# Supplementary material for: Implementing a Scoring Function Based on Interaction Fingerprint for Autogrow4: Protein Kinase CK1δ as a Case Study
Source: Front Mol Biosci. 2022 Jul 7;9:909499. doi: 10.3389/fmolb.2022.909499 (PMC9301033; doi:10.3389/fmolb.2022.909499)
Supplement: Supplementary file 1 [file DataSheet1.ZIP]

Archive with 801 entries (696 files):
- autogrow4-4.0.3/
- autogrow4-4.0.3/CONTRIBUTORS.md
- autogrow4-4.0.3/.gitignore
- autogrow4-4.0.3/CHANGELOG.md
- autogrow4-4.0.3/config_files/
- autogrow4-4.0.3/config_files/benchmark_denovo_vina.json
- autogrow4-4.0.3/config_files/benchmark_denovo_ifpcs.json
- autogrow4-4.0.3/config_files/benchmark_leadopt_vina.json
- autogrow4-4.0.3/config_files/benchmark_leadopt_ifpcs.json
- autogrow4-4.0.3/config_files/perspective_denovo_ifpcs.json
- autogrow4-4.0.3/CONTRIBUTING.md
- autogrow4-4.0.3/README.md
- autogrow4-4.0.3/docker/
- autogrow4-4.0.3/docker/README.md
- autogrow4-4.0.3/docker/tests/
- autogrow4-4.0.3/docker/tests/VinaNN2Docking.json
- autogrow4-4.0.3/docker/tests/README.md
- autogrow4-4.0.3/docker/tests/QuickVina2NN2Docking.json
- autogrow4-4.0.3/docker/tests/QuickVina2NN1Docking.json
- autogrow4-4.0.3/docker/tests/VinaDocking.json
- autogrow4-4.0.3/docker/tests/QuickVina2Docking.json
- autogrow4-4.0.3/docker/tests/VinaNN1Docking.json
- autogrow4-4.0.3/docker/tests/run.sh
- autogrow4-4.0.3/docker/Dockerfile
- autogrow4-4.0.3/docker/run_autogrow_in_container_windows.bash
- autogrow4-4.0.3/docker/examples/
- autogrow4-4.0.3/docker/examples/example.bash
- autogrow4-4.0.3/docker/examples/sample_autogrow_docker_json.json
- autogrow4-4.0.3/docker/run_autogrow_in_container.bash
- autogrow4-4.0.3/docker/autogrow_in_docker.py
- autogrow4-4.0.3/conda_env/
- autogrow4-4.0.3/conda_env/autogrow_oddt.yml
- autogrow4-4.0.3/accessory_scripts/
- autogrow4-4.0.3/accessory_scripts/test_complementary_mol_library.py
- autogrow4-4.0.3/accessory_scripts/file_concatenate_and_compression.py
- autogrow4-4.0.3/accessory_scripts/README.md
- autogrow4-4.0.3/accessory_scripts/support_scripts/
- autogrow4-4.0.3/accessory_scripts/support_scripts/mol_object_handling.py
- autogrow4-4.0.3/accessory_scripts/support_scripts/Multiprocess.py
- autogrow4-4.0.3/accessory_scripts/support_scripts/__pycache__/
- autogrow4-4.0.3/accessory_scripts/support_scripts/__pycache__/__init__.cpython-37.pyc
- autogrow4-4.0.3/accessory_scripts/support_scripts/__pycache__/Multiprocess.cpython-37.pyc
- autogrow4-4.0.3/accessory_scripts/support_scripts/__pycache__/mol_object_handling.cpython-37.pyc
- autogrow4-4.0.3/accessory_scripts/support_scripts/__init__.py
- autogrow4-4.0.3/accessory_scripts/convert_single_ligand_pdbqt_to_pdb.py
- autogrow4-4.0.3/accessory_scripts/make_lineage_figures.py
- autogrow4-4.0.3/accessory_scripts/plot_autogrow_run.py
- autogrow4-4.0.3/accessory_scripts/convert_vina_docked_pdbqt_to_pdbs.py
- autogrow4-4.0.3/accessory_scripts/__init__.py
- autogrow4-4.0.3/accessory_scripts/remove_duplicates_from_smi.sh
- autogrow4-4.0.3/accessory_scripts/fragmenter_of_smi_mol.py
- autogrow4-4.0.3/accessory_scripts/convert_directory_ligands_pdb_to_smi.py
- autogrow4-4.0.3/tutorial/
- autogrow4-4.0.3/tutorial/TUTORIAL.md
- autogrow4-4.0.3/tutorial/README.md
- autogrow4-4.0.3/tutorial/PARP/
- autogrow4-4.0.3/tutorial/PARP/4r6eA_PARP1_prepared.pdbqt
- autogrow4-4.0.3/tutorial/PARP/4r6eA_PARP1_prepared.pdb
- autogrow4-4.0.3/tutorial/install_dependencies.txt
- autogrow4-4.0.3/tutorial/__init__.py
- autogrow4-4.0.3/autogrow/
- autogrow4-4.0.3/autogrow/operators/
- autogrow4-4.0.3/autogrow/operators/mutation/
- autogrow4-4.0.3/autogrow/operators/mutation/smiles_click_chem/
- autogrow4-4.0.3/autogrow/operators/mutation/smiles_click_chem/smiles_click_chem.py
- autogrow4-4.0.3/autogrow/operators/mutation/smiles_click_chem/__pycache__/
- autogrow4-4.0.3/autogrow/operators/mutation/smiles_click_chem/__pycache__/__init__.cpython-37.pyc
- autogrow4-4.0.3/autogrow/operators/mutation/smiles_click_chem/__pycache__/smiles_click_chem.cpython-37.pyc
- autogrow4-4.0.3/autogrow/operators/mutation/smiles_click_chem/reaction_libraries/
- autogrow4-4.0.3/autogrow/operators/mutation/smiles_click_chem/reaction_libraries/click_chem_rxns/
- autogrow4-4.0.3/autogrow/operators/mutation/smiles_click_chem/reaction_libraries/click_chem_rxns/complementary_mol_preperation_notes.txt
- autogrow4-4.0.3/autogrow/operators/mutation/smiles_click_chem/reaction_libraries/click_chem_rxns/Reaction_notes.txt
- autogrow4-4.0.3/autogrow/operators/mutation/smiles_click_chem/reaction_libraries/click_chem_rxns/complementary_mol_dir/
- autogrow4-4.0.3/autogrow/operators/mutation/smiles_click_chem/reaction_libraries/click_chem_rxns/complementary_mol_dir/Amine_2R_clickchem.smi
- autogrow4-4.0.3/autogrow/operators/mutation/smiles_click_chem/reaction_libraries/click_chem_rxns/complementary_mol_dir/Alkene_clickchem.smi
- autogrow4-4.0.3/autogrow/operators/mutation/smiles_click_chem/reaction_libraries/click_chem_rxns/complementary_mol_dir/Isocyanate_clickchem.smi
- autogrow4-4.0.3/autogrow/operators/mutation/smiles_click_chem/reaction_libraries/click_chem_rxns/complementary_mol_dir/Thio_Acid_clickchem.smi
- autogrow4-4.0.3/autogrow/operators/mutation/smiles_click_chem/reaction_libraries/click_chem_rxns/complementary_mol_dir/Acid_Anhydride_Noncyclic_clickchem.smi
- autogrow4-4.0.3/autogrow/operators/mutation/smiles_click_chem/reaction_libraries/click_chem_rxns/complementary_mol_dir/Azide_1R_clickchem.smi
- autogrow4-4.0.3/autogrow/operators/mutation/smiles_click_chem/reaction_libraries/click_chem_rxns/complementary_mol_dir/Carboxylate_clickchem.smi
- autogrow4-4.0.3/autogrow/operators/mutation/smiles_click_chem/reaction_libraries/click_chem_rxns/complementary_mol_dir/Epoxide_clickchem.smi
- autogrow4-4.0.3/autogrow/operators/mutation/smiles_click_chem/reaction_libraries/click_chem_rxns/complementary_mol_dir/Isothiocyanate_clickchem.smi
- autogrow4-4.0.3/autogrow/operators/mutation/smiles_click_chem/reaction_libraries/click_chem_rxns/complementary_mol_dir/Carbonochloridate_clickchem.smi
- autogrow4-4.0.3/autogrow/operators/mutation/smiles_click_chem/reaction_libraries/click_chem_rxns/complementary_mol_dir/Alcohol_clickchem.smi
- autogrow4-4.0.3/autogrow/operators/mutation/smiles_click_chem/reaction_libraries/click_chem_rxns/complementary_mol_dir/Sulfonyl_Azide_clickchem.smi
- autogrow4-4.0.3/autogrow/operators/mutation/smiles_click_chem/reaction_libraries/click_chem_rxns/complementary_mol_dir/Alkyne_clickchem.smi
- autogrow4-4.0.3/autogrow/operators/mutation/smiles_click_chem/reaction_libraries/click_chem_rxns/complementary_mol_dir/Primary_Amine_1R_clickchem.smi
- autogrow4-4.0.3/autogrow/operators/mutation/smiles_click_chem/reaction_libraries/click_chem_rxns/complementary_mol_dir/Ester_clickchem.smi
- autogrow4-4.0.3/autogrow/operators/mutation/smiles_click_chem/reaction_libraries/click_chem_rxns/complementary_mol_dir/Halide_clickchem.smi
- autogrow4-4.0.3/autogrow/operators/mutation/smiles_click_chem/reaction_libraries/click_chem_rxns/complementary_mol_dir/Thiol_1R_clickchem.smi
- autogrow4-4.0.3/autogrow/operators/mutation/smiles_click_chem/reaction_libraries/click_chem_rxns/ClickChem_rxn_library.json
- autogrow4-4.0.3/autogrow/operators/mutation/smiles_click_chem/reaction_libraries/click_chem_rxns/ClickChem_functional_groups.json
- autogrow4-4.0.3/autogrow/operators/mutation/smiles_click_chem/reaction_libraries/robust_rxns/
- autogrow4-4.0.3/autogrow/operators/mutation/smiles_click_chem/reaction_libraries/robust_rxns/complementary_mol_preperation_notes.txt
- autogrow4-4.0.3/autogrow/operators/mutation/smiles_click_chem/reaction_libraries/robust_rxns/Notes_on_reactions
- autogrow4-4.0.3/autogrow/operators/mutation/smiles_click_chem/reaction_libraries/robust_rxns/Robust_Rxns_functional_groups.json
- autogrow4-4.0.3/autogrow/operators/mutation/smiles_click_chem/reaction_libraries/robust_rxns/complementary_mol_dir/
- autogrow4-4.0.3/autogrow/operators/mutation/smiles_click_chem/reaction_libraries/robust_rxns/complementary_mol_dir/hydrazine_robust.smi
- autogrow4-4.0.3/autogrow/operators/mutation/smiles_click_chem/reaction_libraries/robust_rxns/complementary_mol_dir/1_4_dione_robust.smi
- autogrow4-4.0.3/autogrow/operators/mutation/smiles_click_chem/reaction_libraries/robust_rxns/complementary_mol_dir/aldehyde_or_ketone_restricted_robust.smi
- autogrow4-4.0.3/autogrow/operators/mutation/smiles_click_chem/reaction_libraries/robust_rxns/complementary_mol_dir/ortho_phenylenediamine_robust.smi
- autogrow4-4.0.3/autogrow/operators/mutation/smiles_click_chem/reaction_libraries/robust_rxns/complementary_mol_dir/ortho_aminophenol_robust.smi
- autogrow4-4.0.3/autogrow/operators/mutation/smiles_click_chem/reaction_libraries/robust_rxns/complementary_mol_dir/aryl_halide_nitrogen_optional_robust.smi
- autogrow4-4.0.3/autogrow/operators/mutation/smiles_click_chem/reaction_libraries/robust_rxns/complementary_mol_dir/restricted_hydrazine_robust.smi
- autogrow4-4.0.3/autogrow/operators/mutation/smiles_click_chem/reaction_libraries/robust_rxns/complementary_mol_dir/2_acetylphenol_robust.smi
- autogrow4-4.0.3/autogrow/operators/mutation/smiles_click_chem/reaction_libraries/robust_rxns/complementary_mol_dir/alpha_halo_ketone_robust.smi
- autogrow4-4.0.3/autogrow/operators/mutation/smiles_click_chem/reaction_libraries/robust_rxns/complementary_mol_dir/beta_dicarbonyl_robust.smi
- autogrow4-4.0.3/autogrow/operators/mutation/smiles_click_chem/reaction_libraries/robust_rxns/complementary_mol_dir/primary_or_secondary_amine_aro_optional_robust.smi
- autogrow4-4.0.3/autogrow/operators/mutation/smiles_click_chem/reaction_libraries/robust_rxns/complementary_mol_dir/indole_robust.smi
- autogrow4-4.0.3/autogrow/operators/mutation/smiles_click_chem/reaction_libraries/robust_rxns/complementary_mol_dir/aryl_carboxylic_acid_robust.smi
- autogrow4-4.0.3/autogrow/operators/mutation/smiles_click_chem/reaction_libraries/robust_rxns/complementary_mol_dir/aliphatic_alkyne_robust.smi
- autogrow4-4.0.3/autogrow/operators/mutation/smiles_click_chem/reaction_libraries/robust_rxns/complementary_mol_dir/amidine_robust.smi
- autogrow4-4.0.3/autogrow/operators/mutation/smiles_click_chem/reaction_libraries/robust_rxns/complementary_mol_dir/tetrazole_2_robust.smi
- autogrow4-4.0.3/autogrow/operators/mutation/smiles_click_chem/reaction_libraries/robust_rxns/complementary_mol_dir/alkyl_halogen_robust.smi
- autogrow4-4.0.3/autogrow/operators/mutation/smiles_click_chem/reaction_libraries/robust_rxns/complementary_mol_dir/carboxylic_acid_robust.smi
- autogrow4-4.0.3/autogrow/operators/mutation/smiles_click_chem/reaction_libraries/robust_rxns/complementary_mol_dir/alkyl_halogen_or_alcohol_robust.smi
- autogrow4-4.0.3/autogrow/operators/mutation/smiles_click_chem/reaction_libraries/robust_rxns/complementary_mol_dir/sulfonic_acid_robust.smi
- autogrow4-4.0.3/autogrow/operators/mutation/smiles_click_chem/reaction_libraries/robust_rxns/complementary_mol_dir/nitrile_type_2_robust.smi
- autogrow4-4.0.3/autogrow/operators/mutation/smiles_click_chem/reaction_libraries/robust_rxns/complementary_mol_dir/4_piperidone_robust.smi
- autogrow4-4.0.3/autogrow/operators/mutation/smiles_click_chem/reaction_libraries/robust_rxns/complementary_mol_dir/alkene_robust.smi
- autogrow4-4.0.3/autogrow/operators/mutation/smiles_click_chem/reaction_libraries/robust_rxns/complementary_mol_dir/imide_robust.smi
- autogrow4-4.0.3/autogrow/operators/mutation/smiles_click_chem/reaction_libraries/robust_rxns/complementary_mol_dir/phenole_robust.smi
- autogrow4-4.0.3/autogrow/operators/mutation/smiles_click_chem/reaction_libraries/robust_rxns/complementary_mol_dir/phenylhydrazine_robust.smi
- autogrow4-4.0.3/autogrow/operators/mutation/smiles_click_chem/reaction_libraries/robust_rxns/complementary_mol_dir/isothiocyanate_robust.smi
- autogrow4-4.0.3/autogrow/operators/mutation/smiles_click_chem/reaction_libraries/robust_rxns/complementary_mol_dir/terminal_alkene_robust.smi
- autogrow4-4.0.3/autogrow/operators/mutation/smiles_click_chem/reaction_libraries/robust_rxns/complementary_mol_dir/aryl_boronic_acid_robust.smi
- autogrow4-4.0.3/autogrow/operators/mutation/smiles_click_chem/reaction_libraries/robust_rxns/complementary_mol_dir/haloketone_robust.smi
- autogrow4-4.0.3/autogrow/operators/mutation/smiles_click_chem/reaction_libraries/robust_rxns/complementary_mol_dir/pyridine_pyrimidine_triazine_robust.smi
- autogrow4-4.0.3/autogrow/operators/mutation/smiles_click_chem/reaction_libraries/robust_rxns/complementary_mol_dir/ketone_robust.smi
- autogrow4-4.0.3/autogrow/operators/mutation/smiles_click_chem/reaction_libraries/robust_rxns/complementary_mol_dir/primary_amine_robust.smi
- autogrow4-4.0.3/autogrow/operators/mutation/smiles_click_chem/reaction_libraries/robust_rxns/complementary_mol_dir/aminobenzenethiol_robust.smi
- autogrow4-4.0.3/autogrow/operators/mutation/smiles_click_chem/reaction_libraries/robust_rxns/complementary_mol_dir/anthranilic_acid_robust.smi
- autogrow4-4.0.3/autogrow/operators/mutation/smiles_click_chem/reaction_libraries/robust_rxns/complementary_mol_dir/halide_type_1_robust.smi
- autogrow4-4.0.3/autogrow/operators/mutation/smiles_click_chem/reaction_libraries/robust_rxns/complementary_mol_dir/aryl_halide_flexible_robust.smi
- autogrow4-4.0.3/autogrow/operators/mutation/smiles_click_chem/reaction_libraries/robust_rxns/complementary_mol_dir/aldehyde_robust.smi
- autogrow4-4.0.3/autogrow/operators/mutation/smiles_click_chem/reaction_libraries/robust_rxns/complementary_mol_dir/phthalazinone_precursor_robust.smi
- autogrow4-4.0.3/autogrow/operators/mutation/smiles_click_chem/reaction_libraries/robust_rxns/complementary_mol_dir/boronic_acid_robust.smi
- autogrow4-4.0.3/autogrow/operators/mutation/smiles_click_chem/reaction_libraries/robust_rxns/complementary_mol_dir/nitrile_type_1_robust.smi
- autogrow4-4.0.3/autogrow/operators/mutation/smiles_click_chem/reaction_libraries/robust_rxns/complementary_mol_dir/tetrazole_1_robust.smi
- autogrow4-4.0.3/autogrow/operators/mutation/smiles_click_chem/reaction_libraries/robust_rxns/complementary_mol_dir/thioamide_robust.smi
- autogrow4-4.0.3/autogrow/operators/mutation/smiles_click_chem/reaction_libraries/robust_rxns/complementary_mol_dir/carboxylic_acid_or_ester_robust.smi
- autogrow4-4.0.3/autogrow/operators/mutation/smiles_click_chem/reaction_libraries/robust_rxns/complementary_mol_dir/aliphatic_alkyne_w_aro_alkyl_group_robust.smi
- autogrow4-4.0.3/autogrow/operators/mutation/smiles_click_chem/reaction_libraries/robust_rxns/complementary_mol_dir/amide_robust.smi
- autogrow4-4.0.3/autogrow/operators/mutation/smiles_click_chem/reaction_libraries/robust_rxns/complementary_mol_dir/benzil_or_benzoin_robust.smi
- autogrow4-4.0.3/autogrow/operators/mutation/smiles_click_chem/reaction_libraries/robust_rxns/complementary_mol_dir/primary_or_secondary_amine_type_2_robust.smi
- autogrow4-4.0.3/autogrow/operators/mutation/smiles_click_chem/reaction_libraries/robust_rxns/complementary_mol_dir/primary_or_secondary_halide_robust.smi
- autogrow4-4.0.3/autogrow/operators/mutation/smiles_click_chem/reaction_libraries/robust_rxns/complementary_mol_dir/aryl_aldehyde_robust.smi
- autogrow4-4.0.3/autogrow/operators/mutation/smiles_click_chem/reaction_libraries/robust_rxns/complementary_mol_dir/ortho_aminothiophenol_robust.smi
- autogrow4-4.0.3/autogrow/operators/mutation/smiles_click_chem/reaction_libraries/robust_rxns/complementary_mol_dir/aldehyde_or_ketone_flexible_robust.smi
- autogrow4-4.0.3/autogrow/operators/mutation/smiles_click_chem/reaction_libraries/robust_rxns/complementary_mol_dir/acetohydrazide_robust.smi
- autogrow4-4.0.3/autogrow/operators/mutation/smiles_click_chem/reaction_libraries/robust_rxns/complementary_mol_dir/terminal_alkyne_robust.smi
- autogrow4-4.0.3/autogrow/operators/mutation/smiles_click_chem/reaction_libraries/robust_rxns/complementary_mol_dir/carboxylic_acid_or_extended_esters_robust.smi
- autogrow4-4.0.3/autogrow/operators/mutation/smiles_click_chem/reaction_libraries/robust_rxns/complementary_mol_dir/primary_or_secondary_amine_C_aryl_alkyl_robust.smi
- autogrow4-4.0.3/autogrow/operators/mutation/smiles_click_chem/reaction_libraries/robust_rxns/complementary_mol_dir/beta_arylethylamine_robust.smi
- autogrow4-4.0.3/autogrow/operators/mutation/smiles_click_chem/reaction_libraries/robust_rxns/complementary_mol_dir/primary_or_secondary_amine_type_1_robust.smi
- autogrow4-4.0.3/autogrow/operators/mutation/smiles_click_chem/reaction_libraries/robust_rxns/complementary_mol_dir/para_halo_nitrobenzene_robust.smi
- autogrow4-4.0.3/autogrow/operators/mutation/smiles_click_chem/reaction_libraries/robust_rxns/complementary_mol_dir/isocyanate_robust.smi
- autogrow4-4.0.3/autogrow/operators/mutation/smiles_click_chem/reaction_libraries/robust_rxns/complementary_mol_dir/5_mem_aryl_w_NH_max2N_robust.smi
- autogrow4-4.0.3/autogrow/operators/mutation/smiles_click_chem/reaction_libraries/robust_rxns/complementary_mol_dir/aryl_halide_type_2_robust.smi
- autogrow4-4.0.3/autogrow/operators/mutation/smiles_click_chem/reaction_libraries/robust_rxns/complementary_mol_dir/aldehyde_or_ketone_robust.smi
- autogrow4-4.0.3/autogrow/operators/mutation/smiles_click_chem/reaction_libraries/robust_rxns/complementary_mol_dir/aryl_or_vinyl_halide_robust.smi
- autogrow4-4.0.3/autogrow/operators/mutation/smiles_click_chem/reaction_libraries/robust_rxns/complementary_mol_dir/sulfonamide_robust.smi
- autogrow4-4.0.3/autogrow/operators/mutation/smiles_click_chem/reaction_libraries/robust_rxns/complementary_mol_dir/ortho_aminobenzaldehyde_robust.smi
- autogrow4-4.0.3/autogrow/operators/mutation/smiles_click_chem/reaction_libraries/robust_rxns/complementary_mol_dir/halide_type_2_robust.smi
- autogrow4-4.0.3/autogrow/operators/mutation/smiles_click_chem/reaction_libraries/robust_rxns/complementary_mol_dir/ortho_1amine_2alcohol_arylcyclic_robust.smi
- autogrow4-4.0.3/autogrow/operators/mutation/smiles_click_chem/reaction_libraries/robust_rxns/complementary_mol_dir/halide_type_3_robust.smi
- autogrow4-4.0.3/autogrow/operators/mutation/smiles_click_chem/reaction_libraries/robust_rxns/complementary_mol_dir/primary_or_secondary_alcohol_robust.smi
- autogrow4-4.0.3/autogrow/operators/mutation/smiles_click_chem/reaction_libraries/robust_rxns/complementary_mol_dir/aryl_halide_type_1_robust.smi
- autogrow4-4.0.3/autogrow/operators/mutation/smiles_click_chem/reaction_libraries/robust_rxns/complementary_mol_dir/alcohol_robust.smi
- autogrow4-4.0.3/autogrow/operators/mutation/smiles_click_chem/reaction_libraries/robust_rxns/complementary_mol_dir/cyclohexanone_robust.smi
- autogrow4-4.0.3/autogrow/operators/mutation/smiles_click_chem/reaction_libraries/robust_rxns/complementary_mol_dir/ortho_halo_phenol_robust.smi
- autogrow4-4.0.3/autogrow/operators/mutation/smiles_click_chem/reaction_libraries/robust_rxns/complementary_mol_dir/alkyne_robust.smi
- autogrow4-4.0.3/autogrow/operators/mutation/smiles_click_chem/reaction_libraries/robust_rxns/complementary_mol_dir/ortho_halo_thioanizole_robust.smi
- autogrow4-4.0.3/autogrow/operators/mutation/smiles_click_chem/reaction_libraries/robust_rxns/complementary_mol_dir/alkyl_halide_robust.smi
- autogrow4-4.0.3/autogrow/operators/mutation/smiles_click_chem/reaction_libraries/robust_rxns/complementary_mol_dir/ortho_halo_nitrobenzene_robust.smi
- autogrow4-4.0.3/autogrow/operators/mutation/smiles_click_chem/reaction_libraries/robust_rxns/Robust_Rxns_rxn_library.json
- autogrow4-4.0.3/autogrow/operators/mutation/smiles_click_chem/reaction_libraries/all_rxns/
- autogrow4-4.0.3/autogrow/operators/mutation/smiles_click_chem/reaction_libraries/all_rxns/All_Rxns_functional_groups.json
- autogrow4-4.0.3/autogrow/operators/mutation/smiles_click_chem/reaction_libraries/all_rxns/complementary_mol_preperation_notes.txt
- autogrow4-4.0.3/autogrow/operators/mutation/smiles_click_chem/reaction_libraries/all_rxns/Notes_on_reactions
- autogrow4-4.0.3/autogrow/operators/mutation/smiles_click_chem/reaction_libraries/all_rxns/fix.py
- autogrow4-4.0.3/autogrow/operators/mutation/smiles_click_chem/reaction_libraries/all_rxns/complementary_mol_dir/
- autogrow4-4.0.3/autogrow/operators/mutation/smiles_click_chem/reaction_libraries/all_rxns/complementary_mol_dir/Amine_2R_clickchem.smi
- autogrow4-4.0.3/autogrow/operators/mutation/smiles_click_chem/reaction_libraries/all_rxns/complementary_mol_dir/hydrazine_robust.smi
- autogrow4-4.0.3/autogrow/operators/mutation/smiles_click_chem/reaction_libraries/all_rxns/complementary_mol_dir/1_4_dione_robust.smi
- autogrow4-4.0.3/autogrow/operators/mutation/smiles_click_chem/reaction_libraries/all_rxns/complementary_mol_dir/aldehyde_or_ketone_restricted_robust.smi
- autogrow4-4.0.3/autogrow/operators/mutation/smiles_click_chem/reaction_libraries/all_rxns/complementary_mol_dir/ortho_phenylenediamine_robust.smi
- autogrow4-4.0.3/autogrow/operators/mutation/smiles_click_chem/reaction_libraries/all_rxns/complementary_mol_dir/ortho_aminophenol_robust.smi
- autogrow4-4.0.3/autogrow/operators/mutation/smiles_click_chem/reaction_libraries/all_rxns/complementary_mol_dir/aryl_halide_nitrogen_optional_robust.smi
- autogrow4-4.0.3/autogrow/operators/mutation/smiles_click_chem/reaction_libraries/all_rxns/complementary_mol_dir/restricted_hydrazine_robust.smi
- autogrow4-4.0.3/autogrow/operators/mutation/smiles_click_chem/reaction_libraries/all_rxns/complementary_mol_dir/2_acetylphenol_robust.smi
- autogrow4-4.0.3/autogrow/operators/mutation/smiles_click_chem/reaction_libraries/all_rxns/complementary_mol_dir/alpha_halo_ketone_robust.smi
- autogrow4-4.0.3/autogrow/operators/mutation/smiles_click_chem/reaction_libraries/all_rxns/complementary_mol_dir/beta_dicarbonyl_robust.smi
- autogrow4-4.0.3/autogrow/operators/mutation/smiles_click_chem/reaction_libraries/all_rxns/complementary_mol_dir/primary_or_secondary_amine_aro_optional_robust.smi
- autogrow4-4.0.3/autogrow/operators/mutation/smiles_click_chem/reaction_libraries/all_rxns/complementary_mol_dir/indole_robust.smi
- autogrow4-4.0.3/autogrow/operators/mutation/smiles_click_chem/reaction_libraries/all_rxns/complementary_mol_dir/aryl_carboxylic_acid_robust.smi
- autogrow4-4.0.3/autogrow/operators/mutation/smiles_click_chem/reaction_libraries/all_rxns/complementary_mol_dir/Alkene_clickchem.smi
- autogrow4-4.0.3/autogrow/operators/mutation/smiles_click_chem/reaction_libraries/all_rxns/complementary_mol_dir/aliphatic_alkyne_robust.smi
- autogrow4-4.0.3/autogrow/operators/mutation/smiles_click_chem/reaction_libraries/all_rxns/complementary_mol_dir/amidine_robust.smi
- autogrow4-4.0.3/autogrow/operators/mutation/smiles_click_chem/reaction_libraries/all_rxns/complementary_mol_dir/tetrazole_2_robust.smi
- autogrow4-4.0.3/autogrow/operators/mutation/smiles_click_chem/reaction_libraries/all_rxns/complementary_mol_dir/alkyl_halogen_robust.smi
- autogrow4-4.0.3/autogrow/operators/mutation/smiles_click_chem/reaction_libraries/all_rxns/complementary_mol_dir/Isocyanate_clickchem.smi
- autogrow4-4.0.3/autogrow/operators/mutation/smiles_click_chem/reaction_libraries/all_rxns/complementary_mol_dir/Thio_Acid_clickchem.smi
- autogrow4-4.0.3/autogrow/operators/mutation/smiles_click_chem/reaction_libraries/all_rxns/complementary_mol_dir/carboxylic_acid_robust.smi
- autogrow4-4.0.3/autogrow/operators/mutation/smiles_click_chem/reaction_libraries/all_rxns/complementary_mol_dir/alkyl_halogen_or_alcohol_robust.smi
- autogrow4-4.0.3/autogrow/operators/mutation/smiles_click_chem/reaction_libraries/all_rxns/complementary_mol_dir/sulfonic_acid_robust.smi
- autogrow4-4.0.3/autogrow/operators/mutation/smiles_click_chem/reaction_libraries/all_rxns/complementary_mol_dir/nitrile_type_2_robust.smi
- autogrow4-4.0.3/autogrow/operators/mutation/smiles_click_chem/reaction_libraries/all_rxns/complementary_mol_dir/4_piperidone_robust.smi
- autogrow4-4.0.3/autogrow/operators/mutation/smiles_click_chem/reaction_libraries/all_rxns/complementary_mol_dir/alkene_robust.smi
- autogrow4-4.0.3/autogrow/operators/mutation/smiles_click_chem/reaction_libraries/all_rxns/complementary_mol_dir/Acid_Anhydride_Noncyclic_clickchem.smi
- autogrow4-4.0.3/autogrow/operators/mutation/smiles_click_chem/reaction_libraries/all_rxns/complementary_mol_dir/imide_robust.smi
- autogrow4-4.0.3/autogrow/operators/mutation/smiles_click_chem/reaction_libraries/all_rxns/complementary_mol_dir/Azide_1R_clickchem.smi
- autogrow4-4.0.3/autogrow/operators/mutation/smiles_click_chem/reaction_libraries/all_rxns/complementary_mol_dir/Carboxylate_clickchem.smi
- autogrow4-4.0.3/autogrow/operators/mutation/smiles_click_chem/reaction_libraries/all_rxns/complementary_mol_dir/phenole_robust.smi
- autogrow4-4.0.3/autogrow/operators/mutation/smiles_click_chem/reaction_libraries/all_rxns/complementary_mol_dir/phenylhydrazine_robust.smi
- autogrow4-4.0.3/autogrow/operators/mutation/smiles_click_chem/reaction_libraries/all_rxns/complementary_mol_dir/isothiocyanate_robust.smi
- autogrow4-4.0.3/autogrow/operators/mutation/smiles_click_chem/reaction_libraries/all_rxns/complementary_mol_dir/terminal_alkene_robust.smi
- autogrow4-4.0.3/autogrow/operators/mutation/smiles_click_chem/reaction_libraries/all_rxns/complementary_mol_dir/Epoxide_clickchem.smi
- autogrow4-4.0.3/autogrow/operators/mutation/smiles_click_chem/reaction_libraries/all_rxns/complementary_mol_dir/aryl_boronic_acid_robust.smi
- autogrow4-4.0.3/autogrow/operators/mutation/smiles_click_chem/reaction_libraries/all_rxns/complementary_mol_dir/Isothiocyanate_clickchem.smi
- autogrow4-4.0.3/autogrow/operators/mutation/smiles_click_chem/reaction_libraries/all_rxns/complementary_mol_dir/haloketone_robust.smi
- autogrow4-4.0.3/autogrow/operators/mutation/smiles_click_chem/reaction_libraries/all_rxns/complementary_mol_dir/pyridine_pyrimidine_triazine_robust.smi
- autogrow4-4.0.3/autogrow/operators/mutation/smiles_click_chem/reaction_libraries/all_rxns/complementary_mol_dir/ketone_robust.smi
- autogrow4-4.0.3/autogrow/operators/mutation/smiles_click_chem/reaction_libraries/all_rxns/complementary_mol_dir/primary_amine_robust.smi
- autogrow4-4.0.3/autogrow/operators/mutation/smiles_click_chem/reaction_libraries/all_rxns/complementary_mol_dir/aminobenzenethiol_robust.smi
- autogrow4-4.0.3/autogrow/operators/mutation/smiles_click_chem/reaction_libraries/all_rxns/complementary_mol_dir/anthranilic_acid_robust.smi
- autogrow4-4.0.3/autogrow/operators/mutation/smiles_click_chem/reaction_libraries/all_rxns/complementary_mol_dir/halide_type_1_robust.smi
- autogrow4-4.0.3/autogrow/operators/mutation/smiles_click_chem/reaction_libraries/all_rxns/complementary_mol_dir/aryl_halide_flexible_robust.smi
- autogrow4-4.0.3/autogrow/operators/mutation/smiles_click_chem/reaction_libraries/all_rxns/complementary_mol_dir/aldehyde_robust.smi
- autogrow4-4.0.3/autogrow/operators/mutation/smiles_click_chem/reaction_libraries/all_rxns/complementary_mol_dir/phthalazinone_precursor_robust.smi
- autogrow4-4.0.3/autogrow/operators/mutation/smiles_click_chem/reaction_libraries/all_rxns/complementary_mol_dir/Carbonochloridate_clickchem.smi
- autogrow4-4.0.3/autogrow/operators/mutation/smiles_click_chem/reaction_libraries/all_rxns/complementary_mol_dir/boronic_acid_robust.smi
- autogrow4-4.0.3/autogrow/operators/mutation/smiles_click_chem/reaction_libraries/all_rxns/complementary_mol_dir/nitrile_type_1_robust.smi
- autogrow4-4.0.3/autogrow/operators/mutation/smiles_click_chem/reaction_libraries/all_rxns/complementary_mol_dir/tetrazole_1_robust.smi
- autogrow4-4.0.3/autogrow/operators/mutation/smiles_click_chem/reaction_libraries/all_rxns/complementary_mol_dir/Alcohol_clickchem.smi
- autogrow4-4.0.3/autogrow/operators/mutation/smiles_click_chem/reaction_libraries/all_rxns/complementary_mol_dir/Sulfonyl_Azide_clickchem.smi
- autogrow4-4.0.3/autogrow/operators/mutation/smiles_click_chem/reaction_libraries/all_rxns/complementary_mol_dir/thioamide_robust.smi
- autogrow4-4.0.3/autogrow/operators/mutation/smiles_click_chem/reaction_libraries/all_rxns/complementary_mol_dir/carboxylic_acid_or_ester_robust.smi
- autogrow4-4.0.3/autogrow/operators/mutation/smiles_click_chem/reaction_libraries/all_rxns/complementary_mol_dir/aliphatic_alkyne_w_aro_alkyl_group_robust.smi
- autogrow4-4.0.3/autogrow/operators/mutation/smiles_click_chem/reaction_libraries/all_rxns/complementary_mol_dir/amide_robust.smi
- autogrow4-4.0.3/autogrow/operators/mutation/smiles_click_chem/reaction_libraries/all_rxns/complementary_mol_dir/benzil_or_benzoin_robust.smi
- autogrow4-4.0.3/autogrow/operators/mutation/smiles_click_chem/reaction_libraries/all_rxns/complementary_mol_dir/primary_or_secondary_amine_type_2_robust.smi
- autogrow4-4.0.3/autogrow/operators/mutation/smiles_click_chem/reaction_libraries/all_rxns/complementary_mol_dir/primary_or_secondary_halide_robust.smi
- autogrow4-4.0.3/autogrow/operators/mutation/smiles_click_chem/reaction_libraries/all_rxns/complementary_mol_dir/aryl_aldehyde_robust.smi
- autogrow4-4.0.3/autogrow/operators/mutation/smiles_click_chem/reaction_libraries/all_rxns/complementary_mol_dir/ortho_aminothiophenol_robust.smi
- autogrow4-4.0.3/autogrow/operators/mutation/smiles_click_chem/reaction_libraries/all_rxns/complementary_mol_dir/aldehyde_or_ketone_flexible_robust.smi
- autogrow4-4.0.3/autogrow/operators/mutation/smiles_click_chem/reaction_libraries/all_rxns/complementary_mol_dir/acetohydrazide_robust.smi
- autogrow4-4.0.3/autogrow/operators/mutation/smiles_click_chem/reaction_libraries/all_rxns/complementary_mol_dir/terminal_alkyne_robust.smi
- autogrow4-4.0.3/autogrow/operators/mutation/smiles_click_chem/reaction_libraries/all_rxns/complementary_mol_dir/carboxylic_acid_or_extended_esters_robust.smi
- autogrow4-4.0.3/autogrow/operators/mutation/smiles_click_chem/reaction_libraries/all_rxns/complementary_mol_dir/primary_or_secondary_amine_C_aryl_alkyl_robust.smi
- autogrow4-4.0.3/autogrow/operators/mutation/smiles_click_chem/reaction_libraries/all_rxns/complementary_mol_dir/beta_arylethylamine_robust.smi
- autogrow4-4.0.3/autogrow/operators/mutation/smiles_click_chem/reaction_libraries/all_rxns/complementary_mol_dir/primary_or_secondary_amine_type_1_robust.smi
- autogrow4-4.0.3/autogrow/operators/mutation/smiles_click_chem/reaction_libraries/all_rxns/complementary_mol_dir/para_halo_nitrobenzene_robust.smi
- autogrow4-4.0.3/autogrow/operators/mutation/smiles_click_chem/reaction_libraries/all_rxns/complementary_mol_dir/Alkyne_clickchem.smi
- autogrow4-4.0.3/autogrow/operators/mutation/smiles_click_chem/reaction_libraries/all_rxns/complementary_mol_dir/isocyanate_robust.smi
- autogrow4-4.0.3/autogrow/operators/mutation/smiles_click_chem/reaction_libraries/all_rxns/complementary_mol_dir/5_mem_aryl_w_NH_max2N_robust.smi
- autogrow4-4.0.3/autogrow/operators/mutation/smiles_click_chem/reaction_libraries/all_rxns/complementary_mol_dir/aryl_halide_type_2_robust.smi
- autogrow4-4.0.3/autogrow/operators/mutation/smiles_click_chem/reaction_libraries/all_rxns/complementary_mol_dir/aldehyde_or_ketone_robust.smi
- autogrow4-4.0.3/autogrow/operators/mutation/smiles_click_chem/reaction_libraries/all_rxns/complementary_mol_dir/aryl_or_vinyl_halide_robust.smi
- autogrow4-4.0.3/autogrow/operators/mutation/smiles_click_chem/reaction_libraries/all_rxns/complementary_mol_dir/sulfonamide_robust.smi
- autogrow4-4.0.3/autogrow/operators/mutation/smiles_click_chem/reaction_libraries/all_rxns/complementary_mol_dir/Primary_Amine_1R_clickchem.smi
- autogrow4-4.0.3/autogrow/operators/mutation/smiles_click_chem/reaction_libraries/all_rxns/complementary_mol_dir/Ester_clickchem.smi
- autogrow4-4.0.3/autogrow/operators/mutation/smiles_click_chem/reaction_libraries/all_rxns/complementary_mol_dir/Halide_clickchem.smi
- autogrow4-4.0.3/autogrow/operators/mutation/smiles_click_chem/reaction_libraries/all_rxns/complementary_mol_dir/ortho_aminobenzaldehyde_robust.smi
- autogrow4-4.0.3/autogrow/operators/mutation/smiles_click_chem/reaction_libraries/all_rxns/complementary_mol_dir/halide_type_2_robust.smi
- autogrow4-4.0.3/autogrow/operators/mutation/smiles_click_chem/reaction_libraries/all_rxns/complementary_mol_dir/ortho_1amine_2alcohol_arylcyclic_robust.smi
- autogrow4-4.0.3/autogrow/operators/mutation/smiles_click_chem/reaction_libraries/all_rxns/complementary_mol_dir/halide_type_3_robust.smi
- autogrow4-4.0.3/autogrow/operators/mutation/smiles_click_chem/reaction_libraries/all_rxns/complementary_mol_dir/primary_or_secondary_alcohol_robust.smi
- autogrow4-4.0.3/autogrow/operators/mutation/smiles_click_chem/reaction_libraries/all_rxns/complementary_mol_dir/aryl_halide_type_1_robust.smi
- autogrow4-4.0.3/autogrow/operators/mutation/smiles_click_chem/reaction_libraries/all_rxns/complementary_mol_dir/alcohol_robust.smi
- autogrow4-4.0.3/autogrow/operators/mutation/smiles_click_chem/reaction_libraries/all_rxns/complementary_mol_dir/Thiol_1R_clickchem.smi
- autogrow4-4.0.3/autogrow/operators/mutation/smiles_click_chem/reaction_libraries/all_rxns/complementary_mol_dir/cyclohexanone_robust.smi
- autogrow4-4.0.3/autogrow/operators/mutation/smiles_click_chem/reaction_libraries/all_rxns/complementary_mol_dir/ortho_halo_phenol_robust.smi
- autogrow4-4.0.3/autogrow/operators/mutation/smiles_click_chem/reaction_libraries/all_rxns/complementary_mol_dir/alkyne_robust.smi
- autogrow4-4.0.3/autogrow/operators/mutation/smiles_click_chem/reaction_libraries/all_rxns/complementary_mol_dir/ortho_halo_thioanizole_robust.smi
- autogrow4-4.0.3/autogrow/operators/mutation/smiles_click_chem/reaction_libraries/all_rxns/complementary_mol_dir/alkyl_halide_robust.smi
- autogrow4-4.0.3/autogrow/operators/mutation/smiles_click_chem/reaction_libraries/all_rxns/complementary_mol_dir/ortho_halo_nitrobenzene_robust.smi
- autogrow4-4.0.3/autogrow/operators/mutation/smiles_click_chem/reaction_libraries/all_rxns/All_Rxns_rxn_library.json
- autogrow4-4.0.3/autogrow/operators/mutation/smiles_click_chem/reaction_libraries/complementary_mol_preperation.txt
- autogrow4-4.0.3/autogrow/operators/mutation/smiles_click_chem/__init__.py
- autogrow4-4.0.3/autogrow/operators/mutation/execute_mutations.py
- autogrow4-4.0.3/autogrow/operators/mutation/__pycache__/
- autogrow4-4.0.3/autogrow/operators/mutation/__pycache__/__init__.cpython-37.pyc
- autogrow4-4.0.3/autogrow/operators/mutation/__pycache__/execute_mutations.cpython-37.pyc
- autogrow4-4.0.3/autogrow/operators/mutation/__init__.py
- autogrow4-4.0.3/autogrow/operators/convert_files/
- autogrow4-4.0.3/autogrow/operators/convert_files/run_single_gypsum_gtimeout.sh
- autogrow4-4.0.3/autogrow/operators/convert_files/gypsum_dl/
- autogrow4-4.0.3/autogrow/operators/convert_files/gypsum_dl/CONTRIBUTORS.md
- autogrow4-4.0.3/autogrow/operators/convert_files/gypsum_dl/CHANGELOG.md
- autogrow4-4.0.3/autogrow/operators/convert_files/gypsum_dl/README.md
- autogrow4-4.0.3/autogrow/operators/convert_files/gypsum_dl/LICENSE.txt
- autogrow4-4.0.3/autogrow/operators/convert_files/gypsum_dl/gypsum_dl/
- autogrow4-4.0.3/autogrow/operators/convert_files/gypsum_dl/gypsum_dl/Parallelizer.py
- autogrow4-4.0.3/autogrow/operators/convert_files/gypsum_dl/gypsum_dl/molvs/
- autogrow4-4.0.3/autogrow/operators/convert_files/gypsum_dl/gypsum_dl/molvs/metal.py
- autogrow4-4.0.3/autogrow/operators/convert_files/gypsum_dl/gypsum_dl/molvs/CHANGELOG.md
- autogrow4-4.0.3/autogrow/operators/convert_files/gypsum_dl/gypsum_dl/molvs/cli.py
- autogrow4-4.0.3/autogrow/operators/convert_files/gypsum_dl/gypsum_dl/molvs/resonance.py
- autogrow4-4.0.3/autogrow/operators/convert_files/gypsum_dl/gypsum_dl/molvs/standardize.py
[truncated: 501 more entries]
