# Supplementary material for: Implementing a Scoring Function Based on Interaction Fingerprint for Autogrow4: Protein Kinase CK1δ as a Case Study
Source: Front Mol Biosci. 2022 Jul 7;9:909499. doi: 10.3389/fmolb.2022.909499 (PMC9301033; doi:10.3389/fmolb.2022.909499)
Supplement: Supplementary file 1 [file DataSheet1.ZIP › autogrow4-4.0.3/config_files/perspective_denovo_ifpcs.json]

{
    "filename_of_receptor": "/MD/Silvia/de_novo/4tn6.pdb",
    "center_x": -1.98,
    "center_y": -7.75,
    "center_z": -9.14,
    "size_x": 25.0,
    "size_y": 25.0,
    "size_z": 25.0,
    "source_compound_file": "/MD/Silvia/de_novo/lib_cescon.smi",
    "root_output_folder": "/MD/Silvia/de_novo/cescon_new",
    "number_of_mutants_first_generation": 500,
    "number_of_crossovers_first_generation": 500,
    "number_elitism_advance_from_previous_gen_first_generation": 40,
    "number_of_mutants": 2500,
    "number_of_crossovers": 2500,
    "number_elitism_advance_from_previous_gen": 250,
	"PAINSFilter": true,
	"NIHFilter": false,
    "BRENKFilter": false,
	"MozziconacciFilter": false,
    "GhoseFilter": true,
    "reduce_files_sizes": true,
	"top_mols_to_seed_next_generation_first_generation": 50,
    "top_mols_to_seed_next_generation": 500,
    "diversity_mols_to_seed_first_generation": 500,
    "diversity_seed_depreciation_per_gen": 5,
    "num_generations": 30,
    "mgltools_directory": "/home/smenin/mgltools_i86Linux2_1.5.6/",
    "conversion_choice": "ObabelConversion",
    "obabel_path" : "/usr/bin/obabel",
    "number_of_processors": 20,
    "multithread_mode": "mpi",
    "selector_choice": "Rank_Selector",
    "max_variants_per_compound": 5,
    "filter_source_compounds": false,
    "use_docked_source_compounds": true,
    "LipinskiLenientFilter": false,
	"LipinskiStrictFilter": true,
    "docking_num_modes": 50,
    "docking_energy_range": 15,
    "start_a_new_run": true,
    "generate_plot": false,
    "rescore_lig_efficiency": false,
    "scoring_choice": "Custom",
    "custom_scoring_script": ["ODDT_IFP","/MD/Silvia/ODDT_IFP.py"],
    "reference_ligand": "/MD/Silvia/de_novo/cry_lig_4tn6.pdbqt",
    "dock_choice": "QuickVina2Docking",
    "debug_mode": false,
    "rxn_library": "all_rxns"
}
