# Supplementary material for: Implementing a Scoring Function Based on Interaction Fingerprint for Autogrow4: Protein Kinase CK1δ as a Case Study
Source: Front Mol Biosci. 2022 Jul 7;9:909499. doi: 10.3389/fmolb.2022.909499 (PMC9301033; doi:10.3389/fmolb.2022.909499)
Supplement: Supplementary file 1 [file DataSheet1.ZIP › autogrow4-4.0.3/docker/tests/QuickVina2NN1Docking.json]

{
    "filename_of_receptor": "../tutorial/PARP/4r6eA_PARP1_prepared.pdb",
    "center_x": -70.76,
    "center_y": 21.82,
    "center_z": 28.33,
    "size_x": 25.0,
    "size_y": 16.0,
    "size_z": 25.0,
    "source_compound_file": "../source_compounds/naphthalene_smiles.smi",
    "root_output_folder": "./tests/Outputfolder/",
    "number_of_mutants_first_generation": 2,
    "number_of_crossovers_first_generation": 2,
    "number_of_mutants": 2,
    "number_of_crossovers": 2,
    "number_elitism_advance_from_previous_gen": 2,
    "top_mols_to_seed_next_generation": 2,
    "diversity_mols_to_seed_first_generation": 2,
    "diversity_seed_depreciation_per_gen": 0,
    "num_generations": 3,
    "number_of_processors": -1,
    "selector_choice": "Roulette_Selector",
    "max_variants_per_compound": 1,
    "filter_source_compounds": false,
    "use_docked_source_compounds": false,
    "LipinskiLenientFilter": true,
    "docking_exhaustiveness": 1,
    "start_a_new_run": true,
    "generate_plot": true,
    "rescore_lig_efficiency": true,
    "scoring_choice": "NN1",
    "dock_choice": "QuickVina2Docking",
    "debug_mode": false,
    "rxn_library": "all_rxns"
}
