# Supplementary material for: Implementing a Scoring Function Based on Interaction Fingerprint for Autogrow4: Protein Kinase CK1δ as a Case Study
Source: Front Mol Biosci. 2022 Jul 7;9:909499. doi: 10.3389/fmolb.2022.909499 (PMC9301033; doi:10.3389/fmolb.2022.909499)
Supplement: Supplementary file 1 [file DataSheet1.ZIP › autogrow4-4.0.3/docker/tests/run.sh]

rm -rf Outputfolder*
rm -rf temp_user_files*
rm -rf output_and_log_dir*
cd ../

export rt="QuickVina2Docking"
sudo python autogrow_in_docker.py -j tests/${rt}.json
mv output_and_log_dir tests/output_and_log_dir.${rt}
mv temp_user_files tests/temp_user_files.${rt}
mv tests/Outputfolder tests/Outputfolder.${rt}

export rt="VinaDocking"
sudo python autogrow_in_docker.py -j tests/${rt}.json
mv output_and_log_dir tests/output_and_log_dir.${rt}
mv temp_user_files tests/temp_user_files.${rt}
mv tests/Outputfolder tests/Outputfolder.${rt}

export rt="VinaNN1Docking"
sudo python autogrow_in_docker.py -j tests/${rt}.json
mv output_and_log_dir tests/output_and_log_dir.${rt}
mv temp_user_files tests/temp_user_files.${rt}
mv tests/Outputfolder tests/Outputfolder.${rt}

export rt="VinaNN2Docking"
sudo python autogrow_in_docker.py -j tests/${rt}.json
mv output_and_log_dir tests/output_and_log_dir.${rt}
mv temp_user_files tests/temp_user_files.${rt}
mv tests/Outputfolder tests/Outputfolder.${rt}
