# Supplementary material for: Implementing a Scoring Function Based on Interaction Fingerprint for Autogrow4: Protein Kinase CK1δ as a Case Study
Source: Front Mol Biosci. 2022 Jul 7;9:909499. doi: 10.3389/fmolb.2022.909499 (PMC9301033; doi:10.3389/fmolb.2022.909499)
Supplement: Supplementary file 1 [file DataSheet1.ZIP › autogrow4-4.0.3/docker/run_autogrow_in_container_windows.bash]

#!/bin/bash
# This script runs AutoGrow4 from within the docker container
# It serves as the ENTRYPOINT of the docker.
/root/miniconda3/bin/python autogrow4/RunAutogrow.py -j /UserFiles/docker_json_vars.json >> /Outputfolder/output.txt 2>> /Outputfolder/error.txt
