# Supplementary material for: Implementing a Scoring Function Based on Interaction Fingerprint for Autogrow4: Protein Kinase CK1δ as a Case Study
Source: Front Mol Biosci. 2022 Jul 7;9:909499. doi: 10.3389/fmolb.2022.909499 (PMC9301033; doi:10.3389/fmolb.2022.909499)
Supplement: Supplementary file 1 [file DataSheet1.ZIP › autogrow4-4.0.3/docker/examples/example.bash]

#!/bin/bash

# This script is an example for running AutoGrow4 within a docker.
# To modify the protein, pocket dimensions, and GA paremeters... please 
# create a JSON file with the desired user variables.
# An example JSON is provided at: autogrow4/docker/examples/sample_autogrow_docker_json.json


# Make sure we are in the autogrow4/docker/ directory


# sudo should only be run in Linux or MacOS
# If Windows please instead just open the terminal with admin privileges
#   and omit the 'sudo'

sudo python ./autogrow_in_docker.py -j ./examples/sample_autogrow_docker_json.json
