# Supplementary material for: Implementing a Scoring Function Based on Interaction Fingerprint for Autogrow4: Protein Kinase CK1δ as a Case Study
Source: Front Mol Biosci. 2022 Jul 7;9:909499. doi: 10.3389/fmolb.2022.909499 (PMC9301033; doi:10.3389/fmolb.2022.909499)
Supplement: Supplementary file 1 [file DataSheet1.ZIP › autogrow4-4.0.3/conda_env/autogrow_oddt.yml]

name: autogrow_oddt
channels:
  - conda-forge
  - defaults
dependencies:
  - _libgcc_mutex=0.1=conda_forge
  - _openmp_mutex=4.5=1_gnu
  - boost=1.74.0=py37h6dcda5c_3
  - boost-cpp=1.74.0=h9359b55_0
  - bzip2=1.0.8=h7f98852_4
  - ca-certificates=2021.5.30=ha878542_0
  - cairo=1.16.0=h3fc0475_1005
  - cycler=0.10.0=py_2
  - fontconfig=2.13.1=hba837de_1005
  - freetype=2.10.4=h0708190_1
  - gettext=0.19.8.1=hf34092f_1004
  - glib=2.58.3=py37he00f558_1004
  - greenlet=1.1.2=py37hcd2ae1e_0
  - icu=67.1=he1b5a44_0
  - importlib-metadata=4.8.1=py37h89c1867_0
  - jpeg=9d=h36c2ea0_0
  - kiwisolver=1.3.2=py37h2527ec5_0
  - libblas=3.9.0=11_linux64_openblas
  - libcblas=3.9.0=11_linux64_openblas
  - libffi=3.2.1=he1b5a44_1007
  - libgcc-ng=11.2.0=h1d223b6_9
  - libgfortran-ng=11.2.0=h69a702a_9
  - libgfortran5=11.2.0=h5c6108e_9
  - libgomp=11.2.0=h1d223b6_9
  - libiconv=1.16=h516909a_0
  - liblapack=3.9.0=11_linux64_openblas
  - libopenblas=0.3.17=pthreads_h8fe5266_1
  - libpng=1.6.37=h21135ba_2
  - libstdcxx-ng=11.2.0=he4da1e4_9
  - libtiff=4.0.10=hc3755c2_1005
  - libuuid=2.32.1=h7f98852_1000
  - libxcb=1.13=h7f98852_1003
  - libxml2=2.9.10=h68273f3_2
  - libzlib=1.2.11=h36c2ea0_1013
  - lz4-c=1.9.3=h9c3ff4c_1
  - matplotlib=3.2.2=1
  - matplotlib-base=3.2.2=py37h1d35a4c_1
  - ncurses=6.2=h58526e2_4
  - numpy=1.21.2=py37h31617e3_0
  - olefile=0.46=pyh9f0ad1d_1
  - openssl=1.0.2u=h516909a_0
  - pandas=1.3.3=py37he8f5f7f_0
  - pcre=8.45=h9c3ff4c_0
  - pillow=6.2.1=py37h6b7be26_0
  - pip=21.2.4=pyhd8ed1ab_0
  - pixman=0.38.0=h516909a_1003
  - pthread-stubs=0.4=h36c2ea0_1001
  - pycairo=1.20.1=py37hfff247e_0
  - pyparsing=2.4.7=pyh9f0ad1d_0
  - python=3.7.0=hd21baee_1006
  - python-dateutil=2.8.2=pyhd8ed1ab_0
  - python_abi=3.7=2_cp37m
  - pytz=2021.3=pyhd8ed1ab_0
  - rdkit=2021.03.5=py37h13c2175_0
  - readline=7.0=hf8c457e_1001
  - reportlab=3.5.68=py37h69800bb_0
  - scipy=1.7.1=py37hf2a6cf1_0
  - setuptools=58.2.0=py37h89c1867_0
  - six=1.16.0=pyh6c4a22f_0
  - sqlalchemy=1.4.25=py37h5e8e339_0
  - sqlite=3.28.0=h8b20d00_0
  - tk=8.6.11=h27826a3_1
  - tornado=6.1=py37h5e8e339_1
  - typing_extensions=3.10.0.2=pyha770c72_0
  - wheel=0.37.0=pyhd8ed1ab_1
  - xorg-kbproto=1.0.7=h7f98852_1002
  - xorg-libice=1.0.10=h7f98852_0
  - xorg-libsm=1.2.3=hd9c2040_1000
  - xorg-libx11=1.7.2=h7f98852_0
  - xorg-libxau=1.0.9=h7f98852_0
  - xorg-libxdmcp=1.1.3=h7f98852_0
  - xorg-libxext=1.3.4=h7f98852_1
  - xorg-libxrender=0.9.10=h7f98852_1003
  - xorg-renderproto=0.11.1=h7f98852_1002
  - xorg-xextproto=7.3.0=h7f98852_1002
  - xorg-xproto=7.0.31=h7f98852_1007
  - xz=5.2.5=h516909a_1
  - zipp=3.6.0=pyhd8ed1ab_0
  - zlib=1.2.11=h36c2ea0_1013
  - zstd=1.4.9=ha95c52a_0
  - pip:
    - alabaster==0.7.12
    - babel==2.9.1
    - certifi==2021.10.8
    - charset-normalizer==2.0.7
    - docutils==0.17.1
    - func-timeout==4.3.5
    - idna==3.3
    - imagesize==1.2.0
    - jinja2==3.0.2
    - joblib==1.1.0
    - markupsafe==2.0.1
    - numpydoc==1.1.0
    - oddt==0.7
    - packaging==21.2
    - pygments==2.10.0
    - requests==2.26.0
    - scikit-learn==1.0.1
    - snowballstemmer==2.1.0
    - sphinx==4.2.0
    - sphinxcontrib-applehelp==1.0.2
    - sphinxcontrib-devhelp==1.0.2
    - sphinxcontrib-htmlhelp==2.0.0
    - sphinxcontrib-jsmath==1.0.1
    - sphinxcontrib-qthelp==1.0.3
    - sphinxcontrib-serializinghtml==1.1.5
    - threadpoolctl==3.0.0
    - urllib3==1.26.7
prefix: /home/mpavan/anaconda3/envs/autogrow_oddt
