# Supplementary material for: Implementing a Scoring Function Based on Interaction Fingerprint for Autogrow4: Protein Kinase CK1δ as a Case Study
Source: Front Mol Biosci. 2022 Jul 7;9:909499. doi: 10.3389/fmolb.2022.909499 (PMC9301033; doi:10.3389/fmolb.2022.909499)
Supplement: Supplementary file 1 [file DataSheet1.ZIP › autogrow4-4.0.3/tutorial/PARP/4r6eA_PARP1_prepared.pdbqt]

ATOM      1  N   MET   661    -102.425  15.135  50.228  1.00  0.00    -0.066 N 
ATOM      2  CA  MET   661    -102.671  14.252  49.089  1.00  0.00     0.275 C 
ATOM      3  C   MET   661    -101.376  13.581  48.606  1.00  0.00     0.249 C 
ATOM      4  O   MET   661    -100.277  14.072  48.886  1.00  0.00    -0.271 OA
ATOM      5  CB  MET   661    -103.330  15.022  47.923  1.00  0.00     0.053 C 
ATOM      6  CG  MET   661    -104.786  15.420  48.177  1.00  0.00     0.076 C 
ATOM      7  SD  MET   661    -105.961  14.048  48.432  1.00  0.00    -0.173 SA
ATOM      8  CE  MET   661    -106.061  13.377  46.761  1.00  0.00     0.089 C 
ATOM      9  H2  MET   661    -102.948  14.816  51.021  1.00  0.00     0.275 HD
ATOM     10  H3  MET   661    -101.448  15.132  50.453  1.00  0.00     0.275 HD
ATOM     11  H   MET   661    -102.709  16.069  49.999  1.00  0.00     0.275 HD
ATOM     12  N   LYS   662    -101.523  12.450  47.884  1.00  0.00    -0.346 N 
ATOM     13  CA  LYS   662    -100.434  11.668  47.294  1.00  0.00     0.176 C 
ATOM     14  C   LYS   662    -100.235  12.094  45.841  1.00  0.00     0.241 C 
ATOM     15  O   LYS   662    -101.207  12.476  45.190  1.00  0.00    -0.271 OA
ATOM     16  CB  LYS   662    -100.750  10.165  47.380  1.00  0.00     0.035 C 
ATOM     17  CG  LYS   662     -99.528   9.261  47.326  1.00  0.00     0.004 C 
ATOM     18  CD  LYS   662     -99.937   7.802  47.361  1.00  0.00     0.027 C 
ATOM     19  CE  LYS   662     -98.774   6.884  47.107  1.00  0.00     0.229 C 
ATOM     20  NZ  LYS   662     -99.189   5.463  47.192  1.00  0.00    -0.079 N 
ATOM     21  HZ1 LYS   662     -99.318   5.209  48.151  1.00  0.00     0.274 HD
ATOM     22  HZ3 LYS   662    -100.048   5.335  46.696  1.00  0.00     0.274 HD
ATOM     23  HZ2 LYS   662     -98.482   4.883  46.787  1.00  0.00     0.274 HD
ATOM     24  H   LYS   662    -102.541  12.166  47.777  1.00  0.00     0.163 HD
ATOM     25  N   SER   663     -98.988  12.017  45.330  1.00  0.00    -0.344 N 
ATOM     26  CA  SER   663     -98.676  12.408  43.953  1.00  0.00     0.200 C 
ATOM     27  C   SER   663     -99.230  11.415  42.927  1.00  0.00     0.243 C 
ATOM     28  O   SER   663     -99.095  10.195  43.085  1.00  0.00    -0.271 OA
ATOM     29  CB  SER   663     -97.172  12.579  43.752  1.00  0.00     0.199 C 
ATOM     30  OG  SER   663     -96.885  12.941  42.413  1.00  0.00    -0.398 OA
ATOM     31  H   SER   663     -98.277  11.658  45.999  1.00  0.00     0.163 HD
ATOM     32  HG  SER   663     -97.036  13.921  42.293  1.00  0.00     0.209 HD
ATOM     33  N   LYS   664     -99.816  11.968  41.855  1.00  0.00    -0.346 N 
ATOM     34  CA  LYS   664    -100.387  11.228  40.736  1.00  0.00     0.176 C 
ATOM     35  C   LYS   664     -99.376  11.128  39.581  1.00  0.00     0.241 C 
ATOM     36  O   LYS   664     -99.679  10.516  38.550  1.00  0.00    -0.271 OA
ATOM     37  CB  LYS   664    -101.700  11.896  40.268  1.00  0.00     0.035 C 
ATOM     38  CG  LYS   664    -102.841  11.768  41.278  1.00  0.00     0.004 C 
ATOM     39  CD  LYS   664    -103.152  13.078  41.999  1.00  0.00     0.027 C 
ATOM     40  CE  LYS   664    -104.158  12.881  43.117  1.00  0.00     0.229 C 
ATOM     41  NZ  LYS   664    -104.305  14.101  43.954  1.00  0.00    -0.079 N 
ATOM     42  HZ1 LYS   664    -104.314  13.842  44.920  1.00  0.00     0.274 HD
ATOM     43  HZ3 LYS   664    -103.537  14.718  43.780  1.00  0.00     0.274 HD
ATOM     44  HZ2 LYS   664    -105.162  14.561  43.723  1.00  0.00     0.274 HD
ATOM     45  H   LYS   664     -99.828  13.029  41.895  1.00  0.00     0.163 HD
ATOM     46  N   LEU   665     -98.175  11.727  39.759  1.00  0.00    -0.346 N 
ATOM     47  CA  LEU   665     -97.104  11.697  38.760  1.00  0.00     0.177 C 
ATOM     48  C   LEU   665     -96.594  10.275  38.563  1.00  0.00     0.243 C 
ATOM     49  O   LEU   665     -96.446   9.559  39.556  1.00  0.00    -0.271 OA
ATOM     50  CB  LEU   665     -95.917  12.605  39.172  1.00  0.00     0.038 C 
ATOM     51  CG  LEU   665     -96.117  14.108  39.115  1.00  0.00    -0.020 C 
ATOM     52  CD1 LEU   665     -94.955  14.820  39.774  1.00  0.00     0.009 C 
ATOM     53  CD2 LEU   665     -96.288  14.595  37.686  1.00  0.00     0.009 C 
ATOM     54  H   LEU   665     -98.084  12.214  40.680  1.00  0.00     0.163 HD
ATOM     55  N   PRO   666     -96.269   9.858  37.318  1.00  0.00    -0.337 N 
ATOM     56  CA  PRO   666     -95.725   8.497  37.126  1.00  0.00     0.179 C 
ATOM     57  C   PRO   666     -94.415   8.321  37.881  1.00  0.00     0.241 C 
ATOM     58  O   PRO   666     -93.662   9.292  38.003  1.00  0.00    -0.271 OA
ATOM     59  CB  PRO   666     -95.504   8.402  35.611  1.00  0.00     0.037 C 
ATOM     60  CG  PRO   666     -96.295   9.517  35.020  1.00  0.00     0.022 C 
ATOM     61  CD  PRO   666     -96.350  10.595  36.039  1.00  0.00     0.127 C 
ATOM     62  N   LYS   667     -94.149   7.103  38.391  1.00  0.00    -0.346 N 
ATOM     63  CA  LYS   667     -92.936   6.759  39.146  1.00  0.00     0.176 C 
ATOM     64  C   LYS   667     -91.640   7.273  38.442  1.00  0.00     0.243 C 
ATOM     65  O   LYS   667     -90.866   7.948  39.122  1.00  0.00    -0.271 OA
ATOM     66  CB  LYS   667     -92.858   5.244  39.415  1.00  0.00     0.035 C 
ATOM     67  CG  LYS   667     -92.128   4.902  40.705  1.00  0.00     0.004 C 
ATOM     68  CD  LYS   667     -90.865   4.115  40.432  1.00  0.00     0.027 C 
ATOM     69  CE  LYS   667     -90.105   3.798  41.696  1.00  0.00     0.229 C 
ATOM     70  NZ  LYS   667     -88.801   3.155  41.391  1.00  0.00    -0.079 N 
ATOM     71  HZ1 LYS   667     -88.744   2.276  41.865  1.00  0.00     0.274 HD
ATOM     72  HZ3 LYS   667     -88.725   3.008  40.405  1.00  0.00     0.274 HD
ATOM     73  HZ2 LYS   667     -88.057   3.749  41.698  1.00  0.00     0.274 HD
ATOM     74  H   LYS   667     -94.909   6.397  38.196  1.00  0.00     0.163 HD
ATOM     75  N   PRO   668     -91.405   7.068  37.107  1.00  0.00    -0.337 N 
ATOM     76  CA  PRO   668     -90.176   7.620  36.488  1.00  0.00     0.179 C 
ATOM     77  C   PRO   668     -90.034   9.137  36.631  1.00  0.00     0.241 C 
ATOM     78  O   PRO   668     -88.907   9.605  36.806  1.00  0.00    -0.271 OA
ATOM     79  CB  PRO   668     -90.295   7.219  35.022  1.00  0.00     0.037 C 
ATOM     80  CG  PRO   668     -91.193   6.035  35.025  1.00  0.00     0.022 C 
ATOM     81  CD  PRO   668     -92.186   6.292  36.115  1.00  0.00     0.127 C 
ATOM     82  N   VAL   669     -91.158   9.899  36.584  1.00  0.00    -0.346 N 
ATOM     83  CA  VAL   669     -91.147  11.372  36.739  1.00  0.00     0.180 C 
ATOM     84  C   VAL   669     -90.799  11.704  38.196  1.00  0.00     0.241 C 
ATOM     85  O   VAL   669     -89.990  12.588  38.435  1.00  0.00    -0.271 OA
ATOM     86  CB  VAL   669     -92.465  12.061  36.279  1.00  0.00     0.009 C 
ATOM     87  CG1 VAL   669     -92.444  13.570  36.545  1.00  0.00     0.012 C 
ATOM     88  CG2 VAL   669     -92.754  11.776  34.811  1.00  0.00     0.012 C 
ATOM     89  H   VAL   669     -92.031   9.352  36.429  1.00  0.00     0.163 HD
ATOM     90  N   GLN   670     -91.380  10.981  39.159  1.00  0.00    -0.346 N 
ATOM     91  CA  GLN   670     -91.093  11.182  40.581  1.00  0.00     0.177 C 
ATOM     92  C   GLN   670     -89.591  10.946  40.863  1.00  0.00     0.241 C 
ATOM     93  O   GLN   670     -88.967  11.784  41.520  1.00  0.00    -0.271 OA
ATOM     94  CB  GLN   670     -91.978  10.275  41.445  1.00  0.00     0.044 C 
ATOM     95  CG  GLN   670     -93.464  10.653  41.364  1.00  0.00     0.105 C 
ATOM     96  CD  GLN   670     -94.289  10.096  42.499  1.00  0.00     0.215 C 
ATOM     97  H   GLN   670     -92.053  10.264  38.810  1.00  0.00     0.163 HD
ATOM     98 2HE2 GLN   670     -95.798   9.702  41.211  1.00  0.00     0.159 HD
ATOM     99  OE1 GLN   670     -93.878  10.106  43.669  1.00  0.00    -0.274 OA
ATOM    100  NE2 GLN   670     -95.494   9.640  42.181  1.00  0.00    -0.370 N 
ATOM    101 1HE2 GLN   670     -96.105   9.236  42.893  1.00  0.00     0.159 HD
ATOM    102  N   ASP   671     -89.013   9.851  40.302  1.00  0.00    -0.346 N 
ATOM    103  CA  ASP   671     -87.586   9.498  40.423  1.00  0.00     0.186 C 
ATOM    104  C   ASP   671     -86.681  10.573  39.796  1.00  0.00     0.241 C 
ATOM    105  O   ASP   671     -85.602  10.850  40.324  1.00  0.00    -0.271 OA
ATOM    106  CB  ASP   671     -87.307   8.130  39.778  1.00  0.00     0.147 C 
ATOM    107  CG  ASP   671     -87.943   6.954  40.515  1.00  0.00     0.175 C 
ATOM    108  OD1 ASP   671     -88.323   7.123  41.700  1.00  0.00    -0.648 OA
ATOM    109  OD2 ASP   671     -88.043   5.861  39.915  1.00  0.00    -0.648 OA
ATOM    110  H   ASP   671     -89.696   9.261  39.758  1.00  0.00     0.163 HD
ATOM    111  N   LEU   672     -87.132  11.195  38.691  1.00  0.00    -0.346 N 
ATOM    112  CA  LEU   672     -86.394  12.268  38.043  1.00  0.00     0.177 C 
ATOM    113  C   LEU   672     -86.345  13.511  38.969  1.00  0.00     0.241 C 
ATOM    114  O   LEU   672     -85.273  14.103  39.128  1.00  0.00    -0.271 OA
ATOM    115  CB  LEU   672     -87.022  12.612  36.681  1.00  0.00     0.038 C 
ATOM    116  CG  LEU   672     -86.413  13.808  35.932  1.00  0.00    -0.020 C 
ATOM    117  CD1 LEU   672     -84.950  13.544  35.562  1.00  0.00     0.009 C 
ATOM    118  CD2 LEU   672     -87.254  14.161  34.691  1.00  0.00     0.009 C 
ATOM    119  H   LEU   672     -88.050  10.837  38.349  1.00  0.00     0.163 HD
ATOM    120  N   ILE   673     -87.489  13.885  39.589  1.00  0.00    -0.346 N 
ATOM    121  CA  ILE   673     -87.573  15.030  40.500  1.00  0.00     0.180 C 
ATOM    122  C   ILE   673     -86.637  14.809  41.706  1.00  0.00     0.241 C 
ATOM    123  O   ILE   673     -85.932  15.746  42.107  1.00  0.00    -0.271 OA
ATOM    124  CB  ILE   673     -89.046  15.304  40.950  1.00  0.00     0.013 C 
ATOM    125  CG1 ILE   673     -89.999  15.548  39.738  1.00  0.00     0.002 C 
ATOM    126  CG2 ILE   673     -89.166  16.423  42.013  1.00  0.00     0.012 C 
ATOM    127  CD1 ILE   673     -89.553  16.553  38.707  1.00  0.00     0.005 C 
ATOM    128  H   ILE   673     -88.308  13.279  39.356  1.00  0.00     0.163 HD
ATOM    129  N   LYS   674     -86.608  13.573  42.262  1.00  0.00    -0.346 N 
ATOM    130  CA  LYS   674     -85.742  13.240  43.415  1.00  0.00     0.176 C 
ATOM    131  C   LYS   674     -84.261  13.383  43.044  1.00  0.00     0.241 C 
ATOM    132  O   LYS   674     -83.481  13.954  43.797  1.00  0.00    -0.271 OA
ATOM    133  CB  LYS   674     -86.030  11.820  43.932  1.00  0.00     0.035 C 
ATOM    134  CG  LYS   674     -87.380  11.654  44.618  1.00  0.00     0.004 C 
ATOM    135  CD  LYS   674     -87.634  10.186  44.940  1.00  0.00     0.027 C 
ATOM    136  CE  LYS   674     -89.076   9.892  45.282  1.00  0.00     0.229 C 
ATOM    137  NZ  LYS   674     -89.348   8.426  45.317  1.00  0.00    -0.079 N 
ATOM    138  HZ1 LYS   674     -88.491   7.935  45.466  1.00  0.00     0.274 HD
ATOM    139  HZ3 LYS   674     -89.984   8.226  46.061  1.00  0.00     0.274 HD
ATOM    140  HZ2 LYS   674     -89.750   8.144  44.447  1.00  0.00     0.274 HD
ATOM    141  H   LYS   674     -87.242  12.888  41.811  1.00  0.00     0.163 HD
ATOM    142  N   MET   675     -83.894  12.887  41.869  1.00  0.00    -0.346 N 
ATOM    143  CA  MET   675     -82.551  12.939  41.303  1.00  0.00     0.177 C 
ATOM    144  C   MET   675     -82.073  14.395  41.090  1.00  0.00     0.241 C 
ATOM    145  O   MET   675     -80.956  14.722  41.464  1.00  0.00    -0.271 OA
ATOM    146  CB  MET   675     -82.596  12.208  39.962  1.00  0.00     0.045 C 
ATOM    147  CG  MET   675     -81.263  11.942  39.317  1.00  0.00     0.076 C 
ATOM    148  SD  MET   675     -81.556  11.107  37.724  1.00  0.00    -0.173 SA
ATOM    149  CE  MET   675     -82.354   9.588  38.312  1.00  0.00     0.089 C 
ATOM    150  H   MET   675     -84.702  12.424  41.345  1.00  0.00     0.163 HD
ATOM    151  N   ILE   676     -82.905  15.268  40.501  1.00  0.00    -0.346 N 
ATOM    152  CA  ILE   676     -82.421  16.616  40.205  1.00  0.00     0.180 C 
ATOM    153  C   ILE   676     -82.472  17.540  41.454  1.00  0.00     0.241 C 
ATOM    154  O   ILE   676     -81.729  18.515  41.494  1.00  0.00    -0.271 OA
ATOM    155  CB  ILE   676     -83.108  17.240  38.957  1.00  0.00     0.013 C 
ATOM    156  CG1 ILE   676     -84.551  17.664  39.193  1.00  0.00     0.002 C 
ATOM    157  CG2 ILE   676     -83.010  16.290  37.745  1.00  0.00     0.012 C 
ATOM    158  CD1 ILE   676     -85.197  18.182  37.900  1.00  0.00     0.005 C 
ATOM    159  H   ILE   676     -83.839  14.925  40.295  1.00  0.00     0.163 HD
ATOM    160  N   PHE   677     -83.306  17.223  42.465  1.00  0.00    -0.346 N 
ATOM    161  CA  PHE   677     -83.376  18.038  43.678  1.00  0.00     0.180 C 
ATOM    162  C   PHE   677     -82.651  17.364  44.860  1.00  0.00     0.241 C 
ATOM    163  O   PHE   677     -82.934  17.681  46.011  1.00  0.00    -0.271 OA
ATOM    164  CB  PHE   677     -84.839  18.351  44.035  1.00  0.00     0.073 C 
ATOM    165  CG  PHE   677     -85.413  19.496  43.228  1.00  0.00    -0.056 A 
ATOM    166  CD1 PHE   677     -84.945  20.797  43.404  1.00  0.00     0.007 A 
ATOM    167  CD2 PHE   677     -86.427  19.277  42.310  1.00  0.00     0.007 A 
ATOM    168  CE1 PHE   677     -85.481  21.859  42.675  1.00  0.00     0.001 A 
ATOM    169  CE2 PHE   677     -86.991  20.342  41.605  1.00  0.00     0.001 A 
ATOM    170  CZ  PHE   677     -86.499  21.628  41.782  1.00  0.00     0.000 A 
ATOM    171  H   PHE   677     -83.873  16.375  42.305  1.00  0.00     0.163 HD
ATOM    172  N   ASP   678     -81.696  16.466  44.576  1.00  0.00    -0.345 N 
ATOM    173  CA  ASP   678     -80.937  15.747  45.596  1.00  0.00     0.186 C 
ATOM    174  C   ASP   678     -79.891  16.669  46.251  1.00  0.00     0.241 C 
ATOM    175  O   ASP   678     -78.871  16.992  45.646  1.00  0.00    -0.271 OA
ATOM    176  CB  ASP   678     -80.276  14.502  44.981  1.00  0.00     0.147 C 
ATOM    177  CG  ASP   678     -79.602  13.553  45.974  1.00  0.00     0.175 C 
ATOM    178  OD1 ASP   678     -79.742  13.765  47.196  1.00  0.00    -0.648 OA
ATOM    179  OD2 ASP   678     -78.954  12.588  45.524  1.00  0.00    -0.648 OA
ATOM    180  H   ASP   678     -81.542  16.326  43.548  1.00  0.00     0.163 HD
ATOM    181  N   VAL   679     -80.156  17.063  47.500  1.00  0.00    -0.346 N 
ATOM    182  CA  VAL   679     -79.303  17.933  48.339  1.00  0.00     0.180 C 
ATOM    183  C   VAL   679     -77.928  17.265  48.616  1.00  0.00     0.241 C 
ATOM    184  O   VAL   679     -76.902  17.947  48.578  1.00  0.00    -0.271 OA
ATOM    185  CB  VAL   679     -80.059  18.275  49.654  1.00  0.00     0.009 C 
ATOM    186  CG1 VAL   679     -79.152  18.934  50.692  1.00  0.00     0.012 C 
ATOM    187  CG2 VAL   679     -81.272  19.156  49.356  1.00  0.00     0.012 C 
ATOM    188  H   VAL   679     -81.081  16.682  47.867  1.00  0.00     0.163 HD
ATOM    189  N   GLU   680     -77.913  15.951  48.861  1.00  0.00    -0.346 N 
ATOM    190  CA  GLU   680     -76.668  15.212  49.113  1.00  0.00     0.177 C 
ATOM    191  C   GLU   680     -75.708  15.320  47.915  1.00  0.00     0.241 C 
ATOM    192  O   GLU   680     -74.514  15.568  48.121  1.00  0.00    -0.271 OA
ATOM    193  CB  GLU   680     -76.964  13.740  49.439  1.00  0.00     0.045 C 
ATOM    194  CG  GLU   680     -75.809  13.073  50.146  1.00  0.00     0.116 C 
ATOM    195  CD  GLU   680     -76.078  11.671  50.636  1.00  0.00     0.172 C 
ATOM    196  OE1 GLU   680     -76.821  11.522  51.633  1.00  0.00    -0.648 OA
ATOM    197  OE2 GLU   680     -75.476  10.728  50.075  1.00  0.00    -0.648 OA
ATOM    198  H   GLU   680     -78.850  15.500  48.858  1.00  0.00     0.163 HD
ATOM    199  N   SER   681     -76.238  15.172  46.675  1.00  0.00    -0.344 N 
ATOM    200  CA  SER   681     -75.489  15.333  45.417  1.00  0.00     0.200 C 
ATOM    201  C   SER   681     -74.924  16.740  45.301  1.00  0.00     0.243 C 
ATOM    202  O   SER   681     -73.830  16.898  44.790  1.00  0.00    -0.271 OA
ATOM    203  CB  SER   681     -76.385  15.058  44.209  1.00  0.00     0.199 C 
ATOM    204  OG  SER   681     -76.862  13.725  44.231  1.00  0.00    -0.398 OA
ATOM    205  H   SER   681     -77.263  14.925  46.694  1.00  0.00     0.163 HD
ATOM    206  HG  SER   681     -77.578  13.638  44.923  1.00  0.00     0.209 HD
ATOM    207  N   MET   682     -75.670  17.764  45.762  1.00  0.00    -0.346 N 
ATOM    208  CA  MET   682     -75.193  19.160  45.738  1.00  0.00     0.177 C 
ATOM    209  C   MET   682     -73.995  19.310  46.669  1.00  0.00     0.241 C 
ATOM    210  O   MET   682     -72.982  19.887  46.276  1.00  0.00    -0.271 OA
ATOM    211  CB  MET   682     -76.301  20.156  46.139  1.00  0.00     0.045 C 
ATOM    212  CG  MET   682     -77.474  20.194  45.186  1.00  0.00     0.076 C 
ATOM    213  SD  MET   682     -78.783  21.224  45.912  1.00  0.00    -0.173 SA
ATOM    214  CE  MET   682     -80.285  20.431  45.135  1.00  0.00     0.089 C 
ATOM    215  H   MET   682     -76.599  17.486  46.131  1.00  0.00     0.163 HD
ATOM    216  N   LYS   683     -74.097  18.744  47.879  1.00  0.00    -0.346 N 
ATOM    217  CA  LYS   683     -73.029  18.798  48.893  1.00  0.00     0.176 C 
ATOM    218  C   LYS   683     -71.798  18.012  48.440  1.00  0.00     0.241 C 
ATOM    219  O   LYS   683     -70.678  18.503  48.597  1.00  0.00    -0.271 OA
ATOM    220  CB  LYS   683     -73.524  18.283  50.232  1.00  0.00     0.035 C 
ATOM    221  CG  LYS   683     -74.579  19.161  50.895  1.00  0.00     0.004 C 
ATOM    222  CD  LYS   683     -74.923  18.616  52.294  1.00  0.00     0.027 C 
ATOM    223  CE  LYS   683     -76.175  19.186  52.900  1.00  0.00     0.229 C 
ATOM    224  NZ  LYS   683     -76.071  20.650  53.116  1.00  0.00    -0.079 N 
ATOM    225  HZ1 LYS   683     -75.934  21.108  52.237  1.00  0.00     0.274 HD
ATOM    226  HZ3 LYS   683     -76.913  20.986  53.539  1.00  0.00     0.274 HD
ATOM    227  HZ2 LYS   683     -75.296  20.845  53.717  1.00  0.00     0.274 HD
ATOM    228  H   LYS   683     -75.007  18.255  48.046  1.00  0.00     0.163 HD
ATOM    229  N   LYS   684     -72.010  16.823  47.827  1.00  0.00    -0.346 N 
ATOM    230  CA  LYS   684     -70.910  15.976  47.318  1.00  0.00     0.176 C 
ATOM    231  C   LYS   684     -70.139  16.700  46.219  1.00  0.00     0.241 C 
ATOM    232  O   LYS   684     -68.915  16.664  46.229  1.00  0.00    -0.271 OA
ATOM    233  CB  LYS   684     -71.416  14.616  46.831  1.00  0.00     0.035 C 
ATOM    234  CG  LYS   684     -71.429  13.613  47.961  1.00  0.00     0.004 C 
ATOM    235  CD  LYS   684     -72.242  12.387  47.637  1.00  0.00     0.027 C 
ATOM    236  CE  LYS   684     -72.155  11.399  48.785  1.00  0.00     0.229 C 
ATOM    237  NZ  LYS   684     -72.714  10.074  48.410  1.00  0.00    -0.079 N 
ATOM    238  HZ1 LYS   684     -72.082   9.610  47.789  1.00  0.00     0.274 HD
ATOM    239  HZ3 LYS   684     -72.840   9.521  49.234  1.00  0.00     0.274 HD
ATOM    240  HZ2 LYS   684     -73.595  10.201  47.955  1.00  0.00     0.274 HD
ATOM    241  H   LYS   684     -73.013  16.560  47.747  1.00  0.00     0.163 HD
ATOM    242  N   ALA   685     -70.844  17.426  45.332  1.00  0.00    -0.346 N 
ATOM    243  CA  ALA   685     -70.213  18.210  44.263  1.00  0.00     0.172 C 
ATOM    244  C   ALA   685     -69.316  19.321  44.850  1.00  0.00     0.240 C 
ATOM    245  O   ALA   685     -68.180  19.493  44.398  1.00  0.00    -0.271 OA
ATOM    246  CB  ALA   685     -71.276  18.798  43.360  1.00  0.00     0.042 C 
ATOM    247  H   ALA   685     -71.877  17.382  45.472  1.00  0.00     0.163 HD
ATOM    248  N   MET   686     -69.780  19.995  45.922  1.00  0.00    -0.346 N 
ATOM    249  CA  MET   686     -69.006  21.053  46.593  1.00  0.00     0.177 C 
ATOM    250  C   MET   686     -67.774  20.478  47.282  1.00  0.00     0.241 C 
ATOM    251  O   MET   686     -66.721  21.106  47.254  1.00  0.00    -0.271 OA
ATOM    252  CB  MET   686     -69.881  21.841  47.590  1.00  0.00     0.045 C 
ATOM    253  CG  MET   686     -70.920  22.711  46.869  1.00  0.00     0.076 C 
ATOM    254  SD  MET   686     -72.113  23.531  47.963  1.00  0.00    -0.173 SA
ATOM    255  CE  MET   686     -71.059  24.778  48.724  1.00  0.00     0.089 C 
ATOM    256  H   MET   686     -70.729  19.702  46.231  1.00  0.00     0.163 HD
ATOM    257  N   VAL   687     -67.900  19.284  47.895  1.00  0.00    -0.346 N 
ATOM    258  CA  VAL   687     -66.775  18.585  48.535  1.00  0.00     0.180 C 
ATOM    259  C   VAL   687     -65.707  18.253  47.449  1.00  0.00     0.241 C 
ATOM    260  O   VAL   687     -64.524  18.492  47.671  1.00  0.00    -0.271 OA
ATOM    261  CB  VAL   687     -67.246  17.324  49.327  1.00  0.00     0.009 C 
ATOM    262  CG1 VAL   687     -66.080  16.394  49.660  1.00  0.00     0.012 C 
ATOM    263  CG2 VAL   687     -68.005  17.720  50.600  1.00  0.00     0.012 C 
ATOM    264  H   VAL   687     -68.870  18.899  47.875  1.00  0.00     0.163 HD
ATOM    265  N   GLU   688     -66.143  17.768  46.271  1.00  0.00    -0.346 N 
ATOM    266  CA  GLU   688     -65.266  17.441  45.139  1.00  0.00     0.177 C 
ATOM    267  C   GLU   688     -64.515  18.676  44.649  1.00  0.00     0.241 C 
ATOM    268  O   GLU   688     -63.359  18.547  44.258  1.00  0.00    -0.271 OA
ATOM    269  CB  GLU   688     -66.063  16.819  43.982  1.00  0.00     0.045 C 
ATOM    270  CG  GLU   688     -66.347  15.342  44.195  1.00  0.00     0.116 C 
ATOM    271  CD  GLU   688     -67.353  14.664  43.281  1.00  0.00     0.172 C 
ATOM    272  OE1 GLU   688     -67.895  15.332  42.371  1.00  0.00    -0.648 OA
ATOM    273  OE2 GLU   688     -67.599  13.453  43.480  1.00  0.00    -0.648 OA
ATOM    274  H   GLU   688     -67.186  17.642  46.232  1.00  0.00     0.163 HD
ATOM    275  N   TYR   689     -65.153  19.869  44.688  1.00  0.00    -0.346 N 
ATOM    276  CA  TYR   689     -64.513  21.139  44.311  1.00  0.00     0.180 C 
ATOM    277  C   TYR   689     -63.612  21.668  45.425  1.00  0.00     0.241 C 
ATOM    278  O   TYR   689     -62.970  22.699  45.248  1.00  0.00    -0.271 OA
ATOM    279  CB  TYR   689     -65.552  22.216  43.949  1.00  0.00     0.073 C 
ATOM    280  CG  TYR   689     -66.239  21.966  42.635  1.00  0.00    -0.056 A 
ATOM    281  CD1 TYR   689     -65.503  21.802  41.461  1.00  0.00     0.010 A 
ATOM    282  CD2 TYR   689     -67.623  21.946  42.547  1.00  0.00     0.010 A 
ATOM    283  CE1 TYR   689     -66.130  21.567  40.242  1.00  0.00     0.037 A 
ATOM    284  CE2 TYR   689     -68.263  21.710  41.330  1.00  0.00     0.037 A 
ATOM    285  CZ  TYR   689     -67.511  21.529  40.180  1.00  0.00     0.065 A 
ATOM    286  OH  TYR   689     -68.120  21.302  38.973  1.00  0.00    -0.361 OA
ATOM    287  H   TYR   689     -66.144  19.805  45.011  1.00  0.00     0.163 HD
ATOM    288  HH  TYR   689     -68.092  22.138  38.426  1.00  0.00     0.217 HD
ATOM    289  N   GLU   690     -63.574  20.973  46.576  1.00  0.00    -0.346 N 
ATOM    290  CA  GLU   690     -62.756  21.311  47.751  1.00  0.00     0.177 C 
ATOM    291  C   GLU   690     -63.211  22.640  48.382  1.00  0.00     0.241 C 
ATOM    292  O   GLU   690     -62.393  23.383  48.933  1.00  0.00    -0.271 OA
ATOM    293  CB  GLU   690     -61.253  21.350  47.408  1.00  0.00     0.045 C 
ATOM    294  CG  GLU   690     -60.677  20.013  46.976  1.00  0.00     0.116 C 
ATOM    295  CD  GLU   690     -59.200  20.059  46.636  1.00  0.00     0.172 C 
ATOM    296  OE1 GLU   690     -58.419  19.447  47.391  1.00  0.00    -0.648 OA
ATOM    297  OE2 GLU   690     -58.815  20.722  45.645  1.00  0.00    -0.648 OA
ATOM    298  H   GLU   690     -64.211  20.124  46.565  1.00  0.00     0.163 HD
ATOM    299  N   ILE   691     -64.525  22.929  48.306  1.00  0.00    -0.346 N 
ATOM    300  CA  ILE   691     -65.103  24.116  48.921  1.00  0.00     0.180 C 
ATOM    301  C   ILE   691     -65.203  23.840  50.434  1.00  0.00     0.241 C 
ATOM    302  O   ILE   691     -65.526  22.712  50.849  1.00  0.00    -0.271 OA
ATOM    303  CB  ILE   691     -66.461  24.470  48.261  1.00  0.00     0.013 C 
ATOM    304  CG1 ILE   691     -66.222  25.065  46.841  1.00  0.00     0.002 C 
ATOM    305  CG2 ILE   691     -67.326  25.405  49.138  1.00  0.00     0.012 C 
ATOM    306  CD1 ILE   691     -67.341  24.919  45.901  1.00  0.00     0.005 C 
ATOM    307  H   ILE   691     -65.081  22.228  47.770  1.00  0.00     0.163 HD
ATOM    308  N   ASP   692     -64.862  24.850  51.246  1.00  0.00    -0.345 N 
ATOM    309  CA  ASP   692     -64.988  24.758  52.692  1.00  0.00     0.186 C 
ATOM    310  C   ASP   692     -66.488  24.875  53.042  1.00  0.00     0.241 C 
ATOM    311  O   ASP   692     -67.052  25.967  52.956  1.00  0.00    -0.271 OA
ATOM    312  CB  ASP   692     -64.159  25.867  53.351  1.00  0.00     0.147 C 
ATOM    313  CG  ASP   692     -63.940  25.697  54.843  1.00  0.00     0.175 C 
ATOM    314  OD1 ASP   692     -64.901  25.311  55.549  1.00  0.00    -0.648 OA
ATOM    315  OD2 ASP   692     -62.827  26.012  55.315  1.00  0.00    -0.648 OA
ATOM    316  H   ASP   692     -64.504  25.693  50.751  1.00  0.00     0.163 HD
ATOM    317  N   LEU   693     -67.138  23.744  53.384  1.00  0.00    -0.346 N 
ATOM    318  CA  LEU   693     -68.578  23.706  53.687  1.00  0.00     0.177 C 
ATOM    319  C   LEU   693     -68.938  24.342  55.056  1.00  0.00     0.241 C 
ATOM    320  O   LEU   693     -70.121  24.554  55.347  1.00  0.00    -0.271 OA
ATOM    321  CB  LEU   693     -69.133  22.276  53.588  1.00  0.00     0.038 C 
ATOM    322  CG  LEU   693     -69.494  21.789  52.164  1.00  0.00    -0.020 C 
ATOM    323  CD1 LEU   693     -70.117  20.404  52.200  1.00  0.00     0.009 C 
ATOM    324  CD2 LEU   693     -70.548  22.657  51.522  1.00  0.00     0.009 C 
ATOM    325  H   LEU   693     -66.529  22.898  53.415  1.00  0.00     0.163 HD
ATOM    326  N   GLN   694     -67.930  24.676  55.868  1.00  0.00    -0.346 N 
ATOM    327  CA  GLN   694     -68.137  25.344  57.145  1.00  0.00     0.177 C 
ATOM    328  C   GLN   694     -68.213  26.847  56.924  1.00  0.00     0.241 C 
ATOM    329  O   GLN   694     -69.094  27.520  57.474  1.00  0.00    -0.271 OA
ATOM    330  CB  GLN   694     -67.031  24.991  58.130  1.00  0.00     0.044 C 
ATOM    331  CG  GLN   694     -67.500  25.207  59.558  1.00  0.00     0.105 C 
ATOM    332  CD  GLN   694     -66.685  26.189  60.355  1.00  0.00     0.215 C 
ATOM    333  H   GLN   694     -66.986  24.415  55.504  1.00  0.00     0.163 HD
ATOM    334 2HE2 GLN   694     -67.792  25.771  61.996  1.00  0.00     0.159 HD
ATOM    335  OE1 GLN   694     -65.791  26.865  59.842  1.00  0.00    -0.274 OA
ATOM    336  NE2 GLN   694     -67.015  26.317  61.631  1.00  0.00    -0.370 N 
ATOM    337 1HE2 GLN   694     -66.499  26.955  62.243  1.00  0.00     0.159 HD
ATOM    338  N   LYS   695     -67.294  27.372  56.096  1.00  0.00    -0.346 N 
ATOM    339  CA  LYS   695     -67.232  28.791  55.756  1.00  0.00     0.176 C 
ATOM    340  C   LYS   695     -68.245  29.107  54.683  1.00  0.00     0.241 C 
ATOM    341  O   LYS   695     -68.758  30.228  54.642  1.00  0.00    -0.271 OA
ATOM    342  CB  LYS   695     -65.820  29.179  55.284  1.00  0.00     0.035 C 
ATOM    343  CG  LYS   695     -64.767  29.129  56.379  1.00  0.00     0.004 C 
ATOM    344  CD  LYS   695     -63.371  29.362  55.822  1.00  0.00     0.027 C 
ATOM    345  CE  LYS   695     -62.317  29.437  56.900  1.00  0.00     0.229 C 
ATOM    346  NZ  LYS   695     -60.950  29.550  56.324  1.00  0.00    -0.079 N 
ATOM    347  HZ1 LYS   695     -60.280  29.584  57.065  1.00  0.00     0.274 HD
ATOM    348  HZ3 LYS   695     -60.768  28.757  55.744  1.00  0.00     0.274 HD
ATOM    349  HZ2 LYS   695     -60.888  30.385  55.778  1.00  0.00     0.274 HD
ATOM    350  H   LYS   695     -66.621  26.664  55.714  1.00  0.00     0.163 HD
ATOM    351  N   MET   696     -68.538  28.126  53.808  1.00  0.00    -0.346 N 
ATOM    352  CA  MET   696     -69.456  28.335  52.714  1.00  0.00     0.177 C 
ATOM    353  C   MET   696     -70.478  27.178  52.604  1.00  0.00     0.243 C 
ATOM    354  O   MET   696     -70.410  26.381  51.646  1.00  0.00    -0.271 OA
ATOM    355  CB  MET   696     -68.690  28.541  51.379  1.00  0.00     0.045 C 
ATOM    356  CG  MET   696     -69.603  29.122  50.331  1.00  0.00     0.076 C 
ATOM    357  SD  MET   696     -69.233  29.186  48.615  1.00  0.00    -0.173 SA
ATOM    358  CE  MET   696     -68.703  30.789  48.552  1.00  0.00     0.089 C 
ATOM    359  H   MET   696     -68.048  27.230  53.998  1.00  0.00     0.163 HD
ATOM    360  N   PRO   697     -71.473  27.086  53.525  1.00  0.00    -0.337 N 
ATOM    361  CA  PRO   697     -72.484  26.022  53.371  1.00  0.00     0.179 C 
ATOM    362  C   PRO   697     -73.355  26.242  52.120  1.00  0.00     0.241 C 
ATOM    363  O   PRO   697     -73.377  27.340  51.567  1.00  0.00    -0.271 OA
ATOM    364  CB  PRO   697     -73.312  26.119  54.654  1.00  0.00     0.037 C 
ATOM    365  CG  PRO   697     -73.101  27.508  55.148  1.00  0.00     0.022 C 
ATOM    366  CD  PRO   697     -71.728  27.915  54.728  1.00  0.00     0.127 C 
ATOM    367  N   LEU   698     -74.065  25.187  51.685  1.00  0.00    -0.346 N 
ATOM    368  CA  LEU   698     -74.996  25.161  50.555  1.00  0.00     0.177 C 
ATOM    369  C   LEU   698     -76.002  26.314  50.645  1.00  0.00     0.240 C 
ATOM    370  O   LEU   698     -76.206  27.001  49.653  1.00  0.00    -0.271 OA
ATOM    371  CB  LEU   698     -75.722  23.806  50.558  1.00  0.00     0.038 C 
ATOM    372  CG  LEU   698     -76.607  23.387  49.374  1.00  0.00    -0.020 C 
ATOM    373  CD1 LEU   698     -75.959  23.673  48.033  1.00  0.00     0.009 C 
ATOM    374  CD2 LEU   698     -76.966  21.925  49.491  1.00  0.00     0.009 C 
ATOM    375  H   LEU   698     -73.880  24.309  52.273  1.00  0.00     0.163 HD
ATOM    376  N   GLY   699     -76.535  26.560  51.837  1.00  0.00    -0.351 N 
ATOM    377  CA  GLY   699     -77.465  27.648  52.115  1.00  0.00     0.225 C 
ATOM    378  C   GLY   699     -76.883  29.050  52.081  1.00  0.00     0.236 C 
ATOM    379  O   GLY   699     -77.642  30.023  52.119  1.00  0.00    -0.272 OA
ATOM    380  H   GLY   699     -76.220  25.883  52.587  1.00  0.00     0.163 HD
ATOM    381  N   LYS   700     -75.539  29.181  52.021  1.00  0.00    -0.346 N 
ATOM    382  CA  LYS   700     -74.876  30.489  51.981  1.00  0.00     0.176 C 
ATOM    383  C   LYS   700     -74.564  30.906  50.545  1.00  0.00     0.241 C 
ATOM    384  O   LYS   700     -74.274  32.078  50.322  1.00  0.00    -0.271 OA
ATOM    385  CB  LYS   700     -73.595  30.484  52.831  1.00  0.00     0.035 C 
ATOM    386  CG  LYS   700     -73.278  31.823  53.483  1.00  0.00     0.004 C 
ATOM    387  CD  LYS   700     -71.978  31.774  54.292  1.00  0.00     0.027 C 
ATOM    388  CE  LYS   700     -71.465  33.152  54.664  1.00  0.00     0.229 C 
ATOM    389  NZ  LYS   700     -72.261  33.785  55.750  1.00  0.00    -0.079 N 
ATOM    390  HZ1 LYS   700     -72.519  33.090  56.421  1.00  0.00     0.274 HD
ATOM    391  HZ3 LYS   700     -71.712  34.492  56.195  1.00  0.00     0.274 HD
ATOM    392  HZ2 LYS   700     -73.085  34.197  55.361  1.00  0.00     0.274 HD
ATOM    393  H   LYS   700     -75.025  28.277  52.006  1.00  0.00     0.163 HD
ATOM    394  N   LEU   701     -74.590  29.958  49.578  1.00  0.00    -0.346 N 
ATOM    395  CA  LEU   701     -74.340  30.239  48.159  1.00  0.00     0.177 C 
ATOM    396  C   LEU   701     -75.283  31.323  47.655  1.00  0.00     0.241 C 
ATOM    397  O   LEU   701     -76.496  31.197  47.857  1.00  0.00    -0.271 OA
ATOM    398  CB  LEU   701     -74.529  28.979  47.290  1.00  0.00     0.038 C 
ATOM    399  CG  LEU   701     -73.365  28.015  47.153  1.00  0.00    -0.020 C 
ATOM    400  CD1 LEU   701     -73.811  26.776  46.391  1.00  0.00     0.009 C 
ATOM    401  CD2 LEU   701     -72.186  28.654  46.414  1.00  0.00     0.009 C 
ATOM    402  H   LEU   701     -74.806  29.000  49.940  1.00  0.00     0.163 HD
ATOM    403  N   SER   702     -74.740  32.373  47.005  1.00  0.00    -0.344 N 
ATOM    404  CA  SER   702     -75.577  33.452  46.472  1.00  0.00     0.200 C 
ATOM    405  C   SER   702     -75.178  33.810  45.047  1.00  0.00     0.243 C 
ATOM    406  O   SER   702     -74.022  33.617  44.662  1.00  0.00    -0.271 OA
ATOM    407  CB  SER   702     -75.528  34.690  47.365  1.00  0.00     0.199 C 
ATOM    408  OG  SER   702     -74.287  35.374  47.296  1.00  0.00    -0.398 OA
ATOM    409  H   SER   702     -73.713  32.345  46.922  1.00  0.00     0.163 HD
ATOM    410  HG  SER   702     -73.690  35.054  48.030  1.00  0.00     0.209 HD
ATOM    411  N   LYS   703     -76.159  34.316  44.260  1.00  0.00    -0.346 N 
ATOM    412  CA  LYS   703     -75.990  34.756  42.869  1.00  0.00     0.176 C 
ATOM    413  C   LYS   703     -74.935  35.835  42.795  1.00  0.00     0.241 C 
ATOM    414  O   LYS   703     -74.084  35.767  41.916  1.00  0.00    -0.271 OA
ATOM    415  CB  LYS   703     -77.310  35.282  42.278  1.00  0.00     0.035 C 
ATOM    416  CG  LYS   703     -78.314  34.197  41.940  1.00  0.00     0.004 C 
ATOM    417  CD  LYS   703     -79.700  34.791  41.657  1.00  0.00     0.027 C 
ATOM    418  CE  LYS   703     -80.720  33.750  41.257  1.00  0.00     0.229 C 
ATOM    419  NZ  LYS   703     -81.148  32.908  42.408  1.00  0.00    -0.079 N 
ATOM    420  HZ1 LYS   703     -81.211  31.954  42.116  1.00  0.00     0.274 HD
ATOM    421  HZ3 LYS   703     -80.478  32.989  43.145  1.00  0.00     0.274 HD
ATOM    422  HZ2 LYS   703     -82.041  33.219  42.732  1.00  0.00     0.274 HD
ATOM    423  H   LYS   703     -77.093  34.367  44.758  1.00  0.00     0.163 HD
ATOM    424  N   ARG   704     -74.979  36.809  43.726  1.00  0.00    -0.346 N 
ATOM    425  CA  ARG   704     -74.074  37.953  43.816  1.00  0.00     0.176 C 
ATOM    426  C   ARG   704     -72.622  37.555  43.999  1.00  0.00     0.241 C 
ATOM    427  O   ARG   704     -71.758  38.146  43.365  1.00  0.00    -0.271 OA
ATOM    428  CB  ARG   704     -74.480  38.849  44.996  1.00  0.00     0.036 C 
ATOM    429  CG  ARG   704     -74.474  40.305  44.631  1.00  0.00     0.023 C 
ATOM    430  CD  ARG   704     -75.676  40.779  43.828  1.00  0.00     0.138 C 
ATOM    431  NE  ARG   704     -75.428  42.119  43.300  1.00  0.00    -0.227 N 
ATOM    432  CZ  ARG   704     -75.824  43.246  43.886  1.00  0.00     0.665 C 
ATOM    433  NH1 ARG   704     -76.522  43.207  45.015  1.00  0.00    -0.235 N 
ATOM    434  NH2 ARG   704     -75.543  44.419  43.336  1.00  0.00    -0.235 N 
ATOM    435  HE  ARG   704     -74.922  42.195  42.431  1.00  0.00     0.177 HD
ATOM    436 2HH2 ARG   704     -75.853  45.264  43.761  1.00  0.00     0.174 HD
ATOM    437 1HH2 ARG   704     -75.012  44.457  42.484  1.00  0.00     0.174 HD
ATOM    438  H   ARG   704     -75.771  36.663  44.425  1.00  0.00     0.163 HD
ATOM    439 2HH1 ARG   704     -76.831  44.068  45.437  1.00  0.00     0.174 HD
ATOM    440 1HH1 ARG   704     -76.739  42.335  45.444  1.00  0.00     0.174 HD
ATOM    441  N   GLN   705     -72.357  36.592  44.893  1.00  0.00    -0.346 N 
ATOM    442  CA  GLN   705     -71.023  36.110  45.217  1.00  0.00     0.177 C 
ATOM    443  C   GLN   705     -70.420  35.356  44.010  1.00  0.00     0.241 C 
ATOM    444  O   GLN   705     -69.256  35.582  43.697  1.00  0.00    -0.271 OA
ATOM    445  CB  GLN   705     -71.097  35.255  46.490  1.00  0.00     0.044 C 
ATOM    446  CG  GLN   705     -70.232  34.000  46.558  1.00  0.00     0.105 C 
ATOM    447  CD  GLN   705     -70.900  32.974  47.440  1.00  0.00     0.215 C 
ATOM    448  H   GLN   705     -73.228  36.205  45.353  1.00  0.00     0.163 HD
ATOM    449 2HE2 GLN   705     -70.475  34.098  49.069  1.00  0.00     0.159 HD
ATOM    450  OE1 GLN   705     -71.458  31.975  46.969  1.00  0.00    -0.274 OA
ATOM    451  NE2 GLN   705     -70.917  33.242  48.743  1.00  0.00    -0.370 N 
ATOM    452 1HE2 GLN   705     -71.363  32.602  49.401  1.00  0.00     0.159 HD
ATOM    453  N   ILE   706     -71.212  34.520  43.320  1.00  0.00    -0.346 N 
ATOM    454  CA  ILE   706     -70.785  33.773  42.131  1.00  0.00     0.180 C 
ATOM    455  C   ILE   706     -70.485  34.771  40.999  1.00  0.00     0.241 C 
ATOM    456  O   ILE   706     -69.482  34.615  40.308  1.00  0.00    -0.271 OA
ATOM    457  CB  ILE   706     -71.828  32.686  41.712  1.00  0.00     0.013 C 
ATOM    458  CG1 ILE   706     -71.936  31.597  42.821  1.00  0.00     0.002 C 
ATOM    459  CG2 ILE   706     -71.446  32.041  40.352  1.00  0.00     0.012 C 
ATOM    460  CD1 ILE   706     -73.182  30.747  42.755  1.00  0.00     0.005 C 
ATOM    461  H   ILE   706     -72.186  34.445  43.714  1.00  0.00     0.163 HD
ATOM    462  N   GLN   707     -71.331  35.807  40.854  1.00  0.00    -0.346 N 
ATOM    463  CA  GLN   707     -71.175  36.873  39.866  1.00  0.00     0.177 C 
ATOM    464  C   GLN   707     -69.848  37.611  40.092  1.00  0.00     0.241 C 
ATOM    465  O   GLN   707     -69.089  37.808  39.140  1.00  0.00    -0.271 OA
ATOM    466  CB  GLN   707     -72.357  37.860  39.957  1.00  0.00     0.044 C 
ATOM    467  CG  GLN   707     -72.510  38.779  38.755  1.00  0.00     0.105 C 
ATOM    468  CD  GLN   707     -73.473  39.911  39.005  1.00  0.00     0.215 C 
ATOM    469  H   GLN   707     -72.138  35.780  41.535  1.00  0.00     0.163 HD
ATOM    470 2HE2 GLN   707     -74.989  38.600  39.226  1.00  0.00     0.159 HD
ATOM    471  OE1 GLN   707     -73.098  41.083  38.968  1.00  0.00    -0.274 OA
ATOM    472  NE2 GLN   707     -74.736  39.591  39.241  1.00  0.00    -0.370 N 
ATOM    473 1HE2 GLN   707     -75.435  40.305  39.431  1.00  0.00     0.159 HD
ATOM    474  N   ALA   708     -69.546  37.970  41.360  1.00  0.00    -0.346 N 
ATOM    475  CA  ALA   708     -68.311  38.670  41.714  1.00  0.00     0.172 C 
ATOM    476  C   ALA   708     -67.087  37.753  41.545  1.00  0.00     0.240 C 
ATOM    477  O   ALA   708     -66.029  38.241  41.165  1.00  0.00    -0.271 OA
ATOM    478  CB  ALA   708     -68.386  39.205  43.136  1.00  0.00     0.042 C 
ATOM    479  H   ALA   708     -70.274  37.702  42.057  1.00  0.00     0.163 HD
ATOM    480  N   ALA   709     -67.241  36.433  41.768  1.00  0.00    -0.346 N 
ATOM    481  CA  ALA   709     -66.161  35.443  41.577  1.00  0.00     0.172 C 
ATOM    482  C   ALA   709     -65.800  35.335  40.086  1.00  0.00     0.240 C 
ATOM    483  O   ALA   709     -64.614  35.285  39.770  1.00  0.00    -0.271 OA
ATOM    484  CB  ALA   709     -66.588  34.087  42.128  1.00  0.00     0.042 C 
ATOM    485  H   ALA   709     -68.199  36.167  42.091  1.00  0.00     0.163 HD
ATOM    486  N   TYR   710     -66.821  35.339  39.182  1.00  0.00    -0.346 N 
ATOM    487  CA  TYR   710     -66.616  35.327  37.723  1.00  0.00     0.180 C 
ATOM    488  C   TYR   710     -65.799  36.554  37.293  1.00  0.00     0.241 C 
ATOM    489  O   TYR   710     -64.853  36.408  36.534  1.00  0.00    -0.271 OA
ATOM    490  CB  TYR   710     -67.941  35.346  36.974  1.00  0.00     0.073 C 
ATOM    491  CG  TYR   710     -68.609  34.024  36.704  1.00  0.00    -0.056 A 
ATOM    492  CD1 TYR   710     -67.938  33.003  36.031  1.00  0.00     0.010 A 
ATOM    493  CD2 TYR   710     -69.964  33.848  36.974  1.00  0.00     0.010 A 
ATOM    494  CE1 TYR   710     -68.582  31.813  35.696  1.00  0.00     0.037 A 
ATOM    495  CE2 TYR   710     -70.611  32.665  36.663  1.00  0.00     0.037 A 
ATOM    496  CZ  TYR   710     -69.919  31.651  36.018  1.00  0.00     0.065 A 
ATOM    497  OH  TYR   710     -70.604  30.521  35.679  1.00  0.00    -0.361 OA
ATOM    498  H   TYR   710     -67.766  35.351  39.625  1.00  0.00     0.163 HD
ATOM    499  HH  TYR   710     -70.686  29.928  36.480  1.00  0.00     0.217 HD
ATOM    500  N   SER   711     -66.165  37.749  37.813  1.00  0.00    -0.344 N 
ATOM    501  CA  SER   711     -65.488  39.027  37.552  1.00  0.00     0.200 C 
ATOM    502  C   SER   711     -64.036  38.967  37.989  1.00  0.00     0.243 C 
ATOM    503  O   SER   711     -63.188  39.444  37.251  1.00  0.00    -0.271 OA
ATOM    504  CB  SER   711     -66.182  40.189  38.259  1.00  0.00     0.199 C 
ATOM    505  OG  SER   711     -67.442  40.404  37.648  1.00  0.00    -0.398 OA
ATOM    506  H   SER   711     -67.010  37.678  38.445  1.00  0.00     0.163 HD
ATOM    507  HG  SER   711     -68.096  39.728  37.985  1.00  0.00     0.209 HD
ATOM    508  N   ILE   712     -63.743  38.366  39.165  1.00  0.00    -0.346 N 
ATOM    509  CA  ILE   712     -62.362  38.183  39.645  1.00  0.00     0.180 C 
ATOM    510  C   ILE   712     -61.604  37.264  38.661  1.00  0.00     0.241 C 
ATOM    511  O   ILE   712     -60.500  37.611  38.261  1.00  0.00    -0.271 OA
ATOM    512  CB  ILE   712     -62.286  37.672  41.110  1.00  0.00     0.013 C 
ATOM    513  CG1 ILE   712     -62.760  38.787  42.076  1.00  0.00     0.002 C 
ATOM    514  CG2 ILE   712     -60.846  37.236  41.463  1.00  0.00     0.012 C 
ATOM    515  CD1 ILE   712     -63.239  38.295  43.444  1.00  0.00     0.005 C 
ATOM    516  H   ILE   712     -64.578  38.046  39.697  1.00  0.00     0.163 HD
ATOM    517  N   LEU   713     -62.225  36.142  38.229  1.00  0.00    -0.346 N 
ATOM    518  CA  LEU   713     -61.617  35.213  37.261  1.00  0.00     0.177 C 
ATOM    519  C   LEU   713     -61.315  35.894  35.932  1.00  0.00     0.241 C 
ATOM    520  O   LEU   713     -60.290  35.597  35.346  1.00  0.00    -0.271 OA
ATOM    521  CB  LEU   713     -62.502  33.986  37.019  1.00  0.00     0.038 C 
ATOM    522  CG  LEU   713     -62.485  32.876  38.062  1.00  0.00    -0.020 C 
ATOM    523  CD1 LEU   713     -63.298  31.685  37.569  1.00  0.00     0.009 C 
ATOM    524  CD2 LEU   713     -61.049  32.427  38.370  1.00  0.00     0.009 C 
ATOM    525  H   LEU   713     -63.169  35.996  38.642  1.00  0.00     0.163 HD
ATOM    526  N   SER   714     -62.193  36.823  35.468  1.00  0.00    -0.344 N 
ATOM    527  CA  SER   714     -61.978  37.591  34.229  1.00  0.00     0.200 C 
ATOM    528  C   SER   714     -60.799  38.544  34.417  1.00  0.00     0.243 C 
ATOM    529  O   SER   714     -60.018  38.734  33.492  1.00  0.00    -0.271 OA
ATOM    530  CB  SER   714     -63.230  38.362  33.835  1.00  0.00     0.199 C 
ATOM    531  OG  SER   714     -64.190  37.457  33.322  1.00  0.00    -0.398 OA
ATOM    532  H   SER   714     -63.034  36.941  36.073  1.00  0.00     0.163 HD
ATOM    533  HG  SER   714     -65.058  37.585  33.800  1.00  0.00     0.209 HD
ATOM    534  N   GLU   715     -60.645  39.112  35.619  1.00  0.00    -0.346 N 
ATOM    535  CA  GLU   715     -59.492  39.968  35.933  1.00  0.00     0.177 C 
ATOM    536  C   GLU   715     -58.196  39.148  35.922  1.00  0.00     0.241 C 
ATOM    537  O   GLU   715     -57.179  39.637  35.456  1.00  0.00    -0.271 OA
ATOM    538  CB  GLU   715     -59.659  40.668  37.277  1.00  0.00     0.045 C 
ATOM    539  CG  GLU   715     -60.792  41.676  37.294  1.00  0.00     0.116 C 
ATOM    540  CD  GLU   715     -60.941  42.407  38.613  1.00  0.00     0.172 C 
ATOM    541  OE1 GLU   715     -61.048  41.760  39.681  1.00  0.00    -0.648 OA
ATOM    542  OE2 GLU   715     -60.889  43.655  38.569  1.00  0.00    -0.648 OA
ATOM    543  H   GLU   715     -61.398  38.899  36.299  1.00  0.00     0.163 HD
ATOM    544  N   VAL   716     -58.249  37.901  36.420  1.00  0.00    -0.346 N 
ATOM    545  CA  VAL   716     -57.113  36.973  36.434  1.00  0.00     0.180 C 
ATOM    546  C   VAL   716     -56.724  36.656  34.972  1.00  0.00     0.241 C 
ATOM    547  O   VAL   716     -55.559  36.798  34.611  1.00  0.00    -0.271 OA
ATOM    548  CB  VAL   716     -57.402  35.665  37.249  1.00  0.00     0.009 C 
ATOM    549  CG1 VAL   716     -56.231  34.700  37.159  1.00  0.00     0.012 C 
ATOM    550  CG2 VAL   716     -57.711  35.968  38.705  1.00  0.00     0.012 C 
ATOM    551  H   VAL   716     -59.193  37.644  36.806  1.00  0.00     0.163 HD
ATOM    552  N   GLN   717     -57.702  36.225  34.158  1.00  0.00    -0.346 N 
ATOM    553  CA  GLN   717     -57.538  35.895  32.734  1.00  0.00     0.177 C 
ATOM    554  C   GLN   717     -56.840  37.074  31.993  1.00  0.00     0.241 C 
ATOM    555  O   GLN   717     -55.855  36.858  31.288  1.00  0.00    -0.271 OA
ATOM    556  CB  GLN   717     -58.906  35.572  32.130  1.00  0.00     0.044 C 
ATOM    557  CG  GLN   717     -58.945  35.410  30.580  1.00  0.00     0.105 C 
ATOM    558  CD  GLN   717     -59.902  36.447  29.999  1.00  0.00     0.215 C 
ATOM    559  H   GLN   717     -58.638  36.139  34.647  1.00  0.00     0.163 HD
ATOM    560 2HE2 GLN   717     -58.367  37.407  29.122  1.00  0.00     0.159 HD
ATOM    561  OE1 GLN   717     -61.108  36.474  30.284  1.00  0.00    -0.274 OA
ATOM    562  NE2 GLN   717     -59.383  37.405  29.255  1.00  0.00    -0.370 N 
ATOM    563 1HE2 GLN   717     -59.964  38.120  28.827  1.00  0.00     0.159 HD
ATOM    564  N   GLN   718     -57.314  38.316  32.227  1.00  0.00    -0.346 N 
ATOM    565  CA  GLN   718     -56.752  39.543  31.656  1.00  0.00     0.177 C 
ATOM    566  C   GLN   718     -55.319  39.767  32.127  1.00  0.00     0.241 C 
ATOM    567  O   GLN   718     -54.470  40.064  31.303  1.00  0.00    -0.271 OA
ATOM    568  CB  GLN   718     -57.626  40.753  32.010  1.00  0.00     0.044 C 
ATOM    569  CG  GLN   718     -58.887  40.883  31.139  1.00  0.00     0.105 C 
ATOM    570  CD  GLN   718     -59.986  41.598  31.880  1.00  0.00     0.215 C 
ATOM    571  H   GLN   718     -58.147  38.324  32.875  1.00  0.00     0.163 HD
ATOM    572 2HE2 GLN   718     -61.345  40.295  31.146  1.00  0.00     0.159 HD
ATOM    573  OE1 GLN   718     -59.760  42.606  32.557  1.00  0.00    -0.274 OA
ATOM    574  NE2 GLN   718     -61.216  41.108  31.747  1.00  0.00    -0.370 N 
ATOM    575 1HE2 GLN   718     -62.004  41.533  32.230  1.00  0.00     0.159 HD
ATOM    576  N   ALA   719     -55.048  39.581  33.436  1.00  0.00    -0.346 N 
ATOM    577  CA  ALA   719     -53.723  39.742  34.047  1.00  0.00     0.172 C 
ATOM    578  C   ALA   719     -52.703  38.720  33.523  1.00  0.00     0.240 C 
ATOM    579  O   ALA   719     -51.564  39.091  33.277  1.00  0.00    -0.271 OA
ATOM    580  CB  ALA   719     -53.839  39.632  35.550  1.00  0.00     0.042 C 
ATOM    581  H   ALA   719     -55.898  39.302  33.997  1.00  0.00     0.163 HD
ATOM    582  N   VAL   720     -53.115  37.457  33.323  1.00  0.00    -0.346 N 
ATOM    583  CA  VAL   720     -52.262  36.369  32.810  1.00  0.00     0.180 C 
ATOM    584  C   VAL   720     -51.863  36.667  31.345  1.00  0.00     0.241 C 
ATOM    585  O   VAL   720     -50.685  36.585  31.032  1.00  0.00    -0.271 OA
ATOM    586  CB  VAL   720     -52.943  34.965  32.965  1.00  0.00     0.009 C 
ATOM    587  CG1 VAL   720     -52.184  33.872  32.204  1.00  0.00     0.012 C 
ATOM    588  CG2 VAL   720     -53.090  34.571  34.436  1.00  0.00     0.012 C 
ATOM    589  H   VAL   720     -54.129  37.304  33.571  1.00  0.00     0.163 HD
ATOM    590  N   SER   721     -52.829  37.022  30.469  1.00  0.00    -0.344 N 
ATOM    591  CA  SER   721     -52.556  37.325  29.056  1.00  0.00     0.200 C 
ATOM    592  C   SER   721     -51.760  38.631  28.902  1.00  0.00     0.243 C 
ATOM    593  O   SER   721     -50.870  38.694  28.051  1.00  0.00    -0.271 OA
ATOM    594  CB  SER   721     -53.847  37.379  28.246  1.00  0.00     0.199 C 
ATOM    595  OG  SER   721     -54.636  38.513  28.554  1.00  0.00    -0.398 OA
ATOM    596  H   SER   721     -53.783  37.061  30.886  1.00  0.00     0.163 HD
ATOM    597  HG  SER   721     -54.415  38.834  29.474  1.00  0.00     0.209 HD
ATOM    598  N   GLN   722     -52.041  39.643  29.750  1.00  0.00    -0.346 N 
ATOM    599  CA  GLN   722     -51.320  40.935  29.802  1.00  0.00     0.177 C 
ATOM    600  C   GLN   722     -49.840  40.744  30.198  1.00  0.00     0.240 C 
ATOM    601  O   GLN   722     -48.962  41.466  29.717  1.00  0.00    -0.271 OA
ATOM    602  CB  GLN   722     -52.014  41.872  30.827  1.00  0.00     0.044 C 
ATOM    603  CG  GLN   722     -51.298  43.181  31.189  1.00  0.00     0.105 C 
ATOM    604  CD  GLN   722     -51.909  44.392  30.502  1.00  0.00     0.215 C 
ATOM    605  H   GLN   722     -52.848  39.429  30.397  1.00  0.00     0.163 HD
ATOM    606 2HE2 GLN   722     -50.165  45.389  30.714  1.00  0.00     0.159 HD
ATOM    607  OE1 GLN   722     -53.091  44.423  30.109  1.00  0.00    -0.274 OA
ATOM    608  NE2 GLN   722     -51.118  45.437  30.356  1.00  0.00    -0.370 N 
ATOM    609 1HE2 GLN   722     -51.450  46.288  29.891  1.00  0.00     0.159 HD
ATOM    610  N   GLY   723     -49.592  39.787  31.085  1.00  0.00    -0.351 N 
ATOM    611  CA  GLY   723     -48.264  39.512  31.603  1.00  0.00     0.225 C 
ATOM    612  C   GLY   723     -47.989  40.340  32.839  1.00  0.00     0.236 C 
ATOM    613  O   GLY   723     -46.876  40.833  33.021  1.00  0.00    -0.272 OA
ATOM    614  H   GLY   723     -50.442  39.246  31.379  1.00  0.00     0.163 HD
ATOM    615  N   SER   724     -49.008  40.474  33.712  1.00  0.00    -0.344 N 
ATOM    616  CA  SER   724     -48.968  41.223  34.973  1.00  0.00     0.200 C 
ATOM    617  C   SER   724     -48.016  40.575  35.989  1.00  0.00     0.243 C 
ATOM    618  O   SER   724     -47.673  39.392  35.852  1.00  0.00    -0.271 OA
ATOM    619  CB  SER   724     -50.368  41.347  35.572  1.00  0.00     0.199 C 
ATOM    620  OG  SER   724     -51.152  42.288  34.854  1.00  0.00    -0.398 OA
ATOM    621  H   SER   724     -49.886  39.965  33.391  1.00  0.00     0.163 HD
ATOM    622  HG  SER   724     -52.104  41.987  34.843  1.00  0.00     0.209 HD
ATOM    623  N   SER   725     -47.602  41.364  37.007  1.00  0.00    -0.344 N 
ATOM    624  CA  SER   725     -46.696  40.917  38.071  1.00  0.00     0.200 C 
ATOM    625  C   SER   725     -47.334  39.809  38.914  1.00  0.00     0.243 C 
ATOM    626  O   SER   725     -48.557  39.743  39.019  1.00  0.00    -0.271 OA
ATOM    627  CB  SER   725     -46.287  42.086  38.966  1.00  0.00     0.199 C 
ATOM    628  OG  SER   725     -47.306  42.439  39.887  1.00  0.00    -0.398 OA
ATOM    629  H   SER   725     -47.993  42.336  36.965  1.00  0.00     0.163 HD
ATOM    630  HG  SER   725     -47.933  43.087  39.457  1.00  0.00     0.209 HD
ATOM    631  N   ASP   726     -46.494  38.959  39.524  1.00  0.00    -0.345 N 
ATOM    632  CA  ASP   726     -46.926  37.852  40.377  1.00  0.00     0.186 C 
ATOM    633  C   ASP   726     -47.690  38.362  41.611  1.00  0.00     0.241 C 
ATOM    634  O   ASP   726     -48.568  37.657  42.103  1.00  0.00    -0.271 OA
ATOM    635  CB  ASP   726     -45.723  36.989  40.808  1.00  0.00     0.147 C 
ATOM    636  CG  ASP   726     -44.881  36.434  39.665  1.00  0.00     0.175 C 
ATOM    637  OD1 ASP   726     -45.455  36.140  38.588  1.00  0.00    -0.648 OA
ATOM    638  OD2 ASP   726     -43.649  36.269  39.858  1.00  0.00    -0.648 OA
ATOM    639  H   ASP   726     -45.479  39.163  39.331  1.00  0.00     0.163 HD
ATOM    640  N   SER   727     -47.382  39.594  42.070  1.00  0.00    -0.344 N 
ATOM    641  CA  SER   727     -48.018  40.242  43.222  1.00  0.00     0.200 C 
ATOM    642  C   SER   727     -49.490  40.599  42.928  1.00  0.00     0.243 C 
ATOM    643  O   SER   727     -50.332  40.441  43.817  1.00  0.00    -0.271 OA
ATOM    644  CB  SER   727     -47.232  41.480  43.662  1.00  0.00     0.199 C 
ATOM    645  OG  SER   727     -47.606  42.686  43.010  1.00  0.00    -0.398 OA
ATOM    646  H   SER   727     -46.620  40.063  41.508  1.00  0.00     0.163 HD
ATOM    647  HG  SER   727     -47.518  42.570  42.022  1.00  0.00     0.209 HD
ATOM    648  N   GLN   728     -49.793  41.064  41.698  1.00  0.00    -0.346 N 
ATOM    649  CA  GLN   728     -51.166  41.396  41.298  1.00  0.00     0.177 C 
ATOM    650  C   GLN   728     -51.980  40.116  41.098  1.00  0.00     0.241 C 
ATOM    651  O   GLN   728     -53.152  40.074  41.487  1.00  0.00    -0.271 OA
ATOM    652  CB  GLN   728     -51.196  42.246  40.026  1.00  0.00     0.044 C 
ATOM    653  CG  GLN   728     -50.480  43.589  40.131  1.00  0.00     0.105 C 
ATOM    654  CD  GLN   728     -50.487  44.324  38.816  1.00  0.00     0.215 C 
ATOM    655  H   GLN   728     -48.973  41.164  41.067  1.00  0.00     0.163 HD
ATOM    656 2HE2 GLN   728     -52.390  44.921  39.156  1.00  0.00     0.159 HD
ATOM    657  OE1 GLN   728     -49.504  44.311  38.060  1.00  0.00    -0.274 OA
ATOM    658  NE2 GLN   728     -51.608  44.970  38.507  1.00  0.00    -0.370 N 
ATOM    659 1HE2 GLN   728     -51.682  45.501  37.639  1.00  0.00     0.159 HD
ATOM    660  N   ILE   729     -51.342  39.069  40.519  1.00  0.00    -0.346 N 
ATOM    661  CA  ILE   729     -51.967  37.754  40.294  1.00  0.00     0.180 C 
ATOM    662  C   ILE   729     -52.248  37.107  41.661  1.00  0.00     0.241 C 
ATOM    663  O   ILE   729     -53.337  36.572  41.845  1.00  0.00    -0.271 OA
ATOM    664  CB  ILE   729     -51.115  36.854  39.351  1.00  0.00     0.013 C 
ATOM    665  CG1 ILE   729     -51.395  37.219  37.891  1.00  0.00     0.002 C 
ATOM    666  CG2 ILE   729     -51.347  35.351  39.599  1.00  0.00     0.012 C 
ATOM    667  CD1 ILE   729     -50.175  37.458  37.063  1.00  0.00     0.005 C 
ATOM    668  H   ILE   729     -50.355  39.283  40.244  1.00  0.00     0.163 HD
ATOM    669  N   LEU   730     -51.302  37.217  42.625  1.00  0.00    -0.346 N 
ATOM    670  CA  LEU   730     -51.492  36.679  43.973  1.00  0.00     0.177 C 
ATOM    671  C   LEU   730     -52.670  37.377  44.637  1.00  0.00     0.241 C 
ATOM    672  O   LEU   730     -53.523  36.692  45.197  1.00  0.00    -0.271 OA
ATOM    673  CB  LEU   730     -50.209  36.792  44.825  1.00  0.00     0.038 C 
ATOM    674  CG  LEU   730     -50.272  36.301  46.279  1.00  0.00    -0.020 C 
ATOM    675  CD1 LEU   730     -50.490  34.795  46.366  1.00  0.00     0.009 C 
ATOM    676  CD2 LEU   730     -49.008  36.685  47.038  1.00  0.00     0.009 C 
ATOM    677  H   LEU   730     -50.443  37.713  42.318  1.00  0.00     0.163 HD
ATOM    678  N   ASP   731     -52.757  38.720  44.510  1.00  0.00    -0.346 N 
ATOM    679  CA  ASP   731     -53.860  39.501  45.079  1.00  0.00     0.186 C 
ATOM    680  C   ASP   731     -55.220  39.051  44.502  1.00  0.00     0.241 C 
ATOM    681  O   ASP   731     -56.159  38.854  45.268  1.00  0.00    -0.271 OA
ATOM    682  CB  ASP   731     -53.653  41.016  44.872  1.00  0.00     0.147 C 
ATOM    683  CG  ASP   731     -54.868  41.852  45.272  1.00  0.00     0.175 C 
ATOM    684  OD1 ASP   731     -55.193  41.896  46.490  1.00  0.00    -0.648 OA
ATOM    685  OD2 ASP   731     -55.538  42.405  44.362  1.00  0.00    -0.648 OA
ATOM    686  H   ASP   731     -51.972  39.145  43.973  1.00  0.00     0.163 HD
ATOM    687  N   LEU   732     -55.314  38.870  43.176  1.00  0.00    -0.346 N 
ATOM    688  CA  LEU   732     -56.558  38.422  42.541  1.00  0.00     0.177 C 
ATOM    689  C   LEU   732     -56.886  36.990  42.955  1.00  0.00     0.241 C 
ATOM    690  O   LEU   732     -58.042  36.727  43.271  1.00  0.00    -0.271 OA
ATOM    691  CB  LEU   732     -56.497  38.567  41.020  1.00  0.00     0.038 C 
ATOM    692  CG  LEU   732     -56.447  40.003  40.476  1.00  0.00    -0.020 C 
ATOM    693  CD1 LEU   732     -55.999  40.012  39.033  1.00  0.00     0.009 C 
ATOM    694  CD2 LEU   732     -57.797  40.712  40.643  1.00  0.00     0.009 C 
ATOM    695  H   LEU   732     -54.444  39.072  42.650  1.00  0.00     0.163 HD
ATOM    696  N   SER   733     -55.873  36.093  43.037  1.00  0.00    -0.344 N 
ATOM    697  CA  SER   733     -56.026  34.706  43.528  1.00  0.00     0.200 C 
ATOM    698  C   SER   733     -56.589  34.684  44.941  1.00  0.00     0.243 C 
ATOM    699  O   SER   733     -57.563  33.976  45.195  1.00  0.00    -0.271 OA
ATOM    700  CB  SER   733     -54.689  33.970  43.538  1.00  0.00     0.199 C 
ATOM    701  OG  SER   733     -54.477  33.225  42.358  1.00  0.00    -0.398 OA
ATOM    702  H   SER   733     -54.951  36.477  42.715  1.00  0.00     0.163 HD
ATOM    703  HG  SER   733     -55.334  33.155  41.847  1.00  0.00     0.209 HD
ATOM    704  N   ASN   734     -55.990  35.486  45.850  1.00  0.00    -0.345 N 
ATOM    705  CA  ASN   734     -56.404  35.598  47.243  1.00  0.00     0.185 C 
ATOM    706  C   ASN   734     -57.842  36.085  47.348  1.00  0.00     0.241 C 
ATOM    707  O   ASN   734     -58.604  35.550  48.152  1.00  0.00    -0.271 OA
ATOM    708  CB  ASN   734     -55.468  36.534  48.025  1.00  0.00     0.137 C 
ATOM    709  CG  ASN   734     -54.100  35.971  48.338  1.00  0.00     0.217 C 
ATOM    710  H   ASN   734     -55.183  36.031  45.448  1.00  0.00     0.163 HD
ATOM    711  OD1 ASN   734     -53.850  34.759  48.242  1.00  0.00    -0.274 OA
ATOM    712  ND2 ASN   734     -53.181  36.852  48.757  1.00  0.00    -0.370 N 
ATOM    713 2HD2 ASN   734     -52.258  36.542  48.974  1.00  0.00     0.159 HD
ATOM    714 1HD2 ASN   734     -53.426  37.815  48.850  1.00  0.00     0.159 HD
ATOM    715  N   ARG   735     -58.221  37.082  46.527  1.00  0.00    -0.346 N 
ATOM    716  CA  ARG   735     -59.580  37.638  46.508  1.00  0.00     0.176 C 
ATOM    717  C   ARG   735     -60.594  36.585  46.074  1.00  0.00     0.241 C 
ATOM    718  O   ARG   735     -61.687  36.521  46.632  1.00  0.00    -0.271 OA
ATOM    719  CB  ARG   735     -59.643  38.862  45.582  1.00  0.00     0.036 C 
ATOM    720  CG  ARG   735     -59.103  40.141  46.265  1.00  0.00     0.023 C 
ATOM    721  CD  ARG   735     -58.867  41.286  45.290  1.00  0.00     0.138 C 
ATOM    722  NE  ARG   735     -60.097  41.723  44.618  1.00  0.00    -0.227 N 
ATOM    723  CZ  ARG   735     -60.867  42.729  45.030  1.00  0.00     0.665 C 
ATOM    724  NH1 ARG   735     -60.555  43.405  46.135  1.00  0.00    -0.235 N 
ATOM    725  NH2 ARG   735     -61.966  43.051  44.355  1.00  0.00    -0.235 N 
ATOM    726  HE  ARG   735     -60.377  41.226  43.787  1.00  0.00     0.177 HD
ATOM    727 2HH2 ARG   735     -62.552  43.788  44.670  1.00  0.00     0.174 HD
ATOM    728 1HH2 ARG   735     -62.204  42.545  43.521  1.00  0.00     0.174 HD
ATOM    729  H   ARG   735     -57.458  37.427  45.901  1.00  0.00     0.163 HD
ATOM    730 2HH1 ARG   735     -61.157  44.150  46.443  1.00  0.00     0.174 HD
ATOM    731 1HH1 ARG   735     -59.735  43.177  46.649  1.00  0.00     0.174 HD
ATOM    732  N   PHE   736     -60.216  35.733  45.101  1.00  0.00    -0.346 N 
ATOM    733  CA  PHE   736     -61.078  34.659  44.622  1.00  0.00     0.180 C 
ATOM    734  C   PHE   736     -61.353  33.646  45.741  1.00  0.00     0.241 C 
ATOM    735  O   PHE   736     -62.509  33.302  45.955  1.00  0.00    -0.271 OA
ATOM    736  CB  PHE   736     -60.466  33.954  43.394  1.00  0.00     0.073 C 
ATOM    737  CG  PHE   736     -61.338  32.832  42.889  1.00  0.00    -0.056 A 
ATOM    738  CD1 PHE   736     -62.377  33.085  42.008  1.00  0.00     0.007 A 
ATOM    739  CD2 PHE   736     -61.176  31.530  43.366  1.00  0.00     0.007 A 
ATOM    740  CE1 PHE   736     -63.210  32.048  41.569  1.00  0.00     0.001 A 
ATOM    741  CE2 PHE   736     -62.019  30.500  42.940  1.00  0.00     0.001 A 
ATOM    742  CZ  PHE   736     -63.015  30.763  42.032  1.00  0.00     0.000 A 
ATOM    743  H   PHE   736     -59.260  35.914  44.729  1.00  0.00     0.163 HD
ATOM    744  N   TYR   737     -60.305  33.179  46.440  1.00  0.00    -0.346 N 
ATOM    745  CA  TYR   737     -60.419  32.210  47.531  1.00  0.00     0.180 C 
ATOM    746  C   TYR   737     -61.092  32.789  48.777  1.00  0.00     0.241 C 
ATOM    747  O   TYR   737     -61.645  32.024  49.571  1.00  0.00    -0.271 OA
ATOM    748  CB  TYR   737     -59.040  31.642  47.896  1.00  0.00     0.073 C 
ATOM    749  CG  TYR   737     -58.509  30.715  46.832  1.00  0.00    -0.056 A 
ATOM    750  CD1 TYR   737     -59.260  29.627  46.391  1.00  0.00     0.010 A 
ATOM    751  CD2 TYR   737     -57.257  30.924  46.264  1.00  0.00     0.010 A 
ATOM    752  CE1 TYR   737     -58.779  28.778  45.409  1.00  0.00     0.037 A 
ATOM    753  CE2 TYR   737     -56.768  30.086  45.275  1.00  0.00     0.037 A 
ATOM    754  CZ  TYR   737     -57.529  29.008  44.862  1.00  0.00     0.065 A 
ATOM    755  OH  TYR   737     -57.033  28.165  43.918  1.00  0.00    -0.361 OA
ATOM    756  H   TYR   737     -59.383  33.577  46.129  1.00  0.00     0.163 HD
ATOM    757  HH  TYR   737     -56.054  28.336  43.796  1.00  0.00     0.217 HD
ATOM    758  N   THR   738     -61.051  34.119  48.950  1.00  0.00    -0.344 N 
ATOM    759  CA  THR   738     -61.752  34.778  50.050  1.00  0.00     0.205 C 
ATOM    760  C   THR   738     -63.259  34.746  49.729  1.00  0.00     0.243 C 
ATOM    761  O   THR   738     -64.074  34.468  50.602  1.00  0.00    -0.271 OA
ATOM    762  CB  THR   738     -61.200  36.203  50.267  1.00  0.00     0.146 C 
ATOM    763  CG2 THR   738     -61.897  36.929  51.395  1.00  0.00     0.042 C 
ATOM    764  OG1 THR   738     -59.804  36.114  50.572  1.00  0.00    -0.393 OA
ATOM    765  H   THR   738     -60.485  34.627  48.243  1.00  0.00     0.163 HD
ATOM    766  HG1 THR   738     -59.280  35.877  49.747  1.00  0.00     0.210 HD
ATOM    767  N   LEU   739     -63.613  34.975  48.467  1.00  0.00    -0.346 N 
ATOM    768  CA  LEU   739     -64.995  34.968  48.017  1.00  0.00     0.177 C 
ATOM    769  C   LEU   739     -65.580  33.545  47.952  1.00  0.00     0.241 C 
ATOM    770  O   LEU   739     -66.724  33.354  48.351  1.00  0.00    -0.271 OA
ATOM    771  CB  LEU   739     -65.088  35.651  46.667  1.00  0.00     0.038 C 
ATOM    772  CG  LEU   739     -66.453  36.153  46.245  1.00  0.00    -0.020 C 
ATOM    773  CD1 LEU   739     -67.043  37.122  47.251  1.00  0.00     0.009 C 
ATOM    774  CD2 LEU   739     -66.335  36.870  44.960  1.00  0.00     0.009 C 
ATOM    775  H   LEU   739     -62.805  35.161  47.825  1.00  0.00     0.163 HD
ATOM    776  N   ILE   740     -64.806  32.559  47.468  1.00  0.00    -0.346 N 
ATOM    777  CA  ILE   740     -65.229  31.153  47.427  1.00  0.00     0.180 C 
ATOM    778  C   ILE   740     -64.259  30.373  48.328  1.00  0.00     0.243 C 
ATOM    779  O   ILE   740     -63.198  29.957  47.838  1.00  0.00    -0.271 OA
ATOM    780  CB  ILE   740     -65.317  30.552  45.991  1.00  0.00     0.013 C 
ATOM    781  CG1 ILE   740     -66.011  31.512  44.960  1.00  0.00     0.002 C 
ATOM    782  CG2 ILE   740     -65.983  29.154  46.022  1.00  0.00     0.012 C 
ATOM    783  CD1 ILE   740     -67.572  31.661  45.040  1.00  0.00     0.005 C 
ATOM    784  H   ILE   740     -63.874  32.882  47.122  1.00  0.00     0.163 HD
ATOM    785  N   PRO   741     -64.544  30.232  49.656  1.00  0.00    -0.337 N 
ATOM    786  CA  PRO   741     -63.576  29.572  50.538  1.00  0.00     0.179 C 
ATOM    787  C   PRO   741     -63.379  28.108  50.178  1.00  0.00     0.241 C 
ATOM    788  O   PRO   741     -64.341  27.367  49.956  1.00  0.00    -0.271 OA
ATOM    789  CB  PRO   741     -64.183  29.747  51.935  1.00  0.00     0.037 C 
ATOM    790  CG  PRO   741     -65.178  30.845  51.801  1.00  0.00     0.022 C 
ATOM    791  CD  PRO   741     -65.711  30.708  50.428  1.00  0.00     0.127 C 
ATOM    792  N   HIS   742     -62.110  27.728  50.073  1.00  0.00    -0.346 N 
ATOM    793  CA  HIS   742     -61.668  26.377  49.768  1.00  0.00     0.182 C 
ATOM    794  C   HIS   742     -60.989  25.768  50.987  1.00  0.00     0.241 C 
ATOM    795  O   HIS   742     -60.422  26.484  51.819  1.00  0.00    -0.271 OA
ATOM    796  CB  HIS   742     -60.713  26.371  48.558  1.00  0.00     0.093 C 
ATOM    797  CG  HIS   742     -61.391  26.514  47.229  1.00  0.00     0.030 A 
ATOM    798  H   HIS   742     -61.423  28.522  50.236  1.00  0.00     0.163 HD
ATOM    799  CD2 HIS   742     -61.363  25.723  46.130  1.00  0.00     0.143 A 
ATOM    800  HD1 HIS   742     -62.282  28.413  47.523  1.00  0.00     0.166 HD
ATOM    801  CE1 HIS   742     -62.561  27.496  45.691  1.00  0.00     0.207 A 
ATOM    802  ND1 HIS   742     -62.123  27.650  46.931  1.00  0.00    -0.353 N 
ATOM    803  NE2 HIS   742     -62.132  26.365  45.163  1.00  0.00    -0.254 NA
ATOM    804  N   ASP   743     -61.083  24.444  51.104  1.00  0.00    -0.345 N 
ATOM    805  CA  ASP   743     -60.471  23.654  52.165  1.00  0.00     0.186 C 
ATOM    806  C   ASP   743     -59.527  22.660  51.490  1.00  0.00     0.241 C 
ATOM    807  O   ASP   743     -59.959  21.575  51.080  1.00  0.00    -0.271 OA
ATOM    808  CB  ASP   743     -61.546  22.960  53.028  1.00  0.00     0.147 C 
ATOM    809  CG  ASP   743     -61.024  22.308  54.318  1.00  0.00     0.175 C 
ATOM    810  OD1 ASP   743     -59.781  22.113  54.445  1.00  0.00    -0.648 OA
ATOM    811  OD2 ASP   743     -61.844  22.009  55.198  1.00  0.00    -0.648 OA
ATOM    812  H   ASP   743     -61.661  23.999  50.333  1.00  0.00     0.163 HD
ATOM    813  N   PHE   744     -58.256  23.052  51.319  1.00  0.00    -0.346 N 
ATOM    814  CA  PHE   744     -57.290  22.214  50.626  1.00  0.00     0.180 C 
ATOM    815  C   PHE   744     -56.621  21.200  51.561  1.00  0.00     0.241 C 
ATOM    816  O   PHE   744     -56.086  20.188  51.084  1.00  0.00    -0.271 OA
ATOM    817  CB  PHE   744     -56.252  23.081  49.894  1.00  0.00     0.073 C 
ATOM    818  CG  PHE   744     -56.832  23.936  48.792  1.00  0.00    -0.056 A 
ATOM    819  CD1 PHE   744     -57.404  23.354  47.669  1.00  0.00     0.007 A 
ATOM    820  CD2 PHE   744     -56.788  25.321  48.872  1.00  0.00     0.007 A 
ATOM    821  CE1 PHE   744     -57.934  24.137  46.654  1.00  0.00     0.001 A 
ATOM    822  CE2 PHE   744     -57.315  26.113  47.848  1.00  0.00     0.001 A 
ATOM    823  CZ  PHE   744     -57.882  25.514  46.746  1.00  0.00     0.000 A 
ATOM    824  H   PHE   744     -58.035  23.983  51.717  1.00  0.00     0.163 HD
ATOM    825  N   GLY   745     -56.696  21.457  52.863  1.00  0.00    -0.351 N 
ATOM    826  CA  GLY   745     -56.115  20.590  53.875  1.00  0.00     0.225 C 
ATOM    827  C   GLY   745     -54.595  20.626  53.891  1.00  0.00     0.236 C 
ATOM    828  O   GLY   745     -54.019  21.618  54.338  1.00  0.00    -0.272 OA
ATOM    829  H   GLY   745     -57.211  22.340  53.096  1.00  0.00     0.163 HD
ATOM    830  N   MET   746     -53.942  19.548  53.372  1.00  0.00    -0.346 N 
ATOM    831  CA  MET   746     -52.493  19.272  53.297  1.00  0.00     0.177 C 
ATOM    832  C   MET   746     -51.783  20.036  52.126  1.00  0.00     0.241 C 
ATOM    833  O   MET   746     -50.558  19.933  51.985  1.00  0.00    -0.271 OA
ATOM    834  CB  MET   746     -52.342  17.733  53.114  1.00  0.00     0.045 C 
ATOM    835  CG  MET   746     -50.925  17.170  53.216  1.00  0.00     0.076 C 
ATOM    836  SD  MET   746     -50.550  15.797  52.059  1.00  0.00    -0.173 SA
ATOM    837  CE  MET   746     -51.568  14.497  52.716  1.00  0.00     0.089 C 
ATOM    838  H   MET   746     -54.655  18.829  52.974  1.00  0.00     0.163 HD
ATOM    839  N   LYS   747     -52.543  20.786  51.302  1.00  0.00    -0.346 N 
ATOM    840  CA  LYS   747     -52.004  21.473  50.126  1.00  0.00     0.176 C 
ATOM    841  C   LYS   747     -52.002  22.999  50.254  1.00  0.00     0.241 C 
ATOM    842  O   LYS   747     -52.868  23.569  50.919  1.00  0.00    -0.271 OA
ATOM    843  CB  LYS   747     -52.824  21.073  48.887  1.00  0.00     0.035 C 
ATOM    844  CG  LYS   747     -52.196  19.981  48.032  1.00  0.00     0.004 C 
ATOM    845  CD  LYS   747     -52.055  20.408  46.584  1.00  0.00     0.027 C 
ATOM    846  CE  LYS   747     -51.556  19.298  45.690  1.00  0.00     0.229 C 
ATOM    847  NZ  LYS   747     -52.630  18.332  45.328  1.00  0.00    -0.079 N 
ATOM    848  HZ1 LYS   747     -53.238  18.204  46.111  1.00  0.00     0.274 HD
ATOM    849  HZ3 LYS   747     -53.151  18.691  44.554  1.00  0.00     0.274 HD
ATOM    850  HZ2 LYS   747     -52.217  17.457  45.078  1.00  0.00     0.274 HD
ATOM    851  H   LYS   747     -53.548  20.831  51.580  1.00  0.00     0.163 HD
ATOM    852  N   LYS   748     -51.041  23.662  49.586  1.00  0.00    -0.346 N 
ATOM    853  CA  LYS   748     -50.960  25.130  49.512  1.00  0.00     0.176 C 
ATOM    854  C   LYS   748     -52.025  25.594  48.494  1.00  0.00     0.243 C 
ATOM    855  O   LYS   748     -52.184  24.887  47.495  1.00  0.00    -0.271 OA
ATOM    856  CB  LYS   748     -49.532  25.558  49.091  1.00  0.00     0.035 C 
ATOM    857  CG  LYS   748     -49.306  27.059  48.937  1.00  0.00     0.004 C 
ATOM    858  CD  LYS   748     -47.890  27.371  48.471  1.00  0.00     0.027 C 
ATOM    859  CE  LYS   748     -47.698  28.843  48.224  1.00  0.00     0.229 C 
ATOM    860  NZ  LYS   748     -47.565  29.612  49.492  1.00  0.00    -0.079 N 
ATOM    861  HZ1 LYS   748     -46.596  29.726  49.710  1.00  0.00     0.274 HD
ATOM    862  HZ3 LYS   748     -47.992  30.509  49.382  1.00  0.00     0.274 HD
ATOM    863  HZ2 LYS   748     -48.018  29.114  50.231  1.00  0.00     0.274 HD
ATOM    864  H   LYS   748     -50.345  23.034  49.116  1.00  0.00     0.163 HD
ATOM    865  N   PRO   749     -52.788  26.709  48.701  1.00  0.00    -0.337 N 
ATOM    866  CA  PRO   749     -53.812  27.092  47.696  1.00  0.00     0.179 C 
ATOM    867  C   PRO   749     -53.210  27.302  46.305  1.00  0.00     0.243 C 
ATOM    868  O   PRO   749     -52.303  28.131  46.160  1.00  0.00    -0.271 OA
ATOM    869  CB  PRO   749     -54.425  28.393  48.241  1.00  0.00     0.037 C 
ATOM    870  CG  PRO   749     -54.082  28.395  49.681  1.00  0.00     0.022 C 
ATOM    871  CD  PRO   749     -52.773  27.656  49.834  1.00  0.00     0.127 C 
ATOM    872  N   PRO   750     -53.641  26.501  45.295  1.00  0.00    -0.337 N 
ATOM    873  CA  PRO   750     -53.066  26.653  43.939  1.00  0.00     0.179 C 
ATOM    874  C   PRO   750     -53.253  28.067  43.384  1.00  0.00     0.241 C 
ATOM    875  O   PRO   750     -54.363  28.603  43.445  1.00  0.00    -0.271 OA
ATOM    876  CB  PRO   750     -53.833  25.618  43.106  1.00  0.00     0.037 C 
ATOM    877  CG  PRO   750     -54.413  24.653  44.107  1.00  0.00     0.022 C 
ATOM    878  CD  PRO   750     -54.682  25.449  45.334  1.00  0.00     0.127 C 
ATOM    879  N   LEU   751     -52.158  28.682  42.892  1.00  0.00    -0.346 N 
ATOM    880  CA  LEU   751     -52.182  30.029  42.318  1.00  0.00     0.177 C 
ATOM    881  C   LEU   751     -52.910  30.016  40.974  1.00  0.00     0.241 C 
ATOM    882  O   LEU   751     -52.668  29.136  40.144  1.00  0.00    -0.271 OA
ATOM    883  CB  LEU   751     -50.748  30.581  42.147  1.00  0.00     0.038 C 
ATOM    884  CG  LEU   751     -50.583  32.110  41.967  1.00  0.00    -0.020 C 
ATOM    885  CD1 LEU   751     -50.786  32.837  43.259  1.00  0.00     0.009 C 
ATOM    886  CD2 LEU   751     -49.194  32.453  41.454  1.00  0.00     0.009 C 
ATOM    887  H   LEU   751     -51.287  28.106  42.959  1.00  0.00     0.163 HD
ATOM    888  N   LEU   752     -53.819  30.974  40.779  1.00  0.00    -0.346 N 
ATOM    889  CA  LEU   752     -54.557  31.107  39.533  1.00  0.00     0.177 C 
ATOM    890  C   LEU   752     -53.715  31.987  38.614  1.00  0.00     0.241 C 
ATOM    891  O   LEU   752     -53.927  33.193  38.554  1.00  0.00    -0.271 OA
ATOM    892  CB  LEU   752     -55.982  31.681  39.763  1.00  0.00     0.038 C 
ATOM    893  CG  LEU   752     -56.833  31.117  40.910  1.00  0.00    -0.020 C 
ATOM    894  CD1 LEU   752     -58.122  31.869  41.025  1.00  0.00     0.009 C 
ATOM    895  CD2 LEU   752     -57.136  29.623  40.750  1.00  0.00     0.009 C 
ATOM    896  H   LEU   752     -53.950  31.612  41.595  1.00  0.00     0.163 HD
ATOM    897  N   ASN   753     -52.700  31.401  37.972  1.00  0.00    -0.346 N 
ATOM    898  CA  ASN   753     -51.767  32.159  37.138  1.00  0.00     0.185 C 
ATOM    899  C   ASN   753     -51.627  31.595  35.718  1.00  0.00     0.241 C 
ATOM    900  O   ASN   753     -50.715  31.997  34.987  1.00  0.00    -0.271 OA
ATOM    901  CB  ASN   753     -50.384  32.225  37.831  1.00  0.00     0.137 C 
ATOM    902  CG  ASN   753     -49.650  30.916  38.017  1.00  0.00     0.217 C 
ATOM    903  H   ASN   753     -52.633  30.374  38.116  1.00  0.00     0.163 HD
ATOM    904  OD1 ASN   753     -50.191  29.823  37.849  1.00  0.00    -0.274 OA
ATOM    905  ND2 ASN   753     -48.379  31.009  38.382  1.00  0.00    -0.370 N 
ATOM    906 2HD2 ASN   753     -47.832  30.177  38.518  1.00  0.00     0.159 HD
ATOM    907 1HD2 ASN   753     -47.960  31.906  38.524  1.00  0.00     0.159 HD
ATOM    908  N   ASN   754     -52.533  30.690  35.328  1.00  0.00    -0.346 N 
ATOM    909  CA  ASN   754     -52.507  30.071  34.005  1.00  0.00     0.185 C 
ATOM    910  C   ASN   754     -53.925  29.848  33.519  1.00  0.00     0.241 C 
ATOM    911  O   ASN   754     -54.870  29.898  34.309  1.00  0.00    -0.271 OA
ATOM    912  CB  ASN   754     -51.696  28.753  34.008  1.00  0.00     0.137 C 
ATOM    913  CG  ASN   754     -52.169  27.771  35.034  1.00  0.00     0.217 C 
ATOM    914  H   ASN   754     -53.254  30.468  36.049  1.00  0.00     0.163 HD
ATOM    915  OD1 ASN   754     -53.122  27.028  34.824  1.00  0.00    -0.274 OA
ATOM    916  ND2 ASN   754     -51.578  27.815  36.202  1.00  0.00    -0.370 N 
ATOM    917 2HD2 ASN   754     -51.843  27.178  36.942  1.00  0.00     0.159 HD
ATOM    918 1HD2 ASN   754     -50.850  28.486  36.382  1.00  0.00     0.159 HD
ATOM    919  N   ALA   755     -54.069  29.606  32.221  1.00  0.00    -0.346 N 
ATOM    920  CA  ALA   755     -55.346  29.390  31.544  1.00  0.00     0.172 C 
ATOM    921  C   ALA   755     -56.098  28.175  32.099  1.00  0.00     0.240 C 
ATOM    922  O   ALA   755     -57.312  28.255  32.263  1.00  0.00    -0.271 OA
ATOM    923  CB  ALA   755     -55.124  29.224  30.045  1.00  0.00     0.042 C 
ATOM    924  H   ALA   755     -53.147  29.581  31.695  1.00  0.00     0.163 HD
ATOM    925  N   ASP   756     -55.381  27.074  32.403  1.00  0.00    -0.346 N 
ATOM    926  CA  ASP   756     -55.969  25.827  32.917  1.00  0.00     0.186 C 
ATOM    927  C   ASP   756     -56.608  26.040  34.288  1.00  0.00     0.241 C 
ATOM    928  O   ASP   756     -57.690  25.510  34.547  1.00  0.00    -0.271 OA
ATOM    929  CB  ASP   756     -54.921  24.692  33.009  1.00  0.00     0.147 C 
ATOM    930  CG  ASP   756     -54.532  23.998  31.716  1.00  0.00     0.175 C 
ATOM    931  OD1 ASP   756     -55.272  24.142  30.711  1.00  0.00    -0.648 OA
ATOM    932  OD2 ASP   756     -53.471  23.328  31.701  1.00  0.00    -0.648 OA
ATOM    933  H   ASP   756     -54.351  27.187  32.238  1.00  0.00     0.163 HD
ATOM    934  N   SER   757     -55.923  26.797  35.165  1.00  0.00    -0.344 N 
ATOM    935  CA  SER   757     -56.415  27.127  36.501  1.00  0.00     0.200 C 
ATOM    936  C   SER   757     -57.703  27.954  36.430  1.00  0.00     0.243 C 
ATOM    937  O   SER   757     -58.659  27.615  37.104  1.00  0.00    -0.271 OA
ATOM    938  CB  SER   757     -55.352  27.887  37.285  1.00  0.00     0.199 C 
ATOM    939  OG  SER   757     -54.171  27.118  37.381  1.00  0.00    -0.398 OA
ATOM    940  H   SER   757     -54.999  27.130  34.799  1.00  0.00     0.163 HD
ATOM    941  HG  SER   757     -53.573  27.507  38.082  1.00  0.00     0.209 HD
ATOM    942  N   VAL   758     -57.740  29.004  35.592  1.00  0.00    -0.346 N 
ATOM    943  CA  VAL   758     -58.938  29.857  35.473  1.00  0.00     0.180 C 
ATOM    944  C   VAL   758     -60.120  29.046  34.898  1.00  0.00     0.241 C 
ATOM    945  O   VAL   758     -61.238  29.206  35.380  1.00  0.00    -0.271 OA
ATOM    946  CB  VAL   758     -58.735  31.223  34.722  1.00  0.00     0.009 C 
ATOM    947  CG1 VAL   758     -57.484  31.954  35.207  1.00  0.00     0.012 C 
ATOM    948  CG2 VAL   758     -58.705  31.054  33.217  1.00  0.00     0.012 C 
ATOM    949  H   VAL   758     -56.875  29.158  35.050  1.00  0.00     0.163 HD
ATOM    950  N   GLN   759     -59.847  28.147  33.936  1.00  0.00    -0.346 N 
ATOM    951  CA  GLN   759     -60.858  27.316  33.287  1.00  0.00     0.177 C 
ATOM    952  C   GLN   759     -61.463  26.307  34.260  1.00  0.00     0.241 C 
ATOM    953  O   GLN   759     -62.673  26.116  34.247  1.00  0.00    -0.271 OA
ATOM    954  CB  GLN   759     -60.269  26.599  32.066  1.00  0.00     0.044 C 
ATOM    955  CG  GLN   759     -60.825  27.146  30.770  1.00  0.00     0.105 C 
ATOM    956  CD  GLN   759     -60.526  26.168  29.654  1.00  0.00     0.215 C 
ATOM    957  H   GLN   759     -58.826  28.096  33.690  1.00  0.00     0.163 HD
ATOM    958 2HE2 GLN   759     -59.021  27.349  29.008  1.00  0.00     0.159 HD
ATOM    959  OE1 GLN   759     -61.196  25.140  29.490  1.00  0.00    -0.274 OA
ATOM    960  NE2 GLN   759     -59.521  26.475  28.844  1.00  0.00    -0.370 N 
ATOM    961 1HE2 GLN   759     -59.255  25.857  28.080  1.00  0.00     0.159 HD
ATOM    962  N   ALA   760     -60.633  25.698  35.123  1.00  0.00    -0.346 N 
ATOM    963  CA  ALA   760     -61.113  24.759  36.145  1.00  0.00     0.172 C 
ATOM    964  C   ALA   760     -62.038  25.491  37.162  1.00  0.00     0.240 C 
ATOM    965  O   ALA   760     -63.064  24.944  37.596  1.00  0.00    -0.271 OA
ATOM    966  CB  ALA   760     -59.930  24.123  36.854  1.00  0.00     0.042 C 
ATOM    967  H   ALA   760     -59.631  25.948  35.004  1.00  0.00     0.163 HD
ATOM    968  N   LYS   761     -61.695  26.751  37.490  1.00  0.00    -0.346 N 
ATOM    969  CA  LYS   761     -62.500  27.548  38.418  1.00  0.00     0.176 C 
ATOM    970  C   LYS   761     -63.757  28.055  37.771  1.00  0.00     0.241 C 
ATOM    971  O   LYS   761     -64.781  28.133  38.445  1.00  0.00    -0.271 OA
ATOM    972  CB  LYS   761     -61.690  28.721  39.026  1.00  0.00     0.035 C 
ATOM    973  CG  LYS   761     -60.553  28.263  39.942  1.00  0.00     0.004 C 
ATOM    974  CD  LYS   761     -61.047  27.495  41.166  1.00  0.00     0.027 C 
ATOM    975  CE  LYS   761     -59.928  27.163  42.098  1.00  0.00     0.229 C 
ATOM    976  NZ  LYS   761     -59.941  25.724  42.469  1.00  0.00    -0.079 N 
ATOM    977  HZ1 LYS   761     -59.881  25.636  43.463  1.00  0.00     0.274 HD
ATOM    978  HZ3 LYS   761     -60.790  25.305  42.147  1.00  0.00     0.274 HD
ATOM    979  HZ2 LYS   761     -59.160  25.264  42.046  1.00  0.00     0.274 HD
ATOM    980  H   LYS   761     -60.831  27.094  37.036  1.00  0.00     0.163 HD
ATOM    981  N   ALA   762     -63.707  28.386  36.472  1.00  0.00    -0.346 N 
ATOM    982  CA  ALA   762     -64.893  28.847  35.739  1.00  0.00     0.172 C 
ATOM    983  C   ALA   762     -65.892  27.692  35.611  1.00  0.00     0.240 C 
ATOM    984  O   ALA   762     -67.083  27.916  35.744  1.00  0.00    -0.271 OA
ATOM    985  CB  ALA   762     -64.499  29.387  34.367  1.00  0.00     0.042 C 
ATOM    986  H   ALA   762     -62.770  28.289  36.038  1.00  0.00     0.163 HD
ATOM    987  N   GLU   763     -65.389  26.471  35.391  1.00  0.00    -0.346 N 
ATOM    988  CA  GLU   763     -66.195  25.239  35.327  1.00  0.00     0.177 C 
ATOM    989  C   GLU   763     -66.897  25.012  36.690  1.00  0.00     0.241 C 
ATOM    990  O   GLU   763     -68.080  24.707  36.727  1.00  0.00    -0.271 OA
ATOM    991  CB  GLU   763     -65.291  24.036  34.976  1.00  0.00     0.045 C 
ATOM    992  CG  GLU   763     -66.042  22.846  34.402  1.00  0.00     0.116 C 
ATOM    993  CD  GLU   763     -65.216  21.574  34.293  1.00  0.00     0.172 C 
ATOM    994  OE1 GLU   763     -64.365  21.494  33.376  1.00  0.00    -0.648 OA
ATOM    995  OE2 GLU   763     -65.424  20.657  35.123  1.00  0.00    -0.648 OA
ATOM    996  H   GLU   763     -64.343  26.463  35.264  1.00  0.00     0.163 HD
ATOM    997  N   MET   764     -66.163  25.197  37.800  1.00  0.00    -0.346 N 
ATOM    998  CA  MET   764     -66.735  25.078  39.140  1.00  0.00     0.177 C 
ATOM    999  C   MET   764     -67.867  26.111  39.345  1.00  0.00     0.241 C 
ATOM   1000  O   MET   764     -68.933  25.761  39.852  1.00  0.00    -0.271 OA
ATOM   1001  CB  MET   764     -65.652  25.258  40.206  1.00  0.00     0.045 C 
ATOM   1002  CG  MET   764     -66.232  25.410  41.619  1.00  0.00     0.076 C 
ATOM   1003  SD  MET   764     -65.031  26.057  42.750  1.00  0.00    -0.173 SA
ATOM   1004  CE  MET   764     -65.070  27.787  42.314  1.00  0.00     0.089 C 
ATOM   1005  H   MET   764     -65.166  25.429  37.620  1.00  0.00     0.163 HD
ATOM   1006  N   LEU   765     -67.626  27.367  38.958  1.00  0.00    -0.346 N 
ATOM   1007  CA  LEU   765     -68.619  28.438  39.108  1.00  0.00     0.177 C 
ATOM   1008  C   LEU   765     -69.876  28.171  38.279  1.00  0.00     0.241 C 
ATOM   1009  O   LEU   765     -70.970  28.448  38.779  1.00  0.00    -0.271 OA
ATOM   1010  CB  LEU   765     -68.043  29.826  38.751  1.00  0.00     0.038 C 
ATOM   1011  CG  LEU   765     -66.983  30.391  39.691  1.00  0.00    -0.020 C 
ATOM   1012  CD1 LEU   765     -66.564  31.768  39.245  1.00  0.00     0.009 C 
ATOM   1013  CD2 LEU   765     -67.485  30.470  41.140  1.00  0.00     0.009 C 
ATOM   1014  H   LEU   765     -66.684  27.519  38.545  1.00  0.00     0.163 HD
ATOM   1015  N   ASP   766     -69.729  27.631  37.036  1.00  0.00    -0.346 N 
ATOM   1016  CA  ASP   766     -70.884  27.270  36.191  1.00  0.00     0.186 C 
ATOM   1017  C   ASP   766     -71.766  26.278  36.927  1.00  0.00     0.241 C 
ATOM   1018  O   ASP   766     -72.972  26.438  36.938  1.00  0.00    -0.271 OA
ATOM   1019  CB  ASP   766     -70.444  26.639  34.835  1.00  0.00     0.144 C 
ATOM   1020  CG  ASP   766     -69.595  27.509  33.909  1.00  0.00     0.141 C 
ATOM   1021  OD1 ASP   766     -69.588  28.747  34.083  1.00  0.00    -0.650 OA
ATOM   1022  OD2 ASP   766     -68.940  26.951  33.015  1.00  0.00    -0.776 OA
ATOM   1023  HD2 ASP   766     -68.381  27.514  32.431  1.00  0.00     0.167 HD
ATOM   1024  H   ASP   766     -68.744  27.501  36.746  1.00  0.00     0.163 HD
ATOM   1025  N   ASN   767     -71.159  25.257  37.534  1.00  0.00    -0.346 N 
ATOM   1026  CA  ASN   767     -71.873  24.226  38.287  1.00  0.00     0.185 C 
ATOM   1027  C   ASN   767     -72.459  24.806  39.582  1.00  0.00     0.241 C 
ATOM   1028  O   ASN   767     -73.616  24.500  39.891  1.00  0.00    -0.271 OA
ATOM   1029  CB  ASN   767     -70.958  23.013  38.588  1.00  0.00     0.137 C 
ATOM   1030  CG  ASN   767     -71.698  21.774  39.102  1.00  0.00     0.217 C 
ATOM   1031  H   ASN   767     -70.115  25.257  37.424  1.00  0.00     0.163 HD
ATOM   1032  OD1 ASN   767     -72.934  21.601  38.966  1.00  0.00    -0.274 OA
ATOM   1033  ND2 ASN   767     -70.949  20.850  39.667  1.00  0.00    -0.370 N 
ATOM   1034 2HD2 ASN   767     -71.371  20.010  40.021  1.00  0.00     0.159 HD
ATOM   1035 1HD2 ASN   767     -69.960  20.977  39.748  1.00  0.00     0.159 HD
ATOM   1036  N   LEU   768     -71.696  25.671  40.312  1.00  0.00    -0.346 N 
ATOM   1037  CA  LEU   768     -72.187  26.285  41.554  1.00  0.00     0.177 C 
ATOM   1038  C   LEU   768     -73.402  27.170  41.306  1.00  0.00     0.241 C 
ATOM   1039  O   LEU   768     -74.314  27.192  42.135  1.00  0.00    -0.271 OA
ATOM   1040  CB  LEU   768     -71.105  27.103  42.261  1.00  0.00     0.038 C 
ATOM   1041  CG  LEU   768     -70.014  26.368  43.021  1.00  0.00    -0.020 C 
ATOM   1042  CD1 LEU   768     -69.092  27.371  43.688  1.00  0.00     0.009 C 
ATOM   1043  CD2 LEU   768     -70.603  25.423  44.075  1.00  0.00     0.009 C 
ATOM   1044  H   LEU   768     -70.759  25.846  39.912  1.00  0.00     0.163 HD
ATOM   1045  N   LEU   769     -73.421  27.890  40.178  1.00  0.00    -0.346 N 
ATOM   1046  CA  LEU   769     -74.538  28.757  39.768  1.00  0.00     0.177 C 
ATOM   1047  C   LEU   769     -75.836  27.945  39.668  1.00  0.00     0.241 C 
ATOM   1048  O   LEU   769     -76.846  28.375  40.197  1.00  0.00    -0.271 OA
ATOM   1049  CB  LEU   769     -74.223  29.427  38.423  1.00  0.00     0.038 C 
ATOM   1050  CG  LEU   769     -75.288  30.401  37.873  1.00  0.00    -0.020 C 
ATOM   1051  CD1 LEU   769     -74.683  31.726  37.481  1.00  0.00     0.009 C 
ATOM   1052  CD2 LEU   769     -76.063  29.774  36.686  1.00  0.00     0.009 C 
ATOM   1053  H   LEU   769     -72.551  27.783  39.594  1.00  0.00     0.163 HD
ATOM   1054  N   ASP   770     -75.802  26.772  39.011  1.00  0.00    -0.346 N 
ATOM   1055  CA  ASP   770     -76.996  25.940  38.858  1.00  0.00     0.186 C 
ATOM   1056  C   ASP   770     -77.343  25.201  40.156  1.00  0.00     0.241 C 
ATOM   1057  O   ASP   770     -78.519  24.937  40.387  1.00  0.00    -0.271 OA
ATOM   1058  CB  ASP   770     -76.842  24.969  37.685  1.00  0.00     0.147 C 
ATOM   1059  CG  ASP   770     -77.226  25.591  36.328  1.00  0.00     0.175 C 
ATOM   1060  OD1 ASP   770     -78.114  26.480  36.305  1.00  0.00    -0.648 OA
ATOM   1061  OD2 ASP   770     -76.663  25.159  35.292  1.00  0.00    -0.648 OA
ATOM   1062  H   ASP   770     -74.872  26.518  38.632  1.00  0.00     0.163 HD
ATOM   1063  N   ILE   771     -76.350  24.911  41.017  1.00  0.00    -0.346 N 
ATOM   1064  CA  ILE   771     -76.591  24.314  42.331  1.00  0.00     0.180 C 
ATOM   1065  C   ILE   771     -77.333  25.351  43.208  1.00  0.00     0.241 C 
ATOM   1066  O   ILE   771     -78.291  25.003  43.895  1.00  0.00    -0.271 OA
ATOM   1067  CB  ILE   771     -75.285  23.794  42.986  1.00  0.00     0.013 C 
ATOM   1068  CG1 ILE   771     -74.853  22.464  42.328  1.00  0.00     0.002 C 
ATOM   1069  CG2 ILE   771     -75.443  23.633  44.519  1.00  0.00     0.012 C 
ATOM   1070  CD1 ILE   771     -73.397  22.051  42.573  1.00  0.00     0.005 C 
ATOM   1071  H   ILE   771     -75.399  25.150  40.663  1.00  0.00     0.163 HD
ATOM   1072  N   GLU   772     -76.914  26.625  43.148  1.00  0.00    -0.346 N 
ATOM   1073  CA  GLU   772     -77.584  27.714  43.883  1.00  0.00     0.177 C 
ATOM   1074  C   GLU   772     -79.047  27.844  43.393  1.00  0.00     0.241 C 
ATOM   1075  O   GLU   772     -79.935  27.994  44.226  1.00  0.00    -0.271 OA
ATOM   1076  CB  GLU   772     -76.829  29.050  43.713  1.00  0.00     0.045 C 
ATOM   1077  CG  GLU   772     -77.329  30.176  44.636  1.00  0.00     0.116 C 
ATOM   1078  CD  GLU   772     -78.626  30.889  44.259  1.00  0.00     0.172 C 
ATOM   1079  OE1 GLU   772     -78.964  30.965  43.053  1.00  0.00    -0.648 OA
ATOM   1080  OE2 GLU   772     -79.314  31.371  45.187  1.00  0.00    -0.648 OA
ATOM   1081  H   GLU   772     -76.083  26.777  42.543  1.00  0.00     0.163 HD
ATOM   1082  N   VAL   773     -79.289  27.767  42.064  1.00  0.00    -0.346 N 
ATOM   1083  CA  VAL   773     -80.643  27.832  41.500  1.00  0.00     0.180 C 
ATOM   1084  C   VAL   773     -81.489  26.673  42.076  1.00  0.00     0.241 C 
ATOM   1085  O   VAL   773     -82.580  26.926  42.584  1.00  0.00    -0.271 OA
ATOM   1086  CB  VAL   773     -80.650  27.855  39.938  1.00  0.00     0.009 C 
ATOM   1087  CG1 VAL   773     -82.067  27.689  39.363  1.00  0.00     0.012 C 
ATOM   1088  CG2 VAL   773     -80.021  29.148  39.414  1.00  0.00     0.012 C 
ATOM   1089  H   VAL   773     -78.432  27.658  41.484  1.00  0.00     0.163 HD
ATOM   1090  N   ALA   774     -80.956  25.427  42.049  1.00  0.00    -0.346 N 
ATOM   1091  CA  ALA   774     -81.665  24.244  42.551  1.00  0.00     0.172 C 
ATOM   1092  C   ALA   774     -82.022  24.370  44.042  1.00  0.00     0.240 C 
ATOM   1093  O   ALA   774     -83.170  24.125  44.418  1.00  0.00    -0.271 OA
ATOM   1094  CB  ALA   774     -80.833  22.988  42.321  1.00  0.00     0.042 C 
ATOM   1095  H   ALA   774     -79.998  25.389  41.639  1.00  0.00     0.163 HD
ATOM   1096  N   TYR   775     -81.056  24.777  44.872  1.00  0.00    -0.346 N 
ATOM   1097  CA  TYR   775     -81.254  24.915  46.317  1.00  0.00     0.180 C 
ATOM   1098  C   TYR   775     -82.214  26.061  46.660  1.00  0.00     0.241 C 
ATOM   1099  O   TYR   775     -83.042  25.890  47.547  1.00  0.00    -0.271 OA
ATOM   1100  CB  TYR   775     -79.905  25.100  47.044  1.00  0.00     0.073 C 
ATOM   1101  CG  TYR   775     -80.013  24.858  48.539  1.00  0.00    -0.056 A 
ATOM   1102  CD1 TYR   775     -80.184  23.575  49.043  1.00  0.00     0.010 A 
ATOM   1103  CD2 TYR   775     -80.013  25.919  49.440  1.00  0.00     0.010 A 
ATOM   1104  CE1 TYR   775     -80.309  23.345  50.411  1.00  0.00     0.037 A 
ATOM   1105  CE2 TYR   775     -80.148  25.702  50.811  1.00  0.00     0.037 A 
ATOM   1106  CZ  TYR   775     -80.285  24.410  51.292  1.00  0.00     0.065 A 
ATOM   1107  OH  TYR   775     -80.408  24.175  52.641  1.00  0.00    -0.361 OA
ATOM   1108  H   TYR   775     -80.148  24.988  44.400  1.00  0.00     0.163 HD
ATOM   1109  HH  TYR   775     -80.997  23.381  52.784  1.00  0.00     0.217 HD
ATOM   1110  N   SER   776     -82.121  27.204  45.962  1.00  0.00    -0.344 N 
ATOM   1111  CA  SER   776     -83.014  28.357  46.186  1.00  0.00     0.200 C 
ATOM   1112  C   SER   776     -84.449  28.040  45.757  1.00  0.00     0.243 C 
ATOM   1113  O   SER   776     -85.371  28.542  46.389  1.00  0.00    -0.271 OA
ATOM   1114  CB  SER   776     -82.516  29.602  45.466  1.00  0.00     0.199 C 
ATOM   1115  OG  SER   776     -82.578  29.440  44.058  1.00  0.00    -0.398 OA
ATOM   1116  H   SER   776     -81.362  27.208  45.246  1.00  0.00     0.163 HD
ATOM   1117  HG  SER   776     -82.537  28.468  43.833  1.00  0.00     0.209 HD
ATOM   1118  N   LEU   777     -84.645  27.192  44.719  1.00  0.00    -0.346 N 
ATOM   1119  CA  LEU   777     -85.986  26.759  44.297  1.00  0.00     0.177 C 
ATOM   1120  C   LEU   777     -86.585  25.878  45.381  1.00  0.00     0.241 C 
ATOM   1121  O   LEU   777     -87.685  26.125  45.850  1.00  0.00    -0.271 OA
ATOM   1122  CB  LEU   777     -85.935  25.976  42.967  1.00  0.00     0.038 C 
ATOM   1123  CG  LEU   777     -85.934  26.763  41.667  1.00  0.00    -0.020 C 
ATOM   1124  CD1 LEU   777     -85.741  25.823  40.494  1.00  0.00     0.009 C 
ATOM   1125  CD2 LEU   777     -87.245  27.531  41.481  1.00  0.00     0.009 C 
ATOM   1126  H   LEU   777     -83.770  26.880  44.255  1.00  0.00     0.163 HD
ATOM   1127  N   LEU   778     -85.812  24.889  45.814  1.00  0.00    -0.346 N 
ATOM   1128  CA  LEU   778     -86.147  23.887  46.815  1.00  0.00     0.177 C 
ATOM   1129  C   LEU   778     -86.514  24.506  48.168  1.00  0.00     0.241 C 
ATOM   1130  O   LEU   778     -87.472  24.060  48.799  1.00  0.00    -0.271 OA
ATOM   1131  CB  LEU   778     -84.929  22.964  46.954  1.00  0.00     0.038 C 
ATOM   1132  CG  LEU   778     -85.091  21.637  47.639  1.00  0.00    -0.020 C 
ATOM   1133  CD1 LEU   778     -86.176  20.784  46.976  1.00  0.00     0.009 C 
ATOM   1134  CD2 LEU   778     -83.786  20.912  47.622  1.00  0.00     0.009 C 
ATOM   1135  H   LEU   778     -84.849  24.888  45.331  1.00  0.00     0.163 HD
ATOM   1136  N   ARG   779     -85.779  25.534  48.602  1.00  0.00    -0.346 N 
ATOM   1137  CA  ARG   779     -86.018  26.155  49.907  1.00  0.00     0.176 C 
ATOM   1138  C   ARG   779     -87.127  27.220  49.839  1.00  0.00     0.240 C 
ATOM   1139  O   ARG   779     -87.703  27.558  50.869  1.00  0.00    -0.271 OA
ATOM   1140  CB  ARG   779     -84.706  26.726  50.494  1.00  0.00     0.036 C 
ATOM   1141  CG  ARG   779     -83.778  25.646  51.099  1.00  0.00     0.023 C 
ATOM   1142  CD  ARG   779     -84.231  25.146  52.481  1.00  0.00     0.138 C 
ATOM   1143  NE  ARG   779     -83.697  23.831  52.884  1.00  0.00    -0.227 N 
ATOM   1144  CZ  ARG   779     -84.102  22.651  52.409  1.00  0.00     0.665 C 
ATOM   1145  NH1 ARG   779     -83.575  21.524  52.869  1.00  0.00    -0.235 N 
ATOM   1146  NH2 ARG   779     -85.030  22.592  51.462  1.00  0.00    -0.235 N 
ATOM   1147  HE  ARG   779     -82.961  23.826  53.580  1.00  0.00     0.177 HD
ATOM   1148 2HH2 ARG   779     -85.319  21.717  51.094  1.00  0.00     0.174 HD
ATOM   1149 1HH2 ARG   779     -85.443  23.440  51.116  1.00  0.00     0.174 HD
ATOM   1150  H   ARG   779     -85.039  25.847  47.947  1.00  0.00     0.163 HD
ATOM   1151 2HH1 ARG   779     -83.878  20.644  52.487  1.00  0.00     0.174 HD
ATOM   1152 1HH1 ARG   779     -82.886  21.545  53.588  1.00  0.00     0.174 HD
ATOM   1153  N   GLY   780     -87.427  27.705  48.637  1.00  0.00    -0.351 N 
ATOM   1154  CA  GLY   780     -88.463  28.702  48.397  1.00  0.00     0.225 C 
ATOM   1155  C   GLY   780     -89.858  28.109  48.279  1.00  0.00     0.235 C 
ATOM   1156  O   GLY   780     -90.072  26.930  48.589  1.00  0.00    -0.272 OA
ATOM   1157  H   GLY   780     -86.841  27.300  47.859  1.00  0.00     0.163 HD
ATOM   1158  N   GLY   781     -90.799  28.943  47.834  1.00  0.00    -0.351 N 
ATOM   1159  CA  GLY   781     -92.200  28.575  47.645  1.00  0.00     0.225 C 
ATOM   1160  C   GLY   781     -93.010  28.476  48.921  1.00  0.00     0.236 C 
ATOM   1161  O   GLY   781     -92.467  28.605  50.027  1.00  0.00    -0.272 OA
ATOM   1162  H   GLY   781     -90.437  29.912  47.626  1.00  0.00     0.163 HD
ATOM   1163  N   SER   782     -94.332  28.243  48.761  1.00  0.00    -0.344 N 
ATOM   1164  CA  SER   782     -95.297  28.120  49.863  1.00  0.00     0.200 C 
ATOM   1165  C   SER   782     -95.109  26.784  50.591  1.00  0.00     0.243 C 
ATOM   1166  O   SER   782     -95.401  25.718  50.033  1.00  0.00    -0.271 OA
ATOM   1167  CB  SER   782     -96.728  28.264  49.349  1.00  0.00     0.199 C 
ATOM   1168  OG  SER   782     -96.895  29.486  48.651  1.00  0.00    -0.398 OA
ATOM   1169  H   SER   782     -94.616  28.155  47.750  1.00  0.00     0.163 HD
ATOM   1170  HG  SER   782     -96.011  29.943  48.563  1.00  0.00     0.209 HD
ATOM   1171  N   ASP   783     -94.595  26.850  51.834  1.00  0.00    -0.345 N 
ATOM   1172  CA  ASP   783     -94.319  25.680  52.669  1.00  0.00     0.186 C 
ATOM   1173  C   ASP   783     -95.600  25.213  53.383  1.00  0.00     0.241 C 
ATOM   1174  O   ASP   783     -95.691  25.269  54.615  1.00  0.00    -0.271 OA
ATOM   1175  CB  ASP   783     -93.179  25.985  53.664  1.00  0.00     0.147 C 
ATOM   1176  CG  ASP   783     -91.782  25.713  53.122  1.00  0.00     0.175 C 
ATOM   1177  OD1 ASP   783     -91.378  26.381  52.135  1.00  0.00    -0.648 OA
ATOM   1178  OD2 ASP   783     -91.076  24.869  53.709  1.00  0.00    -0.648 OA
ATOM   1179  H   ASP   783     -94.407  27.834  52.155  1.00  0.00     0.163 HD
ATOM   1180  N   ASP   784     -96.592  24.751  52.586  1.00  0.00    -0.345 N 
ATOM   1181  CA  ASP   784     -97.883  24.238  53.060  1.00  0.00     0.186 C 
ATOM   1182  C   ASP   784     -97.794  22.705  53.281  1.00  0.00     0.241 C 
ATOM   1183  O   ASP   784     -96.681  22.176  53.422  1.00  0.00    -0.271 OA
ATOM   1184  CB  ASP   784     -99.018  24.611  52.075  1.00  0.00     0.147 C 
ATOM   1185  CG  ASP   784     -98.956  23.908  50.733  1.00  0.00     0.175 C 
ATOM   1186  OD1 ASP   784     -98.127  24.307  49.895  1.00  0.00    -0.648 OA
ATOM   1187  OD2 ASP   784     -99.746  22.961  50.522  1.00  0.00    -0.648 OA
ATOM   1188  H   ASP   784     -96.345  24.795  51.559  1.00  0.00     0.163 HD
ATOM   1189  N   SER   785     -98.952  22.000  53.338  1.00  0.00    -0.344 N 
ATOM   1190  CA  SER   785     -98.970  20.547  53.528  1.00  0.00     0.200 C 
ATOM   1191  C   SER   785    -100.049  19.864  52.679  1.00  0.00     0.243 C 
ATOM   1192  O   SER   785    -100.073  18.633  52.614  1.00  0.00    -0.271 OA
ATOM   1193  CB  SER   785     -99.159  20.192  54.997  1.00  0.00     0.199 C 
ATOM   1194  OG  SER   785     -98.874  18.820  55.222  1.00  0.00    -0.398 OA
ATOM   1195  H   SER   785     -99.805  22.579  53.236  1.00  0.00     0.163 HD
ATOM   1196  HG  SER   785     -97.887  18.697  55.315  1.00  0.00     0.209 HD
ATOM   1197  N   SER   786    -100.899  20.655  51.993  1.00  0.00    -0.344 N 
ATOM   1198  CA  SER   786    -101.990  20.155  51.152  1.00  0.00     0.200 C 
ATOM   1199  C   SER   786    -101.498  19.311  49.968  1.00  0.00     0.243 C 
ATOM   1200  O   SER   786    -102.190  18.372  49.565  1.00  0.00    -0.271 OA
ATOM   1201  CB  SER   786    -102.866  21.302  50.647  1.00  0.00     0.199 C 
ATOM   1202  OG  SER   786    -102.224  22.151  49.706  1.00  0.00    -0.398 OA
ATOM   1203  H   SER   786    -100.704  21.681  52.119  1.00  0.00     0.163 HD
ATOM   1204  HG  SER   786    -101.324  22.409  50.053  1.00  0.00     0.209 HD
ATOM   1205  N   LYS   787    -100.315  19.643  49.416  1.00  0.00    -0.346 N 
ATOM   1206  CA  LYS   787     -99.755  18.940  48.267  1.00  0.00     0.176 C 
ATOM   1207  C   LYS   787     -98.493  18.144  48.616  1.00  0.00     0.241 C 
ATOM   1208  O   LYS   787     -97.728  18.549  49.491  1.00  0.00    -0.271 OA
ATOM   1209  CB  LYS   787     -99.450  19.945  47.151  1.00  0.00     0.035 C 
ATOM   1210  CG  LYS   787     -99.634  19.358  45.767  1.00  0.00     0.004 C 
ATOM   1211  CD  LYS   787     -99.677  20.441  44.707  1.00  0.00     0.027 C 
ATOM   1212  CE  LYS   787    -100.238  19.903  43.412  1.00  0.00     0.229 C 
ATOM   1213  NZ  LYS   787    -100.516  20.992  42.441  1.00  0.00    -0.079 N 
ATOM   1214  HZ1 LYS   787    -100.551  20.613  41.516  1.00  0.00     0.274 HD
ATOM   1215  HZ3 LYS   787    -101.394  21.418  42.661  1.00  0.00     0.274 HD
ATOM   1216  HZ2 LYS   787     -99.790  21.678  42.493  1.00  0.00     0.274 HD
ATOM   1217  H   LYS   787     -99.841  20.445  49.886  1.00  0.00     0.163 HD
ATOM   1218  N   ASP   788     -98.292  17.006  47.919  1.00  0.00    -0.346 N 
ATOM   1219  CA  ASP   788     -97.126  16.112  48.029  1.00  0.00     0.186 C 
ATOM   1220  C   ASP   788     -95.830  16.905  47.712  1.00  0.00     0.243 C 
ATOM   1221  O   ASP   788     -95.831  17.634  46.722  1.00  0.00    -0.271 OA
ATOM   1222  CB  ASP   788     -97.291  14.928  47.036  1.00  0.00     0.147 C 
ATOM   1223  CG  ASP   788     -96.378  13.718  47.231  1.00  0.00     0.175 C 
ATOM   1224  OD1 ASP   788     -95.146  13.909  47.357  1.00  0.00    -0.648 OA
ATOM   1225  OD2 ASP   788     -96.881  12.577  47.147  1.00  0.00    -0.648 OA
ATOM   1226  H   ASP   788     -99.091  16.797  47.246  1.00  0.00     0.163 HD
ATOM   1227  N   PRO   789     -94.736  16.788  48.518  1.00  0.00    -0.337 N 
ATOM   1228  CA  PRO   789     -93.505  17.561  48.229  1.00  0.00     0.179 C 
ATOM   1229  C   PRO   789     -92.920  17.322  46.829  1.00  0.00     0.241 C 
ATOM   1230  O   PRO   789     -92.319  18.241  46.272  1.00  0.00    -0.271 OA
ATOM   1231  CB  PRO   789     -92.526  17.090  49.307  1.00  0.00     0.037 C 
ATOM   1232  CG  PRO   789     -93.387  16.597  50.421  1.00  0.00     0.022 C 
ATOM   1233  CD  PRO   789     -94.584  15.986  49.755  1.00  0.00     0.127 C 
ATOM   1234  N   ILE   790     -93.111  16.109  46.261  1.00  0.00    -0.346 N 
ATOM   1235  CA  ILE   790     -92.640  15.742  44.922  1.00  0.00     0.180 C 
ATOM   1236  C   ILE   790     -93.421  16.581  43.886  1.00  0.00     0.241 C 
ATOM   1237  O   ILE   790     -92.813  17.077  42.937  1.00  0.00    -0.271 OA
ATOM   1238  CB  ILE   790     -92.735  14.206  44.665  1.00  0.00     0.013 C 
ATOM   1239  CG1 ILE   790     -91.857  13.428  45.682  1.00  0.00     0.002 C 
ATOM   1240  CG2 ILE   790     -92.307  13.842  43.233  1.00  0.00     0.012 C 
ATOM   1241  CD1 ILE   790     -92.417  12.055  46.128  1.00  0.00     0.005 C 
ATOM   1242  H   ILE   790     -93.638  15.442  46.880  1.00  0.00     0.163 HD
ATOM   1243  N   ASP   791     -94.745  16.793  44.116  1.00  0.00    -0.345 N 
ATOM   1244  CA  ASP   791     -95.595  17.623  43.255  1.00  0.00     0.186 C 
ATOM   1245  C   ASP   791     -95.195  19.096  43.365  1.00  0.00     0.241 C 
ATOM   1246  O   ASP   791     -95.177  19.800  42.356  1.00  0.00    -0.271 OA
ATOM   1247  CB  ASP   791     -97.085  17.457  43.599  1.00  0.00     0.147 C 
ATOM   1248  CG  ASP   791     -97.748  16.176  43.116  1.00  0.00     0.175 C 
ATOM   1249  OD1 ASP   791     -97.296  15.620  42.099  1.00  0.00    -0.648 OA
ATOM   1250  OD2 ASP   791     -98.765  15.771  43.716  1.00  0.00    -0.648 OA
ATOM   1251  H   ASP   791     -95.100  16.305  44.970  1.00  0.00     0.163 HD
ATOM   1252  N   VAL   792     -94.870  19.558  44.582  1.00  0.00    -0.346 N 
ATOM   1253  CA  VAL   792     -94.443  20.937  44.857  1.00  0.00     0.180 C 
ATOM   1254  C   VAL   792     -93.137  21.239  44.086  1.00  0.00     0.241 C 
ATOM   1255  O   VAL   792     -93.042  22.281  43.434  1.00  0.00    -0.271 OA
ATOM   1256  CB  VAL   792     -94.280  21.177  46.385  1.00  0.00     0.009 C 
ATOM   1257  CG1 VAL   792     -93.649  22.540  46.692  1.00  0.00     0.012 C 
ATOM   1258  CG2 VAL   792     -95.619  21.027  47.103  1.00  0.00     0.012 C 
ATOM   1259  H   VAL   792     -94.949  18.832  45.341  1.00  0.00     0.163 HD
ATOM   1260  N   ASN   793     -92.148  20.325  44.160  1.00  0.00    -0.346 N 
ATOM   1261  CA  ASN   793     -90.861  20.504  43.490  1.00  0.00     0.185 C 
ATOM   1262  C   ASN   793     -91.010  20.340  41.989  1.00  0.00     0.241 C 
ATOM   1263  O   ASN   793     -90.353  21.062  41.255  1.00  0.00    -0.271 OA
ATOM   1264  CB  ASN   793     -89.804  19.566  44.053  1.00  0.00     0.137 C 
ATOM   1265  CG  ASN   793     -89.425  19.875  45.479  1.00  0.00     0.217 C 
ATOM   1266  H   ASN   793     -92.386  19.489  44.733  1.00  0.00     0.163 HD
ATOM   1267  OD1 ASN   793     -89.542  21.004  45.984  1.00  0.00    -0.274 OA
ATOM   1268  ND2 ASN   793     -88.942  18.857  46.166  1.00  0.00    -0.370 N 
ATOM   1269 2HD2 ASN   793     -88.670  18.986  47.135  1.00  0.00     0.159 HD
ATOM   1270 1HD2 ASN   793     -88.840  17.958  45.744  1.00  0.00     0.159 HD
ATOM   1271  N   TYR   794     -91.930  19.466  41.535  1.00  0.00    -0.346 N 
ATOM   1272  CA  TYR   794     -92.246  19.314  40.106  1.00  0.00     0.180 C 
ATOM   1273  C   TYR   794     -92.698  20.664  39.533  1.00  0.00     0.241 C 
ATOM   1274  O   TYR   794     -92.149  21.094  38.533  1.00  0.00    -0.271 OA
ATOM   1275  CB  TYR   794     -93.317  18.244  39.872  1.00  0.00     0.073 C 
ATOM   1276  CG  TYR   794     -93.830  18.170  38.451  1.00  0.00    -0.056 A 
ATOM   1277  CD1 TYR   794     -93.057  17.609  37.437  1.00  0.00     0.010 A 
ATOM   1278  CD2 TYR   794     -95.099  18.641  38.118  1.00  0.00     0.010 A 
ATOM   1279  CE1 TYR   794     -93.527  17.537  36.125  1.00  0.00     0.037 A 
ATOM   1280  CE2 TYR   794     -95.589  18.550  36.816  1.00  0.00     0.037 A 
ATOM   1281  CZ  TYR   794     -94.796  18.000  35.821  1.00  0.00     0.065 A 
ATOM   1282  OH  TYR   794     -95.281  17.872  34.544  1.00  0.00    -0.361 OA
ATOM   1283  H   TYR   794     -92.395  18.911  42.283  1.00  0.00     0.163 HD
ATOM   1284  HH  TYR   794     -95.930  17.113  34.512  1.00  0.00     0.217 HD
ATOM   1285  N   GLU   795     -93.642  21.351  40.208  1.00  0.00    -0.346 N 
ATOM   1286  CA  GLU   795     -94.182  22.644  39.791  1.00  0.00     0.177 C 
ATOM   1287  C   GLU   795     -93.122  23.761  39.776  1.00  0.00     0.241 C 
ATOM   1288  O   GLU   795     -93.187  24.640  38.917  1.00  0.00    -0.271 OA
ATOM   1289  CB  GLU   795     -95.357  23.046  40.675  1.00  0.00     0.045 C 
ATOM   1290  CG  GLU   795     -96.683  22.548  40.110  1.00  0.00     0.116 C 
ATOM   1291  CD  GLU   795     -97.515  21.623  40.982  1.00  0.00     0.172 C 
ATOM   1292  OE1 GLU   795     -97.944  22.064  42.072  1.00  0.00    -0.648 OA
ATOM   1293  OE2 GLU   795     -97.817  20.493  40.534  1.00  0.00    -0.648 OA
ATOM   1294  H   GLU   795     -93.962  20.858  41.085  1.00  0.00     0.163 HD
ATOM   1295  N   LYS   796     -92.114  23.698  40.660  1.00  0.00    -0.346 N 
ATOM   1296  CA  LYS   796     -91.023  24.684  40.690  1.00  0.00     0.176 C 
ATOM   1297  C   LYS   796     -90.180  24.654  39.400  1.00  0.00     0.241 C 
ATOM   1298  O   LYS   796     -89.549  25.655  39.071  1.00  0.00    -0.271 OA
ATOM   1299  CB  LYS   796     -90.129  24.470  41.916  1.00  0.00     0.035 C 
ATOM   1300  CG  LYS   796     -90.815  24.894  43.219  1.00  0.00     0.004 C 
ATOM   1301  CD  LYS   796     -90.064  24.407  44.436  1.00  0.00     0.027 C 
ATOM   1302  CE  LYS   796     -90.728  24.852  45.714  1.00  0.00     0.229 C 
ATOM   1303  NZ  LYS   796     -90.007  24.329  46.906  1.00  0.00    -0.079 N 
ATOM   1304  HZ1 LYS   796     -90.501  23.541  47.273  1.00  0.00     0.274 HD
ATOM   1305  HZ3 LYS   796     -89.084  24.051  46.640  1.00  0.00     0.274 HD
ATOM   1306  HZ2 LYS   796     -89.953  25.045  47.602  1.00  0.00     0.274 HD
ATOM   1307  H   LYS   796     -92.171  22.894  41.319  1.00  0.00     0.163 HD
ATOM   1308  N   LEU   797     -90.212  23.537  38.651  1.00  0.00    -0.346 N 
ATOM   1309  CA  LEU   797     -89.475  23.396  37.393  1.00  0.00     0.177 C 
ATOM   1310  C   LEU   797     -90.179  24.092  36.217  1.00  0.00     0.241 C 
ATOM   1311  O   LEU   797     -89.531  24.284  35.192  1.00  0.00    -0.271 OA
ATOM   1312  CB  LEU   797     -89.195  21.926  37.036  1.00  0.00     0.038 C 
ATOM   1313  CG  LEU   797     -88.361  21.142  38.046  1.00  0.00    -0.020 C 
ATOM   1314  CD1 LEU   797     -88.432  19.698  37.747  1.00  0.00     0.009 C 
ATOM   1315  CD2 LEU   797     -86.910  21.612  38.094  1.00  0.00     0.009 C 
ATOM   1316  H   LEU   797     -90.811  22.778  39.049  1.00  0.00     0.163 HD
ATOM   1317  N   LYS   798     -91.475  24.473  36.356  1.00  0.00    -0.346 N 
ATOM   1318  CA  LYS   798     -92.262  25.162  35.311  1.00  0.00     0.176 C 
ATOM   1319  C   LYS   798     -92.091  24.450  33.940  1.00  0.00     0.241 C 
ATOM   1320  O   LYS   798     -91.888  25.092  32.900  1.00  0.00    -0.271 OA
ATOM   1321  CB  LYS   798     -91.835  26.646  35.234  1.00  0.00     0.035 C 
ATOM   1322  CG  LYS   798     -92.707  27.570  36.089  1.00  0.00     0.004 C 
ATOM   1323  CD  LYS   798     -92.168  27.792  37.483  1.00  0.00     0.027 C 
ATOM   1324  CE  LYS   798     -93.075  28.674  38.322  1.00  0.00     0.229 C 
ATOM   1325  NZ  LYS   798     -94.296  27.959  38.802  1.00  0.00    -0.079 N 
ATOM   1326  HZ1 LYS   798     -94.143  26.974  38.747  1.00  0.00     0.274 HD
ATOM   1327  HZ3 LYS   798     -94.478  28.219  39.749  1.00  0.00     0.274 HD
ATOM   1328  HZ2 LYS   798     -95.072  28.212  38.227  1.00  0.00     0.274 HD
ATOM   1329  H   LYS   798     -91.879  24.229  37.295  1.00  0.00     0.163 HD
ATOM   1330  N   THR   799     -92.107  23.109  33.977  1.00  0.00    -0.344 N 
ATOM   1331  CA  THR   799     -91.888  22.241  32.824  1.00  0.00     0.205 C 
ATOM   1332  C   THR   799     -92.889  21.099  32.856  1.00  0.00     0.243 C 
ATOM   1333  O   THR   799     -92.974  20.391  33.863  1.00  0.00    -0.271 OA
ATOM   1334  CB  THR   799     -90.401  21.697  32.834  1.00  0.00     0.146 C 
ATOM   1335  CG2 THR   799     -90.061  20.843  31.616  1.00  0.00     0.042 C 
ATOM   1336  OG1 THR   799     -89.481  22.787  32.899  1.00  0.00    -0.393 OA
ATOM   1337  H   THR   799     -92.298  22.725  34.945  1.00  0.00     0.163 HD
ATOM   1338  HG1 THR   799     -89.600  23.297  33.758  1.00  0.00     0.210 HD
ATOM   1339  N   ASP   800     -93.599  20.878  31.744  1.00  0.00    -0.345 N 
ATOM   1340  CA  ASP   800     -94.465  19.720  31.650  1.00  0.00     0.186 C 
ATOM   1341  C   ASP   800     -93.574  18.523  31.323  1.00  0.00     0.241 C 
ATOM   1342  O   ASP   800     -92.763  18.604  30.402  1.00  0.00    -0.271 OA
ATOM   1343  CB  ASP   800     -95.568  19.920  30.603  1.00  0.00     0.147 C 
ATOM   1344  CG  ASP   800     -96.542  18.749  30.579  1.00  0.00     0.175 C 
ATOM   1345  OD1 ASP   800     -97.449  18.724  31.425  1.00  0.00    -0.648 OA
ATOM   1346  OD2 ASP   800     -96.332  17.816  29.765  1.00  0.00    -0.648 OA
ATOM   1347  H   ASP   800     -93.475  21.577  31.000  1.00  0.00     0.163 HD
ATOM   1348  N   ILE   801     -93.643  17.471  32.126  1.00  0.00    -0.346 N 
ATOM   1349  CA  ILE   801     -92.802  16.283  31.912  1.00  0.00     0.180 C 
ATOM   1350  C   ILE   801     -93.706  15.074  31.738  1.00  0.00     0.241 C 
ATOM   1351  O   ILE   801     -94.497  14.788  32.624  1.00  0.00    -0.271 OA
ATOM   1352  CB  ILE   801     -91.742  16.040  33.043  1.00  0.00     0.013 C 
ATOM   1353  CG1 ILE   801     -90.918  17.309  33.350  1.00  0.00     0.002 C 
ATOM   1354  CG2 ILE   801     -90.814  14.845  32.683  1.00  0.00     0.012 C 
ATOM   1355  CD1 ILE   801     -90.101  17.262  34.647  1.00  0.00     0.005 C 
ATOM   1356  H   ILE   801     -94.324  17.550  32.902  1.00  0.00     0.163 HD
ATOM   1357  N   LYS   802     -93.575  14.373  30.605  1.00  0.00    -0.346 N 
ATOM   1358  CA  LYS   802     -94.351  13.154  30.307  1.00  0.00     0.176 C 
ATOM   1359  C   LYS   802     -93.403  12.017  29.968  1.00  0.00     0.241 C 
ATOM   1360  O   LYS   802     -92.337  12.251  29.410  1.00  0.00    -0.271 OA
ATOM   1361  CB  LYS   802     -95.329  13.379  29.130  1.00  0.00     0.035 C 
ATOM   1362  CG  LYS   802     -96.538  14.244  29.463  1.00  0.00     0.004 C 
ATOM   1363  CD  LYS   802     -97.436  14.431  28.246  1.00  0.00     0.027 C 
ATOM   1364  CE  LYS   802     -98.651  15.278  28.550  1.00  0.00     0.229 C 
ATOM   1365  NZ  LYS   802     -98.419  16.709  28.229  1.00  0.00    -0.079 N 
ATOM   1366  HZ1 LYS   802     -98.386  16.827  27.236  1.00  0.00     0.274 HD
ATOM   1367  HZ3 LYS   802     -99.164  17.260  28.605  1.00  0.00     0.274 HD
ATOM   1368  HZ2 LYS   802     -97.551  17.004  28.629  1.00  0.00     0.274 HD
ATOM   1369  H   LYS   802     -92.868  14.765  29.940  1.00  0.00     0.163 HD
ATOM   1370  N   VAL   803     -93.795  10.791  30.292  1.00  0.00    -0.346 N 
ATOM   1371  CA  VAL   803     -93.006   9.595  29.996  1.00  0.00     0.180 C 
ATOM   1372  C   VAL   803     -93.298   9.147  28.555  1.00  0.00     0.241 C 
ATOM   1373  O   VAL   803     -94.467   8.976  28.195  1.00  0.00    -0.271 OA
ATOM   1374  CB  VAL   803     -93.278   8.445  31.013  1.00  0.00     0.009 C 
ATOM   1375  CG1 VAL   803     -92.481   7.189  30.664  1.00  0.00     0.012 C 
ATOM   1376  CG2 VAL   803     -92.976   8.883  32.436  1.00  0.00     0.012 C 
ATOM   1377  H   VAL   803     -94.722  10.750  30.780  1.00  0.00     0.163 HD
ATOM   1378  N   VAL   804     -92.242   8.948  27.742  1.00  0.00    -0.346 N 
ATOM   1379  CA  VAL   804     -92.384   8.408  26.392  1.00  0.00     0.180 C 
ATOM   1380  C   VAL   804     -92.446   6.877  26.547  1.00  0.00     0.241 C 
ATOM   1381  O   VAL   804     -91.535   6.286  27.146  1.00  0.00    -0.271 OA
ATOM   1382  CB  VAL   804     -91.247   8.873  25.444  1.00  0.00     0.009 C 
ATOM   1383  CG1 VAL   804     -91.303   8.146  24.095  1.00  0.00     0.012 C 
ATOM   1384  CG2 VAL   804     -91.271  10.386  25.254  1.00  0.00     0.012 C 
ATOM   1385  H   VAL   804     -91.327   9.212  28.162  1.00  0.00     0.163 HD
ATOM   1386  N   ASP   805     -93.532   6.244  26.055  1.00  0.00    -0.345 N 
ATOM   1387  CA  ASP   805     -93.713   4.791  26.154  1.00  0.00     0.186 C 
ATOM   1388  C   ASP   805     -92.606   4.050  25.396  1.00  0.00     0.241 C 
ATOM   1389  O   ASP   805     -92.325   4.387  24.247  1.00  0.00    -0.271 OA
ATOM   1390  CB  ASP   805     -95.092   4.405  25.615  1.00  0.00     0.147 C 
ATOM   1391  CG  ASP   805     -95.420   2.936  25.751  1.00  0.00     0.175 C 
ATOM   1392  OD1 ASP   805     -95.733   2.498  26.879  1.00  0.00    -0.648 OA
ATOM   1393  OD2 ASP   805     -95.433   2.238  24.721  1.00  0.00    -0.648 OA
ATOM   1394  H   ASP   805     -94.223   6.877  25.603  1.00  0.00     0.163 HD
ATOM   1395  N   ARG   806     -91.978   3.054  26.050  1.00  0.00    -0.346 N 
ATOM   1396  CA  ARG   806     -90.891   2.228  25.506  1.00  0.00     0.176 C 
ATOM   1397  C   ARG   806     -91.249   1.582  24.145  1.00  0.00     0.241 C 
ATOM   1398  O   ARG   806     -90.377   1.484  23.285  1.00  0.00    -0.271 OA
ATOM   1399  CB  ARG   806     -90.526   1.126  26.522  1.00  0.00     0.036 C 
ATOM   1400  CG  ARG   806     -89.219   0.395  26.209  1.00  0.00     0.023 C 
ATOM   1401  CD  ARG   806     -88.940  -0.757  27.146  1.00  0.00     0.138 C 
ATOM   1402  NE  ARG   806     -87.614  -1.329  26.899  1.00  0.00    -0.227 N 
ATOM   1403  CZ  ARG   806     -87.370  -2.370  26.105  1.00  0.00     0.665 C 
ATOM   1404  NH1 ARG   806     -88.364  -2.976  25.466  1.00  0.00    -0.235 N 
ATOM   1405  NH2 ARG   806     -86.129  -2.804  25.933  1.00  0.00    -0.235 N 
ATOM   1406  HE  ARG   806     -86.827  -0.902  27.366  1.00  0.00     0.177 HD
ATOM   1407 2HH2 ARG   806     -85.945  -3.592  25.356  1.00  0.00     0.174 HD
ATOM   1408 1HH2 ARG   806     -85.367  -2.332  26.389  1.00  0.00     0.174 HD
ATOM   1409  H   ARG   806     -92.351   2.911  27.033  1.00  0.00     0.163 HD
ATOM   1410 2HH1 ARG   806     -88.165  -3.773  24.884  1.00  0.00     0.174 HD
ATOM   1411 1HH1 ARG   806     -89.299  -2.646  25.559  1.00  0.00     0.174 HD
ATOM   1412  N   ASP   807     -92.517   1.145  23.957  1.00  0.00    -0.346 N 
ATOM   1413  CA  ASP   807     -92.972   0.481  22.729  1.00  0.00     0.186 C 
ATOM   1414  C   ASP   807     -93.310   1.458  21.588  1.00  0.00     0.241 C 
ATOM   1415  O   ASP   807     -93.602   1.006  20.477  1.00  0.00    -0.271 OA
ATOM   1416  CB  ASP   807     -94.206  -0.403  23.001  1.00  0.00     0.147 C 
ATOM   1417  CG  ASP   807     -94.192  -1.223  24.273  1.00  0.00     0.175 C 
ATOM   1418  OD1 ASP   807     -93.098  -1.692  24.673  1.00  0.00    -0.648 OA
ATOM   1419  OD2 ASP   807     -95.279  -1.463  24.826  1.00  0.00    -0.648 OA
ATOM   1420  H   ASP   807     -93.146   1.326  24.774  1.00  0.00     0.163 HD
ATOM   1421  N   SER   808     -93.272   2.777  21.844  1.00  0.00    -0.344 N 
ATOM   1422  CA  SER   808     -93.629   3.790  20.847  1.00  0.00     0.200 C 
ATOM   1423  C   SER   808     -92.594   3.921  19.737  1.00  0.00     0.243 C 
ATOM   1424  O   SER   808     -91.439   3.523  19.911  1.00  0.00    -0.271 OA
ATOM   1425  CB  SER   808     -93.836   5.148  21.514  1.00  0.00     0.199 C 
ATOM   1426  OG  SER   808     -92.606   5.710  21.939  1.00  0.00    -0.398 OA
ATOM   1427  H   SER   808     -92.967   3.013  22.813  1.00  0.00     0.163 HD
ATOM   1428  HG  SER   808     -92.341   5.308  22.814  1.00  0.00     0.209 HD
ATOM   1429  N   GLU   809     -93.023   4.513  18.597  1.00  0.00    -0.346 N 
ATOM   1430  CA  GLU   809     -92.182   4.798  17.434  1.00  0.00     0.177 C 
ATOM   1431  C   GLU   809     -91.151   5.863  17.799  1.00  0.00     0.241 C 
ATOM   1432  O   GLU   809     -90.016   5.801  17.328  1.00  0.00    -0.271 OA
ATOM   1433  CB  GLU   809     -93.021   5.229  16.227  1.00  0.00     0.045 C 
ATOM   1434  CG  GLU   809     -93.686   4.050  15.524  1.00  0.00     0.116 C 
ATOM   1435  CD  GLU   809     -94.486   4.313  14.257  1.00  0.00     0.172 C 
ATOM   1436  OE1 GLU   809     -94.442   5.447  13.722  1.00  0.00    -0.648 OA
ATOM   1437  OE2 GLU   809     -95.147   3.358  13.786  1.00  0.00    -0.648 OA
ATOM   1438  H   GLU   809     -94.051   4.757  18.627  1.00  0.00     0.163 HD
ATOM   1439  N   GLU   810     -91.542   6.813  18.674  1.00  0.00    -0.346 N 
ATOM   1440  CA  GLU   810     -90.708   7.884  19.229  1.00  0.00     0.177 C 
ATOM   1441  C   GLU   810     -89.476   7.295  19.942  1.00  0.00     0.241 C 
ATOM   1442  O   GLU   810     -88.341   7.676  19.643  1.00  0.00    -0.271 OA
ATOM   1443  CB  GLU   810     -91.543   8.698  20.240  1.00  0.00     0.045 C 
ATOM   1444  CG  GLU   810     -91.842  10.147  19.876  1.00  0.00     0.116 C 
ATOM   1445  CD  GLU   810     -92.677  10.887  20.916  1.00  0.00     0.172 C 
ATOM   1446  OE1 GLU   810     -93.390  10.222  21.704  1.00  0.00    -0.648 OA
ATOM   1447  OE2 GLU   810     -92.645  12.139  20.920  1.00  0.00    -0.648 OA
ATOM   1448  H   GLU   810     -92.571   6.711  18.943  1.00  0.00     0.163 HD
ATOM   1449  N   ALA   811     -89.720   6.358  20.882  1.00  0.00    -0.346 N 
ATOM   1450  CA  ALA   811     -88.698   5.682  21.688  1.00  0.00     0.172 C 
ATOM   1451  C   ALA   811     -87.731   4.879  20.815  1.00  0.00     0.240 C 
ATOM   1452  O   ALA   811     -86.523   4.908  21.067  1.00  0.00    -0.271 OA
ATOM   1453  CB  ALA   811     -89.361   4.776  22.715  1.00  0.00     0.042 C 
ATOM   1454  H   ALA   811     -90.753   6.146  20.990  1.00  0.00     0.163 HD
ATOM   1455  N   GLU   812     -88.261   4.194  19.776  1.00  0.00    -0.346 N 
ATOM   1456  CA  GLU   812     -87.466   3.407  18.826  1.00  0.00     0.177 C 
ATOM   1457  C   GLU   812     -86.461   4.324  18.096  1.00  0.00     0.241 C 
ATOM   1458  O   GLU   812     -85.280   3.985  18.019  1.00  0.00    -0.271 OA
ATOM   1459  CB  GLU   812     -88.366   2.679  17.807  1.00  0.00     0.045 C 
ATOM   1460  CG  GLU   812     -89.136   1.464  18.310  1.00  0.00     0.116 C 
ATOM   1461  CD  GLU   812     -90.012   0.751  17.290  1.00  0.00     0.172 C 
ATOM   1462  OE1 GLU   812     -90.606  -0.292  17.650  1.00  0.00    -0.648 OA
ATOM   1463  OE2 GLU   812     -90.108   1.227  16.134  1.00  0.00    -0.648 OA
ATOM   1464  H   GLU   812     -89.304   4.278  19.711  1.00  0.00     0.163 HD
ATOM   1465  N   ILE   813     -86.922   5.498  17.604  1.00  0.00    -0.346 N 
ATOM   1466  CA  ILE   813     -86.069   6.472  16.913  1.00  0.00     0.180 C 
ATOM   1467  C   ILE   813     -84.963   6.976  17.872  1.00  0.00     0.241 C 
ATOM   1468  O   ILE   813     -83.794   7.023  17.486  1.00  0.00    -0.271 OA
ATOM   1469  CB  ILE   813     -86.919   7.655  16.322  1.00  0.00     0.013 C 
ATOM   1470  CG1 ILE   813     -87.883   7.198  15.182  1.00  0.00     0.002 C 
ATOM   1471  CG2 ILE   813     -86.056   8.867  15.876  1.00  0.00     0.012 C 
ATOM   1472  CD1 ILE   813     -87.290   6.390  13.956  1.00  0.00     0.005 C 
ATOM   1473  H   ILE   813     -87.944   5.646  17.763  1.00  0.00     0.163 HD
ATOM   1474  N   ILE   814     -85.336   7.337  19.108  1.00  0.00    -0.346 N 
ATOM   1475  CA  ILE   814     -84.404   7.858  20.106  1.00  0.00     0.180 C 
ATOM   1476  C   ILE   814     -83.356   6.779  20.489  1.00  0.00     0.241 C 
ATOM   1477  O   ILE   814     -82.169   7.098  20.525  1.00  0.00    -0.271 OA
ATOM   1478  CB  ILE   814     -85.165   8.440  21.330  1.00  0.00     0.013 C 
ATOM   1479  CG1 ILE   814     -85.883   9.751  20.924  1.00  0.00     0.002 C 
ATOM   1480  CG2 ILE   814     -84.213   8.692  22.504  1.00  0.00     0.012 C 
ATOM   1481  CD1 ILE   814     -87.011  10.231  21.847  1.00  0.00     0.005 C 
ATOM   1482  H   ILE   814     -86.359   7.212  19.295  1.00  0.00     0.163 HD
ATOM   1483  N   ARG   815     -83.780   5.524  20.730  1.00  0.00    -0.346 N 
ATOM   1484  CA  ARG   815     -82.850   4.427  21.048  1.00  0.00     0.176 C 
ATOM   1485  C   ARG   815     -81.862   4.187  19.888  1.00  0.00     0.241 C 
ATOM   1486  O   ARG   815     -80.678   3.992  20.142  1.00  0.00    -0.271 OA
ATOM   1487  CB  ARG   815     -83.596   3.131  21.381  1.00  0.00     0.036 C 
ATOM   1488  CG  ARG   815     -84.161   3.105  22.808  1.00  0.00     0.023 C 
ATOM   1489  CD  ARG   815     -84.709   1.736  23.209  1.00  0.00     0.138 C 
ATOM   1490  NE  ARG   815     -85.642   1.219  22.211  1.00  0.00    -0.227 N 
ATOM   1491  CZ  ARG   815     -86.962   1.330  22.287  1.00  0.00     0.665 C 
ATOM   1492  NH1 ARG   815     -87.729   0.846  21.321  1.00  0.00    -0.235 N 
ATOM   1493  NH2 ARG   815     -87.529   1.894  23.348  1.00  0.00    -0.235 N 
ATOM   1494  HE  ARG   815     -85.255   0.745  21.409  1.00  0.00     0.177 HD
ATOM   1495 2HH2 ARG   815     -88.516   1.996  23.400  1.00  0.00     0.174 HD
ATOM   1496 1HH2 ARG   815     -86.954   2.220  24.105  1.00  0.00     0.174 HD
ATOM   1497  H   ARG   815     -84.809   5.400  20.672  1.00  0.00     0.163 HD
ATOM   1498 2HH1 ARG   815     -88.732   0.953  21.381  1.00  0.00     0.174 HD
ATOM   1499 1HH1 ARG   815     -87.326   0.378  20.540  1.00  0.00     0.174 HD
ATOM   1500  N   LYS   816     -82.336   4.257  18.629  1.00  0.00    -0.346 N 
ATOM   1501  CA  LYS   816     -81.491   4.128  17.434  1.00  0.00     0.176 C 
ATOM   1502  C   LYS   816     -80.464   5.289  17.378  1.00  0.00     0.241 C 
ATOM   1503  O   LYS   816     -79.300   5.050  17.063  1.00  0.00    -0.271 OA
ATOM   1504  CB  LYS   816     -82.354   4.087  16.153  1.00  0.00     0.035 C 
ATOM   1505  CG  LYS   816     -81.580   3.711  14.883  1.00  0.00     0.004 C 
ATOM   1506  CD  LYS   816     -82.501   3.430  13.690  1.00  0.00     0.027 C 
ATOM   1507  CE  LYS   816     -81.760   3.362  12.370  1.00  0.00     0.229 C 
ATOM   1508  NZ  LYS   816     -80.953   2.116  12.221  1.00  0.00    -0.079 N 
ATOM   1509  HZ1 LYS   816     -81.566   1.328  12.188  1.00  0.00     0.274 HD
ATOM   1510  HZ3 LYS   816     -80.423   2.166  11.376  1.00  0.00     0.274 HD
ATOM   1511  HZ2 LYS   816     -80.335   2.028  13.001  1.00  0.00     0.274 HD
ATOM   1512  H   LYS   816     -83.371   4.413  18.577  1.00  0.00     0.163 HD
ATOM   1513  N   TYR   817     -80.893   6.524  17.714  1.00  0.00    -0.346 N 
ATOM   1514  CA  TYR   817     -80.021   7.711  17.760  1.00  0.00     0.180 C 
ATOM   1515  C   TYR   817     -78.888   7.478  18.790  1.00  0.00     0.241 C 
ATOM   1516  O   TYR   817     -77.720   7.697  18.459  1.00  0.00    -0.271 OA
ATOM   1517  CB  TYR   817     -80.847   8.980  18.099  1.00  0.00     0.073 C 
ATOM   1518  CG  TYR   817     -80.224  10.338  17.795  1.00  0.00    -0.056 A 
ATOM   1519  CD1 TYR   817     -78.986  10.443  17.156  1.00  0.00     0.010 A 
ATOM   1520  CD2 TYR   817     -80.902  11.521  18.094  1.00  0.00     0.010 A 
ATOM   1521  CE1 TYR   817     -78.423  11.690  16.864  1.00  0.00     0.037 A 
ATOM   1522  CE2 TYR   817     -80.352  12.772  17.795  1.00  0.00     0.037 A 
ATOM   1523  CZ  TYR   817     -79.106  12.852  17.205  1.00  0.00     0.065 A 
ATOM   1524  OH  TYR   817     -78.593  14.093  16.938  1.00  0.00    -0.361 OA
ATOM   1525  H   TYR   817     -81.915   6.565  17.942  1.00  0.00     0.163 HD
ATOM   1526  HH  TYR   817     -79.336  14.762  16.921  1.00  0.00     0.217 HD
ATOM   1527  N   VAL   818     -79.230   6.970  19.992  1.00  0.00    -0.346 N 
ATOM   1528  CA  VAL   818     -78.262   6.648  21.062  1.00  0.00     0.180 C 
ATOM   1529  C   VAL   818     -77.300   5.528  20.597  1.00  0.00     0.241 C 
ATOM   1530  O   VAL   818     -76.083   5.657  20.743  1.00  0.00    -0.271 OA
ATOM   1531  CB  VAL   818     -78.983   6.246  22.375  1.00  0.00     0.009 C 
ATOM   1532  CG1 VAL   818     -78.000   5.696  23.425  1.00  0.00     0.012 C 
ATOM   1533  CG2 VAL   818     -79.781   7.420  22.938  1.00  0.00     0.012 C 
ATOM   1534  H   VAL   818     -80.263   6.820  20.105  1.00  0.00     0.163 HD
ATOM   1535  N   LYS   819     -77.850   4.450  20.030  1.00  0.00    -0.346 N 
ATOM   1536  CA  LYS   819     -77.060   3.300  19.595  1.00  0.00     0.176 C 
ATOM   1537  C   LYS   819     -76.071   3.629  18.456  1.00  0.00     0.241 C 
ATOM   1538  O   LYS   819     -74.900   3.248  18.545  1.00  0.00    -0.271 OA
ATOM   1539  CB  LYS   819     -77.989   2.154  19.164  1.00  0.00     0.035 C 
ATOM   1540  CG  LYS   819     -77.302   0.801  19.061  1.00  0.00     0.004 C 
ATOM   1541  CD  LYS   819     -78.182  -0.192  18.335  1.00  0.00     0.027 C 
ATOM   1542  CE  LYS   819     -77.512  -1.530  18.191  1.00  0.00     0.229 C 
ATOM   1543  NZ  LYS   819     -78.435  -2.522  17.586  1.00  0.00    -0.079 N 
ATOM   1544  HZ1 LYS   819     -77.994  -2.950  16.796  1.00  0.00     0.274 HD
ATOM   1545  HZ3 LYS   819     -78.661  -3.224  18.262  1.00  0.00     0.274 HD
ATOM   1546  HZ2 LYS   819     -79.273  -2.062  17.291  1.00  0.00     0.274 HD
ATOM   1547  H   LYS   819     -78.887   4.502  19.926  1.00  0.00     0.163 HD
ATOM   1548  N   ASN   820     -76.534   4.315  17.402  1.00  0.00    -0.346 N 
ATOM   1549  CA  ASN   820     -75.715   4.575  16.227  1.00  0.00     0.185 C 
ATOM   1550  C   ASN   820     -74.692   5.692  16.352  1.00  0.00     0.241 C 
ATOM   1551  O   ASN   820     -73.721   5.668  15.590  1.00  0.00    -0.271 OA
ATOM   1552  CB  ASN   820     -76.601   4.902  15.031  1.00  0.00     0.137 C 
ATOM   1553  CG  ASN   820     -77.462   3.763  14.523  1.00  0.00     0.217 C 
ATOM   1554  ND2 ASN   820     -77.385   2.640  15.204  1.00  0.00    -0.370 N 
ATOM   1555  OD1 ASN   820     -78.180   3.867  13.538  1.00  0.00    -0.274 OA
ATOM   1556 2HD2 ASN   820     -77.928   1.837  14.919  1.00  0.00     0.159 HD
ATOM   1557 1HD2 ASN   820     -76.793   2.570  16.008  1.00  0.00     0.159 HD
ATOM   1558  H   ASN   820     -77.518   4.639  17.501  1.00  0.00     0.163 HD
ATOM   1559  N   THR   821     -74.893   6.682  17.249  1.00  0.00    -0.344 N 
ATOM   1560  CA  THR   821     -73.989   7.833  17.293  1.00  0.00     0.205 C 
ATOM   1561  C   THR   821     -72.994   7.765  18.471  1.00  0.00     0.243 C 
ATOM   1562  O   THR   821     -72.398   8.785  18.843  1.00  0.00    -0.271 OA
ATOM   1563  CB  THR   821     -74.783   9.148  17.259  1.00  0.00     0.146 C 
ATOM   1564  CG2 THR   821     -75.684   9.258  16.038  1.00  0.00     0.042 C 
ATOM   1565  OG1 THR   821     -75.542   9.312  18.456  1.00  0.00    -0.393 OA
ATOM   1566  H   THR   821     -75.701   6.553  17.865  1.00  0.00     0.163 HD
ATOM   1567  HG1 THR   821     -76.357   8.721  18.440  1.00  0.00     0.210 HD
ATOM   1568  N   HIS   822     -72.752   6.565  19.002  1.00  0.00    -0.346 N 
ATOM   1569  CA  HIS   822     -71.718   6.379  20.019  1.00  0.00     0.182 C 
ATOM   1570  C   HIS   822     -70.375   6.353  19.285  1.00  0.00     0.241 C 
ATOM   1571  O   HIS   822     -70.181   5.502  18.421  1.00  0.00    -0.271 OA
ATOM   1572  CB  HIS   822     -71.940   5.087  20.830  1.00  0.00     0.093 C 
ATOM   1573  CG  HIS   822     -71.226   5.087  22.139  1.00  0.00     0.030 A 
ATOM   1574  CD2 HIS   822     -71.717   4.952  23.398  1.00  0.00     0.143 A 
ATOM   1575  ND1 HIS   822     -69.860   5.211  22.206  1.00  0.00    -0.353 N 
ATOM   1576  CE1 HIS   822     -69.558   5.153  23.494  1.00  0.00     0.207 A 
ATOM   1577  NE2 HIS   822     -70.641   4.998  24.249  1.00  0.00    -0.254 NA
ATOM   1578  HD1 HIS   822     -69.240   5.320  21.459  1.00  0.00     0.166 HD
ATOM   1579  H   HIS   822     -73.345   5.799  18.640  1.00  0.00     0.163 HD
ATOM   1580  N   ALA   823     -69.486   7.316  19.573  1.00  0.00    -0.346 N 
ATOM   1581  CA  ALA   823     -68.178   7.417  18.918  1.00  0.00     0.172 C 
ATOM   1582  C   ALA   823     -67.261   6.260  19.306  1.00  0.00     0.240 C 
ATOM   1583  O   ALA   823     -67.300   5.800  20.458  1.00  0.00    -0.271 OA
ATOM   1584  CB  ALA   823     -67.519   8.737  19.272  1.00  0.00     0.042 C 
ATOM   1585  H   ALA   823     -69.809   7.987  20.305  1.00  0.00     0.163 HD
ATOM   1586  N   THR   824     -66.427   5.818  18.347  1.00  0.00    -0.344 N 
ATOM   1587  CA  THR   824     -65.460   4.716  18.510  1.00  0.00     0.205 C 
ATOM   1588  C   THR   824     -64.355   5.074  19.509  1.00  0.00     0.243 C 
ATOM   1589  O   THR   824     -63.815   4.184  20.159  1.00  0.00    -0.271 OA
ATOM   1590  CB  THR   824     -64.823   4.328  17.150  1.00  0.00     0.146 C 
ATOM   1591  CG2 THR   824     -65.825   3.707  16.186  1.00  0.00     0.042 C 
ATOM   1592  OG1 THR   824     -64.204   5.484  16.560  1.00  0.00    -0.393 OA
ATOM   1593  H   THR   824     -66.526   6.344  17.436  1.00  0.00     0.163 HD
ATOM   1594  HG1 THR   824     -64.453   6.311  17.073  1.00  0.00     0.210 HD
ATOM   1595  N   THR   825     -64.018   6.372  19.615  1.00  0.00    -0.344 N 
ATOM   1596  CA  THR   825     -62.969   6.870  20.502  1.00  0.00     0.205 C 
ATOM   1597  C   THR   825     -63.475   6.973  21.975  1.00  0.00     0.243 C 
ATOM   1598  O   THR   825     -62.654   7.043  22.895  1.00  0.00    -0.271 OA
ATOM   1599  CB  THR   825     -62.408   8.201  19.918  1.00  0.00     0.146 C 
ATOM   1600  CG2 THR   825     -62.931   9.463  20.603  1.00  0.00     0.042 C 
ATOM   1601  OG1 THR   825     -60.979   8.170  19.897  1.00  0.00    -0.393 OA
ATOM   1602  H   THR   825     -64.585   7.003  18.994  1.00  0.00     0.163 HD
ATOM   1603  HG1 THR   825     -60.652   7.353  19.410  1.00  0.00     0.210 HD
ATOM   1604  N   HIS   826     -64.808   6.995  22.194  1.00  0.00    -0.346 N 
ATOM   1605  CA  HIS   826     -65.378   7.089  23.545  1.00  0.00     0.182 C 
ATOM   1606  C   HIS   826     -65.774   5.685  24.025  1.00  0.00     0.241 C 
ATOM   1607  O   HIS   826     -66.938   5.424  24.347  1.00  0.00    -0.271 OA
ATOM   1608  CB  HIS   826     -66.569   8.080  23.589  1.00  0.00     0.095 C 
ATOM   1609  CG  HIS   826     -66.284   9.461  23.054  1.00  0.00     0.053 A 
ATOM   1610  H   HIS   826     -65.383   6.940  21.332  1.00  0.00     0.163 HD
ATOM   1611  CD2 HIS   826     -65.201  10.262  23.220  1.00  0.00     0.116 A 
ATOM   1612  HE2 HIS   826     -64.865  12.216  22.471  1.00  0.00     0.166 HD
ATOM   1613  CE1 HIS   826     -66.672  11.311  22.008  1.00  0.00     0.207 A 
ATOM   1614  ND1 HIS   826     -67.215  10.138  22.293  1.00  0.00    -0.247 NA
ATOM   1615  NE2 HIS   826     -65.462  11.433  22.544  1.00  0.00    -0.359 N 
ATOM   1616  N   ASN   827     -64.781   4.773  24.054  1.00  0.00    -0.346 N 
ATOM   1617  CA  ASN   827     -64.956   3.371  24.424  1.00  0.00     0.185 C 
ATOM   1618  C   ASN   827     -64.788   3.067  25.930  1.00  0.00     0.241 C 
ATOM   1619  O   ASN   827     -64.703   1.894  26.312  1.00  0.00    -0.271 OA
ATOM   1620  CB  ASN   827     -64.014   2.503  23.598  1.00  0.00     0.137 C 
ATOM   1621  CG  ASN   827     -64.669   2.021  22.335  1.00  0.00     0.217 C 
ATOM   1622  H   ASN   827     -63.845   5.175  23.778  1.00  0.00     0.163 HD
ATOM   1623  OD1 ASN   827     -65.498   2.704  21.705  1.00  0.00    -0.274 OA
ATOM   1624  ND2 ASN   827     -64.304   0.824  21.916  1.00  0.00    -0.370 N 
ATOM   1625 2HD2 ASN   827     -64.700   0.438  21.070  1.00  0.00     0.159 HD
ATOM   1626 1HD2 ASN   827     -63.633   0.288  22.431  1.00  0.00     0.159 HD
ATOM   1627  N   ALA   828     -64.818   4.103  26.789  1.00  0.00    -0.346 N 
ATOM   1628  CA  ALA   828     -64.726   3.929  28.241  1.00  0.00     0.172 C 
ATOM   1629  C   ALA   828     -66.037   3.356  28.826  1.00  0.00     0.240 C 
ATOM   1630  O   ALA   828     -66.023   2.765  29.908  1.00  0.00    -0.271 OA
ATOM   1631  CB  ALA   828     -64.384   5.251  28.918  1.00  0.00     0.042 C 
ATOM   1632  H   ALA   828     -64.912   5.033  26.330  1.00  0.00     0.163 HD
ATOM   1633  N   TYR   829     -67.168   3.529  28.109  1.00  0.00    -0.346 N 
ATOM   1634  CA  TYR   829     -68.477   3.067  28.566  1.00  0.00     0.180 C 
ATOM   1635  C   TYR   829     -69.436   2.707  27.420  1.00  0.00     0.241 C 
ATOM   1636  O   TYR   829     -69.264   3.145  26.279  1.00  0.00    -0.271 OA
ATOM   1637  CB  TYR   829     -69.144   4.168  29.442  1.00  0.00     0.073 C 
ATOM   1638  CG  TYR   829     -69.306   5.502  28.739  1.00  0.00    -0.056 A 
ATOM   1639  CD1 TYR   829     -70.405   5.752  27.921  1.00  0.00     0.010 A 
ATOM   1640  CD2 TYR   829     -68.352   6.505  28.875  1.00  0.00     0.010 A 
ATOM   1641  CE1 TYR   829     -70.534   6.956  27.228  1.00  0.00     0.037 A 
ATOM   1642  CE2 TYR   829     -68.475   7.719  28.192  1.00  0.00     0.037 A 
ATOM   1643  CZ  TYR   829     -69.567   7.937  27.370  1.00  0.00     0.065 A 
ATOM   1644  OH  TYR   829     -69.698   9.131  26.699  1.00  0.00    -0.361 OA
ATOM   1645  H   TYR   829     -67.018   4.022  27.201  1.00  0.00     0.163 HD
ATOM   1646  HH  TYR   829     -68.904   9.705  26.893  1.00  0.00     0.217 HD
ATOM   1647  N   ASP   830     -70.487   1.952  27.772  1.00  0.00    -0.345 N 
ATOM   1648  CA  ASP   830     -71.651   1.606  26.954  1.00  0.00     0.186 C 
ATOM   1649  C   ASP   830     -72.822   2.462  27.450  1.00  0.00     0.241 C 
ATOM   1650  O   ASP   830     -72.860   2.796  28.631  1.00  0.00    -0.271 OA
ATOM   1651  CB  ASP   830     -71.991   0.109  27.074  1.00  0.00     0.147 C 
ATOM   1652  CG  ASP   830     -71.049  -0.823  26.334  1.00  0.00     0.175 C 
ATOM   1653  OD1 ASP   830     -70.889  -0.651  25.099  1.00  0.00    -0.648 OA
ATOM   1654  OD2 ASP   830     -70.516  -1.766  26.977  1.00  0.00    -0.648 OA
ATOM   1655  H   ASP   830     -70.398   1.593  28.785  1.00  0.00     0.163 HD
ATOM   1656  N   LEU   831     -73.765   2.820  26.580  1.00  0.00    -0.346 N 
ATOM   1657  CA  LEU   831     -74.915   3.617  27.006  1.00  0.00     0.177 C 
ATOM   1658  C   LEU   831     -76.200   2.810  26.920  1.00  0.00     0.241 C 
ATOM   1659  O   LEU   831     -76.438   2.111  25.937  1.00  0.00    -0.271 OA
ATOM   1660  CB  LEU   831     -75.064   4.918  26.209  1.00  0.00     0.038 C 
ATOM   1661  CG  LEU   831     -74.127   6.085  26.564  1.00  0.00    -0.020 C 
ATOM   1662  CD1 LEU   831     -74.345   7.260  25.609  1.00  0.00     0.009 C 
ATOM   1663  CD2 LEU   831     -74.287   6.537  28.021  1.00  0.00     0.009 C 
ATOM   1664  H   LEU   831     -73.617   2.496  25.612  1.00  0.00     0.163 HD
ATOM   1665  N   GLU   832     -77.031   2.928  27.959  1.00  0.00    -0.346 N 
ATOM   1666  CA  GLU   832     -78.313   2.237  28.059  1.00  0.00     0.177 C 
ATOM   1667  C   GLU   832     -79.402   3.256  28.419  1.00  0.00     0.241 C 
ATOM   1668  O   GLU   832     -79.276   3.961  29.418  1.00  0.00    -0.271 OA
ATOM   1669  CB  GLU   832     -78.217   1.122  29.114  1.00  0.00     0.045 C 
ATOM   1670  CG  GLU   832     -79.364   0.134  29.104  1.00  0.00     0.116 C 
ATOM   1671  CD  GLU   832     -79.390  -0.868  30.249  1.00  0.00     0.172 C 
ATOM   1672  OE1 GLU   832     -80.461  -1.483  30.453  1.00  0.00    -0.648 OA
ATOM   1673  OE2 GLU   832     -78.358  -1.043  30.941  1.00  0.00    -0.648 OA
ATOM   1674  H   GLU   832     -76.675   3.573  28.712  1.00  0.00     0.163 HD
ATOM   1675  N   VAL   833     -80.466   3.333  27.603  1.00  0.00    -0.346 N 
ATOM   1676  CA  VAL   833     -81.564   4.266  27.861  1.00  0.00     0.180 C 
ATOM   1677  C   VAL   833     -82.471   3.684  28.950  1.00  0.00     0.241 C 
ATOM   1678  O   VAL   833     -83.030   2.611  28.751  1.00  0.00    -0.271 OA
ATOM   1679  CB  VAL   833     -82.370   4.624  26.585  1.00  0.00     0.009 C 
ATOM   1680  CG1 VAL   833     -83.517   5.575  26.916  1.00  0.00     0.012 C 
ATOM   1681  CG2 VAL   833     -81.476   5.207  25.490  1.00  0.00     0.012 C 
ATOM   1682  H   VAL   833     -80.438   2.687  26.795  1.00  0.00     0.163 HD
ATOM   1683  N   ILE   834     -82.598   4.378  30.097  1.00  0.00    -0.346 N 
ATOM   1684  CA  ILE   834     -83.477   3.936  31.184  1.00  0.00     0.180 C 
ATOM   1685  C   ILE   834     -84.877   4.502  30.913  1.00  0.00     0.241 C 
ATOM   1686  O   ILE   834     -85.834   3.747  30.766  1.00  0.00    -0.271 OA
ATOM   1687  CB  ILE   834     -82.953   4.316  32.600  1.00  0.00     0.013 C 
ATOM   1688  CG1 ILE   834     -81.561   3.724  32.878  1.00  0.00     0.002 C 
ATOM   1689  CG2 ILE   834     -83.954   3.885  33.699  1.00  0.00     0.012 C 
ATOM   1690  CD1 ILE   834     -80.755   4.584  33.833  1.00  0.00     0.005 C 
ATOM   1691  H   ILE   834     -82.024   5.242  30.140  1.00  0.00     0.163 HD
ATOM   1692  N   ASP   835     -84.991   5.835  30.858  1.00  0.00    -0.345 N 
ATOM   1693  CA  ASP   835     -86.259   6.510  30.615  1.00  0.00     0.186 C 
ATOM   1694  C   ASP   835     -86.111   7.610  29.601  1.00  0.00     0.241 C 
ATOM   1695  O   ASP   835     -85.065   8.258  29.523  1.00  0.00    -0.271 OA
ATOM   1696  CB  ASP   835     -86.830   7.110  31.911  1.00  0.00     0.147 C 
ATOM   1697  CG  ASP   835     -87.122   6.108  33.023  1.00  0.00     0.175 C 
ATOM   1698  OD1 ASP   835     -87.987   5.227  32.817  1.00  0.00    -0.648 OA
ATOM   1699  OD2 ASP   835     -86.535   6.254  34.129  1.00  0.00    -0.648 OA
ATOM   1700  H   ASP   835     -84.090   6.345  31.005  1.00  0.00     0.163 HD
ATOM   1701  N   ILE   836     -87.194   7.840  28.852  1.00  0.00    -0.346 N 
ATOM   1702  CA  ILE   836     -87.305   8.900  27.881  1.00  0.00     0.180 C 
ATOM   1703  C   ILE   836     -88.446   9.779  28.337  1.00  0.00     0.241 C 
ATOM   1704  O   ILE   836     -89.561   9.295  28.557  1.00  0.00    -0.271 OA
ATOM   1705  CB  ILE   836     -87.486   8.407  26.423  1.00  0.00     0.013 C 
ATOM   1706  CG1 ILE   836     -86.413   7.385  26.046  1.00  0.00     0.002 C 
ATOM   1707  CG2 ILE   836     -87.469   9.606  25.464  1.00  0.00     0.012 C 
ATOM   1708  CD1 ILE   836     -86.684   6.564  24.769  1.00  0.00     0.005 C 
ATOM   1709  H   ILE   836     -87.980   7.154  29.044  1.00  0.00     0.163 HD
ATOM   1710  N   PHE   837     -88.161  11.072  28.488  1.00  0.00    -0.346 N 
ATOM   1711  CA  PHE   837     -89.158  12.030  28.918  1.00  0.00     0.180 C 
ATOM   1712  C   PHE   837     -89.363  13.049  27.845  1.00  0.00     0.241 C 
ATOM   1713  O   PHE   837     -88.396  13.510  27.249  1.00  0.00    -0.271 OA
ATOM   1714  CB  PHE   837     -88.743  12.728  30.238  1.00  0.00     0.073 C 
ATOM   1715  CG  PHE   837     -88.503  11.799  31.401  1.00  0.00    -0.056 A 
ATOM   1716  CD1 PHE   837     -89.562  11.350  32.186  1.00  0.00     0.007 A 
ATOM   1717  CD2 PHE   837     -87.217  11.399  31.735  1.00  0.00     0.007 A 
ATOM   1718  CE1 PHE   837     -89.340  10.498  33.269  1.00  0.00     0.001 A 
ATOM   1719  CE2 PHE   837     -86.993  10.562  32.831  1.00  0.00     0.001 A 
ATOM   1720  CZ  PHE   837     -88.057  10.113  33.593  1.00  0.00     0.000 A 
ATOM   1721  H   PHE   837     -87.174  11.323  28.272  1.00  0.00     0.163 HD
ATOM   1722  N   LYS   838     -90.618  13.378  27.573  1.00  0.00    -0.346 N 
ATOM   1723  CA  LYS   838     -90.986  14.439  26.651  1.00  0.00     0.176 C 
ATOM   1724  C   LYS   838     -91.158  15.685  27.531  1.00  0.00     0.241 C 
ATOM   1725  O   LYS   838     -91.890  15.648  28.521  1.00  0.00    -0.271 OA
ATOM   1726  CB  LYS   838     -92.251  14.078  25.842  1.00  0.00     0.035 C 
ATOM   1727  CG  LYS   838     -92.397  14.956  24.598  1.00  0.00     0.004 C 
ATOM   1728  CD  LYS   838     -93.555  14.511  23.713  1.00  0.00     0.027 C 
ATOM   1729  CE  LYS   838     -93.485  15.107  22.323  1.00  0.00     0.229 C 
ATOM   1730  NZ  LYS   838     -93.637  16.591  22.329  1.00  0.00    -0.079 N 
ATOM   1731  HZ1 LYS   838     -92.733  17.015  22.347  1.00  0.00     0.274 HD
ATOM   1732  HZ3 LYS   838     -94.126  16.876  21.506  1.00  0.00     0.274 HD
ATOM   1733  HZ2 LYS   838     -94.153  16.866  23.139  1.00  0.00     0.274 HD
ATOM   1734  H   LYS   838     -91.331  12.799  28.087  1.00  0.00     0.163 HD
ATOM   1735  N   ILE   839     -90.440  16.755  27.221  1.00  0.00    -0.346 N 
ATOM   1736  CA  ILE   839     -90.485  17.939  28.071  1.00  0.00     0.180 C 
ATOM   1737  C   ILE   839     -90.964  19.177  27.306  1.00  0.00     0.241 C 
ATOM   1738  O   ILE   839     -90.697  19.323  26.115  1.00  0.00    -0.271 OA
ATOM   1739  CB  ILE   839     -89.114  18.198  28.776  1.00  0.00     0.013 C 
ATOM   1740  CG1 ILE   839     -87.967  18.420  27.771  1.00  0.00     0.002 C 
ATOM   1741  CG2 ILE   839     -88.778  17.054  29.795  1.00  0.00     0.012 C 
ATOM   1742  CD1 ILE   839     -86.623  18.852  28.402  1.00  0.00     0.005 C 
ATOM   1743  H   ILE   839     -89.873  16.680  26.366  1.00  0.00     0.163 HD
ATOM   1744  N   GLU   840     -91.680  20.059  28.029  1.00  0.00    -0.346 N 
ATOM   1745  CA  GLU   840     -92.193  21.318  27.514  1.00  0.00     0.177 C 
ATOM   1746  C   GLU   840     -91.999  22.384  28.569  1.00  0.00     0.241 C 
ATOM   1747  O   GLU   840     -92.739  22.416  29.552  1.00  0.00    -0.271 OA
ATOM   1748  CB  GLU   840     -93.683  21.201  27.118  1.00  0.00     0.045 C 
ATOM   1749  CG  GLU   840     -93.921  20.522  25.783  1.00  0.00     0.116 C 
ATOM   1750  CD  GLU   840     -95.300  19.912  25.602  1.00  0.00     0.172 C 
ATOM   1751  OE1 GLU   840     -95.398  18.904  24.867  1.00  0.00    -0.648 OA
ATOM   1752  OE2 GLU   840     -96.281  20.434  26.187  1.00  0.00    -0.648 OA
ATOM   1753  H   GLU   840     -91.837  19.743  29.025  1.00  0.00     0.163 HD
ATOM   1754  N   ARG   841     -90.961  23.197  28.408  1.00  0.00    -0.346 N 
ATOM   1755  CA  ARG   841     -90.659  24.283  29.332  1.00  0.00     0.176 C 
ATOM   1756  C   ARG   841     -91.667  25.397  29.119  1.00  0.00     0.241 C 
ATOM   1757  O   ARG   841     -91.924  25.765  27.984  1.00  0.00    -0.271 OA
ATOM   1758  CB  ARG   841     -89.240  24.821  29.116  1.00  0.00     0.036 C 
ATOM   1759  CG  ARG   841     -88.056  23.932  29.597  1.00  0.00     0.023 C 
ATOM   1760  CD  ARG   841     -86.885  24.808  30.090  1.00  0.00     0.138 C 
ATOM   1761  NE  ARG   841     -86.682  25.946  29.225  1.00  0.00    -0.227 N 
ATOM   1762  CZ  ARG   841     -86.913  27.223  29.514  1.00  0.00     0.665 C 
ATOM   1763  NH1 ARG   841     -87.232  27.589  30.744  1.00  0.00    -0.235 N 
ATOM   1764  NH2 ARG   841     -86.743  28.147  28.596  1.00  0.00    -0.235 N 
ATOM   1765  HE  ARG   841     -86.320  25.756  28.280  1.00  0.00     0.177 HD
ATOM   1766 2HH2 ARG   841     -86.932  29.110  28.798  1.00  0.00     0.174 HD
ATOM   1767 1HH2 ARG   841     -86.419  27.896  27.677  1.00  0.00     0.174 HD
ATOM   1768  H   ARG   841     -90.380  22.991  27.562  1.00  0.00     0.163 HD
ATOM   1769 2HH1 ARG   841     -87.423  28.559  30.943  1.00  0.00     0.174 HD
ATOM   1770 1HH1 ARG   841     -87.284  26.914  31.476  1.00  0.00     0.174 HD
ATOM   1771  N   GLU   842     -92.203  25.956  30.200  1.00  0.00    -0.346 N 
ATOM   1772  CA  GLU   842     -93.154  27.074  30.157  1.00  0.00     0.177 C 
ATOM   1773  C   GLU   842     -92.534  28.277  29.423  1.00  0.00     0.240 C 
ATOM   1774  O   GLU   842     -91.384  28.660  29.706  1.00  0.00    -0.271 OA
ATOM   1775  CB  GLU   842     -93.506  27.449  31.592  1.00  0.00     0.045 C 
ATOM   1776  CG  GLU   842     -94.615  28.462  31.783  1.00  0.00     0.116 C 
ATOM   1777  CD  GLU   842     -94.847  28.726  33.255  1.00  0.00     0.172 C 
ATOM   1778  OE1 GLU   842     -94.478  29.831  33.718  1.00  0.00    -0.648 OA
ATOM   1779  OE2 GLU   842     -95.333  27.806  33.956  1.00  0.00    -0.648 OA
ATOM   1780  H   GLU   842     -91.885  25.525  31.106  1.00  0.00     0.163 HD
ATOM   1781  N   GLY   843     -93.282  28.799  28.445  1.00  0.00    -0.351 N 
ATOM   1782  CA  GLY   843     -92.864  29.940  27.634  1.00  0.00     0.225 C 
ATOM   1783  C   GLY   843     -91.854  29.654  26.539  1.00  0.00     0.236 C 
ATOM   1784  O   GLY   843     -91.544  30.553  25.771  1.00  0.00    -0.272 OA
ATOM   1785  H   GLY   843     -94.202  28.313  28.311  1.00  0.00     0.163 HD
ATOM   1786  N   GLU   844     -91.323  28.420  26.436  1.00  0.00    -0.346 N 
ATOM   1787  CA  GLU   844     -90.300  28.123  25.427  1.00  0.00     0.177 C 
ATOM   1788  C   GLU   844     -90.864  28.067  23.998  1.00  0.00     0.241 C 
ATOM   1789  O   GLU   844     -90.189  28.542  23.078  1.00  0.00    -0.271 OA
ATOM   1790  CB  GLU   844     -89.531  26.848  25.744  1.00  0.00     0.045 C 
ATOM   1791  CG  GLU   844     -88.068  26.969  25.325  1.00  0.00     0.116 C 
ATOM   1792  CD  GLU   844     -87.205  25.783  25.709  1.00  0.00     0.172 C 
ATOM   1793  OE1 GLU   844     -87.501  24.670  25.221  1.00  0.00    -0.648 OA
ATOM   1794  OE2 GLU   844     -86.224  25.963  26.471  1.00  0.00    -0.648 OA
ATOM   1795  H   GLU   844     -91.689  27.732  27.107  1.00  0.00     0.163 HD
ATOM   1796  N   CYS   845     -92.068  27.515  23.812  1.00  0.00    -0.345 N 
ATOM   1797  CA  CYS   845     -92.769  27.456  22.512  1.00  0.00     0.185 C 
ATOM   1798  C   CYS   845     -92.878  28.863  21.901  1.00  0.00     0.241 C 
ATOM   1799  O   CYS   845     -92.516  29.053  20.737  1.00  0.00    -0.271 OA
ATOM   1800  CB  CYS   845     -94.157  26.823  22.663  1.00  0.00     0.105 C 
ATOM   1801  SG  CYS   845     -95.139  26.800  21.127  1.00  0.00    -0.180 SA
ATOM   1802  H   CYS   845     -92.490  27.114  24.690  1.00  0.00     0.163 HD
ATOM   1803  HG  CYS   845     -94.689  27.372  20.445  1.00  0.00     0.101 HD
ATOM   1804  N   GLN   846     -93.408  29.827  22.685  1.00  0.00    -0.346 N 
ATOM   1805  CA  GLN   846     -93.612  31.232  22.279  1.00  0.00     0.177 C 
ATOM   1806  C   GLN   846     -92.257  31.872  21.932  1.00  0.00     0.241 C 
ATOM   1807  O   GLN   846     -92.157  32.535  20.914  1.00  0.00    -0.271 OA
ATOM   1808  CB  GLN   846     -94.301  32.059  23.392  1.00  0.00     0.044 C 
ATOM   1809  CG  GLN   846     -95.617  31.517  23.962  1.00  0.00     0.105 C 
ATOM   1810  CD  GLN   846     -95.481  30.526  25.121  1.00  0.00     0.215 C 
ATOM   1811  H   GLN   846     -93.673  29.478  23.646  1.00  0.00     0.163 HD
ATOM   1812 2HE2 GLN   846     -96.801  31.617  26.197  1.00  0.00     0.159 HD
ATOM   1813  OE1 GLN   846     -94.814  29.473  25.036  1.00  0.00    -0.274 OA
ATOM   1814  NE2 GLN   846     -96.213  30.786  26.193  1.00  0.00    -0.370 N 
ATOM   1815 1HE2 GLN   846     -96.190  30.165  27.006  1.00  0.00     0.159 HD
ATOM   1816  N   ARG   847     -91.213  31.616  22.752  1.00  0.00    -0.346 N 
ATOM   1817  CA  ARG   847     -89.839  32.132  22.581  1.00  0.00     0.176 C 
ATOM   1818  C   ARG   847     -89.201  31.600  21.292  1.00  0.00     0.241 C 
ATOM   1819  O   ARG   847     -88.616  32.360  20.534  1.00  0.00    -0.271 OA
ATOM   1820  CB  ARG   847     -89.003  31.735  23.809  1.00  0.00     0.036 C 
ATOM   1821  CG  ARG   847     -87.650  32.436  23.935  1.00  0.00     0.023 C 
ATOM   1822  CD  ARG   847     -86.885  31.943  25.152  1.00  0.00     0.138 C 
ATOM   1823  NE  ARG   847     -86.320  30.613  24.938  1.00  0.00    -0.227 N 
ATOM   1824  CZ  ARG   847     -85.489  30.011  25.779  1.00  0.00     0.665 C 
ATOM   1825  NH1 ARG   847     -85.128  30.609  26.903  1.00  0.00    -0.235 N 
ATOM   1826  NH2 ARG   847     -85.015  28.801  25.502  1.00  0.00    -0.235 N 
ATOM   1827  HE  ARG   847     -86.579  30.123  24.097  1.00  0.00     0.177 HD
ATOM   1828 2HH2 ARG   847     -84.378  28.354  26.121  1.00  0.00     0.174 HD
ATOM   1829 1HH2 ARG   847     -85.304  28.333  24.661  1.00  0.00     0.174 HD
ATOM   1830  H   ARG   847     -91.475  30.986  23.563  1.00  0.00     0.163 HD
ATOM   1831 2HH1 ARG   847     -84.479  30.148  27.527  1.00  0.00     0.174 HD
ATOM   1832 1HH1 ARG   847     -85.490  31.506  27.140  1.00  0.00     0.174 HD
ATOM   1833  N   TYR   848     -89.353  30.296  21.033  1.00  0.00    -0.346 N 
ATOM   1834  CA  TYR   848     -88.801  29.625  19.860  1.00  0.00     0.180 C 
ATOM   1835  C   TYR   848     -89.546  29.953  18.545  1.00  0.00     0.241 C 
ATOM   1836  O   TYR   848     -88.944  29.894  17.474  1.00  0.00    -0.271 OA
ATOM   1837  CB  TYR   848     -88.865  28.109  20.092  1.00  0.00     0.073 C 
ATOM   1838  CG  TYR   848     -88.183  27.304  19.005  1.00  0.00    -0.056 A 
ATOM   1839  CD1 TYR   848     -86.802  27.363  18.831  1.00  0.00     0.010 A 
ATOM   1840  CD2 TYR   848     -88.921  26.486  18.143  1.00  0.00     0.010 A 
ATOM   1841  CE1 TYR   848     -86.168  26.623  17.840  1.00  0.00     0.037 A 
ATOM   1842  CE2 TYR   848     -88.292  25.727  17.158  1.00  0.00     0.037 A 
ATOM   1843  CZ  TYR   848     -86.919  25.801  17.010  1.00  0.00     0.065 A 
ATOM   1844  OH  TYR   848     -86.291  25.064  16.035  1.00  0.00    -0.361 OA
ATOM   1845  H   TYR   848     -89.917  29.787  21.764  1.00  0.00     0.163 HD
ATOM   1846  HH  TYR   848     -86.851  24.268  15.813  1.00  0.00     0.217 HD
ATOM   1847  N   LYS   849     -90.836  30.261  18.636  1.00  0.00    -0.346 N 
ATOM   1848  CA  LYS   849     -91.730  30.528  17.501  1.00  0.00     0.176 C 
ATOM   1849  C   LYS   849     -91.068  31.374  16.358  1.00  0.00     0.243 C 
ATOM   1850  O   LYS   849     -91.111  30.880  15.238  1.00  0.00    -0.271 OA
ATOM   1851  CB  LYS   849     -93.040  31.187  17.969  1.00  0.00     0.035 C 
ATOM   1852  CG  LYS   849     -94.200  31.025  16.974  1.00  0.00     0.004 C 
ATOM   1853  CD  LYS   849     -95.419  31.868  17.356  1.00  0.00     0.027 C 
ATOM   1854  CE  LYS   849     -95.494  33.189  16.613  1.00  0.00     0.229 C 
ATOM   1855  NZ  LYS   849     -96.839  33.824  16.716  1.00  0.00    -0.079 N 
ATOM   1856  HZ1 LYS   849     -97.443  33.431  16.024  1.00  0.00     0.274 HD
ATOM   1857  HZ3 LYS   849     -97.215  33.654  17.626  1.00  0.00     0.274 HD
ATOM   1858  HZ2 LYS   849     -96.752  34.808  16.567  1.00  0.00     0.274 HD
ATOM   1859  H   LYS   849     -91.187  30.301  19.639  1.00  0.00     0.163 HD
ATOM   1860  N   PRO   850     -90.428  32.553  16.553  1.00  0.00    -0.337 N 
ATOM   1861  CA  PRO   850     -89.813  33.247  15.389  1.00  0.00     0.179 C 
ATOM   1862  C   PRO   850     -88.756  32.395  14.649  1.00  0.00     0.241 C 
ATOM   1863  O   PRO   850     -88.674  32.428  13.420  1.00  0.00    -0.271 OA
ATOM   1864  CB  PRO   850     -89.144  34.480  16.012  1.00  0.00     0.037 C 
ATOM   1865  CG  PRO   850     -89.836  34.681  17.304  1.00  0.00     0.022 C 
ATOM   1866  CD  PRO   850     -90.214  33.321  17.794  1.00  0.00     0.127 C 
ATOM   1867  N   PHE   851     -88.014  31.571  15.390  1.00  0.00    -0.346 N 
ATOM   1868  CA  PHE   851     -86.958  30.716  14.819  1.00  0.00     0.180 C 
ATOM   1869  C   PHE   851     -87.492  29.429  14.217  1.00  0.00     0.241 C 
ATOM   1870  O   PHE   851     -86.766  28.798  13.466  1.00  0.00    -0.271 OA
ATOM   1871  CB  PHE   851     -85.905  30.403  15.884  1.00  0.00     0.073 C 
ATOM   1872  CG  PHE   851     -85.202  31.667  16.286  1.00  0.00    -0.056 A 
ATOM   1873  CD1 PHE   851     -84.249  32.250  15.450  1.00  0.00     0.007 A 
ATOM   1874  CD2 PHE   851     -85.554  32.330  17.452  1.00  0.00     0.007 A 
ATOM   1875  CE1 PHE   851     -83.591  33.429  15.819  1.00  0.00     0.001 A 
ATOM   1876  CE2 PHE   851     -84.923  33.521  17.807  1.00  0.00     0.001 A 
ATOM   1877  CZ  PHE   851     -83.924  34.052  16.999  1.00  0.00     0.000 A 
ATOM   1878  H   PHE   851     -88.242  31.581  16.408  1.00  0.00     0.163 HD
ATOM   1879  N   LYS   852     -88.758  29.080  14.473  1.00  0.00    -0.346 N 
ATOM   1880  CA  LYS   852     -89.398  27.872  13.941  1.00  0.00     0.176 C 
ATOM   1881  C   LYS   852     -89.467  27.916  12.402  1.00  0.00     0.241 C 
ATOM   1882  O   LYS   852     -89.619  26.866  11.787  1.00  0.00    -0.271 OA
ATOM   1883  CB  LYS   852     -90.804  27.693  14.546  1.00  0.00     0.035 C 
ATOM   1884  CG  LYS   852     -91.400  26.300  14.366  1.00  0.00     0.004 C 
ATOM   1885  CD  LYS   852     -91.724  25.649  15.700  1.00  0.00     0.027 C 
ATOM   1886  CE  LYS   852     -92.276  24.258  15.535  1.00  0.00     0.229 C 
ATOM   1887  NZ  LYS   852     -91.229  23.268  15.173  1.00  0.00    -0.079 N 
ATOM   1888  HZ1 LYS   852     -90.600  23.152  15.942  1.00  0.00     0.274 HD
ATOM   1889  HZ3 LYS   852     -91.660  22.391  14.959  1.00  0.00     0.274 HD
ATOM   1890  HZ2 LYS   852     -90.723  23.595  14.375  1.00  0.00     0.274 HD
ATOM   1891  H   LYS   852     -89.264  29.757  15.099  1.00  0.00     0.163 HD
ATOM   1892  N   GLN   853     -89.335  29.128  11.796  1.00  0.00    -0.346 N 
ATOM   1893  CA  GLN   853     -89.394  29.386  10.353  1.00  0.00     0.177 C 
ATOM   1894  C   GLN   853     -88.016  29.418   9.709  1.00  0.00     0.241 C 
ATOM   1895  O   GLN   853     -87.894  29.524   8.492  1.00  0.00    -0.271 OA
ATOM   1896  CB  GLN   853     -90.150  30.704  10.049  1.00  0.00     0.044 C 
ATOM   1897  CG  GLN   853     -91.674  30.607  10.260  1.00  0.00     0.105 C 
ATOM   1898  CD  GLN   853     -92.424  29.672   9.325  1.00  0.00     0.215 C 
ATOM   1899  H   GLN   853     -89.177  29.910  12.501  1.00  0.00     0.163 HD
ATOM   1900 2HE2 GLN   853     -94.086  29.876  10.458  1.00  0.00     0.159 HD
ATOM   1901  OE1 GLN   853     -91.905  29.167   8.319  1.00  0.00    -0.274 OA
ATOM   1902  NE2 GLN   853     -93.692  29.439   9.627  1.00  0.00    -0.370 N 
ATOM   1903 1HE2 GLN   853     -94.268  28.832   9.039  1.00  0.00     0.159 HD
ATOM   1904  N   LEU   854     -86.978  29.320  10.522  1.00  0.00    -0.346 N 
ATOM   1905  CA  LEU   854     -85.615  29.220  10.032  1.00  0.00     0.177 C 
ATOM   1906  C   LEU   854     -85.409  27.806   9.482  1.00  0.00     0.241 C 
ATOM   1907  O   LEU   854     -85.971  26.840  10.001  1.00  0.00    -0.271 OA
ATOM   1908  CB  LEU   854     -84.664  29.500  11.181  1.00  0.00     0.038 C 
ATOM   1909  CG  LEU   854     -83.376  30.202  10.888  1.00  0.00    -0.020 C 
ATOM   1910  CD1 LEU   854     -83.606  31.540  10.211  1.00  0.00     0.009 C 
ATOM   1911  CD2 LEU   854     -82.645  30.483  12.166  1.00  0.00     0.009 C 
ATOM   1912  H   LEU   854     -87.221  29.321  11.539  1.00  0.00     0.163 HD
ATOM   1913  N   HIS   855     -84.639  27.682   8.431  1.00  0.00    -0.346 N 
ATOM   1914  CA  HIS   855     -84.395  26.368   7.846  1.00  0.00     0.182 C 
ATOM   1915  C   HIS   855     -83.341  25.629   8.691  1.00  0.00     0.241 C 
ATOM   1916  O   HIS   855     -82.817  26.182   9.675  1.00  0.00    -0.271 OA
ATOM   1917  CB  HIS   855     -83.936  26.519   6.378  1.00  0.00     0.093 C 
ATOM   1918  CG  HIS   855     -82.652  27.289   6.227  1.00  0.00     0.030 A 
ATOM   1919  H   HIS   855     -84.232  28.555   8.061  1.00  0.00     0.163 HD
ATOM   1920  CD2 HIS   855     -81.459  26.900   5.709  1.00  0.00     0.143 A 
ATOM   1921  HD1 HIS   855     -83.243  29.148   7.072  1.00  0.00     0.166 HD
ATOM   1922  CE1 HIS   855     -81.308  28.992   6.355  1.00  0.00     0.207 A 
ATOM   1923  ND1 HIS   855     -82.545  28.620   6.650  1.00  0.00    -0.353 N 
ATOM   1924  NE2 HIS   855     -80.613  27.992   5.789  1.00  0.00    -0.254 NA
ATOM   1925  N   ASN   856     -83.046  24.383   8.321  1.00  0.00    -0.346 N 
ATOM   1926  CA  ASN   856     -82.015  23.571   8.932  1.00  0.00     0.185 C 
ATOM   1927  C   ASN   856     -82.235  23.410  10.463  1.00  0.00     0.241 C 
ATOM   1928  O   ASN   856     -81.367  23.719  11.281  1.00  0.00    -0.271 OA
ATOM   1929  CB  ASN   856     -80.653  24.182   8.591  1.00  0.00     0.137 C 
ATOM   1930  CG  ASN   856     -79.472  23.375   9.003  1.00  0.00     0.217 C 
ATOM   1931  H   ASN   856     -83.647  24.033   7.522  1.00  0.00     0.163 HD
ATOM   1932  OD1 ASN   856     -79.546  22.168   9.205  1.00  0.00    -0.274 OA
ATOM   1933  ND2 ASN   856     -78.369  24.049   9.214  1.00  0.00    -0.370 N 
ATOM   1934 2HD2 ASN   856     -77.514  23.568   9.494  1.00  0.00     0.159 HD
ATOM   1935 1HD2 ASN   856     -78.345  25.045   9.105  1.00  0.00     0.159 HD
ATOM   1936  N   ARG   857     -83.410  22.925  10.836  1.00  0.00    -0.346 N 
ATOM   1937  CA  ARG   857     -83.723  22.637  12.228  1.00  0.00     0.176 C 
ATOM   1938  C   ARG   857     -83.296  21.202  12.490  1.00  0.00     0.241 C 
ATOM   1939  O   ARG   857     -83.665  20.311  11.718  1.00  0.00    -0.271 OA
ATOM   1940  CB  ARG   857     -85.208  22.886  12.524  1.00  0.00     0.036 C 
ATOM   1941  CG  ARG   857     -85.497  24.389  12.617  1.00  0.00     0.023 C 
ATOM   1942  CD  ARG   857     -86.929  24.841  12.392  1.00  0.00     0.138 C 
ATOM   1943  NE  ARG   857     -87.722  24.022  11.474  1.00  0.00    -0.227 N 
ATOM   1944  CZ  ARG   857     -88.752  23.262  11.834  1.00  0.00     0.665 C 
ATOM   1945  NH1 ARG   857     -89.159  23.238  13.093  1.00  0.00    -0.235 N 
ATOM   1946  NH2 ARG   857     -89.419  22.567  10.927  1.00  0.00    -0.235 N 
ATOM   1947  HE  ARG   857     -87.468  24.036  10.497  1.00  0.00     0.177 HD
ATOM   1948 2HH2 ARG   857     -90.179  21.982  11.194  1.00  0.00     0.174 HD
ATOM   1949 1HH2 ARG   857     -89.159  22.629   9.957  1.00  0.00     0.174 HD
ATOM   1950  H   ARG   857     -84.084  22.769  10.055  1.00  0.00     0.163 HD
ATOM   1951 2HH1 ARG   857     -89.930  22.642  13.356  1.00  0.00     0.174 HD
ATOM   1952 1HH1 ARG   857     -88.712  23.803  13.781  1.00  0.00     0.174 HD
ATOM   1953  N   ARG   858     -82.457  20.987  13.527  1.00  0.00    -0.346 N 
ATOM   1954  CA  ARG   858     -81.930  19.664  13.865  1.00  0.00     0.176 C 
ATOM   1955  C   ARG   858     -82.147  19.284  15.303  1.00  0.00     0.241 C 
ATOM   1956  O   ARG   858     -82.064  20.149  16.182  1.00  0.00    -0.271 OA
ATOM   1957  CB  ARG   858     -80.429  19.574  13.574  1.00  0.00     0.036 C 
ATOM   1958  CG  ARG   858     -80.125  19.502  12.116  1.00  0.00     0.023 C 
ATOM   1959  CD  ARG   858     -78.664  19.290  11.824  1.00  0.00     0.138 C 
ATOM   1960  NE  ARG   858     -78.370  19.907  10.537  1.00  0.00    -0.227 N 
ATOM   1961  CZ  ARG   858     -77.246  19.746   9.859  1.00  0.00     0.665 C 
ATOM   1962  NH1 ARG   858     -76.273  18.983  10.340  1.00  0.00    -0.235 N 
ATOM   1963  NH2 ARG   858     -77.087  20.342   8.686  1.00  0.00    -0.235 N 
ATOM   1964  HE  ARG   858     -79.081  20.505  10.132  1.00  0.00     0.177 HD
ATOM   1965 2HH2 ARG   858     -76.234  20.241   8.176  1.00  0.00     0.174 HD
ATOM   1966 1HH2 ARG   858     -77.829  20.900   8.303  1.00  0.00     0.174 HD
ATOM   1967  H   ARG   858     -82.221  21.851  14.063  1.00  0.00     0.163 HD
ATOM   1968 2HH1 ARG   858     -75.413  18.884   9.821  1.00  0.00     0.174 HD
ATOM   1969 1HH1 ARG   858     -76.386  18.507  11.208  1.00  0.00     0.174 HD
ATOM   1970  N   LEU   859     -82.384  17.970  15.540  1.00  0.00    -0.346 N 
ATOM   1971  CA  LEU   859     -82.535  17.383  16.863  1.00  0.00     0.177 C 
ATOM   1972  C   LEU   859     -81.155  16.965  17.325  1.00  0.00     0.241 C 
ATOM   1973  O   LEU   859     -80.577  16.019  16.780  1.00  0.00    -0.271 OA
ATOM   1974  CB  LEU   859     -83.521  16.197  16.848  1.00  0.00     0.038 C 
ATOM   1975  CG  LEU   859     -84.060  15.801  18.227  1.00  0.00    -0.020 C 
ATOM   1976  CD1 LEU   859     -85.037  16.860  18.773  1.00  0.00     0.009 C 
ATOM   1977  CD2 LEU   859     -84.722  14.416  18.176  1.00  0.00     0.009 C 
ATOM   1978  H   LEU   859     -82.450  17.403  14.651  1.00  0.00     0.163 HD
ATOM   1979  N   LEU   860     -80.609  17.701  18.297  1.00  0.00    -0.346 N 
ATOM   1980  CA  LEU   860     -79.225  17.521  18.758  1.00  0.00     0.177 C 
ATOM   1981  C   LEU   860     -79.097  17.297  20.258  1.00  0.00     0.241 C 
ATOM   1982  O   LEU   860     -79.963  17.683  21.031  1.00  0.00    -0.271 OA
ATOM   1983  CB  LEU   860     -78.389  18.759  18.363  1.00  0.00     0.038 C 
ATOM   1984  CG  LEU   860     -78.268  19.047  16.865  1.00  0.00    -0.020 C 
ATOM   1985  CD1 LEU   860     -77.657  20.469  16.634  1.00  0.00     0.009 C 
ATOM   1986  CD2 LEU   860     -77.475  17.920  16.134  1.00  0.00     0.009 C 
ATOM   1987  H   LEU   860     -81.251  18.419  18.704  1.00  0.00     0.163 HD
ATOM   1988  N   TRP   861     -77.983  16.711  20.647  1.00  0.00    -0.346 N 
ATOM   1989  CA  TRP   861     -77.673  16.336  22.023  1.00  0.00     0.181 C 
ATOM   1990  C   TRP   861     -77.053  17.465  22.823  1.00  0.00     0.241 C 
ATOM   1991  O   TRP   861     -76.216  18.204  22.312  1.00  0.00    -0.271 OA
ATOM   1992  CB  TRP   861     -76.673  15.163  22.047  1.00  0.00     0.075 C 
ATOM   1993  CG  TRP   861     -77.148  13.911  21.389  1.00  0.00    -0.028 A 
ATOM   1994  CD1 TRP   861     -76.733  13.406  20.192  1.00  0.00     0.096 A 
ATOM   1995  CD2 TRP   861     -78.108  12.979  21.915  1.00  0.00    -0.002 A 
ATOM   1996  CE2 TRP   861     -78.221  11.927  20.983  1.00  0.00     0.042 A 
ATOM   1997  CE3 TRP   861     -78.878  12.931  23.087  1.00  0.00     0.014 A 
ATOM   1998  NE1 TRP   861     -77.351  12.201  19.953  1.00  0.00    -0.365 N 
ATOM   1999  CZ2 TRP   861     -79.091  10.845  21.177  1.00  0.00     0.030 A 
ATOM   2000  CZ3 TRP   861     -79.740  11.853  23.277  1.00  0.00     0.001 A 
ATOM   2001  CH2 TRP   861     -79.864  10.847  22.312  1.00  0.00     0.002 A 
ATOM   2002  HE1 TRP   861     -77.196  11.614  19.159  1.00  0.00     0.165 HD
ATOM   2003  H   TRP   861     -77.302  16.525  19.852  1.00  0.00     0.163 HD
ATOM   2004  N   HIS   862     -77.389  17.528  24.105  1.00  0.00    -0.346 N 
ATOM   2005  CA  HIS   862     -76.735  18.444  25.042  1.00  0.00     0.182 C 
ATOM   2006  C   HIS   862     -76.625  17.750  26.390  1.00  0.00     0.241 C 
ATOM   2007  O   HIS   862     -77.640  17.457  27.016  1.00  0.00    -0.271 OA
ATOM   2008  CB  HIS   862     -77.442  19.800  25.158  1.00  0.00     0.093 C 
ATOM   2009  CG  HIS   862     -76.693  20.736  26.063  1.00  0.00     0.030 A 
ATOM   2010  H   HIS   862     -78.152  16.876  24.388  1.00  0.00     0.163 HD
ATOM   2011  CD2 HIS   862     -76.723  20.847  27.414  1.00  0.00     0.143 A 
ATOM   2012  HD1 HIS   862     -75.528  21.761  24.625  1.00  0.00     0.166 HD
ATOM   2013  CE1 HIS   862     -75.250  22.250  26.616  1.00  0.00     0.207 A 
ATOM   2014  ND1 HIS   862     -75.763  21.622  25.564  1.00  0.00    -0.353 N 
ATOM   2015  NE2 HIS   862     -75.812  21.839  27.752  1.00  0.00    -0.254 NA
ATOM   2016  N   GLY   863     -75.399  17.474  26.804  1.00  0.00    -0.351 N 
ATOM   2017  CA  GLY   863     -75.106  16.835  28.085  1.00  0.00     0.225 C 
ATOM   2018  C   GLY   863     -74.671  17.855  29.124  1.00  0.00     0.236 C 
ATOM   2019  O   GLY   863     -74.085  18.899  28.795  1.00  0.00    -0.272 OA
ATOM   2020  H   GLY   863     -74.644  17.755  26.129  1.00  0.00     0.163 HD
ATOM   2021  N   SER   864     -74.969  17.565  30.384  1.00  0.00    -0.344 N 
ATOM   2022  CA  SER   864     -74.599  18.400  31.523  1.00  0.00     0.200 C 
ATOM   2023  C   SER   864     -74.673  17.578  32.794  1.00  0.00     0.243 C 
ATOM   2024  O   SER   864     -75.348  16.537  32.812  1.00  0.00    -0.271 OA
ATOM   2025  CB  SER   864     -75.519  19.621  31.625  1.00  0.00     0.199 C 
ATOM   2026  OG  SER   864     -75.007  20.560  32.555  1.00  0.00    -0.398 OA
ATOM   2027  H   SER   864     -75.506  16.664  30.497  1.00  0.00     0.163 HD
ATOM   2028  HG  SER   864     -75.205  20.251  33.484  1.00  0.00     0.209 HD
ATOM   2029  N   ARG   865     -73.996  18.034  33.860  1.00  0.00    -0.346 N 
ATOM   2030  CA  ARG   865     -74.026  17.354  35.164  1.00  0.00     0.176 C 
ATOM   2031  C   ARG   865     -75.457  17.327  35.686  1.00  0.00     0.241 C 
ATOM   2032  O   ARG   865     -76.198  18.300  35.487  1.00  0.00    -0.271 OA
ATOM   2033  CB  ARG   865     -73.106  18.063  36.176  1.00  0.00     0.036 C 
ATOM   2034  CG  ARG   865     -71.637  17.801  35.927  1.00  0.00     0.023 C 
ATOM   2035  CD  ARG   865     -70.800  18.672  36.815  1.00  0.00     0.138 C 
ATOM   2036  NE  ARG   865     -69.469  18.873  36.256  1.00  0.00    -0.227 N 
ATOM   2037  CZ  ARG   865     -68.359  18.328  36.731  1.00  0.00     0.665 C 
ATOM   2038  NH1 ARG   865     -68.405  17.519  37.779  1.00  0.00    -0.235 N 
ATOM   2039  NH2 ARG   865     -67.193  18.576  36.152  1.00  0.00    -0.235 N 
ATOM   2040  HE  ARG   865     -69.387  19.473  35.445  1.00  0.00     0.177 HD
ATOM   2041 2HH2 ARG   865     -66.352  18.184  36.516  1.00  0.00     0.174 HD
ATOM   2042 1HH2 ARG   865     -67.154  19.164  35.338  1.00  0.00     0.174 HD
ATOM   2043  H   ARG   865     -73.453  18.903  33.684  1.00  0.00     0.163 HD
ATOM   2044 2HH1 ARG   865     -67.549  17.125  38.143  1.00  0.00     0.174 HD
ATOM   2045 1HH1 ARG   865     -69.276  17.296  38.209  1.00  0.00     0.174 HD
ATOM   2046  N   THR   866     -75.837  16.230  36.352  1.00  0.00    -0.344 N 
ATOM   2047  CA  THR   866     -77.182  16.044  36.925  1.00  0.00     0.205 C 
ATOM   2048  C   THR   866     -77.576  17.196  37.849  1.00  0.00     0.243 C 
ATOM   2049  O   THR   866     -78.748  17.602  37.841  1.00  0.00    -0.271 OA
ATOM   2050  CB  THR   866     -77.245  14.694  37.659  1.00  0.00     0.146 C 
ATOM   2051  CG2 THR   866     -78.619  14.402  38.255  1.00  0.00     0.042 C 
ATOM   2052  OG1 THR   866     -76.927  13.686  36.698  1.00  0.00    -0.393 OA
ATOM   2053  H   THR   866     -75.086  15.501  36.434  1.00  0.00     0.163 HD
ATOM   2054  HG1 THR   866     -76.271  14.039  36.021  1.00  0.00     0.210 HD
ATOM   2055  N   THR   867     -76.597  17.757  38.602  1.00  0.00    -0.344 N 
ATOM   2056  CA  THR   867     -76.826  18.861  39.547  1.00  0.00     0.205 C 
ATOM   2057  C   THR   867     -77.146  20.183  38.830  1.00  0.00     0.243 C 
ATOM   2058  O   THR   867     -77.506  21.161  39.484  1.00  0.00    -0.271 OA
ATOM   2059  CB  THR   867     -75.627  19.011  40.506  1.00  0.00     0.146 C 
ATOM   2060  CG2 THR   867     -75.551  17.852  41.527  1.00  0.00     0.042 C 
ATOM   2061  OG1 THR   867     -74.414  19.114  39.728  1.00  0.00    -0.393 OA
ATOM   2062  H   THR   867     -75.655  17.328  38.447  1.00  0.00     0.163 HD
ATOM   2063  HG1 THR   867     -74.158  20.078  39.617  1.00  0.00     0.210 HD
ATOM   2064  N   ASN   868     -77.071  20.218  37.495  1.00  0.00    -0.345 N 
ATOM   2065  CA  ASN   868     -77.438  21.434  36.738  1.00  0.00     0.185 C 
ATOM   2066  C   ASN   868     -78.863  21.400  36.190  1.00  0.00     0.241 C 
ATOM   2067  O   ASN   868     -79.346  22.417  35.694  1.00  0.00    -0.271 OA
ATOM   2068  CB  ASN   868     -76.482  21.623  35.547  1.00  0.00     0.137 C 
ATOM   2069  CG  ASN   868     -75.071  21.969  35.932  1.00  0.00     0.217 C 
ATOM   2070  H   ASN   868     -76.744  19.349  37.049  1.00  0.00     0.163 HD
ATOM   2071  OD1 ASN   868     -74.813  22.612  36.938  1.00  0.00    -0.274 OA
ATOM   2072  ND2 ASN   868     -74.119  21.559  35.123  1.00  0.00    -0.370 N 
ATOM   2073 2HD2 ASN   868     -73.152  21.752  35.325  1.00  0.00     0.159 HD
ATOM   2074 1HD2 ASN   868     -74.348  21.045  34.289  1.00  0.00     0.159 HD
ATOM   2075  N   PHE   869     -79.518  20.235  36.213  1.00  0.00    -0.346 N 
ATOM   2076  CA  PHE   869     -80.808  20.071  35.546  1.00  0.00     0.180 C 
ATOM   2077  C   PHE   869     -81.980  20.809  36.190  1.00  0.00     0.241 C 
ATOM   2078  O   PHE   869     -82.885  21.176  35.446  1.00  0.00    -0.271 OA
ATOM   2079  CB  PHE   869     -81.142  18.597  35.349  1.00  0.00     0.073 C 
ATOM   2080  CG  PHE   869     -80.512  18.156  34.045  1.00  0.00    -0.056 A 
ATOM   2081  CD1 PHE   869     -79.169  17.776  33.994  1.00  0.00     0.007 A 
ATOM   2082  CD2 PHE   869     -81.225  18.236  32.845  1.00  0.00     0.007 A 
ATOM   2083  CE1 PHE   869     -78.564  17.428  32.777  1.00  0.00     0.001 A 
ATOM   2084  CE2 PHE   869     -80.621  17.884  31.629  1.00  0.00     0.001 A 
ATOM   2085  CZ  PHE   869     -79.301  17.456  31.604  1.00  0.00     0.000 A 
ATOM   2086  H   PHE   869     -79.040  19.478  36.734  1.00  0.00     0.163 HD
ATOM   2087  N   ALA   870     -81.955  21.129  37.488  1.00  0.00    -0.346 N 
ATOM   2088  CA  ALA   870     -83.052  21.926  38.038  1.00  0.00     0.172 C 
ATOM   2089  C   ALA   870     -82.998  23.334  37.434  1.00  0.00     0.240 C 
ATOM   2090  O   ALA   870     -84.042  23.895  37.075  1.00  0.00    -0.271 OA
ATOM   2091  CB  ALA   870     -82.985  21.983  39.561  1.00  0.00     0.042 C 
ATOM   2092  H   ALA   870     -81.158  20.790  38.019  1.00  0.00     0.163 HD
ATOM   2093  N   GLY   871     -81.776  23.855  37.264  1.00  0.00    -0.351 N 
ATOM   2094  CA  GLY   871     -81.535  25.145  36.620  1.00  0.00     0.225 C 
ATOM   2095  C   GLY   871     -81.876  25.103  35.134  1.00  0.00     0.236 C 
ATOM   2096  O   GLY   871     -82.514  26.016  34.616  1.00  0.00    -0.272 OA
ATOM   2097  H   GLY   871     -81.003  23.252  37.636  1.00  0.00     0.163 HD
ATOM   2098  N   ILE   872     -81.488  24.020  34.435  1.00  0.00    -0.346 N 
ATOM   2099  CA  ILE   872     -81.759  23.876  32.996  1.00  0.00     0.180 C 
ATOM   2100  C   ILE   872     -83.262  23.756  32.735  1.00  0.00     0.241 C 
ATOM   2101  O   ILE   872     -83.764  24.402  31.814  1.00  0.00    -0.271 OA
ATOM   2102  CB  ILE   872     -80.978  22.698  32.358  1.00  0.00     0.013 C 
ATOM   2103  CG1 ILE   872     -79.461  23.000  32.359  1.00  0.00     0.002 C 
ATOM   2104  CG2 ILE   872     -81.496  22.394  30.924  1.00  0.00     0.012 C 
ATOM   2105  CD1 ILE   872     -78.566  21.731  32.168  1.00  0.00     0.005 C 
ATOM   2106  H   ILE   872     -80.987  23.305  34.995  1.00  0.00     0.163 HD
ATOM   2107  N   LEU   873     -83.979  22.978  33.535  1.00  0.00    -0.346 N 
ATOM   2108  CA  LEU   873     -85.413  22.875  33.303  1.00  0.00     0.177 C 
ATOM   2109  C   LEU   873     -86.133  24.163  33.690  1.00  0.00     0.241 C 
ATOM   2110  O   LEU   873     -87.030  24.578  32.953  1.00  0.00    -0.271 OA
ATOM   2111  CB  LEU   873     -86.044  21.663  33.998  1.00  0.00     0.038 C 
ATOM   2112  CG  LEU   873     -85.507  20.301  33.521  1.00  0.00    -0.020 C 
ATOM   2113  CD1 LEU   873     -86.136  19.156  34.285  1.00  0.00     0.009 C 
ATOM   2114  CD2 LEU   873     -85.668  20.115  31.995  1.00  0.00     0.009 C 
ATOM   2115  H   LEU   873     -83.472  22.495  34.272  1.00  0.00     0.163 HD
ATOM   2116  N   SER   874     -85.759  24.813  34.814  1.00  0.00    -0.344 N 
ATOM   2117  CA  SER   874     -86.503  26.025  35.170  1.00  0.00     0.200 C 
ATOM   2118  C   SER   874     -86.123  27.228  34.307  1.00  0.00     0.243 C 
ATOM   2119  O   SER   874     -86.984  28.056  34.015  1.00  0.00    -0.271 OA
ATOM   2120  CB  SER   874     -86.345  26.363  36.652  1.00  0.00     0.199 C 
ATOM   2121  OG  SER   874     -85.011  26.634  37.035  1.00  0.00    -0.398 OA
ATOM   2122  H   SER   874     -84.994  24.418  35.329  1.00  0.00     0.163 HD
ATOM   2123  HG  SER   874     -84.512  25.774  37.140  1.00  0.00     0.209 HD
ATOM   2124  N   GLN   875     -84.873  27.328  33.864  1.00  0.00    -0.346 N 
ATOM   2125  CA  GLN   875     -84.462  28.538  33.124  1.00  0.00     0.177 C 
ATOM   2126  C   GLN   875     -84.033  28.270  31.668  1.00  0.00     0.240 C 
ATOM   2127  O   GLN   875     -83.799  29.213  30.925  1.00  0.00    -0.271 OA
ATOM   2128  CB  GLN   875     -83.301  29.226  33.899  1.00  0.00     0.044 C 
ATOM   2129  CG  GLN   875     -83.742  29.770  35.266  1.00  0.00     0.105 C 
ATOM   2130  CD  GLN   875     -82.654  30.523  35.997  1.00  0.00     0.215 C 
ATOM   2131  H   GLN   875     -84.255  26.544  34.066  1.00  0.00     0.163 HD
ATOM   2132 2HE2 GLN   875     -83.717  30.401  37.710  1.00  0.00     0.159 HD
ATOM   2133  OE1 GLN   875     -81.647  30.959  35.421  1.00  0.00    -0.274 OA
ATOM   2134  NE2 GLN   875     -82.853  30.735  37.285  1.00  0.00    -0.370 N 
ATOM   2135 1HE2 GLN   875     -82.156  31.226  37.851  1.00  0.00     0.159 HD
ATOM   2136  N   GLY   876     -83.929  27.011  31.284  1.00  0.00    -0.351 N 
ATOM   2137  CA  GLY   876     -83.504  26.635  29.939  1.00  0.00     0.225 C 
ATOM   2138  C   GLY   876     -81.995  26.639  29.774  1.00  0.00     0.236 C 
ATOM   2139  O   GLY   876     -81.246  26.960  30.713  1.00  0.00    -0.272 OA
ATOM   2140  H   GLY   876     -84.175  26.309  32.018  1.00  0.00     0.163 HD
ATOM   2141  N   LEU   877     -81.532  26.249  28.580  1.00  0.00    -0.346 N 
ATOM   2142  CA  LEU   877     -80.105  26.311  28.280  1.00  0.00     0.177 C 
ATOM   2143  C   LEU   877     -79.721  27.790  28.159  1.00  0.00     0.241 C 
ATOM   2144  O   LEU   877     -80.445  28.599  27.553  1.00  0.00    -0.271 OA
ATOM   2145  CB  LEU   877     -79.740  25.515  27.017  1.00  0.00     0.038 C 
ATOM   2146  CG  LEU   877     -79.894  23.993  27.131  1.00  0.00    -0.020 C 
ATOM   2147  CD1 LEU   877     -79.536  23.328  25.820  1.00  0.00     0.009 C 
ATOM   2148  CD2 LEU   877     -79.021  23.427  28.286  1.00  0.00     0.009 C 
ATOM   2149  H   LEU   877     -82.248  25.915  27.920  1.00  0.00     0.163 HD
ATOM   2150  N   ARG   878     -78.641  28.153  28.837  1.00  0.00    -0.346 N 
ATOM   2151  CA  ARG   878     -78.212  29.531  28.891  1.00  0.00     0.176 C 
ATOM   2152  C   ARG   878     -76.803  29.679  28.357  1.00  0.00     0.241 C 
ATOM   2153  O   ARG   878     -76.040  28.701  28.211  1.00  0.00    -0.271 OA
ATOM   2154  CB  ARG   878     -78.283  30.050  30.352  1.00  0.00     0.036 C 
ATOM   2155  CG  ARG   878     -79.684  30.437  30.855  1.00  0.00     0.023 C 
ATOM   2156  CD  ARG   878     -79.861  29.993  32.315  1.00  0.00     0.138 C 
ATOM   2157  NE  ARG   878     -79.705  28.537  32.439  1.00  0.00    -0.227 N 
ATOM   2158  CZ  ARG   878     -79.256  27.903  33.517  1.00  0.00     0.665 C 
ATOM   2159  NH1 ARG   878     -78.947  28.579  34.616  1.00  0.00    -0.235 N 
ATOM   2160  NH2 ARG   878     -79.109  26.591  33.504  1.00  0.00    -0.235 N 
ATOM   2161  HE  ARG   878     -79.961  27.975  31.637  1.00  0.00     0.177 HD
ATOM   2162 2HH2 ARG   878     -78.755  26.111  34.304  1.00  0.00     0.174 HD
ATOM   2163 1HH2 ARG   878     -79.356  26.065  32.683  1.00  0.00     0.174 HD
ATOM   2164  H   ARG   878     -78.145  27.373  29.314  1.00  0.00     0.163 HD
ATOM   2165 2HH1 ARG   878     -78.590  28.086  35.419  1.00  0.00     0.174 HD
ATOM   2166 1HH1 ARG   878     -79.067  29.567  34.651  1.00  0.00     0.174 HD
ATOM   2167  N   ILE   879     -76.464  30.926  28.081  1.00  0.00    -0.346 N 
ATOM   2168  CA  ILE   879     -75.155  31.328  27.632  1.00  0.00     0.180 C 
ATOM   2169  C   ILE   879     -74.388  31.843  28.875  1.00  0.00     0.241 C 
ATOM   2170  O   ILE   879     -74.996  32.467  29.749  1.00  0.00    -0.271 OA
ATOM   2171  CB  ILE   879     -75.322  32.375  26.507  1.00  0.00     0.013 C 
ATOM   2172  CG1 ILE   879     -75.895  31.698  25.235  1.00  0.00     0.002 C 
ATOM   2173  CG2 ILE   879     -74.000  33.103  26.191  1.00  0.00     0.012 C 
ATOM   2174  CD1 ILE   879     -76.476  32.647  24.212  1.00  0.00     0.005 C 
ATOM   2175  H   ILE   879     -77.255  31.618  28.222  1.00  0.00     0.163 HD
ATOM   2176  N   ALA   880     -73.072  31.564  28.961  1.00  0.00    -0.346 N 
ATOM   2177  CA  ALA   880     -72.227  32.051  30.057  1.00  0.00     0.172 C 
ATOM   2178  C   ALA   880     -72.432  33.575  30.243  1.00  0.00     0.243 C 
ATOM   2179  O   ALA   880     -72.591  34.279  29.241  1.00  0.00    -0.271 OA
ATOM   2180  CB  ALA   880     -70.772  31.750  29.755  1.00  0.00     0.042 C 
ATOM   2181  H   ALA   880     -72.712  30.974  28.181  1.00  0.00     0.163 HD
ATOM   2182  N   PRO   881     -72.519  34.094  31.494  1.00  0.00    -0.337 N 
ATOM   2183  CA  PRO   881     -72.749  35.548  31.678  1.00  0.00     0.179 C 
ATOM   2184  C   PRO   881     -71.592  36.411  31.144  1.00  0.00     0.243 C 
ATOM   2185  O   PRO   881     -70.490  35.885  30.943  1.00  0.00    -0.271 OA
ATOM   2186  CB  PRO   881     -72.888  35.686  33.208  1.00  0.00     0.037 C 
ATOM   2187  CG  PRO   881     -72.157  34.561  33.767  1.00  0.00     0.022 C 
ATOM   2188  CD  PRO   881     -72.381  33.414  32.803  1.00  0.00     0.127 C 
ATOM   2189  N   PRO   882     -71.822  37.713  30.863  1.00  0.00    -0.337 N 
ATOM   2190  CA  PRO   882     -70.727  38.568  30.342  1.00  0.00     0.179 C 
ATOM   2191  C   PRO   882     -69.514  38.667  31.283  1.00  0.00     0.241 C 
ATOM   2192  O   PRO   882     -68.395  38.817  30.796  1.00  0.00    -0.271 OA
ATOM   2193  CB  PRO   882     -71.394  39.956  30.207  1.00  0.00     0.037 C 
ATOM   2194  CG  PRO   882     -72.854  39.675  30.103  1.00  0.00     0.022 C 
ATOM   2195  CD  PRO   882     -73.086  38.481  30.986  1.00  0.00     0.127 C 
ATOM   2196  N   GLU   883     -69.739  38.559  32.616  1.00  0.00    -0.346 N 
ATOM   2197  CA  GLU   883     -68.717  38.633  33.683  1.00  0.00     0.177 C 
ATOM   2198  C   GLU   883     -67.777  37.441  33.657  1.00  0.00     0.241 C 
ATOM   2199  O   GLU   883     -66.710  37.508  34.270  1.00  0.00    -0.271 OA
ATOM   2200  CB  GLU   883     -69.352  38.681  35.096  1.00  0.00     0.045 C 
ATOM   2201  CG  GLU   883     -70.440  39.716  35.295  1.00  0.00     0.116 C 
ATOM   2202  CD  GLU   883     -71.833  39.231  34.921  1.00  0.00     0.172 C 
ATOM   2203  OE1 GLU   883     -72.254  38.154  35.410  1.00  0.00    -0.648 OA
ATOM   2204  OE2 GLU   883     -72.514  39.946  34.149  1.00  0.00    -0.648 OA
ATOM   2205  H   GLU   883     -70.767  38.409  32.841  1.00  0.00     0.163 HD
ATOM   2206  N   ALA   884     -68.201  36.322  33.037  1.00  0.00    -0.346 N 
ATOM   2207  CA  ALA   884     -67.405  35.097  33.005  1.00  0.00     0.172 C 
ATOM   2208  C   ALA   884     -66.196  35.240  32.069  1.00  0.00     0.243 C 
ATOM   2209  O   ALA   884     -66.282  35.964  31.076  1.00  0.00    -0.271 OA
ATOM   2210  CB  ALA   884     -68.274  33.918  32.561  1.00  0.00     0.042 C 
ATOM   2211  H   ALA   884     -69.136  36.412  32.590  1.00  0.00     0.163 HD
ATOM   2212  N   PRO   885     -65.052  34.595  32.353  1.00  0.00    -0.337 N 
ATOM   2213  CA  PRO   885     -63.904  34.678  31.414  1.00  0.00     0.179 C 
ATOM   2214  C   PRO   885     -64.257  34.214  29.991  1.00  0.00     0.241 C 
ATOM   2215  O   PRO   885     -65.083  33.313  29.805  1.00  0.00    -0.271 OA
ATOM   2216  CB  PRO   885     -62.886  33.734  32.021  1.00  0.00     0.037 C 
ATOM   2217  CG  PRO   885     -63.286  33.634  33.456  1.00  0.00     0.022 C 
ATOM   2218  CD  PRO   885     -64.750  33.728  33.506  1.00  0.00     0.127 C 
ATOM   2219  N   VAL   886     -63.632  34.838  28.990  1.00  0.00    -0.346 N 
ATOM   2220  CA  VAL   886     -63.904  34.555  27.573  1.00  0.00     0.180 C 
ATOM   2221  C   VAL   886     -63.114  33.290  27.085  1.00  0.00     0.241 C 
ATOM   2222  O   VAL   886     -63.394  32.727  26.023  1.00  0.00    -0.271 OA
ATOM   2223  CB  VAL   886     -63.631  35.825  26.704  1.00  0.00     0.009 C 
ATOM   2224  CG1 VAL   886     -64.643  36.932  27.008  1.00  0.00     0.012 C 
ATOM   2225  CG2 VAL   886     -62.206  36.369  26.870  1.00  0.00     0.012 C 
ATOM   2226  H   VAL   886     -62.929  35.548  29.299  1.00  0.00     0.163 HD
ATOM   2227  N   THR   887     -62.170  32.844  27.919  1.00  0.00    -0.344 N 
ATOM   2228  CA  THR   887     -61.276  31.718  27.663  1.00  0.00     0.205 C 
ATOM   2229  C   THR   887     -61.986  30.384  27.897  1.00  0.00     0.243 C 
ATOM   2230  O   THR   887     -62.871  30.317  28.741  1.00  0.00    -0.271 OA
ATOM   2231  CB  THR   887     -59.977  31.875  28.497  1.00  0.00     0.146 C 
ATOM   2232  CG2 THR   887     -58.944  32.773  27.779  1.00  0.00     0.042 C 
ATOM   2233  OG1 THR   887     -60.247  32.391  29.797  1.00  0.00    -0.393 OA
ATOM   2234  H   THR   887     -62.123  33.402  28.824  1.00  0.00     0.163 HD
ATOM   2235  HG1 THR   887     -60.439  33.379  29.753  1.00  0.00     0.210 HD
ATOM   2236  N   GLY   888     -61.580  29.345  27.159  1.00  0.00    -0.350 N 
ATOM   2237  CA  GLY   888     -62.148  28.001  27.279  1.00  0.00     0.225 C 
ATOM   2238  C   GLY   888     -63.350  27.732  26.399  1.00  0.00     0.236 C 
ATOM   2239  O   GLY   888     -63.969  26.668  26.493  1.00  0.00    -0.272 OA
ATOM   2240  H   GLY   888     -60.814  29.578  26.482  1.00  0.00     0.163 HD
ATOM   2241  N   TYR   889     -63.696  28.695  25.549  1.00  0.00    -0.346 N 
ATOM   2242  CA  TYR   889     -64.831  28.588  24.639  1.00  0.00     0.180 C 
ATOM   2243  C   TYR   889     -64.270  28.592  23.231  1.00  0.00     0.241 C 
ATOM   2244  O   TYR   889     -63.932  29.662  22.702  1.00  0.00    -0.271 OA
ATOM   2245  CB  TYR   889     -65.816  29.757  24.876  1.00  0.00     0.073 C 
ATOM   2246  CG  TYR   889     -66.643  29.617  26.132  1.00  0.00    -0.056 A 
ATOM   2247  CD1 TYR   889     -67.787  28.819  26.152  1.00  0.00     0.010 A 
ATOM   2248  CD2 TYR   889     -66.305  30.312  27.300  1.00  0.00     0.010 A 
ATOM   2249  CE1 TYR   889     -68.550  28.675  27.310  1.00  0.00     0.037 A 
ATOM   2250  CE2 TYR   889     -67.066  30.179  28.467  1.00  0.00     0.037 A 
ATOM   2251  CZ  TYR   889     -68.175  29.345  28.469  1.00  0.00     0.065 A 
ATOM   2252  OH  TYR   889     -68.917  29.172  29.608  1.00  0.00    -0.361 OA
ATOM   2253  H   TYR   889     -63.079  29.543  25.590  1.00  0.00     0.163 HD
ATOM   2254  HH  TYR   889     -69.714  29.774  29.578  1.00  0.00     0.217 HD
ATOM   2255  N   MET   890     -64.126  27.394  22.641  1.00  0.00    -0.346 N 
ATOM   2256  CA  MET   890     -63.575  27.205  21.288  1.00  0.00     0.177 C 
ATOM   2257  C   MET   890     -64.258  28.120  20.242  1.00  0.00     0.241 C 
ATOM   2258  O   MET   890     -63.584  28.690  19.375  1.00  0.00    -0.271 OA
ATOM   2259  CB  MET   890     -63.700  25.753  20.861  1.00  0.00     0.045 C 
ATOM   2260  CG  MET   890     -62.848  25.423  19.664  1.00  0.00     0.076 C 
ATOM   2261  SD  MET   890     -62.906  23.697  19.121  1.00  0.00    -0.173 SA
ATOM   2262  CE  MET   890     -61.909  23.763  17.691  1.00  0.00     0.089 C 
ATOM   2263  H   MET   890     -64.445  26.590  23.236  1.00  0.00     0.163 HD
ATOM   2264  N   PHE   891     -65.574  28.281  20.346  1.00  0.00    -0.346 N 
ATOM   2265  CA  PHE   891     -66.298  29.127  19.403  1.00  0.00     0.180 C 
ATOM   2266  C   PHE   891     -67.056  30.257  20.138  1.00  0.00     0.241 C 
ATOM   2267  O   PHE   891     -68.114  30.692  19.694  1.00  0.00    -0.271 OA
ATOM   2268  CB  PHE   891     -67.233  28.254  18.548  1.00  0.00     0.073 C 
ATOM   2269  CG  PHE   891     -66.471  27.239  17.723  1.00  0.00    -0.056 A 
ATOM   2270  CD1 PHE   891     -65.716  27.638  16.618  1.00  0.00     0.007 A 
ATOM   2271  CD2 PHE   891     -66.488  25.890  18.064  1.00  0.00     0.007 A 
ATOM   2272  CE1 PHE   891     -65.023  26.703  15.852  1.00  0.00     0.001 A 
ATOM   2273  CE2 PHE   891     -65.799  24.950  17.289  1.00  0.00     0.001 A 
ATOM   2274  CZ  PHE   891     -65.053  25.367  16.200  1.00  0.00     0.000 A 
ATOM   2275  H   PHE   891     -66.021  27.773  21.124  1.00  0.00     0.163 HD
ATOM   2276  N   GLY   892     -66.494  30.727  21.245  1.00  0.00    -0.351 N 
ATOM   2277  CA  GLY   892     -67.099  31.808  22.028  1.00  0.00     0.225 C 
ATOM   2278  C   GLY   892     -68.249  31.363  22.908  1.00  0.00     0.236 C 
ATOM   2279  O   GLY   892     -68.596  30.176  22.946  1.00  0.00    -0.272 OA
ATOM   2280  H   GLY   892     -65.597  30.269  21.508  1.00  0.00     0.163 HD
ATOM   2281  N   LYS   893     -68.841  32.320  23.651  1.00  0.00    -0.346 N 
ATOM   2282  CA  LYS   893     -69.950  32.061  24.561  1.00  0.00     0.176 C 
ATOM   2283  C   LYS   893     -71.243  31.822  23.773  1.00  0.00     0.240 C 
ATOM   2284  O   LYS   893     -71.802  32.741  23.195  1.00  0.00    -0.271 OA
ATOM   2285  CB  LYS   893     -70.119  33.214  25.562  1.00  0.00     0.035 C 
ATOM   2286  CG  LYS   893     -68.963  33.348  26.533  1.00  0.00     0.004 C 
ATOM   2287  CD  LYS   893     -69.100  34.685  27.312  1.00  0.00     0.027 C 
ATOM   2288  CE  LYS   893     -68.053  34.842  28.389  1.00  0.00     0.229 C 
ATOM   2289  NZ  LYS   893     -68.264  36.098  29.168  1.00  0.00    -0.079 N 
ATOM   2290  HZ1 LYS   893     -68.442  35.867  30.123  1.00  0.00     0.274 HD
ATOM   2291  HZ3 LYS   893     -67.444  36.665  29.106  1.00  0.00     0.274 HD
ATOM   2292  HZ2 LYS   893     -69.045  36.593  28.790  1.00  0.00     0.274 HD
ATOM   2293  H   LYS   893     -68.425  33.273  23.511  1.00  0.00     0.163 HD
ATOM   2294  N   GLY   894     -71.700  30.581  23.774  1.00  0.00    -0.351 N 
ATOM   2295  CA  GLY   894     -72.925  30.173  23.104  1.00  0.00     0.225 C 
ATOM   2296  C   GLY   894     -73.434  28.903  23.738  1.00  0.00     0.236 C 
ATOM   2297  O   GLY   894     -72.914  28.485  24.773  1.00  0.00    -0.272 OA
ATOM   2298  H   GLY   894     -71.095  29.903  24.308  1.00  0.00     0.163 HD
ATOM   2299  N   ILE   895     -74.424  28.264  23.100  1.00  0.00    -0.346 N 
ATOM   2300  CA  ILE   895     -74.970  26.981  23.568  1.00  0.00     0.180 C 
ATOM   2301  C   ILE   895     -74.464  25.945  22.594  1.00  0.00     0.241 C 
ATOM   2302  O   ILE   895     -74.698  26.073  21.395  1.00  0.00    -0.271 OA
ATOM   2303  CB  ILE   895     -76.516  26.967  23.706  1.00  0.00     0.013 C 
ATOM   2304  CG1 ILE   895     -77.031  28.165  24.530  1.00  0.00     0.002 C 
ATOM   2305  CG2 ILE   895     -76.968  25.640  24.326  1.00  0.00     0.012 C 
ATOM   2306  CD1 ILE   895     -78.530  28.510  24.319  1.00  0.00     0.005 C 
ATOM   2307  H   ILE   895     -74.772  28.752  22.248  1.00  0.00     0.163 HD
ATOM   2308  N   TYR   896     -73.731  24.964  23.109  1.00  0.00    -0.346 N 
ATOM   2309  CA  TYR   896     -73.054  23.914  22.339  1.00  0.00     0.180 C 
ATOM   2310  C   TYR   896     -73.848  22.609  22.310  1.00  0.00     0.241 C 
ATOM   2311  O   TYR   896     -74.385  22.181  23.332  1.00  0.00    -0.271 OA
ATOM   2312  CB  TYR   896     -71.664  23.647  22.944  1.00  0.00     0.073 C 
ATOM   2313  CG  TYR   896     -70.642  24.758  22.718  1.00  0.00    -0.056 A 
ATOM   2314  CD1 TYR   896     -70.791  26.010  23.320  1.00  0.00     0.010 A 
ATOM   2315  CD2 TYR   896     -69.475  24.520  21.990  1.00  0.00     0.010 A 
ATOM   2316  CE1 TYR   896     -69.838  27.021  23.137  1.00  0.00     0.037 A 
ATOM   2317  CE2 TYR   896     -68.505  25.509  21.829  1.00  0.00     0.037 A 
ATOM   2318  CZ  TYR   896     -68.697  26.763  22.392  1.00  0.00     0.065 A 
ATOM   2319  OH  TYR   896     -67.759  27.739  22.200  1.00  0.00    -0.361 OA
ATOM   2320  H   TYR   896     -73.670  25.000  24.170  1.00  0.00     0.163 HD
ATOM   2321  HH  TYR   896     -68.129  28.619  22.498  1.00  0.00     0.217 HD
ATOM   2322  N   PHE   897     -73.870  21.957  21.144  1.00  0.00    -0.346 N 
ATOM   2323  CA  PHE   897     -74.582  20.690  20.909  1.00  0.00     0.180 C 
ATOM   2324  C   PHE   897     -73.758  19.752  20.081  1.00  0.00     0.241 C 
ATOM   2325  O   PHE   897     -72.908  20.215  19.330  1.00  0.00    -0.271 OA
ATOM   2326  CB  PHE   897     -75.906  20.933  20.141  1.00  0.00     0.073 C 
ATOM   2327  CG  PHE   897     -76.912  21.803  20.842  1.00  0.00    -0.056 A 
ATOM   2328  CD1 PHE   897     -76.886  23.181  20.689  1.00  0.00     0.007 A 
ATOM   2329  CD2 PHE   897     -77.909  21.241  21.623  1.00  0.00     0.007 A 
ATOM   2330  CE1 PHE   897     -77.811  23.985  21.346  1.00  0.00     0.001 A 
ATOM   2331  CE2 PHE   897     -78.841  22.048  22.273  1.00  0.00     0.001 A 
ATOM   2332  CZ  PHE   897     -78.768  23.406  22.153  1.00  0.00     0.000 A 
ATOM   2333  H   PHE   897     -73.319  22.438  20.382  1.00  0.00     0.163 HD
ATOM   2334  N   ALA   898     -74.043  18.439  20.173  1.00  0.00    -0.346 N 
ATOM   2335  CA  ALA   898     -73.359  17.437  19.365  1.00  0.00     0.172 C 
ATOM   2336  C   ALA   898     -74.381  16.624  18.566  1.00  0.00     0.240 C 
ATOM   2337  O   ALA   898     -75.554  16.572  18.938  1.00  0.00    -0.271 OA
ATOM   2338  CB  ALA   898     -72.549  16.506  20.265  1.00  0.00     0.042 C 
ATOM   2339  H   ALA   898     -74.786  18.213  20.865  1.00  0.00     0.163 HD
ATOM   2340  N   ASP   899     -73.928  15.943  17.502  1.00  0.00    -0.346 N 
ATOM   2341  CA  ASP   899     -74.780  15.007  16.763  1.00  0.00     0.186 C 
ATOM   2342  C   ASP   899     -74.356  13.559  17.129  1.00  0.00     0.241 C 
ATOM   2343  O   ASP   899     -74.946  12.599  16.644  1.00  0.00    -0.271 OA
ATOM   2344  CB  ASP   899     -74.764  15.277  15.245  1.00  0.00     0.147 C 
ATOM   2345  CG  ASP   899     -73.409  15.325  14.579  1.00  0.00     0.175 C 
ATOM   2346  OD1 ASP   899     -72.442  14.755  15.144  1.00  0.00    -0.648 OA
ATOM   2347  OD2 ASP   899     -73.314  15.898  13.463  1.00  0.00    -0.648 OA
ATOM   2348  H   ASP   899     -72.940  16.136  17.255  1.00  0.00     0.163 HD
ATOM   2349  N   MET   900     -73.343  13.418  18.015  1.00  0.00    -0.346 N 
ATOM   2350  CA  MET   900     -72.857  12.126  18.527  1.00  0.00     0.177 C 
ATOM   2351  C   MET   900     -73.189  12.074  20.001  1.00  0.00     0.241 C 
ATOM   2352  O   MET   900     -72.701  12.929  20.749  1.00  0.00    -0.271 OA
ATOM   2353  CB  MET   900     -71.340  11.945  18.292  1.00  0.00     0.045 C 
ATOM   2354  CG  MET   900     -70.905  12.142  16.868  1.00  0.00     0.076 C 
ATOM   2355  SD  MET   900     -70.745  10.592  15.964  1.00  0.00    -0.173 SA
ATOM   2356  CE  MET   900     -72.154  10.606  15.089  1.00  0.00     0.089 C 
ATOM   2357  H   MET   900     -72.923  14.337  18.313  1.00  0.00     0.163 HD
ATOM   2358  N   VAL   901     -74.057  11.118  20.415  1.00  0.00    -0.346 N 
ATOM   2359  CA  VAL   901     -74.534  11.014  21.797  1.00  0.00     0.180 C 
ATOM   2360  C   VAL   901     -73.366  10.989  22.799  1.00  0.00     0.241 C 
ATOM   2361  O   VAL   901     -73.470  11.641  23.832  1.00  0.00    -0.271 OA
ATOM   2362  CB  VAL   901     -75.530   9.819  22.020  1.00  0.00     0.009 C 
ATOM   2363  CG1 VAL   901     -74.858   8.452  21.865  1.00  0.00     0.012 C 
ATOM   2364  CG2 VAL   901     -76.243   9.922  23.376  1.00  0.00     0.012 C 
ATOM   2365  H   VAL   901     -74.352  10.465  19.656  1.00  0.00     0.163 HD
ATOM   2366  N   SER   902     -72.262  10.292  22.482  1.00  0.00    -0.344 N 
ATOM   2367  CA  SER   902     -71.138  10.130  23.415  1.00  0.00     0.200 C 
ATOM   2368  C   SER   902     -70.341  11.425  23.617  1.00  0.00     0.243 C 
ATOM   2369  O   SER   902     -69.792  11.612  24.698  1.00  0.00    -0.271 OA
ATOM   2370  CB  SER   902     -70.219   8.998  22.980  1.00  0.00     0.199 C 
ATOM   2371  OG  SER   902     -69.787   9.214  21.649  1.00  0.00    -0.398 OA
ATOM   2372  H   SER   902     -72.273   9.881  21.527  1.00  0.00     0.163 HD
ATOM   2373  HG  SER   902     -68.821   9.469  21.649  1.00  0.00     0.209 HD
ATOM   2374  N   LYS   903     -70.315  12.335  22.618  1.00  0.00    -0.346 N 
ATOM   2375  CA  LYS   903     -69.620  13.613  22.774  1.00  0.00     0.176 C 
ATOM   2376  C   LYS   903     -70.347  14.446  23.833  1.00  0.00     0.241 C 
ATOM   2377  O   LYS   903     -69.702  15.026  24.692  1.00  0.00    -0.271 OA
ATOM   2378  CB  LYS   903     -69.505  14.366  21.431  1.00  0.00     0.035 C 
ATOM   2379  CG  LYS   903     -68.708  15.679  21.546  1.00  0.00     0.004 C 
ATOM   2380  CD  LYS   903     -68.291  16.230  20.211  1.00  0.00     0.027 C 
ATOM   2381  CE  LYS   903     -67.732  17.631  20.318  1.00  0.00     0.229 C 
ATOM   2382  NZ  LYS   903     -67.130  18.082  19.027  1.00  0.00    -0.079 N 
ATOM   2383  HZ1 LYS   903     -67.525  18.962  18.770  1.00  0.00     0.274 HD
ATOM   2384  HZ3 LYS   903     -66.142  18.176  19.140  1.00  0.00     0.274 HD
ATOM   2385  HZ2 LYS   903     -67.325  17.405  18.319  1.00  0.00     0.274 HD
ATOM   2386  H   LYS   903     -70.817  12.049  21.764  1.00  0.00     0.163 HD
ATOM   2387  N   SER   904     -71.679  14.484  23.787  1.00  0.00    -0.344 N 
ATOM   2388  CA  SER   904     -72.456  15.202  24.801  1.00  0.00     0.200 C 
ATOM   2389  C   SER   904     -72.483  14.411  26.121  1.00  0.00     0.243 C 
ATOM   2390  O   SER   904     -72.451  15.019  27.188  1.00  0.00    -0.271 OA
ATOM   2391  CB  SER   904     -73.880  15.440  24.310  1.00  0.00     0.199 C 
ATOM   2392  OG  SER   904     -73.925  16.509  23.377  1.00  0.00    -0.398 OA
ATOM   2393  H   SER   904     -72.105  13.976  22.994  1.00  0.00     0.163 HD
ATOM   2394  HG  SER   904     -73.496  16.222  22.522  1.00  0.00     0.209 HD
ATOM   2395  N   ALA   905     -72.552  13.060  26.052  1.00  0.00    -0.346 N 
ATOM   2396  CA  ALA   905     -72.609  12.200  27.261  1.00  0.00     0.172 C 
ATOM   2397  C   ALA   905     -71.373  12.392  28.144  1.00  0.00     0.240 C 
ATOM   2398  O   ALA   905     -71.500  12.275  29.355  1.00  0.00    -0.271 OA
ATOM   2399  CB  ALA   905     -72.768  10.731  26.894  1.00  0.00     0.042 C 
ATOM   2400  H   ALA   905     -72.561  12.681  25.087  1.00  0.00     0.163 HD
ATOM   2401  N   ASN   906     -70.216  12.770  27.549  1.00  0.00    -0.346 N 
ATOM   2402  CA  ASN   906     -68.988  13.056  28.290  1.00  0.00     0.185 C 
ATOM   2403  C   ASN   906     -69.157  14.272  29.195  1.00  0.00     0.241 C 
ATOM   2404  O   ASN   906     -68.514  14.332  30.236  1.00  0.00    -0.271 OA
ATOM   2405  CB  ASN   906     -67.826  13.277  27.334  1.00  0.00     0.137 C 
ATOM   2406  CG  ASN   906     -67.349  12.017  26.643  1.00  0.00     0.217 C 
ATOM   2407  H   ASN   906     -70.286  12.837  26.508  1.00  0.00     0.163 HD
ATOM   2408  OD1 ASN   906     -67.644  10.885  27.053  1.00  0.00    -0.274 OA
ATOM   2409  ND2 ASN   906     -66.618  12.184  25.548  1.00  0.00    -0.370 N 
ATOM   2410 2HD2 ASN   906     -66.277  11.391  25.043  1.00  0.00     0.159 HD
ATOM   2411 1HD2 ASN   906     -66.405  13.108  25.224  1.00  0.00     0.159 HD
ATOM   2412  N   TYR   907     -70.052  15.217  28.835  1.00  0.00    -0.346 N 
ATOM   2413  CA  TYR   907     -70.313  16.407  29.638  1.00  0.00     0.180 C 
ATOM   2414  C   TYR   907     -71.266  16.127  30.812  1.00  0.00     0.241 C 
ATOM   2415  O   TYR   907     -71.492  17.031  31.618  1.00  0.00    -0.271 OA
ATOM   2416  CB  TYR   907     -70.828  17.558  28.760  1.00  0.00     0.073 C 
ATOM   2417  CG  TYR   907     -69.737  18.116  27.881  1.00  0.00    -0.056 A 
ATOM   2418  CD1 TYR   907     -68.796  19.015  28.386  1.00  0.00     0.010 A 
ATOM   2419  CD2 TYR   907     -69.580  17.676  26.575  1.00  0.00     0.010 A 
ATOM   2420  CE1 TYR   907     -67.757  19.497  27.588  1.00  0.00     0.037 A 
ATOM   2421  CE2 TYR   907     -68.539  18.139  25.777  1.00  0.00     0.037 A 
ATOM   2422  CZ  TYR   907     -67.651  19.074  26.276  1.00  0.00     0.065 A 
ATOM   2423  OH  TYR   907     -66.618  19.501  25.482  1.00  0.00    -0.361 OA
ATOM   2424  H   TYR   907     -70.536  15.015  27.932  1.00  0.00     0.163 HD
ATOM   2425  HH  TYR   907     -65.965  18.754  25.360  1.00  0.00     0.217 HD
ATOM   2426  N   CYS   908     -71.769  14.873  30.955  1.00  0.00    -0.345 N 
ATOM   2427  CA  CYS   908     -72.574  14.484  32.109  1.00  0.00     0.185 C 
ATOM   2428  C   CYS   908     -71.633  14.304  33.310  1.00  0.00     0.241 C 
ATOM   2429  O   CYS   908     -72.072  14.373  34.456  1.00  0.00    -0.271 OA
ATOM   2430  CB  CYS   908     -73.368  13.210  31.829  1.00  0.00     0.105 C 
ATOM   2431  SG  CYS   908     -74.604  13.396  30.517  1.00  0.00    -0.180 SA
ATOM   2432  H   CYS   908     -71.527  14.233  30.175  1.00  0.00     0.163 HD
ATOM   2433  HG  CYS   908     -75.433  13.804  30.898  1.00  0.00     0.101 HD
ATOM   2434  N   HIS   909     -70.329  14.062  33.032  1.00  0.00    -0.346 N 
ATOM   2435  CA  HIS   909     -69.249  13.831  34.009  1.00  0.00     0.182 C 
ATOM   2436  C   HIS   909     -69.690  12.767  35.019  1.00  0.00     0.241 C 
ATOM   2437  O   HIS   909     -69.608  12.987  36.229  1.00  0.00    -0.271 OA
ATOM   2438  CB  HIS   909     -68.811  15.151  34.703  1.00  0.00     0.093 C 
ATOM   2439  CG  HIS   909     -68.175  16.149  33.770  1.00  0.00     0.030 A 
ATOM   2440  H   HIS   909     -70.139  14.052  31.981  1.00  0.00     0.163 HD
ATOM   2441  CD2 HIS   909     -66.948  16.139  33.194  1.00  0.00     0.143 A 
ATOM   2442  HD1 HIS   909     -69.770  17.551  33.580  1.00  0.00     0.166 HD
ATOM   2443  CE1 HIS   909     -68.028  17.943  32.529  1.00  0.00     0.207 A 
ATOM   2444  ND1 HIS   909     -68.867  17.300  33.332  1.00  0.00    -0.353 N 
ATOM   2445  NE2 HIS   909     -66.861  17.290  32.414  1.00  0.00    -0.254 NA
ATOM   2446  N   THR   910     -70.242  11.641  34.506  1.00  0.00    -0.344 N 
ATOM   2447  CA  THR   910     -70.689  10.510  35.317  1.00  0.00     0.205 C 
ATOM   2448  C   THR   910     -69.459   9.672  35.655  1.00  0.00     0.243 C 
ATOM   2449  O   THR   910     -68.441   9.766  34.968  1.00  0.00    -0.271 OA
ATOM   2450  CB  THR   910     -71.791   9.680  34.616  1.00  0.00     0.146 C 
ATOM   2451  CG2 THR   910     -73.072  10.457  34.389  1.00  0.00     0.042 C 
ATOM   2452  OG1 THR   910     -71.289   9.181  33.382  1.00  0.00    -0.393 OA
ATOM   2453  H   THR   910     -70.319  11.659  33.459  1.00  0.00     0.163 HD
ATOM   2454  HG1 THR   910     -71.401   8.181  33.332  1.00  0.00     0.210 HD
ATOM   2455  N   SER   911     -69.534   8.889  36.725  1.00  0.00    -0.344 N 
ATOM   2456  CA  SER   911     -68.423   8.040  37.185  1.00  0.00     0.200 C 
ATOM   2457  C   SER   911     -68.923   6.657  37.519  1.00  0.00     0.243 C 
ATOM   2458  O   SER   911     -70.134   6.432  37.489  1.00  0.00    -0.271 OA
ATOM   2459  CB  SER   911     -67.764   8.668  38.406  1.00  0.00     0.199 C 
ATOM   2460  OG  SER   911     -66.575   9.335  38.025  1.00  0.00    -0.398 OA
ATOM   2461  H   SER   911     -70.456   8.923  37.222  1.00  0.00     0.163 HD
ATOM   2462  HG  SER   911     -66.735   9.846  37.181  1.00  0.00     0.209 HD
ATOM   2463  N   GLN   912     -68.007   5.725  37.840  1.00  0.00    -0.346 N 
ATOM   2464  CA  GLN   912     -68.361   4.355  38.234  1.00  0.00     0.177 C 
ATOM   2465  C   GLN   912     -69.275   4.385  39.483  1.00  0.00     0.240 C 
ATOM   2466  O   GLN   912     -70.175   3.553  39.609  1.00  0.00    -0.271 OA
ATOM   2467  CB  GLN   912     -67.092   3.529  38.497  1.00  0.00     0.044 C 
ATOM   2468  CG  GLN   912     -67.338   2.028  38.662  1.00  0.00     0.105 C 
ATOM   2469  CD  GLN   912     -67.112   1.203  37.424  1.00  0.00     0.215 C 
ATOM   2470  H   GLN   912     -67.021   6.063  37.784  1.00  0.00     0.163 HD
ATOM   2471 2HE2 GLN   912     -66.287   2.785  36.489  1.00  0.00     0.159 HD
ATOM   2472  OE1 GLN   912     -67.373  -0.008  37.400  1.00  0.00    -0.274 OA
ATOM   2473  NE2 GLN   912     -66.535   1.796  36.394  1.00  0.00    -0.370 N 
ATOM   2474 1HE2 GLN   912     -66.341   1.292  35.532  1.00  0.00     0.159 HD
ATOM   2475  N   GLY   913     -69.049   5.377  40.344  1.00  0.00    -0.351 N 
ATOM   2476  CA  GLY   913     -69.801   5.610  41.572  1.00  0.00     0.225 C 
ATOM   2477  C   GLY   913     -71.236   6.021  41.368  1.00  0.00     0.236 C 
ATOM   2478  O   GLY   913     -72.124   5.543  42.083  1.00  0.00    -0.272 OA
ATOM   2479  H   GLY   913     -68.246   6.007  40.050  1.00  0.00     0.163 HD
ATOM   2480  N   ASP   914     -71.459   6.921  40.387  1.00  0.00    -0.346 N 
ATOM   2481  CA  ASP   914     -72.764   7.460  40.005  1.00  0.00     0.186 C 
ATOM   2482  C   ASP   914     -72.911   7.334  38.464  1.00  0.00     0.243 C 
ATOM   2483  O   ASP   914     -72.637   8.288  37.718  1.00  0.00    -0.271 OA
ATOM   2484  CB  ASP   914     -72.883   8.914  40.501  1.00  0.00     0.147 C 
ATOM   2485  CG  ASP   914     -74.271   9.514  40.402  1.00  0.00     0.175 C 
ATOM   2486  OD1 ASP   914     -75.264   8.733  40.402  1.00  0.00    -0.648 OA
ATOM   2487  OD2 ASP   914     -74.371  10.763  40.351  1.00  0.00    -0.648 OA
ATOM   2488  H   ASP   914     -70.563   7.215  39.896  1.00  0.00     0.163 HD
ATOM   2489  N   PRO   915     -73.270   6.117  37.977  1.00  0.00    -0.337 N 
ATOM   2490  CA  PRO   915     -73.311   5.892  36.521  1.00  0.00     0.179 C 
ATOM   2491  C   PRO   915     -74.632   6.273  35.835  1.00  0.00     0.241 C 
ATOM   2492  O   PRO   915     -74.870   5.849  34.703  1.00  0.00    -0.271 OA
ATOM   2493  CB  PRO   915     -73.027   4.391  36.406  1.00  0.00     0.037 C 
ATOM   2494  CG  PRO   915     -73.536   3.802  37.677  1.00  0.00     0.022 C 
ATOM   2495  CD  PRO   915     -73.582   4.876  38.723  1.00  0.00     0.127 C 
ATOM   2496  N   ILE   916     -75.470   7.087  36.491  1.00  0.00    -0.346 N 
ATOM   2497  CA  ILE   916     -76.747   7.524  35.932  1.00  0.00     0.180 C 
ATOM   2498  C   ILE   916     -76.613   8.996  35.558  1.00  0.00     0.241 C 
ATOM   2499  O   ILE   916     -76.247   9.824  36.393  1.00  0.00    -0.271 OA
ATOM   2500  CB  ILE   916     -77.967   7.205  36.850  1.00  0.00     0.013 C 
ATOM   2501  CG1 ILE   916     -77.755   7.717  38.312  1.00  0.00     0.002 C 
ATOM   2502  CG2 ILE   916     -78.258   5.671  36.847  1.00  0.00     0.012 C 
ATOM   2503  CD1 ILE   916     -79.052   7.744  39.286  1.00  0.00     0.005 C 
ATOM   2504  H   ILE   916     -75.129   7.379  37.434  1.00  0.00     0.163 HD
ATOM   2505  N   GLY   917     -76.818   9.285  34.277  1.00  0.00    -0.351 N 
ATOM   2506  CA  GLY   917     -76.703  10.636  33.734  1.00  0.00     0.225 C 
ATOM   2507  C   GLY   917     -77.942  11.135  33.030  1.00  0.00     0.236 C 
ATOM   2508  O   GLY   917     -78.834  10.353  32.691  1.00  0.00    -0.272 OA
ATOM   2509  H   GLY   917     -77.071   8.456  33.686  1.00  0.00     0.163 HD
ATOM   2510  N   LEU   918     -77.998  12.447  32.815  1.00  0.00    -0.346 N 
ATOM   2511  CA  LEU   918     -79.117  13.094  32.124  1.00  0.00     0.177 C 
ATOM   2512  C   LEU   918     -78.610  13.816  30.906  1.00  0.00     0.241 C 
ATOM   2513  O   LEU   918     -77.629  14.557  30.974  1.00  0.00    -0.271 OA
ATOM   2514  CB  LEU   918     -79.890  14.067  33.047  1.00  0.00     0.038 C 
ATOM   2515  CG  LEU   918     -80.558  13.463  34.293  1.00  0.00    -0.020 C 
ATOM   2516  CD1 LEU   918     -81.133  14.551  35.163  1.00  0.00     0.009 C 
ATOM   2517  CD2 LEU   918     -81.639  12.415  33.929  1.00  0.00     0.009 C 
ATOM   2518  H   LEU   918     -77.175  12.979  33.181  1.00  0.00     0.163 HD
ATOM   2519  N   ILE   919     -79.287  13.604  29.786  1.00  0.00    -0.346 N 
ATOM   2520  CA  ILE   919     -78.920  14.234  28.522  1.00  0.00     0.180 C 
ATOM   2521  C   ILE   919     -80.178  14.767  27.840  1.00  0.00     0.241 C 
ATOM   2522  O   ILE   919     -81.247  14.166  27.934  1.00  0.00    -0.271 OA
ATOM   2523  CB  ILE   919     -78.146  13.223  27.638  1.00  0.00     0.013 C 
ATOM   2524  CG1 ILE   919     -77.425  13.927  26.465  1.00  0.00     0.002 C 
ATOM   2525  CG2 ILE   919     -79.056  12.089  27.160  1.00  0.00     0.012 C 
ATOM   2526  CD1 ILE   919     -76.312  13.107  25.879  1.00  0.00     0.005 C 
ATOM   2527  H   ILE   919     -80.097  12.954  29.884  1.00  0.00     0.163 HD
ATOM   2528  N   LEU   920     -80.044  15.890  27.169  1.00  0.00    -0.346 N 
ATOM   2529  CA  LEU   920     -81.157  16.475  26.452  1.00  0.00     0.177 C 
ATOM   2530  C   LEU   920     -81.097  16.226  24.961  1.00  0.00     0.241 C 
ATOM   2531  O   LEU   920     -80.015  16.106  24.383  1.00  0.00    -0.271 OA
ATOM   2532  CB  LEU   920     -81.184  18.002  26.660  1.00  0.00     0.038 C 
ATOM   2533  CG  LEU   920     -81.406  18.463  28.078  1.00  0.00    -0.020 C 
ATOM   2534  CD1 LEU   920     -80.764  19.840  28.279  1.00  0.00     0.009 C 
ATOM   2535  CD2 LEU   920     -82.911  18.462  28.409  1.00  0.00     0.009 C 
ATOM   2536  H   LEU   920     -79.094  16.311  27.197  1.00  0.00     0.163 HD
ATOM   2537  N   LEU   921     -82.282  16.188  24.346  1.00  0.00    -0.346 N 
ATOM   2538  CA  LEU   921     -82.482  16.287  22.904  1.00  0.00     0.177 C 
ATOM   2539  C   LEU   921     -83.181  17.596  22.691  1.00  0.00     0.240 C 
ATOM   2540  O   LEU   921     -84.274  17.804  23.200  1.00  0.00    -0.271 OA
ATOM   2541  CB  LEU   921     -83.248  15.126  22.263  1.00  0.00     0.038 C 
ATOM   2542  CG  LEU   921     -82.423  13.871  21.992  1.00  0.00    -0.020 C 
ATOM   2543  CD1 LEU   921     -83.332  12.689  21.706  1.00  0.00     0.009 C 
ATOM   2544  CD2 LEU   921     -81.446  14.101  20.836  1.00  0.00     0.009 C 
ATOM   2545  H   LEU   921     -83.095  16.076  25.020  1.00  0.00     0.163 HD
ATOM   2546  N   GLY   922     -82.510  18.506  22.036  1.00  0.00    -0.351 N 
ATOM   2547  CA  GLY   922     -83.093  19.801  21.728  1.00  0.00     0.225 C 
ATOM   2548  C   GLY   922     -83.217  20.026  20.244  1.00  0.00     0.236 C 
ATOM   2549  O   GLY   922     -82.363  19.598  19.467  1.00  0.00    -0.272 OA
ATOM   2550  H   GLY   922     -81.544  18.236  21.758  1.00  0.00     0.163 HD
ATOM   2551  N   GLU   923     -84.287  20.683  19.842  1.00  0.00    -0.346 N 
ATOM   2552  CA  GLU   923     -84.487  21.076  18.458  1.00  0.00     0.177 C 
ATOM   2553  C   GLU   923     -83.773  22.415  18.328  1.00  0.00     0.241 C 
ATOM   2554  O   GLU   923     -84.117  23.352  19.046  1.00  0.00    -0.271 OA
ATOM   2555  CB  GLU   923     -85.989  21.154  18.102  1.00  0.00     0.045 C 
ATOM   2556  CG  GLU   923     -86.244  21.771  16.730  1.00  0.00     0.116 C 
ATOM   2557  CD  GLU   923     -87.690  22.094  16.409  1.00  0.00     0.172 C 
ATOM   2558  OE1 GLU   923     -88.590  21.419  16.954  1.00  0.00    -0.648 OA
ATOM   2559  OE2 GLU   923     -87.925  22.984  15.562  1.00  0.00    -0.648 OA
ATOM   2560  H   GLU   923     -84.977  20.897  20.600  1.00  0.00     0.163 HD
ATOM   2561  N   VAL   924     -82.743  22.501  17.487  1.00  0.00    -0.346 N 
ATOM   2562  CA  VAL   924     -82.073  23.777  17.432  1.00  0.00     0.180 C 
ATOM   2563  C   VAL   924     -82.157  24.329  15.983  1.00  0.00     0.241 C 
ATOM   2564  O   VAL   924     -81.973  23.614  14.999  1.00  0.00    -0.271 OA
ATOM   2565  CB  VAL   924     -80.655  23.785  18.095  1.00  0.00     0.009 C 
ATOM   2566  CG1 VAL   924     -80.242  22.480  18.779  1.00  0.00     0.012 C 
ATOM   2567  CG2 VAL   924     -79.555  24.477  17.317  1.00  0.00     0.012 C 
ATOM   2568  H   VAL   924     -82.512  21.680  16.960  1.00  0.00     0.163 HD
ATOM   2569  N   ALA   925     -82.552  25.597  15.885  1.00  0.00    -0.346 N 
ATOM   2570  CA  ALA   925     -82.735  26.325  14.614  1.00  0.00     0.172 C 
ATOM   2571  C   ALA   925     -81.374  26.825  14.142  1.00  0.00     0.240 C 
ATOM   2572  O   ALA   925     -80.914  27.904  14.533  1.00  0.00    -0.271 OA
ATOM   2573  CB  ALA   925     -83.722  27.473  14.809  1.00  0.00     0.042 C 
ATOM   2574  H   ALA   925     -82.731  26.058  16.819  1.00  0.00     0.163 HD
ATOM   2575  N   LEU   926     -80.696  26.002  13.342  1.00  0.00    -0.346 N 
ATOM   2576  CA  LEU   926     -79.330  26.306  12.906  1.00  0.00     0.177 C 
ATOM   2577  C   LEU   926     -79.260  27.312  11.759  1.00  0.00     0.240 C 
ATOM   2578  O   LEU   926     -78.300  28.074  11.698  1.00  0.00    -0.271 OA
ATOM   2579  CB  LEU   926     -78.604  25.002  12.516  1.00  0.00     0.038 C 
ATOM   2580  CG  LEU   926     -78.372  24.001  13.679  1.00  0.00    -0.020 C 
ATOM   2581  CD1 LEU   926     -77.916  22.664  13.160  1.00  0.00     0.009 C 
ATOM   2582  CD2 LEU   926     -77.346  24.555  14.663  1.00  0.00     0.009 C 
ATOM   2583  H   LEU   926     -81.208  25.146  13.061  1.00  0.00     0.163 HD
ATOM   2584  N   GLY   927     -80.241  27.294  10.865  1.00  0.00    -0.351 N 
ATOM   2585  CA  GLY   927     -80.276  28.174   9.688  1.00  0.00     0.225 C 
ATOM   2586  C   GLY   927     -79.026  27.991   8.853  1.00  0.00     0.236 C 
ATOM   2587  O   GLY   927     -78.543  26.863   8.691  1.00  0.00    -0.272 OA
ATOM   2588  H   GLY   927     -80.996  26.596  11.066  1.00  0.00     0.163 HD
ATOM   2589  N   ASN   928     -78.438  29.103   8.418  1.00  0.00    -0.346 N 
ATOM   2590  CA  ASN   928     -77.188  29.097   7.661  1.00  0.00     0.185 C 
ATOM   2591  C   ASN   928     -76.022  28.965   8.628  1.00  0.00     0.241 C 
ATOM   2592  O   ASN   928     -75.770  29.862   9.434  1.00  0.00    -0.271 OA
ATOM   2593  CB  ASN   928     -77.078  30.379   6.826  1.00  0.00     0.137 C 
ATOM   2594  CG  ASN   928     -76.087  30.366   5.703  1.00  0.00     0.217 C 
ATOM   2595  H   ASN   928     -78.948  29.983   8.665  1.00  0.00     0.163 HD
ATOM   2596  OD1 ASN   928     -75.444  29.361   5.400  1.00  0.00    -0.274 OA
ATOM   2597  ND2 ASN   928     -75.910  31.522   5.083  1.00  0.00    -0.370 N 
ATOM   2598 2HD2 ASN   928     -75.259  31.589   4.310  1.00  0.00     0.159 HD
ATOM   2599 1HD2 ASN   928     -76.414  32.335   5.372  1.00  0.00     0.159 HD
ATOM   2600  N   MET   929     -75.336  27.804   8.567  1.00  0.00    -0.346 N 
ATOM   2601  CA  MET   929     -74.231  27.484   9.456  1.00  0.00     0.177 C 
ATOM   2602  C   MET   929     -72.910  28.055   8.984  1.00  0.00     0.241 C 
ATOM   2603  O   MET   929     -72.559  27.944   7.806  1.00  0.00    -0.271 OA
ATOM   2604  CB  MET   929     -74.088  25.969   9.600  1.00  0.00     0.045 C 
ATOM   2605  CG  MET   929     -75.352  25.282  10.114  1.00  0.00     0.076 C 
ATOM   2606  SD  MET   929     -75.181  23.474  10.309  1.00  0.00    -0.173 SA
ATOM   2607  CE  MET   929     -74.873  22.952   8.563  1.00  0.00     0.089 C 
ATOM   2608  H   MET   929     -75.678  27.157   7.817  1.00  0.00     0.163 HD
ATOM   2609  N   TYR   930     -72.167  28.641   9.927  1.00  0.00    -0.346 N 
ATOM   2610  CA  TYR   930     -70.823  29.158   9.691  1.00  0.00     0.180 C 
ATOM   2611  C   TYR   930     -69.897  27.987  10.001  1.00  0.00     0.241 C 
ATOM   2612  O   TYR   930     -69.742  27.621  11.159  1.00  0.00    -0.271 OA
ATOM   2613  CB  TYR   930     -70.578  30.397  10.574  1.00  0.00     0.073 C 
ATOM   2614  CG  TYR   930     -69.264  31.117  10.342  1.00  0.00    -0.056 A 
ATOM   2615  CD1 TYR   930     -68.669  31.146   9.076  1.00  0.00     0.010 A 
ATOM   2616  CD2 TYR   930     -68.667  31.850  11.359  1.00  0.00     0.010 A 
ATOM   2617  CE1 TYR   930     -67.483  31.848   8.849  1.00  0.00     0.037 A 
ATOM   2618  CE2 TYR   930     -67.486  32.560  11.142  1.00  0.00     0.037 A 
ATOM   2619  CZ  TYR   930     -66.896  32.550   9.888  1.00  0.00     0.065 A 
ATOM   2620  OH  TYR   930     -65.756  33.260   9.665  1.00  0.00    -0.361 OA
ATOM   2621  H   TYR   930     -72.641  28.697  10.864  1.00  0.00     0.163 HD
ATOM   2622  HH  TYR   930     -65.294  32.905   8.852  1.00  0.00     0.217 HD
ATOM   2623  N   GLU   931     -69.412  27.308   8.950  1.00  0.00    -0.346 N 
ATOM   2624  CA  GLU   931     -68.637  26.064   9.063  1.00  0.00     0.177 C 
ATOM   2625  C   GLU   931     -67.182  26.353   9.328  1.00  0.00     0.241 C 
ATOM   2626  O   GLU   931     -66.524  27.000   8.517  1.00  0.00    -0.271 OA
ATOM   2627  CB  GLU   931     -68.825  25.206   7.806  1.00  0.00     0.045 C 
ATOM   2628  CG  GLU   931     -70.273  24.783   7.606  1.00  0.00     0.116 C 
ATOM   2629  CD  GLU   931     -70.551  23.707   6.570  1.00  0.00     0.172 C 
ATOM   2630  OE1 GLU   931     -69.687  23.454   5.698  1.00  0.00    -0.648 OA
ATOM   2631  OE2 GLU   931     -71.660  23.129   6.619  1.00  0.00    -0.648 OA
ATOM   2632  H   GLU   931     -69.637  27.749   8.023  1.00  0.00     0.163 HD
ATOM   2633  N   LEU   932     -66.685  25.928  10.506  1.00  0.00    -0.346 N 
ATOM   2634  CA  LEU   932     -65.309  26.208  10.921  1.00  0.00     0.177 C 
ATOM   2635  C   LEU   932     -64.575  24.940  11.309  1.00  0.00     0.241 C 
ATOM   2636  O   LEU   932     -65.157  24.035  11.911  1.00  0.00    -0.271 OA
ATOM   2637  CB  LEU   932     -65.284  27.213  12.103  1.00  0.00     0.038 C 
ATOM   2638  CG  LEU   932     -65.852  28.619  11.840  1.00  0.00    -0.020 C 
ATOM   2639  CD1 LEU   932     -65.937  29.413  13.108  1.00  0.00     0.009 C 
ATOM   2640  CD2 LEU   932     -65.020  29.377  10.820  1.00  0.00     0.009 C 
ATOM   2641  H   LEU   932     -67.361  25.390  11.084  1.00  0.00     0.163 HD
ATOM   2642  N   LYS   933     -63.288  24.888  10.961  1.00  0.00    -0.346 N 
ATOM   2643  CA  LYS   933     -62.404  23.751  11.222  1.00  0.00     0.176 C 
ATOM   2644  C   LYS   933     -61.524  23.994  12.436  1.00  0.00     0.241 C 
ATOM   2645  O   LYS   933     -60.941  23.045  12.960  1.00  0.00    -0.271 OA
ATOM   2646  CB  LYS   933     -61.517  23.475   9.992  1.00  0.00     0.035 C 
ATOM   2647  CG  LYS   933     -62.291  23.040   8.750  1.00  0.00     0.004 C 
ATOM   2648  CD  LYS   933     -61.377  22.967   7.545  1.00  0.00     0.027 C 
ATOM   2649  CE  LYS   933     -62.162  22.675   6.292  1.00  0.00     0.229 C 
ATOM   2650  NZ  LYS   933     -61.279  22.474   5.113  1.00  0.00    -0.079 N 
ATOM   2651  HZ1 LYS   933     -61.430  21.560   4.737  1.00  0.00     0.274 HD
ATOM   2652  HZ3 LYS   933     -61.491  23.161   4.418  1.00  0.00     0.274 HD
ATOM   2653  HZ2 LYS   933     -60.324  22.566   5.394  1.00  0.00     0.274 HD
ATOM   2654  H   LYS   933     -62.951  25.760  10.468  1.00  0.00     0.163 HD
ATOM   2655  N   HIS   934     -61.387  25.264  12.867  1.00  0.00    -0.346 N 
ATOM   2656  CA  HIS   934     -60.537  25.631  13.999  1.00  0.00     0.182 C 
ATOM   2657  C   HIS   934     -61.212  26.668  14.898  1.00  0.00     0.241 C 
ATOM   2658  O   HIS   934     -62.141  27.349  14.463  1.00  0.00    -0.271 OA
ATOM   2659  CB  HIS   934     -59.189  26.177  13.491  1.00  0.00     0.093 C 
ATOM   2660  CG  HIS   934     -58.564  25.317  12.437  1.00  0.00     0.030 A 
ATOM   2661  H   HIS   934     -61.942  25.957  12.319  1.00  0.00     0.163 HD
ATOM   2662  CD2 HIS   934     -58.461  25.521  11.100  1.00  0.00     0.143 A 
ATOM   2663  HD1 HIS   934     -58.021  23.643  13.619  1.00  0.00     0.166 HD
ATOM   2664  CE1 HIS   934     -57.624  23.563  11.591  1.00  0.00     0.207 A 
ATOM   2665  ND1 HIS   934     -58.053  24.062  12.740  1.00  0.00    -0.353 N 
ATOM   2666  NE2 HIS   934     -57.839  24.407  10.577  1.00  0.00    -0.254 NA
ATOM   2667  N   ALA   935     -60.720  26.792  16.150  1.00  0.00    -0.346 N 
ATOM   2668  CA  ALA   935     -61.210  27.718  17.160  1.00  0.00     0.172 C 
ATOM   2669  C   ALA   935     -61.268  29.152  16.649  1.00  0.00     0.240 C 
ATOM   2670  O   ALA   935     -60.364  29.621  15.963  1.00  0.00    -0.271 OA
ATOM   2671  CB  ALA   935     -60.334  27.648  18.403  1.00  0.00     0.042 C 
ATOM   2672  H   ALA   935     -59.913  26.126  16.334  1.00  0.00     0.163 HD
ATOM   2673  N   SER   936     -62.356  29.837  16.987  1.00  0.00    -0.344 N 
ATOM   2674  CA  SER   936     -62.568  31.211  16.582  1.00  0.00     0.200 C 
ATOM   2675  C   SER   936     -62.497  32.181  17.764  1.00  0.00     0.243 C 
ATOM   2676  O   SER   936     -62.229  33.346  17.509  1.00  0.00    -0.271 OA
ATOM   2677  CB  SER   936     -63.904  31.331  15.862  1.00  0.00     0.199 C 
ATOM   2678  OG  SER   936     -65.013  31.286  16.753  1.00  0.00    -0.398 OA
ATOM   2679  H   SER   936     -63.039  29.297  17.567  1.00  0.00     0.163 HD
ATOM   2680  HG  SER   936     -64.797  30.684  17.519  1.00  0.00     0.209 HD
ATOM   2681  N   HIS   937     -62.678  31.690  19.057  1.00  0.00    -0.346 N 
ATOM   2682  CA  HIS   937     -62.718  32.429  20.365  1.00  0.00     0.182 C 
ATOM   2683  C   HIS   937     -63.517  33.771  20.268  1.00  0.00     0.241 C 
ATOM   2684  O   HIS   937     -63.171  34.757  20.951  1.00  0.00    -0.271 OA
ATOM   2685  CB  HIS   937     -61.300  32.726  20.927  1.00  0.00     0.093 C 
ATOM   2686  CG  HIS   937     -60.406  31.531  21.093  1.00  0.00     0.030 A 
ATOM   2687  H   HIS   937     -62.800  30.617  19.035  1.00  0.00     0.163 HD
ATOM   2688  CD2 HIS   937     -59.216  31.267  20.512  1.00  0.00     0.143 A 
ATOM   2689  HD1 HIS   937     -61.546  30.389  22.469  1.00  0.00     0.166 HD
ATOM   2690  CE1 HIS   937     -59.764  29.589  21.797  1.00  0.00     0.207 A 
ATOM   2691  ND1 HIS   937     -60.744  30.464  21.918  1.00  0.00    -0.353 N 
ATOM   2692  NE2 HIS   937     -58.816  30.028  20.975  1.00  0.00    -0.254 NA
ATOM   2693  N   ILE   938     -64.573  33.798  19.405  1.00  0.00    -0.346 N 
ATOM   2694  CA  ILE   938     -65.432  34.939  19.029  1.00  0.00     0.180 C 
ATOM   2695  C   ILE   938     -66.870  34.452  18.969  1.00  0.00     0.241 C 
ATOM   2696  O   ILE   938     -67.117  33.329  18.531  1.00  0.00    -0.271 OA
ATOM   2697  CB  ILE   938     -64.903  35.529  17.670  1.00  0.00     0.013 C 
ATOM   2698  CG1 ILE   938     -63.801  36.592  17.963  1.00  0.00     0.002 C 
ATOM   2699  CG2 ILE   938     -65.983  36.012  16.664  1.00  0.00     0.012 C 
ATOM   2700  CD1 ILE   938     -64.199  37.976  18.703  1.00  0.00     0.005 C 
ATOM   2701  H   ILE   938     -64.744  32.818  18.978  1.00  0.00     0.163 HD
ATOM   2702  N   SER   939     -67.795  35.303  19.431  1.00  0.00    -0.344 N 
ATOM   2703  CA  SER   939     -69.228  35.042  19.488  1.00  0.00     0.200 C 
ATOM   2704  C   SER   939     -69.971  35.709  18.300  1.00  0.00     0.243 C 
ATOM   2705  O   SER   939     -71.073  35.282  17.987  1.00  0.00    -0.271 OA
ATOM   2706  CB  SER   939     -69.790  35.540  20.813  1.00  0.00     0.199 C 
ATOM   2707  OG  SER   939     -69.115  34.943  21.910  1.00  0.00    -0.398 OA
ATOM   2708  H   SER   939     -67.376  36.222  19.766  1.00  0.00     0.163 HD
ATOM   2709  HG  SER   939     -69.716  34.275  22.346  1.00  0.00     0.209 HD
ATOM   2710  N   LYS   940     -69.369  36.726  17.630  1.00  0.00    -0.346 N 
ATOM   2711  CA  LYS   940     -69.985  37.466  16.516  1.00  0.00     0.176 C 
ATOM   2712  C   LYS   940     -70.032  36.623  15.227  1.00  0.00     0.241 C 
ATOM   2713  O   LYS   940     -69.009  36.079  14.785  1.00  0.00    -0.271 OA
ATOM   2714  CB  LYS   940     -69.269  38.809  16.250  1.00  0.00     0.035 C 
ATOM   2715  CG  LYS   940     -70.144  39.775  15.464  1.00  0.00     0.004 C 
ATOM   2716  CD  LYS   940     -69.429  41.046  15.040  1.00  0.00     0.027 C 
ATOM   2717  CE  LYS   940     -70.340  41.917  14.202  1.00  0.00     0.229 C 
ATOM   2718  NZ  LYS   940     -71.425  42.558  15.000  1.00  0.00    -0.079 N 
ATOM   2719  HZ1 LYS   940     -71.847  41.874  15.593  1.00  0.00     0.274 HD
ATOM   2720  HZ3 LYS   940     -71.036  43.291  15.556  1.00  0.00     0.274 HD
ATOM   2721  HZ2 LYS   940     -72.112  42.934  14.380  1.00  0.00     0.274 HD
ATOM   2722  H   LYS   940     -68.404  36.940  17.987  1.00  0.00     0.163 HD
ATOM   2723  N   LEU   941     -71.251  36.557  14.625  1.00  0.00    -0.346 N 
ATOM   2724  CA  LEU   941     -71.523  35.837  13.390  1.00  0.00     0.177 C 
ATOM   2725  C   LEU   941     -71.543  36.735  12.173  1.00  0.00     0.243 C 
ATOM   2726  O   LEU   941     -72.124  37.828  12.221  1.00  0.00    -0.271 OA
ATOM   2727  CB  LEU   941     -72.878  35.098  13.458  1.00  0.00     0.038 C 
ATOM   2728  CG  LEU   941     -72.946  33.844  14.331  1.00  0.00    -0.020 C 
ATOM   2729  CD1 LEU   941     -74.356  33.370  14.449  1.00  0.00     0.009 C 
ATOM   2730  CD2 LEU   941     -72.096  32.732  13.756  1.00  0.00     0.009 C 
ATOM   2731  H   LEU   941     -71.992  37.090  15.154  1.00  0.00     0.163 HD
ATOM   2732  N   PRO   942     -71.037  36.236  11.013  1.00  0.00    -0.337 N 
ATOM   2733  CA  PRO   942     -71.169  37.008   9.775  1.00  0.00     0.179 C 
ATOM   2734  C   PRO   942     -72.645  37.200   9.423  1.00  0.00     0.241 C 
ATOM   2735  O   PRO   942     -73.491  36.365   9.796  1.00  0.00    -0.271 OA
ATOM   2736  CB  PRO   942     -70.466  36.125   8.721  1.00  0.00     0.037 C 
ATOM   2737  CG  PRO   942     -69.613  35.202   9.485  1.00  0.00     0.022 C 
ATOM   2738  CD  PRO   942     -70.358  34.950  10.760  1.00  0.00     0.127 C 
ATOM   2739  N   LYS   943     -72.952  38.277   8.670  1.00  0.00    -0.346 N 
ATOM   2740  CA  LYS   943     -74.325  38.567   8.283  1.00  0.00     0.176 C 
ATOM   2741  C   LYS   943     -74.896  37.411   7.450  1.00  0.00     0.240 C 
ATOM   2742  O   LYS   943     -74.260  36.953   6.496  1.00  0.00    -0.271 OA
ATOM   2743  CB  LYS   943     -74.438  39.899   7.511  1.00  0.00     0.035 C 
ATOM   2744  CG  LYS   943     -74.042  41.137   8.314  1.00  0.00     0.004 C 
ATOM   2745  CD  LYS   943     -75.085  41.601   9.327  1.00  0.00     0.027 C 
ATOM   2746  CE  LYS   943     -74.608  42.796  10.117  1.00  0.00     0.229 C 
ATOM   2747  NZ  LYS   943     -75.591  43.151  11.166  1.00  0.00    -0.079 N 
ATOM   2748  HZ1 LYS   943     -75.557  44.136  11.338  1.00  0.00     0.274 HD
ATOM   2749  HZ3 LYS   943     -76.511  42.899  10.863  1.00  0.00     0.274 HD
ATOM   2750  HZ2 LYS   943     -75.373  42.659  12.010  1.00  0.00     0.274 HD
ATOM   2751  H   LYS   943     -72.138  38.858   8.404  1.00  0.00     0.163 HD
ATOM   2752  N   GLY   944     -76.070  36.935   7.830  1.00  0.00    -0.351 N 
ATOM   2753  CA  GLY   944     -76.710  35.836   7.113  1.00  0.00     0.225 C 
ATOM   2754  C   GLY   944     -76.422  34.462   7.693  1.00  0.00     0.236 C 
ATOM   2755  O   GLY   944     -76.966  33.482   7.195  1.00  0.00    -0.272 OA
ATOM   2756  H   GLY   944     -76.487  37.396   8.659  1.00  0.00     0.163 HD
ATOM   2757  N   LYS   945     -75.543  34.369   8.714  1.00  0.00    -0.346 N 
ATOM   2758  CA  LYS   945     -75.244  33.109   9.417  1.00  0.00     0.176 C 
ATOM   2759  C   LYS   945     -76.003  33.105  10.731  1.00  0.00     0.241 C 
ATOM   2760  O   LYS   945     -76.087  34.148  11.380  1.00  0.00    -0.271 OA
ATOM   2761  CB  LYS   945     -73.730  32.936   9.664  1.00  0.00     0.035 C 
ATOM   2762  CG  LYS   945     -72.869  32.882   8.390  1.00  0.00     0.004 C 
ATOM   2763  CD  LYS   945     -73.090  31.585   7.607  1.00  0.00     0.027 C 
ATOM   2764  CE  LYS   945     -72.148  31.449   6.429  1.00  0.00     0.229 C 
ATOM   2765  NZ  LYS   945     -72.401  30.177   5.679  1.00  0.00    -0.079 N 
ATOM   2766  HZ1 LYS   945     -72.620  30.395   4.730  1.00  0.00     0.274 HD
ATOM   2767  HZ3 LYS   945     -71.582  29.608   5.715  1.00  0.00     0.274 HD
ATOM   2768  HZ2 LYS   945     -73.166  29.695   6.101  1.00  0.00     0.274 HD
ATOM   2769  H   LYS   945     -75.090  35.278   8.963  1.00  0.00     0.163 HD
ATOM   2770  N   HIS   946     -76.550  31.944  11.143  1.00  0.00    -0.346 N 
ATOM   2771  CA  HIS   946     -77.360  31.861  12.367  1.00  0.00     0.182 C 
ATOM   2772  C   HIS   946     -76.750  30.944  13.434  1.00  0.00     0.241 C 
ATOM   2773  O   HIS   946     -77.213  30.905  14.581  1.00  0.00    -0.271 OA
ATOM   2774  CB  HIS   946     -78.750  31.364  11.985  1.00  0.00     0.093 C 
ATOM   2775  CG  HIS   946     -79.833  32.184  12.631  1.00  0.00     0.030 A 
ATOM   2776  H   HIS   946     -76.351  31.134  10.531  1.00  0.00     0.163 HD
ATOM   2777  CD2 HIS   946     -80.231  32.222  13.924  1.00  0.00     0.143 A 
ATOM   2778  HD1 HIS   946     -80.446  33.344  10.969  1.00  0.00     0.166 HD
ATOM   2779  CE1 HIS   946     -81.397  33.659  12.774  1.00  0.00     0.207 A 
ATOM   2780  ND1 HIS   946     -80.551  33.126  11.914  1.00  0.00    -0.353 N 
ATOM   2781  NE2 HIS   946     -81.226  33.156  14.002  1.00  0.00    -0.254 NA
ATOM   2782  N   SER   947     -75.705  30.213  13.056  1.00  0.00    -0.344 N 
ATOM   2783  CA  SER   947     -75.036  29.276  13.942  1.00  0.00     0.200 C 
ATOM   2784  C   SER   947     -73.618  28.980  13.474  1.00  0.00     0.243 C 
ATOM   2785  O   SER   947     -73.221  29.347  12.377  1.00  0.00    -0.271 OA
ATOM   2786  CB  SER   947     -75.827  27.959  13.990  1.00  0.00     0.199 C 
ATOM   2787  OG  SER   947     -75.891  27.387  12.690  1.00  0.00    -0.398 OA
ATOM   2788  H   SER   947     -75.408  30.373  12.064  1.00  0.00     0.163 HD
ATOM   2789  HG  SER   947     -76.779  27.592  12.282  1.00  0.00     0.209 HD
ATOM   2790  N   VAL   948     -72.859  28.288  14.316  1.00  0.00    -0.346 N 
ATOM   2791  CA  VAL   948     -71.540  27.806  13.953  1.00  0.00     0.180 C 
ATOM   2792  C   VAL   948     -71.605  26.295  13.947  1.00  0.00     0.241 C 
ATOM   2793  O   VAL   948     -72.185  25.703  14.858  1.00  0.00    -0.271 OA
ATOM   2794  CB  VAL   948     -70.394  28.337  14.862  1.00  0.00     0.009 C 
ATOM   2795  CG1 VAL   948     -69.132  27.465  14.738  1.00  0.00     0.012 C 
ATOM   2796  CG2 VAL   948     -70.058  29.805  14.545  1.00  0.00     0.012 C 
ATOM   2797  H   VAL   948     -73.293  28.124  15.252  1.00  0.00     0.163 HD
ATOM   2798  N   LYS   949     -71.030  25.674  12.901  1.00  0.00    -0.346 N 
ATOM   2799  CA  LYS   949     -70.811  24.242  12.858  1.00  0.00     0.176 C 
ATOM   2800  C   LYS   949     -69.295  24.007  12.895  1.00  0.00     0.240 C 
ATOM   2801  O   LYS   949     -68.593  24.413  11.974  1.00  0.00    -0.271 OA
ATOM   2802  CB  LYS   949     -71.455  23.546  11.651  1.00  0.00     0.035 C 
ATOM   2803  CG  LYS   949     -71.183  22.036  11.650  1.00  0.00     0.004 C 
ATOM   2804  CD  LYS   949     -71.728  21.337  10.432  1.00  0.00     0.027 C 
ATOM   2805  CE  LYS   949     -71.445  19.851  10.456  1.00  0.00     0.229 C 
ATOM   2806  NZ  LYS   949     -71.873  19.200   9.193  1.00  0.00    -0.079 N 
ATOM   2807  HZ1 LYS   949     -72.361  19.863   8.624  1.00  0.00     0.274 HD
ATOM   2808  HZ3 LYS   949     -71.069  18.866   8.700  1.00  0.00     0.274 HD
ATOM   2809  HZ2 LYS   949     -72.478  18.432   9.402  1.00  0.00     0.274 HD
ATOM   2810  H   LYS   949     -70.758  26.324  12.126  1.00  0.00     0.163 HD
ATOM   2811  N   GLY   950     -68.808  23.406  13.984  1.00  0.00    -0.351 N 
ATOM   2812  CA  GLY   950     -67.421  22.982  14.108  1.00  0.00     0.225 C 
ATOM   2813  C   GLY   950     -67.337  21.662  13.362  1.00  0.00     0.236 C 
ATOM   2814  O   GLY   950     -68.078  20.732  13.687  1.00  0.00    -0.272 OA
ATOM   2815  H   GLY   950     -69.518  23.267  14.744  1.00  0.00     0.163 HD
ATOM   2816  N   LEU   951     -66.507  21.581  12.314  1.00  0.00    -0.346 N 
ATOM   2817  CA  LEU   951     -66.450  20.377  11.450  1.00  0.00     0.177 C 
ATOM   2818  C   LEU   951     -65.563  19.276  12.014  1.00  0.00     0.240 C 
ATOM   2819  O   LEU   951     -64.380  19.487  12.217  1.00  0.00    -0.271 OA
ATOM   2820  CB  LEU   951     -65.980  20.737  10.032  1.00  0.00     0.038 C 
ATOM   2821  CG  LEU   951     -66.794  21.804   9.274  1.00  0.00    -0.020 C 
ATOM   2822  CD1 LEU   951     -66.061  22.225   7.975  1.00  0.00     0.009 C 
ATOM   2823  CD2 LEU   951     -68.207  21.316   8.954  1.00  0.00     0.009 C 
ATOM   2824  H   LEU   951     -65.916  22.416  12.158  1.00  0.00     0.163 HD
ATOM   2825  N   GLY   952     -66.137  18.106  12.248  1.00  0.00    -0.351 N 
ATOM   2826  CA  GLY   952     -65.373  16.972  12.754  1.00  0.00     0.225 C 
ATOM   2827  C   GLY   952     -64.882  16.059  11.649  1.00  0.00     0.236 C 
ATOM   2828  O   GLY   952     -65.362  16.148  10.513  1.00  0.00    -0.272 OA
ATOM   2829  H   GLY   952     -67.154  18.066  12.045  1.00  0.00     0.163 HD
ATOM   2830  N   LYS   953     -63.931  15.156  11.979  1.00  0.00    -0.346 N 
ATOM   2831  CA  LYS   953     -63.406  14.169  11.026  1.00  0.00     0.176 C 
ATOM   2832  C   LYS   953     -64.448  13.053  10.778  1.00  0.00     0.241 C 
ATOM   2833  O   LYS   953     -64.450  12.423   9.721  1.00  0.00    -0.271 OA
ATOM   2834  CB  LYS   953     -62.093  13.560  11.544  1.00  0.00     0.035 C 
ATOM   2835  CG  LYS   953     -60.970  14.576  11.751  1.00  0.00     0.004 C 
ATOM   2836  CD  LYS   953     -59.882  14.040  12.673  1.00  0.00     0.027 C 
ATOM   2837  CE  LYS   953     -58.919  15.115  13.102  1.00  0.00     0.229 C 
ATOM   2838  NZ  LYS   953     -57.902  14.589  14.052  1.00  0.00    -0.079 N 
ATOM   2839  HZ1 LYS   953     -57.568  15.335  14.627  1.00  0.00     0.274 HD
ATOM   2840  HZ3 LYS   953     -58.318  13.884  14.626  1.00  0.00     0.274 HD
ATOM   2841  HZ2 LYS   953     -57.140  14.196  13.538  1.00  0.00     0.274 HD
ATOM   2842  H   LYS   953     -63.607  15.225  12.966  1.00  0.00     0.163 HD
ATOM   2843  N   THR   954     -65.324  12.819  11.775  1.00  0.00    -0.344 N 
ATOM   2844  CA  THR   954     -66.374  11.800  11.744  1.00  0.00     0.205 C 
ATOM   2845  C   THR   954     -67.747  12.485  11.856  1.00  0.00     0.243 C 
ATOM   2846  O   THR   954     -67.952  13.369  12.690  1.00  0.00    -0.271 OA
ATOM   2847  CB  THR   954     -66.121  10.758  12.841  1.00  0.00     0.146 C 
ATOM   2848  CG2 THR   954     -67.183   9.671  12.889  1.00  0.00     0.042 C 
ATOM   2849  OG1 THR   954     -64.845  10.167  12.610  1.00  0.00    -0.393 OA
ATOM   2850  H   THR   954     -65.180  13.457  12.606  1.00  0.00     0.163 HD
ATOM   2851  HG1 THR   954     -64.626  10.173  11.627  1.00  0.00     0.210 HD
ATOM   2852  N   THR   955     -68.670  12.075  10.991  1.00  0.00    -0.344 N 
ATOM   2853  CA  THR   955     -70.013  12.629  10.915  1.00  0.00     0.205 C 
ATOM   2854  C   THR   955     -71.052  11.498  10.804  1.00  0.00     0.245 C 
ATOM   2855  O   THR   955     -70.726  10.453  10.226  1.00  0.00    -0.271 OA
ATOM   2856  CB  THR   955     -70.091  13.626   9.725  1.00  0.00     0.146 C 
ATOM   2857  CG2 THR   955     -69.929  12.959   8.339  1.00  0.00     0.042 C 
ATOM   2858  OG1 THR   955     -71.328  14.324   9.774  1.00  0.00    -0.393 OA
ATOM   2859  H   THR   955     -68.339  11.302  10.355  1.00  0.00     0.163 HD
ATOM   2860  HG1 THR   955     -72.096  13.700   9.586  1.00  0.00     0.210 HD
ATOM   2861  N   PRO   956     -72.291  11.655  11.349  1.00  0.00    -0.337 N 
ATOM   2862  CA  PRO   956     -73.308  10.605  11.149  1.00  0.00     0.179 C 
ATOM   2863  C   PRO   956     -73.607  10.479   9.664  1.00  0.00     0.241 C 
ATOM   2864  O   PRO   956     -73.715  11.499   8.993  1.00  0.00    -0.271 OA
ATOM   2865  CB  PRO   956     -74.532  11.123  11.928  1.00  0.00     0.037 C 
ATOM   2866  CG  PRO   956     -74.042  12.237  12.764  1.00  0.00     0.022 C 
ATOM   2867  CD  PRO   956     -72.860  12.811  12.075  1.00  0.00     0.127 C 
ATOM   2868  N   ASP   957     -73.690   9.251   9.143  1.00  0.00    -0.345 N 
ATOM   2869  CA  ASP   957     -73.952   8.993   7.724  1.00  0.00     0.186 C 
ATOM   2870  C   ASP   957     -75.187   9.781   7.238  1.00  0.00     0.243 C 
ATOM   2871  O   ASP   957     -76.298   9.502   7.690  1.00  0.00    -0.271 OA
ATOM   2872  CB  ASP   957     -74.112   7.487   7.478  1.00  0.00     0.147 C 
ATOM   2873  CG  ASP   957     -74.353   7.089   6.036  1.00  0.00     0.175 C 
ATOM   2874  OD1 ASP   957     -74.039   7.899   5.131  1.00  0.00    -0.648 OA
ATOM   2875  OD2 ASP   957     -74.857   5.974   5.810  1.00  0.00    -0.648 OA
ATOM   2876  H   ASP   957     -73.551   8.482   9.841  1.00  0.00     0.163 HD
ATOM   2877  N   PRO   958     -74.999  10.773   6.325  1.00  0.00    -0.337 N 
ATOM   2878  CA  PRO   958     -76.140  11.604   5.876  1.00  0.00     0.179 C 
ATOM   2879  C   PRO   958     -77.267  10.845   5.173  1.00  0.00     0.241 C 
ATOM   2880  O   PRO   958     -78.386  11.348   5.152  1.00  0.00    -0.271 OA
ATOM   2881  CB  PRO   958     -75.495  12.599   4.908  1.00  0.00     0.037 C 
ATOM   2882  CG  PRO   958     -74.052  12.649   5.327  1.00  0.00     0.022 C 
ATOM   2883  CD  PRO   958     -73.739  11.232   5.701  1.00  0.00     0.127 C 
ATOM   2884  N   SER   959     -76.992   9.641   4.634  1.00  0.00    -0.344 N 
ATOM   2885  CA  SER   959     -78.003   8.828   3.961  1.00  0.00     0.200 C 
ATOM   2886  C   SER   959     -78.993   8.215   4.978  1.00  0.00     0.243 C 
ATOM   2887  O   SER   959     -80.112   7.849   4.611  1.00  0.00    -0.271 OA
ATOM   2888  CB  SER   959     -77.341   7.736   3.122  1.00  0.00     0.199 C 
ATOM   2889  OG  SER   959     -76.758   6.711   3.913  1.00  0.00    -0.398 OA
ATOM   2890  H   SER   959     -75.998   9.347   4.742  1.00  0.00     0.163 HD
ATOM   2891  HG  SER   959     -75.901   7.041   4.305  1.00  0.00     0.209 HD
ATOM   2892  N   ALA   960     -78.581   8.104   6.254  1.00  0.00    -0.346 N 
ATOM   2893  CA  ALA   960     -79.445   7.572   7.302  1.00  0.00     0.172 C 
ATOM   2894  C   ALA   960     -80.175   8.708   8.080  1.00  0.00     0.240 C 
ATOM   2895  O   ALA   960     -80.883   8.436   9.052  1.00  0.00    -0.271 OA
ATOM   2896  CB  ALA   960     -78.643   6.695   8.246  1.00  0.00     0.042 C 
ATOM   2897  H   ALA   960     -77.608   8.427   6.418  1.00  0.00     0.163 HD
ATOM   2898  N   ASN   961     -80.036   9.960   7.626  1.00  0.00    -0.346 N 
ATOM   2899  CA  ASN   961     -80.733  11.108   8.226  1.00  0.00     0.185 C 
ATOM   2900  C   ASN   961     -82.246  10.964   7.998  1.00  0.00     0.241 C 
ATOM   2901  O   ASN   961     -82.657  10.546   6.902  1.00  0.00    -0.271 OA
ATOM   2902  CB  ASN   961     -80.250  12.413   7.588  1.00  0.00     0.137 C 
ATOM   2903  CG  ASN   961     -79.573  13.349   8.542  1.00  0.00     0.217 C 
ATOM   2904  H   ASN   961     -79.392  10.052   6.811  1.00  0.00     0.163 HD
ATOM   2905  OD1 ASN   961     -80.224  14.233   9.135  1.00  0.00    -0.274 OA
ATOM   2906  ND2 ASN   961     -78.243  13.179   8.698  1.00  0.00    -0.370 N 
ATOM   2907 2HD2 ASN   961     -77.737  13.768   9.323  1.00  0.00     0.159 HD
ATOM   2908 1HD2 ASN   961     -77.777  12.463   8.183  1.00  0.00     0.159 HD
ATOM   2909  N   ILE   962     -83.063  11.272   9.022  1.00  0.00    -0.346 N 
ATOM   2910  CA  ILE   962     -84.518  11.206   8.880  1.00  0.00     0.180 C 
ATOM   2911  C   ILE   962     -85.121  12.557   9.278  1.00  0.00     0.241 C 
ATOM   2912  O   ILE   962     -84.537  13.286  10.077  1.00  0.00    -0.271 OA
ATOM   2913  CB  ILE   962     -85.186  10.015   9.626  1.00  0.00     0.013 C 
ATOM   2914  CG1 ILE   962     -84.973  10.087  11.160  1.00  0.00     0.002 C 
ATOM   2915  CG2 ILE   962     -84.759   8.652   9.046  1.00  0.00     0.012 C 
ATOM   2916  CD1 ILE   962     -86.086   9.442  11.952  1.00  0.00     0.005 C 
ATOM   2917  H   ILE   962     -82.580  11.551   9.891  1.00  0.00     0.163 HD
ATOM   2918  N   SER   963     -86.264  12.899   8.686  1.00  0.00    -0.344 N 
ATOM   2919  CA  SER   963     -86.992  14.131   8.980  1.00  0.00     0.200 C 
ATOM   2920  C   SER   963     -88.246  13.770   9.805  1.00  0.00     0.243 C 
ATOM   2921  O   SER   963     -89.134  13.023   9.346  1.00  0.00    -0.271 OA
ATOM   2922  CB  SER   963     -87.343  14.874   7.700  1.00  0.00     0.199 C 
ATOM   2923  OG  SER   963     -88.111  16.031   7.975  1.00  0.00    -0.398 OA
ATOM   2924  H   SER   963     -86.603  12.197   7.979  1.00  0.00     0.163 HD
ATOM   2925  HG  SER   963     -87.543  16.704   8.447  1.00  0.00     0.209 HD
ATOM   2926  N   LEU   964     -88.276  14.273  11.042  1.00  0.00    -0.346 N 
ATOM   2927  CA  LEU   964     -89.336  14.032  12.016  1.00  0.00     0.177 C 
ATOM   2928  C   LEU   964     -89.986  15.361  12.395  1.00  0.00     0.241 C 
ATOM   2929  O   LEU   964     -89.329  16.192  13.015  1.00  0.00    -0.271 OA
ATOM   2930  CB  LEU   964     -88.670  13.379  13.233  1.00  0.00     0.038 C 
ATOM   2931  CG  LEU   964     -89.532  12.563  14.167  1.00  0.00    -0.020 C 
ATOM   2932  CD1 LEU   964     -89.922  11.250  13.527  1.00  0.00     0.009 C 
ATOM   2933  CD2 LEU   964     -88.802  12.308  15.470  1.00  0.00     0.009 C 
ATOM   2934  H   LEU   964     -87.437  14.882  11.263  1.00  0.00     0.163 HD
ATOM   2935  N   ASP   965     -91.250  15.590  11.973  1.00  0.00    -0.346 N 
ATOM   2936  CA  ASP   965     -92.016  16.825  12.231  1.00  0.00     0.186 C 
ATOM   2937  C   ASP   965     -91.238  18.089  11.719  1.00  0.00     0.241 C 
ATOM   2938  O   ASP   965     -91.208  19.135  12.367  1.00  0.00    -0.271 OA
ATOM   2939  CB  ASP   965     -92.372  16.924  13.740  1.00  0.00     0.147 C 
ATOM   2940  CG  ASP   965     -93.335  18.022  14.181  1.00  0.00     0.175 C 
ATOM   2941  OD1 ASP   965     -94.094  18.535  13.324  1.00  0.00    -0.648 OA
ATOM   2942  OD2 ASP   965     -93.317  18.377  15.387  1.00  0.00    -0.648 OA
ATOM   2943  H   ASP   965     -91.655  14.784  11.426  1.00  0.00     0.163 HD
ATOM   2944  N   GLY   966     -90.624  17.952  10.544  1.00  0.00    -0.351 N 
ATOM   2945  CA  GLY   966     -89.842  19.009   9.907  1.00  0.00     0.225 C 
ATOM   2946  C   GLY   966     -88.472  19.229  10.527  1.00  0.00     0.236 C 
ATOM   2947  O   GLY   966     -87.818  20.232  10.237  1.00  0.00    -0.272 OA
ATOM   2948  H   GLY   966     -90.752  17.003  10.107  1.00  0.00     0.163 HD
ATOM   2949  N   VAL   967     -88.027  18.308  11.382  1.00  0.00    -0.346 N 
ATOM   2950  CA  VAL   967     -86.739  18.401  12.072  1.00  0.00     0.180 C 
ATOM   2951  C   VAL   967     -85.848  17.245  11.637  1.00  0.00     0.241 C 
ATOM   2952  O   VAL   967     -86.284  16.086  11.684  1.00  0.00    -0.271 OA
ATOM   2953  CB  VAL   967     -86.934  18.410  13.624  1.00  0.00     0.009 C 
ATOM   2954  CG1 VAL   967     -85.609  18.563  14.361  1.00  0.00     0.012 C 
ATOM   2955  CG2 VAL   967     -87.924  19.497  14.049  1.00  0.00     0.012 C 
ATOM   2956  H   VAL   967     -88.685  17.502  11.520  1.00  0.00     0.163 HD
ATOM   2957  N   ASP   968     -84.586  17.555  11.250  1.00  0.00    -0.345 N 
ATOM   2958  CA  ASP   968     -83.626  16.510  10.882  1.00  0.00     0.186 C 
ATOM   2959  C   ASP   968     -83.068  15.805  12.125  1.00  0.00     0.241 C 
ATOM   2960  O   ASP   968     -82.665  16.464  13.089  1.00  0.00    -0.271 OA
ATOM   2961  CB  ASP   968     -82.475  17.068  10.030  1.00  0.00     0.147 C 
ATOM   2962  CG  ASP   968     -82.961  17.659   8.718  1.00  0.00     0.175 C 
ATOM   2963  OD1 ASP   968     -83.683  16.939   7.964  1.00  0.00    -0.648 OA
ATOM   2964  OD2 ASP   968     -82.685  18.863   8.469  1.00  0.00    -0.648 OA
ATOM   2965  H   ASP   968     -84.376  18.563  11.241  1.00  0.00     0.163 HD
ATOM   2966  N   VAL   969     -83.061  14.473  12.089  1.00  0.00    -0.346 N 
ATOM   2967  CA  VAL   969     -82.523  13.604  13.148  1.00  0.00     0.180 C 
ATOM   2968  C   VAL   969     -81.317  12.856  12.523  1.00  0.00     0.243 C 
ATOM   2969  O   VAL   969     -81.514  11.952  11.722  1.00  0.00    -0.271 OA
ATOM   2970  CB  VAL   969     -83.583  12.649  13.769  1.00  0.00     0.009 C 
ATOM   2971  CG1 VAL   969     -83.002  11.864  14.946  1.00  0.00     0.012 C 
ATOM   2972  CG2 VAL   969     -84.829  13.413  14.197  1.00  0.00     0.012 C 
ATOM   2973  H   VAL   969     -83.489  14.074  11.206  1.00  0.00     0.163 HD
ATOM   2974  N   PRO   970     -80.066  13.274  12.814  1.00  0.00    -0.337 N 
ATOM   2975  CA  PRO   970     -78.907  12.612  12.185  1.00  0.00     0.179 C 
ATOM   2976  C   PRO   970     -78.517  11.339  12.940  1.00  0.00     0.241 C 
ATOM   2977  O   PRO   970     -77.459  11.281  13.563  1.00  0.00    -0.271 OA
ATOM   2978  CB  PRO   970     -77.818  13.686  12.244  1.00  0.00     0.037 C 
ATOM   2979  CG  PRO   970     -78.152  14.468  13.518  1.00  0.00     0.022 C 
ATOM   2980  CD  PRO   970     -79.648  14.369  13.724  1.00  0.00     0.127 C 
ATOM   2981  N   LEU   971     -79.371  10.318  12.876  1.00  0.00    -0.346 N 
ATOM   2982  CA  LEU   971     -79.135   9.078  13.612  1.00  0.00     0.177 C 
ATOM   2983  C   LEU   971     -78.311   8.044  12.820  1.00  0.00     0.240 C 
ATOM   2984  O   LEU   971     -78.247   6.888  13.216  1.00  0.00    -0.271 OA
ATOM   2985  CB  LEU   971     -80.445   8.445  14.142  1.00  0.00     0.038 C 
ATOM   2986  CG  LEU   971     -81.698   8.437  13.283  1.00  0.00    -0.020 C 
ATOM   2987  CD1 LEU   971     -81.550   7.526  12.109  1.00  0.00     0.009 C 
ATOM   2988  CD2 LEU   971     -82.868   7.946  14.099  1.00  0.00     0.009 C 
ATOM   2989  H   LEU   971     -80.198  10.478  12.272  1.00  0.00     0.163 HD
ATOM   2990  N   GLY   972     -77.638   8.488  11.768  1.00  0.00    -0.351 N 
ATOM   2991  CA  GLY   972     -76.759   7.627  10.986  1.00  0.00     0.225 C 
ATOM   2992  C   GLY   972     -75.508   7.244  11.748  1.00  0.00     0.236 C 
ATOM   2993  O   GLY   972     -75.043   7.992  12.615  1.00  0.00    -0.272 OA
ATOM   2994  H   GLY   972     -77.789   9.497  11.549  1.00  0.00     0.163 HD
ATOM   2995  N   THR   973     -74.970   6.068  11.448  1.00  0.00    -0.344 N 
ATOM   2996  CA  THR   973     -73.743   5.566  12.061  1.00  0.00     0.205 C 
ATOM   2997  C   THR   973     -72.575   6.484  11.623  1.00  0.00     0.243 C 
ATOM   2998  O   THR   973     -72.601   7.007  10.510  1.00  0.00    -0.271 OA
ATOM   2999  CB  THR   973     -73.541   4.068  11.727  1.00  0.00     0.146 C 
ATOM   3000  CG2 THR   973     -73.397   3.794  10.255  1.00  0.00     0.042 C 
ATOM   3001  OG1 THR   973     -72.387   3.601  12.402  1.00  0.00    -0.393 OA
ATOM   3002  H   THR   973     -75.505   5.524  10.727  1.00  0.00     0.163 HD
ATOM   3003  HG1 THR   973     -72.597   3.390  13.366  1.00  0.00     0.210 HD
ATOM   3004  N   GLY   974     -71.619   6.713  12.522  1.00  0.00    -0.350 N 
ATOM   3005  CA  GLY   974     -70.463   7.578  12.298  1.00  0.00     0.225 C 
ATOM   3006  C   GLY   974     -69.557   7.127  11.176  1.00  0.00     0.236 C 
ATOM   3007  O   GLY   974     -68.998   6.026  11.232  1.00  0.00    -0.272 OA
ATOM   3008  H   GLY   974     -71.771   6.203  13.436  1.00  0.00     0.163 HD
ATOM   3009  N   ILE   975     -69.449   7.963  10.125  1.00  0.00    -0.346 N 
ATOM   3010  CA  ILE   975     -68.604   7.712   8.945  1.00  0.00     0.180 C 
ATOM   3011  C   ILE   975     -67.637   8.879   8.786  1.00  0.00     0.241 C 
ATOM   3012  O   ILE   975     -67.877   9.953   9.339  1.00  0.00    -0.271 OA
ATOM   3013  CB  ILE   975     -69.427   7.471   7.636  1.00  0.00     0.013 C 
ATOM   3014  CG1 ILE   975     -70.217   8.734   7.196  1.00  0.00     0.002 C 
ATOM   3015  CG2 ILE   975     -70.331   6.238   7.757  1.00  0.00     0.012 C 
ATOM   3016  CD1 ILE   975     -70.575   8.790   5.678  1.00  0.00     0.005 C 
ATOM   3017  H   ILE   975     -70.035   8.832  10.222  1.00  0.00     0.163 HD
ATOM   3018  N   SER   976     -66.568   8.681   8.002  1.00  0.00    -0.344 N 
ATOM   3019  CA  SER   976     -65.589   9.728   7.723  1.00  0.00     0.200 C 
ATOM   3020  C   SER   976     -66.238  10.879   6.945  1.00  0.00     0.243 C 
ATOM   3021  O   SER   976     -67.028  10.647   6.028  1.00  0.00    -0.271 OA
ATOM   3022  CB  SER   976     -64.414   9.154   6.941  1.00  0.00     0.199 C 
ATOM   3023  OG  SER   976     -63.469  10.160   6.615  1.00  0.00    -0.398 OA
ATOM   3024  H   SER   976     -66.500   7.715   7.611  1.00  0.00     0.163 HD
ATOM   3025  HG  SER   976     -63.498  10.880   7.307  1.00  0.00     0.209 HD
ATOM   3026  N   SER   977     -65.931  12.114   7.343  1.00  0.00    -0.344 N 
ATOM   3027  CA  SER   977     -66.468  13.311   6.682  1.00  0.00     0.200 C 
ATOM   3028  C   SER   977     -65.735  13.842   5.458  1.00  0.00     0.242 C 
ATOM   3029  O   SER   977     -66.359  14.584   4.707  1.00  0.00    -0.271 OA
ATOM   3030  CB  SER   977     -66.562  14.474   7.654  1.00  0.00     0.199 C 
ATOM   3031  OG  SER   977     -65.285  14.829   8.147  1.00  0.00    -0.398 OA
ATOM   3032  H   SER   977     -65.283  12.159   8.157  1.00  0.00     0.163 HD
ATOM   3033  HG  SER   977     -65.384  15.302   9.022  1.00  0.00     0.209 HD
ATOM   3034  N   GLY   978     -64.468  13.582   5.264  1.00  0.00    -0.350 N 
ATOM   3035  CA  GLY   978     -63.823  14.199   4.109  1.00  0.00     0.225 C 
ATOM   3036  C   GLY   978     -62.905  15.321   4.530  1.00  0.00     0.236 C 
ATOM   3037  O   GLY   978     -61.919  15.572   3.834  1.00  0.00    -0.272 OA
ATOM   3038  H   GLY   978     -64.008  12.969   5.925  1.00  0.00     0.163 HD
ATOM   3039  N   VAL   979     -63.171  15.975   5.700  1.00  0.00    -0.346 N 
ATOM   3040  CA  VAL   979     -62.249  16.976   6.265  1.00  0.00     0.180 C 
ATOM   3041  C   VAL   979     -61.251  16.271   7.175  1.00  0.00     0.241 C 
ATOM   3042  O   VAL   979     -61.644  15.459   8.019  1.00  0.00    -0.271 OA
ATOM   3043  CB  VAL   979     -62.882  18.208   7.001  1.00  0.00     0.009 C 
ATOM   3044  CG1 VAL   979     -63.639  19.109   6.035  1.00  0.00     0.012 C 
ATOM   3045  CG2 VAL   979     -63.777  17.803   8.158  1.00  0.00     0.012 C 
ATOM   3046  H   VAL   979     -64.066  15.703   6.140  1.00  0.00     0.163 HD
ATOM   3047  N   ASN   980     -59.957  16.530   6.955  1.00  0.00    -0.346 N 
ATOM   3048  CA  ASN   980     -58.862  15.974   7.755  1.00  0.00     0.185 C 
ATOM   3049  C   ASN   980     -58.060  17.098   8.358  1.00  0.00     0.241 C 
ATOM   3050  O   ASN   980     -57.351  16.892   9.349  1.00  0.00    -0.271 OA
ATOM   3051  CB  ASN   980     -57.968  15.049   6.929  1.00  0.00     0.137 C 
ATOM   3052  CG  ASN   980     -58.488  13.645   6.913  1.00  0.00     0.217 C 
ATOM   3053  H   ASN   980     -59.789  17.179   6.143  1.00  0.00     0.163 HD
ATOM   3054  OD1 ASN   980     -58.249  12.851   7.841  1.00  0.00    -0.274 OA
ATOM   3055  ND2 ASN   980     -59.223  13.317   5.866  1.00  0.00    -0.370 N 
ATOM   3056 2HD2 ASN   980     -59.613  12.386   5.789  1.00  0.00     0.159 HD
ATOM   3057 1HD2 ASN   980     -59.400  13.983   5.140  1.00  0.00     0.159 HD
ATOM   3058  N   ASP   981     -58.220  18.314   7.789  1.00  0.00    -0.345 N 
ATOM   3059  CA  ASP   981     -57.548  19.550   8.188  1.00  0.00     0.186 C 
ATOM   3060  C   ASP   981     -58.353  20.285   9.285  1.00  0.00     0.241 C 
ATOM   3061  O   ASP   981     -58.497  21.512   9.243  1.00  0.00    -0.271 OA
ATOM   3062  CB  ASP   981     -57.319  20.448   6.951  1.00  0.00     0.147 C 
ATOM   3063  CG  ASP   981     -58.552  20.832   6.133  1.00  0.00     0.175 C 
ATOM   3064  OD1 ASP   981     -59.473  19.980   5.987  1.00  0.00    -0.648 OA
ATOM   3065  OD2 ASP   981     -58.559  21.947   5.563  1.00  0.00    -0.648 OA
ATOM   3066  H   ASP   981     -58.917  18.289   6.981  1.00  0.00     0.163 HD
ATOM   3067  N   THR   982     -58.837  19.526  10.289  1.00  0.00    -0.344 N 
ATOM   3068  CA  THR   982     -59.638  20.052  11.389  1.00  0.00     0.205 C 
ATOM   3069  C   THR   982     -59.104  19.575  12.747  1.00  0.00     0.243 C 
ATOM   3070  O   THR   982     -58.569  18.471  12.869  1.00  0.00    -0.271 OA
ATOM   3071  CB  THR   982     -61.137  19.693  11.219  1.00  0.00     0.146 C 
ATOM   3072  CG2 THR   982     -61.399  18.182  11.126  1.00  0.00     0.042 C 
ATOM   3073  OG1 THR   982     -61.837  20.214  12.342  1.00  0.00    -0.393 OA
ATOM   3074  H   THR   982     -58.580  18.511  10.203  1.00  0.00     0.163 HD
ATOM   3075  HG1 THR   982     -62.808  19.946  12.311  1.00  0.00     0.210 HD
ATOM   3076  N   SER   983     -59.308  20.402  13.772  1.00  0.00    -0.344 N 
ATOM   3077  CA  SER   983     -58.885  20.091  15.131  1.00  0.00     0.200 C 
ATOM   3078  C   SER   983     -59.960  19.277  15.907  1.00  0.00     0.243 C 
ATOM   3079  O   SER   983     -59.695  18.836  17.033  1.00  0.00    -0.271 OA
ATOM   3080  CB  SER   983     -58.542  21.378  15.882  1.00  0.00     0.199 C 
ATOM   3081  OG  SER   983     -59.476  22.415  15.643  1.00  0.00    -0.398 OA
ATOM   3082  H   SER   983     -59.797  21.290  13.515  1.00  0.00     0.163 HD
ATOM   3083  HG  SER   983     -59.752  22.401  14.683  1.00  0.00     0.209 HD
ATOM   3084  N   LEU   984     -61.138  19.048  15.296  1.00  0.00    -0.346 N 
ATOM   3085  CA  LEU   984     -62.226  18.318  15.944  1.00  0.00     0.177 C 
ATOM   3086  C   LEU   984     -62.387  16.899  15.415  1.00  0.00     0.241 C 
ATOM   3087  O   LEU   984     -62.350  16.682  14.209  1.00  0.00    -0.271 OA
ATOM   3088  CB  LEU   984     -63.556  19.073  15.769  1.00  0.00     0.038 C 
ATOM   3089  CG  LEU   984     -63.659  20.407  16.488  1.00  0.00    -0.020 C 
ATOM   3090  CD1 LEU   984     -64.853  21.171  16.002  1.00  0.00     0.009 C 
ATOM   3091  CD2 LEU   984     -63.708  20.204  18.019  1.00  0.00     0.009 C 
ATOM   3092  H   LEU   984     -61.199  19.435  14.332  1.00  0.00     0.163 HD
ATOM   3093  N   LEU   985     -62.598  15.945  16.326  1.00  0.00    -0.346 N 
ATOM   3094  CA  LEU   985     -62.843  14.550  15.960  1.00  0.00     0.177 C 
ATOM   3095  C   LEU   985     -64.301  14.397  15.494  1.00  0.00     0.241 C 
ATOM   3096  O   LEU   985     -64.578  13.682  14.533  1.00  0.00    -0.271 OA
ATOM   3097  CB  LEU   985     -62.558  13.658  17.185  1.00  0.00     0.038 C 
ATOM   3098  CG  LEU   985     -61.192  12.932  17.311  1.00  0.00    -0.020 C 
ATOM   3099  CD1 LEU   985     -60.009  13.737  16.765  1.00  0.00     0.009 C 
ATOM   3100  CD2 LEU   985     -60.929  12.561  18.754  1.00  0.00     0.009 C 
ATOM   3101  H   LEU   985     -62.573  16.280  17.313  1.00  0.00     0.163 HD
ATOM   3102  N   TYR   986     -65.223  15.135  16.158  1.00  0.00    -0.346 N 
ATOM   3103  CA  TYR   986     -66.661  15.111  15.896  1.00  0.00     0.180 C 
ATOM   3104  C   TYR   986     -67.219  16.509  15.756  1.00  0.00     0.241 C 
ATOM   3105  O   TYR   986     -66.619  17.469  16.225  1.00  0.00    -0.271 OA
ATOM   3106  CB  TYR   986     -67.404  14.337  17.023  1.00  0.00     0.073 C 
ATOM   3107  CG  TYR   986     -66.743  13.003  17.290  1.00  0.00    -0.056 A 
ATOM   3108  CD1 TYR   986     -66.765  11.992  16.333  1.00  0.00     0.010 A 
ATOM   3109  CD2 TYR   986     -65.946  12.811  18.420  1.00  0.00     0.010 A 
ATOM   3110  CE1 TYR   986     -66.061  10.806  16.514  1.00  0.00     0.037 A 
ATOM   3111  CE2 TYR   986     -65.223  11.625  18.605  1.00  0.00     0.037 A 
ATOM   3112  CZ  TYR   986     -65.282  10.630  17.644  1.00  0.00     0.065 A 
ATOM   3113  OH  TYR   986     -64.615   9.438  17.803  1.00  0.00    -0.361 OA
ATOM   3114  H   TYR   986     -64.792  15.747  16.905  1.00  0.00     0.163 HD
ATOM   3115  HH  TYR   986     -64.597   9.199  18.772  1.00  0.00     0.217 HD
ATOM   3116  N   ASN   987     -68.356  16.626  15.062  1.00  0.00    -0.346 N 
ATOM   3117  CA  ASN   987     -69.039  17.907  14.883  1.00  0.00     0.185 C 
ATOM   3118  C   ASN   987     -69.519  18.484  16.200  1.00  0.00     0.241 C 
ATOM   3119  O   ASN   987     -69.682  17.775  17.200  1.00  0.00    -0.271 OA
ATOM   3120  CB  ASN   987     -70.263  17.767  13.952  1.00  0.00     0.137 C 
ATOM   3121  CG  ASN   987     -69.974  17.217  12.582  1.00  0.00     0.217 C 
ATOM   3122  H   ASN   987     -68.710  15.730  14.663  1.00  0.00     0.163 HD
ATOM   3123  OD1 ASN   987     -68.941  17.500  11.971  1.00  0.00    -0.274 OA
ATOM   3124  ND2 ASN   987     -70.907  16.435  12.061  1.00  0.00    -0.370 N 
ATOM   3125 2HD2 ASN   987     -70.776  16.028  11.149  1.00  0.00     0.159 HD
ATOM   3126 1HD2 ASN   987     -71.748  16.244  12.570  1.00  0.00     0.159 HD
ATOM   3127  N   GLU   988     -69.745  19.787  16.185  1.00  0.00    -0.346 N 
ATOM   3128  CA  GLU   988     -70.391  20.506  17.263  1.00  0.00     0.177 C 
ATOM   3129  C   GLU   988     -71.116  21.674  16.641  1.00  0.00     0.241 C 
ATOM   3130  O   GLU   988     -70.748  22.105  15.563  1.00  0.00    -0.271 OA
ATOM   3131  CB  GLU   988     -69.476  20.894  18.422  1.00  0.00     0.045 C 
ATOM   3132  CG  GLU   988     -68.259  21.717  18.072  1.00  0.00     0.116 C 
ATOM   3133  CD  GLU   988     -67.342  21.819  19.269  1.00  0.00     0.172 C 
ATOM   3134  OE1 GLU   988     -67.283  22.906  19.884  1.00  0.00    -0.648 OA
ATOM   3135  OE2 GLU   988     -66.771  20.780  19.659  1.00  0.00    -0.648 OA
ATOM   3136  H   GLU   988     -69.408  20.265  15.305  1.00  0.00     0.163 HD
ATOM   3137  N   TYR   989     -72.197  22.104  17.280  1.00  0.00    -0.346 N 
ATOM   3138  CA  TYR   989     -73.082  23.144  16.805  1.00  0.00     0.180 C 
ATOM   3139  C   TYR   989     -73.276  24.153  17.900  1.00  0.00     0.241 C 
ATOM   3140  O   TYR   989     -73.484  23.772  19.049  1.00  0.00    -0.271 OA
ATOM   3141  CB  TYR   989     -74.427  22.540  16.374  1.00  0.00     0.073 C 
ATOM   3142  CG  TYR   989     -74.299  21.430  15.355  1.00  0.00    -0.056 A 
ATOM   3143  CD1 TYR   989     -74.019  20.120  15.749  1.00  0.00     0.010 A 
ATOM   3144  CD2 TYR   989     -74.494  21.676  14.003  1.00  0.00     0.010 A 
ATOM   3145  CE1 TYR   989     -73.883  19.095  14.814  1.00  0.00     0.037 A 
ATOM   3146  CE2 TYR   989     -74.409  20.647  13.063  1.00  0.00     0.037 A 
ATOM   3147  CZ  TYR   989     -74.105  19.355  13.476  1.00  0.00     0.065 A 
ATOM   3148  OH  TYR   989     -74.017  18.341  12.553  1.00  0.00    -0.361 OA
ATOM   3149  H   TYR   989     -72.361  21.600  18.203  1.00  0.00     0.163 HD
ATOM   3150  HH  TYR   989     -73.755  17.496  13.017  1.00  0.00     0.217 HD
ATOM   3151  N   ILE   990     -73.172  25.433  17.550  1.00  0.00    -0.346 N 
ATOM   3152  CA  ILE   990     -73.254  26.533  18.522  1.00  0.00     0.180 C 
ATOM   3153  C   ILE   990     -74.219  27.585  18.046  1.00  0.00     0.241 C 
ATOM   3154  O   ILE   990     -74.137  28.009  16.906  1.00  0.00    -0.271 OA
ATOM   3155  CB  ILE   990     -71.858  27.175  18.816  1.00  0.00     0.013 C 
ATOM   3156  CG1 ILE   990     -70.790  26.114  19.152  1.00  0.00     0.002 C 
ATOM   3157  CG2 ILE   990     -71.970  28.196  19.969  1.00  0.00     0.012 C 
ATOM   3158  CD1 ILE   990     -69.964  25.482  17.913  1.00  0.00     0.005 C 
ATOM   3159  H   ILE   990     -73.027  25.592  16.529  1.00  0.00     0.163 HD
ATOM   3160  N   VAL   991     -75.141  27.992  18.925  1.00  0.00    -0.346 N 
ATOM   3161  CA  VAL   991     -76.072  29.104  18.669  1.00  0.00     0.180 C 
ATOM   3162  C   VAL   991     -75.752  30.150  19.748  1.00  0.00     0.241 C 
ATOM   3163  O   VAL   991     -75.298  29.799  20.847  1.00  0.00    -0.271 OA
ATOM   3164  CB  VAL   991     -77.583  28.700  18.588  1.00  0.00     0.009 C 
ATOM   3165  CG1 VAL   991     -77.849  27.825  17.364  1.00  0.00     0.012 C 
ATOM   3166  CG2 VAL   991     -78.064  28.008  19.865  1.00  0.00     0.012 C 
ATOM   3167  H   VAL   991     -75.146  27.449  19.820  1.00  0.00     0.163 HD
ATOM   3168  N   TYR   992     -75.977  31.407  19.433  1.00  0.00    -0.346 N 
ATOM   3169  CA  TYR   992     -75.632  32.552  20.283  1.00  0.00     0.180 C 
ATOM   3170  C   TYR   992     -76.871  33.306  20.776  1.00  0.00     0.241 C 
ATOM   3171  O   TYR   992     -76.757  34.393  21.307  1.00  0.00    -0.271 OA
ATOM   3172  CB  TYR   992     -74.692  33.494  19.466  1.00  0.00     0.073 C 
ATOM   3173  CG  TYR   992     -73.442  32.740  19.048  1.00  0.00    -0.056 A 
ATOM   3174  CD1 TYR   992     -72.391  32.542  19.947  1.00  0.00     0.010 A 
ATOM   3175  CD2 TYR   992     -73.367  32.110  17.807  1.00  0.00     0.010 A 
ATOM   3176  CE1 TYR   992     -71.269  31.795  19.594  1.00  0.00     0.037 A 
ATOM   3177  CE2 TYR   992     -72.273  31.313  17.464  1.00  0.00     0.037 A 
ATOM   3178  CZ  TYR   992     -71.219  31.175  18.353  1.00  0.00     0.065 A 
ATOM   3179  OH  TYR   992     -70.149  30.388  18.011  1.00  0.00    -0.361 OA
ATOM   3180  H   TYR   992     -76.441  31.537  18.490  1.00  0.00     0.163 HD
ATOM   3181  HH  TYR   992     -69.405  30.544  18.659  1.00  0.00     0.217 HD
ATOM   3182  N   ASP   993     -78.047  32.729  20.583  1.00  0.00    -0.345 N 
ATOM   3183  CA  ASP   993     -79.328  33.268  21.038  1.00  0.00     0.186 C 
ATOM   3184  C   ASP   993     -80.063  32.105  21.673  1.00  0.00     0.241 C 
ATOM   3185  O   ASP   993     -80.294  31.090  21.009  1.00  0.00    -0.271 OA
ATOM   3186  CB  ASP   993     -80.109  33.896  19.867  1.00  0.00     0.147 C 
ATOM   3187  CG  ASP   993     -81.372  34.667  20.250  1.00  0.00     0.175 C 
ATOM   3188  OD1 ASP   993     -81.968  34.368  21.327  1.00  0.00    -0.648 OA
ATOM   3189  OD2 ASP   993     -81.785  35.543  19.467  1.00  0.00    -0.648 OA
ATOM   3190  H   ASP   993     -77.985  31.812  20.053  1.00  0.00     0.163 HD
ATOM   3191  N   ILE   994     -80.389  32.239  22.972  1.00  0.00    -0.346 N 
ATOM   3192  CA  ILE   994     -81.072  31.216  23.786  1.00  0.00     0.180 C 
ATOM   3193  C   ILE   994     -82.433  30.820  23.171  1.00  0.00     0.241 C 
ATOM   3194  O   ILE   994     -82.876  29.706  23.392  1.00  0.00    -0.271 OA
ATOM   3195  CB  ILE   994     -81.238  31.674  25.267  1.00  0.00     0.013 C 
ATOM   3196  CG1 ILE   994     -82.145  32.943  25.389  1.00  0.00     0.002 C 
ATOM   3197  CG2 ILE   994     -79.858  31.854  25.982  1.00  0.00     0.012 C 
ATOM   3198  CD1 ILE   994     -82.629  33.290  26.834  1.00  0.00     0.005 C 
ATOM   3199  H   ILE   994     -80.104  33.174  23.376  1.00  0.00     0.163 HD
ATOM   3200  N   ALA   995     -83.076  31.735  22.395  1.00  0.00    -0.346 N 
ATOM   3201  CA  ALA   995     -84.376  31.516  21.768  1.00  0.00     0.172 C 
ATOM   3202  C   ALA   995     -84.290  30.557  20.562  1.00  0.00     0.240 C 
ATOM   3203  O   ALA   995     -85.322  30.158  20.057  1.00  0.00    -0.271 OA
ATOM   3204  CB  ALA   995     -84.991  32.855  21.334  1.00  0.00     0.042 C 
ATOM   3205  H   ALA   995     -82.533  32.632  22.290  1.00  0.00     0.163 HD
ATOM   3206  N   GLN   996     -83.071  30.192  20.099  1.00  0.00    -0.346 N 
ATOM   3207  CA  GLN   996     -82.900  29.285  18.957  1.00  0.00     0.177 C 
ATOM   3208  C   GLN   996     -82.976  27.801  19.367  1.00  0.00     0.241 C 
ATOM   3209  O   GLN   996     -82.746  26.930  18.541  1.00  0.00    -0.271 OA
ATOM   3210  CB  GLN   996     -81.572  29.563  18.244  1.00  0.00     0.044 C 
ATOM   3211  CG  GLN   996     -81.698  30.673  17.217  1.00  0.00     0.105 C 
ATOM   3212  CD  GLN   996     -80.359  31.025  16.651  1.00  0.00     0.215 C 
ATOM   3213  H   GLN   996     -82.277  30.610  20.623  1.00  0.00     0.163 HD
ATOM   3214 2HE2 GLN   996     -80.516  29.556  15.280  1.00  0.00     0.159 HD
ATOM   3215  OE1 GLN   996     -79.687  31.907  17.152  1.00  0.00    -0.274 OA
ATOM   3216  NE2 GLN   996     -79.916  30.313  15.616  1.00  0.00    -0.370 N 
ATOM   3217 1HE2 GLN   996     -79.024  30.513  15.183  1.00  0.00     0.159 HD
ATOM   3218  N   VAL   997     -83.300  27.526  20.641  1.00  0.00    -0.346 N 
ATOM   3219  CA  VAL   997     -83.376  26.185  21.197  1.00  0.00     0.180 C 
ATOM   3220  C   VAL   997     -84.767  25.889  21.723  1.00  0.00     0.241 C 
ATOM   3221  O   VAL   997     -85.318  26.634  22.512  1.00  0.00    -0.271 OA
ATOM   3222  CB  VAL   997     -82.321  25.955  22.337  1.00  0.00     0.009 C 
ATOM   3223  CG1 VAL   997     -82.335  24.498  22.810  1.00  0.00     0.012 C 
ATOM   3224  CG2 VAL   997     -80.916  26.373  21.903  1.00  0.00     0.012 C 
ATOM   3225  H   VAL   997     -83.498  28.392  21.213  1.00  0.00     0.163 HD
ATOM   3226  N   ASN   998     -85.287  24.722  21.350  1.00  0.00    -0.346 N 
ATOM   3227  CA  ASN   998     -86.531  24.227  21.891  1.00  0.00     0.185 C 
ATOM   3228  C   ASN   998     -86.242  22.836  22.433  1.00  0.00     0.241 C 
ATOM   3229  O   ASN   998     -86.035  21.908  21.654  1.00  0.00    -0.271 OA
ATOM   3230  CB  ASN   998     -87.655  24.251  20.843  1.00  0.00     0.137 C 
ATOM   3231  CG  ASN   998     -89.057  24.003  21.396  1.00  0.00     0.217 C 
ATOM   3232  H   ASN   998     -84.719  24.207  20.641  1.00  0.00     0.163 HD
ATOM   3233  OD1 ASN   998     -89.950  23.623  20.658  1.00  0.00    -0.274 OA
ATOM   3234  ND2 ASN   998     -89.300  24.216  22.696  1.00  0.00    -0.370 N 
ATOM   3235 2HD2 ASN   998     -90.176  24.064  23.081  1.00  0.00     0.159 HD
ATOM   3236 1HD2 ASN   998     -88.538  24.545  23.278  1.00  0.00     0.159 HD
ATOM   3237  N   LEU   999     -86.151  22.702  23.761  1.00  0.00    -0.346 N 
ATOM   3238  CA  LEU   999     -85.893  21.395  24.401  1.00  0.00     0.177 C 
ATOM   3239  C   LEU   999     -87.075  20.452  24.167  1.00  0.00     0.241 C 
ATOM   3240  O   LEU   999     -88.228  20.855  24.370  1.00  0.00    -0.271 OA
ATOM   3241  CB  LEU   999     -85.577  21.535  25.910  1.00  0.00     0.038 C 
ATOM   3242  CG  LEU   999     -84.354  22.412  26.283  1.00  0.00    -0.020 C 
ATOM   3243  CD1 LEU   999     -84.140  22.427  27.810  1.00  0.00     0.009 C 
ATOM   3244  CD2 LEU   999     -83.110  21.950  25.565  1.00  0.00     0.009 C 
ATOM   3245  H   LEU   999     -86.275  23.580  24.298  1.00  0.00     0.163 HD
ATOM   3246  N   LYS  1000     -86.799  19.228  23.677  1.00  0.00    -0.346 N 
ATOM   3247  CA  LYS  1000     -87.862  18.262  23.339  1.00  0.00     0.176 C 
ATOM   3248  C   LYS  1000     -87.884  17.043  24.254  1.00  0.00     0.241 C 
ATOM   3249  O   LYS  1000     -88.953  16.620  24.677  1.00  0.00    -0.271 OA
ATOM   3250  CB  LYS  1000     -87.702  17.776  21.876  1.00  0.00     0.035 C 
ATOM   3251  CG  LYS  1000     -87.545  18.882  20.792  1.00  0.00     0.004 C 
ATOM   3252  CD  LYS  1000     -88.703  19.909  20.705  1.00  0.00     0.027 C 
ATOM   3253  CE  LYS  1000     -90.059  19.350  20.371  1.00  0.00     0.229 C 
ATOM   3254  NZ  LYS  1000     -91.114  20.399  20.449  1.00  0.00    -0.079 N 
ATOM   3255  HZ1 LYS  1000     -91.452  20.460  21.388  1.00  0.00     0.274 HD
ATOM   3256  HZ3 LYS  1000     -90.727  21.278  20.174  1.00  0.00     0.274 HD
ATOM   3257  HZ2 LYS  1000     -91.866  20.158  19.837  1.00  0.00     0.274 HD
ATOM   3258  H   LYS  1000     -85.790  19.028  23.560  1.00  0.00     0.163 HD
ATOM   3259  N   TYR  1001     -86.722  16.433  24.498  1.00  0.00    -0.346 N 
ATOM   3260  CA  TYR  1001     -86.631  15.238  25.329  1.00  0.00     0.180 C 
ATOM   3261  C   TYR  1001     -85.524  15.337  26.343  1.00  0.00     0.241 C 
ATOM   3262  O   TYR  1001     -84.529  16.040  26.135  1.00  0.00    -0.271 OA
ATOM   3263  CB  TYR  1001     -86.401  13.972  24.469  1.00  0.00     0.073 C 
ATOM   3264  CG  TYR  1001     -87.435  13.765  23.376  1.00  0.00    -0.056 A 
ATOM   3265  CD1 TYR  1001     -88.635  13.105  23.638  1.00  0.00     0.010 A 
ATOM   3266  CD2 TYR  1001     -87.200  14.209  22.073  1.00  0.00     0.010 A 
ATOM   3267  CE1 TYR  1001     -89.592  12.917  22.637  1.00  0.00     0.037 A 
ATOM   3268  CE2 TYR  1001     -88.162  14.060  21.074  1.00  0.00     0.037 A 
ATOM   3269  CZ  TYR  1001     -89.348  13.396  21.357  1.00  0.00     0.065 A 
ATOM   3270  OH  TYR  1001     -90.264  13.216  20.361  1.00  0.00    -0.361 OA
ATOM   3271  H   TYR  1001     -85.897  16.881  24.047  1.00  0.00     0.163 HD
ATOM   3272  HH  TYR  1001     -91.084  12.783  20.736  1.00  0.00     0.217 HD
ATOM   3273  N   LEU  1002     -85.688  14.582  27.428  1.00  0.00    -0.346 N 
ATOM   3274  CA  LEU  1002     -84.730  14.413  28.500  1.00  0.00     0.177 C 
ATOM   3275  C   LEU  1002     -84.579  12.910  28.670  1.00  0.00     0.241 C 
ATOM   3276  O   LEU  1002     -85.567  12.207  28.876  1.00  0.00    -0.271 OA
ATOM   3277  CB  LEU  1002     -85.191  15.121  29.805  1.00  0.00     0.038 C 
ATOM   3278  CG  LEU  1002     -84.207  15.125  31.008  1.00  0.00    -0.020 C 
ATOM   3279  CD1 LEU  1002     -84.622  16.122  32.035  1.00  0.00     0.009 C 
ATOM   3280  CD2 LEU  1002     -84.232  13.816  31.742  1.00  0.00     0.009 C 
ATOM   3281  H   LEU  1002     -86.637  14.087  27.438  1.00  0.00     0.163 HD
ATOM   3282  N   LEU  1003     -83.355  12.411  28.550  1.00  0.00    -0.346 N 
ATOM   3283  CA  LEU  1003     -83.116  10.984  28.692  1.00  0.00     0.177 C 
ATOM   3284  C   LEU  1003     -82.357  10.694  29.967  1.00  0.00     0.241 C 
ATOM   3285  O   LEU  1003     -81.377  11.381  30.283  1.00  0.00    -0.271 OA
ATOM   3286  CB  LEU  1003     -82.299  10.446  27.512  1.00  0.00     0.038 C 
ATOM   3287  CG  LEU  1003     -83.012  10.069  26.233  1.00  0.00    -0.020 C 
ATOM   3288  CD1 LEU  1003     -83.598  11.269  25.527  1.00  0.00     0.009 C 
ATOM   3289  CD2 LEU  1003     -82.034   9.405  25.303  1.00  0.00     0.009 C 
ATOM   3290  H   LEU  1003     -82.614  13.104  28.354  1.00  0.00     0.163 HD
ATOM   3291  N   LYS  1004     -82.790   9.657  30.668  1.00  0.00    -0.346 N 
ATOM   3292  CA  LYS  1004     -82.081   9.153  31.829  1.00  0.00     0.176 C 
ATOM   3293  C   LYS  1004     -81.244   7.990  31.286  1.00  0.00     0.241 C 
ATOM   3294  O   LYS  1004     -81.815   7.028  30.762  1.00  0.00    -0.271 OA
ATOM   3295  CB  LYS  1004     -83.066   8.741  32.942  1.00  0.00     0.035 C 
ATOM   3296  CG  LYS  1004     -82.402   8.177  34.198  1.00  0.00     0.004 C 
ATOM   3297  CD  LYS  1004     -83.458   7.727  35.199  1.00  0.00     0.027 C 
ATOM   3298  CE  LYS  1004     -82.944   6.698  36.163  1.00  0.00     0.229 C 
ATOM   3299  NZ  LYS  1004     -83.836   6.571  37.348  1.00  0.00    -0.079 N 
ATOM   3300  HZ1 LYS  1004     -83.688   5.682  37.781  1.00  0.00     0.274 HD
ATOM   3301  HZ3 LYS  1004     -83.627   7.300  37.999  1.00  0.00     0.274 HD
ATOM   3302  HZ2 LYS  1004     -84.789   6.646  37.055  1.00  0.00     0.274 HD
ATOM   3303  H   LYS  1004     -83.680   9.237  30.314  1.00  0.00     0.163 HD
ATOM   3304  N   LEU  1005     -79.908   8.126  31.306  1.00  0.00    -0.346 N 
ATOM   3305  CA  LEU  1005     -79.021   7.094  30.768  1.00  0.00     0.177 C 
ATOM   3306  C   LEU  1005     -78.218   6.391  31.829  1.00  0.00     0.241 C 
ATOM   3307  O   LEU  1005     -77.727   7.009  32.780  1.00  0.00    -0.271 OA
ATOM   3308  CB  LEU  1005     -78.001   7.666  29.749  1.00  0.00     0.038 C 
ATOM   3309  CG  LEU  1005     -78.474   8.467  28.537  1.00  0.00    -0.020 C 
ATOM   3310  CD1 LEU  1005     -77.300   9.200  27.930  1.00  0.00     0.009 C 
ATOM   3311  CD2 LEU  1005     -79.107   7.561  27.497  1.00  0.00     0.009 C 
ATOM   3312  H   LEU  1005     -79.571   9.010  31.728  1.00  0.00     0.163 HD
ATOM   3313  N   LYS  1006     -78.001   5.107  31.600  1.00  0.00    -0.346 N 
ATOM   3314  CA  LYS  1006     -77.121   4.278  32.388  1.00  0.00     0.176 C 
ATOM   3315  C   LYS  1006     -75.808   4.169  31.620  1.00  0.00     0.241 C 
ATOM   3316  O   LYS  1006     -75.812   3.832  30.426  1.00  0.00    -0.271 OA
ATOM   3317  CB  LYS  1006     -77.754   2.895  32.649  1.00  0.00     0.035 C 
ATOM   3318  CG  LYS  1006     -76.830   1.882  33.321  1.00  0.00     0.004 C 
ATOM   3319  CD  LYS  1006     -76.639   2.137  34.817  1.00  0.00     0.027 C 
ATOM   3320  CE  LYS  1006     -75.672   1.150  35.434  1.00  0.00     0.229 C 
ATOM   3321  NZ  LYS  1006     -76.178  -0.255  35.362  1.00  0.00    -0.079 N 
ATOM   3322  HZ1 LYS  1006     -76.833  -0.406  36.100  1.00  0.00     0.274 HD
ATOM   3323  HZ3 LYS  1006     -76.624  -0.398  34.480  1.00  0.00     0.274 HD
ATOM   3324  HZ2 LYS  1006     -75.410  -0.886  35.458  1.00  0.00     0.274 HD
ATOM   3325  H   LYS  1006     -78.542   4.731  30.769  1.00  0.00     0.163 HD
ATOM   3326  N   PHE  1007     -74.706   4.512  32.291  1.00  0.00    -0.346 N 
ATOM   3327  CA  PHE  1007     -73.357   4.410  31.747  1.00  0.00     0.180 C 
ATOM   3328  C   PHE  1007     -72.768   3.113  32.251  1.00  0.00     0.241 C 
ATOM   3329  O   PHE  1007     -72.559   2.975  33.456  1.00  0.00    -0.271 OA
ATOM   3330  CB  PHE  1007     -72.488   5.615  32.170  1.00  0.00     0.073 C 
ATOM   3331  CG  PHE  1007     -72.803   6.945  31.530  1.00  0.00    -0.056 A 
ATOM   3332  CD1 PHE  1007     -73.988   7.608  31.814  1.00  0.00     0.007 A 
ATOM   3333  CD2 PHE  1007     -71.882   7.568  30.697  1.00  0.00     0.007 A 
ATOM   3334  CE1 PHE  1007     -74.271   8.843  31.232  1.00  0.00     0.001 A 
ATOM   3335  CE2 PHE  1007     -72.158   8.814  30.128  1.00  0.00     0.001 A 
ATOM   3336  CZ  PHE  1007     -73.350   9.443  30.400  1.00  0.00     0.000 A 
ATOM   3337  H   PHE  1007     -74.900   4.869  33.264  1.00  0.00     0.163 HD
ATOM   3338  N   ASN  1008     -72.559   2.142  31.363  1.00  0.00    -0.346 N 
ATOM   3339  CA  ASN  1008     -71.953   0.866  31.758  1.00  0.00     0.185 C 
ATOM   3340  C   ASN  1008     -70.465   0.942  31.432  1.00  0.00     0.241 C 
ATOM   3341  O   ASN  1008     -70.070   0.732  30.285  1.00  0.00    -0.271 OA
ATOM   3342  CB  ASN  1008     -72.650  -0.330  31.084  1.00  0.00     0.137 C 
ATOM   3343  CG  ASN  1008     -74.104  -0.492  31.469  1.00  0.00     0.217 C 
ATOM   3344  H   ASN  1008     -72.853   2.360  30.396  1.00  0.00     0.163 HD
ATOM   3345  OD1 ASN  1008     -74.458  -0.577  32.647  1.00  0.00    -0.274 OA
ATOM   3346  ND2 ASN  1008     -74.982  -0.540  30.480  1.00  0.00    -0.370 N 
ATOM   3347 2HD2 ASN  1008     -75.958  -0.641  30.671  1.00  0.00     0.159 HD
ATOM   3348 1HD2 ASN  1008     -74.669  -0.476  29.528  1.00  0.00     0.159 HD
ATOM   3349  N   PHE  1009     -69.651   1.333  32.431  1.00  0.00    -0.346 N 
ATOM   3350  CA  PHE  1009     -68.203   1.487  32.273  1.00  0.00     0.180 C 
ATOM   3351  C   PHE  1009     -67.510   0.123  32.142  1.00  0.00     0.241 C 
ATOM   3352  O   PHE  1009     -67.805  -0.788  32.905  1.00  0.00    -0.271 OA
ATOM   3353  CB  PHE  1009     -67.604   2.277  33.431  1.00  0.00     0.073 C 
ATOM   3354  CG  PHE  1009     -68.169   3.667  33.589  1.00  0.00    -0.056 A 
ATOM   3355  CD1 PHE  1009     -67.618   4.744  32.902  1.00  0.00     0.007 A 
ATOM   3356  CD2 PHE  1009     -69.247   3.903  34.432  1.00  0.00     0.007 A 
ATOM   3357  CE1 PHE  1009     -68.137   6.031  33.058  1.00  0.00     0.001 A 
ATOM   3358  CE2 PHE  1009     -69.778   5.180  34.570  1.00  0.00     0.001 A 
ATOM   3359  CZ  PHE  1009     -69.212   6.240  33.898  1.00  0.00     0.000 A 
ATOM   3360  H   PHE  1009     -70.149   1.517  33.332  1.00  0.00     0.163 HD
ATOM   3361  N   LYS  1010     -66.615  -0.001  31.144  1.00  0.00    -0.345 N 
ATOM   3362  CA  LYS  1010     -65.806  -1.173  30.780  1.00  0.00     0.185 C 
ATOM   3363  C   LYS  1010     -65.323  -2.006  31.988  1.00  0.00     0.196 C 
ATOM   3364  O   LYS  1010     -65.837  -3.096  32.233  1.00  0.00    -0.646 OA
ATOM   3365  CB  LYS  1010     -64.573  -0.725  29.974  1.00  0.00     0.036 C 
ATOM   3366  CG  LYS  1010     -63.899   0.550  30.531  1.00  0.00     0.004 C 
ATOM   3367  CD  LYS  1010     -62.463   0.728  30.117  1.00  0.00     0.027 C 
ATOM   3368  CE  LYS  1010     -61.510   0.824  31.305  1.00  0.00     0.229 C 
ATOM   3369  NZ  LYS  1010     -60.168   1.308  30.901  1.00  0.00    -0.079 N 
ATOM   3370  OXT LYS  1010     -64.452  -1.758  32.811  1.00  0.00    -0.646 OA
ATOM   3371  HZ1 LYS  1010     -59.964   2.164  31.377  1.00  0.00     0.274 HD
ATOM   3372  HZ3 LYS  1010     -59.479   0.623  31.140  1.00  0.00     0.274 HD
ATOM   3373  HZ2 LYS  1010     -60.153   1.465  29.913  1.00  0.00     0.274 HD
ATOM   3374  H   LYS  1010     -66.531   0.919  30.577  1.00  0.00     0.163 HD
TER    3375      LYS  1010 
