# Supplementary material for: Implementing a Scoring Function Based on Interaction Fingerprint for Autogrow4: Protein Kinase CK1δ as a Case Study
Source: Front Mol Biosci. 2022 Jul 7;9:909499. doi: 10.3389/fmolb.2022.909499 (PMC9301033; doi:10.3389/fmolb.2022.909499)
Supplement: Supplementary file 1 [file DataSheet1.ZIP › autogrow4-4.0.3/tutorial/PARP/4r6eA_PARP1_prepared.pdb]

COMPND    4r6e_removed_smallmol_aligned.pqr 
AUTHOR    GENERATED BY OPEN BABEL 2.3.2
ATOM      1  N   MET   661    -102.425  15.135  50.228  1.00  0.00           N  
ATOM      2  CA  MET   661    -102.671  14.252  49.089  1.00  0.00           C  
ATOM      3  C   MET   661    -101.376  13.581  48.606  1.00  0.00           C  
ATOM      4  O   MET   661    -100.277  14.072  48.886  1.00  0.00           O  
ATOM      5  CB  MET   661    -103.330  15.022  47.923  1.00  0.00           C  
ATOM      6  CG  MET   661    -104.786  15.420  48.177  1.00  0.00           C  
ATOM      7  SD  MET   661    -105.961  14.048  48.432  1.00  0.00           S  
ATOM      8  CE  MET   661    -106.061  13.377  46.761  1.00  0.00           C  
ATOM      9  HE1 MET   661    -106.658  12.576  46.762  1.00  0.00           H  
ATOM     10  HE2 MET   661    -106.433  14.073  46.148  1.00  0.00           H  
ATOM     11  HE3 MET   661    -105.147  13.114  46.456  1.00  0.00           H  
ATOM     12  H2  MET   661    -102.948  14.816  51.021  1.00  0.00           H  
ATOM     13  H3  MET   661    -101.448  15.132  50.453  1.00  0.00           H  
ATOM     14  HG2 MET   661    -104.805  16.065  48.992  1.00  0.00           H  
ATOM     15  HG3 MET   661    -105.098  16.018  47.386  1.00  0.00           H  
ATOM     16  H   MET   661    -102.709  16.069  49.999  1.00  0.00           H  
ATOM     17  HA  MET   661    -103.301  13.524  49.384  1.00  0.00           H  
ATOM     18  HB3 MET   661    -103.298  14.446  47.097  1.00  0.00           H  
ATOM     19  HB2 MET   661    -102.798  15.859  47.747  1.00  0.00           H  
ATOM     20  N   LYS   662    -101.523  12.450  47.884  1.00  0.00           N  
ATOM     21  CA  LYS   662    -100.434  11.668  47.294  1.00  0.00           C  
ATOM     22  C   LYS   662    -100.235  12.094  45.841  1.00  0.00           C  
ATOM     23  O   LYS   662    -101.207  12.476  45.190  1.00  0.00           O  
ATOM     24  CB  LYS   662    -100.750  10.165  47.380  1.00  0.00           C  
ATOM     25  CG  LYS   662     -99.528   9.261  47.326  1.00  0.00           C  
ATOM     26  CD  LYS   662     -99.937   7.802  47.361  1.00  0.00           C  
ATOM     27  CE  LYS   662     -98.774   6.884  47.107  1.00  0.00           C  
ATOM     28  NZ  LYS   662     -99.189   5.463  47.192  1.00  0.00           N  
ATOM     29  HA  LYS   662     -99.592  11.850  47.802  1.00  0.00           H  
ATOM     30  HE2 LYS   662     -98.404   7.063  46.193  1.00  0.00           H  
ATOM     31  HE3 LYS   662     -98.059   7.058  47.788  1.00  0.00           H  
ATOM     32  HG2 LYS   662     -99.029   9.439  46.480  1.00  0.00           H  
ATOM     33  HG3 LYS   662     -98.944   9.455  48.111  1.00  0.00           H  
ATOM     34  HZ1 LYS   662     -99.318   5.209  48.151  1.00  0.00           H  
ATOM     35  HZ3 LYS   662    -100.048   5.335  46.696  1.00  0.00           H  
ATOM     36  HZ2 LYS   662     -98.482   4.883  46.787  1.00  0.00           H  
ATOM     37  HD3 LYS   662    -100.631   7.646  46.659  1.00  0.00           H  
ATOM     38  HD2 LYS   662    -100.320   7.599  48.262  1.00  0.00           H  
ATOM     39  H   LYS   662    -102.541  12.166  47.777  1.00  0.00           H  
ATOM     40  HB3 LYS   662    -101.350   9.933  46.615  1.00  0.00           H  
ATOM     41  HB2 LYS   662    -101.227   9.999  48.242  1.00  0.00           H  
ATOM     42  N   SER   663     -98.988  12.017  45.330  1.00  0.00           N  
ATOM     43  CA  SER   663     -98.676  12.408  43.953  1.00  0.00           C  
ATOM     44  C   SER   663     -99.230  11.415  42.927  1.00  0.00           C  
ATOM     45  O   SER   663     -99.095  10.195  43.085  1.00  0.00           O  
ATOM     46  CB  SER   663     -97.172  12.579  43.752  1.00  0.00           C  
ATOM     47  OG  SER   663     -96.885  12.941  42.413  1.00  0.00           O  
ATOM     48  H   SER   663     -98.277  11.658  45.999  1.00  0.00           H  
ATOM     49  HA  SER   663     -99.109  13.304  43.778  1.00  0.00           H  
ATOM     50  HB3 SER   663     -96.720  11.718  43.959  1.00  0.00           H  
ATOM     51  HB2 SER   663     -96.846  13.295  44.359  1.00  0.00           H  
ATOM     52  HG  SER   663     -97.036  13.921  42.293  1.00  0.00           H  
ATOM     53  N   LYS   664     -99.816  11.968  41.855  1.00  0.00           N  
ATOM     54  CA  LYS   664    -100.387  11.228  40.736  1.00  0.00           C  
ATOM     55  C   LYS   664     -99.376  11.128  39.581  1.00  0.00           C  
ATOM     56  O   LYS   664     -99.679  10.516  38.550  1.00  0.00           O  
ATOM     57  CB  LYS   664    -101.700  11.896  40.268  1.00  0.00           C  
ATOM     58  CG  LYS   664    -102.841  11.768  41.278  1.00  0.00           C  
ATOM     59  CD  LYS   664    -103.152  13.078  41.999  1.00  0.00           C  
ATOM     60  CE  LYS   664    -104.158  12.881  43.117  1.00  0.00           C  
ATOM     61  NZ  LYS   664    -104.305  14.101  43.954  1.00  0.00           N  
ATOM     62  HA  LYS   664    -100.615  10.297  41.038  1.00  0.00           H  
ATOM     63  HE2 LYS   664    -105.049  12.647  42.717  1.00  0.00           H  
ATOM     64  HE3 LYS   664    -103.856  12.118  43.697  1.00  0.00           H  
ATOM     65  HG2 LYS   664    -103.668  11.462  40.795  1.00  0.00           H  
ATOM     66  HG3 LYS   664    -102.593  11.074  41.962  1.00  0.00           H  
ATOM     67  HZ1 LYS   664    -104.314  13.842  44.920  1.00  0.00           H  
ATOM     68  HZ3 LYS   664    -103.537  14.718  43.780  1.00  0.00           H  
ATOM     69  HZ2 LYS   664    -105.162  14.561  43.723  1.00  0.00           H  
ATOM     70  HD3 LYS   664    -103.528  13.723  41.340  1.00  0.00           H  
ATOM     71  HD2 LYS   664    -102.307  13.436  42.387  1.00  0.00           H  
ATOM     72  H   LYS   664     -99.828  13.029  41.895  1.00  0.00           H  
ATOM     73  HB3 LYS   664    -101.980  11.461  39.420  1.00  0.00           H  
ATOM     74  HB2 LYS   664    -101.518  12.861  40.121  1.00  0.00           H  
ATOM     75  N   LEU   665     -98.175  11.727  39.759  1.00  0.00           N  
ATOM     76  CA  LEU   665     -97.104  11.697  38.760  1.00  0.00           C  
ATOM     77  C   LEU   665     -96.594  10.275  38.563  1.00  0.00           C  
ATOM     78  O   LEU   665     -96.446   9.559  39.556  1.00  0.00           O  
ATOM     79  CB  LEU   665     -95.917  12.605  39.172  1.00  0.00           C  
ATOM     80  CG  LEU   665     -96.117  14.108  39.115  1.00  0.00           C  
ATOM     81  CD1 LEU   665     -94.955  14.820  39.774  1.00  0.00           C  
ATOM     82  CD2 LEU   665     -96.288  14.595  37.686  1.00  0.00           C  
ATOM     83 HD22 LEU   665     -97.087  14.155  37.274  1.00  0.00           H  
ATOM     84 HD23 LEU   665     -96.417  15.587  37.682  1.00  0.00           H  
ATOM     85 HD21 LEU   665     -95.473  14.366  37.153  1.00  0.00           H  
ATOM     86  H   LEU   665     -98.084  12.214  40.680  1.00  0.00           H  
ATOM     87 HD13 LEU   665     -94.103  14.588  39.300  1.00  0.00           H  
ATOM     88 HD12 LEU   665     -95.097  15.811  39.731  1.00  0.00           H  
ATOM     89 HD11 LEU   665     -94.885  14.539  40.733  1.00  0.00           H  
ATOM     90  HA  LEU   665     -97.474  12.027  37.886  1.00  0.00           H  
ATOM     91  HG  LEU   665     -96.965  14.345  39.591  1.00  0.00           H  
ATOM     92  HB3 LEU   665     -95.149  12.374  38.571  1.00  0.00           H  
ATOM     93  HB2 LEU   665     -95.677  12.363  40.116  1.00  0.00           H  
ATOM     94  N   PRO   666     -96.269   9.858  37.318  1.00  0.00           N  
ATOM     95  CA  PRO   666     -95.725   8.497  37.126  1.00  0.00           C  
ATOM     96  C   PRO   666     -94.415   8.321  37.881  1.00  0.00           C  
ATOM     97  O   PRO   666     -93.662   9.292  38.003  1.00  0.00           O  
ATOM     98  CB  PRO   666     -95.504   8.402  35.611  1.00  0.00           C  
ATOM     99  CG  PRO   666     -96.295   9.517  35.020  1.00  0.00           C  
ATOM    100  CD  PRO   666     -96.350  10.595  36.039  1.00  0.00           C  
ATOM    101  HG2 PRO   666     -95.857   9.843  34.165  1.00  0.00           H  
ATOM    102  HA  PRO   666     -96.400   7.807  37.408  1.00  0.00           H  
ATOM    103  HD3 PRO   666     -97.207  11.113  35.994  1.00  0.00           H  
ATOM    104  HD2 PRO   666     -95.579  11.230  35.958  1.00  0.00           H  
ATOM    105  HG3 PRO   666     -97.225   9.195  34.777  1.00  0.00           H  
ATOM    106  HB3 PRO   666     -95.819   7.511  35.265  1.00  0.00           H  
ATOM    107  HB2 PRO   666     -94.525   8.497  35.392  1.00  0.00           H  
ATOM    108  N   LYS   667     -94.149   7.103  38.391  1.00  0.00           N  
ATOM    109  CA  LYS   667     -92.936   6.759  39.146  1.00  0.00           C  
ATOM    110  C   LYS   667     -91.640   7.273  38.442  1.00  0.00           C  
ATOM    111  O   LYS   667     -90.866   7.948  39.122  1.00  0.00           O  
ATOM    112  CB  LYS   667     -92.858   5.244  39.415  1.00  0.00           C  
ATOM    113  CG  LYS   667     -92.128   4.902  40.705  1.00  0.00           C  
ATOM    114  CD  LYS   667     -90.865   4.115  40.432  1.00  0.00           C  
ATOM    115  CE  LYS   667     -90.105   3.798  41.696  1.00  0.00           C  
ATOM    116  NZ  LYS   667     -88.801   3.155  41.391  1.00  0.00           N  
ATOM    117  HA  LYS   667     -92.982   7.186  40.057  1.00  0.00           H  
ATOM    118  HE2 LYS   667     -89.941   4.646  42.204  1.00  0.00           H  
ATOM    119  HE3 LYS   667     -90.652   3.178  42.263  1.00  0.00           H  
ATOM    120  HG2 LYS   667     -91.888   5.751  41.177  1.00  0.00           H  
ATOM    121  HG3 LYS   667     -92.733   4.358  41.287  1.00  0.00           H  
ATOM    122  HZ1 LYS   667     -88.744   2.276  41.865  1.00  0.00           H  
ATOM    123  HZ3 LYS   667     -88.725   3.008  40.405  1.00  0.00           H  
ATOM    124  HZ2 LYS   667     -88.057   3.749  41.698  1.00  0.00           H  
ATOM    125  HD3 LYS   667     -90.274   4.651  39.829  1.00  0.00           H  
ATOM    126  HD2 LYS   667     -91.111   3.256  39.982  1.00  0.00           H  
ATOM    127  H   LYS   667     -94.909   6.397  38.196  1.00  0.00           H  
ATOM    128  HB3 LYS   667     -92.375   4.822  38.656  1.00  0.00           H  
ATOM    129  HB2 LYS   667     -93.786   4.895  39.474  1.00  0.00           H  
ATOM    130  N   PRO   668     -91.405   7.068  37.107  1.00  0.00           N  
ATOM    131  CA  PRO   668     -90.176   7.620  36.488  1.00  0.00           C  
ATOM    132  C   PRO   668     -90.034   9.137  36.631  1.00  0.00           C  
ATOM    133  O   PRO   668     -88.907   9.605  36.806  1.00  0.00           O  
ATOM    134  CB  PRO   668     -90.295   7.219  35.022  1.00  0.00           C  
ATOM    135  CG  PRO   668     -91.193   6.035  35.025  1.00  0.00           C  
ATOM    136  CD  PRO   668     -92.186   6.292  36.115  1.00  0.00           C  
ATOM    137  HG2 PRO   668     -91.653   5.937  34.135  1.00  0.00           H  
ATOM    138  HA  PRO   668     -89.356   7.147  36.862  1.00  0.00           H  
ATOM    139  HD3 PRO   668     -92.517   5.441  36.525  1.00  0.00           H  
ATOM    140  HD2 PRO   668     -92.963   6.830  35.791  1.00  0.00           H  
ATOM    141  HG3 PRO   668     -90.670   5.194  35.206  1.00  0.00           H  
ATOM    142  HB3 PRO   668     -89.393   6.988  34.642  1.00  0.00           H  
ATOM    143  HB2 PRO   668     -90.688   7.969  34.480  1.00  0.00           H  
ATOM    144  N   VAL   669     -91.158   9.899  36.584  1.00  0.00           N  
ATOM    145  CA  VAL   669     -91.147  11.372  36.739  1.00  0.00           C  
ATOM    146  C   VAL   669     -90.799  11.704  38.196  1.00  0.00           C  
ATOM    147  O   VAL   669     -89.990  12.588  38.435  1.00  0.00           O  
ATOM    148  CB  VAL   669     -92.465  12.061  36.279  1.00  0.00           C  
ATOM    149  CG1 VAL   669     -92.444  13.570  36.545  1.00  0.00           C  
ATOM    150  CG2 VAL   669     -92.754  11.776  34.811  1.00  0.00           C  
ATOM    151  HA  VAL   669     -90.427  11.735  36.158  1.00  0.00           H  
ATOM    152 HG11 VAL   669     -93.314  13.967  36.257  1.00  0.00           H  
ATOM    153 HG21 VAL   669     -93.622  12.201  34.558  1.00  0.00           H  
ATOM    154  HB  VAL   669     -93.208  11.680  36.825  1.00  0.00           H  
ATOM    155 HG12 VAL   669     -92.308  13.730  37.521  1.00  0.00           H  
ATOM    156 HG13 VAL   669     -91.697  13.985  36.028  1.00  0.00           H  
ATOM    157  H   VAL   669     -92.031   9.352  36.429  1.00  0.00           H  
ATOM    158 HG23 VAL   669     -92.018  12.154  34.251  1.00  0.00           H  
ATOM    159 HG22 VAL   669     -92.810  10.788  34.672  1.00  0.00           H  
ATOM    160  N   GLN   670     -91.380  10.981  39.159  1.00  0.00           N  
ATOM    161  CA  GLN   670     -91.093  11.182  40.581  1.00  0.00           C  
ATOM    162  C   GLN   670     -89.591  10.946  40.863  1.00  0.00           C  
ATOM    163  O   GLN   670     -88.967  11.784  41.520  1.00  0.00           O  
ATOM    164  CB  GLN   670     -91.978  10.275  41.445  1.00  0.00           C  
ATOM    165  CG  GLN   670     -93.464  10.653  41.364  1.00  0.00           C  
ATOM    166  CD  GLN   670     -94.289  10.096  42.499  1.00  0.00           C  
ATOM    167  HG2 GLN   670     -93.533  11.653  41.373  1.00  0.00           H  
ATOM    168  HA  GLN   670     -91.293  12.136  40.810  1.00  0.00           H  
ATOM    169  HG3 GLN   670     -93.827  10.307  40.496  1.00  0.00           H  
ATOM    170  H   GLN   670     -92.053  10.264  38.810  1.00  0.00           H  
ATOM    171  HB3 GLN   670     -91.693  10.355  42.394  1.00  0.00           H  
ATOM    172  HB2 GLN   670     -91.883   9.337  41.131  1.00  0.00           H  
ATOM    173 HE22 GLN   670     -95.798   9.702  41.211  1.00  0.00           H  
ATOM    174  OE1 GLN   670     -93.878  10.106  43.669  1.00  0.00           O  
ATOM    175  NE2 GLN   670     -95.494   9.640  42.181  1.00  0.00           N  
ATOM    176 HE21 GLN   670     -96.105   9.236  42.893  1.00  0.00           H  
ATOM    177  N   ASP   671     -89.013   9.851  40.302  1.00  0.00           N  
ATOM    178  CA  ASP   671     -87.586   9.498  40.423  1.00  0.00           C  
ATOM    179  C   ASP   671     -86.681  10.573  39.796  1.00  0.00           C  
ATOM    180  O   ASP   671     -85.602  10.850  40.324  1.00  0.00           O  
ATOM    181  CB  ASP   671     -87.307   8.130  39.778  1.00  0.00           C  
ATOM    182  CG  ASP   671     -87.943   6.954  40.515  1.00  0.00           C  
ATOM    183  OD1 ASP   671     -88.323   7.123  41.700  1.00  0.00           O  
ATOM    184  OD2 ASP   671     -88.043   5.861  39.915  1.00  0.00           O  
ATOM    185  H   ASP   671     -89.696   9.261  39.758  1.00  0.00           H  
ATOM    186  HA  ASP   671     -87.371   9.472  41.406  1.00  0.00           H  
ATOM    187  HB3 ASP   671     -86.320   7.996  39.759  1.00  0.00           H  
ATOM    188  HB2 ASP   671     -87.665   8.152  38.848  1.00  0.00           H  
ATOM    189  N   LEU   672     -87.132  11.195  38.691  1.00  0.00           N  
ATOM    190  CA  LEU   672     -86.394  12.268  38.043  1.00  0.00           C  
ATOM    191  C   LEU   672     -86.345  13.511  38.969  1.00  0.00           C  
ATOM    192  O   LEU   672     -85.273  14.103  39.128  1.00  0.00           O  
ATOM    193  CB  LEU   672     -87.022  12.612  36.681  1.00  0.00           C  
ATOM    194  CG  LEU   672     -86.413  13.808  35.932  1.00  0.00           C  
ATOM    195  CD1 LEU   672     -84.950  13.544  35.562  1.00  0.00           C  
ATOM    196  CD2 LEU   672     -87.254  14.161  34.691  1.00  0.00           C  
ATOM    197 HD22 LEU   672     -88.179  14.395  34.980  1.00  0.00           H  
ATOM    198 HD23 LEU   672     -86.837  14.938  34.225  1.00  0.00           H  
ATOM    199 HD21 LEU   672     -87.279  13.374  34.080  1.00  0.00           H  
ATOM    200  H   LEU   672     -88.050  10.837  38.349  1.00  0.00           H  
ATOM    201 HD13 LEU   672     -84.899  12.738  34.974  1.00  0.00           H  
ATOM    202 HD12 LEU   672     -84.584  14.337  35.078  1.00  0.00           H  
ATOM    203 HD11 LEU   672     -84.423  13.386  36.395  1.00  0.00           H  
ATOM    204  HA  LEU   672     -85.452  11.970  37.883  1.00  0.00           H  
ATOM    205  HG  LEU   672     -86.463  14.617  36.518  1.00  0.00           H  
ATOM    206  HB3 LEU   672     -87.984  12.815  36.833  1.00  0.00           H  
ATOM    207  HB2 LEU   672     -86.926  11.814  36.093  1.00  0.00           H  
ATOM    208  N   ILE   673     -87.489  13.885  39.589  1.00  0.00           N  
ATOM    209  CA  ILE   673     -87.573  15.030  40.500  1.00  0.00           C  
ATOM    210  C   ILE   673     -86.637  14.809  41.706  1.00  0.00           C  
ATOM    211  O   ILE   673     -85.932  15.746  42.107  1.00  0.00           O  
ATOM    212  CB  ILE   673     -89.046  15.304  40.950  1.00  0.00           C  
ATOM    213  CG1 ILE   673     -89.999  15.548  39.738  1.00  0.00           C  
ATOM    214  CG2 ILE   673     -89.166  16.423  42.013  1.00  0.00           C  
ATOM    215  CD1 ILE   673     -89.553  16.553  38.707  1.00  0.00           C  
ATOM    216  HA  ILE   673     -87.208  15.815  40.003  1.00  0.00           H  
ATOM    217 HG22 ILE   673     -90.105  16.442  42.340  1.00  0.00           H  
ATOM    218 HG21 ILE   673     -88.539  16.214  42.756  1.00  0.00           H  
ATOM    219  HB  ILE   673     -89.372  14.495  41.431  1.00  0.00           H  
ATOM    220 HG12 ILE   673     -90.149  14.654  39.291  1.00  0.00           H  
ATOM    221 HG13 ILE   673     -90.891  15.837  40.117  1.00  0.00           H  
ATOM    222 HD13 ILE   673     -88.684  16.260  38.309  1.00  0.00           H  
ATOM    223  H   ILE   673     -88.308  13.279  39.356  1.00  0.00           H  
ATOM    224 HD12 ILE   673     -90.242  16.620  37.986  1.00  0.00           H  
ATOM    225 HG23 ILE   673     -88.926  17.287  41.583  1.00  0.00           H  
ATOM    226 HD11 ILE   673     -89.436  17.447  39.140  1.00  0.00           H  
ATOM    227  N   LYS   674     -86.608  13.573  42.262  1.00  0.00           N  
ATOM    228  CA  LYS   674     -85.742  13.240  43.415  1.00  0.00           C  
ATOM    229  C   LYS   674     -84.261  13.383  43.044  1.00  0.00           C  
ATOM    230  O   LYS   674     -83.481  13.954  43.797  1.00  0.00           O  
ATOM    231  CB  LYS   674     -86.030  11.820  43.932  1.00  0.00           C  
ATOM    232  CG  LYS   674     -87.380  11.654  44.618  1.00  0.00           C  
ATOM    233  CD  LYS   674     -87.634  10.186  44.940  1.00  0.00           C  
ATOM    234  CE  LYS   674     -89.076   9.892  45.282  1.00  0.00           C  
ATOM    235  NZ  LYS   674     -89.348   8.426  45.317  1.00  0.00           N  
ATOM    236  HA  LYS   674     -85.951  13.875  44.164  1.00  0.00           H  
ATOM    237  HE2 LYS   674     -89.289  10.284  46.181  1.00  0.00           H  
ATOM    238  HE3 LYS   674     -89.672  10.317  44.595  1.00  0.00           H  
ATOM    239  HG2 LYS   674     -87.381  12.175  45.466  1.00  0.00           H  
ATOM    240  HG3 LYS   674     -88.097  11.980  44.011  1.00  0.00           H  
ATOM    241  HZ1 LYS   674     -88.491   7.935  45.466  1.00  0.00           H  
ATOM    242  HZ3 LYS   674     -89.984   8.226  46.061  1.00  0.00           H  
ATOM    243  HZ2 LYS   674     -89.750   8.144  44.447  1.00  0.00           H  
ATOM    244  HD3 LYS   674     -87.059   9.926  45.719  1.00  0.00           H  
ATOM    245  HD2 LYS   674     -87.373   9.636  44.143  1.00  0.00           H  
ATOM    246  H   LYS   674     -87.242  12.888  41.811  1.00  0.00           H  
ATOM    247  HB3 LYS   674     -85.312  11.579  44.586  1.00  0.00           H  
ATOM    248  HB2 LYS   674     -85.994  11.195  43.153  1.00  0.00           H  
ATOM    249  N   MET   675     -83.894  12.887  41.869  1.00  0.00           N  
ATOM    250  CA  MET   675     -82.551  12.939  41.303  1.00  0.00           C  
ATOM    251  C   MET   675     -82.073  14.395  41.090  1.00  0.00           C  
ATOM    252  O   MET   675     -80.956  14.722  41.464  1.00  0.00           O  
ATOM    253  CB  MET   675     -82.596  12.208  39.962  1.00  0.00           C  
ATOM    254  CG  MET   675     -81.263  11.942  39.317  1.00  0.00           C  
ATOM    255  SD  MET   675     -81.556  11.107  37.724  1.00  0.00           S  
ATOM    256  CE  MET   675     -82.354   9.588  38.312  1.00  0.00           C  
ATOM    257  HG2 MET   675     -80.777  12.809  39.169  1.00  0.00           H  
ATOM    258  HE1 MET   675     -83.201   9.449  37.804  1.00  0.00           H  
ATOM    259  HE2 MET   675     -81.737   8.819  38.163  1.00  0.00           H  
ATOM    260  HE3 MET   675     -82.553   9.681  39.285  1.00  0.00           H  
ATOM    261  HB2 MET   675     -83.075  11.319  40.094  1.00  0.00           H  
ATOM    262  HG3 MET   675     -80.704  11.359  39.915  1.00  0.00           H  
ATOM    263  H   MET   675     -84.702  12.424  41.345  1.00  0.00           H  
ATOM    264  HA  MET   675     -81.913  12.505  41.952  1.00  0.00           H  
ATOM    265  HB3 MET   675     -83.166  12.752  39.317  1.00  0.00           H  
ATOM    266  N   ILE   676     -82.905  15.268  40.501  1.00  0.00           N  
ATOM    267  CA  ILE   676     -82.421  16.616  40.205  1.00  0.00           C  
ATOM    268  C   ILE   676     -82.472  17.540  41.454  1.00  0.00           C  
ATOM    269  O   ILE   676     -81.729  18.515  41.494  1.00  0.00           O  
ATOM    270  CB  ILE   676     -83.108  17.240  38.957  1.00  0.00           C  
ATOM    271  CG1 ILE   676     -84.551  17.664  39.193  1.00  0.00           C  
ATOM    272  CG2 ILE   676     -83.010  16.290  37.745  1.00  0.00           C  
ATOM    273  CD1 ILE   676     -85.197  18.182  37.900  1.00  0.00           C  
ATOM    274  HA  ILE   676     -81.448  16.527  39.968  1.00  0.00           H  
ATOM    275 HG22 ILE   676     -83.349  16.770  36.943  1.00  0.00           H  
ATOM    276 HG21 ILE   676     -82.056  16.036  37.623  1.00  0.00           H  
ATOM    277  HB  ILE   676     -82.577  18.057  38.701  1.00  0.00           H  
ATOM    278 HG12 ILE   676     -85.069  16.889  39.513  1.00  0.00           H  
ATOM    279 HG13 ILE   676     -84.567  18.392  39.859  1.00  0.00           H  
ATOM    280 HD13 ILE   676     -85.181  17.455  37.221  1.00  0.00           H  
ATOM    281  H   ILE   676     -83.839  14.925  40.295  1.00  0.00           H  
ATOM    282 HD12 ILE   676     -86.136  18.448  38.096  1.00  0.00           H  
ATOM    283 HG23 ILE   676     -83.565  15.486  37.932  1.00  0.00           H  
ATOM    284 HD11 ILE   676     -84.678  18.967  37.575  1.00  0.00           H  
ATOM    285  N   PHE   677     -83.306  17.223  42.465  1.00  0.00           N  
ATOM    286  CA  PHE   677     -83.376  18.038  43.678  1.00  0.00           C  
ATOM    287  C   PHE   677     -82.651  17.364  44.860  1.00  0.00           C  
ATOM    288  O   PHE   677     -82.934  17.681  46.011  1.00  0.00           O  
ATOM    289  CB  PHE   677     -84.839  18.351  44.035  1.00  0.00           C  
ATOM    290  CG  PHE   677     -85.413  19.496  43.228  1.00  0.00           C  
ATOM    291  CD1 PHE   677     -84.945  20.797  43.404  1.00  0.00           C  
ATOM    292  CD2 PHE   677     -86.427  19.277  42.310  1.00  0.00           C  
ATOM    293  CE1 PHE   677     -85.481  21.859  42.675  1.00  0.00           C  
ATOM    294  CE2 PHE   677     -86.991  20.342  41.605  1.00  0.00           C  
ATOM    295  CZ  PHE   677     -86.499  21.628  41.782  1.00  0.00           C  
ATOM    296  HZ  PHE   677     -86.889  22.388  41.255  1.00  0.00           H  
ATOM    297  HA  PHE   677     -82.878  18.893  43.490  1.00  0.00           H  
ATOM    298  HE1 PHE   677     -85.113  22.785  42.816  1.00  0.00           H  
ATOM    299  HE2 PHE   677     -87.758  20.168  40.969  1.00  0.00           H  
ATOM    300  H   PHE   677     -83.873  16.375  42.305  1.00  0.00           H  
ATOM    301  HD2 PHE   677     -86.761  18.350  42.147  1.00  0.00           H  
ATOM    302  HD1 PHE   677     -84.216  20.977  44.058  1.00  0.00           H  
ATOM    303  HB3 PHE   677     -84.870  18.604  44.985  1.00  0.00           H  
ATOM    304  HB2 PHE   677     -85.374  17.548  43.845  1.00  0.00           H  
ATOM    305  N   ASP   678     -81.696  16.466  44.576  1.00  0.00           N  
ATOM    306  CA  ASP   678     -80.937  15.747  45.596  1.00  0.00           C  
ATOM    307  C   ASP   678     -79.891  16.669  46.251  1.00  0.00           C  
ATOM    308  O   ASP   678     -78.871  16.992  45.646  1.00  0.00           O  
ATOM    309  CB  ASP   678     -80.276  14.502  44.981  1.00  0.00           C  
ATOM    310  CG  ASP   678     -79.602  13.553  45.974  1.00  0.00           C  
ATOM    311  OD1 ASP   678     -79.742  13.765  47.196  1.00  0.00           O  
ATOM    312  OD2 ASP   678     -78.954  12.588  45.524  1.00  0.00           O  
ATOM    313  H   ASP   678     -81.542  16.326  43.548  1.00  0.00           H  
ATOM    314  HA  ASP   678     -81.581  15.482  46.320  1.00  0.00           H  
ATOM    315  HB3 ASP   678     -79.585  14.814  44.324  1.00  0.00           H  
ATOM    316  HB2 ASP   678     -80.985  13.991  44.488  1.00  0.00           H  
ATOM    317  N   VAL   679     -80.156  17.063  47.500  1.00  0.00           N  
ATOM    318  CA  VAL   679     -79.303  17.933  48.339  1.00  0.00           C  
ATOM    319  C   VAL   679     -77.928  17.265  48.616  1.00  0.00           C  
ATOM    320  O   VAL   679     -76.902  17.947  48.578  1.00  0.00           O  
ATOM    321  CB  VAL   679     -80.059  18.275  49.654  1.00  0.00           C  
ATOM    322  CG1 VAL   679     -79.152  18.934  50.692  1.00  0.00           C  
ATOM    323  CG2 VAL   679     -81.272  19.156  49.356  1.00  0.00           C  
ATOM    324  HA  VAL   679     -79.130  18.781  47.834  1.00  0.00           H  
ATOM    325 HG11 VAL   679     -78.679  18.227  51.215  1.00  0.00           H  
ATOM    326 HG21 VAL   679     -81.111  19.658  48.508  1.00  0.00           H  
ATOM    327  HB  VAL   679     -80.377  17.413  50.049  1.00  0.00           H  
ATOM    328 HG12 VAL   679     -78.482  19.512  50.227  1.00  0.00           H  
ATOM    329 HG13 VAL   679     -79.705  19.492  51.309  1.00  0.00           H  
ATOM    330  H   VAL   679     -81.081  16.682  47.867  1.00  0.00           H  
ATOM    331 HG23 VAL   679     -82.080  18.577  49.259  1.00  0.00           H  
ATOM    332 HG22 VAL   679     -81.403  19.798  50.110  1.00  0.00           H  
ATOM    333  N   GLU   680     -77.913  15.951  48.861  1.00  0.00           N  
ATOM    334  CA  GLU   680     -76.668  15.212  49.113  1.00  0.00           C  
ATOM    335  C   GLU   680     -75.708  15.320  47.915  1.00  0.00           C  
ATOM    336  O   GLU   680     -74.514  15.568  48.121  1.00  0.00           O  
ATOM    337  CB  GLU   680     -76.964  13.740  49.439  1.00  0.00           C  
ATOM    338  CG  GLU   680     -75.809  13.073  50.146  1.00  0.00           C  
ATOM    339  CD  GLU   680     -76.078  11.671  50.636  1.00  0.00           C  
ATOM    340  OE1 GLU   680     -76.821  11.522  51.633  1.00  0.00           O  
ATOM    341  OE2 GLU   680     -75.476  10.728  50.075  1.00  0.00           O  
ATOM    342  HG2 GLU   680     -75.043  13.025  49.514  1.00  0.00           H  
ATOM    343  HA  GLU   680     -76.217  15.580  49.932  1.00  0.00           H  
ATOM    344  HG3 GLU   680     -75.568  13.624  50.939  1.00  0.00           H  
ATOM    345  H   GLU   680     -78.850  15.500  48.858  1.00  0.00           H  
ATOM    346  HB3 GLU   680     -77.113  13.276  48.593  1.00  0.00           H  
ATOM    347  HB2 GLU   680     -77.738  13.721  50.035  1.00  0.00           H  
ATOM    348  N   SER   681     -76.238  15.172  46.675  1.00  0.00           N  
ATOM    349  CA  SER   681     -75.489  15.333  45.417  1.00  0.00           C  
ATOM    350  C   SER   681     -74.924  16.740  45.301  1.00  0.00           C  
ATOM    351  O   SER   681     -73.830  16.898  44.790  1.00  0.00           O  
ATOM    352  CB  SER   681     -76.385  15.058  44.209  1.00  0.00           C  
ATOM    353  OG  SER   681     -76.862  13.725  44.231  1.00  0.00           O  
ATOM    354  H   SER   681     -77.263  14.925  46.694  1.00  0.00           H  
ATOM    355  HA  SER   681     -74.720  14.686  45.435  1.00  0.00           H  
ATOM    356  HB3 SER   681     -75.856  15.200  43.379  1.00  0.00           H  
ATOM    357  HB2 SER   681     -77.160  15.681  44.236  1.00  0.00           H  
ATOM    358  HG  SER   681     -77.578  13.638  44.923  1.00  0.00           H  
ATOM    359  N   MET   682     -75.670  17.764  45.762  1.00  0.00           N  
ATOM    360  CA  MET   682     -75.193  19.160  45.738  1.00  0.00           C  
ATOM    361  C   MET   682     -73.995  19.310  46.669  1.00  0.00           C  
ATOM    362  O   MET   682     -72.982  19.887  46.276  1.00  0.00           O  
ATOM    363  CB  MET   682     -76.301  20.156  46.139  1.00  0.00           C  
ATOM    364  CG  MET   682     -77.474  20.194  45.186  1.00  0.00           C  
ATOM    365  SD  MET   682     -78.783  21.224  45.912  1.00  0.00           S  
ATOM    366  CE  MET   682     -80.285  20.431  45.135  1.00  0.00           C  
ATOM    367  HG2 MET   682     -77.177  20.576  44.303  1.00  0.00           H  
ATOM    368  HE1 MET   682     -80.109  19.460  45.071  1.00  0.00           H  
ATOM    369  HE2 MET   682     -81.058  20.619  45.722  1.00  0.00           H  
ATOM    370  HE3 MET   682     -80.406  20.835  44.240  1.00  0.00           H  
ATOM    371  HB2 MET   682     -76.636  19.907  47.058  1.00  0.00           H  
ATOM    372  HG3 MET   682     -77.811  19.258  45.029  1.00  0.00           H  
ATOM    373  H   MET   682     -76.599  17.486  46.131  1.00  0.00           H  
ATOM    374  HA  MET   682     -74.894  19.366  44.806  1.00  0.00           H  
ATOM    375  HB3 MET   682     -75.896  21.078  46.193  1.00  0.00           H  
ATOM    376  N   LYS   683     -74.097  18.744  47.879  1.00  0.00           N  
ATOM    377  CA  LYS   683     -73.029  18.798  48.893  1.00  0.00           C  
ATOM    378  C   LYS   683     -71.798  18.012  48.440  1.00  0.00           C  
ATOM    379  O   LYS   683     -70.678  18.503  48.597  1.00  0.00           O  
ATOM    380  CB  LYS   683     -73.524  18.283  50.232  1.00  0.00           C  
ATOM    381  CG  LYS   683     -74.579  19.161  50.895  1.00  0.00           C  
ATOM    382  CD  LYS   683     -74.923  18.616  52.294  1.00  0.00           C  
ATOM    383  CE  LYS   683     -76.175  19.186  52.900  1.00  0.00           C  
ATOM    384  NZ  LYS   683     -76.071  20.650  53.116  1.00  0.00           N  
ATOM    385  HA  LYS   683     -72.767  19.759  49.031  1.00  0.00           H  
ATOM    386  HE2 LYS   683     -76.954  19.000  52.290  1.00  0.00           H  
ATOM    387  HE3 LYS   683     -76.350  18.737  53.784  1.00  0.00           H  
ATOM    388  HG2 LYS   683     -74.225  20.083  50.994  1.00  0.00           H  
ATOM    389  HG3 LYS   683     -75.404  19.159  50.344  1.00  0.00           H  
ATOM    390  HZ1 LYS   683     -75.934  21.108  52.237  1.00  0.00           H  
ATOM    391  HZ3 LYS   683     -76.913  20.986  53.539  1.00  0.00           H  
ATOM    392  HZ2 LYS   683     -75.296  20.845  53.717  1.00  0.00           H  
ATOM    393  HD3 LYS   683     -74.144  18.813  52.903  1.00  0.00           H  
ATOM    394  HD2 LYS   683     -75.019  17.615  52.220  1.00  0.00           H  
ATOM    395  H   LYS   683     -75.007  18.255  48.046  1.00  0.00           H  
ATOM    396  HB3 LYS   683     -72.743  18.214  50.854  1.00  0.00           H  
ATOM    397  HB2 LYS   683     -73.919  17.374  50.097  1.00  0.00           H  
ATOM    398  N   LYS   684     -72.010  16.823  47.827  1.00  0.00           N  
ATOM    399  CA  LYS   684     -70.910  15.976  47.318  1.00  0.00           C  
ATOM    400  C   LYS   684     -70.139  16.700  46.219  1.00  0.00           C  
ATOM    401  O   LYS   684     -68.915  16.664  46.229  1.00  0.00           O  
ATOM    402  CB  LYS   684     -71.416  14.616  46.831  1.00  0.00           C  
ATOM    403  CG  LYS   684     -71.429  13.613  47.961  1.00  0.00           C  
ATOM    404  CD  LYS   684     -72.242  12.387  47.637  1.00  0.00           C  
ATOM    405  CE  LYS   684     -72.155  11.399  48.785  1.00  0.00           C  
ATOM    406  NZ  LYS   684     -72.714  10.074  48.410  1.00  0.00           N  
ATOM    407  HA  LYS   684     -70.285  15.776  48.078  1.00  0.00           H  
ATOM    408  HE2 LYS   684     -71.193  11.289  49.048  1.00  0.00           H  
ATOM    409  HE3 LYS   684     -72.666  11.763  49.568  1.00  0.00           H  
ATOM    410  HG2 LYS   684     -70.482  13.334  48.162  1.00  0.00           H  
ATOM    411  HG3 LYS   684     -71.810  14.051  48.784  1.00  0.00           H  
ATOM    412  HZ1 LYS   684     -72.082   9.610  47.789  1.00  0.00           H  
ATOM    413  HZ3 LYS   684     -72.840   9.521  49.234  1.00  0.00           H  
ATOM    414  HZ2 LYS   684     -73.595  10.201  47.955  1.00  0.00           H  
ATOM    415  HD3 LYS   684     -71.879  11.958  46.824  1.00  0.00           H  
ATOM    416  HD2 LYS   684     -73.189  12.645  47.514  1.00  0.00           H  
ATOM    417  H   LYS   684     -73.013  16.560  47.747  1.00  0.00           H  
ATOM    418  HB3 LYS   684     -70.806  14.295  46.126  1.00  0.00           H  
ATOM    419  HB2 LYS   684     -72.336  14.730  46.496  1.00  0.00           H  
ATOM    420  N   ALA   685     -70.844  17.426  45.332  1.00  0.00           N  
ATOM    421  CA  ALA   685     -70.213  18.210  44.263  1.00  0.00           C  
ATOM    422  C   ALA   685     -69.316  19.321  44.850  1.00  0.00           C  
ATOM    423  O   ALA   685     -68.180  19.493  44.398  1.00  0.00           O  
ATOM    424  CB  ALA   685     -71.276  18.798  43.360  1.00  0.00           C  
ATOM    425  H   ALA   685     -71.877  17.382  45.472  1.00  0.00           H  
ATOM    426  HA  ALA   685     -69.637  17.601  43.710  1.00  0.00           H  
ATOM    427  HB1 ALA   685     -72.183  18.526  43.684  1.00  0.00           H  
ATOM    428  HB3 ALA   685     -71.210  19.797  43.366  1.00  0.00           H  
ATOM    429  HB2 ALA   685     -71.147  18.465  42.425  1.00  0.00           H  
ATOM    430  N   MET   686     -69.780  19.995  45.922  1.00  0.00           N  
ATOM    431  CA  MET   686     -69.006  21.053  46.593  1.00  0.00           C  
ATOM    432  C   MET   686     -67.774  20.478  47.282  1.00  0.00           C  
ATOM    433  O   MET   686     -66.721  21.106  47.254  1.00  0.00           O  
ATOM    434  CB  MET   686     -69.881  21.841  47.590  1.00  0.00           C  
ATOM    435  CG  MET   686     -70.920  22.711  46.869  1.00  0.00           C  
ATOM    436  SD  MET   686     -72.113  23.531  47.963  1.00  0.00           S  
ATOM    437  CE  MET   686     -71.059  24.778  48.724  1.00  0.00           C  
ATOM    438  HG2 MET   686     -70.412  23.406  46.299  1.00  0.00           H  
ATOM    439  HE1 MET   686     -71.244  25.667  48.306  1.00  0.00           H  
ATOM    440  HE2 MET   686     -71.252  24.821  49.704  1.00  0.00           H  
ATOM    441  HE3 MET   686     -70.101  24.533  48.582  1.00  0.00           H  
ATOM    442  HB2 MET   686     -70.362  21.198  48.179  1.00  0.00           H  
ATOM    443  HG3 MET   686     -71.408  22.119  46.178  1.00  0.00           H  
ATOM    444  H   MET   686     -70.729  19.702  46.231  1.00  0.00           H  
ATOM    445  HA  MET   686     -68.698  21.703  45.890  1.00  0.00           H  
ATOM    446  HB3 MET   686     -69.296  22.435  48.136  1.00  0.00           H  
ATOM    447  N   VAL   687     -67.900  19.284  47.895  1.00  0.00           N  
ATOM    448  CA  VAL   687     -66.775  18.585  48.535  1.00  0.00           C  
ATOM    449  C   VAL   687     -65.707  18.253  47.449  1.00  0.00           C  
ATOM    450  O   VAL   687     -64.524  18.492  47.671  1.00  0.00           O  
ATOM    451  CB  VAL   687     -67.246  17.324  49.327  1.00  0.00           C  
ATOM    452  CG1 VAL   687     -66.080  16.394  49.660  1.00  0.00           C  
ATOM    453  CG2 VAL   687     -68.005  17.720  50.600  1.00  0.00           C  
ATOM    454  HA  VAL   687     -66.351  19.201  49.189  1.00  0.00           H  
ATOM    455 HG11 VAL   687     -65.260  16.939  49.828  1.00  0.00           H  
ATOM    456 HG21 VAL   687     -68.707  18.389  50.364  1.00  0.00           H  
ATOM    457  HB  VAL   687     -67.866  16.817  48.733  1.00  0.00           H  
ATOM    458 HG12 VAL   687     -66.303  15.863  50.476  1.00  0.00           H  
ATOM    459 HG13 VAL   687     -65.920  15.776  48.892  1.00  0.00           H  
ATOM    460  H   VAL   687     -68.870  18.899  47.875  1.00  0.00           H  
ATOM    461 HG23 VAL   687     -68.428  16.906  50.992  1.00  0.00           H  
ATOM    462 HG22 VAL   687     -67.361  18.116  51.251  1.00  0.00           H  
ATOM    463  N   GLU   688     -66.143  17.768  46.271  1.00  0.00           N  
ATOM    464  CA  GLU   688     -65.266  17.441  45.139  1.00  0.00           C  
ATOM    465  C   GLU   688     -64.515  18.676  44.649  1.00  0.00           C  
ATOM    466  O   GLU   688     -63.359  18.547  44.258  1.00  0.00           O  
ATOM    467  CB  GLU   688     -66.063  16.819  43.982  1.00  0.00           C  
ATOM    468  CG  GLU   688     -66.347  15.342  44.195  1.00  0.00           C  
ATOM    469  CD  GLU   688     -67.353  14.664  43.281  1.00  0.00           C  
ATOM    470  OE1 GLU   688     -67.895  15.332  42.371  1.00  0.00           O  
ATOM    471  OE2 GLU   688     -67.599  13.453  43.480  1.00  0.00           O  
ATOM    472  HG2 GLU   688     -65.478  14.844  44.098  1.00  0.00           H  
ATOM    473  HA  GLU   688     -64.606  16.735  45.420  1.00  0.00           H  
ATOM    474  HG3 GLU   688     -66.679  15.223  45.137  1.00  0.00           H  
ATOM    475  H   GLU   688     -67.186  17.642  46.232  1.00  0.00           H  
ATOM    476  HB3 GLU   688     -65.526  16.908  43.170  1.00  0.00           H  
ATOM    477  HB2 GLU   688     -66.921  17.285  43.930  1.00  0.00           H  
ATOM    478  N   TYR   689     -65.153  19.869  44.688  1.00  0.00           N  
ATOM    479  CA  TYR   689     -64.513  21.139  44.311  1.00  0.00           C  
ATOM    480  C   TYR   689     -63.612  21.668  45.425  1.00  0.00           C  
ATOM    481  O   TYR   689     -62.970  22.699  45.248  1.00  0.00           O  
ATOM    482  CB  TYR   689     -65.552  22.216  43.949  1.00  0.00           C  
ATOM    483  CG  TYR   689     -66.239  21.966  42.635  1.00  0.00           C  
ATOM    484  CD1 TYR   689     -65.503  21.802  41.461  1.00  0.00           C  
ATOM    485  CD2 TYR   689     -67.623  21.946  42.547  1.00  0.00           C  
ATOM    486  CE1 TYR   689     -66.130  21.567  40.242  1.00  0.00           C  
ATOM    487  CE2 TYR   689     -68.263  21.710  41.330  1.00  0.00           C  
ATOM    488  CZ  TYR   689     -67.511  21.529  40.180  1.00  0.00           C  
ATOM    489  OH  TYR   689     -68.120  21.302  38.973  1.00  0.00           O  
ATOM    490  HA  TYR   689     -63.942  20.971  43.497  1.00  0.00           H  
ATOM    491  HE1 TYR   689     -65.583  21.425  39.416  1.00  0.00           H  
ATOM    492  HE2 TYR   689     -69.261  21.672  41.290  1.00  0.00           H  
ATOM    493  H   TYR   689     -66.144  19.805  45.011  1.00  0.00           H  
ATOM    494  HD2 TYR   689     -68.174  22.101  43.364  1.00  0.00           H  
ATOM    495  HD1 TYR   689     -64.503  21.855  41.495  1.00  0.00           H  
ATOM    496  HB3 TYR   689     -65.081  23.091  43.900  1.00  0.00           H  
ATOM    497  HB2 TYR   689     -66.238  22.234  44.669  1.00  0.00           H  
ATOM    498  HH  TYR   689     -68.092  22.138  38.426  1.00  0.00           H  
ATOM    499  N   GLU   690     -63.574  20.973  46.576  1.00  0.00           N  
ATOM    500  CA  GLU   690     -62.756  21.311  47.751  1.00  0.00           C  
ATOM    501  C   GLU   690     -63.211  22.640  48.382  1.00  0.00           C  
ATOM    502  O   GLU   690     -62.393  23.383  48.933  1.00  0.00           O  
ATOM    503  CB  GLU   690     -61.253  21.350  47.408  1.00  0.00           C  
ATOM    504  CG  GLU   690     -60.677  20.013  46.976  1.00  0.00           C  
ATOM    505  CD  GLU   690     -59.200  20.059  46.636  1.00  0.00           C  
ATOM    506  OE1 GLU   690     -58.419  19.447  47.391  1.00  0.00           O  
ATOM    507  OE2 GLU   690     -58.815  20.722  45.645  1.00  0.00           O  
ATOM    508  HG2 GLU   690     -60.791  19.373  47.720  1.00  0.00           H  
ATOM    509  HA  GLU   690     -62.829  20.578  48.435  1.00  0.00           H  
ATOM    510  HG3 GLU   690     -61.158  19.714  46.166  1.00  0.00           H  
ATOM    511  H   GLU   690     -64.211  20.124  46.565  1.00  0.00           H  
ATOM    512  HB3 GLU   690     -60.774  21.638  48.217  1.00  0.00           H  
ATOM    513  HB2 GLU   690     -61.138  21.983  46.664  1.00  0.00           H  
ATOM    514  N   ILE   691     -64.525  22.929  48.306  1.00  0.00           N  
ATOM    515  CA  ILE   691     -65.103  24.116  48.921  1.00  0.00           C  
ATOM    516  C   ILE   691     -65.203  23.840  50.434  1.00  0.00           C  
ATOM    517  O   ILE   691     -65.526  22.712  50.849  1.00  0.00           O  
ATOM    518  CB  ILE   691     -66.461  24.470  48.261  1.00  0.00           C  
ATOM    519  CG1 ILE   691     -66.222  25.065  46.841  1.00  0.00           C  
ATOM    520  CG2 ILE   691     -67.326  25.405  49.138  1.00  0.00           C  
ATOM    521  CD1 ILE   691     -67.341  24.919  45.901  1.00  0.00           C  
ATOM    522  HA  ILE   691     -64.440  24.844  48.817  1.00  0.00           H  
ATOM    523 HG22 ILE   691     -68.204  25.529  48.689  1.00  0.00           H  
ATOM    524 HG21 ILE   691     -67.445  24.976  50.027  1.00  0.00           H  
ATOM    525  HB  ILE   691     -66.977  23.635  48.151  1.00  0.00           H  
ATOM    526 HG12 ILE   691     -65.994  26.039  46.968  1.00  0.00           H  
ATOM    527 HG13 ILE   691     -65.399  24.612  46.474  1.00  0.00           H  
ATOM    528 HD13 ILE   691     -68.163  25.378  46.256  1.00  0.00           H  
ATOM    529  H   ILE   691     -65.081  22.228  47.770  1.00  0.00           H  
ATOM    530 HD12 ILE   691     -67.110  25.327  45.010  1.00  0.00           H  
ATOM    531 HG23 ILE   691     -66.852  26.274  49.228  1.00  0.00           H  
ATOM    532 HD11 ILE   691     -67.558  23.947  45.758  1.00  0.00           H  
ATOM    533  N   ASP   692     -64.862  24.850  51.246  1.00  0.00           N  
ATOM    534  CA  ASP   692     -64.988  24.758  52.692  1.00  0.00           C  
ATOM    535  C   ASP   692     -66.488  24.875  53.042  1.00  0.00           C  
ATOM    536  O   ASP   692     -67.052  25.967  52.956  1.00  0.00           O  
ATOM    537  CB  ASP   692     -64.159  25.867  53.351  1.00  0.00           C  
ATOM    538  CG  ASP   692     -63.940  25.697  54.843  1.00  0.00           C  
ATOM    539  OD1 ASP   692     -64.901  25.311  55.549  1.00  0.00           O  
ATOM    540  OD2 ASP   692     -62.827  26.012  55.315  1.00  0.00           O  
ATOM    541  H   ASP   692     -64.504  25.693  50.751  1.00  0.00           H  
ATOM    542  HA  ASP   692     -64.705  23.845  52.965  1.00  0.00           H  
ATOM    543  HB3 ASP   692     -64.631  26.736  53.194  1.00  0.00           H  
ATOM    544  HB2 ASP   692     -63.266  25.891  52.897  1.00  0.00           H  
ATOM    545  N   LEU   693     -67.138  23.744  53.384  1.00  0.00           N  
ATOM    546  CA  LEU   693     -68.578  23.706  53.687  1.00  0.00           C  
ATOM    547  C   LEU   693     -68.938  24.342  55.056  1.00  0.00           C  
ATOM    548  O   LEU   693     -70.121  24.554  55.347  1.00  0.00           O  
ATOM    549  CB  LEU   693     -69.133  22.276  53.588  1.00  0.00           C  
ATOM    550  CG  LEU   693     -69.494  21.789  52.164  1.00  0.00           C  
ATOM    551  CD1 LEU   693     -70.117  20.404  52.200  1.00  0.00           C  
ATOM    552  CD2 LEU   693     -70.548  22.657  51.522  1.00  0.00           C  
ATOM    553 HD22 LEU   693     -70.217  23.601  51.452  1.00  0.00           H  
ATOM    554 HD23 LEU   693     -70.758  22.316  50.603  1.00  0.00           H  
ATOM    555 HD21 LEU   693     -71.384  22.644  52.075  1.00  0.00           H  
ATOM    556  H   LEU   693     -66.529  22.898  53.415  1.00  0.00           H  
ATOM    557 HD13 LEU   693     -70.953  20.426  52.751  1.00  0.00           H  
ATOM    558 HD12 LEU   693     -70.341  20.112  51.269  1.00  0.00           H  
ATOM    559 HD11 LEU   693     -69.471  19.755  52.604  1.00  0.00           H  
ATOM    560  HA  LEU   693     -69.071  24.221  52.968  1.00  0.00           H  
ATOM    561  HG  LEU   693     -68.658  21.769  51.615  1.00  0.00           H  
ATOM    562  HB3 LEU   693     -69.962  22.230  54.131  1.00  0.00           H  
ATOM    563  HB2 LEU   693     -68.445  21.654  53.942  1.00  0.00           H  
ATOM    564  N   GLN   694     -67.930  24.676  55.868  1.00  0.00           N  
ATOM    565  CA  GLN   694     -68.137  25.344  57.145  1.00  0.00           C  
ATOM    566  C   GLN   694     -68.213  26.847  56.924  1.00  0.00           C  
ATOM    567  O   GLN   694     -69.094  27.520  57.474  1.00  0.00           O  
ATOM    568  CB  GLN   694     -67.031  24.991  58.130  1.00  0.00           C  
ATOM    569  CG  GLN   694     -67.500  25.207  59.558  1.00  0.00           C  
ATOM    570  CD  GLN   694     -66.685  26.189  60.355  1.00  0.00           C  
ATOM    571  HG2 GLN   694     -68.459  25.529  59.533  1.00  0.00           H  
ATOM    572  HA  GLN   694     -69.017  25.043  57.515  1.00  0.00           H  
ATOM    573  HG3 GLN   694     -67.489  24.315  60.035  1.00  0.00           H  
ATOM    574  H   GLN   694     -66.986  24.415  55.504  1.00  0.00           H  
ATOM    575  HB3 GLN   694     -66.252  25.578  57.966  1.00  0.00           H  
ATOM    576  HB2 GLN   694     -66.793  24.038  58.022  1.00  0.00           H  
ATOM    577 HE22 GLN   694     -67.792  25.771  61.996  1.00  0.00           H  
ATOM    578  OE1 GLN   694     -65.791  26.865  59.842  1.00  0.00           O  
ATOM    579  NE2 GLN   694     -67.015  26.317  61.631  1.00  0.00           N  
ATOM    580 HE21 GLN   694     -66.499  26.955  62.243  1.00  0.00           H  
ATOM    581  N   LYS   695     -67.294  27.372  56.096  1.00  0.00           N  
ATOM    582  CA  LYS   695     -67.232  28.791  55.756  1.00  0.00           C  
ATOM    583  C   LYS   695     -68.245  29.107  54.683  1.00  0.00           C  
ATOM    584  O   LYS   695     -68.758  30.228  54.642  1.00  0.00           O  
ATOM    585  CB  LYS   695     -65.820  29.179  55.284  1.00  0.00           C  
ATOM    586  CG  LYS   695     -64.767  29.129  56.379  1.00  0.00           C  
ATOM    587  CD  LYS   695     -63.371  29.362  55.822  1.00  0.00           C  
ATOM    588  CE  LYS   695     -62.317  29.437  56.900  1.00  0.00           C  
ATOM    589  NZ  LYS   695     -60.950  29.550  56.324  1.00  0.00           N  
ATOM    590  HA  LYS   695     -67.444  29.329  56.578  1.00  0.00           H  
ATOM    591  HE2 LYS   695     -62.495  30.237  57.480  1.00  0.00           H  
ATOM    592  HE3 LYS   695     -62.365  28.610  57.467  1.00  0.00           H  
ATOM    593  HG2 LYS   695     -64.967  29.837  57.057  1.00  0.00           H  
ATOM    594  HG3 LYS   695     -64.794  28.231  56.819  1.00  0.00           H  
ATOM    595  HZ1 LYS   695     -60.280  29.584  57.065  1.00  0.00           H  
ATOM    596  HZ3 LYS   695     -60.768  28.757  55.744  1.00  0.00           H  
ATOM    597  HZ2 LYS   695     -60.888  30.385  55.778  1.00  0.00           H  
ATOM    598  HD3 LYS   695     -63.370  30.223  55.310  1.00  0.00           H  
ATOM    599  HD2 LYS   695     -63.145  28.609  55.202  1.00  0.00           H  
ATOM    600  H   LYS   695     -66.621  26.664  55.714  1.00  0.00           H  
ATOM    601  HB3 LYS   695     -65.861  30.109  54.925  1.00  0.00           H  
ATOM    602  HB2 LYS   695     -65.553  28.548  54.560  1.00  0.00           H  
ATOM    603  N   MET   696     -68.538  28.126  53.808  1.00  0.00           N  
ATOM    604  CA  MET   696     -69.456  28.335  52.714  1.00  0.00           C  
ATOM    605  C   MET   696     -70.478  27.178  52.604  1.00  0.00           C  
ATOM    606  O   MET   696     -70.410  26.381  51.646  1.00  0.00           O  
ATOM    607  CB  MET   696     -68.690  28.541  51.379  1.00  0.00           C  
ATOM    608  CG  MET   696     -69.603  29.122  50.331  1.00  0.00           C  
ATOM    609  SD  MET   696     -69.233  29.186  48.615  1.00  0.00           S  
ATOM    610  CE  MET   696     -68.703  30.789  48.552  1.00  0.00           C  
ATOM    611  HG2 MET   696     -70.576  28.651  50.494  1.00  0.00           H  
ATOM    612  HE1 MET   696     -67.827  30.927  49.055  1.00  0.00           H  
ATOM    613  HE2 MET   696     -68.542  31.106  47.597  1.00  0.00           H  
ATOM    614  HE3 MET   696     -69.376  31.435  48.961  1.00  0.00           H  
ATOM    615  HB2 MET   696     -67.936  29.165  51.544  1.00  0.00           H  
ATOM    616  HG3 MET   696     -69.881  30.114  50.698  1.00  0.00           H  
ATOM    617  H   MET   696     -68.048  27.230  53.998  1.00  0.00           H  
ATOM    618  HA  MET   696     -69.980  29.179  52.884  1.00  0.00           H  
ATOM    619  HB3 MET   696     -68.353  27.659  51.072  1.00  0.00           H  
ATOM    620  N   PRO   697     -71.473  27.086  53.525  1.00  0.00           N  
ATOM    621  CA  PRO   697     -72.484  26.022  53.371  1.00  0.00           C  
ATOM    622  C   PRO   697     -73.355  26.242  52.120  1.00  0.00           C  
ATOM    623  O   PRO   697     -73.377  27.340  51.567  1.00  0.00           O  
ATOM    624  CB  PRO   697     -73.312  26.119  54.654  1.00  0.00           C  
ATOM    625  CG  PRO   697     -73.101  27.508  55.148  1.00  0.00           C  
ATOM    626  CD  PRO   697     -71.728  27.915  54.728  1.00  0.00           C  
ATOM    627  HG2 PRO   697     -73.799  28.130  54.758  1.00  0.00           H  
ATOM    628  HA  PRO   697     -72.045  25.116  53.340  1.00  0.00           H  
ATOM    629  HD3 PRO   697     -71.046  27.715  55.435  1.00  0.00           H  
ATOM    630  HD2 PRO   697     -71.682  28.887  54.492  1.00  0.00           H  
ATOM    631  HG3 PRO   697     -73.197  27.541  56.156  1.00  0.00           H  
ATOM    632  HB3 PRO   697     -72.998  25.444  55.329  1.00  0.00           H  
ATOM    633  HB2 PRO   697     -74.285  25.949  54.460  1.00  0.00           H  
ATOM    634  N   LEU   698     -74.065  25.187  51.685  1.00  0.00           N  
ATOM    635  CA  LEU   698     -74.996  25.161  50.555  1.00  0.00           C  
ATOM    636  C   LEU   698     -76.002  26.314  50.645  1.00  0.00           C  
ATOM    637  O   LEU   698     -76.206  27.001  49.653  1.00  0.00           O  
ATOM    638  CB  LEU   698     -75.722  23.806  50.558  1.00  0.00           C  
ATOM    639  CG  LEU   698     -76.607  23.387  49.374  1.00  0.00           C  
ATOM    640  CD1 LEU   698     -75.959  23.673  48.033  1.00  0.00           C  
ATOM    641  CD2 LEU   698     -76.966  21.925  49.491  1.00  0.00           C  
ATOM    642 HD22 LEU   698     -77.465  21.764  50.345  1.00  0.00           H  
ATOM    643 HD23 LEU   698     -77.543  21.653  48.718  1.00  0.00           H  
ATOM    644 HD21 LEU   698     -76.133  21.368  49.489  1.00  0.00           H  
ATOM    645  H   LEU   698     -73.880  24.309  52.273  1.00  0.00           H  
ATOM    646 HD13 LEU   698     -75.095  23.171  47.962  1.00  0.00           H  
ATOM    647 HD12 LEU   698     -76.570  23.384  47.294  1.00  0.00           H  
ATOM    648 HD11 LEU   698     -75.779  24.654  47.948  1.00  0.00           H  
ATOM    649  HA  LEU   698     -74.471  25.267  49.704  1.00  0.00           H  
ATOM    650  HG  LEU   698     -77.482  23.883  49.437  1.00  0.00           H  
ATOM    651  HB3 LEU   698     -76.306  23.778  51.387  1.00  0.00           H  
ATOM    652  HB2 LEU   698     -75.015  23.085  50.666  1.00  0.00           H  
ATOM    653  N   GLY   699     -76.535  26.560  51.837  1.00  0.00           N  
ATOM    654  CA  GLY   699     -77.465  27.648  52.115  1.00  0.00           C  
ATOM    655  C   GLY   699     -76.883  29.050  52.081  1.00  0.00           C  
ATOM    656  O   GLY   699     -77.642  30.023  52.119  1.00  0.00           O  
ATOM    657  H   GLY   699     -76.220  25.883  52.587  1.00  0.00           H  
ATOM    658  HA2 GLY   699     -78.246  27.595  51.446  1.00  0.00           H  
ATOM    659  HA3 GLY   699     -77.896  27.488  53.037  1.00  0.00           H  
ATOM    660  N   LYS   700     -75.539  29.181  52.021  1.00  0.00           N  
ATOM    661  CA  LYS   700     -74.876  30.489  51.981  1.00  0.00           C  
ATOM    662  C   LYS   700     -74.564  30.906  50.545  1.00  0.00           C  
ATOM    663  O   LYS   700     -74.274  32.078  50.322  1.00  0.00           O  
ATOM    664  CB  LYS   700     -73.595  30.484  52.831  1.00  0.00           C  
ATOM    665  CG  LYS   700     -73.278  31.823  53.483  1.00  0.00           C  
ATOM    666  CD  LYS   700     -71.978  31.774  54.292  1.00  0.00           C  
ATOM    667  CE  LYS   700     -71.465  33.152  54.664  1.00  0.00           C  
ATOM    668  NZ  LYS   700     -72.261  33.785  55.750  1.00  0.00           N  
ATOM    669  HA  LYS   700     -75.489  31.175  52.391  1.00  0.00           H  
ATOM    670  HE2 LYS   700     -70.506  33.074  54.962  1.00  0.00           H  
ATOM    671  HE3 LYS   700     -71.494  33.743  53.848  1.00  0.00           H  
ATOM    672  HG2 LYS   700     -73.184  32.521  52.771  1.00  0.00           H  
ATOM    673  HG3 LYS   700     -74.027  32.075  54.097  1.00  0.00           H  
ATOM    674  HZ1 LYS   700     -72.519  33.090  56.421  1.00  0.00           H  
ATOM    675  HZ3 LYS   700     -71.712  34.492  56.195  1.00  0.00           H  
ATOM    676  HZ2 LYS   700     -73.085  34.197  55.361  1.00  0.00           H  
ATOM    677  HD3 LYS   700     -71.282  31.309  53.746  1.00  0.00           H  
ATOM    678  HD2 LYS   700     -72.147  31.257  55.130  1.00  0.00           H  
ATOM    679  H   LYS   700     -75.025  28.277  52.006  1.00  0.00           H  
ATOM    680  HB3 LYS   700     -72.833  30.233  52.238  1.00  0.00           H  
ATOM    681  HB2 LYS   700     -73.704  29.802  53.550  1.00  0.00           H  
ATOM    682  N   LEU   701     -74.590  29.958  49.578  1.00  0.00           N  
ATOM    683  CA  LEU   701     -74.340  30.239  48.159  1.00  0.00           C  
ATOM    684  C   LEU   701     -75.283  31.323  47.655  1.00  0.00           C  
ATOM    685  O   LEU   701     -76.496  31.197  47.857  1.00  0.00           O  
ATOM    686  CB  LEU   701     -74.529  28.979  47.290  1.00  0.00           C  
ATOM    687  CG  LEU   701     -73.365  28.015  47.153  1.00  0.00           C  
ATOM    688  CD1 LEU   701     -73.811  26.776  46.391  1.00  0.00           C  
ATOM    689  CD2 LEU   701     -72.186  28.654  46.414  1.00  0.00           C  
ATOM    690 HD22 LEU   701     -71.874  29.456  46.921  1.00  0.00           H  
ATOM    691 HD23 LEU   701     -71.442  27.992  46.344  1.00  0.00           H  
ATOM    692 HD21 LEU   701     -72.479  28.928  45.499  1.00  0.00           H  
ATOM    693  H   LEU   701     -74.806  29.000  49.940  1.00  0.00           H  
ATOM    694 HD13 LEU   701     -74.131  27.040  45.480  1.00  0.00           H  
ATOM    695 HD12 LEU   701     -73.042  26.142  46.302  1.00  0.00           H  
ATOM    696 HD11 LEU   701     -74.555  26.327  46.887  1.00  0.00           H  
ATOM    697  HA  LEU   701     -73.396  30.566  48.062  1.00  0.00           H  
ATOM    698  HG  LEU   701     -73.049  27.748  48.061  1.00  0.00           H  
ATOM    699  HB3 LEU   701     -74.778  29.290  46.367  1.00  0.00           H  
ATOM    700  HB2 LEU   701     -75.305  28.467  47.676  1.00  0.00           H  
ATOM    701  N   SER   702     -74.740  32.373  47.005  1.00  0.00           N  
ATOM    702  CA  SER   702     -75.577  33.452  46.472  1.00  0.00           C  
ATOM    703  C   SER   702     -75.178  33.810  45.047  1.00  0.00           C  
ATOM    704  O   SER   702     -74.022  33.617  44.662  1.00  0.00           O  
ATOM    705  CB  SER   702     -75.528  34.690  47.365  1.00  0.00           C  
ATOM    706  OG  SER   702     -74.287  35.374  47.296  1.00  0.00           O  
ATOM    707  H   SER   702     -73.713  32.345  46.922  1.00  0.00           H  
ATOM    708  HA  SER   702     -76.530  33.125  46.456  1.00  0.00           H  
ATOM    709  HB3 SER   702     -75.688  34.408  48.315  1.00  0.00           H  
ATOM    710  HB2 SER   702     -76.258  35.319  47.086  1.00  0.00           H  
ATOM    711  HG  SER   702     -73.690  35.054  48.030  1.00  0.00           H  
ATOM    712  N   LYS   703     -76.159  34.316  44.260  1.00  0.00           N  
ATOM    713  CA  LYS   703     -75.990  34.756  42.869  1.00  0.00           C  
ATOM    714  C   LYS   703     -74.935  35.835  42.795  1.00  0.00           C  
ATOM    715  O   LYS   703     -74.084  35.767  41.916  1.00  0.00           O  
ATOM    716  CB  LYS   703     -77.310  35.282  42.278  1.00  0.00           C  
ATOM    717  CG  LYS   703     -78.314  34.197  41.940  1.00  0.00           C  
ATOM    718  CD  LYS   703     -79.700  34.791  41.657  1.00  0.00           C  
ATOM    719  CE  LYS   703     -80.720  33.750  41.257  1.00  0.00           C  
ATOM    720  NZ  LYS   703     -81.148  32.908  42.408  1.00  0.00           N  
ATOM    721  HA  LYS   703     -75.698  33.969  42.319  1.00  0.00           H  
ATOM    722  HE2 LYS   703     -81.527  34.211  40.871  1.00  0.00           H  
ATOM    723  HE3 LYS   703     -80.324  33.156  40.547  1.00  0.00           H  
ATOM    724  HG2 LYS   703     -78.009  33.705  41.127  1.00  0.00           H  
ATOM    725  HG3 LYS   703     -78.392  33.565  42.708  1.00  0.00           H  
ATOM    726  HZ1 LYS   703     -81.211  31.954  42.116  1.00  0.00           H  
ATOM    727  HZ3 LYS   703     -80.478  32.989  43.145  1.00  0.00           H  
ATOM    728  HZ2 LYS   703     -82.041  33.219  42.732  1.00  0.00           H  
ATOM    729  HD3 LYS   703     -79.611  35.459  40.917  1.00  0.00           H  
ATOM    730  HD2 LYS   703     -80.017  35.255  42.485  1.00  0.00           H  
ATOM    731  H   LYS   703     -77.093  34.367  44.758  1.00  0.00           H  
ATOM    732  HB3 LYS   703     -77.093  35.786  41.444  1.00  0.00           H  
ATOM    733  HB2 LYS   703     -77.721  35.899  42.946  1.00  0.00           H  
ATOM    734  N   ARG   704     -74.979  36.809  43.726  1.00  0.00           N  
ATOM    735  CA  ARG   704     -74.074  37.953  43.816  1.00  0.00           C  
ATOM    736  C   ARG   704     -72.622  37.555  43.999  1.00  0.00           C  
ATOM    737  O   ARG   704     -71.758  38.146  43.365  1.00  0.00           O  
ATOM    738  CB  ARG   704     -74.480  38.849  44.996  1.00  0.00           C  
ATOM    739  CG  ARG   704     -74.474  40.305  44.631  1.00  0.00           C  
ATOM    740  CD  ARG   704     -75.676  40.779  43.828  1.00  0.00           C  
ATOM    741  NE  ARG   704     -75.428  42.119  43.300  1.00  0.00           N  
ATOM    742  CZ  ARG   704     -75.824  43.246  43.886  1.00  0.00           C  
ATOM    743  NH1 ARG   704     -76.522  43.207  45.015  1.00  0.00           N  
ATOM    744  NH2 ARG   704     -75.543  44.419  43.336  1.00  0.00           N  
ATOM    745  HG3 ARG   704     -73.643  40.517  44.087  1.00  0.00           H  
ATOM    746  HA  ARG   704     -74.157  38.497  42.960  1.00  0.00           H  
ATOM    747  HE  ARG   704     -74.922  42.195  42.431  1.00  0.00           H  
ATOM    748  HG2 ARG   704     -74.430  40.868  45.474  1.00  0.00           H  
ATOM    749 HH22 ARG   704     -75.853  45.264  43.761  1.00  0.00           H  
ATOM    750 HH21 ARG   704     -75.012  44.457  42.484  1.00  0.00           H  
ATOM    751  H   ARG   704     -75.771  36.663  44.425  1.00  0.00           H  
ATOM    752  HD3 ARG   704     -76.460  40.802  44.430  1.00  0.00           H  
ATOM    753  HD2 ARG   704     -75.815  40.150  43.079  1.00  0.00           H  
ATOM    754 HH12 ARG   704     -76.831  44.068  45.437  1.00  0.00           H  
ATOM    755 HH11 ARG   704     -76.739  42.335  45.444  1.00  0.00           H  
ATOM    756  HB3 ARG   704     -73.831  38.701  45.728  1.00  0.00           H  
ATOM    757  HB2 ARG   704     -75.395  38.592  45.272  1.00  0.00           H  
ATOM    758  N   GLN   705     -72.357  36.592  44.893  1.00  0.00           N  
ATOM    759  CA  GLN   705     -71.023  36.110  45.217  1.00  0.00           C  
ATOM    760  C   GLN   705     -70.420  35.356  44.010  1.00  0.00           C  
ATOM    761  O   GLN   705     -69.256  35.582  43.697  1.00  0.00           O  
ATOM    762  CB  GLN   705     -71.097  35.255  46.490  1.00  0.00           C  
ATOM    763  CG  GLN   705     -70.232  34.000  46.558  1.00  0.00           C  
ATOM    764  CD  GLN   705     -70.900  32.974  47.440  1.00  0.00           C  
ATOM    765  HG2 GLN   705     -70.138  33.631  45.647  1.00  0.00           H  
ATOM    766  HA  GLN   705     -70.434  36.901  45.397  1.00  0.00           H  
ATOM    767  HG3 GLN   705     -69.357  34.240  46.946  1.00  0.00           H  
ATOM    768  H   GLN   705     -73.228  36.205  45.353  1.00  0.00           H  
ATOM    769  HB3 GLN   705     -72.065  34.970  46.627  1.00  0.00           H  
ATOM    770  HB2 GLN   705     -70.851  35.843  47.284  1.00  0.00           H  
ATOM    771 HE22 GLN   705     -70.475  34.098  49.069  1.00  0.00           H  
ATOM    772  OE1 GLN   705     -71.458  31.975  46.969  1.00  0.00           O  
ATOM    773  NE2 GLN   705     -70.917  33.242  48.743  1.00  0.00           N  
ATOM    774 HE21 GLN   705     -71.363  32.602  49.401  1.00  0.00           H  
ATOM    775  N   ILE   706     -71.212  34.520  43.320  1.00  0.00           N  
ATOM    776  CA  ILE   706     -70.785  33.773  42.131  1.00  0.00           C  
ATOM    777  C   ILE   706     -70.485  34.771  40.999  1.00  0.00           C  
ATOM    778  O   ILE   706     -69.482  34.615  40.308  1.00  0.00           O  
ATOM    779  CB  ILE   706     -71.828  32.686  41.712  1.00  0.00           C  
ATOM    780  CG1 ILE   706     -71.936  31.597  42.821  1.00  0.00           C  
ATOM    781  CG2 ILE   706     -71.446  32.041  40.352  1.00  0.00           C  
ATOM    782  CD1 ILE   706     -73.182  30.747  42.755  1.00  0.00           C  
ATOM    783  HA  ILE   706     -69.918  33.344  42.365  1.00  0.00           H  
ATOM    784 HG22 ILE   706     -72.154  31.388  40.111  1.00  0.00           H  
ATOM    785 HG21 ILE   706     -71.387  32.764  39.674  1.00  0.00           H  
ATOM    786  HB  ILE   706     -72.708  33.125  41.635  1.00  0.00           H  
ATOM    787 HG12 ILE   706     -71.128  31.011  42.748  1.00  0.00           H  
ATOM    788 HG13 ILE   706     -71.905  32.067  43.705  1.00  0.00           H  
ATOM    789 HD13 ILE   706     -73.213  30.269  41.878  1.00  0.00           H  
ATOM    790  H   ILE   706     -72.186  34.445  43.714  1.00  0.00           H  
ATOM    791 HD12 ILE   706     -73.169  30.079  43.498  1.00  0.00           H  
ATOM    792 HG23 ILE   706     -70.569  31.587  40.461  1.00  0.00           H  
ATOM    793 HD11 ILE   706     -73.988  31.331  42.845  1.00  0.00           H  
ATOM    794  N   GLN   707     -71.331  35.807  40.854  1.00  0.00           N  
ATOM    795  CA  GLN   707     -71.175  36.873  39.866  1.00  0.00           C  
ATOM    796  C   GLN   707     -69.848  37.611  40.092  1.00  0.00           C  
ATOM    797  O   GLN   707     -69.089  37.808  39.140  1.00  0.00           O  
ATOM    798  CB  GLN   707     -72.357  37.860  39.957  1.00  0.00           C  
ATOM    799  CG  GLN   707     -72.510  38.779  38.755  1.00  0.00           C  
ATOM    800  CD  GLN   707     -73.473  39.911  39.005  1.00  0.00           C  
ATOM    801  HG2 GLN   707     -71.613  39.162  38.531  1.00  0.00           H  
ATOM    802  HA  GLN   707     -71.137  36.453  38.957  1.00  0.00           H  
ATOM    803  HG3 GLN   707     -72.841  38.238  37.980  1.00  0.00           H  
ATOM    804  H   GLN   707     -72.138  35.780  41.535  1.00  0.00           H  
ATOM    805  HB3 GLN   707     -72.230  38.430  40.774  1.00  0.00           H  
ATOM    806  HB2 GLN   707     -73.203  37.331  40.058  1.00  0.00           H  
ATOM    807 HE22 GLN   707     -74.989  38.600  39.226  1.00  0.00           H  
ATOM    808  OE1 GLN   707     -73.098  41.083  38.968  1.00  0.00           O  
ATOM    809  NE2 GLN   707     -74.736  39.591  39.241  1.00  0.00           N  
ATOM    810 HE21 GLN   707     -75.435  40.305  39.431  1.00  0.00           H  
ATOM    811  N   ALA   708     -69.546  37.970  41.360  1.00  0.00           N  
ATOM    812  CA  ALA   708     -68.311  38.670  41.714  1.00  0.00           C  
ATOM    813  C   ALA   708     -67.087  37.753  41.545  1.00  0.00           C  
ATOM    814  O   ALA   708     -66.029  38.241  41.165  1.00  0.00           O  
ATOM    815  CB  ALA   708     -68.386  39.205  43.136  1.00  0.00           C  
ATOM    816  H   ALA   708     -70.274  37.702  42.057  1.00  0.00           H  
ATOM    817  HA  ALA   708     -68.199  39.462  41.104  1.00  0.00           H  
ATOM    818  HB1 ALA   708     -67.589  38.894  43.653  1.00  0.00           H  
ATOM    819  HB3 ALA   708     -68.400  40.205  43.117  1.00  0.00           H  
ATOM    820  HB2 ALA   708     -69.218  38.869  43.576  1.00  0.00           H  
ATOM    821  N   ALA   709     -67.241  36.433  41.768  1.00  0.00           N  
ATOM    822  CA  ALA   709     -66.161  35.443  41.577  1.00  0.00           C  
ATOM    823  C   ALA   709     -65.800  35.335  40.086  1.00  0.00           C  
ATOM    824  O   ALA   709     -64.614  35.285  39.770  1.00  0.00           O  
ATOM    825  CB  ALA   709     -66.588  34.087  42.128  1.00  0.00           C  
ATOM    826  H   ALA   709     -68.199  36.167  42.091  1.00  0.00           H  
ATOM    827  HA  ALA   709     -65.353  35.751  42.079  1.00  0.00           H  
ATOM    828  HB1 ALA   709     -65.789  33.607  42.488  1.00  0.00           H  
ATOM    829  HB3 ALA   709     -67.255  34.220  42.860  1.00  0.00           H  
ATOM    830  HB2 ALA   709     -67.000  33.545  41.397  1.00  0.00           H  
ATOM    831  N   TYR   710     -66.821  35.339  39.182  1.00  0.00           N  
ATOM    832  CA  TYR   710     -66.616  35.327  37.723  1.00  0.00           C  
ATOM    833  C   TYR   710     -65.799  36.554  37.293  1.00  0.00           C  
ATOM    834  O   TYR   710     -64.853  36.408  36.534  1.00  0.00           O  
ATOM    835  CB  TYR   710     -67.941  35.346  36.974  1.00  0.00           C  
ATOM    836  CG  TYR   710     -68.609  34.024  36.704  1.00  0.00           C  
ATOM    837  CD1 TYR   710     -67.938  33.003  36.031  1.00  0.00           C  
ATOM    838  CD2 TYR   710     -69.964  33.848  36.974  1.00  0.00           C  
ATOM    839  CE1 TYR   710     -68.582  31.813  35.696  1.00  0.00           C  
ATOM    840  CE2 TYR   710     -70.611  32.665  36.663  1.00  0.00           C  
ATOM    841  CZ  TYR   710     -69.919  31.651  36.018  1.00  0.00           C  
ATOM    842  OH  TYR   710     -70.604  30.521  35.679  1.00  0.00           O  
ATOM    843  HA  TYR   710     -66.093  34.507  37.488  1.00  0.00           H  
ATOM    844  HE1 TYR   710     -68.081  31.086  35.230  1.00  0.00           H  
ATOM    845  HE2 TYR   710     -71.575  32.539  36.901  1.00  0.00           H  
ATOM    846  H   TYR   710     -67.766  35.351  39.625  1.00  0.00           H  
ATOM    847  HD2 TYR   710     -70.477  34.592  37.402  1.00  0.00           H  
ATOM    848  HD1 TYR   710     -66.976  33.124  35.782  1.00  0.00           H  
ATOM    849  HB3 TYR   710     -67.790  35.805  36.082  1.00  0.00           H  
ATOM    850  HB2 TYR   710     -68.590  35.922  37.500  1.00  0.00           H  
ATOM    851  HH  TYR   710     -70.686  29.928  36.480  1.00  0.00           H  
ATOM    852  N   SER   711     -66.165  37.749  37.813  1.00  0.00           N  
ATOM    853  CA  SER   711     -65.488  39.027  37.552  1.00  0.00           C  
ATOM    854  C   SER   711     -64.036  38.967  37.989  1.00  0.00           C  
ATOM    855  O   SER   711     -63.188  39.444  37.251  1.00  0.00           O  
ATOM    856  CB  SER   711     -66.182  40.189  38.259  1.00  0.00           C  
ATOM    857  OG  SER   711     -67.442  40.404  37.648  1.00  0.00           O  
ATOM    858  H   SER   711     -67.010  37.678  38.445  1.00  0.00           H  
ATOM    859  HA  SER   711     -65.511  39.189  36.560  1.00  0.00           H  
ATOM    860  HB3 SER   711     -65.630  41.001  38.159  1.00  0.00           H  
ATOM    861  HB2 SER   711     -66.317  39.954  39.207  1.00  0.00           H  
ATOM    862  HG  SER   711     -68.096  39.728  37.985  1.00  0.00           H  
ATOM    863  N   ILE   712     -63.743  38.366  39.165  1.00  0.00           N  
ATOM    864  CA  ILE   712     -62.362  38.183  39.645  1.00  0.00           C  
ATOM    865  C   ILE   712     -61.604  37.264  38.661  1.00  0.00           C  
ATOM    866  O   ILE   712     -60.500  37.611  38.261  1.00  0.00           O  
ATOM    867  CB  ILE   712     -62.286  37.672  41.110  1.00  0.00           C  
ATOM    868  CG1 ILE   712     -62.760  38.787  42.076  1.00  0.00           C  
ATOM    869  CG2 ILE   712     -60.846  37.236  41.463  1.00  0.00           C  
ATOM    870  CD1 ILE   712     -63.239  38.295  43.444  1.00  0.00           C  
ATOM    871  HA  ILE   712     -61.925  39.075  39.588  1.00  0.00           H  
ATOM    872 HG22 ILE   712     -60.844  36.894  42.397  1.00  0.00           H  
ATOM    873 HG21 ILE   712     -60.572  36.522  40.828  1.00  0.00           H  
ATOM    874  HB  ILE   712     -62.908  36.910  41.200  1.00  0.00           H  
ATOM    875 HG12 ILE   712     -62.002  39.425  42.211  1.00  0.00           H  
ATOM    876 HG13 ILE   712     -63.512  39.278  41.634  1.00  0.00           H  
ATOM    877 HD13 ILE   712     -62.490  37.817  43.895  1.00  0.00           H  
ATOM    878  H   ILE   712     -64.578  38.046  39.697  1.00  0.00           H  
ATOM    879 HD12 ILE   712     -63.521  39.080  43.988  1.00  0.00           H  
ATOM    880 HG23 ILE   712     -60.251  38.028  41.379  1.00  0.00           H  
ATOM    881 HD11 ILE   712     -64.009  37.677  43.313  1.00  0.00           H  
ATOM    882  N   LEU   713     -62.225  36.142  38.229  1.00  0.00           N  
ATOM    883  CA  LEU   713     -61.617  35.213  37.261  1.00  0.00           C  
ATOM    884  C   LEU   713     -61.315  35.894  35.932  1.00  0.00           C  
ATOM    885  O   LEU   713     -60.290  35.597  35.346  1.00  0.00           O  
ATOM    886  CB  LEU   713     -62.502  33.986  37.019  1.00  0.00           C  
ATOM    887  CG  LEU   713     -62.485  32.876  38.062  1.00  0.00           C  
ATOM    888  CD1 LEU   713     -63.298  31.685  37.569  1.00  0.00           C  
ATOM    889  CD2 LEU   713     -61.049  32.427  38.370  1.00  0.00           C  
ATOM    890 HD22 LEU   713     -60.530  33.204  38.720  1.00  0.00           H  
ATOM    891 HD23 LEU   713     -61.072  31.701  39.055  1.00  0.00           H  
ATOM    892 HD21 LEU   713     -60.625  32.088  37.533  1.00  0.00           H  
ATOM    893  H   LEU   713     -63.169  35.996  38.642  1.00  0.00           H  
ATOM    894 HD13 LEU   713     -62.903  31.341  36.717  1.00  0.00           H  
ATOM    895 HD12 LEU   713     -63.282  30.961  38.259  1.00  0.00           H  
ATOM    896 HD11 LEU   713     -64.243  31.970  37.407  1.00  0.00           H  
ATOM    897  HA  LEU   713     -60.751  34.874  37.652  1.00  0.00           H  
ATOM    898  HG  LEU   713     -62.882  33.217  38.911  1.00  0.00           H  
ATOM    899  HB3 LEU   713     -62.224  33.580  36.144  1.00  0.00           H  
ATOM    900  HB2 LEU   713     -63.451  34.308  36.940  1.00  0.00           H  
ATOM    901  N   SER   714     -62.193  36.823  35.468  1.00  0.00           N  
ATOM    902  CA  SER   714     -61.978  37.591  34.229  1.00  0.00           C  
ATOM    903  C   SER   714     -60.799  38.544  34.417  1.00  0.00           C  
ATOM    904  O   SER   714     -60.018  38.734  33.492  1.00  0.00           O  
ATOM    905  CB  SER   714     -63.230  38.362  33.835  1.00  0.00           C  
ATOM    906  OG  SER   714     -64.190  37.457  33.322  1.00  0.00           O  
ATOM    907  H   SER   714     -63.034  36.941  36.073  1.00  0.00           H  
ATOM    908  HA  SER   714     -61.742  36.945  33.504  1.00  0.00           H  
ATOM    909  HB3 SER   714     -62.997  39.019  33.133  1.00  0.00           H  
ATOM    910  HB2 SER   714     -63.600  38.808  34.636  1.00  0.00           H  
ATOM    911  HG  SER   714     -65.058  37.585  33.800  1.00  0.00           H  
ATOM    912  N   GLU   715     -60.645  39.112  35.619  1.00  0.00           N  
ATOM    913  CA  GLU   715     -59.492  39.968  35.933  1.00  0.00           C  
ATOM    914  C   GLU   715     -58.196  39.148  35.922  1.00  0.00           C  
ATOM    915  O   GLU   715     -57.179  39.637  35.456  1.00  0.00           O  
ATOM    916  CB  GLU   715     -59.659  40.668  37.277  1.00  0.00           C  
ATOM    917  CG  GLU   715     -60.792  41.676  37.294  1.00  0.00           C  
ATOM    918  CD  GLU   715     -60.941  42.407  38.613  1.00  0.00           C  
ATOM    919  OE1 GLU   715     -61.048  41.760  39.681  1.00  0.00           O  
ATOM    920  OE2 GLU   715     -60.889  43.655  38.569  1.00  0.00           O  
ATOM    921  HG2 GLU   715     -60.614  42.353  36.598  1.00  0.00           H  
ATOM    922  HA  GLU   715     -59.426  40.705  35.256  1.00  0.00           H  
ATOM    923  HG3 GLU   715     -61.638  41.196  37.124  1.00  0.00           H  
ATOM    924  H   GLU   715     -61.398  38.899  36.299  1.00  0.00           H  
ATOM    925  HB3 GLU   715     -58.826  41.151  37.471  1.00  0.00           H  
ATOM    926  HB2 GLU   715     -59.860  39.982  37.951  1.00  0.00           H  
ATOM    927  N   VAL   716     -58.249  37.901  36.420  1.00  0.00           N  
ATOM    928  CA  VAL   716     -57.113  36.973  36.434  1.00  0.00           C  
ATOM    929  C   VAL   716     -56.724  36.656  34.972  1.00  0.00           C  
ATOM    930  O   VAL   716     -55.559  36.798  34.611  1.00  0.00           O  
ATOM    931  CB  VAL   716     -57.402  35.665  37.249  1.00  0.00           C  
ATOM    932  CG1 VAL   716     -56.231  34.700  37.159  1.00  0.00           C  
ATOM    933  CG2 VAL   716     -57.711  35.968  38.705  1.00  0.00           C  
ATOM    934  HA  VAL   716     -56.339  37.429  36.859  1.00  0.00           H  
ATOM    935 HG11 VAL   716     -55.379  35.215  37.065  1.00  0.00           H  
ATOM    936 HG21 VAL   716     -58.286  36.785  38.759  1.00  0.00           H  
ATOM    937  HB  VAL   716     -58.185  35.225  36.823  1.00  0.00           H  
ATOM    938 HG12 VAL   716     -56.192  34.142  37.988  1.00  0.00           H  
ATOM    939 HG13 VAL   716     -56.348  34.105  36.364  1.00  0.00           H  
ATOM    940  H   VAL   716     -59.193  37.644  36.806  1.00  0.00           H  
ATOM    941 HG23 VAL   716     -58.194  35.191  39.110  1.00  0.00           H  
ATOM    942 HG22 VAL   716     -56.856  36.126  39.199  1.00  0.00           H  
ATOM    943  N   GLN   717     -57.702  36.225  34.158  1.00  0.00           N  
ATOM    944  CA  GLN   717     -57.538  35.895  32.734  1.00  0.00           C  
ATOM    945  C   GLN   717     -56.840  37.074  31.993  1.00  0.00           C  
ATOM    946  O   GLN   717     -55.855  36.858  31.288  1.00  0.00           O  
ATOM    947  CB  GLN   717     -58.906  35.572  32.130  1.00  0.00           C  
ATOM    948  CG  GLN   717     -58.945  35.410  30.580  1.00  0.00           C  
ATOM    949  CD  GLN   717     -59.902  36.447  29.999  1.00  0.00           C  
ATOM    950  HG2 GLN   717     -58.044  35.573  30.234  1.00  0.00           H  
ATOM    951  HA  GLN   717     -56.934  35.104  32.663  1.00  0.00           H  
ATOM    952  HG3 GLN   717     -59.278  34.512  30.376  1.00  0.00           H  
ATOM    953  H   GLN   717     -58.638  36.139  34.647  1.00  0.00           H  
ATOM    954  HB3 GLN   717     -59.553  36.307  32.365  1.00  0.00           H  
ATOM    955  HB2 GLN   717     -59.246  34.711  32.524  1.00  0.00           H  
ATOM    956 HE22 GLN   717     -58.367  37.407  29.122  1.00  0.00           H  
ATOM    957  OE1 GLN   717     -61.108  36.474  30.284  1.00  0.00           O  
ATOM    958  NE2 GLN   717     -59.383  37.405  29.255  1.00  0.00           N  
ATOM    959 HE21 GLN   717     -59.964  38.120  28.827  1.00  0.00           H  
ATOM    960  N   GLN   718     -57.314  38.316  32.227  1.00  0.00           N  
ATOM    961  CA  GLN   718     -56.752  39.543  31.656  1.00  0.00           C  
ATOM    962  C   GLN   718     -55.319  39.767  32.127  1.00  0.00           C  
ATOM    963  O   GLN   718     -54.470  40.064  31.303  1.00  0.00           O  
ATOM    964  CB  GLN   718     -57.626  40.753  32.010  1.00  0.00           C  
ATOM    965  CG  GLN   718     -58.887  40.883  31.139  1.00  0.00           C  
ATOM    966  CD  GLN   718     -59.986  41.598  31.880  1.00  0.00           C  
ATOM    967  HG2 GLN   718     -58.650  41.400  30.326  1.00  0.00           H  
ATOM    968  HA  GLN   718     -56.735  39.437  30.655  1.00  0.00           H  
ATOM    969  HG3 GLN   718     -59.193  39.970  30.898  1.00  0.00           H  
ATOM    970  H   GLN   718     -58.147  38.324  32.875  1.00  0.00           H  
ATOM    971  HB3 GLN   718     -57.088  41.587  31.893  1.00  0.00           H  
ATOM    972  HB2 GLN   718     -57.919  40.673  32.961  1.00  0.00           H  
ATOM    973 HE22 GLN   718     -61.345  40.295  31.146  1.00  0.00           H  
ATOM    974  OE1 GLN   718     -59.760  42.606  32.557  1.00  0.00           O  
ATOM    975  NE2 GLN   718     -61.216  41.108  31.747  1.00  0.00           N  
ATOM    976 HE21 GLN   718     -62.004  41.533  32.230  1.00  0.00           H  
ATOM    977  N   ALA   719     -55.048  39.581  33.436  1.00  0.00           N  
ATOM    978  CA  ALA   719     -53.723  39.742  34.047  1.00  0.00           C  
ATOM    979  C   ALA   719     -52.703  38.720  33.523  1.00  0.00           C  
ATOM    980  O   ALA   719     -51.564  39.091  33.277  1.00  0.00           O  
ATOM    981  CB  ALA   719     -53.839  39.632  35.550  1.00  0.00           C  
ATOM    982  H   ALA   719     -55.898  39.302  33.997  1.00  0.00           H  
ATOM    983  HA  ALA   719     -53.380  40.670  33.835  1.00  0.00           H  
ATOM    984  HB1 ALA   719     -54.697  40.048  35.856  1.00  0.00           H  
ATOM    985  HB3 ALA   719     -53.826  38.668  35.822  1.00  0.00           H  
ATOM    986  HB2 ALA   719     -53.072  40.106  35.985  1.00  0.00           H  
ATOM    987  N   VAL   720     -53.115  37.457  33.323  1.00  0.00           N  
ATOM    988  CA  VAL   720     -52.262  36.369  32.810  1.00  0.00           C  
ATOM    989  C   VAL   720     -51.863  36.667  31.345  1.00  0.00           C  
ATOM    990  O   VAL   720     -50.685  36.585  31.032  1.00  0.00           O  
ATOM    991  CB  VAL   720     -52.943  34.965  32.965  1.00  0.00           C  
ATOM    992  CG1 VAL   720     -52.184  33.872  32.204  1.00  0.00           C  
ATOM    993  CG2 VAL   720     -53.090  34.571  34.436  1.00  0.00           C  
ATOM    994  HA  VAL   720     -51.425  36.346  33.353  1.00  0.00           H  
ATOM    995 HG11 VAL   720     -51.354  33.637  32.707  1.00  0.00           H  
ATOM    996 HG21 VAL   720     -52.794  33.624  34.551  1.00  0.00           H  
ATOM    997  HB  VAL   720     -53.850  35.032  32.556  1.00  0.00           H  
ATOM    998 HG12 VAL   720     -52.766  33.066  32.119  1.00  0.00           H  
ATOM    999 HG13 VAL   720     -51.943  34.210  31.296  1.00  0.00           H  
ATOM   1000  H   VAL   720     -54.129  37.304  33.571  1.00  0.00           H  
ATOM   1001 HG23 VAL   720     -52.523  35.175  34.993  1.00  0.00           H  
ATOM   1002 HG22 VAL   720     -54.048  34.662  34.704  1.00  0.00           H  
ATOM   1003  N   SER   721     -52.829  37.022  30.469  1.00  0.00           N  
ATOM   1004  CA  SER   721     -52.556  37.325  29.056  1.00  0.00           C  
ATOM   1005  C   SER   721     -51.760  38.631  28.902  1.00  0.00           C  
ATOM   1006  O   SER   721     -50.870  38.694  28.051  1.00  0.00           O  
ATOM   1007  CB  SER   721     -53.847  37.379  28.246  1.00  0.00           C  
ATOM   1008  OG  SER   721     -54.636  38.513  28.554  1.00  0.00           O  
ATOM   1009  H   SER   721     -53.783  37.061  30.886  1.00  0.00           H  
ATOM   1010  HA  SER   721     -51.995  36.578  28.681  1.00  0.00           H  
ATOM   1011  HB3 SER   721     -54.382  36.552  28.436  1.00  0.00           H  
ATOM   1012  HB2 SER   721     -53.616  37.401  27.271  1.00  0.00           H  
ATOM   1013  HG  SER   721     -54.415  38.834  29.474  1.00  0.00           H  
ATOM   1014  N   GLN   722     -52.041  39.643  29.750  1.00  0.00           N  
ATOM   1015  CA  GLN   722     -51.320  40.935  29.802  1.00  0.00           C  
ATOM   1016  C   GLN   722     -49.840  40.744  30.198  1.00  0.00           C  
ATOM   1017  O   GLN   722     -48.962  41.466  29.717  1.00  0.00           O  
ATOM   1018  CB  GLN   722     -52.014  41.872  30.827  1.00  0.00           C  
ATOM   1019  CG  GLN   722     -51.298  43.181  31.189  1.00  0.00           C  
ATOM   1020  CD  GLN   722     -51.909  44.392  30.502  1.00  0.00           C  
ATOM   1021  HG2 GLN   722     -51.357  43.310  32.177  1.00  0.00           H  
ATOM   1022  HA  GLN   722     -51.339  41.333  28.880  1.00  0.00           H  
ATOM   1023  HG3 GLN   722     -50.342  43.104  30.914  1.00  0.00           H  
ATOM   1024  H   GLN   722     -52.848  39.429  30.397  1.00  0.00           H  
ATOM   1025  HB3 GLN   722     -52.155  41.349  31.685  1.00  0.00           H  
ATOM   1026  HB2 GLN   722     -52.930  42.110  30.465  1.00  0.00           H  
ATOM   1027 HE22 GLN   722     -50.165  45.389  30.714  1.00  0.00           H  
ATOM   1028  OE1 GLN   722     -53.091  44.423  30.109  1.00  0.00           O  
ATOM   1029  NE2 GLN   722     -51.118  45.437  30.356  1.00  0.00           N  
ATOM   1030 HE21 GLN   722     -51.450  46.288  29.891  1.00  0.00           H  
ATOM   1031  N   GLY   723     -49.592  39.787  31.085  1.00  0.00           N  
ATOM   1032  CA  GLY   723     -48.264  39.512  31.603  1.00  0.00           C  
ATOM   1033  C   GLY   723     -47.989  40.340  32.839  1.00  0.00           C  
ATOM   1034  O   GLY   723     -46.876  40.833  33.021  1.00  0.00           O  
ATOM   1035  H   GLY   723     -50.442  39.246  31.379  1.00  0.00           H  
ATOM   1036  HA2 GLY   723     -48.188  38.533  31.831  1.00  0.00           H  
ATOM   1037  HA3 GLY   723     -47.577  39.724  30.897  1.00  0.00           H  
ATOM   1038  N   SER   724     -49.008  40.474  33.712  1.00  0.00           N  
ATOM   1039  CA  SER   724     -48.968  41.223  34.973  1.00  0.00           C  
ATOM   1040  C   SER   724     -48.016  40.575  35.989  1.00  0.00           C  
ATOM   1041  O   SER   724     -47.673  39.392  35.852  1.00  0.00           O  
ATOM   1042  CB  SER   724     -50.368  41.347  35.572  1.00  0.00           C  
ATOM   1043  OG  SER   724     -51.152  42.288  34.854  1.00  0.00           O  
ATOM   1044  H   SER   724     -49.886  39.965  33.391  1.00  0.00           H  
ATOM   1045  HA  SER   724     -48.621  42.148  34.775  1.00  0.00           H  
ATOM   1046  HB3 SER   724     -50.288  41.649  36.518  1.00  0.00           H  
ATOM   1047  HB2 SER   724     -50.815  40.458  35.534  1.00  0.00           H  
ATOM   1048  HG  SER   724     -52.104  41.987  34.843  1.00  0.00           H  
ATOM   1049  N   SER   725     -47.602  41.364  37.007  1.00  0.00           N  
ATOM   1050  CA  SER   725     -46.696  40.917  38.071  1.00  0.00           C  
ATOM   1051  C   SER   725     -47.334  39.809  38.914  1.00  0.00           C  
ATOM   1052  O   SER   725     -48.557  39.743  39.019  1.00  0.00           O  
ATOM   1053  CB  SER   725     -46.287  42.086  38.966  1.00  0.00           C  
ATOM   1054  OG  SER   725     -47.306  42.439  39.887  1.00  0.00           O  
ATOM   1055  H   SER   725     -47.993  42.336  36.965  1.00  0.00           H  
ATOM   1056  HA  SER   725     -45.871  40.538  37.638  1.00  0.00           H  
ATOM   1057  HB3 SER   725     -46.086  42.878  38.389  1.00  0.00           H  
ATOM   1058  HB2 SER   725     -45.466  41.829  39.476  1.00  0.00           H  
ATOM   1059  HG  SER   725     -47.933  43.087  39.457  1.00  0.00           H  
ATOM   1060  N   ASP   726     -46.494  38.959  39.524  1.00  0.00           N  
ATOM   1061  CA  ASP   726     -46.926  37.852  40.377  1.00  0.00           C  
ATOM   1062  C   ASP   726     -47.690  38.362  41.611  1.00  0.00           C  
ATOM   1063  O   ASP   726     -48.568  37.657  42.103  1.00  0.00           O  
ATOM   1064  CB  ASP   726     -45.723  36.989  40.808  1.00  0.00           C  
ATOM   1065  CG  ASP   726     -44.881  36.434  39.665  1.00  0.00           C  
ATOM   1066  OD1 ASP   726     -45.455  36.140  38.588  1.00  0.00           O  
ATOM   1067  OD2 ASP   726     -43.649  36.269  39.858  1.00  0.00           O  
ATOM   1068  H   ASP   726     -45.479  39.163  39.331  1.00  0.00           H  
ATOM   1069  HA  ASP   726     -47.575  37.298  39.843  1.00  0.00           H  
ATOM   1070  HB3 ASP   726     -46.077  36.222  41.346  1.00  0.00           H  
ATOM   1071  HB2 ASP   726     -45.137  37.556  41.390  1.00  0.00           H  
ATOM   1072  N   SER   727     -47.382  39.594  42.070  1.00  0.00           N  
ATOM   1073  CA  SER   727     -48.018  40.242  43.222  1.00  0.00           C  
ATOM   1074  C   SER   727     -49.490  40.599  42.928  1.00  0.00           C  
ATOM   1075  O   SER   727     -50.332  40.441  43.817  1.00  0.00           O  
ATOM   1076  CB  SER   727     -47.232  41.480  43.662  1.00  0.00           C  
ATOM   1077  OG  SER   727     -47.606  42.686  43.010  1.00  0.00           O  
ATOM   1078  H   SER   727     -46.620  40.063  41.508  1.00  0.00           H  
ATOM   1079  HA  SER   727     -48.012  39.592  43.990  1.00  0.00           H  
ATOM   1080  HB3 SER   727     -46.250  41.314  43.490  1.00  0.00           H  
ATOM   1081  HB2 SER   727     -47.355  41.602  44.657  1.00  0.00           H  
ATOM   1082  HG  SER   727     -47.518  42.570  42.022  1.00  0.00           H  
ATOM   1083  N   GLN   728     -49.793  41.064  41.698  1.00  0.00           N  
ATOM   1084  CA  GLN   728     -51.166  41.396  41.298  1.00  0.00           C  
ATOM   1085  C   GLN   728     -51.980  40.116  41.098  1.00  0.00           C  
ATOM   1086  O   GLN   728     -53.152  40.074  41.487  1.00  0.00           O  
ATOM   1087  CB  GLN   728     -51.196  42.246  40.026  1.00  0.00           C  
ATOM   1088  CG  GLN   728     -50.480  43.589  40.131  1.00  0.00           C  
ATOM   1089  CD  GLN   728     -50.487  44.324  38.816  1.00  0.00           C  
ATOM   1090  HG2 GLN   728     -50.946  44.143  40.815  1.00  0.00           H  
ATOM   1091  HA  GLN   728     -51.588  41.914  42.045  1.00  0.00           H  
ATOM   1092  HG3 GLN   728     -49.538  43.424  40.406  1.00  0.00           H  
ATOM   1093  H   GLN   728     -48.973  41.164  41.067  1.00  0.00           H  
ATOM   1094  HB3 GLN   728     -52.155  42.426  39.781  1.00  0.00           H  
ATOM   1095  HB2 GLN   728     -50.768  41.725  39.280  1.00  0.00           H  
ATOM   1096 HE22 GLN   728     -52.390  44.921  39.156  1.00  0.00           H  
ATOM   1097  OE1 GLN   728     -49.504  44.311  38.060  1.00  0.00           O  
ATOM   1098  NE2 GLN   728     -51.608  44.970  38.507  1.00  0.00           N  
ATOM   1099 HE21 GLN   728     -51.682  45.501  37.639  1.00  0.00           H  
ATOM   1100  N   ILE   729     -51.342  39.069  40.519  1.00  0.00           N  
ATOM   1101  CA  ILE   729     -51.967  37.754  40.294  1.00  0.00           C  
ATOM   1102  C   ILE   729     -52.248  37.107  41.661  1.00  0.00           C  
ATOM   1103  O   ILE   729     -53.337  36.572  41.845  1.00  0.00           O  
ATOM   1104  CB  ILE   729     -51.115  36.854  39.351  1.00  0.00           C  
ATOM   1105  CG1 ILE   729     -51.395  37.219  37.891  1.00  0.00           C  
ATOM   1106  CG2 ILE   729     -51.347  35.351  39.599  1.00  0.00           C  
ATOM   1107  CD1 ILE   729     -50.175  37.458  37.063  1.00  0.00           C  
ATOM   1108  HA  ILE   729     -52.852  37.934  39.880  1.00  0.00           H  
ATOM   1109 HG22 ILE   729     -50.733  34.837  39.009  1.00  0.00           H  
ATOM   1110 HG21 ILE   729     -51.155  35.157  40.556  1.00  0.00           H  
ATOM   1111  HB  ILE   729     -50.161  37.040  39.542  1.00  0.00           H  
ATOM   1112 HG12 ILE   729     -51.934  36.476  37.484  1.00  0.00           H  
ATOM   1113 HG13 ILE   729     -51.964  38.048  37.886  1.00  0.00           H  
ATOM   1114 HD13 ILE   729     -49.607  36.633  37.047  1.00  0.00           H  
ATOM   1115  H   ILE   729     -50.355  39.283  40.244  1.00  0.00           H  
ATOM   1116 HD12 ILE   729     -50.440  37.691  36.125  1.00  0.00           H  
ATOM   1117 HG23 ILE   729     -52.295  35.140  39.384  1.00  0.00           H  
ATOM   1118 HD11 ILE   729     -49.643  38.214  37.450  1.00  0.00           H  
ATOM   1119  N   LEU   730     -51.302  37.217  42.625  1.00  0.00           N  
ATOM   1120  CA  LEU   730     -51.492  36.679  43.973  1.00  0.00           C  
ATOM   1121  C   LEU   730     -52.670  37.377  44.637  1.00  0.00           C  
ATOM   1122  O   LEU   730     -53.523  36.692  45.197  1.00  0.00           O  
ATOM   1123  CB  LEU   730     -50.209  36.792  44.825  1.00  0.00           C  
ATOM   1124  CG  LEU   730     -50.272  36.301  46.279  1.00  0.00           C  
ATOM   1125  CD1 LEU   730     -50.490  34.795  46.366  1.00  0.00           C  
ATOM   1126  CD2 LEU   730     -49.008  36.685  47.038  1.00  0.00           C  
ATOM   1127 HD22 LEU   730     -48.908  37.680  47.039  1.00  0.00           H  
ATOM   1128 HD23 LEU   730     -49.071  36.356  47.980  1.00  0.00           H  
ATOM   1129 HD21 LEU   730     -48.213  36.272  46.594  1.00  0.00           H  
ATOM   1130  H   LEU   730     -50.443  37.713  42.318  1.00  0.00           H  
ATOM   1131 HD13 LEU   730     -49.736  34.322  45.910  1.00  0.00           H  
ATOM   1132 HD12 LEU   730     -50.525  34.518  47.326  1.00  0.00           H  
ATOM   1133 HD11 LEU   730     -51.352  34.556  45.919  1.00  0.00           H  
ATOM   1134  HA  LEU   730     -51.699  35.703  43.900  1.00  0.00           H  
ATOM   1135  HG  LEU   730     -51.026  36.774  46.747  1.00  0.00           H  
ATOM   1136  HB3 LEU   730     -49.947  37.757  44.847  1.00  0.00           H  
ATOM   1137  HB2 LEU   730     -49.495  36.264  44.364  1.00  0.00           H  
ATOM   1138  N   ASP   731     -52.757  38.720  44.510  1.00  0.00           N  
ATOM   1139  CA  ASP   731     -53.860  39.501  45.079  1.00  0.00           C  
ATOM   1140  C   ASP   731     -55.220  39.051  44.502  1.00  0.00           C  
ATOM   1141  O   ASP   731     -56.159  38.854  45.268  1.00  0.00           O  
ATOM   1142  CB  ASP   731     -53.653  41.016  44.872  1.00  0.00           C  
ATOM   1143  CG  ASP   731     -54.868  41.852  45.272  1.00  0.00           C  
ATOM   1144  OD1 ASP   731     -55.193  41.896  46.490  1.00  0.00           O  
ATOM   1145  OD2 ASP   731     -55.538  42.405  44.362  1.00  0.00           O  
ATOM   1146  H   ASP   731     -51.972  39.145  43.973  1.00  0.00           H  
ATOM   1147  HA  ASP   731     -53.887  39.307  46.065  1.00  0.00           H  
ATOM   1148  HB3 ASP   731     -53.465  41.169  43.909  1.00  0.00           H  
ATOM   1149  HB2 ASP   731     -52.878  41.296  45.427  1.00  0.00           H  
ATOM   1150  N   LEU   732     -55.314  38.870  43.176  1.00  0.00           N  
ATOM   1151  CA  LEU   732     -56.558  38.422  42.541  1.00  0.00           C  
ATOM   1152  C   LEU   732     -56.886  36.990  42.955  1.00  0.00           C  
ATOM   1153  O   LEU   732     -58.042  36.727  43.271  1.00  0.00           O  
ATOM   1154  CB  LEU   732     -56.497  38.567  41.020  1.00  0.00           C  
ATOM   1155  CG  LEU   732     -56.447  40.003  40.476  1.00  0.00           C  
ATOM   1156  CD1 LEU   732     -55.999  40.012  39.033  1.00  0.00           C  
ATOM   1157  CD2 LEU   732     -57.797  40.712  40.643  1.00  0.00           C  
ATOM   1158 HD22 LEU   732     -58.033  40.746  41.612  1.00  0.00           H  
ATOM   1159 HD23 LEU   732     -57.729  41.639  40.280  1.00  0.00           H  
ATOM   1160 HD21 LEU   732     -58.498  40.206  40.144  1.00  0.00           H  
ATOM   1161  H   LEU   732     -54.444  39.072  42.650  1.00  0.00           H  
ATOM   1162 HD13 LEU   732     -56.639  39.480  38.475  1.00  0.00           H  
ATOM   1163 HD12 LEU   732     -55.971  40.954  38.691  1.00  0.00           H  
ATOM   1164 HD11 LEU   732     -55.085  39.609  38.958  1.00  0.00           H  
ATOM   1165  HA  LEU   732     -57.304  39.020  42.846  1.00  0.00           H  
ATOM   1166  HG  LEU   732     -55.806  40.533  41.033  1.00  0.00           H  
ATOM   1167  HB3 LEU   732     -57.307  38.135  40.637  1.00  0.00           H  
ATOM   1168  HB2 LEU   732     -55.676  38.103  40.700  1.00  0.00           H  
ATOM   1169  N   SER   733     -55.873  36.093  43.037  1.00  0.00           N  
ATOM   1170  CA  SER   733     -56.026  34.706  43.528  1.00  0.00           C  
ATOM   1171  C   SER   733     -56.589  34.684  44.941  1.00  0.00           C  
ATOM   1172  O   SER   733     -57.563  33.976  45.195  1.00  0.00           O  
ATOM   1173  CB  SER   733     -54.689  33.970  43.538  1.00  0.00           C  
ATOM   1174  OG  SER   733     -54.477  33.225  42.358  1.00  0.00           O  
ATOM   1175  H   SER   733     -54.951  36.477  42.715  1.00  0.00           H  
ATOM   1176  HA  SER   733     -56.679  34.240  42.921  1.00  0.00           H  
ATOM   1177  HB3 SER   733     -54.671  33.348  44.323  1.00  0.00           H  
ATOM   1178  HB2 SER   733     -53.953  34.642  43.635  1.00  0.00           H  
ATOM   1179  HG  SER   733     -55.334  33.155  41.847  1.00  0.00           H  
ATOM   1180  N   ASN   734     -55.990  35.486  45.850  1.00  0.00           N  
ATOM   1181  CA  ASN   734     -56.404  35.598  47.243  1.00  0.00           C  
ATOM   1182  C   ASN   734     -57.842  36.085  47.348  1.00  0.00           C  
ATOM   1183  O   ASN   734     -58.604  35.550  48.152  1.00  0.00           O  
ATOM   1184  CB  ASN   734     -55.468  36.534  48.025  1.00  0.00           C  
ATOM   1185  CG  ASN   734     -54.100  35.971  48.338  1.00  0.00           C  
ATOM   1186  HA  ASN   734     -56.377  34.672  47.637  1.00  0.00           H  
ATOM   1187  H   ASN   734     -55.183  36.031  45.448  1.00  0.00           H  
ATOM   1188  HB3 ASN   734     -55.924  36.773  48.892  1.00  0.00           H  
ATOM   1189  HB2 ASN   734     -55.353  37.378  47.486  1.00  0.00           H  
ATOM   1190  OD1 ASN   734     -53.850  34.759  48.242  1.00  0.00           O  
ATOM   1191  ND2 ASN   734     -53.181  36.852  48.757  1.00  0.00           N  
ATOM   1192 HD22 ASN   734     -52.258  36.542  48.974  1.00  0.00           H  
ATOM   1193 HD21 ASN   734     -53.426  37.815  48.850  1.00  0.00           H  
ATOM   1194  N   ARG   735     -58.221  37.082  46.527  1.00  0.00           N  
ATOM   1195  CA  ARG   735     -59.580  37.638  46.508  1.00  0.00           C  
ATOM   1196  C   ARG   735     -60.594  36.585  46.074  1.00  0.00           C  
ATOM   1197  O   ARG   735     -61.687  36.521  46.632  1.00  0.00           O  
ATOM   1198  CB  ARG   735     -59.643  38.862  45.582  1.00  0.00           C  
ATOM   1199  CG  ARG   735     -59.103  40.141  46.265  1.00  0.00           C  
ATOM   1200  CD  ARG   735     -58.867  41.286  45.290  1.00  0.00           C  
ATOM   1201  NE  ARG   735     -60.097  41.723  44.618  1.00  0.00           N  
ATOM   1202  CZ  ARG   735     -60.867  42.729  45.030  1.00  0.00           C  
ATOM   1203  NH1 ARG   735     -60.555  43.405  46.135  1.00  0.00           N  
ATOM   1204  NH2 ARG   735     -61.966  43.051  44.355  1.00  0.00           N  
ATOM   1205  HG3 ARG   735     -58.235  39.924  46.712  1.00  0.00           H  
ATOM   1206  HA  ARG   735     -59.813  37.948  47.436  1.00  0.00           H  
ATOM   1207  HE  ARG   735     -60.377  41.226  43.787  1.00  0.00           H  
ATOM   1208  HG2 ARG   735     -59.765  40.442  46.952  1.00  0.00           H  
ATOM   1209 HH22 ARG   735     -62.552  43.788  44.670  1.00  0.00           H  
ATOM   1210 HH21 ARG   735     -62.204  42.545  43.521  1.00  0.00           H  
ATOM   1211  H   ARG   735     -57.458  37.427  45.901  1.00  0.00           H  
ATOM   1212  HD3 ARG   735     -58.211  40.977  44.602  1.00  0.00           H  
ATOM   1213  HD2 ARG   735     -58.483  42.054  45.800  1.00  0.00           H  
ATOM   1214 HH12 ARG   735     -61.157  44.150  46.443  1.00  0.00           H  
ATOM   1215 HH11 ARG   735     -59.735  43.177  46.649  1.00  0.00           H  
ATOM   1216  HB3 ARG   735     -60.583  39.027  45.341  1.00  0.00           H  
ATOM   1217  HB2 ARG   735     -59.084  38.688  44.790  1.00  0.00           H  
ATOM   1218  N   PHE   736     -60.216  35.733  45.101  1.00  0.00           N  
ATOM   1219  CA  PHE   736     -61.078  34.659  44.622  1.00  0.00           C  
ATOM   1220  C   PHE   736     -61.353  33.646  45.741  1.00  0.00           C  
ATOM   1221  O   PHE   736     -62.509  33.302  45.955  1.00  0.00           O  
ATOM   1222  CB  PHE   736     -60.466  33.954  43.394  1.00  0.00           C  
ATOM   1223  CG  PHE   736     -61.338  32.832  42.889  1.00  0.00           C  
ATOM   1224  CD1 PHE   736     -62.377  33.085  42.008  1.00  0.00           C  
ATOM   1225  CD2 PHE   736     -61.176  31.530  43.366  1.00  0.00           C  
ATOM   1226  CE1 PHE   736     -63.210  32.048  41.569  1.00  0.00           C  
ATOM   1227  CE2 PHE   736     -62.019  30.500  42.940  1.00  0.00           C  
ATOM   1228  CZ  PHE   736     -63.015  30.763  42.032  1.00  0.00           C  
ATOM   1229  HZ  PHE   736     -63.607  30.022  41.699  1.00  0.00           H  
ATOM   1230  HA  PHE   736     -61.963  35.071  44.387  1.00  0.00           H  
ATOM   1231  HE1 PHE   736     -63.947  32.257  40.916  1.00  0.00           H  
ATOM   1232  HE2 PHE   736     -61.883  29.567  43.311  1.00  0.00           H  
ATOM   1233  H   PHE   736     -59.260  35.914  44.729  1.00  0.00           H  
ATOM   1234  HD2 PHE   736     -60.448  31.331  44.020  1.00  0.00           H  
ATOM   1235  HD1 PHE   736     -62.541  34.008  41.677  1.00  0.00           H  
ATOM   1236  HB3 PHE   736     -59.605  33.574  43.667  1.00  0.00           H  
ATOM   1237  HB2 PHE   736     -60.379  34.620  42.681  1.00  0.00           H  
ATOM   1238  N   TYR   737     -60.305  33.179  46.440  1.00  0.00           N  
ATOM   1239  CA  TYR   737     -60.419  32.210  47.531  1.00  0.00           C  
ATOM   1240  C   TYR   737     -61.092  32.789  48.777  1.00  0.00           C  
ATOM   1241  O   TYR   737     -61.645  32.024  49.571  1.00  0.00           O  
ATOM   1242  CB  TYR   737     -59.040  31.642  47.896  1.00  0.00           C  
ATOM   1243  CG  TYR   737     -58.509  30.715  46.832  1.00  0.00           C  
ATOM   1244  CD1 TYR   737     -59.260  29.627  46.391  1.00  0.00           C  
ATOM   1245  CD2 TYR   737     -57.257  30.924  46.264  1.00  0.00           C  
ATOM   1246  CE1 TYR   737     -58.779  28.778  45.409  1.00  0.00           C  
ATOM   1247  CE2 TYR   737     -56.768  30.086  45.275  1.00  0.00           C  
ATOM   1248  CZ  TYR   737     -57.529  29.008  44.862  1.00  0.00           C  
ATOM   1249  OH  TYR   737     -57.033  28.165  43.918  1.00  0.00           O  
ATOM   1250  HA  TYR   737     -60.983  31.433  47.205  1.00  0.00           H  
ATOM   1251  HE1 TYR   737     -59.331  28.004  45.095  1.00  0.00           H  
ATOM   1252  HE2 TYR   737     -55.874  30.258  44.864  1.00  0.00           H  
ATOM   1253  H   TYR   737     -59.383  33.577  46.129  1.00  0.00           H  
ATOM   1254  HD2 TYR   737     -56.700  31.694  46.575  1.00  0.00           H  
ATOM   1255  HD1 TYR   737     -60.162  29.457  46.792  1.00  0.00           H  
ATOM   1256  HB3 TYR   737     -59.129  31.134  48.740  1.00  0.00           H  
ATOM   1257  HB2 TYR   737     -58.411  32.399  47.998  1.00  0.00           H  
ATOM   1258  HH  TYR   737     -56.054  28.336  43.796  1.00  0.00           H  
ATOM   1259  N   THR   738     -61.051  34.119  48.950  1.00  0.00           N  
ATOM   1260  CA  THR   738     -61.752  34.778  50.050  1.00  0.00           C  
ATOM   1261  C   THR   738     -63.259  34.746  49.729  1.00  0.00           C  
ATOM   1262  O   THR   738     -64.074  34.468  50.602  1.00  0.00           O  
ATOM   1263  CB  THR   738     -61.200  36.203  50.267  1.00  0.00           C  
ATOM   1264  CG2 THR   738     -61.897  36.929  51.395  1.00  0.00           C  
ATOM   1265  OG1 THR   738     -59.804  36.114  50.572  1.00  0.00           O  
ATOM   1266  HA  THR   738     -61.604  34.261  50.883  1.00  0.00           H  
ATOM   1267 HG22 THR   738     -62.379  37.736  51.040  1.00  0.00           H  
ATOM   1268 HG21 THR   738     -62.564  36.321  51.837  1.00  0.00           H  
ATOM   1269  H   THR   738     -60.485  34.627  48.243  1.00  0.00           H  
ATOM   1270  HB  THR   738     -61.306  36.729  49.403  1.00  0.00           H  
ATOM   1271 HG23 THR   738     -61.226  37.227  52.081  1.00  0.00           H  
ATOM   1272  HG1 THR   738     -59.280  35.877  49.747  1.00  0.00           H  
ATOM   1273  N   LEU   739     -63.613  34.975  48.467  1.00  0.00           N  
ATOM   1274  CA  LEU   739     -64.995  34.968  48.017  1.00  0.00           C  
ATOM   1275  C   LEU   739     -65.580  33.545  47.952  1.00  0.00           C  
ATOM   1276  O   LEU   739     -66.724  33.354  48.351  1.00  0.00           O  
ATOM   1277  CB  LEU   739     -65.088  35.651  46.667  1.00  0.00           C  
ATOM   1278  CG  LEU   739     -66.453  36.153  46.245  1.00  0.00           C  
ATOM   1279  CD1 LEU   739     -67.043  37.122  47.251  1.00  0.00           C  
ATOM   1280  CD2 LEU   739     -66.335  36.870  44.960  1.00  0.00           C  
ATOM   1281 HD22 LEU   739     -65.976  36.261  44.242  1.00  0.00           H  
ATOM   1282 HD23 LEU   739     -67.233  37.214  44.658  1.00  0.00           H  
ATOM   1283 HD21 LEU   739     -65.710  37.657  45.045  1.00  0.00           H  
ATOM   1284  H   LEU   739     -62.805  35.161  47.825  1.00  0.00           H  
ATOM   1285 HD13 LEU   739     -66.439  37.915  47.350  1.00  0.00           H  
ATOM   1286 HD12 LEU   739     -67.942  37.429  46.936  1.00  0.00           H  
ATOM   1287 HD11 LEU   739     -67.141  36.669  48.139  1.00  0.00           H  
ATOM   1288  HA  LEU   739     -65.554  35.503  48.668  1.00  0.00           H  
ATOM   1289  HG  LEU   739     -67.076  35.367  46.139  1.00  0.00           H  
ATOM   1290  HB3 LEU   739     -64.779  35.001  45.971  1.00  0.00           H  
ATOM   1291  HB2 LEU   739     -64.469  36.440  46.678  1.00  0.00           H  
ATOM   1292  N   ILE   740     -64.806  32.559  47.468  1.00  0.00           N  
ATOM   1293  CA  ILE   740     -65.229  31.153  47.427  1.00  0.00           C  
ATOM   1294  C   ILE   740     -64.259  30.373  48.328  1.00  0.00           C  
ATOM   1295  O   ILE   740     -63.198  29.957  47.838  1.00  0.00           O  
ATOM   1296  CB  ILE   740     -65.317  30.552  45.991  1.00  0.00           C  
ATOM   1297  CG1 ILE   740     -66.011  31.512  44.960  1.00  0.00           C  
ATOM   1298  CG2 ILE   740     -65.983  29.154  46.022  1.00  0.00           C  
ATOM   1299  CD1 ILE   740     -67.572  31.661  45.040  1.00  0.00           C  
ATOM   1300  HA  ILE   740     -66.113  31.115  47.867  1.00  0.00           H  
ATOM   1301 HG22 ILE   740     -65.912  28.756  45.114  1.00  0.00           H  
ATOM   1302 HG21 ILE   740     -65.502  28.596  46.689  1.00  0.00           H  
ATOM   1303  HB  ILE   740     -64.386  30.393  45.666  1.00  0.00           H  
ATOM   1304 HG12 ILE   740     -65.608  32.427  45.067  1.00  0.00           H  
ATOM   1305 HG13 ILE   740     -65.783  31.187  44.035  1.00  0.00           H  
ATOM   1306 HD13 ILE   740     -67.797  32.010  45.938  1.00  0.00           H  
ATOM   1307  H   ILE   740     -63.874  32.882  47.122  1.00  0.00           H  
ATOM   1308 HD12 ILE   740     -67.852  32.293  44.332  1.00  0.00           H  
ATOM   1309 HG23 ILE   740     -66.935  29.270  46.281  1.00  0.00           H  
ATOM   1310 HD11 ILE   740     -67.969  30.766  44.896  1.00  0.00           H  
ATOM   1311  N   PRO   741     -64.544  30.232  49.656  1.00  0.00           N  
ATOM   1312  CA  PRO   741     -63.576  29.572  50.538  1.00  0.00           C  
ATOM   1313  C   PRO   741     -63.379  28.108  50.178  1.00  0.00           C  
ATOM   1314  O   PRO   741     -64.341  27.367  49.956  1.00  0.00           O  
ATOM   1315  CB  PRO   741     -64.183  29.747  51.935  1.00  0.00           C  
ATOM   1316  CG  PRO   741     -65.178  30.845  51.801  1.00  0.00           C  
ATOM   1317  CD  PRO   741     -65.711  30.708  50.428  1.00  0.00           C  
ATOM   1318  HG2 PRO   741     -65.905  30.745  52.490  1.00  0.00           H  
ATOM   1319  HA  PRO   741     -62.693  30.066  50.528  1.00  0.00           H  
ATOM   1320  HD3 PRO   741     -66.035  31.583  50.057  1.00  0.00           H  
ATOM   1321  HD2 PRO   741     -66.454  30.037  50.375  1.00  0.00           H  
ATOM   1322  HG3 PRO   741     -64.733  31.738  51.936  1.00  0.00           H  
ATOM   1323  HB3 PRO   741     -63.468  29.985  52.602  1.00  0.00           H  
ATOM   1324  HB2 PRO   741     -64.624  28.893  52.236  1.00  0.00           H  
ATOM   1325  N   HIS   742     -62.110  27.728  50.073  1.00  0.00           N  
ATOM   1326  CA  HIS   742     -61.668  26.377  49.768  1.00  0.00           C  
ATOM   1327  C   HIS   742     -60.989  25.768  50.987  1.00  0.00           C  
ATOM   1328  O   HIS   742     -60.422  26.484  51.819  1.00  0.00           O  
ATOM   1329  CB  HIS   742     -60.713  26.371  48.558  1.00  0.00           C  
ATOM   1330  CG  HIS   742     -61.391  26.514  47.229  1.00  0.00           C  
ATOM   1331  H   HIS   742     -61.423  28.522  50.236  1.00  0.00           H  
ATOM   1332  HA  HIS   742     -62.471  25.819  49.544  1.00  0.00           H  
ATOM   1333  HB3 HIS   742     -60.197  25.505  48.560  1.00  0.00           H  
ATOM   1334  HB2 HIS   742     -60.055  27.128  48.663  1.00  0.00           H  
ATOM   1335  CD2 HIS   742     -61.363  25.723  46.130  1.00  0.00           C  
ATOM   1336  HD1 HIS   742     -62.282  28.413  47.523  1.00  0.00           H  
ATOM   1337  HE1 HIS   742     -63.154  28.164  45.208  1.00  0.00           H  
ATOM   1338  CE1 HIS   742     -62.561  27.496  45.691  1.00  0.00           C  
ATOM   1339  ND1 HIS   742     -62.123  27.650  46.931  1.00  0.00           N  
ATOM   1340  NE2 HIS   742     -62.132  26.365  45.163  1.00  0.00           N  
ATOM   1341  HD2 HIS   742     -60.895  24.860  46.024  1.00  0.00           H  
ATOM   1342  N   ASP   743     -61.083  24.444  51.104  1.00  0.00           N  
ATOM   1343  CA  ASP   743     -60.471  23.654  52.165  1.00  0.00           C  
ATOM   1344  C   ASP   743     -59.527  22.660  51.490  1.00  0.00           C  
ATOM   1345  O   ASP   743     -59.959  21.575  51.080  1.00  0.00           O  
ATOM   1346  CB  ASP   743     -61.546  22.960  53.028  1.00  0.00           C  
ATOM   1347  CG  ASP   743     -61.024  22.308  54.318  1.00  0.00           C  
ATOM   1348  OD1 ASP   743     -59.781  22.113  54.445  1.00  0.00           O  
ATOM   1349  OD2 ASP   743     -61.844  22.009  55.198  1.00  0.00           O  
ATOM   1350  H   ASP   743     -61.661  23.999  50.333  1.00  0.00           H  
ATOM   1351  HA  ASP   743     -59.909  24.266  52.707  1.00  0.00           H  
ATOM   1352  HB3 ASP   743     -61.976  22.251  52.470  1.00  0.00           H  
ATOM   1353  HB2 ASP   743     -62.228  23.647  53.278  1.00  0.00           H  
ATOM   1354  N   PHE   744     -58.256  23.052  51.319  1.00  0.00           N  
ATOM   1355  CA  PHE   744     -57.290  22.214  50.626  1.00  0.00           C  
ATOM   1356  C   PHE   744     -56.621  21.200  51.561  1.00  0.00           C  
ATOM   1357  O   PHE   744     -56.086  20.188  51.084  1.00  0.00           O  
ATOM   1358  CB  PHE   744     -56.252  23.081  49.894  1.00  0.00           C  
ATOM   1359  CG  PHE   744     -56.832  23.936  48.792  1.00  0.00           C  
ATOM   1360  CD1 PHE   744     -57.404  23.354  47.669  1.00  0.00           C  
ATOM   1361  CD2 PHE   744     -56.788  25.321  48.872  1.00  0.00           C  
ATOM   1362  CE1 PHE   744     -57.934  24.137  46.654  1.00  0.00           C  
ATOM   1363  CE2 PHE   744     -57.315  26.113  47.848  1.00  0.00           C  
ATOM   1364  CZ  PHE   744     -57.882  25.514  46.746  1.00  0.00           C  
ATOM   1365  HZ  PHE   744     -58.261  26.075  46.004  1.00  0.00           H  
ATOM   1366  HA  PHE   744     -57.801  21.676  49.939  1.00  0.00           H  
ATOM   1367  HE1 PHE   744     -58.354  23.692  45.853  1.00  0.00           H  
ATOM   1368  HE2 PHE   744     -57.271  27.120  47.930  1.00  0.00           H  
ATOM   1369  H   PHE   744     -58.035  23.983  51.717  1.00  0.00           H  
ATOM   1370  HD2 PHE   744     -56.377  25.761  49.669  1.00  0.00           H  
ATOM   1371  HD1 PHE   744     -57.437  22.361  47.588  1.00  0.00           H  
ATOM   1372  HB3 PHE   744     -55.585  22.475  49.490  1.00  0.00           H  
ATOM   1373  HB2 PHE   744     -55.838  23.682  50.560  1.00  0.00           H  
ATOM   1374  N   GLY   745     -56.696  21.457  52.863  1.00  0.00           N  
ATOM   1375  CA  GLY   745     -56.115  20.590  53.875  1.00  0.00           C  
ATOM   1376  C   GLY   745     -54.595  20.626  53.891  1.00  0.00           C  
ATOM   1377  O   GLY   745     -54.019  21.618  54.338  1.00  0.00           O  
ATOM   1378  H   GLY   745     -57.211  22.340  53.096  1.00  0.00           H  
ATOM   1379  HA2 GLY   745     -56.464  20.862  54.791  1.00  0.00           H  
ATOM   1380  HA3 GLY   745     -56.423  19.634  53.716  1.00  0.00           H  
ATOM   1381  N   MET   746     -53.942  19.548  53.372  1.00  0.00           N  
ATOM   1382  CA  MET   746     -52.493  19.272  53.297  1.00  0.00           C  
ATOM   1383  C   MET   746     -51.783  20.036  52.126  1.00  0.00           C  
ATOM   1384  O   MET   746     -50.558  19.933  51.985  1.00  0.00           O  
ATOM   1385  CB  MET   746     -52.342  17.733  53.114  1.00  0.00           C  
ATOM   1386  CG  MET   746     -50.925  17.170  53.216  1.00  0.00           C  
ATOM   1387  SD  MET   746     -50.550  15.797  52.059  1.00  0.00           S  
ATOM   1388  CE  MET   746     -51.568  14.497  52.716  1.00  0.00           C  
ATOM   1389  HG2 MET   746     -50.256  17.944  53.075  1.00  0.00           H  
ATOM   1390  HE1 MET   746     -52.376  14.368  52.136  1.00  0.00           H  
ATOM   1391  HE2 MET   746     -51.049  13.639  52.748  1.00  0.00           H  
ATOM   1392  HE3 MET   746     -51.867  14.732  53.644  1.00  0.00           H  
ATOM   1393  HB2 MET   746     -52.921  17.274  53.811  1.00  0.00           H  
ATOM   1394  HG3 MET   746     -50.764  16.865  54.190  1.00  0.00           H  
ATOM   1395  H   MET   746     -54.655  18.829  52.974  1.00  0.00           H  
ATOM   1396  HA  MET   746     -52.067  19.584  54.156  1.00  0.00           H  
ATOM   1397  HB3 MET   746     -52.721  17.485  52.204  1.00  0.00           H  
ATOM   1398  N   LYS   747     -52.543  20.786  51.302  1.00  0.00           N  
ATOM   1399  CA  LYS   747     -52.004  21.473  50.126  1.00  0.00           C  
ATOM   1400  C   LYS   747     -52.002  22.999  50.254  1.00  0.00           C  
ATOM   1401  O   LYS   747     -52.868  23.569  50.919  1.00  0.00           O  
ATOM   1402  CB  LYS   747     -52.824  21.073  48.887  1.00  0.00           C  
ATOM   1403  CG  LYS   747     -52.196  19.981  48.032  1.00  0.00           C  
ATOM   1404  CD  LYS   747     -52.055  20.408  46.584  1.00  0.00           C  
ATOM   1405  CE  LYS   747     -51.556  19.298  45.690  1.00  0.00           C  
ATOM   1406  NZ  LYS   747     -52.630  18.332  45.328  1.00  0.00           N  
ATOM   1407  HA  LYS   747     -51.047  21.162  49.979  1.00  0.00           H  
ATOM   1408  HE2 LYS   747     -51.179  19.698  44.846  1.00  0.00           H  
ATOM   1409  HE3 LYS   747     -50.816  18.802  46.161  1.00  0.00           H  
ATOM   1410  HG2 LYS   747     -51.288  19.765  48.398  1.00  0.00           H  
ATOM   1411  HG3 LYS   747     -52.771  19.162  48.076  1.00  0.00           H  
ATOM   1412  HZ1 LYS   747     -53.238  18.204  46.111  1.00  0.00           H  
ATOM   1413  HZ3 LYS   747     -53.151  18.691  44.554  1.00  0.00           H  
ATOM   1414  HZ2 LYS   747     -52.217  17.457  45.078  1.00  0.00           H  
ATOM   1415  HD3 LYS   747     -51.410  21.173  46.535  1.00  0.00           H  
ATOM   1416  HD2 LYS   747     -52.950  20.711  46.250  1.00  0.00           H  
ATOM   1417  H   LYS   747     -53.548  20.831  51.580  1.00  0.00           H  
ATOM   1418  HB3 LYS   747     -52.943  21.889  48.320  1.00  0.00           H  
ATOM   1419  HB2 LYS   747     -53.718  20.753  49.200  1.00  0.00           H  
ATOM   1420  N   LYS   748     -51.041  23.662  49.586  1.00  0.00           N  
ATOM   1421  CA  LYS   748     -50.960  25.130  49.512  1.00  0.00           C  
ATOM   1422  C   LYS   748     -52.025  25.594  48.494  1.00  0.00           C  
ATOM   1423  O   LYS   748     -52.184  24.887  47.495  1.00  0.00           O  
ATOM   1424  CB  LYS   748     -49.532  25.558  49.091  1.00  0.00           C  
ATOM   1425  CG  LYS   748     -49.306  27.059  48.937  1.00  0.00           C  
ATOM   1426  CD  LYS   748     -47.890  27.371  48.471  1.00  0.00           C  
ATOM   1427  CE  LYS   748     -47.698  28.843  48.224  1.00  0.00           C  
ATOM   1428  NZ  LYS   748     -47.565  29.612  49.492  1.00  0.00           N  
ATOM   1429  HA  LYS   748     -51.182  25.513  50.396  1.00  0.00           H  
ATOM   1430  HE2 LYS   748     -46.869  28.982  47.671  1.00  0.00           H  
ATOM   1431  HE3 LYS   748     -48.486  29.199  47.709  1.00  0.00           H  
ATOM   1432  HG2 LYS   748     -49.954  27.418  48.264  1.00  0.00           H  
ATOM   1433  HG3 LYS   748     -49.462  27.504  49.819  1.00  0.00           H  
ATOM   1434  HZ1 LYS   748     -46.596  29.726  49.710  1.00  0.00           H  
ATOM   1435  HZ3 LYS   748     -47.992  30.509  49.382  1.00  0.00           H  
ATOM   1436  HZ2 LYS   748     -48.018  29.114  50.231  1.00  0.00           H  
ATOM   1437  HD3 LYS   748     -47.717  26.874  47.624  1.00  0.00           H  
ATOM   1438  HD2 LYS   748     -47.251  27.074  49.177  1.00  0.00           H  
ATOM   1439  H   LYS   748     -50.345  23.034  49.116  1.00  0.00           H  
ATOM   1440  HB3 LYS   748     -49.329  25.115  48.213  1.00  0.00           H  
ATOM   1441  HB2 LYS   748     -48.894  25.212  49.784  1.00  0.00           H  
ATOM   1442  N   PRO   749     -52.788  26.709  48.701  1.00  0.00           N  
ATOM   1443  CA  PRO   749     -53.812  27.092  47.696  1.00  0.00           C  
ATOM   1444  C   PRO   749     -53.210  27.302  46.305  1.00  0.00           C  
ATOM   1445  O   PRO   749     -52.303  28.131  46.160  1.00  0.00           O  
ATOM   1446  CB  PRO   749     -54.425  28.393  48.241  1.00  0.00           C  
ATOM   1447  CG  PRO   749     -54.082  28.395  49.681  1.00  0.00           C  
ATOM   1448  CD  PRO   749     -52.773  27.656  49.834  1.00  0.00           C  
ATOM   1449  HG2 PRO   749     -53.994  29.343  50.029  1.00  0.00           H  
ATOM   1450  HA  PRO   749     -54.548  26.401  47.669  1.00  0.00           H  
ATOM   1451  HD3 PRO   749     -52.732  27.164  50.703  1.00  0.00           H  
ATOM   1452  HD2 PRO   749     -51.994  28.276  49.762  1.00  0.00           H  
ATOM   1453  HG3 PRO   749     -54.808  27.942  50.224  1.00  0.00           H  
ATOM   1454  HB3 PRO   749     -55.419  28.395  48.100  1.00  0.00           H  
ATOM   1455  HB2 PRO   749     -54.031  29.187  47.769  1.00  0.00           H  
ATOM   1456  N   PRO   750     -53.641  26.501  45.295  1.00  0.00           N  
ATOM   1457  CA  PRO   750     -53.066  26.653  43.939  1.00  0.00           C  
ATOM   1458  C   PRO   750     -53.253  28.067  43.384  1.00  0.00           C  
ATOM   1459  O   PRO   750     -54.363  28.603  43.445  1.00  0.00           O  
ATOM   1460  CB  PRO   750     -53.833  25.618  43.106  1.00  0.00           C  
ATOM   1461  CG  PRO   750     -54.413  24.653  44.107  1.00  0.00           C  
ATOM   1462  CD  PRO   750     -54.682  25.449  45.334  1.00  0.00           C  
ATOM   1463  HG2 PRO   750     -55.258  24.244  43.740  1.00  0.00           H  
ATOM   1464  HA  PRO   750     -52.089  26.396  43.942  1.00  0.00           H  
ATOM   1465  HD3 PRO   750     -54.585  24.900  46.168  1.00  0.00           H  
ATOM   1466  HD2 PRO   750     -55.592  25.866  45.320  1.00  0.00           H  
ATOM   1467  HG3 PRO   750     -53.756  23.910  44.286  1.00  0.00           H  
ATOM   1468  HB3 PRO   750     -53.216  25.143  42.473  1.00  0.00           H  
ATOM   1469  HB2 PRO   750     -54.563  26.059  42.576  1.00  0.00           H  
ATOM   1470  N   LEU   751     -52.158  28.682  42.892  1.00  0.00           N  
ATOM   1471  CA  LEU   751     -52.182  30.029  42.318  1.00  0.00           C  
ATOM   1472  C   LEU   751     -52.910  30.016  40.974  1.00  0.00           C  
ATOM   1473  O   LEU   751     -52.668  29.136  40.144  1.00  0.00           O  
ATOM   1474  CB  LEU   751     -50.748  30.581  42.147  1.00  0.00           C  
ATOM   1475  CG  LEU   751     -50.583  32.110  41.967  1.00  0.00           C  
ATOM   1476  CD1 LEU   751     -50.786  32.837  43.259  1.00  0.00           C  
ATOM   1477  CD2 LEU   751     -49.194  32.453  41.454  1.00  0.00           C  
ATOM   1478 HD22 LEU   751     -49.044  32.010  40.570  1.00  0.00           H  
ATOM   1479 HD23 LEU   751     -49.111  33.444  41.346  1.00  0.00           H  
ATOM   1480 HD21 LEU   751     -48.506  32.133  42.106  1.00  0.00           H  
ATOM   1481  H   LEU   751     -51.287  28.106  42.959  1.00  0.00           H  
ATOM   1482 HD13 LEU   751     -50.115  32.529  43.940  1.00  0.00           H  
ATOM   1483 HD12 LEU   751     -50.675  33.826  43.122  1.00  0.00           H  
ATOM   1484 HD11 LEU   751     -51.709  32.662  43.615  1.00  0.00           H  
ATOM   1485  HA  LEU   751     -52.681  30.634  42.942  1.00  0.00           H  
ATOM   1486  HG  LEU   751     -51.254  32.416  41.286  1.00  0.00           H  
ATOM   1487  HB3 LEU   751     -50.350  30.146  41.341  1.00  0.00           H  
ATOM   1488  HB2 LEU   751     -50.226  30.324  42.960  1.00  0.00           H  
ATOM   1489  N   LEU   752     -53.819  30.974  40.779  1.00  0.00           N  
ATOM   1490  CA  LEU   752     -54.557  31.107  39.533  1.00  0.00           C  
ATOM   1491  C   LEU   752     -53.715  31.987  38.614  1.00  0.00           C  
ATOM   1492  O   LEU   752     -53.927  33.193  38.554  1.00  0.00           O  
ATOM   1493  CB  LEU   752     -55.982  31.681  39.763  1.00  0.00           C  
ATOM   1494  CG  LEU   752     -56.833  31.117  40.910  1.00  0.00           C  
ATOM   1495  CD1 LEU   752     -58.122  31.869  41.025  1.00  0.00           C  
ATOM   1496  CD2 LEU   752     -57.136  29.623  40.750  1.00  0.00           C  
ATOM   1497 HD22 LEU   752     -56.278  29.113  40.727  1.00  0.00           H  
ATOM   1498 HD23 LEU   752     -57.689  29.315  41.522  1.00  0.00           H  
ATOM   1499 HD21 LEU   752     -57.636  29.478  39.898  1.00  0.00           H  
ATOM   1500  H   LEU   752     -53.950  31.612  41.595  1.00  0.00           H  
ATOM   1501 HD13 LEU   752     -58.646  31.793  40.171  1.00  0.00           H  
ATOM   1502 HD12 LEU   752     -58.675  31.497  41.776  1.00  0.00           H  
ATOM   1503 HD11 LEU   752     -57.942  32.840  41.208  1.00  0.00           H  
ATOM   1504  HA  LEU   752     -54.649  30.214  39.115  1.00  0.00           H  
ATOM   1505  HG  LEU   752     -56.310  31.197  41.760  1.00  0.00           H  
ATOM   1506  HB3 LEU   752     -56.497  31.544  38.912  1.00  0.00           H  
ATOM   1507  HB2 LEU   752     -55.881  32.669  39.923  1.00  0.00           H  
ATOM   1508  N   ASN   753     -52.700  31.401  37.972  1.00  0.00           N  
ATOM   1509  CA  ASN   753     -51.767  32.159  37.138  1.00  0.00           C  
ATOM   1510  C   ASN   753     -51.627  31.595  35.718  1.00  0.00           C  
ATOM   1511  O   ASN   753     -50.715  31.997  34.987  1.00  0.00           O  
ATOM   1512  CB  ASN   753     -50.384  32.225  37.831  1.00  0.00           C  
ATOM   1513  CG  ASN   753     -49.650  30.916  38.017  1.00  0.00           C  
ATOM   1514  HA  ASN   753     -52.144  33.095  37.044  1.00  0.00           H  
ATOM   1515  H   ASN   753     -52.633  30.374  38.116  1.00  0.00           H  
ATOM   1516  HB3 ASN   753     -50.520  32.652  38.740  1.00  0.00           H  
ATOM   1517  HB2 ASN   753     -49.800  32.849  37.286  1.00  0.00           H  
ATOM   1518  OD1 ASN   753     -50.191  29.823  37.849  1.00  0.00           O  
ATOM   1519  ND2 ASN   753     -48.379  31.009  38.382  1.00  0.00           N  
ATOM   1520 HD22 ASN   753     -47.832  30.177  38.518  1.00  0.00           H  
ATOM   1521 HD21 ASN   753     -47.960  31.906  38.524  1.00  0.00           H  
ATOM   1522  N   ASN   754     -52.533  30.690  35.328  1.00  0.00           N  
ATOM   1523  CA  ASN   754     -52.507  30.071  34.005  1.00  0.00           C  
ATOM   1524  C   ASN   754     -53.925  29.848  33.519  1.00  0.00           C  
ATOM   1525  O   ASN   754     -54.870  29.898  34.309  1.00  0.00           O  
ATOM   1526  CB  ASN   754     -51.696  28.753  34.008  1.00  0.00           C  
ATOM   1527  CG  ASN   754     -52.169  27.771  35.034  1.00  0.00           C  
ATOM   1528  HA  ASN   754     -52.078  30.727  33.381  1.00  0.00           H  
ATOM   1529  H   ASN   754     -53.254  30.468  36.049  1.00  0.00           H  
ATOM   1530  HB3 ASN   754     -50.741  28.987  34.188  1.00  0.00           H  
ATOM   1531  HB2 ASN   754     -51.777  28.347  33.099  1.00  0.00           H  
ATOM   1532  OD1 ASN   754     -53.122  27.028  34.824  1.00  0.00           O  
ATOM   1533  ND2 ASN   754     -51.578  27.815  36.202  1.00  0.00           N  
ATOM   1534 HD22 ASN   754     -51.843  27.178  36.942  1.00  0.00           H  
ATOM   1535 HD21 ASN   754     -50.850  28.486  36.382  1.00  0.00           H  
ATOM   1536  N   ALA   755     -54.069  29.606  32.221  1.00  0.00           N  
ATOM   1537  CA  ALA   755     -55.346  29.390  31.544  1.00  0.00           C  
ATOM   1538  C   ALA   755     -56.098  28.175  32.099  1.00  0.00           C  
ATOM   1539  O   ALA   755     -57.312  28.255  32.263  1.00  0.00           O  
ATOM   1540  CB  ALA   755     -55.124  29.224  30.045  1.00  0.00           C  
ATOM   1541  H   ALA   755     -53.147  29.581  31.695  1.00  0.00           H  
ATOM   1542  HA  ALA   755     -55.925  30.209  31.674  1.00  0.00           H  
ATOM   1543  HB1 ALA   755     -54.190  28.909  29.880  1.00  0.00           H  
ATOM   1544  HB3 ALA   755     -55.771  28.553  29.685  1.00  0.00           H  
ATOM   1545  HB2 ALA   755     -55.265  30.101  29.588  1.00  0.00           H  
ATOM   1546  N   ASP   756     -55.381  27.074  32.403  1.00  0.00           N  
ATOM   1547  CA  ASP   756     -55.969  25.827  32.917  1.00  0.00           C  
ATOM   1548  C   ASP   756     -56.608  26.040  34.288  1.00  0.00           C  
ATOM   1549  O   ASP   756     -57.690  25.510  34.547  1.00  0.00           O  
ATOM   1550  CB  ASP   756     -54.921  24.692  33.009  1.00  0.00           C  
ATOM   1551  CG  ASP   756     -54.532  23.998  31.716  1.00  0.00           C  
ATOM   1552  OD1 ASP   756     -55.272  24.142  30.711  1.00  0.00           O  
ATOM   1553  OD2 ASP   756     -53.471  23.328  31.701  1.00  0.00           O  
ATOM   1554  H   ASP   756     -54.351  27.187  32.238  1.00  0.00           H  
ATOM   1555  HA  ASP   756     -56.706  25.567  32.283  1.00  0.00           H  
ATOM   1556  HB3 ASP   756     -55.285  24.000  33.650  1.00  0.00           H  
ATOM   1557  HB2 ASP   756     -54.089  25.088  33.426  1.00  0.00           H  
ATOM   1558  N   SER   757     -55.923  26.797  35.165  1.00  0.00           N  
ATOM   1559  CA  SER   757     -56.415  27.127  36.501  1.00  0.00           C  
ATOM   1560  C   SER   757     -57.703  27.954  36.430  1.00  0.00           C  
ATOM   1561  O   SER   757     -58.659  27.615  37.104  1.00  0.00           O  
ATOM   1562  CB  SER   757     -55.352  27.887  37.285  1.00  0.00           C  
ATOM   1563  OG  SER   757     -54.171  27.118  37.381  1.00  0.00           O  
ATOM   1564  H   SER   757     -54.999  27.130  34.799  1.00  0.00           H  
ATOM   1565  HA  SER   757     -56.630  26.267  36.977  1.00  0.00           H  
ATOM   1566  HB3 SER   757     -55.696  28.070  38.199  1.00  0.00           H  
ATOM   1567  HB2 SER   757     -55.150  28.737  36.813  1.00  0.00           H  
ATOM   1568  HG  SER   757     -53.573  27.507  38.082  1.00  0.00           H  
ATOM   1569  N   VAL   758     -57.740  29.004  35.592  1.00  0.00           N  
ATOM   1570  CA  VAL   758     -58.938  29.857  35.473  1.00  0.00           C  
ATOM   1571  C   VAL   758     -60.120  29.046  34.898  1.00  0.00           C  
ATOM   1572  O   VAL   758     -61.238  29.206  35.380  1.00  0.00           O  
ATOM   1573  CB  VAL   758     -58.735  31.223  34.722  1.00  0.00           C  
ATOM   1574  CG1 VAL   758     -57.484  31.954  35.207  1.00  0.00           C  
ATOM   1575  CG2 VAL   758     -58.705  31.054  33.217  1.00  0.00           C  
ATOM   1576  HA  VAL   758     -59.195  30.162  36.391  1.00  0.00           H  
ATOM   1577 HG11 VAL   758     -57.657  32.938  35.212  1.00  0.00           H  
ATOM   1578 HG21 VAL   758     -59.286  30.282  32.956  1.00  0.00           H  
ATOM   1579  HB  VAL   758     -59.518  31.796  34.945  1.00  0.00           H  
ATOM   1580 HG12 VAL   758     -57.260  31.649  36.131  1.00  0.00           H  
ATOM   1581 HG13 VAL   758     -56.723  31.751  34.593  1.00  0.00           H  
ATOM   1582  H   VAL   758     -56.875  29.158  35.050  1.00  0.00           H  
ATOM   1583 HG23 VAL   758     -59.044  31.889  32.781  1.00  0.00           H  
ATOM   1584 HG22 VAL   758     -57.765  30.880  32.920  1.00  0.00           H  
ATOM   1585  N   GLN   759     -59.847  28.147  33.936  1.00  0.00           N  
ATOM   1586  CA  GLN   759     -60.858  27.316  33.287  1.00  0.00           C  
ATOM   1587  C   GLN   759     -61.463  26.307  34.260  1.00  0.00           C  
ATOM   1588  O   GLN   759     -62.673  26.116  34.247  1.00  0.00           O  
ATOM   1589  CB  GLN   759     -60.269  26.599  32.066  1.00  0.00           C  
ATOM   1590  CG  GLN   759     -60.825  27.146  30.770  1.00  0.00           C  
ATOM   1591  CD  GLN   759     -60.526  26.168  29.654  1.00  0.00           C  
ATOM   1592  HG2 GLN   759     -61.802  27.244  30.853  1.00  0.00           H  
ATOM   1593  HA  GLN   759     -61.601  27.920  32.971  1.00  0.00           H  
ATOM   1594  HG3 GLN   759     -60.386  28.005  30.567  1.00  0.00           H  
ATOM   1595  H   GLN   759     -58.826  28.096  33.690  1.00  0.00           H  
ATOM   1596  HB3 GLN   759     -60.496  25.633  32.125  1.00  0.00           H  
ATOM   1597  HB2 GLN   759     -59.284  26.727  32.067  1.00  0.00           H  
ATOM   1598 HE22 GLN   759     -59.021  27.349  29.008  1.00  0.00           H  
ATOM   1599  OE1 GLN   759     -61.196  25.140  29.490  1.00  0.00           O  
ATOM   1600  NE2 GLN   759     -59.521  26.475  28.844  1.00  0.00           N  
ATOM   1601 HE21 GLN   759     -59.255  25.857  28.080  1.00  0.00           H  
ATOM   1602  N   ALA   760     -60.633  25.698  35.123  1.00  0.00           N  
ATOM   1603  CA  ALA   760     -61.113  24.759  36.145  1.00  0.00           C  
ATOM   1604  C   ALA   760     -62.038  25.491  37.162  1.00  0.00           C  
ATOM   1605  O   ALA   760     -63.064  24.944  37.596  1.00  0.00           O  
ATOM   1606  CB  ALA   760     -59.930  24.123  36.854  1.00  0.00           C  
ATOM   1607  H   ALA   760     -59.631  25.948  35.004  1.00  0.00           H  
ATOM   1608  HA  ALA   760     -61.650  24.039  35.703  1.00  0.00           H  
ATOM   1609  HB1 ALA   760     -60.144  24.004  37.824  1.00  0.00           H  
ATOM   1610  HB3 ALA   760     -59.734  23.231  36.446  1.00  0.00           H  
ATOM   1611  HB2 ALA   760     -59.127  24.712  36.762  1.00  0.00           H  
ATOM   1612  N   LYS   761     -61.695  26.751  37.490  1.00  0.00           N  
ATOM   1613  CA  LYS   761     -62.500  27.548  38.418  1.00  0.00           C  
ATOM   1614  C   LYS   761     -63.757  28.055  37.771  1.00  0.00           C  
ATOM   1615  O   LYS   761     -64.781  28.133  38.445  1.00  0.00           O  
ATOM   1616  CB  LYS   761     -61.690  28.721  39.026  1.00  0.00           C  
ATOM   1617  CG  LYS   761     -60.553  28.263  39.942  1.00  0.00           C  
ATOM   1618  CD  LYS   761     -61.047  27.495  41.166  1.00  0.00           C  
ATOM   1619  CE  LYS   761     -59.928  27.163  42.098  1.00  0.00           C  
ATOM   1620  NZ  LYS   761     -59.941  25.724  42.469  1.00  0.00           N  
ATOM   1621  HA  LYS   761     -62.743  26.965  39.209  1.00  0.00           H  
ATOM   1622  HE2 LYS   761     -59.050  27.377  41.659  1.00  0.00           H  
ATOM   1623  HE3 LYS   761     -60.011  27.714  42.935  1.00  0.00           H  
ATOM   1624  HG2 LYS   761     -59.934  27.670  39.418  1.00  0.00           H  
ATOM   1625  HG3 LYS   761     -60.041  29.070  40.252  1.00  0.00           H  
ATOM   1626  HZ1 LYS   761     -59.881  25.636  43.463  1.00  0.00           H  
ATOM   1627  HZ3 LYS   761     -60.790  25.305  42.147  1.00  0.00           H  
ATOM   1628  HZ2 LYS   761     -59.160  25.264  42.046  1.00  0.00           H  
ATOM   1629  HD3 LYS   761     -61.479  26.651  40.853  1.00  0.00           H  
ATOM   1630  HD2 LYS   761     -61.717  28.062  41.641  1.00  0.00           H  
ATOM   1631  H   LYS   761     -60.831  27.094  37.036  1.00  0.00           H  
ATOM   1632  HB3 LYS   761     -62.316  29.281  39.556  1.00  0.00           H  
ATOM   1633  HB2 LYS   761     -61.300  29.243  38.278  1.00  0.00           H  
ATOM   1634  N   ALA   762     -63.707  28.386  36.472  1.00  0.00           N  
ATOM   1635  CA  ALA   762     -64.893  28.847  35.739  1.00  0.00           C  
ATOM   1636  C   ALA   762     -65.892  27.692  35.611  1.00  0.00           C  
ATOM   1637  O   ALA   762     -67.083  27.916  35.744  1.00  0.00           O  
ATOM   1638  CB  ALA   762     -64.499  29.387  34.367  1.00  0.00           C  
ATOM   1639  H   ALA   762     -62.770  28.289  36.038  1.00  0.00           H  
ATOM   1640  HA  ALA   762     -65.324  29.586  36.255  1.00  0.00           H  
ATOM   1641  HB1 ALA   762     -65.307  29.428  33.781  1.00  0.00           H  
ATOM   1642  HB3 ALA   762     -64.114  30.303  34.469  1.00  0.00           H  
ATOM   1643  HB2 ALA   762     -63.819  28.783  33.955  1.00  0.00           H  
ATOM   1644  N   GLU   763     -65.389  26.471  35.391  1.00  0.00           N  
ATOM   1645  CA  GLU   763     -66.195  25.239  35.327  1.00  0.00           C  
ATOM   1646  C   GLU   763     -66.897  25.012  36.690  1.00  0.00           C  
ATOM   1647  O   GLU   763     -68.080  24.707  36.727  1.00  0.00           O  
ATOM   1648  CB  GLU   763     -65.291  24.036  34.976  1.00  0.00           C  
ATOM   1649  CG  GLU   763     -66.042  22.846  34.402  1.00  0.00           C  
ATOM   1650  CD  GLU   763     -65.216  21.574  34.293  1.00  0.00           C  
ATOM   1651  OE1 GLU   763     -64.365  21.494  33.376  1.00  0.00           O  
ATOM   1652  OE2 GLU   763     -65.424  20.657  35.123  1.00  0.00           O  
ATOM   1653  HG2 GLU   763     -66.810  22.650  34.994  1.00  0.00           H  
ATOM   1654  HA  GLU   763     -66.885  25.323  34.614  1.00  0.00           H  
ATOM   1655  HG3 GLU   763     -66.345  23.080  33.490  1.00  0.00           H  
ATOM   1656  H   GLU   763     -64.343  26.463  35.264  1.00  0.00           H  
ATOM   1657  HB3 GLU   763     -64.854  23.746  35.806  1.00  0.00           H  
ATOM   1658  HB2 GLU   763     -64.647  24.342  34.300  1.00  0.00           H  
ATOM   1659  N   MET   764     -66.163  25.197  37.800  1.00  0.00           N  
ATOM   1660  CA  MET   764     -66.735  25.078  39.140  1.00  0.00           C  
ATOM   1661  C   MET   764     -67.867  26.111  39.345  1.00  0.00           C  
ATOM   1662  O   MET   764     -68.933  25.761  39.852  1.00  0.00           O  
ATOM   1663  CB  MET   764     -65.652  25.258  40.206  1.00  0.00           C  
ATOM   1664  CG  MET   764     -66.232  25.410  41.619  1.00  0.00           C  
ATOM   1665  SD  MET   764     -65.031  26.057  42.750  1.00  0.00           S  
ATOM   1666  CE  MET   764     -65.070  27.787  42.314  1.00  0.00           C  
ATOM   1667  HG2 MET   764     -67.055  26.013  41.555  1.00  0.00           H  
ATOM   1668  HE1 MET   764     -64.616  27.925  41.431  1.00  0.00           H  
ATOM   1669  HE2 MET   764     -66.020  28.099  42.247  1.00  0.00           H  
ATOM   1670  HE3 MET   764     -64.596  28.324  43.015  1.00  0.00           H  
ATOM   1671  HB2 MET   764     -65.047  24.460  40.201  1.00  0.00           H  
ATOM   1672  HG3 MET   764     -66.577  24.494  41.916  1.00  0.00           H  
ATOM   1673  H   MET   764     -65.166  25.429  37.620  1.00  0.00           H  
ATOM   1674  HA  MET   764     -67.140  24.165  39.233  1.00  0.00           H  
ATOM   1675  HB3 MET   764     -65.117  26.079  39.998  1.00  0.00           H  
ATOM   1676  N   LEU   765     -67.626  27.367  38.958  1.00  0.00           N  
ATOM   1677  CA  LEU   765     -68.619  28.438  39.108  1.00  0.00           C  
ATOM   1678  C   LEU   765     -69.876  28.171  38.279  1.00  0.00           C  
ATOM   1679  O   LEU   765     -70.970  28.448  38.779  1.00  0.00           O  
ATOM   1680  CB  LEU   765     -68.043  29.826  38.751  1.00  0.00           C  
ATOM   1681  CG  LEU   765     -66.983  30.391  39.691  1.00  0.00           C  
ATOM   1682  CD1 LEU   765     -66.564  31.768  39.245  1.00  0.00           C  
ATOM   1683  CD2 LEU   765     -67.485  30.470  41.140  1.00  0.00           C  
ATOM   1684 HD22 LEU   765     -67.728  29.554  41.454  1.00  0.00           H  
ATOM   1685 HD23 LEU   765     -66.762  30.844  41.718  1.00  0.00           H  
ATOM   1686 HD21 LEU   765     -68.287  31.063  41.178  1.00  0.00           H  
ATOM   1687  H   LEU   765     -66.684  27.519  38.545  1.00  0.00           H  
ATOM   1688 HD13 LEU   765     -67.356  32.384  39.245  1.00  0.00           H  
ATOM   1689 HD12 LEU   765     -65.867  32.132  39.868  1.00  0.00           H  
ATOM   1690 HD11 LEU   765     -66.183  31.726  38.318  1.00  0.00           H  
ATOM   1691  HA  LEU   765     -68.885  28.491  40.080  1.00  0.00           H  
ATOM   1692  HG  LEU   765     -66.190  29.779  39.689  1.00  0.00           H  
ATOM   1693  HB3 LEU   765     -68.805  30.469  38.732  1.00  0.00           H  
ATOM   1694  HB2 LEU   765     -67.635  29.754  37.843  1.00  0.00           H  
ATOM   1695  N   ASP   766     -69.729  27.631  37.036  1.00  0.00           N  
ATOM   1696  CA  ASP   766     -70.884  27.270  36.191  1.00  0.00           C  
ATOM   1697  C   ASP   766     -71.766  26.278  36.927  1.00  0.00           C  
ATOM   1698  O   ASP   766     -72.972  26.438  36.938  1.00  0.00           O  
ATOM   1699  CB  ASP   766     -70.444  26.639  34.835  1.00  0.00           C  
ATOM   1700  CG  ASP   766     -69.595  27.509  33.909  1.00  0.00           C  
ATOM   1701  OD1 ASP   766     -69.588  28.747  34.083  1.00  0.00           O  
ATOM   1702  OD2 ASP   766     -68.940  26.951  33.015  1.00  0.00           O  
ATOM   1703  HD2 ASP   766     -68.381  27.514  32.431  1.00  0.00           H  
ATOM   1704  HB3 ASP   766     -71.283  26.373  34.346  1.00  0.00           H  
ATOM   1705  H   ASP   766     -68.744  27.501  36.746  1.00  0.00           H  
ATOM   1706  HA  ASP   766     -71.418  28.107  36.058  1.00  0.00           H  
ATOM   1707  HB2 ASP   766     -69.927  25.802  35.052  1.00  0.00           H  
ATOM   1708  N   ASN   767     -71.159  25.257  37.534  1.00  0.00           N  
ATOM   1709  CA  ASN   767     -71.873  24.226  38.287  1.00  0.00           C  
ATOM   1710  C   ASN   767     -72.459  24.806  39.582  1.00  0.00           C  
ATOM   1711  O   ASN   767     -73.616  24.500  39.891  1.00  0.00           O  
ATOM   1712  CB  ASN   767     -70.958  23.013  38.588  1.00  0.00           C  
ATOM   1713  CG  ASN   767     -71.698  21.774  39.102  1.00  0.00           C  
ATOM   1714  HA  ASN   767     -72.650  23.929  37.724  1.00  0.00           H  
ATOM   1715  H   ASN   767     -70.115  25.257  37.424  1.00  0.00           H  
ATOM   1716  HB3 ASN   767     -70.291  23.292  39.279  1.00  0.00           H  
ATOM   1717  HB2 ASN   767     -70.481  22.768  37.744  1.00  0.00           H  
ATOM   1718  OD1 ASN   767     -72.934  21.601  38.966  1.00  0.00           O  
ATOM   1719  ND2 ASN   767     -70.949  20.850  39.667  1.00  0.00           N  
ATOM   1720 HD22 ASN   767     -71.371  20.010  40.021  1.00  0.00           H  
ATOM   1721 HD21 ASN   767     -69.960  20.977  39.748  1.00  0.00           H  
ATOM   1722  N   LEU   768     -71.696  25.671  40.312  1.00  0.00           N  
ATOM   1723  CA  LEU   768     -72.187  26.285  41.554  1.00  0.00           C  
ATOM   1724  C   LEU   768     -73.402  27.170  41.306  1.00  0.00           C  
ATOM   1725  O   LEU   768     -74.314  27.192  42.135  1.00  0.00           O  
ATOM   1726  CB  LEU   768     -71.105  27.103  42.261  1.00  0.00           C  
ATOM   1727  CG  LEU   768     -70.014  26.368  43.021  1.00  0.00           C  
ATOM   1728  CD1 LEU   768     -69.092  27.371  43.688  1.00  0.00           C  
ATOM   1729  CD2 LEU   768     -70.603  25.423  44.075  1.00  0.00           C  
ATOM   1730 HD22 LEU   768     -71.186  24.749  43.624  1.00  0.00           H  
ATOM   1731 HD23 LEU   768     -69.860  24.959  44.553  1.00  0.00           H  
ATOM   1732 HD21 LEU   768     -71.143  25.952  44.727  1.00  0.00           H  
ATOM   1733  H   LEU   768     -70.759  25.846  39.912  1.00  0.00           H  
ATOM   1734 HD13 LEU   768     -69.615  27.937  44.327  1.00  0.00           H  
ATOM   1735 HD12 LEU   768     -68.373  26.887  44.189  1.00  0.00           H  
ATOM   1736 HD11 LEU   768     -68.673  27.958  42.993  1.00  0.00           H  
ATOM   1737  HA  LEU   768     -72.452  25.546  42.188  1.00  0.00           H  
ATOM   1738  HG  LEU   768     -69.490  25.808  42.383  1.00  0.00           H  
ATOM   1739  HB3 LEU   768     -71.567  27.715  42.915  1.00  0.00           H  
ATOM   1740  HB2 LEU   768     -70.653  27.673  41.562  1.00  0.00           H  
ATOM   1741  N   LEU   769     -73.421  27.890  40.178  1.00  0.00           N  
ATOM   1742  CA  LEU   769     -74.538  28.757  39.768  1.00  0.00           C  
ATOM   1743  C   LEU   769     -75.836  27.945  39.668  1.00  0.00           C  
ATOM   1744  O   LEU   769     -76.846  28.375  40.197  1.00  0.00           O  
ATOM   1745  CB  LEU   769     -74.223  29.427  38.423  1.00  0.00           C  
ATOM   1746  CG  LEU   769     -75.288  30.401  37.873  1.00  0.00           C  
ATOM   1747  CD1 LEU   769     -74.683  31.726  37.481  1.00  0.00           C  
ATOM   1748  CD2 LEU   769     -76.063  29.774  36.686  1.00  0.00           C  
ATOM   1749 HD22 LEU   769     -76.515  28.945  37.000  1.00  0.00           H  
ATOM   1750 HD23 LEU   769     -76.737  30.430  36.361  1.00  0.00           H  
ATOM   1751 HD21 LEU   769     -75.417  29.558  35.960  1.00  0.00           H  
ATOM   1752  H   LEU   769     -72.551  27.783  39.594  1.00  0.00           H  
ATOM   1753 HD13 LEU   769     -73.990  31.588  36.770  1.00  0.00           H  
ATOM   1754 HD12 LEU   769     -75.396  32.336  37.128  1.00  0.00           H  
ATOM   1755 HD11 LEU   769     -74.252  32.154  38.279  1.00  0.00           H  
ATOM   1756  HA  LEU   769     -74.662  29.466  40.465  1.00  0.00           H  
ATOM   1757  HG  LEU   769     -75.984  30.540  38.583  1.00  0.00           H  
ATOM   1758  HB3 LEU   769     -74.103  28.711  37.743  1.00  0.00           H  
ATOM   1759  HB2 LEU   769     -73.380  29.946  38.529  1.00  0.00           H  
ATOM   1760  N   ASP   770     -75.802  26.772  39.011  1.00  0.00           N  
ATOM   1761  CA  ASP   770     -76.996  25.940  38.858  1.00  0.00           C  
ATOM   1762  C   ASP   770     -77.343  25.201  40.156  1.00  0.00           C  
ATOM   1763  O   ASP   770     -78.519  24.937  40.387  1.00  0.00           O  
ATOM   1764  CB  ASP   770     -76.842  24.969  37.685  1.00  0.00           C  
ATOM   1765  CG  ASP   770     -77.226  25.591  36.328  1.00  0.00           C  
ATOM   1766  OD1 ASP   770     -78.114  26.480  36.305  1.00  0.00           O  
ATOM   1767  OD2 ASP   770     -76.663  25.159  35.292  1.00  0.00           O  
ATOM   1768  H   ASP   770     -74.872  26.518  38.632  1.00  0.00           H  
ATOM   1769  HA  ASP   770     -77.767  26.558  38.659  1.00  0.00           H  
ATOM   1770  HB3 ASP   770     -77.433  24.188  37.845  1.00  0.00           H  
ATOM   1771  HB2 ASP   770     -75.892  24.685  37.636  1.00  0.00           H  
ATOM   1772  N   ILE   771     -76.350  24.911  41.017  1.00  0.00           N  
ATOM   1773  CA  ILE   771     -76.591  24.314  42.331  1.00  0.00           C  
ATOM   1774  C   ILE   771     -77.333  25.351  43.208  1.00  0.00           C  
ATOM   1775  O   ILE   771     -78.291  25.003  43.895  1.00  0.00           O  
ATOM   1776  CB  ILE   771     -75.285  23.794  42.986  1.00  0.00           C  
ATOM   1777  CG1 ILE   771     -74.853  22.464  42.328  1.00  0.00           C  
ATOM   1778  CG2 ILE   771     -75.443  23.633  44.519  1.00  0.00           C  
ATOM   1779  CD1 ILE   771     -73.397  22.051  42.573  1.00  0.00           C  
ATOM   1780  HA  ILE   771     -77.228  23.565  42.191  1.00  0.00           H  
ATOM   1781 HG22 ILE   771     -74.567  23.351  44.893  1.00  0.00           H  
ATOM   1782 HG21 ILE   771     -75.720  24.510  44.896  1.00  0.00           H  
ATOM   1783  HB  ILE   771     -74.573  24.461  42.818  1.00  0.00           H  
ATOM   1784 HG12 ILE   771     -75.453  21.737  42.668  1.00  0.00           H  
ATOM   1785 HG13 ILE   771     -74.995  22.547  41.339  1.00  0.00           H  
ATOM   1786 HD13 ILE   771     -73.253  21.947  43.553  1.00  0.00           H  
ATOM   1787  H   ILE   771     -75.399  25.150  40.663  1.00  0.00           H  
ATOM   1788 HD12 ILE   771     -73.226  21.187  42.109  1.00  0.00           H  
ATOM   1789 HG23 ILE   771     -76.137  22.942  44.688  1.00  0.00           H  
ATOM   1790 HD11 ILE   771     -72.797  22.759  42.212  1.00  0.00           H  
ATOM   1791  N   GLU   772     -76.914  26.625  43.148  1.00  0.00           N  
ATOM   1792  CA  GLU   772     -77.584  27.714  43.883  1.00  0.00           C  
ATOM   1793  C   GLU   772     -79.047  27.844  43.393  1.00  0.00           C  
ATOM   1794  O   GLU   772     -79.935  27.994  44.226  1.00  0.00           O  
ATOM   1795  CB  GLU   772     -76.829  29.050  43.713  1.00  0.00           C  
ATOM   1796  CG  GLU   772     -77.329  30.176  44.636  1.00  0.00           C  
ATOM   1797  CD  GLU   772     -78.626  30.889  44.259  1.00  0.00           C  
ATOM   1798  OE1 GLU   772     -78.964  30.965  43.053  1.00  0.00           O  
ATOM   1799  OE2 GLU   772     -79.314  31.371  45.187  1.00  0.00           O  
ATOM   1800  HG2 GLU   772     -77.461  29.783  45.548  1.00  0.00           H  
ATOM   1801  HA  GLU   772     -77.582  27.514  44.859  1.00  0.00           H  
ATOM   1802  HG3 GLU   772     -76.610  30.873  44.681  1.00  0.00           H  
ATOM   1803  H   GLU   772     -76.083  26.777  42.543  1.00  0.00           H  
ATOM   1804  HB3 GLU   772     -76.957  29.350  42.788  1.00  0.00           H  
ATOM   1805  HB2 GLU   772     -75.886  28.889  43.931  1.00  0.00           H  
ATOM   1806  N   VAL   773     -79.289  27.767  42.064  1.00  0.00           N  
ATOM   1807  CA  VAL   773     -80.643  27.832  41.500  1.00  0.00           C  
ATOM   1808  C   VAL   773     -81.489  26.673  42.076  1.00  0.00           C  
ATOM   1809  O   VAL   773     -82.580  26.926  42.584  1.00  0.00           O  
ATOM   1810  CB  VAL   773     -80.650  27.855  39.938  1.00  0.00           C  
ATOM   1811  CG1 VAL   773     -82.067  27.689  39.363  1.00  0.00           C  
ATOM   1812  CG2 VAL   773     -80.021  29.148  39.414  1.00  0.00           C  
ATOM   1813  HA  VAL   773     -81.064  28.687  41.791  1.00  0.00           H  
ATOM   1814 HG11 VAL   773     -82.729  27.747  40.106  1.00  0.00           H  
ATOM   1815 HG21 VAL   773     -80.661  29.591  38.788  1.00  0.00           H  
ATOM   1816  HB  VAL   773     -80.117  27.071  39.626  1.00  0.00           H  
ATOM   1817 HG12 VAL   773     -82.237  28.415  38.700  1.00  0.00           H  
ATOM   1818 HG13 VAL   773     -82.135  26.800  38.917  1.00  0.00           H  
ATOM   1819  H   VAL   773     -78.432  27.658  41.484  1.00  0.00           H  
ATOM   1820 HG23 VAL   773     -79.827  29.752  40.185  1.00  0.00           H  
ATOM   1821 HG22 VAL   773     -79.174  28.927  38.934  1.00  0.00           H  
ATOM   1822  N   ALA   774     -80.956  25.427  42.049  1.00  0.00           N  
ATOM   1823  CA  ALA   774     -81.665  24.244  42.551  1.00  0.00           C  
ATOM   1824  C   ALA   774     -82.022  24.370  44.042  1.00  0.00           C  
ATOM   1825  O   ALA   774     -83.170  24.125  44.418  1.00  0.00           O  
ATOM   1826  CB  ALA   774     -80.833  22.988  42.321  1.00  0.00           C  
ATOM   1827  H   ALA   774     -79.998  25.389  41.639  1.00  0.00           H  
ATOM   1828  HA  ALA   774     -82.522  24.134  42.028  1.00  0.00           H  
ATOM   1829  HB1 ALA   774     -80.524  22.962  41.371  1.00  0.00           H  
ATOM   1830  HB3 ALA   774     -80.040  22.998  42.929  1.00  0.00           H  
ATOM   1831  HB2 ALA   774     -81.389  22.180  42.513  1.00  0.00           H  
ATOM   1832  N   TYR   775     -81.056  24.777  44.872  1.00  0.00           N  
ATOM   1833  CA  TYR   775     -81.254  24.915  46.317  1.00  0.00           C  
ATOM   1834  C   TYR   775     -82.214  26.061  46.660  1.00  0.00           C  
ATOM   1835  O   TYR   775     -83.042  25.890  47.547  1.00  0.00           O  
ATOM   1836  CB  TYR   775     -79.905  25.100  47.044  1.00  0.00           C  
ATOM   1837  CG  TYR   775     -80.013  24.858  48.539  1.00  0.00           C  
ATOM   1838  CD1 TYR   775     -80.184  23.575  49.043  1.00  0.00           C  
ATOM   1839  CD2 TYR   775     -80.013  25.919  49.440  1.00  0.00           C  
ATOM   1840  CE1 TYR   775     -80.309  23.345  50.411  1.00  0.00           C  
ATOM   1841  CE2 TYR   775     -80.148  25.702  50.811  1.00  0.00           C  
ATOM   1842  CZ  TYR   775     -80.285  24.410  51.292  1.00  0.00           C  
ATOM   1843  OH  TYR   775     -80.408  24.175  52.641  1.00  0.00           O  
ATOM   1844  HA  TYR   775     -81.658  24.057  46.664  1.00  0.00           H  
ATOM   1845  HE1 TYR   775     -80.415  22.408  50.752  1.00  0.00           H  
ATOM   1846  HE2 TYR   775     -80.146  26.477  51.442  1.00  0.00           H  
ATOM   1847  H   TYR   775     -80.148  24.988  44.400  1.00  0.00           H  
ATOM   1848  HD2 TYR   775     -79.914  26.853  49.102  1.00  0.00           H  
ATOM   1849  HD1 TYR   775     -80.219  22.795  48.413  1.00  0.00           H  
ATOM   1850  HB3 TYR   775     -79.603  26.031  46.900  1.00  0.00           H  
ATOM   1851  HB2 TYR   775     -79.261  24.451  46.667  1.00  0.00           H  
ATOM   1852  HH  TYR   775     -80.997  23.381  52.784  1.00  0.00           H  
ATOM   1853  N   SER   776     -82.121  27.204  45.962  1.00  0.00           N  
ATOM   1854  CA  SER   776     -83.014  28.357  46.186  1.00  0.00           C  
ATOM   1855  C   SER   776     -84.449  28.040  45.757  1.00  0.00           C  
ATOM   1856  O   SER   776     -85.371  28.542  46.389  1.00  0.00           O  
ATOM   1857  CB  SER   776     -82.516  29.602  45.466  1.00  0.00           C  
ATOM   1858  OG  SER   776     -82.578  29.440  44.058  1.00  0.00           O  
ATOM   1859  H   SER   776     -81.362  27.208  45.246  1.00  0.00           H  
ATOM   1860  HA  SER   776     -83.021  28.552  47.172  1.00  0.00           H  
ATOM   1861  HB3 SER   776     -81.569  29.772  45.729  1.00  0.00           H  
ATOM   1862  HB2 SER   776     -83.085  30.377  45.726  1.00  0.00           H  
ATOM   1863  HG  SER   776     -82.537  28.468  43.833  1.00  0.00           H  
ATOM   1864  N   LEU   777     -84.645  27.192  44.719  1.00  0.00           N  
ATOM   1865  CA  LEU   777     -85.986  26.759  44.297  1.00  0.00           C  
ATOM   1866  C   LEU   777     -86.585  25.878  45.381  1.00  0.00           C  
ATOM   1867  O   LEU   777     -87.685  26.125  45.850  1.00  0.00           O  
ATOM   1868  CB  LEU   777     -85.935  25.976  42.967  1.00  0.00           C  
ATOM   1869  CG  LEU   777     -85.934  26.763  41.667  1.00  0.00           C  
ATOM   1870  CD1 LEU   777     -85.741  25.823  40.494  1.00  0.00           C  
ATOM   1871  CD2 LEU   777     -87.245  27.531  41.481  1.00  0.00           C  
ATOM   1872 HD22 LEU   777     -87.365  28.169  42.240  1.00  0.00           H  
ATOM   1873 HD23 LEU   777     -87.213  28.036  40.620  1.00  0.00           H  
ATOM   1874 HD21 LEU   777     -88.007  26.885  41.462  1.00  0.00           H  
ATOM   1875  H   LEU   777     -83.770  26.880  44.255  1.00  0.00           H  
ATOM   1876 HD13 LEU   777     -86.486  25.154  40.471  1.00  0.00           H  
ATOM   1877 HD12 LEU   777     -85.741  26.345  39.639  1.00  0.00           H  
ATOM   1878 HD11 LEU   777     -84.868  25.342  40.587  1.00  0.00           H  
ATOM   1879  HA  LEU   777     -86.558  27.569  44.188  1.00  0.00           H  
ATOM   1880  HG  LEU   777     -85.189  27.428  41.687  1.00  0.00           H  
ATOM   1881  HB3 LEU   777     -86.732  25.364  42.953  1.00  0.00           H  
ATOM   1882  HB2 LEU   777     -85.099  25.417  42.985  1.00  0.00           H  
ATOM   1883  N   LEU   778     -85.812  24.889  45.814  1.00  0.00           N  
ATOM   1884  CA  LEU   778     -86.147  23.887  46.815  1.00  0.00           C  
ATOM   1885  C   LEU   778     -86.514  24.506  48.168  1.00  0.00           C  
ATOM   1886  O   LEU   778     -87.472  24.060  48.799  1.00  0.00           O  
ATOM   1887  CB  LEU   778     -84.929  22.964  46.954  1.00  0.00           C  
ATOM   1888  CG  LEU   778     -85.091  21.637  47.639  1.00  0.00           C  
ATOM   1889  CD1 LEU   778     -86.176  20.784  46.976  1.00  0.00           C  
ATOM   1890  CD2 LEU   778     -83.786  20.912  47.622  1.00  0.00           C  
ATOM   1891 HD22 LEU   778     -83.083  21.447  48.101  1.00  0.00           H  
ATOM   1892 HD23 LEU   778     -83.876  20.020  48.077  1.00  0.00           H  
ATOM   1893 HD21 LEU   778     -83.483  20.760  46.676  1.00  0.00           H  
ATOM   1894  H   LEU   778     -84.849  24.888  45.331  1.00  0.00           H  
ATOM   1895 HD13 LEU   778     -85.929  20.618  46.022  1.00  0.00           H  
ATOM   1896 HD12 LEU   778     -86.252  19.913  47.459  1.00  0.00           H  
ATOM   1897 HD11 LEU   778     -87.048  21.269  47.018  1.00  0.00           H  
ATOM   1898  HA  LEU   778     -86.944  23.355  46.487  1.00  0.00           H  
ATOM   1899  HG  LEU   778     -85.341  21.781  48.604  1.00  0.00           H  
ATOM   1900  HB3 LEU   778     -84.219  23.485  47.451  1.00  0.00           H  
ATOM   1901  HB2 LEU   778     -84.583  22.789  46.019  1.00  0.00           H  
ATOM   1902  N   ARG   779     -85.779  25.534  48.602  1.00  0.00           N  
ATOM   1903  CA  ARG   779     -86.018  26.155  49.907  1.00  0.00           C  
ATOM   1904  C   ARG   779     -87.127  27.220  49.839  1.00  0.00           C  
ATOM   1905  O   ARG   779     -87.703  27.558  50.869  1.00  0.00           O  
ATOM   1906  CB  ARG   779     -84.706  26.726  50.494  1.00  0.00           C  
ATOM   1907  CG  ARG   779     -83.778  25.646  51.099  1.00  0.00           C  
ATOM   1908  CD  ARG   779     -84.231  25.146  52.481  1.00  0.00           C  
ATOM   1909  NE  ARG   779     -83.697  23.831  52.884  1.00  0.00           N  
ATOM   1910  CZ  ARG   779     -84.102  22.651  52.409  1.00  0.00           C  
ATOM   1911  NH1 ARG   779     -83.575  21.524  52.869  1.00  0.00           N  
ATOM   1912  NH2 ARG   779     -85.030  22.592  51.462  1.00  0.00           N  
ATOM   1913  HG3 ARG   779     -82.857  26.026  51.195  1.00  0.00           H  
ATOM   1914  HA  ARG   779     -86.304  25.442  50.560  1.00  0.00           H  
ATOM   1915  HE  ARG   779     -82.961  23.826  53.580  1.00  0.00           H  
ATOM   1916  HG2 ARG   779     -83.748  24.860  50.480  1.00  0.00           H  
ATOM   1917 HH22 ARG   779     -85.319  21.717  51.094  1.00  0.00           H  
ATOM   1918 HH21 ARG   779     -85.443  23.440  51.116  1.00  0.00           H  
ATOM   1919  H   ARG   779     -85.039  25.847  47.947  1.00  0.00           H  
ATOM   1920  HD3 ARG   779     -85.238  25.101  52.473  1.00  0.00           H  
ATOM   1921  HD2 ARG   779     -83.951  25.834  53.161  1.00  0.00           H  
ATOM   1922 HH12 ARG   779     -83.878  20.644  52.487  1.00  0.00           H  
ATOM   1923 HH11 ARG   779     -82.886  21.545  53.588  1.00  0.00           H  
ATOM   1924  HB3 ARG   779     -84.939  27.361  51.215  1.00  0.00           H  
ATOM   1925  HB2 ARG   779     -84.210  27.176  49.766  1.00  0.00           H  
ATOM   1926  N   GLY   780     -87.427  27.705  48.637  1.00  0.00           N  
ATOM   1927  CA  GLY   780     -88.463  28.702  48.397  1.00  0.00           C  
ATOM   1928  C   GLY   780     -89.858  28.109  48.279  1.00  0.00           C  
ATOM   1929  O   GLY   780     -90.072  26.930  48.589  1.00  0.00           O  
ATOM   1930  H   GLY   780     -86.841  27.300  47.859  1.00  0.00           H  
ATOM   1931  HA2 GLY   780     -88.453  29.383  49.153  1.00  0.00           H  
ATOM   1932  HA3 GLY   780     -88.244  29.212  47.544  1.00  0.00           H  
ATOM   1933  N   GLY   781     -90.799  28.943  47.834  1.00  0.00           N  
ATOM   1934  CA  GLY   781     -92.200  28.575  47.645  1.00  0.00           C  
ATOM   1935  C   GLY   781     -93.010  28.476  48.921  1.00  0.00           C  
ATOM   1936  O   GLY   781     -92.467  28.605  50.027  1.00  0.00           O  
ATOM   1937  H   GLY   781     -90.437  29.912  47.626  1.00  0.00           H  
ATOM   1938  HA2 GLY   781     -92.639  29.257  47.020  1.00  0.00           H  
ATOM   1939  HA3 GLY   781     -92.242  27.680  47.150  1.00  0.00           H  
ATOM   1940  N   SER   782     -94.332  28.243  48.761  1.00  0.00           N  
ATOM   1941  CA  SER   782     -95.297  28.120  49.863  1.00  0.00           C  
ATOM   1942  C   SER   782     -95.109  26.784  50.591  1.00  0.00           C  
ATOM   1943  O   SER   782     -95.401  25.718  50.033  1.00  0.00           O  
ATOM   1944  CB  SER   782     -96.728  28.264  49.349  1.00  0.00           C  
ATOM   1945  OG  SER   782     -96.895  29.486  48.651  1.00  0.00           O  
ATOM   1946  H   SER   782     -94.616  28.155  47.750  1.00  0.00           H  
ATOM   1947  HA  SER   782     -95.114  28.856  50.519  1.00  0.00           H  
ATOM   1948  HB3 SER   782     -97.351  28.247  50.125  1.00  0.00           H  
ATOM   1949  HB2 SER   782     -96.926  27.509  48.732  1.00  0.00           H  
ATOM   1950  HG  SER   782     -96.011  29.943  48.563  1.00  0.00           H  
ATOM   1951  N   ASP   783     -94.595  26.850  51.834  1.00  0.00           N  
ATOM   1952  CA  ASP   783     -94.319  25.680  52.669  1.00  0.00           C  
ATOM   1953  C   ASP   783     -95.600  25.213  53.383  1.00  0.00           C  
ATOM   1954  O   ASP   783     -95.691  25.269  54.615  1.00  0.00           O  
ATOM   1955  CB  ASP   783     -93.179  25.985  53.664  1.00  0.00           C  
ATOM   1956  CG  ASP   783     -91.782  25.713  53.122  1.00  0.00           C  
ATOM   1957  OD1 ASP   783     -91.378  26.381  52.135  1.00  0.00           O  
ATOM   1958  OD2 ASP   783     -91.076  24.869  53.709  1.00  0.00           O  
ATOM   1959  H   ASP   783     -94.407  27.834  52.155  1.00  0.00           H  
ATOM   1960  HA  ASP   783     -94.041  24.935  52.058  1.00  0.00           H  
ATOM   1961  HB3 ASP   783     -93.324  25.420  54.473  1.00  0.00           H  
ATOM   1962  HB2 ASP   783     -93.244  26.950  53.912  1.00  0.00           H  
ATOM   1963  N   ASP   784     -96.592  24.751  52.586  1.00  0.00           N  
ATOM   1964  CA  ASP   784     -97.883  24.238  53.060  1.00  0.00           C  
ATOM   1965  C   ASP   784     -97.794  22.705  53.281  1.00  0.00           C  
ATOM   1966  O   ASP   784     -96.681  22.176  53.422  1.00  0.00           O  
ATOM   1967  CB  ASP   784     -99.018  24.611  52.075  1.00  0.00           C  
ATOM   1968  CG  ASP   784     -98.956  23.908  50.733  1.00  0.00           C  
ATOM   1969  OD1 ASP   784     -98.127  24.307  49.895  1.00  0.00           O  
ATOM   1970  OD2 ASP   784     -99.746  22.961  50.522  1.00  0.00           O  
ATOM   1971  H   ASP   784     -96.345  24.795  51.559  1.00  0.00           H  
ATOM   1972  HA  ASP   784     -98.057  24.645  53.956  1.00  0.00           H  
ATOM   1973  HB3 ASP   784     -98.972  25.599  51.926  1.00  0.00           H  
ATOM   1974  HB2 ASP   784     -99.886  24.384  52.520  1.00  0.00           H  
ATOM   1975  N   SER   785     -98.952  22.000  53.338  1.00  0.00           N  
ATOM   1976  CA  SER   785     -98.970  20.547  53.528  1.00  0.00           C  
ATOM   1977  C   SER   785    -100.049  19.864  52.679  1.00  0.00           C  
ATOM   1978  O   SER   785    -100.073  18.633  52.614  1.00  0.00           O  
ATOM   1979  CB  SER   785     -99.159  20.192  54.997  1.00  0.00           C  
ATOM   1980  OG  SER   785     -98.874  18.820  55.222  1.00  0.00           O  
ATOM   1981  H   SER   785     -99.805  22.579  53.236  1.00  0.00           H  
ATOM   1982  HA  SER   785     -98.074  20.183  53.236  1.00  0.00           H  
ATOM   1983  HB3 SER   785    -100.103  20.371  55.254  1.00  0.00           H  
ATOM   1984  HB2 SER   785     -98.540  20.744  55.546  1.00  0.00           H  
ATOM   1985  HG  SER   785     -97.887  18.697  55.315  1.00  0.00           H  
ATOM   1986  N   SER   786    -100.899  20.655  51.993  1.00  0.00           N  
ATOM   1987  CA  SER   786    -101.990  20.155  51.152  1.00  0.00           C  
ATOM   1988  C   SER   786    -101.498  19.311  49.968  1.00  0.00           C  
ATOM   1989  O   SER   786    -102.190  18.372  49.565  1.00  0.00           O  
ATOM   1990  CB  SER   786    -102.866  21.302  50.647  1.00  0.00           C  
ATOM   1991  OG  SER   786    -102.224  22.151  49.706  1.00  0.00           O  
ATOM   1992  H   SER   786    -100.704  21.681  52.119  1.00  0.00           H  
ATOM   1993  HA  SER   786    -102.580  19.564  51.725  1.00  0.00           H  
ATOM   1994  HB3 SER   786    -103.154  21.859  51.436  1.00  0.00           H  
ATOM   1995  HB2 SER   786    -103.691  20.913  50.218  1.00  0.00           H  
ATOM   1996  HG  SER   786    -101.324  22.409  50.053  1.00  0.00           H  
ATOM   1997  N   LYS   787    -100.315  19.643  49.416  1.00  0.00           N  
ATOM   1998  CA  LYS   787     -99.755  18.940  48.267  1.00  0.00           C  
ATOM   1999  C   LYS   787     -98.493  18.144  48.616  1.00  0.00           C  
ATOM   2000  O   LYS   787     -97.728  18.549  49.491  1.00  0.00           O  
ATOM   2001  CB  LYS   787     -99.450  19.945  47.151  1.00  0.00           C  
ATOM   2002  CG  LYS   787     -99.634  19.358  45.767  1.00  0.00           C  
ATOM   2003  CD  LYS   787     -99.677  20.441  44.707  1.00  0.00           C  
ATOM   2004  CE  LYS   787    -100.238  19.903  43.412  1.00  0.00           C  
ATOM   2005  NZ  LYS   787    -100.516  20.992  42.441  1.00  0.00           N  
ATOM   2006  HA  LYS   787    -100.450  18.295  47.907  1.00  0.00           H  
ATOM   2007  HE2 LYS   787     -99.578  19.263  43.008  1.00  0.00           H  
ATOM   2008  HE3 LYS   787    -101.091  19.408  43.603  1.00  0.00           H  
ATOM   2009  HG2 LYS   787     -98.871  18.741  45.568  1.00  0.00           H  
ATOM   2010  HG3 LYS   787    -100.492  18.843  45.739  1.00  0.00           H  
ATOM   2011  HZ1 LYS   787    -100.551  20.613  41.516  1.00  0.00           H  
ATOM   2012  HZ3 LYS   787    -101.394  21.418  42.661  1.00  0.00           H  
ATOM   2013  HZ2 LYS   787     -99.790  21.678  42.493  1.00  0.00           H  
ATOM   2014  HD3 LYS   787     -98.754  20.770  44.544  1.00  0.00           H  
ATOM   2015  HD2 LYS   787    -100.259  21.180  45.026  1.00  0.00           H  
ATOM   2016  H   LYS   787     -99.841  20.445  49.886  1.00  0.00           H  
ATOM   2017  HB3 LYS   787     -98.506  20.238  47.249  1.00  0.00           H  
ATOM   2018  HB2 LYS   787    -100.067  20.717  47.253  1.00  0.00           H  
ATOM   2019  N   ASP   788     -98.292  17.006  47.919  1.00  0.00           N  
ATOM   2020  CA  ASP   788     -97.126  16.112  48.029  1.00  0.00           C  
ATOM   2021  C   ASP   788     -95.830  16.905  47.712  1.00  0.00           C  
ATOM   2022  O   ASP   788     -95.831  17.634  46.722  1.00  0.00           O  
ATOM   2023  CB  ASP   788     -97.291  14.928  47.036  1.00  0.00           C  
ATOM   2024  CG  ASP   788     -96.378  13.718  47.231  1.00  0.00           C  
ATOM   2025  OD1 ASP   788     -95.146  13.909  47.357  1.00  0.00           O  
ATOM   2026  OD2 ASP   788     -96.881  12.577  47.147  1.00  0.00           O  
ATOM   2027  H   ASP   788     -99.091  16.797  47.246  1.00  0.00           H  
ATOM   2028  HA  ASP   788     -97.059  15.826  48.982  1.00  0.00           H  
ATOM   2029  HB3 ASP   788     -97.143  15.294  46.108  1.00  0.00           H  
ATOM   2030  HB2 ASP   788     -98.250  14.618  47.098  1.00  0.00           H  
ATOM   2031  N   PRO   789     -94.736  16.788  48.518  1.00  0.00           N  
ATOM   2032  CA  PRO   789     -93.505  17.561  48.229  1.00  0.00           C  
ATOM   2033  C   PRO   789     -92.920  17.322  46.829  1.00  0.00           C  
ATOM   2034  O   PRO   789     -92.319  18.241  46.272  1.00  0.00           O  
ATOM   2035  CB  PRO   789     -92.526  17.090  49.307  1.00  0.00           C  
ATOM   2036  CG  PRO   789     -93.387  16.597  50.421  1.00  0.00           C  
ATOM   2037  CD  PRO   789     -94.584  15.986  49.755  1.00  0.00           C  
ATOM   2038  HG2 PRO   789     -92.895  15.915  50.972  1.00  0.00           H  
ATOM   2039  HA  PRO   789     -93.674  18.555  48.378  1.00  0.00           H  
ATOM   2040  HD3 PRO   789     -95.405  16.066  50.322  1.00  0.00           H  
ATOM   2041  HD2 PRO   789     -94.430  15.025  49.527  1.00  0.00           H  
ATOM   2042  HG3 PRO   789     -93.658  17.358  51.020  1.00  0.00           H  
ATOM   2043  HB3 PRO   789     -91.943  17.849  49.611  1.00  0.00           H  
ATOM   2044  HB2 PRO   789     -91.938  16.355  48.954  1.00  0.00           H  
ATOM   2045  N   ILE   790     -93.111  16.109  46.261  1.00  0.00           N  
ATOM   2046  CA  ILE   790     -92.640  15.742  44.922  1.00  0.00           C  
ATOM   2047  C   ILE   790     -93.421  16.581  43.886  1.00  0.00           C  
ATOM   2048  O   ILE   790     -92.813  17.077  42.937  1.00  0.00           O  
ATOM   2049  CB  ILE   790     -92.735  14.206  44.665  1.00  0.00           C  
ATOM   2050  CG1 ILE   790     -91.857  13.428  45.682  1.00  0.00           C  
ATOM   2051  CG2 ILE   790     -92.307  13.842  43.233  1.00  0.00           C  
ATOM   2052  CD1 ILE   790     -92.417  12.055  46.128  1.00  0.00           C  
ATOM   2053  HA  ILE   790     -91.695  16.039  44.863  1.00  0.00           H  
ATOM   2054 HG22 ILE   790     -92.429  12.862  43.107  1.00  0.00           H  
ATOM   2055 HG21 ILE   790     -92.879  14.348  42.594  1.00  0.00           H  
ATOM   2056  HB  ILE   790     -93.676  13.933  44.806  1.00  0.00           H  
ATOM   2057 HG12 ILE   790     -90.957  13.283  45.273  1.00  0.00           H  
ATOM   2058 HG13 ILE   790     -91.747  13.998  46.497  1.00  0.00           H  
ATOM   2059 HD13 ILE   790     -92.512  11.479  45.324  1.00  0.00           H  
ATOM   2060  H   ILE   790     -93.638  15.442  46.880  1.00  0.00           H  
ATOM   2061 HD12 ILE   790     -91.779  11.651  46.773  1.00  0.00           H  
ATOM   2062 HG23 ILE   790     -91.350  14.092  43.117  1.00  0.00           H  
ATOM   2063 HD11 ILE   790     -93.300  12.201  46.558  1.00  0.00           H  
ATOM   2064  N   ASP   791     -94.745  16.793  44.116  1.00  0.00           N  
ATOM   2065  CA  ASP   791     -95.595  17.623  43.255  1.00  0.00           C  
ATOM   2066  C   ASP   791     -95.195  19.096  43.365  1.00  0.00           C  
ATOM   2067  O   ASP   791     -95.177  19.800  42.356  1.00  0.00           O  
ATOM   2068  CB  ASP   791     -97.085  17.457  43.599  1.00  0.00           C  
ATOM   2069  CG  ASP   791     -97.748  16.176  43.116  1.00  0.00           C  
ATOM   2070  OD1 ASP   791     -97.296  15.620  42.099  1.00  0.00           O  
ATOM   2071  OD2 ASP   791     -98.765  15.771  43.716  1.00  0.00           O  
ATOM   2072  H   ASP   791     -95.100  16.305  44.970  1.00  0.00           H  
ATOM   2073  HA  ASP   791     -95.421  17.341  42.307  1.00  0.00           H  
ATOM   2074  HB3 ASP   791     -97.578  18.241  43.203  1.00  0.00           H  
ATOM   2075  HB2 ASP   791     -97.172  17.503  44.602  1.00  0.00           H  
ATOM   2076  N   VAL   792     -94.870  19.558  44.582  1.00  0.00           N  
ATOM   2077  CA  VAL   792     -94.443  20.937  44.857  1.00  0.00           C  
ATOM   2078  C   VAL   792     -93.137  21.239  44.086  1.00  0.00           C  
ATOM   2079  O   VAL   792     -93.042  22.281  43.434  1.00  0.00           O  
ATOM   2080  CB  VAL   792     -94.280  21.177  46.385  1.00  0.00           C  
ATOM   2081  CG1 VAL   792     -93.649  22.540  46.692  1.00  0.00           C  
ATOM   2082  CG2 VAL   792     -95.619  21.027  47.103  1.00  0.00           C  
ATOM   2083  HA  VAL   792     -95.146  21.558  44.515  1.00  0.00           H  
ATOM   2084 HG11 VAL   792     -94.344  23.251  46.603  1.00  0.00           H  
ATOM   2085 HG21 VAL   792     -96.140  21.873  47.004  1.00  0.00           H  
ATOM   2086  HB  VAL   792     -93.652  20.482  46.732  1.00  0.00           H  
ATOM   2087 HG12 VAL   792     -93.291  22.534  47.624  1.00  0.00           H  
ATOM   2088 HG13 VAL   792     -92.907  22.711  46.047  1.00  0.00           H  
ATOM   2089  H   VAL   792     -94.949  18.832  45.341  1.00  0.00           H  
ATOM   2090 HG23 VAL   792     -96.126  20.268  46.696  1.00  0.00           H  
ATOM   2091 HG22 VAL   792     -95.453  20.843  48.071  1.00  0.00           H  
ATOM   2092  N   ASN   793     -92.148  20.325  44.160  1.00  0.00           N  
ATOM   2093  CA  ASN   793     -90.861  20.504  43.490  1.00  0.00           C  
ATOM   2094  C   ASN   793     -91.010  20.340  41.989  1.00  0.00           C  
ATOM   2095  O   ASN   793     -90.353  21.062  41.255  1.00  0.00           O  
ATOM   2096  CB  ASN   793     -89.804  19.566  44.053  1.00  0.00           C  
ATOM   2097  CG  ASN   793     -89.425  19.875  45.479  1.00  0.00           C  
ATOM   2098  HA  ASN   793     -90.570  21.452  43.659  1.00  0.00           H  
ATOM   2099  H   ASN   793     -92.386  19.489  44.733  1.00  0.00           H  
ATOM   2100  HB3 ASN   793     -88.984  19.635  43.482  1.00  0.00           H  
ATOM   2101  HB2 ASN   793     -90.158  18.630  44.012  1.00  0.00           H  
ATOM   2102  OD1 ASN   793     -89.542  21.004  45.984  1.00  0.00           O  
ATOM   2103  ND2 ASN   793     -88.942  18.857  46.166  1.00  0.00           N  
ATOM   2104 HD22 ASN   793     -88.670  18.986  47.135  1.00  0.00           H  
ATOM   2105 HD21 ASN   793     -88.840  17.958  45.744  1.00  0.00           H  
ATOM   2106  N   TYR   794     -91.930  19.466  41.535  1.00  0.00           N  
ATOM   2107  CA  TYR   794     -92.246  19.314  40.106  1.00  0.00           C  
ATOM   2108  C   TYR   794     -92.698  20.664  39.533  1.00  0.00           C  
ATOM   2109  O   TYR   794     -92.149  21.094  38.533  1.00  0.00           O  
ATOM   2110  CB  TYR   794     -93.317  18.244  39.872  1.00  0.00           C  
ATOM   2111  CG  TYR   794     -93.830  18.170  38.451  1.00  0.00           C  
ATOM   2112  CD1 TYR   794     -93.057  17.609  37.437  1.00  0.00           C  
ATOM   2113  CD2 TYR   794     -95.099  18.641  38.118  1.00  0.00           C  
ATOM   2114  CE1 TYR   794     -93.527  17.537  36.125  1.00  0.00           C  
ATOM   2115  CE2 TYR   794     -95.589  18.550  36.816  1.00  0.00           C  
ATOM   2116  CZ  TYR   794     -94.796  18.000  35.821  1.00  0.00           C  
ATOM   2117  OH  TYR   794     -95.281  17.872  34.544  1.00  0.00           O  
ATOM   2118  HA  TYR   794     -91.413  19.037  39.629  1.00  0.00           H  
ATOM   2119  HE1 TYR   794     -92.945  17.149  35.408  1.00  0.00           H  
ATOM   2120  HE2 TYR   794     -96.507  18.880  36.603  1.00  0.00           H  
ATOM   2121  H   TYR   794     -92.395  18.911  42.283  1.00  0.00           H  
ATOM   2122  HD2 TYR   794     -95.671  19.052  38.827  1.00  0.00           H  
ATOM   2123  HD1 TYR   794     -92.147  17.250  37.649  1.00  0.00           H  
ATOM   2124  HB3 TYR   794     -94.091  18.442  40.472  1.00  0.00           H  
ATOM   2125  HB2 TYR   794     -92.927  17.355  40.110  1.00  0.00           H  
ATOM   2126  HH  TYR   794     -95.930  17.113  34.512  1.00  0.00           H  
ATOM   2127  N   GLU   795     -93.642  21.351  40.208  1.00  0.00           N  
ATOM   2128  CA  GLU   795     -94.182  22.644  39.791  1.00  0.00           C  
ATOM   2129  C   GLU   795     -93.122  23.761  39.776  1.00  0.00           C  
ATOM   2130  O   GLU   795     -93.187  24.640  38.917  1.00  0.00           O  
ATOM   2131  CB  GLU   795     -95.357  23.046  40.675  1.00  0.00           C  
ATOM   2132  CG  GLU   795     -96.683  22.548  40.110  1.00  0.00           C  
ATOM   2133  CD  GLU   795     -97.515  21.623  40.982  1.00  0.00           C  
ATOM   2134  OE1 GLU   795     -97.944  22.064  42.072  1.00  0.00           O  
ATOM   2135  OE2 GLU   795     -97.817  20.493  40.534  1.00  0.00           O  
ATOM   2136  HG2 GLU   795     -97.249  23.349  39.904  1.00  0.00           H  
ATOM   2137  HA  GLU   795     -94.585  22.561  38.865  1.00  0.00           H  
ATOM   2138  HG3 GLU   795     -96.490  22.057  39.258  1.00  0.00           H  
ATOM   2139  H   GLU   795     -93.962  20.858  41.085  1.00  0.00           H  
ATOM   2140  HB3 GLU   795     -95.396  24.019  40.704  1.00  0.00           H  
ATOM   2141  HB2 GLU   795     -95.234  22.631  41.548  1.00  0.00           H  
ATOM   2142  N   LYS   796     -92.114  23.698  40.660  1.00  0.00           N  
ATOM   2143  CA  LYS   796     -91.023  24.684  40.690  1.00  0.00           C  
ATOM   2144  C   LYS   796     -90.180  24.654  39.400  1.00  0.00           C  
ATOM   2145  O   LYS   796     -89.549  25.655  39.071  1.00  0.00           O  
ATOM   2146  CB  LYS   796     -90.129  24.470  41.916  1.00  0.00           C  
ATOM   2147  CG  LYS   796     -90.815  24.894  43.219  1.00  0.00           C  
ATOM   2148  CD  LYS   796     -90.064  24.407  44.436  1.00  0.00           C  
ATOM   2149  CE  LYS   796     -90.728  24.852  45.714  1.00  0.00           C  
ATOM   2150  NZ  LYS   796     -90.007  24.329  46.906  1.00  0.00           N  
ATOM   2151  HA  LYS   796     -91.421  25.606  40.788  1.00  0.00           H  
ATOM   2152  HE2 LYS   796     -90.737  25.854  45.751  1.00  0.00           H  
ATOM   2153  HE3 LYS   796     -91.673  24.516  45.731  1.00  0.00           H  
ATOM   2154  HG2 LYS   796     -90.867  25.895  43.241  1.00  0.00           H  
ATOM   2155  HG3 LYS   796     -91.743  24.516  43.229  1.00  0.00           H  
ATOM   2156  HZ1 LYS   796     -90.501  23.541  47.273  1.00  0.00           H  
ATOM   2157  HZ3 LYS   796     -89.084  24.051  46.640  1.00  0.00           H  
ATOM   2158  HZ2 LYS   796     -89.953  25.045  47.602  1.00  0.00           H  
ATOM   2159  HD3 LYS   796     -89.136  24.773  44.412  1.00  0.00           H  
ATOM   2160  HD2 LYS   796     -90.035  23.410  44.420  1.00  0.00           H  
ATOM   2161  H   LYS   796     -92.171  22.894  41.319  1.00  0.00           H  
ATOM   2162  HB3 LYS   796     -89.310  25.015  41.805  1.00  0.00           H  
ATOM   2163  HB2 LYS   796     -89.911  23.507  41.981  1.00  0.00           H  
ATOM   2164  N   LEU   797     -90.212  23.537  38.651  1.00  0.00           N  
ATOM   2165  CA  LEU   797     -89.475  23.396  37.393  1.00  0.00           C  
ATOM   2166  C   LEU   797     -90.179  24.092  36.217  1.00  0.00           C  
ATOM   2167  O   LEU   797     -89.531  24.284  35.192  1.00  0.00           O  
ATOM   2168  CB  LEU   797     -89.195  21.926  37.036  1.00  0.00           C  
ATOM   2169  CG  LEU   797     -88.361  21.142  38.046  1.00  0.00           C  
ATOM   2170  CD1 LEU   797     -88.432  19.698  37.747  1.00  0.00           C  
ATOM   2171  CD2 LEU   797     -86.910  21.612  38.094  1.00  0.00           C  
ATOM   2172 HD22 LEU   797     -86.881  22.577  38.353  1.00  0.00           H  
ATOM   2173 HD23 LEU   797     -86.407  21.071  38.767  1.00  0.00           H  
ATOM   2174 HD21 LEU   797     -86.493  21.496  37.193  1.00  0.00           H  
ATOM   2175  H   LEU   797     -90.811  22.778  39.049  1.00  0.00           H  
ATOM   2176 HD13 LEU   797     -88.079  19.507  36.822  1.00  0.00           H  
ATOM   2177 HD12 LEU   797     -87.885  19.169  38.408  1.00  0.00           H  
ATOM   2178 HD11 LEU   797     -89.384  19.370  37.794  1.00  0.00           H  
ATOM   2179  HA  LEU   797     -88.563  23.817  37.506  1.00  0.00           H  
ATOM   2180  HG  LEU   797     -88.719  21.330  38.964  1.00  0.00           H  
ATOM   2181  HB3 LEU   797     -88.709  21.914  36.170  1.00  0.00           H  
ATOM   2182  HB2 LEU   797     -90.072  21.465  36.949  1.00  0.00           H  
ATOM   2183  N   LYS   798     -91.475  24.473  36.356  1.00  0.00           N  
ATOM   2184  CA  LYS   798     -92.262  25.162  35.311  1.00  0.00           C  
ATOM   2185  C   LYS   798     -92.091  24.450  33.940  1.00  0.00           C  
ATOM   2186  O   LYS   798     -91.888  25.092  32.900  1.00  0.00           O  
ATOM   2187  CB  LYS   798     -91.835  26.646  35.234  1.00  0.00           C  
ATOM   2188  CG  LYS   798     -92.707  27.570  36.089  1.00  0.00           C  
ATOM   2189  CD  LYS   798     -92.168  27.792  37.483  1.00  0.00           C  
ATOM   2190  CE  LYS   798     -93.075  28.674  38.322  1.00  0.00           C  
ATOM   2191  NZ  LYS   798     -94.296  27.959  38.802  1.00  0.00           N  
ATOM   2192  HA  LYS   798     -93.230  25.132  35.561  1.00  0.00           H  
ATOM   2193  HE2 LYS   798     -92.559  29.009  39.120  1.00  0.00           H  
ATOM   2194  HE3 LYS   798     -93.358  29.470  37.772  1.00  0.00           H  
ATOM   2195  HG2 LYS   798     -92.784  28.460  35.619  1.00  0.00           H  
ATOM   2196  HG3 LYS   798     -93.631  27.170  36.152  1.00  0.00           H  
ATOM   2197  HZ1 LYS   798     -94.143  26.974  38.747  1.00  0.00           H  
ATOM   2198  HZ3 LYS   798     -94.478  28.219  39.749  1.00  0.00           H  
ATOM   2199  HZ2 LYS   798     -95.072  28.212  38.227  1.00  0.00           H  
ATOM   2200  HD3 LYS   798     -91.271  28.230  37.421  1.00  0.00           H  
ATOM   2201  HD2 LYS   798     -92.076  26.908  37.941  1.00  0.00           H  
ATOM   2202  H   LYS   798     -91.879  24.229  37.295  1.00  0.00           H  
ATOM   2203  HB3 LYS   798     -91.904  26.936  34.288  1.00  0.00           H  
ATOM   2204  HB2 LYS   798     -90.899  26.713  35.555  1.00  0.00           H  
ATOM   2205  N   THR   799     -92.107  23.109  33.977  1.00  0.00           N  
ATOM   2206  CA  THR   799     -91.888  22.241  32.824  1.00  0.00           C  
ATOM   2207  C   THR   799     -92.889  21.099  32.856  1.00  0.00           C  
ATOM   2208  O   THR   799     -92.974  20.391  33.863  1.00  0.00           O  
ATOM   2209  CB  THR   799     -90.401  21.697  32.834  1.00  0.00           C  
ATOM   2210  CG2 THR   799     -90.061  20.843  31.616  1.00  0.00           C  
ATOM   2211  OG1 THR   799     -89.481  22.787  32.899  1.00  0.00           O  
ATOM   2212  HA  THR   799     -92.040  22.774  31.990  1.00  0.00           H  
ATOM   2213 HG22 THR   799     -89.581  21.401  30.935  1.00  0.00           H  
ATOM   2214 HG21 THR   799     -89.472  20.080  31.892  1.00  0.00           H  
ATOM   2215  H   THR   799     -92.298  22.725  34.945  1.00  0.00           H  
ATOM   2216  HB  THR   799     -90.289  21.120  33.666  1.00  0.00           H  
ATOM   2217 HG23 THR   799     -90.903  20.481  31.211  1.00  0.00           H  
ATOM   2218  HG1 THR   799     -89.600  23.297  33.758  1.00  0.00           H  
ATOM   2219  N   ASP   800     -93.599  20.878  31.744  1.00  0.00           N  
ATOM   2220  CA  ASP   800     -94.465  19.720  31.650  1.00  0.00           C  
ATOM   2221  C   ASP   800     -93.574  18.523  31.323  1.00  0.00           C  
ATOM   2222  O   ASP   800     -92.763  18.604  30.402  1.00  0.00           O  
ATOM   2223  CB  ASP   800     -95.568  19.920  30.603  1.00  0.00           C  
ATOM   2224  CG  ASP   800     -96.542  18.749  30.579  1.00  0.00           C  
ATOM   2225  OD1 ASP   800     -97.449  18.724  31.425  1.00  0.00           O  
ATOM   2226  OD2 ASP   800     -96.332  17.816  29.765  1.00  0.00           O  
ATOM   2227  H   ASP   800     -93.475  21.577  31.000  1.00  0.00           H  
ATOM   2228  HA  ASP   800     -94.850  19.556  32.551  1.00  0.00           H  
ATOM   2229  HB3 ASP   800     -95.140  19.996  29.716  1.00  0.00           H  
ATOM   2230  HB2 ASP   800     -96.065  20.742  30.835  1.00  0.00           H  
ATOM   2231  N   ILE   801     -93.643  17.471  32.126  1.00  0.00           N  
ATOM   2232  CA  ILE   801     -92.802  16.283  31.912  1.00  0.00           C  
ATOM   2233  C   ILE   801     -93.706  15.074  31.738  1.00  0.00           C  
ATOM   2234  O   ILE   801     -94.497  14.788  32.624  1.00  0.00           O  
ATOM   2235  CB  ILE   801     -91.742  16.040  33.043  1.00  0.00           C  
ATOM   2236  CG1 ILE   801     -90.918  17.309  33.350  1.00  0.00           C  
ATOM   2237  CG2 ILE   801     -90.814  14.845  32.683  1.00  0.00           C  
ATOM   2238  CD1 ILE   801     -90.101  17.262  34.647  1.00  0.00           C  
ATOM   2239  HA  ILE   801     -92.339  16.427  31.042  1.00  0.00           H  
ATOM   2240 HG22 ILE   801     -90.220  14.673  33.459  1.00  0.00           H  
ATOM   2241 HG21 ILE   801     -91.388  14.057  32.495  1.00  0.00           H  
ATOM   2242  HB  ILE   801     -92.240  15.787  33.868  1.00  0.00           H  
ATOM   2243 HG12 ILE   801     -90.292  17.470  32.585  1.00  0.00           H  
ATOM   2244 HG13 ILE   801     -91.551  18.085  33.405  1.00  0.00           H  
ATOM   2245 HD13 ILE   801     -89.457  16.505  34.593  1.00  0.00           H  
ATOM   2246  H   ILE   801     -94.324  17.550  32.902  1.00  0.00           H  
ATOM   2247 HD12 ILE   801     -89.611  18.123  34.749  1.00  0.00           H  
ATOM   2248 HG23 ILE   801     -90.285  15.097  31.881  1.00  0.00           H  
ATOM   2249 HD11 ILE   801     -90.723  17.129  35.413  1.00  0.00           H  
ATOM   2250  N   LYS   802     -93.575  14.373  30.605  1.00  0.00           N  
ATOM   2251  CA  LYS   802     -94.351  13.154  30.307  1.00  0.00           C  
ATOM   2252  C   LYS   802     -93.403  12.017  29.968  1.00  0.00           C  
ATOM   2253  O   LYS   802     -92.337  12.251  29.410  1.00  0.00           O  
ATOM   2254  CB  LYS   802     -95.329  13.379  29.130  1.00  0.00           C  
ATOM   2255  CG  LYS   802     -96.538  14.244  29.463  1.00  0.00           C  
ATOM   2256  CD  LYS   802     -97.436  14.431  28.246  1.00  0.00           C  
ATOM   2257  CE  LYS   802     -98.651  15.278  28.550  1.00  0.00           C  
ATOM   2258  NZ  LYS   802     -98.419  16.709  28.229  1.00  0.00           N  
ATOM   2259  HA  LYS   802     -94.881  12.909  31.119  1.00  0.00           H  
ATOM   2260  HE2 LYS   802     -99.429  14.942  28.010  1.00  0.00           H  
ATOM   2261  HE3 LYS   802     -98.875  15.192  29.526  1.00  0.00           H  
ATOM   2262  HG2 LYS   802     -97.065  13.803  30.188  1.00  0.00           H  
ATOM   2263  HG3 LYS   802     -96.224  15.139  29.773  1.00  0.00           H  
ATOM   2264  HZ1 LYS   802     -98.386  16.827  27.236  1.00  0.00           H  
ATOM   2265  HZ3 LYS   802     -99.164  17.260  28.605  1.00  0.00           H  
ATOM   2266  HZ2 LYS   802     -97.551  17.004  28.629  1.00  0.00           H  
ATOM   2267  HD3 LYS   802     -97.741  13.532  27.933  1.00  0.00           H  
ATOM   2268  HD2 LYS   802     -96.906  14.876  27.525  1.00  0.00           H  
ATOM   2269  H   LYS   802     -92.868  14.765  29.940  1.00  0.00           H  
ATOM   2270  HB3 LYS   802     -95.653  12.483  28.828  1.00  0.00           H  
ATOM   2271  HB2 LYS   802     -94.820  13.817  28.390  1.00  0.00           H  
ATOM   2272  N   VAL   803     -93.795  10.791  30.292  1.00  0.00           N  
ATOM   2273  CA  VAL   803     -93.006   9.595  29.996  1.00  0.00           C  
ATOM   2274  C   VAL   803     -93.298   9.147  28.555  1.00  0.00           C  
ATOM   2275  O   VAL   803     -94.467   8.976  28.195  1.00  0.00           O  
ATOM   2276  CB  VAL   803     -93.278   8.445  31.013  1.00  0.00           C  
ATOM   2277  CG1 VAL   803     -92.481   7.189  30.664  1.00  0.00           C  
ATOM   2278  CG2 VAL   803     -92.976   8.883  32.436  1.00  0.00           C  
ATOM   2279  HA  VAL   803     -92.039   9.834  30.051  1.00  0.00           H  
ATOM   2280 HG11 VAL   803     -91.961   6.894  31.464  1.00  0.00           H  
ATOM   2281 HG21 VAL   803     -93.788   8.746  33.004  1.00  0.00           H  
ATOM   2282  HB  VAL   803     -94.243   8.209  30.942  1.00  0.00           H  
ATOM   2283 HG12 VAL   803     -93.110   6.464  30.388  1.00  0.00           H  
ATOM   2284 HG13 VAL   803     -91.854   7.393  29.913  1.00  0.00           H  
ATOM   2285  H   VAL   803     -94.722  10.750  30.780  1.00  0.00           H  
ATOM   2286 HG23 VAL   803     -92.218   8.339  32.796  1.00  0.00           H  
ATOM   2287 HG22 VAL   803     -92.725   9.851  32.438  1.00  0.00           H  
ATOM   2288  N   VAL   804     -92.242   8.948  27.742  1.00  0.00           N  
ATOM   2289  CA  VAL   804     -92.384   8.408  26.392  1.00  0.00           C  
ATOM   2290  C   VAL   804     -92.446   6.877  26.547  1.00  0.00           C  
ATOM   2291  O   VAL   804     -91.535   6.286  27.146  1.00  0.00           O  
ATOM   2292  CB  VAL   804     -91.247   8.873  25.444  1.00  0.00           C  
ATOM   2293  CG1 VAL   804     -91.303   8.146  24.095  1.00  0.00           C  
ATOM   2294  CG2 VAL   804     -91.271  10.386  25.254  1.00  0.00           C  
ATOM   2295  HA  VAL   804     -93.248   8.708  26.021  1.00  0.00           H  
ATOM   2296 HG11 VAL   804     -92.162   8.368  23.638  1.00  0.00           H  
ATOM   2297 HG21 VAL   804     -92.120  10.751  25.633  1.00  0.00           H  
ATOM   2298  HB  VAL   804     -90.380   8.626  25.870  1.00  0.00           H  
ATOM   2299 HG12 VAL   804     -90.534   8.441  23.531  1.00  0.00           H  
ATOM   2300 HG13 VAL   804     -91.249   7.162  24.250  1.00  0.00           H  
ATOM   2301  H   VAL   804     -91.327   9.212  28.162  1.00  0.00           H  
ATOM   2302 HG23 VAL   804     -90.489  10.789  25.728  1.00  0.00           H  
ATOM   2303 HG22 VAL   804     -91.219  10.595  24.278  1.00  0.00           H  
ATOM   2304  N   ASP   805     -93.532   6.244  26.055  1.00  0.00           N  
ATOM   2305  CA  ASP   805     -93.713   4.791  26.154  1.00  0.00           C  
ATOM   2306  C   ASP   805     -92.606   4.050  25.396  1.00  0.00           C  
ATOM   2307  O   ASP   805     -92.325   4.387  24.247  1.00  0.00           O  
ATOM   2308  CB  ASP   805     -95.092   4.405  25.615  1.00  0.00           C  
ATOM   2309  CG  ASP   805     -95.420   2.936  25.751  1.00  0.00           C  
ATOM   2310  OD1 ASP   805     -95.733   2.498  26.879  1.00  0.00           O  
ATOM   2311  OD2 ASP   805     -95.433   2.238  24.721  1.00  0.00           O  
ATOM   2312  H   ASP   805     -94.223   6.877  25.603  1.00  0.00           H  
ATOM   2313  HA  ASP   805     -93.619   4.546  27.124  1.00  0.00           H  
ATOM   2314  HB3 ASP   805     -95.123   4.654  24.647  1.00  0.00           H  
ATOM   2315  HB2 ASP   805     -95.775   4.935  26.117  1.00  0.00           H  
ATOM   2316  N   ARG   806     -91.978   3.054  26.050  1.00  0.00           N  
ATOM   2317  CA  ARG   806     -90.891   2.228  25.506  1.00  0.00           C  
ATOM   2318  C   ARG   806     -91.249   1.582  24.145  1.00  0.00           C  
ATOM   2319  O   ARG   806     -90.377   1.484  23.285  1.00  0.00           O  
ATOM   2320  CB  ARG   806     -90.526   1.126  26.522  1.00  0.00           C  
ATOM   2321  CG  ARG   806     -89.219   0.395  26.209  1.00  0.00           C  
ATOM   2322  CD  ARG   806     -88.940  -0.757  27.146  1.00  0.00           C  
ATOM   2323  NE  ARG   806     -87.614  -1.329  26.899  1.00  0.00           N  
ATOM   2324  CZ  ARG   806     -87.370  -2.370  26.105  1.00  0.00           C  
ATOM   2325  NH1 ARG   806     -88.364  -2.976  25.466  1.00  0.00           N  
ATOM   2326  NH2 ARG   806     -86.129  -2.804  25.933  1.00  0.00           N  
ATOM   2327  HG3 ARG   806     -88.458   1.047  26.273  1.00  0.00           H  
ATOM   2328  HA  ARG   806     -90.075   2.811  25.371  1.00  0.00           H  
ATOM   2329  HE  ARG   806     -86.827  -0.902  27.366  1.00  0.00           H  
ATOM   2330  HG2 ARG   806     -89.261   0.038  25.271  1.00  0.00           H  
ATOM   2331 HH22 ARG   806     -85.945  -3.592  25.356  1.00  0.00           H  
ATOM   2332 HH21 ARG   806     -85.367  -2.332  26.389  1.00  0.00           H  
ATOM   2333  H   ARG   806     -92.351   2.911  27.033  1.00  0.00           H  
ATOM   2334  HD3 ARG   806     -89.629  -1.457  26.997  1.00  0.00           H  
ATOM   2335  HD2 ARG   806     -88.980  -0.421  28.080  1.00  0.00           H  
ATOM   2336 HH12 ARG   806     -88.165  -3.773  24.884  1.00  0.00           H  
ATOM   2337 HH11 ARG   806     -89.299  -2.646  25.559  1.00  0.00           H  
ATOM   2338  HB3 ARG   806     -91.260   0.456  26.527  1.00  0.00           H  
ATOM   2339  HB2 ARG   806     -90.436   1.549  27.416  1.00  0.00           H  
ATOM   2340  N   ASP   807     -92.517   1.145  23.957  1.00  0.00           N  
ATOM   2341  CA  ASP   807     -92.972   0.481  22.729  1.00  0.00           C  
ATOM   2342  C   ASP   807     -93.310   1.458  21.588  1.00  0.00           C  
ATOM   2343  O   ASP   807     -93.602   1.006  20.477  1.00  0.00           O  
ATOM   2344  CB  ASP   807     -94.206  -0.403  23.001  1.00  0.00           C  
ATOM   2345  CG  ASP   807     -94.192  -1.223  24.273  1.00  0.00           C  
ATOM   2346  OD1 ASP   807     -93.098  -1.692  24.673  1.00  0.00           O  
ATOM   2347  OD2 ASP   807     -95.279  -1.463  24.826  1.00  0.00           O  
ATOM   2348  H   ASP   807     -93.146   1.326  24.774  1.00  0.00           H  
ATOM   2349  HA  ASP   807     -92.205  -0.096  22.401  1.00  0.00           H  
ATOM   2350  HB3 ASP   807     -94.307  -1.028  22.214  1.00  0.00           H  
ATOM   2351  HB2 ASP   807     -95.013   0.205  23.017  1.00  0.00           H  
ATOM   2352  N   SER   808     -93.272   2.777  21.844  1.00  0.00           N  
ATOM   2353  CA  SER   808     -93.629   3.790  20.847  1.00  0.00           C  
ATOM   2354  C   SER   808     -92.594   3.921  19.737  1.00  0.00           C  
ATOM   2355  O   SER   808     -91.439   3.523  19.911  1.00  0.00           O  
ATOM   2356  CB  SER   808     -93.836   5.148  21.514  1.00  0.00           C  
ATOM   2357  OG  SER   808     -92.606   5.710  21.939  1.00  0.00           O  
ATOM   2358  H   SER   808     -92.967   3.013  22.813  1.00  0.00           H  
ATOM   2359  HA  SER   808     -94.507   3.511  20.423  1.00  0.00           H  
ATOM   2360  HB3 SER   808     -94.428   5.030  22.308  1.00  0.00           H  
ATOM   2361  HB2 SER   808     -94.265   5.766  20.860  1.00  0.00           H  
ATOM   2362  HG  SER   808     -92.341   5.308  22.814  1.00  0.00           H  
ATOM   2363  N   GLU   809     -93.023   4.513  18.597  1.00  0.00           N  
ATOM   2364  CA  GLU   809     -92.182   4.798  17.434  1.00  0.00           C  
ATOM   2365  C   GLU   809     -91.151   5.863  17.799  1.00  0.00           C  
ATOM   2366  O   GLU   809     -90.016   5.801  17.328  1.00  0.00           O  
ATOM   2367  CB  GLU   809     -93.021   5.229  16.227  1.00  0.00           C  
ATOM   2368  CG  GLU   809     -93.686   4.050  15.524  1.00  0.00           C  
ATOM   2369  CD  GLU   809     -94.486   4.313  14.257  1.00  0.00           C  
ATOM   2370  OE1 GLU   809     -94.442   5.447  13.722  1.00  0.00           O  
ATOM   2371  OE2 GLU   809     -95.147   3.358  13.786  1.00  0.00           O  
ATOM   2372  HG2 GLU   809     -92.965   3.389  15.286  1.00  0.00           H  
ATOM   2373  HA  GLU   809     -91.713   3.963  17.144  1.00  0.00           H  
ATOM   2374  HG3 GLU   809     -94.311   3.612  16.181  1.00  0.00           H  
ATOM   2375  H   GLU   809     -94.051   4.757  18.627  1.00  0.00           H  
ATOM   2376  HB3 GLU   809     -92.424   5.659  15.584  1.00  0.00           H  
ATOM   2377  HB2 GLU   809     -93.730   5.819  16.551  1.00  0.00           H  
ATOM   2378  N   GLU   810     -91.542   6.813  18.674  1.00  0.00           N  
ATOM   2379  CA  GLU   810     -90.708   7.884  19.229  1.00  0.00           C  
ATOM   2380  C   GLU   810     -89.476   7.295  19.942  1.00  0.00           C  
ATOM   2381  O   GLU   810     -88.341   7.676  19.643  1.00  0.00           O  
ATOM   2382  CB  GLU   810     -91.543   8.698  20.240  1.00  0.00           C  
ATOM   2383  CG  GLU   810     -91.842  10.147  19.876  1.00  0.00           C  
ATOM   2384  CD  GLU   810     -92.677  10.887  20.916  1.00  0.00           C  
ATOM   2385  OE1 GLU   810     -93.390  10.222  21.704  1.00  0.00           O  
ATOM   2386  OE2 GLU   810     -92.645  12.139  20.920  1.00  0.00           O  
ATOM   2387  HG2 GLU   810     -90.985  10.627  19.791  1.00  0.00           H  
ATOM   2388  HA  GLU   810     -90.403   8.493  18.493  1.00  0.00           H  
ATOM   2389  HG3 GLU   810     -92.350  10.156  19.030  1.00  0.00           H  
ATOM   2390  H   GLU   810     -92.571   6.711  18.943  1.00  0.00           H  
ATOM   2391  HB3 GLU   810     -91.044   8.701  21.099  1.00  0.00           H  
ATOM   2392  HB2 GLU   810     -92.414   8.230  20.347  1.00  0.00           H  
ATOM   2393  N   ALA   811     -89.720   6.358  20.882  1.00  0.00           N  
ATOM   2394  CA  ALA   811     -88.698   5.682  21.688  1.00  0.00           C  
ATOM   2395  C   ALA   811     -87.731   4.879  20.815  1.00  0.00           C  
ATOM   2396  O   ALA   811     -86.523   4.908  21.067  1.00  0.00           O  
ATOM   2397  CB  ALA   811     -89.361   4.776  22.715  1.00  0.00           C  
ATOM   2398  H   ALA   811     -90.753   6.146  20.990  1.00  0.00           H  
ATOM   2399  HA  ALA   811     -88.171   6.379  22.191  1.00  0.00           H  
ATOM   2400  HB1 ALA   811     -89.695   3.948  22.265  1.00  0.00           H  
ATOM   2401  HB3 ALA   811     -88.697   4.526  23.419  1.00  0.00           H  
ATOM   2402  HB2 ALA   811     -90.129   5.256  23.139  1.00  0.00           H  
ATOM   2403  N   GLU   812     -88.261   4.194  19.776  1.00  0.00           N  
ATOM   2404  CA  GLU   812     -87.466   3.407  18.826  1.00  0.00           C  
ATOM   2405  C   GLU   812     -86.461   4.324  18.096  1.00  0.00           C  
ATOM   2406  O   GLU   812     -85.280   3.985  18.019  1.00  0.00           O  
ATOM   2407  CB  GLU   812     -88.366   2.679  17.807  1.00  0.00           C  
ATOM   2408  CG  GLU   812     -89.136   1.464  18.310  1.00  0.00           C  
ATOM   2409  CD  GLU   812     -90.012   0.751  17.290  1.00  0.00           C  
ATOM   2410  OE1 GLU   812     -90.606  -0.292  17.650  1.00  0.00           O  
ATOM   2411  OE2 GLU   812     -90.108   1.227  16.134  1.00  0.00           O  
ATOM   2412  HG2 GLU   812     -88.475   0.799  18.648  1.00  0.00           H  
ATOM   2413  HA  GLU   812     -86.965   2.692  19.313  1.00  0.00           H  
ATOM   2414  HG3 GLU   812     -89.731   1.760  19.053  1.00  0.00           H  
ATOM   2415  H   GLU   812     -89.304   4.278  19.711  1.00  0.00           H  
ATOM   2416  HB3 GLU   812     -87.782   2.376  17.061  1.00  0.00           H  
ATOM   2417  HB2 GLU   812     -89.032   3.340  17.477  1.00  0.00           H  
ATOM   2418  N   ILE   813     -86.922   5.498  17.604  1.00  0.00           N  
ATOM   2419  CA  ILE   813     -86.069   6.472  16.913  1.00  0.00           C  
ATOM   2420  C   ILE   813     -84.963   6.976  17.872  1.00  0.00           C  
ATOM   2421  O   ILE   813     -83.794   7.023  17.486  1.00  0.00           O  
ATOM   2422  CB  ILE   813     -86.919   7.655  16.322  1.00  0.00           C  
ATOM   2423  CG1 ILE   813     -87.883   7.198  15.182  1.00  0.00           C  
ATOM   2424  CG2 ILE   813     -86.056   8.867  15.876  1.00  0.00           C  
ATOM   2425  CD1 ILE   813     -87.290   6.390  13.956  1.00  0.00           C  
ATOM   2426  HA  ILE   813     -85.601   5.974  16.186  1.00  0.00           H  
ATOM   2427 HG22 ILE   813     -86.669   9.613  15.645  1.00  0.00           H  
ATOM   2428 HG21 ILE   813     -85.463   9.118  16.632  1.00  0.00           H  
ATOM   2429  HB  ILE   813     -87.478   8.022  17.062  1.00  0.00           H  
ATOM   2430 HG12 ILE   813     -88.612   6.629  15.591  1.00  0.00           H  
ATOM   2431 HG13 ILE   813     -88.335   8.021  14.803  1.00  0.00           H  
ATOM   2432 HD13 ILE   813     -86.885   5.563  14.314  1.00  0.00           H  
ATOM   2433  H   ILE   813     -87.944   5.646  17.763  1.00  0.00           H  
ATOM   2434 HD12 ILE   813     -88.039   6.189  13.344  1.00  0.00           H  
ATOM   2435 HG23 ILE   813     -85.522   8.591  15.085  1.00  0.00           H  
ATOM   2436 HD11 ILE   813     -86.613   6.964  13.522  1.00  0.00           H  
ATOM   2437  N   ILE   814     -85.336   7.337  19.108  1.00  0.00           N  
ATOM   2438  CA  ILE   814     -84.404   7.858  20.106  1.00  0.00           C  
ATOM   2439  C   ILE   814     -83.356   6.779  20.489  1.00  0.00           C  
ATOM   2440  O   ILE   814     -82.169   7.098  20.525  1.00  0.00           O  
ATOM   2441  CB  ILE   814     -85.165   8.440  21.330  1.00  0.00           C  
ATOM   2442  CG1 ILE   814     -85.883   9.751  20.924  1.00  0.00           C  
ATOM   2443  CG2 ILE   814     -84.213   8.692  22.504  1.00  0.00           C  
ATOM   2444  CD1 ILE   814     -87.011  10.231  21.847  1.00  0.00           C  
ATOM   2445  HA  ILE   814     -83.891   8.595  19.664  1.00  0.00           H  
ATOM   2446 HG22 ILE   814     -84.743   9.032  23.276  1.00  0.00           H  
ATOM   2447 HG21 ILE   814     -83.767   7.833  22.742  1.00  0.00           H  
ATOM   2448  HB  ILE   814     -85.856   7.787  21.598  1.00  0.00           H  
ATOM   2449 HG12 ILE   814     -85.190  10.479  20.861  1.00  0.00           H  
ATOM   2450 HG13 ILE   814     -86.265   9.620  20.001  1.00  0.00           H  
ATOM   2451 HD13 ILE   814     -86.636  10.389  22.755  1.00  0.00           H  
ATOM   2452  H   ILE   814     -86.359   7.212  19.295  1.00  0.00           H  
ATOM   2453 HD12 ILE   814     -87.388  11.076  21.480  1.00  0.00           H  
ATOM   2454 HG23 ILE   814     -83.536   9.368  22.225  1.00  0.00           H  
ATOM   2455 HD11 ILE   814     -87.715   9.529  21.884  1.00  0.00           H  
ATOM   2456  N   ARG   815     -83.780   5.524  20.730  1.00  0.00           N  
ATOM   2457  CA  ARG   815     -82.850   4.427  21.048  1.00  0.00           C  
ATOM   2458  C   ARG   815     -81.862   4.187  19.888  1.00  0.00           C  
ATOM   2459  O   ARG   815     -80.678   3.992  20.142  1.00  0.00           O  
ATOM   2460  CB  ARG   815     -83.596   3.131  21.381  1.00  0.00           C  
ATOM   2461  CG  ARG   815     -84.161   3.105  22.808  1.00  0.00           C  
ATOM   2462  CD  ARG   815     -84.709   1.736  23.209  1.00  0.00           C  
ATOM   2463  NE  ARG   815     -85.642   1.219  22.211  1.00  0.00           N  
ATOM   2464  CZ  ARG   815     -86.962   1.330  22.287  1.00  0.00           C  
ATOM   2465  NH1 ARG   815     -87.729   0.846  21.321  1.00  0.00           N  
ATOM   2466  NH2 ARG   815     -87.529   1.894  23.348  1.00  0.00           N  
ATOM   2467  HG3 ARG   815     -84.906   3.769  22.878  1.00  0.00           H  
ATOM   2468  HA  ARG   815     -82.324   4.676  21.866  1.00  0.00           H  
ATOM   2469  HE  ARG   815     -85.255   0.745  21.409  1.00  0.00           H  
ATOM   2470  HG2 ARG   815     -83.436   3.351  23.452  1.00  0.00           H  
ATOM   2471 HH22 ARG   815     -88.516   1.996  23.400  1.00  0.00           H  
ATOM   2472 HH21 ARG   815     -86.954   2.220  24.105  1.00  0.00           H  
ATOM   2473  H   ARG   815     -84.809   5.400  20.672  1.00  0.00           H  
ATOM   2474  HD3 ARG   815     -85.178   1.838  24.080  1.00  0.00           H  
ATOM   2475  HD2 ARG   815     -83.940   1.113  23.298  1.00  0.00           H  
ATOM   2476 HH12 ARG   815     -88.732   0.953  21.381  1.00  0.00           H  
ATOM   2477 HH11 ARG   815     -87.326   0.378  20.540  1.00  0.00           H  
ATOM   2478  HB3 ARG   815     -82.965   2.373  21.292  1.00  0.00           H  
ATOM   2479  HB2 ARG   815     -84.356   3.035  20.752  1.00  0.00           H  
ATOM   2480  N   LYS   816     -82.336   4.257  18.629  1.00  0.00           N  
ATOM   2481  CA  LYS   816     -81.491   4.128  17.434  1.00  0.00           C  
ATOM   2482  C   LYS   816     -80.464   5.289  17.378  1.00  0.00           C  
ATOM   2483  O   LYS   816     -79.300   5.050  17.063  1.00  0.00           O  
ATOM   2484  CB  LYS   816     -82.354   4.087  16.153  1.00  0.00           C  
ATOM   2485  CG  LYS   816     -81.580   3.711  14.883  1.00  0.00           C  
ATOM   2486  CD  LYS   816     -82.501   3.430  13.690  1.00  0.00           C  
ATOM   2487  CE  LYS   816     -81.760   3.362  12.370  1.00  0.00           C  
ATOM   2488  NZ  LYS   816     -80.953   2.116  12.221  1.00  0.00           N  
ATOM   2489  HA  LYS   816     -80.986   3.266  17.481  1.00  0.00           H  
ATOM   2490  HE2 LYS   816     -82.428   3.410  11.616  1.00  0.00           H  
ATOM   2491  HE3 LYS   816     -81.146   4.159  12.296  1.00  0.00           H  
ATOM   2492  HG2 LYS   816     -80.966   4.467  14.643  1.00  0.00           H  
ATOM   2493  HG3 LYS   816     -81.034   2.891  15.067  1.00  0.00           H  
ATOM   2494  HZ1 LYS   816     -81.566   1.328  12.188  1.00  0.00           H  
ATOM   2495  HZ3 LYS   816     -80.423   2.166  11.376  1.00  0.00           H  
ATOM   2496  HZ2 LYS   816     -80.335   2.028  13.001  1.00  0.00           H  
ATOM   2497  HD3 LYS   816     -83.184   4.160  13.639  1.00  0.00           H  
ATOM   2498  HD2 LYS   816     -82.961   2.555  13.847  1.00  0.00           H  
ATOM   2499  H   LYS   816     -83.371   4.413  18.577  1.00  0.00           H  
ATOM   2500  HB3 LYS   816     -82.751   4.991  16.020  1.00  0.00           H  
ATOM   2501  HB2 LYS   816     -83.076   3.414  16.289  1.00  0.00           H  
ATOM   2502  N   TYR   817     -80.893   6.524  17.714  1.00  0.00           N  
ATOM   2503  CA  TYR   817     -80.021   7.711  17.760  1.00  0.00           C  
ATOM   2504  C   TYR   817     -78.888   7.478  18.790  1.00  0.00           C  
ATOM   2505  O   TYR   817     -77.720   7.697  18.459  1.00  0.00           O  
ATOM   2506  CB  TYR   817     -80.847   8.980  18.099  1.00  0.00           C  
ATOM   2507  CG  TYR   817     -80.224  10.338  17.795  1.00  0.00           C  
ATOM   2508  CD1 TYR   817     -78.986  10.443  17.156  1.00  0.00           C  
ATOM   2509  CD2 TYR   817     -80.902  11.521  18.094  1.00  0.00           C  
ATOM   2510  CE1 TYR   817     -78.423  11.690  16.864  1.00  0.00           C  
ATOM   2511  CE2 TYR   817     -80.352  12.772  17.795  1.00  0.00           C  
ATOM   2512  CZ  TYR   817     -79.106  12.852  17.205  1.00  0.00           C  
ATOM   2513  OH  TYR   817     -78.593  14.093  16.938  1.00  0.00           O  
ATOM   2514  HA  TYR   817     -79.599   7.828  16.864  1.00  0.00           H  
ATOM   2515  HE1 TYR   817     -77.534  11.742  16.411  1.00  0.00           H  
ATOM   2516  HE2 TYR   817     -80.865  13.603  18.011  1.00  0.00           H  
ATOM   2517  H   TYR   817     -81.915   6.565  17.942  1.00  0.00           H  
ATOM   2518  HD2 TYR   817     -81.799  11.476  18.530  1.00  0.00           H  
ATOM   2519  HD1 TYR   817     -78.489   9.613  16.901  1.00  0.00           H  
ATOM   2520  HB3 TYR   817     -81.059   8.951  19.087  1.00  0.00           H  
ATOM   2521  HB2 TYR   817     -81.721   8.919  17.595  1.00  0.00           H  
ATOM   2522  HH  TYR   817     -79.336  14.762  16.921  1.00  0.00           H  
ATOM   2523  N   VAL   818     -79.230   6.970  19.992  1.00  0.00           N  
ATOM   2524  CA  VAL   818     -78.262   6.648  21.062  1.00  0.00           C  
ATOM   2525  C   VAL   818     -77.300   5.528  20.597  1.00  0.00           C  
ATOM   2526  O   VAL   818     -76.083   5.657  20.743  1.00  0.00           O  
ATOM   2527  CB  VAL   818     -78.983   6.246  22.375  1.00  0.00           C  
ATOM   2528  CG1 VAL   818     -78.000   5.696  23.425  1.00  0.00           C  
ATOM   2529  CG2 VAL   818     -79.781   7.420  22.938  1.00  0.00           C  
ATOM   2530  HA  VAL   818     -77.714   7.465  21.241  1.00  0.00           H  
ATOM   2531 HG11 VAL   818     -78.496   5.511  24.269  1.00  0.00           H  
ATOM   2532 HG21 VAL   818     -80.050   8.023  22.188  1.00  0.00           H  
ATOM   2533  HB  VAL   818     -79.615   5.505  22.159  1.00  0.00           H  
ATOM   2534 HG12 VAL   818     -77.592   4.854  23.079  1.00  0.00           H  
ATOM   2535 HG13 VAL   818     -77.289   6.375  23.591  1.00  0.00           H  
ATOM   2536  H   VAL   818     -80.263   6.820  20.105  1.00  0.00           H  
ATOM   2537 HG23 VAL   818     -80.595   7.071  23.400  1.00  0.00           H  
ATOM   2538 HG22 VAL   818     -79.212   7.921  23.588  1.00  0.00           H  
ATOM   2539  N   LYS   819     -77.850   4.450  20.030  1.00  0.00           N  
ATOM   2540  CA  LYS   819     -77.060   3.300  19.595  1.00  0.00           C  
ATOM   2541  C   LYS   819     -76.071   3.629  18.456  1.00  0.00           C  
ATOM   2542  O   LYS   819     -74.900   3.248  18.545  1.00  0.00           O  
ATOM   2543  CB  LYS   819     -77.989   2.154  19.164  1.00  0.00           C  
ATOM   2544  CG  LYS   819     -77.302   0.801  19.061  1.00  0.00           C  
ATOM   2545  CD  LYS   819     -78.182  -0.192  18.335  1.00  0.00           C  
ATOM   2546  CE  LYS   819     -77.512  -1.530  18.191  1.00  0.00           C  
ATOM   2547  NZ  LYS   819     -78.435  -2.522  17.586  1.00  0.00           N  
ATOM   2548  HA  LYS   819     -76.525   2.951  20.385  1.00  0.00           H  
ATOM   2549  HE2 LYS   819     -76.704  -1.435  17.606  1.00  0.00           H  
ATOM   2550  HE3 LYS   819     -77.226  -1.857  19.094  1.00  0.00           H  
ATOM   2551  HG2 LYS   819     -76.447   0.909  18.558  1.00  0.00           H  
ATOM   2552  HG3 LYS   819     -77.114   0.461  19.980  1.00  0.00           H  
ATOM   2553  HZ1 LYS   819     -77.994  -2.950  16.796  1.00  0.00           H  
ATOM   2554  HZ3 LYS   819     -78.661  -3.224  18.262  1.00  0.00           H  
ATOM   2555  HZ2 LYS   819     -79.273  -2.062  17.291  1.00  0.00           H  
ATOM   2556  HD3 LYS   819     -78.389   0.165  17.426  1.00  0.00           H  
ATOM   2557  HD2 LYS   819     -79.029  -0.309  18.852  1.00  0.00           H  
ATOM   2558  H   LYS   819     -78.887   4.502  19.926  1.00  0.00           H  
ATOM   2559  HB3 LYS   819     -78.369   2.385  18.270  1.00  0.00           H  
ATOM   2560  HB2 LYS   819     -78.724   2.084  19.835  1.00  0.00           H  
ATOM   2561  N   ASN   820     -76.534   4.315  17.402  1.00  0.00           N  
ATOM   2562  CA  ASN   820     -75.715   4.575  16.227  1.00  0.00           C  
ATOM   2563  C   ASN   820     -74.692   5.692  16.352  1.00  0.00           C  
ATOM   2564  O   ASN   820     -73.721   5.668  15.590  1.00  0.00           O  
ATOM   2565  CB  ASN   820     -76.601   4.902  15.031  1.00  0.00           C  
ATOM   2566  CG  ASN   820     -77.462   3.763  14.523  1.00  0.00           C  
ATOM   2567  ND2 ASN   820     -77.385   2.640  15.204  1.00  0.00           N  
ATOM   2568  OD1 ASN   820     -78.180   3.867  13.538  1.00  0.00           O  
ATOM   2569  HA  ASN   820     -75.190   3.713  16.034  1.00  0.00           H  
ATOM   2570 HD22 ASN   820     -77.928   1.837  14.919  1.00  0.00           H  
ATOM   2571 HD21 ASN   820     -76.793   2.570  16.008  1.00  0.00           H  
ATOM   2572  H   ASN   820     -77.518   4.639  17.501  1.00  0.00           H  
ATOM   2573  HB3 ASN   820     -76.009   5.213  14.275  1.00  0.00           H  
ATOM   2574  HB2 ASN   820     -77.208   5.667  15.286  1.00  0.00           H  
ATOM   2575  N   THR   821     -74.893   6.682  17.249  1.00  0.00           N  
ATOM   2576  CA  THR   821     -73.989   7.833  17.293  1.00  0.00           C  
ATOM   2577  C   THR   821     -72.994   7.765  18.471  1.00  0.00           C  
ATOM   2578  O   THR   821     -72.398   8.785  18.843  1.00  0.00           O  
ATOM   2579  CB  THR   821     -74.783   9.148  17.259  1.00  0.00           C  
ATOM   2580  CG2 THR   821     -75.684   9.258  16.038  1.00  0.00           C  
ATOM   2581  OG1 THR   821     -75.542   9.312  18.456  1.00  0.00           O  
ATOM   2582  HA  THR   821     -73.452   7.854  16.436  1.00  0.00           H  
ATOM   2583 HG22 THR   821     -75.600  10.173  15.634  1.00  0.00           H  
ATOM   2584 HG21 THR   821     -75.418   8.572  15.356  1.00  0.00           H  
ATOM   2585  H   THR   821     -75.701   6.553  17.865  1.00  0.00           H  
ATOM   2586  HB  THR   821     -74.122   9.930  17.189  1.00  0.00           H  
ATOM   2587 HG23 THR   821     -76.639   9.103  16.304  1.00  0.00           H  
ATOM   2588  HG1 THR   821     -76.357   8.721  18.440  1.00  0.00           H  
ATOM   2589  N   HIS   822     -72.752   6.565  19.002  1.00  0.00           N  
ATOM   2590  CA  HIS   822     -71.718   6.379  20.019  1.00  0.00           C  
ATOM   2591  C   HIS   822     -70.375   6.353  19.285  1.00  0.00           C  
ATOM   2592  O   HIS   822     -70.181   5.502  18.421  1.00  0.00           O  
ATOM   2593  CB  HIS   822     -71.940   5.087  20.830  1.00  0.00           C  
ATOM   2594  CG  HIS   822     -71.226   5.087  22.139  1.00  0.00           C  
ATOM   2595  CD2 HIS   822     -71.717   4.952  23.398  1.00  0.00           C  
ATOM   2596  ND1 HIS   822     -69.860   5.211  22.206  1.00  0.00           N  
ATOM   2597  CE1 HIS   822     -69.558   5.153  23.494  1.00  0.00           C  
ATOM   2598  NE2 HIS   822     -70.641   4.998  24.249  1.00  0.00           N  
ATOM   2599  HD1 HIS   822     -69.240   5.320  21.459  1.00  0.00           H  
ATOM   2600  HD2 HIS   822     -72.670   4.841  23.652  1.00  0.00           H  
ATOM   2601  H   HIS   822     -73.345   5.799  18.640  1.00  0.00           H  
ATOM   2602  HE1 HIS   822     -68.615   5.217  23.864  1.00  0.00           H  
ATOM   2603  HA  HIS   822     -71.725   7.160  20.627  1.00  0.00           H  
ATOM   2604  HB3 HIS   822     -71.616   4.309  20.287  1.00  0.00           H  
ATOM   2605  HB2 HIS   822     -72.923   4.980  20.999  1.00  0.00           H  
ATOM   2606  N   ALA   823     -69.486   7.316  19.573  1.00  0.00           N  
ATOM   2607  CA  ALA   823     -68.178   7.417  18.918  1.00  0.00           C  
ATOM   2608  C   ALA   823     -67.261   6.260  19.306  1.00  0.00           C  
ATOM   2609  O   ALA   823     -67.300   5.800  20.458  1.00  0.00           O  
ATOM   2610  CB  ALA   823     -67.519   8.737  19.272  1.00  0.00           C  
ATOM   2611  H   ALA   823     -69.809   7.987  20.305  1.00  0.00           H  
ATOM   2612  HA  ALA   823     -68.317   7.396  17.918  1.00  0.00           H  
ATOM   2613  HB1 ALA   823     -66.541   8.594  19.428  1.00  0.00           H  
ATOM   2614  HB3 ALA   823     -67.642   9.387  18.521  1.00  0.00           H  
ATOM   2615  HB2 ALA   823     -67.935   9.109  20.102  1.00  0.00           H  
ATOM   2616  N   THR   824     -66.427   5.818  18.347  1.00  0.00           N  
ATOM   2617  CA  THR   824     -65.460   4.716  18.510  1.00  0.00           C  
ATOM   2618  C   THR   824     -64.355   5.074  19.509  1.00  0.00           C  
ATOM   2619  O   THR   824     -63.815   4.184  20.159  1.00  0.00           O  
ATOM   2620  CB  THR   824     -64.823   4.328  17.150  1.00  0.00           C  
ATOM   2621  CG2 THR   824     -65.825   3.707  16.186  1.00  0.00           C  
ATOM   2622  OG1 THR   824     -64.204   5.484  16.560  1.00  0.00           O  
ATOM   2623  HA  THR   824     -65.956   3.912  18.861  1.00  0.00           H  
ATOM   2624 HG22 THR   824     -66.342   2.985  16.652  1.00  0.00           H  
ATOM   2625 HG21 THR   824     -66.463   4.409  15.860  1.00  0.00           H  
ATOM   2626  H   THR   824     -66.526   6.344  17.436  1.00  0.00           H  
ATOM   2627  HB  THR   824     -64.100   3.630  17.317  1.00  0.00           H  
ATOM   2628 HG23 THR   824     -65.341   3.312  15.401  1.00  0.00           H  
ATOM   2629  HG1 THR   824     -64.453   6.311  17.073  1.00  0.00           H  
ATOM   2630  N   THR   825     -64.018   6.372  19.615  1.00  0.00           N  
ATOM   2631  CA  THR   825     -62.969   6.870  20.502  1.00  0.00           C  
ATOM   2632  C   THR   825     -63.475   6.973  21.975  1.00  0.00           C  
ATOM   2633  O   THR   825     -62.654   7.043  22.895  1.00  0.00           O  
ATOM   2634  CB  THR   825     -62.408   8.201  19.918  1.00  0.00           C  
ATOM   2635  CG2 THR   825     -62.931   9.463  20.603  1.00  0.00           C  
ATOM   2636  OG1 THR   825     -60.979   8.170  19.897  1.00  0.00           O  
ATOM   2637  HA  THR   825     -62.199   6.225  20.493  1.00  0.00           H  
ATOM   2638 HG22 THR   825     -62.467   9.586  21.483  1.00  0.00           H  
ATOM   2639 HG21 THR   825     -62.754  10.260  20.022  1.00  0.00           H  
ATOM   2640  H   THR   825     -64.585   7.003  18.994  1.00  0.00           H  
ATOM   2641  HB  THR   825     -62.744   8.296  18.958  1.00  0.00           H  
ATOM   2642 HG23 THR   825     -63.917   9.378  20.757  1.00  0.00           H  
ATOM   2643  HG1 THR   825     -60.652   7.353  19.410  1.00  0.00           H  
ATOM   2644  N   HIS   826     -64.808   6.995  22.194  1.00  0.00           N  
ATOM   2645  CA  HIS   826     -65.378   7.089  23.545  1.00  0.00           C  
ATOM   2646  C   HIS   826     -65.774   5.685  24.025  1.00  0.00           C  
ATOM   2647  O   HIS   826     -66.938   5.424  24.347  1.00  0.00           O  
ATOM   2648  CB  HIS   826     -66.569   8.080  23.589  1.00  0.00           C  
ATOM   2649  CG  HIS   826     -66.284   9.461  23.054  1.00  0.00           C  
ATOM   2650  H   HIS   826     -65.383   6.940  21.332  1.00  0.00           H  
ATOM   2651  HA  HIS   826     -64.677   7.443  24.161  1.00  0.00           H  
ATOM   2652  HB3 HIS   826     -66.875   8.170  24.548  1.00  0.00           H  
ATOM   2653  HB2 HIS   826     -67.333   7.687  23.057  1.00  0.00           H  
ATOM   2654  CD2 HIS   826     -65.201  10.262  23.220  1.00  0.00           C  
ATOM   2655  HE2 HIS   826     -64.865  12.216  22.471  1.00  0.00           H  
ATOM   2656  HE1 HIS   826     -67.120  12.029  21.449  1.00  0.00           H  
ATOM   2657  CE1 HIS   826     -66.672  11.311  22.008  1.00  0.00           C  
ATOM   2658  ND1 HIS   826     -67.215  10.138  22.293  1.00  0.00           N  
ATOM   2659  NE2 HIS   826     -65.462  11.433  22.544  1.00  0.00           N  
ATOM   2660  HD2 HIS   826     -64.377  10.046  23.730  1.00  0.00           H  
ATOM   2661  N   ASN   827     -64.781   4.773  24.054  1.00  0.00           N  
ATOM   2662  CA  ASN   827     -64.956   3.371  24.424  1.00  0.00           C  
ATOM   2663  C   ASN   827     -64.788   3.067  25.930  1.00  0.00           C  
ATOM   2664  O   ASN   827     -64.703   1.894  26.312  1.00  0.00           O  
ATOM   2665  CB  ASN   827     -64.014   2.503  23.598  1.00  0.00           C  
ATOM   2666  CG  ASN   827     -64.669   2.021  22.335  1.00  0.00           C  
ATOM   2667  HA  ASN   827     -65.913   3.113  24.185  1.00  0.00           H  
ATOM   2668  H   ASN   827     -63.845   5.175  23.778  1.00  0.00           H  
ATOM   2669  HB3 ASN   827     -63.751   1.717  24.147  1.00  0.00           H  
ATOM   2670  HB2 ASN   827     -63.215   3.045  23.361  1.00  0.00           H  
ATOM   2671  OD1 ASN   827     -65.498   2.704  21.705  1.00  0.00           O  
ATOM   2672  ND2 ASN   827     -64.304   0.824  21.916  1.00  0.00           N  
ATOM   2673 HD22 ASN   827     -64.700   0.438  21.070  1.00  0.00           H  
ATOM   2674 HD21 ASN   827     -63.633   0.288  22.431  1.00  0.00           H  
ATOM   2675  N   ALA   828     -64.818   4.103  26.789  1.00  0.00           N  
ATOM   2676  CA  ALA   828     -64.726   3.929  28.241  1.00  0.00           C  
ATOM   2677  C   ALA   828     -66.037   3.356  28.826  1.00  0.00           C  
ATOM   2678  O   ALA   828     -66.023   2.765  29.908  1.00  0.00           O  
ATOM   2679  CB  ALA   828     -64.384   5.251  28.918  1.00  0.00           C  
ATOM   2680  H   ALA   828     -64.912   5.033  26.330  1.00  0.00           H  
ATOM   2681  HA  ALA   828     -63.983   3.282  28.446  1.00  0.00           H  
ATOM   2682  HB1 ALA   828     -63.527   5.155  29.423  1.00  0.00           H  
ATOM   2683  HB3 ALA   828     -64.284   5.964  28.225  1.00  0.00           H  
ATOM   2684  HB2 ALA   828     -65.117   5.501  29.550  1.00  0.00           H  
ATOM   2685  N   TYR   829     -67.168   3.529  28.109  1.00  0.00           N  
ATOM   2686  CA  TYR   829     -68.477   3.067  28.566  1.00  0.00           C  
ATOM   2687  C   TYR   829     -69.436   2.707  27.420  1.00  0.00           C  
ATOM   2688  O   TYR   829     -69.264   3.145  26.279  1.00  0.00           O  
ATOM   2689  CB  TYR   829     -69.144   4.168  29.442  1.00  0.00           C  
ATOM   2690  CG  TYR   829     -69.306   5.502  28.739  1.00  0.00           C  
ATOM   2691  CD1 TYR   829     -70.405   5.752  27.921  1.00  0.00           C  
ATOM   2692  CD2 TYR   829     -68.352   6.505  28.875  1.00  0.00           C  
ATOM   2693  CE1 TYR   829     -70.534   6.956  27.228  1.00  0.00           C  
ATOM   2694  CE2 TYR   829     -68.475   7.719  28.192  1.00  0.00           C  
ATOM   2695  CZ  TYR   829     -69.567   7.937  27.370  1.00  0.00           C  
ATOM   2696  OH  TYR   829     -69.698   9.131  26.699  1.00  0.00           O  
ATOM   2697  HA  TYR   829     -68.341   2.232  29.128  1.00  0.00           H  
ATOM   2698  HE1 TYR   829     -71.324   7.107  26.632  1.00  0.00           H  
ATOM   2699  HE2 TYR   829     -67.775   8.423  28.300  1.00  0.00           H  
ATOM   2700  H   TYR   829     -67.018   4.022  27.201  1.00  0.00           H  
ATOM   2701  HD2 TYR   829     -67.565   6.361  29.470  1.00  0.00           H  
ATOM   2702  HD1 TYR   829     -71.119   5.056  27.825  1.00  0.00           H  
ATOM   2703  HB3 TYR   829     -68.573   4.301  30.245  1.00  0.00           H  
ATOM   2704  HB2 TYR   829     -70.043   3.838  29.708  1.00  0.00           H  
ATOM   2705  HH  TYR   829     -68.904   9.705  26.893  1.00  0.00           H  
ATOM   2706  N   ASP   830     -70.487   1.952  27.772  1.00  0.00           N  
ATOM   2707  CA  ASP   830     -71.651   1.606  26.954  1.00  0.00           C  
ATOM   2708  C   ASP   830     -72.822   2.462  27.450  1.00  0.00           C  
ATOM   2709  O   ASP   830     -72.860   2.796  28.631  1.00  0.00           O  
ATOM   2710  CB  ASP   830     -71.991   0.109  27.074  1.00  0.00           C  
ATOM   2711  CG  ASP   830     -71.049  -0.823  26.334  1.00  0.00           C  
ATOM   2712  OD1 ASP   830     -70.889  -0.651  25.099  1.00  0.00           O  
ATOM   2713  OD2 ASP   830     -70.516  -1.766  26.977  1.00  0.00           O  
ATOM   2714  H   ASP   830     -70.398   1.593  28.785  1.00  0.00           H  
ATOM   2715  HA  ASP   830     -71.456   1.892  26.025  1.00  0.00           H  
ATOM   2716  HB3 ASP   830     -72.918  -0.021  26.718  1.00  0.00           H  
ATOM   2717  HB2 ASP   830     -71.978  -0.127  28.048  1.00  0.00           H  
ATOM   2718  N   LEU   831     -73.765   2.820  26.580  1.00  0.00           N  
ATOM   2719  CA  LEU   831     -74.915   3.617  27.006  1.00  0.00           C  
ATOM   2720  C   LEU   831     -76.200   2.810  26.920  1.00  0.00           C  
ATOM   2721  O   LEU   831     -76.438   2.111  25.937  1.00  0.00           O  
ATOM   2722  CB  LEU   831     -75.064   4.918  26.209  1.00  0.00           C  
ATOM   2723  CG  LEU   831     -74.127   6.085  26.564  1.00  0.00           C  
ATOM   2724  CD1 LEU   831     -74.345   7.260  25.609  1.00  0.00           C  
ATOM   2725  CD2 LEU   831     -74.287   6.537  28.021  1.00  0.00           C  
ATOM   2726 HD22 LEU   831     -74.076   5.773  28.628  1.00  0.00           H  
ATOM   2727 HD23 LEU   831     -73.661   7.293  28.202  1.00  0.00           H  
ATOM   2728 HD21 LEU   831     -75.227   6.836  28.171  1.00  0.00           H  
ATOM   2729  H   LEU   831     -73.617   2.496  25.612  1.00  0.00           H  
ATOM   2730 HD13 LEU   831     -75.292   7.571  25.678  1.00  0.00           H  
ATOM   2731 HD12 LEU   831     -73.728   8.006  25.856  1.00  0.00           H  
ATOM   2732 HD11 LEU   831     -74.156   6.965  24.673  1.00  0.00           H  
ATOM   2733  HA  LEU   831     -74.774   3.893  27.964  1.00  0.00           H  
ATOM   2734  HG  LEU   831     -73.182   5.773  26.494  1.00  0.00           H  
ATOM   2735  HB3 LEU   831     -76.002   5.246  26.331  1.00  0.00           H  
ATOM   2736  HB2 LEU   831     -74.912   4.703  25.242  1.00  0.00           H  
ATOM   2737  N   GLU   832     -77.031   2.928  27.959  1.00  0.00           N  
ATOM   2738  CA  GLU   832     -78.313   2.237  28.059  1.00  0.00           C  
ATOM   2739  C   GLU   832     -79.402   3.256  28.419  1.00  0.00           C  
ATOM   2740  O   GLU   832     -79.276   3.961  29.418  1.00  0.00           O  
ATOM   2741  CB  GLU   832     -78.217   1.122  29.114  1.00  0.00           C  
ATOM   2742  CG  GLU   832     -79.364   0.134  29.104  1.00  0.00           C  
ATOM   2743  CD  GLU   832     -79.390  -0.868  30.249  1.00  0.00           C  
ATOM   2744  OE1 GLU   832     -80.461  -1.483  30.453  1.00  0.00           O  
ATOM   2745  OE2 GLU   832     -78.358  -1.043  30.941  1.00  0.00           O  
ATOM   2746  HG2 GLU   832     -80.218   0.646  29.143  1.00  0.00           H  
ATOM   2747  HA  GLU   832     -78.538   1.807  27.187  1.00  0.00           H  
ATOM   2748  HG3 GLU   832     -79.319  -0.390  28.258  1.00  0.00           H  
ATOM   2749  H   GLU   832     -76.675   3.573  28.712  1.00  0.00           H  
ATOM   2750  HB3 GLU   832     -78.198   1.556  30.000  1.00  0.00           H  
ATOM   2751  HB2 GLU   832     -77.384   0.621  28.938  1.00  0.00           H  
ATOM   2752  N   VAL   833     -80.466   3.333  27.603  1.00  0.00           N  
ATOM   2753  CA  VAL   833     -81.564   4.266  27.861  1.00  0.00           C  
ATOM   2754  C   VAL   833     -82.471   3.684  28.950  1.00  0.00           C  
ATOM   2755  O   VAL   833     -83.030   2.611  28.751  1.00  0.00           O  
ATOM   2756  CB  VAL   833     -82.370   4.624  26.585  1.00  0.00           C  
ATOM   2757  CG1 VAL   833     -83.517   5.575  26.916  1.00  0.00           C  
ATOM   2758  CG2 VAL   833     -81.476   5.207  25.490  1.00  0.00           C  
ATOM   2759  HA  VAL   833     -81.176   5.118  28.207  1.00  0.00           H  
ATOM   2760 HG11 VAL   833     -83.151   6.398  27.349  1.00  0.00           H  
ATOM   2761 HG21 VAL   833     -80.942   4.471  25.078  1.00  0.00           H  
ATOM   2762  HB  VAL   833     -82.777   3.783  26.243  1.00  0.00           H  
ATOM   2763 HG12 VAL   833     -83.995   5.824  26.075  1.00  0.00           H  
ATOM   2764 HG13 VAL   833     -84.153   5.123  27.540  1.00  0.00           H  
ATOM   2765  H   VAL   833     -80.438   2.687  26.795  1.00  0.00           H  
ATOM   2766 HG23 VAL   833     -82.050   5.639  24.796  1.00  0.00           H  
ATOM   2767 HG22 VAL   833     -80.864   5.885  25.894  1.00  0.00           H  
ATOM   2768  N   ILE   834     -82.598   4.378  30.097  1.00  0.00           N  
ATOM   2769  CA  ILE   834     -83.477   3.936  31.184  1.00  0.00           C  
ATOM   2770  C   ILE   834     -84.877   4.502  30.913  1.00  0.00           C  
ATOM   2771  O   ILE   834     -85.834   3.747  30.766  1.00  0.00           O  
ATOM   2772  CB  ILE   834     -82.953   4.316  32.600  1.00  0.00           C  
ATOM   2773  CG1 ILE   834     -81.561   3.724  32.878  1.00  0.00           C  
ATOM   2774  CG2 ILE   834     -83.954   3.885  33.699  1.00  0.00           C  
ATOM   2775  CD1 ILE   834     -80.755   4.584  33.833  1.00  0.00           C  
ATOM   2776  HA  ILE   834     -83.551   2.950  31.101  1.00  0.00           H  
ATOM   2777 HG22 ILE   834     -83.618   4.218  34.573  1.00  0.00           H  
ATOM   2778 HG21 ILE   834     -84.839   4.285  33.487  1.00  0.00           H  
ATOM   2779  HB  ILE   834     -82.879   5.311  32.637  1.00  0.00           H  
ATOM   2780 HG12 ILE   834     -81.677   2.822  33.271  1.00  0.00           H  
ATOM   2781 HG13 ILE   834     -81.075   3.658  32.017  1.00  0.00           H  
ATOM   2782 HD13 ILE   834     -81.242   4.658  34.701  1.00  0.00           H  
ATOM   2783  H   ILE   834     -82.024   5.242  30.140  1.00  0.00           H  
ATOM   2784 HD12 ILE   834     -79.863   4.162  33.983  1.00  0.00           H  
ATOM   2785 HG23 ILE   834     -84.008   2.892  33.699  1.00  0.00           H  
ATOM   2786 HD11 ILE   834     -80.635   5.492  33.437  1.00  0.00           H  
ATOM   2787  N   ASP   835     -84.991   5.835  30.858  1.00  0.00           N  
ATOM   2788  CA  ASP   835     -86.259   6.510  30.615  1.00  0.00           C  
ATOM   2789  C   ASP   835     -86.111   7.610  29.601  1.00  0.00           C  
ATOM   2790  O   ASP   835     -85.065   8.258  29.523  1.00  0.00           O  
ATOM   2791  CB  ASP   835     -86.830   7.110  31.911  1.00  0.00           C  
ATOM   2792  CG  ASP   835     -87.122   6.108  33.023  1.00  0.00           C  
ATOM   2793  OD1 ASP   835     -87.987   5.227  32.817  1.00  0.00           O  
ATOM   2794  OD2 ASP   835     -86.535   6.254  34.129  1.00  0.00           O  
ATOM   2795  H   ASP   835     -84.090   6.345  31.005  1.00  0.00           H  
ATOM   2796  HA  ASP   835     -86.889   5.822  30.227  1.00  0.00           H  
ATOM   2797  HB3 ASP   835     -87.682   7.584  31.678  1.00  0.00           H  
ATOM   2798  HB2 ASP   835     -86.168   7.781  32.254  1.00  0.00           H  
ATOM   2799  N   ILE   836     -87.194   7.840  28.852  1.00  0.00           N  
ATOM   2800  CA  ILE   836     -87.305   8.900  27.881  1.00  0.00           C  
ATOM   2801  C   ILE   836     -88.446   9.779  28.337  1.00  0.00           C  
ATOM   2802  O   ILE   836     -89.561   9.295  28.557  1.00  0.00           O  
ATOM   2803  CB  ILE   836     -87.486   8.407  26.423  1.00  0.00           C  
ATOM   2804  CG1 ILE   836     -86.413   7.385  26.046  1.00  0.00           C  
ATOM   2805  CG2 ILE   836     -87.469   9.606  25.464  1.00  0.00           C  
ATOM   2806  CD1 ILE   836     -86.684   6.564  24.769  1.00  0.00           C  
ATOM   2807  HA  ILE   836     -86.478   9.443  27.956  1.00  0.00           H  
ATOM   2808 HG22 ILE   836     -87.643   9.276  24.541  1.00  0.00           H  
ATOM   2809 HG21 ILE   836     -88.180  10.245  25.743  1.00  0.00           H  
ATOM   2810  HB  ILE   836     -88.375   7.961  26.363  1.00  0.00           H  
ATOM   2811 HG12 ILE   836     -85.538   7.864  25.928  1.00  0.00           H  
ATOM   2812 HG13 ILE   836     -86.305   6.739  26.809  1.00  0.00           H  
ATOM   2813 HD13 ILE   836     -86.764   7.190  24.001  1.00  0.00           H  
ATOM   2814  H   ILE   836     -87.980   7.154  29.044  1.00  0.00           H  
ATOM   2815 HD12 ILE   836     -85.924   5.939  24.627  1.00  0.00           H  
ATOM   2816 HG23 ILE   836     -86.574  10.039  25.514  1.00  0.00           H  
ATOM   2817 HD11 ILE   836     -87.530   6.057  24.892  1.00  0.00           H  
ATOM   2818  N   PHE   837     -88.161  11.072  28.488  1.00  0.00           N  
ATOM   2819  CA  PHE   837     -89.158  12.030  28.918  1.00  0.00           C  
ATOM   2820  C   PHE   837     -89.363  13.049  27.845  1.00  0.00           C  
ATOM   2821  O   PHE   837     -88.396  13.510  27.249  1.00  0.00           O  
ATOM   2822  CB  PHE   837     -88.743  12.728  30.238  1.00  0.00           C  
ATOM   2823  CG  PHE   837     -88.503  11.799  31.401  1.00  0.00           C  
ATOM   2824  CD1 PHE   837     -89.562  11.350  32.186  1.00  0.00           C  
ATOM   2825  CD2 PHE   837     -87.217  11.399  31.735  1.00  0.00           C  
ATOM   2826  CE1 PHE   837     -89.340  10.498  33.269  1.00  0.00           C  
ATOM   2827  CE2 PHE   837     -86.993  10.562  32.831  1.00  0.00           C  
ATOM   2828  CZ  PHE   837     -88.057  10.113  33.593  1.00  0.00           C  
ATOM   2829  HZ  PHE   837     -87.897   9.511  34.376  1.00  0.00           H  
ATOM   2830  HA  PHE   837     -90.021  11.526  29.023  1.00  0.00           H  
ATOM   2831  HE1 PHE   837     -90.129  10.173  33.807  1.00  0.00           H  
ATOM   2832  HE2 PHE   837     -86.043  10.290  33.060  1.00  0.00           H  
ATOM   2833  H   PHE   837     -87.174  11.323  28.272  1.00  0.00           H  
ATOM   2834  HD2 PHE   837     -86.441  11.709  31.189  1.00  0.00           H  
ATOM   2835  HD1 PHE   837     -90.492  11.636  31.976  1.00  0.00           H  
ATOM   2836  HB3 PHE   837     -89.474  13.350  30.485  1.00  0.00           H  
ATOM   2837  HB2 PHE   837     -87.903  13.222  30.059  1.00  0.00           H  
ATOM   2838  N   LYS   838     -90.618  13.378  27.573  1.00  0.00           N  
ATOM   2839  CA  LYS   838     -90.986  14.439  26.651  1.00  0.00           C  
ATOM   2840  C   LYS   838     -91.158  15.685  27.531  1.00  0.00           C  
ATOM   2841  O   LYS   838     -91.890  15.648  28.521  1.00  0.00           O  
ATOM   2842  CB  LYS   838     -92.251  14.078  25.842  1.00  0.00           C  
ATOM   2843  CG  LYS   838     -92.397  14.956  24.598  1.00  0.00           C  
ATOM   2844  CD  LYS   838     -93.555  14.511  23.713  1.00  0.00           C  
ATOM   2845  CE  LYS   838     -93.485  15.107  22.323  1.00  0.00           C  
ATOM   2846  NZ  LYS   838     -93.637  16.591  22.329  1.00  0.00           N  
ATOM   2847  HA  LYS   838     -90.249  14.600  26.020  1.00  0.00           H  
ATOM   2848  HE2 LYS   838     -92.598  14.872  21.909  1.00  0.00           H  
ATOM   2849  HE3 LYS   838     -94.215  14.707  21.756  1.00  0.00           H  
ATOM   2850  HG2 LYS   838     -92.555  15.902  24.887  1.00  0.00           H  
ATOM   2851  HG3 LYS   838     -91.548  14.911  24.068  1.00  0.00           H  
ATOM   2852  HZ1 LYS   838     -92.733  17.015  22.347  1.00  0.00           H  
ATOM   2853  HZ3 LYS   838     -94.126  16.876  21.506  1.00  0.00           H  
ATOM   2854  HZ2 LYS   838     -94.153  16.866  23.139  1.00  0.00           H  
ATOM   2855  HD3 LYS   838     -94.412  14.795  24.141  1.00  0.00           H  
ATOM   2856  HD2 LYS   838     -93.533  13.515  23.636  1.00  0.00           H  
ATOM   2857  H   LYS   838     -91.331  12.799  28.087  1.00  0.00           H  
ATOM   2858  HB3 LYS   838     -93.037  14.221  26.421  1.00  0.00           H  
ATOM   2859  HB2 LYS   838     -92.174  13.138  25.555  1.00  0.00           H  
ATOM   2860  N   ILE   839     -90.440  16.755  27.221  1.00  0.00           N  
ATOM   2861  CA  ILE   839     -90.485  17.939  28.071  1.00  0.00           C  
ATOM   2862  C   ILE   839     -90.964  19.177  27.306  1.00  0.00           C  
ATOM   2863  O   ILE   839     -90.697  19.323  26.115  1.00  0.00           O  
ATOM   2864  CB  ILE   839     -89.114  18.198  28.776  1.00  0.00           C  
ATOM   2865  CG1 ILE   839     -87.967  18.420  27.771  1.00  0.00           C  
ATOM   2866  CG2 ILE   839     -88.778  17.054  29.795  1.00  0.00           C  
ATOM   2867  CD1 ILE   839     -86.623  18.852  28.402  1.00  0.00           C  
ATOM   2868  HA  ILE   839     -91.179  17.756  28.778  1.00  0.00           H  
ATOM   2869 HG22 ILE   839     -87.959  17.320  30.286  1.00  0.00           H  
ATOM   2870 HG21 ILE   839     -89.550  16.962  30.409  1.00  0.00           H  
ATOM   2871  HB  ILE   839     -89.211  19.028  29.323  1.00  0.00           H  
ATOM   2872 HG12 ILE   839     -87.817  17.572  27.266  1.00  0.00           H  
ATOM   2873 HG13 ILE   839     -88.247  19.130  27.125  1.00  0.00           H  
ATOM   2874 HD13 ILE   839     -86.329  18.143  29.033  1.00  0.00           H  
ATOM   2875  H   ILE   839     -89.873  16.680  26.366  1.00  0.00           H  
ATOM   2876 HD12 ILE   839     -85.956  18.967  27.674  1.00  0.00           H  
ATOM   2877 HG23 ILE   839     -88.632  16.223  29.276  1.00  0.00           H  
ATOM   2878 HD11 ILE   839     -86.763  19.709  28.884  1.00  0.00           H  
ATOM   2879  N   GLU   840     -91.680  20.059  28.029  1.00  0.00           N  
ATOM   2880  CA  GLU   840     -92.193  21.318  27.514  1.00  0.00           C  
ATOM   2881  C   GLU   840     -91.999  22.384  28.569  1.00  0.00           C  
ATOM   2882  O   GLU   840     -92.739  22.416  29.552  1.00  0.00           O  
ATOM   2883  CB  GLU   840     -93.683  21.201  27.118  1.00  0.00           C  
ATOM   2884  CG  GLU   840     -93.921  20.522  25.783  1.00  0.00           C  
ATOM   2885  CD  GLU   840     -95.300  19.912  25.602  1.00  0.00           C  
ATOM   2886  OE1 GLU   840     -95.398  18.904  24.867  1.00  0.00           O  
ATOM   2887  OE2 GLU   840     -96.281  20.434  26.187  1.00  0.00           O  
ATOM   2888  HG2 GLU   840     -93.801  21.198  25.065  1.00  0.00           H  
ATOM   2889  HA  GLU   840     -91.700  21.570  26.682  1.00  0.00           H  
ATOM   2890  HG3 GLU   840     -93.259  19.788  25.684  1.00  0.00           H  
ATOM   2891  H   GLU   840     -91.837  19.743  29.025  1.00  0.00           H  
ATOM   2892  HB3 GLU   840     -94.043  22.114  27.063  1.00  0.00           H  
ATOM   2893  HB2 GLU   840     -94.128  20.667  27.814  1.00  0.00           H  
ATOM   2894  N   ARG   841     -90.961  23.197  28.408  1.00  0.00           N  
ATOM   2895  CA  ARG   841     -90.659  24.283  29.332  1.00  0.00           C  
ATOM   2896  C   ARG   841     -91.667  25.397  29.119  1.00  0.00           C  
ATOM   2897  O   ARG   841     -91.924  25.765  27.984  1.00  0.00           O  
ATOM   2898  CB  ARG   841     -89.240  24.821  29.116  1.00  0.00           C  
ATOM   2899  CG  ARG   841     -88.056  23.932  29.597  1.00  0.00           C  
ATOM   2900  CD  ARG   841     -86.885  24.808  30.090  1.00  0.00           C  
ATOM   2901  NE  ARG   841     -86.682  25.946  29.225  1.00  0.00           N  
ATOM   2902  CZ  ARG   841     -86.913  27.223  29.514  1.00  0.00           C  
ATOM   2903  NH1 ARG   841     -87.232  27.589  30.744  1.00  0.00           N  
ATOM   2904  NH2 ARG   841     -86.743  28.147  28.596  1.00  0.00           N  
ATOM   2905  HG3 ARG   841     -87.736  23.387  28.840  1.00  0.00           H  
ATOM   2906  HA  ARG   841     -90.743  23.945  30.268  1.00  0.00           H  
ATOM   2907  HE  ARG   841     -86.320  25.756  28.280  1.00  0.00           H  
ATOM   2908  HG2 ARG   841     -88.360  23.371  30.349  1.00  0.00           H  
ATOM   2909 HH22 ARG   841     -86.932  29.110  28.798  1.00  0.00           H  
ATOM   2910 HH21 ARG   841     -86.419  27.896  27.677  1.00  0.00           H  
ATOM   2911  H   ARG   841     -90.380  22.991  27.562  1.00  0.00           H  
ATOM   2912  HD3 ARG   841     -86.073  24.235  30.100  1.00  0.00           H  
ATOM   2913  HD2 ARG   841     -87.110  25.111  31.009  1.00  0.00           H  
ATOM   2914 HH12 ARG   841     -87.423  28.559  30.943  1.00  0.00           H  
ATOM   2915 HH11 ARG   841     -87.284  26.914  31.476  1.00  0.00           H  
ATOM   2916  HB3 ARG   841     -89.157  25.702  29.594  1.00  0.00           H  
ATOM   2917  HB2 ARG   841     -89.106  24.980  28.131  1.00  0.00           H  
ATOM   2918  N   GLU   842     -92.203  25.956  30.200  1.00  0.00           N  
ATOM   2919  CA  GLU   842     -93.154  27.074  30.157  1.00  0.00           C  
ATOM   2920  C   GLU   842     -92.534  28.277  29.423  1.00  0.00           C  
ATOM   2921  O   GLU   842     -91.384  28.660  29.706  1.00  0.00           O  
ATOM   2922  CB  GLU   842     -93.506  27.449  31.592  1.00  0.00           C  
ATOM   2923  CG  GLU   842     -94.615  28.462  31.783  1.00  0.00           C  
ATOM   2924  CD  GLU   842     -94.847  28.726  33.255  1.00  0.00           C  
ATOM   2925  OE1 GLU   842     -94.478  29.831  33.718  1.00  0.00           O  
ATOM   2926  OE2 GLU   842     -95.333  27.806  33.956  1.00  0.00           O  
ATOM   2927  HG2 GLU   842     -94.342  29.302  31.370  1.00  0.00           H  
ATOM   2928  HA  GLU   842     -93.988  26.790  29.680  1.00  0.00           H  
ATOM   2929  HG3 GLU   842     -95.439  28.094  31.414  1.00  0.00           H  
ATOM   2930  H   GLU   842     -91.885  25.525  31.106  1.00  0.00           H  
ATOM   2931  HB3 GLU   842     -92.684  27.822  32.016  1.00  0.00           H  
ATOM   2932  HB2 GLU   842     -93.780  26.613  32.062  1.00  0.00           H  
ATOM   2933  N   GLY   843     -93.282  28.799  28.445  1.00  0.00           N  
ATOM   2934  CA  GLY   843     -92.864  29.940  27.634  1.00  0.00           C  
ATOM   2935  C   GLY   843     -91.854  29.654  26.539  1.00  0.00           C  
ATOM   2936  O   GLY   843     -91.544  30.553  25.771  1.00  0.00           O  
ATOM   2937  H   GLY   843     -94.202  28.313  28.311  1.00  0.00           H  
ATOM   2938  HA2 GLY   843     -93.701  30.369  27.213  1.00  0.00           H  
ATOM   2939  HA3 GLY   843     -92.484  30.666  28.259  1.00  0.00           H  
ATOM   2940  N   GLU   844     -91.323  28.420  26.436  1.00  0.00           N  
ATOM   2941  CA  GLU   844     -90.300  28.123  25.427  1.00  0.00           C  
ATOM   2942  C   GLU   844     -90.864  28.067  23.998  1.00  0.00           C  
ATOM   2943  O   GLU   844     -90.189  28.542  23.078  1.00  0.00           O  
ATOM   2944  CB  GLU   844     -89.531  26.848  25.744  1.00  0.00           C  
ATOM   2945  CG  GLU   844     -88.068  26.969  25.325  1.00  0.00           C  
ATOM   2946  CD  GLU   844     -87.205  25.783  25.709  1.00  0.00           C  
ATOM   2947  OE1 GLU   844     -87.501  24.670  25.221  1.00  0.00           O  
ATOM   2948  OE2 GLU   844     -86.224  25.963  26.471  1.00  0.00           O  
ATOM   2949  HG2 GLU   844     -88.038  27.054  24.340  1.00  0.00           H  
ATOM   2950  HA  GLU   844     -89.572  28.827  25.468  1.00  0.00           H  
ATOM   2951  HG3 GLU   844     -87.688  27.770  25.765  1.00  0.00           H  
ATOM   2952  H   GLU   844     -91.689  27.732  27.107  1.00  0.00           H  
ATOM   2953  HB3 GLU   844     -89.923  26.121  25.232  1.00  0.00           H  
ATOM   2954  HB2 GLU   844     -89.550  26.714  26.707  1.00  0.00           H  
ATOM   2955  N   CYS   845     -92.068  27.515  23.812  1.00  0.00           N  
ATOM   2956  CA  CYS   845     -92.769  27.456  22.512  1.00  0.00           C  
ATOM   2957  C   CYS   845     -92.878  28.863  21.901  1.00  0.00           C  
ATOM   2958  O   CYS   845     -92.516  29.053  20.737  1.00  0.00           O  
ATOM   2959  CB  CYS   845     -94.157  26.823  22.663  1.00  0.00           C  
ATOM   2960  SG  CYS   845     -95.139  26.800  21.127  1.00  0.00           S  
ATOM   2961  H   CYS   845     -92.490  27.114  24.690  1.00  0.00           H  
ATOM   2962  HA  CYS   845     -92.226  26.889  21.892  1.00  0.00           H  
ATOM   2963  HB3 CYS   845     -94.664  27.343  23.345  1.00  0.00           H  
ATOM   2964  HB2 CYS   845     -94.040  25.883  22.968  1.00  0.00           H  
ATOM   2965  HG  CYS   845     -94.689  27.372  20.445  1.00  0.00           H  
ATOM   2966  N   GLN   846     -93.408  29.827  22.685  1.00  0.00           N  
ATOM   2967  CA  GLN   846     -93.612  31.232  22.279  1.00  0.00           C  
ATOM   2968  C   GLN   846     -92.257  31.872  21.932  1.00  0.00           C  
ATOM   2969  O   GLN   846     -92.157  32.535  20.914  1.00  0.00           O  
ATOM   2970  CB  GLN   846     -94.301  32.059  23.392  1.00  0.00           C  
ATOM   2971  CG  GLN   846     -95.617  31.517  23.962  1.00  0.00           C  
ATOM   2972  CD  GLN   846     -95.481  30.526  25.121  1.00  0.00           C  
ATOM   2973  HG2 GLN   846     -96.172  32.299  24.281  1.00  0.00           H  
ATOM   2974  HA  GLN   846     -94.170  31.233  21.451  1.00  0.00           H  
ATOM   2975  HG3 GLN   846     -96.123  31.062  23.216  1.00  0.00           H  
ATOM   2976  H   GLN   846     -93.673  29.478  23.646  1.00  0.00           H  
ATOM   2977  HB3 GLN   846     -94.481  32.989  23.028  1.00  0.00           H  
ATOM   2978  HB2 GLN   846     -93.648  32.158  24.161  1.00  0.00           H  
ATOM   2979 HE22 GLN   846     -96.801  31.617  26.197  1.00  0.00           H  
ATOM   2980  OE1 GLN   846     -94.814  29.473  25.036  1.00  0.00           O  
ATOM   2981  NE2 GLN   846     -96.213  30.786  26.193  1.00  0.00           N  
ATOM   2982 HE21 GLN   846     -96.190  30.165  27.006  1.00  0.00           H  
ATOM   2983  N   ARG   847     -91.213  31.616  22.752  1.00  0.00           N  
ATOM   2984  CA  ARG   847     -89.839  32.132  22.581  1.00  0.00           C  
ATOM   2985  C   ARG   847     -89.201  31.600  21.292  1.00  0.00           C  
ATOM   2986  O   ARG   847     -88.616  32.360  20.534  1.00  0.00           O  
ATOM   2987  CB  ARG   847     -89.003  31.735  23.809  1.00  0.00           C  
ATOM   2988  CG  ARG   847     -87.650  32.436  23.935  1.00  0.00           C  
ATOM   2989  CD  ARG   847     -86.885  31.943  25.152  1.00  0.00           C  
ATOM   2990  NE  ARG   847     -86.320  30.613  24.938  1.00  0.00           N  
ATOM   2991  CZ  ARG   847     -85.489  30.011  25.779  1.00  0.00           C  
ATOM   2992  NH1 ARG   847     -85.128  30.609  26.903  1.00  0.00           N  
ATOM   2993  NH2 ARG   847     -85.015  28.801  25.502  1.00  0.00           N  
ATOM   2994  HG3 ARG   847     -87.796  33.415  24.033  1.00  0.00           H  
ATOM   2995  HA  ARG   847     -89.879  33.135  22.530  1.00  0.00           H  
ATOM   2996  HE  ARG   847     -86.579  30.123  24.097  1.00  0.00           H  
ATOM   2997  HG2 ARG   847     -87.105  32.247  23.125  1.00  0.00           H  
ATOM   2998 HH22 ARG   847     -84.378  28.354  26.121  1.00  0.00           H  
ATOM   2999 HH21 ARG   847     -85.304  28.333  24.661  1.00  0.00           H  
ATOM   3000  H   ARG   847     -91.475  30.986  23.563  1.00  0.00           H  
ATOM   3001  HD3 ARG   847     -87.516  31.913  25.922  1.00  0.00           H  
ATOM   3002  HD2 ARG   847     -86.149  32.588  25.337  1.00  0.00           H  
ATOM   3003 HH12 ARG   847     -84.479  30.148  27.527  1.00  0.00           H  
ATOM   3004 HH11 ARG   847     -85.490  31.506  27.140  1.00  0.00           H  
ATOM   3005  HB3 ARG   847     -88.835  30.751  23.765  1.00  0.00           H  
ATOM   3006  HB2 ARG   847     -89.536  31.946  24.628  1.00  0.00           H  
ATOM   3007  N   TYR   848     -89.353  30.296  21.033  1.00  0.00           N  
ATOM   3008  CA  TYR   848     -88.801  29.625  19.860  1.00  0.00           C  
ATOM   3009  C   TYR   848     -89.546  29.953  18.545  1.00  0.00           C  
ATOM   3010  O   TYR   848     -88.944  29.894  17.474  1.00  0.00           O  
ATOM   3011  CB  TYR   848     -88.865  28.109  20.092  1.00  0.00           C  
ATOM   3012  CG  TYR   848     -88.183  27.304  19.005  1.00  0.00           C  
ATOM   3013  CD1 TYR   848     -86.802  27.363  18.831  1.00  0.00           C  
ATOM   3014  CD2 TYR   848     -88.921  26.486  18.143  1.00  0.00           C  
ATOM   3015  CE1 TYR   848     -86.168  26.623  17.840  1.00  0.00           C  
ATOM   3016  CE2 TYR   848     -88.292  25.727  17.158  1.00  0.00           C  
ATOM   3017  CZ  TYR   848     -86.919  25.801  17.010  1.00  0.00           C  
ATOM   3018  OH  TYR   848     -86.291  25.064  16.035  1.00  0.00           O  
ATOM   3019  HA  TYR   848     -87.836  29.922  19.745  1.00  0.00           H  
ATOM   3020  HE1 TYR   848     -85.176  26.681  17.726  1.00  0.00           H  
ATOM   3021  HE2 TYR   848     -88.833  25.134  16.563  1.00  0.00           H  
ATOM   3022  H   TYR   848     -89.917  29.787  21.764  1.00  0.00           H  
ATOM   3023  HD2 TYR   848     -89.912  26.445  18.236  1.00  0.00           H  
ATOM   3024  HD1 TYR   848     -86.254  27.950  19.430  1.00  0.00           H  
ATOM   3025  HB3 TYR   848     -89.822  27.840  20.125  1.00  0.00           H  
ATOM   3026  HB2 TYR   848     -88.418  27.908  20.957  1.00  0.00           H  
ATOM   3027  HH  TYR   848     -86.851  24.268  15.813  1.00  0.00           H  
ATOM   3028  N   LYS   849     -90.836  30.261  18.636  1.00  0.00           N  
ATOM   3029  CA  LYS   849     -91.730  30.528  17.501  1.00  0.00           C  
ATOM   3030  C   LYS   849     -91.068  31.374  16.358  1.00  0.00           C  
ATOM   3031  O   LYS   849     -91.111  30.880  15.238  1.00  0.00           O  
ATOM   3032  CB  LYS   849     -93.040  31.187  17.969  1.00  0.00           C  
ATOM   3033  CG  LYS   849     -94.200  31.025  16.974  1.00  0.00           C  
ATOM   3034  CD  LYS   849     -95.419  31.868  17.356  1.00  0.00           C  
ATOM   3035  CE  LYS   849     -95.494  33.189  16.613  1.00  0.00           C  
ATOM   3036  NZ  LYS   849     -96.839  33.824  16.716  1.00  0.00           N  
ATOM   3037  HA  LYS   849     -92.025  29.646  17.097  1.00  0.00           H  
ATOM   3038  HE2 LYS   849     -94.806  33.817  16.992  1.00  0.00           H  
ATOM   3039  HE3 LYS   849     -95.280  33.031  15.642  1.00  0.00           H  
ATOM   3040  HG2 LYS   849     -93.886  31.306  16.065  1.00  0.00           H  
ATOM   3041  HG3 LYS   849     -94.469  30.061  16.947  1.00  0.00           H  
ATOM   3042  HZ1 LYS   849     -97.443  33.431  16.024  1.00  0.00           H  
ATOM   3043  HZ3 LYS   849     -97.215  33.654  17.626  1.00  0.00           H  
ATOM   3044  HZ2 LYS   849     -96.752  34.808  16.567  1.00  0.00           H  
ATOM   3045  HD3 LYS   849     -95.380  32.055  18.339  1.00  0.00           H  
ATOM   3046  HD2 LYS   849     -96.246  31.339  17.154  1.00  0.00           H  
ATOM   3047  H   LYS   849     -91.187  30.301  19.639  1.00  0.00           H  
ATOM   3048  HB3 LYS   849     -92.872  32.159  18.094  1.00  0.00           H  
ATOM   3049  HB2 LYS   849     -93.310  30.768  18.829  1.00  0.00           H  
ATOM   3050  N   PRO   850     -90.428  32.553  16.553  1.00  0.00           N  
ATOM   3051  CA  PRO   850     -89.813  33.247  15.389  1.00  0.00           C  
ATOM   3052  C   PRO   850     -88.756  32.395  14.649  1.00  0.00           C  
ATOM   3053  O   PRO   850     -88.674  32.428  13.420  1.00  0.00           O  
ATOM   3054  CB  PRO   850     -89.144  34.480  16.012  1.00  0.00           C  
ATOM   3055  CG  PRO   850     -89.836  34.681  17.304  1.00  0.00           C  
ATOM   3056  CD  PRO   850     -90.214  33.321  17.794  1.00  0.00           C  
ATOM   3057  HG2 PRO   850     -89.228  35.146  17.966  1.00  0.00           H  
ATOM   3058  HA  PRO   850     -90.533  33.554  14.745  1.00  0.00           H  
ATOM   3059  HD3 PRO   850     -91.056  33.343  18.340  1.00  0.00           H  
ATOM   3060  HD2 PRO   850     -89.482  32.906  18.338  1.00  0.00           H  
ATOM   3061  HG3 PRO   850     -90.656  35.261  17.183  1.00  0.00           H  
ATOM   3062  HB3 PRO   850     -89.252  35.278  15.409  1.00  0.00           H  
ATOM   3063  HB2 PRO   850     -88.160  34.313  16.145  1.00  0.00           H  
ATOM   3064  N   PHE   851     -88.014  31.571  15.390  1.00  0.00           N  
ATOM   3065  CA  PHE   851     -86.958  30.716  14.819  1.00  0.00           C  
ATOM   3066  C   PHE   851     -87.492  29.429  14.217  1.00  0.00           C  
ATOM   3067  O   PHE   851     -86.766  28.798  13.466  1.00  0.00           O  
ATOM   3068  CB  PHE   851     -85.905  30.403  15.884  1.00  0.00           C  
ATOM   3069  CG  PHE   851     -85.202  31.667  16.286  1.00  0.00           C  
ATOM   3070  CD1 PHE   851     -84.249  32.250  15.450  1.00  0.00           C  
ATOM   3071  CD2 PHE   851     -85.554  32.330  17.452  1.00  0.00           C  
ATOM   3072  CE1 PHE   851     -83.591  33.429  15.819  1.00  0.00           C  
ATOM   3073  CE2 PHE   851     -84.923  33.521  17.807  1.00  0.00           C  
ATOM   3074  CZ  PHE   851     -83.924  34.052  16.999  1.00  0.00           C  
ATOM   3075  HZ  PHE   851     -83.449  34.889  17.279  1.00  0.00           H  
ATOM   3076  HA  PHE   851     -86.538  31.246  14.064  1.00  0.00           H  
ATOM   3077  HE1 PHE   851     -82.881  33.803  15.214  1.00  0.00           H  
ATOM   3078  HE2 PHE   851     -85.197  33.996  18.659  1.00  0.00           H  
ATOM   3079  H   PHE   851     -88.242  31.581  16.408  1.00  0.00           H  
ATOM   3080  HD2 PHE   851     -86.265  31.955  18.043  1.00  0.00           H  
ATOM   3081  HD1 PHE   851     -84.030  31.827  14.577  1.00  0.00           H  
ATOM   3082  HB3 PHE   851     -85.251  29.800  15.492  1.00  0.00           H  
ATOM   3083  HB2 PHE   851     -86.362  30.045  16.664  1.00  0.00           H  
ATOM   3084  N   LYS   852     -88.758  29.080  14.473  1.00  0.00           N  
ATOM   3085  CA  LYS   852     -89.398  27.872  13.941  1.00  0.00           C  
ATOM   3086  C   LYS   852     -89.467  27.916  12.402  1.00  0.00           C  
ATOM   3087  O   LYS   852     -89.619  26.866  11.787  1.00  0.00           O  
ATOM   3088  CB  LYS   852     -90.804  27.693  14.546  1.00  0.00           C  
ATOM   3089  CG  LYS   852     -91.400  26.300  14.366  1.00  0.00           C  
ATOM   3090  CD  LYS   852     -91.724  25.649  15.700  1.00  0.00           C  
ATOM   3091  CE  LYS   852     -92.276  24.258  15.535  1.00  0.00           C  
ATOM   3092  NZ  LYS   852     -91.229  23.268  15.173  1.00  0.00           N  
ATOM   3093  HA  LYS   852     -88.857  27.070  14.211  1.00  0.00           H  
ATOM   3094  HE2 LYS   852     -92.713  23.971  16.398  1.00  0.00           H  
ATOM   3095  HE3 LYS   852     -92.982  24.265  14.814  1.00  0.00           H  
ATOM   3096  HG2 LYS   852     -92.241  26.375  13.828  1.00  0.00           H  
ATOM   3097  HG3 LYS   852     -90.743  25.727  13.875  1.00  0.00           H  
ATOM   3098  HZ1 LYS   852     -90.600  23.152  15.942  1.00  0.00           H  
ATOM   3099  HZ3 LYS   852     -91.660  22.391  14.959  1.00  0.00           H  
ATOM   3100  HZ2 LYS   852     -90.723  23.595  14.375  1.00  0.00           H  
ATOM   3101  HD3 LYS   852     -92.401  26.211  16.174  1.00  0.00           H  
ATOM   3102  HD2 LYS   852     -90.887  25.603  16.244  1.00  0.00           H  
ATOM   3103  H   LYS   852     -89.264  29.757  15.099  1.00  0.00           H  
ATOM   3104  HB3 LYS   852     -91.413  28.355  14.110  1.00  0.00           H  
ATOM   3105  HB2 LYS   852     -90.745  27.886  15.524  1.00  0.00           H  
ATOM   3106  N   GLN   853     -89.335  29.128  11.796  1.00  0.00           N  
ATOM   3107  CA  GLN   853     -89.394  29.386  10.353  1.00  0.00           C  
ATOM   3108  C   GLN   853     -88.016  29.418   9.709  1.00  0.00           C  
ATOM   3109  O   GLN   853     -87.894  29.524   8.492  1.00  0.00           O  
ATOM   3110  CB  GLN   853     -90.150  30.704  10.049  1.00  0.00           C  
ATOM   3111  CG  GLN   853     -91.674  30.607  10.260  1.00  0.00           C  
ATOM   3112  CD  GLN   853     -92.424  29.672   9.325  1.00  0.00           C  
ATOM   3113  HG2 GLN   853     -91.838  30.307  11.213  1.00  0.00           H  
ATOM   3114  HA  GLN   853     -89.918  28.631   9.928  1.00  0.00           H  
ATOM   3115  HG3 GLN   853     -92.061  31.538  10.164  1.00  0.00           H  
ATOM   3116  H   GLN   853     -89.177  29.910  12.501  1.00  0.00           H  
ATOM   3117  HB3 GLN   853     -89.987  30.952   9.097  1.00  0.00           H  
ATOM   3118  HB2 GLN   853     -89.801  31.416  10.652  1.00  0.00           H  
ATOM   3119 HE22 GLN   853     -94.086  29.876  10.458  1.00  0.00           H  
ATOM   3120  OE1 GLN   853     -91.905  29.167   8.319  1.00  0.00           O  
ATOM   3121  NE2 GLN   853     -93.692  29.439   9.627  1.00  0.00           N  
ATOM   3122 HE21 GLN   853     -94.268  28.832   9.039  1.00  0.00           H  
ATOM   3123  N   LEU   854     -86.978  29.320  10.522  1.00  0.00           N  
ATOM   3124  CA  LEU   854     -85.615  29.220  10.032  1.00  0.00           C  
ATOM   3125  C   LEU   854     -85.409  27.806   9.482  1.00  0.00           C  
ATOM   3126  O   LEU   854     -85.971  26.840  10.001  1.00  0.00           O  
ATOM   3127  CB  LEU   854     -84.664  29.500  11.181  1.00  0.00           C  
ATOM   3128  CG  LEU   854     -83.376  30.202  10.888  1.00  0.00           C  
ATOM   3129  CD1 LEU   854     -83.606  31.540  10.211  1.00  0.00           C  
ATOM   3130  CD2 LEU   854     -82.645  30.483  12.166  1.00  0.00           C  
ATOM   3131 HD22 LEU   854     -82.445  29.624  12.647  1.00  0.00           H  
ATOM   3132 HD23 LEU   854     -81.780  30.954  11.974  1.00  0.00           H  
ATOM   3133 HD21 LEU   854     -83.204  31.065  12.764  1.00  0.00           H  
ATOM   3134  H   LEU   854     -87.221  29.321  11.539  1.00  0.00           H  
ATOM   3135 HD13 LEU   854     -84.155  32.129  10.806  1.00  0.00           H  
ATOM   3136 HD12 LEU   854     -82.726  31.982  10.030  1.00  0.00           H  
ATOM   3137 HD11 LEU   854     -84.090  31.401   9.346  1.00  0.00           H  
ATOM   3138  HA  LEU   854     -85.489  29.866   9.286  1.00  0.00           H  
ATOM   3139  HG  LEU   854     -82.805  29.627  10.287  1.00  0.00           H  
ATOM   3140  HB3 LEU   854     -84.441  28.613  11.611  1.00  0.00           H  
ATOM   3141  HB2 LEU   854     -85.168  30.054  11.861  1.00  0.00           H  
ATOM   3142  N   HIS   855     -84.639  27.682   8.431  1.00  0.00           N  
ATOM   3143  CA  HIS   855     -84.395  26.368   7.846  1.00  0.00           C  
ATOM   3144  C   HIS   855     -83.341  25.629   8.691  1.00  0.00           C  
ATOM   3145  O   HIS   855     -82.817  26.182   9.675  1.00  0.00           O  
ATOM   3146  CB  HIS   855     -83.936  26.519   6.378  1.00  0.00           C  
ATOM   3147  CG  HIS   855     -82.652  27.289   6.227  1.00  0.00           C  
ATOM   3148  H   HIS   855     -84.232  28.555   8.061  1.00  0.00           H  
ATOM   3149  HA  HIS   855     -85.240  25.839   7.877  1.00  0.00           H  
ATOM   3150  HB3 HIS   855     -84.653  26.996   5.865  1.00  0.00           H  
ATOM   3151  HB2 HIS   855     -83.806  25.606   5.986  1.00  0.00           H  
ATOM   3152  CD2 HIS   855     -81.459  26.900   5.709  1.00  0.00           C  
ATOM   3153  HD1 HIS   855     -83.243  29.148   7.072  1.00  0.00           H  
ATOM   3154  HE1 HIS   855     -80.926  29.912   6.529  1.00  0.00           H  
ATOM   3155  CE1 HIS   855     -81.308  28.992   6.355  1.00  0.00           C  
ATOM   3156  ND1 HIS   855     -82.545  28.620   6.650  1.00  0.00           N  
ATOM   3157  NE2 HIS   855     -80.613  27.992   5.789  1.00  0.00           N  
ATOM   3158  HD2 HIS   855     -81.232  26.008   5.342  1.00  0.00           H  
ATOM   3159  N   ASN   856     -83.046  24.383   8.321  1.00  0.00           N  
ATOM   3160  CA  ASN   856     -82.015  23.571   8.932  1.00  0.00           C  
ATOM   3161  C   ASN   856     -82.235  23.410  10.463  1.00  0.00           C  
ATOM   3162  O   ASN   856     -81.367  23.719  11.281  1.00  0.00           O  
ATOM   3163  CB  ASN   856     -80.653  24.182   8.591  1.00  0.00           C  
ATOM   3164  CG  ASN   856     -79.472  23.375   9.003  1.00  0.00           C  
ATOM   3165  HA  ASN   856     -82.079  22.643   8.543  1.00  0.00           H  
ATOM   3166  H   ASN   856     -83.647  24.033   7.522  1.00  0.00           H  
ATOM   3167  HB3 ASN   856     -80.605  25.089   9.035  1.00  0.00           H  
ATOM   3168  HB2 ASN   856     -80.623  24.325   7.591  1.00  0.00           H  
ATOM   3169  OD1 ASN   856     -79.546  22.168   9.205  1.00  0.00           O  
ATOM   3170  ND2 ASN   856     -78.369  24.049   9.214  1.00  0.00           N  
ATOM   3171 HD22 ASN   856     -77.514  23.568   9.494  1.00  0.00           H  
ATOM   3172 HD21 ASN   856     -78.345  25.045   9.105  1.00  0.00           H  
ATOM   3173  N   ARG   857     -83.410  22.925  10.836  1.00  0.00           N  
ATOM   3174  CA  ARG   857     -83.723  22.637  12.228  1.00  0.00           C  
ATOM   3175  C   ARG   857     -83.296  21.202  12.490  1.00  0.00           C  
ATOM   3176  O   ARG   857     -83.665  20.311  11.718  1.00  0.00           O  
ATOM   3177  CB  ARG   857     -85.208  22.886  12.524  1.00  0.00           C  
ATOM   3178  CG  ARG   857     -85.497  24.389  12.617  1.00  0.00           C  
ATOM   3179  CD  ARG   857     -86.929  24.841  12.392  1.00  0.00           C  
ATOM   3180  NE  ARG   857     -87.722  24.022  11.474  1.00  0.00           N  
ATOM   3181  CZ  ARG   857     -88.752  23.262  11.834  1.00  0.00           C  
ATOM   3182  NH1 ARG   857     -89.159  23.238  13.093  1.00  0.00           N  
ATOM   3183  NH2 ARG   857     -89.419  22.567  10.927  1.00  0.00           N  
ATOM   3184  HG3 ARG   857     -84.907  24.876  11.941  1.00  0.00           H  
ATOM   3185  HA  ARG   857     -83.196  23.241  12.812  1.00  0.00           H  
ATOM   3186  HE  ARG   857     -87.468  24.036  10.497  1.00  0.00           H  
ATOM   3187  HG2 ARG   857     -85.206  24.720  13.538  1.00  0.00           H  
ATOM   3188 HH22 ARG   857     -90.179  21.982  11.194  1.00  0.00           H  
ATOM   3189 HH21 ARG   857     -89.159  22.629   9.957  1.00  0.00           H  
ATOM   3190  H   ARG   857     -84.084  22.769  10.055  1.00  0.00           H  
ATOM   3191  HD3 ARG   857     -86.902  25.791  12.041  1.00  0.00           H  
ATOM   3192  HD2 ARG   857     -87.393  24.863  13.292  1.00  0.00           H  
ATOM   3193 HH12 ARG   857     -89.930  22.642  13.356  1.00  0.00           H  
ATOM   3194 HH11 ARG   857     -88.712  23.803  13.781  1.00  0.00           H  
ATOM   3195  HB3 ARG   857     -85.426  22.481  13.389  1.00  0.00           H  
ATOM   3196  HB2 ARG   857     -85.739  22.519  11.787  1.00  0.00           H  
ATOM   3197  N   ARG   858     -82.457  20.987  13.527  1.00  0.00           N  
ATOM   3198  CA  ARG   858     -81.930  19.664  13.865  1.00  0.00           C  
ATOM   3199  C   ARG   858     -82.147  19.284  15.303  1.00  0.00           C  
ATOM   3200  O   ARG   858     -82.064  20.149  16.182  1.00  0.00           O  
ATOM   3201  CB  ARG   858     -80.429  19.574  13.574  1.00  0.00           C  
ATOM   3202  CG  ARG   858     -80.125  19.502  12.116  1.00  0.00           C  
ATOM   3203  CD  ARG   858     -78.664  19.290  11.824  1.00  0.00           C  
ATOM   3204  NE  ARG   858     -78.370  19.907  10.537  1.00  0.00           N  
ATOM   3205  CZ  ARG   858     -77.246  19.746   9.859  1.00  0.00           C  
ATOM   3206  NH1 ARG   858     -76.273  18.983  10.340  1.00  0.00           N  
ATOM   3207  NH2 ARG   858     -77.087  20.342   8.686  1.00  0.00           N  
ATOM   3208  HG3 ARG   858     -80.410  20.358  11.665  1.00  0.00           H  
ATOM   3209  HA  ARG   858     -82.389  18.978  13.267  1.00  0.00           H  
ATOM   3210  HE  ARG   858     -79.081  20.505  10.132  1.00  0.00           H  
ATOM   3211  HG2 ARG   858     -80.639  18.742  11.697  1.00  0.00           H  
ATOM   3212 HH22 ARG   858     -76.234  20.241   8.176  1.00  0.00           H  
ATOM   3213 HH21 ARG   858     -77.829  20.900   8.303  1.00  0.00           H  
ATOM   3214  H   ARG   858     -82.221  21.851  14.063  1.00  0.00           H  
ATOM   3215  HD3 ARG   858     -78.491  18.324  11.771  1.00  0.00           H  
ATOM   3216  HD2 ARG   858     -78.135  19.729  12.526  1.00  0.00           H  
ATOM   3217 HH12 ARG   858     -75.413  18.884   9.821  1.00  0.00           H  
ATOM   3218 HH11 ARG   858     -76.386  18.507  11.208  1.00  0.00           H  
ATOM   3219  HB3 ARG   858     -80.083  18.755  14.017  1.00  0.00           H  
ATOM   3220  HB2 ARG   858     -79.997  20.384  13.955  1.00  0.00           H  
ATOM   3221  N   LEU   859     -82.384  17.970  15.540  1.00  0.00           N  
ATOM   3222  CA  LEU   859     -82.535  17.383  16.863  1.00  0.00           C  
ATOM   3223  C   LEU   859     -81.155  16.965  17.325  1.00  0.00           C  
ATOM   3224  O   LEU   859     -80.577  16.019  16.780  1.00  0.00           O  
ATOM   3225  CB  LEU   859     -83.521  16.197  16.848  1.00  0.00           C  
ATOM   3226  CG  LEU   859     -84.060  15.801  18.227  1.00  0.00           C  
ATOM   3227  CD1 LEU   859     -85.037  16.860  18.773  1.00  0.00           C  
ATOM   3228  CD2 LEU   859     -84.722  14.416  18.176  1.00  0.00           C  
ATOM   3229 HD22 LEU   859     -84.047  13.741  17.885  1.00  0.00           H  
ATOM   3230 HD23 LEU   859     -85.064  14.182  19.084  1.00  0.00           H  
ATOM   3231 HD21 LEU   859     -85.479  14.438  17.526  1.00  0.00           H  
ATOM   3232  H   LEU   859     -82.450  17.403  14.651  1.00  0.00           H  
ATOM   3233 HD13 LEU   859     -85.805  16.950  18.143  1.00  0.00           H  
ATOM   3234 HD12 LEU   859     -85.365  16.569  19.668  1.00  0.00           H  
ATOM   3235 HD11 LEU   859     -84.560  17.732  18.854  1.00  0.00           H  
ATOM   3236  HA  LEU   859     -82.884  18.076  17.483  1.00  0.00           H  
ATOM   3237  HG  LEU   859     -83.294  15.707  18.864  1.00  0.00           H  
ATOM   3238  HB3 LEU   859     -83.047  15.416  16.476  1.00  0.00           H  
ATOM   3239  HB2 LEU   859     -84.293  16.455  16.288  1.00  0.00           H  
ATOM   3240  N   LEU   860     -80.609  17.701  18.297  1.00  0.00           N  
ATOM   3241  CA  LEU   860     -79.225  17.521  18.758  1.00  0.00           C  
ATOM   3242  C   LEU   860     -79.097  17.297  20.258  1.00  0.00           C  
ATOM   3243  O   LEU   860     -79.963  17.683  21.031  1.00  0.00           O  
ATOM   3244  CB  LEU   860     -78.389  18.759  18.363  1.00  0.00           C  
ATOM   3245  CG  LEU   860     -78.268  19.047  16.865  1.00  0.00           C  
ATOM   3246  CD1 LEU   860     -77.657  20.469  16.634  1.00  0.00           C  
ATOM   3247  CD2 LEU   860     -77.475  17.920  16.134  1.00  0.00           C  
ATOM   3248 HD22 LEU   860     -77.958  17.061  16.261  1.00  0.00           H  
ATOM   3249 HD23 LEU   860     -77.421  18.147  15.168  1.00  0.00           H  
ATOM   3250 HD21 LEU   860     -76.564  17.867  16.529  1.00  0.00           H  
ATOM   3251  H   LEU   860     -81.251  18.419  18.704  1.00  0.00           H  
ATOM   3252 HD13 LEU   860     -76.756  20.495  17.053  1.00  0.00           H  
ATOM   3253 HD12 LEU   860     -77.591  20.626  15.655  1.00  0.00           H  
ATOM   3254 HD11 LEU   860     -78.257  21.140  17.055  1.00  0.00           H  
ATOM   3255  HA  LEU   860     -78.836  16.712  18.278  1.00  0.00           H  
ATOM   3256  HG  LEU   860     -79.168  19.022  16.445  1.00  0.00           H  
ATOM   3257  HB3 LEU   860     -77.470  18.625  18.719  1.00  0.00           H  
ATOM   3258  HB2 LEU   860     -78.812  19.554  18.789  1.00  0.00           H  
ATOM   3259  N   TRP   861     -77.983  16.711  20.647  1.00  0.00           N  
ATOM   3260  CA  TRP   861     -77.673  16.336  22.023  1.00  0.00           C  
ATOM   3261  C   TRP   861     -77.053  17.465  22.823  1.00  0.00           C  
ATOM   3262  O   TRP   861     -76.216  18.204  22.312  1.00  0.00           O  
ATOM   3263  CB  TRP   861     -76.673  15.163  22.047  1.00  0.00           C  
ATOM   3264  CG  TRP   861     -77.148  13.911  21.389  1.00  0.00           C  
ATOM   3265  CD1 TRP   861     -76.733  13.406  20.192  1.00  0.00           C  
ATOM   3266  CD2 TRP   861     -78.108  12.979  21.915  1.00  0.00           C  
ATOM   3267  CE2 TRP   861     -78.221  11.927  20.983  1.00  0.00           C  
ATOM   3268  CE3 TRP   861     -78.878  12.931  23.087  1.00  0.00           C  
ATOM   3269  NE1 TRP   861     -77.351  12.201  19.953  1.00  0.00           N  
ATOM   3270  CZ2 TRP   861     -79.091  10.845  21.177  1.00  0.00           C  
ATOM   3271  CZ3 TRP   861     -79.740  11.853  23.277  1.00  0.00           C  
ATOM   3272  CH2 TRP   861     -79.864  10.847  22.312  1.00  0.00           C  
ATOM   3273  HH2 TRP   861     -80.532  10.117  22.459  1.00  0.00           H  
ATOM   3274  HA  TRP   861     -78.547  16.083  22.474  1.00  0.00           H  
ATOM   3275  HE1 TRP   861     -77.196  11.614  19.159  1.00  0.00           H  
ATOM   3276  HE3 TRP   861     -78.814  13.648  23.773  1.00  0.00           H  
ATOM   3277  HZ3 TRP   861     -80.273  11.806  24.115  1.00  0.00           H  
ATOM   3278  HZ2 TRP   861     -79.135  10.106  20.501  1.00  0.00           H  
ATOM   3279  HD1 TRP   861     -76.079  13.842  19.578  1.00  0.00           H  
ATOM   3280  H   TRP   861     -77.302  16.525  19.852  1.00  0.00           H  
ATOM   3281  HB3 TRP   861     -76.467  14.943  22.999  1.00  0.00           H  
ATOM   3282  HB2 TRP   861     -75.839  15.451  21.580  1.00  0.00           H  
ATOM   3283  N   HIS   862     -77.389  17.528  24.105  1.00  0.00           N  
ATOM   3284  CA  HIS   862     -76.735  18.444  25.042  1.00  0.00           C  
ATOM   3285  C   HIS   862     -76.625  17.750  26.390  1.00  0.00           C  
ATOM   3286  O   HIS   862     -77.640  17.457  27.016  1.00  0.00           O  
ATOM   3287  CB  HIS   862     -77.442  19.800  25.158  1.00  0.00           C  
ATOM   3288  CG  HIS   862     -76.693  20.736  26.063  1.00  0.00           C  
ATOM   3289  H   HIS   862     -78.152  16.876  24.388  1.00  0.00           H  
ATOM   3290  HA  HIS   862     -75.816  18.635  24.707  1.00  0.00           H  
ATOM   3291  HB3 HIS   862     -78.354  19.661  25.533  1.00  0.00           H  
ATOM   3292  HB2 HIS   862     -77.503  20.215  24.255  1.00  0.00           H  
ATOM   3293  CD2 HIS   862     -76.723  20.847  27.414  1.00  0.00           C  
ATOM   3294  HD1 HIS   862     -75.528  21.761  24.625  1.00  0.00           H  
ATOM   3295  HE1 HIS   862     -74.523  22.952  26.565  1.00  0.00           H  
ATOM   3296  CE1 HIS   862     -75.250  22.250  26.616  1.00  0.00           C  
ATOM   3297  ND1 HIS   862     -75.763  21.622  25.564  1.00  0.00           N  
ATOM   3298  NE2 HIS   862     -75.812  21.839  27.752  1.00  0.00           N  
ATOM   3299  HD2 HIS   862     -77.281  20.327  28.044  1.00  0.00           H  
ATOM   3300  N   GLY   863     -75.399  17.474  26.804  1.00  0.00           N  
ATOM   3301  CA  GLY   863     -75.106  16.835  28.085  1.00  0.00           C  
ATOM   3302  C   GLY   863     -74.671  17.855  29.124  1.00  0.00           C  
ATOM   3303  O   GLY   863     -74.085  18.899  28.795  1.00  0.00           O  
ATOM   3304  H   GLY   863     -74.644  17.755  26.129  1.00  0.00           H  
ATOM   3305  HA2 GLY   863     -75.929  16.353  28.413  1.00  0.00           H  
ATOM   3306  HA3 GLY   863     -74.374  16.153  27.958  1.00  0.00           H  
ATOM   3307  N   SER   864     -74.969  17.565  30.384  1.00  0.00           N  
ATOM   3308  CA  SER   864     -74.599  18.400  31.523  1.00  0.00           C  
ATOM   3309  C   SER   864     -74.673  17.578  32.794  1.00  0.00           C  
ATOM   3310  O   SER   864     -75.348  16.537  32.812  1.00  0.00           O  
ATOM   3311  CB  SER   864     -75.519  19.621  31.625  1.00  0.00           C  
ATOM   3312  OG  SER   864     -75.007  20.560  32.555  1.00  0.00           O  
ATOM   3313  H   SER   864     -75.506  16.664  30.497  1.00  0.00           H  
ATOM   3314  HA  SER   864     -73.651  18.695  31.396  1.00  0.00           H  
ATOM   3315  HB3 SER   864     -76.417  19.320  31.928  1.00  0.00           H  
ATOM   3316  HB2 SER   864     -75.581  20.050  30.731  1.00  0.00           H  
ATOM   3317  HG  SER   864     -75.205  20.251  33.484  1.00  0.00           H  
ATOM   3318  N   ARG   865     -73.996  18.034  33.860  1.00  0.00           N  
ATOM   3319  CA  ARG   865     -74.026  17.354  35.164  1.00  0.00           C  
ATOM   3320  C   ARG   865     -75.457  17.327  35.686  1.00  0.00           C  
ATOM   3321  O   ARG   865     -76.198  18.300  35.487  1.00  0.00           O  
ATOM   3322  CB  ARG   865     -73.106  18.063  36.176  1.00  0.00           C  
ATOM   3323  CG  ARG   865     -71.637  17.801  35.927  1.00  0.00           C  
ATOM   3324  CD  ARG   865     -70.800  18.672  36.815  1.00  0.00           C  
ATOM   3325  NE  ARG   865     -69.469  18.873  36.256  1.00  0.00           N  
ATOM   3326  CZ  ARG   865     -68.359  18.328  36.731  1.00  0.00           C  
ATOM   3327  NH1 ARG   865     -68.405  17.519  37.779  1.00  0.00           N  
ATOM   3328  NH2 ARG   865     -67.193  18.576  36.152  1.00  0.00           N  
ATOM   3329  HG3 ARG   865     -71.420  18.011  34.980  1.00  0.00           H  
ATOM   3330  HA  ARG   865     -73.708  16.415  35.042  1.00  0.00           H  
ATOM   3331  HE  ARG   865     -69.387  19.473  35.445  1.00  0.00           H  
ATOM   3332  HG2 ARG   865     -71.432  16.850  36.128  1.00  0.00           H  
ATOM   3333 HH22 ARG   865     -66.352  18.184  36.516  1.00  0.00           H  
ATOM   3334 HH21 ARG   865     -67.154  19.164  35.338  1.00  0.00           H  
ATOM   3335  H   ARG   865     -73.453  18.903  33.684  1.00  0.00           H  
ATOM   3336  HD3 ARG   865     -70.717  18.231  37.705  1.00  0.00           H  
ATOM   3337  HD2 ARG   865     -71.250  19.555  36.910  1.00  0.00           H  
ATOM   3338 HH12 ARG   865     -67.549  17.125  38.143  1.00  0.00           H  
ATOM   3339 HH11 ARG   865     -69.276  17.296  38.209  1.00  0.00           H  
ATOM   3340  HB3 ARG   865     -73.336  17.732  37.081  1.00  0.00           H  
ATOM   3341  HB2 ARG   865     -73.269  19.038  36.105  1.00  0.00           H  
ATOM   3342  N   THR   866     -75.837  16.230  36.352  1.00  0.00           N  
ATOM   3343  CA  THR   866     -77.182  16.044  36.925  1.00  0.00           C  
ATOM   3344  C   THR   866     -77.576  17.196  37.849  1.00  0.00           C  
ATOM   3345  O   THR   866     -78.748  17.602  37.841  1.00  0.00           O  
ATOM   3346  CB  THR   866     -77.245  14.694  37.659  1.00  0.00           C  
ATOM   3347  CG2 THR   866     -78.619  14.402  38.255  1.00  0.00           C  
ATOM   3348  OG1 THR   866     -76.927  13.686  36.698  1.00  0.00           O  
ATOM   3349  HA  THR   866     -77.845  16.005  36.165  1.00  0.00           H  
ATOM   3350 HG22 THR   866     -78.765  13.411  38.298  1.00  0.00           H  
ATOM   3351 HG21 THR   866     -78.674  14.784  39.180  1.00  0.00           H  
ATOM   3352  H   THR   866     -75.086  15.501  36.434  1.00  0.00           H  
ATOM   3353  HB  THR   866     -76.539  14.682  38.382  1.00  0.00           H  
ATOM   3354 HG23 THR   866     -79.331  14.817  37.683  1.00  0.00           H  
ATOM   3355  HG1 THR   866     -76.271  14.039  36.021  1.00  0.00           H  
ATOM   3356  N   THR   867     -76.597  17.757  38.602  1.00  0.00           N  
ATOM   3357  CA  THR   867     -76.826  18.861  39.547  1.00  0.00           C  
ATOM   3358  C   THR   867     -77.146  20.183  38.830  1.00  0.00           C  
ATOM   3359  O   THR   867     -77.506  21.161  39.484  1.00  0.00           O  
ATOM   3360  CB  THR   867     -75.627  19.011  40.506  1.00  0.00           C  
ATOM   3361  CG2 THR   867     -75.551  17.852  41.527  1.00  0.00           C  
ATOM   3362  OG1 THR   867     -74.414  19.114  39.728  1.00  0.00           O  
ATOM   3363  HA  THR   867     -77.615  18.621  40.130  1.00  0.00           H  
ATOM   3364 HG22 THR   867     -75.912  17.021  41.107  1.00  0.00           H  
ATOM   3365 HG21 THR   867     -74.598  17.711  41.792  1.00  0.00           H  
ATOM   3366  H   THR   867     -75.655  17.328  38.447  1.00  0.00           H  
ATOM   3367  HB  THR   867     -75.734  19.872  41.036  1.00  0.00           H  
ATOM   3368 HG23 THR   867     -76.095  18.087  42.331  1.00  0.00           H  
ATOM   3369  HG1 THR   867     -74.158  20.078  39.617  1.00  0.00           H  
ATOM   3370  N   ASN   868     -77.071  20.218  37.495  1.00  0.00           N  
ATOM   3371  CA  ASN   868     -77.438  21.434  36.738  1.00  0.00           C  
ATOM   3372  C   ASN   868     -78.863  21.400  36.190  1.00  0.00           C  
ATOM   3373  O   ASN   868     -79.346  22.417  35.694  1.00  0.00           O  
ATOM   3374  CB  ASN   868     -76.482  21.623  35.547  1.00  0.00           C  
ATOM   3375  CG  ASN   868     -75.071  21.969  35.932  1.00  0.00           C  
ATOM   3376  HA  ASN   868     -77.387  22.208  37.390  1.00  0.00           H  
ATOM   3377  H   ASN   868     -76.744  19.349  37.049  1.00  0.00           H  
ATOM   3378  HB3 ASN   868     -76.852  22.357  34.970  1.00  0.00           H  
ATOM   3379  HB2 ASN   868     -76.476  20.768  35.020  1.00  0.00           H  
ATOM   3380  OD1 ASN   868     -74.813  22.612  36.938  1.00  0.00           O  
ATOM   3381  ND2 ASN   868     -74.119  21.559  35.123  1.00  0.00           N  
ATOM   3382 HD22 ASN   868     -73.152  21.752  35.325  1.00  0.00           H  
ATOM   3383 HD21 ASN   868     -74.348  21.045  34.289  1.00  0.00           H  
ATOM   3384  N   PHE   869     -79.518  20.235  36.213  1.00  0.00           N  
ATOM   3385  CA  PHE   869     -80.808  20.071  35.546  1.00  0.00           C  
ATOM   3386  C   PHE   869     -81.980  20.809  36.190  1.00  0.00           C  
ATOM   3387  O   PHE   869     -82.885  21.176  35.446  1.00  0.00           O  
ATOM   3388  CB  PHE   869     -81.142  18.597  35.349  1.00  0.00           C  
ATOM   3389  CG  PHE   869     -80.512  18.156  34.045  1.00  0.00           C  
ATOM   3390  CD1 PHE   869     -79.169  17.776  33.994  1.00  0.00           C  
ATOM   3391  CD2 PHE   869     -81.225  18.236  32.845  1.00  0.00           C  
ATOM   3392  CE1 PHE   869     -78.564  17.428  32.777  1.00  0.00           C  
ATOM   3393  CE2 PHE   869     -80.621  17.884  31.629  1.00  0.00           C  
ATOM   3394  CZ  PHE   869     -79.301  17.456  31.604  1.00  0.00           C  
ATOM   3395  HZ  PHE   869     -78.881  17.168  30.744  1.00  0.00           H  
ATOM   3396  HA  PHE   869     -80.703  20.457  34.605  1.00  0.00           H  
ATOM   3397  HE1 PHE   869     -77.595  17.162  32.771  1.00  0.00           H  
ATOM   3398  HE2 PHE   869     -81.159  17.948  30.774  1.00  0.00           H  
ATOM   3399  H   PHE   869     -79.040  19.478  36.734  1.00  0.00           H  
ATOM   3400  HD2 PHE   869     -82.172  18.545  32.851  1.00  0.00           H  
ATOM   3401  HD1 PHE   869     -78.629  17.748  34.827  1.00  0.00           H  
ATOM   3402  HB3 PHE   869     -82.097  18.509  35.263  1.00  0.00           H  
ATOM   3403  HB2 PHE   869     -80.735  18.093  36.062  1.00  0.00           H  
ATOM   3404  N   ALA   870     -81.955  21.129  37.488  1.00  0.00           N  
ATOM   3405  CA  ALA   870     -83.052  21.926  38.038  1.00  0.00           C  
ATOM   3406  C   ALA   870     -82.998  23.334  37.434  1.00  0.00           C  
ATOM   3407  O   ALA   870     -84.042  23.895  37.075  1.00  0.00           O  
ATOM   3408  CB  ALA   870     -82.985  21.983  39.561  1.00  0.00           C  
ATOM   3409  H   ALA   870     -81.158  20.790  38.019  1.00  0.00           H  
ATOM   3410  HA  ALA   870     -83.920  21.504  37.783  1.00  0.00           H  
ATOM   3411  HB1 ALA   870     -82.174  21.493  39.877  1.00  0.00           H  
ATOM   3412  HB3 ALA   870     -82.935  22.936  39.856  1.00  0.00           H  
ATOM   3413  HB2 ALA   870     -83.803  21.557  39.946  1.00  0.00           H  
ATOM   3414  N   GLY   871     -81.776  23.855  37.264  1.00  0.00           N  
ATOM   3415  CA  GLY   871     -81.535  25.145  36.620  1.00  0.00           C  
ATOM   3416  C   GLY   871     -81.876  25.103  35.134  1.00  0.00           C  
ATOM   3417  O   GLY   871     -82.514  26.016  34.616  1.00  0.00           O  
ATOM   3418  H   GLY   871     -81.003  23.252  37.636  1.00  0.00           H  
ATOM   3419  HA2 GLY   871     -82.095  25.853  37.070  1.00  0.00           H  
ATOM   3420  HA3 GLY   871     -80.565  25.398  36.731  1.00  0.00           H  
ATOM   3421  N   ILE   872     -81.488  24.020  34.435  1.00  0.00           N  
ATOM   3422  CA  ILE   872     -81.759  23.876  32.996  1.00  0.00           C  
ATOM   3423  C   ILE   872     -83.262  23.756  32.735  1.00  0.00           C  
ATOM   3424  O   ILE   872     -83.764  24.402  31.814  1.00  0.00           O  
ATOM   3425  CB  ILE   872     -80.978  22.698  32.358  1.00  0.00           C  
ATOM   3426  CG1 ILE   872     -79.461  23.000  32.359  1.00  0.00           C  
ATOM   3427  CG2 ILE   872     -81.496  22.394  30.924  1.00  0.00           C  
ATOM   3428  CD1 ILE   872     -78.566  21.731  32.168  1.00  0.00           C  
ATOM   3429  HA  ILE   872     -81.461  24.733  32.570  1.00  0.00           H  
ATOM   3430 HG22 ILE   872     -81.005  21.602  30.581  1.00  0.00           H  
ATOM   3431 HG21 ILE   872     -82.470  22.208  30.982  1.00  0.00           H  
ATOM   3432  HB  ILE   872     -81.127  21.894  32.917  1.00  0.00           H  
ATOM   3433 HG12 ILE   872     -79.259  23.631  31.622  1.00  0.00           H  
ATOM   3434 HG13 ILE   872     -79.220  23.411  33.229  1.00  0.00           H  
ATOM   3435 HD13 ILE   872     -78.798  21.322  31.296  1.00  0.00           H  
ATOM   3436  H   ILE   872     -80.987  23.305  34.995  1.00  0.00           H  
ATOM   3437 HD12 ILE   872     -77.619  22.020  32.182  1.00  0.00           H  
ATOM   3438 HG23 ILE   872     -81.321  23.191  30.359  1.00  0.00           H  
ATOM   3439 HD11 ILE   872     -78.757  21.108  32.914  1.00  0.00           H  
ATOM   3440  N   LEU   873     -83.979  22.978  33.535  1.00  0.00           N  
ATOM   3441  CA  LEU   873     -85.413  22.875  33.303  1.00  0.00           C  
ATOM   3442  C   LEU   873     -86.133  24.163  33.690  1.00  0.00           C  
ATOM   3443  O   LEU   873     -87.030  24.578  32.953  1.00  0.00           O  
ATOM   3444  CB  LEU   873     -86.044  21.663  33.998  1.00  0.00           C  
ATOM   3445  CG  LEU   873     -85.507  20.301  33.521  1.00  0.00           C  
ATOM   3446  CD1 LEU   873     -86.136  19.156  34.285  1.00  0.00           C  
ATOM   3447  CD2 LEU   873     -85.668  20.115  31.995  1.00  0.00           C  
ATOM   3448 HD22 LEU   873     -85.163  20.835  31.527  1.00  0.00           H  
ATOM   3449 HD23 LEU   873     -85.307  19.223  31.739  1.00  0.00           H  
ATOM   3450 HD21 LEU   873     -86.635  20.171  31.763  1.00  0.00           H  
ATOM   3451  H   LEU   873     -83.472  22.495  34.272  1.00  0.00           H  
ATOM   3452 HD13 LEU   873     -87.129  19.165  34.153  1.00  0.00           H  
ATOM   3453 HD12 LEU   873     -85.768  18.285  33.954  1.00  0.00           H  
ATOM   3454 HD11 LEU   873     -85.933  19.248  35.262  1.00  0.00           H  
ATOM   3455  HA  LEU   873     -85.570  22.708  32.321  1.00  0.00           H  
ATOM   3456  HG  LEU   873     -84.512  20.288  33.651  1.00  0.00           H  
ATOM   3457  HB3 LEU   873     -87.014  21.676  33.817  1.00  0.00           H  
ATOM   3458  HB2 LEU   873     -85.854  21.731  34.966  1.00  0.00           H  
ATOM   3459  N   SER   874     -85.759  24.813  34.814  1.00  0.00           N  
ATOM   3460  CA  SER   874     -86.503  26.025  35.170  1.00  0.00           C  
ATOM   3461  C   SER   874     -86.123  27.228  34.307  1.00  0.00           C  
ATOM   3462  O   SER   874     -86.984  28.056  34.015  1.00  0.00           O  
ATOM   3463  CB  SER   874     -86.345  26.363  36.652  1.00  0.00           C  
ATOM   3464  OG  SER   874     -85.011  26.634  37.035  1.00  0.00           O  
ATOM   3465  H   SER   874     -84.994  24.418  35.329  1.00  0.00           H  
ATOM   3466  HA  SER   874     -87.488  25.839  35.024  1.00  0.00           H  
ATOM   3467  HB3 SER   874     -86.686  25.587  37.196  1.00  0.00           H  
ATOM   3468  HB2 SER   874     -86.912  27.169  36.860  1.00  0.00           H  
ATOM   3469  HG  SER   874     -84.512  25.774  37.140  1.00  0.00           H  
ATOM   3470  N   GLN   875     -84.873  27.328  33.864  1.00  0.00           N  
ATOM   3471  CA  GLN   875     -84.462  28.538  33.124  1.00  0.00           C  
ATOM   3472  C   GLN   875     -84.033  28.270  31.668  1.00  0.00           C  
ATOM   3473  O   GLN   875     -83.799  29.213  30.925  1.00  0.00           O  
ATOM   3474  CB  GLN   875     -83.301  29.226  33.899  1.00  0.00           C  
ATOM   3475  CG  GLN   875     -83.742  29.770  35.266  1.00  0.00           C  
ATOM   3476  CD  GLN   875     -82.654  30.523  35.997  1.00  0.00           C  
ATOM   3477  HG2 GLN   875     -84.521  30.385  35.121  1.00  0.00           H  
ATOM   3478  HA  GLN   875     -85.260  29.166  33.096  1.00  0.00           H  
ATOM   3479  HG3 GLN   875     -84.037  28.995  35.830  1.00  0.00           H  
ATOM   3480  H   GLN   875     -84.255  26.544  34.066  1.00  0.00           H  
ATOM   3481  HB3 GLN   875     -82.968  29.986  33.354  1.00  0.00           H  
ATOM   3482  HB2 GLN   875     -82.584  28.558  34.047  1.00  0.00           H  
ATOM   3483 HE22 GLN   875     -83.717  30.401  37.710  1.00  0.00           H  
ATOM   3484  OE1 GLN   875     -81.647  30.959  35.421  1.00  0.00           O  
ATOM   3485  NE2 GLN   875     -82.853  30.735  37.285  1.00  0.00           N  
ATOM   3486 HE21 GLN   875     -82.156  31.226  37.851  1.00  0.00           H  
ATOM   3487  N   GLY   876     -83.929  27.011  31.284  1.00  0.00           N  
ATOM   3488  CA  GLY   876     -83.504  26.635  29.939  1.00  0.00           C  
ATOM   3489  C   GLY   876     -81.995  26.639  29.774  1.00  0.00           C  
ATOM   3490  O   GLY   876     -81.246  26.960  30.713  1.00  0.00           O  
ATOM   3491  H   GLY   876     -84.175  26.309  32.018  1.00  0.00           H  
ATOM   3492  HA2 GLY   876     -83.862  25.710  29.723  1.00  0.00           H  
ATOM   3493  HA3 GLY   876     -83.916  27.276  29.268  1.00  0.00           H  
ATOM   3494  N   LEU   877     -81.532  26.249  28.580  1.00  0.00           N  
ATOM   3495  CA  LEU   877     -80.105  26.311  28.280  1.00  0.00           C  
ATOM   3496  C   LEU   877     -79.721  27.790  28.159  1.00  0.00           C  
ATOM   3497  O   LEU   877     -80.445  28.599  27.553  1.00  0.00           O  
ATOM   3498  CB  LEU   877     -79.740  25.515  27.017  1.00  0.00           C  
ATOM   3499  CG  LEU   877     -79.894  23.993  27.131  1.00  0.00           C  
ATOM   3500  CD1 LEU   877     -79.536  23.328  25.820  1.00  0.00           C  
ATOM   3501  CD2 LEU   877     -79.021  23.427  28.286  1.00  0.00           C  
ATOM   3502 HD22 LEU   877     -79.310  23.848  29.140  1.00  0.00           H  
ATOM   3503 HD23 LEU   877     -79.148  22.441  28.328  1.00  0.00           H  
ATOM   3504 HD21 LEU   877     -78.068  23.644  28.101  1.00  0.00           H  
ATOM   3505  H   LEU   877     -82.248  25.915  27.920  1.00  0.00           H  
ATOM   3506 HD13 LEU   877     -78.587  23.540  25.580  1.00  0.00           H  
ATOM   3507 HD12 LEU   877     -79.640  22.335  25.904  1.00  0.00           H  
ATOM   3508 HD11 LEU   877     -80.141  23.661  25.094  1.00  0.00           H  
ATOM   3509  HA  LEU   877     -79.598  25.918  29.037  1.00  0.00           H  
ATOM   3510  HG  LEU   877     -80.842  23.783  27.368  1.00  0.00           H  
ATOM   3511  HB3 LEU   877     -78.791  25.703  26.803  1.00  0.00           H  
ATOM   3512  HB2 LEU   877     -80.335  25.820  26.284  1.00  0.00           H  
ATOM   3513  N   ARG   878     -78.641  28.153  28.837  1.00  0.00           N  
ATOM   3514  CA  ARG   878     -78.212  29.531  28.891  1.00  0.00           C  
ATOM   3515  C   ARG   878     -76.803  29.679  28.357  1.00  0.00           C  
ATOM   3516  O   ARG   878     -76.040  28.701  28.211  1.00  0.00           O  
ATOM   3517  CB  ARG   878     -78.283  30.050  30.352  1.00  0.00           C  
ATOM   3518  CG  ARG   878     -79.684  30.437  30.855  1.00  0.00           C  
ATOM   3519  CD  ARG   878     -79.861  29.993  32.315  1.00  0.00           C  
ATOM   3520  NE  ARG   878     -79.705  28.537  32.439  1.00  0.00           N  
ATOM   3521  CZ  ARG   878     -79.256  27.903  33.517  1.00  0.00           C  
ATOM   3522  NH1 ARG   878     -78.947  28.579  34.616  1.00  0.00           N  
ATOM   3523  NH2 ARG   878     -79.109  26.591  33.504  1.00  0.00           N  
ATOM   3524  HG3 ARG   878     -80.366  29.978  30.310  1.00  0.00           H  
ATOM   3525  HA  ARG   878     -78.832  30.091  28.325  1.00  0.00           H  
ATOM   3526  HE  ARG   878     -79.961  27.975  31.637  1.00  0.00           H  
ATOM   3527  HG2 ARG   878     -79.787  31.418  30.817  1.00  0.00           H  
ATOM   3528 HH22 ARG   878     -78.755  26.111  34.304  1.00  0.00           H  
ATOM   3529 HH21 ARG   878     -79.356  26.065  32.683  1.00  0.00           H  
ATOM   3530  H   ARG   878     -78.145  27.373  29.314  1.00  0.00           H  
ATOM   3531  HD3 ARG   878     -80.771  30.253  32.603  1.00  0.00           H  
ATOM   3532  HD2 ARG   878     -79.169  30.446  32.857  1.00  0.00           H  
ATOM   3533 HH12 ARG   878     -78.590  28.086  35.419  1.00  0.00           H  
ATOM   3534 HH11 ARG   878     -79.067  29.567  34.651  1.00  0.00           H  
ATOM   3535  HB3 ARG   878     -77.700  30.858  30.419  1.00  0.00           H  
ATOM   3536  HB2 ARG   878     -77.930  29.331  30.949  1.00  0.00           H  
ATOM   3537  N   ILE   879     -76.464  30.926  28.081  1.00  0.00           N  
ATOM   3538  CA  ILE   879     -75.155  31.328  27.632  1.00  0.00           C  
ATOM   3539  C   ILE   879     -74.388  31.843  28.875  1.00  0.00           C  
ATOM   3540  O   ILE   879     -74.996  32.467  29.749  1.00  0.00           O  
ATOM   3541  CB  ILE   879     -75.322  32.375  26.507  1.00  0.00           C  
ATOM   3542  CG1 ILE   879     -75.895  31.698  25.235  1.00  0.00           C  
ATOM   3543  CG2 ILE   879     -74.000  33.103  26.191  1.00  0.00           C  
ATOM   3544  CD1 ILE   879     -76.476  32.647  24.212  1.00  0.00           C  
ATOM   3545  HA  ILE   879     -74.679  30.509  27.343  1.00  0.00           H  
ATOM   3546 HG22 ILE   879     -74.181  33.797  25.501  1.00  0.00           H  
ATOM   3547 HG21 ILE   879     -73.665  33.523  27.029  1.00  0.00           H  
ATOM   3548  HB  ILE   879     -75.979  33.051  26.809  1.00  0.00           H  
ATOM   3549 HG12 ILE   879     -75.157  31.168  24.812  1.00  0.00           H  
ATOM   3550 HG13 ILE   879     -76.609  31.058  25.529  1.00  0.00           H  
ATOM   3551 HD13 ILE   879     -75.766  33.279  23.905  1.00  0.00           H  
ATOM   3552  H   ILE   879     -77.255  31.618  28.222  1.00  0.00           H  
ATOM   3553 HD12 ILE   879     -76.819  32.125  23.432  1.00  0.00           H  
ATOM   3554 HG23 ILE   879     -73.347  32.434  25.851  1.00  0.00           H  
ATOM   3555 HD11 ILE   879     -77.226  33.162  24.625  1.00  0.00           H  
ATOM   3556  N   ALA   880     -73.072  31.564  28.961  1.00  0.00           N  
ATOM   3557  CA  ALA   880     -72.227  32.051  30.057  1.00  0.00           C  
ATOM   3558  C   ALA   880     -72.432  33.575  30.243  1.00  0.00           C  
ATOM   3559  O   ALA   880     -72.591  34.279  29.241  1.00  0.00           O  
ATOM   3560  CB  ALA   880     -70.772  31.750  29.755  1.00  0.00           C  
ATOM   3561  H   ALA   880     -72.712  30.974  28.181  1.00  0.00           H  
ATOM   3562  HA  ALA   880     -72.496  31.595  30.905  1.00  0.00           H  
ATOM   3563  HB1 ALA   880     -70.354  31.288  30.538  1.00  0.00           H  
ATOM   3564  HB3 ALA   880     -70.710  31.158  28.951  1.00  0.00           H  
ATOM   3565  HB2 ALA   880     -70.282  32.603  29.575  1.00  0.00           H  
ATOM   3566  N   PRO   881     -72.519  34.094  31.494  1.00  0.00           N  
ATOM   3567  CA  PRO   881     -72.749  35.548  31.678  1.00  0.00           C  
ATOM   3568  C   PRO   881     -71.592  36.411  31.144  1.00  0.00           C  
ATOM   3569  O   PRO   881     -70.490  35.885  30.943  1.00  0.00           O  
ATOM   3570  CB  PRO   881     -72.888  35.686  33.208  1.00  0.00           C  
ATOM   3571  CG  PRO   881     -72.157  34.561  33.767  1.00  0.00           C  
ATOM   3572  CD  PRO   881     -72.381  33.414  32.803  1.00  0.00           C  
ATOM   3573  HG2 PRO   881     -71.170  34.757  33.845  1.00  0.00           H  
ATOM   3574  HA  PRO   881     -73.623  35.822  31.248  1.00  0.00           H  
ATOM   3575  HD3 PRO   881     -73.214  32.910  33.025  1.00  0.00           H  
ATOM   3576  HD2 PRO   881     -71.602  32.791  32.792  1.00  0.00           H  
ATOM   3577  HG3 PRO   881     -72.498  34.312  34.683  1.00  0.00           H  
ATOM   3578  HB3 PRO   881     -73.865  35.670  33.463  1.00  0.00           H  
ATOM   3579  HB2 PRO   881     -72.506  36.573  33.505  1.00  0.00           H  
ATOM   3580  N   PRO   882     -71.822  37.713  30.863  1.00  0.00           N  
ATOM   3581  CA  PRO   882     -70.727  38.568  30.342  1.00  0.00           C  
ATOM   3582  C   PRO   882     -69.514  38.667  31.283  1.00  0.00           C  
ATOM   3583  O   PRO   882     -68.395  38.817  30.796  1.00  0.00           O  
ATOM   3584  CB  PRO   882     -71.394  39.956  30.207  1.00  0.00           C  
ATOM   3585  CG  PRO   882     -72.854  39.675  30.103  1.00  0.00           C  
ATOM   3586  CD  PRO   882     -73.086  38.481  30.986  1.00  0.00           C  
ATOM   3587  HG2 PRO   882     -73.390  40.463  30.419  1.00  0.00           H  
ATOM   3588  HA  PRO   882     -70.438  38.244  29.423  1.00  0.00           H  
ATOM   3589  HD3 PRO   882     -73.858  37.930  30.668  1.00  0.00           H  
ATOM   3590  HD2 PRO   882     -73.236  38.748  31.937  1.00  0.00           H  
ATOM   3591  HG3 PRO   882     -73.108  39.472  29.153  1.00  0.00           H  
ATOM   3592  HB3 PRO   882     -71.054  40.426  29.388  1.00  0.00           H  
ATOM   3593  HB2 PRO   882     -71.188  40.519  31.013  1.00  0.00           H  
ATOM   3594  N   GLU   883     -69.739  38.559  32.616  1.00  0.00           N  
ATOM   3595  CA  GLU   883     -68.717  38.633  33.683  1.00  0.00           C  
ATOM   3596  C   GLU   883     -67.777  37.441  33.657  1.00  0.00           C  
ATOM   3597  O   GLU   883     -66.710  37.508  34.270  1.00  0.00           O  
ATOM   3598  CB  GLU   883     -69.352  38.681  35.096  1.00  0.00           C  
ATOM   3599  CG  GLU   883     -70.440  39.716  35.295  1.00  0.00           C  
ATOM   3600  CD  GLU   883     -71.833  39.231  34.921  1.00  0.00           C  
ATOM   3601  OE1 GLU   883     -72.254  38.154  35.410  1.00  0.00           O  
ATOM   3602  OE2 GLU   883     -72.514  39.946  34.149  1.00  0.00           O  
ATOM   3603  HG2 GLU   883     -70.463  39.965  36.251  1.00  0.00           H  
ATOM   3604  HA  GLU   883     -68.190  39.488  33.573  1.00  0.00           H  
ATOM   3605  HG3 GLU   883     -70.238  40.497  34.724  1.00  0.00           H  
ATOM   3606  H   GLU   883     -70.767  38.409  32.841  1.00  0.00           H  
ATOM   3607  HB3 GLU   883     -68.622  38.877  35.735  1.00  0.00           H  
ATOM   3608  HB2 GLU   883     -69.744  37.788  35.267  1.00  0.00           H  
ATOM   3609  N   ALA   884     -68.201  36.322  33.037  1.00  0.00           N  
ATOM   3610  CA  ALA   884     -67.405  35.097  33.005  1.00  0.00           C  
ATOM   3611  C   ALA   884     -66.196  35.240  32.069  1.00  0.00           C  
ATOM   3612  O   ALA   884     -66.282  35.964  31.076  1.00  0.00           O  
ATOM   3613  CB  ALA   884     -68.274  33.918  32.561  1.00  0.00           C  
ATOM   3614  H   ALA   884     -69.136  36.412  32.590  1.00  0.00           H  
ATOM   3615  HA  ALA   884     -67.065  34.905  33.934  1.00  0.00           H  
ATOM   3616  HB1 ALA   884     -69.201  34.241  32.381  1.00  0.00           H  
ATOM   3617  HB3 ALA   884     -67.890  33.520  31.730  1.00  0.00           H  
ATOM   3618  HB2 ALA   884     -68.293  33.231  33.285  1.00  0.00           H  
ATOM   3619  N   PRO   885     -65.052  34.595  32.353  1.00  0.00           N  
ATOM   3620  CA  PRO   885     -63.904  34.678  31.414  1.00  0.00           C  
ATOM   3621  C   PRO   885     -64.257  34.214  29.991  1.00  0.00           C  
ATOM   3622  O   PRO   885     -65.083  33.313  29.805  1.00  0.00           O  
ATOM   3623  CB  PRO   885     -62.886  33.734  32.021  1.00  0.00           C  
ATOM   3624  CG  PRO   885     -63.286  33.634  33.456  1.00  0.00           C  
ATOM   3625  CD  PRO   885     -64.750  33.728  33.506  1.00  0.00           C  
ATOM   3626  HG2 PRO   885     -62.953  32.756  33.846  1.00  0.00           H  
ATOM   3627  HA  PRO   885     -63.532  35.619  31.399  1.00  0.00           H  
ATOM   3628  HD3 PRO   885     -65.078  34.155  34.351  1.00  0.00           H  
ATOM   3629  HD2 PRO   885     -65.195  32.839  33.392  1.00  0.00           H  
ATOM   3630  HG3 PRO   885     -62.844  34.379  33.989  1.00  0.00           H  
ATOM   3631  HB3 PRO   885     -61.956  34.102  31.935  1.00  0.00           H  
ATOM   3632  HB2 PRO   885     -62.920  32.833  31.578  1.00  0.00           H  
ATOM   3633  N   VAL   886     -63.632  34.838  28.990  1.00  0.00           N  
ATOM   3634  CA  VAL   886     -63.904  34.555  27.573  1.00  0.00           C  
ATOM   3635  C   VAL   886     -63.114  33.290  27.085  1.00  0.00           C  
ATOM   3636  O   VAL   886     -63.394  32.727  26.023  1.00  0.00           O  
ATOM   3637  CB  VAL   886     -63.631  35.825  26.704  1.00  0.00           C  
ATOM   3638  CG1 VAL   886     -64.643  36.932  27.008  1.00  0.00           C  
ATOM   3639  CG2 VAL   886     -62.206  36.369  26.870  1.00  0.00           C  
ATOM   3640  HA  VAL   886     -64.879  34.349  27.470  1.00  0.00           H  
ATOM   3641 HG11 VAL   886     -64.162  37.728  27.370  1.00  0.00           H  
ATOM   3642 HG21 VAL   886     -61.747  36.350  25.984  1.00  0.00           H  
ATOM   3643  HB  VAL   886     -63.759  35.564  25.753  1.00  0.00           H  
ATOM   3644 HG12 VAL   886     -65.121  37.182  26.168  1.00  0.00           H  
ATOM   3645 HG13 VAL   886     -65.301  36.601  27.683  1.00  0.00           H  
ATOM   3646  H   VAL   886     -62.929  35.548  29.299  1.00  0.00           H  
ATOM   3647 HG23 VAL   886     -62.255  37.306  27.210  1.00  0.00           H  
ATOM   3648 HG22 VAL   886     -61.714  35.795  27.521  1.00  0.00           H  
ATOM   3649  N   THR   887     -62.170  32.844  27.919  1.00  0.00           N  
ATOM   3650  CA  THR   887     -61.276  31.718  27.663  1.00  0.00           C  
ATOM   3651  C   THR   887     -61.986  30.384  27.897  1.00  0.00           C  
ATOM   3652  O   THR   887     -62.871  30.317  28.741  1.00  0.00           O  
ATOM   3653  CB  THR   887     -59.977  31.875  28.497  1.00  0.00           C  
ATOM   3654  CG2 THR   887     -58.944  32.773  27.779  1.00  0.00           C  
ATOM   3655  OG1 THR   887     -60.247  32.391  29.797  1.00  0.00           O  
ATOM   3656  HA  THR   887     -60.983  31.754  26.700  1.00  0.00           H  
ATOM   3657 HG22 THR   887     -59.250  32.942  26.843  1.00  0.00           H  
ATOM   3658 HG21 THR   887     -58.865  33.640  28.270  1.00  0.00           H  
ATOM   3659  H   THR   887     -62.123  33.402  28.824  1.00  0.00           H  
ATOM   3660  HB  THR   887     -59.546  30.948  28.600  1.00  0.00           H  
ATOM   3661 HG23 THR   887     -58.059  32.310  27.767  1.00  0.00           H  
ATOM   3662  HG1 THR   887     -60.439  33.379  29.753  1.00  0.00           H  
ATOM   3663  N   GLY   888     -61.580  29.345  27.159  1.00  0.00           N  
ATOM   3664  CA  GLY   888     -62.148  28.001  27.279  1.00  0.00           C  
ATOM   3665  C   GLY   888     -63.350  27.732  26.399  1.00  0.00           C  
ATOM   3666  O   GLY   888     -63.969  26.668  26.493  1.00  0.00           O  
ATOM   3667  H   GLY   888     -60.814  29.578  26.482  1.00  0.00           H  
ATOM   3668  HA2 GLY   888     -61.416  27.315  27.069  1.00  0.00           H  
ATOM   3669  HA3 GLY   888     -62.404  27.839  28.258  1.00  0.00           H  
ATOM   3670  N   TYR   889     -63.696  28.695  25.549  1.00  0.00           N  
ATOM   3671  CA  TYR   889     -64.831  28.588  24.639  1.00  0.00           C  
ATOM   3672  C   TYR   889     -64.270  28.592  23.231  1.00  0.00           C  
ATOM   3673  O   TYR   889     -63.932  29.662  22.702  1.00  0.00           O  
ATOM   3674  CB  TYR   889     -65.816  29.757  24.876  1.00  0.00           C  
ATOM   3675  CG  TYR   889     -66.643  29.617  26.132  1.00  0.00           C  
ATOM   3676  CD1 TYR   889     -67.787  28.819  26.152  1.00  0.00           C  
ATOM   3677  CD2 TYR   889     -66.305  30.312  27.300  1.00  0.00           C  
ATOM   3678  CE1 TYR   889     -68.550  28.675  27.310  1.00  0.00           C  
ATOM   3679  CE2 TYR   889     -67.066  30.179  28.467  1.00  0.00           C  
ATOM   3680  CZ  TYR   889     -68.175  29.345  28.469  1.00  0.00           C  
ATOM   3681  OH  TYR   889     -68.917  29.172  29.608  1.00  0.00           O  
ATOM   3682  HA  TYR   889     -65.280  27.717  24.797  1.00  0.00           H  
ATOM   3683  HE1 TYR   889     -69.362  28.092  27.307  1.00  0.00           H  
ATOM   3684  HE2 TYR   889     -66.810  30.682  29.289  1.00  0.00           H  
ATOM   3685  H   TYR   889     -63.079  29.543  25.590  1.00  0.00           H  
ATOM   3686  HD2 TYR   889     -65.509  30.910  27.302  1.00  0.00           H  
ATOM   3687  HD1 TYR   889     -68.069  28.339  25.319  1.00  0.00           H  
ATOM   3688  HB3 TYR   889     -66.432  29.799  24.095  1.00  0.00           H  
ATOM   3689  HB2 TYR   889     -65.283  30.596  24.938  1.00  0.00           H  
ATOM   3690  HH  TYR   889     -69.714  29.774  29.578  1.00  0.00           H  
ATOM   3691  N   MET   890     -64.126  27.394  22.641  1.00  0.00           N  
ATOM   3692  CA  MET   890     -63.575  27.205  21.288  1.00  0.00           C  
ATOM   3693  C   MET   890     -64.258  28.120  20.242  1.00  0.00           C  
ATOM   3694  O   MET   890     -63.584  28.690  19.375  1.00  0.00           O  
ATOM   3695  CB  MET   890     -63.700  25.753  20.861  1.00  0.00           C  
ATOM   3696  CG  MET   890     -62.848  25.423  19.664  1.00  0.00           C  
ATOM   3697  SD  MET   890     -62.906  23.697  19.121  1.00  0.00           S  
ATOM   3698  CE  MET   890     -61.909  23.763  17.691  1.00  0.00           C  
ATOM   3699  HG2 MET   890     -63.119  26.054  18.883  1.00  0.00           H  
ATOM   3700  HE1 MET   890     -60.964  24.029  17.924  1.00  0.00           H  
ATOM   3701  HE2 MET   890     -61.877  22.864  17.234  1.00  0.00           H  
ATOM   3702  HE3 MET   890     -62.270  24.436  17.032  1.00  0.00           H  
ATOM   3703  HB2 MET   890     -63.425  25.161  21.626  1.00  0.00           H  
ATOM   3704  HG3 MET   890     -61.867  25.701  19.870  1.00  0.00           H  
ATOM   3705  H   MET   890     -64.445  26.590  23.236  1.00  0.00           H  
ATOM   3706  HA  MET   890     -62.597  27.448  21.311  1.00  0.00           H  
ATOM   3707  HB3 MET   890     -64.661  25.559  20.636  1.00  0.00           H  
ATOM   3708  N   PHE   891     -65.574  28.281  20.346  1.00  0.00           N  
ATOM   3709  CA  PHE   891     -66.298  29.127  19.403  1.00  0.00           C  
ATOM   3710  C   PHE   891     -67.056  30.257  20.138  1.00  0.00           C  
ATOM   3711  O   PHE   891     -68.114  30.692  19.694  1.00  0.00           O  
ATOM   3712  CB  PHE   891     -67.233  28.254  18.548  1.00  0.00           C  
ATOM   3713  CG  PHE   891     -66.471  27.239  17.723  1.00  0.00           C  
ATOM   3714  CD1 PHE   891     -65.716  27.638  16.618  1.00  0.00           C  
ATOM   3715  CD2 PHE   891     -66.488  25.890  18.064  1.00  0.00           C  
ATOM   3716  CE1 PHE   891     -65.023  26.703  15.852  1.00  0.00           C  
ATOM   3717  CE2 PHE   891     -65.799  24.950  17.289  1.00  0.00           C  
ATOM   3718  CZ  PHE   891     -65.053  25.367  16.200  1.00  0.00           C  
ATOM   3719  HZ  PHE   891     -64.533  24.700  15.662  1.00  0.00           H  
ATOM   3720  HA  PHE   891     -65.615  29.579  18.822  1.00  0.00           H  
ATOM   3721  HE1 PHE   891     -64.505  27.014  15.046  1.00  0.00           H  
ATOM   3722  HE2 PHE   891     -65.855  23.970  17.533  1.00  0.00           H  
ATOM   3723  H   PHE   891     -66.021  27.773  21.124  1.00  0.00           H  
ATOM   3724  HD2 PHE   891     -66.994  25.587  18.868  1.00  0.00           H  
ATOM   3725  HD1 PHE   891     -65.669  28.600  16.373  1.00  0.00           H  
ATOM   3726  HB3 PHE   891     -67.716  28.844  17.933  1.00  0.00           H  
ATOM   3727  HB2 PHE   891     -67.828  27.766  19.155  1.00  0.00           H  
ATOM   3728  N   GLY   892     -66.494  30.727  21.245  1.00  0.00           N  
ATOM   3729  CA  GLY   892     -67.099  31.808  22.028  1.00  0.00           C  
ATOM   3730  C   GLY   892     -68.249  31.363  22.908  1.00  0.00           C  
ATOM   3731  O   GLY   892     -68.596  30.176  22.946  1.00  0.00           O  
ATOM   3732  H   GLY   892     -65.597  30.269  21.508  1.00  0.00           H  
ATOM   3733  HA2 GLY   892     -66.378  32.238  22.607  1.00  0.00           H  
ATOM   3734  HA3 GLY   892     -67.424  32.534  21.390  1.00  0.00           H  
ATOM   3735  N   LYS   893     -68.841  32.320  23.651  1.00  0.00           N  
ATOM   3736  CA  LYS   893     -69.950  32.061  24.561  1.00  0.00           C  
ATOM   3737  C   LYS   893     -71.243  31.822  23.773  1.00  0.00           C  
ATOM   3738  O   LYS   893     -71.802  32.741  23.195  1.00  0.00           O  
ATOM   3739  CB  LYS   893     -70.119  33.214  25.562  1.00  0.00           C  
ATOM   3740  CG  LYS   893     -68.963  33.348  26.533  1.00  0.00           C  
ATOM   3741  CD  LYS   893     -69.100  34.685  27.312  1.00  0.00           C  
ATOM   3742  CE  LYS   893     -68.053  34.842  28.389  1.00  0.00           C  
ATOM   3743  NZ  LYS   893     -68.264  36.098  29.168  1.00  0.00           N  
ATOM   3744  HA  LYS   893     -69.748  31.237  25.099  1.00  0.00           H  
ATOM   3745  HE2 LYS   893     -68.101  34.060  29.013  1.00  0.00           H  
ATOM   3746  HE3 LYS   893     -67.145  34.870  27.967  1.00  0.00           H  
ATOM   3747  HG2 LYS   893     -68.986  32.608  27.188  1.00  0.00           H  
ATOM   3748  HG3 LYS   893     -68.108  33.367  26.039  1.00  0.00           H  
ATOM   3749  HZ1 LYS   893     -68.442  35.867  30.123  1.00  0.00           H  
ATOM   3750  HZ3 LYS   893     -67.444  36.665  29.106  1.00  0.00           H  
ATOM   3751  HZ2 LYS   893     -69.045  36.593  28.790  1.00  0.00           H  
ATOM   3752  HD3 LYS   893     -70.006  34.705  27.728  1.00  0.00           H  
ATOM   3753  HD2 LYS   893     -69.012  35.431  26.655  1.00  0.00           H  
ATOM   3754  H   LYS   893     -68.425  33.273  23.511  1.00  0.00           H  
ATOM   3755  HB3 LYS   893     -70.954  33.050  26.081  1.00  0.00           H  
ATOM   3756  HB2 LYS   893     -70.199  34.061  25.045  1.00  0.00           H  
ATOM   3757  N   GLY   894     -71.700  30.581  23.774  1.00  0.00           N  
ATOM   3758  CA  GLY   894     -72.925  30.173  23.104  1.00  0.00           C  
ATOM   3759  C   GLY   894     -73.434  28.903  23.738  1.00  0.00           C  
ATOM   3760  O   GLY   894     -72.914  28.485  24.773  1.00  0.00           O  
ATOM   3761  H   GLY   894     -71.095  29.903  24.308  1.00  0.00           H  
ATOM   3762  HA2 GLY   894     -73.612  30.895  23.194  1.00  0.00           H  
ATOM   3763  HA3 GLY   894     -72.739  30.016  22.133  1.00  0.00           H  
ATOM   3764  N   ILE   895     -74.424  28.264  23.100  1.00  0.00           N  
ATOM   3765  CA  ILE   895     -74.970  26.981  23.568  1.00  0.00           C  
ATOM   3766  C   ILE   895     -74.464  25.945  22.594  1.00  0.00           C  
ATOM   3767  O   ILE   895     -74.698  26.073  21.395  1.00  0.00           O  
ATOM   3768  CB  ILE   895     -76.516  26.967  23.706  1.00  0.00           C  
ATOM   3769  CG1 ILE   895     -77.031  28.165  24.530  1.00  0.00           C  
ATOM   3770  CG2 ILE   895     -76.968  25.640  24.326  1.00  0.00           C  
ATOM   3771  CD1 ILE   895     -78.530  28.510  24.319  1.00  0.00           C  
ATOM   3772  HA  ILE   895     -74.536  26.802  24.436  1.00  0.00           H  
ATOM   3773 HG22 ILE   895     -77.964  25.620  24.344  1.00  0.00           H  
ATOM   3774 HG21 ILE   895     -76.618  24.892  23.768  1.00  0.00           H  
ATOM   3775  HB  ILE   895     -76.904  27.036  22.790  1.00  0.00           H  
ATOM   3776 HG12 ILE   895     -76.891  27.970  25.499  1.00  0.00           H  
ATOM   3777 HG13 ILE   895     -76.494  28.971  24.285  1.00  0.00           H  
ATOM   3778 HD13 ILE   895     -79.071  27.719  24.577  1.00  0.00           H  
ATOM   3779  H   ILE   895     -74.772  28.752  22.248  1.00  0.00           H  
ATOM   3780 HD12 ILE   895     -78.754  29.289  24.892  1.00  0.00           H  
ATOM   3781 HG23 ILE   895     -76.604  25.581  25.252  1.00  0.00           H  
ATOM   3782 HD11 ILE   895     -78.667  28.729  23.361  1.00  0.00           H  
ATOM   3783  N   TYR   896     -73.731  24.964  23.109  1.00  0.00           N  
ATOM   3784  CA  TYR   896     -73.054  23.914  22.339  1.00  0.00           C  
ATOM   3785  C   TYR   896     -73.848  22.609  22.310  1.00  0.00           C  
ATOM   3786  O   TYR   896     -74.385  22.181  23.332  1.00  0.00           O  
ATOM   3787  CB  TYR   896     -71.664  23.647  22.944  1.00  0.00           C  
ATOM   3788  CG  TYR   896     -70.642  24.758  22.718  1.00  0.00           C  
ATOM   3789  CD1 TYR   896     -70.791  26.010  23.320  1.00  0.00           C  
ATOM   3790  CD2 TYR   896     -69.475  24.520  21.990  1.00  0.00           C  
ATOM   3791  CE1 TYR   896     -69.838  27.021  23.137  1.00  0.00           C  
ATOM   3792  CE2 TYR   896     -68.505  25.509  21.829  1.00  0.00           C  
ATOM   3793  CZ  TYR   896     -68.697  26.763  22.392  1.00  0.00           C  
ATOM   3794  OH  TYR   896     -67.759  27.739  22.200  1.00  0.00           O  
ATOM   3795  HA  TYR   896     -72.952  24.240  21.387  1.00  0.00           H  
ATOM   3796  HE1 TYR   896     -69.984  27.922  23.545  1.00  0.00           H  
ATOM   3797  HE2 TYR   896     -67.674  25.314  21.309  1.00  0.00           H  
ATOM   3798  H   TYR   896     -73.670  25.000  24.170  1.00  0.00           H  
ATOM   3799  HD2 TYR   896     -69.330  23.623  21.576  1.00  0.00           H  
ATOM   3800  HD1 TYR   896     -71.590  26.193  23.892  1.00  0.00           H  
ATOM   3801  HB3 TYR   896     -71.302  22.810  22.537  1.00  0.00           H  
ATOM   3802  HB2 TYR   896     -71.771  23.523  23.929  1.00  0.00           H  
ATOM   3803  HH  TYR   896     -68.129  28.619  22.498  1.00  0.00           H  
ATOM   3804  N   PHE   897     -73.870  21.957  21.144  1.00  0.00           N  
ATOM   3805  CA  PHE   897     -74.582  20.690  20.909  1.00  0.00           C  
ATOM   3806  C   PHE   897     -73.758  19.752  20.081  1.00  0.00           C  
ATOM   3807  O   PHE   897     -72.908  20.215  19.330  1.00  0.00           O  
ATOM   3808  CB  PHE   897     -75.906  20.933  20.141  1.00  0.00           C  
ATOM   3809  CG  PHE   897     -76.912  21.803  20.842  1.00  0.00           C  
ATOM   3810  CD1 PHE   897     -76.886  23.181  20.689  1.00  0.00           C  
ATOM   3811  CD2 PHE   897     -77.909  21.241  21.623  1.00  0.00           C  
ATOM   3812  CE1 PHE   897     -77.811  23.985  21.346  1.00  0.00           C  
ATOM   3813  CE2 PHE   897     -78.841  22.048  22.273  1.00  0.00           C  
ATOM   3814  CZ  PHE   897     -78.768  23.406  22.153  1.00  0.00           C  
ATOM   3815  HZ  PHE   897     -79.413  23.998  22.653  1.00  0.00           H  
ATOM   3816  HA  PHE   897     -74.709  20.266  21.815  1.00  0.00           H  
ATOM   3817  HE1 PHE   897     -77.772  24.983  21.227  1.00  0.00           H  
ATOM   3818  HE2 PHE   897     -79.566  21.609  22.832  1.00  0.00           H  
ATOM   3819  H   PHE   897     -73.319  22.438  20.382  1.00  0.00           H  
ATOM   3820  HD2 PHE   897     -77.964  20.249  21.723  1.00  0.00           H  
ATOM   3821  HD1 PHE   897     -76.202  23.605  20.104  1.00  0.00           H  
ATOM   3822  HB3 PHE   897     -76.321  20.044  19.983  1.00  0.00           H  
ATOM   3823  HB2 PHE   897     -75.670  21.365  19.278  1.00  0.00           H  
ATOM   3824  N   ALA   898     -74.043  18.439  20.173  1.00  0.00           N  
ATOM   3825  CA  ALA   898     -73.359  17.437  19.365  1.00  0.00           C  
ATOM   3826  C   ALA   898     -74.381  16.624  18.566  1.00  0.00           C  
ATOM   3827  O   ALA   898     -75.554  16.572  18.938  1.00  0.00           O  
ATOM   3828  CB  ALA   898     -72.549  16.506  20.265  1.00  0.00           C  
ATOM   3829  H   ALA   898     -74.786  18.213  20.865  1.00  0.00           H  
ATOM   3830  HA  ALA   898     -72.747  17.900  18.719  1.00  0.00           H  
ATOM   3831  HB1 ALA   898     -72.805  16.660  21.218  1.00  0.00           H  
ATOM   3832  HB3 ALA   898     -72.739  15.557  20.017  1.00  0.00           H  
ATOM   3833  HB2 ALA   898     -71.575  16.694  20.146  1.00  0.00           H  
ATOM   3834  N   ASP   899     -73.928  15.943  17.502  1.00  0.00           N  
ATOM   3835  CA  ASP   899     -74.780  15.007  16.763  1.00  0.00           C  
ATOM   3836  C   ASP   899     -74.356  13.559  17.129  1.00  0.00           C  
ATOM   3837  O   ASP   899     -74.946  12.599  16.644  1.00  0.00           O  
ATOM   3838  CB  ASP   899     -74.764  15.277  15.245  1.00  0.00           C  
ATOM   3839  CG  ASP   899     -73.409  15.325  14.579  1.00  0.00           C  
ATOM   3840  OD1 ASP   899     -72.442  14.755  15.144  1.00  0.00           O  
ATOM   3841  OD2 ASP   899     -73.314  15.898  13.463  1.00  0.00           O  
ATOM   3842  H   ASP   899     -72.940  16.136  17.255  1.00  0.00           H  
ATOM   3843  HA  ASP   899     -75.711  15.121  17.095  1.00  0.00           H  
ATOM   3844  HB3 ASP   899     -75.232  16.158  15.093  1.00  0.00           H  
ATOM   3845  HB2 ASP   899     -75.316  14.553  14.807  1.00  0.00           H  
ATOM   3846  N   MET   900     -73.343  13.418  18.015  1.00  0.00           N  
ATOM   3847  CA  MET   900     -72.857  12.126  18.527  1.00  0.00           C  
ATOM   3848  C   MET   900     -73.189  12.074  20.001  1.00  0.00           C  
ATOM   3849  O   MET   900     -72.701  12.929  20.749  1.00  0.00           O  
ATOM   3850  CB  MET   900     -71.340  11.945  18.292  1.00  0.00           C  
ATOM   3851  CG  MET   900     -70.905  12.142  16.868  1.00  0.00           C  
ATOM   3852  SD  MET   900     -70.745  10.592  15.964  1.00  0.00           S  
ATOM   3853  CE  MET   900     -72.154  10.606  15.089  1.00  0.00           C  
ATOM   3854  HG2 MET   900     -71.576  12.764  16.398  1.00  0.00           H  
ATOM   3855  HE1 MET   900     -72.125   9.990  14.270  1.00  0.00           H  
ATOM   3856  HE2 MET   900     -72.968  10.304  15.633  1.00  0.00           H  
ATOM   3857  HE3 MET   900     -72.393  11.535  14.727  1.00  0.00           H  
ATOM   3858  HB2 MET   900     -70.849  12.603  18.882  1.00  0.00           H  
ATOM   3859  HG3 MET   900     -70.014  12.656  16.859  1.00  0.00           H  
ATOM   3860  H   MET   900     -72.923  14.337  18.313  1.00  0.00           H  
ATOM   3861  HA  MET   900     -73.358  11.406  18.063  1.00  0.00           H  
ATOM   3862  HB3 MET   900     -71.084  11.013  18.590  1.00  0.00           H  
ATOM   3863  N   VAL   901     -74.057  11.118  20.415  1.00  0.00           N  
ATOM   3864  CA  VAL   901     -74.534  11.014  21.797  1.00  0.00           C  
ATOM   3865  C   VAL   901     -73.366  10.989  22.799  1.00  0.00           C  
ATOM   3866  O   VAL   901     -73.470  11.641  23.832  1.00  0.00           O  
ATOM   3867  CB  VAL   901     -75.530   9.819  22.020  1.00  0.00           C  
ATOM   3868  CG1 VAL   901     -74.858   8.452  21.865  1.00  0.00           C  
ATOM   3869  CG2 VAL   901     -76.243   9.922  23.376  1.00  0.00           C  
ATOM   3870  HA  VAL   901     -75.092  11.828  21.999  1.00  0.00           H  
ATOM   3871 HG11 VAL   901     -75.543   7.734  21.976  1.00  0.00           H  
ATOM   3872 HG21 VAL   901     -75.763  10.587  23.944  1.00  0.00           H  
ATOM   3873  HB  VAL   901     -76.230   9.886  21.310  1.00  0.00           H  
ATOM   3874 HG12 VAL   901     -74.448   8.388  20.957  1.00  0.00           H  
ATOM   3875 HG13 VAL   901     -74.150   8.352  22.562  1.00  0.00           H  
ATOM   3876  H   VAL   901     -74.352  10.465  19.656  1.00  0.00           H  
ATOM   3877 HG23 VAL   901     -77.184  10.218  23.225  1.00  0.00           H  
ATOM   3878 HG22 VAL   901     -76.233   9.026  23.816  1.00  0.00           H  
ATOM   3879  N   SER   902     -72.262  10.292  22.482  1.00  0.00           N  
ATOM   3880  CA  SER   902     -71.138  10.130  23.415  1.00  0.00           C  
ATOM   3881  C   SER   902     -70.341  11.425  23.617  1.00  0.00           C  
ATOM   3882  O   SER   902     -69.792  11.612  24.698  1.00  0.00           O  
ATOM   3883  CB  SER   902     -70.219   8.998  22.980  1.00  0.00           C  
ATOM   3884  OG  SER   902     -69.787   9.214  21.649  1.00  0.00           O  
ATOM   3885  H   SER   902     -72.273   9.881  21.527  1.00  0.00           H  
ATOM   3886  HA  SER   902     -71.517   9.859  24.313  1.00  0.00           H  
ATOM   3887  HB3 SER   902     -70.718   8.142  23.023  1.00  0.00           H  
ATOM   3888  HB2 SER   902     -69.428   8.975  23.577  1.00  0.00           H  
ATOM   3889  HG  SER   902     -68.821   9.469  21.649  1.00  0.00           H  
ATOM   3890  N   LYS   903     -70.315  12.335  22.618  1.00  0.00           N  
ATOM   3891  CA  LYS   903     -69.620  13.613  22.774  1.00  0.00           C  
ATOM   3892  C   LYS   903     -70.347  14.446  23.833  1.00  0.00           C  
ATOM   3893  O   LYS   903     -69.702  15.026  24.692  1.00  0.00           O  
ATOM   3894  CB  LYS   903     -69.505  14.366  21.431  1.00  0.00           C  
ATOM   3895  CG  LYS   903     -68.708  15.679  21.546  1.00  0.00           C  
ATOM   3896  CD  LYS   903     -68.291  16.230  20.211  1.00  0.00           C  
ATOM   3897  CE  LYS   903     -67.732  17.631  20.318  1.00  0.00           C  
ATOM   3898  NZ  LYS   903     -67.130  18.082  19.027  1.00  0.00           N  
ATOM   3899  HA  LYS   903     -68.688  13.441  23.086  1.00  0.00           H  
ATOM   3900  HE2 LYS   903     -68.469  18.262  20.571  1.00  0.00           H  
ATOM   3901  HE3 LYS   903     -67.026  17.652  21.030  1.00  0.00           H  
ATOM   3902  HG2 LYS   903     -69.283  16.354  22.023  1.00  0.00           H  
ATOM   3903  HG3 LYS   903     -67.892  15.503  22.107  1.00  0.00           H  
ATOM   3904  HZ1 LYS   903     -67.525  18.962  18.770  1.00  0.00           H  
ATOM   3905  HZ3 LYS   903     -66.142  18.176  19.140  1.00  0.00           H  
ATOM   3906  HZ2 LYS   903     -67.325  17.405  18.319  1.00  0.00           H  
ATOM   3907  HD3 LYS   903     -69.085  16.252  19.602  1.00  0.00           H  
ATOM   3908  HD2 LYS   903     -67.587  15.637  19.817  1.00  0.00           H  
ATOM   3909  H   LYS   903     -70.817  12.049  21.764  1.00  0.00           H  
ATOM   3910  HB3 LYS   903     -70.419  14.585  21.119  1.00  0.00           H  
ATOM   3911  HB2 LYS   903     -69.040  13.778  20.785  1.00  0.00           H  
ATOM   3912  N   SER   904     -71.679  14.484  23.787  1.00  0.00           N  
ATOM   3913  CA  SER   904     -72.456  15.202  24.801  1.00  0.00           C  
ATOM   3914  C   SER   904     -72.483  14.411  26.121  1.00  0.00           C  
ATOM   3915  O   SER   904     -72.451  15.019  27.188  1.00  0.00           O  
ATOM   3916  CB  SER   904     -73.880  15.440  24.310  1.00  0.00           C  
ATOM   3917  OG  SER   904     -73.925  16.509  23.377  1.00  0.00           O  
ATOM   3918  H   SER   904     -72.105  13.976  22.994  1.00  0.00           H  
ATOM   3919  HA  SER   904     -72.002  16.078  24.981  1.00  0.00           H  
ATOM   3920  HB3 SER   904     -74.456  15.668  25.089  1.00  0.00           H  
ATOM   3921  HB2 SER   904     -74.213  14.612  23.868  1.00  0.00           H  
ATOM   3922  HG  SER   904     -73.496  16.222  22.522  1.00  0.00           H  
ATOM   3923  N   ALA   905     -72.552  13.060  26.052  1.00  0.00           N  
ATOM   3924  CA  ALA   905     -72.609  12.200  27.261  1.00  0.00           C  
ATOM   3925  C   ALA   905     -71.373  12.392  28.144  1.00  0.00           C  
ATOM   3926  O   ALA   905     -71.500  12.275  29.355  1.00  0.00           O  
ATOM   3927  CB  ALA   905     -72.768  10.731  26.894  1.00  0.00           C  
ATOM   3928  H   ALA   905     -72.561  12.681  25.087  1.00  0.00           H  
ATOM   3929  HA  ALA   905     -73.427  12.454  27.789  1.00  0.00           H  
ATOM   3930  HB1 ALA   905     -73.735  10.481  26.927  1.00  0.00           H  
ATOM   3931  HB3 ALA   905     -72.416  10.577  25.971  1.00  0.00           H  
ATOM   3932  HB2 ALA   905     -72.257  10.168  27.542  1.00  0.00           H  
ATOM   3933  N   ASN   906     -70.216  12.770  27.549  1.00  0.00           N  
ATOM   3934  CA  ASN   906     -68.988  13.056  28.290  1.00  0.00           C  
ATOM   3935  C   ASN   906     -69.157  14.272  29.195  1.00  0.00           C  
ATOM   3936  O   ASN   906     -68.514  14.332  30.236  1.00  0.00           O  
ATOM   3937  CB  ASN   906     -67.826  13.277  27.334  1.00  0.00           C  
ATOM   3938  CG  ASN   906     -67.349  12.017  26.643  1.00  0.00           C  
ATOM   3939  HA  ASN   906     -68.812  12.265  28.888  1.00  0.00           H  
ATOM   3940  H   ASN   906     -70.286  12.837  26.508  1.00  0.00           H  
ATOM   3941  HB3 ASN   906     -67.059  13.665  27.851  1.00  0.00           H  
ATOM   3942  HB2 ASN   906     -68.112  13.934  26.632  1.00  0.00           H  
ATOM   3943  OD1 ASN   906     -67.644  10.885  27.053  1.00  0.00           O  
ATOM   3944  ND2 ASN   906     -66.618  12.184  25.548  1.00  0.00           N  
ATOM   3945 HD22 ASN   906     -66.277  11.391  25.043  1.00  0.00           H  
ATOM   3946 HD21 ASN   906     -66.405  13.108  25.224  1.00  0.00           H  
ATOM   3947  N   TYR   907     -70.052  15.217  28.835  1.00  0.00           N  
ATOM   3948  CA  TYR   907     -70.313  16.407  29.638  1.00  0.00           C  
ATOM   3949  C   TYR   907     -71.266  16.127  30.812  1.00  0.00           C  
ATOM   3950  O   TYR   907     -71.492  17.031  31.618  1.00  0.00           O  
ATOM   3951  CB  TYR   907     -70.828  17.558  28.760  1.00  0.00           C  
ATOM   3952  CG  TYR   907     -69.737  18.116  27.881  1.00  0.00           C  
ATOM   3953  CD1 TYR   907     -68.796  19.015  28.386  1.00  0.00           C  
ATOM   3954  CD2 TYR   907     -69.580  17.676  26.575  1.00  0.00           C  
ATOM   3955  CE1 TYR   907     -67.757  19.497  27.588  1.00  0.00           C  
ATOM   3956  CE2 TYR   907     -68.539  18.139  25.777  1.00  0.00           C  
ATOM   3957  CZ  TYR   907     -67.651  19.074  26.276  1.00  0.00           C  
ATOM   3958  OH  TYR   907     -66.618  19.501  25.482  1.00  0.00           O  
ATOM   3959  HA  TYR   907     -69.436  16.730  30.025  1.00  0.00           H  
ATOM   3960  HE1 TYR   907     -67.095  20.143  27.968  1.00  0.00           H  
ATOM   3961  HE2 TYR   907     -68.435  17.795  24.842  1.00  0.00           H  
ATOM   3962  H   TYR   907     -70.536  15.015  27.932  1.00  0.00           H  
ATOM   3963  HD2 TYR   907     -70.226  17.012  26.197  1.00  0.00           H  
ATOM   3964  HD1 TYR   907     -68.865  19.322  29.335  1.00  0.00           H  
ATOM   3965  HB3 TYR   907     -71.153  18.277  29.353  1.00  0.00           H  
ATOM   3966  HB2 TYR   907     -71.549  17.208  28.185  1.00  0.00           H  
ATOM   3967  HH  TYR   907     -65.965  18.754  25.360  1.00  0.00           H  
ATOM   3968  N   CYS   908     -71.769  14.873  30.955  1.00  0.00           N  
ATOM   3969  CA  CYS   908     -72.574  14.484  32.109  1.00  0.00           C  
ATOM   3970  C   CYS   908     -71.633  14.304  33.310  1.00  0.00           C  
ATOM   3971  O   CYS   908     -72.072  14.373  34.456  1.00  0.00           O  
ATOM   3972  CB  CYS   908     -73.368  13.210  31.829  1.00  0.00           C  
ATOM   3973  SG  CYS   908     -74.604  13.396  30.517  1.00  0.00           S  
ATOM   3974  H   CYS   908     -71.527  14.233  30.175  1.00  0.00           H  
ATOM   3975  HA  CYS   908     -73.204  15.224  32.322  1.00  0.00           H  
ATOM   3976  HB3 CYS   908     -73.840  12.946  32.665  1.00  0.00           H  
ATOM   3977  HB2 CYS   908     -72.730  12.497  31.556  1.00  0.00           H  
ATOM   3978  HG  CYS   908     -75.433  13.804  30.898  1.00  0.00           H  
ATOM   3979  N   HIS   909     -70.329  14.062  33.032  1.00  0.00           N  
ATOM   3980  CA  HIS   909     -69.249  13.831  34.009  1.00  0.00           C  
ATOM   3981  C   HIS   909     -69.690  12.767  35.019  1.00  0.00           C  
ATOM   3982  O   HIS   909     -69.608  12.987  36.229  1.00  0.00           O  
ATOM   3983  CB  HIS   909     -68.811  15.151  34.703  1.00  0.00           C  
ATOM   3984  CG  HIS   909     -68.175  16.149  33.770  1.00  0.00           C  
ATOM   3985  H   HIS   909     -70.139  14.052  31.981  1.00  0.00           H  
ATOM   3986  HA  HIS   909     -68.450  13.487  33.518  1.00  0.00           H  
ATOM   3987  HB3 HIS   909     -68.152  14.927  35.425  1.00  0.00           H  
ATOM   3988  HB2 HIS   909     -69.619  15.575  35.120  1.00  0.00           H  
ATOM   3989  CD2 HIS   909     -66.948  16.139  33.194  1.00  0.00           C  
ATOM   3990  HD1 HIS   909     -69.770  17.551  33.580  1.00  0.00           H  
ATOM   3991  HE1 HIS   909     -68.234  18.813  32.059  1.00  0.00           H  
ATOM   3992  CE1 HIS   909     -68.028  17.943  32.529  1.00  0.00           C  
ATOM   3993  ND1 HIS   909     -68.867  17.300  33.332  1.00  0.00           N  
ATOM   3994  NE2 HIS   909     -66.861  17.290  32.414  1.00  0.00           N  
ATOM   3995  HD2 HIS   909     -66.243  15.453  33.299  1.00  0.00           H  
ATOM   3996  N   THR   910     -70.242  11.641  34.506  1.00  0.00           N  
ATOM   3997  CA  THR   910     -70.689  10.510  35.317  1.00  0.00           C  
ATOM   3998  C   THR   910     -69.459   9.672  35.655  1.00  0.00           C  
ATOM   3999  O   THR   910     -68.441   9.766  34.968  1.00  0.00           O  
ATOM   4000  CB  THR   910     -71.791   9.680  34.616  1.00  0.00           C  
ATOM   4001  CG2 THR   910     -73.072  10.457  34.389  1.00  0.00           C  
ATOM   4002  OG1 THR   910     -71.289   9.181  33.382  1.00  0.00           O  
ATOM   4003  HA  THR   910     -71.076  10.857  36.163  1.00  0.00           H  
ATOM   4004 HG22 THR   910     -73.172  11.167  35.092  1.00  0.00           H  
ATOM   4005 HG21 THR   910     -73.053  10.894  33.485  1.00  0.00           H  
ATOM   4006  H   THR   910     -70.319  11.659  33.459  1.00  0.00           H  
ATOM   4007  HB  THR   910     -72.029   8.889  35.214  1.00  0.00           H  
ATOM   4008 HG23 THR   910     -73.862   9.838  34.435  1.00  0.00           H  
ATOM   4009  HG1 THR   910     -71.401   8.181  33.332  1.00  0.00           H  
ATOM   4010  N   SER   911     -69.534   8.889  36.725  1.00  0.00           N  
ATOM   4011  CA  SER   911     -68.423   8.040  37.185  1.00  0.00           C  
ATOM   4012  C   SER   911     -68.923   6.657  37.519  1.00  0.00           C  
ATOM   4013  O   SER   911     -70.134   6.432  37.489  1.00  0.00           O  
ATOM   4014  CB  SER   911     -67.764   8.668  38.406  1.00  0.00           C  
ATOM   4015  OG  SER   911     -66.575   9.335  38.025  1.00  0.00           O  
ATOM   4016  H   SER   911     -70.456   8.923  37.222  1.00  0.00           H  
ATOM   4017  HA  SER   911     -67.764   7.968  36.430  1.00  0.00           H  
ATOM   4018  HB3 SER   911     -67.540   7.952  39.056  1.00  0.00           H  
ATOM   4019  HB2 SER   911     -68.389   9.324  38.809  1.00  0.00           H  
ATOM   4020  HG  SER   911     -66.735   9.846  37.181  1.00  0.00           H  
ATOM   4021  N   GLN   912     -68.007   5.725  37.840  1.00  0.00           N  
ATOM   4022  CA  GLN   912     -68.361   4.355  38.234  1.00  0.00           C  
ATOM   4023  C   GLN   912     -69.275   4.385  39.483  1.00  0.00           C  
ATOM   4024  O   GLN   912     -70.175   3.553  39.609  1.00  0.00           O  
ATOM   4025  CB  GLN   912     -67.092   3.529  38.497  1.00  0.00           C  
ATOM   4026  CG  GLN   912     -67.338   2.028  38.662  1.00  0.00           C  
ATOM   4027  CD  GLN   912     -67.112   1.203  37.424  1.00  0.00           C  
ATOM   4028  HG2 GLN   912     -66.729   1.690  39.394  1.00  0.00           H  
ATOM   4029  HA  GLN   912     -68.885   3.942  37.490  1.00  0.00           H  
ATOM   4030  HG3 GLN   912     -68.292   1.899  38.970  1.00  0.00           H  
ATOM   4031  H   GLN   912     -67.021   6.063  37.784  1.00  0.00           H  
ATOM   4032  HB3 GLN   912     -66.659   3.865  39.336  1.00  0.00           H  
ATOM   4033  HB2 GLN   912     -66.462   3.656  37.729  1.00  0.00           H  
ATOM   4034 HE22 GLN   912     -66.287   2.785  36.489  1.00  0.00           H  
ATOM   4035  OE1 GLN   912     -67.373  -0.008  37.400  1.00  0.00           O  
ATOM   4036  NE2 GLN   912     -66.535   1.796  36.394  1.00  0.00           N  
ATOM   4037 HE21 GLN   912     -66.341   1.292  35.532  1.00  0.00           H  
ATOM   4038  N   GLY   913     -69.049   5.377  40.344  1.00  0.00           N  
ATOM   4039  CA  GLY   913     -69.801   5.610  41.572  1.00  0.00           C  
ATOM   4040  C   GLY   913     -71.236   6.021  41.368  1.00  0.00           C  
ATOM   4041  O   GLY   913     -72.124   5.543  42.083  1.00  0.00           O  
ATOM   4042  H   GLY   913     -68.246   6.007  40.050  1.00  0.00           H  
ATOM   4043  HA2 GLY   913     -69.770   4.759  42.144  1.00  0.00           H  
ATOM   4044  HA3 GLY   913     -69.318   6.327  42.123  1.00  0.00           H  
ATOM   4045  N   ASP   914     -71.459   6.921  40.387  1.00  0.00           N  
ATOM   4046  CA  ASP   914     -72.764   7.460  40.005  1.00  0.00           C  
ATOM   4047  C   ASP   914     -72.911   7.334  38.464  1.00  0.00           C  
ATOM   4048  O   ASP   914     -72.637   8.288  37.718  1.00  0.00           O  
ATOM   4049  CB  ASP   914     -72.883   8.914  40.501  1.00  0.00           C  
ATOM   4050  CG  ASP   914     -74.271   9.514  40.402  1.00  0.00           C  
ATOM   4051  OD1 ASP   914     -75.264   8.733  40.402  1.00  0.00           O  
ATOM   4052  OD2 ASP   914     -74.371  10.763  40.351  1.00  0.00           O  
ATOM   4053  H   ASP   914     -70.563   7.215  39.896  1.00  0.00           H  
ATOM   4054  HA  ASP   914     -73.462   6.874  40.403  1.00  0.00           H  
ATOM   4055  HB3 ASP   914     -72.251   9.471  39.958  1.00  0.00           H  
ATOM   4056  HB2 ASP   914     -72.592   8.930  41.460  1.00  0.00           H  
ATOM   4057  N   PRO   915     -73.270   6.117  37.977  1.00  0.00           N  
ATOM   4058  CA  PRO   915     -73.311   5.892  36.521  1.00  0.00           C  
ATOM   4059  C   PRO   915     -74.632   6.273  35.835  1.00  0.00           C  
ATOM   4060  O   PRO   915     -74.870   5.849  34.703  1.00  0.00           O  
ATOM   4061  CB  PRO   915     -73.027   4.391  36.406  1.00  0.00           C  
ATOM   4062  CG  PRO   915     -73.536   3.802  37.677  1.00  0.00           C  
ATOM   4063  CD  PRO   915     -73.582   4.876  38.723  1.00  0.00           C  
ATOM   4064  HG2 PRO   915     -74.463   3.400  37.534  1.00  0.00           H  
ATOM   4065  HA  PRO   915     -72.528   6.372  36.068  1.00  0.00           H  
ATOM   4066  HD3 PRO   915     -72.899   4.723  39.442  1.00  0.00           H  
ATOM   4067  HD2 PRO   915     -74.489   4.944  39.144  1.00  0.00           H  
ATOM   4068  HG3 PRO   915     -72.934   3.035  37.976  1.00  0.00           H  
ATOM   4069  HB3 PRO   915     -72.042   4.225  36.300  1.00  0.00           H  
ATOM   4070  HB2 PRO   915     -73.505   4.002  35.611  1.00  0.00           H  
ATOM   4071  N   ILE   916     -75.470   7.087  36.491  1.00  0.00           N  
ATOM   4072  CA  ILE   916     -76.747   7.524  35.932  1.00  0.00           C  
ATOM   4073  C   ILE   916     -76.613   8.996  35.558  1.00  0.00           C  
ATOM   4074  O   ILE   916     -76.247   9.824  36.393  1.00  0.00           O  
ATOM   4075  CB  ILE   916     -77.967   7.205  36.850  1.00  0.00           C  
ATOM   4076  CG1 ILE   916     -77.755   7.717  38.312  1.00  0.00           C  
ATOM   4077  CG2 ILE   916     -78.258   5.671  36.847  1.00  0.00           C  
ATOM   4078  CD1 ILE   916     -79.052   7.744  39.286  1.00  0.00           C  
ATOM   4079  HA  ILE   916     -76.867   7.024  35.082  1.00  0.00           H  
ATOM   4080 HG22 ILE   916     -79.080   5.516  37.380  1.00  0.00           H  
ATOM   4081 HG21 ILE   916     -78.386   5.388  35.905  1.00  0.00           H  
ATOM   4082  HB  ILE   916     -78.761   7.679  36.480  1.00  0.00           H  
ATOM   4083 HG12 ILE   916     -77.072   7.144  38.764  1.00  0.00           H  
ATOM   4084 HG13 ILE   916     -77.409   8.656  38.280  1.00  0.00           H  
ATOM   4085 HD13 ILE   916     -79.373   6.818  39.345  1.00  0.00           H  
ATOM   4086  H   ILE   916     -75.129   7.379  37.434  1.00  0.00           H  
ATOM   4087 HD12 ILE   916     -78.741   8.088  40.152  1.00  0.00           H  
ATOM   4088 HG23 ILE   916     -77.478   5.213  37.254  1.00  0.00           H  
ATOM   4089 HD11 ILE   916     -79.706   8.340  38.860  1.00  0.00           H  
ATOM   4090  N   GLY   917     -76.818   9.285  34.277  1.00  0.00           N  
ATOM   4091  CA  GLY   917     -76.703  10.636  33.734  1.00  0.00           C  
ATOM   4092  C   GLY   917     -77.942  11.135  33.030  1.00  0.00           C  
ATOM   4093  O   GLY   917     -78.834  10.353  32.691  1.00  0.00           O  
ATOM   4094  H   GLY   917     -77.071   8.456  33.686  1.00  0.00           H  
ATOM   4095  HA2 GLY   917     -76.464  11.278  34.494  1.00  0.00           H  
ATOM   4096  HA3 GLY   917     -75.911  10.665  33.087  1.00  0.00           H  
ATOM   4097  N   LEU   918     -77.998  12.447  32.815  1.00  0.00           N  
ATOM   4098  CA  LEU   918     -79.117  13.094  32.124  1.00  0.00           C  
ATOM   4099  C   LEU   918     -78.610  13.816  30.906  1.00  0.00           C  
ATOM   4100  O   LEU   918     -77.629  14.557  30.974  1.00  0.00           O  
ATOM   4101  CB  LEU   918     -79.890  14.067  33.047  1.00  0.00           C  
ATOM   4102  CG  LEU   918     -80.558  13.463  34.293  1.00  0.00           C  
ATOM   4103  CD1 LEU   918     -81.133  14.551  35.163  1.00  0.00           C  
ATOM   4104  CD2 LEU   918     -81.639  12.415  33.929  1.00  0.00           C  
ATOM   4105 HD22 LEU   918     -81.212  11.678  33.413  1.00  0.00           H  
ATOM   4106 HD23 LEU   918     -82.037  12.058  34.769  1.00  0.00           H  
ATOM   4107 HD21 LEU   918     -82.341  12.856  33.378  1.00  0.00           H  
ATOM   4108  H   LEU   918     -77.175  12.979  33.181  1.00  0.00           H  
ATOM   4109 HD13 LEU   918     -81.820  15.072  34.650  1.00  0.00           H  
ATOM   4110 HD12 LEU   918     -81.566  14.148  35.973  1.00  0.00           H  
ATOM   4111 HD11 LEU   918     -80.404  15.174  35.458  1.00  0.00           H  
ATOM   4112  HA  LEU   918     -79.763  12.382  31.838  1.00  0.00           H  
ATOM   4113  HG  LEU   918     -79.870  12.946  34.803  1.00  0.00           H  
ATOM   4114  HB3 LEU   918     -80.606  14.493  32.501  1.00  0.00           H  
ATOM   4115  HB2 LEU   918     -79.244  14.759  33.361  1.00  0.00           H  
ATOM   4116  N   ILE   919     -79.287  13.604  29.786  1.00  0.00           N  
ATOM   4117  CA  ILE   919     -78.920  14.234  28.522  1.00  0.00           C  
ATOM   4118  C   ILE   919     -80.178  14.767  27.840  1.00  0.00           C  
ATOM   4119  O   ILE   919     -81.247  14.166  27.934  1.00  0.00           O  
ATOM   4120  CB  ILE   919     -78.146  13.223  27.638  1.00  0.00           C  
ATOM   4121  CG1 ILE   919     -77.425  13.927  26.465  1.00  0.00           C  
ATOM   4122  CG2 ILE   919     -79.056  12.089  27.160  1.00  0.00           C  
ATOM   4123  CD1 ILE   919     -76.312  13.107  25.879  1.00  0.00           C  
ATOM   4124  HA  ILE   919     -78.363  15.030  28.754  1.00  0.00           H  
ATOM   4125 HG22 ILE   919     -78.501  11.415  26.679  1.00  0.00           H  
ATOM   4126 HG21 ILE   919     -79.492  11.673  27.954  1.00  0.00           H  
ATOM   4127  HB  ILE   919     -77.451  12.789  28.205  1.00  0.00           H  
ATOM   4128 HG12 ILE   919     -78.103  14.122  25.762  1.00  0.00           H  
ATOM   4129 HG13 ILE   919     -77.056  14.786  26.809  1.00  0.00           H  
ATOM   4130 HD13 ILE   919     -76.677  12.242  25.532  1.00  0.00           H  
ATOM   4131  H   ILE   919     -80.097  12.954  29.884  1.00  0.00           H  
ATOM   4132 HD12 ILE   919     -75.883  13.609  25.127  1.00  0.00           H  
ATOM   4133 HG23 ILE   919     -79.745  12.469  26.547  1.00  0.00           H  
ATOM   4134 HD11 ILE   919     -75.626  12.917  26.583  1.00  0.00           H  
ATOM   4135  N   LEU   920     -80.044  15.890  27.169  1.00  0.00           N  
ATOM   4136  CA  LEU   920     -81.157  16.475  26.452  1.00  0.00           C  
ATOM   4137  C   LEU   920     -81.097  16.226  24.961  1.00  0.00           C  
ATOM   4138  O   LEU   920     -80.015  16.106  24.383  1.00  0.00           O  
ATOM   4139  CB  LEU   920     -81.184  18.002  26.660  1.00  0.00           C  
ATOM   4140  CG  LEU   920     -81.406  18.463  28.078  1.00  0.00           C  
ATOM   4141  CD1 LEU   920     -80.764  19.840  28.279  1.00  0.00           C  
ATOM   4142  CD2 LEU   920     -82.911  18.462  28.409  1.00  0.00           C  
ATOM   4143 HD22 LEU   920     -83.267  17.537  28.304  1.00  0.00           H  
ATOM   4144 HD23 LEU   920     -83.038  18.769  29.349  1.00  0.00           H  
ATOM   4145 HD21 LEU   920     -83.382  19.080  27.784  1.00  0.00           H  
ATOM   4146  H   LEU   920     -79.094  16.311  27.197  1.00  0.00           H  
ATOM   4147 HD13 LEU   920     -81.180  20.493  27.648  1.00  0.00           H  
ATOM   4148 HD12 LEU   920     -80.915  20.139  29.220  1.00  0.00           H  
ATOM   4149 HD11 LEU   920     -79.784  19.776  28.099  1.00  0.00           H  
ATOM   4150  HA  LEU   920     -82.020  16.071  26.809  1.00  0.00           H  
ATOM   4151  HG  LEU   920     -80.988  17.817  28.712  1.00  0.00           H  
ATOM   4152  HB3 LEU   920     -81.919  18.363  26.097  1.00  0.00           H  
ATOM   4153  HB2 LEU   920     -80.306  18.357  26.353  1.00  0.00           H  
ATOM   4154  N   LEU   921     -82.282  16.188  24.346  1.00  0.00           N  
ATOM   4155  CA  LEU   921     -82.482  16.287  22.904  1.00  0.00           C  
ATOM   4156  C   LEU   921     -83.181  17.596  22.691  1.00  0.00           C  
ATOM   4157  O   LEU   921     -84.274  17.804  23.200  1.00  0.00           O  
ATOM   4158  CB  LEU   921     -83.248  15.126  22.263  1.00  0.00           C  
ATOM   4159  CG  LEU   921     -82.423  13.871  21.992  1.00  0.00           C  
ATOM   4160  CD1 LEU   921     -83.332  12.689  21.706  1.00  0.00           C  
ATOM   4161  CD2 LEU   921     -81.446  14.101  20.836  1.00  0.00           C  
ATOM   4162 HD22 LEU   921     -80.828  14.850  21.070  1.00  0.00           H  
ATOM   4163 HD23 LEU   921     -80.919  13.268  20.678  1.00  0.00           H  
ATOM   4164 HD21 LEU   921     -81.959  14.335  20.012  1.00  0.00           H  
ATOM   4165  H   LEU   921     -83.095  16.076  25.020  1.00  0.00           H  
ATOM   4166 HD13 LEU   921     -83.896  12.885  20.903  1.00  0.00           H  
ATOM   4167 HD12 LEU   921     -82.778  11.874  21.530  1.00  0.00           H  
ATOM   4168 HD11 LEU   921     -83.925  12.522  22.495  1.00  0.00           H  
ATOM   4169  HA  LEU   921     -81.598  16.313  22.465  1.00  0.00           H  
ATOM   4170  HG  LEU   921     -81.860  13.672  22.794  1.00  0.00           H  
ATOM   4171  HB3 LEU   921     -83.608  15.442  21.394  1.00  0.00           H  
ATOM   4172  HB2 LEU   921     -83.985  14.872  22.878  1.00  0.00           H  
ATOM   4173  N   GLY   922     -82.510  18.506  22.036  1.00  0.00           N  
ATOM   4174  CA  GLY   922     -83.093  19.801  21.728  1.00  0.00           C  
ATOM   4175  C   GLY   922     -83.217  20.026  20.244  1.00  0.00           C  
ATOM   4176  O   GLY   922     -82.363  19.598  19.467  1.00  0.00           O  
ATOM   4177  H   GLY   922     -81.544  18.236  21.758  1.00  0.00           H  
ATOM   4178  HA2 GLY   922     -84.009  19.865  22.158  1.00  0.00           H  
ATOM   4179  HA3 GLY   922     -82.519  20.531  22.135  1.00  0.00           H  
ATOM   4180  N   GLU   923     -84.287  20.683  19.842  1.00  0.00           N  
ATOM   4181  CA  GLU   923     -84.487  21.076  18.458  1.00  0.00           C  
ATOM   4182  C   GLU   923     -83.773  22.415  18.328  1.00  0.00           C  
ATOM   4183  O   GLU   923     -84.117  23.352  19.046  1.00  0.00           O  
ATOM   4184  CB  GLU   923     -85.989  21.154  18.102  1.00  0.00           C  
ATOM   4185  CG  GLU   923     -86.244  21.771  16.730  1.00  0.00           C  
ATOM   4186  CD  GLU   923     -87.690  22.094  16.409  1.00  0.00           C  
ATOM   4187  OE1 GLU   923     -88.590  21.419  16.954  1.00  0.00           O  
ATOM   4188  OE2 GLU   923     -87.925  22.984  15.562  1.00  0.00           O  
ATOM   4189  HG2 GLU   923     -85.729  22.621  16.677  1.00  0.00           H  
ATOM   4190  HA  GLU   923     -84.075  20.420  17.853  1.00  0.00           H  
ATOM   4191  HG3 GLU   923     -85.922  21.130  16.040  1.00  0.00           H  
ATOM   4192  H   GLU   923     -84.977  20.897  20.600  1.00  0.00           H  
ATOM   4193  HB3 GLU   923     -86.421  21.721  18.771  1.00  0.00           H  
ATOM   4194  HB2 GLU   923     -86.335  20.240  18.089  1.00  0.00           H  
ATOM   4195  N   VAL   924     -82.743  22.501  17.487  1.00  0.00           N  
ATOM   4196  CA  VAL   924     -82.073  23.777  17.432  1.00  0.00           C  
ATOM   4197  C   VAL   924     -82.157  24.329  15.983  1.00  0.00           C  
ATOM   4198  O   VAL   924     -81.973  23.614  14.999  1.00  0.00           O  
ATOM   4199  CB  VAL   924     -80.655  23.785  18.095  1.00  0.00           C  
ATOM   4200  CG1 VAL   924     -80.242  22.480  18.779  1.00  0.00           C  
ATOM   4201  CG2 VAL   924     -79.555  24.477  17.317  1.00  0.00           C  
ATOM   4202  HA  VAL   924     -82.553  24.425  18.020  1.00  0.00           H  
ATOM   4203 HG11 VAL   924     -79.600  22.683  19.516  1.00  0.00           H  
ATOM   4204 HG21 VAL   924     -79.606  25.464  17.474  1.00  0.00           H  
ATOM   4205  HB  VAL   924     -80.667  24.501  18.810  1.00  0.00           H  
ATOM   4206 HG12 VAL   924     -81.053  22.033  19.153  1.00  0.00           H  
ATOM   4207 HG13 VAL   924     -79.806  21.880  18.110  1.00  0.00           H  
ATOM   4208  H   VAL   924     -82.512  21.680  16.960  1.00  0.00           H  
ATOM   4209 HG23 VAL   924     -78.665  24.136  17.623  1.00  0.00           H  
ATOM   4210 HG22 VAL   924     -79.667  24.288  16.340  1.00  0.00           H  
ATOM   4211  N   ALA   925     -82.552  25.597  15.885  1.00  0.00           N  
ATOM   4212  CA  ALA   925     -82.735  26.325  14.614  1.00  0.00           C  
ATOM   4213  C   ALA   925     -81.374  26.825  14.142  1.00  0.00           C  
ATOM   4214  O   ALA   925     -80.914  27.904  14.533  1.00  0.00           O  
ATOM   4215  CB  ALA   925     -83.722  27.473  14.809  1.00  0.00           C  
ATOM   4216  H   ALA   925     -82.731  26.058  16.819  1.00  0.00           H  
ATOM   4217  HA  ALA   925     -83.101  25.693  13.937  1.00  0.00           H  
ATOM   4218  HB1 ALA   925     -83.412  28.054  15.560  1.00  0.00           H  
ATOM   4219  HB3 ALA   925     -83.774  28.012  13.970  1.00  0.00           H  
ATOM   4220  HB2 ALA   925     -84.624  27.102  15.025  1.00  0.00           H  
ATOM   4221  N   LEU   926     -80.696  26.002  13.342  1.00  0.00           N  
ATOM   4222  CA  LEU   926     -79.330  26.306  12.906  1.00  0.00           C  
ATOM   4223  C   LEU   926     -79.260  27.312  11.759  1.00  0.00           C  
ATOM   4224  O   LEU   926     -78.300  28.074  11.698  1.00  0.00           O  
ATOM   4225  CB  LEU   926     -78.604  25.002  12.516  1.00  0.00           C  
ATOM   4226  CG  LEU   926     -78.372  24.001  13.679  1.00  0.00           C  
ATOM   4227  CD1 LEU   926     -77.916  22.664  13.160  1.00  0.00           C  
ATOM   4228  CD2 LEU   926     -77.346  24.555  14.663  1.00  0.00           C  
ATOM   4229 HD22 LEU   926     -77.678  25.419  15.039  1.00  0.00           H  
ATOM   4230 HD23 LEU   926     -77.208  23.899  15.405  1.00  0.00           H  
ATOM   4231 HD21 LEU   926     -76.480  24.709  14.189  1.00  0.00           H  
ATOM   4232  H   LEU   926     -81.208  25.146  13.061  1.00  0.00           H  
ATOM   4233 HD13 LEU   926     -77.055  22.767  12.655  1.00  0.00           H  
ATOM   4234 HD12 LEU   926     -77.771  22.030  13.924  1.00  0.00           H  
ATOM   4235 HD11 LEU   926     -78.610  22.280  12.545  1.00  0.00           H  
ATOM   4236  HA  LEU   926     -78.822  26.691  13.698  1.00  0.00           H  
ATOM   4237  HG  LEU   926     -79.234  23.901  14.180  1.00  0.00           H  
ATOM   4238  HB3 LEU   926     -77.716  25.242  12.157  1.00  0.00           H  
ATOM   4239  HB2 LEU   926     -79.154  24.537  11.838  1.00  0.00           H  
ATOM   4240  N   GLY   927     -80.241  27.294  10.865  1.00  0.00           N  
ATOM   4241  CA  GLY   927     -80.276  28.174   9.688  1.00  0.00           C  
ATOM   4242  C   GLY   927     -79.026  27.991   8.853  1.00  0.00           C  
ATOM   4243  O   GLY   927     -78.543  26.863   8.691  1.00  0.00           O  
ATOM   4244  H   GLY   927     -80.996  26.596  11.066  1.00  0.00           H  
ATOM   4245  HA2 GLY   927     -81.087  27.954   9.138  1.00  0.00           H  
ATOM   4246  HA3 GLY   927     -80.344  29.129   9.993  1.00  0.00           H  
ATOM   4247  N   ASN   928     -78.438  29.103   8.418  1.00  0.00           N  
ATOM   4248  CA  ASN   928     -77.188  29.097   7.661  1.00  0.00           C  
ATOM   4249  C   ASN   928     -76.022  28.965   8.628  1.00  0.00           C  
ATOM   4250  O   ASN   928     -75.770  29.862   9.434  1.00  0.00           O  
ATOM   4251  CB  ASN   928     -77.078  30.379   6.826  1.00  0.00           C  
ATOM   4252  CG  ASN   928     -76.087  30.366   5.703  1.00  0.00           C  
ATOM   4253  HA  ASN   928     -77.192  28.277   7.090  1.00  0.00           H  
ATOM   4254  H   ASN   928     -78.948  29.983   8.665  1.00  0.00           H  
ATOM   4255  HB3 ASN   928     -76.845  31.138   7.459  1.00  0.00           H  
ATOM   4256  HB2 ASN   928     -77.998  30.578   6.447  1.00  0.00           H  
ATOM   4257  OD1 ASN   928     -75.444  29.361   5.400  1.00  0.00           O  
ATOM   4258  ND2 ASN   928     -75.910  31.522   5.083  1.00  0.00           N  
ATOM   4259 HD22 ASN   928     -75.259  31.589   4.310  1.00  0.00           H  
ATOM   4260 HD21 ASN   928     -76.414  32.335   5.372  1.00  0.00           H  
ATOM   4261  N   MET   929     -75.336  27.804   8.567  1.00  0.00           N  
ATOM   4262  CA  MET   929     -74.231  27.484   9.456  1.00  0.00           C  
ATOM   4263  C   MET   929     -72.910  28.055   8.984  1.00  0.00           C  
ATOM   4264  O   MET   929     -72.559  27.944   7.806  1.00  0.00           O  
ATOM   4265  CB  MET   929     -74.088  25.969   9.600  1.00  0.00           C  
ATOM   4266  CG  MET   929     -75.352  25.282  10.114  1.00  0.00           C  
ATOM   4267  SD  MET   929     -75.181  23.474  10.309  1.00  0.00           S  
ATOM   4268  CE  MET   929     -74.873  22.952   8.563  1.00  0.00           C  
ATOM   4269  HG2 MET   929     -75.616  25.713  11.009  1.00  0.00           H  
ATOM   4270  HE1 MET   929     -74.345  23.664   8.118  1.00  0.00           H  
ATOM   4271  HE2 MET   929     -74.369  22.098   8.582  1.00  0.00           H  
ATOM   4272  HE3 MET   929     -75.752  22.834   8.118  1.00  0.00           H  
ATOM   4273  HB2 MET   929     -73.856  25.574   8.704  1.00  0.00           H  
ATOM   4274  HG3 MET   929     -76.125  25.499   9.473  1.00  0.00           H  
ATOM   4275  H   MET   929     -75.678  27.157   7.817  1.00  0.00           H  
ATOM   4276  HA  MET   929     -74.437  27.881  10.368  1.00  0.00           H  
ATOM   4277  HB3 MET   929     -73.338  25.769  10.240  1.00  0.00           H  
ATOM   4278  N   TYR   930     -72.167  28.641   9.927  1.00  0.00           N  
ATOM   4279  CA  TYR   930     -70.823  29.158   9.691  1.00  0.00           C  
ATOM   4280  C   TYR   930     -69.897  27.987  10.001  1.00  0.00           C  
ATOM   4281  O   TYR   930     -69.742  27.621  11.159  1.00  0.00           O  
ATOM   4282  CB  TYR   930     -70.578  30.397  10.574  1.00  0.00           C  
ATOM   4283  CG  TYR   930     -69.264  31.117  10.342  1.00  0.00           C  
ATOM   4284  CD1 TYR   930     -68.669  31.146   9.076  1.00  0.00           C  
ATOM   4285  CD2 TYR   930     -68.667  31.850  11.359  1.00  0.00           C  
ATOM   4286  CE1 TYR   930     -67.483  31.848   8.849  1.00  0.00           C  
ATOM   4287  CE2 TYR   930     -67.486  32.560  11.142  1.00  0.00           C  
ATOM   4288  CZ  TYR   930     -66.896  32.550   9.888  1.00  0.00           C  
ATOM   4289  OH  TYR   930     -65.756  33.260   9.665  1.00  0.00           O  
ATOM   4290  HA  TYR   930     -70.733  29.379   8.737  1.00  0.00           H  
ATOM   4291  HE1 TYR   930     -67.065  31.842   7.941  1.00  0.00           H  
ATOM   4292  HE2 TYR   930     -67.068  33.074  11.891  1.00  0.00           H  
ATOM   4293  H   TYR   930     -72.641  28.697  10.864  1.00  0.00           H  
ATOM   4294  HD2 TYR   930     -69.088  31.873  12.264  1.00  0.00           H  
ATOM   4295  HD1 TYR   930     -69.099  30.655   8.318  1.00  0.00           H  
ATOM   4296  HB3 TYR   930     -70.607  30.103  11.532  1.00  0.00           H  
ATOM   4297  HB2 TYR   930     -71.324  31.046  10.408  1.00  0.00           H  
ATOM   4298  HH  TYR   930     -65.294  32.905   8.852  1.00  0.00           H  
ATOM   4299  N   GLU   931     -69.412  27.308   8.950  1.00  0.00           N  
ATOM   4300  CA  GLU   931     -68.637  26.064   9.063  1.00  0.00           C  
ATOM   4301  C   GLU   931     -67.182  26.353   9.328  1.00  0.00           C  
ATOM   4302  O   GLU   931     -66.524  27.000   8.517  1.00  0.00           O  
ATOM   4303  CB  GLU   931     -68.825  25.206   7.806  1.00  0.00           C  
ATOM   4304  CG  GLU   931     -70.273  24.783   7.606  1.00  0.00           C  
ATOM   4305  CD  GLU   931     -70.551  23.707   6.570  1.00  0.00           C  
ATOM   4306  OE1 GLU   931     -69.687  23.454   5.698  1.00  0.00           O  
ATOM   4307  OE2 GLU   931     -71.660  23.129   6.619  1.00  0.00           O  
ATOM   4308  HG2 GLU   931     -70.619  24.445   8.484  1.00  0.00           H  
ATOM   4309  HA  GLU   931     -69.020  25.504   9.810  1.00  0.00           H  
ATOM   4310  HG3 GLU   931     -70.798  25.594   7.338  1.00  0.00           H  
ATOM   4311  H   GLU   931     -69.637  27.749   8.023  1.00  0.00           H  
ATOM   4312  HB3 GLU   931     -68.290  24.397   7.914  1.00  0.00           H  
ATOM   4313  HB2 GLU   931     -68.562  25.746   7.035  1.00  0.00           H  
ATOM   4314  N   LEU   932     -66.685  25.928  10.506  1.00  0.00           N  
ATOM   4315  CA  LEU   932     -65.309  26.208  10.921  1.00  0.00           C  
ATOM   4316  C   LEU   932     -64.575  24.940  11.309  1.00  0.00           C  
ATOM   4317  O   LEU   932     -65.157  24.035  11.911  1.00  0.00           O  
ATOM   4318  CB  LEU   932     -65.284  27.213  12.103  1.00  0.00           C  
ATOM   4319  CG  LEU   932     -65.852  28.619  11.840  1.00  0.00           C  
ATOM   4320  CD1 LEU   932     -65.937  29.413  13.108  1.00  0.00           C  
ATOM   4321  CD2 LEU   932     -65.020  29.377  10.820  1.00  0.00           C  
ATOM   4322 HD22 LEU   932     -65.010  28.875   9.954  1.00  0.00           H  
ATOM   4323 HD23 LEU   932     -65.414  30.285  10.672  1.00  0.00           H  
ATOM   4324 HD21 LEU   932     -64.083  29.475  11.156  1.00  0.00           H  
ATOM   4325  H   LEU   932     -67.361  25.390  11.084  1.00  0.00           H  
ATOM   4326 HD13 LEU   932     -65.025  29.513  13.516  1.00  0.00           H  
ATOM   4327 HD12 LEU   932     -66.309  30.327  12.920  1.00  0.00           H  
ATOM   4328 HD11 LEU   932     -66.536  28.950  13.767  1.00  0.00           H  
ATOM   4329  HA  LEU   932     -64.825  26.636  10.145  1.00  0.00           H  
ATOM   4330  HG  LEU   932     -66.764  28.519  11.434  1.00  0.00           H  
ATOM   4331  HB3 LEU   932     -64.334  27.322  12.382  1.00  0.00           H  
ATOM   4332  HB2 LEU   932     -65.814  26.812  12.847  1.00  0.00           H  
ATOM   4333  N   LYS   933     -63.288  24.888  10.961  1.00  0.00           N  
ATOM   4334  CA  LYS   933     -62.404  23.751  11.222  1.00  0.00           C  
ATOM   4335  C   LYS   933     -61.524  23.994  12.436  1.00  0.00           C  
ATOM   4336  O   LYS   933     -60.941  23.045  12.960  1.00  0.00           O  
ATOM   4337  CB  LYS   933     -61.517  23.475   9.992  1.00  0.00           C  
ATOM   4338  CG  LYS   933     -62.291  23.040   8.750  1.00  0.00           C  
ATOM   4339  CD  LYS   933     -61.377  22.967   7.545  1.00  0.00           C  
ATOM   4340  CE  LYS   933     -62.162  22.675   6.292  1.00  0.00           C  
ATOM   4341  NZ  LYS   933     -61.279  22.474   5.113  1.00  0.00           N  
ATOM   4342  HA  LYS   933     -62.972  22.933  11.389  1.00  0.00           H  
ATOM   4343  HE2 LYS   933     -62.713  21.845   6.433  1.00  0.00           H  
ATOM   4344  HE3 LYS   933     -62.786  23.443   6.106  1.00  0.00           H  
ATOM   4345  HG2 LYS   933     -62.687  22.139   8.916  1.00  0.00           H  
ATOM   4346  HG3 LYS   933     -63.015  23.702   8.573  1.00  0.00           H  
ATOM   4347  HZ1 LYS   933     -61.430  21.560   4.737  1.00  0.00           H  
ATOM   4348  HZ3 LYS   933     -61.491  23.161   4.418  1.00  0.00           H  
ATOM   4349  HZ2 LYS   933     -60.324  22.566   5.394  1.00  0.00           H  
ATOM   4350  HD3 LYS   933     -60.715  22.239   7.686  1.00  0.00           H  
ATOM   4351  HD2 LYS   933     -60.915  23.841   7.439  1.00  0.00           H  
ATOM   4352  H   LYS   933     -62.951  25.760  10.468  1.00  0.00           H  
ATOM   4353  HB3 LYS   933     -60.875  22.751  10.232  1.00  0.00           H  
ATOM   4354  HB2 LYS   933     -61.021  24.312   9.776  1.00  0.00           H  
ATOM   4355  N   HIS   934     -61.387  25.264  12.867  1.00  0.00           N  
ATOM   4356  CA  HIS   934     -60.537  25.631  13.999  1.00  0.00           C  
ATOM   4357  C   HIS   934     -61.212  26.668  14.898  1.00  0.00           C  
ATOM   4358  O   HIS   934     -62.141  27.349  14.463  1.00  0.00           O  
ATOM   4359  CB  HIS   934     -59.189  26.177  13.491  1.00  0.00           C  
ATOM   4360  CG  HIS   934     -58.564  25.317  12.437  1.00  0.00           C  
ATOM   4361  H   HIS   934     -61.942  25.957  12.319  1.00  0.00           H  
ATOM   4362  HA  HIS   934     -60.364  24.803  14.549  1.00  0.00           H  
ATOM   4363  HB3 HIS   934     -58.556  26.242  14.266  1.00  0.00           H  
ATOM   4364  HB2 HIS   934     -59.335  27.093  13.110  1.00  0.00           H  
ATOM   4365  CD2 HIS   934     -58.461  25.521  11.100  1.00  0.00           C  
ATOM   4366  HD1 HIS   934     -58.021  23.643  13.619  1.00  0.00           H  
ATOM   4367  HE1 HIS   934     -57.185  22.656  11.486  1.00  0.00           H  
ATOM   4368  CE1 HIS   934     -57.624  23.563  11.591  1.00  0.00           C  
ATOM   4369  ND1 HIS   934     -58.053  24.062  12.740  1.00  0.00           N  
ATOM   4370  NE2 HIS   934     -57.839  24.407  10.577  1.00  0.00           N  
ATOM   4371  HD2 HIS   934     -58.771  26.315  10.594  1.00  0.00           H  
ATOM   4372  N   ALA   935     -60.720  26.792  16.150  1.00  0.00           N  
ATOM   4373  CA  ALA   935     -61.210  27.718  17.160  1.00  0.00           C  
ATOM   4374  C   ALA   935     -61.268  29.152  16.649  1.00  0.00           C  
ATOM   4375  O   ALA   935     -60.364  29.621  15.963  1.00  0.00           O  
ATOM   4376  CB  ALA   935     -60.334  27.648  18.403  1.00  0.00           C  
ATOM   4377  H   ALA   935     -59.913  26.126  16.334  1.00  0.00           H  
ATOM   4378  HA  ALA   935     -62.144  27.437  17.433  1.00  0.00           H  
ATOM   4379  HB1 ALA   935     -60.912  27.628  19.218  1.00  0.00           H  
ATOM   4380  HB3 ALA   935     -59.775  26.820  18.372  1.00  0.00           H  
ATOM   4381  HB2 ALA   935     -59.738  28.450  18.437  1.00  0.00           H  
ATOM   4382  N   SER   936     -62.356  29.837  16.987  1.00  0.00           N  
ATOM   4383  CA  SER   936     -62.568  31.211  16.582  1.00  0.00           C  
ATOM   4384  C   SER   936     -62.497  32.181  17.764  1.00  0.00           C  
ATOM   4385  O   SER   936     -62.229  33.346  17.509  1.00  0.00           O  
ATOM   4386  CB  SER   936     -63.904  31.331  15.862  1.00  0.00           C  
ATOM   4387  OG  SER   936     -65.013  31.286  16.753  1.00  0.00           O  
ATOM   4388  H   SER   936     -63.039  29.297  17.567  1.00  0.00           H  
ATOM   4389  HA  SER   936     -61.835  31.469  15.933  1.00  0.00           H  
ATOM   4390  HB3 SER   936     -63.990  30.576  15.208  1.00  0.00           H  
ATOM   4391  HB2 SER   936     -63.929  32.200  15.365  1.00  0.00           H  
ATOM   4392  HG  SER   936     -64.797  30.684  17.519  1.00  0.00           H  
ATOM   4393  N   HIS   937     -62.678  31.690  19.057  1.00  0.00           N  
ATOM   4394  CA  HIS   937     -62.718  32.429  20.365  1.00  0.00           C  
ATOM   4395  C   HIS   937     -63.517  33.771  20.268  1.00  0.00           C  
ATOM   4396  O   HIS   937     -63.171  34.757  20.951  1.00  0.00           O  
ATOM   4397  CB  HIS   937     -61.300  32.726  20.927  1.00  0.00           C  
ATOM   4398  CG  HIS   937     -60.406  31.531  21.093  1.00  0.00           C  
ATOM   4399  H   HIS   937     -62.800  30.617  19.035  1.00  0.00           H  
ATOM   4400  HA  HIS   937     -63.180  31.843  21.036  1.00  0.00           H  
ATOM   4401  HB3 HIS   937     -61.404  33.174  21.827  1.00  0.00           H  
ATOM   4402  HB2 HIS   937     -60.844  33.382  20.308  1.00  0.00           H  
ATOM   4403  CD2 HIS   937     -59.216  31.267  20.512  1.00  0.00           C  
ATOM   4404  HD1 HIS   937     -61.546  30.389  22.469  1.00  0.00           H  
ATOM   4405  HE1 HIS   937     -59.731  28.692  22.270  1.00  0.00           H  
ATOM   4406  CE1 HIS   937     -59.764  29.589  21.797  1.00  0.00           C  
ATOM   4407  ND1 HIS   937     -60.744  30.464  21.918  1.00  0.00           N  
ATOM   4408  NE2 HIS   937     -58.816  30.028  20.975  1.00  0.00           N  
ATOM   4409  HD2 HIS   937     -58.719  31.844  19.877  1.00  0.00           H  
ATOM   4410  N   ILE   938     -64.573  33.798  19.405  1.00  0.00           N  
ATOM   4411  CA  ILE   938     -65.432  34.939  19.029  1.00  0.00           C  
ATOM   4412  C   ILE   938     -66.870  34.452  18.969  1.00  0.00           C  
ATOM   4413  O   ILE   938     -67.117  33.329  18.531  1.00  0.00           O  
ATOM   4414  CB  ILE   938     -64.903  35.529  17.670  1.00  0.00           C  
ATOM   4415  CG1 ILE   938     -63.801  36.592  17.963  1.00  0.00           C  
ATOM   4416  CG2 ILE   938     -65.983  36.012  16.664  1.00  0.00           C  
ATOM   4417  CD1 ILE   938     -64.199  37.976  18.703  1.00  0.00           C  
ATOM   4418  HA  ILE   938     -65.374  35.583  19.783  1.00  0.00           H  
ATOM   4419 HG22 ILE   938     -65.530  36.232  15.808  1.00  0.00           H  
ATOM   4420 HG21 ILE   938     -66.638  35.276  16.539  1.00  0.00           H  
ATOM   4421  HB  ILE   938     -64.487  34.793  17.167  1.00  0.00           H  
ATOM   4422 HG12 ILE   938     -63.077  36.167  18.528  1.00  0.00           H  
ATOM   4423 HG13 ILE   938     -63.366  36.858  17.088  1.00  0.00           H  
ATOM   4424 HD13 ILE   938     -64.575  37.727  19.576  1.00  0.00           H  
ATOM   4425  H   ILE   938     -64.744  32.818  18.978  1.00  0.00           H  
ATOM   4426 HD12 ILE   938     -63.369  38.494  18.789  1.00  0.00           H  
ATOM   4427 HG23 ILE   938     -66.423  36.816  17.047  1.00  0.00           H  
ATOM   4428 HD11 ILE   938     -64.859  38.420  18.126  1.00  0.00           H  
ATOM   4429  N   SER   939     -67.795  35.303  19.431  1.00  0.00           N  
ATOM   4430  CA  SER   939     -69.228  35.042  19.488  1.00  0.00           C  
ATOM   4431  C   SER   939     -69.971  35.709  18.300  1.00  0.00           C  
ATOM   4432  O   SER   939     -71.073  35.282  17.987  1.00  0.00           O  
ATOM   4433  CB  SER   939     -69.790  35.540  20.813  1.00  0.00           C  
ATOM   4434  OG  SER   939     -69.115  34.943  21.910  1.00  0.00           O  
ATOM   4435  H   SER   939     -67.376  36.222  19.766  1.00  0.00           H  
ATOM   4436  HA  SER   939     -69.376  34.050  19.411  1.00  0.00           H  
ATOM   4437  HB3 SER   939     -70.757  35.305  20.864  1.00  0.00           H  
ATOM   4438  HB2 SER   939     -69.675  36.528  20.864  1.00  0.00           H  
ATOM   4439  HG  SER   939     -69.716  34.275  22.346  1.00  0.00           H  
ATOM   4440  N   LYS   940     -69.369  36.726  17.630  1.00  0.00           N  
ATOM   4441  CA  LYS   940     -69.985  37.466  16.516  1.00  0.00           C  
ATOM   4442  C   LYS   940     -70.032  36.623  15.227  1.00  0.00           C  
ATOM   4443  O   LYS   940     -69.009  36.079  14.785  1.00  0.00           O  
ATOM   4444  CB  LYS   940     -69.269  38.809  16.250  1.00  0.00           C  
ATOM   4445  CG  LYS   940     -70.144  39.775  15.464  1.00  0.00           C  
ATOM   4446  CD  LYS   940     -69.429  41.046  15.040  1.00  0.00           C  
ATOM   4447  CE  LYS   940     -70.340  41.917  14.202  1.00  0.00           C  
ATOM   4448  NZ  LYS   940     -71.425  42.558  15.000  1.00  0.00           N  
ATOM   4449  HA  LYS   940     -70.929  37.710  16.772  1.00  0.00           H  
ATOM   4450  HE2 LYS   940     -69.791  42.638  13.760  1.00  0.00           H  
ATOM   4451  HE3 LYS   940     -70.758  41.354  13.477  1.00  0.00           H  
ATOM   4452  HG2 LYS   940     -70.486  39.305  14.637  1.00  0.00           H  
ATOM   4453  HG3 LYS   940     -70.943  40.025  16.030  1.00  0.00           H  
ATOM   4454  HZ1 LYS   940     -71.847  41.874  15.593  1.00  0.00           H  
ATOM   4455  HZ3 LYS   940     -71.036  43.291  15.556  1.00  0.00           H  
ATOM   4456  HZ2 LYS   940     -72.112  42.934  14.380  1.00  0.00           H  
ATOM   4457  HD3 LYS   940     -68.633  40.803  14.500  1.00  0.00           H  
ATOM   4458  HD2 LYS   940     -69.162  41.550  15.852  1.00  0.00           H  
ATOM   4459  H   LYS   940     -68.404  36.940  17.987  1.00  0.00           H  
ATOM   4460  HB3 LYS   940     -68.453  38.621  15.725  1.00  0.00           H  
ATOM   4461  HB2 LYS   940     -69.051  39.217  17.123  1.00  0.00           H  
ATOM   4462  N   LEU   941     -71.251  36.557  14.625  1.00  0.00           N  
ATOM   4463  CA  LEU   941     -71.523  35.837  13.390  1.00  0.00           C  
ATOM   4464  C   LEU   941     -71.543  36.735  12.173  1.00  0.00           C  
ATOM   4465  O   LEU   941     -72.124  37.828  12.221  1.00  0.00           O  
ATOM   4466  CB  LEU   941     -72.878  35.098  13.458  1.00  0.00           C  
ATOM   4467  CG  LEU   941     -72.946  33.844  14.331  1.00  0.00           C  
ATOM   4468  CD1 LEU   941     -74.356  33.370  14.449  1.00  0.00           C  
ATOM   4469  CD2 LEU   941     -72.096  32.732  13.756  1.00  0.00           C  
ATOM   4470 HD22 LEU   941     -71.141  33.029  13.701  1.00  0.00           H  
ATOM   4471 HD23 LEU   941     -72.155  31.922  14.342  1.00  0.00           H  
ATOM   4472 HD21 LEU   941     -72.420  32.497  12.838  1.00  0.00           H  
ATOM   4473  H   LEU   941     -71.992  37.090  15.154  1.00  0.00           H  
ATOM   4474 HD13 LEU   941     -74.728  33.149  13.541  1.00  0.00           H  
ATOM   4475 HD12 LEU   941     -74.401  32.546  15.023  1.00  0.00           H  
ATOM   4476 HD11 LEU   941     -74.930  34.082  14.866  1.00  0.00           H  
ATOM   4477  HA  LEU   941     -70.797  35.137  13.262  1.00  0.00           H  
ATOM   4478  HG  LEU   941     -72.579  34.067  15.236  1.00  0.00           H  
ATOM   4479  HB3 LEU   941     -73.120  34.831  12.527  1.00  0.00           H  
ATOM   4480  HB2 LEU   941     -73.554  35.745  13.809  1.00  0.00           H  
ATOM   4481  N   PRO   942     -71.037  36.236  11.013  1.00  0.00           N  
ATOM   4482  CA  PRO   942     -71.169  37.008   9.775  1.00  0.00           C  
ATOM   4483  C   PRO   942     -72.645  37.200   9.423  1.00  0.00           C  
ATOM   4484  O   PRO   942     -73.491  36.365   9.796  1.00  0.00           O  
ATOM   4485  CB  PRO   942     -70.466  36.125   8.721  1.00  0.00           C  
ATOM   4486  CG  PRO   942     -69.613  35.202   9.485  1.00  0.00           C  
ATOM   4487  CD  PRO   942     -70.358  34.950  10.760  1.00  0.00           C  
ATOM   4488  HG2 PRO   942     -69.468  34.342   8.982  1.00  0.00           H  
ATOM   4489  HA  PRO   942     -70.704  37.894   9.854  1.00  0.00           H  
ATOM   4490  HD3 PRO   942     -69.738  34.729  11.514  1.00  0.00           H  
ATOM   4491  HD2 PRO   942     -71.029  34.216  10.657  1.00  0.00           H  
ATOM   4492  HG3 PRO   942     -68.713  35.614   9.674  1.00  0.00           H  
ATOM   4493  HB3 PRO   942     -69.925  36.702   8.096  1.00  0.00           H  
ATOM   4494  HB2 PRO   942     -71.154  35.630   8.174  1.00  0.00           H  
ATOM   4495  N   LYS   943     -72.952  38.277   8.670  1.00  0.00           N  
ATOM   4496  CA  LYS   943     -74.325  38.567   8.283  1.00  0.00           C  
ATOM   4497  C   LYS   943     -74.896  37.411   7.450  1.00  0.00           C  
ATOM   4498  O   LYS   943     -74.260  36.953   6.496  1.00  0.00           O  
ATOM   4499  CB  LYS   943     -74.438  39.899   7.511  1.00  0.00           C  
ATOM   4500  CG  LYS   943     -74.042  41.137   8.314  1.00  0.00           C  
ATOM   4501  CD  LYS   943     -75.085  41.601   9.327  1.00  0.00           C  
ATOM   4502  CE  LYS   943     -74.608  42.796  10.117  1.00  0.00           C  
ATOM   4503  NZ  LYS   943     -75.591  43.151  11.166  1.00  0.00           N  
ATOM   4504  HA  LYS   943     -74.886  38.670   9.109  1.00  0.00           H  
ATOM   4505  HE2 LYS   943     -73.731  42.577  10.546  1.00  0.00           H  
ATOM   4506  HE3 LYS   943     -74.490  43.573   9.498  1.00  0.00           H  
ATOM   4507  HG2 LYS   943     -73.179  40.941   8.807  1.00  0.00           H  
ATOM   4508  HG3 LYS   943     -73.858  41.897   7.670  1.00  0.00           H  
ATOM   4509  HZ1 LYS   943     -75.557  44.136  11.338  1.00  0.00           H  
ATOM   4510  HZ3 LYS   943     -76.511  42.899  10.863  1.00  0.00           H  
ATOM   4511  HZ2 LYS   943     -75.373  42.659  12.010  1.00  0.00           H  
ATOM   4512  HD3 LYS   943     -75.272  40.851   9.956  1.00  0.00           H  
ATOM   4513  HD2 LYS   943     -75.916  41.849   8.835  1.00  0.00           H  
ATOM   4514  H   LYS   943     -72.138  38.858   8.404  1.00  0.00           H  
ATOM   4515  HB3 LYS   943     -75.387  40.004   7.218  1.00  0.00           H  
ATOM   4516  HB2 LYS   943     -73.845  39.841   6.710  1.00  0.00           H  
ATOM   4517  N   GLY   944     -76.070  36.935   7.830  1.00  0.00           N  
ATOM   4518  CA  GLY   944     -76.710  35.836   7.113  1.00  0.00           C  
ATOM   4519  C   GLY   944     -76.422  34.462   7.693  1.00  0.00           C  
ATOM   4520  O   GLY   944     -76.966  33.482   7.195  1.00  0.00           O  
ATOM   4521  H   GLY   944     -76.487  37.396   8.659  1.00  0.00           H  
ATOM   4522  HA2 GLY   944     -77.719  35.989   7.102  1.00  0.00           H  
ATOM   4523  HA3 GLY   944     -76.410  35.857   6.137  1.00  0.00           H  
ATOM   4524  N   LYS   945     -75.543  34.369   8.714  1.00  0.00           N  
ATOM   4525  CA  LYS   945     -75.244  33.109   9.417  1.00  0.00           C  
ATOM   4526  C   LYS   945     -76.003  33.105  10.731  1.00  0.00           C  
ATOM   4527  O   LYS   945     -76.087  34.148  11.380  1.00  0.00           O  
ATOM   4528  CB  LYS   945     -73.730  32.936   9.664  1.00  0.00           C  
ATOM   4529  CG  LYS   945     -72.869  32.882   8.390  1.00  0.00           C  
ATOM   4530  CD  LYS   945     -73.090  31.585   7.607  1.00  0.00           C  
ATOM   4531  CE  LYS   945     -72.148  31.449   6.429  1.00  0.00           C  
ATOM   4532  NZ  LYS   945     -72.401  30.177   5.679  1.00  0.00           N  
ATOM   4533  HA  LYS   945     -75.557  32.349   8.855  1.00  0.00           H  
ATOM   4534  HE2 LYS   945     -72.281  32.222   5.809  1.00  0.00           H  
ATOM   4535  HE3 LYS   945     -71.204  31.447   6.759  1.00  0.00           H  
ATOM   4536  HG2 LYS   945     -73.110  33.656   7.807  1.00  0.00           H  
ATOM   4537  HG3 LYS   945     -71.907  32.943   8.649  1.00  0.00           H  
ATOM   4538  HZ1 LYS   945     -72.620  30.395   4.730  1.00  0.00           H  
ATOM   4539  HZ3 LYS   945     -71.582  29.608   5.715  1.00  0.00           H  
ATOM   4540  HZ2 LYS   945     -73.166  29.695   6.101  1.00  0.00           H  
ATOM   4541  HD3 LYS   945     -74.030  31.575   7.271  1.00  0.00           H  
ATOM   4542  HD2 LYS   945     -72.946  30.814   8.226  1.00  0.00           H  
ATOM   4543  H   LYS   945     -75.090  35.278   8.963  1.00  0.00           H  
ATOM   4544  HB3 LYS   945     -73.594  32.084  10.166  1.00  0.00           H  
ATOM   4545  HB2 LYS   945     -73.416  33.706  10.217  1.00  0.00           H  
ATOM   4546  N   HIS   946     -76.550  31.944  11.143  1.00  0.00           N  
ATOM   4547  CA  HIS   946     -77.360  31.861  12.367  1.00  0.00           C  
ATOM   4548  C   HIS   946     -76.750  30.944  13.434  1.00  0.00           C  
ATOM   4549  O   HIS   946     -77.213  30.905  14.581  1.00  0.00           O  
ATOM   4550  CB  HIS   946     -78.750  31.364  11.985  1.00  0.00           C  
ATOM   4551  CG  HIS   946     -79.833  32.184  12.631  1.00  0.00           C  
ATOM   4552  H   HIS   946     -76.351  31.134  10.531  1.00  0.00           H  
ATOM   4553  HA  HIS   946     -77.435  32.793  12.759  1.00  0.00           H  
ATOM   4554  HB3 HIS   946     -78.856  30.418  12.283  1.00  0.00           H  
ATOM   4555  HB2 HIS   946     -78.862  31.422  10.995  1.00  0.00           H  
ATOM   4556  CD2 HIS   946     -80.231  32.222  13.924  1.00  0.00           C  
ATOM   4557  HD1 HIS   946     -80.446  33.344  10.969  1.00  0.00           H  
ATOM   4558  HE1 HIS   946     -82.090  34.360  12.546  1.00  0.00           H  
ATOM   4559  CE1 HIS   946     -81.397  33.659  12.774  1.00  0.00           C  
ATOM   4560  ND1 HIS   946     -80.551  33.126  11.914  1.00  0.00           N  
ATOM   4561  NE2 HIS   946     -81.226  33.156  14.002  1.00  0.00           N  
ATOM   4562  HD2 HIS   946     -79.868  31.676  14.671  1.00  0.00           H  
ATOM   4563  N   SER   947     -75.705  30.213  13.056  1.00  0.00           N  
ATOM   4564  CA  SER   947     -75.036  29.276  13.942  1.00  0.00           C  
ATOM   4565  C   SER   947     -73.618  28.980  13.474  1.00  0.00           C  
ATOM   4566  O   SER   947     -73.221  29.347  12.377  1.00  0.00           O  
ATOM   4567  CB  SER   947     -75.827  27.959  13.990  1.00  0.00           C  
ATOM   4568  OG  SER   947     -75.891  27.387  12.690  1.00  0.00           O  
ATOM   4569  H   SER   947     -75.408  30.373  12.064  1.00  0.00           H  
ATOM   4570  HA  SER   947     -74.977  29.696  14.858  1.00  0.00           H  
ATOM   4571  HB3 SER   947     -76.745  28.151  14.305  1.00  0.00           H  
ATOM   4572  HB2 SER   947     -75.364  27.331  14.598  1.00  0.00           H  
ATOM   4573  HG  SER   947     -76.779  27.592  12.282  1.00  0.00           H  
ATOM   4574  N   VAL   948     -72.859  28.288  14.316  1.00  0.00           N  
ATOM   4575  CA  VAL   948     -71.540  27.806  13.953  1.00  0.00           C  
ATOM   4576  C   VAL   948     -71.605  26.295  13.947  1.00  0.00           C  
ATOM   4577  O   VAL   948     -72.185  25.703  14.858  1.00  0.00           O  
ATOM   4578  CB  VAL   948     -70.394  28.337  14.862  1.00  0.00           C  
ATOM   4579  CG1 VAL   948     -69.132  27.465  14.738  1.00  0.00           C  
ATOM   4580  CG2 VAL   948     -70.058  29.805  14.545  1.00  0.00           C  
ATOM   4581  HA  VAL   948     -71.336  28.113  13.030  1.00  0.00           H  
ATOM   4582 HG11 VAL   948     -68.345  28.053  14.567  1.00  0.00           H  
ATOM   4583 HG21 VAL   948     -69.662  29.854  13.631  1.00  0.00           H  
ATOM   4584  HB  VAL   948     -70.702  28.265  15.805  1.00  0.00           H  
ATOM   4585 HG12 VAL   948     -69.000  26.961  15.588  1.00  0.00           H  
ATOM   4586 HG13 VAL   948     -69.250  26.827  13.981  1.00  0.00           H  
ATOM   4587  H   VAL   948     -73.293  28.124  15.252  1.00  0.00           H  
ATOM   4588 HG23 VAL   948     -70.897  30.343  14.584  1.00  0.00           H  
ATOM   4589 HG22 VAL   948     -69.405  30.138  15.220  1.00  0.00           H  
ATOM   4590  N   LYS   949     -71.030  25.674  12.901  1.00  0.00           N  
ATOM   4591  CA  LYS   949     -70.811  24.242  12.858  1.00  0.00           C  
ATOM   4592  C   LYS   949     -69.295  24.007  12.895  1.00  0.00           C  
ATOM   4593  O   LYS   949     -68.593  24.413  11.974  1.00  0.00           O  
ATOM   4594  CB  LYS   949     -71.455  23.546  11.651  1.00  0.00           C  
ATOM   4595  CG  LYS   949     -71.183  22.036  11.650  1.00  0.00           C  
ATOM   4596  CD  LYS   949     -71.728  21.337  10.432  1.00  0.00           C  
ATOM   4597  CE  LYS   949     -71.445  19.851  10.456  1.00  0.00           C  
ATOM   4598  NZ  LYS   949     -71.873  19.200   9.193  1.00  0.00           N  
ATOM   4599  HA  LYS   949     -71.215  23.819  13.661  1.00  0.00           H  
ATOM   4600  HE2 LYS   949     -70.461  19.707  10.584  1.00  0.00           H  
ATOM   4601  HE3 LYS   949     -71.938  19.436  11.224  1.00  0.00           H  
ATOM   4602  HG2 LYS   949     -70.187  21.894  11.697  1.00  0.00           H  
ATOM   4603  HG3 LYS   949     -71.599  21.638  12.477  1.00  0.00           H  
ATOM   4604  HZ1 LYS   949     -72.361  19.863   8.624  1.00  0.00           H  
ATOM   4605  HZ3 LYS   949     -71.069  18.866   8.700  1.00  0.00           H  
ATOM   4606  HZ2 LYS   949     -72.478  18.432   9.402  1.00  0.00           H  
ATOM   4607  HD3 LYS   949     -71.306  21.727   9.614  1.00  0.00           H  
ATOM   4608  HD2 LYS   949     -72.718  21.471  10.394  1.00  0.00           H  
ATOM   4609  H   LYS   949     -70.758  26.324  12.126  1.00  0.00           H  
ATOM   4610  HB3 LYS   949     -71.070  23.931  10.827  1.00  0.00           H  
ATOM   4611  HB2 LYS   949     -72.431  23.684  11.694  1.00  0.00           H  
ATOM   4612  N   GLY   950     -68.808  23.406  13.984  1.00  0.00           N  
ATOM   4613  CA  GLY   950     -67.421  22.982  14.108  1.00  0.00           C  
ATOM   4614  C   GLY   950     -67.337  21.662  13.362  1.00  0.00           C  
ATOM   4615  O   GLY   950     -68.078  20.732  13.687  1.00  0.00           O  
ATOM   4616  H   GLY   950     -69.518  23.267  14.744  1.00  0.00           H  
ATOM   4617  HA2 GLY   950     -66.828  23.643  13.682  1.00  0.00           H  
ATOM   4618  HA3 GLY   950     -67.195  22.843  15.057  1.00  0.00           H  
ATOM   4619  N   LEU   951     -66.507  21.581  12.314  1.00  0.00           N  
ATOM   4620  CA  LEU   951     -66.450  20.377  11.450  1.00  0.00           C  
ATOM   4621  C   LEU   951     -65.563  19.276  12.014  1.00  0.00           C  
ATOM   4622  O   LEU   951     -64.380  19.487  12.217  1.00  0.00           O  
ATOM   4623  CB  LEU   951     -65.980  20.737  10.032  1.00  0.00           C  
ATOM   4624  CG  LEU   951     -66.794  21.804   9.274  1.00  0.00           C  
ATOM   4625  CD1 LEU   951     -66.061  22.225   7.975  1.00  0.00           C  
ATOM   4626  CD2 LEU   951     -68.207  21.316   8.954  1.00  0.00           C  
ATOM   4627 HD22 LEU   951     -68.684  21.101   9.805  1.00  0.00           H  
ATOM   4628 HD23 LEU   951     -68.702  22.032   8.464  1.00  0.00           H  
ATOM   4629 HD21 LEU   951     -68.154  20.497   8.385  1.00  0.00           H  
ATOM   4630  H   LEU   951     -65.916  22.416  12.158  1.00  0.00           H  
ATOM   4631 HD13 LEU   951     -65.949  21.423   7.395  1.00  0.00           H  
ATOM   4632 HD12 LEU   951     -66.608  22.913   7.507  1.00  0.00           H  
ATOM   4633 HD11 LEU   951     -65.171  22.600   8.216  1.00  0.00           H  
ATOM   4634  HA  LEU   951     -67.393  20.018  11.357  1.00  0.00           H  
ATOM   4635  HG  LEU   951     -66.904  22.604   9.855  1.00  0.00           H  
ATOM   4636  HB3 LEU   951     -66.002  19.905   9.482  1.00  0.00           H  
ATOM   4637  HB2 LEU   951     -65.043  21.075  10.098  1.00  0.00           H  
ATOM   4638  N   GLY   952     -66.137  18.106  12.248  1.00  0.00           N  
ATOM   4639  CA  GLY   952     -65.373  16.972  12.754  1.00  0.00           C  
ATOM   4640  C   GLY   952     -64.882  16.059  11.649  1.00  0.00           C  
ATOM   4641  O   GLY   952     -65.362  16.148  10.513  1.00  0.00           O  
ATOM   4642  H   GLY   952     -67.154  18.066  12.045  1.00  0.00           H  
ATOM   4643  HA2 GLY   952     -64.578  17.315  13.284  1.00  0.00           H  
ATOM   4644  HA3 GLY   952     -65.952  16.441  13.397  1.00  0.00           H  
ATOM   4645  N   LYS   953     -63.931  15.156  11.979  1.00  0.00           N  
ATOM   4646  CA  LYS   953     -63.406  14.169  11.026  1.00  0.00           C  
ATOM   4647  C   LYS   953     -64.448  13.053  10.778  1.00  0.00           C  
ATOM   4648  O   LYS   953     -64.450  12.423   9.721  1.00  0.00           O  
ATOM   4649  CB  LYS   953     -62.093  13.560  11.544  1.00  0.00           C  
ATOM   4650  CG  LYS   953     -60.970  14.576  11.751  1.00  0.00           C  
ATOM   4651  CD  LYS   953     -59.882  14.040  12.673  1.00  0.00           C  
ATOM   4652  CE  LYS   953     -58.919  15.115  13.102  1.00  0.00           C  
ATOM   4653  NZ  LYS   953     -57.902  14.589  14.052  1.00  0.00           N  
ATOM   4654  HA  LYS   953     -63.219  14.624  10.154  1.00  0.00           H  
ATOM   4655  HE2 LYS   953     -58.451  15.483  12.294  1.00  0.00           H  
ATOM   4656  HE3 LYS   953     -59.427  15.858  13.547  1.00  0.00           H  
ATOM   4657  HG2 LYS   953     -60.563  14.794  10.863  1.00  0.00           H  
ATOM   4658  HG3 LYS   953     -61.355  15.408  12.153  1.00  0.00           H  
ATOM   4659  HZ1 LYS   953     -57.568  15.335  14.627  1.00  0.00           H  
ATOM   4660  HZ3 LYS   953     -58.318  13.884  14.626  1.00  0.00           H  
ATOM   4661  HZ2 LYS   953     -57.140  14.196  13.538  1.00  0.00           H  
ATOM   4662  HD3 LYS   953     -59.377  13.327  12.188  1.00  0.00           H  
ATOM   4663  HD2 LYS   953     -60.317  13.651  13.484  1.00  0.00           H  
ATOM   4664  H   LYS   953     -63.607  15.225  12.966  1.00  0.00           H  
ATOM   4665  HB3 LYS   953     -61.783  12.882  10.881  1.00  0.00           H  
ATOM   4666  HB2 LYS   953     -62.279  13.118  12.418  1.00  0.00           H  
ATOM   4667  N   THR   954     -65.324  12.819  11.775  1.00  0.00           N  
ATOM   4668  CA  THR   954     -66.374  11.800  11.744  1.00  0.00           C  
ATOM   4669  C   THR   954     -67.747  12.485  11.856  1.00  0.00           C  
ATOM   4670  O   THR   954     -67.952  13.369  12.690  1.00  0.00           O  
ATOM   4671  CB  THR   954     -66.121  10.758  12.841  1.00  0.00           C  
ATOM   4672  CG2 THR   954     -67.183   9.671  12.889  1.00  0.00           C  
ATOM   4673  OG1 THR   954     -64.845  10.167  12.610  1.00  0.00           O  
ATOM   4674  HA  THR   954     -66.335  11.325  10.867  1.00  0.00           H  
ATOM   4675 HG22 THR   954     -67.672   9.710  13.764  1.00  0.00           H  
ATOM   4676 HG21 THR   954     -67.839   9.802  12.141  1.00  0.00           H  
ATOM   4677  H   THR   954     -65.180  13.457  12.606  1.00  0.00           H  
ATOM   4678  HB  THR   954     -66.099  11.228  13.742  1.00  0.00           H  
ATOM   4679 HG23 THR   954     -66.753   8.770  12.794  1.00  0.00           H  
ATOM   4680  HG1 THR   954     -64.626  10.173  11.627  1.00  0.00           H  
ATOM   4681  N   THR   955     -68.670  12.075  10.991  1.00  0.00           N  
ATOM   4682  CA  THR   955     -70.013  12.629  10.915  1.00  0.00           C  
ATOM   4683  C   THR   955     -71.052  11.498  10.804  1.00  0.00           C  
ATOM   4684  O   THR   955     -70.726  10.453  10.226  1.00  0.00           O  
ATOM   4685  CB  THR   955     -70.091  13.626   9.725  1.00  0.00           C  
ATOM   4686  CG2 THR   955     -69.929  12.959   8.339  1.00  0.00           C  
ATOM   4687  OG1 THR   955     -71.328  14.324   9.774  1.00  0.00           O  
ATOM   4688  HA  THR   955     -70.203  13.140  11.757  1.00  0.00           H  
ATOM   4689 HG22 THR   955     -68.976  13.033   8.049  1.00  0.00           H  
ATOM   4690 HG21 THR   955     -70.189  11.997   8.406  1.00  0.00           H  
ATOM   4691  H   THR   955     -68.339  11.302  10.355  1.00  0.00           H  
ATOM   4692  HB  THR   955     -69.332  14.299   9.822  1.00  0.00           H  
ATOM   4693 HG23 THR   955     -70.519  13.424   7.681  1.00  0.00           H  
ATOM   4694  HG1 THR   955     -72.096  13.700   9.586  1.00  0.00           H  
ATOM   4695  N   PRO   956     -72.291  11.655  11.349  1.00  0.00           N  
ATOM   4696  CA  PRO   956     -73.308  10.605  11.149  1.00  0.00           C  
ATOM   4697  C   PRO   956     -73.607  10.479   9.664  1.00  0.00           C  
ATOM   4698  O   PRO   956     -73.715  11.499   8.993  1.00  0.00           O  
ATOM   4699  CB  PRO   956     -74.532  11.123  11.928  1.00  0.00           C  
ATOM   4700  CG  PRO   956     -74.042  12.237  12.764  1.00  0.00           C  
ATOM   4701  CD  PRO   956     -72.860  12.811  12.075  1.00  0.00           C  
ATOM   4702  HG2 PRO   956     -74.768  12.938  12.885  1.00  0.00           H  
ATOM   4703  HA  PRO   956     -72.998   9.737  11.531  1.00  0.00           H  
ATOM   4704  HD3 PRO   956     -72.186  13.177  12.722  1.00  0.00           H  
ATOM   4705  HD2 PRO   956     -73.114  13.532  11.427  1.00  0.00           H  
ATOM   4706  HG3 PRO   956     -73.796  11.903  13.692  1.00  0.00           H  
ATOM   4707  HB3 PRO   956     -74.923  10.382  12.491  1.00  0.00           H  
ATOM   4708  HB2 PRO   956     -75.247  11.431  11.284  1.00  0.00           H  
ATOM   4709  N   ASP   957     -73.690   9.251   9.143  1.00  0.00           N  
ATOM   4710  CA  ASP   957     -73.952   8.993   7.724  1.00  0.00           C  
ATOM   4711  C   ASP   957     -75.187   9.781   7.238  1.00  0.00           C  
ATOM   4712  O   ASP   957     -76.298   9.502   7.690  1.00  0.00           O  
ATOM   4713  CB  ASP   957     -74.112   7.487   7.478  1.00  0.00           C  
ATOM   4714  CG  ASP   957     -74.353   7.089   6.036  1.00  0.00           C  
ATOM   4715  OD1 ASP   957     -74.039   7.899   5.131  1.00  0.00           O  
ATOM   4716  OD2 ASP   957     -74.857   5.974   5.810  1.00  0.00           O  
ATOM   4717  H   ASP   957     -73.551   8.482   9.841  1.00  0.00           H  
ATOM   4718  HA  ASP   957     -73.166   9.342   7.206  1.00  0.00           H  
ATOM   4719  HB3 ASP   957     -74.885   7.168   8.033  1.00  0.00           H  
ATOM   4720  HB2 ASP   957     -73.275   7.036   7.800  1.00  0.00           H  
ATOM   4721  N   PRO   958     -74.999  10.773   6.325  1.00  0.00           N  
ATOM   4722  CA  PRO   958     -76.140  11.604   5.876  1.00  0.00           C  
ATOM   4723  C   PRO   958     -77.267  10.845   5.173  1.00  0.00           C  
ATOM   4724  O   PRO   958     -78.386  11.348   5.152  1.00  0.00           O  
ATOM   4725  CB  PRO   958     -75.495  12.599   4.908  1.00  0.00           C  
ATOM   4726  CG  PRO   958     -74.052  12.649   5.327  1.00  0.00           C  
ATOM   4727  CD  PRO   958     -73.739  11.232   5.701  1.00  0.00           C  
ATOM   4728  HG2 PRO   958     -73.481  12.958   4.569  1.00  0.00           H  
ATOM   4729  HA  PRO   958     -76.510  12.141   6.666  1.00  0.00           H  
ATOM   4730  HD3 PRO   958     -72.987  11.179   6.357  1.00  0.00           H  
ATOM   4731  HD2 PRO   958     -73.526  10.676   4.900  1.00  0.00           H  
ATOM   4732  HG3 PRO   958     -73.939  13.263   6.106  1.00  0.00           H  
ATOM   4733  HB3 PRO   958     -75.920  13.502   4.990  1.00  0.00           H  
ATOM   4734  HB2 PRO   958     -75.579  12.280   3.962  1.00  0.00           H  
ATOM   4735  N   SER   959     -76.992   9.641   4.634  1.00  0.00           N  
ATOM   4736  CA  SER   959     -78.003   8.828   3.961  1.00  0.00           C  
ATOM   4737  C   SER   959     -78.993   8.215   4.978  1.00  0.00           C  
ATOM   4738  O   SER   959     -80.112   7.849   4.611  1.00  0.00           O  
ATOM   4739  CB  SER   959     -77.341   7.736   3.122  1.00  0.00           C  
ATOM   4740  OG  SER   959     -76.758   6.711   3.913  1.00  0.00           O  
ATOM   4741  H   SER   959     -75.998   9.347   4.742  1.00  0.00           H  
ATOM   4742  HA  SER   959     -78.532   9.424   3.349  1.00  0.00           H  
ATOM   4743  HB3 SER   959     -76.625   8.153   2.558  1.00  0.00           H  
ATOM   4744  HB2 SER   959     -78.032   7.326   2.522  1.00  0.00           H  
ATOM   4745  HG  SER   959     -75.901   7.041   4.305  1.00  0.00           H  
ATOM   4746  N   ALA   960     -78.581   8.104   6.254  1.00  0.00           N  
ATOM   4747  CA  ALA   960     -79.445   7.572   7.302  1.00  0.00           C  
ATOM   4748  C   ALA   960     -80.175   8.708   8.080  1.00  0.00           C  
ATOM   4749  O   ALA   960     -80.883   8.436   9.052  1.00  0.00           O  
ATOM   4750  CB  ALA   960     -78.643   6.695   8.246  1.00  0.00           C  
ATOM   4751  H   ALA   960     -77.608   8.427   6.418  1.00  0.00           H  
ATOM   4752  HA  ALA   960     -80.150   6.985   6.886  1.00  0.00           H  
ATOM   4753  HB1 ALA   960     -79.044   6.732   9.162  1.00  0.00           H  
ATOM   4754  HB3 ALA   960     -78.655   5.750   7.919  1.00  0.00           H  
ATOM   4755  HB2 ALA   960     -77.698   7.020   8.285  1.00  0.00           H  
ATOM   4756  N   ASN   961     -80.036   9.960   7.626  1.00  0.00           N  
ATOM   4757  CA  ASN   961     -80.733  11.108   8.226  1.00  0.00           C  
ATOM   4758  C   ASN   961     -82.246  10.964   7.998  1.00  0.00           C  
ATOM   4759  O   ASN   961     -82.657  10.546   6.902  1.00  0.00           O  
ATOM   4760  CB  ASN   961     -80.250  12.413   7.588  1.00  0.00           C  
ATOM   4761  CG  ASN   961     -79.573  13.349   8.542  1.00  0.00           C  
ATOM   4762  HA  ASN   961     -80.582  11.062   9.212  1.00  0.00           H  
ATOM   4763  H   ASN   961     -79.392  10.052   6.811  1.00  0.00           H  
ATOM   4764  HB3 ASN   961     -81.048  12.875   7.188  1.00  0.00           H  
ATOM   4765  HB2 ASN   961     -79.609  12.178   6.851  1.00  0.00           H  
ATOM   4766  OD1 ASN   961     -80.224  14.233   9.135  1.00  0.00           O  
ATOM   4767  ND2 ASN   961     -78.243  13.179   8.698  1.00  0.00           N  
ATOM   4768 HD22 ASN   961     -77.737  13.768   9.323  1.00  0.00           H  
ATOM   4769 HD21 ASN   961     -77.777  12.463   8.183  1.00  0.00           H  
ATOM   4770  N   ILE   962     -83.063  11.272   9.022  1.00  0.00           N  
ATOM   4771  CA  ILE   962     -84.518  11.206   8.880  1.00  0.00           C  
ATOM   4772  C   ILE   962     -85.121  12.557   9.278  1.00  0.00           C  
ATOM   4773  O   ILE   962     -84.537  13.286  10.077  1.00  0.00           O  
ATOM   4774  CB  ILE   962     -85.186  10.015   9.626  1.00  0.00           C  
ATOM   4775  CG1 ILE   962     -84.973  10.087  11.160  1.00  0.00           C  
ATOM   4776  CG2 ILE   962     -84.759   8.652   9.046  1.00  0.00           C  
ATOM   4777  CD1 ILE   962     -86.086   9.442  11.952  1.00  0.00           C  
ATOM   4778  HA  ILE   962     -84.701  11.090   7.907  1.00  0.00           H  
ATOM   4779 HG22 ILE   962     -85.305   7.942   9.478  1.00  0.00           H  
ATOM   4780 HG21 ILE   962     -84.918   8.665   8.064  1.00  0.00           H  
ATOM   4781  HB  ILE   962     -86.168  10.059   9.454  1.00  0.00           H  
ATOM   4782 HG12 ILE   962     -84.112   9.635  11.371  1.00  0.00           H  
ATOM   4783 HG13 ILE   962     -84.908  11.049  11.411  1.00  0.00           H  
ATOM   4784 HD13 ILE   962     -86.155   8.477  11.704  1.00  0.00           H  
ATOM   4785  H   ILE   962     -82.580  11.551   9.891  1.00  0.00           H  
ATOM   4786 HD12 ILE   962     -85.889   9.522  12.928  1.00  0.00           H  
ATOM   4787 HG23 ILE   962     -83.793   8.516   9.241  1.00  0.00           H  
ATOM   4788 HD11 ILE   962     -86.949   9.902  11.747  1.00  0.00           H  
ATOM   4789  N   SER   963     -86.264  12.899   8.686  1.00  0.00           N  
ATOM   4790  CA  SER   963     -86.992  14.131   8.980  1.00  0.00           C  
ATOM   4791  C   SER   963     -88.246  13.770   9.805  1.00  0.00           C  
ATOM   4792  O   SER   963     -89.134  13.023   9.346  1.00  0.00           O  
ATOM   4793  CB  SER   963     -87.343  14.874   7.700  1.00  0.00           C  
ATOM   4794  OG  SER   963     -88.111  16.031   7.975  1.00  0.00           O  
ATOM   4795  H   SER   963     -86.603  12.197   7.979  1.00  0.00           H  
ATOM   4796  HA  SER   963     -86.417  14.710   9.548  1.00  0.00           H  
ATOM   4797  HB3 SER   963     -87.871  14.269   7.109  1.00  0.00           H  
ATOM   4798  HB2 SER   963     -86.501  15.147   7.242  1.00  0.00           H  
ATOM   4799  HG  SER   963     -87.543  16.704   8.447  1.00  0.00           H  
ATOM   4800  N   LEU   964     -88.276  14.273  11.042  1.00  0.00           N  
ATOM   4801  CA  LEU   964     -89.336  14.032  12.016  1.00  0.00           C  
ATOM   4802  C   LEU   964     -89.986  15.361  12.395  1.00  0.00           C  
ATOM   4803  O   LEU   964     -89.329  16.192  13.015  1.00  0.00           O  
ATOM   4804  CB  LEU   964     -88.670  13.379  13.233  1.00  0.00           C  
ATOM   4805  CG  LEU   964     -89.532  12.563  14.167  1.00  0.00           C  
ATOM   4806  CD1 LEU   964     -89.922  11.250  13.527  1.00  0.00           C  
ATOM   4807  CD2 LEU   964     -88.802  12.308  15.470  1.00  0.00           C  
ATOM   4808 HD22 LEU   964     -88.582  13.180  15.911  1.00  0.00           H  
ATOM   4809 HD23 LEU   964     -89.381  11.767  16.082  1.00  0.00           H  
ATOM   4810 HD21 LEU   964     -87.954  11.807  15.290  1.00  0.00           H  
ATOM   4811  H   LEU   964     -87.437  14.882  11.263  1.00  0.00           H  
ATOM   4812 HD13 LEU   964     -89.099  10.722  13.307  1.00  0.00           H  
ATOM   4813 HD12 LEU   964     -90.493  10.721  14.158  1.00  0.00           H  
ATOM   4814 HD11 LEU   964     -90.437  11.422  12.685  1.00  0.00           H  
ATOM   4815  HA  LEU   964     -90.031  13.448  11.597  1.00  0.00           H  
ATOM   4816  HG  LEU   964     -90.361  13.082  14.391  1.00  0.00           H  
ATOM   4817  HB3 LEU   964     -88.246  14.115  13.772  1.00  0.00           H  
ATOM   4818  HB2 LEU   964     -87.940  12.777  12.886  1.00  0.00           H  
ATOM   4819  N   ASP   965     -91.250  15.590  11.973  1.00  0.00           N  
ATOM   4820  CA  ASP   965     -92.016  16.825  12.231  1.00  0.00           C  
ATOM   4821  C   ASP   965     -91.238  18.089  11.719  1.00  0.00           C  
ATOM   4822  O   ASP   965     -91.208  19.135  12.367  1.00  0.00           O  
ATOM   4823  CB  ASP   965     -92.372  16.924  13.740  1.00  0.00           C  
ATOM   4824  CG  ASP   965     -93.335  18.022  14.181  1.00  0.00           C  
ATOM   4825  OD1 ASP   965     -94.094  18.535  13.324  1.00  0.00           O  
ATOM   4826  OD2 ASP   965     -93.317  18.377  15.387  1.00  0.00           O  
ATOM   4827  H   ASP   965     -91.655  14.784  11.426  1.00  0.00           H  
ATOM   4828  HA  ASP   965     -92.857  16.777  11.689  1.00  0.00           H  
ATOM   4829  HB3 ASP   965     -91.501  17.040  14.244  1.00  0.00           H  
ATOM   4830  HB2 ASP   965     -92.761  16.028  14.013  1.00  0.00           H  
ATOM   4831  N   GLY   966     -90.624  17.952  10.544  1.00  0.00           N  
ATOM   4832  CA  GLY   966     -89.842  19.009   9.907  1.00  0.00           C  
ATOM   4833  C   GLY   966     -88.472  19.229  10.527  1.00  0.00           C  
ATOM   4834  O   GLY   966     -87.818  20.232  10.237  1.00  0.00           O  
ATOM   4835  H   GLY   966     -90.752  17.003  10.107  1.00  0.00           H  
ATOM   4836  HA2 GLY   966     -89.729  18.788   8.917  1.00  0.00           H  
ATOM   4837  HA3 GLY   966     -90.370  19.882   9.945  1.00  0.00           H  
ATOM   4838  N   VAL   967     -88.027  18.308  11.382  1.00  0.00           N  
ATOM   4839  CA  VAL   967     -86.739  18.401  12.072  1.00  0.00           C  
ATOM   4840  C   VAL   967     -85.848  17.245  11.637  1.00  0.00           C  
ATOM   4841  O   VAL   967     -86.284  16.086  11.684  1.00  0.00           O  
ATOM   4842  CB  VAL   967     -86.934  18.410  13.624  1.00  0.00           C  
ATOM   4843  CG1 VAL   967     -85.609  18.563  14.361  1.00  0.00           C  
ATOM   4844  CG2 VAL   967     -87.924  19.497  14.049  1.00  0.00           C  
ATOM   4845  HA  VAL   967     -86.298  19.255  11.795  1.00  0.00           H  
ATOM   4846 HG11 VAL   967     -85.257  19.488  14.224  1.00  0.00           H  
ATOM   4847 HG21 VAL   967     -88.232  19.311  14.980  1.00  0.00           H  
ATOM   4848  HB  VAL   967     -87.313  17.523  13.877  1.00  0.00           H  
ATOM   4849 HG12 VAL   967     -85.750  18.401  15.337  1.00  0.00           H  
ATOM   4850 HG13 VAL   967     -84.951  17.900  14.005  1.00  0.00           H  
ATOM   4851  H   VAL   967     -88.685  17.502  11.520  1.00  0.00           H  
ATOM   4852 HG23 VAL   967     -87.468  20.385  14.013  1.00  0.00           H  
ATOM   4853 HG22 VAL   967     -88.704  19.490  13.425  1.00  0.00           H  
ATOM   4854  N   ASP   968     -84.586  17.555  11.250  1.00  0.00           N  
ATOM   4855  CA  ASP   968     -83.626  16.510  10.882  1.00  0.00           C  
ATOM   4856  C   ASP   968     -83.068  15.805  12.125  1.00  0.00           C  
ATOM   4857  O   ASP   968     -82.665  16.464  13.089  1.00  0.00           O  
ATOM   4858  CB  ASP   968     -82.475  17.068  10.030  1.00  0.00           C  
ATOM   4859  CG  ASP   968     -82.961  17.659   8.718  1.00  0.00           C  
ATOM   4860  OD1 ASP   968     -83.683  16.939   7.964  1.00  0.00           O  
ATOM   4861  OD2 ASP   968     -82.685  18.863   8.469  1.00  0.00           O  
ATOM   4862  H   ASP   968     -84.376  18.563  11.241  1.00  0.00           H  
ATOM   4863  HA  ASP   968     -84.129  15.817  10.354  1.00  0.00           H  
ATOM   4864  HB3 ASP   968     -81.851  16.324   9.835  1.00  0.00           H  
ATOM   4865  HB2 ASP   968     -82.025  17.779  10.554  1.00  0.00           H  
ATOM   4866  N   VAL   969     -83.061  14.473  12.089  1.00  0.00           N  
ATOM   4867  CA  VAL   969     -82.523  13.604  13.148  1.00  0.00           C  
ATOM   4868  C   VAL   969     -81.317  12.856  12.523  1.00  0.00           C  
ATOM   4869  O   VAL   969     -81.514  11.952  11.722  1.00  0.00           O  
ATOM   4870  CB  VAL   969     -83.583  12.649  13.769  1.00  0.00           C  
ATOM   4871  CG1 VAL   969     -83.002  11.864  14.946  1.00  0.00           C  
ATOM   4872  CG2 VAL   969     -84.829  13.413  14.197  1.00  0.00           C  
ATOM   4873  HA  VAL   969     -82.178  14.173  13.874  1.00  0.00           H  
ATOM   4874 HG11 VAL   969     -82.914  10.903  14.691  1.00  0.00           H  
ATOM   4875 HG21 VAL   969     -85.096  14.043  13.468  1.00  0.00           H  
ATOM   4876  HB  VAL   969     -83.832  11.985  13.070  1.00  0.00           H  
ATOM   4877 HG12 VAL   969     -82.103  12.233  15.178  1.00  0.00           H  
ATOM   4878 HG13 VAL   969     -83.612  11.948  15.732  1.00  0.00           H  
ATOM   4879  H   VAL   969     -83.489  14.074  11.206  1.00  0.00           H  
ATOM   4880 HG23 VAL   969     -85.570  12.765  14.370  1.00  0.00           H  
ATOM   4881 HG22 VAL   969     -84.630  13.927  15.031  1.00  0.00           H  
ATOM   4882  N   PRO   970     -80.066  13.274  12.814  1.00  0.00           N  
ATOM   4883  CA  PRO   970     -78.907  12.612  12.185  1.00  0.00           C  
ATOM   4884  C   PRO   970     -78.517  11.339  12.940  1.00  0.00           C  
ATOM   4885  O   PRO   970     -77.459  11.281  13.563  1.00  0.00           O  
ATOM   4886  CB  PRO   970     -77.818  13.686  12.244  1.00  0.00           C  
ATOM   4887  CG  PRO   970     -78.152  14.468  13.518  1.00  0.00           C  
ATOM   4888  CD  PRO   970     -79.648  14.369  13.724  1.00  0.00           C  
ATOM   4889  HG2 PRO   970     -77.652  14.073  14.297  1.00  0.00           H  
ATOM   4890  HA  PRO   970     -79.098  12.409  11.218  1.00  0.00           H  
ATOM   4891  HD3 PRO   970     -80.108  15.223  13.475  1.00  0.00           H  
ATOM   4892  HD2 PRO   970     -79.871  14.138  14.672  1.00  0.00           H  
ATOM   4893  HG3 PRO   970     -77.863  15.427  13.410  1.00  0.00           H  
ATOM   4894  HB3 PRO   970     -77.860  14.288  11.453  1.00  0.00           H  
ATOM   4895  HB2 PRO   970     -76.913  13.279  12.321  1.00  0.00           H  
ATOM   4896  N   LEU   971     -79.371  10.318  12.876  1.00  0.00           N  
ATOM   4897  CA  LEU   971     -79.135   9.078  13.612  1.00  0.00           C  
ATOM   4898  C   LEU   971     -78.311   8.044  12.820  1.00  0.00           C  
ATOM   4899  O   LEU   971     -78.247   6.888  13.216  1.00  0.00           O  
ATOM   4900  CB  LEU   971     -80.445   8.445  14.142  1.00  0.00           C  
ATOM   4901  CG  LEU   971     -81.698   8.437  13.283  1.00  0.00           C  
ATOM   4902  CD1 LEU   971     -81.550   7.526  12.109  1.00  0.00           C  
ATOM   4903  CD2 LEU   971     -82.868   7.946  14.099  1.00  0.00           C  
ATOM   4904 HD22 LEU   971     -83.012   8.549  14.886  1.00  0.00           H  
ATOM   4905 HD23 LEU   971     -83.698   7.939  13.537  1.00  0.00           H  
ATOM   4906 HD21 LEU   971     -82.689   7.016  14.428  1.00  0.00           H  
ATOM   4907  H   LEU   971     -80.198  10.478  12.272  1.00  0.00           H  
ATOM   4908 HD13 LEU   971     -81.378   6.585  12.417  1.00  0.00           H  
ATOM   4909 HD12 LEU   971     -82.388   7.534  11.553  1.00  0.00           H  
ATOM   4910 HD11 LEU   971     -80.780   7.821  11.533  1.00  0.00           H  
ATOM   4911  HA  LEU   971     -78.625   9.298  14.461  1.00  0.00           H  
ATOM   4912  HG  LEU   971     -81.878   9.377  12.967  1.00  0.00           H  
ATOM   4913  HB3 LEU   971     -80.671   8.922  15.007  1.00  0.00           H  
ATOM   4914  HB2 LEU   971     -80.230   7.481  14.376  1.00  0.00           H  
ATOM   4915  N   GLY   972     -77.638   8.488  11.768  1.00  0.00           N  
ATOM   4916  CA  GLY   972     -76.759   7.627  10.986  1.00  0.00           C  
ATOM   4917  C   GLY   972     -75.508   7.244  11.748  1.00  0.00           C  
ATOM   4918  O   GLY   972     -75.043   7.992  12.615  1.00  0.00           O  
ATOM   4919  H   GLY   972     -77.789   9.497  11.549  1.00  0.00           H  
ATOM   4920  HA2 GLY   972     -77.262   6.788  10.722  1.00  0.00           H  
ATOM   4921  HA3 GLY   972     -76.499   8.104  10.131  1.00  0.00           H  
ATOM   4922  N   THR   973     -74.970   6.068  11.448  1.00  0.00           N  
ATOM   4923  CA  THR   973     -73.743   5.566  12.061  1.00  0.00           C  
ATOM   4924  C   THR   973     -72.575   6.484  11.623  1.00  0.00           C  
ATOM   4925  O   THR   973     -72.601   7.007  10.510  1.00  0.00           O  
ATOM   4926  CB  THR   973     -73.541   4.068  11.727  1.00  0.00           C  
ATOM   4927  CG2 THR   973     -73.397   3.794  10.255  1.00  0.00           C  
ATOM   4928  OG1 THR   973     -72.387   3.601  12.402  1.00  0.00           O  
ATOM   4929  HA  THR   973     -73.825   5.627  13.049  1.00  0.00           H  
ATOM   4930 HG22 THR   973     -73.240   4.652   9.754  1.00  0.00           H  
ATOM   4931 HG21 THR   973     -72.619   3.178  10.089  1.00  0.00           H  
ATOM   4932  H   THR   973     -75.505   5.524  10.727  1.00  0.00           H  
ATOM   4933  HB  THR   973     -74.351   3.552  12.066  1.00  0.00           H  
ATOM   4934 HG23 THR   973     -74.232   3.361   9.897  1.00  0.00           H  
ATOM   4935  HG1 THR   973     -72.597   3.390  13.366  1.00  0.00           H  
ATOM   4936  N   GLY   974     -71.619   6.713  12.522  1.00  0.00           N  
ATOM   4937  CA  GLY   974     -70.463   7.578  12.298  1.00  0.00           C
[truncated: 526,139 more chars]
