# Supplementary material for: Implementing a Scoring Function Based on Interaction Fingerprint for Autogrow4: Protein Kinase CK1δ as a Case Study
Source: Front Mol Biosci. 2022 Jul 7;9:909499. doi: 10.3389/fmolb.2022.909499 (PMC9301033; doi:10.3389/fmolb.2022.909499)
Supplement: Supplementary file 1 [file DataSheet1.ZIP › autogrow4-4.0.3/tutorial/install_dependencies.txt]

# To install dependencies.
# This is based on a Linux environment.

# Need package managers conda will install both pip and conda so go with conda
# Download conda
bash ~/Downloads/Anaconda3-2019.10-Linux-x86_64.sh


# Get python dependencies
conda install -c conda-forge rdkit
conda install numpy
conda install scipy
pip install matplotlib
pip install func-timeout
# We can skip mpi4py unless we are making a server docker


# Download a PDBQT Converter
# For Babel
sudo apt install openbabel
# Get babel PATH so that we can provide it to AutoGrow.
which obabel
	-is /usr/bin/obabel in ubuntu
	--obabel_path /usr/bin/obabel

# Download the MGLTools if it using that:
# via commandline (Slow but works)
wget http://mgltools.scripps.edu/downloads/downloads/tars/releases/REL1.5.6/mgltools_x86_64Linux2_1.5.6.tar.gz


tar -xvzf mgltools_x86_64Linux2_1.5.6.tar.gz
cd mgltools_x86_64Linux2_1.5.6
./install.sh
# Get MGLTools PATH so that we can provide it to AutoGrow.
pwd
	--mgltools_directory ~/mgltools_x86_64Linux2_1.5.6/

cd ..
# Download git
sudo apt install git

# Download AutoGrow 4 via git
git clone https://git.durrantlab.pitt.edu/jdurrant/autogrow4.git
