# Supplementary material for: Implementing a Scoring Function Based on Interaction Fingerprint for Autogrow4: Protein Kinase CK1δ as a Case Study
Source: Front Mol Biosci. 2022 Jul 7;9:909499. doi: 10.3389/fmolb.2022.909499 (PMC9301033; doi:10.3389/fmolb.2022.909499)
Supplement: Supplementary file 1 [file DataSheet1.ZIP › autogrow4-4.0.3/autogrow/operators/mutation/smiles_click_chem/reaction_libraries/click_chem_rxns/Reaction_notes.txt]

The reactions used for the click_chem_rxns reaction set are based on those used in
AutoClickChem, which were based on Click Chemistry reactions.

All the reactions were converted from 3D format to 2D SMARTS reactions.

Several modifications included:
1) AutoClickChem would identify Carboxyl groups as alchohols and perform reactions on those moieties as if they were alcohols.
    -This defect was removed. In the modern reactions Carboxyl groups ARE NOT CONSIDERED alcohols
    -Similarly Thiol-Carboxyl (aka thiol_acid) groups are not considered alcohols/thiols. 
2) AutoClickChem separated halides by acyl, alkyl, and aryl halides. 
    -This made sense as the mechanism of reaction differs between these halides:
        ie) 
            Alcyl halide ---> azide   would be performed using a Nucleophilic Acyl Substitution
                verses
            Alkyl halide ---> azide   would be performed using a Sn1/Sn2 reactions

                verses
            Alkyl halide ---> azide   would be performed using a Nucleophilic Aryl Substitution (SnAr)


            -details for both of these can be found:
            https://www.masterorganicchemistry.com/2018/06/29/some-reactions-of-azides/ 
        
        If all R-groups, besides the halogen, that are bound to the central carbon are handled by dumby atom  [*]
        the reactions for both types of halides are essentially the same:
        [*][#6]-[Br] >> [*][#6]-N=[N+]=[N-]     # this is pseudo code version, infact the [*] is further simplified based on recursive SMARTS

        SMARTS Reaction:
        [Cl,Br,I:2][#6;H0X4,H0X3,H1X4,H1X3,H2X4,H3:1]>>[#6:1]-N=[N+]=[N-]"


    This holds true for the following reactions:
        - Halide to Cyanide
        - Halide to Azide
        - Halide + Thiol to Thiol
        - Halide + Alcohol to Alcohol
        - Halide + Amine to Amine

    All these reactions can be performed with Acyl or Alkyl halides using either the Nucleophilic Acyl Substitution or Sn2 respectively.

    We condensed all these reactions into a single set of 5 reactions which takes both types of halides. Please use the proper reaction for you starting ligand.

3) AutoClickChem reacted any halide attached to an SP2 carbon as an acyl halide.
    The modern version of still reacts aromatic and acyl halides but not vinyl halides
        -vinyl halides are not good for substitution reactions


Additional Notes:
1) Acid Anhydrides were restricted to non-cyclic Anhydrides:
    Cylcic anhydrides can react (ex silico) in these reactions but are not compatible with the current 
    version of the reaction SMARTS. This is because these reactions would break rings but not break 
    the molecule graph in the reaction. Cyclic breaks are difficult in SMARTS reaction notation.
    
    This is not a modifications as AutoClickChem and AutoGrow 3 also excluded cyclic acid anhydrides
    from these reactions. 


    
