# Supplementary material for: Implementing a Scoring Function Based on Interaction Fingerprint for Autogrow4: Protein Kinase CK1δ as a Case Study
Source: Front Mol Biosci. 2022 Jul 7;9:909499. doi: 10.3389/fmolb.2022.909499 (PMC9301033; doi:10.3389/fmolb.2022.909499)
Supplement: Supplementary file 1 [file DataSheet1.ZIP › autogrow4-4.0.3/autogrow/operators/mutation/smiles_click_chem/reaction_libraries/click_chem_rxns/complementary_mol_dir/Amine_2R_clickchem.smi]

C#CCN    ZINC000032098729
N#CCN    ZINC000042989589
CNC#N    ZINC000060082484
C[C@H]1CN1    ZINC000006037846
C1CNC1    ZINC000014951819
C=CCN    ZINC000017654097
NC1CC1    ZINC000008437671
C[C@@H]1CN1    ZINC000032098892
CC(=N)N    ZINC000004897337
[CH2]CCN    ZINC000112950464
CC(N)=O    ZINC000008034818
CNC=O    ZINC000008214610
N=C(N)N    ZINC000008101126
CCNC    ZINC000002031662
CC(C)N    ZINC000008220693
CCCN    ZINC000016052656
N/C=N/O    ZINC000095793161
NC(N)=O    ZINC000008214514
NCCN    ZINC000037253587
NC(=O)O    ZINC000008383199
NCCO    ZINC000008214617
NCCF    ZINC000044280651
N#CNC#N    ZINC000005225679
c1cc[nH]c1    ZINC000001691362
N#C[C@H]1CN1    ZINC000031374883
c1cn[nH]c1    ZINC000000895257
c1c[nH]cn1    ZINC000000901039
N#C[C@@H]1CN1    ZINC000031374878
C#CC(N)=O    ZINC000001604909
c1cocn1    ZINC000002022896
c1nc[nH]n1    ZINC000005943507
c1cn[nH]n1    ZINC000004807252
C1=CNCC1    ZINC000088260497
C#CCCN    ZINC000034115093
C=C1CNC1    ZINC000086882176
C#C[C@H](C)N    ZINC000038462343
C#C[C@@H](C)N    ZINC000038462344
CC#CCN    ZINC000039251989
C1=CCNC1    ZINC000004682861
C=C=CCN    ZINC000038522503
C#CCNC    ZINC000001687716
c1nn[nH]n1    ZINC000008251268
C1=NCCN1    ZINC000001728935
C[C@H](N)C#N    ZINC000020177348
C=CC(=N)N    ZINC000001723229
C1=NNCC1    ZINC000005190620
N#CCCN    ZINC000001530259
CNCC#N    ZINC000019264728
C[C@@H](N)C#N    ZINC000020177345
C1=CNNC1    ZINC000001847868
C=CNC=O    ZINC000002572121
N/C=C\C=O    ZINC000100257156
O=C1CCN1    ZINC000004695140
C1=COCN1    ZINC000002569288
O=C1CNC1    ZINC000039711842
C=CC(N)=O    ZINC000000901075
N/C=C/C=O    ZINC000039369735
C/C=C\CN    ZINC000039252775
CNC1CC1    ZINC000012480236
C=CCCN    ZINC000001532501
CC1(N)CC1    ZINC000039348465
C[C@H]1C[C@H]1N    ZINC000036379813
CC/C=C/N    ZINC000104564038
NC1CCC1    ZINC000001679992
CC1(C)CN1    ZINC000001561543
C=CCNC    ZINC000001845915
CC[C@@H]1CN1    ZINC000008613030
CC[C@H]1CN1    ZINC000008613031
C[C@H]1C[C@@H]1N    ZINC000036379811
C=C[C@H](C)N    ZINC000034115094
C/C=C/CN    ZINC000002016335
C=C[C@@H](C)N    ZINC000034593547
C[C@@H]1C[C@H]1N    ZINC000036379812
C[C@@H]1CCN1    ZINC000020380825
NCC1CC1    ZINC000001685955
C=C(C)CN    ZINC000001664996
C[C@H]1CCN1    ZINC000020380829
C[C@@H]1C[C@@H]1N    ZINC000036379810
C1CCNC1    ZINC000001690615
CC1CNC1    ZINC000044559990
N=C(N)C=O    ZINC000004721137
N[C@@H]1C[C@H]1N    ZINC000019364577
C1CNNC1    ZINC000019170183
C1CNCN1    ZINC000019322059
CCC(=N)N    ZINC000001420834
N[C@H]1C[C@@H]1N    ZINC000019364578
N[C@@H]1C[C@@H]1N    ZINC000023477167
NC1CNC1    ZINC000019361604
CNC(C)=N    ZINC000034139761
O=CNC=O    ZINC000006360404
C1COCN1    ZINC000032190427
OC1CNC1    ZINC000004682874
NC1COC1    ZINC000016083064
CNC(C)=O    ZINC000001587576
CCNC=O    ZINC000001597362
C=C(N)OC    ZINC000100345831
CCC(N)=O    ZINC000001670847
CC(=O)CN    ZINC000004658570
C[C@H](N)C=O    ZINC000006020341
NC=C(N)N    ZINC000100320758
C/C(N)=N/N    ZINC000016082795
N=C(N)CN    ZINC000038343415
CNC(=N)N    ZINC000004658576
C=C(N)NN    ZINC000100039245
CCNCC    ZINC000001661184
CCCCN    ZINC000001586365
CNC(C)C    ZINC000001587810
CC[C@@H](C)N    ZINC000003639348
CC[C@H](C)N    ZINC000001850036
CCCNC    ZINC000001648987
CC(C)CN    ZINC000004658586
CC(C)(C)N    ZINC000004789979
N#C[C@@H](N)F    ZINC000256054718
N#C[C@H](N)F    ZINC000256054717
N[C]1C[C@@H]1F    ZINC001560408810
COC(=N)N    ZINC000004682890
N=C(N)CO    ZINC000004682886
N=C(O)CN    ZINC000035874641
C/C(N)=N/O    ZINC000012505193
CNC(N)=O    ZINC000005209166
C[C](N)CO    ZINC001560407516
N=C(N)NN    ZINC000008034829
CNCCN    ZINC000019369296
NCCCN    ZINC000005828682
C[C@@H](N)CN    ZINC000038232975
C[C@H](N)CN    ZINC000019366144
NC(=O)CO    ZINC000004692578
NCC(=O)O    ZINC000004658552
COC(N)=O    ZINC000005224857
O=CNCO    ZINC000005178903
NNC(N)=O    ZINC000008035043
NC(N)=NO    ZINC000014880922
N[C@@H]1C[C@H]1F    ZINC000019616157
N[C@@H]1C[C@@H]1F    ZINC000019616015
C=C(F)CN    ZINC000066348017
FC1CNC1    ZINC000002547826
N[C@H]1C[C@@H]1F    ZINC000019616152
N[C@H]1C[C@H]1F    ZINC000019616161
COCCN    ZINC000002041075
C[C@@H](N)CO    ZINC000002004611
CNCCO    ZINC000001691361
C[C@H](O)CN    ZINC000004658592
C[C@H](N)CO    ZINC000001576782
NCCCO    ZINC000001688359
C[C@@H](O)CN    ZINC000004658588
NC(N)=S    ZINC000008437745
NC(=O)NO    ZINC000008034120
N=C(N)CF    ZINC000004682901
NCCON    ZINC000005380679
NC(=O)S    ZINC000059179518
NC(=O)CF    ZINC000005177774
NCCS    ZINC000008034121
C[C@H](F)CN    ZINC000013546582
C[C@@H](F)CN    ZINC000013546580
CNCCF    ZINC000082703731
C[C@H](N)CF    ZINC000026480897
NCCCF    ZINC000002040570
C[C@@H](N)CF    ZINC000026480889
N=C(N)Cl    ZINC000100007669
NCCCl    ZINC000035302911
c1ccncc1    ZINC000000895354
c1cnccn1    ZINC000001692439
c1cncnc1    ZINC000000895216
N[C]1[CH][CH][CH][CH]1    ZINC000135778243
Nc1ccc[cH-]1    ZINC000101167163
c1ncncn1    ZINC000001718513
c1cnncn1    ZINC000001847599
N#CC(N)C#N    ZINC000031439457
NCC(F)F    ZINC000004716343
Cc1cc[nH]c1    ZINC000002034399
C#CC1CNC1    ZINC000117474648
Cc1ccc[nH]1    ZINC000001574399
C#CC1(N)CC1    ZINC000088189598
Nc1ccc[nH]1    ZINC000100229827
Cn1ccnc1    ZINC000006165925
Cc1ccn[nH]1    ZINC000004701702
C/C(N)=C/C#N    ZINC000016034387
C/C(N)=C\C#N    ZINC000100006488
N#CC1(N)CC1    ZINC000021993013
Cc1cn[nH]c1    ZINC000000897288
Cn1cccn1    ZINC000001845529
N#CC1CNC1    ZINC000016696899
Cc1ncc[nH]1    ZINC000008283844
Cc1cnc[nH]1    ZINC000008283845
N#C[C@H]1CCN1    ZINC000083317328
N#C[C@@H]1CCN1    ZINC000104727219
C=CCNC#N    ZINC000039203409
N[C@@H]1[CH]CC=C1    ZINC000146711903
N[C@H]1[CH]CC=C1    ZINC000146712094
Nc1ccco1    ZINC000006093512
O=C1C=CCN1    ZINC000032297146
Cc1cnco1    ZINC000032166523
C#CC(=O)NC    ZINC000034497446
Nc1ccoc1    ZINC000100443285
Nc1ccn[nH]1    ZINC000095470183
N#CC=C(N)N    ZINC000100047252
Nn1ccnc1    ZINC000014516308
Cc1nc[nH]n1    ZINC000012398213
CC(=N)NC#N    ZINC000003172509
N#CCC(=N)N    ZINC000022006688
Nc1c[nH]cn1    ZINC000012958660
Cc1cn[nH]n1    ZINC000039343128
Nc1ncc[nH]1    ZINC000017380534
Nc1cn[nH]c1    ZINC000005784074
Nn1cccn1    ZINC000036466033
Cn1cncn1    ZINC000002034214
C#C[C@H](C)NC    ZINC000002579236
C#CCNCC    ZINC000001684526
C#CCCNC    ZINC000043328847
NC1CC=CC1    ZINC000002569641
C1[C@H]2CNC[C@H]12    ZINC000100024489
N[C@@H]1CC12CC2    ZINC000104596298
C#C[C@H](N)CC    ZINC000001605836
C#C[C@@H](N)CC    ZINC000006001515
C#CC[C@H](C)N    ZINC000039190957
NC1C2CC1C2    ZINC000104599337
C#C[C@@H](C)NC    ZINC000039256873
NC12CC(C1)C2    ZINC000066351478
N[C@H]1C=CCC1    ZINC000034080615
C#CCCCN    ZINC000032301837
C1=CNCCC1    ZINC000013513948
N[C@@H]1C=CCC1    ZINC000034080613
C/C=C\C=C\N    ZINC000080725658
C#CC(C)(C)N    ZINC000005186904
C#CC[C@@H](C)N    ZINC000039190960
CC#CCNC    ZINC000051662773
C1[C@H]2CNC[C@@H]12    ZINC000020596509
C=C1CC(N)C1    ZINC000020357618
C1[C@@H]2CNC[C@@H]12    ZINC000100024494
C=CC1CNC1    ZINC000169288216
C1=CCNCC1    ZINC000004758252
N[C@H]1CC12CC2    ZINC000104596292
CC#CCCN    ZINC000034143741
C=C1CCNC1    ZINC000038972794
C1CC12CNC2    ZINC000084304658
N#CCC(N)=O    ZINC000001504306
Nc1cnco1    ZINC000082828774
Nc1ncco1    ZINC000012336599
On1cccn1    ZINC000032603063
Nc1ccno1    ZINC000006661039
O=C1CNC=N1    ZINC000001591604
Oc1cc[nH]n1    ZINC000004772132
Nc1ccon1    ZINC000002168333
Nc1cnoc1    ZINC000026510219
O=c1[nH]cc[nH]1    ZINC000001703063
Nc1cocn1    ZINC000100025086
N#CCNC=O    ZINC000001610220
O=C1CC=NN1    ZINC000100003530
Oc1cn[nH]c1    ZINC000006091387
N#CNC(=N)N    ZINC000005112486
Nn1cncn1    ZINC000072232640
NC1=NC(N)=N1    ZINC000005412988
Cc1nnn[nH]1    ZINC000005211973
Nc1cn[nH]n1    ZINC000021303334
Nc1ncn[nH]1    ZINC000016889962
Cn1ncnn1    ZINC000006072454
CC(C)(N)C#N    ZINC000019735185
C1=NCCCN1    ZINC000001698300
NCC#CCN    ZINC000005112681
CC1=NCCN1    ZINC000002034884
C=CCC(=N)N    ZINC000001433223
CC[C@H](N)C#N    ZINC000022220815
CNCCC#N    ZINC000001586651
C[C@H](N)CC#N    ZINC000006020350
C[C@@H](N)CC#N    ZINC000006036082
C[C@@H](C#N)CN    ZINC000005751362
C1=CCNNC1    ZINC000059206970
CN[C@H](C)C#N    ZINC000020177354
N#CCCCN    ZINC000005112875
NC1=NCCC1    ZINC000012946088
C[C@H]1CC=NN1    ZINC000028224156
C[C@@H]1CC=NN1    ZINC000028224152
CN[C@@H](C)C#N    ZINC000020177351
C[C@H](C#N)CN    ZINC000005735095
CC[C@@H](N)C#N    ZINC000022220813
CC1=NNCC1    ZINC000005192009
N=C(N)C1CC1    ZINC000001433057
C/C=C\NC=N    ZINC000148942116
CCNCC#N    ZINC000019274821
C[C](N)C1CC1    ZINC001560406236
c1cscn1    ZINC000001484626
O=c1[nH]cco1    ZINC000006119182
O=c1[nH]cn[nH]1    ZINC000015045247
N#CNC(N)=O    ZINC000006661263
Nc1nnco1    ZINC000017302975
Nc1ncon1    ZINC000082411898
Nc1nnn[nH]1    ZINC000008100872
[N-]=[N+]=NC(=N)N    ZINC000104091058
N[C@@H]1CCC1=O    ZINC000066309088
O=CNC1CC1    ZINC000013779478
C=CC(=O)NC    ZINC000002039804
N[N+]1=C=NNC1    ZINC001776010708
O=C1CCNC1    ZINC000001663841
CC(=O)/C=C\N    ZINC000017823645
NC(=O)C1CC1    ZINC000001594556
C=CNC(C)=O    ZINC000002572120
NCC#CCO    ZINC000039270877
C[C@H]1CC(=O)N1    ZINC000033992070
C[C@@H]1CC(=O)N1    ZINC000032296870
C/C(C=O)=C/N    ZINC000100413154
C=CCNC=O    ZINC000001713851
C=C(C)C(N)=O    ZINC000001608589
NC1CC(=O)C1    ZINC000066347982
C/C(N)=C\C=O    ZINC000016035265
O=C1CCCN1    ZINC000014684428
C/C=C/C(N)=O    ZINC000001718595
C/C(C=O)=C\N    ZINC000002380560
CC(=O)/C=C/N    ZINC000100051407
C#C[C@H](N)CO    ZINC000060198352
C/C=C\C(N)=O    ZINC000008603167
C=CCC(N)=O    ZINC000002525865
N[C@H]1CCC1=O    ZINC000066309090
C#C[C@@H](N)CO    ZINC000060198355
NC1=CCNN1    ZINC000100372156
NC1=NNCC1    ZINC000001713160
NC1=NCCN1    ZINC000001586435
CC1(CN)N=N1    ZINC000104648175
BC(=O)NCC    ZINC000169795088
C[C@H]1C[C@]1(C)N    ZINC000078725026
C[C@@H]1CN[C@@H]1C    ZINC000044257579
CC1(CN)CC1    ZINC000043220731
CC1(C)CNC1    ZINC000020380833
NCCC1CC1    ZINC000019045367
C[C@@H]1CCNC1    ZINC000006030934
C=C(CC)CN    ZINC000059409873
C/C=C/CCN    ZINC000044396512
C[C@@H]1CCCN1    ZINC000002031153
C[C@@H]1NC1(C)C    ZINC000008615625
C[C@H]1C[C@H](N)C1    ZINC000148961156
CC1(C)C[C@@H]1N    ZINC000039947117
C=C(C)CCN    ZINC000002565880
CCNC1CC1    ZINC000019091987
CC1(C)CCN1    ZINC000068577199
C/C=C/[C@H](C)N    ZINC000039408446
CC1CC(N)C1    ZINC000072266580
C=CC[C@H](C)N    ZINC000034175986
CC(C)=C(C)N    ZINC000100005940
C[C@H]1C[C@@H]1CN    ZINC000019415202
C[C@H]1CCNC1    ZINC000006037601
C=C(C)[C@@H](C)N    ZINC000039218601
C/C=C\CCN    ZINC000095913005
CC/C=C\CN    ZINC000088189603
C[C@@H]1C[C@H](C)N1    ZINC000088189672
CC1(N)CCC1    ZINC000014628922
C[C@H]1CC[C@H]1N    ZINC000059379240
C[C@H]1CCCN1    ZINC000002031152
CC[C@@H]1C[C@H]1N    ZINC000039348469
C[C@H]1C[C@H]1CN    ZINC000019415206
CC[C@H]1CCN1    ZINC000084179011
NCC1CCC1    ZINC000001602488
C[C@@H](N)C1CC1    ZINC000002525582
CC[C@@H]1C[C@@H]1N    ZINC000039348467
C[C@@H]1C[C@H]1CN    ZINC000019415204
C[C@@H]1C[C@@]1(C)N    ZINC000078725015
C=C[C@H](C)NC    ZINC000034241197
CC(C)=CCN    ZINC000001713198
CCC1(N)CC1    ZINC000054404914
C[C@@H]1C[C@]1(C)N    ZINC000078725023
C[C@@H]1CN[C@H]1C    ZINC000044257587
CC[C@@H]1CCN1    ZINC000084179010
C=CC[C@@H](C)N    ZINC000034175987
CC[C@H]1C[C@@H]1N    ZINC000039348468
C/C=C/[C@@H](C)N    ZINC000039408445
C[C@H]1NC[C@@H]1C    ZINC000044257583
C[C@@H]1CC[C@H]1N    ZINC000059379237
C=C(C)[C@H](C)N    ZINC000039218600
CC[C@H]1C[C@H]1N    ZINC000039348470
C=CCCNC    ZINC000039271917
C=C[C@@H](N)CC    ZINC000006411885
C=C[C@H](N)CC    ZINC000001691445
C[C@H]1CN[C@H]1C    ZINC000044257591
C=C[C@@H](C)NC    ZINC000034241198
CCC1CNC1    ZINC000078730554
NC1CCCC1    ZINC000004789977
C[C@H](N)C1CC1    ZINC000004801763
C=C(C)CNC    ZINC000002563335
CC/C=C/CN    ZINC000034497186
C[C@@H]1C[C@@H](C)N1    ZINC000038362809
C=CC(C)(C)N    ZINC000005355873
C=CCCCN    ZINC000032182223
C[C@H]1NC1(C)C    ZINC000004722622
CC1(C)C[C@H]1N    ZINC000039947118
C[C@H]1C[C@@]1(C)N    ZINC000078725018
C[C@@H]1CC[C@@H]1N    ZINC000059379233
C[C@@H]1C[C@@H]1CN    ZINC000019415200
C[C@H]1C[C@H](C)N1    ZINC000088189673
CNCC1CC1    ZINC000020037429
CNC1CCC1    ZINC000044479809
C[C@H]1C[C@@H](N)C1    ZINC000100089510
C[C@H]1CC[C@@H]1N    ZINC000059379235
C=CCNCC    ZINC000001727828
C1CCNCC1    ZINC000001529277
O=c1[nH]nco1    ZINC000059522649
[N-]=[N+]=NC(N)=O    ZINC000104195805
Oc1nnn[nH]1    ZINC000081914191
Fc1c[nH]cn1    ZINC000004771528
Fc1cc[nH]n1    ZINC000034448031
Fc1ncc[nH]1    ZINC000032231223
Fc1cn[nH]c1    ZINC000006091386
O=C1CCNN1    ZINC000015424494
O=C1NCCN1    ZINC000001666720
N[C@@H]1CNC1=O    ZINC000039373033
N[C@H]1CNC1=O    ZINC000039373031
N#C[C@H](N)CO    ZINC000034337607
C=NCC(N)=O    ZINC000072232646
N#C[C@@H](N)CO    ZINC000034337605
NC1=NCCO1    ZINC000013588690
C=CNC(N)=O    ZINC000002572123
O=C1CNCN1    ZINC000089223941
[N-]=[N+]=NCCN    ZINC000005178765
CCN1N[C@H]1C    ZINC000019170464
C=C(CN)CN    ZINC000104558157
N[C@H]1CCCN1    ZINC000034266379
NCCN1CC1    ZINC000019366615
NCC1CNC1    ZINC000038526282
CN1CC(N)C1    ZINC000022927605
NC/C=C/CN    ZINC000005112522
CN1CC[C@H]1N    ZINC000019331291
NCC1(N)CC1    ZINC000036458485
NC/C=C\CN    ZINC000005663589
C1CNCNC1    ZINC000019318732
C1CCNNC1    ZINC000019167548
CCC1(C)NN1    ZINC000019167316
N[C@H]1C[C@H](N)C1    ZINC000102200108
CN[C@@H]1CCN1    ZINC000075824140
CN1CC[C@@H]1N    ZINC000019331287
NC[C@@H]1CCN1    ZINC000038540398
N[C@@H]1CC[C@H]1N    ZINC000019366857
CCN1N[C@@H]1C    ZINC000019170826
N[C@@H]1CCCN1    ZINC000034266380
N[C@H]1CCNC1    ZINC000019361601
CCCC(=N)N    ZINC000001437872
NC[C@H]1CCN1    ZINC000038540400
N[C@@H]1CCNC1    ZINC000019361602
N[C@H]1C[C@@H](N)C1    ZINC000102237416
N[C@@H]1CC[C@@H]1N    ZINC000005848879
CN[C@H]1CCN1    ZINC000075824141
NC1CC(N)C1    ZINC000021989369
CC(C)C(=N)N    ZINC000001420839
CNC1CNC1    ZINC000044559988
CC1(N)CNC1    ZINC000034384380
C1CNCCN1    ZINC000005850277
C/N=C(\C)NC    ZINC000005282366
CN(C)/C=C/N    ZINC000100202799
O=C1NCCO1    ZINC000004658602
N[C@H]1COC1=O    ZINC000033369666
CC(=O)C(N)=O    ZINC000001581119
O=C1NC[C@@H]1O    ZINC000095348087
NC(=O)CC=O    ZINC000001713128
N[C@@H]1COC1=O    ZINC000025695493
C=COC(N)=O    ZINC000001720047
NC(=O)[C@H]1CO1    ZINC000005134872
NC(=O)[C@@H]1CO1    ZINC000002565937
O=C(O)[C@@H]1CN1    ZINC000005426372
NC(N)=NC=O    ZINC000005178397
N[C@H]1N=NNN1    ZINC000097950843
NC1(CO)CC1    ZINC000002244228
CCC(=O)CN    ZINC000013507202
OC[C@@H]1CCN1    ZINC000034513739
OCC1CNC1    ZINC000020446277
NC/C=C/CO    ZINC000034121566
N[C@H]1CCCO1    ZINC000033358749
CCNC(C)=O    ZINC000001599098
C[C@H]1NCCO1    ZINC000032194291
CC1(N)COC1    ZINC000040571748
CCCC(N)=O    ZINC000001586734
C1CNCOC1    ZINC000001729089
COC1(N)CC1    ZINC000034446369
CC(C)NC=O    ZINC000001700387
N[C@@H]1CC[C@@H]1O    ZINC000039147354
CCC(=O)NC    ZINC000001684990
NC[C@@H]1CCO1    ZINC000059709815
CC(C)C(N)=O    ZINC000001484944
NC1CC(O)C1    ZINC000020446479
NC[C@H]1CCO1    ZINC000059709816
O[C@H]1CCNC1    ZINC000001574930
CC1(O)CNC1    ZINC000034632695
C[C@@H]1NC[C@@H]1O    ZINC000034625761
NCC1(O)CC1    ZINC000002540025
CO[C@H]1C[C@@H]1N    ZINC000076499617
O[C@@H]1CCCN1    ZINC000002511709
CO[C@@H]1C[C@H]1N    ZINC000076499618
CC(=O)[C@H](C)N    ZINC000006467705
N[C@H]1C[C@H](O)C1    ZINC000100030725
N[C@H]1CC[C@H]1O    ZINC000039115659
CO[C@H]1C[C@H]1N    ZINC000076499622
CNC1COC1    ZINC000016083056
CCCNC=O    ZINC000001687323
C[C@H]1NC[C@@H]1O    ZINC000034625760
C=C[C@H](O)CN    ZINC000002048376
CO[C@@H]1C[C@@H]1N    ZINC000076499610
OC[C@H]1CCN1    ZINC000034380530
N[C@H]1CC[C@@H]1O    ZINC000039223825
N[C@H]1CCOC1    ZINC000006293198
N[C@H]1C[C@@H](O)C1    ZINC000100025497
NCC1COC1    ZINC000044682105
C[C@@H]1NCCO1    ZINC000032194289
O[C@H]1CCCN1    ZINC000014684418
O[C@@H]1CCNC1    ZINC000002140994
N[C@@H]1CCOC1    ZINC000006293197
C[C@@H]1NC[C@H]1O    ZINC000034625759
CNCC(C)=O    ZINC000039194332
CC(=O)[C@@H](C)N    ZINC000006468719
C=C[C@@H](O)CN    ZINC000001665377
N[C@@H]1CC[C@H]1O    ZINC000039223823
C=C[C@H](N)CO    ZINC000012648236
C1COCCN1    ZINC000001699948
N[C@@H]1CCCO1    ZINC000033358747
CC(=O)CCN    ZINC000034588434
C[C@H]1NC[C@H]1O    ZINC000034625758
C=C[C@@H](N)CO    ZINC000012648241
C/C(O)=C/CN    ZINC000146126645
C=COCCN    ZINC000002386848
COC1CNC1    ZINC000002547923
CNC(=N)NC    ZINC000005343071
CCNC(=N)N    ZINC000002016764
CN(C)C(=N)N    ZINC000100020027
N=C(N)CCN    ZINC000001701025
C1NCNCN1    ZINC000019319777
NNC1CNC1    ZINC000091692967
CN/N=C(/C)N    ZINC000072266326
CC[C@H](C)CN    ZINC000002041177
CC[C@H](C)NC    ZINC000005924893
CC[C@@H](C)CN    ZINC000002041176
CCCCCN    ZINC000001586308
CCCNCC    ZINC000002560588
CNCC(C)C    ZINC000002031652
CC(C)[C@@H](C)N    ZINC000002034504
CC(C)[C@H](C)N    ZINC000002034506
CCC[C@H](C)N    ZINC000001850451
CNC(C)(C)C    ZINC000001757024
CCC(N)CC    ZINC000005023935
CCNC(C)C    ZINC000001648991
CC[C@@H](C)NC    ZINC000005922267
CCCCNC    ZINC000001672634
CCC[C@@H](C)N    ZINC000001693430
CC(C)CCN    ZINC000004658584
CCC(C)(C)N    ZINC000001587801
CC(C)(C)CN    ZINC000001648992
NC(=O)C(N)=O    ZINC000005177750
NC(=O)NC=O    ZINC000004742917
N=C(N)NN=O    ZINC000044307335
CC/C(N)=N/O    ZINC000095348767
N=C(N)CCO    ZINC000001439103
C[C@@H](N)C(N)=O    ZINC000001603249
CCOC(=N)N    ZINC000014983445
C[C@H](O)C(=N)N    ZINC000001439101
CN(C)C(N)=O    ZINC000001665828
CNC(=O)CN    ZINC000002526304
CNC(=O)NC    ZINC000001653257
CNCC(N)=O    ZINC000001555345
NCC(=O)CN    ZINC000001558643
CNC(=N)CO    ZINC000077981908
C[C@@H](O)C(=N)N    ZINC000004682882
COCC(=N)N    ZINC000001439400
C[C@H](N)C(N)=O    ZINC000002046876
NCCC(N)=O    ZINC000001722590
CCNC(N)=O    ZINC000001684574
CNC(=N)NN    ZINC000004804787
CN(N)C(=N)N    ZINC000004742364
CNN=C(N)N    ZINC000039219755
CC[C](N)CO    ZINC001560405422
C[C@H](N)[C@H](C)N    ZINC000033961361
C[C@@H](N)[C@@H](C)N    ZINC000033961360
CNCCCN    ZINC000001586437
CNCCNC    ZINC000019366702
CCNCCN    ZINC000006424824
CC[C@@H](N)CN    ZINC000038644408
CC(CN)CN    ZINC000034305961
CNC[C@@H](C)N    ZINC000034140507
NCCCCN    ZINC000005828633
CNC[C@H](C)N    ZINC000034140506
CN(C)CCN    ZINC000019230124
C[C@@H](N)CCN    ZINC000001850964
CC[C@H](N)CN    ZINC000038644404
C[C@@H](N)[C@H](C)N    ZINC000006487373
CN[C@@H](C)CN    ZINC000034768672
CC(C)(N)CN    ZINC000019366925
C[C@H](N)CCN    ZINC000001683304
CN[C@H](C)CN    ZINC000034768674
NC(=O)C(=O)O    ZINC000004658565
C1CSCN1    ZINC000001584141
NC1CSC1    ZINC000034327690
CNC(C)=S    ZINC000002037305
CCC(N)=S    ZINC000005501503
SC1CNC1    ZINC000090744940
COCC(N)=O    ZINC000001592381
C[C@@H](O)C(N)=O    ZINC000001457070
CNC(=O)CO    ZINC000001712878
O=CNCCO    ZINC000001656255
C[C@H](N)C(=O)O    ZINC000004658553
CCOC(N)=O    ZINC000000901020
C[C@@H](N)C(=O)O    ZINC000004658556
CC(=O)NCO    ZINC000001845925
CNC(=O)OC    ZINC000001706929
NC(=O)CCO    ZINC000002526391
CNCC(=O)O    ZINC000004658561
NCCC(=O)O    ZINC000004658555
COC(=O)CN    ZINC000034781692
C[C@H](O)C(N)=O    ZINC000001457069
NCC1(F)CC1    ZINC000107255948
CN(N)C(N)=O    ZINC000004897023
NC1CC(F)C1    ZINC000068577113
CNC(=O)NN    ZINC000004897024
C[C@H]1NC[C@H]1F    ZINC000307065741
F[C@@H]1CCNC1    ZINC000002525426
N[C@H]1C[C@@H](F)C1    ZINC000100482985
FC[C@H]1CCN1    ZINC000113941276
NCCB(O)O    ZINC000195773754
C[C@H]1NC[C@@H]1F    ZINC000307065738
NCC(=O)NN    ZINC000005112739
C[C@@H]1NC[C@@H]1F    ZINC000307065739
N[C@H]1C[C@H](F)C1    ZINC000100482988
C[C@@H]1NC[C@H]1F    ZINC000307065740
N[C@@H]1CC[C@@H]1F    ZINC000257815389
C[C@@H](N)B(O)O    ZINC000195770489
C[C@H](N)B(O)O    ZINC000195770491
F[C@H]1CCNC1    ZINC000002525425
N[C@@H]1CC[C@H]1F    ZINC000257815390
FC[C@@H]1CCN1    ZINC000104631258
FCC1CNC1    ZINC000097758301
CC1(F)CNC1    ZINC000072266348
NNCC(N)=O    ZINC000019170174
NC1(CF)CC1    ZINC000096361355
N[C@H]1CC[C@H]1F    ZINC000257815385
N[C@H]1CC[C@@H]1F    ZINC000257815387
N=C(N)N(N)N    ZINC000100011503
C[C@H](N)[C@H](C)O    ZINC000001759053
CCOCCN    ZINC000001847864
C[C@@H](O)CCN    ZINC000002559047
C[C@@H](N)[C@H](C)O    ZINC000001759054
CNCCOC    ZINC000001720743
CC(C)(N)CO    ZINC000001555527
CC[C@@H](O)CN    ZINC000002019576
COC[C@@H](C)N    ZINC000004862149
CO[C@@H](C)CN    ZINC000012137832
C[C@@H](N)CCO    ZINC000002530278
C[C@H](CN)CO    ZINC000015446041
C[C@H](O)CCN    ZINC000006020613
CC[C@H](O)CN    ZINC000001759048
C[C@@H](O)[C@H](C)N    ZINC000001759050
CC[C@H](N)CO    ZINC000001587812
CN[C@H](C)CO    ZINC000019092956
C[C@H](N)CCO    ZINC000019092057
CNC[C@H](C)O    ZINC000002171775
NCCCCO    ZINC000002019709
C[C@@H](CN)CO    ZINC000002530282
CO[C@H](C)CN    ZINC000012137833
CNC[C@@H](C)O    ZINC000002171776
COC[C@H](C)N    ZINC000002572631
C[C@@H](N)[C@@H](C)O    ZINC000001759051
CNCCCO    ZINC000026476037
CN[C@@H](C)CO    ZINC000019092954
COCCCN    ZINC000001555605
CC[C@@H](N)CO    ZINC000001851039
CCNCCO    ZINC000002041069
CC(C)(O)CN    ZINC000001759056
NCCCNN    ZINC000044236556
NCC(N)CN    ZINC000005830289
N=C(S)CN    ZINC000005828194
CSC(=N)N    ZINC000004676170
CNC(N)=S    ZINC000004716359
NC/C(O)=N/O    ZINC000040575608
CN(O)C(N)=O    ZINC000005298883
CNC(=O)NO    ZINC000004706620
NC(=O)NCO    ZINC000004658599
CONC(N)=O    ZINC000004797440
N=C(N)NNO    ZINC000104088847
C[C@@H](F)C(=N)N    ZINC000257197744
C[C@H](F)C(=N)N    ZINC000257197743
NCC(O)CN    ZINC000001693258
CONCCN    ZINC000104639555
NCCCNO    ZINC000033821960
CNOCCN    ZINC000072194385
NC[C@H](N)CO    ZINC000022590222
NC[C@@H](N)CO    ZINC000022590238
CSC(N)=O    ZINC000006019653
NC(=S)CO    ZINC000034978167
CC(N)=S=O    ZINC000005167658
NC(=O)CS    ZINC000004692782
COC(N)=S    ZINC000039319753
NCC(=O)S    ZINC000032155850
NC/C=C/Cl    ZINC000090587338
ClC1CNC1    ZINC000034579042
NC/C=C\Cl    ZINC000034865797
NNC(N)=S    ZINC000008830546
C=C(Cl)CN    ZINC000095914967
C[C@H](F)C(N)=O    ZINC000104570448
NC(=O)CCF    ZINC000104564935
C[C@@H](F)C(N)=O    ZINC000104570452
C[C@H](S)CN    ZINC000004776051
C[C@@H](S)CN    ZINC000005138791
C[C@H](N)CS    ZINC000005138737
C[C@@H](N)CS    ZINC000005138809
NCCCS    ZINC000004706593
CSCCN    ZINC000001692565
NC(CO)CO    ZINC000001609469
OCCNCO    ZINC000001612596
NC[C@@H](O)CO    ZINC000001694432
NC[C@H](O)CO    ZINC000004658593
CC[C@@H](F)CN    ZINC000059660186
CC(C)(F)CN    ZINC000088189515
CC[C@H](F)CN    ZINC000059660184
C[C@H](F)CCN    ZINC000107272620
NCCCCF    ZINC000078192969
C[C@@H](F)CCN    ZINC000107272625
CC[C@H](N)CF    ZINC000104588962
CC(C)(N)CF    ZINC000015443435
CNCCCF    ZINC000087777085
CC[C@@H](N)CF    ZINC000104588964
NC(=S)NO    ZINC000104185939
N=C(N)CCl    ZINC000004716340
C#Cc1ccn[nH]1    ZINC000079668396
N#Cc1cc[nH]c1    ZINC000005426226
N#Cc1ccc[nH]1    ZINC000001868299
C#Cc1cn[nH]c1    ZINC000034213175
C#Cc1c[nH]cn1    ZINC000088189638
CSC(N)N    ZINC000027986014
N/C(CF)=N/O    ZINC000004682900
CC1=C=C[N]C=C1    ZINC000328579173
NC(=S)S    ZINC000059072119
NC(=O)CCl    ZINC000004722803
NC(=S)CF    ZINC000072267141
CNC(=O)Cl    ZINC000004963934
N#Cc1c[nH]cn1    ZINC000026898378
NCCCCl    ZINC000001668459
C[C@@H](Cl)CN    ZINC000006036542
C[C@H](Cl)CN    ZINC000001669618
C[C@H](N)CCl    ZINC000039342997
N#CC(C#N)=CN    ZINC000100451664
N#Cc1cc[nH]n1    ZINC000014684056
N#Cc1cn[nH]c1    ZINC000002389916
N#Cc1ncc[nH]1    ZINC000032241933
CNCCCl    ZINC000002037751
N#Cn1ccnc1    ZINC000008101017
C[C@@H](N)CCl    ZINC000039342998
N[C@H]1CC1(F)F    ZINC000035598502
N[C@@H]1CC1(F)F    ZINC000035598503
FC1(F)CNC1    ZINC000019616256
N[C]1C=C=CC=N1    ZINC000329788105
N[C@H](CO)CF    ZINC000074942208
Cc1cccnc1    ZINC000008294958
C#CCCC#CN    ZINC000113778081
Cc1ccncc1    ZINC000000967366
NC[C@H](O)CF    ZINC000104566441
C#CCNCC#C    ZINC000019798465
N[C@@H](CO)CF    ZINC000074942206
NC[C@@H](O)CF    ZINC000104566443
Nc1ccccc1    ZINC000017886255
NC[C@H](F)CO    ZINC000033975111
NC[C@@H](F)CO    ZINC000059448565
N#Cc1cnco1    ZINC000002527144
C#CC(=O)NC#N    ZINC000135338361
N=C(N)C(F)F    ZINC000015442839
N#Cc1cn[nH]n1    ZINC000004531247
N#Cc1nnc[nH]1    ZINC000004218567
C=Cn1cccn1    ZINC000033944376
Nc1cccnc1    ZINC000000967327
C=Cc1cnc[nH]1    ZINC000013284960
N#CC=C1CNC1    ZINC000104707974
C#CCNCC#N    ZINC000020033303
C=Cc1ccn[nH]1    ZINC000032240390
Cc1cnccn1    ZINC000001661081
Nc1ccccn1    ZINC000013952160
Cc1cncnc1    ZINC000001852614
Nc1ccncc1    ZINC000000599985
C=Cn1ccnc1    ZINC000008294952
Cc1ccncn1    ZINC000002026722
NC[S@@](=O)O    ZINC000111895311
NC[P@@H](=O)O    ZINC000058632090
OCNCCl    ZINC000005494318
NC(=O)C(F)F    ZINC000008297748
O=c1cc[nH]cc1    ZINC000086012953
Oc1cccnc1    ZINC000000967325
O=c1cccc[nH]1    ZINC000008737707
O=Cc1cc[nH]c1    ZINC000002581109
O=Cc1ccc[nH]1    ZINC000001069171
NC[C@H](F)CF    ZINC000107264817
CNCC(F)F    ZINC000036947782
N#CCNCC#N    ZINC000019230171
CC(F)(F)CN    ZINC000002559572
NC(CF)CF    ZINC000034101086
Nc1ccncn1    ZINC000001593930
NCCC(F)F    ZINC000037755420
Nc1cncnc1    ZINC000001593931
Nc1ccnnc1    ZINC000008294943
C[C@H](N)C(F)F    ZINC000068577594
C=Cn1cncn1    ZINC000001083359
C[C@@H](N)C(F)F    ZINC000068577597
Nc1ncccn1    ZINC000000967472
CC(N)(C#N)C#N    ZINC000032225368
Nc1cnccn1    ZINC000000967322
Nc1cccnn1    ZINC000001621830
C[n+]1ccncc1    ZINC000000967284
C#C[C@@H](N)C1CC1    ZINC000083945179
C#CC1(N)CCC1    ZINC000088189599
C#C[C@H](N)C1CC1    ZINC000083945178
Cc1c[nH]cc1C    ZINC000002585418
CCc1ccc[nH]1    ZINC000002528141
CCc1cc[nH]c1    ZINC000001561739
NCC#CC1CC1    ZINC000104658503
C#CCNC1CC1    ZINC000039215813
C#C[C@@H]1CCNC1    ZINC000144604302
C#C[C@@H]1CCCN1    ZINC000034306854
Cc1ccc(C)[nH]1    ZINC000001673420
Cc1c[nH]c(C)c1    ZINC000001574400
C#CC1(C)CNC1    ZINC000606300615
C#C[C@H]1CCNC1    ZINC000144604472
C#C[C@H]1CCCN1    ZINC000034306855
C#CCNCC=C    ZINC000019735309
Oc1cncnc1    ZINC000004566580
N#C/C=C\C(N)=O    ZINC000017284976
O=c1ccnc[nH]1    ZINC000018081263
O=Cc1cn[nH]c1    ZINC000002738050
[O-][n+]1cccnc1    ZINC000006119154
O=c1nccc[nH]1    ZINC000008737706
[O-][n+]1ccncc1    ZINC000000967393
O=Cc1cnc[nH]1    ZINC000004085738
N#C/C=C/C(N)=O    ZINC000005409898
O=Cn1ccnc1    ZINC000014516302
C#CC(=O)NC=N    ZINC001143915840
O=Cc1cc[nH]n1    ZINC000014808558
O=c1cc[nH]nc1    ZINC000014982997
O=c1cncc[nH]1    ZINC000014684052
O=c1cccn[nH]1    ZINC000008672864
O=Cc1ncc[nH]1    ZINC000001069165
[O-][n+]1ccccn1    ZINC000001579847
Nc1cnncn1    ZINC000078210784
C=Cc1nn[nH]n1    ZINC000005426787
Nc1cnnnc1    ZINC000113151024
Nc1nccnn1    ZINC000001737540
Nc1ncncn1    ZINC000001685262
N[n+]1ccccn1    ZINC000015781074
N[n+]1ccncc1    ZINC000039189444
Cc1c[nH]nc1C    ZINC000000967493
CCc1cc[nH]n1    ZINC000003593983
N#C[C@H](N)C1CC1    ZINC000041047326
N#CCC1CNC1    ZINC000165789187
Cc1c[nH]c(C)n1    ZINC000005425079
N#C[C@H]1C[C@@H](N)C1    ZINC000307634488
Cc1nc[nH]c1C    ZINC000000967285
NCc1ccc[nH]1    ZINC000011848725
NC1=CNCC=C1    ZINC000100770306
CCc1cn[nH]c1    ZINC000039343114
CCc1ncc[nH]1    ZINC000084843279
Cc1cc(C)[nH]n1    ZINC000000594608
C[C@@H]1NC[C@@H]1C#N    ZINC000260861573
Cc1ccn(C)n1    ZINC000000967363
NCc1cc[nH]c1    ZINC000071495166
CC1(C#N)CNC1    ZINC000088189683
N#C[C@@H](N)C1CC1    ZINC000041047325
N#CC1(CN)CC1    ZINC000066054997
N#CC1CC(N)C1    ZINC000097757498
N#CC1(N)CCC1    ZINC000020281892
Cn1ccc(N)c1    ZINC000071495165
Cc1ccnn1C    ZINC000000967364
C[C@H]1NC[C@H]1C#N    ZINC000260861571
CCc1cnc[nH]1    ZINC000013229600
N#CCNC1CC1    ZINC000019278881
CCn1ccnc1    ZINC000008294979
C[C@H]1NC[C@@H]1C#N    ZINC000260861572
N#C[C@H]1C[C@H](N)C1    ZINC000307560282
N#C[C@@H]1CCNC1    ZINC000026898457
C=CCNCC#N    ZINC000020033611
N#C[C@H]1CCNC1    ZINC000026898461
Cc1cncn1C    ZINC000005116434
C[C@@H]1NC[C@H]1C#N    ZINC000260861569
Cc1cnn(C)c1    ZINC000002572537
N#C[C@H]1CCCN1    ZINC000031829380
CCn1cccn1    ZINC000006125795
N#C[C@@H]1CCCN1    ZINC000022005601
O=Cc1cnco1    ZINC000002577850
O=C1C=CC(=O)N1    ZINC000005133132
O=C1C=CNC1=O    ZINC000104606194
O=Nn1ccnc1    ZINC000064220295
Fc1ccncc1    ZINC000002525804
O=Cc1cn[nH]n1    ZINC000004353756
NC1=CC(=O)N=N1    ZINC000004582838
O=Cc1nc[nH]n1    ZINC000059723259
O=c1cnnc[nH]1    ZINC000002506112
Fc1cccnc1    ZINC000001680674
Nc1nncnn1    ZINC000008251252
C#CC(=O)NCC    ZINC000034741037
O=C1NC[C@H]2C[C@H]12    ZINC000100307705
O=C1NC[C@@H]2C[C@H]12    ZINC000034383091
O=C1NC[C@H]2C[C@@H]12    ZINC000034383090
C=C[C@H]1CC(=O)N1    ZINC000005426776
OCc1cc[nH]c1    ZINC000057340980
CCc1cnco1    ZINC000038889864
OCc1ccc[nH]1    ZINC000022011165
O=C1C=CNCC1    ZINC000031948884
CNc1ccco1    ZINC000038878259
NC1=CC(=O)CC1    ZINC000031776016
C#CC[C@H](N)C=O    ZINC000080641050
NCc1ccco1    ZINC000001681227
C#CC1(O)CNC1    ZINC000084351363
C#CC[C@@H](N)C=O    ZINC000080641054
O=C1NC[C@@H]2C[C@@H]12    ZINC000100307699
Cc1occc1N    ZINC000101649425
C#CCCC(N)=O    ZINC000034516281
C#CCNC(C)=O    ZINC000001679299
O=C1C=CCCN1    ZINC000013480243
NCc1ccoc1    ZINC000002582857
NC1=CC=CCO1    ZINC000078587988
C=C[C@@H]1CC(=O)N1    ZINC000005051749
NCc1cn[nH]c1    ZINC000012351305
CNc1ncc[nH]1    ZINC000032190964
NCc1ncc[nH]1    ZINC000001235120
N=C1CCC(=N)N1    ZINC000104338073
Cn1cnc(N)c1    ZINC000072190649
Cn1ccnc1N    ZINC000013354637
C#CCNC(=N)N    ZINC000029238553
Cn1nccc1N    ZINC000001390247
Cc1c[nH]nc1N    ZINC000035655479
Cn1ccc(N)n1    ZINC000002565745
Cn1cc(N)cn1    ZINC000002552486
CNc1cn[nH]c1    ZINC000003628597
NCc1c[nH]cn1    ZINC000013740240
Cc1[nH]cnc1N    ZINC000039372185
NC[C@H]1C=CN=N1    ZINC000039363549
Cc1n[nH]cc1N    ZINC000004244016
NC[C@@H]1C=CN=N1    ZINC000039363548
Cn1cncc1N    ZINC000013354653
NC1=CC=NCN1    ZINC000005134807
NCc1cc[nH]n1    ZINC000004244020
CCn1cncn1    ZINC000021985098
Cc1c[nH]c(N)n1    ZINC000095079390
Cc1cc(N)[nH]n1    ZINC000003886974
Cc1nc(N)c[nH]1    ZINC000100380718
CNc1cc[nH]n1    ZINC000062796913
CN/C(C)=N\C#N    ZINC000002539979
CCc1nc[nH]n1    ZINC000005688507
Cc1n[nH]c(C)n1    ZINC000001435792
CC1=NN=C(N)C1    ZINC000100500497
C#CCCCNC    ZINC000053301923
C=CCNC1CC1    ZINC000041582506
NC/C=C/C1CC1    ZINC000069049684
C#CCNC(C)C    ZINC000001684532
NCC1=CCCC1    ZINC000039255777
CC[C@H]1C=CCN1    ZINC000019093184
C/C=C\C1(N)CC1    ZINC000211454253
N[C@H]1C[C@@H]1C1CC1    ZINC000051690977
N[C@@H]1CC[C@@H]2C[C@H]21    ZINC000113357153
NCC12CC(C1)C2    ZINC000257936890
C1[C@H]2CNCC[C@H]12    ZINC000100646480
N[C@@H]1CC[C@H]2C[C@@H]21    ZINC000100646324
C=C[C@@H]1CCCN1    ZINC000059659371
C[C@@H]1C=C[C@@H](C)N1    ZINC000002140988
NC1C[C@H]2C[C@@H]2C1    ZINC000102241305
N[C@@H]1CC=CCC1    ZINC000039377341
CC[C@@H]1C=CCN1    ZINC000019093186
CC1[C@@H]2CNC[C@@H]12    ZINC000100648870
C#C[C@@H](N)CCC    ZINC000039188815
N[C@H]1CC12CCC2    ZINC000082707698
C1CC2(C1)CNC2    ZINC000020380901
C=C/C=C/CCN    ZINC000034119873
NC12CC(C1)CC2    ZINC000104555562
C/C=C/C=C/CN    ZINC000034236211
C=C[C@H]1CCNC1    ZINC000032302125
NC[C@H]1CC12CC2    ZINC000082828781
C1C[C@@H]2CNC[C@H]12    ZINC000072208618
N[C@@H]1CC[C@H]2C[C@H]21    ZINC000003621591
N[C@H]1C=CCCC1    ZINC000034566481
NC[C@@H]1CC12CC2    ZINC000082828782
C1CC1[C@H]1CCN1    ZINC000020443070
CC1=CCCNC1    ZINC000033801685
N[C@@H]1C=CCCC1    ZINC000006662147
N[C@H]1CC=CCC1    ZINC000039377342
C1[C@@H]2CCNC[C@@H]12    ZINC000100646475
N[C@@H]1C[C@H]1C1CC1    ZINC000051690978
NC[C@@H]1C=CCC1    ZINC000039377343
C=C[C@H]1CCCN1    ZINC000059659373
C=C1CCNCC1    ZINC000033823113
C=CC[C@@H]1CCN1    ZINC000168089279
C1CC1[C@@H]1CCN1    ZINC000020443066
NC1[C@@H]2CCC[C@H]12    ZINC000034104132
C#CCCCCN    ZINC000044367926
CC1[C@H]2CNC[C@H]12    ZINC000100648867
C=C1CC(CN)C1    ZINC000016124546
N[C@@H]1CC[C@@H]2C[C@@H]21    ZINC000101343787
CC1[C@H]2CNC[C@@H]12    ZINC000082828780
N[C@@H]1CC12CCC2    ZINC000082707699
C[C@@]12C[C@H]1CNC2    ZINC000104608270
C1CC1C1CNC1    ZINC000114762474
N[C@H]1[C@@H]2CCC[C@H]12    ZINC000104600954
C=CCC1(N)CC1    ZINC000141780492
CC12CC1(CN)C2    ZINC000104653994
C1[C@H]2CCNC[C@@H]12    ZINC000020418015
N[C@@H]1[C@@H]2CCC[C@@H]21    ZINC000104642765
CC=C=C(C)CN    ZINC000001568908
C#CC[C@@H](N)CC    ZINC000051074717
C=CC[C@H]1CCN1    ZINC000168089386
C=CCC1CNC1    ZINC000116364512
C#C[C@@H](N)C(C)C    ZINC000034410128
N[C@@H]1C[C@H]2C[C@H]2C1    ZINC000104637084
C#C[C@H](N)C(C)C    ZINC000034410129
CC1(N)CC=CC1    ZINC000219133089
N[C@H]1C[C@H]1C1CC1    ZINC000051690975
C1CC12CCNC2    ZINC000072266802
C1[C@@H]2CCNC[C@H]12    ZINC000020418018
CNC12CC(C1)C2    ZINC000669370837
NC1[C@H]2CCC[C@H]12    ZINC000100550433
NC1C[C@@H]2C[C@H]2C1    ZINC000102241312
C#C[C@H](N)CCC    ZINC000039188816
C=C1CCCNC1    ZINC000034478389
C#C[C@](C)(N)CC    ZINC000004743920
C=CCNCC=C    ZINC000001577263
C[C@@H]1C=C[C@H](C)N1    ZINC000002140986
C[C@]12C[C@@H]1CNC2    ZINC000104608265
C#CC[C@H](N)CC    ZINC000051074718
C=C1CC(NC)C1    ZINC000047476116
C[C@@H]1[C@H]2CNC[C@H]21    ZINC000142869616
C[C@H]1C=C[C@H](C)N1    ZINC000002140989
NC[C@H]1C=CCC1    ZINC000039377344
NC1[C@@H]2CCC[C@@H]12    ZINC000100550431
C=C[C@@H]1CCNC1    ZINC000034370809
C1C[C@@H]2CNC[C@@H]12    ZINC000072208619
C1C[C@H]2CNC[C@H]12    ZINC000072208617
C#CC(C)(C)NC    ZINC000039256874
CC12CC(N)(C1)C2    ZINC000144091929
NC1(C2CC2)CC1    ZINC000019092142
C1=CCCNCC1    ZINC000066347132
N[C@H]1C[C@H]2C[C@H]2C1    ZINC000104646102
C/C=C/C1(N)CC1    ZINC000083295326
C#C[C@@](C)(N)CC    ZINC000005575019
CC#CC(C)(C)N    ZINC000069593789
NC/C=C\C1CC1    ZINC000214918023
C#CCNCCC    ZINC000007262287
C[C@@]12C[C@@H]1CNC2    ZINC000084308958
N[C@@H]1C[C@@H]1C1CC1    ZINC000051690980
C/C=C1\CCNC1    ZINC000084425824
NCC1CC=CC1    ZINC000078724387
CC1=CCNCC1    ZINC000033791157
C[C@]12C[C@H]1CNC2    ZINC000084308961
O=Cc1nnn[nH]1    ZINC000039215540
Nc1nnnnn1    ZINC000100192552
Fc1cnccn1    ZINC000002506842
Fc1cncnc1    ZINC000001845840
Fc1ccncn1    ZINC000037594120
O[C@H]1C=CN=CN1    ZINC000086003035
Cc1cnoc1N    ZINC000039119938
CNc1ncco1    ZINC000059750375
Cc1cc(N)no1    ZINC000016981047
COc1cc[nH]n1    ZINC000080020338
CNc1ccon1    ZINC000059750427
Cc1ncc(O)[nH]1    ZINC000114786968
O[C@@H]1C=CN=CN1    ZINC000086003029
NCc1cocn1    ZINC000002527145
CC1=NNC(=O)C1    ZINC000100005230
CNC(=O)CC#N    ZINC000001679000
NCc1ncco1    ZINC000002527133
Cn1ccc(O)n1    ZINC000034545540
N#CCCC(N)=O    ZINC000014718433
O=C1CCC=NN1    ZINC000011919760
OCn1cccn1    ZINC000001682023
OCc1cn[nH]c1    ZINC000033506024
Cc1coc(N)n1    ZINC000002581942
NC1=CNC(=O)C1    ZINC000001714290
Cc1c[nH]c(=O)[nH]1    ZINC000000967419
OCn1ccnc1    ZINC000012957939
Cc1cc(O)n[nH]1    ZINC000001471020
C[C@H](C#N)C(N)=O    ZINC000002048670
Cn1[nH]ccc1=O    ZINC000002559583
CNc1cnco1    ZINC000059268939
NCc1ccno1    ZINC000020417401
Cc1nocc1N    ZINC000034159931
Cc1oncc1N    ZINC000039375415
Cc1cc(N)on1    ZINC000001604212
Cc1c[nH]nc1O    ZINC000003861216
Cn1cc(O)cn1    ZINC000002564583
Cc1conc1N    ZINC000034156410
CC(=O)NCC#N    ZINC000001610226
CC1=NC(=O)CN1    ZINC000001600181
N#CCCNC=O    ZINC000001603435
C#CCNC(N)=O    ZINC000002510253
N#CC1(N)COC1    ZINC000087597462
NC1=CCC(=O)N1    ZINC000100473323
C[C@H]1C=NNC1=O    ZINC000100114731
Cc1cnc(N)o1    ZINC000039237104
C[C@@H]1C=NNC1=O    ZINC000100114728
OCc1ccn[nH]1    ZINC000004343992
CCC(=O)NC#N    ZINC000059356337
Cn1nccc1O    ZINC000100003566
N#CC1(O)CNC1    ZINC000100913194
CNc1cocn1    ZINC000100451027
COc1cn[nH]c1    ZINC000013547525
Cn1cc[nH]c1=O    ZINC000027657031
NCc1cnoc1    ZINC000009355849
OCc1ncc[nH]1    ZINC000002509361
C[C@@H](C#N)C(N)=O    ZINC000001646565
NCc1ccon1    ZINC000023529026
OCc1cnc[nH]1    ZINC000003861563
NCc1cnco1    ZINC000020417399
Cn1ncc(N)n1    ZINC000019088827
Cn1cnnc1N    ZINC000016977393
Nc1cn[nH]c1N    ZINC000012397092
Cn1cc(N)nn1    ZINC000019089902
CNC(=N)NC#N    ZINC000031484987
Cn1nncc1N    ZINC000039280719
NCc1cn[nH]n1    ZINC000026506827
Cn1cnc(N)n1    ZINC000013451776
NCc1ncn[nH]1    ZINC000006585088
NNc1ncc[nH]1    ZINC000008628559
CNc1ncn[nH]1    ZINC000071618687
CNc1cnn[nH]1    ZINC000104698167
Cn1ncnc1N    ZINC000001067758
NNc1cc[nH]n1    ZINC000078413577
CCc1nn[nH]n1    ZINC000005599579
Nc1cc(N)[nH]n1    ZINC000033961338
Nc1nccn1N    ZINC000034499538
Cc1n[nH]c(N)n1    ZINC000002566399
Cc1n[nH]nc1N    ZINC000039201252
Cn1c[n+](C)cn1    ZINC000003051651
NC12CC(N)(C1)C2    ZINC000085345028
N[C@H]1CC12CNC2    ZINC000211587483
C1N[C@@H]2CNC[C@H]12    ZINC000023473082
N=C(N)CC1CC1    ZINC000002518223
N[C@H]1[C@H]2CNC[C@@H]12    ZINC000104589618
N[C@@]12C[C@@H]1CNC2    ZINC000072231569
NC1[C@@H]2CNC[C@@H]12    ZINC000100154208
CCN[C@H](C)C#N    ZINC000020177359
C1N[C@@H]2CNC[C@@H]12    ZINC000023473088
CCC[C@H](N)C#N    ZINC000013549165
CNC[C@@H](C)C#N    ZINC000001672501
CNC(=N)C1CC1    ZINC000062988252
N[C@@]12C[C@H]1CNC2    ZINC000100307635
CCC1=NCCN1    ZINC000002040166
NC12CC(C1)NC2    ZINC000148939522
N[C@@H]1CC12CNC2    ZINC000211587563
C=CCCC(=N)N    ZINC000026898099
N[C@]12C[C@H]1CNC2    ZINC000034599256
C1N[C@H]2CNC[C@H]12    ZINC000023473079
N=C(N)C1CCC1    ZINC000001433060
CC1(C)CN=CN1    ZINC000005762378
CC(C)NCC#N    ZINC000019404245
CC(C)(C#N)CN    ZINC000075517188
CC[C@@H](N)CC#N    ZINC000005925539
CC(C)[C@@H](N)C#N    ZINC000013549174
CN[C@@H](C)CC#N    ZINC000013347087
CC[C@@H](C#N)NC    ZINC000034939444
N[C@]12C[C@@H]1CNC2    ZINC000100307641
CC[C@H](C#N)NC    ZINC000034939445
C[C@@H]1C[C@H]1C(=N)N    ZINC000104599875
CC[C@](C)(N)C#N    ZINC000013354824
C1N[C@H]2CNC[C@@H]12    ZINC000023473085
CCNCCC#N    ZINC000001694008
C/C(N)=C\C=C\N    ZINC001161698514
C1CC2(CNC2)N1    ZINC000143754795
CN[C@H](C)CC#N    ZINC000013347091
CC[C@@H](C)NC#N    ZINC000039203406
C[C@H]1C[C@@H]1C(=N)N    ZINC000038457920
N[C@@H]1[C@H]2CNC[C@H]21    ZINC000104597840
N=C1CCCCN1    ZINC000002141055
CCN[C@@H](C)C#N    ZINC000020177357
CCCNCC#N    ZINC000020056537
CNC1=NCCC1    ZINC000039319773
CNC(C)(C)C#N    ZINC000020177636
CC[C@@](C)(N)C#N    ZINC000013354829
N#CCCCCN    ZINC000034077744
CC(C)[C@H](N)C#N    ZINC000037632303
C[C@@H]1C[C@@H]1C(=N)N    ZINC000038457919
CC[C@H](C)NC#N    ZINC000039203407
CC1(C(=N)N)CC1    ZINC000026898073
CCC[C@@H](N)C#N    ZINC000013549162
C1NCC12CNC2    ZINC000032914872
C[C@H]1C[C@H]1C(=N)N    ZINC000136140220
CC[C@H](N)CC#N    ZINC000005922825
NC1[C@H]2CNC[C@H]12    ZINC000100154203
CC/C=C/C(=N)N    ZINC000026898102
CC(C)(C)NC#N    ZINC000006692911
CNC[C@H](C)C#N    ZINC000002048061
CC[C]1CCCN1    ZINC001560407610
Nc1cccs1    ZINC000001708748
Cc1cncs1    ZINC000002563976
Nc1ccsc1    ZINC000002510647
NC1=CCOC1=O    ZINC000100070080
O=C1CNC(=O)C1    ZINC000014684410
NCC(F)(F)F    ZINC000034802160
OCc1cnco1    ZINC000012471797
C#CCOC(N)=O    ZINC000001604348
O=C1CCC(=O)N1    ZINC000005133396
O=C1C=C(O)NC1    ZINC000100869931
O=C1C=C(O)CN1    ZINC000100035968
N[C@@H]1C=NNC1=O    ZINC000103010898
Nc1cc(N)on1    ZINC000040907140
NCc1nnco1    ZINC000004205192
NC1=NNC(=O)C1    ZINC000018145753
Cc1nonc1N    ZINC000001295959
Cc1n[nH]c(=O)[nH]1    ZINC000006068586
Nc1c[nH]nc1O    ZINC000013215114
N#CC/C(N)=N\O    ZINC000015784411
OCc1ncn[nH]1    ZINC000006585091
Cc1nc(N)no1    ZINC000039191860
Cc1nnc(N)o1    ZINC000002510357
CNc1ncon1    ZINC000095889616
OCn1cncn1    ZINC000001504277
CNc1nnco1    ZINC000034588048
N#CCNC(N)=O    ZINC000005178406
N#C[C@H](N)C(N)=O    ZINC000054954669
Cn1cn[nH]c1=O    ZINC000038301365
Cn1cnc(=O)[nH]1    ZINC000100542288
NC1=NC(=O)CN1    ZINC000013536079
OCc1cn[nH]n1    ZINC000004343262
NCc1cnon1    ZINC000020417403
N[C@H]1C=NNC1=O    ZINC000103010903
N#C[C@@H](N)C(N)=O    ZINC000054954670
Cc1noc(N)n1    ZINC000032625168
NC1=NC(=O)NC1    ZINC000059191051
NCc1ncon1    ZINC000020357702
Nc1cc(O)[nH]n1    ZINC000003591800
Cn1nnc(N)n1    ZINC000016954943
CNc1nnn[nH]1    ZINC000005053141
Cn1nnnc1N    ZINC000016890072
NNc1nnc[nH]1    ZINC000005522092
Nc1n[nH]c(N)n1    ZINC000004118774
Nc1nncn1N    ZINC000004152201
C#CC1(F)CNC1    ZINC000156382941
NC1=NN=CNN1    ZINC000038700903
NCc1nnn[nH]1    ZINC000005183370
O=C1CCCNC1    ZINC000012955298
C#CC[C@H](N)CO    ZINC000043204646
CC(C)=CC(N)=O    ZINC000001684064
NC1[C@@H]2COC[C@@H]12    ZINC000100075600
O[C@@]12C[C@H]1CNC2    ZINC000100549689
C=CCNC(C)=O    ZINC000001684558
O[C@@]12C[C@@H]1CNC2    ZINC000071790433
OC1[C@H]2CNC[C@H]12    ZINC000102237368
C#CC[C@@H](O)CN    ZINC000084991357
CC(=O)/C=C(\C)N    ZINC000100008476
CNC(=O)C1CC1    ZINC000003131038
CC/C(C=O)=C/N    ZINC000032302987
O=C[C@@H]1CCNC1    ZINC000072203594
CC(=O)NC1CC1    ZINC000005383077
C[C@H]1C[C@H]1C(N)=O    ZINC000001730119
C[C@@H]1C[C@@H]1C(N)=O    ZINC000001730122
CC1(N)CC(=O)C1    ZINC000259063970
C[C@H]1C[C@@H]1C(N)=O    ZINC000001730121
O[C@@H]1C=CCNC1    ZINC000104691046
O=C[C@H]1CCCN1    ZINC000003581374
CC(=O)C1(N)CC1    ZINC000146251347
C[C@H]1NC(=O)[C@H]1C    ZINC000034200460
C[C@@H]1C[C@H]1C(N)=O    ZINC000001730120
C[C@@H]1CNCC1=O    ZINC000076569943
C#CC[C@@H](N)CO    ZINC000043204647
N[C@@H]1[C@@H]2CCO[C@H]12    ZINC000252487409
C=CC1(N)COC1    ZINC001772820950
C=C(C)CC(N)=O    ZINC000038415606
O[C@@H]1[C@H]2CNC[C@H]21    ZINC000103531680
C#CC[C@H](O)CN    ZINC000084991355
C[C@H]1NC(=O)[C@@H]1C    ZINC000034200458
C/C=C(\C)C(N)=O    ZINC000001763170
N[C@@H]1[C@@H]2COC[C@@H]21    ZINC000306145239
C[C@@H]1NC(=O)[C@H]1C    ZINC000034200456
C[C@@H]1CCC(=O)N1    ZINC000004887188
C[C@H]1CCNC1=O    ZINC000005226942
NCC1CC(=O)C1    ZINC000082631278
C=CCC(=O)NC    ZINC000039398539
CNCC#CCO    ZINC000034200225
C/C=C/CC(N)=O    ZINC000033965979
CC1(C)CNC1=O    ZINC000104081054
N[C@H]1CCCC1=O    ZINC000004538568
COC1=CCCN1    ZINC000100487203
N[C@@H]1[C@H]2CCO[C@H]12    ZINC000110748657
O[C@H]1C=CCNC1    ZINC000104691044
OC1[C@@H]2CNC[C@@H]12    ZINC000102237373
O=C1CCNCC1    ZINC000001721205
C=CCCC(N)=O    ZINC000036455512
C#CCOCCN    ZINC000051864320
N[C@H]1[C@H]2CCO[C@H]21    ZINC000096509282
C[C@H]1C(=O)N[C@H]1C    ZINC000034200455
O[C@]12C[C@@H]1CNC2    ZINC000100549695
N[C@@H]1[C@@H]2OCC[C@H]21    ZINC000146969825
O=C[C@@H]1CCCN1    ZINC000005849612
C[C@H]1CCC(=O)N1    ZINC000005020089
C#C[C@H](N)COC    ZINC000083946449
C1NCC12COC2    ZINC000038530215
C[C@H]1NCCC1=O    ZINC000104609009
C#CCNCCO    ZINC000020033521
NC(=O)C1CCC1    ZINC000001090536
N[C@H]1[C@@H]2COC[C@H]12    ZINC000100561098
C=CC(=O)NCC    ZINC000002563410
NCC(=O)C1CC1    ZINC000034260910
C/C=C(/C)C(N)=O    ZINC000001763171
NC12CC(O)(C1)C2    ZINC000307059601
NC(=O)CC1CC1    ZINC000034638606
OC[C@H]1C=CCN1    ZINC000054956881
N[C@]12C[C@H]1COC2    ZINC000409434614
C[n+]1cn(N)cn1    ZINC000003132317
CC1(C)CC(=O)N1    ZINC000066348968
N[C@@H]1[C@H]2CCO[C@@H]12    ZINC000110748660
C=C(C)C(=O)NC    ZINC000002563332
C[C@@H]1CNC(=O)C1    ZINC000019091873
CC1(C(N)=O)CC1    ZINC000039368380
CC(=O)/C=C(/C)N    ZINC000016001389
O=C1CCCCN1    ZINC000003860817
C[C@H]1CNCC1=O    ZINC000076569946
C#C[C@@H](N)COC    ZINC000083946448
O=C[C@H]1CCNC1    ZINC000072203595
N[C@H]1[C@@H]2OCC[C@@H]12    ZINC000146969636
O[C@]12C[C@H]1CNC2    ZINC000071790434
C=CCC(=O)CN    ZINC000149300659
C1CC2(CNC2)O1    ZINC000082048396
OC[C@@H]1C=CCN1    ZINC000054956883
C[C@@H]1CCNC1=O    ZINC000005226936
NC1[C@H]2COC[C@H]12    ZINC000100075599
CC(=O)C1CNC1    ZINC000082828788
C[C@H]1CNC(=O)C1    ZINC000019091877
C[C@@H]1NCCC1=O    ZINC000082411886
N[C@@H]1CCCC1=O    ZINC000001634144
C/C=C(/N)NC=N    ZINC001161694152
CN1CCN=C1N    ZINC000003075393
C[C@@H]1CN=C(N)N1    ZINC000078724343
CNC1=NCCN1    ZINC000001605495
N/N=C1\CCNC1    ZINC000217570962
CC1(CCN)N=N1    ZINC000104562877
NCC1=NCCN1    ZINC000001733258
NC1=NCCCN1    ZINC000001728936
N=C(N)N1CCC1    ZINC000026510259
CN1CCC(N)=N1    ZINC000039245706
C=CCNC(=N)N    ZINC000001652057
N#CC(CN)CN    ZINC000085400386
N=C(N)NC1CC1    ZINC000001458849
C[C@H]1CN=C(N)N1    ZINC000078724345
N[C]1CCCNC1    ZINC001560411837
CCC[C@@H]1C[C@H]1N    ZINC000052126494
CC1CC(CN)C1    ZINC000072226717
CC(C)=C(C)CN    ZINC000034091398
CCC[C@H]1CCN1    ZINC000044257575
C[C@H]1NCC[C@@H]1C    ZINC000051953871
CN[C@@H](C)C1CC1    ZINC000011599591
C[C@@H]1CC[C@@H](C)N1    ZINC000001681221
C[C@H](N)C1(C)CC1    ZINC000020282375
CC(C)C1CNC1    ZINC000083255161
C[C@@H]1CC[C@H](N)C1    ZINC000034412078
CN[C@@H]1CC1(C)C    ZINC000045134206
CC1CCNCC1    ZINC000001693923
CC[C@H]1C[C@H]1CN    ZINC000054588223
C[C@H](N)CC1CC1    ZINC000043214518
C[C@H]1CC[C@@H]1CN    ZINC000085632491
CC1(C)C[C@@]1(C)N    ZINC000034128080
CC(C)C1(N)CC1    ZINC000019092753
CC1(C)C[C@]1(C)N    ZINC000034128082
CC[C@@H]1C[C@@H]1CN    ZINC000054588217
C[C@@H]1CNC[C@H]1C    ZINC000034161218
CCCC1(N)CC1    ZINC000019091110
C=C[C@@H](N)C(C)C    ZINC000038250862
C[C@@H]1CC(C)(C)N1    ZINC000020596512
C[C@H]1CC[C@H](N)C1    ZINC000034412079
C[C@@H]1CCN[C@@H]1C    ZINC000051953870
CC[C@]1(C)C[C@H]1N    ZINC000052126098
CC[C@@H]1CCCN1    ZINC000002582573
CCCNC1CC1    ZINC000019092819
C[C@@H](N)C1CCC1    ZINC000020444019
CNC[C@H]1C[C@H]1C    ZINC000036947801
C[C@H]1CCCNC1    ZINC000001693922
CNC[C@@H]1C[C@H]1C    ZINC000036947803
C[C@H](N)C1CCC1    ZINC000020444025
CCC1(C)CNC1    ZINC000086395205
CC(C)=CCCN    ZINC000032182210
CC[C@H]1CCNC1    ZINC000039258933
CC1(N)CCCC1    ZINC000032153141
C[C@@H]1CCC[C@H]1N    ZINC000001602493
CCNCC1CC1    ZINC000019885046
CC[C@]1(C)C[C@@H]1N    ZINC000052126096
C[C@H]1CC[C@H]1CN    ZINC000085632495
C[C@H]1CC[C@@H](N)C1    ZINC000034412081
CC1(CN)CCC1    ZINC000044682129
CC[C@H]1CCCN1    ZINC000003732221
C=CCCCNC    ZINC000060714824
CC[C@H](N)C1CC1    ZINC000003739088
C[C@@H](N)CC1CC1    ZINC000043214519
C[C@@H]1CCN[C@H]1C    ZINC000051953873
NCCC1CCC1    ZINC000044371600
CC1(C)CCNC1    ZINC000019090928
CC1(C)CC(N)C1    ZINC000034421964
CC[C@H]1C[C@@H]1CN    ZINC000054588219
CC1CC(C)(N)C1    ZINC000096509280
CNCC1CCC1    ZINC000026510794
CC(C)[C@@H]1C[C@H]1N    ZINC000051690493
CCNC1CCC1    ZINC000044479815
C=CCNCCC    ZINC000019875991
NCC1CCCC1    ZINC000002598947
CC[C@@]1(C)C[C@@H]1N    ZINC000052126097
CC1(C)CC[C@H]1N    ZINC000143101593
C[C@H]1CCC[C@@H]1N    ZINC000001602494
CCC[C@@H]1CCN1    ZINC000044257571
CNC[C@@H]1C[C@@H]1C    ZINC000036947804
C=C(CC)[C@@H](C)N    ZINC000072207785
CN[C@H](C)C1CC1    ZINC000011599595
C[C@H]1CN[C@@H](C)C1    ZINC000037624725
C[C@H]1CN[C@H](C)C1    ZINC000037624727
C[C@H](N)[C@H]1C[C@@H]1C    ZINC000083811132
CNCCC1CC1    ZINC000049730489
CC(C)(N)C1CC1    ZINC000019682453
C[C@H](N)[C@H]1C[C@H]1C    ZINC000083811131
CNC1CC(C)C1    ZINC000087199634
C[C@@H]1CC[C@H]1CN    ZINC000085632493
C[C@@H]1C[C@H](C)CN1    ZINC000037624728
CNC[C@H]1C[C@@H]1C    ZINC000036947802
NCCCC1CC1    ZINC000040442801
NC1CCCCC1    ZINC000012358775
CCC1CC(N)C1    ZINC000083162377
C[C@H]1CNC[C@H]1C    ZINC000034161216
C[C@@H]1CCC[C@@H]1N    ZINC000001602495
C=CCNC(C)C    ZINC000019091962
CC1(C)C[C@H]1CN    ZINC000021953296
C[C@H](CN)C1CC1    ZINC000019726214
C[C@H]1CC(C)(C)N1    ZINC000020596513
C=CCCCCN    ZINC000002392139
CCC1(CN)CC1    ZINC000019091817
CN[C@H]1CC1(C)C    ZINC000045134205
C=CC[C@@H](N)CC    ZINC000042395262
C=C[C@H](N)C(C)C    ZINC000038250863
CCC[C@H]1C[C@@H]1N    ZINC000052126493
C[C@H]1CCN[C@H]1C    ZINC000051953874
C=C[C@](C)(N)CC    ZINC000001691443
C[C@@H](N)C1(C)CC1    ZINC000020282373
CCC[C@@H]1C[C@@H]1N    ZINC000052126492
CC1(CCN)CC1    ZINC000082411885
CC[C@@H]1CCNC1    ZINC000039258932
CCCC1CNC1    ZINC000078676094
C[C@@H]1CN[C@@H](C)C1    ZINC000037624726
CC(C)[C@H]1CCN1    ZINC000020443085
C=CC[C@H](N)CC    ZINC000042395265
CC1(C)CCCN1    ZINC000001691724
C[C@@H]1CC[C@@H]1CN    ZINC000085632489
CNC1CCCC1    ZINC000002566219
CC[C@@]1(C)C[C@H]1N    ZINC000052126099
CCC[C@H]1C[C@H]1N    ZINC000052126495
C[C@H](N)[C@@H]1C[C@@H]1C    ZINC000083811134
C=C(CC)[C@H](C)N    ZINC000072207786
C=CCC[C@@H](C)N    ZINC000003636413
C[C@H]1CCC[C@H]1N    ZINC000001602492
CC[C@@H]1C[C@H]1CN    ZINC000054588221
CNCC1(C)CC1    ZINC000062720345
CC1(C)CC[C@@H]1N    ZINC000143101402
C[C@@H]1CCCNC1    ZINC000001559667
C[C@H]1CNC[C@@H]1C    ZINC000034161217
CC[C@@H](N)C1CC1    ZINC000003739089
CC(C)NC1CC1    ZINC000020281771
C[C@@H](CN)C1CC1    ZINC000019726213
C=C(C)CNCC    ZINC000002539392
C[C@H]1CCCCN1    ZINC000005226596
CCC1(N)CCC1    ZINC000072266639
CC(C)[C@@H]1CCN1    ZINC000020443081
C=CCC[C@H](C)N    ZINC000003636411
C[C@@H]1CC[C@@H](N)C1    ZINC000034412080
CC1(C)C[C@@H]1CN    ZINC000021953293
C[C@@H]1CCCCN1    ZINC000002041084
C=C[C@@](C)(N)CC    ZINC000002043933
C[C@H](N)[C@@H]1C[C@H]1C    ZINC000083811133
C[C@@H]1CC[C@H](C)N1    ZINC000001681220
C[C@H]1CC[C@H](C)N1    ZINC000001681222
C1CCCNCC1    ZINC000003636476
CCC/C=C/CN    ZINC000038956151
Nc1cncs1    ZINC000016696910
Nc1ccns1    ZINC000039118051
Nc1cnsc1    ZINC000020417334
Nc1cscn1    ZINC000034204829
Nc1ccsn1    ZINC000039310093
CNC(=S)C#N    ZINC000005187276
N#CCC(N)=S    ZINC000005112695
S=c1[nH]cc[nH]1    ZINC000004529297
Nc1nccs1    ZINC000008579603
O=C1CNC(=O)N1    ZINC000005133259
COC(=O)NC#N    ZINC000005700919
Nc1cc(O)no1    ZINC000001689435
NC1=NC(=O)CO1    ZINC000017173516
Cc1n[nH]c(=O)o1    ZINC000022112808
O=C1CC(=O)NN1    ZINC000005382437
NC1=NOC(=O)C1    ZINC000001692544
Nc1noc(N)n1    ZINC000016951984
Nc1[nH]nnc1O    ZINC000006494792
Nn1cn[nH]c1=O    ZINC000016887562
Nc1nonc1N    ZINC000003882148
N#CC1(F)CNC1    ZINC000260989502
[N-]=[N+]=NCC(N)=O    ZINC000008034719
OCc1nnn[nH]1    ZINC000039307421
Nc1n[nH]c(=O)[nH]1    ZINC000005425396
Cc1n[nH]cc1F    ZINC000079515188
Cn1ccc(F)n1    ZINC000039234723
Cn1nccc1F    ZINC000039234726
Nc1nnnn1N    ZINC000008100997
C[n+]1cc(N)on1    ZINC000017322770
NNc1nnn[nH]1    ZINC000100158257
C[C@H]1CC(=O)NN1    ZINC000005249300
CN1CNCC1=O    ZINC000084425835
NC[C@H]1CNC1=O    ZINC000168808877
N[C@H]1CNC(=O)C1    ZINC000016837744
N[C@@H]1CNC(=O)C1    ZINC000016837742
C=CCNC(N)=O    ZINC000001683661
C[C@H]1CN=C(N)O1    ZINC000013588694
NC(=O)[C@@H]1CCN1    ZINC000013375223
NC(=O)NC1CC1    ZINC000001707191
CN1C[C@H](N)C1=O    ZINC000039118059
O/N=C1\CCCN1    ZINC000004579230
CN1CCC(=O)N1    ZINC000005758016
N[C@@H]1CCNC1=O    ZINC000019737051
NC(=O)C1(N)CC1    ZINC000039118034
CN1C[C@@H](N)C1=O    ZINC000162550395
CCC(=O)NC=N    ZINC000104693421
O=C1CCCNN1    ZINC000028766733
C[C@@H]1COC(N)=N1    ZINC000013588699
NC(=O)[C@H]1CCN1    ZINC000013375224
NC[C@H]1CC(=O)N1    ZINC000104639115
OC1=NCCNC1    ZINC000073658704
N/C(=N\O)C1CC1    ZINC000008146674
O=C1CCNCN1    ZINC000104613231
O/N=C1\CCNC1    ZINC000104623374
NC1=NCCCO1    ZINC000013746441
C[C@H](O)CNC#N    ZINC000052832365
C[C@@H]1NC(=O)[C@H]1N    ZINC000039118049
NC[C@@H]1CC(=O)N1    ZINC000095619251
N#CCOCCN    ZINC000051864471
C=C(C)/C(N)=N/O    ZINC000104590276
NC(=O)C1CNC1    ZINC000019685998
C[C@@H]1CC(=O)NN1    ZINC000005758013
C[C@H]1COC(N)=N1    ZINC000013588700
C[C@](N)(C#N)CO    ZINC000034289470
CN1CCNC1=O    ZINC000002570113
COC1=NCCN1    ZINC000002028101
C[C@@H]1CNC(=O)N1    ZINC000001677124
C=CC/C(N)=N/O    ZINC000015937655
C[C@H]1CNC(=O)N1    ZINC000002045368
C[C@@H]1CN=C(N)O1    ZINC000013588693
N[C@H]1CCNC1=O    ZINC000019737052
C[C@@](N)(C#N)CO    ZINC000034289471
COC[C@H](N)C#N    ZINC000045326642
COC[C@@H](N)C#N    ZINC000045326644
O=C1NCCCN1    ZINC000001577583
NN=C1NCCN1    ZINC000001683858
C/C=N/N=C(N)N    ZINC000005412900
N=C(N)CC(=N)N    ZINC000001420626
[N-]=[N+]=NCCCN    ZINC000005113420
C/C=N\NC(=N)N    ZINC000004758818
C[C]1CNCCO1    ZINC001560406050
OC[C]1CCNC1    ZINC001560403746
C[C@@H]1CNC[C@@H]1N    ZINC000034329801
C1CNCCNC1    ZINC000019230128
N[C@@H]1CCC[C@@H]1N    ZINC000005848806
C[C@@H]1C[C@@H](N)CN1    ZINC000034075351
CN[C@@H]1CCNC1    ZINC000089221204
N[C@H]1CC[C@H](N)C1    ZINC000039118066
NC[C@H]1C[C@@H](N)C1    ZINC000575496791
NCC1(CN)CC1    ZINC000039381875
CNCC1CNC1    ZINC000034264458
CC1(C)NC[C@@H]1N    ZINC000034179190
CN1CC[C@@H]1CN    ZINC000095743003
CN[C@H]1C[C@@H](N)C1    ZINC000148855840
NC[C@H]1CCCN1    ZINC000038531907
NCCNC1CC1    ZINC000019732656
NC[C@@H]1CCNC1    ZINC000004682893
CC(C)(C)C(=N)N    ZINC000000162996
C[C@@]1(N)CCNC1    ZINC000034601399
CCC1(N)CNC1    ZINC000039117983
N[C@H]1CCC[C@@H]1N    ZINC000019366145
CNC1CN(C)C1    ZINC000038526269
CC(C)CC(=N)N    ZINC000001439398
C[C@H]1CNCCN1    ZINC000084317010
CN1CC[C@H]1CN    ZINC000095743184
C1CCNNCC1    ZINC000039268050
NC/C=C\CCN    ZINC000150257594
CC1(CN)CNC1    ZINC000038864192
NC/C=C/CCN    ZINC000104594907
CN1CC[C@@H](N)C1    ZINC000019737036
NC1CCNCC1    ZINC000002381215
NCCC1CNC1    ZINC000129539239
N[C@@H]1CCCCN1    ZINC000019321059
CN[C@H]1CCNC1    ZINC000021981480
CN[C@H]1C[C@H](N)C1    ZINC000142299736
N[C@H]1CCCNC1    ZINC000019361607
CN1CCNCC1    ZINC000019230108
CN1CC[C@H](N)C1    ZINC000019737037
C[C@]1(N)CCNC1    ZINC000034601398
C[C@H]1NCC[C@H]1N    ZINC000059797061
CC[C@@H](C)C(=N)N    ZINC000002547500
NC[C@@H](N)C1CC1    ZINC000036884014
CN1CC(C)(N)C1    ZINC000084355317
C[C@@H]1CNCCN1    ZINC000084317009
NC[C@H](N)C1CC1    ZINC000036884015
C[C@@H]1CNC[C@H]1N    ZINC000034329802
C[C@H](N)C1CNC1    ZINC000083591404
CCCCC(=N)N    ZINC000002547515
N[C@@H]1CCCNC1    ZINC000019361605
NC[C@H]1CCNC1    ZINC000004682894
NCCN1CCC1    ZINC000034615861
NCCC1(N)CC1    ZINC000039117989
C[C@@H](N)C1CNC1    ZINC000083591406
CC[C@H](C)/N=C/N    ZINC000196664555
NC[C@H]1C[C@H](N)C1    ZINC000575451919
CCNC1CNC1    ZINC000038541478
CN(C)C1CNC1    ZINC000038592878
CN1CCCNC1    ZINC000032152418
C[C@@H]1C[C@H](N)CN1    ZINC000038415608
NCC1(N)CCC1    ZINC000039117991
CC[C@H](C)C(=N)N    ZINC000001439399
N[C@@H]1CC[C@H](N)C1    ZINC000039118061
CN1CC(CN)C1    ZINC000044682271
N[C@@H]1CCC[C@H]1N    ZINC000019367535
C[C@@]1(N)C[C@H](N)C1    ZINC000953078826
C[C@H]1CNC[C@H]1N    ZINC000034115103
NC[C@@H]1CCCN1    ZINC000039357503
CC1(C)NC[C@H]1N    ZINC000034179189
CNC1(C)CNC1    ZINC000096327870
CCN1CC(N)C1    ZINC000039118082
CC[C@@H](C)/N=C/N    ZINC000196664549
N[C@@H]1CC[C@@H](N)C1    ZINC000039118064
N[C@H]1CCCCN1    ZINC000019327299
C[C@H]1CNC[C@@H]1N    ZINC000034179192
O=c1[nH]ccs1    ZINC000002389517
S=c1[nH]cco1    ZINC000003866551
Nc1csnn1    ZINC000004945770
N#CNC(N)=S    ZINC000005732015
Nc1ncsn1    ZINC000039118168
Nc1cnsn1    ZINC000026479221
Sc1cn[nH]n1    ZINC000012405203
Nc1cnns1    ZINC000005439122
S=c1nc[nH][nH]1    ZINC000008619210
Nc1nncs1    ZINC000017744119
Nc1ncns1    ZINC000016977388
O=C1COC(=O)N1    ZINC000001709820
O=C1CNC(=O)O1    ZINC000008100959
Nc1nonc1O    ZINC000004118775
O=c1[nH][nH]c(=O)[nH]1    ZINC000006090867
NC(=S)C1CC1    ZINC000012394934
S=C1CCCN1    ZINC000004276948
Nc1cc(F)n[nH]1    ZINC000104594875
COC(=O)/C=C\N    ZINC000104591070
O=C1NCCCO1    ZINC000026479256
C=C[C@@H](N)C(=O)O    ZINC000002516281
O=C(O)[C@@H]1CCN1    ZINC000001698540
NC(=O)C[C@@H]1CO1    ZINC000002017510
NC/C=C/C(=O)O    ZINC000002558023
N[C@@H]1C[C@H]1C(=O)O    ZINC000020363167
C=CCOC(N)=O    ZINC000001664995
O=C(O)[C@H]1CCN1    ZINC000000897437
N[C@H]1COC(=O)C1    ZINC000013352912
NC1(C(=O)O)CC1    ZINC000000895536
CC(=O)NCC=O    ZINC000019780402
C=CNC(=O)OC    ZINC000034539514
N[C@@H]1C[C@@H]1C(=O)O    ZINC000020363165
N[C@@H]1CCOC1=O    ZINC000034781669
O=C1NCC[C@@H]1O    ZINC000012650794
O=C1CC[C@@H](O)N1    ZINC000003648020
C[C@H]1CNC(=O)O1    ZINC000004783277
O=C1C[C@H](CO)N1    ZINC000039246805
COC(=O)[C@H]1CN1    ZINC000012650100
C=CNCC(=O)O    ZINC000104624496
C=CC(=O)NCO    ZINC000001555606
C[C@H]1COC(=O)N1    ZINC000006731714
O=C(O)C1CNC1    ZINC000002556948
O=C1NCC[C@H]1O    ZINC000032098903
CC(=O)CC(N)=O    ZINC000000900795
COC(=O)/C=C/N    ZINC000021297651
CC(=O)NC(C)=O    ZINC000005132336
CC(=O)CNC=O    ZINC000034349689
N[C@H]1CCOC1=O    ZINC000034689286
O=C1CNCCO1    ZINC000064033578
C[C@@H]1CNC(=O)O1    ZINC000006031246
N[C@H]1C[C@@H]1C(=O)O    ZINC000020363166
O=C1CC[C@H](O)N1    ZINC000003648018
C[C@@]1(C(N)=O)CO1    ZINC000006482222
C[C@@H]1COC(=O)N1    ZINC000006731712
O=C1C[C@H](O)CN1    ZINC000004521592
O=C1C[C@@H](O)CN1    ZINC000004521593
O=C1COCCN1    ZINC000004417022
C=C[C@H](N)C(=O)O    ZINC000001566185
N[C@@H]1COC(=O)C1    ZINC000013352907
C[C@@H]1NC(=O)[C@@H]1O    ZINC000034115104
C=CCNC(=O)O    ZINC000038579436
C[C@]1(C(N)=O)CO1    ZINC000005340725
N[C@H]1C[C@H]1C(=O)O    ZINC000020363168
NC(=O)C[C@H]1CO1    ZINC000002017511
NC/C=C\C(=O)O    ZINC000029227709
O=C1C[C@@H](CO)N1    ZINC000039246806
COC(=O)[C@@H]1CN1    ZINC000012650106
CC=NNC(N)=O    ZINC000255003999
NC12CC(F)(C1)C2    ZINC000104636197
N=C(N)CC(N)=O    ZINC000001677330
C/C=N/NC(N)=O    ZINC000005412901
FC1=CCNCC1    ZINC000034760301
C/C=N\NC(N)=O    ZINC000005004577
C=C(N)NNC=O    ZINC000100019590
FC1=CCCNC1    ZINC000095347522
CC(=O)N=C(N)N    ZINC000005196194
N=C(N)NC(=N)N    ZINC000004097424
NCC1(CO)CC1    ZINC000019091058
CC(C)(C)NC=O    ZINC000000388115
C=C[C@](C)(O)CN    ZINC000026896046
OC[C@@H]1CCNC1    ZINC000004992748
N[C@@H]1CCC[C@@H]1O    ZINC000005018225
N[C@H]1CCC[C@H]1O    ZINC000005018203
CN[C@@H]1CCOC1    ZINC000020418296
CO[C@H]1CCNC1    ZINC000014632028
C[C@H]1CCOCN1    ZINC000166190296
COC1(CN)CC1    ZINC000107323469
CC(C)CC(N)=O    ZINC000000158116
N[C@@H](CO)C1CC1    ZINC000041047742
C[C@H]1CNC[C@@H]1O    ZINC000076570043
CCCC(=O)CN    ZINC000039245725
C[C@@H]1C[C@H](N)CO1    ZINC000088189611
CO[C@H]1C[C@H](N)C1    ZINC000101787539
C[C@@H]1C[C@@H](N)CO1    ZINC000088189613
C[C@@H]1NCCCO1    ZINC000032230975
C[C@H]1OCC[C@H]1N    ZINC000039118112
C[C@@]1(N)CCOC1    ZINC000076570004
C[C@@H](N)C1COC1    ZINC000095831199
CNC(=O)C(C)C    ZINC000001566593
C[C@@H]1CNC[C@@H]1O    ZINC000076570036
C1CNCCOC1    ZINC000002583428
CCCCC(N)=O    ZINC000001529296
CCOC1CNC1    ZINC000044137095
OCCNC1CC1    ZINC000019402542
C[C@H]1NCCCO1    ZINC000032230977
NCC1(O)CCC1    ZINC000019669805
CCC1(O)CNC1    ZINC000038526284
N[C@H]1CC[C@H](O)C1    ZINC000034266429
CCNCC(C)=O    ZINC000081131551
CC(C)CNC=O    ZINC000001687325
CC[C@H](C)C(N)=O    ZINC000000399787
C[C@@H]1NCC[C@H]1O    ZINC000082411878
C[C@H]1C[C@H](N)CO1    ZINC000088189612
N[C@H]1C[C@@H](CO)C1    ZINC000100055819
C[C@@H](N)C1(O)CC1    ZINC000211872569
NC1(CO)CCC1    ZINC000026899558
CC1(O)CC(N)C1    ZINC000085210491
NCC[C@H]1CCO1    ZINC000076570031
NC[C@H]1C[C@H](O)C1    ZINC000100401865
CNCCC(C)=O    ZINC000034493952
OC[C@H]1CCNC1    ZINC000004992749
N[C@H]1CC[C@@H](O)C1    ZINC000034266430
O[C@@H]1CCCNC1    ZINC000003880808
CO[C@@H]1CC[C@H]1N    ZINC000238856674
O[C@@H]1CCCCN1    ZINC000002548044
NCC1CC(O)C1    ZINC000072194092
CC1(C)COCN1    ZINC000001850141
C[C@@]1(CO)CCN1    ZINC000104699368
NC[C@H]1CCCO1    ZINC000003861037
C=C[C@@H](O)CNC    ZINC000078731027
CCO[C@@H]1C[C@@H]1N    ZINC000068577500
NC[C@@H](O)C1CC1    ZINC000034384225
N[C@@H]1CCC[C@H]1O    ZINC000005018208
CCNC1COC1    ZINC000082487786
C=CC[C@H](O)CN    ZINC000034566487
NC[C@@H]1CCCO1    ZINC000000151682
CCCC(=O)NC    ZINC000001662322
N[C@@H]1CC[C@@H](O)C1    ZINC000033358875
CC[C@@H](C)NC=O    ZINC000000396311
C[C@H]1C[C@@H](O)CN1    ZINC000038652714
C[C@@H]1COCCN1    ZINC000005158641
C=C[C@@H](O)CCN    ZINC000002381618
COCC1(N)CC1    ZINC000054404904
COC1(C)CNC1    ZINC000066340104
C=C[C@@H](N)COC    ZINC000083946446
CNC1(C)COC1    ZINC000076570063
N[C@H]1CCCOC1    ZINC000004344060
CCNC(=O)CC    ZINC000002169588
C=C[C@H](N)CCO    ZINC000012650507
CC[C@H](C)NC=O    ZINC000000396312
CCCCNC=O    ZINC000001687324
C[C@H]1COCCN1    ZINC000001601477
CNCC1COC1    ZINC000095743102
C=CC[C@H](N)CO    ZINC000038349998
CCO[C@H]1C[C@@H]1N    ZINC000068577502
CNC1(CO)CC1    ZINC000113795864
C[C@@H]1C[C@@H](O)CN1    ZINC000038652711
C[C@H](N)C1(O)CC1    ZINC000104586926
CC1(C)OC[C@@H]1N    ZINC000034289542
CC1(CO)CNC1    ZINC000145266635
CCCNC(C)=O    ZINC000001640806
C=C[C@H](N)COC    ZINC000083946447
CCC(=O)[C@@H](C)N    ZINC000013356386
NC1CCOCC1    ZINC000001529088
CO[C@@H]1CCCN1    ZINC000039318625
C[C@H]1C[C@@H](N)CO1    ZINC000088189614
CCO[C@@H]1C[C@H]1N    ZINC000068577504
CC1(N)CC(O)C1    ZINC000095743127
C=CCOCCN    ZINC000001604093
COC[C@H]1CCN1    ZINC000095708142
O[C@H]1CCCNC1    ZINC000000388441
CC(=O)C[C@@H](C)N    ZINC000003013071
CC(=O)CCCN    ZINC000034101527
COC1CC(N)C1    ZINC000066351429
C=C[C@H](O)CCN    ZINC000026896732
C[C@@H]1CNC[C@H]1O    ZINC000076570046
NC1CC(CO)C1    ZINC000034364117
CO[C@@H]1CCNC1    ZINC000014632026
C[C@H](O)C1CNC1    ZINC000082828794
CC(=O)C[C@H](C)N    ZINC000003013070
C[C@@H]1CCOCN1    ZINC000145615288
CNC1CC(O)C1    ZINC000071790371
C=CC[C@@H](N)CO    ZINC000043204645
C[C@@H]1C[C@H](O)CN1    ZINC000038652703
C[C@H]1CNCCO1    ZINC000001656342
C[C@H]1C[C@H](O)CN1    ZINC000038652707
NC[C@@H]1C[C@H]1CO    ZINC000034135310
NC[C@@H]1CCOC1    ZINC000012953727
C[C@@H]1CNCCO1    ZINC000004748462
C[C@@H](O)C1CNC1    ZINC000082828795
C[C@@]1(O)CCNC1    ZINC000034321170
C[C@@]1(O)C[C@H](N)C1    ZINC000101787869
NCC[C@@H]1CCO1    ZINC000076570028
NC[C@H]1C[C@H]1CO    ZINC000034135309
C[C@H]1CNC[C@H]1O    ZINC000076570049
CO[C@@H]1CC[C@@H]1N    ZINC000238856672
CN[C@H]1C[C@@H](O)C1    ZINC000103536244
C=CCNCCO    ZINC000020033804
N[C@@H]1CC[C@H](O)C1    ZINC000034266428
C[C@@]1(O)C[C@@H](N)C1    ZINC000100055232
N[C@H]1CCC[C@@H]1O    ZINC000005018217
C[C@@H]1COC[C@H]1N    ZINC000066351400
C[C@@]1(N)C[C@H](O)C1    ZINC000102237468
OC1CCNCC1    ZINC000000388185
CC[C@@H](C)C(N)=O    ZINC000000399786
O[C@H]1CCCCN1    ZINC000005240665
NC[C@H]1C[C@@H]1CO    ZINC000034135311
CNCC1(O)CC1    ZINC000200100150
N[C@@H]1CCCOC1    ZINC000004344062
C=CC[C@@H](O)CN    ZINC000034566489
C[C@]1(N)CCOC1    ZINC000076569997
C[C@]1(CO)CCN1    ZINC000104699360
CC(=O)NC(C)C    ZINC000000394093
N[C@H](CO)C1CC1    ZINC000041047741
NC[C@H]1C[C@@H](O)C1    ZINC000100115998
OC[C@H]1CCCN1    ZINC000000391905
CO[C@H]1CC[C@H]1N    ZINC000238856676
CC(C)C(=O)CN    ZINC000039642507
CC1(C)NC[C@@H]1O    ZINC000953116667
C[C@H](N)C1COC1    ZINC000095831198
CO[C@H]1CCCN1    ZINC000039318626
CO[C@H]1CC[C@@H]1N    ZINC000238856677
CO[C@H]1C[C@@H](N)C1    ZINC000100102956
CN[C@H]1C[C@H](O)C1    ZINC000102145631
NC[C@H](O)C1CC1    ZINC000034384226
C[C@@]1(N)C[C@@H](O)C1    ZINC000103538272
CC(C)(C)C(N)=O    ZINC000000167037
C=C[C@@H](N)CCO    ZINC000002585671
COCC1CNC1    ZINC000044559986
OCCC1CNC1    ZINC000090225805
NCCOC1CC1    ZINC000108365817
NC[C@@H]1C[C@@H]1CO    ZINC000034135312
CCO[C@H]1C[C@H]1N    ZINC000068577506
CC(=O)C(C)(C)N    ZINC000004343299
C=C[C@@](C)(O)CN    ZINC000026896049
CCC1(N)COC1    ZINC000082828796
COC[C@@H]1CCN1    ZINC000095644317
OC[C@@H]1CCCN1    ZINC000000391904
C[C@H]1COC[C@@H]1N    ZINC000076570055
NCCC1COC1    ZINC000066309437
C[C@@H]1NCC[C@@H]1O    ZINC000082411879
C=COCCCN    ZINC000002556946
C[C@]1(O)CCNC1    ZINC000034321169
CCC(=O)[C@H](C)N    ZINC000013356390
CCC(=O)CNC    ZINC000083961895
CN[C@H]1CCOC1    ZINC000020418299
CCOC1(N)CC1    ZINC000039118164
NC1(CCO)CC1    ZINC000039118088
CC1(CN)COC1    ZINC000013479950
N[C@H]1C[C@H](CO)C1    ZINC000101787541
C=C[C@H](O)CNC    ZINC000078731029
NC[C@H]1CCOC1    ZINC000012953733
CNC(=N)N(C)C    ZINC000001757818
CC(C)/C(N)=N/N    ZINC000006364163
NN[C@H]1CCNC1    ZINC000095616414
CC(C)(N)C(=N)N    ZINC000078724685
NN1CCNCC1    ZINC000019168368
NN[C@@H]1CCNC1    ZINC000095616413
N[C@@H]1CNC[C@H]1N    ZINC000039118123
N[C@@H]1CNC[C@@H]1N    ZINC000039365683
CCN(C)C(=N)N    ZINC000002038486
CC(C)NC(=N)N    ZINC000015265472
CCNC(=N)NC    ZINC000052019347
CN=C(NC)NC    ZINC000002144805
N[C@H]1CNC[C@@H]1N    ZINC000039365684
CCCNC(=N)N    ZINC000002047410
CN(C)CC(=N)N    ZINC000004203411
CC(C)(C)CCN    ZINC000006661317
CCCNC(C)C    ZINC000005647813
CCC(CC)CN    ZINC000002034377
CCCCCNC    ZINC000002390167
CC[C@H](C)[C@@H](C)N    ZINC000020083494
CCN[C@@H](C)CC    ZINC000005651402
C[C@H](N)C(C)(C)C    ZINC000002166834
CC(C)C[C@H](C)N    ZINC000001679558
CCCCNCC    ZINC000002019687
CCCC(C)(C)N    ZINC000001654135
CCC[C@@H](C)NC    ZINC000014628450
CC[C@@H](C)[C@H](C)N    ZINC000020083498
CCC[C@H](N)CC    ZINC000005648726
C[C@@H](N)C(C)(C)C    ZINC000002166835
CCCC[C@H](C)N    ZINC000002037298
CC[C@H](C)CNC    ZINC000020083838
CC[C@@H](C)CNC    ZINC000020083835
CC(C)CCCN    ZINC000001587829
CC[C@H](N)C(C)C    ZINC000032302569
CCC(C)(N)CC    ZINC000002563293
CC[C@@H](C)[C@@H](C)N    ZINC000020083491
CC(C)C(C)(C)N    ZINC000003627630
CCCNCCC    ZINC000001672989
CCNC(C)(C)C    ZINC000002522793
CCCC[C@@H](C)N    ZINC000001641026
CCC(C)(C)CN    ZINC000032302571
CCC(CC)NC    ZINC000015443531
CC(C)[C@H](C)CN    ZINC000019726168
CNCCC(C)C    ZINC000002563393
CC[C@@H](C)CCN    ZINC000019090235
CCC(C)(C)NC    ZINC000005459787
CCNCC(C)C    ZINC000014593079
CC(C)C[C@@H](C)N    ZINC000002041095
CN[C@@H](C)C(C)C    ZINC000019092181
CCC[C@H](C)NC    ZINC000002564061
CNCC(C)(C)C    ZINC000021953085
CC[C@@H](N)C(C)C    ZINC000037117801
CCCCCCN    ZINC000001531059
CC(C)NC(C)C    ZINC000004674523
CC(C)[C@@H](C)CN    ZINC000019726167
CC[C@H](C)[C@H](C)N    ZINC000020083500
CC[C@H](C)CCN    ZINC000019090239
CCC[C@@H](N)CC    ZINC000005649321
CN[C@H](C)C(C)C    ZINC000019092184
CCN[C@H](C)CC    ZINC000005651074
Sc1nnn[nH]1    ZINC000008100996
Clc1ncc[nH]1    ZINC000002577855
Clc1c[nH]cn1    ZINC000004771902
Clc1cc[nH]n1    ZINC000033949376
Nc1nnns1    ZINC000060037804
Clc1cn[nH]c1    ZINC000001049758
O=c1[nH]oc(=O)[nH]1    ZINC000005706506
C/C=N/C(N)=S    ZINC000017146707
S=C1NCCN1    ZINC000002577065
C=NCC(N)=S    ZINC000001410603
C/C=N\C(N)=S    ZINC000104319465
NC1=NCCS1    ZINC000018354955
N[C@H]1CON=C1O    ZINC000034676244
O=[N+]([O-])C1CNC1    ZINC000167397272
N[C@@H]1COC(=O)N1    ZINC000078762131
CNC(=O)C(N)=O    ZINC000005700330
C[C@@H](N=O)C(N)=O    ZINC000078175963
N=C(N)CC(=O)O    ZINC000004203483
C[C@H](N=O)C(N)=O    ZINC000078175962
N[C@H]1COC(=O)N1    ZINC000078762124
COC(=O)C(=N)N    ZINC000026898268
N[C@@H]1CON=C1O    ZINC000034676245
O=CNCNC=O    ZINC000001577582
O=C1NNCCO1    ZINC000114491127
NC(=O)CC(N)=O    ZINC000001238428
C/C(N)=C/[N+](=O)[O-]    ZINC000100644671
N=CNCC(=O)O    ZINC000001529507
CC(=O)NC(N)=O    ZINC000001641140
NN/C=N/C(N)=O    ZINC000197340840
N=C(N)NNC=O    ZINC000004984222
NC(=O)N=C(N)N    ZINC000003875935
CC[C](N)C(=O)O    ZINC001560410824
CNCC(=O)NC    ZINC000003346467
CCNC(=O)NC    ZINC000003628841
ON[C@H]1CCNC1    ZINC000034304252
CC(=O)NCCN    ZINC000001651847
N[C@H]1CNC[C@@H]1O    ZINC000038462348
CN[C@H](C)C(N)=O    ZINC000020308002
CCNC(=N)CO    ZINC000147745276
COCCC(=N)N    ZINC000002547501
ON[C@@H]1CCNC1    ZINC000034304251
O[C@H]1CNCCN1    ZINC000059638409
CNC(=O)N(C)C    ZINC000001601277
CC[C@@H](O)C(=N)N    ZINC000043542485
CNC(=O)[C@H](C)N    ZINC000002560941
N[C@@H]1CNC[C@H]1O    ZINC000034413647
CC[C@H](N)C(=N)O    ZINC000071621752
CCN(C)C(N)=O    ZINC000033648932
CNC(=N)COC    ZINC000062994533
CC(C)(N)C(N)=O    ZINC000013355621
CO[C@@H](C)C(=N)N    ZINC000034622802
C[C@@H](N)CC(N)=O    ZINC000034566495
N=C(N)CCCO    ZINC000014806486
C[C@H](N)CC(N)=O    ZINC000034566493
NCC1(O)CNC1    ZINC000141453331
CO[C@H](C)C(=N)N    ZINC000034622804
CC(C)/C(N)=N/O    ZINC000015937661
CC[C@@H](N)C(=N)O    ZINC000071621754
CCCNC(N)=O    ZINC000001699063
N[C@H]1CNC[C@H]1O    ZINC000034449245
CC(C)(O)C(=N)N    ZINC000004203571
CCC/C(N)=N\O    ZINC000015020970
CN(C)CC(N)=O    ZINC000001614580
C1COCCNN1    ZINC000038362810
C[C@H](O)CNC=N    ZINC001251969847
N[C@@H]1COC[C@H]1N    ZINC000034241161
NCC1(N)COC1    ZINC000095644286
CC[C@H](O)C(=N)N    ZINC000043542484
CC(C)NC(N)=O    ZINC000001652952
NCCC(=O)CN    ZINC000001690288
CN[C@@H](C)C(N)=O    ZINC000020307999
N[C@@H]1CNC[C@@H]1O    ZINC000034479421
CCOCC(=N)N    ZINC000019090912
N[C@H]1COC[C@@H]1N    ZINC000034241163
O[C@@H]1CNCCN1    ZINC000059638408
CN(C)C(=O)CN    ZINC000002561039
CNC(=O)[C@@H](C)N    ZINC000019422287
N[C@H]1COC[C@H]1N    ZINC000034241159
CNC(=O)CCN    ZINC000019256499
CCNCC(N)=O    ZINC000003075375
CCNC(=O)CN    ZINC000004205454
CNCCC(N)=O    ZINC000019093028
NCCCC(N)=O    ZINC000002027378
NCCN=C(N)N    ZINC000033605594
CN(C)N=C(N)N    ZINC000008203613
C/N=C(/NC)NN    ZINC000001698559
CC[C@@H](N)CCN    ZINC000005925606
C[C@H](N)C[C@H](C)N    ZINC000001720436
CCN[C@@H](C)CN    ZINC000050270226
CCCNCCN    ZINC000019365688
CCC(CN)CN    ZINC000034305962
CNCCCNC    ZINC000001744499
CCC[C@H](N)CN    ZINC000034332851
CCNC[C@@H](C)N    ZINC000034588077
C[C@@H](CN)N(C)C    ZINC000019794303
CCNCCCN    ZINC000001655620
CCN(C)CCN    ZINC000034328145
CC[C@H](N)CCN    ZINC000005922895
CN(C)CCCN    ZINC000001587811
NCCCCCN    ZINC000001529253
CNCCN(C)C    ZINC000019279645
CNC[C@@H](C)CN    ZINC000044069531
CC[C@H](N)CNC    ZINC000040409146
CC(C)[C@H](N)CN    ZINC000038644412
C[C@H](N)CN(C)C    ZINC000019735137
C[C@@H](N)C[C@H](C)N    ZINC000001720434
CCN[C@H](C)CN    ZINC000050270227
CN(C)C(C)(C)N    ZINC000034465686
CCNC[C@H](C)N    ZINC000034588078
CC[C@](C)(N)CN    ZINC000035676984
C[C@@H](N)CCCN    ZINC000013516657
CC[C@H](CN)NC    ZINC000050269887
CNCCCCN    ZINC000001529509
CC(C)(N)CCN    ZINC000078724515
CC[C@@H](CN)NC    ZINC000050269886
CCC[C@@H](N)CN    ZINC000034332852
CC(C)[C@@H](N)CN    ZINC000038644415
C[C@@H](N)CN(C)C    ZINC000019735136
C[C@H](CN)CCN    ZINC000001851596
CNC(C)(C)CN    ZINC000039261668
C[C@H](N)CCCN    ZINC000013516659
CC(C)NCCN    ZINC000019366727
C[C@H](CN)N(C)C    ZINC000019794304
C[C@@H](CN)CCN    ZINC000003650154
CC(C)(CN)CN    ZINC000005356654
CC[C@@](C)(N)CN    ZINC000035676985
CCNCCNC    ZINC000019365686
CNC[C@H](C)CN    ZINC000044069534
C[C@@H](N)C[C@@H](C)N    ZINC000001720435
N#C/N=C(/N)Cl    ZINC000039274697
Clc1nc[nH]n1    ZINC000005380440
S=C1NCCO1    ZINC000005190638
CC(=O)C(N)=S    ZINC000088189482
O=C1NCCS1    ZINC000003887192
O=C1CSCN1    ZINC000032296879
Fc1c[nH]cc1F    ZINC000008700552
NCC#CCCl    ZINC000002560700
C=NNC(N)=S    ZINC000004726442
ClC1=CCNC1    ZINC000204200871
O=CNCC(=O)O    ZINC000001733657
CNC(=O)C(=O)O    ZINC000001529079
COC(=O)NC=O    ZINC000066339790
NC(=O)CC(=O)O    ZINC000000901948
COC(=O)C(N)=O    ZINC000001707270
NC(N)=C[N+](=O)[O-]    ZINC000005112587
NC(=O)[C@H]1C[C@@H]1F    ZINC000104594984
NC(=O)NC(N)=O    ZINC000003875757
NC(=O)[C@@H]1C[C@H]1F    ZINC000104594981
C#Cc1ccncc1    ZINC000002506783
C#Cc1cccnc1    ZINC000002577202
NC(=O)[C@H]1C[C@H]1F    ZINC000104594977
NNC(=O)C(N)=O    ZINC000003860660
NC(=O)/C(N)=N/O    ZINC000040457275
CN(N=O)C(N)=O    ZINC000004202501
NC(=O)[C@@H]1C[C@@H]1F    ZINC000104594988
C[C@@H]1CNCS1    ZINC000003609067
C[C@H]1CSCN1    ZINC000078730314
CNC1CSC1    ZINC000076570100
SCC1CNC1    ZINC000199470846
CCCC(N)=S    ZINC000019274757
C[C@@H]1CSCN1    ZINC000078730309
N[C@H]1CCSC1    ZINC000019090218
S[C@@H]1CCCN1    ZINC000031960413
C1CSCCN1    ZINC000001847752
N[C@@H]1CCSC1    ZINC000019090215
CC1(N)CSC1    ZINC000072194299
C[C@@H]1NCCS1    ZINC000002014874
NCC1CSC1    ZINC000071788841
S[C@H]1CCCN1    ZINC000001581717
C[C@H]1NCCS1    ZINC000002014873
CC(C)C(N)=S    ZINC000019264665
C1CNCSC1    ZINC000088260496
CSC1CNC1    ZINC000054931810
C[C@H]1CNCS1    ZINC000003609066
O[C@@H]1CNC[C@H]1O    ZINC000013530557
NC[C@H]1COCO1    ZINC000034732439
C[C@H](N)CC(=O)O    ZINC000002034865
CCCNC(=O)O    ZINC000034246868
COCCNC=O    ZINC000071773085
CNC(=O)[C@@H](C)O    ZINC000036757535
O[C@H]1CNCCO1    ZINC000035572085
C[C@@H](N)CC(=O)O    ZINC000001713399
CN[C@H](C)C(=O)O    ZINC000003874422
CCOCNC=O    ZINC000001580550
CC[C@H](N)C(=O)O    ZINC000000901351
NC(=O)CCCO    ZINC000001843171
CCOCC(N)=O    ZINC000001747091
NC[C@@H]1COCO1    ZINC000034732441
CNC(=O)CCO    ZINC000034588017
C[C@@H](O)CNC=O    ZINC000039422962
CCCOC(N)=O    ZINC000001680421
CO[C@H](C)C(N)=O    ZINC000002382890
C[C@H](O)CNC=O    ZINC000039422961
O[C@H]1CNC[C@@H]1O    ZINC000005157086
CO[C@@H](C)C(N)=O    ZINC000002382896
CNC1OCCO1    ZINC000012953391
CC[C@@H](O)C(N)=O    ZINC000050977090
N[C@H]1COC[C@H]1O    ZINC000037872021
CNCCC(=O)O    ZINC000001841100
CC(=O)OCCN    ZINC000005161331
N[C@@H]1COC[C@@H]1O    ZINC000026474615
COCCC(N)=O    ZINC000014507053
OCC1(O)CNC1    ZINC000097463358
CN[C@@H](C)C(=O)O    ZINC000000901468
C[C@@H](CN)C(=O)O    ZINC000000895531
CCNC(=O)CO    ZINC000034588014
O[C@@H]1CNCCO1    ZINC000035572083
C[C@H](CN)C(=O)O    ZINC000000895587
CC(C)OC(N)=O    ZINC000001690286
COC(=O)[C@H](C)N    ZINC000034702232
COC(=O)CCN    ZINC000001758783
COC(=O)[C@@H](C)N    ZINC000034702233
NCC(=O)CCO    ZINC000071624739
CNC(=O)COC    ZINC000034402230
CC(C)(N)C(=O)O    ZINC000000901801
CCOC(=O)NC    ZINC000001648261
CNC(=O)[C@H](C)O    ZINC000036757534
CC(=O)NCCO    ZINC000001687364
CNCC(=O)OC    ZINC000034781262
CCNCC(=O)O    ZINC000001532340
CC[C@H](O)C(N)=O    ZINC000050977088
NCC1(O)COC1    ZINC000074938389
NC1(CO)COC1    ZINC000083267223
CCNC(=O)OC    ZINC000002560077
N[C@@H]1COC[C@H]1O    ZINC000012957829
NCCCC(=O)O    ZINC000001532620
CCOC(=O)CN    ZINC000034800260
NCC1OCCO1    ZINC000002512338
CC[C@@H](N)C(=O)O    ZINC000000901329
N[C@H]1COC[C@@H]1O    ZINC000012957834
O[C@@H]1CNC[C@@H]1O    ZINC000018284972
CC(C)(O)C(N)=O    ZINC000005439149
C[C@@H](N)C(=N)NO    ZINC000001585051
CNCC(=O)NN    ZINC000036720869
CNNC(=O)NC    ZINC000001734448
C[C@H](N)C(=N)NO    ZINC000001585050
CN(C)/C(N)=N/O    ZINC000004504088
NCCC(=O)NN    ZINC000001664629
N=C(N)NCCO    ZINC000001652056
CCNC(=O)NN    ZINC000036948166
NCCNC(N)=O    ZINC000005828709
NCC/C(N)=N/O    ZINC000034744994
NCC1(F)CCC1    ZINC000096028929
N[C@@H]1CCC[C@@H]1F    ZINC000066351535
F[C@H]1CCCNC1    ZINC000004264636
NC[C@H]1CC[C@H]1F    ZINC000257828303
NC[C@@H]1CC[C@@H]1F    ZINC000257828305
CC1(F)CC(N)C1    ZINC000088613768
N[C@H]1CC[C@H](F)C1    ZINC000088611431
FC[C@H]1CCNC1    ZINC000059568800
C[C@@H]1C[C@H](F)CN1    ZINC000107263023
CCC1(F)CNC1    ZINC000156383063
NC[C@H]1C[C@H](F)C1    ZINC000102145566
CC1(CF)CNC1    ZINC000257815318
C[C@@]1(F)C[C@@H](N)C1    ZINC000145886082
C[C@@]1(F)C[C@H](N)C1    ZINC000306703280
NC[C@H]1C[C@@H](F)C1    ZINC000103536547
N[C@@H]1CC[C@H](F)C1    ZINC000077292605
NC[C@H]1CC[C@@H]1F    ZINC000257828304
N[C@H]1CCC[C@@H]1F    ZINC000071610650
FCCC1CNC1    ZINC000211588786
NCC1(CF)CC1    ZINC000107262837
NC1(CF)CCC1    ZINC000116410484
F[C@@H]1CCCNC1    ZINC000004264639
C[C@@H]1C[C@@H](F)CN1    ZINC000107263030
C[C@]1(F)CCNC1    ZINC000072266346
N[C@H]1C[C@@H](CF)C1    ZINC000606301348
N[C@@H]1CC[C@@H](F)C1    ZINC000088611430
N[C@H]1CCC[C@H]1F    ZINC000071610648
C[Si](C)(C)CN    ZINC000169877467
C[C@@]1(F)CCNC1    ZINC000072266347
CC(C)=C(F)CN    ZINC000098174951
CC1(N)CC(F)C1    ZINC000201246527
NC[C@@H]1CC[C@H]1F    ZINC000257828302
C[C@]1(CF)CCN1    ZINC000257831007
N[C@H]1CC[C@@H](F)C1    ZINC000066351530
FC[C@H]1CCCN1    ZINC000040449171
FC1CCNCC1    ZINC000002506773
C[C@H](F)C1CNC1    ZINC000211588607
NCC1CC(F)C1    ZINC000072208879
CC[C@H](N)B(O)O    ZINC000220627641
N[C@@H]1CCC[C@H]1F    ZINC000066351534
C[C@@H]1CNC[C@@H]1F    ZINC000107263045
FC[C@@H]1CCCN1    ZINC000040449172
FC[C@@H]1CCNC1    ZINC000059568799
CC[C@H](CN)OC    ZINC000012137835
C[C@@H](O)C[C@H](C)N    ZINC000075517375
CC[C@@H](N)[C@H](C)O    ZINC000001759061
C[C@H](O)C(C)(C)N    ZINC000039598833
C[C@H](N)[C@H](C)CO    ZINC000039244673
CC[C@@](C)(N)CO    ZINC000012404635
CO[C@H](C)[C@@H](C)N    ZINC000041053947
C[C@@H](CO)CCN    ZINC000002506652
CC(C)[C@@H](O)CN    ZINC000026896602
CCO[C@H](C)CN    ZINC000012953665
CCNCCOC    ZINC000002516949
CC[C@H](CN)CO    ZINC000034539084
CC[C@@H](O)CCN    ZINC000034049564
COCC[C@H](C)N    ZINC000020429247
C[C@@H](O)C(C)(C)N    ZINC000039598835
CCOCCCN    ZINC000001586439
CNCC[C@@H](C)O    ZINC000039245010
CCOC[C@@H](C)N    ZINC000019735451
CCO[C@@H](C)CN    ZINC000012953661
C[C@@H](N)CCCO    ZINC000001587835
COC[C@@H](C)CN    ZINC000036678250
CCC[C@H](N)CO    ZINC000000403944
C[C@@H](N)C[C@H](C)O    ZINC000075517384
CC(C)NCCO    ZINC000001587830
CC[C@H](O)[C@@H](C)N    ZINC000013356340
CCOCCNC    ZINC000014628659
COC[C@H](C)CN    ZINC000036678251
CO[C@@H](C)[C@@H](C)N    ZINC000041053949
CC[C@H](N)[C@@H](C)O    ZINC000001759057
CC[C@H](N)[C@H](C)O    ZINC000001759060
CC(C)(CN)CO    ZINC000002527950
CO[C@@H](C)CCN    ZINC000041042689
C[C@H](N)C(C)(C)O    ZINC000005641336
CCNC[C@@H](C)O    ZINC000032005322
C[C@@H](CO)[C@H](C)N    ZINC000039244672
C[C@H](CN)CCO    ZINC000062152667
CC[C@@H](O)CNC    ZINC000034115108
CCC[C@@H](N)CO    ZINC000000403945
CCOC[C@H](C)N    ZINC000019735452
CN[C@H](C)COC    ZINC000020041771
COCC[C@@H](C)N    ZINC000020429246
CCCOCCN    ZINC000002563311
CCN[C@@H](C)CO    ZINC000019092411
COC(C)(C)CN    ZINC000012953557
COCCCCN    ZINC000002575221
CC(C)OCCN    ZINC000002556906
CNC[C@@H](C)OC    ZINC000013568036
CN[C@@H](C)COC    ZINC000020041768
CCC[C@@H](O)CN    ZINC000005842254
CC[C@](C)(O)CN    ZINC000011755848
CNCCCCO    ZINC000002568136
CNC(C)(C)CO    ZINC000000405106
CC(C)(N)CCO    ZINC000021999608
CC(C)[C@H](O)CN    ZINC000026896604
CCCNCCO    ZINC000002242698
CNCC[C@H](C)O    ZINC000039245009
CO[C@@H](C)[C@H](C)N    ZINC000041053948
CN[C@H](C)CCO    ZINC000019092113
NCCCCCO    ZINC000001841184
CC[C@H](N)COC    ZINC000005923017
CCNCCCO    ZINC000020188311
CC[C@@H](N)[C@@H](C)O    ZINC000001759058
CNC[C@H](C)OC    ZINC000013568037
CNCCCOC    ZINC000019091107
CC(C)(O)CCN    ZINC000026896713
C[C@@H](N)[C@H](C)CO    ZINC000033961343
CNCC(C)(C)O    ZINC000032005327
CC(C)[C@@H](N)CO    ZINC000000392016
C[C@H](CO)CCN    ZINC000002506653
CO[C@H](C)CCN    ZINC000041042690
CCC[C@H](O)CN    ZINC000001555529
CN[C@@H](C)CCO    ZINC000019092110
CC[C@](C)(N)CO    ZINC000012404636
C[C@H](N)CCCO    ZINC000006020575
COCC(C)(C)N    ZINC000005440083
CC[C@H](O)[C@H](C)N    ZINC000013356348
CC[C@@](C)(O)CN    ZINC000011755847
CCNC[C@H](C)O    ZINC000032005324
CC[C@@H](N)COC    ZINC000002563296
CC[C@H](O)CCN    ZINC000034049563
CC[C@@H](CN)OC    ZINC000012137834
CO[C@H](C)[C@H](C)N    ZINC000041053946
C[C@@H](N)C[C@@H](C)O    ZINC000075517376
CCN[C@H](C)CO    ZINC000019092414
CC[C@@H](O)[C@H](C)N    ZINC000013356351
C[C@@H](N)[C@@H](C)CO    ZINC000039244671
C[C@@H](CN)CCO    ZINC000062152668
C[C@H](N)C[C@H](C)O    ZINC000075517379
CC[C@@H](O)[C@@H](C)N    ZINC000013356344
C[C@@H](O)CCCN    ZINC000019674933
CC[C@@H](CN)CO    ZINC000034539083
CC[C@@H](CO)NC    ZINC000005922975
CC(C)[C@H](N)CO    ZINC000000392015
C[C@H](O)CCCN    ZINC000019674935
CC[C@H](CO)NC    ZINC000005925700
C[C@@H](N)C(C)(C)O    ZINC000001673158
NCCCC(N)N    ZINC000104585066
NCCNCCN    ZINC000019230152
NCC(CN)CN    ZINC000038482031
C[N+](C)(C)CCN    ZINC000004714898
ClC1=NCCN1    ZINC000001670679
NC(=O)NC(=O)O    ZINC000004095510
NC(=O)C[N+](=O)[O-]    ZINC000100006784
NC(=O)C(=O)NO    ZINC000004809141
NC(N)=N[N+](=O)[O-]    ZINC000059939928
N[C](CO)C(=O)O    ZINC001560411677
CNC(=N)SC    ZINC000006590260
N#Cc1cccnc1    ZINC000000331637
C#Cc1cncnc1    ZINC000001387208
CNC(=S)NC    ZINC000001648203
CCSC(=N)N    ZINC000003806245
CSCC(=N)N    ZINC000001439401
CN(C)C(N)=S    ZINC000005688714
C[C@H](N)C(N)=S    ZINC000044670715
CCNC(N)=S    ZINC000001691388
C[C@@H](N)C(N)=S    ZINC000068577637
C#Cc1cnccn1    ZINC000034616027
NCCC(N)=S    ZINC000044236428
N#Cc1ccncc1    ZINC000000331641
C[C@H](N)C(=O)NO    ZINC000003997604
N=C(O)[C@@H](N)CO    ZINC000094437874
CCNC(=O)NO    ZINC000005298836
COCNC(N)=O    ZINC000034327930
CCONC(N)=O    ZINC000002172994
N=C(O)[C@H](N)CO    ZINC000094437875
NCCC(=O)NO    ZINC000004507478
NC[C@H](O)C(N)=O    ZINC000059217626
NC[C@@H](O)C(N)=O    ZINC000059217628
NC[C@H](N)C(=O)O    ZINC000019363628
CN(O)C(=O)CN    ZINC000005463736
NCCOC(N)=O    ZINC000026959608
N/C(CCO)=N\O    ZINC000006373467
C[C@@H](N)C(=O)NO    ZINC000003997605
COC/C(N)=N/O    ZINC000006792970
CNC(=O)CON    ZINC000059686020
NC(=O)NCCO    ZINC000001587868
NC[C@@H](N)C(=O)O    ZINC000019363627
N[C@@H]1CNC[C@H]1F    ZINC000034329808
CC[C@@H](F)C(=N)N    ZINC000257197864
N[C@@H]1CNC[C@@H]1F    ZINC000034329810
CC[C@H](F)C(=N)N    ZINC000257197865
N[C@H]1CNC[C@@H]1F    ZINC000034329809
NCC1(F)CNC1    ZINC000261508684
N[C@H]1CNC[C@H]1F    ZINC000034329807
CCC(N)(N)CO    ZINC000138144741
CNC[C@@H](O)CN    ZINC000034165484
COC[C@@H](N)CN    ZINC000034426551
CC(C)(N)CON    ZINC000077252534
CONCCCN    ZINC000096577868
NCCOCCN    ZINC000001587409
C[C@H](O)[C@@H](N)CN    ZINC000097100469
C[C@@H](O)[C@H](N)CN    ZINC000097100468
CNC[C@H](O)CN    ZINC000034165483
NC[C@H](N)CCO    ZINC000034283508
NCCNCCO    ZINC000006021259
NC[C@@H](N)CCO    ZINC000034283507
COC(CN)CN    ZINC000066033380
C[C@H](O)[C@H](N)CN    ZINC000097100467
NCCCCNO    ZINC000064624866
CON(C)CCN    ZINC000020441336
C[C@@H](O)[C@@H](N)CN    ZINC000097898280
COC[C@H](N)CN    ZINC000034426550
NC(=O)/C=C\Cl    ZINC000013386486
NC(=O)/C=C/Cl    ZINC000005282285
C[C@@H](O)C(N)=S    ZINC000043515252
CNC(=O)CS    ZINC000004507544
NC(=S)CCO    ZINC000036949574
CCOC(N)=S    ZINC000001690599
NC(=O)CCS    ZINC000031297784
COCC(N)=S    ZINC000019479038
NC(=O)N[N+](=O)[O-]    ZINC000100036706
CSCC(N)=O    ZINC000021298682
C[C@H](O)C(N)=S    ZINC000043515251
Cl[C@@H]1CCNC1    ZINC000039642515
C=C(Cl)CNC    ZINC000059015938
CC1(Cl)CNC1    ZINC000953002104
C/C(Cl)=C/CN    ZINC000002508704
NC/C=C\CCl    ZINC000004721345
N#Cc1ccncn1    ZINC000037594043
Cl[C@H]1CCNC1    ZINC000039642516
N#Cc1cncnc1    ZINC000008698486
ClCC1CNC1    ZINC000306460463
N#Cc1cnccn1    ZINC000000164542
NC/C=C/CCl    ZINC000001682521
CNC(=S)NN    ZINC000005187321
NC(=O)OCCO    ZINC000001666603
NCC(=O)OCO    ZINC000091352911
N[C@@H](CO)C(=O)O    ZINC000000895034
CNNC(N)=S    ZINC000033753907
N[C@H](CO)C(=O)O    ZINC000000895342
CS/C(N)=N/N    ZINC000016248586
CN(N)C(N)=S    ZINC000005688656
NC[C@@H](O)C(=O)O    ZINC000002034713
NC[C@H](O)C(=O)O    ZINC000002034711
O=C(O)CNCO    ZINC000022007723
NC(N)C[N+](=O)[O-]    ZINC000140902902
CC(=O)NCCF    ZINC000113175704
O[C@@H]1CNC[C@@H]1F    ZINC000084239379
CCSCCN    ZINC000002146714
OC1(CF)CNC1    ZINC000606300585
NC1(CF)COC1    ZINC000257844533
CC(C)(F)C(N)=O    ZINC000067800143
NC(=O)CCCF    ZINC000015217153
N[C@@H]1COC[C@@H]1F    ZINC000107257541
CNCCSC    ZINC000005741665
N[C@H]1COC[C@@H]1F    ZINC000107257537
CNC(=O)[C@@H](C)F    ZINC000064220330
C=Cc1ccncc1    ZINC000001769024
NCC1(F)COC1    ZINC000095630815
O[C@H]1CNC[C@@H]1F    ZINC000084239375
O[C@H]1CNC[C@H]1F    ZINC000084239369
CC[C@@H](F)C(N)=O    ZINC000079882535
CNC(=O)CCF    ZINC000117831563
CC(C)(S)CN    ZINC000004773093
C=Cc1cccnc1    ZINC000002039882
CSC[C@@H](C)N    ZINC000038855755
CNC(=O)[C@H](C)F    ZINC000064220329
OCC1(F)CNC1    ZINC000066351413
O[C@@H]1CNC[C@H]1F    ZINC000084239373
CSCCCN    ZINC000001529637
CC[C@H](F)C(N)=O    ZINC000079882532
NCCCCS    ZINC000005178707
CSC[C@H](C)N    ZINC000038855753
C[C@](O)(CN)CO    ZINC000088189535
C[C@@H](O)[C@@H](N)CO    ZINC000002237183
C[C@@](O)(CN)CO    ZINC000088189534
NCCOCCO    ZINC000001760798
C[C@H](O)[C@@H](N)CO    ZINC000002562465
C[C@H](O)[C@H](O)CN    ZINC000115305191
NCC(CO)CO    ZINC000034380540
NCC[C@@H](O)CO    ZINC000034273814
C[C@@H](O)[C@H](O)CN    ZINC000090733477
OCCNCCO    ZINC000005975487
CNC[C@H](O)CO    ZINC000002572186
N[C@H](CO)CCO    ZINC000012506566
C[C@H](O)[C@@H](O)CN    ZINC000115305188
CNC(CO)CO    ZINC000078730394
COC(CN)OC    ZINC000001699265
C[C@@H](O)[C@@H](O)CN    ZINC000115305187
COC[C@H](O)CN    ZINC000002263861
CO[C@H](CN)CO    ZINC000082164274
CO[C@@H](CN)CO    ZINC000082164272
CNC[C@@H](O)CO    ZINC000004283843
C[C@H](O)[C@H](N)CO    ZINC000002567642
N[C@@H](CO)CCO    ZINC000034273815
COC[C@@H](O)CN    ZINC000002263862
NCC[C@H](O)CO    ZINC000034273813
CC(N)(CO)CO    ZINC000000967755
COC[C@@H](N)CO    ZINC000021984469
C[C@@H](O)[C@H](N)CO    ZINC000002436826
COC[C@H](N)CO    ZINC000026896689
CC(C)(F)CCN    ZINC000107114289
NCCCCCF    ZINC000001846027
CCC[C@@H](N)CF    ZINC000211901277
CC(C)[C@@H](N)CF    ZINC000107263087
CC(C)NCCF    ZINC000087774533
CCC[C@H](N)CF    ZINC000104598315
CNCC(C)(C)F    ZINC000096028944
CC(C)[C@H](N)CF    ZINC000104648181
C[C@H](Cl)C(=N)N    ZINC000001438965
N=C(N)CCCl    ZINC000001439004
C[C@@H](Cl)C(=N)N    ZINC000001438966
NCCO[N+](=O)[O-]    ZINC000004214825
C#Cc1cnn(C)c1    ZINC000062605357
C#CCc1cn[nH]c1    ZINC000114850629
C=Cc1cncnc1    ZINC000032298910
C#Cc1ccn(C)n1    ZINC000072339509
C#CCn1cccn1    ZINC000036419577
C#Cc1ccnn1C    ZINC000069021541
C=Cc1ccncn1    ZINC000038457926
C=Cc1cnccn1    ZINC000000152334
N#CCc1ccc[nH]1    ZINC000039386088
C#Cc1cncn1C    ZINC000006553981
NC(=O)NCCF    ZINC000001575340
Cc1ccc(C#N)[nH]1    ZINC000059270626
C#CCc1ncc[nH]1    ZINC000101246076
C#CCn1ccnc1    ZINC000035143427
Cc1c[nH]cc1C#N    ZINC000005378563
NCC[C@H](F)CN    ZINC000005113457
NCC[C@@H](F)CN    ZINC000005113467
CNC(=S)S    ZINC000006734738
C[C@H](Cl)C(N)=O    ZINC000002166831
C[C@@H](Cl)C(N)=O    ZINC000001594383
NCCC(=O)Cl    ZINC000034408077
CNC(=O)CCl    ZINC000001576991
CCNC(=O)Cl    ZINC000039207113
NC(=O)CCCl    ZINC000001594370
O=CNCCCl    ZINC000001695274
C[S@](=O)CCN    ZINC000002585631
N[C@@H](CF)C(=O)O    ZINC000002008697
O=Cc1ccncc1    ZINC000000157163
C[C@](N)(F)C(=O)O    ZINC000064219869
N[C@H](CF)C(=O)O    ZINC000001529483
C[S@@](=O)CCN    ZINC000004299028
NC(=O)OCCF    ZINC000104566019
COC(=O)[C@H](N)F    ZINC000256050799
NC[C@@H](F)C(=O)O    ZINC000002040272
COC(=O)[C@@H](N)F    ZINC000256050800
C#CCNC(=O)C#C    ZINC000039184512
NC[C@H](F)C(=O)O    ZINC000002040271
O=Cc1cccnc1    ZINC000000158588
FC(F)[C@H]1CCN1    ZINC000238856889
N[C@@H]1CCC1(F)F    ZINC000057219011
NC1(C(F)F)CC1    ZINC000211590280
C[C@@H](Cl)[C@H](C)N    ZINC000001730557
N#Cc1c[nH]c(N)c1    ZINC000091305938
Cc1[nH]cnc1C#N    ZINC000083267228
C[C@@H](N)CCCl    ZINC000044410572
N#CCn1cccn1    ZINC000002538878
F[C@@H]1CNC[C@H]1F    ZINC000051951731
N#CC1(C#N)CNC1    ZINC000616567967
N[C@H]1CCC1(F)F    ZINC000057219012
N#CCc1ncc[nH]1    ZINC000012520175
Cc1c[nH]nc1C#N    ZINC000001423208
C[C@H](N)CCCl    ZINC000044410569
N#CCc1cn[nH]c1    ZINC000044368382
CNC=C(C#N)C#N    ZINC000104585499
C[C@H]1NCC1(F)F    ZINC000306965633
C[C@H](N)[C@H](C)Cl    ZINC000001730559
FCC1(F)CNC1    ZINC000097758349
C[C@@H](N)[C@H](C)Cl    ZINC000001730560
CCNCCCl    ZINC000001587865
C#CCn1cncn1    ZINC000003207447
FC(F)[C@@H]1CCN1    ZINC000238856890
NCCCCCl    ZINC000039269899
FC1(F)CCNC1    ZINC000019735230
Cc1cc(C#N)[nH]n1    ZINC000032005330
Cc1nc(C#N)c[nH]1    ZINC000034308442
NC[C@@H]1CC1(F)F    ZINC000068577143
C[C@H](CN)CCl    ZINC000044249079
C[C@@H](N)[C@@H](C)Cl    ZINC000001730558
CNCCCCl    ZINC000002516953
F[C@@H]1CNC[C@@H]1F    ZINC000051951730
CC(C)(N)CCl    ZINC000001648381
Cc1n[nH]cc1C#N    ZINC000001235122
Cn1ccc(C#N)n1    ZINC000002565746
N#CCn1ccnc1    ZINC000012360633
C[C@@H]1NCC1(F)F    ZINC000306965635
NC[C@H]1CC1(F)F    ZINC000068577141
F[C@H]1CNC[C@@H]1F    ZINC000051951732
N#CCc1ccn[nH]1    ZINC000096035919
N#CCc1c[nH]cn1    ZINC000008100958
C[C@]1(N)CC1(F)F    ZINC000034347236
C[C@@H](CN)CCl    ZINC000044249076
Cc1c[nH]c(C#N)n1    ZINC000032132893
Cn1nccc1C#N    ZINC000012396642
NC1CC(F)(F)C1    ZINC000038540879
N#Cc1cc[nH]c1N    ZINC000039118281
Cn1cncc1C#N    ZINC000004262654
C[C@@]1(N)CC1(F)F    ZINC000034347237
FC(F)C1CNC1    ZINC000078210790
Cn1cc(C#N)cn1    ZINC000002537518
Cc1cncc(C)c1    ZINC000008294960
Cc1ccncc1C    ZINC000008294959
COC[C@@H](F)CN    ZINC000107258201
CNC[C@H](O)CF    ZINC000104608600
NCc1ccccc1    ZINC000006096244
C#CCNCC#CC    ZINC000051662780
Cc1ccc(N)cc1    ZINC000004774057
C#CCC(N)CC#C    ZINC000060206234
COC[C@H](F)CN    ZINC000107258198
CCc1ccncc1    ZINC000008294961
CNC[C@@H](O)CF    ZINC000104608602
N[C@@H](CO)CCF    ZINC000079366974
Cc1cccc(N)c1    ZINC000003861040
CCc1cccnc1    ZINC000002034880
NCCOCCF    ZINC000082703690
CNc1ccccc1    ZINC000000901343
Cc1ccccc1N    ZINC000001706910
N[C@H](CO)CCF    ZINC000079366970
NC(N)=S(=O)=O    ZINC000100060927
N=C(N)[S@@](=O)O    ZINC000094437827
N/C(CCl)=N\O    ZINC000012504756
NC[C](O)CCl    ZINC001560410041
CC#CC(=O)NC#N    ZINC000232607663
O=Cc1cncnc1    ZINC000000154066
O=Cc1cnccn1    ZINC000002391857
N#CCc1cnco1    ZINC000036533172
N#Cc1ccoc1N    ZINC000039118283
O=Cc1ccncn1    ZINC000002511465
N#Cc1cc(N)[nH]n1    ZINC000039118285
N#CCn1nccn1    ZINC000059802257
N#CCc1ncn[nH]1    ZINC000005650337
C#CCn1ncnn1    ZINC000199620486
Cn1ncnc1C#N    ZINC000083267234
N#Cc1[nH]ncc1N    ZINC000008100994
N#C/C(N)=C(/N)C#N    ZINC000096034860
N#Cc1cn[nH]c1N    ZINC000018217608
Cn1cnc(C#N)n1    ZINC000060060264
N#CC(C#N)=C(N)N    ZINC000002566799
N#C/C(N)=C(\N)C#N    ZINC000002039806
N#Cc1nc[nH]c1N    ZINC000008628646
N#CCc1cn[nH]n1    ZINC000026507092
N#CCn1cncn1    ZINC000002569385
C=CCc1cn[nH]c1    ZINC000199470118
c1c[nH]c(C2CC2)n1    ZINC000071624439
CCc1ccncn1    ZINC000034598835
C=Cn1cccc1N    ZINC001174783499
N#CC12CC(N)(C1)C2    ZINC000307626802
Cc1cc(N)ccn1    ZINC000000139435
N#C[C@@H]1NC[C@H]2C[C@@H]21    ZINC000101642155
Cc1ccc(N)nc1    ZINC000000164623
CNc1cccnc1    ZINC000005141034
Nc1cccc(N)c1    ZINC000000164650
NCc1cccnc1    ZINC000000001944
N#CC1=C(N)CCC1    ZINC000000406418
Cc1cccnc1N    ZINC000000402702
Cc1cncnc1C    ZINC000032134318
c1cc(C2CC2)n[nH]1    ZINC000004291288
C=Cc1ccn(C)n1    ZINC000032134601
CNc1ccccn1    ZINC000000166987
c1nc(C2CC2)c[nH]1    ZINC000066054842
NCc1ccccn1    ZINC000000011050
c1cn(C2CC2)cn1    ZINC000034115111
c1n[nH]cc1C1CC1    ZINC000039411187
N#C[C@H]1NC[C@@H]2C[C@@H]21    ZINC000101642160
Cc1ccnc(N)c1    ZINC000000149580
Cc1cnccc1N    ZINC000004721887
Cc1cncc(C)n1    ZINC000000404377
Cc1cncc(N)c1    ZINC000008698082
C#CCNCCC#N    ZINC000034883364
Cc1cccc(N)n1    ZINC000019075790
N#C[C@@H]1NC[C@@H]2C[C@H]21    ZINC000103525752
Cc1ccc(N)cn1    ZINC000008294948
Cc1ncccc1N    ZINC000000331888
N#C[C@]12C[C@@H]1CNC2    ZINC000143414751
CNc1ccncc1    ZINC000000332647
C=CCn1ccnc1    ZINC000000389820
C=Cc1cnn(C)c1    ZINC000078210722
N#C[C@@]12C[C@@H]1CNC2    ZINC000143414571
Cc1ccncc1N    ZINC000002582043
N#C[C@@H]1NC[C@@H]2C[C@@H]21    ZINC000039408673
c1n[nH]c2c1CCC2    ZINC000005013003
CCc1cnccn1    ZINC000004262348
Nc1ccccc1N    ZINC000000004316
N#C[C@@]12C[C@H]1CNC2    ZINC000143414939
c1cnn(C2CC2)c1    ZINC000041367059
N#C[C@]12C[C@H]1CNC2    ZINC000143415130
N#C[C@H]1NC[C@H]2C[C@@H]21    ZINC000101642156
C=CCc1ncc[nH]1    ZINC000071614166
NCc1ccncc1    ZINC000000158598
CCc1cncnc1    ZINC000034295138
N#CC1=CCNCC1    ZINC000088613649
C=Cc1cncn1C    ZINC000034463648
C=CCn1cccn1    ZINC000000399151
Nc1ccc(N)cc1    ZINC000008294962
N#C[C@@H]1NC[C@H]2C[C@H]21    ZINC000039408671
NC(=S)CCl    ZINC000039244226
C#Cc1cncs1    ZINC000039134545
CS(=O)(=O)CN    ZINC000069714749
NCC[S@@](=O)O    ZINC000003995571
NC[C@H](O)CCl    ZINC000005131776
N#Cc1conc1N    ZINC000004289162
CNC(=O)C(F)F    ZINC000034156322
NCC[P@@H](=O)O    ZINC000013351969
NC[C@@H](O)CCl    ZINC000005131931
N#Cc1ncoc1N    ZINC000001720396
CC(F)(F)C(N)=O    ZINC000016158444
N#Cc1nc[nH]c1O    ZINC000005605530
N#CCC(=O)NC#N    ZINC000035270626
N#Cc1cc(N)no1    ZINC000082411872
N#Cc1cnoc1N    ZINC000001295886
N#CCn1ncnn1    ZINC000005906576
N#CCc1nnn[nH]1    ZINC000012362029
N#C/N=C(\N)NC#N    ZINC000005828092
Cn1nnc(C#N)n1    ZINC000148719143
Cc1[nH]ccc1C=O    ZINC000033835486
Cc1cccc(=O)[nH]1    ZINC000000164932
C=CNc1ccoc1    ZINC001174783110
Cc1c[nH]ccc1=O    ZINC000014982930
OCc1cccnc1    ZINC000000001799
Cc1ccc(=O)[nH]c1    ZINC000008698077
Cc1ccc(C=O)[nH]1    ZINC000001574403
COc1ccncc1    ZINC000000330918
Cc1cc[nH]c(=O)c1    ZINC000009638365
CC(=O)c1cc[nH]c1    ZINC000000153020
Cc1c[nH]c(C=O)c1    ZINC000020357649
C#CC(=O)NC1CC1    ZINC000082266215
c1ncc(C2CC2)o1    ZINC000081131839
Cc1cc[nH]c1C=O    ZINC000026898381
Cc1ccc[nH]c1=O    ZINC000008580061
CC(=O)c1ccc[nH]1    ZINC000000153027
OCc1ccncc1    ZINC000000158595
Nc1ccccc1O    ZINC000000157526
Nc1ccc(O)cc1    ZINC000004623758
Cc1cncc(O)c1    ZINC000001871320
Cc1cc(=O)cc[nH]1    ZINC000014491610
Cc1ccncc1O    ZINC000013511085
Nc1cccc(O)c1    ZINC000000157527
C=CNc1ccco1    ZINC000306793785
C#CCNC(=O)C=C    ZINC000036334249
COc1cccnc1    ZINC000000403175
CNc1cccnn1    ZINC000052815835
Nc1ccc(N)nc1    ZINC000035799630
CNc1ncccn1    ZINC000000330858
N=C(N)c1ccc[nH]1    ZINC000034121751
N#CCC1=NCCN1    ZINC000100471383
Nc1ccnc(N)c1    ZINC000001846657
CNc1ccnnc1    ZINC000113080269
N#C/N=C(\N)C1CC1    ZINC000058836584
C=Cn1cncc1N    ZINC001174781569
C=CCn1cncn1    ZINC000000051189
c1nc(C2CC2)n[nH]1    ZINC000041057612
N#CNC1=NCCC1    ZINC000001997266
C=Cn1nccc1N    ZINC000219136817
c1nn[nH]c1C1CC1    ZINC000106489989
NCc1ccnnc1    ZINC000020417407
NCc1ncccn1    ZINC000002529093
Cc1cnc(N)nc1    ZINC000039053208
NCc1ccncn1    ZINC000015635700
Cc1cncc(N)n1    ZINC000016124478
Cc1ncncc1N    ZINC000001562392
CNc1cnccn1    ZINC000014987933
Nc1ccncc1N    ZINC000000164000
Cc1nccc(N)n1    ZINC000000333686
c1nc2c([nH]1)CNC2    ZINC000039132594
CNc1cncnc1    ZINC000039053254
Cc1nccnc1N    ZINC000001731583
Cc1cncnc1N    ZINC000039053455
NCc1cncnc1    ZINC000006667028
Cc1ccnc(N)n1    ZINC000000404289
C=C1N=CC=C(N)N1    ZINC000039052335
Cc1cc(N)cnn1    ZINC000040546730
N#CC=C1NCCN1    ZINC000032302128
NNc1cccnc1    ZINC000019737047
Cc1cnnc(N)c1    ZINC000034354816
Nc1cncc(N)c1    ZINC000013230016
NCc1cccnn1    ZINC000002548441
Cc1cnncc1N    ZINC000082411864
[CH2][CH]n1cc(N)cn1    ZINC000144094743
CNc1ccncn1    ZINC000025494514
Cc1nnccc1N    ZINC000079720199
Cc1ncc(N)cn1    ZINC000001644845
Cc1ccc(N)nn1    ZINC000000153000
Nc1cccc(N)n1    ZINC000000333587
Cc1cnc(N)cn1    ZINC000001757519
Cc1ccnnc1N    ZINC000021300847
c1[nH]nc2c1CNC2    ZINC000020441133
NCc1cnccn1    ZINC000001686590
Cc1cc(N)ncn1    ZINC000003123182
Nc1cccnc1N    ZINC000019074690
NNc1ccncc1    ZINC000001596462
C[C@@H](CN)C(F)F    ZINC000211591464
FCCNCCF    ZINC000001698809
CCNCC(F)F    ZINC000036947811
C[C@@H](N)C(C)(F)F    ZINC000107257928
C[C@@H](F)[C@@H](F)CN    ZINC001772820937
C[C@@H](F)[C@H](F)CN    ZINC001772820938
NCCCC(F)F    ZINC000002547827
C[C@H](CN)C(F)F    ZINC000211591543
C[C@H](N)C(C)(F)F    ZINC000107257926
CC(F)(F)CCN    ZINC000107256007
CCC(F)(F)CN    ZINC000074942231
CC(C)(N)C(F)F    ZINC000087688187
C[n+]1cccc(N)c1    ZINC000000335002
C[n+]1ccccc1N    ZINC000013129802
C[n+]1ccc(N)cc1    ZINC000000160232
CC[n+]1ccncc1    ZINC000001595132
N[C@@H]1C[C@@H]2C=C[C@@H]1C2    ZINC000100648980
N[C@H]1C[C@H]2C=C[C@H]1C2    ZINC000102205428
C#C[C@H]1CCCNC1    ZINC000075824263
C#CC1(N)CCCC1    ZINC000032501209
C#C[C@@H]1CCCCN1    ZINC000072230693
N[C@H]1C[C@@H]2C=C[C@@H]1C2    ZINC000100648978
C#CC1CCNCC1    ZINC000033798493
C#CC[C@H]1CCNC1    ZINC000116405802
N[C@@H]1C2[C@@H]3CC1C[C@H]23    ZINC000142579498
C=CCNCC#CC    ZINC000002509944
C=C/C(C)=C/C=C/N    ZINC001240830130
N[C@@H]1C[C@H]2C=C[C@@H]1C2    ZINC000034802288
N[C@@H]1C[C@H]2C=C[C@H]1C2    ZINC000102205425
C#CCNCC1CC1    ZINC000037118231
N[C@H]1C[C@H]2C=C[C@@H]1C2    ZINC000034802286
C#CC[C@@H]1CCNC1    ZINC000116405799
N[C@H]1C2[C@@H]3CC1C[C@H]23    ZINC000104566081
C#CCNC1CCC1    ZINC000044479819
C#CCC1(N)CCC1    ZINC000575524963
Cc1cc(C)c(C)[nH]1    ZINC000001748916
C#C[C@@H]1CCCNC1    ZINC000075824262
CCCc1ccc[nH]1    ZINC000032165487
C#C[C@H]1CCCCN1    ZINC000072230694
Cc1c[nH]c(C)c1C    ZINC000032134625
C1=CCC2(CNC2)C1    ZINC000237993212
N#Cc1cncs1    ZINC000035322848
N#Cc1nonc1N    ZINC000001063089
N#Cc1nnc(N)o1    ZINC000039118316
[C-]#[N+]c1nonc1N    ZINC000097949379
[N-]=[N+]=Nc1ncn[nH]1    ZINC000085341716
N#CC1(C(N)=O)CC1    ZINC000034246767
Nc1ccc[n+]([O-])c1    ZINC000000332642
CC(=O)c1ncc[nH]1    ZINC000016696747
C=CNC(=O)CC#N    ZINC000000397606
Cc1nccc(=O)[nH]1    ZINC000018038081
N#CNC(=O)C1CC1    ZINC000086077742
N#CC1=C(N)OCC1    ZINC000039118336
N#C[C@H]1CNC(=O)C1    ZINC000070051528
Nc1ccc(O)cn1    ZINC000051951624
Cn1nccc1C=O    ZINC000002559423
N=C(N)c1ccoc1    ZINC000000161811
COc1ccncn1    ZINC000001733140
C=CNc1ncco1    ZINC001174778598
Nc1cc(O)ccn1    ZINC000000337541
OCc1ccncn1    ZINC000002511466
Cc1n[nH]cc1C=O    ZINC000004243451
CC(=O)c1cn[nH]c1    ZINC000016696740
C=CNc1cnoc1    ZINC001174779458
Cc1cnc[nH]c1=O    ZINC000005545258
Cc1ncc(C=O)[nH]1    ZINC000000164636
Cn1ccncc1=O    ZINC000014684054
Cc1cc(=O)[nH]cn1    ZINC000018211990
Cc1ccn[nH]c1=O    ZINC000016697993
Nc1cc[nH]c(=O)c1    ZINC000014982073
O/N=C\c1ccc[nH]1    ZINC000096300329
Nc1ccncc1O    ZINC000002388372
N#C[C@@H]1CNC(=O)C1    ZINC000070051527
Nc1cccc(=O)[nH]1    ZINC000014982071
Cc1cn[nH]c(=O)c1    ZINC000017108644
Cc1cc(C=O)n[nH]1    ZINC000004244055
Cc1[nH]cnc1C=O    ZINC000004807266
O=CCn1ccnc1    ZINC000048231356
C=CNc1ccno1    ZINC001174779723
Cn1ncccc1=O    ZINC000038886488
NC(=O)c1cc[nH]c1    ZINC000045817414
O=CCn1cccn1    ZINC000002537468
Cc1cncc(=O)[nH]1    ZINC000016955338
Nc1cncc(O)c1    ZINC000014982076
Cc1ncc[nH]c1=O    ZINC000014491607
COc1cnccn1    ZINC000000409287
Cn1cncc1C=O    ZINC000000158990
Nc1cc[n+]([O-])cc1    ZINC000001865647
CC(=O)n1ccnc1    ZINC000000388370
N#C[C@@H]1CCNC1=O    ZINC000104631320
Cc1ccc(=O)[nH]n1    ZINC000008603112
Nc1cccc[n+]1[O-]    ZINC000002169566
Nc1ncccc1O    ZINC000019015386
Cn1cnccc1=O    ZINC000000330833
CC(=O)n1cccn1    ZINC000005383527
C=CNc1ccon1    ZINC001174778940
Cc1c[nH]c(C=O)n1    ZINC000012956226
Cc1cn[nH]c1C=O    ZINC000034762800
Cc1cc[nH]c(=O)n1    ZINC000018084478
Cc1ncncc1O    ZINC000014982946
COc1cncnc1    ZINC000000334489
Nc1ccc[nH]c1=O    ZINC000008698104
c1n[nH]c2c1COC2    ZINC000141259762
O/N=C/c1ccc[nH]1    ZINC000100028454
C=C(C)C(=O)NC#N    ZINC000148750900
CC#CC(=O)NC=N    ZINC001179756424
O/N=C/c1cc[nH]c1    ZINC000078676662
N=C(N)c1ccco1    ZINC000000019907
ON=Cc1ccc[nH]1    ZINC000252591639
N#C[C@H]1CCNC1=O    ZINC000104631325
OCc1cncnc1    ZINC000002511464
Cc1c[nH]c(=O)cn1    ZINC000016955422
Cn1cc(C=O)cn1    ZINC000000109495
CC(=O)c1cc[nH]n1    ZINC000005386998
Nc1c[nH]ccc1=O    ZINC000008672849
Nc1ccc(=O)[nH]c1    ZINC000011757519
Cn1ccc(C=O)n1    ZINC000002731920
Cc1cnc(=O)[nH]c1    ZINC000014982937
OCc1cnccn1    ZINC000002383124
CC(=O)c1c[nH]cn1    ZINC000016696762
NC(=O)c1ccc[nH]1    ZINC000000331859
NC(=O)n1cccc1    ZINC000001674962
Cc1ncnc(N)n1    ZINC000002012340
Cc1cnnc(N)n1    ZINC000001672563
N=C(N)c1ncc[nH]1    ZINC000075847780
C1CC1c1nn[nH]n1    ZINC000002559289
Nc1cc(N)ncn1    ZINC000000967323
Nc1cncnc1N    ZINC000000967391
Nc1cnc(N)cn1    ZINC000033369667
N=C(N)n1cccn1    ZINC000004217344
Nc1ccc(N)nn1    ZINC000002551261
Nc1cnncc1N    ZINC000034251112
N=C(N)c1cc[nH]n1    ZINC000083267243
NNc1cnccn1    ZINC000001402333
NNc1cncnc1    ZINC000088189452
CNc1nccnn1    ZINC000098181361
Nc1cnc(N)nc1    ZINC000001590037
N#CNC1=NCCN1    ZINC000020466852
Nc1cncc(N)n1    ZINC000032183425
Nc1ccnnc1N    ZINC000002023828
Nc1nccnc1N    ZINC000001724764
Nc1ccnc(N)n1    ZINC000001661391
NNc1ccncn1    ZINC000025491315
Nc1cccc[n+]1N    ZINC000000408837
NCC(F)(F)CN    ZINC000091305520
[N]=C=C1CNCCN1    ZINC001560406730
C[n+]1ccnc(N)c1    ZINC000000330859
C[n+]1cccnc1N    ZINC000000392310
N#C[C@@H]1CC[C@@H](N)C1    ZINC000082411848
CN[C@H](C#N)C1CC1    ZINC000041047330
CCc1cc(C)n[nH]1    ZINC000038891098
CC(C)c1c[nH]cn1    ZINC000038338287
N#CCC1(N)CCC1    ZINC000261288890
N#C[C@@H]1CCCNC1    ZINC000005849353
N#C[C@@H]1CCCCN1    ZINC000021983044
CCc1c[nH]nc1C    ZINC000003848357
C[C@@H]1CNC[C@H]1C#N    ZINC000090399659
N#C[C@H]1CCCNC1    ZINC000005848477
C[C@@H]1CNC[C@@H]1C#N    ZINC000090399653
CCCc1ncc[nH]1    ZINC000000389830
CCc1cnn(C)c1    ZINC000113261678
C=C/C(=C/C)NC=N    ZINC001240827450
CCc1ccn(C)n1    ZINC000026547541
N#CC1CCNCC1    ZINC000004290653
N#CCCC1CNC1    ZINC000221686081
CNC1(C#N)CCC1    ZINC000037466217
N#C[C@H]1CC[C@H](N)C1    ZINC000082411849
C[C@@H](C#N)NC1CC1    ZINC000020177394
CN[C@@H](C#N)C1CC1    ZINC000041047329
Cc1cn(C)nc1C    ZINC000004283588
Cc1cnn(C)c1C    ZINC000038860898
Cc1ccc(CN)[nH]1    ZINC000083267244
CCC1(C#N)CNC1    ZINC000088189794
N#C[C@H]1CCCCN1    ZINC000025282772
C[C@H](N)c1ccc[nH]1    ZINC000011848727
N#CC[C@H]1CCNC1    ZINC000084233197
C[C@H]1CNC[C@H]1C#N    ZINC000090399665
C[C@H](N)c1cc[nH]c1    ZINC000078405732
CC(C)c1ncc[nH]1    ZINC000000389816
CC(C)c1cn[nH]c1    ZINC000071372398
C[C@@H](N)c1cc[nH]c1    ZINC000078405736
NCCn1cccc1    ZINC000002571286
N#C[C@@H]1CC[C@H](N)C1    ZINC000082411847
NCCc1ccc[nH]1    ZINC000039647756
CCn1cncc1C    ZINC000032167271
CCCc1cn[nH]c1    ZINC000013547622
CC1(C)C[C@]1(N)C#N    ZINC000104557007
N#C[C@H]1CCC[C@@H]1N    ZINC000013347708
C[C@H]1CNC[C@@H]1C#N    ZINC000090399656
C[C@H](C#N)NC1CC1    ZINC000020177391
C[C@@]1(C#N)CCNC1    ZINC000091691272
CCc1n[nH]cc1C    ZINC000005634178
N#CCC1(CN)CC1    ZINC000083853460
N#C[C@@H]1CCC[C@@H]1N    ZINC000013347712
N#CCNCC1CC1    ZINC000020037499
CCc1ncc(C)[nH]1    ZINC000004555707
NCC1=CNCC=C1    ZINC000001703992
CCn1ccc(C)n1    ZINC000009426710
CCc1c[nH]c(C)n1    ZINC000038350002
C[C@]1(C#N)CCNC1    ZINC000091691269
Cc1cc(C)n(C)n1    ZINC000000159394
N#CNC1CCCC1    ZINC000052832008
CCn1nccc1C    ZINC000012357562
CNCc1ccc[nH]1    ZINC000011920631
C[C@@H](N)c1ccc[nH]1    ZINC000011848726
CCc1ccnn1C    ZINC000012399006
C1NCC2=C1CNC2    ZINC000034496577
N#C[C@H]1CCC[C@H]1N    ZINC000013347700
C[C@@](N)(C#N)C1CC1    ZINC000019230042
CC(C)c1cc[nH]n1    ZINC000012398538
N#CCCNC1CC1    ZINC000002528051
N#C[C@@H]1CCC[C@H]1N    ZINC000013347704
Cn1cccc1CN    ZINC000000158567
CC(C)n1cccn1    ZINC000008569598
C=CCNCCC#N    ZINC000001672494
Cn1ccc(CN)c1    ZINC000071495172
CCCn1ccnc1    ZINC000000403991
N#CC1(CN)CCC1    ZINC000082631293
Cc1nc(C)c(C)[nH]1    ZINC000000335480
CCCn1cccn1    ZINC000011920572
N=C(N)C12CC(C1)C2    ZINC000606301663
Cc1n[nH]c(C)c1C    ZINC000002168425
CCc1cncn1C    ZINC000113261794
N#CC[C@@H]1CCNC1    ZINC000084233194
CC1(C)C[C@@]1(N)C#N    ZINC000104557011
CC(C)n1ccnc1    ZINC000014516305
CCn1cc(C)cn1    ZINC000041043653
N#C[C@H]1CC[C@@H](N)C1    ZINC000082411850
C[C@](N)(C#N)C1CC1    ZINC000019230044
N#CC1(N)CCCC1    ZINC000019230088
CCCc1cc[nH]n1    ZINC000003636498
CC1(C)[C]2CNC[C@H]21    ZINC001560411752
NC(=O)[C@@H](F)Cl    ZINC000004934607
NC(=O)[C@H](F)Cl    ZINC000008698312
NCS(=O)(=O)O    ZINC000008034708
NC(=S)C(F)F    ZINC000036533269
S=c1cccc[nH]1    ZINC000000403023
C=Cc1cncs1    ZINC000034122633
Sc1cccnc1    ZINC000002018135
NCP(=O)(O)O    ZINC000008418339
S=c1cc[nH]cc1    ZINC000019486821
O=c1cccc(O)[nH]1    ZINC000008576277
CC(=O)c1cnco1    ZINC000082828810
NC(=O)c1ccoc1    ZINC000002391796
C#C[C@@H]1COC(=O)N1    ZINC000091692462
O=C1NC(=O)[C@H]2C[C@@H]12    ZINC000013401200
O=c1cc[nH]cc1O    ZINC000013521874
O=C(O)c1ccc[nH]1    ZINC000000158648
O=C(O)c1cc[nH]c1    ZINC000002570110
C#C[C@H]1COC(=O)N1    ZINC000091692022
Oc1cncc(O)c1    ZINC000013208871
O=C1NC(=O)[C@H]2C[C@H]12    ZINC000100104726
CC1=CC(=O)NC1=O    ZINC000001676456
NC(=O)c1ccco1    ZINC000003848454
O=C1NC(=O)[C@@H]2C[C@@H]12    ZINC000100104721
Cc1nnc(C=O)[nH]1    ZINC000032194294
NC(=O)c1ccn[nH]1    ZINC000014684055
N#C/C(=C/N)C(N)=O    ZINC000104340307
N[C@H]1C=NC=NC1=O    ZINC000085346361
CC(=O)c1ncn[nH]1    ZINC000034414300
NC(=O)c1cn[nH]c1    ZINC000012398963
N#C/C(=C\N)C(N)=O    ZINC000017286555
Nc1cc(=O)[nH]cn1    ZINC000008613061
NC1=NC(=O)N2C[C@@H]12    ZINC000004556523
C=CNc1nnco1    ZINC001174778838
N[C@@H]1C=NC=NC1=O    ZINC000085346358
Nc1cc[nH]c(=O)n1    ZINC000000895210
Nc1c[n+]([O-])ccn1    ZINC000001709553
CC(=O)c1cn[nH]n1    ZINC000033943380
NC1=NC(=O)N2C[C@H]12    ZINC000004556524
Nc1c[nH]c(=O)cn1    ZINC000044117791
Nc1cnc[nH]c1=O    ZINC000020387781
O=CNc1cc[nH]n1    ZINC000005386258
Nc1ncc[nH]c1=O    ZINC000017061495
N[C@@H]1N=CC=NC1=O    ZINC000039778426
C=C(N)C(=O)NC#N    ZINC000165964700
NC(=O)n1ccnc1    ZINC000015880087
CC(=O)n1cncn1    ZINC000002018690
O/N=C/c1ncc[nH]1    ZINC000080070886
N[C@H]1N=CC=NC1=O    ZINC000039778425
O/N=C/c1c[nH]cn1    ZINC000001513836
Cn1ncnc1C=O    ZINC000034109203
O/N=C/c1cc[nH]n1    ZINC000005613512
Nc1cn[nH]c(=O)c1    ZINC000017426312
Cn1ncc(C=O)n1    ZINC000224396531
NC(=O)c1c[nH]cn1    ZINC000005116852
Nc1ccc(=O)[nH]n1    ZINC000000967359
Nc1ccn[nH]c1=O    ZINC000019801098
Nc1ncncc1O    ZINC000013517865
N#C/N=C1/NCCO1    ZINC000032135545
Nc1cncc(=O)[nH]1    ZINC000044120056
NC(=O)c1ncc[nH]1    ZINC000005117662
Nc1cc(C=O)[nH]n1    ZINC000077011366
Nc1cnc(=O)[nH]c1    ZINC000034588442
Nc1ncc(O)cn1    ZINC000021298001
Nc1cc(=O)cn[nH]1    ZINC000078223970
Nc1nccc(=O)[nH]1    ZINC000014419854
N=C(N)c1nc[nH]n1    ZINC000019470687
OB(O)c1cc[nH]c1    ZINC000169747947
Nc1ccccc1F    ZINC000000157599
NC[C@H](O)C(F)F    ZINC000053648387
Cc1cncc(F)c1    ZINC000002384097
Cc1cnccc1F    ZINC000002599065
Nc1cccc(F)c1    ZINC000000157619
NCC(F)(F)CO    ZINC000088189518
C=Cn1nnc(N)n1    ZINC000005853295
FCc1ccncc1    ZINC000015042152
Nc1ccc(F)cc1    ZINC000000013613
NC[C@@H](O)C(F)F    ZINC000053648388
N=C(N)c1cnn[nH]1    ZINC000082021317
Cc1ccncc1F    ZINC000002599054
Cc1nnc(N)nn1    ZINC000000967265
NCCOC(F)F    ZINC000164471093
C=Cn1nnnc1N    ZINC000004642610
OB(O)c1ccc[nH]1    ZINC000169917532
[N-]=[N+]=NC1=NCCN1    ZINC000004722293
Nc1ncnc(N)n1    ZINC000001445475
N=C(N)n1cncn1    ZINC000006585615
C[C@H]1CC=CC(=O)N1    ZINC000016990416
Cc1occc1CN    ZINC000012370515
Cc1ccoc1CN    ZINC000012370519
CNCc1ccoc1    ZINC000015202745
C#C[C@@H]1COCCN1    ZINC000144729108
N[C@@H]1C[C@H]2C=C[C@H]1O2    ZINC000104596147
O=C1CC=CCCN1    ZINC000039212409
CC(C)c1cnco1    ZINC000038889861
NC(=O)C1CC=CC1    ZINC000015021095
NCCc1ccco1    ZINC000000873698
C#CCCNC(C)=O    ZINC000070640768
C=CCNC(=O)C=C    ZINC000001577262
C/C=C\C=C/C(N)=O    ZINC000004976360
C=C=CCNC(C)=O    ZINC000205853279
C[C@H](N)c1ccco1    ZINC000003705339
C#CC1(O)CC(N)C1    ZINC000087652899
N[C@H]1C[C@H]2C=C[C@H]1O2    ZINC000141298989
C=CC(=O)NC1CC1    ZINC000035219960
C[C@@H](O)c1ccc[nH]1    ZINC000034155961
O=C1NC[C@H]2CC[C@@H]12    ZINC000104628537
C=C1CC(C(N)=O)C1    ZINC000066309168
C/C=C/C=C\C(N)=O    ZINC000015274137
C=C[C@@H]1CCC(=O)N1    ZINC000005194250
C[C@@H](N)c1ccco1    ZINC000002545009
O=C1CC2(CC2)CN1    ZINC000096300727
Cc1c[nH]cc1CO    ZINC000057348556
C#CCOC1CNC1    ZINC000042769748
C[C@H](O)c1ccc[nH]1    ZINC000034155960
Cc1ccc(CN)o1    ZINC000000395597
NC1=CC(=O)CCC1    ZINC000018200963
NCCc1ccoc1    ZINC000034727738
O=C1NC[C@H]2CC[C@H]12    ZINC000104628542
NC1=CC=C(CO)C1    ZINC001560405410
C#C[C@H]1COCCN1    ZINC000144729315
OCCc1ccc[nH]1    ZINC000001721467
NC(=O)[C@H]1C=CCC1    ZINC000001732795
C=C[C@@]1(C)CC(=O)N1    ZINC000072481866
O=C1NCCC12CC2    ZINC000034326546
Cc1ccc(CO)[nH]1    ZINC000057348549
NC(=O)C12CC(C1)C2    ZINC000104558108
NC(=O)[C@@H]1C=CCC1    ZINC000005217616
O=C1NC[C@@H]2CC[C@H]12    ZINC000104628534
C=C1CCCNC1=O    ZINC000038338290
CNCc1ccco1    ZINC000000394385
O=C1NC[C@@H]2CC[C@@H]12    ZINC000104628529
C/C=C\C=C\C(N)=O    ZINC000015274135
C[C@@H](N)c1ccoc1    ZINC000036447719
O=C1NCC12CCC2    ZINC000146372858
O=C1CC2(CNC2)C1    ZINC000095644161
C#CCC1(O)CNC1    ZINC000084351712
C[C@@H]1CC=CC(=O)N1    ZINC000004706055
CCOc1ccc[nH]1    ZINC000059509078
C=C[C@]1(C)CC(=O)N1    ZINC000072481867
NC(=O)[C@@H]1CC12CC2    ZINC000104643229
C/C=C/C=C/C(N)=O    ZINC000001662472
Cc1cc(N)c(C)o1    ZINC000100286912
NC(=O)[C@H]1CC12CC2    ZINC000104643225
C#CC(=O)NC(C)C    ZINC000082266217
C=C[C@H]1CCC(=O)N1    ZINC000005194319
Cc1coc(CN)c1    ZINC000034344951
CC(=O)C=C1CNC1    ZINC000039067710
Cc1cc(CN)co1    ZINC000082828811
NC(=O)C1=CCCC1    ZINC000001706729
C#CCNC(=O)CC    ZINC000038879429
Cc1c[nH]c(CO)c1    ZINC000015020415
C[C@H](N)c1ccoc1    ZINC000036447718
O=C1C=CCCCN1    ZINC000032226599
CC1=C(C)C(=O)NC1    ZINC000000157674
NCCc1cnc[nH]1    ZINC000000388081
Cc1cn(C)c(N)n1    ZINC000082828813
Cc1c(N)cnn1C    ZINC000002578432
Cc1c[nH]c(CN)n1    ZINC000019093454
CCNc1ncc[nH]1    ZINC000082163979
Cc1cc(CN)[nH]n1    ZINC000004992728
CCCc1nc[nH]n1    ZINC000032150836
CNCc1c[nH]cn1    ZINC000054762812
CNc1ccnn1C    ZINC000062796914
NCCc1cc[nH]n1    ZINC000000001028
CC(C)n1cncn1    ZINC000039281346
NCCn1cccn1    ZINC000000873902
CCn1ccc(N)n1    ZINC000002558418
C=C/C=N/N=C(/C)N    ZINC000005369460
C[C@@H](N)c1cn[nH]c1    ZINC000054741684
C1CC2(CCN1)N=N2    ZINC000224904047
Cc1n[nH]c(C)c1N    ZINC000000039481
C[C@@H](N)c1c[nH]cn1    ZINC000039132792
NCCn1ccnc1    ZINC000001563631
Cn1c(N)ccc1N    ZINC000039118340
NCCc1ncc[nH]1    ZINC000020594000
CC(C)c1ncn[nH]1    ZINC000041057125
Cc1c(N)ncn1C    ZINC000039118338
C[C@H](N)c1ncc[nH]1    ZINC000035255571
CNc1cc(C)n[nH]1    ZINC000039249635
C[C@H](N)c1c[nH]cn1    ZINC000039132791
Cc1ncn(C)c1N    ZINC000039122782
Cc1ncc(N)n1C    ZINC000005116468
Cc1cnn(C)c1N    ZINC000019090099
CCc1n[nH]c(C)n1    ZINC000034978978
N#C[C@]1(N)CCNC1    ZINC000104585868
N#CN1CCNCC1    ZINC000104631022
CNc1cnn(C)c1    ZINC000062796692
CNCc1cn[nH]c1    ZINC000040932307
Cn1nccc1CN    ZINC000002559428
Cc1cc(N)n(C)n1    ZINC000000152286
NCCc1cn[nH]c1    ZINC000004992632
N#C[C@@H]1CNCCN1    ZINC000033966373
Cn1ccc(CN)n1    ZINC000002559427
CNCc1ncc[nH]1    ZINC000022861350
Cn1cncc1CN    ZINC000004262677
C[C@H](N)c1cn[nH]c1    ZINC000054741683
Cc1[nH]cnc1CN    ZINC000054793415
Cc1nc(N)[nH]c1C    ZINC000031891102
CCc1n[nH]cc1N    ZINC000026545509
Cc1c[nH]nc1CN    ZINC000082411833
Cc1[nH]nc(N)c1C    ZINC000096094072
C[C@@H](N)c1cc[nH]n1    ZINC000012481564
Cn1cnc(CN)c1    ZINC000004262660
CNc1nccn1C    ZINC000002548457
CCc1cc(N)n[nH]1    ZINC000012359712
CNc1cncn1C    ZINC000104393286
CCn1cnc(N)c1    ZINC000072193503
CCc1c[nH]nc1N    ZINC000021985136
N#C[C@@]1(N)CCNC1    ZINC000104585870
CNc1ccn(C)n1    ZINC000086780564
N#C[C@H]1CNCCN1    ZINC000033966374
CCc1c[nH]c(N)n1    ZINC000036458493
CCn1nccc1N    ZINC000000154804
C[C@H](N)c1cc[nH]n1    ZINC000012481570
Cc1n[nH]cc1CN    ZINC000005625813
C[C@@H](N)c1ncc[nH]1    ZINC000035255572
CCCn1cncn1    ZINC000021985100
CN(C)/C(N)=C\C#N    ZINC000211228377
CCn1ccnc1N    ZINC000100286937
CCn1cncc1N    ZINC000082411831
CN(C)/C(N)=C/C#N    ZINC000075518169
Cc1cn(C)nc1N    ZINC000035655696
Cc1cc(N)nn1C    ZINC000002537814
CCn1cc(N)cn1    ZINC000002554028
Cc1nn(C)cc1N    ZINC000002388744
Cn1cc(CN)cn1    ZINC000000032356
CNCc1ccn[nH]1    ZINC000012394703
Cc1nc(CN)c[nH]1    ZINC000020441502
Cn1ccnc1CN    ZINC000006658087
N[C@@H]1C[C@H]2CC[C@@H]1C2    ZINC000001575593
C=CC[C@H]1CCNC1    ZINC000134978569
C1CC1[C@H]1CCNC1    ZINC000051690994
NC[C@@H]1C[C@@H]1C1CC1    ZINC000054587171
N[C@@H]1C[C@H]2CCC[C@@H]12    ZINC000088184561
CC[C@@]12C[C@@H]1CNC2    ZINC000204516150
CC1(C)[C@H]2CNC[C@@H]21    ZINC000100040041
C[C@H]1CCC12CNC2    ZINC000204365740
CC/C=C\C1(N)CC1    ZINC000090372559
C=CC[C@H]1CCCN1    ZINC000038292445
NC[C@H]1C[C@@H]1C1CC1    ZINC000054587167
NCC1C[C@H]2C[C@@H]2C1    ZINC000106562053
N[C@@H]1CCCC12CC2    ZINC000082411820
NC(C1CC1)C1CC1    ZINC000005188278
CCC[C@@H]1C=CCN1    ZINC000019093043
CC(C)(C)C#CCN    ZINC000095725455
C1C[C@H]2CNC[C@H]2C1    ZINC000005134521
NC1[C@@H]2CCCC[C@@H]12    ZINC000100492575
C(NC1CC1)C1CC1    ZINC000036947968
CC1(C2(N)CC2)CC1    ZINC000087553944
N[C@@H]1C[C@@H]2CCC[C@@H]12    ZINC000088184563
C=C[C@@H]1CCCNC1    ZINC000020216985
N[C@@H]1C[C@@H]2CC[C@H]1C2    ZINC000003096511
N[C@@]12C[C@@H]1CCCC2    ZINC000104639430
C1CC12CCNCC2    ZINC000020418012
NC1[C@@H]2CCCC[C@H]12    ZINC000014000268
NC[C@H]1CC12CCC2    ZINC000082828824
CC1=CC[C@H](C)NC1    ZINC000104628783
C=CC1CCNCC1    ZINC000005852172
CC1(C)[C@@H]2CNC[C@H]21    ZINC000100040045
CCC[C@H]1C=CCN1    ZINC000019093041
C=C[C@@H]1CCCCN1    ZINC000020216981
NC[C@@H]1CC12CCC2    ZINC000082828825
NC1CC2CC(C2)C1    ZINC000145059610
N[C@]12C[C@H]1CCCC2    ZINC000211961019
CC=C1CCNCC1    ZINC000039017071
C1CC1[C@H]1CCCN1    ZINC000019406530
C1NCC12CCCC2    ZINC000020368934
NCC1=CCCCC1    ZINC000005133568
C(C1CC1)C1CNC1    ZINC000051690860
NC1CCC=CCC1    ZINC000039118442
C/C(=C\CN)C1CC1    ZINC000064874381
C[C@@H]1CCC12CNC2    ZINC000204365723
N[C@@H]1CC[C@@H]2C[C@H]2C1    ZINC000257621696
C[C@@H]1CC=C[C@H](C)N1    ZINC000033802586
NCC1(C2CC2)CC1    ZINC000082828815
C=C(C)[C@@H]1CCCN1    ZINC000072207955
C=CC[C@@H]1CCNC1    ZINC000134978550
NC[C@@H]1C[C@H]2C[C@H]2C1    ZINC000165531643
N[C@H]1CCC12CCC2    ZINC000020418268
NC12CCC(CC1)C2    ZINC000001720138
CNCC12CC(C1)C2    ZINC000257956890
NC[C@@H]1C[C@H]1C1CC1    ZINC000054587169
NC[C@H]1C[C@H]1C1CC1    ZINC000054587165
C1C[C@H]2C[C@H]1CNC2    ZINC000100300396
CC1CC2(CNC2)C1    ZINC000096509279
NC[C@@H]1CC=CCC1    ZINC000020083468
N[C@@H]1C[C@@H]2CCC[C@H]12    ZINC000250998454
C[C@H]1C=CC[C@H](C)N1    ZINC000033802587
NCCC1=CCCC1    ZINC000075518215
C1C[C@H]2CNC[C@@H]2C1    ZINC000005134712
C=C[C@H]1CCCCN1    ZINC000020216982
C=CCC(N)CC=C    ZINC000039291098
C=C1CCCNCC1    ZINC000104628804
C1CC([C@H]2CCN2)C1    ZINC000082707478
NCC12CC(C1)CC2    ZINC000329780374
N[C@@H]1CC[C@H]2C[C@H]2C1    ZINC000033875515
NC1(C2CC2)CCC1    ZINC000082828814
C[C@]1(N)CC=CCC1    ZINC000039118461
CN[C@H]1C[C@H]2C[C@H]2C1    ZINC001167890379
N[C@@H]1CC[C@H]2C[C@@H]2C1    ZINC000101153464
CC[C@]12C[C@H]1CNC2    ZINC000204516201
C/C=C(/C)C1(N)CC1    ZINC000090628667
C[C@]1(C2CC2)C[C@H]1N    ZINC000052126204
N[C@@H]1C[C@H]2CCC[C@H]12    ZINC000250998452
NC[C@H]1CC=CCC1    ZINC000020083465
C=CC[C@@H]1CCCN1    ZINC000038292444
C/C=C/[C@@H]1CCCN1    ZINC000072208562
N[C@H]1C[C@H]2CC[C@H]1C2    ZINC000100059847
N[C@@H]1CCC[C@@H]2C[C@H]21    ZINC000100461608
C1C[C@@H]2CNC[C@H]2C1    ZINC000005134522
CC/C=C1/CCNC1    ZINC000086882264
NCCC1CC=CC1    ZINC000082220825
C1C[C@@H]2C[C@@H]1CNC2    ZINC000100300392
C#CCNC(C)(C)C    ZINC000001684533
CC/C=C1\CCNC1    ZINC000211362362
C#CCNCCCC    ZINC000002509936
N[C@@H]1CC[C@@H]1C1CC1    ZINC000087935585
CC(C)[C@H]1C=CCN1    ZINC000019093129
C=C[C@H]1CCCNC1    ZINC000020216986
CN[C@@H]1C[C@H]2C[C@H]2C1    ZINC000250698768
C[C@]12C[C@@H]1CNCC2    ZINC000103528763
C[C@@]1(C2CC2)C[C@@H]1N    ZINC000052126203
N[C@H]1CC12CCCC2    ZINC000052126032
C#C[C@H](N)C(C)(C)C    ZINC000078724383
C1C[C@H]2C[C@@H]1CNC2    ZINC000039205819
C#CCN[C@@H](C)CC    ZINC000006412293
NC1C2CCC1CC2    ZINC000075518195
N[C@H]1[C@@H]2CCCC[C@H]12    ZINC000104566990
C#CC(N)(CC)CC    ZINC000002567982
C#CCNCC(C)C    ZINC000002522934
C[C@]1(C2CC2)C[C@@H]1N    ZINC000052126202
C[C@@]1(N)CC=CCC1    ZINC000039118459
N[C@]12C[C@@H]1CCCC2    ZINC000211960890
C=C(C)[C@H]1CCCN1    ZINC000072207956
C1CC1[C@@H]1CCCN1    ZINC000019406534
CCNC12CC(C1)C2    ZINC000953018526
N[C@@H]1CC[C@@H]2C[C@@H]2C1    ZINC000104637848
N[C@@H]1CC12CCCC2    ZINC000052126033
C=CCNCC1CC1    ZINC000037118232
NC1[C@H]2CCCC[C@H]12    ZINC000100492577
N[C@@H]1CCC[C@H]2C[C@@H]21    ZINC000100461605
CC1=CC[C@@H](C)NC1    ZINC000104628779
N[C@@H]1CCC[C@@H]2C[C@@H]21    ZINC000033875509
CC1=C(C)CNCC1    ZINC000034596308
N[C@H]1C[C@@H]2CC[C@H]1C2    ZINC000002534417
NCCC12CC(C1)C2    ZINC000585669987
N[C@@H]1C[C@H]2CC[C@H]1C2    ZINC000100801240
NC1CC2(CCC2)C1    ZINC000066054791
NCC1C[C@@H]2C[C@H]2C1    ZINC000106562056
CC1=C[C@@H](C)CNC1    ZINC000104705530
C1CC12CCCNC2    ZINC000066354579
C[C@@H]1CC=CC[C@H]1N    ZINC000104599362
N[C@H]1CCCC12CC2    ZINC000082411819
CC1(C)[C@@H]2CNC[C@@H]21    ZINC000068577535
N[C@@]12C[C@H]1CCCC2    ZINC000211960951
N[C@H]1CC[C@@H]1C1CC1    ZINC000087935583
C=C1CCC(N)CC1    ZINC000045817122
C[C@@H]1C=CC[C@H](C)N1    ZINC000033802589
CC1=C[C@H](C)CNC1    ZINC000104705526
CC(C)[C@@H]1C=CCN1    ZINC000019093131
N[C@@H]1CC[C@H]1C1CC1    ZINC000087935584
C#CCN[C@H](C)CC    ZINC000001685524
C1CC(C2CNC2)C1    ZINC000095835380
C#C[C@@H](N)C(C)(C)C    ZINC000078724381
NC12CC(C1)CCC2    ZINC000196604140
C[C@@H]1C[C@H]1[C@@H]1C[C@H]1N    ZINC000642882278
C1CC1[C@@H]1CCNC1    ZINC000051690992
NC1(CC2CC2)CC1    ZINC000082411822
C1CC2(C1)CCNC2    ZINC000036532663
CC/C=C/C1(N)CC1    ZINC000083310092
N[C@H]1C[C@@H]2CC[C@@H]1C2    ZINC000100076889
C[C@@]1(C2CC2)C[C@H]1N    ZINC000052126205
CC[C@@]12C[C@H]1CNC2    ZINC000204516182
C/C=C(\C)C1(N)CC1    ZINC000090628666
C/C=C/[C@H]1CCCN1    ZINC000072208563
NC1(C2CCC2)CC1    ZINC000083136426
C[C@@H]1C=CC[C@@H](C)N1    ZINC000033802588
C1CC([C@@H]2CCN2)C1    ZINC000082707477
N[C@@H]1CCC[C@H]2C[C@H]21    ZINC000033875511
C[C@@]12C[C@H]1CNCC2    ZINC000103528758
N[C@H]1C[C@H]2CC[C@@H]1C2    ZINC000002555279
CC[C@]12C[C@@H]1CNC2    ZINC000204516163
N[C@H]1CC[C@H]1C1CC1    ZINC000087935582
C[C@@]12C[C@@H]1CNCC2    ZINC000095707879
C[C@]12C[C@H]1CNCC2    ZINC000095707877
N[C@@H]1CCC12CCC2    ZINC000020418265
ClC1=C[N]C=C=C1    ZINC000328578060
S=c1cncc[nH]1    ZINC000005521958
S=c1nccc[nH]1    ZINC000002008823
S=c1cccn[nH]1    ZINC000006512974
Sc1ccncn1    ZINC000016990582
N=C(N)C(F)(F)F    ZINC000004290130
O=c1[nH]cc[nH]c1=O    ZINC000014988966
[O-][n+]1cncc(O)c1    ZINC000034593533
C=C1NC(=O)NC1=O    ZINC000032135974
O=C1CC(=O)NC=N1    ZINC000003866326
O=C(O)c1cn[nH]c1    ZINC000002167062
O=C(O)n1ccnc1    ZINC000033605047
O=c1ccc(O)n[nH]1    ZINC000018181713
NC(=O)C#CC(N)=O    ZINC000001670806
CC(=O)C(=O)NC#N    ZINC001142702541
N#C/C(=C/O)C(N)=O    ZINC000083428818
O=c1cc[nH]c(=O)[nH]1    ZINC000000895045
O=[N+]([O-])c1ccc[nH]1    ZINC000001561742
O=c1cc(O)nc[nH]1    ZINC000018165139
O=C(O)c1cnc[nH]1    ZINC000004720641
O=c1cn[nH]cc1O    ZINC000039367826
O=[N+]([O-])c1cc[nH]c1    ZINC000002527916
NC(=O)c1ccno1    ZINC000002565041
NC(=O)c1ccon1    ZINC000035322866
O=c1[nH]cncc1O    ZINC000017378546
O=C(O)c1ncc[nH]1    ZINC000000967355
O=c1cc(O)cn[nH]1    ZINC000017063634
O=C(O)c1cc[nH]n1    ZINC000005324338
NC(=O)c1ncco1    ZINC000002527137
O=c1ncc(O)c[nH]1    ZINC000005116975
Nc1c(N)c(=O)c1=O    ZINC000100018661
NC(=O)c1cnco1    ZINC000002527141
C#CC[C](N)C(=O)O    ZINC001560407567
Nc1cccc(F)n1    ZINC000019616089
NC(=O)c1cn[nH]n1    ZINC000039632300
NC(=O)c1nc[nH]n1    ZINC000011612727
Cc1ncncc1F    ZINC000081915542
Nc1cnccc1F    ZINC000090411772
Nc1ccc(F)cn1    ZINC000019735097
FCc1cncnc1    ZINC001245535052
O=CNc1ncn[nH]1    ZINC000003954260
Nc1nc(=O)cn[nH]1    ZINC000003070874
Nc1cc(F)ccn1    ZINC000015444651
Nc1ccc(F)nc1    ZINC000000335086
Nc1cccnc1F    ZINC000002506896
Nc1nc[nH]c(=O)n1    ZINC000012358729
OB(O)c1c[nH]cn1    ZINC000169748046
Nc1nccn[n+]1[O-]    ZINC000001558203
CC(=O)c1nnn[nH]1    ZINC000036447722
OB(O)c1cn[nH]c1    ZINC000169743769
OB(O)c1cc[nH]n1    ZINC000169743639
Nc1ncccc1F    ZINC000019616068
Nc1ccnc(F)c1    ZINC000002384100
Cn1nnc(C=O)n1    ZINC000038887773
Nc1cncc(F)c1    ZINC000008698158
Nc1cn[nH]c(=O)n1    ZINC000016951303
Nc1ccncc1F    ZINC000000330815
OB(O)c1ncc[nH]1    ZINC000169745356
Nc1nnc(N)nn1    ZINC000004558148
N=C(N)c1nnn[nH]1    ZINC000006494833
Cc1cc(CN)on1    ZINC000009355850
CC(=O)N[C@@H](C)C#N    ZINC000001692990
N#CC1(CO)CNC1    ZINC000107262944
N#C[C@H]1CNC[C@H]1O    ZINC000084238949
C#CCNC(=O)NC    ZINC000104082415
COCc1cn[nH]c1    ZINC000143625397
N#C[C@@H]1C[C@@H](O)CN1    ZINC000148435921
CCNC(=O)CC#N    ZINC000003157711
OCCn1ccnc1    ZINC000008294942
CNCc1ccon1    ZINC000020417852
N#C[C@@H]1CNCCO1    ZINC000034732645
CCn1cc[nH]c1=O    ZINC000034216128
C#CC[C@@H](N)C(N)=O    ZINC000078724393
Cn1nccc1CO    ZINC000012370713
C[C@H](N)c1ccno1    ZINC000020417860
C[C@@H](O)c1ncc[nH]1    ZINC000034448613
NC(=O)[C@H]1C=CCN1    ZINC000002579070
CC1=NCCNC1=O    ZINC000039378526
Cc1n[nH]c(C)c1O    ZINC000000398314
Cc1noc(N)c1C    ZINC000000164496
N#C[C@H]1CNCCO1    ZINC000034732649
CC1=NNC(=O)[C@H]1C    ZINC000100018771
C[C@@H](N)c1ccon1    ZINC000004299073
N#C[C@@H]1CNC[C@H]1O    ZINC000084238951
C[C@@H](N)c1ncco1    ZINC000020417885
C#CCCNC(N)=O    ZINC000069790680
Cc1c[nH]c(CO)n1    ZINC000045205735
C[C@H](O)c1ncc[nH]1    ZINC000034448611
CCc1cc(O)n[nH]1    ZINC000004494836
NCCc1ccon1    ZINC000020417451
COCn1cccn1    ZINC000034350076
CC1=NNC(=O)[C@@H]1C    ZINC000100018769
C=C(C)C(=O)NC=N    ZINC001142515222
CCOc1cc[nH]n1    ZINC000059504369
CCc1oncc1N    ZINC000078724970
C[C@H](N)c1ncco1    ZINC000020417888
CC(C)(C#N)C(N)=O    ZINC000001594555
Cc1[nH]cnc1CO    ZINC000006645459
Cc1onc(N)c1C    ZINC000002524881
Cc1oncc1CN    ZINC000048218331
CC(=O)N[C@H](C)C#N    ZINC000006442503
NCCc1ncco1    ZINC000020417441
CCc1cc(N)on1    ZINC000026512405
C[C@@H](O)c1cc[nH]n1    ZINC000037908560
Cc1cnn(CO)c1    ZINC000004290890
CCc1conc1N    ZINC000085278797
N#C[C@]1(N)CCOC1    ZINC000070971071
OCCc1cn[nH]c1    ZINC000002549368
C[C@@H](N)c1cnco1    ZINC000020417893
Cc1cn(C)c(=O)[nH]1    ZINC000027707620
COC1(C#N)CNC1    ZINC000219137450
CC[C@@H](C#N)C(N)=O    ZINC000001724154
CNC(=O)[C@@H](C)C#N    ZINC000044808838
Cc1cnc(CN)o1    ZINC000011587002
COCc1cc[nH]n1    ZINC000034742967
CCn1ccc(O)n1    ZINC000034566518
C[C@@H]1C=CC(=O)NN1    ZINC000040217043
C[C@H](O)c1cc[nH]n1    ZINC000037908559
CCOc1cn[nH]c1    ZINC000034069053
CC[C@H](C#N)C(N)=O    ZINC000001855178
Cc1ncoc1CN    ZINC000058517469
CNc1cc(C)on1    ZINC000039249634
N#C[C@@H]1COCCN1    ZINC000039648183
NCCc1ccno1    ZINC000020417447
OCCc1ncc[nH]1    ZINC000019926709
CNCc1cnco1    ZINC000020417891
Cc1nc(N)oc1C    ZINC000003407837
C[C@@H](O)c1c[nH]cn1    ZINC000039210064
Cn1ccc(CO)n1    ZINC000012370360
Cc1noc(C)c1N    ZINC000000158485
CCc1c[nH]c(=O)[nH]1    ZINC000034588926
CCc1c[nH][nH]c1=O    ZINC000149347792
Cn1cc(CO)cn1    ZINC000002385022
COC/C(N)=C/C#N    ZINC000098213565
CCn1cc(O)cn1    ZINC000002537613
Cc1cc(=O)[nH]n1C    ZINC000003260388
NCCc1cnoc1    ZINC000020417449
COCn1ccnc1    ZINC000005285605
Cc1cc(CN)no1    ZINC000000158683
O=C1NCC=CCN1    ZINC000001573229
NC(=O)[C@@H]1C=CCN1    ZINC000004899483
CNCc1ncco1    ZINC000020417881
COc1n[nH]cc1C    ZINC000082200741
Cc1ncc(CN)o1    ZINC000036533185
Cc1nn(C)cc1O    ZINC000059636719
Cc1cc(O)n(C)n1    ZINC000100004082
Cc1coc(CN)n1    ZINC000082522221
Cc1nc(CN)co1    ZINC000036533178
N#C[C@H]1CNC[C@@H]1O    ZINC000084238953
COc1ccnn1C    ZINC000059673982
Cc1[nH]nc(O)c1C    ZINC000000162747
CNC(=O)[C@H](C)C#N    ZINC000044808839
C[C@@H](N)c1ccno1    ZINC000020417858
CNCc1ccno1    ZINC000020417855
COc1cc(C)[nH]n1    ZINC000005285841
Cc1nocc1CN    ZINC000020446483
C#CC[C@H](N)C(N)=O    ZINC000038350009
C=C[C@H](O)CNC#N    ZINC001253602869
NC1=CC(=O)NCC1    ZINC000091365981
C[C@H](N)c1ccon1    ZINC000004299072
Cc1[nH]ncc1CO    ZINC000037461729
CCc1cnc(N)o1    ZINC000054159074
C[C@H](N)c1cnco1    ZINC000020417896
CC1=NNC(=O)CC1    ZINC000000152911
N#CCC1(O)CNC1    ZINC000085879618
CCc1cnoc1N    ZINC000042413680
N=CNC(=O)C1CC1    ZINC001142680511
CNCc1cocn1    ZINC000020417897
Cc1cn[nH]c1CO    ZINC000078231033
C#CC(=O)NCCN    ZINC000037902461
C[C@H](O)c1c[nH]cn1    ZINC000039210063
COC/C(N)=C\C#N    ZINC000147077209
C=C[C@@H](O)CNC#N    ZINC001253602868
Cc1cc(CO)n[nH]1    ZINC000003851840
COCc1cnc[nH]1    ZINC000039132641
N#CC1(CN)COC1    ZINC000238612985
Cn1cncc1CO    ZINC000000158991
CCn1nccc1O    ZINC000101406707
CCC1=NNC(=O)C1    ZINC000100153696
C[C@H]1C=CC(=O)NN1    ZINC000040217045
Cc1nc(CO)c[nH]1    ZINC000012336500
C#CCNC(=O)CN    ZINC000019482478
CNc1cnoc1C    ZINC000034069036
CCc1cc(N)no1    ZINC000005341526
Cc1cc(=O)n(C)[nH]1    ZINC000003199631
COCc1ncc[nH]1    ZINC000034440901
Cc1[nH]c(=O)[nH]c1C    ZINC000004218943
N#C[C@@H]1CNC[C@@H]1O    ZINC000084238957
OCCc1cnc[nH]1    ZINC000004533393
OCCn1cccn1    ZINC000001671842
OCCc1cc[nH]n1    ZINC000034561946
N#C[C@@]1(N)CCOC1    ZINC000070971075
CC(=O)NCCC#N    ZINC000011691805
CCOn1ccnc1    ZINC000004023723
CCc1nocc1N    ZINC000082828826
Cc1ccn(CO)n1    ZINC000000254464
N#C[C@H]1COCCN1    ZINC000039648182
CN(C)/C(N)=N/C#N    ZINC000005446329
N#C[C@H]1NCN[C@H]1N    ZINC000019319594
NCCn1cncn1    ZINC000004992579
Cn1ncc(CN)n1    ZINC000104586237
NC(N)n1cccn1    ZINC000098185267
NCCc1cn[nH]n1    ZINC000082411811
Cn1nc(N)cc1N    ZINC000040907122
NCCn1cnnc1    ZINC000002598101
CCn1cc(N)nn1    ZINC000019089904
N#C[C@H]1NCN[C@@H]1N    ZINC000019319592
CNCc1c[nH]nn1    ZINC000041050759
Cn1cnnc1CN    ZINC000019809501
CCn1cnnc1N    ZINC000005957043
N#C[C@@H]1NCN[C@@H]1N    ZINC000019319588
Cn1cnc(CN)n1    ZINC000034617704
Cc1n[nH]c(N)c1N    ZINC000034551955
Cn1ncc(N)c1N    ZINC000034079614
C/N=C(\NC)NC#N    ZINC000031334875
Cn1cnn(C)c1=N    ZINC000102418396
CCn1ncnc1N    ZINC000005956921
CCc1n[nH]nc1N    ZINC000039280730
C[C@@H](N)c1ncn[nH]1    ZINC000042041021
Cc1nc(N)nn1C    ZINC000017024971
Cc1n[nH]nc1CN    ZINC000076570214
Cc1nnc(N)n1C    ZINC000028531853
CCn1cnc(N)n1    ZINC000005957038
CCc1n[nH]c(N)n1    ZINC000006820881
NCCn1ccnn1    ZINC000042383997
CNCc1nnc[nH]1    ZINC000042040929
CCCc1nn[nH]n1    ZINC000005561383
CNc1nncn1C    ZINC000034060798
C[C@H](N)c1ncn[nH]1    ZINC000042041018
CCn1ncc(N)n1    ZINC000019088830
Cc1nc(N)n(C)n1    ZINC000017024968
[N-]=[N+]=NCC1CNC1    ZINC000238855485
CCNc1ncn[nH]1    ZINC000104585359
Cn1ccc(NN)n1    ZINC000086782780
Cc1nnn(C)c1N    ZINC000059359885
Cn1ncnc1CN    ZINC000020443402
NCc1nc[nH]c1N    ZINC000044248679
Cn1nncc1CN    ZINC000062299111
NCCc1nc[nH]n1    ZINC000003650211
Cc1c(N)nnn1C    ZINC000082828828
Cn1nccc1NN    ZINC000095883674
Cn1cc(CN)nn1    ZINC000050224552
CC/N=C(\N)NC#N    ZINC000031791499
CC(C)c1nn[nH]n1    ZINC000005458707
Cn1cc(NN)cn1    ZINC000082687706
Cn1cc(N)c(N)n1    ZINC000034491524
Cc1n[nH]c(CN)n1    ZINC000005611596
N#C[C@@H]1NCN[C@H]1N    ZINC000019319590
Cc1c(N)n[nH]c1N    ZINC000036644439
N[C]1C=C[C@H](CO)C1    ZINC001560407538
N[C@H]1C=C[C](CO)C1    ZINC001560408632
N[C]1C=C[C@@H](CO)C1    ZINC001560407537
CC1(C)C[C]1C(N)=O    ZINC001560406104
CC(C)(C)NCC#N    ZINC000019872689
CC(C)C[C@@H](N)C#N    ZINC000013549168
CC(C)(N)CCC#N    ZINC000084237192
N[C@@H]1CN2CC[C@H]1C2    ZINC000072266360
C1N[C@@H]2CCNC[C@H]12    ZINC000085388704
C1CN2CCNC[C@H]12    ZINC000085344976
N[C@@H]1CC=CC[C@@H]1N    ZINC000078095465
C1C[C@@H]2CNC[C@H]2N1    ZINC000036455535
CCC1=N[C@H](C)CN1    ZINC000002040160
CC[C@](C)(C#N)NC    ZINC000026515260
NCC12CC(C1)CN2    ZINC000575491054
CCN[C@H](C#N)CC    ZINC000034939470
N[C@H]1[C@@H]2C[C@H]1CNC2    ZINC001239318785
CN1C[C@@H]2C[C@]2(N)C1    ZINC000072231422
N[C@H]1C[C@@H]2CN[C@H]1C2    ZINC001239327506
CN1C[C@@H]2CNC[C@H]21    ZINC000114859511
CN1C[C@@H]2C[C@@]2(N)C1    ZINC000113099718
CNCCCCC#N    ZINC000034129854
N[C@H]1CN2CC[C@H]1C2    ZINC000095931817
C[C@H](N)CCCC#N    ZINC000002017350
N[C@]12CC[C@H]1CNC2    ZINC000167146727
C1N[C@H]2CNCC[C@H]12    ZINC000072231462
CCC[C@@H](C#N)NC    ZINC000026515258
CC(C)CNCC#N    ZINC000020036817
CC1(C)CCC(=N)N1    ZINC000033806572
C=CC[C@H](C)C(=N)N    ZINC000026898057
CCC(CC)NC#N    ZINC000052832010
C1CC12CNCCN2    ZINC000034536993
C1NCC2CNCC12    ZINC000088240325
CN1C[C@H]2C[C@]2(N)C1    ZINC000100306491
CCCC1=NCCN1    ZINC000002018773
CCN[C@H](C)CC#N    ZINC000037871060
C1C[C@]2(CCNC2)N1    ZINC000091690602
N[C@H]1C[C@H]2CC[C@H]1N2    ZINC000104584969
C1CN(C2CNC2)C1    ZINC000066309568
C1C[C@H]2CNC[C@@H]2N1    ZINC000036455532
C1C[C@@H]2CNC[C@@H]2N1    ZINC000036455534
N[C@@H]1CC=CC[C@H]1N    ZINC000019367324
N[C@@H]1C[C@H]2CC[C@H]1N2    ZINC000104584962
N[C@H]1[C@H]2CC[C@H]1CN2    ZINC000306801051
CCC1=N[C@@H](C)CN1    ZINC000002040159
N[C@]12C[C@@H]1CCNC2    ZINC000144041544
C[C@@H](C(=N)N)C1CC1    ZINC000072209837
N/C=N/C1CCCC1    ZINC000059628060
NCCN1CC=CC1    ZINC000039351708
N[C@]12CC[C@@H]1CNC2    ZINC000167146533
C1C[C@H]2CNC[C@@H]1N2    ZINC000035325699
CC1(C)C[C@H]1C(=N)N    ZINC000104656356
N[C@@H]1C[C@H]2C[C@H]1CN2    ZINC000142917035
CCCCNCC#N    ZINC000020044309
C1N[C@H]2CNCC[C@@H]12    ZINC000072231460
NC[C@@H]1[C@H]2CNC[C@H]21    ZINC000250635709
CCNC[C@H](C)C#N    ZINC000032627751
N[C@@]12CC[C@H]1CNC2    ZINC000167146629
NC1=C(N)CCCC1    ZINC000104586159
CCNC(C)(C)C#N    ZINC000020177638
C[C@@H]1CCNC(=N)C1    ZINC000001891073
CC(C)NCCC#N    ZINC000001688364
C[C@H]1CCNC(=N)C1    ZINC000001891070
CCCNCCC#N    ZINC000001672502
CN[C@@H]1[C@H]2CNC[C@H]21    ZINC001239336279
N[C@H]1C[C@@H]2CNC[C@H]12    ZINC001239320623
NC1CC2(CNC2)C1    ZINC000075824168
CC1=NCCCCN1    ZINC000003124797
C1NCC12CCCN2    ZINC000116510509
N[C@@H]1CNC[C@@H]2C[C@@H]21    ZINC000260028067
CC[C@@H](C)[C@H](N)C#N    ZINC000034144000
NC12CC(N)(C1)CC2    ZINC000306145306
CC[C@H](C)[C@H](N)C#N    ZINC000034144001
C=CC[C@@H](C)C(=N)N    ZINC000026898060
CC(C)[C@@](C)(N)C#N    ZINC000019851482
CCC[C@H](C#N)NC    ZINC000026515256
CC(C)(C)[C@H](N)C#N    ZINC000034518791
C1N[C@@H]2CCNC[C@@H]12    ZINC000085388698
N[C@@]12CC[C@@H]1CNC2    ZINC000167146438
NC12CCN(CC1)C2    ZINC000211596306
CN1C[C@@H]2[C@H](N)[C@@H]2C1    ZINC000146337143
N[C@@H]1CN2CC[C@@H]1C2    ZINC000072266361
N[C@@H]1C[C@@H]2CC[C@H]1N2    ZINC000143761373
NC1=NCCCCC1    ZINC000013746433
CC(C)(C)[C@@H](N)C#N    ZINC000034518792
CC[C@H](C)NCC#N    ZINC000020036434
N[C@@]12C[C@@H]1CCNC2    ZINC000144041398
CNC1[C@@H]2CNC[C@@H]12    ZINC000116043977
N#CCCCCCN    ZINC000001555568
N[C@H]1C[C@@H]2C[C@H]1CN2    ZINC000148811882
CC[C@H](CC#N)NC    ZINC000036986961
CCC[C@](C)(N)C#N    ZINC000019281937
CNCC(C)(C)C#N    ZINC000088189667
C#CCN(C)CCN    ZINC000034516105
N[C@@H]1[C@H]2CC[C@H]1CN2    ZINC000307181000
CN1CCC12CNC2    ZINC000238334444
C1CC1NC1CNC1    ZINC000038809822
CCC(N)(C#N)CC    ZINC000022170651
C1C[C@H]2CNC[C@H]2N1    ZINC000036455533
N[C@@H]1CNCC12CC2    ZINC000036458495
C1N[C@@H]2C[C@@H]1CNC2    ZINC000116906784
CCN[C@@H](C#N)CC    ZINC000034939471
CN(C)CC#CCN    ZINC000013858991
CCCC[C@@H](N)C#N    ZINC000013549157
N[C@@H]1CNC[C@H]2C[C@@H]21    ZINC000260028074
C[C@@H](N)C(C)(C)C#N    ZINC000091691030
C[C@@H](N)CCCC#N    ZINC000002017351
N[C@H]1CNCC12CC2    ZINC000036458494
CC[C@@H](C)NCC#N    ZINC000020036430
C1CN2CCNC[C@@H]12    ZINC000085344979
C1C[C@@]2(CCNC2)N1    ZINC000091690603
C1N[C@@H]2CNCC[C@H]12    ZINC000072231461
CCC[C@H](C)NC#N    ZINC000052832037
CNC1=NCCCC1    ZINC000005158898
N[C@@H]1C[C@@H]2CNC[C@H]12    ZINC000080719996
C1N[C@@H]2CNCC[C@@H]12    ZINC000072231459
CCC[C@@](C)(N)C#N    ZINC000019281935
N[C@@H]1C[C@H]2CCN1C2    ZINC000083325334
CCNC[C@@H](C)C#N    ZINC000032627748
C[C@H](C(=N)N)C1CC1    ZINC000072209836
CC(C)(CN)CC#N    ZINC000082631297
CN1CC2(CNC2)C1    ZINC000091241696
CN1C[C@@H]2[C@@H](N)[C@@H]2C1    ZINC000100058831
N[C@H]1C[C@H]2C[C@H]1CN2    ZINC000148811670
N=C(N)CC1CCC1    ZINC000078724321
C1C[C@H]2CNC[C@H]1N2    ZINC000100012235
C1NCC12CCNC2    ZINC000066339762
C1N[C@H]2CCNC[C@H]12    ZINC000085388712
C1C[C@@H]2CNC[C@@H]1N2    ZINC000100012228
N[C@H]1CC=CC[C@@H]1N    ZINC000019361527
CCCC[C@H](N)C#N    ZINC000013549159
CCC[C@@H](C)NC#N    ZINC000052832035
CC[C@@](C)(C#N)NC    ZINC000026515262
CC[C@@H](CC#N)NC    ZINC000036986960
CN1C[C@@H]2CNC[C@@H]21    ZINC000084238012
CCN[C@@H](C)CC#N    ZINC000037871059
N[C@@H]1CNC[C@@H]2C[C@H]21    ZINC000260028071
CN1C[C@H]2C[C@@]2(N)C1    ZINC000113099719
C1N[C@H]2CCNC[C@@H]12    ZINC000085388708
C#CCNCCCN    ZINC000051356253
CN1C[C@H]2CNC[C@H]21    ZINC000095743177
N[C@@H]1CNC[C@H]2C[C@H]21    ZINC000260028069
CC(C)C[C@H](N)C#N    ZINC000013549171
CN1C[C@H]2CNC[C@@H]21    ZINC000084238010
CNC1[C@H]2CNC[C@H]12    ZINC000116043982
CC1=NNC(C)(C)C1    ZINC000004539213
CC1(C)C[C@@H]1C(=N)N    ZINC000104656350
N=C(N)C1CCCC1    ZINC000001433065
CC(C)[C@](C)(N)C#N    ZINC000019851487
NCC(Cl)Cl    ZINC000100805522
O=Cc1cncs1    ZINC000002577851
Clc1ccncc1    ZINC000000402776
Clc1cccnc1    ZINC000000404335
NC(=O)C(F)(F)F    ZINC000003861120
Nc1c(O)c(=O)c1=O    ZINC000100336074
O=c1cc[nH]c(=O)o1    ZINC000001635487
O=C(O)c1cnco1    ZINC000049632635
N#CC(=NO)C(N)=O    ZINC000242437457
O=C(O)c1nnc[nH]1    ZINC000004017405
O=C(O)c1cn[nH]n1    ZINC000004876871
O=[N+]([O-])c1c[nH]cn1    ZINC000012358712
N#C/C(N=O)=C(\N)O    ZINC000111474469
O=[N+]([O-])c1cn[nH]c1    ZINC000001049761
O=[N+]([O-])n1cccn1    ZINC000002146824
O=c1ncnc(O)[nH]1    ZINC000017315051
O=[N+]([O-])c1ncc[nH]1    ZINC000001481980
N#C/C(N=O)=C(/N)O    ZINC000111474472
O=[N+]([O-])c1ccn[nH]1    ZINC000095908461
N#C/C(=N\O)C(N)=O    ZINC000005494286
N#C[C@@H](N=O)C(N)=O    ZINC000004797451
NC(=O)c1ncon1    ZINC000084618602
N#C/C(=N/O)C(N)=O    ZINC000012338542
N#C[C@H](N=O)C(N)=O    ZINC000004797446
N#CNC(=O)C(N)=O    ZINC001142934283
O=c1nncc(O)[nH]1    ZINC000018130792
O=[N+]([O-])n1ccnc1    ZINC000059506053
O=c1cnc(=O)[nH][nH]1    ZINC000008652474
O=C(O)n1nccn1    ZINC000005605229
O=c1cc[nH]cc1F    ZINC000002599064
CNc1cccs1    ZINC000071452571
O=CNc1nnn[nH]1    ZINC000006691138
Cc1cc(N)cs1    ZINC000033945538
O=c1cc[nH]c(F)c1    ZINC000002599000
Nc1nnc(O)nn1    ZINC000038700909
Cc1sccc1N    ZINC000082411786
NCc1ccsc1    ZINC000000158761
Oc1cnccc1F    ZINC000071255378
O=c1[nH]cccc1F    ZINC000008698105
NCc1cccs1    ZINC000000154648
Oc1cncc(F)c1    ZINC000002384047
O=c1cc(F)cc[nH]1    ZINC000014982909
CNc1ccsc1    ZINC000032302582
Cc1csc(N)c1    ZINC000100011375
Cc1ccc(N)s1    ZINC000100049249
Cc1cscc1N    ZINC000038171345
NC(=O)c1nnn[nH]1    ZINC000006494835
O=c1ccc(F)c[nH]1    ZINC000008698071
O=c1cccc(F)[nH]1    ZINC000008698075
CCc1cncs1    ZINC000032150366
OB(O)c1cnco1    ZINC000199179435
Nc1ncc(F)cn1    ZINC000039053763
Nc1ncncc1F    ZINC000003130164
Nc1cc(F)ncn1    ZINC000003098198
Nc1nccnc1F    ZINC000091252205
Nc1cncc(F)n1    ZINC000091252202
Nc1ccnc(F)n1    ZINC000001585904
Nc1cnc(F)nc1    ZINC000039053099
Nc1ccc(F)nn1    ZINC000030678112
Nc1nccc(F)n1    ZINC000039052673
O=C(O)C=C1CNC1    ZINC000135690896
C[C@H](N)C(F)(F)F    ZINC000034933668
NCCC(F)(F)F    ZINC000002040579
C#CCCOC(N)=O    ZINC000038457927
C#CCNC(=O)OC    ZINC000038192347
O=C(O)[C@H]1C=CCN1    ZINC000001681661
CNCC(F)(F)F    ZINC000013997583
C[C@H]1CC(=O)NC1=O    ZINC000002035036
C[C@@H]1CC(=O)NC1=O    ZINC000100008428
O=C[C@H]1CCC(=O)N1    ZINC000012504017
C#CC[C@H](N)C(=O)O    ZINC000002046243
O=C[C@@H]1CCC(=O)N1    ZINC000005133419
C#CCNCC(=O)O    ZINC000001858411
O=C1CCCC(=O)N1    ZINC000001530742
O=C1CCC(=O)NC1    ZINC000016698297
C[C@@H](N)C(F)(F)F    ZINC000034933671
NC1=CC(=O)COC1    ZINC000104567124
C=C1C[C@]1(N)C(=O)O    ZINC000021989347
C#C[C@@](C)(N)C(=O)O    ZINC000032501213
CC1=CC(=O)N[C@H]1O    ZINC000001725122
C#CC[C@@H](N)C(=O)O    ZINC000001584097
O=C(O)[C@@H]1C=CCN1    ZINC000002044729
C=C1C[C@@]1(N)C(=O)O    ZINC000021989345
CC1=CCNC(=O)O1    ZINC000225797825
O=C1CCNC(=O)C1    ZINC000038530209
O=C1C=C(O)CCN1    ZINC000100306551
CC1=CC(=O)N[C@@H]1O    ZINC000005190774
Cc1[nH]c(=O)oc1C    ZINC000001870614
C=CC(=O)NC(C)=O    ZINC000001742276
NC(=O)C1=COCC1    ZINC000140870019
C#CC(=O)NCCO    ZINC000035608832
COC1=CC(=O)NC1    ZINC000000389715
C#C[C@](C)(N)C(=O)O    ZINC000032501214
NC(=O)C1CC(=O)C1    ZINC000090395247
C=C(N)C(=O)NC=N    ZINC001220101547
Cn1ncnc1CO    ZINC000022060844
C[C@@H](N)c1ncon1    ZINC000026461239
Cc1[nH]nc(O)c1N    ZINC000026263931
CCc1nnc(N)o1    ZINC000016942992
CNC(=O)[C@H](N)C#N    ZINC000014807328
Cn1c(N)cnc1O    ZINC000107110114
OCCn1nccn1    ZINC000002513898
Cn1[nH]c(N)cc1=O    ZINC000103825106
CNCc1ncno1    ZINC000020417870
CCc1n[nH]c(=O)[nH]1    ZINC000006371655
CCc1nonc1N    ZINC000016752464
C#C[C@]1(F)CCNC1    ZINC000156409720
CNC(=O)[C@@H](N)C#N    ZINC000014807324
CNc1noc(C)n1    ZINC000038864231
CCc1nc(N)no1    ZINC000082411800
Cc1noc(CN)n1    ZINC000021514563
NCCc1ncon1    ZINC000041062075
NCc1c[nH]c(=O)[nH]1    ZINC000082631300
Cc1nc(CN)no1    ZINC000008729387
Cc1nnc(CN)o1    ZINC000011585582
OCCn1cncn1    ZINC000002566780
Cc1nc(CO)n[nH]1    ZINC000097116494
CCc1noc(N)n1    ZINC000042384066
Nc1ncc(CO)[nH]1    ZINC000072190656
Cn1cc(O)nc1N    ZINC000014246971
C=C/C=N/NC(N)=O    ZINC000006261988
Cc1n[nH]c(=O)n1C    ZINC000006072128
Cn1ncc(CO)n1    ZINC000166371483
NC1=NCCC(=O)N1    ZINC000005426016
C[C@H](C#N)NC(N)=O    ZINC000040360920
N=C1CCNC(=O)N1    ZINC000016990108
C[C@@H](C#N)NC(N)=O    ZINC000040360918
N#CCNC(=O)CN    ZINC000019504605
CN1CC(=O)N=C1N    ZINC000000967189
COCc1ncn[nH]1    ZINC000042384173
CCNC(=O)NC#N    ZINC000104083297
Nc1cc(CO)[nH]n1    ZINC000072209660
NCCc1ncno1    ZINC000020417453
N#CCCNC(N)=O    ZINC000001681193
C#C[C@@]1(F)CCNC1    ZINC000156409819
CNc1nc(C)no1    ZINC000053750043
C[C@@H](O)c1nc[nH]n1    ZINC000075853184
Cn1nc(N)cc1O    ZINC000100003461
NCc1cc(O)[nH]n1    ZINC000022610545
Cn1cnc(CO)n1    ZINC000038582180
NCC1=NNC(=O)C1    ZINC000100648806
Cn1cnn(C)c1=O    ZINC000005425304
OCCc1cn[nH]n1    ZINC000052223370
C[C@H](O)c1nc[nH]n1    ZINC000075853183
COc1c[nH]nc1N    ZINC000079792859
Cc1nonc1CN    ZINC000004344069
COc1cc(N)[nH]n1    ZINC000034286700
CN1C(=N)NCC1=O    ZINC000034621695
C[C@@H](N)/C(O)=N/C#N    ZINC000086075965
Cn1[nH]c(=O)cc1N    ZINC000001699119
CNCc1ncon1    ZINC000026461233
NC(=O)C1=NCCN1    ZINC000001235121
CN1N=C(N)CC1=O    ZINC000039278419
NCc1coc(N)n1    ZINC000108253595
CCNc1nnco1    ZINC000307204198
C[C@H](N)c1ncon1    ZINC000026461244
CC1=NNC(N)=NN1    ZINC000049474201
NNc1cc(N)[nH]n1    ZINC000004772536
NCc1n[nH]c(N)n1    ZINC000005561246
NCCc1nnn[nH]1    ZINC000019090380
Cc1nnc(N)n1N    ZINC000002511426
C[C@@H](N)c1nnn[nH]1    ZINC000019090383
CNCc1nnn[nH]1    ZINC000042191848
CCn1nnnc1N    ZINC000017024933
NC(=O)[C]1CCCN1    ZINC001560411762
C[Si](C)(C)C#CN    ZINC001161698531
CNc1nnnn1C    ZINC000001577919
Cn1nnc(CN)n1    ZINC000034155590
Cn1nnnc1CN    ZINC000034155589
Cn1nc(N)nc1N    ZINC000001722583
NCCn1cnnn1    ZINC000042199365
CCn1nnc(N)n1    ZINC000006226239
NCCn1ncnn1    ZINC000044857483
Cn1ncnc1NN    ZINC000253405132
CNc1n[nH]c(N)n1    ZINC000019802099
CN(C)c1nn[nH]n1    ZINC000005965419
C[C@H](N)c1nnn[nH]1    ZINC000019090386
OC[C@@H]1C=CCCN1    ZINC000033798244
CC(=O)NCC1CC1    ZINC000000160556
C=CC(=O)NC(C)C    ZINC000001718295
C[C@H](N)C(=O)C1CC1    ZINC000082411795
CNC(=O)C1(C)CC1    ZINC000104696582
CC1(C(=O)CN)CC1    ZINC000096509278
O[C@@H]1C[C@H]2CNC[C@@H]12    ZINC000080587203
CC(C)[C@@H]1CC(=O)N1    ZINC000034140237
O[C@H]1C[C@H]2CNC[C@H]21    ZINC000104692647
C[C@H]1CCNC(=O)C1    ZINC000034236406
N[C@H]1C=C[C@@H](CO)C1    ZINC000022048267
NCC1[C@H]2COC[C@H]12    ZINC000104599984
C=CCC(=O)NCC    ZINC000059555493
N[C@H]1[C@@H]2COCC[C@H]12    ZINC000110748935
C/C=C(\C)CC(N)=O    ZINC000211843773
OC1CC2(CNC2)C1    ZINC000091301498
COC12CC(N)(C1)C2    ZINC000306324242
CCC(=O)/C(C)=C\N    ZINC000024717448
N[C@@H]1[C@@H]2CCOC[C@H]12    ZINC000250845293
OCC1[C@H]2CNC[C@H]12    ZINC000100764949
C#CCNCCOC    ZINC000020033344
N[C@H]1C[C@H]2OCC[C@H]21    ZINC000091241706
NCC12CC(O)(C1)C2    ZINC000307704574
C1NC[C@@H]2COC[C@@H]12    ZINC000082411790
NCC1[C@@H]2COC[C@@H]12    ZINC000104599989
C[C@H]1C(=O)NC[C@H]1C    ZINC000039476579
C=C1CCNC[C@@H]1O    ZINC000149181469
C=CCOC1CNC1    ZINC000042769751
NC[C@@H]1[C@@H]2CCO[C@H]12    ZINC000242390204
NC1CCC(=O)CC1    ZINC000066327963
CCC/C=C\C(N)=O    ZINC000043732575
C[C@H]1CC(=O)CCN1    ZINC000002553963
O=C1CCCCCN1    ZINC000005133576
CNC(=O)[C@@H]1C[C@@H]1C    ZINC000070186727
C#CCNC[C@H](C)O    ZINC000037488801
N[C@@H]1CCCCC1=O    ZINC000005839970
NC[C@H]1CCC=CO1    ZINC000001574313
C[C@@H]1CC(=O)N[C@@H]1C    ZINC000034295382
CC(C)=CCC(N)=O    ZINC000014592839
CCC[C@H]1CC(=O)N1    ZINC000005842885
C1C[C@@H]2CNC[C@H]2O1    ZINC000076570267
CC(=O)[C@@H]1CCNC1    ZINC000043220654
N[C@H]1CCCC(=O)C1    ZINC000021986272
CC(=O)[C@H]1CCNC1    ZINC000043220655
NCC(=O)C1CCC1    ZINC000076570340
N[C@@H]1C=C[C@H](CO)C1    ZINC000002382589
C[C@H]1NC(=O)C[C@@H]1C    ZINC000034295384
C[C@@H]1C[C@@H](C)C(=O)N1    ZINC000034370386
CC[n+]1cn(N)cn1    ZINC000003132307
NCC1=CCCOC1    ZINC000042689571
C1OCC12CCNC2    ZINC000045028307
O=CC1CCNCC1    ZINC000016697978
O=CNC1CCCC1    ZINC000001702555
CC1(CC(N)=O)CC1    ZINC000149413242
CC[C@@H]1CCC(=O)N1    ZINC000039477961
C1NCC12CCOC2    ZINC000085210386
N[C@@H]1C[C@@H]2CC[C@H]1O2    ZINC000101663448
NCC1=CCCCO1    ZINC000005188312
CC#CC[C@@H](N)CO    ZINC000070884457
OCC1[C@@H]2CNC[C@@H]12    ZINC000100764955
CCNC(=O)C1CC1    ZINC000000396534
CC1(C)C[C@H]1C(N)=O    ZINC000000158273
N[C@H]1CC12CC(O)C2    ZINC000669371515
O[C@@H]1C[C@@H]2CNC[C@H]12    ZINC000080587192
NC[C@H]1[C@@H]2OCC[C@H]21    ZINC000147024370
C[C@H]1CCC(=O)NC1    ZINC000047843957
C[C@@H]1CCCNC1=O    ZINC000000158406
NCC12CC(C1)CO2    ZINC000307123753
C[C@H]1C[C@H](C)C(=O)N1    ZINC000034370385
C[C@@H]1CC(=O)CCN1    ZINC000004343350
CCC(=O)NC1CC1    ZINC000005916152
C1C[C@]2(CCNC2)O1    ZINC000072194283
CN[C@@H]1CCC=CO1    ZINC000071617893
C[C@@H]1CCCC(=O)N1    ZINC000005735600
CC1(C)CCC(=O)N1    ZINC000034925175
CNC(=O)C1CCC1    ZINC000070186710
OC[C@@H]1NC[C@H]2C[C@H]21    ZINC000142253977
CC1(C)NCCC1=O    ZINC000082411791
O[C@]12C[C@H]1CNCC2    ZINC000071790439
C[C@@H](C(N)=O)C1CC1    ZINC000072209839
OC[C@@H]1[C@@H]2CNC[C@@H]21    ZINC000100028282
N[C@@H]1CC12CC(O)C2    ZINC000669371514
CNC(=O)[C@H]1C[C@@H]1C    ZINC000070186725
CCC/C=C/C(N)=O    ZINC000005819362
OC[C@@]12C[C@@H]1CNC2    ZINC000067425265
OC1(C2CC2)CNC1    ZINC000038526286
NC(=O)CC1CCC1    ZINC000104554525
O[C@@H]1C[C@@H]2CNC[C@@H]12    ZINC000080587199
C[C@@H]1NCCCC1=O    ZINC000072231395
OC[C@]12C[C@H]1CNC2    ZINC000095644193
C[C@@H]1CCNC(=O)C1    ZINC000034236404
CN/C(C)=C/C(C)=O    ZINC000100050825
CC(=O)[C@H]1CCCN1    ZINC000032218111
C[C@H]1CNC(=O)[C@@H]1C    ZINC000039476580
O[C@@H]1C[C@H]2CNC[C@H]12    ZINC000080587196
CCC[C@@H]1CC(=O)N1    ZINC000005839554
C[C@@H]1CCC(=O)CN1    ZINC000209768224
C#CC[C@@H](N)COC    ZINC000051075118
C1C[C@H]2CNC[C@H]1O2    ZINC000100004215
N[C@@H]1C[C@@H]2COC[C@H]12    ZINC000306473462
O=C[C@@H]1CCCCN1    ZINC000016697974
NC[C@H]1CCCC1=O    ZINC000044249581
C#CC[C@H](O)CCN    ZINC000130381099
NC[C@@H]1[C@H]2CCO[C@H]21    ZINC000110748647
O=C1CCCCNC1    ZINC000034744940
C#CC[C@@H](O)CCN    ZINC000130381279
NC1CC2(COC2)C1    ZINC000084302442
C[C@H]1CCC(=O)CN1    ZINC000104627283
CNC(=O)[C@@H]1C[C@H]1C    ZINC000070186726
OC[C@H]1NC[C@@H]2C[C@@H]21    ZINC000039325889
C1CC12CNCCO2    ZINC000040443003
N[C@@H]1C=C[C@@H](CO)C1    ZINC000033961351
CC(C)[C@H]1CC(=O)N1    ZINC000034140238
N[C@H]1[C@@H]2CCOC[C@H]21    ZINC000106841841
CCC1(C(N)=O)CC1    ZINC000079105974
NC(=O)CCC1CC1    ZINC000040442803
C1NC[C@H]2COC[C@@H]12    ZINC000072228937
C[C@@H]1CCC(=O)NC1    ZINC000039282649
O[C@H]1CCC12CNC2    ZINC000230823569
C=C(C)C(=O)NCC    ZINC000002563409
N[C@@H]1CCCC(=O)C1    ZINC000021986270
NC[C@H]1[C@H]2CCO[C@@H]12    ZINC000083267262
N[C@H]1CCCCC1=O    ZINC000004722147
CNC(=O)CC1CC1    ZINC000070187283
C[C@@H]1C[C@H](C)C(=O)N1    ZINC000034370387
CC(C)/C(C=O)=C/N    ZINC000071255772
C[C@H]1CCNCC1=O    ZINC000021987920
C=CCCNC(C)=O    ZINC000034102096
C1C[C@H]2CNC[C@@H]2O1    ZINC000076570254
C1C[C@H]2CNC[C@H]2O1    ZINC000076570258
C1C[C@@H]2CNC[C@@H]1O2    ZINC000100004214
C[C@@H]1CNC(=O)[C@H]1C    ZINC000039476582
NCC1=CCOCC1    ZINC000238855136
C[C@H](C(N)=O)C1CC1    ZINC000072209838
O=C1CCCNCC1    ZINC000001420540
NC[C@@H]1[C@@H]2OCC[C@@H]12    ZINC000106165868
C=C(C)CCC(N)=O    ZINC000104643105
CN/C(C)=C\C(C)=O    ZINC000033843359
N[C@H]1C=C[C@H](CO)C1    ZINC000043328740
OC[C@]12C[C@@H]1CNC2    ZINC000100501446
C[C@H]1CCCC(=O)N1    ZINC000005751872
C[C@@H]1CC(=O)N[C@H]1C    ZINC000034295386
C[C@H]1CNC(=O)[C@H]1C    ZINC000039476584
C=C(C)CC(=O)NC    ZINC000143214169
CC(=O)NC1CCC1    ZINC000082217378
O[C@@H]1CCC12CNC2    ZINC000230823537
CC[C@@H]1CNC(=O)C1    ZINC000019091880
NC12CC(CO)(C1)C2    ZINC000238609755
N[C@@H]1[C@@H]2COCC[C@@H]21    ZINC000084239292
C1C[C@@H]2CNC[C@@H]2O1    ZINC000076570263
C1NCC12CCCO2    ZINC000091302544
NC(=O)C1CCCC1    ZINC000001747068
CC[C@@H]1CCNC1=O    ZINC000013755858
O[C@@]12C[C@H]1CCNC2    ZINC000100451503
CC12CC(N)(C1)CO2    ZINC001083103416
C=CCNC(=O)CC    ZINC000005916169
CC1(C)CC(=O)CN1    ZINC000088189681
O[C@]12C[C@H]1CCNC2    ZINC000071790437
OC[C@@]12C[C@H]1CNC2    ZINC000100501441
C#CCOCCNC    ZINC000051841500
C1C[C@@]2(CCNC2)O1    ZINC000072194284
CN[C@H]1CCC=CO1    ZINC000071617895
C1O[C@@H]2C[C@@H]1CNC2    ZINC000100483522
NC[C@@H]1CCCC1=O    ZINC000044249583
C1CC1OC1CNC1    ZINC000096034710
NC1(CO)CC=CC1    ZINC000002527635
O=C[C@H]1CCCCN1    ZINC000016697976
NCC(=O)CC1CC1    ZINC000082411794
C[C@@H]1C[C@H](C)NC1=O    ZINC000034370384
N[C@H]1C[C@H]2CC[C@H]1O2    ZINC000100447574
C=CCCC(=O)NC    ZINC000080086804
C=CC(=O)NCCC    ZINC000002572010
CC#CC[C@H](N)CO    ZINC000070884454
C=C1CCNC[C@H]1O    ZINC000149181258
OC[C@H]1[C@@H]2CNC[C@H]12    ZINC000100047837
CC1(C)C[C@@H]1C(N)=O    ZINC000000158275
C[C@@H]1CCNCC1=O    ZINC000021987918
NC[C@@H]1[C@H]2COC[C@H]21    ZINC000104594819
OCC1[C@@H]2CNC[C@H]12    ZINC000032628916
OC[C@H]1C=CCCN1    ZINC000033798245
CC(=O)NC1(C)CC1    ZINC000082226702
N[C@@H]1[C@H]2CCOC[C@H]12    ZINC000110748932
CC1(C)CCNC1=O    ZINC000013755860
C1NC[C@H]2COC[C@H]12    ZINC000082411789
O[C@]12C[C@@H]1CCNC2    ZINC000100451496
C[C@H]1NCCCC1=O    ZINC000072231394
CC(=O)[C@@H]1CCCN1    ZINC000031829428
O=C[C@@H]1CCCNC1    ZINC000002511473
C[C@H]1CNCCC1=O    ZINC000012650060
N[C@@H]1[C@@H]2CCOC[C@@H]12    ZINC000216532476
O[C@@H]1CNCC12CC2    ZINC000088189626
CNC(=O)[C@H]1C[C@H]1C    ZINC000070186724
C1C[C@H]2CNC[C@@H]1O2    ZINC000020446323
CC1(C(N)=O)CCC1    ZINC000001661093
CC1(C)CNC(=O)C1    ZINC000014007343
C[C@@H]1CNCCC1=O    ZINC000012650056
CC[C@H]1CCNC1=O    ZINC000013755859
OC[C@H]1NC[C@H]2C[C@H]21    ZINC000044137550
O[C@H]1CNCC12CC2    ZINC000088189625
C1NCC1C1COC1    ZINC000091364552
O=C[C@H]1CCCNC1    ZINC000034750690
N[C@@H]1C[C@H]2CC[C@H]1O2    ZINC000100447570
NC[C@@H]1CCC=CO1    ZINC000002036281
O[C@@]12C[C@@H]1CCNC2    ZINC000071790436
NC[C@@H]1[C@H]2CCO[C@@H]21    ZINC000110748643
C[C@H]1CCCNC1=O    ZINC000002556006
CC[C@H]1CCC(=O)N1    ZINC000039477963
OC[C@@H]1NC[C@@H]2C[C@@H]21    ZINC000079031677
C[C@@H](N)C(=O)C1CC1    ZINC000082411796
CNCC(=O)C1CC1    ZINC000082828846
C#CC[C@H](N)COC    ZINC000051075119
CC[C@H]1CNC(=O)C1    ZINC000019091884
C[C@H]1CC(=O)N[C@H]1C    ZINC000034295388
C=C(C)CNC(C)=O    ZINC000001697869
N=C(N)NCC1CC1    ZINC000026383780
CN1CCCN=C1N    ZINC000004828246
N=C(N)[C@H]1CCCN1    ZINC000071294766
C[C@H](N)C1=NCCN1    ZINC000108263503
CN(C(=N)N)C1CC1    ZINC000037081261
N=C(N)[C@@H]1CCNC1    ZINC000072266125
C[C@@H](N)C1=NCCN1    ZINC000108263505
N=C(N)N1CCCC1    ZINC000000160882
CC1(C)CN=C(N)N1    ZINC000083824809
N#CCCNCCN    ZINC000021983212
N=C(N)[C@@H]1CCCN1    ZINC000071280869
N=C(N)[C@H]1CCNC1    ZINC000072266126
C[C@H]1CC(N)=NN1C    ZINC000090225698
C[C@@H]1CC(N)=NN1C    ZINC000090225697
NCC1=NCCCN1    ZINC000047844240
N=C(N)NC1CCC1    ZINC000052212179
CN(CC#N)CCN    ZINC000054418751
CN(C)C1=NCCN1    ZINC000001668175
N[C]1CCCCNC1    ZINC001560407619
CC[C@@H]1CC[C@H](C)N1    ZINC000083961909
CN[C@H]1CC[C@H](C)C1    ZINC000002535416
C[C@@H]1CCC(C)(C)N1    ZINC000071372411
C[C@@H]1CC[C@@H](C)C1N    ZINC000071257424
CC(C)(N)C1CCC1    ZINC000080489629
CC(C)[C@@]1(C)C[C@@H]1N    ZINC000052126433
CNCCC1CCC1    ZINC000072226670
CCC[C@H]1CCCN1    ZINC000004234748
C/C=C/[C@H](N)C(C)C    ZINC000072208560
CC[C@H](N)CC1CC1    ZINC000044403335
C[C@@H]1CCC[C@H](C)N1    ZINC000001683616
CCC1(N)CC(C)C1    ZINC000096509277
C=CCC(C)(C)CN    ZINC000032302256
CC1(C)CC(C)(C)N1    ZINC000113375582
CC(C)(N)CC1CC1    ZINC000080130456
C[C@@H](CN)C1CCC1    ZINC000019726261
C[C@@H]1CC(C)(C)CN1    ZINC000021998643
C[C@@H]1CCN[C@H](C)C1    ZINC000001648181
CNC[C@H](C)C1CC1    ZINC000072209840
C[C@H]1CCCN[C@H]1C    ZINC000001672866
C[C@H]1NC[C@@H](C)[C@H]1C    ZINC000104602759
CC(C)(C)C1CNC1    ZINC000108279838
CCC1(N)CCCC1    ZINC000037376642
C[C@H]1NC[C@@H](C)[C@@H]1C    ZINC000299805624
C[C@@H]1CCNC[C@@H]1C    ZINC000034301042
CC1(C)C[C@]1(C)CN    ZINC000076570367
CC[C@H]1C[C@@H](C)CN1    ZINC000071790867
C[C@H]1CCCCCN1    ZINC000004801855
CC(C)[C@@]1(C)C[C@H]1N    ZINC000052126435
C[C@H]1CNC[C@@H](C)C1    ZINC000003861347
C[C@H]1CC[C@H](CN)C1    ZINC000070621821
C[C@@H]1CC[C@H](C)C1N    ZINC000071257422
C[C@H]1CCNC[C@H]1C    ZINC000034301045
CCC1(CC)CCN1    ZINC000078730938
C[C@H]1NCCC1(C)C    ZINC000051955535
CC(C)C1(CN)CC1    ZINC000019091820
C[C@H]1CCCC[C@H]1N    ZINC000001641406
C[C@@H]1C[C@@H](C)CCN1    ZINC000001648180
CNC[C@@H](C)C1CC1    ZINC000072209841
C[C@@H]1CC[C@@H](C)NC1    ZINC000032161720
C[C@@H]1CN[C@@H](C)[C@H]1C    ZINC000299805625
C[C@@H](N)CC1CCC1    ZINC000078724713
CC[C@@]1(C)CCNC1    ZINC000039269248
CCC1(CN)CCC1    ZINC000019091827
CC[C@@H]1CC[C@H](N)C1    ZINC000070636457
CC(C)(C)C1(N)CC1    ZINC000054404918
C[C@H](N)[C@H]1CC1(C)C    ZINC000083591526
CN[C@@H]1CC[C@@H](C)C1    ZINC000006250265
CN[C@H](C)C1CCC1    ZINC000083121830
C=CCCCCCN    ZINC000044367579
CCN[C@H](C)C1CC1    ZINC000011599608
CC[C@H](N)C1CCC1    ZINC000078677655
CC[C@@H]1CCCCN1    ZINC000002035003
C=CCNC(C)(C)C    ZINC000052395564
CC(C)(C)NC1CC1    ZINC000072210171
C=CCC[C@H](C)NC    ZINC000033855807
CN[C@@H](C)C1(C)CC1    ZINC000036984222
CC1(C)CC[C@@H](N)C1    ZINC000003801201
C[C@@H]1CCCNCC1    ZINC000035359192
C/C=C/[C@@H](N)C(C)C    ZINC000072208561
CN[C@H](C)C1(C)CC1    ZINC000036984223
C[C@@H](N)C1CCCC1    ZINC000034596145
CCNCC1(C)CC1    ZINC000083961907
CC[C@@H]1C[C@@H](C)CN1    ZINC000071790866
C[C@H]1CC[C@@H](N)CC1    ZINC000100008245
CC1(C)CCNCC1    ZINC000001698151
C=CCCC[C@@H](C)N    ZINC000044461844
CCC[C@@H]1CCCN1    ZINC000002582565
CC[C@H]1CC[C@@H](N)C1    ZINC000070636465
C=CCC[C@@H](C)CN    ZINC000082763113
C[C@H](N)C1CCCC1    ZINC000034596144
CC1CC(C)(CN)C1    ZINC000077259998
C=CCCCCNC    ZINC000031829553
CC1(N)CCCCC1    ZINC000020216972
C[C@H]1CNCC[C@@H]1C    ZINC000034301043
CCC1([C@H](C)N)CC1    ZINC000082411777
CC(C)CNC1CC1    ZINC000019093176
CCC1CCNCC1    ZINC000001748855
CC(C)[C@@H](N)C1CC1    ZINC000037466969
C[C@H]1CCC(C)(C)N1    ZINC000071372413
CC[C@H]1CC[C@@H](C)N1    ZINC000083961914
C[C@@H]1CCCCCN1    ZINC000004801854
CC(C)NC1CCC1    ZINC000044479842
CN[C@H](C)CC1CC1    ZINC000069665781
CCC1(CC)CNC1    ZINC000078730537
CC1(C)CCCCN1    ZINC000033604921
CC(C)(C)[C@@H]1CCN1    ZINC000084179099
C[C@H]1CCC[C@@H](N)C1    ZINC000006037568
C=CCC[C@H](C)CN    ZINC000082763112
C=CCCCNCC    ZINC000060714841
CNC[C@H]1CC[C@@H]1C    ZINC000085632501
CCN[C@@H](C)C1CC1    ZINC000011599599
CC1(C)CCCNC1    ZINC000004992570
C[C@@H]1CCNC[C@H]1C    ZINC000034301044
C=CCNCC(C)C    ZINC000015414085
CC[C@H]1CCCCN1    ZINC000001748864
CC(C)[C@H]1CCNC1    ZINC000039393774
C=C(C)CC[C@@H](C)N    ZINC000075518595
C/C=C/NC(C)(C)C    ZINC000104608649
CN[C@@H]1CC[C@H](C)C1    ZINC000006253579
C[C@@H]1CCCCNC1    ZINC000034265424
C[C@H]1CCC[C@H]1CN    ZINC000036294399
CC1(C)C(N)C1(C)C    ZINC000034071500
C=CCN[C@@H](C)CC    ZINC000019876003
C[C@@H]1CC[C@H](C)[C@H]1N    ZINC000238856369
CC(C)[C@@H]1CCNC1    ZINC000039393773
CC[C@@H](N)C1CCC1    ZINC000078677659
CC1(C)CCC[C@@H]1N    ZINC000034496800
CC1CC(CCN)C1    ZINC000215799787
C[C@@H]1CCCN[C@H]1C    ZINC000004404108
CC1(C)C[C@@]1(C)CN    ZINC000076570362
C[C@H]1CC(C)(C)CN1    ZINC000021998648
CCNC1CCCC1    ZINC000012403783
C/C=C\NC(C)(C)C    ZINC000213961752
CC(C)NC1(C)CC1    ZINC000104708798
CC[C@@H](N)CC1CC1    ZINC000044403338
C[C@@H]1CCCN[C@@H]1C    ZINC000001672869
CCNCCC1CC1    ZINC000049730491
CC[C@H]1NCC[C@H]1C    ZINC000003733589
CC1(C)CC[C@H](N)C1    ZINC000001483536
C[C@H](CN)C1CCC1    ZINC000019726262
C[C@H]1NCCC[C@@H]1C    ZINC000001672868
CNCC1CCCC1    ZINC000001609656
CC[C@@H]1CCC[C@H]1N    ZINC000022129981
CC(C)[C@]1(C)C[C@H]1N    ZINC000052126434
C[C@@H]1CC[C@H](C)CN1    ZINC000032161722
CCCCNC1CC1    ZINC000012480277
C[C@H]1CC[C@@H](CN)C1    ZINC000070621823
CC[C@H]1CCN[C@@H]1C    ZINC000051953896
CC[C@H]1CCC[C@H]1N    ZINC000006780124
C=CCCC[C@H](C)N    ZINC000044461843
CC1(C)CNC1(C)C    ZINC000072284447
C[C@@H]1CCC[C@@H]1CN    ZINC000036294392
CC[C@H]1C[C@H](C)CN1    ZINC000071790865
CC(C)NCC1CC1    ZINC000019884884
CC[C@H]1CC[C@H](C)N1    ZINC000083961911
CNC[C@@H]1CC[C@@H]1C    ZINC000085632507
C[C@H]1CCC[C@H](N)C1    ZINC000002242651
CC[C@](C)(N)C1CC1    ZINC000037380453
CC[C@H](N)[C@H]1C[C@@H]1C    ZINC000083808185
C[C@@H]1CC[C@H](CN)C1    ZINC000070621820
CC(C)(CN)C1CC1    ZINC000082707737
C=C(C)[C@@H](N)C(C)C    ZINC000072207865
C[C@@H]1CCC[C@@H](N)C1    ZINC000006030908
CNCC1CC(C)C1    ZINC000072226612
CNC1CCCCC1    ZINC000001486612
CC[C@@H]1NCC[C@@H]1C    ZINC000003733586
CC[C@@H]1CCCNC1    ZINC000003635252
CCCCC1(N)CC1    ZINC000071483007
C[C@H]1CNC[C@H](C)C1    ZINC000002564024
C[C@H]1CC[C@H](C)C1N    ZINC000071257423
CC(C)[C@]1(C)C[C@@H]1N    ZINC000052126432
CC1(C)CC(C)(N)C1    ZINC000259092421
CC(C)[C@@H]1CCCN1    ZINC000002382432
NCCCCC1CC1    ZINC000070019589
CC1(CN)CCCC1    ZINC000003176927
CC[C@@H]1C[C@H](C)CN1    ZINC000071790864
CC(C)[C@@H]1C[C@H]1CN    ZINC000054587185
C=CCC[C@@H](C)NC    ZINC000033855809
CNC1CC(C)(C)C1    ZINC000087439776
CC[C@H](N)[C@H]1C[C@H]1C    ZINC000122573870
C[C@H](N)CC1CCC1    ZINC000078724712
C[C@@H]1CCNC1(C)C    ZINC000051954791
CNC[C@H]1CC[C@H]1C    ZINC000085632497
CC(C)CC1(N)CC1    ZINC000019091113
C[C@@H]1CCCC[C@H]1N    ZINC000001641407
CNC[C@@H]1CC[C@H]1C    ZINC000085632504
C[C@@H]1CCC[C@H](N)C1    ZINC000006030879
C[C@H]1CCC[C@H](C)N1    ZINC000003641749
CC[C@@](C)(N)C1CC1    ZINC000037380456
CC[C@H](N)[C@@H]1C[C@@H]1C    ZINC000083808183
C[C@@H]1CC[C@H](C)NC1    ZINC000032161723
CCC[C@H]1CCNC1    ZINC000019090925
CC(C)[C@H]1CCCN1    ZINC000003732226
CC1(C)CCC[C@H]1N    ZINC000034496801
CC[C@H](N)[C@@H]1C[C@H]1C    ZINC000122573627
C[C@@H]1CC[C@@H](CN)C1    ZINC000070621822
CCCC1(CN)CC1    ZINC000071482993
CC[C@@H](C)NC1CC1    ZINC000019385961
CNC[C@H]1CC1(C)C    ZINC000042383698
C1CCCNCCC1    ZINC000003643847
C[C@H]1CC[C@H](N)CC1    ZINC000100004326
C[C@@H]1CNC[C@@H](C)C1    ZINC000003861348
CC[C@H]1CC[C@H](N)C1    ZINC000070636459
C[C@@H]1CCC[C@H]1CN    ZINC000036294396
CC(C)C[C@@H]1C[C@H]1N    ZINC000052126366
CC[C@@H]1NCC[C@H]1C    ZINC000003733588
C=CCCNC(C)C    ZINC000053302300
NCC1CCCCC1    ZINC000000901180
CC[C@@H]1CC[C@@H](N)C1    ZINC000070636462
CC[C@H]1CCCNC1    ZINC000003635251
C[C@@H](N)CCC1CC1    ZINC000070636289
CC(C)C1CC(N)C1    ZINC000078724473
CC[C@@H]1CCN[C@H]1C    ZINC000051953897
C[C@H]1CNC(C)(C)C1    ZINC000001691716
C[C@H]1CC[C@H](C)NC1    ZINC000002580846
C[C@H]1CCCCNC1    ZINC000034265425
CN[C@@H](C)C1CCC1    ZINC000083121828
CC1(C)CC(CN)C1    ZINC000038540899
CC[C@H](C)NC1CC1    ZINC000019385963
CC[C@@H]1CCN[C@@H]1C    ZINC000051953894
C[C@H]1CCC[C@@H]1CN    ZINC000036294394
C[C@@H](N)[C@H]1CC1(C)C    ZINC000083591528
CCNCC1CCC1    ZINC000026510797
CN[C@@H](C)CC1CC1    ZINC000069665779
C[C@@H]1CCC[C@@H](C)N1    ZINC000003641748
CCCC1(N)CCC1    ZINC000078724979
C[C@@H]1[C@H](C)CN[C@H]1C    ZINC000104602766
C[C@H](N)[C@@H]1CC1(C)C    ZINC000083591521
CC1CCC(N)CC1    ZINC000001664886
CC[C@H]1NCC[C@@H]1C    ZINC000003733587
C[C@H]1CCCNCC1    ZINC000035359193
NC1CCCCCC1    ZINC000003797742
NCCCC1CCC1    ZINC000082828850
NCCC1CCCC1    ZINC000002522707
C[C@H](N)CCC1CC1    ZINC000070636287
C=CCN[C@H](C)CC    ZINC000019876002
CNC[C@@H]1CC1(C)C    ZINC000042383705
CC[C@H]1CCC[C@@H]1N    ZINC000022129980
CC[C@]1(C)CCNC1    ZINC000039269247
C=C(C)[C@H](N)C(C)C    ZINC000072207866
C=CC(C)(C)CCN    ZINC000219895941
CN[C@H]1CC[C@@H](C)C1    ZINC000006250193
CC[C@@H]1CC[C@@H](C)N1    ZINC000083961912
CCC1([C@@H](C)N)CC1    ZINC000082411776
CC(C)CC1CNC1    ZINC000051690020
CC(C)[C@H](N)C1CC1    ZINC000037466967
C[C@@H]1CCCC[C@@H]1N    ZINC000001641409
CNC1(C)CCCC1    ZINC000042187252
C[C@H]1CCNC1(C)C    ZINC000051954793
C[C@@H]1CNC(C)(C)C1    ZINC000004744164
CC[C@@H]1CCC[C@@H]1N    ZINC000022129979
C[C@@H]1CCN[C@@H](C)C1    ZINC000004416146
C=C(C)CC[C@H](C)N    ZINC000075518590
CCC[C@@H]1CCNC1    ZINC000019090922
CCCNCC1CC1    ZINC000002170256
C[C@H]1CCN[C@@H](C)C1    ZINC000004416147
C=CCCC(C)(C)N    ZINC000039193559
C[C@@H]1NCCC1(C)C    ZINC000051955537
C[C@@H](N)[C@@H]1CC1(C)C    ZINC000083591524
CC[C@H]1CCN[C@H]1C    ZINC000051953899
C[C@H]1CCCC[C@@H]1N    ZINC000001641408
Clc1ccncn1    ZINC000020358090
Clc1cncnc1    ZINC000002513831
Clc1cnccn1    ZINC000002008821
N#CNC(=O)C(=O)O    ZINC000141976724
O=C1NC(=O)C(=O)N1    ZINC000001700191
O=c1ncc(F)c[nH]1    ZINC000016697945
O=c1[nH]ccnc1F    ZINC000082144186
O=c1[nH]cncc1F    ZINC000008652435
O=[N+]([O-])c1cn[nH]n1    ZINC000003852475
O=C(O)c1nn[nH]n1    ZINC000006505186
O=c1cc(F)cn[nH]1    ZINC000059330852
C=C(F)C(=O)NC#N    ZINC001180119814
O=[N+]([O-])c1nc[nH]n1    ZINC000018206667
Cc1scnc1N    ZINC000057354280
NCc1ccsn1    ZINC000071617378
Cc1ncsc1N    ZINC000039134880
Cc1cc(N)ns1    ZINC000002548177
Cc1cnc(N)s1    ZINC000008652421
CSc1cn[nH]c1    ZINC000082073824
Cn1cc[nH]c1=S    ZINC000001187543
CNc1cncs1    ZINC000059268990
CSc1ncc[nH]1    ZINC000001671795
NCc1ccns1    ZINC000062730829
NCc1cnsc1    ZINC000020441549
Nc1cscc1N    ZINC000002170007
Cn1cc(S)cn1    ZINC000020476949
CNc1nccs1    ZINC000019872627
N#C[C@@H]1CSCN1    ZINC000031829370
Cc1c[nH]c(=S)[nH]1    ZINC000002511422
C=CC1=CSNN1    ZINC000001624249
NCc1cscn1    ZINC000019737028
Cc1n[nH]cc1S    ZINC000125844528
Cc1ncc(N)s1    ZINC000039134983
CSc1cc[nH]n1    ZINC000080874067
C#CCSC(=N)N    ZINC000004627434
NCc1cncs1    ZINC000004771123
Cc1nc(N)cs1    ZINC000034363027
CSc1cnc[nH]1    ZINC000036040070
Cc1cc(N)sn1    ZINC000004240488
Cc1nscc1N    ZINC000026461281
Cc1csc(N)n1    ZINC000005438431
NCc1nccs1    ZINC000002584866
N[C@H]1CC(=O)NC1=O    ZINC000005134830
O=C1CNCC(=O)N1    ZINC000059268941
Cc1c(N)o[nH]c1=O    ZINC000040537845
O=C1CCNC(=O)N1    ZINC000000895228
Cn1oc(N)cc1=O    ZINC000040537844
O=C1CCC(=O)NN1    ZINC000004428982
CN1C(=O)CNC1=O    ZINC000005965961
N#C[C@@H](CN)C(=O)O    ZINC000064370267
C=CC(=O)NC(N)=O    ZINC000039947134
N#CNC(=O)CCO    ZINC001179577331
NCc1cc(O)no1    ZINC000022064260
C[C@H]1NC(=O)NC1=O    ZINC000001845971
N#C[C@H](CN)C(=O)O    ZINC000064370266
COc1cc(N)no1    ZINC000021298963
N[C@@H]1CC(=O)NC1=O    ZINC000024694632
CC(=O)C(=O)NC=N    ZINC001142703171
N#CC[C@H](N)C(=O)O    ZINC000000901380
N=C(N)/C=C/C(=O)O    ZINC000001760669
O=C1CNC(=O)CN1    ZINC000001529518
COC(=O)NCC#N    ZINC000037714337
N#CC[C@@H](N)C(=O)O    ZINC000001607293
CCc1n[nH]c(=O)o1    ZINC000034283408
COCC(=O)NC#N    ZINC000086076719
OCc1cc(O)n[nH]1    ZINC000038538098
NC(=O)/C=C/C(N)=O    ZINC000017720254
NC(=O)/C=C\C(N)=O    ZINC000100021002
Cc1nn(C)c(=O)o1    ZINC000033834959
CN1CC(=O)NC1=O    ZINC000005966178
C[C@@H]1NC(=O)NC1=O    ZINC000001701819
O=C1NCCNC1=O    ZINC000004529748
N=C(N)/C=C\C(=O)O    ZINC000031703760
N=C1NCNC(=O)N1    ZINC000017061887
NCc1nnc(N)o1    ZINC000082522223
OCCc1nn[nH]n1    ZINC000001235060
NNC1=NC(=O)CN1    ZINC000034526497
COc1n[nH]c(N)n1    ZINC000017024988
CNC(=O)CN=[N+]=[N-]    ZINC000100094054
Cn1nnc(CO)n1    ZINC000038887775
C[C@H](N=[N+]=[N-])C(N)=O    ZINC000104701744
C[C@@H](N=[N+]=[N-])C(N)=O    ZINC000104701747
Nc1[nH]nc(O)c1N    ZINC000002387488
NCc1n[nH]c(O)n1    ZINC000031425168
Nc1nc(CO)n[nH]1    ZINC000005183356
COCc1nnn[nH]1    ZINC000049671974
N#C/N=C(/N)NCO    ZINC000005810812
N#CC1(CF)CNC1    ZINC000104696766
Cc1cc(F)n(C)n1    ZINC000095098455
N#C[C@@H]1C[C@H](F)CN1    ZINC000095642087
FCCn1ccnc1    ZINC000087689876
N#C[C@]1(F)CCNC1    ZINC000091691273
FCCn1cccn1    ZINC000087777373
CCn1nccc1F    ZINC000095098452
N#C[C@@]1(F)CCNC1    ZINC000091691275
O=C1C[C](O)CCN1    ZINC001560406595
Cc1n[nH]c(C)c1F    ZINC000034928936
N=C1NN=C(N)NN1    ZINC000017045389
CC[n+]1cc(N)on1    ZINC000017316769
N=C(N)/N=N\C(=N)N    ZINC000102417966
NNc1ncnn1N    ZINC000005605238
Nc1nnc(N)n1N    ZINC000016891524
N=C(N)N=NC(=N)N    ZINC000252517343
NNc1nc(N)n[nH]1    ZINC000005943499
N=C(N)/N=N/C(=N)N    ZINC000017289784
NC(=O)[C@@H]1C[C@H](N)C1    ZINC000100220512
CCN1CCNC1=O    ZINC000034518795
NC(=O)[C@H]1CC[C@@H]1N    ZINC000095908831
C[C@@]1(N)CCNC1=O    ZINC000034244720
N=C(N)[C@H]1CCOC1    ZINC000051691207
CN[C@H]1CCNC1=O    ZINC000034559986
CC1=NO[C@@H](CN)C1    ZINC000020439509
C[C@H](O)C1=NCCN1    ZINC000033359454
NC(=O)[C@@H]1CC[C@H]1N    ZINC000095908830
N[C@@H]1CCNC(=O)C1    ZINC000016697989
N=C(N)[C@H]1CCCO1    ZINC000004204116
NCC(=O)N1CCC1    ZINC000013541410
C=CC(=O)NCCN    ZINC000005157529
N[C@@H]1CNCCC1=O    ZINC000096032751
CC1(C)CNC(=O)N1    ZINC000000407940
N[C@@H]1CCCNC1=O    ZINC000004342580
CNC(=O)NC1CC1    ZINC000009875461
C=CCNC(=O)NC    ZINC000039420031
NC(=O)C1CC(N)C1    ZINC000074942211
NC[C@@H]1CNC(=O)C1    ZINC000020418145
NC(=O)[C@@H](N)C1CC1    ZINC000048673262
C[C@@H](C#N)NCCO    ZINC000020177364
C=CC(=N)NCOC    ZINC001161695735
O/N=C1\CCCCN1    ZINC000002559879
O=C1CNCCNC1    ZINC000113468350
CN1C[C@H](N)CC1=O    ZINC000019090002
CC(=O)NC1CNC1    ZINC000020445549
C[C@@H]1NCCNC1=O    ZINC000004829567
CN[C@@H]1CCNC1=O    ZINC000070559780
CNC(=O)C1CNC1    ZINC000019685988
CC1(C)NCC(=O)N1    ZINC000104154912
CCO/C=C/C(=N)N    ZINC000026898030
C[C@@H]1CCNC(=O)N1    ZINC000005607461
NC(=O)N1CCCC1    ZINC000001707199
NC(=O)CC1CNC1    ZINC000081745977
C[C@H]1NCN(C)C1=O    ZINC000039291563
NC(=O)NCC1CC1    ZINC000002510260
CN1CCNC(=O)C1    ZINC000034129365
CN[C@H]1CNC(=O)C1    ZINC000107114365
C=C(N)C(=O)N(C)C    ZINC000113904475
C[C@@H]1CC(=O)N(C)N1    ZINC000034121209
NC(=O)CNC1CC1    ZINC000019277307
NCC1(C(N)=O)CC1    ZINC000083893206
CN1C[C@@H](N)CC1=O    ZINC000019089999
COC[C@H](C)NC#N    ZINC000052832052
C[C@H]1NCCNC1=O    ZINC000002530738
CC1(C)COC(N)=N1    ZINC000000002247
N[C@H]1CCCNC1=O    ZINC000004342579
NC(=O)[C@@H]1CC[C@@H]1N    ZINC000095908829
COC[C@](C)(N)C#N    ZINC000045209299
O=C1CNCCCN1    ZINC000020216293
CN1CCCNC1=O    ZINC000039319740
O=C1CCNCCN1    ZINC000001529145
C=CCNC(=O)CN    ZINC000011956592
C[C@@H](O)C1=NCCN1    ZINC000033359453
CCN1C[C@H](N)C1=O    ZINC000149224945
C=C[C@@H](O)CNC=N    ZINC001253599916
CNC(=O)/C=C/CN    ZINC000306980180
C[C@@H]1CNC(=O)CN1    ZINC000082411759
N[C@H]1CNCCC1=O    ZINC000096032750
COCCNCC#N    ZINC000019702525
CN1CCNCC1=O    ZINC000002146064
NC[C@H]1CNC(=O)C1    ZINC000020418148
C[C@H]1CCNC(=O)N1    ZINC000001605222
CC1=NO[C@H](CN)C1    ZINC000020439513
NC[C@H]1CCC(=O)N1    ZINC000013331597
CC[C@@H]1CNC(=O)N1    ZINC000034027298
C=CCN(C)C(N)=O    ZINC000034227096
NC(=O)NC1CCC1    ZINC000001707190
COC[C@@H](C)NC#N    ZINC000052832054
C[C@]1(CN)CNC1=O    ZINC000238477816
N[C@@H]1CCC(=O)NC1    ZINC000035571206
C[C@H]1CNC(=O)CN1    ZINC000082411760
NCC(=O)NC1CC1    ZINC000004207157
CC1(C(N)=O)CNC1    ZINC000307257912
NC(=O)[C@@H]1C[C@@H](N)C1    ZINC000100220509
N#CCCNCCO    ZINC000035102044
CN1CC[C@@H](N)C1=O    ZINC000019091034
CC1CNC(=O)NC1    ZINC000001605170
C[C@@H]1CNCC(=O)N1    ZINC000084425878
N[C@H]1CCC(=O)NC1    ZINC000023508752
N/C(=N\O)C1CCC1    ZINC000002580870
N=C(N)[C@@H]1CCCO1    ZINC000001444929
NC(=O)[C@@H]1CCNC1    ZINC000019517408
CCN1C[C@@H](N)C1=O    ZINC000149226885
CC(=O)N1CC(N)C1    ZINC000071372465
C=C[C@H](O)CNC=N    ZINC001253599918
CN1CC[C@H](N)C1=O    ZINC000019091037
NCCN1CC(=O)C1    ZINC000199539231
C[C@@H]1NCN(C)C1=O    ZINC000039291565
COC[C@@](C)(N)C#N    ZINC000045209296
CC(C)(O)CNC#N    ZINC000083465225
NC(=O)[C@H](N)C1CC1    ZINC000048673264
N/C(CC1CC1)=N/O    ZINC000034369629
CC1(C)CN=C(N)O1    ZINC000083966270
N[C@H]1CCNC(=O)C1    ZINC000016697991
NC(=O)[C@H]1CCNC1    ZINC000019517410
CC1(C)CC(=O)NN1    ZINC000038265112
O=CN1CCNCC1    ZINC000000155418
C[C@]1(N)CCNC1=O    ZINC000034244719
CC[C@H]1CNC(=O)N1    ZINC000034027299
CN[C@@H]1CNC(=O)C1    ZINC000107114366
C[C@H]1CC(=O)N(C)N1    ZINC000034121210
NC(=O)[C@H]1CCCN1    ZINC000000391899
C[C@H](C#N)NCCO    ZINC000020177361
C[C@H]1CNCC(=O)N1    ZINC000081991103
N=C(N)[C@@H]1CCOC1    ZINC000051691205
C[C@H](O)CNCC#N    ZINC000035188131
NC(=O)[C@H]1CC[C@H]1N    ZINC000095908832
NC[C@@H]1CCC(=O)N1    ZINC000013331596
NC(=O)C1(N)CCC1    ZINC000037941168
NC(=O)[C@@H]1CCCN1    ZINC000000391898
CC[C@@H](O)CNC#N    ZINC000229979073
NC1=C(N)NCNC1    ZINC000140418567
C/C=N/N(C)C(=N)N    ZINC000334138594
CC/C=N\NC(=N)N    ZINC000004759167
CC/C=N/N=C(N)N    ZINC000016931524
C[C]1CNC[C@H](C)O1    ZINC001560408811
C[C@@H]1CNC(NN)=N1    ZINC000040448186
NNC1=NCCCN1    ZINC000002169333
CN(N)C1=NCCN1    ZINC000100009001
C[C@H]1CNC(NN)=N1    ZINC000040448187
CC(C)=NN=C(N)N    ZINC000005186023
[N-]=[N+]=NCCCCN    ZINC000005113192
CNC[C@H]1CCCN1    ZINC000032218013
C[C@@H]1CN(C)C[C@H]1N    ZINC000101655288
C[C@H]1CN(C)CCN1    ZINC000039409370
CNC[C@@H]1C[C@@H]1CN    ZINC000096509433
CC(C)(C)CC(=N)N    ZINC000082673215
CNC[C@@H]1CCCN1    ZINC000032218012
CN(C)[C@H]1CCNC1    ZINC000020216226
C[C@@H]1CN(C)CCN1    ZINC000039409369
CN(CCN)C1CC1    ZINC000034060327
C[C@@]1(CN)CCNC1    ZINC000034255587
C[C@H]1CCNC[C@@H]1N    ZINC000068577495
C[C@H]1CNCC[C@H]1N    ZINC000026460187
CNC/C=C\CNC    ZINC000004578809
NC[C@@H](N)C1CCC1    ZINC000082707479
CN1CC[C@@](C)(N)C1    ZINC000059756329
CNC[C@@H]1CCNC1    ZINC000026898428
C[C@@H]1CCNC[C@H]1N    ZINC000068577496
C[C@@H]1CNCC[C@H]1N    ZINC000026460183
C[C@H]1CC[C@@H](CN)N1    ZINC000141900210
C[C@@H]1CC[C@@H](N)CN1    ZINC000141178449
NCC[C@@H]1CCNC1    ZINC000078725143
CN1CCC[C@@H](N)C1    ZINC000032445477
CCCNC1CNC1    ZINC000084415735
CCC[C@@H](C)NC=N    ZINC001257307217
CCN1CC[C@H](N)C1    ZINC000033426858
NCC1(N)CCCC1    ZINC000037116237
NCCCN1CCC1    ZINC000034469126
CC[C@H](C)CC(=N)N    ZINC000019089834
CNC1CCNCC1    ZINC000002555313
CC1(C)[C@H](N)C[C@H]1N    ZINC000225754054
C[C@@H]1CC[C@H](N)CN1    ZINC000141178084
CCNCC1CNC1    ZINC000034264459
C[C@@H]1CCNCCN1    ZINC000026896557
NCC[C@@H]1CCCN1    ZINC000013885583
CNC1(CN)CCC1    ZINC000083124656
CN(C)C1(CN)CC1    ZINC000039147338
C[C@@H](N)[C@@H]1CCCN1    ZINC000034343616
NCCNCC1CC1    ZINC000037712837
CN(C)CC1(N)CC1    ZINC000074934389
C[C@@H](N)[C@H]1CCCN1    ZINC000034343618
N[C@H]1CCCC[C@@H]1N    ZINC000038174299
C[C@H]1CC[C@H](N)CN1    ZINC000141178273
CCN[C@@H]1CCNC1    ZINC000022028694
C[C@H]1CCNCCN1    ZINC000026896559
NC1CCC(N)CC1    ZINC000012363435
C[C@H]1CNCC[C@@H]1N    ZINC000026460177
CCC[C@H](C)C(=N)N    ZINC000095942547
CN[C@@H]1CCC[C@@H]1N    ZINC000104594562
CC1CN(CCN)C1    ZINC000086662922
CCC[C@H](C)NC=N    ZINC001257307216
NC[C@@H]1CC[C@H]1CN    ZINC000001606841
CN1CCC(N)CC1    ZINC000001529080
CN(C)[C@@H]1CCNC1    ZINC000020216224
CC1CNCCNC1    ZINC000026896720
CNCCNC1CC1    ZINC000039712241
C[C@@]1(N)CCC[C@@H]1N    ZINC000039406865
CC1(C)C[C@@]1(N)CN    ZINC000256051767
C[C@@H]1CNCC[C@@H]1N    ZINC000026460170
CNC[C@H]1C[C@H]1CN    ZINC000096509436
CC1(N)CCNCC1    ZINC000082046523
C[C@](N)(CN)C1CC1    ZINC000035676909
CC(C)CCC(=N)N    ZINC000019089837
NC[C@H]1CCCCN1    ZINC000038232978
C[C@@H]1NCCN[C@H]1C    ZINC000022033489
CC1(C)[C@H](N)C[C@@H]1N    ZINC000225754025
C[C@@](N)(CN)C1CC1    ZINC000035676908
NC[C@@H]1CCC[C@@H]1N    ZINC000001726308
NC[C@H]1CCC[C@H]1N    ZINC000001726311
CC1(C)CNCCN1    ZINC000023292456
NCCNC1CCC1    ZINC000044481721
C[C@H]1CN(C)C[C@H]1N    ZINC000238855235
CCN1CC[C@@H](N)C1    ZINC000033426857
CN(C)CC1CNC1    ZINC000066340134
C=CCC[C@H](N)CN    ZINC000034762572
CNC[C@H]1CCNC1    ZINC000026898431
C[C@@H](N)[C@@H]1CCNC1    ZINC000085399041
N[C@H]1CCC[C@H](N)C1    ZINC000002026992
NC[C@@H]1CC[C@@H]1CN    ZINC000005848870
C[C@H](N)CN1CCC1    ZINC000108279855
NCCN1CCCC1    ZINC000019230183
C[C@@H]1NCCC[C@H]1N    ZINC000084327103
CNCC1CN(C)C1    ZINC000059821916
CCN1CCNCC1    ZINC000019230111
C[C@@H]1CN[C@H](C)CN1    ZINC000089221476
N[C@H]1CCCCNC1    ZINC000038337176
CCCCCC(=N)N    ZINC000002547304
N[C@@H]1CCCC[C@H]1N    ZINC000038174297
N[C@@H]1CCCNCC1    ZINC000006691891
C[C@H]1CC[C@@H](N)CN1    ZINC000141178622
CC[C@]1(N)CCNC1    ZINC000034730839
CCNC1CN(C)C1    ZINC000076570527
C[C@H]1NCCN[C@@H]1C    ZINC000022033493
C[C@@H]1CNC[C@H]1CN    ZINC000004203698
CCN1CC[C@H]1CN    ZINC000034437973
CNC[C@@H]1C[C@H]1CN    ZINC000096509435
CC[C@@H](C)CC(=N)N    ZINC000019089831
C[C@]1(CN)CCNC1    ZINC000034255585
C[C@]1(CN)CCCN1    ZINC000038514175
NCC1(CN)CCC1    ZINC000005839707
NC[C@@H]1CCCNC1    ZINC000002506576
CC[C@H]1CNCCN1    ZINC000021953239
C[C@H]1NCCC[C@@H]1N    ZINC000084327105
C[C@H]1CNC[C@@H](N)C1    ZINC000087041051
CN[C@@H]1CCC[C@H]1N    ZINC000104594569
NCC[C@H]1CCNC1    ZINC000078725146
CN[C@@H]1CCCNC1    ZINC000095192362
CN[C@H]1CCC[C@@H]1N    ZINC000104594567
C[C@H](N)[C@@H]1CCCN1    ZINC000034343615
NCC1CCNCC1    ZINC000000157589
C[C@H](N)[C@@H]1CCNC1    ZINC000079872829
N[C@@H]1CCC[C@@H](N)C1    ZINC000002026988
CN1CC(CCN)C1    ZINC000082835598
CN1CC[C@](C)(N)C1    ZINC000059756328
CN[C@H]1CCC[C@H]1N    ZINC000104594573
CC[C@H](N)C1CNC1    ZINC000168734214
N[C@@H]1CCCC[C@@H]1N    ZINC000003593790
CNCCN1CCC1    ZINC000078737779
CN1CCC[C@H](N)C1    ZINC000032445478
CN1CCC[C@@H]1CN    ZINC000019737032
C[C@@]1(N)CCCNC1    ZINC000117991440
CN(C)[C@H]1C[C@H](N)C1    ZINC000238300512
C[C@@H]1C[C@@H](N)CCN1    ZINC000026460143
C[C@@H]1CNC[C@@H](C)N1    ZINC000034781150
C[C@]1(N)CCC[C@@H]1N    ZINC000039406864
CC[C@@H]1CNCCN1    ZINC000021953237
C[C@H]1C[C@@H](N)CCN1    ZINC000026460150
CN(C)C[C@H]1CCN1    ZINC000059555396
C[C@H]1CNC[C@H](N)C1    ZINC000087041055
C[C@H]1NCCC[C@H]1N    ZINC000084327101
CC(C)N1CC(N)C1    ZINC000034615857
C[C@H]1CN(C)C[C@@H]1N    ZINC000034191360
NC[C@H]1CC[C@@H]1CN    ZINC000005848947
CN[C@H]1CCCNC1    ZINC000095192363
CCC(CC)/N=C/N    ZINC000168359663
CC[C@@]1(N)CCNC1    ZINC000034730842
C=CCN(C)CCN    ZINC000049804385
C[C@]1(N)CCC[C@H]1N    ZINC000039406866
C[C@@H]1CN[C@@H](C)CN1    ZINC000084317011
C[C@@]1(N)CCC[C@H]1N    ZINC000039406867
C[C@H]1CN[C@@H](C)CN1    ZINC000089221484
C[C@@H]1NCCC[C@@H]1N    ZINC000084327107
C[C@@H]1CN(C)C[C@@H]1N    ZINC000034191358
C[C@@H]1CNC[C@H](N)C1    ZINC000087041057
C[C@H]1CNC[C@@H]1CN    ZINC000004203697
CN1CC[C@H](CN)C1    ZINC000002559669
CN(C)C1CC(N)C1    ZINC000078725007
N[C@@H]1CCC[C@H](N)C1    ZINC000005848558
C[C@@H]1CNC[C@@H](N)C1    ZINC000087041052
NC[C@@H]1CCCCN1    ZINC000038232977
C[C@@H]1CNCCN1C    ZINC000019735485
N[C@@H]1CCCCNC1    ZINC000038337175
C[C@H]1CNCCN1C    ZINC000019735486
C[C@H]1CNC[C@H](C)N1    ZINC000034781149
C[C@@H]1CCN1CCN    ZINC000086662924
N[C@H]1CCCNCC1    ZINC000006691886
C[C@H](N)[C@H]1CCNC1    ZINC000085399044
C[C@H]1CNCCCN1    ZINC000038532789
CNC[C@H]1C[C@@H]1CN    ZINC000096509434
NC[C@H](N)C1CCC1    ZINC000082707480
CN[C@H]1CCN(C)C1    ZINC000020357611
N[C@H]1CC[C@@H](N)CC1    ZINC000100009660
C[C@@H]1CNC[C@H](C)N1    ZINC000038193751
NC[C@H]1CCCNC1    ZINC000002506577
NC[C@H]1CCC[C@@H]1N    ZINC000001726310
C[C@@H](N)CN1CCC1    ZINC000108279857
N[C@H]1CC[C@H](N)CC1    ZINC000100003503
C[C@@H]1CNCCCN1    ZINC000038532787
NCC[C@H]1CCCN1    ZINC000003786629
C[C@H]1NCCN[C@H]1C    ZINC000019361512
C[C@H]1CCN1CCN    ZINC000086662925
CC1(C)[C@@H](N)C[C@@H]1N    ZINC000225753999
CN(C)C1(C)CNC1    ZINC000034384385
CN1CCCNCC1    ZINC000019230146
C=CCC[C@@H](N)CN    ZINC000034762576
C[C@H]1CNC[C@H]1CN    ZINC000004203699
C[C@H](N)[C@H]1CCCN1    ZINC000034343617
NC[C@@H]1CCC[C@H]1N    ZINC000001726309
C1CNCCCNC1    ZINC000020217000
CN1CC[C@@H](CN)C1    ZINC000012404775
C[C@H]1NCC[C@H]1CN    ZINC000086272759
CCN1CC(CN)C1    ZINC000084988046
C[C@@H](N)[C@H]1CCNC1    ZINC000085399046
CCC[C@@H](C)C(=N)N    ZINC000095942546
C[C@@H]1C[C@@H](CN)CN1    ZINC000104587122
CN(C)[C@H]1C[C@@H](N)C1    ZINC000100446507
C[C@]1(N)CCCNC1    ZINC000117991448
CC[C@@H](N)C1CNC1    ZINC000168734121
CC1(C)C[C@]1(N)CN    ZINC000256051766
CCN(C)C1CNC1    ZINC000054931400
C[C@@H]1CCNC[C@@H]1N    ZINC000068577493
CN(C)C[C@@H]1CCN1    ZINC000059555394
CN1CCC[C@H]1CN    ZINC000019737033
CCN1CC(C)(N)C1    ZINC000084354551
C[C@@H]1C[C@H](N)CCN1    ZINC000026460156
CCN[C@H]1CCNC1    ZINC000022028698
C[C@H]1C[C@H](N)CCN1    ZINC000026460162
CCN1CC[C@@H]1CN    ZINC000034437971
CN[C@@H]1CCN(C)C1    ZINC000020357609
CC(C)(N)C1CNC1    ZINC000146375840
C=C(C)CNCCN    ZINC000019364937
C[C@@H]1CNC[C@@H]1CN    ZINC000004203696
[CH2]CCN[C@@H](C)CC    ZINC000145174156
[CH2]CCN[C@H](C)CC    ZINC000145174354
Cc1coc(=S)[nH]1    ZINC000001870618
OCc1cncs1    ZINC000002527712
O=C1CSC=CN1    ZINC000003846684
Cc1csc(=O)[nH]1    ZINC000004204717
NC1=CC(=O)CS1    ZINC000091366349
Cc1c[nH]c(=O)s1    ZINC000039278052
Cc1nsc(N)n1    ZINC000008652409
Nc1csc(N)n1    ZINC000015863137
ClCc1ccc[nH]1    ZINC000088189671
CS/C(N)=N/C#N    ZINC000017024973
CSc1cn[nH]n1    ZINC000002507540
NCc1nncs1    ZINC000002548452
Cn1cn[nH]c1=S    ZINC000004529133
Cc1nc(S)n[nH]1    ZINC000005764944
CNc1ncns1    ZINC000078730542
NCc1csnn1    ZINC000036901782
N=C1CSC(N)=N1    ZINC000012359944
Cn1nc[nH]c1=S    ZINC000003624038
CN/C(S)=N/C#N    ZINC000012243856
CSc1ncn[nH]1    ZINC000003165681
Fc1cncc(F)c1    ZINC000002529895
Cc1nc(N)ns1    ZINC000039190126
Fc1ccncc1F    ZINC000002599070
Cc1nnc(N)s1    ZINC000008615005
Cc1nnsc1N    ZINC000078724349
CNc1nncs1    ZINC000039188397
C[C@@H]1NC(=O)OC1=O    ZINC000060273598
O=C1C[C@@H](O)C(=O)N1    ZINC000059636951
O=C(O)[C@@H]1CNC1=O    ZINC000106843864
O=C1CCNC(=O)O1    ZINC000100172593
NC1=C(O)COC1=O    ZINC000104567466
O=C1COC(=O)CN1    ZINC000002028750
O=C1COCC(=O)N1    ZINC000001622465
C[C@H]1OC(=O)NC1=O    ZINC000038433618
C[C@H]1NC(=O)OC1=O    ZINC000060273595
O=C1C[C@H](O)C(=O)N1    ZINC000112937024
NC(=O)/C=C\C(=O)O    ZINC000012362022
C[n+]1ccsc1N    ZINC000001083872
N[C@@H]1CC(=O)OC1=O    ZINC000100005094
O=C(O)[C@H]1CC(=O)N1    ZINC000004977730
C[C@@H]1OC(=O)NC1=O    ZINC000038433619
NC(=O)/C=C/C(=O)O    ZINC000000901052
O=C(O)[C@@H]1CC(=O)N1    ZINC000004977734
O=C(O)[C@H]1CNC1=O    ZINC000106843862
Cc1c(N)no[n+]1[O-]    ZINC000001082447
COc1nnc(N)o1    ZINC000003173283
O=NN1CCNC1=O    ZINC000004808164
NN1C(=O)CNC1=O    ZINC000006613373
Cn1[nH]c(=O)[nH]c1=O    ZINC000006072277
Nc1nonc1CO    ZINC000032617185
Nc1nnc(CO)o1    ZINC000083267272
O=NN1CCC(=O)N1    ZINC000004089820
NN1CC(=O)NC1=O    ZINC000004206650
Cn1c(=O)[nH][nH]c1=O    ZINC000006072207
COc1nonc1N    ZINC000000967422
O=C1NCNC(=O)N1    ZINC000001709410
OCc1nnc(O)[nH]1    ZINC000034327562
N=CNC(=O)C(N)=O    ZINC001142934509
NCc1noc(O)n1    ZINC000082164575
COc1n[nH]c(=O)[nH]1    ZINC000022013424
FCCn1cncn1    ZINC000087777380
NNc1nonc1N    ZINC000005344148
Cn1cc(N)c(F)n1    ZINC000218733595
S=C1CCCCN1    ZINC000005460803
Nc1cnn(CF)c1    ZINC000256053531
NC1=NNC(=O)NN1    ZINC000038700913
C1NCC12CSC2    ZINC000095348318
NC(=S)C1CCC1    ZINC000044960021
[N-]=[N+]=NC/C(N)=N\O    ZINC000016940978
C1CC2(CNC2)S1    ZINC000095628903
C#CCSCCN    ZINC000001854449
NC(=S)CC1CC1    ZINC000036765346
COC(=O)NC1CC1    ZINC000002168548
C=C(C)C(=O)NCO    ZINC000001641091
C[C@@H]1C[C@H](N)C(=O)O1    ZINC000057211590
NC(=O)[C@@H]1C[C@H]1CO    ZINC000096509330
O=C1CC[C@@H](O)CN1    ZINC000016697984
COC(=O)[C@@H]1CCN1    ZINC000012650103
C[C@@]1(O)CNC(=O)C1    ZINC000004276906
CC(=O)NC[C@H]1CO1    ZINC000039365493
CO[C@@H]1CCC(=O)N1    ZINC000005998163
O=C1NCC[C@@H]1CO    ZINC000039269932
CO[C@H]1CNC(=O)C1    ZINC000084230427
C[C@@]1(C(=O)O)CCN1    ZINC000146685735
C[C@@H]1NC[C@@H]1C(=O)O    ZINC000139104653
CCC(=O)CC(N)=O    ZINC000022009882
CO[C@@H]1CNC(=O)C1    ZINC000084230431
O=C1NCCC[C@H]1O    ZINC000004786906
C[C@@H]1NC(=O)O[C@H]1C    ZINC000006066881
COC(=O)/C=C/CN    ZINC000034235393
N[C@@H]1CC[C@@H]1C(=O)O    ZINC000001606875
O=C1CC[C@H](O)CN1    ZINC000016697986
C[C@@H]1OCCNC1=O    ZINC000039647943
NC(=O)[C@@H](O)C1CC1    ZINC000050977588
C[C@@H]1CNC(=O)CO1    ZINC000095634894
NC[C@H]1C[C@@H]1C(=O)O    ZINC000004202476
N[C@@H]1COCC(=O)C1    ZINC000084310361
C=CCNC(=O)OC    ZINC000001716624
O=C1CCOCCN1    ZINC000002583441
O=C(O)C[C@H]1CCN1    ZINC000049853526
N[C@@H](C(=O)O)C1CC1    ZINC000004204159
C=CCNCC(=O)O    ZINC000001713579
C=C(C)NCC(=O)O    ZINC000100977380
C[C@]1(O)CNC(=O)C1    ZINC000004276907
NC1CC(C(=O)O)C1    ZINC000003647583
CC[C@H]1N[C@H]1OC=O    ZINC000095862945
O=C(O)CNC1CC1    ZINC000013512716
CC[C@@H]1N[C@H]1OC=O    ZINC000095862946
NC1(C(=O)O)CCC1    ZINC000003995578
O=C1CC[C@H](CO)N1    ZINC000004202342
C[C@@H]1NC[C@H]1C(=O)O    ZINC000139104399
CC(=O)C(N)C(C)=O    ZINC000001570956
N[C@H]1COCCC1=O    ZINC000082411747
NC(=O)[C@@H]1C[C@@H]1CO    ZINC000096509329
C=CCOCC(N)=O    ZINC000043639325
CC1(C)O[C@@H]1C(N)=O    ZINC000002037847
NC[C@@H]1CCOC1=O    ZINC000088189532
C=C[C@H](C)OC(N)=O    ZINC000001664859
O=C1C[C@@H](CO)CN1    ZINC000034513998
NC(=O)[C@H]1C[C@@H](O)C1    ZINC001290065435
NC[C@@H]1CCC(=O)O1    ZINC000013354050
CN[C@@H]1COC(=O)C1    ZINC000038339203
CC[C@@H]1COC(=O)N1    ZINC000004783278
C[C@H]1NC(=O)O[C@@H]1C    ZINC000006031814
O=C(O)[C@H]1CCNC1    ZINC000004202415
C=C[C@@H](N)CC(=O)O    ZINC000072481791
NC(=O)C1(CO)CC1    ZINC000029865950
O=C(O)CC1CNC1    ZINC000036419596
CC1(C(N)=O)COC1    ZINC000146929613
C[C@H]1CNC(=O)CO1    ZINC000095634895
CC(=O)CNC(C)=O    ZINC000002528183
CNC1(C(=O)O)CC1    ZINC000001647034
CC1(C)O[C@H]1C(N)=O    ZINC000001689414
N[C@@H]1CC[C@H]1C(=O)O    ZINC000001606876
O=C(O)[C@@H]1CCCN1    ZINC000000895360
CCOC(=O)/C=C\N    ZINC000201574377
NC(=O)COC1CC1    ZINC000713297272
C=CCOC(=O)NC    ZINC000039268583
C[C@H]1NC(=O)O[C@H]1C    ZINC000006031702
O=C1COCCCN1    ZINC000039204179
O=C1CC[C@@H](CO)N1    ZINC000004202249
O=C(CO)NC1CC1    ZINC000011638813
C[C@H]1C[C@@]1(N)C(=O)O    ZINC000013516577
CN[C@H]1COC(=O)C1    ZINC000038339205
CC[C@H]1N[C@@H]1OC=O    ZINC000095862947
COC(=O)/C=C(/C)N    ZINC000084843286
C1NC[C@@H]2OCO[C@H]12    ZINC000104619772
NC(=O)CC1COC1    ZINC000116880758
C[C@@H]1C[C@@H](C(=O)O)N1    ZINC000001580702
NC(=O)[C@H]1CCOC1    ZINC000044676085
CC(=O)NC[C@@H]1CO1    ZINC000039365492
C[C@@H]1CCNC(=O)O1    ZINC000005606770
