# Supplementary material for: Implementing a Scoring Function Based on Interaction Fingerprint for Autogrow4: Protein Kinase CK1δ as a Case Study
Source: Front Mol Biosci. 2022 Jul 7;9:909499. doi: 10.3389/fmolb.2022.909499 (PMC9301033; doi:10.3389/fmolb.2022.909499)
Supplement: Supplementary file 1 [file DataSheet1.ZIP › autogrow4-4.0.3/autogrow/operators/mutation/smiles_click_chem/reaction_libraries/click_chem_rxns/complementary_mol_dir/Alkene_clickchem.smi]

C#CC=C    ZINC000250534029
C=CC#N    ZINC000000901212
C=CC=C    ZINC000071775431
[CH2]C(=C)C    ZINC000256108915
C=C[CH-]C    ZINC000256206785
C=CC[CH2-]    ZINC000253629651
C=CC=O    ZINC000000897143
C=C(C)C    ZINC000059940055
C/C=C/C    ZINC000071771985
C/C=C\C    ZINC000215831272
C=CCC    ZINC000096328298
C=CCN    ZINC000017654097
C=COC    ZINC000095793384
C=CCO    ZINC000000901213
C/C=C/F    ZINC000088242651
C=CCF    ZINC000001845666
C=C(C)F    ZINC000002003773
C/C=C\F    ZINC000100071169
C=C(F)F    ZINC000040454360
F/C=C/F    ZINC000095707752
F/C=C\F    ZINC000095682148
C#C/C=C/C    ZINC000002528320
C#CCC=C    ZINC000002579238
C#CC(=C)C    ZINC000001238570
C#C/C=C\C    ZINC000078073408
C/C=C/C#N    ZINC000001645020
C=C(C)C#N    ZINC000001571157
C/C=C\C#N    ZINC000005023934
C=CCC#N    ZINC000001641012
C=C/C=C\C    ZINC000071775428
C=C/C=C/C    ZINC000001699364
C=CCC=C    ZINC000001699365
C=CC1CC1    ZINC000078675516
C=CC(=C)C    ZINC000001699876
C=CN=C=O    ZINC000002509860
C=CC(C)=O    ZINC000001680420
C=C[C@H]1CO1    ZINC000005226552
C=COC=C    ZINC000002012764
C=C[C@@H]1CO1    ZINC000002040168
C/C=C/C=O    ZINC000001686876
C/C=C\C=O    ZINC000004726476
C=C(C)C=O    ZINC000001586526
C=CCC=O    ZINC000001530355
C=CC(=N)N    ZINC000001723229
CC=C(C)C    ZINC000001699503
C=CCCC    ZINC000002013500
C=CC(C)C    ZINC000002012842
C/C=C/CC    ZINC000001586299
C/C=C\CC    ZINC000054962116
C=C(C)CC    ZINC000001698512
N/C=C/C=O    ZINC000039369735
C=CNC=O    ZINC000002572121
N/C=C\C=O    ZINC000100257156
C=CC(N)=O    ZINC000000901075
C=C[C@H](C)N    ZINC000034115094
C=C(C)CN    ZINC000001664996
C/C=C\CN    ZINC000039252775
C=CCNC    ZINC000001845915
C=CCCN    ZINC000001532501
C/C=C/CN    ZINC000002016335
CC/C=C/N    ZINC000104564038
C=C[C@@H](C)N    ZINC000034593547
C=COC=O    ZINC000001586655
C=CC(=O)O    ZINC000000895281
C=CB(O)O    ZINC000169956880
C=C[C@H](C)O    ZINC000002034518
C/C=C/OC    ZINC000002386353
C/C=C\OC    ZINC000031362109
C/C=C\CO    ZINC000012358664
C=CCCO    ZINC000001530356
C=COCC    ZINC000001586657
C=C(C)CO    ZINC000001661231
C=C(C)OC    ZINC000002041033
C=CCOC    ZINC000001845913
C/C=C/CO    ZINC000001758744
C=C[C@@H](C)O    ZINC000001758745
C=CCNN    ZINC000019168383
C=C[N+](=O)[O-]    ZINC000005194331
C=C(N)OC    ZINC000100345831
C=CCON    ZINC000001716621
C=C(N)NN    ZINC000100039245
NC=C(N)N    ZINC000100320758
C=CSC    ZINC000100053814
C=CCS    ZINC000060274334
C=C(C)CF    ZINC000079277634
C=CCCF    ZINC000059456659
C=C(F)CN    ZINC000066348017
C=C(C)Cl    ZINC000002034768
C/C=C\Cl    ZINC000073370888
C=CCCl    ZINC000001577258
C/C=C/Cl    ZINC000001693304
C#C/C=C/C#C    ZINC000111333236
C=C(F)CO    ZINC000005192546
N#C/C=C\C#N    ZINC000013533902
N#C/C=C/C#N    ZINC000004712488
F/C=C/CF    ZINC000071790167
CC=C(F)F    ZINC000071790147
C=C(F)Cl    ZINC000095707871
F/C=C\Cl    ZINC000095707869
F/C=C/Cl    ZINC000100036067
C=CC#CCC    ZINC000002564049
C=C/C=C\C=C    ZINC000078108232
C=CCC#CC    ZINC000081145109
C=C/C=C/C=C    ZINC000001592588
C#CCC(=C)C    ZINC000136310731
C=C(C)C#CC    ZINC000002390349
C#CCCC=C    ZINC000002528304
C=CCCC#N    ZINC000002034589
CC/C=C/C#N    ZINC000002012972
CC(C)=CC#N    ZINC000001756010
C/C=C(/C)C#N    ZINC000002035672
C=C[C@H](C)C#N    ZINC000002018407
C/C=C/CC#N    ZINC000002037705
CC/C=C\C#N    ZINC000013525896
C=C(C)CC#N    ZINC000001635623
C=C[C@@H](C)C#N    ZINC000002018408
C/C=C(\C)C#N    ZINC000001676639
FC=C(F)F    ZINC000057989955
C=C/C=C/C=O    ZINC000001692349
C#C[C@H](O)C=C    ZINC000012363481
C#C[C@@H](O)C=C    ZINC000012363479
C=CC(=O)C=C    ZINC000095081762
C#C/C=C/CO    ZINC000001667503
C=C/C=C\C=O    ZINC000004758198
C#C/C=C\CO    ZINC000017299191
C/C(N)=C\C#N    ZINC000100006488
C=CCNC#N    ZINC000039203409
C/C(N)=C/C#N    ZINC000016034387
C=C(C)C1CC1    ZINC000001680773
C=CC/C=C/C    ZINC000001601383
C=C/C(C)=C/C    ZINC000002037737
C=CCC1CC1    ZINC000081914283
C/C=C/C=C\C    ZINC000072099260
C=C(C)C(=C)C    ZINC000001648160
C=CC=C(C)C    ZINC000002040181
C=C(C)/C=C/C    ZINC000001713179
C=C/C=C/CC    ZINC000002006406
C=C/C=C\CC    ZINC000071875376
C/C=C/C=C/C    ZINC000001699550
C=CC(=C)CC    ZINC000002026906
C=CC/C=C\C    ZINC000057988933
C=C/C(C)=C\C    ZINC000002037738
C=CC(C)C=C    ZINC000002015890
C=CCC(=C)C    ZINC000002031170
C=CCCC=C    ZINC000001690408
C=C(C)/C=C\C    ZINC000083333146
N#C/C=C\CO    ZINC000038258318
CO/C=C/C#N    ZINC000002584614
C=CCN=C=O    ZINC000001627092
CO/C=C\C#N    ZINC000033362792
N#CC=C(N)N    ZINC000100047252
C=CCN=[N+]=[N-]    ZINC000032181558
C/C=C\C=C\N    ZINC000080725658
C=CC1CNC1    ZINC000169288216
O/C=C/C1CC1    ZINC000261494434
C=C/C=C/OC    ZINC000001648514
CC(C)=CC=O    ZINC000100006189
C=CC(=C)OC    ZINC000001753295
CC/C=C\C=O    ZINC000013516251
C/C=C/C(C)=O    ZINC000005227717
C/C=C\C(C)=O    ZINC000100075996
C=CCOC=C    ZINC000001693372
C=CC(=O)CC    ZINC000001574309
C=CCCC=O    ZINC000002038899
C=CC(O)C=C    ZINC000001845568
C=C(C=O)CC    ZINC000001845569
C=C[C@]1(C)CO1    ZINC000002044857
C=C(C)C(C)=O    ZINC000001608904
CC/C=C/C=O    ZINC000002031161
C/C=C(\C)C=O    ZINC000001577193
C=C[C@@]1(C)CO1    ZINC000001679929
C/C=C(/C)C=O    ZINC000002039911
C/C=C\NC=N    ZINC000148942116
C=CCC(=N)N    ZINC000001433223
C=CC(C)(C)C    ZINC000001699504
C/C=C(\C)CC    ZINC000001699373
C=C[C@H](C)CC    ZINC000001699371
C/C=C(/C)CC    ZINC000057989981
C=C(C)CCC    ZINC000001699370
C=CCC(C)C    ZINC000001706701
C/C=C\C(C)C    ZINC000057990234
CC/C=C\CC    ZINC000057988965
C/C=C/CCC    ZINC000001699507
C=C(C)C(C)C    ZINC000001699368
C=C(CC)CC    ZINC000001699505
C=CCCCC    ZINC000001699506
C=C[C@@H](C)CC    ZINC000002031175
CC/C=C/CC    ZINC000001699509
CC(C)=C(C)C    ZINC000001699369
CCC=C(C)C    ZINC000001699372
C/C=C/C(C)C    ZINC000001699375
C/C=C\CCC    ZINC000049952253
CC(=O)/C=C\N    ZINC000017823645
C/C(C=O)=C/N    ZINC000100413154
C=C(C)C(N)=O    ZINC000001608589
CC(=O)/C=C/N    ZINC000100051407
C=CC(=O)NC    ZINC000002039804
C/C=C\C(N)=O    ZINC000008603167
C=CCC(N)=O    ZINC000002525865
C=CCNC=O    ZINC000001713851
C/C=C/C(N)=O    ZINC000001718595
C=C(C)/C=N/O    ZINC000013508699
C=CNC(C)=O    ZINC000002572120
C/C(C=O)=C\N    ZINC000002380560
C=C(C)/C=N\O    ZINC000100585995
C/C(N)=C\C=O    ZINC000016035265
CC(C)=CCN    ZINC000001713198
C=C(C)CNC    ZINC000002563335
C=CCCNC    ZINC000039271917
CC/C=C/CN    ZINC000034497186
C=C(C)[C@@H](C)N    ZINC000039218601
C/C=C\CCN    ZINC000095913005
CC/C=C\CN    ZINC000088189603
C=CC(C)(C)N    ZINC000005355873
C=C[C@@H](N)CC    ZINC000006411885
C=CCCCN    ZINC000032182223
C=C[C@H](N)CC    ZINC000001691445
C=C(C)CCN    ZINC000002565880
C=CC[C@@H](C)N    ZINC000034175987
C/C=C/[C@H](C)N    ZINC000039408446
C=C[C@@H](C)NC    ZINC000034241198
C/C=C/[C@@H](C)N    ZINC000039408445
C=CCNCC    ZINC000001727828
C=CCN(C)C    ZINC000001665000
C=CC[C@H](C)N    ZINC000034175986
CC(C)=C(C)N    ZINC000100005940
C=C[C@H](C)NC    ZINC000034241197
C=C(CC)CN    ZINC000059409873
C=C(C)[C@H](C)N    ZINC000039218600
C/C=C/CCN    ZINC000044396512
CC(=O)/C=C\O    ZINC000101355101
C/C=C\C(=O)O    ZINC000004771412
C=COC(C)=O    ZINC000001586656
C=CC(=O)CO    ZINC000114492596
C=C(C)C(=O)O    ZINC000001683524
C=CC(=O)OC    ZINC000001608901
CO/C=C\C=O    ZINC000083290884
C/C=C/C(=O)O    ZINC000000901132
CC(=O)/C=C/O    ZINC000100631854
C=CCC(=O)O    ZINC000000896038
C=CCOC=O    ZINC000001680373
CO/C=C/C=O    ZINC000002037688
C=CCB(O)O    ZINC000195885132
C=CNC(N)=O    ZINC000002572123
C=CC(=O)NN    ZINC000039207377
C=C(C)B(O)O    ZINC000169746012
C/C=C\B(O)O    ZINC000169876993
C/C=C/B(O)O    ZINC000169747387
C=CC[C@H](C)O    ZINC000001692450
C/C=C(/C)CO    ZINC000002037669
C=C(CC)CO    ZINC000038665022
C/C=C\OCC    ZINC000016892512
C=COCCC    ZINC000001845732
C=C(C)[C@H](C)O    ZINC000002015849
C/C=C\[C@@H](C)O    ZINC000013549965
C=C(C)COC    ZINC000032151186
C=C(C)[C@@H](C)O    ZINC000002015850
C=CCCOC    ZINC000001769413
C/C=C/CCO    ZINC000001845733
C=C[C@H](O)CC    ZINC000001692449
C=C[C@@H](C)CO    ZINC000006020791
C/C=C/OCC    ZINC000001693281
CC/C=C\CO    ZINC000005224689
C/C=C(\C)CO    ZINC000002037668
C/C=C/[C@@H](C)O    ZINC000002039431
C=CC(C)(C)O    ZINC000001733761
C=C(C)CCO    ZINC000001712065
C=CCCCO    ZINC000001632700
C=C[C@H](C)CO    ZINC000002539288
C=C(C)OCC    ZINC000002563426
CC(C)=CCO    ZINC000000897129
C=CCOCC    ZINC000002034774
C=C[C@@H](C)OC    ZINC000032218576
C=COC(C)C    ZINC000002040180
C=C[C@H](C)OC    ZINC000032218575
C=CC[C@@H](C)O    ZINC000002031653
C/C=C/[C@H](C)O    ZINC000002039433
CC/C=C/CO    ZINC000006661425
COC=C(C)C    ZINC000032218568
C/C=C\CCO    ZINC000031297787
C/C=C\[C@H](C)O    ZINC000013549968
C=C[C@@H](O)CC    ZINC000002034403
C=C(C)CNN    ZINC000019171867
NC/C=C\CN    ZINC000005663589
C=C(CN)CN    ZINC000104558157
NC/C=C/CN    ZINC000005112522
CN(C)/C=C/N    ZINC000100202799
C=C[N+](C)(C)C    ZINC000001686874
C=C(Cl)C#N    ZINC000001603500
C=COC(N)=O    ZINC000001720047
C/C=C/[N+](=O)[O-]    ZINC000021304285
C/C=C\[N+](=O)[O-]    ZINC000082411897
C=CC[N+](=O)[O-]    ZINC000005157904
C=C(C)[N+](=O)[O-]    ZINC000005195274
C=C[C@H](N)CO    ZINC000012648236
C=C[C@@H](C)ON    ZINC000039325655
NC/C=C/CO    ZINC000034121566
C=C[C@H](C)ON    ZINC000039325653
C=C[C@@H](N)CO    ZINC000012648241
C=C[C@H](O)CN    ZINC000002048376
C/C(O)=C/CN    ZINC000146126645
C=COCCN    ZINC000002386848
C=C(C)CON    ZINC000039238182
C=C[C@@H](O)CN    ZINC000001665377
C=CCCON    ZINC000034222925
C=CC(=C)Cl    ZINC000001561508
C=CCSC    ZINC000002015871
C/C=C\SC    ZINC000033840591
C=C(C)CS    ZINC000039363489
C=CSCC    ZINC000001581199
C=C(C)C(=O)F    ZINC000002572117
C/C=C/SC    ZINC000005132894
OC/C=C\CO    ZINC000005225095
C=COCCO    ZINC000002031158
C=C(OC)OC    ZINC000002528348
OC/C=C/CO    ZINC000005112523
O/C=C/CCO    ZINC000100329703
CO/C=C\OC    ZINC000004712486
C=C(CO)CO    ZINC000002545333
C=C[C@@H](O)CO    ZINC000002040447
C/C=C/C(O)O    ZINC000033802096
C=C[C@H](O)CO    ZINC000002040446
CO/C=C/OC    ZINC000013410577
CC(C)=C(C)F    ZINC000064220187
C=CC(=O)Cl    ZINC000001609475
O=C/C(F)=C/O    ZINC000002524735
O=C/C(F)=C\O    ZINC000100043366
C=C(F)C(=O)O    ZINC000002573960
C/C=C(/C)Cl    ZINC000072099231
C=C[C@H](C)Cl    ZINC000002034737
CC/C=C/Cl    ZINC000002037807
C/C=C(\C)Cl    ZINC000002242617
C=CCCCl    ZINC000002040172
C=C[C@@H](C)Cl    ZINC000001690064
C=C(C)CCl    ZINC000001683469
C/C=C/CCl    ZINC000002034592
CC/C=C\Cl    ZINC000083310090
CC(C)=CCl    ZINC000002036753
C=C(Cl)CC    ZINC000002004834
C/C=C\CCl    ZINC000071789415
C/C=C(\F)CO    ZINC000095611790
NC/C=C/Cl    ZINC000090587338
C=C(Cl)CN    ZINC000095914967
NC/C=C\Cl    ZINC000034865797
C=C[C]1[CH][CH][CH][CH]1    ZINC000100039791
C=C(Cl)CO    ZINC000001562139
C=C(CF)CF    ZINC000114155180
CCC=C(F)F    ZINC000002525127
CC=C(C#N)C#N    ZINC000001627198
C=CCC(F)F    ZINC000080541772
C=CC1=CC=CC1    ZINC000071603357
N#CC(C#N)=CN    ZINC000100451664
C/C=C/C=C/C#N    ZINC000002584527
C=C(C#N)C1CC1    ZINC000167244900
N#C/C=C/C1CC1    ZINC000051690995
N#C/C=C\C1CC1    ZINC000095918771
C/C=C/C=C\C#N    ZINC000015274132
C/C(F)=C/Cl    ZINC000064370185
C=C(Cl)CF    ZINC000063146279
C=C(F)CCl    ZINC000002383138
OCC=C(F)F    ZINC000094986132
N#CC(C#N)=CO    ZINC000100071531
C=Cc1ccoc1    ZINC000005158062
C=Cc1ccco1    ZINC000002003979
C=Cn1cccn1    ZINC000033944376
C=Cc1ccn[nH]1    ZINC000032240390
C=Cn1ccnc1    ZINC000008294952
C=Cc1cnc[nH]1    ZINC000013284960
C=CCC#CCC    ZINC000002579210
C=CC#CCCC    ZINC000002579220
C#CCCCC=C    ZINC000002556445
C#C/C=C\C(C)C    ZINC000111350330
C#CC/C(C)=C/C    ZINC000137863350
C=C(C)C#CCC    ZINC000002390369
C=C/C=C\CC=C    ZINC000079465610
C#C/C=C/C(C)C    ZINC000071786766
C#CCC=C(C)C    ZINC000137412608
C=C/C=C/CC=C    ZINC000001601389
C=C[B-](F)(F)F    ZINC000169743361
C=Cn1ccnn1    ZINC000113290214
C=Cn1cncn1    ZINC000001083359
C=C(C)CCC#N    ZINC000002557576
CC(C)=CCC#N    ZINC000002557575
C/C=C(\C#N)CC    ZINC000075516926
C=CCCCC#N    ZINC000002539655
C=C(C#N)C(C)C    ZINC000096331002
C#CCNCC=C    ZINC000019735309
C=C(C)[CH]C(=C)C    ZINC001501010216
C=C(Cl)Cl    ZINC000008437654
Cl/C=C/Cl    ZINC000017263645
Cl/C=C\Cl    ZINC000008220708
F/C=C(/F)CF    ZINC000097436559
C=C(F)C(F)F    ZINC000064370169
F/C=C\C(F)F    ZINC000094986125
F/C=C(\F)CF    ZINC000071790188
FCC=C(F)F    ZINC000064370171
F/C=C/C(F)F    ZINC000060117788
C=CC(F)(F)F    ZINC000002031461
N#C/C=C/C(N)=O    ZINC000005409898
N#C/C=C\C(N)=O    ZINC000017284976
C=Cc1nn[nH]n1    ZINC000005426787
C=Cn1cnnn1    ZINC000022000920
C/C=C/C=C/C=O    ZINC000001733897
C/C=C/C=C\C=O    ZINC000013540493
C#C[C@@](C)(O)C=C    ZINC000002045497
C#CCOCC=C    ZINC000034604503
C#C/C(C)=C\CO    ZINC000001851031
C#C[C@](C)(O)C=C    ZINC000001676475
C=CC(=O)C1CC1    ZINC000032183923
C=CCC#CCO    ZINC000034115098
C#C/C(C)=C/CO    ZINC000033842290
C=CC1CC(=O)C1    ZINC000117937237
C=C(C#N)N(C)C    ZINC000002525659
C=CCNCC#N    ZINC000020033611
CN(C)/C=C\C#N    ZINC000005082665
CN(C)/C=C/C#N    ZINC000001716566
C/C=C/C(C)=C/C    ZINC000002569760
C=C/C=C\C(C)C    ZINC000083260353
C=CC(C)(C)C=C    ZINC000002528271
C=C(C)C=C(C)C    ZINC000001713178
C=CC/C(C)=C/C    ZINC000002564165
C/C=C\C=C\CC    ZINC000077952754
C=C(C)CC(=C)C    ZINC000002528305
C/C=C/C=C\CC    ZINC000077952756
C=C[C@@H](C)C(=C)C    ZINC000002563334
C/C=C\C=C/CC    ZINC000077952752
C=CCCCC=C    ZINC000002032782
C=CCC=C(C)C    ZINC000001845737
C=C[C@H](C)C(=C)C    ZINC000091363832
C/C=C/C=C/CC    ZINC000001601385
C=CC[C@H](C)C=C    ZINC000002568008
C=CCCC(=C)C    ZINC000001693944
C/C=C/C(C)=C\C    ZINC000083333150
C=CC1CCCC1    ZINC000001699380
C=C/C=C/C(C)C    ZINC000083260355
C/C=C(\C)C1CC1    ZINC000105027094
C=CCC1CCC1    ZINC000080479601
C=CCC/C=C/C    ZINC000001609489
C=CC[C@@H](C)C=C    ZINC000001609503
CC(C)=CC1CC1    ZINC000080907014
C=C(C)CC1CC1    ZINC000196383314
C=CC/C(C)=C\C    ZINC000082038479
N#C/C=C/C(=O)O    ZINC000034406680
C=C(C#N)C(=O)O    ZINC000002018656
CC/C(O)=C\C#N    ZINC000200131226
C/C=C\[C@@H](O)C#N    ZINC000085546996
C=C(C)[C@H](O)C#N    ZINC000097972923
C/C=C/[C@@H](O)C#N    ZINC000085547000
C=CC1=NCCO1    ZINC000032213758
C/C=C\[C@H](O)C#N    ZINC000085546990
C/C=C/[C@H](O)C#N    ZINC000085546993
CC(C)=CN=C=O    ZINC000096034499
N#CC/C=C\CO    ZINC000137050268
COC/C=C\C#N    ZINC000212026179
COC/C=C/C#N    ZINC000034251201
CCO/C=C\C#N    ZINC000004539218
CCO/C=C/C#N    ZINC000001641626
C=C[C@H]1CC(=O)N1    ZINC000005426776
C=C[C@@H]1CC(=O)N1    ZINC000005051749
C=C(C)[C@@H](O)C#N    ZINC000097972924
C=CCN1CCC1    ZINC000032182869
C=CCNC1CC1    ZINC000041582506
C=C[C@H]1CCCN1    ZINC000059659373
C/C=C/C=C/CN    ZINC000034236211
C=C[C@H]1CCNC1    ZINC000032302125
C=CCC1(N)CC1    ZINC000141780492
NC/C=C/C1CC1    ZINC000069049684
C=C[C@@H]1CCNC1    ZINC000034370809
C=CC[C@@H]1CCN1    ZINC000168089279
NC/C=C\C1CC1    ZINC000214918023
C=C/C=C/CCN    ZINC000034119873
C/C=C\C1(N)CC1    ZINC000211454253
C=CC[C@H]1CCN1    ZINC000168089386
C=CCC1CNC1    ZINC000116364512
C=C[C@@H]1CCCN1    ZINC000059659371
C=CCNCC=C    ZINC000001577263
C/C=C/C1(N)CC1    ZINC000083295326
F/C=C(/F)Cl    ZINC000064220207
FC(F)=CCl    ZINC000040135789
F/C=C(\F)Cl    ZINC000071790032
C=COC(=O)C=C    ZINC000001680391
C=C/C=C\C(=O)O    ZINC000013543687
C=C/C=C/C(=O)O    ZINC000001747122
C=CCOCC=C    ZINC000001683669
C=CC(C=C)OC    ZINC000039391002
C=CCC(=O)CC    ZINC000012359419
C=CC[C@H](C)C=O    ZINC000014592827
CC/C=C/C(C)=O    ZINC000002031166
CC(=O)C=C(C)C    ZINC000100019800
CC/C=C/CC=O    ZINC000001843472
C=C/C=C/CCO    ZINC000033823269
C=CC(=O)C(C)C    ZINC000001995273
C=CCCCC=O    ZINC000001845730
CC/C=C(\C)C=O    ZINC000001699996
C/C=C(/C)C(C)=O    ZINC000002036684
C=CCOC1CC1    ZINC000059692442
CC(C)/C=C\C=O    ZINC000017284647
C=C[C@@H](O)C1CC1    ZINC000002385560
OC/C=C/C1CC1    ZINC000086209933
C/C=C/C=C/CO    ZINC000002041062
C/C=C\C(=O)CC    ZINC000100155092
CC(C)/C=C/C=O    ZINC000001602581
C=C/C=C(\C)CO    ZINC000004701646
C/C=C/C=C\CO    ZINC000013546465
C=C(C=O)CCC    ZINC000002004474
C=CC[C@@H](O)C=C    ZINC000001674838
CC/C=C(/C)C=O    ZINC000002034338
CO/C=C\C1CC1    ZINC000095635105
C/C=C(\C)C(C)=O    ZINC000100004083
C=CC(=O)CCC    ZINC000002039390
C=CC[C@H](O)C=C    ZINC000002568007
C=CCC[C@H]1CO1    ZINC000002015854
CC/C=C\CC=O    ZINC000012153803
CC/C=C\C(C)=O    ZINC000033952384
C/C=C/C(=O)CC    ZINC000100011250
CCC/C=C\C=O    ZINC000013507863
C=CCCC(C)=O    ZINC000001867148
CCC/C=C/C=O    ZINC000001531148
C=COCC(=C)C    ZINC000034199630
C/C=C(/C=O)CC    ZINC000012953124
C=CC[C@@H](C)C=O    ZINC000014592828
C=C[C@H](O)C1CC1    ZINC000039283829
C/C=C(\C=O)CC    ZINC000002016532
C=CCC[C@@H]1CO1    ZINC000002015855
CC/C=C/C(=N)N    ZINC000026898102
C=CCCC(=N)N    ZINC000026898099
C/C(N)=C\C=C\N    ZINC001161698514
C=CC[C@@H](C)CC    ZINC000001699387
C=C[C@@H](C)CCC    ZINC000002026909
C=CC[C@H](C)CC    ZINC000002038415
CC/C=C(\C)CC    ZINC000001699398
C=C[C@H](C)CCC    ZINC000001699386
C/C=C(/C)CCC    ZINC000072099264
CC/C=C/CCC    ZINC000001699517
CCCC=C(C)C    ZINC000001699389
CCC(C)=C(C)C    ZINC000002023133
C=C(C)CCCC    ZINC000001699385
C=CCCCCC    ZINC000001699515
C/C=C\[C@H](C)CC    ZINC000071775221
C=C(C)[C@@H](C)CC    ZINC000001699519
C=C(CC)C(C)C    ZINC000001699382
C/C=C/C(C)(C)C    ZINC000001699527
C/C=C/[C@@H](C)CC    ZINC000001699395
C=C(C)C(C)(C)C    ZINC000001699383
C/C=C\[C@@H](C)CC    ZINC000071775222
CC/C=C\C(C)C    ZINC000083310073
C/C=C(\C)CCC    ZINC000001699390
C=CC(C)(C)CC    ZINC000001699521
C=CCCC(C)C    ZINC000001699388
C/C=C/[C@H](C)CC    ZINC000001699393
C/C=C\CCCC    ZINC000057988135
C/C=C(\C)C(C)C    ZINC000001699526
C/C=C/CCCC    ZINC000001699516
C=C[C@@H](C)C(C)C    ZINC000001699522
C=C(C)CC(C)C    ZINC000001699520
C/C=C\CC(C)C    ZINC000083333228
C/C=C\C(C)(C)C    ZINC000071782809
CC=C(CC)CC    ZINC000001699529
CC(C)=CC(C)C    ZINC000001699524
C=C(C)[C@H](C)CC    ZINC000002026899
C=CC(CC)CC    ZINC000001699523
C/C=C(/C)C(C)C    ZINC000001699525
C=C(CC)CCC    ZINC000002564067
CC/C=C/C(C)C    ZINC000001699391
C/C=C/CC(C)C    ZINC000001699399
C=CCC(C)(C)C    ZINC000001699384
C=C[C@H](C)C(C)C    ZINC000002040350
C=CCN=C=S    ZINC000001687017
C=CC[Si](C)C    ZINC000195815304
C=CN(C)C(C)=O    ZINC000003860745
CN(C)/C=C/C=O    ZINC000002567937
CC(C)=CC(N)=O    ZINC000001684064
C/C=C/CC(N)=O    ZINC000033965979
C=CCN(C)C=O    ZINC000001695273
C/C=C(\C)C(N)=O    ZINC000001763170
C=CCNC(C)=O    ZINC000001684558
CC(=O)/C=C(\C)N    ZINC000100008476
C=C(C)C(=O)NC    ZINC000002563332
C/C=C(C)\C=N\O    ZINC000014590619
C=C/C=N\COC    ZINC001245534459
CN(C)/C=C\C=O    ZINC000031308284
C=CON=C(C)C    ZINC000005377858
C=CCC(=O)CN    ZINC000149300659
C=CC(=O)NCC    ZINC000002563410
C/C=C(C)/C=N\O    ZINC000104355341
CC/C(C=O)=C/N    ZINC000032302987
C/C=C(C)/C=N/O    ZINC000004783426
C/C=C(C)\C=N/O    ZINC000104355346
C=CCC(=O)NC    ZINC000039398539
C/C=C(/C)C(N)=O    ZINC000001763171
C=CCCC(N)=O    ZINC000036455512
C=CC(=O)N(C)C    ZINC000001664998
CC(=O)/C=C(/C)N    ZINC000016001389
C=CC1(N)COC1    ZINC001772820950
C=C(C)CC(N)=O    ZINC000038415606
C=CCNC(=N)N    ZINC000001652057
C/C=C(/N)NC=N    ZINC001161694152
C=CCCN(C)C    ZINC000040753687
C=C[C@@H](N)C(C)C    ZINC000038250862
C=C[C@](C)(N)CC    ZINC000001691443
CC(C)=CCCN    ZINC000032182210
CC(C)=C(C)CN    ZINC000034091398
C=C(CC)[C@@H](C)N    ZINC000072207785
C=C(C)CNCC    ZINC000002539392
C=CC[C@H](N)CC    ZINC000042395265
C=CCNCCC    ZINC000019875991
C=CCC[C@H](C)N    ZINC000003636411
CC(C)=CN(C)C    ZINC000100441928
C=C(CC)[C@H](C)N    ZINC000072207786
C=CCNC(C)C    ZINC000019091962
C=CCC[C@@H](C)N    ZINC000003636413
C=CCN(C)CC    ZINC000032228252
C=C[C@@](C)(N)CC    ZINC000002043933
C=CCCCNC    ZINC000060714824
C=CCCCCN    ZINC000002392139
C=CC[C@@H](N)CC    ZINC000042395262
C=C[C@H](N)C(C)C    ZINC000038250863
CCC/C=C/CN    ZINC000038956151
FC(F)=C(F)F    ZINC000040454334
O=CC(C=O)=CO    ZINC000137519055
O=C/C=C/B(O)O    ZINC000195962810
C=C[C@H](C)C(=O)O    ZINC000004521668
CC(C)=CC(=O)O    ZINC000000967396
CC(=O)/C(C)=C/O    ZINC000100471347
C/C=C(\C)C(=O)O    ZINC000000897443
C=C(C)OC(C)=O    ZINC000000154688
C=COCOC=C    ZINC000005157944
C=CCCC(=O)O    ZINC000001648357
CO/C=C\C(C)=O    ZINC000004758442
C=COC[C@@H]1CO1    ZINC000002149864
C=CC1OCCO1    ZINC000000396113
C=C[C@@H](C)C(=O)O    ZINC000002584373
C=CCOC(C)=O    ZINC000001683665
C/C=C/CC(=O)O    ZINC000002037375
C=COC(=O)CC    ZINC000000391909
C/C=C/C(=O)OC    ZINC000001561844
CCO/C=C\C=O    ZINC000071255766
C=C(C)C(=O)OC    ZINC000001680392
C=C(C)CC(=O)O    ZINC000005853538
CC(=O)/C=C(\C)O    ZINC000100009099
C=CC1(O)COC1    ZINC000066309197
CC/C=C\C(=O)O    ZINC000013525900
C=CCC(=O)OC    ZINC000000389875
C/C=C\C(=O)OC    ZINC000013380319
CC/C=C/C(=O)O    ZINC000001634091
CO/C=C/C(C)=O    ZINC000001693783
CC(=O)/C(C)=C\O    ZINC000017129866
C=COC[C@H]1CO1    ZINC000002149862
C/C=C(/C)C(=O)O    ZINC000000897447
C=CC(=O)OCC    ZINC000001586528
CC(=O)/C=C(/C)O    ZINC000005976446
C=C(CC)C(=O)O    ZINC000000967163
C=C(C)/[N+]([O-])=N/C    ZINC000001603968
C/C=C/C(=O)NN    ZINC000001596393
C=C(C)C(=O)NN    ZINC000039189673
C/C=C\C(=O)NN    ZINC000008579303
C=C(C)/[N+]([O-])=N\C    ZINC000104066331
C=CC/C(N)=N/O    ZINC000015937655
C=C(C)/C(N)=N/O    ZINC000104590276
C=CCNC(N)=O    ZINC000001683661
CC/C=C/B(O)O    ZINC000196687315
C=CC[SiH](C)C    ZINC000195764469
C=CCCB(O)O    ZINC000169904235
CC(C)=CB(O)O    ZINC000169794585
C/C=C(/C)B(O)O    ZINC000195831506
C/C=C(\C)B(O)O    ZINC000200130290
C=C[Si](C)(C)C    ZINC000169743079
C=CC[C@H](C)CO    ZINC000032182754
C=C[C@H](C)OCC    ZINC000114992498
C=CC[C@@H](O)CC    ZINC000001766031
CC(C)=C(C)CO    ZINC000039262986
C=C[C@@H](CC)OC    ZINC000014649405
CC/C=C\CCO    ZINC000004658605
C=C(C)CCCO    ZINC000002507933
C=CCOC(C)C    ZINC000005760843
CC/C=C(\C)CO    ZINC000002039394
C=C(C)[C@H](C)CO    ZINC000039252865
C=C[C@@H](C)CCO    ZINC000002566283
C=C(C)[C@H](O)CC    ZINC000001592387
CC(C)=C[C@@H](C)O    ZINC000002048535
CC/C=C\OCC    ZINC000033840981
C=CC[C@@H](C)OC    ZINC000032210358
C=CCC[C@H](C)O    ZINC000002003061
C/C=C(/C)[C@H](C)O    ZINC000001730157
CC/C=C/CCO    ZINC000001531144
C/C=C\[C@@H](O)CC    ZINC000004934049
C=C[C@@H](C)OCC    ZINC000114992500
C/C=C(\C)[C@H](C)O    ZINC000001730156
CC(C)/C=C/CO    ZINC000033839378
C/C=C(/C)[C@@H](C)O    ZINC000001730155
C=CCCCOC    ZINC000035027865
C=C(CC)CCO    ZINC000039244928
C=C[C@H](O)C(C)C    ZINC000002037590
CCC/C=C/CO    ZINC000001726893
C=CCOCCC    ZINC000001601799
C=C[C@H](CC)OC    ZINC000014649407
C=C(C)[C@@H](C)CO    ZINC000039252864
C=C(C)CCOC    ZINC000082762082
C=C[C@H](C)CCO    ZINC000006036423
C=CCCOCC    ZINC000013380336
C=C(C)[C@@H](O)CC    ZINC000002038914
C/C=C\CCCO    ZINC000005225098
C=C[C@H](O)CCC    ZINC000001575584
C=CC(C)(C)CO    ZINC000039392034
C=C[C@@](C)(O)CC    ZINC000002040196
CC/C(C)=C/CO    ZINC000005761775
C/C=C\[C@H](O)CC    ZINC000017377819
C=CCC[C@@H](C)O    ZINC000002003063
C=COC(C)(C)C    ZINC000001845561
C/C=C(\C)[C@@H](C)O    ZINC000001730154
C=COCCCC    ZINC000001586529
CC(C)/C=C\CO    ZINC000195792058
CC(C)=CCCO    ZINC000002539466
C=C(C)C[C@H](C)O    ZINC000006020354
C=CC[C@@H](C)CO    ZINC000032182752
C/C=C/C(C)(C)O    ZINC000005132782
C=CCCCCO    ZINC000001845660
C=C(C)C(C)(C)O    ZINC000002579181
C/C=C/[C@H](O)CC    ZINC000001609494
C=CCC(C)(C)O    ZINC000002164075
C=C[C@@H](O)CCC    ZINC000002037591
C=C[C@@H](O)C(C)C    ZINC000001615748
C/C=C/[C@@H](O)CC    ZINC000017377821
C/C=C(\C)CCO    ZINC000001995217
C/C=C/CCCO    ZINC000001601235
C/C=C(/C)CCO    ZINC000001995218
CCC/C=C\CO    ZINC000012358736
C=CC[C@H](O)CC    ZINC000002032295
CC(C)=C[C@H](C)O    ZINC000006020333
CC/C=C/OCC    ZINC000002581149
C=C(C)C[C@@H](C)O    ZINC000002508069
C=C[C@](C)(O)CC    ZINC000001716735
C=COCC(C)C    ZINC000001586530
NC/C=C\CCN    ZINC000150257594
NC/C=C/CCN    ZINC000104594907
C=CC[N+](C)(C)C    ZINC000001682433
C=C(C#N)CCl    ZINC000001759957
C=CNC(=O)OC    ZINC000034539514
C=CCNC(=O)O    ZINC000038579436
C=C[C@H](N)C(=O)O    ZINC000001566185
COC(=O)/C=C/N    ZINC000021297651
CC/C=C/[N+](=O)[O-]    ZINC000005761952
COC(=O)/C=C\N    ZINC000104591070
C=CNCC(=O)O    ZINC000104624496
C=CCOC(N)=O    ZINC000001664995
C=C[C@@H](N)C(=O)O    ZINC000002516281
CC(C)=C[N+](=O)[O-]    ZINC000001575618
NC/C=C\C(=O)O    ZINC000029227709
NC/C=C/C(=O)O    ZINC000002558023
C=CC(=O)NCO    ZINC000001555606
C=C(N)NNC=O    ZINC000100019590
C=CCNCCO    ZINC000020033804
C=C[C@](C)(O)CN    ZINC000026896046
C=C[C@H](O)CCN    ZINC000026896732
C=C[C@H](N)CCO    ZINC000012650507
C=C[C@@H](O)CNC    ZINC000078731027
C=COCCCN    ZINC000002556946
C=CC[C@H](O)CN    ZINC000034566487
C=CC[C@H](N)CO    ZINC000038349998
C=CC[C@@H](N)CO    ZINC000043204645
C=C[C@@H](N)CCO    ZINC000002585671
C=C[C@@H](O)CCN    ZINC000002381618
C=C[C@H](N)COC    ZINC000083946447
C=CC[C@@H](O)CN    ZINC000034566489
C=C[C@H](O)CNC    ZINC000078731029
C=C[C@@](C)(O)CN    ZINC000026896049
C=C[C@@H](N)COC    ZINC000083946446
C=CCOCCN    ZINC000001604093
C=CS(=O)C=C    ZINC000002039910
Cl/C=C/C1CC1    ZINC000138323804
O=C(O)/C=C\CO    ZINC000007998913
C=C[C@H](O)C(=O)O    ZINC000005157960
C=C(OC)C(=O)O    ZINC000034598827
COC(=O)/C=C/O    ZINC000113969528
C=C[C@@H](O)C(=O)O    ZINC000005157993
O=C(O)/C=C/CO    ZINC000003995631
C=C(CO)C(=O)O    ZINC000003642177
C/C=C(\O)C(=O)O    ZINC000024943387
C/C(=C\N=O)NO    ZINC000031302549
C/C(N)=C/[N+](=O)[O-]    ZINC000100644671
C=C(C)CSC    ZINC000005158304
C=C[Si](C)(C)O    ZINC000170156895
CC(C)=CCS    ZINC000005138189
C=CCSCC    ZINC000002166476
C=CC(OC)OC    ZINC000000404650
C=CCOCOC    ZINC000079162929
C=C(C)[C@H](O)CO    ZINC000005158320
C=C[C@H](O)COC    ZINC000001730610
C[C@H](O)/C=C\CO    ZINC000039236240
C=C(CO)CCO    ZINC000014591184
C=COCCOC    ZINC000001577176
C=C[C@@H](O)COC    ZINC000002036145
C[C@@H](O)/C=C\CO    ZINC000039236241
C=C[C@@H](CO)OC    ZINC000002512368
C=COCCCO    ZINC000005377559
C=CCOCCO    ZINC000001664999
C=C(C)[C@@H](O)CO    ZINC000005158379
C=C[C@H](CO)OC    ZINC000006731945
C=CCCCCF    ZINC000002040710
C/C(O)=C/[N+](=O)[O-]    ZINC000002015865
NC(N)=C[N+](=O)[O-]    ZINC000005112587
C=COCCON    ZINC000079069619
CC(C)=C(F)CN    ZINC000098174951
C/C=C(/Cl)C=O    ZINC000002043284
C/C=C/C(=O)Cl    ZINC000002242606
C/C=C(\Cl)C=O    ZINC000001670683
C=C(C)C(=O)Cl    ZINC000002040191
C=C(Cl)[C@H]1CO1    ZINC000001641344
C=C(Cl)[C@@H]1CO1    ZINC000002048209
C=CCC(=O)Cl    ZINC000013380327
C/C=C\C(=O)Cl    ZINC000013380326
COC(=O)/C=C/F    ZINC000115865690
C=CSCCO    ZINC000032152296
C=C(F)C(=O)OC    ZINC000002525784
C/C=C(/F)C(=O)O    ZINC000034596039
C/C=C(\F)C(=O)O    ZINC000067172200
O=C(O)/C=C/CF    ZINC000001998589
CC(C)=CCCl    ZINC000002040420
N#C/C=C/C=C/C#N    ZINC000005409892
C=CC(C)(C)Cl    ZINC000002564187
C/C=C(\Cl)CC    ZINC000078468598
C=C(C)CCCl    ZINC000096331909
N#C/C=C/C=C\C#N    ZINC000016927513
C/C=C(\C)CCl    ZINC000002019648
C=CCCCCl    ZINC000002579147
C=C[C@H]1CC1(F)F    ZINC000071621213
N#C/C=C\C=C/C#N    ZINC000016927505
C=C[C@@H]1CC1(F)F    ZINC000071621211
C=C[Si](C)(C)F    ZINC000195758224
C=CCOC(O)O    ZINC000020230826
C=COCCCF    ZINC000072265759
C=C(F)CCCO    ZINC000238648876
C=Cc1ccccc1    ZINC000000968269
CC(C)=C(F)CO    ZINC000095611796
C=COC[C@H](C)F    ZINC001083809751
C=COC[C@@H](C)F    ZINC001083809750
NC(=O)/C=C/Cl    ZINC000005282285
NC(=O)/C=C\Cl    ZINC000013386486
O=[N+]([O-])C=C(O)O    ZINC000409415875
C=C(Cl)CNC    ZINC000059015938
C/C(Cl)=C/CN    ZINC000002508704
NC/C=C/CCl    ZINC000001682521
NC/C=C\CCl    ZINC000004721345
C=Cc1cccnc1    ZINC000002039882
C=Cc1ccncc1    ZINC000001769024
C=Cc1ccccn1    ZINC000001769022
O=C(O)/C=C\Cl    ZINC000004528577
O=C(O)/C=C/Cl    ZINC000012358771
C=COC(=O)Cl    ZINC000002242591
C=C(Cl)C(=O)O    ZINC000001627212
C=CS(C)(=O)=O    ZINC000001604628
C=CC[S@](=O)O    ZINC000032224726
C=CC[P@@H](=O)O    ZINC000003958468
C/C(=C/Cl)CO    ZINC000016970422
C/C(Cl)=C/CO    ZINC000002572214
CCO/C=C/Cl    ZINC000005854021
OC/C=C/CCl    ZINC000033359474
OC/C=C\CCl    ZINC000038265087
C/C(=C\Cl)CO    ZINC000005104107
C=CCOCCl    ZINC000078749684
C=COCCCl    ZINC000001586527
C/C(Cl)=C\CO    ZINC000013547132
CO/C=C(\F)CO    ZINC000095611781
N#CC/C=C\CC#N    ZINC000008580903
N#CC/C=C/CC#N    ZINC000001718503
C=Cc1cncnc1    ZINC000032298910
C=Cc1cnccn1    ZINC000000152334
C=Cc1ccnnc1    ZINC000139910183
C=Cc1cccnn1    ZINC000039210047
C/C(C#N)=C(/C)C#N    ZINC000104515480
CCC=C(C#N)C#N    ZINC000005819545
C=C(C#N)CCC#N    ZINC000001995300
C=Cc1ccncn1    ZINC000038457926
C=Cc1ncccn1    ZINC000034268627
CC(C)=C(C#N)C#N    ZINC000002572158
N#C/C=C/CCC#N    ZINC000002163516
C=C(C)CC(F)F    ZINC000082168004
CCCC=C(F)F    ZINC000071790148
C=C[n+]1ccccc1    ZINC000005283243
C=CS(N)(=O)=O    ZINC000032151480
NOC/C=C/Cl    ZINC000005112525
NOC/C=C\Cl    ZINC000085473466
C=Cc1cnnnc1    ZINC000204443710
CNC=C(C#N)C#N    ZINC000104585499
C=C(C#N)C1CCC1    ZINC000148635865
C/C=C/n1cccc1    ZINC000005480262
C=CCn1cccc1    ZINC000014684330
C=CCC1(C#N)CC1    ZINC000071773980
C=Cn1cccc1C    ZINC000006303114
C=C(F)C(=O)Cl    ZINC000008698303
C=CO[S@@](=O)O    ZINC000005601153
C=CS(=O)(=O)O    ZINC000004216798
C=CP(=O)(O)O    ZINC000004352612
C=CC(F)=C(F)F    ZINC000002526257
N#CC/C(C#N)=C/O    ZINC000104683729
COC=C(C#N)C#N    ZINC000001845843
N#CC(C#N)=C(N)N    ZINC000002566799
N#C/C(N)=C(\N)C#N    ZINC000002039806
N#C/C(N)=C(/N)C#N    ZINC000096034860
C=COCC(F)F    ZINC000072265757
N#CC(C#N)=CNN    ZINC000001708045
C=C(C)c1ccco1    ZINC000039223307
C=CCc1ccco1    ZINC000032175850
C=Cc1ccc(C)o1    ZINC000033505893
C=CCc1ccoc1    ZINC000117731256
C=CCc1cn[nH]c1    ZINC000199470118
C=Cc1ccn(C)n1    ZINC000032134601
C=CCn1ccnc1    ZINC000000389820
C=Cn1ccnc1C    ZINC000000394845
C=Cc1cn(C)cn1    ZINC000114208540
C=Cc1cnn(C)c1    ZINC000078210722
C=Cc1cncn1C    ZINC000034463648
C=CCn1cccn1    ZINC000000399151
C=CCc1ncc[nH]1    ZINC000071614166
C=Cn1cccc1N    ZINC001174783499
C#CC/C=C/CCC    ZINC000145015158
C=C(C1CC1)C1CC1    ZINC000001845658
C=C/C=C/[C@H](C)C=C    ZINC000002149980
C=C[C@@H]1CC=CCC1    ZINC000008585902
C=C/C=C/CCC=C    ZINC000002521607
C=C[C@H]1CC=CCC1    ZINC000008585901
C=C(C)C#CCCC    ZINC000002579218
C=C/C=C\CCC=C    ZINC000090735680
C=CCC1=CCCC1    ZINC000078138485
C=CCC#CCCC    ZINC000002564076
C=CC#CCCCC    ZINC000002564099
C=CCC12CC(C1)C2    ZINC001772820968
C=C/C=C/[C@@H](C)C=C    ZINC000002149977
C/C=C\[B-](F)(F)F    ZINC000170166406
C=CC[B-](F)(F)F    ZINC000169806156
C=C(C)[B-](F)(F)F    ZINC000169746162
C/C=C/[B-](F)(F)F    ZINC000169747796
C=CNc1ccoc1    ZINC001174783110
C=C[Si](C=C)C=C    ZINC000196115932
C=CNc1ccco1    ZINC000306793785
C#CCNC(=O)C=C    ZINC000036334249
C=CCc1cnoc1    ZINC000081138180
C=CCn1cncn1    ZINC000000051189
C=Cn1nccc1N    ZINC000219136817
C=CCn1ccnn1    ZINC000039260508
C=Cn1cncc1N    ZINC001174781569
C=C[n+]1ccn(C)c1    ZINC000001705336
C=CCCCCC#N    ZINC000002517086
C/C(=C\C#N)C(C)C    ZINC000039393975
C=CCC[C@@H](C)C#N    ZINC000075517859
C=C(C)CCCC#N    ZINC000002567414
C/C=C(\C)CCC#N    ZINC000075517806
CC(C)=CCCC#N    ZINC000036436717
C=CCC(C)(C)C#N    ZINC000001653893
CCC/C(C)=C/C#N    ZINC000043559105
C=CCC[C@H](C)C#N    ZINC000075517856
C=CCNCC#CC    ZINC000002509944
C=C/C(C)=C/C=C/N    ZINC001240830130
C=CC(Cl)Cl    ZINC000002034732
CC=C(Cl)Cl    ZINC000001693326
Cl/C=C\CCl    ZINC000030726012
Cl/C=C/CCl    ZINC000001530489
C=C(Cl)CCl    ZINC000001690275
C/C(Cl)=C/Cl    ZINC000002034734
C/C(Cl)=C\Cl    ZINC000078366677
C=CS(=O)(=O)F    ZINC000095713175
C=Cc1ccsc1    ZINC000014983700
C=Cc1cccs1    ZINC000032150628
C/C=C\C(F)(F)F    ZINC000071617446
C=C(C)C(F)(F)F    ZINC000002584258
C=CCC(F)(F)F    ZINC000002581447
CCC(F)=C(F)F    ZINC000002555213
C/C=C/C(F)(F)F    ZINC000002572172
O=C/C=C/C=C/C=O    ZINC000033820552
C#CCOC(=O)C=C    ZINC000001766085
C#CC(=O)OCC=C    ZINC000001766088
C=CNc1ccon1    ZINC001174778940
C=Cc1nnc(C)o1    ZINC000104386978
C=CNc1ncco1    ZINC001174778598
C=CNc1ccno1    ZINC001174779723
C=C(C)C(=O)NC#N    ZINC000148750900
C=CNC(=O)CC#N    ZINC000000397606
C=CNc1cnoc1    ZINC001174779458
C=C[SiH](C=C)C=C    ZINC000201361872
C=Cc1nnnn1C    ZINC000001564392
C/C=C/C=C\C(C)=O    ZINC000013535662
C#C[C@](O)(C=C)CC    ZINC000001656326
CCC#C/C=C\CO    ZINC000013410041
CCC#C/C=C/CO    ZINC000013410045
C#C[C@@H](C)OCC=C    ZINC000039603807
C=CC(=O)CC1CC1    ZINC000087580922
CC/C=C/C=C\C=O    ZINC000020231657
C#C[C@@](O)(C=C)CC    ZINC000005954742
CC/C=C/C=C/C=O    ZINC000002567938
C=C(C)C#C[C@H](C)O    ZINC000006019979
C/C=C/C=C/C(C)=O    ZINC000002038247
C#C[C@H](C)OCC=C    ZINC000039603804
C=CCC#CCCO    ZINC000034294390
C=C(C)C#C[C@@H](C)O    ZINC000002390320
C=CC#CC(C)(C)O    ZINC000002031416
C=CC(=O)C=C(C)C    ZINC000034573247
C=CCC1=CCOC1    ZINC001249953840
C#CCO[C@H](C)C=C    ZINC000196671503
C#CCO[C@@H](C)C=C    ZINC000196671493
C/C=C/C#CCCO    ZINC000052508122
C=CCNCCC#N    ZINC000001672494
C=C/C(=C/C)NC=N    ZINC001240827450
C/C(C#N)=C\N(C)C    ZINC000100444962
C/C(C#N)=C/N(C)C    ZINC000059105946
C=CC/C=C(\C)CC    ZINC000002528325
C=C(C)CC=C(C)C    ZINC000078244439
C=C/C=C/C(C)(C)C    ZINC000002563364
C=CC[C@@H](C)/C=C\C    ZINC000083333160
C/C=C(\C)CC1CC1    ZINC000199856499
C=CC/C=C\CCC    ZINC000081914619
C=C(C)CC/C=C/C    ZINC000001597080
C/C=C/C=C/CCC    ZINC000002564080
C=C(C)C1CCCC1    ZINC000002600033
CCC/C=C/C1CC1    ZINC000137075966
C=CC/C=C(/C)CC    ZINC000083312333
C=CCCC=C(C)C    ZINC000002563375
C=C(C)CC/C=C\C    ZINC000083333271
C=C/C=C/CCCC    ZINC000002015915
C=CCC1CCCC1    ZINC000001699537
C/C=C/C=C\CCC    ZINC000079598035
C=CC[C@@H](C)/C=C/C    ZINC000083333161
C=CC(C)(C)C(=C)C    ZINC000001597071
C=C[C@H](C)C/C=C/C    ZINC000001682821
C=CCCCCC=C    ZINC000001631213
C/C=C\CC/C=C\C    ZINC000083333274
C=C/C=C\C(C)(C)C    ZINC000083262731
C=C[C@@H](C)C/C=C/C    ZINC000001682823
CC(C)=CCC1CC1    ZINC000116879313
C/C=C/CC/C=C\C    ZINC000083333276
C=CC/C=C/CCC    ZINC000001674845
CC(C)=CC=C(C)C    ZINC000001712477
C=C[C@H](C)C/C=C\C    ZINC000083333240
C=C/C=C\CCCC    ZINC000083316542
C/C=C/CC/C=C/C    ZINC000001682826
C=C(C)CCC(=C)C    ZINC000001712478
C=C(C)CC1CCC1    ZINC000229756987
C=C(C(C)C)C1CC1    ZINC000001680782
C=CC1CCCCC1    ZINC000001699402
C=CC[C@H](C)/C=C\C    ZINC000083333156
C=C[C@@H](C)C/C=C\C    ZINC000083333242
C=CC[C@H](C)/C=C/C    ZINC000002528319
C=C(C)C/C(C)=C/C    ZINC000139879947
C=CC(=C)N=C=S    ZINC000034441917
C=Cc1cncs1    ZINC000034122633
C=Cc1nccs1    ZINC000034122631
C=C(C)C(=O)N=C=O    ZINC000086039712
C=C(C#N)C(=O)OC    ZINC000000001657
C=C(C#N)OC(C)=O    ZINC000004521097
C/C=C(\C#N)C(=O)O    ZINC000034349318
N#C/C(=C\N)C(N)=O    ZINC000017286555
C=CNc1nnco1    ZINC001174778838
N#C/C(=C/N)C(N)=O    ZINC000104340307
C=C(N)C(=O)NC#N    ZINC000165964700
C=Cn1nnc(N)n1    ZINC000005853295
C=Cn1nnnc1N    ZINC000004642610
C=CCNC(=O)C=C    ZINC000001577262
C/C=C\C=C/C(N)=O    ZINC000004976360
C/C=C/C=C\C(N)=O    ZINC000015274137
C=CCOCCC#N    ZINC000001640805
C=C[C@H](C)OCC#N    ZINC000706118416
C=C[C@@H]1CCC(=O)N1    ZINC000005194250
C=C[C@]1(C)CC(=O)N1    ZINC000072481867
CCOC/C=C/C#N    ZINC000044125436
C=CC(=O)N1CCC1    ZINC000036334341
C/C=C/C=C/C(N)=O    ZINC000001662472
C/C=C/C=C/C=N\O    ZINC000104323356
C=C(C)C1=NCCO1    ZINC000000057052
C=CC(=O)NC1CC1    ZINC000035219960
C=CN1CCCC1=O    ZINC000003590964
C=C[C@@]1(C)CC(=O)N1    ZINC000072481866
C/C=C\C=C\C=N/O    ZINC000017147402
C=C[C@H]1CCC(=O)N1    ZINC000005194319
C/C=C\C=C\C(N)=O    ZINC000015274135
C/C=C/C=C\C=N/O    ZINC000015274129
C=C[C@@H](C)OCC#N    ZINC000706118417
C/C=C\C=C/C=N\O    ZINC000008612527
C=C/C=N/N=C(/C)N    ZINC000005369460
CN(C)/C(N)=C\C#N    ZINC000211228377
CN(C)/C(N)=C/C#N    ZINC000075518169
C=CC[C@H]1CCNC1    ZINC000134978569
C/C(=C\CN)C1CC1    ZINC000064874381
CC(C)=CN1CCC1    ZINC000005159026
C=CCNCC1CC1    ZINC000037118232
C/C=C(\C)C1(N)CC1    ZINC000090628666
C=CCN1CCCC1    ZINC000003051741
C/C=C/[C@H]1CCCN1    ZINC000072208563
C=C[C@H]1CCCNC1    ZINC000020216986
C/C=C\CN1CCC1    ZINC000113870075
C/C=C(/C)C1(N)CC1    ZINC000090628667
C=CCCN1CCC1    ZINC000307752368
C=C(C)[C@@H]1CCCN1    ZINC000072207955
C=CC[C@@H]1CCNC1    ZINC000134978550
C/C=C/CN1CCC1    ZINC000033840918
CC/C=C\C1(N)CC1    ZINC000090372559
C=C[C@H](C)N1CCC1    ZINC000150221285
C=CC[C@H]1CCCN1    ZINC000038292445
C=CC1CCNCC1    ZINC000005852172
C=CCN(C)CC=C    ZINC000001841242
C=CC[C@@H]1CCCN1    ZINC000038292444
C/C=C/[C@@H]1CCCN1    ZINC000072208562
C=C[C@@H]1CCCCN1    ZINC000020216981
C=C(C)[C@H]1CCCN1    ZINC000072207956
C=C[C@H]1CCCCN1    ZINC000020216982
CC/C=C/C1(N)CC1    ZINC000083310092
C=C[C@@H]1CCCNC1    ZINC000020216985
C=CCC(N)CC=C    ZINC000039291098
FC(F)=CCCl    ZINC000071790189
FC(F)/C=C\Cl    ZINC000115003112
C=CC(F)(F)Cl    ZINC000114135122
OCC(F)=C(F)F    ZINC000034305518
N#C/C(=C/O)C(N)=O    ZINC000083428818
C=CP(C=C)C=C    ZINC000002560549
C=Cn1nnnc1O    ZINC000003844473
C=COC(=O)/C=C/C    ZINC000001680772
CC(=O)/C(C)=C\C=O    ZINC000001743165
CC(=O)/C=C/C(C)=O    ZINC000001718551
C=C[C@@H]1COC(=O)C1    ZINC000034539576
C=C/C=C/C(=O)OC    ZINC000002004075
C=C[C@H]1CCC(=O)O1    ZINC000104398919
C=C/C=C\C(=O)OC    ZINC000031302444
CC(=O)/C=C\C(C)=O    ZINC000031483786
C/C=C/C=C\C(=O)O    ZINC000005828461
C=COC(=O)C(=C)C    ZINC000001665002
C=C/C=C/CC(=O)O    ZINC000005157376
C=C/C=C\OC(C)=O    ZINC000031484898
C=CCOC(=O)C=C    ZINC000001577261
O=C(/C=C/O)C1CC1    ZINC000100604100
C=C[C@@H]1CCC(=O)O1    ZINC000104398916
O=C(O)/C=C\C1CC1    ZINC000071773714
O=C(O)/C=C/C1CC1    ZINC000002504899
C/C=C\C=C\C(=O)O    ZINC000013509337
C/C=C/C=C/C(=O)O    ZINC000001558385
C=C/C(C)=C\C(=O)O    ZINC000039259012
C=C[C@H]1COC(=O)C1    ZINC000034539573
CC(=O)/C(C)=C/C=O    ZINC000017025141
C/C=C\C=C/C(=O)O    ZINC000004467399
C=C(C(=O)O)C1CC1    ZINC000005157349
C=COC(=O)/C=C\C    ZINC000013380325
CCC(=O)/C=C/C=O    ZINC000014619641
C=C/C=C/OC(C)=O    ZINC000002039494
COC/C(N)=C\C#N    ZINC000147077209
C=C[C@@H](O)CNC#N    ZINC001253602868
C=C(C)C(=O)NC=N    ZINC001142515222
C=C[C@H](O)CNC#N    ZINC001253602869
COC/C(N)=C/C#N    ZINC000098213565
C=C[Si](C)(C)C=C    ZINC000169834085
OB(O)/C=C/C1CC1    ZINC000169978222
C=C(C)[C@H](C)C(C)=O    ZINC000101013139
C=CC[C@@H](O)C(=C)C    ZINC000002169052
CC/C=C\CCC=O    ZINC000006661796
C=CC[C@@H](O)/C=C\C    ZINC000004582345
C=CC[C@@H](C=C)OC    ZINC000034512990
CCCC/C=C\C=O    ZINC000013544962
C=CC(C=C)OCC    ZINC000220460768
C=C[C@@H](C)OC1CC1    ZINC001205463926
CCC/C=C/C(C)=O    ZINC000002039894
C=CCC[C@H](C)C=O    ZINC000034156054
C=CC(=O)CC(C)C    ZINC000033505711
C=CCC[C@@H](C)C=O    ZINC000034156055
CC(=O)/C=C/C(C)C    ZINC000100018180
C=CC[C@H](C)C(C)=O    ZINC000037947231
C=C(C)[C@@H](C)C(C)=O    ZINC000101013136
C=CCO[C@H](C)C=C    ZINC000039278650
CC/C=C/CCC=O    ZINC000001999333
CC/C=C/C=C/CO    ZINC000002560463
C/C=C/C=C\[C@@H](C)O    ZINC000043762117
CCCC/C=C/C=O    ZINC000002017189
CCC/C=C\C(C)=O    ZINC000012358878
C=CC(=O)C(C)(C)C    ZINC000033505710
C=CCCCCC=O    ZINC000033820556
C=C(C=O)C(C)(C)C    ZINC000021998732
C=C(C)COC1CC1    ZINC001206744282
C=CC[C@H](O)/C=C\C    ZINC000004582346
C=CC[C@H](C=C)OC    ZINC000034512992
C=C[C@H](C)[C@@H](O)C=C    ZINC000044143817
C/C=C/C=C\[C@H](C)O    ZINC000043762118
CC(=O)/C=C\C(C)C    ZINC000100018178
C=CCC(O)CC=C    ZINC000001632707
C=CCOC1CCC1    ZINC000140378885
C=CC[C@H](O)/C=C/C    ZINC000002243006
C=C(C)CCC(C)=O    ZINC000001583750
C=CCCC(=O)CC    ZINC000005768057
CC/C=C/C=C\CO    ZINC000020231651
C=CC[C@H](O)C(=C)C    ZINC000002169054
C=CC[C@H]1CCCO1    ZINC000034108014
C=C[C@H](C)OC1CC1    ZINC001205463925
C=CC(=C)CCCO    ZINC000005377187
C/C(=C\CO)C1CC1    ZINC000064874379
C=C[C@H](O)C/C=C\C    ZINC000043762843
C=CC[C@@H](O)/C=C/C    ZINC000033702832
C/C=C\CCC(C)=O    ZINC000005082921
C=C[C@@H](O)[C@@H](C)C=C    ZINC000044143811
C=C[C@@H](C)[C@@H](O)C=C    ZINC000044143820
C=CCC(C)(C)C=O    ZINC000001653149
CC(C)(C)/C=C/C=O    ZINC000021304324
C=CC[C@@H](C)C(C)=O    ZINC000037947232
C/C=C/COC1CC1    ZINC000168839372
C=C(C=O)CCCC    ZINC000002004471
C=C[C@@H](C)[C@H](O)C=C    ZINC000044143814
C/C=C/CCC(C)=O    ZINC000001716739
C=C[C@H]1CCC[C@@H]1O    ZINC000038415626
C=CC[C@@H]1CCCO1    ZINC000034108013
C=C[C@@H](O)C/C=C\C    ZINC000043762842
C=C(C)CC(=O)CC    ZINC000100969407
C=CCCOC1CC1    ZINC000238059089
C=CCO[C@@H](C)C=C    ZINC000039278649
C=CCC1(O)CCC1    ZINC000086716172
C=CC[C@@H](C)C(=N)N    ZINC000026898060
C/C=C(C)/C=N/NC    ZINC000005371598
CC(C)=C/C(C)=N/N    ZINC000005495204
C/C=C(C)/C=N\NC    ZINC000033633956
C/C=C(\C)C=NNC    ZINC000016137303
C=CCNNCC=C    ZINC000019170162
C=CC[C@H](C)C(=N)N    ZINC000026898057
C=CC[C@@H](C)CCC    ZINC000002528333
C=C[C@H](C)CCCC    ZINC000002037578
CC[C@@H](C)C=C(C)C    ZINC000111331887
C=C(C)C[C@@H](C)CC    ZINC000072099240
C=C[C@H](C)[C@H](C)CC    ZINC000001674846
CC(C)/C=C\C(C)C    ZINC000083260350
C/C=C\CCC(C)C    ZINC000080928524
CC/C=C\CCCC    ZINC000072099271
C=C(C)CC(C)(C)C    ZINC000001648186
C/C=C\CCCCC    ZINC000054962117
CC/C=C(/C)C(C)C    ZINC000002041685
C/C=C/CC(C)(C)C    ZINC000002528321
CC/C=C/C(C)(C)C    ZINC000001699546
C=CC[C@@H](C)C(C)C    ZINC000002018547
CC/C=C(/C)CCC    ZINC000079166075
C/C=C\CC(C)(C)C    ZINC000082224920
CC/C=C/[C@H](C)CC    ZINC000002564171
C=C[C@@H](C)CC(C)C    ZINC000002528310
C=C(C)C(CC)CC    ZINC000001699404
C=C(CC)[C@H](C)CC    ZINC000002563455
CC[C@H](C)C=C(C)C    ZINC000111331890
CC(C)=CCC(C)C    ZINC000001699545
C=CCCCCCC    ZINC000001586749
C=C(C)[C@@H](C)CCC    ZINC000002389871
C/C=C\[C@H](C)CCC    ZINC000071782871
C=C[C@@H](C)[C@H](C)CC    ZINC000001680033
CCC=C(CC)CC    ZINC000002522766
CC/C=C/CC(C)C    ZINC000001699413
C/C=C\C[C@@H](C)CC    ZINC000072099267
C/C=C\C[C@H](C)CC    ZINC000072099266
C/C=C(/C)CCCC    ZINC000072099265
C=CCC[C@H](C)CC    ZINC000001767968
C=C(CCC)C(C)C    ZINC000002169747
C=CC(C)(CC)CC    ZINC000002600012
C/C=C(\C)[C@@H](C)CC    ZINC000079979465
CCC/C=C/CCC    ZINC000001699403
CC(C)=C(C)C(C)C    ZINC000001699405
C=CCC(CC)CC    ZINC000002564170
CC/C=C(\C)CCC    ZINC000001606149
C/C=C(/C)C(C)(C)C    ZINC000002034498
C=CC(C)(C)CCC    ZINC000002564058
CC/C=C\C(C)(C)C    ZINC000072099246
C/C=C(\C)C(C)(C)C    ZINC000001699406
CC/C=C/[C@@H](C)CC    ZINC000072099268
CC/C=C(\C)C(C)C    ZINC000001699548
CC/C=C\CC(C)C    ZINC000098090796
C/C=C/CCCCC    ZINC000001693961
C=C[C@@H](C)CCCC    ZINC000002037579
C=C(C)[C@H](C)CCC    ZINC000080810451
C/C=C(/CC)C(C)C    ZINC000079030787
C=C(CC)CC(C)C    ZINC000002600003
CCC/C=C/C(C)C    ZINC000001699412
C=CC[C@H](C)CCC    ZINC000079469088
CC/C(C)=C(/C)CC    ZINC000083310042
C/C=C/C[C@@H](C)CC    ZINC000083312473
C=C[C@H](C)[C@@H](C)CC    ZINC000001674847
C/C=C(\C)CCCC    ZINC000002512473
CC/C=C/CCCC    ZINC000001615751
C/C=C(\CC)C(C)C    ZINC000079030780
CC/C(C)=C/C(C)C    ZINC000002528269
CC(C)=CC(C)(C)C    ZINC000002041107
C=C(C)CCC(C)C    ZINC000001571076
C=CCC(C)(C)CC    ZINC000002243008
C=C[C@H](C)CC(C)C    ZINC000091365356
C=C(C)CCCCC    ZINC000001699411
CC/C(C)=C(\C)CC    ZINC000083312331
CC/C=C\[C@H](C)CC    ZINC000083314642
CCCC(C)=C(C)C    ZINC000001699544
C/C=C(/C)CC(C)C    ZINC000111339783
C=C[C@@H](C)[C@@H](C)CC    ZINC000001680034
C=CCC[C@@H](C)CC    ZINC000002032014
C=CC[C@H](C)C(C)C    ZINC000001765408
CCCCC=C(C)C    ZINC000001680035
C/C=C/C[C@H](C)CC    ZINC000002600015
CC/C=C\[C@@H](C)CC    ZINC000083314640
CCC(CC)=C(C)C    ZINC000002169746
CC(C)/C=C/C(C)C    ZINC000001699549
CCC/C=C\C(C)C    ZINC000090416814
C=C(CC)[C@@H](C)CC    ZINC000090412206
C/C=C(/C)[C@H](C)CC    ZINC000079979452
C/C=C/CCC(C)C    ZINC000002528322
C=C(C)C[C@H](C)CC    ZINC000002563457
C/C=C(\C)CC(C)C    ZINC000104463952
CCC/C=C\CCC    ZINC000071795273
C=C(CC)CCCC    ZINC000001843124
C=CCCCC(C)C    ZINC000002037468
C/C=C\[C@@H](C)CCC    ZINC000071782872
C/C=C(/C)[C@@H](C)CC    ZINC000079979460
C/C=C(\C)[C@H](C)CC    ZINC000002545208
N#C/C(N=O)=C(\N)O    ZINC000111474469
N#C/C(N=O)=C(/N)O    ZINC000111474472
C=CCCN=C=S    ZINC000002556931
C=C[C@H](C)N=C=S    ZINC000138949371
C=C(C)CN=C=S    ZINC000001669338
C=C[C@@H](C)N=C=S    ZINC000138949493
O=[N+]([O-])/C=C\C1CC1    ZINC000199480691
C=CC(=O)NC(C)=O    ZINC000001742276
O=[N+]([O-])/C=C/C1CC1    ZINC000034414230
COC(=CC#N)OC    ZINC000072206813
C=CN1CCOC1=O    ZINC000005048437
C=C(N)C(=O)NC=N    ZINC001220101547
C=C/C=N/NC(N)=O    ZINC000006261988
CC(C)=CCC(N)=O    ZINC000014592839
C=CC(=O)NC(C)C    ZINC000001718295
C=C(C)C(=O)NCC    ZINC000002563409
C/C(C=O)=C\N(C)C    ZINC000033374154
C=C[C@@H](CO)N1CC1    ZINC000001677538
C=C(C)CC(=O)NC    ZINC000143214169
C=CCCC(=O)NC    ZINC000080086804
C=CC(=O)NCCC    ZINC000002572010
C=C[C@H](O)CN1CC1    ZINC000001677539
C=CCC(=O)NCC    ZINC000059555493
C=CCC(=O)N(C)C    ZINC000034598847
C=CCN(C)C(C)=O    ZINC000034291091
C/C=C(\C)CC(N)=O    ZINC000211843773
C=C[C@H](CO)N1CC1    ZINC000002045143
CCC(=O)/C(C)=C\N    ZINC000024717448
C=CC(=O)N(C)CC    ZINC000036334828
C=CCNC(=O)CC    ZINC000005916169
CC(C)/C(C=O)=C/N    ZINC000071255772
CC(=O)/C=C/N(C)C    ZINC000002512250
C=CCCNC(C)=O    ZINC000034102096
CCC/C=C/C(N)=O    ZINC000005819362
C=C[C@@H](O)CN1CC1    ZINC000002038502
C=C(C)C(=O)N(C)C    ZINC000001608908
C=CCOC1CNC1    ZINC000042769751
C=CCN1CC(O)C1    ZINC000036436721
C/C(C=O)=C/N(C)C    ZINC000000160207
CCC/C=C\C(N)=O    ZINC000043732575
CC(=O)/C=C\N(C)C    ZINC000100055004
C=C(C)CNC(C)=O    ZINC000001697869
CN/C(C)=C/C(C)=O    ZINC000100050825
C=C(C)CCC(N)=O    ZINC000104643105
CN/C(C)=C\C(C)=O    ZINC000033843359
C=CCCNC(C)C    ZINC000053302300
C=CCNC(C)(C)C    ZINC000052395564
C=CCC[C@@H](C)NC    ZINC000033855809
C=C(C)[C@H](N)C(C)C    ZINC000072207866
C=CCN(CC)CC    ZINC000002563416
C=CC(C)(C)CCN    ZINC000219895941
C=CCC[C@H](C)NC    ZINC000033855807
C=CCC[C@H](C)CN    ZINC000082763112
C=CCCCNCC    ZINC000060714841
C=CCN(C)CCC    ZINC000167671523
C=CCNCC(C)C    ZINC000015414085
C/C=C/[C@@H](N)C(C)C    ZINC000072208561
C=C(C)CC[C@@H](C)N    ZINC000075518595
C=CCCC[C@H](C)N    ZINC000044461843
C/C=C/NC(C)(C)C    ZINC000104608649
C/C=C/[C@H](N)C(C)C    ZINC000072208560
C=CCCC[C@@H](C)N    ZINC000044461844
C=CCCCN(C)C    ZINC000006637582
C=CCC(C)(C)CN    ZINC000032302256
C=CCC[C@@H](C)CN    ZINC000082763113
C=C(C)[C@@H](N)C(C)C    ZINC000072207865
C=CCN[C@@H](C)CC    ZINC000019876003
C=C(C)CCN(C)C    ZINC000039245045
C=C(C)CC[C@H](C)N    ZINC000075518590
C=CCCCCNC    ZINC000031829553
C=CCCC(C)(C)N    ZINC000039193559
C/C=C\NC(C)(C)C    ZINC000213961752
C=CCN[C@H](C)CC    ZINC000019876002
C=CCCCCCN    ZINC000044367579
F/C(Cl)=C\Cl    ZINC000066322058
F/C(Cl)=C/Cl    ZINC000064370178
F/C=C(\F)C(F)F    ZINC000113445434
C=C(F)C(F)(F)F    ZINC000002379349
F/C=C/C(F)(F)F    ZINC000064370167
FC(F)=CC(F)F    ZINC000071617791
F/C=C(/F)C(F)F    ZINC000113445432
FCC(F)=C(F)F    ZINC000112976823
F/C=C\C(F)(F)F    ZINC000064370173
C=C(F)C(=O)NC#N    ZINC001180119814
C=C[C@@H]1COC(=O)O1    ZINC000000403303
CC(=O)/C=C/C(=O)O    ZINC000012359924
C=C[C@H]1COC(=O)O1    ZINC000000403302
C=CC1=CSNN1    ZINC000001624249
C=C(O)/C=C\C(=O)O    ZINC000100216561
CC(=O)/C=C\C(=O)O    ZINC000030726228
COC(=O)/C=C/C=O    ZINC000002556926
COC(=O)/C=C\C=O    ZINC000038611094
C=CC(=O)NC(N)=O    ZINC000039947134
N=C(N)/C=C/C(=O)O    ZINC000001760669
NC(=O)/C=C/C(N)=O    ZINC000017720254
N=C(N)/C=C\C(=O)O    ZINC000031703760
NC(=O)/C=C\C(N)=O    ZINC000100021002
C=CCSCC=C    ZINC000001531083
C/C=C/S/C=C/C    ZINC000005132893
C=C(C(=O)O)C(C)C    ZINC000038862616
C/C=C\C(=O)OCC    ZINC000013380320
CC/C=C\CC(=O)O    ZINC000004538481
CC[C@H](O)/C=C\C=O    ZINC000013517919
CC(C)=CCOC=O    ZINC000002168242
C/C=C(/C)C(=O)OC    ZINC000001685701
CCO/C=C/C(C)=O    ZINC000070159884
C=CCOC[C@@H]1CO1    ZINC000002041108
CC/C=C\C(=O)OC    ZINC000032149899
C=CCOC[C@H]1CO1    ZINC000001596386
C=C(CCC)C(=O)O    ZINC000002548262
C=C(C)CC(=O)OC    ZINC000034075374
C/C=C/CCC(=O)O    ZINC000005132839
C=CC[C@H](C)C(=O)O    ZINC000002560637
C/C=C\CCC(=O)O    ZINC000005540874
CC/C=C/C(=O)OC    ZINC000002508321
C=C[C@]1(O)CCOC1    ZINC000034721843
OC/C=C\C=C/CO    ZINC000031414746
CC/C=C(\C)C(=O)O    ZINC000002242697
C=CCCC(=O)OC    ZINC000002522343
C=CCOCCC=O    ZINC000001653065
COC(=O)C=C(C)C    ZINC000000388580
C=CC(=O)OCCC    ZINC000001665004
C=CC(=O)OC(C)C    ZINC000001665003
C=C[C@@H](C)OC(C)=O    ZINC000000394373
C=C[C@@H](O)[C@@H](O)C=C    ZINC000018088144
C=C[C@@H](O)[C@H](O)C=C    ZINC000000389839
C=C(C)COC(C)=O    ZINC000001845661
C=C(C)CCC(=O)O    ZINC000014592840
CCC/C=C/C(=O)O    ZINC000001850698
C=C[C@H](O)[C@@H](O)C=C    ZINC000000389840
C/C=C\CC(=O)OC    ZINC000013509394
CC/C(O)=C/C(C)=O    ZINC000100012102
CC[C@@H](O)/C=C/C=O    ZINC000002018006
CC[C@@H](O)/C=C\C=O    ZINC000013517916
CC(C)=CCC(=O)O    ZINC000001846597
C=COC(=O)CCC    ZINC000000404766
C=C(OC)C(=C)OC    ZINC000000409235
CO/C(C)=C/C(C)=O    ZINC000100156615
C=CC(C)(C)C(=O)O    ZINC000004566189
CCC(=O)/C=C(\C)O    ZINC000100228726
CCO/C=C(\C)C=O    ZINC000002567936
CC/C(C)=C\C(=O)O    ZINC000008602767
CC/C(C)=C/C(=O)O    ZINC000001672909
C/C=C(\C)C(=O)OC    ZINC000012358698
C=C(CC)C(=O)OC    ZINC000001841388
C=C[C@@]1(O)CCOC1    ZINC000034721844
C/C=C(/CC)C(=O)O    ZINC000017003508
C=CCC1(O)COC1    ZINC000045028302
CC(C)/C=C/C(=O)O    ZINC000000153584
CCC/C=C\C(=O)O    ZINC000012243720
C/C=C/COC(C)=O    ZINC000002168392
C/C=C/C(=O)OCC    ZINC000001680395
CCO/C=C(/C)C=O    ZINC000032230513
CC(C)/C=C\C(=O)O    ZINC000013509329
C=CCOC1COC1    ZINC000005193661
C=CCOC(=O)CC    ZINC000001683670
CC/C=C/CC(=O)O    ZINC000001634093
C=CCCCC(=O)O    ZINC000002039425
C=C[C@@H](C)CC(=O)O    ZINC000005019515
C=C[C@H](C)OC(C)=O    ZINC000000394372
C=CCC(=O)OCC    ZINC000001676796
C=CC[C@@H](C)C(=O)O    ZINC000004283800
C=C(C)C(=O)OCC    ZINC000001608906
CC(C)=C(C)C(=O)O    ZINC000032184473
C=CCCOC(C)=O    ZINC000001601431
C/C=C/CC(=O)OC    ZINC000002556897
C/C=C(\CC)C(=O)O    ZINC000005179558
C=C[C@H](C)CC(=O)O    ZINC000005019518
COC/C=C\C(C)=O    ZINC000039067312
CC/C=C(/C)C(=O)O    ZINC000014592829
CC[C@H](O)/C=C/C=O    ZINC000002018004
C=CCNC(=O)CN    ZINC000011956592
C=C(C)C(=O)N(C)N    ZINC000113945496
C=C[C@@H](O)CNC=N    ZINC001253599916
CNC(=O)/C=C/CN    ZINC000306980180
C=CC(=O)NCCN    ZINC000005157529
CCO/C=C/C(=N)N    ZINC000026898030
C=CCNC(=O)NC    ZINC000039420031
C=CCN(C)C(N)=O    ZINC000034227096
C=CC(=N)NCOC    ZINC001161695735
C=C(N)C(=O)N(C)C    ZINC000113904475
C=C[C@H](O)CNC=N    ZINC001253599918
C/C=C/[Si](C)(C)C    ZINC000195761610
C=CC[Si](C)(C)C    ZINC000169743074
CCC/C=C\B(O)O    ZINC000195751561
C=CCCCB(O)O    ZINC000169904276
CC(C)=C(C)B(O)O    ZINC000169877136
CCC/C=C/B(O)O    ZINC000169746985
C=C(C)[Si](C)(C)C    ZINC000195807504
C=C[C@@H](CC)OCC    ZINC000081969104
C/C(=C\CO)C(C)C    ZINC000033841885
CCCC/C=C/CO    ZINC000001765531
C=C[C@@](C)(CC)CO    ZINC000096034460
C=C[C@@](C)(O)CCC    ZINC000002002840
CC/C=C(\C)[C@@H](C)O    ZINC000002528293
C=C[C@](C)(CC)CO    ZINC000096034461
C/C=C/[C@@H](O)C(C)C    ZINC000005132904
C=CCC(C)(C)CO    ZINC000043199257
CCC/C=C\CCO    ZINC000005225091
C=C(C)CC(C)(C)O    ZINC000002579182
C=CCC[C@@H](O)CC    ZINC000005225215
CO/C=C\C(C)(C)C    ZINC000225562076
CC/C=C/CCCO    ZINC000005447645
C=C[C@H](C)C(C)(C)O    ZINC000002164065
C=CC[C@@H](O)CCC    ZINC000001635606
CC/C=C(\C)[C@H](C)O    ZINC000033839958
C=CC[C@@H](C)OCC    ZINC000039284068
C=C(C)C(C)(C)CO    ZINC000004831729
C=C[C@H](CC)OCC    ZINC000081969103
C=C(C)[C@H](O)C(C)C    ZINC000005761301
C=C[C@H](CCC)OC    ZINC000014438667
C=COC(C)(C)CC    ZINC000002557063
CC/C=C\CCCO    ZINC000005224866
C=C(C)CC[C@H](C)O    ZINC000006020464
C=C[C@H](O)C(C)(C)C    ZINC000039251181
C/C=C\[C@@H](O)CCC    ZINC000020231670
C=CCCC(C)(C)O    ZINC000005356055
C=C[C@@H](C)OCCC    ZINC000139988185
C/C=C/COC(C)C    ZINC000080864074
C=C[C@@H](O)C(C)(C)C    ZINC000038292302
CC/C=C/C(C)(C)O    ZINC000039347446
C=CCO[C@H](C)CC    ZINC000039245272
C/C=C\CCCCO    ZINC000004533109
C=C[C@@H](C)OC(C)C    ZINC000231595462
C=CC[C@@H](O)C(C)C    ZINC000005225249
C=C[C@H](O)CCCC    ZINC000004521547
C=C[C@@H](C)C(C)(C)O    ZINC000001592395
CCC/C=C/OCC    ZINC000039240186
C=C[C@](C)(O)C(C)C    ZINC000038613871
C=C[C@@H](C)CCCO    ZINC000098175154
CCC/C=C\OCC    ZINC000083315739
CCC/C=C/CCO    ZINC000001841420
C=C(CO)CC(C)C    ZINC000044082578
CCCC/C=C\CO    ZINC000015272642
C=C(C)CC[C@@H](C)O    ZINC000002508073
C=CC[C@@](C)(O)CC    ZINC000002039435
C=CC[C@](C)(O)CC    ZINC000002039436
C=C[C@@H](O)CC(C)C    ZINC000033823239
C=CCCCCCO    ZINC000002559788
C/C=C\[C@H](O)C(C)C    ZINC000098089671
C=C[C@H](C)OC(C)C    ZINC000231595452
C=CC(C)(C)CCO    ZINC000039249477
C=C[C@H](O)CC(C)C    ZINC000033823240
C=C(C)CCOCC    ZINC000039258985
C/C=C/[C@H](O)CCC    ZINC000002164155
C=CCC[C@H](O)CC    ZINC000002508088
CC/C=C(/C)[C@@H](C)O    ZINC000005761806
C=CC[C@H](O)C(C)C    ZINC000002563381
CC/C=C(/C)[C@H](C)O    ZINC000005761810
CCO/C=C/C(C)C    ZINC000005854005
C/C=C(\C)CCOC    ZINC001249938485
C/C=C\[C@@H](O)C(C)C    ZINC000098089672
C=C(C)C[C@@H](O)CC    ZINC000005922828
C=C[C@](C)(O)CCC    ZINC000002002842
C=CC[C@H](O)CCC    ZINC000002026432
C=COCCCCC    ZINC000002037287
C=C(C)[C@@H](O)C(C)C    ZINC000002563379
C/C=C/[C@@H](O)CCC    ZINC000002164152
C=C[C@@H](CCC)OC    ZINC000014438665
CC/C(C)=C/CCO    ZINC000136145923
COCCC=C(C)C    ZINC000202552760
C=C(C)CCCCO    ZINC000077871953
C=C(C)CCCOC    ZINC000141310699
C/C=C/[C@H](O)C(C)C    ZINC000005132898
C/C=C\[C@H](O)CCC    ZINC000020231667
C=C[C@@H](O)CCCC    ZINC000002037494
C=C[C@H](C)OCCC    ZINC000139988042
CC/C(C)=C\CCO    ZINC000039244929
C=C(C)COC(C)C    ZINC000139991046
C=CCC(C)(C)OC    ZINC000144556363
C=C(C)C[C@H](O)CC    ZINC000002508080
C=CCOCCCC    ZINC000002539247
C=C[C@H](C)CCCO    ZINC000098175155
C=C[C@@](C)(O)C(C)C    ZINC000038613868
C=CCCOC(C)C    ZINC000142388247
C/C(=C/CO)C(C)C    ZINC000167243827
C=CCO[C@@H](C)CC    ZINC000039245273
C=CCN(C)CCN    ZINC000049804385
CNC/C=C\CNC    ZINC000004578809
C=CCC[C@H](N)CN    ZINC000034762572
C=CCC[C@@H](N)CN    ZINC000034762576
C=C(C)CNCCN    ZINC000019364937
C/C(=C\C#N)CCl    ZINC000022054708
C=C(CCl)CC#N    ZINC000034360016
NC(=O)/C=C/C(=O)O    ZINC000000901052
NC(=O)/C=C\C(=O)O    ZINC000012362022
C=C(C)[C@@H](N)C(=O)O    ZINC000002506597
C=C[C@H](N)CC(=O)O    ZINC000072481790
C=C[C@@H](N)CC(=O)O    ZINC000072481791
CC(C)/C=C/[N+](=O)[O-]    ZINC000021304287
C=C(C)C(=O)NCO    ZINC000001641091
C=CC(=O)N(C)OC    ZINC000001623566
C=CCCC[N+](=O)[O-]    ZINC000002557054
C=CCNC(=O)OC    ZINC000001716624
C=COC(=O)N(C)C    ZINC000001679308
C=CCOCC(N)=O    ZINC000043639325
CN(C)/C=C/C(=O)O    ZINC000001732818
C=CCNCC(=O)O    ZINC000001713579
CCOC(=O)/C=C\N    ZINC000201574377
C=C(C)NCC(=O)O    ZINC000100977380
C=C(C)COC(N)=O    ZINC000000393731
C=C[C@H](C)OC(N)=O    ZINC000001664859
C=CC[C@H](N)C(=O)O    ZINC000001696507
C=CCOC(=O)NC    ZINC000039268583
C=C[C@@H](C)OC(N)=O    ZINC000002048429
C=CC[C@@H](N)C(=O)O    ZINC000001571335
COC(=O)/C=C(\C)N    ZINC000015975165
COC(=O)/C=C/CN    ZINC000034235393
C=CCNC(=O)CO    ZINC000011638927
COC(=O)/C=C(/C)N    ZINC000084843286
CN(C)/C=C\C(=O)O    ZINC000017021822
C=CC(=O)NCCO    ZINC000003650050
C=C[C@H](O)CNCC    ZINC000078730701
C=CCC[C@@H](N)CO    ZINC000070651522
C=C[C@@H](O)CN(C)C    ZINC000002042252
C=CC[C@H](CN)CO    ZINC000075519012
C/C=C/C[C@H](N)CO    ZINC000044463856
C=CCN(C)CCO    ZINC000005913415
C=CCC[C@H](O)CN    ZINC000026895195
C=C[C@H](O)CN(C)C    ZINC000001733915
C=C[C@@](C)(O)CNC    ZINC000075518980
C/C=C/CNCCO    ZINC000026483022
C=CCC[C@H](N)CO    ZINC000070651521
C=CCO[C@H](C)CN    ZINC000052598887
C=CC[C@@H](CN)CO    ZINC000075519007
C/C=C\C[C@H](N)CO    ZINC000096024176
C=CCOCCCN    ZINC000038362816
C=C(C)C[C@H](N)CO    ZINC000044463814
C=C(C)C[C@@H](N)CO    ZINC000044463815
C=C(C)COCCN    ZINC000051864311
C=CCC[C@@H](O)CN    ZINC000026895198
C=CCNC[C@H](C)O    ZINC000032005346
C=CCO[C@@H](C)CN    ZINC000044018802
C=C[C@](C)(O)CNC    ZINC000075518975
C=C[C@@H](O)CNCC    ZINC000078730699
C=C(CNC)OCC    ZINC000104602959
C=CCCOCCN    ZINC000052599439
C/C=C\C[C@@H](N)CO    ZINC000096024177
C=COCCN(C)C    ZINC000001605900
C/C=C/C[C@@H](N)CO    ZINC000044463857
FC(F)=C(F)Cl    ZINC000045329285
C=C/C=C/C(=O)Cl    ZINC000135686148
O=C(O)/C=C\C(=O)O    ZINC000012358683
O=C(O)/C=C/C(=O)O    ZINC000003860193
C=C(C(=O)O)C(=O)O    ZINC000001605881
C=CCSC(C)=O    ZINC000001611273
C=CCOC(C)=S    ZINC000056958438
C=CCSC(=N)N    ZINC000005193890
C/C(N)=C/C(N)=S    ZINC000100004729
C=C(F)C(=O)NC=N    ZINC001180120220
C=CCNC(N)=S    ZINC000003875768
C/C(N)=C\C(N)=S    ZINC000100092243
CO/C=C(\C)C(=O)O    ZINC000004990912
C=C[C@](C)(O)C(=O)O    ZINC000006067168
C=C[C@@H](O)CC(=O)O    ZINC000005157995
CO/C=C\C(=O)OC    ZINC000033362819
C=C(CO)C(=O)OC    ZINC000036455542
C=CC(=O)OCCO    ZINC000001850233
CCO/C(O)=C/C=O    ZINC000725239854
C/C=C/[C@H](O)C(=O)O    ZINC000034083798
CCOC(=O)/C=C/O    ZINC000100055356
C/C=C\[C@H](O)C(=O)O    ZINC000034083804
CCO/C=C/C(=O)O    ZINC000001585599
C=CC[C@@H](O)C(=O)O    ZINC000005157892
C=CC[C@H](O)C(=O)O    ZINC000005157879
O=C(O)/C=C/CCO    ZINC000013542745
C=CCOC(=O)OC    ZINC000002504725
CCOC(=O)/C=C\O    ZINC000100412680
COC(=O)/C=C(/C)O    ZINC000100216870
C=C[C@@H](O)C(=O)OC    ZINC000002516878
C=C[C@H](O)CC(=O)O    ZINC000005157964
C=C(OC)C(=O)OC    ZINC000095628596
C=C[C@@](C)(O)C(=O)O    ZINC000006031951
C/C=C(\OC)C(=O)O    ZINC000005240167
C=C[C@H](O)C(=O)OC    ZINC000043794392
COC/C=C/C(=O)O    ZINC000034527853
CO/C(C)=C\C(=O)O    ZINC000000334833
CO/C=C(/C)C(=O)O    ZINC000005411870
CCO/C=C\C(=O)O    ZINC000005551564
CO/C(C)=C/C(=O)O    ZINC000005823249
C/C=C/[C@@H](O)C(=O)O    ZINC000034083801
C/C=C\[C@@H](O)C(=O)O    ZINC000034083807
C=CCOCC(=O)O    ZINC000034596154
COC(=O)/C=C(\C)O    ZINC000100076582
CO/C=C/C(=O)OC    ZINC000002582018
CN(C)/C=C\[N+](=O)[O-]    ZINC000032149057
COC/C=C/B(O)O    ZINC000195811948
C=CC[C@H](F)C(C)=O    ZINC000034087494
C=CC[C@@H](F)C(C)=O    ZINC000034087493
CN(C)/C=C/[N+](=O)[O-]    ZINC000019735116
C=CCSC(C)C    ZINC000002560567
C=CCCSCC    ZINC000145249734
C/C=C/SCCC    ZINC000014679957
C=CO[Si](C)(C)C    ZINC000169743192
C=CCSCCC    ZINC000001644622
C/C=C\SCCC    ZINC000034075373
CC(C)=CCO[SiH3]    ZINC000199861630
C=C[Si](C)(C)OC    ZINC000195766268
CC(C)=C(CO)CO    ZINC000001714654
C=C[C@H](C)OCCO    ZINC000196163927
C=CCCOCCO    ZINC000079129098
C[C@H](O)/C=C\[C@H](C)O    ZINC000004743008
CCO/C=C/OCC    ZINC000002018423
C[C@@H](O)/C=C/[C@@H](C)O    ZINC000017322530
C[C@@H](O)/C=C\[C@@H](C)O    ZINC000004743007
CCO/C=C\OCC    ZINC000111347988
C[C@@H](O)/C=C\[C@H](C)O    ZINC000004743006
C[C@H](O)/C=C/[C@H](C)O    ZINC000025623632
C=CCOCCCO    ZINC000002571905
CCO/C(C)=C/CO    ZINC000001608870
CCO/C(C)=C\CO    ZINC000017285037
C=CCO[C@@H](C)CO    ZINC000002039621
C=CCOCCOC    ZINC000032298949
C=COCCCCO    ZINC000002572050
C=C(OCC)OCC    ZINC000000391146
C=CCC(CO)CO    ZINC000034621552
COC/C=C/COC    ZINC000006385258
COC/C=C\COC    ZINC000005808185
OCC/C=C/CCO    ZINC000022060201
C[C@@H](O)/C=C/[C@H](C)O    ZINC000004787283
C=C[C@@H](C)OCCO    ZINC000196163937
C=C(C)CCCCF    ZINC001250259493
O=C/C(=C\O)[N+](=O)[O-]    ZINC000100074462
O=C/C(=C/O)[N+](=O)[O-]    ZINC000107920483
C=CCOC(N)=S    ZINC000071774025
C/C(O)=C(\N)C(=O)O    ZINC000198597394
C/C(O)=C(/N)C(=O)O    ZINC000100216936
CO/C([O])=C(/C)CO    ZINC001560406072
C=CCSCCN    ZINC000019504297
C=C(F)C(=O)N(C)C    ZINC000196229707
[CH2-]/C=C/c1ccccc1    ZINC000059447702
C=CC[P+](C)(C)C    ZINC000137339974
CS/C=C\C(=O)O    ZINC000014593698
C=CS(=O)(=O)C=C    ZINC000001561509
CS/C=C/C(=O)O    ZINC000006019635
C/C(C=O)=C\CCl    ZINC000056958894
C=CCCC(=O)Cl    ZINC000002569933
C/C=C(\C)C(=O)Cl    ZINC000002570159
C/C=C(/C)C(=O)Cl    ZINC000034539625
CC(C)=CC(=O)Cl    ZINC000002140825
C/C(C=O)=C/CCl    ZINC000138949626
C/C=C/CC(=O)Cl    ZINC000005132827
C=C(CC)C(=O)Cl    ZINC000002541518
CC/C=C/C(=O)Cl    ZINC000004269657
CCC(=O)/C=C/Cl    ZINC000033956665
C=C(F)C(=O)OCC    ZINC000002525415
CC/C=C(\F)C(=O)O    ZINC000104706838
CC(C)=C(F)C(=O)O    ZINC000075612475
C=CC(=O)OCCF    ZINC000002584299
CC/C=C(/F)C(=O)O    ZINC000206152329
CO/C([O])=C(/N)CO    ZINC001560406283
CC(C)(C)/C=C/Cl    ZINC000082214857
CCO/C=C/SC    ZINC000222287663
C=CCCCCCl    ZINC000001845545
C=C[C@@H](O)[C@@H](O)CO    ZINC000034087469
C/C=C/c1ccccc1    ZINC000001692469
C=Cc1cccc(C)c1    ZINC000002041160
C=CCOCCCF    ZINC000072265760
C=CCOC[C@@H](C)F    ZINC000203224361
C=Cc1ccccc1C    ZINC000001435985
C=C(F)CCCCO    ZINC000098174942
C=CCc1ccccc1    ZINC000001561526
C=C[C@@H](C)OCCF    ZINC001224673851
C=Cc1ccc(C)cc1    ZINC000002039648
C=C[C@H](C)OCCF    ZINC001224673753
C=CCOC[C@H](C)F    ZINC000203224351
C=C(C)c1ccccc1    ZINC000001699968
C/C=C\c1ccccc1    ZINC000067803068
N#C/C=C(\O)C(F)F    ZINC000101539599
N#C/C=C(/O)C(F)F    ZINC000101372139
N#C/C=C/c1ccco1    ZINC000001592389
N#C/C=C\c1ccco1    ZINC000017376753
C=C(Cl)CNCC    ZINC000059016001
N#C/C=C/c1c[nH]cn1    ZINC000140748600
CC(C)(N)/C=C\Cl    ZINC000080497668
CC(C)(N)/C=C/Cl    ZINC000080497670
C=Cc1ccc(C)cn1    ZINC000021986941
C=CCc1cccnc1    ZINC000039367467
C=C(C)c1ccncc1    ZINC000032167304
C=Cc1cccc(N)c1    ZINC000002566109
C=C(C)c1cccnc1    ZINC000072230765
C=CNc1ccccc1    ZINC000100516935
C=CC(C#N)(C=C)C=C    ZINC000001767718
C=Cc1ccncc1C    ZINC000060050512
C=Cc1ccc(N)cc1    ZINC000001673648
C=Cc1ccc(C)nc1    ZINC000002040980
C=Cc1cccc(C)n1    ZINC000001433314
C=Cc1cc(C)ccn1    ZINC000021989405
C=Cc1ccccc1N    ZINC000038582193
C=Cc1cnccc1C    ZINC000034327568
C/C=C/c1ccccn1    ZINC000001457684
N/C=C\c1ccccc1    ZINC000103728459
N/C=C/c1ccccc1    ZINC000006095623
C=Cc1cccnc1C    ZINC000072230796
C=CCc1ccccn1    ZINC000019801720
C=CCc1ccncc1    ZINC000039205443
C=Cc1ncccc1C    ZINC000039238675
C=Cc1cncc(C)c1    ZINC000001435983
C=Cc1ccnc(C)c1    ZINC000038301377
C=C(C)c1ccccn1    ZINC000005195282
C=C(C)Br    ZINC000001562138
C/C=C\Br    ZINC000085479906
C/C=C/Br    ZINC000002034620
C=CCBr    ZINC000001683657
C=CCOC(=O)Cl    ZINC000002033143
C=C(Cl)C(=O)OC    ZINC000001664994
O=C(O)/C=C/CCl    ZINC000005178352
C/C(Cl)=C/C(=O)O    ZINC000001575454
C/C(Cl)=C\C(=O)O    ZINC000004915175
C=COC(=O)CCl    ZINC000002507818
C=C(SC)SC    ZINC000002556909
C/C=C/SSC    ZINC000005371734
OB(O)/C=C\CCl    ZINC000195820406
C=CCSSC    ZINC000001531088
OB(O)/C=C/CCl    ZINC000169876880
C=CS(=O)(=O)CC    ZINC000001731676
C=CCS(C)(=O)=O    ZINC000001596064
C=C(C)S(C)(=O)=O    ZINC000139388765
CC(C)=C[SiH2]Cl    ZINC000199863438
C=C[Si](C)(C)Cl    ZINC000169743182
CO/C=C(/F)C(=O)O    ZINC000098175128
C=C[C@@H](CCl)OC    ZINC000016194320
C=C[C@H](CCl)OC    ZINC000016194319
C=CC[C@@H](O)CCl    ZINC000034596163
C=COCCCCl    ZINC000104734147
C=CCOCCCl    ZINC000004203523
C=CC[C@H](O)CCl    ZINC000031829554
C=CCCOCCl    ZINC000004203522
C=C(Cl)CCCO    ZINC000238648730
C=Cc1ccccc1O    ZINC000005158058
C=COc1ccccc1    ZINC000001845718
C=C(O)c1ccccc1    ZINC000100076746
C#CC(C#C)OCC=C    ZINC001205037201
C=Cc1ccc(O)cc1    ZINC000000895826
C=Cc1cccc(O)c1    ZINC000033505645
C=CCc1ncccn1    ZINC000113256882
C=Cc1ncncc1C    ZINC001240826290
C=Cc1cncnc1C    ZINC000145791038
C=C(C)c1cnccn1    ZINC000001849655
C=Cc1ccnc(C)n1    ZINC000124998494
C=Cc1nccc(C)n1    ZINC000147611527
C=CNc1ccccn1    ZINC000138493515
C=C(C)c1cncnc1    ZINC000217658167
C=Cc1cnc(C)nc1    ZINC000114873143
C=Cc1cccc(N)n1    ZINC000039054277
C=CCc1ccncn1    ZINC000039052300
C=Cc1cc(C)ncn1    ZINC000039052269
C=Cc1cnc(C)cn1    ZINC000002019414
C=Cc1ccc(N)nc1    ZINC000072225134
C=Cc1nnccc1C    ZINC000143090310
C=Cc1ccc(N)cn1    ZINC000067172321
C=CCc1ccnnc1    ZINC000090158134
C=Cc1cccnc1N    ZINC000039054275
C=Cc1ncccc1N    ZINC000039050664
C=CN=c1cc[nH]cc1    ZINC001174778698
C=CNc1cccnc1    ZINC000138494537
C=Cc1cncc(N)c1    ZINC000115058181
C=CCc1cnccn1    ZINC000033951348
C=Cc1ccncc1N    ZINC000209822395
C=Cc1cnccc1N    ZINC000204913642
C=Cc1cc(N)ccn1    ZINC000072230717
C=Cc1nccnc1C    ZINC000001435981
C=Cc1ncc(C)cn1    ZINC000952961270
C=C(C)c1cccnn1    ZINC001240831054
C=CCc1cncnc1    ZINC000114783494
C=C(C)c1ccncn1    ZINC000146176727
C=Cc1cncc(C)n1    ZINC000032149475
C=Cc1ccc(C)nn1    ZINC000114874020
C=C(C)c1ccnnc1    ZINC000146178612
C=Cc1cc(C)cnn1    ZINC001240826856
C=Cc1ccnc(N)c1    ZINC000033975124
C=C(C)c1ncccn1    ZINC000039053006
C/C=C(\C)CC(F)F    ZINC001250390108
CCCC/C(F)=C/F    ZINC000104094955
CCCC/C(F)=C\F    ZINC000104094951
CCCCC=C(F)F    ZINC000071790149
C=Cc1cccc[n+]1C    ZINC000002558006
C=Cc1cc[n+](C)cc1    ZINC000005764924
C=Cc1ccc[n+](C)c1    ZINC000005377973
C=CC[n+]1ccccc1    ZINC000001718299
CC(C)=CCC(F)F    ZINC000080778105
C=C[C@H]1C[C@H]2C=C[C@@H]1C2    ZINC000002572047
C=C[C@@H]1C[C@@H]2C=C[C@H]1C2    ZINC000057986604
C=C[C@@H]1C[C@H]2C=C[C@@H]1C2    ZINC000095889625
C=C[C@H]1C[C@H]2C=C[C@H]1C2    ZINC000100027806
C=C[C@@H]1C[C@H]2C=C[C@H]1C2    ZINC000100027804
C=C[C@H]1C[C@@H]2C=C[C@H]1C2    ZINC000001690667
N#C/C(Cl)=C\Cl    ZINC000015903479
N#C/C(Cl)=C/Cl    ZINC000012405131
C=C(C#N)C(F)(F)F    ZINC000001755904
N#C/C=C/C(F)(F)F    ZINC000012360021
N#C/C=C\C(F)(F)F    ZINC000008655043
C=CCS(N)(=O)=O    ZINC000013528724
C=CS(=O)(=O)NC    ZINC000021298871
C=C(C)S(N)(=O)=O    ZINC000112999411
C=Cc1ccc[nH]c1=O    ZINC000085210572
C=Cn1cccc1C=O    ZINC000005377628
C=Cc1ccc(=O)[nH]c1    ZINC000072225662
C=Cc1cccc[n+]1[O-]    ZINC000005064497
C=COc1cccnc1    ZINC000034467103
O=C/C=C/c1ccc[nH]1    ZINC000002519586
C=CNc1ccncn1    ZINC000223069645
CN(C)C=C(C#N)C#N    ZINC000000159434
C=Cc1ncc(N)cn1    ZINC000104594883
C=CNc1cncnc1    ZINC000100191204
C=CNc1ccnnc1    ZINC001174779737
C=CNc1cccnn1    ZINC000223069377
C=CNc1cnccn1    ZINC000223069296
C=CNc1ncccn1    ZINC001174778546
C=C(C)c1cnnnc1    ZINC001240837288
C=Cc1cnc(N)nc1    ZINC000039052635
C=Cc1cc(N)ncn1    ZINC000114602347
C=Cc1ccnc(N)n1    ZINC000219782615
C=Cc1ccc(N)nn1    ZINC000307529142
C=Cc1cnc(N)cn1    ZINC000104658506
C=Cc1nccnc1N    ZINC000145104320
C=CCNCC(F)F    ZINC000037755664
C=CCn1cccc1C    ZINC000005885712
N#C/C=C\C1CCCC1    ZINC000077027049
C=Cn1ccc(C)c1C    ZINC000006320236
N#C/C=C/C1CCCC1    ZINC000035270621
C=CCS(=O)(=O)O    ZINC000001744569
C=C(Cl)[C@@H](O)CO    ZINC000001661160
C/C=C\P(=O)(O)O    ZINC000033953321
C=CCP(=O)(O)O    ZINC000025695689
C=C(Cl)[C@H](O)CO    ZINC000005426447
C/C=C/P(=O)(O)O    ZINC000038611895
O=C(O)/C=C/C(F)F    ZINC000066346669
O=C(O)/C=C\C(F)F    ZINC000207053303
COC(=O)C=C(F)F    ZINC000003880140
C/C=C/C(F)=C(F)F    ZINC000002526261
C/C=C\C(F)=C(F)F    ZINC000082217904
C=CCC(F)=C(F)F    ZINC000001707242
O=C/C=C/c1ccco1    ZINC000001577145
O=C/C=C\c1ccco1    ZINC000006096965
C=Cc1cccoc1=O    ZINC000141205849
O=C/C=C/c1ccoc1    ZINC000025722042
C=Cc1ccc(F)cc1    ZINC000001847455
C/C=C/C(F)(F)CO    ZINC000075758239
F/C=C/c1ccccc1    ZINC000078810649
C=Cc1ccccc1F    ZINC000002560388
CCOC=C(C#N)C#N    ZINC000001641627
C=CCOCC(F)F    ZINC000072265758
C=Cc1cccc(F)c1    ZINC000001847542
C=Cn1ccnc1C=O    ZINC000034528861
C=C(F)c1ccccc1    ZINC000096028547
C=CCC(F)(F)CO    ZINC000034214342
C=COCC(C)(F)F    ZINC000703593251
C=Cn1cc(C=O)cn1    ZINC000029865920
C=Cn1nccc1C=O    ZINC000219144493
C/C=C/C=C\C=C\C=O    ZINC000227631020
C=CC(=O)C1=CCCC1    ZINC000139239776
C#CCOC(C=C)C=C    ZINC000035299885
C=CCc1ccoc1C    ZINC000167247192
C=C(C)Cc1ccoc1    ZINC000606242152
C=C(C)Cc1ccco1    ZINC000078675681
C=CCc1ccn(C)n1    ZINC000231989213
C=CCn1cnc(C)c1    ZINC000001672433
C=Cc1c(C)n[nH]c1C    ZINC000040545970
C=Cc1cc(C)nn1C    ZINC000196039582
C=C[C@H](C)n1ccnc1    ZINC000013207550
C=CCc1ccnn1C    ZINC000148293216
C/C=C/c1nccn1C    ZINC000144014125
C=CCN(C#N)CC=C    ZINC000000393616
C=C(C)Cc1cn[nH]c1    ZINC001250241341
C=C(C)c1ccn(C)n1    ZINC000141688112
C=CCCn1ccnc1    ZINC000034468869
C=C(C)Cc1ncc[nH]1    ZINC000082221219
C=CCc1cncn1C    ZINC000306943986
C=CCn1ccnc1C    ZINC000013209729
C=CCc1cnn(C)c1    ZINC000132076972
C=C[C@@H](C)n1ccnc1    ZINC000005503517
C=C(C)c1cncn1C    ZINC000114210283
C=CCn1cc(C)cn1    ZINC000117209966
C=Cc1cnn(CC)c1    ZINC000087198296
C=C(C)c1cn(C)cn1    ZINC000114211507
C=C(C)n1cccc1N    ZINC001174787792
C=CCc1c[nH]nc1C    ZINC000146347292
C=C(C)/C=C/C=C(C)C    ZINC000001713181
C=C(C)C#CCCCC    ZINC000002579222
C=CCC#CCCCC    ZINC000002579223
C#C/C=C(\C)C(C)(C)C    ZINC000068568856
C=C/C(C)=C/CC(=C)C    ZINC001569986036
C/C=C/C=C\C=C(C)C    ZINC000098175095
C=C(C)/C=C\CC(=C)C    ZINC000083253352
C=CC#CCCCCC    ZINC000002528342
C#CCCCC/C=C\C    ZINC000071787032
C=CC=C1CCCCC1    ZINC000002564219
C=C/C=C/C=C/CCC    ZINC000059201024
C=C(C)/C=C/C(=C)CC    ZINC000138098002
C=CCC1=CCCCC1    ZINC000095889626
C#CC/C=C/C(C)(C)C    ZINC001249947359
C#CCCCC/C=C/C    ZINC000071787033
C=CC1(C=C)CCCC1    ZINC000071256306
C=C(C)/C=C\C=C(C)C    ZINC000080135677
C=C(C)/C=C/CC(=C)C    ZINC000002563340
C/C=C/C=C/C=C(C)C    ZINC000135941919
C=C(C)CC1=CCCC1    ZINC000307449968
O=[N+]([O-])/C=C/C(F)F    ZINC000083313430
O=C/C=C/[B-](F)(F)F    ZINC000299803924
COC(N)=C(C#N)C#N    ZINC000000390991
C=Cc1cc(F)ccn1    ZINC000209822537
C=Cc1cnccc1F    ZINC000209822444
C=Cc1cccc(F)n1    ZINC000095093466
C=Cc1cccnc1F    ZINC000209822495
C=Cc1cncc(F)c1    ZINC000083119760
C=Cc1ccnc(F)c1    ZINC000039050207
C=Cc1ccc(F)nc1    ZINC000095628501
C=Cc1ncccc1F    ZINC000145426100
C=Cc1ccc(F)cn1    ZINC000113436040
C=C(CC)[B-](F)(F)F    ZINC000307342623
CC(C)=C[B-](F)(F)F    ZINC000170160017
C/C=C(\C)[B-](F)(F)F    ZINC000169806159
C=C(C)C[B-](F)(F)F    ZINC000211113604
C/C=C(/C)[B-](F)(F)F    ZINC000259431577
C=CCC[B-](F)(F)F    ZINC000170176897
C=C(C)Cc1cnoc1    ZINC001250243960
C#CC(=O)N/C=C/CC    ZINC001143915899
C=Cn1cccc1CO    ZINC000005377636
CC1(/C=C\C#N)COC1    ZINC000066309430
C=CCc1conc1C    ZINC001249954661
NC/C=C/c1ccco1    ZINC000008379363
C=Cc1c(C)noc1C    ZINC000000493097
C=CCc1cnoc1C    ZINC001249954148
C=C(C)Nc1ccoc1    ZINC001174787805
C=CCc1cc(C)no1    ZINC000238474667
CC1(/C=C/C#N)COC1    ZINC000066309432
C#CCNC(=O)C(=C)C    ZINC000164618992
C=CC[C@H](C#N)C(C)=O    ZINC000104515495
C#CC(=O)NCC(=C)C    ZINC000160661882
C=CC[C@@H](C#N)C(C)=O    ZINC000104515492
CC(C)=Cc1ccno1    ZINC000001703390
C=CC(C=C)OCC#N    ZINC001224381289
C=C(C)Nc1ccco1    ZINC001174788104
C=CNc1nccn1C    ZINC001174778680
C=C(C)n1cc(N)cn1    ZINC001174791407
C=Cn1ncc(C)c1N    ZINC001174778326
C=C(C)n1cncc1N    ZINC001174788896
C=CNc1cn(C)cn1    ZINC001174778689
C=CNc1cnn(C)c1    ZINC001174778400
C=CCn1cnc(N)c1    ZINC000166556869
C=Cn1cnc(C)c1N    ZINC001174783405
C=Cn1nc(C)cc1N    ZINC001174778861
C/C(=C\C=C\N)NC#N    ZINC001168631068
C=CNc1cncn1C    ZINC001174780929
C=C(C)n1nccc1N    ZINC001174791574
C=CNc1ccn(C)n1    ZINC001174778941
C=CNc1ccnn1C    ZINC001174778773
C=CCn1cc[n+](C)c1    ZINC000012359323
C=CCCCCCC#N    ZINC000033414747
C=C(C)CCCCC#N    ZINC000002567415
C=C(C)/C(C)=C/C=C/N    ZINC001240834595
C/C(=C\C#N)CC(C)C    ZINC000005452664
CC(C)=CCCCC#N    ZINC000205670466
C/C=C(\C)CCCC#N    ZINC001250059895
C/C(=C/C#N)CC(C)C    ZINC000004748349
CCC/C=C/CCC#N    ZINC000075520880
F/C=C/Br    ZINC000095671288
F/C=C\Br    ZINC000097949820
C=C(F)Br    ZINC000088243787
O=CC=C(Cl)Cl    ZINC000002035964
O=C(Cl)/C=C\Cl    ZINC000013386485
C=C(Cl)C(=O)Cl    ZINC000002016213
C=C[C@H](Cl)CCl    ZINC000001850204
ClC/C=C\CCl    ZINC000051951725
C=C[C@@H](Cl)CCl    ZINC000001850206
ClC/C=C/CCl    ZINC000001699991
C=C(CCl)CCl    ZINC000002022278
C/C(Cl)=C\CCl    ZINC000057988323
C/C(Cl)=C/CCl    ZINC000001648216
C=CC(Cl)=C(F)F    ZINC000002244208
C=CCS(=O)(=O)F    ZINC000115863129
C=C(CC#N)SC#N    ZINC000104511292
C=CC1=CC(=O)OC1=O    ZINC000104093915
C=C(C)c1ccsc1    ZINC000038809864
C=CCc1ccsc1    ZINC000112972292
N#CC(C#N)=COCO    ZINC000306712861
C=CCc1cccs1    ZINC000032302574
C=C(C)c1cccs1    ZINC000005158441
C=Cc1sccc1C    ZINC000038875311
C=Cc1ccnc(F)n1    ZINC001240827727
C=Cc1ncncc1F    ZINC000207662877
C=Cc1ncc(F)cn1    ZINC000140601258
C=Cc1ccc(F)nn1    ZINC001240826964
C=Cc1cnc(F)cn1    ZINC000642883816
C=Cc1cnc(F)nc1    ZINC001240829717
C/C=C\[C@H]1C=CC(=O)O1    ZINC000017299313
CC/C=C/C(F)(F)F    ZINC000078365243
C#C/C=C/CCC(=O)O    ZINC000015809789
CCCC(F)=C(F)F    ZINC000002530954
C#CCOC(=O)C(=C)C    ZINC000002563333
C=C(C)CC(F)(F)F    ZINC000138379301
C/C=C/[C@H]1C=CC(=O)O1    ZINC000001668307
OC/C=C/c1ccco1    ZINC000015416451
C=CCCC(F)(F)F    ZINC000114262911
C=C/C=C1/CCOC1=O    ZINC000002034937
C/C=C\[C@@H]1C=CC(=O)O1    ZINC000017299316
CC/C=C\C(F)(F)F    ZINC000078365240
C=C/C=C1\CCOC1=O    ZINC000001752916
C/C=C/[C@@H]1C=CC(=O)O1    ZINC000001668309
CC(C)=CC(=O)NC#N    ZINC000300826410
C=CNc1cc(C)no1    ZINC001174778932
C=CNc1nocc1C    ZINC001174778376
CN(C)/C=C(\C#N)C=O    ZINC000001716623
C=Cc1nnc(CC)o1    ZINC001255056900
C=CNc1ncc(C)o1    ZINC001174778588
C=C(C)Nc1ncco1    ZINC000204742211
[C-]#[N+]CC(=O)NCC=C    ZINC000104461672
C#CCNC(=O)C(=C)N    ZINC001219879360
C=CCc1nnc(C)o1    ZINC000148352038
C=CNc1nc(C)co1    ZINC001174778496
C=CNc1cc(C)on1    ZINC001174778957
C/C=C/c1nnc(C)o1    ZINC001253370347
C=C(C)Nc1ccno1    ZINC001174786321
C=C(C)Nc1ccon1    ZINC001174792036
C=CCOn1ccnc1    ZINC000004002507
C/C=C(\C)C(=O)NC#N    ZINC001143950641
C=C(C)Nc1cnoc1    ZINC001174786432
C=C(C)c1nnc(C)o1    ZINC000201187263
C=CNc1conc1C    ZINC001174780436
CN(C)/C=C(/C#N)C=O    ZINC000100123096
C=CCNC(=O)CC#N    ZINC000001603647
C=CCc1nc(C)no1    ZINC000202488273
C=Cn1ccnc1CO    ZINC000032184549
C=Cn1cc(N)c(N)n1    ZINC001174782060
C=CNc1cnn(C)n1    ZINC001174782038
C/C=C(/NC#N)NC=N    ZINC001168625182
C=CNc1cn(C)nn1    ZINC001174781053
C=CNc1cnnn1C    ZINC001174783914
C=CNc1ncn(C)n1    ZINC001174778835
C=C[Si](C)(C=C)C=C    ZINC000169746870
C=CN=c1nc[nH]n1C    ZINC001174778663
C=CCC#CC(C)(C)O    ZINC000044127151
C=CC(C=C)OC1CC1    ZINC001205468796
C#C[C@](C)(O)CCC=C    ZINC000002563329
C=C=C(OC=C)C(C)C    ZINC000005380238
C#C[C@@](C)(O)CCC=C    ZINC000001656303
C=C[C@H]1CC[C@@H]2O[C@@H]2C1    ZINC000004528541
C=CCC1=CCOCC1    ZINC001249954349
C#C[C@@H](C)OCCC=C    ZINC001224339600
C#CCO[C@H](C)CC=C    ZINC000202439916
C=CCOC1CC=CC1    ZINC001205031950
C=C[C@H]1CCCC(=O)C1    ZINC000032226143
CC(C)=C/C=C/C(C)=O    ZINC000002018343
C=CCO[C@@H]1C=CCC1    ZINC000034127849
C=C(C)C#C[C@H](O)CC    ZINC000002390325
C=C(C)C#CC[C@H](C)O    ZINC000006020348
C=CCO[C@H]1C=CCC1    ZINC000034127847
C#CC[C@@H](C)OCC=C    ZINC001205031704
C#CCO[C@H](C=C)CC    ZINC001205006741
C#C[C@H](C)OC/C=C/C    ZINC000212817223
C=C[C@@H]1CCCCC1=O    ZINC000001582110
C#CCO[C@@H](C=C)CC    ZINC001205006742
C=C[C@H]1CCCCC1=O    ZINC000005496344
O=C/C=C/C1CCCC1    ZINC000075521190
C=C[C@@H]1CC[C@H]2O[C@@H]2C1    ZINC000100003627
C#C[C@H](CC)OCC=C    ZINC001205032037
C=C[C@@H]1CC[C@@H]2O[C@H]2C1    ZINC000145380675
C#C[C@H](C)OCC(=C)C    ZINC001206744631
C=CC(C)(C)/C=C\C=O    ZINC000017141611
C#CC[C@H](C)OCC=C    ZINC001205031705
C=C[C@@H](C)OCC#CC    ZINC000196671524
C#C[C@H](C)OCCC=C    ZINC001224342180
C=C[C@@H]1CCCC(=O)C1    ZINC000032226141
C=C[C@@H]1CC[C@H]2O[C@H]2C1    ZINC000100048169
C=CCC1=CCCOC1    ZINC001249956566
C#C[C@@H](C)OCC(=C)C    ZINC001206744626
C=C[C@H](C)OCC#CC    ZINC000196671515
C=CC[C@@H]1CCC(=O)C1    ZINC000038809836
C=C[C@H]1CC[C@H]2O[C@@H]2C1    ZINC000100003628
CCC/C=C/C=C\C=O    ZINC000031290658
C=CC[C@H]1CCC(=O)C1    ZINC000038809837
C=C(C)C#C[C@@H](O)CC    ZINC000005921919
C#CC/C=C/C(C)(C)O    ZINC001249947126
C=C[C@@]1(O)CC2CC1C2    ZINC000044082636
C=CC(C)(C)/C=C/C=O    ZINC000001586197
C#C[C@@H](CC)OCC=C    ZINC001205032038
C=CCOC(C=C)C=C    ZINC001205031993
CCC/C=C/C=C/C=O    ZINC000001850579
C=CCCC(=O)C1CC1    ZINC000082164385
C=C[C@@H]1CC[C@@H]2O[C@@H]2C1    ZINC000004528540
C#C[C@@H](C)OC/C=C/C    ZINC000212817355
C=C(C)CC1=CCOC1    ZINC001250244404
C=C(C)C#CC(C)(C)O    ZINC000001075981
C=C[C@]1(O)CC2CC1C2    ZINC000044082634
CC(C)=C/C=C\C(C)=O    ZINC000014591922
C=C(C)C#CC[C@@H](C)O    ZINC000002390322
C=C(C)/C(=C/C)NC=N    ZINC001240832182
CCN(/C=C/C#N)CC    ZINC000039406481
C=CCC[C@@H](C)NC#N    ZINC001258720186
C=CCC[C@H](C)NC#N    ZINC001258720187
C/C=C(\C)C1CCCC1    ZINC000144233371
C/C=C(\C)CC1CCC1    ZINC000100980466
C=CCCCC=C(C)C    ZINC000002516105
C=CC/C=C/C(C)(C)C    ZINC000001765433
C=C(C)C/C=C/CCC    ZINC000139110849
C=CCCCCCC=C    ZINC000002568009
C/C=C(\C)CC=C(C)C    ZINC000115808406
C=CC/C=C\C(C)(C)C    ZINC000104186253
C=C/C=C/CCCCC    ZINC000002002351
CC(C)=CCC1CCC1    ZINC000118902517
C=C/C=C\C(CC)CC    ZINC000098175098
C/C=C\CCC/C=C\C    ZINC000091368859
CCC/C=C/CC1CC1    ZINC001250037167
C/C=C/CCC/C=C/C    ZINC000002528323
C=C(C)CCCC(=C)C    ZINC000002528347
C/C=C/C=C\C(C)(C)C    ZINC000098175107
C/C=C\C1CCCCC1    ZINC000082152354
C/C=C/C=C/CCCC    ZINC000002600021
C=CCC1CCCCC1    ZINC000001703049
C/C=C/C1CCCCC1    ZINC000001765397
CC(C)=CC(C)=C(C)C    ZINC000059268704
C/C=C/CCC/C=C\C    ZINC000098089986
CC(C)(C)/C=C/C1CC1    ZINC000200858024
C=C(C)CC1CCCC1    ZINC000002507840
CC(C)=CCC=C(C)C    ZINC000111346248
CC/C=C(\C)C=C(C)C    ZINC000071785533
CC(C)=CC1CCCC1    ZINC000111343556
CC/C=C/C1CCCC1    ZINC000002507839
C=C(C)C1CCCCC1    ZINC000082762144
C/C=C/C=C\CCCC    ZINC000083316555
CC/C=C\C1CCCC1    ZINC000090414936
NCC=C(Cl)Cl    ZINC000104570423
C=CCc1cscn1    ZINC000078579437
C=Cc1csc(C)n1    ZINC000035261001
C=CCc1cncs1    ZINC000117308775
C=Cc1scnc1C    ZINC000000407074
C=CNc1ccsc1    ZINC001174778334
C=CNc1cccs1    ZINC000166259717
C=CCc1nccs1    ZINC000113883389
C=Cc1nc(C)cs1    ZINC000059191578
C=C(C)c1nccs1    ZINC000002567304
C=CN1C(=O)CCC1=O    ZINC000001596359
CCOC(=O)/C=C\C#N    ZINC000025695652
CCOC(=O)/C=C/C#N    ZINC000006439008
C=C(CCC#N)C(=O)O    ZINC000104708212
C=C[C@H](C#N)OC(C)=O    ZINC000000404641
C=C[C@@H](C#N)OC(C)=O    ZINC000004521095
C=C(C#N)CC(=O)OC    ZINC000075521350
C=CCOC(=O)CC#N    ZINC000002019683
CC(=O)O/C=C/CC#N    ZINC000038611216
[C-]#[N+]CC(=O)OCC=C    ZINC000104461666
C=C(C#N)C(=O)OCC    ZINC000002507893
C=CC(=O)OCCC#N    ZINC000001561512
CC(C)=C(C#N)C(=O)O    ZINC000004558302
C=C(C)Nc1nnco1    ZINC001174792123
C=CNc1nnc(C)o1    ZINC001174778534
C=C(N)c1nnc(C)o1    ZINC001217743886
C=CNc1nonc1C    ZINC001174780760
C=CCNC(=O)NC#N    ZINC000104629007
C=CCn1nnnc1N    ZINC000016954942
C=CCn1nnc(N)n1    ZINC000017105010
C=CN=c1nn[nH]n1C    ZINC001174778460
C=C[C@@H]1C[C@@H]1C(=O)NC    ZINC000045071047
C=CCN(C=O)CC=C    ZINC000000394527
C=CC[C@@H]1CCNC1=O    ZINC000032302129
C/C(=C\CCC#N)CO    ZINC000043763043
C=CCNC(=O)/C=C/C    ZINC000001571301
C=C[C@@H](C)OCCC#N    ZINC000706117257
C#CCNC[C@@H](O)C=C    ZINC000031637005
C/C(=C/CCC#N)CO    ZINC000382608539
C=C[C@@H]1C[C@H]1C(=O)NC    ZINC000045071045
C=CC(=O)N1CCCC1    ZINC000005157526
C=CCNC(=O)C(=C)C    ZINC000001841385
C=CC[C@@H](C)OCC#N    ZINC001224378631
C=CC(C=C)=NCOC    ZINC001240828525
C=CCC[C@H]1CC(=O)N1    ZINC000039147366
C=CCNC(=O)C1CC1    ZINC000005899083
C=C[C@H](CC)OCC#N    ZINC001224379451
C=C[C@@H](CC)OCC#N    ZINC001224379452
C=C(C)[C@@]1(C)CC(=O)N1    ZINC000072481869
C=CC[C@H]1CCNC1=O    ZINC000034165228
C=C[C@@H](O)CN1CC1=C    ZINC000001687717
C=CN1CCCCC1=O    ZINC000005377556
C=C[C@H](C)OCCC#N    ZINC000706117265
C=CCN1CCCC1=O    ZINC000003865393
C=C(C)[C@]1(C)CC(=O)N1    ZINC000072481868
C#CCNC[C@H](O)C=C    ZINC000031637001
C=CCC(=O)NC1CC1    ZINC000198628276
CCCC/C(O)=C/C#N    ZINC000642882197
C=C[C@H](O)CN1CC1=C    ZINC000001684535
C=CCNC(=O)/C=C\C    ZINC000008613230
C=CCC[C@@H]1CC(=O)N1    ZINC000039147365
C=C[C@H]1C[C@H]1C(=O)NC    ZINC000045071041
C=C[C@H]1C[C@@H]1C(=O)NC    ZINC000045071043
C=C(C)[C@H]1CCCNC1    ZINC000072208050
C=CCNC[C@H]1C[C@H]1C    ZINC000072226131
C=CCN1CCCCC1    ZINC000002555324
C/C=C/[C@@H]1CCCCN1    ZINC000036458519
CC(C)/C=C/C1(N)CC1    ZINC000083261976
C=C[C@H]1CCCN(C)C1    ZINC000072231518
C=CCNC[C@H]1C[C@@H]1C    ZINC000072226132
C=CC[C@@H]1CCC[C@H]1N    ZINC000060714364
C=CCCN1CCCC1    ZINC000001696265
C=C(C)[C@H]1CCCCN1    ZINC000072208002
C/C=C/[C@@H]1CCCNC1    ZINC000072207597
C=CC[C@H]1CCCNC1    ZINC000104630080
C/C=C/[C@H]1CCCCN1    ZINC000036458520
C/C=C/C1CCNCC1    ZINC000072207599
C=CCNC[C@@H]1C[C@H]1C    ZINC000072226133
C/C=C/[C@H]1CCCNC1    ZINC000072207598
C=C(C)C1CCNCC1    ZINC000072208102
CC/C=C(\C)C1(N)CC1    ZINC000090372497
CC/C=C(/C)C1(N)CC1    ZINC000090372498
C=C[C@@H]1CCCN(C)C1    ZINC000072231519
C=CCNC[C@@H]1C[C@@H]1C    ZINC000072226134
CC(C)/C=C\C1(N)CC1    ZINC000090755673
C=CCC[C@@H]1CCCN1    ZINC000070559755
C=CCN(C)CC1CC1    ZINC001201942769
C=CCN(CC)CC=C    ZINC000024495216
C=C(CC)[C@H]1CCCN1    ZINC000072207970
C=CCCNCCC=C    ZINC000104589022
C=CCC1(N)CCCC1    ZINC000114952199
C=CC[C@@H]1CCCNC1    ZINC000104630077
CC/C=C/N1CCCC1    ZINC000100060298
C=CCC[C@H]1CCCN1    ZINC000070559756
C=CC[C@@H]1CCC[C@@H]1N    ZINC000060714358
C=CCCCN1CCC1    ZINC000306396613
CC(C)=CN1CCCC1    ZINC000100197111
C=CCC(C)(N)CC=C    ZINC000001467879
C=CC[C@H]1CCC[C@H]1N    ZINC000060714367
C=CC[C@H]1CCC[C@@H]1N    ZINC000060714360
C=C(C)CNCC(=C)C    ZINC000001586340
C=C(C)[C@@H]1CCCCN1    ZINC000072208001
C=C(CC)[C@@H]1CCCN1    ZINC000072207969
C=CCNC1CCCC1    ZINC000002545397
C=C(C)[C@@H]1CCCNC1    ZINC000072208049
C=CS(=O)(=O)Cl    ZINC000100655282
O/C=C(\Cl)CCl    ZINC000104170014
OCC=C(Cl)Cl    ZINC000001634330
O/C=C(/Cl)CCl    ZINC000104170010
C=C[C@@H](Cl)C(F)F    ZINC000064220206
C=C[C@H](Cl)C(F)F    ZINC000064220205
FC(F)=CCCCl    ZINC000072265614
FC(F)=CC=C(F)F    ZINC000095917617
C=COCC(F)(F)F    ZINC000002040641
C=Cc1cnc(N)s1    ZINC000071261357
C=CNc1nccs1    ZINC001174778209
C=CC(=O)OC(=O)C=C    ZINC000059818875
OC/C=C/C(F)(F)F    ZINC000002555216
CO/C=C\C(F)(F)F    ZINC000008698287
C=CNc1cnsc1    ZINC001174784236
COC(=O)/C=C\C=C=O    ZINC000087491351
CCOC(F)=C(F)F    ZINC000002572592
OCCC(F)=C(F)F    ZINC000008698326
OC/C=C\C(F)(F)F    ZINC000033374089
C=Cc1csc(N)n1    ZINC000080343621
C=CNc1cncs1    ZINC001174780353
CO/C=C/C(F)(F)F    ZINC000002525274
COC(=O)/C=C/C=C=O    ZINC000072283149
C=CNc1cscn1    ZINC001174781417
C=CCOC(=O)NC#N    ZINC000149296963
C/C(N)=C(/C#N)C(=O)O    ZINC000100092232
C=CNc1nonc1N    ZINC001174780850
O=C(O)/C=C/C1CCC1    ZINC000044544773
C=CCC1(C(=O)O)CC1    ZINC000032225553
C=C/C(C)=C\CC(=O)O    ZINC000005132168
C/C=C\C=C/C(=O)OC    ZINC000015274138
C/C=C/C=C/C(=O)OC    ZINC000001665895
COC(=O)/C=C/C1CC1    ZINC000034326548
C=CCOC(=O)C(=C)C    ZINC000001561515
C=C/C(C)=C/CC(=O)O    ZINC000033955018
C=CC[C@@H](C=C)C(=O)O    ZINC000034538953
C=C/C=C/CCC(=O)O    ZINC000015809795
C=CCOC(=O)/C=C/C    ZINC000001561516
C=CCOC(=O)CC=C    ZINC000001632702
C/C=C/C=C\C(=O)OC    ZINC000015274136
C/C(=C\C1CC1)C(=O)O    ZINC000044221829
C=C[C@@H]1CCCC(=O)O1    ZINC000038258331
C/C(=C\C(=O)O)C1CC1    ZINC000020259884
C=CCOC1CC(=O)C1    ZINC001205037115
C=C(C(=O)O)C1CCC1    ZINC000104715655
C=CC[C@H](C=C)C(=O)O    ZINC000034538954
C=CC[C@H]1CCOC1=O    ZINC000039243614
C=CCOC(=O)/C=C\C    ZINC000008612885
C=C[C@H]1CCCC(=O)O1    ZINC000045071686
C=CC(=O)OCC(=C)C    ZINC000001608909
C/C=C/C=C(\C)C(=O)O    ZINC000039275062
C=C(C)/C=C/OC(C)=O    ZINC000083261299
C/C=C(C)/C=C/C(=O)O    ZINC000038281962
C=C/C=C/C(=O)OCC    ZINC000005324772
C/C=C\C=C\C(=O)OC    ZINC000004777523
COC(=O)/C=C\C1CC1    ZINC000095740531
C=C/C=C/CC(=O)OC    ZINC000034565517
C/C(=C/C(=O)O)C1CC1    ZINC000038537660
C=CC[C@@H]1CCOC1=O    ZINC000039243613
C=C(C)/C=N/NC(C)=O    ZINC000137263505
NC(=O)/C=C\[C@@H]1C[C@H]1N    ZINC000361651654
C=C[C@@H](O)CNCC#N    ZINC001253599307
NC(=O)/C=C\[C@@H]1C[C@@H]1N    ZINC000361651645
NC(=O)/C=C/[C@@H]1C[C@H]1N    ZINC000218692953
C=CCN(CC=C)N=O    ZINC000004783263
C=CC(=O)N1CC(N)C1    ZINC000083635089
NC(=O)/C=C/[C@H]1C[C@H]1N    ZINC000218692803
C=C[C@@](C)(O)CNC#N    ZINC001252576056
NC(=O)/C=C/[C@@H]1C[C@@H]1N    ZINC000218693045
C=C[C@H](O)CNCC#N    ZINC001253599306
NC(=O)/C=C/[C@H]1C[C@@H]1N    ZINC000218692872
C/C=C(\C)C(=O)NC=N    ZINC001143945070
C=C[C@](C)(O)CNC#N    ZINC001252576055
CC(C)=CC(=O)NC=N    ZINC001143928646
C=CCN1CCNC1=O    ZINC000005157763
C=C[Si]1(C)CCCC1    ZINC000196693014
C=CCOB1CCCO1    ZINC000169984321
CC=C(NC=N)NC=N    ZINC001167864317
CC(C)=CCCC(C)=O    ZINC000000896810
C=C[C@@H](O)C1CCCC1    ZINC000002600034
C/C=C(\C)O/C(C)=C/C    ZINC000078838683
C=CCO[C@@H](C)C1CC1    ZINC001205025486
C=CCCC/C=C/CO    ZINC000002015051
C=CC/C=C/C(C)(C)O    ZINC000005379364
C/C(=C/C=O)CC(C)C    ZINC000006645410
C/C=C/C(=O)CCCC    ZINC000084843254
C/C(=C\C=O)C(C)(C)C    ZINC000013405013
C=CCC[C@H](O)C(=C)C    ZINC000003070124
C=C[C@H](CC)OC1CC1    ZINC001205467901
C=CC[C@H]1CCCCO1    ZINC000034539653
CCCC/C=C\C(C)=O    ZINC000013544952
C=CC[C@@H](O)C=C(C)C    ZINC000083259550
C/C=C/C(=O)[C@@H](C)CC    ZINC000100003882
C=CCC(CC=C)OC    ZINC000117070808
C=CCC[C@H](O)C1CC1    ZINC000082164470
C=CCCC[C@@H]1C[C@H]1O    ZINC000118223698
C=C[C@H]1CCCC[C@@H]1O    ZINC000033823020
C=CC[C@@H](C)OC1CC1    ZINC001205463562
COCC/C=C/C1CC1    ZINC000043761745
C=CCCCC[C@@H]1CO1    ZINC000002016589
CC(C)/C=C/C=C\CO    ZINC000201544948
C=C[C@H](C)OCC(=C)C    ZINC000149445815
C=CCC[C@@H](O)C1CC1    ZINC000082164472
C/C=C\C(=O)CCCC    ZINC000005308209
C=CCCC[C@@H](O)C=C    ZINC000014616376
CCC(=O)CC=C(C)C    ZINC000039239785
C=CCC(C)(C)C(C)=O    ZINC000039253196
C=CC(C=C)OCCC    ZINC000145181479
C/C=C\C(=O)[C@@H](C)CC    ZINC000014591970
C=CC[C@H](O)C=C(C)C    ZINC000083259549
C/C=C/C(=O)[C@H](C)CC    ZINC000100003881
C=CCOC1CCCC1    ZINC000139989691
C=CCCC/C=C\CO    ZINC000036447761
C=CC[C@@H](C=C)OCC    ZINC000196198273
C/C=C/COC1CCC1    ZINC000168850018
C=CC[C@H](C=C)OCC    ZINC000196198281
C=CCC/C=C(\C)CO    ZINC000021999052
C=CCC1CCOCC1    ZINC000145527673
CCC/C=C/C=C/CO    ZINC000002560464
C=COC1CCCCC1    ZINC000001701837
C=CCCCCCC=O    ZINC000005193229
C=CCCO[C@@H](C)C=C    ZINC000139989998
C=C[C@@H](CC)OC1CC1    ZINC001205467903
CCCC/C=C/C(C)=O    ZINC000100010228
C=C[C@@H](C)OC/C=C/C    ZINC000033801058
C=CC[C@@H](C)C(=O)CC    ZINC000001716785
C/C=C(\C)CC(=O)CC    ZINC000137584029
C=CCCOC1CCC1    ZINC000238059133
C=C(C)COCC(=C)C    ZINC000002563336
C=C(C)C[C@H](O)/C=C/C    ZINC000002166490
C=C(C)C[C@@H](O)C(=C)C    ZINC000002165853
C=CCC(=O)CCCC    ZINC000103841867
C=C[C@H](C)OCC1CC1    ZINC001205533890
CC(C)=CC(C)(C)C=O    ZINC000001598156
C=CCCO[C@H](C)C=C    ZINC000139990128
C=C[C@@H](C)OCC1CC1    ZINC001205533889
C=CC[C@@H]1CCCCO1    ZINC000034539650
CC(C)/C=C/C=C/CO    ZINC000039253733
C=CC(C=C)OC(C)C    ZINC001204611144
CCCCC/C=C/C=O    ZINC000002013450
C=CCO[C@H](C=C)CC    ZINC001205031597
C=CCO[C@@H](C=C)CC    ZINC001205031598
CC(=O)/C=C\CC(C)C    ZINC000031425446
C=CCCCCC(C)=O    ZINC000002038577
C=C(C)C[C@@H]1CCCO1    ZINC000606242201
C=CCO[C@H](C)C1CC1    ZINC001205025485
C=CCCC[C@H](O)C=C    ZINC000014616375
C=C[C@H](C)OC/C=C/C    ZINC000033801056
C=CCC[C@@H](O)C(=C)C    ZINC000003070123
C=CC(=O)CCCCC    ZINC000001850834
CC(C)(O)/C=C/C1CC1    ZINC001250032852
C=CCCC(=O)CCC    ZINC000037408503
C=C(C)C[C@H](O)C(=C)C    ZINC000002165852
CCCCC/C=C\C=O    ZINC000013545910
C=CCCCC[C@H]1CO1    ZINC000002016588
C=CCC1(CO)CCC1    ZINC000141268532
C=CC1(O)CCCCC1    ZINC000001691050
CC(=O)/C=C/CC(C)C    ZINC000005359455
C/C=C\C(=O)[C@H](C)CC    ZINC000014591969
CCC/C=C(/C=O)CC    ZINC000001680400
C=C[C@H](O)C1CCCC1    ZINC000005157962
CCC/C=C/C=C\CO    ZINC000014616379
C=CC[C@H](C)C(=O)CC    ZINC000005818640
C=C[C@@H](C)OCC(=C)C    ZINC000149445632
C=C(C)C[C@H]1CCCO1    ZINC000606242191
C=CCC(=O)C(C)(C)C    ZINC000033841666
C=CCC(C)(O)CC=C    ZINC000001696944
C=C(CC(C)C)C(C)=O    ZINC000002039801
CCC/C=C(\C=O)CC    ZINC000002031540
C=C(C)COC1CCC1    ZINC001206741550
COCC/C=C\C1CC1    ZINC000222339952
CC(C)=CCOC1CC1    ZINC001205026225
C=CCO[C@H](C)CC=C    ZINC000167917169
C/C(=C/C=O)C(C)(C)C    ZINC000003020566
C=C(C)C[C@@H](O)/C=C/C    ZINC000002166487
C=CCCCOC1CC1    ZINC000140051940
CC(=O)/C=C(\C)C(C)C    ZINC000004273576
C=CCC[C@@H](C)NC=N    ZINC001258718760
C=CCC[C@H](C)NC=N    ZINC001258718764
C/C=C/C=N/NC(C)C    ZINC000006317254
C=CCN1CCNCC1    ZINC000019363026
C=CC[N+](C)(C)CC=C    ZINC000001689543
C/C=C(\C)CC(C)(C)C    ZINC000096014475
CC/C(C)=C/C(C)(C)C    ZINC000002563448
C/C=C/CCCCCC    ZINC000002012729
CC/C=C/CCCCC    ZINC000001632732
CCC/C=C\C(C)(C)C    ZINC000079428429
CCC/C=C/CCCC    ZINC000002166902
C=C(C)C[C@H](C)CCC    ZINC000002522767
CC(C)/C=C/C(C)(C)C    ZINC000111354656
C=C(C)CCCCCC    ZINC000001713446
C/C=C(\C)CCC(C)C    ZINC000213934717
C/C=C\CCCCCC    ZINC000079712216
CCC/C=C/[C@@H](C)CC    ZINC000113142794
CC/C(C)=C/[C@@H](C)CC    ZINC000072099245
CCC/C=C/[C@H](C)CC    ZINC000113142796
CCC/C=C/C(C)(C)C    ZINC000002168404
C=C(C)CC(C)(C)CC    ZINC000002563443
C=C(C)CCCC(C)C    ZINC000002563399
CCCCC(C)=C(C)C    ZINC000002564090
CC/C(C)=C\[C@@H](C)CC    ZINC000083312467
CC(C)=CCCC(C)C    ZINC000111344469
C=C(C)CC(CC)CC    ZINC000144660172
C=C(C)C[C@@H](C)CCC    ZINC000072099241
C=CCCCC(C)(C)C    ZINC000077989259
CC/C(C)=C\C(C)(C)C    ZINC000059102193
C=C[C@@H](C)CC(C)(C)C    ZINC000002165938
CC/C=C\CCCCC    ZINC000083316754
C=CCCCCCCC    ZINC000001699425
CC(C)=CCC(C)(C)C    ZINC000080687350
C=C[C@H](C)CC(C)(C)C    ZINC000002165940
CC/C(C)=C\[C@H](C)CC    ZINC000083312466
C=CC(C)(C)CCCC    ZINC000001597070
CCC/C=C/CC(C)C    ZINC000111347329
CCC/C=C\CCCC    ZINC000072099270
CC/C(C)=C/[C@H](C)CC    ZINC000072099244
C/C=C/C(=O)N=C=S    ZINC000004253936
C/C=C\C(=O)N=C=S    ZINC000031429329
C=CNc1cnns1    ZINC001174782540
C#CCNC(=O)C(=C)F    ZINC001180120619
C=CCCCN=C=S    ZINC000002556867
CC(C)=CCSC#N    ZINC000196722879
CO/C=C(/C#N)COC    ZINC000038609493
C=C[C@@H]1C[C@@]1(N)C(=O)O    ZINC000013525911
C=CCOC(=O)N1CC1    ZINC000001681820
CO/C=C(\C#N)COC    ZINC000001995268
C=C[C@@H]1C[C@]1(N)C(=O)O    ZINC000013525914
C=C[C@H]1C[C@]1(N)C(=O)O    ZINC000013525909
CC(=O)C(=CN)C(C)=O    ZINC000100104734
O=C(O)/C=C/NC1CC1    ZINC000102266266
C/C=C/C=C/C(=O)NO    ZINC000005132796
C/C=C\C=C/C(=O)NO    ZINC000004809408
C/C=C/C=C\C(=O)NO    ZINC000008627644
C/C=C\C=C\C(=O)NO    ZINC000016925396
C=C[C@H]1C[C@@]1(N)C(=O)O    ZINC000013525906
C/C=C\C=N\NC(N)=O    ZINC000017299624
C/C=C/C=N\NC(N)=O    ZINC000004782860
C/C=C\C=N/NC(N)=O    ZINC000017299621
C/C=C/C=N/NC(N)=O    ZINC000005412852
C=CCNC[C@H](O)C=C    ZINC000104617730
C=C(C)C(=O)N(C)CC    ZINC000112963342
C=C[C@@H]1COC(C)(C)N1    ZINC000144167359
C=CCNC(=O)C(C)C    ZINC000005905893
C=C[C@H](O)CNC1CC1    ZINC000084993991
C=C[C@@H]1OCCC[C@H]1N    ZINC000238854925
C=CCNC[C@@H](O)C=C    ZINC000104617734
C=C(C)CC(=O)N(C)C    ZINC000138359363
CCN/C(C)=C/C(C)=O    ZINC000036447769
C=C(C)C(=O)NCCC    ZINC000033961366
C=C(C)CC(=O)NCC    ZINC000202961831
C=C(C)COC1CNC1    ZINC000042769817
CCN/C(C)=C\C(C)=O    ZINC000100217678
C=CCO[C@H]1CCNC1    ZINC000014632007
C/C=C/C(=O)NC(C)C    ZINC000038301390
C=C[C@@H](O)CN1C[C@@H]1C    ZINC000004722619
CC(C)=CC(=O)N(C)C    ZINC000075245041
C=CC(=O)NCCCC    ZINC000002571918
C=CC(=O)NC(C)(C)C    ZINC000001680818
C=CCN[C@H]1CCOC1    ZINC000070962368
C/C=C\C(=O)NCCC    ZINC000071785409
CC/C=C/CC(=O)NC    ZINC000038198313
CNC(=O)CC=C(C)C    ZINC000144077225
C=C[C@@H](O)CN1CCC1    ZINC000307119837
C=CC(C)(C)CC(N)=O    ZINC000104567138
C=C(C)C(=O)NC(C)C    ZINC000002557037
CC/C=C/NC(=O)CC    ZINC001142721787
C=CCCN1CC(O)C1    ZINC000070595520
CCC/C=C/CC(N)=O    ZINC000104591188
C=CCN[C@@H]1CCOC1    ZINC000070962367
C=C[C@H](O)CN1CCC1    ZINC000307119840
C=C(C)CNC(=O)CC    ZINC000104585540
C/C=C(\C)C(=O)N(C)C    ZINC000036466086
C/C=C/C(=O)NCCC    ZINC000043761614
C=CC(=O)N(CC)CC    ZINC000000368826
C=CCOC1CN(C)C1    ZINC001205025278
C=C(C)CCNC(C)=O    ZINC000201447492
C=CCO[C@@H]1CCNC1    ZINC000014632005
C/C=C(\C)CC(=O)NC    ZINC000144368874
C=C[C@@H](O)CNC1CC1    ZINC000084993993
C=C[C@@H](O)CN1C[C@H]1C    ZINC000004722617
C=CCN1CCOCC1    ZINC000020230324
CC(C)=CCNC(=N)N    ZINC000000897460
CN(C)/C=C\C=[N+](C)C    ZINC000081952357
C/C=C/CN[C@@H](C)CC    ZINC000029865957
C=CCC(C)(C)CCN    ZINC000044397473
CC(C)=CCC[C@@H](C)N    ZINC000002015557
C=CCCCCCNC    ZINC000068577240
C=CCN(C)CCCC    ZINC000032228351
C=CCNC(CC)CC    ZINC000019875836
C=CCC[C@H](C)N(C)C    ZINC000060308042
C=CCN[C@@H](C)CCC    ZINC000019876023
C=C(C)CN[C@@H](C)CC    ZINC000041581934
CC(C)=CCC[C@H](C)N    ZINC000002015556
CC/C=C/N[C@@H](C)CC    ZINC001257433723
C=CCN(C)CC(C)C    ZINC000144519114
C=C(C)CN(CC)CC    ZINC000039398431
C=CCC[C@@H](C)NCC    ZINC000070594459
C=CCCN[C@@H](C)CC    ZINC000070591212
C=CCN[C@@H](C)C(C)C    ZINC000019875867
C=C(C)CCCN(C)C    ZINC000196634334
C=CCCCN(C)CC    ZINC000231587059
C=CCC[C@@H](C)N(C)C    ZINC000060308044
C=CCC[C@H](C)NCC    ZINC000070594458
C=CCN(C)[C@H](C)CC    ZINC000141443209
C=CC(C)(C)CCCN    ZINC000104600467
C=CCN[C@H](C)C(C)C    ZINC000019875866
CC/C=C\CCN(C)C    ZINC000143459012
C=C(CC)[C@H](N)C(C)C    ZINC000072207879
C=CCN(C)[C@@H](C)CC    ZINC000141443393
CC(C)=CNCC(C)C    ZINC000104621164
C=CCCCCCCN    ZINC000039322787
C=CCCN[C@H](C)CC    ZINC000070591211
C=CCCCC[C@H](C)N    ZINC000070636252
C=C(CC)[C@@H](N)C(C)C    ZINC000072207880
CC(C)=CCCN(C)C    ZINC000039077568
C=CCCCC[C@@H](C)N    ZINC000070636253
C=CCCC(C)(C)CN    ZINC000036466087
C=CCCCCN(C)C    ZINC000040567651
C=C(C)CN[C@H](C)CC    ZINC000041581933
CC/C=C/N[C@H](C)CC    ZINC001257433724
C/C=C/CN[C@H](C)CC    ZINC000029865955
C/C=C(\C)CCN(C)C    ZINC001250157151
C=CCN[C@H](C)CCC    ZINC000019876022
F/C(Cl)=C\CCl    ZINC000071790191
F/C(Cl)=C/CCl    ZINC000072265615
CO/C(F)=C(\F)Cl    ZINC000097437786
CO/C(F)=C(/F)Cl    ZINC000097437787
C=CSC(F)(F)F    ZINC000039648020
N#CC(C#N)=C(C#N)C#N    ZINC000000157886
C=Cn1cc(Cl)cn1    ZINC000040162905
C/C(F)=C\C(F)(F)F    ZINC000071621923
C/C(F)=C/C(F)(F)F    ZINC000064370168
C=C(F)CC(F)(F)F    ZINC000063148589
C=C(F)c1nnc(C)o1    ZINC001253401981
CC(=O)/C(C)=C/C(=O)O    ZINC000004582781
C=CC(=O)OC[C@@H]1CO1    ZINC000002041109
CC(=O)C/C=C/C(=O)O    ZINC000045329612
C=CC(=O)COC(C)=O    ZINC000002510854
C=CC(=O)CCC(=O)O    ZINC000033641451
C=CCCC(=O)C(=O)O    ZINC000013525816
CC(=O)/C(C)=C\C(=O)O    ZINC000001610334
COC(=O)/C=C/C(C)=O    ZINC000002522780
CCOC(=O)/C=C\C=O    ZINC000013533898
CCOC(=O)/C=C/C=O    ZINC000002560108
CC(=O)C/C=C\C(=O)O    ZINC000039068346
COC(=O)/C=C\C(C)=O    ZINC000100072308
C=CC(=O)OC[C@H]1CO1    ZINC000001608905
C=CC(=O)NC(=O)NC    ZINC000012778425
C=CCNC(=O)C(N)=O    ZINC000059507117
C=Cc1ccc2c(c1)C=C2    ZINC000055168390
C=CCN(C=O)NC=O    ZINC000002387407
C=C(C=O)[Si](C)(C)C    ZINC000169919263
CCC/C(C)=C\C(=O)O    ZINC000059724676
CC(C)C/C=C/C(=O)O    ZINC000021997294
CCC/C=C\C(=O)OC    ZINC000031284476
CC(C)/C=C/CC(=O)O    ZINC000003848408
C=CO[C@@H]1CCCCO1    ZINC000002506666
C=CC[C@@H]1COCCO1    ZINC000071773358
C/C=C(/C)C(=O)OCC    ZINC000017314128
C=CCO[C@@H]1CCOC1    ZINC000142635423
C=CCOC[C@@H]1CCO1    ZINC000137985684
C=C[C@](C)(CC)C(=O)O    ZINC000088189697
C=C(C)C[C@@H](C)C(=O)O    ZINC000038890573
C=CCC[C@H](C)C(=O)O    ZINC000039184555
C=C[C@@H](C)C(=O)OCC    ZINC000033505689
C/C=C\[C@H](O)[C@@H]1O[C@H]1C    ZINC000378997111
CCC/C=C\CC(=O)O    ZINC000020231704
C/C=C/[C@H](O)[C@@H]1O[C@H]1C    ZINC000071786717
C=C(C)C(=O)OCCC    ZINC000001665008
C=CCOC[C@H]1CCO1    ZINC000137985769
C/C=C(\C)C(=O)OCC    ZINC000000897516
CC(C)(C)C(=O)/C=C/O    ZINC000105879200
C=CC(=O)OCC(C)C    ZINC000001577264
C=C[C@@H](CC)OC(C)=O    ZINC000032175746
C=CCOCCCC=O    ZINC000135857943
C=C[C@@]1(C)CC[C@@H](O)O1    ZINC000036458530
CC/C(C)=C(\C)C(=O)O    ZINC000001716775
CC/C=C(\C)C(=O)OC    ZINC000002545351
C=C[C@H](C)C(=O)OCC    ZINC000033505688
C=COC(=O)CCCC    ZINC000001665007
C/C=C\[C@@H]1OC[C@@H](C)O1    ZINC000004782850
CCC/C=C/CC(=O)O    ZINC000002011316
C=CCC(C)(C)C(=O)O    ZINC000000409342
C=C(C)CCCC(=O)O    ZINC000002579547
CCC/C=C(/C)C(=O)O    ZINC000005819332
CCC(=CC(=O)O)CC    ZINC000020259871
CCCC/C=C/C(=O)O    ZINC000001765586
CCC/C=C\COC=O    ZINC000111406151
C/C(=C\C(C)C)C(=O)O    ZINC000002557901
C=C(C(=O)O)C(C)(C)C    ZINC000034245992
CC/C=C(\CC)C(=O)O    ZINC000001765584
CCO/C=C(\C)C(C)=O    ZINC000034161678
C/C=C/[C@H]1OC[C@H](C)O1    ZINC000000394519
C=CCOC1CC(O)C1    ZINC001217847549
CCC/C=C/C(=O)OC    ZINC000001850854
C=CC(=O)OCCCC    ZINC000001532055
CCO/C=C/C(=O)CC    ZINC000077292202
C=C[C@@H](C)[C@H](C)C(=O)O    ZINC000075522906
C=C(CCC)C(=O)OC    ZINC000039268500
C/C=C\C(=O)OCCC    ZINC000017161119
C=C[C@H](C)[C@H](C)C(=O)O    ZINC000034596196
C=CCCCOC(C)=O    ZINC000001674756
C=CCCOC1COC1    ZINC001224341426
COC(=O)/C=C\C(C)C    ZINC000032184004
C/C=C/COC(=O)CC    ZINC000003074855
CC(C)=CCOC(C)=O    ZINC000002039792
C=C(C)C(C)(C)C(=O)O    ZINC000038233842
C/C=C\[C@H]1OC[C@@H](C)O1    ZINC000004782853
C=C[C@H](CC)OC(C)=O    ZINC000002576947
CC/C(C)=C/CC(=O)O    ZINC000034246095
C/C=C/COC1COC1    ZINC000204488712
CCC/C=C/COC=O    ZINC000002575440
C=C(C)CCC(=O)OC    ZINC000032215510
C/C=C\[C@@H]1OC[C@H](C)O1    ZINC000004782846
C=CC(C=C)OCCO    ZINC001217878250
CC/C=C/CC(=O)OC    ZINC000001850851
C/C=C/C(=O)OCCC    ZINC000001599378
C/C=C(\C)CC(=O)OC    ZINC000039393973
CC/C=C(/CC)C(=O)O    ZINC000002032371
C=C(C)C[C@H](C)C(=O)O    ZINC000038890570
C=CCOC(=O)C(C)C    ZINC000005440339
C=CC1(O)CCOCC1    ZINC000001757878
CC/C=C/C(=O)OCC    ZINC000005761823
C=CCC[C@@H](C)C(=O)O    ZINC000039184556
CC/C(C)=C/C(=O)OC    ZINC000033839449
COC(=O)/C=C/C(C)C    ZINC000000153588
C/C(=C\C(=O)O)C(C)C    ZINC000020259901
CC(C)=CCCC(=O)O    ZINC000043794379
C=C[C@H](CCC)C(=O)O    ZINC000034496978
C=C(C)CC(=O)OCC    ZINC000033505686
C=CC[C@]1(O)CCOC1    ZINC000086712655
C=C[C@@H](C)[C@@H](C)C(=O)O    ZINC000075522902
C=C[C@@H](CCC)C(=O)O    ZINC000034496979
C=C(CC)C(=O)OCC    ZINC000001583128
C=C(C)C(=O)OC(C)C    ZINC000001665009
C/C(=C/C(=O)O)C(C)C    ZINC000015120884
C=CCO[C@@H](C)C(C)=O    ZINC000039068359
C=COC(=O)C(C)(C)C    ZINC000000388152
C/C(=C/C(C)C)C(=O)O    ZINC000082719763
CC(C)(C)/C=C\C(=O)O    ZINC000004683159
C=C[C@H](C)OC1COC1    ZINC001222681701
C=C[C@@](C)(CC)C(=O)O    ZINC000088189698
C=CCCCC(=O)OC    ZINC000002567301
C=CC(=O)OC(C)(C)C    ZINC000001577265
C=CCC(=O)OC(C)C    ZINC000032166585
C=C[C@H](C)[C@@H](C)C(=O)O    ZINC000075522900
C=CCOC(=O)CCC    ZINC000001561518
C=C(CC(C)C)C(=O)O    ZINC000003650066
C=C[C@H](CC)CC(=O)O    ZINC000075523156
CCOC(=O)C=C(C)C    ZINC000000406966
C=CCCC(=O)OCC    ZINC000001995085
C=CCO[C@H]1C[C@@H](O)C1    ZINC001217915201
C=CC1(CC)OCCO1    ZINC000039428145
C/C=C/[C@@H]1OC[C@H](C)O1    ZINC000005187237
CC(C)(C)/C=C/C(=O)O    ZINC000001747120
C=C[C@@H](CC)CC(=O)O    ZINC000075523155
CCC(=O)/C(C)=C/OC    ZINC000025695600
CC/C=C/CCOC=O    ZINC000002010172
C/C=C\[C@H]1OC[C@H](C)O1    ZINC000004782849
CCCC/C=C\C(=O)O    ZINC000031771209
C=C[C@@]1(C)CC[C@H](O)O1    ZINC000036458529
CCC/C=C(\C)C(=O)O    ZINC000002565970
C=CCCCCC(=O)O    ZINC000001563484
C=CC(C)(C)CC(=O)O    ZINC000002580731
CCC/C(C)=C/C(=O)O    ZINC000002388364
COC(=O)CC=C(C)C    ZINC000014592837
C=CC[C@H](CC)C(=O)O    ZINC000006001869
CC/C=C\CCOC=O    ZINC000014438701
C=C(C)COC1COC1    ZINC001206736432
C=CC[C@@H](CC)C(=O)O    ZINC000001669214
C=C(C)CCOC(C)=O    ZINC000004825506
CC/C(C)=C(/C)C(=O)O    ZINC000016929838
C=C[C@@H](C)OC1COC1    ZINC001222681708
C=CO[C@H]1CCCCO1    ZINC000044076134
C=CC[C@H]1COCCO1    ZINC000071773359
CCO/C=C(/C=O)CC    ZINC000090131505
CCO/C=C(\C=O)CC    ZINC000039213265
C/C=C/C(=O)OC(C)C    ZINC000001683526
C=CC[C@@]1(O)CCOC1    ZINC000086712657
C=CCO[C@H](C)C(C)=O    ZINC000039068360
CC/C(C)=C\C(=O)OC    ZINC000039241705
CC(C)=CCNC(N)=O    ZINC000001736630
C/C=C/C(=O)N(N)CC    ZINC000757129255
C=C(N)C(=O)N(C)CC    ZINC001157464557
C=CCNC(=O)[C@@H](C)N    ZINC000019488259
C=CCNC(=O)NCC    ZINC000001701699
C=C(O)[C@@H]1CNCCN1    ZINC000211874388
C=CCNCCC(N)=O    ZINC000019736931
C=C(C)C(=O)NCCN    ZINC000034327595
C=C[C@@](C)(O)CNC=N    ZINC001252573564
C=C(C)C(=O)N(N)CC    ZINC000165856057
C=CCNC(=O)CNC    ZINC000019508090
C=CCNC(=O)[C@H](C)N    ZINC000011957318
C=C(O)[C@H]1CNCCN1    ZINC000143754045
C=CCNC(=O)N(C)C    ZINC000001674306
C=CCNC(=O)CCN    ZINC000011755111
C=C(N)C(=O)NCCC    ZINC001220234917
C=C[C@](C)(O)CNC=N    ZINC001252573553
CC(C)(C)/C=C/B(O)O    ZINC000169745447
C=CCCCCB(O)O    ZINC000169904281
C=C[Si](C)(CC)CC    ZINC000169744955
C=CCC[Si](C)(C)C    ZINC000169806166
CC(C)(C)/C=C\B(O)O    ZINC000195756956
CC(C)=C[Si](C)(C)C    ZINC000195779699
CCCC/C=C/B(O)O    ZINC000169745439
C=C(C)C[Si](C)(C)C    ZINC000169876765
CC(C)C/C=C/B(O)O    ZINC000169744912
C/C=C/C[Si](C)(C)C    ZINC000195801289
CCCC/C=C\B(O)O    ZINC000195759070
[CH2]CCNC[C@H](O)C=C    ZINC001253608962
NC/C=C/CN=C(N)N    ZINC000138109641
[CH2]CCNC[C@@H](O)C=C    ZINC001253608963
C/C=C(\C)CCOCC    ZINC001249942628
CC/C=C(\C)[C@H](O)CC    ZINC000002508076
CCC/C=C(\CC)CO    ZINC000002005682
C=C[C@@H](C)OCC(C)C    ZINC001204923028
CC/C=C(\C)C[C@H](C)O    ZINC000001765764
C=C(C)CO[C@H](C)CC    ZINC000197359271
C=CCCO[C@@H](C)CC    ZINC000166128878
C=CCC(O)(CC)CC    ZINC000001614581
C=CC[C@H](OC)C(C)C    ZINC000038218553
CCC/C=C/C(C)(C)O    ZINC000200358735
C=CCOC(CC)CC    ZINC000034266241
CC(C)/C=C/C(C)(C)O    ZINC000034119820
C=C(C)CO[C@@H](C)CC    ZINC000197359280
CCCC/C=C/CCO    ZINC000002017391
C=CC[C@@H](O)[C@H](C)CC    ZINC000002166524
CC/C=C/CC[C@H](C)O    ZINC000005761907
C=CC[C@H](O)C(C)(C)C    ZINC000002165923
C=CCO[C@H](C)CCC    ZINC000141541532
C=CC[C@H](CCC)OC    ZINC000039245611
C=C[C@H](O)CCCCC    ZINC000001562157
C=CCCC(C)(C)CO    ZINC000038415664
C=C[C@H](CC)OC(C)C    ZINC000218167542
C=CCCO[C@H](C)CC    ZINC000166128760
CCCC/C=C/OCC    ZINC000037633150
C=CC[C@](C)(O)CCC    ZINC000002164094
C=C[C@@](C)(O)C(C)(C)C    ZINC000005354369
CCCC/C=C/[C@H](C)O    ZINC000001765488
C=CC[C@@](C)(O)CCC    ZINC000002164092
CCCC/C=C\OCC    ZINC000083316563
C=CCO[C@H](C)C(C)C    ZINC000146063664
C=CCCCCCCO    ZINC000002569624
C=C(C)C[C@H](O)C(C)C    ZINC000002563380
C=C[C@H](C)OCCCC    ZINC000114655826
C=C[C@H](C)O[C@H](C)CC    ZINC000196187688
CC/C=C/CC[C@@H](C)O    ZINC000005761904
CC/C=C(\C)C[C@@H](C)O    ZINC000001765761
C=C(C)[C@](C)(O)C(C)C    ZINC000003132335
C=C(C)[C@H](O)CCCC    ZINC000002164162
CC/C=C\CCCCO    ZINC000005225126
C=CC[C@@H](O)[C@@H](C)CC    ZINC000002166526
C=CCCC[C@H](C)CO    ZINC000034621589
C=C(C)COCCCC    ZINC000098174928
C=C(C)[C@@](C)(O)C(C)C    ZINC000003132334
C=CC[C@@H](C)OC(C)C    ZINC001204597449
C=C[C@H](C)O[C@@H](C)CC    ZINC000196187692
C=C[C@@H](CC)OCCC    ZINC000082170251
C=C[C@](C)(O)C(C)(C)C    ZINC000001766582
C=CCC[C@H](CC)CO    ZINC000038972851
CC/C=C/CCCCO    ZINC000001850198
C=CCCCOC(C)C    ZINC000166260546
C=C(C)[C@H](O)CC(C)C    ZINC000001698255
C/C=C\[C@@H](O)CCCC    ZINC000017377825
C=CCOCCCCC    ZINC000002528340
CC/C=C(/C)C[C@@H](C)O    ZINC000001765762
C=C[C@@H](CCC)OCC    ZINC001204951842
C=CCC[C@@H](CC)OC    ZINC000149749763
C=C[C@@H](C)O[C@H](C)CC    ZINC000196187699
CCC(/C=C/OC)CC    ZINC000216765967
CC(C)=CCC[C@H](C)O    ZINC000000896812
CCCC/C=C\[C@H](C)O    ZINC000017059274
C/C=C/CO[C@H](C)CC    ZINC000199377671
CCCC/C=C\[C@@H](C)O    ZINC000017059271
CCCCC/C=C\CO    ZINC000013551397
C/C=C(\C)CCCOC    ZINC000223575171
C=CC[C@](C)(O)C(C)C    ZINC000005761464
C=C[C@@H](CC)OC(C)C    ZINC000218167602
C=CCCC[C@@H](C)CO    ZINC000039167990
CC/C=C(/C)[C@@H](O)CC    ZINC000005761811
C=CC[C@@H](C)OCCC    ZINC000101259730
C=C(C)[C@@H](O)CC(C)C    ZINC000005454149
CCCC/C=C/[C@@H](C)O    ZINC000001765484
C=CC[C@@H](CCC)OC    ZINC000039245612
CC(C)=CCOC(C)C    ZINC000138739675
C=CCC[C@@H](CC)CO    ZINC000038233845
CC(C)=CCC[C@@H](C)O    ZINC000000896814
C=C[C@@](C)(O)CC(C)C    ZINC000005759875
C=CC[C@H](O)[C@H](C)CC    ZINC000002166527
C=C[C@H](C)OCC(C)C    ZINC001204923029
C=C[C@H](CCC)OCC    ZINC001204951841
C/C=C/CCCCCO    ZINC000039383362
C=CC[C@@H](O)C(C)(C)C    ZINC000002165922
C=CC[C@@H](OC)C(C)C    ZINC000038218552
CC/C=C(/C)[C@H](O)CC    ZINC000005761807
C/C=C\CCCCCO    ZINC000115387990
C=C(C)C[C@](C)(O)CC    ZINC000002164080
C=C(C)[C@@H](O)CCCC    ZINC000002164160
C=CCC[C@H](CC)OC    ZINC000149749586
CCOCCC=C(C)C    ZINC001249939873
C/C=C/[C@@H](O)CCCC    ZINC000001609510
CCCCC/C=C/CO    ZINC000002017330
C/C=C/[C@H](O)CCCC    ZINC000001609512
CCCC/C=C\CCO    ZINC000012358877
C=CC[C@@H](O)CCCC    ZINC000002032391
C=C[C@@H](CCCC)OC    ZINC000032218560
C/C=C/CO[C@@H](C)CC    ZINC000199377697
C=C(C)C[C@@](C)(O)CC    ZINC000002164078
CC/C=C(/C)C[C@H](C)O    ZINC000001765765
C=C(C)CCOC(C)C    ZINC000142500576
C=C(C)CC(C)(C)OC    ZINC000082762000
C=C[C@@H](O)CCCCC    ZINC000002026960
C=C[C@](C)(O)CC(C)C    ZINC000005760095
COCCCC=C(C)C    ZINC000201193937
C=C(CO)CC(C)(C)C    ZINC000001679557
CC/C=C(\C)[C@@H](O)CC    ZINC000005225412
C=C(C)C[C@@H](O)C(C)C    ZINC000005761137
C=C[C@@H](C)O[C@@H](C)CC    ZINC000196187707
C=CC[C@H](O)[C@@H](C)CC    ZINC000002166529
C=CC[C@H](O)CCCC    ZINC000001765513
C=C[C@@H](C)OCCCC    ZINC000114655828
CCC/C=C/CCOC    ZINC000196155204
C=CCO[C@@H](C)C(C)C    ZINC000197519837
C/C=C\[C@H](O)CCCC    ZINC000017377823
C=C[C@H](CC)OCCC    ZINC000082170249
C=CC[C@@](C)(O)C(C)C    ZINC000005761241
C=CCO[C@@H](C)CCC    ZINC000141541724
C=C[C@H](CCCC)OC    ZINC000032218561
C=CCN(C)C[C@@H](C)N    ZINC000084426009
C=CCNCC(C)(C)N    ZINC000084426007
C=CCN(C)C[C@H](C)N    ZINC000084426008
CCCNC/C=C/CN    ZINC000002171122
N#CS/C=C\C(=O)O    ZINC000017022405
C=C[C@H]1CNC(=S)O1    ZINC000005226613
C=C[C@@H]1CNC(=S)O1    ZINC000005226611
C=C(Cl)CCCC#N    ZINC000002567412
C=C/C=N/NC(N)=S    ZINC000006158246
CNC(=O)/C=C/C(=O)O    ZINC000001590006
CC(=O)N/C=C/C(=O)O    ZINC000031638162
COC(=O)/C=C/C(N)=O    ZINC000001868607
C=CC(=O)NCC(=O)O    ZINC000001565157
C=C(NC(C)=O)C(=O)O    ZINC000001596730
COC(=O)/C=C\C(N)=O    ZINC000104328780
CNC(=O)/C=C\C(=O)O    ZINC000100009998
C=C(CC(N)=O)C(=O)O    ZINC000001657058
C=CCNC(=O)C(=O)O    ZINC000020184931
CC(=O)N/C=C\C(=O)O    ZINC000004742710
NC(=O)/C=C(\N)C(N)=O    ZINC000100069957
NC(=O)/C=C(/N)C(N)=O    ZINC000100421786
N#C/C=C\c1ccccc1    ZINC000013532158
C=C(C#N)c1ccccc1    ZINC000032153666
N#C/C=C/c1ccccc1    ZINC000001675000
C=Cc1cccc(C#N)c1    ZINC000001666775
C=C(C)C/N=C(/C)S    ZINC000005423668
C=Cc1ccccc1C#N    ZINC000039189226
C=Cc1ccc(C#N)cc1    ZINC000002571926
C=C[C@@H](C)OCC(N)=O    ZINC000705983861
C=CC[C@H](C)NC(=O)O    ZINC000736096077
CO/C(C=O)=C\N(C)C    ZINC000100037833
C=C[C@@](C)(N)CC(=O)O    ZINC000072481793
CN/C(C)=C\C(=O)OC    ZINC000015839430
C=C(C)C[C@@H](N)C(=O)O    ZINC000001584112
C=CC(=O)NCCCO    ZINC000035607194
C=CCCCC[N+](=O)[O-]    ZINC000002557923
CCOC(=O)/C=C(\C)N    ZINC000012358724
CCC(=C[N+](=O)[O-])CC    ZINC000140796537
C=C[C@H](N)CCC(=O)O    ZINC000000403618
C=CC(=O)OCCCN    ZINC000095619250
C=CCNC(=O)[C@H](C)O    ZINC000001712680
CC/C=C/NC(=O)OC    ZINC000104619512
C=CC[C@@H](N)C(=O)OC    ZINC000013356409
C=CCOC(=O)N(C)C    ZINC000001615454
C=CC[C@H](N)C(=O)OC    ZINC000013356413
C=CC[C@](C)(N)C(=O)O    ZINC000002517021
CN(C)C/C=C\C(=O)O    ZINC000051943705
C=C(C)C[C@H](N)C(=O)O    ZINC000002046241
CO/C(C=O)=C/N(C)C    ZINC000002540473
CN/C(C)=C/C(=O)OC    ZINC000100014265
CC/C(N)=C/C(=O)OC    ZINC000104086150
C=CCC[C@H](N)C(=O)O    ZINC000013352463
C=C[C@](C)(N)CC(=O)O    ZINC000072481792
C/C=C\CNCC(=O)O    ZINC000113867247
C=CCNC(=O)COC    ZINC000070223184
C=C(C)C(=O)NCOC    ZINC000002243072
COC(=O)/C=C\N(C)C    ZINC000071625291
C=C[C@H](C)OCC(N)=O    ZINC000705983862
CCOC(=O)/C=C(/C)N    ZINC000100014595
C=CCOC(=O)NCC    ZINC000001682119
NCCC/C=C/C(=O)O    ZINC000077271185
C=C(C)CNC(=O)OC    ZINC000104705598
C=CC[C@@H](C)NC(=O)O    ZINC000736096076
C=CCC[C@@H](N)C(=O)O    ZINC000013352467
COC(=O)/C=C/N(C)C    ZINC000033843330
C=CCN(C)C(=O)OC    ZINC000127613113
C=C(CN(C)C)C(=O)O    ZINC000001712882
C=C(C)[C@@H](N)CC(=O)O    ZINC000026895793
C=CC[C@H](N)CC(=O)O    ZINC000002575672
C=C(C)C(=O)OCCN    ZINC000001841244
C=C[C@@H](N)CCC(=O)O    ZINC000003798750
CCN/C=C/C(=O)OC    ZINC000015975158
C=CCCOC(=O)CN    ZINC000149909046
C=CCNC(=O)[C@@H](C)O    ZINC000008603127
C=CCCNC(=O)OC    ZINC000034179245
C=CCNC(=O)OCC    ZINC000002159800
C=CCN(C)CC(=O)O    ZINC000035304315
CC(C)(C)/C=C/[N+](=O)[O-]    ZINC000021304289
CN(C)C/C=C/C(=O)O    ZINC000002509474
C/C=C/CNCC(=O)O    ZINC000002391049
C=CC[C@@H](N)CC(=O)O    ZINC000002385908
C=CC[C@@](C)(N)C(=O)O    ZINC000021989261
C=C(C)C(=O)NCCO    ZINC000002571966
C=C(C)[C@H](N)CC(=O)O    ZINC000026895796
C=C(C)CN(C)C(=O)O    ZINC000142211094
C=CC(=O)NCCOC    ZINC000036334082
C=CCOC(=O)[C@H](C)N    ZINC000039072727
CCOC(=O)/C=C/CN    ZINC000026896536
C=C(N)C(=O)NCCN    ZINC001219870410
C=C[Si](C)(C)N(C)C    ZINC000169746919
C=CCN[Si](C)(C)C    ZINC000170155003
C=C[C@@H](O)CNCCC    ZINC000004773614
C=CCN(C)C[C@H](C)O    ZINC000039077773
C=C[C@](C)(O)CN(C)C    ZINC001252541492
C=CCOCC(C)(C)N    ZINC000001604101
C=C[C@@H](O)CNC(C)C    ZINC000078730707
C=CCCNC[C@H](C)O    ZINC000070591598
C=C[C@H](O)CNCCC    ZINC000004773627
CC/C=C/NC[C@H](C)O    ZINC000165953390
C=C[C@H](O)CNC(C)C    ZINC000078730710
C=CCN(C)CCOC    ZINC000137681865
C=C[C@@H](C)OCCCN    ZINC000052143293
C=CCCNCCOC    ZINC000053302853
C=CCOCCN(C)C    ZINC000001604100
C=C[C@@](C)(O)CNCC    ZINC000078731050
C=C[C@@](C)(O)CN(C)C    ZINC001252541491
C=CCNC[C@H](O)CC    ZINC000037688311
C=CCN[C@H](C)COC    ZINC000049799874
C=C[C@](C)(O)CNCC    ZINC000078731057
C=CCN(C)CCCO    ZINC000049804413
C=CCNCC(C)(C)O    ZINC000032005367
C=C[C@H](O)CN(C)CC    ZINC001253567423
C=CCN[C@@H](C)COC    ZINC000049799873
C=C[C@@H](O)CN(C)CC    ZINC001253567422
C=C[C@H](C)OCCCN    ZINC000052143290
C=C(C)CNC[C@H](C)O    ZINC000041581994
C=CCC[C@@H](O)CNC    ZINC000075523462
C=CCC[C@H](O)CNC    ZINC000075523466
ClC=C(Cl)Cl    ZINC000008214699
FC(F)(F)/C=C\Cl    ZINC000071613564
FC(F)(F)/C=C/Cl    ZINC000064370180
C=C(Cl)C(F)(F)F    ZINC000002572166
C=C(F)C(F)(F)Cl    ZINC000141153181
C/C=C/C=C/C(=O)Cl    ZINC000002507466
COC(=O)/C=C/C(=O)O    ZINC000004416885
COC(=O)/C=C\C(=O)O    ZINC000100013589
O=C(O)/C=C\CC(=O)O    ZINC000005339702
O=C(O)/C=C/CC(=O)O    ZINC000000160274
C/C(=C/C(=O)O)C(=O)O    ZINC000003860287
C/C(=C\C(=O)O)C(=O)O    ZINC000004501410
C=C(CC(=O)O)C(=O)O    ZINC000000895261
CC(=O)N/C=C\[N+](=O)[O-]    ZINC000082049781
NC(=O)N/C=C/C(=O)O    ZINC000012658525
NC(=O)/C=C/C(=O)NO    ZINC000685936007
NC(=O)/C=C\C(=O)NO    ZINC000685936008
O=C(O)/C(F)=C/C1CC1    ZINC000086722459
COC(=O)/C=C/B(O)O    ZINC000195831619
C=CCOC(=S)CC    ZINC000002557809
C=Cc1ncccc1C#N    ZINC000039052038
C=Cc1cccc(C#N)n1    ZINC000211732499
C=Cc1ccncc1C#N    ZINC000039050404
C=Cc1ccc(C#N)cn1    ZINC000039116745
C=CCSC(=O)CC    ZINC000001850438
N#C/C=C/c1cccnc1    ZINC000034179250
N#C/C=C\c1cccnc1    ZINC000038864356
C=Cc1cc(C#N)ccn1    ZINC000039052115
C=Cc1ccc(C#N)nc1    ZINC000039116733
C=CCS(=O)CC=C    ZINC000005157875
C=Cc1ccnc(C#N)c1    ZINC000078327120
C=CCCSC(C)=O    ZINC000001682812
C=C[C@](C)(O)CC(=O)O    ZINC000075523598
C=CC/N=C(\N)SC    ZINC000002144812
C=C(COCO)C(C)=O    ZINC000001636251
CN(C)/C=C/C(N)=S    ZINC000100648405
COC/C(C)=C\C(=O)O    ZINC000096320075
C=CCNC(=S)NC    ZINC000003205153
CCO/C(C)=C\C(=O)O    ZINC000005665507
C=CCO[C@@H](C)C(=O)O    ZINC000026515295
C=CCOCC(=O)OC    ZINC000020519037
C/C=C(\OC)C(=O)OC    ZINC000039318646
CCOC(=O)/C=C(\C)O    ZINC000101234213
CCOC(=O)/C=C(/C)O    ZINC000100073285
C/C=C(/OC)C(=O)OC    ZINC000033841057
C=C[C@@H](OC)C(=O)OC    ZINC000114228697
CN(C)/C=C\C(N)=S    ZINC000100228099
CO/C=C(\C)C(=O)OC    ZINC000044712486
C=C(C(=O)OC)[C@H](C)O    ZINC000004975483
COC/C=C/C(=O)OC    ZINC000032302065
C=C(C)CNC(N)=S    ZINC000005601328
COC(=O)/C=C/CCO    ZINC000001559132
C=C[C@@H](O)[C@H](C)C(=O)O    ZINC000001579609
C=CC(=O)OC[C@@H](C)O    ZINC000002020155
C=C[C@H](O)[C@@H](C)C(=O)O    ZINC000001579612
CCOC(=O)/C=C/CO    ZINC000014444708
C=CC(=O)OC[C@H](C)O    ZINC000002020154
C=C(C)CSC(=N)N    ZINC000019866029
C=CC[C@@H](O)C(=O)OC    ZINC000083317427
COC(=O)/C=C\CCO    ZINC000031749325
C=CCCNC(N)=S    ZINC000104561272
C=C[C@H](OC)C(=O)OC    ZINC000114228694
COC/C(C)=C/C(=O)O    ZINC000053172981
C=CCOCCC(=O)O    ZINC000002579170
C=CC(=O)OCCCO    ZINC000002013353
C=C[C@@H](O)[C@@H](C)C(=O)O    ZINC000001579610
C=CCO[C@H](C)C(=O)O    ZINC000026515293
C=C[C@@](C)(O)CC(=O)O    ZINC000075523601
CCO/C(C)=C/C(=O)O    ZINC000004825932
C=C(C(=O)OC)[C@@H](C)O    ZINC000002557046
CCO/C(O)=C/C(C)=O    ZINC000100177521
CCO/C=C/C(=O)OC    ZINC000034316720
C=C[C@H](C)OCC(=O)O    ZINC000039259008
C=CCOC(=O)OCC    ZINC000002564164
C=CCOC(=O)[C@@H](C)O    ZINC000002508059
COC(=O)/C=C(\C)OC    ZINC000017328156
C=C(C)C(=O)OCCO    ZINC000001608929
C=CCOC(=O)[C@H](C)O    ZINC000001591815
C=CC(=O)O[C@@H](C)CO    ZINC000006020797
C=C[C@@H](C)OCC(=O)O    ZINC000039259009
COC(/C=C/C=O)OC    ZINC000002556828
C=C(CO)C(=O)OCC    ZINC000002030916
C=CC(=O)OCCOC    ZINC000001608907
C=C[C@H](O)[C@H](C)C(=O)O    ZINC000001579611
COC(/C=C\C=O)OC    ZINC000095902405
C=CC(=O)O[C@H](C)CO    ZINC000006036615
C=CCCOCC(=O)O    ZINC000020519085
C/C=C/[C@H](O)CC(=O)O    ZINC000031161987
C=C[C@@H](O)C(=O)OCC    ZINC000039439196
C/C=C/[C@@H](O)CC(=O)O    ZINC000031161983
C=CC[C@H](O)C(=O)OC    ZINC000083317377
C=C(C)[C@@H](O)CC(=O)O    ZINC000075523610
C=C[C@H](O)C(=O)OCC    ZINC000039439198
C/C(=C\[N+](=O)[O-])N(C)C    ZINC000020366242
C=C(N)C(=O)NCCO    ZINC000218925304
C/C(=C/N(C)C)[N+](=O)[O-]    ZINC000020387724
C=C(C)O[Si](C)(C)C    ZINC000169839722
C=C(OC)[Si](C)(C)C    ZINC000170013871
C=C(CO)[Si](C)(C)C    ZINC000169830103
C[Si](C)(C)/C=C\CO    ZINC000169829433
C=CCSCCCC    ZINC000001587859
C=CC(=C)c1ccccc1    ZINC000059216700
C=C[C@H](O)[Si](C)(C)C    ZINC000169795046
C=C[C@H]1Cc2ccccc21    ZINC000068568766
C=Cc1cccc2c1CC2    ZINC000146101622
C=Cc1ccc(C=C)cc1    ZINC000002015938
C=C[C@@H](O)[Si](C)(C)C    ZINC000169795045
C[Si](C)(C)/C=C/CO    ZINC000169837040
C=C(C)CCSCC    ZINC000196585481
C=C[C@@H]1Cc2ccccc21    ZINC000068568765
C=Cc1ccccc1C=C    ZINC000001690991
C=C/C=C/c1ccccc1    ZINC000002528306
C=CCS[C@H](C)CC    ZINC000001640025
C=CC(C=C)OCCF    ZINC001224673941
C=Cc1ccc2c(c1)CC2    ZINC000071254438
C[Si](C)(C)C/C=C\O    ZINC000299888436
C=Cc1cccc(C=C)c1    ZINC000001691475
C=CCS[C@@H](C)CC    ZINC000002166513
C[Si](C)(C)C/C=C/O    ZINC000170154441
C=C/C=C\c1ccccc1    ZINC000090734177
C=CCO[Si](C)(C)C    ZINC000169744016
CCO/C=C\[SiH](C)C    ZINC000201171044
CCO/C=C/[SiH](C)C    ZINC000201171079
C=C[Si](C)(C)OCC    ZINC000169744960
C/C(N)=C(/[O])OC(C)C    ZINC001560406128
C=C[C@H](C)OCCOC    ZINC000144366597
C=C[C@@H](C)OCCCO    ZINC000706001126
C=CCOCC(C)(C)O    ZINC000115455415
C=C[C@@H](C)OC[C@@H](C)O    ZINC000034123155
C=CCOC(C)(C)CO    ZINC000091691927
C=C[C@H](C)OC[C@@H](C)O    ZINC000034123153
C=CCOCCCCO    ZINC000113143199
CC(C)=C(CO)CCO    ZINC000043198736
C=C[C@@H](C)OCCOC    ZINC000144366798
C/C=C\[C@H](O)C[C@H](C)O    ZINC000307844803
C=CC[C@H](O)C[C@@H](C)O    ZINC000003851367
C=CC[C@@H](C)OCCO    ZINC000034552095
C=C[C@@H](CC)OCCO    ZINC000148188337
C=C[C@H](C)OC[C@H](C)O    ZINC000034123151
C=C[C@@H](C)OC[C@H](C)O    ZINC000034123154
C=C(C)COCCOC    ZINC000033902691
C=CC[C@@H](O)C[C@@H](C)O    ZINC000002508068
C=CC[C@@H](O)C[C@H](C)O    ZINC000003851363
C=C[C@H](CC)OCCO    ZINC000148188573
CC=C(OCC)OCC    ZINC000005854114
C=CCOC[C@@H](C)OC    ZINC000114478141
C=CCC(C)(CO)CO    ZINC000003612767
C/C=C/[C@H](O)C[C@H](C)O    ZINC000043763178
C=C[C@H](C)OCCCO    ZINC000706001127
C=CC[C@H](O)C[C@H](C)O    ZINC000003851365
C=CCO[C@@H](C)COC    ZINC000138178708
C=CC(OCC)OCC    ZINC000000404271
CC(C)=CCCCCF    ZINC001250260113
C/C=C(\C)CCCCF    ZINC001250261944
C=C[C@H](O)C[N+](C)(C)C    ZINC000006519609
C=C[C@@H](O)C[N+](C)(C)C    ZINC000001646379
C=C(Br)C#N    ZINC000001845576
CS(=O)(=O)/C=C/C#N    ZINC000095348215
CS/C(N)=C\C(C)=O    ZINC000000273377
C=Cc1ccnc(C#N)n1    ZINC001240827538
C=Cc1nccnc1C#N    ZINC001240826703
C=Cc1cncnc1C#N    ZINC001240830006
C=Cc1ncc(C#N)cn1    ZINC001250505217
C=Cc1cnc(C#N)cn1    ZINC001240827618
C=Cc1ncncc1C#N    ZINC001240827830
C=Cc1nccc(C#N)n1    ZINC000039052173
C=Cc1cc(C#N)cnn1    ZINC001240829328
C=Cc1cnc(C#N)nc1    ZINC001240829902
C#CCNC=C(C#N)C#N    ZINC000005177681
C=Cc1cc(C#N)ncn1    ZINC001240827814
C=Cc1ccc(C#N)nn1    ZINC000144091922
C=Cc1nnccc1C#N    ZINC001240827991
C=Cc1cncc(C#N)n1    ZINC000584628215
C=CC[Si](OC)OC    ZINC000195976633
C=CCNC(=S)NN    ZINC000001701820
C=CCONC(=O)CO    ZINC001158208843
CCO/C(N)=C/C(=O)O    ZINC000002567792
C=C(F)C(=O)N(C)CC    ZINC001180111282
C=Cc1ccc(C=C)nc1    ZINC000005137925
CNC(=C[N+](=O)[O-])NC    ZINC000100273063
C=CCCSCCN    ZINC000070592710
C=CSCCN(C)C    ZINC000004576848
C=CCNC[C@H](O)CO    ZINC000037851951
C=C[C@@H](O)CNCCO    ZINC000104610560
C=CCO[C@H](C)CON    ZINC001205038063
C=CCOC[C@H](O)CN    ZINC000002042087
C=CCO[C@@H](C)CON    ZINC001205038062
C=CCOC[C@@H](O)CN    ZINC000001695050
C=C[C@H](O)CNCCO    ZINC000104610557
F/C(Cl)=C(\F)Cl    ZINC000066322057
F/C(Cl)=C(/F)Cl    ZINC000064370176
FC(F)=C(Cl)Cl    ZINC000056960511
FC(F)=C(F)C(F)F    ZINC000059041674
CC(=O)/C=C\C(=O)Cl    ZINC000169725972
CC(=O)/C=C/C(=O)Cl    ZINC000039476325
FC(F)=CC(F)(F)F    ZINC000001845821
C=CS(=O)(=O)NC#N    ZINC001198636124
F/C=C(\F)C(F)(F)F    ZINC000063146256
F/C=C(/F)C(F)(F)F    ZINC000063148507
O=C(O)C(=CO)C(=O)O    ZINC000104705181
C=CS(=O)(=O)C1CC1    ZINC000096524226
C=C[C@@H](SC)C(=O)O    ZINC000231373419
C=CCSCC(=O)O    ZINC000001743757
C=CCOC(=O)CS    ZINC000034582340
C=C[C@H](SC)C(=O)O    ZINC000231373392
C=CC(=C)S(C)(=O)=O    ZINC000145453546
CCC/C=C/C(=O)Cl    ZINC000002574130
CC(C)C(=O)/C=C/Cl    ZINC000033956666
C=CC(=O)CCCCl    ZINC000002579442
C=CCCC(=O)CCl    ZINC000088611803
N#C/C=C(\N)C(C#N)C#N    ZINC000095905785
N#CCC(N)=C(C#N)C#N    ZINC000017316710
N#C/C=C(/N)C(C#N)C#N    ZINC000104383386
CN/C(=C/[N+](=O)[O-])OC    ZINC000002243795
CN/C(=C\[N+](=O)[O-])OC    ZINC000005018864
C=CCO[C@@H](C)CS    ZINC001205037124
CC(C)/C=C(\F)C(=O)O    ZINC000075524230
C=Cc1ccc(C=O)cc1    ZINC000002006168
CCOC(=O)/C=C\CF    ZINC000031357109
C=C[S@](=O)C(C)(C)C    ZINC000005379768
CN/C(=C/[N+](=O)[O-])NN    ZINC000001385212
C=CC(=O)OC[C@H](C)F    ZINC001083809145
C=C(F)CCCC(=O)O    ZINC000098174947
C=CCO[C@H](C)CS    ZINC001205037127
C=C[Si](C)(OC)OC    ZINC000169746921
C=CC[SiH](OC)OC    ZINC000199868009
C=Cc1ccccc1C=O    ZINC000002006166
C=CC(=O)OCCCF    ZINC000072265765
C=C[S@@](=O)C(C)(C)C    ZINC000005379770
C=Cc1cccc(C=O)c1    ZINC000002006167
C=C(C)C(=O)OCCF    ZINC000002584300
C=CC(=O)OC[C@@H](C)F    ZINC001083809144
C=CC(=O)c1ccccc1    ZINC000001702416
CCOC(=O)/C=C/CF    ZINC000001614532
O=C/C=C\c1ccccc1    ZINC000013523661
O=C/C=C/c1ccccc1    ZINC000001532777
CCC(/C=C/Cl)CC    ZINC000216765540
C/C(=C/Cl)CC(C)C    ZINC000387809617
C=Cc1cnc(C=C)nc1    ZINC001240828098
C/C(=C/Cl)C(C)(C)C    ZINC000953053591
C=CCn1cccc1C#N    ZINC000034100586
CC(=C(C#N)C#N)C1CC1    ZINC000000087706
C=C(F)C(=O)NCCN    ZINC001219868771
C=CCCCCCCl    ZINC000002567401
C=CCCC(C)(C)Cl    ZINC000146703463
C=C(Cl)CCCCC    ZINC000002567438
C=CCOC[C@H](O)CO    ZINC000002044240
CC(C)=C(O)[C@@H](O)CO    ZINC000100112164
CO/C=C/C(OC)OC    ZINC000002168588
C=COCCOCCO    ZINC000001586531
CC(C)=C(O)[C@H](O)CO    ZINC000100112167
C=CCOC[C@@H](O)CO    ZINC000001689756
CO/C=C\C(OC)OC    ZINC000031318844
C=Cc1ccc(CC)cc1    ZINC000059208894
C=C(C)c1cccc(C)c1    ZINC000002004395
C=Cc1cc(C)cc(C)c1    ZINC000002012370
CC(C)=Cc1ccccc1    ZINC000001635618
C=C[C@@H](C)c1ccccc1    ZINC000081195073
C=C[C@H](C)c1ccccc1    ZINC000001711936
C=C(C)Cc1ccccc1    ZINC000002027307
C=Cc1cccc(C)c1C    ZINC000002012373
C=Cc1ccccc1CC    ZINC000059511929
CC/C=C\c1ccccc1    ZINC000079844434
C=Cc1cc(C)ccc1C    ZINC000001699069
C=CCc1ccc(C)cc1    ZINC000001699434
C=C(CC)c1ccccc1    ZINC000001852607
C=Cc1cccc(CC)c1    ZINC000095876290
C/C=C(/C)c1ccccc1    ZINC000001765209
C/C=C\Cc1ccccc1    ZINC000081174694
C=CCc1ccccc1C    ZINC000001699435
C=CCCc1ccccc1    ZINC000001692476
CC/C=C/c1ccccc1    ZINC000002564051
C/C=C(\C)c1ccccc1    ZINC000001587695
C/C=C/c1ccc(C)cc1    ZINC000079185680
C=C(C)c1ccccc1C    ZINC000001685150
C=Cc1ccc(C)c(C)c1    ZINC000002012278
C=Cc1c(C)cccc1C    ZINC000002012372
C=CCc1cccc(C)c1    ZINC000002245301
C/C=C/Cc1ccccc1    ZINC000001692475
C=Cc1ccc(C)cc1C    ZINC000001690997
C=C(C)c1ccc(C)cc1    ZINC000001584796
C=C[C@@H](C)OCCCF    ZINC001225155994
C=C[C@H](CC)OCCF    ZINC001224674239
C=C[C@H](C)OCCCF    ZINC001225155995
C=CC[C@@H](C)OCCF    ZINC001224670899
C=C[C@@H](CC)OCCF    ZINC001224674242
N#CSC/C=C\Cl    ZINC000005046667
C=C(Cl)CN=C=S    ZINC000002019270
N#CSC/C=C/Cl    ZINC000001673783
N#C/C=C/P(=O)(O)O    ZINC000034115172
C=CCNC(=S)S    ZINC000013562440
C=C/C=C\S(N)(=O)=O    ZINC000149433477
C=C(Cl)CNC(C)=O    ZINC000124628671
CC(=O)NC/C=C/Cl    ZINC001616715301
NC/C=C\C(=O)CCl    ZINC000071603526
CC(=O)NC/C=C\Cl    ZINC001616715300
C=CC(=O)NCCCl    ZINC000075772123
C=CCNC(=O)CCl    ZINC000001648990
NC/C=C/C(=O)CCl    ZINC000071603528
O=C/C=C\c1ccncc1    ZINC000195769915
COC(=O)/C=C(\N)CF    ZINC000207406109
C=Cc1ncccc1C=O    ZINC000006665692
O=C/C=C/c1cccnc1    ZINC000012360000
O=C/C=C/c1ccncc1    ZINC000033844970
C=C(F)C(=O)NCCO    ZINC001180111998
O=C/C=C/c1ccccn1    ZINC000036466112
O=C/C=C\c1cccnc1    ZINC000004773466
C=Cn1ccc(C#N)c1N    ZINC001174781542
C=CCN(C)CCCl    ZINC000049804430
C/C(=C/Cl)CN(C)C    ZINC000001639903
CC(C)NC/C=C\Cl    ZINC000307782362
CC(C)=C(Cl)N(C)C    ZINC000002570096
CC(C)NC/C=C/Cl    ZINC000232681247
C=C(Cl)CNC(C)C    ZINC000058946865
C/C(=C\Cl)CN(C)C    ZINC000016970428
C=C(C)Nc1ccccc1    ZINC000136379207
NC/C=C\c1ccccc1    ZINC000004532762
C=CCc1ccnc(C)c1    ZINC001249953156
C=CC/C=C(/C#N)CC=C    ZINC000001716788
C=C(C)c1cccc(N)c1    ZINC000033487529
C=CCNc1ccccc1    ZINC000012363587
C=CNc1cccc(C)c1    ZINC000148702154
C=CCc1ccccc1N    ZINC000033753722
C=Cc1ncc(C)cc1C    ZINC000138083025
C=Cc1ccc(C)c(C)n1    ZINC000196734719
C/C=C/c1ccc(N)cc1    ZINC000004293781
C=Cc1ccc(C)nc1C    ZINC000145910638
C=CCc1cccc(C)n1    ZINC000043209576
C=Cc1cccc(CN)c1    ZINC000104592128
C=Cc1cnc(C)c(C)c1    ZINC000039051836
C=CNc1ccc(C)cc1    ZINC000116317410
C=C(C)Cc1ccncc1    ZINC000196859022
C=Cc1ccnc(C)c1C    ZINC000143387365
C=Cc1c(C)ccnc1C    ZINC000199447015
C=Cc1cc(C)ccc1N    ZINC000104564890
C=Cc1ccccc1CN    ZINC000104654984
C=Cc1nc(C)ccc1C    ZINC000072231209
C=CCCc1ccncc1    ZINC000035087536
C=Cc1ccc(CN)cc1    ZINC000044075534
C=C(C)c1ccc(N)cc1    ZINC000033487530
CC(C)=Cc1ccncc1    ZINC000072231249
C=Cc1cc(CC)ccn1    ZINC000034165874
C=Cc1cccc(N)c1C    ZINC000115287330
C=CCCc1cccnc1    ZINC000034194870
C=C(C)Cc1cccnc1    ZINC000043502550
C=Cc1cccc(NC)c1    ZINC000141802682
C=C(C)c1ccc(C)nc1    ZINC000005160853
C=CNc1ccccc1C    ZINC000104389401
C=C(CN)c1ccccc1    ZINC000013508279
C=CCc1cncc(C)c1    ZINC000043505150
C=Cc1ccc(N)c(C)c1    ZINC000075524583
C/C=C(\C)c1ccccn1    ZINC000038612069
C=Cc1cncc(CC)c1    ZINC000038886800
C=Cc1cc(C)c(C)cn1    ZINC000140121886
C=C[C@H](N)c1ccccc1    ZINC000005157973
C=C(C)c1ccncc1C    ZINC001240835178
C=Cc1cncc(C)c1C    ZINC000209762705
C=Cc1ncccc1CC    ZINC000072231195
C=C(C)c1ncccc1C    ZINC000147882685
C=Cc1ccccc1NC    ZINC000001666814
C=Cc1nccc(C)c1C    ZINC000144964828
C=Cc1cc(C)nc(C)c1    ZINC000114450342
C=Cc1ccnc(CC)c1    ZINC000060050509
C=C(C)c1cccc(C)n1    ZINC000039051783
C=C(C)c1cnccc1C    ZINC000150028311
C=C[C@@H](O)CNCCF    ZINC001253598557
C=C(C)Cc1ccccn1    ZINC000039243551
C/C=C\c1ccc(N)cc1    ZINC000114182232
C=CCc1cc(C)ccn1    ZINC000034172650
C=C(C)c1cc(C)ccn1    ZINC000072231165
C/C=C(\C)c1ccncc1    ZINC000039051388
C=Cc1cnc(C)cc1C    ZINC000209765432
C=Cc1cccc(CC)n1    ZINC000072231201
C=C[C@H](O)CNCCF    ZINC001253598554
C=Cc1ccc(CC)nc1    ZINC000034490872
C=C(C)c1cccnc1C    ZINC000149743916
CC(C)=Cc1ccccn1    ZINC000072231211
C=Cc1cc(C)ncc1C    ZINC000201014628
C=CCc1ccncc1C    ZINC001249951643
C=CCc1ccc(C)cn1    ZINC000043209572
C=CCc1ncccc1C    ZINC000043209567
CC(C)=Cc1cccnc1    ZINC000072231259
C=CCc1ccc(C)nc1    ZINC000014983263
C=Cc1cccnc1CC    ZINC000060273602
C=CCc1cnccc1C    ZINC000043505149
C=CCc1cccnc1C    ZINC000043505148
C=C(C)c1ccnc(C)c1    ZINC000032167299
NC/C=C/c1ccccc1    ZINC000002037916
C=C(C)c1ccc(C)cn1    ZINC000032169202
C=Cc1ccc(CC)cn1    ZINC000001586645
C=CC/C=C(\C#N)CC=C    ZINC000001716789
C=C(C)c1ccccc1N    ZINC000001707938
C=C[C@@H](N)c1ccccc1    ZINC000005158006
C=Cc1cc(N)ccc1C    ZINC000197031736
C=CCCc1ccccn1    ZINC000034621604
C=C(C)c1cncc(C)c1    ZINC001240835169
C=Cc1cnccc1CC    ZINC000209769629
C/C=C(\C)c1cccnc1    ZINC000039050627
C=Cc1cc(C)cc(C)n1    ZINC000072231242
C=C(Br)C=O    ZINC000002018968
CC/C=C/Br    ZINC000002010776
C/C=C(/C)Br    ZINC000002019748
CC/C=C\Br    ZINC000056960505
C=C(Br)CC    ZINC000002579098
C=C[C@@H](C)Br    ZINC000066370729
C/C=C(\C)Br    ZINC000002019747
C/C=C/CBr    ZINC000001577259
C=C[C@H](C)Br    ZINC000066370726
C=CCCBr    ZINC000002037390
C=C(C)CBr    ZINC000001613260
CC(C)=CBr    ZINC000001639905
C/C=C\CBr    ZINC000080767044
C=CCOC(=S)S    ZINC000001602466
O=C(O)/C=C(/F)C(=O)O    ZINC000013507293
O=C(O)/C=C(\F)C(=O)O    ZINC000005112554
C=CCOC(=O)CCl    ZINC000001677158
C=CC(=O)OCCCl    ZINC000001561511
C=CC[C@H](Cl)C(=O)O    ZINC000060184034
C=CCCOC(=O)Cl    ZINC000002545380
CCO/C=C\C(=O)Cl    ZINC000077052817
CCOC(=O)/C=C\Cl    ZINC000013386484
C=CC[C@@H](Cl)C(=O)O    ZINC000060184037
C=C(Cl)COC(C)=O    ZINC000001681466
C/C(Cl)=C/CC(=O)O    ZINC000071256929
C=C(CCl)C(=O)OC    ZINC000040448619
C=C(Cl)CCC(=O)O    ZINC000075524804
CCO/C=C/C(=O)Cl    ZINC000021987137
C=CCSSCC    ZINC000032163213
C=C[Si](C)(C)CCl    ZINC000169746872
C=C[C@@]1(C)C[C@@]1(F)Cl    ZINC000137128619
C=C[C@@]1(C)C[C@]1(F)Cl    ZINC000137128706
C=C(Cl)[Si](C)(C)C    ZINC000196604829
C=C[C@]1(C)C[C@@]1(F)Cl    ZINC000137128666
C=C[C@]1(C)C[C@]1(F)Cl    ZINC000137128755
C=CC[Si](C)(C)Cl    ZINC000169746711
C=CCS(=O)(=O)CC    ZINC000005863776
C=C(C)CS(C)(=O)=O    ZINC000033835572
CO/C=C(\F)C(=O)OC    ZINC000090515174
C=CCOCCCCl    ZINC000034958407
C=CCO[C@H](C)CCl    ZINC000104726849
C=CCCCOCCl    ZINC000002244264
C=C[C@@H](C)OCCCl    ZINC000104711460
COCC/C=C\CCl    ZINC000016997518
C=CCO[C@@H](C)CCl    ZINC000104726845
C=CCC[C@@H](O)CCl    ZINC000085221502
COCC/C=C/CCl    ZINC000001640003
C=CCC[C@H](O)CCl    ZINC000085221499
C=C[C@H](C)OCCCl    ZINC000104711456
C=Cn1cnc(C#N)c1N    ZINC001174780365
C=Cn1cc(N)c(C#N)n1    ZINC000261196394
C=CCc1ccc(O)cc1    ZINC000001565456
C=Cc1cccc(CO)c1    ZINC000033727850
CO/C=C/c1ccccc1    ZINC000002567999
C=CCOc1ccccc1    ZINC000001680380
C=Cc1cc(O)ccc1C    ZINC000034216432
C=C(C)c1cccc(O)c1    ZINC000034083322
C=COc1cccc(C)c1    ZINC000037633575
C#CC(C#C)OCCC=C    ZINC001224339209
C#CC(C#C)OCC(=C)C    ZINC001206750000
C#CC(C#C)OC/C=C/C    ZINC001205050014
C/C=C/c1ccc(O)cc1    ZINC000001696959
C=C(OC)c1ccccc1    ZINC000005353997
C/C=C/c1ccccc1O    ZINC000002140904
C=C(C)c1ccc(O)cc1    ZINC000013542640
C=C(CO)c1ccccc1    ZINC000005192551
C/C=C\c1ccccc1O    ZINC000031333877
OC/C=C\c1ccccc1    ZINC000004623761
C=Cc1ccc(OC)cc1    ZINC000001675020
C=CCc1ccccc1O    ZINC000001576883
C=Cc1ccccc1CO    ZINC000006158564
C=Cc1ccccc1OC    ZINC000001850962
OC/C=C/c1ccccc1    ZINC000001529427
C=C[C@@H](O)c1ccccc1    ZINC000002575264
C=C[C@H](O)c1ccccc1    ZINC000001664511
CO/C=C\c1ccccc1    ZINC000031361168
C/C=C\c1ccc(O)cc1    ZINC000013526620
C=CCc1cccc(O)c1    ZINC000034527716
C=Cc1ccc(CO)cc1    ZINC000002566080
C=Cc1cccc(OC)c1    ZINC000002585408
C=COCc1ccccc1    ZINC000037633565
C=CCc1ccnc(N)c1    ZINC000199563828
C=Cc1cnc(N)cc1C    ZINC000072223091
C=C(C)c1c[nH]ccc1=N    ZINC000585673015
C/C=C(\C)c1ccncn1    ZINC001250491944
C=Cc1cnc(C)c(C)n1    ZINC000224278922
C=Cc1cc(CN)ccn1    ZINC000209835343
C=C(C)c1ccncc1N    ZINC000072231214
C=C(C)c1cncnc1C    ZINC001240834551
C/C=C(\C)c1ccnnc1    ZINC001242759062
C=CNc1cc(C)ccn1    ZINC001174778393
C=C(C)c1ncccc1N    ZINC000306816612
C/C=C(\C)c1cncnc1    ZINC001250598671
CC(C)(C)/C(C#N)=C\C#N    ZINC000071606839
C=CNc1ncccc1C    ZINC001174778699
C=CNc1cccnc1C    ZINC001174778165
C=Cc1ncc(C)nc1C    ZINC000033951616
C=C(C)c1cncc(C)n1    ZINC001240832147
C=C(C)c1cncc(N)c1    ZINC000114120933
C=C(C)c1cc(C)cnn1    ZINC000222073140
C=C(C)c1nccnc1C    ZINC000032170012
CCCC(C)=C(C#N)C#N    ZINC000004558298
C=C(C)Cc1ncccn1    ZINC000079192178
C=C(C)c1nccc(C)n1    ZINC001250450132
C=C(C)Cc1ccnnc1    ZINC001250244320
C=C(C)c1ccc(C)nn1    ZINC001250518029
C=C(C)Nc1cccnc1    ZINC000199866682
C=C(C)c1cnc(C)nc1    ZINC000204364844
C=Cc1cc(CC)ncn1    ZINC000148774226
C=Cc1c(C)ncnc1C    ZINC001240830119
C=C(C)c1ccnc(N)c1    ZINC000072192439
C=Cc1cnc(N)c(C)c1    ZINC000072222052
CC(C)(C)/C(C#N)=C/C#N    ZINC000034370408
CC(C)=Cc1cncnc1    ZINC000039052927
C=CCNc1cccnc1    ZINC000020357584
CC(C)=Cc1cccnn1    ZINC001240633960
C=CN=c1cc[nH]cc1C    ZINC001174778390
C=CCn1ccccc1=N    ZINC000101370658
C=C(C)c1ccc(N)nc1    ZINC000072231305
C=Cc1ccc(N)nc1C    ZINC000072224134
C=C(C)Cc1cnccn1    ZINC000606242443
C=C(C)c1cnc(C)cn1    ZINC000147655836
C=CNc1cnccc1C    ZINC001174778593
C=Cc1nc(C)cc(C)n1    ZINC000039052549
C=C(C)c1ccc(N)cn1    ZINC000072192435
C=Cc1cc(C)c(C)nn1    ZINC001240828457
C=C(C)c1ccnc(C)n1    ZINC001240832411
C=Cc1nccc(CC)n1    ZINC000148847595
C=Cc1cnc(CC)nc1    ZINC001240830398
C/C=C(\C)c1cccnn1    ZINC001242755577
C=C(C)c1nnccc1C    ZINC000148916326
C=CCNc1ccccn1    ZINC000001598478
CC(C)=Cc1ccncn1    ZINC001250490955
C=Cc1cncnc1CC    ZINC001240832041
C=Cc1nccnc1CC    ZINC000033951347
C=Cc1ccc(C)c(N)n1    ZINC000209756730
C=Cc1cc(C)nc(C)n1    ZINC000034614300
CC(=C(C#N)C#N)C(C)C    ZINC000000391583
C=CNc1cncc(C)c1    ZINC001174778841
C=CNc1cccc(N)c1    ZINC001159461113
C/C=C(\C)c1cnccn1    ZINC000145040853
C=C(C)c1cc(N)ccn1    ZINC000072192438
C=C(C)c1ncc(C)cn1    ZINC000257826070
C=Cc1ncc(C)cc1N    ZINC000209759930
C=CCc1cccnc1N    ZINC000069841487
C=CNc1ccc(C)cn1    ZINC001174778330
C=Cc1nccc(N)c1C    ZINC000209746302
C=CCc1cncc(N)c1    ZINC000138209451
NC/C=C/c1cccnc1    ZINC000034592685
C=CCNc1ccncc1    ZINC000019737070
C=Cc1ccnc(CN)c1    ZINC000209838082
C=Cc1ccc(CN)nc1    ZINC001240830160
C=Cc1ccc(NC)nc1    ZINC000072225116
CC(C)=Cc1ccnnc1    ZINC001240635456
C=Cc1ncc(CC)cn1    ZINC001240826215
C=C(C)Nc1ccncc1    ZINC000204203352
NC/C=C/c1ccccn1    ZINC000008627229
NC/C=C\c1cccnc1    ZINC000039051626
C=Cc1ccc(CC)nn1    ZINC001240827940
C=C(C)Cc1cncnc1    ZINC000200030540
CC(C)=Cc1cnccn1    ZINC000217492651
C=Cc1cccc(CN)n1    ZINC000209837981
C=C(C)c1cc(C)ncn1    ZINC001240831427
C=CNc1ccc(N)cc1    ZINC000147086894
C=Cc1cc(N)c(C)cn1    ZINC000209760251
C=Cc1ncnc(C)c1C    ZINC001240827217
C=CCc1cnc(C)nc1    ZINC000203836971
C=CNc1cccc(C)n1    ZINC001174778159
C/C=C(\C)c1ncccn1    ZINC000145693742
C=C(C)Nc1ccccn1    ZINC000146031304
C=Cc1cnc(C)nc1C    ZINC000039052547
NC/C=C/c1ccncc1    ZINC000069049651
NC/C=C\c1ccccn1    ZINC000004824223
C=Cc1ccnc(CC)n1    ZINC000148871140
C=CNc1ccc(C)nc1    ZINC001174778864
C=Cc1nc(C)cnc1C    ZINC000032164304
C=Cc1nc(C)ncc1C    ZINC001240827234
CC(C)=Cc1ncccn1    ZINC001250441695
C=CN=c1cc[nH]c(C)c1    ZINC001174778633
C=CCc1ccc(N)nc1    ZINC000204454011
C=C(C)c1ncncc1C    ZINC001240830625
C=Cc1ncc(C)c(C)n1    ZINC001240829479
C=Cc1ccnc(NC)c1    ZINC000209788048
C=Cc1nnc(C)cc1C    ZINC001240827458
C=C(C)c1cccc(N)n1    ZINC000072192437
C=Cc1ncncc1CC    ZINC001240827811
C=C(C)Cc1ccncn1    ZINC001250243961
CCC(CC)=C(C#N)C#N    ZINC000000391585
C=C(C)c1cccnc1N    ZINC000039050805
CCC/C=C/CC(F)F    ZINC001250390560
CCCCCC=C(F)F    ZINC000071790150
C=Cc1ccc(C)[n+](C)c1    ZINC000001297257
C=Cc1cc[n+](CC)cc1    ZINC000001240355
C=C(Br)CN    ZINC000057217534
C/C(=C/CCl)[N+](=O)[O-]    ZINC000001733879
C/C(=C\CCl)[N+](=O)[O-]    ZINC000016968746
C=C(CCl)C[N+](=O)[O-]    ZINC000001678154
N#C/C=C/c1cccs1    ZINC000002164362
C=C(Cl)CNC(=O)O    ZINC000736094523
C=CS(=O)(=O)NCC    ZINC000034765573
C=CCS(=O)(=O)NC    ZINC000034127582
C=C(C)CS(N)(=O)=O    ZINC000059371204
C=CNc1oncc1C#N    ZINC001174779433
C=CCNS(C)(=O)=O    ZINC000003165201
CC(C)=CS(N)(=O)=O    ZINC000112998907
CS(=O)(=O)/C=C\CN    ZINC000221473106
CS(=O)(=O)/C=C/CN    ZINC000196263294
C=CS(=O)(=O)N(C)C    ZINC000021297158
C=CN(C)S(C)(=O)=O    ZINC000001713094
CC(=O)/C=C/c1ccc[nH]1    ZINC000002518984
C=Cc1cc(OC)ccn1    ZINC000060119235
C=C(CO)c1ccncc1    ZINC000008100978
C=Cc1cncc(OC)c1    ZINC000072231355
C/C=C/n1ccccc1=O    ZINC000001562518
C=Cc1cccc(=O)n1C    ZINC001240831473
C=Cc1ccnc(OC)c1    ZINC000035569876
C=Cc1ccc(OC)cn1    ZINC000072231357
OC/C=C/c1ccncc1    ZINC000039051120
C=C[C@@H](O)c1ccncc1    ZINC000072230701
C=Cc1ccncc1OC    ZINC000035569878
C=Cc1ccc(=O)n(C)c1    ZINC000142534516
C=Cc1ccc(OC)nc1    ZINC000072225054
OC/C=C/c1cccnc1    ZINC000022066196
OC/C=C/c1ccccn1    ZINC000034172656
C=C[C@H](O)c1ccncc1    ZINC000072230700
C/C=C\n1ccccc1=O    ZINC000017064007
C=Cc1cnccc1OC    ZINC000072231356
C=Cc1c[nH]c(=O)c(C)c1    ZINC000072222725
C=COc1ccc(N)cc1    ZINC000000047331
C=CCOc1cccnc1    ZINC000032184569
C=Cc1ccc(C)[n+]([O-])c1    ZINC000001668504
C=C(CO)c1ccccn1    ZINC000005137888
C=Cc1cccn(C)c1=O    ZINC001240830393
C=Cc1ncccc1OC    ZINC000072231364
C=CCc1ccc(O)nc1    ZINC001249953960
C=CNc1cccc(O)c1    ZINC001174781516
C=CCc1ccc[nH]c1=O    ZINC000072231363
OC/C=C\c1ccccn1    ZINC000039051603
C=CCc1cc[nH]c(=O)c1    ZINC000168406812
C=CCn1ccccc1=O    ZINC000002390980
C=CNc1ccc(O)cc1    ZINC000143137934
C=Cc1cccnc1OC    ZINC000039050436
C=CCc1cncc(O)c1    ZINC000146533032
C=CCOc1ccccn1    ZINC000008294968
C=CNc1ccccc1O    ZINC000219254221
C=Cc1c[nH]c(=O)cc1C    ZINC000072223769
C=Cc1ccc(=O)[nH]c1C    ZINC000072224811
C=Cc1ccn(C)c(=O)c1    ZINC000144104383
C=Cc1cccc(OC)n1    ZINC000039050874
C=CCc1cccc(=O)[nH]1    ZINC000143974404
Cn1cccc1/C=C/C=O    ZINC000032303102
C=CCn1cccc1C=O    ZINC000020154853
C=CCOc1ccncc1    ZINC000015894714
C=CCn1cccnc1=N    ZINC000334157738
C=CNc1cncnc1C    ZINC001174780284
C=CCNc1ncccn1    ZINC000005976084
C=CNc1cncc(N)c1    ZINC001174781588
C=C(C)Nc1ncccn1    ZINC001174792263
C=CNc1cncc(C)n1    ZINC000203953693
C=Cc1nccc(NC)n1    ZINC001240828198
C=C(C)c1ccnc(N)n1    ZINC000953080893
C=CCc1cnc(N)nc1    ZINC000118287740
C=C(C)Nc1cncnc1    ZINC001174791616
C/C=C(\C)c1cnnnc1    ZINC001242757299
C=CNc1ccnc(C)n1    ZINC001174778609
C=C(C)c1cc(N)ncn1    ZINC000952961606
C=CNc1ncncc1C    ZINC001174781993
C=Cc1nnc(C)c(C)n1    ZINC001240829419
C=CCN(CC#N)CC#N    ZINC000031659729
C=C(C)c1ncc(N)cn1    ZINC000072192434
C=C(C)Nc1ccncn1    ZINC001174792247
CC(C)=Cc1cnnnc1    ZINC001240636040
C=CNc1nnccc1C    ZINC001174783162
C=CNc1cnc(C)cn1    ZINC001174778810
C=CNc1cnc(C)nc1    ZINC001174779781
C=C(C)c1cnc(N)cn1    ZINC000952961671
C=Cc1cc(CN)ncn1    ZINC001240826976
C=C(C)Nc1cnccn1    ZINC000225193935
C=C(C)Nc1ccnnc1    ZINC001174786586
C=C(C)c1cnc(N)nc1    ZINC000147856220
C=CNc1ncccc1N    ZINC001174778565
C=C(C)Nc1cccnn1    ZINC001174792107
C=CNc1nccnc1C    ZINC001174778228
C=C(C)c1ccc(N)nn1    ZINC000072192436
C=Cc1cnc(CN)nc1    ZINC001240830350
C=CC[n+]1ccn(C=C)c1    ZINC000114044175
C=CC[n+]1ccccc1N    ZINC000000124089
CC/C(C#N)=C(\C)C1CC1    ZINC000016929798
CC/C(C#N)=C(/C)C1CC1    ZINC000001716730
C=CC#CCN1CCCC1    ZINC000026803124
C=CCC(CC#N)CC=C    ZINC000021983322
C=CCn1c(C)ccc1C    ZINC000003261557
C=C(Br)CO    ZINC000002043455
OC/C=C/Br    ZINC000003070145
C=CCSC(=O)Cl    ZINC000039475971
C=C[C@H]1CC1(Cl)Cl    ZINC000001673439
C=C[C@@H]1CC1(Cl)Cl    ZINC000086019925
C=C/C=C/S(=O)(=O)F    ZINC000306769738
C=C/C=C\S(=O)(=O)F    ZINC000384906092
CSC/C(C)=C/Cl    ZINC000307665908
CSC/C(C)=C\Cl    ZINC000379161746
C=CCOS(C)(=O)=O    ZINC000005734473
C=CS(=O)(=O)CCO    ZINC000001614476
C=C(C)CS(=O)(=O)O    ZINC000001577237
C=CCNS(N)(=O)=O    ZINC000112989202
C=CC(=O)OCC(F)F    ZINC000072265746
C=CP(=O)(OC)OC    ZINC000002560629
C=C(CCl)OCOC    ZINC000002504564
CC(=O)OCC=C(F)F    ZINC000064370235
C=C(Cl)COCCO    ZINC000001708309
C=CSc1ccccc1    ZINC000001671473
C=Cc1ccccc1S    ZINC000005158059
C=Cc1cccc(S)c1    ZINC000104681895
CCOC(=O)C=C(F)F    ZINC000034133576
C=C(Cl)C[C@H](O)CO    ZINC000043763362
C=CCC(F)(F)C(=O)O    ZINC000019735923
C=Cc1ccc(S)cc1    ZINC000034383553
C=Cc1cccc(O)c1O    ZINC000000896602
C=Cc1cc(C)oc(=O)c1    ZINC001240831512
C/C(C=O)=C\c1ccco1    ZINC000005183820
CC(=O)/C=C/c1ccco1    ZINC000000154592
Cc1ccc(/C=C/C=O)o1    ZINC000037625418
C[Si](C)(C)/C(F)=C\F    ZINC000221244493
C=C(C)c1cccoc1=O    ZINC001240836328
C/C(C=O)=C/c1ccco1    ZINC000001850921
C=Cc1ccc(O)c(O)c1    ZINC000000896083
C[Si](C)(C)/C(F)=C/F    ZINC000195895083
CC(=O)/C=C\c1ccco1    ZINC000012370861
C=CNc1ncccc1O    ZINC001174778366
C=CNc1c[nH]ccc1=O    ZINC001174782374
C=CCn1ncccc1=O    ZINC000142201097
CCOC(C)=C(C#N)C#N    ZINC000003008615
C=CNc1ccc(O)nc1    ZINC001174778190
C=Cc1nnc(C2CC2)o1    ZINC001254042389
C=Cc1cnc(=O)n(C)c1    ZINC001240830284
C=Cc1ccnc(OC)n1    ZINC001240826702
C=Cc1ccc(=O)n(C)n1    ZINC000144080742
C=Cc1cc(OC)ncn1    ZINC000307460073
C=Cc1cn(C)c(=O)cn1    ZINC001240829742
C=Cc1cncnc1OC    ZINC001240831570
C=CCn1cc(C=O)cn1    ZINC000040354844
C=Cc1cc(OC)cnn1    ZINC001240827162
C=Cc1ccc(OC)nn1    ZINC000144066277
C=Cc1cncc(OC)n1    ZINC001240827224
C=CCOc1ncccn1    ZINC000039053636
C=Cn1ccc(=O)c(N)c1    ZINC001174780945
CC(=C(C#N)C#N)[C@H](C)O    ZINC000000396002
C=CNc1cccnc1O    ZINC001174780858
C=Cc1nccnc1OC    ZINC000114799267
C=Cn1ncc(C=O)c1C    ZINC000004866975
C=CCOc1cnccn1    ZINC000140911621
C=CNc1cncc(O)c1    ZINC001174780037
C=Cc1cnc(OC)nc1    ZINC000039052579
C=Cc1ncc(OC)cn1    ZINC001240826425
C=Cc1ccnn(C)c1=O    ZINC001240833922
C=Cn1cc(C=O)c(C)n1    ZINC000000849609
C=C(C)C(=O)n1ccnc1    ZINC000032182461
C=Cc1ncncc1OC    ZINC001240827794
C=Cc1nccc(OC)n1    ZINC000238383551
C/C=C/C=C/C(=O)NC#N    ZINC000606242573
C=Cc1cnc(OC)cn1    ZINC000033951351
C=Cc1cnn(C)c(=O)c1    ZINC000090505182
C=CNc1ccnc(O)c1    ZINC001174778601
CC(=C(C#N)C#N)[C@@H](C)O    ZINC000000396003
C=Cc1ccc(F)cc1C    ZINC000064219830
C=Cc1c(C)cccc1F    ZINC000064219825
C=C(C)c1ccc(F)cc1    ZINC000001620994
C=CNc1cnncc1N    ZINC001174782423
C=Cc1cc(C)ccc1F    ZINC000064219823
C=CCc1cccc(F)c1    ZINC000063457987
C=Cc1cccc(C)c1F    ZINC000064219821
C=CCOCC(C)(F)F    ZINC000202046541
C=C(C)c1cccc(F)c1    ZINC000082762068
C=CNc1cncc(N)n1    ZINC001174779480
C=CNc1cnc(N)cn1    ZINC001174781453
C=Cc1cccc(F)c1C    ZINC000142689377
C=Cn1cncc(N)c1=N    ZINC001174780064
C=CCc1ccc(F)cc1    ZINC000057990049
C=CCc1ccccc1F    ZINC000071795125
C=Cc1ccc(F)c(C)c1    ZINC000078142217
C=Cc1ccc(C)c(F)c1    ZINC000064219827
C=Cc1ccc(C)cc1F    ZINC000064219822
C=Cc1cc(C)cc(F)c1    ZINC000231249573
C/C=C(\F)c1ccccc1    ZINC000072265665
C=Cc1cc(F)ccc1C    ZINC000064219831
C=C(C)c1ccccc1F    ZINC000082762002
C=C[Si](C=C)(C=C)C=C    ZINC000170154127
C=Cc1ccc(CF)cc1    ZINC000059138246
C/C=C/C=N/n1cnnc1    ZINC000408720343
CC(C)=CCc1ccoc1    ZINC000196308595
C=CCc1cc(C)oc1C    ZINC000169206340
C=CCCc1ccc(C)o1    ZINC000002518858
O=C/C=C/[C@@H]1CC=CCC1    ZINC000004429376
C#CCO[C@H](C=C)CC=C    ZINC000035301957
O=C/C=C/[C@H]1CC=CCC1    ZINC000004429377
C=CC[C@@H]1C=CC(=O)CC1    ZINC000036040034
C=C(C)Cc1ccoc1C    ZINC001250243967
C#CCO[C@@H](C=C)CC=C    ZINC000035301961
C=CC(C=C)OCC#CC    ZINC000220081913
C=CCC1=CCC(=O)CC1    ZINC000045071670
O=C/C=C\[C@H]1CC=CCC1    ZINC000017283963
O=C/C=C\[C@@H]1CC=CCC1    ZINC000005426114
C=CC[C@H]1C=CC(=O)CC1    ZINC000036040032
C=C(C)Cc1ccn(C)n1    ZINC000606244527
C=Cc1cnn(C(C)C)c1    ZINC000230584678
C=C(C)Cc1cncn1C    ZINC000606244832
C=CCN(CC#N)CC=C    ZINC000019852145
CC(C)=Cn1cccc1N    ZINC001174554240
C/C=C(\C)n1cccc1N    ZINC001210793164
C=CCc1ccnn1CC    ZINC000148282372
C=C(C)c1cc(C)nn1C    ZINC000203730262
C/C=C(\C)c1cn(C)cn1    ZINC000039078257
C=C(C)Cc1ccnn1C    ZINC000606244605
C=CCc1c(C)n[nH]c1C    ZINC000032174123
C=CCn1nc(C)cc1C    ZINC000000399154
N#C/C=C/N1CCCCC1    ZINC000034408025
CC(C)=Cc1cn(C)cn1    ZINC000145335784
C/C=C(\C)c1ccn(C)n1    ZINC001242757186
C=CCn1cc(CC)cn1    ZINC001249932306
C=C(C)Cc1cnn(C)c1    ZINC000606244826
C=CCc1cn(C)nc1C    ZINC000306880703
CC(C)=CCc1ncc[nH]1    ZINC000034075424
C=C(C)Cc1c[nH]nc1C    ZINC001250240982
C=C(C)CCn1ccnc1    ZINC000168004947
C/C=C(\C)c1cncn1C    ZINC001242757757
CC(C)=Cc1cncn1C    ZINC001240632322
CC(C)=CCc1cn[nH]c1    ZINC001249951577
C#CCN/C(C)=C/C=C/N    ZINC001163367095
C=CCc1cnn(CC)c1    ZINC000148276799
C=CCc1cc(C)nn1C    ZINC000606244797
C=CCc1cnn(C)c1C    ZINC001249952977
CC(C)=Cc1ccn(C)n1    ZINC000147607508
C=C(C)CC1=CCCCC1    ZINC000059270449
C=CCC/C=C/CCC=C    ZINC000002516101
C=C(C)C1=CC[C@@H](C)CC1    ZINC000086034103
C=C(C)/C=C(\C)CC(=C)C    ZINC000001601391
CC(C)=CCC1=CCCC1    ZINC000307379295
C=C(C)[C@H]1C=C[C@H](C)CC1    ZINC000071776046
C=C(C)C1=CC[C@H](C)CC1    ZINC000086034100
C/C=C(C)/C=C\C=C(C)C    ZINC000077045806
C=C(C)[C@H]1CC=C(C)CC1    ZINC000000967513
C/C=C(C)/C=C/C=C(C)C    ZINC000001599076
C=C/C(C)=C\CC=C(C)C    ZINC000001531619
CC(C)=C/C=C\C=C(C)C    ZINC000098175124
C=CC/C=C/CCCC=C    ZINC000002165865
C=CC(=C)CCC=C(C)C    ZINC000001530331
C=CC/C=C\CCCC=C    ZINC000106037605
CC(C)C#C/C=C\C(C)C    ZINC000104186268
C/C=C(C)\C=C\C=C(C)C    ZINC000077045808
C=C(C)/C=C(/C)CC(=C)C    ZINC000083253349
CC(C)C#C/C=C/C(C)C    ZINC000001765442
C=CC1(C=C)CCCCC1    ZINC000071256308
C/C=C(C)\C=C/C=C(C)C    ZINC000070454426
C=C(C)/C=C/C=C/CCC    ZINC000098175106
C/C=C/C=C\C=C\CCC    ZINC000098175096
C=C/C(C)=C/CC=C(C)C    ZINC000001531618
C=C(C)[C@@H]1CC=C(C)CC1    ZINC000000968226
O=[N+]([O-])C=C(S)S    ZINC000100640927
N#C/C=C(\O)C(F)(F)F    ZINC000106765822
N#CC(=C=N)/C=C/[N+](=O)[O-]    ZINC000334139276
N#CC(=C=N)/C=C\[N+](=O)[O-]    ZINC000334139277
C=Cc1ccc(=S)[nH]c1    ZINC000072225685
NC(=O)/C=C\c1ccco1    ZINC000016892204
N#C/C(=C\C1CC1)C(=O)O    ZINC000072338584
C=CCN1C(=O)C=CC1=O    ZINC000001720445
O=C(O)/C=C/c1cc[nH]c1    ZINC000033845134
O=C(O)/C=C/c1ccc[nH]1    ZINC000034327621
O/N=C/C=C/c1ccco1    ZINC000003200730
O=C(O)/C=C\c1ccc[nH]1    ZINC000101084936
C=Cn1cccc1C(=O)O    ZINC000000259238
C/C=C/C=C(\C#N)C(=O)O    ZINC000034589373
N#C/C(=C/C1CC1)C(=O)O    ZINC000051690861
NC(=O)/C=C/c1ccco1    ZINC000000334831
C=Cc1cncc(F)c1C    ZINC001240831915
C=Cc1ccc(F)c(C)n1    ZINC000209764154
C=C(C)c1cc(F)ccn1    ZINC000225640882
C=Cc1nc(C)ccc1F    ZINC000209757661
C=CNc1cnnc(O)c1    ZINC001174781460
C=Cc1cnc(C)c(F)c1    ZINC000209765823
C=Cc1ccnc(F)c1C    ZINC000209742783
C=Cc1ccc(N)c(F)c1    ZINC000090735036
C=Cc1cc(F)cnc1C    ZINC001240831454
C=CNc1ccc(F)cc1    ZINC001174781153
C=Cc1cc(C)cnc1F    ZINC000209761421
C=C(C)c1ccc(F)cn1    ZINC000096868792
C=CCc1ncccc1F    ZINC001249953817
C=Cc1cc(C)cc(F)n1    ZINC000209752727
C=C(C)c1cccc(F)n1    ZINC000953064876
C=Cc1c(C)ccnc1F    ZINC000209741827
C=Cc1cc(N)ccc1F    ZINC000307183729
NC(=O)/C=C/c1ncc[nH]1    ZINC000044258512
C=CCc1ccc(F)cn1    ZINC001249954137
C=Cc1ncc(C)cc1F    ZINC000209759887
C=CCc1ccncc1F    ZINC000132951004
NC(=O)/C=C\c1ncc[nH]1    ZINC000211671745
C=Cc1cc(C)nc(F)c1    ZINC000209752262
C=Cc1ccnc(C)c1F    ZINC000209767272
C=Cc1cnc(F)c(C)c1    ZINC000209752627
C=C(C)c1ncccc1F    ZINC001240831145
C=Cc1cc(F)ncc1C    ZINC000209761510
C=Cc1ccc(N)cc1F    ZINC000204083064
C=Cc1nccc(C)c1F    ZINC000209745223
C=C(C)c1cccnc1F    ZINC001250484417
C=CNc1ccccc1F    ZINC001174782029
C=CNc1cncnc1O    ZINC001174783401
C=Cc1ccc(F)nc1C    ZINC000209764532
CCOC(N)=C(C#N)C#N    ZINC000001643373
C=C(C)c1ccnc(F)c1    ZINC000217645893
C=Cc1ncc(F)cc1C    ZINC000209753727
C=CCc1cncc(F)c1    ZINC000148287321
C=Cc1cc(C)c(F)cn1    ZINC000209752771
C=CNc1cccc(F)c1    ZINC001174782355
C=C(C)c1ccncc1F    ZINC001240834709
C=Cc1cc(C)ncc1F    ZINC000209766507
C=Cc1ccc(C)nc1F    ZINC000209756413
C=Cc1cnc(F)cc1C    ZINC000209753816
C=Cc1nccc(F)c1C    ZINC000209745351
C=Cc1ccc(C)c(F)n1    ZINC000209756687
C=C(C)c1cnccc1F    ZINC001240835548
C=C(C)c1cncc(F)c1    ZINC000201988593
NC(=O)/C=C/c1c[nH]cn1    ZINC000033840534
NC(=O)/C=C\c1c[nH]cn1    ZINC000116295356
C=C(C)c1ccc(F)nc1    ZINC000113154500
C=CNc1ccnnc1O    ZINC001174782062
C=Cc1nc(N)nc(N)n1    ZINC000002527978
C#CC(=O)NCCCC=C    ZINC000307119211
C/C=C(\C)Nc1ccoc1    ZINC001210792682
CC(C)=CNc1ccco1    ZINC001174553632
C=C(C#N)C1CCOCC1    ZINC000258995390
C=C(C)Cc1cc(C)no1    ZINC001250365304
C=CC(C=C)OCCC#N    ZINC001205610861
C/C=C/C(=O)CCCC#N    ZINC000034545589
COC/C(=C\C#N)C1CC1    ZINC000023807560
C=C(CCC)[B-](F)(F)F    ZINC000307155931
C#C[C@@H](C)NC(=O)C(=C)C    ZINC001142515618
C=C(C)Cc1conc1C    ZINC001250244049
C=CN1CCC2(CC2)C1=O    ZINC000601013409
C=CCOC1CC(C#N)C1    ZINC001205037721
C=C(C)Cc1cnoc1C    ZINC001250244191
C=CCNCc1ccco1    ZINC000006855948
CC(C)=CCc1cnoc1    ZINC001249952412
C=C(C)CNC(=O)C#CC    ZINC000232610380
C/C=C(\C)Nc1ccco1    ZINC001210793561
C=CC[C@@H](C=C)OCC#N    ZINC000705993370
CC#CC(=O)N/C=C/CC    ZINC001179756274
C=CCc1c(C)noc1C    ZINC000202636133
C=Cn1cccc1CCO    ZINC000005377632
C#C[C@H](C)NC(=O)C(=C)C    ZINC001142515619
CC(C)=C(C)[B-](F)(F)F    ZINC000170163073
CC(C)=CNc1ccoc1    ZINC001174553903
C=CCCC[B-](F)(F)F    ZINC000196261795
C=CC[C@H](C=C)OCC#N    ZINC000705993371
C=CCOCC1(C#N)CC1    ZINC000085390236
C#CCNC(=O)/C(C)=C/C    ZINC000378978750
C#CCNC(=O)C=C(C)C    ZINC000034448203
C=C(C(C)C)[B-](F)(F)F    ZINC000307536682
C/C=C\C(=O)CCCC#N    ZINC000207463703
C=C(C)C(=O)N1CC=CC1    ZINC000142939712
COC/C(=C/C#N)C1CC1    ZINC000023807561
C=CCn1ccc(CN)n1    ZINC000070631006
C=C(C)Nc1ccnn1C    ZINC001174786353
C=CNc1c(C)ncn1C    ZINC001174783438
C/C=C(\C)n1cc(N)cn1    ZINC001210792221
C=CNc1ccnn1CC    ZINC000168925595
C=CNc1ncn(C)c1C    ZINC001174784634
C/C=C(\C)n1nccc1N    ZINC001210792333
C=C(C)Nc1cncn1C    ZINC001174788355
CC(C)=Cn1cncc1N    ZINC001174554493
C=C(C)n1nc(C)cc1N    ZINC001174786280
C/C=C/Cn1cnc(N)c1    ZINC000685951525
C=C(C)Nc1cnn(C)c1    ZINC001174791478
Cn1cc(/C=C/CN)cn1    ZINC000069049794
C/C=C(\C)n1cncc1N    ZINC001210793392
C=CNc1cnn(C)c1C    ZINC001174778843
C#CCN/C(=C/C)NC=N    ZINC001163357695
C=C(C)Nc1cn(C)cn1    ZINC001174791329
C=CNc1cc(C)n(C)n1    ZINC001174778336
C=CNc1cc(C)nn1C    ZINC001174778225
C=CNc1cnn(CC)c1    ZINC001174780011
CC(C)=Cn1nccc1N    ZINC001174557993
C=C(C)n1cnc(C)c1N    ZINC001174787691
C/C(=C\C=C\N)NCC#N    ZINC001163183351
CC(C)=Cn1cc(N)cn1    ZINC000224355395
N#C/C=C(\N)N1CCCC1    ZINC000100420059
C=CNc1c(C)cnn1C    ZINC001174782433
C=CNc1cnc(C)n1C    ZINC001174784623
C=C(C)Nc1nccn1C    ZINC001174791777
C=C(C)n1ncc(C)c1N    ZINC001174786644
C=CNc1cn(CC)cn1    ZINC001174784264
C=C(C)Nc1ccn(C)n1    ZINC001174791750
C=CNc1cn(C)nc1C    ZINC001174778852
C/C=C/Cn1cc[n+](C)c1    ZINC000220948834
C=CCC1(CC=C)CCN1    ZINC000013566896
CCC/C(C)=C(\C#N)CC    ZINC000017002986
C#CCN[C@@H](C)CCC=C    ZINC000126722244
C=CC12CCN(CC1)CC2    ZINC000068604089
CC(C)(C)C#CC/C=C/N    ZINC000104525853
C/C=C(\C)CCCCC#N    ZINC001250066171
CC(C)(C)/C=C/CCC#N    ZINC001250054481
C=CCN[C@H]1C[C@H]2C[C@H]2C1    ZINC000104730368
C#CCCCN(C)CC=C    ZINC000306934617
C=CCN[C@@H]1C[C@H]2C[C@H]2C1    ZINC000307422954
C=CCN(CC=C)CC=C    ZINC000001665016
C=CCCN1C[C@@H]2C[C@H]2C1    ZINC001308068352
C/C=C(C)/C(C)=C/C=C/N    ZINC001242759336
C=CC[C@@H]1CC=C[C@H](C)N1    ZINC000005723285
CCC/C=C/CCCC#N    ZINC000075525843
CC(C)=C/C(C)=C/C=C/N    ZINC001240635250
C=CCCCCCCC#N    ZINC000033414749
C=CCCN1C[C@H]2C[C@@H]2C1    ZINC001308068353
CCC/C(C)=C(/C#N)CC    ZINC000001694851
C=CCCN1C[C@@H]2C[C@@H]2C1    ZINC001308068350
C=C(C)CCCCCC#N    ZINC000015020303
C=CCC1=CCCN(C)C1    ZINC001249954285
C#CCN(C)CCCC=C    ZINC000306523781
CCCCC/C(C)=C/C#N    ZINC000071773117
C#CCN[C@H](C)CCC=C    ZINC000126722461
C=CC[C@@H]1CC=C[C@@H](C)N1    ZINC000003163085
C=CCCCN1CC=CC1    ZINC001209156571
CC(C)=CCCCCC#N    ZINC000039115727
C=CC[C@H]1CC=C[C@@H](C)N1    ZINC000005721888
C=CCC1=CCN(C)CC1    ZINC001249953347
C=CC[C@H]1CC=C[C@H](C)N1    ZINC000004503278
C/C(Br)=C\F    ZINC000144840882
C=C(F)CBr    ZINC000085400115
O=C(/C=C\Cl)CCl    ZINC000095909137
CC(=O)/C(Cl)=C/Cl    ZINC000022000861
O=C(/C=C/Cl)CCl    ZINC000044564099
CO/C=C(\F)C(=O)Cl    ZINC000098175117
C=C(CCl)CCCl    ZINC000104737185
O=S(=O)(O)/C=C/CO    ZINC000104514675
C=C(Cl)CCCCl    ZINC000104722068
C=CC/C(F)=C(/F)Cl    ZINC000002525223
C=CCOS(=O)(=O)O    ZINC000001641149
C=CC/C(F)=C(\F)Cl    ZINC000002243145
C=CC(=O)c1cccs1    ZINC000029060530
Cl/C=C\c1ccccc1    ZINC000083309234
C=Cc1cccc(Cl)c1    ZINC000001561520
Cl/C=C/c1ccccc1    ZINC000002034351
C=Cc1ccc(Cl)cc1    ZINC000001561521
C=Cc1ccccc1Cl    ZINC000001561519
FC(F)=C(F)C[C@@H]1CO1    ZINC000002379396
O=C(O)/C=C\c1ccoc1    ZINC000033290859
FC(F)=C(F)C[C@H]1CO1    ZINC000016159768
O=C(O)/C=C/c1ccco1    ZINC000000266073
C=COC(=O)c1ccco1    ZINC000002572049
O=C(O)/C=C\c1ccco1    ZINC000013406549
O=C(O)/C=C/c1ccoc1    ZINC000000157010
O=C(/C=C/O)c1ccco1    ZINC000105879209
C=Cc1ccc(S)nn1    ZINC001240828859
C=Cc1occc(=O)c1O    ZINC000059467491
C=Cn1nccc1C(=O)O    ZINC000000801108
C=Cc1c[nH]c(=O)[nH]c1=O    ZINC000000016359
O=[N+]([O-])/C=C/c1ccc[nH]1    ZINC000039184579
O=C(O)/C=C\c1c[nH]cn1    ZINC000013524067
O=C(O)/C=C\c1ncc[nH]1    ZINC000082134768
O=C(O)/C=C/c1ncc[nH]1    ZINC000022011211
COC(OC)=C(C#N)C#N    ZINC000022167210
O=C(O)/C=C/c1cn[nH]c1    ZINC000040543380
C=Cn1cc(C(=O)O)cn1    ZINC000029865916
C=Cn1ccc(=O)[nH]c1=O    ZINC000001086359
O=C(O)/C=C/c1c[nH]cn1    ZINC000034633903
N#CCNC=C(C=O)C=O    ZINC001738811153
C=CNc1c(N)c(=O)c1=O    ZINC001174780296
CC(C)=Cc1ccsc1    ZINC001250592716
C=CC(=O)NC(=N)NC#N    ZINC000001588525
C=CCc1cscc1C    ZINC000204142243
C=CCc1ccc(C)s1    ZINC000043505155
C=CCc1sccc1C    ZINC000034087598
C/C=C(\C)c1ccsc1    ZINC000036455621
C=C(C)Cc1cccs1    ZINC000095727340
C=CCc1ccsc1C    ZINC000034087594
C=C(C)Cc1ccsc1    ZINC000196858609
C=Cc1c(N)cncc1F    ZINC001240829735
C=CNc1cccc(F)n1    ZINC001174778907
C=C(C)c1ncncc1F    ZINC001240830661
C=CNc1ccc(F)nc1    ZINC001174780810
C=Cc1ncc(N)cc1F    ZINC001240828181
C=CNc1cncc(F)c1    ZINC001174778213
C=CNc1cc(F)ccn1    ZINC001174778559
C=C(C)c1cnc(F)nc1    ZINC000952961598
C=Cc1ncc(F)c(C)n1    ZINC001240827187
C=CNc1cnccc1F    ZINC001174784665
C=C(C)c1ccc(F)nn1    ZINC001240833045
C=Cc1c(N)nccc1F    ZINC001240829516
C=C(C)c1ccnc(F)n1    ZINC001240833056
C=Cc1nc(C)ncc1F    ZINC001240827434
C=CNc1ncccc1F    ZINC001174778854
C=Cc1ncnc(C)c1F    ZINC001240827428
C=CNc1ccc(F)cn1    ZINC001174778142
C=Cc1ncc(CF)cn1    ZINC001240829262
C=C(C)c1ncc(F)cn1    ZINC001250475050
C=CNc1ccnc(F)c1    ZINC001174780248
C=C(C)c1cnc(F)cn1    ZINC001240838113
C=CNc1cccnc1F    ZINC001174780851
C=Cc1cc(N)c(F)cn1    ZINC000209823683
C=CC[C@H](O)c1ccoc1    ZINC000034596225
C=CC[C@H](O)c1ccco1    ZINC000000403957
CC(=O)/C=C/C=C(\C)C=O    ZINC000015021940
CC(C)=CCC(F)(F)F    ZINC000199548014
CCC/C=C/C(F)(F)F    ZINC000098210405
C=CCO[C@@H]1C=CC(=O)C1    ZINC000238081156
C/C=C/C=C\C=C/C(=O)O    ZINC000017147557
O=C(O)/C=C/C1=CCCC1    ZINC000002506549
C=C(C)CCC(F)(F)F    ZINC000167306447
C=CCO[C@H]1C=CC(=O)C1    ZINC000238080759
C/C=C(\C)CC(F)(F)F    ZINC000101224162
C/C=C\C=C\C=C/C(=O)O    ZINC000014616827
C=CCCCC(F)(F)F    ZINC000115650969
C=CC[C@@H](O)c1ccco1    ZINC000000403958
C#CCC(=C)C(=O)OCC    ZINC000032303082
CCC/C=C\C(F)(F)F    ZINC000142581247
C=CC[C@@H](O)c1ccoc1    ZINC000038324759
C/C=C\C=C/C=C\C(=O)O    ZINC000017147555
C/C=C/C=C/C=C/C(=O)O    ZINC000001733900
C/C=C/C=C/C=C\C(=O)O    ZINC000005132804
C=C(C)Nc1cc(C)on1    ZINC001174791764
C=CC[C@H](C)C(=O)NC#N    ZINC001144028137
C/C=C(\C)Nc1cnoc1    ZINC001210792297
C=CNc1c(C)noc1C    ZINC001174779451
C=C(C)c1nnc(CC)o1    ZINC001255050539
CC(C)=CNc1ccno1    ZINC001174554365
CC(=O)/C(C#N)=C/N(C)C    ZINC000022009467
C=CNc1cc(CC)no1    ZINC001174780542
C=C[C@H](C)Oc1cn[nH]c1    ZINC001228323867
C=CN1CCN(C=C)C1=O    ZINC000002526766
C#[N+]C([N+]#C)=C(C)OCC    ZINC000019318996
C=Cc1nnc(CCC)o1    ZINC001253932904
C=CC[C@@H]1C(=O)NN=C1C    ZINC000100018767
C/C=C(\C)Nc1ncco1    ZINC001210793142
C=CCn1ccnc1CO    ZINC000026473932
C=C(C)C(=O)N(C)CC#N    ZINC000200649082
C#C[C@H](C)NC(=O)C(=C)N    ZINC001220460748
C=CNc1onc(C)c1C    ZINC001174778378
N#C/C=C/N1CCOCC1    ZINC000039406485
C/C=C(\C)Nc1ccon1    ZINC001210793239
C=CC[C@@H](C)C(=O)NC#N    ZINC001144028139
C/C=C(\C)c1nnc(C)o1    ZINC000307787215
C=C(C)Nc1conc1C    ZINC001174788403
C/C=C/c1nnc(CC)o1    ZINC001255056638
C=C(C)Nc1cc(C)no1    ZINC001174791367
C=C(N)C(=O)N1CC=CC1    ZINC001157678956
CC(C)=CNc1ncco1    ZINC001174556696
CC(C)=CNc1cnoc1    ZINC001174554319
C=CCn1nc(C)cc1O    ZINC001245924946
C=C[C@@H](C)Oc1ncc[nH]1    ZINC001228298349
C=CCn1cncc1CO    ZINC000002526906
C=C[C@H](C)Oc1ncc[nH]1    ZINC001228298347
CC(=O)/C(C#N)=C\N(C)C    ZINC000044139428
C=C(C)Nc1ncc(C)o1    ZINC001174791472
C/C=C/C=C/C(=O)NC=N    ZINC001144001247
CC(C)=Cc1nnc(C)o1    ZINC000307464599
C=C(C)Cc1nc(C)no1    ZINC001250355888
C=C(C)Nc1nocc1C    ZINC001174791732
C=C[C@@H](C)Oc1cc[nH]n1    ZINC001226425229
CC/C=C(\C)C(=O)NC#N    ZINC000606244555
CC(C)/C=C/C(=O)NC#N    ZINC000219614054
C=CC[C@H]1C(=O)NN=C1C    ZINC000100018765
C#CCNC(=O)NCC=C    ZINC000170282473
C/C=C(\C)Nc1ccno1    ZINC001210793195
C=C(C)Nc1nc(C)co1    ZINC001174786622
CC(C)=CNc1ccon1    ZINC001174557519
C#C[C@@H](C)NC(=O)C(=C)N    ZINC001220460747
C=C[C@H](C)Oc1cc[nH]n1    ZINC001226425220
C=C[C@@H](C)Oc1cn[nH]c1    ZINC001228323868
C=C(C)Cc1nnc(C)o1    ZINC001250336671
C=CCn1ccc(CO)n1    ZINC000072219972
C/C=C(\NC=N)NCC#N    ZINC001163181893
C=C(C)C#C[Si](C)(C)C    ZINC000169747065
C=C(C)Nc1cnn(C)n1    ZINC001174788353
CC(C)=Cc1cc[n+](C)o1    ZINC000001703391
C=C(C)Nc1cn(C)nn1    ZINC001174788354
C=C(C)N=c1nc[nH]n1C    ZINC001174792232
C=C(C)Nc1cnnn1C    ZINC001174787748
C=CCn1cc(CN)nn1    ZINC000062289251
C=C(C)Nc1ncn(C)n1    ZINC001174791854
C=C(C)n1cc(N)c(N)n1    ZINC001174788842
C=CNc1c(N)cnn1C    ZINC001174780442
CC(C)=CCC1=CCOC1    ZINC001249951891
C#C[C@H](OCC=C)C(C)C    ZINC001205037123
C#CC[C@H](C)OCC(=C)C    ZINC001206742368
C=C[C@@H](O)C#CC(C)(C)C    ZINC000002541496
C=CCC1(C=O)CCCC1    ZINC000075526329
C=CC(C=C)OCC1CC1    ZINC001205541820
C=C[C@@]1(O)C[C@H]2CC[C@H]1C2    ZINC000100970444
C=C[C@@]1(O)C=C(C)CCC1    ZINC000045072106
C=C(C)CC1=CCOCC1    ZINC001250241504
C=C=C(OC=C)C(C)(C)C    ZINC000005379471
CC(C)(C)C#C/C=C\CO    ZINC000071602941
C=CC[C@H]1CCCCC1=O    ZINC000001717283
C=C[C@@H](CC)OCC#CC    ZINC000221624509
C#C[C@H](C)OCC=C(C)C    ZINC001205019503
C#CCO[C@H](C=C)CCC    ZINC001205012164
C=C[C@H]1CC[C@@H](C=C)OC1    ZINC000004582608
C=CCO[C@H](C=C)CC=C    ZINC000034127850
C=CCO[C@@H]1C[C@H]2C[C@H]2C1    ZINC001205031594
CC/C=C/CC/C=C/C=O    ZINC000001531150
C/C=C/CO[C@H]1C=CCC1    ZINC001205051333
C=C(C)C#CC[C@@H](O)CC    ZINC000005225426
C#CC[C@H](C)OCCC=C    ZINC001224342065
C#CCO[C@@H](C=C)CCC    ZINC001205012165
C=CCCO[C@H]1C=CCC1    ZINC001224339557
C#CC[C@@H](CC)OCC=C    ZINC001205036677
C#CC[C@@H](C)OC/C=C/C    ZINC001205043258
CCCC/C=C\C=C/C=O    ZINC000013545911
C=C(C)C#C[C@@](C)(O)CC    ZINC000002390312
C=CCO[C@@H](C#CC)CC    ZINC001205036581
C=C(C)COC1CC=CC1    ZINC000221674791
CC/C=C\CC/C=C\C=O    ZINC000013551387
C#C[C@@H](CCC)OCC=C    ZINC000036455615
C=C(C)CO[C@@H]1C=CCC1    ZINC000136656431
C=C[C@H](CC)OCC#CC    ZINC000221624457
C=CC(O)(C1CC1)C1CC1    ZINC000001638487
C/C=C/COC1CC=CC1    ZINC001205043667
C=C[C@H](O)C#CC(C)(C)C    ZINC000012364911
CC(C)(C)C#C/C=C/CO    ZINC000034617606
C=C[C@H]1CC[C@H](C=C)OC1    ZINC000002013266
CC/C=C\CC/C=C/C=O    ZINC000004529351
C#C[C@H](C)OCCCC=C    ZINC000136656086
C#C[C@@H](CC)OCCC=C    ZINC001224343386
C#C[C@H](CC)OC/C=C/C    ZINC001205044034
C=C[C@@H]1CC[C@@H](C=C)OC1    ZINC000004582607
C=CCOC1C[C@H]2C[C@@H]2C1    ZINC001205031595
C=C(C)CC1=CCCOC1    ZINC001250246785
C=CCO[C@@H](C=C)CC=C    ZINC000034127852
C=C(C)CO[C@H]1C=CCC1    ZINC000136656376
C=C[C@]1(O)C[C@H]2CC[C@H]1C2    ZINC000100970447
C=CCO[C@H]1C=CCCC1    ZINC000005369454
C=CC[C@@H]1CCCCC1=O    ZINC000001765703
CCCC/C=C/C=C\C=O    ZINC000013545912
C#C[C@@H](CC)OCC(=C)C    ZINC001206741682
C=CC[C@H](C=C)OC1CC1    ZINC001205534178
C=CC(C=C)OCC(=C)C    ZINC001206741651
C=CCO[C@@H]1C=CCCC1    ZINC000005601047
C=C(C)C#C[C@](C)(O)CC    ZINC000005227625
C=CCCO[C@@H]1C=CCC1    ZINC001224339556
C=CCO[C@H](C#CC)CC    ZINC001205036583
C=C(C)C#C[C@H](O)C(C)C    ZINC000002390337
C#CC[C@H](CC)OCC=C    ZINC001205036678
C=CCC(CC=C)CC=O    ZINC000021983323
C=CC1(O)CCC=CCC1    ZINC000043198626
C#C[C@@H](OCC=C)C(C)C    ZINC001205037122
C#C[C@@H](C)OCC=C(C)C    ZINC001205019502
C=CCO[C@H](C)C#CCC    ZINC001205031847
C#C[C@H](CCC)OCC=C    ZINC000036455614
C=CCCC(=O)CCC=C    ZINC000038220185
CC(C)=CC(=O)C=C(C)C    ZINC000005158492
C=CCCOC1CC=CC1    ZINC001224341857
C=CC[C@@H](C=C)OC1CC1    ZINC001205534177
C=C(C)C#CC[C@H](O)CC    ZINC000002390329
C=CCC[C@@H]1CCC(=O)C1    ZINC000038415718
C=CCCOC(C=C)C=C    ZINC001224340564
C=C[C@@]1(C)CCCC(=O)C1    ZINC000032176663
C#CC[C@H](C)OC/C=C/C    ZINC001205043257
C=C(C)C#C[C@@H](O)C(C)C    ZINC000012401224
C=C[C@]1(O)C[C@@H]2CC[C@@H]1C2    ZINC000104146138
CC/C=C/CC/C=C\C=O    ZINC000013551389
C=CCO[C@@H](C)C#CCC    ZINC001205031848
CCCC/C=C/C=C/C=O    ZINC000002029886
C#C[C@@H](C)OCCCC=C    ZINC000136656121
C=CCOC1C[C@@H]2C[C@H]2C1    ZINC001205031596
C#CC[C@@H](C)OCCC=C    ZINC001224342062
C=C[C@@]1(O)C[C@H]2CC[C@@H]1C2    ZINC000005046163
C=CCC[C@H]1CCC(=O)C1    ZINC000038415719
C=CC[C@@H](C)OCC#CC    ZINC001224356953
C#CC[C@@H](C)OCC(=C)C    ZINC001206742359
C=CC(C=C)OC/C=C/C    ZINC001205042560
C#C[C@H](CC)OCCC=C    ZINC001224343385
C#C[C@@H](CC)OC/C=C/C    ZINC001205044035
C=C[C@@]1(O)C[C@@H]2CC[C@@H]1C2    ZINC000104146142
C=C[C@H]1CC[C@@H](C=C)CO1    ZINC000002013267
C=C[C@]1(C)CCCC(=O)C1    ZINC000032176660
C=C[C@]1(O)C=C(C)CCC1    ZINC000045072108
C=C[C@]1(O)C[C@H]2CC[C@@H]1C2    ZINC000005046162
C/C=C/CO[C@@H]1C=CCC1    ZINC001205051332
C#C[C@H](CC)OCC(=C)C    ZINC001206741681
C=CCN[C@@H](CC)CC#N    ZINC000036678215
C=CCN1CCC=C1CN    ZINC000100011349
C/C=C(C)/C(=C/C)NC=N    ZINC001242754621
C=CCN[C@H](CC)CC#N    ZINC000036678216
C=CCCCN(C)CC#N    ZINC000070592545
C/C=C(/C=C(C)C)NC=N    ZINC001240632952
C=CCC[C@H](C)NCC#N    ZINC001258717500
C=CCC[C@@H](C)NCC#N    ZINC001258717494
C#CC[N+](C)(C)CC(=C)C    ZINC000001247535
C=CC1CCCCCCC1    ZINC000057990161
C=CCCC1CCCCC1    ZINC000080087010
CC/C=C/CC/C=C\CC    ZINC000083314714
CC/C=C\CC/C=C\CC    ZINC000083314713
C/C=C(\C)CC1CCCC1    ZINC000148317287
C=C(C)C/C=C/C(C)(C)C    ZINC001250241029
CC(C)=CCC1CCCC1    ZINC000200256559
CC(C)=C(C)C(C)=C(C)C    ZINC000071785513
C=CCCCCCCC=C    ZINC000001680048
C/C=C\C=C/CCCCC    ZINC000098175105
CC(C)=C/C=C/C(C)(C)C    ZINC000098175100
C=CCC[C@H](C)C=C(C)C    ZINC000001720091
C/C=C/CCCC/C=C/C    ZINC000002563439
C=C/C=C\CCCCCC    ZINC000080211530
CCC/C=C/CC=C(C)C    ZINC000060192059
CCC/C=C/C1CCCC1    ZINC000081914631
CC/C=C/CC/C=C/CC    ZINC000002504800
C/C=C(/C)CCC=C(C)C    ZINC000001569112
CCC/C=C/CC1CCC1    ZINC001250143667
CCC/C=C/C=C/CCC    ZINC000001729072
C/C=C\CCCC/C=C\C    ZINC000098090829
CC(C)=CCCC=C(C)C    ZINC000002564159
C=C[C@@H](C)CCC=C(C)C    ZINC000002038291
C=C(C)CC1CCCCC1    ZINC000002507859
CC(C)(C)/C=C/CC1CC1    ZINC001250036725
C=CCC[C@@H](C)C=C(C)C    ZINC000002516981
C/C=C(\C)CCC=C(C)C    ZINC000001569111
C/C=C/C=C/C(CC)CC    ZINC000098175103
C=C[C@H](C)CCC=C(C)C    ZINC000002038292
C/C=C/CCCC/C=C\C    ZINC000098090830
C=CC[Si](Cl)Cl    ZINC000195816179
N/C=C/C(=O)C(F)(F)F    ZINC000096023982
NC(=O)/C=C\C(F)(F)F    ZINC000033374098
C=Cc1cc(Cl)ccn1    ZINC000039052117
NC(=O)/C=C/C(F)(F)F    ZINC000002556478
C=Cc1cccnc1Cl    ZINC000140297681
CNC(S)=C(C#N)C#N    ZINC000005209158
C=Cc1ccc(Cl)cn1    ZINC000034580633
N/C=C\C(=O)C(F)(F)F    ZINC000016158775
CSC(N)=C(C#N)C#N    ZINC000013080823
C=Cc1ccc(Cl)nc1    ZINC000036455628
O=C(O)/C=C/c1cocn1    ZINC000084818087
O=[N+]([O-])/C=C/c1ccco1    ZINC000000055261
O=[N+]([O-])/C=C/c1ccoc1    ZINC000063046846
O=[N+]([O-])/C=C\c1ccco1    ZINC000012370918
O=C(O)/C=C/c1ncco1    ZINC000084818088
C=Cn1cnc([N+](=O)[O-])c1    ZINC000000343411
O=[N+]([O-])/C=C/c1ncc[nH]1    ZINC000147875879
C=Cc1c(O)nccc1F    ZINC000584884032
C=C(C)Nc1cccs1    ZINC001174786661
C=CCc1cnc(C)s1    ZINC000606243060
C/C=C(\C)c1nccs1    ZINC000117046822
C=C(C)Cc1cscn1    ZINC000688452353
CC(C)=Cc1nccs1    ZINC001240631942
C=CCc1csc(C)n1    ZINC000138431280
C=Cn1cccc1SC    ZINC000005515333
C=C(C)Nc1ccsc1    ZINC001174786776
COC/C=C/[B-](F)(F)F    ZINC000170161061
NC/C=C/c1cccs1    ZINC000034592683
C=CNc1cc(C)cs1    ZINC001174781402
C=CCOC[B-](F)(F)F    ZINC000169806702
C=C(C)Cc1nccs1    ZINC000952961673
C=Cc1sc(C)nc1C    ZINC000002569298
C=C(C)Cc1cncs1    ZINC000606243074
C#CCN[C@@H](C=C)C(=O)O    ZINC000300771194
CCOC(=O)/C(C)=C\C#N    ZINC000144601931
C=CC1=NC(C)(C)C(=O)O1    ZINC000002575212
CC(=O)O[C@H](C)/C=C/C#N    ZINC000001588420
C#CC(=O)NOCCC=C    ZINC001161645832
CCC/C=C(\C#N)C(=O)O    ZINC000001697306
N#C/C=C(/O)[C@@H]1CCCO1    ZINC000199728148
C/C=C/C(=O)OCCC#N    ZINC000001598476
CC(=O)O[C@@H](C)/C=C/C#N    ZINC000001588418
C#CCNC(=O)OCC=C    ZINC000104083697
CC(=O)O[C@@H](C)/C=C\C#N    ZINC000005567356
CCOC(=O)/C(C)=C/C#N    ZINC000075526817
CCOC(=O)/C=C(/C)C#N    ZINC000017310954
COC(=O)C(C#N)=C(C)C    ZINC000000393752
C=C(C)C(=O)OCCC#N    ZINC000001665006
N#C/C=C(\O)[C@H]1CCCO1    ZINC000100604949
CCO/C=C(\C#N)C(C)=O    ZINC000022009476
C=CCONC(=O)C#CC    ZINC001158208440
CC/C=C(\C#N)C(=O)OC    ZINC000075526730
CC(C)/C=C(\C#N)C(=O)O    ZINC000001605964
C#CCN[C@H](C=C)C(=O)O    ZINC000300771196
C=C(C#N)C(=O)OC(C)C    ZINC000002512170
CC(=O)OC(C#N)=C(C)C    ZINC000104508949
CC(=O)O[C@H](C)/C=C\C#N    ZINC000005567358
C=CCNCC(F)(F)F    ZINC000020033533
N#C/C=C(\O)[C@@H]1CCCO1    ZINC000100604953
C=C(C)C(=O)N1CC(=O)C1    ZINC001142512323
N#C/C=C(/O)[C@H]1CCCO1    ZINC000199728130
CCC/C=C(/C#N)C(=O)O    ZINC000002045179
CCOC(=O)/C=C(\C)C#N    ZINC000001679009
[C-]#[N+]CC(=O)OCCC=C    ZINC000104683562
C/C=C\C(=O)OCCC#N    ZINC000004933464
CC(C)/C=C(/C#N)C(=O)O    ZINC000016980693
C#CC(=O)N[C@@H](C=C)CO    ZINC000306720379
C=CCn1nncc1CO    ZINC000062289257
C=C(C)Nc1nonc1C    ZINC001174786724
C=C[C@H](C)Oc1nc[nH]n1    ZINC001227104240
C=CCNC(=O)NCC#N    ZINC000217264290
C=C(N)C(=O)N(C)CC#N    ZINC001160583555
C=CC(=NC#N)NCOC    ZINC001168626309
C=C(C)Nc1nnc(C)o1    ZINC001174791364
CC(C)=CNc1nnco1    ZINC001174558510
C=CCCc1nnc(N)o1    ZINC000043830247
C/C=C(\C)Nc1nnco1    ZINC001210791857
C=Cn1nc(OC)cc1N    ZINC001174782009
CN(C)/C=C(/C#N)C(N)=O    ZINC000032625238
CN(C)/C=C(\C#N)C(N)=O    ZINC000003131372
C=C[C@@H](C)Oc1nc[nH]n1    ZINC001227104238
C=C(N)c1nnc(CC)o1    ZINC001217742504
C=CCNc1nnnn1C    ZINC000062939264
C=C(C)N=c1nn[nH]n1C    ZINC001174792266
CN(C)/C=C/C(=O)C1CC1    ZINC000002537702
C=C(C)C(=O)N1CC[C@H]1C    ZINC001142510657
C=C[C@H](O)CN1CC=CC1    ZINC001253567717
C=CC[C@@H](C)OCCC#N    ZINC001205603935
C#CCNC[C@@](C)(O)C=C    ZINC001252572940
C=CCCCN1CC(=O)C1    ZINC001209160215
CN(C)/C=C\C(=O)C1CC1    ZINC000012355840
C#CCN(C)C[C@H](O)C=C    ZINC001253578653
CC(C)(O)/C=C/CCC#N    ZINC001250056103
C=CN1CCCCCC1=O    ZINC000000395596
C#CCCNC[C@H](O)C=C    ZINC001253603834
C=CC[C@H]1CCC/C1=N\O    ZINC000104271555
C=C(C)CC(=O)NC1CC1    ZINC000306179901
C=C(C)C[C@@H]1CCNC1=O    ZINC000157257027
C#C[C@H](C)NC[C@@H](O)C=C    ZINC001253605393
C=CC[C@H]1CCC/C1=N/O    ZINC000016952629
CC(=O)/C=C(/C)NC1CC1    ZINC000100008324
CC(C)=C/C=C(\C)C(N)=O    ZINC000003075351
C=CCN1CCCCC1=O    ZINC000039392153
C=CCN1CCC(=O)CC1    ZINC000012336808
C=CC[C@H]1CCCNC1=O    ZINC000039629539
C=C[C@@H](CC)OCCC#N    ZINC001205611169
C=C[C@H](CC)OCCC#N    ZINC001205611168
C/C=C/C=C/C(=O)N(C)C    ZINC000028954825
C=CCC(=O)N1CCCC1    ZINC000118249912
C=C[C@@H](C)OCCCC#N    ZINC000706677722
C=C[C@H]1C[C@H]1/C(=N\C)OC    ZINC000043761969
C=CC(=O)N1CCC[C@H]1C    ZINC000037911290
C=C/C(=N\COC)C(=C)C    ZINC001240832690
C#CCCNC[C@@H](O)C=C    ZINC001253603835
C=C[C@@H](O)CN1CC=CC1    ZINC001253567714
C=C[C@H](CCC)OCC#N    ZINC001224380028
C=CC[C@@H]1CCC/C1=N\O    ZINC000104271550
C=C[C@H](C)OCCCC#N    ZINC000706677723
CC(/C=C/C=O)=C\N(C)C    ZINC000145299777
C=CC(=O)N1CC[C@@H](C)C1    ZINC000040724287
C=C[C@@H](CCC)OCC#N    ZINC001224380116
C#C[C@@H](C)NC[C@H](O)C=C    ZINC001253605390
C=CCN(CC=C)C(C)=O    ZINC000001679588
C=C(C)C(=O)N1CCCC1    ZINC000038409852
C#C[C@H](C)NC[C@H](O)C=C    ZINC001253605391
C=C(C)C[C@H]1CCNC1=O    ZINC000157257181
CC(C)CC/C(O)=C\C#N    ZINC000101800911
C=C[C@@H]1C[C@@H]1/C(=N\C)OC    ZINC000043761972
CC(C)CC/C(O)=C/C#N    ZINC000100473622
C#C[C@@H](C)NC[C@@H](O)C=C    ZINC001253605392
C=CC(=O)NCC1CCC1    ZINC000036334849
C=C(C)C(=O)N1CC[C@@H]1C    ZINC001142510660
C=CC[C@@H]1CCC/C1=N/O    ZINC000017175976
C=C[C@H]1C[C@@H]1/C(=N\C)OC    ZINC000043761970
C=C(C)CNC(=O)C1CC1    ZINC000160667269
C=CN1CC[C@H](CC)C1=O    ZINC000034247425
C#CCN(C)C[C@@H](O)C=C    ZINC001253578654
C=CC[C@@H]1CCCNC1=O    ZINC000039629537
C=CN1CC[C@@H](CC)C1=O    ZINC000034247423
C#CCNC[C@](C)(O)C=C    ZINC001252572936
C=CC(=O)NC1CCCC1    ZINC000036334084
C=C[C@@H]1C[C@H]1/C(=N\C)OC    ZINC000043761971
C=CC(=O)N1CC[C@H](C)C1    ZINC000040724289
CC/C=C/NC(=O)C1CC1    ZINC001142681023
C=CC(=O)N1CCCCC1    ZINC000001603477
C=CC(=O)N1CCC[C@@H]1C    ZINC000037911291
C=C(C)CNC(=O)C(=C)C    ZINC000104698156
C=C(C)C(=O)N/C=C/CC    ZINC001142517801
C=CCN(CC=C)C(=N)N    ZINC000073640620
C=CCN[C@H]1CC[C@H](C)C1    ZINC000070642714
C=CCN(C)C[C@H]1C[C@H]1C    ZINC000307335660
CC(C)=C[C@@H]1[C@H](N)C1(C)C    ZINC000104147132
C=CCC[C@H](C)NCC=C    ZINC000021994318
C=CCCCN1CC(C)C1    ZINC001209157451
C/C=C/C[C@@H]1CCCNC1    ZINC000134197834
C=CCNC1CCCCC1    ZINC000001690112
C=CCCN1CCCCC1    ZINC000005283042
C=CCN(C)C[C@@H]1C[C@@H]1C    ZINC000307335658
C=CCC[C@H](C)NC1CC1    ZINC000126701085
C=C(CC)C1CCNCC1    ZINC000072208108
C=CCN(C)C[C@H]1C[C@@H]1C    ZINC000307335656
CC/C=C/N1CCCCC1    ZINC000100074713
C=CCC1(N)CCCCC1    ZINC000086864127
CC(C)=C[C@H]1[C@H](N)C1(C)C    ZINC000104147136
C=CCC[C@@H](C)N1CCC1    ZINC000307729358
C=C(C)CN(C)C1CCC1    ZINC001307498571
C=C(C)C[C@@H]1CCCNC1    ZINC000157259122
C=CC[C@@H]1CCCC[C@H]1N    ZINC000039338616
C=C(C)CN(C)CC(=C)C    ZINC000001607353
CC(C)=C/C=N/C(C)(C)C    ZINC000002511784
C=CCCCN1CC[C@H]1C    ZINC001209156878
C/C=C\C[C@H]1CCCNC1    ZINC000149812504
C=CCCCN1CC[C@@H]1C    ZINC001209156883
C=CCC1(CN)CCCC1    ZINC000034604180
C=CCC[C@H](C)N1CCC1    ZINC000307729359
C=C(C)CNC1CCCC1    ZINC000041582082
C=CCCCN(C)C1CC1    ZINC000142422234
C/C=C\C[C@@H]1CCCNC1    ZINC000149812309
CC(C)=C[C@@H]1[C@@H](N)C1(C)C    ZINC000104147138
CC/C=C/NC1CCCC1    ZINC000116317352
CC/C=C\CCN1CCC1    ZINC000307836333
C=CCN[C@H]1CC[C@@H](C)C1    ZINC000070642713
CC(C)=C/C=N\C(C)(C)C    ZINC000256652380
C=C(C)CCN1CCCC1    ZINC000032228355
C=C(CC)[C@@H]1CCCNC1    ZINC000072208061
C=CCN(C)C1CCCC1    ZINC000149048485
C=CCN(CC=C)CCC    ZINC000039261464
C=C(CC)[C@H]1CCCNC1    ZINC000072208062
C=CC[C@@H]1CCCC[C@@H]1N    ZINC000039338614
C=CCN(C)C[C@@H]1C[C@H]1C    ZINC000307335654
C=CCCNC1CCCC1    ZINC000070591215
C=C(CC)[C@@H]1CCCCN1    ZINC000072208014
C=CCN[C@@H](C)CC1CC1    ZINC000069665016
CC(C)=C[C@H]1[C@@H](N)C1(C)C    ZINC000104147140
C=CCN(C)CC1CCC1    ZINC000307553074
C=CCN[C@@H]1CC[C@H](C)C1    ZINC000070642716
C/C(=C\C(C)C)C1(N)CC1    ZINC000090755632
CC(C)=CN1CCCCC1    ZINC000100940670
C=CCCCCN1CCC1    ZINC001209202012
C=CCN(C)CCC1CC1    ZINC001208685059
C=CC[C@H]1CCCC[C@@H]1N    ZINC000039338615
C/C=C/C[C@H]1CCCNC1    ZINC000134197959
C=CCCCN(C)CC=C    ZINC000149028096
C=C(CC)[C@H]1CCCCN1    ZINC000072208015
C=CCN[C@@H]1CC[C@@H](C)C1    ZINC000070642715
C=CCCCN1CCCC1    ZINC000032228349
C=CCNCC1CC(C)C1    ZINC000085394496
C=CCN[C@H](C)CC1CC1    ZINC000069665018
C=CC[C@H]1CCCC[C@H]1N    ZINC000039338617
C/C(=C/C(C)C)C1(N)CC1    ZINC000090755633
C=CCC[C@@H](C)NCC=C    ZINC000021994321
C=C(C)C[C@H]1CCCNC1    ZINC000157259260
C=CCC[C@@H](C)NC1CC1    ZINC000126701306
O=C(O)/C(Cl)=C/Cl    ZINC000004769403
O=C(O)/C(Cl)=C\Cl    ZINC000013451694
O=C(O)C=C(Cl)Cl    ZINC000002039450
[SiH3]/C=C\C(Cl)Cl    ZINC000201096824
C[SiH2]C=C(Cl)Cl    ZINC000575444265
C=CC[SiH](Cl)Cl    ZINC000195764468
[SiH3]/C=C/C(Cl)Cl    ZINC000201096858
C=C[Si](C)(Cl)Cl    ZINC000169743029
C=C(C)S(=O)(=O)Cl    ZINC000100443261
C=CCS(=O)(=O)Cl    ZINC000100069175
C/C=C/S(=O)(=O)Cl    ZINC000100451489
CO/C=C/S(=O)(=O)F    ZINC001535640447
C=COC(=O)C(F)(F)F    ZINC000002242722
C=C(C(=O)O)C(F)(F)F    ZINC000002584328
O=C(O)/C=C\C(F)(F)F    ZINC000033376864
C=Cc1cnc(Cl)nc1    ZINC000035569413
O=C(O)/C=C/C(F)(F)F    ZINC000004716368
CC(CCl)=C(C#N)C#N    ZINC000038292405
COC(=O)C(F)=C(F)F    ZINC000002555202
C=C(B(O)O)C(F)(F)F    ZINC000169849105
OC/C=C/c1cccs1    ZINC000001743779
C=Cc1ccc(F)cc1F    ZINC000059439498
C=CNc1cnc(C)s1    ZINC001174780490
C=C[C@@H](N)c1cscn1    ZINC000087589551
C=CCSc1ncc[nH]1    ZINC000096551683
C=Cc1cc(F)ccc1F    ZINC000059796739
OCCCC(F)=C(F)F    ZINC000002530956
C=CC[C@H](O)C(F)(F)F    ZINC000008698314
C=Cc1ccc(F)c(F)c1    ZINC000059796738
C=C(C)c1nc(C)ns1    ZINC000649444443
C=CNc1csc(C)n1    ZINC001174784274
C=CC[C@@H](O)C(F)(F)F    ZINC000008698315
C=CNc1cc(C)ns1    ZINC001174780060
C=C(C)Nc1cnsc1    ZINC001174787581
C=C(C)Nc1nccs1    ZINC000225162089
C=CCOCC(F)(F)F    ZINC000002039481
C=C(C)c1nnc(C)s1    ZINC000230609850
C=Cc1c(F)cccc1F    ZINC000000389819
C=C[C@H](N)c1cscn1    ZINC000087589550
C=C(C)Nc1cncs1    ZINC001174786392
C=CCNc1nccs1    ZINC000019737071
C=Cc1cccc(F)c1F    ZINC000071790193
FC(F)=Cc1ccccc1    ZINC000113894665
C=Cc1cc(F)cc(F)c1    ZINC000064219829
C=C(C)Nc1cscn1    ZINC001174788550
C=CNc1nc(C)cs1    ZINC001174778398
C=CCn1ccsc1=N    ZINC000141398483
C=CC[C@@H]1CC(=O)OC1=O    ZINC000100023914
C=CC[C@H]1CC(=O)OC1=O    ZINC000008100973
C#CCOC(=O)[C@@H](O)C=C    ZINC000306307646
C#CCOC(=O)[C@H](O)C=C    ZINC000306307647
C=CNc1cc(OC)on1    ZINC001174779484
C=CCn1nc(C)oc1=O    ZINC000657277314
C=CCOc1nc(C)no1    ZINC000306749593
C=C(N)C(=O)N1CC(=O)C1    ZINC001160554158
C=CCN1CC(=O)NC1=O    ZINC000002512237
COC(=O)/C(C#N)=C(/C)N    ZINC000005072546
C=C[C@@H](O)C(=O)NCC#N    ZINC000590447730
CCOC(=O)/C(C#N)=C\N    ZINC000100914023
C=CCOC(=O)NCC#N    ZINC000104699327
C=CCN1C(=O)CNC1=O    ZINC000001408334
COC(=O)/C(C#N)=C(\C)N    ZINC000105249733
C=C[C@H](O)C(=O)NCC#N    ZINC000590447740
C=C(CO)C(=O)NCC#N    ZINC000307542702
CC#CCSC/C=C/C    ZINC000306241610
CC#CCSC/C=C\C    ZINC000307807896
C=C[Si](C=C)(C=C)OC    ZINC000196718336
C=C[C]1C[C@]1(N)C(=O)OC    ZINC001560407455
C=CCn1nnn(C)c1=O    ZINC000641517055
C=CCSCCC#CC    ZINC000306327149
C=CCC1=CCSCC1    ZINC001249953744
C=CCOCc1nnn[nH]1    ZINC000095128957
C=C(OC)c1nnn(C)n1    ZINC000008376145
C=C(C)Nc1nonc1N    ZINC001174786510
C=CCOc1nnc(N)[nH]1    ZINC000225970216
C=CCCSCC#CC    ZINC000306355760
C=C(C)CSCC#CC    ZINC000306701758
C=CCOC(=O)[C@H]1C[C@@H]1C    ZINC000145635813
C=CCC[C@@H](C=C)C(=O)O    ZINC000083328390
C=CCOC(=O)[C@H]1C[C@H]1C    ZINC000145635585
C/C=C(/C=C\C(=O)O)CC    ZINC000095629992
C=C(C)CC/C=C\C(=O)O    ZINC000031778196
C=CCOC(=O)/C(C)=C\C    ZINC000001850806
C=C(C)COC(=O)C(=C)C    ZINC000001608913
C=C[C@@H]1CC(C)(C)C(=O)O1    ZINC000095080228
C=C(C)[C@@]1(C)C[C@H]1C(=O)O    ZINC000005377696
COC(=O)/C=C/C1CCC1    ZINC000094332969
C=CCOC(=O)/C(C)=C/C    ZINC000001850805
C=C/C=C(\CCC)C(=O)O    ZINC000022066121
C=C(C)CC/C=C/C(=O)O    ZINC000005601330
C=C/C=C/CCC(=O)OC    ZINC000015809798
C=C/C=C/CCOC(C)=O    ZINC000256067986
COC(=O)/C=C(\C)C1CC1    ZINC000034060394
C=CCC(CC=C)C(=O)O    ZINC000002383167
COC(=O)/C=C(/C)C1CC1    ZINC000038522643
C=C[C@@]1(C)C=COCCO1    ZINC000953002149
C=CCOC(=O)CC1CC1    ZINC000306328500
C=C/C=C\CCOC(C)=O    ZINC000883938776
C=C[C@]1(C)C=COCCO1    ZINC000953002148
C=CCCOC(=O)C1CC1    ZINC000306497803
C/C=C(/C=C/C(=O)O)CC    ZINC000015204993
C=C(C)/C=C/C(=O)OCC    ZINC000036419659
C=CCCOC1CC(=O)C1    ZINC001224339921
C/C=C/C=C\C(=O)OCC    ZINC000016893048
C=C(C)[C@]1(C)C[C@@H]1C(=O)O    ZINC000005377689
C/C=C/COC(=O)C1CC1    ZINC000306270407
C=CCOC(=O)C=C(C)C    ZINC000032227011
O=C(O)/C=C\C1CCCC1    ZINC000112981909
C=CC(=O)OC1CCCC1    ZINC000002555304
C/C=C/COC1CC(=O)C1    ZINC001205043223
C=C(C)[C@@]1(C)C[C@@H]1C(=O)O    ZINC000005377693
C=CC1(OC(=O)CC)CC1    ZINC000143166099
C=CCOC(=O)C1(C)CC1    ZINC000146840331
C/C=C/C=C\COC(C)=O    ZINC000031484904
C=CCCC(=O)OCC=C    ZINC000001848427
C=CCC[C@H](C=C)C(=O)O    ZINC000083328454
C=CCC1(C(=O)O)CCC1    ZINC000078749436
C/C=C/C=C/C(=O)OCC    ZINC000001648290
C=CCOC(=O)[C@@H]1C[C@H]1C    ZINC000145636017
C=CCOC(=O)[C@@H]1C[C@@H]1C    ZINC000145636205
O=C(O)/C=C/C1CCCC1    ZINC000002504961
C=C[C@H]1CC(C)(C)C(=O)O1    ZINC000095080227
CCOC(=O)/C=C/C1CC1    ZINC000083292079
C=C/C=C\CCC(=O)OC    ZINC000100282607
C/C=C\C=C\C(=O)OCC    ZINC000008602915
C=C(CC1CCC1)C(=O)O    ZINC000116967237
C/C=C/C/C=C/C(=O)OC    ZINC000002172385
C/C=C\COC(=O)C1CC1    ZINC000307787426
C=CCOC(=O)C1CCC1    ZINC000140022687
C/C=C/C=C/COC(C)=O    ZINC000002039490
C=CC(C=C)OC1COC1    ZINC001222687447
C/C=C\C=C/C(=O)OCC    ZINC000016893046
C=CCC1(C(=O)OC)CC1    ZINC000039087218
C=C(C)COC(=O)C1CC1    ZINC000143954676
C=C/C=C(/CCC)C(=O)O    ZINC000005819299
C=C(C)COC1CC(=O)C1    ZINC001206744407
C=C(C)[C@]1(C)C[C@H]1C(=O)O    ZINC000005377691
C=C(CC1CC1)C(=O)OC    ZINC000032302888
NC(=O)NC/C=C\C1CC1    ZINC000379308128
C=C[C@@H](O)CN[C@H](C)C#N    ZINC001253609642
C=CCNC(=O)N1CCC1    ZINC000205189448
C/C=C/C(=O)N(N)C1CC1    ZINC000021423039
C=C[C@H](CO)NCCC#N    ZINC000595863723
C=CCNC(=O)NCC=C    ZINC000001674804
C=CCNN=C1CCOC1    ZINC000387926833
C=CCNC(=O)NC1CC1    ZINC000036178824
C=C[C@H](O)CN[C@@H](C)C#N    ZINC001253609640
C=C/C=C/CCNC(N)=O    ZINC000713627444
C=CCN(CC=C)C(N)=O    ZINC000019475717
C=C[C@](C)(O)CNCC#N    ZINC001252567888
C=C(N)C(=O)N/C=C/CC    ZINC001220560752
C=CCNC1(C(N)=O)CC1    ZINC000307544266
NC(=O)NC/C=C/C1CC1    ZINC000306420099
C=CC[C@H](C)C(=O)NC=N    ZINC001144028790
C=CCC[C@@H](O)CNC#N    ZINC001252616759
C=CCN(C=O)N=C(C)C    ZINC000004092005
C=C[C@H](O)CNCCC#N    ZINC001253564683
C=C[C@@H](O)CN(C)CC#N    ZINC001253578489
C=C(C)C(=O)N(N)C1CC1    ZINC000757131351
CC/C=C(\C)C(=O)NC=N    ZINC001142673357
C=C[C@@H](O)CN[C@@H](C)C#N    ZINC001253609641
C=CCN(C(N)=O)C1CC1    ZINC000023814643
C=CCC[C@H](O)CNC#N    ZINC001252616764
C=C[C@H](O)CN[C@H](C)C#N    ZINC001253609643
C=C(C)CNC(=O)C(=C)N    ZINC001219879499
C=C(N)C(=O)N1CCCC1    ZINC001157451332
CC(C)/C=C/C(=O)NC=N    ZINC001142664607
C=C/C=C\CCNC(N)=O    ZINC000713627443
C=CC(=O)N1CCNCC1    ZINC000019519760
C=C[C@@H](O)CNCCC#N    ZINC001253564670
C=CCNC(=O)[C@H]1C[C@H]1N    ZINC000050460133
C=CC[C@@H](C)C(=O)NC=N    ZINC001144028795
C=C[C@H](O)CN(C)CC#N    ZINC001253578490
C=CCNC(=O)C1(N)CC1    ZINC000083339478
C=C[C@@](C)(O)CNCC#N    ZINC001252567887
C=CCN1CCNC(=O)C1    ZINC000140214362
C=CCNC(=O)[C@H]1CCN1    ZINC000307003803
C=CC[Si](C)(C)CC=C    ZINC000170154420
OB(O)/C=C/C1CCCC1    ZINC000169794629
C=C[C@H](C)C(O)[C@@H](C)C=C    ZINC000005225225
C=CCO[C@H](C=C)CCC    ZINC001205037271
CCCCCC/C=C\C=O    ZINC000070450810
C=CC(C=C)O[C@@H](C)CC    ZINC001204622002
C=C[C@@H](C)OCC=C(C)C    ZINC000196251450
CC(C)=CCOC1CCC1    ZINC001205019387
C=C[C@@H](CC)OCC(=C)C    ZINC001206742940
CC(C)(O)/C=C/CC1CC1    ZINC001250037004
C=C[C@H](CC)OCC1CC1    ZINC001205540323
CCC/C=C/CC(=O)CC    ZINC000036447823
C=CC[C@H](C=C)OC(C)C    ZINC001204612437
C=CCO[C@@H]1CC[C@@H](C)C1    ZINC001205031763
CC(C)=C[C@@H]1[C@H](O)C1(C)C    ZINC000064219006
C=CCCO[C@@H](C=C)CC    ZINC001224340804
C=CCC(O)(CC)CC=C    ZINC000001622093
C/C=C/COC1CCCC1    ZINC000168590234
CCCCCC/C=C/C=O    ZINC000001571215
C=CCO[C@H]1CC[C@H](C)C1    ZINC001205031762
CC(=O)/C=C(\C)C(C)(C)C    ZINC000013407792
C=CCCO[C@H](C)CC=C    ZINC001224334750
CC/C=C/CCCCC=O    ZINC000001841335
C=C[C@@H](C)OCCC1CC1    ZINC001224758437
C=C(C)COC1CCCC1    ZINC001206744691
C=CC[C@@H](C)OCC(=C)C    ZINC000201758226
CC/C=C\C/C=C/CCO    ZINC000014614334
C=CCO[C@H]1CC[C@@H](C)C1    ZINC001205031760
C=CCCCCOC1CC1    ZINC001224335253
C=CCC1(O)CCCCC1    ZINC000002163959
C=C[C@H](C)OCCC1CC1    ZINC001224758438
C=CC[C@H](C)/C=C(/C)CO    ZINC000038185050
CCC/C=C(/CC)C(C)=O    ZINC000105961176
C=CC(=O)CCCCCC    ZINC000002510298
CC/C=C/CC/C=C/CO    ZINC000002012062
CCC(/C=C\C(C)=O)CC    ZINC000100270803
C/C=C/CO[C@@H](C)C1CC1    ZINC001205037252
C=CC[C@@H]1CCCC[C@H]1O    ZINC000036437580
C/C=C/C=C\CCCCO    ZINC000083333220
C=C(C)CO[C@@H](C)C1CC1    ZINC001206735291
C=CC(C=C)OCCCC    ZINC000220460633
CCCC/C=C/C=C\CO    ZINC000014614329
C=C[C@@H](CCC)OC1CC1    ZINC001205469064
CC/C=C\C/C=C\CCO    ZINC000014614333
C=CCO[C@@H](C=C)CCC    ZINC001205037277
C=C(C)CC1CCOCC1    ZINC000606243344
C=C(C)C[C@H](OC)C(=C)C    ZINC001222701475
C=CC[C@H](C=C)OCCC    ZINC001205099211
CC(C)=CC[C@@H]1CCCO1    ZINC000149998224
C=CCC(C)(C)C(=O)CC    ZINC000003132682
C=C[C@@H](C)[C@H](O)[C@@H](C)C=C    ZINC000251540567
C=C(C)CCCOC1CC1    ZINC001224282658
CC(C)=CCC[C@@H](C)C=O    ZINC000001851029
C=CC[C@H]1CCCC[C@@H]1O    ZINC000036437579
C=CCCO[C@H](C)C1CC1    ZINC001224335575
CC/C=C/C/C=C\CCO    ZINC000014614336
C=CC[C@H](C)/C=C(\C)CO    ZINC000004283691
C=CCO[C@H]1CCC[C@@H]1C    ZINC001205025899
C=C[C@H](CC)OC/C=C/C    ZINC001205043962
C=C[C@@H](CC)OC/C=C/C    ZINC001205043963
CC(C)=CCCOC1CC1    ZINC001224717099
C/C=C/CO[C@H](C)C1CC1    ZINC001205037249
C=CCC1(CO)CCCC1    ZINC000114472854
C=CC[C@@H](C)/C=C(/C)CO    ZINC000038185051
CC/C=C\CC/C=C\CO    ZINC000013551392
CC/C=C/C/C=C/CCO    ZINC000002002297
CC/C=C/CC/C=C\CO    ZINC000013551394
C=CC(C=C)OCC(C)C    ZINC001204930488
CC(C)=C[C@H]1[C@@H](O)C1(C)C    ZINC000064219013
C=C(C)CO[C@H](C)C1CC1    ZINC001206735285
C=CC[C@@H]1CCCC[C@@H]1O    ZINC000036437577
C=CC[C@H]1CCCC[C@H]1O    ZINC000036437581
CC(C)=C[C@@H]1[C@@H](O)C1(C)C    ZINC000064219011
CC(C)=CCC(C)(C)C=O    ZINC000001845399
C=CC[C@@H](C=C)OC(C)C    ZINC001204612436
C=CCCCCCCC=O    ZINC000005157634
CCC/C=C(\CC)C(C)=O    ZINC000006655420
C/C=C/C=C/CCCCO    ZINC000038292401
C=CCCO[C@H](C=C)CC    ZINC001224340798
C=CCO[C@@H]1CC[C@H](C)C1    ZINC001205031761
CC/C=C\CCCCC=O    ZINC000005227006
C=CC[C@@H](C)OCC1CC1    ZINC001205533871
C=C(C)CC(=O)C(C)(C)C    ZINC000039271485
C=C[C@H](C)OCC1CCC1    ZINC001206166972
C=CC[C@@H](C)OC/C=C/C    ZINC000203294265
C=CC[C@@H](C=C)OCCC    ZINC001205099210
CCCC/C=C/C=C/CO    ZINC000002560465
CC(C)/C=C/C(=O)C(C)C    ZINC000005358273
C/C=C(\C)C[C@@H]1CCCO1    ZINC001250106980
C=CCCCOC1CCC1    ZINC000139897271
C=C(C)C1(O)CCCCC1    ZINC000062715439
CC(C)=CCC[C@H](C)C=O    ZINC000001718839
C=C[C@H](C)OC1CCCC1    ZINC000223479050
C=CCC(CC=C)OCC    ZINC000117074332
C=CCO[C@@H](C)C1CCC1    ZINC001205031592
C=CCOC1CCCCC1    ZINC000036447820
C=CCCCO[C@@H](C)C=C    ZINC001224513385
C=C[C@@H](O)C1CCCCC1    ZINC000002169742
C=CCCCO[C@H](C)C=C    ZINC001224513383
C=CC[C@@H](C)/C=C(\C)CO    ZINC000002539263
C=C[C@H](C)OCC=C(C)C    ZINC000196251446
C=C[C@H](CCC)OC1CC1    ZINC001205469061
C=C[C@H](CC)OCC(=C)C    ZINC001206742939
C=CCCCCCC(C)=O    ZINC000002037477
C=C[C@@H](C)OC1CCCC1    ZINC000223479105
C/C=C(\C)C[C@H]1CCCO1    ZINC001250106981
CC/C=C\CC/C=C/CO    ZINC000012405129
CC(C)=C[C@H]1[C@H](O)C1(C)C    ZINC000064219009
CCCCC/C=C/C(C)=O    ZINC000100004352
C=CCCC/C=C/COC    ZINC000005511485
CC(C)=CC[C@H]1CCCO1    ZINC000149998431
C=CCCOC1CCCC1    ZINC000238059178
C=C(C)C/C=C/C(C)(C)O    ZINC000039310908
C=C[C@@H](CC)OCC1CC1    ZINC001205540326
CCCCC/C=C\C(C)=O    ZINC000013547256
C=C(C)CC(O)CC(=C)C    ZINC000002165855
C=C[C@@H](C)OCC1CCC1    ZINC001206166966
C=C[C@H](O)C1CCCCC1    ZINC000002169741
CCC(/C=C/C(C)=O)CC    ZINC000017354240
C=CCO[C@H](C)C1CCC1    ZINC001205031591
C=C[C@@H](C)C(O)[C@H](C)C=C    ZINC000002563344
C=CCO[C@@H]1CCC[C@@H]1C    ZINC001205025898
C=CC(C=C)O[C@H](C)CC    ZINC001204621997
C=C(C)C[C@@H](OC)C(=C)C    ZINC001222701474
C=CCCO[C@@H](C)C1CC1    ZINC001224335576
C=CCNN=C(CC)CC    ZINC000306477240
C=CCCN1CC[C@H](N)C1    ZINC000070593251
C=CCN1C[C@@H](N)C[C@H]1C    ZINC000575590844
C=CCN1CCNC[C@@H]1C    ZINC000041166925
C=CCNCCNCC=C    ZINC000019366519
C=CCN1CCC[C@@H]1CN    ZINC000019371701
C=CCN1CCN[C@@H](C)C1    ZINC000071495306
C=CCN1CCC[C@H](N)C1    ZINC000041029175
C=CCN1CCC[C@H]1CN    ZINC000022590734
C=CCN[C@@H]1CCN(C)C1    ZINC000050522098
C=CCN1CC[C@H](CN)C1    ZINC000040543300
C=C[C@H](C)N[C@H]1CCNC1    ZINC000229320816
C=CCN1CCN[C@H](C)C1    ZINC000071495305
C=CCN(CC=C)CCN    ZINC000023352662
C=C[C@@H](C)N[C@H]1CCNC1    ZINC000229320806
C=CCN1CCN(C)CC1    ZINC000026820900
C=CCCN1CCNCC1    ZINC000038522650
C=CCN1CCC[C@@H](N)C1    ZINC000041029176
C=CCN(C)C1CC(N)C1    ZINC000306659996
C=CCN[C@H]1CCCNC1    ZINC000043323636
C=CCN1CC[C@@H](CN)C1    ZINC000040543302
C=C[C@H](C)N[C@@H]1CCNC1    ZINC000229320800
C=CCN[C@H]1CCN(C)C1    ZINC000050522095
C=CCN1C[C@@H](C)[C@H](N)C1    ZINC000300049678
C=CCN(C)[C@H]1CCNC1    ZINC000071310662
C=C(C)CN1CCNCC1    ZINC000019474108
C=CCNCC1(N)CCC1    ZINC000307477243
C/C=C/C=N/N(CC)CC    ZINC000005432565
C=CCCN1CC[C@@H](N)C1    ZINC000070593252
C=CCN1C[C@@H](N)C[C@@H]1C    ZINC000575590847
C=CCN1CC[C@@H](NC)C1    ZINC000037483680
C=CCN(C)[C@@H]1CCNC1    ZINC000071310661
C=CCN1C[C@H](N)C[C@H]1C    ZINC000575590837
C=C[C@@H](C)N[C@@H]1CCNC1    ZINC000229320792
CCCN/C(C)=C/C=C/N    ZINC001168131759
C=CCNC1CCNCC1    ZINC000038040461
C=CCN1CC[C@H](NC)C1    ZINC000037483681
C=CCN[C@@H]1CCCNC1    ZINC000043323634
C=CCN1C[C@H](N)C[C@@H]1C    ZINC000575590840
C=CCN1CCC(N)CC1    ZINC000019688353
C=CCN1CCNC[C@H]1C    ZINC000041166923
C=CCN1CCCNCC1    ZINC000019801809
[CH2]CCN[C@@H](C)CCC=C    ZINC001258721188
[CH2]CCN[C@H](C)CCC=C    ZINC001258721187
CCCCCC(C)=C(C)C    ZINC000002528341
CCCCC/C=C/C(C)C    ZINC000095611753
C=C[C@@H](C)CCCC(C)C    ZINC000002037487
C=C(C)[C@@H](CC)CCCC    ZINC000002564092
CC[C@H](C)CCC=C(C)C    ZINC000002038145
C/C=C\CCCCCCC    ZINC000081914196
C=CCCCCCCCC    ZINC000001691021
CCCCC=C(CC)CC    ZINC000002564100
C=C(CCCC)CCCC    ZINC000098175101
C=C[C@H](C)CCCC(C)C    ZINC000001601393
C=C(C)CCCCCCC    ZINC000002243020
CC[C@@H](C)CCC=C(C)C    ZINC000001592367
C=C(C)CCCC(C)(C)C    ZINC000095884140
CCCC/C=C/CCCC    ZINC000001615760
C/C=C/CCCCCCC    ZINC000001680049
CCC/C=C/CCCCC    ZINC000002389880
CC/C=C\CCCCCC    ZINC000100072181
C/C(=C\C(C)C)CC(C)C    ZINC000002600002
CCC=C(CCC)CCC    ZINC000002564068
C=C(C)[C@H](CC)CCCC    ZINC000091365480
C/C(=C/C(C)C)CC(C)C    ZINC000083260496
CCC/C=C\CCCCC    ZINC000082208568
CCCCC/C=C\C(C)C    ZINC000095611755
CCCC/C=C\CCCC    ZINC000072099247
CC/C=C/CCCCCC    ZINC000100173958
O=[N+]([O-])/C=C/C(F)(F)F    ZINC000016889905
O=[N+]([O-])/C=C\C(F)(F)F    ZINC000008579998
N#CC(C#N)=C(N)CCl    ZINC000015983958
CO/C=C/c1cncs1    ZINC000299805363
C=CCSc1ncco1    ZINC000306486423
C=CCn1ccsc1=O    ZINC000127369652
CO/C=C\c1cncs1    ZINC000390822810
C=Cc1ccnc(F)c1F    ZINC000209824145
C=Cn1c(N)csc1=N    ZINC001174779427
C=C(CCN=C=O)C(=O)O    ZINC000034286865
C=C[C@@H](O)C(=O)OCC#N    ZINC000306196521
C=CCN1C(=O)COC1=O    ZINC000141913611
C=C[C@H](O)C(=O)OCC#N    ZINC000306196525
C/C(N)=C(/C#N)C(N)=S    ZINC000100385140
C/C(N)=C(\C#N)C(N)=S    ZINC000100209234
C=Cc1cnc(F)c(F)c1    ZINC000209831134
C=C(C#N)COC(=O)OC    ZINC000238856574
C=CC[C@@H]1NC(=O)OC1=O    ZINC000104619921
C=Cc1cc(F)cc(F)n1    ZINC000209824016
C=Cc1ncc(F)cc1F    ZINC000209823977
C=Cc1nc(F)ccc1F    ZINC001240831708
C=CNc1nc(C)ns1    ZINC001174778669
C=CC(=O)OCCN=C=O    ZINC000033505929
CCOC(=O)/C(O)=C/C#N    ZINC000100033597
C=Cc1cc(F)cnc1F    ZINC000209823891
