# Supplementary material for: Implementing a Scoring Function Based on Interaction Fingerprint for Autogrow4: Protein Kinase CK1δ as a Case Study
Source: Front Mol Biosci. 2022 Jul 7;9:909499. doi: 10.3389/fmolb.2022.909499 (PMC9301033; doi:10.3389/fmolb.2022.909499)
Supplement: Supplementary file 1 [file DataSheet1.ZIP › autogrow4-4.0.3/autogrow/operators/mutation/smiles_click_chem/reaction_libraries/click_chem_rxns/complementary_mol_dir/Thio_Acid_clickchem.smi]

CC(O)=S    ZINC000030724274
CCC(=O)S    ZINC000004775268
NCC(=O)S    ZINC000032155850
CCCC(O)=S    ZINC000007260872
C[C@H](O)C(O)=S    ZINC000002043774
C[C@@H](O)C(O)=S    ZINC000001692438
CC(C)(C)C(O)=S    ZINC000006661487
CC(=O)S=C(C)O    ZINC000306146763
OC(=S)CC(F)F    ZINC000068738099
OC(=S)[C@H]1CCCO1    ZINC000033992092
CC(=O)C(C)(C)C(O)=S    ZINC000095931655
O=C(O)COCC(O)=S    ZINC000071603262
O=C(S)Cc1ccccc1    ZINC000002041149
OC(=S)Cc1ccncc1    ZINC000023583817
COON/C=C(\C)C(O)=S    ZINC000100989472
OC(=S)CCCC(O)=S    ZINC000098073685
OC(=S)COCC(O)=S    ZINC000083411159
Cc1ccc(CC(O)=S)cc1    ZINC000044563613
Nc1ccc(CC(O)=S)cc1    ZINC000000406674
O=C(S)C(=O)Cc1cn[nH]n1    ZINC000004879756
OC(=S)CC(F)(F)C(F)F    ZINC000091356156
Cc1ccc([C@@H](O)C(=O)S)cc1    ZINC000147604503
COc1cccc(CC(=O)S)c1    ZINC000146889709
O=C(S)CNC(=O)c1ccccc1    ZINC000001679028
O=C(S)CCCOc1ccccc1    ZINC000098043692
O=C(O)[C@H]1[C@H]2C=C[C@@H](C2)[C@H]1C(=O)S    ZINC000239310324
O=C(O)[C@@H]1[C@@H]2C=C[C@@H](C2)[C@@H]1C(=O)S    ZINC000004952986
O=C(O)[C@H]1[C@H]2C=C[C@@H](C2)[C@@H]1C(=O)S    ZINC000226511292
O=C(O)[C@@H]1[C@H]2C=C[C@@H](C2)[C@H]1C(=O)S    ZINC000239310323
O=C(O)[C@@H]1[C@H]2C=C[C@@H](C2)[C@@H]1C(=O)S    ZINC000100297064
O=C(O)[C@@H]1[C@H]2C=C[C@H](C2)[C@@H]1C(=O)S    ZINC000004952993
O=C(O)[C@@H]1[C@@H]2C=C[C@H](C2)[C@@H]1C(=O)S    ZINC000100297073
O=C(O)[C@H]1[C@@H]2CC[C@@H](C2)[C@H]1C(=O)S    ZINC000005376948
O=C(O)[C@H]1[C@@H]2CC[C@H](C2)[C@H]1C(=O)S    ZINC000104808455
O=C(O)[C@H]1[C@H]2CC[C@@H](C2)[C@@H]1C(=O)S    ZINC000227234655
O=C(O)[C@@H]1[C@H](C(=O)S)[C@H]2CC[C@H]1C2    ZINC000104808465
O=C(O)[C@@H]1[C@H]2CC[C@@H](C2)[C@@H]1C(=O)S    ZINC000227234648
O=C(O)[C@H]1[C@H](C(=O)S)[C@H]2CC[C@H]1C2    ZINC000247655554
O=C(O)[C@@H]1[C@H](C(=O)S)[C@@H]2CC[C@H]1C2    ZINC000005376669
OC(=S)[C@@H]1C[C@H](c2ccccc2)CN1    ZINC000085473438
O=C(S)CNC(=O)Cc1ccccc1    ZINC000001715430
OC(=S)Cc1ccccc1C(F)(F)F    ZINC000075629375
O=C(S)CN1C(=O)c2ccccc2C1=O    ZINC000001703755
CC(C)[C@@H](NC(=O)OC(C)(C)C)C(=O)S    ZINC000220133782
CC(C)[C@H](NC(=O)OC(C)(C)C)C(=O)S    ZINC000038237000
COc1ccc(CCC(O)=S)cc1[N+](=O)[O-]    ZINC000095932824
