# Supplementary material for: Implementing a Scoring Function Based on Interaction Fingerprint for Autogrow4: Protein Kinase CK1δ as a Case Study
Source: Front Mol Biosci. 2022 Jul 7;9:909499. doi: 10.3389/fmolb.2022.909499 (PMC9301033; doi:10.3389/fmolb.2022.909499)
Supplement: Supplementary file 1 [file DataSheet1.ZIP › autogrow4-4.0.3/autogrow/operators/mutation/smiles_click_chem/reaction_libraries/click_chem_rxns/complementary_mol_dir/Acid_Anhydride_Noncyclic_clickchem.smi]

CC(=O)OC(C)=O    ZINC000008585917
O=C(O)OC(=O)O    ZINC000059091802
CCC(=O)OC(C)=O    ZINC000100014766
C#CC(=O)OC(=O)C#C    ZINC000147676713
C=CC(=O)OC(=O)C=C    ZINC000059818875
CCC(=O)OC(=O)CC    ZINC000045331639
NCC(=O)OC(=O)CN    ZINC000100020773
COC(=O)OC(=O)OC    ZINC000095618302
O=C(CF)OC(=O)CF    ZINC000085763197
CCC(=O)C(=O)OC(C)=O    ZINC000097956655
CCCC(=O)OC(=O)CC    ZINC000100058241
CCCCC(=O)OC(C)=O    ZINC000112998091
CCC(=O)OC(=O)C(C)C    ZINC000100621851
O=C(OC(=O)C1CC1)C1CC1    ZINC000100508525
C/C=C\C(=O)OC(=O)/C=C\C    ZINC000085878741
C/C=C/C(=O)OC(=O)/C=C\C    ZINC000100020819
C/C=C/C(=O)OC(=O)/C=C/C    ZINC000095818015
C=C(C)C(=O)OC(=O)C(=C)C    ZINC000059635338
CC(C)C(=O)OC(=O)C(C)C    ZINC000038141472
CCCC(=O)OC(=O)CCC    ZINC000008585875
CNCC(=O)OC(=O)CNC    ZINC000090210484
CCOC(=O)OC(=O)OCC    ZINC000008419346
COCC(=O)OC(=O)COC    ZINC000100004193
O=C(CCl)OC(=O)CCl    ZINC000059696906
CCCC(=O)C(=O)OC(=O)CC    ZINC000217038213
CC(=O)OC(=O)[C@@H]1C[C@H](O)CN1    ZINC000100497410
CC(=O)OC(=O)[C@H]1C[C@H](O)CN1    ZINC000100497412
O=C(OC(=O)C(F)F)C(F)F    ZINC000095682149
CC(=O)OC(=O)[C@@H]1C2[C@@H]3CC1C[C@@H]23    ZINC000104147066
CC(=O)OC(=O)[C@H]1C2[C@@H]3CC1C[C@H]23    ZINC000104147059
CC(=O)OC(=O)[C@H]1C2[C@@H]3CC1C[C@@H]23    ZINC000104147063
CC(=O)OC(=O)[C@@H]1C2[C@@H]3CC1C[C@H]23    ZINC000104147061
COC(=O)OC(=O)c1ccccn1    ZINC000100458616
O=C(OC(=O)C1CCC1)C1CCC1    ZINC000100476082
C/C=C(/C)C(=O)OC(=O)/C(C)=C\C    ZINC000100009111
C=CCCC(=O)OC(=O)CCC=C    ZINC000095719216
O=C(CC1CC1)OC(=O)CC1CC1    ZINC000100519221
C[C@@H]1C[C@H]1C(=O)OC(=O)[C@H]1C[C@H]1C    ZINC000252188313
C[C@@H]1C[C@@H]1C(=O)OC(=O)[C@H]1C[C@H]1C    ZINC000252188312
C[C@@H]1C[C@@H]1C(=O)OC(=O)[C@@H]1C[C@@H]1C    ZINC000100541893
C/C=C(\C)C(=O)OC(=O)/C(C)=C\C    ZINC000100009110
C[C@@H]1C[C@@H]1C(=O)OC(=O)[C@H]1C[C@@H]1C    ZINC000252188314
C/C=C(\C)C(=O)OC(=O)/C(C)=C/C    ZINC000059727325
CC(C)=CC(=O)OC(=O)C=C(C)C    ZINC000100422975
C=CCOC(=O)OC(=O)OCC=C    ZINC000100006778
CCCCC(=O)OC(=O)CCCC    ZINC000045331644
CC[C@@H](C)C(=O)OC(=O)[C@H](C)CC    ZINC000086049785
CC(C)(C)C(=O)OC(=O)C(C)(C)C    ZINC000045331642
CC[C@@H](C)C(=O)OC(=O)[C@@H](C)CC    ZINC000086049781
CC(C)CC(=O)OC(=O)CC(C)C    ZINC000100009277
CC[C@H](C)C(=O)OC(=O)[C@@H](C)CC    ZINC000086049783
CCC(=O)OC(=O)c1cccc(C)c1    ZINC000265540619
C[C@H](O)C(=O)OC(=O)c1ccccc1    ZINC000114146763
CCOC(=O)OC(=O)c1ccccc1    ZINC000100053646
CC(C)(F)C(=O)OC(=O)C(C)(C)F    ZINC000100541861
O=C(CCCl)OC(=O)CCCl    ZINC000100508580
CC(F)(F)C(=O)OC(=O)C(C)(F)F    ZINC000100397953
N#CCC(=O)OC(=O)Nc1ccccc1    ZINC000101018936
C[C@@H](N)C(=O)OC(=O)C[C@H](N)C(=O)O    ZINC000100498803
C[C@H](N)C(=O)OC(=O)C[C@H](N)C(=O)O    ZINC000079524620
O=C(OC(=O)[C@H](F)Cl)[C@H](F)Cl    ZINC000199502584
O=C(OC(=O)[C@@H](F)Cl)[C@H](F)Cl    ZINC000199502573
O=C(OC(=O)[C@@H](F)Cl)[C@@H](F)Cl    ZINC000199502561
CC[C@H](O)C(=O)OC(=O)c1ccccc1    ZINC000198622977
CC[C@@H](O)C(=O)OC(=O)c1ccccc1    ZINC000198623003
C[C@@H](O)CC(=O)OC(=O)c1ccccc1    ZINC001223147493
O=C(OC(=O)C(F)(F)F)C(F)(F)F    ZINC000059699251
C[C@H](O)C(=O)OC(=O)c1ccccc1O    ZINC001227484623
O=C(OC(=O)C1CCCC1)C1CCCC1    ZINC000100508530
CCC[C@H](C)C(=O)OC(=O)[C@@H](C)CCC    ZINC000100508549
CC(C)(C)CC(=O)OC(=O)CC(C)(C)C    ZINC000100541867
CCC(CC)C(=O)OC(=O)C(CC)CC    ZINC000059796747
CC(C)CCC(=O)OC(=O)CCC(C)C    ZINC000086051924
CCC[C@@H](C)C(=O)OC(=O)[C@H](C)CCC    ZINC000100508555
CCC(C)(C)C(=O)OC(=O)C(C)(C)CC    ZINC000100541871
CCCCCC(=O)OC(=O)CCCCC    ZINC000085866217
CCC[C@@H](C)C(=O)OC(=O)[C@@H](C)CCC    ZINC000100508546
C[C@H](N)C(=O)OC(=O)[C@H](C)NC(=O)CN    ZINC000100498138
Cc1ccc(NC(=O)OC(=O)CC#N)cc1    ZINC000101019054
CC[C@H](C)OC(=O)OC(=O)O[C@@H](C)CC    ZINC000135887542
CC[C@@H](C)OC(=O)OC(=O)O[C@@H](C)CC    ZINC000135887502
CC[C@@H](C)OC(=O)OC(=O)O[C@H](C)CC    ZINC000135887585
CC(C)(C)OC(=O)OC(=O)OC(C)(C)C    ZINC000059729518
CC(=O)OC(=O)C(=O)[C@@H](F)[C@@H](O)C(C)C    ZINC000100226084
CC(=O)OC(=O)C(=O)[C@H](F)[C@H](O)C(C)C    ZINC000100226096
CC(=O)OC(=O)C(=O)[C@@H](F)[C@H](O)C(C)C    ZINC000100226088
CC(=O)OC(=O)C(=O)[C@H](F)[C@@H](O)C(C)C    ZINC000100226092
CCCC(=O)OC(=O)c1ccc(C)cc1C    ZINC000228916952
CO/C=C(\F)C(=O)OC(=O)/C(F)=C/OC    ZINC000096171763
N#CCC(=O)OC(=O)Nc1ccc(F)cc1    ZINC000100852859
CC[C@H](O)C(=O)OC(=O)c1ccccc1O    ZINC001227484287
CC[C@@H](O)C(=O)OC(=O)c1ccccc1O    ZINC001227484286
C[C@@H](O)CC(=O)OC(=O)c1ccccc1O    ZINC001227484591
CCCC(=O)OC(=O)c1ccc(F)c(C)c1    ZINC000228916336
CCCC(=O)OC(=O)c1ccc(F)cc1C    ZINC000228916001
CC(=O)OC(=O)[C@H](N)Cc1ccc(F)cc1    ZINC000100497404
CC(=O)OC(=O)[C@@H](N)Cc1ccc(F)cc1    ZINC000100497405
O=C(OC(=O)c1ccccc1)c1ccccc1    ZINC000059331140
O=C(OC(=O)c1ccncc1)c1ccncc1    ZINC000044459913
O=C(OC(=O)c1cccnc1)c1cccnc1    ZINC000080499113
CC(=O)OC(=O)c1cccc(C(F)(F)F)c1    ZINC000100501727
CC(C)[C@H](N)C(=O)OC(=O)C[C@H](N)C(=O)O    ZINC000100498835
CC(C)[C@@H](N)C(=O)OC(=O)C[C@H](N)C(=O)O    ZINC000100498837
CNCCCNC(=O)OC(=O)OC(C)(C)C    ZINC000100438005
CCCC(=O)OC(=O)C(F)(F)C(F)(F)F    ZINC000100503287
COc1cccc(NC(=O)OC(=O)CC#N)c1    ZINC000101019051
COc1ccc(NC(=O)OC(=O)CC#N)cc1    ZINC000101018956
CCCC(=O)OC(=O)c1ccc(N(C)C)cc1    ZINC000145249683
C[C@@H](O)CCCC(=O)OC(=O)c1ccccc1    ZINC001223147374
C[C@H](O)CCCC(=O)OC(=O)c1ccccc1    ZINC001223147372
COc1ccc(C[C@@H](N)C(=O)OC(C)=O)cc1    ZINC000100497425
COc1ccc(C[C@H](N)C(=O)OC(C)=O)cc1    ZINC000100497428
O=C(OC(=O)C(Cl)Cl)C(Cl)Cl    ZINC000085952586
O=C(CCl)OC(=O)C(Cl)(Cl)Cl    ZINC000104151807
O=C(OC(=O)c1cccs1)c1cccs1    ZINC000100020506
O=C(CC(F)(F)F)OC(=O)CC(F)(F)F    ZINC000100159191
O=C(O)C[C@H](O)C(=O)OC(=O)c1ccccc1    ZINC000114419195
O=C(O)C[C@@H](O)C(=O)OC(=O)c1ccccc1    ZINC000114419197
O=C(OC(=O)C1CCCCC1)C1CCCCC1    ZINC000085930038
CCCC(=O)OC(=O)c1ccc(Cl)c(C)c1    ZINC000228916260
COc1cc(C(=O)OC(C)=O)cc(OC)c1O    ZINC000100500990
CCCC(=O)OC(=O)c1ccc(OC)c(F)c1    ZINC000228916092
CCCC(=O)OC(=O)c1cc(F)ccc1OC    ZINC000228916044
CC(=O)OC(=O)[C@H](N)Cc1ccc(Cl)cc1    ZINC000100497395
CC(=O)OC(=O)[C@@H](N)Cc1ccc(Cl)cc1    ZINC000100497397
O=C(OC(=O)C(F)(F)Cl)C(F)(F)Cl    ZINC000095719254
CCCC[C@@H](C)C(=O)OC(=O)[C@@H](C)CCCC    ZINC000100508566
CCCCCCC(=O)OC(=O)CCCCCC    ZINC000085834730
CCCC[C@@H](C)C(=O)OC(=O)[C@H](C)CCCC    ZINC000100508576
CCCC[C@H](C)C(=O)OC(=O)[C@@H](C)CCCC    ZINC000100508571
CCCCCCCCCCCC(=O)OC(C)=O    ZINC000101673636
CC(C)[C@H](N)C(=O)OC(=O)[C@@H](N)CCCCN    ZINC000104167906
CC(C)[C@@H](N)C(=O)OC(=O)[C@@H](N)CCCCN    ZINC000104167911
CC(C)[C@H](N)C(=O)OC(=O)[C@H](N)CCCCN    ZINC000104167900
CC(C)[C@@H](N)C(=O)OC(=O)[C@H](N)CCCCN    ZINC000104167901
COC(=O)CCC(=O)OC(=O)CCC(=O)OC    ZINC000101021996
CCC(C)(C)OC(=O)OC(=O)OC(C)(C)CC    ZINC000100022403
O=C(OC(=O)N1CCC(=O)CC1)c1ccccc1    ZINC000059662706
