# Supplementary material for: Implementing a Scoring Function Based on Interaction Fingerprint for Autogrow4: Protein Kinase CK1δ as a Case Study
Source: Front Mol Biosci. 2022 Jul 7;9:909499. doi: 10.3389/fmolb.2022.909499 (PMC9301033; doi:10.3389/fmolb.2022.909499)
Supplement: Supplementary file 1 [file DataSheet1.ZIP › autogrow4-4.0.3/autogrow/operators/mutation/smiles_click_chem/reaction_libraries/click_chem_rxns/complementary_mol_dir/Epoxide_clickchem.smi]

C[C@H]1CO1    ZINC000004658609
C[C@@H]1CO1    ZINC000004658608
N#C[C@@H]1CO1    ZINC000002037747
N#C[C@H]1CO1    ZINC000002037748
C=C[C@H]1CO1    ZINC000005226552
C=C[C@@H]1CO1    ZINC000002040168
O=C[C@H]1CO1    ZINC000001604973
O=C[C@@H]1CO1    ZINC000002031154
C[C@@H]1O[C@H]1C    ZINC000002013000
CC1(C)CO1    ZINC000001609008
CC[C@H]1CO1    ZINC000001609004
C[C@H]1O[C@@H]1C    ZINC000001609006
CC[C@@H]1CO1    ZINC000002013002
C[C@H]1O[C@H]1C    ZINC000002012998
OC[C@H]1CO1    ZINC000000967711
OC[C@@H]1CO1    ZINC000000900548
FC[C@@H]1CO1    ZINC000002040422
FC[C@H]1CO1    ZINC000001577574
N#CC[C@H]1CO1    ZINC000001634209
N#CC[C@@H]1CO1    ZINC000002033907
C=C[C@@]1(C)CO1    ZINC000001679929
C1CC1[C@H]1CO1    ZINC000055026856
C=C[C@]1(C)CO1    ZINC000002044857
C1CC1[C@@H]1CO1    ZINC000055026854
CC(=O)[C@@H]1CO1    ZINC000001579994
C1O[C@@H]1[C@@H]1CO1    ZINC000001596383
C1O[C@H]1[C@@H]1CO1    ZINC000012359938
CC(=O)[C@H]1CO1    ZINC000002037872
C1O[C@H]1[C@H]1CO1    ZINC000001596382
C[C@@H]1OC1(C)C    ZINC000002037440
CC[C@@H]1O[C@@H]1C    ZINC000019260480
CC(C)[C@@H]1CO1    ZINC000002539671
CC(C)[C@H]1CO1    ZINC000005240159
CC[C@H]1O[C@@H]1C    ZINC000019260482
CC[C@]1(C)CO1    ZINC000005924012
C[C@H]1OC1(C)C    ZINC000002037441
CC[C@@]1(C)CO1    ZINC000005954916
CC[C@@H]1O[C@H]1C    ZINC000019260485
CC[C@H]1O[C@H]1C    ZINC000019260487
CCC[C@H]1CO1    ZINC000000967428
CCC[C@@H]1CO1    ZINC000000967429
NC(=O)[C@H]1CO1    ZINC000005134872
NC(=O)[C@@H]1CO1    ZINC000002565937
O=C(O)[C@@H]1CO1    ZINC000002540685
O=C(O)[C@H]1CO1    ZINC000001726126
COC[C@H]1CO1    ZINC000002040167
C[C@@H]1O[C@@H]1CO    ZINC000001666447
C[C@@H](O)[C@H]1CO1    ZINC000035881836
C[C@@H]1O[C@H]1CO    ZINC000001666449
C[C@H]1O[C@H]1CO    ZINC000001666450
C[C@@]1(CO)CO1    ZINC000005276336
C[C@H]1O[C@@H]1CO    ZINC000001666448
C[C@]1(CO)CO1    ZINC000005275504
C[C@H](O)[C@@H]1CO1    ZINC000035881831
C[C@H](O)[C@H]1CO1    ZINC000035881834
COC[C@@H]1CO1    ZINC000001556604
C[C@@H](O)[C@@H]1CO1    ZINC000035881833
ClC[C@@H]1CO1    ZINC000001487602
ClC[C@H]1CO1    ZINC000002016052
FC(F)[C@H]1CO1    ZINC000113218626
FC(F)[C@@H]1CO1    ZINC000113218624
C#CCC[C@@H]1CO1    ZINC000006744551
C#CCC[C@H]1CO1    ZINC000006744559
CC1(C)O[C@H]1C#N    ZINC000026898019
C[C@@H]1O[C@@H]1CC#N    ZINC000034572664
C[C@@H]1O[C@H]1CC#N    ZINC000034572660
CC1(C)O[C@@H]1C#N    ZINC000026898016
C[C@H]1O[C@H]1CC#N    ZINC000034572658
C[C@H]1O[C@@H]1CC#N    ZINC000034572662
C1O[C@@H]1C1CCC1    ZINC000087586245
C=CCC[C@H]1CO1    ZINC000002015854
C=CCC[C@@H]1CO1    ZINC000002015855
C1O[C@H]1C1CCC1    ZINC000087586246
CC1(C)O[C@@H]1C=O    ZINC000039320572
C=COC[C@H]1CO1    ZINC000002149862
CC1(C)O[C@H]1C=O    ZINC000039320570
CC(=O)[C@]1(C)CO1    ZINC000005434376
CC(=O)[C@@]1(C)CO1    ZINC000004722894
C=COC[C@@H]1CO1    ZINC000002149864
CCC[C@@]1(C)CO1    ZINC000032152729
CC(C)C[C@H]1CO1    ZINC000001598469
CC(C)(C)[C@H]1CO1    ZINC000002169134
CCC1(CC)CO1    ZINC000001648981
CC(C)C[C@@H]1CO1    ZINC000004933462
CCCC[C@H]1CO1    ZINC000001609014
CCCC[C@@H]1CO1    ZINC000001766635
CCC[C@]1(C)CO1    ZINC000032152734
CC1(C)OC1(C)C    ZINC000002037439
CC(C)[C@@]1(C)CO1    ZINC000032155602
CC(C)(C)[C@@H]1CO1    ZINC000001583486
CC(C)[C@]1(C)CO1    ZINC000032155606
C[C@@]1(C(N)=O)CO1    ZINC000006482222
C[C@]1(C(N)=O)CO1    ZINC000005340725
NC(=O)C[C@@H]1CO1    ZINC000002017510
NC(=O)C[C@H]1CO1    ZINC000002017511
CN(C)C[C@@H]1CO1    ZINC000019255041
CN(C)C[C@H]1CO1    ZINC000019255043
C[C@]1(C(=O)O)CO1    ZINC000038312111
O=COC[C@H]1CO1    ZINC000039251923
O=C(O)C[C@H]1CO1    ZINC000033961358
C[C@@]1(C(=O)O)CO1    ZINC000002567767
O=COC[C@@H]1CO1    ZINC000039251924
COC(=O)[C@H]1CO1    ZINC000002564776
COC(=O)[C@@H]1CO1    ZINC000002564777
CC(C)(O)[C@H]1CO1    ZINC000036419572
CC1(C)O[C@@H]1CO    ZINC000005765560
CCOC[C@@H]1CO1    ZINC000002038188
CO[C@@H]1OC1(C)C    ZINC000001720828
CC(C)(O)[C@@H]1CO1    ZINC000036419571
COCC[C@@H]1CO1    ZINC000059711479
CO[C@H](C)[C@H]1CO1    ZINC000138627201
CCOC[C@H]1CO1    ZINC000001696824
COCC[C@H]1CO1    ZINC000059711481
CO[C@@H](C)[C@@H]1CO1    ZINC000138626827
CC1(C)O[C@H]1CO    ZINC000005762682
CO[C@@H](C)[C@H]1CO1    ZINC000138627078
CO[C@H]1OC1(C)C    ZINC000002539384
CO[C@H](C)[C@@H]1CO1    ZINC000138626956
O=[N+]([O-])C[C@H]1CO1    ZINC000039199623
O=[N+]([O-])C[C@@H]1CO1    ZINC000039199625
C=C(Cl)[C@@H]1CO1    ZINC000002048209
C=C(Cl)[C@H]1CO1    ZINC000001641344
CSC[C@@H]1CO1    ZINC000032212912
CSC[C@H]1CO1    ZINC000032212914
OC[C@H](O)[C@H]1CO1    ZINC000005134892
OC[C@H](O)[C@@H]1CO1    ZINC000005157222
OC[C@@H](O)[C@@H]1CO1    ZINC000005157219
OC[C@@H](O)[C@H]1CO1    ZINC000005134889
C[C@@]1(CCl)CO1    ZINC000004277495
C[C@H](Cl)[C@H]1CO1    ZINC000034380547
C[C@H](Cl)[C@@H]1CO1    ZINC000034380544
C[C@]1(CCl)CO1    ZINC000004277494
C[C@@H](Cl)[C@H]1CO1    ZINC000034380549
C[C@@H](Cl)[C@@H]1CO1    ZINC000034380545
ClCC[C@H]1CO1    ZINC000039241060
ClCC[C@@H]1CO1    ZINC000039241061
CC[C@@]1(C)O[C@H]1C#N    ZINC000196713039
CC[C@]1(C#N)O[C@H]1C    ZINC000001598467
CC[C@@]1(C)O[C@@H]1C#N    ZINC000196713056
CC[C@]1(C)O[C@@H]1C#N    ZINC000196713067
CC[C@]1(C)O[C@H]1C#N    ZINC000196713049
CC[C@@]1(C#N)O[C@H]1C    ZINC000001598468
CC[C@]1(C#N)O[C@@H]1C    ZINC000001598465
CC[C@@]1(C#N)O[C@@H]1C    ZINC000001598466
FC(F)(F)[C@@H]1CO1    ZINC000004290171
FC(F)(F)[C@H]1CO1    ZINC000002532686
C#CCOC[C@H]1CO1    ZINC000001721553
C#CCOC[C@@H]1CO1    ZINC000002144165
C(C[C@H]1CO1)[C@@H]1CO1    ZINC000001679337
C1O[C@H]1[C@H]1CCOC1    ZINC000055027053
C(C[C@@H]1CO1)[C@@H]1CO1    ZINC000001679339
C=CCOC[C@H]1CO1    ZINC000001596386
C1O[C@@H]1[C@@H]1CCOC1    ZINC000055027047
CC(=O)[C@H]1OC1(C)C    ZINC000002037793
C1O[C@H]1[C@@H]1CCOC1    ZINC000055027051
C=CCOC[C@@H]1CO1    ZINC000002041108
C1O[C@@H]1[C@H]1CCOC1    ZINC000055027049
CC(=O)[C@@H]1OC1(C)C    ZINC000002037792
C(C[C@H]1CO1)[C@H]1CO1    ZINC000001679338
CCCCC[C@H]1CO1    ZINC000001609009
CC(C)CC[C@@H]1CO1    ZINC000032182999
CC(C)CC[C@H]1CO1    ZINC000032183002
CCCCC[C@@H]1CO1    ZINC000002045801
CC(=O)NC[C@@H]1CO1    ZINC000039365492
CC1(C)O[C@H]1C(N)=O    ZINC000001689414
CC(=O)NC[C@H]1CO1    ZINC000039365493
CC1(C)O[C@@H]1C(N)=O    ZINC000002037847
CCN(C)C[C@@H]1CO1    ZINC000037078787
CCN(C)C[C@H]1CO1    ZINC000037078788
CCOC(=O)[C@H]1CO1    ZINC000001433350
CCOC(=O)[C@@H]1CO1    ZINC000001433351
CC1(C)O[C@H]1C(=O)O    ZINC000001714049
CC1(C)O[C@@H]1C(=O)O    ZINC000005067163
COC(=O)[C@@H]1O[C@@H]1C    ZINC000032210290
COC(=O)[C@H]1O[C@H]1C    ZINC000032210302
COC(=O)[C@@]1(C)CO1    ZINC000004975998
CC(=O)OC[C@H]1CO1    ZINC000005166196
CC(=O)OC[C@@H]1CO1    ZINC000005166164
COC(=O)[C@H]1O[C@@H]1C    ZINC000032210294
COC(=O)[C@]1(C)CO1    ZINC000004976000
COC(=O)[C@@H]1O[C@H]1C    ZINC000032210298
C[Si](C)(C)[C@H]1CO1    ZINC000195755167
C[Si](C)(C)[C@@H]1CO1    ZINC000195755164
CCO[C@@H](C)[C@@H]1CO1    ZINC000256051170
CC(C)(O)C[C@@H]1CO1    ZINC000034539596
CCO[C@H](C)[C@H]1CO1    ZINC000256051168
CC(C)OC[C@@H]1CO1    ZINC000002038187
CCO[C@H](C)[C@@H]1CO1    ZINC000256051169
CC(C)(CO)[C@H]1CO1    ZINC000043763210
CC(C)(O)C[C@H]1CO1    ZINC000038415638
CCCOC[C@@H]1CO1    ZINC000004897303
CCCOC[C@H]1CO1    ZINC000001730915
CCO[C@@H](C)[C@H]1CO1    ZINC000256051167
CC(C)OC[C@H]1CO1    ZINC000001673021
C[N+](C)(C)C[C@@H]1CO1    ZINC000002033074
C[N+](C)(C)C[C@H]1CO1    ZINC000001682434
OCCOC[C@@H]1CO1    ZINC000005377096
OCCOC[C@H]1CO1    ZINC000005377048
O=[N+]([O-])OC[C@H]1CO1    ZINC000001723288
O=[N+]([O-])OC[C@@H]1CO1    ZINC000004984150
CC1(C)O[C@H]1CCl    ZINC000005663960
CC1(C)O[C@@H]1CCl    ZINC000001573437
CC[C@]1(CCl)CO1    ZINC000071791038
CC[C@@]1(CCl)CO1    ZINC000071791039
c1ccc([C@@H]2CO2)cc1    ZINC000000901251
c1ccc([C@H]2CO2)cc1    ZINC000000901249
c1ccc([C@@H]2CO2)nc1    ZINC000019730640
c1ccc([C@H]2CO2)nc1    ZINC000019730641
N#CC1(C[C@@H]2CO2)CC1    ZINC000536948637
N#CC1(C[C@H]2CO2)CC1    ZINC000536948631
c1cnn(C[C@@H]2CO2)c1    ZINC000022215416
c1cnn(C[C@H]2CO2)c1    ZINC000022215419
CC(C)[C@]1(C)O[C@@H]1C#N    ZINC000039132043
CC(C)[C@H]1O[C@]1(C)C#N    ZINC000001598484
CCC1(CC)O[C@H]1C#N    ZINC000306706814
CCC[C@@]1(C)O[C@@H]1C#N    ZINC000143850046
CC(C)[C@@]1(C)O[C@H]1C#N    ZINC000039132038
CC(C)[C@@H]1O[C@]1(C)C#N    ZINC000001598483
CCC[C@]1(C)O[C@@H]1C#N    ZINC000143850241
CCC1(CC)O[C@@H]1C#N    ZINC000306706815
CC(C)(C#N)C[C@@H]1CO1    ZINC000521399202
CC(C)[C@@]1(C)O[C@@H]1C#N    ZINC000039132041
CCC[C@]1(C)O[C@H]1C#N    ZINC000143849850
CC(C)(C#N)C[C@H]1CO1    ZINC000521399201
CCC[C@@]1(C)O[C@H]1C#N    ZINC000143849649
CC(C)[C@]1(C)O[C@H]1C#N    ZINC000039132040
CC(C)[C@H]1O[C@@]1(C)C#N    ZINC000001598482
CC(C)[C@@H]1O[C@@]1(C)C#N    ZINC000001598481
c1csc([C@@H]2CO2)c1    ZINC000019257652
c1cc([C@@H]2CO2)cs1    ZINC000034497025
c1cc([C@H]2CO2)cs1    ZINC000034497026
c1csc([C@H]2CO2)c1    ZINC000019257654
C[C@H]1O[C@H]1C(F)(F)F    ZINC000008101013
C[C@@H]1O[C@@H]1C(F)(F)F    ZINC000008101015
C[C@@]1(C(F)(F)F)CO1    ZINC000034108634
C[C@]1(C(F)(F)F)CO1    ZINC000034108632
C[C@H]1O[C@@H]1C(F)(F)F    ZINC000002560333
FC(F)(F)C[C@@H]1CO1    ZINC000002530944
C[C@@H]1O[C@H]1C(F)(F)F    ZINC000008101014
FC(F)(F)C[C@H]1CO1    ZINC000008100986
Cn1nnc([C@H]2CO2)n1    ZINC000016382718
Cn1nnc([C@@H]2CO2)n1    ZINC000016382714
CC#CCOC[C@H]1CO1    ZINC000001564503
C#C[C@H](C)OC[C@@H]1CO1    ZINC000001564500
C#C[C@@H](C)OC[C@@H]1CO1    ZINC000001564501
C#C[C@H](C)OC[C@H]1CO1    ZINC000001564498
C#C[C@@H](C)OC[C@H]1CO1    ZINC000001564499
CC#CCOC[C@@H]1CO1    ZINC000005120937
C1O[C@@H]1C1CCCCC1    ZINC000031334756
C=CCCCC[C@H]1CO1    ZINC000002016588
C=CCCCC[C@@H]1CO1    ZINC000002016589
C1O[C@H]1C1CCCCC1    ZINC000031334760
COC[C@]1(C)O[C@@H]1C#N    ZINC000307050824
COC[C@@]1(C)O[C@@H]1C#N    ZINC000307050820
COC[C@@]1(C)O[C@H]1C#N    ZINC000307050815
COC[C@]1(C)O[C@H]1C#N    ZINC000307050830
CN1CCC[C@@H]1[C@@H]1CO1    ZINC000217531912
CN(C[C@@H]1CO1)C1CC1    ZINC000037081089
CN1CCC[C@H]1[C@H]1CO1    ZINC000252513865
C([C@@H]1CO1)N1CCCC1    ZINC000005066130
CN1CCC[C@H]1[C@@H]1CO1    ZINC000217531985
CN1CC[C@@H]([C@H]2CO2)C1    ZINC000252516411
CN(C[C@H]1CO1)C1CC1    ZINC000037081090
CN1CCC[C@@H]1[C@H]1CO1    ZINC000252513866
C([C@H]1CO1)N1CCCC1    ZINC000005066133
CN1CC[C@@H]([C@@H]2CO2)C1    ZINC000217533006
CN1CC[C@H]([C@@H]2CO2)C1    ZINC000217532938
CN1CC[C@H]([C@H]2CO2)C1    ZINC000252516410
C=CC(=O)OC[C@@H]1CO1    ZINC000002041109
C=CC(=O)OC[C@H]1CO1    ZINC000001608905
C1O[C@@H]1C1CCOCC1    ZINC000055026834
C(OC[C@H]1CO1)C1CC1    ZINC000019870778
C([C@@H]1CO1)[C@H]1CCCO1    ZINC000115688387
C([C@H]1CO1)[C@@H]1CCCO1    ZINC000115688385
C([C@@H]1CO1)[C@@H]1CCCO1    ZINC000115688383
C([C@H]1CO1)[C@H]1CCCO1    ZINC000115688388
C1O[C@H]1C1CCOCC1    ZINC000055026838
C/C=C\[C@H](O)[C@@H]1O[C@H]1C    ZINC000378997111
C/C=C/[C@H](O)[C@@H]1O[C@H]1C    ZINC000071786717
OC1(C[C@H]2CO2)CCC1    ZINC000200388773
C(OC[C@@H]1CO1)C1CC1    ZINC000019870777
OC1(C[C@@H]2CO2)CCC1    ZINC000200388739
CCCCCC[C@H]1CO1    ZINC000001866967
CC(C)(C)C[C@]1(C)CO1    ZINC000004411159
CCCCCC[C@@H]1CO1    ZINC000001866968
CC(C)(C)C[C@@]1(C)CO1    ZINC000001683650
CCCC1(CCC)CO1    ZINC000022012130
CCC(=O)NC[C@H]1CO1    ZINC000095097014
CC(C)=NOC[C@@H]1CO1    ZINC000039253408
CCC(=O)NC[C@@H]1CO1    ZINC000095097013
CC(C)=NOC[C@H]1CO1    ZINC000039253409
CC(C)(C)NC[C@@H]1CO1    ZINC000035635765
CC(C)(C)NC[C@H]1CO1    ZINC000035635752
CC(C)N(C)C[C@@H]1CO1    ZINC000005066656
CCN(CC)C[C@@H]1CO1    ZINC000002044102
CCN(CC)C[C@H]1CO1    ZINC000004206515
CC(C)N(C)C[C@H]1CO1    ZINC000005066667
F[C@H]1O[C@H]1C(F)(F)F    ZINC000217855936
F[C@@H]1O[C@@H]1C(F)(F)F    ZINC000217855704
F[C@H]1O[C@@H]1C(F)(F)F    ZINC000217855846
F[C@@H]1O[C@H]1C(F)(F)F    ZINC000217855775
CCOC(=O)[C@]1(C)CO1    ZINC000059203022
CCOC(=O)[C@@H]1O[C@H]1C    ZINC000002016530
C(OC[C@H]1CO1)[C@@H]1CO1    ZINC000001685301
CCOC(=O)C[C@H]1CO1    ZINC000002581374
COC(=O)[C@H]1OC1(C)C    ZINC000033944484
C(OC[C@@H]1CO1)[C@@H]1CO1    ZINC000001685303
COC(=O)[C@@H]1OC1(C)C    ZINC000033944483
CCOC(=O)[C@@H]1O[C@@H]1C    ZINC000002016528
C(OC[C@H]1CO1)[C@H]1CO1    ZINC000001685302
CCOC(=O)[C@H]1O[C@@H]1C    ZINC000002016529
CCOC(=O)[C@H]1O[C@H]1C    ZINC000002016531
CCOC(=O)C[C@@H]1CO1    ZINC000002567785
CCOC(=O)[C@@]1(C)CO1    ZINC000059203024
CC(C)O[C@@H](C)[C@@H]1CO1    ZINC000256049762
CC(C)(C)OC[C@H]1CO1    ZINC000002036854
CC(C)(C)OC[C@@H]1CO1    ZINC000002036855
CC(C)COC[C@@H]1CO1    ZINC000004897304
CC(C)O[C@H](C)[C@@H]1CO1    ZINC000256049765
CC(C)OCC[C@H]1CO1    ZINC000096300563
CC(C)O[C@H](C)[C@H]1CO1    ZINC000256049764
CCCCOC[C@H]1CO1    ZINC000002038304
CC(C)O[C@@H](C)[C@H]1CO1    ZINC000256049763
CC(C)OCC[C@@H]1CO1    ZINC000096300562
CC(C)COC[C@H]1CO1    ZINC000001730917
CCCCOC[C@@H]1CO1    ZINC000001730916
O=C(O)[C@@H]1O[C@@H]1C(=O)O    ZINC000001675960
O=C(O)[C@H]1O[C@@H]1C(=O)O    ZINC000001675961
O=C(O)[C@@H]1O[C@H]1C(=O)O    ZINC000000901749
COC(=O)[C@H]1O[C@@H]1CO    ZINC000026892638
CC(C)SC[C@H]1CO1    ZINC000001681457
CC(C)SC[C@@H]1CO1    ZINC000002044764
COCCOC[C@@H]1CO1    ZINC000004777849
COCCOC[C@H]1CO1    ZINC000001667497
Cc1ccc([C@@H]2CO2)cc1    ZINC000006071081
C[C@]1(c2ccccc2)CO1    ZINC000002038915
C[C@H]1O[C@@H]1c1ccccc1    ZINC000002539357
c1ccc(C[C@H]2CO2)cc1    ZINC000001673126
Cc1cccc([C@@H]2CO2)c1    ZINC000006071620
c1ccc(C[C@@H]2CO2)cc1    ZINC000002545314
Cc1ccc([C@H]2CO2)cc1    ZINC000006071112
C[C@@H]1O[C@H]1c1ccccc1    ZINC000002597080
C[C@@]1(c2ccccc2)CO1    ZINC000001669411
Cc1cccc([C@H]2CO2)c1    ZINC000006071623
C[C@@H](F)COC[C@H]1CO1    ZINC001083806997
FCCCOC[C@@H]1CO1    ZINC000072265717
C[C@H](F)COC[C@@H]1CO1    ZINC001083806995
C[C@H](F)COC[C@H]1CO1    ZINC001083806998
C[C@@H](F)COC[C@@H]1CO1    ZINC001083806996
FCCCOC[C@H]1CO1    ZINC000072265716
BrC[C@H]1CO1    ZINC000001596385
BrC[C@@H]1CO1    ZINC000004353049
ClCCOC[C@@H]1CO1    ZINC000004353050
CO[C@H]1O[C@]1(C)CCl    ZINC000001669385
CO[C@@H]1O[C@]1(C)CCl    ZINC000001669387
CO[C@H]1O[C@@]1(C)CCl    ZINC000001669386
ClCCOC[C@H]1CO1    ZINC000001596388
CO[C@@H]1O[C@@]1(C)CCl    ZINC000001669388
Oc1ccc([C@H]2CO2)cc1    ZINC000006093289
Oc1ccccc1[C@@H]1CO1    ZINC000077300814
Oc1ccccc1[C@H]1CO1    ZINC000077300815
Oc1ccc([C@@H]2CO2)cc1    ZINC000006093218
C1=C[C@@H]2C[C@H]1C[C@H]2[C@@H]1CO1    ZINC000001690668
C1=C[C@@H]2C[C@@H]1C[C@@H]2[C@@H]1CO1    ZINC000100210532
C1=C[C@@H]2C[C@H]1C[C@@H]2[C@@H]1CO1    ZINC000004743326
C1=C[C@@H]2C[C@@H]1C[C@H]2[C@@H]1CO1    ZINC000100210540
[O-][n+]1ccccc1[C@@H]1CO1    ZINC000001573679
[O-][n+]1ccccc1[C@H]1CO1    ZINC000005664219
N#CC1(C[C@H]2CO2)CCC1    ZINC000536956606
c1ccn(CC[C@@H]2CO2)c1    ZINC000113604499
c1ccn(CC[C@H]2CO2)c1    ZINC000113604502
N#CC1(C[C@@H]2CO2)CCC1    ZINC000536956604
C[C@@H]1O[C@H]1P(=O)(O)O    ZINC000001722375
C[C@@H]1O[C@@H]1P(=O)(O)O    ZINC000001530427
C[C@H]1O[C@@H]1P(=O)(O)O    ZINC000001722374
C[C@H]1O[C@H]1P(=O)(O)O    ZINC000001722376
FC(F)=C(F)C[C@@H]1CO1    ZINC000002379396
FC(F)=C(F)C[C@H]1CO1    ZINC000016159768
Fc1cccc([C@H]2CO2)c1    ZINC000018899435
Fc1ccccc1[C@H]1CO1    ZINC000019730647
Fc1cccc([C@@H]2CO2)c1    ZINC000018899433
Fc1ccc([C@H]2CO2)cc1    ZINC000002510825
Fc1ccc([C@@H]2CO2)cc1    ZINC000002584571
Fc1ccccc1[C@@H]1CO1    ZINC000019730646
FC(F)COC[C@@H]1CO1    ZINC000072265715
FC(F)COC[C@H]1CO1    ZINC000072265714
Cc1cc([C@@H]2CO2)n(C)n1    ZINC000023880150
Cc1cc([C@H]2CO2)n(C)n1    ZINC000023880153
C1O[C@@H]1[C@H]1C[C@H]2CC[C@H]1C2    ZINC000104072147
C1O[C@@H]1[C@H]1C[C@@H]2CC[C@@H]1C2    ZINC000104072143
C1O[C@@H]1[C@H]1C[C@H]2CC[C@@H]1C2    ZINC000004974334
C1O[C@@H]1[C@H]1C[C@@H]2CC[C@H]1C2    ZINC000004974333
F[B-](F)(F)CC[C@H]1CO1    ZINC000195918450
F[B-](F)(F)CC[C@@H]1CO1    ZINC000195918445
Cc1cn(C[C@H]2CO2)nn1    ZINC000201856350
Cc1cn(C[C@@H]2CO2)nn1    ZINC000201856327
CC[C@H](C)[C@]1(C)O[C@@H]1C#N    ZINC000306150538
CC[C@]1(C(C)C)O[C@@H]1C#N    ZINC000306305553
CC[C@H](C)[C@@]1(C)O[C@@H]1C#N    ZINC000306150540
CC(C)C[C@@]1(C)O[C@H]1C#N    ZINC000225230624
CC[C@H](C)[C@]1(C)O[C@H]1C#N    ZINC000306150536
CC(C)C[C@]1(C)O[C@@H]1C#N    ZINC000225230735
CC[C@H](C)[C@@]1(C)O[C@H]1C#N    ZINC000306150534
CC(C)(C)[C@]1(C)O[C@@H]1C#N    ZINC000307376128
CC(C)(C)[C@]1(C)O[C@H]1C#N    ZINC000307376130
CC(C)C[C@@]1(C)O[C@@H]1C#N    ZINC000225230699
CC(C)(C)[C@@]1(C)O[C@H]1C#N    ZINC000307376134
CC[C@]1(C(C)C)O[C@H]1C#N    ZINC000306305555
CC[C@@]1(C(C)C)O[C@@H]1C#N    ZINC000306305557
CC(C)C[C@]1(C)O[C@H]1C#N    ZINC000225230663
CC[C@@]1(C(C)C)O[C@H]1C#N    ZINC000306305560
CC(C)(C)[C@@]1(C)O[C@@H]1C#N    ZINC000307376132
ClCC1(CCl)CO1    ZINC000104719674
ClC[C@H](Cl)[C@H]1CO1    ZINC000001598463
ClC[C@@H](Cl)[C@H]1CO1    ZINC000001598461
ClC[C@H]1O[C@@H]1CCl    ZINC000001648239
ClC[C@H](Cl)[C@@H]1CO1    ZINC000001598462
ClC[C@@H]1O[C@@H]1CCl    ZINC000015879890
ClC[C@@H](Cl)[C@@H]1CO1    ZINC000001598460
ClC[C@@H]1O[C@H]1CCl    ZINC000001648240
C[C@@H]1O[C@@H]1[PH](O)(O)O    ZINC000040434027
O=C1OCC/C1=C/[C@@H]1CO1    ZINC000104165922
O=C1OCC/C1=C\[C@@H]1CO1    ZINC000016037740
O=C1OCC/C1=C/[C@H]1CO1    ZINC000104165927
O=C1OCC/C1=C\[C@H]1CO1    ZINC000016037739
C1O[C@@H]1[C@]12CCCC[C@@H]1O2    ZINC000111341762
C1O[C@@H]1[C@H]1CC[C@@H]2O[C@@H]2C1    ZINC000008580537
CC#CCC[C@@H](O)[C@@H]1CO1    ZINC000043199153
C#CC(C)(C)OC[C@@H]1CO1    ZINC000005179323
CC#CCC[C@@H](O)[C@H]1CO1    ZINC000043199155
C1O[C@@H]1[C@@H]1CC[C@H]2O[C@H]2C1    ZINC000004411157
C1O[C@@H]1[C@@H]1CC[C@@H]2O[C@H]2C1    ZINC000000507960
C1O[C@@H]1[C@]12CCCC[C@H]1O2    ZINC000005134046
C1O[C@@H]1[C@H]1CC[C@@H]1[C@@H]1CO1    ZINC000006293215
C1O[C@@H]1[C@@H]1CC[C@H]2O[C@@H]2C1    ZINC000100007310
C#CC(C)(C)OC[C@H]1CO1    ZINC000001702064
C1O[C@@H]1[C@@H]1CC[C@H]1[C@@H]1CO1    ZINC000005426258
C1O[C@H]1[C@]12CCCC[C@@H]1O2    ZINC000113191445
C1O[C@H]1[C@]12CCCC[C@H]1O2    ZINC000031361084
C1O[C@H]1[C@@H]1CC[C@@H]2O[C@@H]2C1    ZINC000003982467
C1O[C@@H]1[C@@H]1CC[C@@H]1[C@@H]1CO1    ZINC000006293212
C1O[C@H]1[C@H]1CC[C@@H]2O[C@@H]2C1    ZINC000001683649
CC#CCC[C@H](O)[C@H]1CO1    ZINC000043199154
C1O[C@@H]1[C@@H]1CC[C@@H]2O[C@@H]2C1    ZINC000004411158
CC#CCC[C@H](O)[C@@H]1CO1    ZINC000043199152
CN(CCC#N)C[C@@H]1CO1    ZINC000019833408
CN(CCC#N)C[C@H]1CO1    ZINC000019833409
N#CCC(=O)OC[C@H]1CO1    ZINC000139731888
N#CCC(=O)OC[C@@H]1CO1    ZINC000139731765
O=C1CCCN1C[C@H]1CO1    ZINC000000077078
O=C1CCCN1C[C@@H]1CO1    ZINC000000077082
O=C(NC[C@@H]1CO1)C1CC1    ZINC000095096868
O=C(NC[C@H]1CO1)C1CC1    ZINC000095096869
C([C@H]1CO1)C1CCNCC1    ZINC000002540692
C([C@H]1CO1)N1CCCCC1    ZINC000005066127
CCN1CCC[C@@H]1[C@@H]1CO1    ZINC000217532107
CCN1CC[C@@H]([C@@H]2CO2)C1    ZINC000217533201
C([C@@H]1CO1)C1CCNCC1    ZINC000018855692
CCN1CC[C@H]([C@H]2CO2)C1    ZINC000242687874
CCN1CCC[C@@H]1[C@H]1CO1    ZINC000252516389
CCN1CCC[C@H]1[C@H]1CO1    ZINC000252516390
CCN1CC[C@H]([C@@H]2CO2)C1    ZINC000217533120
CCN1CC[C@@H]([C@H]2CO2)C1    ZINC000242687872
CCN1CCC[C@H]1[C@@H]1CO1    ZINC000217532192
C([C@@H]1CO1)N1CCCCC1    ZINC000005066125
C=C(C)C(=O)OC[C@H]1CO1    ZINC000000485817
C/C=C/C(=O)OC[C@@H]1CO1    ZINC000001632705
C/C=C/C(=O)OC[C@H]1CO1    ZINC000001632703
COC(=O)/C=C/[C@H]1O[C@@H]1C    ZINC000004025792
C/C=C\C(=O)OC[C@@H]1CO1    ZINC000004974327
COC(=O)/C=C/[C@H]1O[C@H]1C    ZINC000004025793
C/C=C\C(=O)OC[C@H]1CO1    ZINC000004974328
COC(=O)/C=C/[C@@H]1O[C@H]1C    ZINC000004025791
COC(=O)/C=C/[C@@H]1O[C@@H]1C    ZINC000004025790
C=C(C)C(=O)OC[C@@H]1CO1    ZINC000000000345
C[C@H](OCC1CC1)[C@@H]1CO1    ZINC000256052444
C(CC[C@H]1CO1)C[C@@H]1CO1    ZINC000001559935
C[C@H](OC1CCC1)[C@H]1CO1    ZINC000020974667
C([C@@H]1CO1)[C@@H]1CCCCO1    ZINC000018855744
CCCC(=O)CC[C@@H]1CO1    ZINC000216790257
C[C@@H](OCC1CC1)[C@@H]1CO1    ZINC000256052443
C=C(C)COC[C@@]1(C)CO1    ZINC000005426843
C(OC1CCCC1)[C@@H]1CO1    ZINC000021948468
OC1(C[C@H]2CO2)CCCC1    ZINC000144260254
C([C@H]1CO1)[C@H]1CCCCO1    ZINC000018855750
C(OC1CCCC1)[C@H]1CO1    ZINC000021948470
C[C@H](OCC1CC1)[C@H]1CO1    ZINC000256052442
C[C@@H](OCC1CC1)[C@H]1CO1    ZINC000256052441
C[C@@H](OC1CCC1)[C@H]1CO1    ZINC000020974663
C[C@H](OC1CCC1)[C@@H]1CO1    ZINC000020974658
C([C@@H]1CO1)[C@H]1CCCCO1    ZINC000018855746
OC1(C[C@@H]2CO2)CCCC1    ZINC000144260036
C(CC[C@@H]1CO1)C[C@@H]1CO1    ZINC000001559937
C([C@H]1CO1)[C@@H]1CCCCO1    ZINC000018855748
C=C(C)COC[C@]1(C)CO1    ZINC000004430131
C[C@@H](OC1CCC1)[C@@H]1CO1    ZINC000020974653
C(CC[C@H]1CO1)C[C@H]1CO1    ZINC000001559936
CCCC(=O)NC[C@H]1CO1    ZINC000095097032
C([C@@H]1CO1)N1CCOCC1    ZINC000019735111
CC(C)C(=O)NC[C@H]1CO1    ZINC000095097016
CC(C)C(=O)NC[C@@H]1CO1    ZINC000095097015
C([C@H]1CO1)N1CCOCC1    ZINC000019735112
CCCC(=O)NC[C@@H]1CO1    ZINC000095097031
CCCCN(C)C[C@H]1CO1    ZINC000019278841
CCCCN(C)C[C@@H]1CO1    ZINC000019278839
N#CC1(C#N)OC1(C#N)C#N    ZINC000002560511
O/C(=C(/O)[C@@H]1CO1)[C@H]1CO1    ZINC001560404631
O/C(=C(\O)[C@@H]1CO1)[C@H]1CO1    ZINC001560404630
O[C@]1(C[C@H]2CO2)CCOC1    ZINC000575537011
CCOC(=O)CC[C@@H]1CO1    ZINC000002540687
C(O[C@H]1CCOC1)[C@H]1CO1    ZINC000082453570
CC[C@@]1(C)O[C@@H]1C(=O)OC    ZINC000039340082
CCOC(=O)[C@H]1OC1(C)C    ZINC000001686345
O[C@@]1(C[C@H]2CO2)CCOC1    ZINC000575537012
CC(C)(C)OC(=O)[C@@H]1CO1    ZINC000034265183
C(O[C@@H]1CCOC1)[C@@H]1CO1    ZINC000082453564
CC[C@]1(C)O[C@H]1C(=O)OC    ZINC000039340081
CC(=O)OCCC[C@@H]1CO1    ZINC000004578659
COC(=O)[C@]1(C)OC1(C)C    ZINC000039087510
C=COCCOC[C@@H]1CO1    ZINC000003632334
CCOC(=O)[C@@H]1OC1(C)C    ZINC000004726176
C=COCCOC[C@H]1CO1    ZINC000003632332
O[C@@]1(C[C@@H]2CO2)CCOC1    ZINC000575537013
O[C@]1(C[C@@H]2CO2)CCOC1    ZINC000575537014
CC[C@]1(C)O[C@@H]1C(=O)OC    ZINC000039340083
C(O[C@H]1CCOC1)[C@@H]1CO1    ZINC000082453566
COC(=O)[C@@]1(C)OC1(C)C    ZINC000039087509
C(O[C@@H]1CCOC1)[C@H]1CO1    ZINC000082453568
CC[C@@]1(C)O[C@H]1C(=O)OC    ZINC000039340080
CCCC(=O)OC[C@H]1CO1    ZINC000001730609
CCCC(=O)OC[C@@H]1CO1    ZINC000002036146
CC(=O)OCCC[C@H]1CO1    ZINC000001598485
CC(C)(C)OC(=O)[C@H]1CO1    ZINC000034265184
CCOC(=O)CC[C@H]1CO1    ZINC000002540686
CC(C)CO[C@H](C)[C@H]1CO1    ZINC000256055246
CC(C)CCOC[C@H]1CO1    ZINC000001556620
CCCCO[C@H](C)[C@H]1CO1    ZINC000148802645
CC(C)(C)[C@@H]1O[C@]1(C)CO    ZINC000001684495
CCCCO[C@@H](C)[C@@H]1CO1    ZINC000147899581
CC(C)(C)COC[C@@H]1CO1    ZINC000034613433
CC(C)CO[C@@H](C)[C@H]1CO1    ZINC000256055247
CC(C)(C)[C@]1(O)OC1(C)C    ZINC000002045228
CC[C@@H](C)COC[C@H]1CO1    ZINC000001556616
CC[C@H](C)COC[C@H]1CO1    ZINC000001556617
CC(C)(C)[C@H]1O[C@@]1(C)CO    ZINC000001684494
CC(C)CCOC[C@@H]1CO1    ZINC000002035183
CC[C@@H](C)COC[C@@H]1CO1    ZINC000001556618
CC(C)(C)[C@@]1(O)OC1(C)C    ZINC000001696945
CCCCO[C@@H](C)[C@H]1CO1    ZINC000148802424
CC(C)(C)[C@@H]1O[C@@]1(C)CO    ZINC000001684496
CC(C)CO[C@H](C)[C@@H]1CO1    ZINC000256055248
CCCCO[C@H](C)[C@@H]1CO1    ZINC000147899791
CC(C)CO[C@@H](C)[C@@H]1CO1    ZINC000256055249
CC[C@H](C)COC[C@@H]1CO1    ZINC000001556619
CCCCCOC[C@H]1CO1    ZINC000001730918
CCCCCOC[C@@H]1CO1    ZINC000004897305
CC(C)(C)COC[C@H]1CO1    ZINC000034613436
CC(C)(C)[C@H]1O[C@]1(C)CO    ZINC000001684493
N#Cc1cccc([C@@H]2CO2)c1    ZINC000039192751
N#Cc1ccc([C@@H]2CO2)cc1    ZINC000002004914
N#Cc1ccc([C@H]2CO2)cc1    ZINC000002004912
N#Cc1cccc([C@H]2CO2)c1    ZINC000039192753
COCC(=O)NC[C@@H]1CO1    ZINC000095096866
COCC(=O)NC[C@H]1CO1    ZINC000095096867
COCCN(C)C[C@@H]1CO1    ZINC000042459134
COCCN(C)C[C@H]1CO1    ZINC000042459136
N#C[C@H]1O[C@H]1c1ccccn1    ZINC000013213070
N#C[C@@H]1O[C@H]1c1cccnc1    ZINC000013213074
N#C[C@@H]1O[C@@H]1c1cccnc1    ZINC000013213072
N#C[C@H]1O[C@H]1c1cccnc1    ZINC000013213078
N#C[C@H]1O[C@@H]1c1cccnc1    ZINC000013213076
N#C[C@@H]1O[C@H]1c1ccccn1    ZINC000013213066
N#C[C@@H]1O[C@@H]1c1ccccn1    ZINC000013213064
N#C[C@H]1O[C@@H]1c1ccccn1    ZINC000013213068
O[C@@H]([C@H](O)[C@@H]1CO1)[C@@H]1CO1    ZINC000001481779
O[C@H]([C@H](O)[C@@H]1CO1)[C@@H]1CO1    ZINC000016951178
O[C@H]([C@H](O)[C@@H]1CO1)[C@H]1CO1    ZINC000004963497
O[C@@H]([C@H](O)[C@@H]1CO1)[C@H]1CO1    ZINC000004963500
COC[C@H](C)OC[C@@H]1CO1    ZINC000069736090
CCOC(OCC)[C@@H]1CO1    ZINC000001420645
CCO[C@H](C)OC[C@H]1CO1    ZINC000039393981
CCOC(OCC)[C@H]1CO1    ZINC000001420644
CCO[C@@H](C)OC[C@@H]1CO1    ZINC000039393977
COC[C@H](C)OC[C@H]1CO1    ZINC000069736092
CCO[C@H](C)OC[C@@H]1CO1    ZINC000039393979
CCO[C@@H](C)OC[C@H]1CO1    ZINC000039393980
COC(CC[C@@H]1CO1)OC    ZINC000002022776
COC[C@@H](C)OC[C@H]1CO1    ZINC000069736093
COC[C@@H](C)OC[C@@H]1CO1    ZINC000069736091
COC(CC[C@H]1CO1)OC    ZINC000005493298
C=C[C@]1(S(C)(=O)=O)CO1    ZINC000217757563
C=C[C@@]1(S(C)(=O)=O)CO1    ZINC000217757469
C=C([C@H]1CO1)S(C)(=O)=O    ZINC000217757966
C=C([C@@H]1CO1)S(C)(=O)=O    ZINC000217757870
C=C(Cl)COC[C@@H]1CO1    ZINC000002045367
C=C(Cl)COC[C@H]1CO1    ZINC000001677142
C[C@H](c1ccccc1)[C@H]1CO1    ZINC000017788264
CC1(C)O[C@@H]1c1ccccc1    ZINC000038171335
Cc1ccccc1[C@@]1(C)CO1    ZINC000055032418
C[C@H](c1ccccc1)[C@@H]1CO1    ZINC000017788258
Cc1ccc([C@@H]2CO2)cc1C    ZINC000006071214
C[C@@H](c1ccccc1)[C@@H]1CO1    ZINC000017788262
CC1(C)O[C@H]1c1ccccc1    ZINC000038171334
CCc1ccc([C@H]2CO2)cc1    ZINC000019405734
Cc1ccc([C@]2(C)CO2)cc1    ZINC000019729121
Cc1ccccc1[C@]1(C)CO1    ZINC000055032416
Cc1ccc([C@H]2CO2)cc1C    ZINC000006071216
c1ccc(CC[C@@H]2CO2)cc1    ZINC000006096226
CCc1ccc([C@@H]2CO2)cc1    ZINC000019405730
Cc1ccc([C@@]2(C)CO2)cc1    ZINC000019729120
c1ccc(CC[C@H]2CO2)cc1    ZINC000006096232
C[C@@H](c1ccccc1)[C@H]1CO1    ZINC000017788266
CCc1ccc([C@@H]2CO2)nc1    ZINC000039050351
CCc1ccc([C@H]2CO2)nc1    ZINC000039050353
C[C@]1(CBr)CO1    ZINC000140141836
BrCC[C@@H]1CO1    ZINC000002022777
C[C@@]1(CBr)CO1    ZINC000038282106
BrCC[C@H]1CO1    ZINC000004521282
CC1(C)O[C@H]1S(C)(=O)=O    ZINC000096532732
CC1(C)O[C@@H]1S(C)(=O)=O    ZINC000096532735
ClCCCOC[C@@H]1CO1    ZINC000104687994
ClCCCOC[C@H]1CO1    ZINC000104687990
N#Cc1cn(C[C@H]2CO2)nn1    ZINC001254070983
N#Cc1cn(C[C@@H]2CO2)nn1    ZINC001254070986
COc1cccc([C@@H]2CO2)c1    ZINC000004726307
OC[C@H]1O[C@@H]1c1ccccc1    ZINC000002597084
OC[C@H]1O[C@H]1c1ccccc1    ZINC000004529392
OC[C@@H]1O[C@@H]1c1ccccc1    ZINC000004529391
COc1ccc([C@H]2CO2)cc1    ZINC000001698437
OC[C@@H]1O[C@H]1c1ccccc1    ZINC000002539402
c1ccc(OC[C@@H]2CO2)cc1    ZINC000001462352
COc1cccc([C@H]2CO2)c1    ZINC000001686415
COc1ccc([C@@H]2CO2)cc1    ZINC000002041814
c1ccc(OC[C@H]2CO2)cc1    ZINC000001462351
COc1ccccc1[C@H]1CO1    ZINC000017939501
COc1ccccc1[C@@H]1CO1    ZINC000017939499
CS(=O)(=O)OC[C@@H]1CO1    ZINC000006019503
CS(=O)(=O)OC[C@H]1CO1    ZINC000006019504
C[C@@H]1O[C@@H]1c1ccc(F)cc1    ZINC000022221135
C[C@@]1(c2ccc(F)cc2)CO1    ZINC000019729134
Fc1ccc(C[C@H]2CO2)cc1    ZINC000039222402
C[C@H]1O[C@@H]1c1ccc(F)cc1    ZINC000022221137
C[C@H]1O[C@H]1c1ccc(F)cc1    ZINC000022221140
Fc1cccc(C[C@H]2CO2)c1    ZINC000148345079
Fc1ccc(C[C@@H]2CO2)cc1    ZINC000039222400
Fc1cccc(C[C@@H]2CO2)c1    ZINC000148344945
C[C@]1(c2ccc(F)cc2)CO1    ZINC000019729135
C[C@@H]1O[C@H]1c1ccc(F)cc1    ZINC000022221138
CC(F)(F)COC[C@@H]1CO1    ZINC000096111275
CC(F)(F)COC[C@H]1CO1    ZINC000096111276
Cc1cn(CC[C@H]2CO2)nn1    ZINC001254074675
Cc1cn(CC[C@@H]2CO2)nn1    ZINC001254074672
CCc1cn(C[C@@H]2CO2)nn1    ZINC001254071435
CCc1cn(C[C@H]2CO2)nn1    ZINC001254071436
CCCC1(CCC)O[C@H]1C#N    ZINC000215402845
CCCC1(CCC)O[C@@H]1C#N    ZINC000137269901
C=CCN(CC=C)C[C@@H]1CO1    ZINC000045919706
C=CCN(CC=C)C[C@H]1CO1    ZINC000045919708
O=S(=O)(F)CC[C@@H]1CO1    ZINC000144782478
O=S(=O)(F)CC[C@H]1CO1    ZINC000144782298
Clc1ccc([C@@H]2CO2)cc1    ZINC000002571277
Clc1cccc([C@@H]2CO2)c1    ZINC000002559003
Clc1ccccc1[C@H]1CO1    ZINC000019730649
Clc1ccc([C@H]2CO2)cc1    ZINC000003644824
Clc1ccccc1[C@@H]1CO1    ZINC000019730648
Clc1cccc([C@H]2CO2)c1    ZINC000002568178
c1coc(COC[C@@H]2CO2)c1    ZINC000000586612
c1coc(COC[C@H]2CO2)c1    ZINC000000586611
C=CCCCCCC[C@@H]1CO1    ZINC000002539836
C=CCCCCCC[C@H]1CO1    ZINC000002569686
O=C1CCC(=O)N1C[C@@H]1CO1    ZINC000003164113
O=C1CCC(=O)N1C[C@H]1CO1    ZINC000003164111
OCc1cn(C[C@@H]2CO2)nn1    ZINC001246056211
OCc1cn(C[C@H]2CO2)nn1    ZINC001246056201
O=C(NC[C@@H]1CO1)C1CCC1    ZINC000095096978
C(ON=C1CCCC1)[C@H]1CO1    ZINC000022115806
C(ON=C1CCCC1)[C@@H]1CO1    ZINC000022115802
O=C(NC[C@H]1CO1)C1CCC1    ZINC000095096979
C[C@H]1CCCCN1C[C@H]1CO1    ZINC000238808734
C[C@@H]1CCCCN1C[C@H]1CO1    ZINC000166305213
CC(C)N1CCC[C@@H]1[C@@H]1CO1    ZINC000217532329
C([C@H]1CO1)N1CCCCCC1    ZINC000022176744
CC(C)N1CCC[C@@H]1[C@H]1CO1    ZINC000242495893
CC(C)N1CCC[C@H]1[C@@H]1CO1    ZINC000217532408
CC(C)N1CC[C@H]([C@@H]2CO2)C1    ZINC000217533317
CC(C)N1CC[C@@H]([C@@H]2CO2)C1    ZINC000217533401
C([C@@H]1CO1)N1CCCCCC1    ZINC000022176742
CC1CCN(C[C@H]2CO2)CC1    ZINC000005066497
CC1CCN(C[C@@H]2CO2)CC1    ZINC000005066493
C[C@H]1CCCCN1C[C@@H]1CO1    ZINC000022172859
CC(C)N1CC[C@@H]([C@H]2CO2)C1    ZINC000242701511
CC(C)N1CC[C@H]([C@H]2CO2)C1    ZINC000242701510
C[C@@H]1CCCCN1C[C@@H]1CO1    ZINC000022172856
CC(C)N1CCC[C@H]1[C@H]1CO1    ZINC000242495892
Fc1cccc(F)c1[C@@H]1CO1    ZINC000018344987
Fc1ccc([C@@H]2CO2)c(F)c1    ZINC000019256620
Fc1cccc(F)c1[C@H]1CO1    ZINC000018344989
Fc1cc(F)cc([C@@H]2CO2)c1    ZINC000039088688
Fc1ccc([C@@H]2CO2)cc1F    ZINC000022165566
Fc1ccc(F)c([C@@H]2CO2)c1    ZINC000022215708
Fc1cc(F)cc([C@H]2CO2)c1    ZINC000039088689
Fc1ccc([C@H]2CO2)c(F)c1    ZINC000019256622
Fc1ccc([C@H]2CO2)cc1F    ZINC000022165570
Fc1ccc(F)c([C@H]2CO2)c1    ZINC000022215711
FC(F)(F)COC[C@@H]1CO1    ZINC000014982782
FC(F)(F)COC[C@H]1CO1    ZINC000014982784
CCOC(=O)/C=C/[C@@H]1O[C@H]1C    ZINC000004729791
CCOC(=O)/C=C/[C@H]1O[C@@H]1C    ZINC000004729793
CCOC(=O)/C=C/[C@H]1O[C@H]1C    ZINC000004729790
CCOC(=O)/C=C/[C@@H]1O[C@@H]1C    ZINC000004729795
C[C@H](OC1CCCC1)[C@H]1CO1    ZINC000256054512
C[C@@H](OC1CCCC1)[C@H]1CO1    ZINC000256054513
C[C@H](OC1CCCC1)[C@@H]1CO1    ZINC000256054511
C[C@@H](OC1CCCC1)[C@@H]1CO1    ZINC000256054510
OC1(C[C@H]2CO2)CCCCC1    ZINC000137038276
OC[C@H]1O[C@@H]1C1CCCCC1    ZINC000039646406
OC[C@@H]1O[C@H]1C1CCCCC1    ZINC000039646405
OC1(C[C@@H]2CO2)CCCCC1    ZINC000137038239
CN1CCN(C[C@H]2CO2)CC1    ZINC000022214410
CN1CCN(C[C@@H]2CO2)CC1    ZINC000022214407
CCCCCCCC[C@@H]1CO1    ZINC000002038653
CCCCCCCC[C@H]1CO1    ZINC000001733907
CCCCC(=O)NC[C@H]1CO1    ZINC000095097070
CC[C@@H](C)C(=O)NC[C@H]1CO1    ZINC000095097083
CC[C@@H](C)C(=O)NC[C@@H]1CO1    ZINC000095097081
CC[C@H](C)C(=O)NC[C@H]1CO1    ZINC000095097084
CC[C@H](C)C(=O)NC[C@@H]1CO1    ZINC000095097082
CCCCC(=O)NC[C@@H]1CO1    ZINC000095097069
CC(C)CC(=O)NC[C@H]1CO1    ZINC000095097020
CC(C)CC(=O)NC[C@@H]1CO1    ZINC000095097019
CCN(CC)C[C@H]1OC1(C)C    ZINC000000586500
CCCN(CCC)C[C@H]1CO1    ZINC000019257858
CCCN(CCC)C[C@@H]1CO1    ZINC000019257856
CC(C)N(C[C@@H]1CO1)C(C)C    ZINC000005066641
CCCCN(CC)C[C@H]1CO1    ZINC000019398031
CC(C)N(C[C@H]1CO1)C(C)C    ZINC000005066649
CCCCN(CC)C[C@@H]1CO1    ZINC000019398029
c1nsnc1OC[C@@H]1CO1    ZINC000012505811
c1nsnc1OC[C@H]1CO1    ZINC000012505812
COC(=O)[C@@H]1O[C@@H]1[C@H]1O[C@H]1C    ZINC000004777877
COC(=O)[C@@H]1O[C@@H]1[C@H]1O[C@@H]1C    ZINC000004777876
COC(=O)[C@@H]1O[C@@H]1[C@@H]1O[C@@H]1C    ZINC000004777874
COC(=O)[C@@H]1O[C@@H]1[C@@H]1O[C@H]1C    ZINC000004777875
CCC1(CC)O[C@H]1C(=O)OC    ZINC000059442374
CC1(COC[C@H]2CO2)COC1    ZINC000066309258
CC[C@@]1(C)O[C@@]1(C)C(=O)OC    ZINC000085658084
CCOC(=O)[C@@H]1O[C@@]1(C)CC    ZINC000001718706
C(O[C@@H]1CCCCO1)[C@H]1CO1    ZINC000034596407
CCCCC(=O)OC[C@H]1CO1    ZINC000020358014
CC[C@@]1(C(=O)OC)OC1(C)C    ZINC000039088146
CC[C@]1(C)O[C@]1(C)C(=O)OC    ZINC000085658082
CC1(COC[C@@H]2CO2)COC1    ZINC000066309255
C(O[C@H]1CCCCO1)[C@H]1CO1    ZINC000034596408
CC[C@]1(C)O[C@@]1(C)C(=O)OC    ZINC000085658086
C(OC1CCOCC1)[C@H]1CO1    ZINC000040992858
CC[C@@]1(C)O[C@]1(C)C(=O)OC    ZINC000085658081
COC(=O)[C@@H]1O[C@]1(C)C(C)C    ZINC000039103559
C(O[C@H]1CCCCO1)[C@@H]1CO1    ZINC000083252770
CCC[C@@]1(C)O[C@H]1C(=O)OC    ZINC000084324292
C(OC[C@@H]1CCCO1)[C@@H]1CO1    ZINC000001667500
C(O[C@@H]1CCCCO1)[C@@H]1CO1    ZINC000083252769
CC[C@]1(C(=O)OC)OC1(C)C    ZINC000039088147
CCC[C@]1(C)O[C@H]1C(=O)OC    ZINC000084324293
CCOC(=O)[C@H]1O[C@]1(C)CC    ZINC000001718705
COC(=O)[C@@H]1O[C@@]1(C)C(C)C    ZINC000039103560
CCOC(=O)[C@@H]1O[C@]1(C)CC    ZINC000001718707
C(OC[C@H]1CCCO1)[C@@H]1CO1    ZINC000001667501
CCC[C@]1(C)O[C@@H]1C(=O)OC    ZINC000084324295
COC(=O)[C@H]1O[C@]1(C)C(C)C    ZINC000039103561
CCCCOC(=O)[C@@H]1O[C@H]1C    ZINC000002023996
CCC1(CC)O[C@@H]1C(=O)OC    ZINC000059442375
CCOC(=O)[C@H]1O[C@@]1(C)CC    ZINC000001718704
CCC[C@@]1(C)O[C@@H]1C(=O)OC    ZINC000084324294
C(OC[C@H]1CCCO1)[C@H]1CO1    ZINC000001667499
C(OC[C@@H]1CCCO1)[C@H]1CO1    ZINC000001667498
COC(=O)[C@H]1O[C@@]1(C)C(C)C    ZINC000039103562
C(OC1CCOCC1)[C@@H]1CO1    ZINC000040992855
C[N+]1(C[C@@H]2CO2)CCOCC1    ZINC000005029917
C[N+]1(C[C@H]2CO2)CCOCC1    ZINC000001709059
CCCCCCOC[C@H]1CO1    ZINC000001730919
CCCCCCOC[C@@H]1CO1    ZINC000002570018
C[C@@]1(c2ccccc2)O[C@H]1C#N    ZINC000000162231
C[C@]1(c2ccccc2)O[C@H]1C#N    ZINC000000162229
C[C@]1(c2ccccc2)O[C@@H]1C#N    ZINC000000162226
C[C@@]1(c2ccccc2)O[C@@H]1C#N    ZINC000000162227
ClC(Cl)(Cl)[C@H]1CO1    ZINC000004983177
ClC(Cl)(Cl)[C@@H]1CO1    ZINC000001722615
CCOC(=O)[C@H]1O[C@@H]1C(=O)O    ZINC000014618976
COC(=O)[C@H]1O[C@@H]1C(=O)OC    ZINC000001697646
COC(=O)[C@@H]1O[C@H]1C(=O)OC    ZINC000001697647
COC(=O)[C@@H]1O[C@@H]1C(=O)OC    ZINC000014618968
c1c2ccccc2oc1[C@H]1CO1    ZINC000019265750
c1c2ccccc2oc1[C@@H]1CO1    ZINC000019265748
C=CSCCOC[C@H]1CO1    ZINC000005377584
C=CSCCOC[C@@H]1CO1    ZINC000005377582
COC[C@]1(C)O[C@H]1C(=O)OC    ZINC000059442585
COC[C@@]1(C)O[C@@H]1C(=O)OC    ZINC000059442588
COC[C@]1(C)O[C@@H]1C(=O)OC    ZINC000059442587
COC[C@@]1(C)O[C@H]1C(=O)OC    ZINC000059442586
c1cc(C2CC2)cc([C@@H]2CO2)c1    ZINC000087013587
c1cc(C2CC2)cc([C@H]2CO2)c1    ZINC000087013590
CCOC[C@H]1O[C@@H]1COCC    ZINC000001598492
CCOC[C@@H]1O[C@H]1COCC    ZINC000001598493
CCOC[C@H]1O[C@H]1COCC    ZINC000017377361
C=C[C@@]1(S(=O)(=O)CC)CO1    ZINC000217757667
C=C[C@]1(S(=O)(=O)CC)CO1    ZINC000217757744
C=C([C@H]1CO1)S(=O)(=O)CC    ZINC000217758161
C=C([C@@H]1CO1)S(=O)(=O)CC    ZINC000217758076
N#C[C@H]1O[C@H]1c1cccc[n+]1[O-]    ZINC000001584808
N#C[C@@H]1O[C@H]1c1cccc[n+]1[O-]    ZINC000001584810
N#C[C@H]1O[C@@H]1c1cccc[n+]1[O-]    ZINC000001584809
N#C[C@@H]1O[C@@H]1c1cccc[n+]1[O-]    ZINC000001584811
C=Cc1ccc(O[C@@H]2CO2)cc1    ZINC000098213325
c1cc([C@@H]2CO2)cc2c1OCC2    ZINC000055026784
c1cc([C@H]2CO2)cc2c1OCC2    ZINC000055026787
c1cc([C@H]2CO2)cc2c1CCO2    ZINC000217547646
c1ccc2c(c1)C[C@H]([C@H]1CO1)O2    ZINC000059388372
c1cc([C@@H]2CO2)cc2c1CCO2    ZINC000217547558
c1ccc2c(c1)C[C@@H]([C@@H]1CO1)O2    ZINC000059388371
c1cc2c(c([C@@H]3CO3)c1)OCC2    ZINC000059154295
c1cc([C@@H]2CO2)ccc1[C@@H]1CO1    ZINC000005841990
c1cc([C@H]2CO2)ccc1[C@H]1CO1    ZINC000005842208
c1ccc2c(c1)C[C@@H]([C@H]1CO1)O2    ZINC000059388373
c1cc([C@H]2CO2)ccc1[C@@H]1CO1    ZINC000005842006
c1ccc2c(c1)OC[C@@H]2[C@H]1CO1    ZINC000217547433
c1cc2c(c([C@H]3CO3)c1)CCO2    ZINC000034049657
c1ccc2c(c1)OC[C@@H]2[C@@H]1CO1    ZINC000217547342
c1cc2c(c([C@@H]3CO3)c1)CCO2    ZINC000135996116
c1cc2c(c([C@H]3CO3)c1)OCC2    ZINC000059154297
c1ccc2c(c1)OC[C@H]2[C@@H]1CO1    ZINC000217547185
C=Cc1ccc(O[C@H]2CO2)cc1    ZINC000098213326
c1ccc2c(c1)OC[C@H]2[C@H]1CO1    ZINC000217547267
c1ccc2c(c1)C[C@H]([C@@H]1CO1)O2    ZINC000059388370
CCC[C@H](Cl)[C@]1(CC)CO1    ZINC000004429419
CCC[C@@H](Cl)[C@]1(CC)CO1    ZINC000004429420
CCC[C@@H](Cl)[C@@]1(CC)CO1    ZINC000004429422
CCC[C@H](Cl)[C@@]1(CC)CO1    ZINC000004429421
CC(C)[C@@]1(c2ccccc2)CO1    ZINC000013546100
CC(C)c1ccc([C@H]2CO2)cc1    ZINC000019385902
CC(C)c1ccc([C@@H]2CO2)cc1    ZINC000019385900
CC(C)[C@]1(c2ccccc2)CO1    ZINC000013546101
CC(=O)[C@@H]1O[C@@H]1c1ccccn1    ZINC000013213326
CC(=O)[C@H]1O[C@H]1c1ccccn1    ZINC000013213318
CC(=O)[C@@H]1O[C@H]1c1ccccn1    ZINC000013213321
CC(=O)[C@H]1O[C@@H]1c1ccccn1    ZINC000013213324
CN(C[C@H]1CO1)c1ccccc1    ZINC000001681472
CN(C[C@@H]1CO1)c1ccccc1    ZINC000002044754
BrCCC[C@H]1CO1    ZINC000039233357
BrCCC[C@@H]1CO1    ZINC000039233358
O=C(O)[C@@H]1O[C@@H]1c1ccccc1    ZINC000000488419
O=C(O)[C@H]1O[C@H]1c1ccccc1    ZINC000000488416
O=C(O)[C@H]1O[C@@H]1c1ccccc1    ZINC000000488417
O=C(O)[C@@H]1O[C@H]1c1ccccc1    ZINC000000488418
O=C(O)c1ccc([C@H]2CO2)cc1    ZINC000034540239
O=C(O)c1ccc([C@@H]2CO2)cc1    ZINC000034540237
c1cc([C@H]2CO2)cc2c1OCO2    ZINC000019730679
c1cc([C@@H]2CO2)cc2c1OCO2    ZINC000019730677
CCS(=O)(=O)[C@@H]1OC1(C)C    ZINC000096532738
CCS(=O)(=O)[C@H]1OC1(C)C    ZINC000096532736
N#Cc1cn(CC[C@H]2CO2)nn1    ZINC001254073667
N#Cc1cn(CC[C@@H]2CO2)nn1    ZINC001254073666
Cc1cccc(OC[C@H]2CO2)c1    ZINC000001556630
COc1ccc(C)cc1[C@@H]1CO1    ZINC000022162454
c1ccc(COC[C@@H]2CO2)cc1    ZINC000002170166
c1ccc(COC[C@H]2CO2)cc1    ZINC000002170164
COc1cccc(C[C@@H]2CO2)c1    ZINC000012371568
O[C@@H](C[C@@H]1CO1)c1ccccc1    ZINC000038338441
COc1ccc(C)cc1[C@H]1CO1    ZINC000022162457
COc1ccccc1C[C@@H]1CO1    ZINC000006019265
Cc1cccc(OC[C@@H]2CO2)c1    ZINC000002035180
COc1ccc(C[C@H]2CO2)cc1    ZINC000002005408
C[C@@]1(CO)O[C@H]1c1ccccc1    ZINC000004521690
Cc1ccc(OC[C@H]2CO2)cc1    ZINC000001703516
O[C@H](C[C@H]1CO1)c1ccccc1    ZINC000039201141
Cc1ccccc1OC[C@@H]1CO1    ZINC000002038788
O[C@@H](C[C@H]1CO1)c1ccccc1    ZINC000038338442
COc1cccc(C[C@H]2CO2)c1    ZINC000012371569
C[C@@H](Oc1ccccc1)[C@H]1CO1    ZINC000150286663
COc1ccc(C[C@@H]2CO2)cc1    ZINC000002005410
Cc1ccc(OC[C@@H]2CO2)cc1    ZINC000002038803
O[C@H](C[C@@H]1CO1)c1ccccc1    ZINC000039201140
Cc1ccccc1OC[C@H]1CO1    ZINC000001718403
C[C@@H](Oc1ccccc1)[C@@H]1CO1    ZINC000150286247
COc1ccc([C@H]2O[C@H]2C)cc1    ZINC000006067031
C[C@H](Oc1ccccc1)[C@@H]1CO1    ZINC000150286045
COc1ccc([C@H]2O[C@@H]2C)cc1    ZINC000006031812
COc1ccccc1C[C@H]1CO1    ZINC000006019273
COc1ccc([C@@H]2O[C@H]2C)cc1    ZINC000006066878
C[C@H](Oc1ccccc1)[C@H]1CO1    ZINC000150286448
COc1ccc([C@@H]2O[C@@H]2C)cc1    ZINC000006031700
Cc1cc[n+](C[C@@H]2CO2)c(C)c1    ZINC000004950610
Cc1cc[n+](C[C@H]2CO2)c(C)c1    ZINC000004950612
O=[N+]([O-])c1cccc([C@@H]2CO2)c1    ZINC000013549854
O=[N+]([O-])c1cccc([C@H]2CO2)c1    ZINC000036437825
O=[N+]([O-])c1ccc([C@H]2CO2)cc1    ZINC000001020828
O=[N+]([O-])c1ccc([C@@H]2CO2)cc1    ZINC000001020829
CN(C[C@H]1CO1)S(C)(=O)=O    ZINC000117247217
CCS(=O)(=O)NC[C@H]1CO1    ZINC000095096987
CCS(=O)(=O)NC[C@@H]1CO1    ZINC000095096986
Nc1ccc(OC[C@H]2CO2)cc1    ZINC000020357552
Nc1ccc(OC[C@@H]2CO2)cc1    ZINC000020357551
C=C(C)c1cn(C[C@@H]2CO2)nn1    ZINC001254072555
c1c(C2CC2)nnn1C[C@H]1CO1    ZINC001254071722
C=C(C)c1cn(C[C@H]2CO2)nn1    ZINC001254072557
c1c(C2CC2)nnn1C[C@@H]1CO1    ZINC001254071721
C[C@@]1(C2CCCCC2)O[C@H]1C#N    ZINC000306966232
C[C@@]1(C2CCCCC2)O[C@@H]1C#N    ZINC000306966235
C[C@]1(C2CCCCC2)O[C@@H]1C#N    ZINC000306966231
C[C@]1(C2CCCCC2)O[C@H]1C#N    ZINC000306966234
FC(F)(F)[C@@]1(F)OC1(F)F    ZINC000004266015
FC(F)(F)[C@]1(F)OC1(F)F    ZINC000004266020
COP(=O)(C[C@@H]1CO1)OC    ZINC000005063082
COP(=O)(C[C@H]1CO1)OC    ZINC000001678461
c1ccc(SC[C@H]2CO2)cc1    ZINC000019863771
c1ccc(SC[C@@H]2CO2)cc1    ZINC000019863768
Cc1cc(C[C@@H]2CO2)ccc1F    ZINC000148368558
Cc1cc(C[C@H]2CO2)ccc1F    ZINC000148368762
C=C(C)C=C=CCOC[C@@H]1CO1    ZINC000005377665
C=C(C)C=C=CCOC[C@H]1CO1    ZINC000005377667
C=C(C)CN(C#N)C[C@]1(C)CO1    ZINC000004722292
CC(C)c1nccn1C[C@H]1CO1    ZINC000020030437
Cc1cc([C@@H]2CO2)n(C(C)C)n1    ZINC000217530612
Cc1cc([C@H]2CO2)n(C(C)C)n1    ZINC000217530713
C=C(C)CN(C#N)C[C@@]1(C)CO1    ZINC000005426836
CC(C)c1nccn1C[C@@H]1CO1    ZINC000020030433
CCCCCC#C[C@@H]1OC1(C)C    ZINC000001567007
CCCCCC#C[C@H]1OC1(C)C    ZINC000002041409
CC1=CC[C@H](C[C@H]2CO2)C1(C)C    ZINC000001560957
CC1=CC[C@H](C[C@@H]2CO2)C1(C)C    ZINC000001560959
CC1=CC[C@@H](C[C@@H]2CO2)C1(C)C    ZINC000001560958
CC1=CC[C@@H](C[C@H]2CO2)C1(C)C    ZINC000001560956
O=C(NC[C@@H]1CO1)c1ccco1    ZINC000095096852
O=C(NC[C@H]1CO1)c1ccco1    ZINC000095096853
CC(=O)c1cn(C[C@@H]2CO2)nn1    ZINC001254071025
CC(=O)c1cn(C[C@H]2CO2)nn1    ZINC001254071022
N#CC1(C[C@@H]2CO2)CCOCC1    ZINC000307349931
N#CC1(C[C@H]2CO2)CCOCC1    ZINC000307349933
CCCc1cn(C[C@H]2CO2)nn1    ZINC001254072259
CC(C)c1cn(C[C@@H]2CO2)nn1    ZINC001254072082
CCCc1cn(C[C@@H]2CO2)nn1    ZINC001254072255
CCc1cn(CC[C@@H]2CO2)nn1    ZINC001254073457
CC(C)c1cn(C[C@H]2CO2)nn1    ZINC001254072083
CCc1cn(CC[C@H]2CO2)nn1    ZINC001254073458
O=C(Cl)[C@@H]1O[C@@H]1C(=O)Cl    ZINC000100292707
O=C(Cl)[C@H]1O[C@@H]1C(=O)Cl    ZINC000100292709
O=C(Cl)[C@@H]1O[C@H]1C(=O)Cl    ZINC000100292713
O=C(OC[C@H]1CO1)c1ccco1    ZINC000032501300
O=C(OC[C@@H]1CO1)c1ccco1    ZINC000032501299
COc1ccc([C@@H]2CO2)cc1F    ZINC000019476790
COc1ccc([C@H]2CO2)cc1F    ZINC000019476791
Fc1ccccc1OC[C@@H]1CO1    ZINC000004995183
COc1ccc(F)cc1[C@H]1CO1    ZINC000041168156
Fc1ccc(OC[C@H]2CO2)cc1    ZINC000000162774
Fc1ccccc1OC[C@H]1CO1    ZINC000001704098
Fc1cccc(OC[C@@H]2CO2)c1    ZINC000022210330
Fc1ccc(OC[C@@H]2CO2)cc1    ZINC000000162775
COc1ccc(F)cc1[C@@H]1CO1    ZINC000041168155
Fc1cccc(OC[C@H]2CO2)c1    ZINC000022210333
CO[C@@]1(c2ccco2)OC1(C)C    ZINC000001872873
CO[C@]1(c2ccco2)OC1(C)C    ZINC000005121208
C[C@@]1([C@H]2CC[C@@]3(C)O[C@H]3C2)CO1    ZINC000004579010
C[C@@H]1O[C@]1(C)/C=C\[C@H]1OC1(C)C    ZINC000004578997
C[C@@]1([C@@H]2CC[C@@]3(C)O[C@H]3C2)CO1    ZINC000004579011
COC[C@@H]1O[C@@H]1C#CC(C)(C)C    ZINC000022015071
C[C@H]1O[C@]1(C)/C=C\[C@H]1OC1(C)C    ZINC000004578996
C[C@@H]1O[C@]1(C)/C=C/[C@@H]1OC1(C)C    ZINC000102312299
C[C@@]1([C@H]2CC[C@]3(C)O[C@H]3C2)CO1    ZINC000100050401
C[C@@H]1O[C@]1(C)/C=C\[C@@H]1OC1(C)C    ZINC000254443197
CCCCC[C@@H]1O[C@@H]1/C=C/C=O    ZINC000013433331
C[C@H]1O[C@]1(C)/C=C/[C@H]1OC1(C)C    ZINC000005211535
COC[C@H]1O[C@@H]1C#CC(C)(C)C    ZINC000022015077
C[C@@]12CC[C@@H]([C@@]3(C)CO3)C[C@H]1O2    ZINC000100242815
C[C@@H]1O[C@]1(C)/C=C/[C@H]1OC1(C)C    ZINC000005211833
C[C@]1([C@@H]2CC[C@]3(C)O[C@@H]3C2)CO1    ZINC000245228336
C[C@@]1([C@@H]2CC[C@]3(C)O[C@H]3C2)CO1    ZINC000100050404
COC[C@H]1O[C@H]1C#CC(C)(C)C    ZINC000022015089
CCCCC[C@H]1O[C@H]1/C=C/C=O    ZINC000013433326
C1=CC[C@H](COC[C@H]2CO2)CC1    ZINC000000523209
C[C@@]12CC[C@@H]([C@@]3(C)CO3)C[C@@H]1O2    ZINC000017287670
C1=CC[C@@H](COC[C@H]2CO2)CC1    ZINC000000523210
C1=CC[C@H](COC[C@@H]2CO2)CC1    ZINC000003982492
CCCCC[C@@H]1O[C@H]1/C=C/C=O    ZINC000013433327
COC[C@@H]1O[C@H]1C#CC(C)(C)C    ZINC000022015083
C[C@]1([C@@H]2CC[C@]3(C)O[C@H]3C2)CO1    ZINC000195481507
C1=CC[C@@H](COC[C@@H]2CO2)CC1    ZINC000000523212
CCCCC[C@H]1O[C@@H]1/C=C/C=O    ZINC000013433329
C[C@]1(c2cccnc2Cl)CO1    ZINC000036477350
C[C@@]1(c2cccnc2Cl)CO1    ZINC000036477351
O=[N+]([O-])c1nccn1C[C@H]1CO1    ZINC000005460152
O=[N+]([O-])c1cnn(C[C@@H]2CO2)c1    ZINC000019810712
O=[N+]([O-])c1nccn1C[C@@H]1CO1    ZINC000012967604
O=[N+]([O-])c1cnn(C[C@H]2CO2)c1    ZINC000019810715
CN(C[C@@H]1CO1)CC(F)(F)F    ZINC000037664554
CN(C[C@H]1CO1)CC(F)(F)F    ZINC000037664555
COCc1cn(C[C@H]2CO2)nn1    ZINC001254071234
OCCc1cn(C[C@@H]2CO2)nn1    ZINC001246057355
OCc1cn(CC[C@@H]2CO2)nn1    ZINC000718542355
OCc1cn(CC[C@H]2CO2)nn1    ZINC000718542357
COCc1cn(C[C@@H]2CO2)nn1    ZINC001254071233
OCCc1cn(C[C@H]2CO2)nn1    ZINC001246057359
C[C@@H]1O[C@]1(C)C(=O)/C=C\N(C)C    ZINC000100199349
C[C@@H]1O[C@@]1(C)C(=O)/C=C\N(C)C    ZINC000100199354
C(ON=C1CCCCC1)[C@@H]1CO1    ZINC000022115810
C[C@@H]1O[C@@]1(C)C(=O)/C=C/N(C)C    ZINC000000163762
C[C@@H]1O[C@]1(C)C(=O)/C=C/N(C)C    ZINC000004280659
C[C@H]1O[C@]1(C)C(=O)/C=C/N(C)C    ZINC000002559241
C(ON=C1CCCCC1)[C@H]1CO1    ZINC000022115814
C[C@H]1O[C@@]1(C)C(=O)/C=C/N(C)C    ZINC000004280660
C(CCC[C@H]1CO1)CC[C@@H]1CN1    ZINC000169804306
CC(C)CN1CCC[C@@H]1[C@@H]1CO1    ZINC000217532721
C(CCC[C@@H]1CO1)CC[C@@H]1CN1    ZINC000169804304
CN(C[C@@H]1CO1)C1CCCCC1    ZINC000022218636
C[C@@H]1CCC[C@@H](C)N1C[C@H]1CO1    ZINC000238808737
CC(C)CN1CCC[C@@H]1[C@H]1CO1    ZINC000242498511
CC(C)CN1CCC[C@H]1[C@H]1CO1    ZINC000242498512
C[C@H]1CCC[C@H](C)N1C[C@@H]1CO1    ZINC000022165073
C[C@@H]1CCC[C@@H](C)N1C[C@@H]1CO1    ZINC000022165062
C[C@@H]1CCC[C@H](C)N1C[C@@H]1CO1    ZINC000022165066
C[C@@H]1CCC[C@H](C)N1C[C@H]1CO1    ZINC000134174024
C(CCC[C@H]1CN1)CC[C@@H]1CO1    ZINC000169804308
CC(C)CN1CCC[C@H]1[C@@H]1CO1    ZINC000217532817
CN(C[C@H]1CO1)C1CCCCC1    ZINC000022218639
C(CCC[C@H]1CO1)CC[C@H]1CN1    ZINC000169804310
c1csc(COC[C@H]2CO2)c1    ZINC000004200086
c1csc(COC[C@@H]2CO2)c1    ZINC000004200085
c1ccc2cc([C@@H]3CO3)ccc2c1    ZINC000002035108
c1ccc2cc([C@H]3CO3)ccc2c1    ZINC000002016450
CC(C)(C)OC(=O)/C=C/[C@H]1CO1    ZINC001774020926
O=CN1CCN(C[C@H]2CO2)CC1    ZINC000036047654
O=CN1CCN(C[C@@H]2CO2)CC1    ZINC000036047653
CC(C)C/C(N)=C(/[O])[C@@]1(C)CO1    ZINC001560410243
C[C@H](OCC1CCCC1)[C@H]1CO1    ZINC000256049623
C=C[C@](C)(O)CC[C@H]1OC1(C)C    ZINC000004532782
C[C@@H](OCC1CCCC1)[C@H]1CO1    ZINC000256049621
C[C@H]1CCO[C@@H]([C@@H]2OC2(C)C)C1    ZINC000096034511
C(CCC[C@H]1CO1)CC[C@H]1CO1    ZINC000001669435
C[C@H](OC1CCCCC1)[C@@H]1CO1    ZINC000059788646
CC(C)=CCC[C@]1(C)O[C@H]1CO    ZINC000032175864
C=C[C@@](C)(O)CC[C@@H]1OC1(C)C    ZINC000004532779
C[C@@H](OCC1CCCC1)[C@@H]1CO1    ZINC000256049622
CC(C)=CCC[C@@](C)(O)[C@@H]1CO1    ZINC000005158779
CC(C)=CCC[C@@]1(C)O[C@H]1CO    ZINC000032175861
C(CCC[C@@H]1CO1)CC[C@@H]1CO1    ZINC000001669436
C[C@H](OCC1CCCC1)[C@@H]1CO1    ZINC000256049624
CC(C)=CCC[C@](C)(O)[C@@H]1CO1    ZINC000005158744
C[C@H]1CCO[C@H]([C@@H]2OC2(C)C)C1    ZINC000096034510
CC(C)=CCC[C@](C)(O)[C@H]1CO1    ZINC000005158747
CC(C)=CCC[C@@](C)(O)[C@H]1CO1    ZINC000005158781
CC(C)=CCC[C@@]1(C)O[C@@H]1CO    ZINC000032175854
C[C@H]1CCO[C@H]([C@H]2OC2(C)C)C1    ZINC000096034508
C[C@H]1CCO[C@@H]([C@H]2OC2(C)C)C1    ZINC000096034509
C(CCC[C@H]1CO1)CC[C@@H]1CO1    ZINC000018323134
C[C@@H](OC1CCCCC1)[C@@H]1CO1    ZINC000059788650
C=C[C@@](C)(O)CC[C@H]1OC1(C)C    ZINC000004532780
CC(C)=CCC[C@]1(C)O[C@@H]1CO    ZINC000032175857
C=C[C@](C)(O)CC[C@@H]1OC1(C)C    ZINC000004532781
C[C@@H](OC1CCCCC1)[C@H]1CO1    ZINC000059788658
C[C@H](OC1CCCCC1)[C@H]1CO1    ZINC000059788656
CCN1CCN(C[C@@H]2CO2)CC1    ZINC000022211739
CCN1CCN(C[C@H]2CO2)CC1    ZINC000022211742
C[N+]1(C[C@H]2CO2)CCCCCC1    ZINC000006519749
C[N+]1(C[C@@H]2CO2)CCCCCC1    ZINC000005029957
CCCCCCCCC[C@@H]1CO1    ZINC000059436124
CCCCCCCCC[C@H]1CO1    ZINC000002559330
Cn1cnnc1SC[C@@H]1CO1    ZINC000006320700
Cn1cnnc1SC[C@H]1CO1    ZINC000006320702
O=C(NC[C@@H]1CO1)[C@@H]1CCCO1    ZINC000095097034
O=C(NC[C@@H]1CO1)[C@H]1CCCO1    ZINC000095097033
O=C(NC[C@H]1CO1)[C@@H]1CCCO1    ZINC000095097036
O=C(NC[C@H]1CO1)[C@H]1CCCO1    ZINC000095097035
CN1CCC[C@H](OC[C@H]2CO2)C1    ZINC000252487129
CC(C)(C)CC(=O)NC[C@@H]1CO1    ZINC000095097043
CN1CCC[C@@H](OC[C@H]2CO2)C1    ZINC000252487128
CN1CCC[C@H](OC[C@@H]2CO2)C1    ZINC000095095870
CC1(C)O[C@@H]1CN1CCOCC1    ZINC000019701763
CC(C)C[C@H](N)C(=O)[C@]1(C)CO1    ZINC000145247604
CC(C)C[C@@H](N)C(=O)[C@]1(C)CO1    ZINC000209630247
CN1CCC(OC[C@@H]2CO2)CC1    ZINC000095095874
C[C@@H]1CN(C[C@H]2CO2)C[C@H](C)O1    ZINC000017299906
CC(C)C[C@@H](N)C(=O)[C@@]1(C)CO1    ZINC000144300377
CN1CCC(OC[C@H]2CO2)CC1    ZINC000095095875
C[C@H]1CN(C[C@@H]2CO2)C[C@H](C)O1    ZINC000036379891
C[C@@H]1CN(C[C@H]2CO2)C[C@@H](C)O1    ZINC000017299904
CC(C)(C)CC(=O)NC[C@H]1CO1    ZINC000095097044
CC(C)C[C@H](N)C(=O)[C@@]1(C)CO1    ZINC000113080877
CN1CCC[C@@H](OC[C@@H]2CO2)C1    ZINC000095095871
CCC(CC)C(=O)NC[C@@H]1CO1    ZINC000095097067
C[C@@H]1CN(C[C@@H]2CO2)C[C@@H](C)O1    ZINC000020285270
CCC(CC)C(=O)NC[C@H]1CO1    ZINC000095097068
C[C@@H]1CN(C[C@@H]2CO2)C[C@H](C)O1    ZINC000017299902
Fc1ccc([C@H]2CO2)c(Cl)c1    ZINC000070602624
Fc1ccc([C@@H]2CO2)c(Cl)c1    ZINC000070602623
Cn1nnnc1SC[C@H]1CO1    ZINC000005748927
Cn1nnnc1SC[C@@H]1CO1    ZINC000005748923
c1ccc2nc([C@H]3CO3)cnc2c1    ZINC000001702391
c1ccc2nc([C@@H]3CO3)cnc2c1    ZINC000005179580
C[C@@]1(COC(=O)[C@]2(C)CO2)CO1    ZINC000005665323
C[C@]1(C(=O)OC[C@]2(C)CO2)CO1    ZINC000005665325
C[C@]1(COC(=O)[C@]2(C)CO2)CO1    ZINC000005665322
C[C@]1(COC(=O)[C@@]2(C)CO2)CO1    ZINC000005665324
OCC1(C[C@H]2CO2)CCOCC1    ZINC000307149946
CC[C@H](C)[C@]1(C)O[C@H]1C(=O)OC    ZINC000004577751
COC(=O)[C@]1(C)O[C@]1(C)C(C)C    ZINC000085657755
CCC[C@]1(C)O[C@H]1C(=O)OCC    ZINC000084324787
CCOC(=O)[C@@H]1O[C@]1(C)C(C)C    ZINC000000162260
COC(=O)[C@@H]1O[C@]1(C)C(C)(C)C    ZINC000084324273
CCC1(CC)O[C@]1(C)C(=O)OC    ZINC000085657881
CCOC(=O)[C@@H]1OC1(CC)CC    ZINC000084324772
CC[C@@]1(C(C)C)O[C@H]1C(=O)OC    ZINC000084324372
CC[C@@H](C)[C@@]1(C)O[C@H]1C(=O)OC    ZINC000004577744
CCOC(=O)[C@@H]1O[C@@]1(C)C(C)C    ZINC000000162255
CC[C@]1(C)O[C@]1(CC)C(=O)OC    ZINC000669383729
CCC[C@]1(C)O[C@]1(C)C(=O)OC    ZINC000085658059
CCC[C@@]1(C)O[C@H]1C(=O)OCC    ZINC000084324785
CC[C@@]1(C(=O)OC)O[C@@]1(C)CC    ZINC000669383730
CC[C@@]1(C(C)C)O[C@@H]1C(=O)OC    ZINC000084324376
CCOC(=O)[C@@]1(CC)OC1(C)C    ZINC000002046228
CCCCCC(=O)OC[C@H]1CO1    ZINC000002017969
CCC[C@]1(C)O[C@@]1(C)C(=O)OC    ZINC000085658062
CCOC(=O)[C@H]1O[C@]1(C)C(C)C    ZINC000000162261
COC(=O)[C@H]1O[C@]1(C)C(C)(C)C    ZINC000084324275
CC[C@@H](C)[C@]1(C)O[C@H]1C(=O)OC    ZINC000004577750
COC(=O)[C@]1(C)O[C@@]1(C)C(C)C    ZINC000085657757
COC(=O)[C@@]1(C)O[C@]1(C)C(C)C    ZINC000085657750
CC[C@H](C)[C@@]1(C)O[C@H]1C(=O)OC    ZINC000004577748
COC(=O)[C@H]1O[C@@]1(C)C(C)(C)C    ZINC000084324274
COC(=O)[C@@H]1O[C@]1(C)CC(C)C    ZINC000034408255
COC(=O)[C@@H]1O[C@@]1(C)CC(C)C    ZINC000034408256
CCC[C@@]1(C)O[C@@]1(C)C(=O)OC    ZINC000085658061
CCC[C@@]1(C)O[C@@H]1C(=O)OCC    ZINC000084324789
COC(=O)[C@H]1O[C@]1(C)CC(C)C    ZINC000034408257
CCOC(=O)[C@]1(CC)OC1(C)C    ZINC000001589670
COC(=O)[C@H]1O[C@@]1(C)CC(C)C    ZINC000034408258
CCC[C@@]1(C)O[C@]1(C)C(=O)OC    ZINC000085658058
CC[C@]1(C(C)C)O[C@H]1C(=O)OC    ZINC000084324373
CCC[C@]1(C)O[C@@H]1C(=O)OCC    ZINC000084324791
CCCCCC(=O)OC[C@@H]1CO1    ZINC000002017970
CCOC(=O)[C@H]1OC1(CC)CC    ZINC000084324774
CC[C@@]1(C)O[C@@]1(CC)C(=O)OC    ZINC000669383728
COC(=O)[C@@H]1O[C@@]1(C)C(C)(C)C    ZINC000084324272
OCC1(C[C@@H]2CO2)CCOCC1    ZINC000307149945
COC(=O)[C@@]1(C)O[C@@]1(C)C(C)C    ZINC000085657753
CCC1(CC)O[C@@]1(C)C(=O)OC    ZINC000085657882
CC[C@H](C)[C@@]1(C)O[C@@H]1C(=O)OC    ZINC000017352411
CC[C@]1(C(C)C)O[C@@H]1C(=O)OC    ZINC000084324379
CCOC(=O)[C@H]1O[C@@]1(C)C(C)C    ZINC000000162258
CC[C@H](C)[C@]1(C)O[C@@H]1C(=O)OC    ZINC000017352414
CC[C@@]1(C)O[C@]1(CC)C(=O)OC    ZINC000669383733
CCCCNC(=O)NC[C@@H]1CO1    ZINC000095096858
CCCCNC(=O)NC[C@H]1CO1    ZINC000095096859
C[C@H](CCO)CC[C@H]1OC1(C)C    ZINC000001725783
C[C@@H](CCO)CC[C@H]1OC1(C)C    ZINC000001725784
C[C@H](CCO)CC[C@@H]1OC1(C)C    ZINC000001725781
C[C@@H](CCO)CC[C@@H]1OC1(C)C    ZINC000001725782
CCCCCCCOC[C@H]1CO1    ZINC000002569692
ClCc1cn(C[C@H]2CO2)nn1    ZINC001254071303
ClCc1cn(C[C@@H]2CO2)nn1    ZINC001254071307
CCCNC(=O)[C@H]1O[C@@H]1C(=O)O    ZINC000072319671
N#C[C@@H](C[C@@H]1CO1)c1ccccc1    ZINC000077312410
Cc1ccccc1[C@@]1(C)O[C@@H]1C#N    ZINC000306522425
CC[C@]1(c2ccccc2)O[C@H]1C#N    ZINC000306391239
Cc1ccccc1[C@]1(C)O[C@@H]1C#N    ZINC000306522430
Cc1ccc([C@]2(C)O[C@@H]2C#N)cc1    ZINC000307008881
Cc1ccc([C@]2(C)O[C@H]2C#N)cc1    ZINC000307008884
CC1(C)O[C@@]1(C#N)c1ccccc1    ZINC000001589682
Cc1ccccc1[C@@]1(C)O[C@H]1C#N    ZINC000306522439
Cc1cccc([C@]2(C)O[C@H]2C#N)c1    ZINC000307448875
Cc1ccc([C@@]2(C)O[C@@H]2C#N)cc1    ZINC000307008878
Cc1cccc([C@]2(C)O[C@@H]2C#N)c1    ZINC000307448873
CC[C@@]1(c2ccccc2)O[C@H]1C#N    ZINC000306391231
Cc1ccc([C@@]2(C)O[C@H]2C#N)cc1    ZINC000307008888
CC[C@]1(c2ccccc2)O[C@@H]1C#N    ZINC000306391218
N#C[C@H](C[C@@H]1CO1)c1ccccc1    ZINC000077312407
CC[C@@]1(c2ccccc2)O[C@@H]1C#N    ZINC000306391225
CC1(C)O[C@]1(C#N)c1ccccc1    ZINC000002046221
Cc1cccc([C@@]2(C)O[C@H]2C#N)c1    ZINC000307448877
Cc1ccccc1[C@]1(C)O[C@H]1C#N    ZINC000306522434
N#C[C@@H](C[C@H]1CO1)c1ccccc1    ZINC000077312419
N#C[C@H](C[C@H]1CO1)c1ccccc1    ZINC000077312416
Cc1cccc([C@@]2(C)O[C@@H]2C#N)c1    ZINC000307448871
CC(C)(C)OC(=O)NC[C@@H]1CO1    ZINC000025720347
CC(C)(C)OC(=O)NC[C@H]1CO1    ZINC000002548327
ClC(Cl)(Cl)C[C@@H]1CO1    ZINC000031622950
ClC(Cl)(Cl)C[C@H]1CO1    ZINC000031622951
FC(F)C(F)(F)OC[C@@H]1CO1    ZINC000002584570
FC(F)C(F)(F)OC[C@H]1CO1    ZINC000004976474
COC(=O)[C@H]1O[C@]1(C)C(=O)OC    ZINC000032136957
CCOC(=O)[C@H]1O[C@]1(C)COC    ZINC000084324651
CCOC(=O)[C@H]1O[C@@]1(C)COC    ZINC000084324656
COC(=O)CCC[C@@H]1O[C@H]1CO    ZINC000034534095
C(COC[C@@H]1CO1)OC[C@@H]1CO1    ZINC000001685307
C(COC[C@H]1CO1)OC[C@H]1CO1    ZINC000001685306
CC(C)(C)OC(=O)OC[C@H]1CO1    ZINC000038324961
COC[C@@]1(C)O[C@@]1(C)C(=O)OC    ZINC000085657713
COC[C@]1(C)O[C@@]1(C)C(=O)OC    ZINC000085657711
COC[C@@]1(C)O[C@]1(C)C(=O)OC    ZINC000085657710
COC[C@]1(C)O[C@]1(C)C(=O)OC    ZINC000085657708
C(COC[C@H]1CO1)OC[C@@H]1CO1    ZINC000013658503
CCOC(=O)[C@@H]1O[C@]1(C)COC    ZINC000084324654
CCOC(=O)[C@@H]1O[C@@]1(C)COC    ZINC000084324659
CCCCOCCOC[C@H]1CO1    ZINC000005821461
CCCCOCCOC[C@@H]1CO1    ZINC000005821460
N#Cc1ccccc1OC[C@H]1CO1    ZINC000019276633
N#Cc1ccc(OC[C@H]2CO2)cc1    ZINC000000170083
N#Cc1ccccc1OC[C@@H]1CO1    ZINC000002382846
N#Cc1cccc(OC[C@H]2CO2)c1    ZINC000019264986
N#Cc1ccc(OC[C@@H]2CO2)cc1    ZINC000000170086
N#Cc1cccc(OC[C@@H]2CO2)c1    ZINC000019264984
c1nc2cccnc2n1C[C@@H]1CO1    ZINC000095096480
c1nc2cccnc2n1C[C@H]1CO1    ZINC000095096481
c1sc2ccccc2c1[C@@H]1CO1    ZINC000055026822
c1sc2ccccc2c1[C@H]1CO1    ZINC000055026824
COCCOCCOC[C@H]1CO1    ZINC000038865431
COCCOCCOC[C@@H]1CO1    ZINC000038865429
CC(C)Cc1ccc([C@H]2CO2)cc1    ZINC000022169303
CC(C)Cc1ccc([C@@H]2CO2)cc1    ZINC000022169301
C[C@@]1(c2ccccc2F)O[C@@H]1C#N    ZINC000307677873
C[C@]1(c2ccc(F)cc2)O[C@H]1C#N    ZINC000307396697
C[C@]1(c2cccc(F)c2)O[C@H]1C#N    ZINC000217414254
C[C@@]1(c2ccc(F)cc2)O[C@H]1C#N    ZINC000307396696
C[C@]1(c2ccccc2F)O[C@@H]1C#N    ZINC000307677870
C[C@@]1(c2ccccc2F)O[C@H]1C#N    ZINC000307677871
C[C@@]1(c2cccc(F)c2)O[C@@H]1C#N    ZINC000217414343
C[C@]1(c2ccccc2F)O[C@H]1C#N    ZINC000307677872
C[C@@]1(c2cccc(F)c2)O[C@H]1C#N    ZINC000217414184
C[C@]1(c2ccc(F)cc2)O[C@@H]1C#N    ZINC000307396695
C[C@]1(c2cccc(F)c2)O[C@@H]1C#N    ZINC000217414431
C[C@@]1(c2ccc(F)cc2)O[C@@H]1C#N    ZINC000307396698
O=C(NC[C@@H]1CO1)c1ccccc1    ZINC000095096844
O=C(NC[C@H]1CO1)c1ccccc1    ZINC000095096845
C#CCCc1cn(C[C@H]2CO2)nn1    ZINC001254072822
C#CCCc1cn(C[C@@H]2CO2)nn1    ZINC001254072820
CN(Cc1ccccc1)C[C@@H]1CO1    ZINC000019262901
CN(Cc1ccccc1)C[C@H]1CO1    ZINC000019262903
Cc1cccc(C)c1NC[C@H]1CO1    ZINC000001666053
Cc1cccc(C)c1NC[C@@H]1CO1    ZINC000002048295
BrCCCC[C@@H]1CO1    ZINC000039278667
BrCCCC[C@H]1CO1    ZINC000039278666
c1cc2c(cc1[C@H]1CO1)OCCO2    ZINC000019730675
Cc1cccc([C@H]2O[C@H]2C(=O)O)c1    ZINC000067801544
Cc1ccccc1[C@H]1O[C@@H]1C(=O)O    ZINC000067801540
Cc1ccc([C@H]2O[C@@H]2C(=O)O)cc1    ZINC000034499765
C[C@]1(C(=O)O)O[C@H]1c1ccccc1    ZINC000001733941
O=Cc1cccc(OC[C@@H]2CO2)c1    ZINC000000152348
c1cc(C[C@@H]2CO2)cc2c1OCO2    ZINC000005700964
O=C(OC[C@H]1CO1)c1ccccc1    ZINC000001687447
COC(=O)[C@@]1(c2ccccc2)CO1    ZINC000039251417
Cc1ccc([C@H]2O[C@H]2C(=O)O)cc1    ZINC000034499759
COC(=O)[C@H]1O[C@@H]1c1ccccc1    ZINC000001684701
O=Cc1ccc(OC[C@H]2CO2)cc1    ZINC000003138750
C[C@@]1(C(=O)O)O[C@@H]1c1ccccc1    ZINC000001733940
Cc1cccc([C@@H]2O[C@H]2C(=O)O)c1    ZINC000067801545
C[C@@]1(c2ccccc2)O[C@H]1C(=O)O    ZINC000001641686
COC(=O)[C@]1(c2ccccc2)CO1    ZINC000039251416
c1cc2c(cc1[C@@H]1CO1)OCCO2    ZINC000019730673
c1cc(C[C@H]2CO2)cc2c1OCO2    ZINC000001595178
C[C@]1(c2ccccc2)O[C@H]1C(=O)O    ZINC000001641685
C[C@]1(C(=O)O)O[C@@H]1c1ccccc1    ZINC000001733939
Cc1cccc([C@H]2O[C@@H]2C(=O)O)c1    ZINC000067801546
Cc1ccc([C@@H]2O[C@H]2C(=O)O)cc1    ZINC000034499762
COC(=O)[C@@H]1O[C@@H]1c1ccccc1    ZINC000001684700
O=Cc1ccc(OC[C@@H]2CO2)cc1    ZINC000002565138
C[C@]1(c2ccccc2)O[C@@H]1C(=O)O    ZINC000001641683
C[C@H]1O[C@H]1c1ccc2c(c1)OCO2    ZINC000001670834
COC(=O)[C@@H]1O[C@H]1c1ccccc1    ZINC000001684702
O=Cc1cccc(OC[C@H]2CO2)c1    ZINC000000152347
COC(=O)[C@H]1O[C@H]1c1ccccc1    ZINC000001684703
C[C@@H]1O[C@@H]1c1ccc2c(c1)OCO2    ZINC000001670831
Cc1cccc([C@@H]2O[C@@H]2C(=O)O)c1    ZINC000067801549
Cc1ccccc1[C@@H]1O[C@@H]1C(=O)O    ZINC000067801542
O=C(OC[C@@H]1CO1)c1ccccc1    ZINC000002019630
Cc1ccc([C@@H]2O[C@@H]2C(=O)O)cc1    ZINC000034499768
Cc1ccccc1[C@H]1O[C@H]1C(=O)O    ZINC000067801537
C[C@H]1O[C@@H]1c1ccc2c(c1)OCO2    ZINC000001670832
Cc1ccccc1[C@@H]1O[C@H]1C(=O)O    ZINC000067801539
C[C@@H]1O[C@H]1c1ccc2c(c1)OCO2    ZINC000001670833
C[C@@]1(c2ccccc2)O[C@@H]1C(=O)O    ZINC000001641684
C[C@@]1(C(=O)O)O[C@H]1c1ccccc1    ZINC000001733942
O=C(NC[C@H]1CO1)c1ccccn1    ZINC000095096997
O=C(NC[C@@H]1CO1)c1ccncc1    ZINC000095097025
O=C(NC[C@H]1CO1)c1ccncc1    ZINC000095097026
O=C(NC[C@@H]1CO1)c1ccccn1    ZINC000095096996
O=C(NC[C@H]1CO1)c1cccnc1    ZINC000095096865
O=C(NC[C@@H]1CO1)c1cccnc1    ZINC000095096864
Cc1ccc(COC[C@H]2CO2)cc1    ZINC000059469811
Cc1ccccc1COC[C@@H]1CO1    ZINC000095096179
C[C@@]1(COCc2ccccc2)CO1    ZINC000004800739
Cc1cccc(C)c1OC[C@H]1CO1    ZINC000004200163
CCc1ccc(OC[C@H]2CO2)cc1    ZINC000002164285
CCc1cccc(OC[C@@H]2CO2)c1    ZINC000004200172
c1ccc(COCC[C@H]2CO2)cc1    ZINC000015974673
CCCOc1ccc([C@H]2CO2)cc1    ZINC000022217282
CCc1ccc(OC[C@@H]2CO2)cc1    ZINC000002164287
C[C@@H](OCc1ccccc1)[C@H]1CO1    ZINC000034215439
c1ccc(COCC[C@@H]2CO2)cc1    ZINC000015974672
Cc1cccc(C)c1OC[C@@H]1CO1    ZINC000004200162
Cc1cc(C)cc(OC[C@@H]2CO2)c1    ZINC000003411298
CCc1cccc(OC[C@H]2CO2)c1    ZINC000004200173
Cc1ccc(C)c(OC[C@@H]2CO2)c1    ZINC000004205974
C[C@@H](OCc1ccccc1)[C@@H]1CO1    ZINC000034215437
Cc1cccc(COC[C@H]2CO2)c1    ZINC000095096206
Cc1ccccc1COC[C@H]1CO1    ZINC000095096180
C[C@H](OCc1ccccc1)[C@@H]1CO1    ZINC000034215436
CCc1ccccc1OC[C@@H]1CO1    ZINC000004995182
Cc1ccc(OC[C@H]2CO2)c(C)c1    ZINC000009458216
CCCOc1ccc([C@@H]2CO2)cc1    ZINC000022217279
CCc1ccccc1OC[C@H]1CO1    ZINC000001704097
Cc1cc(C)cc(OC[C@H]2CO2)c1    ZINC000003411296
Cc1ccc(OC[C@@H]2CO2)c(C)c1    ZINC000009458213
C[C@]1(COCc2ccccc2)CO1    ZINC000004800737
Cc1cccc(COC[C@@H]2CO2)c1    ZINC000095096205
C[C@H](OCc1ccccc1)[C@H]1CO1    ZINC000034215438
Cc1ccc(C)c(OC[C@H]2CO2)c1    ZINC000004205975
Cc1ccc(COC[C@@H]2CO2)cc1    ZINC000059469810
Cc1cc([C@@H]2CO2)n(CC2CC2)n1    ZINC000217530818
Cc1cc([C@H]2CO2)n(CC2CC2)n1    ZINC000217530894
C1O[C@H]1C12CC3CC(CC(C3)C1)C2    ZINC000019089975
C1O[C@@H]1C12CC3CC(CC(C3)C1)C2    ZINC000019089972
Cc1ccc([C@@]2(C)O[C@@H]2C#N)s1    ZINC000306962168
Cc1ccc([C@@]2(C)O[C@H]2C#N)s1    ZINC000306962175
Cc1ccc([C@]2(C)O[C@H]2C#N)s1    ZINC000306962183
Cc1ccc([C@]2(C)O[C@@H]2C#N)s1    ZINC000306962189
COC(=O)[C@@H]1O[C@H]1c1ccncc1    ZINC000013213181
COC(=O)[C@@H]1O[C@@H]1c1ccncc1    ZINC000013213186
O=C(OC[C@H]1CO1)c1cccnc1    ZINC000032501304
COC(=O)[C@@H]1O[C@@H]1c1ccccn1    ZINC000017140130
O=C(OC[C@H]1CO1)c1ccncc1    ZINC000032501302
COC(=O)[C@H]1O[C@H]1c1ccccn1    ZINC000005486881
COC(=O)[C@H]1O[C@H]1c1ccncc1    ZINC000013213024
COC(=O)[C@H]1O[C@@H]1c1ccccn1    ZINC000017140132
COC(=O)[C@@H]1O[C@H]1c1ccccn1    ZINC000005486884
O=C(OC[C@@H]1CO1)c1cccnc1    ZINC000032501303
O=C(OC[C@@H]1CO1)c1ccncc1    ZINC000032501301
COC(=O)[C@H]1O[C@@H]1c1ccncc1    ZINC000013213184
c1c(C2CC2)nnn1CC[C@@H]1CO1    ZINC001254072048
C=C(C)c1cn(CC[C@@H]2CO2)nn1    ZINC001254074599
C=C(C)c1cn(CC[C@H]2CO2)nn1    ZINC001254074600
c1c(C2CC2)nnn1CC[C@H]1CO1    ZINC001254072049
BrCCOC[C@H]1CO1    ZINC000145369305
BrCCOC[C@@H]1CO1    ZINC000145369106
FC(F)(F)C1(C(F)(F)F)CO1    ZINC000016082629
COP(=O)(C[C@]1(C)CO1)OC    ZINC000038518606
COP(=O)(C[C@@]1(C)CO1)OC    ZINC000038518605
CCOP(=O)(OCC)[C@@H]1CO1    ZINC000034622113
CCOP(=O)(OCC)[C@H]1CO1    ZINC000038266090
COc1ccc(OC[C@H]2CO2)cc1    ZINC000000162760
COc1ccccc1OC[C@@H]1CO1    ZINC000002556428
COc1ccc(OC)c([C@H]2CO2)c1    ZINC000019730682
COc1ccc(OC[C@@H]2CO2)cc1    ZINC000000162761
COc1ccccc1OC[C@H]1CO1    ZINC000001703517
COc1ccc(OC)c([C@@H]2CO2)c1    ZINC000019730681
COc1cccc(OC[C@@H]2CO2)c1    ZINC000019424947
COc1cccc(OC[C@H]2CO2)c1    ZINC000019424949
C#CC1(OC[C@H]2CO2)CCCCC1    ZINC000001583144
C#CC1(OC[C@@H]2CO2)CCCCC1    ZINC000005124995
Cc1cc([C@H]2CO2)n(C(C)(C)C)n1    ZINC000217531116
Cc1cc([C@@H]2CO2)n(C(C)(C)C)n1    ZINC000217531005
Cc1occc1C(=O)NC[C@@H]1CO1    ZINC000095096848
Cc1occc1C(=O)NC[C@H]1CO1    ZINC000095096849
Cn1nccc1C(=O)NC[C@@H]1CO1    ZINC000095096790
CC(=O)c1cn(CC[C@H]2CO2)nn1    ZINC000718502503
CC(=O)c1cn(CC[C@@H]2CO2)nn1    ZINC000718502502
Cn1cc(C(=O)NC[C@@H]2CO2)cn1    ZINC000095096788
Cn1cc(C(=O)NC[C@H]2CO2)cn1    ZINC000095096789
Cn1nccc1C(=O)NC[C@H]1CO1    ZINC000095096791
CC(C)Cc1cn(C[C@@H]2CO2)nn1    ZINC001254071819
CCCc1cn(CC[C@H]2CO2)nn1    ZINC001254074103
CC(C)Cc1cn(C[C@H]2CO2)nn1    ZINC001254071821
CC(C)c1cn(CC[C@H]2CO2)nn1    ZINC001254074318
CC(C)(C)c1cn(C[C@@H]2CO2)nn1    ZINC001254072091
CC(C)(C)c1cn(C[C@H]2CO2)nn1    ZINC001254072092
CCCCc1cn(C[C@@H]2CO2)nn1    ZINC001254071278
CCCCc1cn(C[C@H]2CO2)nn1    ZINC001254071279
CCCc1cn(CC[C@@H]2CO2)nn1    ZINC001254074102
CC(C)c1cn(CC[C@@H]2CO2)nn1    ZINC001254074313
O=C(O)[C@@H]1O[C@H]1c1ccc(F)cc1    ZINC000034408724
O=C(O)[C@H]1O[C@H]1c1ccccc1F    ZINC000067801520
O=C(O)[C@H]1O[C@@H]1c1ccc(F)cc1    ZINC000029044313
O=C(O)[C@H]1O[C@@H]1c1cccc(F)c1    ZINC000067801525
O=C(O)[C@H]1O[C@H]1c1ccc(F)cc1    ZINC000067801529
O=C(O)[C@H]1O[C@H]1c1cccc(F)c1    ZINC000067801526
O=C(O)[C@@H]1O[C@H]1c1ccccc1F    ZINC000067801515
O=C(O)[C@@H]1O[C@@H]1c1ccccc1F    ZINC000067801514
O=C(O)[C@@H]1O[C@H]1c1cccc(F)c1    ZINC000067801523
O=C(O)[C@@H]1O[C@@H]1c1ccc(F)cc1    ZINC000067801527
O=C(O)[C@H]1O[C@@H]1c1ccccc1F    ZINC000067801516
O=C(O)[C@@H]1O[C@@H]1c1cccc(F)c1    ZINC000067801521
C[C@@H](Oc1cccc(F)c1)[C@@H]1CO1    ZINC000165960167
C[C@@H](Oc1ccc(F)cc1)[C@@H]1CO1    ZINC000256053994
C[C@H](Oc1ccc(F)cc1)[C@@H]1CO1    ZINC000256053995
C[C@H](Oc1ccc(F)cc1)[C@H]1CO1    ZINC000256053993
C[C@H](Oc1cccc(F)c1)[C@H]1CO1    ZINC000165960257
Fc1ccc(COC[C@H]2CO2)cc1    ZINC000059675774
Fc1ccccc1COC[C@@H]1CO1    ZINC000004200083
C[C@@H](Oc1ccccc1F)[C@H]1CO1    ZINC000256049701
C[C@H](Oc1cccc(F)c1)[C@@H]1CO1    ZINC000165960076
C[C@@H](Oc1ccccc1F)[C@@H]1CO1    ZINC000256049703
Fc1ccccc1COC[C@H]1CO1    ZINC000004200084
C[C@@H](Oc1cccc(F)c1)[C@H]1CO1    ZINC000165960366
C[C@H](Oc1ccccc1F)[C@H]1CO1    ZINC000256049702
Fc1ccc(COC[C@@H]2CO2)cc1    ZINC000059675772
C[C@@H](Oc1ccc(F)cc1)[C@H]1CO1    ZINC000256053992
C[C@H](Oc1ccccc1F)[C@@H]1CO1    ZINC000256049704
CN(C)Cc1cn(C[C@H]2CO2)nn1    ZINC001254071471
CN(C)Cc1cn(C[C@@H]2CO2)nn1    ZINC001254071470
C[C@@H]1O[C@H]1[C@]1(C)CC[C@@]2(C)O[C@@H]2C1    ZINC000104372227
C[C@H]1O[C@H]1[C@]1(C)CC[C@@]2(C)O[C@@H]2C1    ZINC000104372224
C[C@H]1O[C@@H]1[C@]1(C)CC[C@@]2(C)O[C@@H]2C1    ZINC000104372229
C[C@@H]1O[C@@H]1[C@]1(C)CC[C@@]2(C)O[C@@H]2C1    ZINC000104372232
O=C(NC[C@@H]1CO1)c1cccs1    ZINC000095096850
O=C(NC[C@H]1CO1)c1cccs1    ZINC000095096851
Cc1ncc([N+](=O)[O-])n1C[C@@H]1CO1    ZINC000005425143
Cc1ncc([N+](=O)[O-])n1C[C@H]1CO1    ZINC000005425145
COC(=O)c1cn(C[C@@H]2CO2)nn1    ZINC001254071815
Cc1nc([N+](=O)[O-])cn1C[C@H]1CO1    ZINC000013216701
Cc1nc([N+](=O)[O-])cn1C[C@@H]1CO1    ZINC000005386898
COC(=O)c1cn(C[C@H]2CO2)nn1    ZINC001254071816
OCCc1cn(CC[C@H]2CO2)nn1    ZINC000718543760
OCCc1cn(CC[C@@H]2CO2)nn1    ZINC000718543758
COCc1cn(CC[C@@H]2CO2)nn1    ZINC001254074069
COCc1cn(CC[C@H]2CO2)nn1    ZINC001254074070
O=C(NC[C@@H]1CO1)C1CCCCC1    ZINC000095096980
C(ON=C1CCCCCC1)[C@@H]1CO1    ZINC000022115818
C(ON=C1CCCCCC1)[C@H]1CO1    ZINC000022115821
O=C(NC[C@H]1CO1)C1CCCCC1    ZINC000095096981
CC(C)[C@@H]1CCCCN1C[C@H]1CO1    ZINC000242649330
CC(C)[C@H]1CCCCN1C[C@@H]1CO1    ZINC000096510185
CCN(C[C@@H]1CO1)C1CCCCC1    ZINC000019258536
CC(C)[C@H]1CCCCN1C[C@H]1CO1    ZINC000242649332
CCN(C[C@H]1CO1)C1CCCCC1    ZINC000019258537
CC(C)[C@@H]1CCCCN1C[C@@H]1CO1    ZINC000096510184
IC[C@@H]1CO1    ZINC000005157204
IC[C@H]1CO1    ZINC000005134874
O=C(OC[C@@H]1CO1)c1cccs1    ZINC000001617768
O=C(OC[C@H]1CO1)c1cccs1    ZINC000005812861
Clc1ccc(OC[C@H]2CO2)cc1    ZINC000001690104
Clc1cccc(OC[C@@H]2CO2)c1    ZINC000006220667
Clc1cccc(OC[C@H]2CO2)c1    ZINC000006220669
Clc1ccc(OC[C@@H]2CO2)cc1    ZINC000002044185
Clc1ccccc1OC[C@@H]1CO1    ZINC000002044186
Clc1ccccc1OC[C@H]1CO1    ZINC000001690103
C[C@H](O)[C@H]1C=C([C@@H]2O[C@H]2C)C(=O)O1    ZINC000006066875
CC1(C)N=C(O)N(C[C@@H]2CO2)C1=O    ZINC000006263396
CC1(C)N=C(O)N(C[C@H]2CO2)C1=O    ZINC000006263401
C(#C[C@H]1O[C@@H]1c1ccccc1)C1CC1    ZINC000032224437
C(#C[C@@H]1O[C@@H]1c1ccccc1)C1CC1    ZINC000032224436
C(#C[C@@H]1O[C@H]1c1ccccc1)C1CC1    ZINC000032224438
c1ccc2cc(C[C@H]3CO3)ccc2c1    ZINC000034446337
c1ccc2cc(C[C@@H]3CO3)ccc2c1    ZINC000034446336
C(#C[C@H]1O[C@H]1c1ccccc1)C1CC1    ZINC000032224439
C(C[C@@H]1CO1)C[C@H]1O[C@H]1C[C@@H]1CO1    ZINC000095811665
C(C[C@H]1O[C@H]1C[C@@H]1CO1)C[C@H]1CO1    ZINC000095811664
C(C[C@@H]1CO1)C[C@@H]1O[C@@H]1C[C@@H]1CO1    ZINC000100968621
C(C[C@H]1CO1)C[C@@H]1O[C@H]1C[C@@H]1CO1    ZINC000095811666
C(C[C@@H]1CO1)C[C@@H]1O[C@@H]1C[C@H]1CO1    ZINC000254293570
C(C[C@@H]1CO1)C[C@@H]1O[C@H]1C[C@H]1CO1    ZINC000001716568
C(C[C@@H]1CO1)C[C@@H]1O[C@H]1C[C@@H]1CO1    ZINC000095811667
CCCCCCCCCC[C@@H]1CO1    ZINC000002035763
CCCCCCCCCC[C@H]1CO1    ZINC000001866988
Clc1ccc(OC[C@@H]2CO2)cn1    ZINC000098175407
CC(C)(C)C[C@H]1O[C@H]1CSC#N    ZINC000001690634
CC(C)(C)C[C@@H]1O[C@@H]1CSC#N    ZINC000001690631
CC(C)(C)C[C@H]1O[C@@H]1CSC#N    ZINC000001690632
CC(C)(C)C[C@@H]1O[C@H]1CSC#N    ZINC000001690633
CCN1CCC[C@@H](OC[C@@H]2CO2)C1    ZINC000095095873
C=CC[C@@H]1O[C@]1(O)CNCC(C)C    ZINC000001669874
CC1(C)N[C@@H]1CC[C@]1(C)O[C@H]1CO    ZINC000169804278
C=CC[C@@H]1O[C@@]1(O)CNCC(C)C    ZINC000001669873
C(CN1CCCCC1)OC[C@@H]1CO1    ZINC000095095884
CCN1CCC[C@H](OC[C@@H]2CO2)C1    ZINC000095095872
CCN1CCC[C@H](OC[C@H]2CO2)C1    ZINC000252486787
C(CN1CCCCC1)OC[C@H]1CO1    ZINC000095095885
C=CC[C@H]1O[C@@]1(O)CNCC(C)C    ZINC000001669871
CC1(C)N[C@H]1CC[C@]1(C)O[C@H]1CO    ZINC000169804276
C=CC[C@H]1O[C@]1(O)CNCC(C)C    ZINC000001669872
CCN1CCC[C@@H](OC[C@H]2CO2)C1    ZINC000252486788
CC(C)CN(CC(C)C)C[C@@H]1CO1    ZINC000042034015
CCCCN(CCCC)C[C@@H]1CO1    ZINC000020485505
CC(C)CN(CC(C)C)C[C@H]1CO1    ZINC000042034017
CCCCN(CCCC)C[C@H]1CO1    ZINC000020485507
FC(F)(Br)C[C@H]1CO1    ZINC000004329261
FC(F)(Br)C[C@@H]1CO1    ZINC000002526365
Fc1ccc(OC[C@@H]2CO2)c(F)c1    ZINC000019256755
Fc1ccc(OC[C@H]2CO2)c(F)c1    ZINC000019256757
FC(F)Oc1ccc([C@@H]2CO2)cc1    ZINC000036379856
FC(F)Oc1ccc([C@H]2CO2)cc1    ZINC000036379857
Fc1ccc(OC[C@@H]2CO2)cc1F    ZINC000034115833
c1ccc2c(c1)cccc2O[C@H]1CO1    ZINC000038879838
c1ccc2c(c1)cccc2O[C@@H]1CO1    ZINC000038879836
CC1(C)O[C@@H]2CO[C@H]([C@@H]3CO3)[C@@H]2O1    ZINC000000167698
CC1(C)O[C@@H]2CO[C@@H]([C@@H]3CO3)[C@@H]2O1    ZINC000002580685
CC1(C)O[C@@H]2CO[C@H]([C@H]3CO3)[C@@H]2O1    ZINC000245253929
CC1(C)O[C@@H]2C[C@@H]([C@@H]3CO3)O[C@@H]2O1    ZINC000034275390
CC1(C)O[C@@H]2[C@H](CO[C@H]2[C@@H]2CO2)O1    ZINC000003912806
CC1(C)O[C@@H]2CO[C@H]([C@@H]3CO3)[C@H]2O1    ZINC000012857065
CC1(C)O[C@@H]2CO[C@H]([C@H]3CO3)[C@H]2O1    ZINC000245253930
CC1(C)O[C@H]2[C@@H]([C@@H]3CO3)OC[C@@H]2O1    ZINC000003912805
c1ccc2c[n+](C[C@@H]3CO3)ccc2c1    ZINC000004950533
c1ccc2c[n+](C[C@H]3CO3)ccc2c1    ZINC000004950534
CC[C@]1(C(=O)OC)O[C@@]1(C)C(C)C    ZINC000669384242
CC[C@@]1(C(C)C)O[C@@]1(C)C(=O)OC    ZINC000085657813
CC[C@@]1(C(=O)OC)O[C@@]1(C)C(C)C    ZINC000669384241
CCOC(=O)[C@H]1O[C@@]1(C)C(C)(C)C    ZINC000084324414
CCOC(=O)[C@@H]1O[C@@]1(CC)C(C)C    ZINC000084324491
COC(=O)[C@]1(C)O[C@@]1(C)C(C)(C)C    ZINC000085657928
CCC1(CC)O[C@]1(CC)C(=O)OC    ZINC000147436295
COC(=O)[C@]1(C)O[C@@]1(C)CC(C)C    ZINC000085658055
CCOC(=O)[C@@H]1O[C@]1(C)[C@@H](C)CC    ZINC000084324742
COC(=O)[C@]1(C)O[C@]1(C)CC(C)C    ZINC000085658052
CCOC(=O)[C@@H]1O[C@]1(C)[C@H](C)CC    ZINC000084324739
CCC[C@@]1(C(=O)OCC)OC1(C)C    ZINC000001589677
CC[C@]1(C(C)C)O[C@]1(C)C(=O)OC    ZINC000085657811
CC[C@]1(C(C)C)O[C@@]1(C)C(=O)OC    ZINC000085657815
CC[C@H](C)[C@]1(C)O[C@]1(C)C(=O)OC    ZINC000085658110
CC[C@H](C)[C@@]1(C)O[C@]1(C)C(=O)OC    ZINC000085658106
CC[C@]1(C(=O)OC)O[C@]1(C)C(C)C    ZINC000669384240
CCOC(=O)[C@]1(CC)O[C@]1(C)CC    ZINC000086166131
CCOC(=O)[C@@]1(CC)O[C@]1(C)CC    ZINC000086166127
CCC[C@]1(C)O[C@@]1(CC)C(=O)OC    ZINC000669383499
COC(=O)[C@@]1(C)O[C@@]1(C)CC(C)C    ZINC000085658050
CCC1(CC)O[C@@]1(CC)C(=O)OC    ZINC000147436090
CCOC(=O)[C@H]1O[C@]1(C)CC(C)C    ZINC000005857077
COC(=O)[C@@]1(C)O[C@]1(C)C(C)(C)C    ZINC000085657927
CCOC(=O)[C@H]1O[C@@]1(C)CC(C)C    ZINC000005857123
CCOC(=O)[C@@H]1O[C@@]1(C)[C@@H](C)CC    ZINC000084324746
CC[C@@]1(C(C)C)O[C@]1(C)C(=O)OC    ZINC000085657809
COC(=O)[C@@]1(C)O[C@]1(C)CC(C)C    ZINC000085658049
COC(=O)[C@]1(C)O[C@]1(C)C(C)(C)C    ZINC000085657924
CCCCCC[C@]1(C(=O)OC)CO1    ZINC000026281261
CCCC1(CCC)O[C@H]1C(=O)OC    ZINC000084324168
CCC[C@]1(C)O[C@]1(CC)C(=O)OC    ZINC000669383500
CC[C@H](C)[C@]1(C)O[C@@]1(C)C(=O)OC    ZINC000227199927
CCOC(=O)[C@@H]1O[C@]1(C)C(C)(C)C    ZINC000084324412
CCC[C@]1(C(=O)OCC)OC1(C)C    ZINC000002046224
CCOC(=O)[C@@H]1O[C@@]1(C)C(C)(C)C    ZINC000084324417
CCOC(=O)[C@@H]1O[C@@]1(C)[C@H](C)CC    ZINC000084324743
CC[C@H](C)[C@@]1(C)O[C@@]1(C)C(=O)OC    ZINC000227199907
CCCC1(CCC)O[C@@H]1C(=O)OC    ZINC000084324169
COC(=O)[C@@]1(C)O[C@@]1(C)C(C)(C)C    ZINC000085657931
CCOC(=O)[C@@H]1O[C@]1(C)CC(C)C    ZINC000005857715
CCOC(=O)[C@@H]1O[C@]1(CC)C(C)C    ZINC000084324493
CCOC(=O)[C@@]1(CC)O[C@@]1(C)CC    ZINC000086166130
CCOC(=O)[C@H]1O[C@]1(CC)C(C)C    ZINC000084324496
CCOC(=O)[C@H]1O[C@@]1(CC)C(C)C    ZINC000084324495
CCOC(=O)[C@H]1O[C@]1(C)C(C)(C)C    ZINC000084324410
CCC[C@@]1(C)O[C@@]1(CC)C(=O)OC    ZINC000669383501
CCCCCC[C@@]1(C(=O)OC)CO1    ZINC000026281254
CCOC(=O)[C@]1(CC)O[C@@]1(C)CC    ZINC000086166133
CCOC(=O)[C@@H]1O[C@@]1(C)CC(C)C    ZINC000005857761
CC[C@@]1(C(=O)OC)O[C@]1(C)C(C)C    ZINC000669384243
CCC[C@@]1(C)O[C@]1(CC)C(=O)OC    ZINC000669383491
CCCCCC[C@@H]1O[C@H]1[C@@H](O)CC    ZINC000003132881
CCCCCC[C@H]1O[C@H]1[C@H](O)CC    ZINC000004569676
CCCC[C@H](CC)COC[C@@H]1CO1    ZINC000001556925
CCCCCC[C@@H]1O[C@@H]1[C@@H](O)CC    ZINC000025624106
CCCC[C@H](CC)COC[C@H]1CO1    ZINC000001556923
CCCC[C@@H](CC)COC[C@@H]1CO1    ZINC000001556924
CCCCCCCCOC[C@H]1CO1    ZINC000002168977
CCCC[C@@H](CC)COC[C@H]1CO1    ZINC000001556922
CCCCCCCCOC[C@@H]1CO1    ZINC000001556640
CCCCCC[C@@H]1O[C@@H]1[C@H](O)CC    ZINC000004569686
CCCCCC[C@@H]1O[C@H]1[C@H](O)CC    ZINC000004569682
CCCCCC[C@H]1O[C@@H]1[C@H](O)CC    ZINC000004569683
ClCc1cn(CC[C@H]2CO2)nn1    ZINC000718601772
C[C@H](Cl)c1cn(C[C@H]2CO2)nn1    ZINC001254072253
C[C@@H](Cl)c1cn(C[C@H]2CO2)nn1    ZINC001254072251
C[C@@H](Cl)c1cn(C[C@@H]2CO2)nn1    ZINC001254072249
C[C@H](Cl)c1cn(C[C@@H]2CO2)nn1    ZINC001254072238
ClCc1cn(CC[C@@H]2CO2)nn1    ZINC000718601767
O=C(O)CCCC(=O)NC[C@@H]1CO1    ZINC000095096819
O=C(O)CCCC(=O)NC[C@H]1CO1    ZINC000095096818
CCc1ccc([C@]2(C)O[C@@H]2C#N)cc1    ZINC000306216772
CCc1ccc([C@]2(C)O[C@H]2C#N)cc1    ZINC000306216774
CC(C)[C@]1(c2ccccc2)O[C@H]1C#N    ZINC000306791560
Cc1ccc([C@]2(C)O[C@H]2C#N)c(C)c1    ZINC000306159119
Cc1ccc([C@]2(C)O[C@H]2C#N)cc1C    ZINC000307375821
Cc1ccc(C)c([C@@]2(C)O[C@@H]2C#N)c1    ZINC000306331830
Cc1ccc([C@@]2(C)O[C@H]2C#N)cc1C    ZINC000307375820
C[C@]1(CCc2ccccc2)O[C@@H]1C#N    ZINC000306737486
Cc1ccc(C)c([C@]2(C)O[C@@H]2C#N)c1    ZINC000306331822
CCC[C@@]1(c2ccccc2)O[C@H]1C#N    ZINC000307751568
C[C@@]1(CCc2ccccc2)O[C@@H]1C#N    ZINC000306737480
Cc1ccc([C@@]2(C)O[C@H]2C#N)c(C)c1    ZINC000306159112
C[C@]1(CCc2ccccc2)O[C@H]1C#N    ZINC000306737482
Cc1ccc([C@@]2(C)O[C@@H]2C#N)c(C)c1    ZINC000306159127
CC(C)[C@@]1(c2ccccc2)O[C@@H]1C#N    ZINC000306791559
CCC[C@]1(c2ccccc2)O[C@H]1C#N    ZINC000307751567
CCc1ccc([C@@]2(C)O[C@@H]2C#N)cc1    ZINC000306216776
CCC[C@]1(c2ccccc2)O[C@@H]1C#N    ZINC000307751569
CC[C@@]1(c2ccc(C)cc2)O[C@H]1C#N    ZINC000307297199
Cc1ccc(C)c([C@@]2(C)O[C@H]2C#N)c1    ZINC000306331825
CC[C@]1(c2ccc(C)cc2)O[C@@H]1C#N    ZINC000307297200
C[C@@]1(CCc2ccccc2)O[C@H]1C#N    ZINC000306737484
CCC[C@@]1(c2ccccc2)O[C@@H]1C#N    ZINC000307751566
Cc1ccc(C)c([C@]2(C)O[C@H]2C#N)c1    ZINC000306331827
CC[C@]1(c2ccc(C)cc2)O[C@H]1C#N    ZINC000307297198
Cc1ccc([C@@]2(C)O[C@@H]2C#N)cc1C    ZINC000307375822
CC(C)[C@@]1(c2ccccc2)O[C@H]1C#N    ZINC000306791561
CC[C@@]1(c2ccc(C)cc2)O[C@@H]1C#N    ZINC000307297197
CCc1ccc([C@@]2(C)O[C@H]2C#N)cc1    ZINC000306216773
Cc1ccc([C@]2(C)O[C@@H]2C#N)cc1C    ZINC000307375819
Cc1ccc([C@]2(C)O[C@@H]2C#N)c(C)c1    ZINC000306159105
CC(C)[C@]1(c2ccccc2)O[C@@H]1C#N    ZINC000306791562
C[C@@H](NC(=O)OC(C)(C)C)[C@@H]1CO1    ZINC000039091095
C(CN1CCOCC1)OC[C@@H]1CO1    ZINC000095095882
C[C@H](NC(=O)OC(C)(C)C)[C@@H]1CO1    ZINC000038220735
C[C@@H](NC(=O)OC(C)(C)C)[C@H]1CO1    ZINC000039091096
CC(C)(C)OC(=O)NC[C@]1(C)CO1    ZINC000034076159
C(CN1CCOCC1)OC[C@H]1CO1    ZINC000095095883
CN(C[C@H]1CO1)C(=O)OC(C)(C)C    ZINC000034628288
CN(C[C@@H]1CO1)C(=O)OC(C)(C)C    ZINC000034628287
C[C@H](NC(=O)OC(C)(C)C)[C@H]1CO1    ZINC000038220736
CC(C)(C)OC(=O)NCC[C@H]1CO1    ZINC000107132703
CC(C)(C)OC(=O)NCC[C@@H]1CO1    ZINC000107132700
CC(C)(C)OC(=O)NC[C@@]1(C)CO1    ZINC000034076158
O=C([C@H]1CO1)C(Cl)(Cl)Cl    ZINC000001850063
O=C([C@@H]1CO1)C(Cl)(Cl)Cl    ZINC000002026067
Clc1ccc([C@H]2CO2)cc1Cl    ZINC000012649719
Clc1ccc(Cl)c([C@@H]2CO2)c1    ZINC000022176367
Clc1ccc(Cl)c([C@H]2CO2)c1    ZINC000022176370
Clc1ccc([C@@H]2CO2)c(Cl)c1    ZINC000006091972
Clc1ccc([C@@H]2CO2)cc1Cl    ZINC000012649714
Clc1ccc([C@H]2CO2)c(Cl)c1    ZINC000006091991
FC(F)(F)[C@@]1(c2ccccc2)CO1    ZINC000138027464
FC(F)(F)c1ccc([C@H]2CO2)cc1    ZINC000019518146
FC(F)(F)c1ccccc1[C@H]1CO1    ZINC000022209967
FC(F)(F)[C@]1(c2ccccc2)CO1    ZINC000138027541
FC(F)(F)c1cccc([C@@H]2CO2)c1    ZINC000019257415
FC(F)(F)c1ccccc1[C@@H]1CO1    ZINC000022209964
FC(F)(F)c1cccc([C@H]2CO2)c1    ZINC000019257417
FC(F)(F)c1ccc([C@@H]2CO2)cc1    ZINC000019518145
FC(F)C(F)(F)COC[C@@H]1CO1    ZINC000002515998
FC(F)C(F)(F)COC[C@H]1CO1    ZINC000004290069
CCOC(=O)[C@H]1O[C@@H]1C(=O)OCC    ZINC000002569611
CC(=O)OC[C@@H](OC(C)=O)[C@H]1CO1    ZINC000065748317
CC(=O)OC[C@H](OC(C)=O)[C@H]1CO1    ZINC000065748315
CC(=O)OC[C@H](OC(C)=O)[C@@H]1CO1    ZINC000065748313
CCOC(=O)[C@@H]1O[C@@H]1C(=O)OCC    ZINC000014618970
CC(=O)OC[C@@H](OC(C)=O)[C@@H]1CO1    ZINC000065748314
CCOC(=O)[C@@H]1O[C@H]1C(=O)OCC    ZINC000002382901
C1=CC=C(c2cn(C[C@H]3CO3)nn2)[CH]1    ZINC001254071549
C1=CC=C(c2cn(C[C@@H]3CO3)nn2)[CH]1    ZINC001254071546
COC[C@H]1O[C@@H]1C#Cc1ccccc1    ZINC000022339616
C[C@]1(C(=O)/C=C/c2ccccc2)CO1    ZINC000000163736
C[C@@]1(C(=O)/C=C/c2ccccc2)CO1    ZINC000000163734
COC[C@@H]1O[C@@H]1C#Cc1ccccc1    ZINC000022339611
C(#Cc1ccccc1)COC[C@@H]1CO1    ZINC000005124994
C(#Cc1ccccc1)COC[C@H]1CO1    ZINC000001583143
COC[C@@H]1O[C@H]1C#Cc1ccccc1    ZINC000022339621
COC[C@H]1O[C@H]1C#Cc1ccccc1    ZINC000022339626
C[C@H](COC[C@@H]1CO1)OC[C@H]1CO1    ZINC000250976366
CC[C@]1(C(=O)OC)O[C@]1(C)COC    ZINC000669384469
C[C@H](COC[C@H]1CO1)OC[C@H]1CO1    ZINC000250976368
CC1(C)OC[C@@H](COC[C@@H]2CO2)O1    ZINC000034562481
CC1(C)OC[C@@H](COC[C@H]2CO2)O1    ZINC000034562483
CC[C@@]1(C(=O)OC)O[C@@]1(C)COC    ZINC000669384468
C[C@H](COC[C@@H]1CO1)OC[C@@H]1CO1    ZINC000002575712
CC1(C)OC[C@H](COC[C@@H]2CO2)O1    ZINC000034562480
CC1(C)OC[C@H](COC[C@H]2CO2)O1    ZINC000034562482
C[C@H](COC[C@H]1CO1)OC[C@@H]1CO1    ZINC000005751471
CC[C@]1(C(=O)OC)O[C@@]1(C)COC    ZINC000669384467
CC[C@@]1(C(=O)OC)O[C@]1(C)COC    ZINC000669384466
CC(C)(C)[Si](C)(C)OC[C@@H]1CO1    ZINC000170156907
CC(C)(C)[Si](C)(C)OC[C@H]1CO1    ZINC000169836532
COc1ccc([C@]2(C)O[C@@H]2C#N)cc1    ZINC000306924174
COc1ccc([C@]2(C)O[C@H]2C#N)cc1    ZINC000306924175
COc1cccc([C@@]2(C)O[C@H]2C#N)c1    ZINC000306554211
COc1cccc([C@@]2(C)O[C@@H]2C#N)c1    ZINC000306554161
c1cc2ccc(OC[C@@H]3CO3)cc2[nH]1    ZINC000146879896
COc1cccc([C@]2(C)O[C@H]2C#N)c1    ZINC000306554187
COc1ccccc1[C@@]1(C)O[C@@H]1C#N    ZINC000306296122
c1cc2ccc(OC[C@H]3CO3)cc2[nH]1    ZINC000146880071
COc1ccc([C@@]2(C)O[C@H]2C#N)cc1    ZINC000306924176
COc1ccccc1[C@@]1(C)O[C@H]1C#N    ZINC000306296142
COc1cccc([C@]2(C)O[C@@H]2C#N)c1    ZINC000306554171
COc1ccccc1[C@]1(C)O[C@H]1C#N    ZINC000306296135
N#CCc1ccc(OC[C@H]2CO2)cc1    ZINC000004206474
COc1ccccc1[C@]1(C)O[C@@H]1C#N    ZINC000306296128
c1cc2c(cccc2OC[C@@H]2CO2)[nH]1    ZINC000032223712
COc1ccc([C@@]2(C)O[C@@H]2C#N)cc1    ZINC000306924173
c1cc2c(cccc2OC[C@H]2CO2)[nH]1    ZINC000032223714
N#CCc1ccc(OC[C@@H]2CO2)cc1    ZINC000004206473
Cc1nc2cccnc2n1C[C@@H]1CO1    ZINC000075972716
Cc1nc2cccnc2n1C[C@H]1CO1    ZINC000075972717
c1ccc2c(c1)CCN(C[C@@H]1CO1)C2    ZINC000022171963
c1ccc2c(c1)CCN(C[C@H]1CO1)C2    ZINC000022171967
COCCN(CCOC)C[C@@H]1CO1    ZINC000042442616
COCCN(CCOC)C[C@H]1CO1    ZINC000042442618
F[C@H](Cl)C(F)(F)OC[C@H]1CO1    ZINC000080440404
F[C@@H](Cl)C(F)(F)OC[C@H]1CO1    ZINC000080440394
F[C@H](Cl)C(F)(F)OC[C@@H]1CO1    ZINC000080440406
F[C@@H](Cl)C(F)(F)OC[C@@H]1CO1    ZINC000080440397
O=C(O)C[C@@]1(C(=O)O)O[C@@H]1C(=O)O    ZINC000004028703
O=C(O)C[C@]1(C(=O)O)O[C@@H]1C(=O)O    ZINC000004028704
O=C(O)C[C@@]1(C(=O)O)O[C@H]1C(=O)O    ZINC000004028701
O=C(O)C[C@]1(C(=O)O)O[C@H]1C(=O)O    ZINC000004028702
Cc1c2c(ccc1[C@@H]1CO1)C(=O)OC2    ZINC000072233061
C=Cc1cccc(COC[C@@H]2CO2)c1    ZINC000101488519
C=Cc1ccc(COC[C@@H]2CO2)cc1    ZINC000025559311
C=CCc1ccccc1OC[C@H]1CO1    ZINC000000586608
C=Cc1cccc(COC[C@H]2CO2)c1    ZINC000101488520
C=CCc1ccccc1OC[C@@H]1CO1    ZINC000000586609
C=Cc1ccc(COC[C@H]2CO2)cc1    ZINC000025559315
CCOC(COC[C@@H]1CO1)OCC    ZINC000252496889
CCOC(COC[C@H]1CO1)OCC    ZINC000252496890
CC(C)Cc1ccc([C@]2(C)CO2)cc1    ZINC000036156615
CC(C)Cc1ccc([C@@]2(C)CO2)cc1    ZINC000034380885
O=C(O)c1ccc(/N=C/[C@H]2CO2)cc1    ZINC000006512255
O=C(O)c1ccc(/N=C/[C@@H]2CO2)cc1    ZINC000005664857
c1ccc2c(c1)onc2OC[C@H]1CO1    ZINC000035287456
c1ccc2c(c1)onc2OC[C@@H]1CO1    ZINC000035287455
O=C(O)c1ccc(/N=C\[C@H]2CO2)cc1    ZINC000017126106
O=C(O)c1ccc(/N=C\[C@@H]2CO2)cc1    ZINC000017126104
CC[C@@]1(c2ccc(F)cc2)O[C@@H]1C#N    ZINC000306297984
CC[C@]1(c2ccc(F)cc2)O[C@@H]1C#N    ZINC000306297982
CC[C@@]1(c2ccccc2F)O[C@H]1C#N    ZINC000306282920
CC[C@]1(c2ccccc2F)O[C@@H]1C#N    ZINC000306282915
CC[C@@]1(c2ccc(F)cc2)O[C@H]1C#N    ZINC000306297986
CC[C@@]1(c2ccccc2F)O[C@@H]1C#N    ZINC000306282917
CC[C@]1(c2ccc(F)cc2)O[C@H]1C#N    ZINC000306297988
CC[C@]1(c2ccccc2F)O[C@H]1C#N    ZINC000306282921
Cc1ccccc1C(=O)NC[C@@H]1CO1    ZINC000095096860
Cc1ccccc1C(=O)NC[C@H]1CO1    ZINC000095096861
Cc1cccc(C(=O)NC[C@@H]2CO2)c1    ZINC000095096812
CC1(C)O[C@@]1(C(N)=O)c1ccccc1    ZINC000001589683
Cc1ccc(C(=O)NC[C@H]2CO2)cc1    ZINC000095096817
CC1(C)O[C@]1(C(N)=O)c1ccccc1    ZINC000002046220
Cc1cccc(C(=O)NC[C@H]2CO2)c1    ZINC000095096813
Cc1ccc(C(=O)NC[C@@H]2CO2)cc1    ZINC000095096816
C#CCCCc1cn(C[C@H]2CO2)nn1    ZINC001254071163
C#CCCc1cn(CC[C@@H]2CO2)nn1    ZINC001254073966
C#CCCCc1cn(C[C@@H]2CO2)nn1    ZINC001254071164
C#CCCc1cn(CC[C@H]2CO2)nn1    ZINC001254073965
CCN(Cc1ccccc1)C[C@H]1CO1    ZINC000020486408
CCN(Cc1ccccc1)C[C@@H]1CO1    ZINC000020486405
CC(C)(CBr)C[C@H]1CO1    ZINC000039148452
CC(C)(CBr)C[C@@H]1CO1    ZINC000039148453
CC1(C)OC[C@@H]([C@H]2O[C@@H]2CCl)O1    ZINC000086042949
CC(=O)c1ccc(OC[C@H]2CO2)cc1    ZINC000004200078
c1cc2c(cc1[C@H]1CO1)OCCCO2    ZINC000022211809
COC(=O)[C@@H]1O[C@H]1c1cccc(C)c1    ZINC000067801625
COC(=O)[C@@]1(C)O[C@@H]1c1ccccc1    ZINC000147356559
COC(=O)[C@H]1O[C@@]1(C)c1ccccc1    ZINC000001571081
CCOC(=O)[C@@H]1O[C@H]1c1ccccc1    ZINC000000120332
COC(=O)[C@H]1O[C@@H]1c1ccc(C)cc1    ZINC000034380905
CCOC(=O)[C@H]1O[C@@H]1c1ccccc1    ZINC000000120329
COC(=O)[C@]1(C)O[C@@H]1c1ccccc1    ZINC000147356768
CCOC(=O)[C@@H]1O[C@@H]1c1ccccc1    ZINC000000120326
COC(=O)[C@H]1O[C@H]1c1ccccc1C    ZINC000067801619
C[C@@]1(C(=O)OCc2ccccc2)CO1    ZINC000038434733
CC(=O)c1ccc(OC[C@@H]2CO2)cc1    ZINC000004200077
COC(=O)[C@H]1O[C@@H]1c1cccc(C)c1    ZINC000067801626
C[C@]1(C(=O)OCc2ccccc2)CO1    ZINC000038866154
COC(=O)[C@@H]1O[C@@H]1c1cccc(C)c1    ZINC000067801622
COC(=O)[C@H]1O[C@H]1c1ccc(C)cc1    ZINC000039602635
COC(=O)[C@H]1O[C@]1(C)c1ccccc1    ZINC000001571080
COC(=O)[C@H]1O[C@H]1c1cccc(C)c1    ZINC000067801627
CC(=O)c1cccc(OC[C@@H]2CO2)c1    ZINC000004200180
CC1(C)O[C@]1(C(=O)O)c1ccccc1    ZINC000002023433
COC(=O)[C@@H]1O[C@H]1c1ccc(C)cc1    ZINC000039602633
COC(=O)[C@@H]1O[C@]1(C)c1ccccc1    ZINC000001571082
CC(=O)c1ccccc1OC[C@H]1CO1    ZINC000026919828
COC(=O)[C@@]1(C)O[C@H]1c1ccccc1    ZINC000147356991
COC(=O)[C@@H]1O[C@H]1c1ccccc1C    ZINC000067801617
CCOC(=O)[C@H]1O[C@H]1c1ccccc1    ZINC000000120337
COC(=O)[C@@H]1O[C@@]1(C)c1ccccc1    ZINC000001571083
CC1(C)O[C@@]1(C(=O)O)c1ccccc1    ZINC000002023437
COC(=O)[C@@H]1O[C@@H]1c1ccccc1C    ZINC000067801616
COC(=O)[C@]1(C)O[C@H]1c1ccccc1    ZINC000147357179
COC(=O)[C@@H]1O[C@@H]1c1ccc(C)cc1    ZINC000039602631
c1cc2c(cc1[C@@H]1CO1)OCCCO2    ZINC000022211806
CC(=O)c1cccc(OC[C@H]2CO2)c1    ZINC000004200181
CC(=O)c1ccccc1OC[C@@H]1CO1    ZINC000026919825
COC(=O)[C@H]1O[C@@H]1c1ccccc1C    ZINC000067801618
CO[Si](CC[C@@H]1CO1)(OC)OC    ZINC000196617083
CO[Si](CC[C@H]1CO1)(OC)OC    ZINC000196617090
O=C(NC[C@H]1CO1)Nc1ccccc1    ZINC000095096825
O=C(NC[C@@H]1CO1)Nc1ccccc1    ZINC000095096824
N#CCCCc1cn(C[C@@H]2CO2)nn1    ZINC001254072753
N#CCCCc1cn(C[C@H]2CO2)nn1    ZINC001254072760
CC(C)c1ccccc1OC[C@@H]1CO1    ZINC000003389636
Cc1cccc([C@@H](C)OC[C@@H]2CO2)c1    ZINC000095096339
CC(C)c1ccccc1OC[C@H]1CO1    ZINC000003389633
Cc1ccccc1[C@@H](C)OC[C@H]1CO1    ZINC000095096337
Cc1ccccc1[C@@H](C)OC[C@@H]1CO1    ZINC000095096335
Cc1ccc([C@@H](C)OC[C@H]2CO2)cc1    ZINC000095096333
Cc1ccc([C@@H](C)OC[C@@H]2CO2)cc1    ZINC000095096331
CC[C@@]1(C)O[C@@]1(OC)c1ccccc1    ZINC000001655968
Cc1cccc([C@H](C)OC[C@@H]2CO2)c1    ZINC000095096340
Cc1ccc(C)c(OC[C@@H]2CO2)c1C    ZINC000004199995
Cc1ccc([C@H](C)OC[C@@H]2CO2)cc1    ZINC000095096332
Cc1cccc([C@@H](C)OC[C@H]2CO2)c1    ZINC000095096341
CC[C@@]1(C)O[C@]1(OC)c1ccccc1    ZINC000001655966
CC[C@]1(C)O[C@@]1(OC)c1ccccc1    ZINC000001655967
Cc1ccc(C)c(OC[C@H]2CO2)c1C    ZINC000004199996
Cc1ccc([C@H](C)OC[C@H]2CO2)cc1    ZINC000095096334
Cc1ccc(COC[C@H]2CO2)cc1C    ZINC000095096178
Cc1ccccc1[C@H](C)OC[C@@H]1CO1    ZINC000095096336
CC[C@]1(C)O[C@]1(OC)c1ccccc1    ZINC000001655965
Cc1cccc([C@H](C)OC[C@H]2CO2)c1    ZINC000095096342
Cc1ccc(COC[C@@H]2CO2)cc1C    ZINC000095096177
Cc1ccccc1[C@H](C)OC[C@H]1CO1    ZINC000095096338
C[C@]1(c2cccc(Cl)c2)O[C@H]1C#N    ZINC000307154213
C[C@]1(c2ccc(Cl)cc2)O[C@@H]1C#N    ZINC000307394139
C[C@@]1(c2cccc(Cl)c2)O[C@@H]1C#N    ZINC000307154214
C[C@]1(c2ccccc2Cl)O[C@@H]1C#N    ZINC000307165021
C[C@]1(c2cccc(Cl)c2)O[C@@H]1C#N    ZINC000307154210
C[C@]1(c2ccc(Cl)cc2)O[C@H]1C#N    ZINC000307394141
C[C@@]1(c2ccccc2Cl)O[C@@H]1C#N    ZINC000307165028
C[C@@]1(c2ccc(Cl)cc2)O[C@@H]1C#N    ZINC000307394142
C[C@@]1(c2ccc(Cl)cc2)O[C@H]1C#N    ZINC000307394140
C[C@]1(c2ccccc2Cl)O[C@H]1C#N    ZINC000307165026
C[C@@]1(c2cccc(Cl)c2)O[C@H]1C#N    ZINC000307154212
C[C@@]1(c2ccccc2Cl)O[C@H]1C#N    ZINC000307165023
NC(=O)c1ccc(OC[C@H]2CO2)cc1    ZINC000020296917
NC(=O)c1ccc(OC[C@@H]2CO2)cc1    ZINC000020296916
CCCCS(=O)(=O)NC[C@H]1CO1    ZINC000095097010
CCCCS(=O)(=O)NC[C@@H]1CO1    ZINC000095097009
C#CCOCc1cn(C[C@@H]2CO2)nn1    ZINC001254072296
C#CCOCc1cn(C[C@H]2CO2)nn1    ZINC001254072302
c1c(C2CCCC2)nnn1C[C@@H]1CO1    ZINC001254071138
c1c(C2CCCC2)nnn1C[C@H]1CO1    ZINC001254071139
COc1cccc([C@H]2O[C@H]2C(=O)O)c1    ZINC000067801530
O=C(O)c1ccc(OC[C@H]2CO2)cc1    ZINC000020357706
COc1ccc([C@@H]2O[C@H]2C(=O)O)cc1    ZINC000005360668
COc1ccccc1[C@H]1O[C@H]1C(=O)O    ZINC000001702955
O=C(O)c1cccc(OC[C@@H]2CO2)c1    ZINC000022015701
COc1cccc([C@H]2O[C@@H]2C(=O)O)c1    ZINC000067801534
COc1ccc([C@H]2O[C@@H]2C(=O)O)cc1    ZINC000005360547
O=C(O)c1cccc(OC[C@H]2CO2)c1    ZINC000022015705
COc1ccc([C@H]2O[C@H]2C(=O)O)cc1    ZINC000002102413
O=C(O)c1ccc(OC[C@@H]2CO2)cc1    ZINC000020357705
COc1ccccc1[C@@H]1O[C@H]1C(=O)O    ZINC000001702954
c1cc(OC[C@@H]2CO2)cc2c1OCO2    ZINC000019843548
COc1cccc([C@@H]2O[C@H]2C(=O)O)c1    ZINC000067801533
COc1ccccc1[C@@H]1O[C@@H]1C(=O)O    ZINC000001702952
c1cc(OC[C@H]2CO2)cc2c1OCO2    ZINC000019843549
COc1cccc([C@@H]2O[C@@H]2C(=O)O)c1    ZINC000067801536
COc1ccccc1[C@H]1O[C@@H]1C(=O)O    ZINC000001702953
COc1ccc([C@@H]2O[C@@H]2C(=O)O)cc1    ZINC000004063198
CCOC(=O)[C@H]1O[C@H]1c1cncnc1    ZINC000096529773
CCOC(=O)[C@@H]1O[C@H]1c1cncnc1    ZINC000096529775
CCOC(=O)[C@@H]1O[C@@H]1c1cncnc1    ZINC000096529779
CCOC(=O)[C@H]1O[C@@H]1c1cncnc1    ZINC000096529777
CCOP(=O)(OCC)[C@]1(C)CO1    ZINC000001715004
CCOP(=O)(C[C@@H]1CO1)OCC    ZINC000001719380
CCOP(=O)(C[C@H]1CO1)OCC    ZINC000002168379
CCOP(=O)(OCC)[C@@]1(C)CO1    ZINC000005081058
Fc1ccc2c(c1)CC[C@@H]([C@H]1CO1)O2    ZINC000035635773
Fc1ccc2c(c1)CC[C@H]([C@@H]1CO1)O2    ZINC000035635767
Fc1ccc2c(c1)CC[C@H]([C@H]1CO1)O2    ZINC000035635771
Fc1ccc2c(c1)CC[C@@H]([C@@H]1CO1)O2    ZINC000035635769
COc1ccc(O[C@@H](C)[C@H]2CO2)cc1    ZINC000197192453
COc1ccccc1COC[C@@H]1CO1    ZINC000003389572
COc1ccccc1O[C@@H](C)[C@H]1CO1    ZINC000164813250
COc1cccc(O[C@@H](C)[C@@H]2CO2)c1    ZINC000256051062
CCOc1ccc(OC[C@@H]2CO2)cc1    ZINC000004200166
COc1cccc(O[C@H](C)[C@@H]2CO2)c1    ZINC000256051061
COc1ccccc1O[C@H](C)[C@H]1CO1    ZINC000164813374
COc1ccccc1O[C@@H](C)[C@@H]1CO1    ZINC000164813011
CCOc1ccc(OC[C@H]2CO2)cc1    ZINC000004200167
COc1cccc(COC[C@H]2CO2)c1    ZINC000003389648
COc1cccc(COC[C@@H]2CO2)c1    ZINC000003389652
COc1cccc(O[C@@H](C)[C@H]2CO2)c1    ZINC000256051060
COc1ccccc1O[C@H](C)[C@@H]1CO1    ZINC000164813130
CCOc1ccccc1OC[C@H]1CO1    ZINC000019515277
COc1ccc(COC[C@H]2CO2)cc1    ZINC000000152438
COc1ccc(O[C@H](C)[C@H]2CO2)cc1    ZINC000197192469
COc1ccccc1COC[C@H]1CO1    ZINC000003389569
OCCc1ccc(OC[C@H]2CO2)cc1    ZINC000022016645
COc1cccc(O[C@H](C)[C@H]2CO2)c1    ZINC000256051063
COc1ccc(COC[C@@H]2CO2)cc1    ZINC000000152441
COc1ccc(O[C@H](C)[C@@H]2CO2)cc1    ZINC000197192438
OCCc1ccc(OC[C@@H]2CO2)cc1    ZINC000022016641
CCOc1ccccc1OC[C@@H]1CO1    ZINC000019515275
COc1ccc(O[C@@H](C)[C@@H]2CO2)cc1    ZINC000197192424
C=C(C)C=C=CC(C)(C)OC[C@H]1CO1    ZINC000005377662
C=C(C)C=C=CC(C)(C)OC[C@@H]1CO1    ZINC000005377660
C[C@@]1(c2c(F)cccc2F)O[C@H]1C#N    ZINC000306632031
C[C@]1(c2ccc(F)c(F)c2)O[C@@H]1C#N    ZINC000306674759
C[C@]1(c2ccc(F)cc2F)O[C@@H]1C#N    ZINC000306278338
C[C@@]1(c2ccc(F)c(F)c2)O[C@H]1C#N    ZINC000306674760
C[C@@]1(c2cc(F)ccc2F)O[C@@H]1C#N    ZINC000306476074
C[C@@]1(c2ccc(F)cc2F)O[C@H]1C#N    ZINC000306278339
C[C@]1(c2cc(F)ccc2F)O[C@@H]1C#N    ZINC000306476071
C[C@]1(c2c(F)cccc2F)O[C@H]1C#N    ZINC000306632032
C[C@]1(c2ccc(F)cc2F)O[C@H]1C#N    ZINC000306278340
C[C@]1(c2ccc(F)c(F)c2)O[C@H]1C#N    ZINC000306674761
C[C@]1(c2c(F)cccc2F)O[C@@H]1C#N    ZINC000306632030
C[C@]1(c2cc(F)ccc2F)O[C@H]1C#N    ZINC000306476073
C[C@@]1(c2cc(F)ccc2F)O[C@H]1C#N    ZINC000306476072
C[C@@]1(c2ccc(F)c(F)c2)O[C@@H]1C#N    ZINC000306674762
C[C@@]1(c2c(F)cccc2F)O[C@@H]1C#N    ZINC000306632029
C[C@@]1(c2ccc(F)cc2F)O[C@@H]1C#N    ZINC000306278341
O=[N+]([O-])c1ccc([C@H]2O[C@@H]2CO)cc1    ZINC000006093233
COC(=O)[C@H]1O[C@@H]1c1cccc[n+]1[O-]    ZINC000006228781
COC(=O)[C@H]1O[C@H]1c1cccc[n+]1[O-]    ZINC000005518861
COC(=O)[C@H]1O[C@H]1c1cc[n+]([O-])cc1    ZINC000005518862
O=[N+]([O-])c1ccc(OC[C@@H]2CO2)cc1    ZINC000000162466
COC(=O)[C@H]1O[C@@H]1c1cc[n+]([O-])cc1    ZINC000017140135
O=[N+]([O-])c1ccccc1OC[C@@H]1CO1    ZINC000001576997
O=[N+]([O-])c1ccccc1OC[C@H]1CO1    ZINC000004403221
COC(=O)[C@@H]1O[C@H]1c1cccc[n+]1[O-]    ZINC000006228823
COC(=O)[C@@H]1O[C@@H]1c1cccc[n+]1[O-]    ZINC000001583620
COC(=O)[C@@H]1O[C@@H]1c1cc[n+]([O-])cc1    ZINC000001583621
COC(=O)[C@@H]1O[C@H]1c1cc[n+]([O-])cc1    ZINC000016940674
O=[N+]([O-])c1ccc(OC[C@H]2CO2)cc1    ZINC000000162465
O=[N+]([O-])c1cccc(OC[C@@H]2CO2)c1    ZINC000003130556
O=[N+]([O-])c1cccc(OC[C@H]2CO2)c1    ZINC000001555597
O=[N+]([O-])c1ccc([C@@H]2O[C@H]2CO)cc1    ZINC000006093302
O=C(NC[C@H]1CO1)c1cccc(F)c1    ZINC000095096939
O=C(NC[C@@H]1CO1)c1cccc(F)c1    ZINC000095096938
O=C(NC[C@H]1CO1)c1ccc(F)cc1    ZINC000095096857
O=C(NC[C@@H]1CO1)c1ccc(F)cc1    ZINC000095096856
O=C(NC[C@H]1CO1)c1ccccc1F    ZINC000095096873
O=C(NC[C@@H]1CO1)c1ccccc1F    ZINC000095096872
Cc1cc(C(=O)NC[C@@H]2CO2)c(C)o1    ZINC000095096912
Cc1cc(C(=O)NC[C@H]2CO2)c(C)o1    ZINC000095096913
CC1(c2cn(C[C@H]3CO3)nn2)COC1    ZINC001254071930
CC1(c2cn(C[C@@H]3CO3)nn2)COC1    ZINC001254071920
CCn1nccc1C(=O)NC[C@H]1CO1    ZINC000095096793
CCn1nccc1C(=O)NC[C@@H]1CO1    ZINC000095096792
CCn1ccc(C(=O)NC[C@H]2CO2)n1    ZINC000095096801
Cc1cc(C(=O)NC[C@H]2CO2)nn1C    ZINC000095096799
CCn1ccc(C(=O)NC[C@@H]2CO2)n1    ZINC000095096800
Cc1cc(C(=O)NC[C@@H]2CO2)nn1C    ZINC000095096798
CCCCc1cn(CC[C@@H]2CO2)nn1    ZINC001254074239
CCCCCc1cn(C[C@@H]2CO2)nn1    ZINC001254071341
CC(C)(C)c1cn(CC[C@H]2CO2)nn1    ZINC001254072356
CC(C)Cc1cn(CC[C@H]2CO2)nn1    ZINC001254072863
CC(C)CCc1cn(C[C@@H]2CO2)nn1    ZINC001254071322
CC(C)(C)c1cn(CC[C@@H]2CO2)nn1    ZINC001254072355
CCCCCc1cn(C[C@H]2CO2)nn1    ZINC001254071339
CCCCc1cn(CC[C@H]2CO2)nn1    ZINC001254074238
CC(C)CCc1cn(C[C@H]2CO2)nn1    ZINC001254071321
CC(C)Cc1cn(CC[C@@H]2CO2)nn1    ZINC001254072864
ClC1(Cl)C[C@@H]1COC[C@@H]1CO1    ZINC000000086147
ClC1(Cl)C[C@H]1COC[C@@H]1CO1    ZINC000000086144
ClC1(Cl)C[C@H]1COC[C@H]1CO1    ZINC000000086138
ClC1(Cl)C[C@@H]1COC[C@H]1CO1    ZINC000000086142
COC(=O)[C@@H]1O[C@H]1c1ccccc1F    ZINC000067801601
COC(=O)[C@@H]1O[C@@H]1c1ccccc1F    ZINC000067801605
COC(=O)[C@H]1O[C@@H]1c1ccccc1F    ZINC000067801602
COC(=O)[C@H]1O[C@H]1c1ccc(F)cc1    ZINC000034410187
COC(=O)[C@@H]1O[C@H]1c1cccc(F)c1    ZINC000067801607
COC(=O)[C@H]1O[C@@H]1c1cccc(F)c1    ZINC000067801610
COC(=O)[C@H]1O[C@H]1c1ccccc1F    ZINC000067801600
COC(=O)[C@@H]1O[C@H]1c1ccc(F)cc1    ZINC000034410188
COC(=O)[C@@H]1O[C@@H]1c1cccc(F)c1    ZINC000067801611
COC(=O)[C@@H]1O[C@@H]1c1ccc(F)cc1    ZINC000034410190
COC(=O)[C@H]1O[C@H]1c1cccc(F)c1    ZINC000067801606
COC(=O)[C@H]1O[C@@H]1c1ccc(F)cc1    ZINC000034410189
CSc1ccc(OC[C@H]2CO2)cc1    ZINC000059496517
CSc1ccccc1OC[C@@H]1CO1    ZINC000039255290
CSc1ccccc1OC[C@H]1CO1    ZINC000039255291
CSc1ccc(OC[C@@H]2CO2)cc1    ZINC000059496516
CCOC(=O)c1cnn(C[C@H]2CO2)c1    ZINC000958527966
CCOC(=O)c1cnn(C[C@@H]2CO2)c1    ZINC000958527961
COc1ccn(C[C@]2(C)CO2)c(=O)n1    ZINC000005662941
COc1ccn(C[C@@]2(C)CO2)c(=O)n1    ZINC000006442170
c1ccc([C@H]2O[C@H]2c2ccccc2)cc1    ZINC000013523714
c1ccc(C2(c3ccccc3)CO2)cc1    ZINC000002389980
c1ccc([C@H]2O[C@@H]2c2ccccc2)cc1    ZINC000000967371
c1ccc(-c2ccc([C@@H]3CO3)cc2)cc1    ZINC000006116737
c1ccc(-c2ccc([C@H]3CO3)cc2)cc1    ZINC000006116740
c1ccc([C@@H]2O[C@H]2c2ccccc2)cc1    ZINC000000967372
C[C@@H](OC[C@@H]1CO1)c1cccc(F)c1    ZINC000095096288
C[C@H](OCc1ccccc1F)[C@@H]1CO1    ZINC000256054126
C[C@@H](OCc1ccc(F)cc1)[C@H]1CO1    ZINC000256049888
C[C@@H](OCc1ccccc1F)[C@@H]1CO1    ZINC000256054125
C[C@H](OC[C@H]1CO1)c1ccccc1F    ZINC000095096285
C[C@H](OCc1ccc(F)cc1)[C@H]1CO1    ZINC000256049885
C[C@@H](OCc1cccc(F)c1)[C@H]1CO1    ZINC000256052396
C[C@H](OCc1ccccc1F)[C@H]1CO1    ZINC000256054124
C[C@H](OCc1ccc(F)cc1)[C@@H]1CO1    ZINC000256049887
C[C@@H](OCc1cccc(F)c1)[C@@H]1CO1    ZINC000256052394
C[C@H](OCc1cccc(F)c1)[C@H]1CO1    ZINC000256052393
C[C@H](OC[C@H]1CO1)c1ccc(F)cc1    ZINC000095096293
C[C@H](OC[C@@H]1CO1)c1cccc(F)c1    ZINC000095096287
C[C@H](OCc1cccc(F)c1)[C@@H]1CO1    ZINC000256052395
C[C@@H](OC[C@H]1CO1)c1ccccc1F    ZINC000095096286
C[C@@H](OC[C@@H]1CO1)c1ccccc1F    ZINC000095096284
C[C@H](OC[C@@H]1CO1)c1ccccc1F    ZINC000095096283
C[C@H](OC[C@@H]1CO1)c1ccc(F)cc1    ZINC000095096291
C[C@@H](OCc1ccc(F)cc1)[C@@H]1CO1    ZINC000256049886
C[C@@H](OCc1ccccc1F)[C@H]1CO1    ZINC000256054127
C[C@H](OC[C@H]1CO1)c1cccc(F)c1    ZINC000095096289
C[C@@H](OC[C@H]1CO1)c1cccc(F)c1    ZINC000095096290
C[C@@H](OC[C@@H]1CO1)c1ccc(F)cc1    ZINC000095096292
C[C@@H](OC[C@H]1CO1)c1ccc(F)cc1    ZINC000095096294
CC1(C)[C@H]2CC[C@@]1([C@H]1CO1)C(=O)[C@H]2O    ZINC000257355949
CC1(C)[C@H]2CC[C@@]1([C@@H]1CO1)C(=O)[C@@H]2O    ZINC000101083529
CC1(C)[C@H]2CC[C@@]1([C@H]1CO1)C(=O)[C@@H]2O    ZINC000257355950
CC1(C)[C@H]2CC[C@@]1([C@@H]1CO1)C(=O)[C@H]2O    ZINC000101083530
CN(C)Cc1cn(CC[C@@H]2CO2)nn1    ZINC001254073901
CN(C)Cc1cn(CC[C@H]2CO2)nn1    ZINC001254073902
Cc1ccc(C(=O)NC[C@@H]2CO2)s1    ZINC000095096970
Cc1ccc(C(=O)NC[C@H]2CO2)s1    ZINC000095096971
Cc1ccsc1C(=O)NC[C@@H]1CO1    ZINC000095096940
Cc1ccsc1C(=O)NC[C@H]1CO1    ZINC000095096941
O=C(Cc1cccs1)NC[C@H]1CO1    ZINC000095096833
O=C(Cc1cccs1)NC[C@@H]1CO1    ZINC000095096832
CC(=O)OCc1cn(C[C@@H]2CO2)nn1    ZINC001254071026
CC(=O)OCc1cn(C[C@H]2CO2)nn1    ZINC001254071030
COC(=O)Cc1cn(C[C@H]2CO2)nn1    ZINC001254071509
COC(=O)Cc1cn(C[C@@H]2CO2)nn1    ZINC001254071502
COC(=O)c1cn(CC[C@@H]2CO2)nn1    ZINC000718674278
COC(=O)c1cn(CC[C@H]2CO2)nn1    ZINC000718674276
CCOC(=O)c1cn(C[C@@H]2CO2)nn1    ZINC001254072847
CCOC(=O)c1cn(C[C@H]2CO2)nn1    ZINC001254072846
C([C@@H]1CO1)[N+]12CN3CN(CN(C3)C1)C2    ZINC000019327204
C([C@H]1CO1)[N+]12CN3CN(CN(C3)C1)C2    ZINC000019319582
O=C(CCC1CCCC1)NC[C@H]1CO1    ZINC000095096871
CN1[C@H]2CC[C@H]1CC(OC[C@H]1CO1)C2    ZINC000109687424
CN1[C@H]2CC[C@H]1CC(OC[C@@H]1CO1)C2    ZINC000103716146
CN1[C@@H]2CC[C@@H]1CC(OC[C@@H]1CO1)C2    ZINC000103716137
CN1[C@@H]2CC[C@H]1CC(OC[C@@H]1CO1)C2    ZINC000095095886
O=C(CCC1CCCC1)NC[C@@H]1CO1    ZINC000095096870
C[C@H]1C[C@H](C)N(C[C@@H]2CO2)C(C)(C)C1    ZINC000004721719
C[C@@H]1C[C@H](C)N(C[C@@H]2CO2)C(C)(C)C1    ZINC000004721717
C[C@@H]1C[C@H](C)CC(C)(C)N1C[C@@H]1CO1    ZINC000004721720
C[C@@H]1C[C@@H](C)N(C[C@@H]2CO2)C(C)(C)C1    ZINC000001683859
Brc1ccc([C@@H]2CO2)cc1    ZINC000002383015
Brc1cccc([C@H]2CO2)c1    ZINC000006092321
Brc1ccccc1[C@H]1CO1    ZINC000022166468
Brc1cccc([C@@H]2CO2)c1    ZINC000006092318
Brc1ccccc1[C@@H]1CO1    ZINC000022166465
Brc1ccc([C@H]2CO2)cc1    ZINC000005018611
FC(F)C(F)(F)[C@]1(F)OC1(F)F    ZINC000008100989
FC(F)C(F)(F)[C@@]1(F)OC1(F)F    ZINC000002555643
O=C(O)[C@@H]1O[C@@H]1c1cccc(Cl)c1    ZINC000067801504
O=C(O)[C@@H]1O[C@H]1c1ccc(Cl)cc1    ZINC000034154796
O=C(O)[C@H]1O[C@H]1c1cccc(Cl)c1    ZINC000067801511
O=C(O)[C@@H]1O[C@@H]1c1ccccc1Cl    ZINC000067801498
O=C(O)[C@@H]1O[C@H]1c1cccc(Cl)c1    ZINC000067801506
O=C(O)[C@H]1O[C@@H]1c1ccc(Cl)cc1    ZINC000034154797
O=C(O)[C@H]1O[C@@H]1c1ccccc1Cl    ZINC000067801501
O=C(O)[C@H]1O[C@H]1c1ccccc1Cl    ZINC000067801503
O=C(O)[C@@H]1O[C@H]1c1ccccc1Cl    ZINC000067801499
O=C(O)[C@H]1O[C@H]1c1ccc(Cl)cc1    ZINC000034154798
O=C(O)[C@@H]1O[C@@H]1c1ccc(Cl)cc1    ZINC000034154795
O=C(O)[C@H]1O[C@@H]1c1cccc(Cl)c1    ZINC000067801508
CS(=O)(=O)c1ccc([C@@H]2CO2)cc1    ZINC000022221265
CS(=O)(=O)c1ccc([C@H]2CO2)cc1    ZINC000022221267
Clc1ccccc1COC[C@@H]1CO1    ZINC000003389561
Cc1ccc(Cl)c(OC[C@H]2CO2)c1    ZINC000036669645
C[C@@H](Oc1cccc(Cl)c1)[C@@H]1CO1    ZINC000256051309
C[C@H](Oc1ccccc1Cl)[C@H]1CO1    ZINC000164841462
Cc1cc(OC[C@H]2CO2)ccc1Cl    ZINC000005540548
Clc1ccc(COC[C@@H]2CO2)cc1    ZINC000003389526
C[C@@H](Oc1ccccc1Cl)[C@@H]1CO1    ZINC000164841353
C[C@H](Oc1ccc(Cl)cc1)[C@H]1CO1    ZINC000256054830
C[C@H](Oc1cccc(Cl)c1)[C@H]1CO1    ZINC000256051308
C[C@H](Oc1cccc(Cl)c1)[C@@H]1CO1    ZINC000256051310
C[C@H](Oc1ccc(Cl)cc1)[C@@H]1CO1    ZINC000256054832
C[C@@H](Oc1cccc(Cl)c1)[C@H]1CO1    ZINC000256051307
Cc1cccc(Cl)c1OC[C@H]1CO1    ZINC000001704099
C[C@@H](Oc1ccccc1Cl)[C@H]1CO1    ZINC000164841577
Clc1ccc(COC[C@H]2CO2)cc1    ZINC000003389524
C[C@@H](Oc1ccc(Cl)cc1)[C@H]1CO1    ZINC000256054829
Cc1ccc(Cl)c(OC[C@@H]2CO2)c1    ZINC000036669643
C[C@@H](Oc1ccc(Cl)cc1)[C@@H]1CO1    ZINC000256054831
Clc1ccccc1COC[C@H]1CO1    ZINC000003389558
Cc1cc(OC[C@@H]2CO2)ccc1Cl    ZINC000005540544
C[C@H](Oc1ccccc1Cl)[C@@H]1CO1    ZINC000164841245
Cc1cccc(Cl)c1OC[C@@H]1CO1    ZINC000004995185
Cc1cc(=O)[nH]c(SC[C@H]2CO2)n1    ZINC000016283911
Cc1cc(=O)[nH]c(SC[C@@H]2CO2)n1    ZINC000016283909
O=c1n(C[C@@H]2CO2)nnn1C[C@@H]1CO1    ZINC000000494452
O=c1n(C[C@H]2CO2)nnn1C[C@H]1CO1    ZINC000000494451
O=c1n(C[C@@H]2CO2)nnn1C[C@H]1CO1    ZINC000013511839
CC(C)(COC[C@H]1CO1)C(F)(F)F    ZINC001083806935
CC(C)(COC[C@@H]1CO1)C(F)(F)F    ZINC001083806936
C=C[C@@H](C)[C@@H](OC(C)=O)[C@@H]1O[C@H]1C=O    ZINC000071786710
C=C[C@@H](C)[C@@H](OC(C)=O)[C@H]1O[C@@H]1C=O    ZINC000071786711
C=C[C@@H](C)[C@@H](OC(C)=O)[C@@H]1O[C@@H]1C=O    ZINC000071786712
C=C[C@@H](C)[C@@H](OC(C)=O)[C@H]1O[C@H]1C=O    ZINC000043763174
O=C1N(C[C@H]2CO2)CCN1C[C@H]1CO1    ZINC000001573507
O=C1N(C[C@@H]2CO2)CCN1C[C@@H]1CO1    ZINC000001573510
CC(=O)N1CCN(C[C@H]2CO2)C(=O)C1    ZINC000095097839
CC(=O)N1CCN(C[C@@H]2CO2)C(=O)C1    ZINC000095097838
O=C1N(C[C@@H]2CO2)CCN1C[C@H]1CO1    ZINC000017125410
COC(=O)/C=C(\C)CC[C@H]1OC1(C)C    ZINC000016954796
COC(=O)[C@H]1O[C@@]1(C)C1CCCCC1    ZINC000084324197
COC(=O)/C=C(/C)CC[C@H]1OC1(C)C    ZINC000001725779
COC(=O)/C=C(\C)CC[C@@H]1OC1(C)C    ZINC000016954794
COC(=O)/C=C(/C)CC[C@@H]1OC1(C)C    ZINC000001725777
COC(=O)[C@@H]1O[C@@]1(C)C1CCCCC1    ZINC000084324195
COC(=O)[C@H]1O[C@]1(C)C1CCCCC1    ZINC000084324198
COC(=O)[C@@H]1O[C@]1(C)C1CCCCC1    ZINC000084324196
CN(C)C(=O)[C@H]1CCCN1C[C@H]1CO1    ZINC000252486955
O=C(NC[C@@H]1CO1)NC1CCCCC1    ZINC000095096826
CN(C)C(=O)[C@H]1CCCN1C[C@@H]1CO1    ZINC000095097827
CN(C)C(=O)[C@@H]1CCCN1C[C@@H]1CO1    ZINC000095097826
C([C@H]1CO1)N1CCN(C[C@H]2CO2)CC1    ZINC000022581147
C([C@@H]1CO1)N1CCN(C[C@@H]2CO2)CC1    ZINC000019365267
O=C(NC[C@H]1CO1)NC1CCCCC1    ZINC000095096827
C([C@@H]1CO1)N1CCN(C[C@H]2CO2)CC1    ZINC000022851015
CN(C)C(=O)[C@@H]1CCCN1C[C@H]1CO1    ZINC000252486956
CCCCCCCCCCC[C@@H]1CO1    ZINC000100008685
CCCCCCCCCCC[C@H]1CO1    ZINC000002559329
Brc1ncccc1[C@@H]1CO1    ZINC000217528598
Brc1ccncc1[C@H]1CO1    ZINC000217529110
Brc1ccncc1[C@@H]1CO1    ZINC000217529027
Brc1cncc([C@H]2CO2)c1    ZINC000114498220
Brc1ccc([C@@H]2CO2)nc1    ZINC000130118818
Brc1cncc([C@@H]2CO2)c1    ZINC000114498218
Brc1ccc([C@H]2CO2)nc1    ZINC000130119051
Brc1ccc([C@H]2CO2)cn1    ZINC000217528927
Brc1ncccc1[C@H]1CO1    ZINC000217528689
Brc1ccc([C@@H]2CO2)cn1    ZINC000217528835
Brc1cccnc1[C@@H]1CO1    ZINC000217529218
Brc1ccnc([C@H]2CO2)c1    ZINC000217529486
Brc1ccnc([C@@H]2CO2)c1    ZINC000217529422
Brc1cccnc1[C@H]1CO1    ZINC000217529308
COC(=O)[C@@H]1O[C@H]1c1cnc(C)s1    ZINC000225748336
COC(=O)[C@@H]1O[C@@H]1c1cnc(C)s1    ZINC000225748279
COC(=O)[C@H]1O[C@H]1c1cnc(C)s1    ZINC000225748359
COC(=O)[C@H]1O[C@@H]1c1cnc(C)s1    ZINC000225748310
CN1CC(=O)OB([C@H]2CO2)OC(=O)C1    ZINC000170027156
CN1CC(=O)OB([C@@H]2CO2)OC(=O)C1    ZINC000170027152
C([C@H]1CO1)N1CCC2(CC1)OCCO2    ZINC000045919731
C([C@@H]1CO1)N1CCC2(CC1)OCCO2    ZINC000045919729
CCCC[C@@H](CC)C(=O)NC[C@H]1CO1    ZINC000095096890
CCCC[C@@H](CC)C(=O)NC[C@@H]1CO1    ZINC000095096888
CCCC[C@H](CC)C(=O)NC[C@@H]1CO1    ZINC000095096889
CCCC[C@H](CC)C(=O)NC[C@H]1CO1    ZINC000095096891
ClC(Cl)(Cl)[C@]1(C2CC2)CO1    ZINC000064038142
ClC(Cl)(Cl)[C@@]1(C2CC2)CO1    ZINC000064038141
C[C@H]1CC(=O)N=C(SC[C@H]2CO2)N1    ZINC000006795623
C[C@@H]1CC(=O)N=C(SC[C@@H]2CO2)N1    ZINC000006794861
C[C@H]1CC(=O)N=C(SC[C@@H]2CO2)N1    ZINC000006795616
C[C@@H]1CC(=O)N=C(SC[C@H]2CO2)N1    ZINC000006794865
Fc1ccc(COC[C@H]2CO2)c(F)c1    ZINC000095096154
Fc1cccc(F)c1COC[C@@H]1CO1    ZINC000095096199
Fc1cccc(F)c1COC[C@H]1CO1    ZINC000095096200
Fc1ccc(COC[C@@H]2CO2)c(F)c1    ZINC000095096153
FC(F)(F)COCCOC[C@@H]1CO1    ZINC001083807024
FC(F)(F)COCCOC[C@H]1CO1    ZINC001083807023
c1ccc2c(c1)cccc2OC[C@H]1CO1    ZINC000001596387
c1ccc2c(c1)cccc2OC[C@@H]1CO1    ZINC000002169433
c1ccc2cc(OC[C@H]3CO3)ccc2c1    ZINC000000134031
c1ccc2cc(OC[C@@H]3CO3)ccc2c1    ZINC000000134035
COC(=O)C1(C[C@@H]2CO2)CCOCC1    ZINC000388675127
COC(=O)C1(C[C@H]2CO2)CCOCC1    ZINC000388675128
CCOC(=O)[C@]1(CC)O[C@@]1(C)C(C)C    ZINC000086166105
CC[C@H](C)[C@@]1(C)O[C@@]1(CC)C(=O)OC    ZINC000669384325
CCCC1(CCC)O[C@@]1(C)C(=O)OC    ZINC000085658013
CC[C@]1(C(=O)OC)O[C@@]1(C)CC(C)C    ZINC000669383576
CCOC(=O)[C@]1(CC)OC1(CC)CC    ZINC000086166126
CC[C@]1(C(C)C)O[C@]1(CC)C(=O)OC    ZINC000669383081
CCC[C@]1(C)O[C@@]1(CC)C(=O)OCC    ZINC000086166159
CC[C@]1(C(=O)OC)O[C@]1(C)CC(C)C    ZINC000669383573
CCC[C@@]1(C)O[C@]1(CC)C(=O)OCC    ZINC000086166155
CC[C@@]1(C(=O)OC)O[C@@]1(C)CC(C)C    ZINC000669383575
CCOC(=O)CCCCCC[C@@H]1CO1    ZINC000113094527
CC[C@@]1(C(=O)OC)O[C@@]1(CC)C(C)C    ZINC000669383085
CCOC(=O)CCCCCC[C@H]1CO1    ZINC000113094530
CC[C@]1(C(=O)OC)O[C@]1(C)C(C)(C)C    ZINC000669382867
CC[C@@]1(C(=O)OC)O[C@@]1(C)C(C)(C)C    ZINC000669382871
COC(=O)CCCCCCC[C@H]1CO1    ZINC000034568671
CC[C@]1(C(=O)OC)O[C@@]1(CC)C(C)C    ZINC000669383086
CCC[C@]1(C(=O)OCC)O[C@@]1(C)CC    ZINC000211894681
CCC[C@@]1(C)O[C@@]1(CC)C(=O)OCC    ZINC000086166158
CCCC1(CCC)O[C@]1(C)C(=O)OC    ZINC000085658011
CCCC1(CCC)O[C@H]1C(=O)OCC    ZINC000084324725
CCC[C@@]1(C(=O)OCC)O[C@]1(C)CC    ZINC000211894466
CCCCCCCC(=O)OC[C@@H]1CO1    ZINC000097978713
CCOC(=O)[C@@]1(CC)OC1(CC)CC    ZINC000086166123
CC[C@H](C)[C@]1(C)O[C@]1(CC)C(=O)OC    ZINC000669384326
CCC[C@]1(C(=O)OCC)O[C@]1(C)CC    ZINC000211894535
CC[C@@]1(C(=O)OC)O[C@]1(C)CC(C)C    ZINC000669383574
CCCC1(CCC)O[C@@H]1C(=O)OCC    ZINC000084324726
CC[C@H](C)[C@@]1(C)O[C@]1(CC)C(=O)OC    ZINC000669384327
COC(=O)CCCCCCC[C@@H]1CO1    ZINC000034568669
CCOC(=O)[C@]1(CC)O[C@]1(C)C(C)C    ZINC000086166101
CCOC(=O)[C@@]1(CC)O[C@]1(C)C(C)C    ZINC000086166103
CC[C@@]1(C(=O)OC)O[C@]1(C)C(C)(C)C    ZINC000669382870
CC[C@]1(C(=O)OC)O[C@@]1(C)C(C)(C)C    ZINC000669382872
CC[C@H](C)[C@]1(C)O[C@@]1(CC)C(=O)OC    ZINC000669384328
CCC[C@]1(C)O[C@]1(CC)C(=O)OCC    ZINC000086166156
CCOC(=O)[C@@]1(CC)O[C@@]1(C)C(C)C    ZINC000086166106
CCCCCCCC(=O)OC[C@H]1CO1    ZINC000097978714
CC[C@@]1(C(=O)OC)O[C@]1(CC)C(C)C    ZINC000669383083
CCC[C@@]1(C(=O)OCC)O[C@@]1(C)CC    ZINC000211894611
CCCCCCCCCOC[C@@H]1CO1    ZINC000001565887
CCCCCCCCCOC[C@H]1CO1    ZINC000002569695
CCCCCCCCC[C@H]1O[C@@H]1CO    ZINC000008382265
ClCCCc1cn(C[C@@H]2CO2)nn1    ZINC001254072095
CC(C)(Cl)c1cn(C[C@@H]2CO2)nn1    ZINC001254071190
CC(C)(Cl)c1cn(C[C@H]2CO2)nn1    ZINC001254071188
C[C@@H](Cl)c1cn(CC[C@@H]2CO2)nn1    ZINC000718605790
C[C@H](Cl)c1cn(CC[C@H]2CO2)nn1    ZINC000718605787
C[C@@H](Cl)c1cn(CC[C@H]2CO2)nn1    ZINC000718605792
C[C@H](Cl)c1cn(CC[C@@H]2CO2)nn1    ZINC000718605788
ClCCCc1cn(C[C@H]2CO2)nn1    ZINC001254072157
c1cnc2cccc(OC[C@H]3CO3)c2c1    ZINC000034408641
O=Cc1cn(C[C@@H]2CO2)c2ccccc12    ZINC000145608932
O=Cc1cn(C[C@H]2CO2)c2ccccc12    ZINC000145609155
c1c(-c2ccccc2)nnn1C[C@@H]1CO1    ZINC001254071536
c1c(-c2ccccc2)nnn1C[C@H]1CO1    ZINC001254071532
CCCNC(=O)[C@H]1O[C@@H]1C(=O)OCC    ZINC000039408973
CC(C)c1ccc([C@@]2(C)O[C@@H]2C#N)cc1    ZINC000306519824
CCCc1ccc([C@]2(C)O[C@@H]2C#N)cc1    ZINC000306524134
Cc1cc(C)c([C@]2(C)O[C@H]2C#N)c(C)c1    ZINC000306449611
Cc1cc(C)c([C@@]2(C)O[C@H]2C#N)c(C)c1    ZINC000306449609
CCc1ccc([C@@]2(CC)O[C@H]2C#N)cc1    ZINC000307233129
CC(C)C[C@]1(c2ccccc2)O[C@@H]1C#N    ZINC000307229772
CC(C)C[C@@]1(c2ccccc2)O[C@H]1C#N    ZINC000307229785
CCCc1ccc([C@]2(C)O[C@H]2C#N)cc1    ZINC000306524136
CCCc1ccc([C@@]2(C)O[C@@H]2C#N)cc1    ZINC000306524133
CC(C)c1ccc([C@]2(C)O[C@H]2C#N)cc1    ZINC000306519827
Cc1cc(C)c([C@]2(C)O[C@@H]2C#N)c(C)c1    ZINC000306449610
CCCc1ccc([C@@]2(C)O[C@H]2C#N)cc1    ZINC000306524135
CC(C)C[C@]1(c2ccccc2)O[C@H]1C#N    ZINC000307229781
CC(C)c1ccc([C@@]2(C)O[C@H]2C#N)cc1    ZINC000306519826
Cc1cc(C)c([C@@]2(C)O[C@@H]2C#N)c(C)c1    ZINC000306449612
CCc1ccc([C@]2(CC)O[C@H]2C#N)cc1    ZINC000307233131
CC(C)C[C@@]1(c2ccccc2)O[C@@H]1C#N    ZINC000307229776
CCc1ccc([C@]2(CC)O[C@@H]2C#N)cc1    ZINC000307233128
CCc1ccc([C@@]2(CC)O[C@@H]2C#N)cc1    ZINC000307233126
CC(C)c1ccc([C@]2(C)O[C@@H]2C#N)cc1    ZINC000306519825
CCC[C@@H]1O[C@@]1(CC)COC(=O)NC    ZINC000001690649
CCC[C@H]1O[C@]1(CC)COC(=O)NC    ZINC000001690652
CN(C[C@@]1(C)CO1)C(=O)OC(C)(C)C    ZINC000042331937
CCC[C@@H]1O[C@]1(CC)COC(=O)NC    ZINC000001690651
CN(C[C@]1(C)CO1)C(=O)OC(C)(C)C    ZINC000042331939
CCC[C@H]1O[C@@]1(CC)COC(=O)NC    ZINC000001690650
Fc1ccc(OC[C@@H]2CO2)c(Cl)c1    ZINC000037902189
Fc1ccc(OC[C@H]2CO2)c(Cl)c1    ZINC000037902190
FC(F)(F)c1ccccc1C[C@H]1CO1    ZINC000082164464
FC(F)(F)c1ccccc1C[C@@H]1CO1    ZINC000082164463
C[C@]1(c2ccccc2C(F)(F)F)CO1    ZINC000055032407
C[C@]1(c2cccc(C(F)(F)F)c2)CO1    ZINC000055032399
C[C@@]1(c2cccc(C(F)(F)F)c2)CO1    ZINC000055032401
C[C@@]1(c2ccccc2C(F)(F)F)CO1    ZINC000055032409
N#Cc1cccc(C(=O)NC[C@H]2CO2)c1    ZINC000095096935
N#Cc1ccc(C(=O)NC[C@H]2CO2)cc1    ZINC000095096831
COc1ccc2nccc([C@@H]3CO3)c2n1    ZINC000113850668
O=c1c2ccccc2cnn1C[C@@H]1CO1    ZINC000022170313
N#Cc1ccc(C(=O)NC[C@@H]2CO2)cc1    ZINC000095096830
O=c1c2ccccc2cnn1C[C@H]1CO1    ZINC000022170315
N#Cc1cccc(C(=O)NC[C@@H]2CO2)c1    ZINC000095096934
CC1(C)O[C@@H]2[C@@H](O)[C@@H]([C@@H]3CO3)O[C@H]2O1    ZINC000242425562
CC1(C)O[C@@H]2[C@H](O)[C@@H]([C@@H]3CO3)O[C@H]2O1    ZINC000242425563
CC1(C)O[C@@H]2O[C@@H]([C@@H]3CO3)[C@H](O)[C@@H]2O1    ZINC000039945475
O[C@H]1CO[C@@H]2[C@@H](OC[C@H]3CO3)CO[C@H]21    ZINC000005080944
CC1(C)O[C@@H]2O[C@H]([C@H]3CO3)[C@@H](O)[C@@H]2O1    ZINC000001464248
CC(=O)OC(CC[C@H]1CO1)OC(C)=O    ZINC000005493297
CC1(C)O[C@H]2O[C@@H]([C@@H]3CO3)[C@@H](O)[C@H]2O1    ZINC000004303604
CC1(C)O[C@H]2O[C@@H]([C@@H]3CO3)[C@H](O)[C@@H]2O1    ZINC000004303615
O[C@H]1CO[C@@H]2[C@@H](OC[C@@H]3CO3)CO[C@H]21    ZINC000005080945
CC1(C)O[C@H]2O[C@@H]([C@@H]3CO3)[C@H](O)[C@H]2O1    ZINC000004303614
CC1(C)O[C@@H]2O[C@@H]([C@@H]3CO3)[C@@H](O)[C@@H]2O1    ZINC000001448943
O[C@H]1CO[C@@H]2[C@H](OC[C@H]3CO3)CO[C@H]21    ZINC000005080942
O[C@H]1CO[C@@H]2[C@H](OC[C@@H]3CO3)CO[C@H]21    ZINC000005080943
CC1(C)O[C@@H]2O[C@H]([C@@H]3CO3)[C@H](O)[C@@H]2O1    ZINC000005500096
CC1(C)O[C@H]2O[C@@H]([C@@H]3CO3)[C@@H](O)[C@@H]2O1    ZINC000004303606
CC(=O)OC(CC[C@@H]1CO1)OC(C)=O    ZINC000002022775
CC1(C)O[C@@H]2O[C@@H]([C@H]3CO3)[C@@H](O)[C@@H]2O1    ZINC000001464249
CC1(C)O[C@@H]2O[C@H]([C@@H]3CO3)[C@@H](O)[C@@H]2O1    ZINC000001464250
CC1(C)O[C@@H]2O[C@H]([C@H]3CO3)[C@H](O)[C@@H]2O1    ZINC000039944649
CC1(C)O[C@@H]2O[C@@H]([C@H]3CO3)[C@H](O)[C@@H]2O1    ZINC000039944650
c1c(-c2ccccn2)nnn1C[C@@H]1CO1    ZINC001254072267
c1ccc(-c2nnnn2C[C@H]2CO2)cc1    ZINC000003111468
c1c(-c2cccnc2)nnn1C[C@@H]1CO1    ZINC001254071315
CC(C)[C@H]1O[C@]1(C#N)C(N)=C(C#N)C#N    ZINC000096336121
CC(C)[C@H]1O[C@@]1(C#N)C(N)=C(C#N)C#N    ZINC000096336123
c1c(-c2ccncc2)nnn1C[C@@H]1CO1    ZINC001254071158
c1c(-c2cccnc2)nnn1C[C@H]1CO1    ZINC001254071316
c1c(-c2ccccn2)nnn1C[C@H]1CO1    ZINC001254072268
CC(C)[C@@H]1O[C@@]1(C#N)C(N)=C(C#N)C#N    ZINC000096336124
c1c(-c2ccncc2)nnn1C[C@H]1CO1    ZINC001254071159
c1ccc(-c2nnnn2C[C@@H]2CO2)cc1    ZINC000003111469
CC(C)[C@@H]1O[C@]1(C#N)C(N)=C(C#N)C#N    ZINC000096336122
C1=CC=C(c2cn(CC[C@H]3CO3)nn2)[CH]1    ZINC001254074202
C1=CC=C(c2cn(CC[C@@H]3CO3)nn2)[CH]1    ZINC001254074203
Cc1cc2ncn(C[C@@H]3CO3)c2cc1C    ZINC000019277819
Cc1cc2ncn(C[C@H]3CO3)c2cc1C    ZINC000019277821
C[C@H](CCOC[C@H]1CO1)OC[C@H]1CO1    ZINC000017002013
CCOC(=O)[C@]1(CC)O[C@]1(C)COC    ZINC000086166110
C(CCOC[C@H]1CO1)COC[C@@H]1CO1    ZINC000001615310
C[C@H](CCOC[C@@H]1CO1)OC[C@@H]1CO1    ZINC000004577044
C[C@@H](CCOC[C@H]1CO1)OC[C@@H]1CO1    ZINC000001691020
C[C@H](CCOC[C@H]1CO1)OC[C@@H]1CO1    ZINC000004577049
CCOC(=O)[C@@]1(CC)O[C@@]1(C)COC    ZINC000086166114
C[C@@H](CCOC[C@@H]1CO1)OC[C@@H]1CO1    ZINC000004577042
C(CCOC[C@@H]1CO1)COC[C@@H]1CO1    ZINC000001615312
CCOC(=O)[C@]1(CC)O[C@@]1(C)COC    ZINC000086166113
CCOC(=O)[C@@]1(CC)O[C@]1(C)COC    ZINC000086166111
C(CCOC[C@H]1CO1)COC[C@H]1CO1    ZINC000001615311
C[C@H](CCOC[C@@H]1CO1)OC[C@H]1CO1    ZINC000254833667
CCCCCCOCCOC[C@H]1CO1    ZINC000006203372
CCCCCCOCCOC[C@@H]1CO1    ZINC000006203370
O=C1NC(=O)c2c1cccc2C[C@@H]1CO1    ZINC000040450107
COC(=O)[C@@H]1O[C@H]1c1ccc(C#N)cc1    ZINC000012336844
O=C1NC(=O)c2c1cccc2C[C@H]1CO1    ZINC000035923713
O=C1c2ccccc2C(=O)N1C[C@@H]1CO1    ZINC000000119628
COC(=O)[C@@H]1O[C@@H]1c1ccc(C#N)cc1    ZINC000012336842
COC(=O)[C@H]1O[C@H]1c1ccc(C#N)cc1    ZINC000012336845
COC(=O)[C@H]1O[C@@H]1c1ccc(C#N)cc1    ZINC000012336843
O=C1c2ccccc2C(=O)N1C[C@H]1CO1    ZINC000000119624
c1c(-c2cnccn2)nnn1C[C@@H]1CO1    ZINC001254071387
c1c(-c2cnccn2)nnn1C[C@H]1CO1    ZINC001254071389
c1c(-c2cncnc2)nnn1C[C@@H]1CO1    ZINC001254072529
c1c(-c2ncccn2)nnn1C[C@H]1CO1    ZINC001254071136
c1c(-c2cccnn2)nnn1C[C@@H]1CO1    ZINC001254072464
c1c(-c2ncccn2)nnn1C[C@@H]1CO1    ZINC001254071135
c1c(-c2cncnc2)nnn1C[C@H]1CO1    ZINC001254072530
c1c(-c2cccnn2)nnn1C[C@H]1CO1    ZINC001254072465
c1ccc2c(c1)CC/C2=N\OC[C@H]1CO1    ZINC000017968557
c1ccc2c(c1)CC/C2=N/OC[C@@H]1CO1    ZINC000104273353
CCOc1ccc([C@@]2(C)O[C@@H]2C#N)cc1    ZINC000306156881
c1ccc2c(c1)CC/C2=N/OC[C@H]1CO1    ZINC000104273357
O=C(/C=C/c1ccccc1)NC[C@H]1CO1    ZINC000095097042
CCOc1ccccc1[C@]1(C)O[C@H]1C#N    ZINC000307339316
CCOc1ccc([C@@]2(C)O[C@H]2C#N)cc1    ZINC000306156876
CCOc1ccccc1[C@]1(C)O[C@@H]1C#N    ZINC000307339311
COc1ccc(C[C@@]2(C)O[C@@H]2C#N)cc1    ZINC000307132456
CC[C@@]1(c2ccc(OC)cc2)O[C@@H]1C#N    ZINC000306354214
CC[C@@]1(c2ccc(OC)cc2)O[C@H]1C#N    ZINC000306354218
COc1ccc(C)cc1[C@]1(C)O[C@H]1C#N    ZINC000306377832
O=C(/C=C/c1ccccc1)NC[C@@H]1CO1    ZINC000095097041
COc1ccc(C[C@]2(C)O[C@H]2C#N)cc1    ZINC000307132449
CC[C@]1(c2ccc(OC)cc2)O[C@H]1C#N    ZINC000306354216
COc1ccc(C[C@@]2(C)O[C@H]2C#N)cc1    ZINC000307132442
c1ccc2c(c1)CC/C2=N\OC[C@@H]1CO1    ZINC000017861820
COc1ccc(C)cc1[C@@]1(C)O[C@H]1C#N    ZINC000306377831
COc1ccccc1C[C@]1(C)O[C@@H]1C#N    ZINC000306339588
COc1ccccc1C[C@@]1(C)O[C@H]1C#N    ZINC000306339592
CCOc1ccc([C@]2(C)O[C@@H]2C#N)cc1    ZINC000306156872
CCOc1ccc([C@]2(C)O[C@H]2C#N)cc1    ZINC000306156878
COc1ccccc1C[C@@]1(C)O[C@@H]1C#N    ZINC000306339598
COc1ccc(C)cc1[C@]1(C)O[C@@H]1C#N    ZINC000306377830
CC[C@]1(c2ccc(OC)cc2)O[C@@H]1C#N    ZINC000306354220
COc1ccc(C[C@]2(C)O[C@@H]2C#N)cc1    ZINC000307132435
COc1ccc(C)cc1[C@@]1(C)O[C@@H]1C#N    ZINC000306377834
CCOc1ccccc1[C@@]1(C)O[C@H]1C#N    ZINC000307339313
COc1ccccc1C[C@]1(C)O[C@H]1C#N    ZINC000306339595
CCOc1ccccc1[C@@]1(C)O[C@@H]1C#N    ZINC000307339318
c1ccc(CN2CC[C@H]([C@H]3CO3)C2)cc1    ZINC000252515328
c1ccc(CN2CC[C@H]([C@@H]3CO3)C2)cc1    ZINC000217533529
c1ccc(CN2CC[C@@H]([C@@H]3CO3)C2)cc1    ZINC000217533604
c1ccc(CN2CCC[C@H]2[C@@H]2CO2)cc1    ZINC000217532607
c1ccc(CN2CC[C@@H]([C@H]3CO3)C2)cc1    ZINC000252515327
c1ccc(CN2CCC[C@H]2[C@H]2CO2)cc1    ZINC000242498451
c1ccc(CN2CCC[C@@H]2[C@H]2CO2)cc1    ZINC000242498450
c1ccc(CN2CCC[C@@H]2[C@@H]2CO2)cc1    ZINC000217532528
ClC(Cl)(Cl)COC[C@@H]1CO1    ZINC000148023913
ClC(Cl)(Cl)COC[C@H]1CO1    ZINC000148024119
N#CC1(C#N)O[C@H]1c1ccccc1Cl    ZINC000001737087
N#CC1(C#N)O[C@@H]1c1ccccc1Cl    ZINC000005328531
Fc1ccc([C@]2(CCl)CO2)c(F)c1    ZINC000038339077
Fc1ccc([C@@]2(CCl)CO2)c(F)c1    ZINC000038301991
FC(F)(F)Oc1ccc([C@H]2CO2)cc1    ZINC000019436446
FC(F)(F)Oc1ccc([C@@H]2CO2)cc1    ZINC000019436444
C#CCOC[C@@H](CCl)OC[C@H]1CO1    ZINC000005368514
C#CCOC[C@H](CCl)OC[C@@H]1CO1    ZINC000005368525
C#CCOC[C@H](CCl)OC[C@H]1CO1    ZINC000005368529
C#CCOC[C@@H](CCl)OC[C@@H]1CO1    ZINC000005368510
O=c1c2nccnc2ncn1C[C@@H]1CO1    ZINC000096510708
O=c1c2nccnc2ncn1C[C@H]1CO1    ZINC000096510709
OC(COC[C@@H]1CO1)COC[C@@H]1CO1    ZINC000001849887
OC[C@H](COC[C@@H]1CO1)OC[C@H]1CO1    ZINC000100443359
O[C@@H](COC[C@@H]1CO1)COC[C@H]1CO1    ZINC000255982502
OC[C@H](COC[C@H]1CO1)OC[C@H]1CO1    ZINC000257352063
OC[C@H](COC[C@@H]1CO1)OC[C@@H]1CO1    ZINC000002379650
OC[C@H](COC[C@H]1CO1)OC[C@@H]1CO1    ZINC000038523958
OC(COC[C@H]1CO1)COC[C@H]1CO1    ZINC000001849884
c1ccc2c(c1)CCC[C@@H]2OC[C@@H]1CO1    ZINC000004200091
c1cc2c(c(OC[C@@H]3CO3)c1)CCCC2    ZINC000139099950
c1ccc2c(c1)CCC[C@H]2OC[C@@H]1CO1    ZINC000003389643
c1ccc2c(c1)CCC[C@H]2OC[C@H]1CO1    ZINC000003389638
c1ccc2c(c1)CCC[C@@H]2OC[C@H]1CO1    ZINC000003389640
c1cc2c(c(OC[C@H]3CO3)c1)CCCC2    ZINC000139100074
CO[Si](C)(C)CCCOC[C@@H]1CO1    ZINC000195755639
CO[Si](C)(C)CCCOC[C@H]1CO1    ZINC000195755641
COc1cccc(C#N)c1OC[C@@H]1CO1    ZINC000602993619
COc1cccc(C#N)c1OC[C@H]1CO1    ZINC000602993618
Cn1cncc1-c1cn(C[C@@H]2CO2)nn1    ZINC001254071185
Cn1cncc1-c1cn(C[C@H]2CO2)nn1    ZINC001254071187
CN(C)C(=O)[C@H]1O[C@]1(C)c1ccccc1    ZINC000001564157
CN(C)C(=O)[C@H]1O[C@@]1(C)c1ccccc1    ZINC000001564158
Cc1cc(C)cc(C(=O)NC[C@@H]2CO2)c1    ZINC000095097037
Cc1ccc(C(=O)NC[C@@H]2CO2)cc1C    ZINC000095096928
Cc1cc(C)cc(C(=O)NC[C@H]2CO2)c1    ZINC000095097038
CN(C)C(=O)[C@@H]1O[C@@]1(C)c1ccccc1    ZINC000001564160
CN(C)C(=O)[C@@H]1O[C@]1(C)c1ccccc1    ZINC000001564159
CCc1ccc(C(=O)NC[C@H]2CO2)cc1    ZINC000095097058
c1ccc(N(C[C@@H]2CO2)C[C@@H]2CO2)cc1    ZINC000001667574
Cc1ccc(C(=O)NC[C@H]2CO2)cc1C    ZINC000095096929
O=C(CCc1ccccc1)NC[C@@H]1CO1    ZINC000095096828
CCc1ccc(C(=O)NC[C@@H]2CO2)cc1    ZINC000095097057
O=C(CCc1ccccc1)NC[C@H]1CO1    ZINC000095096829
c1ccc(N(C[C@@H]2CO2)C[C@H]2CO2)cc1    ZINC000017299218
c1ccc(N(C[C@H]2CO2)C[C@H]2CO2)cc1    ZINC000001667571
C#CCCCCc1cn(C[C@H]2CO2)nn1    ZINC001254071442
c1c(C2=CCCCC2)nnn1C[C@H]1CO1    ZINC001254072019
C#CCCCCc1cn(C[C@@H]2CO2)nn1    ZINC001254071441
c1c(C2=CCCCC2)nnn1C[C@@H]1CO1    ZINC001254072020
C#CCCCc1cn(CC[C@@H]2CO2)nn1    ZINC001254074420
C#CCCCc1cn(CC[C@H]2CO2)nn1    ZINC001254074421
FC(F)(F)C(F)(F)COC[C@H]1CO1    ZINC000016082650
FC(F)(F)C(F)(F)COC[C@@H]1CO1    ZINC000016082649
NC(=O)C1(C(N)=O)O[C@H]1c1ccccc1    ZINC000000492320
NC(=O)C1(C(N)=O)O[C@@H]1c1ccccc1    ZINC000000492321
C=CCOC[C@H](CCl)OC[C@H]1CO1    ZINC000005377404
C=CCOC[C@@H](CCl)OC[C@@H]1CO1    ZINC000005377390
C=CCOC[C@H](CCl)OC[C@@H]1CO1    ZINC000005377401
C=CCOC[C@@H](CCl)OC[C@H]1CO1    ZINC000005377393
CC[C@]1(c2ccccc2)O[C@H]1C(=O)OC    ZINC000039209957
CCC(=O)c1ccc(OC[C@H]2CO2)cc1    ZINC000001698696
c1cc(COC[C@@H]2CO2)cc2c1OCC2    ZINC000095096173
COC(=O)[C@H]1O[C@@]1(C)c1ccccc1C    ZINC000059442414
CC(C)OC(=O)[C@H]1O[C@@H]1c1ccccc1    ZINC000001734106
CCOC(=O)[C@H]1O[C@]1(C)c1ccccc1    ZINC000001641697
C=CCOc1ccccc1OC[C@H]1CO1    ZINC000002564773
CCOC(=O)[C@]1(C)O[C@@H]1c1ccccc1    ZINC000038325381
CCOC(=O)[C@@]1(C)O[C@H]1c1ccccc1    ZINC000039207090
CC[C@]1(c2ccccc2)O[C@@H]1C(=O)OC    ZINC000039209959
CC(C)OC(=O)[C@H]1O[C@H]1c1ccccc1    ZINC000001734108
CCOC(=O)[C@]1(C)O[C@H]1c1ccccc1    ZINC000039207091
COC(=O)[C@H]1O[C@]1(C)c1cccc(C)c1    ZINC000059442553
COC(=O)[C@@H]1O[C@@]1(C)c1cccc(C)c1    ZINC000059442552
COC(=O)[C@H]1O[C@@]1(C)c1cccc(C)c1    ZINC000059442554
CC[C@@]1(c2ccccc2)O[C@H]1C(=O)OC    ZINC000039209956
COC(=O)CCc1ccc([C@@H]2CO2)cc1    ZINC000002048016
COC(=O)[C@@H]1O[C@]1(C)c1ccccc1C    ZINC000059442411
CCC(=O)c1ccc(OC[C@@H]2CO2)cc1    ZINC000002041778
COC(=O)[C@H]1O[C@]1(C)c1ccc(C)cc1    ZINC000001733596
CCOC(=O)[C@@H]1O[C@]1(C)c1ccccc1    ZINC000001641696
CCOC(=O)[C@H]1O[C@@]1(C)c1ccccc1    ZINC000001641695
CC(C)OC(=O)[C@@H]1O[C@H]1c1ccccc1    ZINC000001734107
c1cc(COC[C@H]2CO2)cc2c1OCC2    ZINC000095096174
COC(=O)[C@H]1O[C@@]1(C)c1ccc(C)cc1    ZINC000001733595
C=CCOc1ccccc1OC[C@@H]1CO1    ZINC000002564772
COC(=O)CCc1ccc([C@H]2CO2)cc1    ZINC000001672699
COC(=O)[C@H]1O[C@]1(C)c1ccccc1C    ZINC000059442413
CC(C)OC(=O)[C@@H]1O[C@@H]1c1ccccc1    ZINC000001734105
COC(=O)[C@@H]1O[C@]1(C)c1cccc(C)c1    ZINC000059442551
CCOC(=O)[C@@]1(C)O[C@@H]1c1ccccc1    ZINC000039207092
COC(=O)[C@@H]1O[C@]1(C)c1ccc(C)cc1    ZINC000001733598
COC(=O)[C@@H]1O[C@@]1(C)c1ccccc1C    ZINC000059442412
COC(=O)[C@@H]1O[C@@]1(C)c1ccc(C)cc1    ZINC000001733597
CC[C@@]1(c2ccccc2)O[C@@H]1C(=O)OC    ZINC000039209958
CCOC(=O)[C@@H]1O[C@@]1(C)c1ccccc1    ZINC000001641694
Cc1cccc(NC(=O)NC[C@@H]2CO2)c1    ZINC000095096990
Cc1cccc(NC(=O)NC[C@H]2CO2)c1    ZINC000095096991
Cc1ccc(NC(=O)NC[C@@H]2CO2)cc1    ZINC000095096999
Cc1ccc(NC(=O)NC[C@H]2CO2)cc1    ZINC000095097000
Cc1ccccc1NC(=O)NC[C@@H]1CO1    ZINC000095096994
Cc1ccccc1NC(=O)NC[C@H]1CO1    ZINC000095096995
N#CCCCc1cn(CC[C@@H]2CO2)nn1    ZINC001254073690
N#CCCCCc1cn(C[C@H]2CO2)nn1    ZINC001254071864
N#CCCCCc1cn(C[C@@H]2CO2)nn1    ZINC001254071885
N#CCCCc1cn(CC[C@H]2CO2)nn1    ZINC001254073689
CC(C)(C)c1ccccc1OC[C@H]1CO1    ZINC000009596226
CC(C)(C)c1ccc(OC[C@@H]2CO2)cc1    ZINC000000119553
Cc1cc(OC[C@H]2CO2)ccc1C(C)C    ZINC000000525414
CC(C)(C)c1ccc(OC[C@H]2CO2)cc1    ZINC000000119549
Cc1cc(OC[C@@H]2CO2)ccc1C(C)C    ZINC000000525415
Cc1ccc(C(C)C)c(OC[C@H]2CO2)c1    ZINC000009256945
CC(C)(C)c1ccccc1OC[C@@H]1CO1    ZINC000009596223
Cc1ccc(C(C)C)c(OC[C@@H]2CO2)c1    ZINC000009256943
CC1=C(/C=C/[C@]2(C)CO2)C(C)(C)CCC1    ZINC000034535129
CC1=C(/C=C/[C@@]2(C)CO2)C(C)(C)CCC1    ZINC000034535131
CC[C@]1(c2ccc(Cl)cc2)O[C@H]1C#N    ZINC000307154642
CC[C@]1(c2ccc(Cl)cc2)O[C@@H]1C#N    ZINC000307154639
CC[C@@]1(c2ccc(Cl)cc2)O[C@H]1C#N    ZINC000307154641
CC[C@@]1(c2cccc(Cl)c2)O[C@@H]1C#N    ZINC000307540551
CC[C@]1(c2cccc(Cl)c2)O[C@@H]1C#N    ZINC000307540549
CC[C@@]1(c2ccc(Cl)cc2)O[C@@H]1C#N    ZINC000307154640
CC[C@@]1(c2cccc(Cl)c2)O[C@H]1C#N    ZINC000307540552
CC[C@]1(c2cccc(Cl)c2)O[C@H]1C#N    ZINC000307540554
c1csc(-c2cn(C[C@@H]3CO3)nn2)c1    ZINC001254071348
c1cc(-c2cn(C[C@H]3CO3)nn2)cs1    ZINC001254072056
c1cc(-c2cn(C[C@@H]3CO3)nn2)cs1    ZINC001254072055
c1csc(-c2cn(C[C@H]3CO3)nn2)c1    ZINC001254071352
NC(=O)C1(C(N)=O)O[C@H]1c1cccnc1    ZINC000000436660
NC(=O)C1(C(N)=O)O[C@@H]1c1cccnc1    ZINC000000436661
COc1ccc([C@@]2(C)O[C@H]2C#N)cc1F    ZINC000307081968
COc1ccc([C@@]2(C)O[C@@H]2C#N)cc1F    ZINC000307081964
COc1ccc([C@]2(C)O[C@@H]2C#N)cc1F    ZINC000307081966
COc1ccc([C@]2(C)O[C@H]2C#N)cc1F    ZINC000307081967
NC(=O)Cc1ccc(OC[C@H]2CO2)cc1    ZINC000000281702
CC(=O)Nc1ccc(OC[C@H]2CO2)cc1    ZINC000000165939
CC(=O)Nc1ccccc1OC[C@@H]1CO1    ZINC000000164789
COc1cccc(C(=O)NC[C@@H]2CO2)c1    ZINC000095096988
CN(C(=O)OCc1ccccc1)[C@@H]1CO1    ZINC000114277629
COc1ccccc1C(=O)NC[C@@H]1CO1    ZINC000095096992
O=C(NC[C@@H]1CO1)OCc1ccccc1    ZINC000072266220
O=C(COc1ccccc1)NC[C@H]1CO1    ZINC000095097024
Cc1ccc(NC(=O)OC[C@@H]2CO2)cc1    ZINC000001435447
Cc1ccc(NC(=O)OC[C@H]2CO2)cc1    ZINC000001435446
CN(C(=O)OCc1ccccc1)[C@H]1CO1    ZINC000114278842
COc1ccc(C(=O)NC[C@@H]2CO2)cc1    ZINC000095097007
CC(=O)Nc1ccc(OC[C@@H]2CO2)cc1    ZINC000000165941
O=C(COc1ccccc1)NC[C@@H]1CO1    ZINC000095097023
NC(=O)Cc1ccc(OC[C@@H]2CO2)cc1    ZINC000000281704
COc1ccccc1C(=O)NC[C@H]1CO1    ZINC000095096993
CC(=O)Nc1ccccc1OC[C@H]1CO1    ZINC000000164788
O=C(NC[C@H]1CO1)OCc1ccccc1    ZINC000038673080
COc1cccc(C(=O)NC[C@H]2CO2)c1    ZINC000095096989
COc1ccc(C(=O)NC[C@H]2CO2)cc1    ZINC000095097008
CC(C)(C)NS(=O)(=O)CC[C@H]1CO1    ZINC000685945537
CC(C)(C)NS(=O)(=O)CC[C@@H]1CO1    ZINC000685945536
C#CCOCc1cn(CC[C@H]2CO2)nn1    ZINC001254074044
C#CCOCc1cn(CC[C@@H]2CO2)nn1    ZINC001254074053
CN(C)c1ccc(COC[C@H]2CO2)cc1    ZINC000095096152
CN(C)c1ccc(COC[C@@H]2CO2)cc1    ZINC000095096151
c1c(CC2CCCC2)nnn1C[C@H]1CO1    ZINC001254072808
c1cn([C@H]2CCCN(C[C@@H]3CO3)C2)cn1    ZINC000096510520
c1cn([C@H]2CCCN(C[C@H]3CO3)C2)cn1    ZINC000216547372
c1c(C2CCCC2)nnn1CC[C@H]1CO1    ZINC001254073432
c1c(C2CCCCC2)nnn1C[C@@H]1CO1    ZINC001254071062
c1c(CC2CCCC2)nnn1C[C@@H]1CO1    ZINC001254072807
c1cn([C@@H]2CCCN(C[C@@H]3CO3)C2)cn1    ZINC000096510519
c1c(C2CCCCC2)nnn1C[C@H]1CO1    ZINC001254071060
c1cn([C@@H]2CCCN(C[C@H]3CO3)C2)cn1    ZINC000110751694
c1c(C2CCCC2)nnn1CC[C@@H]1CO1    ZINC001254073433
FC(F)(Cl)[C@@](F)(Cl)C[C@H]1CO1    ZINC000001681828
FC(F)(Cl)[C@](F)(Cl)C[C@H]1CO1    ZINC000001681826
FC(F)(Cl)[C@](F)(Cl)C[C@@H]1CO1    ZINC000001681825
FC(F)(Cl)[C@@](F)(Cl)C[C@@H]1CO1    ZINC000001681827
COC(=O)[C@H]1O[C@H]1c1ccc(OC)cc1    ZINC000000120411
O=C(O)Cc1ccc(OC[C@@H]2CO2)cc1    ZINC000039344022
COC(=O)[C@H]1O[C@@H]1c1cccc(OC)c1    ZINC000059442364
c1cc(OC[C@H]2CO2)c2c(c1)OCCO2    ZINC000000501358
COC(=O)[C@H]1O[C@@H]1c1ccc(OC)cc1    ZINC000000120415
COC(=O)c1cccc(OC[C@@H]2CO2)c1    ZINC000006180046
COC(=O)c1ccc(OC[C@@H]2CO2)cc1    ZINC000000523625
COC(=O)[C@@H]1O[C@H]1c1ccc(OC)cc1    ZINC000000120420
COC(=O)[C@@H]1O[C@@H]1c1ccccc1OC    ZINC000001702951
c1cc(COC[C@@H]2CO2)cc2c1OCO2    ZINC000003389532
COC(=O)[C@@H]1O[C@H]1c1ccccc1OC    ZINC000001702950
COC(=O)c1ccccc1OC[C@H]1CO1    ZINC000001717493
c1cc(COC[C@H]2CO2)cc2c1OCO2    ZINC000003389529
COC(=O)[C@@H]1O[C@@H]1c1ccc(OC)cc1    ZINC000000120424
COc1cccc(C(=O)OC[C@@H]2CO2)c1    ZINC000032501291
COC(=O)[C@@H]1O[C@H]1c1cccc(OC)c1    ZINC000034569002
COc1ccc(C(=O)OC[C@@H]2CO2)cc1    ZINC000004267812
COC(=O)[C@H]1O[C@H]1c1ccccc1OC    ZINC000001702948
COC(=O)[C@H]1O[C@@H]1c1ccccc1OC    ZINC000001702949
c1cc(OC[C@@H]2CO2)c2c(c1)OCCO2    ZINC000002275759
COc1ccccc1C(=O)OC[C@@H]1CO1    ZINC000032501289
COc1ccc(C(=O)OC[C@H]2CO2)cc1    ZINC000004267814
COC(=O)[C@H]1O[C@H]1c1cccc(OC)c1    ZINC000059442365
COC(=O)c1cccc(OC[C@H]2CO2)c1    ZINC000006180049
COc1cccc(C(=O)OC[C@H]2CO2)c1    ZINC000032501292
COc1ccccc1C(=O)OC[C@H]1CO1    ZINC000032501290
O=C(O)Cc1ccc(OC[C@H]2CO2)cc1    ZINC000039344023
COC(=O)[C@@H]1O[C@@H]1c1cccc(OC)c1    ZINC000059442363
COC(=O)c1ccc(OC[C@H]2CO2)cc1    ZINC000000523624
COP(=O)(OC)[C@]1(C(C)(C)C)CO1    ZINC000001563203
COP(=O)(OC)[C@@]1(C(C)(C)C)CO1    ZINC000002028682
CCOP(=O)(C[C@]1(C)CO1)OCC    ZINC000038518607
CCOP(=O)(C[C@@]1(C)CO1)OCC    ZINC000038518608
CCOc1ccc(COC[C@@H]2CO2)cc1    ZINC000095096141
COc1ccccc1[C@H](C)OC[C@@H]1CO1    ZINC000095096311
COCCc1ccc(OC[C@H]2CO2)cc1    ZINC000005997888
COc1cccc([C@@H](C)OC[C@@H]2CO2)c1    ZINC000095096352
COCCc1ccc(OC[C@@H]2CO2)cc1    ZINC000005997887
COc1ccccc1[C@@H](C)OC[C@@H]1CO1    ZINC000095096312
COc1ccccc1[C@@H](C)OC[C@H]1CO1    ZINC000095096314
COc1cccc([C@H](C)OC[C@H]2CO2)c1    ZINC000095096353
CCOc1ccccc1COC[C@@H]1CO1    ZINC000034592717
CCOc1cccc(COC[C@H]2CO2)c1    ZINC000095096192
CCOc1ccccc1COC[C@H]1CO1    ZINC000034592718
COc1cccc([C@@H](C)OC[C@H]2CO2)c1    ZINC000095096354
COc1ccccc1[C@H](C)OC[C@H]1CO1    ZINC000095096313
CCOc1ccc(COC[C@H]2CO2)cc1    ZINC000095096142
COc1cccc([C@H](C)OC[C@@H]2CO2)c1    ZINC000095096351
CCOc1cccc(COC[C@@H]2CO2)c1    ZINC000095096191
C(OC12CC3CC(CC(C3)C1)C2)[C@@H]1CO1    ZINC000034200667
C(OC12CC3CC(CC(C3)C1)C2)[C@H]1CO1    ZINC000034200669
CC1(C)[C@@H]2C[C@@H]1C(COC[C@@H]1CO1)=CC2    ZINC000100437769
CC1(C)[C@H]2C[C@@H]1C(COC[C@@H]1CO1)=CC2    ZINC000004200088
CC1(C)[C@H]2C[C@H]1CC=C2COC[C@@H]1CO1    ZINC000100437764
CC1(C)[C@@H]2C[C@@H]1C(COC[C@H]1CO1)=CC2    ZINC000238855261
CC1(C)[C@@H]2C[C@H]1C(COC[C@@H]1CO1)=CC2    ZINC000004200087
N#Cc1c(Cl)cccc1OC[C@H]1CO1    ZINC000078198363
Cc1cc(OC[C@@H]2CO2)ccc1[N+](=O)[O-]    ZINC000000294810
Cc1cc(OC[C@H]2CO2)ccc1[N+](=O)[O-]    ZINC000000294808
C=CC(=O)OCc1cn(C[C@@H]2CO2)nn1    ZINC001254072230
C=CC(=O)OCc1cn(C[C@H]2CO2)nn1    ZINC001254072236
C[C@@]1(c2cccc3ccccc32)O[C@@H]1C#N    ZINC000309434038
C[C@@]1(c2ccc3ccccc3c2)O[C@@H]1C#N    ZINC000390108151
C[C@]1(c2cccc3ccccc32)O[C@H]1C#N    ZINC000309434039
C[C@]1(c2ccc3ccccc3c2)O[C@H]1C#N    ZINC000390108156
C[C@@]1(c2cccc3ccccc32)O[C@H]1C#N    ZINC000309434037
C[C@]1(c2ccc3ccccc3c2)O[C@@H]1C#N    ZINC000390108158
C[C@]1(c2cccc3ccccc32)O[C@@H]1C#N    ZINC000309434040
C[C@@]1(c2ccc3ccccc3c2)O[C@H]1C#N    ZINC000390108146
O=C(Cc1ccc(F)cc1)NC[C@@H]1CO1    ZINC000095097053
O=C(Cc1ccc(F)cc1)NC[C@H]1CO1    ZINC000095097054
c1c(C2CCOCC2)nnn1C[C@H]1CO1    ZINC001254071705
CCCn1nccc1C(=O)NC[C@H]1CO1    ZINC000095096795
Cc1cc(C)n(CC(=O)NC[C@@H]2CO2)n1    ZINC000095096774
Cc1cc(C)n(CC(=O)NC[C@H]2CO2)n1    ZINC000095096775
CCCn1ccc(C(=O)NC[C@H]2CO2)n1    ZINC000095096805
CC1(c2cn(CC[C@@H]3CO3)nn2)COC1    ZINC001254073704
CC1(c2cn(CC[C@H]3CO3)nn2)COC1    ZINC001254073705
CCCn1ccc(C(=O)NC[C@@H]2CO2)n1    ZINC000095096804
Cn1cc(CCC(=O)NC[C@H]2CO2)cn1    ZINC000095096797
Cn1cc(CCC(=O)NC[C@@H]2CO2)cn1    ZINC000095096796
c1c(C2CCOCC2)nnn1C[C@@H]1CO1    ZINC001254071704
CCCn1nccc1C(=O)NC[C@@H]1CO1    ZINC000095096794
CC(C)CCc1cn(CC[C@H]2CO2)nn1    ZINC001254073906
CCCCCCc1cn(C[C@H]2CO2)nn1    ZINC001254072370
CC(C)CCc1cn(CC[C@@H]2CO2)nn1    ZINC001254073905
CCCCCc1cn(CC[C@@H]2CO2)nn1    ZINC001254074616
CCCCCc1cn(CC[C@H]2CO2)nn1    ZINC001254074617
CCCCCCc1cn(C[C@@H]2CO2)nn1    ZINC001254072369
Fc1c(F)c(F)c([C@@H]2CO2)c(F)c1F    ZINC000002572595
Fc1c(F)c(F)c([C@H]2CO2)c(F)c1F    ZINC000002555206
OC([C@H]1CO1)(C(F)(F)F)C(F)(F)F    ZINC000001579051
OC([C@@H]1CO1)(C(F)(F)F)C(F)(F)F    ZINC000005124879
COC(=O)[C@H]1O[C@]1(C)c1cccc(F)c1    ZINC000084324156
COC(=O)[C@H]1O[C@@]1(C)c1cccc(F)c1    ZINC000084324154
COC(=O)[C@H]1O[C@@]1(C)c1ccccc1F    ZINC000084324258
COC(=O)[C@@H]1O[C@@]1(C)c1ccc(F)cc1    ZINC000059442569
COC(=O)[C@@H]1O[C@@]1(C)c1ccccc1F    ZINC000084324256
COC(=O)[C@@H]1O[C@]1(C)c1ccc(F)cc1    ZINC000059442570
COC(=O)[C@@H]1O[C@]1(C)c1ccccc1F    ZINC000084324257
COC(=O)[C@@H]1O[C@@]1(C)c1cccc(F)c1    ZINC000084324152
COC(=O)[C@H]1O[C@]1(C)c1ccc(F)cc1    ZINC000059442572
COC(=O)[C@H]1O[C@]1(C)c1ccccc1F    ZINC000084324259
COC(=O)[C@@H]1O[C@]1(C)c1cccc(F)c1    ZINC000084324153
COC(=O)[C@H]1O[C@@]1(C)c1ccc(F)cc1    ZINC000059442571
CSc1ccc(OC[C@H]2CO2)cc1C    ZINC000001731831
CC1(C)O[C@@H]1C[S@@](=O)c1ccccc1    ZINC000005432845
CC1(C)O[C@H]1C[S@](=O)c1ccccc1    ZINC000005432846
CSc1ccc(OC[C@@H]2CO2)cc1C    ZINC000005217105
CC1(C)O[C@H]1C[S@@](=O)c1ccccc1    ZINC000005432844
CC1(C)O[C@@H]1C[S@](=O)c1ccccc1    ZINC000005432847
COc1cccc(OC)c1OC[C@H]1CO1    ZINC000001571047
COc1ccc(OC[C@H]2CO2)cc1OC    ZINC000059467701
OCCOc1ccccc1OC[C@@H]1CO1    ZINC000039395715
C[C@@H]1O[C@@H]1C1O[C@@H]2[C@@H]3C[C@H]([C@H]4O[C@@H]43)[C@@H]2O1    ZINC000104099348
C[C@@H]1O[C@H]1C1O[C@@H]2[C@@H]3C[C@H]([C@H]4O[C@@H]43)[C@@H]2O1    ZINC000104099338
OCCOc1ccccc1OC[C@H]1CO1    ZINC000039395716
COc1cccc(OC)c1OC[C@@H]1CO1    ZINC000002046413
C[C@H]1O[C@H]1C1O[C@@H]2[C@@H]3C[C@H]([C@H]4O[C@@H]43)[C@@H]2O1    ZINC000104099333
COc1ccc(OC[C@@H]2CO2)cc1OC    ZINC000059467700
C[C@H]1O[C@@H]1C1O[C@@H]2[C@@H]3C[C@H]([C@H]4O[C@@H]43)[C@@H]2O1    ZINC000104099343
c1ccc(C(c2ccccc2)[C@@H]2CO2)cc1    ZINC000036437403
Cc1ccc([C@]2(c3ccccc3)CO2)cc1    ZINC000075870000
Cc1ccc([C@@]2(c3ccccc3)CO2)cc1    ZINC000075870001
CCN(CC)Cc1cn(C[C@H]2CO2)nn1    ZINC001254072814
CCN(CC)Cc1cn(C[C@@H]2CO2)nn1    ZINC001254072818
C[C@@]1(c2ccc(F)c(Cl)c2)O[C@H]1C#N    ZINC000306383826
C[C@@]1(c2ccc(F)c(Cl)c2)O[C@@H]1C#N    ZINC000306383828
C[C@]1(c2ccc(F)c(Cl)c2)O[C@H]1C#N    ZINC000306383827
C[C@]1(c2ccc(F)c(Cl)c2)O[C@@H]1C#N    ZINC000306383825
O=C(NC[C@@H]1CO1)c1ccc(Cl)cc1    ZINC000095096948
C[C@@]1(C(=O)Nc2ccc(Cl)cc2)CO1    ZINC000003913035
O=C(NC[C@H]1CO1)c1ccccc1Cl    ZINC000095096839
O=C(NC[C@@H]1CO1)c1ccccc1Cl    ZINC000095096838
O=C(NC[C@H]1CO1)c1ccc(Cl)cc1    ZINC000095096949
C[C@]1(C(=O)Nc2ccc(Cl)cc2)CO1    ZINC000003913034
O=C(NC[C@@H]1CO1)c1cccc(Cl)c1    ZINC000095096932
O=C(NC[C@H]1CO1)c1cccc(Cl)c1    ZINC000095096933
O=[N+]([O-])c1ccc(OC[C@@H]2CO2)c(O)c1    ZINC000144587449
O=[N+]([O-])c1ccc(OC[C@H]2CO2)c(O)c1    ZINC000144587642
COC(=O)CCc1cn(C[C@@H]2CO2)nn1    ZINC001254072023
CCC(=O)OCc1cn(C[C@H]2CO2)nn1    ZINC001254071999
COC(=O)CCc1cn(C[C@H]2CO2)nn1    ZINC001254072024
COC(=O)Cc1cn(CC[C@H]2CO2)nn1    ZINC001254073709
CC(=O)OCc1cn(CC[C@H]2CO2)nn1    ZINC001254073527
CC(=O)OCc1cn(CC[C@@H]2CO2)nn1    ZINC001254073526
CCOC(=O)c1cn(CC[C@@H]2CO2)nn1    ZINC001254071475
CCC(=O)OCc1cn(C[C@@H]2CO2)nn1    ZINC001254071998
CCOC(=O)c1cn(CC[C@H]2CO2)nn1    ZINC001254071476
COC(=O)Cc1cn(CC[C@@H]2CO2)nn1    ZINC001254073708
C[Si](C)(C)Cc1cn(C[C@H]2CO2)nn1    ZINC001254072064
C[Si](C)(C)Cc1cn(C[C@@H]2CO2)nn1    ZINC001254072063
CC(C)(C)OCc1cn(C[C@@H]2CO2)nn1    ZINC001254072838
CC(C)(C)OCc1cn(C[C@H]2CO2)nn1    ZINC001254072839
O=C(CCC1CCCCC1)NC[C@@H]1CO1    ZINC000095096982
O=C(CCC1CCCCC1)NC[C@H]1CO1    ZINC000095096983
FC(F)(F)C(F)(F)C(F)(F)[C@@H]1CO1    ZINC000005480513
FC(F)(F)C(F)(F)C(F)(F)[C@H]1CO1    ZINC000005480497
O=C(OC[C@H]1CO1)c1ccccc1Cl    ZINC000032501296
COC(=O)[C@H]1O[C@@H]1c1cccc(Cl)c1    ZINC000059442591
O=C(OC[C@@H]1CO1)c1ccccc1Cl    ZINC000032501295
COC(=O)[C@@H]1O[C@H]1c1ccc(Cl)cc1    ZINC000039602638
COC(=O)[C@H]1O[C@@H]1c1ccc(Cl)cc1    ZINC000039602640
COC(=O)[C@H]1O[C@@H]1c1ccccc1Cl    ZINC000059442368
COC(=O)[C@@H]1O[C@@H]1c1ccc(Cl)cc1    ZINC000039602641
COC(=O)[C@@H]1O[C@H]1c1ccccc1Cl    ZINC000059442367
COC(=O)[C@H]1O[C@H]1c1cccc(Cl)c1    ZINC000059442589
COC(=O)[C@@H]1O[C@@H]1c1cccc(Cl)c1    ZINC000059442592
COC(=O)[C@H]1O[C@H]1c1ccccc1Cl    ZINC000059442366
COC(=O)[C@@H]1O[C@@H]1c1ccccc1Cl    ZINC000059442369
O=C(OC[C@@H]1CO1)c1ccc(Cl)cc1    ZINC000032501297
O=C(OC[C@H]1CO1)c1ccc(Cl)cc1    ZINC000032501298
COC(=O)[C@@H]1O[C@H]1c1cccc(Cl)c1    ZINC000059442590
COC(=O)[C@H]1O[C@H]1c1ccc(Cl)cc1    ZINC000039602636
C[C@]1(c2ccc(S(C)(=O)=O)cc2)CO1    ZINC000055032371
COC(=O)[C@@H]1O[C@@]1(C)c1ccc(C)s1    ZINC000084324097
COC(=O)[C@H]1O[C@]1(C)c1ccc(C)s1    ZINC000084324098
COC(=O)[C@@H]1O[C@]1(C)c1ccc(C)s1    ZINC000084324096
CSc1ccc(OC[C@@H]2O[C@@H]2O)cc1    ZINC000001624622
CC[C@]1(C(=O)O)O[C@]1(C)c1cccs1    ZINC000001675751
C[C@@]1(c2ccc(S(C)(=O)=O)cc2)CO1    ZINC000055032373
CSc1ccc(OC[C@H]2O[C@H]2O)cc1    ZINC000001624625
O=S(=O)(Cc1ccccc1)C[C@H]1CO1    ZINC000000036602
Cc1ccc(S(=O)(=O)C[C@@H]2CO2)cc1    ZINC000034246675
COC(=O)[C@H]1O[C@@]1(C)c1ccc(C)s1    ZINC000084324099
Cc1ccc(S(=O)(=O)C[C@H]2CO2)cc1    ZINC000034246677
O=S(=O)(Cc1ccccc1)C[C@@H]1CO1    ZINC000000036603
CSc1ccc(OC[C@H]2O[C@@H]2O)cc1    ZINC000001624623
CC[C@@]1(C(=O)O)O[C@]1(C)c1cccs1    ZINC000001675752
CC[C@]1(C(=O)O)O[C@@]1(C)c1cccs1    ZINC000001675749
CC[C@@]1(C(=O)O)O[C@@]1(C)c1cccs1    ZINC000001675750
CSc1ccc(OC[C@@H]2O[C@H]2O)cc1    ZINC000001624624
C[C@H](OCc1ccccc1Cl)[C@H]1CO1    ZINC000256055021
C[C@@H](OC[C@@H]1CO1)c1ccc(Cl)cc1    ZINC000003389630
C[C@H](OC[C@@H]1CO1)c1ccccc1Cl    ZINC000095096295
C[C@H](OCc1ccc(Cl)cc1)[C@@H]1CO1    ZINC000256051753
C[C@@H](OCc1cccc(Cl)c1)[C@H]1CO1    ZINC000256052918
C[C@@H](OC[C@@H]1CO1)c1ccccc1Cl    ZINC000095096296
C[C@H](OCc1cccc(Cl)c1)[C@H]1CO1    ZINC000256052915
C[C@@H](OC[C@H]1CO1)c1ccccc1Cl    ZINC000095096298
C[C@@H](OCc1ccccc1Cl)[C@H]1CO1    ZINC000256055024
C[C@@H](OC[C@H]1CO1)c1ccc(Cl)cc1    ZINC000003389624
C[C@@H](OCc1ccc(Cl)cc1)[C@@H]1CO1    ZINC000256051752
C[C@H](OCc1ccccc1Cl)[C@@H]1CO1    ZINC000256055023
C[C@@H](OCc1ccccc1Cl)[C@@H]1CO1    ZINC000256055022
C[C@@H](OCc1ccc(Cl)cc1)[C@H]1CO1    ZINC000256051754
C[C@H](OCc1cccc(Cl)c1)[C@@H]1CO1    ZINC000256052917
C[C@H](OC[C@H]1CO1)c1ccccc1Cl    ZINC000095096297
C[C@@H](OCc1cccc(Cl)c1)[C@@H]1CO1    ZINC000256052916
C[C@H](OCc1ccc(Cl)cc1)[C@H]1CO1    ZINC000256051751
C[C@H](OC[C@H]1CO1)c1ccc(Cl)cc1    ZINC000003389621
C[C@H](OC[C@@H]1CO1)c1ccc(Cl)cc1    ZINC000003389627
CC(=O)O[C@H]1C=CC(=O)O[C@@H]1[C@@H]1O[C@H]1C    ZINC000072266293
COc1ccc(COC[C@H]2CO2)cc1F    ZINC000095096204
COc1ccc(COC[C@H]2CO2)c(F)c1    ZINC000095096196
COc1ccc(COC[C@@H]2CO2)cc1F    ZINC000095096203
COc1ccc(COC[C@@H]2CO2)c(F)c1    ZINC000095096195
C=C[C@@H](O)[C@@H]1O[C@H]1/C=C/[C@@H]1O[C@H]1[C@@H](C)O    ZINC000006037044
CC(=O)N1CCC(=O)N(C[C@H]2CO2)CC1    ZINC000095097859
CC(=O)N1CCC(=O)N(C[C@@H]2CO2)CC1    ZINC000095097858
CCC(=O)N1CCN(C[C@@H]2CO2)C(=O)C1    ZINC000095097840
CCC(=O)N1CCN(C[C@H]2CO2)C(=O)C1    ZINC000095097841
C[C@@]1(CO)O[C@@H]1CCC#C[Si](C)(C)C    ZINC000195801443
C[C@@]1(CO)O[C@H]1CCC#C[Si](C)(C)C    ZINC000195506544
C[C@]1(CO)O[C@@H]1CCC#C[Si](C)(C)C    ZINC000195801444
C[C@]1(CO)O[C@H]1CCC#C[Si](C)(C)C    ZINC000195801442
CCOC(=O)[C@H]1O[C@]1(C)C1CCCCC1    ZINC000084324481
CCOC(=O)[C@H]1O[C@@]1(C)C1CCCCC1    ZINC000084324486
COC(=O)[C@]1(C)O[C@@]1(C)C1CCCCC1    ZINC000085657942
COC(=O)[C@]1(C)O[C@]1(C)C1CCCCC1    ZINC000085657943
COC(=O)[C@@]1(C)O[C@]1(C)C1CCCCC1    ZINC000085657940
CCOC(=O)[C@@H]1O[C@@]1(C)C1CCCCC1    ZINC000084324488
CCOC(=O)[C@@H]1O[C@]1(C)C1CCCCC1    ZINC000084324483
COC(=O)[C@@]1(C)O[C@@]1(C)C1CCCCC1    ZINC000085657939
CN(C)C(=O)[C@H]1CCCN(C[C@@H]2CO2)C1    ZINC000095097809
CN(C)C(=O)[C@H]1CCCCN1C[C@H]1CO1    ZINC000109690149
CN(C)C(=O)[C@H]1CCCN(C[C@H]2CO2)C1    ZINC000242548695
CN(C)C(=O)[C@@H]1CCCCN1C[C@@H]1CO1    ZINC000095097818
CN(C)C(=O)C1CCN(C[C@@H]2CO2)CC1    ZINC000095097800
CN(C)C(=O)[C@H]1CCCCN1C[C@@H]1CO1    ZINC000095097819
CN(C)C(=O)[C@@H]1CCCCN1C[C@H]1CO1    ZINC000109690145
CN(C)C(=O)[C@@H]1CCCN(C[C@@H]2CO2)C1    ZINC000095097808
CN(C)C(=O)C1CCN(C[C@H]2CO2)CC1    ZINC000095097801
CN(C)C(=O)[C@@H]1CCCN(C[C@H]2CO2)C1    ZINC000242548696
CCCCCCCCCCCC[C@H]1CO1    ZINC000002027387
CCCCCCCCCCCC[C@@H]1CO1    ZINC000002027390
C[C@]1(c2cncc(Br)c2)CO1    ZINC000217527578
C[C@@]1(c2cncc(Br)c2)CO1    ZINC000217527660
O=S(=O)(NC[C@H]1CO1)c1ccccc1    ZINC000034080551
O=S(=O)(NC[C@@H]1CO1)c1ccccc1    ZINC000034080550
O=C(NC[C@@H]1CO1)c1cccc(F)c1F    ZINC000095096900
O=C(NC[C@H]1CO1)c1ccc(F)c(F)c1    ZINC000095096923
O=C(NC[C@H]1CO1)c1cc(F)ccc1F    ZINC000095097018
O=C(NC[C@H]1CO1)c1c(F)cccc1F    ZINC000095097040
O=C(NC[C@H]1CO1)c1cccc(F)c1F    ZINC000095096901
O=C(NC[C@@H]1CO1)c1ccc(F)cc1F    ZINC000095096904
O=C(NC[C@H]1CO1)c1ccc(F)cc1F    ZINC000095096905
O=C(NC[C@@H]1CO1)c1c(F)cccc1F    ZINC000095097039
O=C(NC[C@@H]1CO1)c1cc(F)ccc1F    ZINC000095097017
O=C(NC[C@@H]1CO1)c1ccc(F)c(F)c1    ZINC000095096922
COCCOCc1cn(C[C@@H]2CO2)nn1    ZINC001254071165
COCCOCc1cn(C[C@H]2CO2)nn1    ZINC001254071166
CC(C)(C)OC(=O)N1CCC[C@H]1[C@H]1CO1    ZINC000034527646
CCOC(=O)C1CCN(C[C@H]2CO2)CC1    ZINC000026514071
CC(C)(C)OC(=O)N1CCC[C@@H]1[C@H]1CO1    ZINC000072207780
CCOC(=O)C1CCN(C[C@@H]2CO2)CC1    ZINC000026514069
CC(C)(C)OC(=O)N1CCC[C@H]1[C@@H]1CO1    ZINC000034527645
CC(C)(C)OC(=O)N1CCC[C@@H]1[C@@H]1CO1    ZINC000072207779
CCCCN(CCCC)C[C@H]1OC1(C)C    ZINC000001894774
CCCCN(CCCC)C[C@@H]1OC1(C)C    ZINC000005951479
C[C@@]1(CSc2ccc(Cl)cc2)CO1    ZINC000004280787
C[C@]1(CSc2ccc(Cl)cc2)CO1    ZINC000004280786
C=C[C@]1(C(F)(F)F)O[C@H]1c1ccccc1    ZINC000034278993
C=C[C@]1(C(F)(F)F)O[C@@H]1c1ccccc1    ZINC000034278995
C=C[C@@]1(C(F)(F)F)O[C@@H]1c1ccccc1    ZINC000034278994
C=C[C@@]1(C(F)(F)F)O[C@H]1c1ccccc1    ZINC000034278992
CC1=C([C@H]2CO2)C(=O)c2ccccc2C1=O    ZINC000001587481
CC1=C([C@@H]2CO2)C(=O)c2ccccc2C1=O    ZINC000005554705
O=C(c1[nH]ncc1-c1ccccc1)[C@@H]1CO1    ZINC000013143373
O=C(c1[nH]ncc1-c1ccccc1)[C@H]1CO1    ZINC000013143375
C[C@H](OC[C@H]1CO1)c1cc(F)cc(F)c1    ZINC000095096365
C[C@@H](OC[C@@H]1CO1)c1ccc(F)cc1F    ZINC000095096368
C[C@@H](OC[C@H]1CO1)c1ccc(F)cc1F    ZINC000095096370
C[C@H](OC[C@@H]1CO1)c1ccc(F)cc1F    ZINC000095096367
C[C@H](OC[C@@H]1CO1)c1ccc(F)c(F)c1    ZINC000095096319
C[C@H](OC[C@H]1CO1)c1ccc(F)c(F)c1    ZINC000095096321
C[C@@H](OC[C@@H]1CO1)c1cc(F)cc(F)c1    ZINC000095096364
C[C@@H](OC[C@H]1CO1)c1cc(F)cc(F)c1    ZINC000095096366
C[C@@H](OC[C@H]1CO1)c1ccc(F)c(F)c1    ZINC000095096322
C[C@H](OC[C@@H]1CO1)c1cc(F)cc(F)c1    ZINC000095096363
C[C@@H](OC[C@@H]1CO1)c1ccc(F)c(F)c1    ZINC000095096320
C[C@H](OC[C@H]1CO1)c1ccc(F)cc1F    ZINC000095096369
CCOC(=O)[C@@]1(CC)O[C@]1(C)C(C)(C)C    ZINC000086166092
CCOC(=O)[C@]1(CC)O[C@@]1(C)CC(C)C    ZINC000086166150
CCOC(=O)[C@@]1(CC)O[C@@]1(C)C(C)(C)C    ZINC000086166096
CCC[C@@]1(C(=O)OCC)O[C@@]1(C)CCC    ZINC000211892764
CCC[C@]1(C(=O)OCC)O[C@]1(C)C(C)C    ZINC000211997757
CCC[C@]1(C(=O)OCC)OC1(CC)CC    ZINC000211945892
CCOC(=O)[C@@]1(CC)O[C@]1(CC)C(C)C    ZINC000086166025
CCOC(=O)[C@]1(CC)O[C@]1(C)C(C)(C)C    ZINC000086166091
COC(=O)CCCCCCCC[C@@H]1CO1    ZINC000002083215
CCCCC[C@@]1(C(=O)OCC)OC1(C)C    ZINC000001589690
CCOC(=O)[C@]1(CC)O[C@]1(C)[C@@H](C)CC    ZINC000220823357
CCOC(=O)[C@@]1(CC)O[C@@]1(C)CC(C)C    ZINC000086166153
CCOC(=O)[C@]1(CC)O[C@@]1(C)[C@@H](C)CC    ZINC000220823295
COC(=O)CCCCCCCC[C@H]1CO1    ZINC000001609594
CCC[C@]1(C(=O)OCC)O[C@@]1(C)C(C)C    ZINC000211997907
CCCC1(CCC)O[C@]1(CC)C(=O)OC    ZINC000669382743
CCOC(=O)[C@]1(CC)O[C@@]1(C)C(C)(C)C    ZINC000086166094
CCOC(=O)[C@]1(CC)O[C@@]1(CC)C(C)C    ZINC000086166027
CCOC(=O)[C@]1(CC)O[C@]1(C)[C@H](C)CC    ZINC000252579734
CCC[C@@]1(C(=O)OCC)O[C@]1(C)C(C)C    ZINC000211997679
CCOC(=O)[C@]1(CC)O[C@]1(CC)C(C)C    ZINC000086166028
CCC[C@]1(C)O[C@]1(CCC)C(=O)OCC    ZINC000211892629
CCC[C@@]1(C(=O)OCC)OC1(CC)CC    ZINC000211945819
CCOC(=O)[C@]1(CC)O[C@@]1(C)[C@H](C)CC    ZINC000252579735
CCC[C@@]1(C(=O)OCC)O[C@@]1(C)C(C)C    ZINC000211997824
CC(=O)OCC[C@@H](C)CC[C@H]1OC1(C)C    ZINC000034612656
CCC[C@@]1(C)O[C@@]1(CCC)C(=O)OCC    ZINC000211892699
CCC[C@@]1(C)O[C@]1(CCC)C(=O)OCC    ZINC000211892556
CCCCC[C@]1(C(=O)OCC)OC1(C)C    ZINC000002046215
CCOC(=O)[C@@]1(CC)O[C@]1(C)CC(C)C    ZINC000086166148
CCOC(=O)[C@@]1(CC)O[C@@]1(CC)C(C)C    ZINC000086166022
CC(=O)OCC[C@H](C)CC[C@H]1OC1(C)C    ZINC000034612659
CC(=O)OCC[C@H](C)CC[C@@H]1OC1(C)C    ZINC000034612663
CC(=O)OCC[C@@H](C)CC[C@@H]1OC1(C)C    ZINC000034612660
CCCC1(CCC)O[C@@]1(CC)C(=O)OC    ZINC000669382744
CCOC(=O)[C@]1(CC)O[C@]1(C)CC(C)C    ZINC000086166146
CCCCCCCCCCOC[C@@H]1CO1    ZINC000002571931
CCCCCCCCCCOC[C@H]1CO1    ZINC000002569670
C[C@@]1([N+](=O)[O-])O[C@H]1c1c(F)cccc1F    ZINC000334163786
C[C@]1([N+](=O)[O-])O[C@H]1c1c(F)cccc1F    ZINC000334163787
C[C@@]1([N+](=O)[O-])O[C@@H]1c1c(F)cccc1F    ZINC000334163788
C[C@]1([N+](=O)[O-])O[C@@H]1c1c(F)cccc1F    ZINC000334163785
ClCCCc1cn(CC[C@@H]2CO2)nn1    ZINC000718603892
ClCCCc1cn(CC[C@H]2CO2)nn1    ZINC000718603894
ClCCCCc1cn(C[C@H]2CO2)nn1    ZINC001254071732
ClCCCCc1cn(C[C@@H]2CO2)nn1    ZINC001254071731
CC(C)(Cl)c1cn(CC[C@@H]2CO2)nn1    ZINC001254070925
CC(C)(Cl)c1cn(CC[C@H]2CO2)nn1    ZINC001254070926
Cc1c(C=O)c2ccccc2n1C[C@@H]1CO1    ZINC000034927129
Cc1c(C=O)c2ccccc2n1C[C@H]1CO1    ZINC000034927130
c1c(-c2ccccc2)nnn1CC[C@@H]1CO1    ZINC001254074405
c1c(Cc2ccccc2)nnn1C[C@H]1CO1    ZINC001254070932
c1cc2nc(C3CC3)n(C[C@H]3CO3)c2cn1    ZINC000095096473
Cc1ccccc1-c1cn(C[C@H]2CO2)nn1    ZINC001254071379
Cc1cccc(-c2cn(C[C@H]3CO3)nn2)c1    ZINC001254072177
c1c(-c2ccccc2)nnn1CC[C@H]1CO1    ZINC001254074406
Cc1ccc(-c2cn(C[C@H]3CO3)nn2)cc1    ZINC001254071014
Cc1cccc(-c2cn(C[C@@H]3CO3)nn2)c1    ZINC001254072173
c1cnc2c(c1)nc(C1CC1)n2C[C@@H]1CO1    ZINC000075974349
c1cc2nc(C3CC3)n(C[C@@H]3CO3)c2cn1    ZINC000095096472
Cc1ccccc1-c1cn(C[C@@H]2CO2)nn1    ZINC001254071380
c1cnc2c(c1)nc(C1CC1)n2C[C@H]1CO1    ZINC000075974350
Cc1ccc(-c2cn(C[C@@H]3CO3)nn2)cc1    ZINC001254071008
c1c(Cc2ccccc2)nnn1C[C@@H]1CO1    ZINC001254070931
CCOC(=O)[C@]1(C(N)=O)O[C@]1(C)C(C)C    ZINC000003957692
CCOC(=O)[C@@]1(C(N)=O)O[C@]1(C)C(C)C    ZINC000003957691
CCOC(=O)[C@]1(C(N)=O)O[C@@]1(C)C(C)C    ZINC000003957694
CCOC(=O)[C@@]1(C(N)=O)O[C@@]1(C)C(C)C    ZINC000003957693
CC(C)(C)c1ccc([C@@]2(C)O[C@@H]2C#N)cc1    ZINC000309420829
CC(C)(C)c1ccc([C@]2(C)O[C@@H]2C#N)cc1    ZINC000309420820
CC(C)Cc1ccc([C@]2(C)O[C@H]2C#N)cc1    ZINC000039652499
CC(C)(C)c1ccc([C@@]2(C)O[C@H]2C#N)cc1    ZINC000309420803
CC(C)(C)c1ccc([C@]2(C)O[C@H]2C#N)cc1    ZINC000309420811
CC(C)Cc1ccc([C@@]2(C)O[C@@H]2C#N)cc1    ZINC000034619945
CC(C)Cc1ccc([C@]2(C)O[C@@H]2C#N)cc1    ZINC000039652500
CC(C)Cc1ccc([C@@]2(C)O[C@H]2C#N)cc1    ZINC000039652498
CC(C)[C@@H](NC(=O)OC(C)(C)C)[C@H]1CO1    ZINC000072207778
CC(C)[C@H](NC(=O)OC(C)(C)C)[C@@H]1CO1    ZINC000039093965
CC(C)[C@H](NC(=O)OC(C)(C)C)[C@H]1CO1    ZINC000039093967
CC(C)[C@@H](NC(=O)OC(C)(C)C)[C@@H]1CO1    ZINC000072207777
Fc1ccc([C@@H]2CO2)cc1Br    ZINC000055027026
Fc1ccc([C@H]2CO2)cc1Br    ZINC000055027029
FC(F)(F)C1(C(F)(F)F)OC1(F)F    ZINC000008101012
Fc1cccc(Cl)c1COC[C@H]1CO1    ZINC000095096182
Fc1cccc(Cl)c1COC[C@@H]1CO1    ZINC000095096181
Fc1ccc(COC[C@@H]2CO2)cc1Cl    ZINC000095096161
Fc1ccc(COC[C@H]2CO2)cc1Cl    ZINC000095096162
O=C(c1ccccc1)[C@@H]1O[C@@H]1C(F)(F)F    ZINC000038212810
Oc1ccc(OC[C@H]2CO2)c2ccccc12    ZINC000205089060
Oc1ccc(OC[C@@H]2CO2)c2ccccc12    ZINC000205089043
O=C(C1=NNC[C@@H]1c1ccccc1)[C@@H]1CO1    ZINC000000500203
CC1(C)O[C@@]1(C(=O)C=[N+]=[N-])c1ccccc1    ZINC000008655393
O=C(C1=NNC[C@H]1c1ccccc1)[C@H]1CO1    ZINC000004837019
O=C(C1=NNC[C@H]1c1ccccc1)[C@@H]1CO1    ZINC000004837017
O=C(C1=NNC[C@@H]1c1ccccc1)[C@H]1CO1    ZINC000000500201
CC1(C)O[C@]1(C(=O)C=[N+]=[N-])c1ccccc1    ZINC000005568119
CCOC(=O)C(C[C@@H]1CO1)C(=O)OCC    ZINC000036460052
CCOC(=O)C(C[C@H]1CO1)C(=O)OCC    ZINC000036460053
c1c(-c2cccnc2)nnn1CC[C@H]1CO1    ZINC001254070998
Cc1cccnc1-c1cn(C[C@H]2CO2)nn1    ZINC001254071172
c1c(-c2ccccn2)nnn1CC[C@@H]1CO1    ZINC001254071516
c1c(-c2ccncc2)nnn1CC[C@@H]1CO1    ZINC001254071053
Cc1ccc(-c2cn(C[C@@H]3CO3)nn2)nc1    ZINC001254072059
Cc1cccnc1-c1cn(C[C@@H]2CO2)nn1    ZINC001254071171
Cc1ccc(-c2cn(C[C@H]3CO3)nn2)nc1    ZINC001254072060
c1c(-c2ccncc2)nnn1CC[C@H]1CO1    ZINC001254071052
c1c(-c2cccnc2)nnn1CC[C@@H]1CO1    ZINC001254070999
c1c(-c2ccccn2)nnn1CC[C@H]1CO1    ZINC001254071517
CC(C)(C)[Si](C)(C)OC[C@@H]1O[C@@H]1C=O    ZINC000169837436
CCC[C@]1(C(=O)OCC)O[C@@]1(C)COC    ZINC000212099015
CC(C)(COC[C@@H]1CO1)COC[C@@H]1CO1    ZINC000002017957
CC(C)(COC[C@H]1CO1)COC[C@H]1CO1    ZINC000002017954
CCC[C@@]1(C(=O)OCC)O[C@]1(C)COC    ZINC000212098808
CCC[C@@]1(C(=O)OCC)O[C@@]1(C)COC    ZINC000212098941
CCC[C@]1(C(=O)OCC)O[C@]1(C)COC    ZINC000212098871
CC(C)(COC[C@@H]1CO1)COC[C@H]1CO1    ZINC000013783195
Cc1ccc(C)c(C2(C)CC([C@H]3CO3)C2)c1    ZINC000005542419
Cc1ccc(C)c(C2(C)CC([C@@H]3CO3)C2)c1    ZINC000005542417
CCCCOC[C@H]1O[C@@H]1COCCCC    ZINC000001632774
CCCCOC[C@H]1O[C@H]1COCCCC    ZINC000017378922
CCCCOC[C@@H]1O[C@H]1COCCCC    ZINC000001632775
C[C@]1(c2ccc3c(c2)OCCO3)O[C@@H]1C#N    ZINC000390238503
C[C@@]1(c2ccc3c(c2)OCCO3)O[C@H]1C#N    ZINC000390238499
C[C@H]([C@@H]1CO1)N1C(=O)c2ccccc2C1=O    ZINC000256049768
C[C@@H]([C@H]1CO1)N1C(=O)c2ccccc2C1=O    ZINC000256049767
C[C@H]([C@H]1CO1)N1C(=O)c2ccccc2C1=O    ZINC000256049766
C[C@@]1(c2ccc3c(c2)OCCO3)O[C@@H]1C#N    ZINC000390238480
C[C@@H]([C@@H]1CO1)N1C(=O)c2ccccc2C1=O    ZINC000256049769
C[C@]1(c2ccc3c(c2)OCCO3)O[C@H]1C#N    ZINC000390238490
Oc1ccccc1-c1cn(C[C@H]2CO2)nn1    ZINC001254071456
Oc1cccc(-c2cn(C[C@@H]3CO3)nn2)c1    ZINC001254072523
Oc1ccccc1-c1cn(C[C@@H]2CO2)nn1    ZINC001254071455
Oc1cccc(-c2cn(C[C@H]3CO3)nn2)c1    ZINC001254072522
Cc1nccnc1-c1cn(C[C@@H]2CO2)nn1    ZINC001254070993
c1c(-c2cncnc2)nnn1CC[C@@H]1CO1    ZINC001254071439
Cc1cnc(-c2cn(C[C@H]3CO3)nn2)cn1    ZINC001254072337
c1c(-c2cnccn2)nnn1CC[C@@H]1CO1    ZINC001254074488
c1c(-c2cccnn2)nnn1CC[C@@H]1CO1    ZINC001254074588
Cc1cnc(-c2cn(C[C@@H]3CO3)nn2)cn1    ZINC001254072335
c1c(-c2ncccn2)nnn1CC[C@@H]1CO1    ZINC001254071119
N=c1cc[nH]cc1-c1cn(C[C@@H]2CO2)nn1    ZINC001254071407
N=c1cc[nH]cc1-c1cn(C[C@H]2CO2)nn1    ZINC001254071410
c1c(-c2cncnc2)nnn1CC[C@H]1CO1    ZINC001254071440
Cc1nccnc1-c1cn(C[C@H]2CO2)nn1    ZINC001254070996
c1c(-c2cnccn2)nnn1CC[C@H]1CO1    ZINC001254074489
c1c(-c2ncccn2)nnn1CC[C@H]1CO1    ZINC001254071120
c1c(-c2cccnn2)nnn1CC[C@H]1CO1    ZINC001254074590
COc1ccc(CC[C@@]2(C)O[C@H]2C#N)cc1    ZINC000309499757
CCCOc1ccc([C@]2(C)O[C@@H]2C#N)cc1    ZINC000309496346
CC(C)Oc1ccc([C@]2(C)O[C@H]2C#N)cc1    ZINC000309512203
O=C(NC[C@H]1CO1)[C@H]1C[C@@H]1c1ccccc1    ZINC000109688895
COc1ccc(CC[C@@]2(C)O[C@@H]2C#N)cc1    ZINC000309499755
c1ccc2c(c1)CCC/C2=N/OC[C@H]1CO1    ZINC000017187345
CC(C)Oc1ccc([C@@]2(C)O[C@H]2C#N)cc1    ZINC000309512198
c1ccc2c(c1)CCC/C2=N\OC[C@H]1CO1    ZINC000005810062
c1ccc2c(c1)CCC/C2=N\OC[C@@H]1CO1    ZINC000005810061
CC(C)Oc1ccc([C@]2(C)O[C@@H]2C#N)cc1    ZINC000309512194
O=C(NC[C@@H]1CO1)[C@H]1C[C@H]1c1ccccc1    ZINC000095097027
O=C(NC[C@H]1CO1)[C@@H]1C[C@@H]1c1ccccc1    ZINC000109688891
O=C(NC[C@@H]1CO1)[C@H]1C[C@@H]1c1ccccc1    ZINC000095097028
O=C(NC[C@@H]1CO1)[C@@H]1C[C@@H]1c1ccccc1    ZINC000095097030
O=C(NC[C@@H]1CO1)[C@@H]1C[C@H]1c1ccccc1    ZINC000095097029
COc1ccc(CC[C@]2(C)O[C@@H]2C#N)cc1    ZINC000309499756
c1ccc2c(c1)CCC/C2=N/OC[C@@H]1CO1    ZINC000017187343
CCCOc1ccc([C@@]2(C)O[C@H]2C#N)cc1    ZINC000309496354
CCCOc1ccc([C@]2(C)O[C@H]2C#N)cc1    ZINC000309496363
COc1ccc(CC[C@]2(C)O[C@H]2C#N)cc1    ZINC000309499758
CC(C)Oc1ccc([C@@]2(C)O[C@@H]2C#N)cc1    ZINC000309512189
CCCOc1ccc([C@@]2(C)O[C@@H]2C#N)cc1    ZINC000309496339
CC(C)c1nc2ccncc2n1C[C@H]1CO1    ZINC000095096477
CC(C)c1nc2ccncc2n1C[C@@H]1CO1    ZINC000095096476
Clc1cc(Cl)cc(OC[C@H]2CO2)c1    ZINC000036814215
Clc1ccc(OC[C@@H]2CO2)cc1Cl    ZINC000000162772
Clc1ccc(Cl)c(OC[C@H]2CO2)c1    ZINC000004200169
Clc1ccc(OC[C@@H]2CO2)c(Cl)c1    ZINC000002045249
Clc1ccc(OC[C@H]2CO2)c(Cl)c1    ZINC000001596389
Clc1cc(Cl)cc(OC[C@@H]2CO2)c1    ZINC000036814213
Clc1cccc(Cl)c1OC[C@H]1CO1    ZINC000004200179
Clc1ccc(Cl)c(OC[C@@H]2CO2)c1    ZINC000004200168
Clc1cccc(Cl)c1OC[C@@H]1CO1    ZINC000004200178
Clc1ccc(OC[C@H]2CO2)cc1Cl    ZINC000000162770
FC(F)(F)c1cccc(OC[C@H]2CO2)c1    ZINC000005640778
O[C@](c1ccccc1)([C@H]1CO1)C(F)(F)F    ZINC000004284500
FC(F)(F)c1ccccc1OC[C@H]1CO1    ZINC000022171522
Fc1cc(F)c(COC[C@H]2CO2)cc1F    ZINC000095096186
O[C@@](c1ccccc1)([C@H]1CO1)C(F)(F)F    ZINC000004284501
O[C@](c1ccccc1)([C@@H]1CO1)C(F)(F)F    ZINC000004284498
O[C@@](c1ccccc1)([C@@H]1CO1)C(F)(F)F    ZINC000004284499
FC(F)(F)c1ccc(OC[C@H]2CO2)cc1    ZINC000026514546
FC(F)(F)c1ccccc1OC[C@@H]1CO1    ZINC000022171519
Fc1cc(F)c(COC[C@@H]2CO2)cc1F    ZINC000095096185
FC(F)(F)c1ccc(OC[C@@H]2CO2)cc1    ZINC000026514544
FC(F)(F)c1cccc(OC[C@@H]2CO2)c1    ZINC000001568928
O=C(OC[C@@H]1CO1)c1cc2ccccc2o1    ZINC000032501305
O=C(OC[C@H]1CO1)c1cc2ccccc2o1    ZINC000032501306
O=c1onc(-c2ccccc2)n1C[C@H]1CO1    ZINC000057218664
O=c1onc(-c2ccccc2)n1C[C@@H]1CO1    ZINC000057218663
Oc1ncccc1-c1cn(C[C@H]2CO2)nn1    ZINC001254072793
Oc1ncccc1-c1cn(C[C@@H]2CO2)nn1    ZINC001254072791
COc1ccc(/C=C/C(=O)[C@@]2(C)CO2)cc1    ZINC000000163745
O=C1CCCc2c(OC[C@@H]3CO3)cccc21    ZINC000039244524
O=C1CCCc2c(OC[C@H]3CO3)cccc21    ZINC000038236156
COc1ccc(/C=C\C(=O)[C@]2(C)CO2)cc1    ZINC000006073093
COc1ccc(/C=C/C(=O)[C@]2(C)CO2)cc1    ZINC000000163743
C(COC[C@@H]1CO1)OCCOC[C@H]1CO1    ZINC000017173297
C(COC[C@@H]1CO1)OCCOC[C@@H]1CO1    ZINC000001604594
C(COC[C@H]1CO1)OCCOC[C@H]1CO1    ZINC000001604593
c1ccc(C2CCCC2)c(OC[C@H]2CO2)c1    ZINC000006095270
c1ccc(C2CCCC2)c(OC[C@@H]2CO2)c1    ZINC000006095268
CCO[Si](C)(C)CCCOC[C@H]1CO1    ZINC000170154897
CC(C)(C)[Si](C)(C)OC[C@H]1O[C@H]1CO    ZINC000169834124
CC(C)(C)[Si](C)(C)OC[C@@H]1O[C@H]1CO    ZINC000169834126
CCO[Si](C)(C)CCCOC[C@@H]1CO1    ZINC000170154894
CC(C)(C)[Si](C)(C)OC[C@@H]1O[C@@H]1CO    ZINC000169834131
CC(C)(C)[Si](C)(C)OC[C@H]1O[C@@H]1CO    ZINC000169834129
c1ccc(N2CCN(C[C@H]3CO3)CC2)cc1    ZINC000019390143
c1ccc(N2CCN(C[C@@H]3CO3)CC2)cc1    ZINC000019390140
CCCCOCCOCCOC[C@@H]1CO1    ZINC000002572952
CCCCOCCOCCOC[C@H]1CO1    ZINC000005420322
O=S(=O)(NC[C@H]1CO1)c1cccs1    ZINC000095097006
O=S(=O)(NC[C@@H]1CO1)c1cccs1    ZINC000095097005
O=C1c2ccccc2C(=O)N1OC[C@@H]1CO1    ZINC000001388415
O=C1c2ccccc2C(=O)N1OC[C@H]1CO1    ZINC000001388414
Fc1ccccc1-c1cn(C[C@H]2CO2)nn1    ZINC001254072022
Fc1ccccc1-c1cn(C[C@@H]2CO2)nn1    ZINC001254072021
Fc1cccc(-c2cn(C[C@H]3CO3)nn2)c1    ZINC001254071181
Fc1ccc(-c2cn(C[C@@H]3CO3)nn2)cc1    ZINC001254072005
Fc1ccc(-c2cn(C[C@H]3CO3)nn2)cc1    ZINC001254072004
Fc1cccc(-c2cn(C[C@@H]3CO3)nn2)c1    ZINC001254071183
COc1ccc(OC)c([C@]2(C)O[C@H]2C#N)c1    ZINC000309495155
O=C1CCc2c(cccc2OC[C@H]2CO2)N1    ZINC000039333911
O=C1CCc2c(cccc2OC[C@@H]2CO2)N1    ZINC000039333910
COc1ccc([C@@]2(C)O[C@H]2C#N)cc1OC    ZINC000380496003
COc1ccc([C@]2(C)O[C@H]2C#N)c(OC)c1    ZINC000309510683
COc1ccc(OC)c([C@]2(C)O[C@@H]2C#N)c1    ZINC000309495151
COc1ccc([C@@]2(C)O[C@@H]2C#N)c(OC)c1    ZINC000309510684
COc1ccc([C@@]2(C)O[C@@H]2C#N)cc1OC    ZINC000380496008
COc1ccc([C@]2(C)O[C@@H]2C#N)cc1OC    ZINC000380495998
COc1ccc(OC)c([C@@]2(C)O[C@@H]2C#N)c1    ZINC000309495157
COc1ccc([C@]2(C)O[C@H]2C#N)cc1OC    ZINC000380496004
COc1ccc([C@]2(C)O[C@@H]2C#N)c(OC)c1    ZINC000309510681
COc1ccc(OC)c([C@@]2(C)O[C@H]2C#N)c1    ZINC000309495153
COc1ccc([C@@]2(C)O[C@H]2C#N)c(OC)c1    ZINC000309510682
Cn1cncc1-c1cn(CC[C@H]2CO2)nn1    ZINC001254073779
Cn1cncc1-c1cn(CC[C@@H]2CO2)nn1    ZINC001254073774
CC[C@H](C(=O)NC[C@@H]1CO1)c1ccccc1    ZINC000095097075
O=C(CCCc1ccccc1)NC[C@@H]1CO1    ZINC000095097079
Cc1ccccc1N(C[C@@H]1CO1)C[C@H]1CO1    ZINC000017062906
Cc1ccccc1N(C[C@H]1CO1)C[C@H]1CO1    ZINC000001560521
O=C(CCCc1ccccc1)NC[C@H]1CO1    ZINC000095097080
Cc1ccccc1N(C[C@@H]1CO1)C[C@@H]1CO1    ZINC000001560524
CC[C@H](C(=O)NC[C@H]1CO1)c1ccccc1    ZINC000095097077
CC[C@@H](C(=O)NC[C@H]1CO1)c1ccccc1    ZINC000095097078
CC[C@@H](C(=O)NC[C@@H]1CO1)c1ccccc1    ZINC000095097076
c1c(C2=CCCCC2)nnn1CC[C@@H]1CO1    ZINC001254074206
C#CCCCCCc1cn(C[C@@H]2CO2)nn1    ZINC001254072558
C#CCCCCc1cn(CC[C@H]2CO2)nn1    ZINC001254074241
c1c(C2=CCCCC2)nnn1CC[C@H]1CO1    ZINC001254074207
C#CCCCCc1cn(CC[C@@H]2CO2)nn1    ZINC001254074240
C#CCCCCCc1cn(C[C@H]2CO2)nn1    ZINC001254072559
CC1=C([C@@H]2CO2)C(=O)C(C)=C([C@@H]2CO2)C1=O    ZINC000001587479
CC1=C([C@H]2CO2)C(=O)C(C)=C([C@H]2CO2)C1=O    ZINC000001587476
CC1=C([C@@H]2CO2)C(=O)C(C)=C([C@H]2CO2)C1=O    ZINC000104238136
Fc1ccc(-c2cn(C[C@@H]3CO3)nn2)cn1    ZINC001254071093
Fc1ccc(-c2cn(C[C@H]3CO3)nn2)nc1    ZINC001254072162
Fc1cccc(-c2cn(C[C@H]3CO3)nn2)n1    ZINC001254072045
Fc1ccc(-c2cn(C[C@@H]3CO3)nn2)nc1    ZINC001254072159
Fc1ncccc1-c1cn(C[C@H]2CO2)nn1    ZINC001254071367
Fc1cccc(-c2cn(C[C@@H]3CO3)nn2)n1    ZINC001254072044
Fc1ncccc1-c1cn(C[C@@H]2CO2)nn1    ZINC001254071365
Fc1ccc(-c2cn(C[C@H]3CO3)nn2)cn1    ZINC001254071095
c1ccc2c(c1)ccc1c2cccc1[C@H]1CO1    ZINC000005179604
c1ccc2c(c1)ccc1c2cccc1[C@@H]1CO1    ZINC000001702447
COC(=O)[C@@]1(C)O[C@]1(C)c1ccc(C)cc1    ZINC000085657996
CCOC(=O)[C@]1(C)O[C@@]1(C)c1ccccc1    ZINC000001622189
CC[C@]1(C(=O)OC)O[C@]1(C)c1ccccc1    ZINC000669382482
C=CCc1ccc(OC[C@@H]2CO2)c(OC)c1    ZINC000000216916
CC[C@]1(c2ccccc2)O[C@]1(C)C(=O)OC    ZINC000059442424
COC(=O)[C@H]1O[C@]1(C)c1ccc(C)c(C)c1    ZINC000059442372
COC(=O)[C@@]1(C)O[C@@]1(C)c1cccc(C)c1    ZINC000203647752
CC[C@]1(C(=O)OC)O[C@@]1(C)c1ccccc1    ZINC000669382681
CC(C)OC(=O)[C@H]1O[C@]1(C)c1ccccc1    ZINC000001694418
COC(=O)[C@]1(C)O[C@@]1(C)c1ccccc1C    ZINC000085657961
CCOC(=O)[C@@]1(C)O[C@H]1c1ccc(C)cc1    ZINC000001677805
COC(=O)[C@]1(C)O[C@]1(C)c1cccc(C)c1    ZINC000203647756
CC(C)OC(=O)[C@H]1O[C@@]1(C)c1ccccc1    ZINC000001694416
COC(=O)[C@@H]1O[C@@]1(C)c1cc(C)ccc1C    ZINC000059442354
COC(=O)[C@@]1(C)O[C@]1(C)c1ccccc1C    ZINC000085657956
CCOC(=O)[C@H]1O[C@@]1(C)c1ccccc1C    ZINC000084324648
COC(=O)[C@]1(C)O[C@@]1(C)c1cccc(C)c1    ZINC000203647761
COC(=O)[C@@H]1O[C@@]1(c1ccccc1)C(C)C    ZINC000039209961
C[C@H](C(=O)O)c1ccc([C@H]2OC2(C)C)cc1    ZINC000022063118
CCCCOC(=O)[C@@H]1O[C@@H]1c1ccccc1    ZINC000001734109
CC(C)OC(=O)[C@@H]1O[C@]1(C)c1ccccc1    ZINC000001694417
CCCOC(=O)[C@@H]1O[C@@]1(C)c1ccccc1    ZINC000001695150
CCc1ccc([C@@]2(C)O[C@@H]2C(=O)OC)cc1    ZINC000059442523
COC(=O)[C@@]1(C)O[C@@]1(C)c1ccc(C)cc1    ZINC000085657998
CCOC(=O)[C@@H]1O[C@@]1(CC)c1ccccc1    ZINC000032137488
COC(=O)[C@]1(C)O[C@]1(C)c1ccc(C)cc1    ZINC000085658000
CCOC(=O)[C@@H]1O[C@]1(C)c1ccc(C)cc1    ZINC000033839274
CCOC(=O)[C@@]1(C)O[C@@H]1c1ccc(C)cc1    ZINC000001677803
COC(=O)[C@H]1O[C@@]1(C)CCc1ccccc1    ZINC000084324302
COC(=O)[C@H]1O[C@@]1(C)c1ccc(C)cc1C    ZINC000084324135
CCC[C@]1(c2ccccc2)O[C@H]1C(=O)OC    ZINC000084324075
COC(=O)[C@H]1O[C@]1(C)c1cc(C)ccc1C    ZINC000059442355
CCOC(=O)[C@H]1O[C@]1(CC)c1ccccc1    ZINC000032137491
COC(=O)[C@@H]1O[C@]1(c1ccccc1)C(C)C    ZINC000039209960
CC[C@@]1(c2ccc(C)cc2)O[C@H]1C(=O)OC    ZINC000059442535
C[C@@H](C(=O)O)c1ccc([C@H]2OC2(C)C)cc1    ZINC000022063115
COC(=O)[C@H]1O[C@@]1(c1ccccc1)C(C)C    ZINC000039209963
CCc1ccc([C@]2(C)O[C@H]2C(=O)OC)cc1    ZINC000059442522
COC(=O)[C@@H]1O[C@]1(C)c1cc(C)ccc1C    ZINC000059442353
CCCOC(=O)[C@H]1O[C@@]1(C)c1ccccc1    ZINC000001695151
C/C=C/c1ccc(OC[C@H]2CO2)c(OC)c1    ZINC000001717383
CCCCOC(=O)[C@H]1O[C@H]1c1ccccc1    ZINC000001734112
CC[C@@]1(c2ccc(C)cc2)O[C@@H]1C(=O)OC    ZINC000059442537
CCOC(=O)[C@@]1(C)O[C@@]1(C)c1ccccc1    ZINC000001622190
C/C=C/c1ccc(OC[C@@H]2CO2)c(OC)c1    ZINC000001717385
CCCCOC(=O)[C@@H]1O[C@H]1c1ccccc1    ZINC000001734111
CCOC(=O)[C@@H]1O[C@@]1(C)c1ccc(C)cc1    ZINC000033839276
COC(=O)[C@@H]1O[C@@]1(C)c1ccc(C)cc1C    ZINC000084324133
CC[C@@]1(C(=O)OC)O[C@@]1(C)c1ccccc1    ZINC000669382682
CCOC(=O)[C@@]1(C)O[C@]1(C)c1ccccc1    ZINC000001622192
COC(=O)[C@H]1O[C@@]1(C)c1cc(C)ccc1C    ZINC000059442356
CCCOC(=O)[C@@H]1O[C@]1(C)c1ccccc1    ZINC000001695152
CC[C@]1(c2ccc(C)cc2)O[C@@H]1C(=O)OC    ZINC000059442538
CCOC(=O)[C@H]1O[C@@]1(CC)c1ccccc1    ZINC000032137489
COC(=O)[C@@]1(C)O[C@]1(C)c1cccc(C)c1    ZINC000203647747
CCOC(=O)[C@H]1O[C@]1(C)c1ccccc1C    ZINC000084324643
CCC[C@@]1(c2ccccc2)O[C@H]1C(=O)OC    ZINC000084324074
CCOC(=O)[C@]1(C)O[C@H]1c1ccc(C)cc1    ZINC000001677804
C[C@H](C(=O)O)c1ccc([C@@H]2OC2(C)C)cc1    ZINC000022063112
CCCOC(=O)[C@H]1O[C@]1(C)c1ccccc1    ZINC000001695153
COC(=O)[C@@H]1O[C@@]1(C)c1ccc(C)c(C)c1    ZINC000059442371
CC[C@]1(c2ccc(C)cc2)O[C@H]1C(=O)OC    ZINC000059442536
CCOC(=O)[C@H]1O[C@@]1(C)c1cccc(C)c1    ZINC000091366886
COC(=O)[C@@H]1O[C@]1(C)c1ccc(C)c(C)c1    ZINC000059442370
CCOC(=O)[C@@H]1O[C@@]1(C)c1cccc(C)c1    ZINC000091366889
COC(=O)[C@H]1O[C@]1(c1ccccc1)C(C)C    ZINC000039209962
CCOC(=O)[C@@H]1O[C@]1(C)c1ccccc1C    ZINC000084324645
CCC[C@@]1(c2ccccc2)O[C@@H]1C(=O)OC    ZINC000084324076
CC(C)OC(=O)[C@@H]1O[C@@]1(C)c1ccccc1    ZINC000001694415
COC(=O)[C@@H]1O[C@]1(C)c1ccc(C)cc1C    ZINC000084324132
CC[C@@]1(c2ccccc2)O[C@@]1(C)C(=O)OC    ZINC000059442425
COC(=O)[C@@H]1O[C@@]1(C)CCc1ccccc1    ZINC000084324300
CCOC(=O)[C@]1(C)O[C@@H]1c1ccc(C)cc1    ZINC000001677802
COC(=O)[C@@H]1O[C@]1(C)CCc1ccccc1    ZINC000084324301
COC(=O)[C@@]1(C)O[C@@]1(C)c1ccccc1C    ZINC000085657958
CCOC(=O)[C@]1(C)O[C@]1(C)c1ccccc1    ZINC000001622191
CCCCOC(=O)[C@H]1O[C@@H]1c1ccccc1    ZINC000001734110
C=CCc1ccc(OC[C@H]2CO2)c(OC)c1    ZINC000000216914
C/C=C\c1ccc(OC[C@@H]2CO2)c(OC)c1    ZINC000016930937
CC(=O)CCc1ccc(OC[C@H]2CO2)cc1    ZINC000004200177
CCOC(=O)[C@@H]1O[C@]1(CC)c1ccccc1    ZINC000032137490
CC[C@@]1(C(=O)OC)O[C@]1(C)c1ccccc1    ZINC000669382680
COC(=O)[C@]1(C)O[C@@]1(C)c1ccc(C)cc1    ZINC000085658002
CCOC(=O)[C@H]1O[C@@]1(C)c1ccc(C)cc1    ZINC000033839275
CCC[C@]1(c2ccccc2)O[C@@H]1C(=O)OC    ZINC000084324077
CCc1ccc([C@]2(C)O[C@@H]2C(=O)OC)cc1    ZINC000059442524
CCOC(=O)[C@@H]1O[C@]1(C)c1cccc(C)c1    ZINC000091366877
C/C=C\c1ccc(OC[C@H]2CO2)c(OC)c1    ZINC000016930941
COC(=O)[C@H]1O[C@]1(C)c1ccc(C)cc1C    ZINC000084324134
CCOC(=O)[C@H]1O[C@]1(C)c1cccc(C)c1    ZINC000091366875
COC(=O)[C@H]1O[C@@]1(C)c1ccc(C)c(C)c1    ZINC000059442373
COC(=O)[C@]1(C)O[C@]1(C)c1ccccc1C    ZINC000085657959
CC[C@@]1(c2ccccc2)O[C@]1(C)C(=O)OC    ZINC000059442423
CC[C@]1(c2ccccc2)O[C@@]1(C)C(=O)OC    ZINC000059442426
CCc1ccc([C@@]2(C)O[C@H]2C(=O)OC)cc1    ZINC000059442521
CCOC(=O)[C@H]1O[C@]1(C)c1ccc(C)cc1    ZINC000033839273
CCOC(=O)[C@@H]1O[C@@]1(C)c1ccccc1C    ZINC000084324649
C[C@@H](C(=O)O)c1ccc([C@@H]2OC2(C)C)cc1    ZINC000022063109
CC(=O)CCc1ccc(OC[C@@H]2CO2)cc1    ZINC000004200176
COC(=O)[C@H]1O[C@]1(C)CCc1ccccc1    ZINC000084324303
COC(OC)[SiH2]CCCOC[C@@H]1CO1    ZINC000201209160
CO[Si](C)(CCCOC[C@@H]1CO1)OC    ZINC000169806487
COC(OC)[SiH2]CCCOC[C@H]1CO1    ZINC000201209197
CO[Si](C)(CCCOC[C@H]1CO1)OC    ZINC000169806489
Cc1ccc(C)c(NC(=O)NC[C@H]2CO2)c1    ZINC000095096915
Cc1ccc(NC(=O)NC[C@H]2CO2)c(C)c1    ZINC000095096907
CN(C)c1cccc(C(=O)NC[C@H]2CO2)c1    ZINC000095097056
Cc1ccc(C)c(NC(=O)NC[C@@H]2CO2)c1    ZINC000095096914
Cc1ccc(NC(=O)NC[C@@H]2CO2)c(C)c1    ZINC000095096906
CN(C)c1cccc(C(=O)NC[C@@H]2CO2)c1    ZINC000095097055
COCCOCCOCCOC[C@@H]1CO1    ZINC000039386611
OC[C@@H](O)COCCCCOC[C@@H]1CO1    ZINC000085221276
OC[C@H](O)COCCCCOC[C@@H]1CO1    ZINC000085221281
OC[C@H](O)COCCCCOC[C@H]1CO1    ZINC000085221278
OC[C@@H](O)COCCCCOC[C@H]1CO1    ZINC000085221274
COCCOCCOCCOC[C@H]1CO1    ZINC000039386612
N#CCCCCc1cn(CC[C@H]2CO2)nn1    ZINC001254073985
N#CCCCCc1cn(CC[C@@H]2CO2)nn1    ZINC001254073984
Cc1cc(C(C)(C)C)ccc1OC[C@H]1CO1    ZINC000004200175
CC(C)(C)c1ccc(COC[C@H]2CO2)cc1    ZINC000095096166
CCCCCc1ccccc1OC[C@@H]1CO1    ZINC000002045235
CC(C)(C)c1ccc(COC[C@@H]2CO2)cc1    ZINC000095096165
Cc1cc(C(C)(C)C)ccc1OC[C@@H]1CO1    ZINC000004200174
CCCCCc1ccccc1OC[C@H]1CO1    ZINC000001696903
c1cc(-c2cn(CC[C@@H]3CO3)nn2)cs1    ZINC001254073636
c1cc(-c2cn(CC[C@H]3CO3)nn2)cs1    ZINC001254073637
c1csc(-c2cn(CC[C@H]3CO3)nn2)c1    ZINC001254071743
c1csc(-c2cn(CC[C@@H]3CO3)nn2)c1    ZINC001254071742
COC(=O)c1cc2occc2n1C[C@@H]1CO1    ZINC000006145366
O=C(O)c1ccccc1C(=O)NC[C@H]1CO1    ZINC000095096847
O=C(O)c1ccccc1C(=O)NC[C@@H]1CO1    ZINC000095096846
O=C(NC[C@H]1CO1)c1ccc2c(c1)OCO2    ZINC000095097060
O=C(NC[C@@H]1CO1)c1ccc2c(c1)OCO2    ZINC000095097059
COC(=O)c1cc2occc2n1C[C@H]1CO1    ZINC000002531948
N#C[C@@H]1OC1(c1ccccc1)c1ccccc1    ZINC000004280457
N#C[C@H]1OC1(c1ccccc1)c1ccccc1    ZINC000004280458
Cc1cccc(OCC(=O)NC[C@@H]2CO2)c1    ZINC000095096780
CCOc1cccc(C(=O)NC[C@@H]2CO2)c1    ZINC000095096936
CC(C)(C)OC(=O)[C@H]1O[C@H]1c1ccncc1    ZINC000013213336
CC(=O)Nc1ccccc1OCC[C@H]1CO1    ZINC000040448130
CCOc1ccccc1C(=O)NC[C@@H]1CO1    ZINC000095096886
CC(C)(C)OC(=O)[C@@H]1O[C@H]1c1ccncc1    ZINC000013213338
CC(C)(C)OC(=O)[C@@H]1O[C@@H]1c1ccncc1    ZINC000013213343
CC(=O)Nc1ccccc1OCC[C@@H]1CO1    ZINC000040448129
Cc1ccc(OCC(=O)NC[C@@H]2CO2)cc1    ZINC000095096786
Cc1cccc(NC(=O)OC[C@@H]2CO2)c1C    ZINC000001435445
COc1ccc(CC(=O)NC[C@@H]2CO2)cc1    ZINC000095096810
Cc1cccc(NC(=O)OC[C@H]2CO2)c1C    ZINC000001435444
Cc1ccc(OCC(=O)NC[C@H]2CO2)cc1    ZINC000095096787
CCOc1ccc(C(=O)NC[C@@H]2CO2)cc1    ZINC000095096952
COc1ccc(CC(=O)NC[C@H]2CO2)cc1    ZINC000095096811
CCOc1ccc(C(=O)NC[C@H]2CO2)cc1    ZINC000095096953
CC(C)(C)OC(=O)[C@H]1O[C@@H]1c1ccncc1    ZINC000013213340
Cc1cccc(OCC(=O)NC[C@H]2CO2)c1    ZINC000095096781
CCOc1ccccc1C(=O)NC[C@H]1CO1    ZINC000095096887
CCOc1cccc(C(=O)NC[C@H]2CO2)c1    ZINC000095096937
Cc1nccn1[C@H]1CCCN(C[C@H]2CO2)C1    ZINC000242548481
c1c(C2CCCCC2)nnn1CC[C@@H]1CO1    ZINC001254074401
c1c(CC2CCCC2)nnn1CC[C@H]1CO1    ZINC001254074197
c1c(CC2CCCCC2)nnn1C[C@H]1CO1    ZINC001254071707
c1c(CC2CCCCC2)nnn1C[C@@H]1CO1    ZINC001254071706
Cc1nccn1[C@H]1CCCN(C[C@@H]2CO2)C1    ZINC000096510522
Cc1nccn1[C@@H]1CCCN(C[C@@H]2CO2)C1    ZINC000096510521
Cc1nccn1[C@@H]1CCCN(C[C@H]2CO2)C1    ZINC000242548480
c1c(C2CCCCC2)nnn1CC[C@H]1CO1    ZINC001254074402
c1c(CC2CCCC2)nnn1CC[C@@H]1CO1    ZINC001254074196
N#C[C@@]1(C(N)=O)O[C@H]1c1ccccc1Cl    ZINC000001737090
N#C[C@@]1(C(N)=O)O[C@@H]1c1ccccc1Cl    ZINC000001737092
N#C[C@]1(C(N)=O)O[C@@H]1c1ccccc1Cl    ZINC000001737097
N#C[C@]1(C(N)=O)O[C@H]1c1ccccc1Cl    ZINC000001737095
C[C@]1(C(=O)/C=C/c2ccc(Cl)cc2)CO1    ZINC000012410576
C[C@@]1(C(=O)/C=C/c2ccc(Cl)cc2)CO1    ZINC000000163738
COC(=O)[C@@H]1O[C@@H]1c1ccc2c(c1)OCO2    ZINC000001699602
COC(=O)[C@@H]1O[C@H]1c1ccc2c(c1)OCO2    ZINC000001699604
C[C@]1(C(=O)O)O[C@@H]1c1ccc2c(c1)OCO2    ZINC000575631018
C[C@]1(C(=O)O)O[C@H]1c1ccc2c(c1)OCO2    ZINC000575631020
C[C@@]1(C(=O)O)O[C@H]1c1ccc2c(c1)OCO2    ZINC000575631017
COC(=O)[C@H]1O[C@H]1c1ccc2c(c1)OCO2    ZINC000001699605
C[C@@]1(C(=O)O)O[C@@H]1c1ccc2c(c1)OCO2    ZINC000575631019
COC(=O)[C@H]1O[C@@H]1c1ccc2c(c1)OCO2    ZINC000001699603
Cc1csc(-c2cn(C[C@H]3CO3)nn2)n1    ZINC001254071429
Cc1csc(-c2cn(C[C@@H]3CO3)nn2)n1    ZINC001254071428
O=C(NC[C@@H]1CO1)c1ccc([N+](=O)[O-])cc1    ZINC000095096840
O=C(NC[C@H]1CO1)c1ccc([N+](=O)[O-])cc1    ZINC000095096841
COc1cc(C(C)=O)ccc1OC[C@H]1CO1    ZINC000004200185
COC(=O)[C@@H]1O[C@]1(C)c1ccc(OC)cc1    ZINC000059442313
C[C@H](OC[C@@H]1CO1)c1ccc2c(c1)OCO2    ZINC000095096347
c1ccc(OC[C@@H]2CO2)c(OC[C@@H]2CO2)c1    ZINC000001575038
COC(=O)[C@H]1O[C@]1(C)c1cccc(OC)c1    ZINC000084324287
c1cc(OC[C@H]2CO2)cc(OC[C@H]2CO2)c1    ZINC000001707983
COc1cc(C(C)=O)ccc1OC[C@@H]1CO1    ZINC000004200184
C[C@@H](OC[C@@H]1CO1)c1ccc2c(c1)OCO2    ZINC000095096348
COC(=O)[C@H]1O[C@@]1(C)c1cccc(OC)c1    ZINC000084324286
COC(=O)[C@@H]1O[C@]1(C)c1ccccc1OC    ZINC000084324071
C[C@@H](OC[C@H]1CO1)c1ccc2c(c1)OCO2    ZINC000095096350
COCC(=O)c1ccc(OC[C@@H]2CO2)cc1    ZINC000022062340
COC(=O)[C@H]1O[C@@]1(C)c1ccccc1OC    ZINC000084324072
COC(=O)[C@H]1O[C@]1(C)c1ccc(OC)cc1    ZINC000059442315
COCC(=O)c1ccc(OC[C@H]2CO2)cc1    ZINC000022062343
COC(=O)[C@H]1O[C@@]1(C)c1ccc(OC)cc1    ZINC000059442314
c1cc2c(cc1COC[C@H]1CO1)OCCO2    ZINC000095096208
c1cc(OC[C@@H]2CO2)cc(OC[C@@H]2CO2)c1    ZINC000001707986
c1ccc(OC[C@H]2CO2)c(OC[C@H]2CO2)c1    ZINC000001575035
CCOC(=O)c1ccc(OC[C@@H]2CO2)cc1    ZINC000003327251
CCOC(=O)c1cccc(OC[C@H]2CO2)c1    ZINC000012810511
C[C@H](OC[C@H]1CO1)c1ccc2c(c1)OCO2    ZINC000095096349
c1cc(OC[C@@H]2CO2)ccc1OC[C@H]1CO1    ZINC000000040714
COC(=O)[C@H]1O[C@]1(C)c1ccccc1OC    ZINC000084324073
c1cc2c(cc1COC[C@@H]1CO1)OCCO2    ZINC000095096207
COC(=O)[C@@H]1O[C@@]1(C)c1ccc(OC)cc1    ZINC000059442312
c1cc(OC[C@H]2CO2)ccc1OC[C@H]1CO1    ZINC000000040713
CCOC(=O)c1ccc(OC[C@H]2CO2)cc1    ZINC000003327249
c1cc(OC[C@@H]2CO2)ccc1OC[C@@H]1CO1    ZINC000000040716
c1ccc(OC[C@@H]2CO2)c(OC[C@H]2CO2)c1    ZINC000017126775
c1cc(OC[C@H]2CO2)cc(OC[C@@H]2CO2)c1    ZINC000012359983
COC(=O)[C@@H]1O[C@@]1(C)c1cccc(OC)c1    ZINC000084324284
CCOC(=O)c1cccc(OC[C@@H]2CO2)c1    ZINC000012810504
COC(=O)[C@@H]1O[C@]1(C)c1cccc(OC)c1    ZINC000084324285
COC(=O)[C@@H]1O[C@@]1(C)c1ccccc1OC    ZINC000084324070
COc1ccc(NC(=O)NC[C@H]2CO2)cc1    ZINC000095096963
COc1ccc(NC(=O)NC[C@@H]2CO2)cc1    ZINC000095096962
CCc1ccc(OCCOC[C@H]2CO2)cc1    ZINC000002454847
CCc1ccc(OCCOC[C@@H]2CO2)cc1    ZINC000002454848
c1c(CN2CCCCC2)nnn1C[C@@H]1CO1    ZINC001254072079
CN1CCC(c2cn(C[C@@H]3CO3)nn2)CC1    ZINC001254072214
c1c(CN2CCCCC2)nnn1C[C@H]1CO1    ZINC001254072080
CN1CCC(c2cn(C[C@H]3CO3)nn2)CC1    ZINC001254072208
CC1(C)[C@@H]2C=C(C[C@H](O)[C@@H]3CO3)[C@@]1(C)CC2    ZINC000043198774
CC1(C)[C@@H]2C=C(C[C@H](O)[C@H]3CO3)[C@@]1(C)CC2    ZINC000257357023
CC1(C)[C@@H]2C=C(C[C@@H](O)[C@@H]3CO3)[C@@]1(C)CC2    ZINC000216509698
CC1(C)[C@@H]2C=C(C[C@@H](O)[C@H]3CO3)[C@@]1(C)CC2    ZINC000257357022
c1ccc2sc(SC[C@@H]3CO3)nc2c1    ZINC000000097414
c1ccc2sc(SC[C@H]3CO3)nc2c1    ZINC000000097411
O=C(OC[C@H]1CO1)c1ccc([N+](=O)[O-])cc1    ZINC000002597082
COC(=O)[C@H]1O[C@H]1c1ccc([N+](=O)[O-])cc1    ZINC000012336841
COC(=O)[C@@H]1O[C@@H]1c1ccc([N+](=O)[O-])cc1    ZINC000012336838
COC(=O)[C@H]1O[C@@H]1c1ccc([N+](=O)[O-])cc1    ZINC000012336839
O=C(OC[C@@H]1CO1)c1ccc([N+](=O)[O-])cc1    ZINC000002539401
COC(=O)[C@@H]1O[C@H]1c1ccc([N+](=O)[O-])cc1    ZINC000012336840
O=C(CSc1ccccc1)NC[C@@H]1CO1    ZINC000095096892
O=C(CSc1ccccc1)NC[C@H]1CO1    ZINC000095096893
C=C(C)C(=O)OCc1cn(C[C@@H]2CO2)nn1    ZINC001254071484
C=CC(=O)OCc1cn(CC[C@@H]2CO2)nn1    ZINC001254073509
C=CC(=O)OCc1cn(CC[C@H]2CO2)nn1    ZINC001254073510
C=C(C)C(=O)OCc1cn(C[C@H]2CO2)nn1    ZINC001254071485
c1ccc2c(c1)c1ccccc1n2C[C@H]1CO1    ZINC000000158007
c1ccc2c(c1)c1ccccc1n2C[C@@H]1CO1    ZINC000002271567
C/C=C/CC/C=C/CC(=O)[C@@H]1O[C@@H]1C(N)=O    ZINC000004556380
C/C=C/C/C=C\CCC(=O)[C@H]1O[C@H]1C(N)=O    ZINC000012503237
C/C=C\C/C=C/CCC(=O)[C@H]1O[C@H]1C(N)=O    ZINC000012503240
C/C=C\C/C=C\CCC(=O)[C@H]1O[C@H]1C(N)=O    ZINC000005004658
C/C=C/C/C=C/CCC(=O)[C@@H]1O[C@H]1C(N)=O    ZINC000001705577
C/C=C/CC/C=C/CC(=O)[C@@H]1O[C@H]1C(N)=O    ZINC000004556378
C/C=C/C/C=C/CCC(=O)[C@H]1O[C@H]1C(N)=O    ZINC000004102315
C/C=C/CC/C=C/CC(=O)[C@H]1O[C@@H]1C(N)=O    ZINC000004556379
C/C=C/C/C=C/CCC(=O)[C@@H]1O[C@@H]1C(N)=O    ZINC000001532443
C/C=C/C/C=C/CCC(=O)[C@H]1O[C@@H]1C(N)=O    ZINC000004521306
C/C=C/CC/C=C/CC(=O)[C@H]1O[C@H]1C(N)=O    ZINC000004556377
CCn1nc(C)c(C(=O)NC[C@H]2CO2)c1C    ZINC000095096777
c1c(C2CCOCC2)nnn1CC[C@@H]1CO1    ZINC001254071155
CCn1nc(C)c(C(=O)NC[C@@H]2CO2)c1C    ZINC000095096776
c1c(C2CCOCC2)nnn1CC[C@H]1CO1    ZINC001254071154
CCCCCCCc1cn(C[C@H]2CO2)nn1    ZINC001254072367
CCCCCCc1cn(CC[C@H]2CO2)nn1    ZINC001254074151
CCCCCCc1cn(CC[C@@H]2CO2)nn1    ZINC001254074149
CCCCCCCc1cn(C[C@@H]2CO2)nn1    ZINC001254072365
Fc1c(F)c(F)c(C[C@H]2CO2)c(F)c1F    ZINC000080440554
Fc1c(F)c(F)c(C[C@@H]2CO2)c(F)c1F    ZINC000080440557
F[C@@H](C(F)(F)F)C(F)(F)OC[C@H]1CO1    ZINC000080440378
F[C@H](C(F)(F)F)C(F)(F)OC[C@H]1CO1    ZINC000080440360
F[C@H](C(F)(F)F)C(F)(F)OC[C@@H]1CO1    ZINC000080440371
F[C@@H](C(F)(F)F)C(F)(F)OC[C@@H]1CO1    ZINC000080440382
FC(F)(F)C(OC[C@@H]1CO1)C(F)(F)F    ZINC000098210593
FC(F)(F)C(OC[C@H]1CO1)C(F)(F)F    ZINC000098210592
NC(=O)C1(C(N)=O)O[C@H]1c1ccc(F)cc1    ZINC000000436664
NC(=O)C1(C(N)=O)O[C@@H]1c1ccc(F)cc1    ZINC000000436665
COc1ccc([C@H]2O[C@H]2C(=O)O)cc1OC    ZINC000001714060
COc1ccc([C@H]2O[C@@H]2C(=O)O)cc1OC    ZINC000001714058
COc1cccc([C@H]2O[C@H]2C(=O)O)c1OC    ZINC000002155682
COc1cccc([C@@H]2O[C@H]2C(=O)O)c1OC    ZINC000002155679
COc1ccc([C@@H]2O[C@@H]2C(=O)O)cc1OC    ZINC000001714057
COc1cccc([C@@H]2O[C@@H]2C(=O)O)c1OC    ZINC000002154933
COc1cccc([C@H]2O[C@@H]2C(=O)O)c1OC    ZINC000004831032
COc1ccc([C@@H]2O[C@H]2C(=O)O)cc1OC    ZINC000001714059
COP(=O)(CCCOC[C@@H]1CO1)OC    ZINC000033889905
COP(=O)(CCCOC[C@H]1CO1)OC    ZINC000033889907
O=C(c1ccccc1)[C@@H]1O[C@@H]1c1ccccc1    ZINC000000139139
O=C(c1ccccc1)[C@H]1O[C@H]1c1ccccc1    ZINC000000139132
O=C(c1ccccc1)[C@H]1O[C@@H]1c1ccccc1    ZINC000000139134
O=C(c1ccccc1)[C@@H]1O[C@H]1c1ccccc1    ZINC000000139137
CC[C@]1(c2ccccc2F)O[C@@H]1C(=O)OC    ZINC000168209398
COC(=O)[C@@]1(C)O[C@@]1(C)c1ccc(F)cc1    ZINC000085657817
CCOC(=O)[C@H]1O[C@@]1(C)c1ccc(F)cc1    ZINC000084324504
CCOC(=O)[C@H]1O[C@]1(C)c1ccccc1F    ZINC000084324528
CC[C@@]1(c2ccccc2F)O[C@@H]1C(=O)OC    ZINC000168209295
CC[C@]1(c2ccc(F)cc2)O[C@@H]1C(=O)OC    ZINC000059442550
COC(=O)[C@]1(C)O[C@@]1(C)c1ccc(F)cc1    ZINC000085657820
CCOC(=O)[C@@H]1O[C@@]1(C)c1ccccc1F    ZINC000084324536
CC[C@@]1(c2ccccc2F)O[C@H]1C(=O)OC    ZINC000168209096
COC(=O)[C@]1(C)O[C@]1(C)c1cccc(F)c1    ZINC000085657840
CCOC(=O)[C@@H]1O[C@]1(C)c1cccc(F)c1    ZINC000084324671
CCOC(=O)[C@H]1O[C@]1(C)c1cccc(F)c1    ZINC000084324669
COC(=O)[C@@]1(C)O[C@@]1(C)c1ccccc1F    ZINC000085657962
CCOC(=O)[C@H]1O[C@@]1(C)c1ccccc1F    ZINC000084324533
CC[C@]1(c2ccccc2F)O[C@H]1C(=O)OC    ZINC000168209195
COC(=O)[C@]1(C)O[C@@]1(C)c1ccccc1F    ZINC000085657965
COC(=O)[C@]1(C)O[C@@]1(C)c1cccc(F)c1    ZINC000085657838
COC(=O)[C@]1(C)O[C@]1(C)c1ccccc1F    ZINC000085657966
COC(=O)[C@@]1(C)O[C@]1(C)c1ccc(F)cc1    ZINC000085657819
COC(=O)[C@@]1(C)O[C@]1(C)c1cccc(F)c1    ZINC000085657836
COC(=O)[C@@]1(C)O[C@@]1(C)c1cccc(F)c1    ZINC000085657834
CC[C@@]1(c2ccc(F)cc2)O[C@H]1C(=O)OC    ZINC000059442547
CCOC(=O)[C@@H]1O[C@]1(C)c1ccc(F)cc1    ZINC000084324501
CCOC(=O)[C@H]1O[C@]1(C)c1ccc(F)cc1    ZINC000084324498
CC[C@@]1(c2ccc(F)cc2)O[C@@H]1C(=O)OC    ZINC000059442549
CCOC(=O)[C@H]1O[C@@]1(C)c1cccc(F)c1    ZINC000084324673
CC[C@]1(c2ccc(F)cc2)O[C@H]1C(=O)OC    ZINC000059442548
CCOC(=O)[C@@H]1O[C@@]1(C)c1cccc(F)c1    ZINC000084324676
CCOC(=O)[C@@H]1O[C@]1(C)c1ccccc1F    ZINC000084324531
COC(=O)[C@@]1(C)O[C@]1(C)c1ccccc1F    ZINC000085657963
CCOC(=O)[C@@H]1O[C@@]1(C)c1ccc(F)cc1    ZINC000084324506
COC(=O)[C@]1(C)O[C@]1(C)c1ccc(F)cc1    ZINC000085657822
COc1ccc(COC[C@@H]2CO2)c(OC)c1    ZINC000095096145
COc1cc(COC[C@H]2CO2)cc(OC)c1    ZINC000095096140
COc1ccc(COC[C@@H]2O[C@@H]2CO)cc1    ZINC000043763665
COc1ccc(COC[C@H]2CO2)cc1OC    ZINC000003389615
COc1ccc(COC[C@@H]2O[C@H]2CO)cc1    ZINC000036405440
COc1ccc(COC[C@H]2O[C@@H]2CO)cc1    ZINC000071786784
COc1cc(COC[C@@H]2CO2)cc(OC)c1    ZINC000095096139
COC(=O)CCC[C@@H]1O[C@H]1/C=C/C=C\C=O    ZINC000299888733
COC(=O)CCC[C@@H]1O[C@H]1/C=C/C=C/C=O    ZINC000039170171
COc1ccc(COC[C@@H]2CO2)cc1OC    ZINC000003389617
COc1ccc(COC[C@H]2O[C@H]2CO)cc1    ZINC000043763380
COc1ccc(COC[C@H]2CO2)c(OC)c1    ZINC000095096146
O=C(C1CC1)N1CCN(C[C@@H]2CO2)C(=O)C1    ZINC000095097844
O=C(C1CC1)N1CCN(C[C@H]2CO2)C(=O)C1    ZINC000095097845
C[C@]1(c2ccccc2)O[C@@]1(C)c1ccccc1    ZINC000017120271
C[C@@]1(c2ccccc2)O[C@@]1(C)c1ccccc1    ZINC000001570547
CC1(C)OC1(c1ccccc1)c1ccccc1    ZINC000002557695
C[C@]1(c2ccccc2)O[C@]1(C)c1ccccc1    ZINC000001570548
c1c(CN2CCOCC2)nnn1C[C@H]1CO1    ZINC001254072469
c1c(CN2CCOCC2)nnn1C[C@@H]1CO1    ZINC001254072471
O=C([C@@H]1CCCN1C[C@@H]1CO1)N1CCCC1    ZINC000095097832
O=C([C@H]1CCCN1C[C@@H]1CO1)N1CCCC1    ZINC000095097833
O=C([C@@H]1CCCN1C[C@H]1CO1)N1CCCC1    ZINC000242548906
O=C([C@H]1CCCN1C[C@H]1CO1)N1CCCC1    ZINC000242548907
CCN(CC)Cc1cn(CC[C@H]2CO2)nn1    ZINC001254074013
CCN(CC)Cc1cn(CC[C@@H]2CO2)nn1    ZINC001254074011
O=C(Cc1ccc(Cl)cc1)NC[C@@H]1CO1    ZINC000095097065
O=C(Cc1ccc(Cl)cc1)NC[C@H]1CO1    ZINC000095097066
C#CC[S@@](=O)Cc1cn(C[C@H]2CO2)nn1    ZINC001254072487
C#CC[S@@](=O)Cc1cn(C[C@@H]2CO2)nn1    ZINC001254072489
C#CC[S@](=O)Cc1cn(C[C@H]2CO2)nn1    ZINC001254072490
C#CC[S@](=O)Cc1cn(C[C@@H]2CO2)nn1    ZINC001254072488
C#Cc1ccc(-c2cn(C[C@@H]3CO3)nn2)cc1    ZINC001254071359
C#Cc1cccc(-c2cn(C[C@H]3CO3)nn2)c1    ZINC001254071698
C#Cc1cccc(-c2cn(C[C@@H]3CO3)nn2)c1    ZINC001254071563
C#Cc1ccc(-c2cn(C[C@H]3CO3)nn2)cc1    ZINC001254071360
O=C(O)[C@@H]1CC=CC[C@@H]1C(=O)NC[C@@H]1CO1    ZINC000095096977
O=C(O)[C@@H]1CC=CC[C@H]1C(=O)NC[C@@H]1CO1    ZINC000095096975
O=C(O)[C@H]1CC=CC[C@@H]1C(=O)NC[C@@H]1CO1    ZINC000095096976
O=C(O)[C@@H]1CC=CC[C@H]1C(=O)NC[C@H]1CO1    ZINC000242522155
O=C(O)[C@@H]1CC=CC[C@@H]1C(=O)NC[C@H]1CO1    ZINC000242522156
O=C(O)[C@H]1CC=CC[C@H]1C(=O)NC[C@@H]1CO1    ZINC000095096974
CCC(=O)OCc1cn(CC[C@@H]2CO2)nn1    ZINC001254074034
CC(C)(C)OC(=O)c1cn(C[C@@H]2CO2)nn1    ZINC001254072084
COC(=O)C(C)(C)c1cn(C[C@@H]2CO2)nn1    ZINC001254072314
CCOC(=O)CCc1cn(C[C@@H]2CO2)nn1    ZINC001254071426
CCC(=O)OCc1cn(CC[C@H]2CO2)nn1    ZINC001254074035
COC(=O)CCCc1cn(C[C@@H]2CO2)nn1    ZINC001254071778
COC(=O)C(C)(C)c1cn(C[C@H]2CO2)nn1    ZINC001254072316
CCOC(=O)CCc1cn(C[C@H]2CO2)nn1    ZINC001254071427
COC(=O)CCCc1cn(C[C@H]2CO2)nn1    ZINC001254071782
CC(C)(C)OC(=O)c1cn(C[C@H]2CO2)nn1    ZINC001254072085
COC(=O)CCc1cn(CC[C@H]2CO2)nn1    ZINC001254074094
COC(=O)CCc1cn(CC[C@@H]2CO2)nn1    ZINC001254074092
c1ccc(N(C[C@@H]2CO2)c2ccccc2)cc1    ZINC000000507649
c1ccc(N(C[C@H]2CO2)c2ccccc2)cc1    ZINC000000507648
C[Si](C)(C)Cc1cn(CC[C@H]2CO2)nn1    ZINC001254073591
C[Si](C)(C)Cc1cn(CC[C@@H]2CO2)nn1    ZINC001254073592
CC(C)(C)OCc1cn(CC[C@@H]2CO2)nn1    ZINC001254073421
CC(C)(C)OCc1cn(CC[C@H]2CO2)nn1    ZINC001254073420
C(OC[C@H]1CCCN2CCCC[C@@H]12)[C@H]1CO1    ZINC000242688118
C(OC[C@H]1CCCN2CCCC[C@H]12)[C@@H]1CO1    ZINC000109687407
C(OC[C@@H]1CCCN2CCCC[C@@H]12)[C@@H]1CO1    ZINC000095095881
C(OC[C@H]1CCCN2CCCC[C@@H]12)[C@@H]1CO1    ZINC000095095880
C(OC[C@H]1CCCN2CCCC[C@H]12)[C@H]1CO1    ZINC000242688120
FC(F)(F)[C@]1(Br)OC1(F)F    ZINC000016082669
FC(F)(F)[C@@]1(Br)OC1(F)F    ZINC000016082668
FC(F)(F)C(F)(F)C(F)(F)C[C@@H]1CO1    ZINC000002530852
FC(F)(F)C(F)(F)C(F)(F)C[C@H]1CO1    ZINC000004269686
FC(F)(F)C(F)(C[C@@H]1CO1)C(F)(F)F    ZINC000002530932
FC(F)(F)C(F)(C[C@H]1CO1)C(F)(F)F    ZINC000004979052
COC(=O)[C@@H]1O[C@]1(C)c1cccc(Cl)c1    ZINC000085657578
COC(=O)[C@H]1O[C@@]1(C)c1ccccc1Cl    ZINC000085657573
COC(=O)[C@@H]1O[C@]1(C)c1ccc(Cl)cc1    ZINC000001696004
COC(=O)[C@@H]1O[C@@]1(C)c1cccc(Cl)c1    ZINC000085657577
COC(=O)[C@@H]1O[C@@]1(C)c1ccccc1Cl    ZINC000085657568
COC(=O)[C@H]1O[C@]1(C)c1ccccc1Cl    ZINC000085657576
COC(=O)[C@@H]1O[C@]1(C)c1ccccc1Cl    ZINC000085657571
COC(=O)[C@H]1O[C@@]1(C)c1ccc(Cl)cc1    ZINC000001696003
COC(=O)[C@H]1O[C@@]1(C)c1cccc(Cl)c1    ZINC000085657580
COC(=O)[C@@H]1O[C@@]1(C)c1ccc(Cl)cc1    ZINC000001696005
COC(=O)[C@H]1O[C@]1(C)c1cccc(Cl)c1    ZINC000085657582
COC(=O)[C@H]1O[C@]1(C)c1ccc(Cl)cc1    ZINC000001696002
O=C(NC[C@@H]1CO1)Nc1ccccc1Cl    ZINC000095096884
O=C(NC[C@H]1CO1)Nc1ccc(Cl)cc1    ZINC000095096815
O=C(NC[C@H]1CO1)Nc1ccccc1Cl    ZINC000095096885
O=C(NC[C@@H]1CO1)Nc1ccc(Cl)cc1    ZINC000095096814
CCOC(=O)[C@H]1O[C@]1(C)c1ccc(C)s1    ZINC000084324596
COC(=O)[C@]1(C)O[C@@]1(C)c1ccc(C)s1    ZINC000085657910
CCOC(=O)[C@@H]1O[C@]1(C)c1ccc(C)s1    ZINC000084324597
CCOC(=O)[C@@H]1O[C@@]1(C)c1ccc(C)s1    ZINC000084324601
COC(=O)[C@@]1(C)O[C@]1(C)c1ccc(C)s1    ZINC000085657905
COC(=O)[C@]1(C)O[C@]1(C)c1ccc(C)s1    ZINC000085657908
COC(=O)[C@@]1(C)O[C@@]1(C)c1ccc(C)s1    ZINC000085657906
CCOC(=O)[C@H]1O[C@@]1(C)c1ccc(C)s1    ZINC000084324599
N#Cc1ccccc1-c1cn(C[C@H]2CO2)nn1    ZINC001254071251
N#Cc1cccc(-c2cn(C[C@@H]3CO3)nn2)c1    ZINC001254072027
N#Cc1cccc(-c2cn(C[C@H]3CO3)nn2)c1    ZINC001254072028
N#Cc1ccccc1-c1cn(C[C@@H]2CO2)nn1    ZINC001254071252
N#Cc1ccc(-c2cn(C[C@@H]3CO3)nn2)cc1    ZINC001254071412
N#Cc1ccc(-c2cn(C[C@H]3CO3)nn2)cc1    ZINC001254071413
c1ccc(-c2ccc(OC[C@@H]3CO3)cc2)cc1    ZINC000002383172
c1ccc(COc2ccc([C@@H]3CO3)cc2)cc1    ZINC000022210520
c1ccc(-c2ccccc2OC[C@H]2CO2)cc1    ZINC000004261841
c1ccc(-c2ccc(OC[C@H]3CO3)cc2)cc1    ZINC000002454854
OC[C@]1(c2ccccc2)O[C@@H]1c1ccccc1    ZINC000001659996
OC[C@@]1(c2ccccc2)O[C@H]1c1ccccc1    ZINC000001659993
OC[C@@]1(c2ccccc2)O[C@@H]1c1ccccc1    ZINC000001659994
c1ccc(COc2ccc([C@H]3CO3)cc2)cc1    ZINC000022210523
c1ccc(-c2ccccc2OC[C@@H]2CO2)cc1    ZINC000001684250
OC[C@]1(c2ccccc2)O[C@H]1c1ccccc1    ZINC000001659995
c1ccc(COc2cccc([C@@H]3CO3)c2)cc1    ZINC000071773887
c1ccc(COc2cccc([C@H]3CO3)c2)cc1    ZINC000071773888
CCC(=O)N1CCC(=O)N(C[C@@H]2CO2)CC1    ZINC000095097860
CCC(=O)N1CCC(=O)N(C[C@H]2CO2)CC1    ZINC000095097861
CC(C)C(=O)N1CCN(C[C@H]2CO2)C(=O)C1    ZINC000095097843
CC(C)C(=O)N1CCN(C[C@@H]2CO2)C(=O)C1    ZINC000095097842
CC[C@]1(C(=O)OC)O[C@]1(C)C1CCCCC1    ZINC000669382216
CCC/C=C(/CC)[C@H]1O[C@H]1C(=O)OC(C)C    ZINC000004803862
CCC/C=C(/CC)[C@@H]1O[C@H]1C(=O)OC(C)C    ZINC000004803864
CC[C@@]1(C(=O)OC)O[C@]1(C)C1CCCCC1    ZINC000669382217
CCC/C=C(\CC)[C@H]1O[C@H]1C(=O)OC(C)C    ZINC000038206876
CCC/C=C(\CC)[C@@H]1O[C@H]1C(=O)OC(C)C    ZINC000017003304
CC[C@]1(C(=O)OC)O[C@@]1(C)C1CCCCC1    ZINC000669382218
CC[C@@]1(C(=O)OC)O[C@@]1(C)C1CCCCC1    ZINC000669382220
C[C@@]1(c2ccc(Cl)c(Cl)c2)O[C@H]1C#N    ZINC000307212929
C[C@]1(c2ccc(Cl)cc2Cl)O[C@@H]1C#N    ZINC000307082636
C[C@@]1(c2ccc(Cl)cc2Cl)O[C@H]1C#N    ZINC000307082637
C[C@]1(c2ccc(Cl)c(Cl)c2)O[C@@H]1C#N    ZINC000307212927
C[C@@]1(c2cc(Cl)ccc2Cl)O[C@@H]1C#N    ZINC000306684565
C[C@@]1(c2cc(Cl)ccc2Cl)O[C@H]1C#N    ZINC000306684563
C[C@@]1(c2ccc(Cl)cc2Cl)O[C@@H]1C#N    ZINC000307082639
C[C@]1(c2cc(Cl)ccc2Cl)O[C@H]1C#N    ZINC000306684564
C[C@]1(c2ccc(Cl)cc2Cl)O[C@H]1C#N    ZINC000307082638
C[C@]1(c2ccc(Cl)c(Cl)c2)O[C@H]1C#N    ZINC000307212931
C[C@]1(c2cc(Cl)ccc2Cl)O[C@@H]1C#N    ZINC000306684562
C[C@@]1(c2ccc(Cl)c(Cl)c2)O[C@@H]1C#N    ZINC000307212933
CC[C@]1(c2cncc(Br)c2)CO1    ZINC000217527781
CC[C@@]1(c2cncc(Br)c2)CO1    ZINC000217527880
O=C(Nc1ccc(Cl)cc1)OC[C@H]1CO1    ZINC000032192010
O=C(Nc1ccc(Cl)cc1)OC[C@@H]1CO1    ZINC000032192009
C[C@]1(c2cccc(C(F)(F)F)c2)O[C@@H]1C#N    ZINC000380519346
C[C@@]1(c2cccc(C(F)(F)F)c2)O[C@@H]1C#N    ZINC000380519351
C[C@@]1(c2ccc(C(F)(F)F)cc2)O[C@@H]1C#N    ZINC000380467853
C[C@@]1(c2ccccc2C(F)(F)F)O[C@H]1C#N    ZINC000380484287
C[C@]1(c2ccccc2C(F)(F)F)O[C@@H]1C#N    ZINC000380484285
C[C@]1(c2cccc(C(F)(F)F)c2)O[C@H]1C#N    ZINC000380519349
C[C@]1(c2ccccc2C(F)(F)F)O[C@H]1C#N    ZINC000380484289
C[C@@]1(c2ccc(C(F)(F)F)cc2)O[C@H]1C#N    ZINC000380467845
C[C@@]1(c2ccccc2C(F)(F)F)O[C@@H]1C#N    ZINC000380484292
C[C@@]1(c2cccc(C(F)(F)F)c2)O[C@H]1C#N    ZINC000380519347
C[C@]1(c2ccc(C(F)(F)F)cc2)O[C@@H]1C#N    ZINC000380467843
C[C@]1(c2ccc(C(F)(F)F)cc2)O[C@H]1C#N    ZINC000380467847
O=S(=O)(Cc1ccccc1)NC[C@@H]1CO1    ZINC000095097003
Cc1ccc(S(=O)(=O)NC[C@H]2CO2)cc1    ZINC000095096998
Cc1ccc(S(=O)(=O)NC[C@@H]2CO2)cc1    ZINC000038763839
O=S(=O)(Cc1ccccc1)NC[C@H]1CO1    ZINC000095097004
N#Cc1ccc(-c2cn(C[C@H]3CO3)nn2)cn1    ZINC001254072851
N#Cc1ccc(-c2cn(C[C@@H]3CO3)nn2)cn1    ZINC001254072852
C[Si](C)(C)OCc1cn(C[C@H]2CO2)nn1    ZINC001254071201
C[Si](C)(C)OCc1cn(C[C@@H]2CO2)nn1    ZINC001254071200
CCOC(=O)[C@@H](C#N)CCCOC[C@H]1CO1    ZINC000002894591
CCOC(=O)[C@H](C#N)CCCOC[C@H]1CO1    ZINC000002894590
O=C(O)[C@@H]1CCCC[C@H]1C(=O)NC[C@H]1CO1    ZINC000252486953
O=C(O)[C@@H]1CCCC[C@@H]1C(=O)NC[C@H]1CO1    ZINC000252486954
O=C(O)[C@@H]1CCCC[C@H]1C(=O)NC[C@@H]1CO1    ZINC000095097048
CCOC(=O)[C@H](C#N)CCCOC[C@@H]1CO1    ZINC000002894592
CCOC(=O)[C@@H](C#N)CCCOC[C@@H]1CO1    ZINC000002894593
O=C(O)[C@H]1CCCC[C@H]1C(=O)NC[C@@H]1CO1    ZINC000095097047
O=C(O)[C@H]1CCCC[C@@H]1C(=O)NC[C@@H]1CO1    ZINC000095097049
O=C(O)[C@@H]1CCCC[C@@H]1C(=O)NC[C@@H]1CO1    ZINC000095097050
COCCOCc1cn(CC[C@H]2CO2)nn1    ZINC001254073694
CCOC(OCC)c1cn(C[C@@H]2CO2)nn1    ZINC001254071907
COCCOCc1cn(CC[C@@H]2CO2)nn1    ZINC001254073695
CCOC(OCC)c1cn(C[C@H]2CO2)nn1    ZINC001254071909
c1ccc2c(c1)c1c(n2C[C@@H]2CO2)CCCC1    ZINC000021085412
c1ccc2c(c1)c1c(n2C[C@H]2CO2)CCCC1    ZINC000021085416
CC(C)(C)OC(=O)N1CCCC[C@@H]1[C@@H]1CO1    ZINC000072207781
CC(C)(C)OC(=O)N1CCC[C@H]([C@H]2CO2)C1    ZINC000071255358
CC(C)(C)OC(=O)N1CCC[C@H]1[C@@]1(C)CO1    ZINC000042331914
CC(C)(C)OC(=O)N1CCC[C@H]1[C@]1(C)CO1    ZINC000042331916
CC(C)(C)OC(=O)N1CCC[C@H]([C@@H]2CO2)C1    ZINC000071255356
CC(C)(C)OC(=O)N1CCC[C@@H]([C@H]2CO2)C1    ZINC000071255360
CC(C)(C)OC(=O)N1CCC[C@@H]1[C@@]1(C)CO1    ZINC000042331918
CC(C)(C)OC(=O)N1CCCC[C@H]1[C@@H]1CO1    ZINC000072207782
CC(C)(C)OC(=O)N1CCCC[C@@H]1[C@H]1CO1    ZINC000072207783
CC(C)(C)OC(=O)N1CCCC[C@H]1[C@H]1CO1    ZINC000072207784
CC(C)(C)OC(=O)N1CCC([C@@H]2CO2)CC1    ZINC000066309366
CC(C)(C)OC(=O)N1CCC[C@@H]([C@@H]2CO2)C1    ZINC000071255357
CC(C)(C)OC(=O)N1CCC[C@@H]1[C@]1(C)CO1    ZINC000042331920
CC(C)(C)OC(=O)N1CCC([C@H]2CO2)CC1    ZINC000066309367
CN1C(C)(C)CC(OC[C@@H]2CO2)CC1(C)C    ZINC000034263447
CN1C(C)(C)CC(OC[C@H]2CO2)CC1(C)C    ZINC000034263448
BrC[C@@H](Br)[C@H]1CO1    ZINC000101367064
BrC[C@H](Br)[C@@H]1CO1    ZINC000101367060
BrC[C@H](Br)[C@H]1CO1    ZINC000101367069
BrC[C@@H](Br)[C@@H]1CO1    ZINC000101367056
Brc1ccc(OC[C@H]2CO2)cc1    ZINC000002164282
Brc1cccc(OC[C@H]2CO2)c1    ZINC000004200165
Brc1ccccc1OC[C@@H]1CO1    ZINC000005771668
Brc1cccc(OC[C@@H]2CO2)c1    ZINC000004200164
Brc1ccc(OC[C@@H]2CO2)cc1    ZINC000002164284
Brc1ccccc1OC[C@H]1CO1    ZINC000005771674
Cc1ccc(S(=O)(=O)OC[C@@H]2CO2)cc1    ZINC000001624985
Cc1ccc(S(=O)(=O)OC[C@H]2CO2)cc1    ZINC000001727211
Cc1cccc(S(=O)(=O)OC[C@H]2CO2)c1    ZINC000095705310
Clc1ccc(OCCOC[C@@H]2CO2)cc1    ZINC000002454845
Clc1ccc(OCCOC[C@H]2CO2)cc1    ZINC000002454843
COC(=O)[C@@H]1O[C@]1(C)c1cc(F)ccc1F    ZINC000084324093
COC(=O)[C@@H]1O[C@@]1(C)c1cc(F)ccc1F    ZINC000084324092
COC(=O)[C@H]1O[C@]1(C)c1ccc(F)c(F)c1    ZINC000084324143
COC(=O)[C@@H]1O[C@]1(C)c1c(F)cccc1F    ZINC000085657609
COC(=O)[C@@H]1O[C@@]1(C)c1ccc(F)c(F)c1    ZINC000084324140
COC(=O)[C@H]1O[C@@]1(C)c1cc(F)ccc1F    ZINC000084324094
COC(=O)[C@H]1O[C@]1(C)c1c(F)cccc1F    ZINC000085657613
COC(=O)[C@@H]1O[C@@]1(C)c1ccc(F)cc1F    ZINC000084324288
COC(=O)[C@@H]1O[C@]1(C)c1ccc(F)c(F)c1    ZINC000084324141
COC(=O)[C@H]1O[C@]1(C)c1ccc(F)cc1F    ZINC000084324291
COC(=O)[C@H]1O[C@@]1(C)c1ccc(F)cc1F    ZINC000084324290
COC(=O)[C@H]1O[C@@]1(C)c1ccc(F)c(F)c1    ZINC000084324142
COC(=O)[C@@H]1O[C@]1(C)c1ccc(F)cc1F    ZINC000084324289
COC(=O)[C@@H]1O[C@@]1(C)c1c(F)cccc1F    ZINC000085657608
COC(=O)[C@H]1O[C@@]1(C)c1c(F)cccc1F    ZINC000085657611
COC(=O)[C@H]1O[C@]1(C)c1cc(F)ccc1F    ZINC000084324095
O=Cc1c(OC[C@@H]2CO2)ccc2ccccc21    ZINC000000316619
O=Cc1c(OC[C@H]2CO2)ccc2ccccc21    ZINC000000316618
C[C@@]1(CNC(=O)C(=O)NC[C@]2(C)CO2)CO1    ZINC000004726513
C[C@]1(CNC(=O)C(=O)NC[C@@]2(C)CO2)CO1    ZINC000004726514
C[C@@]1(CNC(=O)C(=O)NC[C@@]2(C)CO2)CO1    ZINC000017314841
C(OC1CCC(OC[C@@H]2CO2)CC1)[C@@H]1CO1    ZINC000114476630
C(OC1CCC(OC[C@H]2CO2)CC1)[C@H]1CO1    ZINC000114476636
C(OC1CCC(OC[C@H]2CO2)CC1)[C@@H]1CO1    ZINC000114476633
CC1(C)CC(OC[C@H]2CO2)CC(C)(C)N1[O]    ZINC000100707365
CC1(C)CC(OC[C@@H]2CO2)CC(C)(C)N1[O]    ZINC000100707363
CCC[C@]1(C(=O)OCC)O[C@]1(C)[C@H](C)CC    ZINC000251116524
CCC[C@@]1(C(=O)OCC)O[C@@]1(CC)C(C)C    ZINC000211920981
CCC[C@]1(C(=O)OCC)O[C@@]1(CC)C(C)C    ZINC000211921051
CCCCCCCCCC(=O)OC[C@@H]1CO1    ZINC000097978711
CCC[C@]1(C(=O)OCC)O[C@]1(C)C(C)(C)C    ZINC000212046315
CCC[C@]1(C(=O)OCC)O[C@@]1(C)[C@@H](C)CC    ZINC000212074052
CCC[C@]1(C(=O)OCC)O[C@]1(C)[C@@H](C)CC    ZINC000212073936
CCC[C@@]1(C(=O)OCC)O[C@@]1(C)C(C)(C)C    ZINC000212046362
CCCCCCCCCC(=O)OC[C@H]1CO1    ZINC000097978712
CCC[C@@]1(C(=O)OCC)O[C@@]1(C)CC(C)C    ZINC000211970383
CCC[C@]1(C(=O)OCC)O[C@@]1(C)CC(C)C    ZINC000211970448
CCC[C@]1(C(=O)OCC)O[C@]1(CC)C(C)C    ZINC000211920899
CCC[C@@]1(C(=O)OCC)O[C@]1(C)C(C)(C)C    ZINC000212046247
CCC[C@]1(C(=O)OCC)O[C@]1(C)CC(C)C    ZINC000211970320
CCC[C@]1(C(=O)OCC)O[C@@]1(C)C(C)(C)C    ZINC000212046417
CCC[C@@]1(C(=O)OCC)O[C@]1(C)CC(C)C    ZINC000211970250
CCC[C@]1(C(=O)OCC)O[C@@]1(C)[C@H](C)CC    ZINC000251116522
CCCC1(CCC)O[C@@]1(CC)C(=O)OCC    ZINC000086166138
CCC[C@@]1(C(=O)OCC)O[C@]1(CC)C(C)C    ZINC000211920824
CCCC1(CCC)O[C@]1(CC)C(=O)OCC    ZINC000086166136
CCCCCCCCCCCOC[C@H]1CO1    ZINC000002379652
O=[N+]([O-])c1ccc(OC[C@@H]2CO2)c(Cl)c1    ZINC000022222053
O=[N+]([O-])c1ccc(OC[C@H]2CO2)c(Cl)c1    ZINC000022222055
O=C(NC[C@@H]1CO1)c1c(F)cccc1Cl    ZINC000095096880
O=C(NC[C@H]1CO1)c1c(F)cccc1Cl    ZINC000095096881
CCn1cc(Cl)c(C(=O)NC[C@H]2CO2)n1    ZINC000095096803
CCn1cc(Cl)c(C(=O)NC[C@@H]2CO2)n1    ZINC000095096802
O=C(c1cn(C[C@H]2CO2)nn1)c1ccccc1    ZINC001254072360
O=C(c1cn(C[C@@H]2CO2)nn1)c1ccccc1    ZINC001254072361
ClCCCCCc1cn(C[C@@H]2CO2)nn1    ZINC001254072332
ClCCCCc1cn(CC[C@H]2CO2)nn1    ZINC001254074075
ClCCCCc1cn(CC[C@@H]2CO2)nn1    ZINC001254074076
ClCCCCCc1cn(C[C@H]2CO2)nn1    ZINC001254072331
c1c(CCc2ccccc2)nnn1C[C@@H]1CO1    ZINC001254071459
CCc1ccc(-c2cn(C[C@@H]3CO3)nn2)cc1    ZINC001254072093
Cc1ccccc1-c1cn(CC[C@@H]2CO2)nn1    ZINC001254074104
c1c(CCc2ccccc2)nnn1C[C@H]1CO1    ZINC001254071460
CCc1ccc(-c2cn(C[C@H]3CO3)nn2)cc1    ZINC001254072094
c1c(Cc2ccccc2)nnn1CC[C@H]1CO1    ZINC001254074469
Cc1cccc(-c2cn(CC[C@@H]3CO3)nn2)c1    ZINC001254074654
Cc1ccc(-c2cn(CC[C@H]3CO3)nn2)cc1    ZINC001254074444
Cc1ccccc1-c1cn(CC[C@H]2CO2)nn1    ZINC001254074105
Cc1ccc(-c2cn(CC[C@@H]3CO3)nn2)cc1    ZINC001254074443
c1c(Cc2ccccc2)nnn1CC[C@@H]1CO1    ZINC001254074468
Cc1cccc(-c2cn(CC[C@H]3CO3)nn2)c1    ZINC001254074656
CC(C)(C)OC(=O)N1CC(OC[C@@H]2CO2)C1    ZINC000066309232
CC(C)(C)OC(=O)N1CC(OC[C@H]2CO2)C1    ZINC000066309235
CC(C)[C@@H](NC(=O)OC(C)(C)C)[C@]1(C)CO1    ZINC000072207868
CC(C)[C@H](NC(=O)OC(C)(C)C)[C@@]1(C)CO1    ZINC000072207869
CC(C)[C@H](NC(=O)OC(C)(C)C)[C@]1(C)CO1    ZINC000072207867
CC(C)[C@@H](NC(=O)OC(C)(C)C)[C@@]1(C)CO1    ZINC000072207870
C[C@@]1(c2ccc(Br)cc2F)CO1    ZINC000132245877
C[C@]1(c2ccc(Br)cc2F)CO1    ZINC000132245679
O=C(c1cccs1)[C@H]1O[C@H]1c1ccccc1    ZINC000004206358
O=C(c1ccccc1)[C@H]1O[C@H]1c1cccs1    ZINC000000506603
O=C(c1ccccc1)[C@@H]1O[C@H]1c1cccs1    ZINC000000506602
O=C(c1cccs1)[C@@H]1O[C@@H]1c1ccccc1    ZINC000004206354
O=C(c1cccs1)[C@@H]1O[C@H]1c1ccccc1    ZINC000004206355
O=C(c1cccs1)[C@H]1O[C@@H]1c1ccccc1    ZINC000004206356
O=C(c1ccccc1)[C@@H]1O[C@@H]1c1cccs1    ZINC000000506600
O=C(c1ccccc1)[C@H]1O[C@@H]1c1cccs1    ZINC000000506601
Clc1ccc([C@@H]2O[C@H]2c2ccccc2)cc1    ZINC000006116504
Clc1ccc([C@@H]2O[C@@H]2c2ccccc2)cc1    ZINC000012376193
CC(=O)O[C@@H]([C@H](OC(C)=O)[C@@H]1CO1)[C@@H]1CO1    ZINC000005166544
C[C@@H]1O[C@@H]1C(=O)OCCOC(=O)[C@H]1O[C@H]1C    ZINC000004578675
CC(=O)O[C@@H]([C@H](OC(C)=O)[C@@H]1CO1)[C@H]1CO1    ZINC000001565999
C[C@H]1O[C@@H]1C(=O)OCCOC(=O)[C@H]1O[C@H]1C    ZINC000004578674
CC(=O)O[C@@H]([C@@H](OC(C)=O)[C@H]1CO1)[C@@H]1CO1    ZINC000005166316
C[C@H]1O[C@H]1C(=O)OCCOC(=O)[C@H]1O[C@H]1C    ZINC000017378898
C[C@@H]1O[C@H]1C(=O)OCCOC(=O)[C@H]1O[C@H]1C    ZINC000004578673
CC(=O)O[C@@H]([C@@H](OC(C)=O)[C@@H]1CO1)[C@@H]1CO1    ZINC000017106734
COc1ccc(OC[C@H]2CO2)c2ccccc12    ZINC000035645034
Cc1ccc([C@@]2(C(=O)C=[N+]=[N-])OC2(C)C)cc1    ZINC000005568121
C[C@]1(C(=O)C2=NNC[C@@H]2c2ccccc2)CO1    ZINC000004844024
C[C@@]1(C(=O)C2=NNC[C@@H]2c2ccccc2)CO1    ZINC000004844025
C[C@]1(C(=O)C2=NNC[C@H]2c2ccccc2)CO1    ZINC000000501099
Cc1ccc([C@]2(C(=O)C=[N+]=[N-])OC2(C)C)cc1    ZINC000008655395
C[C@@]1(C(=O)C2=NNC[C@H]2c2ccccc2)CO1    ZINC000000501098
C=CCOC[C@@H](COC(C)=O)OC[C@@H]1CO1    ZINC000005378745
C=CCOC[C@H](COC(C)=O)OC[C@@H]1CO1    ZINC000005378730
C=CCOC[C@H](COC(C)=O)OC[C@H]1CO1    ZINC000005378732
C=CCOC[C@@H](COC(C)=O)OC[C@H]1CO1    ZINC000005378747
Cc1ccc(-c2cn(CC[C@H]3CO3)nn2)nc1    ZINC001254074426
C#CCN(CC#C)Cc1cn(C[C@H]2CO2)nn1    ZINC001254072330
Cc1cccnc1-c1cn(CC[C@@H]2CO2)nn1    ZINC001254073746
C#CCN(CC#C)Cc1cn(C[C@@H]2CO2)nn1    ZINC001254072329
Cc1ccc(-c2cn(CC[C@@H]3CO3)nn2)nc1    ZINC001254074427
Cc1cccnc1-c1cn(CC[C@H]2CO2)nn1    ZINC001254073745
C(CCCOC[C@H]1CO1)CCOC[C@@H]1CO1    ZINC000005191958
C(CCCOC[C@@H]1CO1)CCOC[C@@H]1CO1    ZINC000002527914
C(CCCOC[C@H]1CO1)CCOC[C@H]1CO1    ZINC000005191966
CC(C)(C)[Si](C)(C)OCC(C)(C)[C@H]1CO1    ZINC000169838044
C[C@@H](Br)c1cn(C[C@H]2CO2)nn1    ZINC001254072842
C[C@H](Br)c1cn(C[C@H]2CO2)nn1    ZINC001254072843
BrCCc1cn(C[C@H]2CO2)nn1    ZINC001254070989
BrCCc1cn(C[C@@H]2CO2)nn1    ZINC001254070987
C[C@H](Br)c1cn(C[C@@H]2CO2)nn1    ZINC001254072840
C[C@@H](Br)c1cn(C[C@@H]2CO2)nn1    ZINC001254072841
O=S(=O)(NC[C@H]1CO1)c1ccc(F)cc1    ZINC000095096955
O=S(=O)(NC[C@@H]1CO1)c1ccc(F)cc1    ZINC000095096954
Cc1cccc2c(OC[C@@H]3CO3)cc(=O)[nH]c12    ZINC000008652447
O=C1c2ccccc2C(=O)N1CCC[C@H]1CO1    ZINC000001585949
Cc1cccc2c(OC[C@H]3CO3)cc(=O)[nH]c12    ZINC000008652448
O=C1c2ccccc2C(=O)N1CCC[C@@H]1CO1    ZINC000005552489
COc1ccc(-c2cn(C[C@@H]3CO3)nn2)cc1    ZINC001254071555
COc1ccc(-c2cn(C[C@H]3CO3)nn2)cc1    ZINC001254071558
COc1cccc(-c2cn(C[C@@H]3CO3)nn2)c1    ZINC001254071996
c1c(COc2ccccc2)nnn1C[C@@H]1CO1    ZINC001254071235
COc1ccccc1-c1cn(C[C@H]2CO2)nn1    ZINC001254072325
Oc1cccc(-c2cn(CC[C@H]3CO3)nn2)c1    ZINC001254073969
Oc1ccccc1-c1cn(CC[C@@H]2CO2)nn1    ZINC001254073837
Oc1ccccc1-c1cn(CC[C@H]2CO2)nn1    ZINC001254073839
c1c(COc2ccccc2)nnn1C[C@H]1CO1    ZINC001254071236
Oc1cccc(-c2cn(CC[C@@H]3CO3)nn2)c1    ZINC001254073968
COc1cccc(-c2cn(C[C@H]3CO3)nn2)c1    ZINC001254071997
COc1ccccc1-c1cn(C[C@@H]2CO2)nn1    ZINC001254072323
Cc1nccnc1-c1cn(CC[C@H]2CO2)nn1    ZINC001254073699
Cc1cnc(-c2cn(CC[C@H]3CO3)nn2)cn1    ZINC001254073994
N=c1cc[nH]cc1-c1cn(CC[C@H]2CO2)nn1    ZINC001254073588
Cc1cnc(-c2cn(CC[C@@H]3CO3)nn2)cn1    ZINC001254073993
Cc1nccnc1-c1cn(CC[C@@H]2CO2)nn1    ZINC001254073698
N=c1cc[nH]cc1-c1cn(CC[C@@H]2CO2)nn1    ZINC001254073584
c1ccc2c(c1)CCCC/C2=N\OC[C@@H]1CO1    ZINC000017189153
c1ccc2c(c1)CCCC/C2=N\OC[C@H]1CO1    ZINC000017189156
c1ccc2c(c1)CCCC/C2=N/OC[C@@H]1CO1    ZINC000102961043
c1ccc2c(c1)CCCC/C2=N/OC[C@H]1CO1    ZINC000102961046
C[C@H](COC[C@@H]1CO1)NC(=O)OC(C)(C)C    ZINC001772715134
c1ccc(CC2CCN(C[C@@H]3CO3)CC2)cc1    ZINC000036047776
c1ccc(CC2CCN(C[C@H]3CO3)CC2)cc1    ZINC000036047777
CCOC(=O)[C@H]1O[C@@H]1C(Cl)(Cl)Cl    ZINC000001717205
CCOC(=O)[C@H]1O[C@H]1C(Cl)(Cl)Cl    ZINC000001717207
CCOC(=O)[C@@H]1O[C@H]1C(Cl)(Cl)Cl    ZINC000001717206
CCOC(=O)[C@@H]1O[C@@H]1C(Cl)(Cl)Cl    ZINC000001717204
FC(F)(Cl)C(F)(F)[C@]1(F)OC1(F)F    ZINC000080440392
FC(F)(Cl)C(F)(F)[C@@]1(F)OC1(F)F    ZINC000080440388
Clc1ccc(Cl)c(COC[C@@H]2CO2)c1    ZINC000095096149
Clc1ccc(COC[C@H]2CO2)c(Cl)c1    ZINC000059469827
Clc1ccc(COC[C@@H]2CO2)c(Cl)c1    ZINC000059469826
Clc1cccc(COC[C@@H]2CO2)c1Cl    ZINC000095096147
Clc1cccc(COC[C@H]2CO2)c1Cl    ZINC000095096148
Clc1ccc(Cl)c(COC[C@H]2CO2)c1    ZINC000095096150
Clc1cccc(Cl)c1COC[C@@H]1CO1    ZINC000059469778
Clc1cccc(Cl)c1COC[C@H]1CO1    ZINC000059469779
O=C(O)[C@@H]1O[C@@H]1c1ccc(C(F)(F)F)cc1    ZINC000062711005
O=C(O)[C@H]1O[C@@H]1c1ccc(C(F)(F)F)cc1    ZINC000038589542
O=C(O)[C@@H]1O[C@H]1c1ccc(C(F)(F)F)cc1    ZINC000062711010
O=C(O)[C@H]1O[C@H]1c1ccc(C(F)(F)F)cc1    ZINC000062711017
Cc1noc(C)c1S(=O)(=O)NC[C@H]1CO1    ZINC000095096809
Cc1noc(C)c1S(=O)(=O)NC[C@@H]1CO1    ZINC000095096808
FC(F)(F)[C@@H](OC[C@H]1CO1)c1ccccc1    ZINC000095095891
FC(F)(F)[C@H](OC[C@H]1CO1)c1ccccc1    ZINC000095095892
FC(F)(F)[C@H](OC[C@@H]1CO1)c1ccccc1    ZINC000095095890
FC(F)(F)c1ccc(COC[C@@H]2CO2)cc1    ZINC000095096167
FC(F)(F)c1ccccc1COC[C@@H]1CO1    ZINC000095096175
FC(F)(F)[C@@H](OC[C@@H]1CO1)c1ccccc1    ZINC000095095889
FC(F)(F)c1ccc(COC[C@H]2CO2)cc1    ZINC000095096168
FC(F)(F)c1ccccc1COC[C@H]1CO1    ZINC000095096176
Cc1cc(=O)oc2cc(OC[C@@H]3CO3)ccc12    ZINC000011766720
O=c1ccc2ccc(OCC[C@@H]3CO3)cc2o1    ZINC000090658649
CC1(C)O[C@@H]1C(=O)c1coc2ccc(O)cc12    ZINC000000163764
CC1(C)O[C@H]1C(=O)c1coc2ccc(O)cc12    ZINC000000163766
O=c1ccc2ccc(OCC[C@H]3CO3)cc2o1    ZINC000090658650
Cc1cc(=O)oc2cc(OC[C@H]3CO3)ccc12    ZINC000011766726
Oc1ncccc1-c1cn(CC[C@@H]2CO2)nn1    ZINC001254074484
COc1ccc(-c2cn(C[C@H]3CO3)nn2)cn1    ZINC001254071700
COc1cccnc1-c1cn(C[C@@H]2CO2)nn1    ZINC001254071715
COc1ccc(-c2cn(C[C@@H]3CO3)nn2)nc1    ZINC001254071091
COc1cccc(-c2cn(C[C@@H]3CO3)nn2)n1    ZINC001254072039
COc1cccnc1-c1cn(C[C@H]2CO2)nn1    ZINC001254071716
COc1cccc(-c2cn(C[C@H]3CO3)nn2)n1    ZINC001254072040
Cn1nnc(-c2ccccc2OC[C@@H]2CO2)n1    ZINC000202906008
Oc1ncccc1-c1cn(CC[C@H]2CO2)nn1    ZINC001254074485
COc1ccc(-c2cn(C[C@H]3CO3)nn2)nc1    ZINC001254071092
COc1ccc(-c2cn(C[C@@H]3CO3)nn2)cn1    ZINC001254071699
COc1ccccc1/C=C/C(=O)[C@@]1(C)O[C@@H]1C    ZINC000005530724
CCOC(=O)[C@H]1O[C@]1(c1ccccc1)C1CC1    ZINC000043762841
CCOc1ccc(/C=C/C(=O)[C@]2(C)CO2)cc1    ZINC000000517774
COc1ccc(/C=C/C(=O)[C@@]2(C)O[C@H]2C)cc1    ZINC000004083835
COc1ccc(/C=C/C(=O)[C@]2(C)O[C@H]2C)cc1    ZINC000000487586
COc1ccccc1/C=C/C(=O)[C@]1(C)O[C@@H]1C    ZINC000005530798
COc1ccc(/C=C/C(=O)[C@@]2(C)O[C@@H]2C)cc1    ZINC000004083833
COc1ccccc1/C=C/C(=O)[C@]1(C)O[C@H]1C    ZINC000000487660
COc1ccc(/C=C/C(=O)[C@]2(C)O[C@@H]2C)cc1    ZINC000004083837
COc1ccccc1/C=C/C(=O)[C@@]1(C)O[C@H]1C    ZINC000005534532
CCOc1ccc(/C=C/C(=O)[C@@]2(C)CO2)cc1    ZINC000004024215
C=C[C@@H](C)[C@@]1(OCOCCOC)O[C@@H]1CO    ZINC000043763518
C=C[C@@H](C)[C@]1(OCOCCOC)O[C@@H]1CO    ZINC000071786867
CC(C)(C)[Si](C)(C)OCC[C@H]1O[C@@H]1CO    ZINC000196111804
CC(C)(C)[Si](C)(C)OCC[C@@H]1O[C@H]1CO    ZINC000196355551
c1ccc(CN2CCN(C[C@H]3CO3)CC2)cc1    ZINC000019276755
c1ccc(CN2CCN(C[C@@H]3CO3)CC2)cc1    ZINC000019276752
O=C(N[C@H]1C=CS(=O)(=O)C1)OC[C@H]1CO1    ZINC000040168228
O=C(N[C@@H]1C=CS(=O)(=O)C1)OC[C@@H]1CO1    ZINC000040168234
O=C(N[C@H]1C=CS(=O)(=O)C1)OC[C@@H]1CO1    ZINC000040168230
O=C(N[C@@H]1C=CS(=O)(=O)C1)OC[C@H]1CO1    ZINC000040168232
C[C@]1(C(=O)/C=C/c2cccc([N+](=O)[O-])c2)CO1    ZINC000000493791
C[C@@]1(C(=O)/C=C/c2cccc([N+](=O)[O-])c2)CO1    ZINC000000493789
COc1cnc(-c2cn(C[C@H]3CO3)nn2)cn1    ZINC001254072062
COc1cnc(-c2cn(C[C@@H]3CO3)nn2)cn1    ZINC001254072061
Fc1cccc(-c2cn(CC[C@H]3CO3)nn2)c1    ZINC001254072845
Fc1ccc(-c2cn(CC[C@@H]3CO3)nn2)cc1    ZINC001254072524
Fc1ccccc1-c1cn(CC[C@H]2CO2)nn1    ZINC001254070922
Fc1ccccc1-c1cn(CC[C@@H]2CO2)nn1    ZINC001254070921
Fc1ccc(-c2cn(CC[C@H]3CO3)nn2)cc1    ZINC001254072525
Fc1cccc(-c2cn(CC[C@@H]3CO3)nn2)c1    ZINC001254072844
CC(C)(C)NS(=O)(=O)C1([C@@H]2CO2)CCC1    ZINC000675050824
CC(C)(C)NS(=O)(=O)C1([C@H]2CO2)CCC1    ZINC000675050823
c1ccc(CN2CC[C@H](OC[C@H]3CO3)C2)cc1    ZINC000242677103
CC(C)(C)c1ccc(C(=O)NC[C@H]2CO2)cc1    ZINC000095096855
c1ccc(CN2CC[C@@H](OC[C@@H]3CO3)C2)cc1    ZINC000095095888
c1ccc(CN2CC[C@H](OC[C@@H]3CO3)C2)cc1    ZINC000095095887
CC(C)(C)c1ccc(C(=O)NC[C@@H]2CO2)cc1    ZINC000095096854
c1ccc(CN2CC[C@@H](OC[C@H]3CO3)C2)cc1    ZINC000242677105
C#CCCc1c(CCCC)nnn1C[C@H]1CO1    ZINC001254071488
C#CCCc1c(CCCC)nnn1C[C@@H]1CO1    ZINC001254071486
C#CCCCCCCc1cn(C[C@@H]2CO2)nn1    ZINC001254071044
C#CCCCCCc1cn(CC[C@@H]2CO2)nn1    ZINC001254074116
C#CCCCCCc1cn(CC[C@H]2CO2)nn1    ZINC001254074117
C#CCCCCCCc1cn(C[C@H]2CO2)nn1    ZINC001254071049
Clc1ccc(SC[C@@H]2CO2)c(Cl)c1    ZINC000097758865
Clc1ccc(SC[C@H]2CO2)c(Cl)c1    ZINC000097758866
FC(F)(F)c1cccc(SC[C@H]2CO2)c1    ZINC000071773671
FC(F)(F)c1cccc(SC[C@@H]2CO2)c1    ZINC000071773670
c1snnc1-c1ccc(OC[C@H]2CO2)cc1    ZINC000000165123
c1snnc1-c1ccc(OC[C@@H]2CO2)cc1    ZINC000000165124
FC(F)(F)Oc1ccc(OC[C@H]2CO2)cc1    ZINC000016158770
FC(F)(F)Oc1ccc(OC[C@@H]2CO2)cc1    ZINC000002566980
Clc1ccccc1-c1nccn1C[C@@H]1CO1    ZINC000096511328
Clc1cccc(-c2nccn2C[C@H]2CO2)c1    ZINC000096511331
Clc1ccccc1-c1nccn1C[C@H]1CO1    ZINC000096511329
Clc1cccc(-c2nccn2C[C@@H]2CO2)c1    ZINC000096511330
c1ccc(-n2nnnc2SC[C@@H]2CO2)cc1    ZINC000016523820
c1ccc(-n2nnnc2SC[C@H]2CO2)cc1    ZINC000016523822
FC(F)(F)C(F)(F)CCCOC[C@H]1CO1    ZINC000098210590
FC(F)(F)C(F)(F)CCCOC[C@@H]1CO1    ZINC000098210591
Fc1ccc(-c2cn(CC[C@@H]3CO3)nn2)nc1    ZINC001254073931
Cc1cc(F)cnc1-c1cn(C[C@H]2CO2)nn1    ZINC001254071726
Cc1cc(F)cnc1-c1cn(C[C@@H]2CO2)nn1    ZINC001254071725
Cc1cnc(-c2cn(C[C@@H]3CO3)nn2)c(F)c1    ZINC001254071719
Fc1ccc(-c2cn(CC[C@H]3CO3)nn2)cn1    ZINC001254071232
Fc1ccc(-c2cn(CC[C@H]3CO3)nn2)nc1    ZINC001254073932
Fc1ncccc1-c1cn(CC[C@@H]2CO2)nn1    ZINC001254073706
Fc1cccc(-c2cn(CC[C@@H]3CO3)nn2)n1    ZINC001254074486
Cc1cnc(-c2cn(C[C@H]3CO3)nn2)c(F)c1    ZINC001254071720
Fc1ccc(-c2cn(CC[C@@H]3CO3)nn2)cn1    ZINC001254071225
Fc1cccc(-c2cn(CC[C@H]3CO3)nn2)n1    ZINC001254074487
Fc1ncccc1-c1cn(CC[C@H]2CO2)nn1    ZINC001254073707
CC(C)COC(=O)[C@H]1O[C@@]1(C)c1ccccc1    ZINC000001733575
CCCOC(=O)[C@H]1O[C@@]1(C)c1ccc(C)cc1    ZINC000001733587
CCCCOC(=O)[C@]1(C)O[C@H]1c1ccccc1    ZINC000001734143
CC(C)COC(=O)[C@@H]1O[C@@]1(C)c1ccccc1    ZINC000001733574
CC(C)(C)OC(=O)[C@H]1O[C@@]1(C)c1ccccc1    ZINC000001708633
CCCCOC(=O)[C@@]1(C)O[C@@H]1c1ccccc1    ZINC000001734142
CCCOC(=O)[C@@H]1O[C@@]1(C)c1ccc(C)cc1    ZINC000001733586
CCCCOC(=O)[C@]1(C)O[C@@H]1c1ccccc1    ZINC000001734141
CC(C)(C)OC(=O)[C@@H]1O[C@]1(C)c1ccccc1    ZINC000001708634
CCCOC(=O)[C@@H]1O[C@]1(C)c1ccc(C)cc1    ZINC000001733588
CC(C)(C)c1ccc(C(=O)OC[C@H]2CO2)cc1    ZINC000032252957
CC(C)COC(=O)[C@@H]1O[C@]1(C)c1ccccc1    ZINC000001733576
CCCOC(=O)[C@H]1O[C@]1(C)c1ccc(C)cc1    ZINC000001733589
CC(C)COC(=O)[C@H]1O[C@]1(C)c1ccccc1    ZINC000001733577
CC(C)(C)c1ccc(C(=O)OC[C@@H]2CO2)cc1    ZINC000002516977
CC(C)(C)OC(=O)[C@H]1O[C@]1(C)c1ccccc1    ZINC000001708632
CCCCOC(=O)[C@@]1(C)O[C@H]1c1ccccc1    ZINC000001734144
CC(C)(C)OC(=O)[C@@H]1O[C@@]1(C)c1ccccc1    ZINC000001708635
CCO[Si](CC[C@H]1CO1)(OCC)OCC    ZINC000196965240
CCO[Si](CC[C@@H]1CO1)(OCC)OCC    ZINC000196965225
CC(C)c1ccc(NC(=O)NC[C@@H]2CO2)cc1    ZINC000095096958
CC(C)c1ccc(NC(=O)NC[C@H]2CO2)cc1    ZINC000095096959
C[C@H](OC[C@@H]1CO1)c1ccc(C(C)(C)C)cc1    ZINC000095096371
C[C@H](OC[C@H]1CO1)c1ccc(C(C)(C)C)cc1    ZINC000095096373
C[C@@H](OC[C@@H]1CO1)c1ccc(C(C)(C)C)cc1    ZINC000095096372
C[C@@H](OC[C@H]1CO1)c1ccc(C(C)(C)C)cc1    ZINC000095096374
Clc1cccc(-c2cn(C[C@@H]3CO3)nn2)c1    ZINC001254071005
Clc1ccccc1-c1cn(C[C@@H]2CO2)nn1    ZINC001254072805
Clc1ccccc1-c1cn(C[C@H]2CO2)nn1    ZINC001254072806
Clc1ccc(-c2cn(C[C@H]3CO3)nn2)cc1    ZINC001254071361
Clc1cccc(-c2cn(C[C@H]3CO3)nn2)c1    ZINC001254071003
Clc1ccc(-c2cn(C[C@@H]3CO3)nn2)cc1    ZINC001254071362
O=C(N[C@H]1CCS(=O)(=O)C1)OC[C@@H]1CO1    ZINC000040168214
O=C(N[C@@H]1CCS(=O)(=O)C1)OC[C@@H]1CO1    ZINC000040168212
O=C(N[C@@H]1CCS(=O)(=O)C1)OC[C@H]1CO1    ZINC000040168216
O=C(N[C@H]1CCS(=O)(=O)C1)OC[C@H]1CO1    ZINC000040168218
Oc1ncc(-c2cn(C[C@H]3CO3)nn2)c(O)n1    ZINC001254071206
Oc1ncc(-c2cn(C[C@@H]3CO3)nn2)c(O)n1    ZINC001254071203
O=C(NC[C@@H]1CO1)c1ccc2c(c1)OCCO2    ZINC000095097073
O=C(NC[C@H]1CO1)c1ccc2c(c1)OCCO2    ZINC000095097074
C[C@H](NC[C@@H]1CO1)[C@H]1COc2ccccc2O1    ZINC000004024056
C[C@H](NC[C@@H]1CO1)[C@@H]1COc2ccccc2O1    ZINC000004024053
C[C@H](NC[C@H]1CO1)[C@H]1COc2ccccc2O1    ZINC000252677903
C[C@@H](NC[C@@H]1CO1)[C@H]1COc2ccccc2O1    ZINC000004024058
CC(C)Oc1ccc(C(=O)NC[C@H]2CO2)cc1    ZINC000095097062
C[C@@H](NC[C@@H]1CO1)[C@@H]1COc2ccccc2O1    ZINC000004024054
Cc1ccc(OCC(=O)NC[C@@H]2CO2)cc1C    ZINC000095096778
Cc1ccc(OCC(=O)NC[C@H]2CO2)cc1C    ZINC000095096779
CC(C)Oc1ccc(C(=O)NC[C@@H]2CO2)cc1    ZINC000095097061
C[C@H](NC[C@H]1CO1)[C@@H]1COc2ccccc2O1    ZINC000003159667
O=C(NC[C@@H]1CO1)c1ccn(C2CCCC2)n1    ZINC000095096806
O=C(NC[C@H]1CO1)c1ccn(C2CCCC2)n1    ZINC000095096807
CCc1nccn1[C@@H]1CCCN(C[C@H]2CO2)C1    ZINC000242548060
CCc1nccn1[C@@H]1CCCN(C[C@@H]2CO2)C1    ZINC000096510523
c1c(CCC2CCCCC2)nnn1C[C@@H]1CO1    ZINC001254071390
CCc1nccn1[C@H]1CCCN(C[C@H]2CO2)C1    ZINC000242548061
c1c(CC2CCCCC2)nnn1CC[C@@H]1CO1    ZINC001254073684
c1c(CCC2CCCCC2)nnn1C[C@H]1CO1    ZINC001254071391
c1c(CC2CCCCC2)nnn1CC[C@H]1CO1    ZINC001254073685
CCc1nccn1[C@H]1CCCN(C[C@@H]2CO2)C1    ZINC000096510524
Clc1ccc(-c2cn(C[C@H]3CO3)nn2)nc1    ZINC001254071469
Clc1cccc(-c2cn(C[C@@H]3CO3)nn2)n1    ZINC001254071376
Clc1cc(-c2cn(C[C@@H]3CO3)nn2)ccn1    ZINC001254071538
Clc1cnccc1-c1cn(C[C@H]2CO2)nn1    ZINC001254072862
Clc1cc(-c2cn(C[C@H]3CO3)nn2)ccn1    ZINC001254071539
Clc1cnccc1-c1cn(C[C@@H]2CO2)nn1    ZINC001254072861
Clc1ccc(-c2cn(C[C@@H]3CO3)nn2)nc1    ZINC001254071468
Clc1ccc(-c2cn(C[C@@H]3CO3)nn2)cn1    ZINC001254071806
Clc1ccc(-c2cn(C[C@H]3CO3)nn2)cn1    ZINC001254071810
Clc1cccc(-c2cn(C[C@H]3CO3)nn2)n1    ZINC001254071377
COC(=O)[C@]1(C)O[C@H]1c1ccc2c(c1)OCO2    ZINC000231226589
COC(=O)[C@@]1(C)O[C@@H]1c1ccc2c(c1)OCO2    ZINC000231226656
COC(=O)[C@]1(C)O[C@@H]1c1ccc2c(c1)OCO2    ZINC000231226632
COC(=O)[C@@]1(C)O[C@H]1c1ccc2c(c1)OCO2    ZINC000231226609
Cc1csc(-c2cn(CC[C@H]3CO3)nn2)n1    ZINC001254074261
Cc1csc(-c2cn(CC[C@@H]3CO3)nn2)n1    ZINC001254074260
COc1ccc([C@H]2OC2(C(N)=O)C(N)=O)cc1    ZINC000000027680
COc1ccc([C@@H]2OC2(C(N)=O)C(N)=O)cc1    ZINC000000027679
Cn1c2ncn(C[C@H]3CO3)c2c(=O)n(C)c1=O    ZINC000015022435
O=C1CCC(=O)N1Cc1cn(C[C@H]2CO2)nn1    ZINC001254072033
Cn1c2ncn(C[C@@H]3CO3)c2c(=O)n(C)c1=O    ZINC000002570361
Cn1cnc2c1c(=O)n(C[C@@H]1CO1)c(=O)n2C    ZINC000000018203
O=C1CCC(=O)N1Cc1cn(C[C@@H]2CO2)nn1    ZINC001254072032
Cn1cnc2c1c(=O)n(C[C@H]1CO1)c(=O)n2C    ZINC000000164074
C[C@H](OC[C@@H]1CO1)[C@H]1COc2ccccc2O1    ZINC000037014438
C[C@H](OC[C@H]1CO1)[C@H]1COc2ccccc2O1    ZINC000257352243
CC[C@@]1(C(=O)OC)O[C@H]1c1ccc(OC)cc1    ZINC000000507831
O[C@@H]1Cc2c(cccc2OC[C@H]2CO2)C[C@@H]1O    ZINC000045672812
COC(=O)CCc1ccc(OC[C@H]2CO2)cc1    ZINC000039377354
CCC(=O)c1ccc(OC[C@H]2CO2)c(OC)c1    ZINC000000216935
CCc1ccccc1OCC(=O)OC[C@@H]1CO1    ZINC000003444857
CC[C@]1(C(=O)OC)O[C@H]1c1ccc(OC)cc1    ZINC000000507830
COC(=O)CCc1ccc(OC[C@@H]2CO2)cc1    ZINC000039377353
O[C@@H]1Cc2cccc(OC[C@@H]3CO3)c2C[C@@H]1O    ZINC000071614802
O[C@@H]1Cc2cccc(OC[C@@H]3CO3)c2C[C@H]1O    ZINC000083331967
CCc1ccccc1OCC(=O)OC[C@H]1CO1    ZINC000003444854
CC[C@]1(C(=O)OC)O[C@@H]1c1ccc(OC)cc1    ZINC000000507828
CCC(=O)c1ccc(OC[C@@H]2CO2)c(OC)c1    ZINC000000216940
O[C@@H]1Cc2cccc(OC[C@H]3CO3)c2C[C@@H]1O    ZINC000071614806
O[C@@H]1Cc2cccc(OC[C@H]3CO3)c2C[C@H]1O    ZINC000083331971
CCOC(=O)Cc1ccc(OC[C@H]2CO2)cc1    ZINC000035645920
CC[C@@]1(C(=O)OC)O[C@@H]1c1ccc(OC)cc1    ZINC000000507829
CCOC(=O)Cc1ccc(OC[C@@H]2CO2)cc1    ZINC000035645917
C[C@H](OC[C@@H]1CO1)[C@@H]1COc2ccccc2O1    ZINC000022113828
O[C@@H]1Cc2c(cccc2OC[C@@H]2CO2)C[C@@H]1O    ZINC000045672809
C[C@H](OC[C@H]1CO1)[C@@H]1COc2ccccc2O1    ZINC000022113834
CO[Si](CCCOC[C@H]1CO1)(OC)OC    ZINC000169743118
CO[Si](CCCOC[C@@H]1CO1)(OC)OC    ZINC000169743117
COc1ccc(OC[C@@H]2CO2)c(C(C)(C)C)c1    ZINC000004200170
O=C(OC[C@@H]1CO1)C12CC3CC(CC(C3)C1)C2    ZINC000000501348
O=C(OC[C@H]1CO1)C12CC3CC(CC(C3)C1)C2    ZINC000000501347
COc1ccc(OC[C@H]2CO2)c(C(C)(C)C)c1    ZINC000004200171
CN1CCC(c2cn(CC[C@@H]3CO3)nn2)CC1    ZINC001254073437
CN1CCC(c2cn(CC[C@H]3CO3)nn2)CC1    ZINC001254073438
c1c(CN2CCCCC2)nnn1CC[C@H]1CO1    ZINC001254074661
c1c(CN2CCCCC2)nnn1CC[C@@H]1CO1    ZINC001254074659
C[C@]1(c2cccc(Br)c2)O[C@@H]1C#N    ZINC000307338008
C[C@]1(c2ccc(Br)cc2)O[C@H]1C#N    ZINC000306361677
C[C@]1(c2cccc(Br)c2)O[C@H]1C#N    ZINC000307338010
C[C@]1(c2ccc(Br)cc2)O[C@@H]1C#N    ZINC000306361675
C[C@@]1(c2ccc(Br)cc2)O[C@@H]1C#N    ZINC000306361678
C[C@@]1(c2ccccc2Br)O[C@H]1C#N    ZINC000306187920
C[C@]1(c2ccccc2Br)O[C@H]1C#N    ZINC000306187921
C[C@]1(c2ccccc2Br)O[C@@H]1C#N    ZINC000306187919
C[C@@]1(c2ccc(Br)cc2)O[C@H]1C#N    ZINC000306361676
C[C@@]1(c2cccc(Br)c2)O[C@H]1C#N    ZINC000307338009
C[C@@]1(c2ccccc2Br)O[C@@H]1C#N    ZINC000306187922
C[C@@]1(c2cccc(Br)c2)O[C@@H]1C#N    ZINC000307338011
Clc1cnc(-c2cn(C[C@H]3CO3)nn2)nc1    ZINC001254072476
Clc1cnc(-c2cn(C[C@@H]3CO3)nn2)nc1    ZINC001254072475
C[C@]1(c2ccc(S(C)(=O)=O)cc2)O[C@@H]1C#N    ZINC000380511334
C[C@@]1(c2ccc(S(C)(=O)=O)cc2)O[C@H]1C#N    ZINC000380511689
C[C@@]1(c2ccc(S(C)(=O)=O)cc2)O[C@@H]1C#N    ZINC000380511357
C[C@]1(c2ccc(S(C)(=O)=O)cc2)O[C@H]1C#N    ZINC000380511690
O=C(/C=C/c1ccccc1Cl)NC[C@@H]1CO1    ZINC000095096882
O=C(/C=C/c1ccccc1Cl)NC[C@H]1CO1    ZINC000095096883
O=C(/C=C/c1ccc(Cl)cc1)NC[C@@H]1CO1    ZINC000095096950
O=C(/C=C/c1ccc(Cl)cc1)NC[C@H]1CO1    ZINC000095096951
CCOC(=O)[C@@H]1O[C@H]1c1ccccc1[N+](=O)[O-]    ZINC000003080810
C[C@@H]1O[C@H]1COC(=O)c1ccc([N+](=O)[O-])cc1    ZINC000003644598
CCOC(=O)[C@H]1O[C@@H]1c1ccc([N+](=O)[O-])cc1    ZINC000001598727
C[C@@]1(COC(=O)c2ccc([N+](=O)[O-])cc2)CO1    ZINC000004529445
CC(=O)c1cc([N+](=O)[O-])ccc1OC[C@@H]1CO1    ZINC000036373651
CCOC(=O)[C@H]1O[C@H]1c1ccccc1[N+](=O)[O-]    ZINC000003080811
C[C@]1(COC(=O)c2ccc([N+](=O)[O-])cc2)CO1    ZINC000004529443
CCOC(=O)[C@@H]1O[C@@H]1c1ccc([N+](=O)[O-])cc1    ZINC000001598726
CCOC(=O)[C@@H]1O[C@@H]1c1ccccc1[N+](=O)[O-]    ZINC000003080808
CCOC(=O)[C@H]1O[C@@H]1c1ccccc1[N+](=O)[O-]    ZINC000003080809
CC(=O)c1cc([N+](=O)[O-])ccc1OC[C@H]1CO1    ZINC000077311718
CCOC(=O)[C@@H]1O[C@H]1c1ccc([N+](=O)[O-])cc1    ZINC000001598728
CCOC(=O)[C@H]1O[C@H]1c1ccc([N+](=O)[O-])cc1    ZINC000001598729
Fc1ccc([C@H]([C@H]2CO2)n2cncn2)c(F)c1    ZINC000095864937
Fc1cc(F)cc(-c2cn(C[C@@H]3CO3)nn2)c1    ZINC001254071529
Fc1ccc([C@]2(Cn3cncn3)CO2)c(F)c1    ZINC000000336572
Fc1ccc(-c2cn(C[C@@H]3CO3)nn2)cc1F    ZINC001254072057
Fc1ccc(-c2cn(C[C@@H]3CO3)nn2)c(F)c1    ZINC001254071132
Fc1ccc(-c2cn(C[C@H]3CO3)nn2)c(F)c1    ZINC001254071133
Fc1ccc([C@@]2(Cn3cncn3)CO2)c(F)c1    ZINC000000336571
Fc1ccc(-c2cn(C[C@H]3CO3)nn2)cc1F    ZINC001254072058
Fc1ccc([C@@H]([C@@H]2CO2)n2cncn2)c(F)c1    ZINC000095864932
Fc1cc(F)cc(-c2cn(C[C@H]3CO3)nn2)c1    ZINC001254071528
Fc1ccc([C@H]([C@@H]2CO2)n2cncn2)c(F)c1    ZINC000095864934
Fc1ccc([C@@H]([C@H]2CO2)n2cncn2)c(F)c1    ZINC000095864936
COc1cccc(OC)c1C(=O)NC[C@@H]1CO1    ZINC000095096876
COc1cccc(C(=O)NC[C@@H]2CO2)c1OC    ZINC000095096902
COc1ccccc1OCC(=O)NC[C@@H]1CO1    ZINC000095096782
COc1cccc(OC)c1C(=O)NC[C@H]1CO1    ZINC000095096877
COc1ccc(C(=O)NC[C@H]2CO2)cc1OC    ZINC000095096927
COc1cccc(C(=O)NC[C@H]2CO2)c1OC    ZINC000095096903
COc1ccccc1OCC(=O)NC[C@H]1CO1    ZINC000095096783
COc1ccc(OCC(=O)NC[C@@H]2CO2)cc1    ZINC000095096784
COc1ccc(OCC(=O)NC[C@H]2CO2)cc1    ZINC000095096785
COc1ccc(C(=O)NC[C@@H]2CO2)cc1OC    ZINC000095096926
C#CCOCCOCc1cn(C[C@H]2CO2)nn1    ZINC001254071452
C#CCOCCOCc1cn(C[C@@H]2CO2)nn1    ZINC001254071451
C=C(C)C(=O)OCc1cn(CC[C@H]2CO2)nn1    ZINC001254073498
C=C(C)C(=O)OCc1cn(CC[C@@H]2CO2)nn1    ZINC001254073499
CC1(C)[C@H]2CC[C@]1(C)C(=O)N(C[C@H]1CO1)C2=O    ZINC000002288959
CC1(C)[C@@H]2CC[C@@]1(C)C(=O)N(C[C@@H]1CO1)C2=O    ZINC000002288960
CC1(C)[C@@H]2CC[C@@]1(C)C(=O)N(C[C@H]1CO1)C2=O    ZINC000002288958
CC1(C)[C@@H]2CC[C@]1(C)C(=O)N(C[C@@H]1CO1)C2=O    ZINC000100088776
CC1(C)[C@H]2CC[C@@]1(C)C(=O)N(C[C@@H]1CO1)C2=O    ZINC000100088783
CC1(C)[C@H]2CC[C@]1(C)C(=O)N(C[C@@H]1CO1)C2=O    ZINC000002288961
CCCCCCCc1cn(CC[C@@H]2CO2)nn1    ZINC001254073581
CCCCCCCc1cn(CC[C@H]2CO2)nn1    ZINC001254073582
CCCCCCCCc1cn(C[C@H]2CO2)nn1    ZINC001254071249
CCCCCCCCc1cn(C[C@@H]2CO2)nn1    ZINC001254071247
F[C@H](C(F)(F)F)C(F)(F)COC[C@H]1CO1    ZINC000038171681
F[C@@H](C(F)(F)F)C(F)(F)COC[C@H]1CO1    ZINC000038171683
F[C@H](C(F)(F)F)C(F)(F)COC[C@@H]1CO1    ZINC000038171682
F[C@@H](C(F)(F)F)C(F)(F)COC[C@@H]1CO1    ZINC000038171684
[N-]=[N+]=CC(=O)[C@H]1O[C@H]1c1ccc2ccccc2c1    ZINC000005568117
[N-]=[N+]=CC(=O)[C@H]1O[C@@H]1c1ccc2ccccc2c1    ZINC000005568114
[N-]=[N+]=CC(=O)[C@@H]1O[C@H]1c1ccc2ccccc2c1    ZINC000005568113
[N-]=[N+]=CC(=O)[C@@H]1O[C@@H]1c1ccc2ccccc2c1    ZINC000005568112
CC(C)(C)C(=O)[C@H]1O[C@@H]1c1ccc(Cl)cc1    ZINC000000347861
CC(C)(C)C(=O)[C@@H]1O[C@H]1c1ccc(Cl)cc1    ZINC000000347862
CC(C)(C)C(=O)[C@H]1O[C@H]1c1ccc(Cl)cc1    ZINC000000347864
CC(C)(C)C(=O)[C@@H]1O[C@@H]1c1ccc(Cl)cc1    ZINC000003203249
COC(=O)[C@@H]1O[C@H]1c1ccc(OC)c(OC)c1    ZINC000001699623
COc1ccc(C(=O)OC[C@H]2CO2)cc1OC    ZINC000032501282
COC(=O)[C@@H]1O[C@@H]1c1ccc(OC)c(OC)c1    ZINC000001699624
COC(=O)c1ccc(OC[C@H]2CO2)c(OC)c1    ZINC000008075016
COC(=O)c1ccc(OC[C@@H]2CO2)c(OC)c1    ZINC000008075014
COc1cccc(C(=O)OC[C@H]2CO2)c1OC    ZINC000032501294
COc1ccc(C(=O)OC[C@@H]2CO2)cc1OC    ZINC000032501281
COc1cccc(C(=O)OC[C@@H]2CO2)c1OC    ZINC000032501293
COC(=O)[C@H]1O[C@@H]1c1ccc(OC)c(OC)c1    ZINC000001699622
COC(=O)[C@H]1O[C@H]1c1ccc(OC)c(OC)c1    ZINC000001699621
CCOP(=O)(OCC)O[C@@H](C)C[C@H]1CO1    ZINC000001568635
CCOP(=O)(OCC)O[C@@H](C)C[C@@H]1CO1    ZINC000001568637
CCOP(=O)(OCC)O[C@H](C)C[C@H]1CO1    ZINC000001568636
CCOP(=O)(OCC)O[C@H](C)C[C@@H]1CO1    ZINC000001568638
C[C@]1(C(=O)c2ccccc2)O[C@H]1c1ccccc1    ZINC000001744797
C[C@]1(C(=O)c2ccccc2)O[C@@H]1c1ccccc1    ZINC000001744792
c1ccc2c(c1)-c1ccccc1C2OC[C@H]1CO1    ZINC000205052224
O=C(C[C@@H]1O[C@@H]1c1ccccc1)c1ccccc1    ZINC000001660019
O=C(C[C@@H]1O[C@H]1c1ccccc1)c1ccccc1    ZINC000001660018
O=C(C[C@H]1O[C@H]1c1ccccc1)c1ccccc1    ZINC000001660016
Cc1ccc([C@H]2O[C@H]2C(=O)c2ccccc2)cc1    ZINC000001664214
Cc1ccc([C@@H]2O[C@H]2C(=O)c2ccccc2)cc1    ZINC000001664213
Cc1ccccc1C(=O)[C@H]1O[C@@H]1c1ccccc1    ZINC000045068364
c1ccc2c(c1)-c1ccccc1C2OC[C@@H]1CO1    ZINC000205052205
C[C@@]1(C(=O)c2ccccc2)O[C@@H]1c1ccccc1    ZINC000001744795
Cc1ccc([C@@H]2O[C@@H]2C(=O)c2ccccc2)cc1    ZINC000001664211
O=C(C[C@H]1O[C@@H]1c1ccccc1)c1ccccc1    ZINC000001660017
Cc1ccc([C@H]2O[C@@H]2C(=O)c2ccccc2)cc1    ZINC000001664212
Cc1ccccc1C(=O)[C@@H]1O[C@@H]1c1ccccc1    ZINC000045068367
Cc1ccccc1C(=O)[C@@H]1O[C@H]1c1ccccc1    ZINC000045068361
Cc1ccccc1C(=O)[C@H]1O[C@H]1c1ccccc1    ZINC000045068359
C[C@@]1(C(=O)c2ccccc2)O[C@H]1c1ccccc1    ZINC000001744800
CC(C)(C)[C@@]1(CCc2ccc(Cl)cc2)CO1    ZINC000005354895
CC(C)(C)[C@]1(CCc2ccc(Cl)cc2)CO1    ZINC000005354409
CC[C@H](O)c1ccc(OC[C@H]2CO2)c(OC)c1    ZINC000000216917
COc1ccc([C@@H](C)OC[C@@H]2CO2)c(OC)c1    ZINC000095096324
COc1ccc([C@H](C)OC[C@@H]2CO2)cc1OC    ZINC000095096327
COc1ccc([C@@H](C)OC[C@@H]2CO2)cc1OC    ZINC000095096328
CC[C@H](O)c1ccc(OC[C@@H]2CO2)c(OC)c1    ZINC000000216926
COc1ccc([C@@H](C)OC[C@H]2CO2)c(OC)c1    ZINC000095096326
CC[C@@H](O)c1ccc(OC[C@@H]2CO2)c(OC)c1    ZINC000000216930
COc1ccc([C@H](C)OC[C@@H]2CO2)c(OC)c1    ZINC000095096323
CC[C@@H](O)c1ccc(OC[C@H]2CO2)c(OC)c1    ZINC000000216923
COc1ccc([C@H](C)OC[C@H]2CO2)cc1OC    ZINC000095096329
COc1ccc([C@@H](C)OC[C@H]2CO2)cc1OC    ZINC000095096330
COc1ccc([C@H](C)OC[C@H]2CO2)c(OC)c1    ZINC000095096325
O=C(C1CC1)N1CCC(=O)N(C[C@H]2CO2)CC1    ZINC000095097865
O=C(C1CC1)N1CCC(=O)N(C[C@@H]2CO2)CC1    ZINC000095097864
c1c(CN2CCOCC2)nnn1CC[C@H]1CO1    ZINC001254074223
c1c(CN2CCOCC2)nnn1CC[C@@H]1CO1    ZINC001254074222
O=C([C@H]1CCCN(C[C@@H]2CO2)C1)N1CCCC1    ZINC000095097813
O=C([C@@H]1CCCN1C[C@@H]1CO1)N1CCCCC1    ZINC000095097828
O=C([C@@H]1CCCCN1C[C@@H]1CO1)N1CCCC1    ZINC000095097822
O=C([C@H]1CCCN(C[C@H]2CO2)C1)N1CCCC1    ZINC000242722836
O=C([C@H]1CCCCN1C[C@H]1CO1)N1CCCC1    ZINC000252486232
O=C([C@@H]1CCCN(C[C@H]2CO2)C1)N1CCCC1    ZINC000242722834
O=C(C1CCN(C[C@@H]2CO2)CC1)N1CCCC1    ZINC000095097804
O=C([C@H]1CCCN1C[C@H]1CO1)N1CCCCC1    ZINC000252486773
O=C([C@H]1CCCN1C[C@@H]1CO1)N1CCCCC1    ZINC000095097829
O=C([C@@H]1CCCCN1C[C@H]1CO1)N1CCCC1    ZINC000252486233
O=C([C@@H]1CCCN(C[C@@H]2CO2)C1)N1CCCC1    ZINC000095097812
O=C([C@H]1CCCCN1C[C@@H]1CO1)N1CCCC1    ZINC000095097823
O=C([C@@H]1CCCN1C[C@H]1CO1)N1CCCCC1    ZINC000252486774
O=C(C1CCN(C[C@H]2CO2)CC1)N1CCCC1    ZINC000095097805
CCCN(CCC)Cc1cn(C[C@H]2CO2)nn1    ZINC001254072580
CCCN(CCC)Cc1cn(C[C@@H]2CO2)nn1    ZINC001254072579
C/C(=C\CO)CC/C=C(\C)CC[C@@H]1OC1(C)C    ZINC000034218305
C/C(=C\CO)CC/C=C(\C)CC[C@H]1OC1(C)C    ZINC000034218304
Clc1cccc(N(C[C@@H]2CO2)C[C@H]2CO2)c1    ZINC000017299884
Clc1cccc(N(C[C@@H]2CO2)C[C@@H]2CO2)c1    ZINC000001669403
Clc1ccc(N(C[C@@H]2CO2)C[C@@H]2CO2)cc1    ZINC000001667570
Clc1ccc(N(C[C@@H]2CO2)C[C@H]2CO2)cc1    ZINC000017299216
Clc1cccc(N(C[C@H]2CO2)C[C@H]2CO2)c1    ZINC000001669400
Clc1ccc(N(C[C@H]2CO2)C[C@H]2CO2)cc1    ZINC000001667567
C#CC[S@@](=O)Cc1cn(CC[C@@H]2CO2)nn1    ZINC001254073964
C#CC[S@@](=O)Cc1cn(CC[C@H]2CO2)nn1    ZINC001254073962
C#CC[S@](=O)Cc1cn(CC[C@@H]2CO2)nn1    ZINC001254073961
C#CC[S@](=O)Cc1cn(CC[C@H]2CO2)nn1    ZINC001254073963
Fc1ccc([C@]2(CN3CNC=N3)CO2)c(F)c1    ZINC000071624026
Fc1ccc([C@@]2(CN3CNC=N3)CO2)c(F)c1    ZINC000071624027
NC(=O)[C@@H]1OC1(c1ccccc1)c1ccccc1    ZINC000001733984
c1cc2c3c(cccc3c1)/C(=N\OC[C@H]1CO1)C2    ZINC000100667650
c1ccc2c(c1)[nH]c1cccc(OC[C@H]3CO3)c12    ZINC000012336756
NC(=O)[C@H]1OC1(c1ccccc1)c1ccccc1    ZINC000002042240
c1ccc2c(c1)[nH]c1cccc(OC[C@@H]3CO3)c12    ZINC000002529779
c1cc2c3c(cccc3c1)/C(=N\OC[C@@H]1CO1)C2    ZINC000100667648
C#Cc1cccc(-c2cn(CC[C@@H]3CO3)nn2)c1    ZINC001254074441
C#Cc1cccc(-c2cn(CC[C@H]3CO3)nn2)c1    ZINC001254074442
C#Cc1ccc(-c2cn(CC[C@H]3CO3)nn2)cc1    ZINC001254073641
C#Cc1ccc(-c2cn(CC[C@@H]3CO3)nn2)cc1    ZINC001254073640
COC(=O)CCCc1cn(CC[C@@H]2CO2)nn1    ZINC001254073484
CCOC(=O)CCc1cn(CC[C@@H]2CO2)nn1    ZINC001254073519
CC(C)(C)OC(=O)Cc1cn(C[C@@H]2CO2)nn1    ZINC001254072823
c1c(CO[C@H]2CCCCO2)nnn1C[C@H]1CO1    ZINC001254071394
COC(=O)CCCc1cn(CC[C@H]2CO2)nn1    ZINC001254073483
CCOC(=O)C(C)(C)c1cn(C[C@H]2CO2)nn1    ZINC001254071497
CCOC(=O)C(C)(C)c1cn(C[C@@H]2CO2)nn1    ZINC001254071493
CC(C)(C)OC(=O)c1cn(CC[C@@H]2CO2)nn1    ZINC001254073434
COC(=O)C(C)(C)c1cn(CC[C@@H]2CO2)nn1    ZINC001254074609
c1c(CO[C@H]2CCCCO2)nnn1C[C@@H]1CO1    ZINC001254071393
CCOC(=O)CCc1cn(CC[C@H]2CO2)nn1    ZINC001254073518
c1c(CO[C@@H]2CCCCO2)nnn1C[C@H]1CO1    ZINC001254071395
c1c(CO[C@@H]2CCCCO2)nnn1C[C@@H]1CO1    ZINC001254071392
COC(=O)C(C)(C)c1cn(CC[C@H]2CO2)nn1    ZINC001254074610
CC(C)(C)OC(=O)c1cn(CC[C@H]2CO2)nn1    ZINC001254073435
CC(C)(C)OC(=O)Cc1cn(C[C@H]2CO2)nn1    ZINC001254072825
CC(C)(C)C1CCC(C(=O)NC[C@@H]2CO2)CC1    ZINC000095096964
CC(C)(C)C1CCC(C(=O)NC[C@H]2CO2)CC1    ZINC000095096965
O=[N+]([O-])c1ccc(OC[C@H]2CO2)c([N+](=O)[O-])c1    ZINC000002031753
O=[N+]([O-])c1ccc(OC[C@@H]2CO2)c([N+](=O)[O-])c1    ZINC000001558016
CCOC(=O)[C@@H]1O[C@]1(C)c1cccc(Cl)c1    ZINC000085657675
COC(=O)[C@@]1(C)O[C@]1(C)c1cccc(Cl)c1    ZINC000085657704
COC(=O)[C@]1(C)O[C@]1(C)c1ccc(Cl)cc1    ZINC000085657799
CCOC(=O)[C@H]1O[C@@]1(C)c1cccc(Cl)c1    ZINC000085657676
CC[C@]1(c2cccc(Cl)c2)O[C@@H]1C(=O)OC    ZINC000085657606
CCOC(=O)[C@@H]1O[C@@]1(C)c1ccc(Cl)cc1    ZINC000001696021
COC(=O)[C@]1(C)O[C@]1(C)c1ccccc1Cl    ZINC000085657734
CCOC(=O)[C@@H]1O[C@]1(C)c1ccc(Cl)cc1    ZINC000001696023
CCOC(=O)[C@H]1O[C@]1(C)c1ccccc1Cl    ZINC000085657664
CCOC(=O)[C@H]1O[C@@]1(C)c1ccc(Cl)cc1    ZINC000001696022
CCOC(=O)[C@@H]1O[C@@]1(C)c1ccccc1Cl    ZINC000085657671
CC[C@]1(c2ccc(Cl)cc2)O[C@@H]1C(=O)OC    ZINC000085657567
COC(=O)[C@@]1(C)O[C@@]1(C)c1ccc(Cl)cc1    ZINC000085657794
CC[C@@]1(c2cccc(Cl)c2)O[C@@H]1C(=O)OC    ZINC000085657605
COC(=O)[C@]1(C)O[C@@]1(C)c1ccc(Cl)cc1    ZINC000085657797
COC(=O)[C@@]1(C)O[C@@]1(C)c1ccccc1Cl    ZINC000085657727
CC[C@@]1(c2cccc(Cl)c2)O[C@H]1C(=O)OC    ZINC000085657601
CCOC(=O)[C@H]1O[C@@]1(C)c1ccccc1Cl    ZINC000085657669
CCOC(=O)[C@@H]1O[C@@]1(C)c1cccc(Cl)c1    ZINC000085657677
CCOC(=O)[C@@H]1O[C@]1(C)c1ccccc1Cl    ZINC000085657667
COC(=O)[C@@]1(C)O[C@]1(C)c1ccc(Cl)cc1    ZINC000085657796
CCOC(=O)[C@H]1O[C@]1(C)c1cccc(Cl)c1    ZINC000085657673
CCOC(=O)[C@]1(C)O[C@H]1c1ccc(Cl)cc1    ZINC000000586469
COC(=O)[C@@]1(C)O[C@@]1(C)c1cccc(Cl)c1    ZINC000085657703
CC[C@]1(c2ccc(Cl)cc2)O[C@H]1C(=O)OC    ZINC000085657564
COC(=O)[C@]1(C)O[C@@]1(C)c1cccc(Cl)c1    ZINC000085657706
COC(=O)[C@@]1(C)O[C@]1(C)c1ccccc1Cl    ZINC000085657730
CCOC(=O)[C@H]1O[C@]1(C)c1ccc(Cl)cc1    ZINC000001696024
CC[C@]1(c2cccc(Cl)c2)O[C@H]1C(=O)OC    ZINC000085657603
COC(=O)[C@]1(C)O[C@]1(C)c1cccc(Cl)c1    ZINC000085657707
CC[C@@]1(c2ccc(Cl)cc2)O[C@H]1C(=O)OC    ZINC000085657562
CC[C@@]1(c2ccc(Cl)cc2)O[C@@H]1C(=O)OC    ZINC000085657565
COC(=O)[C@]1(C)O[C@@]1(C)c1ccccc1Cl    ZINC000085657731
O=C(O)[C@@]1(c2ccccc2)O[C@@H]1c1ccccc1    ZINC000001733982
C=CCC1=C([C@H]2CO2)C(=O)c2ccccc2C1=O    ZINC000001587483
O=C(O)[C@]1(c2ccccc2)O[C@@H]1c1ccccc1    ZINC000001733980
C=CCC1=C([C@@H]2CO2)C(=O)c2ccccc2C1=O    ZINC000005554710
O=C(O)[C@]1(c2ccccc2)O[C@H]1c1ccccc1    ZINC000001733979
O=C(O)[C@@]1(c2ccccc2)O[C@H]1c1ccccc1    ZINC000001733981
CC[C@]1(C(=O)OC)O[C@@]1(C)c1ccc(C)s1    ZINC000669382355
CC[C@]1(C(=O)OC)O[C@]1(C)c1ccc(C)s1    ZINC000669382357
CC[C@@]1(C(=O)OC)O[C@@]1(C)c1ccc(C)s1    ZINC000669382356
CC[C@@]1(C(=O)OC)O[C@]1(C)c1ccc(C)s1    ZINC000669382352
Cc1cc(OC[C@@H]2CO2)c(C(C)C)cc1Cl    ZINC000004200182
Cc1cc(OC[C@H]2CO2)c(C(C)C)cc1Cl    ZINC000004200183
CC(C)(O)[C@@H]1O[C@@H]1C1=CC(=O)[C@]2(C)O[C@@H]2[C@@H]1O    ZINC000035466119
CC(C)(O)[C@@H]1O[C@@H]1C1=CC(=O)[C@]2(C)O[C@H]2[C@@H]1O    ZINC000100063602
CC(C)(O)[C@@H]1O[C@@H]1C1=CC(=O)[C@]2(C)O[C@H]2[C@H]1O    ZINC000253388754
CC(C)(O)[C@@H]1O[C@@H]1C1=CC(=O)[C@]2(C)O[C@@H]2[C@H]1O    ZINC000253388753
CC(C)(O)[C@@H]1O[C@@H]1C1=CC(=O)[C@@]2(C)O[C@@H]2[C@@H]1O    ZINC000100063604
CC(C)(O)[C@@H]1O[C@@H]1C1=CC(=O)[C@@]2(C)O[C@H]2[C@@H]1O    ZINC000035466117
N#CCc1ccc(-c2cn(C[C@@H]3CO3)nn2)cc1    ZINC001254072515
N#CCc1ccc(-c2cn(C[C@H]3CO3)nn2)cc1    ZINC001254072517
N#Cc1cccc(-c2cn(CC[C@@H]3CO3)nn2)c1    ZINC001254073418
N#Cc1ccc(-c2cn(CC[C@@H]3CO3)nn2)cc1    ZINC001254071540
c1[nH]c2ccccc2c1-c1cn(C[C@@H]2CO2)nn1    ZINC001254072717
N#Cc1ccccc1-c1cn(CC[C@H]2CO2)nn1    ZINC001254073896
N#Cc1cccc(-c2cn(CC[C@H]3CO3)nn2)c1    ZINC001254073419
N#Cc1ccccc1-c1cn(CC[C@@H]2CO2)nn1    ZINC001254073895
N#Cc1ccc(-c2cn(CC[C@H]3CO3)nn2)cc1    ZINC001254071541
c1[nH]c2ccccc2c1-c1cn(C[C@H]2CO2)nn1    ZINC001254072741
CC1(C)C(=O)N(C[C@@H]2CO2)C(=O)N1C[C@H]1CO1    ZINC000005447688
CC1(C)C(=O)N(C[C@@H]2CO2)C(=O)N1C[C@@H]1CO1    ZINC000005447686
CC1(C)C(=O)N(C[C@H]2CO2)C(=O)N1C[C@H]1CO1    ZINC000005447689
CC1(C)C(=O)N(C[C@H]2CO2)C(=O)N1C[C@@H]1CO1    ZINC000005447687
c1ccc(C(OC[C@@H]2CO2)c2ccccc2)cc1    ZINC000003379453
c1ccc(C(OC[C@H]2CO2)c2ccccc2)cc1    ZINC000003379450
O=C([C@H]1CCCN1C[C@@H]1CO1)N1CCOCC1    ZINC000095097830
O=C([C@@H]1CCCN1C[C@@H]1CO1)N1CCOCC1    ZINC000095097831
CC(C)CC(=O)N1CCN(C[C@@H]2CO2)C(=O)C1    ZINC000095097846
CC(C)C(=O)N1CCC(=O)N(C[C@H]2CO2)CC1    ZINC000095097863
O=C([C@H]1CCCN1C[C@H]1CO1)N1CCOCC1    ZINC000242581695
CC(C)C(=O)N1CCC(=O)N(C[C@@H]2CO2)CC1    ZINC000095097862
CC(C)CC(=O)N1CCN(C[C@H]2CO2)C(=O)C1    ZINC000095097847
O=C([C@@H]1CCCN1C[C@H]1CO1)N1CCOCC1    ZINC000242581690
CCN(CC)C(=O)[C@H]1CCCCN1C[C@@H]1CO1    ZINC000095097821
CCN(CC)C(=O)[C@H]1CCCN(C[C@@H]2CO2)C1    ZINC000095097811
CCN(CC)C(=O)[C@@H]1CCCCN1C[C@@H]1CO1    ZINC000095097820
CCN(CC)C(=O)[C@@H]1CCCCN1C[C@H]1CO1    ZINC000252487134
CCN(CC)C(=O)C1CCN(C[C@@H]2CO2)CC1    ZINC000095097802
CCN(CC)C(=O)[C@H]1CCCN(C[C@H]2CO2)C1    ZINC000242723212
CCN(CC)C(=O)[C@H]1CCCCN1C[C@H]1CO1    ZINC000252487133
CCN(CC)C(=O)C1CCN(C[C@H]2CO2)CC1    ZINC000095097803
CCN(CC)C(=O)[C@@H]1CCCN(C[C@@H]2CO2)C1    ZINC000095097810
CCN(CC)C(=O)[C@@H]1CCCN(C[C@H]2CO2)C1    ZINC000242723210
Clc1ccc(-c2cn(C[C@H]3CO3)nn2)s1    ZINC001254070953
Clc1ccc(-c2cn(C[C@@H]3CO3)nn2)s1    ZINC001254070955
CC(C)[C@@]1(c2cncc(Br)c2)CO1    ZINC000217528071
CC(C)[C@]1(c2cncc(Br)c2)CO1    ZINC000217527992
COc1ccc(Cl)cc1C(=O)NC[C@@H]1CO1    ZINC000095096836
COc1ccc(Cl)cc1C(=O)NC[C@H]1CO1    ZINC000095096837
O=C(c1cccc[n+]1[O-])[C@H]1O[C@H]1c1ccccc1    ZINC000001383721
O=C(c1cccc[n+]1[O-])[C@H]1O[C@@H]1c1ccccc1    ZINC000001383722
O=[N+]([O-])c1ccc([C@H]2O[C@@H]2c2ccccc2)cc1    ZINC000001694075
O=[N+]([O-])c1ccc([C@H]2O[C@H]2c2ccccc2)cc1    ZINC000001728002
O=[N+]([O-])c1ccc([C@@H]2O[C@@H]2c2ccccc2)cc1    ZINC000001728004
O=C(c1cccc[n+]1[O-])[C@@H]1O[C@@H]1c1ccccc1    ZINC000001383724
O=C(c1cccc[n+]1[O-])[C@@H]1O[C@H]1c1ccccc1    ZINC000001383723
O=[N+]([O-])c1ccc([C@@H]2O[C@H]2c2ccccc2)cc1    ZINC000001728003
Cc1ccc(S(=O)(=O)N(C)C[C@H]2CO2)cc1    ZINC000034926211
Cc1ccc(S(=O)(=O)N(C)C[C@@H]2CO2)cc1    ZINC000034926210
NC(=O)[C@]1(c2ccccn2)O[C@H]1c1cccnc1    ZINC000000162581
NC(=O)[C@@]1(c2ccccn2)O[C@@H]1c1ccccn1    ZINC000000162562
NC(=O)[C@]1(c2ccccn2)O[C@@H]1c1ccccn1    ZINC000000162555
NC(=O)[C@@]1(c2ccccn2)O[C@H]1c1cccnc1    ZINC000000162580
NC(=O)[C@]1(c2ccccn2)O[C@H]1c1ccccn1    ZINC000000162553
NC(=O)[C@]1(c2ccccn2)O[C@@H]1c1cccnc1    ZINC000000162578
NC(=O)[C@@]1(c2ccccn2)O[C@@H]1c1cccnc1    ZINC000000162576
NC(=O)[C@@]1(c2ccccn2)O[C@H]1c1ccccn1    ZINC000000162559
c1nc2ccccn2c1-c1cn(C[C@@H]2CO2)nn1    ZINC001254072865
N#Cc1ccc(-c2cn(CC[C@H]3CO3)nn2)cn1    ZINC001254073647
N#Cc1ccc(-c2cn(CC[C@@H]3CO3)nn2)cn1    ZINC001254073646
c1nc2ccccn2c1-c1cn(C[C@H]2CO2)nn1    ZINC001254072866
c1cn2c(cccc2-c2cn(C[C@H]3CO3)nn2)n1    ZINC001254072313
c1cn2c(cccc2-c2cn(C[C@@H]3CO3)nn2)n1    ZINC001254072311
c1c(C2(c3ccccc3)CC2)nnn1C[C@@H]1CO1    ZINC001254071208
c1c(C2(c3ccccc3)CC2)nnn1C[C@H]1CO1    ZINC001254071211
C[Si](C)(C)OCc1cn(CC[C@H]2CO2)nn1    ZINC001254074054
C[Si](C)(C)OCc1cn(CC[C@@H]2CO2)nn1    ZINC001254074057
CCOC(OCC)c1cn(CC[C@@H]2CO2)nn1    ZINC000718597877
CCOC(OCC)c1cn(CC[C@H]2CO2)nn1    ZINC000718597878
CC(C)(C)OC(=O)N1CCC[C@@H]([C@@]2(C)CO2)C1    ZINC000042332024
CC(C)(C)OC(=O)N1CCCC[C@@H]1[C@@]1(C)CO1    ZINC000042331933
CC(C)(C)OC(=O)N1CCC([C@]2(C)CO2)CC1    ZINC000042332062
CC(C)(C)OC(=O)N1CCC[C@@H]([C@]2(C)CO2)C1    ZINC000042332026
CC(C)(C)OC(=O)N1CCC[C@H]([C@@]2(C)CO2)C1    ZINC000042332028
CC[C@@]1([C@@H]2CCCN2C(=O)OC(C)(C)C)CO1    ZINC000072207974
CC(C)(C)OC(=O)N1CCC([C@@]2(C)CO2)CC1    ZINC000042332060
CC(C)(C)OC(=O)N1CCCC[C@H]1[C@@]1(C)CO1    ZINC000042331929
CC[C@@]1([C@H]2CCCN2C(=O)OC(C)(C)C)CO1    ZINC000072207976
CC(C)(C)OC(=O)N1CCCC[C@@H]1[C@]1(C)CO1    ZINC000042331935
CC[C@]1([C@H]2CCCN2C(=O)OC(C)(C)C)CO1    ZINC000072207975
CC(C)(C)OC(=O)N1CCC[C@H]([C@]2(C)CO2)C1    ZINC000042332030
CC[C@]1([C@@H]2CCCN2C(=O)OC(C)(C)C)CO1    ZINC000072207973
CC(C)(C)OC(=O)N1CCCC[C@H]1[C@]1(C)CO1    ZINC000042331931
O=C(O)[C@@H]1O[C@@H]1c1ccc(Br)cc1    ZINC000067801470
O=C(O)[C@H]1O[C@H]1c1ccccc1Br    ZINC000067801485
O=C(O)[C@@H]1O[C@H]1c1cccc(Br)c1    ZINC000067801489
O=C(O)[C@H]1O[C@@H]1c1ccccc1Br    ZINC000067801483
O=C(O)[C@@H]1O[C@@H]1c1ccccc1Br    ZINC000067801481
O=C(O)[C@H]1O[C@@H]1c1ccc(Br)cc1    ZINC000067801476
O=C(O)[C@H]1O[C@H]1c1ccc(Br)cc1    ZINC000067801480
O=C(O)[C@H]1O[C@@H]1c1cccc(Br)c1    ZINC000067801492
O=C(O)[C@H]1O[C@H]1c1cccc(Br)c1    ZINC000067801495
O=C(O)[C@@H]1O[C@@H]1c1cccc(Br)c1    ZINC000067801487
O=C(O)[C@@H]1O[C@H]1c1ccc(Br)cc1    ZINC000067801473
O=C(O)[C@@H]1O[C@H]1c1ccccc1Br    ZINC000067801482
C[C@H](Oc1cccc(Br)c1)[C@@H]1CO1    ZINC000256053373
C[C@@H](Oc1cccc(Br)c1)[C@@H]1CO1    ZINC000256053372
C[C@@H](Oc1cccc(Br)c1)[C@H]1CO1    ZINC000256053370
C[C@@H](Oc1ccccc1Br)[C@@H]1CO1    ZINC000256050636
Cc1ccc(OC[C@@H]2CO2)c(Br)c1    ZINC000005707220
Brc1cccc(COC[C@@H]2CO2)c1    ZINC000095096157
C[C@H](Oc1cccc(Br)c1)[C@H]1CO1    ZINC000256053371
Cc1ccc(OC[C@H]2CO2)c(Br)c1    ZINC000001578072
C[C@@H](Oc1ccc(Br)cc1)[C@H]1CO1    ZINC000256050119
C[C@@H](Oc1ccc(Br)cc1)[C@@H]1CO1    ZINC000256050121
C[C@H](Oc1ccccc1Br)[C@H]1CO1    ZINC000256050635
Brc1ccccc1COC[C@H]1CO1    ZINC000095096156
Brc1ccc(COC[C@H]2CO2)cc1    ZINC000095096160
C[C@H](Oc1ccc(Br)cc1)[C@@H]1CO1    ZINC000256050122
C[C@@H](Oc1ccccc1Br)[C@H]1CO1    ZINC000256050634
Brc1ccc(COC[C@@H]2CO2)cc1    ZINC000095096159
C[C@H](Oc1ccccc1Br)[C@@H]1CO1    ZINC000256050637
C[C@H](Oc1ccc(Br)cc1)[C@H]1CO1    ZINC000256050120
Brc1cccc(COC[C@H]2CO2)c1    ZINC000095096158
Brc1ccccc1COC[C@@H]1CO1    ZINC000095096155
FC(F)(F)O[C@@](F)(C[C@@H]1CO1)C(F)(F)F    ZINC000004979057
FC(F)(F)O[C@](F)(C[C@H]1CO1)C(F)(F)F    ZINC000004979060
FC(F)(F)O[C@@](F)(C[C@H]1CO1)C(F)(F)F    ZINC000004979056
FC(F)(F)O[C@](F)(C[C@@H]1CO1)C(F)(F)F    ZINC000002530917
COC(=O)[C@H]1O[C@H]1c1cc(Cl)ccc1OC    ZINC000001702960
COC(=O)[C@H]1O[C@@H]1c1cc(Cl)ccc1OC    ZINC000001702961
COC(=O)[C@@H]1O[C@H]1c1cc(Cl)ccc1OC    ZINC000001702962
COC(=O)[C@@H]1O[C@@H]1c1cc(Cl)ccc1OC    ZINC000001702963
CS(=O)(=O)c1ccc(COC[C@@H]2CO2)cc1    ZINC000095096183
Cc1ccc(S(=O)(=O)OCC[C@H]2CO2)cc1    ZINC000002581377
CS(=O)(=O)c1ccc(COC[C@H]2CO2)cc1    ZINC000095096184
Cc1ccc(S(=O)(=O)OCC[C@@H]2CO2)cc1    ZINC000002581378
O=C(c1ccccc1)[C@H]1O[C@H]1c1ccc(F)cc1    ZINC000004671875
O=C(c1ccccc1)[C@@H]1O[C@H]1c1ccc(F)cc1    ZINC000004671876
O=C(c1ccccc1)[C@H]1O[C@@H]1c1ccc(F)cc1    ZINC000004671877
O=C(c1ccc(F)cc1)[C@H]1O[C@H]1c1ccccc1    ZINC000002389615
O=C(c1ccccc1)[C@@H]1O[C@@H]1c1ccc(F)cc1    ZINC000004671878
O=C(c1ccc(F)cc1)[C@@H]1O[C@H]1c1ccccc1    ZINC000006116502
O=C(c1ccc(F)cc1)[C@H]1O[C@@H]1c1ccccc1    ZINC000013532490
O=C(c1ccc(F)cc1)[C@@H]1O[C@@H]1c1ccccc1    ZINC000013532487
c1nc2cccnn2c1-c1cn(C[C@@H]2CO2)nn1    ZINC001254071727
c1cn2cc(-c3cn(C[C@H]4CO4)nn3)ncc2n1    ZINC001254072506
c1cn2cc(-c3cn(C[C@@H]4CO4)nn3)ncc2n1    ZINC001254072505
c1nc2cccnn2c1-c1cn(C[C@H]2CO2)nn1    ZINC001254071728
c1ccc(Oc2ccc(OC[C@@H]3CO3)cc2)cc1    ZINC000012504828
c1ccc(Oc2ccc(OC[C@H]3CO3)cc2)cc1    ZINC000012504829
O=C(NC[C@@H]1CO1)Nc1cccc2ccccc21    ZINC000095097071
O=C(NC[C@H]1CO1)Nc1cccc2ccccc21    ZINC000095097072
CC(C)(O)[C@H]1O[C@@H]1C1=CC(=O)[C@@](C)(O)C[C@@H]1O    ZINC001772591303
CC(C)(O)[C@H]1O[C@H]1C1=CC(=O)[C@@](C)(O)C[C@@H]1O    ZINC001772591302
CC(C)(O)[C@@H]1O[C@H]1C1=CC(=O)[C@@](C)(O)C[C@@H]1O    ZINC001772591304
CC(C)(O)[C@@H]1O[C@@H]1C1=CC(=O)[C@@](C)(O)C[C@@H]1O    ZINC000216192227
CC(=O)C1([C@]2(C)CO2)[C@H]2CC[C@H]1c1ccccc12    ZINC000104292183
CC(=O)C1([C@@]2(C)CO2)[C@H]2CC[C@H]1c1ccccc12    ZINC000101049889
CC(=O)C1([C@]2(C)CO2)[C@@H]2CC[C@H]1c1ccccc12    ZINC000045071237
CC(=O)C1([C@]2(C)CO2)[C@@H]2CC[C@@H]1c1ccccc12    ZINC000104292179
CC(C)(C)OC(=O)N1CCN(C[C@H]2CO2)CC1    ZINC000026898669
CC(C)(C)OC(=O)N1CCN(C[C@@H]2CO2)CC1    ZINC000026898665
CCCCCCC[C@@]1(C(=O)OCC)OC1(C)C    ZINC000001589697
CCCCOC(=O)CCCCCCC[C@H]1CO1    ZINC001774020953
CCCCOC(=O)CCCCCCC[C@@H]1CO1    ZINC001774020952
CCCCCCC[C@]1(C(=O)OCC)OC1(C)C    ZINC000002046209
CCCC[C@H](CC)C[C@@H](CC)COC[C@H]1CO1    ZINC000242463837
CCCCCCCCCCCCOC[C@@H]1CO1    ZINC000008681671
CCCC[C@@H](CC)C[C@H](CC)COC[C@@H]1CO1    ZINC000072422471
CCCC[C@@H](CC)C[C@@H](CC)COC[C@@H]1CO1    ZINC000072422469
CCCC[C@H](CC)C[C@@H](CC)COC[C@@H]1CO1    ZINC000072422470
CCCCCCCCCCCCOC[C@H]1CO1    ZINC000017263701
CCCC[C@H](CC)C[C@H](CC)COC[C@H]1CO1    ZINC000242463835
CCCC[C@H](CC)C[C@H](CC)COC[C@@H]1CO1    ZINC000072422472
COc1ccc(S(=O)(=O)NC[C@@H]2CO2)cc1    ZINC000095096960
COc1ccc(S(=O)(=O)NC[C@H]2CO2)cc1    ZINC000095096961
FC(F)(F)c1nc2cccnc2n1C[C@@H]1CO1    ZINC000076004429
FC(F)(F)c1nc2cccnc2n1C[C@H]1CO1    ZINC000076004431
FC(F)(F)c1nc2ccncc2n1C[C@@H]1CO1    ZINC000095096478
FC(F)(F)c1nc2ccncc2n1C[C@H]1CO1    ZINC000095096479
C(Oc1nsnc1N1CCOCC1)[C@H]1CO1    ZINC000034279437
C(Oc1nsnc1N1CCOCC1)[C@@H]1CO1    ZINC000034279436
CC(=O)c1ccc(-c2cn(C[C@@H]3CO3)nn2)cc1    ZINC001254072363
O=C(c1cn(CC[C@H]2CO2)nn1)c1ccccc1    ZINC001254074251
CC(=O)c1cccc(-c2cn(C[C@@H]3CO3)nn2)c1    ZINC001254070942
CC(=O)c1ccc(-c2cn(C[C@H]3CO3)nn2)cc1    ZINC001254072364
O=C(c1cn(CC[C@@H]2CO2)nn1)c1ccccc1    ZINC001254074250
CC(=O)c1cccc(-c2cn(C[C@H]3CO3)nn2)c1    ZINC001254070944
ClCCCCCc1cn(CC[C@H]2CO2)nn1    ZINC000718603406
ClCCCCCc1cn(CC[C@@H]2CO2)nn1    ZINC000718603387
c1cc2[nH]c3c(c2c(OC[C@@H]2CO2)c1)CCCC3    ZINC000065748318
c1cc2[nH]c3c(c2c(OC[C@H]2CO2)c1)CCCC3    ZINC000065748319
c1cc2nc(C3CCCC3)n(C[C@@H]3CO3)c2cn1    ZINC000095096474
CCc1ccc(-c2cn(CC[C@@H]3CO3)nn2)cc1    ZINC001254071833
CCCc1ccc(-c2cn(C[C@H]3CO3)nn2)cc1    ZINC001254072452
c1c(CCCc2ccccc2)nnn1C[C@@H]1CO1    ZINC001254070924
c1c(CCc2ccccc2)nnn1CC[C@@H]1CO1    ZINC001254073482
CCCc1ccc(-c2cn(C[C@@H]3CO3)nn2)cc1    ZINC001254072451
c1c(CCc2ccccc2)nnn1CC[C@H]1CO1    ZINC001254073481
c1cc2nc(C3CCCC3)n(C[C@H]3CO3)c2cn1    ZINC000095096475
CCc1ccc(-c2cn(CC[C@H]3CO3)nn2)cc1    ZINC001254071837
c1c(CCCc2ccccc2)nnn1C[C@H]1CO1    ZINC001254070923
CC(C)(C)OC(=O)N1CC[C@H](OC[C@H]2CO2)C1    ZINC000095095878
CC(C)(C)OC(=O)N1CC[C@H](OC[C@@H]2CO2)C1    ZINC000095095876
CC(C)(C)OC(=O)N1CC[C@@H](OC[C@@H]2CO2)C1    ZINC000095095877
CC(C)(C)OC(=O)N1CC[C@@H](OC[C@H]2CO2)C1    ZINC000095095879
Brc1ccc(SC[C@H]2CO2)cc1    ZINC000037381625
Brc1ccc(SC[C@@H]2CO2)cc1    ZINC000037381622
COC(=O)[C@H]1O[C@@]1(C)c1ccc(F)c(Cl)c1    ZINC000085657655
COC(=O)[C@H]1O[C@]1(C)c1ccc(F)c(Cl)c1    ZINC000085657657
COC(=O)[C@@H]1O[C@]1(C)c1ccc(F)c(Cl)c1    ZINC000085657653
COC(=O)[C@@H]1O[C@@]1(C)c1ccc(F)c(Cl)c1    ZINC000085657652
CCCC[C@@]1(c2ccc(Cl)cc2Cl)CO1    ZINC000038272761
CCCC[C@]1(c2ccc(Cl)cc2Cl)CO1    ZINC000038272760
CC(=O)On1cc(F)c(=O)n(C[C@H]2CO2)c1=O    ZINC000000114539
CC(=O)On1cc(F)c(=O)n(C[C@@H]2CO2)c1=O    ZINC000000114542
N#Cc1cc(F)cc(-c2cn(C[C@H]3CO3)nn2)c1    ZINC001254071730
N#Cc1cc(F)cc(-c2cn(C[C@@H]3CO3)nn2)c1    ZINC001254071729
c1cc2ccc3ccc([C@H]4CO4)c4ccc(c1)c2c34    ZINC000005432470
c1cc2ccc3ccc([C@@H]4CO4)c4ccc(c1)c2c34    ZINC000001565417
CC1(C)O[C@H]1C(=O)C1=NNC[C@@H]1c1ccccc1    ZINC000005415564
C[C@@H]1O[C@@]1(C)C(=O)C1=NNC[C@H]1c1ccccc1    ZINC000239402676
C[C@H]1O[C@]1(C)C(=O)C1=NNC[C@@H]1c1ccccc1    ZINC000004862875
CC1(C)O[C@@H]1C(=O)C1=NNC[C@@H]1c1ccccc1    ZINC000001323394
C[C@@H]1O[C@]1(C)C(=O)C1=NNC[C@H]1c1ccccc1    ZINC000239402675
C[C@H]1O[C@@]1(C)C(=O)C1=NNC[C@@H]1c1ccccc1    ZINC000004862877
C[C@@H]1O[C@@]1(C)C(=O)C1=NNC[C@@H]1c1ccccc1    ZINC000000506607
CC1(C)O[C@@H]1C(=O)C1=NNC[C@H]1c1ccccc1    ZINC000005415791
CC1(C)O[C@H]1C(=O)C1=NNC[C@H]1c1ccccc1    ZINC000005415568
C[C@@H]1O[C@]1(C)C(=O)C1=NNC[C@@H]1c1ccccc1    ZINC000004862876
C=C[C@@H](C)[C@H](OCOCCOC)[C@H]1O[C@H]1C=O    ZINC000043763173
C=C[C@@H](C)[C@H](OCOCCOC)[C@H]1O[C@@H]1C=O    ZINC000071786708
CC(C)(C)O[C@@H](O[C@]1(C)COC1=O)[C@]1(C)CO1    ZINC000005665327
C=C[C@@H](C)[C@H](OCOCCOC)[C@@H]1O[C@@H]1C=O    ZINC000071786709
C=C[C@@H](C)[C@H](OCOCCOC)[C@@H]1O[C@H]1C=O    ZINC000071786707
CC(C)(C)O[C@@H](O[C@@]1(C)COC1=O)[C@]1(C)CO1    ZINC000005665326
CC1(C)OC[C@H]([C@@H]2O[C@H]2[C@@H]2COC(C)(C)O2)O1    ZINC000001694502
CC1(C)OC[C@@H]([C@@H]2O[C@H]2[C@@H]2COC(C)(C)O2)O1    ZINC000004758911
CC1(C)OC[C@H]([C@H]2O[C@H]2[C@@H]2COC(C)(C)O2)O1    ZINC000016051243
CC1(C)OC[C@@H]([C@H]2O[C@H]2[C@@H]2COC(C)(C)O2)O1    ZINC000016051242
CC(C)(C)O[C@H](O[C@@]1(C)COC1=O)[C@]1(C)CO1    ZINC000005665328
CC(C)(C)O[C@H](O[C@]1(C)COC1=O)[C@]1(C)CO1    ZINC000005665329
C#CCN(CC#C)Cc1cn(CC[C@H]2CO2)nn1    ZINC001254073922
CN(C)c1ccc(-c2cn(C[C@H]3CO3)nn2)cc1    ZINC001254072813
C#CCN(CC#C)Cc1cn(CC[C@@H]2CO2)nn1    ZINC001254073921
CN(C)c1ccc(-c2cn(C[C@@H]3CO3)nn2)cc1    ZINC001254072809
O=C(NC[C@H]1CO1)c1ccc(Br)o1    ZINC000095096969
O=C(NC[C@@H]1CO1)c1ccc(Br)o1    ZINC000095096968
C[C@]1(c2cc(F)c(Cl)cc2Cl)O[C@H]1C#N    ZINC000306470772
C[C@]1(c2cc(F)c(Cl)cc2Cl)O[C@@H]1C#N    ZINC000306470769
C[C@@]1(c2cc(F)c(Cl)cc2Cl)O[C@@H]1C#N    ZINC000306470773
C[C@@]1(c2cc(F)c(Cl)cc2Cl)O[C@H]1C#N    ZINC000306470771
O=C(NC[C@H]1CO1)c1cc(Cl)ccc1Cl    ZINC000095096911
O=C(NC[C@@H]1CO1)c1cc(Cl)ccc1Cl    ZINC000095096910
C[C@]1(C(=O)Nc2ccc(Cl)cc2Cl)CO1    ZINC000003913039
O=C(NC[C@@H]1CO1)c1c(Cl)cccc1Cl    ZINC000095096916
C[C@@]1(C(=O)Nc2ccc(Cl)cc2Cl)CO1    ZINC000003913040
O=C(NC[C@H]1CO1)c1ccc(Cl)c(Cl)c1    ZINC000095096919
O=C(NC[C@@H]1CO1)c1ccc(Cl)c(Cl)c1    ZINC000095096918
O=C(NC[C@H]1CO1)c1ccc(Cl)cc1Cl    ZINC000095096875
O=C(NC[C@@H]1CO1)c1ccc(Cl)cc1Cl    ZINC000095096874
O=C(NC[C@H]1CO1)c1c(Cl)cccc1Cl    ZINC000095096917
CC(C)(Br)c1cn(C[C@H]2CO2)nn1    ZINC001254072011
BrCCc1cn(CC[C@H]2CO2)nn1    ZINC000718606016
BrCCc1cn(CC[C@@H]2CO2)nn1    ZINC000718606012
C[C@@H](Br)c1cn(CC[C@@H]2CO2)nn1    ZINC000718602139
C[C@@H](Br)c1cn(CC[C@H]2CO2)nn1    ZINC000718602143
C[C@H](Br)c1cn(CC[C@H]2CO2)nn1    ZINC000718602121
C[C@H](Br)c1cn(CC[C@@H]2CO2)nn1    ZINC000718602131
CC(C)(Br)c1cn(C[C@@H]2CO2)nn1    ZINC001254072012
O=C(NC[C@@H]1CO1)c1cccc(C(F)(F)F)c1    ZINC000095097001
C[C@]1(C(=O)Nc2ccc(C(F)(F)F)cc2)CO1    ZINC000005211587
C[C@@]1(C(=O)Nc2cccc(C(F)(F)F)c2)CO1    ZINC000003913038
O=C(NC[C@H]1CO1)c1cccc(C(F)(F)F)c1    ZINC000095097002
C[C@]1(C(=O)Nc2cccc(C(F)(F)F)c2)CO1    ZINC000003913037
C[C@@]1(C(=O)Nc2ccc(C(F)(F)F)cc2)CO1    ZINC000005211865
c1c(-c2ccc3c(c2)OCO3)nnn1C[C@H]1CO1    ZINC001254070991
c1c(-c2ccc3c(c2)OCO3)nnn1C[C@@H]1CO1    ZINC001254070990
c1c(COc2ccccc2)nnn1CC[C@@H]1CO1    ZINC001254071280
COc1cccc(-c2cn(CC[C@H]3CO3)nn2)c1    ZINC001254072571
COc1cccc(-c2cn(CC[C@@H]3CO3)nn2)c1    ZINC001254072570
COc1ccccc1-c1cn(CC[C@H]2CO2)nn1    ZINC001254074271
c1c(COCc2ccccc2)nnn1C[C@@H]1CO1    ZINC001254071477
COc1ccc(-c2cn(C[C@H]3CO3)nn2)c(C)c1    ZINC001254071168
c1c(COc2ccccc2)nnn1CC[C@H]1CO1    ZINC001254071281
CCOc1ccc(-c2cn(C[C@@H]3CO3)nn2)cc1    ZINC001254071298
COc1ccccc1-c1cn(CC[C@@H]2CO2)nn1    ZINC001254074272
CCOc1ccc(-c2cn(C[C@H]3CO3)nn2)cc1    ZINC001254071300
c1c(COCc2ccccc2)nnn1C[C@H]1CO1    ZINC001254071478
COc1ccc(-c2cn(CC[C@H]3CO3)nn2)cc1    ZINC001254071035
COc1ccc(-c2cn(C[C@@H]3CO3)nn2)c(C)c1    ZINC001254071167
COc1ccc(-c2cn(CC[C@@H]3CO3)nn2)cc1    ZINC001254071031
C[C@]1(c2ccc(Br)cc2Cl)CO1    ZINC000135060568
C[C@@]1(c2ccc(Br)cc2Cl)CO1    ZINC000135060583
Fc1cc(Br)cc(OC[C@@H]2CO2)c1    ZINC000088138613
Fc1cc(Br)cc(OC[C@H]2CO2)c1    ZINC000088138614
Fc1cc(Br)ccc1OC[C@H]1CO1    ZINC000034957314
Fc1c(Br)cccc1OC[C@H]1CO1    ZINC000066309359
Fc1c(Br)cccc1OC[C@@H]1CO1    ZINC000066309357
Fc1cc(Br)ccc1OC[C@@H]1CO1    ZINC000034957313
C[C@@H](OC[C@@H]1CO1)c1ccc(Cl)cc1Cl    ZINC000095096300
C[C@@H](OC[C@@H]1CO1)c1cc(Cl)ccc1Cl    ZINC000095096356
C[C@H](OC[C@@H]1CO1)c1cc(Cl)ccc1Cl    ZINC000095096355
C[C@H](OC[C@@H]1CO1)c1ccc(Cl)cc1Cl    ZINC000095096299
C[C@H](OC[C@H]1CO1)c1ccc(Cl)cc1Cl    ZINC000095096301
C[C@@H](OC[C@H]1CO1)c1ccc(Cl)cc1Cl    ZINC000095096302
C[C@@H](OC[C@H]1CO1)c1cc(Cl)ccc1Cl    ZINC000095096358
C[C@H](OC[C@H]1CO1)c1cc(Cl)ccc1Cl    ZINC000095096357
N#C[C@@]1(c2ccccc2)O[C@]1(C#N)c1ccccc1    ZINC000018120735
N#C[C@@]1(c2ccccc2)O[C@@]1(C#N)c1ccccc1    ZINC000001559025
N#C[C@]1(c2ccccc2)O[C@]1(C#N)c1ccccc1    ZINC000001559028
Cc1ccccc1[C@H](OC[C@H]1CO1)C(F)(F)F    ZINC000095096075
Cc1cccc([C@@H](OC[C@@H]2CO2)C(F)(F)F)c1    ZINC000095096078
Cc1cccc([C@@H](OC[C@H]2CO2)C(F)(F)F)c1    ZINC000095096080
Cc1ccccc1[C@@H](OC[C@H]1CO1)C(F)(F)F    ZINC000095096076
Cc1ccc([C@@H](OC[C@@H]2CO2)C(F)(F)F)cc1    ZINC000095096082
C[C@H](OC[C@@H]1CO1)c1ccc(C(F)(F)F)cc1    ZINC000095096359
Cc1ccccc1[C@@H](OC[C@@H]1CO1)C(F)(F)F    ZINC000095096074
Cc1ccccc1[C@H](OC[C@@H]1CO1)C(F)(F)F    ZINC000095096073
Cc1ccc([C@H](OC[C@H]2CO2)C(F)(F)F)cc1    ZINC000095096083
Cc1cccc([C@H](OC[C@@H]2CO2)C(F)(F)F)c1    ZINC000095096077
C[C@H](OC[C@H]1CO1)c1ccc(C(F)(F)F)cc1    ZINC000095096361
C[C@@H](OC[C@H]1CO1)c1ccc(C(F)(F)F)cc1    ZINC000095096362
Cc1cccc([C@H](OC[C@H]2CO2)C(F)(F)F)c1    ZINC000095096079
Cc1ccc([C@@H](OC[C@H]2CO2)C(F)(F)F)cc1    ZINC000095096084
C[C@@H](OC[C@@H]1CO1)c1ccc(C(F)(F)F)cc1    ZINC000095096360
Cc1ccc([C@H](OC[C@@H]2CO2)C(F)(F)F)cc1    ZINC000095096081
Cc1cc2oc(=O)cc(C)c2cc1OC[C@@H]1CO1    ZINC000006501368
Cc1cc(=O)oc2c(C)c(OC[C@@H]3CO3)ccc12    ZINC000026476528
Cc1cc(=O)oc2c(C)c(OC[C@H]3CO3)ccc12    ZINC000026476536
Cc1cc2oc(=O)cc(C)c2cc1OC[C@H]1CO1    ZINC000006501369
C#C[C@](C)(CC)OC[C@@H](CCl)OC[C@H]1CO1    ZINC000252694340
C#C[C@@](C)(CC)OC[C@H](CCl)OC[C@@H]1CO1    ZINC000004860501
C#C[C@](C)(CC)OC[C@H](CCl)OC[C@@H]1CO1    ZINC000004860499
C#C[C@](C)(CC)OC[C@@H](CCl)OC[C@@H]1CO1    ZINC000004860496
C#C[C@@](C)(CC)OC[C@@H](CCl)OC[C@@H]1CO1    ZINC000002310400
C#C[C@](C)(CC)OC[C@H](CCl)OC[C@H]1CO1    ZINC000252694341
COc1cccc(-c2cn(CC[C@H]3CO3)nn2)n1    ZINC001254070920
COc1cccnc1-c1cn(CC[C@H]2CO2)nn1    ZINC001254073943
COc1ccc(-c2cn(CC[C@@H]3CO3)nn2)cn1    ZINC001254072204
COc1ccc(-c2cn(CC[C@@H]3CO3)nn2)nc1    ZINC001254073957
COc1cccc(-c2cn(CC[C@@H]3CO3)nn2)n1    ZINC001254070919
COc1ccc(-c2cn(CC[C@H]3CO3)nn2)cn1    ZINC001254072201
COc1cccnc1-c1cn(CC[C@@H]2CO2)nn1    ZINC001254073942
COc1ccc(-c2cn(CC[C@H]3CO3)nn2)nc1    ZINC001254073956
C=CCOc1c(C[C@H]2CO2)cccc1C[C@H]1CO1    ZINC000142667119
C=CCOc1c(C[C@@H]2CO2)cccc1C[C@H]1CO1    ZINC000142666885
CCOC(=O)[C@H]1O[C@H]1[C@@H]1CCCc2ccccc21    ZINC000001697142
CC/C=C\CCOC(=O)[C@@H]1O[C@H]1c1ccccc1    ZINC000004537979
CCOC(=O)[C@@H]1O[C@@H]1[C@@H]1CCCc2ccccc21    ZINC000004804188
CC/C=C/CCOC(=O)[C@@H]1O[C@H]1c1ccccc1    ZINC000005459539
CCOC(=O)[C@@H]1O[C@H]1[C@@H]1CCCc2ccccc21    ZINC000004804186
CCOC(=O)[C@H]1O[C@@H]1[C@@H]1CCCc2ccccc21    ZINC000004804187
CC/C=C\CCOC(=O)[C@H]1O[C@H]1c1ccccc1    ZINC000004537978
C=CCOc1c(C[C@@H]2CO2)cccc1C[C@@H]1CO1    ZINC000142666654
CC/C=C/CCOC(=O)[C@H]1O[C@H]1c1ccccc1    ZINC000005459534
O=c1cccc2n1C[C@H]1C[C@@H]2CN(C[C@@H]2CO2)C1    ZINC000016028197
O=c1cccc2n1C[C@@H]1C[C@H]2CN(C[C@@H]2CO2)C1    ZINC000000517883
O=c1cccc2n1C[C@H]1C[C@@H]2CN(C[C@H]2CO2)C1    ZINC000135813563
O=c1cccc2n1C[C@@H]1C[C@H]2CN(C[C@H]2CO2)C1    ZINC000000517882
C=C[C@@H](C)[C@H](OCOCCOC)[C@H]1O[C@@H]1CO    ZINC000071786714
C[C@H](COC[C@@H]1CO1)O[C@H](C)COC[C@@H]1CO1    ZINC000250977457
C[C@H](COC[C@@H]1CO1)O[C@H](C)COC[C@H]1CO1    ZINC000250977460
C=C[C@@H](C)[C@H](OCOCCOC)[C@@H]1O[C@@H]1CO    ZINC000071786715
C[C@H](COC[C@@H]1CO1)O[C@@H](C)COC[C@@H]1CO1    ZINC000085221297
C[C@H](COC[C@@H]1CO1)O[C@@H](C)COC[C@H]1CO1    ZINC000250977455
C=C[C@@H](C)[C@H](OCOCCOC)[C@H]1O[C@H]1CO    ZINC000043763175
C=C[C@@H](C)[C@H](OCOCCOC)[C@@H]1O[C@H]1CO    ZINC000071786713
CC(C)(C#CC[C@@H]1C[C@@H]2C=C[C@H]1C2)OC[C@@H]1CO1    ZINC000005379420
CC(C)(C#CC[C@H]1C[C@@H]2C=C[C@H]1C2)OC[C@@H]1CO1    ZINC000005379429
CC(C)(C#CC[C@H]1C[C@H]2C=C[C@H]1C2)OC[C@@H]1CO1    ZINC000100934360
CC(C)(C#CC[C@H]1C[C@H]2C=C[C@H]1C2)OC[C@H]1CO1    ZINC000230316286
CC(C)(C#CC[C@@H]1C[C@H]2C=C[C@H]1C2)OC[C@@H]1CO1    ZINC000100934358
CC(C)(C#CC[C@@H]1C[C@H]2C=C[C@H]1C2)OC[C@H]1CO1    ZINC000230316280
CCCCCCOCCOCCOC[C@H]1CO1    ZINC000005418146
CCCCCCOCCOCCOC[C@@H]1CO1    ZINC000005418142
C[C@@]1([N+](=O)[O-])O[C@@H]1c1cccc(Cl)c1Cl    ZINC000299805665
C[C@]1([N+](=O)[O-])O[C@H]1c1cccc(Cl)c1Cl    ZINC000299805664
C[C@@]1([N+](=O)[O-])O[C@H]1c1cccc(Cl)c1Cl    ZINC000299805663
C[C@]1([N+](=O)[O-])O[C@@H]1c1cccc(Cl)c1Cl    ZINC000299805662
O=S(=O)(NC[C@H]1CO1)c1ccc(Cl)cc1    ZINC000095096947
O=S(=O)(NC[C@@H]1CO1)c1ccc(Cl)cc1    ZINC000095096946
CSc1cccc(-c2cn(C[C@H]3CO3)nn2)c1    ZINC001254072029
c1c(CSc2ccccc2)nnn1C[C@H]1CO1    ZINC001254070928
CSc1cccc(-c2cn(C[C@@H]3CO3)nn2)c1    ZINC001254072030
c1c(CSc2ccccc2)nnn1C[C@@H]1CO1    ZINC001254070927
O=C(/C=C/c1ccc2c(c1)OCO2)NC[C@H]1CO1    ZINC000095097022
O=C(/C=C/c1ccc2c(c1)OCO2)NC[C@@H]1CO1    ZINC000095097021
c1ccc(-c2cc([C@@H]3CO3)c3ccccc3n2)cc1    ZINC000012940334
c1ccc(-c2cc([C@H]3CO3)c3ccccc3n2)cc1    ZINC000005488174
COc1cnc(-c2cn(CC[C@@H]3CO3)nn2)cn1    ZINC001254073758
COc1cnc(-c2cn(CC[C@H]3CO3)nn2)cn1    ZINC001254073760
C#CCCc1c(CCCC)nnn1CC[C@H]1CO1    ZINC001254074154
C#CCCCCCCc1cn(CC[C@@H]2CO2)nn1    ZINC001254073697
C#CCCCCCCc1cn(CC[C@H]2CO2)nn1    ZINC001254073696
C#CCCc1c(CCCC)nnn1CC[C@@H]1CO1    ZINC001254074152
FC(F)(F)C1(C(F)(F)F)OC1(Cl)Cl    ZINC001565660566
FC(F)(F)[C@@H](Br)COC[C@H]1CO1    ZINC001083807921
FC(F)(F)[C@H](Br)COC[C@H]1CO1    ZINC001083807918
FC(F)(F)[C@@H](Br)COC[C@@H]1CO1    ZINC001083807920
FC(F)(F)[C@H](Br)COC[C@@H]1CO1    ZINC001083807919
O=C(c1n[nH]cc1-c1ccc(Cl)cc1)[C@H]1CO1    ZINC000013142178
O=C(c1n[nH]cc1-c1ccc(Cl)cc1)[C@@H]1CO1    ZINC000013142177
COc1cccc2cc(C(=O)OC[C@H]3CO3)oc21    ZINC000032501308
COc1cccc2cc(C(=O)OC[C@@H]3CO3)oc21    ZINC000032501307
C[C@]1(C(=O)C2=NNC[C@H]2c2ccc(F)cc2)CO1    ZINC000005296928
C[C@]1(C(=O)C2=NNC[C@@H]2c2ccc(F)cc2)CO1    ZINC000005296923
C[C@@]1(C(=O)C2=NNC[C@H]2c2ccc(F)cc2)CO1    ZINC000005296931
C[C@@]1(C(=O)C2=NNC[C@@H]2c2ccc(F)cc2)CO1    ZINC000005296926
COc1ccc(/C=C/C(=O)[C@]2(C)CO2)cc1OC    ZINC000000518616
COc1ccc(/C=C/C(=O)[C@@]2(C)CO2)cc1OC    ZINC000000518618
Cc1cc(F)cnc1-c1cn(CC[C@H]2CO2)nn1    ZINC001254074106
Cc1cnc(-c2cn(CC[C@@H]3CO3)nn2)c(F)c1    ZINC001254074113
Cc1cc(F)cnc1-c1cn(CC[C@@H]2CO2)nn1    ZINC001254074108
Cc1cnc(-c2cn(CC[C@H]3CO3)nn2)c(F)c1    ZINC001254074115
CC[C@@]1(c2ccccc2)O[C@@H]1C(=O)OCC(C)C    ZINC000001734118
CCCCCOC(=O)[C@H]1O[C@@]1(C)c1ccccc1    ZINC000001733605
c1cc(OC[C@H]2CO2)ccc1CCOCC1CC1    ZINC000022016656
CCCC[C@@]1(C(=O)OCC)O[C@H]1c1ccccc1    ZINC000003159638
CCCCCOC(=O)[C@@H]1O[C@]1(C)c1ccccc1    ZINC000001733606
CCCCOC(=O)[C@H]1O[C@@]1(CC)c1ccccc1    ZINC000001734114
CC(C)CCOC(=O)[C@H]1O[C@@]1(C)c1ccccc1    ZINC000001734150
CCCCCOC(=O)[C@]1(C)O[C@@H]1c1ccccc1    ZINC000001734153
CC(C)CCOC(=O)[C@@]1(C)O[C@@H]1c1ccccc1    ZINC000001734134
CC(C)CCOC(=O)[C@@H]1O[C@@]1(C)c1ccccc1    ZINC000001734149
CCCCOC(=O)[C@@H]1O[C@]1(CC)c1ccccc1    ZINC000001734115
CC(C)CCOC(=O)[C@H]1O[C@]1(C)c1ccccc1    ZINC000001734152
CCCCCOC(=O)[C@@]1(C)O[C@@H]1c1ccccc1    ZINC000001734154
CC(C)CCOC(=O)[C@@]1(C)O[C@H]1c1ccccc1    ZINC000001734136
CC(C)CCOC(=O)[C@@H]1O[C@]1(C)c1ccccc1    ZINC000001734151
CCCCOC(=O)[C@@H]1O[C@@]1(CC)c1ccccc1    ZINC000001734113
CCCCOC(=O)[C@@H]1O[C@]1(C)c1ccc(C)cc1    ZINC000001733584
CCCCCOC(=O)[C@H]1O[C@]1(C)c1ccccc1    ZINC000001733607
CC(C)CCOC(=O)[C@]1(C)O[C@@H]1c1ccccc1    ZINC000001734133
CC(C)CCOC(=O)[C@]1(C)O[C@H]1c1ccccc1    ZINC000001734135
CCCCOC(=O)[C@H]1O[C@@]1(C)c1ccc(C)cc1    ZINC000001733583
CC[C@]1(c2ccccc2)O[C@@H]1C(=O)OCC(C)C    ZINC000001734117
c1cc(OC[C@@H]2CO2)ccc1CCOCC1CC1    ZINC000022016650
CCCCOC(=O)[C@@H]1O[C@@]1(C)c1ccc(C)cc1    ZINC000001733582
CCCCCOC(=O)[C@]1(C)O[C@H]1c1ccccc1    ZINC000001734155
CC[C@@]1(c2ccccc2)O[C@H]1C(=O)OCC(C)C    ZINC000001734120
CC[C@]1(c2ccccc2)O[C@H]1C(=O)OCC(C)C    ZINC000001734119
CCCCOC(=O)[C@H]1O[C@]1(C)c1ccc(C)cc1    ZINC000001733585
CCCCCOC(=O)[C@@H]1O[C@@]1(C)c1ccccc1    ZINC000001733604
CCCCOC(=O)[C@H]1O[C@]1(CC)c1ccccc1    ZINC000001734116
CCCCCOC(=O)[C@@]1(C)O[C@H]1c1ccccc1    ZINC000001734156
CCO[Si](C)(CCCOC[C@@H]1CO1)OCC    ZINC000169808161
CCO[Si](C)(CCCOC[C@H]1CO1)OCC    ZINC000169808162
O=S1(=O)C=C[C@H](NC(=S)OC[C@H]2CO2)C1    ZINC000040168236
O=S1(=O)C=C[C@H](NC(=S)OC[C@@H]2CO2)C1    ZINC000040168238
O=S1(=O)C=C[C@@H](NC(=S)OC[C@H]2CO2)C1    ZINC000040168240
O=S1(=O)C=C[C@@H](NC(=S)OC[C@@H]2CO2)C1    ZINC000040168242
O=S1(=O)CC=C(NC(=S)OC[C@@H]2CO2)C1    ZINC000100850511
O=S1(=O)CC=C(NC(=S)OC[C@H]2CO2)C1    ZINC000100850513
Clc1ccc(-c2cn(CC[C@H]3CO3)nn2)cc1    ZINC001254071814
Clc1ccccc1-c1cn(CC[C@@H]2CO2)nn1    ZINC001254072009
Clc1ccc(-c2cn(CC[C@@H]3CO3)nn2)cc1    ZINC001254071812
Clc1cccc(-c2cn(CC[C@@H]3CO3)nn2)c1    ZINC001254072260
Clc1ccccc1-c1cn(CC[C@H]2CO2)nn1    ZINC001254072010
Clc1cccc(-c2cn(CC[C@H]3CO3)nn2)c1    ZINC001254072262
C[C@@]1(NC(=O)OC[C@H]2CO2)CCS(=O)(=O)C1    ZINC000040168226
O=C(NC[C@@H]1CCS(=O)(=O)C1)OC[C@@H]1CO1    ZINC000040168272
O=C(NC[C@H]1CCS(=O)(=O)C1)OC[C@@H]1CO1    ZINC000040168274
C[C@@]1(NC(=O)OC[C@@H]2CO2)CCS(=O)(=O)C1    ZINC000040168222
O=C(NC[C@@H]1CCS(=O)(=O)C1)OC[C@H]1CO1    ZINC000040168276
C[C@]1(NC(=O)OC[C@H]2CO2)CCS(=O)(=O)C1    ZINC000040168224
O=C(NC[C@H]1CCS(=O)(=O)C1)OC[C@H]1CO1    ZINC000040168278
C[C@]1(NC(=O)OC[C@@H]2CO2)CCS(=O)(=O)C1    ZINC000040168220
Oc1ncc(-c2cn(CC[C@H]3CO3)nn2)c(O)n1    ZINC001254074403
Oc1ncc(-c2cn(CC[C@@H]3CO3)nn2)c(O)n1    ZINC001254074404
C#Cc1cc(C#C)cc(-c2cn(C[C@H]3CO3)nn2)c1    ZINC001254072560
C#Cc1cc(C#C)cc(-c2cn(C[C@@H]3CO3)nn2)c1    ZINC001254072564
COC(=O)c1cc2oc(C)c(C)c2n1C[C@@H]1CO1    ZINC000006921830
COC(=O)c1cc2oc(C)c(C)c2n1C[C@H]1CO1    ZINC000002531949
CC1(C)[C@@H]2C(=O)N(C[C@H]3CO3)C(=O)[C@@]3(C)CC[C@@]213    ZINC000227047989
CC1(C)[C@H]2C(=O)N(C[C@@H]3CO3)C(=O)[C@@]3(C)CC[C@@]213    ZINC000005706006
CC1(C)[C@H]2C(=O)N(C[C@H]3CO3)C(=O)[C@@]3(C)CC[C@@]213    ZINC000015220797
CC1(C)[C@@H]2C(=O)N(C[C@@H]3CO3)C(=O)[C@@]3(C)CC[C@@]213    ZINC000101654443
CC(C)c1nccn1[C@H]1CCCN(C[C@@H]2CO2)C1    ZINC000096510526
CC(C)c1nccn1[C@@H]1CCCN(C[C@@H]2CO2)C1    ZINC000096510525
c1c(CCC2CCCCC2)nnn1CC[C@@H]1CO1    ZINC001254073493
c1c(CCC2CCCCC2)nnn1CC[C@H]1CO1    ZINC001254073492
CC(C)c1nccn1[C@@H]1CCCN(C[C@H]2CO2)C1    ZINC000252486089
CC(C)c1nccn1[C@H]1CCCN(C[C@H]2CO2)C1    ZINC000252486090
