# Supplementary material for: Implementing a Scoring Function Based on Interaction Fingerprint for Autogrow4: Protein Kinase CK1δ as a Case Study
Source: Front Mol Biosci. 2022 Jul 7;9:909499. doi: 10.3389/fmolb.2022.909499 (PMC9301033; doi:10.3389/fmolb.2022.909499)
Supplement: Supplementary file 1 [file DataSheet1.ZIP › autogrow4-4.0.3/autogrow/operators/mutation/smiles_click_chem/reaction_libraries/click_chem_rxns/complementary_mol_dir/Alcohol_clickchem.smi]

C#CCO    ZINC000000895974
N#CCO    ZINC000070667160
C=CCO    ZINC000000901213
OC1CC1    ZINC000085432759
O=CCO    ZINC000008215746
CCCO    ZINC000000895969
CC(C)O    ZINC000000901159
NCCO    ZINC000008214617
OCCO    ZINC000005224354
OCCF    ZINC000043352750
C#C[C@@H](C)O    ZINC000002038978
C=C=CCO    ZINC000005157491
C#C[C@H](C)O    ZINC000001756137
C#CCCO    ZINC000001700120
CC#CCO    ZINC000001756139
C[C@H](O)C#N    ZINC000085431552
C[C@@H](O)C#N    ZINC000085576019
N#CCCO    ZINC000001641023
C=C[C@H](C)O    ZINC000002034518
C=CCCO    ZINC000001530356
OC1CCC1    ZINC000002242635
C/C=C/CO    ZINC000001758744
C/C=C\CO    ZINC000012358664
OCC1CC1    ZINC000001760657
C=C(C)CO    ZINC000001661231
CC1(O)CC1    ZINC000035822528
C=C[C@@H](C)O    ZINC000001758745
OC1CNC1    ZINC000004682874
OCN1CC1    ZINC000005134140
C[C@H](O)C=O    ZINC000000895226
CC(=O)CO    ZINC000000895664
OC[C@@H]1CO1    ZINC000000900548
O=CCCO    ZINC000001532803
C[C@@H](O)C=O    ZINC000000895436
OC1COC1    ZINC000033359293
OC[C@H]1CO1    ZINC000000967711
N=C(N)CO    ZINC000004682886
N=C(O)CN    ZINC000035874641
C[C](N)CO    ZINC001560407516
CC[C@@H](C)O    ZINC000001622055
CC(C)CO    ZINC000001687155
CCCCO    ZINC000001530354
CC(C)(C)O    ZINC000001680021
CC[C@H](C)O    ZINC000001850884
O=CNCO    ZINC000005178903
NC(=O)CO    ZINC000004692578
C[C@H](O)CN    ZINC000004658592
C[C@H](N)CO    ZINC000001576782
NCCCO    ZINC000001688359
C[C@@H](O)CN    ZINC000004658588
C[C@@H](N)CO    ZINC000002004611
CNCCO    ZINC000001691361
O=C(O)CO    ZINC000004658557
C=C(F)CO    ZINC000005192546
C[C@H](O)CO    ZINC000000895316
COCCO    ZINC000001591817
OCCCO    ZINC000001529437
C[C@@H](O)CO    ZINC000000895318
NNCCO    ZINC000019166957
NOCCO    ZINC000033505753
OCCS    ZINC000008216595
OCCP    ZINC000095671066
C[C@H](O)CF    ZINC000006020693
C[C@@H](F)CO    ZINC000016082622
OCCCF    ZINC000001846652
C[C@@H](O)CF    ZINC000002579185
C[C@H](F)CO    ZINC000008698350
OCCCl    ZINC000008220697
C#CC(O)C#C    ZINC000079062025
OCC(F)F    ZINC000004716342
C#C[C@H](O)C=C    ZINC000012363481
C#C/C=C\CO    ZINC000017299191
C#C[C@@H](O)C=C    ZINC000012363479
C#C/C=C/CO    ZINC000001667503
N#C/C=C\CO    ZINC000038258318
Oc1ccco1    ZINC000006093514
Oc1cc[nH]n1    ZINC000004772132
Oc1cn[nH]c1    ZINC000006091387
CCCC#CO    ZINC000113182121
O[C@H]1C=CCC1    ZINC000001640968
C#CC[C@@H](C)O    ZINC000002504416
C#C[C@@H](O)CC    ZINC000002044152
C#CC[C@H](C)O    ZINC000005226622
C=C1CC(O)C1    ZINC000196122670
CC#C[C@@H](C)O    ZINC000002508066
C=CC(O)C=C    ZINC000001845568
CC#CCCO    ZINC000002015866
C#CCCCO    ZINC000001680814
C#CC(C)(C)O    ZINC000001555582
C=C1C[C@@H]1CO    ZINC000032152163
C=C=CCCO    ZINC000037628918
CCC#CCO    ZINC000002168472
OC1=CCCC1    ZINC000101195794
O/C=C/C1CC1    ZINC000261494434
C=C1C[C@H]1CO    ZINC000032152158
OC1CC=CC1    ZINC000001721045
O[C@@H]1C=CCC1    ZINC000005426112
CC#C[C@H](C)O    ZINC000005158110
C#C[C@H](O)CC    ZINC000001690299
Oc1ccon1    ZINC000034049559
N#CCCCO    ZINC000001672861
C[C@H](C#N)CO    ZINC000002036049
C[C@@H](O)CC#N    ZINC000002581166
CC[C@H](O)C#N    ZINC000085547004
C[C@@H](C#N)CO    ZINC000002036050
CC(C)(O)C#N    ZINC000008217842
C[C@H](O)CC#N    ZINC000006020352
CC[C@@H](O)C#N    ZINC000085547007
C#C[C@H](N)CO    ZINC000060198352
C#C[C@@H](N)CO    ZINC000060198355
NCC#CCO    ZINC000039270877
Oc1nnn[nH]1    ZINC000081914191
CC(=O)/C=C\O    ZINC000101355101
O=C1CC[C@@H]1O    ZINC000039253583
CC(=O)/C=C/O    ZINC000100631854
OCC#CCO    ZINC000001529450
C=CC(=O)CO    ZINC000114492596
O=C1CC(O)C1    ZINC000091301511
N#C[C@H](N)CO    ZINC000034337607
N#C[C@@H](N)CO    ZINC000034337605
CC1(CO)N=N1    ZINC000238173690
CC1CC(O)C1    ZINC000059457232
C/C=C(/C)CO    ZINC000002037669
OC1CCCC1    ZINC000000901228
C=C(CC)CO    ZINC000038665022
C[C@@H]1CC[C@@H]1O    ZINC000059457223
C[C@@H]1CC[C@H]1O    ZINC000059457227
C=C(C)[C@H](C)O    ZINC000002015849
C/C=C\[C@@H](C)O    ZINC000013549965
C[C@H]1C[C@H]1CO    ZINC000006066669
CC/C=C\CO    ZINC000005224689
C[C@H]1CC[C@@H]1O    ZINC000059457225
C[C@H]1C[C@H](O)C1    ZINC000165194005
C=CCCCO    ZINC000001632700
CC1(CO)CC1    ZINC000002539257
C[C@@H]1C[C@@H]1CO    ZINC000006031399
C=C[C@H](C)CO    ZINC000002539288
C[C@@H]1C[C@@]1(C)O    ZINC000034300991
C[C@@H](O)C1CC1    ZINC000002036579
C[C@H]1C[C@@H](O)C1    ZINC000143635083
C/C=C/CCO    ZINC000001845733
C/C=C\[C@H](C)O    ZINC000013549968
C=C[C@@H](O)CC    ZINC000002034403
C=CC[C@H](C)O    ZINC000001692450
C[C@H]1C[C@]1(C)O    ZINC000034300994
OCCC1CC1    ZINC000001769407
C=C(C)[C@@H](C)O    ZINC000002015850
C=C[C@H](O)CC    ZINC000001692449
C=C[C@@H](C)CO    ZINC000006020791
C[C@H](O)C1CC1    ZINC000001708355
CC1(O)CCC1    ZINC000005762197
C[C@@H]1C[C@H]1CO    ZINC000006031530
C/C=C(\C)CO    ZINC000002037668
C/C=C/[C@@H](C)O    ZINC000002039431
C=CC(C)(C)O    ZINC000001733761
C=C(C)CCO    ZINC000001712065
C[C@H]1CC[C@H]1O    ZINC000059457230
OCC1CCC1    ZINC000002140850
C[C@H]1C[C@@H]1CO    ZINC000002539258
C[C@H]1C[C@@]1(C)O    ZINC000034300992
CC(C)=CCO    ZINC000000897129
C[C@@H]1C[C@]1(C)O    ZINC000034300993
C=CC[C@@H](C)O    ZINC000002031653
C/C=C/[C@H](C)O    ZINC000002039433
CC/C=C/CO    ZINC000006661425
C/C=C\CCO    ZINC000031297787
O=C1NC[C@@H]1O    ZINC000095348087
[N-]=[N+]=NCCO    ZINC000005113601
O[C]1CCOC1    ZINC001560410807
C=C[C@H](N)CO    ZINC000012648236
NC1(CO)CC1    ZINC000002244228
C[C@H]1CN1CO    ZINC000016920434
OC[C@@H]1CCN1    ZINC000034513739
OCC1CNC1    ZINC000020446277
C[C@@H]1CN1CO    ZINC000005031160
NC/C=C/CO    ZINC000034121566
C[C@H]1NC[C@@H]1O    ZINC000034625760
CN1CC(O)C1    ZINC000034161146
C=C[C@H](O)CN    ZINC000002048376
OC[C@H]1CCN1    ZINC000034380530
O[C@H]1CCNC1    ZINC000001574930
N[C@H]1CC[C@@H]1O    ZINC000039223825
N[C@H]1C[C@@H](O)C1    ZINC000100025497
CC1(O)CNC1    ZINC000034632695
C[C@@H]1NC[C@@H]1O    ZINC000034625761
NCC1(O)CC1    ZINC000002540025
O[C@@H]1CCCN1    ZINC000002511709
OCCN1CC1    ZINC000001681819
O[C@H]1CCCN1    ZINC000014684418
O[C@@H]1CCNC1    ZINC000002140994
N[C@H]1C[C@H](O)C1    ZINC000100030725
C[C@H]1NC[C@H]1O    ZINC000034625758
C[C@@H]1NC[C@H]1O    ZINC000034625759
N[C@@H]1CC[C@@H]1O    ZINC000039147354
N[C@H]1CC[C@H]1O    ZINC000039115659
C=C[C@@H](N)CO    ZINC000012648241
C/C(O)=C/CN    ZINC000146126645
C=C[C@@H](O)CN    ZINC000001665377
N[C@@H]1CC[C@H]1O    ZINC000039223823
NC1CC(O)C1    ZINC000020446479
O=CC(=O)CO    ZINC000100070825
O=CC(O)C=O    ZINC000002383087
C[C@@H](O)CC=O    ZINC000001683663
O[C@H]1C[C@@H](O)C1    ZINC000238855803
OCC1COC1    ZINC000057340895
C[C@@H](O)[C@H]1CO1    ZINC000035881836
C[C@H]1OC[C@H]1O    ZINC000078456425
C[C@H]1O[C@@H]1CO    ZINC000001666448
C[C@@H]1OC[C@H]1O    ZINC000078456430
C=COCCO    ZINC000002031158
CC(C)(O)C=O    ZINC000005439928
OC/C=C/CO    ZINC000005112523
O/C=C/CCO    ZINC000100329703
C[C@@]1(CO)CO1    ZINC000005276336
O[C@@H]1CC[C@H]1O    ZINC000039424632
O[C@H]1CC[C@@H]1O    ZINC000039424633
O[C@H]1CCCO1    ZINC000005134452
OC1CC(O)C1    ZINC000033611041
OC[C@@H]1CCO1    ZINC000002512366
CC(=O)[C@@H](C)O    ZINC000000895240
O[C@@H]1CCCO1    ZINC000005134655
OCC1(O)CC1    ZINC000034754519
CC(=O)[C@H](C)O    ZINC000000895238
O[C@H]1CCOC1    ZINC000004716350
C=C[C@H](O)CO    ZINC000002040446
C[C@H]1OC[C@@H]1O    ZINC000078456436
O[C@H]1C[C@H](O)C1    ZINC000238855801
C[C@@H]1O[C@@H]1CO    ZINC000001666447
OC/C=C\CO    ZINC000005225095
C[C@@H]1OC[C@@H]1O    ZINC000078456441
C[C@H](O)CC=O    ZINC000002041096
CC1(O)COC1    ZINC000072266143
C[C@H](O)[C@H]1CO1    ZINC000035881834
C[C@H](O)[C@@H]1CO1    ZINC000035881831
O=CCCCO    ZINC000002572536
C[C@@H](O)[C@@H]1CO1    ZINC000035881833
C[C@]1(CO)CO1    ZINC000005275504
O[C@@H]1CCOC1    ZINC000004716349
CC(=O)CCO    ZINC000001672523
C=C(CO)CO    ZINC000002545333
C=C[C@@H](O)CO    ZINC000002040447
O[C@@H]1CC[C@@H]1O    ZINC000039424631
C[C@H]1O[C@H]1CO    ZINC000001666450
C[C@@H]1O[C@H]1CO    ZINC000001666449
OC[C@H]1CCO1    ZINC000008100981
CCC(=O)CO    ZINC000002005854
C[C@@H](O)C(=N)N    ZINC000004682882
NN1CC(O)C1    ZINC000107114185
CNC(=N)CO    ZINC000077981908
N=C(N)CCO    ZINC000001439103
C[C@H](O)C(=N)N    ZINC000001439101
CC[C](N)CO    ZINC001560405422
CCC(C)(C)O    ZINC000001481970
CC[C@H](C)CO    ZINC000002040993
CC(C)[C@H](C)O    ZINC000002034503
CC(C)[C@@H](C)O    ZINC000001696686
CC[C@@H](C)CO    ZINC000001586738
CCC(O)CC    ZINC000001648159
CCCCCO    ZINC000001687154
CCC[C@H](C)O    ZINC000002539567
CC(C)(C)CO    ZINC000002041291
CCC[C@@H](C)O    ZINC000002504420
CC(C)CCO    ZINC000000896830
O=CNCCO    ZINC000001656255
O[C@H]1CNOC1    ZINC000005377043
NC(=O)CCO    ZINC000002526391
O[C@H]1CCNO1    ZINC000142603361
O[C@@H]1CCNO1    ZINC000142603134
CC(=O)NCO    ZINC000001845925
C[C@@H](O)C(N)=O    ZINC000001457070
CNC(=O)CO    ZINC000001712878
C[C@H](O)C(N)=O    ZINC000001457069
O[C@@H]1CNOC1    ZINC000002573189
CN[C@@H](C)CO    ZINC000019092954
CNC[C@H](C)O    ZINC000002171775
C[C@H](N)[C@H](C)O    ZINC000001759053
NCCCCO    ZINC000002019709
C[C@@H](O)CCN    ZINC000002559047
C[C@@H](N)[C@H](C)O    ZINC000001759054
C[C@@H](O)[C@H](C)N    ZINC000001759050
C[C@@H](CN)CO    ZINC000002530282
CC(C)(N)CO    ZINC000001555527
CC[C@@H](N)CO    ZINC000001851039
CNC[C@@H](C)O    ZINC000002171776
CC[C@H](N)CO    ZINC000001587812
CN(C)CCO    ZINC000001641058
CC[C@@H](O)CN    ZINC000002019576
C[C@@H](N)[C@@H](C)O    ZINC000001759051
CNCCCO    ZINC000026476037
C[C@@H](N)CCO    ZINC000002530278
CCNCCO    ZINC000002041069
C[C@H](CN)CO    ZINC000015446041
CC(C)(O)CN    ZINC000001759056
C[C@H](O)CCN    ZINC000006020613
CN[C@H](C)CO    ZINC000019092956
C[C@H](N)CCO    ZINC000019092057
CC[C@H](O)CN    ZINC000001759048
O=C/C(F)=C/O    ZINC000002524735
O=C/C(F)=C\O    ZINC000100043366
OC[C@@H]1CS1    ZINC000116082003
OC1CSC1    ZINC000001674462
OC[C@H]1CS1    ZINC000116082005
O=C[C@@H](O)CO    ZINC000000901286
C[C@H](O)C(=O)O    ZINC000004658560
COC(=O)CO    ZINC000001641624
O=COCCO    ZINC000001672845
C[C@@H](O)C(=O)O    ZINC000004658562
O=C(O)CCO    ZINC000000895452
O=C(CO)CO    ZINC000084397769
O=C[C@H](O)CO    ZINC000000895313
N=C(CO)NO    ZINC000004682878
NNC(=O)CO    ZINC000005500720
NC(=O)NCO    ZINC000004658599
NC/C(O)=N/O    ZINC000040575608
OCC1(F)CC1    ZINC000095883621
OC[C@@H]1C[C@H]1F    ZINC000140496955
OC1CC(F)C1    ZINC000095643045
OC[C@H]1C[C@@H]1F    ZINC000169241837
O[C@H]1C[C@@H](F)C1    ZINC000103539069
OC[C@@H]1C[C@@H]1F    ZINC000142811742
OC[C@H]1C[C@H]1F    ZINC000169241923
O[C@@H]1CC[C@@H]1F    ZINC000575447719
O[C@H]1CC[C@H]1F    ZINC000575447717
O[C@@H]1CC[C@H]1F    ZINC000575447720
O[C@H]1CC[C@@H]1F    ZINC000575447718
C/C=C(\F)CO    ZINC000095611790
O[C@H]1C[C@H](F)C1    ZINC000103530552
CC(CO)CO    ZINC000001841391
COC[C@H](C)O    ZINC000001640887
CO[C@@H](C)CO    ZINC000002039420
OCCCCO    ZINC000001599375
C[C@@H](O)[C@@H](C)O    ZINC000000901616
CC[C@H](O)CO    ZINC000001609005
CC(C)(O)CO    ZINC000001846533
C[C@@H](O)[C@H](C)O    ZINC000012405152
C[C@@H](O)CCO    ZINC000002041097
CC[C@@H](O)CO    ZINC000002034660
COC[C@@H](C)O    ZINC000002039643
CCOCCO    ZINC000001648262
C[C@H](O)CCO    ZINC000001867144
COCCCO    ZINC000001995287
CO[C@H](C)CO    ZINC000002039421
C[C@H](O)[C@H](C)O    ZINC000000901619
NCC(O)CN    ZINC000001693258
C[C@H](CO)NN    ZINC000074942163
C[C@H](O)CNN    ZINC000019167294
C[C@@H](CO)NN    ZINC000074942162
NC[C@@H](N)CO    ZINC000022590238
NC[C@H](N)CO    ZINC000022590222
C[C@@H](O)CNN    ZINC000019168174
NNCCCO    ZINC000039331241
NC(=S)CO    ZINC000034978167
O=[N+]([O-])CCO    ZINC000005224974
NC[C@@H](O)CO    ZINC000001694432
NOCCCO    ZINC000039283070
NC[C@H](O)CO    ZINC000004658593
OCCNCO    ZINC000001612596
NC(CO)CO    ZINC000001609469
C[C@@H](O)CON    ZINC000066345665
C[C@H](O)CON    ZINC000036436737
C=C(Cl)CO    ZINC000001562139
OCCCS    ZINC000004705782
C[C@H](O)CS    ZINC000005138742
C[C@@H](O)CS    ZINC000005138812
CSCCO    ZINC000001577077
OCC(O)CO    ZINC000000895048
OCCCCF    ZINC000002040716
CC(C)(F)CO    ZINC000021990549
C[C@H](F)CCO    ZINC000034227193
CC(C)(O)CF    ZINC000040441622
C[C@@H](F)CCO    ZINC000034227194
NC[C@H](F)CO    ZINC000033975111
N[C@@H](CO)CF    ZINC000074942206
NC[C@@H](O)CF    ZINC000104566443
NC[C@H](O)CF    ZINC000104566441
NC[C@@H](F)CO    ZINC000059448565
N[C@H](CO)CF    ZINC000074942208
C[C@H](Cl)CO    ZINC000001712064
C[C@@H](O)CCl    ZINC000002015515
OCC=C(F)F    ZINC000094986132
N#CC(C#N)=CO    ZINC000100071531
C[C@H](O)CCl    ZINC000001713391
O[C@@H]1CC1(F)F    ZINC000114498848
C[C@@H](Cl)CO    ZINC000002041254
OCCCCl    ZINC000001690062
O[C@H]1CC1(F)F    ZINC000114498850
OC[C@@H](O)CF    ZINC000002046331
OC[C@H](O)CF    ZINC000001577577
Oc1ccccc1    ZINC000005133329
C#CC(C)(O)C#C    ZINC000036466036
OC=C1C=CC=C1    ZINC000111418793
OCNCCl    ZINC000005494318
Oc1cccnc1    ZINC000000967325
OC[c-]1cccc1    ZINC000059064447
OC[C]1[CH][CH][CH][CH]1    ZINC000100039664
Oc1cncnc1    ZINC000004566580
OC(CF)CF    ZINC000001577576
OCCC(F)F    ZINC000095764099
CC(F)(F)CO    ZINC000008698359
C[C@@H](O)C(F)F    ZINC000081915195
C[C@H](O)C(F)F    ZINC000081915110
C#C[C@@H](O)C1CC1    ZINC000001591484
C#C[C@@](C)(O)C=C    ZINC000002045497
C#C[C@H](O)C1CC1    ZINC000005500498
C#C[C@](C)(O)C=C    ZINC000001676475
C#C/C(C)=C/CO    ZINC000033842290
OCC#CC1CC1    ZINC000006665111
C#C[C@@H]1C[C@@H]1CO    ZINC000199086316
C#CC1(O)CCC1    ZINC000085754481
C#CC1(CO)CC1    ZINC000168390744
C#C/C(C)=C\CO    ZINC000001851031
OCC1=CC=CC1    ZINC000005184817
C#C[C@H]1C[C@H]1CO    ZINC000199086344
C=CCC#CCO    ZINC000034115098
C#C[C@H]1C[C@@H]1CO    ZINC000199086325
CC/C(O)=C\C#N    ZINC000200131226
N#CC1(CO)CC1    ZINC000034928959
N#C[C@H]1C[C@@H](O)C1    ZINC000306459786
N#CC1(O)CCC1    ZINC000059261495
C/C=C\[C@H](O)C#N    ZINC000085546990
N#CC/C=C\CO    ZINC000137050268
OCc1cc[nH]c1    ZINC000057340980
OCc1ccc[nH]1    ZINC000022011165
N#C[C@H]1C[C@H](O)C1    ZINC000584651689
N#C[C@H](O)C1CC1    ZINC000100652625
C/C=C\[C@@H](O)C#N    ZINC000085546996
C=C(C)[C@H](O)C#N    ZINC000097972923
C/C=C/[C@@H](O)C#N    ZINC000085547000
Cn1cccc1O    ZINC000033836219
N#C[C@@H](O)C1CC1    ZINC000100652621
C/C=C/[C@H](O)C#N    ZINC000085546993
N#CC1CC(O)C1    ZINC000082046823
C#CC1(O)CNC1    ZINC000084351363
C=C(C)[C@@H](O)C#N    ZINC000097972924
O=c1cc(O)c1=O    ZINC000001566076
OCc1ccoc1    ZINC000002037862
OCc1ccco1    ZINC000001648266
Cc1ccc(O)o1    ZINC000111951962
O=C1C=C[C@@H](O)C1    ZINC000001420777
O=C1C=C[C@H](O)C1    ZINC000004202495
Cc1coc(O)c1    ZINC000196521603
O=C1C=C(O)CC1    ZINC000100094031
O=C1CCC=C1O    ZINC000005188135
C#CC1(O)COC1    ZINC000074938385
O[C@H]1C=CN=CN1    ZINC000086003035
N#CN1CC(O)C1    ZINC000138421867
Cn1ccc(O)n1    ZINC000034545540
OCn1cccn1    ZINC000001682023
OCc1cn[nH]c1    ZINC000033506024
OCc1ccn[nH]1    ZINC000004343992
Cc1c[nH]nc1O    ZINC000003861216
Cn1cc(O)cn1    ZINC000002564583
Cn1nccc1O    ZINC000100003566
Cc1ncc(O)[nH]1    ZINC000114786968
N#CC1(O)CNC1    ZINC000100913194
O[C@@H]1C=CN=CN1    ZINC000086003029
OC1=CN=NCC1    ZINC000169748315
OCC1=NN=CC1    ZINC000095067797
OCn1ccnc1    ZINC000012957939
OCc1ncc[nH]1    ZINC000002509361
OCc1cnc[nH]1    ZINC000003861563
Cc1cc(O)n[nH]1    ZINC000001471020
OC1C[C@@H]2C[C@H]2C1    ZINC000100037430
CC#C[C@H](O)CC    ZINC000002390326
C#CC[C@@H](O)CC    ZINC000001765496
O[C@@H]1CC[C@H]2C[C@@H]21    ZINC000100470334
OC1C[C@H]2C[C@H]2C1    ZINC000016698377
OC[C@H]1C=CCC1    ZINC000002032015
OC/C=C/C1CC1    ZINC000086209933
C/C=C/C=C/CO    ZINC000002041062
C=C/C=C(\C)CO    ZINC000004701646
OCC12CC(C1)C2    ZINC000097436601
C=CC[C@@H](O)C=C    ZINC000001674838
O[C@H]1C[C@H]2C[C@H]2C1    ZINC000100076848
OC1(C2CC2)CC1    ZINC000054346154
C=C1CC(CO)C1    ZINC000032147023
O[C@H]1C=CCCC1    ZINC000008615913
C#CCC[C@H](C)O    ZINC000043656669
CCC#C[C@H](C)O    ZINC000002041081
C[C@@]1(O)C=CCC1    ZINC000005049663
OC1CC2(CC2)C1    ZINC000087440013
O[C@H]1CC[C@H]2C[C@H]21    ZINC000005049664
C#C[C@](C)(O)CC    ZINC000001238584
C#CCCCCO    ZINC000001845543
C#CC[C@H](C)CO    ZINC000039249478
OCC=C1CCC1    ZINC000095220996
CC#CC(C)(C)O    ZINC000002390309
CC[C@@H](C)C#CO    ZINC000114441305
CC1=CCC[C@H]1O    ZINC000039235467
C#C[C@@H](O)C(C)C    ZINC000001621717
CC[C@H](C)C#CO    ZINC000114441307
OC[C@@H]1C=CCC1    ZINC000001767933
O[C@H]1CC=CCC1    ZINC000032225369
CCC#CCCO    ZINC000002015917
C=C/C=C/CCO    ZINC000033823269
O[C@@H]1CC[C@H]2C[C@H]21    ZINC000005049665
C#CCC[C@@H](C)O    ZINC000043656671
O[C@@H]1CC=CCC1    ZINC000032225370
C=C[C@@H](O)C1CC1    ZINC000002385560
CC1=CCC[C@@H]1O    ZINC000039235466
C#CC[C@H](O)CC    ZINC000002032398
C/C=C/C=C\CO    ZINC000013546465
C#C[C@@H](O)CCC    ZINC000001765495
C=CC[C@H](O)C=C    ZINC000002568007
O[C@@H]1C[C@H]2C[C@H]2C1    ZINC000115837526
C#C[C@H](O)C(C)C    ZINC000005226739
C=C=CCCCO    ZINC000015809780
OCC1=CCCC1    ZINC000069803630
CC#CCCCO    ZINC000001845541
C#CC(C)(C)CO    ZINC000036437458
O[C@H]1CC[C@H]2C[C@@H]21    ZINC000100520964
OCC1CC=CC1    ZINC000001435886
OC1C[C@H]2C[C@@H]2C1    ZINC000100037434
CC=C=CCCO    ZINC000033952624
C#CCC(C)(C)O    ZINC000001667502
CC#C[C@@H](O)CC    ZINC000005227164
OCCC1=CCC1    ZINC000001767928
C[C@]1(O)C=CCC1    ZINC000001713309
CCCC#CCO    ZINC000001845729
O[C@@H]1C=CCCC1    ZINC000004744355
CCC#C[C@@H](C)O    ZINC000002041080
C=C[C@H](O)C1CC1    ZINC000039283829
C#C[C@H](O)CCC    ZINC000002041127
C#C[C@@](C)(O)CC    ZINC000001238583
C#CC[C@@H](C)CO    ZINC000039249479
OC[B-](F)(F)F    ZINC000199708537
OCc1cocn1    ZINC000034770391
Cc1cc(O)no1    ZINC000002030961
OCc1cnco1    ZINC000012471797
N#CC1(O)COC1    ZINC000225341927
OCc1ncco1    ZINC000034364486
O=C1C=C(O)NC1    ZINC000100869931
O=C1C=C(O)CN1    ZINC000100035968
OCc1ccno1    ZINC000026547716
OCc1cnoc1    ZINC000026547904
Cc1cc(O)on1    ZINC000005296681
OCc1ccon1    ZINC000026547719
OCc1cn[nH]n1    ZINC000004343262
OCn1cncn1    ZINC000001504277
Nc1c[nH]nc1O    ZINC000013215114
Nc1cc(O)[nH]n1    ZINC000003591800
OCc1ncn[nH]1    ZINC000006585091
O[C@@H]1[C@H]2CNC[C@H]21    ZINC000103531680
C#CC[C@H](O)CN    ZINC000084991355
C#CC[C@H](N)CO    ZINC000043204646
O[C@@H]1CC[C@@H]2N[C@@H]21    ZINC000110766873
CC[C@@](C)(O)C#N    ZINC000062238029
OC1[C@H]2CNC[C@H]12    ZINC000102237368
CC[C@@H](O)CC#N    ZINC000014502478
C#CC[C@@H](O)CN    ZINC000084991357
O[C@H]1CC[C@H]2N[C@@H]21    ZINC000104713432
O[C@@H]1CC[C@@H]2N[C@H]21    ZINC000216573777
C#CCNCCO    ZINC000020033521
CCC[C@H](O)C#N    ZINC000085546330
O[C@@H]1CC[C@H]2N[C@@H]21    ZINC000104713436
CNCC#CCO    ZINC000034200225
O[C@@H]1C=CCNC1    ZINC000104691046
OC[C@@H]1C=CCN1    ZINC000054956883
CC(C)(O)CC#N    ZINC000002584432
OC[C@H]1C=CCN1    ZINC000054956881
O[C@@H]1CC[C@H]2N[C@H]21    ZINC000096526805
CC(C)(C#N)CO    ZINC000034080223
O[C@H]1C=CCNC1    ZINC000104691044
O[C@H]1CC[C@@H]2N[C@@H]21    ZINC000110766876
OC1[C@@H]2CNC[C@@H]12    ZINC000102237373
CC(C)[C@H](O)C#N    ZINC000085546980
CC[C@](C)(O)C#N    ZINC000062238026
CCC[C@@H](O)C#N    ZINC000085547040
C#CC[C@@H](N)CO    ZINC000043204647
CC(C)[C@@H](O)C#N    ZINC000085546986
N#CCCCCO    ZINC000036757560
CC[C@H](O)CC#N    ZINC000014502481
Oc1cccs1    ZINC000100067262
Oc1ccsc1    ZINC000100048552
OCC(F)(F)F    ZINC000003860799
O=CC(C=O)=CO    ZINC000137519055
O=C1C=C(O)CO1    ZINC000100011765
O=C1C=C[C@H](O)O1    ZINC000004521580
O=C(O)C#CCO    ZINC000001615932
C#C[C@@H](O)C(=O)O    ZINC000002567303
C#C[C@H](O)C(=O)O    ZINC000005112422
O=C1C=C[C@@H](O)O1    ZINC000004521579
Oc1ccoc1O    ZINC000100292628
Oc1ccc(O)o1    ZINC000138916910
O=C1CC(O)=CO1    ZINC000100235341
OCc1ncno1    ZINC000036757698
Cc1noc(O)n1    ZINC000033975147
Cc1nonc1O    ZINC000005721361
Nc1cc(O)no1    ZINC000001689435
OCc1ncon1    ZINC000036757551
OCc1cnon1    ZINC000039261232
Cn1nnnc1O    ZINC000039208978
OCc1nnn[nH]1    ZINC000039307421
Nc1[nH]nnc1O    ZINC000006494792
O[C@@H]1CC[C@@H]2O[C@@H]21    ZINC000004742925
O[C@@H]1C=C[C@@H](O)C1    ZINC000004761434
OC1=CCOCC1    ZINC000117041730
O[C@@H]1CC[C@H]2O[C@H]21    ZINC000001690300
O[C@@H]1CC=C[C@@H]1O    ZINC000032226584
O[C@@H]1C=CC[C@H]1O    ZINC000032226588
OC1=CCCCO1    ZINC000116404069
CC(=O)/C=C(\C)O    ZINC000100009099
C=CC1(O)COC1    ZINC000066309197
O=C1CC[C@@H](O)C1    ZINC000032302942
O=C1CCC[C@H]1O    ZINC000001704116
O[C@H]1C=C[C@H](O)C1    ZINC000004761430
CC(=O)/C(C)=C\O    ZINC000017129866
O[C@@H]1C=CC[C@@H]1O    ZINC000032226590
O=C1CC[C@H](O)C1    ZINC000034478399
C#CCOCCO    ZINC000002144162
CC(=O)/C(C)=C/O    ZINC000100471347
O[C@H]1C=C[C@@H](O)C1    ZINC000016929973
O[C@H]1C=CC[C@@H]1O    ZINC000032226586
O[C@@H]1CC[C@@H]2O[C@H]21    ZINC000104384531
O=C1CC[C@H]1CO    ZINC000039250871
O=C(CO)C1CC1    ZINC000060142695
O=C1CC(CO)C1    ZINC000038540886
O=C1CCC[C@@H]1O    ZINC000004995204
O=C1CC[C@@H]1CO    ZINC000039250872
O[C@@H]1CC[C@H]2O[C@@H]21    ZINC000104384523
CC(=O)/C=C(/C)O    ZINC000005976446
CN(C#N)CCO    ZINC000116182937
CC1(CCO)N=N1    ZINC000097454991
C[C@@](N)(C#N)CO    ZINC000034289471
OC1=NCCNC1    ZINC000073658704
C[C@](N)(C#N)CO    ZINC000034289470
C[C@H](O)CNC#N    ZINC000052832365
N=C(O)N1CCC1    ZINC000079129051
OC[C]1CCNC1    ZINC001560403746
CC1(C)CC[C@@H]1O    ZINC000142080995
CC1(C)CC(O)C1    ZINC000087440022
CC(C)=C(C)CO    ZINC000039262986
CC(C)C1(O)CC1    ZINC000034295334
C[C@H](O)CC1CC1    ZINC000081914984
CC/C=C\CCO    ZINC000004658605
CC/C=C(\C)CO    ZINC000002039394
C=C(C)[C@H](C)CO    ZINC000039252865
CC1(CO)CCC1    ZINC000032152979
C[C@H](CO)C1CC1    ZINC000060272364
C=C(C)[C@H](O)CC    ZINC000001592387
CC[C@H](O)C1CC1    ZINC000037465546
C=CCC[C@H](C)O    ZINC000002003061
C[C@@H]1CC[C@@H]1CO    ZINC000059574808
C/C=C\[C@@H](O)CC    ZINC000004934049
CC1(CCO)CC1    ZINC000001769410
CC(C)/C=C/CO    ZINC000033839378
C/C=C(/C)[C@@H](C)O    ZINC000001730155
C=C[C@H](O)C(C)C    ZINC000002037590
CCC/C=C/CO    ZINC000001726893
C[C@@H]1CC[C@@H](O)C1    ZINC000005735755
CC(C)(O)C1CC1    ZINC000001730028
C/C=C\[C@H](O)CC    ZINC000017377819
C=CCC[C@@H](C)O    ZINC000002003063
C[C@@H]1CC[C@H]1CO    ZINC000059574810
C/C=C(\C)[C@@H](C)O    ZINC000001730154
CC(C)/C=C\CO    ZINC000195792058
CC(C)=CCCO    ZINC000002539466
OCCC1CCC1    ZINC000038534278
C=CC[C@@H](C)CO    ZINC000032182752
CC[C@@H]1CC[C@H]1O    ZINC000002008747
CC[C@@H](O)C1CC1    ZINC000037465548
C=C(C)C(C)(C)O    ZINC000002579181
C=C[C@@H](O)CCC    ZINC000002037591
CC[C@H]1CC[C@@H]1O    ZINC000002008749
CC1(C)C[C@H]1CO    ZINC000019093377
OCC1CCCC1    ZINC000001674839
C[C@H]1CCC[C@H]1O    ZINC000002014867
C[C@H]1CCC[C@@H]1O    ZINC000002014258
C=C[C@](C)(O)CC    ZINC000001716735
CC1(C)CC[C@H]1O    ZINC000142081214
C=CC[C@H](C)CO    ZINC000032182754
C=CC[C@@H](O)CC    ZINC000001766031
CC1(C)C[C@@H]1CO    ZINC000019093374
C[C@H](O)C1CCC1    ZINC000006020329
C=C(C)CCCO    ZINC000002507933
CC[C@@H]1C[C@H]1CO    ZINC000005923439
OC1CCCCC1    ZINC000001532765
CC(C)=C[C@@H](C)O    ZINC000002048535
C/C=C(/C)[C@H](C)O    ZINC000001730157
CC/C=C/CCO    ZINC000001531144
C/C=C(\C)[C@H](C)O    ZINC000001730156
C[C@@H]1CCC[C@@H]1O    ZINC000002014257
C=C(CC)CCO    ZINC000039244928
C=C[C@@H](C)CCO    ZINC000002566283
C=C(C)[C@@H](C)CO    ZINC000039252864
C=C[C@H](C)CCO    ZINC000006036423
C=C(C)[C@@H](O)CC    ZINC000002038914
C/C=C\CCCO    ZINC000005225098
C=C[C@H](O)CCC    ZINC000001575584
C[C@@H]1CCC[C@H]1O    ZINC000002014868
C=CC(C)(C)CO    ZINC000039392034
OCCCC1CC1    ZINC000039320533
C=C[C@@](C)(O)CC    ZINC000002040196
C[C@@H](O)C1CCC1    ZINC000002600029
CC/C(C)=C/CO    ZINC000005761775
C[C@@H](O)CC1CC1    ZINC000082999800
C[C@H]1CC[C@H](O)C1    ZINC000002242640
C[C@@H]1CC[C@H](O)C1    ZINC000005735728
C=C(C)C[C@H](C)O    ZINC000006020354
C/C=C/C(C)(C)O    ZINC000005132782
C=CCCCCO    ZINC000001845660
C[C@H]1CC[C@@H]1CO    ZINC000059574809
C/C=C/[C@H](O)CC    ZINC000001609494
CC1CC(CO)C1    ZINC000036458488
C=CCC(C)(C)O    ZINC000002164075
C=C[C@@H](O)C(C)C    ZINC000001615748
C/C=C/[C@@H](O)CC    ZINC000017377821
C/C=C(\C)CCO    ZINC000001995217
C[C@H]1CC[C@H]1CO    ZINC000059574811
CC[C@@H]1CC[C@@H]1O    ZINC000002008750
C/C=C/CCCO    ZINC000001601235
C/C=C(/C)CCO    ZINC000001995218
CCC/C=C\CO    ZINC000012358736
C=CC[C@H](O)CC    ZINC000002032295
C[C@@H](CO)C1CC1    ZINC000060272361
CC(C)=C[C@H](C)O    ZINC000006020333
CC[C@H]1CC[C@H]1O    ZINC000002008746
CC1(O)CCCC1    ZINC000001602491
C=C(C)C[C@@H](C)O    ZINC000002508069
C[C@H]1CC[C@@H](O)C1    ZINC000005752028
Nc1nonc1O    ZINC000004118775
O=C1NCC[C@H]1O    ZINC000032098903
O=C1NCC[C@@H]1O    ZINC000012650794
O=C1CC[C@@H](O)N1    ZINC000003648020
COC[C@@H](O)C#N    ZINC000114065074
OCC1=NCCO1    ZINC000034402631
O=C1C[C@H](CO)N1    ZINC000039246805
N#CC[C@H](O)CO    ZINC000021297700
O=C1CC[C@H](O)N1    ZINC000003648018
C[C@@H]1NC(=O)[C@@H]1O    ZINC000034115104
COC[C@H](O)C#N    ZINC000114065076
O=C1C[C@@H](CO)N1    ZINC000039246806
O=C1C[C@H](O)CN1    ZINC000004521592
C=CC(=O)NCO    ZINC000001555606
O=C1C[C@@H](O)CN1    ZINC000004521593
C[C@H](O)CN=[N+]=[N-]    ZINC000039336425
[N-]=[N+]=NCCCO    ZINC000034596136
C[C@@H](O)CN=[N+]=[N-]    ZINC000039336426
OC[C@H]1CCCN1    ZINC000000391905
NCC1(CO)CC1    ZINC000019091058
CN1CC[C@@H](O)C1    ZINC000000404446
CC1(C)NC[C@@H]1O    ZINC000953116667
C=C[C@](C)(O)CN    ZINC000026896046
C=C[C@H](O)CCN    ZINC000026896732
OC[C@@H]1CCNC1    ZINC000004992748
C=C[C@@H](O)CNC    ZINC000078731027
C[C@@H]1CNC[C@H]1O    ZINC000076570046
N[C@@H]1CCC[C@@H]1O    ZINC000005018225
NC1CC(CO)C1    ZINC000034364117
NC[C@@H](O)C1CC1    ZINC000034384225
N[C@H]1CCC[C@H]1O    ZINC000005018203
C[C@H](O)C1CNC1    ZINC000082828794
N[C@@H]1CCC[C@H]1O    ZINC000005018208
CN[C@H]1C[C@H](O)C1    ZINC000102145631
CN1CC[C@@H]1CO    ZINC000098091376
C=CC[C@H](O)CN    ZINC000034566487
NC[C@H](O)C1CC1    ZINC000034384226
C[C@@]1(N)C[C@@H](O)C1    ZINC000103538272
CNC1CC(O)C1    ZINC000071790371
C=CC[C@@H](N)CO    ZINC000043204645
C=C[C@@H](N)CCO    ZINC000002585671
C[C@@H]1C[C@H](O)CN1    ZINC000038652703
CN1CC[C@H]1CO    ZINC000066055229
N[C@@H]1CC[C@@H](O)C1    ZINC000033358875
C[C@H]1C[C@H](O)CN1    ZINC000038652707
N[C@@H](CO)C1CC1    ZINC000041047742
NC[C@@H]1C[C@H]1CO    ZINC000034135310
OCCC1CNC1    ZINC000090225805
C[C@H]1CNC[C@@H]1O    ZINC000076570043
C[C@H]1C[C@@H](O)CN1    ZINC000038652714
NC[C@@H]1C[C@@H]1CO    ZINC000034135312
C=C[C@@H](O)CCN    ZINC000002381618
C[C@@H](O)C1CNC1    ZINC000082828795
C[C@@]1(O)CCNC1    ZINC000034321170
C=C[C@@](C)(O)CN    ZINC000026896049
C[C@@]1(O)C[C@H](N)C1    ZINC000101787869
NC[C@H]1C[C@H]1CO    ZINC000034135309
OCCCN1CC1    ZINC000032252004
OC[C@@H]1CCCN1    ZINC000000391904
C[C@H]1CNC[C@H]1O    ZINC000076570049
C[C@@H]1CNC[C@@H]1O    ZINC000076570036
CN[C@H]1C[C@@H](O)C1    ZINC000103536244
OCCNC1CC1    ZINC000019402542
C=CCNCCO    ZINC000020033804
N[C@@H]1CC[C@H](O)C1    ZINC000034266428
C=C[C@H](N)CCO    ZINC000012650507
NCC1(O)CCC1    ZINC000019669805
CCC1(O)CNC1    ZINC000038526284
C[C@@]1(O)C[C@@H](N)C1    ZINC000100055232
N[C@H]1CC[C@H](O)C1    ZINC000034266429
C[C@@H]1NCC[C@@H]1O    ZINC000082411879
OCCN1CCC1    ZINC000079064795
N[C@H]1CCC[C@@H]1O    ZINC000005018217
C[C@]1(O)CCNC1    ZINC000034321169
C=CC[C@H](N)CO    ZINC000038349998
CN1CC(CO)C1    ZINC000082828793
C[C@@H]1NCC[C@H]1O    ZINC000082411878
C[C@@]1(N)C[C@H](O)C1    ZINC000102237468
OC1CCNCC1    ZINC000000388185
CCN1CC(O)C1    ZINC000034161147
N[C@H]1C[C@@H](CO)C1    ZINC000100055819
C[C@@H](N)C1(O)CC1    ZINC000211872569
CNC1(CO)CC1    ZINC000113795864
NC1(CO)CCC1    ZINC000026899558
C[C@@H]1C[C@@H](O)CN1    ZINC000038652711
O[C@H]1CCCCN1    ZINC000005240665
CC1(O)CC(N)C1    ZINC000085210491
NC[C@H]1C[C@@H]1CO    ZINC000034135311
C[C@H](N)C1(O)CC1    ZINC000104586926
NC1(CCO)CC1    ZINC000039118088
CNCC1(O)CC1    ZINC000200100150
NC[C@H]1C[C@H](O)C1    ZINC000100401865
CC1(CO)CNC1    ZINC000145266635
C=CC[C@@H](O)CN    ZINC000034566489
N[C@H]1C[C@H](CO)C1    ZINC000101787541
OC[C@H]1CCNC1    ZINC000004992749
N[C@H]1CC[C@@H](O)C1    ZINC000034266430
O[C@@H]1CCCNC1    ZINC000003880808
C=C[C@H](O)CNC    ZINC000078731029
O[C@@H]1CCCCN1    ZINC000002548044
CC1(N)CC(O)C1    ZINC000095743127
NCC1CC(O)C1    ZINC000072194092
C[C@]1(CO)CCN1    ZINC000104699360
C[C@@]1(CO)CCN1    ZINC000104699368
CN1CC[C@H](O)C1    ZINC000000404448
N[C@H](CO)C1CC1    ZINC000041047741
O[C@H]1CCCNC1    ZINC000000388441
NC[C@H]1C[C@@H](O)C1    ZINC000100115998
Oc1nncs1    ZINC000039302475
Oc1cnsn1    ZINC000006452783
C=C[C@H](O)C(=O)O    ZINC000005157960
C=C(CO)C(=O)O    ZINC000003642177
O=C1CC[C@@H](O)O1    ZINC000004262540
C=C[C@@H](O)C(=O)O    ZINC000005157993
O=C(O)/C=C\CO    ZINC000007998913
O=C1CC[C@H](O)O1    ZINC000034300439
O=C1C[C@@H](O)CO1    ZINC000003880788
O=C1C[C@H](O)CO1    ZINC000004521573
O=C1OCC[C@H]1O    ZINC000004262127
O=C(O)C1(O)CC1    ZINC000002539397
COC(=O)/C=C/O    ZINC000113969528
O=C1OCC[C@@H]1O    ZINC000004262128
O=C(O)/C=C/CO    ZINC000003995631
C/C=C(\O)C(=O)O    ZINC000024943387
OCC1(CO)N=N1    ZINC001776011279
N[C@H]1CON=C1O    ZINC000034676244
N[C@@H]1CON=C1O    ZINC000034676245
C[C@@H]1OCC[C@H]1O    ZINC000005752238
CC(C)(O)[C@@H]1CO1    ZINC000036419571
OC[C@@H](O)C1CC1    ZINC000090697585
C[C@H]1COC[C@@H]1O    ZINC000005752087
O=CCCCCO    ZINC000001690994
O[C@@H]1CC[C@H](O)C1    ZINC000000406953
CC(=O)C[C@@H](C)O    ZINC000001558560
OC[C@H]1C[C@H](O)C1    ZINC000307616079
OCCC1COC1    ZINC000074938383
OC[C@H](O)C1CC1    ZINC000081914990
CC(C)(O)[C@H]1CO1    ZINC000036419572
C=C[C@H](O)COC    ZINC000001730610
C[C@@]1(O)CCOC1    ZINC000033961342
OCCOC1CC1    ZINC000082048319
C=C(CO)CCO    ZINC000014591184
O[C@@H]1CCC[C@H]1O    ZINC000000388466
OC[C@H]1CC[C@H]1O    ZINC000147086210
OC[C@@H]1CCCO1    ZINC000000157469
C=C[C@@H](O)COC    ZINC000002036145
C[C@@H](O)/C=C\CO    ZINC000039236241
OC[C@@H]1CCOC1    ZINC000000389620
C[C@H](O)/C=C\CO    ZINC000039236240
CC1(C)O[C@H]1CO    ZINC000005762682
C=COCCCO    ZINC000005377559
CC(C)[C@H](O)C=O    ZINC000005761135
OCC1(O)CCC1    ZINC000001690993
OC[C@@H]1CC[C@@H]1O    ZINC000146361909
CC1(C)O[C@@H]1CO    ZINC000005765560
OC1CCOCC1    ZINC000000391950
C[C@@]1(CO)CCO1    ZINC000000057713
O[C@H]1CCCCO1    ZINC000003606317
CC(=O)[C@H](C)CO    ZINC000002026951
C=CCOCCO    ZINC000001664999
CC(=O)C(C)(C)O    ZINC000001687020
O[C@@H]1CCCOC1    ZINC000037594164
OC[C@@H]1CC[C@H]1O    ZINC000147085990
C=C(C)[C@@H](O)CO    ZINC000005158379
OC[C@@H]1C[C@@H]1CO    ZINC000034255811
OC[C@H]1CC[C@@H]1O    ZINC000147085776
C[C@H](O)C1COC1    ZINC000082828797
C[C@H]1COC[C@H]1O    ZINC000002011331
O[C@@H]1CC[C@@H](O)C1    ZINC000000406954
OCC[C@@H]1CCO1    ZINC000102166922
CC(C)(C=O)CO    ZINC000001592690
CC(C)C(=O)CO    ZINC000002008288
OC[C@H]1C[C@H](O)C1    ZINC000168991101
CC(=O)C[C@H](C)O    ZINC000002019381
C[C@]1(O)CCOC1    ZINC000033961341
O[C@H]1CCCOC1    ZINC000037594163
CO[C@H]1C[C@H](O)C1    ZINC000238367816
COC1(CO)CC1    ZINC000107323472
O[C@H]1CCC[C@@H]1O    ZINC000000388467
CCC1(O)COC1    ZINC000084327049
C=C(C)[C@H](O)CO    ZINC000005158320
CCCC(=O)CO    ZINC000032155151
CC(C)[C@@H](O)C=O    ZINC000100495513
C[C@]1(CO)CCO1    ZINC000000057714
OCCC1(O)CC1    ZINC000039593008
C[C@H]1OCC[C@@H]1O    ZINC000005736100
O[C@H]1CC[C@H](O)C1    ZINC000000406955
OC[C@H]1CCOC1    ZINC000004529618
COC1CC(O)C1    ZINC000085508431
CC1(CO)COC1    ZINC000000391225
CC(=O)[C@@H](C)CO    ZINC000001690992
C[C@H]1OCC[C@H]1O    ZINC000005736030
CO[C@H]1C[C@@H](O)C1    ZINC000238363888
C[C@@H]1OCC[C@@H]1O    ZINC000002011323
OC[C@H]1CCCO1    ZINC000000157471
C=C[C@@H](CO)OC    ZINC000002512368
OCC1CC(O)C1    ZINC000034213691
O[C@@H]1CCC[C@@H]1O    ZINC000012363441
OCC[C@H]1CCO1    ZINC000081915434
OCC1(CO)CC1    ZINC000002565716
CC(=O)CCCO    ZINC000001562396
C=C[C@H](CO)OC    ZINC000006731945
O[C@@H]1CCCCO1    ZINC000002032388
NN1CC[C@H](O)C1    ZINC000083146408
N[C@H]1CNC[C@@H]1O    ZINC000038462348
N[C@@H]1CNC[C@@H]1O    ZINC000034479421
CCNC(=N)CO    ZINC000147745276
N=C(N)CCCO    ZINC000014806486
CN(C)C(=N)CO    ZINC000218744799
NCC1(O)CNC1    ZINC000141453331
O[C@H]1CNCCN1    ZINC000059638409
CC[C@@H](N)C(=N)O    ZINC000071621754
N[C@H]1CNC[C@H]1O    ZINC000034449245
NN1CC[C@@H](O)C1    ZINC000083146407
CC(C)(O)C(=N)N    ZINC000004203571
CC[C@@H](O)C(=N)N    ZINC000043542485
NN[C@H]1C[C@H](O)C1    ZINC000713753970
C[C@H](O)CNC=N    ZINC001251969847
N[C@@H]1CNC[C@H]1O    ZINC000034413647
CC[C@H](N)C(=N)O    ZINC000071621752
O[C@@H]1CNCCN1    ZINC000059638408
CC[C@H](O)C(=N)N    ZINC000043542484
NN[C@H]1C[C@@H](O)C1    ZINC000713761470
C[C@H](O)C(C)(C)C    ZINC000002040555
CC[C@@H](O)C(C)C    ZINC000002034719
CC(C)C(C)(C)O    ZINC000001640826
CC(C)(C)CCO    ZINC000001685024
CCC[C@@H](C)CO    ZINC000001693356
CC[C@@H](C)[C@H](C)O    ZINC000001598473
CCC[C@H](O)CC    ZINC000001690417
CC[C@@H](C)[C@@H](C)O    ZINC000001598471
CC[C@@H](C)CCO    ZINC000002034637
CCCC[C@@H](C)O    ZINC000001666986
CCCC(C)(C)O    ZINC000001648167
CC[C@H](C)[C@@H](C)O    ZINC000001598472
CCC(C)(C)CO    ZINC000001667605
CCC(C)(O)CC    ZINC000001701824
CC(C)C[C@H](C)O    ZINC000001699951
C[C@@H](O)C(C)(C)C    ZINC000001587719
CCCCCCO    ZINC000001699882
CC(C)[C@H](C)CO    ZINC000001853446
CC[C@H](C)CCO    ZINC000001699998
CC(C)[C@@H](C)CO    ZINC000001853444
CC[C@H](O)C(C)C    ZINC000002034718
CC[C@H](C)[C@H](C)O    ZINC000001598474
CCC(CC)CO    ZINC000001648276
CC(C)CCCO    ZINC000001592388
CCCC[C@H](C)O    ZINC000001850485
CCC[C@@H](O)CC    ZINC000002013201
CCC[C@H](C)CO    ZINC000002041128
CC(C)C[C@@H](C)O    ZINC000002041094
C/C(O)=C/[N+](=O)[O-]    ZINC000002015865
OC[C@H]1CCON1    ZINC000238718923
C[C@H](O)CNC=O    ZINC000039422961
CC(=O)NCCO    ZINC000001687364
O[C@@H]1CNC[C@H]1O    ZINC000013530557
O[C@H]1CNC[C@@H]1O    ZINC000005157086
CC[C@@H](O)C(N)=O    ZINC000050977090
N[C@H]1COC[C@H]1O    ZINC000037872021
CC[C@H](O)C(N)=O    ZINC000050977088
NCC1(O)COC1    ZINC000074938389
CNC(=O)[C@@H](C)O    ZINC000036757535
NC1(CO)COC1    ZINC000083267223
CN(C=O)CCO    ZINC000001995286
O[C@H]1CNCCO1    ZINC000035572085
N[C@@H]1COC[C@@H]1O    ZINC000026474615
N[C@@H]1COC[C@H]1O    ZINC000012957829
OCC1(O)CNC1    ZINC000097463358
NCC(=O)CCO    ZINC000071624739
CCNC(=O)CO    ZINC000034588014
NC(=O)CCCO    ZINC000001843171
OC[C@@H]1CCON1    ZINC000238714280
N[C@H]1COC[C@@H]1O    ZINC000012957834
O[C@@H]1CNCCO1    ZINC000035572083
O[C@@H]1CNC[C@@H]1O    ZINC000018284972
CNC(=O)CCO    ZINC000034588017
C[C@@H](O)CNC=O    ZINC000039422962
CN(C)C(=O)CO    ZINC000036757553
CNC(=O)[C@H](C)O    ZINC000036757534
CC(C)(O)C(N)=O    ZINC000005439149
N=C(N)NCCO    ZINC000001652056
C[C@H](CO)CCN    ZINC000002506653
CCC[C@H](O)CN    ZINC000001555529
C[C@@H](O)C[C@H](C)N    ZINC000075517375
CN[C@@H](C)CCO    ZINC000019092110
CCC[C@@H](O)CN    ZINC000005842254
CC[C@](C)(O)CN    ZINC000011755848
CC[C@H](O)[C@@H](C)N    ZINC000013356340
CNCCCCO    ZINC000002568136
CNC(C)(C)CO    ZINC000000405106
CC[C@@H](N)[C@H](C)O    ZINC000001759061
CC(C)(N)CCO    ZINC000021999608
CC[C@](C)(N)CO    ZINC000012404636
C[C@H](O)C(C)(C)N    ZINC000039598833
CCN(C)CCO    ZINC000002035731
C[C@H](N)CCCO    ZINC000006020575
C[C@H](N)[C@H](C)CO    ZINC000039244673
CC[C@@](C)(N)CO    ZINC000012404635
CC[C@H](O)[C@H](C)N    ZINC000013356348
CC(C)[C@H](O)CN    ZINC000026896604
CC[C@@](C)(O)CN    ZINC000011755847
CC[C@H](N)[C@@H](C)O    ZINC000001759057
CC[C@H](N)[C@H](C)O    ZINC000001759060
CCCNCCO    ZINC000002242698
CCNC[C@H](C)O    ZINC000032005324
CC[C@H](O)CCN    ZINC000034049563
CNCC[C@H](C)O    ZINC000039245009
C[C@H](CO)N(C)C    ZINC000002041892
CC(C)(CN)CO    ZINC000002527950
C[C@@H](CO)CCN    ZINC000002506652
CC(C)[C@@H](O)CN    ZINC000026896602
C[C@@H](N)C[C@@H](C)O    ZINC000075517376
CN[C@H](C)CCO    ZINC000019092113
CCN[C@H](C)CO    ZINC000019092414
C[C@H](N)C(C)(C)O    ZINC000005641336
CCNC[C@@H](C)O    ZINC000032005322
CC[C@H](CN)CO    ZINC000034539084
CC[C@@H](O)[C@H](C)N    ZINC000013356351
CC[C@@H](O)CCN    ZINC000034049564
C[C@@H](CO)[C@H](C)N    ZINC000039244672
NCCCCCO    ZINC000001841184
C[C@@H](N)[C@@H](C)CO    ZINC000039244671
C[C@@H](O)C(C)(C)N    ZINC000039598835
C[C@@H](CN)CCO    ZINC000062152668
C[C@H](CN)CCO    ZINC000062152667
C[C@H](N)C[C@H](C)O    ZINC000075517379
CC[C@@H](O)[C@@H](C)N    ZINC000013356344
CC[C@@H](O)CNC    ZINC000034115108
C[C@@H](O)CCCN    ZINC000019674933
CNCC[C@@H](C)O    ZINC000039245010
CC[C@@H](CN)CO    ZINC000034539083
CCC[C@@H](N)CO    ZINC000000403945
CCNCCCO    ZINC000020188311
CC[C@@H](CO)NC    ZINC000005922975
C[C@@H](N)CCCO    ZINC000001587835
CC[C@@H](N)[C@@H](C)O    ZINC000001759058
CC(C)[C@H](N)CO    ZINC000000392015
C[C@@H](O)CN(C)C    ZINC000003860404
C[C@H](O)CCCN    ZINC000019674935
CCC[C@H](N)CO    ZINC000000403944
CC[C@H](CO)NC    ZINC000005925700
CCN(CC)CO    ZINC000005650117
C[C@@H](CO)N(C)C    ZINC000001759085
CC(C)(O)CCN    ZINC000026896713
C[C@@H](N)C[C@H](C)O    ZINC000075517384
CN(C)CCCO    ZINC000001690996
C[C@@H](N)C(C)(C)O    ZINC000001673158
C[C@H](O)CN(C)C    ZINC000000388589
C[C@@H](N)[C@H](C)CO    ZINC000033961343
CCN[C@@H](C)CO    ZINC000019092411
CC(C)NCCO    ZINC000001587830
CNCC(C)(C)O    ZINC000032005327
CC(C)[C@@H](N)CO    ZINC000000392016
OCC#CCCl    ZINC000002383013
O=C(O)C(=O)CO    ZINC000001532558
C=CSCCO    ZINC000032152296
OCC1CSC1    ZINC000082212682
N[C](CO)C(=O)O    ZINC001560411677
CC1(O)CSC1    ZINC000084327052
O[C@@H]1CCSC1    ZINC000001763631
O[C@H]1CCSC1    ZINC000002033249
OC1COCOC1    ZINC000004262027
C[C@@H](CO)C(=O)O    ZINC000000895526
C[C@H](O)[C@@H](O)C=O    ZINC000001717487
CC(=O)[C@@H](O)CO    ZINC000013517393
O[C@H]1CC[C@H](O)O1    ZINC000004797721
O[C@@H]1CC[C@@H](O)O1    ZINC000004797717
OCC1(O)COC1    ZINC000091302181
C[C@H](CO)C(=O)O    ZINC000000895528
OC[C@@H](O)[C@H]1CO1    ZINC000005134889
OC[C@@H]1COCO1    ZINC000001733658
OC[C@H](O)[C@@H]1CO1    ZINC000005157222
OC[C@H](O)[C@H]1CO1    ZINC000005134892
OC[C@H]1COCO1    ZINC000001697440
CCOC(=O)CO    ZINC000004284427
C[C@H](O)CC(=O)O    ZINC000000901665
O[C@H]1COC[C@@H]1O    ZINC000003881340
COC(=O)[C@H](C)O    ZINC000001599068
O[C@@H]1COC[C@H]1O    ZINC000004529620
O=C(O)CCCO    ZINC000001532805
OCC1OCCO1    ZINC000001640035
C[C@@H](O)[C@H](O)C=O    ZINC000013543767
CC[C@H](O)C(=O)O    ZINC000000895970
C[C@@H](O)[C@@H](O)C=O    ZINC000100229887
CC(=O)OCCO    ZINC000001699873
COC(=O)[C@@H](C)O    ZINC000002034809
O=CCOCCO    ZINC000005113639
CC(C)(O)C(=O)O    ZINC000001673419
O[C@H]1CC[C@@H](O)O1    ZINC000004797716
O[C@@H]1COC[C@@H]1O    ZINC000002025033
C[C@H](O)[C@H](O)C=O    ZINC000100199391
OC[C@@H](O)[C@@H]1CO1    ZINC000005157219
C[C@@H](O)CC(=O)O    ZINC000000895486
COC(=O)CCO    ZINC000002564302
CC[C@@H](O)C(=O)O    ZINC000001693559
O[C@H]1C[C@@H](CF)C1    ZINC000616569443
OC[C@@H]1CC[C@@H]1F    ZINC000257866664
OC1CC(CF)C1    ZINC000257852955
C[C@@H](O)C(=N)NO    ZINC000016082781
C=C(F)CCCO    ZINC000238648876
C[C@@]1(CO)C[C@H]1F    ZINC000307505879
C[C@H](O)C(=N)NO    ZINC000002547151
NC[C@H](O)C(N)=O    ZINC000059217626
O[C@H]1CCC[C@H]1F    ZINC000081174100
OCC1(F)CCC1    ZINC000096028930
O[C@@H]1CCC[C@H]1F    ZINC000081174101
N=C(O)[C@@H](N)CO    ZINC000094437874
O[C@H]1CCC[C@@H]1F    ZINC000081174102
C[C@@H](O)C(=O)NN    ZINC000001755594
C[C@]1(CO)C[C@H]1F    ZINC000307505878
OC[C@H]1CC[C@H]1F    ZINC000257866662
OCC1(CF)CC1    ZINC000091305940
OC[C@H]1CC[C@@H]1F    ZINC000257866663
C[C@H](O)C(=O)NN    ZINC000001700247
O[C@@H]1CCC[C@@H]1F    ZINC000081174104
NC(=O)NCCO    ZINC000001587868
N/C(CCO)=N\O    ZINC000006373467
CC(C)=C(F)CO    ZINC000095611796
NC[C@@H](O)C(N)=O    ZINC000059217628
C[C@@]1(CO)C[C@@H]1F    ZINC000307505881
OC[C@@H]1CC[C@H]1F    ZINC000257866661
OCC1CC(F)C1    ZINC000110916330
N=C(O)[C@H](N)CO    ZINC000094437875
C[C@]1(CO)C[C@@H]1F    ZINC000307505877
NNC(=O)CCO    ZINC000001702056
C[Si](C)(C)CO    ZINC000169746901
COC[C@@H](C)CO    ZINC000059683649
CO[C@H](C)[C@@H](C)O    ZINC000032210940
CCOC[C@H](C)O    ZINC000001640885
CCO[C@H](C)CO    ZINC000002016885
CC(C)[C@@H](O)CO    ZINC000032153722
C[C@H](O)CCCO    ZINC000004528626
CC[C@@H](O)[C@@H](C)O    ZINC000003172324
OCCCCCO    ZINC000001687319
COCC[C@@H](C)O    ZINC000039259324
CC[C@@H](O)COC    ZINC000000403234
CCOC[C@@H](C)O    ZINC000002039437
C[C@@H](O)[C@@H](C)CO    ZINC000000393235
CCO[C@@H](C)CO    ZINC000002016884
C[C@H](O)C(C)(C)O    ZINC000000402154
COC[C@H](C)CO    ZINC000050888627
C[C@H](CO)CCO    ZINC000000394780
COC(C)(C)CO    ZINC000036419575
CC[C@H](O)CCO    ZINC000005922900
CC[C@H](O)COC    ZINC000000403233
CC(C)(O)CCO    ZINC000000391201
CCC[C@H](O)CO    ZINC000000391844
C[C@H](O)[C@@H](C)CO    ZINC000000393237
C[C@@H](O)[C@H](C)CO    ZINC000000393236
CCOCCCO    ZINC000001719010
CC[C@H](O)[C@H](C)O    ZINC000003172326
CC[C@@H](O)[C@H](C)O    ZINC000003172327
CCCOCCO    ZINC000004283944
CC(C)(CO)CO    ZINC000000388175
CO[C@H](C)CCO    ZINC000000404441
CC[C@@H](O)CCO    ZINC000005925611
CO[C@H](C)[C@H](C)O    ZINC000032210948
C[C@@H](O)C[C@H](C)O    ZINC000012359922
COCC(C)(C)O    ZINC000002509901
CO[C@@H](C)[C@@H](C)O    ZINC000032210937
CC[C@H](CO)OC    ZINC000005651468
C[C@@H](O)C[C@@H](C)O    ZINC000000388354
COCCCCO    ZINC000001765882
COCC[C@H](C)O    ZINC000039259323
C[C@H](O)C[C@H](C)O    ZINC000000388355
CC(C)OCCO    ZINC000001591818
CC(C)[C@H](O)CO    ZINC000032153726
CO[C@@H](C)[C@H](C)O    ZINC000032210944
CCC(CO)CO    ZINC000005819246
C[C@@H](O)CCCO    ZINC000002504417
CCC[C@@H](O)CO    ZINC000000391845
C[C@@H](CO)CCO    ZINC000000394781
C[C@H](CO)[C@H](C)O    ZINC000000393238
CO[C@@H](C)CCO    ZINC000000404440
CC[C@H](O)[C@@H](C)O    ZINC000003172314
CC[C@@H](CO)OC    ZINC000005651140
C[C@@H](O)C(C)(C)O    ZINC000000402155
CC[C@H](O)CNN    ZINC000019168215
CCC(N)(N)CO    ZINC000138144741
C[C@@H](CCO)NN    ZINC000060186436
NCCNCCO    ZINC000006021259
C[C@@H](O)[C@@H](N)CN    ZINC000097898280
CNC[C@@H](O)CN    ZINC000034165484
NC[C@@H](N)CCO    ZINC000034283507
NNCCCCO    ZINC000036455515
C[C@H](O)[C@@H](N)CN    ZINC000097100469
CC(C)(O)CNN    ZINC000037693458
CC[C@@H](O)CNN    ZINC000019168218
C[C@H](O)[C@H](N)CN    ZINC000097100467
C[C@@H](O)[C@H](N)CN    ZINC000097100468
CNC[C@H](O)CN    ZINC000034165483
NC[C@H](N)CCO    ZINC000034283508
C[N+](C)(C)CCO    ZINC000003079337
C[C@@H](O)C(N)=S    ZINC000043515252
NC(=S)CCO    ZINC000036949574
C[C@H](O)C(N)=S    ZINC000043515251
OCC(CO)=NO    ZINC000015115331
C[C@H](CO)[N+](=O)[O-]    ZINC000002042259
C[C@H](O)C[N+](=O)[O-]    ZINC000002042096
NC(=O)OCCO    ZINC000001666603
N[C@H](CO)C(=O)O    ZINC000000895342
O=C(O)CNCO    ZINC000022007723
N[C@@H](CO)C(=O)O    ZINC000000895034
C[C@@H](O)C(=O)NO    ZINC000005888614
C[C@@H](CO)[N+](=O)[O-]    ZINC000001733873
C[C@@H](O)C[N+](=O)[O-]    ZINC000001758995
O=[N+]([O-])CCCO    ZINC000002014241
NC[C@@H](O)C(=O)O    ZINC000002034713
NC[C@H](O)C(=O)O    ZINC000002034711
C[C@H](O)C(=O)NO    ZINC000004522190
O[C@@H]1CNC[C@@H]1F    ZINC000084239379
OC1(CF)CNC1    ZINC000606300585
O[C@@H]1CNC[C@H]1F    ZINC000084239373
O[C@H]1CNC[C@@H]1F    ZINC000084239375
O[C@H]1CNC[C@H]1F    ZINC000084239369
OCC1(F)CNC1    ZINC000066351413
CNC(CO)CO    ZINC000078730394
NCC[C@H](O)CO    ZINC000034273813
NCC[C@@H](O)CO    ZINC000034273814
C[C@@H](O)[C@H](O)CN    ZINC000090733477
C[C@@H](O)[C@@H](O)CN    ZINC000115305187
CC(C)(CO)ON    ZINC000034265576
OCCNCCO    ZINC000005975487
COC[C@H](O)CN    ZINC000002263861
C[C@](O)(CN)CO    ZINC000088189535
CC(N)(CO)CO    ZINC000000967755
CN(CO)CCO    ZINC000116926328
C[C@@H](O)[C@@H](N)CO    ZINC000002237183
CO[C@H](CN)CO    ZINC000082164274
CNC[C@H](O)CO    ZINC000002572186
COC[C@@H](N)CO    ZINC000021984469
C[C@@H](O)[C@H](N)CO    ZINC000002436826
C[C@@](O)(CN)CO    ZINC000088189534
CO[C@@H](CN)CO    ZINC000082164272
CON(C)CCO    ZINC000001614873
CNC[C@@H](O)CO    ZINC000004283843
CC(C)(O)CON    ZINC000059686069
N[C@H](CO)CCO    ZINC000012506566
NCCOCCO    ZINC000001760798
C[C@H](O)[C@H](N)CO    ZINC000002567642
C[C@H](O)[C@@H](N)CO    ZINC000002562465
COC[C@H](N)CO    ZINC000026896689
N[C@@H](CO)CCO    ZINC000034273815
C[C@H](O)[C@@H](O)CN    ZINC000115305188
COC[C@@H](O)CN    ZINC000002263862
C[C@H](O)[C@H](O)CN    ZINC000115305191
CC(C)(CO)NO    ZINC000001611664
NCC(CO)CO    ZINC000034380540
O=C[C@H](S)CO    ZINC000016930883
O=C[C@@H](S)CO    ZINC000005183235
C[C@@H](O)C(O)=S    ZINC000001692438
C[C@H](O)C(O)=S    ZINC000002043774
OC/C=C\CCl    ZINC000038265087
OC[C@H]1C[C@@H]1Cl    ZINC000034518783
C/C(=C\Cl)CO    ZINC000005104107
C/C(Cl)=C\CO    ZINC000013547132
OC[C@@H]1C[C@H]1Cl    ZINC000090225661
C/C(=C/Cl)CO    ZINC000016970422
C/C(Cl)=C/CO    ZINC000002572214
OC[C@@H]1C[C@@H]1Cl    ZINC000090225662
OC[C@H]1C[C@H]1Cl    ZINC000090225660
OC/C=C/CCl    ZINC000033359474
O=C(O)[C@@H](O)CO    ZINC000002040502
O=C(O)[C@H](O)CO    ZINC000000895140
O=[N+]([O-])NCCO    ZINC000065748091
O[C@@H]1OCC[C@H]1F    ZINC000098175090
CO/C=C(\F)CO    ZINC000095611781
O[C@H]1OCC[C@H]1F    ZINC000098175089
CN(CO)[N+](=O)[O-]    ZINC000005965687
O[C@H]1OCC[C@@H]1F    ZINC000098175091
O[C@@H]1OCC[C@@H]1F    ZINC000098175092
OCC1(F)COC1    ZINC000038540904
O[C@@H]1COC[C@H]1F    ZINC000081914623
CC[C@@H](O)CS    ZINC000032210314
CS[C@H](C)CO    ZINC000039377170
CSC[C@H](C)O    ZINC000001682807
C[C@H](O)[C@H](C)S    ZINC000004501356
C[C@@H](S)[C@H](C)O    ZINC000004501354
CSCCCO    ZINC000001641187
C[C@H](O)CCS    ZINC000004533096
CCSCCO    ZINC000001687820
OCCCCS    ZINC000004501370
CSC[C@@H](C)O    ZINC000002043068
C[C@@H](O)[C@@H](C)S    ZINC000004501355
C[C@@H](O)CCS    ZINC000004533097
C[C@@H](O)[C@H](C)S    ZINC000004501357
CC[C@H](O)CS    ZINC000032210319
CS[C@@H](C)CO    ZINC000039377167
C[C@H](O)[C@@H](O)CO    ZINC000002037828
COC(CO)CO    ZINC000002567699
COC(CO)OC    ZINC000002510131
OCC[C@@H](O)CO    ZINC000001690069
C[C@@H](O)[C@@H](O)CO    ZINC000002037829
C[C@@H](O)[C@H](O)CO    ZINC000002037827
COC[C@H](O)CO    ZINC000002504425
C[C@H](O)[C@H](O)CO    ZINC000001701739
COC[C@@H](O)CO    ZINC000001866958
CC(O)(CO)CO    ZINC000001596125
OCCOCCO    ZINC000001668756
OCC[C@H](O)CO    ZINC000003860246
COCOCCO    ZINC000002037783
OCC(CO)CO    ZINC000002557032
CC(C)(CO)CF    ZINC000142039608
CNC[C@H](O)CF    ZINC000104608600
CNC[C@@H](O)CF    ZINC000104608602
N[C@@H](CO)CCF    ZINC000079366974
N[C@H](CO)CCF    ZINC000079366970
OC[C@@H](O)CS    ZINC000003860581
OC[C@H](O)CS    ZINC000001481880
NC[C](O)CCl    ZINC001560410041
C[S@@](=O)CCO    ZINC000005211935
C[S@](=O)CCO    ZINC000005211944
O=C(O)[C@H](O)CF    ZINC000033505626
N#CC/C(C#N)=C/O    ZINC000104683729
OCCCCCl    ZINC000001712476
C[C@@H](O)[C@@H](C)Cl    ZINC000001762873
C[C@H](Cl)CCO    ZINC000032301870
C[C@H](O)[C@H](C)Cl    ZINC000001762875
C[C@@H](Cl)[C@H](C)O    ZINC000001762872
C[C@@H](O)[C@H](C)Cl    ZINC000001762876
CC[C@@H](O)CCl    ZINC000032210325
CC(C)(O)CCl    ZINC000001678735
CC[C@H](O)CCl    ZINC000032210329
C[C@@H](Cl)CCO    ZINC000039340136
C[C@@]1(O)CC1(F)F    ZINC000066323220
OC[C@@H]1CC1(F)F    ZINC000004290579
OC1CC(F)(F)C1    ZINC000044830686
C[C@]1(O)CC1(F)F    ZINC000066323219
O[C@H]1CCC1(F)F    ZINC000575447658
OC[C@H]1CC1(F)F    ZINC000004290578
OCc1ccccc1    ZINC000000895302
CC(F)(CO)CO    ZINC000142063163
OCCOCCF    ZINC000002040708
Cc1ccc(O)cc1    ZINC000000897142
Cc1ccccc1O    ZINC000000901022
Cc1cccc(O)c1    ZINC000000897141
COC[C@H](O)CF    ZINC000095889619
COC[C@@H](O)CF    ZINC000002540328
NC[C@H](O)CCl    ZINC000005131776
NC[C@@H](O)CCl    ZINC000005131931
N#Cc1nc[nH]c1O    ZINC000005605530
Nc1ccc(O)cc1    ZINC000004623758
Cc1cncc(O)c1    ZINC000001871320
Cc1ccncc1O    ZINC000013511085
OCc1ccccn1    ZINC000000158585
Nc1cccc(O)c1    ZINC000000157527
OCc1cccnc1    ZINC000000001799
OCc1ccncc1    ZINC000000158595
N#CC1=C(O)CCC1    ZINC000102144242
Nc1ccccc1O    ZINC000000157526
Cc1ncccc1O    ZINC000000153239
Cc1ccc(O)cn1    ZINC000000331651
C[C@@H](O)[c-]1cccc1    ZINC000059720865
C[C@@H](O)[C]1[CH][CH][CH][CH]1    ZINC000100090905
C[C@H](O)[C]1[CH][CH][CH][CH]1    ZINC000100090903
C[C@H](O)[c-]1cccc1    ZINC000059720863
OC[C@@H](O)CCl    ZINC000002041175
OC[C@H](O)CCl    ZINC000002041174
OCCOCCl    ZINC000078214512
OCC(Cl)CO    ZINC000002040448
O[C@H](CF)CS    ZINC000642886464
O[C@@H](CF)CS    ZINC000642886465
Oc1ccc(O)cc1    ZINC000005133378
OCC#CC#CCO    ZINC000001718504
CC1=C(O)C(=O)C=C1    ZINC000031614543
Oc1cccc(O)c1    ZINC000000002028
Oc1ccccc1O    ZINC000013512214
Nc1cncc(O)c1    ZINC000014982076
N#CCC(O)CC#N    ZINC000001618010
C[C@@](O)(C#N)CC#N    ZINC000100069317
Nc1ccncc1O    ZINC000002388372
Nc1ncccc1O    ZINC000019015386
OCc1ccnnc1    ZINC000039597033
OCc1cncnc1    ZINC000002511464
CC(O)(CF)CF    ZINC000002540271
Cc1ncc(O)cn1    ZINC000014982942
Nc1ccc(O)cn1    ZINC000051951624
CC(C)(O)C(F)F    ZINC000078691606
CC(F)(F)CCO    ZINC000077977676
OCCCC(F)F    ZINC000113915597
OCc1ncccn1    ZINC000022016724
Nc1cc(O)ccn1    ZINC000000337541
Cc1ncncc1O    ZINC000014982946
OCc1ccncn1    ZINC000002511466
OCc1cnccn1    ZINC000002383124
C[C@](O)(C#N)CC#N    ZINC000100069315
CCC(F)(F)CO    ZINC000003880141
OCc1cccnn1    ZINC000000158628
C[n+]1cccc(O)c1    ZINC000001635609
C#C[C@](O)(C=C)CC    ZINC000001656326
O[C@H]1C[C@@H]2C=C[C@@H]1C2    ZINC000100003929
O[C@@H]1C[C@@H]2C=C[C@H]1C2    ZINC000016990746
C[C@H](O)C1=CCC=C1    ZINC000002048478
CCC#C/C=C\CO    ZINC000013410041
O[C@@H]1C[C@H]2C=C[C@@H]1C2    ZINC000001681830
O[C@@H]1C=C[C@H]2C[C@H]2C1    ZINC000043761770
C#CC[C@@H](O)C1CC1    ZINC000051074433
C#C[C@@H]1CCC[C@@H]1O    ZINC000006691132
C[C@@H](O)C1=CCC=C1    ZINC000002048479
O[C@H]1C=C[C@@H]2CC[C@H]21    ZINC000043761642
C=C(C)C#C[C@H](C)O    ZINC000006019979
C#C[C@@](C)(O)C1CC1    ZINC000001235112
C#C[C@H]1CCC[C@H]1O    ZINC000006691133
C#C[C@H]1CCC[C@@H]1O    ZINC000005282282
C=C(C)C#C[C@@H](C)O    ZINC000002390320
C=CC#CC(C)(C)O    ZINC000002031416
O[C@H]1C=C[C@H]2CC[C@H]21    ZINC000043761644
O[C@H]1C[C@H]2C=C[C@H]1C2    ZINC000100112084
C#CC[C@H](O)C1CC1    ZINC000051074432
C#C[C@@H]1CCC[C@H]1O    ZINC000003106322
C#CCC1(O)CCC1    ZINC000085210696
O[C@H]1C=C2CC[C@@H]1C2    ZINC000001702864
O[C@@H]1C=C2CC[C@@H]1C2    ZINC000001702862
C/C=C/C#CCCO    ZINC000052508122
O[C@H]1C=C[C@@H]2CC[C@@H]21    ZINC000043761643
O[C@H]1C[C@H]2C=C[C@@H]1C2    ZINC000002534408
OCC1C=CCC=C1    ZINC000001669156
CCC#C/C=C/CO    ZINC000013410045
C#C[C@@](O)(C=C)CC    ZINC000005954742
O[C@@H]1C[C@@H]2C=C[C@@H]1C2    ZINC000100003931
O[C@@H]1C[C@H]2C=C[C@H]1C2    ZINC000100112082
O[C@@H]1C=C[C@@H]2CC[C@@H]21    ZINC000071785324
C=CCC#CCCO    ZINC000034294390
O[C@@H]1C=C2CC[C@H]1C2    ZINC000001702861
O[C@H]1C=C2CC[C@H]1C2    ZINC000001702863
O[C@H]1C[C@@H]2C=C[C@H]1C2    ZINC000017312101
C#CC1(O)CCCC1    ZINC000001075969
CC1(CO)C=CC=C1    ZINC000043198668
O[C@H]1C=C[C@H]2CC[C@@H]21    ZINC000043761645
C#C[C@](C)(O)C1CC1    ZINC000001235113
O=c1cccc(O)[nH]1    ZINC000008576277
Oc1cncc(O)c1    ZINC000013208871
Oc1ccc(O)nc1    ZINC000013527001
Oc1ccnc(O)c1    ZINC000008637458
[O-][n+]1cccc(O)c1    ZINC000000152770
Oc1cccnc1O    ZINC000012243851
[O-][n+]1ccc(O)cc1    ZINC000000331810
O=c1cc[nH]cc1O    ZINC000013521874
[O-][n+]1ccccc1O    ZINC000000331625
Nc1ncncc1O    ZINC000013517865
Nc1ncc(O)cn1    ZINC000021298001
Cc1nncnc1O    ZINC000005285766
NC[C@@H](O)C(F)F    ZINC000053648388
NCC(F)(F)CO    ZINC000088189518
NC[C@H](O)C(F)F    ZINC000053648387
Cc1ccc(CO)[nH]1    ZINC000057348549
C#CCC1(O)CNC1    ZINC000084351712
N#C[C@H]1CC[C@@H](O)C1    ZINC000082164363
N#CC1CC(CO)C1    ZINC000095938183
C[C@]1(C#N)CC[C@@H]1O    ZINC000238454085
Cc1c[nH]cc1CO    ZINC000057348556
N#C[C@@H]1CC[C@@H](O)C1    ZINC000082164359
N#CCC1CC(O)C1    ZINC000221876687
N#C[C@H]1CCC[C@@H]1O    ZINC000037153365
C[C@H](O)c1ccc[nH]1    ZINC000034155960
OCCn1cccc1    ZINC000002556833
N#CC1(CCO)CC1    ZINC000258012265
N#C[C@@H]1CCC[C@@H]1O    ZINC000037153367
Cn1ccc(CO)c1    ZINC000006072411
CC1(O)CC(C#N)C1    ZINC000082046438
C[C@]1(C#N)CC[C@H]1O    ZINC000238454118
N#C[C@@H]1CC[C@H](O)C1    ZINC000082164356
N#CCC1(O)CCC1    ZINC000085879739
N#CC1(CO)CCC1    ZINC000066324428
N#C[C@@H]1CCC[C@H]1O    ZINC000037153363
NC1=CC=C(CO)C1    ZINC001560405410
N#CC[C@H]1C[C@@H](O)C1    ZINC000575598464
C#CC1(O)CC(N)C1    ZINC000087652899
Cn1cccc1CO    ZINC000002383102
C[C@@]1(C#N)CC[C@H]1O    ZINC000238473125
N#CC1(O)CCCC1    ZINC000095817364
C[C@@H](O)c1ccc[nH]1    ZINC000034155961
N#C[C@@H](O)C1CCC1    ZINC000127226899
OCCc1ccc[nH]1    ZINC000001721467
N#C[C@H]1CCC[C@H]1O    ZINC000037153361
N#CCC1(CO)CC1    ZINC000016125367
Cc1c[nH]c(CO)c1    ZINC000015020415
C[C@@]1(C#N)CC[C@@H]1O    ZINC000238473088
N#CC[C@H]1C[C@H](O)C1    ZINC000575598463
N#C[C@H]1CC[C@H](O)C1    ZINC000082164360
O=P(O)(O)CO    ZINC000008383231
OCC(F)=C(F)F    ZINC000034305518
OC[C@H](Cl)CF    ZINC000068590941
O[C@H](CF)CCl    ZINC000002036327
O[C@@H](CF)CCl    ZINC000001577575
OC[C@@H](Cl)CF    ZINC000068590945
O=c1ccocc1O    ZINC000001718898
O=c1occcc1O    ZINC000001433173
O=c1cn[nH]cc1O    ZINC000039367826
Oc1ccccc1F    ZINC000000164476
OC[C@@H](O)C(F)F    ZINC000141628920
O=c1ncc(O)c[nH]1    ZINC000005116975
[O-][n+]1cncc(O)c1    ZINC000034593533
OCC(F)(F)CO    ZINC000001665099
Oc1cccc(F)c1    ZINC000000164911
O=c1[nH]cncc1O    ZINC000017378546
N#C/C(=C/O)C(N)=O    ZINC000083428818
Oc1ccc(F)cc1    ZINC000000164463
O=c1cc(O)cn[nH]1    ZINC000017063634
[O-][n+]1ccnc(O)c1    ZINC000016920021
OC[C@H](O)C(F)F    ZINC000221129105
N=C(O)c1cocn1    ZINC000066352180
O=c1cc(O)nc[nH]1    ZINC000018165139
O=c1ccc(O)n[nH]1    ZINC000018181713
C=Cn1nnnc1O    ZINC000003844473
C[C@H](O)c1ccco1    ZINC000000164796
Cc1ccc(CO)o1    ZINC000000152340
C#CCC1(O)COC1    ZINC000074938387
OCCc1ccoc1    ZINC000032302467
O=C1CCC/C1=C/O    ZINC000001235150
O=C1CCCC=C1O    ZINC000018056386
O=C(/C=C/O)C1CC1    ZINC000100604100
CC1=C(O)CCC1=O    ZINC000100040574
O=C1CCC=C1CO    ZINC000001568570
O=C1C=C(O)CCC1    ZINC000003860300
Cc1coc(CO)c1    ZINC000095935629
C#C[C@]1(O)CCOC1    ZINC000034721839
CC1=C(O)CC(=O)C1    ZINC000104086375
CC1=C(O)C(=O)CC1    ZINC000021300156
OCCc1ccco1    ZINC000019729362
C[C@@H](O)c1ccoc1    ZINC000001403558
Cc1occc1CO    ZINC000000159615
C[C@H](O)c1ccoc1    ZINC000001403557
Cc1ccoc1CO    ZINC000012370518
C#C[C@@]1(O)CCOC1    ZINC000034721841
O=C1CCC/C1=C\O    ZINC000100873390
Cc1cc(CO)co1    ZINC000089228492
C[C@@H](O)c1ccco1    ZINC000000164797
Cn1cnc(CO)c1    ZINC000003880803
C[C@H](O)c1c[nH]cn1    ZINC000039210063
N#CC1(CO)CNC1    ZINC000107262944
N#C[C@H]1CNC[C@H]1O    ZINC000084238949
C[C@@H](O)c1cc[nH]n1    ZINC000037908560
C=C[C@@H](O)CNC#N    ZINC001253602868
Cc1nn(C)cc1O    ZINC000059636719
Cc1cnn(CO)c1    ZINC000004290890
Cc1cc(CO)n[nH]1    ZINC000003851840
Cc1cc(O)n(C)n1    ZINC000100004082
N#CCN1CC(O)C1    ZINC000070797991
N#C[C@@H]1C[C@@H](O)CN1    ZINC000148435921
OCCn1ccnc1    ZINC000008294942
Cn1cncc1CO    ZINC000000158991
CCn1nccc1O    ZINC000101406707
OCCc1cn[nH]c1    ZINC000002549368
Cc1nc(CO)c[nH]1    ZINC000012336500
Cn1nccc1CO    ZINC000012370713
N#C[C@H]1CNC[C@@H]1O    ZINC000084238953
C[C@@H](O)c1ncc[nH]1    ZINC000034448613
Cc1[nH]nc(O)c1C    ZINC000000162747
Cc1n[nH]c(C)c1O    ZINC000000398314
CCn1ccc(O)n1    ZINC000034566518
N#C[C@@H]1CNC[C@H]1O    ZINC000084238951
C[C@H](O)c1cc[nH]n1    ZINC000037908559
N#C[C@@H]1CNC[C@@H]1O    ZINC000084238957
OCCc1cnc[nH]1    ZINC000004533393
Cc1c[nH]c(CO)n1    ZINC000045205735
OCCc1ncc[nH]1    ZINC000019926709
C[C@H](O)c1ncc[nH]1    ZINC000034448611
CCc1cc(O)n[nH]1    ZINC000004494836
Cn1ccnc1CO    ZINC000003883461
OCCn1cccn1    ZINC000001671842
C[C@@H](O)c1c[nH]cn1    ZINC000039210064
Cn1ccc(CO)n1    ZINC000012370360
OCCc1cc[nH]n1    ZINC000034561946
C=C[C@H](O)CNC#N    ZINC001253602869
Cn1cc(CO)cn1    ZINC000002385022
Cc1[nH]ncc1CO    ZINC000037461729
CCn1cc(O)cn1    ZINC000002537613
Cc1ccn(CO)n1    ZINC000000254464
Cc1[nH]cnc1CO    ZINC000006645459
N#CCC1(O)CNC1    ZINC000085879618
Cc1cn[nH]c1CO    ZINC000078231033
N[C]1C=C[C@@H](CO)C1    ZINC001560407537
N[C]1C=C[C@H](CO)C1    ZINC001560407538
N[C@H]1C=C[C](CO)C1    ZINC001560408632
C=CC[C@@H](O)/C=C\C    ZINC000004582345
O[C@H]1CC[C@H]1C1CC1    ZINC000095831328
C#C[C@@H](O)C(C)(C)C    ZINC000008557060
C#CCCC[C@@H](C)O    ZINC000036436718
CC#CCCCCO    ZINC000034060318
C[C@]1(O)C=CCCC1    ZINC000005764278
O[C@H]1C[C@@H]2CC[C@@H]1C2    ZINC000100017889
C#C[C@H](O)CC(C)C    ZINC000005227368
C[C@H]1CC=C(O)CC1    ZINC000113261828
CC(C)=C=CCCO    ZINC000039115636
O[C@H]1C[C@H]2CC[C@H]1C2    ZINC000100017893
OCC[C@H]1CC12CC2    ZINC000038281919
OCC1=CCCCC1    ZINC000005409961
C#C[C@](C)(O)CCC    ZINC000001235107
CC/C=C/C=C/CO    ZINC000002560463
OC[C@H]1CC=CCC1    ZINC000004521852
O[C@@H]1CCCC12CC2    ZINC000002032056
O[C@H]1CCC12CCC2    ZINC000095836084
C=CC[C@H](O)/C=C\C    ZINC000004582346
C[C@H]1CC=C[C@@H](O)C1    ZINC000005809804
C/C=C/C=C\[C@H](C)O    ZINC000043762118
C[C@@H]1CC=C(O)CC1    ZINC000113261829
C=CCC(O)CC=C    ZINC000001632707
C[C@@H]1CC=C[C@H](O)C1    ZINC000001614459
C=CC[C@H](O)/C=C/C    ZINC000002243006
C[C@@]1(O)CC=CCC1    ZINC000005736221
CCC#CC[C@H](C)O    ZINC000005227387
CC/C=C/C=C\CO    ZINC000020231651
C=CC[C@H](O)C(=C)C    ZINC000002169054
C#CCC[C@H](O)CC    ZINC000049852221
O[C@H]1CC[C@@H]1C1CC1    ZINC000095831329
C=C1CCCC[C@@H]1O    ZINC000002032076
CCCC#C[C@@H](C)O    ZINC000039343417
C/C(=C\CO)C1CC1    ZINC000064874379
C=C[C@H](O)C/C=C\C    ZINC000043762843
C#CC[C@@](C)(O)CC    ZINC000063076744
OCC[C@@H]1CC12CC2    ZINC000038281920
C=C[C@@H](O)[C@@H](C)C=C    ZINC000044143811
OC[C@@H]1C=CCCC1    ZINC000037625730
CC#CC[C@H](O)CC    ZINC000002508085
C#C[C@H](O)CCCC    ZINC000004283778
OC[C@H]1[C@@H]2CCC[C@H]12    ZINC000238665487
O[C@@H]1C[C@H]2CC[C@H]1C2    ZINC000100403329
CC12CC(CO)(C1)C2    ZINC000225858844
OC1CC2(CCC2)C1    ZINC000087440025
C=C[C@@H](O)C/C=C\C    ZINC000043762842
C#CC(O)(CC)CC    ZINC000001687027
C#CCCC[C@H](C)O    ZINC000038233790
O[C@@H]1C[C@@H]2CC[C@H]1C2    ZINC000003096510
CC#CC[C@@H](O)CC    ZINC000008737734
C=CC[C@@H](O)C(=C)C    ZINC000002169052
C#C[C@@](C)(O)CCC    ZINC000001235106
CC1=C[C@H](O)CCC1    ZINC000004528632
CC1=C(CO)CCC1    ZINC000005766411
OC(C1CC1)C1CC1    ZINC000002162270
OC[C@H]1C[C@H]2C[C@H]2C1    ZINC000238680408
OC[C@@H]1CC12CCC2    ZINC000088158135
CCCCC#CCO    ZINC000002579171
CCCC#C[C@H](C)O    ZINC000039343418
C#C[C@H](O)C(C)(C)C    ZINC000008557070
OC[C@H]1C=CCCC1    ZINC000037625729
OC[C@H]1CC12CCC2    ZINC000088158134
OC[C@@H]1CC=CCC1    ZINC000004521851
C[C@H]1CC=C[C@H](O)C1    ZINC000005809801
CCC#C[C@@H](O)CC    ZINC000001723672
CCC#CC[C@@H](C)O    ZINC000002390323
C=C1CCCC[C@H]1O    ZINC000001767599
CC1=CCCC[C@@H]1O    ZINC000005179827
C/C=C/C=C\[C@@H](C)O    ZINC000043762117
OCC1[C@H]2CCC[C@H]12    ZINC000001767691
C#CC[C@](C)(O)CC    ZINC000063076745
CC1=C[C@@H](O)CCC1    ZINC000004528633
OCC12CC(C1)CC2    ZINC000039433983
C=C[C@H](C)[C@@H](O)C=C    ZINC000044143817
C#C[C@@H](O)CCCC    ZINC000002390332
C#C[C@](C)(O)C(C)C    ZINC000002042603
C#C[C@@H](O)CC(C)C    ZINC000002390339
C#CC[C@H](O)C(C)C    ZINC000036437471
O[C@H]1CCCC12CC2    ZINC000001767684
O[C@@H]1C[C@@H]2CC[C@@H]1C2    ZINC000100464695
O[C@@H]1CC[C@@H]1C1CC1    ZINC000095831331
C#CC[C@@H](O)C(C)C    ZINC000051074419
C=CC(=C)CCCO    ZINC000005377187
O[C@@H]1CCC12CCC2    ZINC000095836085
C#C[C@@](C)(O)C(C)C    ZINC000001596794
C=CC[C@@H](O)/C=C/C    ZINC000033702832
OCC1[C@@H]2CCC[C@@H]12    ZINC000001767687
O[C@@H]1C[C@H]2CC[C@@H]1C2    ZINC000001590023
O[C@@H]1CC[C@H]1C1CC1    ZINC000095831330
O[C@H]1C[C@H]2CC[C@@H]1C2    ZINC000002508249
C[C@]1(O)CC=CCC1    ZINC000005764276
OCC1(C2CC2)CC1    ZINC000162175915
C=C[C@@H](C)[C@@H](O)C=C    ZINC000044143820
C#CCC[C@@H](O)CC    ZINC000049852220
C#CCCCCCO    ZINC000002564221
O[C@H]1C[C@@H]2CC[C@H]1C2    ZINC000002534432
CC(C)(C)C#CCO    ZINC000036437473
CCCC#CCCO    ZINC000002579172
C=C[C@@H](C)[C@H](O)C=C    ZINC000044143814
C[C@@]1(O)C=CCCC1    ZINC000005736223
C=C[C@H]1CCC[C@@H]1O    ZINC000038415626
OCC1CC2(CC2)C1    ZINC000167917065
CCC#C[C@H](O)CC    ZINC000002390327
CC1=CCCC[C@H]1O    ZINC000005757640
OCCC12CC(C1)C2    ZINC000575624311
C[C@@H]1CC=C[C@@H](O)C1    ZINC000005809803
C=CCC1(O)CCC1    ZINC000086716172
CCC#CC(C)(C)O    ZINC000002508036
Nc1c(O)c(=O)c1=O    ZINC000100336074
C[C](O)C(F)(F)F    ZINC001560411693
N#C/C(N=O)=C(\N)O    ZINC000111474469
O=c1ncnc(O)[nH]1    ZINC000017315051
O=c1nncc(O)[nH]1    ZINC000018130792
N#C/C(N=O)=C(/N)O    ZINC000111474472
Oc1cncc(F)c1    ZINC000002384047
Nc1nnc(O)nn1    ZINC000038700909
Oc1cnccc1F    ZINC000071255378
Oc1cccnc1F    ZINC000002526745
Oc1ccc(F)nc1    ZINC000002572509
Cc1noc(C)c1O    ZINC000088315357
Cc1cnc(CO)o1    ZINC000040543325
Cc1onc(O)c1C    ZINC000016974812
Cc1cnoc1CO    ZINC000143584118
O=C1C=C(O)CCN1    ZINC000100306551
Cc1ocnc1CO    ZINC000049584864
Cc1ncoc1CO    ZINC000033378851
C[C@H](O)c1cocn1    ZINC000144669081
N#C[C@H]1COC[C@@H]1O    ZINC000080227461
Cc1nc(CO)co1    ZINC000033835607
CC1=CC(=O)N[C@H]1O    ZINC000001725122
N#C[C@H]1COC[C@H]1O    ZINC000080227456
C[C@@H](O)c1cocn1    ZINC000144669278
CC1=CC(=O)N[C@@H]1O    ZINC000005190774
N#C[C@@H]1COC[C@@H]1O    ZINC000080227465
Cc1cc(CO)on1    ZINC000012370187
Cc1conc1CO    ZINC000034070550
N#C[C@@H]1COC[C@H]1O    ZINC000080227458
CCc1cc(O)no1    ZINC000036466056
Cc1oncc1CO    ZINC000040435235
Cc1ncc(CO)o1    ZINC000036533180
OCCc1cnoc1    ZINC000002559654
Cc1cc(CO)no1    ZINC000000158682
C#CC(=O)NCCO    ZINC000035608832
N#CC1(CO)COC1    ZINC000082162578
C[C@@H](O)c1nc[nH]n1    ZINC000075853184
Cn1nc(N)cc1O    ZINC000100003461
Cn1ncnc1CO    ZINC000022060844
NCc1cc(O)[nH]n1    ZINC000022610545
Cc1[nH]nc(O)c1N    ZINC000026263931
OCCn1ccnn1    ZINC000002513900
Cn1cc(CO)nn1    ZINC000039259543
Cn1cnc(CO)n1    ZINC000038582180
Cn1c(N)cnc1O    ZINC000107110114
OCCn1cncn1    ZINC000002566780
Cc1nc(CO)n[nH]1    ZINC000097116494
OCCn1nccn1    ZINC000002513898
OCCc1cn[nH]n1    ZINC000052223370
C[C@H](O)c1nc[nH]n1    ZINC000075853183
Nc1ncc(CO)[nH]1    ZINC000072190656
Cn1cc(O)nc1N    ZINC000014246971
OCCn1cnnc1    ZINC000002507132
Cn1cnnc1CO    ZINC000034723020
C[C@@H](N)/C(O)=N/C#N    ZINC000086075965
Nc1cc(CO)[nH]n1    ZINC000072209660
Cn1ncc(CO)n1    ZINC000166371483
Cn1nncc1CO    ZINC000039259542
OC[C@@H]1C=CCCN1    ZINC000033798244
O[C@H]1CCC12CNC2    ZINC000230823569
CC(C)C[C@@H](O)C#N    ZINC000085882424
O[C@@H]1C[C@H]2CN[C@@H]1C2    ZINC000104612889
O[C@H]1C[C@H]2CN[C@H]1C2    ZINC000204238138
C=C[C@@H](CO)N1CC1    ZINC000001677538
O[C@@H]1C[C@H]2CNC[C@@H]12    ZINC000080587203
CC(C)[C@@H](O)CC#N    ZINC000002380508
C[C@H](O)C(C)(C)C#N    ZINC000083255123
CC(C)(O)CCC#N    ZINC000001592695
CC(C)[C@H](O)CC#N    ZINC000004286778
O[C@H]1C[C@H]2CNC[C@H]21    ZINC000104692647
CN(C)CC#CCO    ZINC000001684219
CCC[C@@](C)(O)C#N    ZINC000081135741
N[C@H]1C=C[C@@H](CO)C1    ZINC000022048267
C=C[C@H](O)CN1CC1    ZINC000001677539
OC[C@@H]1NC[C@H]2C[C@H]21    ZINC000142253977
CC#CC[C@H](N)CO    ZINC000070884454
C=C1CCNC[C@H]1O    ZINC000149181258
OC[C@H]1[C@@H]2CNC[C@H]12    ZINC000100047837
CCC(O)(C#N)CC    ZINC000085575422
CC(C)(CO)CC#N    ZINC000034211539
OCC1[C@@H]2CNC[C@H]12    ZINC000032628916
O[C@@H]1CN2CC[C@H]1C2    ZINC000034301002
O[C@H]1C[C@H]2CN[C@@H]1C2    ZINC000104612880
O[C@@H]1C[C@H]2CN[C@H]1C2    ZINC000204234766
OC[C@H]1C=CCCN1    ZINC000033798245
OC1CC2(CNC2)C1    ZINC000091301498
OC[C@@H]1[C@@H]2CNC[C@@H]21    ZINC000100028282
N[C@@H]1CC12CC(O)C2    ZINC000669371514
O[C@@H]1C[C@@H]2CC[C@H]1N2    ZINC000038433615
OCC1[C@H]2CNC[C@H]12    ZINC000100764949
O[C@H]1C[C@@H]2C[C@H]1CN2    ZINC000107267331
O[C@H]1C[C@@H]2CC[C@H]1N2    ZINC000095742827
O[C@@H]1C[C@@H]2C[C@H]1CN2    ZINC000107267335
OC1CN(C2CC2)C1    ZINC000238663635
OC[C@@]12C[C@@H]1CNC2    ZINC000067425265
C=C[C@@H](O)CN1CC1    ZINC000002038502
OC1(C2CC2)CNC1    ZINC000038526286
O[C@@H]1C[C@@H]2CNC[C@@H]12    ZINC000080587199
C=C1CCNC[C@@H]1O    ZINC000149181469
OC[C@]12C[C@H]1CNC2    ZINC000095644193
O[C@@H]1CNCC12CC2    ZINC000088189626
CC(C)[C@](C)(O)C#N    ZINC000016051693
OCC12CC(C1)CN2    ZINC000104705730
C=CCN1CC(O)C1    ZINC000036436721
C#CCN(C)CCO    ZINC000001639901
C#CCNC[C@H](C)O    ZINC000037488801
O[C@@H]1C[C@H]2C[C@@H]1CN2    ZINC000143839403
O[C@@H]1C[C@H]2CNC[C@H]12    ZINC000080587196
N[C@H]1C=C[C@H](CO)C1    ZINC000043328740
OC[C@]12C[C@@H]1CNC2    ZINC000100501446
OC[C@H]1NC[C@H]2C[C@H]21    ZINC000044137550
CC(C)(C)[C@@H](O)C#N    ZINC000068562441
O[C@H]1CNCC12CC2    ZINC000088189625
O[C@@H]1CCC12CNC2    ZINC000230823537
O[C@@H]1C[C@H]2C[C@H]1CN2    ZINC000107267333
NC12CC(CO)(C1)C2    ZINC000238609755
N[C@@H]1C=C[C@H](CO)C1    ZINC000002382589
C#CC[C@H](O)CCN    ZINC000130381099
CC(C)(C)[C@H](O)C#N    ZINC000068562440
O[C@@H]1C[C@@H]2CC[C@@H]1N2    ZINC000114017120
CCCC[C@@H](O)C#N    ZINC000085547019
CCC[C@](C)(O)C#N    ZINC000081135740
O[C@@H]1CN2CC[C@@H]1C2    ZINC000034301001
O[C@H]1C[C@@H]2CN[C@H]1C2    ZINC000204238156
C[C@@H](O)C(C)(C)C#N    ZINC000083255126
C#CC[C@@H](O)CCN    ZINC000130381279
C=C[C@H](CO)N1CC1    ZINC000002045143
O[C@H]1C[C@H]2C[C@@H]1CN2    ZINC000143839590
OC[C@@H]1NC[C@@H]2C[C@@H]21    ZINC000079031677
OCCN1CC=CC1    ZINC000123232209
CC#CC[C@@H](N)CO    ZINC000070884457
O[C@H]1CN2CC[C@H]1C2    ZINC000101528197
OC[C@H]1NC[C@@H]2C[C@@H]21    ZINC000039325889
OC[C@@]12C[C@H]1CNC2    ZINC000100501441
CC(C)C[C@H](O)C#N    ZINC000085882423
OCC1[C@@H]2CNC[C@@H]12    ZINC000100764955
O[C@H]1C[C@@H]2CC[C@@H]1N2    ZINC000114017123
N[C@@H]1C=C[C@@H](CO)C1    ZINC000033961351
N[C@H]1CC12CC(O)C2    ZINC000669371515
CCCC[C@H](O)C#N    ZINC000085547015
O[C@@H]1C[C@@H]2CNC[C@H]12    ZINC000080587192
CC(C)[C@@](C)(O)C#N    ZINC000082053522
NC1(CO)CC=CC1    ZINC000002527635
CC(C)(C#N)CCO    ZINC000083639375
O[C@H]1C[C@H]2C[C@H]1CN2    ZINC000107267328
O[C@H]1C[C@H]2NCC[C@H]21    ZINC000307670837
OCC(Cl)Cl    ZINC000004742916
O=c1c(O)c(O)c1=O    ZINC000001714721
O=C1C(=O)C(O)C1=O    ZINC000136201191
C#CC1(O)CSC1    ZINC000307060247
Cc1csc(O)c1    ZINC000103628032
OCc1cccs1    ZINC000000157467
Cc1ccc(O)s1    ZINC000001701785
Cc1sccc1O    ZINC000114540602
Cc1cscc1O    ZINC000202050616
OCc1ccsc1    ZINC000000158760
Oc1ccc(F)nn1    ZINC000091252468
Cc1nc(O)oc1[O]    ZINC001560405204
Oc1cnc(F)nc1    ZINC000217995894
CC1=CC(=O)O[C@H]1O    ZINC000005766774
O=C1C=CO[C@H]1CO    ZINC000104402620
C[C@@H](O)C(F)(F)F    ZINC000001666908
CC1=C(O)C(=O)OC1    ZINC000039293586
O=C1C=C[C@@H](CO)O1    ZINC000002558002
COc1ccc(O)o1    ZINC000204195506
O=C1C=C[C@H](CO)O1    ZINC000002545362
OCCC(F)(F)F    ZINC000002556481
CC1=CC(=O)O[C@@H]1O    ZINC000005766771
O=C1C=C[C@@H](O)OC1    ZINC000062715076
O=C(O)C#CCCO    ZINC000038233794
CC1=C[C@@H](O)OC1=O    ZINC000014490246
O=C1C=C(O)COC1    ZINC000114408231
O=C1CC=C(CO)O1    ZINC000115217292
O=C1C=C[C@H](O)OC1    ZINC000059839539
CC1=C(O)C(=O)CO1    ZINC000084397744
C[C@H](O)C(F)(F)F    ZINC000002040700
CC1=C(O)COC1=O    ZINC000100238061
C=C(O)/C=C\C(=O)O    ZINC000100216561
COC(=O)C#CCO    ZINC000001566051
O=C1C=C(CO)CO1    ZINC000005133249
CC1=C[C@H](O)OC1=O    ZINC000014490248
N#CNC(=O)CCO    ZINC001179577331
NCc1cc(O)no1    ZINC000022064260
CCc1noc(O)n1    ZINC000039206214
Cc1nnc(CO)o1    ZINC000019089819
OCc1cc(O)n[nH]1    ZINC000038538098
Cc1noc(CO)n1    ZINC000029866029
Cc1nc(CO)no1    ZINC000014988026
Cc1nonc1CO    ZINC000002271201
CCn1nnnc1O    ZINC000002539646
Nc1[nH]nc(O)c1N    ZINC000002387488
NCc1n[nH]c(O)n1    ZINC000031425168
Cn1nnnc1CO    ZINC000096515882
Nc1nc(CO)n[nH]1    ZINC000005183356
OCCn1cnnn1    ZINC000003117733
N#C/N=C(/N)NCO    ZINC000005810812
Cn1nnc(CO)n1    ZINC000038887775
OCCc1nn[nH]n1    ZINC000001235060
O=C1C[C](O)CCN1    ZINC001560406595
OC[C@@H]1[C@H]2CCO[C@H]21    ZINC000110748638
C#C[C@@](C)(O)COC    ZINC000083052675
O=C1CC[C@H](CO)C1    ZINC000034566529
OCC1=CCCCO1    ZINC000095093153
OC[C@H]1CC=CCO1    ZINC000033965984
O[C@H]1C=C[C@@H](O)CC1    ZINC000003860563
OCCC#CCCO    ZINC000001709927
C#CCO[C@H](C)CO    ZINC000087493224
C[C@H](O)C1CC(=O)C1    ZINC000409423776
O=C1CCC[C@H](O)C1    ZINC000004096053
C=C[C@@H](O)[C@@H](O)C=C    ZINC000018088144
C=C[C@H](O)[C@@H](O)C=C    ZINC000000389840
O[C@H]1C[C@H]2CC[C@@H]1O2    ZINC000005185440
CC1(C)C(=O)C[C@@H]1O    ZINC000095218391
OC[C@@H]1CCC=CO1    ZINC000002046389
O[C@@H]1CCC12COC2    ZINC000095831345
C#CC[C@@H](O)COC    ZINC000051074464
C[C@H](O)C#C[C@H](C)O    ZINC000000388729
CC(=O)C1CC(O)C1    ZINC000203936869
O[C@@H]1CC=CC[C@@H]1O    ZINC000017163545
OC[C@@H]1[C@H]2CCO[C@@H]21    ZINC000110748634
CCC(=O)/C=C(\C)O    ZINC000100228726
O[C@H]1C[C@@H]2CC[C@H]1O2    ZINC000002559144
O=C1CCCC[C@H]1O    ZINC000000404422
O[C@H]1CC=CC[C@@H]1O    ZINC000001602019
C[C@@H](O)C#C[C@H](C)O    ZINC000012358908
O[C@@H]1C[C@H]2CC[C@@H]1O2    ZINC000003128920
OC[C@@]12C[C@H]1COC2    ZINC000115843136
O=C1CCC[C@@H]1CO    ZINC000038233797
O[C@H]1CCC12COC2    ZINC000095831346
O[C@@H]1C[C@H]2CC[C@H]1O2    ZINC000100012234
OC[C@H]1[C@@H]2OCC[C@H]21    ZINC000113408400
OCC1[C@H]2COC[C@@H]12    ZINC000091692755
C#C[C@](C)(O)COC    ZINC000083052673
OCC#CCCCO    ZINC000034558087
OC[C@@H]1[C@@H]2CCO[C@H]12    ZINC000252487130
O[C@H]1CCC[C@H]2O[C@H]21    ZINC000005369667
OC[C@H]1CCC=CO1    ZINC000000395653
C#CCOC[C@@H](C)O    ZINC000039347595
O[C@@H]1C[C@@H]2CC[C@@H]1O2    ZINC000142678716
OC[C@@H]1[C@H]2COC[C@H]21    ZINC000144524846
O[C@@H]1CC=CC[C@H]1O    ZINC000005541571
CC(=O)C1(O)CCC1    ZINC000147046165
OC[C@@H]1CC=C[C@@H]1O    ZINC000034206588
O[C@@H]1C=C[C@@H](O)CC1    ZINC000003860565
C#C[C@H](C)OCCO    ZINC000001639929
O=C1CCC[C@@H](O)C1    ZINC000004096054
CC[C@H](O)/C=C\C=O    ZINC000013517919
O[C@H]1CCC[C@H]2O[C@@H]21    ZINC000100491264
OC[C@H]1[C@H]2CCO[C@@H]12    ZINC000096509276
OCC1[C@H]2COC[C@H]12    ZINC000100643459
O[C@H]1COC2(CC2)C1    ZINC000118169394
O[C@H]1C[C@H]2CC[C@H]1O2    ZINC000100012240
C#C[C@@H](C)OCCO    ZINC000016970449
O=C1CCC[C@H]1CO    ZINC000038233798
C=C[C@]1(O)CCOC1    ZINC000034721843
OC[C@H]1[C@H]2COC[C@@H]12    ZINC000169797196
O=C1CCC(O)CC1    ZINC000013542642
OC/C=C\C=C/CO    ZINC000031414746
O[C@H]1C=C[C@H](O)CC1    ZINC000003860564
OC[C@]12C[C@H]1COC2    ZINC000115843139
C#CCOC[C@H](C)O    ZINC000039347594
O[C@H]1C[C@@H]2CC[C@@H]1O2    ZINC000142678920
C=C[C@@H](O)[C@H](O)C=C    ZINC000000389839
O[C@@H]1CCC[C@H]2O[C@H]21    ZINC000005369669
C#CC[C@H](O)COC    ZINC000051074465
O[C@@H]1CCC[C@H]2O[C@@H]21    ZINC000100491269
OC[C@@H]1[C@@H]2OCC[C@@H]12    ZINC000113408403
CC/C(O)=C/C(C)=O    ZINC000100012102
CC[C@@H](O)/C=C/C=O    ZINC000002018006
CC[C@@H](O)/C=C\C=O    ZINC000013517916
C#CCOCCCO    ZINC000038220124
C[C@@H](O)C#C[C@@H](C)O    ZINC000000388728
C#CCO[C@@H](C)CO    ZINC000087493223
CC1(CO)CC(=O)C1    ZINC000096372404
C=C[C@@]1(O)CCOC1    ZINC000034721844
OCC1[C@@H]2COC[C@@H]12    ZINC000100643464
C=CCC1(O)COC1    ZINC000045028302
OC1CC2(COC2)C1    ZINC000091364344
O=C(CO)C1CCC1    ZINC000114745893
O=C1CCCC[C@@H]1O    ZINC000004095559
OC[C@@H]1CC=CCO1    ZINC000033975117
O[C@@H]1COC2(CC2)C1    ZINC000118169392
OC[C@]12C[C@@H]1COC2    ZINC000115843134
OC[C@@]12C[C@@H]1COC2    ZINC000115843133
CC[C@H](O)/C=C/C=O    ZINC000002018004
C[C@@H](O)C1=NCCN1    ZINC000033359453
CN(CC#N)CCO    ZINC000019852176
C=C[C@@H](O)CNC=N    ZINC001253599916
CC(C)(O)CNC#N    ZINC000083465225
C[C@H](O)C1=NCCN1    ZINC000033359454
CC1(CCCO)N=N1    ZINC000097446483
N#CCCNCCO    ZINC000035102044
OCCN1CCC=N1    ZINC000049584912
C[C@H](C#N)NCCO    ZINC000020177361
C[C@H](O)CNCC#N    ZINC000035188131
CCN(C#N)CCO    ZINC000168170651
C[C@@H](C#N)NCCO    ZINC000020177364
CC[C@@H](O)CNC#N    ZINC000229979073
C=C[C@H](O)CNC=N    ZINC001253599918
CC1(C)CCC[C@H]1O    ZINC000036294390
CC[C@@](C)(O)C1CC1    ZINC000001646688
C=C[C@](C)(CC)CO    ZINC000096034461
C/C=C/[C@@H](O)C(C)C    ZINC000005132904
C[C@H]1CC[C@H](CO)C1    ZINC000084348326
CC/C=C(\C)[C@H](C)O    ZINC000033839958
C=C(C)C(C)(C)CO    ZINC000004831729
C=C(C)[C@H](O)C(C)C    ZINC000005761301
CC/C=C\CCCO    ZINC000005224866
C=CCCC(C)(C)O    ZINC000005356055
C[C@@H]1CC[C@](C)(O)C1    ZINC000006031146
CCC1CC(CO)C1    ZINC000085393751
CC1(CCCO)CC1    ZINC000141547553
C[C@H]1CCC[C@@]1(C)O    ZINC000002168876
C=C[C@@H](O)C(C)(C)C    ZINC000038292302
C[C@@H]1CCC[C@@H](O)C1    ZINC000001712308
C/C=C\CCCCO    ZINC000004533109
CC(C)[C@H]1C[C@H]1CO    ZINC000088158546
C[C@H](O)C1CCCC1    ZINC000001700002
OC1CCCCCC1    ZINC000003860298
CCC1(O)CCCC1    ZINC000001674842
C[C@@H](O)C1CC(C)C1    ZINC000217694678
C=C[C@@H](C)CCCO    ZINC000098175154
CCC1(CO)CCC1    ZINC000032915094
CCCC/C=C\CO    ZINC000015272642
CC(C)[C@H]1C[C@@H]1CO    ZINC000088158544
C[C@H]1CC[C@@H](CO)C1    ZINC000084348337
C=CCCCCCO    ZINC000002559788
CC1CCC(O)CC1    ZINC000001672810
OCCCC1CCC1    ZINC000044396166
C=CC(C)(C)CCO    ZINC000039249477
C/C=C/[C@H](O)CCC    ZINC000002164155
C=CCC[C@H](O)CC    ZINC000002508088
C[C@@H]1CC[C@@H](CO)C1    ZINC000084348331
CC1(C)CC[C@@H](O)C1    ZINC000039319658
CC/C=C(/C)[C@@H](C)O    ZINC000005761806
C=CC[C@H](O)C(C)C    ZINC000002563381
CC/C=C(/C)[C@H](C)O    ZINC000005761810
C=C(C)C[C@@H](O)CC    ZINC000005922828
C[C@@H]1CCC[C@@H]1CO    ZINC000039243556
CC[C@@]1(C)C[C@@H]1CO    ZINC000088159068
C=C(C)[C@@H](O)C(C)C    ZINC000002563379
C[C@@H]1CC[C@@](C)(O)C1    ZINC000006031041
C/C=C/[C@@H](O)CCC    ZINC000002164152
CC[C@H]1CCC[C@H]1O    ZINC000001767695
C[C@H]1CCC[C@]1(C)O    ZINC000002168874
C[C@@H](CO)C1CCC1    ZINC000082022094
C=C(C)CCCCO    ZINC000077871953
C/C=C\[C@H](O)CCC    ZINC000020231667
C[C@H](O)C1CC(C)C1    ZINC000217694767
C=C[C@@H](O)CCCC    ZINC000002037494
C[C@H]1CCC[C@H]1CO    ZINC000034963110
C=C(C)C[C@H](O)CC    ZINC000002508080
CC[C@H](O)C1CCC1    ZINC000082041607
C[C@H]1CCCC[C@H]1O    ZINC000001701828
C[C@H]1CC[C@@](C)(O)C1    ZINC000002507834
C=C[C@H](C)CCCO    ZINC000098175155
C[C@@H]1CCCC[C@H]1O    ZINC000003861182
C=C[C@@](C)(O)C(C)C    ZINC000038613868
C/C(=C/CO)C(C)C    ZINC000167243827
CC(C)C1(CO)CC1    ZINC000087155560
C/C(=C\CO)C(C)C    ZINC000033841885
CCCC/C=C/CO    ZINC000001765531
C=C[C@@](C)(CC)CO    ZINC000096034460
C=C[C@@](C)(O)CCC    ZINC000002002840
CC1(C)CC[C@@H]1CO    ZINC000196338618
CC/C=C(\C)[C@@H](C)O    ZINC000002528293
CC(C)(CO)C1CC1    ZINC000164634796
C[C@@H]1CCCC[C@@H]1O    ZINC000003861181
C=CCC(C)(C)CO    ZINC000043199257
CCC/C=C\CCO    ZINC000005225091
CC[C@@]1(C)C[C@H]1CO    ZINC000088159070
C=C(C)CC(C)(C)O    ZINC000002579182
C=CCC[C@@H](O)CC    ZINC000005225215
C[C@H]1CC[C@@H](O)CC1    ZINC000100023113
CC/C=C/CCCO    ZINC000005447645
C=C[C@H](C)C(C)(C)O    ZINC000002164065
OCCC1CCCC1    ZINC000001845720
C[C@H]1CCC[C@H](O)C1    ZINC000001712309
C=CC[C@@H](O)CCC    ZINC000001635606
C=C(C)CC[C@H](C)O    ZINC000006020464
C=C[C@H](O)C(C)(C)C    ZINC000039251181
C/C=C\[C@@H](O)CCC    ZINC000020231670
CC(C)(O)C1CCC1    ZINC000002564190
CC1(C)C[C@H]1CCO    ZINC000218852440
C[C@H]1CC[C@H](O)CC1    ZINC000100023122
C[C@@H]1CCC[C@H](O)C1    ZINC000001712310
CC1(C)CC[C@H]1CO    ZINC000196338624
CC1CC(C)(CO)C1    ZINC000096509274
CC/C=C/C(C)(C)O    ZINC000039347446
C[C@H]1CCC[C@@H](O)C1    ZINC000003861086
CC1(CO)CCCC1    ZINC000039307463
CC1(C)C[C@@H]1CCO    ZINC000218852369
C[C@@H]1CCC[C@H]1CO    ZINC000039243558
C[C@@H]1CC[C@H](CO)C1    ZINC000036437479
C=CC[C@@H](O)C(C)C    ZINC000005225249
C=C[C@H](O)CCCC    ZINC000004521547
C=C[C@@H](C)C(C)(C)O    ZINC000001592395
C=C[C@](C)(O)C(C)C    ZINC000038613871
CC[C@@H]1CCC[C@H]1O    ZINC000001767697
CCC/C=C/CCO    ZINC000001841420
C=C(CO)CC(C)C    ZINC000044082578
CC[C@](C)(O)C1CC1    ZINC000002048647
C=C(C)CC[C@@H](C)O    ZINC000002508073
OCC1CCCCC1    ZINC000001680819
C=CC[C@@](C)(O)CC    ZINC000002039435
C[C@@H]1CC[C@@H](O)[C@H]1C    ZINC000043763722
C=CC[C@](C)(O)CC    ZINC000002039436
C=C[C@@H](O)CC(C)C    ZINC000033823239
CC(C)[C@@H]1C[C@H]1CO    ZINC000088158545
C/C=C\[C@H](O)C(C)C    ZINC000098089671
CC[C@]1(C)C[C@H]1CO    ZINC000088159069
C=C[C@H](O)CC(C)C    ZINC000033823240
CC[C@@H]1CCC[C@@H]1O    ZINC000001767701
CC[C@H]1CCC[C@@H]1O    ZINC000001767699
C[C@H]1CC[C@](C)(O)C1    ZINC000006037764
C[C@@H]1CCC[C@@]1(C)O    ZINC000002168878
OCCCCC1CC1    ZINC000113593060
C/C=C\[C@@H](O)C(C)C    ZINC000098089672
C[C@H]1CCC[C@@H]1CO    ZINC000039243557
CC1(C)CC[C@H](O)C1    ZINC000039319657
CC1(O)CCCCC1    ZINC000001591808
C[C@H](CO)C1CCC1    ZINC000082022095
CC1(C)CC(CO)C1    ZINC000038540889
C=C[C@](C)(O)CCC    ZINC000002002842
C=CC[C@H](O)CCC    ZINC000002026432
CC1(C)CCC[C@@H]1O    ZINC000036294388
CC/C(C)=C/CCO    ZINC000136145923
CC[C@]1(C)C[C@@H]1CO    ZINC000088159067
C/C=C/[C@H](O)C(C)C    ZINC000005132898
CC/C(C)=C\CCO    ZINC000039244929
C[C@@H]1CCC[C@]1(C)O    ZINC000002168875
C[C@H]1CCCC[C@@H]1O    ZINC000001701830
CC1(C)C(O)C1(C)C    ZINC000144926995
CC(C)[C@@H]1C[C@@H]1CO    ZINC000088158543
C[C@@H](O)C1CCCC1    ZINC000002042927
Cc1cc(O)ns1    ZINC000003128500
OCc1cnsc1    ZINC000095803962
OCc1nccs1    ZINC000004277257
OCc1cscn1    ZINC000002527711
OCc1ccns1    ZINC000066308970
OCc1cncs1    ZINC000002527712
NC1=C(O)COC1=O    ZINC000104567466
O=C1C[C@H](O)C(=O)N1    ZINC000112937024
O=C1C[C@@H](O)C(=O)N1    ZINC000059636951
COC(=O)[C@@H](O)C#N    ZINC000091301004
COC(=O)[C@H](O)C#N    ZINC000091301002
Nc1nonc1CO    ZINC000032617185
OCc1nnc(O)[nH]1    ZINC000034327562
Nc1nnc(CO)o1    ZINC000083267272
N#CC1(F)CC(O)C1    ZINC000044830689
NCc1noc(O)n1    ZINC000082164575
O=C1C[C@H](O)CCN1    ZINC000012650791
CC1=NO[C@H](CO)C1    ZINC000034928905
O=C1CC[C@H](CO)N1    ZINC000004202342
C[C@@H](O)[C@@H]1CNC1=O    ZINC000003846887
C=C(C)C(=O)NCO    ZINC000001641091
NC(=O)[C@@H]1C[C@H]1CO    ZINC000096509330
O=C1CC[C@@H](O)CN1    ZINC000016697984
OCC1=NOCCC1    ZINC000238702217
C[C@@]1(O)CNC(=O)C1    ZINC000004276906
O=C1NCCC[C@@H]1O    ZINC000004786903
NC(=O)[C@@H]1C[C@@H]1CO    ZINC000096509329
COC[C@H](O)CC#N    ZINC000006385428
O=C1NCC[C@@H]1CO    ZINC000039269932
O=C1NCCC[C@H]1O    ZINC000004786906
O=C1C[C@@H](CO)CN1    ZINC000034513998
NC(=O)[C@H]1C[C@@H](O)C1    ZINC001290065435
O=C1C[C@@H](O)CCN1    ZINC000016698381
CN1C[C@@H](O)CC1=O    ZINC000069971658
O=C1CC[C@H](O)CN1    ZINC000016697986
C=CCNC(=O)CO    ZINC000011638927
NC(=O)[C@H]1C[C@H]1CO    ZINC000096509332
OCC1CC(=NO)C1    ZINC000096528040
C=CC(=O)NCCO    ZINC000003650050
NC(=O)[C@@H](O)C1CC1    ZINC000050977588
NC(=O)C1CC(O)C1    ZINC000096528042
NC(=O)C1(CO)CC1    ZINC000029865950
O=C(CO)N1CCC1    ZINC000036761512
C[C@@H](C#N)OCCO    ZINC000005641097
CN1CC[C@H](O)C1=O    ZINC000038482033
CN1C[C@H](O)CC1=O    ZINC000069971655
CN1C(=O)CC[C@@H]1O    ZINC000002526864
NC(=O)C1(O)CCC1    ZINC000052140570
C[C@H](C#N)OCCO    ZINC000001632449
CC1=NO[C@@H](CO)C1    ZINC000034928907
O=C1CCCN1CO    ZINC000003865396
O=C1NCC[C@H]1CO    ZINC000039269931
C[C@]1(O)CNC(=O)C1    ZINC000004276907
COC[C@@H](O)CC#N    ZINC000001659773
CN1C(=O)CC[C@H]1O    ZINC000033949363
CN1CC[C@@H](O)C1=O    ZINC000038482034
O=C1CN(CCO)C1    ZINC001235765857
O=C1CC[C@@H](CO)N1    ZINC000004202249
CC(=O)N1CC(O)C1    ZINC000034621547
O=C(CO)NC1CC1    ZINC000011638813
O=C1C[C@H](CO)CN1    ZINC000034513997
NC(=O)[C@H](O)C1CC1    ZINC000050977590
NC(=O)[C@H]1C[C@@H]1CO    ZINC000096509331
CC[C@@H](O)CN=[N+]=[N-]    ZINC000034579143
CC[C@H](O)CN=[N+]=[N-]    ZINC000034579142
[N-]=[N+]=NCCCCO    ZINC000038887055
NC[C@H]1C[C@H](CO)C1    ZINC000100292878
NC1CCC(O)CC1    ZINC000004072653
CC1(C)C[C@@]1(N)CO    ZINC000215035059
C[C@H]1CN[C@@H](CO)C1    ZINC000057348527
CC(C)(O)C1CNC1    ZINC000072194408
CC1(C)C[C@]1(N)CO    ZINC000215035015
NC1(CCCO)CC1    ZINC000034265788
CNCC1(O)CCC1    ZINC000088117580
CC1(C)CN[C@H]1CO    ZINC000104708630
OCC[C@@H]1CCNC1    ZINC000026898452
CC/C(C)=N\CCO    ZINC000016929857
C[C@H]1NCC[C@H]1CO    ZINC000001648985
CN(C)C1(CO)CC1    ZINC000125876700
C=CCC[C@@H](N)CO    ZINC000070651522
CN1CCC[C@@H]1CO    ZINC000000391249
C[C@@H]1CC[C@H](CO)N1    ZINC000057348539
C[C@H]1C[C@H](O)CCN1    ZINC000004593891
OCCCN1CCC1    ZINC000079064812
C[C@H]1CNC[C@H](O)C1    ZINC000104609498
C[C@H]1CNCC[C@H]1O    ZINC000004992622
C[C@H]1CCN1CCO    ZINC000096378939
NCC1(CCO)CC1    ZINC000083267276
C[C@H]1CC[C@@H](CO)N1    ZINC000057348545
C[C@H]1CNC[C@H]1CO    ZINC000085475141
C[C@@H]1CCNC[C@H]1O    ZINC000072231404
C[C@@H](O)C1(CN)CC1    ZINC000096527015
CN[C@H]1C[C@H](CO)C1    ZINC000306603031
OCCCC[C@@H]1CN1    ZINC000169804326
CNC1(CO)CCC1    ZINC000082863426
CC/C(C)=N/CCO    ZINC000001716810
NC[C@H]1CC[C@H](O)C1    ZINC000034235202
N[C@H]1CCC[C@H](O)C1    ZINC000002511719
CC1(C)[C@H](N)C[C@@H]1O    ZINC000095883964
CC(C)N1CC(O)C1    ZINC000004798880
CN1CC[C@@H](CO)C1    ZINC000001648979
C[C@H]1CCNC[C@@H]1O    ZINC000072231403
C[C@@H]1C[C@@H](O)CCN1    ZINC000000033574
C=CC[C@H](CN)CO    ZINC000075519012
C[C@H]1N[C@@H](C)C[C@H]1O    ZINC000217869359
CC1(C)CNC[C@H]1O    ZINC000098210018
CC[C@H]1CNC[C@@H]1O    ZINC000076570555
C[C@H](O)C1(CN)CC1    ZINC000096527013
CC[C@H]1CNC[C@H]1O    ZINC000076570563
C[C@H]1CCNC[C@H]1O    ZINC000072231405
C[C@H](N)C1(CO)CC1    ZINC000259305126
C=CCN(C)CCO    ZINC000005913415
N[C@@H]1CCCC[C@H]1O    ZINC000000152724
CN1CCC[C@H]1CO    ZINC000000391247
C=CCC[C@H](O)CN    ZINC000026895195
O[C@@H]1CCCNCC1    ZINC000004202949
C=C[C@H](O)CN(C)C    ZINC000001733915
C[C@H](O)CNC1CC1    ZINC000032005340
C[C@@H](O)[C@@H]1CCNC1    ZINC000073734150
OC[C@@H]1CCCCN1    ZINC000000388341
C[C@@H](N)C1CC(O)C1    ZINC000142612077
CC[C@@H]1CNC[C@@H]1O    ZINC000076570550
C[C@@H]1CCNC[C@@H]1O    ZINC000072231402
C[C@H]1NCCC[C@H]1O    ZINC000059751213
C[C@]1(O)CC[C@@H](N)C1    ZINC000087653678
C[C@@H]1NCC[C@@H]1CO    ZINC000001648982
C[C@]1(O)CCC[C@@H]1N    ZINC000039224688
CNC[C@@H](O)C1CC1    ZINC000055027512
OCC[C@H]1CCCN1    ZINC000088243307
C[C@@]1(O)CCC[C@H]1N    ZINC000039224691
OCC1CCNCC1    ZINC000000161414
CC(C)C1(O)CNC1    ZINC000083823530
C[C@H]1CCN[C@H]1CO    ZINC000057348524
C[C@H]1CNC[C@@H]1CO    ZINC000066339078
NCC[C@H](O)C1CC1    ZINC000041166811
C[C@@H]1CNC[C@@H]1CO    ZINC000083291783
CC[C@H]1NCC[C@H]1O    ZINC000082411723
CC1(C)C[C@H](CO)N1    ZINC000238247863
C[C@H](O)C1CN(C)C1    ZINC000072193729
C[C@H](O)[C@H]1CCNC1    ZINC000073734153
NCC[C@@H](O)C1CC1    ZINC000041166809
CN(CCO)C1CC1    ZINC000035649859
CCN1CC[C@@H](O)C1    ZINC000005020049
CC[C@H]1NCC[C@@H]1O    ZINC000082411724
C[C@H](O)[C@H]1CCCN1    ZINC000034278486
C[C@@H]1NCC[C@H]1CO    ZINC000001648984
C[C@@]1(O)CCCNC1    ZINC000019090464
NC[C@H]1CCC[C@H]1O    ZINC000032182292
C[C@H](N)C1CC(O)C1    ZINC000142612280
CNCC1(CO)CC1    ZINC000019091440
NC[C@H](O)C1CCC1    ZINC000028220126
C[C@@H](O)[C@H]1CCCN1    ZINC000034278487
C[C@]1(CO)CCNC1    ZINC000076570594
C=CC[C@@H](CN)CO    ZINC000075519007
N[C@H]1CCCC[C@@H]1O    ZINC000003851717
C/C=C\C[C@H](N)CO    ZINC000096024176
C[C@@H]1CNC[C@H](O)C1    ZINC000104609504
N[C@H]1CCC[C@H]1CO    ZINC000032099062
CCN1CC[C@H]1CO    ZINC000143268928
OC[C@H]1CCCCN1    ZINC000000388340
C[C@@]1(O)C[C@@H](CN)C1    ZINC000103539734
CC1(C)CN[C@@H]1CO    ZINC000212102593
CN(C)[C@H]1C[C@H](O)C1    ZINC000238854619
C[C@](O)(CN)C1CC1    ZINC000035278891
CCCN1CC(O)C1    ZINC000070839674
CCNC1CC(O)C1    ZINC000084421668
NCCC1CC(O)C1    ZINC000098095589
CCN1CC[C@@H]1CO    ZINC000143268722
CN1CC(C)(CO)C1    ZINC000144236996
C[C@H]1C[C@H](O)CN1C    ZINC000034134464
OCCN1CCCC1    ZINC000000388750
C[C@H]1NCCC[C@@H]1O    ZINC000059751215
CC1(O)CC(CN)C1    ZINC000095743300
OC[C@H]1CCCNC1    ZINC000000388343
C=C(C)C[C@H](N)CO    ZINC000044463814
CC1CN(CCO)C1    ZINC000108279875
OCCCC[C@H]1CN1    ZINC000169804328
C[C@H]1N[C@@H](C)C[C@@H]1O    ZINC000217869539
N[C@@H](CO)C1CCC1    ZINC000034560025
C[C@@]1(O)CC[C@H](N)C1    ZINC000087653677
CNCC1CC(O)C1    ZINC000078737913
CC1(C)[C@@H](N)C[C@@H]1O    ZINC000095883965
CC[C@@H]1CNC[C@H]1O    ZINC000076570559
N[C@@H]1CCC[C@@H](O)C1    ZINC000012953610
C[C@H](O)CN1CCC1    ZINC000108279879
CC[C@@]1(O)CCNC1    ZINC000062716690
C=CCC[C@@H](O)CN    ZINC000026895198
C=CCNC[C@H](C)O    ZINC000032005346
C[C@]1(O)CCCNC1    ZINC000019090467
CC[C@@H]1NCC[C@H]1O    ZINC000034783556
C[C@H]1CC[C@H](O)CN1    ZINC000072231381
CN[C@@H]1CCC[C@H]1O    ZINC000037689580
C[C@@H]1C[C@@H](O)[C@@H](C)N1    ZINC000217869279
C=C[C@](C)(O)CNC    ZINC000075518975
C[C@@]1(CO)CCCN1    ZINC000032228337
CN1CC[C@]1(C)CO    ZINC000150088785
N[C@H]1CC[C@@H](CO)C1    ZINC000034206356
N[C@H](CO)CC1CC1    ZINC000044466528
CC1(C)NCC[C@H]1O    ZINC000082411721
C=C[C@@H](O)CNCC    ZINC000078730699
CNC[C@H](O)C1CC1    ZINC000055027510
O[C@H]1CCCCNC1    ZINC000083267278
NCC1(O)CCCC1    ZINC000011755497
N[C@H]1CCCC[C@H]1O    ZINC000003851718
CCN1CC(C)(O)C1    ZINC000084356191
C[C@H]1C[C@H](CO)CN1    ZINC000088187399
C[C@@H]1NCCC[C@H]1O    ZINC000059751214
CC1(C)[C@H](N)C[C@H]1O    ZINC000095883966
CNC1CC(CO)C1    ZINC000066351421
C[C@@H]1CCN[C@H]1CO    ZINC000057348521
CN1CC[C@@]1(C)CO    ZINC000150089017
C=C[C@H](O)CNCC    ZINC000078730701
C[C@@H]1C[C@H](O)[C@@H](C)N1    ZINC000217869432
N[C@H]1CC[C@@H](O)CC1    ZINC000100005118
C[C@@](N)(CO)C1CC1    ZINC000038124543
NCC[C@H]1C[C@@H](O)C1    ZINC000306253872
NC1(CO)CCCC1    ZINC000000154791
C[C@@]1(CO)CCNC1    ZINC000076570598
C[C@H]1C[C@@H](O)CN1C    ZINC000034134468
C[C@@H](O)[C@@H]1CCCN1    ZINC000034278485
C[C@]1(O)CCC[C@H]1N    ZINC000039224690
OC[C@@H]1CCCNC1    ZINC000000388342
C[C@@H](O)CN1C[C@@H]1C    ZINC000004722624
C[C@@H]1CCN1CCO    ZINC000096378938
CN1CCC[C@@H](O)C1    ZINC000001695063
C[C@@H](O)C1CN(C)C1    ZINC000072193730
NC[C@@H](CO)C1CC1    ZINC000084327116
NC[C@H]1C[C@@H](CO)C1    ZINC000100292945
C[C@@H](O)[C@H]1CCNC1    ZINC000073734157
N[C@@H]1CC[C@H](CO)C1    ZINC000034206360
N[C@H]1CCC[C@@H]1CO    ZINC000033961353
C[C@@H]1CN[C@@H](CO)C1    ZINC000057348531
C[C@@H]1C[C@@H](CO)CN1    ZINC000088187402
C[C@@H](CO)C1CNC1    ZINC000129771767
CC(C)(O)[C@@H]1CCN1    ZINC000143873762
C[C@@H]1C[C@H](CO)CN1    ZINC000088187398
C[C@H](O)[C@@H]1CCCN1    ZINC000034278484
CCN1CC(CO)C1    ZINC000084988677
N[C@@H](CO)CC1CC1    ZINC000044466530
C=C[C@@H](O)CN(C)C    ZINC000002042252
CC[C@]1(O)CCNC1    ZINC000062716689
C[C@H]1CNC[C@@H](O)C1    ZINC000104609489
N[C@H](CO)C1CCC1    ZINC000034560024
NC[C@@H](O)C1CCC1    ZINC000028220122
NC1(CCO)CCC1    ZINC000072266673
C[C@@H]1CCN[C@@H]1CO    ZINC000057348516
OCC[C@@H]1CCCN1    ZINC000088243310
C/C=C/C[C@H](N)CO    ZINC000044463856
O[C@H]1CCCNCC1    ZINC000004202948
CN1CCC[C@H](O)C1    ZINC000000395657
NC[C@@H]1CC[C@@H](O)C1    ZINC000034235201
CC1(C)NCC[C@@H]1O    ZINC000082411722
C[C@]1(O)CC[C@H](N)C1    ZINC000087653676
CN1CC(CCO)C1    ZINC000083428619
O[C@@H]1CCCCNC1    ZINC000083267277
N[C@@H]1CCC[C@H]1CO    ZINC000034077854
OCCCC1CNC1    ZINC000071863984
C[C@@H]1CN[C@H](CO)C1    ZINC000057348538
C[C@@H]1C[C@H](O)CN1C    ZINC000034134462
C[C@@]1(O)CC[C@@H](N)C1    ZINC000087653679
C[C@@H]1C[C@H](O)[C@H](C)N1    ZINC000118790447
CCC1(CO)CNC1    ZINC000299805393
C[C@@H]1CC[C@@H](O)CN1    ZINC000072231382
C[C@@H](N)C1(CO)CC1    ZINC000259305125
CC1([C@H](O)CN)CC1    ZINC000084425883
C[C@@]1(CO)C[C@H](N)C1    ZINC000953122120
C[C@](N)(CO)C1CC1    ZINC000038124544
C[C@]1(CO)CCCN1    ZINC000032228339
NCC1CC(CO)C1    ZINC000095346852
C[C@H]1CC[C@@H](O)CN1    ZINC000072231383
CN(C)C1CC(O)C1    ZINC000098210153
C[C@@H]1C[C@@H](O)[C@H](C)N1    ZINC000208729252
OCN1CCCCC1    ZINC000002047806
C[C@@H]1CNCC[C@H]1O    ZINC000004992621
CC1(C)C[C@@H](CO)N1    ZINC000238238053
C=C[C@@](C)(O)CNC    ZINC000075518980
CN[C@H]1CCC[C@@H]1O    ZINC000037689579
CC(C)(O)[C@H]1CCN1    ZINC000143873977
C[C@@](O)(CN)C1CC1    ZINC000035278887
OCCNC1CCC1    ZINC000044480579
CN1CCC(O)CC1    ZINC000001690416
OCC[C@H]1CCNC1    ZINC000026898454
OCCCNC1CC1    ZINC000041626033
C[C@@H](CO)N1CCC1    ZINC000144141550
CN(C)[C@H]1C[C@H](O)C1    ZINC000100560434
C[C@H]1C[C@@H](CO)CN1    ZINC000088187404
CN1CC[C@H](CO)C1    ZINC000002033413
C/C=C/CNCCO    ZINC000026483022
C=CCC[C@H](N)CO    ZINC000070651521
CC1(C)[C@H](O)C[C@@H]1N    ZINC000095883967
NCCC1(O)CCC1    ZINC000082631305
C[C@H]1CN[C@H](CO)C1    ZINC000057348534
NCCC1(CO)CC1    ZINC000083854004
NC[C@@H]1CCC[C@@H]1O    ZINC000032182286
N[C@H](CCO)C1CC1    ZINC000002530266
C[C@@H](O)CNC1CC1    ZINC000032005337
N[C@H]1CC[C@H](O)CC1    ZINC000100002189
C[C@H]1CNCC[C@@H]1O    ZINC000004992620
C[C@@H]1NCCC[C@@H]1O    ZINC000059751216
CC1(O)CCNCC1    ZINC000034616879
C[C@@H]1C[C@@H](O)CN1C    ZINC000034134466
CCCC1(O)CNC1    ZINC000084327112
NC[C@H]1CC[C@@H](O)C1    ZINC000034235203
C[C@H]1C[C@@H](O)CCN1    ZINC000004593892
CC1(C)C[C@@H](O)CN1    ZINC000221129979
NC[C@@H]1CC[C@H](O)C1    ZINC000034235199
CC1(C)C[C@H](O)CN1    ZINC000220946475
NCC1(CO)CCC1    ZINC000019091062
C[C@H]1NCC[C@@H]1CO    ZINC000001648983
NC[C@H](CO)C1CC1    ZINC000084327117
C=C(C)C[C@@H](N)CO    ZINC000044463815
C[C@@H]1CNCC[C@@H]1O    ZINC000004992619
C[C@@]1(O)CCC[C@@H]1N    ZINC000039224689
N[C@@H]1CCC[C@@H]1CO    ZINC000034077853
C[C@@H]1CC[C@H](O)CN1    ZINC000072231380
CC1(C)CNC[C@@H]1O    ZINC000098210017
C[C@H](O)[C@@H]1CCNC1    ZINC000073734149
C[C@@H]1C[C@H](O)CCN1    ZINC000000033576
C[C@@H](O)CN1C[C@H]1C    ZINC000001684946
C[C@@H]1CNC[C@@H](O)C1    ZINC000104609493
N[C@@H]1CCCC[C@@H]1O    ZINC000000152726
OCCNCC1CC1    ZINC000020037674
CC1([C@@H](O)CN)CC1    ZINC000084425884
N[C@H]1CCC[C@@H](O)C1    ZINC000012953615
CN[C@H]1C[C@H](CO)C1    ZINC000104579697
CC[C@@H]1NCC[C@@H]1O    ZINC000082411725
N[C@@H](CCO)C1CC1    ZINC000012953590
C[C@H]1CCN[C@@H]1CO    ZINC000057348519
C[C@@H]1CNC[C@H]1CO    ZINC000040435016
N[C@@H]1CCC[C@H](O)C1    ZINC000012953619
NC[C@@H]1CCC[C@H]1O    ZINC000032182290
CCN1CC[C@H](O)C1    ZINC000004901309
NC[C@H]1CCC[C@@H]1O    ZINC000032182288
C/C=C\C[C@@H](N)CO    ZINC000096024177
C[C@@]1(O)C[C@H](CN)C1    ZINC000103541238
C/C=C/C[C@@H](N)CO    ZINC000044463857
OCC(F)(F)Cl    ZINC000014628424
Oc1cscc1O    ZINC000034027301
OCc1cnns1    ZINC000071603164
OCc1nncs1    ZINC000002540099
OCc1csnn1    ZINC000032627325
Nc1nc(O)cs1    ZINC000016969925
OCc1cnsn1    ZINC000113371426
Cc1nnc(O)s1    ZINC000066324383
O=C1OCC(O)=C1O    ZINC000114171599
O=C1NC(=O)[C@H](O)N1    ZINC000006862750
COc1nonc1O    ZINC000005794883
O=C1NC(=O)[C@@H](O)N1    ZINC000002566038
OCc1ccc(F)o1    ZINC000261509016
OC1=CCSCC1    ZINC000136442617
C#CCSCCO    ZINC000001708308
C=C[C@](C)(O)C(=O)O    ZINC000006067168
C[C@H]1CC(=O)O[C@@H]1O    ZINC000039319463
O=C(O)[C@H](O)C1CC1    ZINC000041047748
C=C(CO)C(=O)OC    ZINC000036455542
O=C(O)[C@@H]1CC[C@H]1O    ZINC000076570694
O=C(O)CC1(O)CC1    ZINC000076570681
C=CC(=O)OCCO    ZINC000001850233
O=C(O)[C@@H]1C[C@@H](O)C1    ZINC000100077688
O=C1OCCC[C@H]1O    ZINC000004972696
C/C=C/[C@H](O)C(=O)O    ZINC000034083798
O[C@H]1C[C@H]2O[C@@H]2[C@H]1O    ZINC000104114745
O=C1CC[C@H](O)CO1    ZINC000083961924
O=C(O)[C@H]1CC[C@@H]1O    ZINC000076570698
C=CC[C@H](O)C(=O)O    ZINC000005157879
CCOC(=O)/C=C\O    ZINC000100412680
COC(=O)/C=C(/C)O    ZINC000100216870
C=C[C@H](O)CC(=O)O    ZINC000005157964
C[C@@H]1CC(=O)O[C@@H]1O    ZINC000039319462
C=C[C@H](O)C(=O)OC    ZINC000043794392
C/C=C\[C@H](O)C(=O)O    ZINC000034083804
O=C(O)[C@@H]1CC[C@@H]1O    ZINC000076570690
O=C(O)[C@H]1CC[C@H]1O    ZINC000076570703
C[C@@H]1CC(=O)O[C@H]1O    ZINC000039319464
O[C@@H]1C[C@H]2O[C@@H]2[C@@H]1O    ZINC000104114757
C[C@]1(O)CCC(=O)O1    ZINC000012953943
O=C1OCCC[C@@H]1O    ZINC000005134415
C=C[C@@H](O)CC(=O)O    ZINC000005157995
O[C@H]1[C@H]2O[C@@H]2C[C@@H]1O    ZINC000104114752
COC(=O)/C=C(\C)O    ZINC000100076582
O=C(O)C1(CO)CC1    ZINC000036466063
O=C(O)C1CC(O)C1    ZINC000020446487
C[C@@]1(O)CCC(=O)O1    ZINC000012953937
O=C1CC[C@H](CO)O1    ZINC000000389635
O=C(O)C1(O)CCC1    ZINC000012583050
CCOC(=O)/C=C/O    ZINC000100055356
C=CC[C@@H](O)C(=O)O    ZINC000005157892
O=C1CCOC[C@H]1O    ZINC000039240458
O=C(O)/C=C/CCO    ZINC000013542745
O=C1C[C@H](CO)CO1    ZINC000034049571
C=C[C@@H](O)C(=O)OC    ZINC000002516878
C=C[C@@](C)(O)C(=O)O    ZINC000006031951
O=C(O)[C@@H]1C[C@H](O)C1    ZINC000100009211
O=C(O)[C@@H](O)C1CC1    ZINC000041047747
COC(=O)C1(O)CC1    ZINC000002389349
O=C1C[C@@H](CO)CO1    ZINC000034049572
O[C@@H]1C[C@H]2O[C@@H]2[C@H]1O    ZINC000104114749
C[C@H]1CC(=O)O[C@H]1O    ZINC000039319465
O=C1CC[C@@H](O)CO1    ZINC000083961922
C/C=C/[C@@H](O)C(=O)O    ZINC000034083801
C/C=C\[C@@H](O)C(=O)O    ZINC000034083807
O=C1CC[C@@H](CO)O1    ZINC000000389636
O=C1CCOC[C@@H]1O    ZINC000039240457
OCC(F)=C1CCC1    ZINC000196503795
OCC12CC(F)(C1)C2    ZINC000142730220
NC(=O)N1CC(O)C1    ZINC000062809456
N#CNC[C@H](O)CO    ZINC000078731043
O=C1NCC(O)CN1    ZINC000001670680
NC(=O)C1(O)CNC1    ZINC000140060494
N/C=N/C(=O)CCO    ZINC000104643908
O=C1CNCN1CO    ZINC000022010310
OC[C]1CNCCO1    ZINC001560406254
C[C@H]1COC[C@@]1(C)O    ZINC000097759103
CC[C@@](C)(O)C(C)=O    ZINC000001596792
CCO[C@H]1C[C@H](O)C1    ZINC000238297910
C[C@]1(O)CCC[C@@H]1O    ZINC000001758770
C=C[C@H](C)OCCO    ZINC000196163927
CO[C@@H]1CC[C@@H](O)C1    ZINC000086621332
C=CCCOCCO    ZINC000079129098
C[C@@]1(CO)CCCO1    ZINC000039342966
OCC1CC(CO)C1    ZINC000033965988
CC1(C)C[C@H](O)CO1    ZINC000005454665
OC[C@@H]1CCC[C@@H]1O    ZINC000002831283
OC[C@@H]1CCCOC1    ZINC000005191489
CO[C@@H]1CCC[C@H]1O    ZINC000005998183
C[C@@H](O)/C=C\[C@@H](C)O    ZINC000004743007
COC[C@H]1C[C@@H](O)C1    ZINC001217920554
CO[C@@H](CO)C1CC1    ZINC000144489728
OC[C@@H]1CCCCO1    ZINC000000395662
CC[C@@H](O)[C@H](C)C=O    ZINC000001641041
C[C@@H]1CC[C@H](CO)O1    ZINC000005211465
CC(C)(O)C[C@H]1CO1    ZINC000038415638
C[C@H](O)COC1CC1    ZINC000642847221
CC(C)(C)C(=O)CO    ZINC000100053827
CC1(C)CC[C@@H](O)O1    ZINC000038891087
CO[C@@H]1CCC[C@@H]1O    ZINC000005998178
CO[C@H]1CC[C@H](O)C1    ZINC000086621331
C[C@H]1COC[C@H]1CO    ZINC000066054519
OCC[C@H]1CCOC1    ZINC000038281939
C[C@]1(CO)CCCO1    ZINC000039342965
CC1(C)[C@@H](O)C[C@@H]1O    ZINC000080557398
O[C@H]1CCCCCO1    ZINC000004800727
C[C@@H]1CC[C@H](O)[C@H]1O    ZINC000100788646
C[C@H]1CC[C@H](O)[C@@H]1O    ZINC000002566221
CO[C@@H]1CC[C@H]1CO    ZINC000219578124
CO[C@H]1CCC[C@H]1O    ZINC000005998302
OC[C@H]1C[C@H](CO)C1    ZINC000141483462
CC[C@H](O)[C@H](C)C=O    ZINC000001641040
CO[C@@H]1CC[C@@H]1CO    ZINC000219577976
C[C@H]1CC[C@@H](CO)O1    ZINC000000405114
C=CCOCCCO    ZINC000002571905
C[C@@H]1C[C@H](O)CCO1    ZINC000034179217
OC[C@@H]1CC[C@@H]1CO    ZINC000016952410
C[C@@H]1COCC[C@@H]1O    ZINC000095091026
CO[C@H]1CC[C@@H](O)C1    ZINC000086621333
CC1(C)CCO[C@@H]1O    ZINC000043199276
CC(=O)C(C)(C)CO    ZINC000038337550
COCC1(CO)CC1    ZINC000096306728
OCC[C@@H]1CCCO1    ZINC000069049533
O[C@H]1CCC[C@H](O)C1    ZINC000000394653
CC(C)C(=O)CCO    ZINC000034349393
C[C@]1(O)CCC[C@H]1O    ZINC000001758766
OCCCC1COC1    ZINC000039017082
C[C@H]1COCC[C@H]1O    ZINC000095091028
O[C@H]1CCCOCC1    ZINC000038886817
CC1(CCO)COC1    ZINC000072266142
OC[C@@H]1CCC[C@H]1O    ZINC000000295119
OCCC1(O)CCC1    ZINC000079064223
C=COCCCCO    ZINC000002572050
OC[C@H]1CC[C@@H](O)C1    ZINC000034206597
CO[C@H](CO)C1CC1    ZINC000144489928
COC1(CO)CCC1    ZINC000137749340
CC1(C)[C@H](O)C[C@H]1O    ZINC000080557401
C[C@H](CO)[C@@H]1CCO1    ZINC000149845074
CCO[C@H]1C[C@@H](O)C1    ZINC000238296698
C[C@H]1C[C@@H](O)CCO1    ZINC000034179220
OCCOCC1CC1    ZINC000044231746
OC[C@@H]1CC[C@@H](O)C1    ZINC000034206595
C[C@@H](CO)[C@H]1CCO1    ZINC000149845261
CO[C@H]1C[C@@H](CO)C1    ZINC000114932257
CC[C@H](O)CC(C)=O    ZINC000034111566
OCC/C=C/CCO    ZINC000022060201
C[C@H](O)[C@H]1CCOC1    ZINC000072275952
CC(C)(O)C[C@@H]1CO1    ZINC000034539596
OCC[C@@H]1CCOC1    ZINC000038281938
OC[C@H]1CCCCO1    ZINC000003860774
CC[C@](C)(O)C(C)=O    ZINC000002048513
C[C@H]1C[C@H](O)CCO1    ZINC000034179218
C[C@H]1COCC[C@@H]1O    ZINC000081914958
OC[C@H](O)C1CCC1    ZINC000132820969
CC[C@@H](O)CC(C)=O    ZINC000034111567
OC[C@H]1CC[C@H](O)C1    ZINC000034206596
C=C[C@@H](C)OCCO    ZINC000196163937
OCCOC1CCC1    ZINC000050521385
CC1(C)CC[C@H](O)O1    ZINC000038891083
C[C@@]1(CO)CCOC1    ZINC000039593039
C[C@@H](O)[C@H]1CCOC1    ZINC000072275953
CC1(C)[C@H](O)C[C@@H]1O    ZINC000080557396
C[C@]1(O)CCCOC1    ZINC000034482120
CO[C@@H]1CC[C@H](O)C1    ZINC000086621330
CC(C)=C(CO)CO    ZINC000001714654
C[C@H](O)C1(CO)CC1    ZINC000032218185
C[C@H](O)[C@H]1CCCO1    ZINC000039232964
OCC1CCOCC1    ZINC000000161997
C[C@@]1(O)CCCOC1    ZINC000034482118
C[C@@H]1CC[C@H](O)[C@@H]1O    ZINC000004577761
CO[C@H]1CC[C@H]1CO    ZINC000219578203
C[C@H](O)/C=C\[C@H](C)O    ZINC000004743008
O[C@@H]1CCCC[C@@H]1O    ZINC000012358869
CCC(=O)[C@@H](O)CC    ZINC000000901572
C[C@@H](CO)[C@@H]1CCO1    ZINC000149844886
OC[C@@H]1CC[C@H]1CO    ZINC000001721653
C[C@@H]1CC[C@@H](CO)O1    ZINC000005211472
C[C@@H](O)/C=C/[C@@H](C)O    ZINC000017322530
CC[C@@H](O)[C@@H](C)C=O    ZINC000001641039
OCCCOC1CC1    ZINC000113902204
OCC[C@H]1CCCO1    ZINC000069049532
C[C@@H](O)[C@@H]1CCCO1    ZINC000039232963
C[C@@H](O)COC1CC1    ZINC000642847220
C[C@@H]1C[C@@H](O)CCO1    ZINC000034179219
C[C@@H](O)/C=C\[C@H](C)O    ZINC000004743006
COC[C@@H](O)C1CC1    ZINC000068910533
OC1CCC(O)CC1    ZINC000000158004
CC(C)C1(O)COC1    ZINC000084327119
C[C@H](O)/C=C/[C@H](C)O    ZINC000025623632
C[C@]1(CO)CCOC1    ZINC000039593037
CC(=O)CC(C)(C)O    ZINC000001648359
C[C@@]1(O)CCC[C@H]1O    ZINC000001758765
OC[C@H]1CC[C@@H]1CO    ZINC000001721654
CO[C@H]1C[C@@H](CO)C1    ZINC000306206946
CCC(=O)[C@H](O)CC    ZINC000000901574
C[C@H]1COC[C@@H]1CO    ZINC000066054517
C[C@@H](O)C1(CO)CC1    ZINC000032218184
C[C@H]1CC[C@H](CO)O1    ZINC000000405116
CO[C@H]1CC[C@@H]1CO    ZINC000219578062
OC[C@H]1CCCOC1    ZINC000005191236
CCO/C(C)=C/CO    ZINC000001608870
COC[C@H](O)C1CC1    ZINC000068910530
OC[C@H]1C[C@H](CO)C1    ZINC000263583770
COC[C@H]1C[C@H](O)C1    ZINC001217919824
COC1CC(CO)C1    ZINC000059865330
O[C@@H]1CCCC[C@H]1O    ZINC000000157937
CCO/C(C)=C\CO    ZINC000017285037
O[C@@H]1CCC[C@@H](O)C1    ZINC000000394652
C[C@H](CO)[C@H]1CCO1    ZINC000149845458
C=CCO[C@@H](C)CO    ZINC000002039621
O[C@@H]1CCCCCO1    ZINC000004800730
CC(=O)[C@H](C)CCO    ZINC000020275023
CCOC1CC(O)C1    ZINC000085508504
CC1(C)C[C@@H](CO)O1    ZINC000072267060
CCC1(CO)COC1    ZINC000000396127
C[C@H](O)[C@@H]1CCCO1    ZINC000038915829
C=CCC(CO)CO    ZINC000034621552
C[C@@]1(O)CCC[C@@H]1O    ZINC000001758768
C[C@@H]1COC[C@@H]1CO    ZINC000066054516
C[C@@H]1CC[C@@H](O)[C@H]1O    ZINC000113652555
OC[C@H]1CCC[C@@H]1O    ZINC000002831284
CO[C@H]1CCC[C@@H]1O    ZINC000005998296
C[C@@H](O)[C@H]1CCCO1    ZINC000039232965
C[C@@H](O)/C=C/[C@H](C)O    ZINC000004787283
O[C@H]1CC[C@@H](O)CC1    ZINC000100026202
COCC1CC(O)C1    ZINC000225259435
O[C@@H]1CCCOCC1    ZINC000038886819
OC[C@@H]1CC[C@H](O)C1    ZINC000034206593
CC1(C)CCO[C@H]1O    ZINC000043199277
CC(=O)CCCCO    ZINC000001615933
C[C@@H](O)[C@@H]1CCOC1    ZINC000072275951
C[C@@H]1COCC[C@H]1O    ZINC000095091027
O[C@@H]1CCC[C@H](O)C1    ZINC000000394651
C[C@H]1OCC[C@H]1CO    ZINC000086251265
CC1(O)CCOCC1    ZINC000039212281
C[C@@H]1COC[C@H]1CO    ZINC000066054518
OCC1(CO)CCC1    ZINC000005289839
O=CCCCCCO    ZINC000005410370
CC[C@H](O)[C@@H](C)C=O    ZINC000001641038
C[C@H](O)[C@@H]1CCOC1    ZINC000072275950
CC1(C)C[C@@H](O)CO1    ZINC000005454763
C[C@H]1CC[C@@H](O)[C@@H]1O    ZINC000004577766
CC[C@@](C)(C=O)CO    ZINC000001600787
C[C@@H]1CC[C@@H](O)[C@@H]1O    ZINC000004577763
O[C@H]1CC[C@H](O)CC1    ZINC000100006990
CC(=O)[C@@H](C)CCO    ZINC000020275022
OC[C@H]1CCC[C@H]1O    ZINC000000295125
CC1(C)C[C@H](CO)O1    ZINC000072267059
O[C@H]1CCCC[C@@H]1O    ZINC000003851104
CC[C@](C)(C=O)CO    ZINC000006002430
OCC1(O)CCCC1    ZINC000039616485
CC(C)(CO)[C@H]1CO1    ZINC000043763210
N[C@H]1CNC[C@@H](O)C1    ZINC000082131289
CN1C[C@H](N)[C@@H](O)C1    ZINC000118455814
NCCN1CC(O)C1    ZINC000107114420
NN[C@H]1CCC[C@@H]1O    ZINC000037693453
NC[C@@H]1C[C@H](O)CN1    ZINC000085081251
N[C@H]1CCNC[C@H]1O    ZINC000095725622
NC1CN(CCO)C1    ZINC000082601602
NN1CCC[C@@H]1CO    ZINC000039594808
NC[C@@H]1C[C@@H](O)CN1    ZINC000083339420
OC[C@H]1CNCCN1    ZINC000026898369
N[C@H]1CN[C@H](CO)C1    ZINC000072266181
N[C@@H]1CCNC[C@@H]1O    ZINC000095725619
OCCN1CCNC1    ZINC000080884195
CN1C[C@@H](O)[C@@H](N)C1    ZINC000034278489
NC[C@H]1C[C@H](O)CN1    ZINC000085081254
N[C@@H]1CCNC[C@H]1O    ZINC000095725620
NC[C@@]1(O)CCNC1    ZINC000034321166
OCCNC1CNC1    ZINC000084416762
N[C@H]1CNC[C@@H]1CO    ZINC000034453965
CN1C[C@@H](N)[C@H](O)C1    ZINC000034278490
CN1C[C@@H](N)[C@@H](O)C1    ZINC000118455821
NN1CC[C@@H](CO)C1    ZINC000090728209
N[C@H]1CNC[C@H](O)C1    ZINC000082131283
N[C@@H]1CNC[C@H](O)C1    ZINC000082131281
CC(C)(O)CNC=N    ZINC001252366024
N[C@H]1CNC[C@H]1CO    ZINC000034453967
CN1CC(O)(CN)C1    ZINC000107395532
N[C@@H]1CN[C@@H](CO)C1    ZINC000072266182
N[C@@H]1CNC[C@H]1CO    ZINC000034453963
NCCC1(O)CNC1    ZINC000085923898
NN1CCC(O)CC1    ZINC000038863528
NC[C@H]1CNC[C@@H]1O    ZINC000034382644
NC[C@]1(O)CCNC1    ZINC000034321165
CC[C@@H](O)CNC=N    ZINC001251803382
CCCNC(=N)CO    ZINC000218744717
CC(C)(O)CC(=N)N    ZINC000082131595
OCN1CCNCC1    ZINC000034273709
N[C@H]1CN[C@@H](CO)C1    ZINC000072266183
NN1CCC[C@@H](O)C1    ZINC000019168106
N[C@@]1(CO)CCNC1    ZINC000107265537
N[C@H]1CCNC[C@@H]1O    ZINC000095725621
NN1CC[C@H](CO)C1    ZINC000090728211
N[C@@H]1CNC[C@@H](O)C1    ZINC000082131287
NN1CCC[C@H](O)C1    ZINC000019169711
CN1CC(O)CN1C    ZINC000039244833
NN[C@@H]1CCC[C@H]1O    ZINC000036720722
OC1CNCCNC1    ZINC000026896718
NN[C@H]1CCC[C@H]1O    ZINC000037693452
NC[C@H]1CNC[C@H]1O    ZINC000034382642
NC[C@H]1C[C@@H](O)CN1    ZINC000083339421
NN[C@@H]1CCC[C@@H]1O    ZINC000037693454
OC[C@@H]1CNCCN1    ZINC000089223213
N[C@@H]1CNC[C@@H]1CO    ZINC000034453961
N[C@]1(CO)CCNC1    ZINC000107265541
N[C@@H]1CNCC[C@H]1O    ZINC000072231433
NN1CCC[C@H]1CO    ZINC000038220130
[CH2]CCNC[C@H](C)O    ZINC001251973779
CC[C@@H](O)C(C)(C)C    ZINC000002038208
CC[C@H](C)C(C)(C)O    ZINC000002037520
CCC[C@H](C)CCO    ZINC000002019772
CCCCCCCO    ZINC000001666984
CCC(CC)[C@H](C)O    ZINC000002164114
CC(C)(C)C(C)(C)O    ZINC000001757877
CCCC(O)CCC    ZINC000001648182
CCC(O)(CC)CC    ZINC000001622056
CC(C)C(O)C(C)C    ZINC000001648183
CCC[C@@H](O)C(C)C    ZINC000002034384
CC(C)C[C@H](C)CO    ZINC000002033989
CC[C@H](C)[C@@H](C)CO    ZINC000001680231
CC[C@@H](C)C[C@H](C)O    ZINC000002168953
CCC(C)(CC)CO    ZINC000002557931
CC(C)CC(C)(C)O    ZINC000001562154
CCCCC(C)(C)O    ZINC000001589668
CCC[C@H](CC)CO    ZINC000005841696
CC(C)CC[C@@H](C)O    ZINC000002031629
CC[C@@H](C)[C@H](C)CO    ZINC000001680232
CC(C)CCCCO    ZINC000002031628
CC[C@H](C)CCCO    ZINC000001701252
CC[C@H](CO)C(C)C    ZINC000002172059
CCC[C@H](C)[C@@H](C)O    ZINC000001609505
C[C@@H](O)CC(C)(C)C    ZINC000002504415
CCCC[C@@H](O)CC    ZINC000002003567
CCCCC[C@H](C)O    ZINC000002003566
CC[C@@H](O)[C@@H](C)CC    ZINC000001592397
CC[C@H](O)C(C)(C)C    ZINC000001675732
CCC[C@H](C)[C@H](C)O    ZINC000001609507
CCC(C)(C)CCO    ZINC000002578839
CCCCC[C@@H](C)O    ZINC000001577208
CCC(C)(C)[C@H](C)O    ZINC000005818928
CCC(CC)[C@@H](C)O    ZINC000001592401
CCCC[C@H](C)CO    ZINC000002032622
CC(C)(C)CCCO    ZINC000001627035
CCC[C@@H](CC)CO    ZINC000002564220
CCCC[C@@H](C)CO    ZINC000002032619
CC(C)CC[C@H](C)O    ZINC000002031630
CC(C)C(C)(C)CO    ZINC000087155549
CC[C@@H](C)[C@@H](O)CC    ZINC000001592398
C[C@H](CO)C(C)(C)C    ZINC000005371156
CC[C@@](C)(O)C(C)C    ZINC000002034547
CC[C@@H](C)C(C)(C)O    ZINC000001641308
CC[C@H](C)[C@@H](O)CC    ZINC000001592399
CC[C@@H](C)[C@H](O)CC    ZINC000001592396
CC[C@H](C)[C@H](C)CO    ZINC000001680233
CC[C@@H](CO)C(C)C    ZINC000002172058
CCC[C@@](C)(O)CC    ZINC000001641302
CC[C@@H](C)[C@@H](C)CO    ZINC000001680230
CC(C)C[C@@H](C)CO    ZINC000001672492
CC[C@@H](O)CC(C)C    ZINC000001622080
C[C@H](O)CC(C)(C)C    ZINC000004528617
CCC[C@](C)(O)CC    ZINC000002034525
CCC(C)(C)[C@@H](C)O    ZINC000002528292
CC[C@H](C)C[C@@H](C)O    ZINC000002168952
C[C@@H](CO)C(C)(C)C    ZINC000005368226
CCCC[C@H](O)CC    ZINC000001641013
CCC[C@@H](C)[C@@H](C)O    ZINC000001609504
CCC[C@@H](C)[C@H](C)O    ZINC000001609506
CC[C@H](O)CC(C)C    ZINC000002034331
CCCC(C)(C)CO    ZINC000001691292
CC[C@@H](C)C[C@@H](C)O    ZINC000002168951
CC[C@H](C)C[C@H](C)O    ZINC000002168954
CCC[C@H](O)C(C)C    ZINC000001592400
CC[C@](C)(O)C(C)C    ZINC000002034545
CCC[C@@H](C)CCO    ZINC000002019771
CCC(CC)CCO    ZINC000032301840
O=c1[nH]c(O)cs1    ZINC000000967383
Nc1nc(O)ns1    ZINC000016931802
Oc1n[nH]c(=S)[nH]1    ZINC000036532694
O=C/C(=C\O)[N+](=O)[O-]    ZINC000100074462
O=C/C(=C/O)[N+](=O)[O-]    ZINC000107920483
C/C(O)=C(\N)C(=O)O    ZINC000198597394
O=[N+]([O-])[C@H]1C[C@@H]1CO    ZINC000038250874
C/C(O)=C(/N)C(=O)O    ZINC000100216936
O=C1NC[C@@H](CO)O1    ZINC000004071720
O=[N+]([O-])[C@@H]1C[C@H]1CO    ZINC000208379763
O=C(O)C1(O)CNC1    ZINC000095532446
O=[N+]([O-])[C@@H]1C[C@@H]1CO    ZINC000036447738
O=C1N[C@@H](CO)CO1    ZINC000034301329
O=C1N[C@H](CO)CO1    ZINC000033992078
O=C1NC[C@H](CO)O1    ZINC000036757552
C[C@H](/N=C/O)C(=O)O    ZINC000082077165
O=[N+]([O-])[C@H]1C[C@H]1CO    ZINC000208379798
C[C@@H](/N=C/O)C(=O)O    ZINC000082077166
CO/C([O])=C(/C)CO    ZINC001560406072
COC(=O)C[C](C)O    ZINC001560407659
CCN(C)C(=O)CO    ZINC000036757684
CC(=O)NCCCO    ZINC000002556034
OCCN1CCCO1    ZINC000140271171
CCNC(=O)[C@H](C)O    ZINC000001712676
CN(C)C(=O)CCO    ZINC000002598080
NCCC1(O)COC1    ZINC000107395541
CC(C)(O)CC(N)=O    ZINC000038391864
CNC1(CO)COC1    ZINC000095630847
OC[C@]1(O)CCNC1    ZINC000095078374
NC[C@H]1COC[C@H]1O    ZINC000076570816
O[C@H]1CNC[C@H](O)C1    ZINC000072231397
CC(C)[C@@H](O)NC=O    ZINC000001715401
CC(=O)N[C@@H](C)CO    ZINC000013357324
OC[C@@H]1C[C@H](O)CN1    ZINC000012362901
O[C@@H]1CCNC[C@@H]1O    ZINC000006613555
N[C@H]1C[C@@H](O)[C@@H](O)C1    ZINC000307713610
NC[C@H]1COC[C@@H]1O    ZINC000076570824
NC[C@]1(O)CCOC1    ZINC000069606417
CC(=O)N[C@H](C)CO    ZINC000013357327
OCC1(CO)CNC1    ZINC000095929146
N[C@@H]1COC[C@H](O)C1    ZINC000204718627
NC(=O)CCCCO    ZINC000001569114
O[C@@H]1CNCC[C@@H]1O    ZINC000006613557
OC[C@H]1NCC[C@@H]1O    ZINC000014455328
N[C@@H]1COC[C@@H](O)C1    ZINC000204718651
OC[C@@H]1C[C@@H](O)CN1    ZINC000012362904
CC(C)(CO)NC=O    ZINC000001761526
O[C@H]1CCNC[C@@H]1O    ZINC000006613556
N[C@H]1CCOC[C@H]1O    ZINC000080264903
N[C@H]1COC[C@H](O)C1    ZINC000204718638
N[C@@H]1CCOC[C@H]1O    ZINC000070453775
CC[C@H](CO)C(N)=O    ZINC000080018965
N[C@@]1(CO)CCOC1    ZINC000070993415
NCC1(CO)COC1    ZINC000015021448
N[C@@H]1COCC[C@H]1O    ZINC000082411710
OC[C@@H]1NCC[C@@H]1O    ZINC000014455327
O[C@@H]1CCNC[C@H]1O    ZINC000005847923
O[C@H]1CNC[C@@H](O)C1    ZINC000072231396
OC[C@H]1C[C@@H](CO)N1    ZINC000118514296
N[C@H]1COCC[C@H]1O    ZINC000082411709
CCNC(=O)CCO    ZINC000034588018
N[C@@H]1CCOC[C@@H]1O    ZINC000080264899
N[C@@H]1CC[C@H](O)[C@H]1O    ZINC000034071170
OC[C@@H]1CNCCO1    ZINC000004202629
NC1(CCO)COC1    ZINC000083428621
CCNC[C@H](O)C=O    ZINC000006385315
N[C@]1(CO)CCOC1    ZINC000070993417
CC(=O)NC[C@@H](C)O    ZINC000017421168
C[C@@H](O)C(=O)N(C)C    ZINC000000330226
C/C(=N\O)C(C)(C)O    ZINC000017163541
CC(=O)NC[C@H](C)O    ZINC000001698106
CO[C@@H]1CNC[C@@H]1O    ZINC000082524692
OC[C@@H]1CNC[C@H]1O    ZINC000096904988
N[C@H]1COCC[C@@H]1O    ZINC000082411711
N[C@@H]1C[C@@H](O)[C@@H](O)C1    ZINC000146501451
NC[C@@]1(O)CCOC1    ZINC000069606418
N[C@@H]1COC[C@@H]1CO    ZINC000107302357
CCNC(=O)[C@@H](C)O    ZINC000005852670
N[C@@H]1CC[C@@H](O)[C@@H]1O    ZINC000034071169
OC[C@H]1C[C@H](O)CN1    ZINC000012362907
CNC(=O)C(C)(C)O    ZINC000032210322
N[C@H]1CCOC[C@@H]1O    ZINC000080264901
CC(=O)N(C)CCO    ZINC000011638226
CO[C@H]1CNC[C@H]1O    ZINC000033992079
OC[C@H]1C[C@@H](O)CN1    ZINC000012362908
O[C@@H]1CNC[C@@H](O)C1    ZINC000072231398
CC(C)[C@@H](O)C(N)=O    ZINC000014488983
CN[C@@H]1COC[C@H]1O    ZINC000037871894
CCNC[C@@H](O)C=O    ZINC000001758492
O[C@H]1CNCCOC1    ZINC000104675152
OCN1CCOCC1    ZINC000001651818
N[C@@H]1COCC[C@@H]1O    ZINC000082411712
CC(C)[C@H](O)C(N)=O    ZINC000014488985
CC(C)[C@H](O)NC=O    ZINC000005457265
OCCOC1CNC1    ZINC000118786489
OC[C@H]1CNC[C@H]1O    ZINC000039073987
CO[C@H]1CNC[C@@H]1O    ZINC000021953350
CN[C@@H]1COC[C@@H]1O    ZINC000037871893
OC[C@@]1(O)CCNC1    ZINC000095078375
NC[C@@H]1COC[C@@H]1O    ZINC000076570828
CC[C@](C)(O)C(N)=O    ZINC000002048761
CC(C)(CO)C(N)=O    ZINC000078759933
C[C@@H](N)C1(O)COC1    ZINC000584884000
CO[C@@H]1CNC[C@H]1O    ZINC000082524693
OC[C@@H]1NCC[C@H]1O    ZINC000014455329
CCOC(=N)[C@H](C)O    ZINC000039068031
O[C@@H]1CNCCOC1    ZINC000096111345
OC[C@@H]1COCCN1    ZINC000004202897
NCC1(O)CC(O)C1    ZINC000616568719
CC(=NO)C(C)(C)O    ZINC000254827320
OCCNC1COC1    ZINC000082488003
OC[C@H]1CNCCO1    ZINC000004202630
COCC1(O)CNC1    ZINC000086521065
CCOC(=N)CCO    ZINC000039259474
CCOC(=N)[C@@H](C)O    ZINC000039068030
OCCN1CCOC1    ZINC000001846868
C[C@H](O)C(=O)N(C)C    ZINC000000330225
OC[C@H]1NCC[C@H]1O    ZINC000014455330
CN[C@H]1COC[C@H]1O    ZINC000037871895
OCCN1CC(O)C1    ZINC000038338297
OC[C@H]1COCCN1    ZINC000004202898
CCC[C@H](O)C(N)=O    ZINC000039282658
CN[C@H]1COC[C@@H]1O    ZINC000021953371
OC[C@@H]1CNC[C@@H]1O    ZINC000096904989
N[C@@H]1CC[C@@H](O)[C@H]1O    ZINC000034071171
CC[C@@H](CO)C(N)=O    ZINC000080018962
OCCCCC=NO    ZINC000255004318
CC(C)NC(=O)CO    ZINC000011638922
CCC(=O)NCCO    ZINC000001687366
OCCC1(O)CNC1    ZINC000104612205
CC[C@@](C)(O)C(N)=O    ZINC000001641501
CCCNC(=O)CO    ZINC000011638921
OC[C@H]1CNC[C@@H]1O    ZINC000034179223
C[C@H](N)C1(O)COC1    ZINC000584883999
N[C@H]1COC[C@@H](O)C1    ZINC000204718664
C/C(=N/O)C(C)(C)O    ZINC000096061908
CN(CCO)C(=N)N    ZINC000100455116
CCC(O)(CC)CN    ZINC000011755849
CCC[C@@H](O)[C@@H](C)N    ZINC000001759065
CCC[C@H](O)[C@@H](C)N    ZINC000001759063
CCN(C)[C@H](C)CO    ZINC000019092673
CC(C)[C@@H](N)[C@H](C)O    ZINC000034195380
CC[C@@H](C)C[C@H](N)O    ZINC000001716673
CC[C@H](N)C(C)(C)O    ZINC000059911998
CC[C@](C)(O)CCN    ZINC000082411693
CC(C)[C@@](C)(O)CN    ZINC000035278972
CCNCC(C)(C)O    ZINC000001620978
CCC[C@H](O)[C@H](C)N    ZINC000001759067
CCN(C)C[C@@H](C)O    ZINC000002044296
C[C@@H](CCO)N(C)C    ZINC000001634193
CCN[C@H](CC)CO    ZINC000006412461
CCC[C@](C)(O)CN    ZINC000002042083
NCCCCCCO    ZINC000001592422
CNC[C@H](O)C(C)C    ZINC000055027331
CN[C@@H](CO)C(C)C    ZINC000032240414
C[C@@H](N)[C@H](C)CCO    ZINC000084377701
CCCC[C@H](N)CO    ZINC000002043652
CCN[C@@H](CC)CO    ZINC000006411921
CCC[C@H](O)CNC    ZINC000055027374
C[C@@H](O)C(C)(C)CN    ZINC000082631333
CC[C@H](O)CN(C)C    ZINC000002042251
CNCC(C)(C)CO    ZINC000019091434
CC(C)(O)CCCN    ZINC000062498391
CC[C@@H](C)C[C@@H](N)O    ZINC000001716671
CN(C)CC(C)(C)O    ZINC000013355686
CC(C)CNCCO    ZINC000001661232
CC[C@@H](O)CN(C)C    ZINC000001733916
CC(C)(N)C(C)(C)O    ZINC000034723173
CC[C@@H](N)[C@@H](O)CC    ZINC000039294753
CC[C@@H](N)C[C@@H](C)O    ZINC000164399082
CC[C@@H](N)[C@H](O)CC    ZINC000039294749
CC(C)N[C@@H](C)CO    ZINC000034286637
CCC[C@@](C)(N)CO    ZINC000034426988
CCN(C)[C@@H](C)CO    ZINC000019092671
C[C@H](O)C[C@H](C)CN    ZINC000068577333
CCCCNCCO    ZINC000001587838
C[C@@H](O)CCN(C)C    ZINC000044122592
C[C@@H](CN)CCCO    ZINC000062498390
CC(C)(N)CCCO    ZINC000026899082
CC(C)C[C@H](N)CO    ZINC000000391149
CC[C@](C)(CN)CO    ZINC000078724439
CC[C@@H](C)[C@@H](O)CN    ZINC000041050387
C[C@@H](CO)CN(C)C    ZINC000006036517
C[C@@H](N)CCCCO    ZINC000039284930
CC(C)[C@@H](N)CCO    ZINC000032099003
CCC[C@H](CO)NC    ZINC000038121330
CC(C)[C@H](O)CCN    ZINC000041166817
CCN(C)C[C@H](C)O    ZINC000001634194
CC[C@@H](O)CCCN    ZINC000071372440
CNCCCCCO    ZINC000034598860
CC[C@H](C)C[C@H](N)O    ZINC000001716674
CN[C@@H](C)C(C)(C)O    ZINC000078730571
CC[C@@H](N)C[C@H](C)O    ZINC000164399305
C[C@H](O)C(C)(C)CN    ZINC000082631332
CC(C)(C)[C@H](N)CO    ZINC000000391151
CC(C)[C@](C)(O)CN    ZINC000035278967
CCCN(C)CCO    ZINC000002041889
CC(C)NC[C@H](C)O    ZINC000005455749
CC[C@H](C)C[C@@H](N)O    ZINC000001716672
CCC[C@@H](N)CCO    ZINC000044198106
C[C@H](N)[C@@H](C)CCO    ZINC000084377702
CC(C)[C@@H](N)[C@@H](C)O    ZINC000034195376
CC(C)[C@H](CN)CO    ZINC000072210241
CC[C@@H](C)[C@H](N)CO    ZINC000000402997
C[C@H](CCO)N(C)C    ZINC000002041891
CCNCCCCO    ZINC000002567300
CC[C@H](C)[C@H](N)CO    ZINC000000402998
CCCN[C@@H](C)CO    ZINC000019092659
CCCC[C@@H](N)CO    ZINC000001694091
CC(C)(CN)CCO    ZINC000062498392
CC[C@H](N)[C@@H](O)CC    ZINC000039294751
CC(C)[C@H](O)[C@H](C)N    ZINC000001759072
CC[C@](C)(CO)NC    ZINC000038120961
CCCN[C@H](C)CO    ZINC000019092661
CCN[C@@H](C)CCO    ZINC000019092117
CC[C@@H](CO)N(C)C    ZINC000002044667
CC(C)[C@H](N)[C@@H](C)O    ZINC000034195375
CC(C)(C)NCCO    ZINC000001718827
CC[C@H](C)NCCO    ZINC000001716707
CC[C@H](CO)N(C)C    ZINC000001759086
CC(C)(C)[C@@H](N)CO    ZINC000000162614
CC[C@@H](C)[C@@H](N)CO    ZINC000000402999
CC(C)(C)[C@H](O)CN    ZINC000026895464
CC[C@H](CN)CCO    ZINC000002048739
CN[C@H](CO)C(C)C    ZINC000032240416
CC(C)N(C)CCO    ZINC000001677399
C[C@@H](CN)C[C@H](C)O    ZINC000068577335
CC(C)N[C@H](C)CO    ZINC000034286638
CC[C@@H](CN)CCO    ZINC000001641740
CC(C)C[C@@H](O)CN    ZINC000028223198
C[C@H](CO)CCCN    ZINC000062498385
CC[C@H](N)C[C@H](C)O    ZINC000164399186
CCC[C@@H](CO)NC    ZINC000038121329
CC(C)[C@@H](CN)CO    ZINC000072210240
CCC[C@](C)(N)CO    ZINC000034426987
CCCNCCCO    ZINC000005834713
CC(C)(CO)CCN    ZINC000044399176
C[C@H](O)CCN(C)C    ZINC000044122588
C[C@@H](N)CC(C)(C)O    ZINC000039244670
CC(C)[C@@H](O)[C@H](C)N    ZINC000001759073
C[C@@H](CO)CCCN    ZINC000062498386
CC[C@@H](O)C(C)(C)N    ZINC000002046628
CC(C)C[C@H](O)CN    ZINC000028223203
CNC(C)(C)CCO    ZINC000062498393
CC[C@H](N)C[C@@H](C)O    ZINC000164398939
CCNC[C@H](O)CC    ZINC000030834291
CN(C)C(C)(C)CO    ZINC000000388586
CC[C@H](N)CCCO    ZINC000075519497
CCCNC[C@@H](C)O    ZINC000002572898
CC[C@H](C)[C@H](O)CN    ZINC000041050386
CC[C@H](C)[C@@H](O)CN    ZINC000041050388
CC[C@@H](N)C(C)(C)O    ZINC000059912000
CCN[C@H](C)CCO    ZINC000019092121
CC(C)[C@@](C)(N)CO    ZINC000039952048
CNC[C@@H](O)C(C)C    ZINC000055027330
CCC[C@H](N)CCO    ZINC000002530280
CC(C)[C@H](N)CCO    ZINC000032099004
CN(C)CCCCO    ZINC000001648980
CC[C@@H](O)[C@@H](N)CC    ZINC000032301832
C[C@@H](O)C[C@H](C)CN    ZINC000068577330
C[C@H](CCO)[C@H](C)N    ZINC000084377703
CC[C@@](C)(CO)NC    ZINC000038120960
CCC[C@@H](O)[C@H](C)N    ZINC000001759068
CCCC[C@@H](O)CN    ZINC000026894997
C[C@H](O)CC(C)(C)N    ZINC000001566596
CC(C)[C@H](N)[C@H](C)O    ZINC000034195378
CC(C)[C@@H](O)CCN    ZINC000041166819
C[C@H](N)CCCCO    ZINC000039284929
C[C@@H](N)[C@@H](C)CCO    ZINC000084377700
CC[C@@](C)(O)CCN    ZINC000082411694
CC(C)[C@@H](O)[C@@H](C)N    ZINC000001759071
CC[C@@](C)(CN)CO    ZINC000078724437
C[C@H](CN)CCCO    ZINC000062498389
CCN(CC)CCO    ZINC000000388479
CC(C)NCCCO    ZINC000002566355
CCC[C@@](C)(O)CN    ZINC000001695062
C[C@H](N)CC(C)(C)O    ZINC000039244669
CC(C)(C)[C@@H](O)CN    ZINC000026895461
CCC[C@@H](O)CNC    ZINC000055027376
CCCNC[C@H](C)O    ZINC000005431020
CC[C@@H](C)[C@H](O)CN    ZINC000041050385
CCN(C)CCCO    ZINC000019092039
CNCCC(C)(C)O    ZINC000019091117
CC(C)[C@](C)(N)CO    ZINC000039952049
CC[C@H](O)C(C)(C)N    ZINC000001759074
C[C@@H](O)C[C@@H](C)CN    ZINC000068577332
CCC(N)(CC)CO    ZINC000034273808
CCNC[C@@H](O)CC    ZINC000030834289
CC(C)[C@H](O)[C@@H](C)N    ZINC000001759070
CN[C@H](C)C(C)(C)O    ZINC000078730575
CC(C)C[C@@H](N)CO    ZINC000000391150
CC[C@@H](C)NCCO    ZINC000005922287
CCCC[C@H](O)CN    ZINC000026895001
CC(C)NC[C@@H](C)O    ZINC000005455503
CCNC(C)(C)CO    ZINC000019093059
CC[C@H](C)[C@@H](N)CO    ZINC000000403000
C[C@H](CO)CN(C)C    ZINC000006020698
CC[C@H](O)CCCN    ZINC000071372439
C[C@@H](O)CC(C)(C)N    ZINC000002045075
CC[C@@H](N)CCCO    ZINC000075519501
O=C[C@@H](O)[C@H](O)C=O    ZINC000034278495
O=C1OC[C@H](CO)O1    ZINC000001690284
O=C[C@H](O)[C@@H](O)C=O    ZINC000034278494
O=C1OC[C@@H](O)[C@H]1O    ZINC000004521480
O=C1OC[C@@H](O)[C@@H]1O    ZINC000004538313
O=C1OC[C@H](O)[C@@H]1O    ZINC000004538311
O=C1OC[C@H](O)[C@H]1O    ZINC000100054128
O=C[C@H](O)[C@H](O)C=O    ZINC000100030293
O=C1OC[C@@H](CO)O1    ZINC000002044155
O=C(O)C1(O)COC1    ZINC000096028244
O=C1N[C@H](O)[C@@H](O)N1    ZINC000001083979
O=C1N[C@H](O)[C@H](O)N1    ZINC000018258078
O=C1N[C@@H](O)[C@H](O)N1    ZINC000001083976
C#Cc1cccc(O)c1    ZINC000002149788
C#Cc1ccc(O)cc1    ZINC000002555301
C#Cc1ccccc1O    ZINC000005112454
OC[C@H]1CCCS1    ZINC000069985699
O[C@@H]1CCCSC1    ZINC000003861184
CSC1(CO)CC1    ZINC000141645022
O[C@H]1CCCSC1    ZINC000002164658
C[C@H]1SCC[C@@H]1O    ZINC000014724332
C[C@@H]1SCC[C@@H]1O    ZINC000014724330
OC[C@H]1CCSC1    ZINC000069985698
C[C@H]1SCC[C@H]1O    ZINC000014724336
OC[C@@H]1CCSC1    ZINC000069985696
CSC1CC(O)C1    ZINC000307230280
CO/C([O])=C(/N)CO    ZINC001560406283
C[C@@H]1SCC[C@H]1O    ZINC000014724334
CC1(CO)CSC1    ZINC000034743435
OC1CCSCC1    ZINC000004087234
OC[C@@H]1CCCS1    ZINC000069985701
OC[C@]1(O)CCOC1    ZINC000132868939
CC(C)(O)CC(=O)O    ZINC000000395642
CC[C@@](C)(O)C(=O)O    ZINC000002547723
C[C@@H](O)[C@H](C)C(=O)O    ZINC000006021105
O[C@@H]1CCOC[C@@H]1O    ZINC000034382866
C[C@@H]1OC[C@H](CO)O1    ZINC000001634020
COC(=O)CCCO    ZINC000001845562
O=C(CCO)CCO    ZINC000034410321
OCCC1OCCO1    ZINC000001651845
CC[C@H](CO)C(=O)O    ZINC000005925699
OC[C@@H]1COCCO1    ZINC000006718467
CCOC(=O)CCO    ZINC000014507042
COC1(CO)COC1    ZINC000257820758
CC(C)[C@H](O)C(=O)O    ZINC000000389853
OCCOC[C@@H]1CO1    ZINC000005377096
OCCC1(O)COC1    ZINC000710673630
COC(=O)C[C@@H](C)O    ZINC000000164685
CC[C@H](O)C(=O)OC    ZINC000000393218
CCC[C@H](O)C(=O)O    ZINC000000394027
OC[C@H]1OCC[C@@H]1O    ZINC000005134306
C[C@@H](CCO)C(=O)O    ZINC000028001089
CCC[C@@H](O)C(=O)O    ZINC000000394028
CCC(=O)OCCO    ZINC000081915425
OC[C@H]1C[C@H](O)CO1    ZINC000005975936
OC[C@H]1C[C@@H](O)CO1    ZINC000005975949
OCCOC[C@H]1CO1    ZINC000005377048
COC(=O)C(C)(C)O    ZINC000000395639
OCC1COCOC1    ZINC000001871765
CC[C@@H](O)C(=O)OC    ZINC000000393219
CC[C@@H](CO)C(=O)O    ZINC000005922974
O[C@@H]1COCC[C@@H]1O    ZINC000034382869
O[C@@H]1CCOC[C@H]1O    ZINC000034382867
C[C@H](CO)CC(=O)O    ZINC000006020365
COC(=O)C[C@H](C)O    ZINC000000388770
C[C@H]1OC[C@@H](CO)O1    ZINC000001634017
O[C@H]1CCOC[C@@H]1O    ZINC000034382868
C[C@H](O)CCC(=O)O    ZINC000006020467
OCCOC1COC1    ZINC000165615440
C[C@H](CCO)C(=O)O    ZINC000028001094
OC[C@@H]1C[C@H](O)CO1    ZINC000005975935
COC(=O)[C@H](C)CO    ZINC000000395641
CC(C)OC(=O)CO    ZINC000001592140
CC(=O)OC[C@H](C)O    ZINC000001668304
OCC1(CO)COC1    ZINC000032167188
C[C@@H](O)CCC(=O)O    ZINC000006036206
CC(C)(CO)C(=O)O    ZINC000004100966
CC[C@](C)(O)C(=O)O    ZINC000000330160
CCOC(=O)[C@H](C)O    ZINC000000391793
OC[C@@]1(O)CCOC1    ZINC000132869115
OC[C@H]1COCCO1    ZINC000019090288
O=C(O)CCCCO    ZINC000001529525
C=C[C@@H](O)[C@@H](O)CO    ZINC000034087469
CC[C@@H](O)CC(=O)O    ZINC000004975461
C[C@H]1OC[C@H](CO)O1    ZINC000001634019
C[C@H](O)[C@H](C)C(=O)O    ZINC000006030197
C[C@@H](CO)CC(=O)O    ZINC000006036098
C[C@@H](C(=O)O)[C@H](C)O    ZINC000006036974
CC(=O)C(CO)CO    ZINC000034183807
CC(C)[C@@H](O)C(=O)O    ZINC000000389854
C[C@@H]1OC[C@@H](CO)O1    ZINC000001634018
COC(=O)[C@@H](C)CO    ZINC000000395640
CC(=O)OC[C@@H](C)O    ZINC000006036655
CC[C@H](O)CC(=O)O    ZINC000004975458
CCOC(=O)[C@@H](C)O    ZINC000000391792
C[C@@H](O)[C@@H](C)C(=O)O    ZINC000006036909
CNC(=O)NCCO    ZINC000039644176
NC(=O)NCCCO    ZINC000003632636
CC(C)(O)C(=O)NN    ZINC000002156411
C[C@@H](O)[C@H](N)C(N)=O    ZINC000002046871
CNC(=O)[C@@H](N)CO    ZINC000039259908
CNC(=O)[C@H](N)CO    ZINC000039259906
NCC(=O)NCCO    ZINC000034212754
N=C(CO)NCCO    ZINC000143224822
C[C@H](O)CC(=O)NN    ZINC000001459143
NC(=O)[C@@H](N)CCO    ZINC000005828755
CNC(=O)[C@H](O)CN    ZINC000098095487
NNC(=O)CCCO    ZINC000001666962
CNC(=O)[C@@H](O)CN    ZINC000098095488
C[C@H](O)[C@H](N)C(N)=O    ZINC000004761890
CC(C)(O)/C(N)=N/O    ZINC000002547154
NC(=O)C[C@@H](N)CO    ZINC000001727096
C[C@@H](O)CN(C)N=O    ZINC000006036528
C[C@H](O)[C@@H](N)C(N)=O    ZINC000004761897
C[C@H](O)CN(C)N=O    ZINC000006020710
C[C@@H](O)CC(=O)NN    ZINC000001459144
N=CNC[C@H](O)CO    ZINC001252069813
CCN(CCO)N=O    ZINC000005650340
NC(=O)[C@H](N)CCO    ZINC000001723772
C[C@@H](O)[C@@H](N)C(N)=O    ZINC000004761899
NC(=O)C[C@H](N)CO    ZINC000005829633
OC[C@H]1CC[C@H](F)C1    ZINC000108279960
OCCCCB(O)O    ZINC000198967410
C[C@H](O)[C@H]1CC[C@H]1F    ZINC000575447803
C[Si](C)(C)CCO    ZINC000169743093
CC[Si](C)(C)CO    ZINC000195760894
OC[C@@H]1CCC[C@H]1F    ZINC000108279970
C[C@H](O)[C@@H]1CC[C@H]1F    ZINC000575447801
O[C@H]1CC[C@H](F)CC1    ZINC000141797477
OCC1(F)CCCC1    ZINC000088189836
C[C@H](O)[C@H]1CC[C@@H]1F    ZINC000575447802
O[C@@H]1CCCC[C@H]1F    ZINC000014628864
C[C@H](O)[C@@H]1CC[C@@H]1F    ZINC000575447804
OC[C@@H]1CC[C@H](F)C1    ZINC000108279955
O[C@H]1CCCC[C@@H]1F    ZINC000015442006
C=C(F)CCCCO    ZINC000098174942
O[C@H]1CCCC[C@H]1F    ZINC000015442007
OC[C@@H]1CC[C@@H](F)C1    ZINC000108279957
OC[C@H]1CC[C@@H](F)C1    ZINC000108279964
O[C@@H]1CCCC[C@@H]1F    ZINC000015442004
O[C@H]1CC[C@H](F)CC1    ZINC000259941603
OC1CCC(F)CC1    ZINC000108279948
CC(CCO)CCO    ZINC000000391230
C[C@H](CO)CCCO    ZINC000033506675
CO[C@@H](C)C[C@H](C)O    ZINC000078675999
COC[C@@H](O)C(C)C    ZINC000049672172
C[C@@H](O)CC(C)(C)O    ZINC000003860897
C[C@H](O)CC(C)(C)O    ZINC000000388075
CO[C@@H](C)C[C@@H](C)O    ZINC000078676004
CC[C@H](O)CCOC    ZINC000042436399
CC(C)[C@@H](O)CCO    ZINC000039333296
CCC[C@H](O)CCO    ZINC000003620071
COCCC[C@@H](C)O    ZINC000002172228
CC([C@H](C)O)[C@H](C)O    ZINC000001693929
C[C@@H](O)CCCCO    ZINC000002504418
CC(C)(O)CCCO    ZINC000082164116
CC[C@](C)(O)[C@@H](C)O    ZINC000033605223
CC(C)OC[C@H](C)O    ZINC000001640890
CC(C)[C@H](O)[C@H](C)O    ZINC000032219578
CC(C)(O)C(C)(C)O    ZINC000000391890
CC[C@@H](O)[C@H](C)CO    ZINC000001591813
CC[C@H](O)C[C@H](C)O    ZINC000005923051
CCCC[C@H](O)CO    ZINC000002539390
C[C@@H](O)CC[C@H](C)O    ZINC000012359064
CC[C@@H](O)CCOC    ZINC000042436400
CCCOC[C@@H](C)O    ZINC000002039438
COC[C@H](O)C(C)C    ZINC000049672173
C[C@H](O)CCCCO    ZINC000004528636
CC[C@](C)(O)[C@H](C)O    ZINC000033605225
CCC(C)(CO)CO    ZINC000000164064
CO[C@H](C)C[C@@H](C)O    ZINC000078675995
CC(C)[C@@](C)(O)CO    ZINC000005761465
CC[C@@H](O)C[C@H](C)O    ZINC000005925769
CC([C@@H](C)O)[C@H](C)O    ZINC000017324747
CC[C@@](C)(O)[C@H](C)O    ZINC000033605224
CC[C@@H](C)OCCO    ZINC000005922389
CCO[C@H](C)CCO    ZINC000000393343
CC[C@H](O)[C@@H](C)CO    ZINC000001591810
CC(C)[C@H](O)CCO    ZINC000039333295
CCCOCCCO    ZINC000001850587
COCC(C)(C)CO    ZINC000005356784
COC[C@@H](C)CCO    ZINC000069906156
CC(C)[C@@H](O)[C@@H](C)O    ZINC000032219575
CC[C@@](C)(O)CCO    ZINC000059157315
CCC[C@@H](O)CCO    ZINC000003620074
CO[C@H](CO)C(C)C    ZINC000034183502
CC[C@](C)(O)CCO    ZINC000059157314
CC(C)COCCO    ZINC000002527891
CCOC(C)(C)CO    ZINC000062715097
C[C@H](O)C(C)(C)CO    ZINC000000393994
CCOCCCCO    ZINC000001755958
CC(C)[C@@H](O)[C@H](C)O    ZINC000032219577
CC(C)(CO)CCO    ZINC000090556730
C[C@@H](O)C[C@@H](C)CO    ZINC000001648169
C[C@@H](CO)C(C)(C)O    ZINC000026522731
C[C@@H](O)[C@H](C)[C@H](C)O    ZINC000248169785
CCC[C@@H](CO)OC    ZINC000147673159
CC(C)C(CO)CO    ZINC000003639323
CC[C@H](O)CCCO    ZINC000059380396
C[C@@H](O)C(C)(C)CO    ZINC000000393995
C[C@@H](O)CC[C@@H](C)O    ZINC000000388716
C[C@@H](CO)C[C@H](C)O    ZINC000001648171
CC[C@H](C)OCCO    ZINC000005925105
C[C@@H](O)C[C@H](C)CO    ZINC000001648168
CCCOC[C@H](C)O    ZINC000002039439
CCC[C@H](CO)OC    ZINC000090414795
COC(C)(C)CCO    ZINC000000391183
CC[C@@H](O)[C@@H](C)CO    ZINC000001591811
CC(C)OCCCO    ZINC000001755959
C[C@H](O)CC[C@H](C)O    ZINC000000388717
CC(C)[C@H](O)[C@@H](C)O    ZINC000032219576
C[C@@H](CO)CCCO    ZINC000033506674
CC(C)OC[C@@H](C)O    ZINC000002038218
COCCCCCO    ZINC000002037589
C[C@H](O)C[C@H](C)CO    ZINC000001648170
CCCC(CO)CO    ZINC000002569877
CC(C)(C)[C@@H](O)CO    ZINC000000409181
CC[C@@](C)(O)[C@@H](C)O    ZINC000033605222
COCCC[C@H](C)O    ZINC000002172227
CCCCOCCO    ZINC000001690437
COC[C@H](C)CCO    ZINC000069906157
CCO[C@@H](C)CCO    ZINC000000393342
CO[C@@H](CO)C(C)C    ZINC000034183504
CC([C@@H](C)O)[C@@H](C)O    ZINC000001693926
CO[C@H](C)C[C@H](C)O    ZINC000078675992
CC(C)(C)OCCO    ZINC000002036888
OCCCCCCO    ZINC000001555566
CC[C@@H](O)CCCO    ZINC000059380397
CC[C@@H](O)C[C@@H](C)O    ZINC000002508079
CC(C)[C@](C)(O)CO    ZINC000001715447
CC[C@H](O)[C@H](C)CO    ZINC000001591812
CC(C)(C)[C@H](O)CO    ZINC000000409180
CCCC[C@@H](O)CO    ZINC000003861506
CCC(O)(CC)CO    ZINC000000394089
CC[C@H](O)C[C@@H](C)O    ZINC000005923041
CN(C)C[C@H](O)CN    ZINC000019255182
C[C@@H](O)CNCCN    ZINC000084400884
C[C@H](CCCO)NN    ZINC000104560063
CN(C)C[C@H](N)CO    ZINC000078724884
C[C@@H](CCCO)NN    ZINC000104560060
CC(C)(CO)CNN    ZINC000096663671
C[C@@H](CN)[C@H](N)CO    ZINC000217037810
NCCCNCCO    ZINC000001704448
CN(C)C[C@@H](O)CN    ZINC000019255181
CN(C)C[C@@H](N)CO    ZINC000078724886
C[C@H](O)CNCCN    ZINC000084400883
NCCNCCCO    ZINC000022028379
CC(C)(O)CCNN    ZINC000038362819
CNCCNCCO    ZINC000019370437
C[C@H](CN)[C@H](N)CO    ZINC000217037852
CN(CCN)CCO    ZINC000032445541
CC[N+](C)(C)CCO    ZINC000002004423
C[C@H](O)C[N+](C)(C)C    ZINC000000901304
C[N+](C)(C)CCCO    ZINC000001566370
C[C@@H](O)C[N+](C)(C)C    ZINC000000901306
Oc1nc(Cl)n[nH]1    ZINC000038948557
C[C@H](Cl)[C@@H](O)C#N    ZINC000100229550
N#CC[C@H](O)CCl    ZINC000002564700
C[C@@H](Cl)[C@@H](O)C#N    ZINC000100229552
N#CC[C@@H](O)CCl    ZINC000002564699
C[C@@H](Cl)[C@H](O)C#N    ZINC000100229547
C[C@H](Cl)[C@H](O)C#N    ZINC000100229546
N#C/C=C(\O)C(F)F    ZINC000101539599
N#C/C=C(/O)C(F)F    ZINC000101372139
N[C@@H]1CSC[C@@H]1O    ZINC000001204686
OC[C@@H]1CSCN1    ZINC000031749868
OC[C@H]1CSCN1    ZINC000031749872
N#Cc1cccc(O)c1    ZINC000000388758
N#Cc1ccccc1O    ZINC000000388252
N#Cc1ccc(O)cc1    ZINC000000388759
CC[C@H](O)C(N)=S    ZINC000043541931
N[C@@H]1CSC[C@H]1O    ZINC000001204687
N[C@H]1CSC[C@H]1O    ZINC000001204690
N[C@H]1CSC[C@@H]1O    ZINC000001204688
NC(=S)CCCO    ZINC000034978175
CC[C@@H](O)C(N)=S    ZINC000043541932
C#Cc1ccc(O)cn1    ZINC000095630942
CC(C)(O)C(N)=S    ZINC000083339424
C[C@@H](O)[C@@H](N)C(=O)O    ZINC000000895399
C[C@@H](O)[C@H](C)[N+](=O)[O-]    ZINC000001758997
C[C@H]([C@H](C)O)[N+](=O)[O-]    ZINC000001759001
N[C@@H](CO)CC(=O)O    ZINC000004181821
CC(C)(O)C[N+](=O)[O-]    ZINC000001759002
CC[C@@H](CO)[N+](=O)[O-]    ZINC000001666906
NCC[C@H](O)C(=O)O    ZINC000002019611
CC[C@@H](O)C[N+](=O)[O-]    ZINC000002042095
CC[C@H](CO)[N+](=O)[O-]    ZINC000002034446
CNC(=O)OCCO    ZINC000001726571
COC(=O)[C@@H](O)CN    ZINC000038251036
COC(=O)[C@@H](N)CO    ZINC000019230192
O=C(O)CNCCO    ZINC000001733659
C[C@@](N)(CO)C(=O)O    ZINC000000901265
NC(=O)C[C@H](O)CO    ZINC000002567781
C[C@@H](O)[C@H](N)C(=O)O    ZINC000000895103
CC(C)(CO)[N+](=O)[O-]    ZINC000001758993
C[C@H](O)[C@H](C)[N+](=O)[O-]    ZINC000001758999
N[C@@H](CCO)C(=O)O    ZINC000000895146
C[C@](N)(CO)C(=O)O    ZINC000002042820
C[C@@H](O)COC(N)=O    ZINC000001684587
O=C(CO)NCCO    ZINC000001712674
NC[C@H](CO)C(=O)O    ZINC000012502813
NC[C@@H](O)CC(=O)O    ZINC000000901808
COC(=O)[C@H](O)CN    ZINC000038212551
N[C@H](CO)CC(=O)O    ZINC000004181820
COC(=O)NCCO    ZINC000035233710
CC[C@H](O)C[N+](=O)[O-]    ZINC000001758996
O=[N+]([O-])CCCCO    ZINC000118211612
N[C@H](CCO)C(=O)O    ZINC000001742215
COC(=O)[C@H](N)CO    ZINC000019230193
CCOC(=O)NCO    ZINC000001571059
NC[C@H](O)CC(=O)O    ZINC000000901811
NC[C@@H](CO)C(=O)O    ZINC000012502811
CN[C@H](CO)C(=O)O    ZINC000014696239
C[C@@H](O)[C@@H](C)[N+](=O)[O-]    ZINC000001758998
C[C@H](O)COC(N)=O    ZINC000002046113
NCC[C@@H](O)C(=O)O    ZINC000002019612
C[C@H](O)[C@@H](N)C(=O)O    ZINC000001747073
C[C@H](O)[C@H](N)C(=O)O    ZINC000001747072
NC(=O)COCCO    ZINC000001602258
CN[C@@H](CO)C(=O)O    ZINC000002384916
NC1(CO)CC(F)C1    ZINC000095743410
O[C@H]1CCNC[C@H]1F    ZINC000095644289
O[C@@H]1CNC[C@@H](F)C1    ZINC000149211416
OC[C@@H]1C[C@H](F)CN1    ZINC000044076412
OC[C@@H]1C[C@@H](F)CN1    ZINC000072208624
NNC(=O)[C@@H](N)CO    ZINC000022000300
O[C@@H]1CNCC[C@H]1F    ZINC000095742584
O[C@@H]1CNC[C@H](F)C1    ZINC000149211846
O[C@@H]1CCNC[C@@H]1F    ZINC000110916115
OC1CN(CCF)C1    ZINC000087777056
CN1CC(F)(CO)C1    ZINC000616569564
O[C@@]1(CF)CCNC1    ZINC000095644182
OC[C@H]1C[C@H](F)CN1    ZINC000072208625
OC[C@H]1C[C@@H](F)CN1    ZINC000072208626
NCC1(O)CC(F)C1    ZINC000616569576
NC(=O)N(N)CCO    ZINC000001600639
O[C@]1(CF)CCNC1    ZINC000095644183
O[C@H]1CNCC[C@H]1F    ZINC000107262044
O[C@H]1CCNC[C@@H]1F    ZINC000096372354
OCCN1CC(F)C1    ZINC000584645757
OC[C@@]1(F)CCNC1    ZINC000118153847
OCC1(CF)CNC1    ZINC000953118694
O[C@@H]1CNCC[C@@H]1F    ZINC000107262049
OC[C@]1(F)CCNC1    ZINC000118153849
O[C@H]1CNCC[C@@H]1F    ZINC000096372353
NNC(=O)[C@H](N)CO    ZINC000022000303
O[C@@H]1CCNC[C@H]1F    ZINC000095743147
CCOC[C@@H](N)CO    ZINC000082901351
CNCCOCCO    ZINC000034575094
CN(CCO)CCO    ZINC000000391210
CCNC[C@H](O)CO    ZINC000005650425
CC(C)(O)[C@@H](O)CN    ZINC000013354804
COC[C@](C)(N)CO    ZINC000039628156
N[C@@H](CO)CCCO    ZINC000005064718
NC(CCO)CCO    ZINC000044709885
COC[C@@H](N)CCO    ZINC000068577256
COCCNCCO    ZINC000020036334
C[C@@H](CN)OCCO    ZINC000071773182
CN(C)C(CO)CO    ZINC000095635072
CCOC[C@H](O)CN    ZINC000004243071
C[C@@H](O)C[N+](C)(C)[O-]    ZINC000096031461
CNC[C@H](O)COC    ZINC000019864835
C[C@H](CN)OCCO    ZINC000071773183
NCCCOCCO    ZINC000001695284
NCCOCCCO    ZINC000034129991
C[C@@H](CO)NCCO    ZINC000035604332
CN(C)C[C@H](O)CO    ZINC000000407009
C[C@H](O)CNCCO    ZINC000001556607
OCCCNCCO    ZINC000002163760
COC[C@H](O)CCN    ZINC000068985048
COC[C@@](C)(O)CN    ZINC000053199555
CCC(N)(CO)CO    ZINC000003861776
CCOC[C@@H](O)CN    ZINC000004243072
COC[C@@H](O)CCN    ZINC000068985050
COCC[C@H](N)CO    ZINC000044464145
CC(C)[C@@H](CO)ON    ZINC000238853600
COC[C@@](C)(N)CO    ZINC000039628158
CN(C)C[C@@H](O)CO    ZINC000000407010
N[C@H](CO)CCCO    ZINC000005501983
C[C@H](CO)NCCO    ZINC000035604335
CCNC(CO)CO    ZINC000073836680
COC[C@H](N)CCO    ZINC000068577248
C[C@H](O)C[N+](C)(C)[O-]    ZINC000096031460
CC(CN)(CO)CO    ZINC000083598450
CC(C)(O)[C@H](O)CN    ZINC000013354801
C[C@@H](O)CNCCO    ZINC000002035190
CC(C)[C@H](CO)ON    ZINC000238853601
COCC[C@@H](N)CO    ZINC000044464146
COC[C@](C)(O)CN    ZINC000053199554
CNC[C@@H](O)COC    ZINC000019864833
O=C(O)C(O)C(=O)O    ZINC000000901335
[C-]#[N+]c1ccc(O)cn1    ZINC000100513230
N#Cc1ccncc1O    ZINC000039349073
O[C@H]1CCC[C@H]1Cl    ZINC000016137624
C=CC[C@@H](O)CCl    ZINC000034596163
N#Cc1ccc(O)cn1    ZINC000014984854
N#Cc1cccc(O)n1    ZINC000044713547
N#Cc1ncccc1O    ZINC000013282563
N#Cc1cncc(O)c1    ZINC000034537671
C=C(Cl)CCCO    ZINC000238648730
N#Cc1cnccc1O    ZINC000015767237
OCC1CC(Cl)C1    ZINC000034161138
O[C@H]1CCC[C@@H]1Cl    ZINC000016137620
O[C@@H]1CCC[C@@H]1Cl    ZINC000016137618
O[C@@H]1CCC[C@H]1Cl    ZINC000016137622
C=CC[C@H](O)CCl    ZINC000031829554
N#Cc1cc(O)ccn1    ZINC000008764189
CNC(=S)NCO    ZINC000001482128
O=C(O)C[C@H](O)CO    ZINC000003593479
O[C@@H]1OCCO[C@H]1O    ZINC000001688096
C[C@@H](O)[C@@H](O)C(=O)O    ZINC000001695857
C[C@@](O)(CO)C(=O)O    ZINC000012495998
O=C(CO)[C@@H](O)CO    ZINC000000901231
COC(=O)[C@H](O)CO    ZINC000005997205
O=C[C@H](O)[C@@H](O)CO    ZINC000001760171
O=C[C@H](O)[C@H](O)CO    ZINC000100006628
O[C@@H]1[C@@H](O)CO[C@@H]1O    ZINC000001530431
O=C[C@@H](O)[C@@H](O)CO    ZINC000001760169
O=C(CO)[C@H](O)CO    ZINC000000901232
COC[C@H](O)C(=O)O    ZINC000039192220
O[C@@H]1CO[C@H](O)[C@H]1O    ZINC000004097149
O=C(O)[C@H](O)CCO    ZINC000003651026
O[C@H]1OCCO[C@@H]1O    ZINC000001688097
C[C@H](O)[C@H](O)C(=O)O    ZINC000001695854
COC(=O)[C@@H](O)CO    ZINC000005997357
O[C@H]1CO[C@H](O)CO1    ZINC000004521538
O[C@@H]1CO[C@@H](O)[C@H]1O    ZINC000004097148
O=C[C@@H](O)[C@H](O)CO    ZINC000018185147
O[C@H]1CO[C@@H](O)CO1    ZINC000004521537
COC[C@@H](O)C(=O)O    ZINC000039192222
O=C(O)COCCO    ZINC000002019674
C[C@@H](O)[C@H](O)C(=O)O    ZINC000001695855
O[C@@H]1OCCO[C@@H]1O    ZINC000001688095
O[C@@H]1CO[C@H](O)CO1    ZINC000004521540
C[C@](O)(CO)C(=O)O    ZINC000012496001
C[C@@H](O)COC(=O)O    ZINC000042530232
O=C(O)[C@@H](O)CCO    ZINC000002559503
O[C@@H]1OC[C@H](O)[C@H]1O    ZINC000001530432
C[C@H](O)[C@@H](O)C(=O)O    ZINC000001695856
N=C(N)SCCO    ZINC000003865389
OC1N[C@@H](O)[C@H](O)N1    ZINC000003099341
OC1N[C@H](O)[C@@H](O)N1    ZINC000003099344
N[C@H](CO)C(=O)NO    ZINC000004507561
NC(=O)N(CO)CO    ZINC000033650127
N[C@@H](CO)/C(O)=N/O    ZINC000094437876
O=C(NCO)NCO    ZINC000001673590
O[C@H]1N[C@H](O)[C@H](O)N1    ZINC000239425724
OC1N[C@H](O)[C@H](O)N1    ZINC000101518270
NNC(=O)OCCO    ZINC000001745449
O[C@H]1CCOC[C@@H]1F    ZINC000084239473
O[C@H]1CCOC[C@H]1F    ZINC000084239475
CS[C@H](C)[C@@H](C)O    ZINC000039650858
C=Cc1ccccc1O    ZINC000005158058
CS[C@@H](C)CCO    ZINC000066331969
CSC(C)(C)CO    ZINC000039256278
C[C@@H](O)C[C@H](C)S    ZINC000039617859
CS[C@@H](C)[C@@H](C)O    ZINC000039650860
CC[C@](C)(S)CO    ZINC000000730493
CC(C)[C@H](S)CO    ZINC000034257026
C=C(O)c1ccccc1    ZINC000100076746
C[C@H](O)C[C@H](C)S    ZINC000039617858
O[C@@H]1CCOC[C@H]1F    ZINC000084239470
CCSC[C@H](C)O    ZINC000001736416
C[C@@H](S)C[C@H](C)O    ZINC000039617856
CS[C@H](C)[C@H](C)O    ZINC000039650857
CS[C@H](C)CCO    ZINC000066331970
C[C@@H](O)C[C@@H](C)S    ZINC000039617857
CCS[C@@H](C)CO    ZINC000033606223
OCCC1(F)COC1    ZINC000095630838
OCC1(CO)C[C@H]1F    ZINC000261507588
O[C@H]1Cc2ccccc21    ZINC000003107554
C=Cc1ccc(O)cc1    ZINC000000895826
CS[C@@H](C)[C@H](C)O    ZINC000039650859
OCC1(CO)C[C@@H]1F    ZINC000261507587
C=Cc1cccc(O)c1    ZINC000033505645
CC(C)SCCO    ZINC000001596246
O[C@@H]1CCOC[C@@H]1F    ZINC000084239467
CSCCCCO    ZINC000002242704
CSC[C@H](C)CO    ZINC000038843653
CSCC(C)(C)O    ZINC000038063918
CCSC[C@@H](C)O    ZINC000005650999
Oc1ccc2c(c1)CC2    ZINC000036437490
CC[C@H](S)CCO    ZINC000005887786
O[C@@H]1Cc2ccccc21    ZINC000003107553
CC(C)[C@@H](S)CO    ZINC000034257028
CC[C@@](C)(S)CO    ZINC000000730495
CC(C)(S)CCO    ZINC000014589097
CSC[C@@H](C)CO    ZINC000038843651
CCSCCCO    ZINC000001723867
CCS[C@H](C)CO    ZINC000033606225
OC[C@@]1(F)CCOC1    ZINC000066351367
CC(C)(O)CCS    ZINC000004773015
CCCSCCO    ZINC000001736716
CCOC[C@@H](O)CO    ZINC000002033568
COC[C@H](CO)OC    ZINC000015261731
COCC(O)COC    ZINC000001420537
COCO[C@H](C)CO    ZINC000021984840
C[C@@H](O)[C@@](C)(O)CO    ZINC000036466067
C[C@@H](O)[C@H](O)[C@H](C)O    ZINC000306398399
COCCOCCO    ZINC000001577245
CC(CO)(CO)CO    ZINC000000392000
COCO[C@@H](C)CO    ZINC000034638609
CCOC[C@H](O)CO    ZINC000001757830
COC[C@@H](CO)OC    ZINC000015261730
COC[C@H](O)CCO    ZINC000013380272
OCCC[C@H](O)CO    ZINC000002045369
OCCC(O)CCO    ZINC000032223678
OCCC(CO)CO    ZINC000059495355
C[C@H](O)[C@](C)(O)CO    ZINC000114428461
C[C@@H](O)[C@](C)(O)CO    ZINC000114428459
C[C@@H](O)C(CO)CO    ZINC000006036004
COC(OC)[C@H](C)O    ZINC000032223725
CCO[C@@](C)(O)CO    ZINC000083304776
C[C@H](O)[C@@](C)(O)CO    ZINC000114428457
C[C@H](O)C(CO)CO    ZINC000006020285
OCCC[C@@H](O)CO    ZINC000001677121
CCO[C@](C)(O)CO    ZINC000083304780
COC(OC)[C@@H](C)O    ZINC000032223723
C[C@H](O)C(O)[C@H](C)O    ZINC000006020288
C[C@@H](O)C(O)[C@@H](C)O    ZINC000006036006
COC[C@@H](O)CCO    ZINC000013380273
COCOCCCO    ZINC000104457758
OCCNNCCO    ZINC000019167313
NC[C@@H](O)[C@@H](O)CN    ZINC000002384201
OCCCCCCF    ZINC000002040704
N#Cc1cncnc1O    ZINC000002382604
N#Cc1cnc(O)nc1    ZINC000039053759
N#Cc1cc(O)ncn1    ZINC000096034463
N#Cc1ncc(O)cn1    ZINC000039052257
N#Cc1cnc(O)cn1    ZINC000034380560
N#Cc1nccnc1O    ZINC000039339601
N#Cc1nccc(O)n1    ZINC000095884090
N#Cc1ccnc(O)n1    ZINC000039052675
O=[N+]([O-])C(CO)CO    ZINC000015771889
O=C(CO)NCCF    ZINC000148760163
N=Cc1ccccc1O    ZINC000004921497
N[C@H](CO)CCS    ZINC000079670395
CSC[C@@H](N)CO    ZINC000001743877
CSC[C@H](N)CO    ZINC000006425235
NCCSCCO    ZINC000001575892
OCCN(CO)CO    ZINC000001612595
NOCCOCCO    ZINC000113672222
NC(CO)(CO)CO    ZINC000000896695
CN(CCO)CCF    ZINC000059113554
CC(C)(O)[C@H](F)CN    ZINC000149559952
CC(C)(O)[C@@H](F)CN    ZINC000149560160
C[C@H](O)CNCCF    ZINC000087774746
O[C@@H](C=S)CS    ZINC000104162446
O[C@H](C=S)CS    ZINC000104162443
O=C(O)[C@H](O)CS    ZINC000000968222
O=S1(=O)CC(O)C1    ZINC000001674463
O=C(O)[C@@H](O)CS    ZINC000000968221
C=C(Cl)[C@@H](O)CO    ZINC000001661160
C[C@H](O)C(=O)CCl    ZINC000059584873
C=C(Cl)[C@H](O)CO    ZINC000005426447
C[C@@H](O)C(=O)CCl    ZINC000059584881
CSC[C@H](O)CO    ZINC000002504426
CC[S@@](=O)CCO    ZINC000005758305
OCCOCCS    ZINC000034179229
COC(=O)[C@H](F)CO    ZINC000091301317
COC[C@@H](O)CS    ZINC000034257042
O=c1cccccc1O    ZINC000000392003
OCCSCCO    ZINC000001693386
O=Cc1ccc(O)cc1    ZINC000000156709
CC[S@](=O)CCO    ZINC000006371583
CSC[C@@H](O)CO    ZINC000003861590
O=Cc1ccccc1O    ZINC000000896073
COC[C@H](O)CS    ZINC000034257041
COC(=O)[C@@H](F)CO    ZINC000091301319
O=Cc1cccc(O)c1    ZINC000000901630
C[C@@]1(CO)CC1(F)F    ZINC000034347229
C[C@H](Cl)CCCO    ZINC000039298329
O[C@H]1CCC(F)(F)C1    ZINC000076570990
OC1CC(C(F)F)C1    ZINC000257831032
CC(C)(CO)CCl    ZINC000001765864
N#Cc1ccc(CO)[nH]1    ZINC000299889647
OC[C@H]1CCC1(F)F    ZINC000095743402
CC(C)(O)CCCl    ZINC000022054704
CCC[C@H](O)CCl    ZINC000034741233
CCC[C@@H](O)CCl    ZINC000034741234
C[C@@H](O)CCCCl    ZINC000002384234
C[C@]1(CO)CC1(F)F    ZINC000034347228
CC(C)[C@H](O)CCl    ZINC000104723614
OCC[C@@H]1CC1(F)F    ZINC000034264317
C/C=C/C(F)(F)CO    ZINC000075758239
OCC1CC(F)(F)C1    ZINC000038540894
OCCCCCCl    ZINC000001587855
OCC[C@H]1CC1(F)F    ZINC000034264316
O[C@@H]1CCC(F)(F)C1    ZINC000076570985
OCC1(C(F)F)CC1    ZINC000098210259
C[C@H](O)CCCCl    ZINC000002513622
C=CCC(F)(F)CO    ZINC000034214342
C[C@@H](Cl)CCCO    ZINC000039298330
CC(C)[C@@H](O)CCl    ZINC000104723617
OC[C@@H]1CCC1(F)F    ZINC000095743401
C[C](O)c1ccccn1    ZINC001560405233
OC[C@@H](O)[C@H](O)CO    ZINC000000895269
OC[C@@H](O)[C@@H](O)CO    ZINC000017971067
OC[C@H](O)[C@@H](O)CO    ZINC000000895271
CCc1ccccc1O    ZINC000001706027
OCCc1ccccc1    ZINC000000895934
CC#CC#CC(C)(C)O    ZINC000020161346
CCC#CCC#CCO    ZINC000037593907
C[C@@H](O)c1ccccc1    ZINC000000896626
O[C@H]1C[C@@H]2[C@@H]3C=C[C@@H]3[C@H]21    ZINC000222344219
C[C@H](F)COCCO    ZINC001083806284
O[C@H]1C[C@@H]2[C@@H]3C=C[C@H]3[C@H]21    ZINC000247731269
O[C@H]1C[C@@H]2[C@@H]3C=C[C@@H]3[C@@H]21    ZINC000216406166
O[C@H]1C[C@H]2[C@@H]1[C@H]1C=C[C@@H]12    ZINC000043761910
Cc1cccc(CO)c1    ZINC000000896729
C[C@@H](F)COCCO    ZINC001083806283
O[C@H]1C[C@H]2[C@H]3C=C[C@@H]3[C@@H]12    ZINC000043761909
Cc1cccc(O)c1C    ZINC000001085207
Cc1cccc(C)c1O    ZINC000001577167
O[C@H]1C[C@@H]2[C@H]3C=C[C@@H]3[C@H]21    ZINC000043761911
O[C@H]1C[C@@H]2[C@@H]3C=C[C@H]3[C@@H]21    ZINC000247731271
Cc1cc(C)cc(O)c1    ZINC000001699887
CCc1cccc(O)c1    ZINC000001648289
Cc1ccc(C)c(O)c1    ZINC000001641024
CCc1ccc(O)cc1    ZINC000001690956
CC#CCCC#CCO    ZINC000043198864
OCCOCCCF    ZINC000072265670
O[C@H]1C[C@@H]2[C@@H]1[C@H]1C=C[C@@H]12    ZINC000101138848
C[C@H](O)c1ccccc1    ZINC000000896625
Cc1ccccc1CO    ZINC000000896724
Cc1ccc(O)cc1C    ZINC000001576886
Cc1ccc(CO)cc1    ZINC000000896402
Cc1ccc(O)c(C)c1    ZINC000001672873
C[N+](C)(CF)CCO    ZINC000001663405
O=C(CCl)NCO    ZINC000001700274
O=C1C=C/C(=C/O)N=C1    ZINC000097298243
O=Cc1ccc(O)cn1    ZINC000001716571
O=Nc1ccc(O)cc1    ZINC000096337078
O=Cc1ccncc1O    ZINC000002244273
O=Cc1ncccc1O    ZINC000001494953
O=Cc1cncc(O)c1    ZINC000066327857
Cn1nc(O)cc1C#N    ZINC000238543400
N=C(O)c1cnccn1    ZINC000000002005
OC1(C(F)F)CNC1    ZINC000082164443
OCCNCCCl    ZINC000001698832
O[C@@H]1CNCC1(F)F    ZINC000219842737
O[C@H]1CNCC1(F)F    ZINC000220106360
OC[C@@H]1NCC1(F)F    ZINC000238662548
Cc1cncc(CO)c1    ZINC000035570012
Cc1cc(N)cc(O)c1    ZINC000033606659
Cc1cnc(C)c(O)c1    ZINC000038415646
Cc1cc(O)ccc1N    ZINC000000388268
NCc1ccccc1O    ZINC000000153936
Nc1ccc(CO)cc1    ZINC000004271989
C=Cn1cccc1CO    ZINC000005377636
Cc1cc(CO)ccn1    ZINC000030678253
CCc1ncccc1O    ZINC000015951910
Cc1ccnc(CO)c1    ZINC000021985736
OCCc1ccccn1    ZINC000003861008
Cc1cccc(N)c1O    ZINC000001433370
N#CC12CC(CO)(C1)C2    ZINC000200299549
Cc1cccc(CO)n1    ZINC000000164076
C[C@@H](O)c1ccccn1    ZINC000002539887
Cc1ncccc1CO    ZINC000000403949
N#CC1=C(O)CCCC1    ZINC000100089254
Nc1ccccc1CO    ZINC000000331680
Cc1ccncc1CO    ZINC000001656171
Cc1cnccc1CO    ZINC000001435953
CNc1ccc(O)cc1    ZINC000000388191
Cc1ccc(N)c(O)c1    ZINC000000388270
C[C@H](O)c1ccccn1    ZINC000005319867
CCc1ccc(O)cn1    ZINC000015781951
C[C@@H](O)c1cccnc1    ZINC000002383113
Cc1ccc(O)c(C)n1    ZINC000000163498
N#CC1=CCCC[C@H]1O    ZINC000035904515
CNc1cccc(O)c1    ZINC000062796911
Cc1ccc(CO)cn1    ZINC000012336835
OCCc1ccncc1    ZINC000008294937
Cc1ccc(CO)nc1    ZINC000035570290
Cc1cc(N)ccc1O    ZINC000001669677
CNc1ccccc1O    ZINC000001672894
CCc1cncc(O)c1    ZINC000038759226
Cc1ccc(N)cc1O    ZINC000000394645
NCc1ccc(O)cc1    ZINC000000153933
OCCc1cccnc1    ZINC000000161624
C[C@H](O)c1cccnc1    ZINC000000393774
NCc1cccc(O)c1    ZINC000000153937
C[C@@H](O)c1ccncc1    ZINC000000391918
Cc1cc(C)c(O)cn1    ZINC000016125315
Cc1ccnc(C)c1O    ZINC000016125312
Cc1cc(O)cnc1C    ZINC000038915836
Cc1ccc(O)cc1N    ZINC000004293750
Nc1cccc(CO)c1    ZINC000003861383
Cc1ccc(O)c(N)c1    ZINC000000388269
Cc1c(N)cccc1O    ZINC000000407044
N#CC1=CCCC[C@@H]1O    ZINC000035904516
Cc1cccnc1CO    ZINC000001436199
Cc1cccc(O)c1N    ZINC000000389589
C[C@H](O)c1ccncc1    ZINC000000391917
Cc1cncc(O)c1C    ZINC000071255582
CC(C)(O)[C]1[CH][CH][CH][CH]1    ZINC000103583563
OCCBr    ZINC000004978447
O=C(O)[C@H](Cl)CO    ZINC000075521310
O=C(O)[C@@H](O)CCl    ZINC000004537132
O=C(O)[C@H](O)CCl    ZINC000002508025
O=C(O)[C@@H](Cl)CO    ZINC000075521308
OC[C@H](S)CS    ZINC000000901552
OC(CS)CS    ZINC000004362873
OC[C@@H](S)CS    ZINC000000901555
OCC#CC(F)(F)F    ZINC000095642671
OC[C@H](O)COS    ZINC000059233006
CS(=O)(=O)CCO    ZINC000002560528
O[C@@H]1COCC1(F)F    ZINC000081914671
O=Cc1ncc(O)cn1    ZINC000039052255
OCCOCCCl    ZINC000001641057
O=Cc1ccc(O)nn1    ZINC000030677909
C[C@@](O)(CO)CCl    ZINC000006031982
COC[C@@H](O)CCl    ZINC000001693052
O[C@H]1COCC1(F)F    ZINC000259929455
COC[C@H](O)CCl    ZINC000002043739
OCC[C@@H](O)CCl    ZINC000002569664
C[C@](O)(CO)CCl    ZINC000001672807
CC(Cl)(CO)CO    ZINC000001627214
OCP(CO)CO    ZINC000001491944
C#CC(C#C)OCCO    ZINC001217931741
COc1cccc(O)c1    ZINC000000389516
OCc1ccccc1O    ZINC000000002054
OCc1ccc(O)cc1    ZINC000000388762
Cc1c(O)cccc1O    ZINC000000154621
OC/C=C/c1ccco1    ZINC000015416451
COc1ccc(O)cc1    ZINC000000001684
Cc1ccc(O)cc1O    ZINC000004530928
Cc1ccc(O)c(O)c1    ZINC000013512210
Cc1cc(O)cc(O)c1    ZINC000000391826
CC1(O)C=CC(=O)C=C1    ZINC000001851971
COc1ccccc1O    ZINC000013512224
Cc1cc(O)ccc1O    ZINC000000388086
OCc1cccc(O)c1    ZINC000000388761
Cc1cccc(O)c1O    ZINC000013512198
Nc1cccc(N)c1O    ZINC000032150081
OCCc1cnccn1    ZINC000001435984
Cc1ccc(CO)nn1    ZINC000085210644
Oc1cc(C2CC2)[nH]n1    ZINC000038844469
Cc1nccc(CO)n1    ZINC000040435224
Nc1ccc(O)c(N)c1    ZINC000000388490
Nc1cnccc1CO    ZINC000004352659
C[C@@H](O)c1ncccn1    ZINC000037465805
Nc1ccc(CO)nc1    ZINC000021985574
Nc1ccncc1CO    ZINC000004352674
Cc1cnncc1CO    ZINC000261508875
Cc1ccc(O)c(N)n1    ZINC000050441038
Nc1cc(CO)ccn1    ZINC000019092522
O[C@H]1CCn2ccnc21    ZINC000034160422
Cc1nccnc1CO    ZINC000032150348
NCc1cncc(O)c1    ZINC000083339432
Cc1cnc(CO)cn1    ZINC000032150352
OCCc1ccncn1    ZINC000034561953
C[C@H](O)c1cnccn1    ZINC000032134892
C[C@@H](O)c1cccnn1    ZINC000034496943
Nc1ncccc1CO    ZINC000019735472
O[C@@H]1Cc2nccn2C1    ZINC000038265142
Oc1cnn(C2CC2)c1    ZINC000257883543
Cc1ncnc(C)c1O    ZINC000039234139
Nc1cccc(O)c1N    ZINC000000389621
Nc1ccnc(CO)c1    ZINC000035569709
OCCc1cncnc1    ZINC000044379706
Cc1cncc(CO)n1    ZINC000032150357
OCCc1ccnnc1    ZINC000225756245
C=Cn1ccnc1CO    ZINC000032184549
NCc1ccc(O)cn1    ZINC000066322804
Cc1cnc(CO)nc1    ZINC000039052735
Nc1ccc(N)c(O)c1    ZINC000000394997
O[C@@H]1CCn2ccnc21    ZINC000034160420
Nc1cccnc1CO    ZINC000021985292
Cc1cnc(N)c(O)c1    ZINC000021981859
C[C@@H](O)c1cncnc1    ZINC000039052856
Cc1ccnc(CO)n1    ZINC000039052478
Nc1cccc(CO)n1    ZINC000038338299
C[C@H](O)c1cncnc1    ZINC000039052855
Cc1nnccc1CO    ZINC000202035820
Oc1n[nH]c2c1CCC2    ZINC000000270745
CC(O)(CC#N)CC#N    ZINC000039274092
Cc1cnnc(CO)c1    ZINC000253496130
C[C@@H](O)c1cnccn1    ZINC000032134891
Nc1cncc(CO)c1    ZINC000021985268
Cc1ncc(CO)cn1    ZINC000015022138
Nc1ccc(CO)cn1    ZINC000019850883
Cc1cc(O)cc(N)n1    ZINC000039410240
NCc1cccnc1O    ZINC000022016788
Cc1ncncc1CO    ZINC000039957347
NCc1ncccc1O    ZINC000020443406
C[C@H](O)c1ccncn1    ZINC000069638560
Cc1cc(O)cnc1N    ZINC000035569723
Cc1cc(CO)ncn1    ZINC000039052901
C[C@H](O)c1ncccn1    ZINC000037465803
Nc1ccc(O)cc1N    ZINC000013510140
Cc1ncc(O)c(C)n1    ZINC000039052229
NNc1cccc(O)c1    ZINC000034276250
C[C@H](O)c1cccnn1    ZINC000034496942
C[C@H](CO)CC(F)F    ZINC000166591372
CC(C)(CO)C(F)F    ZINC000409434569
CCCC(F)(F)CO    ZINC000075758230
C[C@@H](CO)CC(F)F    ZINC000299805424
C[n+]1ccccc1CO    ZINC000000402010
CC[n+]1cccc(O)c1    ZINC000001566940
C[n+]1ccc(CO)cc1    ZINC000005377945
OCC[n+]1ccccc1    ZINC000001646569
C[n+]1cccc(CO)c1    ZINC000001691360
Cc1ccc(O)c[n+]1C    ZINC000005380078
CC1=C[C@H]2CC[C@H](O)[C@@H]12    ZINC000071785557
OC[C@H]1C2[C@@H]3CC1C[C@H]23    ZINC000017424174
C#C[C@@](C)(O)CCC=C    ZINC000001656303
C[C@H]1C=C[C@H]2C[C@@H](O)[C@@H]21    ZINC000005046155
C#CCCC[C@H]1C[C@H]1O    ZINC000217560450
OC1[C@H]2CC3CC2[C@@H]1C3    ZINC000100017910
OC[C@H]1C[C@@H]2C=C[C@@H]1C2    ZINC000100016077
C=C(C)C#C[C@H](O)CC    ZINC000002390325
O[C@H]1C=C[C@H]2CC[C@@H]1C2    ZINC000005385419
OC[C@@H]1C[C@@H]2C=C[C@H]1C2    ZINC000002237155
C#C[C@H](O)C1CCCC1    ZINC000083053123
C#C[C@@H](O)C1CCCC1    ZINC000083053125
OC[C@@H]1C[C@@H]2C=C[C@@H]1C2    ZINC000100016078
OC[C@H]1C2[C@@H]3CC1C[C@@H]23    ZINC000104086617
CC1=CCC(CO)=CC1    ZINC000145172988
C#C[C@@](C)(O)C1CCC1    ZINC000016982960
C[C@@]1(O)C[C@@H]2C=C[C@H]1C2    ZINC000002145581
C[C@]1(O)C[C@H]2C=C[C@H]1C2    ZINC000100017703
O[C@@H]1CCC1=C1CCC1    ZINC000045069816
CC1=C[C@H]2CC[C@@H](O)[C@@H]12    ZINC000071785556
O[C@H]1[C@@H]2C[C@@H]3C[C@@H]2[C@@H]1C3    ZINC000247692678
O[C@H]1CCC2=CCC[C@@H]21    ZINC000025695679
O[C@@H]1CCC2=CCC[C@H]21    ZINC000025695669
O[C@H]1[C@H]2C[C@H]2[C@@H]2CC[C@@H]21    ZINC000071785309
C[C@]1(O)C[C@H]2C=C[C@@H]1C2    ZINC000169795908
O[C@@H]1[C@@H]2C[C@@H]2[C@@H]2CC[C@@H]21    ZINC000071785328
C#CC[C@](C)(O)C1CC1    ZINC000039147361
C#CCCC[C@@H]1C[C@@H]1O    ZINC000219024571
CC1=C[C@H]2[C@@H]1CC[C@@H]2O    ZINC000071785558
C[C@@]1(O)C[C@@H]2C=C[C@@H]1C2    ZINC000169795906
O[C@@H]1CCC2=CCC[C@@H]21    ZINC000025695675
O[C@H]1CCC1=C1CCC1    ZINC000045069813
C#C[C@](C)(O)C1CCC1    ZINC000001656248
C=C(C)C#C[C@@H](O)CC    ZINC000005921919
O[C@@H]1C[C@H]2C[C@H]1[C@H]1C[C@@H]12    ZINC000104299426
O[C@H]1C=C[C@H]2CC[C@H]1C2    ZINC000101143680
OC[C@@H]1C[C@H]2C=C[C@@H]1C2    ZINC000003096227
O[C@@H]1C[C@H]2C[C@H]1[C@H]1C[C@H]12    ZINC000257355386
O[C@@H]1[C@H]2C[C@H]2[C@@H]2CC[C@@H]21    ZINC000071785327
C#CC[C@@](C)(O)C1CC1    ZINC000039147360
OC[C@H]1C[C@H]2C=C[C@H]1C2    ZINC000100044125
O[C@H]1CCC2=CCC[C@H]21    ZINC000002519601
C=C(C)C#CC(C)(C)O    ZINC000001075981
OCC1[C@H]2C=C[C@H]1CC2    ZINC000104146124
C[C@@H]1C=C[C@@H]2C[C@@H](O)[C@@H]21    ZINC000005046156
C[C@]1(O)C[C@@H]2C=C[C@H]1C2    ZINC000004280456
C=C(C)C#CC[C@@H](C)O    ZINC000002390322
OC[C@H]1C[C@H]2C=C[C@@H]1C2    ZINC000001595413
C#CCCC[C@H]1C[C@@H]1O    ZINC000217562086
C=CCC#CC(C)(C)O    ZINC000044127151
C#C[C@](C)(O)CCC=C    ZINC000002563329
C#C[C@@H]1CCCC[C@H]1O    ZINC000035939979
OC1[C@@H]2CC3CC2[C@@H]1C3    ZINC000033376531
C#C[C@@H]1CCCC[C@@H]1O    ZINC000035939977
C[C@@]1(O)C[C@H]2C=C[C@H]1C2    ZINC000100017707
C#C[C@H]1CCCC[C@@H]1O    ZINC000035939978
O[C@H]1[C@@H]2C[C@@H]2[C@@H]2CC[C@@H]21    ZINC000071785325
O[C@@H]1C[C@H]2C[C@H]1[C@@H]1C[C@@H]12    ZINC000257355388
C#CC1(O)CCCCC1    ZINC000001586461
O[C@H]1C=C[C@@H]2CC[C@H]1C2    ZINC000001563618
C#CCC1(CO)CCC1    ZINC000088611536
C=C(C)C#CC[C@H](C)O    ZINC000006020348
C#C[C@H]1CCCC[C@H]1O    ZINC000035939980
O[C@@H]1C[C@H]2C[C@H]1[C@@H]1C[C@H]12    ZINC000257355387
OCC1[C@@H]2C=C[C@@H]1CC2    ZINC000104146128
C[C@@H]1C=C[C@H]2C[C@@H](O)[C@@H]21    ZINC000005046154
C[C@]1(O)C[C@@H]2C=C[C@@H]1C2    ZINC000169795907
CC1C=CC(CO)C=C1    ZINC000045069489
C#CCCC[C@@H]1C[C@H]1O    ZINC000207584804
OCC1[C@H]2C=C[C@@H]1CC2    ZINC000016999402
C[C@H]1C=C[C@@H]2C[C@@H](O)[C@@H]21    ZINC000001664370
C[C@@]1(O)C[C@H]2C=C[C@@H]1C2    ZINC000036466072
OC1[C@@H]2CC3CC2[C@H]1C3    ZINC000004280545
C#CC/C=C/C(C)(C)O    ZINC001249947126
O[C@@H]1[C@@H]2CC3CC2[C@@H]1C3    ZINC000100017913
OC[C@H]1C2[C@H]3CC1C[C@H]23    ZINC000104086626
OC[C@@H]1C[C@H]2C=C[C@H]1C2    ZINC000100112295
O[C@H]1C=C[C@@H]2CC[C@@H]1C2    ZINC000101143691
O[C@H]1[C@@H]2CC3CC2[C@@H]1C3    ZINC000100017906
C#C[C@H]1CC[C@H](O)CC1    ZINC000307512414
N#C[C@H](O)C(F)(F)F    ZINC000136563324
NS(=O)(=O)CCO    ZINC000021983651
N#C[C@@H](O)C(F)(F)F    ZINC000136563368
O=c1cc[nH]cc1CO    ZINC000035570004
Cc1cc(=O)[nH]cc1O    ZINC000035569800
O=c1ccc(CO)c[nH]1    ZINC000021297324
[O-][n+]1ccccc1CO    ZINC000002164549
COc1cncc(O)c1    ZINC000006643313
Cc1[nH]ccc(=O)c1O    ZINC000091682319
Cc1[nH]c(=O)ccc1O    ZINC000039116651
O=Cc1ccc(CO)[nH]1    ZINC000014491618
O=c1cc[nH]c(CO)c1    ZINC000035245819
[O-][n+]1ccc(CO)cc1    ZINC000000404461
COc1ncccc1O    ZINC000000191169
Cn1ccc(=O)c(O)c1    ZINC000013558677
OCc1ncccc1O    ZINC000000102611
Nc1ccc(O)cc1O    ZINC000000388397
COc1ccncc1O    ZINC000038233816
Cc1ccc(O)c[n+]1[O-]    ZINC000000395008
Cc1cc(=O)c(O)c[nH]1    ZINC000032302716
Cc1c[nH]c(=O)cc1O    ZINC000035569818
Cc1cc(O)c[nH]c1=O    ZINC000039116642
Nc1cc(O)ccc1O    ZINC000004655223
Cc1c(O)cc[nH]c1=O    ZINC000072230865
O=c1[nH]cccc1CO    ZINC000019091101
COc1cc(O)ccn1    ZINC000040176280
OCc1cncc(O)c1    ZINC000039116645
Nc1cc(O)cc(O)c1    ZINC000000157870
Nc1ccc(O)c(O)c1    ZINC000000006364
OCc1ccncc1O    ZINC000095946273
OCc1ccc(O)cn1    ZINC000014455323
Cc1cc(O)cc(O)n1    ZINC000012406183
Nc1c(O)cccc1O    ZINC000001680023
COc1ccc(O)cn1    ZINC000004204273
Nc1cccc(O)c1O    ZINC000005161670
Cn1ccc(O)cc1=O    ZINC000019801108
O=c1cc(CO)cc[nH]1    ZINC000038233817
COc1cccc(O)n1    ZINC000021985531
O=c1cccc(CO)[nH]1    ZINC000034928996
Cn1cc(O)ccc1=O    ZINC000096286978
[O-][n+]1cccc(CO)c1    ZINC000000001683
Cn1cccc(O)c1=O    ZINC000005783629
Cc1cc(O)nc(O)c1    ZINC000012359504
O[C@@H]1CCn2cnnc21    ZINC000096509906
NNc1cc(O)ccn1    ZINC000162527015
Nc1nccc(CO)n1    ZINC000003640326
NNc1ccc(O)cn1    ZINC000082413849
N#C/N=C(\O)C1(N)CC1    ZINC000086075645
Nc1nccnc1CO    ZINC000026461383
Cc1cc(O)cc(C)[o+]1    ZINC000000144168
Nc1ccc(CO)nn1    ZINC000104588358
Nc1ncc(CO)cn1    ZINC000026894820
Nc1cc(CO)ncn1    ZINC000095698491
NNc1ncccc1O    ZINC000072230691
Oc1nnc2n1CCC2    ZINC000034467475
NCc1ccnc(O)n1    ZINC000072206916
Nc1cnc(CO)nc1    ZINC000226208988
O[C@H]1CCn2cnnc21    ZINC000096509905
OCCc1nccnn1    ZINC000001557213
Nc1cnc(CO)cn1    ZINC000075772102
Nc1cncc(CO)n1    ZINC000104584760
Nc1ncncc1CO    ZINC000003650210
NCC[C@H](O)C(F)F    ZINC000130393720
NCC[C@@H](O)C(F)F    ZINC000130393938
CNCC(F)(F)CO    ZINC000104698220
OCCNCC(F)F    ZINC000037755880
N[C@H](CO)CC(F)F    ZINC000070884592
N[C@@H](CO)CC(F)F    ZINC000070884596
C[C@H](N)[C@@H](O)C(F)F    ZINC000053648391
C[C@@H](N)[C@H](O)C(F)F    ZINC000053648390
C[C@H](N)[C@H](O)C(F)F    ZINC000053648389
OC1Cn2ccc[n+]2C1    ZINC000013118929
N[n+]1cccc(CO)c1    ZINC000147489947
C[C@@H](N)[C@@H](O)C(F)F    ZINC000053648392
Cn1cccc1CCO    ZINC000036419605
N#C[C@H]1CCCC[C@@H]1O    ZINC000002517005
N#C[C@@H](O)C1CCCC1    ZINC000085563714
CCc1ccc(CO)[nH]1    ZINC000143586394
N#C[C@@H]1CCCC[C@H]1O    ZINC000000388775
C#CCNC[C@@H](O)C=C    ZINC000031637005
CC1(CC#N)CC(O)C1    ZINC000218563913
N#C[C@@H]1CCCC[C@@H]1O    ZINC000000395631
C=C[C@@H](O)CN1CC1=C    ZINC000001687717
N#CC1CCC(O)CC1    ZINC000039254967
N#C[C@@H]1CCC[C@@H](O)C1    ZINC000083632174
OC[C@@H]1N[C@H]2C=C[C@H]1C2    ZINC000255997717
CCn1cccc1CO    ZINC000008727667
Cc1ccc(CO)n1C    ZINC000148227772
CCCC/C(O)=C/C#N    ZINC000642882197
CC1CC(C#N)(CO)C1    ZINC000218747125
CC1(C)C[C@@]1(C#N)CO    ZINC000218290956
N#C[C@H](O)C1CCCC1    ZINC000085563719
Cc1cccn1CCO    ZINC000005885732
OCCCn1cccc1    ZINC000002556835
Cc1cc(CO)c(C)[nH]1    ZINC000057348554
C/C(=C\CCC#N)CO    ZINC000043763043
N#CC1(O)CCCCC1    ZINC000008681667
C/C(=C/CCC#N)CO    ZINC000382608539
N#C[C@@H]1CCC[C@H](O)C1    ZINC000083632177
C#CC1(O)CCNCC1    ZINC000039048889
N#C[C@H]1CCC[C@@H](O)C1    ZINC000083632172
CC1(CO)CC(C#N)C1    ZINC000584600174
OC[C@H]1N[C@H]2C=C[C@H]1C2    ZINC000100247693
CC1(C)C[C@]1(C#N)CO    ZINC000218290912
C#CCNC[C@H](O)C=C    ZINC000031637001
N#C[C@H]1CCCC[C@H]1O    ZINC000000388774
Cc1ccn(C)c1CO    ZINC000057348466
C=C[C@H](O)CN1CC1=C    ZINC000001684535
CC1(C#N)CC(CO)C1    ZINC000200322389
N#CC1(CO)CCCC1    ZINC000049804394
N#C[C@H]1CCC[C@H](O)C1    ZINC000083632176
O/C=C(\Cl)CCl    ZINC000104170014
O/C=C(/Cl)CCl    ZINC000104170010
OCC=C(Cl)Cl    ZINC000001634330
O=S(=O)(O)CCO    ZINC000003875755
O=[S@@](O)OCCO    ZINC000034121877
Oc1ccc(S)cc1    ZINC000019735431
Oc1cccc(S)c1    ZINC000002244168
Oc1ccccc1S    ZINC000019597470
O=C(O)[C@@H](O)C(F)F    ZINC000034016748
O=C(O)C(F)(F)CO    ZINC000002559540
O=P(O)(O)CCO    ZINC000004097146
O=P(O)(CO)CO    ZINC000004578892
O=C(O)[C@H](O)C(F)F    ZINC000034016749
Cc1cc(=O)cc(O)o1    ZINC000100045433
CC1=C(O)C(=O)CC1=O    ZINC000100050265
Cc1c(O)ccoc1=O    ZINC000001293553
OCCC(F)=C(F)F    ZINC000008698326
O=Cc1ccc(CO)o1    ZINC000000900788
O=C(CO)c1ccco1    ZINC000014442483
O=Cc1cocc1CO    ZINC000000332260
Oc1ccc(O)c(O)c1    ZINC000000388437
O[C@@H]1CC(F)(F)[C@H]1F    ZINC000616568017
O[C@@H]1CC(F)(F)[C@@H]1F    ZINC000616568021
Cc1c(O)occc1=O    ZINC000100380045
Oc1cccc(O)c1O    ZINC000000330141
O[C@H]1CC(F)(F)[C@H]1F    ZINC000616568019
Cc1cc(O)oc(=O)c1    ZINC000001723444
OC/C=C/C(F)(F)F    ZINC000002555216
Cc1cc(O)cc(=O)o1    ZINC000004273393
Cc1cc(=O)c(O)co1    ZINC000001395450
OC/C=C\C(F)(F)F    ZINC000033374089
C=C1OC(C)=C(O)C1=O    ZINC000059064888
O[C@H]1CC(F)(F)[C@@H]1F    ZINC000616568023
Oc1cc(O)cc(O)c1    ZINC000000391883
Cc1occc(=O)c1O    ZINC000000164488
COc1cc(O)cnn1    ZINC000000337143
N#CNC(=O)C1(O)CC1    ZINC001181530445
O=c1ccnc(CO)[nH]1    ZINC000039053731
Nc1cc(O)cc(O)n1    ZINC000100041458
Cc1nc[nH]c(=O)c1O    ZINC000008462041
O=c1ccc(CO)n[nH]1    ZINC000057348722
Nc1[nH]c(=O)ccc1O    ZINC000039213208
Cn1ncc(O)cc1=O    ZINC000200944453
Cc1nc(O)cc(=O)[nH]1    ZINC000018142104
COc1ncc(O)cn1    ZINC000019046004
Cc1n[nH]c(O)c1C=O    ZINC000034926204
Oc1nc(C2CC2)no1    ZINC000051690986
Cc1cc(O)nnc1O    ZINC000008616895
Nc1cc(O)c[nH]c1=O    ZINC000021981803
Cc1c(O)[nH]cnc1=O    ZINC000012654380
Nc1c(O)cc[nH]c1=O    ZINC000039051992
OCc1ncc(O)cn1    ZINC000039052525
Cn1cc(C=O)c(O)n1    ZINC000076571300
Cc1cc(O)n(C=O)n1    ZINC001245925333
Cn1nc(O)ccc1=O    ZINC000017744645
O=c1[nH]nccc1CO    ZINC000165206441
Cc1ccc(O)c(F)c1    ZINC000002243235
Cc1cccc(O)c1F    ZINC000021300193
Cc1c(O)cccc1F    ZINC000001732032
OCCOCC(F)F    ZINC000072265669
Cc1cccc(F)c1O    ZINC000004208889
OCc1cccc(F)c1    ZINC000000388395
C/C(O)=N/c1ncn[nH]1    ZINC000005431543
Cc1cc(F)ccc1O    ZINC000000389593
Cc1cc(O)cc(F)c1    ZINC000002527808
Cc1cc(O)ccc1F    ZINC000000389596
Cc1ccc(O)cc1F    ZINC000002512465
Cc1ccc(F)c(O)c1    ZINC000000403180
Cc1ccc(F)cc1O    ZINC000002568100
N=C(O)c1nc[nH]c1N    ZINC000003861263
Oc1nnnn1C1CC1    ZINC000034122281
Nc1ncc(O)c(N)n1    ZINC000013829353
OCc1ccc(F)cc1    ZINC000000157464
OCCC(F)(F)CO    ZINC000034192765
OCc1ccccc1F    ZINC000000164568
C#CCO[C@H]1C[C@@H](O)C1    ZINC001217915579
C#CCO[C@H]1C[C@H](O)C1    ZINC001217899270
CC1=CC=C[C@@H](O)[C@H]1O    ZINC000001530005
CCC1=C(O)C(=O)CC1    ZINC000025695693
OC[C@@H]1C[C@H]2C=C[C@@H]1O2    ZINC000004976364
Cc1ccc(CCO)o1    ZINC000034621570
OCCCc1ccoc1    ZINC000034079302
C#CCCC(=O)CCO    ZINC000238637613
CC1=C(O)CCCC1=O    ZINC000003860603
CC[C@@H](O)c1ccco1    ZINC000000403956
CC[C@H](O)c1ccco1    ZINC000000403955
C[C@@H]1CC(=O)C=C(O)C1    ZINC000103643516
OCCCc1ccco1    ZINC000001769326
CC1=CC=C[C@H](O)[C@@H]1O    ZINC000002560377
C[C@H](O)Cc1ccco1    ZINC000062772232
C#CC1(O)CCOCC1    ZINC000034581060
C[C@@H](O)Cc1ccco1    ZINC000062772233
C#CCOC1CC(O)C1    ZINC001217848939
O=C1CCCC/C1=C/O    ZINC000100054082
C[C@H]1CC(=O)C=C(O)C1    ZINC000017744576
OC[C@@H]1C[C@H]2C=C[C@H]1O2    ZINC000100526759
OC[C@@H]1C[C@@H]2C=C[C@H]1O2    ZINC000004976365
CC1=C(O)C(=O)C[C@@H]1C    ZINC000005751822
OC[C@@H]1C[C@@H]2C=C[C@@H]1O2    ZINC000100526755
CC1=C(O)C(=O)C[C@H]1C    ZINC000005735548
Cc1cc(CO)c(C)o1    ZINC000037405163
O=C1CC2(C1)CC(O)C2    ZINC000409430765
O=C1CCCC/C1=C\O    ZINC000100465053
O[C@@H]1C[C@@H]2C=C[C@H](C1)O2    ZINC000146010673
Cc1coc(C)c1CO    ZINC000039470952
N#CN1CCC[C@H]1CO    ZINC000123523126
CC(C)n1cc(O)cn1    ZINC000039372747
Cc1cnc(CO)n1C    ZINC000039077472
CCn1ccc(CO)n1    ZINC000012398019
CCn1ccnc1CO    ZINC000016902430
N#CC[C@@]1(O)CCNC1    ZINC000085877991
C[C@H](O)c1cn(C)cn1    ZINC000039241057
C[C@H](CO)n1ccnc1    ZINC000005115934
Cc1cnn(C)c1CO    ZINC000140836803
Cc1nc(CO)[nH]c1C    ZINC000045205748
C[C@H](CO)n1cccn1    ZINC000019092033
C[C@@H](O)Cn1ccnc1    ZINC000012401841
Cc1ncc(CO)n1C    ZINC000013281802
Cc1cnn(CCO)c1    ZINC000019092565
C[C@@H](O)c1cn(C)cn1    ZINC000039241058
CC(C)(O)c1ncc[nH]1    ZINC000034474932
C[C@@H](O)c1nccn1C    ZINC000070187279
Cc1cc(CO)nn1C    ZINC000000158738
CC[C@@H](O)c1ncc[nH]1    ZINC000082703620
CC(C)(O)c1cn[nH]c1    ZINC000075845877
OCCCn1ccnc1    ZINC000015443523
Cc1cc(CO)n(C)n1    ZINC000000158736
N#CCCN1CC(O)C1    ZINC000070841407
CC(C)n1ccc(O)n1    ZINC000095631112
Cn1ccc(CCO)n1    ZINC000084283746
CCn1nc(C)cc1O    ZINC000114159520
OCCCc1cn[nH]c1    ZINC000002385076
Cn1ccnc1CCO    ZINC000032249907
C[C@@H](O)c1ccn(C)n1    ZINC000015022101
C[C@H](O)c1cnn(C)c1    ZINC000026546641
C[C@@H](CO)n1cccn1    ZINC000019092029
OCCCc1c[nH]cn1    ZINC000013747368
N#CCN1CC[C@H](O)C1    ZINC000039077478
Cc1nccn1CCO    ZINC000005836878
Cc1[nH]ncc1[C@H](C)O    ZINC000075852801
Cc1ccn(CCO)n1    ZINC000019092107
N#CN1CC[C@H](CO)C1    ZINC000168232049
C[C@@H](O)Cc1ncc[nH]1    ZINC000040261494
C[C@@H](CO)c1ncc[nH]1    ZINC000113999583
CCc1c(O)n[nH]c1C    ZINC000000343784
C[C@@H](O)c1cnn(C)c1    ZINC000026546637
CC[C@H](O)c1ncc[nH]1    ZINC000082703618
C=C[C@H](O)CNCC#N    ZINC001253599306
C[C@@H](CO)n1ccnc1    ZINC000005115844
Cc1nn(C)cc1CO    ZINC000000551301
Cc1nn(C)c(C)c1O    ZINC000071372438
N#C[C@@]1(O)CCCNC1    ZINC000117947933
C[C@H](O)c1ccn(C)n1    ZINC000015022104
C[C@H](O)Cn1ccnc1    ZINC000005115865
C=C[C@](C)(O)CNC#N    ZINC001252576055
N#C[C@]1(O)CCCNC1    ZINC000117947936
Cc1cc(CCO)[nH]n1    ZINC000005386774
CCn1cnc(CO)c1    ZINC000039077501
C=C[C@@H](O)CNCC#N    ZINC001253599307
C[C@@H](O)Cn1cccn1    ZINC000012357651
Cc1cn(C)nc1CO    ZINC000095760925
C[C@@H](O)c1ccnn1C    ZINC000069019545
C[C@H](O)c1nccn1C    ZINC000070187278
CCc1cc(CO)n[nH]1    ZINC000032302999
C[C@H](O)Cc1ncc[nH]1    ZINC000040261493
Cn1cc(CCO)cn1    ZINC000019087703
N#CN1CCC[C@H](O)C1    ZINC000168175610
N#CN1CCC[C@@H](O)C1    ZINC000168175706
Cn1cnc(CCO)c1    ZINC000039189107
C=C[C@@](C)(O)CNC#N    ZINC001252576056
N#CC[C@]1(O)CCNC1    ZINC000085877985
Cc1n[nH]c(C)c1CO    ZINC000037461728
N#CN1CC[C@@H](CO)C1    ZINC000168231950
N#CCN1CC[C@@H](O)C1    ZINC000061709124
CCCn1cc(O)cn1    ZINC000095093222
CCn1nccc1CO    ZINC000012396636
CCc1cc(O)n(C)n1    ZINC000100651686
Cc1cc(C)n(CO)n1    ZINC000000164630
C[C@H](CO)c1ncc[nH]1    ZINC000113999585
Cc1cn(C)c(CO)n1    ZINC000039341430
Cc1[nH]ncc1[C@@H](C)O    ZINC000075852800
CCn1cc(CO)cn1    ZINC000002578416
Cc1c(CO)cnn1C    ZINC000002578415
CCCn1nccc1O    ZINC000034371067
C[C@H](O)Cn1cccn1    ZINC000002538788
Cn1cncc1CCO    ZINC000044380100
CC(C)c1cc(O)n[nH]1    ZINC000026515267
CCCc1cc(O)n[nH]1    ZINC000000143533
Cn1nccc1CCO    ZINC000002559643
N#CC1(O)CCNCC1    ZINC000100232355
OCCCn1cccn1    ZINC000009280638
N#CN1CCC[C@@H]1CO    ZINC000123522950
CCc1ncc(CO)[nH]1    ZINC000026895972
CCn1cncc1CO    ZINC000015635628
Cc1ccnn1CCO    ZINC000013999712
N#CC1CN(CCO)C1    ZINC001204698640
C[C@H](O)c1ccnn1C    ZINC000069019542
Cc1nc(CO)cn1C    ZINC000114722074
C#C[C@@H](O)CCCCC    ZINC000002030988
O[C@@H]1CCC=CCCC1    ZINC000089224606
OC[C@]12C[C@@H]1CCCC2    ZINC000137052295
C=C[C@@H](O)C1CCCC1    ZINC000002600034
OCC1[C@H]2CCCC[C@H]12    ZINC000136283878
O[C@H]1CC[C@H]2CCC[C@H]21    ZINC000032214132
O[C@@H]1CCCC[C@H]2C[C@@H]21    ZINC000005409769
C[C@@]1(C2CC2)C[C@H]1CO    ZINC000064874279
C[C@]1(O)CCC[C@H]2C[C@H]21    ZINC000043761700
C[C@]1(O)C[C@H]2CC[C@@H]1C2    ZINC000001664389
C[C@H](O)[C@H]1C=CCCC1    ZINC000005735377
OC[C@H]1C=CCCCC1    ZINC000034386702
C=CCC[C@H](O)C(=C)C    ZINC000003070124
O[C@@H](C1CC1)C1CCC1    ZINC000083120691
O[C@H](C1CC1)C1CCC1    ZINC000083120690
OCC(C1CC1)C1CC1    ZINC000039184545
C=CC[C@@H](O)C=C(C)C    ZINC000083259550
C=CCC[C@H](O)C1CC1    ZINC000082164470
O[C@@H]1/C=C/CCCCC1    ZINC000100522370
C[C@]12C[C@@H]1[C@@H](O)CCC2    ZINC000105026803
C[C@@]1(O)C[C@H]2CC[C@H]1C2    ZINC000100299451
OCC=C1CCCCC1    ZINC000001845516
C#C[C@@](C)(O)CCCC    ZINC000002168949
OC[C@@]12C[C@H]1CCCC2    ZINC000137052340
C[C@]1(CO)CC=CCC1    ZINC000004578681
O[C@H]1CCCCC12CC2    ZINC000005413387
C[C@]1(CO)C[C@H]2C[C@H]2C1    ZINC000238489782
CCC#C[C@](C)(O)CC    ZINC000012418179
C[C@]1(C2CC2)C[C@H]1CO    ZINC000064874277
OC[C@@H]1CC12CCCC2    ZINC000088158351
C#C[C@@](C)(O)CC(C)C    ZINC000001075967
C#C[C@](C)(O)CCCC    ZINC000002168950
C[C@]1(O)C[C@H]2CC[C@H]1C2    ZINC000100299454
C=C1CCC(C)(O)CC1    ZINC000116191981
O[C@@H]1C=CCCCCC1    ZINC000018058744
C[C@]1(O)CCC[C@@H]2C[C@H]21    ZINC000101137999
OC[C@@H]1CC[C@@H]2C[C@H]2C1    ZINC000150337391
OCC12CCC(CC1)C2    ZINC000013551105
C[C@@]12C[C@H]1[C@@H](O)CCC2    ZINC000105026800
O[C@@H]1CCCC[C@H]2C[C@H]21    ZINC000005409766
C[C@H](O)C1=CCCCC1    ZINC000050328848
CC1=CC[C@H](CO)CC1    ZINC000005427105
OC1CCC2(CC2)CC1    ZINC000143741809
OC[C@H]1C[C@H]2CC[C@@H]1C2    ZINC000002545294
O[C@@H]1CCCCC12CC2    ZINC000005104439
C[C@@]12C[C@H]1[C@H](O)CCC2    ZINC000101138011
OC1C[C@H]2CC[C@@H](C2)C1    ZINC000117329920
C[C@]1(O)C[C@@H]2CC[C@@H]1C2    ZINC000100017648
O[C@H]1CC[C@@H]2CC[C@@H]1C2    ZINC000104262033
C[C@@]12C[C@@H]1[C@@H](O)CCC2    ZINC000043761698
O[C@H]1/C=C/CCCCC1    ZINC000100522366
C#C[C@](C)(O)C(C)(C)C    ZINC000001679513
C[C@H](O)[C@H]1[C@@H]2CCC[C@@H]21    ZINC000253054653
C[C@@H](O)C1=CCCCC1    ZINC000036437513
CC(C)/C=C/C=C/CO    ZINC000039253733
C[C@@H]1CC=CC[C@@H]1CO    ZINC000004528598
O[C@H]1CC[C@H]2CC[C@@H]1C2    ZINC000005539679
O[C@@H]1C[C@@H]2C[C@@H]1CCC2    ZINC000140674275
C[C@@]1(CO)CC=CCC1    ZINC000004578680
C[C@H]1CC=CC[C@H]1CO    ZINC000004528601
C=CCCC[C@H](O)C=C    ZINC000014616375
C=CCC[C@@H](O)C(=C)C    ZINC000003070123
OCCC1=CCCCC1    ZINC000004684325
C[C@H](O)[C@@H]1C=CCCC1    ZINC000005735416
O[C@H]1C[C@@H]2C[C@@H]1CCC2    ZINC000225756033
CC(C)(O)/C=C/C1CC1    ZINC001250032852
C=C(C)C[C@H](O)C(=C)C    ZINC000002165852
O[C@H]1CCCC[C@H]2C[C@H]21    ZINC000005409764
C=CC1(O)CCCCC1    ZINC000001691050
C#CCCCCCCO    ZINC000001845618
C[C@]12C[C@H]1[C@H](O)CCC2    ZINC000043761701
CCC/C=C/C=C\CO    ZINC000014616379
O[C@H]1C=CCCCCC1    ZINC000018036874
OC[C@@]12C[C@@H]1CCCC2    ZINC000137052254
C[C@@]1(O)C[C@H]2CC[C@@H]1C2    ZINC000002530724
C#CC[C@@H](O)C(C)(C)C    ZINC000036447762
OC1C[C@@H]2CC[C@@H](C2)C1    ZINC000117329917
O[C@@H]1CC[C@@H]2CCC[C@@H]12    ZINC000032214123
CCCC#CC[C@H](C)O    ZINC000005819558
O[C@H]1CCC=CCCC1    ZINC000089224602
C=C(C)C[C@@H](O)/C=C/C    ZINC000002166487
O[C@H]1C[C@H]2C[C@@H]1CCC2    ZINC000197195406
CCCCCC#CCO    ZINC000001737432
OC[C@@H]1C=CCCCC1    ZINC000034386701
C[C@H]1CC=CC[C@@H]1CO    ZINC000004528599
C=CCCC/C=C/CO    ZINC000002015051
C=CC/C=C/C(C)(C)O    ZINC000005379364
C#CC[C@H](O)C(C)(C)C    ZINC000036447763
OC[C@@H]1C[C@@H]2CC[C@H]1C2    ZINC000044076328
C[C@@H](O)[C@@H]1C=CCCC1    ZINC000005751686
OC1C[C@@H]2CC[C@H](C2)C1    ZINC000117329923
OC[C@@H]1C[C@H]2CC[C@H]1C2    ZINC000100299682
CC1(CO)C[C@H]2C[C@@H]2C1    ZINC000126934297
OCC1CCC=CCC1    ZINC000039256585
C=CCCC[C@@H]1C[C@H]1O    ZINC000118223698
OCC1CC2(CCC2)C1    ZINC000095908465
CC(O)(C1CC1)C1CC1    ZINC000016576223
C=C[C@H]1CCCC[C@@H]1O    ZINC000033823020
OCC1CC(C2CC2)C1    ZINC000216126341
C[C@@]1(O)C[C@@H]2CC[C@@H]1C2    ZINC000100017651
OC[C@@H]1C[C@H]2CC[C@@H]1C2    ZINC000001684585
CC(C)/C=C/C=C\CO    ZINC000201544948
CCC#CC[C@H](O)CC    ZINC000002390330
OCC1[C@@H]2CCCC[C@@H]12    ZINC000136283827
C[C@@H](O)[C@H]1[C@@H]2CCC[C@@H]21    ZINC000253054652
C=CCC[C@@H](O)C1CC1    ZINC000082164472
C#C[C@](C)(O)CC(C)C    ZINC000001075968
C=CCCC[C@@H](O)C=C    ZINC000014616376
C[C@@H]1CC=CC[C@H]1CO    ZINC000004528600
C=CC[C@H](O)C=C(C)C    ZINC000083259549
O[C@H]1CC[C@@H]2CC[C@H]1C2    ZINC000001600881
C#C[C@@H](O)[C@H](C)CCC    ZINC000002579214
C=CCCC/C=C\CO    ZINC000036447761
OC[C@@H]1CC[C@H]2C[C@H]2C1    ZINC000150337600
C=CCC/C=C(\C)CO    ZINC000021999052
O[C@@H]1CC[C@H]2CCC[C@H]12    ZINC000256080677
OC[C@@H]1CC[C@H]2C[C@@H]2C1    ZINC000150337174
CC#C[C@@](C)(O)C(C)C    ZINC000003848399
CCC/C=C/C=C/CO    ZINC000002560464
OC[C@@H]1CC[C@@H]2C[C@@H]2C1    ZINC000150337004
C#CCCC(C)(C)CO    ZINC000148637858
CC#C[C@](C)(O)CCC    ZINC000002579243
C#C[C@H](O)[C@@H](C)CCC    ZINC000012419282
CC1(CO)C[C@@H]2C[C@H]2C1    ZINC000126934512
C#C[C@H](O)[C@H](C)CCC    ZINC000012419279
O[C@@H]1C[C@H]2C[C@@H]1CCC2    ZINC000140674103
CCC#CC[C@@H](O)CC    ZINC000005767930
C#C[C@@H](O)[C@@H](C)CCC    ZINC000012419276
OC[C@H]1[C@@H]2CCCC[C@H]12    ZINC000238665454
CCCC#CC[C@@H](C)O    ZINC000002508072
OC[C@H]1C[C@@H]2CC[C@@H]1C2    ZINC000100018338
C=C1CCC(CO)CC1    ZINC000002040075
C=C(C)C[C@H](O)/C=C/C    ZINC000002166490
C=C(C)C[C@@H](O)C(=C)C    ZINC000002165853
C[C@]1(O)CCC[C@H]2C[C@@H]21    ZINC000101043715
OC[C@H]1C[C@@H]2CC[C@H]1C2    ZINC000004501385
CC#C[C@](C)(O)C(C)C    ZINC000003848398
C[C@]12C[C@@H]1[C@H](O)CCC2    ZINC000101138001
CC1=CC[C@@H](CO)CC1    ZINC000005427167
C#C[C@H](O)CCCCC    ZINC000002030991
C[C@@]12C[C@@H]1[C@H](O)CCC2    ZINC000043761702
C[C@@]1(C2CC2)C[C@@H]1CO    ZINC000064874276
CC#CCCCCCO    ZINC000044143675
CCC#C[C@@](C)(O)CC    ZINC000002508038
OC[C@]12C[C@H]1CCCC2    ZINC000137052380
C[C@@H](O)[C@H]1C=CCCC1    ZINC000005751647
CCCCC#CCCO    ZINC000001694314
C[C@H](O)C1[C@@H]2CCC[C@@H]12    ZINC000229093404
C[C@]1(C2CC2)C[C@@H]1CO    ZINC000064874274
C=CCC1(CO)CCC1    ZINC000141268532
O[C@H]1CCCC[C@H]2C[C@@H]21    ZINC000005409768
CC1(C)[C@@H]2C[C@@H](O)C[C@@H]21    ZINC000144328166
OC1(C2CCCC2)CC1    ZINC000054346767
C=C[C@H](O)C1CCCC1    ZINC000005157962
OC[C@H]1CC12CCCC2    ZINC000088158350
O[C@H]1CC/C=C/CCC1    ZINC000100049681
O[C@@H]1CC[C@H]2CCC[C@@H]12    ZINC000032214129
O[C@@H]1CC[C@@H]2CCC[C@H]12    ZINC000071786720
C=CCC(C)(O)CC=C    ZINC000001696944
O[C@H]1CC[C@H]2CC[C@H]1C2    ZINC000104262039
C#C[C@@](C)(O)C(C)(C)C    ZINC000002044940
C[C@]1(O)CCC[C@@H]2C[C@@H]21    ZINC000043761699
C[C@]12C[C@H]1[C@@H](O)CCC2    ZINC000034566584
CC#C[C@@](C)(O)CCC    ZINC000005227514
O[C@@H]1CC/C=C/CCC1    ZINC000100049683
OC[C@H]1C[C@H]2CC[C@H]1C2    ZINC000100018344
Oc1ccc[nH]c1=S    ZINC000001859326
O=c1cc(O)cc(O)[nH]1    ZINC000001556431
O=C1C=CC(=O)N1CO    ZINC000001868506
O=C1C=C(O)CC(=O)N1    ZINC000100305166
OCc1ccc(F)cn1    ZINC000014985906
OCc1ccc(F)nc1    ZINC000002384040
Nc1cc(O)cc(F)c1    ZINC000044185330
Cc1ccnc(F)c1O    ZINC000095762011
OCc1cccc(F)n1    ZINC000021985725
Nc1ccc(O)c(F)c1    ZINC000002567358
OCc1cc(F)ccn1    ZINC000095630902
Cc1c(O)cncc1F    ZINC000222572647
Cc1cc(F)ncc1O    ZINC000072265974
OCc1cncc(F)c1    ZINC000001573930
Nc1c(O)nc[nH]c1=O    ZINC000016981804
Cc1cc(O)cnc1F    ZINC000090715727
Nc1cccc(O)c1F    ZINC000066309395
Nc1c(O)cccc1F    ZINC000016158906
Nc1c[nH]nc(O)c1=O    ZINC000032154933
OCc1cccnc1F    ZINC000002598033
Nc1ccc(F)c(O)c1    ZINC000013542618
OCc1cnccc1F    ZINC000088189817
Nc1cccc(F)c1O    ZINC000016159287
OCc1ccnc(F)c1    ZINC000035570002
Cc1cnc(F)c(O)c1    ZINC000072265975
NC(=O)c1nc[nH]c1O    ZINC000001559082
Cc1nc(F)ccc1O    ZINC000090411370
Cc1ccc(O)c(F)n1    ZINC000002384075
Nc1ccc(F)cc1O    ZINC000002567357
Nc1ccc(O)cc1F    ZINC000002555149
OCc1ncccc1F    ZINC000012370202
Cc1ncc(F)cc1O    ZINC000238477709
Cc1cncc(F)c1O    ZINC000008698188
Nc1cc(F)ccc1O    ZINC000002555148
OCc1ccncc1F    ZINC000066324265
Nc1cc(O)ccc1F    ZINC000011919363
Nc1nc(O)cc(=O)[nH]1    ZINC000017780109
Oc1on[n+]2c1CCC2    ZINC000034464190
Cc1cc([C@H](C)O)on1    ZINC000038540821
N#C[C@@H](O)[C@@H]1CCOC1    ZINC000059261664
C[C@@H](O)Cc1ccno1    ZINC000238402550
Cc1noc(C)c1CO    ZINC000000158505
CC#CC(=O)NCCO    ZINC000147109550
NC[C@@H](O)c1ccco1    ZINC000002525311
OCc1ccc(CO)[nH]1    ZINC000002519500
C[C@H](O)Cc1ccno1    ZINC000238452326
OCCCc1cnoc1    ZINC000002559655
N#CC1(O)CCOCC1    ZINC000100620456
Cc1oncc1[C@@H](C)O    ZINC000238393065
Cc1nc(CO)c(C)o1    ZINC000004271710
C#CC(=O)N(C)CCO    ZINC000037898446
Cc1oncc1[C@H](C)O    ZINC000238444635
CCc1cc(CO)on1    ZINC000013483628
N#C[C@H](O)[C@H]1CCOC1    ZINC000059261672
CC(=O)C[C@@](C)(O)C#N    ZINC000100228620
Cc1nocc1[C@H](C)O    ZINC000334163855
Cc1cc([C@H](C)O)no1    ZINC000039068260
CCc1oncc1CO    ZINC000039119942
Cc1nc(C)c(CO)o1    ZINC000039017110
CCCc1cc(O)no1    ZINC000148449891
Cc1cc(CCO)on1    ZINC000061957977
Cc1nocc1[C@@H](C)O    ZINC000334163854
N#C[C@H](O)[C@@H]1CCOC1    ZINC000059261668
NCc1ccc(CO)o1    ZINC000006536863
N#C[C@@H](O)[C@H]1CCOC1    ZINC000059261665
C=C=CCNC(=O)CO    ZINC001141382467
Cc1cc([C@@H](C)O)on1    ZINC000038540819
CC(C)c1cc(O)no1    ZINC000039616791
C#CCNC(=O)CCO    ZINC000217994162
Cc1nc(CO)oc1C    ZINC000074941666
N#CCO[C@H]1C[C@@H](O)C1    ZINC001217918505
N#CCOC1CC(O)C1    ZINC001217851841
N#CCO[C@H]1C[C@H](O)C1    ZINC001217897888
N[C@@H](CO)c1ccco1    ZINC000034518809
NC[C@H](O)c1ccco1    ZINC000004240322
N#CCC1(CO)COC1    ZINC000034598891
CCc1cc(CO)no1    ZINC000026547721
Cc1cc([C@@H](C)O)no1    ZINC000039068267
CC(=O)C[C@](C)(O)C#N    ZINC000100228618
Cn1nc(CO)cc1N    ZINC000095098630
OCCCn1ccnn1    ZINC000114461299
CCn1cc(CO)nn1    ZINC000039259545
C[C@H](O)c1ncnn1C    ZINC000144086793
CCn1ncnc1CO    ZINC000012370915
C[C@@H](CO)n1ccnn1    ZINC000142121246
[N-]=[N+]=N[C@@H]1CCC[C@H]1O    ZINC000034139949
Cc1nnc(CO)n1C    ZINC000032628128
C[C@H](O)Cn1cncn1    ZINC000002538787
Cn1c(N)cnc1CO    ZINC000110771108
CCn1ncc(CO)n1    ZINC000039251414
Cn1nc(CN)cc1O    ZINC000104589991
Cc1cn(CCO)nn1    ZINC000094201723
OCCCn1cnnc1    ZINC000002513899
Cn1cc(CCO)nn1    ZINC000052223090
Cc1n[nH]c([C@H](C)O)n1    ZINC000043647117
Cn1nncc1CCO    ZINC000082951624
[N-]=[N+]=N[C@H]1CCC[C@@H]1O    ZINC000034027303
OCCCn1cncn1    ZINC000015423335
NC[C@@H](O)c1cnc[nH]1    ZINC000005116923
[N-]=[N+]=NC[C@@H](O)C1CC1    ZINC000130780831
Cc1c(CO)nnn1C    ZINC000062298121
C[C@@H](O)c1cn(C)nn1    ZINC000082951378
C[C@@H](N)c1cc(O)n[nH]1    ZINC000082411322
C[C@H](CO)n1cncn1    ZINC000033414652
CCc1n[nH]c(CO)n1    ZINC000048630802
Nc1cnn(CCO)c1    ZINC000019966592
Cn1ncc(CN)c1O    ZINC000083267365
Cn1c(N)ncc1CO    ZINC000074937992
C[C@@H](CO)n1cncn1    ZINC000033414651
OCCCc1cn[nH]n1    ZINC000096527973
C[C@H](CO)n1ccnn1    ZINC000142121439
Cn1ncc(CCO)n1    ZINC000201340639
C[C@H](O)c1cn(C)nn1    ZINC000162517402
C[C@@H](O)c1ncnn1C    ZINC000144086588
[N-]=[N+]=NC[C@H](O)C1CC1    ZINC000130781037
Cc1nnn(C)c1CO    ZINC000238524264
C[C@@H](O)c1cnnn1C    ZINC000082951383
CCn1nncc1CO    ZINC000039259544
Cn1nc(N)cc1CO    ZINC000072209692
C[C@H](N)c1cc(O)n[nH]1    ZINC000082411321
NC[C@H](O)c1cnc[nH]1    ZINC000005116927
Nc1ccn(CCO)n1    ZINC000037418582
Nc1ccnn1CCO    ZINC000001559503
Nc1cn(CCO)cn1    ZINC000104511953
N[C@H](CO)c1ncc[nH]1    ZINC000082836125
C[C@H](O)c1cnnn1C    ZINC000127931578
N[C@@H](CO)c1ncc[nH]1    ZINC000082836128
Cc1n[nH]c([C@@H](C)O)n1    ZINC000043647115
C[n+]1ccn(CCO)c1    ZINC000038340576
OCCN1C[C@H]2C[C@@H]2C1    ZINC000100227463
OC[C@H]1C[C@@H]2CN[C@H]1C2    ZINC000575441342
C=C[C@H](O)CNC1CC1    ZINC000084993991
C[C@H](O)CC(C)(C)C#N    ZINC000075522644
O[C@@H]1CC[C@H]1N1CCC1    ZINC000585298914
O[C@H]1CNCCC12CC2    ZINC000084309744
C=CCNC[C@@H](O)C=C    ZINC000104617734
O[C@H]1C[C@H]2CC[C@@H](C1)N2    ZINC000100007259
O[C@@H]1CCN2CCC[C@H]12    ZINC000005600327
O[C@@H]1CC[C@]12CCNC2    ZINC000238667288
OC[C@@H]1CCN1C1CC1    ZINC000211644715
O[C@@H]1CC[C@H]2CC[C@H]1N2    ZINC000101311968
NC[C@]1(O)C=CCCC1    ZINC000036447768
O[C@@H]1CC[C@@H]2CNC[C@H]12    ZINC000095743022
O[C@H]1C[C@H]2NCC[C@H]2C1    ZINC001218250342
OC1CC2(C1)CCNC2    ZINC000606302544
C#CCN(C)CCCO    ZINC000034549790
O[C@@H]1C[C@H]2CC[C@@H](C1)N2    ZINC000102262888
N[C@H]1[C@H]2CC[C@H]1C[C@H]2O    ZINC000256415704
N[C@@H]1C[C@H](O)C12CCC2    ZINC000307622994
OC[C@H]1C[C@H]2CC[C@H]1N2    ZINC000166855525
N[C@@H]1[C@H]2CC[C@H]1C[C@H]2O    ZINC000256415707
NC[C@@]1(O)C=CCCC1    ZINC000036447767
CC(C)(CO)CCC#N    ZINC000005355997
O[C@@H]1CC[C@H]2CNC[C@H]12    ZINC000072266155
OC1C[C@H]2CC[C@@H](C1)N2    ZINC000001698748
CN1CC=C(CO)CC1    ZINC000005966256
OC[C@]12C[C@@H]1CNCC2    ZINC000215122790
OC1(CC2CC2)CNC1    ZINC000149862005
N[C@H]1[C@H]2CC[C@H]1C[C@@H]2O    ZINC000256415712
O[C@@H]1CCNCC12CC2    ZINC000082411298
O[C@H]1CC[C@H]2CNC[C@H]21    ZINC000072266156
O[C@H]1CC[C@H]2C[C@H]1CN2    ZINC000252515818
OCC1[C@@H]2C[C@@H]1CNC2    ZINC000101715493
O[C@H]1CC[C@H]1N1CCC1    ZINC000585298915
O[C@H]1CN[C@@H](C2CC2)C1    ZINC000069970661
O[C@H]1CC[C@H]1NC1CC1    ZINC000575538387
O[C@H]1CCNCC12CC2    ZINC000082411299
CCC(C#N)(CC)CO    ZINC000066324430
CC1(O)CC2(CNC2)C1    ZINC000230555955
N[C@H]1C[C@H]2C[C@H]1C[C@H]2O    ZINC000306145917
OC[C@H]1CCN1C1CC1    ZINC000211644647
O[C@H]1C[C@H]2C[C@H](CN2)C1    ZINC000201198042
N[C@H]1C[C@H]2C[C@@H](O)[C@H]1C2    ZINC000250624995
N[C@H]1CC=CC[C@H]1CO    ZINC000004262161
O[C@@H]1CNC[C@H]1C1CC1    ZINC000104691648
OC1C[C@H]2CNC[C@@H]2C1    ZINC000107270049
O[C@H]1CN[C@H](C2CC2)C1    ZINC000069970658
O[C@@H]1CC[C@@H]2CNC[C@@H]12    ZINC000112992550
OC[C@@H]1C[C@H]2CC[C@H]1N2    ZINC000166855300
O[C@H]1C[C@H]2CCC[C@@H]1N2    ZINC000095743470
N[C@H]1C[C@H](O)C12CCC2    ZINC000307622995
O[C@@H]1C[C@@H]2CCC[C@H]1N2    ZINC000095743367
C=C[C@@H](O)CN1CCC1    ZINC000307119837
OC[C@]12C[C@H]1CNCC2    ZINC000215122829
O[C@H]1CCN(C2CC2)C1    ZINC000039077619
O[C@@H]1CN[C@@H](C2CC2)C1    ZINC000069970656
OC[C@@]12C[C@@H]1CNCC2    ZINC000215122870
O[C@@H]1CC[C@H]1NC1CC1    ZINC000575538386
O[C@@H]1C[C@H]2CNC[C@H]2C1    ZINC000103540932
O[C@@H]1CNCCC12CC2    ZINC000084309746
OC[C@@H]1C[C@H]2CNC[C@@H]12    ZINC000257815836
C[C@H](O)CN1CC=CC1    ZINC000123260945
N[C@@H]1C[C@H]2C[C@H](O)[C@H]1C2    ZINC000250624992
OC[C@@H]1C[C@@H]2CNC[C@@H]12    ZINC000257815835
O[C@@H]1CN2C[C@@H]1CCC2    ZINC000033376582
O[C@@H]1CN[C@H](C2CC2)C1    ZINC000069970654
O[C@@H]1CC[C@@H]1NC1CC1    ZINC000575538385
C#CCN(C)C[C@H](C)O    ZINC000036455561
O[C@@H]1CC[C@H]2C[C@H]1CN2    ZINC000252515819
O[C@@H]1CC[C@@]12CCNC2    ZINC000238663191
OCC12CCC(CC1)N2    ZINC000146958491
C#CCNCC(C)(C)O    ZINC000037692164
O[C@@H]1CC[C@@H]2C[C@@H]1CN2    ZINC000144094965
OCCCN1CC=CC1    ZINC000123227683
C#CCC[C@H](O)CCN    ZINC000130359532
O[C@]1(C2CC2)CCNC1    ZINC000083119860
O[C@@H]1CCN(C2CC2)C1    ZINC000039077620
C[C@@H](O)CC(C)(C)C#N    ZINC000075522647
OCC12CC(C1)CNC2    ZINC000032628533
C=CCNC[C@H](O)C=C    ZINC000104617730
OC1C[C@@H]2CNC[C@H]2C1    ZINC000107270055
N[C@H]1C[C@@H](O)C12CCC2    ZINC000307622991
N[C@@H]1C[C@H]2C[C@H]1C[C@@H]2O    ZINC000100134666
O[C@H]1CNCC2(CC2)C1    ZINC000208915197
O[C@@H]1CC[C@H]2CNC[C@@H]12    ZINC000072266157
C#CCN(CC)CCO    ZINC000001695249
OCCN1C[C@@H]2C[C@H]2C1    ZINC000100227458
OC[C@@]12C[C@H]1CNCC2    ZINC000215122923
N[C@H]1C[C@H]2C[C@H]1C[C@@H]2O    ZINC000100181154
O[C@@H]1C[C@H]2CCN[C@@H]2C1    ZINC001218250323
O[C@H]1CC[C@H]2CC[C@H]1N2    ZINC000101311969
C#C[C@@H](C)NC[C@H](C)O    ZINC000135166389
O[C@@H]1CC[C@H]2CCN[C@@H]12    ZINC000148026636
O[C@@H]1C[C@H]2CCC[C@@H]1N2    ZINC000095743473
O[C@@H]1C[C@H]2C[C@H](CN2)C1    ZINC000201197975
O[C@@H]1C[C@H]2CCN[C@H]2C1    ZINC001218250340
OC[C@@H]1C[C@@H]2CNC[C@H]12    ZINC000257815837
NC1CC2(C1)CC(O)C2    ZINC000095743416
O[C@@H]1CCC[C@H]1N1CC1    ZINC000096526884
O[C@@H]1C[C@H]2CCC[C@H]1N2    ZINC000103540167
C#C[C@H](C)NC[C@H](C)O    ZINC000135166344
O[C@H]1CC[C@H]2C[C@@H]1CN2    ZINC000144095523
O[C@@H]1CCC2(CNC2)C1    ZINC000238709558
O[C@H]1CCNC2(CC2)C1    ZINC000082411302
N[C@@H]1C[C@@H](O)C12CCC2    ZINC000307622992
N[C@@H]1CC=CC[C@@H]1CO    ZINC000012953414
O[C@H]1CCC[C@H]1N1CC1    ZINC000096526888
O[C@@H]1CC[C@H]2C[C@@H]1CN2    ZINC000144095324
OC1([C@@H]2CCCN2)CC1    ZINC000038301389
O[C@@H]1CCNC2(CC2)C1    ZINC000082411301
OC[C@@H]1N[C@H]2CC[C@H]1C2    ZINC000100123429
O[C@@]1(C2CC2)CCNC1    ZINC000083119859
C#CCNC[C@H](O)CC    ZINC000037688309
OC[C@@H]1C[C@H]2CNC[C@H]12    ZINC000257815834
C=C[C@@H](O)CN1C[C@@H]1C    ZINC000004722619
O[C@H]1CC[C@@H]1NC1CC1    ZINC000575538384
O[C@H]1CCC[C@@H]1N1CC1    ZINC000096526886
N#CCCCCCCO    ZINC000002022076
N[C@@H]1C[C@H]2C[C@@H](O)[C@H]1C2    ZINC000250624989
OC[C@H]1N[C@@H]2CC[C@H]1C2    ZINC000012506025
OCCN1C[C@@H]2C[C@@H]2C1    ZINC000039077544
OC[C@H]1N[C@H]2CC[C@H]1C2    ZINC000101176524
O[C@H]1CC[C@@H]2CC[C@H]1N2    ZINC000084309762
O[C@@H]1CC[C@@H]2CC[C@H]1N2    ZINC000104693890
O[C@H]1CC[C@@H]1N1CCC1    ZINC000585298912
O[C@H]1CC[C@@H]2C[C@@H]1CN2    ZINC000144095154
O[C@H]1CC[C@@]12CCNC2    ZINC000238696937
OC[C@@]12CC[C@@H](CN1)C2    ZINC000078065156
NCC12CC(CO)(C1)C2    ZINC000238615553
OC1CN(CC2CC2)C1    ZINC000067425177
O[C@H]1C[C@H]2CNC[C@H]2C1    ZINC000100155314
C=CCCN1CC(O)C1    ZINC000070595520
O[C@@H]1CC[C@@H]1N1CCC1    ZINC000585298913
OCC12CC(C1)CCN2    ZINC000095743062
O[C@H]1CN2C[C@@H]1CCC2    ZINC000039077610
O[C@H]1C[C@H]2CCC[C@H]1N2    ZINC000103540156
O[C@H]1CCC2(CNC2)C1    ZINC000238724177
OC1C[C@@H]2CC[C@@H](C1)N2    ZINC000100002478
O[C@@H]1CNCC2(CC2)C1    ZINC000202681092
C=C[C@H](O)CN1CCC1    ZINC000307119840
O[C@@H]1C[C@@H]2CCN[C@H]2C1    ZINC001218250344
N[C@@H]1[C@H]2CC[C@H]1C[C@@H]2O    ZINC000256415699
N[C@H]1C[C@H]2C[C@H](O)[C@H]1C2    ZINC000250624986
OC1C[C@H]2CC[C@H](C1)N2    ZINC000100002477
O[C@@H]1CCC[C@@H]1N1CC1    ZINC000096526882
NC12CC(CO)(C1)CC2    ZINC000238610103
N[C@@H]1C[C@H]2C[C@H]1C[C@H]2O    ZINC000100134669
C#CCCNC[C@H](C)O    ZINC000070159512
C=C[C@@H](O)CNC1CC1    ZINC000084993993
C=C[C@@H](O)CN1C[C@H]1C    ZINC000004722617
N[C@@H]1CC=CC[C@H]1CO    ZINC000032098956
OC1([C@H]2CCCN2)CC1    ZINC000142648278
O[C@H]1CC[C@]12CCNC2    ZINC000238699789
C#CCC[C@@H](O)CCN    ZINC000130359757
OC[C@H](Cl)CCl    ZINC000002034404
OC[C@@H](Cl)CCl    ZINC000002034406
OC(CCl)CCl    ZINC000001696572
O=Cc1cc(O)cs1    ZINC000160609662
O=S(=O)(F)CCO    ZINC000116926528
O=Cc1sccc1O    ZINC000039294106
OC(Cl)=C1C=CC=C1    ZINC000098177468
Oc1cccc(Cl)c1    ZINC000000404329
Oc1nc(=S)cc[nH]1    ZINC000005117659
Oc1cc(=S)nc[nH]1    ZINC000017302172
Oc1ccccc1Cl    ZINC000000402767
Oc1ccc(Cl)cc1    ZINC000000001885
O=C1C=C(O)CC(=O)O1    ZINC000100257545
O=C(O)c1c[nH]c(O)n1    ZINC000006667673
O=c1cc(O)[nH]c(=O)[nH]1    ZINC000003626638
O=C(O)c1cn[nH]c1O    ZINC000026189195
O=C1CNC(=O)N=C1O    ZINC000001621573
O=C1CC(=O)NC(O)=N1    ZINC000005187769
O=C(O)c1cc(O)n[nH]1    ZINC000005114057
NC(=O)c1cc(O)no1    ZINC000001601705
Oc1cnc(O)nc1O    ZINC000100019684
C[C@@H](O)c1ccsc1    ZINC000037464900
OCCc1cccs1    ZINC000000391955
Cc1ccc(CO)s1    ZINC000008727914
OCCc1ccsc1    ZINC000000391956
Cc1csc(CO)c1    ZINC000004277326
Cc1csc(C)c1O    ZINC000002546111
NC(=O)c1nn[nH]c1O    ZINC000006494791
Oc1ccc(F)cc1O    ZINC000002244021
Oc1ccc(O)c(F)c1    ZINC000013539164
CCc1ccc(O)s1    ZINC000103628078
C[C@@H](O)c1cccs1    ZINC000006037199
Oc1cc(O)cc(F)c1    ZINC000036532960
Oc1ccc(F)c(O)c1    ZINC000016158134
Cc1cscc1CO    ZINC000086816005
Cc1cc(CO)cs1    ZINC000006857783
Oc1cccc(F)c1O    ZINC000000164683
Oc1cccc(O)c1F    ZINC000038339169
Cc1ccsc1CO    ZINC000008727865
C[C@H](O)c1cccs1    ZINC000006030436
C[C@H](O)c1ccsc1    ZINC000034454788
Nc1nccc(F)c1O    ZINC000021981850
Nc1cc(F)c(O)cn1    ZINC000307555739
OCCCC(F)(F)F    ZINC000004290166
C[C@@H](O)CC(F)(F)F    ZINC000016082633
N=C(O)Nc1nnn[nH]1    ZINC000095121254
CC[C@@H](O)C(F)(F)F    ZINC000008698396
OCc1ncc(F)cn1    ZINC000095704934
Nc1ncc(O)cc1F    ZINC000238695364
C[C@H](CO)C(F)(F)F    ZINC000034950956
CC[C@H](O)C(F)(F)F    ZINC000008698395
Nc1ncc(F)cc1O    ZINC000021981857
Oc1cnc(CF)nc1    ZINC000091305881
CC(C)(O)C(F)(F)F    ZINC000001666904
C[C@H](O)CC(F)(F)F    ZINC000016082634
C[C@@H](CO)C(F)(F)F    ZINC000036466088
C[C@@H]1CC(O)=CC(=O)O1    ZINC000100650308
CC1=C(O)C(=O)O[C@H]1C    ZINC000022000195
OC[C@@H](O)c1ccco1    ZINC000096336217
O[C@H]1C=C[C@H]2CO[C@H]1O2    ZINC000100020241
CCC1=CC(=O)O[C@@H]1O    ZINC000039319455
CC1=C(O)[C@@H](C)OC1=O    ZINC000169611425
CC1=C[C@H](O)CC(=O)O1    ZINC000040448203
O[C@@H]1C=C[C@H]2CO[C@H]1O2    ZINC000100020245
CC(C)(O)C#CC(=O)O    ZINC000002555557
CCC1=CC(=O)O[C@H]1O    ZINC000039319456
C[C@H]1C=C(CO)C(=O)O1    ZINC000017299098
C[C@H]1CC(O)=CC(=O)O1    ZINC000100650310
CC1=C[C@@H](O)CC(=O)O1    ZINC000040448204
C#C[C@H](O)C(=O)OCC    ZINC000012955464
CC1=C(C)[C@H](O)OC1=O    ZINC000003847998
CCC1=C(O)COC1=O    ZINC000149095953
OCc1cocc1CO    ZINC000005783858
OCc1coc(CO)c1    ZINC000071186554
O[C@@H]1C=C[C@@H]2CO[C@H]1O2    ZINC000006658002
CC1=C(C)[C@@H](O)OC1=O    ZINC000003847997
C#CCOC(=O)[C@H](C)O    ZINC000142529309
CC1(C)OC(=O)C=C1O    ZINC000101704967
C[C@@H]1C=C(CO)C(=O)O1    ZINC000004777775
O=C1CC=C(CCO)O1    ZINC000100010344
CC1=C(O)[C@H](C)OC1=O    ZINC000169611426
CC1=C(O)C(=O)O[C@@H]1C    ZINC000022000199
OCc1ccc(CO)o1    ZINC000001672225
OC[C@H](O)c1ccoc1    ZINC000039208627
O[C@H]1C=C[C@@H]2CO[C@H]1O2    ZINC000006658001
CC1=C(O)C(=O)[C@@H](C)O1    ZINC000084397754
CC1=C(O)C(=O)[C@H](C)O1    ZINC000015849045
C#C[C@@H](O)C(=O)OCC    ZINC000002556928
C[C@H](O)CC(=O)NC#N    ZINC001181357139
C[C@@H](O)c1cc(O)n[nH]1    ZINC000005387056
NC[C@H]1CC(=O)N=C1O    ZINC000020080858
Cc1noc([C@H](C)O)n1    ZINC000039068357
CCc1noc(CO)n1    ZINC000019089789
NCCc1cc(O)no1    ZINC000031959150
Cc1nnc(CCO)o1    ZINC000077260097
Cn1cc(CO)c(O)n1    ZINC000256051489
Cc1nnc([C@@H](C)O)o1    ZINC000062151943
Cc1onc(O)c1CN    ZINC000033798050
Cc1noc([C@@H](C)O)n1    ZINC000039068356
Cc1nc([C@@H](C)O)no1    ZINC000096300630
Cc1nc([C@H](C)O)no1    ZINC000096300631
N#CC[C@H](O)CC(N)=O    ZINC000002581357
CC(C)c1nc(O)no1    ZINC000021984655
CCc1nc(CO)no1    ZINC000019089875
OCc1cc(CO)[nH]n1    ZINC000002518933
CCc1nnc(CO)o1    ZINC000036757550
OCc1nc[nH]c1CO    ZINC000000337668
CC(C)(O)C(=O)NC#N    ZINC000238171011
Cc1nnc([C@H](C)O)o1    ZINC000062151944
N=CNC(=O)C1(O)CC1    ZINC001181530240
Cn1ncc(CO)c1O    ZINC000242548890
C[C@@H](O)CC(=O)NC#N    ZINC001181357163
N#CC[C@@H](O)CC(N)=O    ZINC000002581356
C[C@H](O)c1cc(O)n[nH]1    ZINC000005503437
N#CCC(=O)NCCO    ZINC000002170505
OCc1c[nH]nc1CO    ZINC000078685024
Cn1nc(CO)cc1O    ZINC001245925200
CC(C)c1noc(O)n1    ZINC000051690507
CCCc1nnc(O)o1    ZINC000066324385
Cn1nnc(CCO)n1    ZINC000001726461
C[Si](C)(C)C#CCO    ZINC000169743167
C[C@H](O)c1nnnn1C    ZINC000039068331
C[C@@H](O)c1n[nH]c(N)n1    ZINC000043647095
C[C@@H](O)c1nnnn1C    ZINC000039068332
Nc1ncn(CCO)n1    ZINC000019088805
C[C@@H](N)c1n[nH]c(O)n1    ZINC000042040499
Cc1nnnn1CCO    ZINC000108365943
C[C@H](O)c1n[nH]c(N)n1    ZINC000043647093
NCc1nc(CO)n[nH]1    ZINC000521398993
C[C@H](N)c1n[nH]c(O)n1    ZINC000042040496
Cn1nnnc1CCO    ZINC000001726463
CNCc1n[nH]c(O)n1    ZINC000019737042
O[C@@H]1CC=CCCOC1    ZINC000045069533
COC12CC(CO)(C1)C2    ZINC000585669963
C#C[C@H](CC)OCCO    ZINC001217862934
O[C@@H]1[C@@H]2CC[C@@H](C2)[C@@H]1O    ZINC000018080519
OC1C[C@H]2CC[C@@H](C1)O2    ZINC000045070467
OC[C@H]1[C@@H]2COCC[C@@H]12    ZINC000216532520
C/C=C\[C@H](O)[C@@H]1O[C@H]1C    ZINC000378997111
CC(C)(C)C(=O)/C=C/O    ZINC000105879200
OC1CC(OC2CC2)C1    ZINC000642874167
C[C@@H]1CC(=O)CC[C@@H]1O    ZINC000034226664
O[C@H]1C[C@H](OC2CC2)C1    ZINC001217899438
O=C1CCC(CO)CC1    ZINC000016124770
COC1=CC[C@H](O)CC1    ZINC000039119313
C=C[C@@]1(C)CC[C@@H](O)O1    ZINC000036458530
O=C1CCC[C@H](CO)C1    ZINC000020358126
C#CC[C@H](C)OCCO    ZINC000238383765
CC(=O)C1(O)CCCC1    ZINC000032230236
OCCO[C@H]1C=CCC1    ZINC001217886317
CC[C@](C)(O)C#CCO    ZINC000103016166
OC[C@@H]1[C@@H]2OCCC[C@@H]12    ZINC000103705192
O[C@@H]1CCOC[C@@H]2C[C@@H]21    ZINC000045070176
O[C@@H]1C[C@H]2C[C@H]1C[C@@H]2O    ZINC000100517978
O[C@@H]1C[C@H]2CC[C@@H](C1)O2    ZINC000238790035
OC[C@H]1[C@H]2CCOC[C@H]21    ZINC000096509497
OCC12CC(CO)(C1)C2    ZINC000087493182
O[C@@H]1CCOC[C@H]2C[C@@H]21    ZINC000045070179
C#CC[C@@H](C)OCCO    ZINC000238445883
C=CC1(O)CCOCC1    ZINC000001757878
OC[C@@H]1CC=C[C@@H](O)C1    ZINC000021987195
OC1(C[C@H]2CO2)CCC1    ZINC000200388773
OC[C@@H]1[C@@H]2CCCO[C@H]12    ZINC000242498703
OC[C@H]1C[C@]12CCOC2    ZINC000088158474
OCC1CC2(COC2)C1    ZINC000095630857
OC[C@@H]1[C@@H]2CCOC[C@H]12    ZINC000242687994
COC1=CC[C@@H](O)CC1    ZINC000039119315
C=CCO[C@H]1C[C@@H](O)C1    ZINC001217915201
OC[C@H]1C[C@H]2CC[C@H]1O2    ZINC000139621600
OC1(C[C@@H]2CO2)CCC1    ZINC000200388739
C[C@H]1CC(=O)CC[C@@H]1O    ZINC000034226665
O[C@@H]1C[C@@H]2C[C@H]1C[C@@H]2O    ZINC000015858163
C[C@@]12CCC[C@@H](O)[C@@H]1O2    ZINC000017124826
OC[C@@H]1C[C@H]2CC[C@@H]1O2    ZINC000034108055
O[C@@H]1[C@@H]2CC[C@H](C2)[C@@H]1O    ZINC000100019758
CC1(O)CCC(=O)CC1    ZINC000005447714
OC[C@@H]1[C@H]2CCCO[C@@H]21    ZINC000109155518
C#C[C@H](C)OCCCO    ZINC001217825219
OC[C@@H]1C[C@@]12CCOC2    ZINC000088158477
O[C@H]1C=CCCOCC1    ZINC000222337172
C#C[C@H](C)OC[C@@H](C)O    ZINC000139836051
O[C@@H]1C=CCCOCC1    ZINC000222337111
OC[C@H]1C[C@H]2CC[C@@H]1O2    ZINC000034108056
C=CC[C@@]1(O)CCOC1    ZINC000086712657
C#C[C@@H](C)OC[C@@H](C)O    ZINC000139836358
C#C[C@@](C)(O)[C@H](O)CC    ZINC000005337440
OCCOC1CC=CC1    ZINC001217834403
OC[C@H]1CC=C[C@H](O)C1    ZINC000021987200
C/C=C/[C@H](O)[C@@H]1O[C@H]1C    ZINC000071786717
CC[C@@](C)(O)C#CCO    ZINC000103016167
O[C@H]1C[C@@H](OC2CC2)C1    ZINC001217915759
O[C@H]1[C@H](O)[C@H]2CC[C@H]1C2    ZINC000202169569
CC(=O)CC1(O)CCC1    ZINC000257901667
OC[C@@H]1[C@H]2CCOC[C@H]12    ZINC000110748954
O[C@@H]1C[C@@H]2C[C@@H]1C[C@H]2O    ZINC000100470132
C#C[C@@](C)(O)[C@@H](O)CC    ZINC000000404570
O[C@H]1C[C@H]2CCC[C@H]1O2    ZINC000575440823
O[C@@H]1/C=C/CCOCC1    ZINC000105026765
OC[C@@H]1CC=C[C@H](O)C1    ZINC000021987199
C[C@@H]1CC(=O)CC[C@H]1O    ZINC000034226666
C[C@]12CCC[C@@H](O)[C@@H]1O2    ZINC000104214120
OC[C@@H]1[C@H]2CCOC[C@@H]12    ZINC000110748959
OC1([C@H]2CCOC2)CC1    ZINC000054346568
C=CCOC1CC(O)C1    ZINC001217847549
C#C[C@](C)(O)[C@H](O)CC    ZINC000005337450
C[C@@H](O)C1=CCCCO1    ZINC000043198797
C[C@]1(CO)CCCC1=O    ZINC000005031334
