# Supplementary material for: Implementing a Scoring Function Based on Interaction Fingerprint for Autogrow4: Protein Kinase CK1δ as a Case Study
Source: Front Mol Biosci. 2022 Jul 7;9:909499. doi: 10.3389/fmolb.2022.909499 (PMC9301033; doi:10.3389/fmolb.2022.909499)
Supplement: Supplementary file 1 [file DataSheet1.ZIP › autogrow4-4.0.3/autogrow/operators/mutation/smiles_click_chem/reaction_libraries/click_chem_rxns/complementary_mol_dir/Primary_Amine_1R_clickchem.smi]

C#CCN    ZINC000032098729
N#CCN    ZINC000042989589
NC1CC1    ZINC000008437671
C=CCN    ZINC000017654097
CC(=N)N    ZINC000004897337
[CH2]CCN    ZINC000112950464
CC(N)=O    ZINC000008034818
N=C(N)N    ZINC000008101126
CCCN    ZINC000016052656
CC(C)N    ZINC000008220693
N/C=N/O    ZINC000095793161
NC(N)=O    ZINC000008214514
NCCN    ZINC000037253587
NC(=O)O    ZINC000008383199
NCCO    ZINC000008214617
NCCF    ZINC000044280651
C#CC(N)=O    ZINC000001604909
C#CCCN    ZINC000034115093
C#C[C@@H](C)N    ZINC000038462344
CC#CCN    ZINC000039251989
C=C=CCN    ZINC000038522503
C#C[C@H](C)N    ZINC000038462343
N#CCCN    ZINC000001530259
C[C@H](N)C#N    ZINC000020177348
C=CC(=N)N    ZINC000001723229
C[C@@H](N)C#N    ZINC000020177345
N/C=C/C=O    ZINC000039369735
N/C=C\C=O    ZINC000100257156
C=CC(N)=O    ZINC000000901075
C=C[C@H](C)N    ZINC000034115094
C=C(C)CN    ZINC000001664996
C/C=C\CN    ZINC000039252775
NC1CCC1    ZINC000001679992
C[C@@H]1C[C@H]1N    ZINC000036379812
C[C@@H]1C[C@@H]1N    ZINC000036379810
C[C@H]1C[C@H]1N    ZINC000036379813
C=CCCN    ZINC000001532501
NCC1CC1    ZINC000001685955
C/C=C/CN    ZINC000002016335
CC/C=C/N    ZINC000104564038
C=C[C@@H](C)N    ZINC000034593547
CC1(N)CC1    ZINC000039348465
C[C@H]1C[C@@H]1N    ZINC000036379811
N=C(N)C=O    ZINC000004721137
N[C@H]1C[C@@H]1N    ZINC000019364578
CCC(=N)N    ZINC000001420834
NC1CNC1    ZINC000019361604
N[C@@H]1C[C@@H]1N    ZINC000023477167
N[C@@H]1C[C@H]1N    ZINC000019364577
NC1COC1    ZINC000016083064
CC(=O)CN    ZINC000004658570
C[C@H](N)C=O    ZINC000006020341
C=C(N)OC    ZINC000100345831
CCC(N)=O    ZINC000001670847
CNC(=N)N    ZINC000004658576
C/C(N)=N/N    ZINC000016082795
C=C(N)NN    ZINC000100039245
NC=C(N)N    ZINC000100320758
N=C(N)CN    ZINC000038343415
CC(C)(C)N    ZINC000004789979
CC[C@@H](C)N    ZINC000003639348
CCCCN    ZINC000001586365
CC(C)CN    ZINC000004658586
CC[C@H](C)N    ZINC000001850036
N#C[C@@H](N)F    ZINC000256054718
N#C[C@H](N)F    ZINC000256054717
N[C]1C[C@@H]1F    ZINC001560408810
N=C(N)CO    ZINC000004682886
N=C(O)CN    ZINC000035874641
C/C(N)=N/O    ZINC000012505193
COC(=N)N    ZINC000004682890
CNC(N)=O    ZINC000005209166
N=C(N)NN    ZINC000008034829
C[C](N)CO    ZINC001560407516
CNCCN    ZINC000019369296
NCCCN    ZINC000005828682
C[C@@H](N)CN    ZINC000038232975
C[C@H](N)CN    ZINC000019366144
NCC(=O)O    ZINC000004658552
COC(N)=O    ZINC000005224857
NC(=O)CO    ZINC000004692578
NNC(N)=O    ZINC000008035043
NC(N)=NO    ZINC000014880922
C=C(F)CN    ZINC000066348017
N[C@@H]1C[C@@H]1F    ZINC000019616015
N[C@H]1C[C@@H]1F    ZINC000019616152
N[C@@H]1C[C@H]1F    ZINC000019616157
N[C@H]1C[C@H]1F    ZINC000019616161
C[C@H](O)CN    ZINC000004658592
COCCN    ZINC000002041075
NCCCO    ZINC000001688359
C[C@@H](O)CN    ZINC000004658588
C[C@@H](N)CO    ZINC000002004611
C[C@H](N)CO    ZINC000001576782
NC(N)=S    ZINC000008437745
NC(=O)NO    ZINC000008034120
N=C(N)CF    ZINC000004682901
NCCON    ZINC000005380679
NC(=O)S    ZINC000059179518
NC(=O)CF    ZINC000005177774
NCCS    ZINC000008034121
NCCCF    ZINC000002040570
C[C@@H](F)CN    ZINC000013546580
C[C@@H](N)CF    ZINC000026480889
C[C@H](F)CN    ZINC000013546582
C[C@H](N)CF    ZINC000026480897
N=C(N)Cl    ZINC000100007669
NCCCl    ZINC000035302911
N[C]1[CH][CH][CH][CH]1    ZINC000135778243
Nc1ccc[cH-]1    ZINC000101167163
N#CC(N)C#N    ZINC000031439457
NCC(F)F    ZINC000004716343
C#CC1(N)CC1    ZINC000088189598
C/C(N)=C\C#N    ZINC000100006488
Nc1ccc[nH]1    ZINC000100229827
N#CC1(N)CC1    ZINC000021993013
C/C(N)=C/C#N    ZINC000016034387
N[C@@H]1[CH]CC=C1    ZINC000146711903
N[C@H]1[CH]CC=C1    ZINC000146712094
Nc1ccco1    ZINC000006093512
Nc1ccoc1    ZINC000100443285
N#CCC(=N)N    ZINC000022006688
Nc1ccn[nH]1    ZINC000095470183
Nc1c[nH]cn1    ZINC000012958660
N#CC=C(N)N    ZINC000100047252
Nc1cn[nH]c1    ZINC000005784074
Nc1ncc[nH]1    ZINC000017380534
C#CCCCN    ZINC000032301837
C#C[C@H](N)CC    ZINC000001605836
C#C[C@@H](N)CC    ZINC000006001515
C#CC[C@H](C)N    ZINC000039190957
N[C@H]1CC12CC2    ZINC000104596292
N[C@@H]1C=CCC1    ZINC000034080613
C=C1CC(N)C1    ZINC000020357618
C#CC(C)(C)N    ZINC000005186904
CC#CCCN    ZINC000034143741
C#CC[C@@H](C)N    ZINC000039190960
NC1C2CC1C2    ZINC000104599337
C/C=C\C=C\N    ZINC000080725658
NC1CC=CC1    ZINC000002569641
N[C@@H]1CC12CC2    ZINC000104596298
NC12CC(C1)C2    ZINC000066351478
N[C@H]1C=CCC1    ZINC000034080615
N#CCC(N)=O    ZINC000001504306
Nc1cnoc1    ZINC000026510219
Nc1ccon1    ZINC000002168333
Nc1cnco1    ZINC000082828774
Nc1cocn1    ZINC000100025086
Nc1ncco1    ZINC000012336599
Nc1ccno1    ZINC000006661039
Nc1cn[nH]n1    ZINC000021303334
N#CNC(=N)N    ZINC000005112486
NC1=NC(N)=N1    ZINC000005412988
Nc1ncn[nH]1    ZINC000016889962
C[C@H](C#N)CN    ZINC000005735095
CC[C@H](N)C#N    ZINC000022220815
N=C(N)C1CC1    ZINC000001433057
C[C@@H](C#N)CN    ZINC000005751362
CC(C)(N)C#N    ZINC000019735185
N#CCCCN    ZINC000005112875
C[C@H](N)CC#N    ZINC000006020350
NCC#CCN    ZINC000005112681
CC[C@@H](N)C#N    ZINC000022220813
C=CCC(=N)N    ZINC000001433223
C[C@@H](N)CC#N    ZINC000006036082
NC1=NCCC1    ZINC000012946088
C[C](N)C1CC1    ZINC001560406236
N#CNC(N)=O    ZINC000006661263
Nc1nnco1    ZINC000017302975
Nc1ncon1    ZINC000082411898
Nc1nnn[nH]1    ZINC000008100872
[N-]=[N+]=NC(=N)N    ZINC000104091058
N[C@@H]1CCC1=O    ZINC000066309088
CC(=O)/C=C\N    ZINC000017823645
C/C(C=O)=C/N    ZINC000100413154
C=C(C)C(N)=O    ZINC000001608589
CC(=O)/C=C/N    ZINC000100051407
NC1CC(=O)C1    ZINC000066347982
C#C[C@H](N)CO    ZINC000060198352
C/C=C\C(N)=O    ZINC000008603167
C=CCC(N)=O    ZINC000002525865
N[C@H]1CCC1=O    ZINC000066309090
NC(=O)C1CC1    ZINC000001594556
C/C=C/C(N)=O    ZINC000001718595
C#C[C@@H](N)CO    ZINC000060198355
C/C(C=O)=C\N    ZINC000002380560
NCC#CCO    ZINC000039270877
C/C(N)=C\C=O    ZINC000016035265
NC1=NNCC1    ZINC000001713160
CC1(CN)N=N1    ZINC000104648175
NC1=CCNN1    ZINC000100372156
NC1=NCCN1    ZINC000001586435
C[C@H]1C[C@]1(C)N    ZINC000078725026
CC(C)=CCN    ZINC000001713198
CCC1(N)CC1    ZINC000054404914
CC/C=C/CN    ZINC000034497186
C[C@@H]1C[C@]1(C)N    ZINC000078725023
C[C@H]1C[C@H](N)C1    ZINC000148961156
C=C(C)[C@@H](C)N    ZINC000039218601
C/C=C\CCN    ZINC000095913005
CC/C=C\CN    ZINC000088189603
C[C@H]1C[C@@H](N)C1    ZINC000100089510
C=CC(C)(C)N    ZINC000005355873
CC[C@@H]1C[C@H]1N    ZINC000039348469
CC1(C)C[C@@H]1N    ZINC000039947117
C=C[C@@H](N)CC    ZINC000006411885
C=CCCCN    ZINC000032182223
C=C[C@H](N)CC    ZINC000001691445
C=C(C)CCN    ZINC000002565880
C[C@H]1C[C@H]1CN    ZINC000019415206
C=CC[C@@H](C)N    ZINC000034175987
CC1(CN)CC1    ZINC000043220731
CC[C@H]1C[C@@H]1N    ZINC000039348468
NCC1CCC1    ZINC000001602488
C[C@@H](N)C1CC1    ZINC000002525582
CC1(C)C[C@H]1N    ZINC000039947118
C/C=C/[C@H](C)N    ZINC000039408446
C/C=C/[C@@H](C)N    ZINC000039408445
C[C@H]1CC[C@@H]1N    ZINC000059379235
NC1CCCC1    ZINC000004789977
CC[C@@H]1C[C@@H]1N    ZINC000039348467
C[C@@H]1C[C@H]1CN    ZINC000019415204
CC1(N)CCC1    ZINC000014628922
C[C@H](N)C1CC1    ZINC000004801763
C[C@@H]1C[C@@]1(C)N    ZINC000078725015
CC1CC(N)C1    ZINC000072266580
C[C@H]1C[C@@]1(C)N    ZINC000078725018
C[C@H]1CC[C@H]1N    ZINC000059379240
C=CC[C@H](C)N    ZINC000034175986
NCCC1CC1    ZINC000019045367
CC(C)=C(C)N    ZINC000100005940
C[C@@H]1CC[C@H]1N    ZINC000059379237
C=C(CC)CN    ZINC000059409873
C=C(C)[C@H](C)N    ZINC000039218600
C[C@@H]1CC[C@@H]1N    ZINC000059379233
CC[C@H]1C[C@H]1N    ZINC000039348470
C[C@H]1C[C@@H]1CN    ZINC000019415202
C[C@@H]1C[C@@H]1CN    ZINC000019415200
C/C=C/CCN    ZINC000044396512
[N-]=[N+]=NC(N)=O    ZINC000104195805
NC1=NCCO1    ZINC000013588690
N#C[C@H](N)CO    ZINC000034337607
C=NCC(N)=O    ZINC000072232646
C=CNC(N)=O    ZINC000002572123
N#C[C@@H](N)CO    ZINC000034337605
N[C@H]1CNC1=O    ZINC000039373031
N[C@@H]1CNC1=O    ZINC000039373033
[N-]=[N+]=NCCN    ZINC000005178765
NCC1(N)CC1    ZINC000036458485
N[C@@H]1CCCN1    ZINC000034266380
N[C@@H]1CC[C@@H]1N    ZINC000005848879
NC/C=C\CN    ZINC000005663589
C=C(CN)CN    ZINC000104558157
CN1CC(N)C1    ZINC000022927605
NC/C=C/CN    ZINC000005112522
N[C@@H]1CCNC1    ZINC000019361602
N[C@H]1C[C@H](N)C1    ZINC000102200108
CCCC(=N)N    ZINC000001437872
CC(C)C(=N)N    ZINC000001420839
NC1CC(N)C1    ZINC000021989369
N[C@H]1CCCN1    ZINC000034266379
CN1CC[C@@H]1N    ZINC000019331287
N[C@H]1CCNC1    ZINC000019361601
NCCN1CC1    ZINC000019366615
CN1CC[C@H]1N    ZINC000019331291
N[C@H]1C[C@@H](N)C1    ZINC000102237416
CC1(N)CNC1    ZINC000034384380
NC[C@H]1CCN1    ZINC000038540400
CN(C)/C=C/N    ZINC000100202799
NC[C@@H]1CCN1    ZINC000038540398
N[C@@H]1CC[C@H]1N    ZINC000019366857
NCC1CNC1    ZINC000038526282
CC(=O)C(N)=O    ZINC000001581119
N[C@@H]1COC1=O    ZINC000025695493
C=COC(N)=O    ZINC000001720047
N[C@H]1COC1=O    ZINC000033369666
NC(=O)[C@H]1CO1    ZINC000005134872
NC(=O)CC=O    ZINC000001713128
NC(=O)[C@@H]1CO1    ZINC000002565937
NC(N)=NC=O    ZINC000005178397
N[C@H]1N=NNN1    ZINC000097950843
NCC1(O)CC1    ZINC000002540025
CO[C@H]1C[C@@H]1N    ZINC000076499617
C=C[C@H](N)CO    ZINC000012648236
N[C@@H]1CCCO1    ZINC000033358747
NC1(CO)CC1    ZINC000002244228
CO[C@@H]1C[C@H]1N    ZINC000076499618
CCC(=O)CN    ZINC000013507202
NCC1COC1    ZINC000044682105
COC1(N)CC1    ZINC000034446369
CC(=O)[C@H](C)N    ZINC000006467705
NC/C=C/CO    ZINC000034121566
CC(=O)CCN    ZINC000034588434
N[C@H]1CCCO1    ZINC000033358749
N[C@H]1C[C@H](O)C1    ZINC000100030725
CC1(N)COC1    ZINC000040571748
N[C@@H]1CCOC1    ZINC000006293197
N[C@@H]1CC[C@@H]1O    ZINC000039147354
N[C@H]1CC[C@H]1O    ZINC000039115659
C=C[C@@H](N)CO    ZINC000012648241
C=C[C@H](O)CN    ZINC000002048376
CO[C@H]1C[C@H]1N    ZINC000076499622
NC[C@@H]1CCO1    ZINC000059709815
CO[C@@H]1C[C@@H]1N    ZINC000076499610
C/C(O)=C/CN    ZINC000146126645
NC[C@H]1CCO1    ZINC000059709816
CCCC(N)=O    ZINC000001586734
C=COCCN    ZINC000002386848
CC(=O)[C@@H](C)N    ZINC000006468719
N[C@H]1CC[C@@H]1O    ZINC000039223825
N[C@H]1CCOC1    ZINC000006293198
N[C@H]1C[C@@H](O)C1    ZINC000100025497
C=C[C@@H](O)CN    ZINC000001665377
N[C@@H]1CC[C@H]1O    ZINC000039223823
CC(C)C(N)=O    ZINC000001484944
NC1CC(O)C1    ZINC000020446479
CN/N=C(/C)N    ZINC000072266326
N=C(N)CCN    ZINC000001701025
CN(C)C(=N)N    ZINC000100020027
CCNC(=N)N    ZINC000002016764
CC(C)[C@@H](C)N    ZINC000002034504
CC[C@H](C)CN    ZINC000002041177
CC(C)[C@H](C)N    ZINC000002034506
CCC[C@H](C)N    ZINC000001850451
CC[C@@H](C)CN    ZINC000002041176
CCC[C@@H](C)N    ZINC000001693430
CC(C)CCN    ZINC000004658584
CCCCCN    ZINC000001586308
CCC(C)(C)N    ZINC000001587801
CCC(N)CC    ZINC000005023935
CC(C)(C)CN    ZINC000001648992
NC(=O)C(N)=O    ZINC000005177750
NC(=O)NC=O    ZINC000004742917
N=C(N)NN=O    ZINC000044307335
C[C@@H](O)C(=N)N    ZINC000004682882
CCOC(=N)N    ZINC000014983445
C[C@H](O)C(=N)N    ZINC000001439101
CN(C)C(N)=O    ZINC000001665828
NCC(=O)CN    ZINC000001558643
CC/C(N)=N/O    ZINC000095348767
N=C(N)CCO    ZINC000001439103
NCCC(N)=O    ZINC000001722590
COCC(=N)N    ZINC000001439400
CNC(=O)CN    ZINC000002526304
C[C@@H](N)C(N)=O    ZINC000001603249
CNCC(N)=O    ZINC000001555345
CCNC(N)=O    ZINC000001684574
C[C@H](N)C(N)=O    ZINC000002046876
CNN=C(N)N    ZINC000039219755
CN(N)C(=N)N    ZINC000004742364
CC[C](N)CO    ZINC001560405422
CNC[C@H](C)N    ZINC000034140506
C[C@H](N)[C@H](C)N    ZINC000033961361
C[C@@H](N)[C@H](C)N    ZINC000006487373
C[C@H](N)CCN    ZINC000001683304
CC[C@@H](N)CN    ZINC000038644408
CN(C)CCN    ZINC000019230124
CN[C@@H](C)CN    ZINC000034768672
CC(CN)CN    ZINC000034305961
CNCCCN    ZINC000001586437
CCNCCN    ZINC000006424824
CNC[C@@H](C)N    ZINC000034140507
C[C@@H](N)CCN    ZINC000001850964
C[C@@H](N)[C@@H](C)N    ZINC000033961360
NCCCCN    ZINC000005828633
CC[C@H](N)CN    ZINC000038644404
CC(C)(N)CN    ZINC000019366925
CN[C@H](C)CN    ZINC000034768674
NC(=O)C(=O)O    ZINC000004658565
NC1CSC1    ZINC000034327690
CCC(N)=S    ZINC000005501503
C[C@H](N)C(=O)O    ZINC000004658553
COCC(N)=O    ZINC000001592381
NC(=O)CCO    ZINC000002526391
NCCC(=O)O    ZINC000004658555
COC(=O)CN    ZINC000034781692
CCOC(N)=O    ZINC000000901020
C[C@@H](N)C(=O)O    ZINC000004658556
C[C@@H](O)C(N)=O    ZINC000001457070
C[C@H](O)C(N)=O    ZINC000001457069
NCC1(F)CC1    ZINC000107255948
NC1CC(F)C1    ZINC000068577113
N[C@H]1C[C@@H](F)C1    ZINC000100482985
N[C@@H]1CC[C@@H]1F    ZINC000257815389
C[C@@H](N)B(O)O    ZINC000195770489
NC1(CF)CC1    ZINC000096361355
NCCB(O)O    ZINC000195773754
C[C@H](N)B(O)O    ZINC000195770491
NNCC(N)=O    ZINC000019170174
N[C@H]1CC[C@H]1F    ZINC000257815385
N[C@@H]1CC[C@H]1F    ZINC000257815390
NCC(=O)NN    ZINC000005112739
N[C@H]1CC[C@@H]1F    ZINC000257815387
N[C@H]1C[C@H](F)C1    ZINC000100482988
CN(N)C(N)=O    ZINC000004897023
N=C(N)N(N)N    ZINC000100011503
C[C@H](N)[C@H](C)O    ZINC000001759053
CC[C@@H](N)CO    ZINC000001851039
NCCCCO    ZINC000002019709
CC[C@H](N)CO    ZINC000001587812
CCOCCN    ZINC000001847864
COC[C@H](C)N    ZINC000002572631
C[C@@H](O)CCN    ZINC000002559047
CC[C@@H](O)CN    ZINC000002019576
COC[C@@H](C)N    ZINC000004862149
C[C@@H](N)[C@H](C)O    ZINC000001759054
C[C@@H](N)[C@@H](C)O    ZINC000001759051
CO[C@@H](C)CN    ZINC000012137832
C[C@@H](N)CCO    ZINC000002530278
COCCCN    ZINC000001555605
C[C@@H](O)[C@H](C)N    ZINC000001759050
C[C@@H](CN)CO    ZINC000002530282
C[C@H](CN)CO    ZINC000015446041
CC(C)(O)CN    ZINC000001759056
C[C@H](O)CCN    ZINC000006020613
C[C@H](N)CCO    ZINC000019092057
CC[C@H](O)CN    ZINC000001759048
CC(C)(N)CO    ZINC000001555527
CO[C@H](C)CN    ZINC000012137833
NCCCNN    ZINC000044236556
NCC(N)CN    ZINC000005830289
CNC(N)=S    ZINC000004716359
N=C(S)CN    ZINC000005828194
CSC(=N)N    ZINC000004676170
CONC(N)=O    ZINC000004797440
CN(O)C(N)=O    ZINC000005298883
NC(=O)NCO    ZINC000004658599
NC/C(O)=N/O    ZINC000040575608
N=C(N)NNO    ZINC000104088847
C[C@H](F)C(=N)N    ZINC000257197743
C[C@@H](F)C(=N)N    ZINC000257197744
NC[C@H](N)CO    ZINC000022590222
NCCCNO    ZINC000033821960
NCC(O)CN    ZINC000001693258
CONCCN    ZINC000104639555
CNOCCN    ZINC000072194385
NC[C@@H](N)CO    ZINC000022590238
CSC(N)=O    ZINC000006019653
NC(=S)CO    ZINC000034978167
CC(N)=S=O    ZINC000005167658
NC(=O)CS    ZINC000004692782
NCC(=O)S    ZINC000032155850
COC(N)=S    ZINC000039319753
NC/C=C/Cl    ZINC000090587338
C=C(Cl)CN    ZINC000095914967
NC/C=C\Cl    ZINC000034865797
NNC(N)=S    ZINC000008830546
C[C@H](F)C(N)=O    ZINC000104570448
NC(=O)CCF    ZINC000104564935
C[C@@H](F)C(N)=O    ZINC000104570452
C[C@@H](N)CS    ZINC000005138809
C[C@H](S)CN    ZINC000004776051
C[C@@H](S)CN    ZINC000005138791
NCCCS    ZINC000004706593
C[C@H](N)CS    ZINC000005138737
CSCCN    ZINC000001692565
NC(CO)CO    ZINC000001609469
NC[C@@H](O)CO    ZINC000001694432
NC[C@H](O)CO    ZINC000004658593
CC[C@H](N)CF    ZINC000104588962
NCCCCF    ZINC000078192969
C[C@H](F)CCN    ZINC000107272620
CC(C)(N)CF    ZINC000015443435
CC[C@@H](F)CN    ZINC000059660186
CC[C@@H](N)CF    ZINC000104588964
CC(C)(F)CN    ZINC000088189515
CC[C@H](F)CN    ZINC000059660184
C[C@@H](F)CCN    ZINC000107272625
NC(=S)NO    ZINC000104185939
N=C(N)CCl    ZINC000004716340
CSC(N)N    ZINC000027986014
N/C(CF)=N/O    ZINC000004682900
NC(=S)S    ZINC000059072119
NC(=O)CCl    ZINC000004722803
NC(=S)CF    ZINC000072267141
NCCCCl    ZINC000001668459
C[C@H](N)CCl    ZINC000039342997
N#CC(C#N)=CN    ZINC000100451664
C[C@@H](Cl)CN    ZINC000006036542
C[C@@H](N)CCl    ZINC000039342998
C[C@H](Cl)CN    ZINC000001669618
N[C@@H]1CC1(F)F    ZINC000035598503
N[C@H]1CC1(F)F    ZINC000035598502
N[C]1C=C=CC=N1    ZINC000329788105
NC[C@H](F)CO    ZINC000033975111
NC[C@@H](F)CO    ZINC000059448565
N[C@H](CO)CF    ZINC000074942208
N[C@@H](CO)CF    ZINC000074942206
NC[C@@H](O)CF    ZINC000104566443
Nc1ccccc1    ZINC000017886255
C#CCCC#CN    ZINC000113778081
NC[C@H](O)CF    ZINC000104566441
N=C(N)C(F)F    ZINC000015442839
Nc1ccccn1    ZINC000013952160
Nc1cccnc1    ZINC000000967327
Nc1ccncc1    ZINC000000599985
NC[S@@](=O)O    ZINC000111895311
NC[P@@H](=O)O    ZINC000058632090
NC(=O)C(F)F    ZINC000008297748
Nc1cncnc1    ZINC000001593931
Nc1ccnnc1    ZINC000008294943
NC[C@H](F)CF    ZINC000107264817
C[C@H](N)C(F)F    ZINC000068577594
CC(F)(F)CN    ZINC000002559572
Nc1cccnn1    ZINC000001621830
NC(CF)CF    ZINC000034101086
C[C@@H](N)C(F)F    ZINC000068577597
Nc1ccncn1    ZINC000001593930
Nc1ncccn1    ZINC000000967472
CC(N)(C#N)C#N    ZINC000032225368
Nc1cnccn1    ZINC000000967322
NCCC(F)F    ZINC000037755420
C#C[C@@H](N)C1CC1    ZINC000083945179
NCC#CC1CC1    ZINC000104658503
C#CC1(N)CCC1    ZINC000088189599
C#C[C@H](N)C1CC1    ZINC000083945178
N#C/C=C/C(N)=O    ZINC000005409898
N#C/C=C\C(N)=O    ZINC000017284976
Nc1nccnn1    ZINC000001737540
Nc1cnncn1    ZINC000078210784
Nc1cnnnc1    ZINC000113151024
Nc1ncncn1    ZINC000001685262
N#C[C@H]1C[C@@H](N)C1    ZINC000307634488
N#CC1CC(N)C1    ZINC000097757498
NCc1ccc[nH]1    ZINC000011848725
NC1=CNCC=C1    ZINC000100770306
N#CC1(N)CCC1    ZINC000020281892
N#C[C@H](N)C1CC1    ZINC000041047326
NCc1cc[nH]c1    ZINC000071495166
N#C[C@@H](N)C1CC1    ZINC000041047325
Cn1ccc(N)c1    ZINC000071495165
N#C[C@H]1C[C@H](N)C1    ZINC000307560282
N#CC1(CN)CC1    ZINC000066054997
NC1=CC(=O)N=N1    ZINC000004582838
Nc1nncnn1    ZINC000008251252
NC1=CC(=O)CC1    ZINC000031776016
NCc1ccoc1    ZINC000002582857
NC1=CC=CCO1    ZINC000078587988
C#CC[C@H](N)C=O    ZINC000080641050
Cc1occc1N    ZINC000101649425
C#CCCC(N)=O    ZINC000034516281
NCc1ccco1    ZINC000001681227
C#CC[C@@H](N)C=O    ZINC000080641054
NCc1cn[nH]c1    ZINC000012351305
NC[C@H]1C=CN=N1    ZINC000039363549
Cc1c[nH]nc1N    ZINC000035655479
Cn1ccc(N)n1    ZINC000002565745
NCc1cc[nH]n1    ZINC000004244020
NCc1ncc[nH]1    ZINC000001235120
Cc1n[nH]cc1N    ZINC000004244016
NC[C@@H]1C=CN=N1    ZINC000039363548
Cn1cc(N)cn1    ZINC000002552486
Cn1cncc1N    ZINC000013354653
Cc1c[nH]c(N)n1    ZINC000095079390
Cn1cnc(N)c1    ZINC000072190649
Cc1cc(N)[nH]n1    ZINC000003886974
NCc1c[nH]cn1    ZINC000013740240
NC1=CC=NCN1    ZINC000005134807
Cn1ccnc1N    ZINC000013354637
CC1=NN=C(N)C1    ZINC000100500497
Cc1nc(N)c[nH]1    ZINC000100380718
C#CCNC(=N)N    ZINC000029238553
Cc1[nH]cnc1N    ZINC000039372185
Cn1nccc1N    ZINC000001390247
C#C[C@@](C)(N)CC    ZINC000005575019
NC1C[C@H]2C[C@@H]2C1    ZINC000102241305
N[C@@H]1CC=CCC1    ZINC000039377341
CC1(N)CC=CC1    ZINC000219133089
N[C@H]1[C@@H]2CCC[C@H]12    ZINC000104600954
NC[C@@H]1C=CCC1    ZINC000039377343
C#CC[C@H](N)CC    ZINC000051074718
N[C@H]1C[C@H]1C1CC1    ZINC000051690975
C/C=C/C=C/CN    ZINC000034236211
C=CCC1(N)CC1    ZINC000141780492
C#C[C@@H](N)CCC    ZINC000039188815
NC/C=C/C1CC1    ZINC000069049684
NC[C@H]1CC12CC2    ZINC000082828781
NC[C@H]1C=CCC1    ZINC000039377344
NC1[C@@H]2CCC[C@@H]12    ZINC000100550431
CC#CC(C)(C)N    ZINC000069593789
CC12CC1(CN)C2    ZINC000104653994
N[C@@H]1CC[C@H]2C[C@H]21    ZINC000003621591
N[C@H]1C=CCCC1    ZINC000034566481
NC[C@@H]1CC12CC2    ZINC000082828782
NCC1=CCCC1    ZINC000039255777
N[C@H]1CC12CCC2    ZINC000082707698
NC1[C@H]2CCC[C@H]12    ZINC000100550433
NC1[C@@H]2CCC[C@H]12    ZINC000034104132
C#CCCCCN    ZINC000044367926
N[C@@H]1C[C@@H]1C1CC1    ZINC000051690980
NC1C[C@@H]2C[C@H]2C1    ZINC000102241312
NCC1CC=CC1    ZINC000078724387
C=C/C=C/CCN    ZINC000034119873
C/C=C\C1(N)CC1    ZINC000211454253
N[C@@H]1[C@@H]2CCC[C@@H]21    ZINC000104642765
CC=C=C(C)CN    ZINC000001568908
C#CC[C@@H](N)CC    ZINC000051074717
C=C1CC(CN)C1    ZINC000016124546
N[C@@H]1CC[C@@H]2C[C@@H]21    ZINC000101343787
N[C@@H]1C=CCCC1    ZINC000006662147
C#C[C@H](N)CCC    ZINC000039188816
N[C@H]1C[C@@H]1C1CC1    ZINC000051690977
N[C@@H]1CC[C@@H]2C[C@H]21    ZINC000113357153
N[C@H]1CC=CCC1    ZINC000039377342
N[C@@H]1CC12CCC2    ZINC000082707699
CC12CC(N)(C1)C2    ZINC000144091929
NC12CC(C1)CC2    ZINC000104555562
NCC12CC(C1)C2    ZINC000257936890
C#C[C@@H](N)C(C)C    ZINC000034410128
N[C@@H]1C[C@H]2C[C@H]2C1    ZINC000104637084
NC/C=C\C1CC1    ZINC000214918023
NC1(C2CC2)CC1    ZINC000019092142
N[C@@H]1CC[C@H]2C[C@@H]21    ZINC000100646324
C#C[C@H](N)C(C)C    ZINC000034410129
N[C@@H]1C[C@H]1C1CC1    ZINC000051690978
C#C[C@](C)(N)CC    ZINC000004743920
N[C@H]1C[C@H]2C[C@H]2C1    ZINC000104646102
C/C=C/C1(N)CC1    ZINC000083295326
Nc1nnnnn1    ZINC000100192552
Cc1conc1N    ZINC000034156410
Cc1cnoc1N    ZINC000039119938
NCc1ncco1    ZINC000002527133
NC1=CCC(=O)N1    ZINC000100473323
Cc1coc(N)n1    ZINC000002581942
NC1=CNC(=O)C1    ZINC000001714290
NCc1ccno1    ZINC000020417401
Cc1nocc1N    ZINC000034159931
N#CCCC(N)=O    ZINC000014718433
Cc1cc(N)no1    ZINC000016981047
NCc1cocn1    ZINC000002527145
Cc1cnc(N)o1    ZINC000039237104
NCc1cnoc1    ZINC000009355849
Cc1oncc1N    ZINC000039375415
C[C@@H](C#N)C(N)=O    ZINC000001646565
NCc1ccon1    ZINC000023529026
Cc1cc(N)on1    ZINC000001604212
C#CCNC(N)=O    ZINC000002510253
C[C@H](C#N)C(N)=O    ZINC000002048670
N#CC1(N)COC1    ZINC000087597462
NCc1cnco1    ZINC000020417399
Cn1cnnc1N    ZINC000016977393
Cn1nncc1N    ZINC000039280719
Nc1cc(N)[nH]n1    ZINC000033961338
Nc1cn[nH]c1N    ZINC000012397092
Cn1ncc(N)n1    ZINC000019088827
Cn1cc(N)nn1    ZINC000019089902
Nc1nccn1N    ZINC000034499538
NCc1cn[nH]n1    ZINC000026506827
Cc1n[nH]c(N)n1    ZINC000002566399
NCc1ncn[nH]1    ZINC000006585088
Cn1ncnc1N    ZINC000001067758
Cn1cnc(N)n1    ZINC000013451776
Cc1n[nH]nc1N    ZINC000039201252
N=C(N)C1CCC1    ZINC000001433060
C[C@H]1C[C@H]1C(=N)N    ZINC000136140220
C[C@@H]1C[C@H]1C(=N)N    ZINC000104599875
CC[C@](C)(N)C#N    ZINC000013354824
CC[C@H](N)CC#N    ZINC000005922825
NC12CC(N)(C1)C2    ZINC000085345028
NC1[C@H]2CNC[C@H]12    ZINC000100154203
N[C@H]1[C@H]2CNC[C@@H]12    ZINC000104589618
CC(C)(C#N)CN    ZINC000075517188
CC[C@@H](N)CC#N    ZINC000005925539
CC[C@@](C)(N)C#N    ZINC000013354829
N[C@@]12C[C@H]1CNC2    ZINC000100307635
N#CCCCCN    ZINC000034077744
CC/C=C/C(=N)N    ZINC000026898102
N[C@@]12C[C@@H]1CNC2    ZINC000072231569
CC(C)[C@@H](N)C#N    ZINC000013549174
NC12CC(C1)NC2    ZINC000148939522
CC(C)[C@H](N)C#N    ZINC000037632303
NC1[C@@H]2CNC[C@@H]12    ZINC000100154208
N[C@@H]1CC12CNC2    ZINC000211587563
C[C@H]1C[C@@H]1C(=N)N    ZINC000038457920
C=CCCC(=N)N    ZINC000026898099
C[C@@H]1C[C@@H]1C(=N)N    ZINC000038457919
N[C@H]1CC12CNC2    ZINC000211587483
N[C@@H]1[C@H]2CNC[C@H]21    ZINC000104597840
N[C@]12C[C@H]1CNC2    ZINC000034599256
C/C(N)=C\C=C\N    ZINC001161698514
N=C(N)CC1CC1    ZINC000002518223
CC1(C(=N)N)CC1    ZINC000026898073
CCC[C@H](N)C#N    ZINC000013549165
N[C@]12C[C@@H]1CNC2    ZINC000100307641
CCC[C@@H](N)C#N    ZINC000013549162
Nc1ccsc1    ZINC000002510647
Nc1cccs1    ZINC000001708748
NC1=CCOC1=O    ZINC000100070080
C#CCOC(N)=O    ZINC000001604348
NCC(F)(F)F    ZINC000034802160
Cc1nonc1N    ZINC000001295959
N[C@@H]1C=NNC1=O    ZINC000103010898
Cc1nc(N)no1    ZINC000039191860
NCc1cnon1    ZINC000020417403
NCc1ncon1    ZINC000020357702
N#C[C@@H](N)C(N)=O    ZINC000054954670
Nc1cc(N)on1    ZINC000040907140
Cc1noc(N)n1    ZINC000032625168
Nc1c[nH]nc1O    ZINC000013215114
Cc1nnc(N)o1    ZINC000002510357
N[C@H]1C=NNC1=O    ZINC000103010903
NCc1nnco1    ZINC000004205192
NC1=NNC(=O)C1    ZINC000018145753
N#CC/C(N)=N\O    ZINC000015784411
NC1=NC(=O)CN1    ZINC000013536079
Nc1cc(O)[nH]n1    ZINC000003591800
NC1=NC(=O)NC1    ZINC000059191051
N#CCNC(N)=O    ZINC000005178406
N#C[C@H](N)C(N)=O    ZINC000054954669
Nc1nncn1N    ZINC000004152201
Nc1n[nH]c(N)n1    ZINC000004118774
Cn1nnnc1N    ZINC000016890072
NC1=NN=CNN1    ZINC000038700903
NCc1nnn[nH]1    ZINC000005183370
Cn1nnc(N)n1    ZINC000016954943
C#CC[C@H](O)CN    ZINC000084991355
N[C@@H]1[C@@H]2OCC[C@H]21    ZINC000146969825
C#CC[C@H](N)CO    ZINC000043204646
CC(C)=CC(N)=O    ZINC000001684064
NC(=O)CC1CC1    ZINC000034638606
NC1[C@@H]2COC[C@@H]12    ZINC000100075600
C/C=C/CC(N)=O    ZINC000033965979
NC1[C@H]2COC[C@H]12    ZINC000100075599
CC(=O)C1(N)CC1    ZINC000146251347
C[C@@H]1C[C@H]1C(N)=O    ZINC000001730120
C/C=C(\C)C(N)=O    ZINC000001763170
C#C[C@H](N)COC    ZINC000083946449
C#C[C@@H](N)COC    ZINC000083946448
N[C@]12C[C@H]1COC2    ZINC000409434614
N[C@H]1CCCC1=O    ZINC000004538568
C#CC[C@@H](O)CN    ZINC000084991357
CC(=O)/C=C(\C)N    ZINC000100008476
N[C@@H]1[C@H]2CCO[C@@H]12    ZINC000110748660
N[C@@H]1[C@H]2CCO[C@H]12    ZINC000110748657
N[C@@H]1[C@@H]2COC[C@@H]21    ZINC000306145239
N[C@H]1[C@@H]2OCC[C@@H]12    ZINC000146969636
NC(=O)C1CCC1    ZINC000001090536
N[C@@H]1CCCC1=O    ZINC000001634144
C=CCC(=O)CN    ZINC000149300659
N[C@H]1[C@@H]2COC[C@H]12    ZINC000100561098
CC/C(C=O)=C/N    ZINC000032302987
NCC1CC(=O)C1    ZINC000082631278
NCC(=O)C1CC1    ZINC000034260910
C[C@H]1C[C@H]1C(N)=O    ZINC000001730119
CC1(C(N)=O)CC1    ZINC000039368380
C[C@@H]1C[C@@H]1C(N)=O    ZINC000001730122
C/C=C(/C)C(N)=O    ZINC000001763171
C#CC[C@@H](N)CO    ZINC000043204647
CC1(N)CC(=O)C1    ZINC000259063970
NC12CC(O)(C1)C2    ZINC000307059601
C=CCCC(N)=O    ZINC000036455512
C#CCOCCN    ZINC000051864320
N[C@H]1[C@H]2CCO[C@H]21    ZINC000096509282
N[C@@H]1[C@@H]2CCO[C@H]12    ZINC000252487409
CC(=O)/C=C(/C)N    ZINC000016001389
C=CC1(N)COC1    ZINC001772820950
C[C@H]1C[C@@H]1C(N)=O    ZINC000001730121
C=C(C)CC(N)=O    ZINC000038415606
C=CCNC(=N)N    ZINC000001652057
N=C(N)NC1CC1    ZINC000001458849
NC1=NCCCN1    ZINC000001728936
C[C@@H]1CN=C(N)N1    ZINC000078724343
C[C@H]1CN=C(N)N1    ZINC000078724345
N=C(N)N1CCC1    ZINC000026510259
C/C=C(/N)NC=N    ZINC001161694152
CC1(CCN)N=N1    ZINC000104562877
N#CC(CN)CN    ZINC000085400386
CN1CCN=C1N    ZINC000003075393
CN1CCC(N)=N1    ZINC000039245706
NCC1=NCCN1    ZINC000001733258
N[C]1CCCNC1    ZINC001560411837
CCC[C@@H]1C[C@H]1N    ZINC000052126494
CCCC1(N)CC1    ZINC000019091110
C[C@@H]1CC[C@H]1CN    ZINC000085632493
CC1CC(CN)C1    ZINC000072226717
CC1(C)CC(N)C1    ZINC000034421964
CC[C@@H](N)C1CC1    ZINC000003739089
C[C@H](N)C1CCC1    ZINC000020444025
C=C[C@@H](N)C(C)C    ZINC000038250862
C=C[C@](C)(N)CC    ZINC000001691443
CC[C@H]1C[C@@H]1CN    ZINC000054588219
NCCCC1CC1    ZINC000040442801
C[C@@H](N)C1(C)CC1    ZINC000020282373
CC(C)=CCCN    ZINC000032182210
CC(C)=C(C)CN    ZINC000034091398
CC1CC(C)(N)C1    ZINC000096509280
C[C@H]1CC[C@H](N)C1    ZINC000034412079
CCC[C@@H]1C[C@@H]1N    ZINC000052126492
C[C@@H](CN)C1CC1    ZINC000019726213
CC1(CCN)CC1    ZINC000082411885
C=C(CC)[C@@H](C)N    ZINC000072207785
NC1CCCCC1    ZINC000012358775
CC(C)[C@@H]1C[C@H]1N    ZINC000051690493
CC[C@]1(C)C[C@H]1N    ZINC000052126098
C=CC[C@H](N)CC    ZINC000042395265
C[C@H](N)C1(C)CC1    ZINC000020282375
CC1(N)CCCC1    ZINC000032153141
C[C@@H]1CCC[C@H]1N    ZINC000001602493
CCC1CC(N)C1    ZINC000083162377
C[C@@H]1CC[C@@H]1CN    ZINC000085632489
C[C@@H](N)C1CCC1    ZINC000020444019
CC[C@]1(C)C[C@@H]1N    ZINC000052126096
C[C@H](N)[C@H]1C[C@@H]1C    ZINC000083811132
C[C@@H]1CC[C@H](N)C1    ZINC000034412078
C[C@H]1CC[C@H]1CN    ZINC000085632495
CCC1(N)CCC1    ZINC000072266639
CC(C)(N)C1CC1    ZINC000019682453
C[C@H]1CC[C@@H](N)C1    ZINC000034412081
CC[C@@]1(C)C[C@H]1N    ZINC000052126099
C=CCC[C@H](C)N    ZINC000003636411
CCC[C@H]1C[C@H]1N    ZINC000052126495
C[C@@H]1CC[C@@H](N)C1    ZINC000034412080
CC[C@H]1C[C@H]1CN    ZINC000054588223
CC1(CN)CCC1    ZINC000044682129
C[C@@H]1CCC[C@@H]1N    ZINC000001602495
CC1(C)C[C@@H]1CN    ZINC000021953293
C[C@H](N)[C@@H]1C[C@@H]1C    ZINC000083811134
C[C@H](N)CC1CC1    ZINC000043214518
C=C(CC)[C@H](C)N    ZINC000072207786
C[C@H]1CC[C@@H]1CN    ZINC000085632491
CC1(C)C[C@H]1CN    ZINC000021953296
NCC1CCCC1    ZINC000002598947
CC1(C)C[C@@]1(C)N    ZINC000034128080
C=CCC[C@@H](C)N    ZINC000003636413
C[C@H]1CCC[C@H]1N    ZINC000001602492
CC[C@@H]1C[C@H]1CN    ZINC000054588221
C[C@H](CN)C1CC1    ZINC000019726214
C=C[C@@](C)(N)CC    ZINC000002043933
CC(C)C1(N)CC1    ZINC000019092753
CC1(C)C[C@]1(C)N    ZINC000034128082
CC[C@H](N)C1CC1    ZINC000003739088
C=CCCCCN    ZINC000002392139
CC[C@@]1(C)C[C@@H]1N    ZINC000052126097
C[C@H](N)[C@@H]1C[C@H]1C    ZINC000083811133
CCC1(CN)CC1    ZINC000019091817
C[C@H](N)[C@H]1C[C@H]1C    ZINC000083811131
C[C@@H](N)CC1CC1    ZINC000043214519
C=CC[C@@H](N)CC    ZINC000042395262
CC1(C)CC[C@@H]1N    ZINC000143101402
CC[C@@H]1C[C@@H]1CN    ZINC000054588217
C=C[C@H](N)C(C)C    ZINC000038250863
CCC[C@H]1C[C@@H]1N    ZINC000052126493
CC1(C)CC[C@H]1N    ZINC000143101593
C[C@H]1CCC[C@@H]1N    ZINC000001602494
NCCC1CCC1    ZINC000044371600
CCC/C=C/CN    ZINC000038956151
Nc1cnsc1    ZINC000020417334
Nc1cscn1    ZINC000034204829
Nc1nccs1    ZINC000008579603
Nc1ccsn1    ZINC000039310093
Nc1ccns1    ZINC000039118051
N#CCC(N)=S    ZINC000005112695
Nc1cncs1    ZINC000016696910
NC1=NC(=O)CO1    ZINC000017173516
Nc1cc(O)no1    ZINC000001689435
NC1=NOC(=O)C1    ZINC000001692544
Nc1[nH]nnc1O    ZINC000006494792
[N-]=[N+]=NCC(N)=O    ZINC000008034719
Nc1nonc1N    ZINC000003882148
Nc1n[nH]c(=O)[nH]1    ZINC000005425396
Nc1noc(N)n1    ZINC000016951984
C[n+]1cc(N)on1    ZINC000017322770
Nc1nnnn1N    ZINC000008100997
C[C@](N)(C#N)CO    ZINC000034289470
NC(=O)[C@@H]1CCN1    ZINC000013375223
N[C@@H]1CCNC1=O    ZINC000019737051
NC1=NCCCO1    ZINC000013746441
NC(=O)C1(N)CC1    ZINC000039118034
NC[C@@H]1CC(=O)N1    ZINC000095619251
COC[C@H](N)C#N    ZINC000045326642
CN1C[C@@H](N)C1=O    ZINC000162550395
N#CCOCCN    ZINC000051864471
NC(=O)NC1CC1    ZINC000001707191
CN1C[C@H](N)C1=O    ZINC000039118059
COC[C@@H](N)C#N    ZINC000045326644
C[C@@H]1COC(N)=N1    ZINC000013588699
NC(=O)[C@H]1CCN1    ZINC000013375224
NC[C@H]1CNC1=O    ZINC000168808877
N[C@H]1CNC(=O)C1    ZINC000016837744
NC[C@H]1CC(=O)N1    ZINC000104639115
C[C@@](N)(C#N)CO    ZINC000034289471
C=CC/C(N)=N/O    ZINC000015937655
C[C@@H]1CN=C(N)O1    ZINC000013588693
N[C@H]1CCNC1=O    ZINC000019737052
N[C@@H]1CNC(=O)C1    ZINC000016837742
C[C@@H]1NC(=O)[C@H]1N    ZINC000039118049
C=C(C)/C(N)=N/O    ZINC000104590276
NC(=O)C1CNC1    ZINC000019685998
C=CCNC(N)=O    ZINC000001683661
C[C@H]1CN=C(N)O1    ZINC000013588694
C[C@H]1COC(N)=N1    ZINC000013588700
N/C(=N\O)C1CC1    ZINC000008146674
N=C(N)CC(=N)N    ZINC000001420626
[N-]=[N+]=NCCCN    ZINC000005113420
C/C=N/N=C(N)N    ZINC000005412900
C/C=N\NC(=N)N    ZINC000004758818
NC[C@H]1CCNC1    ZINC000004682894
CN[C@H]1C[C@@H](N)C1    ZINC000148855840
N[C@H]1CCC[C@@H]1N    ZINC000019366145
C[C@H]1NCC[C@H]1N    ZINC000059797061
C[C@@H]1CNC[C@@H]1N    ZINC000034329801
NC[C@@H]1CCCN1    ZINC000039357503
NCCN1CCC1    ZINC000034615861
CN1CC[C@@H](N)C1    ZINC000019737036
CC[C@@H](C)C(=N)N    ZINC000002547500
NC1CCNCC1    ZINC000002381215
CC1(C)NC[C@H]1N    ZINC000034179189
C[C@@H]1C[C@H](N)CN1    ZINC000038415608
CC(C)CC(=N)N    ZINC000001439398
N[C@@H]1CCC[C@@H]1N    ZINC000005848806
NC[C@@H](N)C1CC1    ZINC000036884014
CN1CC(C)(N)C1    ZINC000084355317
NCC1(N)CCC1    ZINC000039117991
CC[C@H](C)C(=N)N    ZINC000001439399
NCCC1CNC1    ZINC000129539239
NC[C@H](N)C1CC1    ZINC000036884015
CN1CC[C@H]1CN    ZINC000095743184
N[C@@H]1CCCCN1    ZINC000019321059
N[C@@H]1CC[C@H](N)C1    ZINC000039118061
C[C@@H]1C[C@@H](N)CN1    ZINC000034075351
NC[C@H]1CCCN1    ZINC000038531907
CCN1CC(N)C1    ZINC000039118082
CN1CC(CN)C1    ZINC000044682271
N[C@H]1CC[C@H](N)C1    ZINC000039118066
CN[C@H]1C[C@H](N)C1    ZINC000142299736
NC[C@H]1C[C@@H](N)C1    ZINC000575496791
NCCC1(N)CC1    ZINC000039117989
N[C@H]1CCCNC1    ZINC000019361607
C[C@@H]1CNC[C@H]1N    ZINC000034329802
CC[C@@H](C)/N=C/N    ZINC000196664549
NCCNC1CC1    ZINC000019732656
NC/C=C\CCN    ZINC000150257594
NC[C@@H]1CCNC1    ZINC000004682893
N[C@@H]1CCC[C@H]1N    ZINC000019367535
CC(C)(C)C(=N)N    ZINC000000162996
N[C@@H]1CC[C@@H](N)C1    ZINC000039118064
C[C@@H](N)C1CNC1    ZINC000083591406
C[C@@]1(N)CCNC1    ZINC000034601399
CN1CC[C@H](N)C1    ZINC000019737037
NCC1(CN)CC1    ZINC000039381875
C[C@@]1(N)C[C@H](N)C1    ZINC000953078826
CC[C@H](C)/N=C/N    ZINC000196664555
C[C@H](N)C1CNC1    ZINC000083591404
NC[C@H]1C[C@H](N)C1    ZINC000575451919
CCC1(N)CNC1    ZINC000039117983
C[C@H]1CNC[C@H]1N    ZINC000034115103
C[C@]1(N)CCNC1    ZINC000034601398
CC1(C)NC[C@@H]1N    ZINC000034179190
CN1CC[C@@H]1CN    ZINC000095743003
CCCCC(=N)N    ZINC000002547515
N[C@H]1CCCCN1    ZINC000019327299
CC1(CN)CNC1    ZINC000038864192
C[C@H]1CNC[C@@H]1N    ZINC000034179192
N[C@@H]1CCCNC1    ZINC000019361605
NC/C=C/CCN    ZINC000104594907
Nc1cnns1    ZINC000005439122
Nc1csnn1    ZINC000004945770
N#CNC(N)=S    ZINC000005732015
Nc1nncs1    ZINC000017744119
Nc1cnsn1    ZINC000026479221
Nc1ncsn1    ZINC000039118168
Nc1ncns1    ZINC000016977388
Nc1nonc1O    ZINC000004118775
NC(=S)C1CC1    ZINC000012394934
Nc1cc(F)n[nH]1    ZINC000104594875
N[C@H]1C[C@@H]1C(=O)O    ZINC000020363166
N[C@@H]1C[C@@H]1C(=O)O    ZINC000020363165
N[C@@H]1CCOC1=O    ZINC000034781669
C[C@@]1(C(N)=O)CO1    ZINC000006482222
C=C[C@H](N)C(=O)O    ZINC000001566185
CC(=O)CC(N)=O    ZINC000000900795
C[C@]1(C(N)=O)CO1    ZINC000005340725
N[C@H]1C[C@H]1C(=O)O    ZINC000020363168
COC(=O)/C=C/N    ZINC000021297651
COC(=O)/C=C\N    ZINC000104591070
C=CCOC(N)=O    ZINC000001664995
N[C@H]1COC(=O)C1    ZINC000013352912
C=C[C@@H](N)C(=O)O    ZINC000002516281
NC(=O)C[C@H]1CO1    ZINC000002017511
NC1(C(=O)O)CC1    ZINC000000895536
N[C@H]1CCOC1=O    ZINC000034689286
NC/C=C\C(=O)O    ZINC000029227709
NC(=O)C[C@@H]1CO1    ZINC000002017510
N[C@@H]1COC(=O)C1    ZINC000013352907
NC/C=C/C(=O)O    ZINC000002558023
N[C@@H]1C[C@H]1C(=O)O    ZINC000020363167
N=C(N)CC(N)=O    ZINC000001677330
C/C=N\NC(N)=O    ZINC000005004577
CC=NNC(N)=O    ZINC000255003999
C/C=N/NC(N)=O    ZINC000005412901
CC(=O)N=C(N)N    ZINC000005196194
NC12CC(F)(C1)C2    ZINC000104636197
C=C(N)NNC=O    ZINC000100019590
N=C(N)NC(=N)N    ZINC000004097424
CC(=O)C[C@@H](C)N    ZINC000003013071
NCC1(CO)CC1    ZINC000019091058
CO[C@H]1CC[C@H]1N    ZINC000238856676
CC(=O)CCCN    ZINC000034101527
CC(C)C(=O)CN    ZINC000039642507
NC[C@H]1CCCO1    ZINC000003861037
COC1CC(N)C1    ZINC000066351429
C=C[C@](C)(O)CN    ZINC000026896046
N[C@@H]1CC[C@H](O)C1    ZINC000034266428
C=C[C@H](O)CCN    ZINC000026896732
C=C[C@H](N)CCO    ZINC000012650507
C[C@H](N)C1COC1    ZINC000095831198
NCC1(O)CCC1    ZINC000019669805
CCO[C@@H]1C[C@@H]1N    ZINC000068577500
C[C@@]1(O)C[C@@H](N)C1    ZINC000100055232
N[C@@H]1CCC[C@@H]1O    ZINC000005018225
NC1CC(CO)C1    ZINC000034364117
N[C@H]1CC[C@H](O)C1    ZINC000034266429
NC[C@@H](O)C1CC1    ZINC000034384225
N[C@H]1CCC[C@H]1O    ZINC000005018203
C=COCCCN    ZINC000002556946
CO[C@H]1CC[C@@H]1N    ZINC000238856677
CO[C@H]1C[C@@H](N)C1    ZINC000100102956
N[C@H]1CCC[C@@H]1O    ZINC000005018217
N[C@@H]1CCC[C@H]1O    ZINC000005018208
CC[C@H](C)C(N)=O    ZINC000000399787
C=CC[C@H](O)CN    ZINC000034566487
NC[C@H](O)C1CC1    ZINC000034384226
C=CC[C@H](N)CO    ZINC000038349998
C[C@@H]1COC[C@H]1N    ZINC000066351400
NC[C@@H]1CCCO1    ZINC000000151682
CCO[C@H]1C[C@@H]1N    ZINC000068577502
C[C@@]1(N)C[C@@H](O)C1    ZINC000103538272
CC(=O)C[C@H](C)N    ZINC000003013070
COC1(CN)CC1    ZINC000107323469
CCC(=O)[C@H](C)N    ZINC000013356390
C=CC[C@@H](N)CO    ZINC000043204645
CC(C)(C)C(N)=O    ZINC000000167037
C=C[C@@H](N)CCO    ZINC000002585671
C[C@@]1(N)C[C@H](O)C1    ZINC000102237468
C[C@H]1C[C@H](N)CO1    ZINC000088189612
N[C@@H]1CC[C@@H](O)C1    ZINC000033358875
N[C@H]1C[C@@H](CO)C1    ZINC000100055819
CC[C@@H](C)C(N)=O    ZINC000000399786
C[C@@H](N)C1(O)CC1    ZINC000211872569
CCOC1(N)CC1    ZINC000039118164
NC1(CO)CCC1    ZINC000026899558
CC(C)CC(N)=O    ZINC000000158116
CC1(O)CC(N)C1    ZINC000085210491
N[C@@H](CO)C1CC1    ZINC000041047742
NC[C@@H]1C[C@H]1CO    ZINC000034135310
NC[C@H]1C[C@@H]1CO    ZINC000034135311
NCC[C@H]1CCO1    ZINC000076570031
C[C@H](N)C1(O)CC1    ZINC000104586926
CC1(C)OC[C@@H]1N    ZINC000034289542
NC1(CCO)CC1    ZINC000039118088
NC[C@H]1C[C@H](O)C1    ZINC000100401865
NCCOC1CC1    ZINC000108365817
NC[C@@H]1CCOC1    ZINC000012953727
NC[C@@H]1C[C@@H]1CO    ZINC000034135312
C=C[C@@H](O)CCN    ZINC000002381618
CCO[C@H]1C[C@H]1N    ZINC000068577506
CCCC(=O)CN    ZINC000039245725
CC1(CN)COC1    ZINC000013479950
N[C@@H]1CCCOC1    ZINC000004344062
COCC1(N)CC1    ZINC000054404904
C=C[C@H](N)COC    ZINC000083946447
CC(=O)C(C)(C)N    ZINC000004343299
C[C@@H]1C[C@H](N)CO1    ZINC000088189611
C=CC[C@@H](O)CN    ZINC000034566489
N[C@H]1C[C@H](CO)C1    ZINC000101787541
CCC(=O)[C@@H](C)N    ZINC000013356386
CO[C@H]1C[C@H](N)C1    ZINC000101787539
C[C@@H]1C[C@@H](N)CO1    ZINC000088189613
NC1CCOCC1    ZINC000001529088
N[C@H]1CC[C@@H](O)C1    ZINC000034266430
NC[C@H]1CCOC1    ZINC000012953733
CO[C@@H]1CC[C@H]1N    ZINC000238856674
C[C@H]1C[C@@H](N)CO1    ZINC000088189614
CCO[C@@H]1C[C@H]1N    ZINC000068577504
C=C[C@@](C)(O)CN    ZINC000026896049
C[C@@]1(O)C[C@H](N)C1    ZINC000101787869
CCC1(N)COC1    ZINC000082828796
C[C@]1(N)CCOC1    ZINC000076569997
C[C@H]1OCC[C@H]1N    ZINC000039118112
CC1(N)CC(O)C1    ZINC000095743127
NCC1CC(O)C1    ZINC000072194092
NCC[C@@H]1CCO1    ZINC000076570028
C[C@@]1(N)CCOC1    ZINC000076570004
C=C[C@@H](N)COC    ZINC000083946446
NC[C@H]1C[C@H]1CO    ZINC000034135309
C[C@@H](N)C1COC1    ZINC000095831199
N[C@H]1CCCOC1    ZINC000004344060
CO[C@@H]1CC[C@@H]1N    ZINC000238856672
C=CCOCCN    ZINC000001604093
C[C@H]1COC[C@@H]1N    ZINC000076570055
NCCC1COC1    ZINC000066309437
CCCCC(N)=O    ZINC000001529296
N[C@H](CO)C1CC1    ZINC000041047741
NC[C@H]1C[C@@H](O)C1    ZINC000100115998
CC(C)/C(N)=N/N    ZINC000006364163
CC(C)NC(=N)N    ZINC000015265472
N[C@@H]1CNC[C@H]1N    ZINC000039118123
N[C@H]1CNC[C@@H]1N    ZINC000039365684
CN(C)CC(=N)N    ZINC000004203411
N[C@@H]1CNC[C@@H]1N    ZINC000039365683
CCN(C)C(=N)N    ZINC000002038486
CC(C)(N)C(=N)N    ZINC000078724685
CCCNC(=N)N    ZINC000002047410
CC(C)(C)CCN    ZINC000006661317
CC[C@H](C)CCN    ZINC000019090239
CCC(C)(C)CN    ZINC000032302571
CCC(C)(N)CC    ZINC000002563293
CCCC(C)(C)N    ZINC000001654135
CC(C)[C@H](C)CN    ZINC000019726168
CCC[C@@H](N)CC    ZINC000005649321
CC[C@@H](C)[C@@H](C)N    ZINC000020083491
CC[C@@H](C)CCN    ZINC000019090235
CC(C)C(C)(C)N    ZINC000003627630
CCC(CC)CN    ZINC000002034377
CC(C)CCCN    ZINC000001587829
CC[C@@H](N)C(C)C    ZINC000037117801
CC[C@@H](C)[C@H](C)N    ZINC000020083498
CCC[C@H](N)CC    ZINC000005648726
CC[C@H](C)[C@@H](C)N    ZINC000020083494
CCCCCCN    ZINC000001531059
CC(C)C[C@@H](C)N    ZINC000002041095
CC[C@H](N)C(C)C    ZINC000032302569
C[C@H](N)C(C)(C)C    ZINC000002166834
C[C@@H](N)C(C)(C)C    ZINC000002166835
CC(C)[C@@H](C)CN    ZINC000019726167
CC(C)C[C@H](C)N    ZINC000001679558
CC[C@H](C)[C@H](C)N    ZINC000020083500
CCCC[C@@H](C)N    ZINC000001641026
CCCC[C@H](C)N    ZINC000002037298
Nc1nnns1    ZINC000060037804
C/C=N/C(N)=S    ZINC000017146707
C=NCC(N)=S    ZINC000001410603
NC1=NCCS1    ZINC000018354955
C/C=N\C(N)=S    ZINC000104319465
CC(=O)NC(N)=O    ZINC000001641140
NC(=O)CC(N)=O    ZINC000001238428
N[C@H]1COC(=O)N1    ZINC000078762124
C[C@@H](N=O)C(N)=O    ZINC000078175963
C/C(N)=C/[N+](=O)[O-]    ZINC000100644671
N[C@H]1CON=C1O    ZINC000034676244
COC(=O)C(=N)N    ZINC000026898268
N[C@@H]1CON=C1O    ZINC000034676245
N[C@@H]1COC(=O)N1    ZINC000078762131
N=C(N)CC(=O)O    ZINC000004203483
C[C@H](N=O)C(N)=O    ZINC000078175962
CNC(=O)C(N)=O    ZINC000005700330
NC(=O)N=C(N)N    ZINC000003875935
NN/C=N/C(N)=O    ZINC000197340840
N=C(N)NNC=O    ZINC000004984222
CC[C](N)C(=O)O    ZINC001560410824
N[C@H]1COC[C@@H]1N    ZINC000034241163
CC(C)NC(N)=O    ZINC000001652952
CCCNC(N)=O    ZINC000001699063
N[C@H]1CNC[C@H]1O    ZINC000034449245
N[C@H]1COC[C@H]1N    ZINC000034241159
CNC(=O)CCN    ZINC000019256499
CCNCC(N)=O    ZINC000003075375
CCNC(=O)CN    ZINC000004205454
CC(C)(O)C(=N)N    ZINC000004203571
CC(C)(N)C(N)=O    ZINC000013355621
CO[C@@H](C)C(=N)N    ZINC000034622802
NCCC(=O)CN    ZINC000001690288
CC[C@@H](O)C(=N)N    ZINC000043542485
CN[C@@H](C)C(N)=O    ZINC000020307999
CNC(=O)[C@H](C)N    ZINC000002560941
C[C@@H](N)CC(N)=O    ZINC000034566495
CC(=O)NCCN    ZINC000001651847
N[C@H]1CNC[C@@H]1O    ZINC000038462348
N[C@@H]1CNC[C@@H]1O    ZINC000034479421
CN(C)C(=O)CN    ZINC000002561039
CCC/C(N)=N\O    ZINC000015020970
CN[C@H](C)C(N)=O    ZINC000020308002
CN(C)CC(N)=O    ZINC000001614580
CNCCC(N)=O    ZINC000019093028
N=C(N)CCCO    ZINC000014806486
C[C@H](N)CC(N)=O    ZINC000034566493
CNC(=O)[C@@H](C)N    ZINC000019422287
NCC1(O)CNC1    ZINC000141453331
COCCC(=N)N    ZINC000002547501
CCOCC(=N)N    ZINC000019090912
N[C@@H]1CNC[C@H]1O    ZINC000034413647
CC[C@H](N)C(=N)O    ZINC000071621752
N[C@@H]1COC[C@H]1N    ZINC000034241161
NCC1(N)COC1    ZINC000095644286
CC[C@H](O)C(=N)N    ZINC000043542484
NCCCC(N)=O    ZINC000002027378
CO[C@H](C)C(=N)N    ZINC000034622804
CC(C)/C(N)=N/O    ZINC000015937661
CCN(C)C(N)=O    ZINC000033648932
CC[C@@H](N)C(=N)O    ZINC000071621754
NCCN=C(N)N    ZINC000033605594
CN(C)N=C(N)N    ZINC000008203613
CCCNCCN    ZINC000019365688
C[C@H](N)CN(C)C    ZINC000019735137
C[C@H](CN)N(C)C    ZINC000019794304
C[C@@H](CN)CCN    ZINC000003650154
CC[C@@H](N)CCN    ZINC000005925606
CC(C)[C@@H](N)CN    ZINC000038644415
CC[C@H](N)CCN    ZINC000005922895
C[C@H](N)C[C@H](C)N    ZINC000001720436
CCN[C@@H](C)CN    ZINC000050270226
CC[C@H](CN)NC    ZINC000050269887
CC(C)(CN)CN    ZINC000005356654
CCN[C@H](C)CN    ZINC000050270227
CN(C)C(C)(C)N    ZINC000034465686
CCC[C@H](N)CN    ZINC000034332851
CC(C)NCCN    ZINC000019366727
CNCCCCN    ZINC000001529509
CCNC[C@@H](C)N    ZINC000034588077
C[C@@H](CN)N(C)C    ZINC000019794303
CCC(CN)CN    ZINC000034305962
CC(C)(N)CCN    ZINC000078724515
CCNC[C@H](C)N    ZINC000034588078
C[C@@H](N)C[C@H](C)N    ZINC000001720434
C[C@@H](N)CN(C)C    ZINC000019735136
C[C@H](CN)CCN    ZINC000001851596
CN(C)CCCN    ZINC000001587811
CC[C@](C)(N)CN    ZINC000035676984
CNC(C)(C)CN    ZINC000039261668
NCCCCCN    ZINC000001529253
CCNCCCN    ZINC000001655620
CC[C@@](C)(N)CN    ZINC000035676985
C[C@H](N)CCCN    ZINC000013516659
CNC[C@@H](C)CN    ZINC000044069531
CNC[C@H](C)CN    ZINC000044069534
CC[C@@H](CN)NC    ZINC000050269886
C[C@@H](N)CCCN    ZINC000013516657
CC[C@H](N)CNC    ZINC000040409146
CCN(C)CCN    ZINC000034328145
CCC[C@@H](N)CN    ZINC000034332852
CC(C)[C@H](N)CN    ZINC000038644412
C[C@@H](N)C[C@@H](C)N    ZINC000001720435
N#C/N=C(/N)Cl    ZINC000039274697
CC(=O)C(N)=S    ZINC000088189482
C=NNC(N)=S    ZINC000004726442
NCC#CCCl    ZINC000002560700
NC(=O)CC(=O)O    ZINC000000901948
COC(=O)C(N)=O    ZINC000001707270
NC(=O)[C@H]1C[C@@H]1F    ZINC000104594984
NC(=O)[C@@H]1C[C@H]1F    ZINC000104594981
NC(=O)[C@H]1C[C@H]1F    ZINC000104594977
CN(N=O)C(N)=O    ZINC000004202501
NC(N)=C[N+](=O)[O-]    ZINC000005112587
NNC(=O)C(N)=O    ZINC000003860660
NC(=O)[C@@H]1C[C@@H]1F    ZINC000104594988
NC(=O)/C(N)=N/O    ZINC000040457275
NC(=O)NC(N)=O    ZINC000003875757
NCC1CSC1    ZINC000071788841
CC(C)C(N)=S    ZINC000019264665
N[C@H]1CCSC1    ZINC000019090218
N[C@@H]1CCSC1    ZINC000019090215
CC1(N)CSC1    ZINC000072194299
CCCC(N)=S    ZINC000019274757
CCOC(=O)CN    ZINC000034800260
C[C@@H](CN)C(=O)O    ZINC000000895531
NCC1OCCO1    ZINC000002512338
CC[C@@H](N)C(=O)O    ZINC000000901329
COC(=O)[C@H](C)N    ZINC000034702232
CO[C@@H](C)C(N)=O    ZINC000002382896
CC[C@H](N)C(=O)O    ZINC000000901351
NC(=O)CCCO    ZINC000001843171
COC(=O)CCN    ZINC000001758783
CC[C@@H](O)C(N)=O    ZINC000050977090
NC[C@H]1COCO1    ZINC000034732439
N[C@H]1COC[C@H]1O    ZINC000037872021
CC(C)(N)C(=O)O    ZINC000000901801
N[C@H]1COC[C@@H]1O    ZINC000012957834
C[C@H](N)CC(=O)O    ZINC000002034865
CCOCC(N)=O    ZINC000001747091
NC[C@@H]1COCO1    ZINC000034732441
CC[C@H](O)C(N)=O    ZINC000050977088
CC(=O)OCCN    ZINC000005161331
C[C@H](CN)C(=O)O    ZINC000000895587
NCC1(O)COC1    ZINC000074938389
NC1(CO)COC1    ZINC000083267223
N[C@@H]1COC[C@@H]1O    ZINC000026474615
C[C@@H](N)CC(=O)O    ZINC000001713399
CCCOC(N)=O    ZINC000001680421
COCCC(N)=O    ZINC000014507053
N[C@@H]1COC[C@H]1O    ZINC000012957829
NCCCC(=O)O    ZINC000001532620
CC(C)OC(N)=O    ZINC000001690286
CO[C@H](C)C(N)=O    ZINC000002382890
COC(=O)[C@@H](C)N    ZINC000034702233
CC(C)(O)C(N)=O    ZINC000005439149
NCC(=O)CCO    ZINC000071624739
C[C@H](N)C(=N)NO    ZINC000001585050
CN(C)/C(N)=N/O    ZINC000004504088
NCCNC(N)=O    ZINC000005828709
NCC/C(N)=N/O    ZINC000034744994
N=C(N)NCCO    ZINC000001652056
C[C@@H](N)C(=N)NO    ZINC000001585051
NCCC(=O)NN    ZINC000001664629
NC[C@@H]1CC[C@@H]1F    ZINC000257828305
NC[C@H]1C[C@@H](F)C1    ZINC000103536547
N[C@H]1CC[C@H](F)C1    ZINC000088611431
CC(C)=C(F)CN    ZINC000098174951
N[C@H]1C[C@@H](CF)C1    ZINC000606301348
CC1(N)CC(F)C1    ZINC000201246527
N[C@@H]1CC[C@@H](F)C1    ZINC000088611430
NC[C@H]1CC[C@@H]1F    ZINC000257828304
N[C@H]1CCC[C@H]1F    ZINC000071610648
N[C@H]1CCC[C@@H]1F    ZINC000071610650
NCC1CC(F)C1    ZINC000072208879
NCC1(CF)CC1    ZINC000107262837
NC[C@H]1C[C@H](F)C1    ZINC000102145566
NC1(CF)CCC1    ZINC000116410484
C[C@@]1(F)C[C@@H](N)C1    ZINC000145886082
C[C@@]1(F)C[C@H](N)C1    ZINC000306703280
NCC1(F)CCC1    ZINC000096028929
N[C@@H]1CCC[C@@H]1F    ZINC000066351535
CC[C@H](N)B(O)O    ZINC000220627641
NC[C@@H]1CC[C@H]1F    ZINC000257828302
N[C@@H]1CCC[C@H]1F    ZINC000066351534
C[Si](C)(C)CN    ZINC000169877467
N[C@@H]1CC[C@H](F)C1    ZINC000077292605
N[C@H]1CC[C@@H](F)C1    ZINC000066351530
CC1(F)CC(N)C1    ZINC000088613768
NC[C@H]1CC[C@H]1F    ZINC000257828303
C[C@H](CO)CCN    ZINC000002506653
CO[C@H](C)CCN    ZINC000041042690
CCC[C@H](O)CN    ZINC000001555529
CC(C)OCCN    ZINC000002556906
CC[C@H](CN)CO    ZINC000034539084
CC[C@@H](O)[C@H](C)N    ZINC000013356351
CC[C@@H](O)CCN    ZINC000034049564
C[C@@H](CO)[C@H](C)N    ZINC000039244672
CC[C@H](CN)OC    ZINC000012137835
NCCCCCO    ZINC000001841184
C[C@@H](O)C[C@H](C)N    ZINC000075517375
CCC[C@@H](O)CN    ZINC000005842254
CC[C@](C)(O)CN    ZINC000011755848
COCC[C@H](C)N    ZINC000020429247
CC[C@H](O)[C@@H](C)N    ZINC000013356340
C[C@@H](N)[C@@H](C)CO    ZINC000039244671
CC[C@@H](N)[C@H](C)O    ZINC000001759061
C[C@@H](O)C(C)(C)N    ZINC000039598835
C[C@@H](CN)CCO    ZINC000062152668
CC(C)(N)CCO    ZINC000021999608
CC[C@H](N)COC    ZINC000005923017
CC[C@](C)(N)CO    ZINC000012404636
CCOCCCN    ZINC000001586439
C[C@H](CN)CCO    ZINC000062152667
C[C@H](N)C[C@H](C)O    ZINC000075517379
CC[C@@H](O)[C@@H](C)N    ZINC000013356344
COC[C@H](C)CN    ZINC000036678251
C[C@@H](O)CCCN    ZINC000019674933
CCOC[C@@H](C)N    ZINC000019735451
C[C@H](O)C(C)(C)N    ZINC000039598833
CCO[C@@H](C)CN    ZINC000012953661
CC[C@@H](CN)CO    ZINC000034539083
C[C@H](N)CCCO    ZINC000006020575
C[C@H](N)[C@H](C)CO    ZINC000039244673
CCC[C@@H](N)CO    ZINC000000403945
CO[C@@H](C)[C@@H](C)N    ZINC000041053949
CCOC[C@H](C)N    ZINC000019735452
CC[C@@](C)(N)CO    ZINC000012404635
COCC(C)(C)N    ZINC000005440083
C[C@@H](N)CCCO    ZINC000001587835
CC[C@@H](N)[C@@H](C)O    ZINC000001759058
CC[C@H](O)[C@H](C)N    ZINC000013356348
COCC[C@@H](C)N    ZINC000020429246
CC(C)[C@H](O)CN    ZINC000026896604
CC[C@@](C)(O)CN    ZINC000011755847
CC[C@H](N)[C@@H](C)O    ZINC000001759057
COC[C@@H](C)CN    ZINC000036678250
CC(C)[C@H](N)CO    ZINC000000392015
CC[C@H](N)[C@H](C)O    ZINC000001759060
C[C@H](O)CCCN    ZINC000019674935
CCC[C@H](N)CO    ZINC000000403944
CC[C@@H](N)COC    ZINC000002563296
CC[C@H](O)CCN    ZINC000034049563
CO[C@H](C)[C@@H](C)N    ZINC000041053947
CC(C)(O)CCN    ZINC000026896713
CCCOCCN    ZINC000002563311
CC(C)(CN)CO    ZINC000002527950
C[C@@H](N)C[C@H](C)O    ZINC000075517384
C[C@@H](N)C(C)(C)O    ZINC000001673158
C[C@@H](N)[C@H](C)CO    ZINC000033961343
COC(C)(C)CN    ZINC000012953557
CO[C@@H](C)[C@H](C)N    ZINC000041053948
C[C@@H](CO)CCN    ZINC000002506652
CC[C@@H](CN)OC    ZINC000012137834
CC(C)[C@@H](O)CN    ZINC000026896602
CO[C@H](C)[C@H](C)N    ZINC000041053946
CC(C)[C@@H](N)CO    ZINC000000392016
COCCCCN    ZINC000002575221
C[C@@H](N)C[C@@H](C)O    ZINC000075517376
CCO[C@H](C)CN    ZINC000012953665
CO[C@@H](C)CCN    ZINC000041042689
C[C@H](N)C(C)(C)O    ZINC000005641336
NCCNCCN    ZINC000019230152
NCCCC(N)N    ZINC000104585066
NCC(CN)CN    ZINC000038482031
C[N+](C)(C)CCN    ZINC000004714898
NC(=O)C(=O)NO    ZINC000004809141
NC(=O)C[N+](=O)[O-]    ZINC000100006784
NC(=O)NC(=O)O    ZINC000004095510
NC(N)=N[N+](=O)[O-]    ZINC000059939928
N[C](CO)C(=O)O    ZINC001560411677
CCNC(N)=S    ZINC000001691388
C[C@@H](N)C(N)=S    ZINC000068577637
NCCC(N)=S    ZINC000044236428
CCSC(=N)N    ZINC000003806245
CN(C)C(N)=S    ZINC000005688714
CSCC(=N)N    ZINC000001439401
C[C@H](N)C(N)=S    ZINC000044670715
C[C@@H](N)C(=O)NO    ZINC000003997605
NC[C@H](N)C(=O)O    ZINC000019363628
COC/C(N)=N/O    ZINC000006792970
COCNC(N)=O    ZINC000034327930
NC(=O)NCCO    ZINC000001587868
NCCC(=O)NO    ZINC000004507478
NC[C@H](O)C(N)=O    ZINC000059217626
N/C(CCO)=N\O    ZINC000006373467
NC[C@@H](O)C(N)=O    ZINC000059217628
C[C@H](N)C(=O)NO    ZINC000003997604
CCONC(N)=O    ZINC000002172994
N=C(O)[C@@H](N)CO    ZINC000094437874
CN(O)C(=O)CN    ZINC000005463736
NCCOC(N)=O    ZINC000026959608
N=C(O)[C@H](N)CO    ZINC000094437875
NC[C@@H](N)C(=O)O    ZINC000019363627
N[C@@H]1CNC[C@@H]1F    ZINC000034329810
CC[C@H](F)C(=N)N    ZINC000257197865
N[C@@H]1CNC[C@H]1F    ZINC000034329808
CC[C@@H](F)C(=N)N    ZINC000257197864
N[C@H]1CNC[C@@H]1F    ZINC000034329809
NCC1(F)CNC1    ZINC000261508684
N[C@H]1CNC[C@H]1F    ZINC000034329807
C[C@H](O)[C@@H](N)CN    ZINC000097100469
CONCCCN    ZINC000096577868
CC(C)(N)CON    ZINC000077252534
NCCCCNO    ZINC000064624866
COC(CN)CN    ZINC000066033380
CON(C)CCN    ZINC000020441336
CCC(N)(N)CO    ZINC000138144741
C[C@H](O)[C@H](N)CN    ZINC000097100467
NCCNCCO    ZINC000006021259
C[C@@H](O)[C@@H](N)CN    ZINC000097898280
C[C@@H](O)[C@H](N)CN    ZINC000097100468
CNC[C@@H](O)CN    ZINC000034165484
NC[C@@H](N)CCO    ZINC000034283507
CNC[C@H](O)CN    ZINC000034165483
COC[C@@H](N)CN    ZINC000034426551
COC[C@H](N)CN    ZINC000034426550
NC[C@H](N)CCO    ZINC000034283508
NCCOCCN    ZINC000001587409
NC(=O)/C=C/Cl    ZINC000005282285
NC(=O)/C=C\Cl    ZINC000013386486
C[C@@H](O)C(N)=S    ZINC000043515252
NC(=O)N[N+](=O)[O-]    ZINC000100036706
NC(=S)CCO    ZINC000036949574
COCC(N)=S    ZINC000019479038
NC(=O)CCS    ZINC000031297784
CCOC(N)=S    ZINC000001690599
C[C@H](O)C(N)=S    ZINC000043515251
CSCC(N)=O    ZINC000021298682
C/C(Cl)=C/CN    ZINC000002508704
NC/C=C/CCl    ZINC000001682521
NC/C=C\CCl    ZINC000004721345
CS/C(N)=N/N    ZINC000016248586
NC(=O)OCCO    ZINC000001666603
N[C@H](CO)C(=O)O    ZINC000000895342
NC[C@@H](O)C(=O)O    ZINC000002034713
NCC(=O)OCO    ZINC000091352911
N[C@@H](CO)C(=O)O    ZINC000000895034
NC[C@H](O)C(=O)O    ZINC000002034711
CNNC(N)=S    ZINC000033753907
CN(N)C(N)=S    ZINC000005688656
NC(N)C[N+](=O)[O-]    ZINC000140902902
CC[C@@H](F)C(N)=O    ZINC000079882535
CCSCCN    ZINC000002146714
N[C@H]1COC[C@@H]1F    ZINC000107257537
CC(C)(S)CN    ZINC000004773093
NC1(CF)COC1    ZINC000257844533
CSC[C@@H](C)N    ZINC000038855755
NCC1(F)COC1    ZINC000095630815
CC(C)(F)C(N)=O    ZINC000067800143
NC(=O)CCCF    ZINC000015217153
CC[C@H](F)C(N)=O    ZINC000079882532
CSCCCN    ZINC000001529637
N[C@@H]1COC[C@@H]1F    ZINC000107257541
NCCCCS    ZINC000005178707
CSC[C@H](C)N    ZINC000038855753
C[C@@](O)(CN)CO    ZINC000088189534
CO[C@@H](CN)CO    ZINC000082164272
COC(CN)OC    ZINC000001699265
N[C@H](CO)CCO    ZINC000012506566
NCCOCCO    ZINC000001760798
NCC[C@H](O)CO    ZINC000034273813
C[C@H](O)[C@H](N)CO    ZINC000002567642
NCC[C@@H](O)CO    ZINC000034273814
C[C@H](O)[C@@H](N)CO    ZINC000002562465
COC[C@H](N)CO    ZINC000026896689
C[C@@H](O)[C@H](O)CN    ZINC000090733477
C[C@@H](O)[C@@H](O)CN    ZINC000115305187
N[C@@H](CO)CCO    ZINC000034273815
C[C@H](O)[C@@H](O)CN    ZINC000115305188
COC[C@@H](O)CN    ZINC000002263862
COC[C@H](O)CN    ZINC000002263861
C[C@](O)(CN)CO    ZINC000088189535
CC(N)(CO)CO    ZINC000000967755
C[C@@H](O)[C@@H](N)CO    ZINC000002237183
C[C@H](O)[C@H](O)CN    ZINC000115305191
CO[C@H](CN)CO    ZINC000082164274
COC[C@@H](N)CO    ZINC000021984469
C[C@@H](O)[C@H](N)CO    ZINC000002436826
NCC(CO)CO    ZINC000034380540
CCC[C@@H](N)CF    ZINC000211901277
CC(C)[C@@H](N)CF    ZINC000107263087
CC(C)(F)CCN    ZINC000107114289
CC(C)[C@H](N)CF    ZINC000104648181
CCC[C@H](N)CF    ZINC000104598315
NCCCCCF    ZINC000001846027
C[C@@H](Cl)C(=N)N    ZINC000001438966
N=C(N)CCCl    ZINC000001439004
C[C@H](Cl)C(=N)N    ZINC000001438965
NCCO[N+](=O)[O-]    ZINC000004214825
NC(=O)NCCF    ZINC000001575340
NCC[C@H](F)CN    ZINC000005113457
NCC[C@@H](F)CN    ZINC000005113467
NCCC(=O)Cl    ZINC000034408077
NC(=O)CCCl    ZINC000001594370
C[C@@H](Cl)C(N)=O    ZINC000001594383
C[C@H](Cl)C(N)=O    ZINC000002166831
COC(=O)[C@@H](N)F    ZINC000256050800
C[S@@](=O)CCN    ZINC000004299028
NC[C@@H](F)C(=O)O    ZINC000002040272
C[S@](=O)CCN    ZINC000002585631
NC(=O)OCCF    ZINC000104566019
C[C@](N)(F)C(=O)O    ZINC000064219869
NC[C@H](F)C(=O)O    ZINC000002040271
N[C@H](CF)C(=O)O    ZINC000001529483
N[C@@H](CF)C(=O)O    ZINC000002008697
COC(=O)[C@H](N)F    ZINC000256050799
C[C@@H](N)[C@@H](C)Cl    ZINC000001730558
C[C@@H](CN)CCl    ZINC000044249076
C[C@H](N)CCCl    ZINC000044410569
NC1CC(F)(F)C1    ZINC000038540879
C[C@@H](N)[C@H](C)Cl    ZINC000001730560
NC[C@H]1CC1(F)F    ZINC000068577141
N#Cc1cc[nH]c1N    ZINC000039118281
N[C@@H]1CCC1(F)F    ZINC000057219011
C[C@@]1(N)CC1(F)F    ZINC000034347237
C[C@]1(N)CC1(F)F    ZINC000034347236
NC1(C(F)F)CC1    ZINC000211590280
NC[C@@H]1CC1(F)F    ZINC000068577143
C[C@@H](Cl)[C@H](C)N    ZINC000001730557
C[C@H](CN)CCl    ZINC000044249079
C[C@H](N)[C@H](C)Cl    ZINC000001730559
NCCCCCl    ZINC000039269899
CC(C)(N)CCl    ZINC000001648381
N#Cc1c[nH]c(N)c1    ZINC000091305938
N[C@H]1CCC1(F)F    ZINC000057219012
C[C@@H](N)CCCl    ZINC000044410572
Cc1ccc(N)cc1    ZINC000004774057
COC[C@H](F)CN    ZINC000107258198
NCCOCCF    ZINC000082703690
N[C@@H](CO)CCF    ZINC000079366974
NCc1ccccc1    ZINC000006096244
Cc1ccccc1N    ZINC000001706910
Cc1cccc(N)c1    ZINC000003861040
N[C@H](CO)CCF    ZINC000079366970
COC[C@@H](F)CN    ZINC000107258201
C#CCC(N)CC#C    ZINC000060206234
N=C(N)[S@@](=O)O    ZINC000094437827
NC(N)=S(=O)=O    ZINC000100060927
N/C(CCl)=N\O    ZINC000012504756
NC[C](O)CCl    ZINC001560410041
N#Cc1ccoc1N    ZINC000039118283
N#Cc1cc(N)[nH]n1    ZINC000039118285
N#CC(C#N)=C(N)N    ZINC000002566799
N#C/C(N)=C(\N)C#N    ZINC000002039806
N#Cc1[nH]ncc1N    ZINC000008100994
N#Cc1cn[nH]c1N    ZINC000018217608
N#Cc1nc[nH]c1N    ZINC000008628646
N#C/C(N)=C(/N)C#N    ZINC000096034860
Cc1cc(N)ccn1    ZINC000000139435
Cc1ccc(N)nc1    ZINC000000164623
Cc1ccncc1N    ZINC000002582043
Nc1ccccc1N    ZINC000000004316
Nc1cccc(N)c1    ZINC000000164650
NCc1cccnc1    ZINC000000001944
N#CC1=C(N)CCC1    ZINC000000406418
Cc1cnccc1N    ZINC000004721887
Cc1cncc(N)c1    ZINC000008698082
NCc1ccccn1    ZINC000000011050
Cc1cccnc1N    ZINC000000402702
Nc1ccc(N)cc1    ZINC000008294962
NCc1ccncc1    ZINC000000158598
C=Cn1cccc1N    ZINC001174783499
N#CC12CC(N)(C1)C2    ZINC000307626802
Cc1cccc(N)n1    ZINC000019075790
Cc1ccnc(N)c1    ZINC000000149580
Cc1ccc(N)cn1    ZINC000008294948
Cc1ncccc1N    ZINC000000331888
NC(=S)CCl    ZINC000039244226
NCC[S@@](=O)O    ZINC000003995571
CS(=O)(=O)CN    ZINC000069714749
NC[C@H](O)CCl    ZINC000005131776
N#Cc1cc(N)no1    ZINC000082411872
NCC[P@@H](=O)O    ZINC000013351969
CC(F)(F)C(N)=O    ZINC000016158444
N#Cc1conc1N    ZINC000004289162
N#Cc1ncoc1N    ZINC000001720396
N#Cc1cnoc1N    ZINC000001295886
NC[C@@H](O)CCl    ZINC000005131931
N#C/N=C(\N)NC#N    ZINC000005828092
Nc1ccc(O)cc1    ZINC000004623758
Nc1cccc(O)c1    ZINC000000157527
Nc1ccccc1O    ZINC000000157526
Cc1cc(N)cnn1    ZINC000040546730
C=Cn1nccc1N    ZINC000219136817
Nc1ccc(N)nc1    ZINC000035799630
Nc1ccncc1N    ZINC000000164000
Cc1nnccc1N    ZINC000079720199
Cc1cnnc(N)c1    ZINC000034354816
Cc1nccc(N)n1    ZINC000000333686
Nc1cncc(N)c1    ZINC000013230016
NCc1cnccn1    ZINC000001686590
Cc1ncc(N)cn1    ZINC000001644845
NCc1cccnn1    ZINC000002548441
NCc1ccnnc1    ZINC000020417407
NCc1ncccn1    ZINC000002529093
N=C(N)c1ccc[nH]1    ZINC000034121751
Cc1cnc(N)nc1    ZINC000039053208
Cc1cnncc1N    ZINC000082411864
NCc1ccncn1    ZINC000015635700
Nc1ccnc(N)c1    ZINC000001846657
Cc1ccc(N)nn1    ZINC000000153000
Cc1nccnc1N    ZINC000001731583
Cc1ccnc(N)n1    ZINC000000404289
Cc1cc(N)ncn1    ZINC000003123182
[CH2][CH]n1cc(N)cn1    ZINC000144094743
Nc1cccc(N)n1    ZINC000000333587
N#C/N=C(\N)C1CC1    ZINC000058836584
Nc1cccnc1N    ZINC000019074690
C=C1N=CC=C(N)N1    ZINC000039052335
Cc1cncnc1N    ZINC000039053455
NCc1cncnc1    ZINC000006667028
Cc1cnc(N)cn1    ZINC000001757519
Cc1cncc(N)n1    ZINC000016124478
Cc1ncncc1N    ZINC000001562392
C=Cn1cncc1N    ZINC001174781569
Cc1ccnnc1N    ZINC000021300847
C[C@@H](CN)C(F)F    ZINC000211591464
C[C@@H](F)[C@H](F)CN    ZINC001772820938
CC(F)(F)CCN    ZINC000107256007
C[C@@H](N)C(C)(F)F    ZINC000107257928
CCC(F)(F)CN    ZINC000074942231
NCCCC(F)F    ZINC000002547827
C[C@H](CN)C(F)F    ZINC000211591543
C[C@H](N)C(C)(F)F    ZINC000107257926
C[C@@H](F)[C@@H](F)CN    ZINC001772820937
CC(C)(N)C(F)F    ZINC000087688187
C[n+]1ccc(N)cc1    ZINC000000160232
C[n+]1ccccc1N    ZINC000013129802
C[n+]1cccc(N)c1    ZINC000000335002
N[C@@H]1C[C@@H]2C=C[C@@H]1C2    ZINC000100648980
N[C@@H]1C[C@H]2C=C[C@H]1C2    ZINC000102205425
C#CCC1(N)CCC1    ZINC000575524963
N[C@H]1C[C@H]2C=C[C@@H]1C2    ZINC000034802286
C#CC1(N)CCCC1    ZINC000032501209
N[C@@H]1C2[C@@H]3CC1C[C@H]23    ZINC000142579498
N[C@H]1C[C@@H]2C=C[C@@H]1C2    ZINC000100648978
N[C@@H]1C[C@H]2C=C[C@@H]1C2    ZINC000034802288
N[C@H]1C2[C@@H]3CC1C[C@H]23    ZINC000104566081
N[C@H]1C[C@H]2C=C[C@H]1C2    ZINC000102205428
C=C/C(C)=C/C=C/N    ZINC001240830130
[C-]#[N+]c1nonc1N    ZINC000097949379
N#Cc1nonc1N    ZINC000001063089
N#Cc1nnc(N)o1    ZINC000039118316
Nc1cncc(O)c1    ZINC000014982076
N=C(N)c1ccoc1    ZINC000000161811
Nc1c[nH]ccc1=O    ZINC000008672849
N#CC1(C(N)=O)CC1    ZINC000034246767
Nc1ccc[n+]([O-])c1    ZINC000000332642
Nc1cc[n+]([O-])cc1    ZINC000001865647
Nc1ccc(=O)[nH]c1    ZINC000011757519
Nc1cc[nH]c(=O)c1    ZINC000014982073
Nc1cc(O)ccn1    ZINC000000337541
Nc1cccc[n+]1[O-]    ZINC000002169566
N=C(N)c1ccco1    ZINC000000019907
NC(=O)c1cc[nH]c1    ZINC000045817414
Nc1ccncc1O    ZINC000002388372
Nc1ncccc1O    ZINC000019015386
Nc1cccc(=O)[nH]1    ZINC000014982071
N#CC1=C(N)OCC1    ZINC000039118336
NC(=O)c1ccc[nH]1    ZINC000000331859
Nc1ccc[nH]c1=O    ZINC000008698104
NC(=O)n1cccc1    ZINC000001674962
Nc1ccc(O)cn1    ZINC000051951624
Cc1ncnc(N)n1    ZINC000002012340
Nc1cnc(N)cn1    ZINC000033369667
N=C(N)n1cccn1    ZINC000004217344
Nc1ccnnc1N    ZINC000002023828
Nc1ccc(N)nn1    ZINC000002551261
Nc1nccnc1N    ZINC000001724764
Cc1cnnc(N)n1    ZINC000001672563
Nc1cnc(N)nc1    ZINC000001590037
N=C(N)c1ncc[nH]1    ZINC000075847780
Nc1cnncc1N    ZINC000034251112
N=C(N)c1cc[nH]n1    ZINC000083267243
Nc1cncc(N)n1    ZINC000032183425
Nc1cc(N)ncn1    ZINC000000967323
Nc1cncnc1N    ZINC000000967391
Nc1ccnc(N)n1    ZINC000001661391
C[n+]1ccnc(N)c1    ZINC000000330859
Nc1cccc[n+]1N    ZINC000000408837
NCC(F)(F)CN    ZINC000091305520
C[n+]1cccnc1N    ZINC000000392310
Cn1cccc1CN    ZINC000000158567
N#CCC1(CN)CC1    ZINC000083853460
N#C[C@@H]1CCC[C@@H]1N    ZINC000013347712
N#C[C@@H]1CC[C@@H](N)C1    ZINC000082411848
N=C(N)C12CC(C1)C2    ZINC000606301663
Cn1ccc(CN)c1    ZINC000071495172
C[C@@H](N)c1cc[nH]c1    ZINC000078405736
N#CCC1(N)CCC1    ZINC000261288890
NCC1=CNCC=C1    ZINC000001703992
CC1(C)C[C@@]1(N)C#N    ZINC000104557011
C[C@@H](N)c1ccc[nH]1    ZINC000011848726
NCCn1cccc1    ZINC000002571286
Cc1ccc(CN)[nH]1    ZINC000083267244
N#C[C@@H]1CC[C@H](N)C1    ZINC000082411847
N#C[C@H]1CCC[C@H]1N    ZINC000013347700
NCCc1ccc[nH]1    ZINC000039647756
N#CC1(CN)CCC1    ZINC000082631293
C[C@@](N)(C#N)C1CC1    ZINC000019230042
N#C[C@H]1CC[C@@H](N)C1    ZINC000082411850
C[C@](N)(C#N)C1CC1    ZINC000019230044
C[C@H](N)c1ccc[nH]1    ZINC000011848727
N#C[C@@H]1CCC[C@H]1N    ZINC000013347704
CC1(C)C[C@]1(N)C#N    ZINC000104557007
N#CC1(N)CCCC1    ZINC000019230088
N#C[C@H]1CCC[C@@H]1N    ZINC000013347708
C[C@H](N)c1cc[nH]c1    ZINC000078405732
N#C[C@H]1CC[C@H](N)C1    ZINC000082411849
NC(=O)[C@@H](F)Cl    ZINC000004934607
NC(=O)[C@H](F)Cl    ZINC000008698312
NCS(=O)(=O)O    ZINC000008034708
NC(=S)C(F)F    ZINC000036533269
NCP(=O)(O)O    ZINC000008418339
NC(=O)c1ccco1    ZINC000003848454
NC(=O)c1ccoc1    ZINC000002391796
Nc1c[n+]([O-])ccn1    ZINC000001709553
Nc1ncc(O)cn1    ZINC000021298001
N[C@H]1C=NC=NC1=O    ZINC000085346361
Nc1ccc(=O)[nH]n1    ZINC000000967359
Nc1cc(=O)cn[nH]1    ZINC000078223970
NC(=O)n1ccnc1    ZINC000015880087
NC1=NC(=O)N2C[C@H]12    ZINC000004556524
NC(=O)c1cn[nH]c1    ZINC000012398963
Nc1c[nH]c(=O)cn1    ZINC000044117791
Nc1cn[nH]c(=O)c1    ZINC000017426312
Nc1cnc[nH]c1=O    ZINC000020387781
Nc1ncc[nH]c1=O    ZINC000017061495
Nc1ccn[nH]c1=O    ZINC000019801098
Nc1cc(=O)[nH]cn1    ZINC000008613061
N[C@H]1N=CC=NC1=O    ZINC000039778425
NC1=NC(=O)N2C[C@@H]12    ZINC000004556523
Nc1ncncc1O    ZINC000013517865
N[C@@H]1N=CC=NC1=O    ZINC000039778426
N#C/C(=C\N)C(N)=O    ZINC000017286555
NC(=O)c1ccn[nH]1    ZINC000014684055
N[C@@H]1C=NC=NC1=O    ZINC000085346358
N#C/C(=C/N)C(N)=O    ZINC000104340307
Nc1cncc(=O)[nH]1    ZINC000044120056
NC(=O)c1ncc[nH]1    ZINC000005117662
Nc1cc[nH]c(=O)n1    ZINC000000895210
C=C(N)C(=O)NC#N    ZINC000165964700
Nc1cc(C=O)[nH]n1    ZINC000077011366
Nc1nccc(=O)[nH]1    ZINC000014419854
NC(=O)c1c[nH]cn1    ZINC000005116852
Nc1cnc(=O)[nH]c1    ZINC000034588442
NC[C@@H](O)C(F)F    ZINC000053648388
N=C(N)c1nc[nH]n1    ZINC000019470687
NCC(F)(F)CO    ZINC000088189518
N=C(N)c1cnn[nH]1    ZINC000082021317
Nc1cccc(F)c1    ZINC000000157619
C=Cn1nnc(N)n1    ZINC000005853295
Nc1ncnc(N)n1    ZINC000001445475
NC[C@H](O)C(F)F    ZINC000053648387
NCCOC(F)F    ZINC000164471093
C=Cn1nnnc1N    ZINC000004642610
Nc1ccccc1F    ZINC000000157599
N=C(N)n1cncn1    ZINC000006585615
Cc1nnc(N)nn1    ZINC000000967265
Nc1ccc(F)cc1    ZINC000000013613
Cc1cc(CN)co1    ZINC000082828811
C/C=C\C=C/C(N)=O    ZINC000004976360
Cc1ccc(CN)o1    ZINC000000395597
NC1=CC(=O)CCC1    ZINC000018200963
Cc1occc1CN    ZINC000012370515
C=C1CC(C(N)=O)C1    ZINC000066309168
Cc1ccoc1CN    ZINC000012370519
NCCc1ccoc1    ZINC000034727738
NC(=O)C1=CCCC1    ZINC000001706729
C/C=C/C=C\C(N)=O    ZINC000015274137
NC(=O)C12CC(C1)C2    ZINC000104558108
C[C@H](N)c1ccco1    ZINC000003705339
C[C@@H](N)c1ccco1    ZINC000002545009
NC1=CC=C(CO)C1    ZINC001560405410
C#CC1(O)CC(N)C1    ZINC000087652899
NC(=O)[C@@H]1CC12CC2    ZINC000104643229
C/C=C/C=C/C(N)=O    ZINC000001662472
Cc1cc(N)c(C)o1    ZINC000100286912
N[C@H]1C[C@H]2C=C[C@H]1O2    ZINC000141298989
NC(=O)[C@H]1CC12CC2    ZINC000104643225
N[C@@H]1C[C@H]2C=C[C@H]1O2    ZINC000104596147
NC(=O)[C@H]1C=CCC1    ZINC000001732795
NC(=O)C1CC=CC1    ZINC000015021095
C[C@H](N)c1ccoc1    ZINC000036447718
C/C=C\C=C\C(N)=O    ZINC000015274135
Cc1coc(CN)c1    ZINC000034344951
C[C@@H](N)c1ccoc1    ZINC000036447719
NC(=O)[C@@H]1C=CCC1    ZINC000005217616
NCCc1ccco1    ZINC000000873698
Cn1c(N)ccc1N    ZINC000039118340
C[C@@H](N)c1cc[nH]n1    ZINC000012481564
Cn1cnc(CN)c1    ZINC000004262660
NCCc1cn[nH]c1    ZINC000004992632
Cc1cn(C)nc1N    ZINC000035655696
NCCn1cccn1    ZINC000000873902
CCn1ccc(N)n1    ZINC000002558418
Cc1cc(N)nn1C    ZINC000002537814
NCCc1cnc[nH]1    ZINC000000388081
CCc1n[nH]cc1N    ZINC000026545509
C=C/C=N/N=C(/C)N    ZINC000005369460
NCCc1ncc[nH]1    ZINC000020594000
CCn1cc(N)cn1    ZINC000002554028
CCn1nccc1N    ZINC000000154804
Cc1c[nH]nc1CN    ZINC000082411833
Cc1cn(C)c(N)n1    ZINC000082828813
Cc1nn(C)cc1N    ZINC000002388744
C[C@@H](N)c1cn[nH]c1    ZINC000054741684
CCc1cc(N)n[nH]1    ZINC000012359712
Cc1c(N)ncn1C    ZINC000039118338
C[C@H](N)c1ncc[nH]1    ZINC000035255571
Cc1c(N)cnn1C    ZINC000002578432
C[C@H](N)c1cc[nH]n1    ZINC000012481570
Cn1cc(CN)cn1    ZINC000000032356
Cc1n[nH]c(C)c1N    ZINC000000039481
C[C@H](N)c1c[nH]cn1    ZINC000039132791
Cn1ccc(CN)n1    ZINC000002559427
C[C@@H](N)c1c[nH]cn1    ZINC000039132792
Cc1n[nH]cc1CN    ZINC000005625813
NCCn1ccnc1    ZINC000001563631
C[C@@H](N)c1ncc[nH]1    ZINC000035255572
Cc1nc(CN)c[nH]1    ZINC000020441502
Cc1ncn(C)c1N    ZINC000039122782
Cc1ncc(N)n1C    ZINC000005116468
CCn1cnc(N)c1    ZINC000072193503
Cc1c[nH]c(CN)n1    ZINC000019093454
Cc1cnn(C)c1N    ZINC000019090099
CCc1c[nH]nc1N    ZINC000021985136
Cn1ccnc1CN    ZINC000006658087
Cc1cc(CN)[nH]n1    ZINC000004992728
N#C[C@@]1(N)CCNC1    ZINC000104585870
Cn1cncc1CN    ZINC000004262677
N#C[C@]1(N)CCNC1    ZINC000104585868
CN(C)/C(N)=C\C#N    ZINC000211228377
CCn1ccnc1N    ZINC000100286937
Cc1[nH]nc(N)c1C    ZINC000096094072
C[C@H](N)c1cn[nH]c1    ZINC000054741683
NCCc1cc[nH]n1    ZINC000000001028
Cc1[nH]cnc1CN    ZINC000054793415
CCn1cncc1N    ZINC000082411831
Cc1nc(N)[nH]c1C    ZINC000031891102
CN(C)/C(N)=C/C#N    ZINC000075518169
Cn1nccc1CN    ZINC000002559428
CCc1c[nH]c(N)n1    ZINC000036458493
Cc1cc(N)n(C)n1    ZINC000000152286
N[C@@H]1C[C@H]2CC[C@@H]1C2    ZINC000001575593
NCC1=CCCCC1    ZINC000005133568
NCC12CC(C1)CC2    ZINC000329780374
N[C@@]12C[C@@H]1CCCC2    ZINC000104639430
NC1CCC=CCC1    ZINC000039118442
C[C@@]1(C2CC2)C[C@H]1N    ZINC000052126205
N[C@@]12C[C@H]1CCCC2    ZINC000211960951
N[C@H]1CC[C@@H]1C1CC1    ZINC000087935583
C=C1CCC(N)CC1    ZINC000045817122
N[C@@H]1CC[C@H]2C[C@H]2C1    ZINC000033875515
NC1(C2CC2)CCC1    ZINC000082828814
N[C@@H]1CCC[C@@H]2C[C@@H]21    ZINC000033875509
C/C(=C\CN)C1CC1    ZINC000064874381
N[C@@H]1CC12CCCC2    ZINC000052126033
C/C=C(\C)C1(N)CC1    ZINC000090628666
C[C@]1(N)CC=CCC1    ZINC000039118461
NC1[C@@H]2CCCC[C@H]12    ZINC000014000268
N[C@@H]1CC[C@H]2C[C@@H]2C1    ZINC000101153464
NC[C@@H]1C[C@@H]1C1CC1    ZINC000054587171
N[C@@H]1CC[C@@H]2C[C@H]2C1    ZINC000257621696
NC1[C@H]2CCCC[C@H]12    ZINC000100492577
NC1(C2CCC2)CC1    ZINC000083136426
N[C@@H]1C[C@H]2CCC[C@@H]12    ZINC000088184561
C/C=C(/C)C1(N)CC1    ZINC000090628667
N[C@@H]1CC[C@H]1C1CC1    ZINC000087935584
NCC1(C2CC2)CC1    ZINC000082828815
N[C@@H]1CCC[C@H]2C[C@@H]21    ZINC000100461605
C[C@]1(C2CC2)C[C@H]1N    ZINC000052126204
NC[C@@H]1C[C@H]2C[C@H]2C1    ZINC000165531643
N[C@@H]1C[C@H]2CCC[C@H]12    ZINC000250998452
N[C@H]1CCC12CCC2    ZINC000020418268
NC[C@H]1CC=CCC1    ZINC000020083465
N[C@@H]1CCC[C@H]2C[C@H]21    ZINC000033875511
N[C@H]1C[C@@H]2CC[C@H]1C2    ZINC000002534417
CC/C=C\C1(N)CC1    ZINC000090372559
C[C@@]1(C2CC2)C[C@@H]1N    ZINC000052126203
NC12CCC(CC1)C2    ZINC000001720138
N[C@H]1CC12CCCC2    ZINC000052126032
C=CCC(N)CC=C    ZINC000039291098
NC[C@H]1CC12CCC2    ZINC000082828824
N[C@H]1C[C@H]2CC[C@@H]1C2    ZINC000002555279
C#C[C@H](N)C(C)(C)C    ZINC000078724383
NC1C2CCC1CC2    ZINC000075518195
N[C@H]1[C@@H]2CCCC[C@H]12    ZINC000104566990
NC[C@@H]1C[C@H]1C1CC1    ZINC000054587169
N[C@H]1CC[C@H]1C1CC1    ZINC000087935582
C#CC(N)(CC)CC    ZINC000002567982
C#C[C@@H](N)C(C)(C)C    ZINC000078724381
NC[C@@H]1CC12CCC2    ZINC000082828825
N[C@H]1C[C@H]2CC[C@H]1C2    ZINC000100059847
NC12CC(C1)CCC2    ZINC000196604140
C[C@@H]1C[C@H]1[C@@H]1C[C@H]1N    ZINC000642882278
NC[C@H]1C[C@@H]1C1CC1    ZINC000054587167
NCCC12CC(C1)C2    ZINC000585669987
NC1CC2CC(C2)C1    ZINC000145059610
C[C@]1(C2CC2)C[C@@H]1N    ZINC000052126202
N[C@]12C[C@H]1CCCC2    ZINC000211961019
NC[C@H]1C[C@H]1C1CC1    ZINC000054587165
NCC1C[C@H]2C[C@@H]2C1    ZINC000106562053
C[C@@]1(N)CC=CCC1    ZINC000039118459
N[C@@H]1CCCC12CC2    ZINC000082411820
N[C@]12C[C@@H]1CCCC2    ZINC000211960890
NC[C@@H]1CC=CCC1    ZINC000020083468
N[C@@H]1CCC[C@@H]2C[C@H]21    ZINC000100461608
N[C@@H]1C[C@H]2CC[C@H]1C2    ZINC000100801240
NC1CC2(CCC2)C1    ZINC000066054791
N[C@@H]1C[C@@H]2CCC[C@H]12    ZINC000250998454
NCCC1=CCCC1    ZINC000075518215
NC1(CC2CC2)CC1    ZINC000082411822
NC(C1CC1)C1CC1    ZINC000005188278
NCC1C[C@@H]2C[C@H]2C1    ZINC000106562056
CC(C)(C)C#CCN    ZINC000095725455
NC1[C@@H]2CCCC[C@@H]12    ZINC000100492575
NCCC1CC=CC1    ZINC000082220825
N[C@@H]1CC[C@@H]2C[C@@H]2C1    ZINC000104637848
C[C@@H]1CC=CC[C@H]1N    ZINC000104599362
CC1(C2(N)CC2)CC1    ZINC000087553944
N[C@@H]1C[C@@H]2CCC[C@@H]12    ZINC000088184563
CC/C=C/C1(N)CC1    ZINC000083310092
N[C@H]1C[C@@H]2CC[C@@H]1C2    ZINC000100076889
N[C@H]1CCCC12CC2    ZINC000082411819
N[C@@H]1CC[C@@H]1C1CC1    ZINC000087935585
N[C@@H]1CCC12CCC2    ZINC000020418265
N[C@@H]1C[C@@H]2CC[C@H]1C2    ZINC000003096511
N=C(N)C(F)(F)F    ZINC000004290130
NC(=O)C#CC(N)=O    ZINC000001670806
NC(=O)c1ncco1    ZINC000002527137
Nc1c(N)c(=O)c1=O    ZINC000100018661
NC(=O)c1ccno1    ZINC000002565041
NC(=O)c1ccon1    ZINC000035322866
NC(=O)c1cnco1    ZINC000002527141
N#C/C(=C/O)C(N)=O    ZINC000083428818
Nc1ccnc(F)c1    ZINC000002384100
Nc1cnccc1F    ZINC000090411772
Nc1ccc(F)cn1    ZINC000019735097
Nc1nccn[n+]1[O-]    ZINC000001558203
Nc1cccc(F)n1    ZINC000019616089
NC(=O)c1cn[nH]n1    ZINC000039632300
Nc1nc(=O)cn[nH]1    ZINC000003070874
NC(=O)c1nc[nH]n1    ZINC000011612727
Nc1ncccc1F    ZINC000019616068
Nc1cc(F)ccn1    ZINC000015444651
Nc1cncc(F)c1    ZINC000008698158
Nc1ccc(F)nc1    ZINC000000335086
Nc1cn[nH]c(=O)n1    ZINC000016951303
C#CC[C](N)C(=O)O    ZINC001560407567
Nc1ccncc1F    ZINC000000330815
Nc1nc[nH]c(=O)n1    ZINC000012358729
Nc1cccnc1F    ZINC000002506896
N=C(N)c1nnn[nH]1    ZINC000006494833
Nc1nnc(N)nn1    ZINC000004558148
Cc1cc(CN)on1    ZINC000009355850
CCc1cc(N)no1    ZINC000005341526
CC[C@H](C#N)C(N)=O    ZINC000001855178
COC/C(N)=C\C#N    ZINC000147077209
Cc1ncc(CN)o1    ZINC000036533185
C#CCCNC(N)=O    ZINC000069790680
Cc1ncoc1CN    ZINC000058517469
CCc1conc1N    ZINC000085278797
Cc1nocc1CN    ZINC000020446483
Cc1coc(CN)n1    ZINC000082522221
N#CC1(CN)COC1    ZINC000238612985
NCCc1ccno1    ZINC000020417447
N#C[C@]1(N)CCOC1    ZINC000070971071
NCCc1ccon1    ZINC000020417451
C#CC[C@@H](N)C(N)=O    ZINC000078724393
C#CC[C@H](N)C(N)=O    ZINC000038350009
Cc1nc(N)oc1C    ZINC000003407837
Cc1nc(CN)co1    ZINC000036533178
C[C@@H](N)c1cnco1    ZINC000020417893
Cc1noc(C)c1N    ZINC000000158485
N#C[C@@]1(N)CCOC1    ZINC000070971075
C[C@H](N)c1ccno1    ZINC000020417860
NC1=CC(=O)NCC1    ZINC000091365981
C[C@H](N)c1ccon1    ZINC000004299072
CCc1oncc1N    ZINC000078724970
CC[C@@H](C#N)C(N)=O    ZINC000001724154
Cc1cnc(CN)o1    ZINC000011587002
NC(=O)[C@H]1C=CCN1    ZINC000002579070
CCc1cnc(N)o1    ZINC000054159074
CCc1nocc1N    ZINC000082828826
COC/C(N)=C/C#N    ZINC000098213565
C[C@H](N)c1cnco1    ZINC000020417896
Cc1noc(N)c1C    ZINC000000164496
C#CCNC(=O)CN    ZINC000019482478
C[C@H](N)c1ncco1    ZINC000020417888
C[C@@H](N)c1ccon1    ZINC000004299073
CC(C)(C#N)C(N)=O    ZINC000001594555
NCCc1cnoc1    ZINC000020417449
CCc1cnoc1N    ZINC000042413680
Cc1cc(CN)no1    ZINC000000158683
Cc1onc(N)c1C    ZINC000002524881
Cc1oncc1CN    ZINC000048218331
NC(=O)[C@@H]1C=CCN1    ZINC000004899483
NCCc1ncco1    ZINC000020417441
CCc1cc(N)on1    ZINC000026512405
C[C@@H](N)c1ncco1    ZINC000020417885
C[C@@H](N)c1ccno1    ZINC000020417858
C#CC(=O)NCCN    ZINC000037902461
N#C[C@@H]1NCN[C@@H]1N    ZINC000019319588
Cn1cnc(CN)n1    ZINC000034617704
CN(C)/C(N)=N/C#N    ZINC000005446329
Cc1n[nH]c(N)c1N    ZINC000034551955
NCCn1cncn1    ZINC000004992579
Cn1ncc(CN)n1    ZINC000104586237
Cn1ncc(N)c1N    ZINC000034079614
Cc1n[nH]nc1CN    ZINC000076570214
Cc1nnc(N)n1C    ZINC000028531853
N#C[C@H]1NCN[C@H]1N    ZINC000019319594
Cc1nnn(C)c1N    ZINC000059359885
NCCn1cnnc1    ZINC000002598101
NC(N)n1cccn1    ZINC000098185267
NCCc1cn[nH]n1    ZINC000082411811
CCn1cnc(N)n1    ZINC000005957038
Cn1ncnc1CN    ZINC000020443402
NCc1nc[nH]c1N    ZINC000044248679
CC/N=C(\N)NC#N    ZINC000031791499
Cn1nncc1CN    ZINC000062299111
CCn1cc(N)nn1    ZINC000019089904
Cn1nc(N)cc1N    ZINC000040907122
CCn1ncnc1N    ZINC000005956921
N#C[C@H]1NCN[C@@H]1N    ZINC000019319592
CCc1n[nH]c(N)n1    ZINC000006820881
NCCn1ccnn1    ZINC000042383997
NCCc1nc[nH]n1    ZINC000003650211
Cn1cc(N)c(N)n1    ZINC000034491524
Cc1n[nH]c(CN)n1    ZINC000005611596
N#C[C@@H]1NCN[C@H]1N    ZINC000019319590
CCc1n[nH]nc1N    ZINC000039280730
C[C@@H](N)c1ncn[nH]1    ZINC000042041021
Cn1cc(CN)nn1    ZINC000050224552
Cn1cnnc1CN    ZINC000019809501
C[C@H](N)c1ncn[nH]1    ZINC000042041018
CCn1cnnc1N    ZINC000005957043
Cc1nc(N)nn1C    ZINC000017024971
CCn1ncc(N)n1    ZINC000019088830
Cc1c(N)nnn1C    ZINC000082828828
Cc1nc(N)n(C)n1    ZINC000017024968
Cc1c(N)n[nH]c1N    ZINC000036644439
N[C@H]1C=C[C](CO)C1    ZINC001560408632
N[C]1C=C[C@@H](CO)C1    ZINC001560407537
CC1(C)C[C]1C(N)=O    ZINC001560406104
N[C]1C=C[C@H](CO)C1    ZINC001560407538
NC12CC(N)(C1)CC2    ZINC000306145306
N[C@H]1C[C@@H]2C[C@H]1CN2    ZINC000148811882
NC1CC2(CNC2)C1    ZINC000075824168
CC[C@H](C)[C@H](N)C#N    ZINC000034144001
C=CC[C@@H](C)C(=N)N    ZINC000026898060
CCC[C@](C)(N)C#N    ZINC000019281937
N[C@@H]1C[C@@H]2CNC[C@H]12    ZINC000080719996
CC(C)C[C@@H](N)C#N    ZINC000013549168
CC(C)(N)CCC#N    ZINC000084237192
CC(C)[C@@](C)(N)C#N    ZINC000019851482
CC(C)(C)[C@H](N)C#N    ZINC000034518791
C#CCN(C)CCN    ZINC000034516105
NC1=C(N)CCCC1    ZINC000104586159
N[C@@]12CC[C@@H]1CNC2    ZINC000167146438
N[C@@H]1CN2CC[C@H]1C2    ZINC000072266360
CN1C[C@H]2C[C@]2(N)C1    ZINC000100306491
NCCN1CC=CC1    ZINC000039351708
N[C@@H]1[C@H]2CC[C@H]1CN2    ZINC000307181000
CCC[C@@](C)(N)C#N    ZINC000019281935
N[C@@H]1C[C@H]2CCN1C2    ZINC000083325334
N[C@@H]1CC=CC[C@@H]1N    ZINC000078095465
NC12CCN(CC1)C2    ZINC000211596306
N[C@@H]1CNC[C@@H]2C[C@H]21    ZINC000260028071
CN1C[C@H]2C[C@@]2(N)C1    ZINC000113099719
CCC(N)(C#N)CC    ZINC000022170651
N[C@]12CC[C@@H]1CNC2    ZINC000167146533
C#CCNCCCN    ZINC000051356253
CN1C[C@@H]2[C@H](N)[C@@H]2C1    ZINC000146337143
NCC12CC(C1)CN2    ZINC000575491054
N[C@H]1C[C@H]2CC[C@H]1N2    ZINC000104584969
N[C@H]1[C@@H]2C[C@H]1CNC2    ZINC001239318785
N[C@@H]1CNCC12CC2    ZINC000036458495
N[C@@H]1CN2CC[C@@H]1C2    ZINC000072266361
C[C@H](C(=N)N)C1CC1    ZINC000072209836
CC(C)(CN)CC#N    ZINC000082631297
CN1C[C@@H]2C[C@]2(N)C1    ZINC000072231422
N[C@@H]1C[C@@H]2CC[C@H]1N2    ZINC000143761373
N[C@@H]1CC=CC[C@H]1N    ZINC000019367324
N[C@@H]1C[C@H]2CC[C@H]1N2    ZINC000104584962
N[C@@H]1CNC[C@H]2C[C@H]21    ZINC000260028069
NC1=NCCCCC1    ZINC000013746433
N[C@H]1C[C@@H]2CNC[C@H]12    ZINC001239320623
N[C@H]1C[C@@H]2CN[C@H]1C2    ZINC001239327506
CC(C)(C)[C@@H](N)C#N    ZINC000034518792
CC(C)C[C@H](N)C#N    ZINC000013549171
CN(C)CC#CCN    ZINC000013858991
CN1C[C@@H]2[C@@H](N)[C@@H]2C1    ZINC000100058831
N[C@H]1[C@H]2CC[C@H]1CN2    ZINC000306801051
N[C@H]1C[C@H]2C[C@H]1CN2    ZINC000148811670
CCCC[C@@H](N)C#N    ZINC000013549157
N[C@@H]1CNC[C@H]2C[C@@H]21    ZINC000260028074
N[C@@]12C[C@@H]1CCNC2    ZINC000144041398
CC1(C)C[C@H]1C(=N)N    ZINC000104656356
N[C@@H]1C[C@H]2C[C@H]1CN2    ZINC000142917035
N[C@]12C[C@@H]1CCNC2    ZINC000144041544
C[C@@H](N)C(C)(C)C#N    ZINC000091691030
C[C@@H](N)CCCC#N    ZINC000002017351
N[C@H]1CNCC12CC2    ZINC000036458494
CN1C[C@@H]2C[C@@]2(N)C1    ZINC000113099718
N[C@H]1CN2CC[C@H]1C2    ZINC000095931817
NC[C@@H]1[C@H]2CNC[C@H]21    ZINC000250635709
C[C@@H](C(=N)N)C1CC1    ZINC000072209837
C[C@H](N)CCCC#N    ZINC000002017350
N[C@]12CC[C@H]1CNC2    ZINC000167146727
N=C(N)CC1CCC1    ZINC000078724321
CC1(C)C[C@@H]1C(=N)N    ZINC000104656350
N[C@@H]1CNC[C@@H]2C[C@@H]21    ZINC000260028067
N=C(N)C1CCCC1    ZINC000001433065
N[C@@]12CC[C@H]1CNC2    ZINC000167146629
CC[C@@H](C)[C@H](N)C#N    ZINC000034144000
N[C@H]1CC=CC[C@@H]1N    ZINC000019361527
N/C=N/C1CCCC1    ZINC000059628060
CCCC[C@H](N)C#N    ZINC000013549159
N#CCCCCCN    ZINC000001555568
C=CC[C@H](C)C(=N)N    ZINC000026898057
CC(C)[C@](C)(N)C#N    ZINC000019851487
NCC(Cl)Cl    ZINC000100805522
Nc1c(O)c(=O)c1=O    ZINC000100336074
NC(=O)C(F)(F)F    ZINC000003861120
N#CC(=NO)C(N)=O    ZINC000242437457
N#C/C(N=O)=C(\N)O    ZINC000111474469
NC(=O)c1ncon1    ZINC000084618602
N#C/C(=N\O)C(N)=O    ZINC000005494286
N#C[C@@H](N=O)C(N)=O    ZINC000004797451
N#C/C(=N/O)C(N)=O    ZINC000012338542
N#CNC(=O)C(N)=O    ZINC001142934283
N#C/C(N=O)=C(/N)O    ZINC000111474472
N#C[C@H](N=O)C(N)=O    ZINC000004797446
Cc1cc(N)cs1    ZINC000033945538
Nc1nnc(O)nn1    ZINC000038700909
Cc1sccc1N    ZINC000082411786
Cc1csc(N)c1    ZINC000100011375
Cc1ccc(N)s1    ZINC000100049249
NCc1ccsc1    ZINC000000158761
Cc1cscc1N    ZINC000038171345
NC(=O)c1nnn[nH]1    ZINC000006494835
NCc1cccs1    ZINC000000154648
Nc1cc(F)ncn1    ZINC000003098198
Nc1ccc(F)nn1    ZINC000030678112
Nc1nccnc1F    ZINC000091252205
Nc1ncc(F)cn1    ZINC000039053763
Nc1ncncc1F    ZINC000003130164
Nc1cnc(F)nc1    ZINC000039053099
Nc1cncc(F)n1    ZINC000091252202
Nc1nccc(F)n1    ZINC000039052673
Nc1ccnc(F)n1    ZINC000001585904
C#CC[C@H](N)C(=O)O    ZINC000002046243
C#CCCOC(N)=O    ZINC000038457927
C=C1C[C@@]1(N)C(=O)O    ZINC000021989345
C[C@@H](N)C(F)(F)F    ZINC000034933671
NC(=O)C1=COCC1    ZINC000140870019
NC1=CC(=O)COC1    ZINC000104567124
C[C@H](N)C(F)(F)F    ZINC000034933668
C=C1C[C@]1(N)C(=O)O    ZINC000021989347
NCCC(F)(F)F    ZINC000002040579
C#C[C@@](C)(N)C(=O)O    ZINC000032501213
C#C[C@](C)(N)C(=O)O    ZINC000032501214
C#CC[C@@H](N)C(=O)O    ZINC000001584097
NC(=O)C1CC(=O)C1    ZINC000090395247
Cc1noc(CN)n1    ZINC000021514563
Cn1[nH]c(N)cc1=O    ZINC000103825106
CCc1noc(N)n1    ZINC000042384066
COc1c[nH]nc1N    ZINC000079792859
NCCc1ncon1    ZINC000041062075
Nc1ncc(CO)[nH]1    ZINC000072190656
Cn1cc(O)nc1N    ZINC000014246971
CN1CC(=O)N=C1N    ZINC000000967189
NCc1c[nH]c(=O)[nH]1    ZINC000082631300
CCc1nonc1N    ZINC000016752464
C=C(N)C(=O)NC=N    ZINC001220101547
Cc1nc(CN)no1    ZINC000008729387
NC1=NCCC(=O)N1    ZINC000005426016
Cc1nonc1CN    ZINC000004344069
COc1cc(N)[nH]n1    ZINC000034286700
Cn1nc(N)cc1O    ZINC000100003461
C[C@H](C#N)NC(N)=O    ZINC000040360920
C=C/C=N/NC(N)=O    ZINC000006261988
C[C@@H](N)c1ncon1    ZINC000026461239
NCc1cc(O)[nH]n1    ZINC000022610545
Cc1[nH]nc(O)c1N    ZINC000026263931
CCc1nnc(N)o1    ZINC000016942992
CNC(=O)[C@H](N)C#N    ZINC000014807328
C[C@@H](N)/C(O)=N/C#N    ZINC000086075965
Nc1cc(CO)[nH]n1    ZINC000072209660
Cn1[nH]c(=O)cc1N    ZINC000001699119
C[C@@H](C#N)NC(N)=O    ZINC000040360918
CNC(=O)[C@@H](N)C#N    ZINC000014807324
NC(=O)C1=NCCN1    ZINC000001235121
CN1N=C(N)CC1=O    ZINC000039278419
CCc1nc(N)no1    ZINC000082411800
NCCc1ncno1    ZINC000020417453
N#CCNC(=O)CN    ZINC000019504605
NCc1coc(N)n1    ZINC000108253595
Cn1c(N)cnc1O    ZINC000107110114
Cc1nnc(CN)o1    ZINC000011585582
N#CCCNC(N)=O    ZINC000001681193
NCC1=NNC(=O)C1    ZINC000100648806
C[C@H](N)c1ncon1    ZINC000026461244
NCCn1ncnn1    ZINC000044857483
NCCc1nnn[nH]1    ZINC000019090380
Cc1nnc(N)n1N    ZINC000002511426
C[C@@H](N)c1nnn[nH]1    ZINC000019090383
Cn1nnnc1CN    ZINC000034155589
CC1=NNC(N)=NN1    ZINC000049474201
Cn1nnc(CN)n1    ZINC000034155590
CNc1n[nH]c(N)n1    ZINC000019802099
NNc1cc(N)[nH]n1    ZINC000004772536
CCn1nnnc1N    ZINC000017024933
NC(=O)[C]1CCCN1    ZINC001560411762
Cn1nc(N)nc1N    ZINC000001722583
NCc1n[nH]c(N)n1    ZINC000005561246
NCCn1cnnn1    ZINC000042199365
CCn1nnc(N)n1    ZINC000006226239
C[C@H](N)c1nnn[nH]1    ZINC000019090386
C[Si](C)(C)C#CN    ZINC001161698531
N[C@H]1C=C[C@H](CO)C1    ZINC000043328740
CC(C)=CCC(N)=O    ZINC000014592839
NCC12CC(C1)CO2    ZINC000307123753
NCC(=O)CC1CC1    ZINC000082411794
C[C@H](N)C(=O)C1CC1    ZINC000082411795
N[C@@H]1CCCC(=O)C1    ZINC000021986270
CC1(C(=O)CN)CC1    ZINC000096509278
C#CC[C@@H](N)COC    ZINC000051075118
N[C@H]1C[C@H]2CC[C@H]1O2    ZINC000100447574
N[C@@H]1C[C@@H]2COC[C@H]12    ZINC000306473462
N[C@H]1CCCC(=O)C1    ZINC000021986272
NC12CC(CO)(C1)C2    ZINC000238609755
NC[C@H]1CCCC1=O    ZINC000044249581
NCC(=O)C1CCC1    ZINC000076570340
N[C@@H]1C=C[C@H](CO)C1    ZINC000002382589
N[C@@H]1C[C@H]2CC[C@H]1O2    ZINC000100447570
N[C@H]1C=C[C@@H](CO)C1    ZINC000022048267
N[C@@H]1[C@@H]2COCC[C@@H]21    ZINC000084239292
NC[C@H]1[C@H]2CCO[C@@H]12    ZINC000083267262
C#CC[C@H](O)CCN    ZINC000130381099
NCC1=CCCOC1    ZINC000042689571
CC#CC[C@H](N)CO    ZINC000070884454
N[C@H]1CCCCC1=O    ZINC000004722147
CC1(C)C[C@@H]1C(N)=O    ZINC000000158275
NCC1[C@H]2COC[C@H]12    ZINC000104599984
NC[C@@H]1[C@H]2CCO[C@H]21    ZINC000110748647
N[C@H]1[C@@H]2COCC[C@H]12    ZINC000110748935
NC(=O)C1CCCC1    ZINC000001747068
NC[C@@H]1[C@H]2COC[C@H]21    ZINC000104594819
NC[C@@H]1CCC=CO1    ZINC000002036281
C[C@@H](C(N)=O)C1CC1    ZINC000072209839
CC1(CC(N)=O)CC1    ZINC000149413242
C/C=C(\C)CC(N)=O    ZINC000211843773
COC12CC(N)(C1)C2    ZINC000306324242
C#CC[C@@H](O)CCN    ZINC000130381279
NC[C@@H]1[C@H]2CCO[C@@H]21    ZINC000110748643
NC1CC2(COC2)C1    ZINC000084302442
N[C@@H]1CC12CC(O)C2    ZINC000669371514
N[C@@H]1[C@H]2CCOC[C@H]12    ZINC000110748932
CCC(=O)/C(C)=C\N    ZINC000024717448
N[C@@H]1[C@@H]2CCOC[C@H]12    ZINC000250845293
CC12CC(N)(C1)CO2    ZINC001083103416
CC(C)/C(C=O)=C/N    ZINC000071255772
N[C@H]1C[C@H]2OCC[C@H]21    ZINC000091241706
NCC12CC(O)(C1)C2    ZINC000307704574
N[C@@H]1C[C@@H]2CC[C@H]1O2    ZINC000101663448
NCC1=CCCCO1    ZINC000005188312
NCC1[C@@H]2COC[C@@H]12    ZINC000104599989
CC#CC[C@@H](N)CO    ZINC000070884457
CCC/C=C/C(N)=O    ZINC000005819362
C[C@@H](N)C(=O)C1CC1    ZINC000082411796
NC(=O)CC1CCC1    ZINC000104554525
N[C@@H]1C=C[C@@H](CO)C1    ZINC000033961351
NCC1=CCOCC1    ZINC000238855136
CC1(C)C[C@H]1C(N)=O    ZINC000000158273
N[C@H]1CC12CC(O)C2    ZINC000669371515
C[C@H](C(N)=O)C1CC1    ZINC000072209838
N[C@@H]1[C@@H]2CCOC[C@@H]12    ZINC000216532476
N[C@H]1[C@@H]2CCOC[C@H]21    ZINC000106841841
NC[C@@H]1[C@@H]2CCO[C@H]12    ZINC000242390204
NC1CCC(=O)CC1    ZINC000066327963
C#CC[C@H](N)COC    ZINC000051075119
NC[C@@H]1CCCC1=O    ZINC000044249583
NC[C@H]1[C@@H]2OCC[C@H]21    ZINC000147024370
CCC/C=C\C(N)=O    ZINC000043732575
CC1(C(N)=O)CCC1    ZINC000001661093
NC1(CO)CC=CC1    ZINC000002527635
NC[C@@H]1[C@@H]2OCC[C@@H]12    ZINC000106165868
CCC1(C(N)=O)CC1    ZINC000079105974
NC(=O)CCC1CC1    ZINC000040442803
C=C(C)CCC(N)=O    ZINC000104643105
N[C@@H]1CCCCC1=O    ZINC000005839970
NC[C@H]1CCC=CO1    ZINC000001574313
N=C(N)[C@H]1CCNC1    ZINC000072266126
CN1CCCN=C1N    ZINC000004828246
CC1(C)CN=C(N)N1    ZINC000083824809
N=C(N)NCC1CC1    ZINC000026383780
C[C@H]1CC(N)=NN1C    ZINC000090225698
C[C@@H]1CC(N)=NN1C    ZINC000090225697
CN(CC#N)CCN    ZINC000054418751
C[C@H](N)C1=NCCN1    ZINC000108263503
NCC1=NCCCN1    ZINC000047844240
CN(C(=N)N)C1CC1    ZINC000037081261
N#CCCNCCN    ZINC000021983212
N=C(N)[C@@H]1CCCN1    ZINC000071280869
C[C@@H](N)C1=NCCN1    ZINC000108263505
N=C(N)N1CCCC1    ZINC000000160882
N=C(N)[C@H]1CCCN1    ZINC000071294766
N=C(N)[C@@H]1CCNC1    ZINC000072266125
N=C(N)NC1CCC1    ZINC000052212179
N[C]1CCCCNC1    ZINC001560407619
NCC1CCCCC1    ZINC000000901180
CC[C@H](N)C1CCC1    ZINC000078677655
CC(C)[C@@]1(C)C[C@H]1N    ZINC000052126435
CC(C)[C@@H]1C[C@H]1CN    ZINC000054587185
CC[C@H](N)[C@H]1C[C@H]1C    ZINC000122573870
C[C@H]1CC[C@H](CN)C1    ZINC000070621821
C[C@@H]1CC[C@@H](C)C1N    ZINC000071257424
CC[C@@H]1CC[C@@H](N)C1    ZINC000070636462
C=C(C)[C@H](N)C(C)C    ZINC000072207866
CC1(C)CC[C@H](N)C1    ZINC000001483536
C=CC(C)(C)CCN    ZINC000219895941
CC(C)(N)C1CCC1    ZINC000080489629
C[C@@H](N)CCC1CC1    ZINC000070636289
C[C@H](CN)C1CCC1    ZINC000019726262
CC(C)C1CC(N)C1    ZINC000078724473
C[C@H]1CCC[C@@H](N)C1    ZINC000006037568
C[C@H](N)CC1CCC1    ZINC000078724712
CC[C@@H]1CCC[C@H]1N    ZINC000022129981
C=CCC[C@H](C)CN    ZINC000082763112
CC(C)[C@@]1(C)C[C@@H]1N    ZINC000052126433
C[C@@H]1CC[C@H](C)C1N    ZINC000071257422
CC(C)[C@]1(C)C[C@H]1N    ZINC000052126434
CC1(C)CC[C@@H](N)C1    ZINC000003801201
CC(C)CC1(N)CC1    ZINC000019091113
C[C@@H]1CCCC[C@H]1N    ZINC000001641407
CCC1([C@@H](C)N)CC1    ZINC000082411776
C[C@@H]1CCC[C@H](N)C1    ZINC000006030879
CC(C)C1(CN)CC1    ZINC000019091820
C[C@H]1CC[C@@H](CN)C1    ZINC000070621823
C/C=C/[C@@H](N)C(C)C    ZINC000072208561
C[C@H]1CCCC[C@H]1N    ZINC000001641406
C[C@@H](N)C1CCCC1    ZINC000034596145
CC[C@@](C)(N)C1CC1    ZINC000037380456
CC[C@H]1CCC[C@H]1N    ZINC000006780124
CC[C@H](N)[C@@H]1C[C@@H]1C    ZINC000083808183
CC(C)[C@H](N)C1CC1    ZINC000037466967
C[C@H]1CC[C@@H](N)CC1    ZINC000100008245
C[C@@H]1CCCC[C@@H]1N    ZINC000001641409
C=C(C)CC[C@@H](C)N    ZINC000075518595
C=CCCC[C@H](C)N    ZINC000044461843
CC1(C)CC(CN)C1    ZINC000038540899
C/C=C/[C@H](N)C(C)C    ZINC000072208560
CC[C@@H]1CCC[C@@H]1N    ZINC000022129979
CC[C@H](N)CC1CC1    ZINC000044403335
C=CCCC[C@@H](C)N    ZINC000044461844
C[C@H]1CCC[C@@H]1CN    ZINC000036294394
C[C@H]1CCC[C@H](N)C1    ZINC000002242651
CC[C@](C)(N)C1CC1    ZINC000037380453
CCC1(N)CC(C)C1    ZINC000096509277
C[C@@H](N)[C@H]1CC1(C)C    ZINC000083591528
CC[C@H]1CC[C@@H](N)C1    ZINC000070636465
CC[C@H](N)[C@H]1C[C@@H]1C    ZINC000083808185
C[C@@H]1CC[C@H](CN)C1    ZINC000070621820
C[C@H]1CCC[C@H]1CN    ZINC000036294399
CC1(C)C(N)C1(C)C    ZINC000034071500
C=CCC(C)(C)CN    ZINC000032302256
C=CCC[C@@H](C)CN    ZINC000082763113
CC1(C)CCC[C@H]1N    ZINC000034496801
CC(C)(CN)C1CC1    ZINC000082707737
C=C(C)[C@@H](N)C(C)C    ZINC000072207865
C[C@@H](N)CC1CCC1    ZINC000078724713
C[C@@H]1CCC[C@@H](N)C1    ZINC000006030908
CC[C@H](N)[C@@H]1C[C@H]1C    ZINC000122573627
CCC1(CN)CCC1    ZINC000019091827
CC[C@@H]1CC[C@H](N)C1    ZINC000070636457
CC(C)(N)CC1CC1    ZINC000080130456
C[C@@H](CN)C1CCC1    ZINC000019726261
C[C@@H]1CC[C@H](C)[C@H]1N    ZINC000238856369
C[C@H](N)C1CCCC1    ZINC000034596144
CCCCC1(N)CC1    ZINC000071483007
CC(C)(C)C1(N)CC1    ZINC000054404918
C[C@@H]1CC[C@@H](CN)C1    ZINC000070621822
C=C(C)CC[C@H](C)N    ZINC000075518590
CC1CC(C)(CN)C1    ZINC000077259998
CCCC1(N)CCC1    ZINC000078724979
CC[C@@H](N)C1CCC1    ZINC000078677659
CCCC1(CN)CC1    ZINC000071482993
CC1(C)CCC[C@@H]1N    ZINC000034496800
CC1CC(CCN)C1    ZINC000215799787
C[C@H](N)[C@@H]1CC1(C)C    ZINC000083591521
CC1CCC(N)CC1    ZINC000001664886
CC1(N)CCCCC1    ZINC000020216972
CC1(C)C[C@@]1(C)CN    ZINC000076570362
NC1CCCCCC1    ZINC000003797742
C[C@H]1CC[C@H](N)CC1    ZINC000100004326
NCCCC1CCC1    ZINC000082828850
NCCC1CCCC1    ZINC000002522707
C=CCCC(C)(C)N    ZINC000039193559
C[C@H](N)CCC1CC1    ZINC000070636287
C[C@@H](N)[C@@H]1CC1(C)C    ZINC000083591524
CCC1([C@H](C)N)CC1    ZINC000082411777
C[C@H]1CC[C@H](C)C1N    ZINC000071257423
CCC1(N)CCCC1    ZINC000037376642
C[C@@H]1CCC[C@@H]1CN    ZINC000036294392
C[C@H](N)[C@H]1CC1(C)C    ZINC000083591526
CC[C@H]1CCC[C@@H]1N    ZINC000022129980
CC(C)[C@@H](N)C1CC1    ZINC000037466969
CC(C)[C@]1(C)C[C@@H]1N    ZINC000052126432
CC1(C)CC(C)(N)C1    ZINC000259092421
CC[C@H]1CC[C@H](N)C1    ZINC000070636459
C[C@@H]1CCC[C@H]1CN    ZINC000036294396
CC1(C)C[C@]1(C)CN    ZINC000076570367
NCCCCC1CC1    ZINC000070019589
CC(C)C[C@@H]1C[C@H]1N    ZINC000052126366
C[C@H]1CCCC[C@@H]1N    ZINC000001641408
CC1(CN)CCCC1    ZINC000003176927
CC[C@@H](N)CC1CC1    ZINC000044403338
C=CCCCCCN    ZINC000044367579
Cc1cc(N)ns1    ZINC000002548177
Cc1scnc1N    ZINC000057354280
Cc1nc(N)cs1    ZINC000034363027
Cc1ncc(N)s1    ZINC000039134983
Cc1nscc1N    ZINC000026461281
NCc1ccns1    ZINC000062730829
NCc1ccsn1    ZINC000071617378
NCc1cnsc1    ZINC000020441549
Cc1cc(N)sn1    ZINC000004240488
Cc1cnc(N)s1    ZINC000008652421
C#CCSC(=N)N    ZINC000004627434
Cc1ncsc1N    ZINC000039134880
Nc1cscc1N    ZINC000002170007
Cc1csc(N)n1    ZINC000005438431
NCc1cscn1    ZINC000019737028
NCc1nccs1    ZINC000002584866
NCc1cncs1    ZINC000004771123
N[C@H]1CC(=O)NC1=O    ZINC000005134830
N#CC[C@H](N)C(=O)O    ZINC000000901380
Cc1c(N)o[nH]c1=O    ZINC000040537845
NCc1cc(O)no1    ZINC000022064260
N#C[C@@H](CN)C(=O)O    ZINC000064370267
N#CC[C@@H](N)C(=O)O    ZINC000001607293
N[C@@H]1CC(=O)NC1=O    ZINC000024694632
C=CC(=O)NC(N)=O    ZINC000039947134
N#C[C@H](CN)C(=O)O    ZINC000064370266
Cn1oc(N)cc1=O    ZINC000040537844
N=C(N)/C=C/C(=O)O    ZINC000001760669
NC(=O)/C=C/C(N)=O    ZINC000017720254
N=C(N)/C=C\C(=O)O    ZINC000031703760
COc1cc(N)no1    ZINC000021298963
NC(=O)/C=C\C(N)=O    ZINC000100021002
NCc1nnc(N)o1    ZINC000082522223
NCc1n[nH]c(O)n1    ZINC000031425168
Nc1nc(CO)n[nH]1    ZINC000005183356
C[C@H](N=[N+]=[N-])C(N)=O    ZINC000104701744
COc1n[nH]c(N)n1    ZINC000017024988
N#C/N=C(/N)NCO    ZINC000005810812
C[C@@H](N=[N+]=[N-])C(N)=O    ZINC000104701747
Nc1[nH]nc(O)c1N    ZINC000002387488
NNc1nc(N)n[nH]1    ZINC000005943499
N=C1NN=C(N)NN1    ZINC000017045389
Nc1nnc(N)n1N    ZINC000016891524
N=C(N)N=NC(=N)N    ZINC000252517343
N=C(N)/N=N\C(=N)N    ZINC000102417966
CC[n+]1cc(N)on1    ZINC000017316769
N=C(N)/N=N/C(=N)N    ZINC000017289784
C[C@]1(N)CCNC1=O    ZINC000034244719
NC(=O)CNC1CC1    ZINC000019277307
NCC1(C(N)=O)CC1    ZINC000083893206
C=CCNC(=O)CN    ZINC000011956592
NC(=O)[C@@H]1C[C@H](N)C1    ZINC000100220512
N=C(N)[C@H]1CCCO1    ZINC000004204116
NCC(=O)N1CCC1    ZINC000013541410
NCC(=O)NC1CC1    ZINC000004207157
CN1CC[C@H](N)C1=O    ZINC000019091037
CCN1C[C@H](N)C1=O    ZINC000149224945
CC1(C(N)=O)CNC1    ZINC000307257912
CN1C[C@@H](N)CC1=O    ZINC000019089999
NC(=O)[C@@H]1C[C@@H](N)C1    ZINC000100220509
CN1C[C@H](N)CC1=O    ZINC000019090002
NCCN1CC(=O)C1    ZINC000199539231
NC(=O)[C@H]1CC[C@@H]1N    ZINC000095908831
CNC(=O)/C=C/CN    ZINC000306980180
N[C@H]1CNCCC1=O    ZINC000096032750
CN1CC[C@@H](N)C1=O    ZINC000019091034
C=CC(=O)NCCN    ZINC000005157529
CC1(C)COC(N)=N1    ZINC000000002247
NC(=O)[C@H]1CCCN1    ZINC000000391899
NC[C@H]1CNC(=O)C1    ZINC000020418148
N[C@H]1CCCNC1=O    ZINC000004342579
N[C@@H]1CNCCC1=O    ZINC000096032751
CCO/C=C/C(=N)N    ZINC000026898030
CC1=NO[C@H](CN)C1    ZINC000020439513
N=C(N)[C@@H]1CCOC1    ZINC000051691205
N[C@@H]1CCCNC1=O    ZINC000004342580
C[C@@]1(N)CCNC1=O    ZINC000034244720
NC[C@H]1CCC(=O)N1    ZINC000013331597
NC(=O)[C@@H]1CC[C@@H]1N    ZINC000095908829
COC[C@](C)(N)C#N    ZINC000045209299
N=C(N)[C@H]1CCOC1    ZINC000051691207
COC[C@@](C)(N)C#N    ZINC000045209296
N[C@H]1CCC(=O)NC1    ZINC000023508752
NC(=O)[C@H]1CC[C@H]1N    ZINC000095908832
NC(=O)[C@H](N)C1CC1    ZINC000048673264
C=CCN(C)C(N)=O    ZINC000034227096
NC(=O)N1CCCC1    ZINC000001707199
N/C(CC1CC1)=N/O    ZINC000034369629
NC(=O)CC1CNC1    ZINC000081745977
NC[C@@H]1CCC(=O)N1    ZINC000013331596
NC(=O)C1(N)CCC1    ZINC000037941168
NC(=O)[C@@H]1CCCN1    ZINC000000391898
NC(=O)NCC1CC1    ZINC000002510260
N/C(=N\O)C1CCC1    ZINC000002580870
NC(=O)C1CC(N)C1    ZINC000074942211
CC1(C)CN=C(N)O1    ZINC000083966270
N[C@H]1CCNC(=O)C1    ZINC000016697991
N=C(N)[C@@H]1CCCO1    ZINC000001444929
NC[C@@H]1CNC(=O)C1    ZINC000020418145
NC(=O)NC1CCC1    ZINC000001707190
NC(=O)[C@@H]1CCNC1    ZINC000019517408
CCN1C[C@@H](N)C1=O    ZINC000149226885
CC1=NO[C@@H](CN)C1    ZINC000020439509
NC(=O)[C@@H](N)C1CC1    ZINC000048673262
NC(=O)[C@H]1CCNC1    ZINC000019517410
C[C@]1(CN)CNC1=O    ZINC000238477816
C=C(N)C(=O)N(C)C    ZINC000113904475
NC(=O)[C@@H]1CC[C@H]1N    ZINC000095908830
CC(=O)N1CC(N)C1    ZINC000071372465
N[C@@H]1CCNC(=O)C1    ZINC000016697989
N[C@@H]1CCC(=O)NC1    ZINC000035571206
CC(C)=NN=C(N)N    ZINC000005186023
CC/C=N/N=C(N)N    ZINC000016931524
[N-]=[N+]=NCCCCN    ZINC000005113192
NC1=C(N)NCNC1    ZINC000140418567
C/C=N/N(C)C(=N)N    ZINC000334138594
CC/C=N\NC(=N)N    ZINC000004759167
C[C@@]1(N)CCC[C@@H]1N    ZINC000039406865
CC(C)N1CC(N)C1    ZINC000034615857
C[C@@H]1CN(C)C[C@H]1N    ZINC000101655288
CC1(C)C[C@@]1(N)CN    ZINC000256051767
C[C@@H]1CNCC[C@@H]1N    ZINC000026460170
C[C@H]1CNC[C@H]1CN    ZINC000004203699
C[C@H]1NCCC[C@@H]1N    ZINC000084327105
C[C@H]1CNC[C@@H](N)C1    ZINC000087041051
C[C@H](N)CN1CCC1    ZINC000108279855
CNC[C@H]1C[C@H]1CN    ZINC000096509436
CN[C@@H]1CCC[C@H]1N    ZINC000104594569
C[C@H]1CN(C)C[C@@H]1N    ZINC000034191360
NCC[C@@H]1CCCN1    ZINC000013885583
NC[C@H]1CC[C@@H]1CN    ZINC000005848947
C[C@H](N)[C@H]1CCNC1    ZINC000085399044
C[C@H](N)[C@H]1CCCN1    ZINC000034343617
CNC[C@@H]1C[C@@H]1CN    ZINC000096509433
CC(C)(C)CC(=N)N    ZINC000082673215
NCC[C@H]1CCNC1    ZINC000078725146
NC[C@@H]1CCC[C@H]1N    ZINC000001726309
NCCN1CCCC1    ZINC000019230183
C[C@@H]1NCCC[C@H]1N    ZINC000084327103
CNC[C@H]1C[C@@H]1CN    ZINC000096509434
C[C@H](N)[C@@H]1CCCN1    ZINC000034343615
CN[C@H]1CCC[C@@H]1N    ZINC000104594567
NC[C@H](N)C1CCC1    ZINC000082707480
CC1(N)CCNCC1    ZINC000082046523
CCC(CC)/N=C/N    ZINC000168359663
CN1CC[C@@H](CN)C1    ZINC000012404775
C[C@H]1NCC[C@H]1CN    ZINC000086272759
CNC1(CN)CCC1    ZINC000083124656
CN(C)C1(CN)CC1    ZINC000039147338
CC[C@@]1(N)CCNC1    ZINC000034730842
C[C@H](N)[C@@H]1CCNC1    ZINC000079872829
N[C@@H]1CCC[C@@H](N)C1    ZINC000002026988
N[C@H]1CC[C@@H](N)CC1    ZINC000100009660
C[C@@H](N)[C@@H]1CCCN1    ZINC000034343616
NCCNCC1CC1    ZINC000037712837
C[C@](N)(CN)C1CC1    ZINC000035676909
N[C@H]1CCCCNC1    ZINC000038337176
CCCCCC(=N)N    ZINC000002547304
CN(C)CC1(N)CC1    ZINC000074934389
CC(C)CCC(=N)N    ZINC000019089837
NCC1(N)CCCC1    ZINC000037116237
C[C@@H](N)[C@H]1CCCN1    ZINC000034343618
NCC1CCNCC1    ZINC000000157589
CN1CC(CCN)C1    ZINC000082835598
C=CCN(C)CCN    ZINC000049804385
CN1CC[C@](C)(N)C1    ZINC000059756328
CN[C@H]1CCC[C@H]1N    ZINC000104594573
CN(CCN)C1CC1    ZINC000034060327
CC[C@H](N)C1CNC1    ZINC000168734214
NC[C@H]1CCCCN1    ZINC000038232978
C[C@]1(N)CCC[C@H]1N    ZINC000039406866
N[C@@H]1CCCCNC1    ZINC000038337175
C[C@@]1(CN)CCNC1    ZINC000034255587
NC[C@H]1CCCNC1    ZINC000002506577
C[C@H]1CCNC[C@@H]1N    ZINC000068577495
N[C@H]1CCCC[C@@H]1N    ZINC000038174299
NC[C@H]1CCC[C@@H]1N    ZINC000001726310
N[C@@H]1CCCC[C@H]1N    ZINC000038174297
CCN1CC(CN)C1    ZINC000084988046
N[C@@H]1CCCNCC1    ZINC000006691891
C[C@@H](N)[C@H]1CCNC1    ZINC000085399046
C[C@H]1CC[C@H](N)CN1    ZINC000141178273
C[C@H]1CNCC[C@H]1N    ZINC000026460187
CCC[C@@H](C)C(=N)N    ZINC000095942546
C[C@H]1CC[C@@H](N)CN1    ZINC000141178622
NC1CCC(N)CC1    ZINC000012363435
CC1(C)[C@H](N)C[C@@H]1N    ZINC000225754025
N[C@@H]1CCCC[C@@H]1N    ZINC000003593790
C[C@@](N)(CN)C1CC1    ZINC000035676908
NC[C@@H]1CCC[C@@H]1N    ZINC000001726308
NC[C@H]1CCC[C@H]1N    ZINC000001726311
NC[C@@H](N)C1CCC1    ZINC000082707479
C[C@@H](N)CN1CCC1    ZINC000108279857
CN1CCC[C@H](N)C1    ZINC000032445478
CN1CC[C@@](C)(N)C1    ZINC000059756329
CN1CCC[C@@H]1CN    ZINC000019737032
C[C@@H]1C[C@@H](CN)CN1    ZINC000104587122
CN(C)[C@H]1C[C@@H](N)C1    ZINC000100446507
N[C@H]1CC[C@H](N)CC1    ZINC000100003503
CC[C@]1(N)CCNC1    ZINC000034730839
C[C@@]1(N)CCC[C@H]1N    ZINC000039406867
C[C@H]1CNCC[C@@H]1N    ZINC000026460177
C[C@@]1(N)CCCNC1    ZINC000117991440
C[C@@H]1CCNC[C@H]1N    ZINC000068577496
C[C@]1(N)CCCNC1    ZINC000117991448
CC[C@@H](N)C1CNC1    ZINC000168734121
CN(C)[C@H]1C[C@H](N)C1    ZINC000238300512
C[C@@H]1CNCC[C@H]1N    ZINC000026460183
C[C@@H]1NCCC[C@@H]1N    ZINC000084327107
CC1(C)C[C@]1(N)CN    ZINC000256051766
C[C@H]1CC[C@@H](CN)N1    ZINC000141900210
C[C@@H]1CN(C)C[C@@H]1N    ZINC000034191358
C[C@@H]1CC[C@@H](N)CN1    ZINC000141178449
NCC[C@@H]1CCNC1    ZINC000078725143
C[C@@H]1C[C@@H](N)CCN1    ZINC000026460143
CCC[C@H](C)C(=N)N    ZINC000095942547
C[C@@H]1CNC[C@H](N)C1    ZINC000087041057
C[C@H]1CNC[C@@H]1CN    ZINC000004203697
NCCNC1CCC1    ZINC000044481721
NCC[C@H]1CCCN1    ZINC000003786629
CN1CCC[C@@H](N)C1    ZINC000032445477
CN1CC[C@H](CN)C1    ZINC000002559669
C[C@]1(N)CCC[C@@H]1N    ZINC000039406864
C[C@H]1CN(C)C[C@H]1N    ZINC000238855235
CCN1CC[C@@H](N)C1    ZINC000033426857
CN(C)C1CC(N)C1    ZINC000078725007
C[C@@H]1CCNC[C@@H]1N    ZINC000068577493
N[C@@H]1CCC[C@H](N)C1    ZINC000005848558
C[C@@H]1CNC[C@@H](N)C1    ZINC000087041052
CN1CCC[C@H]1CN    ZINC000019737033
NC[C@@H]1CCCCN1    ZINC000038232977
CN[C@@H]1CCC[C@@H]1N    ZINC000104594562
C[C@@H]1CNC[C@H]1CN    ZINC000004203698
CCN1CC[C@H](N)C1    ZINC000033426858
CCN1CC[C@H]1CN    ZINC000034437973
C=CCC[C@H](N)CN    ZINC000034762572
C[C@H]1CCN1CCN    ZINC000086662925
CC1CN(CCN)C1    ZINC000086662922
CNC[C@@H]1C[C@H]1CN    ZINC000096509435
CCN1CC(C)(N)C1    ZINC000084354551
CC[C@@H](C)CC(=N)N    ZINC000019089831
NCCCN1CCC1    ZINC000034469126
C[C@@H]1C[C@H](N)CCN1    ZINC000026460156
C[C@H]1C[C@@H](N)CCN1    ZINC000026460150
C[C@@H](N)[C@@H]1CCNC1    ZINC000085399041
NC[C@@H]1CC[C@H]1CN    ZINC000001606841
C[C@]1(CN)CCNC1    ZINC000034255585
CC1(C)[C@@H](N)C[C@@H]1N    ZINC000225753999
C[C@H]1CNC[C@H](N)C1    ZINC000087041055
C[C@H]1C[C@H](N)CCN1    ZINC000026460162
CCN1CC[C@@H]1CN    ZINC000034437971
C[C@H]1NCCC[C@H]1N    ZINC000084327101
CC[C@H](C)CC(=N)N    ZINC000019089834
C[C@]1(CN)CCCN1    ZINC000038514175
CC(C)(N)C1CNC1    ZINC000146375840
NCC1(CN)CCC1    ZINC000005839707
N[C@H]1CCC[C@H](N)C1    ZINC000002026992
NC[C@@H]1CC[C@@H]1CN    ZINC000005848870
C=CCC[C@@H](N)CN    ZINC000034762576
CN1CCC(N)CC1    ZINC000001529080
NC[C@@H]1CCCNC1    ZINC000002506576
C[C@@H]1CCN1CCN    ZINC000086662924
N[C@H]1CCCNCC1    ZINC000006691886
C=C(C)CNCCN    ZINC000019364937
CC1(C)[C@H](N)C[C@H]1N    ZINC000225754054
C[C@@H]1CC[C@H](N)CN1    ZINC000141178084
C[C@@H]1CNC[C@@H]1CN    ZINC000004203696
NC1=CC(=O)CS1    ZINC000091366349
Cc1nsc(N)n1    ZINC000008652409
N=C1CSC(N)=N1    ZINC000012359944
NCc1nncs1    ZINC000002548452
Cc1nc(N)ns1    ZINC000039190126
Cc1nnsc1N    ZINC000078724349
Nc1csc(N)n1    ZINC000015863137
Cc1nnc(N)s1    ZINC000008615005
NCc1csnn1    ZINC000036901782
CS/C(N)=N/C#N    ZINC000017024973
NC1=C(O)COC1=O    ZINC000104567466
C[n+]1ccsc1N    ZINC000001083872
NC(=O)/C=C/C(=O)O    ZINC000000901052
N[C@@H]1CC(=O)OC1=O    ZINC000100005094
NC(=O)/C=C\C(=O)O    ZINC000012362022
Nc1nnc(CO)o1    ZINC000083267272
Cc1c(N)no[n+]1[O-]    ZINC000001082447
Nc1nonc1CO    ZINC000032617185
N=CNC(=O)C(N)=O    ZINC001142934509
COc1nnc(N)o1    ZINC000003173283
NCc1noc(O)n1    ZINC000082164575
COc1nonc1N    ZINC000000967422
C#CCSCCN    ZINC000001854449
NNc1nonc1N    ZINC000005344148
NC(=S)C1CCC1    ZINC000044960021
NC1=NNC(=O)NN1    ZINC000038700913
Nc1cnn(CF)c1    ZINC000256053531
[N-]=[N+]=NC/C(N)=N\O    ZINC000016940978
Cn1cc(N)c(F)n1    ZINC000218733595
NC(=S)CC1CC1    ZINC000036765346
NC(=O)CC1COC1    ZINC000116880758
C=C(C)[C@@H](N)C(=O)O    ZINC000002506597
NC(=O)[C@@H](O)C1CC1    ZINC000050977588
C=C[C@H](N)CC(=O)O    ZINC000072481790
NC(=O)C1CC(O)C1    ZINC000096528042
C=C[C@@H](N)CC(=O)O    ZINC000072481791
NC(=O)C1(CO)CC1    ZINC000029865950
NC(=O)[C@H]1CCOC1    ZINC000044676085
N[C@H](C(=O)O)C1CC1    ZINC000004202387
N[C@H]1CC[C@H]1C(=O)O    ZINC000001606878
NC[C@H]1CCC(=O)O1    ZINC000013354054
COC(=O)C1(N)CC1    ZINC000053057107
NC[C@@H]1C[C@H]1C(=O)O    ZINC000004202475
NC[C@H]1C[C@@H]1C(=O)O    ZINC000004202476
C[C@@H]1C[C@H](N)C(=O)O1    ZINC000057211590
NC(=O)[C@@H]1C[C@H]1CO    ZINC000096509330
NC1(CC(=O)O)CC1    ZINC000034622952
CC1(C(N)=O)COC1    ZINC000146929613
CC(=O)C(N)C(C)=O    ZINC000001570956
N[C@@H]1COCC(=O)C1    ZINC000084310361
N[C@H]1COCCC1=O    ZINC000082411747
NC[C@@H]1C[C@@H]1C(=O)O    ZINC000004202477
C[C@]1(N)CCOC1=O    ZINC000095924546
NC(=O)[C@@H]1C[C@@H]1CO    ZINC000096509329
C[C@@H]1C[C@@H](N)C(=O)O1    ZINC000057211592
C[C@H]1C[C@]1(N)C(=O)O    ZINC000013516581
CC1(C)O[C@H]1C(N)=O    ZINC000001689414
C[C@@]1(N)CCOC1=O    ZINC000095924567
N[C@@H](C(=O)O)C1CC1    ZINC000004204159
C=CCOCC(N)=O    ZINC000043639325
NCC(=O)OC1CC1    ZINC000044830296
NC(=O)[C@@H]1CCOC1    ZINC000044676083
NC(=O)C1(O)CCC1    ZINC000052140570
N[C@H]1CC[C@@H]1C(=O)O    ZINC000001606877
NC(=O)[C@H]1CCCO1    ZINC000002526530
NCC1(C(=O)O)CC1    ZINC000013643110
CC1(C)O[C@@H]1C(N)=O    ZINC000002037847
N[C@@H]1CC[C@H]1C(=O)O    ZINC000001606876
NC[C@@H]1CCOC1=O    ZINC000088189532
CCOC(=O)/C=C\N    ZINC000201574377
CCC(=O)CC(N)=O    ZINC000022009882
NC(=O)COC1CC1    ZINC000713297272
NC[C@H]1CCOC1=O    ZINC000088189533
CC(=O)CCC(N)=O    ZINC000014619953
C=C(C)COC(N)=O    ZINC000000393731
C=C[C@H](C)OC(N)=O    ZINC000001664859
C=CC[C@H](N)C(=O)O    ZINC000001696507
NC(=O)[C@H]1C[C@@H](O)C1    ZINC001290065435
N[C@H]1C[C@@H](C(=O)O)C1    ZINC000100006734
NC[C@@H]1CCC(=O)O1    ZINC000013354050
NC1CC(C(=O)O)C1    ZINC000003647583
C=C[C@@H](C)OC(N)=O    ZINC000002048429
C=CC[C@@H](N)C(=O)O    ZINC000001571335
C[C@H]1C[C@@H](N)C(=O)O1    ZINC000057211593
COC(=O)/C=C(\C)N    ZINC000015975165
NC(=O)[C@@H]1CCCO1    ZINC000025695562
NC[C@H]1C[C@H]1C(=O)O    ZINC000004202474
COC(=O)/C=C/CN    ZINC000034235393
N[C@H]1C[C@H](C(=O)O)C1    ZINC000100017139
N[C@@H]1CC[C@@H]1C(=O)O    ZINC000001606875
C[C@H]1C[C@@]1(N)C(=O)O    ZINC000013516577
NC(=O)[C@H](O)C1CC1    ZINC000050977590
NC(=O)OCC1CC1    ZINC000104654106
NC1(C(=O)O)CCC1    ZINC000003995578
N[C@@H]1COCCC1=O    ZINC000082411748
NC(=O)[C@H]1C[C@@H]1CO    ZINC000096509331
COC(=O)/C=C(/C)N    ZINC000084843286
NC(=O)[C@H]1C[C@H]1CO    ZINC000096509332
C[C@H]1C[C@H](N)C(=O)O1    ZINC000057211591
C[C@@H](N)C(=O)NC=N    ZINC001220101271
NC(=O)N1CC(N)C1    ZINC000082591257
CN1C[C@@H](N)C(=O)N1    ZINC000090225659
N=C(N)CCC(N)=O    ZINC000163972003
CC(C)=NNC(N)=O    ZINC000003921319
CN1C[C@H](N)C(=O)N1    ZINC000090225658
CNC(=O)CC(=N)N    ZINC000067425165
NC(=O)C1(N)CNC1    ZINC000034437012
NCC12CC(F)(C1)C2    ZINC000329780420
NC12CC(CF)(C1)C2    ZINC000329780362
NC12CC(F)(C1)CC2    ZINC000329780351
C/N=C(/N)NC(=N)N    ZINC000001746016
C[C@H]1C[C@H](N)CCO1    ZINC000059622642
NC[C@H]1C[C@H](CO)C1    ZINC000100292878
NC1CCC(O)CC1    ZINC000004072653
CC1(C)C[C@@]1(N)CO    ZINC000215035059
COCCC1(N)CC1    ZINC000054404910
N[C@H]1CC[C@@H](O)CC1    ZINC000100005118
C[C@@](N)(CO)C1CC1    ZINC000038124543
N[C@@H]1CCCOCC1    ZINC000082411718
COC1(CN)CCC1    ZINC000085099806
NCC[C@H]1C[C@@H](O)C1    ZINC000306253872
C[C@@H](N)[C@H]1CCOC1    ZINC000071372662
CC1(CCN)COC1    ZINC000084306270
CC1(C)C[C@]1(N)CO    ZINC000215035015
C[C@H]1CO[C@@H](CN)C1    ZINC000137785094
CC[C@H]1COC[C@@H]1N    ZINC000076570571
NC1(CO)CCCC1    ZINC000000154791
CCOCC1(N)CC1    ZINC000098213452
C[C@H]1C[C@@H](N)CCO1    ZINC000059622646
NC1(CCCO)CC1    ZINC000034265788
C[C@@H](N)[C@H]1CCCO1    ZINC000043422326
C[C@]1(O)CCC[C@H]1N    ZINC000039224690
C[C@@H]1CO[C@@H](CN)C1    ZINC000137785201
CCC[C@@H](C)C(N)=O    ZINC000001670545
CO[C@H]1C[C@@H](CN)C1    ZINC000100438986
C=CCC[C@@H](N)CO    ZINC000070651522
COC[C@@H]1CC[C@@H]1N    ZINC000087935289
NCC[C@@H]1CCCO1    ZINC000006904723
CCC1(CN)COC1    ZINC000034998345
NC[C@@H]1CCCOC1    ZINC000006657996
NC[C@@H](CO)C1CC1    ZINC000084327116
NCC1(CCO)CC1    ZINC000083267276
CC[C@@H]1COC[C@@H]1N    ZINC000076570567
NC[C@H]1C[C@@H](CO)C1    ZINC000100292945
CC1(C)CO[C@@H]1CN    ZINC000238235033
CC(C)[C@H]1OC[C@H]1N    ZINC000221550740
C[C@H](N)[C@@H]1CCCO1    ZINC000043422323
NC[C@@H]1CCCCO1    ZINC000002044239
N[C@@H]1CC[C@H](CO)C1    ZINC000034206360
N[C@H]1CCC[C@@H]1CO    ZINC000033961353
CC(C)(C)C(=O)CN    ZINC000000874081
C[C@]1(N)CCCOC1    ZINC000070012137
C[C@@]1(CN)CCCO1    ZINC000006067294
C[C@@H](O)C1(CN)CC1    ZINC000096527015
CCC[C@H](C)C(N)=O    ZINC000002043305
CC(C)CCC(N)=O    ZINC000001873168
C[C@@H]1CC[C@@H](CN)O1    ZINC000088141224
C[C@@H](N)[C@@H]1CCOC1    ZINC000071372659
CC(C)C1(N)COC1    ZINC000084327113
N[C@@H](CO)CC1CC1    ZINC000044466530
NC[C@H]1CC[C@H](O)C1    ZINC000034235202
C[C@H]1CC[C@H](CN)O1    ZINC000088141223
NCC[C@@H]1CCOC1    ZINC000041053026
CO[C@@H]1[C@@H](N)C1(C)C    ZINC000096509581
CC[C@@H](C)CC(N)=O    ZINC000014592815
CC1(C)C[C@@H](CN)O1    ZINC000095630835
CC1(C)COC[C@@H]1N    ZINC000115941187
N[C@H]1CCC[C@H](O)C1    ZINC000002511719
CC1(C)[C@H](N)C[C@@H]1O    ZINC000095883964
C[C@]1(CN)CCOC1    ZINC000054637615
C[C@H](N)[C@H]1CCCO1    ZINC000043422325
COC1(CCN)CC1    ZINC000107323529
N[C@H](CO)C1CCC1    ZINC000034560024
C[C@@H]1C[C@@H](N)CCO1    ZINC000059622645
CO[C@@H]1CCC[C@H]1N    ZINC000019261620
NC[C@@H](O)C1CCC1    ZINC000028220122
C=CC[C@H](CN)CO    ZINC000075519012
NC1(CCO)CCC1    ZINC000072266673
C[C@H](O)C1(CN)CC1    ZINC000096527013
C/C=C/C[C@H](N)CO    ZINC000044463856
CCO[C@H]1C[C@@H](N)C1    ZINC000103539399
NC[C@@H]1CC[C@@H](O)C1    ZINC000034235201
C[C@H](N)C1(CO)CC1    ZINC000259305126
C[C@]1(O)CC[C@H](N)C1    ZINC000087653676
C[C@H]1COCC[C@H]1N    ZINC000082411737
N[C@@H]1CCCC[C@H]1O    ZINC000000152724
N[C@@H]1CCC[C@H]1CO    ZINC000034077854
CC1(C)COC[C@H]1N    ZINC000115941189
CC(C)[C@H]1OC[C@@H]1N    ZINC000221550851
C[C@@]1(O)CC[C@@H](N)C1    ZINC000087653679
C=CCC[C@H](O)CN    ZINC000026895195
CC(=O)[C@H](N)C(C)C    ZINC000005963225
CCC(C)(C)C(N)=O    ZINC000005501038
CO[C@@H]1CCC[C@@H]1N    ZINC000019261615
CO[C@@H]1CC[C@H]1CN    ZINC000146348347
COC[C@@H](N)C1CC1    ZINC000040844996
C[C@@H](N)C1(CO)CC1    ZINC000259305125
CC1([C@H](O)CN)CC1    ZINC000084425883
C[C@@H](N)C1CC(O)C1    ZINC000142612077
CC[C@H](C)CC(N)=O    ZINC000014592816
C[C@@H]1CO[C@H](CN)C1    ZINC000137785390
C[C@@H]1C[C@@H](N)[C@@H](C)O1    ZINC000307600241
CO[C@@H]1[C@H](N)C1(C)C    ZINC000096509582
CC[C@@H]1COC[C@H]1N    ZINC000076570582
C[C@@H]1CC[C@H](CN)O1    ZINC000088141222
C[C@@]1(CO)C[C@H](N)C1    ZINC000953122120
NC[C@H]1CCCCO1    ZINC000005133888
C[C@](N)(CO)C1CC1    ZINC000038124544
CCC(CC)C(N)=O    ZINC000000394088
C[C@]1(O)CC[C@@H](N)C1    ZINC000087653678
C[C@@]1(CN)CCOC1    ZINC000054637617
CC1(C)C[C@@H](N)CO1    ZINC000096032220
NCC1CC(CO)C1    ZINC000095346852
CC[C@H]1COC[C@H]1N    ZINC000076570588
C[C@]1(O)CCC[C@@H]1N    ZINC000039224688
CCCCCC(N)=O    ZINC000001586742
C[C@@H]1C[C@H](N)[C@@H](C)O1    ZINC000307600374
COC1CC(CN)C1    ZINC000084449941
C[C@@]1(O)CCC[C@H]1N    ZINC000039224691
CO[C@H]1[C@@H](N)C1(C)C    ZINC000096509579
NCC1CCOCC1    ZINC000002577849
CO[C@@H]1CC[C@H](N)C1    ZINC000086405613
NCC[C@H](O)C1CC1    ZINC000041166811
CO[C@H]1CCC[C@H]1N    ZINC000019261623
C[C@@](O)(CN)C1CC1    ZINC000035278887
COC[C@@]1(C)C[C@@H]1N    ZINC000053199851
C[C@H]1CC[C@@H](CN)O1    ZINC000088141225
NCC[C@@H](O)C1CC1    ZINC000041166809
C[C@H]1OCC[C@H]1CN    ZINC000086245604
CC(C)[C@@H]1OC[C@H]1N    ZINC000221550798
CC(C)[C@@H]1OC[C@@H]1N    ZINC000221550907
C[C@H](N)C1(C)COC1    ZINC000258912372
COC[C@H]1CC[C@@H]1N    ZINC000087935290
C=CCC[C@H](N)CO    ZINC000070651521
CC1(C)[C@H](O)C[C@@H]1N    ZINC000095883967
NC[C@H]1CCC[C@H]1O    ZINC000032182292
NCCC1(O)CCC1    ZINC000082631305
CC1(C)C[C@H](CN)O1    ZINC000095630834
CC1(N)CCOCC1    ZINC000062820453
C=CCO[C@H](C)CN    ZINC000052598887
NCCC1(CO)CC1    ZINC000083854004
C[C@@H]1C[C@@H](N)[C@H](C)O1    ZINC000307600242
C[C@H](N)C1CC(O)C1    ZINC000142612280
NC[C@H](O)C1CCC1    ZINC000028220126
COC[C@]1(C)C[C@@H]1N    ZINC000053199852
CC1(C)C[C@H](N)CO1    ZINC000096032219
NC[C@@H]1CCC[C@@H]1O    ZINC000032182286
CC(C)CC(=O)CN    ZINC000034128962
N[C@H](CCO)C1CC1    ZINC000002530266
CO[C@H]1CCC[C@@H]1N    ZINC000019261618
C=CC[C@@H](CN)CO    ZINC000075519007
COCC1CC(N)C1    ZINC000040448752
CC(=O)[C@@H](N)C(C)C    ZINC000001570958
N[C@H]1CCCC[C@@H]1O    ZINC000003851717
C/C=C\C[C@H](N)CO    ZINC000096024176
NCC[C@H]1CCCO1    ZINC000006904665
N[C@H]1CC[C@H](O)CC1    ZINC000100002189
N[C@H]1CCC[C@H]1CO    ZINC000032099062
C[C@@]1(O)C[C@@H](CN)C1    ZINC000103539734
C[C@](O)(CN)C1CC1    ZINC000035278891
CCOC1CC(N)C1    ZINC000084450761
CO[C@H]1CC[C@H](N)C1    ZINC000086405615
CC[C@@]1(N)CCOC1    ZINC000076570606
COC[C@]1(C)C[C@H]1N    ZINC000053199854
CC(=O)CC(C)(C)N    ZINC000001510269
NCCC1CC(O)C1    ZINC000098095589
CO[C@@H]1CC[C@@H]1CN    ZINC000146347929
NC[C@H]1CC[C@@H](O)C1    ZINC000034235203
CC1(C)OCC[C@H]1N    ZINC000115940840
C[C@H]1CO[C@H](CN)C1    ZINC000137785298
COC[C@H](N)C1CC1    ZINC000040844995
C[C@@H](N)C1(C)COC1    ZINC000258912371
C[C@@H]1C[C@H](N)CCO1    ZINC000059622641
NC[C@@H]1CC[C@H](O)C1    ZINC000034235199
C[C@@H](N)[C@@H]1CCCO1    ZINC000043422324
C=CCOCCCN    ZINC000038362816
NCC1(CO)CCC1    ZINC000019091062
CC1(O)CC(CN)C1    ZINC000095743300
NC[C@H](CO)C1CC1    ZINC000084327117
NCC[C@H]1CCOC1    ZINC000041053027
COC[C@H]1C[C@@H](N)C1    ZINC000104675177
C=C(C)C[C@H](N)CO    ZINC000044463814
COCC1(N)CCC1    ZINC000085220982
C=C(C)C[C@@H](N)CO    ZINC000044463815
C[C@@]1(O)CCC[C@@H]1N    ZINC000039224689
C=C(C)COCCN    ZINC000051864311
C[C@H]1COCC[C@@H]1N    ZINC000082411735
CO[C@@H]1CC[C@@H](N)C1    ZINC000086405617
N[C@@H]1CCC[C@@H]1CO    ZINC000034077853
CCO[C@H]1C[C@H](N)C1    ZINC000103537666
COC[C@@H]1CC[C@H]1N    ZINC000087935291
N[C@@H](CO)C1CCC1    ZINC000034560025
N[C@H]1CCCOCC1    ZINC000082411717
COCC1(CN)CC1    ZINC000019091823
C[C@@H]1C[C@H](N)[C@H](C)O1    ZINC000307600376
C[C@@]1(O)CC[C@H](N)C1    ZINC000087653677
CC1(C)OCC[C@@H]1N    ZINC000115940838
CC1(C)[C@@H](N)C[C@@H]1O    ZINC000095883965
COC[C@H]1C[C@@H](N)C1    ZINC000307353179
C[C@H](N)[C@@H]1CCOC1    ZINC000071372656
C[C@@]1(N)CCCOC1    ZINC000070012141
N[C@@H]1CCCC[C@@H]1O    ZINC000000152726
N[C@@H]1CCC[C@@H](O)C1    ZINC000012953610
C[C@@H]1COCC[C@H]1N    ZINC000082411736
CC1([C@@H](O)CN)CC1    ZINC000084425884
N[C@H]1CCC[C@@H](O)C1    ZINC000012953615
C=CCC[C@@H](O)CN    ZINC000026895198
COC[C@@]1(C)C[C@H]1N    ZINC000053199853
C[C@H](N)[C@H]1CCOC1    ZINC000071372660
CO[C@H]1CC[C@@H]1CN    ZINC000146348149
C=CCO[C@@H](C)CN    ZINC000044018802
CC(C)[C@H](C)C(N)=O    ZINC000033961355
N[C@@H](CCO)C1CC1    ZINC000012953590
N[C@H]1CC[C@@H](CO)C1    ZINC000034206356
C[C@@H]1COCC[C@@H]1N    ZINC000082411734
NC[C@H]1CCCOC1    ZINC000006657995
N[C@@H]1CCC[C@H](O)C1    ZINC000012953619
CC1(C)CO[C@H]1CN    ZINC000238235444
NC[C@@H]1CCC[C@H]1O    ZINC000032182290
N[C@H](CO)CC1CC1    ZINC000044466528
NCCOC1CCC1    ZINC000050519196
C=CCCOCCN    ZINC000052599439
NCC1(O)CCCC1    ZINC000011755497
NCCOCC1CC1    ZINC000014628595
CC(C)[C@@H](C)C(N)=O    ZINC000033961354
NC[C@H]1CCC[C@@H]1O    ZINC000032182288
CO[C@H]1CC[C@@H](N)C1    ZINC000066351442
CC[C@]1(N)CCOC1    ZINC000076570602
CO[C@H]1CC[C@H]1CN    ZINC000146348527
COC[C@H]1CC[C@H]1N    ZINC000087935292
CO[C@H]1[C@H](N)C1(C)C    ZINC000096509580
N[C@H]1CCCC[C@H]1O    ZINC000003851718
C[C@]1(CN)CCCO1    ZINC000006032068
CC1(C)[C@H](N)C[C@H]1O    ZINC000095883966
C/C=C\C[C@@H](N)CO    ZINC000096024177
CC(C)(C)CC(N)=O    ZINC000001587883
C[C@@]1(O)C[C@H](CN)C1    ZINC000103541238
C/C=C/C[C@@H](N)CO    ZINC000044463857
CO[C@H]1C[C@H](CN)C1    ZINC000103538814
N[C@H]1CNC[C@@H](N)C1    ZINC000038325110
CC(C)N(C)C(=N)N    ZINC000019874145
CC(C)(C)NC(=N)N    ZINC000039307401
CCCCNC(=N)N    ZINC000001652055
NCCN1CC(N)C1    ZINC001204854234
NC[C@H]1CNCCN1    ZINC000022816713
CN/N=C(\N)C(C)C    ZINC000072266327
NCCN1CCNC1    ZINC000075519104
NC1CNCCNC1    ZINC000026896722
CC(C)(C)/C(N)=N/N    ZINC000002580890
CCN(CC)C(=N)N    ZINC000000394156
NCC1(CN)CNC1    ZINC000088189465
NC[C@@H]1CNCCN1    ZINC000022028884
CN(C)CCC(=N)N    ZINC000004203415
CC[C@H](N)CC(C)C    ZINC000037466815
CCC(CC)CCN    ZINC000008728854
CC[C@@H](C)C[C@@H](C)N    ZINC000001587851
C[C@@H](N)CC(C)(C)C    ZINC000044410458
C[C@H](N)CC(C)(C)C    ZINC000044410455
CCC[C@@H](C)[C@H](C)N    ZINC000005838095
CC[C@@H](CN)C(C)C    ZINC000037755203
CC(C)CC[C@@H](C)N    ZINC000001699272
CCC[C@@H](C)CCN    ZINC000005837742
CC[C@H](C)C[C@H](C)N    ZINC000001587854
CCC[C@@H](N)C(C)C    ZINC000035784098
CC(C)(C)CCCN    ZINC000019673381
CCCC[C@H](N)CC    ZINC000005514796
CCC[C@](C)(N)CC    ZINC000006381087
CC[C@@H](N)CC(C)C    ZINC000037466817
CCC(C)(C)[C@H](C)N    ZINC000034496803
CCC(C)(C)CCN    ZINC000082707722
CC(C)CC(C)(C)N    ZINC000019682456
CC[C@@H](N)C(C)(C)C    ZINC000036683898
CCCCC[C@H](C)N    ZINC000002015538
CC(C)C(C)(C)CN    ZINC000083961921
CCC[C@H](C)CCN    ZINC000005841115
CC(C)C(N)C(C)C    ZINC000002146723
CCC(C)(C)[C@@H](C)N    ZINC000034496802
CC(C)(C)C(C)(C)N    ZINC000003627635
CCCCCCCN    ZINC000001577152
CCC[C@H](C)[C@H](C)N    ZINC000005841500
CCCC[C@@H](N)CC    ZINC000002012019
CCC[C@H](N)C(C)C    ZINC000036684009
CC[C@H](CN)C(C)C    ZINC000037755204
CCC(N)(CC)CC    ZINC000002047252
CC[C@@H](C)C[C@H](C)N    ZINC000001587853
CC[C@H](C)C[C@@H](C)N    ZINC000001587852
CC(C)CC[C@H](C)N    ZINC000004521147
CCC[C@@H](C)[C@@H](C)N    ZINC000005838029
CCC[C@@](C)(N)CC    ZINC000006381378
CC(C)CCCCN    ZINC000034514739
CCC(C)(CC)CN    ZINC000044236560
CCC[C@H](C)[C@@H](C)N    ZINC000005841423
CCCCC[C@@H](C)N    ZINC000001587831
CCCC(N)CCC    ZINC000002006936
CC[C@H](N)C(C)(C)C    ZINC000036683897
NC1=NC(=O)SC1    ZINC000005846361
NC1=NC(=O)CS1    ZINC000003860694
N[C@H]1N=CC(=O)S1    ZINC000306720009
N[C@@H]1N=CC(=O)S1    ZINC000306720004
NC1=NCC(=O)S1    ZINC000039134623
Nc1nc(O)cs1    ZINC000016969925
NC(=O)CN=C=S    ZINC000019840559
Nc1nnc(S)[nH]1    ZINC000016955814
N#CSNC(=N)N    ZINC000014989407
Nc1nsnc1N    ZINC000005510660
Nc1nsc(N)n1    ZINC000003896990
Nc1nnc(N)s1    ZINC000017002872
NC(=O)/N=N/C(N)=O    ZINC000012404985
NC(=O)N=NC(N)=O    ZINC000256081130
C=CCSC(=N)N    ZINC000005193890
C[C@H]1CN=C(N)S1    ZINC000005534399
C/C(N)=C/C(N)=S    ZINC000100004729
NC1=NCCSC1    ZINC000011920122
N=C(N)C1CSC1    ZINC000211607708
NC(=S)N1CCC1    ZINC000059646545
N#CSCCCN    ZINC000104635361
C=CCNC(N)=S    ZINC000003875768
C/C(N)=C\C(N)=S    ZINC000100092243
C[C@@H]1CN=C(N)S1    ZINC000005530583
NC1=NCCCS1    ZINC000017744492
NC(=S)NC1CC1    ZINC000003440524
Cc1c(N)o[nH][n+]1=O    ZINC000334157889
COC(=O)CC(=N)N    ZINC000039271801
CON1C[C@@H]1C(N)=O    ZINC000005248447
C[C@]1(N)CONC1=O    ZINC000197479851
N[C@H]1CCONC1=O    ZINC000029208029
CC/C(=N/O)C(N)=O    ZINC000016922833
CC(=O)NC(=O)CN    ZINC000001841134
NC[C@@H]1COC(=O)N1    ZINC000083253475
CC/C(=N\O)C(N)=O    ZINC000104103586
CO/N=C(\C)C(N)=O    ZINC000005048379
NC[C@H]1CNC(=O)O1    ZINC000038995455
N[C@@H]1CCN(O)C1=O    ZINC000003791818
N[C@@H]1CCONC1=O    ZINC000029208025
NC1(C(=O)O)CNC1    ZINC000034437010
CC(=O)NCC(N)=O    ZINC000001603744
NC[C@H]1COC(=O)N1    ZINC000083253470
CCC(=O)NC(N)=O    ZINC000001596837
NC(=O)C1(O)CNC1    ZINC000140060494
N/C=N/C(=O)CCO    ZINC000104643908
N[C@H]1CCN(O)C1=O    ZINC000003870324
NC(=O)CCC(N)=O    ZINC000001235985
NC[C@@H]1CNC(=O)O1    ZINC000038995456
CCNC(=O)C(N)=O    ZINC000081914200
CO/N=C(/C)C(N)=O    ZINC000005412613
CON1C[C@H]1C(N)=O    ZINC000005248448
CC(C(N)=O)C(N)=O    ZINC000001843127
CN(C)C(=O)C(N)=O    ZINC000002521534
CCOC(=O)C(=N)N    ZINC000059496945
NC(=O)N1CC(O)C1    ZINC000062809456
NC(=O)OC1CNC1    ZINC000083824188
CC(C)=NOC(N)=O    ZINC000004802660
CC(=O)NN=C(N)N    ZINC000006186163
CNC(=O)C[C@@H](C)N    ZINC000037475651
CC(C)(CN)C(N)=O    ZINC000022013350
NC[C@H]1COCCN1    ZINC000066354442
NC[C@@H]1COCCN1    ZINC000066354444
CC[C@@H](C)NC(N)=O    ZINC000000397495
CC(C)NCC(N)=O    ZINC000003887688
N[C@H]1CNC[C@@H](O)C1    ZINC000082131289
CNC(=O)C[C@H](C)N    ZINC000037475650
CC(=O)N[C@H](C)CN    ZINC000082576766
CC(C)NC(=O)CN    ZINC000004206884
CC(C)(O)CC(=N)N    ZINC000082131595
CC[C@@H](NC)C(N)=O    ZINC000037869984
CN1C[C@H](N)[C@@H](O)C1    ZINC000118455814
NCCN1CC(O)C1    ZINC000107114420
CC(C)(C)NC(N)=O    ZINC000000397497
CCC[C@H](N)C(N)=O    ZINC000002047540
CCCC/C(N)=N\O    ZINC000006755998
COCCCC(=N)N    ZINC000019475863
NC[C@@H]1C[C@H](O)CN1    ZINC000085081251
N[C@H]1CN[C@@H](CO)C1    ZINC000072266183
C[C@H](N)C(=O)N(C)C    ZINC000019472442
CO[C@H]1CNC[C@@H]1N    ZINC000034301390
N[C@H]1CCNC[C@H]1O    ZINC000095725622
CC[C@](C)(N)C(N)=O    ZINC000034283540
NC1CN(CCO)C1    ZINC000082601602
CCO[C@@H](C)C(=N)N    ZINC000043515717
CCNC(=O)[C@@H](C)N    ZINC000004206147
CO[C@@H]1CNC[C@@H]1N    ZINC000034301389
CNC(=O)C(C)(C)N    ZINC000040912420
CC(=O)NCCCN    ZINC000013511460
COC(C)(C)C(=N)N    ZINC000083825561
NC[C@@H]1C[C@@H](O)CN1    ZINC000083339420
N[C@@]1(CO)CCNC1    ZINC000107265537
NCCCCC(N)=O    ZINC000001532806
CC[C@H](C)NC(N)=O    ZINC000000397496
CCN(C)C(=O)CN    ZINC000034537009
CC(C)[C@H](N)C(N)=O    ZINC000000399376
CN(C)C(=O)CCN    ZINC000012481235
N[C@H]1CN[C@H](CO)C1    ZINC000072266181
N[C@H]1CCNC[C@@H]1O    ZINC000095725621
CC(C)OCC(=N)N    ZINC000019480057
N[C@@H]1CCNC[C@@H]1O    ZINC000095725619
CCN(C)CC(N)=O    ZINC000034598856
N[C@@H]1CNC[C@@H](O)C1    ZINC000082131287
CC[C@@](C)(N)C(N)=O    ZINC000034283541
CCCNC(=O)CN    ZINC000004205485
CN1C[C@@H](O)[C@@H](N)C1    ZINC000034278489
CC(C)C/C(N)=N\O    ZINC000002547301
NC[C@H]1C[C@H](O)CN1    ZINC000085081254
N[C@@H]1CCNC[C@H]1O    ZINC000095725620
NCCN1CCCO1    ZINC000164185520
CCNC(=O)[C@H](C)N    ZINC000004206149
N[C@H]1CNCCOC1    ZINC000204795916
CC[C@H](NC)C(N)=O    ZINC000037869983
CC[C@H](C)/C(N)=N/O    ZINC000016082804
NC[C@@]1(O)CCNC1    ZINC000034321166
C[C@H](C(N)=O)N(C)C    ZINC000039602776
CCCN(C)C(N)=O    ZINC000037098382
CCN[C@@H](C)C(N)=O    ZINC000020308068
C[C@@H](C(N)=O)N(C)C    ZINC000039602774
N[C@H]1CNC[C@@H]1CO    ZINC000034453965
CNC(=O)[C@H](C)CN    ZINC000044795903
NC[C@@H](N)C1COC1    ZINC000083428660
CC[C@@H](N)C(=O)NC    ZINC000033414667
NC[C@H]1CNCCO1    ZINC000004343734
CC(C)(C)/C(N)=N\O    ZINC000015937662
CC(C)[C@@H](N)C(N)=O    ZINC000004760985
NC[C@H]1CNC[C@H]1O    ZINC000034382642
CCNCCC(N)=O    ZINC000019736941
NCCNC1COC1    ZINC000082488584
CC(C)(N)CC(N)=O    ZINC000034550389
NC[C@@H]1CNCCO1    ZINC000001296004
CCC[C@@H](N)C(N)=O    ZINC000013541928
CNC(=O)CCCN    ZINC000019441628
CCOCCC(=N)N    ZINC000002547258
CN1C[C@@H](N)[C@H](O)C1    ZINC000034278490
CN1C[C@@H](N)[C@@H](O)C1    ZINC000118455821
NC[C@H]1C[C@@H](O)CN1    ZINC000083339421
CC(=O)N(C)CCN    ZINC000020182914
COC1(CN)CNC1    ZINC000095743518
CCO[C@H](C)C(=N)N    ZINC000043515718
N[C@H]1CNC[C@H](O)C1    ZINC000082131283
CN(C)CCC(N)=O    ZINC000008091109
CNC(C)(C)C(N)=O    ZINC000037869771
N[C@@H]1CNC[C@H](O)C1    ZINC000082131281
CC(C)N(C)C(N)=O    ZINC000022210502
CC(=O)N[C@@H](C)CN    ZINC000082576763
N[C@@H]1CNCCOC1    ZINC000204795899
CC(C)CNC(N)=O    ZINC000000399837
CCCCNC(N)=O    ZINC000001641022
N[C@H]1CNC[C@H]1CO    ZINC000034453967
CC[C@@H](C)/C(N)=N/O    ZINC000008195733
CN1CC(O)(CN)C1    ZINC000107395532
CCN(CC)C(N)=O    ZINC000000409175
NC[C@H](N)C1COC1    ZINC000083428661
N[C@@H]1CN[C@@H](CO)C1    ZINC000072266182
CNC(=O)[C@@H](C)CN    ZINC000044795900
CN[C@@H](C)CC(N)=O    ZINC000041166813
CC[C@H](N)C(=O)NC    ZINC000033414669
CN[C@H](C)CC(N)=O    ZINC000041166815
CCC(=O)NCCN    ZINC000005855693
N[C@@H]1CNC[C@@H]1CO    ZINC000034453961
CCN[C@H](C)C(N)=O    ZINC000020308070
N[C@]1(CO)CCNC1    ZINC000107265541
CCNC(=O)CCN    ZINC000022178213
CNCCCC(N)=O    ZINC000037477601
CCCNCC(N)=O    ZINC000022162725
N[C@@H]1CNC[C@H]1CO    ZINC000034453963
C[C@@H](N)C(=O)N(C)C    ZINC000019472441
NCCC1(O)CNC1    ZINC000085923898
NC[C@H]1CNC[C@@H]1O    ZINC000034382644
NC[C@]1(O)CCNC1    ZINC000034321165
N[C@@H]1CNCC[C@H]1O    ZINC000072231433
NCC1(CN)COC1    ZINC000060120547
NC1C(N)C(N)C1N    ZINC000102867379
C[C@@H](CCN)N(C)C    ZINC000019091972
CC[C@@H](N)CN(C)C    ZINC000019368458
CC(C)C[C@H](N)CN    ZINC000033882230
CCN(C)CCCN    ZINC000019834733
CCC[C@](C)(N)CN    ZINC000035676967
CNC[C@H](N)C(C)C    ZINC000040409055
C[C@H](N)CCN(C)C    ZINC000019260049
CCCNCCCN    ZINC000001655626
C[C@H](CN)CCCN    ZINC000002560382
C[C@@H](CN)CN(C)C    ZINC000006020724
CC(C)(C)NCCN    ZINC000019732707
CCC(N)(CC)CN    ZINC000038644388
C[C@@H](N)CCN(C)C    ZINC000019260047
CNCCC(C)(C)N    ZINC000082773064
CC(C)[C@](C)(N)CN    ZINC000041053630
CC(C)C[C@@H](N)CN    ZINC000033882231
CN(C)CCCCN    ZINC000002563315
CC[C@H](C)NCCN    ZINC000019370461
C[C@@H](N)[C@H](C)CCN    ZINC000026155240
CCCC[C@H](N)CN    ZINC000038624274
C[C@H](N)CC(C)(C)N    ZINC000001679569
CN(C)CC(C)(C)N    ZINC000019366927
CC(C)N(C)CCN    ZINC000022172146
C[C@@H](CN)CCCN    ZINC000004521361
C[C@H](CN)CN(C)C    ZINC000006036541
CC[C@@H](C)[C@H](N)CN    ZINC000035676914
CC[C@@H](C)[C@@H](N)CN    ZINC000035676916
CC[C@@H](C)NCCN    ZINC000019370458
CC[C@H](N)CN(C)C    ZINC000019368457
CC[C@H](C)[C@H](N)CN    ZINC000035676915
CNCCCCCN    ZINC000014649248
C[C@H](CCN)[C@H](C)N    ZINC000026155245
CC(C)(N)C(C)(C)N    ZINC000032562600
CCNC(C)(C)CN    ZINC000050270085
CNC[C@@H](N)C(C)C    ZINC000040409051
CCN(C)C[C@@H](C)N    ZINC000037078647
C[C@@H](N)[C@@H](C)CCN    ZINC000026155224
CN(C)C(C)(C)CN    ZINC000019795797
CCCN(C)CCN    ZINC000037097917
CCNCCCCN    ZINC000005226116
CC[C@@H](CN)N(C)C    ZINC000023066195
CCN(C)C[C@H](C)N    ZINC000037078648
C[C@H](N)CCCCN    ZINC000034598857
CCN(CC)CCN    ZINC000019230110
CCCC[C@@H](N)CN    ZINC000038624278
NCCCCCCN    ZINC000001543408
CC[C@H](N)[C@@H](N)CC    ZINC000039259723
CCC[C@@](C)(N)CN    ZINC000035676968
C[C@H](N)[C@@H](C)CCN    ZINC000026155231
CC[C@H](C)[C@@H](N)CN    ZINC000035676917
CC(C)(N)CCCN    ZINC000034164083
CCC[C@@H](CN)NC    ZINC000050269904
CCCCNCCN    ZINC000019370463
CC(C)(C)[C@@H](N)CN    ZINC000039211935
CCC[C@H](CN)NC    ZINC000050269905
CC(C)(C)[C@H](N)CN    ZINC000019367838
CC[C@H](CN)N(C)C    ZINC000023066197
CCN[C@@H](CC)CN    ZINC000050270218
C[C@@H](N)CCCCN    ZINC000034598858
CCNCC(C)(C)N    ZINC000040926077
C[C@H](CCN)N(C)C    ZINC000019091976
CC(C)NCCCN    ZINC000001587630
CCN[C@H](CC)CN    ZINC000050270219
CC(C)[C@@](C)(N)CN    ZINC000041053631
C[C@@H](N)CC(C)(C)N    ZINC000002044917
Nc1nc(O)ns1    ZINC000016931802
Nc1n[nH]c(=O)s1    ZINC000017173601
Nc1cc(Cl)n[nH]1    ZINC000082164414
Nc1cn[nH]c1Cl    ZINC000005116949
Nc1[nH]ncc1Cl    ZINC000004244022
C[C@H]1S[C@@H]1C(N)=O    ZINC000005356276
C=CCOC(N)=S    ZINC000071774025
N[C@@H]1CCSC1=O    ZINC000054009854
C[C@@]1(C(N)=O)CS1    ZINC000005359665
N[C@H]1CCSC1=O    ZINC000054009855
NC(=O)C1CSC1    ZINC000142910636
C[C@]1(C(N)=O)CS1    ZINC000005356614
Nc1scn[n+]1N    ZINC000033761575
C[C@@H]1S[C@H]1C(N)=O    ZINC000005359092
C[C@@H]1S[C@@H]1C(N)=O    ZINC000005359237
C[C@H]1S[C@H]1C(N)=O    ZINC000005356173
CC(=S)CC(N)=O    ZINC000004794455
NC12CC(Cl)(C1)C2    ZINC000642813701
NC(=O)CCC(=O)O    ZINC000001718820
CCOC(=O)C(N)=O    ZINC000001679740
C/C=N/NC(N)=S    ZINC000038825875
C/C(O)=C(\N)C(=O)O    ZINC000198597394
NC1(C(=O)O)COC1    ZINC000045028273
C/C(O)=C(/N)C(=O)O    ZINC000100216936
C[C@@H](C(N)=O)C(=O)O    ZINC000002047145
N[C@H](CC=O)C(=O)O    ZINC000003870023
N[C@@H](CC=O)C(=O)O    ZINC000000895231
C[C@H](C(N)=O)C(=O)O    ZINC000006491410
COC(=O)CC(N)=O    ZINC000002568346
CC(=N\O)/C(N)=N/O    ZINC000005221054
N=C(N)NCC(=O)O    ZINC000000895314
CCN(N=O)C(N)=O    ZINC000004804054
NC(=O)C/C(N)=N/O    ZINC000018120450
CNC(=O)NC(N)=O    ZINC000001646609
C[C@@H](C(=N)N)[N+](=O)[O-]    ZINC000026898076
CC(=O)NNC(N)=O    ZINC000013404423
C[C@H](C(=N)N)[N+](=O)[O-]    ZINC000026898079
NNC(=O)CC(N)=O    ZINC000001558565
CNC(=O)/C(N)=N\O    ZINC000074941329
CN(C(N)=O)C(N)=O    ZINC000104654624
NC(=O)C(N)C(N)=O    ZINC000001674132
CC[C@H](C)C(N)=S    ZINC000020217316
C[C@@H]1SCC[C@@H]1N    ZINC000072266672
NC[C@@H]1CCSC1    ZINC000069981726
N[C@H]1CCCSC1    ZINC000034207089
NC[C@H]1CCCS1    ZINC000034614719
CSC1CC(N)C1    ZINC000259173188
NC[C@H]1CCSC1    ZINC000069981729
NC[C@@H]1CCCS1    ZINC000034614721
C[C@@H]1CSC[C@@H]1N    ZINC000082411681
C[C@H](N)C1CSC1    ZINC000107395554
C[C@@H]1C[C@H](N)CS1    ZINC000082411685
CSC1(CN)CC1    ZINC000083484197
C#Cc1cccc(N)c1    ZINC000002560531
C=CCSCCN    ZINC000019504297
Nc1ccc2c(c1)C=C2    ZINC000040448441
CCCCC(N)=S    ZINC000019393414
C#Cc1ccccc1N    ZINC000002534489
C[C@@H]1C[C@@H](N)CS1    ZINC000082411687
CC(C)(C)C(N)=S    ZINC000005713489
C[C@H]1C[C@H](N)CS1    ZINC000082411686
CS[C@H]1C[C@H](N)C1    ZINC000584880129
NC1(C(=O)F)CCC1    ZINC000575447721
C[C@H]1CSC[C@@H]1N    ZINC000082411682
C[C@H]1SCC[C@H]1N    ZINC000072266669
C[C@H]1C[C@@H](N)CS1    ZINC000082411688
C[C@@H](N)C1CSC1    ZINC000107395555
C[C@@H]1SCC[C@H]1N    ZINC000072266670
N[C@@H]1CCCSC1    ZINC000034207091
CC[C@@H](C)C(N)=S    ZINC000020217315
CC(C)CC(N)=S    ZINC000019278464
C[C@H]1SCC[C@@H]1N    ZINC000072266671
C#Cc1ccc(N)cc1    ZINC000002534484
C[C@H]1CSC[C@H]1N    ZINC000082411684
C[C@@H]1CSC[C@H]1N    ZINC000082411683
NC1CCSCC1    ZINC000001698091
CNC[C](N)C(=O)O    ZINC001560408717
CC[C@H](CN)C(=O)O    ZINC000013507030
N[C@@H]1CC[C@@H](O)[C@@H]1O    ZINC000034071169
CC[C@@H](N)CC(=O)O    ZINC000012648171
CCCCOC(N)=O    ZINC000001555339
NCCC1(O)COC1    ZINC000107395541
CC(C)(O)CC(N)=O    ZINC000038391864
CO[C@H](C)CC(N)=O    ZINC000104151888
CCOC(=O)[C@H](C)N    ZINC000054954749
CO[C@@H]1COC[C@@H]1N    ZINC000062712727
N[C@H]1CCOC[C@@H]1O    ZINC000080264901
CC(C)(C)OC(N)=O    ZINC000000388418
NC[C@H]1COC[C@H]1O    ZINC000076570816
COC(=O)C(C)(C)N    ZINC000055463682
CC(C)[C@@H](N)C(=O)O    ZINC000000896156
CCO[C@H](C)C(N)=O    ZINC000014507039
NC[C@H]1COCCO1    ZINC000000874073
CCO[C@@H](C)C(N)=O    ZINC000014507036
CC(C)[C@@H](O)C(N)=O    ZINC000014488983
CC[C@H](N)C(=O)OC    ZINC000035186321
NC1COCCOC1    ZINC000078210637
CC[C@H](C)OC(N)=O    ZINC000005925027
C[C@H](N)CCC(=O)O    ZINC000003581353
COC(=O)C[C@H](C)N    ZINC000007989017
N[C@@H]1COCC[C@@H]1O    ZINC000082411712
C[C@H](N)[C@H](C)C(=O)O    ZINC000075519381
CC(C)[C@H](O)C(N)=O    ZINC000014488985
C[C@@H](N)CCC(=O)O    ZINC000001706201
N[C@H]1C[C@@H](O)[C@@H](O)C1    ZINC000307713610
CCC[C@H](N)C(=O)O    ZINC000000391821
NCCCCC(=O)O    ZINC000001532654
NC[C@H]1COC[C@@H]1O    ZINC000076570824
NC[C@]1(O)CCOC1    ZINC000069606417
C[C@@H](CN)CC(=O)O    ZINC000013818298
N[C@@H]1COC[C@H](O)C1    ZINC000204718627
CC[C@H](OC)C(N)=O    ZINC000012137310
NC(=O)CCCCO    ZINC000001569114
CC(C)[C@H](N)C(=O)O    ZINC000000895099
COC(=O)C[C@@H](C)N    ZINC000007989018
NCC1OCCCO1    ZINC000041125614
C[C@@H](N)[C@H](C)C(=O)O    ZINC000002585948
CC[C@H](N)CC(=O)O    ZINC000012648175
CC(C)(CN)C(=O)O    ZINC000001664631
NC[C@@H]1COC[C@@H]1O    ZINC000076570828
CC[C@](C)(O)C(N)=O    ZINC000002048761
N[C@@H]1COC[C@@H](O)C1    ZINC000204718651
CC(C)(CO)C(N)=O    ZINC000078759933
CCC[C@@H](N)C(=O)O    ZINC000000391822
NC[C@@H]1COCCO1    ZINC000000874074
C[C@@H](N)C1(O)COC1    ZINC000584884000
CC[C@@H](CN)C(=O)O    ZINC000013507029
CC(C)(N)CC(=O)O    ZINC000001494940
COC(=O)[C@@H](C)CN    ZINC000035757368
CC[C@@H](C)OC(N)=O    ZINC000001736648
CC(C)COC(N)=O    ZINC000000393921
CO[C@@H]1COC[C@H]1N    ZINC000062712730
CCOC(=O)CCN    ZINC000000162643
N[C@H]1CCOC[C@H]1O    ZINC000080264903
COC(=O)[C@H](C)CN    ZINC000035757370
N[C@H]1COC[C@H](O)C1    ZINC000204718638
CC1(CN)OCCO1    ZINC000019779168
NCC1(O)CC(O)C1    ZINC000616568719
N[C@@H]1CCOC[C@H]1O    ZINC000070453775
COC(=O)CCCN    ZINC000002019854
CC[C@H](CO)C(N)=O    ZINC000080018965
CO[C@H]1COC[C@@H]1N    ZINC000021953277
CCOC(=O)[C@@H](C)N    ZINC000054954747
COC1(CN)COC1    ZINC000107395538
NC[C@@H]1CCOCO1    ZINC000078210777
CC(C)OC(=O)CN    ZINC000035250750
N[C@@]1(CO)CCOC1    ZINC000070993415
CC[C@@H](OC)C(N)=O    ZINC000012137309
NCC1(CO)COC1    ZINC000015021448
N[C@@H]1COCC[C@H]1O    ZINC000082411710
CO[C@H]1COC[C@H]1N    ZINC000062712731
CCC[C@H](O)C(N)=O    ZINC000039282658
N[C@H]1COCC[C@H]1O    ZINC000082411709
N[C@@H]1CCOC[C@@H]1O    ZINC000080264899
N[C@@H]1CC[C@H](O)[C@H]1O    ZINC000034071170
C[C@@H](C(=O)O)[C@H](C)N    ZINC000038433622
NC1(CCO)COC1    ZINC000083428621
N[C@@H]1CC[C@@H](O)[C@H]1O    ZINC000034071171
CCCOC(=O)CN    ZINC000035193830
C[C@H](CCN)C(=O)O    ZINC000000518267
N[C@]1(CO)CCOC1    ZINC000070993417
CC[C@@H](CO)C(N)=O    ZINC000080018962
CC(C)OCC(N)=O    ZINC000043531726
CC[C@@H](N)C(=O)OC    ZINC000035186322
CC[C@](C)(N)C(=O)O    ZINC000000901761
NC[C@H]1CCOCO1    ZINC000078210778
NCCC1OCCO1    ZINC000002512299
CC[C@@](C)(O)C(N)=O    ZINC000001641501
CO[C@@H](C)CC(N)=O    ZINC000104151884
C[C@H](CN)CC(=O)O    ZINC000013818301
C[C@H](N)C1(O)COC1    ZINC000584883999
N[C@H]1COC[C@@H](O)C1    ZINC000204718664
C[C@@H](CCN)C(=O)O    ZINC000000518266
NCCOC1COC1    ZINC000096320266
COCC1(N)COC1    ZINC000107395535
CC[C@@](C)(N)C(=O)O    ZINC000000901763
N[C@H]1COCC[C@@H]1O    ZINC000082411711
N[C@@H]1C[C@@H](O)[C@@H](O)C1    ZINC000146501451
NC[C@@]1(O)CCOC1    ZINC000069606418
N[C@@H]1COC[C@@H]1CO    ZINC000107302357
COCCNC(=N)N    ZINC000020134821
NCCCNC(N)=O    ZINC000013515572
NCCC/C(N)=N/O    ZINC000070603423
CNC(=O)NCCN    ZINC000036488613
C[C@@H](CN)/C(N)=N/O    ZINC000070559703
C[C@H](N)C/C(N)=N/O    ZINC000070559701
CNCC/C(N)=N/O    ZINC000066111297
CN(CCO)C(=N)N    ZINC000100455116
CC(C)NNC(N)=O    ZINC000001571299
C[C@H](CN)/C(N)=N/O    ZINC000070559704
CC(C)N/C(N)=N/O    ZINC000013535998
CN(C)C/C(N)=N\O    ZINC000019424528
C[C@@H](N)C/C(N)=N/O    ZINC000070559702
NC[C@H]1CC[C@H](F)C1    ZINC000095829045
C[N+](C)(C)CC(N)=O    ZINC000001788405
N[C@H]1CCCC[C@H]1F    ZINC000026480881
NCCC1CC(F)C1    ZINC000219140926
CC1(C)[C@H](N)C[C@@H]1F    ZINC000687757100
N[C@H]1CCC[C@H](F)C1    ZINC000088611439
N[C@@H]1CCC[C@@H](F)C1    ZINC000088611436
NC[C@H]1CC[C@@H](F)C1    ZINC000095829046
C[C@H](N)C1CC(F)C1    ZINC000257828825
N[C@H]1CC[C@H](F)CC1    ZINC000142885556
NC1CCC(F)CC1    ZINC000066351528
NC[C@H]1CC[C@@H]1CF    ZINC000082163063
N[C@@H]1CCCC[C@@H]1F    ZINC000026480862
NC[C@H]1CC[C@H]1CF    ZINC000082163065
NC[C@@H]1CC[C@@H](F)C1    ZINC000095829044
N[C@@H]1CCC[C@H](F)C1    ZINC000088611441
C[Si](C)(C)CCN    ZINC000169919280
CC(C)[C@@H](N)B(O)O    ZINC000195762775
NCCC1(F)CCC1    ZINC000242728136
CC(C)[C@H](N)B(O)O    ZINC000195762778
NC[C@@H]1CC[C@@H]1CF    ZINC000082163060
C[C@@]1(F)CCC[C@H]1N    ZINC000203818305
C[C@]1(F)CCC[C@@H]1N    ZINC000203818331
C[C@@]1(F)CCC[C@@H]1N    ZINC000203818291
NCC1(F)CCCC1    ZINC000084302828
NC[C@@H]1CC[C@H]1CF    ZINC000082163061
N[C@H]1CC[C@@H](F)CC1    ZINC000103014458
CC1(C)[C@@H](N)C[C@@H]1F    ZINC000687757103
N[C@H]1CCC[C@@H](F)C1    ZINC000088611434
N[C@H]1CCCC[C@@H]1F    ZINC000026480871
N[C@@H]1CCCC[C@H]1F    ZINC000026480877
CC1(C)[C@H](N)C[C@H]1F    ZINC000687757101
NC[C@@H]1CCC[C@H]1F    ZINC000095829050
CC1(C)[C@H](F)C[C@@H]1N    ZINC000687757102
NC[C@@H]1CC[C@H](F)C1    ZINC000095829042
C[C@]1(F)CCC[C@H]1N    ZINC000146057102
COCCC[C@H](C)N    ZINC000037479261
CC(C)[C@H](N)[C@@H](C)O    ZINC000034195375
CCC(O)(CC)CN    ZINC000011755849
CCC[C@@H](O)[C@@H](C)N    ZINC000001759065
CCC[C@H](O)[C@@H](C)N    ZINC000001759063
COC[C@@H](C)[C@H](C)N    ZINC000069905005
CC(C)[C@@H](N)[C@H](C)O    ZINC000034195380
CC[C@@H](C)C[C@H](N)O    ZINC000001716673
CC[C@H](N)C(C)(C)O    ZINC000059911998
CC(C)(C)[C@@H](N)CO    ZINC000000162614
CC[C@@H](C)[C@@H](N)CO    ZINC000000402999
CC(C)(C)[C@H](O)CN    ZINC000026895464
CC[C@](C)(O)CCN    ZINC000082411693
CC[C@H](CN)CCO    ZINC000002048739
CC(C)[C@@](C)(O)CN    ZINC000035278972
C[C@@H](CN)C[C@H](C)O    ZINC000068577335
CCC[C@H](O)[C@H](C)N    ZINC000001759067
CC[C@@H](CN)CCO    ZINC000001641740
CCC[C@H](CN)OC    ZINC000081112875
CCOC[C@H](N)CC    ZINC000019735454
CCC[C@@H](CN)OC    ZINC000081112873
CC(C)C[C@@H](O)CN    ZINC000028223198
CCC[C@](C)(O)CN    ZINC000002042083
CC[C@](C)(CN)OC    ZINC000051958269
C[C@H](CO)CCCN    ZINC000062498385
CC[C@H](N)C[C@H](C)O    ZINC000164399186
NCCCCCCO    ZINC000001592422
CC(C)[C@@H](CN)CO    ZINC000072210240
COC[C@@H](C)[C@@H](C)N    ZINC000069905003
COC[C@@H](N)C(C)C    ZINC000019735457
C[C@@H](N)[C@H](C)CCO    ZINC000084377701
CO[C@@H](CN)C(C)C    ZINC000014628661
COCCC(C)(C)N    ZINC000045020075
CCCC[C@H](N)CO    ZINC000002043652
CCC[C@](C)(N)CO    ZINC000034426987
CCO[C@H](CC)CN    ZINC000029865971
C[C@@H](O)C(C)(C)CN    ZINC000082631333
CCOCC[C@H](C)N    ZINC000020429249
CC(C)(CO)CCN    ZINC000044399176
COCCC[C@@H](C)N    ZINC000037479263
C[C@@H](N)CC(C)(C)O    ZINC000039244670
CC(C)(O)CCCN    ZINC000062498391
CC(C)[C@@H](O)[C@H](C)N    ZINC000001759073
C[C@@H](CO)CCCN    ZINC000062498386
CC[C@@H](C)C[C@@H](N)O    ZINC000001716671
CC[C@@H](O)C(C)(C)N    ZINC000002046628
CC(C)C[C@H](O)CN    ZINC000028223203
CCCOCCCN    ZINC000002582056
CC[C@H](N)C[C@@H](C)O    ZINC000164398939
CC(C)(N)C(C)(C)O    ZINC000034723173
CC[C@@H](N)[C@@H](O)CC    ZINC000039294753
CCOCC(C)(C)N    ZINC000019091959
CC[C@@H](N)C[C@@H](C)O    ZINC000164399082
CC[C@@H](N)[C@H](O)CC    ZINC000039294749
CCC[C@@](C)(N)CO    ZINC000034426988
CC[C@H](N)CCCO    ZINC000075519497
CC(C)(C)OCCN    ZINC000002507600
CC[C@H](C)[C@H](O)CN    ZINC000041050386
CC[C@H](C)[C@@H](O)CN    ZINC000041050388
CC[C@@H](N)C(C)(C)O    ZINC000059912000
C[C@H](O)C[C@H](C)CN    ZINC000068577333
CC(C)[C@@](C)(N)CO    ZINC000039952048
C[C@@H](CN)CCCO    ZINC000062498390
COC[C@H](C)[C@@H](C)N    ZINC000069905002
CC(C)(N)CCCO    ZINC000026899082
CCC[C@H](N)CCO    ZINC000002530280
CC(C)OCCCN    ZINC000001587608
CC(C)[C@H](N)CCO    ZINC000032099004
CCOCC[C@@H](C)N    ZINC000020429248
COC[C@H](N)C(C)C    ZINC000019735458
COC(C)(C)CCN    ZINC000062498394
CC(C)C[C@H](N)CO    ZINC000000391149
COCC(C)(C)CN    ZINC000019092743
CC[C@](C)(CN)CO    ZINC000078724439
CCCCOCCN    ZINC000001672246
CC[C@@H](O)[C@@H](N)CC    ZINC000032301832
CC[C@@H](C)[C@@H](O)CN    ZINC000041050387
C[C@@H](O)C[C@H](C)CN    ZINC000068577330
C[C@@H](N)CCCCO    ZINC000039284930
CC(C)[C@@H](N)CCO    ZINC000032099003
C[C@H](CCO)[C@H](C)N    ZINC000084377703
CO[C@H](CN)C(C)C    ZINC000014628662
CC(C)[C@H](O)CCN    ZINC000041166817
CCC[C@@H](O)[C@H](C)N    ZINC000001759068
CCCC[C@@H](O)CN    ZINC000026894997
C[C@H](O)CC(C)(C)N    ZINC000001566596
CC(C)[C@H](N)[C@H](C)O    ZINC000034195378
CC(C)[C@@H](O)CCN    ZINC000041166819
C[C@H](N)CCCCO    ZINC000039284929
C[C@@H](N)[C@@H](C)CCO    ZINC000084377700
CC[C@@H](O)CCCN    ZINC000071372440
CC[C@@](C)(O)CCN    ZINC000082411694
CC(C)[C@@H](O)[C@@H](C)N    ZINC000001759071
CC[C@@](C)(CN)CO    ZINC000078724437
C[C@H](CN)CCCO    ZINC000062498389
CC[C@H](C)C[C@H](N)O    ZINC000001716674
CCC[C@@](C)(O)CN    ZINC000001695062
CC[C@@H](N)C[C@H](C)O    ZINC000164399305
CCO[C@@H](CC)CN    ZINC000029865968
C[C@H](O)C(C)(C)CN    ZINC000082631332
CC(C)(C)[C@H](N)CO    ZINC000000391151
CCOC[C@@H](N)CC    ZINC000019735453
C[C@H](N)CC(C)(C)O    ZINC000039244669
COCC[C@@H](C)CN    ZINC000045019093
CC(C)[C@](C)(O)CN    ZINC000035278967
CC(C)(C)[C@@H](O)CN    ZINC000026895461
COCCCCCN    ZINC000037754189
COCC[C@H](C)CN    ZINC000045019091
CC[C@@](C)(CN)OC    ZINC000051958267
CC[C@H](C)C[C@@H](N)O    ZINC000001716672
CCOCCCCN    ZINC000019394051
CCC[C@@H](N)CCO    ZINC000044198106
COC[C@H](C)[C@H](C)N    ZINC000069905004
CC[C@@H](C)[C@H](O)CN    ZINC000041050385
C[C@H](N)[C@@H](C)CCO    ZINC000084377702
CC(C)[C@@H](N)[C@@H](C)O    ZINC000034195376
CC(C)[C@H](CN)CO    ZINC000072210241
CC[C@@H](C)[C@H](N)CO    ZINC000000402997
CCCO[C@H](C)CN    ZINC000029865966
CC(C)COCCN    ZINC000014628631
CC(C)[C@](C)(N)CO    ZINC000039952049
CC[C@H](O)C(C)(C)N    ZINC000001759074
C[C@@H](O)C[C@@H](C)CN    ZINC000068577332
CCC(N)(CC)CO    ZINC000034273808
CC[C@H](C)[C@H](N)CO    ZINC000000402998
CCCC[C@@H](N)CO    ZINC000001694091
CC(C)(CN)CCO    ZINC000062498392
CC(C)[C@H](O)[C@@H](C)N    ZINC000001759070
CC[C@H](N)[C@@H](O)CC    ZINC000039294751
CC(C)C[C@@H](N)CO    ZINC000000391150
CCCC[C@H](O)CN    ZINC000026895001
CCCO[C@@H](C)CN    ZINC000029865965
CC(C)[C@H](O)[C@H](C)N    ZINC000001759072
CC[C@H](C)[C@@H](N)CO    ZINC000000403000
CC[C@H](O)CCCN    ZINC000071372439
CCOC(C)(C)CN    ZINC000051957338
C[C@@H](O)CC(C)(C)N    ZINC000002045075
CC[C@@H](N)CCCO    ZINC000075519501
NCCCNCCN    ZINC000019368906
CNCCNCCN    ZINC000022026864
CN(CCN)CCN    ZINC000022028704
CC(CN)(CN)CN    ZINC000002570186
Nc1nocc1Cl    ZINC000078724536
Nc1nc(Cl)n[nH]1    ZINC000005567036
Nc1ncc(F)s1    ZINC000034179225
N[C@@H]1NC(=O)CS1    ZINC000025952637
N[C@H]1NC(=O)CS1    ZINC000025952641
NC(=O)CC(N)=S    ZINC000002446071
CC(=O)NC(N)=S    ZINC000001683658
N=C(N)NC(N)=S    ZINC000003882596
N#CSC(N)(N)N    ZINC000019325610
NN/C=N/C(N)=S    ZINC000059219648
C[C@H](C(N)=O)[N+](=O)[O-]    ZINC000100363473
COC(=O)/C(N)=N/O    ZINC000104586049
NC(=O)NCC(=O)O    ZINC000001464311
C[C@@H](C(N)=O)[N+](=O)[O-]    ZINC000100363470
COC(=O)NC(N)=O    ZINC000000900515
N/C(CC(=O)O)=N\O    ZINC000006184825
C#Cc1cccnc1N    ZINC000072230789
CO/C([O])=C(/N)CO    ZINC001560406283
NC(=N/O)/C(N)=N\O    ZINC000016101905
N#Cc1ccccc1N    ZINC000000157544
N#Cc1ccc(N)cc1    ZINC000000152697
C#Cc1ccc(N)cn1    ZINC000209820944
C#Cc1cnccc1N    ZINC000104600640
C#Cc1cncc(N)c1    ZINC000039050088
CN/C(N)=N/[N+](=O)[O-]    ZINC000020220203
C#Cc1cc(N)ccn1    ZINC000039050090
COC[C](N)C(=O)O    ZINC001560408689
[C-]#[N+]c1cccc(N)c1    ZINC000104899467
N#Cc1cccc(N)c1    ZINC000000388409
NNC(=O)NC(N)=O    ZINC000004403279
NC(=O)NNC(N)=O    ZINC000004284404
C#Cc1ccnc(N)c1    ZINC000095642447
C#Cc1cccc(N)n1    ZINC000039051134
NC(=O)C1(F)CNC1    ZINC000953070714
C#Cc1ccc(N)nc1    ZINC000072230783
CC(C)NC(N)=S    ZINC000001995199
CSCCC(=N)N    ZINC000038063714
CCCNC(N)=S    ZINC000018191765
CCCSC(=N)N    ZINC000001887643
CN(C)CC(N)=S    ZINC000054965167
CC(C)SC(=N)N    ZINC000003806248
CNC[C@H](N)C(=O)O    ZINC000095483601
COC(=O)NCCN    ZINC000037895115
NC(=O)[C@@H](N)CCO    ZINC000005828755
C[C@@H](N)CC(=O)NO    ZINC000004809164
COC[C@H](N)C(N)=O    ZINC000045507028
CNC(=O)[C@H](O)CN    ZINC000098095487
NC[C@H](N)CC(=O)O    ZINC000040448663
COC(OC)C(=N)N    ZINC000228934604
CNC[C@@H](N)C(=O)O    ZINC000019368882
C[C@](N)(CN)C(=O)O    ZINC000034732617
CNC(=O)[C@@H](O)CN    ZINC000098095488
CO[C@H](C)/C(N)=N/O    ZINC000043516567
C[C@H](O)[C@H](N)C(N)=O    ZINC000004761890
CC(C)(O)/C(N)=N/O    ZINC000002547154
NC[C@@H](N)CC(=O)O    ZINC000040448670
NC(=O)C[C@@H](N)CO    ZINC000001727096
C[C@@H](N)[C@@H](N)C(=O)O    ZINC000095483612
CN[C@H](CN)C(=O)O    ZINC000078724303
CCOCNC(N)=O    ZINC000096675089
C[C@H](O)[C@@H](N)C(N)=O    ZINC000004761897
CN[C@@H](CN)C(=O)O    ZINC000078724301
COCCNC(N)=O    ZINC000002580704
CC[C@H](N)C(=O)NO    ZINC000004775651
COC(=O)[C@@H](N)CN    ZINC000022873558
NC(=O)NCCCO    ZINC000003632636
CO[C@@H](C)/C(N)=N/O    ZINC000043516566
C[C@H](N)CC(=O)NO    ZINC000005420292
C[C@H](N)[C@H](N)C(=O)O    ZINC000095483609
CC(C)(N)C(=O)NO    ZINC000069635549
C[C@@H](O)[C@H](N)C(N)=O    ZINC000002046871
C[C@@](N)(CN)C(=O)O    ZINC000034732614
CON(C)C(=O)CN    ZINC000038258935
CNC(=O)[C@@H](N)CO    ZINC000039259908
CNC(=O)[C@H](N)CO    ZINC000039259906
C[C@H](N)[C@@H](N)C(=O)O    ZINC000095483611
NCC(=O)NCCO    ZINC000034212754
COCC/C(N)=N\O    ZINC000085205434
NCC[C@H](N)C(=O)O    ZINC000052986906
COC[C@@H](N)C(N)=O    ZINC000045507030
NCCNCC(=O)O    ZINC000019366971
CCONC(=O)CN    ZINC000083116720
CC[C@@H](N)C(=O)NO    ZINC000005420206
C[C@@H](N)[C@H](N)C(=O)O    ZINC000095483610
NC(=O)[C@H](N)CCO    ZINC000001723772
COCOCC(=N)N    ZINC000038995459
C[C@@H](O)[C@@H](N)C(N)=O    ZINC000004761899
NC(=O)C[C@H](N)CO    ZINC000005829633
COC(=O)[C@H](N)CN    ZINC000019366965
NCC[C@@H](N)C(=O)O    ZINC000053122793
N[C@@H]1CNC[C@@H](F)C1    ZINC000116182282
N[C@@H]1CCNC[C@@H]1F    ZINC000118509594
CC(C)[C@H](F)C(=N)N    ZINC000257198190
NC[C@@H]1C[C@H](F)CN1    ZINC000584629133
NC1CN(CCF)C1    ZINC000087776636
N[C@@H]1CNCC[C@H]1F    ZINC000088243526
N[C@H]1CCNC[C@H]1F    ZINC000118509602
NC[C@]1(F)CCNC1    ZINC000141626679
NCCNC(=O)NN    ZINC000068592312
N[C@H]1CCNC[C@@H]1F    ZINC000118509597
N[C@H]1CNCC[C@H]1F    ZINC000088243524
NCC1(CF)CNC1    ZINC000257859411
N[C@H]1CNC[C@H](F)C1    ZINC000116182289
NC[C@@]1(F)CCNC1    ZINC000141626885
N[C@@H]1CNC[C@H](F)C1    ZINC000116182286
N[C@@H]1CCNC[C@H]1F    ZINC000118509600
N[C@H]1CNC[C@@H](F)C1    ZINC000116182285
N[C@H]1CNCC[C@@H]1F    ZINC000088243527
CC(C)[C@@H](F)C(=N)N    ZINC000257198191
CN1CC(F)(CN)C1    ZINC000710681225
NC[C@@H]1C[C@@H](F)CN1    ZINC001239316579
NCCN1CC(F)C1    ZINC000606303476
N[C@@H]1CNCC[C@@H]1F    ZINC000088243529
C[Si](C)(CN)CN    ZINC000195761118
CN(C)C[C@@H](N)CO    ZINC000078724886
C[C@H](O)CNCCN    ZINC000084400883
CN(C)C[C@H](O)CN    ZINC000019255182
NCCCCCNO    ZINC000013514065
C[C@@H](O)CNCCN    ZINC000084400884
NCCNCCCO    ZINC000022028379
CN(C)C[C@H](N)CO    ZINC000078724884
CCOC(CN)CN    ZINC000059062218
C[C@H](CN)[C@H](N)CO    ZINC000217037852
CON(C)CCCN    ZINC000034414063
CN(CCN)CCO    ZINC000032445541
C[C@@H](CN)[C@H](N)CO    ZINC000217037810
COC[C@@](C)(N)CN    ZINC000053198109
COCCNCCN    ZINC000019732662
NCCCNCCO    ZINC000001704448
COC[C@](C)(N)CN    ZINC000053198108
CN(C)C[C@@H](O)CN    ZINC000019255181
COC(=O)C(N)=S    ZINC000040435378
NC1(C(=O)Cl)CC1    ZINC000104484466
NC(=S)/C(N)=N\O    ZINC000013548708
NC(C(=O)O)C(=O)O    ZINC000000895421
NC(=O)NC(N)=S    ZINC000005179581
NC(=S)NNC=O    ZINC000005410159
N[C@@H]1CSC[C@H]1O    ZINC000001204687
N[C@@H]1CSC[C@@H]1O    ZINC000001204686
CC(=O)SCCN    ZINC000001529688
COCCC(N)=S    ZINC000019398556
CO[C@H](C)C(N)=S    ZINC000043514980
CSCCC(N)=O    ZINC000001632616
N[C@H]1CSC[C@H]1O    ZINC000001204690
CCSCC(N)=O    ZINC000034278252
NC[C@@H]1OCCS1    ZINC000034310298
N[C@H]1CSC[C@@H]1O    ZINC000001204688
CS[C@H](C)C(N)=O    ZINC000006032456
CO[C@@H](C)C(N)=S    ZINC000043514979
CCOCC(N)=S    ZINC000019510245
CC(C)OC(N)=S    ZINC000033844376
CC[C@H](O)C(N)=S    ZINC000043541931
NC(=S)CCCO    ZINC000034978175
N=C(N)N(N)[N+](=O)[O-]    ZINC000104042470
CC[C@@H](O)C(N)=S    ZINC000043541932
NC[C@H]1OCCS1    ZINC000034310299
CC(C)(O)C(N)=S    ZINC000083339424
CS[C@@H](C)C(N)=O    ZINC000006020044
N#Cc1cccnc1N    ZINC000019486678
C#Cc1cnc(N)cn1    ZINC000095628564
N=C(N)SCCN    ZINC000001848256
N[C@@H]1CCC[C@@H]1Cl    ZINC000000158408
N#Cc1ccc(N)nc1    ZINC000019441342
N#Cc1ccnc(N)c1    ZINC000019424559
N#Cc1cccc(N)n1    ZINC000039050487
C#Cc1ccnc(N)n1    ZINC000051971755
N#Cc1cnccc1N    ZINC000032141637
N[C@@H]1CCC[C@H]1Cl    ZINC000005185341
N#Cc1ncccc1N    ZINC000001433329
N#Cc1ccc(N)cn1    ZINC000000403997
NCCNC(N)=S    ZINC000039418026
N#Cc1cncc(N)c1    ZINC000021984988
CC(C)(N)/C=C\Cl    ZINC000080497668
N=C(N)NCCS    ZINC000002016534
CN(C)NC(N)=S    ZINC000033800902
CC(C)(N)/C=C/Cl    ZINC000080497670
C#Cc1cnc(N)nc1    ZINC000035246518
N[C@H]1CCC[C@@H]1Cl    ZINC000005185223
N#Cc1ccncc1N    ZINC000020357578
C#Cc1ccc(N)nn1    ZINC000217470493
N#Cc1cc(N)ccn1    ZINC000035569713
C#Cc1nccnc1N    ZINC000040448283
N[C@H]1CCC[C@H]1Cl    ZINC000005185216
NC[C@@H](O)CC(=O)O    ZINC000000901808
C[C@@H](O)[C@@H](N)C(=O)O    ZINC000000895399
COC(=O)[C@H](O)CN    ZINC000038212551
N[C@@H](CO)CC(=O)O    ZINC000004181821
N[C@H](CO)CC(=O)O    ZINC000004181820
NCCOCC(=O)O    ZINC000036533634
NCC[C@H](O)C(=O)O    ZINC000002019611
COC(=O)[C@@H](O)CN    ZINC000038251036
COCCOC(N)=O    ZINC000001606111
COC(=O)[C@@H](N)CO    ZINC000019230192
COC[C@@H](N)C(=O)O    ZINC000001691081
N[C@H](CCO)C(=O)O    ZINC000001742215
C[C@@](N)(CO)C(=O)O    ZINC000000901265
NC(=O)C[C@H](O)CO    ZINC000002567781
COC(=O)[C@H](N)CO    ZINC000019230193
C[C@@H](O)[C@H](N)C(=O)O    ZINC000000895103
N[C@@H](CCO)C(=O)O    ZINC000000895146
NC[C@H](O)CC(=O)O    ZINC000000901811
CO[C@H](CN)C(=O)O    ZINC000078684455
C[C@](N)(CO)C(=O)O    ZINC000002042820
NC[C@@H](CO)C(=O)O    ZINC000012502811
COC(OC)C(N)=O    ZINC000003012922
C[C@H](O)COC(N)=O    ZINC000002046113
NCC[C@@H](O)C(=O)O    ZINC000002019612
C[C@@H](O)COC(N)=O    ZINC000001684587
CO[C@@H](CN)C(=O)O    ZINC000078684453
C[C@H](O)[C@@H](N)C(=O)O    ZINC000001747073
C[C@H](O)[C@H](N)C(=O)O    ZINC000001747072
NC(=O)COCCO    ZINC000001602258
COC[C@H](N)C(=O)O    ZINC000002043994
NC[C@H](CO)C(=O)O    ZINC000012502813
NC1(CO)CC(F)C1    ZINC000095743410
N[C@H]1CCOC[C@@H]1F    ZINC000095670845
CN(CCN)[N+](=O)[O-]    ZINC000001723286
N[C@@H]1CCOC[C@@H]1F    ZINC000095670843
NC[C@@]1(F)CCOC1    ZINC000108279983
C=Cc1cccc(N)c1    ZINC000002566109
NNC(=O)[C@@H](N)CO    ZINC000022000300
N[C@H]1Cc2ccccc21    ZINC000004273537
N[C@@H]1Cc2ccccc21    ZINC000004273538
Nc1cccc2c1CC2    ZINC000201205187
C=Cc1ccc(N)cc1    ZINC000001673648
Nc1ccc2c(c1)CC2    ZINC000022013192
C=Cc1ccccc1N    ZINC000038582193
N/C=C\c1ccccc1    ZINC000103728459
NCC1(O)CC(F)C1    ZINC000616569576
N/C=C/c1ccccc1    ZINC000006095623
NNC(=O)[C@H](N)CO    ZINC000022000303
CC(C)[C@H](F)C(N)=O    ZINC000114159469
NC(=O)N(N)CCO    ZINC000001600639
N[C@@H]1CCOC[C@H]1F    ZINC000095670844
NC[C@]1(F)CCOC1    ZINC000108279980
CC(C)[C@@H](F)C(N)=O    ZINC000114159467
N[C@H]1CCOC[C@H]1F    ZINC000095670846
NC12C3C4C5C3C1C5C42    ZINC000103191412
CSC[C@H](C)CN    ZINC000038063970
CCSCCCN    ZINC000013526110
CC[C@@H](N)CSC    ZINC000054495009
CCSC[C@@H](C)N    ZINC000038855764
CSCCCCN    ZINC000022063748
CCSC[C@H](C)N    ZINC000038855766
CSCC[C@@H](C)N    ZINC000068575913
CC[C@H](N)CSC    ZINC000054495008
CSC[C@@H](C)CN    ZINC000038063969
CSCC[C@H](C)N    ZINC000068575907
CCCSCCN    ZINC000019480321
CC[C@](C)(S)CN    ZINC000005887812
CSC(C)(C)CN    ZINC000071790834
CSCC(C)(C)N    ZINC000038855747
CC[C@@](C)(S)CN    ZINC000004773090
CS[C@@H](C)CCN    ZINC000038063982
CS[C@H](C)CCN    ZINC000038063983
CC(C)SCCN    ZINC000019423396
COC[C@@](C)(O)CN    ZINC000053199555
CCC(N)(CO)CO    ZINC000003861776
CCOC[C@@H](N)CO    ZINC000082901351
COC(CCN)OC    ZINC000041125620
COCCOCCN    ZINC000019272787
CCOC[C@@H](O)CN    ZINC000004243072
COC(C)(CN)OC    ZINC000034406441
COCC(N)COC    ZINC000004202818
COC[C@@H](O)CCN    ZINC000068985050
COC[C@H](CN)OC    ZINC000059752082
COCC[C@H](N)CO    ZINC000044464145
COCOCCCN    ZINC000104657554
COC[C@@](C)(N)CO    ZINC000039628158
CC(C)(O)[C@@H](O)CN    ZINC000013354804
COC[C@](C)(N)CO    ZINC000039628156
N[C@H](CO)CCCO    ZINC000005501983
N[C@@H](CO)CCCO    ZINC000005064718
NC(CCO)CCO    ZINC000044709885
COC[C@@H](CN)OC    ZINC000059752081
COC[C@@H](N)CCO    ZINC000068577256
C[C@@H](CN)OCCO    ZINC000071773182
COC(OC)[C@@H](C)N    ZINC000006036005
COC[C@H](N)CCO    ZINC000068577248
CCOC[C@H](O)CN    ZINC000004243071
COC(OC)[C@H](C)N    ZINC000006020286
C[C@H](CN)OCCO    ZINC000071773183
NCCCOCCO    ZINC000001695284
NCCOCCCO    ZINC000034129991
CC(CN)(CO)CO    ZINC000083598450
CC(C)(O)[C@H](O)CN    ZINC000013354801
COC[C@H](O)CCN    ZINC000068985048
COCC[C@@H](N)CO    ZINC000044464146
COC[C@](C)(O)CN    ZINC000053199554
CC(C)C[C@@H](N)CF    ZINC000107114535
CC(C)C[C@H](N)CF    ZINC000107263091
CC[C@H](C)[C@H](N)CF    ZINC000132356302
NC(=S)C(N)=S    ZINC000004695122
N#CC(F)(F)C(N)=O    ZINC000118805562
NC(=O)C(F)C(N)=O    ZINC000001598074
N#Cc1cnc(N)cn1    ZINC000008698476
N#Cc1cc(N)ncn1    ZINC000088189765
N#Cc1ccc(N)nn1    ZINC000040448547
N#Cc1ncc(N)cn1    ZINC000038339179
COCNC(N)=S    ZINC000021986899
CSC/C(N)=N/O    ZINC000006794381
N#Cc1cncnc1N    ZINC000000165356
N#Cc1ccnc(N)n1    ZINC000039053313
N#Cc1cncc(N)n1    ZINC000039118491
N#Cc1cnnc(N)c1    ZINC000211611456
N#Cc1ccnnc1N    ZINC000034213306
NC(=O)NCCS    ZINC000016990143
N#Cc1nccnc1N    ZINC000000331853
N#Cc1ncncc1N    ZINC000200999944
NC(=O)[C@H](N)CS    ZINC000005830133
N#Cc1nccc(N)n1    ZINC000039052318
N#Cc1cnc(N)nc1    ZINC000002559851
N=C(N)SCCO    ZINC000003865389
N[C@@H](CNO)C(=O)O    ZINC000002380421
NOC[C@H](N)C(=O)O    ZINC000001760187
N[C@H](CO)C(=O)NO    ZINC000004507561
NC(=O)N(CO)CO    ZINC000033650127
N=C(N)CCCCl    ZINC000002547115
N[C@@H](CO)/C(O)=N/O    ZINC000094437876
NOC[C@@H](N)C(=O)O    ZINC000001713589
N[C@H](CNO)C(=O)O    ZINC000001610368
C/N=C(\N)[C@@H](C)Cl    ZINC000001731869
N/C=N/c1ccccc1    ZINC000015767277
C=Cc1cccc(N)n1    ZINC000039054277
NCCSCCN    ZINC000001737510
NCC(=O)NCCF    ZINC000116904002
C=Cc1ccc(N)nc1    ZINC000072225134
C=Cc1ccc(N)cn1    ZINC000067172321
C=Cc1cccnc1N    ZINC000039054275
C=Cc1ncccc1N    ZINC000039050664
C=Cc1cncc(N)c1    ZINC000115058181
C=Cc1ccncc1N    ZINC000209822395
C=Cc1cnccc1N    ZINC000204913642
C=Cc1cc(N)ccn1    ZINC000072230717
N=C(N)c1ccccc1    ZINC000000036634
C=Cc1ccnc(N)c1    ZINC000033975124
C[C](N)c1ccccc1    ZINC001560406604
NC[C@@H](O)[C@@H](O)CN    ZINC000002384201
CN(CCN)CCF    ZINC000082707728
CCSC(N)=S    ZINC000005598930
NC1CSSC1    ZINC000001751021
N[C@@H](CS)C(=O)O    ZINC000000895042
N[C@H](CS)C(=O)O    ZINC000000895347
NC1CS(=O)(=O)C1    ZINC000062712735
CC[C@H](Cl)C(N)=O    ZINC000005225723
CC(C)(N)C(=O)Cl    ZINC000039270891
C[C@@H](Cl)CC(N)=O    ZINC000006442853
C[C@@H](N)C(=O)CCl    ZINC000090760571
NC(=O)[C@@H]1CC1(F)F    ZINC000104585607
C[C@H](CCl)C(N)=O    ZINC000006443022
CC[C@@H](Cl)C(N)=O    ZINC000001594671
C[C@H](N)C(=O)CCl    ZINC000090760570
NC(=O)CCCCl    ZINC000001841208
C[C@@H](CCl)C(N)=O    ZINC000001594371
C[C@H](Cl)CC(N)=O    ZINC000001599295
NC(=O)[C@H]1CC1(F)F    ZINC000104585602
CC(C)(Cl)C(N)=O    ZINC000001594673
NCCCC(=O)Cl    ZINC000002737919
NCC[C@@H](F)C(=O)O    ZINC000004293525
COC(=O)[C@H](F)CN    ZINC000108365855
COC(=O)[C@@H](F)CN    ZINC000104599735
NC(=O)c1ccccc1    ZINC000000152996
C#C[C@@H](N)c1ccco1    ZINC000083946831
Nc1ccc(C=O)cc1    ZINC000001677280
COC(=O)[C@H](N)CF    ZINC000034326189
N[C@@H](CCF)C(=O)O    ZINC000038948561
C[C@H](F)[C@H](N)C(=O)O    ZINC000001556411
COC(=O)[C@@H](N)CF    ZINC000034326190
NCC[C@H](F)C(=O)O    ZINC000002526207
C#C[C@H](N)c1ccco1    ZINC000083946830
N[C@H](CCF)C(=O)O    ZINC000083119819
Nc1cccccc1=O    ZINC000002034019
C[C@H](F)[C@@H](N)C(=O)O    ZINC000001556413
C[C@@H](F)[C@@H](N)C(=O)O    ZINC000001556414
C[C@@H](F)[C@H](N)C(=O)O    ZINC000001556412
Nc1ccccc1C=O    ZINC000004202514
Nc1cccc(C=O)c1    ZINC000001655484
C[C@H](N)C[S@@](C)=O    ZINC000082755287
Cn1cc(C#N)cc1N    ZINC000039073490
N=C(N)c1cccnc1    ZINC000000165409
C[C@H](N)C[S@](C)=O    ZINC000082755285
C=Cc1ncc(N)cn1    ZINC000104594883
NCCSCCO    ZINC000001575892
N=C(N)c1ccccn1    ZINC000000156702
C[S@@](=O)CCCN    ZINC000014593755
N[C@H](CO)CCS    ZINC000079670395
N=C(N)c1ccncc1    ZINC000002389932
CSC[C@@H](N)CO    ZINC000001743877
C#CCc1c[nH]c(N)n1    ZINC000104644993
C[C@@H](CN)[S@](C)=O    ZINC000083255017
CC[S@@](=O)CCN    ZINC000040954807
C[C@@H](N)C[S@@](C)=O    ZINC000082755288
CC[S@](=O)CCN    ZINC000040954809
C[C@@H](CN)[S@@](C)=O    ZINC000083255021
C=Cc1cnc(N)nc1    ZINC000039052635
C=Cc1cc(N)ncn1    ZINC000114602347
C[C@H](CN)[S@@](C)=O    ZINC000083255023
N/C=N/c1ccncc1    ZINC000060195994
C=Cc1ccnc(N)n1    ZINC000219782615
CSC[C@H](N)CO    ZINC000006425235
C#CCn1cc(N)cn1    ZINC000040539357
C[S@](=O)CCCN    ZINC000014593756
C[C@H](CN)[S@](C)=O    ZINC000083255019
C=Cc1ccc(N)nn1    ZINC000307529142
Cc1c[nH]c(N)c1C#N    ZINC000001658816
C=Cc1cnc(N)cn1    ZINC000104658506
N/C=N\c1cccnc1    ZINC000072230830
C=Cc1nccnc1N    ZINC000145104320
C[C@@H](N)C[S@](C)=O    ZINC000082755286
NCC[C@H]1CC1(F)F    ZINC000095762153
N[C@H]1CCC(F)(F)C1    ZINC000066351533
NCC[C@@H]1CC1(F)F    ZINC000095762154
CC(C)(CN)CCl    ZINC000083339429
CC1(N)CC(F)(F)C1    ZINC000095743179
NC1CC(C(F)F)C1    ZINC000211612422
NC[C@@H]1CCC1(F)F    ZINC000095743486
NC1(C(F)F)CCC1    ZINC000087688369
N[C@H]1CCCC1(F)F    ZINC000066351526
C[C@H](N)CCCCl    ZINC000149204809
C[C@@H](N)CCCCl    ZINC000149204607
N[C@@H]1CCCC1(F)F    ZINC000066351527
NCC1CC(F)(F)C1    ZINC000038540891
N[C@H]1C[C@@H](C(F)F)C1    ZINC000606301453
NC[C@H]1CCC1(F)F    ZINC000095743487
N[C@@H]1CCC(F)(F)C1    ZINC000066351532
NC(CO)(CO)CO    ZINC000000896695
Cc1ccc(C)c(N)c1    ZINC000003860836
NC1[C@H]2[C@H]1[C@@H]1C=C[C@@H]2C1    ZINC000104136992
Cc1cccc(N)c1C    ZINC000003860406
C[C@@H](F)COCCN    ZINC000211613483
NC1[C@H]2[C@H]1[C@H]1C=C[C@H]2C1    ZINC000104136978
CC(C)(O)[C@H](F)CN    ZINC000149559952
CCc1cccc(N)c1    ZINC000002034642
NC1[C@H]2[C@H]1[C@@H]1C=C[C@H]2C1    ZINC000104136984
CCc1ccccc1N    ZINC000001690957
Cc1cccc(CN)c1    ZINC000002015949
NCCc1ccccc1    ZINC000006579654
NCCOCCCF    ZINC000088025929
C[C@H](N)c1ccccc1    ZINC000006030374
C[C@@H](N)c1ccccc1    ZINC000006037146
Cc1ccc(N)cc1C    ZINC000003860992
C[C@H](F)COCCN    ZINC000211613414
CCc1ccc(N)cc1    ZINC000012359032
Cc1ccccc1CN    ZINC000000967194
Cc1cccc(C)c1N    ZINC000000900692
Cc1ccc(N)c(C)c1    ZINC000000900690
Cc1ccc(CN)cc1    ZINC000001680684
CC(C)(O)[C@@H](F)CN    ZINC000149560160
Cc1cc(C)cc(N)c1    ZINC000003861068
NC(=O)NCCCl    ZINC000001679325
C[C@H](Cl)/C(N)=N/O    ZINC000002547114
C[C@@H](Cl)/C(N)=N/O    ZINC000016082776
N/C(CCCl)=N\O    ZINC000004202657
NC(=O)c1ccccn1    ZINC000000388048
NC(=O)c1ccncc1    ZINC000000391130
Nc1ccnc(C=O)c1    ZINC000059682427
Nc1ncccc1C=O    ZINC000019702477
Nc1ccc(C=O)cn1    ZINC000035569838
N#Cc1coc(CN)c1    ZINC000036455546
N#C[C@H](N)c1ccco1    ZINC000019984400
Nc1cnccc1C=O    ZINC000002583497
Nc1cccnc1C=O    ZINC000004352694
Nc1ccncc1C=O    ZINC000001495001
Cc1coc(N)c1C#N    ZINC000071261189
Nc1ccc(N=O)cc1    ZINC000005420834
NC(=O)c1cccnc1    ZINC000000005878
N#C[C@@H](N)c1ccco1    ZINC000019984404
Nc1cccc(C=O)n1    ZINC000039050598
Nc1cc(C=O)ccn1    ZINC000035569880
N#Cc1ccc(CN)o1    ZINC000038220134
Cn1cc(C#N)c(N)n1    ZINC000039147351
Cn1cc(N)c(C#N)n1    ZINC000104588724
Cn1ncc(N)c1C#N    ZINC000075847251
Cn1cnc(C#N)c1N    ZINC000039073618
N#CCn1cc(N)cn1    ZINC000019810571
N=C(N)c1cccnn1    ZINC000057990139
N=C(N)c1cncnc1    ZINC000014807888
N/C=N/c1cnccn1    ZINC000230544094
N#CCn1nccc1N    ZINC000409438247
N/C=N\c1ncccn1    ZINC000039052354
N=C(N)c1ccncn1    ZINC000039052138
Cn1cnc(N)c1C#N    ZINC000001581334
Cc1n[nH]c(C#N)c1N    ZINC000004878135
N#CCn1ccc(N)n1    ZINC000037418682
N=C(N)c1cnccn1    ZINC000001442804
N=C(N)c1ncccn1    ZINC000002582833
Cn1ncc(C#N)c1N    ZINC000000169364
N#CCn1cnc(N)c1    ZINC000259472326
Cc1n[nH]c(N)c1C#N    ZINC000004353708
NCCNCCCl    ZINC000019365278
N[C@@H]1CNCC1(F)F    ZINC000584634007
N[C@H]1CNCC1(F)F    ZINC000584634008
Cc1ccc(C)c(N)n1    ZINC000015442195
Cc1cccnc1CN    ZINC000004202958
Cc1cnc(N)c(C)c1    ZINC000026146228
N#CC12CC(CN)(C1)C2    ZINC000306261425
Cc1cnc(C)c(N)c1    ZINC000059485324
Cc1ccnc(N)c1C    ZINC000026145526
Cc1cnc(N)cc1C    ZINC000014985912
Cc1ncccc1CN    ZINC000002524719
NCc1ccccc1N    ZINC000000389679
Cc1cc(C)nc(N)c1    ZINC000019118456
Cc1c(N)cccc1N    ZINC000000388289
Cc1cc(N)c(C)cn1    ZINC000006796559
CCc1cncc(N)c1    ZINC000072192704
Cc1ccc(N)c(C)n1    ZINC000000335270
CCc1ccncc1N    ZINC000042750245
Cc1ccc(N)c(N)c1    ZINC000000331686
Cc1ccncc1CN    ZINC000020357681
Cc1ccnc(C)c1N    ZINC000016124884
N#CC1=C(N)CCCC1    ZINC000005120854
NCCc1ccncc1    ZINC000000215300
CCc1ccc(N)nc1    ZINC000033965991
CCc1cnccc1N    ZINC000034617261
CNc1ccc(N)cc1    ZINC000004262606
C[C@H](N)c1cccnc1    ZINC000000801642
CCc1ncccc1N    ZINC000082411643
Cc1cc(N)ccc1N    ZINC000000388337
CCc1ccc(N)cn1    ZINC000034171709
Cc1ccc(N)nc1C    ZINC000001621612
CCc1cccnc1N    ZINC000021985770
Cc1cccc(CN)n1    ZINC000001690010
Cc1cc(N)cc(N)c1    ZINC000002041087
CNc1cccc(N)c1    ZINC000000395228
Cc1cnccc1CN    ZINC000004202963
Cc1ccnc(CN)c1    ZINC000016124523
C[C@@H](N)c1ccccn1    ZINC000000801641
Cc1ccc(N)cc1N    ZINC000000388039
C[C@H](N)c1ccncc1    ZINC000000801644
NCCc1cccnc1    ZINC000000403368
Cc1cc(N)cc(C)n1    ZINC000000331934
Cc1cncc(C)c1N    ZINC000002541072
Cc1cccc(N)c1N    ZINC000000153100
CCc1cccc(N)n1    ZINC000005197414
CCc1ccnc(N)c1    ZINC000005197422
NCCc1ccccn1    ZINC000000164395
CNc1ccccc1N    ZINC000000395550
NCc1cccc(N)c1    ZINC000002555318
C[C@H](N)c1ccccn1    ZINC000000801640
CCc1cc(N)ccn1    ZINC000034478441
Cc1nccc(N)c1C    ZINC000019090389
Cc1ccc(CN)nc1    ZINC000020357695
Cc1cc(CN)ccn1    ZINC000015781563
Cc1cncc(CN)c1    ZINC000026461312
NCc1ccc(N)cc1    ZINC000000389785
Cc1ccc(CN)cn1    ZINC000019420999
Cc1cc(C)c(N)cn1    ZINC000003881104
Cc1cc(N)cnc1C    ZINC000021985617
C=C(C)n1cccc1N    ZINC001174787792
Cc1cncc(N)c1C    ZINC000095764091
C[C@@H](N)c1ccncc1    ZINC000000801645
C[C@@H](N)c1cccnc1    ZINC000000801643
NCCBr    ZINC000059066260
C[C@@H](Cl)C(N)=S    ZINC000714540999
C[C@H](Cl)C(N)=S    ZINC000083339430
NC(=S)CCCl    ZINC000083339431
N[C@@H](CCl)C(=O)O    ZINC000001529480
NC(=O)OCCCl    ZINC000001865419
C[P@](=O)(O)C(N)=O    ZINC000022017646
N[C@H](CCl)C(=O)O    ZINC000001529479
CSSCCN    ZINC000104636359
CS(=O)(=O)CCN    ZINC000002386746
COC(N)=C(C#N)C#N    ZINC000000390991
CCS(=O)(=O)CN    ZINC000082062180
Cc1noc(N)c1C#N    ZINC000000168736
Cc1onc(N)c1C#N    ZINC000071255849
NCCC[S@@](=O)O    ZINC000005410694
NC(=O)c1ccnnc1    ZINC000091352887
Nc1cncnc1C=O    ZINC000116890162
Nc1ncc(C=O)cn1    ZINC000000249481
NC(=O)c1cncnc1    ZINC000000334399
N#CC1=C(N)NCC1=O    ZINC000012899091
NC(=O)c1cccnn1    ZINC000001700271
NC(=O)c1ccncn1    ZINC000071613683
Nc1nccnc1C=O    ZINC000034515336
NC(=O)c1ncccn1    ZINC000026899037
Nc1ncncc1C=O    ZINC000026894937
Nc1cnc(C=O)cn1    ZINC000081914202
Cc1nc(C#N)c(N)o1    ZINC000000335545
N[C@H]1COCC1(F)F    ZINC000257816550
Nc1n[nH]c2[nH]ncc12    ZINC000040448353
CC(F)(F)CC(N)=O    ZINC000115073160
N#Cc1c(N)n[nH]c1N    ZINC000034246964
C#CCn1nnc(N)n1    ZINC000409093302
C=C=Cn1nnnc1N    ZINC000017105011
N#Cc1ncn(N)c1N    ZINC000005020384
CCC(F)(F)C(N)=O    ZINC000115071445
N[C@@H]1COCC1(F)F    ZINC000257816547
NCCOCCCl    ZINC000078217455
Cc1cc(N)cc(O)c1    ZINC000033606659
Cc1cc(O)ccc1N    ZINC000000388268
NCc1ccccc1O    ZINC000000153936
Nc1ccc(CO)cc1    ZINC000004271989
Cc1cc(N)ccc1O    ZINC000001669677
N[C@@H]1C[C@H]1c1ccco1    ZINC000020380966
NC/C=C/c1ccco1    ZINC000008379363
N[C@H]1C[C@H]1c1ccco1    ZINC000020380970
N[C@H]1C[C@@H]1c1ccco1    ZINC000020380962
NC1(c2ccoc2)CC1    ZINC000069947120
Cc1ccc(N)cc1O    ZINC000000394645
NCOc1ccccc1    ZINC000060160836
NCc1ccc(O)cc1    ZINC000000153933
Cc1cccc(N)c1O    ZINC000001433370
N[C@@H]1C[C@@H]1c1ccco1    ZINC000020380958
COc1cccc(N)c1    ZINC000000157531
COc1ccc(N)cc1    ZINC000004556034
NCc1cccc(O)c1    ZINC000000153937
Nc1ccccc1CO    ZINC000000331680
COc1ccccc1N    ZINC000000404293
Cc1ccc(O)cc1N    ZINC000004293750
Nc1cccc(CO)c1    ZINC000003861383
Cc1ccc(O)c(N)c1    ZINC000000388269
Cc1ccc(N)c(O)c1    ZINC000000388270
Cc1c(N)cccc1O    ZINC000000407044
NC1(c2ccco2)CC1    ZINC000054456671
Cc1cccc(O)c1N    ZINC000000389589
NCc1ccc(N)cn1    ZINC000021985576
CCc1ccc(N)nn1    ZINC000043214521
Cc1cc(N)nc(N)c1    ZINC000002582068
Nc1ccn(C2CC2)n1    ZINC000104600683
CNc1ncccc1N    ZINC000019770005
C[C@H](N)c1cncnc1    ZINC000020441652
Nc1nccn1C1CC1    ZINC000075843666
NCc1ncccc1N    ZINC000039051448
CNc1ccc(N)cn1    ZINC000022141615
Cc1cc(N)cnc1N    ZINC000002585531
Cc1cc(N)c(C)nn1    ZINC000001674210
CNc1ccc(N)nc1    ZINC000020381664
Cc1c(N)cncc1N    ZINC000071256355
Cc1cnc(N)c(C)n1    ZINC000000153135
C=C(C)n1cc(N)cn1    ZINC001174791407
NCCc1ccncn1    ZINC000020417455
CNc1cccnc1N    ZINC000038549194
CNc1ccncc1N    ZINC000000493458
Cc1c(N)ccnc1N    ZINC000071256350
Nc1ccnn1C1CC1    ZINC000075843762
NCCc1ccnnc1    ZINC000020417457
C=Cn1ncc(C)c1N    ZINC001174778326
C=C(C)n1cncc1N    ZINC001174788896
Cc1ncnc(N)c1C    ZINC000025494518
Nc1n[nH]cc1C1CC1    ZINC000026897708
C[C@H](N)c1ccncn1    ZINC000019093487
C[C@@H](N)c1ncccn1    ZINC000020441616
NCc1ccnc(N)c1    ZINC000026895238
Nc1cnc2n1CCC2    ZINC000106716559
NC(N)c1ccncc1    ZINC000072232669
Cc1cncc(N)c1N    ZINC000038457928
Cc1ccc(N)nc1N    ZINC000006071281
N[C@@H]1Cc2cncn2C1    ZINC000082411610
N[C@H]1CCn2cncc21    ZINC000039073662
Cc1ncncc1CN    ZINC000082411612
Cc1cnc(N)cc1N    ZINC000035569811
Nc1cnn(C2CC2)c1    ZINC000071791860
CCc1cncnc1N    ZINC000039053388
C[C@H](N)c1cnccn1    ZINC000037467081
C[C@@H](N)c1ccncn1    ZINC000019093485
Nc1cc(N)cc(N)c1    ZINC000000133679
NCCc1cncnc1    ZINC000016696842
Cc1cncc(CN)n1    ZINC000082411614
Cc1cnnc(CN)c1    ZINC000095743290
NCCc1cnccn1    ZINC000002559466
C[C@@H](N)c1cncnc1    ZINC000020441648
CCc1ccnc(N)n1    ZINC000034333233
Cc1cc(C)nc(N)n1    ZINC000000163774
NCCc1ncccn1    ZINC000020397286
CCc1cc(N)ncn1    ZINC000040765077
Nc1cc(C2CC2)[nH]n1    ZINC000095067846
C[C@H](N)c1ccnnc1    ZINC000083591679
Cc1ncnc(C)c1N    ZINC000021982203
Nc1cccc(N)c1N    ZINC000000087438
C[C@@H](N)c1ccnnc1    ZINC000083591682
C=CCn1cnc(N)c1    ZINC000166556869
Cc1cnc(N)nc1C    ZINC000001641283
Cc1nccnc1CN    ZINC000020418236
Cc1ccc(N)c(N)n1    ZINC000002585527
CNc1cccc(N)n1    ZINC000072230859
Cc1ncc(N)nc1C    ZINC000001700080
Nc1cn[nH]c1C1CC1    ZINC000042415341
Cc1cc(N)cc(N)n1    ZINC000071256348
N[C@@H]1CCn2cncc21    ZINC000039073663
N[C@@H]1Cc2c[nH]nc2C1    ZINC000082411606
Cc1ccc(CN)nn1    ZINC000044682204
NCCc1cccnn1    ZINC000026461182
Cc1ccnc(CN)n1    ZINC000020441605
Cc1cc(N)nnc1C    ZINC000054931020
Cc1nccc(CN)n1    ZINC000012505687
C[C@H](N)c1ncccn1    ZINC000020441619
NCc1cncc(N)c1    ZINC000021984993
C=Cn1cnc(C)c1N    ZINC001174783405
Cc1cnc(CN)nc1    ZINC000034963984
NCc1ccncc1N    ZINC000013608474
Cc1ncc(N)c(C)n1    ZINC000022116124
Cc1cc(N)nc(C)n1    ZINC000000154449
NCc1cccnc1N    ZINC000035569715
C=Cn1nc(C)cc1N    ZINC001174778861
Cc1cnc(C)c(N)n1    ZINC000039436852
Cc1nc(N)ccc1N    ZINC000002585528
Cc1cc(N)ncc1N    ZINC000002585535
Nc1ccc(N)c(N)c1    ZINC000000053658
N[C@H]1Cc2c[nH]nc2C1    ZINC000082411607
Cc1cnc(CN)cn1    ZINC000002243903
CCc1ccnnc1N    ZINC000091366093
N#CC1=C(N)CCNC1    ZINC000019933824
Cc1cnc(N)c(N)c1    ZINC000004829390
Nc1[nH]nc2c1CCC2    ZINC000095481706
C/C(=C\C=C\N)NC#N    ZINC001168631068
Cc1ccnc(N)c1N    ZINC000001767816
Nc1nc(C2CC2)c[nH]1    ZINC000042684308
CCc1ncc(N)cn1    ZINC000034961958
Cc1ncc(C)c(N)n1    ZINC000003591110
NCc1cc(N)ccn1    ZINC000044547431
Cc1ncc(CN)cn1    ZINC000020439187
N[C@@H]1C[C@H]1c1c[nH]cn1    ZINC000013518991
CNc1cc(N)ccn1    ZINC000043568228
NCc1cnccc1N    ZINC000035570038
NC1(c2cc[nH]n2)CC1    ZINC000082411602
Cc1cc(N)c(N)cn1    ZINC000040448828
CCc1nccnc1N    ZINC000060203014
N[C@H]1Cc2nccn2C1    ZINC000082411608
C=C(C)n1nccc1N    ZINC001174791574
CCc1cnc(N)nc1    ZINC000025490304
Cc1nccc(N)c1N    ZINC000040448329
CCc1cnc(N)cn1    ZINC000037597631
Cc1ccnnc1CN    ZINC000095743166
NCc1cccc(N)n1    ZINC000039051175
Cc1cncnc1CN    ZINC000039052885
CNc1cnccc1N    ZINC000039120797
NNc1ccccc1N    ZINC000006661295
NNc1cccc(N)c1    ZINC000104532919
Cc1cc(C)c(N)nn1    ZINC000003631901
NCc1ccc(N)nc1    ZINC000026895568
Cc1cc(CN)ncn1    ZINC000020388253
C[C@@H](N)c1cnccn1    ZINC000037467083
N[C@H]1Cc2cncn2C1    ZINC000082411611
Cc1cnncc1CN    ZINC000095743040
CN1CC(N)=C(C#N)C1    ZINC000096526606
C[C@@H](CN)CC(F)F    ZINC000306491944
CC[n+]1ccccc1N    ZINC000000124384
C[C@H](CN)CC(F)F    ZINC000166543078
CC(F)(F)CCCN    ZINC000084305743
C[n+]1ccc(CN)cc1    ZINC000044249405
CC(C)(N)C(C)(F)F    ZINC000107272606
CC(C)(CN)C(F)F    ZINC000211616562
C[C@@H](N)CCC(F)F    ZINC000584880115
C[C@H](N)CCC(F)F    ZINC000584880114
C#C[C@H]1CC[C@@H](N)CC1    ZINC000953078840
N[C@@H]1C[C@H]2C[C@H]1[C@@H]1C[C@H]12    ZINC000584880008
NC[C@H]1C[C@H]2C=C[C@@H]1C2    ZINC000001690658
NC[C@@H]1C[C@@H]2C=C[C@H]1C2    ZINC000012404535
C#CC1CCC(N)CC1    ZINC000166787779
NC1[C@@H]2[C@@H]1[C@H]1CC[C@H]2C1    ZINC000101685756
NC[C@@H]1C[C@H]2C=C[C@@H]1C2    ZINC000004237594
NC[C@H]1C[C@H]2C=C[C@H]1C2    ZINC000100433823
NC[C@H]1C[C@@H]2C=C[C@@H]1C2    ZINC000100000378
C=C(C)/C(C)=C/C=C/N    ZINC001240834595
NC[C@@H]1C[C@H]2C=C[C@H]1C2    ZINC000100433826
N[C@@H]1C[C@H]2C[C@H]1[C@@H]1C[C@@H]12    ZINC000584880009
N[C@@H]1C[C@H]2C[C@H]1[C@H]1C[C@H]12    ZINC000584880006
NC1[C@H]2[C@H]1[C@H]1CC[C@H]2C1    ZINC000100449178
N[C@H]1C[C@H]2C=C[C@H]1CC2    ZINC000101226044
N[C@@H]1C[C@H]2C[C@H]1[C@H]1C[C@@H]12    ZINC000584880007
NC[C@H]1C[C@@H]2C=C[C@H]1C2    ZINC000005282970
C#C[C@H]1CC[C@H](N)CC1    ZINC000306573890
N[C@H]1[C@H]2[C@@H]1[C@H]1CC[C@H]2C1    ZINC000238855299
NC[C@@H]1C[C@@H]2C=C[C@@H]1C2    ZINC000100000379
C#CC1(N)CCCCC1    ZINC000002140860
N[C@@H]1C[C@H]2C=C[C@H]1CC2    ZINC000257793270
N=C(N)S(=O)(=O)O    ZINC000072399365
N#Cc1ccc(N)s1    ZINC000034310823
N#Cc1sccc1N    ZINC000034539633
N#Cc1cc(N)cs1    ZINC000039403503
N#Cc1ccsc1N    ZINC000000159971
NCCS(N)(=O)=O    ZINC000005113724
NCC(F)(F)C(N)=O    ZINC000196471265
NC(=O)NCC(F)F    ZINC000082022117
CC(F)(F)/C(N)=N/O    ZINC000104597666
N#CCn1nnc(N)n1    ZINC000034290744
Nc1nnc2[nH]cnn12    ZINC000059435343
COc1cncc(N)c1    ZINC000014982096
Nc1ccc(N)c(O)c1    ZINC000000394997
NCc1cccc(=O)[nH]1    ZINC000034090338
Nc1ncc(C2CC2)o1    ZINC000096509273
Nc1cccnc1CO    ZINC000021985292
Cc1cnc(N)c(O)c1    ZINC000021981859
Nc1cccc(N)c1O    ZINC000032150081
Cn1cccc1C(N)=O    ZINC000003262883
COc1ncccc1N    ZINC000000166871
Nc1cccc(CO)n1    ZINC000038338299
Nc1oncc1C1CC1    ZINC000257838702
Cc1ccc(C(N)=O)[nH]1    ZINC000113467798
Cc1ccoc1C(=N)N    ZINC000026898055
NCC(=O)c1ccc[nH]1    ZINC000037624343
Cn1cc(N)ccc1=O    ZINC000019268390
Nc1ccc(O)c(N)c1    ZINC000000388490
COc1ccc(N)cn1    ZINC000000404286
Cn1ccc(=O)c(N)c1    ZINC000096577825
Nc1cnccc1CO    ZINC000004352659
Nc1ccc(CO)nc1    ZINC000021985574
NC1(c2cocn2)CC1    ZINC000082411574
Nc1ccncc1CO    ZINC000004352674
Nc1cc(C2CC2)on1    ZINC000034446935
Nc1cc(C2CC2)no1    ZINC000008754327
C[C@@H]1CC(C#N)=C(N)O1    ZINC000039318052
COc1ccc(N)nc1    ZINC000014982095
C#CCNC(=O)C(=C)N    ZINC001219879360
Cc1cc(=O)[nH]cc1N    ZINC000021982037
Cc1cc(N)[nH]c(=O)c1    ZINC000003888519
Cc1ccc(N)[n+]([O-])c1    ZINC000005379795
Cc1ccc(O)c(N)n1    ZINC000050441038
Cc1[nH]c(=O)ccc1N    ZINC000014985745
Nc1cc(CO)ccn1    ZINC000019092522
N#CC1(C(N)=O)CCC1    ZINC000082730582
NCc1ccc(=O)[nH]c1    ZINC000012648142
C[C@H]1CC(C#N)=C(N)O1    ZINC000039318053
Cc1[nH]ccc1C(N)=O    ZINC000104652065
Nc1cncc(CO)c1    ZINC000021985268
Cn1c(N)cccc1=O    ZINC000088189462
Cn1cccc(N)c1=O    ZINC000034628466
Cc1ccc[n+]([O-])c1N    ZINC000072230873
NCc1cncc(O)c1    ZINC000083339432
COc1cccnc1N    ZINC000014982093
Cn1ccc(C(N)=O)c1    ZINC000039073764
Cc1cccc(N)[n+]1[O-]    ZINC000000332659
COc1cccc(N)n1    ZINC000019736831
Cc1cc(N)c[nH]c1=O    ZINC000052813715
Nc1nocc1C1CC1    ZINC000257858274
NCc1cc[n+]([O-])cc1    ZINC000001733253
NCc1cc[nH]c(=O)c1    ZINC000020443026
Nc1ccc(CO)cn1    ZINC000019850883
Cc1c[nH]c(=O)cc1N    ZINC000071255548
Cc1cc[n+]([O-])c(N)c1    ZINC000005379736
NCc1ccc[n+]([O-])c1    ZINC000001688670
COc1ccnc(N)c1    ZINC000006643273
Cc1cc(O)cc(N)n1    ZINC000039410240
NCc1cccnc1O    ZINC000022016788
NCc1c[nH]ccc1=O    ZINC000082637671
NCc1ncccc1O    ZINC000020443406
Cn1ccc(N)cc1=O    ZINC000039629246
Cc1cc(O)cnc1N    ZINC000035569723
CC1=C[C@@H](N)C(=O)N=C1    ZINC000208673717
Nc1ncccc1CO    ZINC000019735472
COc1cnccc1N    ZINC000014982098
NCc1cc(=O)cc[nH]1    ZINC000020440681
Cc1c[nH]c(=O)c(N)c1    ZINC000021981964
NC(=O)Cc1ccc[nH]1    ZINC000034405481
Cc1cc[nH]c(=O)c1N    ZINC000021982039
Cc1cc[nH]c1C(N)=O    ZINC000095930257
Nc1onc2c1CCC2    ZINC000006855320
Cc1ccc(N)c(=O)[nH]1    ZINC000021985801
Cc1cc(N)cc(=O)[nH]1    ZINC000071255546
CC1=C[C@H](N)C(=O)N=C1    ZINC000208673689
CC(=O)n1ccc(N)c1    ZINC000306475922
COc1cc(N)ccn1    ZINC000019735879
Nc1cccc(O)c1N    ZINC000000389621
Cc1cc(N)cc[n+]1[O-]    ZINC000000331892
COc1ccncc1N    ZINC000004344107
Nc1ccnc(CO)c1    ZINC000035569709
Nc1ccc(O)cc1N    ZINC000013510140
Cc1occc1C(=N)N    ZINC000026898070
Cc1c[n+]([O-])ccc1N    ZINC000000163267
N#CC12CC(N)(C1)CO2    ZINC001083103509
Cc1ccc(C(=N)N)o1    ZINC000028405125
Cc1c[nH]cc1C(N)=O    ZINC000225377064
NCc1ccc(O)cn1    ZINC000066322804
Cn1cc(C(=N)N)cn1    ZINC000036893271
CNc1ncncc1N    ZINC000026475050
NCc1nccc(N)n1    ZINC000040543260
C=Cn1cc(N)c(N)n1    ZINC001174782060
NCc1nccnc1N    ZINC000054378165
Nc1nc(C2CC2)n[nH]1    ZINC000018194322
NCc1ncc(N)cn1    ZINC000238607951
Nc1nncn1C1CC1    ZINC000054499598
Cc1ncnc(N)c1N    ZINC000001711127
Nc1cc(N)c(N)cn1    ZINC000038530091
Cn1cncc1C(=N)N    ZINC000084290169
CN1N=C[C@H](C#N)[C@H]1N    ZINC000100854329
N[C@@H]1CCn2cnnc21    ZINC000096509898
CN1N=C[C@@H](C#N)[C@@H]1N    ZINC000025623790
N=C(N)Cn1cccn1    ZINC000019484779
Cc1c(N)ncnc1N    ZINC000025491255
Nc1n[nH]c2c1CNC2    ZINC000022172100
NNc1cccc(N)n1    ZINC000072230898
Nc1ccc(N)c(N)n1    ZINC000051152414
CNc1cncnc1N    ZINC000001654212
NCc1cnc(N)nc1    ZINC000035322958
Nc1cnc(N)c(N)c1    ZINC000021985591
CNc1nccc(N)n1    ZINC000000331866
CN1N=C[C@H](C#N)[C@@H]1N    ZINC000025623797
NNc1ncccc1N    ZINC000039212696
CNc1ncc(N)cn1    ZINC000040455236
N[C@H]1CCn2cnnc21    ZINC000096509897
Cn1ccnc1C(=N)N    ZINC000039073750
CN1N=C[C@@H](C#N)[C@H]1N    ZINC000036378029
Cn1cnc(=N)cc1N    ZINC000004707497
CNc1nccnc1N    ZINC000022115548
NCc1cc(N)ncn1    ZINC000072267026
Nc1cncc(N)c1N    ZINC000004829388
Cc1nnc(N)nc1C    ZINC000000154796
NNc1cc(N)ccn1    ZINC000227676098
NNc1ccc(N)cn1    ZINC000072230901
NCc1cncnc1N    ZINC000002559587
Cn1ccc(C(=N)N)n1    ZINC000083571371
C/N=C(\N)n1cccn1    ZINC000072283907
NCc1ccnc(N)n1    ZINC000012505528
Cc1cc(N)nc(N)n1    ZINC000001602807
Nc1ccnc(N)c1N    ZINC000040448583
Cc1nc(C)nc(N)n1    ZINC000000163084
Cc1nc(N)cc(N)n1    ZINC000000331868
CNc1cc(N)ncn1    ZINC000001691171
CNc1ccnc(N)n1    ZINC000032914851
N=C(N)Cn1ccnc1    ZINC000019518828
NCCNCC(F)F    ZINC000050522999
NCCC(F)(F)CN    ZINC000005113415
Cc1ccc(N)[n+](N)c1    ZINC000001657310
Cc1ccc[n+](N)c1N    ZINC000001657311
CC[n+]1ccnc(N)c1    ZINC000000330959
CC[n+]1cccnc1N    ZINC000000392300
N#CC1(CN)CCCC1    ZINC000082637673
N[C@@H]1C=C[C@H]2CNC[C@@H]12    ZINC001239325310
C[C@H](N)c1cccn1C    ZINC000011848686
N#CC1(N)CCCCC1    ZINC000019803365
C[C@H](N)c1ccn(C)c1    ZINC000039073744
CCn1ccc(CN)c1    ZINC000085582313
N#CC[C@H]1CC[C@H](N)C1    ZINC000104586072
N=C(N)[C@@H]1CC=CCC1    ZINC000026897975
N#CC[C@@H]1CC[C@@H](N)C1    ZINC000104586071
C[C@@H](N)c1ccn(C)c1    ZINC000039073745
N#C[C@@H]1CC[C@@H](N)CC1    ZINC000100007331
N#C[C@@H](N)C1CCCC1    ZINC000050272454
N#C[C@@H]1CCCC[C@@H]1N    ZINC000052899547
Cn1cccc1CCN    ZINC000020520741
N[C@@H]1C=C[C@H]2CNC[C@H]12    ZINC001239325309
N[C@@H]1C=C[C@@H]2CNC[C@@H]12    ZINC001239325308
N#C[C@@H](N)CC1CCC1    ZINC000072208568
N#C[C@@H]1CC[C@H](N)CC1    ZINC000100007216
N#CCC1(N)CCCC1    ZINC000084327144
N#C[C@H](N)CC1CCC1    ZINC000072208569
CCn1cccc1CN    ZINC000049453083
Cc1ccc(CN)n1C    ZINC000000165949
CCn1cc(C)cc1N    ZINC000016162964
N[C@@H]1C=C[C@@H]2CNC[C@H]12    ZINC001239325307
N#C[C@@H]1CCC[C@@H](N)C1    ZINC000082411540
N#C[C@@H]1CCC[C@H](N)C1    ZINC000082411542
CCc1ccc(CN)[nH]1    ZINC000082411518
N#C[C@H]1CCCC[C@H]1N    ZINC000052899553
C[C@H](N)Cc1cc[nH]c1    ZINC000026663631
Cc1cccn1CCN    ZINC000005885720
N=C(N)[C@H]1CC=CCC1    ZINC000026897972
C[C@@H](N)Cc1cc[nH]c1    ZINC000026663626
N#C[C@@H]1CCCC[C@H]1N    ZINC000052899549
C[C@@H](N)c1cccn1C    ZINC000011848685
Cc1cc(C)c(CN)[nH]1    ZINC000082637672
N#C[C@H](N)C1CCCC1    ZINC000050272455
NCCCn1cccc1    ZINC000005521803
N#CC[C@H]1CC[C@@H](N)C1    ZINC000104586074
N#C[C@H]1CCCC[C@@H]1N    ZINC000052899551
N#CC1CCC(N)CC1    ZINC000082411538
N#CC[C@@H]1CC[C@H](N)C1    ZINC000104586068
Cc1ccc(CCN)[nH]1    ZINC000078405670
NC(=O)SCCl    ZINC000095890268
NC(=O)S(=O)(=O)O    ZINC000059815837
NCC=C(Cl)Cl    ZINC000104570423
N#Cc1cnc(N)s1    ZINC000008698529
N#Cc1csc(N)n1    ZINC000012320990
N#Cc1cnsc1N    ZINC000095643085
N#Cc1ncsc1N    ZINC000098095520
NCCS(=O)(=O)O    ZINC000003809490
C[C@H](N)S(=O)(=O)O    ZINC000005699795
C[C@@H](N)S(=O)(=O)O    ZINC000006437295
NCCP(=O)(O)O    ZINC000055157330
C[C@@H](N)P(=O)(O)O    ZINC000004038018
C[C@H](N)P(=O)(O)O    ZINC000004090202
Nc1ccccc1S    ZINC000000388144
NC(=O)COC(F)F    ZINC000307466237
NCC(F)(F)C(=O)O    ZINC000002559539
Nc1nc2nonc2[nH]1    ZINC000040175434
Nc1cccc(S)c1    ZINC000000388261
N[C@H](C(=O)O)C(F)F    ZINC000006072521
N[C@@H](C(=O)O)C(F)F    ZINC000036447755
Nc1ccc(S)cc1    ZINC000019850183
[N-]=[N+]=Nc1n[nH]c(N)n1    ZINC000038803864
C#C[C@H]1C[C@@]1(N)C(=O)O    ZINC000219147010
C#C[C@@H]1C[C@]1(N)C(=O)O    ZINC000219146795
Nc1cc(O)ccc1O    ZINC000004655223
C#C[C@H]1C[C@]1(N)C(=O)O    ZINC000219146868
Cc1cocc1C(N)=O    ZINC000306986642
N[C@@H]1C[C@H]1C(F)(F)F    ZINC000020380782
N[C@H]1C[C@@H]1C(F)(F)F    ZINC000020380779
NC1(C(F)(F)F)CC1    ZINC000036533212
NC(=O)Cc1ccoc1    ZINC000104655129
N[C@H]1C[C@H]1C(F)(F)F    ZINC000020380785
Nc1cc(O)cc(O)c1    ZINC000000157870
Nc1ccc(O)c(O)c1    ZINC000000006364
Cc1cc(C(N)=O)co1    ZINC000140914427
Cc1occc1C(N)=O    ZINC000034448095
Nc1c(O)cccc1O    ZINC000001680023
N[C@@H]1C[C@@H]1C(F)(F)F    ZINC000020380775
Nc1cccc(O)c1O    ZINC000005161670
Cc1coc(C(N)=O)c1    ZINC000113468444
Nc1ccc(O)cc1O    ZINC000000388397
Cc1ccc(C(N)=O)o1    ZINC000002750187
C#C[C@@H]1C[C@@]1(N)C(=O)O    ZINC000219146947
NCC(=O)c1ccco1    ZINC000039427095
NC(=O)Cc1ccco1    ZINC000038350042
Cc1ccoc1C(N)=O    ZINC000037389762
Cc1cc(N)cc(=O)o1    ZINC000034621566
Nc1cc(CO)ncn1    ZINC000095698491
NC(=O)Cn1cccn1    ZINC000034211654
Cc1ccc(N)cc1F    ZINC000000164593
COc1nnccc1N    ZINC000084312341
Cc1nc(C(=N)N)co1    ZINC000084290190
Cn1c(N)ccnc1=O    ZINC000002047226
Cn1cc(N)ncc1=O    ZINC001161698586
NC(=O)Cc1ncc[nH]1    ZINC000080602467
Cc1c(N)cccc1F    ZINC000000407040
NCc1nc(=O)cc[nH]1    ZINC000071024795
CC(=O)c1cc(N)n[nH]1    ZINC000082411482
NC(=O)Cc1cc[nH]n1    ZINC000078724341
Cc1[nH]cnc1C(N)=O    ZINC000027977757
NC(=O)c1cc(N)c[nH]1    ZINC000020282304
COc1cnc(N)cn1    ZINC000033358876
Cc1c[nH]nc1C(N)=O    ZINC000078317844
Cc1nc(N)cc(=O)[nH]1    ZINC000018077157
NC(=O)c1cccn1N    ZINC000038809839
Cn1cnc(N)cc1=O    ZINC000032151413
Cc1cnc(N)[nH]c1=O    ZINC000017322277
Cn1cnc(C(N)=O)c1    ZINC000034310940
Cc1c(N)nc[nH]c1=O    ZINC000039053130
Cc1cc(F)ccc1N    ZINC000000406935
Cn1c(N)nccc1=O    ZINC000013354590
NCc1cccc(F)c1    ZINC000000152271
N/C(=N\O)c1ccc[nH]1    ZINC000045803002
Cc1cnc(N)c(=O)[nH]1    ZINC000034477988
Cc1n[nH]cc1C(N)=O    ZINC000070214635
COc1cc(N)cnn1    ZINC000084312344
Cc1cc(N)nc(=O)[nH]1    ZINC000001667421
NCc1ccnc(O)n1    ZINC000072206916
COc1cnnc(N)c1    ZINC000224783867
Cc1nc(C(N)=O)c[nH]1    ZINC000078724808
Nc1nccc(CO)n1    ZINC000003640326
Cc1cccc(N)c1F    ZINC000015442933
NC(=O)Cc1cn[nH]c1    ZINC000138686901
COc1nccnc1N    ZINC000020357594
Cn1nccc(N)c1=O    ZINC000039396638
NC1(c2ncon2)CC1    ZINC000083267334
Cn1ccnc1C(N)=O    ZINC000001401586
Cc1cc(=O)[nH]c(N)n1    ZINC000008603298
Cn1cncc1C(N)=O    ZINC000016123785
NCc1ccc(=O)[nH]n1    ZINC000082447389
C=C1CC=C(F)C=C1N    ZINC001239322489
Cc1cc(C(N)=O)[nH]n1    ZINC000010342264
Cc1ccn(C(N)=O)n1    ZINC000002566285
NCc1ccc(F)cc1    ZINC000000157595
COc1cncnc1N    ZINC000000331862
Nc1cccc(CF)c1    ZINC000034189767
Cc1nc[nH]c(=O)c1N    ZINC000017062002
CC1=NC(=O)[C@@H](N)C=N1    ZINC000066055327
Cc1cc(N)ccc1F    ZINC000000394668
CC(=O)c1[nH]ncc1N    ZINC000095830549
Nc1cnc(CO)nc1    ZINC000226208988
Cn1ccnc(N)c1=O    ZINC000061749427
Nc1noc(C2CC2)n1    ZINC000049584939
Nc1ccc(CF)cc1    ZINC000107262396
N#C/N=C(\O)C1(N)CC1    ZINC000086075645
COc1ccnc(N)n1    ZINC000000332004
Cn1ccc(N)nc1=O    ZINC000000966672
Nc1nccnc1CO    ZINC000026461383
Nc1nc(C2CC2)no1    ZINC000042384006
NCc1cc(=O)[nH]cn1    ZINC000019093397
COc1cc(N)ncn1    ZINC000000152324
Nc1cc[nH]c(=O)c1N    ZINC000015021943
Nc1ccc(=O)[nH]c1N    ZINC000034624250
Cn1ncc(C=O)c1N    ZINC000012370882
Nc1cnn2c1OCC2    ZINC000585164337
Cn1ncc(N)cc1=O    ZINC000039017098
Cn1cc(C(N)=O)cn1    ZINC000034324446
Cc1ccc(F)c(N)c1    ZINC000000388035
Cn1cncc(N)c1=O    ZINC000145995887
NCc1ccn[nH]c1=O    ZINC000082707742
Cc1cc(N)c(=O)[nH]n1    ZINC000000391334
CC(=O)c1c[nH]c(N)n1    ZINC000039414107
Cc1ccnn1C(N)=O    ZINC000003848319
Cc1ncc(N)c(=O)[nH]1    ZINC000020387787
NCc1ccccc1F    ZINC000000161604
Nc1cnc(CO)cn1    ZINC000075772102
Nc1cncc(CO)n1    ZINC000104584760
COc1ncncc1N    ZINC000039053610
Cn1ccc(C(N)=O)n1    ZINC000013466603
Cc1c[nH]c(=O)nc1N    ZINC000000394712
COc1cnc(N)nc1    ZINC000003123156
Nc1nnc(C2CC2)o1    ZINC000012804032
Cc1ccc(F)cc1N    ZINC000000164438
Nc1ccc(CO)nn1    ZINC000104588358
CC1=NC(=O)[C@H](N)C=N1    ZINC000066055326
COc1cncc(N)n1    ZINC000008488296
Cn1cc(C=O)c(N)n1    ZINC000012370883
Cn1nccc1C(N)=O    ZINC000002565643
Nc1ncncc1CO    ZINC000003650210
NCc1cnc[nH]c1=O    ZINC000026471409
Cc1cccc(F)c1N    ZINC000016158148
Nc1c[nH]c(=O)c(N)c1    ZINC000021981958
COc1ccc(N)nn1    ZINC000000331864
Cc1ccc(N)c(F)c1    ZINC000000389592
C=C(N)c1nnc(C)o1    ZINC001217743886
NC(=O)Cn1ccnc1    ZINC000000105135
Cn1nc(N)ccc1=O    ZINC000034723680
NC(=O)Cc1cnc[nH]1    ZINC000034354602
Cc1cc(N)cc(F)c1    ZINC000002555193
Nc1cc2n(n1)CCO2    ZINC000082835860
Nc1cc(N)c[n+]([O-])c1    ZINC000071256141
COc1nccc(N)n1    ZINC000000347124
Cn1cc(N)cnc1=O    ZINC000033464456
Nc1ncc(CO)cn1    ZINC000026894820
COc1ncc(N)cn1    ZINC000001607268
Nc1nonc1C1CC1    ZINC000067173013
C[C@H](N)[C@@H](O)C(F)F    ZINC000053648391
NCC[C@H](O)C(F)F    ZINC000130393720
NCC[C@@H](O)C(F)F    ZINC000130393938
C[C@@H](N)[C@H](O)C(F)F    ZINC000053648390
Nc1cc(N)nc(N)n1    ZINC000001511101
C[C@H](N)[C@H](O)C(F)F    ZINC000053648389
C=CCn1nnnc1N    ZINC000016954942
NCCOCC(F)F    ZINC000051864079
NCCCOC(F)F    ZINC000096034605
NC1(c2nnn[nH]2)CC1    ZINC000068593678
Nc1cnc(N)nc1N    ZINC000008294936
N=C(N)Cn1cncn1    ZINC000002558730
Nc1nnnn1C1CC1    ZINC000086456678
CNc1ncnc(N)n1    ZINC000044787416
Cc1nc(N)nc(N)n1    ZINC000001555389
CCc1nnc(N)nn1    ZINC000002023573
C=CCn1nnc(N)n1    ZINC000017105010
C[C@@H](N)[C@@H](O)C(F)F    ZINC000053648392
CCOC(F)(F)CN    ZINC000082637816
Nc1ncnc(N)c1N    ZINC000000967361
N[C@H](CO)CC(F)F    ZINC000070884592
N[C@@H](CO)CC(F)F    ZINC000070884596
NC(=O)[C@@H]1CC=CCC1    ZINC000005189163
NC(=O)C12CC(C1)CC2    ZINC000104650085
N[C@H]1C[C@H]2CC[C@H]1C2=O    ZINC000210645577
N[C@@]12CC[C@@H](CC1=O)C2    ZINC000001854907
C[C@@H]1CC(N)=CC(=O)C1    ZINC000022126774
C#C[C@@H](N)[C@@H]1CCCO1    ZINC000083947719
NC(=O)C1=CCCCC1    ZINC000079830948
NC1C[C@@H]2C=C[C@H](C1)O2    ZINC000219147692
CC[C@H](N)c1ccco1    ZINC000020264954
N[C@@]12CC[C@H](CC1=O)C2    ZINC000100180316
NC(=O)C1CC2(CC2)C1    ZINC000217751034
Cc1coc(C)c1CN    ZINC000026441362
NC(=O)C1[C@@H]2CCC[C@@H]12    ZINC000104655036
CC[C@@H](N)c1ccco1    ZINC000020264952
N[C@]12CC[C@H](CC1=O)C2    ZINC000001854904
CC1=C(C(N)=O)CCC1    ZINC000307419292
NC(=O)[C@H]1CC12CCC2    ZINC000104634149
NC[C@H]1C[C@H]2C=C[C@H]1O2    ZINC000108364176
NC[C@@H]1C[C@@H]2C=C[C@@H]1O2    ZINC000103635912
C#C[C@H](N)[C@H]1CCOC1    ZINC000083947752
C[C@H](N)Cc1ccco1    ZINC000003882587
C#C[C@H](N)[C@@H]1CCOC1    ZINC000083947750
Cc1ccc([C@H](C)N)o1    ZINC000003705341
NC(=O)C=C1CCCC1    ZINC000072272733
C#CCC(C)(C)C(N)=O    ZINC000001721070
N[C@@H]1C[C@H]2CC[C@H]1C2=O    ZINC000210645523
C#C[C@@H](N)[C@@H]1CCOC1    ZINC000083947751
CC12CC(C(N)=O)(C1)C2    ZINC000223537522
C#C[C@H](N)[C@H]1CCCO1    ZINC000083947720
NC[C@H]1C[C@@H]2C=C[C@@H]1O2    ZINC000225467762
C#C[C@H](N)[C@@H]1CCCO1    ZINC000083947718
CC(C)(N)c1ccco1    ZINC000002000275
C[C@H]1CC(N)=CC(=O)C1    ZINC000022126777
Cc1ccc(CCN)o1    ZINC000009115996
NC(=O)CC1=CCCC1    ZINC000104561580
C#C[C@@H](N)[C@H]1CCOC1    ZINC000083947753
N[C@]12CC[C@@H](CC1=O)C2    ZINC000100180309
NC[C@@H]1C[C@@H]2C=C[C@H]1O2    ZINC000072210486
NC(=O)C[C@@H]1C=CCC1    ZINC000002044101
NC[C@@H]1C[C@H]2C=C[C@H]1O2    ZINC000103635925
C[C@H](N)Cc1ccoc1    ZINC000044068877
NC(=O)C1[C@H]2CCC[C@H]12    ZINC000104655042
C#C[C@@H](N)[C@H]1CCCO1    ZINC000083947721
C[C@@H](N)Cc1ccco1    ZINC000003882588
NC(=O)[C@H]1C[C@@H]1C1CC1    ZINC000307406828
NC(=O)[C@@H]1CC12CCC2    ZINC000104634152
NC(=O)[C@]12C[C@H]1CCC2    ZINC000104634186
Cc1ccc([C@@H](C)N)o1    ZINC000003705340
NC(=O)C[C@H]1C=CCC1    ZINC000001690618
NC[C@@H]1C[C@H]2C=C[C@@H]1O2    ZINC000072210485
NC[C@H]1C[C@H]2C=C[C@@H]1O2    ZINC000104634378
NCCCc1ccco1    ZINC000003882734
N[C@@H]1C[C@@H]2O[C@H]1[C@H]1C[C@H]12    ZINC000675050901
NC(=O)[C@H]1[C@@H]2CCC[C@@H]21    ZINC000104643982
C[C@@H](N)Cc1ccoc1    ZINC000044068881
NC(=O)[C@H]1CC=CCC1    ZINC000005600369
Cc1cc(CN)c(C)o1    ZINC000000158519
CCc1ccc(CN)o1    ZINC000034406437
CCc1ncn(C)c1N    ZINC000100494982
NCCCc1cc[nH]n1    ZINC000060098717
C[C@H](CN)n1ccnc1    ZINC000004226807
C[C@H](N)Cc1cnc[nH]1    ZINC000003872813
CC[C@@H](N)c1ncc[nH]1    ZINC000036912368
Cc1nn(C)c(N)c1C    ZINC000008548567
Cn1cnc(CCN)c1    ZINC000000403051
CCc1cnn(C)c1N    ZINC000042413659
CC[C@H](N)c1ncc[nH]1    ZINC000036912367
N#CC1(N)CCNCC1    ZINC000040695119
CCc1c[nH]c(CN)n1    ZINC000050182073
CC(C)n1ccc(N)n1    ZINC000011920277
CCn1cc(C)c(N)n1    ZINC000035655697
CN1C=CC(CN)=CN1    ZINC000148043822
NCCCc1ncc[nH]1    ZINC000036912373
C[C@H](N)c1ccn(C)n1    ZINC000002537541
CCCc1cc(N)n[nH]1    ZINC000012359877
CCn1ncc(N)c1C    ZINC000002558420
CCn1cc(CN)cn1    ZINC000002578431
CCn1ccnc1CN    ZINC000019088669
CC(C)c1nc[nH]c1N    ZINC000106773618
C[C@@H](N)Cn1ccnc1    ZINC000004343491
Cc1[nH]cnc1CCN    ZINC000003605034
Cc1c[nH]c([C@@H](C)N)n1    ZINC000037412391
CCCn1ccc(N)n1    ZINC000002537951
C[C@@H](N)c1ccnn1C    ZINC000012394146
CCn1nccc1CN    ZINC000004298936
C[C@H](N)Cn1cccn1    ZINC000002537938
Cc1nn(C)c(C)c1N    ZINC000000159651
CC(C)(N)c1ncc[nH]1    ZINC000082522252
CCn1cnc(CN)c1    ZINC000082522248
C[C@@H](N)c1cncn1C    ZINC000082835903
CC(C)n1nccc1N    ZINC000000809977
C[C@H](CN)c1ncc[nH]1    ZINC000082835906
CC(C)c1cn[nH]c1N    ZINC000040435143
C[C@H](N)c1cnn(C)c1    ZINC000002559653
CCc1nc(CN)c[nH]1    ZINC000062820771
Cn1nccc1CCN    ZINC000069022025
CCCc1c[nH]nc1N    ZINC000095924195
Cc1ncc(CN)n1C    ZINC000045206338
CCn1cc(N)c(C)n1    ZINC000002558419
C[C@@H](CN)n1ccnc1    ZINC000004226806
CCc1cc(N)n(C)n1    ZINC000026511765
Cc1ncc(CCN)[nH]1    ZINC000005116020
Cc1cc(CCN)[nH]n1    ZINC000009009205
C[C@H](CN)n1cccn1    ZINC000012398149
NCCCn1cccn1    ZINC000002584854
C[C@@H](N)c1nccn1C    ZINC000011848549
Cc1nc(CN)[nH]c1C    ZINC000036870908
C[C@H](N)c1nccn1C    ZINC000011848550
CC(C)n1cc(N)cn1    ZINC000011920287
NCCCc1cnc[nH]1    ZINC000005116857
CCc1nn(C)cc1N    ZINC000026545515
Cc1ccn(CCN)n1    ZINC000004992577
CCn1nc(N)cc1C    ZINC000002537816
Cc1cc(CN)nn1C    ZINC000000158739
NCCCn1ccnc1    ZINC000002539270
C[C@@H](N)c1cnn(C)c1    ZINC000011920336
CCn1ncc(C)c1N    ZINC000019090102
C[C@@H](N)Cn1cccn1    ZINC000004503358
C[C@@H](N)Cc1cnc[nH]1    ZINC000003872814
C[C@@H](CN)c1ncc[nH]1    ZINC000082835905
N#CC1CN(CCN)C1    ZINC001204700162
Cn1ccnc1CCN    ZINC000005116727
Cc1cc(CN)n(C)n1    ZINC000004298933
Cc1[nH]nc(CN)c1C    ZINC000082522251
CCn1cncc1CN    ZINC000019090171
Cc1nc(C)c(CN)[nH]1    ZINC000082320743
CCc1[nH]nc(N)c1C    ZINC000004953860
CCc1cn(C)c(N)n1    ZINC000218533596
C[C@@H](CN)n1cccn1    ZINC000012398147
CC(C)c1cc(N)n[nH]1    ZINC000012359789
Cn1ccc(CCN)n1    ZINC000043828266
CC(C)n1ccnc1N    ZINC000100806394
CCc1c(C)n[nH]c1N    ZINC000006197581
Cc1c[nH]c(CCN)n1    ZINC000019737050
Cc1nn(C)cc1CN    ZINC000004298950
C[C@@H](N)c1ccn(C)n1    ZINC000004519994
C[C@H](N)c1ccnn1C    ZINC000002537539
Cc1c[nH]c([C@H](C)N)n1    ZINC000037412393
Cc1c(CN)cnn1C    ZINC000000333395
Cn1cc(CCN)cn1    ZINC000020074844
CCc1cc(N)nn1C    ZINC000054404787
