# Supplementary material for: Implementing a Scoring Function Based on Interaction Fingerprint for Autogrow4: Protein Kinase CK1δ as a Case Study
Source: Front Mol Biosci. 2022 Jul 7;9:909499. doi: 10.3389/fmolb.2022.909499 (PMC9301033; doi:10.3389/fmolb.2022.909499)
Supplement: Supplementary file 1 [file DataSheet1.ZIP › autogrow4-4.0.3/autogrow/operators/mutation/smiles_click_chem/reaction_libraries/click_chem_rxns/complementary_mol_dir/Ester_clickchem.smi]

O=C1CCO1    ZINC000001482154
COC(C)=O    ZINC000001597766
CC(=O)OO    ZINC000038141555
C=C1CC(=O)O1    ZINC000001609482
O=C1C=CCO1    ZINC000001682476
C#CC(=O)OC    ZINC000001564788
COC(=O)C#N    ZINC000095793150
C[C@@H]1CC(=O)O1    ZINC000002008400
C[C@H]1COC1=O    ZINC000072267099
C[C@H]1CC(=O)O1    ZINC000002008398
C[C@@H]1COC1=O    ZINC000032302772
C=COC(C)=O    ZINC000001586656
C=CC(=O)OC    ZINC000001608901
O=C1CCCO1    ZINC000004658567
N[C@@H]1COC1=O    ZINC000025695493
N[C@H]1COC1=O    ZINC000033369666
COC(=O)C=O    ZINC000001845566
CC(=O)OC=O    ZINC000100623869
CCOC(C)=O    ZINC000000895412
CCC(=O)OC    ZINC000001699947
CNOC(C)=O    ZINC000034122119
COC(=O)CN    ZINC000034781692
COC(=O)CO    ZINC000001641624
COC(=O)CF    ZINC000002040592
C=C1C=CC(=O)O1    ZINC000000538242
O=C1C=CC(=O)O1    ZINC000008100874
C#CC(=O)OCC    ZINC000001690295
C=COC(=O)C=C    ZINC000001680391
CC1=CC(=O)OC1    ZINC000000835242
CC1=CCOC1=O    ZINC000002015746
C=C1CCOC1=O    ZINC000001740871
C=C1CCC(=O)O1    ZINC000002015886
O=C1OC[C@H]2C[C@@H]12    ZINC000107114222
O=C1C=CCCO1    ZINC000004521393
O=C1OC[C@@H]2C[C@H]12    ZINC000034545539
C[C@H]1C=CC(=O)O1    ZINC000001718609
CC1=CCC(=O)O1    ZINC000001596395
CC#CC(=O)OC    ZINC000001765591
C[C@@H]1C=CC(=O)O1    ZINC000001596396
C#CCOC(C)=O    ZINC000001845917
C#CCC(=O)OC    ZINC000002581457
O=C1OC[C@@H]2C[C@@H]12    ZINC000107114219
O=C1OC[C@H]2C[C@H]12    ZINC000107114226
COC(=O)CC#N    ZINC000001666590
NC1=CCOC1=O    ZINC000100070080
CC1=NOC(=O)C1    ZINC000100423458
CCOC(=O)C#N    ZINC000072399817
[C-]#[N+]CC(=O)OC    ZINC000095731491
CC(=O)OCC#N    ZINC000004804419
CC1=NCC(=O)O1    ZINC000001578443
O=C1C=C[C@@H](O)O1    ZINC000004521579
O=C1COC(=O)C1    ZINC000005187742
O=C1C=C(O)CO1    ZINC000100011765
O=C1C=C[C@H](O)O1    ZINC000004521580
O=C1CCC(=O)O1    ZINC000008681668
O=C1CC(O)=CO1    ZINC000100235341
NC1=NOC(=O)C1    ZINC000001692544
C[C@H]1CCC(=O)O1    ZINC000003860819
C=C(C)OC(C)=O    ZINC000000154688
C[C@@H]1COC(=O)C1    ZINC000004972689
CC1(C)COC1=O    ZINC000002039071
C=CCOC(C)=O    ZINC000001683665
C[C@H]1CCOC1=O    ZINC000000388118
C[C@@H]1CCOC1=O    ZINC000000388119
C[C@H]1COC(=O)C1    ZINC000006030659
O=C1CCCCO1    ZINC000006661193
C=COC(=O)CC    ZINC000000391909
C/C=C/C(=O)OC    ZINC000001561844
C=C(C)C(=O)OC    ZINC000001680392
C=CCC(=O)OC    ZINC000000389875
COC(=O)C1CC1    ZINC000000164516
C/C=C\C(=O)OC    ZINC000013380319
C[C@@H]1CCC(=O)O1    ZINC000003860818
C=CC(=O)OCC    ZINC000001586528
O=C1CNC(=O)O1    ZINC000008100959
N[C@@H]1CCOC1=O    ZINC000034781669
COC(=O)/C=C/N    ZINC000021297651
COC(=O)/C=C\N    ZINC000104591070
N[C@H]1COC(=O)C1    ZINC000013352912
N[C@H]1CCOC1=O    ZINC000034689286
O=C1CNCCO1    ZINC000064033578
COC(=O)[C@@H]1CN1    ZINC000012650106
COC(=O)[C@H]1CN1    ZINC000012650100
N[C@@H]1COC(=O)C1    ZINC000013352907
CCOC(=O)C=O    ZINC000001681280
O=C1CC[C@H](O)O1    ZINC000034300439
O=C1C[C@@H](O)CO1    ZINC000003880788
COC(=O)C(C)=O    ZINC000001692440
O=C1C[C@H](O)CO1    ZINC000004521573
O=C1OCC[C@H]1O    ZINC000004262127
CC(=O)OC(C)=O    ZINC000008585917
CC(=O)OCC=O    ZINC000002584547
COC(=O)CC=O    ZINC000002564831
COC(=O)[C@H]1CO1    ZINC000002564776
O=C1COCCO1    ZINC000001690283
O=C1CC[C@@H](O)O1    ZINC000004262540
COC(=O)/C=C/O    ZINC000113969528
COC(=O)[C@@H]1CO1    ZINC000002564777
O=C1OCC[C@@H]1O    ZINC000004262128
COC(=O)C(=N)N    ZINC000026898268
CC(=O)OC(C)C    ZINC000000388088
CCCOC(C)=O    ZINC000001697403
CCOC(=O)CC    ZINC000000388078
CCCC(=O)OC    ZINC000000404765
COC(=O)C(C)C    ZINC000000388287
COC(=O)/C=N\O    ZINC000014455583
COC(=O)C(N)=O    ZINC000001707270
COC(=O)/C=N/O    ZINC000104242325
CCOC(=O)CN    ZINC000034800260
COC(=O)[C@H](C)N    ZINC000034702232
COC(=O)CCN    ZINC000001758783
CNCC(=O)OC    ZINC000034781262
CC(=O)OCCN    ZINC000005161331
COC(=O)[C@@H](C)N    ZINC000034702233
COC(=O)C(=O)O    ZINC000001706619
COC(=O)/C=C/F    ZINC000115865690
C=C(F)C(=O)OC    ZINC000002525784
COC(=O)[C@H](C)O    ZINC000001599068
COCOC(C)=O    ZINC000001688094
CC(=O)OCCO    ZINC000001699873
COC(=O)[C@@H](C)O    ZINC000002034809
COCC(=O)OC    ZINC000001866899
CCOC(=O)CO    ZINC000004284427
COC(=O)CCO    ZINC000002564302
COC(=O)CNN    ZINC000019167160
NCC(=O)OCO    ZINC000091352911
COC(=O)CS    ZINC000003860880
CCOC(=O)CF    ZINC000001720173
COC(=O)[C@H](C)F    ZINC000002540385
COC(=O)[C@@H](C)F    ZINC000006491528
NOC(=O)CS    ZINC000080545584
COC(=O)[C@@H](N)F    ZINC000256050800
COC(=O)[C@H](N)F    ZINC000256050799
COC(=O)CCl    ZINC000001641046
CC(=O)OCCl    ZINC000001845923
COC(=O)C(F)F    ZINC000002579127
C#CCOC(=O)C=C    ZINC000001766085
C#CC(=O)OCC=C    ZINC000001766088
N#C[C@H]1CCOC1=O    ZINC000005290239
N#C[C@@H]1CCOC1=O    ZINC000005290236
C=C(C#N)C(=O)OC    ZINC000000001657
C=C(C#N)OC(C)=O    ZINC000004521097
O=C1OC(=O)[C@H]2C[C@@H]12    ZINC000008100975
O=C1OC(=O)[C@@H]2C[C@@H]12    ZINC000100004108
C=C1CC(=O)OC1=O    ZINC000008100879
O=C1C=COC(=O)C1    ZINC000100289169
CC1=CC(=O)OC1=O    ZINC000008100877
O=C1OC(=O)[C@H]2C[C@H]12    ZINC000100004111
O=C1O[C@H]2CC[C@H]1C2    ZINC000100494850
C=COC(=O)/C=C/C    ZINC000001680772
C=C1C[C@@H](C)OC1=O    ZINC000001561234
O=C1O[C@H]2CC[C@@H]1C2    ZINC000001676523
COC(=O)C=C1CC1    ZINC000114005188
COC(=O)[C@@H]1C=CC1    ZINC000143076815
O=C1O[C@@H]2CC[C@@H]1C2    ZINC000100494847
C=C[C@@H]1COC(=O)C1    ZINC000034539576
C#CCCC(=O)OC    ZINC000072188063
C=C/C=C/C(=O)OC    ZINC000002004075
C=C=CC(=O)OCC    ZINC000000403287
CC[C@@H]1C=CC(=O)O1    ZINC000002038651
C=C[C@H]1CCC(=O)O1    ZINC000104398919
C=C/C=C\C(=O)OC    ZINC000031302444
O=C1O[C@@H]2CC[C@H]1C2    ZINC000001676522
C#CCCOC(C)=O    ZINC000002382826
C=C1C[C@H](C)OC1=O    ZINC000002029958
C=COC(=O)C(=C)C    ZINC000001665002
C#CC(=O)OC(C)C    ZINC000034614341
C=C/C=C\OC(C)=O    ZINC000031484898
CC1=C(C)C(=O)OC1    ZINC000001585192
CC#CCOC(C)=O    ZINC000002555299
CCC#CC(=O)OC    ZINC000001565356
C=CCOC(=O)C=C    ZINC000001577261
C=C[C@@H]1CCC(=O)O1    ZINC000104398916
C#CCC(=O)OCC    ZINC000088187517
CC[C@H]1C=CC(=O)O1    ZINC000002038650
CCC1=CCC(=O)O1    ZINC000001721525
O=C1CC2(CC2)CO1    ZINC000038391854
CC1=CCCC(=O)O1    ZINC000004529437
C=C[C@H]1COC(=O)C1    ZINC000034539573
CC#CCC(=O)OC    ZINC000012363758
C#CCOC(=O)CC    ZINC000001995101
C=COC(=O)/C=C\C    ZINC000013380325
CC#CC(=O)OCC    ZINC000000396079
O=C1OCCC12CC2    ZINC000013734113
COC(=O)C1=CCC1    ZINC000088189771
C=C/C=C/OC(C)=O    ZINC000002039494
O=C1O[C@@H]2CN[C@@H]1C2    ZINC000100210884
[C-]#[N+][C@H](C)C(=O)OC    ZINC000095713425
[C-]#[N+]CC(=O)OCC    ZINC000059796743
O=C1O[C@H]2CN[C@@H]1C2    ZINC000039282770
COC(=O)[C@H](C)C#N    ZINC000002043926
O=C1O[C@H]2CN[C@H]1C2    ZINC000100210879
CC(C)OC(=O)C#N    ZINC000104232170
CC1=NOC(=O)[C@@H]1C    ZINC000100009463
O=C1O[C@@H]2CN[C@H]1C2    ZINC000035050079
CC1=NOC(=O)[C@H]1C    ZINC000100009465
COC(=O)[C@@H](C)C#N    ZINC000001691490
[C-]#[N+][C@@H](C)C(=O)OC    ZINC000095713423
[C-]#[N+]CCC(=O)OC    ZINC000095713370
CCOC(=O)CC#N    ZINC000000164473
COC(=O)CCC#N    ZINC000004268749
CC(=O)OCCC#N    ZINC000001555375
O=C1OC(=O)[C@H]2O[C@@H]12    ZINC000086035252
O=C1OC(=O)[C@H]2O[C@H]12    ZINC000100064981
O=C1OC(=O)[C@@H]2O[C@@H]12    ZINC000100064972
O=C1OCC[C@]12CO2    ZINC000036436722
CC1=CC(=O)O[C@H]1O    ZINC000005766774
O=C1CCC(=O)OC1    ZINC000013480236
O=C[C@H]1CCOC1=O    ZINC000039617016
O=C1OCC[C@@]12CO2    ZINC000032302871
C[C@H]1CC(=O)OC1=O    ZINC000100025330
C[C@H]1C(=O)COC1=O    ZINC000002173520
CC1=C[C@@H](O)OC1=O    ZINC000014490246
O=C1CCCC(=O)O1    ZINC000072399896
O=C1CC=C(CO)O1    ZINC000115217292
CC1=C(O)C(=O)OC1    ZINC000039293586
O=C1C=C[C@@H](CO)O1    ZINC000002558002
C[C@@H]1C(=O)COC1=O    ZINC000096061907
O=C1C=C[C@H](CO)O1    ZINC000002545362
C[C@@H]1CC(=O)OC1=O    ZINC000100025329
CC1=C(O)COC1=O    ZINC000100238061
O=C1CCOC(=O)C1    ZINC000005134250
COC1=CC(=O)OC1    ZINC000002149451
COC(=O)/C=C/C=O    ZINC000002556926
CC1=CC(=O)O[C@@H]1O    ZINC000005766771
O=C[C@@H]1CCOC1=O    ZINC000039617015
COC(=O)C#CCO    ZINC000001566051
COC(=O)/C=C\C=O    ZINC000038611094
O=C1C=C(CO)CO1    ZINC000005133249
CC1=C[C@H](O)OC1=O    ZINC000014490248
NNC1=CC(=O)OC1    ZINC000075518628
CCOC(=O)C=[N+]=[N-]    ZINC000004521365
C[C@H]1CCCC(=O)O1    ZINC000004521558
C[C@@H]1C[C@H](C)OC1=O    ZINC000000393408
COC(=O)C1(C)CC1    ZINC000002556884
C/C=C\C(=O)OCC    ZINC000013380320
C/C=C(/C)C(=O)OC    ZINC000001685701
COC(=O)[C@H]1C[C@H]1C    ZINC000035100087
C[C@@H]1C[C@@H](C)C(=O)O1    ZINC000004569886
CC/C=C\C(=O)OC    ZINC000032149899
C=C(C)CC(=O)OC    ZINC000034075374
C/C=C\CC(=O)OC    ZINC000013509394
CCOC(=O)C1CC1    ZINC000000388469
C[C@H]1CCOC(=O)C1    ZINC000005751999
CC[C@@H]1CCC(=O)O1    ZINC000004293904
CC/C=C/C(=O)OC    ZINC000002508321
COC(=O)[C@@H]1C[C@H]1C    ZINC000035100091
C=CCCC(=O)OC    ZINC000002522343
COC(=O)C=C(C)C    ZINC000000388580
C=CC(=O)OCCC    ZINC000001665004
C=CC(=O)OC(C)C    ZINC000001665003
C=C[C@@H](C)OC(C)=O    ZINC000000394373
O=C1CCCCCO1    ZINC000000388417
C=C(C)COC(C)=O    ZINC000001845661
C[C@@H]1CCCOC1=O    ZINC000006030878
C[C@@H]1CCCC(=O)O1    ZINC000004521557
C[C@H]1CCCOC1=O    ZINC000006037547
COC(=O)[C@@H]1C[C@@H]1C    ZINC000035100092
C=COC(=O)CCC    ZINC000000404766
C[C@@H]1C[C@H](C)C(=O)O1    ZINC000000393405
CC[C@@H]1CCOC1=O    ZINC000004900083
C[C@@H]1CCOC(=O)C1    ZINC000004769345
CC1(C)CCOC1=O    ZINC000004353146
COC(=O)[C@H]1C[C@@H]1C    ZINC000035100089
CC1(C)COC(=O)C1    ZINC000005447707
CC[C@H]1CCOC1=O    ZINC000005599400
CC1(C)CCC(=O)O1    ZINC000005082834
COC(=O)C1CCC1    ZINC000000400381
C/C=C(\C)C(=O)OC    ZINC000012358698
C[C@H]1CC(=O)O[C@H]1C    ZINC000004758563
C=C(CC)C(=O)OC    ZINC000001841388
C/C=C/COC(C)=O    ZINC000002168392
C[C@H]1C[C@H](C)C(=O)O1    ZINC000004569873
C/C=C/C(=O)OCC    ZINC000001680395
CC(=O)OC1(C)CC1    ZINC000002570353
C=CCOC(=O)CC    ZINC000001683670
COC(=O)CC1CC1    ZINC000001769412
C=C[C@H](C)OC(C)=O    ZINC000000394372
C=CCC(=O)OCC    ZINC000001676796
CC[C@H]1CCC(=O)O1    ZINC000000394775
C=C(C)C(=O)OCC    ZINC000001608906
C=CCCOC(C)=O    ZINC000001601431
C/C=C/CC(=O)OC    ZINC000002556897
NC1=C(O)COC1=O    ZINC000104567466
O=C1COC(=O)CN1    ZINC000002028750
O=C1OCC/C1=N/O    ZINC000100083916
C[C@H]1NC(=O)OC1=O    ZINC000060273595
O=C1OCC/C1=N\O    ZINC000016890048
COC(=O)[C@@H](O)C#N    ZINC000091301004
CN1CC(=O)OC1=O    ZINC000097978820
COC(=O)CN=C=O    ZINC000003139118
C[C@@H]1NC(=O)OC1=O    ZINC000060273598
N[C@@H]1CC(=O)OC1=O    ZINC000100005094
COC(=O)[C@H](O)C#N    ZINC000091301002
O=C1CCNC(=O)O1    ZINC000100172593
COC(=O)CN=[N+]=[N-]    ZINC000100017103
CCOC(=O)[CH-]C=O    ZINC000197688657
NC[C@H]1CCC(=O)O1    ZINC000013354054
COC(=O)C1(N)CC1    ZINC000053057107
C[C@@H]1C[C@H](N)C(=O)O1    ZINC000057211590
COC(=O)[C@H]1CCN1    ZINC000013375222
C[C@]1(N)CCOC1=O    ZINC000095924546
COC(=O)[C@@H]1CCN1    ZINC000012650103
C[C@@H]1C[C@@H](N)C(=O)O1    ZINC000057211592
C[C@@]1(N)CCOC1=O    ZINC000095924567
COC(=O)C1CNC1    ZINC000021297168
CC(C)=NOC(C)=O    ZINC000000163783
NCC(=O)OC1CC1    ZINC000044830296
NC[C@@H]1CCOC1=O    ZINC000088189532
CCOC(=O)/C=C\N    ZINC000201574377
CN1CCOC(=O)C1    ZINC000032150505
NC[C@H]1CCOC1=O    ZINC000088189533
CC(=O)OC1CNC1    ZINC000042768251
COC(=O)CN1CC1    ZINC000001667847
NC[C@@H]1CCC(=O)O1    ZINC000013354050
C[C@H]1C[C@@H](N)C(=O)O1    ZINC000057211593
COC(=O)/C=C(\C)N    ZINC000015975165
COC(=O)/C=C/CN    ZINC000034235393
CN[C@@H]1COC(=O)C1    ZINC000038339203
CN[C@H]1COC(=O)C1    ZINC000038339205
COC(=O)/C=C(/C)N    ZINC000084843286
C[C@H]1C[C@H](N)C(=O)O1    ZINC000057211591
O=C1CC(=O)OCO1    ZINC000001682843
O=C(O)[C@@H]1CC(=O)O1    ZINC000081970490
O=C1OCC(O)=C1O    ZINC000114171599
O=C1OCCOC1=O    ZINC000001718201
O=C1COC(=O)CO1    ZINC000004284649
O=C1COCC(=O)O1    ZINC000008100885
O=C(O)[C@H]1CC(=O)O1    ZINC000081970488
O=C1C=C(CF)CO1    ZINC000095096608
O=C1OCCC[C@@H]1O    ZINC000005134415
C[C@H]1CC(=O)O[C@@H]1O    ZINC000039319463
CO/C=C\C(=O)OC    ZINC000033362819
CC(=O)COC(C)=O    ZINC000001640814
CCOC(=O)CC=O    ZINC000001764589
C=C(CO)C(=O)OC    ZINC000036455542
COC(=O)[C@@H](C)C=O    ZINC000003848374
COC(=O)[C@]1(C)CO1    ZINC000004976000
C[C@@]1(O)CCC(=O)O1    ZINC000012953937
C=CC(=O)OCCO    ZINC000001850233
CCC(=O)OC(C)=O    ZINC000100014766
O=C1OCCC[C@H]1O    ZINC000004972696
CCOC(=O)/C=C/O    ZINC000100055356
O=C1CCOCCO1    ZINC000003650456
CO[C@@H]1COC(=O)C1    ZINC000013460986
O=C1CC[C@H](O)CO1    ZINC000083961924
COC(=O)[C@H]1O[C@@H]1C    ZINC000032210294
COC(=O)[C@H](C)C=O    ZINC000006036071
COC(=O)[C@H]1CCO1    ZINC000104842572
CC(=O)OC[C@@H]1CO1    ZINC000005166164
CCOC(=O)/C=C\O    ZINC000100412680
CO[C@@H]1CCOC1=O    ZINC000034454769
COC(=O)/C=C(/C)O    ZINC000100216870
CCOC(=O)[C@H]1CO1    ZINC000001433350
O=C1C[C@H](CO)CO1    ZINC000034049571
C=C[C@@H](O)C(=O)OC    ZINC000002516878
CCC(=O)C(=O)OC    ZINC000014619056
C=C(OC)C(=O)OC    ZINC000095628596
C[C@@H]1CC(=O)O[C@@H]1O    ZINC000039319462
C=C[C@H](O)C(=O)OC    ZINC000043794392
CCOC(=O)C(C)=O    ZINC000001679741
COC(=O)[C@@H]1O[C@H]1C    ZINC000032210298
COC(=O)CC(C)=O    ZINC000005159232
COC(=O)[C@@H]1CCO1    ZINC000104842568
COC(=O)C1COC1    ZINC000095627431
COC(=O)C1(O)CC1    ZINC000002389349
COC(=O)[C@H]1O[C@H]1C    ZINC000032210302
O=C1C[C@@H](CO)CO1    ZINC000034049572
CC1(C)OCC(=O)O1    ZINC000000404025
CCOC(=O)[C@@H]1CO1    ZINC000001433351
COC(=O)CCC=O    ZINC000002572126
C[C@H]1CC(=O)O[C@H]1O    ZINC000039319465
O=C1CC[C@H](CO)O1    ZINC000000389635
COC(=O)[C@@H]1O[C@@H]1C    ZINC000032210290
C[C@@H]1CC(=O)O[C@H]1O    ZINC000039319464
O=C1CC[C@@H](O)CO1    ZINC000083961922
CC(=O)OC[C@H]1CO1    ZINC000005166196
O=C1CC[C@@H](CO)O1    ZINC000000389636
CO[C@H]1CCOC1=O    ZINC000034454770
C[C@]1(O)CCC(=O)O1    ZINC000012953943
COC(=O)[C@@]1(C)CO1    ZINC000004975998
CC(=O)OC1COC1    ZINC000082033136
COC(=O)/C=C(\C)O    ZINC000100076582
CO/C=C/C(=O)OC    ZINC000002582018
COC(=O)CC(=N)N    ZINC000039271801
CCOC(=O)C(=N)N    ZINC000059496945
CCC(=O)OC(C)C    ZINC000002031573
CC[C@H](C)OC(C)=O    ZINC000000394788
CCCCOC(C)=O    ZINC000001699905
CC[C@@H](C)C(=O)OC    ZINC000004521669
CCOC(=O)C(C)C    ZINC000000391109
CCCOC(=O)CC    ZINC000001697400
CCCCC(=O)OC    ZINC000002034321
CC(=O)OC(C)(C)C    ZINC000000388665
CC[C@H](C)C(=O)OC    ZINC000000391207
CC[C@@H](C)OC(C)=O    ZINC000000394787
CC(=O)OCC(C)C    ZINC000000388187
CCCC(=O)OCC    ZINC000000404390
COC(=O)CC(C)C    ZINC000000391144
COC(=O)C(C)(C)C    ZINC000000391896
CC(=O)O[Si](C)C    ZINC000195816739
CCOC(=O)C(N)=O    ZINC000001679740
CCOC(=O)/C=N/O    ZINC000014455584
CNC(=O)C(=O)OC    ZINC000039248751
COC(=O)CNC=O    ZINC000002384738
COC(=O)CC(N)=O    ZINC000002568346
CC(=O)NOC(C)=O    ZINC000005160342
COC(=O)C[C](C)O    ZINC001560407659
CCOC(=O)CNC    ZINC000000391928
CN[C@@H](C)C(=O)OC    ZINC000059167816
COC(=O)CN(C)C    ZINC000036773880
CCOC(=O)[C@H](C)N    ZINC000054954749
COC(=O)C(C)(C)N    ZINC000055463682
CC[C@H](N)C(=O)OC    ZINC000035186321
CCNCC(=O)OC    ZINC000019885654
COC(=O)C[C@H](C)N    ZINC000007989017
CNCCC(=O)OC    ZINC000032627746
COC(=O)C[C@@H](C)N    ZINC000007989018
CN[C@H](C)C(=O)OC    ZINC000059167817
COC(=O)[C@@H](C)CN    ZINC000035757368
CCOC(=O)CCN    ZINC000000162643
COC(=O)[C@H](C)CN    ZINC000035757370
COC(=O)CCCN    ZINC000002019854
CCOC(=O)[C@@H](C)N    ZINC000054954747
CC(C)OC(=O)CN    ZINC000035250750
CCCOC(=O)CN    ZINC000035193830
CC[C@@H](N)C(=O)OC    ZINC000035186322
O=C1OCC=C1Cl    ZINC000033506145
O=C1C=C[C@@H](Cl)O1    ZINC000008101009
O=C1C=C[C@H](Cl)O1    ZINC000002560102
O=C1OB(F)OC1=O    ZINC000223102364
C[C@H]1OC(=O)CS1    ZINC000034227257
O=C1CSCCO1    ZINC000001604633
C[C@@H]1OC(=O)CS1    ZINC000034227256
COC(=O)C(=O)OC    ZINC000001532047
O=C1OC[C@@H](O)[C@H]1O    ZINC000004521480
COC(=O)CC(=O)O    ZINC000002146608
CC(=O)OOC(C)=O    ZINC000001596406
O=C1OC[C@@H](O)[C@@H]1O    ZINC000004538313
CC(=O)OCC(=O)O    ZINC000001698817
O=C1OC[C@H](O)[C@@H]1O    ZINC000004538311
O=C1OC[C@H](O)[C@H]1O    ZINC000100054128
CCOC(=O)C(=O)O    ZINC000001693437
O=C1C[C@H](CF)CO1    ZINC000071624659
O=C1C[C@@H](CF)CO1    ZINC000071624661
C=C(F)C(=O)OCC    ZINC000002525415
COC(=O)/C(N)=N/O    ZINC000104586049
COC(=O)C(=O)NN    ZINC000031775914
C=CC(=O)OCCF    ZINC000002584299
CC(C)C(=O)O[SiH3]    ZINC000199868352
CC(=O)O[SiH](C)C    ZINC000195755386
COC(=O)C[C@H](C)O    ZINC000000388770
COC(=O)CCCO    ZINC000001845562
CCOC(=O)COC    ZINC000000153349
COC(=O)[C@H](C)CO    ZINC000000395641
CC(C)OC(=O)CO    ZINC000001592140
CC(=O)OC[C@H](C)O    ZINC000001668304
CCOC(=O)[C@H](C)O    ZINC000000391793
CCOC(=O)CCO    ZINC000014507042
COC(=O)C[C@@H](C)O    ZINC000000164685
CC[C@H](O)C(=O)OC    ZINC000000393218
COC(=O)[C@@H](C)OC    ZINC000005227809
CCC(=O)OCCO    ZINC000081915425
CCOCC(=O)OC    ZINC000001566417
COCCC(=O)OC    ZINC000001692465
COC(=O)[C@H](C)OC    ZINC000002517075
COCCOC(C)=O    ZINC000002041072
COC(=O)[C@@H](C)CO    ZINC000000395640
CC(=O)OC[C@@H](C)O    ZINC000006036655
COC(=O)C(C)(C)O    ZINC000000395639
CCOC(=O)[C@@H](C)O    ZINC000000391792
CC[C@@H](O)C(=O)OC    ZINC000000393219
COC(=O)[C@@H](N)CN    ZINC000022873558
CCOC(=O)CNN    ZINC000090471641
COC(=O)[C@H](N)CN    ZINC000019366965
COC(=O)C(N)=S    ZINC000040435378
COC(=O)C[N+](=O)[O-]    ZINC000001733869
CNOCC(=O)OC    ZINC000219196739
CCOC(=O)CON    ZINC000001683162
COC(=O)[C@H](O)CN    ZINC000038212551
COC(=O)[C@@H](O)CN    ZINC000038251036
COC(=O)[C@@H](N)CO    ZINC000019230192
COC(=O)[C@H](N)CO    ZINC000019230193
O=C1OCC[C@@H]1Cl    ZINC000005134263
C=C(Cl)C(=O)OC    ZINC000001664994
O=C1CC[C@H](Cl)O1    ZINC000039277554
O=C1OCC[C@H]1Cl    ZINC000005134260
O=C1CC[C@@H](Cl)O1    ZINC000039277553
C=COC(=O)CCl    ZINC000002507818
CCC(=O)OCS    ZINC000044124059
CSCOC(C)=O    ZINC000002545384
COC(=O)CSC    ZINC000004262387
COC(=O)[C@H](C)S    ZINC000005138718
COC(=O)[C@@H](C)S    ZINC000005138786
COC(=O)CCS    ZINC000003860879
CCOC(=O)CS    ZINC000003860449
CC(=O)OCCS    ZINC000004558439
COC(=O)[C@@H](O)CO    ZINC000005997357
COC(=O)[C@@H](O)OC    ZINC000006661713
COC(=O)[C@H](O)CO    ZINC000005997205
COC(=O)[C@H](O)OC    ZINC000002584561
COC(=O)C(C)(C)F    ZINC000002507127
CCOC(=O)[C@@H](C)F    ZINC000002379402
CCOC(=O)[C@H](C)F    ZINC000001674837
CC(=O)OCCCF    ZINC000072265731
CC(=O)OC[C@@H](C)F    ZINC000167655245
CC(=O)OC[C@H](C)F    ZINC000167655327
COC(=O)[C@H](F)CN    ZINC000108365855
COC(=O)[C@@H](F)CN    ZINC000104599735
COC(=O)[C@H](N)CF    ZINC000034326189
COC(=O)[C@@H](N)CF    ZINC000034326190
COC(=O)C(=O)Cl    ZINC000002242601
C#CC(=O)OC(=O)C#C    ZINC000147676713
CC(=O)O[C@H](C)Cl    ZINC000032154748
CC(=O)O[C@@H](C)Cl    ZINC000032154744
CCOC(=O)CCl    ZINC000001648258
COC(=O)CCCl    ZINC000001696146
COC(=O)[C@@H](C)Cl    ZINC000002017921
CC(=O)OCCCl    ZINC000004887626
COC(=O)[C@H](C)Cl    ZINC000001696573
CCC(=O)OCCl    ZINC000001680716
COC(=O)C=C(F)F    ZINC000003880140
COC(=O)[C@H](F)CO    ZINC000091301317
O=C1CC2=C(CC=C2)O1    ZINC000204742345
COC(=O)[C@@H](F)CO    ZINC000091301319
COC(=O)[C]1[CH][CH][CH][CH]1    ZINC000100562643
O=C1OC(=O)[C@H]2C=C[C@@H]12    ZINC000115969139
C=CC1=CC(=O)OC1=O    ZINC000104093915
C#CCOC(=O)C=[N+]=[N-]    ZINC000005940572
CC(=O)OC(C#N)C#N    ZINC000001689105
CC(=O)OCC(F)F    ZINC000002539797
COC(=O)C(C#N)=C=N    ZINC000334139181
COC(=O)C(C)(F)F    ZINC000034617234
CCOC(=O)C(F)F    ZINC000002040590
C/C=C\[C@H]1C=CC(=O)O1    ZINC000017299313
O=C1O[C@H]2C[C@@H]1C=CC2    ZINC000001615914
O=C1C[C@H]2C=CC[C@H]2O1    ZINC000000391836
O=C1OC[C@H]2C=CC[C@@H]12    ZINC000002548483
C#CCOC(=O)C(=C)C    ZINC000002563333
O=C1O[C@@H]2C[C@H]1C=CC2    ZINC000001615913
O=C1CC2=CCC[C@H]2O1    ZINC000001616151
O=C1C[C@@H]2C=CC[C@@H]2O1    ZINC000000391835
C#C[C@H]1C[C@H]1C(=O)OC    ZINC000039244972
COC(=O)C#CC1CC1    ZINC000000082294
O=C1C[C@@H]2C=CC[C@H]2O1    ZINC000000391834
C/C=C/[C@H]1C=CC(=O)O1    ZINC000001668307
O=C1O[C@H]2C=CC[C@H]1C2    ZINC000100033347
O=C1CC2=CCC[C@@H]2O1    ZINC000005600430
C=C/C=C1/CCOC1=O    ZINC000002034937
O=C1O[C@@H]2C[C@@H]1C=CC2    ZINC000102940757
O=C1C[C@H]2C=CC[C@@H]2O1    ZINC000000391837
C/C=C\[C@@H]1C=CC(=O)O1    ZINC000017299316
C=C/C=C1\CCOC1=O    ZINC000001752916
C/C=C/[C@@H]1C=CC(=O)O1    ZINC000001668309
O=C1O[C@H]2C[C@H]1C=CC2    ZINC000102940753
COC(=O)[C@H]1C[C@H]1C#N    ZINC000141861298
COC(=O)[C@@H]1C[C@@H]1C#N    ZINC000141860701
C[C@@H]1C[C@@H](C#N)C(=O)O1    ZINC000005082840
C[C@H]1C[C@H](C#N)C(=O)O1    ZINC000005082838
CCOC(=O)/C=C\C#N    ZINC000025695652
C[C@@H]1C[C@H](C#N)C(=O)O1    ZINC000005082836
COC(=O)[C@@H]1C[C@H]1C#N    ZINC000141861089
CCOC(=O)/C=C/C#N    ZINC000006439008
COC(=O)[C@H]1C[C@@H]1C#N    ZINC000141860902
COC(=O)c1cc[nH]c1    ZINC000015446243
CC1=NOC(=O)C12CC2    ZINC000005080409
O=C1CC(C2CC2)=NO1    ZINC000107217159
C[C@H]1C[C@@H](C#N)C(=O)O1    ZINC000005082841
C=C[C@H](C#N)OC(C)=O    ZINC000000404641
C=C[C@@H](C#N)OC(C)=O    ZINC000004521095
COC(=O)C1(C#N)CC1    ZINC000001607440
COC(=O)c1ccc[nH]1    ZINC000000165735
C=C(C#N)CC(=O)OC    ZINC000075521350
C=CCOC(=O)CC#N    ZINC000002019683
CC(=O)O/C=C/CC#N    ZINC000038611216
[C-]#[N+]CC(=O)OCC=C    ZINC000104461666
C=C(C#N)C(=O)OCC    ZINC000002507893
C/C=C1\N=C(C)OC1=O    ZINC000025623898
C=CC(=O)OCCC#N    ZINC000001561512
O=C1OCc2nonc21    ZINC000116085382
O=C1OC(=O)[C@@H]2CC[C@@H]12    ZINC000095708055
C=CC(=O)OC(=O)C=C    ZINC000059818875
CCC1=CC(=O)OC1=O    ZINC000113196481
COC(=O)c1ccco1    ZINC000000388192
COC(=O)/C=C\C=C=O    ZINC000087491351
COC(=O)c1ccoc1    ZINC000001567963
O=C1OC(=O)[C@H]2CC[C@H]12    ZINC000008101032
COC(=O)/C=C/C=C=O    ZINC000072283149
CC1=CC(=O)CC(=O)O1    ZINC000100085294
CC1=C(C)C(=O)OC1=O    ZINC000008100878
O=C1OC(=O)[C@H]2CC[C@@H]12    ZINC000008101030
O=C1OC(=O)C2CC1C2    ZINC000101046481
COC(=O)c1cc[nH]n1    ZINC000032445539
COC(=O)c1c[nH]cn1    ZINC000008101003
COC(=O)c1cn[nH]c1    ZINC000019722105
COC(=O)c1ncc[nH]1    ZINC000022011174
COC(=O)[C@H]1C=CCC1    ZINC000013429765
COC(=O)C=C1CCC1    ZINC000038534308
C=C1OC(=O)CC1(C)C    ZINC000004262028
CC1=CC(=O)OC1(C)C    ZINC000039193175
O=C1OC[C@@H]2CCC[C@H]12    ZINC000034598885
CC1=C[C@H](C)CC(=O)O1    ZINC000004972695
C=C1CC(C(=O)OC)C1    ZINC000042750802
COC(=O)C1CC=CC1    ZINC000001435881
CC=C=CC(=O)OCC    ZINC000032181853
C/C=C\C=C/C(=O)OC    ZINC000015274138
CC1(C)OC(=O)[C@@H]2C[C@H]21    ZINC000135844713
CC1(C)OC(=O)[C@H]2C[C@H]21    ZINC000135844632
C/C=C/C=C/C(=O)OC    ZINC000001665895
C#CC(C)(C)OC(C)=O    ZINC000000393145
COC(=O)/C=C/C1CC1    ZINC000034326548
O=C1OCCC12CCC2    ZINC000095883772
C=CCOC(=O)C(=C)C    ZINC000001561515
COC(=O)[C@@H]1C=CCC1    ZINC000013429767
C=C=C(C)C(=O)OCC    ZINC000034621569
O=C1O[C@H]2C[C@H]1CCC2    ZINC000100796363
C#CCCCC(=O)OC    ZINC000002567249
C=C1CC(OC(C)=O)C1    ZINC000005161201
C=CCOC(=O)/C=C/C    ZINC000001561516
C=CCOC(=O)CC=C    ZINC000001632702
C#CC(=O)OC(C)(C)C    ZINC000000391907
CC1(C)OC(=O)[C@@H]2C[C@@H]21    ZINC000135844748
C/C=C/C=C\C(=O)OC    ZINC000015274136
CC1(C)C=COC(=O)C1    ZINC000033606681
CC/C=C1/CCOC1=O    ZINC000002034940
C#CC[C@H](C)C(=O)OC    ZINC000075421380
COC(=O)C1=CCCC1    ZINC000002561362
C#CC[C@@H](C)C(=O)OC    ZINC000075421381
COC(=O)C12CC1(C)C2    ZINC000096528204
CCOC(=O)[C@H]1C=C1C    ZINC000039254621
C=C[C@@H]1CCCC(=O)O1    ZINC000038258331
C#CCCC(=O)OCC    ZINC000005855084
COC(=O)[C@]1(C)C=CC1    ZINC000039117664
CCOC(=O)[C@@H]1C=C1C    ZINC000039254620
CCCC#CC(=O)OC    ZINC000001565358
C=CC[C@H]1CCOC1=O    ZINC000039243614
CC1=C[C@@H](C)CC(=O)O1    ZINC000016952148
C=CCOC(=O)/C=C\C    ZINC000008612885
C=C[C@H]1CCCC(=O)O1    ZINC000045071686
O=C1O[C@@H]2C[C@H]1CCC2    ZINC000001664376
C#CCCCOC(C)=O    ZINC000002567252
C=CC(=O)OCC(=C)C    ZINC000001608909
O=C1O[C@H]2C[C@@H]1CCC2    ZINC000005046161
CC1=C(C)[C@@H](C)OC1=O    ZINC000033835672
C=C(C)/C=C/OC(C)=O    ZINC000083261299
COC(=O)[C@@]1(C)C=CC1    ZINC000039117666
COC(=O)C12CC(C1)C2    ZINC000032302899
CC1(C)OC(=O)[C@H]2C[C@@H]21    ZINC000135844667
C#CC(=O)OCCCC    ZINC000002168575
C=C/C=C/C(=O)OCC    ZINC000005324772
CC1=C(C)[C@H](C)OC1=O    ZINC000034016750
O=C1O[C@@H]2C[C@@H]1CCC2    ZINC000100796365
C/C=C\C=C\C(=O)OC    ZINC000004777523
COC(=O)/C=C\C1CC1    ZINC000095740531
O=C1OC2CCC1CC2    ZINC000005133507
CC/C=C1\CCOC1=O    ZINC000001752910
C#CC(C)(C)C(=O)OC    ZINC000035644124
CCOC(=O)C=C1CC1    ZINC000066351496
C=C/C=C/CC(=O)OC    ZINC000034565517
CCC#CC(=O)OCC    ZINC000001732419
C=CC[C@@H]1CCOC1=O    ZINC000039243613
CC#CCC(=O)OCC    ZINC000005855010
COC(=O)c1cnco1    ZINC000006661648
COC(=O)c1cocn1    ZINC000039117644
O=C1NC2(CC2)C(=O)O1    ZINC001772714806
COC(=O)c1cnoc1    ZINC000035322839
O=C1OC(=O)N2CC[C@@H]12    ZINC000059199490
COC(=O)C#CC(N)=O    ZINC000001744474
COC(=O)c1ccno1    ZINC000002381208
COC(=O)c1ncco1    ZINC000075852401
COC(=O)c1ccon1    ZINC000035322845
O=C1OC(=O)N2CC[C@H]12    ZINC000059199492
COC(=O)c1nc[nH]n1    ZINC000012398239
COC(=O)c1cn[nH]n1    ZINC000016052238
O=C1CNC2CC(C2)O1    ZINC000601014813
COC(=O)CCCC#N    ZINC000034173917
[C-]#[N+]CCCC(=O)OC    ZINC000095698044
CCOC(=O)CCC#N    ZINC000001615169
COC(=O)[C@@H]1C=CCN1    ZINC000037246256
[C-]#[N+][C@H](CC)C(=O)OC    ZINC000138297104
CCCOC(=O)CC#N    ZINC000002565962
CC(C)(C)OC(=O)C#N    ZINC000117151830
[C-]#[N+]CCC(=O)OCC    ZINC000095698106
[C-]#[N+][C@H](C)C(=O)OCC    ZINC000100000341
O=C1O[C@H]2CC[C@@H]1NC2    ZINC000014506120
CN/C=C1\CCOC1=O    ZINC000100378414
CC(C)OC(=O)CC#N    ZINC000000164532
CC(C)C1=NOC(=O)C1    ZINC000107217281
COC(=O)C(C)(C)C#N    ZINC000002585914
CC(=O)OC(C)(C)C#N    ZINC000000394280
CCOC(=O)[C@H](C)C#N    ZINC000002042063
CN/C=C1/CCOC1=O    ZINC000004771842
C#CC[C@H](N)C(=O)OC    ZINC000034528715
COC(=O)C=C1CNC1    ZINC000238318026
CCOC(=O)[C@@H](C)C#N    ZINC000001695169
[C-]#[N+][C@@H](CC)C(=O)OC    ZINC000138296991
[C-]#[N+][C@@H](C)C(=O)OCC    ZINC000100000342
C#CC[C@@H](N)C(=O)OC    ZINC000013356440
COC(=O)[C@H]1C=CCN1    ZINC000037246257
COC(=O)C(F)(F)F    ZINC000002040619
O=C1CC(=O)OC(=O)C1    ZINC000100022566
COC1=CC(=O)OC1=O    ZINC000103700895
O=C1C=C(O)CC(=O)O1    ZINC000100257545
O=C(O)[C@@H]1C=CC(=O)O1    ZINC000101801596
O=C(O)[C@H]1C=CC(=O)O1    ZINC000101801600
COC(=O)/C(C#N)=N\O    ZINC000100273924
COC(=O)c1ncon1    ZINC000079684540
COC(=O)/C(C#N)=N/O    ZINC000012504657
COC(=O)C(=O)C1CC1    ZINC000038888818
C[C@@H]1CC(O)=CC(=O)O1    ZINC000100650308
CC1=C(C)[C@@H](O)OC1=O    ZINC000003847997
C#CCOC(=O)[C@H](C)O    ZINC000142529309
CC1=C(O)C(=O)O[C@H]1C    ZINC000022000195
CC1(C)OC(=O)C=C1O    ZINC000101704967
C[C@@H]1C=C(CO)C(=O)O1    ZINC000004777775
CC(=O)[C@@H]1CCOC1=O    ZINC000000519771
O=C1OC[C@@H]2OCC[C@H]12    ZINC000001585032
C[C@H]1C(=O)OC(=O)[C@H]1C    ZINC000104249009
CCO[C@H]1C=CC(=O)O1    ZINC000005316553
C[C@]1(C=O)CCOC1=O    ZINC000062715201
COC(=O)C1CC(=O)C1    ZINC000034203349
CC(=O)[C@H]1COC(=O)C1    ZINC000005167010
O=C1C[C@H]2CCO[C@H]2O1    ZINC000071790491
CCC1=CC(=O)O[C@@H]1O    ZINC000039319455
CC1(C)COC(=O)C1=O    ZINC000003869222
COC[C@@H]1C=CC(=O)O1    ZINC000039269023
CC1=C(O)[C@@H](C)OC1=O    ZINC000169611425
CC1CC(=O)OC(=O)C1    ZINC000095736267
O=C1OC[C@@H]2OCC[C@@H]12    ZINC000001585031
O=C1C[C@@H]2CCO[C@@H]2O1    ZINC000036466089
C[C@H]1CC(=O)CC(=O)O1    ZINC000006037348
C[C@H]1OC(=O)[C@H](C)C1=O    ZINC000001577648
CC(=O)OC1CC(=O)C1    ZINC000036436738
CC(=O)[C@@H]1COC(=O)C1    ZINC000004777776
O=C1CC=C(CCO)O1    ZINC000100010344
C[C@H]1C(=O)OC(=O)[C@@H]1C    ZINC000104249015
CC1(C)OC(=O)CC1=O    ZINC000001577643
C=CC(=O)OC[C@@H]1CO1    ZINC000002041109
O=C1CCCCC(=O)O1    ZINC000085866182
C=CC(=O)COC(C)=O    ZINC000002510854
CC1(C)C(=O)COC1=O    ZINC000001577644
O=C1OC[C@H]2OCC[C@H]12    ZINC000001585034
CCO[C@@H]1C=CC(=O)O1    ZINC000005316521
O=C1O[C@@H]2CCC[C@H]1O2    ZINC000000394835
O=C1O[C@@H]2CCC[C@@H]1O2    ZINC000001686314
CC[C@H]1C(=O)COC1=O    ZINC000100277114
CC1=C(O)[C@H](C)OC1=O    ZINC000169611426
C[C@@H]1C(=O)OC(=O)[C@H]1C    ZINC000104249013
CC1=C[C@H](O)CC(=O)O1    ZINC000040448203
C#CCOCC(=O)OC    ZINC000034958354
CC1=C(O)C(=O)O[C@@H]1C    ZINC000022000199
O=C1OC[C@H]2OCC[C@@H]12    ZINC000001585033
CC1(C)CC(=O)OC1=O    ZINC000095719246
COC(=O)/C=C/C(C)=O    ZINC000002522780
CCOC(=O)/C=C\C=O    ZINC000013533898
C[C@H]1OC(=O)[C@@H](C)C1=O    ZINC000100265293
O=C1O[C@H]2CCC[C@H]1O2    ZINC000101191551
O=C1O[C@H]2CCC[C@@H]1O2    ZINC000000394836
C[C@@]1(C=O)CCOC1=O    ZINC000062715203
CCC1=CC(=O)O[C@H]1O    ZINC000039319456
C[C@H]1C=C(CO)C(=O)O1    ZINC000017299098
CCOC(=O)/C=C/C=O    ZINC000002560108
CC(=O)[C@H]1CCC(=O)O1    ZINC000000158145
C[C@H]1CC(O)=CC(=O)O1    ZINC000100650310
C[C@@H]1CC(=O)CC(=O)O1    ZINC000006030641
CC1=C[C@@H](O)CC(=O)O1    ZINC000040448204
C#C[C@H](O)C(=O)OCC    ZINC000012955464
CC1=C(C)[C@H](O)OC1=O    ZINC000003847998
CC[C@@H]1C(=O)COC1=O    ZINC000002046320
CCC1=C(O)COC1=O    ZINC000149095953
COC(=O)C=C1COC1    ZINC000044682269
C#C[C@@H](O)C(=O)OCC    ZINC000002556928
COC(=O)C1(C=O)CC1    ZINC000098210255
C[C@@H]1OC(=O)[C@@H](C)C1=O    ZINC000100265287
O=C1O[C@@H]2C[C@@H]1OCC2    ZINC000211744956
COC(=O)/C=C\C(C)=O    ZINC000100072308
C=CC(=O)OC[C@H]1CO1    ZINC000001608905
CC(=O)[C@@H]1CCC(=O)O1    ZINC000000158146
CC(=O)[C@H]1CCOC1=O    ZINC000000519770
C[C@H]1C(=O)O[C@@H](C)C1=O    ZINC000100265282
COC(=O)CNCC#N    ZINC000020037738
CCOC(=O)[C@H](N)C#N    ZINC000020064543
C[C@@H]1N=C(CN)OC1=O    ZINC000039072703
C[C@H]1N=C(CN)OC1=O    ZINC000039072702
COC(=O)[C@H]1CNC=N1    ZINC000039117627
COC(=O)[C@@H]1CNC=N1    ZINC000039117625
CCOC(=O)[C@@H](N)C#N    ZINC000020064541
CCC/C=C\C(=O)OC    ZINC000031284476
C[C@H]1COC(=O)[C@@H](C)C1    ZINC000032302769
C/C=C(/C)C(=O)OCC    ZINC000017314128
C=C[C@@H](C)C(=O)OCC    ZINC000033505689
CC[C@H]1C[C@@H](C)OC1=O    ZINC000005651523
C=C(C)C(=O)OCCC    ZINC000001665008
C/C=C(\C)C(=O)OCC    ZINC000000897516
C[C@H]1CC(C)(C)OC1=O    ZINC000034448133
C[C@@H]1CC(C)(C)C(=O)O1    ZINC000039188908
C=CC(=O)OCC(C)C    ZINC000001577264
C=C[C@@H](CC)OC(C)=O    ZINC000032175746
CC/C=C(\C)C(=O)OC    ZINC000002545351
CC1(C)CCCC(=O)O1    ZINC000113953446
C=C[C@H](C)C(=O)OCC    ZINC000033505688
C[C@@H]1CC(C)(C)OC1=O    ZINC000039367725
C=COC(=O)CCCC    ZINC000001665007
CC[C@@H]1C[C@H](C)OC1=O    ZINC000005651195
C[C@H]1C(=O)OCC1(C)C    ZINC000039630677
CCOC(=O)[C@H]1C[C@@H]1C    ZINC000000164522
CCOC(=O)CC1CC1    ZINC000047852802
C[C@H]1CC(C)(C)C(=O)O1    ZINC000039188909
CCC/C=C/C(=O)OC    ZINC000001850854
C=CC(=O)OCCCC    ZINC000001532055
C[C@@H]1C[C@H](C)CC(=O)O1    ZINC000004972694
C=C(CCC)C(=O)OC    ZINC000039268500
C[C@H]1CC(=O)O[C@H](C)C1    ZINC000004972693
C/C=C\C(=O)OCCC    ZINC000017161119
C=CCCCOC(C)=O    ZINC000001674756
COC(=O)/C=C\C(C)C    ZINC000032184004
C/C=C/COC(=O)CC    ZINC000003074855
CC(C)=CCOC(C)=O    ZINC000002039792
C=C[C@H](CC)OC(C)=O    ZINC000002576947
CC[C@H]1C[C@H](C)OC1=O    ZINC000005651516
COC(=O)[C@@H]1CC1(C)C    ZINC000039117642
C=C(C)CCC(=O)OC    ZINC000032215510
CCOC(=O)[C@H]1C[C@H]1C    ZINC000000164520
CC(=O)O[C@H](C)C1CC1    ZINC000001685101
CC(=O)OC1CCCC1    ZINC000001686420
CCC[C@@H]1CCC(=O)O1    ZINC000000388713
CC/C=C/CC(=O)OC    ZINC000001850851
CCOC(=O)C1CCC1    ZINC000000388097
CC(=O)O[C@@H](C)C1CC1    ZINC000002046053
C[C@H]1CC(=O)O[C@@H](C)C1    ZINC000001721532
CC(C)OC(=O)C1CC1    ZINC000002540002
C/C=C/C(=O)OCCC    ZINC000001599378
C/C=C(\C)CC(=O)OC    ZINC000039393973
C=CCOC(=O)C(C)C    ZINC000005440339
CCOC(=O)C1(C)CC1    ZINC000000164518
COC(=O)[C@H]1CC1(C)C    ZINC000039117640
CC/C=C/C(=O)OCC    ZINC000005761823
CC[C@@H]1C[C@@H](C)OC1=O    ZINC000005651197
CC/C(C)=C/C(=O)OC    ZINC000033839449
COC(=O)/C=C/C(C)C    ZINC000000153588
C=C(C)CC(=O)OCC    ZINC000033505686
C=C(CC)C(=O)OCC    ZINC000001583128
C=C(C)C(=O)OC(C)C    ZINC000001665009
CC[C@@H]1CCCOC1=O    ZINC000016636848
C=COC(=O)C(C)(C)C    ZINC000000388152
CCOC(=O)[C@@H]1C[C@@H]1C    ZINC000000164524
O=C1CCCCCCO1    ZINC000005133772
CC[C@H]1CCCOC1=O    ZINC000016636851
C=CCCCC(=O)OC    ZINC000002567301
C=CC(=O)OC(C)(C)C    ZINC000001577265
CC1(C)CCCOC1=O    ZINC000001721533
C=CCC(=O)OC(C)C    ZINC000032166585
C=CCOC(=O)CCC    ZINC000001561518
CCOC(=O)C=C(C)C    ZINC000000406966
C=CCCC(=O)OCC    ZINC000001995085
C[C@@H]1CC(=O)O[C@@H](C)C1    ZINC000004972692
CCOC(=O)[C@@H]1C[C@H]1C    ZINC000000164521
COC(=O)CC1CCC1    ZINC000026895582
COC(=O)CC=C(C)C    ZINC000014592837
C=C(C)CCOC(C)=O    ZINC000004825506
COC(=O)C1CCCC1    ZINC000000406425
C/C=C/C(=O)OC(C)C    ZINC000001683526
CCC[C@H]1COC(=O)C1    ZINC000034596195
CCC[C@H]1CCC(=O)O1    ZINC000000388712
CC/C(C)=C\C(=O)OC    ZINC000039241705
CC[C@@H]1NC(=O)OC1=O    ZINC000100120775
CC(=O)O[C@@H]1CC(=O)N1    ZINC000004521093
C[C@H](O)C(=O)OCC#N    ZINC000306216598
NC(=O)[C@H]1CCC(=O)O1    ZINC000068605934
COC(=O)/C=C/C(N)=O    ZINC000001868607
COC(=O)[C@H](C)N=C=O    ZINC000002556870
COC(=O)CCN=C=O    ZINC000002569575
C[C@@H]1NC(=O)COC1=O    ZINC000036455695
CC(=O)O[C@H]1CC(=O)N1    ZINC000004521094
CN1CC(=O)OC(=O)C1    ZINC000101387752
COC(=O)/C=C\C(N)=O    ZINC000104328780
C[C@H]1C(=O)OC(=O)N1C    ZINC000114296119
CC(=O)OCCN=C=O    ZINC000039403522
COC(=O)[C@@H](C)N=C=O    ZINC000004267146
CCOC(=O)CN=C=O    ZINC000001693377
CC[C@H]1NC(=O)OC1=O    ZINC000100120771
C[C@@H]1C(=O)OC(=O)N1C    ZINC000114296122
COC(=O)[C@@H]1CC(=O)N1    ZINC000034091015
CC1(C)NC(=O)OC1=O    ZINC000113509244
C[C@H]1NC(=O)COC1=O    ZINC000036455694
COC(=O)CCN=[N+]=[N-]    ZINC000038350060
CCOC(=O)CN=[N+]=[N-]    ZINC000095707933
BC(=O)NCC(=O)OC    ZINC000169795087
CCOC(=O)CN1CC1    ZINC000001706472
COC(=O)[C@@H]1CC[C@H]1N    ZINC000098091195
COC(=O)[C@@H]1CC[C@@H]1N    ZINC000071789955
CN/C(C)=C\C(=O)OC    ZINC000015839430
CC(=O)O[C@H]1CCNC1    ZINC000034445511
CCOC(=O)[C@@H]1CCN1    ZINC000020441761
CC1(C)C[C@H](N)C(=O)O1    ZINC000075523266
COC(=O)[C@H]1CC[C@@H]1N    ZINC000090512790
COC(=O)[C@@H]1CCN1C    ZINC000032218099
CCOC(=O)/C=C(\C)N    ZINC000012358724
COC(=O)[C@H](N)C1CC1    ZINC000095618944
COC(=O)[C@H]1CCNC1    ZINC000004202763
COC(=O)CCN1CC1    ZINC000001667860
COC(=O)[C@@H]1CN[C@H]1C    ZINC000238341869
CCOC(=O)C1CNC1    ZINC000016697862
C=CC(=O)OCCCN    ZINC000095619250
CC(=O)OCCN1CC1    ZINC000001683981
CC1(C)C[C@@H](N)C(=O)O1    ZINC000075523267
COC(=O)[C@@H]1CN[C@@H]1C    ZINC000238341779
C=CC[C@@H](N)C(=O)OC    ZINC000013356409
C=CC[C@H](N)C(=O)OC    ZINC000013356413
COC(=O)[C@]1(N)C[C@@H]1C    ZINC000039082974
CN/C(C)=C/C(=O)OC    ZINC000100014265
COC(=O)[C@H]1C[C@H](N)C1    ZINC000100119367
CC/C(N)=C/C(=O)OC    ZINC000104086150
CC1(C)COC(=O)[C@@H]1N    ZINC000013353035
COC(=O)/C=C\N(C)C    ZINC000071625291
CCOC(=O)/C=C(/C)N    ZINC000100014595
COC(=O)[C@H]1C[C@@H](N)C1    ZINC000100077544
COC(=O)C1CC(N)C1    ZINC000032628938
COC(=O)[C@@]1(N)C[C@@H]1C    ZINC000039082970
COC(=O)C1(N)CCC1    ZINC000054967478
CC(=O)O[C@@H]1CCNC1    ZINC000034445509
COC(=O)[C@@]1(C)CCN1    ZINC000039072704
COC(=O)C1(C)CNC1    ZINC000095743178
COC(=O)/C=C/N(C)C    ZINC000033843330
CC1(C)NCCOC1=O    ZINC000057403686
COC(=O)[C@H]1C[C@H]1CN    ZINC000044547437
COC(=O)[C@@H]1CCNC1    ZINC000004202762
CCN1CCOC(=O)C1    ZINC000039222814
COC(=O)[C@H]1C[C@@H]1CN    ZINC000044547434
C=C(C)C(=O)OCCN    ZINC000001841244
COC(=O)CC1CNC1    ZINC000072193739
COC(=O)[C@@H]1C[C@@H]1CN    ZINC000039117658
COC(=O)[C@@H]1CCCN1    ZINC000053151192
CCN/C=C/C(=O)OC    ZINC000015975158
C=CCCOC(=O)CN    ZINC000149909046
COC(=O)[C@H]1CC[C@H]1N    ZINC000071789954
NCC(=O)OCC1CC1    ZINC000040396753
COC(=O)[C@H]1CCCN1    ZINC000053151193
COC(=O)C1(CN)CC1    ZINC000014007531
CCOC(=O)CC(C)=N    ZINC000001558972
COC(=O)[C@H]1CN[C@H]1C    ZINC000238333767
NCCOC(=O)C1CC1    ZINC000170618890
COC(=O)[C@H]1CN[C@@H]1C    ZINC000238333672
COC(=O)[C@@H]1C[C@H]1CN    ZINC000039117650
CC1(C)COC(=O)[C@H]1N    ZINC000013353038
CNC[C@H]1CCC(=O)O1    ZINC000068605932
COC(=O)CNC1CC1    ZINC000020033070
COC(=O)[C@]1(C)CCN1    ZINC000039072705
CCC(=O)OC1CNC1    ZINC000042768939
COC(=O)CC1(N)CC1    ZINC000085210230
COC(=O)[C@H]1CCN1C    ZINC000032218100
C=CCOC(=O)[C@H](C)N    ZINC000039072727
COC(=O)[C@@H](N)C1CC1    ZINC000095618945
CCOC(=O)/C=C/CN    ZINC000026896536
CCOC(=O)C1(N)CC1    ZINC000001647038
O=C(O)[C@@H]1COC(=O)C1    ZINC000034621594
C[C@@H]1OC(=O)C(O)=C1O    ZINC000100027558
O=C1CC(O)=C(CO)O1    ZINC001560405152
O=C(O)[C@@H]1CCC(=O)O1    ZINC000000391838
CC1(C)C(=O)OOC1=O    ZINC000068571836
O=C(O)[C@H]1COC(=O)C1    ZINC000088189687
COC(=O)C(C=O)C=O    ZINC000039222704
C[C@H]1OC(=O)C(O)=C1O    ZINC000100027555
COC(=O)/C=C/C(=O)O    ZINC000004416885
COC(=O)/C=C\C(=O)O    ZINC000100013589
O=C(O)[C@H]1CCC(=O)O1    ZINC000004262240
CC1=C(O)[C@@H](O)C(=O)O1    ZINC000103603567
CC1=C(O)[C@H](O)C(=O)O1    ZINC000103603562
COC(=O)/C=C/B(O)O    ZINC000195831619
COC(=O)C(C)(C)C=O    ZINC000038292346
CCOC(=O)[C@@]1(C)CO1    ZINC000059203024
COC[C@@H]1CCC(=O)O1    ZINC000034361866
C[C@@]1(CO)CCC(=O)O1    ZINC000043763420
CC(=O)C(=O)OC(C)C    ZINC000034049581
C[C@H]1OC(C)(C)OC1=O    ZINC000034370910
C[C@]1(O)CCOC(=O)C1    ZINC000004202722
C[C@@H]1OC(C)(C)OC1=O    ZINC000034370912
CCOC(=O)C1COC1    ZINC000095919679
C[C@@]1(CO)COC(=O)C1    ZINC000145241326
C[C@H]1C[C@H](O)CC(=O)O1    ZINC000004706057
CCC(=O)OC(=O)CC    ZINC000045331639
C[C@H](O)[C@@H]1CCC(=O)O1    ZINC000006021147
CO[C@]1(C)CCC(=O)O1    ZINC000006482136
CC(=O)O[C@H]1C[C@@H](O)C1    ZINC000613821356
C=CCOCC(=O)OC    ZINC000020519037
C/C=C(\OC)C(=O)OC    ZINC000039318646
COC(=O)C1(CO)CC1    ZINC000085221147
COC(=O)[C@H]1CCOC1    ZINC000038342403
COC(=O)[C@@H](C)CC=O    ZINC000034566614
CC1(C)COC(=O)[C@@H]1O    ZINC000000155364
CC(=O)O[C@@H]1CC[C@@H]1O    ZINC000306756929
CCOC(=O)/C=C(\C)O    ZINC000101234213
CCOC(=O)CCC=O    ZINC000005650548
CCOC(=O)C[C@@H]1CO1    ZINC000002567785
COC(=O)C1(OC)CC1    ZINC000116265398
CCOC(=O)C1(O)CC1    ZINC000002387045
CCOC(=O)/C=C(/C)O    ZINC000100073285
CCOC(=O)[C@@H]1CCO1    ZINC000104842576
C/C=C(/OC)C(=O)OC    ZINC000033841057
C[C@H]1C[C@@H](O)CC(=O)O1    ZINC000001679584
C=C[C@@H](OC)C(=O)OC    ZINC000114228697
CCOC(=O)[C@H]1O[C@H]1C    ZINC000002016531
CO/C=C(\C)C(=O)OC    ZINC000044712486
COC(=O)C(=O)C(C)C    ZINC000013525876
C=C(C(=O)OC)[C@H](C)O    ZINC000004975483
CCOC(=O)[C@]1(C)CO1    ZINC000059203022
COC/C=C/C(=O)OC    ZINC000032302065
CC(=O)O[C@H]1C[C@H](O)C1    ZINC000306182262
CC(=O)O[C@H](C)C(C)=O    ZINC000002169176
CCO[C@@H]1COC(=O)C1    ZINC000034144072
CCC(=O)CC(=O)OC    ZINC000000391839
CO[C@H]1CCCOC1=O    ZINC000038233860
C[C@]1(CO)COC(=O)C1    ZINC000145241492
COC(=O)/C=C/CCO    ZINC000001559132
COC(=O)[C@@H]1CCCO1    ZINC000004825907
CC1(C)COC(=O)[C@H]1O    ZINC000000155362
COC(=O)[C@@H](C)C(C)=O    ZINC000001729180
C=CC(=O)OC[C@@H](C)O    ZINC000002020155
CCOC(=O)/C=C/CO    ZINC000014444708
C[C@@H]1C[C@@H](O)CC(=O)O1    ZINC000004706058
C[C@@H](O)[C@@H]1CCC(=O)O1    ZINC000006036939
C=CC(=O)OC[C@H](C)O    ZINC000002020154
COC(=O)COC1CC1    ZINC000261047624
CC(=O)O[C@@H](C)C(C)=O    ZINC000002169175
CC1(C)OCCOC1=O    ZINC000118580556
COC(=O)[C@@H](O)C1CC1    ZINC000050975090
C[C@@H]1C(=O)OC[C@]1(C)O    ZINC000005521218
CC(=O)O[C@H]1CC[C@H]1O    ZINC000306756948
C=CC[C@@H](O)C(=O)OC    ZINC000083317427
COC(=O)/C=C\CCO    ZINC000031749325
C[C@@H]1C[C@H](O)CC(=O)O1    ZINC000004706056
C=C[C@H](OC)C(=O)OC    ZINC000114228694
CC(=O)O[C@H]1CC[C@@H]1O    ZINC000306756958
CCOC(=O)C(=O)CC    ZINC000004528565
CC(=O)O[C@@H]1CC[C@H]1O    ZINC000306756938
C[C@@H]1C(=O)OC[C@@]1(C)O    ZINC000005521207
COC(=O)C1(O)CCC1    ZINC000048568271
COC(=O)[C@H]1C[C@@H](C)O1    ZINC000104842552
C[C@H](O)C(=O)OC1CC1    ZINC000199525472
C=CC(=O)OCCCO    ZINC000002013353
CCOC(=O)[C@H]1O[C@@H]1C    ZINC000002016529
C=C(C(=O)OC)[C@@H](C)O    ZINC000002557046
CCC(=O)COC(C)=O    ZINC000000393908
COC(=O)CCC(C)=O    ZINC000001615347
C[C@@H](O)[C@H]1CCC(=O)O1    ZINC000006037016
COC(=O)[C@H]1CCCO1    ZINC000004825909
C[C@@]1(O)CCOC(=O)C1    ZINC000004202723
CCOC(=O)CC(C)=O    ZINC000096014346
COC(=O)[C@H]1C[C@H](O)C1    ZINC000100089533
C[C@H]1C(=O)OC[C@@]1(C)O    ZINC000005521212
CCOC(=O)[C@@H](C)C=O    ZINC000003848375
COC(=O)[C@@H]1C[C@@H](C)O1    ZINC000104842559
CCO/C=C/C(=O)OC    ZINC000034316720
CCOC(=O)C[C@H]1CO1    ZINC000002581374
C=CCOC(=O)[C@@H](C)O    ZINC000002508059
COC(=O)/C=C(\C)OC    ZINC000017328156
C=C(C)C(=O)OCCO    ZINC000001608929
CCO[C@H]1CCOC1=O    ZINC000035923506
C=CCOC(=O)[C@H](C)O    ZINC000001591815
CCCC(=O)C(=O)OC    ZINC000014619948
CCOC(=O)[C@H]1CCO1    ZINC000104842580
CCCCOC(=O)C=O    ZINC000001718582
C=CC(=O)O[C@@H](C)CO    ZINC000006020797
COC(=O)[C@H](O)C1CC1    ZINC000050975089
CO[C@@H]1CCCOC1=O    ZINC000038233859
C[C@H]1C(=O)OC[C@]1(C)O    ZINC000005521221
COC(=O)[C@H]1OC1(C)C    ZINC000033944484
CCOC(=O)[C@@H]1O[C@@H]1C    ZINC000002016528
COC(=O)[C@H](C)CC=O    ZINC000034566616
COC(=O)CC1COC1    ZINC000072193731
CCOC(=O)[C@@H]1O[C@H]1C    ZINC000002016530
C=C(CO)C(=O)OCC    ZINC000002030916
CO[C@@]1(C)CCC(=O)O1    ZINC000005369658
CCCOC(=O)C(C)=O    ZINC000032161587
COC(=O)[C@@H]1OC1(C)C    ZINC000033944483
C=CC(=O)OCCOC    ZINC000001608907
CCOC(=O)[C@H](C)C=O    ZINC000002584572
COC(=O)[C@H](C)C(C)=O    ZINC000005751063
COC(=O)[C@H]1C[C@@H](O)C1    ZINC000100175943
C=CC(=O)O[C@H](C)CO    ZINC000006036615
O=C1OCC[C@@H]1CCO    ZINC000034213951
COC(=O)[C@H]1C[C@H](C)O1    ZINC000104842556
COC(=O)C1(C)COC1    ZINC000091302256
C=C[C@@H](O)C(=O)OCC    ZINC000039439196
CC(=O)CCOC(C)=O    ZINC000001719223
O=C1OCC[C@H]1CCO    ZINC000034213950
C=CC[C@H](O)C(=O)OC    ZINC000083317377
CCO[C@@H]1CCOC1=O    ZINC000035923505
COC(=O)[C@@H]1C[C@H](C)O1    ZINC000104842564
COC(=O)C1CC(O)C1    ZINC000039299477
COC(=O)CCCC=O    ZINC000022009024
C=C[C@H](O)C(=O)OCC    ZINC000039439198
COC(=O)[C@@H]1CCOC1    ZINC000038342401
C[C@H](O)[C@H]1CCC(=O)O1    ZINC000006030233
COC(=O)C1(N)CNC1    ZINC000095627132
CCOC(=O)CC(=N)N    ZINC000001433236
CCOC(=O)/C(C)=N/N    ZINC000017000070
CCOC(=O)/C(C)=N\N    ZINC000005046670
C[N+]1(C)CCOC(=O)C1    ZINC000001666125
CCCCC(=O)OCC    ZINC000001648285
CCC(C)(C)OC(C)=O    ZINC000000400382
CC[C@H](C)COC(C)=O    ZINC000002034319
COC(=O)CC(C)(C)C    ZINC000004825881
CCCCOC(=O)CC    ZINC000001586746
CC[C@@H](C)COC(C)=O    ZINC000002034318
CCC(=O)O[C@@H](C)CC    ZINC000005925002
CCCC(=O)OC(C)C    ZINC000000409354
CCCOC(=O)C(C)C    ZINC000001599379
CCC(C)(C)C(=O)OC    ZINC000032156079
CCCCCOC(C)=O    ZINC000001586314
CCOC(=O)[C@H](C)CC    ZINC000004261992
CCCOC(=O)CCC    ZINC000002041123
CCOC(=O)[C@@H](C)CC    ZINC000004261993
CCC(=O)OC(C)(C)C    ZINC000000391908
CCOC(=O)C(C)(C)C    ZINC000000391895
CCC[C@@H](C)C(=O)OC    ZINC000002384645
CCOC(=O)CC(C)C    ZINC000000388077
CCC(CC)C(=O)OC    ZINC000000392618
CCC(=O)OCC(C)C    ZINC000000409359
CC[C@@H](C)CC(=O)OC    ZINC000000391785
COC(=O)CCC(C)C    ZINC000002038642
CCC[C@@H](C)OC(C)=O    ZINC000001850401
CCC(=O)O[C@H](C)CC    ZINC000005922340
CCC(CC)OC(C)=O    ZINC000001718567
CC(C)OC(=O)C(C)C    ZINC000002034380
CC(=O)OCCC(C)C    ZINC000000388082
CCC[C@H](C)C(=O)OC    ZINC000005225143
CCCCCC(=O)OC    ZINC000001680660
CC[C@H](C)CC(=O)OC    ZINC000000391786
CCC[C@H](C)OC(C)=O    ZINC000001850403
COC(=O)CN=C=S    ZINC000001755266
COC(=O)[C@@H](C)NC=O    ZINC000013309771
NOC(=O)[C@@H]1CCOC1    ZINC000039083003
COC(=O)CNC(C)=O    ZINC000000399511
CC(=O)O[C@@H](C)C(N)=O    ZINC000001871132
COC(=O)C1(O)CNC1    ZINC000116638835
COC(=O)[C@H](C)C(N)=O    ZINC000079597994
NOC(=O)[C@H]1CCOC1    ZINC000039083005
CC(=O)ON(C)C(C)=O    ZINC000000393059
CCOC(=O)CNC=O    ZINC000001653017
CCOC(=O)/C(C)=N/O    ZINC000014684534
CC(=O)O[C@H](C)C(N)=O    ZINC000002042831
COC(=O)[C@@H](N)C(C)=O    ZINC000013549668
COC(=O)C1(N)COC1    ZINC000087548165
CCOC(=O)CC(N)=O    ZINC000000391160
COC(=O)[C@@H](C)C(N)=O    ZINC000079597993
CCOC(=O)/C(C)=N\O    ZINC000100222986
NCC(=O)OC1COC1    ZINC000165559147
CCOC(=O)C(=O)NC    ZINC000005592091
CC(=O)O[C@H]1CNOC1    ZINC000306513892
COC(=O)[C@H](C)NC=O    ZINC000002572085
COC(=O)CN(C)C=O    ZINC000000404095
COC(=O)CCC(N)=O    ZINC000014718431
COC(=O)[C@H](N)C(C)=O    ZINC000100025869
CC(=O)OCN(C)C=O    ZINC000001580551
CCOC(=O)/C(N)=N/N    ZINC000034128115
CC(C)OC(=O)[C@H](C)N    ZINC000031829396
CCOC(=O)CCCN    ZINC000001671851
CC[C@H](NC)C(=O)OC    ZINC000013346983
COC(=O)[C@@H](C)N(C)C    ZINC000022122916
CC[C@](C)(N)C(=O)OC    ZINC000054967484
COC(=O)[C@@H](N)C(C)C    ZINC000054954741
CC[C@@H](N)CC(=O)OC    ZINC000034353519
CCC[C@@H](N)C(=O)OC    ZINC000035402152
CCOC(=O)[C@@H](C)CN    ZINC000013355647
CC[C@@H](NC)C(=O)OC    ZINC000013346987
CCN[C@@H](C)C(=O)OC    ZINC000089221211
CC(=O)ONC(C)(C)C    ZINC000036455697
COC(=O)CNC(C)C    ZINC000019885483
COC(=O)[C@H](N)C(C)C    ZINC000054954743
CCOC(=O)[C@@H](C)NC    ZINC000013309781
CCOC(=O)[C@H](C)NC    ZINC000013309783
CCOC(=O)CCNC    ZINC000036671067
COC(=O)[C@H](C)CCN    ZINC000034295273
CCNCC(=O)OCC    ZINC000020033079
CCOC(=O)CN(C)C    ZINC000000388610
CC[C@H](CN)C(=O)OC    ZINC000078724897
CNC(C)(C)C(=O)OC    ZINC000087608295
CC(C)OC(=O)CCN    ZINC000012504870
CCOC(=O)C[C@@H](C)N    ZINC000004887607
COC(=O)C(C)(C)CN    ZINC000014007328
CC(C)(C)OC(=O)CN    ZINC000053993660
CCN(C)CC(=O)OC    ZINC000037022423
COC(=O)CC[C@H](C)N    ZINC000039471149
CCN[C@H](C)C(=O)OC    ZINC000042223212
CC[C@@](C)(N)C(=O)OC    ZINC000054967485
COC(=O)CC(C)(C)N    ZINC000059969019
CN[C@H](C)CC(=O)OC    ZINC000013347083
CNCCCC(=O)OC    ZINC000032627538
CC[C@H](N)CC(=O)OC    ZINC000034353517
COC(=O)CC[C@@H](C)N    ZINC000039471150
CC(=O)OCCN(C)C    ZINC000001683612
CCC[C@H](N)C(=O)OC    ZINC000035402149
COC(=O)CCCCN    ZINC000013356320
CCOC(=O)C(C)(C)N    ZINC000056960619
COC(=O)[C@H](C)N(C)C    ZINC000022122920
CNC[C@H](C)C(=O)OC    ZINC000013355654
CCOC(=O)[C@H](N)CC    ZINC000013346971
COC(=O)CCN(C)C    ZINC000000407086
CCOC(=O)C[C@H](C)N    ZINC000005020034
COC(=O)[C@@H](C)CCN    ZINC000034295271
CCOC(=O)[C@@H](N)CC    ZINC000013346968
CCNCCC(=O)OC    ZINC000005650419
CCOC(=O)[C@H](C)CN    ZINC000002511920
CN[C@@H](C)CC(=O)OC    ZINC000013347080
CCCCOC(=O)CN    ZINC000037022908
CCCOC(=O)CCN    ZINC000037025320
CCCNCC(=O)OC    ZINC000097550217
CC[C@@H](CN)C(=O)OC    ZINC000078724895
CC(C)OC(=O)[C@@H](C)N    ZINC000096094087
CNC[C@@H](C)C(=O)OC    ZINC000013355658
O=C1C=C(Cl)C(=O)O1    ZINC000008100999
O=C1CSCC(=O)O1    ZINC000008100926
O=C1COCC(=S)O1    ZINC000083407023
COC(=O)C#CCCl    ZINC000005996762
COC(=O)CC(C)=S    ZINC000004946049
C=CCOC(=O)CS    ZINC000034582340
COC(=O)[C@H]1O[C@@H]1CO    ZINC000026892638
O=C1C[C@H](O)[C@@H](CO)O1    ZINC000004095906
COC(=O)[C@H](C)C(=O)O    ZINC000006442610
C[C@]1(O)C(=O)OC[C@H]1O    ZINC000013459854
CC(=O)O[C@H](C)C(=O)O    ZINC000000389740
CCC(=O)OCC(=O)O    ZINC000038874982
CC(=O)OCCC(=O)O    ZINC000014507045
COC(=O)CCC(=O)O    ZINC000000152993
CCOC(=O)COC=O    ZINC000001730996
O=C1C[C@H](O)[C@H](CO)O1    ZINC000006761039
COC(=O)CC(=O)OC    ZINC000000388229
COC(=O)[C@@H](C)C(=O)O    ZINC000001720457
CC(=O)OCOC(C)=O    ZINC000000409289
CC(=O)O[C@@H](C)C(=O)O    ZINC000000389739
C[C@@H]1OC(=O)[C@H](O)[C@H]1O    ZINC000013435797
CCOC(=O)CC(=O)O    ZINC000000389716
CC(=O)OCN(C)N=O    ZINC000005437951
NCC(=O)OC(=O)CN    ZINC000100020773
COC(=O)CN(C)N=O    ZINC000038892268
CCOC(=O)C(=O)NN    ZINC000002551278
CCOC(=O)/C(N)=N/O    ZINC000005672512
CCOC(=O)/C=C\CF    ZINC000031357109
CCOC(=O)[C@H]1C[C@@H]1F    ZINC000015442310
CCOC(=O)[C@H]1C[C@H]1F    ZINC000015442312
COC(=O)[C@H]1C[C@H](F)C1    ZINC000114980255
C=CC(=O)OC[C@H](C)F    ZINC001083809145
CCOC(=O)[C@@H]1C[C@@H]1F    ZINC000002540311
CCOC(=O)[C@@H]1C[C@H]1F    ZINC000036466111
C=CC(=O)OCCCF    ZINC000072265765
COC(=O)C1CC(F)C1    ZINC000107258617
C=C(C)C(=O)OCCF    ZINC000002584300
C=CC(=O)OC[C@@H](C)F    ZINC001083809144
COC(=O)[C@H]1C[C@H](F)C1    ZINC000306366172
CCOC(=O)/C=C/CF    ZINC000001614532
CC(=O)O[Si](C)(C)C    ZINC000169743381
COC[C@H](C)OC(C)=O    ZINC000000391910
CCC[C@H](O)C(=O)OC    ZINC000038915875
COC(=O)[C@H](O)C(C)C    ZINC000012153430
CCOC(=O)[C@H](C)OC    ZINC000002382895
COC(=O)C(C)(C)OC    ZINC000014491396
COC(=O)[C@@H](C)[C@H](C)O    ZINC000014488991
CCOCCOC(C)=O    ZINC000001648161
CC[C@H](OC)C(=O)OC    ZINC000022123272
CCOC(=O)C[C@H](C)O    ZINC000000388765
CC(C)C(=O)OCCO    ZINC000001687872
CCOC(=O)CCOC    ZINC000002512471
COC(=O)COC(C)C    ZINC000034940724
CCCOC(=O)CCO    ZINC000020232648
COC(=O)[C@@H](O)C(C)C    ZINC000012153429
CCOC(=O)[C@H](C)CO    ZINC000043614029
CC[C@H](CO)C(=O)OC    ZINC000034589391
COC(=O)CC(C)(C)O    ZINC000012153755
CCOC(=O)C[C@@H](C)O    ZINC000000388764
COCCCOC(C)=O    ZINC000014679819
COC(=O)C[C@H](C)OC    ZINC000014444639
CC(C)OC(=O)[C@@H](C)O    ZINC000000391796
CO[C@@H](C)COC(C)=O    ZINC000001842263
CCOC(=O)CCCO    ZINC000001613250
CCCCOC(=O)CO    ZINC000002168665
CO[C@H](C)COC(C)=O    ZINC000001842265
CCOC(=O)C(C)(C)O    ZINC000000395638
CC[C@H](O)CC(=O)OC    ZINC000000391095
COC(=O)[C@@H](C)[C@@H](C)O    ZINC000014488987
COC(=O)C(C)(C)CO    ZINC000000407055
CCOC(=O)[C@@H](C)CO    ZINC000043614027
CC(=O)OOC(C)(C)C    ZINC000001708237
CC[C@@H](OC)C(=O)OC    ZINC000022123269
CCCOCC(=O)OC    ZINC000001566419
CC(=O)OC(C)(C)CO    ZINC000022047013
CCCOC(=O)[C@@H](C)O    ZINC000002527911
COC[C@@H](C)OC(C)=O    ZINC000000391911
COC[C@H](C)C(=O)OC    ZINC000006020855
CC[C@@H](O)CC(=O)OC    ZINC000000391096
CC[C@@H](CO)C(=O)OC    ZINC000034589389
CC(C)OC(=O)[C@H](C)O    ZINC000000391797
CCO[C@H](C)C(=O)OC    ZINC000036419634
CCOC(=O)[C@@H](O)CC    ZINC000009915897
COC(=O)[C@H](C)[C@H](C)O    ZINC000014488993
CCOCCC(=O)OC    ZINC000014507056
COC(=O)[C@H](C)[C@@H](C)O    ZINC000014488989
CCCOC(=O)[C@H](C)O    ZINC000004291190
COC[C@@H](C)C(=O)OC    ZINC000002567309
COCCCC(=O)OC    ZINC000002564816
CCC[C@@H](O)C(=O)OC    ZINC000034598919
CCOCC(=O)OCC    ZINC000001736014
COC(=O)C[C@@H](C)OC    ZINC000014444640
CCOC(=O)[C@@H](C)OC    ZINC000001613218
CC(C)(C)OC(=O)CO    ZINC000036455590
CCOC(=O)[C@H](O)CC    ZINC000002560499
COCC(=O)OC(C)C    ZINC000037597669
COC(=O)CCCCO    ZINC000033505940
CCCC(=O)OCCO    ZINC000001729706
COC(=O)C(CN)CN    ZINC000077031869
CCOC(=O)CCNN    ZINC000040538488
COC(=O)C[C@H](N)CN    ZINC000094968080
COC(=O)[C@H](N)CCN    ZINC000104555398
COC(=O)[C@@H](N)CCN    ZINC000104555402
CCOC(=O)[C@H](N)CN    ZINC000020075820
COC(=O)C(C)(C)NN    ZINC000039072762
CNC[C@H](N)C(=O)OC    ZINC000148733277
CCOC(=O)[C@@H](N)CN    ZINC000020075817
COC(=O)C[C@@H](N)CN    ZINC000094968083
NC1=C(Cl)COC1=O    ZINC000104654556
COC(=O)CC(N)=S    ZINC000019413977
CCOC(=O)C(N)=S    ZINC000005828397
CC(=O)OCC(N)=S    ZINC000032627844
CONC(=O)C(=O)OC    ZINC000034426864
COC(=O)[C@H](C)[N+](=O)[O-]    ZINC000115023369
COC(=O)[C@@H](C)[N+](=O)[O-]    ZINC000115023366
CCOC(=O)C[N+](=O)[O-]    ZINC000001675129
COC(=O)/C=C(\N)CF    ZINC000207406109
COC(=O)C1(F)CNC1    ZINC000095743190
CC(=O)OCN[N+](C)=O    ZINC000334138808
CCOC(=O)[C@H](N)CO    ZINC000020230747
COC(=O)[C@](C)(N)CO    ZINC000034567295
COC(=O)[C@@H](O)CCN    ZINC000071186808
COC[C@@H](N)C(=O)OC    ZINC000034194785
COC(=O)COCCN    ZINC000086433936
COC(=O)[C@@H](N)[C@H](C)O    ZINC000034924608
COC(=O)[C@](C)(O)CN    ZINC000085231351
CNC[C@@H](O)C(=O)OC    ZINC000218053773
COC(=O)C(C)(C)ON    ZINC000039260988
COC(=O)[C@H](N)[C@H](C)O    ZINC000034924610
COC(=O)[C@@](C)(N)CO    ZINC000034567298
CCOC(=O)[C@@H](N)CO    ZINC000020230744
COC(=O)[C@@H](N)[C@@H](C)O    ZINC000034924609
COC(=O)CCCON    ZINC000107834064
COC[C@H](N)C(=O)OC    ZINC000034194783
COC(=O)[C@@](C)(O)CN    ZINC000085231352
COC(=O)C[C@@H](O)CN    ZINC000034406484
COC(=O)[C@H](N)[C@@H](C)O    ZINC000034924611
CNC[C@H](O)C(=O)OC    ZINC000218053711
COC(=O)C[C@H](O)CN    ZINC000034016849
O=C1C=C(Cl)[C@H](O)O1    ZINC000059370143
O=C1OC(=O)C(F)=C1F    ZINC000100940650
O=C1C=C(Cl)[C@@H](O)O1    ZINC000059370144
O=C1COC(=O)[C@H]1Cl    ZINC000100017553
O=C1COC(=O)[C@@H]1Cl    ZINC000100017555
O=C1CC[C@H](CCl)O1    ZINC000005413209
C=CCOC(=O)CCl    ZINC000001677158
C=CC(=O)OCCCl    ZINC000001561511
CCOC(=O)/C=C\Cl    ZINC000013386484
C[P@@]1(=O)CCC(=O)O1    ZINC000005764894
C=C(Cl)COC(C)=O    ZINC000001681466
C=C(CCl)C(=O)OC    ZINC000040448619
O=C(OCCl)C1CC1    ZINC000088189731
C[P@]1(=O)CCC(=O)O1    ZINC000002584578
O=C1CC[C@@H](CCl)O1    ZINC000004411045
COC(=O)COC(=O)O    ZINC000168144237
O=C(O)COC(=O)CO    ZINC000038233871
C[C@@]1(OO)CC(=O)OO1    ZINC000104149425
C[C@]1(OO)CC(=O)OO1    ZINC000104149422
CCC(=O)ON[N+](=O)[O-]    ZINC000001732519
COC(=O)[C@@H](C)SC    ZINC000005225816
CSCCOC(C)=O    ZINC000002165902
COC(=O)C(C)(C)S    ZINC000022063361
COC(=O)[C@H](C)SC    ZINC000002583436
CCSCC(=O)OC    ZINC000020297784
CC(C)OC(=O)CS    ZINC000000395104
CCCOC(=O)CS    ZINC000016678202
O=C1OCc2ccccc21    ZINC000000154698
CC(=O)OCCCS    ZINC000004763523
CCOC(=O)[C@@H](C)S    ZINC000004802714
O=C1Cc2ccccc2O1    ZINC000001757785
CCOC(=O)CSC    ZINC000000407006
COC(=O)CCCS    ZINC000042137346
COC(=O)[C@H](C)CS    ZINC000005138807
COC(=O)C[C@H](C)S    ZINC000005652324
COC(=O)[C@H](F)C(C)=O    ZINC000100218283
CCOC(=O)CCS    ZINC000000409355
CO/C=C(\F)C(=O)OC    ZINC000090515174
CC[C@@H](S)C(=O)OC    ZINC000034243648
COC(=O)CCSC    ZINC000001707856
COC(=O)[C@@H](C)CS    ZINC000005138736
CCOC(=O)[C@H](C)S    ZINC000004802725
COC(=O)[C@@H](F)C(C)=O    ZINC000100218282
COC(=O)C[C@@H](C)S    ZINC000005652375
CC[C@H](S)C(=O)OC    ZINC000034243647
COCCOC(=O)CO    ZINC000001596126
COC(=O)[C@@](C)(O)CO    ZINC000006067192
COC(=O)C[C@H](O)CO    ZINC000012243724
C[C@H](O)C(=O)OCCO    ZINC000006020222
COC[C@@H](O)C(=O)OC    ZINC000086521083
CC(=O)OC[C@H](O)CO    ZINC000002015933
C[C@@H](O)C(=O)OCCO    ZINC000006035975
CC(=O)OC[C@@H](O)CO    ZINC000001667422
COC(=O)[C@@H](O)CCO    ZINC000141388798
COC[C@H](O)C(=O)OC    ZINC000086521081
COC(=O)C(OC)OC    ZINC000000388572
CCCCOC(=O)CF    ZINC000001847502
COC(=O)[C@H](N)CON    ZINC000031938206
CCC(=O)OC[C@@H](C)F    ZINC000142446108
CCOC(=O)[C@@H](F)CC    ZINC000001726419
CCOC(=O)[C@H](F)CC    ZINC000002147435
CCOC(=O)C(C)(C)F    ZINC000008700944
COC(=O)[C@@H](N)CON    ZINC000031938204
CCC(=O)OC[C@H](C)F    ZINC000142446291
CCC(=O)OCCCF    ZINC000146296306
COC(=O)C(F)(F)C#N    ZINC000034087554
O=C1Cc2ncccc2O1    ZINC000072231365
O=C1OCc2ccncc21    ZINC000002557975
O=C1OCc2ncccc21    ZINC000000335085
O=C1OCc2cccnc21    ZINC000025923854
O=C1OCc2cnccc21    ZINC000001592491
COC(=O)[C@@H](N)CS    ZINC000019230196
COC(=O)[C@H](N)CS    ZINC000019230197
COC(=O)[C@@H](N)CCF    ZINC000087775624
COC(=O)[C@H](N)CCF    ZINC000087775623
O=C1CCS(=O)(=O)O1    ZINC000001693869
COC(=O)[C@@H](Cl)C=O    ZINC000100165148
COC(=O)[C@H](Cl)C=O    ZINC000100165146
COC(=O)CC(=O)Cl    ZINC000002170332
CC(=O)OCC(=O)Cl    ZINC000002019437
CCOC(=O)C(=O)Cl    ZINC000001639557
O=C1CC(F)(F)C(=O)O1    ZINC000165417863
COC(=O)C[S@@](C)=O    ZINC000005997102
COC(=O)C[S@](C)=O    ZINC000005997101
CCOC(=O)[C@@H](C)Cl    ZINC000002034883
C=CC(=O)OCC(F)F    ZINC000072265746
CC(=O)OCCCCl    ZINC000002031626
CC(=O)O[C@H](C)CCl    ZINC000008619212
COC(=O)CCCCl    ZINC000001693788
CC(C)C(=O)OCCl    ZINC000022114223
CCCC(=O)OCCl    ZINC000002559058
CC(=O)OCC=C(F)F    ZINC000064370235
CCOC(=O)[C@H](C)Cl    ZINC000001605305
COC(=O)C(C)(C)Cl    ZINC000003617629
CCOC(=O)CCCl    ZINC000001648267
CC[C@@H](Cl)C(=O)OC    ZINC000005924315
CCOC(=O)C=C(F)F    ZINC000034133576
CCC(=O)OCCCl    ZINC000016609984
CC[C@H](Cl)C(=O)OC    ZINC000005921948
CCCOC(=O)CCl    ZINC000001591778
CC(C)OC(=O)CCl    ZINC000001641625
CC(=O)O[C@@H](C)CCl    ZINC000001627215
COC(=O)C[C@@H](C)Cl    ZINC000002162125
COC(=O)C[C@H](C)Cl    ZINC000002162124
O=C1O[C@H]2C=CC=C[C@@H]1C2    ZINC000032181647
COC(=O)c1ccccc1    ZINC000000156868
C[C@@H](F)COC(=O)CO    ZINC001083809806
CC(=O)Oc1ccccc1    ZINC000000388064
O=C1O[C@@H]2C=CC=C[C@H]1C2    ZINC000032181645
O=C1O[C@@H]2C=CC=C[C@@H]1C2    ZINC000100124104
O=C1O[C@H]2C=CC=C[C@H]1C2    ZINC000100124100
C[C@H](F)COC(=O)CO    ZINC001083809805
C[C@H](O)C(=O)OCCF    ZINC000306966562
CC(=O)OC=C1C=CC=C1    ZINC000033835654
O=C(CO)OCCCF    ZINC000306572829
COC(=O)/C(Cl)=N/O    ZINC000097978498
COC(=O)C(Cl)=NO    ZINC000252586471
O=C1O[B-](F)(F)OC1=O    ZINC000170177059
COC(=O)[C@@H](N)CCl    ZINC000022001996
COC(=O)[C@H](N)CCl    ZINC000022002002
NCC(=O)OCCCl    ZINC000035982054
CC(=O)Oc1cccnc1    ZINC000000388199
NOC(=O)c1ccccc1    ZINC000001732511
O=C1OCCc2cc[nH]c21    ZINC000083254787
COC(=O)c1ccccn1    ZINC000000158231
COC(=O)c1cccnc1    ZINC000000001706
COC(=O)c1ccncc1    ZINC000000391131
CC(=O)Oc1ccccn1    ZINC000037624005
CC(=O)OS(C)(=O)=O    ZINC000001605890
COC(=O)C[S@@](=O)O    ZINC000196255940
O=C(CO)OCCCl    ZINC000034115189
COC(=O)[C@H](Cl)CO    ZINC000012359451
COC(=O)[C@@H](O)CCl    ZINC000039320106
COC(=O)[C@@H](Cl)OC    ZINC000096395085
COC(=O)[C@H](Cl)OC    ZINC000096395087
COC(=O)[C@@H](Cl)CO    ZINC000012359450
COC(=O)[C@H](O)CCl    ZINC000039320104
O=C(CF)OC(=O)CF    ZINC000085763197
O=C1OC(=O)C2=C1CCC2    ZINC000008100891
C=COC(=O)c1ccco1    ZINC000002572049
C#CC[C@H]1CC(=O)OC1=O    ZINC000100544525
C#CC[C@@H]1CC(=O)OC1=O    ZINC000100544520
COC(=O)c1cnccn1    ZINC000000157407
CC(=O)OC(C)(C#N)C#N    ZINC000000388666
COC(=O)c1ccncn1    ZINC000001718778
COC(=O)c1ccnnc1    ZINC000012359421
COC(=O)c1cccnn1    ZINC000039369434
COC(=O)c1ncccn1    ZINC000004099279
COC(=O)c1cncnc1    ZINC000001713427
CCC(=O)OCC(F)F    ZINC000082224738
CCOC(=O)C(C)(F)F    ZINC000004290334
CC(=O)OCC(C)(F)F    ZINC000114396819
CCOC(=O)CC(F)F    ZINC000057218694
COC(=O)CC(C)(F)F    ZINC000095147678
O=C1O[C@H]2C[C@H]3C[C@@H]1[C@H]2C3    ZINC000196495250
O=C1O[C@@H]2C[C@@H]3C[C@@H]2[C@@H]1C3    ZINC000100687847
O=C1C[C@@H]2CC=CC[C@H]2O1    ZINC000000393439
O=C1OC[C@@H]2CC=CC[C@@H]12    ZINC000001662494
O=C1C[C@H]2CC=CC[C@@H]2O1    ZINC000000393442
O=C1C[C@@H]2CC=CC[C@@H]2O1    ZINC000000393441
C#CC1CC(C(=O)OC)C1    ZINC000584600633
O=C1OC[C@H]2CC=CC[C@H]12    ZINC000001662497
O=C1OC[C@@H]2CC=CC[C@H]12    ZINC000001662496
O=C1OC[C@H]2CC=CC[C@@H]12    ZINC000001662495
O=C1O[C@H]2C[C@H]3CC[C@H]2[C@@H]13    ZINC000104142502
COC(=O)C1=CCC=CC1    ZINC000001669152
COC(=O)C1C=CCC=C1    ZINC000034621614
O=C1C[C@H]2CC=CC[C@H]2O1    ZINC000000393440
O=C1O[C@@H]2C[C@H]3C[C@@H]1[C@H]2C3    ZINC000100687836
O=C1O[C@@H]2C[C@@H]3C[C@@H]1[C@H]2C3    ZINC000004532556
O=C1O[C@@H]2C[C@H]3C[C@@H]2[C@@H]1C3    ZINC000004532557
CCOC(=O)C#CC1CC1    ZINC000032299042
C#CCC(=C)C(=O)OCC    ZINC000032303082
O=C1O[C@H]2C[C@@H]3C[C@@H]2[C@@H]1C3    ZINC000112994896
O=C1O[C@H]2C[C@H]3CC[C@@H]2[C@@H]13    ZINC000104142505
O=C1O[C@@H]2C[C@H]3CC[C@@H]2[C@@H]13    ZINC000001669184
O=C1O[C@@H]2C[C@H]3CC[C@H]2[C@@H]13    ZINC000104142509
COC(=O)[C@@H](N)C(F)F    ZINC000148691259
COC(=O)[C@H](N)C(F)F    ZINC000148691472
COC(=O)c1ccnnn1    ZINC000196217248
COC(=O)C(F)(F)CN    ZINC000116323216
COC(=O)c1cnnnc1    ZINC000085221769
CCOC(=O)/C(C)=C\C#N    ZINC000144601931
C=CC1=NC(C)(C)C(=O)O1    ZINC000002575212
C#C[C@@H]1C[C@@]1(N)C(=O)OC    ZINC000219170829
CC(=O)O[C@H](C)/C=C/C#N    ZINC000001588420
CCOC(=O)c1cc[nH]c1    ZINC000039386630
COC(=O)Cn1cccc1    ZINC000020447504
COC(=O)C1(C#N)CCC1    ZINC000014007534
C#C[C@@H]1C[C@]1(N)C(=O)OC    ZINC000219170909
COC(=O)[C@H]1CC[C@H]1C#N    ZINC000196329851
COC(=O)[C@@H]1CC[C@H]1C#N    ZINC000196329841
CC1(C)OC(=O)C[C@H]1C#N    ZINC000000060182
CC1(C)OC(=O)C[C@@H]1C#N    ZINC000004412791
C/C=C/C(=O)OCCC#N    ZINC000001598476
CC(=O)O[C@@H](C)/C=C/C#N    ZINC000001588418
COC(=O)c1cc(C)c[nH]1    ZINC000003630821
CCOC(=O)[C@@H]1C[C@H]1C#N    ZINC000001728350
COC(=O)c1c[nH]cc1C    ZINC000034515257
COC(=O)c1c[nH]c(C)c1    ZINC000005378939
CCOC(=O)[C@@H]1C[C@@H]1C#N    ZINC000000394693
CC(=O)O[C@@H](C)/C=C\C#N    ZINC000005567356
CCOC(=O)/C(C)=C/C#N    ZINC000075526817
CCOC(=O)/C=C(/C)C#N    ZINC000017310954
C#C[C@H]1C[C@]1(N)C(=O)OC    ZINC000219170752
COC(=O)C(C#N)=C(C)C    ZINC000000393752
CCOC(=O)c1ccc[nH]1    ZINC000000165736
C=C(C)C(=O)OCCC#N    ZINC000001665006
CC(C)=C1C(C)=NOC1=O    ZINC000011919383
CC/C=C(\C#N)C(=O)OC    ZINC000075526730
CC1(C)C[C@H](C#N)C(=O)O1    ZINC000005082538
O=C1OCC2=C1CCCN2    ZINC000026054351
COC(=O)c1ccc(C)[nH]1    ZINC000001721010
COC(=O)c1[nH]ccc1C    ZINC000011804038
C=C(C#N)C(=O)OC(C)C    ZINC000002512170
COC(=O)c1cccn1C    ZINC000000156986
CCOC(=O)[C@H]1C[C@H]1C#N    ZINC000001728349
CC(=O)OC(C#N)=C(C)C    ZINC000104508949
CC1(C)C[C@@H](C#N)C(=O)O1    ZINC000005496749
CC(=O)O[C@H](C)/C=C\C#N    ZINC000005567358
COC(=O)C1CC(C#N)C1    ZINC000097758655
C#C[C@H]1C[C@@]1(N)C(=O)OC    ZINC000219170675
COC(=O)c1ccn(C)c1    ZINC000072206847
CCOC(=O)/C=C(\C)C#N    ZINC000001679009
[C-]#[N+]CC(=O)OCCC=C    ZINC000104683562
CCOC(=O)C1(C#N)CC1    ZINC000000370721
C/C=C\C(=O)OCCC#N    ZINC000004933464
COC(=O)[C@@H]1CC[C@@H]1C#N    ZINC000196329827
CCOC(=O)[C@H]1C[C@@H]1C#N    ZINC000000394692
COC(=O)c1cc[nH]c1C    ZINC000022003637
COC(=O)[C@H]1CC[C@@H]1C#N    ZINC000196329835
COC(=O)Cc1ccc[nH]1    ZINC000104587964
CC/C=C1\C(=O)ON=C1C    ZINC000670419810
CC(=O)OP(=O)(O)O    ZINC000003869379
CCOC(=O)[C@@H](F)Cl    ZINC000002168353
COC(=O)[C@@H](F)CCl    ZINC000095917638
COC(=O)[C@H](F)CCl    ZINC000095917637
CCOC(=O)[C@H](F)Cl    ZINC000002168354
C=COC(=O)C(F)(F)F    ZINC000002242722
C=C1C(=O)OC=C1C(=O)O    ZINC000000330079
COC(=O)C(F)=C(F)F    ZINC000002555202
COC(=O)[C@H](O)C(F)F    ZINC000087687200
COC(=O)[C@@H](O)C(F)F    ZINC000087687201
O=C(CO)OCC(F)F    ZINC000307706735
COC(=O)COC(F)F    ZINC000222830087
CCOC(=O)C(=O)[CH-]C#N    ZINC000100026244
CC(=O)O[C@@H]1C=CC(=O)C1    ZINC000001591482
C[C@@]12C[C@]1(C)C(=O)OC2=O    ZINC000104146962
O=C1OCC/C1=C\[C@H]1CO1    ZINC000016037739
O=C1OC(=O)[C@@H]2CC[C@@H]1C2    ZINC000100045803
CC1(C)[C@@H]2C(=O)OC(=O)[C@H]21    ZINC000100004121
CCC1=C(C)C(=O)OC1=O    ZINC000077292364
CC(=O)O[C@H]1C=CC(=O)C1    ZINC000005663725
O=C1C[C@H]2[C@H]3O[C@H]3C[C@H]2O1    ZINC000021309704
CCOC(=O)c1ccoc1    ZINC000000164621
C=CC[C@@H]1CC(=O)OC1=O    ZINC000100023914
CC1(C)[C@H]2C(=O)OC(=O)[C@@H]21    ZINC000100004119
C=CC[C@H]1CC(=O)OC1=O    ZINC000008100973
CC(=O)[C@]12C[C@H]1COC2=O    ZINC000038338333
O=C1O[C@@H]2C=CC[C@@H]2[C@H]1O    ZINC000138494946
COC(=O)c1cc(C)co1    ZINC000005765231
O=C1OCC/C1=C/[C@H]1CO1    ZINC000104165927
O=C1C[C@@H]2[C@H]3O[C@H]3C[C@@H]2O1    ZINC000021309712
O=C1O[C@@H]2C[C@H]3C[C@H]1[C@H]2O3    ZINC000238854617
COC(=O)Cc1ccoc1    ZINC000039207606
COC(=O)[C@@H]1C=CC(=O)C1    ZINC000039087273
C#CCOC(=O)[C@@H](O)C=C    ZINC000306307646
C#CCOC(=O)[C@H](O)C=C    ZINC000306307647
O=C1OC(=O)[C@H]2CCC[C@@H]12    ZINC000100019259
CC(=O)[C@]12C[C@@H]1COC2=O    ZINC000105571330
O=C1OC(=O)[C@@H]2CCC[C@@H]12    ZINC000100019257
CCOC(=O)c1ccco1    ZINC000000164474
CC(=O)OCc1ccoc1    ZINC000002149530
COC(=O)C1=CC(=O)CC1    ZINC000039087238
O=C1O[C@@H]2C[C@H]3C[C@@H]1[C@H]2O3    ZINC000100547871
CC(=O)OCc1ccco1    ZINC000000388413
CC(=O)OC1=CC(=O)CC1    ZINC000139001205
COC(=O)[C@H]1C=CC(=O)C1    ZINC000100055750
C[C@@]12C[C@@]1(C)C(=O)OC2=O    ZINC000104146969
CC1(C)[C@@H]2C(=O)OC(=O)[C@@H]21    ZINC000073069268
CC(=O)[C@@]12C[C@@H]1COC2=O    ZINC000038338332
O=C1C[C@H]2[C@H]3O[C@H]3C[C@@H]2O1    ZINC000021309709
O=C1O[C@@H]2C=CC[C@H]2[C@H]1O    ZINC000147851476
COC(=O)c1cocc1C    ZINC000039087276
O=C1OCC/C1=C/[C@@H]1CO1    ZINC000104165922
CC(C)=C1CC(=O)OC1=O    ZINC000104845738
O=C1O[C@H]2C[C@H]3C[C@H]1[C@H]2O3    ZINC000238854616
COC(=O)c1ccoc1C    ZINC000000407043
O=C1O[C@@H]2C=CC[C@H]2[C@@H]1O    ZINC000034493436
O=C1CC2(CCC2)C(=O)O1    ZINC000211243611
O=C1OC(=O)[C@H]2CC[C@@H]1C2    ZINC000097950165
COC(=O)c1occc1C    ZINC000001081491
O=C1O[C@@H]2C=CC[C@@H]2[C@@H]1O    ZINC000034493437
C#CCO[C@H]1CCOC1=O    ZINC000196631510
C#CCO[C@@H]1CCOC1=O    ZINC000196631500
C[C@]12C[C@]1(C)C(=O)OC2=O    ZINC000104146965
CC(=O)[C@@]12C[C@H]1COC2=O    ZINC000105571333
O=C1O[C@H]2C[C@H]3C[C@@H]1[C@H]2O3    ZINC000100547876
COC(=O)Cc1ccco1    ZINC000034454813
O=C1C[C@@H]2[C@H]3O[C@H]3C[C@H]2O1    ZINC000021309706
O=C1OC(=O)[C@H]2CCC[C@H]12    ZINC000100019262
O=C1OC(=O)[C@H]2CC[C@H]1C2    ZINC000100045807
C#CCO[C@@H]1COC(=O)C1    ZINC001205006617
COC(=O)c1coc(C)c1    ZINC000036533254
O=C1O[C@H]2C=CC[C@H]2[C@H]1O    ZINC000002579379
O=C1OCC/C1=C\[C@@H]1CO1    ZINC000016037740
COC(=O)c1ccc(C)o1    ZINC000002528629
CC(=O)OCc1cn[nH]c1    ZINC000307415697
COC(=O)c1cncn1C    ZINC000000167280
COC(=O)c1ccc(N)[nH]1    ZINC000084325574
COC(=O)c1cccn1N    ZINC000021303282
COC(=O)C1CN(C#N)C1    ZINC000757120781
CN(C)/C=C1/N=COC1=O    ZINC000005508818
COC(=O)Cn1ccnc1    ZINC000020362220
CCOC(=O)C1=NC=NC1    ZINC000083749479
COC(=O)c1ccnn1C    ZINC000002534370
COC(=O)c1cc(N)c[nH]1    ZINC000020282445
CCOC(=O)c1cc[nH]n1    ZINC000018161725
COC(=O)Cc1cn[nH]c1    ZINC000098180607
COC(=O)c1cn[nH]c1C    ZINC000008699843
COC(=O)c1cn(C)cn1    ZINC000000158580
CCOC(=O)c1cn[nH]c1    ZINC000000409316
COC(=O)c1n[nH]cc1C    ZINC000000402175
COC(=O)/C(C#N)=C(/C)N    ZINC000005072546
COC(=O)Cc1ccn[nH]1    ZINC000058037918
CCOC(=O)/C(C#N)=C\N    ZINC000100914023
COC(=O)Cc1cnc[nH]1    ZINC000000393479
CC(=O)OCc1ccn[nH]1    ZINC000201343714
COC(=O)c1cnn(C)c1    ZINC000032777199
COC(=O)c1nccn1C    ZINC000011730745
COC(=O)c1ccn(C)n1    ZINC000002534371
COC(=O)c1c[nH]c(C)n1    ZINC000039087239
COC(=O)Cn1cccn1    ZINC000012395003
COC(=O)c1cc(C)[nH]n1    ZINC000003851821
COC(=O)/C(C#N)=C(\C)N    ZINC000105249733
COC(=O)c1nc[nH]c1C    ZINC000032179732
CCOC(=O)c1ncc[nH]1    ZINC000012360040
COC(=O)Cc1ncc[nH]1    ZINC000035881845
CCOC(=O)c1c[nH]cn1    ZINC000013281753
C=C[C]1C[C@]1(N)C(=O)OC    ZINC001560407455
C=CCOC(=O)[C@H]1C[C@@H]1C    ZINC000145635813
COC(=O)C1C[C@H]2C[C@@H]2C1    ZINC000100237201
O=C1O[C@@H]2CC[C@@H]1CCC2    ZINC000100494871
O=C1CC2(CCC2)CCO1    ZINC000144217825
COC(=O)[C@@]12C[C@@H]1CCC2    ZINC000138265282
C=CCOC(=O)[C@H]1C[C@H]1C    ZINC000145635585
O=C1O[C@H]2CC[C@H]1CCC2    ZINC000100494869
C#CCCOC(=O)CCC    ZINC000114131620
C=CCOC(=O)/C(C)=C\C    ZINC000001850806
COC(=O)[C@@H]1C[C@@H]1C1CC1    ZINC000261319605
C#CCCCOC(=O)CC    ZINC000307674233
CC(=O)OC1=CCCCC1    ZINC000004684321
CCOC(=O)C(C)=C1CC1    ZINC000038250938
C=C(C)COC(=O)C(=C)C    ZINC000001608913
C=C[C@@H]1CC(C)(C)C(=O)O1    ZINC000095080228
C#C[C@@H](CCC)OC(C)=O    ZINC000002045081
CC(C)/C=C1\CCOC1=O    ZINC000001686941
COC(=O)C1[C@@H]2CCC[C@@H]12    ZINC000100237197
COC(=O)/C=C/C1CCC1    ZINC000094332969
C#CCOC(=O)CCCC    ZINC000196738687
O=C1C[C@H]2CCCC[C@H]2O1    ZINC000001715070
C=CCOC(=O)/C(C)=C/C    ZINC000001850805
COC(=O)C(C)=C1CCC1    ZINC000838231416
CC(=O)OCC1=CCCC1    ZINC000033986462
C[C@@]12C[C@@H]1C(=O)OC2(C)C    ZINC000045069955
COC(=O)[C@H]1C[C@@H]1C1CC1    ZINC000261319606
C=C/C=C/CCC(=O)OC    ZINC000015809798
COC(=O)C12CC(C)(C1)C2    ZINC000223537853
C=C/C=C/CCOC(C)=O    ZINC000256067986
C[C@@]12CCC[C@@H]1OC(=O)C2    ZINC000005554231
COC(=O)/C=C(\C)C1CC1    ZINC000034060394
O=C1OC[C@@H]2CCCC[C@H]12    ZINC000001688154
C#CCOC(=O)CC(C)C    ZINC000198711467
COC(=O)[C@@H]1CC12CCC2    ZINC000022204187
O=C1OC[C@H]2CCCC[C@H]12    ZINC000001594286
COC(=O)C#CC(C)(C)C    ZINC000005350915
CCC#CCOC(=O)CC    ZINC000200580864
CC(=O)O[C@H]1C=CCCC1    ZINC000037631075
C[C@]12CCC[C@H]1OC(=O)C2    ZINC000001587286
CCOC(=O)C1CC=CC1    ZINC000021984453
C[C@@]12C[C@H]1C(=O)OC2(C)C    ZINC000101043268
COC(=O)/C=C(/C)C1CC1    ZINC000038522643
COC(=O)[C@H]1CC12CCC2    ZINC000022204190
CC[C@H](C)C#CC(=O)OC    ZINC000044559766
CCCCC#CC(=O)OC    ZINC000001870203
C=CCOC(=O)CC1CC1    ZINC000306328500
C=C/C=C\CCOC(C)=O    ZINC000883938776
CC(C)=C1OC(=O)C1(C)C    ZINC000001620685
COC(=O)[C@]12C[C@@H]1CCC2    ZINC000138265179
C=C=C[C@H](C)C(=O)OCC    ZINC000001850303
C=CCCOC(=O)C1CC1    ZINC000306497803
C#CC(C)(C)C(=O)OCC    ZINC000078505885
C#CCC[C@@H](C)OC(C)=O    ZINC000839034203
C#CCCCCC(=O)OC    ZINC000032225763
COC(=O)[C@@H]1CC=CCC1    ZINC000004934070
C=C(C)/C=C/C(=O)OCC    ZINC000036419659
COC(=O)C1=CC(C)(C)C1    ZINC000039087290
C=C1CC(C(=O)OCC)C1    ZINC000039087288
COC(=O)[C@@H]1C[C@H]1C1CC1    ZINC000307574390
COC(=O)[C@H]1C=CCCC1    ZINC000034598949
COC(=O)[C@]12C[C@H]1CCC2    ZINC000138264940
C/C=C/C=C\C(=O)OCC    ZINC000016893048
C#CCCCC(=O)OCC    ZINC000036447813
COC(=O)C1=CCCCC1    ZINC000004284512
CCOC(=O)C=C1CCC1    ZINC000034728784
CC#CCCOC(=O)CC    ZINC000307746012
O=C1O[C@H]2CC[C@@H]1CCC2    ZINC000001709049
CC1=CC(=O)OC(C)(C)C1    ZINC000004577245
COC(=O)[C@H]1CC=CCC1    ZINC000005997242
C#CC[C@@H](CC)C(=O)OC    ZINC000075421389
C/C=C/COC(=O)C1CC1    ZINC000306270407
C=CCOC(=O)C=C(C)C    ZINC000032227011
CC1=CC(C)(C)OC(=O)C1    ZINC000001721536
C=C=C[C@@H](C)C(=O)OCC    ZINC000001850304
C[C@]12CCC[C@@H]1OC(=O)C2    ZINC000006268616
CCOC(=O)C1=CCCC1    ZINC000001711930
COC(=O)C1[C@H]2CCC[C@H]12    ZINC000100237190
O=C1O[C@@H]2CC[C@H]1CCC2    ZINC000001709048
COC(=O)[C@@H]1C[C@H]2C[C@H]2C1    ZINC000118333644
C=CC(=O)OC1CCCC1    ZINC000002555304
COC(=O)C1CC2(CC2)C1    ZINC000203725682
O=C1OC[C@@H]2CCCC[C@@H]12    ZINC000001594284
COC(=O)C=C1CCCC1    ZINC000005996862
C=CC1(OC(=O)CC)CC1    ZINC000143166099
C=CCOC(=O)C1(C)CC1    ZINC000146840331
O=C1C[C@@H]2CCCC[C@@H]2O1    ZINC000001715071
COC(=O)[C@H]1[C@@H]2CCC[C@@H]21    ZINC000100237318
C/C=C/C=C\COC(C)=O    ZINC000031484904
C#CCOC(=O)[C@@H](C)CC    ZINC000220761805
COC(=O)C1C[C@@H]2C[C@H]2C1    ZINC000100237204
CCCC#CC(=O)OCC    ZINC000001732421
C#CCCOC(=O)C(C)C    ZINC000196588064
CC#CCOC(=O)C(C)C    ZINC000142265722
C[C@]12C[C@H]1C(=O)OC2(C)C    ZINC000045069958
COC(=O)C1=C(C)CCC1    ZINC000036466151
C=CCCC(=O)OCC=C    ZINC000001848427
COC(=O)[C@H]1C[C@H]1C1CC1    ZINC000148292218
C#C[C@](C)(CC)OC(C)=O    ZINC000005599161
C/C=C/C=C/C(=O)OCC    ZINC000001648290
COC(=O)CC1=CCCC1    ZINC000039200893
C#CCC(=O)OC(C)(C)C    ZINC000036466150
C=CCOC(=O)[C@@H]1C[C@H]1C    ZINC000145636017
COC(=O)[C@@]12C[C@H]1CCC2    ZINC000138265056
C=CCOC(=O)[C@@H]1C[C@@H]1C    ZINC000145636205
O=C1C[C@H]2CCCC[C@@H]2O1    ZINC000001693560
C#C[C@@](C)(CC)OC(C)=O    ZINC000001687030
C#CCC(C)(C)C(=O)OC    ZINC000039403403
CC(C)/C=C1/CCOC1=O    ZINC000016889927
C=C[C@H]1CC(C)(C)C(=O)O1    ZINC000095080227
CCOC(=O)/C=C/C1CC1    ZINC000083292079
CCC[C@H]1CC=CC(=O)O1    ZINC000013480227
O=C1OCCC12CCCC2    ZINC000013734068
C=C/C=C\CCC(=O)OC    ZINC000100282607
C/C=C\C=C\C(=O)OCC    ZINC000008602915
C#CCC[C@H](C)OC(C)=O    ZINC000839034210
C/C=C/C/C=C/C(=O)OC    ZINC000002172385
O=C1CC2(CCCC2)CO1    ZINC000005188929
CC[C@@H](C)C#CC(=O)OC    ZINC000044559764
CC(=O)O[C@@H]1C=CCCC1    ZINC000037631077
C/C=C\COC(=O)C1CC1    ZINC000307787426
C=CCOC(=O)C1CCC1    ZINC000140022687
O=C1C[C@@H]2CCCC[C@H]2O1    ZINC000001715069
O=C1OC[C@H]2CCCC[C@@H]12    ZINC000001594285
C#CCOC(=O)[C@H](C)CC    ZINC000220761762
C/C=C/C=C/COC(C)=O    ZINC000002039490
O=C(OCC1CC1)C1CC1    ZINC000038995532
CC#CCOC(=O)CCC    ZINC000114127989
CCOC(=O)C12CC(C1)C2    ZINC000260227213
CC12CCC(CC1)OC2=O    ZINC000039201514
C[C@]12C[C@@H]1C(=O)OC2(C)C    ZINC000101043262
C/C=C\C=C/C(=O)OCC    ZINC000016893046
C#C[C@H](CCC)OC(C)=O    ZINC000001678056
C=CCC1(C(=O)OC)CC1    ZINC000039087218
CCC#CCCOC(C)=O    ZINC000098174980
C#CC[C@H](CC)C(=O)OC    ZINC000075421388
C=C(C)COC(=O)C1CC1    ZINC000143954676
C#CCOC(=O)C(C)(C)C    ZINC000036447814
C[C@@]12CCC[C@H]1OC(=O)C2    ZINC000006266641
CC#CCCCC(=O)OC    ZINC000167042885
C=C(CC1CC1)C(=O)OC    ZINC000032302888
CCC[C@@H]1CC=CC(=O)O1    ZINC000013480226
COC(=O)[C@@H]1C=CCCC1    ZINC000034598950
CC(=O)OC[B-](F)(F)F    ZINC000219129476
C=C[C@@H](O)C(=O)OCC#N    ZINC000306196521
C=C[C@H](O)C(=O)OCC#N    ZINC000306196525
CCOC(=O)c1cnoc1    ZINC000004208879
CC(=O)N[C@@H]1C=CC(=O)O1    ZINC000002018482
N#CCO[C@H]1CCOC1=O    ZINC001224379474
CCOC(=O)c1cnco1    ZINC000002527138
C=CC[C@@H]1NC(=O)OC1=O    ZINC000104619921
C#CC(=O)O[C@H]1CNOC1    ZINC000848061439
CC(=O)N[C@H]1C=CC(=O)O1    ZINC000001704488
CCOC(=O)c1ncco1    ZINC000002527147
O=C1N[C@@H](C2CC2)C(=O)O1    ZINC001772715046
COC(=O)c1occc1N    ZINC000040448625
N#CCO[C@@H]1COC(=O)C1    ZINC001224378840
O=C1NC2(CCC2)C(=O)O1    ZINC000196223374
COC(=O)Cc1cnoc1    ZINC001249877366
N#CCC(=O)OC[C@H]1CO1    ZINC000139731888
C=CC(=O)OCCN=C=O    ZINC000033505929
CCOC(=O)/C(O)=C/C#N    ZINC000100033597
COC(=O)c1ncoc1C    ZINC000012471783
COC(=O)c1oncc1C    ZINC000039087304
O=C1OC(=O)[C@H]2CC[C@H]1N2    ZINC000104717248
COC(=O)c1cc(N)co1    ZINC000231437733
COC(=O)c1cnoc1C    ZINC000035119608
COC(=O)c1cc(C)on1    ZINC000000158684
CCOC(=O)c1ccon1    ZINC000026547637
COC(=O)c1cc(C)no1    ZINC000002004541
COC(=O)[C@@H](C#N)C(C)=O    ZINC000100162788
N/C=C1\C(=O)CCOC1=O    ZINC000100899829
CCOC(=O)/C(O)=C\C#N    ZINC000100761994
COC(=O)c1conc1C    ZINC000033800972
COC(=O)Cc1cocn1    ZINC000040546542
COC(=O)c1cnc(C)o1    ZINC000021982438
COC(=O)c1nocc1C    ZINC000575625074
CC(=O)OCc1ccon1    ZINC000201344442
N#CCO[C@@H]1CCOC1=O    ZINC001224379473
COC(=O)Cc1ccon1    ZINC000040546536
COC(=O)c1ocnc1C    ZINC000066345399
COC(=O)c1coc(C)n1    ZINC000002507134
C/C(N)=C1/C(=O)COC1=O    ZINC000101922113
CCOC(=O)C(=O)CC#N    ZINC000002585913
COC(=O)c1ccc(N)o1    ZINC000000405147
C/C(N)=C1\C(=O)COC1=O    ZINC000103702103
COC(=O)c1ncc(C)o1    ZINC000021982267
COC(=O)CC(=O)CC#N    ZINC000034049598
C#CC(=O)NCC(=O)OC    ZINC000036816156
CCOC(=O)c1cocn1    ZINC000002527148
CCOC(=O)c1ccno1    ZINC000039087307
CC(=O)OCc1ccno1    ZINC000141145705
COC(=O)[C@H](C#N)C(C)=O    ZINC000100162786
COC(=O)c1[nH]ccc1O    ZINC000034238091
N#CCC(=O)OC[C@@H]1CO1    ZINC000139731765
COC(=O)c1ncc(N)[nH]1    ZINC000084238807
CCOC(=O)c1cn[nH]n1    ZINC000033943379
COC(=O)c1cn(C)nn1    ZINC000039087335
COC(=O)c1n[nH]nc1C    ZINC000038476009
COC(=O)Cn1ccnn1    ZINC000095642769
COC(=O)c1cc(N)[nH]n1    ZINC000095483539
COC(=O)c1c[nH]c(N)n1    ZINC000032180621
COC(=O)c1cnn(C)n1    ZINC000039087320
COC(=O)c1ncn(C)n1    ZINC000039087336
COC(=O)c1ncnn1C    ZINC000039087337
COC(=O)c1n[nH]cc1N    ZINC000005686979
COC(=O)c1[nH]cnc1N    ZINC000017419483
COC(=O)c1ccnn1N    ZINC000039083083
CC(=O)OCc1nc[nH]n1    ZINC001327929775
COC(=O)c1cn[nH]c1N    ZINC000018217582
COC(=O)Cc1cn[nH]n1    ZINC000026507098
COC(=O)c1cnnn1C    ZINC000039087321
COC(=O)Cn1cncn1    ZINC000001390106
COC(=O)c1nncn1C    ZINC000039087329
COC(=O)c1n[nH]c(C)n1    ZINC000039087347
CCOC(=O)c1ncn[nH]1    ZINC000005575597
CC(=O)OCc1c[nH]nn1    ZINC000168147862
COC(=O)c1cncn1N    ZINC000038212568
CCOC(=O)/C=C\N1CC1    ZINC000017376046
O=C1OC[C@@H]2CNCC[C@H]12    ZINC000025878031
CN(C)/C=C1\CCOC1=O    ZINC000001735077
O=C1OCC[C@H]2CCN[C@@H]12    ZINC000088189646
COC(=O)[C@H]1NC[C@@H]2C[C@@H]21    ZINC000196323698
CCCC(=O)O[C@H](C)C#N    ZINC000196422368
CCCCOC(=O)CC#N    ZINC000001609011
CC#CC[C@H](N)C(=O)OC    ZINC000069553414
CCN1C[C@@H]2C[C@H]1C(=O)O2    ZINC000221735260
[C-]#[N+]CC(=O)OC(C)(C)C    ZINC000095698060
O=C1OC[C@H]2CNCC[C@@H]12    ZINC000025878042
[C-]#[N+]CCCCC(=O)OC    ZINC000095697971
O=C1OC[C@H]2NCCC[C@@H]12    ZINC000025878119
O=C1OCC[C@]12CCNC2    ZINC000079057771
O=C1CN[C@H]2CCC[C@H]2O1    ZINC000018505484
CCC(=O)OCCCC#N    ZINC000218079824
COC(=O)/C=C\C1CNC1    ZINC000575631004
COC(=O)[C@]12C[C@H]1CCN2    ZINC000013013691
O=C1CN[C@@H]2CCC[C@@H]2O1    ZINC000018505478
COC(=O)CCCCC#N    ZINC000002566252
COC(=O)C1=CC[C@H](N)C1    ZINC000039083064
COC(=O)[C@H]1[C@@H]2C[C@@H]1NC2    ZINC000238358822
COC(=O)C1=CCCNC1    ZINC000003638105
COC(=O)[C@H]1NC[C@H]2C[C@H]21    ZINC000039087298
O=C1CN[C@@H]2CCC[C@H]2O1    ZINC000018505482
COC(=O)[C@@H]1[C@H]2C[C@@H]1NC2    ZINC000238361225
CC[C@@H](C)C(=O)OCC#N    ZINC000197374611
[C-]#[N+][C@@H](C(=O)OC)C(C)C    ZINC000095713440
COC(=O)[C@H]1C=C[C@@H](N)C1    ZINC000039083074
C=C[C@H]1C[C@]1(N)C(=O)OC    ZINC000071973248
COC(=O)C1[C@H]2CNC[C@H]12    ZINC000117678532
[C-]#[N+]CCCC(=O)OCC    ZINC000100000347
COC(=O)/C=C(\N)C1CC1    ZINC000104583885
C=C[C@@H]1C[C@]1(N)C(=O)OC    ZINC000039083068
C=COC(=O)CCN1CC1    ZINC000001675238
[C-]#[N+][C@H](C(=O)OC)C(C)C    ZINC000095713437
CCCCC(=O)OCC#N    ZINC000167803878
CC(C)C(=O)O[C@H](C)C#N    ZINC000084426197
C#CC[C@H](N)C(=O)OCC    ZINC000034596249
CC[C@](C)(C#N)C(=O)OC    ZINC000075528103
CC[C@](C)(C#N)OC(C)=O    ZINC000005954683
COC(=O)[C@H]1NC[C@@H]2C[C@H]21    ZINC000101004807
COC(=O)C1=CCCCN1    ZINC000100237368
C#CCN(C)CC(=O)OC    ZINC000048584138
COC(=O)[C@H]1[C@@H]2CNC[C@@H]21    ZINC000100588486
COC(=O)C1=C(N)CCC1    ZINC000039083099
CC1=N[C@@H](C(C)C)C(=O)O1    ZINC000005722634
CCC(=O)O[C@@H](C#N)CC    ZINC000084426199
O=C1OC[C@@H]2NCCC[C@@H]12    ZINC000025878115
CCOC(=O)C=C1CNC1    ZINC000306194328
COC(=O)/C=C1\CCCN1    ZINC000034617638
C=C1CN[C@H](C(=O)OC)C1    ZINC000039087323
CCOC(=O)[C@H]1CCC=N1    ZINC000013480250
CCC(=O)O[C@H](C#N)CC    ZINC000084426198
CC(C)COC(=O)CC#N    ZINC000002019684
COC(=O)C1=CC[C@@H](N)C1    ZINC000039083066
CCOC(=O)C(C)(C)C#N    ZINC000000399047
[C-]#[N+][C@H](CCC)C(=O)OC    ZINC000095697973
CC(C)(C)C(=O)OCC#N    ZINC000005884965
CC(=O)OCCCCC#N    ZINC000075528123
[C-]#[N+]C(C)(C)C(=O)OCC    ZINC000100225140
CC#CC[C@@H](N)C(=O)OC    ZINC000069553416
O=C1OC[C@@H]2CNCC[C@@H]12    ZINC000025878038
O=C1OCC[C@@]12CCCN2    ZINC000095883984
COC(=O)[C@H]1C=C[C@H](N)C1    ZINC000039083045
COC(=O)[C@@]12C[C@H]1CNC2    ZINC000100855946
[C-]#[N+][C@@H](CCC)C(=O)OC    ZINC000095697972
C=C[C@H]1C[C@@]1(N)C(=O)OC    ZINC000071973246
O=C1OCC[C@@]12CCNC2    ZINC000079057777
COC(=O)C1[C@@H]2CNC[C@@H]12    ZINC000117678528
CCOC(=O)CCCC#N    ZINC000014649258
COC(=O)C1=CCNCC1    ZINC000014724547
COC(=O)C12CC(N)(C1)C2    ZINC000038847100
COC(=O)[C@@H]1C=C[C@H](N)C1    ZINC000039083093
COC(=O)C12CC(C1)CN2    ZINC000095743485
COC(=O)[C@@H]1C=C[C@@H](N)C1    ZINC000039334145
O=C1OC[C@H]2NCCC[C@H]12    ZINC000025878114
CCCC(=O)O[C@@H](C)C#N    ZINC000196422358
C=C[C@@H]1C[C@@]1(N)C(=O)OC    ZINC000071973250
O=C(OC1CNC1)C1CC1    ZINC000020975249
COC(=O)CC(C)(C)C#N    ZINC000170615832
O=C1OCC[C@@H]2CCN[C@H]12    ZINC000088189645
COC(=O)/C=C1/CCCN1    ZINC000104086652
CC1=N[C@H](C(C)C)C(=O)O1    ZINC000001624609
CC(C)C(=O)O[C@@H](C)C#N    ZINC000084426196
CCOC(=O)[C@@H](C#N)CC    ZINC000005599206
COC(=O)[C@]12C[C@@H]1CNC2    ZINC000100855944
O=C1OCC[C@]12CCCN2    ZINC000095883985
CCOC(=O)[C@H](C#N)CC    ZINC000001587844
COC(=O)C(C)(C)CC#N    ZINC000038972908
O=C1OC[C@H]2CNCC[C@H]12    ZINC000025878035
O=C1OCC[C@H]2CCN[C@H]12    ZINC000088189647
C#C[C@@H](N)CC(=O)OCC    ZINC000038809909
O=C1CN[C@H]2CCC[C@@H]2O1    ZINC000018505480
CCN1C[C@H]2C[C@H]1C(=O)O2    ZINC001654499154
O=C1OCC[C@@H]2CCN[C@@H]12    ZINC000088189644
CC[C@@](C)(C#N)OC(C)=O    ZINC000001555569
CCOC(=O)/C=C/N1CC1    ZINC000001575709
COC(=O)[C@@H]1[C@@H]2C[C@@H]1NC2    ZINC000238363456
CC(C)(C)OC(=O)CC#N    ZINC000001587814
COC(=O)[C@@]12C[C@@H]1CNC2    ZINC000095532016
CC[C@H](C)C(=O)OCC#N    ZINC000197374617
CC[C@@](C)(C#N)C(=O)OC    ZINC000075528099
CC(C)CC(=O)OCC#N    ZINC000307724198
CN(C)/C=C1/CCOC1=O    ZINC000017022666
O=C1OC[C@@H]2NCCC[C@H]12    ZINC000025878112
COC(=O)C1=CNCCC1    ZINC000020444630
COC(=O)/C=C/C1CNC1    ZINC000575544942
COC(=O)[C@@H]1[C@@H]2CNC[C@@H]21    ZINC000215643631
COC(=O)[C@]12C[C@H]1CNC2    ZINC000095532017
CCOC(=O)[C@@H]1CCC=N1    ZINC000013480249
O=C(CCl)OCCl    ZINC000104721747
COC(=O)C(Cl)Cl    ZINC000001641200
COC(=O)c1cccs1    ZINC000000153666
COC(=O)c1ccsc1    ZINC000012959134
CCOC(=O)C(F)(F)F    ZINC000001755719
COC(=O)CC(F)(F)F    ZINC000002581453
CC(=O)OCC(F)(F)F    ZINC000002557127
O=C(O)/C=C1/CCC(=O)O1    ZINC000005029004
O=C1OC(=O)[C@H]2CC[C@H]1O2    ZINC000100502859
O=C1O[C@H]2C[C@@H]1C(=O)OC2    ZINC000001593103
O=C1O[C@@H]2C[C@H]1C(=O)OC2    ZINC000001593102
CCOC1=CC(=O)OC1=O    ZINC000103700899
O=C1OOC(=O)C12CCC2    ZINC000100403764
COC(=O)C#CC(=O)OC    ZINC000001653258
O=C1OC[C@H]2C(=O)OC[C@@H]12    ZINC000001713287
CC(=O)[C@H]1COC(=O)C1=O    ZINC000101369928
CC1=C(CO)C(=O)OC1=O    ZINC000059318163
O=C1OC[C@@H]2C(=O)OC[C@H]12    ZINC000001713288
CC(=O)OC#COC(C)=O    ZINC000034514848
O=C1OC[C@H]2C(=O)OC[C@H]12    ZINC000018089911
C=C1C(=O)OC[C@H]1C(=O)O    ZINC000005080407
O=C1O[C@H]2C[C@H]1C(=O)OC2    ZINC000104248438
CC(=O)[C@@H]1COC(=O)C1=O    ZINC000101369926
O=C1O[C@@H]2C[C@@H]1C(=O)OC2    ZINC000104248434
O=C1C[C@@H]2C(=O)OC[C@@H]2O1    ZINC000004083567
C=C1C(=O)OC[C@@H]1C(=O)O    ZINC000001714188
O=C(O)/C=C1\CCC(=O)O1    ZINC000016916858
NC(N)=C1C(=O)COC1=O    ZINC000049478747
CCOC(=O)C(=O)C=[N+]=[N-]    ZINC000082053054
CC(=O)OCC(=O)NC#N    ZINC001181406115
COC(=O)c1cnc(N)o1    ZINC000015021590
CCOC(=O)/C(C#N)=N\O    ZINC000018204413
CCOC(=O)C(C#N)=NO    ZINC000242548090
C#CCOC(=O)[C@H]1C[C@H]1F    ZINC001263334360
COC(=O)c1c[nH]nc1O    ZINC000045800819
C#CCOC(=O)[C@@H]1C[C@H]1F    ZINC001263334361
COC(=O)c1noc(C)n1    ZINC000019999531
COC(=O)c1cc(O)n[nH]1    ZINC000000565176
COC(=O)c1cnoc1N    ZINC000000258212
COC(=O)C1=NNC(=O)C1    ZINC000100154241
CCOC(=O)[C@H](C#N)N=O    ZINC000004536336
COC(=O)c1cc(N)on1    ZINC000095929697
COC(=O)c1c[nH]c(=O)[nH]1    ZINC000005700996
C#CCOC(=O)[C@@H]1C[C@@H]1F    ZINC001263334362
CCOC(=O)[C@@H](C#N)N=O    ZINC000005575236
CC(=O)OCc1cnon1    ZINC000238855495
COC(=O)c1nnc(C)o1    ZINC000085223433
COC(=O)Cc1nnco1    ZINC000091305827
CCOC(=O)c1ncon1    ZINC000001494943
COC(=O)CC(=O)NC#N    ZINC001181389453
CCOC(=O)/C(C#N)=N/O    ZINC000006783737
C#CCOC(=O)[C@H]1C[C@@H]1F    ZINC001263334363
COC(=O)c1coc(N)n1    ZINC000015444658
CCOC(=O)/C(O)=N/C#N    ZINC000036377996
C#CC(=O)O[Si](C)(C)C    ZINC000170171840
COC(=O)c1nc(N)n[nH]1    ZINC000002584075
COC(=O)Cn1ncnn1    ZINC000001107120
CCOC(=O)c1nnn[nH]1    ZINC000002561371
CC(=O)OCc1nnn[nH]1    ZINC000095133452
COC(=O)c1nnnn1C    ZINC000096509955
COC(=O)Cn1cnnn1    ZINC000004554512
COC(=O)Cc1nnn[nH]1    ZINC000020045582
CO[C@@H]1C=C(C)OC(=O)C1    ZINC001222699068
C#CCOC(=O)C[C@@H](C)O    ZINC001205006597
CO[C@H]1C=C(C)OC(=O)C1    ZINC001222699067
C=C(C)C(=O)C(=O)OCC    ZINC000038218560
C=CCO[C@@H]1CCOC1=O    ZINC000196631474
COC(=O)[C@H]1CCC=CO1    ZINC000044199673
C#CCOC(=O)[C@@H](C)OC    ZINC000034515075
CC(=O)O[C@H]1CCC=C1O    ZINC000101174957
COC(=O)/C=C1/CCCO1    ZINC000039367447
CC(=O)O[C@H]1C=C[C@@H](O)C1    ZINC000004521100
CC(=O)[C@]1(C)CCOC1=O    ZINC000003860942
COC(=O)CC1=CCOC1    ZINC000259944898
C/C=C\C(=O)OC[C@H]1CO1    ZINC000004974328
CC1=CC(=O)OC(C)(C)O1    ZINC000000391991
COC1=CC(=O)O[C@@H](C)C1    ZINC000001608654
CCOC(=O)/C=C(\C)C=O    ZINC000002584456
C#CCOC(=O)C(C)(C)O    ZINC000080585882
CC[C@@H]1OC(=O)C(O)=C1C    ZINC000021984837
COC(=O)/C=C1\CCCO1    ZINC000039367445
COC(=O)C1(C=O)CCC1    ZINC000039061156
COC(=O)C1C[C@H]2O[C@@H]2C1    ZINC000100237474
C#CCOC(=O)COCC    ZINC000307327849
COC1=CC(=O)O[C@H](C)C1    ZINC000002045843
COC(=O)/C=C/[C@@H]1O[C@H]1C    ZINC000004025791
CC[C@@H](O)C#CC(=O)OC    ZINC000002526455
CC(=O)[C@@]1(C)CCOC1=O    ZINC000003860943
O=C1CCCCCC(=O)O1    ZINC000103573691
C=CCOC(=O)[C@@H](O)C=C    ZINC000001598480
COC(=O)[C@@H]1C[C@H]2O[C@H]2C1    ZINC000100233299
COC(=O)/C=C/[C@H]1O[C@@H]1C    ZINC000004025792
C=C(CC(=O)OC)C(C)=O    ZINC000001667224
C=C(C)C(=O)OC[C@@H]1CO1    ZINC000000000345
CCOC(=O)[C@H]1C[C@@H]1C=O    ZINC000002242631
CC(=O)/C=C(/C)OC(C)=O    ZINC000100226078
O=C1OC[C@@H]2COCC[C@H]12    ZINC000025878062
CCCC1=CC(=O)O[C@@H]1O    ZINC000039319457
C=CC(=O)[C@@H](C)C(=O)OC    ZINC000005674017
C=C(C)C(=O)OC[C@H]1CO1    ZINC000000485817
COC(=O)/C=C/[C@H]1O[C@H]1C    ZINC000004025793
C#CCOC(=O)CCOC    ZINC000307586681
CC[C@H](O)C#CC(=O)OC    ZINC000005226362
C[C@H]1C[C@H](C)C(=O)OC1=O    ZINC000100786641
CC1=C(C)[C@@](C)(O)OC1=O    ZINC000072115183
CC(=O)/C=C(\C)OC(C)=O    ZINC000005183507
C#CCOCCOC(C)=O    ZINC000002570499
CC(=O)[C@H]1C[C@@H](C)OC1=O    ZINC000001678063
CCC1=C(C)[C@H](O)C(=O)O1    ZINC000033611070
CCC(=O)[C@H]1CCOC1=O    ZINC000005498028
CCCC1=CC(=O)O[C@H]1O    ZINC000039319458
COC(=O)C12CC(O)(C1)C2    ZINC000575441174
COCC#CCOC(C)=O    ZINC000034201724
CC1(C)CC(=O)OC(=O)C1    ZINC000095738306
CCOC(=O)[C@H]1C[C@H]1C=O    ZINC000004528552
CCOC(=O)[C@@H]1C[C@H]1C=O    ZINC000004528551
C#CCO[C@H](C)C(=O)OC    ZINC000238853532
COC(=O)[C@H]1C[C@@H](C=O)C1    ZINC000144882515
C=CCO[C@H]1CCOC1=O    ZINC000196631486
CC[C@]1(C)CC(=O)OC1=O    ZINC000100890993
CCOC(=O)C1(C=O)CC1    ZINC000034049602
COC(=O)C1=C(CO)CC1    ZINC000039061086
C[C@@]12OCC[C@@H]1CC(=O)O2    ZINC000001721538
CC(=O)[C@@H]1C[C@@H](C)OC1=O    ZINC000004705683
COC(=O)C1(C)CC(=O)C1    ZINC000095743145
COC(=O)C#CCCCO    ZINC000002583943
C=CC(=O)O[C@@H]1CCCO1    ZINC000004794595
C#CCO[C@@H](C)C(=O)OC    ZINC000307341577
CCOC[C@@H]1C=CC(=O)O1    ZINC000090473805
C#CCCOC(=O)COC    ZINC000307514252
CCOC(=O)[C@@H]1C[C@@H]1C=O    ZINC000004528550
COC(=O)[C@H]1CCC(=O)C1    ZINC000002048040
C#CCOCCC(=O)OC    ZINC000026515380
C[C@]12OCC[C@H]1CC(=O)O2    ZINC000001721541
C=CCO[C@@H]1COC(=O)C1    ZINC000113974796
COC(=O)[C@H]1C[C@H](C=O)C1    ZINC000145094306
CC[C@@]1(C)CC(=O)OC1=O    ZINC000100890995
COC(=O)/C=C(\C)C(C)=O    ZINC000038809922
C#CCCCOC(=O)CO    ZINC000306402246
CCC(=O)[C@@H]1CCOC1=O    ZINC000005015142
COC(=O)[C@H]1CCCC1=O    ZINC000000388424
CCOC(=O)/C=C(/C)C=O    ZINC000033506634
CC1(C)COC(=O)CC1=O    ZINC000166863210
C#C[C@H](C)OCC(=O)OC    ZINC000059648752
CC(=O)COC(=O)C1CC1    ZINC000306154441
C[C@@]12OCC[C@H]1CC(=O)O2    ZINC000001721540
COC(=O)C1(C(C)=O)CC1    ZINC000021303286
CCOC(=O)C1=CCCO1    ZINC000039087404
COC(=O)[C@@H]1CCC=CO1    ZINC000044199671
COC(=O)C1=COCCC1    ZINC000034075461
C=CCOC(=O)CC(C)=O    ZINC000001609020
O=C1OCC[C@H]1OC1CC1    ZINC000019128619
C#C[C@@H](OC)C(=O)OCC    ZINC001222701512
C#C[C@H](OC)C(=O)OCC    ZINC001222701511
CC1=C(C)[C@](C)(O)OC1=O    ZINC000072115184
COC(=O)[C@@H]1CCCC1=O    ZINC000000388425
CC(=O)[C@@H]1C[C@H](C)OC1=O    ZINC000001678060
C/C=C\C(=O)OC[C@@H]1CO1    ZINC000004974327
CCOC(=O)C1CC(=O)C1    ZINC000032915207
C#CCOC(=O)[C@H](C)OC    ZINC000034515074
C[C@@H]1C[C@H](C)C(=O)OC1=O    ZINC000100128372
CC(=O)O[C@@H]1C=C[C@H](O)C1    ZINC000004521099
C/C=C/C(=O)OC[C@H]1CO1    ZINC000001632703
CC#CCCOC(=O)CO    ZINC000307227525
CCC1CC(=O)OC(=O)C1    ZINC000106563923
CC(C)C1=C(O)COC1=O    ZINC000168070870
CCOC(=O)C=C1COC1    ZINC000045028278
C/C=C/C(=O)OC[C@@H]1CO1    ZINC000001632705
CC[C@H]1OC(=O)C(O)=C1C    ZINC000021984838
O=C1C[C@@H]2C[C@H](O)C[C@@H]2O1    ZINC000006855329
C[C@]12OCC[C@@H]1CC(=O)O2    ZINC000001721539
CCOC(=O)/C=C/C(C)=O    ZINC000002144785
CC1(C)CCC(=O)OC1=O    ZINC000095738307
CCOC(=O)C(=O)C1CC1    ZINC000021418288
COC(=O)/C=C(/C)C(C)=O    ZINC000039069215
COC(=O)C1C[C@@H]2O[C@H]2C1    ZINC000100237477
C#CCOC(=O)[C@H](O)CC    ZINC000306511472
O=C1OCC[C@@H]1OC1CC1    ZINC000019128616
COC1=C(C)[C@H](C)OC1=O    ZINC000113540063
CC#CCOC(=O)COC    ZINC000196619030
COC(=O)CC(=O)C1CC1    ZINC000002564762
C=CCOC(=O)[C@H](O)C=C    ZINC000002159825
CCOC(=O)C1=COCC1    ZINC000039190336
CC(=O)[C@H]1C[C@H](C)OC1=O    ZINC000004705682
C=CCC(=O)C(=O)OCC    ZINC000080450686
COC(=O)CC1CC(=O)C1    ZINC000085210351
COC(=O)C1CC(C=O)C1    ZINC000144955565
C=CC(=O)O[C@H]1CCCO1    ZINC000004794598
COC(=O)[C@@H]1CCC(=O)C1    ZINC000001672609
CC#CCOC(=O)[C@H](C)O    ZINC000142330900
C#CCOC(=O)[C@@H](O)CC    ZINC000306511471
COC(=O)C1=CCCCO1    ZINC000026897256
COC1=C(C)[C@@H](C)OC1=O    ZINC000113540059
COC(=O)C1=CCOCC1    ZINC000030678607
COC(=O)C1C[C@H]2O[C@H]2C1    ZINC000020659622
COC(=O)C#CC(C)(C)O    ZINC000005379407
C[C@@H]1C[C@@H](C)C(=O)OC1=O    ZINC000100786636
O=C1C[C@H](OC2CC2)CO1    ZINC001205463681
CCC1=C(CO)C(=O)OC1    ZINC000019048125
C=CC(=O)[C@H](C)C(=O)OC    ZINC000005671376
C#C[C@@H](C)OCC(=O)OC    ZINC000059648755
CCC1=C(C)[C@@H](O)C(=O)O1    ZINC000100063364
CCCC1=C(O)OC(=O)C1    ZINC000085345459
COC(=O)/C=C/[C@@H]1O[C@@H]1C    ZINC000004025790
CC(=O)O[C@@H]1CCC=C1O    ZINC000101174954
COC(=O)/C=C1\CCOC1    ZINC000095740533
CC1(C)CC(=O)CC(=O)O1    ZINC000038282043
CCOC(=O)CN(C)C#N    ZINC000001690411
C[C@@H](N)C1=N[C@@H](C)C(=O)O1    ZINC000039072776
C[C@@H](N)C1=N[C@H](C)C(=O)O1    ZINC000039072775
CC(C)(C)OC(=O)C=[N+]=[N-]    ZINC000004978255
CC(=O)ON1CCC=NC1    ZINC000031720612
C[C@@]1(C(=N)N)CCOC1=O    ZINC000004897619
COC(=O)C=C1NCCN1    ZINC000039647839
C[C@]1(C(=N)N)CCOC1=O    ZINC000001752157
C[C@H](N)C1=N[C@H](C)C(=O)O1    ZINC000039072777
C[C@H](N)C1=N[C@@H](C)C(=O)O1    ZINC000039072778
CCOC(=O)[C@H]1CC=NN1    ZINC000082049874
CCOC(=O)[C@@H]1CC=NN1    ZINC000082049870
COC(=O)CN(C)CC#N    ZINC000044296883
COC(=O)C1(C(=N)N)CC1    ZINC000225328587
C/C=C/[C@@H](C)C(=O)OCC    ZINC000002547871
C/C=C(\CC)C(=O)OCC    ZINC000044200271
CCC/C=C\C(=O)OCC    ZINC000020231570
C=C(C)COC(=O)CCC    ZINC000001697408
CC(=O)O/C(C)=C\C(C)C    ZINC000017312856
COC(=O)[C@H]1CC[C@H](C)C1    ZINC000141588848
C/C=C/[C@H](C)C(=O)OCC    ZINC000038609495
C=C(C)CCC(=O)OCC    ZINC000002545332
CCCC/C=C/C(=O)OC    ZINC000001765597
C=CC(=O)OCCC(C)C    ZINC000001577268
COC(=O)[C@@H](C)C1CCC1    ZINC000146414121
C=CCCCCOC(C)=O    ZINC000002528274
CCOC(=O)CC=C(C)C    ZINC000003074857
C/C=C\C(=O)OC(C)(C)C    ZINC000013380323
CC[C@@]1(C)C[C@H]1C(=O)OC    ZINC000256054807
C=C(CC)COC(=O)CC    ZINC000306479889
COC(=O)C1CCCCC1    ZINC000012405046
C=CC[C@@H](C)CC(=O)OC    ZINC000071773715
COC(=O)CC1CCCC1    ZINC000036407484
CC(C)OC(=O)[C@H]1C[C@H]1C    ZINC000039087356
C=C[C@@H](CC)CC(=O)OC    ZINC000196075856
C/C=C/C(=O)OC(C)(C)C    ZINC000002522733
CCC(=O)OCC=C(C)C    ZINC000034049603
C/C=C(\C)COC(=O)CC    ZINC000842845291
C=C(C)C(=O)O[C@H](C)CC    ZINC000001665011
CCCOC(=O)[C@H]1C[C@H]1C    ZINC000035101637
C=CCOC(=O)C(C)(C)C    ZINC000079553864
CC(=O)OC1CCCCC1    ZINC000000407092
COC(=O)C1CC(C)(C)C1    ZINC000095707443
CCC[C@H]1CCCC(=O)O1    ZINC000004521745
C=C[C@H](C)CCOC(C)=O    ZINC000006036431
CC(C)(C)[C@H]1COC(=O)C1    ZINC000005434553
COC(=O)CCC1CCC1    ZINC000114419597
C=C(C)[C@@H](C)C(=O)OCC    ZINC000005650654
C=CCC(C)(C)C(=O)OC    ZINC000036419683
CCCC(=O)OCC1CC1    ZINC000147605984
C/C=C\COC(=O)C(C)C    ZINC000141261823
CC(C)(C)[C@@H]1CCC(=O)O1    ZINC000139077454
C=C(C(=O)OCC)C(C)C    ZINC000039038184
C=CCCOC(=O)CCC    ZINC000032151099
CCC1(C(=O)OC)CCC1    ZINC000112954156
C=CCOC(=O)[C@@H](C)CC    ZINC000033611297
CC(=O)O[C@H]1CC[C@@H](C)C1    ZINC000101631299
C=C(C)C(=O)OC(C)(C)C    ZINC000001577270
CC[C@]1(C)C[C@@H]1C(=O)OC    ZINC000256054804
C=C[C@H](CCC)OC(C)=O    ZINC000002384571
C=CCC(=O)OCC(C)C    ZINC000002571919
COC(=O)CCC=C(C)C    ZINC000113952138
CC(=O)O[C@@H]1CC[C@@H](C)C1    ZINC000080275295
COC(=O)C[C@@H](C)C1CC1    ZINC000038915898
CC(C)COC(=O)C1CC1    ZINC000032215247
CCCC[C@@H]1CCC(=O)O1    ZINC000003860658
COC(=O)[C@H]1CCC[C@H]1C    ZINC000039647496
CCC(=O)OC1CCCC1    ZINC000005459206
C/C=C(/C)COC(=O)CC    ZINC000842845287
C=C(C)CCCC(=O)OC    ZINC000032302555
CCC[C@@H]1C[C@H](C)OC1=O    ZINC000022067463
CCC(=CC(=O)OC)CC    ZINC000032187837
CC[C@]1(C)C[C@H]1C(=O)OC    ZINC000256054805
CC/C=C/CC(=O)OCC    ZINC000001850847
CC(C)=CCCOC(C)=O    ZINC000139077352
C/C=C/C(=O)O[C@H](C)CC    ZINC000002522732
CCCOC(=O)[C@H]1C[C@@H]1C    ZINC000035101635
CCOC(=O)C1CCCC1    ZINC000001561949
CC/C=C\CCOC(C)=O    ZINC000005225119
C=C(C)COC(=O)C(C)C    ZINC000001845672
C=C(C)C(=O)OCC(C)C    ZINC000000586534
C/C=C(\C)CC(=O)OCC    ZINC000039415993
CCCC1(C(=O)OC)CC1    ZINC000039087409
C=CCCC(=O)OCCC    ZINC000005835349
CC[C@H](C)OC(=O)C1CC1    ZINC000143215131
C/C=C/COC(=O)CCC    ZINC000033841873
C/C=C/C(=O)O[C@@H](C)CC    ZINC000005924972
COC(=O)[C@H](C)C1CCC1    ZINC000146414316
CC(=O)OCCC1CCC1    ZINC000307751373
C=CC(C)(C)COC(C)=O    ZINC000200697519
CC(C)C(=O)OCC1CC1    ZINC000141849354
C/C=C(\C)C(=O)OC(C)C    ZINC000002566029
CC(=O)O[C@@H]1CCC[C@H]1C    ZINC000033836204
CC/C=C(/C)C(=O)OCC    ZINC000001995260
CC/C=C\CC(=O)OCC    ZINC000014438654
CCC[C@H]1C[C@H](C)OC1=O    ZINC000022067466
COC(=O)[C@H]1CCC1(C)C    ZINC000032226498
CC(=O)O[C@H]1CCC[C@H]1C    ZINC000005735692
CC(C)OC(=O)[C@@H]1C[C@@H]1C    ZINC000039087359
C[C@H]1CC(=O)OC(C)(C)C1    ZINC000001721528
C=CCCOC(=O)C(C)C    ZINC000035881851
C=C(C)C(C)(C)C(=O)OC    ZINC000196108375
CCOC(=O)/C=C(\C)CC    ZINC000039245618
CCOC(=O)C1(CC)CC1    ZINC000090132514
C[C@@H]1CC(=O)OC(C)(C)C1    ZINC000002035349
C/C=C\[C@@H](C)C(=O)OCC    ZINC000038609497
COC(=O)CCC1(C)CC1    ZINC000223342503
CC[C@@H](C)OC(=O)C1CC1    ZINC000143214945
CCCOC(=O)[C@@H]1C[C@@H]1C    ZINC000035101634
CCCC[C@H]1CCC(=O)O1    ZINC000003860659
CCOC(=O)CC1CCC1    ZINC000038534276
COC(=O)[C@@H]1CCC[C@H]1C    ZINC000039647498
CC/C=C(\C)C(=O)OCC    ZINC000033953242
COC(=O)[C@@H]1CCC[C@@H]1C    ZINC000039647499
CCC(=O)OCCC1CC1    ZINC000231374755
CC(C)OC(=O)[C@H]1C[C@@H]1C    ZINC000039087357
C=CCCC(=O)OC(C)C    ZINC000005760709
CCCOC(=O)C1(C)CC1    ZINC000307125986
CCC/C=C/C(=O)OCC    ZINC000002384556
CCOC(=O)[C@@H](C)C1CC1    ZINC000021408112
CC(=O)OCCCC1CC1    ZINC000034016773
CCOC(=O)C(C)=C(C)C    ZINC000034588061
CCC[C@H]1C[C@@H](C)OC1=O    ZINC000002385010
CCC/C(C)=C\C(=O)OC    ZINC000039242190
C/C=C/C(=O)OCCCC    ZINC000002029307
CCCOC(=O)CC1CC1    ZINC000047852800
C=C(CC(C)C)C(=O)OC    ZINC000142415545
CC/C(C)=C(/C)C(=O)OC    ZINC000115051420
CC(=O)O[C@H]1CCC[C@@H]1C    ZINC000085398619
CC(C)OC(=O)[C@@H]1C[C@H]1C    ZINC000039087358
C=CC[C@@H](C)C(=O)OCC    ZINC000001850414
COC(=O)C(C)(C)C1CC1    ZINC000261141948
CCOC(=O)/C=C/C(C)C    ZINC000033823533
C=C(C)[C@H](C)C(=O)OCC    ZINC000005650617
COC(=O)[C@H]1CCC[C@@H]1C    ZINC000039647497
C/C=C\C(=O)OCC(C)C    ZINC000013380322
C=C(C)CCOC(=O)CC    ZINC000033951652
C=CC(C)(C)CC(=O)OC    ZINC000000389671
CCCCOC(=O)C1CC1    ZINC000032215679
CC(C)(C)OC(=O)C1CC1    ZINC000020216515
CCC[C@@H]1CCCC(=O)O1    ZINC000000391824
C=CCOC(=O)[C@H](C)CC    ZINC000033611296
C/C=C\C(=O)O[C@@H](C)CC    ZINC000085471738
C=C(C)C(=O)OCCCC    ZINC000001577269
CC(=O)O[C@@H]1CCC[C@@H]1C    ZINC000002006833
CCC/C=C\COC(C)=O    ZINC000020230653
CC(C)OC(=O)CC1CC1    ZINC000070286917
COC(=O)/C=C\CC(C)C    ZINC000031362289
CCOC(=O)[C@H]1CC1(C)C    ZINC000002504742
C=CCOC(=O)CC(C)C    ZINC000001561524
COC(=O)[C@H]1CC[C@@H](C)C1    ZINC000039087384
C=C(C)CC(=O)OC(C)C    ZINC000142499554
CC/C(C)=C(\C)C(=O)OC    ZINC000039651337
COC(=O)/C=C/C(C)(C)C    ZINC000033842467
CC(C)OC(=O)C1CCC1    ZINC000070286872
CCC(=O)O[C@H](C)C1CC1    ZINC000149166878
CC(=O)O[C@H](C)C1CCC1    ZINC000218204008
COC(=O)/C=C/CC(C)C    ZINC000002508322
CC(C)OC(=O)C1(C)CC1    ZINC000204364150
C/C=C/C(=O)OCC(C)C    ZINC000001850965
CCC[C@@H]1C[C@H]1C(=O)OC    ZINC000039087372
CCCOC(=O)C=C(C)C    ZINC000032175751
COC(=O)[C@@H]1CC[C@H](C)C1    ZINC000039087396
CCOC(=O)C1(C)CCC1    ZINC000113436394
C=C[C@@](C)(CC)C(=O)OC    ZINC000196108342
C=CC[C@H](C)C(=O)OCC    ZINC000001850413
CC(C)[C@@H]1CCC(=O)OC1    ZINC000043763713
C/C=C\C(=O)O[C@H](C)CC    ZINC000085471735
CCC1CC(C(=O)OC)C1    ZINC000085394014
CCC/C(C)=C/C(=O)OC    ZINC000033844090
C=CCC(=O)OC(C)(C)C    ZINC000025695700
CCC/C=C/COC(C)=O    ZINC000002036101
C=CCCCOC(=O)CC    ZINC000032161385
C=CCOC(=O)CCCC    ZINC000001665012
CCOC(=O)CC1(C)CC1    ZINC000114181887
C=C[C@@H](C)CCOC(C)=O    ZINC000002563355
CC(=O)O[C@@H]1CC[C@H](C)C1    ZINC000080275299
C=CC(C)(C)C(=O)OCC    ZINC000001594558
C=C[C@](C)(CC)C(=O)OC    ZINC000196108329
COC(=O)C[C@H](C)C1CC1    ZINC000038915897
C=CC(=O)OCC(C)(C)C    ZINC000001702328
CC(C)[C@@H]1CCOC(=O)C1    ZINC000039275082
C=C[C@@H](CCC)OC(C)=O    ZINC000005841613
C=CCCCC(=O)OCC    ZINC000002567418
C=CCCCCC(=O)OC    ZINC000032223283
CC(C)=CC(=O)OC(C)C    ZINC000002039282
C/C=C(/CC)C(=O)OCC    ZINC000140574878
CC[C@@H]1C[C@H]1COC(C)=O    ZINC000922174395
CCOC(=O)/C=C(/C)CC    ZINC000036447834
C=C[C@H](CC)CC(=O)OC    ZINC000196075863
CCOC(=O)[C@H](C)C1CC1    ZINC000021408114
CCC/C=C/CC(=O)OC    ZINC000033841998
C=CCC(C)(C)OC(C)=O    ZINC000002522783
CC[C@@]1(C)C[C@@H]1C(=O)OC    ZINC000256054806
CC(C)(C)[C@H]1CCC(=O)O1    ZINC000034115224
C[C@@H]1CC(C)(C)CC(=O)O1    ZINC000004972691
C/C=C(/C)C(=O)OCCC    ZINC000031351494
C=C(C)C(=O)O[C@@H](C)CC    ZINC000002048414
CC(=O)O[C@H]1CC[C@H](C)C1    ZINC000101631302
C/C=C/COC(=O)C(C)C    ZINC000141262013
CCOC(=O)C1CC(C)C1    ZINC000095835917
C[C@H]1CC(C)(C)CC(=O)O1    ZINC000001721527
CC(=O)OCC1CC(C)C1    ZINC000851461762
COC(=O)CCCC1CC1    ZINC000202530535
CC(C)(C)[C@@H]1COC(=O)C1    ZINC000004742573
CC(=O)OCC1CCCC1    ZINC000100984778
CCCOC(=O)[C@@H]1C[C@H]1C    ZINC000035101636
C/C=C\[C@H](C)C(=O)OCC    ZINC000038609494
C/C=C\COC(=O)CCC    ZINC000195804207
CC(=O)O/C(C)=C/C(C)C    ZINC000001682771
C=CC(=O)OCCCCC    ZINC000001561523
CCOC(=O)CCC1CC1    ZINC000032183385
C=COC(=O)CCCCC    ZINC000001665010
COC(=O)C1(C)CCCC1    ZINC000005762221
C/C=C(/C)C(=O)OC(C)C    ZINC000014590680
C/C=C(\C)C(=O)OCCC    ZINC000002566033
C/C=C(\C)CCC(=O)OC    ZINC000081914985
CCCOC(=O)C1CCC1    ZINC000035101601
CCC[C@@H]1C[C@@H](C)OC1=O    ZINC000022067457
CCC(=O)OCC1CCC1    ZINC000204360525
CC/C=C/CCOC(C)=O    ZINC000002038539
COC(=O)[C@@H]1CC[C@@H](C)C1    ZINC000039087385
C=C(CCC)C(=O)OCC    ZINC000002548249
COC(=O)c1nccs1    ZINC000005225693
O=C1C[C@H](N=C=S)CO1    ZINC000238623547
COC(=O)c1ccns1    ZINC000012650022
O=C1OCC[C@@H]1N=C=S    ZINC000004266338
COC(=O)c1cscn1    ZINC000004368835
O=C1OCC[C@H]1N=C=S    ZINC000004266335
COC(=O)c1cnsc1    ZINC000204287854
COC(=O)c1cncs1    ZINC000001572715
COC(=O)c1cc(O)no1    ZINC000000389603
COC(=O)c1c[nH]oc1=O    ZINC000100237694
O=CN[C@H]1CC(=O)OC1=O    ZINC000100432526
CC1=N[C@@H](C(=O)O)C(=O)O1    ZINC000001583295
O=CN[C@@H]1CC(=O)OC1=O    ZINC000101174470
CC1=N[C@H](C(=O)O)C(=O)O1    ZINC000005125067
COC(=O)c1n[nH]c(=O)[nH]1    ZINC000005794136
COC(=O)c1nonc1N    ZINC000002473576
COC(=O)c1cc(F)c[nH]1    ZINC000045800820
CC[C@H](O)C(=O)OCC#N    ZINC000306529234
COC(=O)[C@@H]1CC(C)=NO1    ZINC000039216128
CC(=O)OC[C@@](C)(O)C#N    ZINC000104177735
CCOC(=O)CCN=C=O    ZINC000002555344
CCOC(=O)[C@H]1COC=N1    ZINC000086473365
COC(=O)[C@@H]1CCNC1=O    ZINC000008377914
CC(=O)OCCCN=C=O    ZINC000140252752
C[C@H]1NC(=O)C(=O)O[C@@H]1C    ZINC000002167984
COC(=O)[C@H]1C[C@H]1C(N)=O    ZINC000211986794
COC[C@H](C#N)OC(C)=O    ZINC000306477258
COC(=O)C1=NC[C@H](C)O1    ZINC000082238039
NC(=O)C[C@H]1COC(=O)C1    ZINC000307298337
CC[C@]1(C)NC(=O)OC1=O    ZINC000100242985
COC(=O)[C@@H]1CNC(=O)C1    ZINC000008698452
CNC(=O)[C@H]1CCC(=O)O1    ZINC000034060421
COCC(=O)O[C@H](C)C#N    ZINC000307348453
COC(=O)[C@H]1CNC(=O)C1    ZINC000008698451
CC[C@H](N=C=O)C(=O)OC    ZINC000019976530
CC(=O)O[C@@H]1CNC(=O)C1    ZINC000014507992
CCC[C@@H]1NC(=O)OC1=O    ZINC000104622879
CCOCC(=O)OCC#N    ZINC000307584105
COCC(=O)O[C@@H](C)C#N    ZINC000307348454
COC[C@@H](C#N)OC(C)=O    ZINC000306477259
CCOC(=O)[C@@H]1COC=N1    ZINC000086473364
C[C@@H]1NC(=O)C(=O)O[C@H]1C    ZINC000002167986
CON=C1C(=O)OC[C@H]1C    ZINC000387926752
CC[C@@H](O)C(=O)OCC#N    ZINC000306529233
CC[C@@H](N=C=O)C(=O)OC    ZINC000019976527
COC(=O)[C@H]1CCC(=O)N1    ZINC000003588955
COC(=O)C(C)(C)N=C=O    ZINC000002524695
COC(=O)C[C@](C)(O)C#N    ZINC000256052944
CC[C@@H](C#N)OC(=O)CO    ZINC000307505212
CCOC(=O)[C@H](C)N=C=O    ZINC000002555342
CC(=O)O[C@H]1CCNC1=O    ZINC000095933660
CCOC(=O)C[C@H](O)C#N    ZINC000100019163
CC1=NOC(=O)[C@H]1CCO    ZINC000100529260
CC1=NOC(=O)[C@@H]1CCO    ZINC000100529258
COC(=O)C1(C(N)=O)CC1    ZINC000038258360
NC(=O)COC(=O)C1CC1    ZINC000306395086
CC(C)(O)C(=O)OCC#N    ZINC000306284055
CON=C1C(=O)OC[C@@H]1C    ZINC000387926748
COC(=O)CCCN=C=O    ZINC000002524697
CCC[C@H]1NC(=O)OC1=O    ZINC000104622875
N#CCCCOC(=O)CO    ZINC000307519584
COCCOC(=O)CC#N    ZINC000002023721
CO[C@@H](C)C(=O)OCC#N    ZINC000306166803
CCOC(=O)[C@@H](C)N=C=O    ZINC000005227127
CO[C@H](C)C(=O)OCC#N    ZINC000306166799
CC(=O)O[C@@H]1CCNC1=O    ZINC000095933659
C=CC(=O)NCC(=O)OC    ZINC000033951755
COC(=O)[C@H]1CCNC1=O    ZINC000008378023
C[C@@H](O)CC(=O)OCC#N    ZINC001224378419
COC(=O)[C@@H]1C[C@@H]1C(N)=O    ZINC000211986641
C[C@H](O)C(=O)OCCC#N    ZINC001205610175
COCCC(=O)OCC#N    ZINC000307750375
NC(=O)C[C@@H]1COC(=O)C1    ZINC000307298336
COC(=O)C[C@@](C)(O)C#N    ZINC000256052945
CC(=O)N[C@@H]1CCOC1=O    ZINC000005492785
CC(=O)OC[C@](C)(O)C#N    ZINC000104177731
CC(=O)N[C@@H]1COC(=O)C1    ZINC000116016095
COC(=O)[C@H]1CC(C)=NO1    ZINC000039216129
CC[C@@]1(C)NC(=O)OC1=O    ZINC000100242983
CC(C)[C@@H]1NC(=O)OC1=O    ZINC000072400702
COC(=O)[C@@H]1CCC(=O)N1    ZINC000003588957
C[C@H]1OC(=O)C(=O)N[C@H]1C    ZINC000002167983
COC(=O)[C@@H](C)OCC#N    ZINC001224378770
CC[C@H](C#N)OC(=O)CO    ZINC000307505210
CC(C)[C@H]1NC(=O)OC1=O    ZINC000095697968
COC(=O)C1=NC[C@@H](C)O1    ZINC000082238038
C=C(NC(C)=O)C(=O)OC    ZINC000001583276
C[C@H]1NC(=O)C(=O)O[C@H]1C    ZINC000002167987
CC(=O)N[C@H]1CCOC1=O    ZINC000005663337
COC(=O)CCCN=[N+]=[N-]    ZINC000039420049
COC(=O)[C@@]1(C)CCNC1    ZINC000062919799
COC(=O)/C=C(/C)N(C)C    ZINC000003846669
C=C[C@H](C)[C@H](N)C(=O)OC    ZINC000069553418
CN[C@H]1CC(C)(C)OC1=O    ZINC000239636979
CCOC(=O)/C=C\N(C)C    ZINC000031392128
CCOC(=O)/C=C(\C)NC    ZINC000016022336
CC[C@H]1C[C@]1(N)C(=O)OC    ZINC000104634340
CCCN1CCOC(=O)C1    ZINC000147942735
COC(=O)[C@H]1CCC[C@H]1N    ZINC000034347991
COC(=O)C[C@@H](N)C1CC1    ZINC000051690870
COC(=O)[C@H](N)C1(C)CC1    ZINC000642829084
COC(=O)[C@H]1CCN(C)C1    ZINC000034085378
COC(=O)C[C@H](N)C1CC1    ZINC000051690869
COC(=O)CC1CC(N)C1    ZINC000306957838
COC(=O)[C@]1(N)CC[C@@H]1C    ZINC000211894446
COC(=O)[C@H]1CC[C@@H](N)C1    ZINC000039083142
COC(=O)CCN1C[C@H]1C    ZINC000002046062
COC(=O)/C=C(\N)C(C)C    ZINC000100038305
CC[C@@H](C)N[C@H]1COC1=O    ZINC001257434101
COC(=O)[C@@]1(N)CC1(C)C    ZINC000084325751
COC(=O)[C@H]1C[C@@H](CN)C1    ZINC000258528378
COC(=O)C[C@H]1CCCN1    ZINC000014684367
CCOC(=O)[C@H]1CCN1C    ZINC000005717635
C[C@H](N)C(=O)OC1CCC1    ZINC000039072796
COC(=O)[C@@H]1CC[C@@H](C)N1    ZINC000039087437
CCOC(=O)C1(CN)CC1    ZINC000021984804
COC(=O)CN1CCCC1    ZINC000002015772
C=CCNCC(=O)OCC    ZINC000003201468
CCN[C@]1(C)CCOC1=O    ZINC000306976900
COC(=O)C1(N)CCCC1    ZINC000054320219
CC(=O)OC[C@H]1CCNC1    ZINC000042768274
CCC(=O)O[C@H]1CCNC1    ZINC000042768990
CNC1(C(=O)OC)CCC1    ZINC000096299021
COC(=O)[C@@]1(N)CC[C@H]1C    ZINC000211894289
C=CCNCCC(=O)OC    ZINC000019736929
COC(=O)[C@@H]1NCC1(C)C    ZINC000039087435
CCN1CC[C@@H]1C(=O)OC    ZINC000032228213
CCOC(=O)[C@H](N)C1CC1    ZINC000021408129
COC(=O)[C@@]1(C)CCCN1    ZINC000034101736
CCOC(=O)CC1CNC1    ZINC000078737849
CCOC(=O)[C@H]1C[C@@H](N)C1    ZINC000100009774
CCOC(=O)[C@H]1C[C@H](N)C1    ZINC000100453302
COC(=O)[C@@]1(C)C[C@@H](N)C1    ZINC000953033971
CC[C@@H]1C[C@@]1(N)C(=O)OC    ZINC000036447849
CC(=O)O[C@H]1CCCNC1    ZINC000042768248
CCOC(=O)/C(C)=C(/C)N    ZINC000038892071
CCOC(=O)[C@H]1NC1(C)C    ZINC000039087472
CC[C@H](C)N[C@H]1COC1=O    ZINC001257434107
COC(=O)[C@](C)(N)C1CC1    ZINC000037329624
C[C@@H]1NC(C)(C)COC1=O    ZINC000096300543
CN[C@@H]1CC(C)(C)OC1=O    ZINC000239636978
COC(=O)[C@H]1CCCN1C    ZINC000032167021
COC(=O)[C@@H]1CNC[C@H]1C    ZINC000004202770
COC(=O)[C@H]1CNC[C@@H]1C    ZINC000004202769
CC[C@H]1C[C@@]1(N)C(=O)OC    ZINC000039083164
CCOC(=O)[C@@H]1CCN1C    ZINC000005717353
C=C[C@H](C)[C@@H](N)C(=O)OC    ZINC000069553421
COC(=O)[C@@]1(N)CC[C@@H]1C    ZINC000104595505
C=CC[C@H](N)C(=O)OCC    ZINC000013356428
COC(=O)[C@H]1CCN[C@@H]1C    ZINC000086269814
CC(C)C(=O)OC1CNC1    ZINC000042769014
COC(=O)[C@]1(N)CC1(C)C    ZINC000084325754
CC(=O)O[C@@H]1CCCNC1    ZINC000042768244
C=CC(=O)OCCN(C)C    ZINC000001577266
COC(=O)[C@@H]1CCC[C@@H]1N    ZINC000032099099
CCN1CC[C@H]1C(=O)OC    ZINC000032228215
CCOC(=O)[C@H]1CCNC1    ZINC000014684379
COC(=O)[C@@H]1CNC[C@@H]1C    ZINC000004202771
COC(=O)[C@H](N)C1CCC1    ZINC000026896530
COC(=O)[C@H]1CCCNC1    ZINC000001605230
CCOC(=O)C1CC(N)C1    ZINC000040450101
CC(C)N[C@H]1CCOC1=O    ZINC000019876461
COC(=O)CCN1C[C@@H]1C    ZINC000001684947
COC(=O)[C@@]1(C)C[C@H](N)C1    ZINC000953033972
COC(=O)C[C@@H]1CCNC1    ZINC000026898410
COC(=O)[C@H]1CNC[C@H]1C    ZINC000004202768
COC(=O)[C@@H]1CCN[C@H]1C    ZINC000086269813
CCOC(=O)CC1(N)CC1    ZINC000104599232
COC(=O)[C@@H]1C[C@H](C)CN1    ZINC000032228291
COC(=O)[C@@H]1CC[C@@H]1CN    ZINC000196787087
CCOC(=O)[C@H]1CCCN1    ZINC000002556651
COC(=O)[C@@](C)(N)C1CC1    ZINC000037329626
CCOC(=O)[C@@H](N)C1CC1    ZINC000021408125
CCOC(=O)C1(N)CCC1    ZINC000002548315
COC(=O)[C@@H]1CCN[C@@H]1C    ZINC000086269812
COC(=O)[C@@H]1CCN(C)C1    ZINC000034085380
COC(=O)C[C@@H]1CCCN1    ZINC000014684366
CCOC(=O)/C=C(/C)NC    ZINC000095483603
CC(=O)OC[C@@H]1CCNC1    ZINC000042768270
C/C(N)=C/C(=O)OC(C)C    ZINC000018324117
COC(=O)[C@H]1CCN[C@H]1C    ZINC000039087455
CCOC(=O)[C@@H]1CCNC1    ZINC000014684378
COC(=O)[C@]1(C)CCNC1    ZINC000062919801
CCOC(=O)[C@@H]1CCCN1    ZINC000002556650
CC1(C)C[C@@](C)(N)C(=O)O1    ZINC000039072786
CN[C@H]1C[C@@H](C(=O)OC)C1    ZINC000521399040
COC(=O)[C@H]1CCCCN1    ZINC000053151195
CN[C@H]1C[C@H](C(=O)OC)C1    ZINC000606303090
NCCC[C@H]1CCOC1=O    ZINC000584879953
C[C@H]1NC(C)(C)COC1=O    ZINC000096300542
C=CC[C@@](C)(N)C(=O)OC    ZINC000039072821
COC(=O)[C@@H]1CCCNC1    ZINC000005607467
C=CC[C@@H](N)CC(=O)OC    ZINC000097756939
C=C(C)C[C@H](N)C(=O)OC    ZINC000038948741
COC(=O)[C@@H]1CC[C@@H](N)C1    ZINC000039083140
COC(=O)CCNC1CC1    ZINC000036667787
CC1(C)C[C@](C)(N)C(=O)O1    ZINC000039072787
NCCC[C@@H]1CCOC1=O    ZINC000584879955
COC(=O)[C@@H]1CC[C@H](N)C1    ZINC000038915904
C=C(C)C[C@@H](N)C(=O)OC    ZINC000038948743
COC(=O)CN(C)C1CC1    ZINC000037081346
CC1(C)CC(=O)O[C@H]1CN    ZINC000757204031
CCOC(=O)/C=C(\N)CC    ZINC000140136718
COC(=O)C1CCNCC1    ZINC000000403131
CCN1CC(OC(C)=O)C1    ZINC001201581530
COC(=O)[C@H](C)NC1CC1    ZINC000037459478
CCN[C@@]1(C)CCOC1=O    ZINC000306976903
CCOC(=O)[C@@H]1NC1(C)C    ZINC000039087473
COC(=O)[C@H]1CCC[C@@H]1N    ZINC000034347990
COC(=O)[C@H]1CC[C@H]1CN    ZINC000196787113
COC(=O)[C@@H]1CC[C@H](C)N1    ZINC000095924648
COC(=O)CC1(N)CCC1    ZINC000072294349
CC1(C)CC(=O)O[C@@H]1CN    ZINC000757204029
COC(=O)[C@@H](C)C1CNC1    ZINC000130064051
COC(=O)C[C@H]1CCNC1    ZINC000026898413
COC(=O)C1(N(C)C)CC1    ZINC000217608862
C=C[C@@H](C)[C@H](N)C(=O)OC    ZINC000069553420
COC(=O)C1(CN)CCC1    ZINC000014007537
CC[C@@H]1C[C@]1(N)C(=O)OC    ZINC000039083124
C=CCC[C@H](N)C(=O)OC    ZINC000034539065
CCOC(=O)/C=C/N(C)C    ZINC000001699053
COC(=O)CCN1CCC1    ZINC000001756759
COC(=O)[C@H]1CC[C@@H]1CN    ZINC000104601192
COC(=O)[C@@H](N)CC1CC1    ZINC000069553575
CCOC(=O)CNC1CC1    ZINC000020033074
C=CCOC(=O)CNCC    ZINC000035174941
CCC(=O)O[C@@H]1CCNC1    ZINC000042768985
COC(=O)[C@@H]1CCCCN1    ZINC000053151194
CC(=O)OC1CCNCC1    ZINC000002391893
C=CCN(C)CC(=O)OC    ZINC000048583592
COC(=O)[C@@H]1CC[C@H]1CN    ZINC000196787099
CCOC(=O)[C@H]1C[C@@H]1CN    ZINC000039377156
COC(=O)[C@H]1C[C@H](CN)C1    ZINC000258528377
COC(=O)[C@H]1CC[C@H](C)N1    ZINC000040546656
COC(=O)[C@@H]1CCC[C@H]1N    ZINC000034347989
CCN1CC(C(=O)OC)C1    ZINC000141820239
C=C[C@@H](C)[C@@H](N)C(=O)OC    ZINC000069553423
COC(=O)[C@@H](C)NC1CC1    ZINC000037459479
COC(=O)[C@@H](N)C1(C)CC1    ZINC000642829083
COC(=O)[C@@H]1CCCN1C    ZINC000032167019
COC(=O)[C@H]1CC[C@@H](C)N1    ZINC000039087423
CN(C)C[C@H]1CCC(=O)O1    ZINC000039079066
COC(=O)CC1CN(C)C1    ZINC000238322297
COC(=O)C1CC(CN)C1    ZINC000169799747
CC(=O)OCCN1CCC1    ZINC000861384081
COC(=O)[C@]1(C)CCCN1    ZINC000034101737
COC(=O)[C@H]1NCC1(C)C    ZINC000039087434
COC(=O)[C@]1(N)CC[C@H]1C    ZINC000211894365
COC(=O)/C=C/CN(C)C    ZINC000034752966
CCOC(=O)/C=C(/N)CC    ZINC000104587831
COC(=O)CNCC1CC1    ZINC000020037678
COC(=O)[C@H]1CC[C@H](N)C1    ZINC000078724800
COC(=O)[C@H](N)CC1CC1    ZINC000069553574
COC(=O)[C@@H](N)C1CCC1    ZINC000038531456
C/C(N)=C\C(=O)OC(C)C    ZINC000100042406
C=CCC[C@@H](N)C(=O)OC    ZINC000034539064
CCC/C(N)=C/C(=O)OC    ZINC000104595086
CCOC(=O)CN1CCC1    ZINC000168738036
CCOC(=O)C1(C)CNC1    ZINC000104629908
COC(=O)C(F)(F)Cl    ZINC000002003941
COC(=O)c1csnn1    ZINC000001632276
COC(=O)c1cnsn1    ZINC000088278173
COC(=O)c1nncs1    ZINC000072206964
COC(=O)C1=CCSC1    ZINC000002525322
CC1=NOC(=O)/C1=[N+](/[O-])O    ZINC000011804032
COC(=O)c1occc1F    ZINC000261193368
C#CCSCC(=O)OC    ZINC000041634490
COC(=O)c1n[nH]cc1F    ZINC000034592264
COC(=O)[C@@H]1COCC1=O    ZINC000034342764
C[C@H]1COC(=O)[C@H]1C(=O)O    ZINC000004181818
COC(=O)[C@@H]1C[C@@H]1C(=O)O    ZINC000039240024
C[C@@]1(C(=O)O)CCOC1=O    ZINC000006482175
COC(=O)C(=O)CC(C)=O    ZINC000003882590
O=C(O)C[C@@H]1CCC(=O)O1    ZINC000003649507
COC1=CC(=O)O[C@@H]1CO    ZINC000067913672
C[C@H]1C(=O)OC[C@@H]1C(=O)O    ZINC000000407943
COC(=O)[C@H]1COCC1=O    ZINC000034342765
C[C@H]1C(=O)OC[C@H]1C(=O)O    ZINC000000407945
CCOC(=O)/C=C/C(=O)O    ZINC000003861006
CCOC(=O)/C=C\C(=O)O    ZINC000100004911
COC[C@]1(O)C=CC(=O)O1    ZINC000005809385
C=C(CC(=O)O)C(=O)OC    ZINC000005669507
CC(=O)O[C@@H]1COC(=O)C1    ZINC000004283640
CCOC(=O)/C(C=O)=C\O    ZINC000100027296
CC1(C)OC(=O)CC(=O)O1    ZINC000001697324
COC1=CC(=O)OC[C@H]1O    ZINC000067913669
COC(=O)[C@@H]1CCOC1=O    ZINC000005352364
COC(=O)CC(=O)C(C)=O    ZINC000142719439
COC1=CC(=O)OC[C@@H]1O    ZINC000067913667
COC(=O)[C@@H]1CCC(=O)O1    ZINC000032229554
CC1(O)CC(=O)OC(=O)C1    ZINC000043411838
COC(=O)[C@H]1CCC(=O)O1    ZINC000032229555
COC(=O)C1(C(=O)O)CC1    ZINC000012359095
COC(=O)[C@@H]1CC(=O)CO1    ZINC000039087539
O=C(O)C[C@H]1COC(=O)C1    ZINC000014724381
COC(=O)/C=C/C(=O)OC    ZINC000003843378
C[C@H]1OC(=O)[C@@H](C)OC1=O    ZINC000000389773
C[C@H]1OC(=O)[C@H](C)OC1=O    ZINC000000389771
O=C(O)C[C@@H]1COC(=O)C1    ZINC000014724379
C[C@]1(C(=O)O)CCOC1=O    ZINC000005664865
C[C@@H]1COC(=O)[C@@H]1C(=O)O    ZINC000004181814
CC(=O)OCC(=O)C(C)=O    ZINC000039038151
COC(=O)/C=C\C(=O)OC    ZINC000100017404
C=C(C(=O)OC)C(=O)OC    ZINC000005700772
O=C(O)C[C@H]1CCC(=O)O1    ZINC000003649505
C[C@@H]1OC(=O)[C@H](C)OC1=O    ZINC000000389770
CC(=O)[C@]1(O)CCOC1=O    ZINC000039069410
COC[C@@]1(O)C=CC(=O)O1    ZINC000006385462
C[C@@H]1COC(=O)[C@H]1C(=O)O    ZINC000004181816
CCC(=O)C(=O)OC(C)=O    ZINC000097956655
C[C@@H]1C(=O)OC[C@H]1C(=O)O    ZINC000000407944
C=C(CC(=O)OC)C(=O)O    ZINC000001728092
COC(=O)C1=COCCO1    ZINC000084475205
C=CCOC(=O)C(=O)OC    ZINC000071773907
COC(=O)/C(O)=C\C(C)=O    ZINC000136346112
COC(=O)[C@H]1CC(=O)CO1    ZINC000039087540
CC(=O)O[C@H]1CCOC1=O    ZINC000034539894
C[C@H]1COC(=O)[C@@H]1C(=O)O    ZINC000004181815
CC(=O)O[C@H]1COC(=O)C1    ZINC000091351778
C=CC(=O)OCCC(=O)O    ZINC000002389977
COC(=O)/C(O)=C/C(C)=O    ZINC000100405273
CCOC(=O)C(=O)C(C)=O    ZINC000037632281
CCOC(=O)C(=O)CC=O    ZINC000104716534
C[C@@H]1C(=O)OC[C@@H]1C(=O)O    ZINC000000407942
COC(=O)[C@H]1C[C@H]1C(=O)O    ZINC000039240026
COC(=O)[C@H]1CCOC1=O    ZINC000006385015
CC(=O)[C@@]1(O)CCOC1=O    ZINC000039069411
COC1=CC(=O)O[C@H]1CO    ZINC000067913673
CC(=O)O[C@@H]1CCOC1=O    ZINC000036419691
COC(=O)[C@@H]1C[C@H]1C(=O)O    ZINC000039240023
CCOC(=O)C(C=O)C=O    ZINC000039642481
COC(=O)[C@H]1C[C@@H]1C(=O)O    ZINC000039240025
COC(=O)[C@H]1CNC(=O)N1    ZINC000083254851
COC(=O)[C@@H](O)CNC#N    ZINC000700584030
COC(=O)/C=C(/N)C(N)=O    ZINC000101554421
COC(=O)C1=C[C@@H](O)NN1    ZINC001384841107
CCOC(=O)C(=O)NC=N    ZINC001183254064
COC(=O)[C@@H]1CNC(=O)N1    ZINC000039074107
CC(=O)OCC(=O)NC=N    ZINC001181406500
COC(=O)C1=C[C@H](O)NN1    ZINC001384841106
COC(=O)CC(=O)NC=N    ZINC001181389152
COC(=O)[C@H](O)CNC#N    ZINC000700584031
COC(=O)/C=C(\N)C(N)=O    ZINC000012324028
C#C[C@H](C)OC(=O)CCF    ZINC000892723628
C#CCOC(=O)[C@H](F)CC    ZINC001356599047
C=CC(=O)O[Si](C)(C)C    ZINC000169864354
C=CCOC(=O)[C@H]1C[C@H]1F    ZINC001122615728
CC#CCOC(=O)CCF    ZINC000892917256
COC(=O)C12CC(F)(C1)C2    ZINC000039087495
C#CCOC(=O)CCCF    ZINC000850191898
C#C[C@@H](C)OC(=O)CCF    ZINC000892723629
C=CCOC(=O)[C@H]1C[C@@H]1F    ZINC001122615736
C=CCOC(=O)[C@@H]1C[C@@H]1F    ZINC001122615735
C#CCOC(=O)C(C)(C)F    ZINC000306503503
CC(=O)OC/C=C/B(O)O    ZINC000198930423
C#CCOC(=O)[C@@H](F)CC    ZINC001356599046
CCOC(=O)/C=C/B(O)O    ZINC000169996232
C=CCOC(=O)[C@@H]1C[C@H]1F    ZINC001122615734
C#CCCOC(=O)CCF    ZINC000892572774
COCC(=O)OCC1CC1    ZINC000306330106
C=CCO[C@H](C)C(=O)OC    ZINC000034199941
CCOC(=O)[C@H]1OC1(C)C    ZINC000001686345
C=CCCOC(=O)COC    ZINC000306788392
COC(=O)[C@H]1C[C@@H](CO)C1    ZINC000100055361
C/C=C\[C@H](O)C(=O)OCC    ZINC000017146708
COCC[C@@H]1CCOC1=O    ZINC000034253226
COC(=O)C[C@H]1CCOC1    ZINC000140752662
CCOC(=O)[C@@H]1OC1(C)C    ZINC000004726176
COC(=O)[C@H]1CCO[C@H]1C    ZINC000072207351
C=C[C@@H](O)C(=O)OCCC    ZINC000238231682
COC(=O)C(=O)CC(C)C    ZINC000014592723
CCC[C@H]1OC(=O)[C@@H](C)O1    ZINC000000394241
COC(=O)[C@@H]1CO[C@@H](C)C1    ZINC000162180828
COC(=O)COCC1CC1    ZINC000032628064
CCC(=O)[C@@H](C)C(=O)OC    ZINC000000391422
CCOC(=O)C[C@@H]1CCO1    ZINC000095093136
C/C=C/COC(=O)COC    ZINC000137060205
COC(=O)CC(=O)C(C)C    ZINC000002389939
CC/C=C/[C@@H](O)C(=O)OC    ZINC000306763096
CCOC(=O)C(C)(C)C=O    ZINC000034566753
COC(=O)CCCCC=O    ZINC000002597026
C=C(C(=O)OCC)[C@@H](C)O    ZINC000014489888
CCOC(=O)C(=O)C(C)C    ZINC000002534762
COC(=O)CC1CC(O)C1    ZINC000114526530
CCO[C@H]1C[C@H]1C(=O)OC    ZINC000196599143
C=CCCCOC(=O)CO    ZINC000306570713
COC(=O)[C@](C)(O)C1CC1    ZINC000050974084
C=CCOC(=O)C[C@@H](C)O    ZINC000034278309
C=CC(=O)OC[C@H](C)OC    ZINC000113442234
CCOC(=O)C1(C)COC1    ZINC000116465306
COC(=O)C1CCOCC1    ZINC000002572545
CCOC(=O)[C@@H]1C[C@H]1CO    ZINC000021984006
CC(=O)OCCC[C@@H]1CO1    ZINC000004578659
CC(C)(C)OC(=O)CC=O    ZINC000014620066
COC(=O)C1(OC)CCC1    ZINC000139179930
CCC(=O)O[C@H]1CCOC1    ZINC000147004204
CC(=O)CC(=O)OC(C)C    ZINC000001846552
COC(=O)[C@H](O)CC1CC1    ZINC000091692724
COC(=O)C(=O)C(C)(C)C    ZINC000033506428
C=C(C(=O)OC)[C@@H](C)CO    ZINC000039017206
CCCCC(=O)OC(C)=O    ZINC000112998091
CCO/C=C\C(=O)OCC    ZINC000008614345
C[C@@H](O)CC(=O)OC1CC1    ZINC000168501280
CC(=O)OCCOC1CC1    ZINC001120399604
COC(=O)[C@H](OC)C1CC1    ZINC000084089584
COC(=O)[C@H]1CCC[C@@H]1O    ZINC000034239675
CCOC(=O)CC[C@@H]1CO1    ZINC000002540687
C=CCOCC(=O)OCC    ZINC000034958370
C=C(C)COC(=O)[C@H](C)O    ZINC000001599099
CCC(=O)OCC1COC1    ZINC001123467156
C=C(C)C(=O)OC[C@H](C)O    ZINC000002012294
CCC(=O)COC(=O)CC    ZINC000138873943
CCOC(=O)CCCC=O    ZINC000038292419
C/C=C\[C@@H](O)C(=O)OCC    ZINC000017146710
COC(=O)[C@H]1CCCOC1    ZINC000039087516
CCC(=O)OC(=O)C(C)C    ZINC000100621851
C=C[C@H](OCC)C(=O)OC    ZINC000300806399
COC(=O)[C@]1(C)OC1(C)C    ZINC000039087510
CCOC(=O)CC(=O)CC    ZINC000004261948
CC1(C)CC(=O)O[C@@H]1CO    ZINC000000401264
CC(=O)OC[C@@H]1CCOC1    ZINC000034408078
C=C[C@H](C)OCC(=O)OC    ZINC000706001525
C=C(C)C(=O)OC[C@@H](C)O    ZINC000002012295
COC(=O)[C@H]1CCCCO1    ZINC000034099553
C=C(C)COC(=O)COC    ZINC000307660555
COC/C(C)=C/C(=O)OC    ZINC000093327068
CC(=O)COC(=O)C(C)C    ZINC000039069383
C=CC(=O)OC[C@@H](C)OC    ZINC000113442237
COC(=O)C[C@H]1C[C@H](O)C1    ZINC000114526859
CCCO[C@@H]1COC(=O)C1    ZINC001205091632
COC(=O)[C@@H]1CCC[C@H]1O    ZINC000034239676
COC(=O)[C@H](C=O)C(C)C    ZINC000075529390
COC(=O)CCCC(C)=O    ZINC000002168324
C=CCOC(=O)CCOC    ZINC000001599221
CC[C@]1(C)O[C@@H]1C(=O)OC    ZINC000039340083
CC1(C)CC(=O)O[C@H]1CO    ZINC000000401263
CCC(=O)[C@H](C)OC(C)=O    ZINC000139116816
C=C[C@H](O)C(=O)OC(C)C    ZINC000114684105
CCC[C@H]1OC(=O)[C@H](C)O1    ZINC000000394239
CCCOC(=O)CC(C)=O    ZINC000001675673
CCOC(=O)C[C@H]1CCO1    ZINC000095093137
C=CCOC(=O)[C@@H](O)CC    ZINC000117575023
COC(=O)[C@H]1CCC[C@H]1O    ZINC000002539927
C[C@H](O)COC(=O)C1CC1    ZINC000307128740
CCOC(=O)C1(O)CCC1    ZINC000048568274
CCOC(=O)[C@H]1CCCO1    ZINC000021999889
CC(=O)OCCC[C@H]1CO1    ZINC000001598485
CCO[C@@H]1C[C@@H]1C(=O)OC    ZINC000196599109
CCC(=O)O[C@@H]1CCOC1    ZINC000147004027
CCCC(=O)OC[C@H]1CO1    ZINC000001730609
C[C@H](O)C(=O)OCC1CC1    ZINC000224882713
COC(=O)C1(C)CC(O)C1    ZINC000039087475
CC[C@@]1(C)O[C@@H]1C(=O)OC    ZINC000039340082
COC(=O)[C@@H]1CC[C@@H](O)C1    ZINC000017302422
COC(=O)[C@@]1(C)C[C@@H](O)C1    ZINC000103536809
CCOC[C@@H]1CCC(=O)O1    ZINC000196679169
CCOC(=O)[C@@H]1CCCO1    ZINC000021999888
COC(=O)[C@H]1C[C@H](OC)C1    ZINC001222699404
COC(=O)COC1CCC1    ZINC000050518934
C=C(C(=O)OC)[C@H](C)CO    ZINC000039017207
COC(=O)[C@@H]1CCCCO1    ZINC000034099552
CCOC(=O)C1CC(O)C1    ZINC000031829545
C=CCCOC(=O)[C@H](C)O    ZINC000039069335
COC(=O)CC1(O)CCC1    ZINC000200464549
CCCC(=O)C(=O)OCC    ZINC000005819577
C=C(C(=O)OCC)[C@H](C)O    ZINC000014489890
CCOC(=O)[C@H]1C[C@@H]1CO    ZINC000021984005
COCC1(C(=O)OC)CC1    ZINC000139179798
CCC(=O)O[C@H](C)C(C)=O    ZINC000039069400
CC(=O)O[C@@H]1COC[C@H]1C    ZINC000196725859
CCOC(=O)[C@H](C)C(C)=O    ZINC000002534764
CC(C)O[C@@H]1CCOC1=O    ZINC000202334855
CC[C@H](O)C(=O)OC1CC1    ZINC001205469232
C=C[C@@H](C)OCC(=O)OC    ZINC000706001526
C=C[C@H](O)C(=O)OCCC    ZINC000238230652
CC(C)O[C@@H]1COC(=O)C1    ZINC000196036557
COC(=O)C[C@H]1C[C@@H](O)C1    ZINC000114533093
C=CCCOCC(=O)OC    ZINC000020519084
COC(=O)[C@]1(C)CCOC1    ZINC000095743234
C=CCCC(=O)OCCO    ZINC000115171758
COC(=O)[C@@H]1CC[C@H](O)C1    ZINC000004803022
CO[C@H]1C[C@H](OC(C)=O)C1    ZINC000861298611
COC(=O)[C@H]1CO[C@@H](C)C1    ZINC000162181073
COC(=O)[C@@](C)(O)C1CC1    ZINC000050974085
O=C(CO)OCCC1CC1    ZINC000306554824
COC(=O)[C@H]1CCO[C@@H]1C    ZINC000039087514
COC/C(C)=C\C(=O)OC    ZINC000034596290
COC(=O)[C@@H]1CCO[C@H]1C    ZINC000072207350
COC(=O)[C@H](O)C1CCC1    ZINC000087585864
COC(=O)C1CC(CO)C1    ZINC000085210344
C/C=C(/C)C(=O)OCCO    ZINC000112949284
CCCC(=O)OC[C@@H]1CO1    ZINC000002036146
CCOC(=O)/C=C\COC    ZINC000197053477
CCOC(=O)CC1COC1    ZINC000045028286
CCCC(=O)OCC(C)=O    ZINC000165476381
CC(=O)OCC(=O)C(C)C    ZINC000034427556
CC(=O)OCC1(C)COC1    ZINC000034260397
C=C(C)C(=O)OCCOC    ZINC000001608910
CC[C@@H](C(C)=O)C(=O)OC    ZINC000004284016
CCCC(=O)CC(=O)OC    ZINC000005227173
C=C[C@@H](OCC)C(=O)OC    ZINC000300806401
COC(=O)C(C)(C)CC=O    ZINC000034111776
CC(=O)OC(C)(C)C(C)=O    ZINC000022004557
CCO[C@H]1C[C@@H]1C(=O)OC    ZINC000196599121
COC(=O)[C@@H](C)OC1CC1    ZINC000261091725
CCOC(=O)[C@@H]1CCOC1    ZINC000014807224
CCCCOC(=O)C(C)=O    ZINC000002507111
O=C(OCCO)C1CCC1    ZINC000258630352
CC(C)=CC(=O)OCCO    ZINC000014590683
C/C=C\COC(=O)COC    ZINC000204849514
CC(=O)O[C@@H]1CCC[C@H]1O    ZINC000004521098
CC(C)O[C@H]1CCOC1=O    ZINC000202334878
COC(=O)C1(CCO)CC1    ZINC000257832609
COC(=O)[C@@]1(C)C[C@H](O)C1    ZINC000103537526
COC(=O)[C@@]1(C)OC1(C)C    ZINC000039087509
CC[C@]1(C)O[C@H]1C(=O)OC    ZINC000039340081
O=C(CO)OCC1CCC1    ZINC000306404730
COC(=O)[C@H]1C[C@@H](CO)C1    ZINC000247832857
COC(=O)CCOC1CC1    ZINC000260593934
COC(=O)[C@@H]1CCO[C@@H]1C    ZINC000039087513
CCOC(=O)[C@H]1CCOC1    ZINC000014807226
COC(=O)[C@H](C)CC(C)=O    ZINC000039069350
COC(=O)C1(CO)CCC1    ZINC000141632301
C/C=C/[C@@H](O)C(=O)OCC    ZINC000001729697
CCOC(=O)[C@H]1C[C@@H](O)C1    ZINC000100044226
COCCOC(=O)C1CC1    ZINC000139348963
C=CC(=O)OCCCCO    ZINC000001841196
CCOC(=O)C1(CO)CC1    ZINC000036532626
CC1(COC(=O)CO)CC1    ZINC000306434337
CC[C@@]1(C)O[C@H]1C(=O)OC    ZINC000039340080
CCCO[C@H]1CCOC1=O    ZINC001205091360
O=C(OCCCO)C1CC1    ZINC000258736512
CC[C@@H](O)C(=O)OC1CC1    ZINC001205469233
COC(=O)[C@H]1C[C@@H](OC)C1    ZINC001222699405
COC(=O)C[C@@H]1CCCO1    ZINC000006658149
COC(=O)[C@@]1(C)CCCO1    ZINC000071260663
CC/C(=C/C(=O)OC)OC    ZINC000001420478
C[C@H]1C[C@@H]1C(=O)OCCO    ZINC000306444364
C=CCOC(=O)C(C)(C)O    ZINC000034278540
CC/C=C/[C@H](O)C(=O)OC    ZINC000306763097
CC[C@H](OC(C)=O)C(C)=O    ZINC000034427552
CCOC(=O)COC1CC1    ZINC000261080051
COC(=O)C1(O)CCCC1    ZINC000001686346
C=CCCOC(=O)[C@@H](C)O    ZINC000090760655
CCCC(=O)COC(C)=O    ZINC000034410794
CC1(C(=O)OCCO)CC1    ZINC000165568440
COC(=O)C(C)(C)C(C)=O    ZINC000001609563
COC(=O)[C@H]1CO[C@H](C)C1    ZINC000162180939
CCOC(=O)[C@@H](O)C1CC1    ZINC000021408140
CCC[C@@H]1OC(=O)[C@@H](C)O1    ZINC000000394240
COC(=O)[C@@]1(C)CCOC1    ZINC000095743233
CCO/C=C/C(=O)OCC    ZINC000001867008
C=CCOC(=O)COCC    ZINC000005650727
CC(=O)OC[C@@H]1CCCO1    ZINC000004404468
C=CCOC(=O)[C@H](C)OC    ZINC000144908764
CC(=O)C(=O)OCC(C)C    ZINC000005441327
O=C(CO)OC1CCCC1    ZINC000142314431
C[C@@H]1C[C@H]1C(=O)OCCO    ZINC000306444362
COCC[C@H]1CCOC1=O    ZINC000034253227
CC(C)(C)OC(=O)[C@H]1CO1    ZINC000034265184
COC(=O)[C@@H](O)C1CCC1    ZINC000087585865
CC(=O)OC[C@H]1CCOC1    ZINC000034408079
COC(=O)[C@@H](OC)C1CC1    ZINC000084089580
CCO[C@H]1CCCOC1=O    ZINC000140255560
C[C@H]1C[C@H]1C(=O)OCCO    ZINC000306444361
CC(C)=CCOC(=O)CO    ZINC000197292937
CCOC(=O)[C@@H](C)C(C)=O    ZINC000001587845
CCCC(=O)OC(=O)CC    ZINC000100058241
CCCO[C@@H]1CCOC1=O    ZINC001205091361
CCO/C=C(\C)C(=O)OC    ZINC000201549535
C[C@@H]1C[C@@H]1C(=O)OCCO    ZINC000306444363
C[C@@H](O)COC(=O)C1CC1    ZINC000307128730
C=CCOC(=O)[C@H](O)CC    ZINC000117575021
CCO[C@@H]1CCCOC1=O    ZINC000140255415
C/C=C/[C@H](O)C(=O)OCC    ZINC000001729699
COC(=O)[C@@H]1CCC[C@@H]1O    ZINC000034239674
CCOC(=O)CCC(C)=O    ZINC000003860971
C=C(CC)COC(=O)CO    ZINC000835660677
C/C=C(\C)C(=O)OCCO    ZINC000112949282
COC(=O)[C@@H](C=O)C(C)C    ZINC000075529394
CC/C(=C\C(=O)OC)OC    ZINC000004504085
COC(=O)[C@H]1C[C@@H]1CCO    ZINC000079064283
COC(=O)C[C@H]1CCCO1    ZINC000006658150
CCC1(C(=O)OC)COC1    ZINC000258540371
C=CCOCCOC(C)=O    ZINC000005161375
CCC(=O)O[C@@H](C)C(C)=O    ZINC000039069399
C/C=C/COC(=O)[C@H](C)O    ZINC000238014574
COC(=O)C1CC(OC)C1    ZINC000039087493
COC(=O)[C@@H]1CO[C@H](C)C1    ZINC000162180713
CCOC(=O)[C@@H]1C[C@@H]1CO    ZINC000021984003
CCC[C@@H]1OC(=O)[C@H](C)O1    ZINC000000394238
C=C(C)CCOC(=O)CO    ZINC000307177444
C=C[C@@H](O)C(=O)OC(C)C    ZINC000114684106
COC(=O)[C@@H]1CCCOC1    ZINC000039087515
CCOC(=O)CC[C@H]1CO1    ZINC000002540686
C=C[C@H](O)CC(=O)OCC    ZINC000014502537
CC(=O)C(=O)OC(C)(C)C    ZINC000115205922
C=CC(=O)OCCOCC    ZINC000001586643
CCC(=O)[C@H](C)C(=O)OC    ZINC000000391423
CCO[C@@H]1C[C@H]1C(=O)OC    ZINC000196599130
CCOC(=O)[C@H]1C[C@H]1CO    ZINC000021984007
CC(=O)CCCOC(C)=O    ZINC000001587833
CCC(=O)[C@@H](C)OC(C)=O    ZINC000139116700
COC(=O)[C@H]1CC[C@H](O)C1    ZINC000017302424
CCOC(=O)[C@H]1C[C@H](O)C1    ZINC000100084925
CC[C@H](C(C)=O)C(=O)OC    ZINC000002382614
CC1(C)OOC(=O)C1(C)C    ZINC000068571844
C=C(OCC)C(=O)OCC    ZINC000039256232
CC[C@@H](OC(C)=O)C(C)=O    ZINC000034427554
CO[C@H]1C(=O)OCC1(C)C    ZINC000039643287
C=C(C)C(=O)OCCCO    ZINC000002035914
C=C[C@@H](O)CC(=O)OCC    ZINC000014502540
CO[C@@H]1C(=O)OCC1(C)C    ZINC000039643288
C=CCOC(=O)[C@@H](C)OC    ZINC000144908965
CC(=O)OC[C@H]1CCCO1    ZINC000000388357
O=C(CC1CC1)OCCO    ZINC000196666568
COC(=O)CC1(CO)CC1    ZINC000022009405
COC(=O)[C@@H](C)CC(C)=O    ZINC000039069328
CC(C)(C)OC(=O)[C@@H]1CO1    ZINC000034265183
CCOC(=O)[C@H](O)C1CC1    ZINC000021408143
CCOC(=O)/C=C/COC    ZINC000087638164
COC(=O)C[C@@H]1CCOC1    ZINC000140752494
COC(=O)[C@]1(C)CCCO1    ZINC000071260664
COC(=O)[C@H]1CC[C@@H](O)C1    ZINC000001676521
COC(=O)[C@@H]1CCCNN1    ZINC000038288957
NCCN1CCOC(=O)C1    ZINC000108281554
COC(=O)[C@H]1CNCCN1    ZINC000038339068
COC(=O)[C@@H]1CNCCN1    ZINC000038201999
CCOC(=O)CCC(=N)N    ZINC000040539429
COC(=O)[C@H]1CNC[C@@H]1N    ZINC000091365987
COC(=O)[C@@H]1C[C@H](N)CN1    ZINC000040448645
COC(=O)[C@@H]1C[C@@H](N)CN1    ZINC000040448641
COC(=O)[C@H]1CNC[C@H]1N    ZINC000091365989
COC(=O)[C@]1(N)CCNC1    ZINC000114711249
COC(=O)[C@@H]1CNC[C@@H]1N    ZINC000091365986
COC(=O)C(C)(C)C(=N)N    ZINC000078404153
COC(=O)[C@@H]1CNC[C@H]1N    ZINC000091365988
COC(=O)[C@@]1(N)CCNC1    ZINC000039087521
CCOC(=O)C1(N)CNC1    ZINC001239323399
COC(=O)CC[N+]1(C)CC1    ZINC000001614754
C=COC(=O)C[N+](C)(C)C    ZINC000003106396
CCOC(=O)CCC(C)C    ZINC000002584406
CCC[C@H](C)COC(C)=O    ZINC000002036785
CC(C)OC(=O)C(C)(C)C    ZINC000005760677
CCOC(=O)CC(C)(C)C    ZINC000000410251
CCCC[C@@H](C)C(=O)OC    ZINC000002578925
CCC[C@H](CC)C(=O)OC    ZINC000005841663
CCC(CC)COC(C)=O    ZINC000000409361
CCCC(=O)O[C@H](C)CC    ZINC000002030985
CC(=O)O[C@@H](C)CC(C)C    ZINC000002041086
CCOC(=O)C(C)(C)CC    ZINC000037631857
CC(=O)O[C@H](C)CC(C)C    ZINC000001555621
CCOC(=O)C(CC)CC    ZINC000002522807
CCCCCCOC(C)=O    ZINC000001683479
CCCCOC(=O)C(C)C    ZINC000002041165
CCC(=O)OC[C@H](C)CC    ZINC000005922166
CCC[C@@H](C)COC(C)=O    ZINC000002036784
CCCCOC(=O)CCC    ZINC000001586750
CC[C@@H](C)C(=O)OC(C)C    ZINC000002575203
CCC[C@@H](CC)OC(C)=O    ZINC000016637432
CC(C)C(=O)OC(C)(C)C    ZINC000032150238
CCCCCC(=O)OCC    ZINC000001648304
CC[C@H](C)[C@H](C)C(=O)OC    ZINC000039241704
CCC[C@H](C)C(=O)OCC    ZINC000001849646
COC(=O)CCCC(C)C    ZINC000002556430
CC[C@H](C)C(=O)OC(C)C    ZINC000014590584
CCC(CC)CC(=O)OC    ZINC000140822004
CCCOC(=O)C(C)(C)C    ZINC000002569242
CCC[C@@H](CC)C(=O)OC    ZINC000005838253
CC(C)CC(=O)OC(C)C    ZINC000001850552
CC[C@@H](OC(C)=O)C(C)C    ZINC000115620308
CCC[C@@H](C)CC(=O)OC    ZINC000002578926
CC(C)COC(=O)C(C)C    ZINC000000391110
COC(=O)[C@@H](C)C(C)(C)C    ZINC000005370606
CCCOC(=O)[C@H](C)CC    ZINC000002575205
CC[C@H](C)CCC(=O)OC    ZINC000032151117
CCC[C@@H](C)OC(=O)CC    ZINC000032154122
COC(=O)[C@H](C)C(C)(C)C    ZINC000005368182
CCC[C@@H](C)C(=O)OCC    ZINC000001849645
CCC(=O)OC[C@@H](C)CC    ZINC000005924777
CCC(=O)OCCC(C)C    ZINC000001586316
CCCCCOC(=O)CC    ZINC000001586315
CC[C@@H](C)[C@@H](C)C(=O)OC    ZINC000039241701
CC(=O)OCCCC(C)C    ZINC000014592825
CCCC(=O)OC(C)(C)C    ZINC000001684710
CCCCC(=O)OC(C)C    ZINC000002504531
CCOC(=O)[C@@H](C)C(C)C    ZINC000000162314
CCC(C)(CC)OC(C)=O    ZINC000034121864
CC(=O)OCCC(C)(C)C    ZINC000003650306
COC(=O)[C@H](C)CC(C)C    ZINC000114542230
CC[C@@H](C)CCOC(C)=O    ZINC000002567273
CCCCC(=O)OCCC    ZINC000001688155
COC(=O)C(C)(C)C(C)C    ZINC000039258799
CCOC(=O)C[C@@H](C)CC    ZINC000005225061
CCCOC(=O)[C@@H](C)CC    ZINC000005835459
COC(=O)CCC(C)(C)C    ZINC000039259713
CCC[C@H](C)OC(=O)CC    ZINC000032154127
CCC[C@H](C)CC(=O)OC    ZINC000104151849
CCCC(C)(C)C(=O)OC    ZINC000002581456
CCCCCCC(=O)OC    ZINC000002041110
CCC(=O)OC(CC)CC    ZINC000001718569
CCCC(=O)OCC(C)C    ZINC000001599553
CC[C@@H](C)OC(=O)C(C)C    ZINC000002575082
CCC(C)(CC)C(=O)OC    ZINC000032153996
CC[C@@H](C)[C@H](C)C(=O)OC    ZINC000039241703
CC[C@@H](C)CCC(=O)OC    ZINC000002578927
CCC(C)(C)CC(=O)OC    ZINC000015780372
CCC[C@H](CC)OC(C)=O    ZINC000016637435
CC[C@H](C)OC(=O)C(C)C    ZINC000005924999
CCCC[C@H](C)C(=O)OC    ZINC000032151109
CCCOC(=O)CC(C)C    ZINC000002034780
CC[C@H](C)[C@@H](C)C(=O)OC    ZINC000039241702
CC[C@H](OC(C)=O)C(C)C    ZINC000115620310
CCOC(=O)C[C@H](C)CC    ZINC000005225057
CCOC(=O)[C@H](C)C(C)C    ZINC000000162316
CCCC(=O)O[C@@H](C)CC    ZINC000002030984
CC[C@H](C)CCOC(C)=O    ZINC000033506303
COC(=O)CSCC#N    ZINC000002577820
COC(=O)[C@H](C)N=C=S    ZINC000004218825
CC(=O)OCCSC#N    ZINC000001661159
CCOC(=O)CSC#N    ZINC000001591776
COC(=O)[C@@H](C)N=C=S    ZINC000004218826
COC(=O)CCN=C=S    ZINC000002390114
CCOC(=O)CN=C=S    ZINC000002014870
COC(=O)[C@@H]1CNC(=O)O1    ZINC000006379707
COC(=O)[C@H]1CNC(=O)O1    ZINC000006379795
COC[C@H]1NC(=O)OC1=O    ZINC001772715047
COC(=O)/C(C)=C\[N+](=O)[O-]    ZINC000001616182
COC(=O)/C(C)=C/[N+](=O)[O-]    ZINC000008655546
COC(=O)[C@H]1COC(=O)N1    ZINC000001645981
COC(=O)[C@@H]1COC(=O)N1    ZINC000001645982
COC(=O)[C@@H]1C[C@H]1[N+](=O)[O-]    ZINC000032627893
COC(=O)N[C@H]1COC1=O    ZINC000200265754
CCOC(=O)[C@](C)(F)C#N    ZINC000002035879
COC(=O)/C=N/NC(N)=O    ZINC000001604054
CC(C)(F)C(=O)OCC#N    ZINC000306476361
CCOC(=O)[C@@](C)(F)C#N    ZINC000001736173
COC(=O)/C=N\NC(N)=O    ZINC000017377584
N#CCOC(=O)CCCF    ZINC000850191998
COC(=O)CC(=O)N(C)C    ZINC000038234609
COC(=O)[C@@H]1NCC[C@@H]1O    ZINC000039058897
CCOC(=O)[C@@H]1CCON1    ZINC000039087541
CC(=O)OC(C)(C)C(N)=O    ZINC000104571477
CC(=O)OCC(=O)N(C)C    ZINC000039393901
COC(=O)[C@@H]1COC[C@@H]1N    ZINC000078724398
CCOC(=O)CC(=O)CN    ZINC000039391978
CNC(=O)[C@H](C)OC(C)=O    ZINC000005641188
COC(=O)[C@@H]1NCC[C@H]1O    ZINC000083267959
CCOC(=O)/C(CC)=N/O    ZINC000016889901
COCC(=O)OC1CNC1    ZINC000042768492
CCOC(=O)C/C(C)=N/O    ZINC000104325922
COC(=O)CNC1COC1    ZINC000082487800
CCOC(=O)CC(=O)NC    ZINC000021985927
C=C(OC)[C@@H](N)C(=O)OC    ZINC000016189516
COC(=O)[C@H]1C[C@@H](O)CN1    ZINC000053993791
COC(=O)[C@H]1CNCCO1    ZINC000034732642
CCOC(=O)[C@H]1CCNO1    ZINC000039087567
COC(=O)CN(C)C(C)=O    ZINC000035162871
CCOC(=O)[C@@H](N)C(C)=O    ZINC000012506851
COC(=O)[C@@H]1COCCN1    ZINC000022015881
COC(=O)CC/C(C)=N\O    ZINC000016970314
CNC(=O)[C@@H](C)OC(C)=O    ZINC000001712681
COC(=O)[C@@H]1CNC[C@@H]1O    ZINC000083267955
CCOC(=O)C/C(C)=N\O    ZINC000016968893
CCOC(=O)[C@H](N)C(C)=O    ZINC000012506853
COC(=O)[C@]1(O)CCNC1    ZINC000114708297
COC(=O)[C@H]1C[C@@H](N)CO1    ZINC000104637435
COC(=O)[C@@H]1C[C@@H](O)CN1    ZINC000053084098
COC(=O)CCC(=O)CN    ZINC000001909090
COC(=O)C(C)(C)C(N)=O    ZINC000104653089
C=C(OC)[C@H](N)C(=O)OC    ZINC000016189518
COC(=O)[C@@]1(N)CCOC1    ZINC000074941750
COC(=O)CC1(N)COC1    ZINC000091691979
COC(=O)[C@H]1NCC[C@H]1O    ZINC000039058889
CC(C)C(=O)OCC(N)=O    ZINC000165530823
O=C1CN(CCO)CCO1    ZINC000108281588
CCC(=O)OCC(=O)NC    ZINC000307679892
COC(=O)[C@H]1NCC[C@@H]1O    ZINC000039058890
COC(=O)[C@H]1COCCN1    ZINC000026894977
CCC(=O)O[C@@H](C)C(N)=O    ZINC000306350819
CCOC(=N)C(=O)OCC    ZINC000039283376
COC(=O)[C@@H](C)NC(C)=O    ZINC000000402100
CCCCOC(=O)C(N)=O    ZINC000001586740
COC(=O)[C@H](N)C1COC1    ZINC000045028294
CCNC(=O)C(=O)OCC    ZINC000005591701
CCC(=O)NCC(=O)OC    ZINC000032182271
COC(=O)C1(OC)CNC1    ZINC000095743468
CC[C@H](C(N)=O)C(=O)OC    ZINC000104657683
CCOC(=O)[C@@H]1CCNO1    ZINC000039087566
COC(=O)[C@@H]1C[C@@H](N)CO1    ZINC000211953126
COC(=O)CCCC(N)=O    ZINC000098091142
COC(=O)C[C@H](C)C(N)=O    ZINC000104565207
COC(=O)C[C@@H](C)C(N)=O    ZINC000104565211
CCCC(=O)OCC(N)=O    ZINC000078445727
CCOC(=O)CCC(N)=O    ZINC000002513007
CCC(=O)O[C@H](C)C(N)=O    ZINC000306350820
CC[C@@H](OC(C)=O)C(N)=O    ZINC000101886765
CCOC(=O)CN(C)C=O    ZINC000001699940
COC(=O)[C@H]1C[C@H](O)CN1    ZINC000053993790
CCOC(=O)/C(CC)=N\O    ZINC000104039380
COC(=O)[C@H](C)NC(C)=O    ZINC000000402099
CCC(=O)O[C@H]1CNOC1    ZINC000306279808
COC(=O)[C@]1(N)CCOC1    ZINC000074941748
COC(=O)[C@@H]1CNCCO1    ZINC000034732639
CC[C@H](OC(C)=O)C(N)=O    ZINC000081122307
CCOC(=O)C(=O)N(C)C    ZINC000001603528
CC(C)(C)OC(=O)C(N)=O    ZINC000096029633
COC(=O)[C@@H]1C[C@H](O)CN1    ZINC000053993789
COC(=O)[C@@H](N)C1COC1    ZINC000045028295
CCNC(=O)CC(=O)OC    ZINC000058517546
COC(=O)CC/C(C)=N/O    ZINC000104336145
CCOC(=O)CNC(C)=O    ZINC000001995112
COC(=O)[C@H]1COC[C@H]1N    ZINC000078724404
COC(=O)[C@@]1(O)CCNC1    ZINC000114708295
CCNC(=O)COC(C)=O    ZINC000146272724
C[C@H](O)CN[C@H]1COC1=O    ZINC001251971437
COC(=O)CC[N+]1([O-])CC1    ZINC000001639211
COC(=O)[C@@H]1C[C@H](N)CO1    ZINC000211953046
COC(=O)CCNC(C)=O    ZINC000002560011
COC(=O)[C@H]1C[C@H](N)CO1    ZINC000104635867
CC[C@@H](C(N)=O)C(=O)OC    ZINC000104657679
COC(=O)[C@@H]1OCC[C@@H]1N    ZINC000238356257
CC(=O)NCCOC(C)=O    ZINC000004280499
COC(=O)CCNC(=N)N    ZINC000052019226
COC(=O)C[C@H](C)N(C)C    ZINC000035752289
COC(=O)CCCN(C)C    ZINC000003619369
CCC[C@@](C)(N)C(=O)OC    ZINC000012896000
CCOC(=O)[C@@H](C)CNC    ZINC000043612408
CCC[C@@H](N)CC(=O)OC    ZINC000038324797
CCC[C@](C)(N)C(=O)OC    ZINC000012896005
COC(=O)CNCC(C)C    ZINC000019885283
COC(=O)[C@@](C)(N)C(C)C    ZINC000039372981
COC(=O)[C@H](N)CC(C)C    ZINC000054954739
CNC(C)(C)CC(=O)OC    ZINC000078731123
CCCN[C@@H](C)C(=O)OC    ZINC000037074138
CCCN(C)CC(=O)OC    ZINC000037098639
CC[C@H](C)NCC(=O)OC    ZINC000019885674
CCCNCCC(=O)OC    ZINC000019736925
CN[C@H](C(=O)OC)C(C)C    ZINC000059167842
CCOC(=O)[C@H](CC)NC    ZINC000037458913
CNCC(=O)OC(C)(C)C    ZINC000004899554
CCOC(=O)[C@H](C)[C@H](C)N    ZINC000038559111
COC(=O)C[C@@H](C)N(C)C    ZINC000035752292
CCOC(=O)C[C@H](N)CC    ZINC000036437019
COC(=O)C(C)(C)CCN    ZINC000104602146
CC[C@H](C)[C@H](N)C(=O)OC    ZINC000054969026
CC[C@@H](C)NCC(=O)OC    ZINC000019885673
CC(C)COC(=O)[C@H](C)N    ZINC000097922850
CCOC(=O)C(C)(C)NC    ZINC000037458576
CN[C@H](C)CCC(=O)OC    ZINC000258481987
COC(=O)C[C@H](N)C(C)C    ZINC000044139022
CCNC(C)(C)C(=O)OC    ZINC000095619264
CCN[C@H](CC)C(=O)OC    ZINC000037447005
COC(=O)[C@@H](N)CC(C)C    ZINC000054954737
COC(=O)[C@H](N)C(C)(C)C    ZINC000055345588
C[C@@H](N)C(=O)OC(C)(C)C    ZINC000055343138
COC(=O)[C@@H](C)CN(C)C    ZINC000003860757
CCOC(=O)C[C@H](C)NC    ZINC000034925152
CCOC(=O)CCN(C)C    ZINC000001698907
CCCCOC(=O)[C@H](C)N    ZINC000095939087
CCOC(=O)C[C@@H](C)NC    ZINC000034925151
CC[C@H](N)C(=O)OC(C)C    ZINC000036827664
CCOC(=O)C[C@@H](C)CN    ZINC000080574780
CCC[C@@H](N)C(=O)OCC    ZINC000021984512
CCN(C)[C@H](C)C(=O)OC    ZINC000043628334
CCC[C@H](N)C(=O)OCC    ZINC000032219020
COC(=O)[C@H](C)CN(C)C    ZINC000002548966
COC(=O)C[C@@H](N)C(C)C    ZINC000034617681
CCCNCC(=O)OCC    ZINC000020056622
CCNC[C@@H](C)C(=O)OC    ZINC000017378585
CCN(C)[C@@H](C)C(=O)OC    ZINC000043628331
CC(=O)O[C@H](C)CN(C)C    ZINC000000393638
COC(=O)[C@@H](C)NC(C)C    ZINC000039072784
CCOC(=O)[C@@H](CC)NC    ZINC000037458914
CCOC(=O)[C@H](C)[C@@H](C)N    ZINC000038559109
CCNCCC(=O)OCC    ZINC000005852946
C[C@H](N)C(=O)OC(C)(C)C    ZINC000055157329
CC(C)OC(=O)C(C)(C)N    ZINC000039072820
CCOC(=O)[C@H](CC)CN    ZINC000078724374
CCOC(=O)CC(C)(C)N    ZINC000005796051
CCCN[C@H](C)C(=O)OC    ZINC000042304561
CC(=O)OCCCN(C)C    ZINC000081914837
CCOC(=O)[C@@H](N)C(C)C    ZINC000000162644
CC[C@H](C(=O)OC)N(C)C    ZINC000022123145
COC(=O)[C@H](C)NC(C)C    ZINC000035041562
CCOC(=O)[C@@H](CC)CN    ZINC000078724372
CCOC(=O)CNC(C)C    ZINC000001605229
CC(C)OC(=O)[C@@H](C)CN    ZINC000054335293
COC(=O)[C@](C)(N)C(C)C    ZINC000039072815
CCOC(=O)CN(C)CC    ZINC000037079056
CCOC(=O)C[C@H](C)CN    ZINC000080574785
CCC[C@H](N)CC(=O)OC    ZINC000038233953
CCOC(=O)[C@H](N)C(C)C    ZINC000000407036
COC(=O)C(C)(C)N(C)C    ZINC000095619265
CC(C)COC(=O)[C@@H](C)N    ZINC000034140490
COC(=O)CCNC(C)C    ZINC000019736919
CCOC(=O)C(C)(C)CN    ZINC000001721747
CC(C)OC(=O)CCCN    ZINC000036827682
CCOC(=O)CC[C@@H](C)N    ZINC000001725026
CN[C@@H](C(=O)OC)C(C)C    ZINC000059167843
CCN[C@@H](CC)C(=O)OC    ZINC000037447004
CN[C@@H](C)CCC(=O)OC    ZINC000258481980
CCCC[C@@H](N)C(=O)OC    ZINC000055157323
CC[C@](C)(N)CC(=O)OC    ZINC000072266662
CCOC(=O)CC[C@H](C)N    ZINC000006385628
CCC(N)(CC)C(=O)OC    ZINC000095619266
COC(=O)CNC(C)(C)C    ZINC000000159896
CC(=O)O[C@@H](C)CN(C)C    ZINC000000393637
COC(=O)CCCCCN    ZINC000002168183
CCCC[C@H](N)C(=O)OC    ZINC000055157322
CN[C@H](C)C(=O)OC(C)C    ZINC000054070840
CCN(C)CCC(=O)OC    ZINC000037079055
CCNC[C@H](C)C(=O)OC    ZINC000001621723
CCOC(=O)[C@H](C)CNC    ZINC000043612410
CCCCOC(=O)[C@@H](C)N    ZINC000095939086
CNCCCCC(=O)OC    ZINC000114411352
CCCCCOC(=O)CN    ZINC000035193835
CCNCCCC(=O)OC    ZINC000037249892
COC(=O)[C@@H](N)C(C)(C)C    ZINC000052521504
CCOC(=O)CCCCN    ZINC000012359819
CCN(CC)CC(=O)OC    ZINC000002522794
CC[C@H](C)[C@@H](N)C(=O)OC    ZINC000056963146
CC[C@@H](C)[C@H](N)C(=O)OC    ZINC000055045540
CCOC(=O)C[C@@H](N)CC    ZINC000044399331
CC[C@@](C)(N)CC(=O)OC    ZINC000072266663
CN[C@@H](C)C(=O)OC(C)C    ZINC000054070842
CC[C@@H](C)[C@@H](N)C(=O)OC    ZINC000056963145
CC[C@@H](C(=O)OC)N(C)C    ZINC000022123149
CCC(=O)OCCN(C)C    ZINC000001736017
CCOC(=O)[C@@H](C)[C@H](C)N    ZINC000038559110
CCOC(=O)[C@@H](C)[C@@H](C)N    ZINC000038559108
COC(=O)CCC(C)(C)N    ZINC000050197385
COC(=O)CN(C)C(C)C    ZINC000020307190
CC(C)OC(=O)[C@H](C)CN    ZINC000054335294
CC(C)(C)OC(=O)CCN    ZINC000000402635
COC(=O)CC(C)(C)CN    ZINC000085112736
CC1=C(Cl)C(=O)OC1=O    ZINC000100494140
C[C@H]1SCC(=O)OC1=O    ZINC000100918745
C[C@@H]1SCC(=O)OC1=O    ZINC000100918747
C=CC(=O)OC/C=C/Cl    ZINC000001871135
C=CC(=O)OC/C=C\Cl    ZINC000008580935
CC(=O)OCC#CCCl    ZINC000038995594
O=C1C=CC[C@@H](CCl)O1    ZINC000025695790
COC(=O)C(Cl)=C1CC1    ZINC000001629090
COC(=O)CC(=O)C(=O)O    ZINC000001529730
CC(=O)ONC(=O)C(N)=O    ZINC000001686534
COC(=O)[C@@H]1CCCS1    ZINC000034469451
CC(=O)[C@@]1(F)CCOC1=O    ZINC000038282071
C=CCSCC(=O)OC    ZINC000001626921
CCS[C@H]1CCOC1=O    ZINC000104158580
CCOC(=O)/C=C\SC    ZINC000032149363
CCOC(=O)C1CSC1    ZINC000089157652
CSC[C@H]1CCC(=O)O1    ZINC000197004441
CC(=O)O[C@@H]1CCSC1    ZINC000082217559
COC(=O)C1(F)CC(=O)C1    ZINC000606301446
COC(=O)[C@H]1CCCS1    ZINC000034469453
CC(=O)O[C@H]1CCSC1    ZINC000082217560
COC(=O)C1(SC)CC1    ZINC000168718931
CCOC(=O)/C=C/SC    ZINC000032149368
C[C@@H]1SC(C)(C)OC1=O    ZINC000035635553
CCS/C=C/C(=O)OC    ZINC000086896698
CCS[C@@H]1CCOC1=O    ZINC000104158576
COC(=O)[C@@H]1CCSC1    ZINC000034109336
C=C[C@@H](SC)C(=O)OC    ZINC000300819399
C=C[C@H](SC)C(=O)OC    ZINC000300819400
CCS/C=C\C(=O)OC    ZINC000168190351
CC(=O)[C@]1(F)CCOC1=O    ZINC000038282070
CSC[C@@H]1CCC(=O)O1    ZINC000197004428
C[C@H]1SC(C)(C)OC1=O    ZINC000035635552
COC(=O)CSC1CC1    ZINC000020220541
CC(=O)OCC1CSC1    ZINC001348955294
COC(=O)[C@H]1CCSC1    ZINC000034109338
CCC(=O)OC1CSC1    ZINC001347171409
CCOC(=O)CC(=O)OC    ZINC000001716759
COC(=O)[C@@H](C)CC(=O)O    ZINC000013511422
CCC(=O)O[C@@H](C)C(=O)O    ZINC000001599024
O=C(CO)O[C@@H]1CCOC1    ZINC000306367776
O=C1OCC[C@@H]1OCCO    ZINC000118909487
CC(C)(CO)[C@H]1OOC1=O    ZINC000100014518
CC(=O)OCCOC(C)=O    ZINC000001648272
CCOC(=O)[C@@H](C)C(=O)O    ZINC000000394087
CC(C)(C)OC(=O)C(=O)O    ZINC000075537720
CCCC(=O)OCC(=O)O    ZINC000034266427
COC(=O)CC1OCCO1    ZINC000034157195
CC[C@H](OC(C)=O)C(=O)O    ZINC000013533340
CCOC(=O)COC(C)=O    ZINC000001736012
CC(=O)[C@@H](C)OC(=O)CO    ZINC000306474590
COC(=O)[C@@H](C)OC(C)=O    ZINC000001680778
COC(=O)C[C@@H](C)C(=O)O    ZINC000002558238
COC(=O)C(C)C(=O)OC    ZINC000000389613
CCOC(=O)C(=O)OCC    ZINC000001648270
COC(=O)[C@](C)(O)C(C)=O    ZINC000004529564
COC(=O)[C@H]1COCCO1    ZINC000047958962
C=C[C@@H](O)C(=O)OCCO    ZINC000307311038
CC[C@@H](OC(C)=O)C(=O)O    ZINC000013533335
COC(=O)COC1COC1    ZINC000165331861
CCC(=O)O[C@H](C)C(=O)O    ZINC000005781210
CC(=O)O[C@H](C)CC(=O)O    ZINC000014444606
COC(=O)CCC(=O)OC    ZINC000001683870
CC(=O)[C@H](C)OC(=O)CO    ZINC000306474591
O=C1C[C@H](OCCO)CO1    ZINC001217835072
CC(C)C(=O)OCC(=O)O    ZINC000088261229
COC(=O)C[C@H](C)C(=O)O    ZINC000006763328
CCC(=O)COC(=O)CO    ZINC000909114441
C=CC(=O)OC[C@@H](O)CO    ZINC000005157572
COC(=O)CCCC(=O)O    ZINC000001609498
COC(=O)[C@]1(O)CCOC1    ZINC000070993435
CC(C)(CO)[C@@H]1OOC1=O    ZINC000100014520
CC[C@@H](C(=O)O)C(=O)OC    ZINC000097053707
C=CC(=O)OC[C@H](O)CO    ZINC000002571957
COC(=O)[C@@H]1COCCO1    ZINC000047958960
COC(=O)[C@H](C)OC(C)=O    ZINC000005641264
C=C[C@H](O)C(=O)OCCO    ZINC000307311051
CC[C@H](C(=O)O)C(=O)OC    ZINC000097053712
CC(C)OC(=O)CC(=O)O    ZINC000034764770
COC(=O)C1(CO)COC1    ZINC000238373557
CCOC(=O)CCC(=O)O    ZINC000002004473
CC(=O)OC(C)(C)C(=O)O    ZINC000001599493
COCC(=O)CC(=O)OC    ZINC000002539320
C[C@H](O)C(=O)OC1COC1    ZINC000306432768
CCC(=O)OCC(=O)OC    ZINC000078035266
COC(=O)[C@@]1(O)CCOC1    ZINC000070993437
O=C1OCC[C@H]1OCCO    ZINC000118909485
CC(=O)OCCCC(=O)O    ZINC000004214707
COC(=O)[C@@H](OC)C(C)=O    ZINC000039275292
COC(=O)[C@@](C)(O)C(C)=O    ZINC000002560375
COC(=O)C(C)(C)C(=O)O    ZINC000022010954
COCC(=O)COC(C)=O    ZINC000200336863
CCOC(=O)[C@H](C)C(=O)O    ZINC000002564880
CC(=O)OC(C)OC(C)=O    ZINC000001648271
O=C(CO)O[C@H]1CCOC1    ZINC000306367777
COC(=O)[C@H](C)CC(=O)O    ZINC000013511425
COC(=O)[C@H](OC)C(C)=O    ZINC000039275293
COCC(=O)OCC(C)=O    ZINC000148573401
C=CCCC(=O)OCCF    ZINC000307680486
O=C(CCF)OC1CCC1    ZINC000892768401
C/C=C(\C)C(=O)OCCF    ZINC000393591071
CCCOC(=O)[C@H]1C[C@@H]1F    ZINC000204942689
C/C=C/C(=O)OC[C@@H](C)F    ZINC001083809111
C[C@@H]1C[C@@H]1C(=O)OCCF    ZINC000306473477
CCOC(=O)C(F)=C(C)C    ZINC000038759523
COC(=O)[C@H](C)NC(N)=O    ZINC000042199385
CC1(C(=O)OCCF)CC1    ZINC000307620134
C=C(C)C(=O)OC[C@@H](C)F    ZINC000199466242
CC(C)OC(=O)[C@H]1C[C@@H]1F    ZINC001343838600
O=C(OCCCF)C1CC1    ZINC000307577016
C=C(C)COC(=O)CCF    ZINC001343411690
CCOC(=O)[C@@]1(C)C[C@@H]1F    ZINC000034348322
COC(=O)[C@@H](O)CNC=N    ZINC001252439204
COC(=O)CCN(C)N=O    ZINC000022065288
C=CCOC(=O)CCCF    ZINC000850193238
CCOC(=O)[C@]1(C)C[C@@H]1F    ZINC000034348321
COC(=O)C1(F)CCCC1    ZINC000144421202
C[C@H]1C[C@H]1C(=O)OCCF    ZINC000306473475
CC(=O)OC[C@@]1(C)C[C@H]1F    ZINC000822087317
C=C(F)C(=O)OCCCC    ZINC000002556402
C=C[C@@H](C)OC(=O)CCF    ZINC001342739156
C[C@H]1C[C@@H]1C(=O)OCCF    ZINC000306473478
CC(C)=CC(=O)OCCF    ZINC000098174922
CC(=O)OC[C@]1(C)C[C@@H]1F    ZINC000822087311
CCOC(=O)[C@H](N)C(N)=O    ZINC000104640317
CCCOC(=O)[C@@H]1C[C@@H]1F    ZINC000034599001
CC(C)OC(=O)[C@@H]1C[C@H]1F    ZINC001343838597
COC(=O)[C@H]1CC[C@@H](F)C1    ZINC000242750743
C=CCOC(=O)[C@H](F)CC    ZINC001122525390
C/C=C(/C)C(=O)OCCF    ZINC000307656597
CC(=O)OC[C@@]1(C)C[C@@H]1F    ZINC000822087315
C/C=C/COC(=O)CCF    ZINC000892583984
C=C(C)C(=O)OC[C@H](C)F    ZINC000199466230
CC(C)OC(=O)[C@@H]1C[C@@H]1F    ZINC001343838599
CCCOC(=O)[C@H]1C[C@H]1F    ZINC000038250976
C/C=C\C(=O)OC[C@H](C)F    ZINC001565661345
C=C(F)CCCOC(C)=O    ZINC000098174938
CCOC(=O)[C@@]1(C)C[C@H]1F    ZINC000034348324
COC(=O)CNC(=O)CN    ZINC000002168344
C/C=C\COC(=O)CCF    ZINC000892583982
CNC(=O)NCC(=O)OC    ZINC000096578173
COC(=O)[C@@H]1CC[C@@H](F)C1    ZINC000242750744
CCOC(=O)[C@]1(C)C[C@H]1F    ZINC000034348323
COC(=O)[C@@H](N)CC(N)=O    ZINC000021991932
COC(=O)[C@@H]1CC[C@H](F)C1    ZINC000242750745
C=C[C@H](C)OC(=O)CCF    ZINC001342739109
CCCOC(=O)[C@@H]1C[C@H]1F    ZINC000204942698
CCOC(=O)[C@@H](N)C(N)=O    ZINC000104640319
CC(C)OC(=O)[C@H]1C[C@H]1F    ZINC001343838596
C[C@@H]1C[C@H]1C(=O)OCCF    ZINC000306473476
C=CCOC(=O)C(C)(C)F    ZINC000217889816
C=CCCOC(=O)CCF    ZINC000892571281
CC(=O)OC[C@]1(C)C[C@H]1F    ZINC000822087320
COC(=O)[C@H](O)CNC=N    ZINC001252439212
C/C=C/C(=O)OCCCF    ZINC000072265766
CC(=O)OCC(=O)N(C)N    ZINC000757129649
C=C(C)C(=O)OCCCF    ZINC000072265767
C/C=C/C(=O)OC[C@H](C)F    ZINC001083809112
CCOC(=O)CNC(N)=O    ZINC000001648268
O=C(CC1CC1)OCCF    ZINC000306482825
CCOC(=O)C1(F)CCC1    ZINC000165146072
COC(=O)CCNC(N)=O    ZINC000040421797
O=C(CCF)OCC1CC1    ZINC000892564300
O=C(OCCF)C1CCC1    ZINC000039087573
COC(=O)C[C@H](N)C(N)=O    ZINC000060085840
CCOC(=O)CC(=O)NN    ZINC000001674130
CCOC(=O)C/C(N)=N/O    ZINC000015937660
COC(=O)[C@H]1CC[C@H](F)C1    ZINC000242750746
COC(=O)[C@H](N)CC(N)=O    ZINC000032098738
C=CCOC(=O)[C@@H](F)CC    ZINC001122525389
CCOC(=O)C1CC(F)C1    ZINC000107258620
C=C(F)C(=O)OC(C)(C)C    ZINC000002506859
CCOC(=O)C1(CF)CC1    ZINC000107262833
CCC(=O)O[Si](C)(C)C    ZINC000195781235
COC(=O)C[Si](C)(C)C    ZINC000169743103
CC(=O)OC[Si](C)(C)C    ZINC000195764256
COC(C)(C)COC(C)=O    ZINC000146134340
CC(C)COC(=O)[C@H](C)O    ZINC000000391799
CCOC(=O)[C@@H](CC)CO    ZINC000002033561
CCOCCCC(=O)OC    ZINC000014444670
COCCCCOC(C)=O    ZINC000044075731
CC(=O)OCCCCCO    ZINC000034408089
CCCOC(=O)C(C)(C)O    ZINC000140021797
CCC[C@H](O)C(=O)OCC    ZINC000001684860
CCCOC(=O)[C@@H](O)CC    ZINC000116225085
CCOC(=O)[C@H](O)C(C)C    ZINC000012153582
CC[C@@H](O)[C@H](C)C(=O)OC    ZINC000014491094
CCCOC(=O)COCC    ZINC000035101669
CCOC(=O)[C@@H](O)C(C)C    ZINC000012153581
CCOC(=O)[C@](C)(O)CC    ZINC000005954694
COC(=O)[C@H](O)CC(C)C    ZINC000001849641
COC[C@@H](C)CC(=O)OC    ZINC000087416354
CCOC[C@H](C)OC(C)=O    ZINC000005224453
CC[C@H](C)COC(=O)CO    ZINC000238315005
COC(=O)CCC[C@H](C)O    ZINC000012153762
COC(=O)COC(C)(C)C    ZINC000020506584
COCC[C@@H](C)OC(C)=O    ZINC000112968301
CC[C@@H](C)OCC(=O)OC    ZINC000048263426
CC[C@H](C)[C@@H](O)C(=O)OC    ZINC000014491047
CCOC(=O)C(C)(C)CO    ZINC000001709955
CCC(=O)OCC[C@@H](C)O    ZINC000113852654
CCC(=O)OCCCCO    ZINC000034474362
CCC(CC)OC(=O)CO    ZINC000149775312
COC(=O)[C@H](OC)C(C)C    ZINC000022123406
CCOC(=O)[C@H](CC)CO    ZINC000001757872
CCOCC(=O)OC(C)C    ZINC000032210520
CCO[C@H](C)CC(=O)OC    ZINC000035740481
CCCCC(=O)OCCO    ZINC000004556489
C[C@H](O)C(=O)OC(C)(C)C    ZINC000000391794
CCOC(=O)COC(C)C    ZINC000026515405
CCCOCC(=O)OCC    ZINC000037024523
CC(C)OC(=O)C[C@@H](C)O    ZINC000034172557
COC(=O)CC(C)(C)OC    ZINC000197750425
CCCC(=O)OC[C@H](C)O    ZINC000005819623
CC(C)CC(=O)OCCO    ZINC000081915426
CCOCCCOC(C)=O    ZINC000002577025
CC[C@@H](O)[C@@H](C)C(=O)OC    ZINC000014491090
CCO[C@H](CC)C(=O)OC    ZINC000041393012
CC[C@H](O)C(=O)OC(C)C    ZINC000082112793
COCC(C)(C)C(=O)OC    ZINC000034266764
CC(C)COC(=O)[C@@H](C)O    ZINC000000391798
CC(C)C(=O)OCCCO    ZINC000001705416
COC(=O)CCOC(C)C    ZINC000026515404
CC[C@H](C)OC(=O)[C@H](C)O    ZINC000005651407
CCOC(=O)CC(C)(C)O    ZINC000005650545
CC(=O)OCCOC(C)C    ZINC000002572132
CCC[C@](C)(O)C(=O)OC    ZINC000050974810
CCC(=O)O[C@H](C)COC    ZINC000034599003
CCOC(=O)C[C@@H](C)OC    ZINC000043617765
CCC[C@@H](O)C(=O)OCC    ZINC000002046082
CC(C)C(=O)OC[C@H](C)O    ZINC000032147246
CC[C@H](COC(C)=O)OC    ZINC000034424008
CC[C@@H](C)COC(=O)CO    ZINC000238267268
CCCOC(=O)[C@H](O)CC    ZINC000116225088
CC[C@H](C)OC(=O)COC    ZINC000037597675
CCCOC(=O)C[C@@H](C)O    ZINC000032166936
CCOC(=O)C[C@H](C)OC    ZINC000034075502
CC(C)CCOC(=O)CO    ZINC000034240092
CCOC(=O)[C@@H](C)[C@@H](C)O    ZINC000014489009
CCOC(=O)[C@@H](C)OCC    ZINC000002044009
CC(C)(C)OC(=O)CCO    ZINC000002541737
COCC[C@H](C)OC(C)=O    ZINC000112968303
CCCOC(=O)[C@H](C)OC    ZINC000081126772
CC[C@H](C)[C@H](O)C(=O)OC    ZINC000014491050
C[C@@H](O)C(=O)OC(C)(C)C    ZINC000000391795
CCOC(=O)C[C@H](O)CC    ZINC000001766029
CCC(=O)OCC[C@H](C)O    ZINC000113852655
CCCCOCC(=O)OC    ZINC000001566420
CCOCCC(=O)OCC    ZINC000001648286
CC(=O)OCCC[C@H](C)O    ZINC000135754123
CCCC[C@@H](O)C(=O)OC    ZINC000032215682
CCO[C@@H](CC)C(=O)OC    ZINC000041393010
CCCCOC(=O)[C@@H](C)O    ZINC000001693581
CCCCOC(=O)[C@H](C)O    ZINC000002040992
CCOC[C@@H](C)OC(C)=O    ZINC000002575428
CO[C@@H](C)CCOC(C)=O    ZINC000002037826
COCC(=O)OCC(C)C    ZINC000049588403
COC(=O)[C@@](C)(O)C(C)C    ZINC000052884029
COC(=O)[C@@H](O)CC(C)C    ZINC000001849640
CCCC(=O)OCCOC    ZINC000001684324
CCCCCOC(=O)CO    ZINC000001592148
CCC[C@@](C)(O)C(=O)OC    ZINC000050974813
COC(=O)[C@](C)(O)C(C)C    ZINC000052884030
COC(=O)C[C@@H](O)C(C)C    ZINC000139185074
CC[C@H](O)[C@@H](C)C(=O)OC    ZINC000014491092
CC(=O)OCCC[C@@H](C)O    ZINC000135754157
CCOC(=O)[C@H](C)OCC    ZINC000001690947
CC[C@H](C)C(=O)OCCO    ZINC000114589850
CCOC(=O)CCCCO    ZINC000039340162
CCOC(=O)CCCOC    ZINC000014444668
COC(=O)CC[C@H](C)OC    ZINC000095348016
CC[C@@](C)(OC)C(=O)OC    ZINC000030769400
CCOC(=O)[C@H](C)[C@@H](C)O    ZINC000014489011
COC(=O)C[C@H](O)C(C)C    ZINC000082028071
COC(=O)[C@H](O)C(C)(C)C    ZINC000033992116
CC[C@H](O)[C@H](C)C(=O)OC    ZINC000014491096
CC[C@@H](C)OC(=O)[C@H](C)O    ZINC000005651080
CO[C@@H](C)C(=O)OC(C)C    ZINC000090506381
CCOC(=O)[C@@H](C)[C@H](C)O    ZINC000014489013
CC[C@H](C)OCC(=O)OC    ZINC000048263428
CC[C@](C)(OC)C(=O)OC    ZINC000030769404
CC[C@@H](COC(C)=O)OC    ZINC000034424006
CC(=O)OC[C@H](O)C(C)C    ZINC000220952156
COCCOC(=O)C(C)C    ZINC000079597696
CCC(=O)OCC(C)(C)O    ZINC000165212868
CCC[C@H](O)CC(=O)OC    ZINC000012153559
CC(C)OC(=O)C(C)(C)O    ZINC000081914399
CO[C@H](C)CCOC(C)=O    ZINC000001707048
CC(C)C(=O)OC[C@@H](C)O    ZINC000032147241
CCOC(=O)[C@@](C)(O)CC    ZINC000005923633
COCCC(=O)OC(C)C    ZINC000034099709
CCOC(=O)[C@H](CC)OC    ZINC000070232783
CCC[C@@H](C)OC(=O)CO    ZINC000198718971
CCOC(=O)[C@@H](CC)OC    ZINC000070232784
CO[C@H](C)C(=O)OC(C)C    ZINC000117564529
CC(=O)OC[C@@H](O)C(C)C    ZINC000220952095
COC(=O)CCCCCO    ZINC000002575093
CC(C)(C)C(=O)OCCO    ZINC000005351110
COC(=O)C(C)(C)CCO    ZINC000078379461
COC(=O)CCC[C@@H](C)O    ZINC000012153761
CCCC(=O)OC[C@@H](C)O    ZINC000005819620
CC[C@@H](O)C(=O)OC(C)C    ZINC000082112794
COCCCCC(=O)OC    ZINC000139848123
CCCOC(=O)[C@@H](C)OC    ZINC000081126768
CC[C@@H](C)[C@H](O)C(=O)OC    ZINC000014491049
COC[C@H](C)CC(=O)OC    ZINC000087416355
CCCOC(=O)CCOC    ZINC000001591816
COC(=O)[C@@H](O)C(C)(C)C    ZINC000033992115
CCCCOC(=O)COC    ZINC000037597677
CC[C@@H](CC(=O)OC)OC    ZINC000039257169
CCC(=O)O[C@@H](C)COC    ZINC000034599002
CCCC[C@H](O)C(=O)OC    ZINC000032215685
CC(=O)OCCC(C)(C)O    ZINC000038220243
CC[C@@H](C)C(=O)OCCO    ZINC000114589848
CCC[C@@H](OC)C(=O)OC    ZINC000022538733
CCOC(=O)[C@H](C)[C@H](C)O    ZINC000013513044
CCC[C@H](C)OC(=O)CO    ZINC000198718983
CCC[C@H](OC)C(=O)OC    ZINC000022538736
COC(=O)[C@@H](C)OC(C)C    ZINC000032210496
CC[C@@H](C)OC(=O)COC    ZINC000037597673
COC(=O)CC[C@@H](C)OC    ZINC000038415782
CCCO[C@H](C)C(=O)OC    ZINC000043626049
CC[C@@H](C)[C@@H](O)C(=O)OC    ZINC000014491045
CCC(=O)OCCCOC    ZINC000059683647
CCC[C@@H](O)CC(=O)OC    ZINC000002575098
CCOC(C)(C)C(=O)OC    ZINC000113848271
CCC(=O)OC[C@@H](C)OC    ZINC000113847544
COC(=O)[C@@H](OC)C(C)C    ZINC000022123402
COC(=O)CC(C)(C)CO    ZINC000169200182
CCOCCOC(=O)CC    ZINC000034539374
CCC(=O)OC[C@H](C)OC    ZINC000081915433
CCCC(=O)OCCCO    ZINC000034346376
CCOC(=O)CNCCN    ZINC000022028876
COC(=O)CCNN(C)C    ZINC000039190594
COC(=O)CN(C)CCN    ZINC000054418753
COC(=O)[C@H](N)CN(C)C    ZINC000045379986
COC(=O)[C@@H](N)CN(C)C    ZINC000039079546
CC[C@H](N)[C@@H](N)C(=O)OC    ZINC000104685068
COC(=O)[C@H](N)CCCN    ZINC000034847145
COC(=O)[C@@H](N)C(C)(C)N    ZINC000140564822
CC(C)(C)OC(=O)CNN    ZINC000034536713
CCOC(=O)[C@H](N)CCN    ZINC000005856741
CCOC(=O)[C@@H](N)CCN    ZINC000005857424
COC(=O)[C@@H](N)CCCN    ZINC000002556637
CC(=O)OCC[N+](C)(C)C    ZINC000003079336
COC(=O)[C@H]1CSCN1    ZINC000019735289
COC(=O)[C@@H]1CSCN1    ZINC000019735288
COC(=O)[C@@H]1NCCS1    ZINC000019419054
CC(=O)O[C@@H](C)C(N)=S    ZINC000085345157
CCOC(=O)CC(N)=S    ZINC000004218148
CCOC(=O)C(=N)SC    ZINC000038915933
COC(=O)[C@H]1NCCS1    ZINC000019419056
COC(=O)CNC(=O)OC    ZINC000034235504
CC(=O)OCCC[N+](=O)[O-]    ZINC000014614170
CC(=O)OC[C@@H](N)C(=O)O    ZINC000001747043
COC(=O)COCC(N)=O    ZINC000079716221
COCC(=O)OCC(N)=O    ZINC000307293284
O=C(CO)O[C@H]1CNOC1    ZINC000848060939
COC(=O)C[C@H](N)C(=O)O    ZINC000001708458
COC(=O)C(N)C(=O)OC    ZINC000036532919
CC(=O)OCCNC(=O)O    ZINC000140373517
CONC(=O)CC(=O)OC    ZINC000144639768
CCOC(=O)[C@H](C)[N+](=O)[O-]    ZINC000001691713
C[C@@H](OC(=O)CO)C(N)=O    ZINC000306842403
CC(=O)OC[C@H](N)C(=O)O    ZINC000000895446
C[C@H](OC(=O)CO)C(N)=O    ZINC000306842410
COC(=O)[C@H](N)CC(=O)O    ZINC000002560988
COC(=O)C[C@@H](N)C(=O)O    ZINC000002560671
COC(=O)CCC[N+](=O)[O-]    ZINC000001715186
C[C@H](O)C(=O)OCC(N)=O    ZINC000147801213
COC(=O)C(=O)N(C)OC    ZINC000196853324
CCOC(=O)[C@@H](C)[N+](=O)[O-]    ZINC000002043884
COC(=O)[C@@H](N)CC(=O)O    ZINC000001709620
COC(=O)[C@@H](C)NC(=O)O    ZINC000104696446
COC(=O)CNCC(=O)O    ZINC000020376262
CNC(=O)COC(=O)CO    ZINC000306485985
COC(=O)CNC(=O)CO    ZINC000307186639
CCOC(=O)CC[N+](=O)[O-]    ZINC000014614148
COC(=O)C1(N)CC(F)C1    ZINC000219194992
COC(=O)[C@@H]1C[C@@H](F)CN1    ZINC000021985164
CCOC(=O)C1(F)CNC1    ZINC000238301638
COC(=O)[C@]1(F)CCNC1    ZINC000072266422
COC(=O)[C@@]1(F)C[C@H](N)C1    ZINC001542984479
COC(=O)[C@@]1(F)C[C@@H](N)C1    ZINC001542984478
COC(=O)[C@@H]1C[C@H](F)CN1    ZINC000022001763
COC(=O)[C@H]1C[C@H](F)CN1    ZINC000034212665
COC(=O)[C@H]1C[C@@H](F)CN1    ZINC000034212666
COC(=O)[C@@]1(F)CCNC1    ZINC000072266423
CC[C@H](N)[C@@H](O)C(=O)OC    ZINC000078725164
CCOC(=O)C[C@@H](N)CO    ZINC000044463565
COC(=O)[C@H](O)CN(C)C    ZINC000205082330
CCOC(=O)[C@](C)(O)CN    ZINC000078724461
C[C@H](O)C(=O)OCCCN    ZINC000147046955
CC(C)OC(=O)[C@H](N)CO    ZINC000025623764
COC(=O)[C@@H](O)CN(C)C    ZINC000039079700
CCOC(=O)[C@@H](N)CCO    ZINC000040699927
COC[C@](C)(N)C(=O)OC    ZINC000045506733
COC(=O)CN(C)CCO    ZINC000031847290
COCCNCC(=O)OC    ZINC000020036338
CCCCOC(=O)CON    ZINC000001998321
CCOC(=O)C[C@H](N)CO    ZINC000044463564
COCC[C@@H](N)C(=O)OC    ZINC000052786568
CC(C)OC(=O)[C@@H](N)CO    ZINC000025623756
CON[C@H](C)CC(=O)OC    ZINC000083099515
CCOC(=O)[C@](C)(N)CO    ZINC000095931664
CON[C@@H](C)CC(=O)OC    ZINC000083099514
CCOC(=O)[C@@H](N)[C@H](C)O    ZINC000026515418
CC[C@@H](N)[C@H](O)C(=O)OC    ZINC000078725161
COC[C@@](C)(N)C(=O)OC    ZINC000039072874
CCOC(=O)C[C@@H](O)CN    ZINC000001671855
CCOC(=O)COCCN    ZINC000086433937
CCOC(=O)CN(C)OC    ZINC000307082171
CN[C@@H](COC)C(=O)OC    ZINC000034194791
CCNC[C@@H](O)C(=O)OC    ZINC000225887551
COC(=O)C[C@@H](CN)OC    ZINC000098096559
CCOC(=O)[C@H](N)[C@H](C)O    ZINC000026515420
CCOC(=O)[C@@](C)(N)CO    ZINC000039072885
COCC[C@H](N)C(=O)OC    ZINC000052786567
CN[C@H](COC)C(=O)OC    ZINC000034194792
CC[C@@H](N)[C@@H](O)C(=O)OC    ZINC000078725167
CCOC(=O)[C@H](N)[C@@H](C)O    ZINC000095670854
CC(C)(C)OC(=O)CON    ZINC000039340639
CCOC(=O)C[C@H](O)CN    ZINC000006385676
CN[C@H](C(=O)OC)[C@@H](C)O    ZINC000035939999
CCNC[C@H](O)C(=O)OC    ZINC000225887536
COC(=O)CCN(C)OC    ZINC000149463005
COC(=O)C[C@H](CN)OC    ZINC000098096560
CC[C@H](N)[C@H](O)C(=O)OC    ZINC000078725158
CCOC(=O)[C@@H](N)[C@@H](C)O    ZINC000014983113
CCOC(=O)[C@H](N)CCO    ZINC000040699926
COC(=O)CNC[C@H](C)O    ZINC000035115343
CCOC(=O)[C@@](C)(O)CN    ZINC000078724463
COC(=O)/C=C/C(=O)Cl    ZINC000118264089
C=CCOC(=O)C(=O)Cl    ZINC000033606462
COC(=O)/C=C\C(=O)Cl    ZINC000137755228
O=C1OC(=O)c2ccccc21    ZINC000008100883
O=C1Oc2ccccc2C1=O    ZINC000001712109
C=C(CCl)C(=O)OCC    ZINC000002379588
C=CC(=O)OCCCCl    ZINC000104726446
COC(=O)[C@H]1C[C@@H](Cl)C1    ZINC000299805483
COC(=O)/C(C)=C/CCl    ZINC000034787007
COC(=O)CNC(N)=S    ZINC000034971920
CCOC(=O)/C(C)=C\Cl    ZINC000078920778
CCC(=O)OC/C=C/Cl    ZINC000306736592
COC(=O)/C(C)=C\CCl    ZINC000095908291
COC(=O)[C@H](Cl)C1CC1    ZINC000050978185
CC1(C)COC(=O)[C@H]1Cl    ZINC000005496691
CCC(=O)OC/C=C\Cl    ZINC000378999398
COC(=O)C1CC(Cl)C1    ZINC000085221064
CC1(C)COC(=O)[C@@H]1Cl    ZINC000004537263
COC(=O)C/C=C/CCl    ZINC000033844131
CCOC(=O)/C=C/CCl    ZINC000104687906
COC(=O)CSC(=N)N    ZINC000070186813
O=C(CCl)OCC1CC1    ZINC000001638464
C=CC[C@H](Cl)C(=O)OC    ZINC000032136444
C/C=C/C(=O)OCCCl    ZINC000104728100
C=C(C)[C@H](Cl)C(=O)OC    ZINC000238357910
C=C(C)C(=O)OCCCl    ZINC000001561514
C=C(Cl)COC(=O)CC    ZINC000140494817
O=C(OCCl)C1CCC1    ZINC000148774963
C=CC[C@@H](Cl)C(=O)OC    ZINC000032136445
COC(=O)[C@@H](Cl)C1CC1    ZINC000050978188
C=C(C)[C@@H](Cl)C(=O)OC    ZINC000238799765
O=C1OC[C@@H](O)[C@@H](O)[C@H]1O    ZINC000013513832
C[C@H](O)C(=O)OCC(=O)O    ZINC000104715972
COC(=O)[C@H](OC)C(=O)O    ZINC000034426530
O=C1O[C@H](CO)[C@@H](O)[C@H]1O    ZINC000100030112
O=C1O[C@@H](CO)[C@@H](O)[C@H]1O    ZINC000016029708
COC(=O)[C@H](O)CC(=O)O    ZINC000014585674
COC(=O)C[C@H](O)C(=O)O    ZINC000014585706
C[C@@H](OC(=O)CO)C(=O)O    ZINC000059569926
COC(=O)C[C@@H](O)C(=O)O    ZINC000014585704
O=C1O[C@@H](CO)[C@H](O)[C@H]1O    ZINC000001532709
O=C1O[C@H](CO)[C@H](O)[C@H]1O    ZINC000096334560
C[C@H](OC(=O)CO)C(=O)O    ZINC000059569925
O=C1O[C@H](CO)[C@@H](O)[C@@H]1O    ZINC000003861798
COC(=O)COCC(=O)O    ZINC000034064790
COC(=O)COC(=O)CO    ZINC000167156029
COC(=O)[C@@H](OC)C(=O)O    ZINC000034426529
O=C1O[C@@H](CO)[C@@H](O)[C@@H]1O    ZINC000096014991
O=C1O[C@H](CO)[C@H](O)[C@@H]1O    ZINC000004353142
COC(=O)[C@@H](O)CC(=O)O    ZINC000014585673
O=C1O[C@@H](CO)[C@H](O)[C@@H]1O    ZINC000004353143
C[C@H]1OC(=O)c2ccccc21    ZINC000002026702
O=C1OCC[C@H]1OCCF    ZINC001224674511
C=CC(=O)Oc1ccccc1    ZINC000001850915
O=C1Cc2ccccc2CO1    ZINC000001530894
O=C1C[C@@](O)(CF)CCO1    ZINC000005134254
O=C1CCc2ccccc2O1    ZINC000005934751
O=C1C[C@](O)(CF)CCO1    ZINC000005134253
COC(=O)[C@]1(F)CCOC1    ZINC000260974249
Cc1ccc2c(c1)C(=O)OC2    ZINC000032297706
C[C@@H]1OC(=O)c2ccccc21    ZINC000002026697
COC(=O)[C@@]1(F)CCOC1    ZINC000260974250
C=C[C@@H](O)C(=O)OCCF    ZINC000306203618
COC(=O)CC(=O)[C@@H](C)F    ZINC000033961412
C[C@H]1c2ccccc2OC1=O    ZINC000118827262
COC(=O)CN(C)[N+](=O)[O-]    ZINC000071774316
C=C[C@H](O)C(=O)OCCF    ZINC000306203621
COC(=O)C1(F)CC(O)C1    ZINC000606301341
CCOC(=O)[C@@H](F)C(C)=O    ZINC000001614535
COC(=O)CC(=O)[C@H](C)F    ZINC000033961411
C[C@@H]1c2ccccc2OC1=O    ZINC000032142900
C#CCOC(=O)C#CC1CC1    ZINC000838370232
CCOC(=O)CC(=O)CF    ZINC000001605456
CCOC(=O)[C@H](F)C(C)=O    ZINC000002045795
O=C1OCC[C@@H]1OCCF    ZINC001224674513
Cc1cccc2c1C(=O)OC2    ZINC000003847995
CCC(=O)[C@H](F)C(=O)OC    ZINC000002569270
O=C1OCCc2ccccc21    ZINC000005934784
COC(=O)[C@H](O)NC(N)=O    ZINC000002025412
Cc1cccc2c1COC2=O    ZINC000032297704
Cc1ccc2c(c1)COC2=O    ZINC000002003308
COC(=O)[C@@H](O)NC(N)=O    ZINC000002025414
O=C1C[C@H](OCCF)CO1    ZINC001224673306
C=COC(=O)c1ccccc1    ZINC000000395557
CCC(=O)[C@@H](F)C(=O)OC    ZINC000100004050
COC(=O)[C@H](C)[C@H](C)S    ZINC000086294502
CCOC(=O)C(C)(C)S    ZINC000014983127
CC(=O)OCC[C@H](C)S    ZINC000033952584
CCS[C@@H](C)C(=O)OC    ZINC000048484863
CCOC(=O)[C@H](C)SC    ZINC000033506582
CC[C@H](SC)C(=O)OC    ZINC000000409386
CC(=O)OCC[C@@H](C)S    ZINC000033952585
CCOC(=O)CCSC    ZINC000001648986
COC(=O)[C@H](C)CSC    ZINC000033607012
CC(C)(C)OC(=O)CS    ZINC000095883454
COC(=O)[C@@H](C)[C@@H](C)S    ZINC000086294495
CCOC(=O)CSCC    ZINC000001603334
CCCCOC(=O)CS    ZINC000004501341
CS[C@H](C)COC(C)=O    ZINC000835679687
COC(=O)C[C@@H](C)SC    ZINC000032211379
CCOC(=O)[C@H](S)CC    ZINC000039416101
CCCSCC(=O)OC    ZINC000020297786
CCOC(=O)CCCS    ZINC000004809265
CSCCCOC(C)=O    ZINC000002510288
CS[C@@H](C)COC(C)=O    ZINC000835679688
COC(=O)CCCSC    ZINC000002020097
CCSCCOC(C)=O    ZINC000001665524
CC[C@@H](SC)C(=O)OC    ZINC000000409387
CSCC(=O)OC(C)C    ZINC000047874122
COC(=O)[C@@H](C)[C@H](C)S    ZINC000086294500
COC(=O)C[C@H](C)SC    ZINC000032211383
COC(=O)CSC(C)C    ZINC000037485688
CCSCCC(=O)OC    ZINC000001678135
CCOC(=O)C[C@H](C)S    ZINC000033975163
CCOC(=O)[C@@H](S)CC    ZINC000039416100
COC(=O)[C@@H](C)CSC    ZINC000033607010
COC(=O)[C@H](C)[C@@H](C)S    ZINC000086294498
CCC(=O)OCCSC    ZINC000197854892
CCOC(=O)C[C@@H](C)S    ZINC000033975162
COC(=O)C(C)(C)SC    ZINC000079532759
CC(C)OC(=O)CCS    ZINC000044076041
CCOC(=O)[C@@H](C)SC    ZINC000033506581
CC(C)COC(=O)CS    ZINC000016575304
CCCC(=O)OCSC    ZINC000022000224
CCS[C@H](C)C(=O)OC    ZINC000048484865
COCC(=O)OC[C@H](C)O    ZINC000114277514
COC[C@](C)(O)C(=O)OC    ZINC000053199933
CCOC(=O)COCOC    ZINC000143898323
C[C@H](O)C(=O)OCCCO    ZINC000146170054
C[C@@H](O)CCOC(=O)CO    ZINC000079964173
C[C@@H](O)CC(=O)OCCO    ZINC000090741323
COCC(=O)OC[C@@H](C)O    ZINC000114277511
CCOC(=O)[C@@H](O)OCC    ZINC000001621875
CCC(=O)OC[C@H](O)CO    ZINC000001667423
CCOC(=O)C[C@H](O)CO    ZINC000013482581
CO[C@@H](C)COC(=O)CO    ZINC000307614925
COC(=O)CC(OC)OC    ZINC000000409270
COC(=O)C(C)(OC)OC    ZINC000001610700
COC(=O)C(C)(CO)CO    ZINC000005447566
COCCOC(=O)[C@H](C)O    ZINC000006425695
COC(=O)CCOCCO    ZINC000026515424
CO[C@@H](C)C(=O)OCCO    ZINC000307247504
CCOC(=O)[C@H](O)OCC    ZINC000002045745
COCCCOC(=O)CO    ZINC000199857654
COCCOC(=O)COC    ZINC000164186004
COC[C@@H](OC)C(=O)OC    ZINC000034317643
CCOC(=O)[C@@H](O)COC    ZINC000086521112
COCCC(=O)OCCO    ZINC000117021934
CCOC(=O)[C@H](O)COC    ZINC000086521109
COC(=O)[C@H](CCO)OC    ZINC000088285616
CC(C)(O)C(=O)OCCO    ZINC000032210309
CO[C@H](C)COC(=O)CO    ZINC000307614924
COCCOC(=O)[C@@H](C)O    ZINC000001599025
CCC(=O)OC[C@@H](O)CO    ZINC000005768312
C[C@@H](CO)COC(=O)CO    ZINC000909116834
CCOCC(=O)OCCO    ZINC000148501780
CC(=O)OCCOCCO    ZINC000001841432
C[C@H](O)COC(=O)[C@H](C)O    ZINC000082110002
CCOCCOC(=O)CO    ZINC000001673022
COC[C@H](C)OC(=O)CO    ZINC000307083944
CCOC(=O)C(CO)CO    ZINC000082200704
C[C@@H](O)COC(=O)[C@H](C)O    ZINC000082110001
COC[C@@](C)(O)C(=O)OC    ZINC000053199932
C[C@H](CO)COC(=O)CO    ZINC000909116831
COCCOCC(=O)OC    ZINC000002017920
CCOC(=O)[C@](C)(O)CO    ZINC000034514471
COC[C@H](OC)C(=O)OC    ZINC000034317642
CO[C@H](C)C(=O)OCCO    ZINC000307247495
CC[C@@H](O)C(=O)OCCO    ZINC000114654778
CCOC(=O)[C@@](C)(O)CO    ZINC000034514472
COC[C@@H](C)OC(=O)CO    ZINC000307083940
O=C(CO)OCCCCO    ZINC000080481352
C[C@H](O)CCOC(=O)CO    ZINC000079964168
CC[C@H](O)C(=O)OCCO    ZINC000114654779
COCC(=O)OCCCO    ZINC000145918852
COC(=O)[C@@H](C)OCCO    ZINC000034466318
CC(C)CC(=O)OCCF    ZINC000143903332
CC[C@@H](C)OC(=O)CCF    ZINC000892598629
CCC[C@@H](F)C(=O)OCC    ZINC000005785554
CCOC(=O)[C@@H](F)C(C)C    ZINC000072284006
CC[C@H](C)OC(=O)CCF    ZINC000892598628
CCCC(=O)OC[C@@H](C)F    ZINC001083806980
CCC(=O)OCCCCF    ZINC000306505679
CC[C@H](C)C(=O)OCCF    ZINC000201657834
CC(C)C(=O)OCCCF    ZINC000148114202
CC[C@@H](C)C(=O)OCCF    ZINC000201657800
CC[C@@H](F)C(=O)OC(C)C    ZINC000002000442
CC(C)COC(=O)CCF    ZINC001263296725
CCCCC(=O)OCCF    ZINC000306766917
CCC(F)(CC)C(=O)OC    ZINC000252479383
CCCOC(=O)[C@@H](F)CC    ZINC000136348337
CCCC(=O)OC[C@H](C)F    ZINC001083806979
CC(C)OC(=O)CCCF    ZINC000002000300
CC(C)(C)C(=O)OCCF    ZINC000202523804
CC(=O)OCCCCCF    ZINC000002040794
CCCOC(=O)[C@H](F)CC    ZINC000136348295
CCCOC(=O)C(C)(C)F    ZINC000306524768
CCCCOC(=O)CCF    ZINC000892561137
CCOC(=O)[C@H](F)C(C)C    ZINC000072284004
CCCC(=O)OCCCF    ZINC000072265732
CC(C)OC(=O)C(C)(C)F    ZINC000201430903
CC[C@H](F)C(=O)OC(C)C    ZINC000002000441
CCC[C@H](F)C(=O)OCC    ZINC000001610333
CCCOC(=O)CCCF    ZINC000850191925
O=C1N[C@@H](CCl)C(=O)O1    ZINC000077285754
O=C1N[C@H](CCl)C(=O)O1    ZINC000077285751
COC(=O)/C(=N/O)SC    ZINC000096031681
O=C1OC(=O)c2ncccc21    ZINC000008100881
O=C1OC(=O)c2cnccc21    ZINC000008100888
CCOC(=O)/C(Cl)=N/C    ZINC000135935406
O=C(CCl)OC1CNC1    ZINC000042768563
COC(=O)CCO[N+](=O)[O-]    ZINC000028957253
CCOC(=O)C(F)(F)C#N    ZINC000098210188
Nc1cccc2c1COC2=O    ZINC000002529199
COC(=O)[C@@](C)(N)CS    ZINC000034075522
C[C@@H]1OC(=O)c2cccnc21    ZINC000196017215
COC(=O)[C@H](N)CSC    ZINC000028617734
NC(=O)COC(=O)CCF    ZINC000892576651
COC(=O)CSCCN    ZINC000005997049
Nc1ccc2c(c1)COC2=O    ZINC000000122281
CCOC(=O)[C@@H](N)CS    ZINC000019943814
Nc1ccc2c(c1)C(=O)OC2    ZINC000000128638
COC(=O)[C@@H](N)CSC    ZINC000022055362
O=C1CNc2ccccc2O1    ZINC000079022827
O=C1OCCc2ccncc21    ZINC000004098449
C[C@H]1OC(=O)c2cccnc21    ZINC000196017205
Nc1cccc2c1C(=O)OC2    ZINC000054965491
C#CCOC(=O)c1cc[nH]c1    ZINC000306887381
C#CCOC(=O)c1ccc[nH]1    ZINC000045800821
Nc1ccc2c(c1)CC(=O)O2    ZINC000039310033
CCOC(=O)[C@H](N)CS    ZINC000019943817
CCOC(=O)C[S+](C)C    ZINC000005048572
COC(=O)[C@H](C)NCCF    ZINC000087774933
COC(=O)CN(C)CCF    ZINC000087777041
COC(=O)[C@@H](C)NCCF    ZINC000087774934
COC(=O)C(=S)SC    ZINC000139318995
COC(=O)[C@H](C)C(=O)Cl    ZINC000113366944
CC(=O)O[C@@H](C)C(=O)Cl    ZINC000002516988
O=C1C[C@H]([P@@H](=O)O)CO1    ZINC000018196449
CC(=O)O[C@H](C)C(=O)Cl    ZINC000004976604
O=C(CO)OC/C=C\Cl    ZINC000909116570
CCOC(=O)/C(Cl)=C/O    ZINC000117819303
COC(=O)[C@H](Cl)C(C)=O    ZINC000002568011
CCOC(=O)CC(=O)Cl    ZINC000002242607
CC(=O)OCC(=O)CCl    ZINC000002007333
O=C(CO)OC/C=C/Cl    ZINC000909116569
O=C1CCC(F)(F)C(=O)O1    ZINC000100668534
CCOC(=O)[C@@H](Cl)C=O    ZINC000005857395
O=C1OC(=O)c2nccnc21    ZINC000008100990
COC(=O)CC(=O)CCl    ZINC000002010466
COC(=O)[C@@H](Cl)C(C)=O    ZINC000003861333
COC(=O)[C@@H](C)C(=O)Cl    ZINC000113366942
O=C1C[C@@H]([P@@H](=O)O)CO1    ZINC000018196451
COC(=O)CCC(=O)Cl    ZINC000001712453
CCOC(=O)[C@H](Cl)C=O    ZINC000005856715
C=C(Cl)COC(=O)CO    ZINC000238686980
O=C1OC(=O)[C@@H]2[C@H]1[C@@H]1C=C[C@@H]12    ZINC000254762985
O=C1OCc2ccc(O)cc21    ZINC000039213449
O=C1OC(=O)[C@@H]2[C@@H]3C=C[C@H]3[C@@H]12    ZINC000100970820
C#CCOC(=O)c1ccoc1    ZINC000039087612
O=C1OCc2cc(O)ccc21    ZINC000001646620
O=C1OC(=O)[C@H]2C=CC=C[C@@H]12    ZINC000104153453
O=C1O[C@H](O)c2ccccc21    ZINC000005517700
O=C1OC(=O)[C@H]2C=CC=C[C@H]12    ZINC000104153458
O=C1OC(=O)C2=C1CC=CC2    ZINC000008100980
CCOC(=O)[C@H](F)C(=O)O    ZINC000039616765
O=C1Cc2c(cccc2O)O1    ZINC000039136339
COC(=O)C(F)C(=O)OC    ZINC000000158096
O=C1Cc2ccc(O)cc2O1    ZINC000039136340
O=C1Cc2cc(O)ccc2O1    ZINC000001690954
O=C1OC(=O)[C@H]2[C@@H]3C=C[C@H]3[C@@H]12    ZINC000100970817
O=C1OC(=O)[C@@H]2C=CC=C[C@@H]12    ZINC000104153447
O=C1OC(=O)[C@H]2[C@H]1[C@H]1C=C[C@H]21    ZINC000104100509
C#CCOC(=O)c1ccco1    ZINC000035975590
O=C1O[C@@H](O)c2ccccc21    ZINC000005517670
O=C1OC(=O)[C@H]2[C@H]1[C@@H]1C=C[C@@H]12    ZINC000104100502
O=C(O)COC(=O)CCF    ZINC001602077307
O=C1COc2ccccc2O1    ZINC000004141385
CCOC(=O)[C@@H](F)C(=O)O    ZINC000039616766
CCCOC(=O)[C@@H](C)Cl    ZINC000005835465
COC(=O)[C@H]1CC1(C#N)C#N    ZINC000039087621
CCOC(=O)[C@@H](C)CCl    ZINC000002044143
CC(C)(C)OC(=O)CCl    ZINC000002015932
N#CCOC(=O)c1ccc[nH]1    ZINC000001721192
CC[C@@H](C)C(=O)OCCl    ZINC000104719849
N#CCOC(=O)c1cc[nH]c1    ZINC000306189428
CCOC(=O)[C@H](C)CCl    ZINC000001690412
COC(=O)CC[C@@H](C)Cl    ZINC000059653643
CC(C)OC(=O)CCCl    ZINC000001720172
COC(=O)CC[C@H](C)Cl    ZINC000059653638
CC(=O)OCCCCCl    ZINC000001684560
CC[S@](=O)CC(=O)OC    ZINC000040957415
CCCC(=O)OCCCl    ZINC000006655500
COC(=O)C(C)(C)CCl    ZINC000071671033
COCCOC(=O)CS    ZINC000020232057
CCOC(=O)[C@@H](Cl)CC    ZINC000002170190
C#CCOC(=O)c1ccn[nH]1    ZINC000306362622
CC[C@H](C)OC(=O)CCl    ZINC000005599278
CC(C)COC(=O)CCl    ZINC000001597258
CC[C@@H](C)OC(=O)CCl    ZINC000001711929
CCOC(=O)CCCCl    ZINC000001574312
CCCCOC(=O)CCl    ZINC000001591784
COC(=O)c1ccc(C#N)[nH]1    ZINC000045792889
CC[C@H](C)C(=O)OCCl    ZINC000104719854
COC(=O)c1cc(C#N)c[nH]1    ZINC000045792892
CCOC(=O)C(C)(C)Cl    ZINC000002141614
O=C(CCS)OCCO    ZINC000006130091
CC(C)CC(=O)OCCl    ZINC000032182885
CCC(=O)OCCCCl    ZINC000032162610
CCCOC(=O)[C@H](C)Cl    ZINC000005835507
Nc1cnc2c(c1)C(=O)OC2    ZINC001161700459
COC(=O)c1c[nH]c(C#N)c1    ZINC000045800822
CC[S@@](=O)CC(=O)OC    ZINC000040957412
COC(=O)[C@H](C)CCCl    ZINC000002557125
COC(=O)CSCCO    ZINC000035109319
CCCCC(=O)OCCl    ZINC000032162792
CC(C)(C)C(=O)OCCl    ZINC000002242620
COC(=O)[C@@H](C)CCCl    ZINC000040448039
CCOC(=O)[C@H](Cl)CC    ZINC000002170192
COC(=O)[C@@H]1CC1(C#N)C#N    ZINC000039087620
COC(=O)CCCCCl    ZINC000001709928
O=C(OCCF)[C@H]1C[C@@H]1F    ZINC001122624432
COC(=O)[C@@]1(C)CC1(F)F    ZINC000260172025
COC(=O)[C@H]1[C@@H](C)C1(F)F    ZINC000306511628
COC(=O)[C@H]1[C@H](C)C1(F)F    ZINC000306511627
O=C(OCCF)[C@@H]1C[C@H]1F    ZINC001122624364
O=C1C[n+]2ccccc2CO1    ZINC000002029233
COC(=O)C1(F)CC(F)C1    ZINC000606301479
CC(=O)OCCC=C(F)F    ZINC000014628854
COC(=O)[C@@H]1[C@@H](C)C1(F)F    ZINC000306511625
O=C(OCC(F)F)C1CC1    ZINC000306497670
C=CCC(F)(F)C(=O)OC    ZINC000104683725
O=C(OCCF)[C@H]1C[C@H]1F    ZINC001122624363
C/C=C/C(=O)OCC(F)F    ZINC000072265747
CCOC(=O)/C=C/C(F)F    ZINC000034964111
COC(=O)[C@@H]1[C@H](C)C1(F)F    ZINC000306511626
COC(=O)[C@@H](O)[C@@H](O)CO    ZINC000000406321
C=CC(=O)OCC(C)(F)F    ZINC000199943146
O=C(OCCF)[C@@H]1C[C@@H]1F    ZINC001122624365
COC(=O)[C@]1(C)CC1(F)F    ZINC000260172028
COC(=O)C1CC(F)(F)C1    ZINC000072193732
CCOC(=O)[C@H]1CC1(F)F    ZINC000039087610
C=C(C)C(=O)OCC(F)F    ZINC000034253100
CCOC(=O)[C@@H]1CC1(F)F    ZINC000039087609
COC(=O)c1ccc(C)cc1    ZINC000000391965
CO[C@@H](C)C(=O)OCCF    ZINC000307214037
C#CCOC(=O)C1=CCCC1    ZINC000039087619
COC(=O)Cc1ccccc1    ZINC000000388061
CCOC(=O)C[C@@H](O)CF    ZINC000001614536
C[C@@H](O)CC(=O)OCCF    ZINC001224673246
COCC(=O)OCCCF    ZINC000306474246
CC[C@H](O)C(=O)OCCF    ZINC000306639924
CCOC(=O)C[C@H](O)CF    ZINC000002045794
O=C1OC[C@@H]2[C@H]3C=C[C@H](C3)[C@@H]12    ZINC000004974289
CC(=O)Oc1ccc(C)cc1    ZINC000000409286
C#CCOC(=O)/C=C/C=C/C    ZINC000039428264
O=C1OC[C@H]2[C@H]1[C@@H]1C=C[C@@H]2C1    ZINC000102218347
CC(C)(F)C(=O)OCCO    ZINC000306532481
CC(=O)OCc1ccccc1    ZINC000000157134
CC(=O)Oc1ccccc1C    ZINC000001095311
O=C1OC[C@H]2[C@H]1[C@H]1C=C[C@@H]2C1    ZINC000004974288
CC(=O)OC(C)=C1C=CC=C1    ZINC000039246605
CCOCC(=O)OCCF    ZINC000306472149
O=C(CCCF)OCCO    ZINC000850192742
CC(C)(O)C(=O)OCCF    ZINC000306527267
CCOC(=O)[C@@H](F)[C@@H](C)O    ZINC000038234629
C[C@H](O)C(=O)OCCCF    ZINC000306690364
COCCC(=O)OCCF    ZINC000306335434
C#CCOC(=O)/C=C/C=C\C    ZINC000205159835
CO[C@H](C)C(=O)OCCF    ZINC000307214036
COC(=O)[C@@H](C)OCCF    ZINC000260984670
CCOC(=O)c1ccccc1    ZINC000000404389
COC(=O)c1ccccc1C    ZINC000000153306
CC[C@@H](O)C(=O)OCCF    ZINC000306639923
COCCOC(=O)CCF    ZINC000169273882
CCOC(=O)[C@@H](F)[C@H](C)O    ZINC000086244416
CCC(=O)Oc1ccccc1    ZINC000001694849
CCOC(=O)[C@H](F)[C@H](C)O    ZINC000086244415
COC(=O)c1cccc(C)c1    ZINC000003875679
C#CCCCC(=O)OCC#C    ZINC000166232232
O=C1OC[C@@H]2[C@H]3C=C[C@@H](C3)[C@@H]12    ZINC000103760419
CCOC(=O)[C@H](F)[C@@H](C)O    ZINC000086244414
C#CC12CC(C(=O)OC)(C1)C2    ZINC000328579693
C=CCOC(=O)C#CC1CC1    ZINC000838366773
CC(=O)Oc1cccc(C)c1    ZINC000004284473
C#CCOC(=O)C1CC=CC1    ZINC000307402075
O=C(CO)OCCCCF    ZINC000909116113
C#CCOC(=O)C=C1CCC1    ZINC000306225283
CO/N=C(\Cl)C(=O)OC    ZINC000138487330
CCOC(=O)/C(Cl)=N/O    ZINC000100002387
CCOC(=O)C(Cl)=NO    ZINC000242687852
CCOC(=O)/C(Cl)=N\O    ZINC000100009131
COC(=O)c1ccc(C#N)o1    ZINC000019941850
N#CCOC(=O)c1ccco1    ZINC000039087643
C#CC(=O)NC1=CCOC1=O    ZINC001143912883
O=C1OCc2c[n+]([O-])ccc21    ZINC000001592492
N#CCOC(=O)c1ccoc1    ZINC000307167457
COC(=O)c1coc(C#N)c1    ZINC000039087630
N#CCOC(=O)c1cc[nH]n1    ZINC000307420313
COC(=O)[C@H](N)CCCl    ZINC000022013470
CCOC(=O)[C@H](N)CCl    ZINC000031947834
COC(=O)c1c[nH]nc1C#N    ZINC000039087657
C#CCOC(=O)c1c[nH]nn1    ZINC000306566411
COC(=O)c1ncccc1C    ZINC000002511443
COC(=O)/C=C/c1cc[nH]c1    ZINC000003053618
COC(=O)c1cccc(C)n1    ZINC000001701250
COC(=O)c1ccnc(C)c1    ZINC000016698181
COC(=O)Cc1ccncc1    ZINC000008294949
CC1(C)COC(=O)/C1=C/C#N    ZINC000017109959
COC(=O)c1cc(C)ccn1    ZINC000039057570
COC(=O)c1cncc(C)c1    ZINC000000161631
COC(=O)c1cnccc1C    ZINC000020357986
COC(=O)Cc1ccccn1    ZINC000000404445
COC(=O)c1cccc(N)c1    ZINC000004271898
COC(=O)/C(C#N)=C\C1CC1    ZINC000307401637
COC(=O)/C(C#N)=C/C1CC1    ZINC000393610313
CC(=O)OCc1ccccn1    ZINC000001665465
N#CCOC(=O)C1CC=CC1    ZINC000306424298
C/C=C/C=C\C(=O)OCC#N    ZINC000307888546
C=CCOC(=O)c1ccc[nH]1    ZINC000045792886
C#CCCCC(=O)OCC#N    ZINC000166213182
CCOC(=O)c1ccncc1    ZINC000000388053
N#CCOC(=O)C=C1CCC1    ZINC000306334230
CC(=O)OCc1cccnc1    ZINC000013281461
CC(=O)Oc1cnccc1C    ZINC000032134759
COC(=O)c1ccc(N)cc1    ZINC000000157537
C#CCOC(=O)C(C)(C)C#N    ZINC000307213250
CC(=O)Oc1cccnc1C    ZINC000150229790
C#CCOC(=O)CCCC#N    ZINC000166383944
CNOC(=O)c1ccccc1    ZINC000035940088
COC(=O)C12CC(C#N)(C1)C2    ZINC000038759665
C=CCOC(=O)c1cc[nH]c1    ZINC000205403130
COC(=O)c1ccc(C)nc1    ZINC000000157000
CC1(C)COC(=O)/C1=C\C#N    ZINC000005640260
CCC(=O)Oc1cccnc1    ZINC000022129873
N#CCOC(=O)C1=CCCC1    ZINC000307620680
COC(=O)/C=C\c1ccc[nH]1    ZINC000038995621
COC(=O)Cc1cccnc1    ZINC000000393945
COC(=O)c1ccc(C)cn1    ZINC000001701251
COC(=O)c1ccncc1C    ZINC000001420524
COC(=O)c1cccnc1C    ZINC000002510152
CC1=C(C#N)C(=O)OC1(C)C    ZINC000000509464
COC(=O)c1ccccc1N    ZINC000000157525
COC(=O)/C=C/c1ccc[nH]1    ZINC000039378898
COC(=O)C1(C#N)CC=CC1    ZINC000039087649
CC(=O)Oc1ccc(N)cc1    ZINC000005313959
CCOC(=O)c1cccnc1    ZINC000000391815
C/C=C/C=C/C(=O)OCC#N    ZINC000307645154
CCOC(=O)c1ccccn1    ZINC000000391889
CC(=O)OCc1ccncc1    ZINC000013232422
CC(=O)O[C@H](C)[C]1[CH][CH][CH][CH]1    ZINC000103639880
CC(=O)O[C@@H](C)[C]1[CH][CH][CH][CH]1    ZINC000103639877
O=C1OCC(Cl)=C1Cl    ZINC000001669133
CC(=O)OCBr    ZINC000001846487
COC(=O)CBr    ZINC000001641052
CC(=O)OCOC(=O)Cl    ZINC000034369448
CCOC(=O)C[S@@](=O)O    ZINC000149495945
COC(=O)CC[S@](=O)O    ZINC000026895553
O=C1Cc2occc2C(=O)O1    ZINC000216712983
O=C1C=C(C(F)(F)F)CO1    ZINC000096308329
COC(=O)CS(C)(=O)=O    ZINC000002169195
CCOC(=O)[C@H](O)CCl    ZINC000039125569
COCCOC(=O)CCl    ZINC000001687365
COC(=O)[C@](C)(O)CCl    ZINC000068576419
Cn1cc2c(n1)C(=O)OC2=O    ZINC000059211819
COC(=O)[C@@](C)(O)CCl    ZINC000068576421
CC(=O)OC[C@H](O)CCl    ZINC000002041688
Cn1ncc2c1C(=O)OC2=O    ZINC000059222211
COC(=O)COCCCl    ZINC000021990560
CC(=O)OCCOCCl    ZINC000026896288
CCOC(=O)COCCl    ZINC000038258372
C[C@H](O)C(=O)OCCCl    ZINC000104732385
COC(=O)C[C@H](O)CCl    ZINC000001433360
CC(=O)OC[C@@H](O)CCl    ZINC000001699458
O=C(CO)OCCCCl    ZINC000080529130
COC(=O)C[C@@H](O)CCl    ZINC000002564702
CCOC(=O)[C@@H](O)CCl    ZINC000039125570
COC(=O)CSCCF    ZINC000196279715
CC(=O)OCC(=O)C(F)F    ZINC000307310414
COC(=O)C1=NC=NC1=[N+]=[N-]    ZINC000104064910
O=C1OCc2cccc(F)c21    ZINC000000390856
N#CCOC(=O)c1c[nH]nn1    ZINC000307679277
O=C1OCc2ccc(F)cc21    ZINC000038324822
COC(=O)CC(=O)C(F)F    ZINC000031176442
O=C1OCc2c1cccc2F    ZINC000039259097
O=C1OCc2cc(F)ccc21    ZINC000028647754
O=C1OC[C@H]2[C@H]3C=C[C@H](O3)[C@H]12    ZINC000005600784
O=C1OC(=O)[C@@H]2CCC=C[C@@H]12    ZINC000100086169
O=C1O[C@H]2CC=C[C@H]2/C1=C\O    ZINC000100210116
CC(=O)Oc1ccccc1O    ZINC000001688153
O=C1OC[C@H]2[C@@H]1[C@@H]1C=C[C@@H]2O1    ZINC000100023330
COC(=O)c1ccccc1O    ZINC000000000490
C#CCOC[C@@H]1C=CC(=O)O1    ZINC001205006238
O=C1OC[C@H]2[C@@H]1[C@H]1C=C[C@@H]2O1    ZINC000205438854
O=C1OC[C@@H]2[C@H]3C=C[C@H](O3)[C@H]12    ZINC000001573023
C#CC(C#C)OCC(=O)OC    ZINC001204701932
C#CCOC(=O)C1CC(=O)C1    ZINC000307309498
O=C1OC[C@@H]2[C@@H]1[C@H]1C=C[C@@H]2O1    ZINC000136936324
O=C1O[C@@H]2C(=O)[C@H]3C[C@@H]1[C@H]2C3    ZINC000306351658
O=C1O[C@@H]2CC=C[C@@H]2/C1=C/O    ZINC000102319832
O=C1OC(=O)[C@H]2C=CCC[C@@H]12    ZINC000059669963
O=C1OC(=O)[C@H]2CCC=C[C@@H]12    ZINC000100086171
O=C1O[C@H]2CC=C[C@H]2/C1=C/O    ZINC000102319826
C=CCOC(=O)c1ccco1    ZINC000001561522
O=C1OC(=O)[C@H]2CCC=C[C@H]12    ZINC000100086174
COC(=O)c1ccc(O)cc1    ZINC000000001712
COC(=O)c1cccc(O)c1    ZINC000000388757
O=C1O[C@H]2C(=O)[C@H]3C[C@@H]1[C@H]2C3    ZINC000306351657
CCOC(=O)C1=CC=CC1=O    ZINC000001702458
O=C1OC(=O)[C@@H]2CC=CC[C@@H]12    ZINC000100006086
O=C1O[C@H]2CC=C[C@@H]2/C1=C/O    ZINC000102319829
O=C1O[C@@H]2CC=C[C@@H]2/C1=C\O    ZINC000100210114
O=C1O[C@H]2CC=C[C@@H]2/C1=C\O    ZINC000100210119
O=C1OC[C@@H]2[C@@H]3C=C[C@@H](O3)[C@@H]12    ZINC000136830368
CC(=O)Oc1ccc(O)cc1    ZINC000001679468
O=C1O[C@H]2C(=O)[C@@H]3C[C@@H]2[C@@H]1C3    ZINC000306351659
O=C1OC(=O)[C@H]2CC=CC[C@H]12    ZINC000100006091
COC(=O)/C=C/c1ccco1    ZINC000001668238
COC(=O)/C=C\c1ccco1    ZINC000017299274
C=CC(=O)OCc1ccco1    ZINC000001608911
O=C1OC(=O)C2=C1CCCC2    ZINC000095736209
O=C1OC(=O)[C@H]2CC=CC[C@@H]12    ZINC000008382264
O=C1OC[C@@H]2[C@@H]1[C@@H]1C=C[C@@H]2O1    ZINC000100023334
O=C1O[C@@H]2CC=C[C@H]2/C1=C\O    ZINC000100210111
O=C1O[C@@H]2C(=O)[C@@H]3C[C@@H]2[C@@H]1C3    ZINC000306351656
O=C1OC[C@H]2[C@@H]3C=C[C@@H](O3)[C@@H]12    ZINC000036455755
C=CCOC(=O)c1ccoc1    ZINC000039087658
O=C1O[C@@H]2CC=C[C@H]2/C1=C/O    ZINC000102319830
CC(=O)Oc1cccc(O)c1    ZINC000000002029
C#CCOC(=O)C1=COCC1    ZINC000306443459
COC(=O)c1cc(C)cnn1    ZINC000253496074
CC(C)(F)C(=O)OCCF    ZINC000306421491
COC(=O)/C=C/c1ncc[nH]1    ZINC000034478740
COC(=O)c1ccc(N)nc1    ZINC000019924486
CCCC(=O)OCC(F)F    ZINC000072265744
COC(=O)[C@H]1N=CC=CC1=N    ZINC000106110782
C=CCOC(=O)c1cc[nH]n1    ZINC000307569438
COC(=O)c1cncc(C)n1    ZINC000039057600
COC(=O)Cc1ccnnc1    ZINC000095708160
CCOC(=O)[C@H](C#N)CC#N    ZINC000022010126
COC(=O)Cc1cnccn1    ZINC000001435979
COC(=O)Cc1ncccn1    ZINC000039225042
COC(=O)c1ccnc(N)c1    ZINC000019015190
COC(=O)[C@H](C)C(C)(F)F    ZINC000260885196
COC(=O)Cc1cncnc1    ZINC000097756950
COC(=O)c1cccc(N)n1    ZINC000015021225
COC(=O)c1cnncc1C    ZINC000095742923
COC(=O)[C@@H]1N=CC=CC1=N    ZINC000106110785
COC(=O)c1nccc(C)n1    ZINC000039057578
N#CCCCC(=O)OCC#N    ZINC000379217664
COC(=O)c1ncc(C)cn1    ZINC000095093285
COC(=O)c1cc(N)ccn1    ZINC000005355356
COC(=O)c1ccnc(C)n1    ZINC000039057589
COC(=O)c1cnc(C)nc1    ZINC000014593174
COC(=O)c1ccncc1N    ZINC000001403568
CCOC(=O)C(F)(F)CC    ZINC000031176451
COC(=O)Cc1cccnn1    ZINC000001435978
COC(=O)Cc1ccncn1    ZINC000039120996
COC(=O)c1nccnc1C    ZINC000039057601
CC(=O)O[C@@H](C#N)CCC#N    ZINC000104516225
Cn1cnc2c1CC(=O)OC2    ZINC000601014818
CCOC(=O)CC(C)(F)F    ZINC000039254959
CC(=O)OCc1ncccn1    ZINC000169748451
CC[C@@H](F)C(=O)OCCF    ZINC001344532949
COC(=O)c1cccnc1N    ZINC000019702544
COC(=O)c1cnc(C)cn1    ZINC000004268954
CCC(F)(F)CC(=O)OC    ZINC000095147707
COC(=O)c1cc(C)ncn1    ZINC000039057590
CCOC(=O)[C@@H](C#N)CC#N    ZINC000022010130
CCOC(=O)c1cncnc1    ZINC000000404120
COC(=O)/C=C/c1c[nH]cn1    ZINC000012468718
CCOC(=O)c1cccnn1    ZINC000034300759
COC(=O)[C@@H](C)C(C)(F)F    ZINC000260885197
CCOC(=O)c1ccncn1    ZINC000016697860
COC(=O)CCC(C)(F)F    ZINC000107256010
COC(=O)c1cnccc1N    ZINC000003880839
COC(=O)c1cncnc1C    ZINC000039087673
CC(C)C(=O)OCC(F)F    ZINC000115336777
CCCCOC(=O)C(F)F    ZINC000002242928
CCOC(=O)c1ccnnc1    ZINC000022008426
CCOC(=O)c1ncccn1    ZINC000039057599
COC(=O)c1ncccc1N    ZINC000014982149
CC(C)(C#N)C(=O)OCC#N    ZINC000306925960
COC(=O)c1ccnnc1C    ZINC000259608282
CCOC(=O)c1cnccn1    ZINC000002569384
COC(=O)C(C)(C)C(F)F    ZINC000261011857
COC(=O)c1ccc(C)nn1    ZINC000039057587
O=C(CCCF)OCCF    ZINC000002040723
CCC(=O)OCC(C)(F)F    ZINC000861222368
CC(=O)O[C@H](C#N)CCC#N    ZINC000104516218
COC(=O)c1cncc(N)c1    ZINC000001436270
COC(=O)c1ccc(N)cn1    ZINC000039057591
CC[C@H](F)C(=O)OCCF    ZINC001344533031
COC(=O)c1ccc[n+](C)c1    ZINC000000332349
COC(=O)c1cc[n+](C)cc1    ZINC000000332665
COC(=O)C[n+]1ccccc1    ZINC000001556119
O=C1C[C@@H]2C[C@H]3C[C@@H](O1)[C@@H]2C3    ZINC000004529817
C[C@@H]1[C@H]2C(=O)O[C@@H]3C[C@@H]1C[C@@H]32    ZINC000104077908
C#CCOC(=O)CCC(=C)C    ZINC001342183248
C#CCOC(=O)/C=C(/C)CC    ZINC000835078319
CC(C)OC(=O)C#CC1CC1    ZINC000838369569
C#CCOC(=O)/C(C)=C/CC    ZINC000388155655
C#CCOC(=O)[C@H]1CC1(C)C    ZINC000306988779
C[C@]12C(=O)O[C@@H]3C[C@@H]1CC[C@H]32    ZINC000100494799
COC(=O)[C@H]1C[C@H]2C=C[C@H]1C2    ZINC000100010913
C#CCOC(=O)C1CCCC1    ZINC000220875892
CC(=O)O[C@H]1C2[C@@H]3CC1C[C@@H]23    ZINC000103968398
C#CCOC(=O)CCC1CC1    ZINC000307857681
CC#CCOC(=O)[C@H]1C[C@H]1C    ZINC000306469409
CC(=O)O[C@@H]1C[C@@H]2C=CC[C@@H]21    ZINC000005046478
O=C1OC[C@H]2[C@H]1[C@@H]1CC[C@H]2C1    ZINC000006562422
C#CCCCC(=O)OCC=C    ZINC000307898409
C=CCOC(=O)/C=C/C=C\C    ZINC000038611091
C[C@H]1[C@H]2C[C@H]3OC(=O)[C@H]1[C@H]3C2    ZINC000104077902
C[C@]12C(=O)O[C@H]3CC[C@@H]1C[C@@H]32    ZINC000104129174
O=C1OC[C@H]2[C@H]3CC[C@@H](C3)[C@H]12    ZINC000247797314
C#CCOC(=O)C1(C)CCC1    ZINC000306469213
C=CCOC(=O)C=C1CCC1    ZINC000307622961
C#CCOC(=O)CC1(C)CC1    ZINC000307644249
C#CCCOC(=O)CCC=C    ZINC000307901392
C[C@H]1OC(=O)C2=C1CCCC2    ZINC000043198791
CC(=O)O[C@@H]1C2[C@@H]3CC1C[C@H]23    ZINC000012478010
CC(=O)O[C@H]1C2[C@@H]3CC1C[C@H]23    ZINC000103968392
C#CCOC(=O)/C(=C/C)CC    ZINC000307861817
C#CCOC(=O)/C=C(\C)CC    ZINC000147994898
C[C@]12C(=O)O[C@H]3CC[C@H]1C[C@@H]32    ZINC000104129180
CC(=O)OCC1C=CCC=C1    ZINC000045070016
CC(=O)O[C@@H]1C[C@@H]2C=C[C@H]1C2    ZINC000000158437
C#CCCOC(=O)[C@@H]1C[C@@H]1C    ZINC000307609982
C#CCCOC(=O)C1CCC1    ZINC000307757328
C#CCOC(=O)CC1CCC1    ZINC000307755584
COC(=O)[C@H]1C[C@@H]2C=C[C@H]1C2    ZINC000004277028
C[C@]12C(=O)O[C@@H]3C[C@H]1CC[C@H]32    ZINC000100494796
C[C@H]1[C@H]2C(=O)O[C@@H]3C[C@@H]1C[C@@H]32    ZINC000104077905
O=C1OC[C@@H]2[C@@H]3CC[C@H](C3)[C@@H]12    ZINC000100696380
C[C@@]12C(=O)O[C@@H]3C[C@H]1CC[C@H]32    ZINC000100494794
CC(=O)O[C@H]1C[C@@H]2C=C[C@H]1C2    ZINC000003860873
CC(=O)O[C@@H]1C[C@H]2C=C[C@@H]1C2    ZINC000003096226
CC#CCOC(=O)[C@@H]1C[C@@H]1C    ZINC000306469408
CC#CCOC(=O)[C@@H]1C[C@H]1C    ZINC000306469407
C=CC1(OC(=O)C2CC2)CC1    ZINC000893365942
CC(=O)O[C@@H]1C2[C@@H]3CC1C[C@@H]23    ZINC000103968402
O=C1C[C@@H]2C[C@@H]3C[C@@H](O1)[C@H]2C3    ZINC000004529818
CC(=O)O[C@@H]1C[C@H]2C=CC[C@H]12    ZINC000005046476
C#CCOC(=O)/C=C\CCC    ZINC000307871022
CC(=O)O[C@H]1C[C@H]2C=C[C@@H]1C2    ZINC000001081068
C#CCOC(=O)C(C)=C(C)C    ZINC000307158681
C[C@@]12C(=O)O[C@H]3CC[C@@H]1C[C@@H]32    ZINC000104129170
COC(=O)[C@@H]1C[C@H]2C=C[C@H]1C2    ZINC000100010909
O=C1C[C@@H]2C[C@H]3C[C@H](O1)[C@H]2C3    ZINC000247957598
CCOC(=O)C1=CC=CCC1    ZINC000038233994
CC#CCOC(=O)C=C(C)C    ZINC000307341900
CC#CCOC(=O)/C(C)=C/C    ZINC000388122661
C[C@@]12C(=O)O[C@@H]3C[C@@H]1CC[C@H]32    ZINC000100494797
C=CC12CC(C(=O)OC)(C1)C2    ZINC000953033745
O=C1C[C@H]2C[C@H]3C[C@@H](O1)[C@H]2C3    ZINC000247957602
O=C1OC[C@@H]2[C@H]1[C@H]1CC[C@H]2C1    ZINC000112991595
C=CCOC(=O)C1=CCCC1    ZINC000039087752
C#CCOC(=O)[C@@H](C)C1CC1    ZINC000307609174
CC(=O)O[C@H]1C[C@@H]2C=C[C@@H]1C2    ZINC000115791009
CC(=O)O[C@H]1C[C@@H]2C=CC[C@@H]21    ZINC000001669126
C#CCCCOC(=O)C1CC1    ZINC000307907712
CC#CCOC(=O)C1(C)CC1    ZINC000307199648
CC(=O)O[C@H]1C[C@H]2C=C[C@H]1C2    ZINC000100003908
COC(=O)[C@H]1C[C@@H]2C=C[C@@H]1C2    ZINC000100138511
CC#CCOC(=O)[C@H]1C[C@@H]1C    ZINC000306469410
CC(=O)O[C@H]1C[C@H]2C=CC[C@@H]21    ZINC000005046477
C#CCCOC(=O)C1(C)CC1    ZINC000307635460
CCCOC(=O)C#CC1CC1    ZINC000838370739
COC(=O)[C@H]1C[C@H]2C=C[C@@H]1C2    ZINC000002534420
C=CCOC(=O)/C=C/C=C/C    ZINC000001850799
CC(=O)O[C@@H]1C[C@H]2C=C[C@H]1C2    ZINC000100003907
COC(=O)[C@@H]1C[C@H]2C=C[C@@H]1C2    ZINC000001319197
C=CCCC(=O)OCC#CC    ZINC000307853479
CC#CCOC(=O)/C(C)=C\C    ZINC000307743622
C#CCOC(=O)C(C)(C)C=C    ZINC000835079059
C[C@@H]1OC(=O)C2=C1CCCC2    ZINC000043198792
O=C1C[C@@H]2C[C@H]3C[C@@H](O1)[C@H]2C3    ZINC000104734056
C[C@@]12C(=O)O[C@H]3CC[C@H]1C[C@@H]32    ZINC000104129176
CC#CCOC(=O)CC1CC1    ZINC000307567847
C#CCCOC(=O)[C@H]1C[C@H]1C    ZINC000307609983
CCC#CCOC(=O)C1CC1    ZINC000893834444
O=C1C[C@H]2C[C@H]3C[C@H](O1)[C@H]2C3    ZINC000247957601
C#CCOC(=O)CCCC=C    ZINC000388149722
C#CCOC(=O)C1(CC)CC1    ZINC000307669017
O=C1OC[C@H]2[C@H]1[C@H]1CC[C@H]2C1    ZINC000104131144
C#CCOC(=O)/C(=C\C)CC    ZINC000307560239
CC#CCOC(=O)C1CCC1    ZINC000307338121
C[C@@]12COC(=O)[C@@H]1CC=CC2    ZINC000071785847
COC(=O)C1=C[C@H]2CC[C@H]1C2    ZINC000100238212
CC#CCCOC(=O)C1CC1    ZINC000307640620
C#CCCOC(=O)/C(C)=C/C    ZINC000307866634
C#CCOC(=O)/C=C/CCC    ZINC000307871024
O=C1OC[C@@H]2[C@@H]3CC[C@@H](C3)[C@@H]12    ZINC000006562424
CC(=O)O[C@@H]1C[C@@H]2C=C[C@@H]1C2    ZINC000169677043
C=CCOC(=O)C1CC=CC1    ZINC000148122180
O=C1C[C@@H]2C[C@@H]3C[C@@H](O1)[C@@H]2C3    ZINC000104734053
C#CCCOC(=O)[C@H]1C[C@@H]1C    ZINC000307609984
C#CCOC(=O)/C(C)=C\CC    ZINC000307758933
CCOC(=O)C1=CCC=CC1    ZINC000039087722
C#CCCOC(=O)[C@@H]1C[C@H]1C    ZINC000307609981
C#CCCOC(=O)C=C(C)C    ZINC000307644782
C#CCCOC(=O)/C(C)=C\C    ZINC000307641734
COC(=O)[C@@H]1C[C@@H]2C=C[C@H]1C2    ZINC000000158078
C#CCCOC(=O)CC1CC1    ZINC000307900635
C#CCOC(=O)[C@H](C)C1CC1    ZINC000307609170
C[C@@H]1[C@H]2C[C@H]3OC(=O)[C@H]1[C@H]3C2    ZINC000104077898
O=C1OC[C@@H]2[C@H]3CC[C@@H](C3)[C@H]12    ZINC000203792419
COC(=O)[C@@H]1C[C@@H]2C=C[C@@H]1C2    ZINC000100238195
COC(=O)CS(N)(=O)=O    ZINC000038136966
COC(=O)c1c[nH]ccc1=O    ZINC000014507782
COC(=O)c1ccc(C=O)[nH]1    ZINC000001765334
C#CC(=O)N[C@H]1COC(=O)C1    ZINC001143916099
COC(=O)c1cccc(=O)[nH]1    ZINC000039209650
CC(=O)Oc1ccc(=O)[nH]c1    ZINC000017105134
CC(=O)Oc1ccc[nH]c1=O    ZINC000017000747
COC(=O)c1cc[nH]c(=O)c1    ZINC000016951276
N#CCOC[C@@H]1C=CC(=O)O1    ZINC001224378834
COC(=O)c1ncccc1O    ZINC000000334928
C#CCN1CC(=O)OC(=O)C1    ZINC000111217847
CC(=O)On1ccccc1=O    ZINC000044495175
COC(=O)c1cncc(O)c1    ZINC000000494831
N#CCOC(=O)C1=COCC1    ZINC000306706420
N#CCOC(=O)C1CC(=O)C1    ZINC000307689859
COC(=O)c1cccc[n+]1[O-]    ZINC000015781189
COC(=O)c1cc[n+]([O-])cc1    ZINC000000393250
COC(=O)C(=O)c1ccc[nH]1    ZINC000037624696
COC(=O)c1ccc(=O)[nH]c1    ZINC000012471637
COC(=O)c1ccc[nH]c1=O    ZINC000000169389
C=C1OC(=O)C(N)=C1C(C)=O    ZINC000011536088
COC(=O)c1cc(C=O)c[nH]1    ZINC000002577863
COC(=O)C1=C(C#N)COC1    ZINC000039087802
COC(=O)c1ccncc1O    ZINC000008729725
COC(=O)c1ccc[n+]([O-])c1    ZINC000000334937
COC(=O)c1cc(=O)cc[nH]1    ZINC000034079536
COC(=O)c1ccc(O)cn1    ZINC000002545044
COC(=O)c1cnc(N)nc1    ZINC000008698488
CCOC(=O)c1cnnnc1    ZINC000219251382
C[C@H]1C/C(=C/N=[N+]=[N-])C(=O)O1    ZINC000006480800
C[C@H]1C/C(=C\N=[N+]=[N-])C(=O)O1    ZINC000005760223
COC(=O)c1nccnc1N    ZINC000000108965
C[C@@H]1C/C(=C/N=[N+]=[N-])C(=O)O1    ZINC000006437595
COC(=O)c1ccnc(N)n1    ZINC000095093403
C=CCOC(=O)c1c[nH]nn1    ZINC000307558121
C[C@@H]1C/C(=C\N=[N+]=[N-])C(=O)O1    ZINC000005760221
COC(=O)c1ccnnc1N    ZINC000090513626
COC(=O)c1cnc(N)cn1    ZINC000022048905
CCOC(=O)c1nccnn1    ZINC000031776762
COC(=O)c1cncc(N)n1    ZINC000039057657
COC(=O)c1ccc(N)nn1    ZINC000021298589
COC(=O)c1ncc(N)cn1    ZINC000039057688
COC(=O)c1cc(N)ncn1    ZINC000039057680
COC(=O)c1cnnc(N)c1    ZINC000211891779
COC(=O)c1cncnc1N    ZINC000039087753
COC(=O)c1nccc(N)n1    ZINC000030678579
COC(=O)[C@](C)(N)C(F)F    ZINC000038948913
CCOC(=O)C(F)(F)CN    ZINC000066348536
COC(=O)[C@@](C)(N)C(F)F    ZINC000038948915
COC(=O)[C@H](N)CC(F)F    ZINC000070651419
COC(=O)CNCC(F)F    ZINC000037755674
COC(=O)[C@@H](N)CC(F)F    ZINC000039057620
COC(=O)C[n+]1cccnc1    ZINC000003130258
CC(=O)OCC1(CC#N)CC1    ZINC000138654315
C[C@@H](C(=O)OCC#N)C1CC1    ZINC000307545268
COC(=O)CCn1cccc1    ZINC000032225458
COC(=O)[C@H](C)n1cccc1    ZINC000020447510
CCOC(=O)C/C(C)=C/C#N    ZINC000002580739
CC1(C(=O)OCC#N)CCC1    ZINC000307657698
COC(=O)c1cn(C)cc1C    ZINC000163907039
CC[C@@H](C#N)OC(=O)C1CC1    ZINC000084426726
C/C=C(\C)C(=O)O[C@@H](C)C#N    ZINC000379243651
CCC/C=C/C(=O)OCC#N    ZINC000307882529
COC(=O)[C@@H]1CC[C@H]1CC#N    ZINC000039087778
C/C=C(\CC)C(=O)OCC#N    ZINC000307874948
CC/C=C(\C#N)C(=O)OCC    ZINC000002171998
C=CCCCC(=O)OCC#N    ZINC000307854016
CCOC(=O)C1(C#N)CCC1    ZINC000001711185
COC(=O)[C@@]1(C#N)CC[C@H]1C    ZINC000085629911
N#CCC(=O)OC1CCCC1    ZINC000036240731
C[C@@H](C#N)OC(=O)CC1CC1    ZINC000307608971
CC(C)=CC(=O)O[C@@H](C)C#N    ZINC000306467654
CC/C=C(/C#N)C(=O)OCC    ZINC000033938918
C[C@H](C#N)OC(=O)CC1CC1    ZINC000307608972
CCc1[nH]ccc1C(=O)OC    ZINC000088189870
CC1(CC(=O)OCC#N)CC1    ZINC000307641996
CC[C@H](C#N)OC(=O)C1CC1    ZINC000084426727
C#CCN(C)[C@@H]1CCOC1=O    ZINC000306452935
N#CCCCOC(=O)C1CC1    ZINC000307900542
C[C@H](C(=O)OCC#N)C1CC1    ZINC000307545257
CCOC(=O)[C@@]1(C#N)C[C@@H]1C    ZINC000147431107
CC(C)=C(C)C(=O)OCC#N    ZINC000306469740
COC(=O)[C@]1(C#N)CC[C@@H]1C    ZINC000085629908
CCc1c[nH]cc1C(=O)OC    ZINC000071864125
N#CCOC(=O)C1CCCC1    ZINC000307129975
C=CCOC(=O)C(C)(C)C#N    ZINC000144604933
CC(C)=CC(=O)O[C@H](C)C#N    ZINC000306467653
CCOC(=O)Cc1ccc[nH]1    ZINC000001673422
COC(=O)c1ccc(C)n1C    ZINC000006661436
C[C@H](C#N)OC(=O)[C@H]1C[C@H]1C    ZINC000307195506
COC(=O)[C@H]1CC[C@H]1CC#N    ZINC000238330269
CCn1cccc1C(=O)OC    ZINC000039057689
CCC(=O)OCC1(C#N)CC1    ZINC000307669466
N#CCOC(=O)CCC1CC1    ZINC000388134685
COC(=O)[C@@H](C)n1cccc1    ZINC000020447507
C=CCCC(=O)O[C@H](C)C#N    ZINC000307853460
CCC/C=C(/C#N)C(=O)OC    ZINC000001716756
CCOC(=O)c1cccn1C    ZINC000005858368
CCC/C=C(\C#N)C(=O)OC    ZINC000001716755
COC(=O)c1cc(C)[nH]c1C    ZINC000000113271
COC(=O)c1c(C)ccn1C    ZINC000026441353
CCOC(=O)c1ccn(C)c1    ZINC000034621733
CCOC(=O)c1cc(C)c[nH]1    ZINC000002556934
CCOC(=O)Cn1cccc1    ZINC000001603662
COC(=O)[C@H]1CC[C@@H]1CC#N    ZINC000238328724
C=C(C#N)C(=O)OCC(C)C    ZINC000002039991
C[C@H](C#N)OC(=O)C1CCC1    ZINC000084426725
CC(C)OC(=O)c1cc[nH]c1    ZINC000306441814
CCC/C=C\C(=O)OCC#N    ZINC000307882527
COC(=O)[C@]1(C#N)CC[C@H]1C    ZINC000085629906
C[C@H](C#N)OC(=O)[C@@H]1C[C@@H]1C    ZINC000307195507
COC(=O)Cc1cccn1C    ZINC000000156541
CC/C=C(/C)C(=O)OCC#N    ZINC000307760633
CC(=O)OC1(C#N)CCCC1    ZINC000000394540
C[C@@H](C#N)OC(=O)C1CCC1    ZINC000084426724
CCOC(=O)c1cc[nH]c1C    ZINC000000248772
CC/C=C(\C)C(=O)OCC#N    ZINC000307910736
CCOC(=O)c1c[nH]c(C)c1    ZINC000039250375
C=CC[C@H](C#N)C(=O)OCC    ZINC000038350185
CCOC(=O)[C@@H]1C[C@H]1CC#N    ZINC000039087780
C=C(C#N)C(=O)OCCCC    ZINC000002033854
C#CCOC(=O)CCN1CC1    ZINC000001667863
CC(C)OC(=O)c1ccc[nH]1    ZINC000082375578
CCOC(=O)C(C#N)=C(C)C    ZINC000000409368
CCc1ccc(C(=O)OC)[nH]1    ZINC000148291489
CCc1cc[nH]c1C(=O)OC    ZINC000217695247
COC(=O)c1[nH]cc(C)c1C    ZINC000032191922
CCC1(C(=O)OCC#N)CC1    ZINC000307667006
CC1(C)C[C@@H]1C(=O)OCC#N    ZINC000032182710
N#CCOC(=O)CC1CCC1    ZINC000307758302
C/C=C(\C)C(=O)O[C@H](C)C#N    ZINC000379243652
C/C=C(/C)C(=O)O[C@@H](C)C#N    ZINC000307561706
CC/C(C)=C/C(=O)OCC#N    ZINC000838039159
C=CCOC(=O)CCCC#N    ZINC000148846525
CCOC(=O)[C@H]1C[C@@H]1CC#N    ZINC000225650524
C=CC(C)(C)C(=O)OCC#N    ZINC000837864988
C/C=C(/CC)C(=O)OCC#N    ZINC000307565882
CC1=C/C(=C/N(C)C)C(=O)O1    ZINC000029763723
CCOC(=O)[C@]1(C#N)C[C@@H]1C    ZINC000160903656
CCOC(=O)c1c[nH]cc1C    ZINC000001668534
C#CCN[C@]1(C)CCOC1=O    ZINC000306460057
C#CCN[C@@]1(C)CCOC1=O    ZINC000306460058
CCOC(=O)[C@@]1(C#N)C[C@H]1C    ZINC000160903945
CCOC(=O)C/C(C)=C\C#N    ZINC000200009566
COC(=O)C1(C#N)CC(C)C1    ZINC000070068585
C#CCN(C)[C@H]1CCOC1=O    ZINC000306452936
CCn1ccc(C(=O)OC)c1    ZINC000072206846
C#CCN[C@@H](C=C)C(=O)OC    ZINC000301053562
COC(=O)CCc1ccc[nH]1    ZINC000022063652
CC/C(C)=C\C(=O)OCC#N    ZINC000838039158
CCOC(=O)c1ccc(C)[nH]1    ZINC000000337377
CCOC(=O)c1[nH]ccc1C    ZINC000004228204
C/C=C(/C)C(=O)O[C@H](C)C#N    ZINC000307561705
CCOC(=O)[C@H]1C[C@H]1CC#N    ZINC000225650546
CCOC(=O)[C@@H]1C[C@@H]1CC#N    ZINC000039087779
COC(=O)c1cc(C)c(C)[nH]1    ZINC000091351963
C[C@H](C#N)OC(=O)[C@@H]1C[C@H]1C    ZINC000307195505
C=CC[C@@H](C#N)C(=O)OCC    ZINC000038350182
CCOC(=O)[C@]1(C#N)C[C@H]1C    ZINC000160903796
COC(=O)C1(C#N)CCCC1    ZINC000014007540
C=CCCC(=O)O[C@@H](C)C#N    ZINC000307853461
C[C@H](C#N)OC(=O)[C@H]1C[C@@H]1C    ZINC000307041444
C#CCN[C@H](C=C)C(=O)OC    ZINC000301053561
COC(=O)c1c(C)c[nH]c1C    ZINC000000494364
COC(=O)[C@@H]1CC[C@@H]1CC#N    ZINC000238337500
CCCOC(=O)c1cc[nH]c1    ZINC000059623596
COC(=O)c1[nH]c(C)cc1C    ZINC000006069668
CC(=O)OCC1(C#N)CCC1    ZINC000307415377
COC(=O)[C@@]1(C#N)CC[C@@H]1C    ZINC000085629914
CCCOC(=O)c1ccc[nH]1    ZINC000045792901
COC(=O)/C(Cl)=C/Cl    ZINC000033838290
O=C1OC(=O)c2sccc21    ZINC000100036300
O=C1OC(=O)c2cscc21    ZINC000097976348
COC(=O)CS(=O)(=O)O    ZINC000038890542
COC(=O)CP(=O)(O)O    ZINC000003099503
O=C1OCCc2ccsc21    ZINC000095917489
COC(=O)C(F)(F)C(=O)O    ZINC000039238147
O=C1C[C@@H](C(F)(F)F)CO1    ZINC000034122103
O=C1CC[C@H](C(F)(F)F)O1    ZINC000034478799
O=C1CC[C@@H](C(F)(F)F)O1    ZINC000039616775
C=CC(=O)OCC(F)(F)F    ZINC000001664997
O=C1C[C@H](C(F)(F)F)CO1    ZINC000034122101
O=C1OCC[C@@H]1C(F)(F)F    ZINC000002569740
O=C1OCC[C@H]1C(F)(F)F    ZINC000004283667
C=C(C(=O)OC)C(F)(F)F    ZINC000002539782
COC(=O)/C=C/C(F)(F)F    ZINC000000158099
C=C(OC(C)=O)C(F)(F)F    ZINC000001841348
COC(=O)/C=C\C(F)(F)F    ZINC000031429635
C=CCOC(=O)C(F)(F)F    ZINC000001577260
O=C1C=C2C(=CCO[C@@H]2O)O1    ZINC000003874616
O=C(O)C1=C2C[C@@H](C1)OC2=O    ZINC001560406589
COC(=O)c1occc1C=O    ZINC000008231190
COC(=O)c1ccoc1C=O    ZINC000034746167
O=C1C=C2CO[C@@H](O)C=C2O1    ZINC000005133283
COC(=O)c1ccc(=O)oc1    ZINC000000074152
COC(=O)c1cccoc1=O    ZINC000000155034
COC(=O)c1ccc(C=O)o1    ZINC000008728864
O=C1C=C2C(=CCO[C@H]2O)O1    ZINC000003874615
COC(=O)c1cccc(=O)o1    ZINC000004972839
O=C1C=C2CO[C@H](O)C=C2O1    ZINC000005133284
COC(=O)c1coccc1=O    ZINC000039087859
COC(=O)c1coc(C=O)c1    ZINC000082407184
COC(=O)C(=O)c1ccco1    ZINC000005996782
O=C1OCC2=C1OCCC2=O    ZINC000001594777
COCC(=O)OCC(F)F    ZINC000306502176
CC(=O)Oc1ccc(F)cc1    ZINC000000403164
COC(=O)c1ncc(O)cn1    ZINC000199379844
COC(=O)C[C@H](O)C(F)F    ZINC000256054395
CC(=O)Oc1ccc(=O)[nH]n1    ZINC000008617519
COC(=O)c1cccc(F)c1    ZINC000002243207
COC(=O)c1ccn[nH]c1=O    ZINC000082046606
COC(=O)c1ccc(F)cc1    ZINC000000388132
COC(=O)c1cc(=O)[nH]cn1    ZINC000004715089
COC(=O)c1ccc(O)nn1    ZINC000007996961
CCOC(=O)COC(F)F    ZINC000218006996
COC(=O)c1cnnc(O)c1    ZINC000091302179
COC(=O)c1ccccc1F    ZINC000000166451
COCC(F)(F)C(=O)OC    ZINC000002559537
COC(=O)c1cc[nH]c(=O)n1    ZINC000000331877
COC(=O)c1[nH]cnc1C=O    ZINC000039057760
COC(=O)c1cnc(=O)[nH]c1    ZINC000039122424
COC(=O)c1c[nH]c(=O)cn1    ZINC000012417888
CC(=O)Oc1ccccc1F    ZINC000002567799
CC(F)(F)COC(=O)CO    ZINC001083809142
COC(=O)C(F)(F)[C@@H](C)O    ZINC000219224686
COC(=O)COCC(F)F    ZINC000130410945
COC(=O)/C=C/C(=O)NC#N    ZINC001144104398
COC(=O)C(F)(F)[C@H](C)O    ZINC000219224617
COC(=O)c1cncc(=O)[nH]1    ZINC000032249831
COC(=O)c1ncc[nH]c1=O    ZINC000004202913
CCOC(=O)C(F)(F)CO    ZINC000002559538
CC(=O)Oc1cccc(F)c1    ZINC000002512236
COC(=O)c1cnc[nH]c1=O    ZINC000015021901
COC(=O)C[C@@H](O)C(F)F    ZINC000256054394
COC(=O)c1n[nH]cc1C=O    ZINC000059270612
O=c1cc2n([nH]1)CCOC2=O    ZINC000039136757
CCOC(=O)C(=O)[C-](C)C#N    ZINC000238291367
COC(=O)[C@@H](C)c1ccco1    ZINC000068978546
CC(C)OC(=O)c1ccco1    ZINC000001668246
O=C1O[C@H]2[C@H](O)[C@@H]3C[C@@H]1[C@@H]2C3    ZINC000105385378
O=C1O[C@@H]2[C@H](O)[C@@H]3C[C@@H]1[C@H]2C3    ZINC000100007513
COC(=O)[C@H]1[C@@H]2C(=O)CC[C@H]12    ZINC000148555671
CC(C)OC(=O)c1ccoc1    ZINC000070286903
C#CCOC(=O)C1(O)CCC1    ZINC000307621869
C#CC[C@H](C(C)=O)C(=O)OC    ZINC000138502706
C=C1C(=O)O[C@H]2CC[C@@H](O)[C@H]12    ZINC000005368466
C#CCOC(=O)[C@@H]1CCCO1    ZINC000306361377
CCOC(=O)C1=CC(=O)CC1    ZINC000097437797
O=C1CC(C2CC2)CC(=O)O1    ZINC000106565160
C#CCO[C@@H]1CCCOC1=O    ZINC001205006821
C/C=C/C(=O)OC(=O)/C=C\C    ZINC000100020819
O=C1OC(=O)[C@H]2CCCC[C@@H]12    ZINC000043641115
C=CCOC[C@@H]1C=CC(=O)O1    ZINC001205031650
O=C1O[C@@H]2[C@H](O)[C@H]3C[C@@H]1[C@H]2C3    ZINC000100007510
COC(=O)c1cc(C)oc1C    ZINC000000388607
C/C=C/C[C@H]1CC(=O)OC1=O    ZINC000100521831
COC(=O)[C@@H]1[C@H]2CCC(=O)[C@H]12    ZINC000146217640
C#CCOC(=O)[C@@H]1CCOC1    ZINC000306541921
COC(=O)[C@H]1CC(=O)C=C1C    ZINC000100238578
COC(=O)CCc1ccco1    ZINC000001632716
O=C1OCC/C1=C1/CCCO1    ZINC000012495516
C/C=C/C(=O)OC(=O)/C=C/C    ZINC000095818015
C#CCOC(=O)[C@H](O)C1CC1    ZINC000307642137
C#CCOC[C@@H]1CCC(=O)O1    ZINC000005178318
COC(=O)[C@@H]1CC=CC(=O)C1    ZINC000136657325
CC(=O)O[C@@H]1CCC=CC1=O    ZINC000021995556
C=C(C)[C@@H]1OC(=O)C=C1OC    ZINC000071773999
COC(=O)[C@@H]1[C@@H]2CCC(=O)[C@H]21    ZINC000148568321
C=C[C@@H](O)C(=O)OCC#CC    ZINC000307683727
CC#CCO[C@@H]1CCOC1=O    ZINC001224357596
COC(=O)CCc1ccoc1    ZINC000165559805
O=C1CC2(CCC2)CC(=O)O1    ZINC000165597511
CCOC(=O)Cc1ccoc1    ZINC000068978524
CC(=O)OC1=C(C)C(=O)CC1    ZINC000055168570
COC(=O)C1=CC[C@@H]2O[C@H]2C1    ZINC000100042745
C#CCOC(=O)COC1CC1    ZINC000884654599
O=C1C=C[C@@H](COC2CC2)O1    ZINC001205463209
CCc1occc1C(=O)OC    ZINC000039087877
CCOC(=O)c1cc(C)co1    ZINC000147705452
C#CCOC(=O)[C@H]1CCCO1    ZINC000306572437
O=C1OC(=O)[C@@H]2CCC[C@@H]1C2    ZINC000100438819
C#CCCC(=O)CC(=O)OC    ZINC000039184691
C=C[C@H](O)C(=O)OCC#CC    ZINC000307683728
C#CCOC(=O)CCC(C)=O    ZINC000219457404
O=C[C@@H]1CC[C@H]2OC(=O)C[C@H]12    ZINC000039330392
COC(=O)Cc1ccoc1C    ZINC001249879367
CC(=O)OCc1occc1C    ZINC000205629589
C#CCOC(=O)C1(C)COC1    ZINC000306435309
C#CCCOC(=O)[C@H](O)C=C    ZINC000307895798
C#CCOC(=O)COCC=C    ZINC000388130612
C=C1C(=O)O[C@H]2CC[C@H](O)[C@H]12    ZINC000005368468
O=C1O[C@@H]2[C@H](O)[C@@H]3C[C@@H]2[C@@H]1C3    ZINC000100007516
CCCOC(=O)c1ccco1    ZINC000001668235
CCOC(=O)c1ccc(C)o1    ZINC000033682264
C=CC[C@H]1OC(=O)C=C[C@H]1O    ZINC000005157881
COC(=O)[C@H]1CC12CC(=O)C2    ZINC000082842911
C=CC[C@H]1OC(=O)C=C[C@@H]1O    ZINC000005157882
O=C1OC[C@@H]2[C@H]3CC[C@H](O3)[C@H]12    ZINC000002518774
CCOC(=O)c1ccoc1C    ZINC000000389769
C=C(C)C[C@H]1CC(=O)OC1=O    ZINC000097950604
O=C1O[C@H]2[C@@H]3C[C@H](C[C@H]13)[C@@H]2O    ZINC000100395793
C=C(C)[C@H]1OC(=O)C=C1OC    ZINC000071773998
CC#CCO[C@H]1CCOC1=O    ZINC001224357597
CC(=O)OC1=CC(=O)CCC1    ZINC000004293617
COC(=O)[C@@H]1[C@@H]2CCC(=O)[C@@H]21    ZINC000146218075
COC(=O)C12CC(C=O)(C1)C2    ZINC000038995653
O=C1O[C@@H]2[C@H](O)[C@@H]3C[C@@H]1[C@@H]2C3    ZINC000105385372
C#CCCOC(=O)[C@@H](O)C=C    ZINC000307895799
O=C1O[C@@H]2[C@H](O)[C@H]3C[C@@H]2[C@@H]1C3    ZINC000003897348
C=CC[C@@H]1OC(=O)C=C[C@@H]1O    ZINC000005157895
COC(=O)c1c(C)coc1C    ZINC000039395498
O=C[C@@H]1CC[C@@H]2OC(=O)C[C@@H]12    ZINC000039330394
CC(=O)O[C@H](C)c1ccco1    ZINC000002387084
O=C[C@@H]1CC[C@H]2OC(=O)C[C@@H]12    ZINC000039330393
O=C[C@@H]1CC[C@@H]2OC(=O)C[C@H]12    ZINC000039330390
COC(=O)c1cc(C)c(C)o1    ZINC000037625101
C/C=C/C[C@@H]1CC(=O)OC1=O    ZINC000100521826
C#CCOC(=O)[C@@H](O)C1CC1    ZINC000307642138
COC(=O)[C@@H]1CC12CC(=O)C2    ZINC000082842908
O=C1OC[C@@H]2[C@H]3CC[C@H](O3)[C@@H]12    ZINC000000409577
O=C1OC[C@@H]2[C@H]3CC[C@@H](O3)[C@H]12    ZINC000100025549
C=C1C(=O)O[C@H]2CC[C@@H](O)[C@@H]12    ZINC000005368465
O=C1C=C(COC2CC2)CO1    ZINC001224828634
O=C1OC[C@H]2[C@H]3CC[C@@H](O3)[C@H]12    ZINC000245228468
O=C1OC[C@H]2[C@H]3CC[C@@H](O3)[C@@H]12    ZINC000115245039
COC(=O)c1oc(C)cc1C    ZINC000196205010
CCOC(=O)Cc1ccco1    ZINC000068978549
C=C(C)C(=O)OC(=O)C(=C)C    ZINC000059635338
COC(=O)C1=C(C)C(=O)CC1    ZINC000001562296
C=CCOC(=O)C1CC(=O)C1    ZINC000307666966
C#CCOC(=O)/C=C/COC    ZINC000307928727
COC(=O)C1=CC(=O)CCC1    ZINC000032154210
COC(=O)Cc1occc1C    ZINC000104838346
O=C1OCC/C1=C1\CCCO1    ZINC000005064272
C#CCOCCOC(=O)C=C    ZINC000096307092
CC#CCO[C@@H]1COC(=O)C1    ZINC001224357714
CCOC(=O)c1coc(C)c1    ZINC000039208237
CCCOC(=O)c1ccoc1    ZINC000015778894
O=C1O[C@H]2[C@@H]3C[C@H](C[C@@H]13)[C@@H]2O    ZINC000238855491
C/C=C\C(=O)OC(=O)/C=C\C    ZINC000085878741
C=C(C)C[C@@H]1CC(=O)OC1=O    ZINC000100011272
O=C1OC(=O)[C@@H]2CCCC[C@@H]12    ZINC000100029554
C#CCOC(=O)/C=C\COC    ZINC000307928726
O=C1OC[C@@H]2[C@H]3CC[C@@H](O3)[C@@H]12    ZINC000100025547
CC(=O)O[C@H]1CCC=CC1=O    ZINC000021995559
COC(=O)C1=CC[C@@H]2O[C@@H]2C1    ZINC000032214307
O=C1OCC/C1=C1\CCOC1    ZINC000017044544
O=C1OC(=O)[C@H]2CCC[C@H]1C2    ZINC000100438823
C#CC[C@@H](C(C)=O)C(=O)OC    ZINC000138502804
CC(=O)OC1=C(C)CCC1=O    ZINC000001702044
O=C1OC(=O)[C@H]2CCC[C@@H]1C2    ZINC000097950166
CCOC(=O)C#CC1COC1    ZINC000685954318
CC(=O)O[C@H](C)c1ccoc1    ZINC001263665568
C=C1C(=O)O[C@H]2CC[C@H](O)[C@@H]12    ZINC000005368467
O=C1CC[C@@]2(CCCC2=O)O1    ZINC000043199260
O=C1O[C@H]2[C@@H](O)[C@@H]3C[C@@H]1[C@@H]2C3    ZINC000105385374
O=C1CC[C@]2(CCCC2=O)O1    ZINC000043199261
C=CC[C@@H]1OC(=O)C=C[C@H]1O    ZINC000005157894
O=C1CC2(CCCC2)C(=O)O1    ZINC000095707731
C#CCOC(=O)[C@H]1CCOC1    ZINC000306541923
O=C1OCC/C1=C1/CCOC1    ZINC000005339821
C#CCO[C@H]1CCCOC1=O    ZINC001205006822
C/C=C/[C@H]1OC(=O)C(C)=C1O    ZINC000218918134
CCOC(=O)c1occc1C    ZINC000035199114
O=C1OC(=O)[C@H]2CCCC[C@H]12    ZINC000100008305
COC(=O)C1=CC[C@H]2O[C@@H]2C1    ZINC000100042738
CCC(=O)OCc1ccco1    ZINC000001668232
CCOC(=O)c1cocc1C    ZINC000039087870
COC(=O)Cc1ccc(C)o1    ZINC000034179381
CC(=O)O[C@@H](C)c1ccoc1    ZINC001348002617
COC(=O)c1occ(C)c1C    ZINC000039074205
C#CCO[C@H](C=C)C(=O)OC    ZINC001205011997
COC(=O)C1=CC[C@H]2O[C@H]2C1    ZINC000032214310
COC(=O)[C@H](C)c1ccco1    ZINC000068978548
C=CCOC(=O)C1=COCC1    ZINC000142421789
C#CCO[C@@H](C=C)C(=O)OC    ZINC001205011998
O=C1O[C@@H]2[C@@H](O)[C@@H]3C[C@@H]1[C@@H]2C3    ZINC000105385368
COC(=O)[C@@H]1CC(=O)C=C1C    ZINC000039087887
O=C(OC(=O)C1CC1)C1CC1    ZINC000100508525
CC(=O)OCc1cnn(C)c1    ZINC000047844031
CCc1cc(C(=O)OC)[nH]n1    ZINC000035234448
COC(=O)c1cnn(C)c1C    ZINC000012395972
COC(=O)c1c(C)n[nH]c1C    ZINC000003848318
CC(C)OC(=O)c1cc[nH]n1    ZINC000039057745
CCOC(=O)c1nccn1C    ZINC000003880843
CCOC(=O)c1cn(C)cn1    ZINC000032134909
CCOC(=O)/C=C(\C#N)NC    ZINC000071774172
CCn1cnc(C(=O)OC)c1    ZINC000197047484
COC(=O)CN/C(C)=C\C#N    ZINC000085398442
CCC(=O)Oc1cnn(C)c1    ZINC000306205397
CC(=O)OCc1ccn(C)n1    ZINC000167685574
CCOC(=O)c1cnn(C)c1    ZINC000035199089
C[C@]1(NCC#N)CCOC1=O    ZINC000306488134
COC(=O)c1cn(C)nc1C    ZINC000012395642
COC(=O)Cn1cc(C)cn1    ZINC000037677010
CCOC(=O)c1nc(C)c[nH]1    ZINC000067175664
COC(=O)/C(C#N)=C\N(C)C    ZINC000000100085
COC(=O)Cc1cc(C)n[nH]1    ZINC000035015938
COC(=O)[C@@H](C)n1cccn1    ZINC000039057752
CN(CC#N)[C@H]1CCOC1=O    ZINC000045049939
CCOC(=O)c1c[nH]c(C)n1    ZINC000003671429
COC(=O)[C@@H]1CCN(C#N)C1    ZINC000003964772
COC(=O)CCc1cn[nH]c1    ZINC000259827462
CN(CC#N)[C@@H]1CCOC1=O    ZINC000045049937
COC(=O)c1cc(C)nn1C    ZINC000012394938
COC(=O)Cc1c[nH]nc1C    ZINC000259883374
[C-]#[N+]/C(=C\N(C)C)C(=O)OC    ZINC000095698178
COC(=O)[C@H]1CCN(C#N)C1    ZINC000000027296
CCOC(=O)/C(C#N)=C(/C)N    ZINC000071772994
CCOC(=O)c1ccc(N)[nH]1    ZINC000045792907
CCn1cc(OC(C)=O)cn1    ZINC000306994329
CCOC(=O)Cc1ccn[nH]1    ZINC000037597653
CCOC(=O)c1n[nH]cc1C    ZINC000039643159
CCn1cncc1C(=O)OC    ZINC000197047382
COC(=O)Cc1ccn(C)n1    ZINC000167859514
CCOC(=O)c1c[nH]nc1C    ZINC000003848345
CCOC(=O)c1cc[nH]c1N    ZINC000038858059
COC(=O)CCc1c[nH]cn1    ZINC000014516325
COC(=O)Cc1nccn1C    ZINC000040539521
COC(=O)CCc1ncc[nH]1    ZINC000115969404
COC(=O)CCn1ccnc1    ZINC000008377783
COC(=O)c1cc(C)n(C)n1    ZINC000003851829
CCOC(=O)c1cc(C)n[nH]1    ZINC000003851823
COC(=O)Cc1cn(C)cn1    ZINC000084230130
CCn1nccc1C(=O)OC    ZINC000039057746
CCOC(=O)c1cncn1C    ZINC000042684228
[C-]#[N+]/C(=C/N(C)C)C(=O)OC    ZINC000100083388
CCOC(=O)c1nc[nH]c1C    ZINC000005013053
CCOC(=O)Cc1ncc[nH]1    ZINC000039091017
CCC(=O)OCc1cn[nH]c1    ZINC000307622467
COC(=O)c1[nH]c(C)cc1N    ZINC000057352392
CCOC(=O)Cn1cccn1    ZINC000000402258
CCOC(=O)Cn1ccnc1    ZINC000014516311
CCc1n[nH]cc1C(=O)OC    ZINC000114449541
COC(=O)c1c(C)cnn1C    ZINC000118319410
CCc1[nH]cnc1C(=O)OC    ZINC000039057720
CCOC(=O)Cc1cn[nH]c1    ZINC000079514566
COC(=O)c1c(C)ccn1N    ZINC000039057704
CCn1cc(C(=O)OC)cn1    ZINC000097756827
CCOC(=O)c1cc(N)c[nH]1    ZINC000001705037
CCCOC(=O)c1cc[nH]n1    ZINC000035255104
CC(=O)OCc1ccnn1C    ZINC000307214325
COC(=O)[C@H](C)n1cccn1    ZINC000039057751
COC(=O)Cn1ccc(C)n1    ZINC000070684998
COC(=O)c1cn(C)c(C)n1    ZINC000196589243
COC(=O)Cn1ccnc1C    ZINC000020431259
COC(=O)CCn1cccn1    ZINC000013623740
C[C@@]1(NCC#N)CCOC1=O    ZINC000306488133
COC(=O)Cn1nccc1C    ZINC000070685106
COC(=O)c1nn(C)cc1C    ZINC000095627432
CCOC(=O)c1ccn(C)n1    ZINC000002534332
CCOC(=O)Cc1c[nH]cn1    ZINC000014516314
COC(=O)Cc1cnn(C)c1    ZINC000057348315
CC(=O)OCCn1cccn1    ZINC000201704441
COC(=O)c1cc(N)cn1C    ZINC000002244315
COC(=O)Cc1cncn1C    ZINC000259887441
COC(=O)c1ccc(N)n1C    ZINC000035049093
COC(=O)c1ccc(CN)[nH]1    ZINC000045792911
CCn1ccc(C(=O)OC)n1    ZINC000012396632
CC(=O)OCCc1cn[nH]c1    ZINC000307626363
COC(=O)/C(C#N)=C/N(C)C    ZINC000000100083
CC(=O)OCn1ccnc1C    ZINC001335137282
CC(=O)OCCn1ccnc1    ZINC000039213979
CCOC(=O)c1ccnn1C    ZINC000012396465
CCOC(=O)c1cccn1N    ZINC000039057702
CCOC(=O)c1[nH]ccc1N    ZINC000002525533
C=C[C]1C[C@]1(N)C(=O)OCC    ZINC001560406068
O=C1CCC2(CCCCC2)O1    ZINC000004728674
C/C=C/COC(=O)/C(C)=C\C    ZINC000166705185
C/C=C(C)/C=C/C(=O)OCC    ZINC000096031784
CC(C)=CCOC(=O)C1CC1    ZINC000032178682
C/C=C\C(=O)OC1CCCC1    ZINC000008614334
COC(=O)C1[C@@H]2CCCC[C@@H]12    ZINC000100096261
CC(C)[C@]12C[C@@H]1[C@H](C)OC2=O    ZINC000104097581
O=C1CC[C@@H]2CCCC[C@@H]2O1    ZINC000002037836
