# Supplementary material for: Implementing a Scoring Function Based on Interaction Fingerprint for Autogrow4: Protein Kinase CK1δ as a Case Study
Source: Front Mol Biosci. 2022 Jul 7;9:909499. doi: 10.3389/fmolb.2022.909499 (PMC9301033; doi:10.3389/fmolb.2022.909499)
Supplement: Supplementary file 1 [file DataSheet1.ZIP › autogrow4-4.0.3/autogrow/operators/mutation/smiles_click_chem/reaction_libraries/click_chem_rxns/complementary_mol_dir/Thiol_1R_clickchem.smi]

C=CCS    ZINC000060274334
CC(=N)S    ZINC000040454337
O=CCS    ZINC000015830129
CC(C)S    ZINC000000897493
CCCS    ZINC000000897490
NCCS    ZINC000008034121
OCCS    ZINC000008216595
N#CCCS    ZINC000005178853
SCC1CC1    ZINC000006855089
C=C(C)CS    ZINC000039363489
SC1CNC1    ZINC000090744940
SC1COC1    ZINC000095742663
N=C(S)CN    ZINC000005828194
CC(C)(C)S    ZINC000004706566
CCCCS    ZINC000004706588
CC(C)CS    ZINC000005008005
CC[C@@H](C)S    ZINC000004775629
CC[C@H](C)S    ZINC000006661091
NC(=O)CS    ZINC000004692782
C[C@@H](N)CS    ZINC000005138809
C[C@H](S)CN    ZINC000004776051
C[C@@H](S)CN    ZINC000005138791
C[C@H](N)CS    ZINC000005138737
NCCCS    ZINC000004706593
O=C(O)CS    ZINC000004658574
OCCCS    ZINC000004705782
COCCS    ZINC000012481545
C[C@@H](O)CS    ZINC000005138812
C[C@H](O)CS    ZINC000005138742
SCCS    ZINC000059436273
C#CCCCS    ZINC000039252731
Sc1cn[nH]n1    ZINC000012405203
SC1=NN=NC1    ZINC000100505401
FC(F)(F)S    ZINC000059447605
Sc1nnn[nH]1    ZINC000008100996
SC1CCCC1    ZINC000004501358
CC(C)=CCS    ZINC000005138189
SCC1CCC1    ZINC000112970341
SCC1CNC1    ZINC000199470846
S[C@H]1CCCN1    ZINC000001581717
S[C@@H]1CCCN1    ZINC000031960413
CC(=O)[C@H](C)S    ZINC000004802659
CC(=O)CCS    ZINC000005196560
CC(=O)[C@@H](C)S    ZINC000004802667
CCCCCS    ZINC000003860664
CC(C)CCS    ZINC000003860936
CCC(S)CC    ZINC000005298733
CC(C)[C@@H](C)S    ZINC000004802645
CC[C@H](C)CS    ZINC000003861378
CCC[C@@H](C)S    ZINC000005298826
CCC(C)(C)S    ZINC000004706562
CCC[C@H](C)S    ZINC000005298828
CC[C@@H](C)CS    ZINC000003861377
CC(C)[C@H](C)S    ZINC000004802650
C/C(CS)=N\O    ZINC000005184170
NC(=O)CCS    ZINC000031297784
CNC(=O)CS    ZINC000004507544
NCCCCS    ZINC000005178707
CN(C)CCS    ZINC000001481997
CC(C)(S)CN    ZINC000004773093
C[C@H](S)C(=O)O    ZINC000003860781
COC(=O)CS    ZINC000003860880
C[C@@H](S)C(=O)O    ZINC000003860782
O=C[C@@H](S)CO    ZINC000005183235
O=C(O)CCS    ZINC000003860582
O=C[C@H](S)CO    ZINC000016930883
NNC(=O)CS    ZINC000005112740
C[C@@H](O)[C@H](C)S    ZINC000004501357
CO[C@@H](C)CS    ZINC000146683284
CO[C@H](C)CS    ZINC000146683431
CC[C@@H](O)CS    ZINC000032210314
C[C@@H](O)CCS    ZINC000004533097
CC[C@H](O)CS    ZINC000032210319
C[C@@H](S)[C@H](C)O    ZINC000004501354
OCCCCS    ZINC000004501370
COCCCS    ZINC000037753820
C[C@@H](O)[C@@H](C)S    ZINC000004501355
C[C@H](O)CCS    ZINC000004533096
C[C@H](O)[C@H](C)S    ZINC000004501356
COC[C@H](C)S    ZINC000053173035
COC[C@@H](C)S    ZINC000053173037
NOC(=O)CS    ZINC000080545584
O=[N+]([O-])CCS    ZINC000034364682
NOCCCS    ZINC000065734273
C[C@H](S)CS    ZINC000004706612
SCCCS    ZINC000003860693
C[C@@H](S)CS    ZINC000017327670
OC[C@@H](O)CS    ZINC000003860581
OC[C@H](O)CS    ZINC000001481880
SCCCCl    ZINC000004501375
Sc1ccccc1    ZINC000001867127
O[C@H](CF)CS    ZINC000642886464
O[C@@H](CF)CS    ZINC000642886465
Sc1cccnc1    ZINC000002018135
Sc1ccncn1    ZINC000016990582
Sc1ccnnc1    ZINC000026459860
Cc1occc1S    ZINC000100013729
SCc1ccco1    ZINC000000388704
Cc1n[nH]cc1S    ZINC000125844528
Cn1cc(S)cn1    ZINC000020476949
SCc1ccon1    ZINC000034616695
Cc1nc(S)n[nH]1    ZINC000005764944
CN/C(S)=N/C#N    ZINC000012243856
N#CCCCCS    ZINC000043199400
Sc1ccsc1    ZINC000100057647
Sc1cccs1    ZINC000002169156
FC(F)(F)CS    ZINC000004501362
Cc1noc(S)n1    ZINC000057218479
Cc1nnc(S)o1    ZINC000005825346
Cn1nnnc1S    ZINC000014246972
Nn1cnnc1S    ZINC000016979488
Cn1nnc(S)n1    ZINC000008100930
Nc1nnc(S)[nH]1    ZINC000016955814
SC1=NNC=NN1    ZINC000049474198
CC1=C(S)CCO1    ZINC000100047338
CC(=N)CC(=N)S    ZINC000005114129
SCC1CCCC1    ZINC000017013832
SC1CCCCC1    ZINC000004619394
Sc1nccs1    ZINC000001609025
Nn1nnnc1S    ZINC000059482501
O=C1C[C@@H](S)CN1    ZINC000034278493
O=C1C[C@H](S)CN1    ZINC000034278492
NN1CCN=C1S    ZINC000039240185
S[C@@H]1CCCNC1    ZINC000072231412
SC1CCNCC1    ZINC000005847841
S[C@H]1CCCNC1    ZINC000072231411
Sc1cnns1    ZINC000022016682
Sc1nncs1    ZINC000005226028
SC[C@@H]1CCCO1    ZINC000005282954
CC[C@H](S)C(C)=O    ZINC000004802621
C[C@H]1OCC[C@H]1S    ZINC000004262494
CC[C@@H](S)C(C)=O    ZINC000004802634
C[C@@H]1OCC[C@@H]1S    ZINC000004262497
CC1(CS)COC1    ZINC000072266145
SC1CCOCC1    ZINC000036306301
C[C@@H]1OCC[C@H]1S    ZINC000004262495
C[C@H]1OCC[C@@H]1S    ZINC000004262496
SC[C@H]1CCCO1    ZINC000005282940
CCCC(C)(C)S    ZINC000005298742
CCC[C@H](S)CC    ZINC000005138411
CC(C)C[C@@H](C)S    ZINC000020476570
CC(C)(C)CCS    ZINC000077260018
CC[C@@H](S)C(C)C    ZINC000032150132
CCC[C@@H](S)CC    ZINC000005138419
CCCCCCS    ZINC000003861659
CC[C@H](S)C(C)C    ZINC000032150137
CC(C)C(C)(C)S    ZINC000005138257
CCC(CC)CS    ZINC000060169772
CC(C)C[C@H](C)S    ZINC000020476571
CC(=O)NCCS    ZINC000004501360
CN(C)C(=O)CS    ZINC000059159731
N=C(N)NCCS    ZINC000002016534
CC[C@](C)(S)CN    ZINC000005887812
CCCNCCS    ZINC000005420165
CC[C@@](C)(S)CN    ZINC000004773090
CN(C)CCCS    ZINC000033605002
O=C(O)C(=O)CS    ZINC000003869277
CC(=S)[C@H](C)S    ZINC000059221657
CC(=S)[C@@H](C)S    ZINC000005132077
C[C@@H](CS)C(=O)O    ZINC000005138734
CCOC(=O)CS    ZINC000003860449
COC(=O)CCS    ZINC000003860879
C[C@H](CS)C(=O)O    ZINC000002567310
C[C@@H](S)CC(=O)O    ZINC000005652372
CC[C@H](S)C(=O)O    ZINC000035803364
CC[C@@H](S)C(=O)O    ZINC000035803365
O=C(O)CCCS    ZINC000005112980
C[C@H](S)CC(=O)O    ZINC000005652319
CC(=O)OCCS    ZINC000004558439
CC(C)(S)C(=O)O    ZINC000005298693
COC(=O)[C@@H](C)S    ZINC000005138786
COC(=O)[C@H](C)S    ZINC000005138718
NC(=O)[C@H](N)CS    ZINC000005830133
NNC(=O)CCS    ZINC000005410869
NC(=O)NCCS    ZINC000016990143
C[Si](C)(C)CS    ZINC000195755320
C[C@@H](O)C[C@H](C)S    ZINC000039617859
CO[C@H](C)[C@H](C)S    ZINC000115960736
C[C@H](O)C[C@H](C)S    ZINC000039617858
CC[C@](C)(S)CO    ZINC000000730493
CCO[C@@H](C)CS    ZINC000146687640
C[C@@H](S)C[C@H](C)O    ZINC000039617856
CC(C)[C@@H](S)CO    ZINC000034257028
CC(C)(O)CCS    ZINC000004773015
CC(C)(S)CCO    ZINC000014589097
CC[C@@](C)(S)CO    ZINC000000730495
C[C@@H](O)C[C@@H](C)S    ZINC000039617857
CC[C@H](S)CCO    ZINC000005887786
CC(C)[C@H](S)CO    ZINC000034257026
CCO[C@H](C)CS    ZINC000146687832
C[N+](C)(C)CCS    ZINC000005299036
N[C@H](CS)C(=O)O    ZINC000000895347
N[C@@H](CS)C(=O)O    ZINC000000895042
N[C@H](CO)CCS    ZINC000079670395
O[C@H](C=S)CS    ZINC000104162443
O[C@@H](C=S)CS    ZINC000104162446
O=C(CS)CS    ZINC000005496914
O=C(O)[C@H](O)CS    ZINC000000968222
O=C(O)[C@@H](O)CS    ZINC000000968221
CC(CS)CS    ZINC000004353093
C[C@@H](S)[C@@H](C)S    ZINC000004501351
C[C@H](S)CCS    ZINC000025695484
CCSCCS    ZINC000005298875
C[C@H](S)[C@H](C)S    ZINC000004501352
CC[C@H](S)CS    ZINC000005298876
SCCCCS    ZINC000003860245
C[C@@H](S)CCS    ZINC000025695480
C[C@@H](S)[C@H](C)S    ZINC000004501350
CC[C@@H](S)CS    ZINC000005298879
COC[C@H](O)CS    ZINC000034257041
COC[C@@H](O)CS    ZINC000034257042
OCCOCCS    ZINC000034179229
OC[C@@H](S)CS    ZINC000000901555
OC[C@H](S)CS    ZINC000000901552
OC(CS)CS    ZINC000004362873
Cc1ccccc1S    ZINC000021303045
Cc1cccc(S)c1    ZINC000001574314
SCc1ccccc1    ZINC000003873647
Cc1ccc(S)cc1    ZINC000019230140
SCc1ccccn1    ZINC000004775643
Nc1ccccc1S    ZINC000000388144
Cc1cncc(S)c1    ZINC000039116632
SCc1cccnc1    ZINC000003631637
Nc1cccc(S)c1    ZINC000000388261
SCc1ccncc1    ZINC000039393103
Nc1ccc(S)cc1    ZINC000019850183
Oc1cccc(S)c1    ZINC000002244168
Oc1ccccc1S    ZINC000019597470
Oc1ccc(S)cc1    ZINC000019735431
Nc1ccncc1S    ZINC000034215876
SCc1cnccn1    ZINC000008100931
Nc1ccc(S)cn1    ZINC000001296740
Nc1ncccc1S    ZINC000030678611
Cc1cnnc(S)c1    ZINC000235809596
[O-][n+]1ccc(S)cc1    ZINC000001714990
[O-][n+]1ccccc1S    ZINC000000156822
O=C1CC=NC(S)=N1    ZINC000005413164
O=c1ccc(S)n[nH]1    ZINC000026441226
Fc1ccc(S)cc1    ZINC000000164668
Fc1ccccc1S    ZINC000000405150
Fc1cccc(S)c1    ZINC000000409229
C[C@H](S)c1ccco1    ZINC000032163924
Cc1cc(S)c(C)o1    ZINC000002002624
Cc1ccc(CS)o1    ZINC000032154769
C[C@@H](S)c1ccco1    ZINC000032163922
CCn1cc(S)cn1    ZINC000072226112
Cc1[nH]cnc1CS    ZINC000034766541
Cc1c(S)cnn1C    ZINC000085112132
S[C@@H]1C[C@H]2CC[C@H]1C2    ZINC000251092837
S[C@H]1C[C@H]2CC[C@H]1C2    ZINC000123571573
Fc1cccnc1S    ZINC000054700332
Nc1nnc(S)nn1    ZINC000038700907
CC/N=C(\S)NC#N    ZINC000008227081
CCc1nnc(S)[nH]1    ZINC000014128798
C=C(C)C/N=C(/C)S    ZINC000005423668
Cc1sccc1S    ZINC000005765013
SCc1cccs1    ZINC000000153137
Fc1cncc(S)n1    ZINC000095221350
Fc1ccc(S)nn1    ZINC000091252549
FC(F)(F)CCS    ZINC000040571347
CCc1nnc(S)o1    ZINC000008731367
N#CNC(=O)CCS    ZINC001143985541
Nc1nc(CS)n[nH]1    ZINC000040163927
CCn1nnnc1S    ZINC000006880576
Cn1c(N)nnc1S    ZINC000018043370
CC1=NNC(S)=NN1    ZINC000049474175
C#CCO[C@H](C)CS    ZINC001205018695
C#CCO[C@@H](C)CS    ZINC001205018693
CN1CCCN=C1S    ZINC000000401673
SC1=NCCCCN1    ZINC000005189755
C[C@@H]1CCCC[C@@H]1S    ZINC000026515297
C[C@H]1CCC[C@@H](S)C1    ZINC000026515307
C[C@H]1CCCC[C@H]1S    ZINC000026515302
C[C@@H]1CCCC[C@H]1S    ZINC000026515300
SCC1CCCCC1    ZINC000019415887
C[C@@H]1CCC[C@H](S)C1    ZINC000026515309
C[C@@H]1CCC[C@@H](S)C1    ZINC000026515305
C[C@H]1CCC[C@H](S)C1    ZINC000026515311
C[C@H]1CCCC[C@@H]1S    ZINC000026515299
Cc1csc(S)n1    ZINC000002569756
Cc1cnc(S)s1    ZINC000039346304
Nc1ccc(S)s1    ZINC000001095798
O=c1[nH]nc(CS)[nH]1    ZINC000012558729
NCc1nnc(S)o1    ZINC000040846927
Nc1nnc(S)n1N    ZINC000004018140
NC1=NNC(S)=NN1    ZINC000038700904
C[C@H](CS)OCC#N    ZINC001224385695
C[C@@H](CS)OCC#N    ZINC001224385698
O=C(CS)NC1CC1    ZINC000040443145
CN1CN=C(S)NC1    ZINC000019851836
CN1CCC(S)CC1    ZINC000020283359
CN1CCC[C@@H](S)C1    ZINC000004362906
SCN1CCCCC1    ZINC000000393134
CN1CCC[C@H](S)C1    ZINC000004362905
SCCN1CCCC1    ZINC000020437218
Nc1cnc(S)s1    ZINC000001699988
Cc1nnsc1S    ZINC000038853923
Cc1nnc(S)s1    ZINC000004528607
C=CCOC(=O)CS    ZINC000034582340
O=C(O)C1(S)CCC1    ZINC000145588333
F[C@@H]1CC=C(S)CC1    ZINC000104092033
F[C@H]1CC=C(S)CC1    ZINC000104092030
N=CNC(=O)CCS    ZINC001143985812
C[C@@H](CS)OC1CC1    ZINC001205534682
C=CCO[C@H](C)CS    ZINC001205037127
SC[C@H]1CCCCO1    ZINC000082104424
CC[C@H](S)[C@H](C)C=O    ZINC000032165383
C[C@@H]1C[C@@H](S)[C@H](C)O1    ZINC000091297571
SC[C@@H]1CCCCO1    ZINC000082104423
CC[C@H](S)[C@@H](C)C=O    ZINC000032165379
CC(=O)CC(C)(C)S    ZINC000005196459
C=CCO[C@@H](C)CS    ZINC001205037124
C[C@@H]1C[C@@H](S)[C@@H](C)O1    ZINC000100372231
CC[C@@H](S)[C@@H](C)C=O    ZINC000032165377
C[C@H]1O[C@@H](C)C[C@H]1S    ZINC000100372229
CC[C@@H](S)[C@H](C)C=O    ZINC000032165381
C[C@@H]1C[C@H](S)[C@@H](C)O1    ZINC000100776197
O[C@H]1CC[C@H](S)CC1    ZINC000250537336
C[C@H](CS)OC1CC1    ZINC001205534681
C[C@H]1O[C@@H](C)C[C@@H]1S    ZINC000100776199
C[C@@H]1C[C@H](S)[C@H](C)O1    ZINC000091297568
CCC(S)(CC)CC    ZINC000005298732
CCCCCCCS    ZINC000059558639
CCCC(S)CCC    ZINC000020476600
CCCCC(C)(C)S    ZINC000005298744
Nc1nnc(S)s1    ZINC000016382868
N/N=C(N)/C(S)=N/N    ZINC000013409865
CN(C)C(=O)CCS    ZINC000038281991
SCN1CCOCC1    ZINC000025623678
N=C(N)NCCCS    ZINC000004809424
CN(CCS)C(=N)N    ZINC000004706602
NCCCCCCS    ZINC000039310791
CCCCNCCS    ZINC000003870759
CCCNCCCS    ZINC000004775716
CC[C@H](C)NCCS    ZINC000104584356
CC[C@@H](C)NCCS    ZINC000104584353
CC(C)C[C@H](N)CS    ZINC000000403014
CC(C)(C)NCCS    ZINC000004775709
CCN(CC)CCS    ZINC000000388480
O=[SH](=O)C(F)(F)F    ZINC000081915054
O[C@H]1NC(S)=N[C@H]1O    ZINC000013739283
CC(C)OC(=O)CS    ZINC000000395104
COC(=O)C(C)(C)S    ZINC000022063361
CC[C@H](S)C(=O)OC    ZINC000034243647
C[C@@H](S)CCC(=O)O    ZINC000034500655
COC(=O)[C@@H](C)CS    ZINC000005138736
CCOC(=O)CCS    ZINC000000409355
CC(=O)OCCCS    ZINC000004763523
CCCOC(=O)CS    ZINC000016678202
COC(=O)[C@H](C)CS    ZINC000005138807
C[C@H](S)CCC(=O)O    ZINC000034500652
COC(=O)CCCS    ZINC000042137346
COC(=O)C[C@H](C)S    ZINC000005652324
CC[C@@H](S)C(=O)OC    ZINC000034243648
CC(C)[C@@H](S)C(=O)O    ZINC000034120083
CCOC(=O)[C@H](C)S    ZINC000004802725
COC(=O)C[C@@H](C)S    ZINC000005652375
CCOC(=O)[C@@H](C)S    ZINC000004802714
CC(C)[C@H](S)C(=O)O    ZINC000034120082
O=C(O)CCCCS    ZINC000013519063
C[Si](C)(C)CCS    ZINC000170154096
CCO[C@H](C)[C@H](C)S    ZINC001204951810
CC[C@H](S)[C@H](C)CO    ZINC000014589118
CC[C@H](S)[C@@H](C)CO    ZINC000014589116
C[C@@H](O)CC(C)(C)S    ZINC000014589123
CC(C)O[C@H](C)CS    ZINC000143628377
CC(C)O[C@@H](C)CS    ZINC000143628172
CCCO[C@@H](C)CS    ZINC000146706019
CC[C@@H](S)[C@H](C)CO    ZINC000014589117
C[C@H](O)CC(C)(C)S    ZINC000014589124
CC(C)(C)[C@H](O)CS    ZINC000196315624
CC[C@@H](S)[C@@H](C)CO    ZINC000014589115
CCCO[C@H](C)CS    ZINC000146706226
CC(C)(C)[C@@H](O)CS    ZINC000196315632
CCC[C@H](S)CCO    ZINC000004271680
OCCCCCCS    ZINC000004501369
CCC[C@@H](S)CCO    ZINC000004271681
COCCC(C)(C)S    ZINC000014589100
CCCCOCCS    ZINC000005259970
NCCCNCCS    ZINC000004097420
O=C1CN[C@H](S)S1    ZINC000071765655
O=C1CN[C@@H](S)S1    ZINC000071765654
N#Cc1ccc(S)cc1    ZINC000002564325
N#Cc1cccc(S)c1    ZINC000034368073
N#Cc1ccccc1S    ZINC000020075427
CN[C@H](CS)C(=O)O    ZINC000004280686
CN[C@@H](CS)C(=O)O    ZINC000004280685
C[C@@](N)(CS)C(=O)O    ZINC000013525846
C[C@](N)(CS)C(=O)O    ZINC000013525849
C[C@@H](S)[C@@H](N)C(=O)O    ZINC000005395372
O=C(O)CNCCS    ZINC000004706561
COC(=O)[C@@H](N)CS    ZINC000019230196
N[C@@H](CCS)C(=O)O    ZINC000000895077
COC(=O)NCCS    ZINC000039270298
C[C@@H](S)[C@H](N)C(=O)O    ZINC000005395370
C[C@H](S)[C@@H](N)C(=O)O    ZINC000005395371
COC(=O)[C@H](N)CS    ZINC000019230197
C[C@H](S)[C@H](N)C(=O)O    ZINC000005395369
N[C@H](CCS)C(=O)O    ZINC000000895703
C[C@H](O)CNCCS    ZINC000081191629
COC(=S)CCS    ZINC000036613072
N#Cc1cccnc1S    ZINC000012504780
N#Cc1cnccc1S    ZINC000084305293
N#Cc1ncccc1S    ZINC000034477781
N#Cc1ccc(S)nc1    ZINC000012336426
N#Cc1ccnc(S)c1    ZINC000022170385
NC(N)(CS)C(=O)O    ZINC000104516199
C=Cc1cccc(S)c1    ZINC000104681895
C=Cc1ccccc1S    ZINC000005158059
C=Cc1ccc(S)cc1    ZINC000034383553
C[C@@H](CS)CCS    ZINC000004706516
C[C@H](CS)CCS    ZINC000005420301
CCSCCCS    ZINC000032163252
SCCCCCS    ZINC000003861696
COCCOCCS    ZINC000016194405
C[C@@H](CS)OCCO    ZINC000163732423
C[C@H](CS)OCCO    ZINC000163732510
N#Cc1ccnc(S)n1    ZINC000072206912
N[C@H](CS)CCS    ZINC000095100019
O=C(O)[C@H](S)CS    ZINC000005131919
O=C(O)[C@@H](S)CS    ZINC000005131757
O=Cc1ccc(S)cc1    ZINC000056961840
O=Cc1ccccc1S    ZINC000006322895
SCCOCCS    ZINC000004362791
C=Cc1ccc(S)nn1    ZINC001240828859
Cc1cc(C)cc(S)c1    ZINC000002168422
C[C@@H](S)c1ccccc1    ZINC000005138833
Cc1cccc(C)c1S    ZINC000019735105
Cc1cccc(CS)c1    ZINC000004271711
Cc1ccc(S)c(C)c1    ZINC000019230165
Cc1ccc(CS)cc1    ZINC000004282632
C[C@H](CS)OCCF    ZINC001224669421
Cc1cccc(S)c1C    ZINC000021303080
Cc1ccc(S)cc1C    ZINC000019230163
CCc1ccccc1S    ZINC000019735106
C[C@H](S)c1ccccc1    ZINC000004706573
C[C@@H](CS)OCCF    ZINC001224669423
Cc1ccc(C)c(S)c1    ZINC000019230164
SCCc1ccccc1    ZINC000004271722
CCc1cccc(S)c1    ZINC000034588634
Cc1ccccc1CS    ZINC000004282647
CCc1ccc(S)cc1    ZINC000019735107
O=Cc1ccc(S)nc1    ZINC000072225666
O=Cc1cccnc1S    ZINC000006092220
CNC(S)=C(C#N)C#N    ZINC000005209158
C[C@@H](S)c1ccccn1    ZINC000026515324
C[C@H](S)c1ccncc1    ZINC000034163200
Nc1ccccc1CS    ZINC000040448298
Nc1ccc(CS)cc1    ZINC000058240165
C[C@@H](S)c1ccncc1    ZINC000034163202
C[C@H](S)c1ccccn1    ZINC000026515326
Cc1cccc(S)c1N    ZINC000039267803
SCCc1ccccn1    ZINC000004522277
C[C@@H](S)c1cccnc1    ZINC000026515328
Cc1ccc(CS)nc1    ZINC000083137739
CCc1cncc(S)c1    ZINC000757211013
Cc1cc(C)c(S)cn1    ZINC000026460331
CNc1ccc(S)cc1    ZINC000104622761
SCCc1ccncc1    ZINC000004522278
Cc1cc(S)ccc1N    ZINC000035278656
Cc1ccc(N)c(S)c1    ZINC000001564425
Cc1cccc(CS)n1    ZINC000034750438
Cc1cc(N)ccc1S    ZINC000037181214
Cc1ccc(S)cc1N    ZINC000061702093
C[C@H](S)c1cccnc1    ZINC000026515330
SCCc1cccnc1    ZINC000034199697
Cc1ccc(S)c(N)c1    ZINC000036378430
CS(=O)(=O)CCS    ZINC000016696719
OCc1ccc(S)cc1    ZINC000002390228
OCc1ccccc1S    ZINC000000396108
COc1cccc(S)c1    ZINC000000388351
Cc1cc(S)ccc1O    ZINC000021303064
COc1ccc(S)cc1    ZINC000019735099
Cc1ccc(O)c(S)c1    ZINC000039205399
COc1ccccc1S    ZINC000019735100
OCc1cccc(S)c1    ZINC000020358114
Cc1cccc(O)c1S    ZINC000142225322
NCc1ccc(S)nc1    ZINC000072225669
SCCc1cnccn1    ZINC000004802601
Nc1ccc(O)c(S)c1    ZINC000059661814
C=CC/N=C(\S)NC#N    ZINC000006855810
Cc1nnc(S)nc1C    ZINC000004205282
Sc1nnc2n1CCC2    ZINC000002684328
N#C/C(S)=C(/S)C#N    ZINC000100018917
N#C/C(S)=C(\S)C#N    ZINC000100018919
O=S(=O)(O)CCS    ZINC000003831040
Sc1cccc(S)c1    ZINC000000388564
Sc1ccccc1S    ZINC000000388565
Sc1ccc(S)cc1    ZINC000000396086
Oc1ccc(S)c(O)c1    ZINC000039247121
O=[SH](=O)c1ccccc1    ZINC000150345494
Oc1ccc(O)c(S)c1    ZINC000005133255
Cc1cc(S)[nH]c(=O)n1    ZINC000000330471
Sc1nnc(C2CC2)o1    ZINC000005936189
Cc1ccc(S)c(F)c1    ZINC000036533033
Cc1ccc(F)c(S)c1    ZINC000036533035
Cc1cc(F)ccc1S    ZINC000020247138
Cc1cc(S)ccc1F    ZINC000004255982
Cc1c(F)cccc1S    ZINC000036533037
Fc1ccc(CS)cc1    ZINC000000404004
Cc1ccc(F)cc1S    ZINC000004255983
Cc1ccc(S)cc1F    ZINC000004255980
Sc1nnnn1C1CC1    ZINC000007715489
Fc1ccccc1CS    ZINC000000405148
Cc1cccc(F)c1S    ZINC000036533083
Cc1cc(F)cc(S)c1    ZINC000067802765
Cc1cccc(S)c1F    ZINC000095918016
C=CCn1nnnc1S    ZINC000002556298
Fc1cccc(CS)c1    ZINC000004244654
SC1Cn2cnc[n+]2C1    ZINC000021298151
Cc1ccc([C@H](C)S)o1    ZINC000034957576
Cc1ccc([C@@H](C)S)o1    ZINC000034957575
Cc1nn(C)c(C)c1S    ZINC000036893103
Cc1nccn1CCS    ZINC000049330503
CC(C)n1cc(S)cn1    ZINC000072226113
CCn1ncc(S)c1C    ZINC000085112313
SC[C@@H]1CC[C@H]2C[C@@H]2C1    ZINC000403100154
S=c1cccc(S)[nH]1    ZINC000032600154
Nc1ccc(S)cc1F    ZINC000020247140
Nc1cc(F)ccc1S    ZINC000034406379
Nc1ccc(S)c(F)c1    ZINC000037181222
Nc1nc(O)cc(S)n1    ZINC000008615481
Nc1cc(S)[nH]c(=O)n1    ZINC000002172674
Nc1ccc(F)cc1S    ZINC000001559798
Cc1nnc(S)nc1O    ZINC000011914473
Nc1cc(F)cc(S)c1    ZINC000037668194
Nc1c(F)cccc1S    ZINC000034133528
C#CC(=O)NCCCS    ZINC001143916265
C#CCNC(=O)CCS    ZINC000236567687
Cc1noc(C)c1CS    ZINC000003887936
NCCc1c[nH]c(S)n1    ZINC000001698301
CC(C)/N=C(\S)NC#N    ZINC000197989149
CC(C)n1cnnc1S    ZINC000003887040
CCc1nnc(S)n1C    ZINC000002569113
CCCc1nnc(S)[nH]1    ZINC000017957857
CC(C)c1n[nH]c(S)n1    ZINC000006459474
S=c1ccnc(S)[nH]1    ZINC000002023508
Sc1ccc(Cl)cc1    ZINC000000388159
Sc1ccc(S)nn1    ZINC000003130114
S=c1cc(S)nc[nH]1    ZINC000017302058
Sc1ccccc1Cl    ZINC000000404801
Sc1cccc(Cl)c1    ZINC000000152948
O=C(CS)C(F)(F)F    ZINC000005112717
O=c1[nH]cc(S)c(=O)[nH]1    ZINC000001680613
O=C(O)c1c[nH]c(S)n1    ZINC000002584200
Oc1cc(O)nc(S)n1    ZINC000005491117
C[C@H](S)c1cccs1    ZINC000006661650
NC(=O)c1nn[nH]c1S    ZINC000005630574
Cc1cc(CS)cs1    ZINC000020515421
C[C@@H](S)c1cccs1    ZINC000006661652
Nn1c(S)nncc1=O    ZINC000100552896
FC(F)(F)CCCS    ZINC000071792182
Cc1nnc(CCS)o1    ZINC001253370763
COc1nn(C)cc1S    ZINC000256049872
CC(C)c1nnc(S)o1    ZINC000009428881
CC(C)c1noc(S)n1    ZINC000061881113
CCCc1nnc(S)o1    ZINC000008731369
CCCn1nnnc1S    ZINC000007717030
CC(C)n1nnnc1S    ZINC000006880577
NCCc1n[nH]c(S)n1    ZINC000005501742
CCC1=NNC(S)=NN1    ZINC000049474176
Cn1c(S)nnc1CN    ZINC000033749160
C#CCO[C@H](C)[C@H](C)S    ZINC001205012106
CC#CCO[C@@H](C)CS    ZINC001224364965
CC#CCO[C@H](C)CS    ZINC001224364964
CC1(C)CN=C(S)NC1    ZINC000008306601
C=CCN/C(S)=N\CC    ZINC000013634510
SCCNC1=NCCC1    ZINC000040163955
C[C@H]1CCC[C@H](C)C1S    ZINC000034957602
C[C@@H]1CCC[C@H](C)[C@H]1S    ZINC000252338774
C[C@@H]1CCC[C@@H](C)C1S    ZINC000034957603
C[C@H](S)C1CCCCC1    ZINC000037367269
C[C@@H](S)C1CCCCC1    ZINC000037367271
Sc1ccnc(Cl)c1    ZINC000034319606
S=c1nncc(S)[nH]1    ZINC000001748848
Sc1ccncc1Cl    ZINC000086832913
O=[N+]([O-])c1nc[nH]c1S    ZINC000008615692
O=C(O)c1n[nH]nc1S    ZINC000001650648
CCc1csc(S)n1    ZINC000005599578
Cc1nc(S)sc1C    ZINC000002384954
NC[C@H](S)C(F)(F)F    ZINC000039205049
NC[C@@H](S)C(F)(F)F    ZINC000039205050
COCc1nnc(S)[nH]1    ZINC000048631383
C[C@@H](OCC#N)[C@H](C)S    ZINC001224381938
C[C@@H](CS)OCCC#N    ZINC001205620658
C[C@H](CS)OCCC#N    ZINC001205620666
SCCN1CCCCC1    ZINC000005189619
SCCNC1CCCC1    ZINC000107788041
CCN1CCC(S)CC1    ZINC000020476700
Sc1ncc(Cl)cn1    ZINC000004228198
Sc1ccc(Cl)nn1    ZINC000008616233
Fc1ccc(S)cc1F    ZINC000000404111
Fc1cccc(F)c1S    ZINC000036533029
S=C1NC=C[C@H](S)N1    ZINC000017022007
CCc1nnc(S)s1    ZINC000022202635
Cc1sc(N)nc1S    ZINC000064220323
Fc1ccc(F)c(S)c1    ZINC000002540661
Fc1cc(F)cc(S)c1    ZINC000004255444
SC1=N[C@H](S)C=CN1    ZINC000005496923
Fc1cccc(S)c1F    ZINC000039088266
Fc1ccc(S)c(F)c1    ZINC000000163161
O=C1NC(=O)[C@@H](CS)N1    ZINC000004809393
O=C1NC(=O)[C@H](CS)N1    ZINC000005411549
OCCn1nnnc1S    ZINC000016123931
FCCn1cc(S)cn1    ZINC000256052048
Nn1c(S)nnc1CO    ZINC000005454352
O=C(O)C[C@H]1C[C@H]1CS    ZINC000022000525
O=C(O)C[C@@H]1C[C@H]1CS    ZINC000022000522
O=C(O)CC1(CS)CC1    ZINC000002524900
O=C(O)C[C@@H]1C[C@@H]1CS    ZINC000022000515
O=C(O)C[C@H]1C[C@@H]1CS    ZINC000022000519
CN(C)/C(N)=N/C(=N)S    ZINC000006371794
C=CCO[C@H](C)[C@H](C)S    ZINC001205037457
C[C@@H](CS)OCC1CC1    ZINC001205547070
C=CCCO[C@H](C)CS    ZINC001224339374
C=C(C)CO[C@@H](C)CS    ZINC001206750638
C=C(C)CO[C@H](C)CS    ZINC001206750636
C[C@H](CS)OCC1CC1    ZINC001205547071
C/C=C/CO[C@H](C)CS    ZINC001205051682
C=CCCO[C@@H](C)CS    ZINC001224339375
C/C=C/CO[C@@H](C)CS    ZINC001205051683
C[C@@H](OC1CC1)[C@H](C)S    ZINC001205467730
CCC/N=C(\S)NCC    ZINC000004276939
C[C@@H](CS)CC(C)(C)C    ZINC000005211639
CCCC[C@@H](CC)CS    ZINC000031362026
CCCCCCCCS    ZINC000059209922
CCCC[C@H](CC)CS    ZINC000005138397
C[C@H](CS)CC(C)(C)C    ZINC000005211295
CCCCCC[C@@H](C)S    ZINC000005607596
CCCCCC[C@H](C)S    ZINC000017173626
S=c1nc(CS)[nH][nH]1    ZINC000003614556
CNc1nnc(S)s1    ZINC000002171944
O=C=N[C@H](CS)C(=O)O    ZINC000149266798
O=C=N[C@@H](CS)C(=O)O    ZINC000149266991
O=C(O)[C@@H]1C[C@@H](S)CN1    ZINC000039065977
O=C(O)[C@@H]1C[C@H](S)CN1    ZINC000026506967
C=C[C@@H](O)CNCCS    ZINC001253598712
CCC(=O)NCCCS    ZINC000104701061
C=C[C@H](O)CNCCS    ZINC001253598711
CCN(C)C(=O)CCS    ZINC000233425825
CCN(CC)C(=O)CS    ZINC000081139135
SCCN1CCOCC1    ZINC000020268694
CC/N=C(\S)NN(C)C    ZINC000005459688
CCC[C@@H](C)NCCS    ZINC001257306450
CCC[C@H](C)NCCS    ZINC001257306456
CC[C@@H](C)NCCCS    ZINC000258575867
CC[C@H](C)NCCCS    ZINC000258575869
CCC(CC)NCCS    ZINC001257287157
COc1nnc(S)s1    ZINC000039140488
C#CCc1cccc(S)c1    ZINC001249949637
CC(C)(S)CCC(=O)O    ZINC000035854880
CCOC(=O)[C@H](S)CC    ZINC000039416101
CCOC(=O)C[C@H](C)S    ZINC000033975163
O=C(O)CCCCCS    ZINC000005395391
C[C@H](CS)OC1COC1    ZINC001222688266
CC(C)COC(=O)CS    ZINC000016575304
COC(=O)[C@@H](C)[C@H](C)S    ZINC000086294500
CCOC(=O)[C@@H](S)CC    ZINC000039416100
CCOC(=O)CCCS    ZINC000004809265
CC(C)OC(=O)CCS    ZINC000044076041
COC(=O)[C@H](C)[C@@H](C)S    ZINC000086294498
CC(=O)OCC[C@@H](C)S    ZINC000033952585
CCCCOC(=O)CS    ZINC000004501341
COC(=O)[C@H](C)[C@H](C)S    ZINC000086294502
COC(=O)[C@@H](C)[C@@H](C)S    ZINC000086294495
CC(=O)OCC[C@H](C)S    ZINC000033952584
CC(C)(C)OC(=O)CS    ZINC000095883454
CCOC(=O)C[C@@H](C)S    ZINC000033975162
CCOC(=O)C(C)(C)S    ZINC000014983127
CC(C)(S)CCOC=O    ZINC000014589098
C[C@@H](CS)OC1COC1    ZINC001222688269
NCCNC(=O)CCS    ZINC000058261798
CC(C)(S)[C@H](N)C(N)=O    ZINC000004771372
CC(C)(S)[C@@H](N)C(N)=O    ZINC000005887322
CCNC(=O)NCCS    ZINC000104699895
C[Si](C)(C)CCCS    ZINC000195754879
NC(=O)CCNCCS    ZINC000002040046
CCCCO[C@@H](C)CS    ZINC000146700513
CC(C)CO[C@@H](C)CS    ZINC001204930182
CCCO[C@H](C)[C@H](C)S    ZINC001205099548
CC[C@@H](C)O[C@H](C)CS    ZINC001204630909
CO[C@@H](C)CC(C)(C)S    ZINC000197841645
CCCCO[C@H](C)CS    ZINC000146700677
CCC[C@](C)(S)CCO    ZINC000014589102
CC(C)O[C@H](C)[C@H](C)S    ZINC001204610455
CC(C)CO[C@H](C)CS    ZINC001204930181
CC[C@H](C)O[C@H](C)CS    ZINC001204630908
CO[C@H](C)CC(C)(C)S    ZINC000197841651
CCC[C@@](C)(S)CCO    ZINC000014589101
CC[C@H](C)O[C@@H](C)CS    ZINC001204630907
CC[C@@H](C)O[C@@H](C)CS    ZINC001204630910
N#Cc1cccc(CS)c1    ZINC000058240171
SCCN1CCSC1    ZINC000000335433
N#Cc1ccc(CS)cc1    ZINC000058240174
Sc1cc2ccccc2[nH]1    ZINC000018032180
Cc1cc(S)ccc1C#N    ZINC000079007018
Cc1ccc(S)cc1C#N    ZINC000238471170
Sc1c[nH]c2ccccc12    ZINC000002040477
CCOC(=O)[C@@H](N)CS    ZINC000019943814
COC(=O)NCCCS    ZINC000148580756
C[C@H](CS)OCC(N)=O    ZINC001205863802
CC(C)(S)[C@@H](N)C(=O)O    ZINC000000114127
CC(C)(S)[C@H](N)C(=O)O    ZINC000000114124
O=C(CCS)NCCO    ZINC000104627392
CCOC(=O)[C@H](N)CS    ZINC000019943817
COC(=O)[C@@](C)(N)CS    ZINC000034075522
C[C@@H](CS)OCC(N)=O    ZINC001205863801
C[C@H](CS)OCCCN    ZINC001217933491
CC[C@@H](O)CNCCS    ZINC000005887835
C[C@@H](CS)OCCCN    ZINC001217933487
C[C@H](O)CNCCCS    ZINC000104615524
CC(C)(O)CNCCS    ZINC000104621146
COC[C@@H](C)NCCS    ZINC001255554410
COC[C@H](C)NCCS    ZINC001255554409
SC(Cl)(Cl)Cl    ZINC000085590271
N=c1nc(S)ss1    ZINC000004710251
Sc1nsc(S)n1    ZINC000004170603
Sc1nnc(S)s1    ZINC000005425387
N/C(S)=N/N=C(/N)S    ZINC000003875954
O=C(O)C[C@@H](S)C(=O)O    ZINC000004692840
O=C(O)C[C@H](S)C(=O)O    ZINC000004692839
SCC1(CS)COC1    ZINC000214081249
Cc1ccnc(S)c1C#N    ZINC000035567250
Cc1cc(C#N)cnc1S    ZINC000072222733
CNC(=S)NCCS    ZINC000137662181
Cc1cnc(S)c(C#N)c1    ZINC000000120359
Cc1nc(S)ccc1C#N    ZINC000072224819
Sc1ccc2n[nH]cc2c1    ZINC000039947696
Cc1cc(S)ncc1C#N    ZINC000072223777
Sc1ncn2ccccc12    ZINC000225744450
O=C(CCS)OCCO    ZINC000006130091
COCCOC(=O)CS    ZINC000020232057
C[C@@H](CS)OCC(=O)O    ZINC001225023240
C[C@H](CS)OCC(=O)O    ZINC001225023241
C=C(C)c1cccc(S)c1    ZINC000147677951
CC(C)(C)[C@H](S)CS    ZINC000005497067
CC(C)(C)[C@@H](S)CS    ZINC000005485917
CCCCSCCS    ZINC000005259980
Sc1ccc2c(c1)CCC2    ZINC000020268146
C=CCc1cccc(S)c1    ZINC000086864123
S[C@H]1CCc2ccccc21    ZINC000026515440
SCCCCCCS    ZINC000003860476
C=Cc1ccc(CS)cc1    ZINC000039416099
Sc1cccc(C2CC2)c1    ZINC000086864384
C=Cc1ccccc1CS    ZINC000114634245
CCCC[C@H](S)CS    ZINC000005497135
SC1Cc2ccccc2C1    ZINC000037374857
S[C@@H]1CCc2ccccc21    ZINC000026515438
C=Cc1cccc(CS)c1    ZINC000115054563
C=C(C)c1ccc(S)cc1    ZINC000204914508
C=C(C)c1ccccc1S    ZINC001240834514
CCCC[C@@H](S)CS    ZINC000005485912
COCCO[C@@H](C)CS    ZINC001204979207
C[C@H](CS)OCCCO    ZINC001217933604
C[C@@H](CS)OCCCO    ZINC001217933603
C[C@@H](OCCO)[C@H](C)S    ZINC001217883067
COCCO[C@H](C)CS    ZINC001204979208
C[C@@H](O)CO[C@@H](C)CS    ZINC000146846223
C[C@H](O)CO[C@@H](C)CS    ZINC000146846041
C[C@@H](O)CO[C@H](C)CS    ZINC000146846606
C[C@H](CS)OC[C@H](C)O    ZINC000146846415
Sc1nnc2ccccn12    ZINC000002510522
Sc1ccnc2nc[nH]c21    ZINC000001696774
Sc1cncc(C2CC2)c1    ZINC000757216219
C=CNc1ccc(S)cc1    ZINC001174787029
C=CNc1ccccc1S    ZINC001174782370
C=C(C)c1ccc(S)nc1    ZINC001240835450
OC[C@@H](O)CNCCS    ZINC001252068696
Sc1nc2cnccc2o1    ZINC000038522706
O=S1(=O)CC[C@H](S)C1    ZINC000003865984
Sc1nc2ncccc2o1    ZINC000003884046
O=C(O)C(CS)CS    ZINC000000902039
O=S1(=O)CC[C@@H](S)C1    ZINC000003865983
Sc1nc2cccnc2o1    ZINC000034075542
N#CNc1ccc(S)nn1    ZINC001168626592
Sc1ccnc2ncnn21    ZINC000016546101
Sc1nnc2cnccn12    ZINC000087780687
Sc1ncc2[nH]cnc2n1    ZINC000012955987
Sc1ccc2nncn2n1    ZINC000005997916
SC1=NCN=C2N=CN=C21    ZINC000085343501
Cc1ccc(C=O)c(S)c1    ZINC000039062291
Sc1ccc2c(c1)CCO2    ZINC000020431100
CC(=O)c1ccccc1S    ZINC000038233997
Cc1ccc(S)c(C=O)c1    ZINC000090668822
O=C(CS)c1ccccc1    ZINC000034781159
Cc1[nH]c(S)c(C#N)c1C    ZINC000000570399
SC1Nc2ccccc2N1    ZINC000022013613
C=C(C)c1ccc(S)nn1    ZINC001240833370
C=CNc1cccnc1S    ZINC001174781568
Cc1ccc(C)c(CS)c1    ZINC000019421041
CC(C)c1cccc(S)c1    ZINC000032176002
Cc1cccc([C@@H](C)S)c1    ZINC000041046971
CC(C)(S)c1ccccc1    ZINC000021986357
C[C@@H](OCCF)[C@H](C)S    ZINC001224672480
SCCCc1ccccc1    ZINC000005138975
Cc1ccccc1[C@H](C)S    ZINC000026515458
Cc1ccc(CCS)cc1    ZINC000058517629
CCCc1ccc(S)cc1    ZINC000020431091
Cc1cccc(CCS)c1    ZINC000058517627
Cc1ccc(CS)c(C)c1    ZINC000039147504
Cc1ccc([C@H](C)S)cc1    ZINC000026515462
Cc1cc(C)c(S)cc1C    ZINC000072232181
C[C@@H](CS)OCCCF    ZINC001225158256
CCCc1ccccc1S    ZINC000114132622
Cc1ccccc1[C@@H](C)S    ZINC000026515456
C[C@H](CS)OCCCF    ZINC001225158257
Cc1ccccc1CCS    ZINC000034448598
CC(C)c1ccccc1S    ZINC000021303075
Cc1cccc([C@H](C)S)c1    ZINC000041046972
Cc1cc(C)c(S)c(C)c1    ZINC000019851577
Cc1ccc([C@@H](C)S)cc1    ZINC000026515460
CC(C)c1ccc(S)cc1    ZINC000019850242
CCCc1cccc(S)c1    ZINC000078018770
Cc1ccc(C)c(S)c1C    ZINC000034371381
N#Cc1cnc(S)nc1O    ZINC000012395137
N#Cc1ccc(S)c(F)c1    ZINC000036886341
N#Cc1c(F)cccc1S    ZINC000039088555
N#Cc1cc(F)cc(S)c1    ZINC000238614335
Sc1ncc2n[nH]nc2n1    ZINC000005763113
Sc1ncnc2nn[nH]c21    ZINC000004876773
N/C(S)=C1\C=CC=CC1=O    ZINC000100795745
Cc1cc(C=O)cnc1S    ZINC000072222729
N/C(S)=C1/C=CC=CC1=O    ZINC000100795747
NC(=O)c1ccccc1S    ZINC000001603710
CCNC(S)=C(C#N)C#N    ZINC000011535601
Sc1ncnc2c1CNC2    ZINC000006585419
N=CNc1ccc(S)nc1    ZINC001167868131
CN(C)c1ccccc1S    ZINC000033802699
Nc1cccc(CCS)c1    ZINC000098181699
CC(C)c1cncc(S)c1    ZINC000757211007
SCCCc1ccccn1    ZINC000031671562
CNc1ccc(C)cc1S    ZINC000020404752
CN(C)c1ccc(S)cc1    ZINC000031623425
CN(C)c1cccc(S)c1    ZINC000031829376
Cc1cc(N)c(S)cc1C    ZINC000031720451
CCCc1cncc(S)c1    ZINC000757208744
SCCCc1cccnc1    ZINC000031671571
SCCCc1ccncc1    ZINC000031671559
Cc1ccc(C)c(S)c1N    ZINC000073638500
CCc1ccc(N)c(S)c1    ZINC000038665312
SCCCBr    ZINC000005113769
S=C(S)OCCS    ZINC000004429747
SCCSCCS    ZINC000004362785
Sc1ccc2c(c1)OCO2    ZINC000031829378
O[C@@H](CS)[C@@H](O)CS    ZINC000000895149
O[C@@H](CS)[C@H](O)CS    ZINC000012341762
OC[C@@H](O)[C@H](S)CS    ZINC000033640714
O=C(O)c1ccccc1S    ZINC000000284503
O[C@H](CS)[C@H](O)CS    ZINC000003852211
O=C(O)c1cccc(S)c1    ZINC000000396166
O=C(O)c1ccc(S)cc1    ZINC000000396167
C[C@@H](CS)OCCCl    ZINC001224661369
NC(=O)c1cccnc1S    ZINC000006862809
C[C@H](CS)OCCCl    ZINC001224661368
NC(=O)c1ccc(S)nc1    ZINC000001697331
OB(O)c1ccc(S)cc1    ZINC000169744831
C=Cc1ccc(S)c(F)c1    ZINC001240831686
C=Cc1cc(F)ccc1S    ZINC001240831841
OB(O)c1ccccc1S    ZINC000169745906
OB(O)c1cccc(S)c1    ZINC000169807050
Cn1c(S)nnc1CC#N    ZINC000005730872
N=CNc1ccc(S)nn1    ZINC001167865086
C=Cc1ccc(S)cc1F    ZINC001240832052
O[C@@H](CS)c1ccccc1    ZINC000032625175
COCc1ccc(S)cc1    ZINC000039426307
COc1ccc(S)cc1C    ZINC000035530488
COc1ccc(S)c(C)c1    ZINC000020431097
OC[C@H](S)c1ccccc1    ZINC000032148852
COc1ccc(C)cc1S    ZINC000033369427
OC[C@@H](S)c1ccccc1    ZINC000032148847
COc1ccccc1CS    ZINC000043457265
C[C@@H](O)c1ccc(S)cc1    ZINC000034286682
C[C@H](O)c1ccc(S)cc1    ZINC000034286681
Cc1cc(S)c(C)cc1O    ZINC000071773195
COc1cccc(CS)c1    ZINC000019415623
O[C@H](CS)c1ccccc1    ZINC000032625176
CCOc1ccc(S)cc1    ZINC000020268573
CCOc1ccccc1S    ZINC000014589152
SCCOc1ccccc1    ZINC000004522230
CCOc1cccc(S)c1    ZINC000005019272
COc1ccc(CS)cc1    ZINC000000388092
CCCc1cnc(S)nc1    ZINC000012359375
Cc1cc(S)ncc1CN    ZINC000072223779
C[C@H](N)c1ccc(S)nc1    ZINC000072225679
C[C@@H](N)c1ccc(S)nc1    ZINC000072225680
CNCc1ccc(S)nc1    ZINC000072225686
Cc1nc(S)ccc1CN    ZINC000072224821
Cc1cc(CN)cnc1S    ZINC000072222735
O=[N+]([O-])c1cccc(S)c1    ZINC000001684593
O=[N+]([O-])c1ccc(S)cc1    ZINC000001691710
O=C(O)c1ccc(S)nc1    ZINC000000334996
O=C(O)c1cncc(S)c1    ZINC000014983141
O=C(O)c1ccnc(S)c1    ZINC000000335023
O=[N+]([O-])c1ccccc1S    ZINC000002037528
O=C(O)c1ccc(S)cn1    ZINC000014983139
O=C(O)c1ccncc1S    ZINC000014983133
O=C(O)c1cccc(S)n1    ZINC000000335033
O=C(O)c1cnccc1S    ZINC000000334995
O=C(O)c1ncccc1S    ZINC000002379148
CS(=O)(=O)NCCS    ZINC000143692618
N=C1Cc2nnc(S)n2N1    ZINC000039133812
COc1ccc(S)c(N)c1    ZINC000031361549
COc1cccc(S)c1N    ZINC000039135237
COc1cc(N)ccc1S    ZINC000039089260
[O-][n+]1ccc(CCS)cc1    ZINC000004809168
COc1ccc(N)c(S)c1    ZINC000056677959
Cc1ncc(CS)c(N)n1    ZINC000004362801
Sc1nnc(C2CCC2)[nH]1    ZINC000037404888
O=S(=O)(O)CCCS    ZINC000004244651
NS(=O)(=O)NCCS    ZINC000168470824
O=Cc1cccc(F)c1S    ZINC000669372627
O=Cc1ccc(S)cc1F    ZINC000238614493
O=[N+]([O-])c1cnccc1S    ZINC000000334953
O=C(O)c1ccnnc1S    ZINC000087616406
O=Cc1ccc(S)c(F)c1    ZINC000238585321
CSc1ccc(S)cc1    ZINC000002572190
CSc1cccc(S)c1    ZINC000036533041
Cc1ccc(S)c(S)c1    ZINC000000391963
CSc1ccccc1S    ZINC000036533039
CCOC(=O)C(F)(F)S    ZINC000022058885
Cc1ccc([SH](=O)=O)cc1    ZINC000150347565
C[C@@H](S)c1ccccc1F    ZINC000034957586
Fc1cccc(CCS)c1    ZINC000058517726
C[C@@H](S)c1ccc(F)cc1    ZINC000019414302
Fc1ccc(CCS)cc1    ZINC000058517724
C[C@H](S)c1cccc(F)c1    ZINC000034957573
C[C@H](S)c1ccc(F)cc1    ZINC000019414304
Sc1cnn2c1OCCC2    ZINC000256052728
OCCc1ncc(S)cn1    ZINC000036644185
C[C@@H](S)c1cccc(F)c1    ZINC000034957574
C[C@H](S)c1ccccc1F    ZINC000034957585
Cc1cc(S)cc(C)c1F    ZINC000095740311
SC1=NNC(C2CC2)=NN1    ZINC000049474183
Nc1cc(N)nc(CS)n1    ZINC000004522231
SC1=N[C@@H]2CCCC[C@H]2N1    ZINC000005133957
CC1=CC(C)(C)NC(S)=N1    ZINC000001666681
Sc1nn2ccnc2s1    ZINC000006554273
Sc1nc2c(s1)CCC2    ZINC000040448252
Nc1cc(S)cc(S)c1    ZINC000113031087
O=P(O)(O)NCCS    ZINC000095079751
Sc1snc2c1CCC2    ZINC000001573803
Nc1ccc([SH](=O)=O)cc1    ZINC000064219795
CNC(=O)c1cnc(S)[nH]1    ZINC000306837717
Cc1cc(S)c(N)cc1F    ZINC000125326991
CC(C)c1cc(CS)on1    ZINC000035655643
C#C[C@@H](C)NC(=O)CCS    ZINC000235190828
Cc1noc(C)c1CCS    ZINC000009696392
CC#CC(=O)NCCCS    ZINC001179756536
CN(C)Cc1occc1S    ZINC001237183865
C#CC(=O)NCC(C)(C)S    ZINC001143915571
C#C[C@H](C)NC(=O)CCS    ZINC000235513227
SCCNCc1ccco1    ZINC000004775675
O=C(CCS)N1CC=CC1    ZINC000306490316
SC1=NCN(C2CC2)CN1    ZINC000020375849
CC(C)Cc1nnc(S)[nH]1    ZINC000015416237
CCCc1nnc(S)n1C    ZINC000008732769
CCCn1c(C)nnc1S    ZINC000002569110
CC(C)(C)c1n[nH]c(S)n1    ZINC000009458253
CCc1nnc(S)n1CC    ZINC000002569114
SCCN[C@H]1C[C@H]2C[C@H]2C1    ZINC001167895985
C=CCN(CC=C)CCS    ZINC000005193470
SCCN[C@@H]1C[C@H]2C[C@H]2C1    ZINC001167895988
CN1[C@@H]2CC[C@H]1C[C@@H](S)C2    ZINC000100135125
Cc1c(S)cccc1Cl    ZINC000034403121
Cc1cccc(Cl)c1S    ZINC000005218686
Cc1ccc(Cl)cc1S    ZINC000001575675
Cc1cnc(S)nc1S    ZINC000000399481
SCc1cccc(Cl)c1    ZINC000019421408
SCc1ccc(Cl)cc1    ZINC000000404320
Sc1nnc(C2CC2)s1    ZINC000034382126
Cc1cc(S)cc(Cl)c1    ZINC000071792234
Cc1cc(Cl)ccc1S    ZINC000000405149
Cc1ccc(Cl)c(S)c1    ZINC000071792233
Sc1cccc(CCl)c1    ZINC000166048494
Cc1cc(=S)[nH]c(S)n1    ZINC000000330473
Cc1cc(S)ccc1Cl    ZINC000004253168
Cc1ccc(S)cc1Cl    ZINC000036533060
Cc1ccc(S)c(Cl)c1    ZINC000059466999
SCc1ccccc1Cl    ZINC000000409159
Cc1nc(C(N)=O)c(S)o1    ZINC000000554856
COc1cnc(O)nc1S    ZINC000005424874
O=c1[nH]cc(CS)c(=O)[nH]1    ZINC000005299075
OCc1cc(F)ccc1S    ZINC000002539089
COc1cccc(F)c1S    ZINC000040571940
CC[C@@H](S)c1cccs1    ZINC000041062094
Cc1ccc(CCS)s1    ZINC000095729248
COc1ccc(F)cc1S    ZINC000004255947
Cc1ccsc1CCS    ZINC000095729254
COc1ccc(S)cc1F    ZINC000004255946
CC[C@H](S)c1cccs1    ZINC000041062093
COc1cc(F)ccc1S    ZINC000039088751
Cc1ccc([C@@H](C)S)s1    ZINC000026515584
Cc1ccc([C@H](C)S)s1    ZINC000026515586
CNC(=O)c1n[nH]nc1S    ZINC000005400217
Nc1nc(S)nc(O)c1N    ZINC000012958929
CC1=CC[C@@H]([SH](=O)=O)C=C1    ZINC000064219780
CC1=CC[C@H]([SH](=O)=O)C=C1    ZINC000064219778
FC(F)(F)CCCCS    ZINC000071792176
O=C(O)C(S)=C1CCCC1    ZINC000103890205
C[C@H](CS)Oc1cc[nH]n1    ZINC001226430158
CC[C@@]1(C)N=C(S)NC1=O    ZINC000169008624
C[C@@H](CS)Oc1cc[nH]n1    ZINC001226430161
CC(C)(C)c1nnc(S)o1    ZINC000020159236
CCOc1nn(C)cc1S    ZINC000256053308
CN(CC#N)C(=O)CCS    ZINC001143979030
CCn1c(S)ncc1CO    ZINC000011919874
C[C@@H](CS)Oc1cn[nH]c1    ZINC001228328484
CC1=NNC(=O)[C@@H]1CCS    ZINC000100537401
CC1=NNC(=O)[C@H]1CCS    ZINC000100537403
C[C@@H](CS)Oc1ncc[nH]1    ZINC001228302752
CCCCc1nnc(S)o1    ZINC000002691339
C[C@H](CS)Oc1cn[nH]c1    ZINC001228328482
CC[C@]1(C)N=C(S)NC1=O    ZINC000169008723
CCc1nnc(CCS)o1    ZINC001255056816
C[C@H](CS)Oc1ncc[nH]1    ZINC001228302751
CC(C)Cn1nnnc1S    ZINC000012504939
CCCC1=NNC(S)=NN1    ZINC000049474177
CC(C)C1=NNC(S)=NN1    ZINC000049474182
CCCc1nc(S)nn1N    ZINC000000390649
CC(C)(C)n1nnnc1S    ZINC000004218698
CCCc1nnc(S)n1N    ZINC000000409141
CCn1c(S)nnc1CN    ZINC000057218662
CCCCn1nnnc1S    ZINC000002386320
Cn1c(S)nnc1CCN    ZINC000057218686
CC#CCO[C@H](C)[C@H](C)S    ZINC001224359343
CC[C@H](CC#N)NCCS    ZINC001255151951
CC[C@@H](CC#N)NCCS    ZINC001255151952
CCCCN1CCN=C1S    ZINC000005513820
SCCNC1=NCCCC1    ZINC000040163967
C[C@H]1C[C@@H](S)CC(C)(C)C1    ZINC000020476602
C[C@@H]1C[C@@H](S)CC(C)(C)C1    ZINC000020476601
C[C@H]1C[C@H](S)CC(C)(C)C1    ZINC000020476604
C[C@@H]1C[C@H](S)CC(C)(C)C1    ZINC000020476603
SCCCC1CCCCC1    ZINC000084427303
Nc1ccc(S)c(Cl)c1    ZINC000034078578
SCc1cccnc1Cl    ZINC000089261847
Nc1cccc(Cl)c1S    ZINC000036378432
Cc1nnc(=S)[nH]c1S    ZINC000001239139
Nc1nc(S)cc(=S)[nH]1    ZINC000001672591
Nc1ccc(Cl)cc1S    ZINC000002243495
Nc1cc(Cl)ccc1S    ZINC000000404031
Nc1cc(=S)[nH]c(S)n1    ZINC000001676871
SCc1ccnc(Cl)c1    ZINC000089261856
Nc1c(S)cccc1Cl    ZINC000020156627
Nc1cnnc(S)c1S    ZINC000008616365
Cc1nc([N+](=O)[O-])c(S)[nH]1    ZINC000004981807
Cn1cnc([N+](=O)[O-])c1S    ZINC000001670430
CC1=C(C)N=C(S)SC1    ZINC000004175772
C#CCOC(=O)[C@@H](N)CS    ZINC000031871324
O=C(CCS)N1CC(=O)C1    ZINC001143978844
C#CCOC(=O)[C@H](N)CS    ZINC000031871326
CN(C)Cc1nnc(S)o1    ZINC000020267956
COCC/N=C(\S)NC#N    ZINC000144281288
C[C@@H](CS)Oc1nc[nH]n1    ZINC001227104776
COCc1nnc(S)n1C    ZINC000016957707
C[C@H](CS)Oc1nc[nH]n1    ZINC001227104779
NCCN1C(=O)CN=C1S    ZINC000003875607
C[C@@H](OCCC#N)[C@H](C)S    ZINC001205620179
C=C(C)C(=O)NCCCS    ZINC000167574192
C=C(C)CNC(=O)CCS    ZINC000232590038
C[C@H](CS)OCCCC#N    ZINC001205647707
C[C@H]1CCN1C(=O)CCS    ZINC000575549937
CC/C=C/NC(=O)CCS    ZINC001143993687
O=C(CCS)N1CCCC1    ZINC000147459775
O=C(NCCCS)C1CC1    ZINC001142681063
C[C@@H]1CCN1C(=O)CCS    ZINC000575549938
C[C@@H](CS)OCCCC#N    ZINC001205647710
SCCCN1CCCCC1    ZINC000004775727
CCCN1CCC(S)CC1    ZINC000020476692
C[C@@H]1CC[C@H](NCCS)C1    ZINC001170093143
SCCNC1CCCCC1    ZINC000004775672
C[C@H](CC1CC1)NCCS    ZINC001258447288
C[C@H]1CC[C@H](NCCS)C1    ZINC001170093144
C[C@@H](CC1CC1)NCCS    ZINC001258447290
C[C@H]1CC[C@@H](NCCS)C1    ZINC001170093142
SCCCNC1CCCC1    ZINC000258777571
C=CCC[C@@H](C)NCCS    ZINC001258717449
C[C@@H]1CC[C@@H](NCCS)C1    ZINC001170093141
C=CCC[C@H](C)NCCS    ZINC001258717451
O=C(O)c1sccc1S    ZINC000020218523
O=C1N=C(S)CC(S)=N1    ZINC000005413076
O=C1CC(S)=NC(S)=N1    ZINC000005413072
Nc1cc(Cl)cnc1S    ZINC000034292702
Nc1nc(S)[nH]c(=S)n1    ZINC000001586431
Nc1ccc(Cl)nc1S    ZINC000075544816
O=[SH](=O)c1ccc(F)cc1    ZINC000022007508
N#Cc1ccc(S)c(C#N)c1    ZINC000034368076
CC1=NN=C(S)S[C@H]1C    ZINC000005533022
Nn1c(S)nnc(O)c1=O    ZINC000100672435
CC1=C[C@@H](S)N=C(S)N1    ZINC000017022010
Oc1cc(CF)nc(S)n1    ZINC000008830764
CC1=NN=C(S)S[C@@H]1C    ZINC000005515720
CC1=C[C@H](S)N=C(S)N1    ZINC000005497113
CCCc1nnc(S)s1    ZINC000005925040
CC(C)c1nnc(S)s1    ZINC000002511079
Cc1cc(F)c(F)c(S)c1    ZINC000263623831
Fc1cccc(CS)c1F    ZINC000004244660
Fc1ccc(CS)c(F)c1    ZINC000004244661
Cc1cc(S)cc(F)c1F    ZINC000263623253
Fc1cccc(F)c1CS    ZINC000004244663
Fc1ccc(CS)cc1F    ZINC000004244664
Cc1c(F)cc(F)cc1S    ZINC000138732665
Fc1cc(F)cc(CS)c1    ZINC000004244665
Cc1c(F)cc(S)cc1F    ZINC000146734394
Cc1c(F)ccc(S)c1F    ZINC000071792189
Cc1cc(F)c(F)cc1S    ZINC000220735147
Fc1ccc(F)c(CS)c1    ZINC000004244662
Cc1cc(F)cc(F)c1S    ZINC000238528398
Cc1cc(F)c(S)c(F)c1    ZINC000113070038
Cc1cc(F)cc(S)c1F    ZINC000238528741
Sc1cccc2ccccc12    ZINC000001846581
Sc1ccc2ccccc2c1    ZINC000001680382
O=C1NC(=O)[C@H](CCS)N1    ZINC000020284752
O=C1NC(=O)[C@@H](CCS)N1    ZINC000020284756
COCCn1nnnc1S    ZINC000020587797
COCC1=NNC(S)=NN1    ZINC000049474184
COCc1nnc(S)n1N    ZINC000006004221
CCOC(=O)C1(S)CCC1    ZINC000039087161
COC(=O)CC1(CS)CC1    ZINC000021298141
O=C(NCCS)NC1CC1    ZINC001191489439
C=C(N)C(=O)NCCCS    ZINC001220587802
C=CCNC(=O)NCCS    ZINC000170282424
C=CCN/C(S)=N/CCO    ZINC000013597232
CO[C@H]1C[C@@H](C)N=C(S)N1    ZINC000013686427
CO[C@@H]1C[C@@H](C)N=C(S)N1    ZINC000013686422
CO[C@@H]1C[C@H](C)N=C(S)N1    ZINC000013686432
CO[C@H]1C[C@H](C)N=C(S)N1    ZINC000013686437
C/N=C(S)/N=C(/N)N(C)C    ZINC000005566402
C=CCCCO[C@@H](C)CS    ZINC001224509208
C=CCCCO[C@H](C)CS    ZINC001224509207
C[C@H](CS)OCC1CCC1    ZINC001206190554
CC(C)=CCO[C@H](C)CS    ZINC001205026265
C=C(C)CO[C@H](C)[C@H](C)S    ZINC001206743187
C[C@@H](CS)OC1CCCC1    ZINC001205567543
C/C=C/CO[C@H](C)[C@H](C)S    ZINC001205042618
C[C@@H](OCC1CC1)[C@H](C)S    ZINC001205541680
C[C@@H](CS)OCCC1CC1    ZINC001224761324
C[C@H](CS)OC1CCCC1    ZINC001205567343
C=CCCO[C@H](C)[C@H](C)S    ZINC001224339013
C[C@@H](CS)OCC1CCC1    ZINC001206190555
C[C@H](CS)OCCC1CC1    ZINC001224761323
CC(C)=CCO[C@@H](C)CS    ZINC001205026266
SCCN[C@@H]1CCCNC1    ZINC000212098648
SCCN[C@H]1CCCNC1    ZINC000212098570
CN1CCN(CCS)CC1    ZINC000026509703
CN1CC[C@@H](NCCS)C1    ZINC000258787050
SCCNC1CCNCC1    ZINC000212098745
CN(C)/C(S)=N\C(C)(C)C    ZINC000013659064
CN1CC[C@H](NCCS)C1    ZINC000258787053
NCCN1CCC(S)CC1    ZINC001235897112
C[N+]1(CCS)CCCCC1    ZINC000000282347
CCCCCCCCCS    ZINC000095736258
CC(C)(C)CC(C)(C)CS    ZINC000031351899
CCCCCCC(C)(C)S    ZINC000004501347
O=C(O)c1csc(S)n1    ZINC000116174931
NC(=O)c1nnc(S)s1    ZINC000039328966
Oc1nc(S)nc(S)n1    ZINC000008616986
Nc1nc(S)cc(Cl)n1    ZINC000017302056
Nc1c(F)cc(F)cc1S    ZINC000039088902
CSc1nnc(S)n1C    ZINC000104157833
Nc1ccc(F)c(F)c1S    ZINC000039088912
CCNc1nnc(S)s1    ZINC000005303815
Sc1cnc2ccccc2c1    ZINC000040539511
Sc1cccc2cccnc12    ZINC000000389710
CC(=O)C(=O)NCCCS    ZINC001142703164
C=CCOC(=O)NCCS    ZINC000135695970
O=C(CS)N1CCOCC1    ZINC000000502532
COC(=O)[C@@H]1C[C@@H](S)CN1    ZINC000196158545
CN/N=C(N)/C(S)=N/NC    ZINC000004293433
SCCNC1CCOCC1    ZINC000258933769
C=C[C@](C)(O)CNCCS    ZINC000001690218
C=C[C@@H](O)CNCCCS    ZINC001253609612
CC[C@@H](C)NC(=O)CCS    ZINC000170230635
SCCN[C@H]1CCCOC1    ZINC001254362181
SCCN[C@@H]1CCCOC1    ZINC001254362180
OCCN1CCC(S)CC1    ZINC000757161199
C=C[C@@](C)(O)CNCCS    ZINC000005888992
C=C[C@H](O)CNCCCS    ZINC001253609613
CCC(=O)NCC(C)(C)S    ZINC001142722047
CCCCN(C)C(=O)CS    ZINC000034551958
CCN(CC)C(=O)CCS    ZINC000149861230
CC[C@H](C)NC(=O)CCS    ZINC000170230637
CC(C)N(C)C(=O)CCS    ZINC000232642576
CC[C@@H](C)NCC(C)(C)S    ZINC001257433313
CC(C)N(CCS)C(C)C    ZINC000005138319
CCC[C@@H](C)NCCCS    ZINC001257310093
CCN(CC)CCCCS    ZINC000004775714
CCCC[C@@H](C)NCCS    ZINC001255309301
CCCC[C@H](C)NCCS    ZINC001255309302
CCC(CC)NCCCS    ZINC001257290883
CCC[C@@H](CC)NCCS    ZINC000203039008
CCC[C@H](CC)NCCS    ZINC000203039021
CCCCNC(C)(C)CS    ZINC000005007998
CC[C@H](C)NCC(C)(C)S    ZINC001257433315
NCCCCCCCCS    ZINC000039310792
CCC[C@H](C)NCCCS    ZINC001257310094
Fc1ccc(S)cc1Cl    ZINC000000167089
Fc1cc(S)cc(Cl)c1    ZINC000004242554
Fc1ccc(S)c(Cl)c1    ZINC000000167095
Oc1nc(S)ncc1Cl    ZINC000006565555
Fc1cccc(S)c1Cl    ZINC000036533086
Fc1cc(Cl)ccc1S    ZINC000036533021
Fc1c(S)cccc1Cl    ZINC000036533019
Fc1ccc(Cl)c(S)c1    ZINC000036533015
Fc1cccc(Cl)c1S    ZINC000036533017
Fc1ccc(Cl)cc1S    ZINC000036533025
Fc1cc(S)ccc1Cl    ZINC000036533023
CCOc1nnc(S)s1    ZINC000034425157
CSCc1nnc(S)o1    ZINC000013120718
COCc1nnc(S)s1    ZINC000002511075
FC(F)c1ccc(S)nn1    ZINC000217642549
Sc1cnnc2ccccc12    ZINC000013060587
NC(=O)CNC(=O)CCS    ZINC000005113736
NC(=O)C(=O)NCCCS    ZINC001142942061
CC(=O)N[C@@H](CS)C(N)=O    ZINC000034380691
C[C@@H](OC1COC1)[C@H](C)S    ZINC001222688281
CCCCCOC(=O)CS    ZINC000005298762
CC(=O)[C@@H](C)O[C@H](C)CS    ZINC001205241311
C[C@H](CS)OCC1COC1    ZINC001224747621
CC(C)(C)OC(=O)CCS    ZINC000128860779
C[C@@H](S)C(=O)OC(C)(C)C    ZINC000085493718
CC(C)CCOC(=O)CS    ZINC000005188468
CCCCOC(=O)CCS    ZINC000004271692
CC(=O)[C@H](C)O[C@H](C)CS    ZINC001205241312
CC(=O)[C@@H](C)O[C@@H](C)CS    ZINC001205241309
C[C@@H](CS)OCC1COC1    ZINC001224747620
CCC(=O)CO[C@@H](C)CS    ZINC001204878127
CCC(=O)CO[C@H](C)CS    ZINC001204878128
C[C@H](S)C(=O)OC(C)(C)C    ZINC000085493716
C[C@H](CS)OC[C@H]1CCO1    ZINC001224486010
C[C@H](CS)OC[C@@H]1CCO1    ZINC001224486011
C[C@@H](CS)OC[C@H]1CCO1    ZINC001224486007
C[C@@H](CS)OC[C@@H]1CCO1    ZINC001224486001
CC(=O)[C@H](C)O[C@@H](C)CS    ZINC001205241310
CCCNC(=O)NCCS    ZINC000170298203
CCNC(=O)NCCCS    ZINC000219991956
C[C@@H](N)C(=O)NCCCS    ZINC000039136133
CNCCNC(=O)CCS    ZINC000258033986
CC(C)NC(=O)NCCS    ZINC000170283111
CC[C@@H](CO)[C@@H](S)C(C)C    ZINC000256028182
OCCCCCCCCS    ZINC000044018879
CC[C@@H](C)CO[C@H](C)CS    ZINC001224667665
CCCCO[C@H](C)[C@H](C)S    ZINC001205139426
CCO[C@@H](C)CC(C)(C)S    ZINC001204951778
C[C@@H](CS)OCC(C)(C)C    ZINC001204894234
CCCCCO[C@@H](C)CS    ZINC000146684652
CC(C)CO[C@H](C)[C@H](C)S    ZINC001204930156
CC[C@@H](C)CO[C@@H](C)CS    ZINC001224667667
CC[C@@H](CO)[C@H](S)C(C)C    ZINC000256028180
CC(C)CCO[C@@H](C)CS    ZINC001205090523
C[C@H](CS)OCC(C)(C)C    ZINC001204894233
CC[C@H](C)CO[C@@H](C)CS    ZINC001224667668
CC[C@H](CO)[C@H](S)C(C)C    ZINC000256028179
CC[C@@H](C)O[C@H](C)[C@H](C)S    ZINC001204631075
CC[C@H](C)O[C@H](C)[C@H](C)S    ZINC001204631078
CCO[C@H](C)CC(C)(C)S    ZINC001204951777
CC[C@H](C)CO[C@H](C)CS    ZINC001224667666
CC(C)CCO[C@H](C)CS    ZINC001205090522
CC[C@H](CO)[C@@H](S)C(C)C    ZINC000256028181
CCCCCO[C@H](C)CS    ZINC000146684850
O=C(O)[C@H](CS)N=C=S    ZINC000757190162
O=C(O)[C@@H](CS)N=C=S    ZINC000757190153
Sc1nnnc2ccccc12    ZINC000003591809
CC(=O)N[C@@H](CS)C(=O)O    ZINC000003589203
O=C(O)C(=O)NCCCS    ZINC001143422399
CC(=O)N[C@H](CS)C(=O)O    ZINC000000388237
C[C@@H](S)C(=O)NCC(=O)O    ZINC000003831551
C[C@H](S)C(=O)NCC(=O)O    ZINC000000155905
N=C(N)N[C@@H](CS)C(=O)O    ZINC000004899845
NC(N)=N[C@H](CS)C(=O)O    ZINC000034315770
Cc1cc2cc(S)ccc2[nH]1    ZINC000071251129
SCCN[C@@H]1CCSC1    ZINC000306568250
N#CCCc1cccc(S)c1    ZINC000307305149
C=C(F)C(=O)NCCCS    ZINC001180119001
O=C(CCS)N[C@@H]1C[C@H]1F    ZINC001143985508
SCCN[C@H]1CCSC1    ZINC000306568249
Cc1cc(C#N)cc(C)c1S    ZINC000200473371
C[C@H](CS)OCCC(N)=O    ZINC001224820431
CCOC(=O)[C@@H](N)CCS    ZINC000037737446
C[C@@H](CS)OCCC(N)=O    ZINC001224820437
CC[C@](C)(S)[C@@H](N)C(=O)O    ZINC000004775679
CNC(=O)CO[C@@H](C)CS    ZINC001206026998
COC(=O)NCC(C)(C)S    ZINC001193930953
COCC(=O)NCCCS    ZINC001142822775
CN(CCO)C(=O)CCS    ZINC000170230870
CCCOC(=O)NCCS    ZINC000238229470
CC[C@](C)(S)[C@H](N)C(=O)O    ZINC000004775677
CC(C)(S)[C@@](C)(N)C(=O)O    ZINC000016323350
COC(=O)[C@@H](N)C(C)(C)S    ZINC000031440272
O=C(CCO)NCCCS    ZINC001179577532
CC(C)OC(=O)[C@@H](N)CS    ZINC000031415418
C[C@@H](OCC(N)=O)[C@H](C)S    ZINC001205856354
CC(C)OC(=O)NCCS    ZINC001193498351
COC(=O)[C@H](N)C(C)(C)S    ZINC000028630823
CCOC(=O)[C@H](N)CCS    ZINC000037737445
CNC(=O)CO[C@H](C)CS    ZINC001206026991
CCCOC(=O)[C@H](N)CS    ZINC000031818393
CC(C)OC(=O)[C@H](N)CS    ZINC000036827656
CC[C@@](C)(S)[C@H](N)C(=O)O    ZINC000004775678
CCCOC(=O)[C@@H](N)CS    ZINC000031818388
CC[C@@](C)(S)[C@@H](N)C(=O)O    ZINC000004775680
CC(C)[C@@H](O)CNCCS    ZINC001253775870
CCC[C@@H](O)CNCCS    ZINC001252799486
C[C@@H](CS)OCCN(C)C    ZINC001206285134
CC(C)[C@H](O)CNCCS    ZINC001253775866
CCC[C@H](O)CNCCS    ZINC001252799491
C[C@H](O)CNCC(C)(C)S    ZINC001251971960
C[C@@H](OCCCN)[C@H](C)S    ZINC001217884478
CC(C)(O)CNCCCS    ZINC001252367499
C[C@H](CS)OCCN(C)C    ZINC001206285132
CC[C@@H](O)CNCCCS    ZINC000238271121
COC[C@H](C)NCCCS    ZINC001255561182
COC[C@@H](C)NCCCS    ZINC001255561181
CSc1nsc(S)n1    ZINC000002569840
CSc1nnc(S)s1    ZINC000002269606
Fc1cc(F)c(S)cc1F    ZINC000036533048
Fc1ccc(F)c(S)c1F    ZINC000040571846
Fc1ccc(S)c(F)c1F    ZINC000036533046
Fc1cc(S)cc(F)c1F    ZINC000036533050
Fc1cc(F)c(S)c(F)c1    ZINC000020431098
O=C(O)C[C@H](CS)C(=O)O    ZINC000071773990
O=C(O)C[C@@H](CS)C(=O)O    ZINC000071773989
N#Cc1c(N)[nH]c(S)c1C#N    ZINC000001561640
CS/C(N)=N/N=C(\N)S    ZINC000006259690
Sc1ncnc2nccnc12    ZINC000011919481
NC(=O)N[C@@H](CS)C(=O)O    ZINC000005131763
O=C1CCc2cccc(S)c21    ZINC000043214702
O=C(O)C[C@@]1(CS)C[C@@H]1F    ZINC000098181778
O=C(O)C[C@]1(CS)C[C@H]1F    ZINC000098181777
O=C1CCc2cc(S)ccc21    ZINC000043214703
O=C(O)C[C@@]1(CS)C[C@H]1F    ZINC000098181779
O=C(O)C[C@]1(CS)C[C@@H]1F    ZINC000098181776
N#CNc1ccccc1CS    ZINC001168631776
SCc1nc2ccccc2[nH]1    ZINC000000127800
C#CCNc1ccc(S)nc1    ZINC001163367390
CNC(=S)NCCCS    ZINC001200616334
N#CNc1ccc(CS)cc1    ZINC001168631754
SCc1ncn2ccccc12    ZINC000225746032
CCNC(=S)NCCS    ZINC000137662398
N=C(NCCS)N[N+](=O)[O-]    ZINC000004522217
C[C@@H](OCC(=O)O)[C@H](C)S    ZINC001225023895
COC(=O)CO[C@@H](C)CS    ZINC001204701150
COC(=O)CO[C@H](C)CS    ZINC001204701149
NOCCNC(=O)CCS    ZINC001143985760
C=C(C)Cc1cccc(S)c1    ZINC001250243977
Sc1ccc2c(c1)CCCC2    ZINC000020368939
C=C(C)c1ccccc1CS    ZINC001240836372
C=C(C)c1ccc(CS)cc1    ZINC001240836482
S[C@@H]1CCCc2ccccc21    ZINC000026515639
C/C=C(\C)c1cccc(S)c1    ZINC001242758031
CC(C)=Cc1ccccc1S    ZINC000217981138
S[C@H]1CCc2ccccc2C1    ZINC000037460377
CC(C)=Cc1ccc(S)cc1    ZINC001240635065
S[C@@H]1CCc2ccccc2C1    ZINC000037460378
C/C=C(\C)c1ccccc1S    ZINC001242758788
S[C@H](c1ccccc1)C1CC1    ZINC000038760098
C/C=C(\C)c1ccc(S)cc1    ZINC001242757917
Sc1cccc2c1CCCC2    ZINC000022114822
C=C(C)c1cccc(CS)c1    ZINC001240836674
S[C@H]1CCCc2ccccc21    ZINC000026515641
CC(C)=Cc1cccc(S)c1    ZINC001240634763
S[C@@H](c1ccccc1)C1CC1    ZINC000038760097
Sc1cccc(CC2CC2)c1    ZINC001250037701
COCCCO[C@@H](C)CS    ZINC001211353088
C[C@H](CS)OCC(C)(C)O    ZINC001206052844
C[C@H](CO)CO[C@H](C)CS    ZINC001205963720
C[C@H](CO)CO[C@@H](C)CS    ZINC001205963730
COCCCO[C@H](C)CS    ZINC001211353083
COCCO[C@H](C)[C@H](C)S    ZINC001204969978
C[C@@H](CS)OCC(C)(C)O    ZINC001206052843
C[C@@H](CS)OCCCCO    ZINC001217933791
C[C@H](CS)OCCCCO    ZINC001217933790
C[C@@H](OCCCO)[C@H](C)S    ZINC001217884828
C[C@@H](OC[C@H](C)O)[C@H](C)S    ZINC001205786728
CCOCCO[C@@H](C)CS    ZINC001204993459
C[C@@H](O)CO[C@H](C)[C@H](C)S    ZINC001205786727
CCOCCO[C@H](C)CS    ZINC001204993458
SCc1cnc(Cl)s1    ZINC000083348283
O=C(Cl)[C@@H]1C[C@H](S)CN1    ZINC000253533664
O=C1NCc2ccc(S)cc21    ZINC000125087931
Nc1cc2[nH]cnc2c(S)c1    ZINC000095918410
Nc1nc2cc(S)ccc2[nH]1    ZINC000225971507
N#CCNc1ccc(S)nc1    ZINC001163183778
Cc1nc(C)c(C#N)c(S)n1    ZINC000014163157
C#CCNc1ccc(S)nn1    ZINC001163362530
Cc1nnc(S)c(C#N)c1C    ZINC000012984550
CC(C)=Cc1ccc(S)nc1    ZINC001240635318
C=C(C)Nc1ccccc1S    ZINC000148642322
C/C=C(\C)c1ccc(S)nc1    ZINC001242758336
C=C(C)Nc1ccc(S)cc1    ZINC001174793684
COC[C@@H](O)CNCCS    ZINC001252825780
OC[C@@H](O)CNCCCS    ZINC001252073291
Nn1c(S)nnc1C(F)F    ZINC000004237615
Cc1cc(=O)[nH]c(S)c1C#N    ZINC000013638462
Cc1ccc2oc(S)nc2n1    ZINC000039261177
Cc1cc(=O)c(C#N)c(S)[nH]1    ZINC000012250588
O=C(CS)OC[C@@H](O)CO    ZINC000033650129
Cc1cc(S)n2cnnc2n1    ZINC000004772608
N#CCNc1ccc(S)nn1    ZINC001163182112
Cc1cc(S)n2ncnc2n1    ZINC000012998110
Cc1nc(S)nc2nc[nH]c21    ZINC000002524736
N#Cc1c(N)cc(N)nc1S    ZINC000004206203
O=C(CS)OC[C@H](O)CO    ZINC000033650130
Cc1[nH]cnc2nc(S)nc1-2    ZINC000006483849
Cc1cc(S)nn2cnnc12    ZINC000005541605
CSCCO[C@H](C)CS    ZINC001225037493
Sc1ccc(OC2CC2)cc1    ZINC000040571369
CSCCO[C@@H](C)CS    ZINC001225037492
Sc1ccccc1OC1CC1    ZINC000222547174
Cc1cc(C=O)cc(C)c1S    ZINC000669372766
Sc1cccc(OC2CC2)c1    ZINC000095709797
C=C(C)Nc1cccnc1S    ZINC001174788409
N=CNc1ccc(CS)cc1    ZINC001167866834
N=CNc1ccccc1CS    ZINC001167868227
CN(C(=N)S)c1ccccc1    ZINC000005318405
C/C=C(\C)c1ccc(S)nn1    ZINC001242756819
CC(C)=Cc1ccc(S)nn1    ZINC001240634500
OCCOCCOCCS    ZINC000022058165
Cc1ccc(C)c([C@H](C)S)c1    ZINC000034957605
CC[C@@H](S)c1ccc(C)cc1    ZINC000034027377
Cc1ccc(C)c([C@@H](C)S)c1    ZINC000034957604
Cc1cc(C)cc(CCS)c1    ZINC000058518149
Cc1ccc(CCS)c(C)c1    ZINC000058518147
CCC[C@@H](S)c1ccccc1    ZINC000033975217
CCc1cc(S)cc(CC)c1    ZINC000015443427
C[C@H](S)CCc1ccccc1    ZINC000020476562
Cc1cc(S)ccc1C(C)C    ZINC000669371993
CCCCc1ccc(S)cc1    ZINC000020431089
Cc1ccc([C@@H](C)S)c(C)c1    ZINC000034957583
Cc1cc(C)c(C)c(S)c1C    ZINC000020267942
CC(C)(C)c1ccc(S)cc1    ZINC000019850667
C[C@H](CS)OCCCCF    ZINC001210029634
C[C@@H](CS)OCCCCF    ZINC001210029655
C[C@@H](OCCCF)[C@H](C)S    ZINC001225157431
CCc1ccc([C@@H](C)S)cc1    ZINC000034957587
Cc1ccc([C@H](C)S)cc1C    ZINC000026515689
CC[C@H](S)c1ccc(C)cc1    ZINC000034027376
CCc1cccc(CCS)c1    ZINC000095729307
Cc1cc(C)c(CS)c(C)c1    ZINC000001081204
CCc1ccc(CCS)cc1    ZINC000058518144
Cc1ccc(CCS)cc1C    ZINC000058518151
CC[C@@H](C)c1cccc(S)c1    ZINC000118008129
Cc1ccc(C(C)C)c(S)c1    ZINC000071773695
Cc1ccc(C)c(CCS)c1    ZINC000058518145
C[C@@H](S)CCc1ccccc1    ZINC000020476561
Cc1ccc(C(C)C)cc1S    ZINC000077262204
CCc1ccccc1CCS    ZINC000095729264
CCc1ccc([C@H](C)S)cc1    ZINC000034957588
CC(C)Cc1cccc(S)c1    ZINC000196471593
CC(C)[C@@H](S)c1ccccc1    ZINC000034049671
CC(C)[C@H](S)c1ccccc1    ZINC000034049670
CC[C@H](C)c1cccc(S)c1    ZINC000118008130
CC(C)(C)c1ccccc1S    ZINC000029786738
Cc1cccc(CCS)c1C    ZINC000058518154
CCC[C@H](S)c1ccccc1    ZINC000033975216
CC(C)Cc1ccc(S)cc1    ZINC000020431094
Cc1ccc([C@H](C)S)c(C)c1    ZINC000034957584
CCCCc1cccc(S)c1    ZINC000059750325
CC(C)c1ccc(CS)cc1    ZINC000019803976
Cc1ccc([C@@H](C)S)cc1C    ZINC000026515687
CC(C)(C)c1cccc(S)c1    ZINC000031829575
Sc1nc2ccccc2s1    ZINC000018098783
C=CS(=O)(=O)NCCS    ZINC001198619897
Cc1noc2ncnc(S)c12    ZINC000000124157
Sc1nnc(-c2ccc[nH]2)o1    ZINC000004218158
Sc1nnc(-c2ccco2)[nH]1    ZINC000005731209
N[C@H]1N=C2N=CN=C2C(S)=N1    ZINC000026892537
Nc1cc2ncnn2c(S)n1    ZINC000006057304
Cn1nnc2c1ncnc2S    ZINC000026423248
Nc1ncc2nc(S)[nH]c2n1    ZINC000001693117
N[C@@H]1N=C2N=CN=C2C(S)=N1    ZINC000026892542
N=c1[nH]c2ncnc(S)c2[nH]1    ZINC000008637456
Nc1nc(S)nc2n[nH]cc21    ZINC000001688374
CC(=O)Nc1ccccc1S    ZINC000013540474
CC(=O)Nc1ccc(S)cc1    ZINC000000156196
NC(=O)Cc1cccc(S)c1    ZINC001250081157
CNC(=O)c1ccc(S)cc1    ZINC000038873491
OC/N=C(/S)c1ccccc1    ZINC000006514058
CNC(=O)c1ccccc1S    ZINC000000397122
CCC(=O)c1ccc(S)nc1    ZINC000072225671
COc1ccc(C(=N)S)cc1    ZINC000005733189
O=C(CS)Nc1ccccc1    ZINC000000394061
O=C(NCCS)OCCF    ZINC001194974039
N/N=C(\S)Nc1ccccc1    ZINC000016739945
SCCNCc1ccccc1    ZINC000004775673
CN(C)Cc1cccc(S)c1    ZINC000045206627
CCCCc1cncc(S)c1    ZINC000757216201
SCCCNc1ccccc1    ZINC000059521065
CC(C)Cc1cncc(S)c1    ZINC000757212114
CN(C)Cc1ccc(S)cc1    ZINC000034527852
Sc1nc2cnccc2s1    ZINC000034498803
Sc1ncnc2ccsc21    ZINC000012504967
Sc1nc2ccncc2s1    ZINC000034215874
Sc1nnc(-c2ccco2)o1    ZINC000000159633
C=Cc1cc(S)cc(S)c1    ZINC001240831587
Oc1nc2nc[nH]c2c(S)n1    ZINC000011612535
Sc1nnc(-c2ccn[nH]2)o1    ZINC000026548506
SCc1ccc2c(c1)OCO2    ZINC000034331675
COC(=O)c1cccc(S)c1    ZINC000002389595
O=C(O)Cc1cccc(S)c1    ZINC000002569535
COC(=O)c1ccccc1S    ZINC000000389704
Nc1nc2n[nH]nc2c(S)n1    ZINC000018177234
O=C(O)[C@H](S)c1ccccc1    ZINC000012375962
O=C(O)[C@@H](S)c1ccccc1    ZINC000012375961
O=C(O)c1cccc(CS)c1    ZINC000020280687
COc1ccc(C=O)cc1S    ZINC000215180369
O=C(O)c1ccc(CS)cc1    ZINC000003888596
COC(=O)c1ccc(S)cc1    ZINC000001672536
N#CNc1cc(F)ccc1S    ZINC001168632538
Sc1ccc2c(c1)OCCO2    ZINC000020255272
COc1cc(C=O)ccc1S    ZINC000038342441
O=C(O)Cc1ccccc1S    ZINC000002389585
COc1ccc(S)c(C=O)c1    ZINC000238393247
COc1ccc(C=O)c(S)c1    ZINC000104098102
O=C(O)Cc1ccc(S)cc1    ZINC000002569536
NC(=O)c1cccc(CS)n1    ZINC000095347819
CC(=O)c1cnc(S)nc1C    ZINC000016124893
C[C@H](CS)OCCCCl    ZINC001225127374
C[C@@H](OCCCl)[C@H](C)S    ZINC001224663812
C=CCc1cnc(S)[nH]c1=O    ZINC000018211444
Sc1ccnc(OC2CC2)n1    ZINC001228126661
Sc1nccc(OC2CC2)n1    ZINC001226941064
CC1=C(C#N)[C@H](S)NC(=O)C1    ZINC000035686391
N=C(S)Nc1cccc(O)c1    ZINC000006511739
C=Cc1ccc(S)c(C)c1F    ZINC001240831546
C=C(C)c1cc(F)ccc1S    ZINC001240836721
CNC(=O)c1cccnc1S    ZINC000034071506
CC1=C(C#N)[C@@H](S)NC(=O)C1    ZINC000035686392
C[C@@H](CS)OCCCCl    ZINC001225127373
C=C(C)c1ccc(S)c(F)c1    ZINC001240836418
C=C(C)c1ccc(S)cc1F    ZINC001240837899
O=C(CS)Nc1ccccn1    ZINC000004773051
COc1ccc(CCS)cc1    ZINC000058518305
CCOc1ccc(S)c(C)c1    ZINC000095730556
CCCOc1cccc(S)c1    ZINC000079757247
SCCCOc1ccccc1    ZINC000019415498
CC(C)Oc1cccc(S)c1    ZINC000004267208
CCCOc1ccccc1S    ZINC000078274149
COc1ccccc1CCS    ZINC000058518299
COCCc1cccc(S)c1    ZINC000086862305
COc1cccc([C@H](C)S)c1    ZINC000026515733
COc1cccc([C@@H](C)S)c1    ZINC000026515731
CCOc1cc(S)ccc1C    ZINC000095731931
CCOc1ccc(C)cc1S    ZINC000051599953
C[C@@H](CS)Oc1ccccc1    ZINC001225196185
CO[C@H](C)c1ccc(S)cc1    ZINC000072220230
C[C@H](CS)Oc1ccccc1    ZINC001225196184
COc1ccc([C@@H](C)S)cc1    ZINC000034957580
CC(C)Oc1ccccc1S    ZINC000039198706
COc1ccc([C@H](C)S)cc1    ZINC000034957579
CCCOc1ccc(S)cc1    ZINC000039220717
CCc1ccc(S)c(OC)c1    ZINC000035530604
COc1cccc(CCS)c1    ZINC000058518302
Cc1cc(CO)cc(C)c1S    ZINC000022058095
CO[C@@H](C)c1ccc(S)cc1    ZINC000072220229
COc1c(C)cc(S)cc1C    ZINC000026893253
CCOc1ccc(S)cc1C    ZINC000062714221
CC(C)Oc1ccc(S)cc1    ZINC000020434911
CNCc1ccc(S)nc1C    ZINC000072224838
Cc1nc(S)ccc1[C@H](C)N    ZINC000072224832
Cc1cc(S)ncc1[C@H](C)N    ZINC000072223790
Cc1cc([C@@H](C)N)cnc1S    ZINC000072222745
CCCNc1ccc(S)nc1    ZINC001168131936
CNCc1cnc(S)c(C)c1    ZINC000072222752
Cc1cc(S)ncc1[C@@H](C)N    ZINC000072223789
Cc1cc([C@H](C)N)cnc1S    ZINC000072222746
SCCCNc1ccncc1    ZINC000258868888
SCCNCc1ccccn1    ZINC000004775676
CNCc1cnc(S)cc1C    ZINC000072223796
Cc1cc(C(C)C)nc(S)n1    ZINC000229925081
SCCCNc1cccnc1    ZINC000142115590
CC[C@H](N)c1ccc(S)nc1    ZINC000072225681
CC[C@@H](N)c1ccc(S)nc1    ZINC000072225682
Cc1nc(S)ccc1[C@@H](C)N    ZINC000072224831
N#Cc1cc(S)cc(Cl)c1    ZINC000149971609
N#Cc1ccc(S)c(Cl)c1    ZINC000062790336
N#Cc1cc(Cl)ccc1S    ZINC000052856082
FC(F)(F)c1n[nH]c(S)n1    ZINC000004716371
Fc1cccc2nc(S)oc21    ZINC000002506802
Fc1cccc2oc(S)nc21    ZINC000079065387
O=c1[nH]c(S)nc2ncnn21    ZINC000016954918
Cc1cc(S)ncc1C(=O)O    ZINC000072223778
Cc1cc(C(=O)O)cnc1S    ZINC000072222734
O=[N+]([O-])c1cccc(CS)c1    ZINC000006352467
Nc1ccc(C(=O)O)cc1S    ZINC000008730219
CCS(=O)(=O)NCCS    ZINC000149654397
Nc1ccc(S)c(C(=O)O)c1    ZINC000095935669
O=[N+]([O-])c1ccc(CS)cc1    ZINC000031539700
Cc1nc(S)ccc1C(=O)O    ZINC000072224820
Nc1ccc(C(=O)O)c(S)c1    ZINC000031771101
COC(=O)c1ccc(S)nc1    ZINC000072225668
COC(=O)c1ccnc(S)c1    ZINC000000334997
Nc1cc(C(=O)O)ccc1S    ZINC000034155781
CS(=O)(=O)NCCCS    ZINC000225132971
N/C(S)=N/N=C\c1ccco1    ZINC000005548945
Sc1nncc(OC2CC2)n1    ZINC001228642369
C=CNc1cc(O)nc(S)n1    ZINC001174780373
N=C(S)NN=Cc1ccco1    ZINC000001884324
O=C(CCS)NCC(F)F    ZINC000236270869
O=C(NCCCS)C(F)F    ZINC001142791863
SCc1noc2c1CCCC2    ZINC000725252462
C[C@@H](CS)Oc1ccncc1    ZINC001225295321
CCOc1ccc(N)c(S)c1    ZINC000056696323
CCOc1ccc(S)c(N)c1    ZINC000090472243
C[C@@H](CS)Oc1cccnc1    ZINC001225286302
CCOc1cccc(S)c1N    ZINC000039407616
C[C@H](CS)Oc1ccncc1    ZINC001225295320
Sc1ccoc1CN1CCC1    ZINC001237178847
C[C@H](CS)Oc1cccnc1    ZINC001225286299
NCCc1ccc(O)c(S)c1    ZINC000002507568
C=CCn1c(S)nnc1CC    ZINC000002569115
Sc1nnc2n1CCCCC2    ZINC000016776872
CCCNc1ccc(S)nn1    ZINC001168130481
Sc1nc(C2CCCC2)n[nH]1    ZINC000009458269
Cc1ccc(C)n1/N=C(/N)S    ZINC000040413177
SCCCNc1cncnc1    ZINC001171004186
Sc1nc2n(n1)CCCCC2    ZINC000000396056
Cn1c(S)nnc1C1CCC1    ZINC000006319616
SCCCNc1cnccn1    ZINC001159866207
SCCCNc1cccnn1    ZINC001159865501
SCCCNc1ncccn1    ZINC000062151952
N#Cc1cncc(Cl)c1S    ZINC000217730103
Sc1n[n+]2cccnc2s1    ZINC000012493616
O=C(O)/C(S)=C/c1ccco1    ZINC000100101475
O=C(O)c1ccc(S)cc1O    ZINC000071772965
O=C(O)c1ccc(O)c(S)c1    ZINC000001563955
Nc1ccc([N+](=O)[O-])cc1S    ZINC000034589102
Cc1cnc(S)c([N+](=O)[O-])c1    ZINC000043224390
Cc1nc(S)ncc1C(=O)O    ZINC000006921730
Nc1cc([N+](=O)[O-])ccc1S    ZINC000052841876
CC(=O)c1cnc(S)nc1O    ZINC000012336658
COC(=O)c1cc(S)ncn1    ZINC000027795835
SCc1cccc(CS)c1    ZINC000000409353
SCc1ccccc1CS    ZINC000003843444
SCc1ccc(CS)cc1    ZINC000000388282
NS(=O)(=O)NCCCS    ZINC001260083743
CSc1ccc(CS)cc1    ZINC000019420821
CCSc1ccc(S)cc1    ZINC000004255842
CSc1ccc(C)c(S)c1    ZINC000071791892
C[n+]1cc(S)ccc1C(=O)O    ZINC000000335016
NNC(=O)c1cc(S)ncn1    ZINC000004343960
C[n+]1ccc(C(=O)O)cc1S    ZINC000000335025
N=CNc1cc(F)ccc1S    ZINC001167868079
C[n+]1cccc(C(=O)O)c1S    ZINC000000335020
C[n+]1cc(C(=O)O)ccc1S    ZINC000000335031
COc1ccc(S)cc1OC    ZINC000019735104
COc1cccc(OC)c1S    ZINC000034827593
COc1cc(S)cc(OC)c1    ZINC000008469675
CCc1ccc([SH](=O)=O)cc1    ZINC000082089963
COc1ccc(OC)c(S)c1    ZINC000000409230
COc1ccc(S)c(OC)c1    ZINC000019735366
C[C@@H](CS)Oc1ccncn1    ZINC001225584671
C[C@H](CS)Oc1ncccn1    ZINC001226769542
C[C@H](CS)Oc1cccnn1    ZINC001225657749
C[C@H](CS)Oc1cncnc1    ZINC001225460626
C[C@H](CS)Oc1ccnnc1    ZINC001226910176
C[C@@H](CS)Oc1cccnn1    ZINC001225657748
O=C(CCS)Nc1ccc[nH]1    ZINC000258675660
C[C@@H](CS)Oc1cncnc1    ZINC001225460625
C[C@@H](CS)Oc1ccnnc1    ZINC001226910175
SCCc1nnc(C2CC2)o1    ZINC001254043591
C[C@@H]1COc2c(S)cnn2C1    ZINC000256051480
O=C1NC(S)=NC12CCCC2    ZINC000169008471
C[C@]1(C2CC2)N=C(S)NC1=O    ZINC000133313083
OCCCc1ncc(S)cn1    ZINC000036644184
CC(C)Oc1nccc(S)n1    ZINC001228126342
C[C@@H](CS)Oc1ncccn1    ZINC001226769529
C[C@H]1COc2c(S)cnn2C1    ZINC000256051479
C[C@@]1(C2CC2)N=C(S)NC1=O    ZINC000133312888
C[C@H](CS)Oc1ccncn1    ZINC001225584672
Cc1ccc(CCS)cc1F    ZINC000095729245
SCCCNc1cnnnc1    ZINC001171002562
Cc1cc(F)cc(CCS)c1    ZINC000095729314
Cc1cc(F)ccc1CCS    ZINC000095729333
CC[C@H](S)c1ccc(F)cc1    ZINC000026515760
CC[C@@H](S)c1ccc(F)cc1    ZINC000026515758
CC[C@@H](S)c1ccccc1F    ZINC000096378883
Cc1cc(CCS)ccc1F    ZINC000057935687
NCc1nnc(S)n1C1CC1    ZINC000057218714
Sc1nnnn1C1CCCC1    ZINC000006880578
Cc1ccc(F)cc1CCS    ZINC000095729329
Cc1c(F)cccc1CCS    ZINC000095729311
CC[C@H](S)c1ccccc1F    ZINC000096378882
C[C@H](CS)OCC#CC1CC1    ZINC001224850253
C[C@@H](CS)OCC#CC1CC1    ZINC001224850256
CC1=CC(C)(C)N=C(S)N1C    ZINC000003633575
N#C[C@H]1CC[C@@H](NCCS)C1    ZINC001254636118
N#C[C@@H]1CC[C@@H](NCCS)C1    ZINC001254636115
N#C[C@@H]1CC[C@H](NCCS)C1    ZINC001254636119
Cc1nn(C(C)C)c(C)c1S    ZINC000095095578
N#C[C@H]1CC[C@H](NCCS)C1    ZINC001254636120
CC1(C)[C@@H]2CC[C@@]1(C)[C@H](S)C2    ZINC000004362775
CC1(C)[C@@H]2CC[C@]1(C)[C@H](S)C2    ZINC000100536875
CC1=CC[C@H](C(C)(C)S)CC1    ZINC000014588869
CC1(C)[C@H]2CC[C@@]1(C)[C@H](S)C2    ZINC000100536879
CC(C)=CCC/C(C)=C/CS    ZINC000005195498
CC1=CC[C@@H](C(C)(C)S)CC1    ZINC000014588868
CC1(C)[C@H]2CC[C@]1(C)[C@H](S)C2    ZINC000004362774
CC(C)=CCC/C(C)=C\CS    ZINC000038613534
Nc1cc(C(=O)O)nc(S)n1    ZINC000008617786
N/C(S)=N/N=C/C(F)(F)F    ZINC000005409951
N/C(S)=N/N=C\C(F)(F)F    ZINC000033488798
Sc1nc2c(s1)CCCC2    ZINC000039242786
Nc1nc(S)nc(N)c1N=O    ZINC000004558963
CCc1cc(C=N)c(S)s1    ZINC000004947715
CCNC(=O)c1cnc(S)[nH]1    ZINC000307688431
O=C(CCS)Nc1cnc[nH]1    ZINC001143979771
Nc1ncc(CCS)c(=O)[nH]1    ZINC000008627353
Sc1nnc([C@H]2CCCO2)[nH]1    ZINC000012505152
Fc1ccc(NCCS)cc1    ZINC000012410395
CC(C)Oc1cnnc(S)n1    ZINC001228638462
CCc1cc(O)n(C(=N)S)n1    ZINC001245916496
CN(C)C(=O)c1cnc(S)[nH]1    ZINC000306385189
Sc1nnc([C@@H]2CCCO2)[nH]1    ZINC000012505151
O=C(CCS)Nc1cc[nH]n1    ZINC000259517564
Sc1nnn([C@@H]2CCCN2)n1    ZINC000001608213
Sc1nnn([C@H]2CCCN2)n1    ZINC000016952145
C#CCCCNC(=O)CCS    ZINC000229851179
O=C(CCS)N1C[C@@H]2C[C@H]2C1    ZINC000306756159
O=C(CCS)N1C[C@@H]2C[C@@H]2C1    ZINC000306756161
O=C(CCS)N1C[C@H]2C[C@@H]2C1    ZINC000306756162
CCN(C)Cc1occc1S    ZINC001237182022
CC#CC(=O)NCC(C)(C)S    ZINC001179756679
C[C@@H](CS)OCC1(C#N)CC1    ZINC001224949782
C[C@H](CS)OCC1(C#N)CC1    ZINC001224949781
Cn1ccc(NCCCS)n1    ZINC001171004160
CC1=NN(C(=N)S)C(C)(C)C1    ZINC000013656088
CCCc1nnc(S)n1CC    ZINC000006501568
Cn1cncc1NCCCS    ZINC001171004034
Cn1cnc(NCCCS)c1    ZINC001171003694
Cc1nnc(S)n1CC(C)C    ZINC000006790220
CC1=CC(C)(C)N=C(S)N1N    ZINC000005305986
SCCCN[C@H]1C[C@H]2C[C@H]2C1    ZINC001167908686
SC1CCN(CC2CC2)CC1    ZINC000725270504
SCCCN[C@@H]1C[C@H]2C[C@H]2C1    ZINC001167908685
O=C(Cl)c1ccccc1S    ZINC000059977743
O=C(Cl)c1cccc(S)c1    ZINC000039056400
Cc1nnc2sc(S)nn12    ZINC000001719294
O=C(O)c1cc(=O)nc(S)[nH]1    ZINC000007995928
Cc1nn2c(S)nnc2s1    ZINC000033846226
O=C(O)c1ccc(S)cc1F    ZINC000038325688
O=C(O)c1cc(F)ccc1S    ZINC000005018343
O=C(O)c1cc(S)ccc1F    ZINC000125087432
O=C(O)c1ccc(S)c(F)c1    ZINC000038338532
O=C(O)c1ccc(F)c(S)c1    ZINC000071372445
O=C(O)c1ccc(F)cc1S    ZINC000006925784
Nc1nc(S)nc(O)c1N=O    ZINC000095918565
SCCc1ccc(Cl)cc1    ZINC000038350407
Cc1cc(S)cc(C)c1Cl    ZINC000095728983
Cc1cc(Cl)c(C)cc1S    ZINC000002584569
C[C@@H](S)c1ccccc1Cl    ZINC000019421480
C[C@H](S)c1ccc(Cl)cc1    ZINC000026515853
C[C@@H](S)c1ccc(Cl)cc1    ZINC000026515850
C[C@H](S)c1ccccc1Cl    ZINC000019421482
SCCc1cccc(Cl)c1    ZINC000058518506
Nc1cc(N)c(S)cc1S    ZINC000020428679
SCc1ccnc(CS)n1    ZINC000000343383
SCc1nccnc1CS    ZINC000169808472
CCc1cc(S)ccc1Cl    ZINC000095728989
C[C@@H](S)c1cccc(Cl)c1    ZINC000034957594
C[C@H](S)c1cccc(Cl)c1    ZINC000034957593
Nc1cc(S)c(N)cc1S    ZINC000059367626
SCc1cc(CS)ncn1    ZINC000071404311
COc1ccc([SH](=O)=O)cc1    ZINC000150339282
Cn1c(S)ncc1CC(=O)O    ZINC000019974275
O=C(CCS)Nc1cnoc1    ZINC001143979950
CCc1c(O)nc(S)nc1O    ZINC000012653741
NC(=O)CCc1nnc(S)[nH]1    ZINC000095477975
N=C(S)n1nc(CN)cc1O    ZINC001245922168
COc1ccc(F)cc1CS    ZINC000019415367
FCCOc1ccc(S)cc1    ZINC000034450137
CCOc1cc(S)ccc1F    ZINC000095731927
CCOc1cc(F)ccc1S    ZINC000095730538
CCOc1ccc(F)cc1S    ZINC000095731912
CNC(=O)c1nnn(C)c1S    ZINC000101393015
CCOc1cc(F)cc(S)c1    ZINC000095731929
Cn1c(N)c(C(N)=O)nc1S    ZINC000017252861
CCOc1ccc(S)cc1F    ZINC000071792136
FC(F)(F)CCCCCS    ZINC000071792180
C[C@H](CS)OCc1ccco1    ZINC001223050935
C[C@H](CS)OCc1ccoc1    ZINC001223783489
C[C@@H](CS)OCc1ccoc1    ZINC001223783493
C[C@@H](CS)OCc1ccco1    ZINC001223050937
C[C@H](C#N)N(C)C(=O)CCS    ZINC001143986413
Cc1cc(O[C@H](C)CS)n[nH]1    ZINC001226662495
C[C@@H](Oc1cn[nH]c1)[C@H](C)S    ZINC001228325418
Cc1cnc(O[C@H](C)CS)[nH]1    ZINC001234097570
C[C@@H](CS)Oc1nccn1C    ZINC001228319352
C[C@@H](Oc1ncc[nH]1)[C@H](C)S    ZINC001228302956
CCCc1nnc(CCS)o1    ZINC001253933382
C[C@H](CS)OCc1ncc[nH]1    ZINC001222872442
C[C@@H](CS)Oc1cnn(C)c1    ZINC001231182033
Cc1cc(O[C@@H](C)CS)n[nH]1    ZINC001226662494
CCCOc1nn(C)cc1S    ZINC000256053865
C[C@@H](Oc1cc[nH]n1)[C@H](C)S    ZINC001226430711
N#CCCC(=O)NCCCS    ZINC001143205350
C[C@@H](CS)Oc1ccn(C)n1    ZINC001227685656
C[C@H](CS)Oc1cnn(C)c1    ZINC001231182034
C[C@H](CS)Oc1ccnn1C    ZINC001226402565
C[C@@H](CS)OCc1ncc[nH]1    ZINC001222872423
C[C@@H](C#N)N(C)C(=O)CCS    ZINC001143986412
C[C@@H](CS)OCc1cnc[nH]1    ZINC001223006737
CCCCCc1nnc(S)o1    ZINC000020584072
C[C@@H](C#N)C(=O)NCCCS    ZINC001179902400
CCC1(CC)N=C(S)NC1=O    ZINC000133239622
C[C@H](CS)Oc1nccn1C    ZINC001228319353
CC(C)(C)Cc1nnc(S)o1    ZINC000026461127
C[C@H](C#N)C(=O)NCCCS    ZINC001179902405
Cc1cnc(O[C@@H](C)CS)[nH]1    ZINC001234097569
C[C@H](CS)Oc1ccn(C)n1    ZINC001227685657
C[C@H](CS)OCc1cnc[nH]1    ZINC001223006747
C[C@@H](CS)Oc1ccnn1C    ZINC001226402560
CC(C)n1c(S)nnc1CN    ZINC000057218709
CCCCc1nnc(S)n1N    ZINC000005850394
CC[C@@H](C)C1=NNC(S)=NN1    ZINC000049474180
CCCCC1=NNC(S)=NN1    ZINC000049474178
CC(C)CC1=NNC(S)=NN1    ZINC000049474179
SC1=NNC2(CCCC2)NN1    ZINC000039986957
CCn1c(S)nnc1CCN    ZINC000057218730
CC[C@H](C)C1=NNC(S)=NN1    ZINC000049474181
Cn1c(S)nnc1CCCN    ZINC000252494581
C#CCO[C@H](C)CC(C)(C)S    ZINC001205011885
C#CCO[C@@H](C)CC(C)(C)S    ZINC001205011886
C[C@H](CCCC#N)NCCS    ZINC001172479305
C/C(=C\C=C\N)NCCCS    ZINC001171002548
C[C@@H](CCCC#N)NCCS    ZINC001172479309
SCCNC1=NCCCCC1    ZINC000040163978
CC[C@@H](CC#N)NCCCS    ZINC001255156046
CC[C@H](CC#N)NCCCS    ZINC001255156045
CN1C(C)(C)N=C(S)C1(C)C    ZINC000033769030
CC(C)(C)/N=C(/S)NC1CC1    ZINC000013656638
N=C(CS)NC1CCCCC1    ZINC000005007992
CC(C)[C@@H]1CC[C@@H](C)C[C@H]1S    ZINC000034519049
CC(C)(C)[C@H]1CCCC[C@@H]1S    ZINC000020476689
CC(C)[C@@H]1CC[C@@H](C)C[C@@H]1S    ZINC000020476678
CC(C)[C@H]1CC[C@@H](C)C[C@@H]1S    ZINC000020476680
CC(C)(C)[C@@H]1CCCC[C@H]1S    ZINC000020476690
CC(C)(C)[C@H]1CCCC[C@H]1S    ZINC000020476691
CC(C)[C@H]1CC[C@@H](C)C[C@H]1S    ZINC000036912905
CC(C)(C)[C@@H]1CCCC[C@@H]1S    ZINC000020476687
Sc1nc2sccc2s1    ZINC000015945277
O=C(Cl)c1cccnc1S    ZINC000034574940
O=[N+]([O-])c1cc(F)ccc1S    ZINC000095829823
O=[N+]([O-])c1ccc(S)c(F)c1    ZINC000095829609
O=[N+]([O-])c1c(F)cccc1S    ZINC000238550088
CC(=O)c1sc(S)nc1C    ZINC000002036825
Cc1cc(N)c(S)cc1Cl    ZINC000020156628
Cc1ccc(NCl)c(S)c1    ZINC000095950055
C=CCNc1nnc(S)s1    ZINC000001883459
Sc1nnc(NC2CC2)s1    ZINC000008554300
Cc1ccc(S)c(NCl)c1    ZINC000095950050
COC(=O)c1nnc(S)n1C    ZINC000039331477
CC(C)Cc1csc(S)n1    ZINC000005454767
CC(C)c1nc(CS)cs1    ZINC000031890188
O=C(CCS)Nc1nnco1    ZINC001143979706
N=C(S)n1nc(CO)cc1O    ZINC001245926570
COc1cc(S)c(N)cc1F    ZINC000082474457
COc1ccc(F)c(S)c1N    ZINC000040450026
CC(C)(C)c1csc(S)n1    ZINC000002511155
CONC(=O)c1cnc(S)[nH]1    ZINC000307283411
COc1nc(S)nc(OC)n1    ZINC000002034097
C[C@@H](CS)OCc1cnoc1    ZINC001222384633
C[C@H](CS)OCc1cnco1    ZINC001223173341
C[C@@H](CS)OCc1ccno1    ZINC001222728359
Cc1cc(O[C@H](C)CS)no1    ZINC001227275831
C[C@H](CS)OCc1cnoc1    ZINC001222384634
C[C@H](CS)OCc1ccon1    ZINC001222729824
C[C@@H](CS)OCc1cnco1    ZINC001223173340
C[C@@H](CS)OCc1cocn1    ZINC001223139884
C[C@@H](CS)OCc1ccon1    ZINC001222729818
O=C(CCS)NC1CC(=O)C1    ZINC001143985757
Cc1cc(O[C@@H](C)CS)no1    ZINC001227275830
C[C@H](CS)OCc1cocn1    ZINC001223139885
C[C@@H](CS)OCc1ncco1    ZINC001223122411
C[C@H](CS)OCc1ncco1    ZINC001223122428
C[C@H](CS)OCc1ccno1    ZINC001222728362
C[C@@H](CS)OCn1cncn1    ZINC001223952435
C[C@H](O)Cc1nnc(S)n1C    ZINC000005880920
C[C@@H](Oc1nc[nH]n1)[C@H](C)S    ZINC001227105059
CCn1c(S)nnc1COC    ZINC000016957739
COCCCn1cnnc1S    ZINC000013142733
C[C@@H](O)Cc1nnc(S)n1C    ZINC000005881295
C[C@H](CS)OCn1cncn1    ZINC001223952452
CCCn1c(S)nnc1CO    ZINC000082160294
CN(C)CCn1nnnc1S    ZINC000020283546
C[C@@H](OCCCC#N)[C@H](C)S    ZINC001205649510
O[C@]1(CS)CN2CCC1CC2    ZINC000038282360
C=C(C)C(=O)NCC(C)(C)S    ZINC001142515341
CC(=O)CC(C)(C)/N=C(/C)S    ZINC000013686441
C[C@H](CS)OCCCCC#N    ZINC001205673342
C/C=C(\C)C(=O)NCCCS    ZINC001143950434
C[C@H]1C[C@@H]1C(=O)NCCCS    ZINC001178565105
C[C@@H](CC(C)(C)S)OCC#N    ZINC001224383006
CC(C)(S)CNC(=O)C1CC1    ZINC001142681018
C=CCCCNC(=O)CCS    ZINC000388156417
CC(C)=CC(=O)NCCCS    ZINC001143931824
O[C@@]1(CS)CN2CCC1CC2    ZINC000038282359
C[C@@H](CS)OCCCCC#N    ZINC001205673345
C[C@H](CC(C)(C)S)OCC#N    ZINC001224383005
C[C@H](NC(=O)CCS)C1CC1    ZINC000235513326
N/N=C(\S)NC1CCCCC1    ZINC000013683791
C/C=C(\NC=N)NCCCS    ZINC001170999291
CC[C@H]1CC[C@@H](NCCS)C1    ZINC001173263293
CC[C@@H]1CC[C@H](NCCS)C1    ZINC001173263273
SCCNCC1CCCCC1    ZINC000096027259
SCCCNC1CCCCC1    ZINC000004775636
CC(C)CN1CCC(S)CC1    ZINC000073652899
SCCCCN1CCCCC1    ZINC000004775728
C[C@@H]1CCC[C@@H](NCCS)C1    ZINC000306467921
CC[C@H](C)N1CCC(S)CC1    ZINC001257443485
CC1(C)CC[C@H](NCCS)C1    ZINC001258592619
C[C@H]1CCC[C@H](NCCS)C1    ZINC000306467918
CC1(C)CC[C@@H](NCCS)C1    ZINC001258592618
CC(C)(S)CNC1CCCC1    ZINC001257345296
SCCNC1CCCCCC1    ZINC000107788360
CC1CCC(NCCS)CC1    ZINC000306569040
C[C@@H]1CC[C@H](NCCCS)C1    ZINC001170110610
C[C@H](CC1CC1)NCCCS    ZINC001258455734
C[C@H]1CC[C@@H](NCCCS)C1    ZINC001170110617
C=CCC[C@@H](C)NCCCS    ZINC001258722403
C[C@H]1CC[C@H](NCCCS)C1    ZINC001170110618
C[C@@H](CC1CC1)NCCCS    ZINC001258455735
CC[C@@H](C)N1CCC(S)CC1    ZINC001257443478
C[C@@H]1CCC[C@H](NCCS)C1    ZINC000306467913
C[C@@H]1CC[C@@H](NCCCS)C1    ZINC001170110619
CC[C@@H]1CC[C@@H](NCCS)C1    ZINC001173263297
C=CCC[C@H](C)NCCCS    ZINC001258722409
CC[C@H]1CC[C@H](NCCS)C1    ZINC001173263294
C[C@H]1CCC[C@@H](NCCS)C1    ZINC000306467916
CCCCN1CCC(S)CC1    ZINC001201715223
N#Cc1c(S)nsc1S    ZINC000005828094
Sc1cc(S)cc(S)c1    ZINC000034333991
COc1cc(S)ccc1Cl    ZINC000039215948
COc1cc(Cl)ccc1S    ZINC000113917348
COc1ccc(S)cc1Cl    ZINC000020522377
COc1ccc(Cl)c(S)c1    ZINC000034411915
COc1ccc(Cl)cc1S    ZINC000036533013
O=Cc1cc(F)cc(F)c1S    ZINC000669372191
Nc1nc(S)nc(S)c1N    ZINC000002023799
CCOC(=O)c1nnc(S)o1    ZINC000095875845
O=C(O)CCn1nnnc1S    ZINC000002556254
CCOC(=O)n1nnnc1S    ZINC000044154592
C[C@@H](S)c1c(F)cccc1F    ZINC000034957600
SC1CN(C2=NCCS2)C1    ZINC000082048429
Fc1ccc(CCS)cc1F    ZINC000058518624
C[C@@H](S)c1ccc(F)c(F)c1    ZINC000034957598
C[C@H](S)c1c(F)cccc1F    ZINC000034957599
C[C@H](S)c1cc(F)ccc1F    ZINC000026515882
C[C@@H](S)c1ccc(F)cc1F    ZINC000034957596
Fc1cc(F)cc(CCS)c1    ZINC000058518627
NNC(=O)c1nnn(N)c1S    ZINC000005823098
C[C@H](S)c1ccc(F)c(F)c1    ZINC000034957597
FC(F)Cc1cccc(S)c1    ZINC001250390010
C[C@H](S)c1ccc(F)cc1F    ZINC000034957595
C[C@@H](S)c1cc(F)ccc1F    ZINC000026515880
Cc1nnc(O[C@@H](C)CS)o1    ZINC001226459699
SCc1cccc2ccccc21    ZINC000004522201
C[C@H](CS)OCc1ncon1    ZINC001222898096
Cc1nnc(O[C@H](C)CS)o1    ZINC001226459701
C[C@@H](CS)OCc1ncon1    ZINC001222898101
Cc1ccc2ccccc2c1S    ZINC000060220959
SCc1ccc2ccccc2c1    ZINC000033822644
C[C@H](CS)OCc1nn[nH]n1    ZINC001223026695
Nn1c(S)nnc1CCCO    ZINC000012395581
COCCCn1nnnc1S    ZINC000007717020
C[C@@H](CS)OCc1nn[nH]n1    ZINC001223026694
O=C(CS)OC1CCCCC1    ZINC000005188836
C=CCNC(=O)NCCCS    ZINC001202577895
O=C(CCS)N[C@H]1CCNC1    ZINC000257933406
C=C(N)C(=O)NCC(C)(C)S    ZINC001220486946
O=C(NCCS)NCC1CC1    ZINC001186623496
O=C(NCCCS)[C@@H]1CCN1    ZINC001220585502
NC1(C(=O)NCCCS)CC1    ZINC001220585252
CN1CC(NC(=O)CCS)C1    ZINC000306311000
O=C(NCCCS)NC1CC1    ZINC001191501919
CC1(N)CN(C(=O)CCS)C1    ZINC001157632268
CN(C)C(=N)/N=C(\S)N(C)C    ZINC000006371863
C=CCCCO[C@H](C)[C@H](C)S    ZINC001224511846
C[C@@H](CC(C)(C)S)OC1CC1    ZINC001205534534
C[C@@H](OCCC1CC1)[C@H](C)S    ZINC001224761322
C=CCCCCO[C@@H](C)CS    ZINC001224335567
C=CCCCCO[C@H](C)CS    ZINC001224335566
C[C@@H](OCC1CCC1)[C@H](C)S    ZINC001206177570
C[C@H](CS)OCC1CCCC1    ZINC001222712591
CC(C)=CCO[C@H](C)[C@H](C)S    ZINC001205025537
CC(C)=CCCO[C@H](C)CS    ZINC001224716449
C=CCO[C@H](C)CC(C)(C)S    ZINC001205036670
C=C(C)CCCO[C@@H](C)CS    ZINC001224282714
C=C(C)CCCO[C@H](C)CS    ZINC001224282713
C=CCO[C@@H](C)CC(C)(C)S    ZINC001205036671
C[C@@H](OC1CCCC1)[C@H](C)S    ZINC001205566852
C[C@@H](CS)OCC1CCCC1    ZINC001222712593
CC(C)=CCCO[C@@H](C)CS    ZINC001224716450
C[C@H](CC(C)(C)S)OC1CC1    ZINC001205534532
SCCCN[C@@H]1CCCNC1    ZINC000212596992
CN1CCC[C@@H](NCCS)C1    ZINC000258974857
C[C@@H](N)CN1CCC(S)CC1    ZINC001235897142
SCCCN[C@H]1CCCNC1    ZINC000212596933
C[C@@H]1CC[C@H](NCCS)CN1    ZINC001246149678
CN1CCC[C@H](NCCS)C1    ZINC000258974860
C[C@H](N)CN1CCC(S)CC1    ZINC001235897143
C[C@@H]1C[C@H](NCCS)CCN1    ZINC001246150267
CN1CCC(NCCS)CC1    ZINC000107801895
C[C@@H]1C[C@@H](NCCS)CCN1    ZINC001246150271
SCCCNC1CCNCC1    ZINC000212597078
C[C@@H]1CC[C@@H](NCCS)CN1    ZINC001246149672
C[C@H]1C[C@@H](NCCS)CCN1    ZINC001246150273
C[C@H]1CC[C@H](NCCS)CN1    ZINC001246149679
CCN1CC[C@@H](NCCS)C1    ZINC001173351815
C[C@H]1C[C@H](NCCS)CCN1    ZINC001246150269
CN1CC[C@H](NCCCS)C1    ZINC000258888985
CCN1CC[C@H](NCCS)C1    ZINC001173351825
C[C@H]1CC[C@@H](NCCS)CN1    ZINC001246149676
CN1CC[C@@H](NCCCS)C1    ZINC000258888984
CCCCCCCCCCS    ZINC000016052462
Sc1nssc2nnc1-2    ZINC000006862762
COC(=O)c1cnc(S)s1    ZINC000091693015
Cc1nc(S)sc1C(=O)O    ZINC000084226218
CSc1n[nH]c(=O)nc1S    ZINC000018202369
CC(=O)Nc1nnc(S)s1    ZINC000002582015
NC(=O)c1nc(S)sc1N    ZINC000001042102
Cc1nc(S)c(N)c(Cl)n1    ZINC000040450092
C[C@@H](CS)Oc1ccsn1    ZINC001227735255
C[C@@H](CS)Oc1nccs1    ZINC001227040289
C[C@H](CS)Oc1ccsn1    ZINC001227735254
Cc1nc(S)sc1CCO    ZINC000006418245
C[C@H](CS)Oc1nccs1    ZINC001227040288
CCCNc1nnc(S)s1    ZINC000004206935
CC(C)Nc1nnc(S)s1    ZINC000005860257
C[C@@H](CS)Oc1n[nH]c(O)n1    ZINC001231302273
C[C@H](CS)Oc1n[nH]c(O)n1    ZINC001231302265
Cc1c(S)cnc2ccccc12    ZINC000001578695
Cc1cc2ccccc2nc1S    ZINC000013999124
Cc1ccc2cccc(S)c2n1    ZINC000012462690
Nc1c(S)ccc2ccccc12    ZINC000005162868
COC(=O)N1CCC(S)CC1    ZINC001193894720
C=C[C@@H](CO)NC(=O)CCS    ZINC001143992748
O=C(NCCCS)C1(O)CC1    ZINC001181531317
O=C(CCS)N1CC(CO)C1    ZINC001143979431
O=C(NCCCS)[C@@H]1CCO1    ZINC001181589956
CC(=O)C(=O)NCC(C)(C)S    ZINC001142702556
CC(=O)CN(C)C(=O)CCS    ZINC001143978471
O=C(CCS)N[C@H]1C[C@H](O)C1    ZINC001143985747
CN(C(=O)CCS)C1COC1    ZINC001143979045
O=C(CCS)N1CCCCO1    ZINC001143979793
C=CCOC(=O)NCCCS    ZINC001194339915
CCC(=O)C(=O)NCCCS    ZINC001143972212
O=C(NCCCS)[C@H]1CCO1    ZINC001181589958
O=C(NCCCS)C1COC1    ZINC001181009713
CC1(C)C[C@@H](NCCS)CO1    ZINC001172271553
CN(C(=O)CCS)C(C)(C)C    ZINC000258606179
C=C[C@H](O)CNCC(C)(C)S    ZINC001253604956
C=C[C@](C)(O)CNCCCS    ZINC001252582033
SCCCN[C@@H]1CCCOC1    ZINC001254367052
CC(C)(C)C(=O)NCCCS    ZINC001142780882
C=C[C@@H](O)CNCC(C)(C)S    ZINC001253604955
C=C[C@@](C)(O)CNCCCS    ZINC001252582032
COCCN1CCC(S)CC1    ZINC001209209369
SCCN[C@@H]1CCCOCC1    ZINC001170770603
C=CCC[C@@H](O)CNCCS    ZINC001252612592
CC(C)[C@H](C)NC(=O)CCS    ZINC000300211647
C[C@H](O)CN1CCC(S)CC1    ZINC001251961797
SCCCNC1CCOCC1    ZINC000258921662
C[C@H]1C[C@H](NCCS)CCO1    ZINC001168072410
CC(C)[C@@H](C)NC(=O)CCS    ZINC000232723919
CC(C)CC(=O)NCCCS    ZINC001142711822
SCCCN[C@H]1CCCOC1    ZINC001254367053
C[C@@H]1C[C@H](NCCS)CCO1    ZINC001168072409
CC1(C)C[C@H](NCCS)CO1    ZINC001172271554
C=CCC[C@H](O)CNCCS    ZINC001252612593
SCCN[C@H]1CCCOCC1    ZINC001170770604
OCCCN1CCC(S)CC1    ZINC001235897144
C[C@@H]1C[C@@H](NCCS)CCO1    ZINC001168072411
C[C@H]1C[C@@H](NCCS)CCO1    ZINC001168072412
C/N=C(\S)N(C)CCN(C)C    ZINC000142169623
CC[C@H](CC(C)C)NCCS    ZINC001172386857
CC(C)CC[C@H](C)NCCS    ZINC001256353115
CCC(CC)NCC(C)(C)S    ZINC001257290181
CCC[C@H](CC)NCCCS    ZINC001257248449
CCCC[C@H](CC)NCCS    ZINC001257409353
CCC[C@@H](C)NCC(C)(C)S    ZINC001257309756
CC[C@@H](CC(C)C)NCCS    ZINC001172386866
CCCC[C@@H](C)NCCCS    ZINC001255316193
CCCC[C@H](C)NCCCS    ZINC001255316194
CCCC[C@@H](CC)NCCS    ZINC001257409352
CCC[C@H](C)NCC(C)(C)S    ZINC001257309757
CC(C)CC[C@@H](C)NCCS    ZINC001256353114
CCCCC[C@H](C)NCCS    ZINC001257500034
CCC[C@@H](CC)NCCCS    ZINC001257248445
CCCCC[C@@H](C)NCCS    ZINC001257500032
CCCC(CCC)NCCS    ZINC001257328649
S=C1CC(S)=NC(S)=N1    ZINC000005413074
S=c1cc(S)c(=S)[nH][nH]1    ZINC000008649840
Sc1ccc(Cl)c(S)c1    ZINC000000388264
O=[SH](=O)c1ccc(Cl)cc1    ZINC000021989101
Cc1cc(S)c(Cl)cc1F    ZINC000036533027
Fc1cc(Cl)ccc1CS    ZINC000004244669
Fc1cccc(Cl)c1CS    ZINC000000159402
Fc1ccc(CS)c(Cl)c1    ZINC000019414866
Fc1c(Cl)cccc1CS    ZINC000004244667
Fc1ccc(CS)cc1Cl    ZINC000004244668
N#Cc1ccc2oc(S)nc2c1    ZINC000038973413
CC(C)Oc1nnc(S)s1    ZINC000036379784
COc1cc(S)cc(F)c1F    ZINC000095728986
COc1c(F)cc(F)cc1S    ZINC000036533104
COc1c(F)cc(S)cc1F    ZINC000036533102
COc1c(F)ccc(F)c1S    ZINC000040571979
COc1cc(F)c(S)cc1F    ZINC000036533103
Cc1cc(C(F)F)nc(S)n1    ZINC000002505975
N#Cc1cc(C#N)c(S)nc1N    ZINC000018122971
Sc1ccc(-c2ccoc2)cc1    ZINC001239689423
Sc1ccccc1-c1ccoc1    ZINC001239689512
Sc1cccc(-c2ccoc2)c1    ZINC001239688240
Sc1cccc(-c2ncc[nH]2)c1    ZINC001242015535
C=Cc1ccc2nc(S)[nH]c2c1    ZINC001240831998
Sc1ccc(-c2ncc[nH]2)cc1    ZINC000143834322
Sc1ccccc1-c1ncc[nH]1    ZINC000100941353
Sc1ccccc1-c1cn[nH]c1    ZINC000231414923
Sc1ccc(-c2cn[nH]c2)cc1    ZINC001240241686
Sc1ccccc1-c1cc[nH]n1    ZINC001245313738
Sc1cccc(-c2cc[nH]n2)c1    ZINC001245314406
N#Cc1ccc(C2CC2)nc1S    ZINC000082670960
N#Cc1c(S)nccc1C1CC1    ZINC000096529793
Sc1ccc(-c2cc[nH]n2)cc1    ZINC001245312606
Sc1cccc(-c2cn[nH]c2)c1    ZINC001240242365
Cc1ccc2nncc(S)c2c1    ZINC000062701989
S=C(NCCS)NC1CC1    ZINC001200632766
C=CCNC(=S)NCCS    ZINC000170296718
CC(C)(S)CNC(=O)C(N)=O    ZINC001142942104
NC(=O)CCNC(=O)CCS    ZINC000215928050
Sc1cccc(C2=CCCC2)c1    ZINC001239787348
Sc1ccccc1C1=CCCC1    ZINC000140439820
Sc1ccc(C2=CCCC2)cc1    ZINC001239786377
CCC[C@H](S)CCOC(C)=O    ZINC000014589057
CCCCCCOC(=O)CS    ZINC000004276996
C[C@H](CS)OC[C@H]1CCCO1    ZINC001205991348
C[C@@H](CS)OC[C@H]1CCCO1    ZINC001205991350
C[C@H](CS)OC[C@H]1CCOC1    ZINC001224476199
C[C@@H](CS)OC[C@H]1CCOC1    ZINC001224476200
CCC(=O)CO[C@H](C)[C@H](C)S    ZINC001204870157
C[C@H](CS)OC[C@@H]1CCCO1    ZINC001205991352
C[C@@H](OC[C@H]1CCO1)[C@H](C)S    ZINC001224471040
C[C@@H](OCC1COC1)[C@H](C)S    ZINC001224746616
C[C@@H](CS)OC[C@@H]1CCOC1    ZINC001224476198
CC(=O)[C@H](C)O[C@H](C)[C@H](C)S    ZINC001205243229
C[C@@H](CS)OCC1(C)COC1    ZINC001224470989
C[C@H](CS)OC[C@@H]1CCOC1    ZINC001224476197
C[C@@H](CS)OC[C@@H]1CCCO1    ZINC001205991353
C[C@@H](OC[C@@H]1CCO1)[C@H](C)S    ZINC001224471030
CCC[C@@H](S)CCOC(C)=O    ZINC000014589056
CC(=O)[C@@H](C)O[C@H](C)[C@H](C)S    ZINC001205243228
O=C(O)CCCCCCCS    ZINC000005113047
C[C@H](CS)OCC1(C)COC1    ZINC001224470988
CCCCNC(=O)NCCS    ZINC000220029994
CC(C)(C)NC(=O)NCCS    ZINC000170282790
CCNC(=O)NCC(C)(C)S    ZINC001202555220
NCCCCNC(=O)CCS    ZINC000221308745
CNCCC(=O)NCCCS    ZINC000060116299
C[C@@H](N)C(=O)NCC(C)(C)S    ZINC001220484369
CN(C)CCNC(=O)CCS    ZINC000170230927
CC(C)NC(=O)NCCCS    ZINC001202532907
CCCNC(=O)NCCCS    ZINC001202602310
CC1(C)C[C@](C)(O)N[C@@H](S)N1    ZINC000039945171
C[C@@H](CN)C(=O)NCCCS    ZINC001220588631
CC1(C)C[C@@](C)(O)N[C@H](S)N1    ZINC000039945167
CC1(C)C[C@@](C)(O)N[C@@H](S)N1    ZINC000039945170
CC1(C)C[C@](C)(O)N[C@H](S)N1    ZINC000039945169
CC(C)O[C@@H](C)CC(C)(C)S    ZINC001204612196
CCC(CC)CO[C@@H](C)CS    ZINC001204944582
CC(C)CCCO[C@@H](C)CS    ZINC001205976937
CCCCCCO[C@@H](C)CS    ZINC000146710841
CC(C)CCO[C@H](C)[C@H](C)S    ZINC001205085129
C[C@H](CS)OCCC(C)(C)C    ZINC001224725132
CCCCCO[C@H](C)[C@H](C)S    ZINC001224661199
C[C@@H](CS)OCCC(C)(C)C    ZINC001224725134
CC[C@H](C)CO[C@H](C)[C@H](C)S    ZINC001224668193
CC(C)CCCO[C@H](C)CS    ZINC001205976936
CCCO[C@H](C)CC(C)(C)S    ZINC001205099562
CC(C)O[C@H](C)CC(C)(C)S    ZINC001204612195
CC[C@@H](C)CO[C@H](C)[C@H](C)S    ZINC001224668192
CCC(CC)CO[C@H](C)CS    ZINC001204944581
CCCCCCCOCCS    ZINC000100924687
CCCO[C@@H](C)CC(C)(C)S    ZINC001205099563
OCCCCCCCCCS    ZINC000043215017
C[C@@H](OCC(C)(C)C)[C@H](C)S    ZINC001204887413
CCCCCCO[C@H](C)CS    ZINC000146711037
S=c1nc(S)nc(S)[nH]1    ZINC000095099944
O=C(O)c1c(O)nsc1S    ZINC000021300171
Fc1ccc(NCl)c(S)c1    ZINC000095950058
Fc1ccc(S)c(NCl)c1    ZINC000095950053
Fc1cccc(S)c1NCl    ZINC000230402154
Nc1cc(S)c(Cl)cc1F    ZINC000075568085
Sc1ccccc1-c1cnoc1    ZINC001239176890
C#CC(=O)Nc1ccccc1S    ZINC001143908890
Nc1cc(C(F)F)nc(S)n1    ZINC000217641072
C=Cc1ccc2oc(S)nc2c1    ZINC001240830246
[O-][n+]1ccc(S)c2ccccc21    ZINC000001727930
Sc1ccc(-c2ccoc2)cn1    ZINC001239688313
Sc1ccc(-c2cnoc2)cc1    ZINC001239178848
Sc1cccc(-c2cnoc2)c1    ZINC001239178650
O=Cc1c(S)[nH]c2ccccc12    ZINC000014589080
Cc1nc(S)c2cccnc2n1    ZINC000584883705
Sc1ccc(-c2ncc[nH]2)cn1    ZINC001242015595
Sc1ncn(-c2ccccc2)n1    ZINC000000392796
Cc1nnc(S)c2cccnc12    ZINC000072207340
Sc1ccc(-c2cc[nH]n2)cn1    ZINC001245313319
Sc1nncn1-c1ccccc1    ZINC000001041959
Sc1ccc(-c2cn[nH]c2)cn1    ZINC001240241511
Sc1cnn(-c2ccccn2)c1    ZINC000095095575
SCCN1CN=C(S)NC1    ZINC000014608228
N#C/N=C(/S)Nc1ccccc1    ZINC000008436168
Sc1n[nH]c(-c2ccccc2)n1    ZINC000018128984
Sc1ccc(-n2cccc2)nn1    ZINC000040163933
COC(=O)[C@@H](CS)NC(C)=O    ZINC000000156768
C[C@@H](CS)C(=O)NCC(=O)O    ZINC000022062078
CCC(=O)N[C@@H](CS)C(=O)O    ZINC000005138361
COC(=O)CNC(=O)CCS    ZINC000034611215
C[C@H](CS)C(=O)NCC(=O)O    ZINC000022062081
CC(C)(S)[C@H](NC=O)C(=O)O    ZINC000000393705
CC(C)(S)[C@@H](NC=O)C(=O)O    ZINC000004558437
C[C@@H](S)C(=O)N[C@@H](C)C(=O)O    ZINC000065743184
COC(=O)[C@H](CS)NC(C)=O    ZINC000004521105
CC(C)(S)CNC(=O)C(=O)O    ZINC001143422750
C[C@H](S)C(=O)N[C@@H](C)C(=O)O    ZINC000065743185
C#CCNc1ccccc1CS    ZINC001163367871
Sc1cccc(C2=CCNC2)c1    ZINC001243109914
Sc1ccc(C2=CCNC2)cc1    ZINC001243108756
N#CCCCc1cccc(S)c1    ZINC001250059754
SCCCN[C@@H]1CCSC1    ZINC001255276942
SCCCN[C@H]1CCSC1    ZINC001255276947
CN/C(=C\[N+](=O)[O-])NCCS    ZINC000021984207
CN/C(=C/[N+](=O)[O-])NCCS    ZINC000039435363
Sc1ccc(C2=CCCC2)cn1    ZINC001239787350
O=C(NCCCS)[C@H]1C[C@@H]1F    ZINC001143445684
SCCNC1CCSCC1    ZINC000232657742
SCCN[C@H]1CCCSC1    ZINC001257657685
Sc1ccccc1C1=CCCN1    ZINC000002519012
SCCN[C@@H]1CCCSC1    ZINC001257657683
Sc1ccccc1C1=CCNC1    ZINC001243108934
C=C(F)C(=O)NCC(C)(C)S    ZINC001180119671
C#CCNc1ccc(CS)cc1    ZINC001163367954
CC(C)(O)C(=O)NCCCS    ZINC001142910164
CC[C@@H](O[C@@H](C)CS)C(N)=O    ZINC001206208200
CC(C)OC(=O)NCCCS    ZINC001193511892
CC(C)(C)OC(=O)[C@H](N)CS    ZINC000001626927
CC[C@H](O[C@H](C)CS)C(N)=O    ZINC001206208202
CC[C@H](C)OC(=O)NCCS    ZINC001195133551
CC(=O)NCCO[C@@H](C)CS    ZINC001205335341
CC(C)(C)OC(=O)[C@@H](N)CS    ZINC000031667361
CC[C@H](O[C@@H](C)CS)C(N)=O    ZINC001206208203
CNC(=O)CO[C@H](C)[C@H](C)S    ZINC001206027988
C[C@H](O)CC(=O)NCCCS    ZINC001181357791
CCCCOC(=O)NCCS    ZINC000143058874
CO[C@@H](C)CNC(=O)CCS    ZINC000234753120
CC(C)(S)CNC(=O)CCO    ZINC001179577371
CCOC(=O)[C@@H](N)C(C)(C)S    ZINC000056708741
CC(C)COC(=O)NCCS    ZINC000170273778
C[C@@H](O)CC(=O)NCCCS    ZINC001181357798
CCNC(=O)CO[C@@H](C)CS    ZINC001206165993
CC(=O)NCCO[C@H](C)CS    ZINC001205335350
CC[C@@H](C)OC(=O)NCCS    ZINC001195133552
C[C@H](CS)OCC(=O)N(C)C    ZINC001206133707
CO[C@H](C)C(=O)NCCCS    ZINC001181460046
C[C@@H](OCCC(N)=O)[C@H](C)S    ZINC001224814532
COCCCNC(=O)CCS    ZINC000170230645
CC[C@@H](O[C@H](C)CS)C(N)=O    ZINC001206208201
CCNC(=O)CO[C@H](C)CS    ZINC001206165996
CC(C)(C)OC(=O)NCCS    ZINC000004501371
C[C@@H](CS)OCC(=O)N(C)C    ZINC001206133706
CCCOC(=O)NCCCS    ZINC001194142645
COCC(=O)NCC(C)(C)S    ZINC001142822949
CCOCC(=O)NCCCS    ZINC001142831826
NC[C@H](N)C(=O)NCCCS    ZINC001220585607
COC[C@H](C)NCC(C)(C)S    ZINC001255562196
COC[C@@H](C)NCC(C)(C)S    ZINC001255562194
C[C@H](CS)OCCCN(C)C    ZINC001206302611
CC(C)[C@H](O)CNCCCS    ZINC001253784161
CCOCC[C@@H](C)NCCS    ZINC001172409518
CCCC[C@@H](O)CNCCS    ZINC001252106554
C[C@@H](OCCN(C)C)[C@H](C)S    ZINC001206278563
CCOCC[C@H](C)NCCS    ZINC001172409519
CC(C)[C@@H](O)CNCCCS    ZINC001253784162
CC(C)(C)[C@@H](O)CNCCS    ZINC001253740528
CC[C@@H](O)CNCC(C)(C)S    ZINC001251808654
CCC[C@@H](O)CNCCCS    ZINC001252803587
CC(C)(O)CNCC(C)(C)S    ZINC001252367306
CCC[C@H](O)CNCCCS    ZINC001252803588
CCCC[C@H](O)CNCCS    ZINC001252106555
CC(C)(C)[C@H](O)CNCCS    ZINC001253740527
C[C@@H](CS)OCCCN(C)C    ZINC001206302612
S=c1c(S)c(S)c1=S    ZINC000101884550
Sc1cc(Cl)cc(Cl)c1    ZINC000000404018
Sc1ccc(Cl)c(Cl)c1    ZINC000000388263
Sc1cccc(Cl)c1Cl    ZINC000000167058
Sc1ccc(Cl)cc1Cl    ZINC000000167078
S=c1[nH]cnc(S)c1Cl    ZINC000017302178
Sc1c(Cl)cccc1Cl    ZINC000000407082
Sc1cc(Cl)ccc1Cl    ZINC000000152966
C[C@H](S)c1ccc(Cl)s1    ZINC000035286386
CCSc1nnc(S)s1    ZINC000005550023
SCCc1ccc(Cl)s1    ZINC000057936115
C[C@@H](S)c1ccc(Cl)s1    ZINC000035286387
Fc1cc(F)c(CS)cc1F    ZINC000004244671
FC(F)(F)c1ccccc1S    ZINC000000153296
FC(F)(F)c1ccc(S)cc1    ZINC000000167080
FC(F)(F)c1cccc(S)c1    ZINC000000152953
O=C(CCS)C(=O)CCS    ZINC000004809356
C#CC(=O)Nc1cccnc1S    ZINC001143901593
Sc1nc(-c2ccccc2)no1    ZINC000006252511
Sc1ccc(-c2ccoc2)nn1    ZINC000236695763
Sc1ccc(-c2ccco2)nn1    ZINC000061966052
CC(=O)c1ccc(C#N)c(S)n1    ZINC000000124207
N#CNC(=O)c1cccc(S)c1    ZINC001186155843
Sc1ccc(-c2cnoc2)cn1    ZINC001239178430
Sc1nnc(-c2ccccc2)o1    ZINC000000395525
Fc1ccc(S)c2ccccc12    ZINC000069900623
O=C(O)CC[C@H](CS)C(=O)O    ZINC000005112946
O=C(O)CC[C@@H](CS)C(=O)O    ZINC000005112936
Sc1nncn1-c1cccnc1    ZINC000000321907
Sc1n[nH]c(-c2ccccn2)n1    ZINC000095551762
Sc1ccc(-n2ccnc2)nn1    ZINC000040163945
Sc1nnn(-c2ccccc2)n1    ZINC000006344848
Sc1nc(-c2ccncc2)n[nH]1    ZINC000018125930
Sc1nncn1-c1ccccn1    ZINC000004093009
Sc1ccc(-c2ncc[nH]2)nn1    ZINC001242015406
Sc1ccc(-c2cn[nH]c2)nn1    ZINC001240240204
Sc1nc(-c2cccnc2)n[nH]1    ZINC000018177370
Sc1nnnn1-c1ccccc1    ZINC000017284974
Sc1ccc(-c2cc[nH]n2)nn1    ZINC001245312318
Sc1ccccc1-n1cnnn1    ZINC000096306188
N[C@@H](CS)C(=O)NCC(=O)O    ZINC000004095652
NCC(=O)N[C@@H](CS)C(=O)O    ZINC000004899852
N[C@H](CS)C(=O)NCC(=O)O    ZINC000004507480
C#C[C@@H](C)Oc1ccc(S)cc1    ZINC001225554680
Sc1ccc(C2=CCOC2)cc1    ZINC001239481787
C#C[C@H](C)Oc1cccc(S)c1    ZINC001226015215
Sc1ccccc1C1=CCOC1    ZINC001239482187
C#C[C@H](C)Oc1ccccc1S    ZINC001225583279
C#C[C@H](C)Oc1ccc(S)cc1    ZINC001225554685
C#C[C@@H](C)Oc1ccccc1S    ZINC001225583278
C#C[C@@H](C)Oc1cccc(S)c1    ZINC001226013524
Sc1cccc(C2=CCOC2)c1    ZINC001239481837
C[C@H](S)c1cc2ccccc2o1    ZINC000020476618
C[C@@H](S)c1cc2ccccc2o1    ZINC000020476617
Cc1nc(CS)c2ccccn12    ZINC000225746044
Sc1ccc(C2=CCNC2)cn1    ZINC001243111802
N#CCNc1ccccc1CS    ZINC001163187297
SCCc1nc2ccccc2[nH]1    ZINC000000151864
CCCNC(=S)NCCS    ZINC001244897771
CC(C)NC(=S)NCCS    ZINC000238158908
Sc1ccc(C2=NCCC2)cn1    ZINC000072216982
Sc1ncccc1C1=NCCC1    ZINC000072217042
CCc1c(C)cnc(S)c1C#N    ZINC001775967227
CCNC(=S)NCCCS    ZINC001195363731
CNC(=S)NCC(C)(C)S    ZINC001200616275
N#CCNc1ccc(CS)cc1    ZINC001163187817
Sc1ccccc1C1=NCCN1    ZINC000003883928
CC(C)c1ccnc(S)c1C#N    ZINC000096529791
COC(=O)CCO[C@@H](C)CS    ZINC001205065664
CO[C@H](C)CCOC(=O)CS    ZINC000045028203
C[C@@H](CS)OCC1OCCO1    ZINC001224664668
CC(=O)OCCO[C@H](C)CS    ZINC001224580643
C[C@H](CS)OCC1OCCO1    ZINC001224664669
COC(=O)CCO[C@H](C)CS    ZINC001205065665
CO[C@@H](C)CCOC(=O)CS    ZINC000045028202
CCOC(=O)CO[C@H](C)CS    ZINC001204716825
COC(=O)CO[C@H](C)[C@H](C)S    ZINC001204691944
CCOC(=O)CO[C@@H](C)CS    ZINC001204716824
CC(=O)OCCO[C@@H](C)CS    ZINC001224580630
CNOCCNC(=O)CCS    ZINC001143992837
COCCNC(=O)NCCS    ZINC000170291415
S[C@@H]1CCCCc2ccccc21    ZINC000020476578
Sc1cccc(C2CCCC2)c1    ZINC000137402410
CCC/C=C/c1ccc(S)cc1    ZINC000223952429
C/C=C(\C)c1cccc(CS)c1    ZINC001242760014
CC(C)=Cc1cccc(CS)c1    ZINC001240638128
CCC/C=C/c1cccc(S)c1    ZINC001242255029
CCC/C=C/c1ccccc1S    ZINC001242254979
C/C=C(\C)c1ccc(CS)cc1    ZINC001242760023
C/C=C(\C)c1ccccc1CS    ZINC001242760012
CC(C)=Cc1ccc(CS)cc1    ZINC001240639429
S[C@H]1CCCCc2ccccc21    ZINC000020476579
CC(C)=Cc1ccccc1CS    ZINC001240638842
SCCCCCCCCS    ZINC000012358644
CC(C)=CCc1cccc(S)c1    ZINC001249954217
Sc1cccc(CC2CCC2)c1    ZINC001250142006
CCOCCO[C@H](C)[C@H](C)S    ZINC001204985761
C[C@H](CS)OCC(C)(C)CO    ZINC001205802929
C[C@@H](OCC(C)(C)O)[C@H](C)S    ZINC001206052555
COC(C)(C)CO[C@@H](C)CS    ZINC001222371037
COCCCO[C@H](C)[C@H](C)S    ZINC001211347519
C[C@@H](CS)OCC(C)(C)CO    ZINC001205802930
COC(C)(C)CO[C@H](C)CS    ZINC001222371036
C[C@@H](OCCCCO)[C@H](C)S    ZINC001217883338
CC(C)OCCO[C@@H](C)CS    ZINC001222675453
C[C@@H](CC(C)(C)S)OCCO    ZINC001217927628
CC(C)OCCO[C@H](C)CS    ZINC001222675451
COCCCCO[C@H](C)CS    ZINC001224316659
COCCCCO[C@@H](C)CS    ZINC001224316660
CCCCOCCOCCS    ZINC000004522229
C[C@H](CC(C)(C)S)OCCO    ZINC001217927627
C[C@H](CO)CO[C@H](C)[C@H](C)S    ZINC001205962796
C[C@H](CS)OCC[N+](C)(C)C    ZINC001224774435
C[C@@H](CS)OCC[N+](C)(C)C    ZINC001224774454
FC(F)(F)c1ccnc(S)c1    ZINC000026460027
FC(F)(F)c1cccnc1S    ZINC000002556067
FC(F)(F)c1cccc(S)n1    ZINC000016159542
FC(F)(F)c1ccc(S)nc1    ZINC000000077861
N#CNC(=O)c1cccnc1S    ZINC001147679778
NC(=O)NN=C(CS)CS    ZINC000004775645
Sc1ccc(-c2cnoc2)nn1    ZINC001239171296
N#CC1=C(O)NC(S)=C(C#N)C1    ZINC000020528736
Sc1nnc(-c2ccccn2)o1    ZINC000005771478
Fc1cccc2ccc(S)nc12    ZINC000072207216
Sc1nnc(-c2ccncc2)o1    ZINC000000345190
Sc1nnc(-c2cccnc2)o1    ZINC000001254432
Sc1ccc(-n2cncn2)nn1    ZINC000040163947
Sc1nnnn1-c1cccnc1    ZINC000004343373
Sc1n[nH]c(-c2cnccn2)n1    ZINC000003643073
Sc1ccc(C2=CCOC2)cn1    ZINC001239481737
N#Cc1cccc(OCCS)c1    ZINC000087078850
O=C(CCS)NCCCS    ZINC000059540389
N#Cc1ccc(OCCS)cc1    ZINC000087078562
CN1c2ccc(S)cc2CC1=O    ZINC000020431250
N/C(S)=N/N=C\c1ccccc1    ZINC000019912120
CCc1nc(C)c(C#N)c(S)n1    ZINC000012821426
Sc1ccc(C2=CCNC2)nn1    ZINC001243110021
Cc1cc2cc(C)nc(S)n2n1    ZINC000005489048
N/C(S)=N/N=C/c1ccccc1    ZINC000017949002
O=C(CCS)NC[C@@H](O)CO    ZINC000168830132
COC(=O)[C@@H](O)CNCCS    ZINC001252436328
COC(=O)[C@H](O)CNCCS    ZINC001252436327
COCCOC(=O)NCCS    ZINC001193420810
CC(C)=CNc1ccccc1S    ZINC001174558400
CCSC[C@H](C)NCCS    ZINC001173287156
C/C=C(\C)Nc1ccccc1S    ZINC001210795398
CC(C)=CNc1ccc(S)cc1    ZINC001174556477
Sc1ccc(CN2CCC2)cc1    ZINC001233258396
CCC/C=C/c1ccc(S)nc1    ZINC001242254422
CCSC[C@@H](C)NCCS    ZINC001173287149
C/C=C(\C)Nc1ccc(S)cc1    ZINC001210794051
CSCC[C@H](C)NCCS    ZINC001258200847
Nc1cc2c(cc1S)CCCC2    ZINC000082728842
CSCC[C@@H](C)NCCS    ZINC001258200846
CCOC[C@H](O)CNCCS    ZINC001252041912
CC(C)(S)CNC[C@H](O)CO    ZINC001252071454
CCOC[C@@H](O)CNCCS    ZINC001252041917
COC[C@@H](O)CNCCCS    ZINC001252828752
Fc1cc(Cl)cc(F)c1S    ZINC000040571922
Fc1cc(F)c(S)c(Cl)c1    ZINC000067794419
Fc1ccc(Cl)c(S)c1F    ZINC000040571878
Fc1cc(Cl)c(F)cc1S    ZINC000036533090
Fc1ccc(F)c(Cl)c1S    ZINC000040571898
Fc1cc(S)c(Cl)cc1F    ZINC000036533088
Fc1ccc(S)c(F)c1Cl    ZINC000040571852
Fc1cc(F)c(Cl)cc1S    ZINC000036533092
FC(F)(F)c1cnc(S)nc1    ZINC000039121232
FC(F)(F)c1cncnc1S    ZINC000218728702
FC(F)(F)c1ccnc(S)n1    ZINC000002573087
FC(F)(F)c1ccc(S)nn1    ZINC000040546644
N#CCS(=O)(=O)NCCS    ZINC001192987614
Sc1nnc(-c2cnccn2)o1    ZINC000002392098
O=Cc1cnc2nnc(S)n2c1    ZINC001531876411
Oc1nc(S)nc2nccnc12    ZINC000012437152
SCc1csc2ccccc12    ZINC000000164316
Fc1cccc2c(S)cnnc12    ZINC000001713794
O=C(O)/C=C/c1ccc(S)cc1    ZINC000002389584
O=C(O)/C(S)=C/c1ccccc1    ZINC000100101471
O=C(O)/C(S)=C\c1ccccc1    ZINC000100289941
CSCCCOC(=O)CS    ZINC000044029964
C#C[C@@H](C)Oc1nccc(S)n1    ZINC001228125844
Sc1ccc(C2=CCOC2)nn1    ZINC001239477551
N=CNC(=O)c1cccc(S)c1    ZINC001186156779
O=C1CCCc2nc(S)ncc21    ZINC000072207372
C#C[C@H](C)Oc1ccnc(S)n1    ZINC001226936857
C#C[C@@H](C)Oc1ccnc(S)n1    ZINC001226936858
C#C[C@H](C)Oc1nccc(S)n1    ZINC001228125840
COCNC(=S)NCCS    ZINC001198850447
O=C(CCS)OC[C@H](O)CO    ZINC000005113741
Cc1cc(C)n2nc(S)nc2n1    ZINC000005730372
Cc1nc2nc(C)cc(S)n2n1    ZINC000008745747
Cc1cc2nnc(S)n2c(C)n1    ZINC000026443780
O=C(CCS)OC[C@@H](O)CO    ZINC000005113752
Cc1cc(C)c2nnc(S)n2n1    ZINC000053944157
N=C(S)NN=Cc1ccccn1    ZINC000001905524
Cn1c(S)nnc1-c1ccc[nH]1    ZINC000077268389
N/C(S)=N/N=C\c1ccccn1    ZINC000012360590
C=C[C@H](C)Oc1ccccc1S    ZINC001225583821
C=C[C@H](C)Oc1ccc(S)cc1    ZINC001225554239
CCO[Si](C)(CS)OCC    ZINC000195944998
CCSCCO[C@@H](C)CS    ZINC001205350946
CO[Si](C)(CCCS)OC    ZINC000169747140
Sc1cccc(OC2CCC2)c1    ZINC001226016878
C=C[C@H](C)Oc1cccc(S)c1    ZINC001226015763
Sc1ccc(OC2CCC2)cc1    ZINC001225555060
Cc1cc(S)ccc1OC1CC1    ZINC001229634387
Sc1ccccc1OC1CCC1    ZINC001225584459
CSCCO[C@H](C)[C@H](C)S    ZINC001225036867
C=C[C@@H](C)Oc1cccc(S)c1    ZINC001226015757
C=C[C@@H](C)Oc1ccccc1S    ZINC001225583820
CCC(=O)Cc1cccc(S)c1    ZINC001249921501
COC(OC)[SiH2]CCCS    ZINC000195761944
CCSCCO[C@H](C)CS    ZINC001205350941
COc1ccc2c(c1)[C@H](S)CC2    ZINC000086244701
COc1ccc2c(c1)[C@@H](S)CC2    ZINC000086244702
C=C[C@@H](C)Oc1ccc(S)cc1    ZINC001225554226
CC(C)=CNc1cccnc1S    ZINC001174554184
Sc1ncccc1[C@@H]1CCCN1    ZINC000072217043
Sc1ccc([C@@H]2CCCN2)cn1    ZINC000072216983
N=C(CS)NCc1ccccc1    ZINC000005007993
Sc1ccc([C@H]2CCCN2)cn1    ZINC000072216984
CC/C=C/Nc1ccc(S)nc1    ZINC001170766959
CCC/C=C/c1ccc(S)nn1    ZINC001242252271
Cc1ccc(C/N=C(/N)S)cc1    ZINC000008680903
CCN(C(=N)S)c1ccccc1    ZINC000005316607
C/C=C(\C)Nc1cccnc1S    ZINC001210792133
C/N=C(\S)N(C)c1ccccc1    ZINC000005498603
C/N=C(\S)Nc1ccc(C)cc1    ZINC000008684183
Sc1ncccc1[C@H]1CCCN1    ZINC000072217044
COCCOCO[C@@H](C)CS    ZINC001205292145
COC(CO[C@H](C)CS)OC    ZINC001204902595
COCCOCO[C@H](C)CS    ZINC001205292144
COC(CO[C@@H](C)CS)OC    ZINC001204902594
COCCOCCOCCS    ZINC000034622139
COCOCCO[C@@H](C)CS    ZINC001224823916
COCOCCO[C@H](C)CS    ZINC001224823904
Cc1c(C)c(C)c(S)c(C)c1C    ZINC000020268022
CCCc1ccc([C@@H](C)S)cc1    ZINC000020476586
CC(C)(C)c1ccc(CS)cc1    ZINC000004242216
CC(C)c1ccc([C@@H](C)S)cc1    ZINC000020476597
CCc1ccc([C@H](S)CC)cc1    ZINC000037224370
Cc1cc(C)c(CCS)c(C)c1    ZINC000058519733
CCc1ccc([C@@H](S)CC)cc1    ZINC000037224371
Cc1cc(C)c([C@H](C)S)c(C)c1    ZINC000020476523
CCCc1ccc([C@H](C)S)cc1    ZINC000020476587
Cc1cc(C)c([C@@H](C)S)c(C)c1    ZINC000020476522
CC(C)c1ccc(CCS)cc1    ZINC000058519731
C[C@@H](CC(C)(C)S)OCCF    ZINC001224672303
CC(C)CCc1ccc(S)cc1    ZINC000040571356
Cc1cc(C(C)(C)C)ccc1S    ZINC000019798433
Cc1cc(C)c(CCS)cc1C    ZINC000071498561
Cc1ccc(S)c(C(C)(C)C)c1    ZINC000113601327
CC(C)C[C@@H](S)c1ccccc1    ZINC000020476664
C[C@@H](OCCCCF)[C@H](C)S    ZINC001209987247
C[C@H](CC(C)(C)S)OCCF    ZINC001224672301
CC(C)C[C@H](S)c1ccccc1    ZINC000020476665
CCCc1ccc(CCS)cc1    ZINC000057936372
Cc1ccc(C(C)(C)C)cc1S    ZINC000019991255
CC(C)c1cccc(CCS)c1    ZINC000095729277
CC(C)c1ccccc1CCS    ZINC000095729274
CC(C)c1ccc([C@H](C)S)cc1    ZINC000020476598
CC(C)(C)Cc1cccc(S)c1    ZINC001249926706
N#Cc1cc([N+](=O)[O-])cnc1S    ZINC000238668399
O=C1c2c(cccc2F)N=C1S    ZINC000006513252
Cc1ccc2nc(S)sc2c1    ZINC000003881270
Cc1cccc2nc(S)sc21    ZINC000036476404
Cc1ccc2sc(S)nc2c1    ZINC000038482145
C=CCS(=O)(=O)NCCS    ZINC001259932712
O=S(=O)(NCCS)C1CC1    ZINC001259277659
OCc1ccc2oc(S)nc2c1    ZINC000034925149
C[C@@H](CS)N1CCS1(=O)=O    ZINC001250350163
C[C@H](CS)N1CCS1(=O)=O    ZINC001250350162
O=C(O)/C(S)=C/c1cccnc1    ZINC000100846455
SCc1cc(-c2ccco2)on1    ZINC000725253142
O=C1COc2ccc(S)cc2N1    ZINC000008754413
C=CS(=O)(=O)NCCCS    ZINC001198634166
O=C(O)/C(S)=C\c1cccnc1    ZINC000000535142
Cn1c(S)nnc1-c1ccco1    ZINC000000221557
COc1ccc2nc(S)[nH]c2n1    ZINC000012359251
Sc1nncn1Cc1ccco1    ZINC000012569707
C#C[C@@H](C)Oc1cnnc(S)n1    ZINC001228639370
C#CCNC(=O)c1cnc(S)[nH]1    ZINC000306475848
Cn1cccc1-c1nnc(S)o1    ZINC000005753636
N=CNC(=O)c1cccnc1S    ZINC001147679137
O=C(CCS)NCCCCl    ZINC000170230718
C#C[C@H](C)Oc1cnnc(S)n1    ZINC001228639419
CCn1nnc2c1ncnc2S    ZINC000026423254
Cn1c(S)nnc1-c1cn[nH]c1    ZINC000096868775
Cc1cc(N2N=C2S)nc(N)n1    ZINC000002488985
CCC(=O)c1cnc(S)c(C)c1    ZINC000072222737
C=CNc1ccc(S)c(OC)c1    ZINC001174787087
Cc1ccc(NC(=O)CS)cc1    ZINC000000111784
Sc1ccoc1CN1CC=CC1    ZINC001237183140
C#CCN(C)Cc1occc1S    ZINC001237193255
Cc1cccc(NC(=O)CS)c1    ZINC000005214007
O=C(CCS)Nc1ccccc1    ZINC000005299170
CNC(=O)Cc1cccc(S)c1    ZINC001250110641
Cc1ccccc1NC(=O)CS    ZINC000005007884
O=C(NCCCS)OCCF    ZINC001194986325
CN(C)C(=O)c1cccc(S)c1    ZINC000147474046
CCC(=O)Nc1ccccc1S    ZINC000170210428
OCC/N=C(/S)c1ccccc1    ZINC000013658970
O=C(CCS)NC[C@@H](O)CF    ZINC001143990107
O=C(CCS)NC[C@H](O)CF    ZINC001143990099
Cc1ccccc1N/N=C(\N)S    ZINC000013598857
C=C(C)CNc1ccc(S)nn1    ZINC001163375778
C[C@H](CCCCl)NCCS    ZINC001258244419
N/N=C(\S)NCc1ccccc1    ZINC000013684764
CC/C=C/Nc1ccc(S)nn1    ZINC001170766406
CC1=CC2=C[C@@H](C)NN2C(S)=N1    ZINC000036644033
CC1=CC2=C[C@H](C)NN2C(S)=N1    ZINC000036644034
CN1CCc2nc(S)ncc2C1    ZINC000019093657
Cc1cccc(N/N=C(\N)S)c1    ZINC000013571578
Cc1cc(C)c(C(=N)N)c(S)n1    ZINC000228972930
C[C@@H](CCCCl)NCCS    ZINC001258244420
CCCNc1ccc(CS)cc1    ZINC001168136366
CCCCc1ccc(N)c(S)c1    ZINC000073638426
CN(C)CCc1cccc(S)c1    ZINC001250157250
CCCNc1ccccc1CS    ZINC001168136738
CCN(CC)c1cccc(S)c1    ZINC000148843808
CNc1ccc(C(C)C)cc1S    ZINC000020404753
CN(CCS)Cc1ccccc1    ZINC000005007903
CCN(C)Cc1ccc(S)cc1    ZINC001233258728
CC(C)(S)CNc1ccccc1    ZINC000005138197
CC(C)(C)c1ccc(N)c(S)c1    ZINC000073638403
CN(C)c1ccc(CCS)cc1    ZINC000095729283
SCCNCCc1ccccc1    ZINC000004775654
CC(C)(C)c1cccc(S)c1N    ZINC000082728865
CCN(CC)c1ccc(S)cc1    ZINC000031829374
SCCCCCC[C]1[CH][CH][CH][CH]1    ZINC000100167715
O=C(O)[C@H](S)[C@@H](S)C(=O)O    ZINC000003831477
O=C(O)[C@@H](S)[C@@H](S)C(=O)O    ZINC000003831475
O=C(O)[C@@H](S)[C@H](S)C(=O)O    ZINC000003831474
Fc1cc(F)c(F)c(S)c1F    ZINC000000119234
Nc1ccc2nc(S)sc2c1    ZINC000006567580
C=C(Cl)CSCCCS    ZINC000005008977
O=Cc1ccc(S)c(C(=O)O)c1    ZINC000669372664
Cc1cnc2nc(S)sc2c1    ZINC000040456648
Nc1nc2ccc(S)cc2s1    ZINC000006567534
N#CNc1cc(S)cc(S)c1    ZINC001168631894
Cc1csc2c1ncnc2S    ZINC000000082907
Cc1occc1-c1nnc(S)o1    ZINC000006048078
Cn1nc(C(F)(F)F)cc1S    ZINC000044154489
C=C(C)c1cc(S)cc(S)c1    ZINC001240836552
Sc1nnc(Cn2ccnc2)o1    ZINC000227144355
Cc1cn2[nH]c(S)nc2nc1=O    ZINC000006420922
Cn1c(S)ncc1C(=O)NC#N    ZINC001194257261
Nn1c(S)nnc1-c1ccco1    ZINC000000509993
Cc1cc(=O)[nH]c2nnc(S)n21    ZINC000006556548
Sc1nnnn1Cc1ccco1    ZINC000012505080
CC1=Nc2nonc2NC(S)=C1    ZINC000006201256
Cc1cc2c(=O)[nH]nc(S)n2n1    ZINC000005445966
Cc1cc(-c2nnc(S)o2)[nH]n1    ZINC000022503878
Cc1cc(O)n2nc(S)nc2n1    ZINC000016283418
Fc1cccc2c1CNC(S)=N2    ZINC000000142204
N#CCNc1cc(F)ccc1S    ZINC001163187808
Cc1cc(=O)[nH]c2c(S)nnn21    ZINC000008300522
N#CCNC(=O)c1cnc(S)[nH]1    ZINC000306203645
N[C@H]1C=Nc2nc(S)[nH]c2C1=O    ZINC000100931144
COC(=O)Cc1cccc(S)c1    ZINC000034372398
C[C@@H](S)c1ccc2c(c1)OCO2    ZINC000020476526
COc1cccc(C(=O)CS)c1    ZINC000000316191
O=C(CS)OCc1ccccc1    ZINC000006270406
CCOC(=O)c1ccccc1S    ZINC000021303057
O=C(O)[C@H](S)Cc1ccccc1    ZINC000003873622
CCOc1cc(C=O)ccc1S    ZINC000215180447
CCOC(=O)c1ccc(S)cc1    ZINC000117124815
Sc1ccc(OC2COC2)cc1    ZINC001225554594
Sc1ccc2c(c1)OCCCO2    ZINC000020268013
CCOc1cccc(C=O)c1S    ZINC000669372247
O=C(O)[C@@H](S)Cc1ccccc1    ZINC000003873621
COC(=O)c1ccc(CS)cc1    ZINC000034085388
SCCOCCOCCS    ZINC000004501372
Nn1c(S)nnc1-n1cccn1    ZINC000006537065
COc1cc(C(C)=O)ccc1S    ZINC000006857184
O=C(O)CCc1ccc(S)cc1    ZINC000002528029
Sc1ccccc1OC1COC1    ZINC001225583351
C[C@H](S)c1ccc2c(c1)OCO2    ZINC000020476527
SCCc1ccc2c(c1)OCO2    ZINC000034746334
Cc1nnc(S)n1-n1cnnc1    ZINC000252494278
Nc1nc2[nH]c(S)nc2c(N)n1    ZINC000005491088
Nn1c(S)nnc1-c1ccn[nH]1    ZINC000008733278
Sc1cccc(OC2COC2)c1    ZINC001226017449
CN(C)C(=O)c1cccnc1S    ZINC000002507150
C=C[C@@H](C)Oc1nccc(S)n1    ZINC001228126539
Cc1cnc(S)nc1OC1CC1    ZINC001225743011
C=C[C@H](C)Oc1ccnc(S)n1    ZINC001226937637
CC(=O)c1c(C)nc(C)nc1S    ZINC000014248136
C[C@H](CS)OCCCCCl    ZINC001224590144
C[C@@H](CS)OCCCCCl    ZINC001224590148
C[C@@H](CCl)CO[C@H](C)CS    ZINC001224597988
C=C[C@@H](C)Oc1ccnc(S)n1    ZINC001226937638
C[C@@H](CCl)CO[C@@H](C)CS    ZINC001224597987
C[C@H](CCl)CO[C@@H](C)CS    ZINC001224597990
CC(=O)CNc1ccc(S)nc1    ZINC001167631263
CCC(=O)Nc1cccnc1S    ZINC001142715787
O=C(CS)NNc1ccccc1    ZINC000013547059
Cc1cc(OC2CC2)nc(S)n1    ZINC001226798842
C=C[C@H](C)Oc1nccc(S)n1    ZINC001228126538
CN(CC#N)Cc1occc1S    ZINC001237190839
Sc1ccnc(OC2CCC2)n1    ZINC001228125763
Sc1nccc(OC2CCC2)n1    ZINC001226936863
C[C@@H](OCCCCl)[C@H](C)S    ZINC001225126786
C[C@H](CS)OC[C@H](C)CCl    ZINC001224597989
C=C(C)c1ccc(S)c(C)c1F    ZINC001240836404
N/N=C(\S)NCc1cccnc1    ZINC000018202848
CC(C)=Cc1ccc(S)cc1F    ZINC001240636068
C/C=C(\C)c1ccc(S)c(F)c1    ZINC001242760047
Cc1nnc(S)n1N=CC1CC1    ZINC000308146741
C/C=C(\C)c1ccc(S)cc1F    ZINC001242757624
CC(C)=Cc1ccc(S)c(F)c1    ZINC001240639844
C/C=C(\C)c1cc(F)ccc1S    ZINC001242759751
CC(C)=Cc1cc(F)ccc1S    ZINC001240640169
Cn1cccc1/C=N/N=C(/N)S    ZINC000013571688
C[Si](C)(C)c1ccc(S)cc1    ZINC000195940639
Cc1cccc(C)c1OCCS    ZINC000019414397
CC(C)OCc1cccc(S)c1    ZINC000095738958
CCOc1cccc(CCS)c1    ZINC000095729317
Cc1cccc(O[C@@H](C)CS)c1    ZINC001225242342
CC(C)COc1ccccc1S    ZINC000095730525
CC[C@H](C)Oc1ccccc1S    ZINC000138733189
CC[C@@H](C)Oc1ccccc1S    ZINC000138733063
Cc1cccc(O[C@H](C)CS)c1    ZINC001225242341
COc1ccccc1C[C@H](C)S    ZINC000037735039
CC[C@H](OC)c1ccc(S)cc1    ZINC000072220231
COc1ccc(CCS)cc1C    ZINC000058520091
COc1ccc(C)cc1[C@@H](C)S    ZINC000020476564
Cc1ccc(O[C@H](C)CS)cc1    ZINC001225261012
CC[C@@H](C)Oc1ccc(S)cc1    ZINC000143651234
CCOCCc1cccc(S)c1    ZINC001249943161
COCc1ccc(CCS)cc1    ZINC000095740220
CCCOc1ccc(S)cc1C    ZINC000095732603
CC[C@H](S)c1ccc(OC)cc1    ZINC000020476630
CCCCOc1ccc(S)cc1    ZINC000034317488
CC[C@@H](OC)c1ccc(S)cc1    ZINC000072220232
CCCOc1ccc(S)c(C)c1    ZINC000095730561
COc1ccc(C[C@@H](C)S)cc1    ZINC000070820301
CC[C@@H](OC)c1cccc(S)c1    ZINC000072210069
CCCCOc1ccccc1S    ZINC000095730519
CCOc1ccc([C@@H](C)S)cc1    ZINC000020476660
COc1ccc(C)cc1[C@H](C)S    ZINC000020476566
CCO[C@H](C)c1ccc(S)cc1    ZINC000072220244
CCCOCc1cccc(S)c1    ZINC000095738756
Cc1ccc(O[C@@H](C)CS)cc1    ZINC001225261016
CCOc1cc(C)c(S)c(C)c1    ZINC000095731924
CCCOc1cc(S)ccc1C    ZINC000095732666
CCCOCc1ccccc1S    ZINC000095738754
COc1ccccc1C[C@@H](C)S    ZINC000037735040
CCOc1ccccc1[C@@H](C)S    ZINC000020476655
CC[C@@H](C)Oc1cccc(S)c1    ZINC001226017248
Cc1cc(S)ccc1OC(C)C    ZINC000077270062
CCc1cccc(OCCS)c1    ZINC000041202179
CCCOc1ccc(C)cc1S    ZINC000095732680
C[C@H](CS)OCc1ccccc1    ZINC000146695192
CC[C@@H](S)c1ccc(OC)cc1    ZINC000020476629
COc1ccc(C)cc1CCS    ZINC000058520093
CC(C)OCc1ccc(S)cc1    ZINC000095738960
CC(C)COc1ccc(S)cc1    ZINC000077270049
CCO[C@@H](C)c1ccc(S)cc1    ZINC000072220243
Cc1ccc(OCCCS)cc1    ZINC000022780360
COc1ccc(C[C@H](C)S)cc1    ZINC000070820299
COc1ccc(CCS)c(C)c1    ZINC000084907109
CCOc1ccccc1[C@H](C)S    ZINC000020476657
CC[C@H](OC)c1cccc(S)c1    ZINC000072210068
COCCCc1cccc(S)c1    ZINC001250303292
CC[C@H](C)Oc1ccc(S)cc1    ZINC000143651433
Cc1ccccc1O[C@H](C)CS    ZINC001225216931
CC[C@H](C)Oc1cccc(S)c1    ZINC001226017251
CC(C)OCc1ccccc1S    ZINC000095738957
CC(C)COc1cccc(S)c1    ZINC000095730529
Cc1ccccc1O[C@@H](C)CS    ZINC001225216933
CCOc1ccc([C@H](C)S)cc1    ZINC000020476661
CCOc1ccc(CCS)cc1    ZINC000058520088
C[C@@H](CS)OCc1ccccc1    ZINC000146695002
CCOc1c(C)cc(S)cc1C    ZINC000095731693
C[C@@H](Oc1ccccc1)[C@H](C)S    ZINC000034557158
CCCCOc1cccc(S)c1    ZINC000095730521
CCCOCc1ccc(S)cc1    ZINC000095738757
CC[C@@H](C)Nc1ccc(S)nc1    ZINC001168000904
Cc1ccc(NCCCS)cn1    ZINC001171003653
Cc1ccncc1NCCCS    ZINC001171003522
CC[C@H](N)c1ccc(S)nc1C    ZINC000072224833
CC(C)CNc1ccc(S)nc1    ZINC001161648851
Nc1cccc(NCCCS)c1    ZINC001171002943
Cn1ccccc1=NCCCS    ZINC001170999446
CC[C@H](N)c1cnc(S)cc1C    ZINC000072223791
CC[C@@H](N)c1cnc(S)cc1C    ZINC000072223792
CCCCNc1ccc(S)nc1    ZINC001162204197
Cc1ccnc(NCCCS)c1    ZINC001159865786
CC[C@H](C)Nc1ccc(S)nc1    ZINC001168000909
Cc1ncccc1NCCCS    ZINC001171002574
CC(C)(S)CNc1cccnc1    ZINC001170304787
CC[C@@H](N)c1ccc(S)nc1C    ZINC000072224834
Cc1cccnc1NCCCS    ZINC001171000121
CC(C)(S)CNc1ccccn1    ZINC000225785576
CC[C@@H](N)c1cnc(S)c(C)c1    ZINC000072222748
Cc1ccc(NCCCS)nc1    ZINC001170999280
Cc1cncc(NCCCS)c1    ZINC001171003505
CC(C)(S)CN=c1cc[nH]cc1    ZINC001170302142
CC[C@H](N)c1cnc(S)c(C)c1    ZINC000072222747
SCCCCCCC1=CCC=C1    ZINC000088466437
Oc1ccc2nc(S)sc2c1    ZINC000045237300
Sc1nnc(-c2cccs2)[nH]1    ZINC000017946045
Sc1nnc(-n2cccc2)s1    ZINC000307544352
Cn1c(S)nnc1C(F)(F)F    ZINC000006072296
O=C1Cc2c(nc(S)nc2O)N1    ZINC000008659455
FC(F)(F)Cn1cnnc1S    ZINC000020583428
Cc1nnc2[nH]c(S)nn2c1=O    ZINC000100128291
Sc1nnc(Cn2cncn2)o1    ZINC000006602025
Cc1nn2c(S)nnc2nc1O    ZINC000009597142
COc1nc2ncnn2c(S)n1    ZINC000006762734
Nc1cc(O)nc2nnc(S)n21    ZINC000006223304
O=C(CS)Nc1cccc(O)c1    ZINC000004522243
O=C1CN(Cc2occc2S)C1    ZINC001237190996
COC(=O)Nc1ccccc1S    ZINC000170266159
CCS(=O)(=O)NCCCS    ZINC001253397958
COC(=O)c1ccc(N)c(S)c1    ZINC000039256739
CC(C)(S)CNS(C)(=O)=O    ZINC001252767409
COC(=O)c1ccc(S)c(N)c1    ZINC000036420984
COC(=O)Nc1ccc(S)cc1    ZINC000032222248
COC(=O)c1cnc(S)c(C)c1    ZINC000072222731
Cc1cc(C)c(C(=O)O)c(S)n1    ZINC000004218372
Nc1cc(CC(=O)O)ccc1S    ZINC000082728855
CCOC(=O)c1cccnc1S    ZINC000022177044
CC(C)S(=O)(=O)NCCS    ZINC001252544460
CCCS(=O)(=O)NCCS    ZINC001253721226
CN/C(S)=N/N=C\c1ccco1    ZINC000004483071
O=C(CCS)Nc1ncccn1    ZINC000170230782
O=C(CCS)Nc1ccnnc1    ZINC001143979877
O=C(c1cnc(S)[nH]1)N1CCC1    ZINC000307314822
Sc1nncc(OC2CCC2)n1    ZINC001228640929
CC(=O)CNc1ccc(S)nn1    ZINC001167628036
O=C(NC1CC1)c1cnc(S)[nH]1    ZINC000307700782
O=C(CCS)Nc1cccnn1    ZINC001143979541
N=C(S)n1nc(C2CC2)cc1O    ZINC001245911859
Cc1nnc(S)nc1OC1CC1    ZINC001227599136
Cc1ccc(/C=N\NC(=N)S)o1    ZINC000004480785
C=CCNC(=O)c1cnc(S)[nH]1    ZINC000307144826
O=C(CC(F)F)NCCCS    ZINC001182966638
C=C(C)Nc1cc(O)nc(S)n1    ZINC001174786640
C=C[C@@H](C)Oc1cnnc(S)n1    ZINC001228640377
C=C[C@H](C)Oc1cnnc(S)n1    ZINC001228640381
CC(F)(F)CNC(=O)CCS    ZINC000697965715
CC(C)(S)CNC(=O)C(F)F    ZINC001142791951
NC(=O)CNc1ccc(S)nc1    ZINC001161842603
Cc1ccncc1O[C@H](C)CS    ZINC001225415258
O=C(NCCCS)C1=CC=CC1    ZINC001199694971
Cc1ccc(O[C@H](C)CS)cn1    ZINC001225280999
C[C@@H]1CCN1Cc1occc1S    ZINC001237183252
C=CCN(C)Cc1occc1S    ZINC001237192913
Cc1cccc(O[C@@H](C)CS)n1    ZINC001225280403
Cc1ccncc1O[C@@H](C)CS    ZINC001225415259
Oc1ccc(NCCCS)cc1    ZINC001171002667
C[C@@H](CS)OCc1cccnc1    ZINC001206333082
Cc1ncccc1O[C@H](C)CS    ZINC001225349587
C[C@H](CS)OCc1ccncc1    ZINC001222129984
Cc1ccnc(O[C@@H](C)CS)c1    ZINC001225352453
Cc1cncc(O[C@H](C)CS)c1    ZINC001225480278
Cc1ncccc1O[C@@H](C)CS    ZINC001225349588
C[C@H](O)CNc1ccc(S)cc1    ZINC001251965005
C[C@H](CS)OCc1ccccn1    ZINC001222158974
C[C@H]1CCN1Cc1occc1S    ZINC001237183253
C[C@@H](Oc1cccnc1)[C@H](C)S    ZINC001225289060
C[C@H](O)CNc1ccccc1S    ZINC001251965100
Sc1ccoc1CN1CCCC1    ZINC001237184424
Cc1cncc(O[C@@H](C)CS)c1    ZINC001225480279
C[C@H](CS)OCc1cccnc1    ZINC001206333081
Cc1ccc(O[C@@H](C)CS)cn1    ZINC001225281000
Cc1ccnc(O[C@H](C)CS)c1    ZINC001225352451
CN(Cc1occc1S)C1CC1    ZINC001237179881
C[C@@H](Oc1ccncc1)[C@H](C)S    ZINC001225296378
CC1CN(Cc2occc2S)C1    ZINC001237179145
C[C@@H](CS)OCc1ccccn1    ZINC001222158975
Oc1cccc(NCCCS)c1    ZINC001171002885
Cc1cccc(O[C@H](C)CS)n1    ZINC001225280402
C[C@@H](CS)OCc1ccncc1    ZINC001222129985
Cc1cnc(NCCCS)cn1    ZINC001159865086
Sc1nnc(CC2CCCC2)[nH]1    ZINC000100564223
Nc1ccnc(NCCCS)c1    ZINC001159866721
Cc1cnc(NCCCS)nc1    ZINC001171002523
CCCn1c(S)nnc1C1CC1    ZINC000006493373
CC[C@H](C)Nc1ccc(S)nn1    ZINC001167999822
CC[C@@H](C)Nc1ccc(S)nn1    ZINC001167999823
CCCc1nnc(S)n1C1CC1    ZINC000005855366
Nc1ccc(NCCCS)nc1    ZINC001159870367
C=CCn1c(S)nnc1C(C)C    ZINC000005977385
Nc1ccc(NCCCS)cn1    ZINC001171002122
Cc1cc(NCCCS)ncn1    ZINC001171002163
C=CCN(C)Cn1ccnc1S    ZINC000379327068
CC(C)(S)CNc1cnccn1    ZINC001159264525
Nc1cncc(NCCCS)c1    ZINC001171004105
CNCCNc1ccc(S)nc1    ZINC001167724967
Nc1cccnc1NCCCS    ZINC001159870503
Cc1nnc(S)n1C1CCCC1    ZINC000006790219
Cc1cncc(NCCCS)n1    ZINC001159869841
Cc1cncnc1NCCCS    ZINC001171001998
CC(C)(S)CNc1ccncn1    ZINC001159264511
CC(C)(S)CNc1cccnn1    ZINC001159263720
Cc1cnnc(NCCCS)c1    ZINC001159869800
Cc1ccc(NCCCS)nn1    ZINC001171004166
Cc1ccnc(NCCCS)n1    ZINC001171004196
Cc1nccc(NCCCS)n1    ZINC001171002001
CCCCNc1ccc(S)nn1    ZINC001162202210
CC(C)(S)CNc1cncnc1    ZINC001170305077
CC(C)(S)CNc1ncccn1    ZINC001159264200
Cc1nccnc1NCCCS    ZINC001171004198
Cc1cc(C)nc(NCCS)n1    ZINC000004973905
Cc1ccnnc1NCCCS    ZINC001159869898
CC(C)CNc1ccc(S)nn1    ZINC001161647199
Nc1cccc(NCCCS)n1    ZINC001159870285
C[n+]1cccc(NCCCS)c1    ZINC001171003058
C[N+](C)(C)[BH2-][n+]1ccccc1S    ZINC000263607528
C#CCCCN1CCC(S)CC1    ZINC001209266289
Sc1cc2cc(Cl)ccc2o1    ZINC000010231846
Sc1nc(-c2cccs2)no1    ZINC000061881106
O=Cc1c(S)nc2sccn12    ZINC000001384864
Sc1nnc(-c2cccs2)o1    ZINC000000158901
Sc1nc2[nH]cnc2c(S)n1    ZINC000004262596
N=c1sc(S)nc2[nH]ncc21    ZINC000004772270
Sc1nnc(S)c2[nH]cnc21    ZINC000008614570
Cc1ccnc2sc(S)n[n+]21    ZINC000016363124
FC(F)(F)Cn1nnnc1S    ZINC000020587717
Nn1c(S)nnc1C(F)(F)F    ZINC000005124989
Nn1nc(C(F)(F)F)nc1S    ZINC000027642976
Oc1cc2nnc(S)n2c(O)n1    ZINC000013464962
S[C@H]1CCc2cc(Cl)ccc21    ZINC000096373505
S[C@@H]1CCc2cc(Cl)ccc21    ZINC000096373506
O=c1nc(S)c2[nH]c(O)nc2[nH]1    ZINC000002039015
N=CNc1cc(S)cc(S)c1    ZINC001167867573
O=c1[nH]c2nc(S)[nH]c2c(=O)[nH]1    ZINC000013543258
COc1cc(S)ccc1C(=O)O    ZINC000002576417
N#CNC(=O)Cn1nnnc1S    ZINC001177743357
COc1ccc(S)c(C(=O)O)c1    ZINC000001588810
COc1cc(C(=O)O)ccc1S    ZINC000149881974
Oc1cc(OC2CC2)nc(S)n1    ZINC001225765590
Cc1nc(C)c(C(=O)O)c(S)n1    ZINC000014162454
C=CCc1c(O)nc(S)nc1O    ZINC000012653749
CC(C)(S)CNS(N)(=O)=O    ZINC001260082684
Cc1cc([N+](=O)[O-])cc(S)c1N    ZINC000073638435
Sc1ccnc(OC2COC2)n1    ZINC001228126168
CCOC(=O)c1ccc(S)nn1    ZINC000038478066
NCCS(=O)(=O)NCCS    ZINC001238346444
COC(=O)Nc1cccnc1S    ZINC001193881507
O=C(O)c1cnc(S)n1C1CC1    ZINC000082393341
Cc1cc(S)c(N)c([N+](=O)[O-])c1    ZINC000073638452
CN(C)S(=O)(=O)NCCS    ZINC000149610036
Sc1nccc(OC2COC2)n1    ZINC001226935589
Cc1cc(CS)cc(CS)c1    ZINC000004526642
CCCSc1ccc(S)cc1    ZINC000095731454
Cn1c(S)ncc1C(=O)NC=N    ZINC001194256794
CCCSc1cccc(S)c1    ZINC000095731458
CSc1cccc(CCS)c1    ZINC000095729457
NC(=O)CNc1ccc(S)nn1    ZINC001161839994
CCCSc1ccccc1S    ZINC000095731462
CSc1ccc(CCS)cc1    ZINC000083265097
C=CNc1c(N)nc(S)nc1O    ZINC001174781941
Nn1c(S)nnc(C2CC2)c1=O    ZINC000096298943
COc1cc(C)cc(OC)c1S    ZINC000149609877
C[C@@H](CS)Oc1cccc(O)c1    ZINC001227554472
C[C@@H](CS)Oc1ccccc1O    ZINC001227488867
C[C@H](CS)Oc1ccc(O)cc1    ZINC001227443324
CCOc1cc(S)ccc1OC    ZINC000081113382
COCCOc1ccc(S)cc1    ZINC000077271059
COc1ccc(CS)cc1OC    ZINC000058520341
COc1ccccc1OCCS    ZINC000041202698
C[C@H](CS)Oc1cccc(O)c1    ZINC001227554468
COc1ccc(OCCS)cc1    ZINC000019420989
C[C@H](CS)Oc1ccccc1O    ZINC001227488859
C[C@@H](CS)Oc1ccc(O)cc1    ZINC001227443331
Cc1cnnc(O[C@@H](C)CS)c1    ZINC001226721725
CC[C@@H](C)Oc1nccc(S)n1    ZINC001228125016
[O-][n+]1ccccc1NCCCS    ZINC001171002063
C[C@H]1C[C@@H]1c1nnc(CCS)o1    ZINC001256611610
C[C@@H](CS)OCc1ccncn1    ZINC001223204762
Cc1cc(OC(C)C)nc(S)n1    ZINC001226801544
C[C@H](CS)OCc1ncccn1    ZINC001222266587
C[C@@H](CS)Oc1ccnc(N)c1    ZINC001226653800
C[C@@H](CS)Oc1ccc(N)nc1    ZINC001226780736
C[C@H](O)CNc1cccnc1S    ZINC001251954257
C[C@H](CS)Oc1ccnc(N)c1    ZINC001226653801
CC[C@H](C)Oc1nccc(S)n1    ZINC001228125015
CC[C@@H](C)Oc1ccnc(S)n1    ZINC001226937633
O=C(CCS)NCc1cc[nH]c1    ZINC000258712813
Cc1ccc(O[C@@H](C)CS)nn1    ZINC001225641627
O=C(NCCCS)c1cc[nH]c1    ZINC001146891275
C=CCN1C(=O)C=C(C)N[C@H]1S    ZINC000026807206
C[C@@H](CS)OCc1cccnn1    ZINC001222993525
N#CC1(NC(=O)CCS)CCC1    ZINC001143979732
N#C[C@H]1C[C@H]1C(=O)NCCCS    ZINC001186985304
Cc1ccnc(O[C@@H](C)CS)n1    ZINC001225628936
Cc1cnc(O[C@@H](C)CS)nc1    ZINC001227055429
N#CC1(C(=O)NCCCS)CC1    ZINC001143185432
C[C@@H](Oc1ccncn1)[C@H](C)S    ZINC001225590523
Cc1cnc(S)nc1OC(C)C    ZINC001225736761
Cc1cnc(O[C@H](C)CS)nc1    ZINC001227055427
O=C(CCS)NCc1ccc[nH]1    ZINC000258608081
C[C@@H](CS)Oc1cccc(N)n1    ZINC001225760103
C[C@H]1C[C@H]1c1nnc(CCS)o1    ZINC001256611602
C[C@@H](CS)OCc1ncccn1    ZINC001222266589
C[C@@H](Oc1cccnn1)[C@H](C)S    ZINC001225659511
[O-][n+]1cccc(NCCCS)c1    ZINC001171004224
Cc1ncc(O[C@@H](C)CS)cn1    ZINC001226956723
C[C@@H](CS)Oc1ncccc1N    ZINC001218459992
C[C@@H]1C[C@@H]1c1nnc(CCS)o1    ZINC001256611609
C[C@H](CS)Oc1ccc(N)nc1    ZINC001226780737
C[C@H](CS)OCc1cccnn1    ZINC001222993522
Cc1ncc(O[C@H](C)CS)cn1    ZINC001226956724
C=CCN1C(=O)C=C(C)N[C@@H]1S    ZINC000026807199
C[C@@H](CS)OCc1cnccn1    ZINC001222479971
Cc1cnnc(O[C@H](C)CS)c1    ZINC001226721723
Cc1ccnc(O[C@H](C)CS)n1    ZINC001225628935
CC1(C#N)CN(C(=O)CCS)C1    ZINC001143979855
FCCCCc1cccc(S)c1    ZINC001250261458
C[C@@H](Oc1ncccn1)[C@H](C)S    ZINC001226770625
C[C@H](CS)Oc1cccc(N)n1    ZINC001225760104
C[C@H](CS)OCc1cncnc1    ZINC001223216748
SCCc1nnc(C2CCC2)o1    ZINC001255155376
C[C@H](CS)OCc1cnccn1    ZINC001222479969
C[C@@H]1C[C@H]1c1nnc(CCS)o1    ZINC001256611607
C[C@@H](Oc1cncnc1)[C@H](C)S    ZINC001225459664
C[C@@H](Oc1ccnnc1)[C@H](C)S    ZINC001226913176
C[C@H](CS)Oc1ncccc1N    ZINC001218459996
Cc1ccc(O[C@H](C)CS)nn1    ZINC001225641626
Cc1ccnnc1O[C@@H](C)CS    ZINC001226645676
O=C(NCCCS)c1ccc[nH]1    ZINC001188580920
C[C@@H](CS)OCc1cncnc1    ZINC001223216749
Cc1ccnnc1O[C@H](C)CS    ZINC001226645670
C[C@H](CS)OCc1ccncn1    ZINC001223204758
CC[C@H](C)Oc1ccnc(S)n1    ZINC001226937632
Cc1cc(CCS)cc(C)c1F    ZINC000095740224
Sc1nnnn1C1CCCCC1    ZINC000001720655
CCCC=Nn1c(C)nnc1S    ZINC000307949213
Nc1nccc(NCCCS)n1    ZINC001159869519
NCCc1nnc(S)n1C1CC1    ZINC000058037999
Nc1ccc(NCCCS)nn1    ZINC001171001001
NCCn1c(S)nnc1C1CC1    ZINC000068576213
Cc1nnc(S)n1N=CC(C)C    ZINC000388481167
Nc1ncc(NCCCS)cn1    ZINC001171002198
CNCCNc1ccc(S)nn1    ZINC001167723140
Nc1cc(NCCCS)ncn1    ZINC001159869958
CC(C)(S)CNc1cnnnc1    ZINC001170306327
C[C@@H](OCC#CC1CC1)[C@H](C)S    ZINC001224850789
N#C[C@@H]1CC[C@H](NCCCS)C1    ZINC001254646911
Cc1nn(CC(C)C)c(C)c1S    ZINC000095095579
N#C[C@H]1CC[C@H](NCCCS)C1    ZINC001254646921
N#CC1CCC(NCCS)CC1    ZINC001256950781
N#C[C@@H]1CC[C@@H](NCCCS)C1    ZINC001254646922
CCCCn1nc(C)c(S)c1C    ZINC000095095581
N#C[C@H]1CC[C@@H](NCCCS)C1    ZINC001254646920
Sc1nc2cccc(Cl)c2o1    ZINC000012375026
Fc1ccc2sc(S)nc2c1    ZINC000002578014
Fc1cccc2nc(S)sc21    ZINC000011919360
Fc1ccc2nc(S)sc2c1    ZINC000004243136
Nc1nc(S)nc2nnsc21    ZINC000036382853
Nc1nc(S)nc2snnc21    ZINC000001645214
Fc1cccc2sc(S)nc21    ZINC000038537850
O=c1[nH]c(=O)c2nnc(S)n2[nH]1    ZINC000101647179
C=CNc1cc(Cl)ccc1S    ZINC001174781849
C=CNc1ccc(Cl)cc1S    ZINC001174787063
C=CNc1c(S)cccc1Cl    ZINC001174786916
O=C(CS)Nc1ccccc1F    ZINC000000152591
Sc1nncc(OC2COC2)n1    ZINC001228638386
O=C(CS)Nc1ccc(F)cc1    ZINC000000111810
O=C(CS)Nc1cccc(F)c1    ZINC000026891854
C[C@@H](CS)Oc1ncccc1O    ZINC001225656605
COc1cc(N)c(S)cc1OC    ZINC000034100744
C[C@@H](CS)Oc1cccc[n+]1[O-]    ZINC001226800934
OC1CN(Cc2occc2S)C1    ZINC001237179158
C[C@H](CS)Oc1ncccc1O    ZINC001225656606
Sc1ccoc1CN1CCCO1    ZINC001237181456
C[C@@H](CS)Oc1cncc(O)c1    ZINC001228894419
C[C@H](CS)Oc1cccc(O)n1    ZINC001229366549
Cc1ncc(CS)c(CO)c1O    ZINC000005614296
C[C@H](CS)Oc1cccc[n+]1[O-]    ZINC001226800923
C[C@H](CS)Oc1cc(O)ccn1    ZINC001225608698
C[C@@H](CS)Oc1ccc(O)cn1    ZINC001228041798
O=C(NCCCS)c1ccco1    ZINC001147105244
Cc1ncc(CO)c(CO)c1S    ZINC000001693990
C[C@@H](CS)Oc1ccc[n+]([O-])c1    ZINC001229324078
C[C@H](CS)Oc1ccc(O)cn1    ZINC001228041820
C[C@@H](CS)Oc1cc(O)ccn1    ZINC001225608697
C[C@@H](CS)Oc1c[nH]ccc1=O    ZINC001229511846
C[C@@H](CS)Oc1cccc(O)n1    ZINC001229366548
C[C@H](CS)Oc1ccc[n+]([O-])c1    ZINC001229324077
C[C@H](CS)Oc1c[nH]ccc1=O    ZINC001229511847
C[C@H](CS)Oc1cncc(O)c1    ZINC001228894466
Cc1nnc(S)nc1OC(C)C    ZINC001227601334
O=C(CCS)NCc1cnc[nH]1    ZINC001143979552
C[C@H](CS)Oc1cnc(N)nc1    ZINC001225720091
CCN(C)C(=O)c1cnc(S)[nH]1    ZINC000307307955
Cn1cncc1NC(=O)CCS    ZINC001143979781
O=C(NCCCS)c1ncc[nH]1    ZINC001187742590
Sc1nnc(C2CCNCC2)o1    ZINC000040848977
[O-][n+]1ccnc(NCCCS)c1    ZINC001171001052
NCCONc1ccc(S)nc1    ZINC001164429106
C[C@H](CS)Oc1cncnc1N    ZINC001233856182
CC[C@@H](C)Oc1cnnc(S)n1    ZINC001228639918
O=C(NCCCS)c1cc[nH]n1    ZINC001146842836
CC(C)NC(=O)c1cnc(S)[nH]1    ZINC000307729750
CC(C)c1cc(O)n(C(=N)S)n1    ZINC001245917664
Cn1ccnc1NC(=O)CCS    ZINC001143979779
CCCc1cc(O)n(C(=N)S)n1    ZINC001245925242
O=C(CCS)NCc1cn[nH]c1    ZINC001143986189
C[C@@H](CS)Oc1cncnc1N    ZINC001233856192
Cc1nc(N)[nH]c(=O)c1CCS    ZINC000008627352
O=C(CCS)NCc1cc[nH]n1    ZINC001143986207
CN(C)C(=O)c1cnc(S)n1C    ZINC001194240664
CCCNC(=O)c1cnc(S)[nH]1    ZINC000306479376
O=C(NCCCS)c1cnc[nH]1    ZINC001147260577
Sc1nnc(CN2CCCC2)o1    ZINC000020267877
CC[C@H](C)Oc1cnnc(S)n1    ZINC001228639930
C[C@@H](CS)Oc1cnc(N)nc1    ZINC001225720098
Cc1c[nH]nc1NC(=O)CCS    ZINC001143979864
Cn1ccc(NC(=O)CCS)n1    ZINC000236079101
CN(C)c1nc(N)nc(CS)n1    ZINC000005497337
CCCNc1cc(F)ccc1S    ZINC001168137204
N#CNC1=NCN(CCS)CN1    ZINC000019330805
O=C(CCS)N[C@H]1C[C@@H]1C1CC1    ZINC000716991082
O=C(NCCCS)C1CC=CC1    ZINC001146703245
O=C(CCS)N[C@@H]1CC12CCC2    ZINC000721170895
O=C(CCS)N[C@H]1C[C@H]1C1CC1    ZINC000716991083
SCCNC1C[C@@H]2C=C[C@H](C1)O2    ZINC001172229256
C#CC(C)(C)C(=O)NCCCS    ZINC001182638859
C[C@H](Cc1ccco1)NCCS    ZINC001258172837
O=C(CCS)N[C@@H]1CC=CCC1    ZINC000236570583
CCN(CC)Cc1occc1S    ZINC001237183175
C[C@@H](OCC1(C#N)CC1)[C@H](C)S    ZINC001224948877
O=C(CCS)N[C@@H]1C[C@@H]1C1CC1    ZINC000716991079
O=C(CCS)N[C@@H]1C[C@H]1C1CC1    ZINC000716991080
C/C=C/C=C/C(=O)NCCCS    ZINC001144005305
CCCN(C)Cc1occc1S    ZINC001237183779
C[C@H](CS)OCCn1cccc1    ZINC001224892965
O=C(CCS)N1C2CCC1CC2    ZINC000306983055
CCCC#CC(=O)NCCCS    ZINC001184276013
C[C@@H](Cc1ccco1)NCCS    ZINC001258172838
O=C(CCS)N[C@H]1CC12CCC2    ZINC000721170896
CC(C)N(C)Cc1occc1S    ZINC001237183197
O=C(CCS)N[C@H]1CC=CCC1    ZINC000236570063
C[C@@H](CS)OCCn1cccc1    ZINC001224892966
Cn1cnc(NCC(C)(C)S)c1    ZINC001170305092
CCCc1nnc(S)n1CCC    ZINC000006400076
CCCN(C)Cn1ccnc1S    ZINC000388417214
Cn1ccc(NCC(C)(C)S)n1    ZINC001170305003
CCCc1nnc(S)n1C(C)C    ZINC000006400070
Cn1cncc1NCC(C)(C)S    ZINC001170305290
CC(C)c1nnc(S)n1C(C)C    ZINC000002569120
CC1(C)[C@@H]2C[C@H](NCCS)C[C@@H]21    ZINC001170716746
SC1CCN(CCC2CC2)CC1    ZINC001208684803
C=CCCCN1CCC(S)CC1    ZINC001209160273
SCCNC1C[C@H]2CC[C@@H](C2)C1    ZINC001257702241
SC1CCN(CC2CCC2)CC1    ZINC001202762695
SCCNC[C@@H]1C[C@H]2CC[C@H]1C2    ZINC000102192890
SC[C@H]1CCCN2CCCC[C@H]12    ZINC000000386587
SC[C@H]1CCCN2CCCC[C@@H]12    ZINC000000485991
C[C@H]1C[C@@H]1CN1CCC(S)CC1    ZINC001209420991
CC(C)(S)CN[C@H]1C[C@H]2C[C@H]2C1    ZINC001167909726
CC1(C)[C@@H]2C[C@@H](NCCS)C[C@@H]21    ZINC001170716747
C[C@@H]1C[C@@H]1CN1CCC(S)CC1    ZINC001209420995
SC[C@@H]1CCCN2CCCC[C@H]12    ZINC000003985303
SCCNC1CCC2(CC2)CC1    ZINC001254432234
SC[C@@H]1CCCN2CCCC[C@@H]12    ZINC000004660815
C[C@@H]1C[C@H]1CN1CCC(S)CC1    ZINC001209420988
CC(C)(S)CN[C@@H]1C[C@H]2C[C@H]2C1    ZINC001167909725
C[C@H]1C[C@H]1CN1CCC(S)CC1    ZINC001209420994
SC1CCN(C2CCCC2)CC1    ZINC001257353661
SCCNC[C@H]1C[C@H]2CC[C@H]1C2    ZINC000100108482
FC(F)(F)c1nnc(S)s1    ZINC000022202649
S=C(S)c1ccccc1S    ZINC000001724833
Fc1cnc2nc(S)sc2c1    ZINC000065337177
Sc1[nH]cnc2nc(Cl)nc1-2    ZINC000004429561
Sc1nnc2ccc(Cl)nn12    ZINC000005580487
O=S(=O)(CCS)CCS    ZINC000004293857
Sc1nc(Cl)nc2n[nH]cc21    ZINC000004353707
Sc1nc2cnc(Cl)nc2[nH]1    ZINC000004085962
CCc1nnc2sc(S)nn12    ZINC000005599585
Cc1c(O)nc(S)nc1C(=O)O    ZINC000008619330
O=C(O)c1ccc(CS)c(F)c1    ZINC000036893576
O=C(O)c1ccc(F)c(CS)c1    ZINC000062766962
Cc1cc(F)c(C(=O)O)cc1S    ZINC000125377634
COC(=O)c1ccc(F)c(S)c1    ZINC000095097662
COC(=O)c1cc(S)ccc1F    ZINC000125828495
COc1ccc(SC)cc1S    ZINC000071792093
CC[C@@H](S)c1cccc(Cl)c1    ZINC000020476536
Cc1cc(CCS)ccc1Cl    ZINC000084908125
CC[C@@H](S)c1ccc(Cl)cc1    ZINC000026516292
Cc1cc(Cl)ccc1CCS    ZINC000095729331
Fc1cnc(S)nc1OC1CC1    ZINC001227382117
Cc1ccc(CCS)cc1Cl    ZINC000095729298
Cc1ccc(Cl)cc1CCS    ZINC000095729295
N=CNC(=O)Cn1nnnc1S    ZINC001177744446
CC[C@H](S)c1cccc(Cl)c1    ZINC000020476537
CC[C@H](S)c1ccc(Cl)cc1    ZINC000026516294
Cc1c(Cl)cccc1CCS    ZINC000095729326
C[C@H](CS)Oc1coccc1=O    ZINC001229002140
C[C@H](CS)Oc1cccoc1=O    ZINC001229094659
C[C@@H](CS)Oc1coccc1=O    ZINC001229002138
C[C@@H](CS)Oc1cccoc1=O    ZINC001229094658
C[C@@H](CS)Oc1nccc(O)n1    ZINC001226325844
Cc1[nH]c(=O)[nH]c(=O)c1CCS    ZINC000004809132
Sc1cccc(-c2ccccc2)c1    ZINC000034500507
Sc1ccc2cccc3c2c1CC3    ZINC000001019538
CCCOc1ccc(F)cc1S    ZINC000095732530
COc1ccc(CCS)cc1F    ZINC000058520480
CCCOc1cc(F)ccc1S    ZINC000095730545
CCCOc1cc(F)cc(S)c1    ZINC000095732635
C[C@@H](CS)Oc1ccc(O)nn1    ZINC001227093625
C[C@H](CS)Oc1ccc(O)nn1    ZINC001227093624
C[C@@H](CS)Oc1ccccc1F    ZINC001225200560
COc1cc(F)ccc1CCS    ZINC000095729310
C[C@H](CS)Oc1ccc(F)cc1    ZINC001225253459
CCCOc1cc(S)ccc1F    ZINC000095732618
C[C@H](CS)Oc1ccccc1F    ZINC001225200559
C[C@@H](CS)Oc1cccc(F)c1    ZINC001225228409
COc1ccc(F)cc1CCS    ZINC000058520484
COc1ccc([C@H](C)S)cc1F    ZINC000020476612
C[C@H](CS)Oc1cc(O)ncn1    ZINC001226950175
C[C@H](CS)Oc1cncnc1O    ZINC001227052334
Sc1ccc(-c2ccccc2)cc1    ZINC000004269988
C[C@@H](CS)Oc1cncnc1O    ZINC001227052335
C[C@H](CS)Oc1nccc(O)n1    ZINC001226325836
CC(C)n1c(S)ncc1C(=O)O    ZINC000082392287
CC(C)c1c(O)nc(S)nc1O    ZINC000012653747
C[C@@H](CS)Oc1cc(O)ncn1    ZINC001226950183
Sc1ccccc1-c1ccccc1    ZINC000004269985
CCCOc1ccc(S)cc1F    ZINC000095730553
C[C@H](CS)Oc1cccc(F)c1    ZINC001225228408
COc1ccc([C@@H](C)S)cc1F    ZINC000020476611
C[C@@H](CS)Oc1ccc(F)cc1    ZINC001225253461
Cn1ncc(NC(=O)CCS)n1    ZINC001143979740
CCn1c(N)c(N)c(=O)nc1S    ZINC000005599590
CC(=O)NCc1nnc(S)n1C    ZINC000015080806
Nn1c(S)nnc1[C@H]1CCCO1    ZINC000005624791
Sc1nnnn1C1CCOCC1    ZINC000036320146
Fc1ccnc(NCCCS)c1    ZINC001159865443
O=C(CCS)NCc1nc[nH]n1    ZINC001143985462
O=C(NCCCS)c1cnn[nH]1    ZINC001189354992
O=C(NCCCS)c1nc[nH]n1    ZINC001188698956
Nn1c(S)nnc1[C@@H]1CCCO1    ZINC000004200420
Cn1nncc1NC(=O)CCS    ZINC001143977866
CCn1c(N)c(C(N)=O)nc1S    ZINC000008783122
Nc1cn(C(=O)CCS)nc1N    ZINC001143980020
Cn1[nH]cnc1=NC(=O)CCS    ZINC001143979897
Sc1nnnn1C[C@H]1CCCO1    ZINC000004218699
Cn1cc(NC(=O)CCS)nn1    ZINC000575592916
Sc1nnnn1C[C@@H]1CCCO1    ZINC000004218700
NCCONc1ccc(S)nn1    ZINC001164414027
O=C(CCS)NCc1cnn[nH]1    ZINC001143985973
Cn1cnc(NC(=O)CCS)n1    ZINC001143979588
Fc1ccc(NCCCS)nc1    ZINC001171003807
Fc1cccnc1NCCCS    ZINC001159865559
Fc1cccc(NCCCS)n1    ZINC001171004241
C[C@@H](OCc1ccco1)[C@H](C)S    ZINC001223051904
C[C@@H](OCc1ccoc1)[C@H](C)S    ZINC001223786059
C[C@@H](Oc1ccnn1C)[C@H](C)S    ZINC001226397666
C#C[C@](C)(N)C(=O)NCCCS    ZINC001220588621
O=C(NCCCS)[C@H]1CCC=N1    ZINC001187379363
CC(C)COc1nn(C)cc1S    ZINC000256054079
Cc1cnc(O[C@H](C)[C@H](C)S)[nH]1    ZINC001234096284
C[C@@H](CS)OCc1cn(C)cn1    ZINC001223555773
Cc1[nH]nc(O[C@@H](C)CS)c1C    ZINC001226515162
C[C@@H](CS)OCc1nccn1C    ZINC001222940315
CC(C)(S)CNC(=O)CCC#N    ZINC001143202451
O=C(NCCCS)[C@@H]1CCC=N1    ZINC001187379364
C[C@@H](CS)OCc1ccnn1C    ZINC001222713352
C[C@@H](OCc1ncc[nH]1)[C@H](C)S    ZINC001222873813
Cc1[nH]nc(O[C@H](C)CS)c1C    ZINC001226515159
CC(C)Cc1nnc(CCS)o1    ZINC001256407459
CC[C@H](CC#N)NC(=O)CCS    ZINC001143992442
C[C@@H](CS)OCc1cnn(C)c1    ZINC001222436986
C[C@@H](CS)OCc1cncn1C    ZINC001222600949
Cc1cc(O[C@H](C)CS)n(C)n1    ZINC001226836035
C[C@H](CS)OCc1cnn(C)c1    ZINC001222436984
C[C@@H](CS)OCCn1ccnc1    ZINC001222138655
Cc1cc(O[C@H](C)[C@H](C)S)n[nH]1    ZINC001226663119
C[C@@H](OCc1cnc[nH]1)[C@H](C)S    ZINC001223008389
C[C@H](CS)OCc1ccnn1C    ZINC001222713350
C[C@@H](Oc1cnn(C)c1)[C@H](C)S    ZINC001231181257
C[C@H](CS)OCCn1ccnc1    ZINC001222138653
C[C@H](CS)OCc1cn(C)cn1    ZINC001223555772
C[C@@H](Oc1ccn(C)n1)[C@H](C)S    ZINC001227685027
Cc1cc(O[C@@H](C)CS)n(C)n1    ZINC001226836036
COCCn1nc(C)c(S)c1C    ZINC000256050685
N#CCCCCNC(=O)CCS    ZINC001143986115
C[C@@H](Oc1nccn1C)[C@H](C)S    ZINC001228315181
CC(C)(C#N)C(=O)NCCCS    ZINC001143404128
C[C@H](C#N)C(=O)NCC(C)(C)S    ZINC001179900980
C[C@H](CS)OCc1nccn1C    ZINC001222940314
C[C@H](CS)OCc1cncn1C    ZINC001222600948
C[C@@H](C#N)C(=O)NCC(C)(C)S    ZINC001179900979
CCCCCc1nnc(S)n1N    ZINC000006203599
CC(C)n1c(S)nnc1CCN    ZINC000057218729
SC1=NNC2(CCCCC2)NN1    ZINC000000568143
C[C@@H]1CC[C@H](C(C)(C)S)C(=O)C1    ZINC000000409331
CC1(C)[C@@H]2CC[C@@]1(CS)[C@H](O)C2    ZINC000038338144
CC#CCO[C@H](C)CC(C)(C)S    ZINC001224360903
C[C@H](CS)OCC1=CCCCC1    ZINC001224999492
CC#CCO[C@@H](C)CC(C)(C)S    ZINC001224360904
C[C@@H](CS)OCC1=CCCCC1    ZINC001224999493
C[C@H]1CC[C@@H](C(C)(C)S)C(=O)C1    ZINC000000409328
CC1(C)[C@@H]2CC[C@@]1(CS)[C@@H](O)C2    ZINC000039350528
CC1(C)[C@H]2CC[C@@]1(CS)[C@@H](O)C2    ZINC000100023055
C[C@H]1CC[C@H](C(C)(C)S)C(=O)C1    ZINC000000409330
CC1(C)[C@H]2CC[C@@]1(CS)[C@H](O)C2    ZINC000100002925
C[C@@H]1CC[C@@H](C(C)(C)S)C(=O)C1    ZINC000000409329
SCCNC1C[C@H]2CC[C@@H](C1)N2    ZINC001246155393
CC[C@H](CC#N)NCC(C)(C)S    ZINC001255155987
C[C@H](CCCC#N)NCCCS    ZINC001172485609
CC(C)(C)/N=C(/S)NCC1CC1    ZINC000013658925
CC1(C)CCC(C)(C)NC(S)=N1    ZINC000005734477
C[C@@H](CCCC#N)NCCCS    ZINC001172485611
CC[C@@H](CC#N)NCC(C)(C)S    ZINC001255155990
CCC(C)(C)C1CCC(S)CC1    ZINC000020476707
Fc1ccc2nc(S)oc2c1F    ZINC000075883647
O=[N+]([O-])c1cc(O)c(S)cc1O    ZINC000001500283
O=C(CCS)Nc1ccsc1    ZINC000236571716
Sc1nnc(N2CCCC2)s1    ZINC000038342156
CCc1ccc(NCl)c(S)c1    ZINC000095950078
O=C(CCS)NCC(F)(F)F    ZINC000236107854
O=C(CCS)NC1=CCOC1=O    ZINC001143989753
O=C(NCCCS)C(F)(F)F    ZINC000226002922
C#CC(=O)N[C@@H](CS)C(=O)OC    ZINC001143915740
CCn1c(S)nnc1CC(=O)O    ZINC000006605311
C[C@@H](CS)Oc1nncc(O)n1    ZINC001226170281
N#C[C@H](NC(=O)CCS)C(N)=O    ZINC001143993491
CC(=O)N[C@@H](CS)C(=O)NC#N    ZINC001144417028
CON(C)C(=O)c1cnc(S)[nH]1    ZINC000306290855
N#C[C@@H](NC(=O)CCS)C(N)=O    ZINC001143993492
N[C@@H](Cc1c[nH]c(S)n1)C(=O)O    ZINC000002508135
CCONC(=O)c1cnc(S)[nH]1    ZINC000306755377
O=C(NCCCS)c1ncon1    ZINC001192029438
C[C@@H](CS)Oc1ncnc(O)n1    ZINC001229609017
NC(=O)Cn1c(S)ncc1CO    ZINC000011919876
Cc1nonc1NC(=O)CCS    ZINC001143979608
CCOC(=O)Cc1nnc(S)[nH]1    ZINC000034338882
C[C@H](CS)Oc1nncc(O)n1    ZINC001226170286
CC(=O)NCCc1nnc(S)o1    ZINC000306423758
COC(=O)CCc1nnc(S)[nH]1    ZINC000095479922
C[C@H](CS)Oc1ncnc(O)n1    ZINC001229609022
C[C@@H](CS)Oc1cc(F)ccn1    ZINC001226764127
FC1CN(Cc2occc2S)C1    ZINC001237183138
C[C@H](CS)Oc1ccc(F)cn1    ZINC001225698628
C[C@H](CS)Oc1cc(F)ccn1    ZINC001226764129
CN(C)C(=O)Cn1nnnc1S    ZINC000037225653
Sc1ccccc1-c1cccnc1    ZINC000047214481
Sc1cccc(-c2cccnc2)c1    ZINC000047214486
C[C@@H](CS)Oc1ncccc1F    ZINC001226050860
C[C@H](CS)Oc1cccnc1F    ZINC001226190289
C[C@H](CS)Oc1cccc(F)n1    ZINC001226193700
C[C@@H](CS)Oc1ccc(F)cn1    ZINC001225698627
C[C@@H](CS)Oc1cccc(F)n1    ZINC001226193699
Sc1ccccc1-c1ccncc1    ZINC000047214483
Sc1ccc(-c2ccccc2)cn1    ZINC001239467954
Sc1cccc(-c2ccccn2)c1    ZINC000199640202
Sc1ccc(-c2ccncc2)cc1    ZINC000047214495
Sc1ccc(-c2cccnc2)cc1    ZINC000047214492
Sc1cccc(-c2ccncc2)c1    ZINC000047214489
C[C@@H](CS)Oc1cccnc1F    ZINC001226190288
C[C@@H](CS)Oc1cncc(F)c1    ZINC001226844883
C[C@@H](CS)Oc1ccc(F)nc1    ZINC001226695538
O=C(CCS)NCc1nn[nH]n1    ZINC001143985857
Cn1nnnc1NC(=O)CCS    ZINC001143979980
C[C@H](CS)Oc1cncc(F)c1    ZINC001226844884
C[C@@H](CS)Oc1ccnc(F)c1    ZINC001226789859
C[C@H](CS)Oc1ccnc(F)c1    ZINC001226789860
C[C@H](CS)Oc1ncccc1F    ZINC001226050861
C[C@H](CS)Oc1ccc(F)nc1    ZINC001226695539
Fc1cncnc1NCCCS    ZINC001171003227
C[C@H](CC(F)(F)F)NCCS    ZINC001255633786
Fc1cnc(NCCCS)nc1    ZINC001171003819
C[C@@H](CC(F)(F)F)NCCS    ZINC001255633787
Fc1ccc(NCCCS)nn1    ZINC001159869475
C[C@@H](OCc1cnoc1)[C@H](C)S    ZINC001222378202
O=C(NCCCS)C(=O)C1CC1    ZINC001182671945
Cc1cc(CO[C@H](C)CS)no1    ZINC001222980217
CN(CCO)Cc1occc1S    ZINC001236255830
CC(=O)/C=C(/C)NC(=O)CCS    ZINC001143985943
Cc1cc(CO[C@@H](C)CS)on1    ZINC001222449618
C[C@@H](OCc1cocn1)[C@H](C)S    ZINC001223142646
C[C@@H](OCc1cnco1)[C@H](C)S    ZINC001223172771
Cc1cc(O[C@H](C)[C@H](C)S)no1    ZINC001227275863
Cc1cc(CO[C@@H](C)CS)no1    ZINC001222980218
O=C(CCS)NCC1CC(=O)C1    ZINC001143985829
CCc1cc(O[C@@H](C)CS)no1    ZINC001234652266
O=C(CCS)N[C@H]1[C@@H]2COC[C@@H]21    ZINC001143989782
C[C@@H](OCc1ccon1)[C@H](C)S    ZINC001222730060
COCC#CC(=O)NCCCS    ZINC001187136288
C[C@@H](OCc1ccno1)[C@H](C)S    ZINC001222728733
O=C(NCCCS)C1=COCC1    ZINC001142560409
C[C@@H](OCc1ncco1)[C@H](C)S    ZINC001223120817
CCc1cc(O[C@H](C)CS)no1    ZINC001234652271
Cc1cc(CO[C@H](C)CS)on1    ZINC001222449617
C[C@H](CS)OCc1ncn(C)n1    ZINC001222949392
C[C@@H](OCn1cncn1)[C@H](C)S    ZINC001223952366
C[C@H](CS)OCc1nncn1C    ZINC001222498430
CC[C@H](c1nnc(S)o1)N(C)C    ZINC000019230008
C[C@@H](CS)OCCn1nccn1    ZINC001225041988
C[C@H](CS)OCCn1nccn1    ZINC001225041986
CC[C@@H](c1nnc(S)o1)N(C)C    ZINC000019230009
C[C@@H](CS)OCc1ncn(C)n1    ZINC001222949387
C[C@@H](CS)OCc1nncn1C    ZINC001222498429
N/C(S)=N/N=C/[C@@H]1CNCCN1    ZINC000022595488
C[Si](C)(C)C#CNCCCS    ZINC001171004099
C[C@@H](CS)OCCCCCC#N    ZINC001224694384
C=C[C@H](O)CN1CCC(S)CC1    ZINC001253584485
C[C@@H](CC(C)(C)S)OCCC#N    ZINC001205622010
CC(C)=CC(=O)NCC(C)(C)S    ZINC001143932050
CC(C)(NC(=O)CCS)C1CC1    ZINC000232532116
C=C[C@@H](O)CN1CCC(S)CC1    ZINC001253584481
CC/C=C(\C)C(=O)NCCCS    ZINC001142673170
C=CC[C@H](C)C(=O)NCCCS    ZINC001144028572
C[C@H](CC(C)(C)S)OCCC#N    ZINC001205622009
C/C=C(\C)C(=O)NCC(C)(C)S    ZINC001143950459
C[C@H](CS)OCCCCCC#N    ZINC001224694383
C=CC[C@@H](C)C(=O)NCCCS    ZINC001144028570
SCCNC1C[C@H]2CC[C@@H](C1)O2    ZINC001172216448
C=C(C)CN(CC)C(=O)CCS    ZINC000233429322
CC1CC(N(C)C(=O)CCS)C1    ZINC001143977927
CC(C)/C=C/C(=O)NCCCS    ZINC001142664538
C[C@H]1C[C@@H]1C(=O)NCC(C)(C)S    ZINC001178565236
CC1(C)C[C@@H]1C(=O)NCCCS    ZINC001181301379
C[C@@H](OCCCCC#N)[C@H](C)S    ZINC001205665288
C/C=C(\NC=N)NCC(C)(C)S    ZINC001170302283
CC1(C)CCC[C@H](NCCS)C1    ZINC001258276114
C[C@H]1C[C@H](NCCS)C[C@@H](C)C1    ZINC001258153056
CC[C@H](C)CN1CCC(S)CC1    ZINC001201515482
C[C@H]1CCC[C@@H](NCCCS)C1    ZINC001258815833
C[C@@H]1CC[C@@H](NCC(C)(C)S)C1    ZINC001170108842
CC(C)=CCC[C@H](C)NCCS    ZINC001258079484
C=CCC[C@@H](C)NCC(C)(C)S    ZINC001258722895
CC1CCC(NCCCS)CC1    ZINC001168203621
C[C@@H]1CC[C@H](NCCS)C[C@H]1C    ZINC001172358187
C[C@H]1CC[C@@H](NCC(C)(C)S)C1    ZINC001170108840
C[C@@H]1CC[C@@H](NCCS)C[C@@H]1C    ZINC001172358209
C[C@@H]1CCC[C@@H](NCCCS)C1    ZINC001258815831
CC(C)CCN1CCC(S)CC1    ZINC001201624506
C[C@@H]1CC[C@H](NCCS)C[C@@H]1C    ZINC001172358214
CC[C@@H]1CC[C@H](NCCCS)C1    ZINC001173267044
CC1(C)CCC(NCCS)CC1    ZINC001255297447
CC(C)(C)CN1CCC(S)CC1    ZINC001201443910
C[C@H]1CC[C@H](NCC(C)(C)S)C1    ZINC001170108841
CC[C@@H]1CC[C@@H](NCCCS)C1    ZINC001173267036
CCCCCN1CCC(S)CC1    ZINC001201735265
C[C@H]1CCC[C@H](NCCCS)C1    ZINC001258815832
C[C@@H]1CC(NCCS)C[C@@H](C)C1    ZINC001258153055
C[C@H](CC1CC1)NCC(C)(C)S    ZINC001258454158
C[C@@H]1CC[C@H](NCC(C)(C)S)C1    ZINC001170108839
C[C@@H](CC1CC1)NCC(C)(C)S    ZINC001258454159
CCC[C@H](C)N1CCC(S)CC1    ZINC001257326634
CCC1CCC(NCCS)CC1    ZINC000379333318
CC[C@H]1CC[C@@H](NCCCS)C1    ZINC001173267042
CC[C@H]1CC[C@H](NCCCS)C1    ZINC001173267039
CCC(CC)N1CCC(S)CC1    ZINC001257301135
C=CCC[C@H](C)NCC(C)(C)S    ZINC001258722896
SCCNC1CCCCCCC1    ZINC000096027234
CC1(C)CC[C@H](NCCCS)C1    ZINC001258597096
CC[C@@H](C)CN1CCC(S)CC1    ZINC001201515481
CC1(C)CCC[C@@H](NCCS)C1    ZINC001258276113
C[C@@H]1CC[C@@H](NCCS)C[C@H]1C    ZINC001172358213
CCC[C@@H](C)N1CCC(S)CC1    ZINC001257326633
CC1(C)CC[C@@H](NCCCS)C1    ZINC001258597088
C[C@H]1CC(NCCS)C[C@H](C)C1    ZINC001258153057
C[C@@H]1CCC[C@H](NCCCS)C1    ZINC001258815834
CC(C)(S)CNC1CCCCC1    ZINC000095678272
CC(C)=CCC[C@@H](C)NCCS    ZINC001258079485
SCCCNC1CCCCCC1    ZINC000258599458
Sc1cccc(Br)c1    ZINC000000404764
Sc1ccccc1Br    ZINC000000404763
Sc1ccc(Br)cc1    ZINC000000164869
C#CCSc1nnc(S)s1    ZINC000002169253
O=S(=O)(O)C[C@H](S)CS    ZINC000003873646
O=S(=O)(O)C[C@@H](S)CS    ZINC000004579270
O=C(O)c1cc(Cl)ccc1S    ZINC000034581910
O=C(O)c1cc(S)ccc1Cl    ZINC000034463634
O=C(O)c1ccc(Cl)cc1S    ZINC000062787842
O=C(O)c1ccc(Cl)c(S)c1    ZINC000039406594
O=C(O)c1ccc(S)cc1Cl    ZINC000061848765
O=C(O)c1ccc(S)c(Cl)c1    ZINC000047844112
CCOC(=O)c1csc(S)c1    ZINC000125809100
CS(=O)(=O)c1ccc(S)cc1    ZINC000035348147
COc1ccc(Cl)cc1CS    ZINC000036867465
C[C@@H](CS)Oc1c(O)c(=O)c1=O    ZINC001226608234
C[C@H](CS)Oc1c(O)c(=O)c1=O    ZINC001226608229
CCOc1ccc(S)cc1Cl    ZINC000077274292
COc1ccc(CS)cc1Cl    ZINC000039212278
CCOc1ccc(Cl)cc1S    ZINC000095730533
Cc1nc(S)sc1CC(N)=O    ZINC000009664722
N=C(S)Nc1ccc(F)cc1F    ZINC000013657238
Sc1ccc(NCCCl)cn1    ZINC001167815550
C#CC(C#C)Oc1ccc(S)cc1    ZINC001225557596
C#CC(C#C)Oc1ccccc1S    ZINC001225585778
C[C@@H](CS)OCc1cccs1    ZINC001223863910
C#CC(C#C)Oc1cccc(S)c1    ZINC001226014794
C[C@H](CS)OCc1cccs1    ZINC001223863909
C[C@H](CS)OCc1ccsc1    ZINC001223339634
C[C@@H](CS)OCc1ccsc1    ZINC001223339635
Sc1ccccc1-c1ccncn1    ZINC001242917503
Sc1cccc(-c2ccncn2)c1    ZINC001250492014
C[C@@H](CS)Oc1ncncc1F    ZINC001226709665
Sc1cccc(-c2cncnc2)c1    ZINC001240373977
Sc1cccc(-c2cccnn2)c1    ZINC001242864577
Sc1ccc(-c2ccnnc2)cc1    ZINC001242051519
Sc1ccc(-c2cncnc2)cc1    ZINC001240374452
Nc1nonc1NC(=O)CCS    ZINC001143979881
Sc1ccc(-c2cccnc2)cn1    ZINC001239569071
Sc1cccc(-c2ccnnc2)c1    ZINC001242051406
C[C@H](CS)Oc1ncc(F)cn1    ZINC001228849800
Sc1ccccc1-c1ccnnc1    ZINC001242055995
Sc1cccc(-c2cnccn2)c1    ZINC001250443005
C[C@H](CS)Oc1ncncc1F    ZINC001226709664
Sc1ccnc(-c2ccccc2)n1    ZINC000039121332
Sc1ccc(-c2ccncn2)cc1    ZINC001242917373
Sc1cccc(-c2ncccn2)c1    ZINC001250445204
Sc1ccccc1-c1cncnc1    ZINC001240373599
C[C@@H](CS)Oc1ncc(F)cn1    ZINC001228849803
CC(C)Oc1nc(S)ncc1F    ZINC001227384484
C[C@H](CS)OCC1=CC(=O)OC1    ZINC001224828829
C[C@@H](CS)OCC1=CC(=O)OC1    ZINC001224828827
Cc1nonc1CO[C@H](C)CS    ZINC001223985657
Cc1noc(CO[C@@H](C)CS)n1    ZINC001222408535
Cc1nnc(CO[C@H](C)CS)o1    ZINC001222255710
Cc1noc(CO[C@H](C)CS)n1    ZINC001222408534
Cc1nnc(O[C@H](C)[C@H](C)S)o1    ZINC001226458329
NC(=O)C1(NC(=O)CCS)CC1    ZINC001143985504
Cc1nc(CO[C@@H](C)CS)no1    ZINC001210613119
Cc1nonc1CO[C@@H](C)CS    ZINC001223985658
Cc1nnc(CO[C@@H](C)CS)o1    ZINC001222255711
C[C@@H](OCc1ncon1)[C@H](C)S    ZINC001222896116
Cc1nc(CO[C@H](C)CS)no1    ZINC001210613118
SCCc1ccc2ccccc2c1    ZINC000095729267
SCCc1cccc2ccccc21    ZINC000084916132
C[C@@H](S)c1cccc2ccccc21    ZINC000020476623
C[C@@H](OCc1nn[nH]n1)[C@H](C)S    ZINC001223027166
C[C@H](S)c1ccc2ccccc2c1    ZINC000020476543
CCn1nnnc1O[C@@H](C)CS    ZINC001228286879
C[C@H](S)c1cccc2ccccc21    ZINC000020476624
CCn1nnnc1O[C@H](C)CS    ZINC001228286878
C[C@@H](S)c1ccc2ccccc2c1    ZINC000020476542
O=C(CCS)OC1CCCCC1    ZINC000034113993
O=C(NCCCS)NCC1CC1    ZINC001186634347
C[C@@H]1CN(C(=O)CCS)CCN1    ZINC001161014983
CC(=O)N1CC[C@@H](NCCS)C1    ZINC001169495243
CCO[C@@H]1CC(C)(C)N=C(S)N1    ZINC000008684196
C=C/C(=N/CCCS)NCOC    ZINC001171001140
CCNC(=O)N1CCC(S)CC1    ZINC001202547827
O=C(CCS)N[C@H]1CCCNC1    ZINC000258069457
C=CCNC(=O)NCC(C)(C)S    ZINC001202577792
O=C(NCCS)NC1CCCC1    ZINC001185908296
CCO[C@H]1CC(C)(C)N=C(S)N1    ZINC000013545905
CN1CC(C(=O)NCCCS)C1    ZINC001142600715
CC(=O)N1CC[C@H](NCCS)C1    ZINC001169495244
CC(C)(S)CNC(=O)C1(N)CC1    ZINC001220484611
CC(C)(S)CNC(=O)NC1CC1    ZINC001191496247
CN(C)C1CN(C(=O)CCS)C1    ZINC000394451928
NC1CCN(C(=O)CCS)CC1    ZINC000236223495
N[C@H]1CC[C@@H]1C(=O)NCCCS    ZINC001220588608
O=C(CCS)N[C@@H]1CCCNC1    ZINC000258069455
CN1CCN(C(=O)CCS)CC1    ZINC000170230737
C[C@@H](CS)OCC1CC(C)(C)C1    ZINC001224770504
CC(C)=CCCO[C@H](C)[C@H](C)S    ZINC001224716026
C=CCCCCCO[C@@H](C)CS    ZINC001224428571
C=CCCO[C@H](C)CC(C)(C)S    ZINC001224339586
C[C@@H](CC(C)(C)S)OCC1CC1    ZINC001205546750
C[C@H](CC(C)(C)S)OCC1CC1    ZINC001205546743
C[C@H](CS)OCC1CC(C)(C)C1    ZINC001224770500
C/C=C/CO[C@H](C)CC(C)(C)S    ZINC001205051329
C[C@H](CS)OCC1CCCCC1    ZINC001205579521
C=C(C)CO[C@@H](C)CC(C)(C)S    ZINC001206750924
C=C(C)CO[C@H](C)CC(C)(C)S    ZINC001206750917
C=CCCO[C@@H](C)CC(C)(C)S    ZINC001224339587
C/C=C/CO[C@@H](C)CC(C)(C)S    ZINC001205051328
C[C@@H](OCC1CCCC1)[C@H](C)S    ZINC001222709362
C=C(C)CCCO[C@H](C)[C@H](C)S    ZINC001224281625
C[C@@H](CS)OCC1CCCCC1    ZINC001205579522
C=CCCCCO[C@H](C)[C@H](C)S    ZINC001224335631
C=CCCCCCO[C@H](C)CS    ZINC001224428572
C[C@@H]1C[C@@H](NCCCS)CCN1    ZINC001246308231
CC(C)(S)CN[C@@H]1CCCNC1    ZINC001246283334
C[C@H]1C[C@@H](NCCCS)CCN1    ZINC001246308234
C[C@H]1C[C@H](NCCCS)CCN1    ZINC001246308232
C[C@@H]1CC[C@@H](NCCCS)CN1    ZINC001246313333
CN1CCC(NCCCS)CC1    ZINC000258989839
CN1CC[C@@H](NCC(C)(C)S)C1    ZINC001255423993
CCN1CCC(NCCS)CC1    ZINC000308002646
CN1CCC[C@@H](NCCCS)C1    ZINC000258836311
NCCCCN1CCC(S)CC1    ZINC001235897267
CN(C)CCN1CCC(S)CC1    ZINC001208128141
C[C@H]1CC[C@@H](NCCCS)CN1    ZINC001246313329
CC(C)(S)CN[C@H]1CCCNC1    ZINC001246283341
CCN1CC[C@@H](NCCCS)C1    ZINC001173359202
CC(C)(S)CNC1CCNCC1    ZINC001246292220
CN1CC[C@H](NCC(C)(C)S)C1    ZINC001255423994
CN1CCC[C@H](NCCS)CC1    ZINC001254500951
CCN1CC[C@H](NCCCS)C1    ZINC001173359206
CN1CCC[C@@H](NCCS)CC1    ZINC001254500950
C[C@@H]1CC[C@H](NCCCS)CN1    ZINC001246313327
C[C@H]1CC[C@H](NCCCS)CN1    ZINC001246313331
CC(C)(C)/N=C(\S)NC(C)(C)C    ZINC000005439444
C[C@@H]1C[C@H](NCCCS)CCN1    ZINC001246308236
CN1CCC[C@H](NCCCS)C1    ZINC000258836314
CCCCCCCCCCCS    ZINC000001672961
Sc1ccncc1Br    ZINC000132960813
Sc1ncccc1Br    ZINC000042375899
Sc1ccc(Br)cn1    ZINC000014982278
O=S(=O)(CCl)NCCS    ZINC001260935488
O=[N+]([O-])c1c(S)cccc1Cl    ZINC000060023241
O=[N+]([O-])c1ccc(S)c(Cl)c1    ZINC000001737234
O=[N+]([O-])c1cc(S)ccc1Cl    ZINC000002586004
O=[N+]([O-])c1cnc(S)nc1S    ZINC000025493763
CCOC(=O)c1cnc(S)s1    ZINC000096029127
Cc1nc(S)sc1CC(=O)O    ZINC000019230184
COc1cccc(S)c1NCl    ZINC000095950048
COc1ccc(NCl)c(S)c1    ZINC000095950059
COc1ccc(Cl)c(S)c1N    ZINC000082728874
COc1cc(S)c(N)cc1Cl    ZINC000059202806
CCC(=O)Nc1nnc(S)s1    ZINC000034301026
COc1ccc(S)c(NCl)c1    ZINC000095950054
CC(=O)SCc1nc(S)n[nH]1    ZINC000005830097
Sc1ccc(NCCCl)nn1    ZINC001167813670
O=c1[nH]c(=O)n(CCS)c(=O)[nH]1    ZINC000032158350
C[C@@H](CS)OCc1cscn1    ZINC001223571235
C[C@@H](CS)OCc1nccs1    ZINC001223357005
C[C@H](CS)OCc1cscn1    ZINC001223571236
C[C@@H](Oc1ccsn1)[C@H](C)S    ZINC001227733997
C[C@H](CS)OCc1cncs1    ZINC001223279474
C[C@H](CS)OCc1nccs1    ZINC001223357006
C[C@@H](Oc1nccs1)[C@H](C)S    ZINC001227039857
C[C@@H](CS)OCc1cncs1    ZINC001223279473
Sc1nncc(-c2ccccc2)n1    ZINC000000157499
Sc1ccc(-c2ccncc2)nn1    ZINC000061966063
Sc1ccc(-c2ccccn2)nn1    ZINC000033592571
CC[C@H](C)Nc1nnc(S)s1    ZINC000006649935
O[C@H](CNCCS)C(F)(F)F    ZINC001250987131
O[C@@H](CNCCS)C(F)(F)F    ZINC001250987130
CC(C)Sc1nnc(S)n1C    ZINC000000131836
CC[C@@H](C)Nc1nnc(S)s1    ZINC000006649932
Sc1ccc(-c2cccnc2)nn1    ZINC000061966037
O=C(NCCF)c1cnc(S)[nH]1    ZINC000306966711
Sc1ccc(-c2cncnc2)cn1    ZINC001240375124
Sc1cccc(-c2cnnnc2)c1    ZINC001242867651
CC(C)CNc1nnc(S)s1    ZINC000006604242
Sc1ncnc(-c2ccccc2)n1    ZINC000016124896
Sc1ccc(-c2ccncn2)cn1    ZINC001242918096
Sc1ccc(-c2ccnnc2)cn1    ZINC001242055418
CC(C)(C)Nc1nnc(S)s1    ZINC000007786512
Sc1ccc(NC2=CC=C[CH]2)cn1    ZINC001171362325
O=C(CCS)N[C@H]1COC(=O)C1    ZINC001143985537
Cc1cccc2cc(C)c(S)nc12    ZINC000013535269
C[C@@H](Oc1n[nH]c(O)n1)[C@H](C)S    ZINC001231307318
CC(=O)N[C@@H](CS)C(=O)NC=N    ZINC001144417276
Cc1nc(S)c2ccccc2c1C    ZINC000225747344
CN(CCF)Cc1occc1S    ZINC001237186353
C[C@@]1(O)C[C@H](NC(=O)CCS)C1    ZINC001143986296
CC(C)=N[C@H](C(=O)O)C(C)(C)S    ZINC000003954195
CCCC(=O)C(=O)NCCCS    ZINC001144045450
C=CCOC(=O)NCC(C)(C)S    ZINC001194338801
C[C@]1(O)CCN(C(=O)CCS)C1    ZINC000235711095
COCC1CN(C(=O)CCS)C1    ZINC001143979934
CC(C)(S)CNC(=O)[C@@H]1CCO1    ZINC001181590881
CC(C)(S)CNC(=O)[C@H]1CCO1    ZINC001181590884
O=C(CCS)N[C@@H]1CCC[C@@H]1O    ZINC001143986183
CC(C)(C)OC(=O)N1CC(S)C1    ZINC000088189839
O=C(CCS)N1CCC(O)CC1    ZINC000236489456
CC(C)(S)CNC(=O)C1(O)CC1    ZINC001181529801
C[C@H](CS)OC[C@H]1CCC(=O)N1    ZINC001222585129
CC1(C(=O)NCCCS)COC1    ZINC001143393760
C[C@@H](CS)OC[C@H]1CCC(=O)N1    ZINC001222585128
C#CCOC[C@H](O)CNCCS    ZINC001251880776
O=C(CCS)NCC1(O)CCC1    ZINC001143986339
C[C@@H](CS)OCC(=O)NC1CC1    ZINC001222537108
CC(=O)CCC(=O)NCCCS    ZINC001142753711
C[C@H]1CN(C(=O)CCS)C[C@@H]1O    ZINC000307003740
CCC(=O)C(=O)NCC(C)(C)S    ZINC001143972238
O=C(CCS)NC[C@@H]1CCOC1    ZINC000236569137
O=C(CCS)NC[C@H]1C[C@@H](O)C1    ZINC000720949509
O=C(NCCCS)[C@H]1C[C@H](O)C1    ZINC001182647602
CC(C)=N[C@@H](C(=O)O)C(C)(C)S    ZINC000001581018
CC(C)(S)CNC(=O)C1COC1    ZINC001181009872
C#CCOC[C@@H](O)CNCCS    ZINC001251880777
C[C@H](CS)OCC(=O)NC1CC1    ZINC001222537109
CN(C(=O)CCS)C1(C)COC1    ZINC001143979628
C[C@@H](CS)OC[C@@H]1CCC(=O)N1    ZINC001222585127
O=C(CCS)NC[C@H]1CCOC1    ZINC000236569425
C[C@@]1(O)CCN(C(=O)CCS)C1    ZINC000235411862
O=C(NCCS)OC1CCCC1    ZINC001193571081
C[C@H](CS)OC[C@@H]1CCC(=O)N1    ZINC001222585130
CN(CC1COC1)C(=O)CCS    ZINC001143979024
O=C(CCS)NCCC1COC1    ZINC001143985856
CCB(CC)OC(=O)[C@H](N)CS    ZINC000169873136
CCB(CC)OC(=O)[C@@H](N)CS    ZINC000169873138
CCCC/N=C(\S)NN=C(N)N    ZINC000005782069
CC(C)CC(=O)NCC(C)(C)S    ZINC001142711365
CO[C@H]1CCC[C@@H](NCCS)C1    ZINC001172915277
OCCCCN1CCC(S)CC1    ZINC001235897281
C[C@H](CS)OC[C@@H]1CCCNC1    ZINC001217933886
CC(C)(O)CN1CCC(S)CC1    ZINC001252355494
COC[C@H](C)N1CCC(S)CC1    ZINC001255576994
CC(C)(C)C(=O)NCC(C)(C)S    ZINC001142780879
SCCCN[C@@H]1CCCOCC1    ZINC001170791251
C=C[C@](C)(O)CNCC(C)(C)S    ZINC001252578092
C[C@@H](CS)OC[C@@H]1CCCN1C    ZINC001224830385
CC[C@@H](O)CN1CCC(S)CC1    ZINC001251777826
COC[C@@H](C)N1CCC(S)CC1    ZINC001255576993
CO[C@@H]1CCC[C@H](NCCS)C1    ZINC001172915278
CC[C@@H]1C[C@H](NCCS)CCO1    ZINC001170166209
C[C@H]1CC(NCCS)C[C@H](C)O1    ZINC001257073858
C[C@H](CS)OC[C@@H]1CCCN1C    ZINC001224830383
CC1(C)C[C@@H](NCCS)CCO1    ZINC001255527123
C[C@H]1C[C@H](NCCCS)CCO1    ZINC001168089445
C[C@@H](CS)OC[C@@H]1CCCNC1    ZINC001217933884
C[C@@H]1CC(NCCS)C[C@@H](C)O1    ZINC001257073857
CC(C)(S)CN[C@H]1CCCOC1    ZINC001254368542
C[C@@H](CS)OC[C@H]1CCCNC1    ZINC001217933885
CC(C)(S)CNC1CCOCC1    ZINC001255033344
CC[C@@H]1C[C@@H](NCCS)CCO1    ZINC001170166207
CC(C)(S)CN[C@@H]1CCCOC1    ZINC001254368541
C=CCC[C@H](O)CNCCCS    ZINC001252620630
CC(C)[C@@H](C)C(=O)NCCCS    ZINC001181510120
C=CCC[C@@H](O)CNCCCS    ZINC001252620628
C[C@@H]1C[C@@H](NCCCS)CCO1    ZINC001168089444
CCCN(CCC)C(=O)CCS    ZINC000170230902
CO[C@@H]1CCC[C@@H](NCCS)C1    ZINC001172915280
C=C[C@@](C)(O)CNCC(C)(C)S    ZINC001252578081
C[C@H](CS)OCCN1CCCC1    ZINC001206316557
CC1(C)C[C@H](NCCCS)CO1    ZINC001172277512
SCCCN[C@H]1CCCOCC1    ZINC001170791252
C[C@H](CS)OC[C@H]1CCCNC1    ZINC001217933883
C[C@@H](CS)OC1CCN(C)CC1    ZINC001222509251
C[C@@H]1C[C@H](NCCCS)CCO1    ZINC001168089447
CCC(CC)CNC(=O)CCS    ZINC000232870921
C[C@@H](CS)OCCN1CCCC1    ZINC001206316558
CC1(C)C[C@@H](NCCCS)CO1    ZINC001172277511
CC(C)[C@H](C)C(=O)NCCCS    ZINC001181510122
CC(C)N(C(=O)CCS)C(C)C    ZINC001143980002
C[C@H]1C[C@@H](NCCCS)CCO1    ZINC001168089446
COCCCN1CCC(S)CC1    ZINC001209052162
CC[C@H]1C[C@@H](NCCS)CCO1    ZINC001170166208
CC1(C)C[C@H](NCCS)CCO1    ZINC001255527122
C[C@@H]1C[C@@H](NCCS)C[C@H](C)O1    ZINC001257073856
COC1CCC(NCCS)CC1    ZINC001255443314
CC[C@H]1C[C@H](NCCS)CCO1    ZINC001170166206
CO[C@H]1CCC[C@H](NCCS)C1    ZINC001172915279
C[C@H](CS)OC1CCN(C)CC1    ZINC001222509250
CCN(CC)CCCNC(=N)S    ZINC000020586252
CC[C@@H](C)NCCCCCCS    ZINC001257436104
CCCC[C@@H](CCC)NCCS    ZINC001258753052
CCCCCC[C@H](C)NCCS    ZINC001257360874
CC(C)CC[C@@H](C)NCCCS    ZINC001256357149
CCCCC[C@@H](C)NCCCS    ZINC001257503089
CC(C)CC[C@H](C)NCCCS    ZINC001256357148
CCCCCCCCNCCS    ZINC000001730423
CC[C@@H](C)C[C@@H](CC)NCCS    ZINC001258778660
CCCC[C@@H](CC)NCCCS    ZINC001257412731
CCCC[C@H](CC)NCCCS    ZINC001257412730
CCCCC[C@H](CC)NCCS    ZINC001258430431
CCCCC[C@@H](CC)NCCS    ZINC001258430432
CCC[C@@H](CC)NCC(C)(C)S    ZINC000203038983
CCCC(CCC)NCCCS    ZINC001257332384
CCCC[C@@H](C)NCC(C)(C)S    ZINC001255315043
CC[C@H](CC(C)C)NCCCS    ZINC001172391014
CC(C)CCC[C@H](C)NCCS    ZINC001170057308
CC(C)CCC[C@@H](C)NCCS    ZINC001170057309
CCCC[C@H](CCC)NCCS    ZINC001258753051
CC[C@H](C)C[C@H](CC)NCCS    ZINC001258778661
CCCCC[C@H](C)NCCCS    ZINC001257503088
CCC[C@H](CC)NCC(C)(C)S    ZINC000203038993
CC[C@H](C)NCCCCCCS    ZINC001257436103
CC[C@@H](C)C[C@H](CC)NCCS    ZINC001258778663
CCCC[C@H](C)NCC(C)(C)S    ZINC001255315044
CC[C@@H](CC(C)C)NCCCS    ZINC001172391013
CCCCCC[C@@H](C)NCCS    ZINC001257360875
CC[C@H](C[C@@H](C)CC)NCCS    ZINC001258778662
Sc1ncc(Br)cn1    ZINC000034331205
O=[N+]([O-])c1cnc(S)c(Cl)c1    ZINC000014982410
CSc1nc(S)cc(=S)[nH]1    ZINC000001676876
CSc1ccc(Cl)c(S)c1    ZINC000071791918
O=S(=O)(O)c1ccc(S)cc1    ZINC000001715697
O=C(O)c1c(F)cc(S)cc1F    ZINC000669371971
NS(=O)(=O)c1ccc(S)nc1    ZINC000014139528
CCOC(=O)c1nnc(S)s1    ZINC000039475215
FC1(F)Oc2cccc(S)c2O1    ZINC000060033203
C[C@H](S)c1ccc(F)c(Cl)c1    ZINC000026516433
Fc1cc(CCS)ccc1Cl    ZINC000095729280
Fc1cc(Cl)cc(CCS)c1    ZINC000095729286
Fc1ccc(CCS)cc1Cl    ZINC000083263813
C[C@@H](S)c1ccc(F)c(Cl)c1    ZINC000026516431
C#CC(C#C)Oc1ccnc(S)n1    ZINC001226941916
C#CC(C#C)Oc1nccc(S)n1    ZINC001228128318
Cc1c(C#N)c(N)nc(S)c1C#N    ZINC000016958817
CCOc1cc(S)cc(F)c1F    ZINC000095731915
CC(C)Sc1nnc(S)n1N    ZINC000003888205
FC(F)Oc1ccc(CS)cc1    ZINC000036533256
Sc1ccc(-c2ccncn2)nn1    ZINC001242916258
N#CNc1ccc2nc(S)[nH]c2c1    ZINC001168632484
Sc1ccc(-c2cncnc2)nn1    ZINC000236695897
CCOc1c(F)cc(F)cc1S    ZINC000095731922
Sc1ccc(-c2ccnnc2)nn1    ZINC001242047460
CCOc1c(F)cc(S)cc1F    ZINC000095731918
CCSCc1nnc(S)n1N    ZINC001775972105
FC(F)CNc1ccc(S)nc1    ZINC001161813623
O=C(CCS)N[C@@H]1CONC1=O    ZINC000306767444
Sc1ccc(NC2=CC=C[CH]2)nn1    ZINC001171355838
SCc1ccc(-c2ccoc2)cc1    ZINC001239690746
Cc1occc1-c1ccc(S)cc1    ZINC001243061060
S[C@@H](c1ccco1)c1ccccc1    ZINC000020476558
Cc1occc1-c1cccc(S)c1    ZINC001243061250
Cc1occc1-c1ccccc1S    ZINC001243062829
S[C@H](c1ccco1)c1ccccc1    ZINC000020476556
SCc1ccccc1-c1ccoc1    ZINC001239690714
COc1ccc2cc(S)ccc2c1    ZINC000049955956
SCc1cccc(-c2ccoc2)c1    ZINC001239690516
SCc1cccc(-c2cn[nH]c2)c1    ZINC001240243240
SCc1cccc(-c2ncc[nH]2)c1    ZINC000225085657
Cc1cc(C)c2ccc(S)nc2n1    ZINC000013123772
Cn1ccc(-c2ccccc2S)n1    ZINC001242459256
Cn1cnc(-c2cccc(S)c2)c1    ZINC001242864394
Cc1cc(S)n(-c2ccccc2)n1    ZINC000005612146
SCc1ccc(-c2cn[nH]c2)cc1    ZINC001240243081
Cn1ccc(-c2ccc(S)cc2)n1    ZINC001242459012
Cc1n[nH]cc1-c1ccc(S)cc1    ZINC001240517942
Cc1n[nH]cc1-c1cccc(S)c1    ZINC001240519091
Cc1nc(S)c(C#N)c2c1CCC2    ZINC000033803878
C=C(C)c1ccc2nc(S)[nH]c2c1    ZINC001240838122
Cn1cncc1-c1ccc(S)cc1    ZINC001243068833
CNC(=S)N1CCC(S)CC1    ZINC001200607633
SCc1ccccc1-c1cc[nH]n1    ZINC001245310346
Cc1c2c(nc(S)c1C#N)CCC2    ZINC000004205857
Nc1cccn1-c1cccc(S)c1    ZINC001210946313
Cn1cncc1-c1cccc(S)c1    ZINC001242863738
SCc1ccccc1-c1ncc[nH]1    ZINC001242018768
Cc1cccc2c(C)nc(S)nc12    ZINC000059431794
SCc1cccc(-c2ccn[nH]2)c1    ZINC000216833885
SCc1ccccc1-c1cn[nH]c1    ZINC001240242561
CCc1nc(S)nc2ccccc21    ZINC001554503311
Cn1cc(-c2ccc(S)cc2)cn1    ZINC001240295707
C=CCCNC(=S)NCCS    ZINC001247660284
S=C(NCCCS)NC1CC1    ZINC001200637511
Cc1n[nH]cc1-c1ccccc1S    ZINC001240518055
Cn1cc(-c2cccc(S)c2)cn1    ZINC001240295531
Cn1cncc1-c1ccccc1S    ZINC001243069711
Cn1cc(-c2ccccc2S)cn1    ZINC000147054979
SCc1ccc(-c2ncc[nH]2)cc1    ZINC001242018300
C=CCNC(=S)NCCCS    ZINC001200299514
Cn1ccc(-c2cccc(S)c2)n1    ZINC001242459031
SCc1ccc(-c2cc[nH]n2)cc1    ZINC001245311072
C=C(CO[C@H](C)CS)C(=O)OC    ZINC001224372325
C=C(CO[C@@H](C)CS)C(=O)OC    ZINC001224372328
COC(=O)/C=C/CO[C@@H](C)CS    ZINC001224496264
COC(=O)/C=C/CO[C@H](C)CS    ZINC001224496263
NCC1(NC(=O)CCS)COC1    ZINC001143985844
O=C(NCCCS)[C@@H]1COCN1    ZINC001220585761
SCc1cccc(C2=CCCC2)c1    ZINC001239789102
SCc1ccccc1C1=CCCC1    ZINC001239788381
CNC(=O)[C@H](C)NC(=O)CCS    ZINC000234334536
Sc1ccc(C2=CCCCC2)cc1    ZINC000163245278
Sc1cccc(C2=CCCCC2)c1    ZINC001241716259
CN(C)C(=O)C(=O)NCCCS    ZINC001143283758
CC(=O)N[C@@H](CS)C(=O)N(C)C    ZINC000140360199
SCc1ccc(C2=CCCC2)cc1    ZINC001239788652
Sc1ccccc1C1=CCCCC1    ZINC001241716943
NC(=O)CCC(=O)NCCCS    ZINC000139269247
CC(=O)NCC(=O)NCCCS    ZINC001142806210
C[C@@H](CS)OC[C@H]1CCCCO1    ZINC001205925002
C[C@H](CS)OC[C@@H]1CCCOC1    ZINC001224646975
C[C@H](CS)OCC1CCOCC1    ZINC001222644492
C[C@@H](CS)OC[C@@H]1CCCCO1    ZINC001205925005
C[C@@H](OC[C@@H]1CCCO1)[C@H](C)S    ZINC001205992109
C[C@@H](CS)OCC(=O)C(C)(C)C    ZINC001204863357
CCCCCCCOC(=O)CS    ZINC000002518756
C[C@@H](CS)OC[C@H]1CCCOC1    ZINC001224646974
C[C@@H](OCC1(C)COC1)[C@H](C)S    ZINC001224467608
C[C@@H](CS)OCC[C@H]1CCOC1    ZINC001224702312
C[C@@H](CS)OCC[C@@H]1CCOC1    ZINC001224702313
C[C@@H](CS)OC[C@@H]1CC(C)(C)O1    ZINC001224645668
C[C@@H](CC(C)(C)S)OC1COC1    ZINC001222687816
C[C@H](CC(C)(C)S)OC1COC1    ZINC001222687815
C[C@H](CS)OCC(=O)C(C)(C)C    ZINC001204863356
C[C@@H](OC[C@@H]1CCOC1)[C@H](C)S    ZINC001224482966
C[C@H](CS)OC[C@H]1CCCOC1    ZINC001224646972
C[C@@H](CS)OC[C@H]1CC(C)(C)O1    ZINC001224645666
C[C@H](CS)OC[C@H]1CC(C)(C)O1    ZINC001224645665
C[C@@H](CS)OCC1CCOCC1    ZINC001222644493
C[C@H](CS)OCC[C@@H]1CCOC1    ZINC001224702311
C[C@@H](OC[C@H]1CCOC1)[C@H](C)S    ZINC001224482968
C[C@H](CS)OC[C@H]1CCCCO1    ZINC001205925007
C[C@H](CS)OCC[C@H]1CCOC1    ZINC001224702314
C[C@H](CS)OC[C@@H]1CCCCO1    ZINC001205925001
C[C@@H](CS)OC[C@@H]1CCCOC1    ZINC001224646973
C[C@H](CS)OC[C@@H]1CC(C)(C)O1    ZINC001224645667
C[C@@H](OC[C@H]1CCCO1)[C@H](C)S    ZINC001205992108
CC(C)NC(=O)NCC(C)(C)S    ZINC001202532237
C[C@@H](C(=O)NCCCS)N(C)C    ZINC000060116275
CCCCNC(=O)NCCCS    ZINC000219999850
C[C@@H](CN(C)C)NC(=O)CCS    ZINC000235098101
C[C@H](CN(C)C)NC(=O)CCS    ZINC000235470732
C[C@@H](CN)C(=O)NCC(C)(C)S    ZINC001220487030
CNCCC(=O)NCC(C)(C)S    ZINC001220487642
CCCNC(=O)NCC(C)(C)S    ZINC001202601305
CC(C)(C)NC(=O)NCCCS    ZINC001202492013
CCCCCNC(=O)NCCS    ZINC001193339463
CCCCO[C@@H](C)CC(C)(C)S    ZINC001205147953
C[C@@H](OCCC(C)(C)C)[C@H](C)S    ZINC001224725542
CCCCCCCO[C@H](C)CS    ZINC001224618413
CC(C)CCCO[C@H](C)[C@H](C)S    ZINC001205971047
CC[C@H](C)O[C@H](C)CC(C)(C)S    ZINC001204629834
CCCCCCO[C@H](C)[C@H](C)S    ZINC001224669891
CCCCCCCO[C@@H](C)CS    ZINC001224618412
CC(C)CO[C@H](C)CC(C)(C)S    ZINC001204931297
CC[C@@H](C)O[C@H](C)CC(C)(C)S    ZINC001204629836
CCCCO[C@H](C)CC(C)(C)S    ZINC001205147952
CC(C)CO[C@@H](C)CC(C)(C)S    ZINC001204931298
CC[C@@H](C)O[C@@H](C)CC(C)(C)S    ZINC001204629833
CC[C@H](C)O[C@@H](C)CC(C)(C)S    ZINC001204629835
CCC(CC)CO[C@H](C)[C@H](C)S    ZINC001204938296
CCN(CC)CCCNCCS    ZINC000004775706
O=[N+]([O-])c1cc(F)c(S)c(F)c1    ZINC000036379491
O=S(=O)(NCCS)C(F)F    ZINC001259960147
N#CNc1ccc2oc(S)nc2c1    ZINC001168630723
Sc1nnc2oc3ccccc3n12    ZINC000001430869
C#CC(C#C)Oc1cnnc(S)n1    ZINC001228636805
COCCNc1nnc(S)s1    ZINC000006497796
FC(F)CNc1ccc(S)nn1    ZINC001161810690
Cc1oncc1-c1ccc(S)cc1    ZINC001242601760
Cc1nocc1-c1ccc(S)cc1    ZINC001243675872
C#CCNC(=O)c1cccc(S)c1    ZINC000236624932
Cc1oncc1-c1cccc(S)c1    ZINC001242601767
SCc1ccc(-c2cnoc2)cc1    ZINC001239188299
SCc1ccccc1-c1cnoc1    ZINC001239189028
Sc1ccc(Nc2ccoc2)cc1    ZINC001173934920
Cc1nocc1-c1cccc(S)c1    ZINC001243676291
Sc1cccc(Nc2ccoc2)c1    ZINC001210946641
Cc1nocc1-c1ccccc1S    ZINC001243674828
Cc1occc1-c1ccc(S)nc1    ZINC001243066242
C=C(C)c1ccc2oc(S)nc2c1    ZINC001240835203
SCc1cccc(-c2cnoc2)c1    ZINC001239188294
Sc1ccccc1Nc1ccoc1    ZINC001173934891
Oc1ccc(CS)c2cccnc12    ZINC000218892200
CC#CC(=O)Nc1ccccc1S    ZINC001179752614
Cc1oncc1-c1ccccc1S    ZINC001242601761
Sc1cccc(Nc2ccco2)c1    ZINC001210946292
Sc1ccc(Nc2ncc[nH]2)cc1    ZINC001176083978
Cc1ccccc1-c1nnc(S)[nH]1    ZINC000018093943
Cn1cncc1-c1ccc(S)nc1    ZINC001243069611
Cc1cccc(-n2cnnc2S)c1    ZINC000016957816
Cc1ccccc1-n1cnnc1S    ZINC000005901758
Sc1ccccc1Nc1ncc[nH]1    ZINC001176082567
Cc1cccc(-c2nnc(S)[nH]2)c1    ZINC000018106013
Nc1cncn1-c1cccc(S)c1    ZINC001210944948
Cn1cc(-c2ccc(S)nc2)cn1    ZINC001240295046
Cc1n[nH]cc1-c1ccc(S)nc1    ZINC001240521287
Sc1nnc(Cc2ccccc2)[nH]1    ZINC000002507537
Nc1ccnn1-c1cccc(S)c1    ZINC001210945579
Cc1ccccc1N/C(S)=N\C#N    ZINC000149252788
Cn1ccc(-c2ccc(S)nc2)n1    ZINC001242459881
Nc1cnn(-c2cccc(S)c2)c1    ZINC001210945632
Cc1cccc(N/C(S)=N/C#N)c1    ZINC000078635711
C=Cn1c(S)nc2ccc(N)cc21    ZINC001174785377
Sc1nncn1Cc1ccccc1    ZINC000016957818
Nc1ccc(-c2c[nH]c(S)n2)cc1    ZINC000147634897
Cn1cccc1/C=C(/C#N)C(=N)S    ZINC000012410457
Sc1ccc(Nc2cn[nH]c2)cc1    ZINC001174296124
Cc1ccc(-c2nnc(S)[nH]2)cc1    ZINC000018143915
Cc1nc(C2CC2)nc(S)c1C#N    ZINC000020280906
Sc1ccccc1Nc1cn[nH]c1    ZINC001174293823
CCOC(=O)[C@H](CS)NC(C)=O    ZINC000005138452
CCOC(=O)[C@@H](CS)NC(C)=O    ZINC000034550851
CCC(=O)N[C@@H](CS)C(=O)OC    ZINC000167030818
CC(=O)OCC(=O)NCCCS    ZINC000142149074
CC(C)C(=O)N[C@@H](CS)C(=O)O    ZINC000003785911
CC(=O)N[C@@H](C(=O)O)C(C)(C)S    ZINC000000154544
C[C@H](CS)OC[C@H]1COC(=O)N1    ZINC001225146295
C[C@@H](CS)OC[C@H]1COC(=O)N1    ZINC001225146314
COC(=O)CC(=O)NCCCS    ZINC001181387904
CC(C)C(=O)N[C@H](CS)C(=O)O    ZINC000000391112
CC(=O)N[C@H](C(=O)O)C(C)(C)S    ZINC000000154546
O=C(CCO)CNC(=O)CCS    ZINC001143993544
CCOC(=O)C(=O)NCCCS    ZINC001183253728
O=C(CCS)NCC1OCCO1    ZINC001143985486
CC(=O)N[C@@H](CCS)C(=O)NN    ZINC000014981982
N/C(S)=N\CCC[C@H](N)C(=O)O    ZINC000003873047
CC(=O)N[C@H](CCS)C(=O)NN    ZINC000014981984
Sc1ccc(NC2=CCCC2)cc1    ZINC001174000291
Sc1cccc(C2=CCCNC2)c1    ZINC000200800737
Sc1ccc(C2=CCCNC2)cc1    ZINC001240658486
Sc1cccc(C2=CCNCC2)c1    ZINC000230528095
CC(C)(S)CNC(=O)[C@H]1C[C@@H]1F    ZINC001143445384
O=C(CCS)NC[C@H]1C[C@H](F)C1    ZINC001143985759
C[Si](C)(C)CNC(=O)CCS    ZINC001143993452
Sc1ccc(CN2CC=CC2)cc1    ZINC001233258666
Sc1ccc(C2=CCCCC2)cn1    ZINC001241717681
Sc1ccc(C2=CCNCC2)cc1    ZINC000142500027
N#CCCCCc1cccc(S)c1    ZINC001250066195
SCc1cccc(C2=CCNC2)c1    ZINC001243111914
O=C(NCCCS)C1CC(F)C1    ZINC001142580321
SCCCN[C@H]1CCCSC1    ZINC001257663921
SCCCN[C@@H]1CCCSC1    ZINC001257663915
SCc1ccc(C2=CCNC2)cc1    ZINC001243110631
Sc1ccccc1C1=CCCNC1    ZINC001240659564
Sc1ccccc1C1=CNCCC1    ZINC001243952253
Sc1ccccc1NC1=CCCC1    ZINC001173999949
SCc1ccccc1C1=CCNC1    ZINC001243111582
C/C(=C\C=C\N)c1cccc(S)c1    ZINC001242866535
Sc1ccc(C2=CNCCC2)cc1    ZINC001243952648
C#CCN(C)Cc1ccc(S)cc1    ZINC001233261673
Sc1ccccc1C1=CCNCC1    ZINC000225606980
SCCCNC1CCSCC1    ZINC001255082055
CC(C)(S)CN[C@@H]1CCSC1    ZINC001255272192
Sc1cccc(C2=CNCCC2)c1    ZINC001243951591
CC(C)(S)CN[C@H]1CCSC1    ZINC001255272193
OC[C@@H](O)CN1CCC(S)CC1    ZINC001252061300
CC(C)COC(=O)NCCCS    ZINC001193859796
CNC(=O)C(C)(C)O[C@@H](C)CS    ZINC001222576900
C[C@@H](O)CC(=O)NCC(C)(C)S    ZINC001181355254
C[C@@H](CC(C)(C)S)OCC(N)=O    ZINC001205857757
CC[C@H](C)COC(=O)NCCS    ZINC001194814981
C=CCOC[C@H](O)CNCCS    ZINC001252484212
CCOCC(=O)NCC(C)(C)S    ZINC001142831977
CC[C@H](O[C@H](C)[C@H](C)S)C(N)=O    ZINC001206198628
CCNC(=O)CO[C@H](C)[C@H](C)S    ZINC001206157699
CC[C@@H](O[C@H](C)[C@H](C)S)C(N)=O    ZINC001206198626
CCOCCC(=O)NCCCS    ZINC001142526123
CCCOC(=O)NCC(C)(C)S    ZINC001194141896
CC(=O)NCCO[C@H](C)[C@H](C)S    ZINC001205328632
CC[C@H](COC)NC(=O)CCS    ZINC000234036096
CO[C@H](C)C(=O)NCC(C)(C)S    ZINC001181459672
CC[C@H](C)OC(=O)NCCCS    ZINC001195158085
CC[C@@H](C)OC(=O)NCCCS    ZINC001195158084
CCCCCOC(=O)[C@@H](N)CS    ZINC000002556498
CC(C)OC(=O)NCC(C)(C)S    ZINC001193512505
COC(=O)CC[C@H](C)NCCS    ZINC001258349700
CC(C)NC(=O)CO[C@@H](C)CS    ZINC001224463323
CC(C)[C@H](O)C(=O)NCCCS    ZINC001179607128
COC(=O)CC[C@@H](C)NCCS    ZINC001258349699
C[C@@H](CS)OCCC(=O)N(C)C    ZINC001222563741
C[C@H](CS)OCCC(=O)N(C)C    ZINC001222563738
C[C@H](O)CC(=O)NCC(C)(C)S    ZINC001181355232
CC(C)OCCNC(=O)CCS    ZINC000232704280
CCCCOC(=O)NCCCS    ZINC001193723742
CC[C@H](C)N[C@@H](CS)C(=O)OC    ZINC001257429044
CCCCCOC(=O)NCCS    ZINC001193776760
C[C@H](CC(C)(C)S)OCC(N)=O    ZINC001205857762
CO[C@H](C)CC(=O)NCCCS    ZINC001181601392
CC(C)CCOC(=O)NCCS    ZINC001194884219
CC[C@H](CO)C(=O)NCCCS    ZINC001183173087
CCCOCCNC(=O)CCS    ZINC000004271683
CC(C)OCC(=O)NCCCS    ZINC001143379059
C[C@@H](OCC(=O)N(C)C)[C@H](C)S    ZINC001206128500
CC[C@@H](C)N[C@@H](CS)C(=O)OC    ZINC001257429048
OC1(CNCCS)CCOCC1    ZINC001252971363
COC(C)(C)C(=O)NCCCS    ZINC001143330684
CC(C)(C)COC(=O)NCCS    ZINC001194402275
C=CCOC[C@@H](O)CNCCS    ZINC001252484222
CNC(=O)C(C)(C)O[C@H](C)CS    ZINC001222576901
CC[C@@H](C)COC(=O)NCCS    ZINC001194814980
CO[C@@H](C)CC(=O)NCCCS    ZINC001181601393
COC(=O)NCCCCCCS    ZINC001193943007
CC(C)(S)CNC(=O)C(C)(C)O    ZINC001142909861
CC(C)NC(=O)CO[C@H](C)CS    ZINC001224463315
CC[C@@H](CO)C(=O)NCCCS    ZINC001183173092
CC(C)(S)CNC(=O)[C@@H](N)CN    ZINC001220484737
NCCNCC(=O)NCCCS    ZINC001220588334
NCC[C@H](N)C(=O)NCCCS    ZINC001220587539
CC(C)OCC[C@@H](C)NCCS    ZINC001172433414
CC(C)(C)[C@@H](O)CNCCCS    ZINC001253745239
CCOCC[C@@H](C)NCCCS    ZINC001172419971
C[C@H](CC(C)(C)S)OCCCN    ZINC001217928356
CCN(CC)CCO[C@H](C)CS    ZINC001224932130
CCCC[C@@H](O)CNCCCS    ZINC001252116871
CCC[C@@H](O)CNCC(C)(C)S    ZINC001252804597
C[C@@H](CC(C)(C)S)OCCCN    ZINC001217928392
C[C@@H](OCCCN(C)C)[C@H](C)S    ZINC001206297249
CCCC[C@H](O)CNCCCS    ZINC001252116872
CCC[C@H](O)CNCC(C)(C)S    ZINC001252804598
C[C@H](O)CNCCCCCCS    ZINC001251975015
CCOCC[C@H](C)NCCCS    ZINC001172419972
CCCCC[C@H](O)CNCCS    ZINC001253548772
CC(C)[C@@H](O)CNCC(C)(C)S    ZINC001253783828
CC(C)(C)[C@H](O)CNCCCS    ZINC001253745238
CCN(CC)CCO[C@@H](C)CS    ZINC001224932131
CCCCC[C@@H](O)CNCCS    ZINC001253548771
CC(C)OCC[C@H](C)NCCS    ZINC001172433415
C[C@H](CS)OCCCCN(C)C    ZINC001225000209
CC(C)[C@H](O)CNCC(C)(C)S    ZINC001253783684
C[C@@H](CS)OCCCCN(C)C    ZINC001225000210
Cc1cc(S)cc(Cl)c1Cl    ZINC000263625149
Cc1cc(S)c(Cl)c(Cl)c1    ZINC000238503643
Cc1c(S)cc(Cl)cc1Cl    ZINC000231270519
SCc1ccc(Cl)c(Cl)c1    ZINC000004802670
SCc1cc(Cl)ccc1Cl    ZINC000079106004
Cc1cc(Cl)cc(Cl)c1S    ZINC000036533094
SCc1c(Cl)cccc1Cl    ZINC000026516486
SCc1ccc(Cl)cc1Cl    ZINC000004522200
Cc1cc(S)c(Cl)cc1Cl    ZINC000002584568
Cc1c(Cl)cc(S)cc1Cl    ZINC000146734569
Cc1cc(Cl)c(S)c(Cl)c1    ZINC000263625199
Cc1cc(Cl)c(Cl)cc1S    ZINC000238497738
Cc1cc(Cl)cc(S)c1Cl    ZINC000263623791
Cc1c(Cl)ccc(S)c1Cl    ZINC000071792190
CCCSc1nnc(S)s1    ZINC000002243849
N#Cc1ccc2nc(S)sc2c1    ZINC000045236162
CC(C)Sc1nnc(S)s1    ZINC000005859439
Sc1cccc(-c2ccsc2)c1    ZINC001239510357
Sc1ccc(-c2ccsc2)cc1    ZINC000223788724
Sc1cccc2cccc(S)c12    ZINC000033799829
Sc1ccccc1-c1ccsc1    ZINC001239510400
Sc1ccc2cc(S)ccc2c1    ZINC000014628772
Sc1cccc2c(S)cccc12    ZINC000001555370
Sc1ccc2ccc(S)cc2c1    ZINC000014628770
FC(F)(F)c1ccccc1CS    ZINC000004244659
Cc1cc(=O)oc2cc(S)ccc12    ZINC000000156934
FC(F)(F)c1cccc(CS)c1    ZINC000004244652
Fc1cc(CCS)cc(F)c1F    ZINC000095729252
FC(F)(F)Cc1cccc(S)c1    ZINC000203809921
FC(F)(F)c1ccc(CS)cc1    ZINC000004244658
Cc1c(S)cccc1C(F)(F)F    ZINC000036533043
Cc1ccc(C(F)(F)F)cc1S    ZINC000095147668
Cc1oncc1-c1ccc(S)nc1    ZINC001242603185
Sc1ccccc1Nc1cnoc1    ZINC001203237503
Cc1ccccc1-c1noc(S)n1    ZINC000061881086
Sc1nc(Cc2ccccc2)no1    ZINC000061881101
Cc1cccc(-c2nnc(S)o2)c1    ZINC000006508911
Sc1cccc(Nc2ncco2)c1    ZINC001210945627
Sc1ccc(Nc2cnoc2)cc1    ZINC001203240334
CC#CC(=O)Nc1cccnc1S    ZINC001179748456
Sc1cccc(Nc2ccon2)c1    ZINC001210946082
Cc1nocc1-c1ccc(S)nc1    ZINC001243677714
Sc1nnc(Cc2ccccc2)o1    ZINC000002379869
Sc1cccc(Nc2cnoc2)c1    ZINC001210945662
Cc1nnc(-c2cccc(S)c2)o1    ZINC000148979962
Cc1occc1-c1ccc(S)nn1    ZINC001243059826
Cc1ccccc1-c1nnc(S)o1    ZINC000001510006
Cc1cccc2[nH]c(S)nc(=O)c12    ZINC000160267360
N#CNC(=O)Cc1ccc(S)cc1    ZINC001183186888
Cc1nnc(-c2ccc(S)cc2)o1    ZINC000306785123
Sc1cccc(Nc2ccno2)c1    ZINC001210945694
Cc1nnc(-c2ccccc2S)o1    ZINC001253375602
Sc1ncccc1Nc1ccoc1    ZINC001173933943
Cc1ccc(-c2nnc(S)o2)cc1    ZINC000000529274
O=c1cc(CS)nc2ccccn12    ZINC000019415295
Cc1nccn1-c1ccc(S)nn1    ZINC000040163946
Cn1c(S)nnc1-c1ccccn1    ZINC000002536729
Cn1cc(-c2ccc(S)nn2)cn1    ZINC000236101512
Cc1ccn(-c2cc(S)ncn2)n1    ZINC000057352294
Cc1n[nH]cc1-c1ccc(S)nn1    ZINC001240519355
Sc1ncccc1Nc1cn[nH]c1    ZINC001174293574
Sc1ncccc1Nc1ncc[nH]1    ZINC001176078945
Sc1nnnn1Cc1ccccc1    ZINC000018056483
SC1=NNC(c2ccccc2)=NN1    ZINC000049474189
Nn1c(S)nnc1-c1ccccc1    ZINC000000163939
N=CNc1ccc2nc(S)[nH]c2c1    ZINC001167867248
Cn1cncc1-c1ccc(S)nn1    ZINC000575575054
Cn1ccc(-c2ccc(S)nn2)n1    ZINC000714779646
Cc1ccc(-n2nnnc2S)cc1    ZINC000005968937
Cn1c(S)nnc1-c1cccnc1    ZINC000000508159
Nc1ccccc1-c1nnc(S)[nH]1    ZINC000007989029
Cn1cc(-c2ccnc(S)n2)cn1    ZINC000002538083
Cc1cccc(-n2nnnc2S)c1    ZINC000000390379
Cc1nnc(S)n1-c1cccnc1    ZINC000008993051
Cc1ccccc1-n1nnnc1S    ZINC000005982070
Cn1c(S)nnc1-c1ccncc1    ZINC000002911276
NC(=O)[C@H](CO)NC(=O)CCS    ZINC001143986262
C#C[C@H](CC)Oc1cccc(S)c1    ZINC001226017018
Sc1ccccc1C1=CCCOC1    ZINC001245157273
Sc1cccc(C2=CCCOC2)c1    ZINC001245158346
Sc1ccc(C2=CCOCC2)cc1    ZINC001242074672
Sc1cccc(OC2CC=CC2)c1    ZINC001226016785
C#CC[C@@H](C)Oc1cccc(S)c1    ZINC001226015586
Sc1ccccc1C1=CCOCC1    ZINC001242076149
Sc1ccccc1O[C@@H]1C=CCC1    ZINC001225585661
C#CC[C@H](C)Oc1ccc(S)cc1    ZINC001225556150
C[n+]1cn(-c2ccccc2)c(S)n1    ZINC000004824038
C#C[C@H](C)Oc1ccc(S)cc1C    ZINC001229634764
Sc1ccc(O[C@@H]2C=CCC2)cc1    ZINC001225555608
Sc1ccc(O[C@H]2C=CCC2)cc1    ZINC001225555609
C#CC[C@@H](C)Oc1ccc(S)cc1    ZINC001225556149
C#CC[C@@H](C)Oc1ccccc1S    ZINC001225588000
C#C[C@H](CC)Oc1ccccc1S    ZINC001225584536
Sc1ccccc1OC1CC=CC1    ZINC001225585053
Sc1cccc(C2=CCOCC2)c1    ZINC001242075067
C#CC[C@H](C)Oc1ccccc1S    ZINC001225588001
C=CC(C=C)Oc1ccccc1S    ZINC001225588077
Sc1ccccc1O[C@H]1C=CCC1    ZINC001225585665
C#C[C@@H](CC)Oc1ccccc1S    ZINC001225584537
C=CC(C=C)Oc1ccc(S)cc1    ZINC001225555683
C#C[C@H](CC)Oc1ccc(S)cc1    ZINC001225555384
C=CC(C=C)Oc1cccc(S)c1    ZINC001226016336
Sc1cccc(O[C@H]2C=CCC2)c1    ZINC001226014386
Sc1ccc(C2=CCCOC2)cc1    ZINC001245157856
SCc1ccccc1C1=CCOC1    ZINC001239489415
C#C[C@@H](CC)Oc1ccc(S)cc1    ZINC001225555386
C#CC[C@H](C)Oc1cccc(S)c1    ZINC001226015587
NC(=O)[C@@H](CO)NC(=O)CCS    ZINC001143986265
Sc1ccc(OC2CC=CC2)cc1    ZINC001225556257
SCc1cccc(C2=CCOC2)c1    ZINC001239488101
SCc1ccc(C2=CCOC2)cc1    ZINC001239489312
Sc1cccc(O[C@@H]2C=CCC2)c1    ZINC001226014385
C#C[C@@H](C)Oc1ccc(S)cc1C    ZINC001229634763
C#C[C@@H](CC)Oc1cccc(S)c1    ZINC001226017020
Sc1ccc(C2=NCCCC2)cn1    ZINC000072217012
Sc1ccccc1C1=NCCCN1    ZINC000000168927
Cc1ccc2nc(CCS)[nH]c2c1    ZINC000004775700
C#CCCCNc1ccc(S)nc1    ZINC001162445928
Sc1ccc(C2=CNCCC2)cn1    ZINC001243950412
Sc1ncccc1C1=NCCCC1    ZINC000072217072
N[C@H]1CN(C(=O)CCS)C[C@H]1F    ZINC001157529968
CC1(C)N=C(S)c2ccccc2N1    ZINC000004372223
Sc1ncccc1NC1=CCCC1    ZINC001173997223
CCc1nc(CS)c2ccccn21    ZINC000225746081
CN(CC#N)Cc1ccc(S)cc1    ZINC001233261070
Sc1ccc(C2=CCNCC2)cn1    ZINC001240467240
Cc1cc2nc(CS)[nH]c2cc1C    ZINC000004775707
C/C=C(\NC=N)c1cccc(S)c1    ZINC001242865420
Sc1ccc(C2=CCCNC2)cn1    ZINC001240665028
CCNC(=S)NCC(C)(C)S    ZINC001195363504
CCOC(=O)CO[C@H](C)[C@H](C)S    ZINC001204708939
C[C@H](CS)OC[C@H]1COCCO1    ZINC001210815861
C[C@H](CC(C)(C)S)OCC(=O)O    ZINC001225023808
COC(=O)[C@@H](C)CO[C@H](C)CS    ZINC001205944959
COC(=O)CCCO[C@H](C)CS    ZINC001206222328
CCOC(=O)[C@H](C)O[C@H](C)CS    ZINC001204596741
CC(C)(C)NC(=S)NCCS    ZINC001200911442
CC[C@H](C)NC(=S)NCCS    ZINC001200491773
CCCNC(=S)NCCCS    ZINC001244910047
CCCCNC(=S)NCCS    ZINC000137662778
C[C@H](CS)OC[C@@H]1COCCO1    ZINC001210815866
COC(=O)[C@H](C)CO[C@H](C)CS    ZINC001206568926
CC(=O)OCCO[C@H](C)[C@H](C)S    ZINC001224578395
CC(C)NC(=S)NCCCS    ZINC001200794873
C[C@@H](OCC1OCCO1)[C@H](C)S    ZINC001224664443
CC(C)OC(=O)CO[C@H](C)CS    ZINC001205893058
COC(=O)CCCO[C@@H](C)CS    ZINC001206222329
CCOC(=O)[C@H](C)O[C@@H](C)CS    ZINC001204596738
COC(=O)[C@H](C)CO[C@@H](C)CS    ZINC001206568928
C[C@H](CS)OCCC1OCCO1    ZINC001224496945
CC(C)CNC(=S)NCCS    ZINC001245259933
CCOC(=O)[C@@H](C)O[C@@H](C)CS    ZINC001204596739
C[C@@H](CC(C)(C)S)OCC(=O)O    ZINC001225023807
C[C@@H](CS)OC[C@H]1COCCO1    ZINC001210815865
C[C@@H](CS)OC[C@@H]1COCCO1    ZINC001210815868
CCOC(=O)[C@@H](C)O[C@H](C)CS    ZINC001204596740
CCOC(=O)CCO[C@@H](C)CS    ZINC001205078330
COC(=O)[C@@H](C)CO[C@@H](C)CS    ZINC001205944958
CCOC(=O)CCO[C@H](C)CS    ZINC001205078325
CO[C@@H](C)CCOC(=O)CCS    ZINC000031392992
CC[C@@H](C)NC(=S)NCCS    ZINC001200491777
COC(=O)CCO[C@H](C)[C@H](C)S    ZINC001205059654
CO[C@H](C)CCOC(=O)CCS    ZINC000006036436
CC(C)OC(=O)CO[C@@H](C)CS    ZINC001205893074
C[C@@H](CS)OCCC1OCCO1    ZINC001224496946
COCCNC(=O)NCCCS    ZINC001186567595
NC[C@@H](O)CC(=O)NCCCS    ZINC001220585314
NC[C@H](O)CC(=O)NCCCS    ZINC001220585315
O=C(CCS)NCCNCCO    ZINC001143985712
Sc1ccc(C2CCCCC2)cc1    ZINC000020431099
CCC/C=C/c1ccccc1CS    ZINC001242255421
CCC/C=C/c1cccc(CS)c1    ZINC001242255106
C[C@H](CS)OCC[Si](C)(C)C    ZINC001224910220
SCCCCCCCCCS    ZINC000003860657
CCC/C=C/c1ccc(CS)cc1    ZINC001242255113
C[C@@H](CS)OCC[Si](C)(C)C    ZINC001224910263
COC(C)(C)CO[C@H](C)[C@H](C)S    ZINC001222364328
C[C@H](CC(C)(C)S)OC[C@H](C)O    ZINC001205788055
C[C@@H](CC(C)(C)S)OCCCO    ZINC001217929789
C[C@H](CS)OCCCC(C)(C)O    ZINC001217933310
COCCO[C@@H](C)CC(C)(C)S    ZINC001204979292
C[C@@H](O)CO[C@H](C)CC(C)(C)S    ZINC001205788054
C[C@@H](O)CO[C@@H](C)CC(C)(C)S    ZINC001205788056
C[C@H](CC(C)(C)S)OCCCO    ZINC001217929785
COCCCCO[C@H](C)[C@H](C)S    ZINC001224317781
C[C@H](O)CO[C@@H](C)CC(C)(C)S    ZINC001205788057
C[C@@H](OCC(C)(C)CO)[C@H](C)S    ZINC001205802530
COCCO[C@H](C)CC(C)(C)S    ZINC001204979290
CC(C)OCCO[C@H](C)[C@H](C)S    ZINC001222674784
C[C@@H](CS)OCCCC(C)(C)O    ZINC001217933311
C[C@H](CS)OCCC[N+](C)(C)C    ZINC001224621442
C[C@@H](CS)OCCC[N+](C)(C)C    ZINC001224621448
C[C@@H](OCC[N+](C)(C)C)[C@H](C)S    ZINC001224775481
Nc1c(S)ccc(Cl)c1Cl    ZINC000020156626
Nc1cc(Cl)cc(Cl)c1S    ZINC000071773908
Nc1c(S)c(Cl)ccc1Cl    ZINC000073638408
Nc1cc(Cl)c(Cl)cc1S    ZINC000034100746
Sc1cc(Cl)ccc1NCl    ZINC000095950056
Nc1c(S)cc(Cl)cc1Cl    ZINC000039375124
Sc1ccc(Cl)cc1NCl    ZINC000095950051
Nc1ccc(Cl)c(Cl)c1S    ZINC000075581531
Sc1cccc(-c2nccs2)c1    ZINC000142773626
Sc1nc(-c2ccccc2)cs1    ZINC000001596410
Sc1cccc(-c2cncs2)c1    ZINC001241497651
Sc1ccc(-c2nccs2)cc1    ZINC001242896030
Sc1ccc(-c2cncs2)cc1    ZINC001241497895
Sc1ccccc1-c1cscn1    ZINC000149836935
Sc1ccc(-c2cscn2)cc1    ZINC001241890734
Sc1ccccc1-c1nccs1    ZINC000113766921
Sc1ccccc1-c1cncs1    ZINC001241497558
Sc1cccc(-c2cscn2)c1    ZINC001241890867
C=Cc1ccc2nc(S)sc2c1    ZINC001240830152
Sc1ccc(-c2ccsc2)cn1    ZINC001239510921
N#Cc1cnn2c1nc(S)nc2O    ZINC000098181672
Nc1ccc(C(F)(F)F)cc1S    ZINC000039375361
Cc1cc(C(F)(F)F)cnc1S    ZINC000085384907
Cc1cnc(S)c(C(F)(F)F)c1    ZINC000096508949
Cc1cc(C(F)(F)F)cc(S)n1    ZINC000043179114
Nc1cc(C(F)(F)F)ccc1S    ZINC000000056811
Nc1c(S)cccc1C(F)(F)F    ZINC000082728875
Cc1nc(S)ccc1C(F)(F)F    ZINC000096509853
Nc1nnc(-c2ccccc2S)o1    ZINC000005717673
Oc1ccc(-c2nnc(S)[nH]2)cc1    ZINC000013130001
Cc1nnc(-c2ccnc(S)c2)o1    ZINC001253444296
Sc1cccc(Nc2nnco2)c1    ZINC001210945570
N=CNc1ccc2oc(S)nc2c1    ZINC001167868654
N#CCNC(=O)c1cccnc1S    ZINC000306275937
Cc1nnc(-c2cccnc2S)o1    ZINC001253375357
Sc1ncccc1Nc1cnoc1    ZINC001203233027
Nc1cccc(-c2nnc(S)o2)c1    ZINC000005687856
Cc1ccc(-c2cnnc(S)n2)o1    ZINC000034926758
Cc1cc2c(O)nc(S)nc2cn1    ZINC000008628002
Oc1ccccc1-c1nnc(S)[nH]1    ZINC000016957372
Cc1oncc1-c1ccc(S)nn1    ZINC001242601254
Cc1ccncc1-c1nnc(S)o1    ZINC000012408523
Oc1cccc(-c2nnc(S)[nH]2)c1    ZINC000002392104
Cn1c(S)nc(=O)c2cccnc21    ZINC000012396877
Nc1ccccc1-c1nnc(S)o1    ZINC000006534140
Cc1nocc1-c1ccc(S)nn1    ZINC001243672241
C[C@H](S)C(=O)N[C@@H](CO)C(=O)O    ZINC000065743186
Nn1c(S)nnc1-c1ccccn1    ZINC000005906051
Nn1c(S)nnc1-c1cccnc1    ZINC000002228210
Nc1ccc(-n2nnnc2S)cc1    ZINC000006257545
C[C@@H](S)C(=O)N[C@@H](CO)C(=O)O    ZINC000065743187
Nc1cccc(-n2nnnc2S)c1    ZINC000002583816
Cn1c(S)nnc1-c1cnccn1    ZINC000008913863
COC(=O)N[C@@H](CS)C(=O)OC    ZINC000015225829
Nn1c(S)nnc1-c1ccncc1    ZINC000000509439
Sc1ccc(C2=CCCOC2)cn1    ZINC001245158735
C=C(C)C(=O)Nc1ccccc1S    ZINC001142511623
CC1(C)c2cc(S)ccc2NC1=O    ZINC000077278148
C#Cc1ccc(O[C@@H](C)CS)nc1    ZINC001233966297
Sc1ccccc1NC1=CCOC1    ZINC001203389403
O=C(Nc1cccc(S)c1)C1CC1    ZINC000095099735
Sc1ccc(NC2=CCOC2)cc1    ZINC001203389639
C[C@H](CS)Oc1ccc(C#N)cc1    ZINC001225247744
Sc1ccc(C2=CCOCC2)cn1    ZINC001242076066
CC(C)(S)CNC(=O)CCS    ZINC001143993586
CSCCC(=O)NCCCS    ZINC001144063802
C[C@@H](CS)Oc1cccc(C#N)c1    ZINC001225225909
C[C@@H](CS)Oc1ccc(C#N)cc1    ZINC001225247745
O=C(Nc1ccc(S)cc1)C1CC1    ZINC000019872848
C#Cc1ccc(O[C@H](C)CS)nc1    ZINC001233966296
O=C(Nc1ccccc1S)C1CC1    ZINC000170206870
C[C@@H](CS)Oc1ccccc1C#N    ZINC001225197757
C[C@H](CS)Oc1ccccc1C#N    ZINC001225197752
O=C1CN(Cc2ccc(S)cc2)C1    ZINC001233261575
C[C@H](CS)Oc1cccc(C#N)c1    ZINC001225225908
N#Cc1cccc(NCCCS)n1    ZINC001171003652
C#CCCCNc1ccc(S)nn1    ZINC001162439829
N#Cc1cccnc1NCCCS    ZINC001159865058
N#Cc1cc(NCCCS)ccn1    ZINC001171003965
Cc1ccc(C=NNC(=N)S)cc1    ZINC000001905516
N#Cc1ccc(NCCCS)nc1    ZINC001159866213
Sc1ccc(C2=CCNCC2)nn1    ZINC001240466843
CN/C(S)=N/N=C\c1ccccc1    ZINC000020282633
Sc1ccc(C2=CNCCC2)nn1    ZINC001243948368
Sc1ccc(C2=CCCNC2)nn1    ZINC001240652836
N#Cc1ccnc(NCCCS)c1    ZINC001170999726
CCOCCN[C@@H](CS)C(=O)O    ZINC000205088737
COC(=O)[C@H](O)CNCCCS    ZINC001252442777
COC(=O)[C@H](CS)NC[C@H](C)O    ZINC001251969750
O=C(COCCO)NCCCS    ZINC001181800697
CN(C[C@H](O)CO)C(=O)CCS    ZINC001143978469
CON(C)C(=O)CO[C@H](C)CS    ZINC001224790405
C[C@@H](O)[C@@H](CO)NC(=O)CCS    ZINC001143979938
COC(=O)[C@@H](O)CNCCCS    ZINC001252442776
COCCOC(=O)NCCCS    ZINC001193433563
CN(C[C@@H](O)CO)C(=O)CCS    ZINC001143978470
CON(C)C(=O)CO[C@@H](C)CS    ZINC001224790404
CN(Cc1ccc(S)cc1)C1CC1    ZINC001233258415
CC/C=C/Nc1ccccc1CS    ZINC001170766774
Sc1cccc(CN2CCCC2)c1    ZINC000045206630
CC/C=C/Nc1ccc(CS)cc1    ZINC001170767787
CC(C)(C)/C=C/c1ccc(S)nc1    ZINC001241563821
CCC/C=C/Nc1ccc(S)cc1    ZINC001210060562
C[C@H]1CCN1Cc1ccc(S)cc1    ZINC001233258943
CC1CN(Cc2ccc(S)cc2)C1    ZINC001233258758
SCCNC1Cc2ccccc2C1    ZINC001255012258
C[C@@H]1CCN1Cc1ccc(S)cc1    ZINC001233258942
C=Cc1ccccc1NCCCS    ZINC001171004242
C=CCN(C)Cc1ccc(S)cc1    ZINC001233261452
CCC/C=C/Nc1ccccc1S    ZINC001210059719
Sc1ccc(CN2CCCC2)cc1    ZINC000045206631
C=C(C)CNc1ccccc1CS    ZINC001163381822
C=C(C)CNc1ccc(CS)cc1    ZINC001163382142
Sc1ccccc1CN1CCCC1    ZINC000045206629
CCSC[C@H](C)NCCCS    ZINC001173294479
CCSC[C@@H](C)NCCCS    ZINC001173294477
CSCC[C@@H](C)NCCCS    ZINC001258208799
CSCC[C@H](C)NCCCS    ZINC001258208804
CCOC[C@H](O)CNCCCS    ZINC001252048155
CC(C)OC[C@@H](O)CNCCS    ZINC001252693445
CC(C)OC[C@H](O)CNCCS    ZINC001252693432
COC[C@@H](O)CNCC(C)(C)S    ZINC001252827991
CCOC[C@@H](O)CNCCCS    ZINC001252048156
OCCSc1nnc(S)s1    ZINC000016136363
Sc1ccc(-c2cscn2)cn1    ZINC001241890479
Sc1snnc1-c1ccccc1    ZINC000000168604
Sc1ccc(-c2cncs2)cn1    ZINC001241498407
S=c1[nH]c2ccccc2nc1S    ZINC000001699985
Sc1nc(-c2ccccc2)ns1    ZINC000000409839
Sc1ccc2cc(Cl)ccc2c1    ZINC000082048874
Sc1nc(-c2ccncc2)cs1    ZINC000035572073
Sc1ccc(-c2nccs2)cn1    ZINC001242897323
Fc1ccc(OC(F)F)c(S)c1    ZINC000263623873
Fc1cccc(OC(F)F)c1S    ZINC000263623184
Fc1ccc(S)cc1OC(F)F    ZINC000263623608
Fc1cc(OC(F)F)ccc1S    ZINC000263625044
Fc1ccc(OC(F)F)cc1S    ZINC000263625058
Sc1ccc(-c2ccsc2)nn1    ZINC000236695814
Sc1nnc(-c2ccccc2)s1    ZINC000013532595
FC(F)(F)Oc1cccc(S)c1    ZINC000002379401
Fc1cccc(S)c1OC(F)F    ZINC000263624467
N=c1sc(S)nc2ccccc21    ZINC000100456374
Sc1nc(S)c2ccccc2n1    ZINC000004727935
Sc1nccc(-c2cccs2)n1    ZINC000015924231
Fc1cc(S)ccc1OC(F)F    ZINC000263624530
Fc1c(S)cccc1OC(F)F    ZINC000263623189
FC(F)(F)Oc1ccccc1S    ZINC000000167123
Sc1ccc2nncc(S)c2c1    ZINC000001693142
Sc1nnc(S)c2ccccc12    ZINC000005648454
FC(F)(F)Oc1ccc(S)cc1    ZINC000000167114
Fc1cc(S)cc(OC(F)F)c1    ZINC000263623687
NC(=O)c1ccc2nc(S)oc2c1    ZINC000306290126
Oc1cccc(-c2nnc(S)o2)c1    ZINC000001605604
Nc1ccc(C(F)(F)F)nc1S    ZINC000047218639
Cc1cc(C(F)(F)F)nc(S)n1    ZINC000000035813
Nc1cc(C(F)(F)F)cnc1S    ZINC000047212307
Oc1ccccc1-c1nnc(S)o1    ZINC000004673267
O=C(O)c1cccc2[nH]c(S)nc21    ZINC000005425342
C[C@@H](C#N)S(=O)(=O)NCCS    ZINC001193159865
FC(F)(F)C(F)(F)CCCS    ZINC000038293050
Fc1cc(S)ccc1-c1ccoc1    ZINC001239690710
Fc1cc(-c2ccoc2)ccc1S    ZINC001239690863
N#CCS(=O)(=O)NCCCS    ZINC001192994850
C[C@H](C#N)S(=O)(=O)NCCS    ZINC001193159864
Fc1ccc(S)c(-c2ccoc2)c1    ZINC001239690571
Fc1cc(S)ccc1-c1cn[nH]c1    ZINC001240240931
Fc1cc(-c2cc[nH]n2)ccc1S    ZINC001245310718
Fc1ccc(S)c(-c2cn[nH]c2)c1    ZINC001240243078
Oc1cccc(-n2nnnc2S)c1    ZINC000000402533
Oc1ccc(-n2nnnc2S)cc1    ZINC000002504589
NC(=O)c1ccc2nnc(S)n2c1    ZINC000306932423
Fc1ccc(S)c(-c2cc[nH]n2)c1    ZINC001245311207
Fc1cc(S)ccc1-c1ncc[nH]1    ZINC001242017345
Fc1cc(S)ccc1-c1cc[nH]n1    ZINC001245315059
Fc1cc(-c2ncc[nH]2)ccc1S    ZINC001242018667
Sc1nncn1/N=C/c1ccco1    ZINC000006438159
Fc1ccc(S)c(-c2ncc[nH]2)c1    ZINC001242019036
Fc1cc(-c2cn[nH]c2)ccc1S    ZINC001240243057
O=C1CC(Oc2ccc(S)cc2)C1    ZINC001225556066
Nn1c(S)nnc1-c1cnccn1    ZINC000002392111
O=C1CC(Oc2cccc(S)c2)C1    ZINC001226013735
O=C1CC(Oc2ccccc2S)C1    ZINC001225586990
Sc1ccc(C2=CCCOC2)nn1    ZINC001245160059
C#CC[C@H](C)Oc1ccnc(S)n1    ZINC001226939406
C=C(C)C(=O)Nc1cccnc1S    ZINC001142508368
Sc1ccnc(OC2CC=CC2)n1    ZINC001228125744
Sc1ccc(C2=CCOCC2)nn1    ZINC001242075395
N#CC1CN(Cc2occc2S)C1    ZINC001237184634
C#C[C@@H](C)Oc1nc(S)ncc1C    ZINC001225741665
C=CC(C=C)Oc1nccc(S)n1    ZINC001228125560
C[C@@H](CS)Oc1cncc(C#N)c1    ZINC001226688075
C[C@@H](CS)Oc1cccnc1C#N    ZINC001225672707
O=C(NC1CC1)c1cccnc1S    ZINC000306264217
C[C@H](CS)Oc1ccc(C#N)nc1    ZINC001225503580
C#C[C@@H](CC)Oc1nccc(S)n1    ZINC001228126665
C[C@H](CS)Oc1ncccc1C#N    ZINC001225408741
C[C@H](CS)Oc1cccc(C#N)n1    ZINC001230042188
C=C(N)C(=O)Nc1ccccc1S    ZINC001218831286
C[C@H](CS)Oc1cncc(C#N)c1    ZINC001226688074
COCCNC(=S)NCCS    ZINC001197873526
COc1nn(C)c2ccc(S)cc12    ZINC000225774027
Sc1nccc(O[C@H]2C=CCC2)n1    ZINC001226939890
N=CNC(=O)Cc1ccc(S)cc1    ZINC001183187800
Sc1nccc(O[C@@H]2C=CCC2)n1    ZINC001226939889
C#C[C@H](CC)Oc1ccnc(S)n1    ZINC001226940421
C#C[C@@H](CC)Oc1ccnc(S)n1    ZINC001226940422
Sc1ncccc1NC1=CCOC1    ZINC001203382548
O=C(c1cccnc1S)N1CCC1    ZINC000306286697
C#CC[C@H](C)Oc1nccc(S)n1    ZINC001228126590
Sc1nccc(OC2CC=CC2)n1    ZINC001226941001
C#CC[C@@H](C)Oc1nccc(S)n1    ZINC001228126589
C#C[C@H](CC)Oc1nccc(S)n1    ZINC001228126664
C#C[C@H](C)Oc1nc(S)ncc1C    ZINC001225743694
Sc1ccnc(O[C@@H]2C=CCC2)n1    ZINC001228128704
C[C@H](CS)Oc1cccnc1C#N    ZINC001225672699
C[C@@H](CS)Oc1ncccc1C#N    ZINC001225408744
COCNC(=S)NCCCS    ZINC001198863392
C#C[C@H](C)Oc1cc(C)nc(S)n1    ZINC001226801796
C[C@@H](CS)Oc1cccc(C#N)n1    ZINC001230042196
O=C1CC(Nc2ccc(S)nc2)C1    ZINC001167341659
C[C@@H](CS)Oc1ccc(C#N)nc1    ZINC001225503582
C=CC(C=C)Oc1ccnc(S)n1    ZINC001226938830
Sc1ccnc(O[C@H]2C=CCC2)n1    ZINC001228128705
C#C[C@@H](C)Oc1cc(C)nc(S)n1    ZINC001226799145
O=C(Nc1cccnc1S)C1CC1    ZINC001142674410
C#CC[C@@H](C)Oc1ccnc(S)n1    ZINC001226939405
O=C(O)CCOCCOCCS    ZINC000096503503
N#Cc1cc(NCCCS)ncn1    ZINC001171000112
N#Cc1nccnc1NCCCS    ZINC001159866223
N#Cc1cncc(NCCCS)n1    ZINC001159870035
CN/C(S)=N/N=C\c1cccnc1    ZINC000005548924
N#Cc1ncncc1NCCCS    ZINC001171003436
Fc1cc(S)ccc1C1=CCCC1    ZINC001239788462
N#Cc1cnnc(NCCCS)c1    ZINC001171003610
Sc1nnnn1[C@@H]1C[C@@H]2C=C[C@@H]1C2    ZINC000100152325
N#Cc1ccnnc1NCCCS    ZINC001170999686
CN/C(S)=N/N=Cc1cccnc1    ZINC000254814125
CN/C(S)=N/N=Cc1ccccn1    ZINC000254619470
Sc1nnnn1[C@H]1C[C@H]2C=C[C@@H]1C2    ZINC000006293290
Sc1nnnn1[C@H]1C[C@H]2C=C[C@H]1C2    ZINC000100917736
Cn1cccc1-c1nnc(S)n1C    ZINC000077295454
SC1=NN[C@@H](c2ccccc2)NN1    ZINC000026507596
Sc1nnnn1[C@@H]1C[C@H]2C=C[C@@H]1C2    ZINC000006293291
Cc1nc2nc(S)nn2c(C)c1C    ZINC000000051677
N#Cc1cnc(NCCCS)nc1    ZINC001170999593
Sc1nnnn1[C@@H]1C[C@H]2C=C[C@H]1C2    ZINC000100917735
N#Cc1ccnc(NCCCS)n1    ZINC001170999629
C/C(=N/N=C(/N)S)c1ccncc1    ZINC000015924256
N#Cc1cnc(NCCCS)cn1    ZINC001159869839
N#Cc1ccc(NCCCS)nn1    ZINC001170999455
Fc1ccc(S)c(C2=CCCC2)c1    ZINC001239788569
Fc1cc(C2=CCCC2)ccc1S    ZINC001239789235
Sc1nnnn1[C@H]1C[C@@H]2C=C[C@@H]1C2    ZINC000100152321
C=C[C@@H](CC)Oc1ccc(S)cc1    ZINC001225555013
Sc1ccc(OCC2CCC2)cc1    ZINC000095095548
COc1ccc2c(c1)CCC[C@@H]2S    ZINC000020476609
C=Cc1ccc(O[C@@H](C)CS)cc1    ZINC001230449282
C=CC[C@@H](C)Oc1cccc(S)c1    ZINC001226017422
C=C[C@@H](C)Oc1ccc(S)cc1C    ZINC001229635122
CCSCCO[C@H](C)[C@H](C)S    ZINC001205348666
C[C@@H](S[C@@H](C)[C@H](C)O)[C@H](C)S    ZINC000101751088
Sc1cccc(C[C@@H]2CCCO2)c1    ZINC001250103978
C[C@@H](CS)O[C@H]1Cc2ccccc21    ZINC001224071813
C=CC[C@@H](C)Oc1ccccc1S    ZINC001225584200
C[C@@H](CS)O[C@@H]1Cc2ccccc21    ZINC001224071811
C[C@H](Oc1cccc(S)c1)C1CC1    ZINC001226015161
Sc1ccccc1COCC1CC1    ZINC000095738835
Sc1ccc(COCC2CC2)cc1    ZINC000095738832
Cc1cc(S)ccc1OC1CCC1    ZINC001229635288
C[C@@H](Oc1cccc(S)c1)C1CC1    ZINC001226015159
C[C@H](Oc1ccc(S)cc1)C1CC1    ZINC001225555501
Sc1ccc(OC2CCCC2)cc1    ZINC000040571375
C=C[C@@H](CC)Oc1cccc(S)c1    ZINC001226015800
C=C[C@H](C)Oc1ccc(S)cc1C    ZINC001229635125
C[C@H](O)[C@H](C)S[C@@H](C)[C@H](C)S    ZINC000212553592
C=C(O[C@@H](C)CS)c1ccccc1    ZINC001223642666
Sc1cccc(OCC2CCC2)c1    ZINC000072210062
C[C@H](Oc1ccccc1S)C1CC1    ZINC001225583849
C[C@@H](Oc1ccccc1S)C1CC1    ZINC001225583848
Sc1ccccc1OC1CCCC1    ZINC001225583813
C=C[C@@H](CC)Oc1ccccc1S    ZINC001225585502
COc1ccc2c(c1)CCC[C@H]2S    ZINC000020476610
C=C[C@H](CC)Oc1cccc(S)c1    ZINC001226015799
C=C(O[C@H](C)CS)c1ccccc1    ZINC001223642661
CC(C)(O)/C=C/c1ccccc1S    ZINC001239150451
C[C@@H](S)[C@@H](C)S[C@@H](C)[C@H](C)O    ZINC000212553784
C=CC[C@@H](C)Oc1ccc(S)cc1    ZINC001225555466
C[C@H](CS)O[C@@H]1Cc2ccccc21    ZINC001224071814
CC(C)(O)/C=C/c1cccc(S)c1    ZINC001239150454
C=C[C@H](CC)Oc1ccccc1S    ZINC001225585501
C=Cc1ccc(O[C@H](C)CS)cc1    ZINC001230449281
Sc1cccc(OC2CCCC2)c1    ZINC001226014958
CC(C)(O)/C=C/c1ccc(S)cc1    ZINC001239149988
C[C@@H](Oc1ccc(S)cc1)C1CC1    ZINC001225555500
C=C[C@H](CC)Oc1ccc(S)cc1    ZINC001225554806
C[C@H](CS)O[C@H]1Cc2ccccc21    ZINC001224071812
Sc1cccc(COCC2CC2)c1    ZINC000095738834
Sc1cccc(C[C@H]2CCCO2)c1    ZINC001250103979
C[C@@H](S)[C@H](C)S[C@@H](C)[C@H](C)O    ZINC000005298949
CN1CCC[C@@H]1c1cccnc1S    ZINC000072217046
C=CCCCNc1ccc(S)nc1    ZINC001170299826
CC1(Nc2ccc(S)nc2)CCC1    ZINC001164033194
Sc1ncccc1[C@H]1CCCCN1    ZINC000072217074
Cc1nc(S)ccc1[C@H]1CCCN1    ZINC000072218363
Cc1cc(C)c(NC(=N)S)c(C)c1    ZINC000013658992
C/N=C(/S)NCCc1ccccc1    ZINC000013658771
Sc1ncccc1[C@@H]1CCCCN1    ZINC000072217073
Cc1nc(S)ccc1[C@@H]1CCCN1    ZINC000072218362
Sc1ccc([C@@H]2CCCCN2)cn1    ZINC000072217013
CC(C)(C)/C=C/c1ccc(S)nn1    ZINC001241563049
Sc1ccc([C@H]2CCCCN2)cn1    ZINC000072217014
CCC/C=C/Nc1cccnc1S    ZINC001210059160
CN1CCC[C@H]1c1ccc(S)nc1    ZINC000072216987
Cc1cc([C@@H]2CCCN2)cnc1S    ZINC000072218242
C=Cc1ccc(NCCCS)nc1    ZINC001159869816
CN1CCC[C@@H]1c1ccc(S)nc1    ZINC000072216986
Cc1cc([C@H]2CCCN2)cnc1S    ZINC000072218243
Cc1cc(S)ncc1[C@@H]1CCCN1    ZINC000072218302
Cc1cc(S)ncc1[C@H]1CCCN1    ZINC000072218303
CN1CCC[C@H]1c1cccnc1S    ZINC000072217047
CCC/N=C(\S)Nc1ccccc1    ZINC000005421739
COC(CCO[C@H](C)CS)OC    ZINC001224349890
COCCOCCO[C@@H](C)CS    ZINC001224519433
COCOCCO[C@H](C)[C@H](C)S    ZINC001224824586
COC(CO[C@H](C)[C@H](C)S)OC    ZINC001204902564
COCCOCCO[C@H](C)CS    ZINC001224519432
COC(CCO[C@@H](C)CS)OC    ZINC001224349893
COC(C)(CO[C@H](C)CS)OC    ZINC001224683777
COC(C)(CO[C@@H](C)CS)OC    ZINC001224683782
COCCOCO[C@H](C)[C@H](C)S    ZINC001205286036
CC(C)Cc1ccc([C@@H](C)S)cc1    ZINC000020476512
C[C@@H](S)c1ccc(C(C)(C)C)cc1    ZINC000020476504
C[C@@H](CC(C)(C)S)OCCCF    ZINC001225158191
C[C@H](S)c1ccc(C(C)(C)C)cc1    ZINC000020476505
CC(C)(C)c1ccc(CCS)cc1    ZINC000057489558
CC(C)Cc1ccc([C@H](C)S)cc1    ZINC000020476513
C[C@H](CC(C)(C)S)OCCCF    ZINC001225158188
CC(C)(C)c1cccc(CCS)c1    ZINC000095729291
Cc1cc(C(C)(C)C)cc(S)c1C    ZINC000019336440
CCCCc1ccc(CCS)cc1    ZINC000057937457
CC(C)Cc1ccc(CCS)cc1    ZINC000057937459
Sc1nc(Cl)cc2ccccc12    ZINC000095099991
Sc1ccnc2cc(Cl)ccc12    ZINC000005997711
Sc1nnc(-c2ccncc2)s1    ZINC000013532584
C=Cc1ncnc2nc(S)sc21    ZINC001240827605
Sc1ccc2cccc(Cl)c2n1    ZINC000072207218
Sc1ccc(-c2nccs2)nn1    ZINC000721098705
Sc1ccnc2c(Cl)cccc12    ZINC000040175660
Sc1ccc2cc(Cl)ccc2n1    ZINC000072207220
Sc1nnc(-c2ccccn2)s1    ZINC000000102513
Sc1nncc(-c2cccs2)n1    ZINC000004206059
Sc1ccc(-c2cncs2)nn1    ZINC000575574797
Sc1nnc(-c2cccnc2)s1    ZINC000002511076
Sc1ccc2ccc(Cl)cc2n1    ZINC000072207219
Sc1ccc2c(Cl)cccc2n1    ZINC000072207221
O=CN[C@H]1CS(=O)(=O)C[C@@H]1S    ZINC000217399380
O=CN[C@H]1CS(=O)(=O)C[C@H]1S    ZINC000217399302
O=CN[C@@H]1CS(=O)(=O)C[C@H]1S    ZINC000217399460
Oc1ccc(C(F)(F)F)nc1S    ZINC000263625005
O=C(O)c1ccc2oc(S)nc2c1    ZINC000005844322
O=CN[C@@H]1CS(=O)(=O)C[C@@H]1S    ZINC000217399549
Nc1cc(C(F)(F)F)nc(S)n1    ZINC000008764205
O=[N+]([O-])c1ccc2nc(S)[nH]c2c1    ZINC000005124323
O=C(O)c1ccc2nnc(S)n2c1    ZINC000113394769
Fc1ccc(S)c(-c2cnoc2)c1    ZINC001239187867
Fc1cc(S)ccc1-c1cnoc1    ZINC001239185403
Cc1cc2nc(S)sc2cc1C    ZINC000045237237
Fc1cc(-c2cnoc2)ccc1S    ZINC001239187833
C#CCNc1cc(S)cc(S)c1    ZINC001163368197
Cc1cc(-c2cccs2)[nH]c1S    ZINC000005361432
Cc1cc2sc(S)nc2c(C)c1    ZINC000045237211
Fc1ccccc1-n1cnnc1S    ZINC000013140513
Fc1ccc(-c2nnc(S)[nH]2)cc1    ZINC000017957855
Fc1ccccc1-c1nnc(S)[nH]1    ZINC000006557542
Fc1cccc(-c2nnc(S)[nH]2)c1    ZINC000020158932
C=CCS(=O)(=O)NCCCS    ZINC001259935002
C[C@H](S)[C@H](C)N1CCS1(=O)=O    ZINC001250354402
C=CS(=O)(=O)NCC(C)(C)S    ZINC001198633888
N=C(S)[C@H]1COc2ccccc2O1    ZINC000004009926
CS(=O)(=O)N1CCC(S)CC1    ZINC000300758846
O=S1(=O)CC[C@@H](NCCS)C1    ZINC000258594134
C[C@H](CS)N1CCCS1(=O)=O    ZINC001250384581
O=S(=O)(NCCCS)C1CC1    ZINC001259278990
N=C(S)[C@@H]1COc2ccccc2O1    ZINC000004009929
O=S1(=O)CC[C@H](NCCS)C1    ZINC000258594129
O=S(=O)(CC1CC1)NCCS    ZINC001188984131
C[C@@H](CS)N1CCCS1(=O)=O    ZINC001250384580
O=S(=O)(NCCS)C1CCC1    ZINC001188146738
CC(=O)C(=O)Nc1ccccc1S    ZINC001142699343
C[C@H]([C@H](C)S)N1CCS1(=O)=O    ZINC001250354401
C=C(N)C(=O)Nc1cccnc1S    ZINC001218622939
C#C[C@@H](CC)Oc1cnnc(S)n1    ZINC001228642021
C#C[C@@H](C)NC(=O)c1cnc(S)[nH]1    ZINC000306161148
N=C(S)NN=Cc1ccc(O)cc1    ZINC000001905450
C[C@H](CS)Oc1cnc(C#N)nc1    ZINC001233712619
Sc1nncc(O[C@H]2C=CCC2)n1    ZINC001228641686
Sc1nncc(OC2CC=CC2)n1    ZINC001228641693
CC#CCNC(=O)c1cnc(S)[nH]1    ZINC000306164193
O=C1CC(Nc2ccc(S)nn2)C1    ZINC001167338615
C[C@@H](CCl)CNC(=O)CCS    ZINC001143986105
CN(CCCCl)C(=O)CCS    ZINC001143986707
Fc1ccc(S)c(C2=CCNC2)c1    ZINC001243111633
C#CCNC(=O)c1cnc(S)n1C    ZINC001194254446
N/C(S)=N\N=C/c1ccccc1O    ZINC000020282666
C=CC(C=C)Oc1cnnc(S)n1    ZINC001228642364
C[C@H](CS)Oc1nnccc1C#N    ZINC001229608175
C#CC[C@@H](C)Oc1cnnc(S)n1    ZINC001228642936
O=C(CCS)N1CC(C(F)F)C1    ZINC000706502868
Sc1nncc(O[C@@H]2C=CCC2)n1    ZINC001228641687
C#C[C@@H](C)Oc1nc(S)nnc1C    ZINC001227598930
C[C@@H](CS)Oc1cnc(C#N)nc1    ZINC001233712610
C#CC[C@H](C)Oc1cnnc(S)n1    ZINC001228642932
N/C(S)=N/N=C\c1ccc(O)cc1    ZINC000015991122
C[C@@H](CS)Oc1nnccc1C#N    ZINC001229608168
C#C[C@H](CC)Oc1cnnc(S)n1    ZINC001228642022
C#CCN(C)C(=O)c1cnc(S)[nH]1    ZINC000306312599
C#C[C@H](C)NC(=O)c1cnc(S)[nH]1    ZINC000306161152
C[C@H](CCl)CNC(=O)CCS    ZINC001143986112
Fc1cc(C2=CCNC2)ccc1S    ZINC001243110152
C#C[C@H](C)Oc1nc(S)nnc1C    ZINC001227598931
N#Cc1cc[nH]c1NC(=O)CCS    ZINC001143978254
C#CCCc1cc(O)n(C(=N)S)n1    ZINC001245952422
N/C(S)=N/N=C/c1ccccc1O    ZINC000013638805
Fc1cc(S)ccc1C1=CCNC1    ZINC001243112033
Cc1cc(-c2nnc(S)n2C)n[nH]1    ZINC000016957843
Cn1nccc1-c1nnc(S)n1C    ZINC000002521310
Cn1ccc(-c2nnc(S)n2C)n1    ZINC000002788808
NCCn1cnc2c1ncnc2S    ZINC000006585420
N/C(S)=N/N=C/c1ccc(N)cn1    ZINC000006512954
Cc1cnc(C)c2n(C)nc(S)[n+]21    ZINC000000387685
Cc1c[n+]2c(S)nn(C)c2c(C)n1    ZINC000000387694
Sc1ccoc1CN1C[C@@H]2C[C@@H]2C1    ZINC001237181318
C=C(C)Nc1ccc(S)c(OC)c1    ZINC001174795710
CN1CC(Oc2ccccc2S)C1    ZINC001225583858
C[C@H](CS)C(=O)Nc1ccccc1    ZINC000003876635
CN1CC(Oc2cccc(S)c2)C1    ZINC001226015392
CN1CC(Oc2ccc(S)cc2)C1    ZINC001225554029
CC(=O)[C@@H](S)Nc1ccc(C)cc1    ZINC000104477916
CCN(C)C(=O)c1cccc(S)c1    ZINC000233452877
Cc1ccc(C)c(NC(=O)CS)c1    ZINC000006814099
Sc1ccccc1O[C@H]1CCNC1    ZINC001218176248
C[C@@H](CS)C(=O)Nc1ccccc1    ZINC000003876634
CCNC(=O)Cc1cccc(S)c1    ZINC001250139503
Cc1cccc(C)c1NC(=O)CS    ZINC000000152651
CC(=O)CNc1ccc(CS)cc1    ZINC001167629496
Cc1cc(C)cc(NC(=O)CS)c1    ZINC000012496911
Cc1ccc(NC(=O)[C@H](C)S)cc1    ZINC000004775687
Cc1ccc(NC(=O)[C@@H](C)S)cc1    ZINC000008618968
CCc1ccc(NC(=O)CS)cc1    ZINC000005214008
CN(C)C(=O)Cc1cccc(S)c1    ZINC001250131154
Sc1ccoc1CN1C[C@H]2C[C@@H]2C1    ZINC001237181278
Sc1cccc(O[C@H]2CCNC2)c1    ZINC001218176245
Sc1ccoc1CN1C[C@@H]2C[C@H]2C1    ZINC001237181332
C=C[C@@H](O)CNc1ccc(S)cc1    ZINC001253589379
OC1CN(Cc2ccc(S)cc2)C1    ZINC001233258883
CC[C@@](S)(C(N)=O)c1ccccc1    ZINC000005420227
CC(=O)CNc1ccccc1CS    ZINC001167629003
CCc1ccccc1NC(=O)CS    ZINC000006451170
CN(C)C(=O)Cc1ccc(S)cc1    ZINC000234223028
C=C[C@H](O)CNc1ccccc1S    ZINC001253590307
CC[C@](S)(C(N)=O)c1ccccc1    ZINC000004775661
Sc1ccc(O[C@H]2CCNC2)cc1    ZINC001218177197
Sc1ccc(CN2CCCO2)cc1    ZINC001233258719
Cc1ccc(NC(=O)CS)cc1C    ZINC000015416872
CC(C)(S)CNC(=O)OCCF    ZINC001194983359
CCCNC(=O)c1cccc(S)c1    ZINC000233075853
C=C[C@H](O)CNc1ccc(S)cc1    ZINC001253589402
CC(=O)NCCc1cccc(S)c1    ZINC001250015154
Sc1ccc(N2CCOCC2)cc1    ZINC000026898441
CC(C)(O)/C=C/c1ccc(S)nc1    ZINC001239157037
Cc1ccc(NC(=O)CCS)cc1    ZINC000000393923
CC(=O)[C@H](S)Nc1ccc(C)cc1    ZINC000104477923
Cc1ccc(NC(=O)CS)c(C)c1    ZINC000027233071
Cc1cccc(NC(=O)CS)c1C    ZINC000026891847
C=C[C@@H](O)CNc1ccccc1S    ZINC001253590305
CN(C)c1ccc(NC(=N)S)cc1    ZINC000008683006
C=Cc1ncc(NCCCS)cn1    ZINC001171013107
C#C[C@H](C)N(C)Cn1ccnc1S    ZINC000306541134
Sc1nccn1CN1CC=CCC1    ZINC000306545584
CC1(Nc2ccc(S)nn2)CCC1    ZINC001164029496
Cc1cccc(N/N=C(\N)S)c1C    ZINC000013598743
Cc1cc(C)cc(N/C(S)=N/N)c1    ZINC000013544500
C=Cc1cnc(NCCCS)nc1    ZINC001171000770
CCN1CCc2nc(S)ncc2C1    ZINC000049474156
CN(N)/C(S)=N/Cc1ccccc1    ZINC000008578617
C[C@@H](CCCCl)NCCCS    ZINC001258254404
C[C@H](CCCCl)NCCCS    ZINC001258254400
C[C@@H](CCCCCl)NCCS    ZINC001257522667
Sc1ccc(N2CCCCC2)nn1    ZINC000001227549
N[C@@H]1CCN(c2ccc(S)nc2)C1    ZINC001164281616
CC/N=C(/S)NNc1ccccc1    ZINC000005734154
N[C@H]1CCN(c2ccc(S)nc2)C1    ZINC001164281617
C#C[C@@H](C)N(C)Cn1ccnc1S    ZINC000306541133
Cc1nc(S)nc2c1CN(C)CC2    ZINC000049474129
Cc1ccc(C)c(N/N=C(\N)S)c1    ZINC000013571576
N/N=C(\S)NCCc1ccccc1    ZINC000017744384
C=CCCCNc1ccc(S)nn1    ZINC001170298537
Sc1cc(N2CCCCC2)ncn1    ZINC000033268013
C[C@H](CCCCCl)NCCS    ZINC001257522666
FC1(F)CCC(NCCS)CC1    ZINC001254207526
CC(C)CNc1ccccc1CS    ZINC001161650592
CCN(CC)Cc1cccc(S)c1    ZINC000095739504
Cc1cccc(C)c1NCCCS    ZINC000258736177
CC[C@H](C)Nc1ccccc1CS    ZINC001168003426
CC(C)N(C)Cc1ccc(S)cc1    ZINC001233258731
CN(C)CCCc1cccc(S)c1    ZINC001250164017
CCCCNc1ccc(CS)cc1    ZINC001162206049
CC(C)CNc1ccc(CS)cc1    ZINC001161651012
CC[C@H](C)Nc1ccc(CS)cc1    ZINC001168002942
Cc1ccc(C)c(NCCCS)c1    ZINC000258658509
CCN(CC)Cc1ccccc1S    ZINC000095739501
CC[C@@H](C)Nc1ccc(CS)cc1    ZINC001168002940
CCN(CC)Cc1ccc(S)cc1    ZINC000095739503
CCCCNc1ccccc1CS    ZINC001162205961
CCCN(C)Cc1ccc(S)cc1    ZINC001233258603
CC[C@@H](C)Nc1ccccc1CS    ZINC001168003425
Fc1cc(Cl)c(S)cc1Cl    ZINC000071792203
Fc1cc(Cl)cc(S)c1Cl    ZINC000263624966
Fc1cc(Cl)cc(Cl)c1S    ZINC000067794446
Fc1c(Cl)cc(S)cc1Cl    ZINC000036532721
Fc1cc(Cl)c(S)c(Cl)c1    ZINC000067794440
Fc1c(S)cc(Cl)cc1Cl    ZINC000238566311
Fc1cc(S)c(Cl)cc1Cl    ZINC000071792204
Fc1cc(S)c(Cl)c(Cl)c1    ZINC000238614085
Fc1cc(Cl)c(Cl)cc1S    ZINC000263624892
Fc1cc(S)cc(Cl)c1Cl    ZINC000263624636
Fc1c(Cl)ccc(S)c1Cl    ZINC000071792199
Sc1cnnc2c(Cl)cccc12    ZINC000006557478
Oc1cc(C(F)(F)F)nc(S)n1    ZINC000018217620
Sc1nnc(-c2cnccn2)s1    ZINC000005731786
O=[N+]([O-])c1ccc2nc(S)oc2c1    ZINC000005904200
O=[N+]([O-])c1ccc2oc(S)nc2c1    ZINC000003100671
O=[N+]([O-])c1cccc2oc(S)nc21    ZINC000071981118
Fc1ccc(S)cc1C(F)(F)F    ZINC000036532990
Cc1c(F)c(F)c(S)c(F)c1F    ZINC000002559049
Fc1cc(S)cc(C(F)(F)F)c1    ZINC000095740310
Fc1ccc(S)c(C(F)(F)F)c1    ZINC000036532986
Nc1nc(S)nc(C(F)(F)F)n1    ZINC000096347468
Fc1ccc(C(F)(F)F)cc1S    ZINC000036532988
O=c1nc(S)[nH]c2cc(F)ccc12    ZINC000160205365
O=c1[nH]c(S)nc2ccc(F)cc12    ZINC000021949882
O=c1nc(S)[nH]c2cccc(F)c12    ZINC000160205752
Sc1nccn1Cc1cccs1    ZINC000000002698
SC[C@@H]1COC[C@@H](CS)S1    ZINC000017217321
SC[C@H]1COC[C@@H](CS)S1    ZINC000018212069
N#CNC(=O)c1cnc(S)nc1O    ZINC001196023235
Fc1cccc(-c2nnc(S)o2)c1    ZINC000020159262
O=C(O)c1cnn2c1ncnc2S    ZINC000033488809
Fc1ccccc1-c1nnc(S)o1    ZINC000005867614
O=c1nc(S)[nH]c2c(F)cccc12    ZINC000160267792
Fc1ccc(-c2nnc(S)o2)cc1    ZINC000000407645
N#CCNc1cc(S)cc(S)c1    ZINC001163187643
SC[C@H]1COC[C@H](CS)S1    ZINC000017217324
O=[N+]([O-])c1ccc2nc(S)nn2c1    ZINC000001705754
CC(=O)c1ccc(S)c(C(=O)O)c1    ZINC000034108887
O=C(O)/C(S)=C/c1cccc(O)c1    ZINC000100902493
Fc1cccc(-n2nnnc2S)c1    ZINC000004205509
Fc1ccc(-n2nnnc2S)cc1    ZINC000017822719
C#C[C@@H](C)Oc1cc(O)nc(S)n1    ZINC001225761026
CC(=O)C(=O)Nc1cccnc1S    ZINC001142695314
O=[N+]([O-])/C=C(\S)Nc1ccccc1    ZINC000096306225
O=C1CC(Oc2nccc(S)n2)C1    ZINC001228125356
N/C(S)=N/c1ccc(C(=O)O)cc1    ZINC000005839907
NC(=O)C(=O)Nc1ccccc1S    ZINC001142929998
O=C1CC(Oc2ccnc(S)n2)C1    ZINC001226938843
C#C[C@H](C)Oc1cc(O)nc(S)n1    ZINC001225761029
NS(=O)(=O)N1CCC(S)CC1    ZINC001260077773
OC[C@@H]1O[C@H](S)[C@H](O)[C@H](O)[C@@H]1O    ZINC000100686989
OC[C@@H]1O[C@H](S)[C@H](O)[C@@H](O)[C@H]1O    ZINC000247645424
O=c1cnnc(S)n1N=CC1CC1    ZINC000379371439
Cc1nnc(-c2cnc(S)n2C)o1    ZINC001253444629
CCn1ccc(-c2nnc(S)o2)n1    ZINC000026548523
CCn1ncc2c1nc(S)[nH]c2=O    ZINC000002733852
N#CCCNC(=O)c1cnc(S)[nH]1    ZINC000307020474
N/C(S)=N/N=C/c1ccc(O)cn1    ZINC000005842942
CC(C)=Cc1cc(S)cc(S)c1    ZINC001240638192
OC[C@H]1O[C@H](S)[C@H](O)[C@@H](O)[C@H]1O    ZINC000003873644
N#Cc1nc[nH]c1NC(=O)CCS    ZINC001143979796
Cc1ccnn1Cc1nnc(S)o1    ZINC000002538909
C#CC(=O)NCc1nnc(S)n1C    ZINC000306403518
Fc1ccc(S)c(C2=CCOC2)c1    ZINC001239489033
C/C=C(\C)c1cc(S)cc(S)c1    ZINC001242760782
O=C[C@H](O)[C@@H](O)[C@H](O)[C@H](S)CO    ZINC000013526832
OC[C@H]1O[C@@H](S)[C@H](O)[C@@H](O)[C@H]1O    ZINC000003873643
OC[C@@H]1O[C@H](S)[C@H](O)[C@@H](O)[C@@H]1O    ZINC000028522388
OC[C@@H]1O[C@H](S)[C@H](O)[C@H](O)[C@H]1O    ZINC000001320114
N#Cc1n[nH]cc1NC(=O)CCS    ZINC001143978955
CCn1cc(-c2nnc(S)o2)cn1    ZINC000002537744
OCCn1ncc2c1ncnc2S    ZINC000036724857
CCn1c(S)nc2c1nc[nH]c2=O    ZINC000008783124
OCCn1cnc2c1ncnc2S    ZINC000018158028
N/C(S)=N/N=C/c1ncccc1O    ZINC000006092214
Fc1cc(S)ccc1C1=CCOC1    ZINC001239490554
OC[C@H]1O[C@@H](S)[C@H](O)[C@@H](O)[C@@H]1O    ZINC000003815614
COc1cc(C)nc(N2N=C2S)n1    ZINC000016856736
Cc1ccn(Cc2nnc(S)o2)n1    ZINC000002537801
Cc1ncoc1-c1nnc(S)n1C    ZINC000038812079
Fc1cc(C2=CCOC2)ccc1S    ZINC001239488627
Cc1cc(-c2nnc(S)o2)nn1C    ZINC000000128728
Nn1c(S)nnc1Cn1ccnc1    ZINC000227144363
Cc1cc(-c2nnc(S)n2N)[nH]n1    ZINC000022503887
Cn1cc(-c2nnc(S)n2N)cn1    ZINC000026516623
C[C@H](CS)Oc1cccccc1=O    ZINC001227424581
C[C@@H](S)c1ccc2c(c1)OCCO2    ZINC000020476590
Sc1ccccc1O[C@@H]1CCOC1    ZINC001225583285
Sc1ccccc1OC[C@H]1CCO1    ZINC001225583338
Sc1ccc(O[C@@H]2CCOC2)cc1    ZINC001225555544
CC(=O)[C@H](C)Oc1ccc(S)cc1    ZINC001225555634
CO[Si](CCCS)(OC)OC    ZINC000169743054
C[C@H](CS)OC(=O)c1ccccc1    ZINC001223149638
Sc1ccccc1OC[C@@H]1CCO1    ZINC001225583339
CC(=O)[C@@H](C)Oc1ccc(S)cc1    ZINC001225555631
CC(=O)[C@@H](C)Oc1ccccc1S    ZINC001225584399
Cc1cccc(C[C@@H](S)C(=O)O)c1    ZINC000005546226
OC1CC(Oc2ccccc2S)C1    ZINC001218255632
Sc1cccc(OC[C@H]2CCO2)c1    ZINC001226016781
Cc1ccc(C)c([C@@H](S)C(=O)O)c1    ZINC000004362798
Sc1cccc(OC[C@@H]2CCO2)c1    ZINC001226016783
O[C@H]1C[C@@H](Oc2ccccc2S)C1    ZINC001218413396
CC(=O)[C@H](C)Oc1cccc(S)c1    ZINC001226016431
Cc1ccc(C[C@H](S)C(=O)O)cc1    ZINC000005547581
Cc1ccc(C[C@@H](S)C(=O)O)cc1    ZINC000005547582
Sc1ccc(OC[C@@H]2CCO2)cc1    ZINC001225556073
O[C@H]1C[C@@H](Oc2cccc(S)c2)C1    ZINC001218413417
Cc1ccc(C)c([C@H](S)C(=O)O)c1    ZINC000008581321
Cc1cc(S)ccc1OC1COC1    ZINC001229634059
C[C@H](S)c1ccc2c(c1)OCCO2    ZINC000020476592
O=C(O)CCCc1ccccc1S    ZINC000002389586
SCC1(c2ccccc2)OCCO1    ZINC000073633126
O=C(O)CCCc1ccc(S)cc1    ZINC000002389589
Sc1ccc(OC[C@H]2CCO2)cc1    ZINC001225556072
O[C@H]1C[C@H](Oc2ccc(S)cc2)C1    ZINC001218360978
C[C@@H](CS)OC(=O)c1ccccc1    ZINC001223149639
COC(=O)CCc1cccc(S)c1    ZINC000147601551
OC1CC(Oc2cccc(S)c2)C1    ZINC001218257121
O[C@H]1C[C@H](Oc2cccc(S)c2)C1    ZINC001218361189
CC(=O)[C@@H](C)Oc1cccc(S)c1    ZINC001226016428
O[C@H]1C[C@H](Oc2ccccc2S)C1    ZINC001218360597
C[C@@H](CS)Oc1cccccc1=O    ZINC001227424587
Sc1cccc(O[C@@H]2CCOC2)c1    ZINC001226016021
OC1CC(Oc2ccc(S)cc2)C1    ZINC001218255860
CC(=O)[C@H](C)Oc1ccccc1S    ZINC001225584401
Cc1cccc(C[C@H](S)C(=O)O)c1    ZINC000005546224
O[C@H]1C[C@@H](Oc2ccc(S)cc2)C1    ZINC001218413668
CCOC(=O)Cc1cccc(S)c1    ZINC000114356894
O=C(O)CCCc1cccc(S)c1    ZINC000002389587
CN(CCC#N)Cc1occc1S    ZINC001237183601
C=CC[C@@H](C)Oc1nccc(S)n1    ZINC001228126427
CCCNC(=O)c1cccnc1S    ZINC000038223221
Sc1ccnc(OC2CCCC2)n1    ZINC001228125610
C=CC[C@@H](C)Oc1ccnc(S)n1    ZINC001226936066
C=C[C@H](O)CNc1cccnc1S    ZINC001253571373
NCCNC(=O)c1cccc(S)c1    ZINC000236247040
C[C@@H](Oc1ccnc(S)n1)C1CC1    ZINC001226936756
C[C@@H](OCCCCCl)[C@H](C)S    ZINC001224589742
C[C@@H](CC(C)(C)S)OCCCl    ZINC001224663747
C[C@@H](CCl)CO[C@H](C)[C@H](C)S    ZINC001224598023
C[C@H](CS)OCCCCCCl    ZINC001225177030
C[C@@H](CS)OCCCCCCl    ZINC001225177032
CCNC(=O)Nc1ccccc1S    ZINC000016681710
C=C[C@@H](CO)Nc1ccc(S)nc1    ZINC001169783764
C=C[C@H](C)Oc1cc(C)nc(S)n1    ZINC001226801855
Sc1ccc(NCC2COC2)cn1    ZINC001161949534
C[C@@H](OC[C@H](C)CCl)[C@H](C)S    ZINC001224598021
CC(C)=Cc1ccc(S)c(C)c1F    ZINC001240640985
C=C[C@@H](C)Oc1cc(C)nc(S)n1    ZINC001226801854
NC(=O)CNc1ccccc1CS    ZINC001161844935
Sc1nccc(OC2CCCC2)n1    ZINC001226941027
OCC/N=C(\S)Nc1ccccc1    ZINC000018207968
CCc1nc(C)c(C(C)=O)c(S)n1    ZINC000015480215
C[C@H](Oc1nccc(S)n1)C1CC1    ZINC001228127394
C=C[C@@H](CC)Oc1ccnc(S)n1    ZINC001226939059
C[C@H](CC(C)(C)S)OCCCl    ZINC001224663744
C[Si](C)(C)c1ccc(CS)cc1    ZINC000170015926
Nc1cccc(NC(=O)CCS)c1    ZINC000143617347
C=C[C@@H](C)Oc1nc(S)ncc1C    ZINC001225742475
C=C[C@H](CC)Oc1ccnc(S)n1    ZINC001226939056
CCc1cnc(S)nc1OC1CC1    ZINC001227061381
CC(C)(O)/C=C/c1ccc(S)nn1    ZINC001239147856
C=C[C@H](CC)Oc1nccc(S)n1    ZINC001228126201
C[C@H](Oc1ccnc(S)n1)C1CC1    ZINC001226936753
C[C@@H](N)C(=O)Nc1ccccc1S    ZINC001218830689
C[C@@H](C#N)N(C)Cc1occc1S    ZINC001237186596
C=C[C@@H](O)CNc1cccnc1S    ZINC001253571362
Cc1cnc(S)nc1OC1CCC1    ZINC001225741836
C[C@H](C#N)N(C)Cc1occc1S    ZINC001237186593
CCNC(=O)Nc1ccc(S)cc1    ZINC000223762107
C=C[C@@H](CC)Oc1nccc(S)n1    ZINC001228126202
O=C(NCCS)Nc1ccccc1    ZINC000004773014
C=C[C@H](C)Oc1nc(S)ncc1C    ZINC001225742481
Cc1cc(OC2CCC2)nc(S)n1    ZINC001226801425
C[C@@H](Oc1nccc(S)n1)C1CC1    ZINC001228127395
C/C=C(\C)c1ccc(S)c(C)c1F    ZINC001242760845
Cc1nnc(S)n1N=C[C@H]1C[C@@H]1C    ZINC000379387788
N[C@@H]1CCN(c2ccc(S)nn2)C1    ZINC001164278502
Cc1nnc(S)n1N=CC1(C)CC1    ZINC000308390667
Cc1nnc(S)n1N=C[C@@H]1C[C@H]1C    ZINC000379387791
CCc1nnc(S)n1N=CC1CC1    ZINC000308207487
Cc1nnc(S)n1N=C[C@@H]1C[C@@H]1C    ZINC000379387789
Cc1nnc(S)n1N=C[C@H]1C[C@H]1C    ZINC000379387790
N[C@H]1CCN(c2ccc(S)nn2)C1    ZINC001164278494
CC(C)CCOc1cccc(S)c1    ZINC000095730623
Cc1cccc(CO[C@@H](C)CS)c1    ZINC001204672694
Cc1ccc(C)c(O[C@H](C)CS)c1    ZINC001225221360
C[C@H](CS)O[C@H](C)c1ccccc1    ZINC000146691787
CCC[C@@H](OC)c1ccc(S)cc1    ZINC000072220236
C[C@@H](CS)OCCc1ccccc1    ZINC001205006448
CCCCCOc1cccc(S)c1    ZINC000080351233
Cc1cccc(C)c1O[C@@H](C)CS    ZINC001225982665
C[C@H](CS)O[C@@H](C)c1ccccc1    ZINC000146691397
COC(C)(C)Cc1cccc(S)c1    ZINC001250353837
CC(C)Oc1ccccc1CCS    ZINC000095729323
Cc1cccc(O[C@H](C)CS)c1C    ZINC001225220218
Cc1cc(C)cc(O[C@@H](C)CS)c1    ZINC001225245121
Cc1ccc(O[C@H](C)CS)c(C)c1    ZINC001225223375
Cc1cccc(CO[C@H](C)CS)c1    ZINC001204672695
CCCCOCc1ccccc1S    ZINC000095738758
Cc1ccc(O[C@H](C)[C@H](C)S)cc1    ZINC001225259231
Cc1ccc(CO[C@H](C)CS)cc1    ZINC001204686221
CC(C)Oc1ccc([C@H](C)S)cc1    ZINC000020476626
Cc1cc(S)ccc1OCC(C)C    ZINC000095732600
CCc1ccccc1O[C@H](C)CS    ZINC001227679119
Cc1cc(C)cc(O[C@H](C)CS)c1    ZINC001225245123
CCC[C@@H](C)Oc1ccccc1S    ZINC001225585138
CCC[C@H](C)Oc1ccc(S)cc1    ZINC000148643719
CC[C@H](C)Oc1ccc(S)cc1C    ZINC001229633913
CC[C@@H](C)OCc1ccc(S)cc1    ZINC000095738773
CCC(CC)Oc1ccc(S)cc1    ZINC000140026358
CC(C)CCOc1ccccc1S    ZINC000095730620
CO[C@H](c1ccc(S)cc1)C(C)C    ZINC000072220233
CCCCOc1ccc(S)c(C)c1    ZINC000095740026
Cc1ccc(CO[C@@H](C)CS)cc1    ZINC001204686219
Cc1ccc(O[C@H](C)CS)cc1C    ZINC001225246211
CC(C)CCOc1ccc(S)cc1    ZINC000095730626
