# Supplementary material for: Implementing a Scoring Function Based on Interaction Fingerprint for Autogrow4: Protein Kinase CK1δ as a Case Study
Source: Front Mol Biosci. 2022 Jul 7;9:909499. doi: 10.3389/fmolb.2022.909499 (PMC9301033; doi:10.3389/fmolb.2022.909499)
Supplement: Supplementary file 1 [file DataSheet1.ZIP › autogrow4-4.0.3/autogrow/operators/mutation/smiles_click_chem/reaction_libraries/click_chem_rxns/ClickChem_functional_groups.json]

{
    "Acid_Anhydride_Noncyclic_clickchem": "[*]C(=O)-[O;R0]-C(=O)[*]",
    "Alcohol_clickchem": "[#6&$([CR0,R1X3,R1X4])&!$([#6](=,-[OR0,SR0])[OR0])]-[OR0;H1,-]",
    "Alkene_clickchem": "[CR0;X3,X2H1,X1H2]=[CR0;X3,X2H1,X1H2]",
    "Alkyne_clickchem": "[CR0;X2,X1H1]#[CR0;X2,X1H1]",
    "Amine_2R_clickchem":  "[#7;$([#7;H3+,H2R0X1]-[#6]),$([#7&!H3;H1R1X3](:,-[#6R1]):,-[#6R1,#7R1]),$([#7&!H3;H2]-[#6]),$([#7&!H3;H0R1X2](:,-[#6R1;X3H1]):,-[#6R1X3H1]),$([#7&!H3;H0R1X2](:,-[#6R1;X3]):,-[#7R1X3]),$([#7&!H3;H1R0X3](-[#6])-[#6R0])]", 
    "Azide_1R_clickchem": "[*;#6]-[$(N=[N+]=[N-]),$([N-][N+]#N)]",
    "Carbonochloridate_clickchem": "Cl[C;X3](=O)-O[*]",
    "Carboxylate_clickchem": "[*;!O]-[$([CR0;X3](=[OR0&D1])[OR0&H1]),$([CR0;X3](=[OR0&D1])[OR0-])]",
    "Epoxide_clickchem": "[CR1;H2,H1X4,H0X4]1O[CR1;H2,H1X4,H0X4]1",
    "Ester_clickchem": "[*;#6]C(=O)-O[*]",
    "Halide_clickchem": "[Cl,Br,I][$([CX4,c]),$([#6X3]=[O,S])]",
    "Isocyanate_clickchem": "[#6]N=C=O",
    "Isothiocyanate_clickchem": "[#6]N=C=S",
    "Primary_Amine_1R_clickchem": "[#7;$([H3+]),$([H2R0;!+])]-[#6]",
    "Sulfonyl_Azide_clickchem": "[*]S(=O)(=O)-[$(N=[N+]=[N-]),$([N-][N+]#N)]",
    "Thio_Acid_clickchem": "[C]-[$([CX3R0]([S;H1,X1])=[OX1]),$([CX3R0]([O;H1,X1])=[SX1])]",
    "Thiol_1R_clickchem": "[#6&$([CR0,R1X3,R1X4])&!$([#6](=,-[OR0,SR0])[SR0])]-[SR0;H1,-]"
}
