# Supplementary material for: Implementing a Scoring Function Based on Interaction Fingerprint for Autogrow4: Protein Kinase CK1δ as a Case Study
Source: Front Mol Biosci. 2022 Jul 7;9:909499. doi: 10.3389/fmolb.2022.909499 (PMC9301033; doi:10.3389/fmolb.2022.909499)
Supplement: Supplementary file 1 [file DataSheet1.ZIP › autogrow4-4.0.3/autogrow/operators/mutation/smiles_click_chem/reaction_libraries/robust_rxns/Robust_Rxns_functional_groups.json]

{
    "1_4_dione_robust": "[#6]-[C&R0](=[O&D1])-[C;H1,H2]-[C;H1,H2]-C(=[O&D1])-[#6]",
    "2_acetylphenol_robust": "c(-[C&$(C-c1ccccc1)](=[O&D1])-[C&H3]):c-[O&H1]",
    "4_piperidone_robust": "O=C1[#6&H2][#6&H2][N][#6&H2][#6&H2]1",
    "5_mem_aryl_w_NH_max2N_robust": "[n&H1&+0&r5&!$(n[#6]=[O,S,N])&!$(n~n~n)&!$(n~n~c~n)&!$(n~c~n~n)]",
    "beta_arylethylamine_robust": "[c&H1]1:c(-[C&H2]-[C&H2]-[N&H2]):c:c:c:c:1",
    "acetohydrazide_robust": "[N&H2]-[N&H1]-[C&H0&$(C-[#6])&R0]=[O&D1]",
    "alcohol_robust": "[#6&$([#6]~[#6])&!$([#6]=O)][#8&H1]",
    "aldehyde_robust": "[#6]-[C&H1&R0]=[O&D1]",
    "aldehyde_or_ketone_robust": "[#6]-[C;H1,$([C&H0](-[#6])[#6])]=[O&D1]",
    "aldehyde_or_ketone_flexible_robust": "[#6]-[C;H1,$([C&H0](-[#6])[#6]);!$(CC=O)]=[O&D1]",
    "aldehyde_or_ketone_restricted_robust": "[#6][C;H1,$(C(-,:[#6])[#6])]=[O&D1]",
    "aliphatic_alkyne_robust": "[C&H0&$(C-[#6])]#[C&H1]",
    "aliphatic_alkyne_w_aro_alkyl_group_robust": "[C&H0&$(C-[#6])]#[C&H0&$(C-[#6])]",
    "alkene_robust": "[#6;c,$(C(=O)O),$(C#N)][#6&H1]=[#6&H2]",
    "alkyl_halide_robust": "[Cl,Br,I][#6&H2&$([#6]~[#6])]",
    "alkyl_halogen_robust": "[C&A&!$(C=O)]-[*;#17,#35,#53]",
    "alkyl_halogen_or_alcohol_robust": "[C;H1,H2;A;!$(C=O)]-[*;#17,#35,#53,O&H1]",
    "alkyne_robust": "[C&H1]#[C&$(C-[#6])]",
    "alpha_halo_ketone_robust": "[C&$(C(-,:[#6])[#6&!$([#6]Br)])](=[O&D1])[C&H1&$(C(-,:[#6])[#6])]Br",
    "amide_robust": "[N&!H0&!$(N-N)&!$(N-C=N)&!$(N(-C=O)-C=O)]-[C;H1,$(C-[#6])]=[O&D1]",
    "amidine_robust": "[#7&H2][C&$(C(=N)(-,:N)[c,#7])]=[#7&H1&D1]",
    "aminobenzenethiol_robust": "[*;Br,I;$(*c1ccccc1)]-c:c-[S&D2]-[C&H3]",
    "anthranilic_acid_robust": "c(-[C&$(C-c1ccccc1)](=[O&D1])-[O&H1]):c-[N&H2]",
    "aryl_aldehyde_robust": "c-[C&H1&R0]=[O&D1]",
    "aryl_boronic_acid_robust": "cB(-,:O)O",
    "aryl_carboxylic_acid_robust": "[c&$(c1[c&$(c[C,S,N](=[O&D1])[*&R0])]cccc1)][C&$(C(=O)[O&H1])]",
    "aryl_halide_type_1_robust": "[#6&H0&D3&$([#6](~[#6])~[#6])][Cl,Br,I]",
    "aryl_halide_type_2_robust": "[Cl,Br,I][c]",
    "aryl_halide_flexible_robust": "[c&$(c1aaccc1)][Cl,Br,I]",
    "aryl_halide_nitrogen_optional_robust": "[Cl,Br,I][c&$(c1:[c,n]:[c,n]:[c,n]:[c,n]:[c,n]:1)]",
    "aryl_or_vinyl_halide_robust": "[#6;$(C=C-[#6]),$(c:c)][Br,I]",
    "benzil_or_benzoin_robust": "[C&$(C-c1ccccc1)](=[O&D1])-[C&D3&$(C-c1ccccc1)]~[O;D1,H1]",
    "beta_dicarbonyl_robust": "[#6&!$([#6](-C=O)-C=O)]-[C&H0](=[O&D1])-[C;H1&!$(C-[*&!#6])&!$(C-C(=O)O),H2]-[C&H0&R0](=[O&D1])-[#6&!$([#6](-C=O)-C=O)]",
    "boronic_acid_robust": "[#6&H0&D3&$([#6](~[#6])~[#6])]B(-,:O)O",
    "carboxylic_acid_robust": "[#6]-[C&R0](=[O&D1])-[O&H1]",
    "carboxylic_acid_or_ester_robust": "[#6]-[C&R0](=[O&D1])-[#8;H1,$(O-[C&H3])]",
    "carboxylic_acid_or_extended_esters_robust": "[C&H0&$(C-[#6])&R0](=[O&D1])-[#8;H1,$(O-[C&H3]),$(O-[C&H2]-[C&H3])]",
    "cyclohexanone_robust": "[C&$(C1-[C&H2]-[C&H2]-[N,C]-[C&H2]-[C&H2]-1)]=[O&D1]",
    "halide_type_1_robust": "[Cl,Br,I][#6&$([#6]~[#6])&!$([#6](-,:[Cl,Br,I])[Cl,Br,I])&!$([#6]=O)]",
    "halide_type_2_robust": "[#6;$([#6]=[#6]),$(c:c)][Cl,Br,I]",
    "halide_type_3_robust": "[#6&$([#6]~[#6])&!$([#6]~[S,N,O,P])][Cl,Br,I]",
    "haloketone_robust": "[#6]-[C&R0](=[O&D1])-[C&H1&R0](-[#6])-[*;#17,#35,#53]",
    "hydrazine_robust": "[N&H2]-[N&!H0;$(N-[#6]),H2]",
    "imide_robust": "[N&H1&$(N(-,:C=O)C=O)]",
    "indole_robust": "[c&H1]1:c:c:[c&H1]:c2:[n&H1]:c:[c&H1]:c:1:2",
    "isocyanate_robust": "[N&$(N-[#6])]=[C&$(C=O)]",
    "isothiocyanate_robust": "[N&$(N-[#6])]=[C&$(C=S)]",
    "ketone_robust": "[C&$(C(-,:[#6])[#6])](=[O&D1])-[C&H2&$(C(-,:[#6])[#6])&!$(C(-,:C=O)C=O)]",
    "nitrile_type_1_robust": "[C&H0&$(C-[#6])]#[N&H0]",
    "nitrile_type_2_robust": "[#6][C]#[#7;D1]",
    "ortho_1amine_2alcohol_arylcyclic_robust": "[c&r6](-[O&H1]):[c&r6]-[N&H2]",
    "ortho_aminobenzaldehyde_robust": "[N&H2&$(N-c1ccccc1)]-c:c-[C&H1]=[O&D1]",
    "ortho_aminophenol_robust": "c(-[O&H1&$(Oc1ccccc1)]):[c&r6]-[N&H2]",
    "ortho_aminothiophenol_robust": "[c&r6](-[S&H1]):[c&r6]-[N&H2]",
    "ortho_halo_nitrobenzene_robust": "[c&$(c1c(-,:N(~O)~O)cccc1)][Cl,F]",
    "ortho_halo_phenol_robust": "[*;Br,I;$(*c1ccccc1)]-c:c-[O&H1]",
    "ortho_halo_thioanizole_robust": "[*;Br,I;$(*c1ccccc1)]-c:c-[N&H2]",
    "ortho_phenylenediamine_robust": "[c&r6](-[N&H1&$(N-[#6])]):[c&r6]-[N&H2]",
    "para_halo_nitrobenzene_robust": "[c&$(c1ccc(-,:N(~O)~O)cc1)][Cl,F]",
    "phenole_robust": "[O&H1&$(Oc1ccccc1)]",
    "phenylhydrazine_robust": "[N&H1&$(N-c1ccccc1)](-[N&H2])-c:[c&H1]",
    "phthalazinone_precursor_robust": "[c&r6](-[C&$(C=O)]-[O&H1]):[c&r6]-[C;H1,$(C-C)]=[O&D1]",
    "primary_amine_robust": "[N&H2&$(N-[C,N])&!$(NC=[O,S,N])&!$(N(-,:[#6])[#6])&!$(N~N~N)]",
    "primary_or_secondary_alcohol_robust": "[C;H1&$(C(-,:[#6])[#6]),H2&$(C[#6])][O&H1]",
    "primary_or_secondary_amine_type_1_robust": "[N;H2,$([NH1;D2](C)C);!$(N-[#6]=[*])]-[C]",
    "primary_or_secondary_amine_type_2_robust": "[N&$(NC)&!$(N=*)&!$([N&-])&!$(N#*)&!$([N&D3])&!$([N&D4])&!$(N[c,O])&!$(N[C,S]=[S,O,N])]",
    "primary_or_secondary_amine_C_aryl_alkyl_robust": "[N&$(NC)&!$(N=*)&!$([N&-])&!$(N#*)&!$([N&D3])&!$([N&D4])&!$(N[O,N])&!$(N[C,S]=[S,O,N])]",
    "primary_or_secondary_amine_aro_optional_robust": "[N;$(NC)&!$(N=*)&!$([N&-])&!$(N#*)&!$([N&D3])&!$([N&D4])&!$(N[c,O])&!$(N[C,S]=[S,O,N]),H2&$(Nc1:[c,n]:[c,n]:[c,n]:[c,n]:[c,n]:1)]",
    "primary_or_secondary_halide_robust": "[Cl,Br,I][C&H2&$(C-[#6])&!$(CC[I,Br])&!$(CCO[C&H3])]",
    "pyridine_pyrimidine_triazine_robust": "[c&!$(c1ccccc1)&$(c1[n,c]c[n,c]c[n,c]1)][Cl,F]",
    "restricted_hydrazine_robust": "[N&H2]-[N&H1&$(N-[#6])&!$(NC=[O,S,N])]",
    "sulfonamide_robust": "[N&H1&$(N(-,:[#6])S(=O)=O)]",
    "sulfonic_acid_robust": "[S&$(S(=O)(=O)[C,N])]O",
    "terminal_alkene_robust": "[#6;c,$(C(=O)O),$(C#N)][#6](-,:[#6])=[#6&H1&$([#6][#6])]",
    "terminal_alkyne_robust": "[C&H1&$(C#CC)]",
    "tetrazole_1_robust": "[#7&H1]1~[#7]~[#7]~[#7]~[#6]~1",
    "tetrazole_2_robust": "[#7]1~[#7]~[#7&H1]~[#7]~[#6]~1",
    "thioamide_robust": "[$([N&H2]-[C]=[S&D1,O&D1]),$([N&H1]=[C]-[SH1,OH1])]"
}
