# Supplementary material for: Implementing a Scoring Function Based on Interaction Fingerprint for Autogrow4: Protein Kinase CK1δ as a Case Study
Source: Front Mol Biosci. 2022 Jul 7;9:909499. doi: 10.3389/fmolb.2022.909499 (PMC9301033; doi:10.3389/fmolb.2022.909499)
Supplement: Supplementary file 1 [file DataSheet1.ZIP › autogrow4-4.0.3/autogrow/operators/mutation/smiles_click_chem/reaction_libraries/robust_rxns/complementary_mol_dir/hydrazine_robust.smi]

NNC=O    ZINC000060062903
CCNN    ZINC000038141551
C#CCNN    ZINC000034588915
NNC1CC1    ZINC000082046551
C=CCNN    ZINC000019168383
C=C(N)NN    ZINC000100039245
CC(=O)NN    ZINC000004658577
N=C(N)NN    ZINC000008034829
CCCNN    ZINC000019167805
CC(C)NN    ZINC000019169386
NNC(N)=O    ZINC000008035043
NNCCO    ZINC000019166957
NNCCF    ZINC000087774531
N#CCCNN    ZINC000019167211
C=CC(=O)NN    ZINC000039207377
C=C(C)CNN    ZINC000019171867
NNCC1CC1    ZINC000019803177
NNC1CCC1    ZINC000020280978
NNC1CNC1    ZINC000091692967
CCC(=O)NN    ZINC000001646460
NNC1COC1    ZINC000072208826
CNC(=N)NN    ZINC000004804787
CCCCNN    ZINC000088604383
CC[C@H](C)NN    ZINC000019387006
CC(C)CNN    ZINC000019169388
CC[C@@H](C)NN    ZINC000019387004
CC(C)(C)NN    ZINC000019167376
NNCC(N)=O    ZINC000019170174
C/C(=N/O)NN    ZINC000095116282
CNC(=O)NN    ZINC000004897024
NCC(=O)NN    ZINC000005112739
N=C(NN)NN    ZINC000051951711
NCCCNN    ZINC000044236556
NNC(=O)CO    ZINC000005500720
COC(=O)NN    ZINC000004701685
NNC(=O)NN    ZINC000064634060
N=C(NN)NO    ZINC000043278608
C[C@H](CO)NN    ZINC000074942163
C[C@@H](CO)NN    ZINC000074942162
C[C@H](O)CNN    ZINC000019167294
COCCNN    ZINC000019387498
C[C@@H](O)CNN    ZINC000019168174
NNCCCO    ZINC000039331241
NNC(N)=S    ZINC000008830546
NNC(=O)NO    ZINC000043380013
NNCC(F)F    ZINC000020475278
CC#CC(=O)NN    ZINC000104530281
NNc1cc[nH]n1    ZINC000078413577
NNc1ncc[nH]1    ZINC000008628559
NNC12CC(C1)C2    ZINC000199776014
N#CCC(=O)NN    ZINC000001482015
NNc1nnc[nH]1    ZINC000005522092
C[C@H](C#N)CNN    ZINC000034581998
N=C(NN)C1CC1    ZINC000004202550
C[C@H](CC#N)NN    ZINC000022995825
C[C@@H](C#N)CNN    ZINC000034582001
C[C@@H](CC#N)NN    ZINC000022995824
NNC(F)(F)F    ZINC000130963817
NNc1nnn[nH]1    ZINC000100158257
C=C(C)C(=O)NN    ZINC000039189673
NNC(=O)C1CC1    ZINC000001696497
C/C=C/C(=O)NN    ZINC000001596393
C/C=C\C(=O)NN    ZINC000008579303
C[C@H]1C[C@H]1CNN    ZINC000019278894
NNCC1CCC1    ZINC000019388747
C[C@@H]1C[C@@H]1CNN    ZINC000019278887
C[C@@H]1C[C@H]1CNN    ZINC000019278892
C[C@@H](NN)C1CC1    ZINC000019271455
C[C@H](NN)C1CC1    ZINC000019271458
C[C@H]1C[C@@H]1CNN    ZINC000019278889
NNC1CCCC1    ZINC000019168297
NN[C@H]1CCNC1    ZINC000095616414
NN[C@@H]1CCNC1    ZINC000095616413
NN/C=N/C(N)=O    ZINC000197340840
NN[C@H]1C[C@@H](O)C1    ZINC000713761470
NN[C@H]1CCOC1    ZINC000066351474
NN[C@H]1C[C@H](O)C1    ZINC000713753970
NN[C@@H]1CCOC1    ZINC000066351473
CC(C)C(=O)NN    ZINC000000967395
CCCC(=O)NN    ZINC000001608800
C/N=C(/NC)NN    ZINC000001698559
CN(C)C(=N)NN    ZINC000001698558
CCC(C)(C)NN    ZINC000019170831
CCC(CC)NN    ZINC000019385882
CC(C)[C@H](C)NN    ZINC000019282135
CC(C)CCNN    ZINC000019269551
CCC[C@@H](C)NN    ZINC000019275710
CC(C)[C@@H](C)NN    ZINC000019282133
CCCCCNN    ZINC000019167149
CCC[C@H](C)NN    ZINC000019275712
CC(C)(C)CNN    ZINC000019803176
NNC(=O)C(N)=O    ZINC000003860660
CNCC(=O)NN    ZINC000036720869
CN(C)C(=O)NN    ZINC000001756141
NCCC(=O)NN    ZINC000001664629
CCNC(=O)NN    ZINC000036948166
CN=C(NN)NN    ZINC000004984227
CN(C)CCNN    ZINC000019168470
NNC(=O)C(=O)O    ZINC000004416540
NNC1CSC1    ZINC000091692968
C[C@@H](O)C(=O)NN    ZINC000001755594
C[C@H](O)C(=O)NN    ZINC000001700247
COCC(=O)NN    ZINC000002578306
NNC(=O)CCO    ZINC000001702056
COC(=O)CNN    ZINC000019167160
CCOC(=O)NN    ZINC000001640794
NN[C@H]1C[C@@H](F)C1    ZINC000713754776
NN[C@H]1C[C@H](F)C1    ZINC000713795685
NN=C(NN)NN    ZINC000059171282
COCCCNN    ZINC000037753623
NNCCCCO    ZINC000036455515
CC(C)(O)CNN    ZINC000037693458
CC[C@@H](O)CNN    ZINC000019168218
CCOCCNN    ZINC000019171869
C[C@@H](CCO)NN    ZINC000060186436
CC[C@H](O)CNN    ZINC000019168215
CNC(=S)NN    ZINC000005187321
COC(=S)NN    ZINC000034370896
NNC(=O)CS    ZINC000005112740
NNC(=S)NN    ZINC000008418654
CC[C@@H](CF)NN    ZINC000074942266
CC[C@H](CF)NN    ZINC000074942268
NNC(=S)S    ZINC000095676575
NNC(=O)CCl    ZINC000005112738
N#CC(C#N)=CNN    ZINC000001708045
NNc1ccccc1    ZINC000000388099
NNc1ccccn1    ZINC000000404420
NNc1cccnc1    ZINC000019737047
NNc1ccncc1    ZINC000001596462
NNC(=O)C(F)F    ZINC000095347554
NNc1ccncn1    ZINC000025491315
NNc1ccnnc1    ZINC000026459841
NNc1cnccn1    ZINC000001402333
NNc1ncccn1    ZINC000017748851
NNc1cccnn1    ZINC000021303107
NNc1cncnc1    ZINC000088189452
NNCc1ccco1    ZINC000019278843
NNCc1ccoc1    ZINC000019275663
Cn1ccnc1NN    ZINC000050605417
Cn1cc(NN)cn1    ZINC000082687706
Cn1ccc(NN)n1    ZINC000086782780
Cn1nccc1NN    ZINC000095883674
NNCC12CC(C1)C2    ZINC000306959261
C#CCCCCNN    ZINC000104564509
Cn1ncnc1NN    ZINC000253405132
Cn1cnnc1NN    ZINC000003194504
NNc1cc(N)[nH]n1    ZINC000004772536
Cn1nncc1NN    ZINC000129246590
NNCC(F)(F)F    ZINC000019166968
NNC1=CC(=O)OC1    ZINC000075518628
NNC1=NC(=O)CN1    ZINC000034526497
NNc1nc(N)n[nH]1    ZINC000005943499
NNc1nncn1N    ZINC000017878181
NNc1ncnn1N    ZINC000005605238
C[C@H]1C[C@H]1C(=O)NN    ZINC000002000392
CC1(C(=O)NN)CC1    ZINC000021986622
NNC(=O)CC1CC1    ZINC000036963061
C[C@@H]1C[C@H]1C(=O)NN    ZINC000002000393
NNC(=O)C1CCC1    ZINC000000588318
C[C@@H]1C[C@@H]1C(=O)NN    ZINC000002000395
C[C@H]1C[C@@H]1C(=O)NN    ZINC000002000394
C[C@H]1CNC(NN)=N1    ZINC000040448187
NNC1=NCCCN1    ZINC000002169333
C[C@@H]1CNC(NN)=N1    ZINC000040448186
CC1(C)CC(NN)C1    ZINC000306637025
C[C@H](NN)C1CCC1    ZINC000088189453
C[C@H]1CCC[C@H]1NN    ZINC000078720770
CC1(C)C[C@H]1CNN    ZINC000232890815
NNCC1CCCC1    ZINC000019394097
C[C@@H](NN)C1CCC1    ZINC000088189454
C[C@H](NN)C1(C)CC1    ZINC000082707665
C[C@H]1CCC[C@@H]1NN    ZINC000078720766
C[C@@H]1CCC[C@H]1NN    ZINC000078720767
C[C@@H]1CCC[C@@H]1NN    ZINC000078720763
NNC1CCCCC1    ZINC000019169459
C[C@H]1CC[C@@H](NN)C1    ZINC000070989808
C[C@@H](NN)C1(C)CC1    ZINC000082707666
C[C@@H]1CC[C@H](NN)C1    ZINC000070989801
C[C@H]1CC[C@H](NN)C1    ZINC000070989803
CC1(C)C[C@@H]1CNN    ZINC000232941051
CC1(CNN)CCC1    ZINC000306346500
C[C@@H]1CC[C@@H](NN)C1    ZINC000070989806
NNc1nccs1    ZINC000002555415
[N-]=[N+]=NCC(=O)NN    ZINC000108412375
NNc1nonc1N    ZINC000005344148
NNC(=O)NC1CC1    ZINC000036948161
NN[C@H]1CCCNC1    ZINC000095616415
NNC1CCNCC1    ZINC000019168381
NN[C@@H]1CCCNC1    ZINC000095616416
CC(C)CC(=O)NN    ZINC000003165551
CC[C@@H](C)C(=O)NN    ZINC000022161351
NN[C@@H]1CCC[C@@H]1O    ZINC000037693454
CO[C@H]1C[C@@H](NN)C1    ZINC000710681158
NN[C@H]1CCC[C@H]1O    ZINC000037693452
NN[C@H]1CCC[C@@H]1O    ZINC000037693453
NNC[C@@H]1CCCO1    ZINC000019171881
CC[C@H](C)C(=O)NN    ZINC000022161355
NNC[C@H]1CCCO1    ZINC000019171884
NNC[C@@H]1CCOC1    ZINC000019398301
COC1CC(NN)C1    ZINC000234667754
NNC[C@H]1CCOC1    ZINC000019398302
NN[C@H]1CCCOC1    ZINC000070535876
NN[C@@H]1CCCOC1    ZINC000070535877
CCCCC(=O)NN    ZINC000001753297
CO[C@H]1C[C@H](NN)C1    ZINC000710681174
NNC1CCOCC1    ZINC000089222928
NN[C@@H]1CCC[C@H]1O    ZINC000036720722
CC(C)(C)C(=O)NN    ZINC000002574347
C/N=C(\NN)N(C)C    ZINC000035962210
CCC(CC)CNN    ZINC000019271054
CC[C@@H](C)[C@H](C)NN    ZINC000037745359
C[C@H](NN)C(C)(C)C    ZINC000019403482
CC[C@H](NN)C(C)C    ZINC000037755118
CC[C@H](C)[C@H](C)NN    ZINC000037745360
CCC[C@H](C)CNN    ZINC000020252014
CCCCCCNN    ZINC000019167351
CCC[C@@H](C)CNN    ZINC000020252012
CC(C)C[C@H](C)NN    ZINC000019273005
CC[C@@H](C)[C@@H](C)NN    ZINC000037745357
CC(C)C[C@@H](C)NN    ZINC000019273002
C[C@@H](NN)C(C)(C)C    ZINC000019403479
CC(C)(C)CCNN    ZINC000019269377
CC[C@H](C)[C@@H](C)NN    ZINC000037745358
CC[C@@H](NN)C(C)C    ZINC000037755119
NNC1=NCCS1    ZINC000004089824
NNC(=O)CC(N)=O    ZINC000001558565
C/C(=N/O)C(=O)NN    ZINC000090612939
CNC(=O)C(=O)NN    ZINC000015014080
CN(C)CC(=O)NN    ZINC000001846556
CCCNC(=O)NN    ZINC000036948151
CC(C)NC(=O)NN    ZINC000036948157
CN(C)CCCNN    ZINC000019167694
NN/C=N/C(N)=S    ZINC000059219648
NNC(=O)CC(=O)O    ZINC000005494299
COC(=O)C(=O)NN    ZINC000031775914
NNC(=O)NC(N)=O    ZINC000004403279
NNC(=O)C(=O)NN    ZINC000003921038
NN[C@@H]1CCSC1    ZINC000019398103
NN[C@H]1CCSC1    ZINC000019398105
CO[C@H](C)C(=O)NN    ZINC000009826417
CC(C)OC(=O)NN    ZINC000001668641
C[C@@H](CC(=O)O)NN    ZINC000088189436
C[C@@H](O)CC(=O)NN    ZINC000001459144
NNC(=O)CCCO    ZINC000001666962
C[C@H](O)CC(=O)NN    ZINC000001459143
C[C@H](CC(=O)O)NN    ZINC000088189437
CC[C@@H](NN)C(=O)O    ZINC000019168171
CCOC(=O)CNN    ZINC000090471641
CC[C@H](NN)C(=O)O    ZINC000019167259
COCCC(=O)NN    ZINC000002511078
CCOCC(=O)NN    ZINC000010328526
CO[C@@H](C)C(=O)NN    ZINC000009826415
CC(C)(O)C(=O)NN    ZINC000002156411
NCCNC(=O)NN    ZINC000068592312
NNCC1CC(F)C1    ZINC000072208880
C[C@H](CCCO)NN    ZINC000104560063
CC(C)(CO)CNN    ZINC000096663671
CC(C)OCCNN    ZINC000049259373
CC(C)(O)CCNN    ZINC000038362819
C[C@@H](CCCO)NN    ZINC000104560060
NNC(=O)C[N+](=O)[O-]    ZINC000100007089
N=C(NN)N[N+](=O)[O-]    ZINC000100069423
CCSC(=N)NN    ZINC000006411412
CCNC(=S)NN    ZINC000005447677
CN(C)C(=S)NN    ZINC000006371802
C/N=C(/NN)SC    ZINC000005372216
NNC(=O)[C@H](N)CO    ZINC000022000303
NNC(=O)[C@@H](N)CO    ZINC000022000300
NNC(=O)CCS    ZINC000005410869
CSCC(=O)NN    ZINC000039263102
CS/C(=N\N)NN    ZINC000004280916
NNC(=O)OCCO    ZINC000001745449
CSC[C@H](C)NN    ZINC000104560978
CSC[C@@H](C)NN    ZINC000104560980
CSC(=S)NN    ZINC000005734507
C[C@@H](Cl)C(=O)NN    ZINC000082105318
C[C@H](Cl)C(=O)NN    ZINC000082105317
NNC1CC(F)(F)C1    ZINC000258652238
Cc1cccc(NN)c1    ZINC000000153125
NNCc1ccccc1    ZINC000019166973
Cc1ccc(NN)cc1    ZINC000000153114
Cc1ccccc1NN    ZINC000000085252
NNC(=O)c1ccc[cH-]1    ZINC000101167832
NNC(=O)[C]1[CH][CH][CH][CH]1    ZINC000198405827
Cc1ccc(NN)nc1    ZINC000006755403
NNCc1ccncc1    ZINC000019169056
Cc1cccnc1NN    ZINC000008626507
Cc1ccnc(NN)c1    ZINC000011567887
Cc1cccc(NN)n1    ZINC000011567888
Cc1cc(NN)ccn1    ZINC000019090968
Cc1cncc(NN)c1    ZINC000072230825
NNCc1ccccn1    ZINC000019172755
Cc1ccncc1NN    ZINC000038883359
Cc1ncccc1NN    ZINC000039051211
NNc1cccc(N)c1    ZINC000104532919
Cc1cnccc1NN    ZINC000019089984
NNc1ccccc1N    ZINC000006661295
Cc1ccc(NN)cn1    ZINC000021298527
NNCc1cccnc1    ZINC000020283463
CC(F)(F)C(=O)NN    ZINC000202684557
NNc1cccc(O)c1    ZINC000034276250
Cc1ccnc(NN)n1    ZINC000025491319
NNc1cc(N)ccn1    ZINC000227676098
Cc1cnnc(NN)c1    ZINC000205175613
NNCc1ccncn1    ZINC000070533966
NNc1ccc(N)cn1    ZINC000072230901
Cc1cncc(NN)n1    ZINC000075759764
NNCc1cncnc1    ZINC000072193725
Cc1cnc(NN)cn1    ZINC000039957372
Cc1ccnnc1NN    ZINC000091365488
Cc1nccnc1NN    ZINC000008649797
Cc1cc(NN)ncn1    ZINC000025491323
NNCc1ncccn1    ZINC000054458745
NNc1ncccc1N    ZINC000039212696
NNCc1ccnnc1    ZINC000078643583
NNc1cccc(N)n1    ZINC000072230898
Cc1ccc(NN)nn1    ZINC000011567889
Cc1nccc(NN)n1    ZINC000039053117
NNCc1cccnn1    ZINC000095743198
NNCc1cnccn1    ZINC000095093512
C[n+]1ccccc1NN    ZINC000197960959
C[n+]1ccc(NN)cc1    ZINC000001578211
NNc1ccc(O)cn1    ZINC000082413849
NNC(=O)c1ccc[nH]1    ZINC000000163134
NNc1c[nH]ccc1=O    ZINC000034260165
NNc1ncccc1O    ZINC000072230691
N#CC1(C(=O)NN)CC1    ZINC000006760923
NNc1cc[nH]c(=O)c1    ZINC000034104262
NNc1ccc[n+]([O-])c1    ZINC000039116636
NNc1cccc(=O)[nH]1    ZINC000087879858
NNc1cc(O)ccn1    ZINC000162527015
NNc1ccc[nH]c1=O    ZINC000095097658
NNc1ccc(=O)[nH]c1    ZINC000225740712
C[C@@H](NN)c1ccc[nH]1    ZINC000104558899
C[C@H](NN)c1ccc[nH]1    ZINC000104558893
NNC(=O)c1ccoc1    ZINC000002391800
NNC(=O)c1ccco1    ZINC000000153131
NNC(=O)c1cnc[nH]1    ZINC000001653123
NNc1cc(=O)[nH]cn1    ZINC000013303321
NNC(=O)c1ncc[nH]1    ZINC000004955313
NNc1nc(=O)cc[nH]1    ZINC000001188491
NNC(=O)c1cn[nH]c1    ZINC000036778321
NNc1cc[nH]c(=O)n1    ZINC000002573535
NNC(=O)c1ccn[nH]1    ZINC000004243758
NNc1ccc(F)cc1    ZINC000000085251
NNc1cccc(F)c1    ZINC000000164739
NNc1ccccc1F    ZINC000000153109
NNc1ncnc(N)n1    ZINC000022126365
C#CCCCC(=O)NN    ZINC000137734870
Cc1occc1CNN    ZINC000019279085
Cc1ccoc1CNN    ZINC000019397659
Cc1ccc(CNN)o1    ZINC000019399672
NNC(=O)C1=CCCC1    ZINC000104563448
C[C@H](NN)c1ccco1    ZINC000019402556
C[C@@H](NN)c1ccco1    ZINC000019402553
CCn1nccc1NN    ZINC000130967169
CCn1ccnc1NN    ZINC000050607990
Cn1ccc(CNN)n1    ZINC000123805086
NNCCn1cccn1    ZINC000049313951
Cc1cnn(C)c1NN    ZINC000306196464
Cc1cnc(NN)n1C    ZINC000408717386
Cn1cncc1CNN    ZINC000044076364
Cc1cn(C)c(NN)n1    ZINC000144010199
Cn1ccnc1CNN    ZINC000040539529
Cn1cc(CNN)cn1    ZINC000020075416
Cc1cc(NN)n(C)n1    ZINC000143468777
NNC(C1CC1)C1CC1    ZINC000160774408
NN[C@@H]1C[C@H]2CC[C@H]1C2    ZINC000101800418
NN[C@H]1C[C@@H]2CC[C@H]1C2    ZINC000019170062
NN[C@H]1C[C@H]2CC[C@@H]1C2    ZINC000019170066
NN[C@H]1C[C@@H]2CC[C@@H]1C2    ZINC000100471103
NN[C@H]1C[C@H]2CC[C@H]1C2    ZINC000100471107
NNC(=O)c1cnco1    ZINC000002527140
NNC(=O)c1cocn1    ZINC000030677889
NNC(=O)c1ccon1    ZINC000044585810
NNC(=O)c1cnoc1    ZINC000039119940
NNC(=O)c1ccno1    ZINC000113228569
NNC(=O)c1ncco1    ZINC000002527135
NNc1nc(=O)cn[nH]1    ZINC000016955996
NNC(=O)c1cn[nH]n1    ZINC000057218682
NNC(=O)c1nc[nH]n1    ZINC000002510911
NNc1ncccc1F    ZINC000016158483
NNc1ccc(F)cn1    ZINC000036226165
NNc1ccnc(F)c1    ZINC000021987578
NNc1cc(F)ccn1    ZINC000021987580
NNc1cccnc1F    ZINC000104555027
NNc1ccc(F)nc1    ZINC000071250434
NNc1cncc(F)c1    ZINC000123220591
NNc1ccncc1F    ZINC000039050827
NNc1cccc(F)n1    ZINC000001387409
N=C(NN)c1nnn[nH]1    ZINC000004771368
C#CC[C@@H](N)C(=O)NN    ZINC000128813852
C#CC[C@H](N)C(=O)NN    ZINC000128813653
Cc1nnc(NN)n1C    ZINC000028531983
CCn1ncnc1NN    ZINC000306482374
N#CCCNC(=N)NN    ZINC000001564398
NN[C@H]1CN2CC[C@H]1C2    ZINC000253380210
NN[C@@H]1CN2CC[C@H]1C2    ZINC000082095285
NNC1=NCCCCC1    ZINC000033685532
NNC(=O)C(F)(F)F    ZINC000004290136
NNC(=O)c1ncon1    ZINC000040448205
NNC1=NC(=O)C(=O)N1    ZINC000040537714
NNCc1cccs1    ZINC000019263370
NNCc1ccsc1    ZINC000019399364
NNC(=O)c1nnn[nH]1    ZINC000087440379
NNc1ccc(F)nn1    ZINC000575441840
NNc1cncc(F)n1    ZINC000095221344
C[C@@H](NN)C(F)(F)F    ZINC000085343196
C[C@H](NN)C(F)(F)F    ZINC000085343193
NNCCC(F)(F)F    ZINC000070206020
CCn1nnnc1NN    ZINC000072226931
Cc1nnc(NN)n1N    ZINC000003126204
NNC(=O)C1CCCC1    ZINC000001677681
CC1(C)C[C@H]1C(=O)NN    ZINC000042383784
CC1(C)C[C@@H]1C(=O)NN    ZINC000042383779
CC1(C)CCC[C@@H]1NN    ZINC000078720828
CC[C@@H]1CC[C@@H](NN)C1    ZINC000038765111
CC[C@H]1CC[C@@H](NN)C1    ZINC000038765112
NNCC1CCCCC1    ZINC000019172733
NNC1CCCCCC1    ZINC000019401378
C[C@@H]1CCC[C@@H](NN)C1    ZINC000019279981
C[C@@H]1CCCC[C@@H]1NN    ZINC000019391457
CC[C@H]1CC[C@H](NN)C1    ZINC000038765109
CC1(C)CCC[C@H]1NN    ZINC000078720829
CC1CCC(NN)CC1    ZINC000019279920
NNCCC1CCCC1    ZINC000019398181
C[C@H]1CCCC[C@H]1NN    ZINC000019391465
C[C@H](NN)C1CCCC1    ZINC000054081970
C[C@H]1CCCC[C@@H]1NN    ZINC000019391459
C[C@H]1CCC[C@@H](NN)C1    ZINC000019279983
CC[C@@H]1CC[C@H](NN)C1    ZINC000038765107
C[C@@H]1CCC[C@H](NN)C1    ZINC000019279984
C[C@@H]1CCCC[C@H]1NN    ZINC000019391463
C[C@H]1CCC[C@H](NN)C1    ZINC000019279987
C[C@@H](NN)C1CCCC1    ZINC000054081972
Cc1csc(NN)n1    ZINC000001588808
NNC(=O)NCC1CC1    ZINC000036948183
NNC(=O)N1CCCC1    ZINC000036948150
CC/C(C)=N/C(=O)NN    ZINC000017021758
CC/C(C)=N\C(=O)NN    ZINC000104157051
NNCC1CCNCC1    ZINC000085419118
CN1CCC(NN)CC1    ZINC000019172864
NNCCN1CCCC1    ZINC000019167581
Cc1nnc(NN)s1    ZINC000009584705
NNc1n[nH]c(=O)n1N    ZINC000006494789
NNC(=O)[C@H]1CCCO1    ZINC000005848779
NNC(=O)[C@H]1CCOC1    ZINC000040941530
NNC(=O)[C@@H]1CCOC1    ZINC000040941529
NNC(=O)[C@@H]1CCCO1    ZINC000005849633
CC1(C(=O)NN)COC1    ZINC000307005373
C/C(CC(=O)NN)=N\N    ZINC000016136708
CCO[C@H]1C[C@H](NN)C1    ZINC000216655818
CCO[C@H]1C[C@H](NN)C1    ZINC000238855211
NNC[C@H]1CCCOC1    ZINC000062230329
C[C@@H]1CO[C@H](CNN)C1    ZINC000256051731
CCCCCC(=O)NN    ZINC000001841215
C[C@H]1CO[C@@H](CNN)C1    ZINC000256051729
C[C@@H]1CO[C@@H](CNN)C1    ZINC000256051728
C[C@H]1CO[C@H](CNN)C1    ZINC000256051730
C[C@H]1C[C@@H](NN)CCO1    ZINC000059622652
CC(C)(C)CC(=O)NN    ZINC000002564282
C[C@@H]1C[C@@H](NN)CCO1    ZINC000059622651
NNC[C@@H]1CCCOC1    ZINC000062230330
CCOC1CC(NN)C1    ZINC000230444295
CCC(CC)C(=O)NN    ZINC000002564283
NNCC1CCOCC1    ZINC000019172736
NNC[C@@H]1CCCCO1    ZINC000036230951
NNC1CCC(O)CC1    ZINC000104541539
NN[C@@H]1CCCC[C@H]1O    ZINC000019737431
C[C@H]1C[C@H](NN)CCO1    ZINC000059622650
CC(C)CCC(=O)NN    ZINC000020251689
NN[C@H]1CCCC[C@@H]1O    ZINC000037693456
NNC[C@H]1CCCCO1    ZINC000036230952
C[C@@H]1C[C@H](NN)CCO1    ZINC000059622648
CC[C@H](NN)C(C)(C)C    ZINC000021985695
CCC[C@@H](CC)CNN    ZINC000104566777
CCC[C@H](CC)CNN    ZINC000104566780
CCCCCCCNN    ZINC000095777455
CCC[C@H](NN)C(C)C    ZINC000104571272
CC(C)CC[C@H](C)NN    ZINC000019396858
CC(C)CC[C@@H](C)NN    ZINC000019396855
C[C@@H](CC(C)(C)C)NN    ZINC000104558864
CC[C@@H](NN)C(C)(C)C    ZINC000021985693
CCC[C@@H](NN)C(C)C    ZINC000104571277
C[C@H](CC(C)(C)C)NN    ZINC000104558869
C=CCNC(=S)NN    ZINC000001701820
NNC(=S)NC1CC1    ZINC000002161321
CC(=O)NCC(=O)NN    ZINC000005855618
NNC(=O)CCC(N)=O    ZINC000001298866
CCNC(=O)C(=O)NN    ZINC000004015294
CNC(=O)CC(=O)NN    ZINC000033373291
CC(C)CNC(=O)NN    ZINC000036948162
CC(C)[C@@H](N)C(=O)NN    ZINC000017289586
C[C@@H](C(=O)NN)N(C)C    ZINC000030769433
CN(C)CCC(=O)NN    ZINC000003324973
CN(C)C(=O)CCNN    ZINC000034187931
CC(C)(C)NC(=O)NN    ZINC000000163278
CC(C)[C@H](N)C(=O)NN    ZINC000001665630
CCNCCC(=O)NN    ZINC000034925150
CCN(C)CC(=O)NN    ZINC000033414636
C[C@H](C(=O)NN)N(C)C    ZINC000030769429
CCCCNC(=O)NN    ZINC000036948045
CCN(CC)CCNN    ZINC000019167078
CCOC(=O)C(=O)NN    ZINC000002551278
NNC(=O)CCC(=O)O    ZINC000001700248
CN/C(=C/[N+](=O)[O-])NN    ZINC000001385212
NNC(=O)CC(=O)NN    ZINC000001060535
C[C@@H]1SCC[C@H]1NN    ZINC000104557696
NNC1CCSCC1    ZINC000042335272
CC(C)(C)C(=S)NN    ZINC000000157865
NNC[C@@H]1CCSC1    ZINC000069981673
NNC[C@H]1CCSC1    ZINC000069981677
C[C@@H]1SCC[C@@H]1NN    ZINC000104557704
C[C@H]1SCC[C@@H]1NN    ZINC000104557701
C[C@H]1SCC[C@H]1NN    ZINC000104557692
COC(C)(C)C(=O)NN    ZINC000030769536
CC(C)[C@H](NN)C(=O)O    ZINC000019168032
NNC(=O)CCCCO    ZINC000001706728
CC(C)(C)OC(=O)NN    ZINC000000154656
COCCCC(=O)NN    ZINC000022123932
CCOC(=O)CCNN    ZINC000040538488
CC[C@H](OC)C(=O)NN    ZINC000010213293
NNC[C@H]1COCCO1    ZINC000055298530
CC[C@@H](C)OC(=O)NN    ZINC000039270973
CCO[C@H](C)C(=O)NN    ZINC000009826422
CC(C)[C@@H](NN)C(=O)O    ZINC000019167055
CCOCCC(=O)NN    ZINC000012137045
CC[C@@H](OC)C(=O)NN    ZINC000010213296
COC(=O)C(C)(C)NN    ZINC000039072762
CC(C)OCC(=O)NN    ZINC000009877341
C[C@H](O)CCC(=O)NN    ZINC000005762714
C[C@@H](O)CCC(=O)NN    ZINC000001702822
NNC[C@@H]1COCCO1    ZINC000055298528
CCO[C@@H](C)C(=O)NN    ZINC000009826420
CC[C@H](C)OC(=O)NN    ZINC000039270974
C/N=C(\NN)NCCO    ZINC000001723363
C[N+](C)(C)CC(=O)NN    ZINC000012404997
NNc1nc(Cl)n[nH]1    ZINC000075524679
NNC(=O)NCC(=O)O    ZINC000104617325
NNC(=O)NNC(N)=O    ZINC000095831972
NNC(=O)NC(=O)NN    ZINC000004403894
N#Cc1cccc(NN)c1    ZINC000004218932
N#Cc1ccc(NN)cc1    ZINC000000396173
N#Cc1ccccc1NN    ZINC000002243458
CCCNC(=S)NN    ZINC000005819429
CC(C)NC(=S)NN    ZINC000002165070
COCCNC(=O)NN    ZINC000034977813
CCSCC(=O)NN    ZINC000002024415
N#Cc1ccc(NN)nc1    ZINC000020285773
N#Cc1cccnc1NN    ZINC000014807986
N#Cc1ccnc(NN)c1    ZINC000019386787
N#Cc1cccc(NN)n1    ZINC000081595020
NN[C@@H]1CCC[C@H]1Cl    ZINC000104555117
NN[C@H]1CCC[C@@H]1Cl    ZINC000104555121
N#Cc1ccc(NN)cn1    ZINC000072230697
NN[C@@H]1CCC[C@@H]1Cl    ZINC000104555126
NN[C@H]1CCC[C@H]1Cl    ZINC000104555112
C[C@@H](CO)OC(=O)NN    ZINC000002043296
NNC(=O)COCCO    ZINC000104569118
C[C@H](O)[C@@H](O)C(=O)NN    ZINC000001769560
C[C@H](CO)OC(=O)NN    ZINC000001670581
C[C@@H](O)[C@H](O)C(=O)NN    ZINC000001769559
C[C@@H](O)[C@@H](O)C(=O)NN    ZINC000001769562
C[C@H](O)[C@H](O)C(=O)NN    ZINC000001769557
CCSC[C@@H](C)NN    ZINC000104572306
CSCC[C@@H](C)NN    ZINC000104561015
CSCC[C@H](C)NN    ZINC000104561012
CCSC[C@H](C)NN    ZINC000104572310
COCC(COC)NN    ZINC000168103028
N#Cc1cnc(NN)nc1    ZINC000001391058
N#Cc1nccc(NN)n1    ZINC000094993093
NNC(=O)CCCCl    ZINC000001614019
NNC(=O)c1ccccc1    ZINC000000115752
CSC[C@@H](O)CNN    ZINC000019170694
CSC[C@H](O)CNN    ZINC000019170692
NNCC1CC(F)(F)C1    ZINC000169277971
Cc1cccc(C)c1NN    ZINC000000091946
CCc1cccc(NN)c1    ZINC000002546162
CCc1ccc(NN)cc1    ZINC000000088612
Cc1cc(C)cc(NN)c1    ZINC000002169262
Cc1ccc(CNN)cc1    ZINC000019168021
C[C@H](NN)c1ccccc1    ZINC000019171194
C[C@@H](NN)c1ccccc1    ZINC000019167353
CCc1ccccc1NN    ZINC000000154746
Cc1ccccc1CNN    ZINC000019171889
Cc1cccc(NN)c1C    ZINC000000153204
Cc1cccc(CNN)c1    ZINC000019171864
NNCCc1ccccc1    ZINC000019166991
Cc1ccc(C)c(NN)c1    ZINC000000389494
Cc1ccc(NN)c(C)c1    ZINC000000085238
Cc1ccc(NN)cc1C    ZINC000000153203
NNC(=O)c1ccccn1    ZINC000000010573
NNC(=O)c1cccnc1    ZINC000000152498
NNC(=O)c1ccncc1    ZINC000000001590
N=C(NN)c1ncccn1    ZINC000039053777
N=C(NN)c1ccncn1    ZINC000039053543
N=C(NN)c1cnccn1    ZINC000000166749
NNCCc1ccccn1    ZINC000019168741
NNCCc1cccnc1    ZINC000063222137
C[C@H](NN)c1ccncc1    ZINC000019385727
C[C@@H](NN)c1ccncc1    ZINC000019385725
C[C@H](NN)c1ccccn1    ZINC000019268596
Cc1cnc(NN)c(C)c1    ZINC000238532887
Cc1cc(NN)cc(C)n1    ZINC000026460138
C[C@@H](NN)c1ccccn1    ZINC000019268594
Cc1cccc(CNN)n1    ZINC000019272375
Cc1cc(CNN)ccn1    ZINC000049581946
NNCCc1ccncc1    ZINC000019168812
C[C@H](NN)c1cccnc1    ZINC000019268438
C[C@@H](NN)c1cccnc1    ZINC000019268437
Cc1ccc(CNN)cn1    ZINC000019395204
CS(=O)(=O)CCNN    ZINC000037935192
NNC(=O)c1cccnn1    ZINC000036533230
NNC(=O)c1ccncn1    ZINC000006585036
NNC(=O)c1cncnc1    ZINC000026899034
Cc1nc(C#N)c(NN)o1    ZINC000000533545
NNC(=O)c1cnccn1    ZINC000000500059
NNC(=O)c1ncccn1    ZINC000038338325
Cc1ccc(NN)c(O)c1    ZINC000036462382
COc1cccc(NN)c1    ZINC000001569910
Cc1ccc(O)c(NN)c1    ZINC000039157216
NNCc1ccc(O)cc1    ZINC000019172835
NNCc1cccc(O)c1    ZINC000019168421
NNc1ccccc1CO    ZINC000104565631
Cc1c(O)cccc1NN    ZINC000104566804
COc1ccc(NN)cc1    ZINC000000088604
COc1ccccc1NN    ZINC000000078213
NNc1cccc(CO)c1    ZINC000038522623
NNc1ccc(CO)cc1    ZINC000000901891
Cc1cc(C)nc(NN)n1    ZINC000000139160
Cc1cc(NN)nc(C)n1    ZINC000000157903
C[C@H](NN)c1cnccn1    ZINC000070465647
C[C@@H](NN)c1cnccn1    ZINC000070465648
Cc1cnc(CNN)cn1    ZINC000096125959
Cc1cnc(NN)c(N)c1    ZINC000095494839
Cc1nccc(CNN)n1    ZINC000124768350
NNCCS(N)(=O)=O    ZINC000020470614
COc1cccc(NN)n1    ZINC000034754624
COc1ccnc(NN)c1    ZINC000104556229
COc1ccc(NN)nc1    ZINC000082410539
Cn1cccc1C(=O)NN    ZINC000000168233
NNCOc1cccnc1    ZINC000198858883
NNC(=O)Cn1cccc1    ZINC000255187212
COc1cccnc1NN    ZINC000036222744
NNC(=O)Cc1ccc[nH]1    ZINC000002576194
Cc1ccc(C(=O)NN)[nH]1    ZINC000037624541
Cc1cc[nH]c1C(=O)NN    ZINC000026460620
Cn1ccc(C(=O)NN)c1    ZINC000226033552
COc1ncccc1NN    ZINC000039051209
COc1ccncc1NN    ZINC000034260166
COc1ccc(NN)cn1    ZINC000021982254
Cc1nnc(NN)nc1C    ZINC000016955994
Cc1ncnc(NN)c1N    ZINC000008615123
C[C@@H](NN)c1cccn1C    ZINC000104558860
C[C@H](NN)c1cccn1C    ZINC000104558855
Cc1ccc(C(=O)NN)o1    ZINC000005618446
Cc1ccoc1C(=O)NN    ZINC000022218864
Cc1occc1C(=O)NN    ZINC000002379703
NNC(=O)Cc1ccco1    ZINC000059490133
COc1cncc(NN)n1    ZINC000039957376
NNC(=O)Cn1ccnc1    ZINC000000569936
COc1cnc(NN)cn1    ZINC000075759797
Cn1nccc1C(=O)NN    ZINC000002565709
Cn1cncc1C(=O)NN    ZINC000000158993
Cc1cc(=O)[nH]c(NN)n1    ZINC000018127634
Cn1ccc(C(=O)NN)n1    ZINC000000561301
COc1ccc(NN)nn1    ZINC000010151793
Cc1[nH]ncc1C(=O)NN    ZINC000058037846
CC(=O)[C@@H](C#N)C(=N)NN    ZINC000005186643
NNC(=O)Cn1cccn1    ZINC000002537630
Cc1cc(C(=O)NN)[nH]n1    ZINC000004599588
Cc1nc[nH]c1C(=O)NN    ZINC000016249034
COc1ccnc(NN)n1    ZINC000000330579
NNCc1ccc(F)cc1    ZINC000019171876
NNCc1cccc(F)c1    ZINC000019171905
Cc1ccc(F)cc1NN    ZINC000000153119
Cc1cc(NN)ccc1F    ZINC000061118035
Cc1ccc(NN)c(F)c1    ZINC000002546166
NNCc1ccccc1F    ZINC000019171896
Cc1cccc(NN)c1F    ZINC000084929593
Cc1cc(F)ccc1NN    ZINC000019401252
Cc1cccc(F)c1NN    ZINC000095883578
NNC(=O)Cc1cc[nH]n1    ZINC000006161468
COc1nccnc1NN    ZINC000032179449
Cn1ccnc1C(=O)NN    ZINC000016382590
Cn1ccnc(NN)c1=O    ZINC000061747259
Cn1cc(C(=O)NN)cn1    ZINC000002537691
Cc1nc(NN)cc(=O)[nH]1    ZINC000039053354
COc1cncnc1NN    ZINC000034133474
Cc1c(F)cccc1NN    ZINC000016159868
Cc1ccc(F)c(NN)c1    ZINC000012404926
Cc1ccc(NN)cc1F    ZINC000002243288
Cc1nc(N)nc(NN)n1    ZINC000002510251
NNc1ccnc(NN)n1    ZINC000004706049
CC[C@H](NN)c1ccco1    ZINC000054106711
NNC(=O)[C@H]1[C@@H]2CCC[C@@H]21    ZINC000250992430
CC(C)(C)C#CC(=O)NN    ZINC000876789159
Cc1cc(CNN)c(C)o1    ZINC000019386617
NNC(=O)[C@H]1CC12CCC2    ZINC000022017718
NNC(=O)C1[C@@H]2CCC[C@@H]12    ZINC000100211699
NNC(=O)C1(C2CC2)CC1    ZINC000884241035
NNC(=O)[C@@H]1CC=CCC1    ZINC000033790327
NNC(=O)C=C1CCCC1    ZINC000306471613
CC[C@@H](NN)c1ccco1    ZINC000054106712
NNC(=O)C1[C@H]2CCC[C@H]12    ZINC000100211701
NNC(=O)C[C@@H]1C=CCC1    ZINC000196581816
NNC(=O)C[C@H]1C=CCC1    ZINC000196581827
Cc1ccc([C@@H](C)NN)o1    ZINC000019403092
NNC(=O)C1CC2(CC2)C1    ZINC000039063914
NNC(=O)C1=CCCCC1    ZINC000034454814
NNC(=O)[C@@H]1CC12CCC2    ZINC000022017714
NNC(=O)[C@]12C[C@H]1CCC2    ZINC000822064303
Cc1ccc([C@H](C)NN)o1    ZINC000019403095
NNC(=O)[C@H]1CC=CCC1    ZINC000033790328
C[C@@H](NN)c1cnn(C)c1    ZINC000044500863
C[C@H](NN)c1cnn(C)c1    ZINC000044500861
CCn1c(C)cnc1NN    ZINC000017773968
CCn1cc(C)nc1NN    ZINC000408716655
CCn1nc(C)cc1NN    ZINC000408715177
CCCn1nccc1NN    ZINC000130974297
NNCCCn1ccnc1    ZINC000049327539
CC(C)n1nccc1NN    ZINC000300772610
Cc1nc(C(=O)NN)co1    ZINC000001700526
Cc1ocnc1C(=O)NN    ZINC000038522651
Cc1cc(C(=O)NN)on1    ZINC000039064045
Cc1cc(C(=O)NN)no1    ZINC000000336098
Cc1n[nH]c(NN)nc1=O    ZINC000008951610
NNC(=O)c1[nH]ncc1N    ZINC000004343247
Cc1n[nH]nc1C(=O)NN    ZINC000039064082
Cn1nncc1C(=O)NN    ZINC001261451808
Cc1n[nH]c(=O)nc1NN    ZINC000001245927
NNc1cc(=O)nc(N)[nH]1    ZINC000017301927
Cn1ncnc1C(=O)NN    ZINC000039064021
NNC(=O)Cn1cncn1    ZINC000002508527
Cc1ccc(F)c(NN)n1    ZINC000104569043
Cc1ccnc(NN)c1F    ZINC000104570070
Cc1cc(F)cnc1NN    ZINC000095830499
Cc1cnc(NN)c(F)c1    ZINC000104569053
NNC(=O)Cc1cn[nH]n1    ZINC000090613051
NNC(=O)Cc1nc[nH]n1    ZINC001580358486
Cn1cc(C(=O)NN)nn1    ZINC000306187188
NNc1nc(N)cc(=O)[nH]1    ZINC000036644131
NNC(=O)Cn1ccnn1    ZINC000001647435
Cc1nc(NN)ccc1F    ZINC000095830501
NNC(=O)N[C@@H]1C=CCC1    ZINC000851670321
NNC(=O)C12CC(C1)CN2    ZINC000575466681
NNC(=O)[C@H]1[C@@H]2CNC[C@@H]21    ZINC000306424118
NNC(=O)[C@@H]1C[C@H]2C[C@H]2N1    ZINC000306746362
NNC(=O)[C@@H]1NC[C@@H]2C[C@@H]21    ZINC000705882758
NNC(=O)N[C@H]1C=CCC1    ZINC000851670322
CC(C)n1ncnc1NN    ZINC000307345167
NNC(=O)c1ccsc1    ZINC000002574348
NNC(=O)c1cccs1    ZINC000000153618
NNc1ccc(Cl)cc1    ZINC000000088600
NNc1ccccc1Cl    ZINC000000085239
NNc1cccc(Cl)c1    ZINC000000085247
NNc1ccc(=S)[nH]n1    ZINC000002273181
NNC(=O)CC(F)(F)F    ZINC000022177352
Cc1noc(C(=O)NN)n1    ZINC000064038072
Cc1nonc1C(=O)NN    ZINC000001761224
NNC(=O)[C@H]1C=NNC1=O    ZINC000100216322
NNc1c[nH]c(=O)[nH]c1=O    ZINC000028047607
NNC(=O)[C@@H]1C=NNC1=O    ZINC000100216320
NNC(=O)c1cc(O)n[nH]1    ZINC000004737180
Cc1nc(C(=O)NN)no1    ZINC000070601482
NNc1cc(=O)[nH]c(=O)[nH]1    ZINC000002573586
NNC1=NC(=O)NC(=O)C1    ZINC000003954328
NNC(=O)c1c[nH][nH]c1=O    ZINC000038541439
Cc1ccsc1CNN    ZINC000019271386
Cc1ccc(CNN)s1    ZINC000019413030
C[C@H](NN)c1cccs1    ZINC000019407112
NNC(=O)Cc1nnn[nH]1    ZINC000090613053
NNC(=O)Cn1cnnn1    ZINC000034582420
NNC(=O)c1n[nH]c(N)n1    ZINC000016971468
N=C(NN)c1nonc1N    ZINC000004321083
Cn1nnc(C(=O)NN)n1    ZINC000606245184
NNC(=O)c1n[nH]nc1N    ZINC000004878416
NNC(=O)Cn1ncnn1    ZINC000147260227
NNc1nc(N)[nH]c(=O)n1    ZINC000022126362
C[C@@H](NN)c1cccs1    ZINC000019407110
NNCCc1cccs1    ZINC000019265147
Cn1nnnc1C(=O)NN    ZINC000218733786
NNc1nnc(NN)nn1    ZINC000090469487
C[C@@H](CNN)C(F)(F)F    ZINC000096663615
C[C@H](CNN)C(F)(F)F    ZINC000096663616
C[C@@H]1OC/C(=C\NN)C1=O    ZINC000000159673
C[C@H]1OC/C(=C\NN)C1=O    ZINC000000159677
NNC(=O)[C@@H]1CCCC1=O    ZINC000039064128
NNC(=O)[C@H]1CCCC1=O    ZINC000039064127
NNCc1ccc(CO)o1    ZINC000096663672
CCCn1nnnc1NN    ZINC000072226933
CC(C)n1nnnc1NN    ZINC000072226932
CCc1nnc(NN)n1N    ZINC000003133970
CCCC1(C(=O)NN)CC1    ZINC000259030770
CC[C@@]1(C)C[C@@H]1C(=O)NN    ZINC000256052703
CC1(C(=O)NN)CCCC1    ZINC000088318356
NNC(=O)CCC1CCC1    ZINC000146118752
CC[C@@]1(C)C[C@H]1C(=O)NN    ZINC000256052701
NNC(=O)CC1CCCC1    ZINC000019260423
C[C@@H](CC(=O)NN)C1CC1    ZINC000167144171
CCC1(C(=O)NN)CCC1    ZINC000205301656
C=C[C@@H](CC)CC(=O)NN    ZINC001343457911
CCC/C(C)=C\C(=O)NN    ZINC000307841194
CCC/C(C)=C/C(=O)NN    ZINC000306363140
C=CC(C)(C)CC(=O)NN    ZINC000884241022
NNC(=O)C1CCCCC1    ZINC000000122776
C[C@H](CC(=O)NN)C1CC1    ZINC000216205904
CC[C@]1(C)C[C@H]1C(=O)NN    ZINC000256052700
C=C[C@H](CC)CC(=O)NN    ZINC001343457912
CC[C@]1(C)C[C@@H]1C(=O)NN    ZINC000256052702
C[C@@H]1CC(NN)C[C@@H](C)C1    ZINC000078720859
C[C@H]1C[C@H](NN)C[C@@H](C)C1    ZINC000252464089
C[C@H]1CC(NN)C[C@H](C)C1    ZINC000078720861
NNC1CCCCCCC1    ZINC000019283020
C[C@@H](NN)C1CCCCC1    ZINC000019168791
CC[C@H]1CCCC[C@H]1NN    ZINC000082657701
C[C@@H]1CC[C@@H](NN)C[C@@H]1C    ZINC000078720844
NNCCC1CCCCC1    ZINC000020252016
CC1(C)CCC(NN)CC1    ZINC000070651435
CC[C@@H]1CCCC[C@H]1NN    ZINC000082657700
CC1(C)CCCC[C@@H]1NN    ZINC000078720743
C[C@@H]1CCC[C@H](NN)[C@H]1C    ZINC000252208413
C[C@@H]1CCC[C@H](C)[C@H]1NN    ZINC000252108798
C[C@@H]1CC[C@H](NN)C[C@H]1C    ZINC000252464307
C[C@@H]1CCC[C@@H](C)C1NN    ZINC000019264588
C[C@H](NN)C1CCCCC1    ZINC000019168789
CC[C@@H]1CCCC[C@@H]1NN    ZINC000082657698
C[C@@H]1CC[C@@H](NN)C[C@H]1C    ZINC000252464306
C[C@@H]1CC[C@H](NN)C[C@@H]1C    ZINC000078720840
C[C@@H]1CCC[C@@H](NN)[C@@H]1C    ZINC000078675731
CCC1CCC(NN)CC1    ZINC000019274372
CC1(C)CCC[C@H](NN)C1    ZINC000079981063
CC1(C)CCCC[C@H]1NN    ZINC000078720746
CC1(C)CCC[C@@H](NN)C1    ZINC000079981066
C[C@@H]1CCC[C@H](NN)[C@@H]1C    ZINC000078675728
CC[C@H]1CCCC[C@@H]1NN    ZINC000082657699
C[C@@H]1CCC[C@@H](NN)[C@H]1C    ZINC000252208414
C[C@H]1CCC[C@H](C)C1NN    ZINC000019264592
NNC(=O)c1cscn1    ZINC000002353142
NNC(=O)c1cncs1    ZINC000006524520
NNC(=O)c1nccs1    ZINC000044136745
NNc1ccnc(Cl)c1    ZINC000021982252
NNc1cnccc1Cl    ZINC000039050328
NNc1cncc(Cl)c1    ZINC000224083988
NNc1ccc(Cl)nc1    ZINC000022200171
NNc1cc(Cl)ccn1    ZINC000071791149
NNc1ccncc1Cl    ZINC000059281711
NNc1ncccc1Cl    ZINC000001399821
NNC(=O)c1cc(=O)[nH]o1    ZINC000225310439
NNc1cccc(Cl)n1    ZINC000000168495
NNc1cccnc1Cl    ZINC000039051799
NNc1ccc(Cl)cn1    ZINC000008729997
NNc1n[nH]c(=O)[nH]c1=O    ZINC000018189881
NNC(=O)c1nonc1N    ZINC000003882149
NNC(=O)c1nnc(N)o1    ZINC000016952808
Cc1nc(NN)sc1C    ZINC000006678096
Cc1ncsc1CNN    ZINC000019413306
NNC(=O)Nc1nnn[nH]1    ZINC000033917686
NNc1ncc(F)c(N)n1    ZINC000009189735
NNc1cc(F)nc(N)n1    ZINC000034633358
CC1=NO[C@H](C(=O)NN)C1    ZINC001263104269
C=CCNC(=O)C(=O)NN    ZINC000004550592
NNC(=O)N1CCCC1=O    ZINC000032228254
NNC(=O)[C@H]1CNC(=O)C1    ZINC000026422663
NNC(=O)C(=O)NC1CC1    ZINC000004206699
NNC(=O)[C@H]1CCC(=O)N1    ZINC000004591204
NNC(=O)[C@@H]1CCC(=O)N1    ZINC000004591203
CC1=NO[C@@H](C(=O)NN)C1    ZINC001263104270
NNC(=O)[C@@H]1CNC(=O)C1    ZINC000026422659
NNC(=O)[C@@H]1CCCNC1    ZINC000005849358
C[C@@H]1NCC[C@@H]1C(=O)NN    ZINC000086272081
NNC(=O)[C@@H](N)C1CCC1    ZINC000258944320
NNC(=O)CN1CCCC1    ZINC000005975876
NNC(=O)[C@H](N)CC1CC1    ZINC000306445188
C[C@H](NC1CC1)C(=O)NN    ZINC000306770512
C[C@]1(C(=O)NN)CCNC1    ZINC000069635639
NNC(=O)CCNC1CC1    ZINC000058839220
NNC(=O)NC1CCCC1    ZINC000036948163
NNC(=O)[C@@H](N)CC1CC1    ZINC000306445189
NNC(=O)C[C@@H](N)C1CC1    ZINC000129887953
NNC(=O)CC1(N)CCC1    ZINC000086853640
C[C@H]1NCC[C@H]1C(=O)NN    ZINC000086272078
NNC(=O)C[C@@H]1CCCN1    ZINC000069635768
C[C@@H]1NCC[C@H]1C(=O)NN    ZINC000086272079
NNC(=O)C1CCNCC1    ZINC000001877586
NNC(=O)C1(N)CCCC1    ZINC000001675137
CNC1(C(=O)NN)CCC1    ZINC000307034584
C[C@H]1NCC[C@@H]1C(=O)NN    ZINC000086272080
NNC(=O)C[C@@H]1CCNC1    ZINC000084383736
NCC1(CC(=O)NN)CC1    ZINC001261452188
CC1(C)CN[C@H]1C(=O)NN    ZINC000306928826
NNC(=O)[C@H]1CCCNC1    ZINC000005848481
C[C@@H](NC1CC1)C(=O)NN    ZINC000306770521
CN(C)C1(C(=O)NN)CC1    ZINC001357444714
NNC(=O)[C@H]1CCCCN1    ZINC000005842264
NNC(=O)CNCC1CC1    ZINC000069635649
CC1(C)CN[C@@H]1C(=O)NN    ZINC000306928827
NNC(=O)[C@@H]1CCCCN1    ZINC000005049521
C=CCNCCC(=O)NN    ZINC000019736933
C[C@@]1(C(=O)NN)CCNC1    ZINC000069635641
NNC(=O)C[C@H]1CCCN1    ZINC000069635766
NNC(=O)C[C@H](N)C1CC1    ZINC000129888174
NNC(=O)[C@@H]1CCC[C@@H]1N    ZINC000082921993
NNC(=O)[C@H](N)C1CCC1    ZINC000258944318
CC/C(C)=N/NC(=N)NN    ZINC000408723378
NNCCN1CCCCC1    ZINC000019171907
CN1CCC[C@@H]1CCNN    ZINC000019172743
CN1CCC[C@H]1CCNN    ZINC000019172745
CCN1CCC(NN)CC1    ZINC000019400158
NNCCCN1CCCC1    ZINC000049332192
NNC(=O)c1cnns1    ZINC000005784141
NNC(=O)c1csnn1    ZINC000001605005
NNC(=O)c1cnsn1    ZINC000001235185
NNC(=O)c1nncs1    ZINC000072206961
NNc1cc(Cl)cnn1    ZINC001772574340
NNc1cncc(Cl)n1    ZINC000020282017
NNc1ncncc1Cl    ZINC000000967357
NNc1nccnc1Cl    ZINC000001561153
NNc1ccc(Cl)nn1    ZINC000001225177
NNc1cnnc(Cl)c1    ZINC000141654473
NNc1cc(Cl)ncn1    ZINC000008615712
NNc1ccnc(Cl)n1    ZINC000021299563
NNc1cnc(Cl)cn1    ZINC000034752451
NNc1ncc(Cl)cn1    ZINC000026441083
NNc1nc([N+](=O)[O-])n[nH]1    ZINC000085343293
NNc1ncc(F)c(=O)[nH]1    ZINC000087879892
NNc1c(F)cccc1F    ZINC000002243111
NNc1ccc(F)cc1F    ZINC000000153133
NNc1ccc(F)c(F)c1    ZINC000002243112
NNc1cc(F)cc(F)c1    ZINC000000404219
NNC[C@H](O)C(F)(F)F    ZINC000082680414
NNC[C@@H](O)C(F)(F)F    ZINC000082680415
NNC(=O)C1(C(=O)O)CC1    ZINC000038948758
NNC(=O)[C@@H]1C[C@@H]1C(=O)O    ZINC000604938315
NNc1cc(F)ccc1F    ZINC000000153197
NNc1cccc(F)c1F    ZINC000039332306
NNC(=O)/C=C\C(=O)NN    ZINC000100018279
NNC(=O)/C=C/C(=O)NN    ZINC000017014094
NNC(=O)[C@H]1C[C@@H]1CCO    ZINC000601013394
CC(C)(C)C(=O)C(=O)NN    ZINC000140804911
C[C@@H]1OCC[C@@H]1C(=O)NN    ZINC000086756328
CCO[C@@H]1C[C@@H]1C(=O)NN    ZINC000306344368
NNC(=O)C[C@@H]1CCCO1    ZINC000088242888
COC1CC(C(=O)NN)C1    ZINC000606243613
NNC(=O)[C@H]1C[C@H]1CCO    ZINC000601013393
C=CCCOCC(=O)NN    ZINC000070160806
NNC(=O)[C@@H]1C[C@@H]1CCO    ZINC000601013391
NNC(=O)[C@@H]1CCCOC1    ZINC000039064525
C[C@@]1(C(=O)NN)CCOC1    ZINC000606243597
NNC(=O)[C@@H]1C[C@H]1CCO    ZINC000601013392
NNC(=O)[C@@H]1CCCCO1    ZINC000039064527
CCO[C@H]1C[C@@H]1C(=O)NN    ZINC000306344372
C[C@]1(C(=O)NN)CCOC1    ZINC000606243592
NNC(=O)C[C@H]1CCCO1    ZINC000088242884
C[C@H]1OCC[C@@H]1C(=O)NN    ZINC000086756326
C[C@]1(C(=O)NN)CCCO1    ZINC000087229727
C[C@@H]1OCC[C@H]1C(=O)NN    ZINC000086756323
CCO[C@@H]1C[C@H]1C(=O)NN    ZINC000306344370
NNC(=O)[C@H]1CCCCO1    ZINC000039064529
NNC(=O)C[C@@H]1CCOC1    ZINC000150216683
CCO[C@H]1C[C@H]1C(=O)NN    ZINC000306344371
C[C@@]1(C(=O)NN)CCCO1    ZINC000087229728
NNC(=O)C[C@H]1CCOC1    ZINC000150216886
NNC(=O)C1CCOCC1    ZINC000019092256
C[C@H]1OCC[C@H]1C(=O)NN    ZINC000086756322
NNC(=O)[C@H]1CCCOC1    ZINC000039064523
NNC(=O)COCC1CC1    ZINC000070162452
CCC1(C(=O)NN)COC1    ZINC000306754897
NNC(=O)N[C@@H]1CCNC1    ZINC001329434141
N=C(NN)N1CCOCC1    ZINC000000159757
NNC(=O)N[C@H]1CCNC1    ZINC001327819222
NNC(=O)NCC1(N)CC1    ZINC001337023634
CC1(C)CCO[C@@H]1CNN    ZINC000256050302
CC(C)(C)CCC(=O)NN    ZINC000148867171
C[C@H](NN)C1CCOCC1    ZINC000167132648
C[C@H]1CC(NN)C[C@H](C)O1    ZINC000123326414
CC[C@H](C)[C@H](C)C(=O)NN    ZINC000825639735
CC1(C)CO[C@@H](CNN)C1    ZINC000256054908
CC1(C)C[C@H](NN)CCO1    ZINC000039427406
CCC[C@H](C)CC(=O)NN    ZINC000306289747
CO[C@H]1CCCC[C@@H]1NN    ZINC000104567841
CC[C@H](C)[C@@H](C)C(=O)NN    ZINC000825639732
CC1(C)CC[C@H](CNN)O1    ZINC000166054953
CCCC[C@@H](C)C(=O)NN    ZINC000238251680
C[C@@H]1C[C@@H](NN)C[C@H](C)O1    ZINC000251757254
CCC(C)(C)CC(=O)NN    ZINC000224621464
CC1(C)CC[C@@H](CNN)O1    ZINC000166055079
C[C@H](C(=O)NN)C(C)(C)C    ZINC000001565084
CC1(C)CO[C@H](CNN)C1    ZINC000256054907
CCCC[C@H](C)C(=O)NN    ZINC000238796697
CC[C@@H](C)[C@H](C)C(=O)NN    ZINC000825639734
CC1(C)C[C@@H](NN)CCO1    ZINC000039427407
CCCCCCC(=O)NN    ZINC000001677674
COC1CCC(NN)CC1    ZINC000131283090
CO[C@H]1CCCC[C@H]1NN    ZINC000104567849
CC[C@@H](C)[C@@H](C)C(=O)NN    ZINC000825639733
CO[C@@H]1CCCC[C@H]1NN    ZINC000104567845
CCC[C@@H](CC)C(=O)NN    ZINC000220321457
C[C@@H](NN)C1CCOCC1    ZINC000167132745
CCCC(C)(C)C(=O)NN    ZINC000220166465
C[C@@H]1CC(NN)C[C@@H](C)O1    ZINC000123326589
CCC(CC)CC(=O)NN    ZINC000307710542
CC1(C)CCO[C@H]1CNN    ZINC000256050301
C[C@@H](C(=O)NN)C(C)(C)C    ZINC000002027430
CCC[C@@H](C)CC(=O)NN    ZINC000306289748
CCC[C@H](CC)C(=O)NN    ZINC000220321532
CO[C@@H]1CCCC[C@@H]1NN    ZINC000104567836
NNCCN1CCNCC1    ZINC000037406172
CCCCCNC(=N)NN    ZINC000021992757
CCC[C@@H](CC(C)C)NN    ZINC000104572270
CC[C@H](C[C@@H](C)CC)NN    ZINC000019390248
CCCC[C@@H](CC)CNN    ZINC000020482182
CC[C@H](C)C[C@H](CC)NN    ZINC000019390253
CCCCCCCCNN    ZINC000085534204
CCC[C@H](CNN)C(C)C    ZINC000104565718
CC(C)CCC[C@H](C)NN    ZINC000019168772
CCCCCC[C@H](C)NN    ZINC000019167664
CCC[C@H](CC(C)C)NN    ZINC000104572276
CC[C@@H](C)C[C@@H](CC)NN    ZINC000019390245
CCCC[C@H](CC)CNN    ZINC000020482185
CCCC(CCC)CNN    ZINC000090416376
CCCCCC[C@@H](C)NN    ZINC000019168143
CC(C)CCC[C@@H](C)NN    ZINC000019168769
CCC[C@@H](CNN)C(C)C    ZINC000104565713
CC[C@@H](C)C[C@H](CC)NN    ZINC000019390251
CCC[C@@H](NN)C(C)(C)C    ZINC000104572288
CCC[C@H](NN)C(C)(C)C    ZINC000104572283
NNc1cc(F)nc(F)c1    ZINC000016159843
NNc1nccc(F)c1F    ZINC000096171577
NNc1cc(F)cc(F)n1    ZINC000021990761
NNc1ncc(F)cc1F    ZINC000016158485
NNc1nc(F)ccc1F    ZINC000095470404
NNC(=O)[C@H]1COC(=O)N1    ZINC001580358332
NNC(=O)[C@@H]1C[C@H]1[N+](=O)[O-]    ZINC000306436809
C=C(C)CNC(=S)NN    ZINC000003269650
NNC(=S)NC1CCC1    ZINC000052211659
CCNC(=O)CC(=O)NN    ZINC001349418049
CC(C)NC(=O)C(=O)NN    ZINC000004206674
CCCNC(=O)C(=O)NN    ZINC000015014082
NNC(=O)[C@@H]1CNCCO1    ZINC000039064381
CC(=O)N(C)CC(=O)NN    ZINC000037390120
NNC(=O)N1CCOCC1    ZINC000000160063
CC(=O)N[C@H](C)C(=O)NN    ZINC000037387896
NNC(=O)[C@H]1CNCCO1    ZINC000039064383
CC(=O)N[C@@H](C)C(=O)NN    ZINC000037387894
NNC(N)=[N+]1CCOCC1    ZINC000098177436
CCCNCCC(=O)NN    ZINC000019736928
CC(C)N(C)CC(=O)NN    ZINC000058848974
NNCCN1CCOCC1    ZINC000019171887
CCCN(C)CC(=O)NN    ZINC000082467019
CC(C)(N)CCC(=O)NN    ZINC000069635718
CC(C)(C)[C@H](N)C(=O)NN    ZINC000069635678
CCCN[C@H](C)C(=O)NN    ZINC000825652365
CC[C@H](C)[C@H](N)C(=O)NN    ZINC000002556611
CCN(CC)CC(=O)NN    ZINC000003639304
CC(C)NCCC(=O)NN    ZINC000019736920
CC(C)(C)NCC(=O)NN    ZINC000036720871
CC(C)(CN)CC(=O)NN    ZINC000721258805
CC(C)C[C@H](N)C(=O)NN    ZINC000001666489
CC[C@@H](C(=O)NN)N(C)C    ZINC000022538970
CC(C)CNCC(=O)NN    ZINC000058844939
CCC[C@](C)(N)C(=O)NN    ZINC000069635703
CCC[C@@](C)(N)C(=O)NN    ZINC000069635705
CC(C)CCNC(=O)NN    ZINC000036948067
CN(C)C(C)(C)C(=O)NN    ZINC000030769494
CC[C@@H](C)[C@H](N)C(=O)NN    ZINC000064219318
CN(C)CCCC(=O)NN    ZINC000001634009
CCCCCNC(=O)NN    ZINC000036947996
CCCN[C@@H](C)C(=O)NN    ZINC000825652372
CC(C)C[C@@H](N)C(=O)NN    ZINC000002556617
NCCCCCC(=O)NN    ZINC000069635595
CC[C@H](C(=O)NN)N(C)C    ZINC000022538966
NN[C@@H]1NC=CN=C1Cl    ZINC000095902211
NNc1n[nH]c(=S)n1N    ZINC000012958520
Cc1n[nH]c(NN)c1Cl    ZINC000001233068
NN[C@H]1NC=CN=C1Cl    ZINC000095902212
NNC(=O)[C@H]1CCCS1    ZINC000069981593
NNC(=O)[C@@H]1CCCS1    ZINC000069981595
NNC(=O)[C@H]1COCCO1    ZINC000037393912
NNC(=O)[C@@H]1COCCO1    ZINC000037393911
CCOC(=O)CC(=O)NN    ZINC000001674130
NNC(=O)CCCC(=O)O    ZINC000034285341
NNC(=O)C[C@@H](N)C(N)=O    ZINC000005830125
NNC(=O)C[C@H](N)C(N)=O    ZINC000001717551
NN/C=N/C[C@H](N)C(=O)O    ZINC000071606246
CNC(=O)CNC(=O)NN    ZINC000037225135
NNC(=O)CCC(=O)NN    ZINC000001620966
NNCC1CCSCC1    ZINC000200984974
CCC[C@@H](OC)C(=O)NN    ZINC000022123671
CC(C)(C)OC(=O)CNN    ZINC000034536713
CCOCCCC(=O)NN    ZINC000070152513
CC[C@@](C)(OC)C(=O)NN    ZINC000022123824
CC[C@@H](C)[C@@H](NN)C(=O)O    ZINC000019167361
CC[C@H](C)[C@H](NN)C(=O)O    ZINC000019167358
CC1(C)OC[C@H](CNN)O1    ZINC000071773668
C[C@H](C(=O)NN)C(C)(C)O    ZINC000008613629
CC(C)OCCC(=O)NN    ZINC000066154025
NNC(=O)CCCCCO    ZINC000001756676
CO[C@@H](C)CCC(=O)NN    ZINC000082463384
COCCCCC(=O)NN    ZINC000082463366
CCO[C@@H](CC)C(=O)NN    ZINC000010213288
CO[C@H](C(=O)NN)C(C)C    ZINC000022539179
CC[C@@H](C)[C@H](NN)C(=O)O    ZINC000019167355
CC[C@@H](C)OCC(=O)NN    ZINC000066055902
CO[C@H](C)CCC(=O)NN    ZINC000082463386
CC[C@H](O)CCC(=O)NN    ZINC000003164456
CC[C@@H](O)CCC(=O)NN    ZINC000003164457
CCO[C@H](CC)C(=O)NN    ZINC000010213290
COC[C@@H](C)CC(=O)NN    ZINC000087420894
CC[C@H](C)OCC(=O)NN    ZINC000066055903
CC(C)O[C@@H](C)C(=O)NN    ZINC000009877316
CC(C)O[C@H](C)C(=O)NN    ZINC000009877321
CCC[C@H](OC)C(=O)NN    ZINC000022123675
CCCCOCC(=O)NN    ZINC000066055907
CO[C@@H](C(=O)NN)C(C)C    ZINC000022539182
C[C@@H](C(=O)NN)C(C)(C)O    ZINC000001602496
CC1(C)OC[C@@H](CNN)O1    ZINC000071773669
CC[C@](C)(OC)C(=O)NN    ZINC000022123828
COC(C)(C)CC(=O)NN    ZINC000230929315
CC[C@H](C)[C@@H](NN)C(=O)O    ZINC000019167365
COC[C@H](C)CC(=O)NN    ZINC000087420896
C[C@H](N)CCNC(=O)NN    ZINC001119381591
CNC[C@H](C)NC(=O)NN    ZINC001118483469
CNC[C@@H](C)NC(=O)NN    ZINC001118483471
CC[C@H](CCOC)CNN    ZINC000085396700
CC[C@@H](CCOC)CNN    ZINC000085396698
Cn1nc(Cl)nc1NN    ZINC000066324227
NNC(=O)[C@@H]1CSCN1    ZINC000039064538
NNC(=O)[C@H]1CSCN1    ZINC000039064540
NNC(=O)C[C@H](N)C(=O)O    ZINC000001566865
COC(=O)NCC(=O)NN    ZINC000104155671
NNC(=O)C[C@@H](N)C(=O)O    ZINC000005411457
NNC(=O)C(N)C(=O)NN    ZINC000005220232
N#CCc1ccc(NN)cc1    ZINC000001711379
N#Cc1cccc(CNN)c1    ZINC000019407386
Cc1c(C#N)cccc1NN    ZINC000001724138
NNC(=O)[C@]1(F)CCNC1    ZINC000307655893
NNC(=O)[C@@]1(F)CCNC1    ZINC000307655892
CCCCNC(=S)NN    ZINC000002168525
N=C(NN)N(N)CC(=O)O    ZINC000003825923
NNc1ccc2[nH]ccc2c1    ZINC000045817263
N#Cc1ccc(CNN)cc1    ZINC000019171879
CCN(CC)C(=S)NN    ZINC000002507565
CC(C)(C)NC(=S)NN    ZINC000000166659
CO[C@@H](CN)CC(=O)NN    ZINC000232120824
COCCNCC(=O)NN    ZINC000058846501
CO[C@H](CN)CC(=O)NN    ZINC000232120825
COC[C@H](C)NC(=O)NN    ZINC000036948029
NCCC[C@H](NN)C(=O)O    ZINC000019168351
CO[C@H](C)CNC(=O)NN    ZINC000224487829
CO[C@@H](C)CNC(=O)NN    ZINC000224487781
NCCC[C@@H](NN)C(=O)O    ZINC000019167013
COCCCNC(=O)NN    ZINC000034977866
NNC(=S)NCC(N)=O    ZINC000020426615
NN[C@H]1NNC(=S)N1N    ZINC000019171204
NN[C@@H]1NNC(=S)N1N    ZINC000019172873
CCCSCC(=O)NN    ZINC000059905160
CSC[C@@H](C)C(=O)NN    ZINC000082472827
CSC[C@H](C)C(=O)NN    ZINC000082472826
CS[C@@H](C)CC(=O)NN    ZINC000082472824
CSC(C)(C)C(=O)NN    ZINC000166196812
CC[C@@H](SC)C(=O)NN    ZINC000082472795
NNc1ccc2cn[nH]c2c1    ZINC000089197317
NNc1ccn2ccnc2c1    ZINC001776011348
Cc1cnc(NN)c(C#N)c1    ZINC000054159006
NNc1ccn2cncc2c1    ZINC001776011314
NNc1ccc2cncn2c1    ZINC001776011328
CC[C@H](SC)C(=O)NN    ZINC000082472794
CC(C)SCC(=O)NN    ZINC000037390074
CS[C@H](C)CC(=O)NN    ZINC000082472825
NNc1nc2ccccc2[nH]1    ZINC000001668389
NNc1ccc2[nH]ncc2c1    ZINC000072233091
NNc1cccc2cn[nH]c21    ZINC000238582357
NNc1cccc2[nH]cnc21    ZINC000045238304
NN[C@H]1CCCC[C@@H]1Cl    ZINC000104558817
NN[C@@H]1CCCC[C@@H]1Cl    ZINC000104558808
NN[C@H]1CCCC[C@H]1Cl    ZINC000104558821
COC(CC(=O)NN)OC    ZINC000196197546
COC[C@@H](OC)C(=O)NN    ZINC000232417468
COCCOCC(=O)NN    ZINC000037389210
NN[C@@H]1CCCC[C@H]1Cl    ZINC000104558812
COC[C@H](OC)C(=O)NN    ZINC000232417470
NN[C@@H]1CCc2ccccc21    ZINC000019395945
NNC1Cc2ccccc2C1    ZINC000019172867
NNc1ccc2c(c1)CCC2    ZINC000002546168
NN[C@H]1CCc2ccccc21    ZINC000019395948
NNC/C=C/c1ccccc1    ZINC000034077603
CCOC(CNN)OCC    ZINC000019167036
NNC(=O)NC/C=C/Cl    ZINC001338781303
NNC(=S)NNC(N)=O    ZINC000005410005
NNC(=O)NC/C=C\Cl    ZINC001338781323
NNc1nc2ccccc2o1    ZINC000005011791
COCCNC(=S)NN    ZINC000002169722
NNc1nccc2occc21    ZINC000104080422
NNc1ccc2nccn2n1    ZINC000005374504
NNc1ncnc2[nH]ccc21    ZINC000021015095
NNc1ccnc2[nH]ncc21    ZINC000004771838
NNc1nc2ccncc2[nH]1    ZINC000039384912
NNc1ccc2cn[nH]c2n1    ZINC000089157583
N=C(Cc1ccccc1)NN    ZINC000000345296
NNc1ccc2c(n1)CCC2    ZINC000096125930
Cc1ccc(C(=N)NN)cc1    ZINC000034518872
NN[C@H]1CCS(=O)(=O)C1    ZINC000019167748
N#Cc1c[nH]c(C(=O)NN)c1    ZINC000217655340
NNc1nncc2occc21    ZINC000021017897
NN[C@@H]1CCS(=O)(=O)C1    ZINC000019167751
C[C@@]1(C(=O)NN)CC1(F)F    ZINC000825652548
NNC(=O)C1CC(F)(F)C1    ZINC000215802903
C[C@]1(C(=O)NN)CC1(F)F    ZINC000825652560
NNc1ncnc2[nH]cnc21    ZINC000002383126
NNc1ncnc2n[nH]cc21    ZINC000018208063
NNc1ccc2nncn2n1    ZINC000004785566
NNc1nccc2ncnn21    ZINC000026894645
NNc1ccc2c(c1)CCO2    ZINC000039115907
CC(=O)c1ccc(NN)cc1    ZINC000003676532
NNC(=O)Cc1ccccc1    ZINC000000080757
NNc1ccc2c(c1)OCC2    ZINC000225812557
Cc1ccc(C(=O)NN)cc1    ZINC000000120496
Cc1cccc(C(=O)NN)c1    ZINC000000280882
NN[C@@H]1COc2ccccc21    ZINC000104562323
Cc1ccccc1C(=O)NN    ZINC000000396298
NN[C@H]1COc2ccccc21    ZINC000104562327
COCCSCCNN    ZINC000085396694
NN/C(N)=N/c1ccccc1    ZINC000006095659
N/N=C(/NN)c1ccccc1    ZINC000005064268
NNc1nccnc1C1CC1    ZINC000017935697
NNc1ccc(C2CC2)nn1    ZINC000054931308
NNC[C@H]1CCCC1(F)F    ZINC000307603967
NNC[C@@H]1CCCC1(F)F    ZINC000307603968
NNC1CCC(F)(F)CC1    ZINC000096032274
Cc1ccc(C)c(CNN)c1    ZINC000019410357
CCc1ccc(CNN)cc1    ZINC000019163380
Cc1cccc([C@H](C)NN)c1    ZINC000041046819
Cc1ccc([C@@H](C)NN)cc1    ZINC000019405073
CCCc1cccc(NN)c1    ZINC000000160552
CC[C@H](NN)c1ccccc1    ZINC000019167777
CCCc1ccc(NN)cc1    ZINC000001494954
CC(C)c1cccc(NN)c1    ZINC000002572337
Cc1ccc(CNN)c(C)c1    ZINC000019266594
CC(C)c1ccccc1NN    ZINC000000088598
Cc1cccc(CNN)c1C    ZINC000019388677
Cc1ccccc1CCNN    ZINC000019168031
Cc1ccc(CNN)cc1C    ZINC000019406726
C[C@@H](CNN)c1ccccc1    ZINC000019168077
Cc1cccc([C@@H](C)NN)c1    ZINC000041046818
Cc1ccc([C@H](C)NN)cc1    ZINC000019405075
Cc1cc(C)c(NN)c(C)c1    ZINC000000153201
CC[C@@H](NN)c1ccccc1    ZINC000019167779
C[C@@H](Cc1ccccc1)NN    ZINC000019166939
Cc1ccc(CCNN)cc1    ZINC000019168015
CC(C)c1ccc(NN)cc1    ZINC000000153134
CCc1cccc(C)c1NN    ZINC000000085255
C[C@H](Cc1ccccc1)NN    ZINC000019167667
Cc1cccc(CCNN)c1    ZINC000019168012
Cc1ccccc1[C@@H](C)NN    ZINC000019393995
Cc1ccccc1[C@H](C)NN    ZINC000019393997
NNCCCc1ccccc1    ZINC000019167733
CCCc1ccccc1NN    ZINC000002546163
C[C@H](CNN)c1ccccc1    ZINC000019168079
Cc1cc(C)cc(CNN)c1    ZINC000019262737
N#Cc1ccc(NN)cc1F    ZINC000034348282
N#Cc1ccc(NN)c(F)c1    ZINC000083325019
N#Cc1cc(F)ccc1NN    ZINC000083324996
N#Cc1ccc(F)cc1NN    ZINC000083325014
N#Cc1c(F)cccc1NN    ZINC000032191060
N#Cc1cc(NN)ccc1F    ZINC000002526727
N#Cc1c[nH]nc1C(=O)NN    ZINC000001400496
NNc1ccc2nnnn2n1    ZINC000002571703
NNC(=O)Cc1ccccn1    ZINC000039136682
Cc1ccc(C(=O)NN)cn1    ZINC000004548286
Cc1ccc(C(=O)NN)nc1    ZINC000075848530
NNC(=O)Cc1ccncc1    ZINC000005940919
Cc1cccc(C(=O)NN)n1    ZINC000001735104
NNc1ccc(C(N)=O)cc1    ZINC000035668689
Cc1cncc(C(=O)NN)c1    ZINC000000171215
Cc1cccnc1C(=O)NN    ZINC000039136661
NNC(=O)Cc1cccnc1    ZINC000001769111
NNC(=O)Nc1ccccc1    ZINC000000157484
NNC(=O)c1ccc(N)cc1    ZINC000000134424
NNc1cccc(C(N)=O)c1    ZINC000039064689
Cc1ccncc1C(=O)NN    ZINC000001595753
NN/C(=N\O)c1ccccc1    ZINC000006474339
Cc1ncccc1C(=O)NN    ZINC000039064705
NNC(=O)c1ccccc1N    ZINC000000155740
NNC(=O)c1cccc(N)c1    ZINC000000045732
NNc1ccccc1C(N)=O    ZINC000037737479
C[C@H](CNN)c1cccnc1    ZINC000096663688
CC[C@H](NN)c1ccncc1    ZINC000104562273
CN(C)c1cccc(NN)c1    ZINC000039134906
NNCCCc1ccccn1    ZINC000083596869
NNCCCc1cccnc1    ZINC000075539288
CC(C)c1ccncc1NN    ZINC000225740502
CC[C@@H](NN)c1cccnc1    ZINC000104561034
CN(C)c1ccc(NN)cc1    ZINC000084929602
Cc1ccc([C@@H](C)NN)cn1    ZINC000104557717
Cc1ccc([C@H](C)NN)cn1    ZINC000104557721
NNCCCc1ccncc1    ZINC000083596872
CC[C@H](NN)c1cccnc1    ZINC000104561030
CC[C@@H](NN)c1ccncc1    ZINC000104562277
CCCc1ccncc1NN    ZINC000225740538
C[C@@H](CNN)c1cccnc1    ZINC000096663687
CS(=O)(=O)CC(=O)NN    ZINC000039136528
NNC(=O)C[C@@H](O)CCl    ZINC000067340655
NNC(=O)C[C@H](O)CCl    ZINC000067340652
NNC(=S)c1ccccc1    ZINC000005515718
NNC(=O)c1ccc(O)cc1    ZINC000000122698
NNC(=O)c1cccc(O)c1    ZINC000000031292
NNC(=O)/C=C/c1ccco1    ZINC000005676645
NNc1ccccc1C(=O)O    ZINC000000389495
NNc1ccc2c(c1)OCO2    ZINC000019088277
NNC(=O)c1ccccc1O    ZINC000000110435
NNc1cccc(C(=O)O)c1    ZINC000001506736
NNC(=O)Oc1ccccc1    ZINC000000079243
NNc1ccc(C(=O)O)cc1    ZINC000000157417
NNC(=O)/C=C\c1ccco1    ZINC000032017214
CCS(=O)(=O)CCNN    ZINC000037935193
C[C@@H](CS(C)(=O)=O)NN    ZINC000104569005
CS(=O)(=O)CCCNN    ZINC000063014624
C[C@H](CS(C)(=O)=O)NN    ZINC000104569010
Cc1nccc(C(=O)NN)n1    ZINC000000392424
NNc1cccc(C(N)=O)n1    ZINC000051121973
NNc1cc(C(N)=O)ccn1    ZINC000051121957
NNc1ccc(C(N)=O)cn1    ZINC000035975596
NNC(=O)c1ccnc(N)c1    ZINC000019735567
NNC(=O)c1ccncc1N    ZINC000006584983
NNC(=O)c1ccc(N)nc1    ZINC000020246600
NNC(=O)c1cnccc1N    ZINC000039064808
Cc1ncc(C(=O)NN)cn1    ZINC000059270602
Cc1cncc(C(=O)NN)n1    ZINC000039064797
NNC(=O)c1cccnc1N    ZINC000020443361
Cc1ncncc1C(=O)NN    ZINC000067425162
NNC(=O)c1cncc(N)c1    ZINC000001605380
CCc1nc(C#N)c(NN)o1    ZINC000008339446
NNC(=O)c1cccc(N)n1    ZINC000045823821
NNC(=O)Nc1cccnc1    ZINC000013281615
Cc1nnccc1C(=O)NN    ZINC000045921647
NNC(=O)Nc1ccccn1    ZINC000034517658
Cc1cnc(C(=O)NN)cn1    ZINC000038537126
NNC(=O)Nc1ccncc1    ZINC000034517660
NNC(=O)C[n+]1ccccc1    ZINC000004416383
C[n+]1cccc(C(=O)NN)c1    ZINC000000392666
NNC(=O)[C@@H]1C[C@H]2C=C[C@@H]1C2    ZINC000005085577
C[C@H](NN)c1ccc(O)cc1    ZINC000019392239
CCOc1ccccc1NN    ZINC000000091944
NNC[C@@H](O)c1ccccc1    ZINC000019167960
C[C@H](NN)c1ccccc1O    ZINC000019387049
COc1cccc(CNN)c1    ZINC000019169052
CCOc1ccc(NN)cc1    ZINC000003676530
NNCCOc1ccccc1    ZINC000019168146
NNC(=O)[C@H]1C[C@H]2C=C[C@@H]1C2    ZINC000001727394
COc1ccc(CNN)cc1    ZINC000019168159
C[C@@H](O)c1cccc(NN)c1    ZINC000104560151
COCc1cccc(NN)c1    ZINC000049504180
NNc1ccccc1CCO    ZINC000104567874
NNC(=O)[C@H]1C[C@@H]2C=C[C@@H]1C2    ZINC000100212815
Cc1ccc(CO)cc1NN    ZINC000002546196
COc1ccc(C)cc1NN    ZINC000001605889
C[C@H](O)c1cccc(NN)c1    ZINC000104560149
COc1ccccc1CNN    ZINC000019169055
NNC(=O)[C@@H]1C[C@@H]2C=C[C@@H]1C2    ZINC000100212820
COc1ccc(NN)c(C)c1    ZINC000005239410
NNC(=O)[C@H]1C[C@H]2C=C[C@H]1C2    ZINC000101352818
CCOc1cccc(NN)c1    ZINC000032191565
NNC[C@H](O)c1ccccc1    ZINC000019167170
COc1cccc(C)c1NN    ZINC000085345037
C[C@H](NN)c1cccc(O)c1    ZINC000019399362
NN[C@H](CO)c1ccccc1    ZINC000034018099
C[C@@H](NN)c1ccccc1O    ZINC000019387047
NNC(=O)[C@@H]1C[C@H]2C=C[C@H]1C2    ZINC000101352814
C[C@@H](NN)c1cccc(O)c1    ZINC000019399360
COc1cc(C)ccc1NN    ZINC000145043277
C[C@@H](NN)c1ccc(O)cc1    ZINC000019392236
NN[C@@H](CO)c1ccccc1    ZINC000034018100
NN[C@@H](N)Nc1ccccc1    ZINC000019167807
NN[C@H](N)Nc1ccccc1    ZINC000019168697
CCc1nc(C)cc(NN)n1    ZINC000008731061
Cc1nccnc1[C@H](C)NN    ZINC000104568999
Cc1nccnc1[C@@H](C)NN    ZINC000104568995
NNc1ccc([N+](=O)[O-])cc1    ZINC000003860923
NNc1ccnc(C(=O)O)c1    ZINC000026459945
NNC(=O)c1ccc(O)cn1    ZINC000039136671
NNc1cccc(C(=O)O)n1    ZINC000040447895
NNC(=O)c1cc[n+]([O-])cc1    ZINC000000501394
NNc1cc(C(=O)O)ccn1    ZINC000016124569
NNC(=O)c1cccc(=O)[nH]1    ZINC000045823813
NNc1cncc(C(=O)O)c1    ZINC000038575745
NNc1ccccc1[N+](=O)[O-]    ZINC000003860653
NNC(=O)c1cncc(O)c1    ZINC000000251633
NNC(=O)c1cc[nH]c(=O)c1    ZINC000091364345
NNc1cccc([N+](=O)[O-])c1    ZINC000000088602
NNc1ccc(C(=O)O)cn1    ZINC000002510805
NNc1ncccc1C(=O)O    ZINC000000103516
NNC(=O)c1ccc(=O)[nH]c1    ZINC000021297851
NNC(=O)c1ncc(N)cn1    ZINC000005943689
NNC(=O)c1nccnc1N    ZINC000001028197
NNc1ccc(C(N)=O)nn1    ZINC000005842953
NNC(=O)c1cncnc1N    ZINC000039064897
N#CC1(C(=O)NN)CCCC1    ZINC000306185269
Cc1cc(C(=O)NN)c(C)[nH]1    ZINC000104085176
Cc1ccc(C(=O)NN)n1C    ZINC000039064854
COc1cc(C)cnc1NN    ZINC000238383234
CCOc1ccc(NN)cn1    ZINC000225739638
CCOc1ccncc1NN    ZINC000225739757
COc1cccc(CNN)n1    ZINC000069637501
COc1ncccc1CNN    ZINC000061443051
Cn1cccc1CC(=O)NN    ZINC000002379725
CCc1ccc(C(=O)NN)[nH]1    ZINC000226022605
CCOc1ncccc1NN    ZINC000225739534
Cc1cc(C)c(C(=O)NN)[nH]1    ZINC000045795791
CCn1cccc1C(=O)NN    ZINC000036855575
CN(C)c1nccc(NN)n1    ZINC000040539399
CNc1cc(C)nc(NN)n1    ZINC000000175409
CN(C)c1ccc(NN)nn1    ZINC000002585641
NNc1ccc([N+](=O)[O-])nc1    ZINC000019868637
NNc1ccc([N+](=O)[O-])cn1    ZINC000012480789
NNC(=O)c1ccc(O)nn1    ZINC000002315274
NNc1cccc([N+](=O)[O-])n1    ZINC000238582237
NNC(=O)C(=O)n1ccnc1    ZINC000013207717
NNC(=O)c1ccccc1F    ZINC000000166452
NNC(=O)c1cccc(F)c1    ZINC000000403973
NNc1cc([N+](=O)[O-])ccn1    ZINC000043567544
NNc1ccncc1[N+](=O)[O-]    ZINC000004653460
NNc1cccnc1[N+](=O)[O-]    ZINC000039123508
NNc1ncccc1[N+](=O)[O-]    ZINC000004945865
NNC(=O)c1ccc(F)cc1    ZINC000000153714
CSc1ccc(NN)cc1    ZINC000000153975
CSc1ccccc1NN    ZINC000002533961
CSc1cccc(NN)c1    ZINC000019271481
Cc1cc(C(=O)NN)c(C)o1    ZINC000003242744
NNC(=O)[C@H]1[C@@H]2C(=O)CC[C@H]12    ZINC001521507918
NNCc1ccc(O)c(O)c1    ZINC000083251915
NNC(=O)[C@@H]1[C@@H]2CCC(=O)[C@@H]21    ZINC001521507917
Cc1cc(C(=O)NN)oc1C    ZINC000039136547
NNC(=O)[C@@H]1[C@@H]2CCC(=O)[C@H]21    ZINC001521507916
Cc1cc(C)c(C(=O)NN)o1    ZINC000306482939
COc1ccc(NN)cc1O    ZINC000104570080
CCc1ccc(C(=O)NN)o1    ZINC000036963071
NNC(=O)[C@@H]1[C@H]2CCC(=O)[C@H]12    ZINC001521507915
Cc1ccoc1CC(=O)NN    ZINC000852772565
NNC(=O)CCc1ccco1    ZINC000020251691
Cc1ccn(CC(=O)NN)n1    ZINC000002549446
Cn1cc(CC(=O)NN)cn1    ZINC000306672051
Cc1ncc(C(=O)NN)n1C    ZINC000238575227
CCc1cc(=O)[nH]c(NN)n1    ZINC000026420830
COc1cc(C)nc(NN)n1    ZINC000000436651
NNC(=O)CCc1cn[nH]c1    ZINC001121930248
CCOc1ccc(NN)nn1    ZINC000010151796
CCOc1nccnc1NN    ZINC000203690455
C[C@@H](C(=O)NN)n1cccn1    ZINC000047218783
Cc1cc(C(=O)NN)n(C)n1    ZINC000002578448
Cc1nccn1CC(=O)NN    ZINC000005453799
Cc1nc(NN)[nH]c(=O)c1C    ZINC000026420834
CCOc1cc(NN)ncn1    ZINC000000331899
CCn1cc(C(=O)NN)cn1    ZINC000002549419
Cc1cc(C(=O)NN)nn1C    ZINC000000115494
NNC(=O)CCc1c[nH]cn1    ZINC000039136944
NNC(=O)CCn1ccnc1    ZINC000000569921
Cn1ccc(CC(=O)NN)n1    ZINC000116311040
Cc1c(C(=O)NN)cnn1C    ZINC000002568973
C[C@@H](C(=O)NN)n1ccnc1    ZINC000000569926
C[C@H](C(=O)NN)n1cccn1    ZINC000047218785
CCn1nccc1C(=O)NN    ZINC000002568967
CCn1ccc(C(=O)NN)n1    ZINC000002568966
Cc1cc(NN)nc(CO)n1    ZINC000087735922
Cc1cnn(C)c1C(=O)NN    ZINC000231386049
Cc1nc[nH]c1CC(=O)NN    ZINC001330592843
CCn1cnc(C(=O)NN)c1    ZINC000852772963
Cc1cnn(CC(=O)NN)c1    ZINC000002549482
Cc1nn(C)cc1C(=O)NN    ZINC000002549417
C[C@@H](NN)c1ccc(F)cc1    ZINC000019167785
NNCCc1ccc(F)cc1    ZINC000019274091
C[C@H](NN)c1ccc(F)cc1    ZINC000019167782
Cc1cc(=O)n(C)c(NN)n1    ZINC000026444378
CCc1cc(C(=O)NN)n[nH]1    ZINC000306323193
C[C@H](C(=O)NN)n1ccnc1    ZINC000000569928
NNC(=O)CCn1cccn1    ZINC000034925223
Cc1ccnn1CC(=O)NN    ZINC000002549479
Cc1n[nH]c(C)c1C(=O)NN    ZINC000017044220
Cc1cc(CC(=O)NN)[nH]n1    ZINC000007989003
NNCCc1cccc(F)c1    ZINC000019398558
Cc1ccc(NN)c(C)c1F    ZINC000011919382
C[C@@H](NN)c1cccc(F)c1    ZINC000019387053
C[C@H](NN)c1cccc(F)c1    ZINC000019387063
C[C@@H](NN)c1ccccc1F    ZINC000019406086
NNCCc1ccccc1F    ZINC000019168010
C[C@H](NN)c1ccccc1F    ZINC000019406089
Cc1ccc(CNN)cc1F    ZINC000019172897
Cc1cc(NN)nc(NN)n1    ZINC000004743343
Cc1cnc(NN)nc1NN    ZINC000001855164
NNC(=O)[C@@H]1C[C@H]2CC[C@H]1C2    ZINC000100908734
NNC(=O)C12CCC(CC1)C2    ZINC000000163469
NNC(=O)C(C1CC1)C1CC1    ZINC000019458230
NNC(=O)/C=C\C1CCCC1    ZINC000045823822
NNC(=O)[C@@H]1[C@@H]2CCCC[C@@H]21    ZINC000242574944
C=CCC(CC=C)C(=O)NN    ZINC000388520857
NNC(=O)/C=C/C1CCCC1    ZINC000306387143
NNC(=O)[C@@H]1C[C@H]1C1CCC1    ZINC000306796902
CC1=CC[C@@H](C(=O)NN)CC1    ZINC000005416338
NNC(=O)[C@@H]1C[C@H]2CC[C@@H]1C2    ZINC000012318419
NNC(=O)[C@@H]1C[C@@H]2CC[C@@H]1C2    ZINC000139911994
NNC(=O)CC1=CCCCC1    ZINC000045823815
NNC(=O)[C@H]1[C@@H]2CCCC[C@@H]21    ZINC000217344405
NNC(=O)C1[C@@H]2CCCC[C@H]12    ZINC000014920127
Cc1cc([C@H](C)NN)c(C)o1    ZINC000020439585
NNC(=O)[C@H]1C[C@@H]2CC[C@H]1C2    ZINC000001664420
NNC(=O)[C@H]1C[C@H]2CC[C@H]1C2    ZINC000100908740
CC(C(=O)NN)=C1CCCC1    ZINC000306194000
NNC(=O)[C@H]1CC12CCCC2    ZINC000306760938
NNC(=O)C1[C@@H]2CCCC[C@@H]12    ZINC000000049797
C[C@@H]1CC/C(=C\C(=O)NN)C1    ZINC000306505297
Cc1cc([C@@H](C)NN)c(C)o1    ZINC000020439581
NNC(=O)[C@H]1C[C@H]2CC[C@@H]1C2    ZINC000005046190
C[C@H]1CC/C(=C/C(=O)NN)C1    ZINC000308137153
CC1=CC[C@H](C(=O)NN)CC1    ZINC000005416313
NNC(=O)[C@@H]1CC12CCCC2    ZINC000306760936
NNC(=O)C1CCC=CCC1    ZINC000718109621
NNC(=O)C1CC2(CCC2)C1    ZINC000606247115
NNC(=O)[C@H]1C[C@@H]2CC[C@@H]1C2    ZINC000101436285
NNC(=O)C=C1CCCCC1    ZINC000201141085
C[C@H]1CC/C(=C\C(=O)NN)C1    ZINC000306505298
NNC(=O)C1[C@H]2CCCC[C@H]12    ZINC000001727571
C[C@@H]1CC/C(=C/C(=O)NN)C1    ZINC000308137149
NNC1=N[C@H]2CCCC[C@H]2N1    ZINC000059538709
Cc1cn(C(C)C)c(NN)n1    ZINC000408716197
NNC1=N[C@@H]2CCCC[C@H]2N1    ZINC000059538704
CCCn1nc(C)cc1NN    ZINC000408715471
Cc1cc(NN)n(C(C)C)n1    ZINC000408715407
NNC1=N[C@H]2CCCC[C@@H]2N1    ZINC000059538714
NNCC[C@@H]1C[C@H]2CC[C@H]1C2    ZINC000251335944
NNCC[C@H]1C[C@H]2CC[C@H]1C2    ZINC000100593572
NNc1ncncc1[N+](=O)[O-]    ZINC000004086718
NNC(=O)c1ccc(F)cn1    ZINC000081990554
NNC(=O)c1cccc(F)n1    ZINC000001596029
NNC(=O)c1ccncc1F    ZINC000006599365
CSc1ccc(NN)cn1    ZINC000104563301
NNc1nc2c(s1)CCC2    ZINC000007881333
Cc1noc(C)c1C(=O)NN    ZINC000039064956
CCc1ocnc1C(=O)NN    ZINC000306449066
NNC(=O)NCc1ccco1    ZINC000036948158
CCc1ncoc1C(=O)NN    ZINC001340892437
CCc1cc(C(=O)NN)no1    ZINC000039064954
NNC(=O)CCc1ccon1    ZINC001353591127
Cc1cc(CC(=O)NN)no1    ZINC000039123943
CCc1nc(C(=O)NN)co1    ZINC000825640072
Cc1nc(C)c(C(=O)NN)o1    ZINC000039136526
NNC(=O)Cn1ccc(N)n1    ZINC000071325855
Cn1ncc(N)c1C(=O)NN    ZINC000002534290
Cc1nc(C(=O)NN)n(C)n1    ZINC001348046142
Cc1cc(=O)n(N)c(NN)n1    ZINC000001407687
C[C@H](C(=O)NN)n1cncn1    ZINC000039136665
NNC(=O)CCc1cn[nH]n1    ZINC000096527971
NNC(=O)CCn1ccnn1    ZINC000307415126
Cn1ncc(C(=O)NN)c1N    ZINC000002580692
CNC(=O)c1cn[nH]c1NN    ZINC000001413602
C[C@@H](C(=O)NN)n1cncn1    ZINC000039136664
NNC(=O)CCn1cncn1    ZINC000028051436
NNC(=O)Cn1cc(N)cn1    ZINC000034928909
Cc1nnc(NN)nc1NN    ZINC000064864524
NNCc1cccc(CF)n1    ZINC000104566889
NNC(=O)[C@@H]1C[C@@]12CCNC2    ZINC000307281025
NNC(=O)NC[C@H]1C=CCC1    ZINC000892825854
NNC(=O)[C@@H]1C[C@]12CCNC2    ZINC000307281031
NNC(=O)NCC1=CCCC1    ZINC000851676284
NNC(=O)NCC1CC=CC1    ZINC000861657448
NNC(=O)[C@@H]1C[C@@H]2CC[C@H]1N2    ZINC001341633374
NNC(=O)[C@H]1C[C@]12CCNC2    ZINC000307281040
NNC(=O)[C@H]1C[C@@]12CCNC2    ZINC000307281035
NNC(=O)NC[C@@H]1C=CCC1    ZINC000892825855
CCC(C#N)(CC)C(=O)NN    ZINC000876789445
C[C@@H]1[C@@H](NN)C2CCN1CC2    ZINC000083332248
CN1[C@H]2CC[C@H]1CC(NN)C2    ZINC000100387709
CC(Cl)(Cl)C(=O)NN    ZINC000307527194
NNc1nn2cnnc2s1    ZINC000226299814
NNC(=O)Cc1ccsc1    ZINC000000120974
Cc1csc(C(=O)NN)c1    ZINC000000082431
Cc1cc(C(=O)NN)cs1    ZINC000002381391
NNC(=O)Cc1cccs1    ZINC000000262467
Cc1ccc(C(=O)NN)s1    ZINC000002574342
Cc1ccsc1C(=O)NN    ZINC000002576189
Cc1cc(Cl)ccc1NN    ZINC000000164682
Cc1c(Cl)cccc1NN    ZINC000000085244
Cc1cc(NN)ccc1Cl    ZINC000002243488
NNCc1ccc(Cl)cc1    ZINC000019169163
NNCc1cccc(Cl)c1    ZINC000019169165
Cc1cccc(Cl)c1NN    ZINC000005748166
Cc1ccc(NN)c(Cl)c1    ZINC000002386414
Cc1cccc(NN)c1Cl    ZINC000039332307
Cc1ccc(Cl)cc1NN    ZINC000000409916
Cc1ccc(NN)cc1Cl    ZINC000000164931
Cc1ccc(Cl)c(NN)c1    ZINC000104566937
NNCc1ccccc1Cl    ZINC000019169213
CSc1ccnc(NN)n1    ZINC000062702390
C[C@H](C(=O)NN)C(F)(F)F    ZINC000307193213
C[C@@H](C(=O)NN)C(F)(F)F    ZINC000307193212
NNC(=O)CCC(F)(F)F    ZINC000084123397
NNC(=O)c1ccc(CO)o1    ZINC000034925258
NNC(=O)c1coc(CO)c1    ZINC000082464781
NNc1nnc(C2CC2)s1    ZINC000031977354
CSc1nccc(NN)n1    ZINC000027838587
Cn1c(=O)cc(NN)[nH]c1=O    ZINC000034518914
CCc1noc(C(=O)NN)n1    ZINC000078404290
NNC(=O)CC1=NNC(=O)C1    ZINC000102886044
Cn1nc(O)cc1C(=O)NN    ZINC000001037195
NNC(=O)C1=NNC(=O)CC1    ZINC000016137616
COc1nc[nH]c1C(=O)NN    ZINC000095117340
NNC(=O)Cc1cc(O)n[nH]1    ZINC000004876919
Cn1c(O)ncc1C(=O)NN    ZINC001579944305
COc1c(F)cccc1NN    ZINC000090515759
COc1cc(F)ccc1NN    ZINC000075542402
COc1ccc(F)cc1NN    ZINC000039088667
COc1cc(F)cc(NN)c1    ZINC000075772114
COc1ccc(NN)c(F)c1    ZINC000044563632
Cc1ccsc1[C@@H](C)NN    ZINC000069637130
Cc1ccsc1[C@H](C)NN    ZINC000069637131
CC[C@H](NN)c1cccs1    ZINC000041062099
COc1ccc(NN)cc1F    ZINC000037290593
COc1cc(NN)ccc1F    ZINC000039088661
COc1ccc(F)c(NN)c1    ZINC000026893475
Cc1ccc([C@@H](C)NN)s1    ZINC000019271010
CC[C@@H](NN)c1cccs1    ZINC000041062100
Cc1ccc([C@H](C)NN)s1    ZINC000019271012
Cn1cnc(NC(=O)NN)n1    ZINC001579982643
NNC(=O)CCn1cnnn1    ZINC001341734045
Cc1nnc(NN)n(N)c1=O    ZINC000003880999
NNC(=O)c1nc[nH]c1NN    ZINC000002577288
CCn1nnnc1C(=O)NN    ZINC000142544931
NNC(=O)Cn1cnc(N)n1    ZINC000002537715
NNC(=O)[C@@H]1C[C@H]2CC[C@H]1O2    ZINC000202820378
CC1=C(C(=O)NN)CCCO1    ZINC000039136576
NNC(=O)[C@@H]1[C@H]2CCCO[C@H]21    ZINC001340891799
NNC(=O)[C@H]1C[C@H]2CC[C@H]1O2    ZINC000202820398
N/N=C1/CC[C@@H](C(=O)NN)C1    ZINC000017285685
N/N=C1\CC[C@H](C(=O)NN)C1    ZINC000004537320
N/N=C1\CC[C@@H](C(=O)NN)C1    ZINC000004537318
N/N=C1/CC[C@H](C(=O)NN)C1    ZINC000017285689
CCCCn1nnnc1NN    ZINC000072226936
CC(C)Cn1nnnc1NN    ZINC000072226935
C/C(=C\C(=O)NN)C(C)(C)C    ZINC000306365829
C[C@H]1CCC[C@H](C(=O)NN)C1    ZINC000218144970
C/C(=C/C(=O)NN)C(C)(C)C    ZINC000308070450
C[C@H]1CCC[C@@H](C(=O)NN)C1    ZINC000218145114
C[C@@H](C(=O)NN)C1CCCC1    ZINC000201883313
C[C@H](C(=O)NN)C1CCCC1    ZINC000201883285
C[C@@H]1CC[C@@H](CC(=O)NN)C1    ZINC000306426937
CC1(C)C(C(=O)NN)C1(C)C    ZINC000028459024
C[C@H]1CC[C@H](CC(=O)NN)C1    ZINC000306426935
C[C@@H]1CCCC[C@@H]1C(=O)NN    ZINC000218142068
C[C@H]1CC[C@H](C(=O)NN)CC1    ZINC000846673468
CCC1(C(=O)NN)CCCC1    ZINC000087315634
C[C@H]1CCCC[C@H]1C(=O)NN    ZINC000218142274
C[C@H]1CCCC[C@@H]1C(=O)NN    ZINC000218142144
C[C@H]1CC[C@@](C)(C(=O)NN)C1    ZINC000217890945
C[C@@H]1CCC[C@@H](C(=O)NN)C1    ZINC000218145038
C[C@@H]1CC[C@@](C)(C(=O)NN)C1    ZINC000217890856
C[C@@H]1CCC[C@H](C(=O)NN)C1    ZINC000218144908
C[C@@H]1CC[C@H](CC(=O)NN)C1    ZINC000306426938
C[C@@H]1CC[C@](C)(C(=O)NN)C1    ZINC000217890690
NNC(=O)C1CCCCCC1    ZINC000039136691
CCCC1(C(=O)NN)CCC1    ZINC000258956099
NNC(=O)CC1CCCCC1    ZINC000002391971
NNC(=O)CCC1CCCC1    ZINC000002564284
C[C@@H]1CCCC[C@H]1C(=O)NN    ZINC000218142214
C[C@H]1CC[C@@H](CC(=O)NN)C1    ZINC000306426936
C[C@H]1CC[C@](C)(C(=O)NN)C1    ZINC000217890770
N=C(NN)NC1CCCCC1    ZINC000001577957
C[C@@H]1CCCC(C)(C)[C@H]1NN    ZINC000104557653
C[C@@H]1C[C@@H](NN)CC(C)(C)C1    ZINC000019266891
CCCC1CCC(NN)CC1    ZINC000037743084
NNCCCC1CCCCC1    ZINC000019387845
CCC[C@@H]1CCCC[C@@H]1NN    ZINC000104565694
C[C@H]1CCCC(C)(C)[C@@H]1NN    ZINC000104557649
CCC[C@H]1CCCC[C@@H]1NN    ZINC000104565699
C[C@H]1CCCC(C)(C)[C@H]1NN    ZINC000104557657
C[C@H](CC1CCCCC1)NN    ZINC000019167692
C[C@H]1C[C@H](NN)CC(C)(C)C1    ZINC000019266897
C[C@@H]1CCCC(C)(C)[C@@H]1NN    ZINC000104557645
C[C@H]1C[C@@H](NN)CC(C)(C)C1    ZINC000019266893
CC(C)C1CCC(NN)CC1    ZINC000054557350
CCC[C@@H]1CCCC[C@H]1NN    ZINC000104565703
C[C@@H]1C[C@H](NN)CC(C)(C)C1    ZINC000019266895
CCC[C@H]1CCCC[C@H]1NN    ZINC000104565707
C[C@@H](CC1CCCCC1)NN    ZINC000019168445
Cc1nscc1C(=O)NN    ZINC000039136637
Cc1ncsc1C(=O)NN    ZINC000001592724
NNC(=O)Cc1cscn1    ZINC000067630456
Cc1cnc(C(=O)NN)s1    ZINC000039136575
Cc1nc(C(=O)NN)cs1    ZINC000001047531
NNC(=O)c1sccc1N    ZINC000000080615
Cc1cnc(Cl)c(NN)c1    ZINC000252495802
Cc1nc(NN)ccc1Cl    ZINC000095496121
NNCc1cccnc1Cl    ZINC000083251914
Cc1cnc(NN)c(Cl)c1    ZINC000084845449
NNCc1ccc(Cl)nc1    ZINC000043214520
Cc1ccnc(NN)c1Cl    ZINC001776011342
Cc1cc(Cl)cnc1NN    ZINC000104569058
NNCc1ccc([N+](=O)[O-])o1    ZINC000104570006
NNC(=O)c1cc(CO)on1    ZINC000006658125
Cn1nc([N+](=O)[O-])cc1NN    ZINC000408715155
[N-]=[N+]=CC(=O)NCC(=O)NN    ZINC000004215595
CC[C@@H](NN)c1nccs1    ZINC000104558830
CC[C@H](NN)c1nccs1    ZINC000104558827
NNC(=O)Cn1nnnc1N    ZINC000012362031
COc1cc(F)cnc1NN    ZINC000238359068
CNc1nc(NN)ncc1F    ZINC000006639728
NNC(=O)CN1CCCC1=O    ZINC000003887992
C[C@@]1(C(=O)NN)CCNC1=O    ZINC001119295972
CN1C[C@@H](C(=O)NN)CC1=O    ZINC000019092533
NNC(=O)C(=O)N1CCCC1    ZINC000004904580
NNC(=O)C1(C(N)=O)CCC1    ZINC000307078088
CN1C[C@H](C(=O)NN)CC1=O    ZINC000019092536
CN1C(=O)CC[C@H]1C(=O)NN    ZINC000039065166
NNC(=O)[C@@H]1CCCNC1=O    ZINC000000066877
NNC(=O)CNC(=O)C1CC1    ZINC000306435750
CN1C(=O)CC[C@@H]1C(=O)NN    ZINC000167185976
C[C@]1(C(=O)NN)CCNC1=O    ZINC001119295971
NNC(=O)[C@H]1CCCNC1=O    ZINC000000066880
NNC(=O)C[C@@H]1CCC[C@H]1N    ZINC000307259793
NNC(=O)[C@@H]1CCCNCC1    ZINC001332725665
NNC(=O)[C@@H]1CCCC[C@@H]1N    ZINC000034750450
NCC1(C(=O)NN)CCCC1    ZINC000168146995
C[C@H]1CC[C@H](NC(=O)NN)C1    ZINC000129840642
NNC(=O)CCNCC1CC1    ZINC000717218577
C[C@H]1CCN[C@H](C(=O)NN)C1    ZINC000167447969
CN1CCC(C(=O)NN)CC1    ZINC000006437968
CN1CCCC[C@H]1C(=O)NN    ZINC000039136625
C[C@@H]1CC[C@@H](NC(=O)NN)C1    ZINC000129840829
CC[C@]1(C(=O)NN)CCNC1    ZINC000069635623
C=CCCC[C@@H](N)C(=O)NN    ZINC001341633877
C[C@@H]1[C@H](C(=O)NN)CCN1C    ZINC000825644663
CC[C@@H]1NCC[C@H]1C(=O)NN    ZINC000306337032
CC[C@]1(C(=O)NN)CCCN1    ZINC000215312796
CC1CC(CNC(=O)NN)C1    ZINC000575493529
NNC(=O)NC1CCCCC1    ZINC000000010571
C[C@@H]1CCN[C@@H](C(=O)NN)C1    ZINC000167448070
C[C@H]1CC[C@@H](NC(=O)NN)C1    ZINC000129841052
CC1(C)CCN[C@H]1C(=O)NN    ZINC000852873688
CC(=O)N1CCC(NN)CC1    ZINC000098214181
C=CCCC[C@H](N)C(=O)NN    ZINC001341633742
C[C@H]1CCN[C@@H](C(=O)NN)C1    ZINC000167448178
CCC[C@@H]1C[C@H]1NC(=O)NN    ZINC000233302521
C[C@@H]1CC[C@H](NC(=O)NN)C1    ZINC000129840442
NNC(=O)[C@H]1CC[C@H](N)CC1    ZINC000575561481
CC[C@H]1NCC[C@@H]1C(=O)NN    ZINC000306337030
CC1(C)CCN[C@@H]1C(=O)NN    ZINC000852873687
NNC(=O)CN1CCCCC1    ZINC000015416198
CC[C@@H]1NCC[C@@H]1C(=O)NN    ZINC000306337033
NNC(=O)[C@@H]1CCC[C@@H](N)C1    ZINC000069635615
NNC(=O)CC[C@H]1CCNC1    ZINC000134568762
NNC(=O)CCN1CCCC1    ZINC000000260481
C[C@@H](C(=O)NN)N1CCCC1    ZINC000022538886
NNC(=O)NCCC1CCC1    ZINC000229132208
CN1CCC[C@H](C(=O)NN)C1    ZINC000000500487
NNC(=O)[C@@H]1CCC[C@H](N)C1    ZINC000069635620
NNC(=O)CC1CCNCC1    ZINC000020160729
CN1CCC[C@@H](C(=O)NN)C1    ZINC000004837361
CC[C@@]1(C(=O)NN)CCCN1    ZINC000215312843
NNC(=O)[C@H]1CCCNCC1    ZINC001332725657
C[C@@]1(C(=O)NN)CCCNC1    ZINC000069635747
C[C@H](C(=O)NN)N1CCCC1    ZINC000022538882
CN(C)CC1(C(=O)NN)CC1    ZINC000876788518
CC[C@H]1NCC[C@H]1C(=O)NN    ZINC000306337031
NNC(=O)[C@H]1CCCCCN1    ZINC000081018820
NNC(=O)C1(N)CCCCC1    ZINC000069635697
CN1CCCC[C@@H]1C(=O)NN    ZINC000039136624
C[C@]1(C(=O)NN)CCCNC1    ZINC000069635745
NNC(=O)CC[C@@H]1CCNC1    ZINC000134568742
NNC(=O)NCCCC1CC1    ZINC000157097296
CC[C@@]1(C(=O)NN)CCNC1    ZINC000069635624
NNC(=O)CC[C@@H]1CCCN1    ZINC000306148175
C[C@@H]1CCN[C@H](C(=O)NN)C1    ZINC000167447883
NNC(=O)[C@@H]1CCCCCN1    ZINC000081018821
C[C@@H]1C[C@H](C(=O)NN)CCN1    ZINC000235306116
CCCN1CCC(NN)CC1    ZINC000019391473
CC(C)N1CCC(NN)CC1    ZINC000019273454
NNC(=O)c1c[nH]c(=S)[nH]1    ZINC000010150814
Cc1nsc(C(=O)NN)n1    ZINC000095635020
Cc1nnc(C(=O)NN)s1    ZINC000306309002
Cc1nnsc1C(=O)NN    ZINC000001306269
NNC(=O)c1nscc1N    ZINC000004784130
NNC(=O)c1csc(N)n1    ZINC000001415050
NNC(=O)COC(F)(F)F    ZINC001341633393
NNC(=O)OCC(F)(F)F    ZINC000139664116
Cc1nc(Cl)cc(NN)n1    ZINC000034100878
Cc1cc(Cl)nc(NN)n1    ZINC000037737493
Cc1no[n+]([O-])c1C(=O)NN    ZINC000001761230
Cc1ncnc(NN)c1Cl    ZINC000000331822
Cc1c(C(=O)NN)no[n+]1[O-]    ZINC000001082446
COc1ncc(F)c(NN)n1    ZINC000022013414
NNC(=O)Nc1nonc1N    ZINC000003897271
NNCc1cccc(F)c1F    ZINC000036888483
NNCc1c(F)cccc1F    ZINC000019171894
NNCc1ccc(F)cc1F    ZINC000019267642
NNCc1ccc(F)c(F)c1    ZINC000019385524
NNCc1cc(F)ccc1F    ZINC000019482514
NNCCOCC(F)(F)F    ZINC000049310764
COC(=O)[C@@H]1C[C@@H]1C(=O)NN    ZINC000306163757
COC(=O)C1(C(=O)NN)CC1    ZINC001118269985
NNCc1cc(F)cc(F)c1    ZINC000019264805
CCOC(=O)/C=C/C(=O)NN    ZINC000001562557
CCOC(=O)/C=C\C(=O)NN    ZINC000104193113
NNC(=O)[C@H]1CCNNC1=O    ZINC000003882992
NNC(=O)[C@@H]1C[C@@H]1C(=O)NN    ZINC000018099461
C=C(CC(=O)NN)C(=O)NN    ZINC000001681057
NNC(=O)[C@@H]1CCNNC1=O    ZINC000003882991
C/C(=C/C(=O)NN)C(=O)NN    ZINC000014590626
NNC(=O)[C@@H]1C[C@H]1C(=O)NN    ZINC000001042103
CN(N)C(=O)/C=C\C(=O)NN    ZINC000100023441
NNC(=O)[C@H]1C[C@@H]1C(=O)NN    ZINC000002572333
NNc1cccc2ccccc21    ZINC000001234999
NNc1ccc2ccccc2c1    ZINC000001686997
NNCCc1n[nH]c(=O)n1N    ZINC000019167255
COCCn1nnnc1NN    ZINC000072226934
C[C@@H](OCC1CC1)C(=O)NN    ZINC000070153061
NNC(=O)COC1CCCC1    ZINC000070152523
CCO[C@H](C(=O)NN)C1CC1    ZINC000876789852
CO[C@@H]1CCC[C@H]1C(=O)NN    ZINC001341733404
CCO[C@@H](C(=O)NN)C1CC1    ZINC000876789853
C[C@@H]1C[C@H](C)[C@@H](C(=O)NN)O1    ZINC000825644727
C[C@]1(C(=O)NN)CCCCO1    ZINC000047218869
NNC(=O)CC[C@H]1CCCO1    ZINC000037390092
COCC1(CC(=O)NN)CC1    ZINC000307657820
CO[C@@H]1CCC[C@@H]1C(=O)NN    ZINC001341733401
CC[C@H]1CC[C@H](C(=O)NN)O1    ZINC000307258069
C[C@@](O)(C(=O)NN)C1CCC1    ZINC001521507239
NNC(=O)CC[C@@H]1CCOC1    ZINC000307547646
CO[C@H]1CCC[C@@H]1C(=O)NN    ZINC001341733407
C=CCCO[C@H](C)C(=O)NN    ZINC000082464571
NNC(=O)CC[C@H]1CCOC1    ZINC000307547645
C[C@@H]1C[C@H](C)[C@H](C(=O)NN)O1    ZINC000825644728
C[C@](O)(C(=O)NN)C1CCC1    ZINC001521507227
C=CCOCCCC(=O)NN    ZINC000082463952
CC[C@@H]1CC[C@H](C(=O)NN)O1    ZINC000307258071
NNC(=O)CC1CCOCC1    ZINC000104457926
NN[C@H]1CC[C@H](C(=O)O)CC1    ZINC000306249259
COC1(C(=O)NN)CCCC1    ZINC000606246434
COCC1(C(=O)NN)CCC1    ZINC000584905994
C[C@@H]1C[C@@H](C)[C@H](C(=O)NN)O1    ZINC000825644725
NNC(=O)CC[C@@H]1CCCO1    ZINC000037390094
C[C@@]1(C(=O)NN)CCCCO1    ZINC000047218870
C[C@H]1C[C@H](C(=O)NN)CCO1    ZINC000306443655
CCOC1CC(C(=O)NN)C1    ZINC000876788557
C[C@@H]1C[C@@H](C(=O)NN)CCO1    ZINC000306443658
COCCC1(C(=O)NN)CC1    ZINC000307718114
C[C@]1(C(=O)NN)CCCOC1    ZINC000825638829
COC1(CC(=O)NN)CCC1    ZINC000234591976
NNC(=O)C[C@H]1CCCCO1    ZINC000087419677
C[C@H](OCC1CC1)C(=O)NN    ZINC000070153059
CC[C@H]1CC[C@@H](C(=O)NN)O1    ZINC000307258078
C=CCCO[C@@H](C)C(=O)NN    ZINC000082464570
C[C@@H]1C[C@H](C(=O)NN)CCO1    ZINC000306443656
C[C@@]1(C(=O)NN)CCCOC1    ZINC000825638819
CC1(C(=O)NN)CCOCC1    ZINC000259020507
CC[C@@H]1CC[C@@H](C(=O)NN)O1    ZINC000307258075
CCOCC1(C(=O)NN)CC1    ZINC000825645212
C[C@@H]1C[C@@H](C)[C@@H](C(=O)NN)O1    ZINC000825644729
CO[C@H]1CCC[C@H]1C(=O)NN    ZINC001341733405
NNC(=O)C[C@@H]1CCCCO1    ZINC000087419676
C[C@H]1C[C@@H](C(=O)NN)CCO1    ZINC000306443659
CN1CCNC[C@H]1C(=O)NN    ZINC000606246448
NNC(=O)CN1CCNCC1    ZINC000039113622
NNC(=O)NC1CCNCC1    ZINC000068591059
CN1CCN(C(=O)NN)CC1    ZINC000020216506
CN1CCNC[C@@H]1C(=O)NN    ZINC000606246447
CC(C)(C)OC1CC(NN)C1    ZINC000216715482
CCO[C@@H]1CCCC[C@H]1NN    ZINC000104569023
CC(C)C[C@@H](C)CC(=O)NN    ZINC000307700660
CCO[C@H]1CCCC[C@@H]1NN    ZINC000104569020
CC[C@H](CC(=O)NN)C(C)C    ZINC000307733614
CC[C@@H](CC(=O)NN)C(C)C    ZINC000307733616
CC(C)(C)CCCC(=O)NN    ZINC000258973819
CCC(CC)[C@H](C)C(=O)NN    ZINC000307727088
CCC(CC)[C@@H](C)C(=O)NN    ZINC000307727094
CCC[C@H](C(=O)NN)C(C)C    ZINC000307735364
CC(C)C[C@H](C)CC(=O)NN    ZINC000307700661
CCC(CC)(CC)C(=O)NN    ZINC000224621333
CCCC[C@@H](CC)C(=O)NN    ZINC000005615273
CCCCCCCC(=O)NN    ZINC000001675738
CCC[C@@H](C(=O)NN)C(C)C    ZINC000307735363
CCO[C@@H]1CCCC[C@@H]1NN    ZINC000104569016
CCCC[C@H](CC)C(=O)NN    ZINC000005615291
CC(C)CC(C)(C)C(=O)NN    ZINC000200680896
CCO[C@H]1CCCC[C@H]1NN    ZINC000104569028
CCCC(CCC)C(=O)NN    ZINC000003617502
CN1CCN(CCNN)CC1    ZINC000039113603
CCC[C@@H](C)[C@H](NN)C(C)C    ZINC000104563363
CCC[C@H](C)[C@H](NN)C(C)C    ZINC000104563368
CCC[C@@H](C)[C@@H](NN)C(C)C    ZINC000104563372
C[C@@H](CCNN)CC(C)(C)C    ZINC000090613338
CCCCC[C@@H](CCC)NN    ZINC000104563405
CCC[C@H](C)[C@@H](NN)C(C)C    ZINC000104563377
CCCCC[C@H](CCC)NN    ZINC000104563409
C[C@H](CCNN)CC(C)(C)C    ZINC000090613341
NNc1nc(C(=O)O)cs1    ZINC000005275069
NNC(=O)c1cc(Cl)c[nH]1    ZINC000004218351
NNC(=O)Nc1cnsn1    ZINC000033740461
NNc1snnc1C(N)=O    ZINC000004475885
NNc1nncc(Cl)c1N    ZINC000008616364
NNc1nnc(Cl)cc1N    ZINC000017325862
NNc1ncnc(Cl)c1N    ZINC000002523006
NNc1cc(Cl)nc(N)n1    ZINC000017289248
NNC(=O)C1=NO[C@@H](CO)C1    ZINC000034929316
NNC(=O)CN1CCOC1=O    ZINC000039136568
NNC(=O)C1=NO[C@H](CO)C1    ZINC000034929318
NNc1cc2ccccc2cn1    ZINC000020217003
NNc1ccc2ccncc2c1    ZINC000104545525
NNc1cnc2ccccc2c1    ZINC000005162832
NNc1ccc2cnccc2c1    ZINC000002546178
NNc1ccc2ncccc2c1    ZINC000039208484
NNc1cccc2ncccc21    ZINC000004343483
NNc1ccc2ccccc2n1    ZINC000018169437
NNc1cccc2cnccc21    ZINC000037372971
NNC(=S)NC1CCCC1    ZINC000002440930
C[C@@H](NC(=S)NN)C1CC1    ZINC000035733863
NNC(=S)N1CCCCC1    ZINC000004416178
C[C@H](NC(=S)NN)C1CC1    ZINC000035733862
NNC(=S)NCC1CCC1    ZINC000037180908
NNc1ccc2cccnc2c1    ZINC000075544035
NNc1nccc2ccccc21    ZINC000014988519
NNc1cccc2cccnc21    ZINC000000406671
C[C@H]1COC[C@H]1NC(=O)NN    ZINC000575485983
C[C@H]1COC[C@@H]1NC(=O)NN    ZINC000575485991
CCN(CC)C(=O)C(=O)NN    ZINC000036948154
C[C@@H]1COC[C@H]1NC(=O)NN    ZINC000575485989
CC(=O)NC(C)(C)C(=O)NN    ZINC000307614587
C[C@H]1C[C@@H](NC(=O)NN)CO1    ZINC000401371684
CC[C@@H](NC(C)=O)C(=O)NN    ZINC000708965700
C[C@@H]1C[C@H](NC(=O)NN)CO1    ZINC000401371696
C[C@@H]1COC[C@@H]1NC(=O)NN    ZINC000575485990
NNC(=O)NC[C@H]1CCCO1    ZINC000036948145
CC[C@@H](C)NC(=O)C(=O)NN    ZINC000015014101
CCC(=O)N[C@H](C)C(=O)NN    ZINC000213042670
CNC(=O)CCCC(=O)NN    ZINC000058839653
CCC(=O)N[C@@H](C)C(=O)NN    ZINC000038916046
NNC(=O)C[C@H]1COCCN1    ZINC000087509702
NNC(=O)C[C@@H]1CNCCO1    ZINC000085620273
NNC(=O)NC[C@@H]1CCCO1    ZINC000036948146
C[C@H]1C[C@H](NC(=O)NN)CO1    ZINC000401371699
C[C@@H]1C[C@@H](NC(=O)NN)CO1    ZINC000401371693
CC[C@H](C)NC(=O)C(=O)NN    ZINC000015014103
NNC(=O)C[C@@H]1COCCN1    ZINC000087509703
NNC(=O)CN1CCOCC1    ZINC000019797509
C=CCOCCNC(=O)NN    ZINC000851677925
CC(C)(C)NC(=O)C(=O)NN    ZINC000004525751
CCNC(=O)CCC(=O)NN    ZINC000058841001
CC(C)CNC(=O)C(=O)NN    ZINC000015014086
CCCCNC(=O)C(=O)NN    ZINC000015014084
NNC(=O)C[C@H]1CNCCO1    ZINC000085620276
CC[C@H](NC(C)=O)C(=O)NN    ZINC000708965701
CC[C@@](C)(C(=O)NN)N(C)C    ZINC000022123705
CC[C@H](C)NCCC(=O)NN    ZINC000019736860
NCCCCCCC(=O)NN    ZINC000069635685
CC[C@H](C)CCNC(=O)NN    ZINC000696177214
CC[C@@H](C)NCCC(=O)NN    ZINC000019736859
CCC[C@H](C(=O)NN)N(C)C    ZINC000022123549
CC(C)[C@@H](C(=O)NN)[C@H](C)N    ZINC000307454208
CC(C)[C@H](C(=O)NN)N(C)C    ZINC000022539084
CC[C@H](C)C[C@@H](N)C(=O)NN    ZINC000307657537
CC(C)(C)[C@@H](N)CC(=O)NN    ZINC000129545751
CN[C@@H](CC(C)C)C(=O)NN    ZINC000884240818
CCCCCCNC(=O)NN    ZINC000039136645
CC(C)C[C@H](N)CC(=O)NN    ZINC000258951812
NNCCCN1CCOCC1    ZINC000019172739
CCN(CC)CCC(=O)NN    ZINC000002635404
CC[C@](C)(C(=O)NN)N(C)C    ZINC000022123701
CC[C@H](C)C[C@H](N)C(=O)NN    ZINC000307657550
CC[C@@H](C)C[C@H](N)C(=O)NN    ZINC000307657546
CCC(CC)(CN)C(=O)NN    ZINC000168066833
CC(C)(C)[C@H](N)CC(=O)NN    ZINC000129545539
CCC[C@@H](C(=O)NN)N(C)C    ZINC000022123553
CC(C)CC[C@H](N)C(=O)NN    ZINC000259025189
CC[C@@H](C)C[C@@H](N)C(=O)NN    ZINC000307657542
CC[C@@H](C)CCNC(=O)NN    ZINC000696177216
CC(C)(C)NCCC(=O)NN    ZINC000019736890
CCN(CC)[C@@H](C)C(=O)NN    ZINC000022538876
CC(C)CC[C@@H](N)C(=O)NN    ZINC000259025191
CC(C)[C@@H](C(=O)NN)N(C)C    ZINC000022539087
CCN(CC)[C@H](C)C(=O)NN    ZINC000022538879
CC(C)[C@@H](C(=O)NN)[C@@H](C)N    ZINC000307454209
CC(C)[C@H](C(=O)NN)[C@@H](C)N    ZINC000307454210
CC(C)[C@H](C(=O)NN)[C@H](C)N    ZINC000307454211
CC(C)CNCCC(=O)NN    ZINC000058841237
NNC(=O)c1ccc(Cl)o1    ZINC000143778089
NNC(=O)c1ccc(F)s1    ZINC000238853375
NNC(=O)c1n[nH]cc1Cl    ZINC000004243760
NNc1cn[nH]c(=O)c1Cl    ZINC000008622317
NNc1cccc(Cl)c1F    ZINC000002243192
NNc1ccc(Cl)c(F)c1    ZINC000042578007
NNc1ccc(F)cc1Cl    ZINC000002243413
NNc1cc(F)cc(Cl)c1    ZINC000083250305
NNc1cccc(F)c1Cl    ZINC000096024819
NNc1c(F)cccc1Cl    ZINC000002584281
NNc1ccc(F)c(Cl)c1    ZINC000000153199
NNc1cc(F)ccc1Cl    ZINC000002243109
NNc1cc(Cl)ccc1F    ZINC000002243287
NNc1ccc(Cl)cc1F    ZINC000001494959
NNC(=O)C(F)(F)C(F)F    ZINC000307318335
COCc1nnc(NN)s1    ZINC000031977357
NNc1ncc(F)c(N)c1F    ZINC000002386480
NNc1ccc(C(F)F)nn1    ZINC000217642438
NNC(=O)C1CCSCC1    ZINC000039136573
NNc1nncc2ccccc21    ZINC000012360535
NNc1cnc2ccccc2n1    ZINC000000165342
NNc1nccc2cnccc21    ZINC000062710267
NNc1cnnc2ccccc21    ZINC000032501004
NNc1ccc2cncnc2c1    ZINC001776011354
NNc1ccc2ncncc2c1    ZINC001776011356
NNc1ncnc2ccccc21    ZINC000001849184
NNc1ncc2ccccc2n1    ZINC000095884120
NNC(=O)CO[C@H]1CCOC1    ZINC000082465424
CC(=O)OC(C)(C)C(=O)NN    ZINC001353591101
NNC(=O)CO[C@@H]1CCOC1    ZINC000082465422
NNC(=O)CCCCC(=O)O    ZINC000001700249
CC(C)[C@@H](C(=O)O)C(=O)NN    ZINC000238194644
CC(C)(C)OC(=O)C(=O)NN    ZINC000167592262
CO[C@]1(C(=O)NN)CCOC1    ZINC000306885486
CC(C)[C@H](C(=O)O)C(=O)NN    ZINC000238215548
CC1(CC(=O)NN)OCCO1    ZINC000001762090
CO[C@@]1(C(=O)NN)CCOC1    ZINC000306885485
NNC(=O)CCCC(=O)NN    ZINC000002165069
CCN(N)C(=O)CC(=O)NN    ZINC000082046933
CCC(C(=O)NN)C(=O)NN    ZINC000002173322
CN(C)C(=O)CNC(=O)NN    ZINC000037225697
CC[C@H](OC(C)C)C(=O)NN    ZINC000012137878
C[C@H](NN)C(=O)OC(C)(C)C    ZINC000039136687
CCC[C@H](OCC)C(=O)NN    ZINC000212006351
CC(C)COCCC(=O)NN    ZINC000066154028
CC(C)(C)OC(=O)CCNN    ZINC000047219011
CC(C)OCCCC(=O)NN    ZINC000082463735
C[C@@H](NN)C(=O)OC(C)(C)C    ZINC000039136688
CC(C)CO[C@H](C)C(=O)NN    ZINC000070152943
NNC(=O)CCCCCCO    ZINC000001715590
CCCCO[C@@H](C)C(=O)NN    ZINC000066055935
CCCCO[C@H](C)C(=O)NN    ZINC000066055936
CCC[C@@H](OCC)C(=O)NN    ZINC000212006420
CC(C)CO[C@@H](C)C(=O)NN    ZINC000070152941
CC[C@@H](OC(C)C)C(=O)NN    ZINC000012137877
C[C@@H](N)C[C@H](C)NC(=O)NN    ZINC001326808788
CC(C)(N)CCNC(=O)NN    ZINC001333620190
C[C@@H](N)C[C@@H](C)NC(=O)NN    ZINC001326808786
C[C@H](N)C[C@H](C)NC(=O)NN    ZINC001326808789
C[C@H](C[C@H](C)N)NC(=O)NN    ZINC001326808755
CCC[C@H](CCCNN)OC    ZINC000085396657
CCC[C@@H](CCCNN)OC    ZINC000085396655
CCC[C@@H](CCOC)CNN    ZINC000085396650
CCC[C@H](CCOC)CNN    ZINC000085396652
NNc1ncc(F)cc1Cl    ZINC000095830498
NNc1ncc(Cl)cc1F    ZINC000016158741
NNc1ccc(Cl)c(F)n1    ZINC000585656312
N#Cc1ccccc1C(=O)NN    ZINC000082046844
N#Cc1cccc(C(=O)NN)c1    ZINC000019263332
N#Cc1ccc(C(=O)NN)cc1    ZINC000005893982
NNC1=Nc2ccccc2C1=O    ZINC000005668451
NNC(=S)N1CCOCC1    ZINC000002565650
NNc1nnnc2ccccc21    ZINC000016954070
NNc1nnc2ccccc2n1    ZINC000000162422
N=C(N)SCC/N=C/NN    ZINC000225651834
CCOC(=O)NCC(=O)NN    ZINC000307694822
NNC(=O)CC[C@H](N)C(=O)O    ZINC000001688368
NNC(=O)CC[C@@H](N)C(=O)O    ZINC000001690149
COCCNC(=O)C(=O)NN    ZINC000004550672
COC(=O)N(C)CC(=O)NN    ZINC000307705660
COC(=O)NCCC(=O)NN    ZINC000307759341
CN(C)N/C(=C/[N+](=O)[O-])NN    ZINC000002508363
C[C@H](NN)c1ccc(C#N)cc1    ZINC000019273642
C[C@@H](NN)c1ccc(C#N)cc1    ZINC000019273640
CCCCCNC(=S)NN    ZINC000003394820
CC(C)(C)CNC(=S)NN    ZINC000000166519
CC(C)CCNC(=S)NN    ZINC000003887651
CC(C)OCCNC(=O)NN    ZINC000159321708
COCCNCCC(=O)NN    ZINC000019736939
CCOCCCNC(=O)NN    ZINC000036948209
NNC(=O)CCNCCCO    ZINC000019736848
C[N+](C)(C)NCCC(=O)NN    ZINC000001791379
NNCc1ccc(Cl)s1    ZINC000019410224
NNCc1csc(Cl)c1    ZINC000095743107
CSc1nsc(NN)n1    ZINC000016928839
NNc1nc(Cl)ncc1F    ZINC000075772050
NNc1c(F)cc(F)cc1F    ZINC000002384130
NNc1cc(F)c(F)cc1F    ZINC000061093784
NNc1cc(F)c(F)c(F)c1    ZINC000044564074
NNc1ccc(F)c(F)c1F    ZINC000002243115
NNc1c(F)ccc(F)c1F    ZINC000001678677
NNc1cc(F)cc(F)c1F    ZINC000061118032
NNc1ccc2c(c1)=NC(=O)N=2    ZINC000103616358
CNC(=O)CNC(=S)NN    ZINC000037225005
NNc1ncnc2nccnc21    ZINC000039270492
NNCc1nccn1C(F)F    ZINC000020285765
NNC(=O)C[C@@H](O)C(=O)NN    ZINC000001681054
NNC(=O)C[C@H](O)C(=O)NN    ZINC000002044834
NNC(=O)/C=C\c1ccccc1    ZINC000017315499
NNC(=O)/C=C/c1ccccc1    ZINC000001688173
NNCc1cc2ccccc2o1    ZINC000019516017
NNC(=O)C1(F)CCOCC1    ZINC001119295961
CCCCSCC(=O)NN    ZINC000006264508
CSCCCCC(=O)NN    ZINC000082472806
NNC(=O)COCC(=O)NN    ZINC000001603226
NNCc1cn2ccccc2n1    ZINC000020284512
Cc1cc(C)c(C#N)c(NN)n1    ZINC000012446191
Cc1nc2ccc(NN)cc2[nH]1    ZINC000039194636
Cn1c2ccccc2nc1NN    ZINC000001447049
Cc1cccc2[nH]c(NN)nc21    ZINC000066324226
NN[C@@H]1CCCCC[C@H]1Cl    ZINC000104563334
NN[C@H]1CCCCC[C@H]1Cl    ZINC000104563327
NN[C@@H]1CCCCC[C@@H]1Cl    ZINC000104563344
NN[C@H]1CCCCC[C@@H]1Cl    ZINC000104563340
CC(C)(CO)[C@H](O)C(=O)NN    ZINC000000333843
CCOC(OCC)C(=O)NN    ZINC000057354325
COCCO[C@@H](C)C(=O)NN    ZINC000072266685
COCCOCCC(=O)NN    ZINC000070162395
COC[C@@H](O)CCC(=O)NN    ZINC000004765631
COC[C@H](O)CCC(=O)NN    ZINC000002226524
CC(C)(CO)[C@@H](O)C(=O)NN    ZINC000000333844
COCCO[C@H](C)C(=O)NN    ZINC000072266686
NN[C@H]1CCc2ccccc2C1    ZINC000037460391
NN[C@H](c1ccccc1)C1CC1    ZINC000041045572
NN[C@@H]1CCc2ccccc2C1    ZINC000037460392
NNCc1ccc2c(c1)CCC2    ZINC000019411684
NNC[C@H]1C[C@@H]1c1ccccc1    ZINC000095093972
NN[C@H]1CCCc2ccccc21    ZINC000019515369
NNC[C@@H]1C[C@@H]1c1ccccc1    ZINC000095093974
Cc1ccc2c(c1)CC[C@@H]2NN    ZINC000104558926
NNC[C@H]1C[C@H]1c1ccccc1    ZINC000095093971
NNC[C@@H]1C[C@H]1c1ccccc1    ZINC000095093973
CCCC[C@@](C)(F)C(=O)NN    ZINC000852771823
CCCC[C@](C)(F)C(=O)NN    ZINC000852771870
Cc1ccc2c(c1)CC[C@H]2NN    ZINC000104558931
NN[C@@H](c1ccccc1)C1CC1    ZINC000041045571
NN[C@@H]1CCCc2ccccc21    ZINC000019515367
C=C(CNN)c1ccccc1C    ZINC000019172465
NNc1cccc2c1CCCC2    ZINC000004013666
NNc1nc(F)c(F)cc1F    ZINC000090610054
NNc1cc(F)nc(F)c1F    ZINC000021990772
CCOC(=O)NC(=S)NN    ZINC000005828307
COc1cc(C#N)ccc1NN    ZINC000083321615
NNC(=O)/C=C\c1cccnc1    ZINC000169619577
NNC(=O)/C=C\c1ccncc1    ZINC000017148275
COc1cccc(NN)c1C#N    ZINC000083296078
NNC(=O)/C=C/c1cccnc1    ZINC000000336551
NNC(=O)/C=C/c1ccncc1    ZINC000001769152
COc1ccc(C#N)c(NN)c1    ZINC000083316920
CSCC[C@@H](N)C(=O)NN    ZINC000001605318
CSCC[C@H](N)C(=O)NN    ZINC000006485346
COC[C@@H](C)NC(=S)NN    ZINC000003276834
COCCCNC(=S)NN    ZINC000002169725
COC[C@H](C)NC(=S)NN    ZINC000003276832
Cn1ncc2c1nccc2NN    ZINC000156676960
NNc1ccc2c(c1)n[nH]c2N    ZINC000089195983
NN[C@H]1CCCc2ncccc21    ZINC000104565760
NN[C@H]1CCCc2ccncc21    ZINC000104564589
NN[C@@H]1CCCc2ccncc21    ZINC000104564592
NN[C@H]1CCCc2cnccc21    ZINC000104564602
NN[C@@H]1CCCc2ncccc21    ZINC000104565766
NN[C@H]1CCCc2cccnc21    ZINC000104564585
NN[C@@H]1CCc2ccccc2N1    ZINC000158624065
NN[C@@H]1CCCc2cccnc21    ZINC000104564580
NNc1ccc2c(n1)CCCC2    ZINC000073733768
CC(C)(F)CCNC(=O)NN    ZINC000575470549
NN[C@H]1CCc2ccccc2N1    ZINC000158623938
NN[C@@H]1CCCc2cnccc21    ZINC000104564597
NNCC(F)(F)C(F)(F)F    ZINC000037034511
NN[C@H]1CCCS(=O)(=O)C1    ZINC000068940764
C[C@@]1(NN)CCS(=O)(=O)C1    ZINC000019168249
C[C@]1(NN)CCS(=O)(=O)C1    ZINC000019168389
NNC1CCS(=O)(=O)CC1    ZINC000042288607
NNc1ccc2c(c1)C(=O)OC2    ZINC000014988476
NN[C@@H]1CCCS(=O)(=O)C1    ZINC000068940766
C=C(C)c1nc(C#N)c(NN)o1    ZINC000034633386
NN/C=N/C(=O)c1ccncc1    ZINC000225085819
NNc1ccc2[nH]c(=O)[nH]c2c1    ZINC000000039384
COc1ccnc(NN)c1C#N    ZINC000104569046
CC(F)(F)C1(C(=O)NN)CC1    ZINC000606249789
CC1(C(=O)NN)CC(F)(F)C1    ZINC000720491823
Cc1nnc2ccc(NN)nn12    ZINC000019093446
Cc1cc(NN)n2ncnc2n1    ZINC000000392775
Cn1ncc2c1ncnc2NN    ZINC000004353307
Cc1cc(NN)c2nncn2n1    ZINC000016844681
Cn1cnc2ncnc(NN)c21    ZINC000016969118
Cc1ccc(C(=O)NN)cc1C    ZINC000002379764
Cc1ccc(C)c(C(=O)NN)c1    ZINC000019412122
CCc1ccc(C(=O)NN)cc1    ZINC000000153356
NN[C@H]1CCc2cc(O)ccc21    ZINC000104558882
NN[C@@H]1CCOc2ccccc21    ZINC000019402026
NNCc1ccc2c(c1)CCO2    ZINC000037363946
NN[C@H]1CCOc2ccccc21    ZINC000019402028
CCc1ccccc1C(=O)NN    ZINC000021986624
Cc1cccc(CC(=O)NN)c1    ZINC000032919579
Cc1cccc(C(=O)NN)c1C    ZINC000022218081
NNC(=O)CCc1ccccc1    ZINC000000010572
Cc1ccccc1CC(=O)NN    ZINC000019391750
Cc1ccc(C(=O)NN)c(C)c1    ZINC000004218987
NN[C@@H]1CCc2cc(O)ccc21    ZINC000104558888
NNC[C@H]1Cc2ccccc2O1    ZINC000019272959
NNC[C@@H]1Cc2ccccc2O1    ZINC000019272957
Cc1cc(C)cc(C(=O)NN)c1    ZINC000002576205
Cc1ccc(CC(=O)NN)cc1    ZINC000000583030
NNc1nccnc1C1CCC1    ZINC000156244059
NNc1cnc2c(c1)CCCN2    ZINC000104570163
NNc1ccc2c(n1)NCCC2    ZINC000104570158
NNc1ccc2c(n1)CCNC2    ZINC000104565776
CN/C(=N/c1ccccc1)NN    ZINC000017023479
NNc1cc2c(nn1)CCCC2    ZINC000039249968
Cc1nc2c(c(NN)n1)CCC2    ZINC000005183739
NNc1cnc2c(c1)CNCC2    ZINC000104565771
NNCC1CCC(F)(F)CC1    ZINC000072208828
CC[C@H](CNN)c1ccccc1    ZINC000019391254
Cc1ccc(C)c([C@H](C)NN)c1    ZINC000019263431
Cc1cc(C)c(CNN)c(C)c1    ZINC000019171636
Cc1ccc(C)c(CCNN)c1    ZINC000053142341
CC[C@@H](NN)c1ccc(C)cc1    ZINC000019276274
C[C@H](CCc1ccccc1)NN    ZINC000019168056
Cc1cc(C)cc([C@H](C)NN)c1    ZINC000096576404
CC(C)[C@@H](NN)c1ccccc1    ZINC000037677931
CCCCc1ccc(NN)cc1    ZINC000001529087
Cc1ccc(C)c([C@@H](C)NN)c1    ZINC000019263429
CCc1ccc(CCNN)cc1    ZINC000058518004
CCCCc1ccccc1NN    ZINC000003676568
CC[C@@H](NN)c1cccc(C)c1    ZINC000104557750
CC(C)c1ccc(CNN)cc1    ZINC000019168008
CC[C@](C)(NN)c1ccccc1    ZINC000019169215
CC[C@@](C)(NN)c1ccccc1    ZINC000019168495
CC[C@H](C)c1ccc(NN)cc1    ZINC000003676533
CCc1ccc([C@@H](C)NN)cc1    ZINC000019271949
Cc1cccc(CCNN)c1C    ZINC000058518012
Cc1ccc([C@H](C)NN)cc1C    ZINC000019398161
CCC[C@@H](NN)c1ccccc1    ZINC000019514625
CCC[C@H](NN)c1ccccc1    ZINC000019514627
CC[C@@H](CNN)c1ccccc1    ZINC000019391251
CC(C)[C@H](NN)c1ccccc1    ZINC000037677929
Cc1cc(C)cc(CCNN)c1    ZINC000058518010
CC(C)(C)c1ccc(NN)cc1    ZINC000000153200
Cc1cccc(C)c1CCNN    ZINC000019168124
C[C@@H](CCc1ccccc1)NN    ZINC000019167166
Cc1ccc(C(C)C)cc1NN    ZINC000003676570
Cc1cc(C)cc([C@@H](C)NN)c1    ZINC000096576402
Cc1cccc(C(C)C)c1NN    ZINC000019266285
CC[C@H](NN)c1cccc(C)c1    ZINC000104557749
CC[C@@H](Cc1ccccc1)NN    ZINC000096576405
Cc1ccc(C[C@H](C)NN)cc1    ZINC000104557744
CC[C@H](NN)c1ccc(C)cc1    ZINC000019276276
Cc1ccc([C@@H](C)NN)cc1C    ZINC000019398159
Cc1ccc([C@@H](C)NN)c(C)c1    ZINC000019270672
CC(C)(C)c1ccccc1NN    ZINC000003676535
Cc1ccc([C@H](C)NN)c(C)c1    ZINC000019270675
CC[C@H](Cc1ccccc1)NN    ZINC000096576406
CCc1ccc([C@H](C)NN)cc1    ZINC000019271950
CCc1cccc(CC)c1NN    ZINC000002533959
CC(C)(CNN)c1ccccc1    ZINC000019395560
CC[C@@H](C)c1ccc(NN)cc1    ZINC000002545037
CC(C)(C)c1cccc(NN)c1    ZINC000000160551
Cc1ccc(C[C@@H](C)NN)cc1    ZINC000104557741
NNc1nc2ccccc2s1    ZINC000005332203
NNc1nccc2sccc21    ZINC000019721973
NNc1nsc2ccccc21    ZINC000039214161
N#CSc1ccc(NN)cc1    ZINC000000393806
CSCCNC(=S)NN    ZINC000069013299
NNc1ccc2ncsc2c1    ZINC000040538988
NNC(=O)c1cc2occc2[nH]1    ZINC000000254368
Cc1noc2ncnc(NN)c12    ZINC000020105467
N#Cc1ccc(CNN)c(F)c1    ZINC000019282866
N#Cc1ccc(F)c(CNN)c1    ZINC000019262975
NNc1nc(N)nc2[nH]ncc21    ZINC000096190205
NNc1ccc(CC(N)=O)cc1    ZINC000059393499
Cc1c(N)cccc1C(=O)NN    ZINC000083596874
Cc1ccc(C(=O)NN)c(C)n1    ZINC000048439750
NNC(=O)CNc1ccccc1    ZINC000001769578
NNC(=O)c1cccn1C1CC1    ZINC000036856339
C[C@H](C(=O)NN)c1ccccn1    ZINC000196610699
NCc1ccc(C(=O)NN)cc1    ZINC000000162389
Cc1ccc(CC(=O)NN)cn1    ZINC000143596234
CCc1cccnc1C(=O)NN    ZINC000306597098
CNc1ccccc1C(=O)NN    ZINC000004272185
NNC(=O)NCc1ccccc1    ZINC000036466384
NNC(=O)CCc1cccnc1    ZINC000021986626
Cc1ccc(NC(=O)NN)cc1    ZINC000006300383
CCc1ccc(C(=O)NN)nc1    ZINC000045817256
Cc1ccccc1NC(=O)NN    ZINC000001627233
Cc1ccc(N)c(C(=O)NN)c1    ZINC000000152574
CC(=O)Nc1cccc(NN)c1    ZINC000002546189
NNC(=O)CCc1ccncc1    ZINC000001769154
CCc1ccnc(C(=O)NN)c1    ZINC000104556516
CNc1ccc(C(=O)NN)cc1    ZINC000104562282
Cc1ccncc1CC(=O)NN    ZINC000852772549
NNC(=O)NCCOCCF    ZINC000702581934
Cc1cccc(NC(=O)NN)c1    ZINC000036948215
CC(=O)Nc1ccc(NN)cc1    ZINC000002581651
NNC(=O)c1c[nH]cc1C1CC1    ZINC000884240710
CNC(=O)c1ccc(NN)cc1    ZINC000051095665
Cc1cnc(C(=O)NN)c(C)c1    ZINC001340117615
NNC(=O)CCc1ccccn1    ZINC000083692781
C[C@@H](C(=O)NN)c1ccccn1    ZINC000196610707
Cc1cc(C(=O)NN)cc(C)n1    ZINC000033641831
NNC(=O)Cc1ccc(N)cc1    ZINC000069635661
Cc1ccc(C(=O)NN)cc1N    ZINC000008729777
NNC(=Nc1ccccc1)NN    ZINC000004773259
NNCCCCc1ccccn1    ZINC000019172753
CN(C)c1ccc(CNN)cc1    ZINC000019398189
CN(C)c1ccccc1CNN    ZINC000019169059
CN(C)c1cccc(CNN)c1    ZINC000025336374
CC(C)(C)c1cccc(NN)n1    ZINC000725273358
C[C@H](Br)C(=O)NN    ZINC000104562296
C[C@@H](Br)C(=O)NN    ZINC000104562298
NNc1nc2cccnc2s1    ZINC000033975214
NNc1nc2ccncc2s1    ZINC000075547214
NNc1ncnc2ccsc21    ZINC000000160074
NNc1ncnc2sccc21    ZINC000000160056
NNc1nc2cnccc2s1    ZINC000089229155
NN[C@H]1CS(=O)(=O)C[C@H]1O    ZINC000019168322
NN[C@@H]1CS(=O)(=O)C[C@@H]1O    ZINC000019168293
NN[C@H]1CS(=O)(=O)C[C@@H]1O    ZINC000019168319
NN[C@@H]1CS(=O)(=O)C[C@H]1O    ZINC000019168263
NNc1cc(C(F)(F)F)[nH]n1    ZINC000090613209
Cc1ccccc1C(=S)NN    ZINC000104551207
NNc1nc2[nH]ncc2c(=O)[nH]1    ZINC000036632801
Cc1ccc(C(=S)NN)cc1    ZINC000039234902
NNc1nc2ccc(F)cc2[nH]1    ZINC000014987849
NNC12CC(C(F)(F)F)(C1)C2    ZINC000096299251
Cc1cccc(C(=O)NN)c1O    ZINC000001627232
NNC(=O)Cc1cccc(O)c1    ZINC000042417775
Cc1ccc(NN)c(C(=O)O)c1    ZINC000096570061
NNC(=O)c1ccccc1CO    ZINC000000164922
NNc1ccc(CC(=O)O)cc1    ZINC000001703336
NNC(=O)Cc1ccc(O)cc1    ZINC000002387672
NNC(=O)OCc1ccccc1    ZINC000000403316
Cc1cc(C(=O)O)ccc1NN    ZINC000039956888
Cc1cccc(NN)c1C(=O)O    ZINC000096576407
NNCc1cccc2c1OCO2    ZINC000090613332
Cc1ccc(C(=O)O)cc1NN    ZINC000002582493
Cc1c(NN)cccc1C(=O)O    ZINC000038804422
NNC(=O)c1ccc(CO)cc1    ZINC000037388504
COc1ccc(C(=O)NN)cc1    ZINC000000152536
Cc1ccc(C(=O)NN)c(O)c1    ZINC000019515577
Cc1ccc(C(=O)NN)cc1O    ZINC000022161435
COC(=O)c1ccccc1NN    ZINC000026506332
NNCc1ccc2c(c1)OCO2    ZINC000019167234
Cc1ccc(O)c(C(=O)NN)c1    ZINC000000162083
NN[C@H]1COc2cc(O)ccc21    ZINC000019396611
NNc1ccc2c(c1)OCCO2    ZINC000003676527
COc1ccccc1C(=O)NN    ZINC000000156105
COC(=O)c1ccc(NN)cc1    ZINC000000039711
COC(=O)c1cccc(NN)c1    ZINC000087493584
Cc1cccc(C(=O)O)c1NN    ZINC000096373330
COc1cccc(C(=O)NN)c1    ZINC000000092248
NNC(=O)[C@@H](O)c1ccccc1    ZINC000000115130
NNC(=O)COc1ccccc1    ZINC000000063726
NNC(=O)[C@H](O)c1ccccc1    ZINC000000115134
NN[C@@H]1COc2cc(O)ccc21    ZINC000019396609
NNC(=O)Cc1ccccc1O    ZINC000000397409
NNCc1ccc(C(=O)O)cc1    ZINC000083428732
C[C@H](CCNN)S(C)(=O)=O    ZINC000096663618
C[C@@H](CCNN)S(C)(=O)=O    ZINC000096663617
Cc1ncc(C(=O)NN)c(C)n1    ZINC000067425184
NNC(=O)c1cnn(C2CC2)c1    ZINC000876789995
NNC(=O)c1cnc(C2CC2)[nH]1    ZINC001349062119
NNC(=O)c1cc(N)cc(N)c1    ZINC000000156698
NNC(=O)CCc1ccncn1    ZINC001349061966
NNC(=O)c1n[nH]c2c1CCC2    ZINC000000266940
NNC(=O)NNc1ccccc1    ZINC000001704251
CC(=O)c1cnc(NN)nc1C    ZINC000001589245
CCc1ncncc1C(=O)NN    ZINC000306267923
Cn1cc(/C=C/C(=O)NN)cn1    ZINC000037388104
NNC(=O)c1ccc(NN)cc1    ZINC000003319686
NNC(=O)c1cccc(NN)c1    ZINC000003319661
CCc1ncc(C(=O)NN)cn1    ZINC000223456339
NNC(=O)c1cc(C2CC2)n[nH]1    ZINC000006953615
NNC(=O)c1cnc2n1CCC2    ZINC000852772632
NN[C@@H]1CCc2c1cccc2F    ZINC000096576410
NN[C@@H]1CCc2cc(F)ccc21    ZINC000104563357
NN[C@H]1CCc2cc(F)ccc21    ZINC000104563352
NNC/C(=C\F)c1ccccc1    ZINC000021994548
CCCc1nc(C#N)c(NN)o1    ZINC000072238749
CC(C)c1nc(C#N)c(NN)o1    ZINC000000526981
Cn1cc(/C=C\C(=O)NN)cn1    ZINC000208186842
NNC(=O)c1cnn2c1CCC2    ZINC000825652112
NNC(=O)c1ccc(N)c(N)c1    ZINC000000156533
NNc1ncc2c(n1)CCOC2    ZINC000238589118
NNc1nc2c(c(=O)[nH]1)CCC2    ZINC000038486268
NN[C@H]1CCc2c1cccc2F    ZINC000096576408
NNc1nc(N)nc(C2CC2)n1    ZINC000000163124
Cc1cc[n+](CC(=O)NN)cc1    ZINC000001641585
NNC(=O)[C@@H]1C[C@@H]2C=C[C@H]1CC2    ZINC000701302787
Cc1ccc([C@@H](C)NN)c(O)c1    ZINC000104569077
C[C@@H](COc1ccccc1)NN    ZINC000019169047
Cc1cc(O)ccc1[C@@H](C)NN    ZINC000104567816
COc1ccccc1CCNN    ZINC000019168132
Cc1cc([C@H](C)NN)ccc1O    ZINC000104567831
CCOc1ccccc1CNN    ZINC000019403597
CC[C@H](NN)c1ccccc1O    ZINC000019384598
Cc1ccc(OCCNN)cc1    ZINC000019168103
Cc1ccc(O)c([C@@H](C)NN)c1    ZINC000035629077
COc1ccc([C@H](C)NN)cc1    ZINC000019167788
NNC(=O)[C@H]1[C@H]2[C@@H]1[C@@H]1CC[C@H]2C1    ZINC001341633908
CC[C@H](NN)c1ccc(O)cc1    ZINC000019278765
CC[C@@H](NN)c1ccccc1O    ZINC000019384597
COc1ccc(CCNN)cc1    ZINC000019168035
NNCCOCc1ccccc1    ZINC000140399033
Cc1cc([C@@H](C)NN)ccc1O    ZINC000104567827
Cc1ccc(O)c([C@H](C)NN)c1    ZINC000035629078
COc1cccc(CCNN)c1    ZINC000019172811
COc1ccc(CNN)cc1C    ZINC000050597242
COc1cccc([C@H](C)NN)c1    ZINC000019266082
C[C@H](Cc1ccc(O)cc1)NN    ZINC000096125953
C[C@H](COc1ccccc1)NN    ZINC000019167959
C[C@@H](Cc1ccc(O)cc1)NN    ZINC000096125952
Cc1ccc([C@H](C)NN)c(O)c1    ZINC000104569081
CCOc1ccc(CNN)cc1    ZINC000019279269
COc1ccccc1[C@H](C)NN    ZINC000019405037
CC(C)Oc1ccc(NN)cc1    ZINC000002546174
Cc1ccccc1OCCNN    ZINC000019167934
NNCCCOc1ccccc1    ZINC000019167931
COc1ccccc1[C@@H](C)NN    ZINC000019405034
Cc1cc(O)ccc1[C@H](C)NN    ZINC000104567823
COc1ccc([C@@H](C)NN)cc1    ZINC000019167790
COc1cccc([C@@H](C)NN)c1    ZINC000019266080
COc1cc(CNN)ccc1C    ZINC000019277859
CC[C@@H](NN)c1ccc(O)cc1    ZINC000019278763
CC(C)(C)c1ccc(NN)nn1    ZINC000034071299
CCCc1nc(C)cc(NN)n1    ZINC000008731067
Cc1cc(NN)nc(C(C)C)n1    ZINC000008731071
NNCc1ccc(CNN)cc1    ZINC000019171631
CCc1nccnc1[C@H](C)NN    ZINC000104562261
CCc1nccnc1[C@@H](C)NN    ZINC000104562259
NNC12CC3CC(CC(C3)C1)C2    ZINC000019167562
NNC1C2CC3CC(C2)CC1C3    ZINC000019170082
N#Cc1ccc(NN)cc1Cl    ZINC000061845501
N#Cc1ccc(NN)c(Cl)c1    ZINC000000165088
N#Cc1c(Cl)cccc1NN    ZINC000104567682
N#Cc1ccc(Cl)cc1NN    ZINC000083053705
N#Cc1cc(Cl)ccc1NN    ZINC000083324992
NNc1ncnc2scnc21    ZINC000104550095
CS(=O)(=O)NCC(=O)NN    ZINC000006850105
NNc1nnc(N)c2nonc21    ZINC000004343426
NNC(=O)c1ncoc1C1CC1    ZINC000226101296
NNC(=O)c1cc(N)ccc1O    ZINC000001596391
NNCc1cccc([N+](=O)[O-])c1    ZINC000019387629
COC(=O)c1cncc(NN)c1    ZINC000225740642
COc1cc(C(=O)NN)ccn1    ZINC000001563457
NNCc1ccccc1[N+](=O)[O-]    ZINC000019395049
Cc1ccc(C(=O)NN)c(=O)[nH]1    ZINC000082666181
COC(=O)c1cccnc1NN    ZINC000079438389
NNC(=O)c1ocnc1C1CC1    ZINC001262007297
NNC(=O)Cn1ccccc1=O    ZINC000004218458
Cc1ccc(NN)cc1[N+](=O)[O-]    ZINC000037291001
Cc1ccc(NN)c([N+](=O)[O-])c1    ZINC000004237424
NNC(=O)COc1cccnc1    ZINC000007450514
NNC(=O)c1ccc(O)c(N)c1    ZINC000000156093
COc1ncccc1C(=O)NN    ZINC000037389998
NNC(=O)c1cc(C2CC2)no1    ZINC000825639836
Cn1cc(C(=O)NN)ccc1=O    ZINC000000281239
NNC(=O)c1ccc(N)cc1O    ZINC000001385036
Cc1cccc([N+](=O)[O-])c1NN    ZINC000037291003
Cc1ccc([N+](=O)[O-])c(NN)c1    ZINC000039133552
NNC(=O)c1cc(C2CC2)on1    ZINC000037389242
COc1cccc(C(=O)NN)n1    ZINC000004352711
NNC(=O)Nc1ccccc1O    ZINC000002798793
COC(=O)c1ccnc(NN)c1    ZINC000229794897
NNC(=O)c1conc1C1CC1    ZINC001345721150
Cc1cc[n+]([O-])cc1C(=O)NN    ZINC000003847499
Cn1ccc(C(=O)NN)cc1=O    ZINC000036963046
Cc1cc([N+](=O)[O-])ccc1NN    ZINC000005540888
Cc1ccc([N+](=O)[O-])cc1NN    ZINC000000088613
CC(=O)c1c[nH]c(C(=O)NN)c1    ZINC000002597338
COc1ccnc(C(=O)NN)c1    ZINC000004352705
Cc1c(NN)cccc1[N+](=O)[O-]    ZINC000002533968
NNC(=O)c1ccc(N)c(O)c1    ZINC000002566103
NNCc1ccc([N+](=O)[O-])cc1    ZINC000019270244
Cc1cc(NN)ccc1[N+](=O)[O-]    ZINC000006922163
COC(=O)c1ccc(NN)nc1    ZINC000088611549
NNC(=O)c1ccc(NN)cn1    ZINC000003290229
NNC(=O)c1ccc(NN)nc1    ZINC000003290176
NNC(=O)c1cn(C2CC2)nn1    ZINC001333337087
NNC(=O)c1ccnc(NN)c1    ZINC000004961106
NNC(=O)c1cccc(NN)n1    ZINC000003887392
NNC(=O)NCc1cnccn1    ZINC000575531967
Cc1nc(N)ncc1C(=O)NN    ZINC000040448191
CCCc1ccc(C(=O)NN)[nH]1    ZINC000226026336
COc1cccc([C@H](C)NN)n1    ZINC000104560134
Cc1cc(C(=O)NN)c(C)n1C    ZINC000040538773
CC(C)n1cccc1C(=O)NN    ZINC000036856153
N#CC1(C(=O)NN)CCCCC1    ZINC000306338981
CC(C)Oc1ncccc1NN    ZINC000225739500
CC(C)Oc1ccncc1NN    ZINC000225739795
COc1ccc([C@@H](C)NN)cn1    ZINC000104561026
CCc1ccc(C(=O)NN)n1C    ZINC000226021737
CCCn1cccc1C(=O)NN    ZINC000019802954
COc1ccc([C@H](C)NN)cn1    ZINC000104561022
COc1cccc([C@@H](C)NN)n1    ZINC000104560138
CC(C)Oc1ccc(NN)cn1    ZINC000225739679
COc1c(C)cnc(NN)c1C    ZINC000104567869
Cc1c[nH]c(CNN)c(C)c1=O    ZINC000585122796
Cc1cc(N(C)C)nc(NN)n1    ZINC000082707656
NNC(=O)[C@@H]1CC1(Cl)Cl    ZINC000306674726
NNC(=O)[C@H]1CC1(Cl)Cl    ZINC000306674727
N#Cc1cc(Cl)cnc1NN    ZINC000085352195
N#Cc1cc(Cl)nc(NN)c1    ZINC000034156842
NNC(=O)/C=C/c1ccsc1    ZINC000306521374
NNC(=O)Sc1ccccc1    ZINC000001704240
NNC(=O)/C=C\c1cccs1    ZINC000033861871
NNC(=S)c1ccccc1O    ZINC000104534259
NNC(=O)/C=C/c1cccs1    ZINC000006527111
NNC(=O)/C=C\c1ccsc1    ZINC000307921046
NNC(=S)Nc1cccnc1    ZINC000003269700
NNC(=O)c1ccc(O)cc1O    ZINC000000401915
NNc1ccc(C(=O)O)c(O)c1    ZINC000039223809
NNC(=O)c1cc(O)ccc1O    ZINC000001602347
NNC(=O)c1cccc(O)c1O    ZINC000028966883
NNC(=O)c1ccc(O)c(O)c1    ZINC000000156565
NNC(=O)c1cc(O)cc(O)c1    ZINC000000405095
Cc1nc(NN)ccc1[N+](=O)[O-]    ZINC000006235735
Cc1cc([N+](=O)[O-])cnc1NN    ZINC000006255610
Cc1cc(NN)ncc1[N+](=O)[O-]    ZINC000067796508
NNC(=O)c1c[nH]c(C(N)=O)c1    ZINC000306802470
NNC(=O)c1cc2n(n1)CCO2    ZINC001122010751
Cc1ccc([N+](=O)[O-])c(NN)n1    ZINC000034100875
NNC(=O)c1nnc(C2CC2)o1    ZINC001580358740
COC(=O)c1ccc(NN)nn1    ZINC000044699905
Cc1ccnc(NN)c1[N+](=O)[O-]    ZINC000032914733
NNC(=O)c1nc(C2CC2)no1    ZINC000070451415
Cc1cnc(NN)c([N+](=O)[O-])c1    ZINC000012471852
COc1cnc(C(=O)NN)nc1    ZINC000000392422
NNC(=O)Cc1ccc(F)cc1    ZINC000003888145
Cc1ccc(F)cc1C(=O)NN    ZINC000059798599
NNC(=O)Cc1ccccc1F    ZINC000022166985
NN[C@@H](c1cccs1)C1CC1    ZINC000042331785
NNCc1cc2c(s1)CCC2    ZINC000019270599
NN[C@H](c1cccs1)C1CC1    ZINC000042331787
CSCc1cccc(NN)c1    ZINC000072220820
NNC(=O)Cc1cccc(F)c1    ZINC000019262827
Cc1ccc(C(=O)NN)cc1F    ZINC000022167381
NNC(=O)CCOCC(F)F    ZINC000132949320
CSc1ccc(CNN)cc1    ZINC000019172750
NNC(=O)C1(n2cnnn2)CC1    ZINC001350405520
COc1ccc(NN)c(OC)c1    ZINC000032006490
C[C@H](NN)c1ccc(O)cc1O    ZINC000199535288
COc1cc(NN)cc(OC)c1    ZINC000040448759
C[C@@H](NN)c1ccc(O)cc1O    ZINC000199535303
COc1ccc(NN)cc1OC    ZINC000005733722
COc1ccc(O)c(CNN)c1    ZINC000104560043
C[C@@H](NN)c1ccc(O)c(O)c1    ZINC000104558908
C[C@@H](NN)c1c(O)cccc1O    ZINC000104571302
COc1ccc(OC)c(NN)c1    ZINC000032006488
C[C@H](NN)c1c(O)cccc1O    ZINC000104571299
C[C@@H](NN)c1cc(O)cc(O)c1    ZINC000104570139
C[C@@H](CC(=O)NN)c1ccco1    ZINC000876789422
C[C@H](NN)c1cc(O)ccc1O    ZINC000199535382
C[C@@H](NN)c1cc(O)ccc1O    ZINC000199535400
C[C@H](CC(=O)NN)c1ccco1    ZINC000876789424
C[C@H](NN)c1ccc(O)c(O)c1    ZINC000104558903
C[C@H](NN)c1cc(O)cc(O)c1    ZINC000104570134
Cc1oc(C)c(C(=O)NN)c1C    ZINC000036962777
COc1ccc(CNN)cc1O    ZINC000090613285
CCc1nn(C)cc1C(=O)NN    ZINC000227547964
Cc1ccn(CCC(=O)NN)n1    ZINC000002549491
C[C@H](C(=O)NN)c1cnn(C)c1    ZINC000306471473
CCCn1nccc1C(=O)NN    ZINC000002537974
CCc1cc(C(=O)NN)nn1C    ZINC000095630524
CCc1c(C(=O)NN)cnn1C    ZINC000306229742
CCCOc1ccc(NN)nn1    ZINC000010151799
CC(C)c1cc(C(=O)NN)[nH]n1    ZINC000006855747
Cc1nn(C)c(C)c1C(=O)NN    ZINC000001383733
CCn1nc(C(=O)NN)cc1C    ZINC000015442862
CCn1ccc(CC(=O)NN)n1    ZINC001261530478
Cc1ccnn1[C@@H](C)C(=O)NN    ZINC000002732053
Cc1ccn([C@H](C)C(=O)NN)n1    ZINC000002549503
CCn1cc(C(=O)NN)c(C)n1    ZINC000034925192
N#C[C@H]1CC[C@@H](NC(=O)NN)C1    ZINC001326143221
Cc1ccn([C@@H](C)C(=O)NN)n1    ZINC000002731930
C[C@@H](Cn1cccn1)C(=O)NN    ZINC000058862898
CC(C)Oc1ccc(NN)nn1    ZINC000011920603
CCCc1cc(=O)[nH]c(NN)n1    ZINC000014607240
Cc1ccnn1[C@H](C)C(=O)NN    ZINC000002549507
CCCOc1cncc(NN)n1    ZINC000070569995
C[C@@H](Cc1cnc[nH]1)C(=O)NN    ZINC001341734537
CCn1cc(CC(=O)NN)cn1    ZINC001349600142
CC(C)n1nccc1C(=O)NN    ZINC000075848738
CC(C)n1cncc1C(=O)NN    ZINC000225320324
C[C@@H](C(=O)NN)c1cnn(C)c1    ZINC000306471471
NNC(=O)CCCn1cccn1    ZINC000082468424
Cc1cnn([C@@H](C)C(=O)NN)c1    ZINC000002732077
Cc1n[nH]c(C)c1CC(=O)NN    ZINC000037388196
Cc1cc(C)n(CC(=O)NN)n1    ZINC000000337956
COCc1cc(C)nc(NN)n1    ZINC000022126865
Cc1cnn(CCC(=O)NN)c1    ZINC000002507799
Cc1c(CC(=O)NN)cnn1C    ZINC001352840227
CC1=C(C(=O)NN)CC/C1=N/N    ZINC000017162100
CC(C)n1cc(C(=O)NN)cn1    ZINC000073712123
CC[C@@H](C(=O)NN)n1ccnc1    ZINC000082468498
CCOc1cc(C)nc(NN)n1    ZINC000058825429
CCn1ncc(C(=O)NN)c1C    ZINC000034925190
CC[C@H](C(=O)NN)n1ccnc1    ZINC000082468499
CCc1c(C)nc(NN)[nH]c1=O    ZINC000070631714
Cc1cnn([C@H](C)C(=O)NN)c1    ZINC000002549509
Cn1cc(CCC(=O)NN)cn1    ZINC000306192155
Cc1cncn1CCC(=O)NN    ZINC000032920056
Cc1nn(C)cc1CC(=O)NN    ZINC001331706567
CCCn1cc(C(=O)NN)cn1    ZINC000825639040
CC(C)c1cc(=O)[nH]c(NN)n1    ZINC000026421809
CCn1nc(C)cc1C(=O)NN    ZINC000000121089
CC(C)n1cnc(C(=O)NN)c1    ZINC000876788523
C[C@@H](CC(=O)NN)n1ccnc1    ZINC000058845502
C[C@H](Cc1cnc[nH]1)C(=O)NN    ZINC001341734535
CC(C)c1nc(C(=O)NN)c[nH]1    ZINC000033493514
CCCc1cc(C(=O)NN)n[nH]1    ZINC000212327088
C[C@H](CC(=O)NN)n1ccnc1    ZINC000058845504
CC1=C(C(=O)NN)CC/C1=N\N    ZINC000005743143
CCc1n[nH]c(C(=O)NN)c1C    ZINC000066111357
CCc1cc(C(=O)NN)n(C)n1    ZINC000085166298
C[C@H](Cn1cccn1)C(=O)NN    ZINC000058862908
CC(C)n1ccc(C(=O)NN)n1    ZINC000306228540
Cc1ccc([C@@H](C)NN)cc1F    ZINC000082707669
C[C@@H](Cc1ccc(F)cc1)NN    ZINC000104557709
Cc1cc(F)ccc1[C@H](C)NN    ZINC000104572328
CC[C@H](NN)c1ccc(F)cc1    ZINC000019390290
Cc1ccc(F)c([C@H](C)NN)c1    ZINC000084931446
Cc1ccc([C@@H](C)NN)c(F)c1    ZINC000104564544
C[C@H](Cc1ccccc1F)NN    ZINC000019168151
Cc1ccc(CCNN)cc1F    ZINC000104457514
CC[C@@H](NN)c1ccccc1F    ZINC000104568986
Cc1ccc(F)cc1CCNN    ZINC000104456950
Cc1cc(F)ccc1[C@@H](C)NN    ZINC000104572323
Cc1ccc(F)c([C@@H](C)NN)c1    ZINC000084931445
CC[C@H](NN)c1ccccc1F    ZINC000104568983
CC[C@@H](NN)c1ccc(F)cc1    ZINC000019390287
CC(C)c1nc(N)nc(NN)n1    ZINC000000163126
Cc1ccc([C@H](C)NN)cc1F    ZINC000082707670
Cc1cc(F)cc(CCNN)c1    ZINC000104462618
Cc1ccc([C@H](C)NN)c(F)c1    ZINC000104564547
C[C@@H](Cc1ccccc1F)NN    ZINC000019168150
C[C@H](Cc1ccc(F)cc1)NN    ZINC000104557713
NNC(=O)C[C@@H]1C[C@H]2CC[C@H]1C2    ZINC000250979609
C[C@@]1(C(=O)NN)C[C@H]2CC[C@H]1C2    ZINC000876789922
NNC(=O)C[C@H]1C[C@H]2CC[C@H]1C2    ZINC000100577859
NNC(=O)C12CCC(CC1)CC2    ZINC000204056828
CC1(C)[C@@H]2C[C@@]1(C(=O)NN)CC2    ZINC000217602151
CC1(C)[C@@H]2C[C@]1(C(=O)NN)CC2    ZINC000217601974
NNC(=O)CC(C1CC1)C1CC1    ZINC000308092968
CC1CCC(=CC(=O)NN)CC1    ZINC000307305359
C[C@]1(C(=O)NN)C[C@H]2CC[C@H]1C2    ZINC000876789923
CC1(C)[C@H]2C[C@]1(C(=O)NN)CC2    ZINC000217602060
CC1(C)[C@H]2C[C@@]1(C(=O)NN)CC2    ZINC000217602247
NNC(=O)/C=C/C1CCCCC1    ZINC000307708018
NNC(=O)C1CCC2(CC2)CC1    ZINC000606251209
NNC(=O)/C=C\C1CCCCC1    ZINC000308184246
NN[C@@H]1CC[C@@H]2CCCC[C@@H]2C1    ZINC000104558775
CC1(C)[C@H]2CC[C@@]1(C)[C@H](NN)C2    ZINC000100468447
CC1(C)[C@H]2CC[C@@]1(C)[C@@H](NN)C2    ZINC000220373869
NN[C@@H]1CCC[C@@H]2CCCC[C@@H]12    ZINC000228964704
NN[C@@H]1CC[C@@H]2CCCC[C@H]2C1    ZINC000104558779
NN[C@@H]1CCC[C@H]2CCCC[C@H]21    ZINC000228964719
NN[C@@H]1CC[C@H]2CCCC[C@@H]2C1    ZINC000227648951
NN[C@@H]1CCC[C@@H]2CCCC[C@H]12    ZINC000227648960
NN[C@@H]1CC[C@H]2CCCC[C@H]2C1    ZINC000253380186
NN[C@@H]1CCC[C@H]2CCCC[C@@H]21    ZINC000227648971
NNC(=O)/C=C/c1nccs1    ZINC000306344222
NNC(=O)/C=C\c1nccs1    ZINC000308191165
N#Cc1ccc(NN)c(F)c1F    ZINC000040448992
N#Cc1cc(F)c(NN)cc1F    ZINC000002540262
NNc1ccc(O)c([N+](=O)[O-])c1    ZINC000082401662
NNC(=O)c1c[nH]c(=O)cc1O    ZINC000017286171
NNc1c(O)cccc1[N+](=O)[O-]    ZINC000104571313
N#Cc1c(F)cc(NN)cc1F    ZINC000096675737
NNC(=O)CN1C(=O)C=CC1=O    ZINC000039082752
NNC(=O)c1cc(N)c(=O)[nH]n1    ZINC000001501123
NNC(=O)Nc1ccccc1F    ZINC000002509220
NNC(=O)c1ccc(F)cc1N    ZINC000104562387
NNC(=O)Nc1cccc(F)c1    ZINC000005226052
NNc1nc2c(s1)CCCC2    ZINC000016138125
NNC(=O)Nc1ccc(F)cc1    ZINC000002545181
NNC(=O)c1cc(F)ccc1N    ZINC000069635660
N=Nc1nc(NN)nc(NN)n1    ZINC000004529970
N#C[C@]1(C(=O)NN)CCCOC1    ZINC001580036318
CC(C)c1cc(C(=O)NN)no1    ZINC000096308109
NNC(=O)NCCc1ccoc1    ZINC000692776590
CC(C)c1ocnc1C(=O)NN    ZINC000226100886
CC(C)c1nocc1C(=O)NN    ZINC000876789919
Cc1ccc(CNC(=O)NN)o1    ZINC000053041829
N#C[C@@]1(C(=O)NN)CCCOC1    ZINC001580036319
CCCc1nc(C(=O)NN)co1    ZINC000306705101
Cc1noc(C)c1CC(=O)NN    ZINC000026444297
CC(C)c1cc(C(=O)NN)on1    ZINC000307729775
NNC(=O)CNCc1ccco1    ZINC000022538872
Cc1cc(CCC(=O)NN)no1    ZINC001340262475
CCc1noc(C)c1C(=O)NN    ZINC000036962709
CCn1ncc(N)c1C(=O)NN    ZINC000002534286
C[C@@H](CC(=O)NN)n1cncn1    ZINC000028051432
CCn1cc(N)c(C(=O)NN)n1    ZINC000002534284
CCn1ccc(NC(=O)NN)n1    ZINC000300871975
CC(C)(C(=O)NN)n1cncn1    ZINC000000169603
C[C@H](CC(=O)NN)n1cncn1    ZINC000028051434
NNC(=O)C12CCCN1CCC2    ZINC001346027231
NNC(=O)[C@H]1CC12CCNCC2    ZINC000069792412
NNC(=O)[C@@H]1C[C@]12CCCNC2    ZINC000848417379
NNC(=O)[C@H]1C[C@H]2CC[C@H]1NC2    ZINC000306971985
NNC(=O)N=C1CCCCCC1    ZINC000000333778
NNC(=O)N[C@H]1CCC[C@@H]2C[C@@H]21    ZINC001580358253
NNC(=O)N[C@@H]1CCC[C@@H]2C[C@@H]21    ZINC000575487254
NNC(=O)[C@@H]1CC12CCNCC2    ZINC000069792413
NNC(=O)[C@@H]1C[C@@]12CCCNC2    ZINC000848417377
NNC(=O)[C@H]1C[C@]12CCCNC2    ZINC000848417378
NNC(=O)[C@H]1C[C@@]12CCCNC2    ZINC000848417376
NNC(=O)[C@@H]1C[C@H]2CC[C@H]1NC2    ZINC000306971986
NNC(=O)c1ccccc1Cl    ZINC000000152501
NNC(=O)c1ccc(Cl)cc1    ZINC000000154658
NNC(=O)c1cccc(Cl)c1    ZINC000000080753
NNC(=O)c1cc(S)ncn1    ZINC000004343960
COc1nsc(NN)c1C#N    ZINC000001088019
NNC(=S)c1ccc(F)cc1    ZINC000079069750
N=C(NN)c1ccnc(Cl)c1    ZINC000029753743
NNC(=O)c1ccc([N+](=O)[O-])[nH]1    ZINC000306483632
NNC(=O)c1cc([N+](=O)[O-])c[nH]1    ZINC000004218152
NNC(=O)c1cc(=O)[nH]c(=O)[nH]1    ZINC000001667152
NNC(=O)c1cc(O)cc(F)c1    ZINC000238559725
NNc1ccc(C(=O)O)c(F)c1    ZINC000238580705
NNC(=O)c1cccc(O)c1F    ZINC001580358697
NNC(=O)c1ccc(F)cc1O    ZINC000104555211
NNc1cccc(C(=O)O)c1F    ZINC000238581909
C[C@H](C(=O)NN)c1cccs1    ZINC000258929742
C[C@H](C(=O)NN)c1ccsc1    ZINC000307141082
NNC(=O)CCc1cccs1    ZINC000036962680
C[C@@H](C(=O)NN)c1cccs1    ZINC000258929740
Cc1cc(C(=O)NN)sc1C    ZINC000037388017
CCc1ccc(C(=O)NN)s1    ZINC000002381392
Cc1scc(C(=O)NN)c1C    ZINC000002391972
C[C@@H](C(=O)NN)c1ccsc1    ZINC000307141081
NNc1ccc(F)c(C(=O)O)c1    ZINC000218355113
NNC(=O)c1ccc(O)cc1F    ZINC000075848458
NNc1ccc(C(=O)O)cc1F    ZINC000238580801
CCc1cc(C(=O)NN)cs1    ZINC000002559443
Cc1cc(C)c(C(=O)NN)s1    ZINC000218310713
Cc1cc(C(=O)NN)c(C)s1    ZINC000037388264
CCc1ccsc1C(=O)NN    ZINC000042374421
NNC(=O)CCc1ccsc1    ZINC000306583556
NNc1ncnc(N)c1[N+](=O)[O-]    ZINC000005674134
C[C@@H](NN)c1ccccc1Cl    ZINC000019270184
C[C@@H](NN)c1cccc(Cl)c1    ZINC000019263905
C[C@H](NN)c1cccc(Cl)c1    ZINC000019263908
C[C@H](NN)c1ccccc1Cl    ZINC000019270186
C[C@@H](NN)c1ccc(Cl)cc1    ZINC000019275369
NNCCc1ccc(Cl)cc1    ZINC000019166982
CSc1nc(C)cc(NN)n1    ZINC000019091249
CSc1cc(C)nc(NN)n1    ZINC000032209287
NNc1ncc([N+](=O)[O-])c(N)n1    ZINC000037737500
NNCCc1ccccc1Cl    ZINC000019166791
Cc1cc(Cl)ccc1CNN    ZINC000104571253
NNCCc1cccc(Cl)c1    ZINC000039315202
C[C@H](NN)c1ccc(Cl)cc1    ZINC000019275370
Cc1oc(C(=O)NN)cc1CO    ZINC000082464790
COCc1ccc(C(=O)NN)o1    ZINC000040176263
NNCc1ccc(O)c(O)c1O    ZINC000019168397
Cn1ncc(C(=O)NN)c1CO    ZINC000408715791
Cc1nc(NC(=O)NN)oc1C    ZINC001329667974
Cc1conc1CNC(=O)NN    ZINC000708276501
COc1cc(OC)nc(NN)n1    ZINC000034304363
COc1nn(C)cc1C(=O)NN    ZINC000104572416
Cc1ncoc1CNC(=O)NN    ZINC001579888156
CCn1c(=O)cc(NN)[nH]c1=O    ZINC000072206742
Cc1nnc(CCC(=O)NN)o1    ZINC001579901072
Cc1nocc1CNC(=O)NN    ZINC000307509121
CC1=NNC(=O)[C@@H]1CC(=O)NN    ZINC000100609675
Cc1ncc(CNC(=O)NN)o1    ZINC000307097843
Cn1c(NN)cc(=O)n(C)c1=O    ZINC000000247607
CN1N=C(C(=O)NN)CCC1=O    ZINC000036962845
COCc1cc(=O)[nH]c(NN)n1    ZINC000038700824
Cn1cc(C(=O)NN)n(C)c1=O    ZINC000606250219
CC(C)c1noc(C(=O)NN)n1    ZINC000070451414
CC1=NNC(=O)[C@H]1CC(=O)NN    ZINC000100609678
COc1cc(F)ccc1CNN    ZINC000104456955
C[C@@H](NN)c1cc(F)ccc1O    ZINC000082707664
C[C@H](NN)c1ccc(O)cc1F    ZINC000104566814
COc1ccc(CNN)cc1F    ZINC000034974952
C[C@H](NN)c1ccc(O)c(F)c1    ZINC000104566820
C[C@H](NN)c1cc(F)ccc1O    ZINC000082707663
C[C@@H](NN)c1ccc(O)c(F)c1    ZINC000104566823
COc1cc(CNN)ccc1F    ZINC000019172893
CCC[C@@H](NN)c1cccs1    ZINC000104555167
CCC[C@H](NN)c1cccs1    ZINC000104555164
C[C@@H](NN)c1ccc(O)cc1F    ZINC000104566817
C[C@@H](NN)c1ccc(F)cc1O    ZINC000062748738
C[C@H](NN)c1ccc(F)cc1O    ZINC000062748737
NNCCCCc1cccs1    ZINC000019268670
Cc1n[nH]c(NN)c1C(=O)NN    ZINC000000967162
NNC(=O)[C@H]1CC12CCOCC2    ZINC000306461874
NNC(=O)/C=C/C1CCOCC1    ZINC000306755623
NNC(=O)[C@@H]1OC[C@@H]2CCC[C@@H]21    ZINC000884241249
NNC(=O)[C@@H]1CC12CCOCC2    ZINC000306461873
C=C(C)[C@@H]1OCC[C@@H]1C(=O)NN    ZINC001343457972
NNC(=O)/C=C\C1CCOCC1    ZINC000308188154
C[C@@H]1CCCC[C@@H]1CC(=O)NN    ZINC000306275709
CC[C@@H]1CCCC[C@H]1C(=O)NN    ZINC000876788544
C[C@@H]1CCC[C@H](CC(=O)NN)C1    ZINC000306958610
CC[C@@H]1CCC[C@]1(C)C(=O)NN    ZINC000884241324
CC[C@H]1CCCC[C@H]1C(=O)NN    ZINC000876788545
CC[C@@H]1CCC[C@@]1(C)C(=O)NN    ZINC000884241327
CC(C)(C(=O)NN)C1CCCC1    ZINC000258988603
NNC(=O)CCCC1CCCC1    ZINC000218079810
CC[C@H]1CC[C@H](C(=O)NN)CC1    ZINC000306245716
CC[C@H]1CCC[C@@]1(C)C(=O)NN    ZINC000884241326
C[C@H]1CCCC[C@H]1CC(=O)NN    ZINC000306275712
CC[C@H]1CCCC[C@@H]1C(=O)NN    ZINC000876788547
CC[C@H]1CCC[C@]1(C)C(=O)NN    ZINC000884241325
NNC(=O)C1CCCCCCC1    ZINC000083187661
NNC(=O)CC1CCCCCC1    ZINC000145110205
CC1(C)CCC(C(=O)NN)CC1    ZINC000306337015
CCC[C@H]1CCC[C@H]1C(=O)NN    ZINC000852874370
CC1(C)CCC[C@@H](C(=O)NN)C1    ZINC000307155336
C[C@H]1CCCC[C@@H]1CC(=O)NN    ZINC000306275710
C[C@@H]1CCC[C@@H](CC(=O)NN)C1    ZINC000306958608
CC(C)(C)C[C@@H]1C[C@H]1C(=O)NN    ZINC000843450477
CC[C@@H]1CCCC[C@@H]1C(=O)NN    ZINC000876788546
CC1(C)CCC[C@H](C(=O)NN)C1    ZINC000307155338
C[C@@H](CC1CCCC1)C(=O)NN    ZINC000218079907
NNC(=O)CCC1CCCCC1    ZINC000001467780
C[C@H]1CCC[C@H](CC(=O)NN)C1    ZINC000306958611
C[C@@H]1CCCC[C@H]1CC(=O)NN    ZINC000306275711
CCC[C@@H]1CCC[C@H]1C(=O)NN    ZINC000852874367
C[C@H](CC1CCCC1)C(=O)NN    ZINC000218079981
CCC[C@H]1CCC[C@@H]1C(=O)NN    ZINC000852874373
C[C@H]1CCC[C@@H](CC(=O)NN)C1    ZINC000306958609
CC(C)CC1(C(=O)NN)CCC1    ZINC000200706295
CCC[C@@H]1CCC[C@@H]1C(=O)NN    ZINC000852874371
CC1(C(=O)NN)CCCCCC1    ZINC000825638529
CC1(CC(=O)NN)CCCCC1    ZINC000307724658
CCC1(C(=O)NN)CCCCC1    ZINC000258994260
CC[C@H](C)[C@H]1CCCC[C@H]1NN    ZINC000253380208
CC(C)[C@@H]1CC[C@@H](C)C[C@H]1NN    ZINC000019167324
CC(C)[C@@H]1CC[C@@H](C)C[C@@H]1NN    ZINC000019173124
CC(C)(C)[C@@H]1CCCC[C@H]1NN    ZINC000019403891
CC(C)(C)C1CCC(NN)CC1    ZINC000019167550
CC[C@H](C)[C@@H]1CCCC[C@@H]1NN    ZINC000104557672
CC1(C)CC(NN)CC(C)(C)C1    ZINC000104558770
CC(C)(C)[C@H]1CCCC[C@@H]1NN    ZINC000019403888
CC(C)[C@H]1CC[C@H](C)C[C@H]1NN    ZINC000019169452
CC(C)(C)[C@@H]1CCCC[C@@H]1NN    ZINC000019403885
CC[C@H](C)[C@@H]1CCCC[C@H]1NN    ZINC000253380209
CC(C)(C)[C@H]1CCCC[C@H]1NN    ZINC000019403894
CC[C@H](C)[C@H]1CCCC[C@@H]1NN    ZINC000104557680
CC(C)[C@@H]1CC[C@H](C)C[C@H]1NN    ZINC000019169454
CC(C)[C@H]1CC[C@@H](C)C[C@H]1NN    ZINC000019169449
NNC(=O)c1ccc(Cl)nc1    ZINC000000166745
NNC(=O)c1ccnc(Cl)c1    ZINC000004783477
NNC(=O)c1cccnc1Cl    ZINC000034513989
NNC(=O)c1ccncc1Cl    ZINC000078720863
NNC(=O)c1ccc(Cl)cn1    ZINC000039119574
NNC(=O)c1cc(Cl)ccn1    ZINC000001728945
NNC(=O)c1cccc(Cl)n1    ZINC000051068305
NNC(=O)c1ccc([N+](=O)[O-])o1    ZINC000001041279
NNC(=O)c1[nH]ncc1[N+](=O)[O-]    ZINC000018166902
NNc1cccc(F)c1[N+](=O)[O-]    ZINC000037418977
NNc1cc([N+](=O)[O-])ccc1F    ZINC000034168138
NNc1cc(F)ccc1[N+](=O)[O-]    ZINC000044185449
NNc1ccc(F)c([N+](=O)[O-])c1    ZINC000037291000
NNc1ncc(F)cc1C(=O)O    ZINC000236259296
NNc1ccc([N+](=O)[O-])cc1F    ZINC000005511822
NNc1ccc(F)cc1[N+](=O)[O-]    ZINC000019868631
NNc1ccc([N+](=O)[O-])c(F)c1    ZINC000095935341
NNC(=O)c1cc([N+](=O)[O-])[nH]n1    ZINC000005941981
NNC(=O)c1nc[nH]c1[N+](=O)[O-]    ZINC000004715196
Cc1nc(C(=O)NN)c(C)s1    ZINC000167417757
Cc1cc(C(=O)NN)c(N)s1    ZINC000012445326
NNC(=O)CCc1cscn1    ZINC000306369498
CCc1ncc(C(=O)NN)s1    ZINC000082688987
Cc1cnc(CC(=O)NN)s1    ZINC000306459402
NNC(=S)NCc1ccco1    ZINC000013685440
Cc1nc(C)c(C(=O)NN)s1    ZINC000000120236
NNC(=O)CCc1nccs1    ZINC000306579777
Cc1nc(CC(=O)NN)cs1    ZINC000002511153
Cc1ncsc1CC(=O)NN    ZINC000003624541
CCc1ncsc1C(=O)NN    ZINC000082422389
Cc1ncc(CC(=O)NN)s1    ZINC000003246479
Cc1csc(CC(=O)NN)n1    ZINC000004207345
C[C@@H](NN)c1cccnc1Cl    ZINC000104560032
C[C@H](NN)c1cccnc1Cl    ZINC000104560028
N=C(NN)c1cc(F)cc(F)c1    ZINC000042291358
N=C(NN)c1cc(F)ccc1F    ZINC000042038572
CCOc1cnc(C(=O)NN)o1    ZINC000027752799
COCc1cc(C(=O)NN)no1    ZINC000082463376
NNC(=O)CN1C(=O)CCC1=O    ZINC000070153015
COCc1nocc1C(=O)NN    ZINC001119237361
Cc1cc(OCC(=O)NN)no1    ZINC000004206013
Cc1nn(C)c(NN)c1[N+](=O)[O-]    ZINC000034633359
Cn1nc(NN)c(=O)n(C)c1=O    ZINC000036867653
CC(C)(C)c1csc(NN)n1    ZINC000043560037
Cc1nc(C)c([C@H](C)NN)s1    ZINC000082589405
NNC(=S)N[C@H]1C=CCCC1    ZINC000005373764
Cc1nc(C)c([C@@H](C)NN)s1    ZINC000082589404
N#C[C@@H](CC(=O)NN)C(=O)NN    ZINC000003633249
N#C[C@H](CC(=O)NN)C(=O)NN    ZINC000001600598
Cn1cnn(CC(=O)NN)c1=O    ZINC000126926319
NNC(=S)N[C@@H]1C=CCCC1    ZINC000005373887
CN1CC[C@H](C(=O)NN)CC1=O    ZINC000306467590
CCN1C[C@@H](C(=O)NN)CC1=O    ZINC000037390130
NNC(=O)N[C@@H]1C[C@H]2CC[C@@H]1O2    ZINC000087792274
CN(CC(=O)NN)C(=O)C1CC1    ZINC000379357714
CN1C(=O)CCC[C@H]1C(=O)NN    ZINC000306195802
CN1C(=O)CCC[C@@H]1C(=O)NN    ZINC000306195801
CNC(=O)C1(C(=O)NN)CCC1    ZINC000306928106
CCN1C[C@H](C(=O)NN)CC1=O    ZINC000037390128
CC[C@@]1(C(=O)NN)CCNC1=O    ZINC001330613668
CC[C@]1(C(=O)NN)CCNC1=O    ZINC001330613670
NNC(=O)C(=O)N1CCCCC1    ZINC000016849729
CN1CC[C@@H](C(=O)NN)CC1=O    ZINC000306467589
NNC(=O)CCN1CCCC1=O    ZINC000082468348
NNC(=O)C(=O)NC1CCCC1    ZINC000034977814
C/C=C/CC(=O)NCC(=O)NN    ZINC000003053223
C[C@H]1CC[C@H](C)N1CC(=O)NN    ZINC000606252021
C[C@@]1(N)CCCC[C@H]1C(=O)NN    ZINC000238498246
CC1CCN(CC(=O)NN)CC1    ZINC000027345348
CC[C@H](C(=O)NN)N1CCCC1    ZINC000022538979
CC(C)N1CCC[C@H]1C(=O)NN    ZINC001340894601
CC(C)(C(=O)NN)N1CCCC1    ZINC000022538932
CCN1CCCC[C@@H]1C(=O)NN    ZINC000306294508
NNC(=O)CCC1CCNCC1    ZINC000069635675
NNC(=O)NCCCC1CCC1    ZINC000688461185
NNC(=O)CNC1CCCCC1    ZINC000009096132
C[C@@H]1CCCCN1CC(=O)NN    ZINC000008727419
C[C@]1(N)CCCC[C@@H]1C(=O)NN    ZINC000238484863
NNC(=O)[C@H](N)C1CCCCC1    ZINC000258988567
CC[C@@H](C(=O)NN)N1CCCC1    ZINC000022538982
C[C@@H]1CCCN(CC(=O)NN)C1    ZINC000022538826
CC1CCC(NC(=O)NN)CC1    ZINC000034977842
C[C@@H]1CC[C@H](C)N1CC(=O)NN    ZINC000606252022
CC(C)(C)N1CC[C@@H]1C(=O)NN    ZINC000002033641
NNC(=O)NCC1CCCCC1    ZINC000037260163
CN(C)C1(C(=O)NN)CCCC1    ZINC001578409573
NNC(=O)CC[C@@H]1CCCNC1    ZINC000069635627
C[C@@H]1CC[C@@H](C)N1CC(=O)NN    ZINC000606252024
C[C@]1(N)CCCC[C@H]1C(=O)NN    ZINC000238484913
NNC(=O)CCNC1CCCC1    ZINC000058840101
NNC(=O)[C@@H]1CCCCC[C@@H]1N    ZINC000087222335
CCN1CCCC[C@H]1C(=O)NN    ZINC000306294515
NNC(=O)CC[C@H]1CCCNC1    ZINC000069635626
C[C@H]1CCCN(CC(=O)NN)C1    ZINC000022538829
C[C@@]1(N)CCCC[C@@H]1C(=O)NN    ZINC000238498210
C[C@H]1CCCCN1CC(=O)NN    ZINC000008727417
C[C@H](CN1CCCC1)C(=O)NN    ZINC000002653959
C[C@@H](CN1CCCC1)C(=O)NN    ZINC000002653958
NNC(=O)[C@@H](N)C1CCCCC1    ZINC000258988569
C[C@H](C(=O)NN)N1CCCCC1    ZINC000030769435
CCCN1CCC[C@H]1C(=O)NN    ZINC000121207585
NNC(=O)CCN1CCCCC1    ZINC000000266168
CC(C)(NN)C(=O)N1CCCC1    ZINC000084443257
CCCN1CCC[C@@H]1C(=O)NN    ZINC000121207410
NNC(=O)CCCN1CCCC1    ZINC000022123858
CC(C)(C)N1CC[C@H]1C(=O)NN    ZINC000001756997
C[C@@H](C(=O)NN)N1CCCCC1    ZINC000030769438
CC(C)N1CCC[C@@H]1C(=O)NN    ZINC001340894599
CC(=O)N1CCC(CNN)CC1    ZINC000071792133
NNC(=O)CN1CCCCCC1    ZINC000008554351
CC(C)CN1CCC(NN)CC1    ZINC000073652848
NNC(=O)c1ncc(Cl)cn1    ZINC000196424466
NNC(=O)c1cnc(Cl)cn1    ZINC000040448525
COc1cscc1C(=O)NN    ZINC000000126555
COC(=O)c1sccc1NN    ZINC000000159998
COc1ccc(Cl)cc1NN    ZINC000000093285
COc1cc(Cl)cc(NN)c1    ZINC000075563152
COc1ccc(NN)cc1Cl    ZINC000003676536
NNCc1cc(Cl)ccc1O    ZINC000083251920
COc1ccc(Cl)c(NN)c1    ZINC000043317252
Cc1nc(N)sc1C(=O)NN    ZINC000000967261
NNC(=O)Cc1csc(N)n1    ZINC000000967260
CCc1nnsc1C(=O)NN    ZINC000084475243
Cn1c(C(=O)NN)c[nH]c1=S    ZINC000225319274
NNC(=O)c1cc(F)ccc1F    ZINC000002578079
NNC(=O)c1cccc(F)c1F    ZINC000002578078
NNC(=O)c1ccc(F)cc1F    ZINC000002555754
NNC(=O)c1cc(F)cc(F)c1    ZINC000002574324
NNC(=O)c1ccc(F)c(F)c1    ZINC000000127687
COc1cc(NN)ccc1Cl    ZINC000098209745
COc1cc(Cl)ccc1NN    ZINC000002243457
COc1ccc(NN)c(Cl)c1    ZINC000021304716
NNC(=O)c1c(F)cccc1F    ZINC000000039563
NNC(=O)COCC(F)(F)F    ZINC000070152521
Cc1nc(Cl)c(NN)nc1C    ZINC000083941343
Cc1c(C)c(NN)nnc1Cl    ZINC000039258887
CCc1nc(Cl)cc(NN)n1    ZINC000039640846
Cc1nc(Cl)c(C)c(NN)n1    ZINC000082565379
COCc1nc(C(=O)NN)no1    ZINC001329093077
C[C@@H](NN)c1ccc(F)cc1F    ZINC000019275051
NNCCc1c(F)cccc1F    ZINC000082703788
C[C@@H](NN)c1cc(F)cc(F)c1    ZINC000082707668
C[C@@H](NN)c1cccc(F)c1F    ZINC000084931448
C[C@@H](NN)c1cc(F)ccc1F    ZINC000082529236
C[C@H](NN)c1cccc(F)c1F    ZINC000084931447
C[C@H](NN)c1ccc(F)cc1F    ZINC000019275053
C[C@H](NN)c1cc(F)cc(F)c1    ZINC000082707667
COC(=O)[C@@H]1CC[C@@H]1C(=O)NN    ZINC000876788538
C[C@@H](NN)c1ccc(F)c(F)c1    ZINC000019268378
NNCCc1ccc(F)cc1F    ZINC000082707671
C[C@H](NN)c1cc(F)ccc1F    ZINC000082529235
C[C@H](NN)c1ccc(F)c(F)c1    ZINC000019268381
NNCCc1cc(F)cc(F)c1    ZINC000058518483
CCOC(=O)C1(C(=O)NN)CC1    ZINC000843450527
C[C@@]1(C(=O)NN)C[C@H]1C(=O)NN    ZINC000001042144
C[C@]1(C(=O)NN)C[C@H]1C(=O)NN    ZINC000001042145
CC1[C@@H](C(=O)NN)[C@@H]1C(=O)NN    ZINC000001036914
NNC(=O)NCC(=O)NC1CC1    ZINC000036782750
NNC(=O)CN1CCNCC1=O    ZINC000307152571
NNC(=O)NC[C@H]1CNC(=O)C1    ZINC000306621264
C[C@@]1(C(=O)NN)C[C@@H]1C(=O)NN    ZINC000001042146
CC1[C@H](C(=O)NN)[C@H]1C(=O)NN    ZINC000004284711
C/C=N/NC(=O)CCC(=O)NN    ZINC000027986472
C[C@]1(C(=O)NN)C[C@@H]1C(=O)NN    ZINC000001042147
NNC(=O)CN1CCNC(=O)C1    ZINC000026476109
NNC(=O)CN1CCCNC1=O    ZINC000306338937
NNC(=O)[C@@H]1CC[C@@H]1C(=O)NN    ZINC000016956296
Cc1ccc(NN)c2ccccc12    ZINC000039119040
NNCc1cccc2ccccc21    ZINC000022150708
NNCc1ccc2ccccc2c1    ZINC000019172861
NNC(=O)C1(C(=O)NN)CCC1    ZINC000004546928
NNC(=O)NC[C@@H]1CNC(=O)C1    ZINC000306621262
NNC(=O)[C@H]1CC[C@@H]1C(=O)NN    ZINC000001729010
NNC(=O)[C@@H]1CC[C@H]1C(=O)NN    ZINC000001729009
NNC(=O)C(C(=O)NN)C1CC1    ZINC000263623106
C[C@H]1CC[C@@H](CCC(=O)NN)O1    ZINC000306511901
NNC(=O)CC[C@@H]1CCCOC1    ZINC000307760975
NNC(=O)CC[C@H]1CCCOC1    ZINC000307760974
NNC(=O)CC1(O)CCCCC1    ZINC000001600738
COCCC1(C(=O)NN)CCC1    ZINC000308358759
C[C@@H]1CC[C@@H](CCC(=O)NN)O1    ZINC000306511904
CC[C@H]1C[C@@H](C(=O)NN)CCO1    ZINC000825644850
NNC1CCC2(CC1)OCCO2    ZINC000095080072
C[C@@H]1CC[C@H](CCC(=O)NN)O1    ZINC000306511903
NNC(=O)CC[C@@H]1CCCCO1    ZINC000068991294
CC[C@H]1C[C@H](C(=O)NN)CCO1    ZINC000825644853
C[C@H]1O[C@@H](C)[C@@H](C)[C@@H]1C(=O)NN    ZINC000226716675
NNC(=O)C[C@H]1CCCC[C@@H]1O    ZINC000238659349
NNC(=O)COC1CCCCC1    ZINC000002585661
NNC(=O)[C@@H](O)C1CCCCC1    ZINC000843450624
C[C@H]1O[C@@H](C)[C@H](C)[C@@H]1C(=O)NN    ZINC000252681057
NNC(=O)CCC1CCOCC1    ZINC000114932702
CCC1(C(=O)NN)CCOCC1    ZINC000258939046
C[C@H]1CC[C@H](CCC(=O)NN)O1    ZINC000306511902
NNC(=O)[C@H](O)C1CCCCC1    ZINC000843450622
CC[C@@H]1C[C@@H](C(=O)NN)CCO1    ZINC000825644851
COC(=O)[C@H]1CC[C@H](NN)CC1    ZINC000306219947
C[C@H]1O[C@@H](C)[C@@H](C)[C@H]1C(=O)NN    ZINC000083522506
CC[C@@H]1C[C@H](C(=O)NN)CCO1    ZINC000825644852
NNC(=O)CC[C@H]1CCCCO1    ZINC000068991296
C[C@H]1O[C@@H](C)[C@H](C)[C@H]1C(=O)NN    ZINC000083522509
CN1CCN(C)[C@H](C(=O)NN)C1    ZINC000022028678
NNC(=O)N[C@H]1CCC[C@H](N)C1    ZINC001338043464
NNC(=O)NCC1(N)CCCC1    ZINC000851671933
CN1CCC[C@@H]1CNC(=O)NN    ZINC000861662848
NNC(=O)N[C@@H]1CCC[C@H](N)C1    ZINC001338043461
NNC(=O)N[C@@H]1CCC[C@@H](N)C1    ZINC001338043462
NNC(=O)N[C@H]1CCC[C@@H](N)C1    ZINC001338043463
CN1CCN(C)[C@@H](C(=O)NN)C1    ZINC000022925106
CN1CCN(CC(=O)NN)CC1    ZINC000019802145
CCCCC[C@@H](C)CC(=O)NN    ZINC000308396582
CCCC[C@H](CC)CC(=O)NN    ZINC000147191570
CCCC[C@H](C(=O)NN)C(C)C    ZINC000857002874
CCCCC[C@H](C)CC(=O)NN    ZINC000308396583
CC(C)CCCCCC(=O)NN    ZINC000259046667
CCCC[C@@H](CC)CC(=O)NN    ZINC000147191393
CCCCCC[C@@H](C)C(=O)NN    ZINC000217585697
CCCC[C@@H](C(=O)NN)C(C)C    ZINC000857002873
CCCCCC(C)(C)C(=O)NN    ZINC000308414088
CCCCCC[C@H](C)C(=O)NN    ZINC000217585763
CCCCCCCCC(=O)NN    ZINC000001668567
CN1CCN(CCCNN)CC1    ZINC000019167104
CCCCCC[C@H](CCC)NN    ZINC000104570057
CCCC[C@H](NN)C(CC)CC    ZINC000104570022
CCCC[C@@H](NN)C(CC)CC    ZINC000104570026
CCCCCC[C@@H](CCC)NN    ZINC000104570053
NNC(=S)NCC(F)(F)F    ZINC000026515855
Cn1cc(Cl)cc1C(=O)NN    ZINC000007784463
COc1cc(Cl)cnc1NN    ZINC000238339743
NNC(=O)Cc1nnc(N)s1    ZINC000001054357
CSc1nnc(O)nc1NN    ZINC000016951495
NNC(=O)C1=NN=C(N)SC1    ZINC000001410027
CSc1n[nH]nc1C(=O)NN    ZINC000022130317
NNC(=O)Cn1c(O)nnc1O    ZINC001580358461
CCO[C@H]1CC(C(=O)NN)=NO1    ZINC000034929311
CN1CCO[C@H](C(=O)NN)C1=O    ZINC001357445117
CN1CCO[C@@H](C(=O)NN)C1=O    ZINC001357445052
NNC(=O)CCN1CCOC1=O    ZINC000070152999
CCO[C@@H]1CC(C(=O)NN)=NO1    ZINC000034929309
NNC(=O)C(=O)N1CCOCC1    ZINC000003117685
Cc1ccc2c(c1)nccc2NN    ZINC000002564382
Cc1cc(NN)nc2ccccc12    ZINC000000332882
Cc1cc2ccccc2nc1NN    ZINC000011633989
Cc1cccc2c(NN)ccnc12    ZINC000002564383
NNCc1cccc2cccnc21    ZINC000021961452
Cc1ccc2nc(NN)ccc2c1    ZINC000070008627
CC1CCN(C(=S)NN)CC1    ZINC000004614978
NNCc1cnc2ccccc2c1    ZINC000037406174
NNCc1ccc2ccccc2n1    ZINC000019267076
Cc1ccc2cccc(NN)c2n1    ZINC000000564767
Cc1cc(NN)c2ccccc2n1    ZINC000015933399
NNC(=S)N1CCCCCC1    ZINC000004858138
NNC(=O)CCN1CCOCC1    ZINC000019736843
CC(=O)N[C@@H](C(=O)NN)C(C)C    ZINC000036962675
CO[C@@H](CNC(=O)NN)C1CC1    ZINC000382314028
CO[C@H](CNC(=O)NN)C1CC1    ZINC000382314030
CCN1CCO[C@@H](C(=O)NN)C1    ZINC000825644695
CO[C@@H]1CN[C@@](C)(C(=O)NN)C1    ZINC000575569540
CCNC(=O)CCCC(=O)NN    ZINC000058847586
CCCNC(=O)CCC(=O)NN    ZINC000058846713
C[C@@H](C(=O)NN)N1CCOCC1    ZINC000015423326
CC(C)(C)C(=O)NCC(=O)NN    ZINC000037388190
CC(=O)N[C@H](C(=O)NN)C(C)C    ZINC000036962674
NNC(=O)CNC[C@@H]1CCCO1    ZINC000022538864
NNC(=O)C[C@@]1(O)CCCNC1    ZINC001340260985
NNC(=O)CO[C@@H]1CCCNC1    ZINC000306745923
CCC(CC)NC(=O)C(=O)NN    ZINC000036948165
CO[C@H]1CN[C@@](C)(C(=O)NN)C1    ZINC000575569546
NNC(=O)C[C@]1(O)CCCNC1    ZINC001340260983
C[C@H](C(=O)NN)N1CCOCC1    ZINC000015423325
CO[C@@H]1CN[C@](C)(C(=O)NN)C1    ZINC000575569545
C[C@@H]1CN(C)C[C@@H](C(=O)NN)O1    ZINC000307548957
CC(=O)NCC(C)(C)C(=O)NN    ZINC001349655747
C[C@H]1CN(C)C[C@H](C(=O)NN)O1    ZINC000307548956
CN(C)C(=O)CCCC(=O)NN    ZINC000058848070
CO[C@H]1CN[C@](C)(C(=O)NN)C1    ZINC000575569548
COC[C@@]1(C(=O)NN)CCNC1    ZINC000307127390
C[C@H]1CN(C)C[C@@H](C(=O)NN)O1    ZINC000307548958
CC(C)CCNC(=O)C(=O)NN    ZINC000015014088
CCN1CCO[C@H](C(=O)NN)C1    ZINC000825644694
NNC(=O)CO[C@H]1CCCNC1    ZINC000306745922
NNC(=O)CNC[C@H]1CCCO1    ZINC000022538867
COC[C@]1(C(=O)NN)CCNC1    ZINC000307127392
C[C@@H]1CN(C)C[C@H](C(=O)NN)O1    ZINC000307439212
NN/C=N/CCC[C@@H](N)C(N)=O    ZINC000214373254
C[C@H](CNC(=O)NN)C(C)(C)C    ZINC000163102726
CCC[C@@H](C)CCNC(=O)NN    ZINC000892828682
CN(CC(=O)NN)CC(C)(C)C    ZINC000082470473
CCCN(CCC)CC(=O)NN    ZINC000002035972
C[C@@H](CNC(=O)NN)C(C)(C)C    ZINC000163102627
CCCCC[C@@H](C)NC(=O)NN    ZINC000042576273
CC[C@H](C)C[C@@H](C)NC(=O)NN    ZINC000083866847
CCN(CC)CCCC(=O)NN    ZINC000022123854
CC(C)CC[C@H](C)NC(=O)NN    ZINC000068945393
CN[C@H](CC(C)(C)C)C(=O)NN    ZINC000387537028
CCN(CC)C(C)(C)C(=O)NN    ZINC000030769496
CCCCC[C@H](C)NC(=O)NN    ZINC000042576275
CC[C@@H](C)C[C@@H](C)NC(=O)NN    ZINC000083866845
CC(C)CC[C@@H](C)NC(=O)NN    ZINC000068945392
CN[C@@H](CC(C)(C)C)C(=O)NN    ZINC000387537014
CC[C@H](C)C[C@H](C)NC(=O)NN    ZINC000083866852
CC(C)C[C@H](CN)CC(=O)NN    ZINC000083863041
CC[C@@H](C)C[C@H](C)NC(=O)NN    ZINC000083866849
CC(C)(C)CCCNC(=O)NN    ZINC000313460445
CC[C@@H](C(=O)NN)N(CC)CC    ZINC000022538976
CCCCCCCNC(=O)NN    ZINC000197369615
CC[C@H](C(=O)NN)N(CC)CC    ZINC000022538972
CCC[C@H](C)CCNC(=O)NN    ZINC000892828683
N#Cc1c(Cl)nsc1NN    ZINC000000976682
NNC(=S)Nc1nccs1    ZINC000002275347
NNC(=O)CSC(F)(F)F    ZINC000306381788
COc1cnc(Cl)nc1NN    ZINC000079047948
Cn1ncc(NN)c(Cl)c1=O    ZINC000005756550
Cn1cc(Cl)nc(NN)c1=O    ZINC000062714163
Cn1cc(C(=O)NN)c(Cl)n1    ZINC000049478736
Cn1cc(Cl)c(C(=O)NN)n1    ZINC000006319642
Cn1ncc(Cl)c1C(=O)NN    ZINC000001088622
NNC(=O)Cn1cc(Cl)cn1    ZINC000002537592
NNC(=O)c1nnn(N)c1S    ZINC000005823098
Cc1[nH]nc(C(=O)NN)c1Cl    ZINC000238494760
NNCc1cc(Cl)ccc1F    ZINC000077034226
NNCc1cc(F)cc(Cl)c1    ZINC000096125948
NNCc1cccc(Cl)c1F    ZINC000082707662
NNCc1ccc(F)c(Cl)c1    ZINC000085419119
NNCc1ccc(F)cc1Cl    ZINC000021965599
NNCc1cc(F)ccc1Cl    ZINC000104568976
CSc1ncc(F)c(NN)n1    ZINC000034534100
NNCc1c(F)cccc1Cl    ZINC000019171075
NNc1ccccc1OC(F)F    ZINC000036906500
COc1c(F)cc(F)cc1NN    ZINC000075772231
NNc1ccc(OC(F)F)cc1    ZINC000034963204
NNc1c(O)ccc2ccccc21    ZINC000104571328
NNc1ccc(O)c2ccccc12    ZINC000104571324
NNc1cccc2ccc(O)cc21    ZINC000089211682
NNc1cc2ccccc2cc1O    ZINC000096125933
CSCC1(CC(=O)NN)CC1    ZINC000846674703
NNC(=O)CC1CCSCC1    ZINC000157585814
Cc1nnc(NN)c2ccccc12    ZINC000002569538
Cc1nc2ccccc2nc1NN    ZINC000005537440
NNC(=S)NN1CCCCC1    ZINC000003880826
C[C@@H]1CO[C@@](C)(CC(=O)NN)O1    ZINC000004689850
CCOC(=O)C(C)(C)C(=O)NN    ZINC000299803832
NNC(=O)COC[C@H]1CCCO1    ZINC000082463847
CCC(CC)(C(=O)O)C(=O)NN    ZINC000849364620
NNC(=O)COC[C@@H]1CCCO1    ZINC000082463848
COC1(C(=O)NN)CCOCC1    ZINC000307710263
CCO[C@@]1(C(=O)NN)CCOC1    ZINC000306954777
C[C@@H]1CO[C@](C)(CC(=O)NN)O1    ZINC000004689852
C[C@H]1CO[C@@](C)(CC(=O)NN)O1    ZINC000004689851
C[C@H]1CO[C@](C)(CC(=O)NN)O1    ZINC000004689853
CCO[C@]1(C(=O)NN)CCOC1    ZINC000306954776
NNC(=O)CCCCC(=O)NN    ZINC000001666741
CC(C)NC(=O)CNC(=O)NN    ZINC000036782107
NNCCSC1CCCCC1    ZINC000019167481
CCO[C@H](CC(=O)NN)C(C)C    ZINC000379366710
CCCCCCOCC(=O)NN    ZINC000066055905
CC(C)CCO[C@H](C)C(=O)NN    ZINC000082463490
CC(C)CCO[C@@H](C)C(=O)NN    ZINC000082463489
CCO[C@@H](CC(=O)NN)C(C)C    ZINC000379366712
NCCCCCCNC(=O)NN    ZINC001332141590
NNC(=O)CN1CCSC1=O    ZINC000070159836
NNC(=O)[C@@H]1CSCC(=O)N1    ZINC000238554904
NNC(=O)CN1CSCC1=O    ZINC000037388013
NNc1ccnc2cc(O)ccc21    ZINC000104564571
NNC(=O)c1c[nH]c2ccccc12    ZINC000000318058
NNC(=O)c1cc2ccccc2[nH]1    ZINC000000260352
NNc1ccc(O)c2ncccc12    ZINC000038804403
NNc1ccc2c(cc[nH]c2=O)c1    ZINC000088189449
NNc1cccc2[nH]c(=O)ccc12    ZINC000144104345
N#C[C@H](C(=O)NN)c1ccccc1    ZINC000034246323
N#C[C@@H](C(=O)NN)c1ccccc1    ZINC000034246321
NNC(=O)c1cccc2cc[nH]c21    ZINC000000105393
NNC(=O)c1ccc2[nH]ccc2c1    ZINC000039111423
NNc1ccc2cccc(O)c2n1    ZINC000017888892
NNc1cccc2cc(O)ncc21    ZINC000104563514
NNC(=O)c1ccc2cc[nH]c2c1    ZINC000039119563
N#CCc1cccc(C(=O)NN)c1    ZINC000204043382
NNc1cc[n+]([O-])c2ccccc12    ZINC000003180039
NNC(=O)c1cccc2[nH]ccc21    ZINC000037245109
C[C@@H]1SCC[C@@H]1NC(=O)NN    ZINC000307039482
NNC(=O)C[C@@H]1CSCCN1    ZINC000085614566
NNC(=O)C[C@H]1CSCCN1    ZINC000085614561
CC(C)(C)C(=O)NC(=S)NN    ZINC000008698490
NNC(=S)NC[C@@H]1CCCO1    ZINC000000269668
C[C@@H]1SCC[C@H]1NC(=O)NN    ZINC000307039479
C[C@]1(NC(=S)NN)CCCO1    ZINC000071606386
C[C@H]1SCC[C@H]1NC(=O)NN    ZINC000307039480
NNC(=S)NC[C@H]1CCCO1    ZINC000003885879
C[C@H]1SCC[C@@H]1NC(=O)NN    ZINC000307039481
C[C@@]1(NC(=S)NN)CCCO1    ZINC000071606388
NNc1ccc(-n2cccc2)nn1    ZINC000027716412
NNc1ccc(-n2cnnc2)cc1    ZINC000003676583
Cc1nnc(NN)c2cccnc12    ZINC000017327445
COCCCNC(=O)C(=O)NN    ZINC000004675728
COC(=O)NCCCC(=O)NN    ZINC000308391446
COCC(=O)NCCC(=O)NN    ZINC000379373038
COCC(=O)N(C)CC(=O)NN    ZINC000379359597
CCOC(=O)NCCC(=O)NN    ZINC000238274022
CO[C@@H]1COC[C@H]1NC(=O)NN    ZINC001261458670
COC(=O)NC(C)(C)C(=O)NN    ZINC000306802225
Cc1ccc([C@H](CC#N)NN)cc1    ZINC000104561053
NNCCc1c[nH]c2ccccc12    ZINC000044076409
Cc1cccc([C@H](CC#N)NN)c1    ZINC000104563499
N#CCC[C@@H](NN)c1ccccc1    ZINC000104566837
N#CCC[C@H](NN)c1ccccc1    ZINC000104566841
CC(C)(C#N)c1ccc(NN)cc1    ZINC000095931836
Cc1ccc([C@@H](CC#N)NN)cc1    ZINC000104561049
Cc1cccc([C@@H](CC#N)NN)c1    ZINC000104563494
NNC12CC(c3ccncc3)(C1)C2    ZINC001772820939
NNC(=O)N[C@@H]1CCCC[C@@H]1F    ZINC000892429401
NNC(=O)N[C@H]1CCC[C@H](F)C1    ZINC001328190500
NNC(=O)N[C@H]1CCC[C@@H](F)C1    ZINC001328190499
NNC(=O)N[C@@H]1CCC[C@H](F)C1    ZINC001328190497
NNC(=O)N[C@@H]1CCC[C@@H](F)C1    ZINC001328190498
CCCCCCNC(=S)NN    ZINC000002169726
CO[C@H](CNC(=O)NN)C(C)C    ZINC000381111152
CO[C@@H](CNC(=O)NN)C(C)C    ZINC000381111149
CC(C)OCCCNC(=O)NN    ZINC000238188093
CC(C)(C)OC(=O)NCCNN    ZINC000019171643
COCCCNCCC(=O)NN    ZINC000019736865
NNC(=O)c1cc(Cl)cs1    ZINC000062709818
NNC(=O)c1sccc1Cl    ZINC000040450032
NNC(=O)c1ccc(Cl)s1    ZINC000002574319
NNc1ccc(Cl)c(Cl)c1    ZINC000000085241
NNc1cc(Cl)ccc1Cl    ZINC000000157321
NNc1cc(Cl)cc(Cl)c1    ZINC000000153196
NNc1cccc(Cl)c1Cl    ZINC000000085235
NNc1ccc(Cl)cc1Cl    ZINC000000085236
NNc1c(Cl)cccc1Cl    ZINC000000153194
C[C@H](NN)c1ccc(Cl)s1    ZINC000035286448
C[C@@H](NN)c1ccc(Cl)s1    ZINC000035286449
NNC(=O)c1ccoc1C(F)F    ZINC000225755026
NNC(=O)c1cnn(C(F)F)c1    ZINC000040544263
NNC(=O)c1ccn(C(F)F)n1    ZINC000002521253
NNC(=O)c1ccnn1C(F)F    ZINC000002534210
COC(=O)NNC(=O)C(=O)NN    ZINC000223812543
NNc1ccccc1C(F)(F)F    ZINC000000162984
NNc1ccc(C(F)(F)F)cc1    ZINC000000159631
NNc1cccc(C(F)(F)F)c1    ZINC000000139547
NNCc1cc(F)c(F)cc1F    ZINC000104571268
NNC(=O)c1cc2ccccc2o1    ZINC000002565572
CO[C@]1(C(=O)NN)CCSC1    ZINC000884240812
CO[C@@]1(C(=O)NN)CCSC1    ZINC000884240811
NNc1cc(=O)oc2ccccc12    ZINC000000065260
NNC(=O)c1ccc2nccn2c1    ZINC000004024444
NNC(=O)c1ccc2[nH]ncc2c1    ZINC000037400294
NNC(=O)c1cccc2[nH]ncc21    ZINC000042784451
NNC(=O)c1cnn2ccccc12    ZINC000039320622
NNc1cc(=O)[nH]c2ncccc12    ZINC000008672893
NNC(=O)c1cccc2nccn21    ZINC001580358802
NNC(=O)c1ccc2nc[nH]c2c1    ZINC000044076367
NNC(=O)c1ccc2cn[nH]c2c1    ZINC000037389423
NNc1nccc(-c2ccco2)n1    ZINC000012395099
Cc1nc(C(=O)NN)ccc1C#N    ZINC000036963062
NNC(=O)c1ccn2ccnc2c1    ZINC000072190685
NNc1nc2ccccc2[nH]c1=O    ZINC000008951611
NNC(=O)c1cn2ccccc2n1    ZINC000002505808
NNc1nc(=O)[nH]c2ccccc21    ZINC000072236084
NNC(=O)c1cccn2ccnc12    ZINC000022996784
NNC(=O)c1cc2ccccn2n1    ZINC000002527297
NNC(=O)c1cccc2cn[nH]c21    ZINC000071789980
NNC(=O)c1n[nH]c2ccccc21    ZINC000000081541
NNc1cc(=O)n2ccccc2n1    ZINC000001701234
NNC(=O)c1nc2ccccc2[nH]1    ZINC000015858191
NNc1nc2ccccc2c(=O)[nH]1    ZINC000006161431
NNC(=O)c1c[nH]c2ncccc12    ZINC000095704920
NNc1nc(-c2ccccc2)no1    ZINC000002537785
NNc1ccc(-n2cccn2)nn1    ZINC000027704609
NNc1ccc(-n2ccnc2)nn1    ZINC000026438491
NNc1nccc(-n2cccn2)n1    ZINC000087866932
NNc1nnnn1-c1ccccc1    ZINC000001564345
NNc1nccc(-n2ccnc2)n1    ZINC000087867016
C/C(=C\C(=O)NN)c1ccccc1    ZINC000144963552
NNC(=O)[C@@H]1C[C@H]1c1ccccc1    ZINC000000270479
C[C@@H](NN)c1cc2ccccc2o1    ZINC000019272207
NNC(=O)c1ccc(C2CC2)cc1    ZINC000852773236
NNC(=O)C1(c2ccccc2)CC1    ZINC000037387947
NNC(=O)c1cccc2c1CCC2    ZINC000306398529
NNC(=O)[C@@H]1C[C@@H]1c1ccccc1    ZINC000000270477
NNC(=O)c1cccc(C2CC2)c1    ZINC000848416914
NNC(=O)c1ccc2c(c1)CCC2    ZINC000004206628
C/C(=C/C(=O)NN)c1ccccc1    ZINC000144963758
NNC(=O)[C@H]1C[C@@H]1c1ccccc1    ZINC000000270480
C[C@H](NN)c1cc2ccccc2o1    ZINC000019272209
NNC(=O)[C@H]1C[C@H]1c1ccccc1    ZINC000000270482
CCCCS[C@H](C)C(=O)NN    ZINC000070152977
CCCCSCCC(=O)NN    ZINC000082472399
CC(C)CCSCC(=O)NN    ZINC000218035511
CCS[C@@H](C(=O)NN)C(C)C    ZINC000084691082
CCCCS[C@@H](C)C(=O)NN    ZINC000070152975
C[Si](C)(C)CCOC(=O)NN    ZINC000196007432
CCS[C@H](C(=O)NN)C(C)C    ZINC000084691081
Cc1cc2nc(NN)[nH]c2cc1C    ZINC000016954977
CCn1c2ccccc2nc1NN    ZINC000001447048
CN(C)CCCNC(=S)NN    ZINC000002390160
C[C@@H](C(=O)NN)[C@H](O)C(C)(C)O    ZINC000005064376
C[C@H](C(=O)NN)[C@H](O)C(C)(C)O    ZINC000005064375
C[C@H](C(=O)NN)[C@@H](O)C(C)(C)O    ZINC000005064377
CCOC(CC(=O)NN)OCC    ZINC000002154456
CCOCCO[C@H](C)C(=O)NN    ZINC000070152970
CCOCCO[C@@H](C)C(=O)NN    ZINC000070152967
COCCCOCCC(=O)NN    ZINC000082463185
C[C@@H](C(=O)NN)[C@@H](O)C(C)(C)O    ZINC000005064378
C[C@@H]1c2ccccc2CC[C@H]1NN    ZINC000104567913
C[C@H](NN)c1ccc2c(c1)CCC2    ZINC000082529402
C[C@@H]1c2ccccc2CC[C@@H]1NN    ZINC000104567904
C[C@H]1CC[C@@H](NN)c2ccccc21    ZINC000096576415
NN[C@@H]1CCCCc2ccccc21    ZINC000019405626
C[C@@H]1CC[C@H](NN)c2ccccc21    ZINC000096576411
C[C@H]1CCc2ccccc2[C@H]1NN    ZINC000104571293
C[C@@H]1CCc2ccccc2[C@@H]1NN    ZINC000104571282
C[C@@H]1CC[C@@H](NN)c2ccccc21    ZINC000096576414
C[C@@H]1CCc2ccccc2[C@H]1NN    ZINC000104571289
C[C@H]1CCc2ccccc2[C@@H]1NN    ZINC000104571285
C[C@H]1c2ccccc2CC[C@@H]1NN    ZINC000104567910
NN[C@H]1CCCCc2ccccc21    ZINC000019405629
C[C@H]1CC[C@H](NN)c2ccccc21    ZINC000096576412
C[C@H]1c2ccccc2CC[C@H]1NN    ZINC000104567918
NN[C@@H](c1ccccc1)C1CCC1    ZINC000104560087
NNCc1ccc2c(c1)CCCC2    ZINC000058519022
C[C@@H](NN)c1ccc2c(c1)CCC2    ZINC000082529403
NN[C@H](c1ccccc1)C1CCC1    ZINC000104560090
NNc1nc(Br)n[nH]1    ZINC000095116191
NNC(=O)c1scnc1Cl    ZINC000238564836
NNc1cc(Cl)nc(Cl)c1    ZINC000003958496
NNc1ncc(Cl)cc1Cl    ZINC000000269666
NNc1cc(Cl)cc(Cl)n1    ZINC000021990789
NNc1c(Cl)cncc1Cl    ZINC000000162971
NNc1ccc(Cl)nc1Cl    ZINC000059286889
NNc1nc(Cl)nn1CCO    ZINC000072324050
NNc1ncccc1C(F)(F)F    ZINC000002379404
NNc1cccnc1C(F)(F)F    ZINC000090613203
NNc1cnccc1C(F)(F)F    ZINC000031176425
NNc1ccnc(C(F)(F)F)c1    ZINC000075759766
NNc1ccc(C(F)(F)F)cn1    ZINC000001390093
NNc1cc(C(F)(F)F)ccn1    ZINC000016159621
NNC(=O)c1onc2ccccc21    ZINC001580358286
NNC(=O)c1nc2ccccc2o1    ZINC000060106689
NNc1ccc(C(F)(F)F)nc1    ZINC000040435346
NNc1cncc(C(F)(F)F)c1    ZINC000164679666
NNc1cccc(C(F)(F)F)n1    ZINC000016159625
CCOC(=O)CNC(=S)NN    ZINC000005828534
[N-]=[N+]=Nc1ccc(C(=O)NN)cc1    ZINC000015020109
NNc1nc(-c2ccncc2)no1    ZINC000047844213
NNc1nc(-c2cccnc2)no1    ZINC000047844215
NNC(=O)c1cn2cccnc2n1    ZINC000005942429
NNC(=O)c1cn2ccncc2n1    ZINC000045067979
NNC(=O)c1ccc2[nH]nnc2c1    ZINC000037389471
NNc1nnc(O)c2cnccc21    ZINC000016942006
NNC(=O)c1cnc2n[nH]cc2c1    ZINC000140717247
NNC(=O)c1cnn2cccnc12    ZINC000307156150
NNc1nccc2ccc(F)cc21    ZINC000096576418
NNc1nccc2c(F)cccc21    ZINC000096576419
NNc1ccnc2c(F)cccc12    ZINC000002564389
NNc1ccnc2ccc(F)cc21    ZINC000002564387
NNc1ccc(-n2cncn2)nn1    ZINC000027716245
Cc1cc2nc(NN)oc2cc1C    ZINC000062519624
NNC(=O)[C@H]1C[C@@H]1c1cccnc1    ZINC000003953277
NNC(=O)[C@H]1C[C@H]1c1cccnc1    ZINC000003953276
COc1cc(C#N)ccc1CNN    ZINC000104570018
NNC(=O)c1ccc2c(c1)NCC2    ZINC000166900960
NNC(=O)c1cccnc1C1CC1    ZINC000876788928
NNC(=O)C1(c2cccnc2)CC1    ZINC000258947494
CCc1ccc2oc(NN)nc2c1    ZINC000062519620
NNC(=O)[C@@H]1C[C@H]1c1cccnc1    ZINC000003953278
NNC(=O)[C@@H]1C[C@@H]1c1cccnc1    ZINC000003953279
CSCC[C@H](N)CC(=O)NN    ZINC001340893141
NCCCSCCC(=O)NN    ZINC000085314595
NNC(=O)c1ccnc(C2CC2)c1    ZINC000825639233
NNC(=O)[C@@H]1C[C@H]1c1ccncc1    ZINC000238555015
CCOCCCNC(=S)NN    ZINC000004218611
N=C(NN)N/N=C/c1ccccc1    ZINC000006529053
Cc1ccc2c(n1)CCC[C@H]2NN    ZINC000242701506
NNc1cccc2c1CC[C@@H](N)C2    ZINC000001571117
NNC1CN(Cc2ccccc2)C1    ZINC000085343213
NNc1cccc2c1CC[C@H](N)C2    ZINC000004692110
Cc1ccc2c(n1)CCC[C@@H]2NN    ZINC000242701504
NNc1nc(Cl)ncc1Cl    ZINC000085344577
NNc1nc(Cl)cc(Cl)n1    ZINC000089224401
NNc1c(F)cc(F)cc1Cl    ZINC000088613695
NNC(=O)C(F)(F)C(F)(F)F    ZINC000004742735
NNC(=O)[C@@H]1CSCCS1    ZINC000306191954
NNC(=O)C1SCCCS1    ZINC000104082326
NNC(=O)[C@H]1CSCCS1    ZINC000306191956
NNC(=O)[C@H]1CCS(=O)(=O)C1    ZINC000004218382
NNC(=O)[C@@H]1CCS(=O)(=O)C1    ZINC000004218381
NNc1cncc(C(F)(F)F)n1    ZINC000095704694
NNc1nc(F)c(F)c(N)c1F    ZINC000002386496
NNc1nccc(C(F)(F)F)n1    ZINC000001081192
NNc1cc(C(F)(F)F)ncn1    ZINC000090610082
NNc1ccc(C(F)(F)F)nn1    ZINC000040546638
NNc1ncc(C(F)(F)F)cn1    ZINC000002243249
N#Cc1ccc(NN)c([N+](=O)[O-])c1    ZINC000004519743
NNc1ccnc(C(F)(F)F)n1    ZINC000026440881
NNC(=O)c1ccc2nonc2c1    ZINC000000171002
N#Cc1cc([N+](=O)[O-])ccc1NN    ZINC000047478142
N#Cc1ccc([N+](=O)[O-])cc1NN    ZINC000083325006
NNC(=O)CSCC(=O)NN    ZINC000001747663
NNC(=O)c1cccc([C]=O)c1N    ZINC000100041182
NNCc1csc2ccccc12    ZINC000042890560
NNc1ncnc2ccc(F)cc21    ZINC000015829897
Cc1ccc(C(=O)C(=O)NN)cc1    ZINC000306208437
NNC(=O)c1ccc2c(c1)CCO2    ZINC000014808181
NNC(=O)[C@@H]1Cc2ccccc2O1    ZINC000006583261
NNc1cc2nccnc2cc1F    ZINC000000507872
NNC(=O)/C=C/c1ccc(O)cc1    ZINC000000336538
NNC(=O)[C@H]1Cc2ccccc2O1    ZINC000006583254
N/N=C/c1ccc(C(=O)NN)cc1    ZINC000005893814
NNC(=O)N/N=C/c1ccccc1    ZINC000025495170
Cn1ccc2[nH]c(C(=O)NN)cc21    ZINC000013483158
NNC(=O)c1cncnc1C1CC1    ZINC001580358520
C#CCOc1cc(C)nc(NN)n1    ZINC000087876927
NNC(=O)c1ccnc(C2CC2)n1    ZINC000825645003
NNC(=O)c1cnc(C2CC2)nc1    ZINC000223456412
NNC(=O)CCCCCCCl    ZINC001772491153
NNC(=O)C1CCC(F)(F)CC1    ZINC000127057202
Cc1nc2nc(C)cc(NN)n2n1    ZINC000076500184
Cc1cc(NN)nc2[nH]nc(N)c21    ZINC000005459855
CCc1nnc2ccc(NN)nn21    ZINC000035686402
Cc1ccc2c(c1)[C@H](NN)CCO2    ZINC000104555145
CC[C@@H](C(=O)NN)c1ccccc1    ZINC000001597741
Cc1cccc(CCC(=O)NN)c1    ZINC000049933508
CCc1ccccc1CC(=O)NN    ZINC000145177501
Cc1ccccc1[C@H](C)C(=O)NN    ZINC000259049206
CCc1ccc(CC(=O)NN)cc1    ZINC000000583013
Cc1cc(C)cc(CC(=O)NN)c1    ZINC000306253617
NNCCc1ccc2c(c1)CCO2    ZINC000078720862
NN[C@H]1CCCc2c(O)cccc21    ZINC000104560078
CC(C)c1ccc(C(=O)NN)cc1    ZINC000001596394
NNC(=O)CCCc1ccccc1    ZINC000001729024
COc1ccc2c(c1)[C@H](NN)CC2    ZINC000078720848
Cc1ccccc1[C@@H](C)C(=O)NN    ZINC000259049201
COc1ccc2c(c1)CC[C@@H]2NN    ZINC000104569069
NNC(=O)[C@H]1C[C@@H]2[C@H]3[C@@H]4C[C@H]2[C@H]1[C@@H]43    ZINC000250667047
CC[C@H](C(=O)NN)c1ccccc1    ZINC000002577650
Cc1cccc([C@@H](C)C(=O)NN)c1    ZINC000259012950
Cc1ccc(CC(=O)NN)cc1C    ZINC000004689508
Cc1ccc(C)c(CC(=O)NN)c1    ZINC000000583032
NN[C@@H]1CCCc2c(O)cccc21    ZINC000104560081
Cc1cccc([C@H](C)C(=O)NN)c1    ZINC000259012954
CC(C)c1cccc(C(=O)NN)c1    ZINC000694862432
NNC(=O)[C@@H]1C[C@@H]2[C@H]3[C@@H]4C[C@H]2[C@H]1[C@@H]43    ZINC000250667053
CC(C)(C(=O)NN)c1ccccc1    ZINC000001600274
C[C@@H](CC(=O)NN)c1ccccc1    ZINC000043762039
Cc1ccc2c(c1)[C@@H](NN)CCO2    ZINC000104555150
COc1ccc2c(c1)CC[C@H]2NN    ZINC000104569072
C[C@H](CC(=O)NN)c1ccccc1    ZINC000211845101
Cc1ccc(CC(=O)NN)c(C)c1    ZINC000020134022
COc1ccc2c(c1)[C@@H](NN)CC2    ZINC000078720850
Cc1ccccc1CCC(=O)NN    ZINC000021986628
Cc1cc(C)c(C(=O)NN)c(C)c1    ZINC000004015295
CCCc1ccc(C(=O)NN)cc1    ZINC000164804637
CC(C)c1ccccc1C(=O)NN    ZINC000039410274
C[C@H]1CCc2nnc(NN)cc2C1    ZINC000039249972
Cc1nc2c(c(NN)n1)CCCC2    ZINC000051153277
C[C@@H]1CCc2nnc(NN)cc2C1    ZINC000039249971
Cc1cccc(C)c1/N=C(/N)NN    ZINC000006523127
CN(Cc1ccccc1)C(=N)NN    ZINC000001723328
CCCC[C@H](NN)c1ccccc1    ZINC000104564514
CCCc1ccc([C@H](C)NN)cc1    ZINC000019268959
CC(C)c1ccc(CCNN)cc1    ZINC000058519215
Cc1cc(C)c([C@H](C)NN)cc1C    ZINC000082529533
CCCCc1ccc(CNN)cc1    ZINC000058519219
CCc1ccc(C[C@H](C)NN)cc1    ZINC000104572244
CC(C)(C)c1ccc(CNN)cc1    ZINC000021957723
CC(C)c1ccc([C@H](C)NN)cc1    ZINC000019279723
CCCC[C@@H](NN)c1ccccc1    ZINC000104564517
CC(C)C[C@@H](NN)c1ccccc1    ZINC000019397339
CCc1ccc([C@H](CC)NN)cc1    ZINC000037224364
Cc1cc(C)c([C@@H](C)NN)cc1C    ZINC000082529532
CC(C)(C)[C@H](NN)c1ccccc1    ZINC000104565658
Cc1cc(C)c([C@@H](C)NN)c(C)c1    ZINC000019272120
CC(C)[C@@H](Cc1ccccc1)NN    ZINC000095884042
Cc1cc(C)c([C@H](C)NN)c(C)c1    ZINC000019272122
CCc1ccc([C@@H](CC)NN)cc1    ZINC000037224363
CCCCCc1ccc(NN)cc1    ZINC000001529089
CC(C)[C@H](Cc1ccccc1)NN    ZINC000095884043
CC(C)C[C@H](NN)c1ccccc1    ZINC000019397341
CC(C)(C)[C@@H](NN)c1ccccc1    ZINC000104565664
CCCc1ccc([C@@H](C)NN)cc1    ZINC000019268957
CC(C)c1ccc([C@@H](C)NN)cc1    ZINC000019279721
CCc1ccc(C[C@@H](C)NN)cc1    ZINC000104572238
NNc1nc(F)c(Cl)cc1F    ZINC000098174820
Cc1ccc2nc(NN)sc2c1    ZINC000002455652
Cc1ccc2sc(NN)nc2c1    ZINC000022124875
Cc1nc2ccc(NN)cc2s1    ZINC000019089464
Cc1cccc2sc(NN)nc21    ZINC000002455643
NNCc1nc2ccccc2s1    ZINC000020285744
Cc1cc2[nH]c(C(=O)NN)cc2o1    ZINC000000260348
NNC(=O)C(=O)Nc1ccccc1    ZINC000002555720
NNC(=O)c1ccc(C(N)=O)cc1    ZINC000002564289
NNC(=O)c1cccc(C(N)=O)c1    ZINC000306450525
CC(=O)c1cc(C(=O)NN)ccn1    ZINC000118687340
NNC(=S)N(CCO)CCO    ZINC000104549927
NNC(=O)[C@@H]1CNCCC1(F)F    ZINC000306514049
NNC(=O)[C@H]1CNCCC1(F)F    ZINC000306514050
NNC(=O)[C@H](N)Cc1ccccc1    ZINC000002031987
NNc1cccnc1OCC1CC1    ZINC000225739571
CC(C)(C(=O)NN)c1cccnc1    ZINC000259031688
C[C@@H](CC(=O)NN)c1ccncc1    ZINC000825651613
NNC(=O)NCCc1ccccc1    ZINC000036948201
Cc1cccc(NC(=O)NN)c1C    ZINC000036948216
Cc1cc(N)c(C(=O)NN)cc1C    ZINC000001697918
NNC(=O)CCc1ccc(N)cc1    ZINC000167627166
NNC(=O)CCCc1cccnc1    ZINC000258973820
NNC(=O)c1cc2c([nH]1)CCCC2    ZINC000876789155
NNC(=O)[C@@H](N)Cc1ccccc1    ZINC000005279132
Cc1cccc(C)c1NC(=O)NN    ZINC000036948250
Cc1ccc(NC(=O)NN)cc1C    ZINC000036948143
CCc1ccccc1NC(=O)NN    ZINC000036948241
Cc1ccc(NC(=O)NN)c(C)c1    ZINC000000402039
CCc1ccc(NC(=O)NN)cc1    ZINC000034977851
Cc1cc(C)cc(NC(=O)NN)c1    ZINC000036948236
Cc1cccc(NCC(=O)NN)c1    ZINC000001732068
C[C@H](NC(=O)NN)c1ccccc1    ZINC000036948147
CN(C)c1ccccc1C(=O)NN    ZINC000071774258
N#C[C@@]1(C(=O)NN)C[C@H]2CC[C@H]1C2    ZINC000884240842
NNC(=O)CCCc1ccccn1    ZINC000146762388
N#C[C@]1(C(=O)NN)C[C@H]2CC[C@H]1C2    ZINC000884240841
CN(C)c1cccc(C(=O)NN)c1    ZINC000002561227
NNC(=O)CNCc1ccccc1    ZINC000058837335
Cc1ccc(C)c(NC(=O)NN)c1    ZINC000036948193
C[C@H](CC(=O)NN)c1ccncc1    ZINC000825651612
NNC(=O)CCNc1ccccc1    ZINC000019091243
Cc1cc(C)c(C(=O)NN)c(C)n1    ZINC001343457323
CN(C)c1ccc(C(=O)NN)cc1    ZINC000000137335
CCN(C(=O)NN)c1ccccc1    ZINC000036948214
Cc1ccc(NCC(=O)NN)cc1    ZINC000000873853
CCc1ccc(CC(=O)NN)nc1    ZINC000884240984
Cc1ccccc1NCC(=O)NN    ZINC000000143236
NNc1nccnc1N1CCCC1    ZINC000096530646
NNc1nccc(N2CCCC2)n1    ZINC000057352300
NNc1ccc(N2CCCC2)nn1    ZINC000002585642
CN1CCc2nc(NN)ncc2C1    ZINC000049474157
C[C@@H](NN)c1cccc(N(C)C)c1    ZINC000104564539
C[C@@H](NN)c1ccc(N(C)C)cc1    ZINC000037902553
Cc1cc(N(C)C)ccc1CNN    ZINC000096663676
CCN(CC)c1cccc(NN)c1    ZINC000104566810
CN(CCNN)Cc1ccccc1    ZINC000019167031
C[C@H](NN)c1ccc(N(C)C)cc1    ZINC000037902552
C[C@H](NN)c1cccc(N(C)C)c1    ZINC000104564536
NNc1c(F)c(F)cc(F)c1F    ZINC000000035750
Cc1csc2ncnc(NN)c12    ZINC000000160008
Cc1cc2c(ncnc2NN)s1    ZINC000031863398
Cc1csc2c1ncnc2NN    ZINC000000159993
NNC(=O)c1ccc2c(c1)OCO2    ZINC000000150345
NNC(=O)c1ccc(C(=O)O)cc1    ZINC000000285296
NNC(=O)c1cccc2c1OCO2    ZINC000104149683
NNC(=O)c1cccc(C(=O)O)c1    ZINC000075848480
CCCS(=O)(=O)CC(=O)NN    ZINC000059905153
CC(C)S(=O)(=O)CC(=O)NN    ZINC000306263113
C[n+]1c2ccccc2sc1NN    ZINC000000409433
Cn1nc(C(F)(F)F)cc1NN    ZINC000252493125
NNC(=O)c1ccc(/C=N\O)nc1    ZINC000000255984
NNC(=O)C(=O)Nc1ccccn1    ZINC000002025712
CC(C)(C(=O)NN)S(C)(=O)=O    ZINC000069692989
CC(C)O[P@](C)(=O)C(=O)NN    ZINC000003099485
CC(C)O[P@@](C)(=O)C(=O)NN    ZINC000003099486
NNC(=O)/C=C/c1ccccc1F    ZINC000037388009
NNC(=O)/C=C/c1cccc(F)c1    ZINC000037387873
NNC(=O)/C=C/c1ccc(F)cc1    ZINC000048545786
NNC(=O)/C=C\c1ccccc1F    ZINC000208186268
NNC(=O)/C=C\c1cccc(F)c1    ZINC000208185915
NNC(=O)c1cccc(B(O)O)c1    ZINC000169744005
NNC(=O)c1ccc(B(O)O)cc1    ZINC000169745032
NNC(=O)[C@@H]1CCO[C@@H]1C(F)F    ZINC000225755457
NNC(=O)[C@H]1CCO[C@@H]1C(F)F    ZINC000225755485
NNC(=O)[C@@H]1CCO[C@H]1C(F)F    ZINC000225755506
NNC(=O)[C@H]1CCO[C@H]1C(F)F    ZINC000225755536
NN[C@@H]1CCSc2ccccc21    ZINC000019279395
NN[C@H]1CCSc2ccccc21    ZINC000019279397
Cn1ncc2c1nc(NN)[nH]c2=O    ZINC000016969122
NNC12CC(CC(F)(F)F)(C1)C2    ZINC001772820935
NNC[C@@H]1COc2ccccc2O1    ZINC000019167125
COc1ccc(C(=O)NN)c(C)c1    ZINC000096515867
NNC(=O)[C@H](CO)c1ccccc1    ZINC000001577589
C[C@@H](NN)c1ccc(C(=O)O)cc1    ZINC000211687678
NNC(=O)C[C@@H](O)c1ccccc1    ZINC000039409433
COC(=O)c1cccc(NN)c1C    ZINC000238403819
C[C@H](Oc1ccccc1)C(=O)NN    ZINC000000117564
CCOc1ccccc1C(=O)NN    ZINC000002146934
COC(=O)c1cc(NN)ccc1C    ZINC000238370810
CCc1ccc(/C=C/C(=O)NN)o1    ZINC000218315520
Cc1ccc(OCC(=O)NN)cc1    ZINC000000063728
COc1c(C)cccc1C(=O)NN    ZINC000000122317
COCc1cccc(C(=O)NN)c1    ZINC000036962720
COc1ccc(CC(=O)NN)cc1    ZINC000000084490
COCc1ccc(C(=O)NN)cc1    ZINC000037387926
NNC(=O)[C@@H](CO)c1ccccc1    ZINC000006582098
COCc1ccccc1C(=O)NN    ZINC000037390114
NNCc1ccc2c(c1)OCCO2    ZINC000020429602
COc1ccccc1CC(=O)NN    ZINC000020134041
Cc1ccccc1OCC(=O)NN    ZINC000000063734
NNc1ccc(CCC(=O)O)cc1    ZINC000034595370
NNC(=O)CCc1ccc(O)cc1    ZINC000000410035
C[C@H](NN)c1ccc(C(=O)O)cc1    ZINC000090610043
NNC(=O)COCc1ccccc1    ZINC000036962688
NNC(=O)C[C@H](O)c1ccccc1    ZINC000039409434
C[C@@H](NN)c1ccc2c(c1)OCO2    ZINC000019277420
CO[C@H](C(=O)NN)c1ccccc1    ZINC000001642797
COc1cccc(C(=O)NN)c1C    ZINC000039090040
NNC(=O)CCOc1ccccc1    ZINC000002387734
C[C@@H](Oc1ccccc1)C(=O)NN    ZINC000000117569
NNc1ccc2c(c1)COCOC2    ZINC000033947786
Cc1cccc(OCC(=O)NN)c1    ZINC000000260081
C[C@H](NN)c1ccc2c(c1)OCO2    ZINC000019277422
NNC[C@H]1COc2ccccc2O1    ZINC000019167128
Cc1cc(C(=O)NN)cc(C)c1O    ZINC000116898242
COc1cc(C)ccc1C(=O)NN    ZINC000113703766
COc1cc(C(=O)NN)ccc1C    ZINC000019389193
CCOC(=O)c1ccc(NN)cc1    ZINC000000294814
CCOC(=O)c1cccc(NN)c1    ZINC000002546173
CCOc1ccc(C(=O)NN)cc1    ZINC000002146936
NNC(=O)CCc1ccccc1O    ZINC000000286611
COC(=O)c1cccc(C)c1NN    ZINC000104560146
COc1ccc(C)cc1C(=O)NN    ZINC000037388305
CO[C@@H](C(=O)NN)c1ccccc1    ZINC000003152106
COc1cccc(CC(=O)NN)c1    ZINC000000132425
COC(=O)Cc1ccc(NN)cc1    ZINC000116082410
COc1ccc(C(=O)NN)cc1C    ZINC000014291991
CCOc1cccc(C(=O)NN)c1    ZINC000000156573
COC(=O)c1ccc(C)c(NN)c1    ZINC000097757382
NNC(=O)[C@@H]1CCc2c[nH]nc2C1    ZINC000575423944
NNc1nc2c(c(=O)[nH]1)CCCC2    ZINC000005916599
C[C@H](NC(=O)NN)c1ccccn1    ZINC000035695583
CN(C)c1ncccc1C(=O)NN    ZINC000306215910
NNC(=O)c1cn2c(n1)CCCC2    ZINC000138088027
C=CCc1c(C)nc(NN)nc1O    ZINC000009482536
Cc1nccc(CCC(=O)NN)n1    ZINC001329514091
NNC(=O)[C@H]1CCc2cncn2C1    ZINC001263103857
NNC(=O)Cn1cc(C2CC2)cn1    ZINC000402022905
NNC(=O)[C@H]1CCc2n[nH]cc2C1    ZINC000575422260
NNC(=O)[C@@H]1CCc2cncn2C1    ZINC001263103858
Cn1cncc1[C@@H]1C[C@H]1C(=O)NN    ZINC001340894014
NNC(=O)[C@@H]1CCc2n[nH]cc2C1    ZINC000575422253
CN(C)c1cc(C(=O)NN)ccn1    ZINC000037400290
NNC(=O)[C@H]1CCc2c[nH]nc2C1    ZINC000575423945
NNC(=O)NCCc1ccccn1    ZINC000036948119
CN(C)c1ccnc(C(=O)NN)c1    ZINC000144454645
NNC(=O)c1cnn(CC2CC2)c1    ZINC000238568130
NNC(=O)c1ncc2n1CCCC2    ZINC000075848588
NNC(=O)[C@H](N)Cc1ccccn1    ZINC000259019540
CN(C)C(=O)c1ccc(NN)nc1    ZINC000051093569
NNC(=O)c1cnn(C2CCC2)c1    ZINC001521507259
Cc1ncccc1CNC(=O)NN    ZINC000606255293
Cn1nc(C2CC2)cc1C(=O)NN    ZINC000725328007
NNC(=O)Cn1ccc(C2CC2)n1    ZINC000002538714
Cn1nc(C(=O)NN)cc1C1CC1    ZINC000725328110
CN(C)c1ccc(C(=O)NN)cn1    ZINC000037390102
NNC(=O)c1n[nH]c2c1CCCC2    ZINC000003833224
NNC(=O)[C@@H]1CCn2ccnc2C1    ZINC001334839330
CC(C)c1ncncc1C(=O)NN    ZINC000307088192
Cn1ncc(C(=O)NN)c1C1CC1    ZINC001326292829
CC(C)c1ncc(C(=O)NN)cn1    ZINC000223455758
CCc1nnc(C)cc1C(=O)NN    ZINC000132439788
Cn1ncc(C2CC2)c1C(=O)NN    ZINC001329937988
Cn1nc2c(c1C(=O)NN)CCC2    ZINC001263103873
NNC(=O)[C@H]1CCn2ccnc2C1    ZINC001334839317
CC(C)(C)c1nc(C#N)c(NN)o1    ZINC000039947615
NNC(=O)[C@@H]1CCc2nccn2C1    ZINC001329924260
CCc1ncc(C(=O)NN)c(C)n1    ZINC000223457331
CC(C)Cc1nc(C#N)c(NN)o1    ZINC000006883841
NNC(=O)[C@H]1CCc2nccn2C1    ZINC001329924259
NN[C@H](c1ccc(F)cc1)C1CC1    ZINC000104555177
NN[C@@H](c1ccc(F)cc1)C1CC1    ZINC000104555173
CC(C)(CC(=O)NN)CC(F)F    ZINC000884240986
Cc1cc(C)nc(/N=C(\N)NN)n1    ZINC000020123836
CCOc1ccccc1[C@H](C)NN    ZINC000019275919
CC[C@@H](NN)c1ccc(OC)cc1    ZINC000019396795
COc1ccc(CCNN)cc1C    ZINC000058519654
CC[C@H](NN)c1cc(C)ccc1O    ZINC000104565733
Cc1cc([C@@H](C)NN)cc(C)c1O    ZINC000104566827
C[C@@]12C[C@@]3(C(=O)NN)[C@@H]1CC[C@@]23C    ZINC000217631639
CCC[C@H](NN)c1ccc(O)cc1    ZINC000104558939
CC[C@@H](NN)c1cc(C)ccc1O    ZINC000104565738
COc1ccc(C[C@H](C)NN)cc1    ZINC000019168162
COc1ccc([C@H](C)NN)cc1C    ZINC000082529633
Cc1cc(C)c(O)c([C@@H](C)NN)c1    ZINC000104564564
COc1ccc(CCCNN)cc1    ZINC000019386802
C[C@H](CCc1ccc(O)cc1)NN    ZINC000019276102
CCOc1ccc([C@H](C)NN)cc1    ZINC000019167775
COc1cc(C)c(CNN)cc1C    ZINC000019172972
COc1ccc(C[C@@H](C)NN)cc1    ZINC000019167672
C[C@@]12C[C@@]3(C(=O)NN)[C@H]1CC[C@@]23C    ZINC000242648568
CCCCOc1ccc(NN)cc1    ZINC000041201471
C[C@]12C[C@@]3(C(=O)NN)[C@@H]1CC[C@]32C    ZINC000217631719
COc1ccc(CCNN)c(C)c1    ZINC000104462883
CCCOc1ccc(CNN)cc1    ZINC000052920283
Cc1cc(O)c([C@@H](C)NN)cc1C    ZINC000104567808
C[C@]12C[C@]3(C(=O)NN)[C@@H]1CC[C@@]23C    ZINC000217631554
Cc1cccc(OCCCNN)c1    ZINC000019404364
COc1ccc(C)cc1CCNN    ZINC000058519657
CCc1ccc(O)c([C@@H](C)NN)c1    ZINC000104556425
C[C@@]12C[C@]3(C(=O)NN)[C@@H]1CC[C@@]23C    ZINC000217631476
CCOc1ccc([C@@H](C)NN)cc1    ZINC000019167773
CCc1ccc([C@@H](C)NN)c(O)c1    ZINC000104563481
CCc1ccc(O)c([C@H](C)NN)c1    ZINC000104556431
CCc1ccc([C@H](C)NN)c(O)c1    ZINC000104563484
Cc1cc([C@H](C)NN)cc(C)c1O    ZINC000104566831
Cc1cc(C)c(O)c([C@H](C)NN)c1    ZINC000104564567
CCC[C@@H](NN)c1ccc(O)cc1    ZINC000104558944
CC[C@H](NN)c1ccc(OC)cc1    ZINC000019396798
C[C@@H](CCc1ccc(O)cc1)NN    ZINC000019276098
COc1ccc([C@@H](C)NN)cc1C    ZINC000082529632
NNCCCOCc1ccccc1    ZINC000140401176
Cc1cc(O)c([C@H](C)NN)cc1C    ZINC000104567811
CCOc1ccccc1[C@@H](C)NN    ZINC000019275917
CCOCc1ccccc1CNN    ZINC000104560932
CCCCc1nc(C)cc(NN)n1    ZINC000008731075
NNCC12CC3CC(CC(C3)C1)C2    ZINC000019280550
NNc1c(F)c(F)nc(F)c1F    ZINC000002579295
NNC(=O)c1cc2sccc2[nH]1    ZINC000000254364
NNc1nc(-c2ccco2)cs1    ZINC000019788162
NNC(=O)c1ccccc1[N+](=O)[O-]    ZINC000000226745
NNC(=O)c1cccc([N+](=O)[O-])c1    ZINC000000061833
NNC(=O)c1cccc(C(=O)O)n1    ZINC001601192610
NNC(=O)c1ccc(C(=O)O)nc1    ZINC000232758734
NNC(=O)c1ccc(C(=O)O)cn1    ZINC000147579344
NNC(=O)c1ccc([N+](=O)[O-])cc1    ZINC000000504383
CN(CC(=O)NN)S(C)(=O)=O    ZINC000022538600
CCS(=O)(=O)NCC(=O)NN    ZINC000034204389
CS(=O)(=O)NCCC(=O)NN    ZINC000150183562
C[C@@H](NS(C)(=O)=O)C(=O)NN    ZINC000020216511
C[C@H](NS(C)(=O)=O)C(=O)NN    ZINC000020216512
NNC(=O)CCCS(N)(=O)=O    ZINC001580358272
Cc1ccc(NC(=S)NN)cc1    ZINC000000164193
Cc1cccc(NC(=S)NN)c1    ZINC000000164197
Cc1ccccc1NC(=S)NN    ZINC000000164194
CN(C(=S)NN)c1ccccc1    ZINC000039329184
COc1nnc(NN)c2[nH]nnc21    ZINC000000967198
NNc1nc2c(nc(N)[nH]c2=O)[nH]1    ZINC000038804439
Cc1ccn(CC(=O)NN)c(=O)c1    ZINC000071513509
COc1cc(C)cnc1C(=O)NN    ZINC000876788950
CCOC(=O)c1cccnc1NN    ZINC000074941344
COc1ccc(CC(=O)NN)nc1    ZINC000825644989
COCc1cncc(C(=O)NN)c1    ZINC000852771733
CCc1cnc(O)c(C(=O)NN)c1    ZINC000852772808
CCOC(=O)c1ccc(NN)nc1    ZINC000070461110
NNC(=O)COCc1cccnc1    ZINC000258968889
NNCCc1ccc([N+](=O)[O-])cc1    ZINC000035677524
NNC(=O)c1ncc(C2CCC2)o1    ZINC000096529273
NNC(=O)Cc1ccc(O)c(N)c1    ZINC000032911406
C[C@@H](Oc1cccnc1)C(=O)NN    ZINC000082465309
COc1ccc(C(=O)NN)cc1N    ZINC000104562285
NNC(=O)c1noc2c1CCCC2    ZINC000066113402
NNC(=O)CCn1ccccc1=O    ZINC000037390181
Cc1ccc([N+](=O)[O-])c(NN)c1C    ZINC000104570086
NNC(=O)[C@@H]1CCc2cnoc2C1    ZINC000575424819
NNC(=O)COCc1ccccn1    ZINC000258961329
NNC(=O)[C@@H]1CCc2oncc2C1    ZINC000575424827
CCc1cc(C(=O)NN)cc(O)n1    ZINC000825652363
COc1ccccc1NC(=O)NN    ZINC000005515161
C[C@H](Oc1cccnc1)C(=O)NN    ZINC000082465308
Cc1cc(NN)c([N+](=O)[O-])cc1C    ZINC000050439717
NNCCc1ccccc1[N+](=O)[O-]    ZINC000062726119
NNC(=O)[C@H]1CCc2cnoc2C1    ZINC000575424820
Cc1cc(C)c(C(=O)NN)c(=O)[nH]1    ZINC000037389234
Cc1cc(CNN)ccc1[N+](=O)[O-]    ZINC000060187428
COc1ccc(NC(=O)NN)cc1    ZINC000036948144
CCOc1ccc(C(=O)NN)cn1    ZINC000104080427
NNC(=O)[C@H]1CCc2oncc2C1    ZINC000575424828
Cc1ccc(OCC(=O)NN)cn1    ZINC000082465289
COc1cccc(NC(=O)NN)c1    ZINC000036948208
Cc1cccc(CNN)c1[N+](=O)[O-]    ZINC000083328544
NNC(=O)c1cc(C2CCC2)on1    ZINC000256054729
Cc1cc(C)c(NN)c([N+](=O)[O-])c1    ZINC000104566799
CC(=O)c1cc(C(=O)NN)n(C)c1    ZINC000306539700
CCOC(=O)c1cncc(NN)c1    ZINC000225740678
Cc1nc(NN)c(C(N)=O)nc1C    ZINC000006483715
CNc1nc(C)cc(C(=O)NN)n1    ZINC000825639692
NNC(=O)Cn1cc(C2CC2)nn1    ZINC001118203876
NNC(=O)[C@H]1CCCn2ncnc21    ZINC001580358733
NNC(=O)[C@@H]1CCCn2ncnc21    ZINC001580358731
CN(C(=O)NN)c1cccnc1N    ZINC000025628665
Cn1nc(C2CC2)nc1C(=O)NN    ZINC001351279021
NNC(=O)c1[nH]nc2c1CNCC2    ZINC000066323472
C=CCCn1cc(C(=O)NN)nn1    ZINC000825651599
CCCCc1ccc(C(=O)NN)[nH]1    ZINC000226027251
N#CC1(CC(=O)NN)CCCCC1    ZINC000852771699
CC(C)COc1ncccc1NN    ZINC000225739604
CC(C)(C)n1ccc(C(=O)NN)c1    ZINC000223720455
CCCn1c(C)ccc1C(=O)NN    ZINC000223745832
CCc1ccc(C(=O)NN)n1CC    ZINC000226021819
NNC(=O)NC[C@@H]1C[C@H]2C=C[C@H]1C2    ZINC001346710395
CCCCn1cccc1C(=O)NN    ZINC000223719623
N#C[C@@H](C(=O)NN)C1CCCCC1    ZINC000001600599
NNC(=O)NC[C@H]1C[C@H]2C=C[C@H]1C2    ZINC001346710392
Cc1cc(C(=O)NN)cn1C(C)C    ZINC000223749452
CC[C@H](C)n1cccc1C(=O)NN    ZINC000223720066
CC(C)Cn1cccc1C(=O)NN    ZINC000019802964
CC(C)COc1ccc(NN)cn1    ZINC000225739717
N#C[C@H](C(=O)NN)C1CCCCC1    ZINC000003640921
CCn1c(C)cc(C(=O)NN)c1C    ZINC000223695960
CC(C)(O)c1ccc(CNN)cn1    ZINC000104676001
CCCc1ccc(C(=O)NN)n1C    ZINC000226025571
CC(C)Cc1ccc(C(=O)NN)[nH]1    ZINC000226023520
CC[C@@H](C)n1cccc1C(=O)NN    ZINC000223720018
CCN(CC)c1ccnc(NN)n1    ZINC000058826510
CCN(CC)c1ccc(NN)nn1    ZINC000010151805
C[C@]1(C(=O)NN)CC1(Cl)Cl    ZINC000002381409
C[C@@]1(C(=O)NN)CC1(Cl)Cl    ZINC000002746692
NNc1nc2sccc2c(=O)[nH]1    ZINC000004025132
NNc1nc2cc(Cl)ccc2[nH]1    ZINC000014987724
Cc1cc(NN)nc(Cl)c1C#N    ZINC000012446178
CSc1ccccc1C(=O)NN    ZINC000003884109
NNC(=O)[C@@H]1C[C@H]1c1ccsc1    ZINC000876789267
NNC(=O)c1sccc1C1CC1    ZINC000306212591
CSc1ccc(C(=O)NN)cc1    ZINC000001667934
NNc1nnc(C(F)(F)F)n1N    ZINC000012336363
CO[P@](=O)(O)CCC(=O)NN    ZINC000005743422
NNC(=O)c1cc2c(s1)CCC2    ZINC000002650688
NNC(=O)CSc1ccccc1    ZINC000003138485
COc1ccc(C(=S)NN)cc1    ZINC000000028271
NNC(=S)NNc1ccccc1    ZINC000001555391
NN[C@H]1CCc2ccc(Cl)cc21    ZINC000104560100
NN[C@@H]1CCc2ccc(Cl)cc21    ZINC000104560096
NNc1nc2nonc2nc1NN    ZINC000004342506
COc1nc(NN)nc2nnnn21    ZINC000004580226
COc1cccc(C(=O)NN)c1O    ZINC000019509243
Cc1c(O)ccc(C(=O)NN)c1O    ZINC000034928957
COc1ccc(C(=O)NN)cc1O    ZINC000086722903
COc1cc(C(=O)NN)ccc1O    ZINC000000405104
COc1ccc(NN)c(C(=O)O)c1    ZINC000039350869
COc1cc(C(=O)O)ccc1NN    ZINC000083255460
COc1ccc(C(=O)NN)c(O)c1    ZINC000003883518
COc1ccc(O)c(C(=O)NN)c1    ZINC000002566099
NNC(=O)COc1ccccc1O    ZINC000001498182
COc1cncc(NC(=O)NN)c1    ZINC001579321187
CCOC(=O)c1cnnc(NN)c1    ZINC000224672693
CCOC(=O)c1cnc(NN)nc1    ZINC000096515861
CCn1nc(C(=O)NN)ccc1=O    ZINC000082447934
COP(=O)(C[C@@H](C)NN)OC    ZINC000104561008
COP(=O)(C[C@H](C)NN)OC    ZINC000104561004
NNC(=O)CCc1ccc(F)cc1    ZINC000037388244
NNC(=O)CCc1ccccc1F    ZINC000084932520
NN[C@H]1CCOc2ccc(F)cc21    ZINC000104572338
NN[C@@H]1CCOc2ccc(F)cc21    ZINC000104572333
NNC(=O)C1=NN2CCCN=C2N1    ZINC001262006354
N=C(NN)NCc1ccc(F)cc1    ZINC000005010863
NN[C@@H]1CCC[C@@H](C(F)(F)F)C1    ZINC000078720833
NN[C@H]1CCC[C@@H](C(F)(F)F)C1    ZINC000078720838
NN[C@@H]1CCC[C@H](C(F)(F)F)C1    ZINC000078720832
NN[C@H]1CCC[C@H](C(F)(F)F)C1    ZINC000078720835
COc1ccc(O)c([C@@H](C)NN)c1    ZINC000019389188
COc1cc([C@H](C)NN)ccc1O    ZINC000019274578
COc1ccc([C@H](C)NN)c(O)c1    ZINC000104572253
Cc1c(O)ccc([C@H](C)NN)c1O    ZINC000104561059
COc1ccc(OC)c(CNN)c1    ZINC000019166829
COc1ccc(CNN)c(OC)c1    ZINC000019169341
COc1ccc(O)c([C@H](C)NN)c1    ZINC000019389190
CC[C@@H](NN)c1ccc(O)c(O)c1    ZINC000104557786
COc1cccc(CNN)c1OC    ZINC000019387016
COc1cccc(OC)c1CNN    ZINC000019399559
CC[C@H](NN)c1cc(O)ccc1O    ZINC000104557764
COc1cc(CNN)cc(OC)c1    ZINC000019262927
CC[C@H](NN)c1ccc(O)c(O)c1    ZINC000104557783
CC[C@@H](NN)c1cc(O)ccc1O    ZINC000104557767
COc1ccc([C@@H](C)NN)c(O)c1    ZINC000104572258
Cc1c(O)ccc([C@@H](C)NN)c1O    ZINC000104561055
COc1ccc([C@H](C)NN)cc1O    ZINC000104565751
COc1ccc(CNN)cc1OC    ZINC000019168170
COc1ccc([C@@H](C)NN)cc1O    ZINC000104565755
COc1cc([C@@H](C)NN)ccc1O    ZINC000019274576
Cc1cc(OC(C)C)nc(NN)n1    ZINC000058825431
CCn1nc(C)c(C(=O)NN)c1C    ZINC000002568975
CC[C@H](C(=O)NN)n1cc(C)cn1    ZINC000066324225
CC(C)Cn1nccc1C(=O)NN    ZINC000843450502
CC(C)(O)c1cnc(CNN)cn1    ZINC000095629295
Cc1c(C(=O)NN)cnn1C(C)C    ZINC000825652456
CC[C@H](C)n1nccc1C(=O)NN    ZINC001263104279
Cc1nn(C)cc1CCC(=O)NN    ZINC001326357252
CC(C)Cn1ccc(C(=O)NN)n1    ZINC000884241254
CCCn1cc(C(=O)NN)c(C)n1    ZINC000238259936
CC(C)c1cc(C(=O)NN)nn1C    ZINC000825652406
CC(C)COc1ccc(NN)nn1    ZINC000026438679
Cc1ccn(C[C@@H](C)C(=O)NN)n1    ZINC000070687560
CC[C@@H](C)n1nccc1C(=O)NN    ZINC001263104280
Cc1c(CCC(=O)NN)cnn1C    ZINC001328593499
CCOCc1nc(C)cc(NN)n1    ZINC000084065121
CC(C)(C)c1[nH]cnc1C(=O)NN    ZINC000876788789
Cc1nn(C)c(C)c1CC(=O)NN    ZINC000037389172
Cc1nn(CC(=O)NN)c(C)c1C    ZINC000034925212
Cc1cn(C(C)(C)C(=O)NN)cn1    ZINC000884240744
CC(C)(C)n1cc(C(=O)NN)cn1    ZINC000307020203
Cc1nccn1CCCC(=O)NN    ZINC000082468384
CCCn1ncc(C(=O)NN)c1C    ZINC000238265080
CCCn1nc(C)cc1C(=O)NN    ZINC000009302645
CC(C)Cc1cc(C(=O)NN)[nH]n1    ZINC000096193771
Cc1n[nH]c(C)c1CCC(=O)NN    ZINC000000406031
Cc1cc(C(=O)NN)n(C(C)C)n1    ZINC001772491073
Cc1cc(C)n(CCC(=O)NN)n1    ZINC000000503432
CC(C)c1nccn1CC(=O)NN    ZINC000058863498
CCCn1nc(C(=O)NN)cc1C    ZINC000217041664
Cc1ccn(C[C@H](C)C(=O)NN)n1    ZINC000070687562
CC(C)(C)c1cc(C(=O)NN)[nH]n1    ZINC000009357245
Cc1cc(C(=O)NN)nn1C(C)C    ZINC001772491074
CC(C)Cn1cc(C(=O)NN)cn1    ZINC000825639145
CC[C@@H](C(=O)NN)n1cc(C)cn1    ZINC000066324224
CC(C)n1ccc(CC(=O)NN)n1    ZINC001339767439
CCCc1cc(C(=O)NN)n(C)n1    ZINC000095496263
CC(C)c1nn(C)cc1C(=O)NN    ZINC000307357681
Cc1nn(C(C)C)cc1C(=O)NN    ZINC000848417139
CC(C)c1cc(C(=O)NN)n(C)n1    ZINC000825652640
CC(C)(C)c1nc(N)nc(NN)n1    ZINC000000163128
CC1(C)[C@]2(C(=O)NN)C[C@]1(C)CC2    ZINC000217601702
CC(C)=C[C@@H]1[C@@H](C(=O)NN)C1(C)C    ZINC000003267879
NNC(=O)C1[C@H]2CCCCCC[C@H]12    ZINC000306653614
CC(C)=C[C@H]1[C@H](C(=O)NN)C1(C)C    ZINC000003267881
NNC(=O)C1[C@@H]2CCCCCC[C@@H]12    ZINC000306653612
CC(C)=C[C@H]1[C@@H](C(=O)NN)C1(C)C    ZINC000003267877
CC1(C)[C@@]2(C)C[C@@]1(C(=O)NN)CC2    ZINC000217601789
NNC(=O)C12CCCC(CCC1)C2    ZINC000000136297
CCCCC[C@@H](NN)c1ccco1    ZINC000104560944
CC(C)=C[C@@H]1[C@H](C(=O)NN)C1(C)C    ZINC000003267882
NNC(=O)C1(C2CCCCC2)CC1    ZINC000259034977
CCCCC[C@H](NN)c1ccco1    ZINC000104560940
NNC(=O)[C@H]1[C@@H]2CCCCCC[C@@H]21    ZINC000306653610
CC1(C)[C@]2(C)C[C@@]1(C(=O)NN)CC2    ZINC000217601869
CC1(C)[C@@]2(C)C[C@]1(C(=O)NN)CC2    ZINC000217601624
NNc1nc(C(F)(F)F)cs1    ZINC000034725802
NNc1nc2ccc(Cl)cc2o1    ZINC000019093433
NNc1nc2cc(Cl)ccc2o1    ZINC000095951681
NNc1nc2c(cccc2F)s1    ZINC000002455648
NNc1nc2ccc(F)cc2s1    ZINC000002455660
NNC(=O)c1cnc(C2CC2)s1    ZINC000098108712
NNC(=O)CSc1ccncc1    ZINC000037388502
NNC(=S)Nc1ccc(O)cc1    ZINC000008418958
NNC(=O)c1ncsc1C1CC1    ZINC000884241322
NNC(=O)CSc1ccccn1    ZINC000000108118
NNC(=O)c1csc(C2CC2)n1    ZINC000121227193
CSc1cc(C(=O)NN)ccn1    ZINC000215963282
Cn1cccc(C(=O)NN)c1=S    ZINC000023001816
CSc1ncccc1C(=O)NN    ZINC000002574341
NNC(=S)Nc1cccc(O)c1    ZINC000000579078
NNC(=O)c1nc(C2CC2)cs1    ZINC000095631100
COc1cc([N+](=O)[O-])ccc1NN    ZINC000037291004
NNC(=O)C(=O)NCc1ccco1    ZINC000001572532
COc1ccc(NN)c([N+](=O)[O-])c1    ZINC000022146513
NNC(=O)CCN1C(=O)C=CC1=O    ZINC000002565885
NNC(=O)c1noc2c1COCC2    ZINC001329672295
COc1ccc([N+](=O)[O-])cc1NN    ZINC000037291002
NNC(=O)CNC(=O)c1ccco1    ZINC000000167240
COc1cc(NN)cc([N+](=O)[O-])c1    ZINC000085341709
CO/N=C(/C(=O)NN)c1cc[nH]n1    ZINC000062710494
CNC(=O)c1nc[nH]c1C(=O)NN    ZINC000008376857
NNC(=O)NCc1ccc(F)cc1    ZINC000036948221
Cc1c(F)ccc(N)c1C(=O)NN    ZINC001579537500
Cc1cc(C(=O)NN)c(N)cc1F    ZINC001579565181
NNC(=O)NCc1cccc(F)c1    ZINC000036948263
NNC(=O)CNc1ccc(F)cc1    ZINC000000172845
NNC(=S)N[C@H]1C[C@H]2C=C[C@H]1C2    ZINC000102928739
CC(=O)c1cn(CC(=O)NN)nn1    ZINC001575045446
NNC(=O)CNc1ccccc1F    ZINC000001732035
NNC(=S)N[C@@H]1C[C@H]2C=C[C@H]1C2    ZINC000102928737
C=CCN1C[C@@H](C(=O)NN)CC1=O    ZINC000066055565
CC(C)(C)c1cc(C(=O)NN)no1    ZINC000000122048
Cc1noc(C)c1CCC(=O)NN    ZINC000036962664
C[C@H](NCc1ccco1)C(=O)NN    ZINC000022538928
Cc1noc(C)c1[C@H](C)C(=O)NN    ZINC001345722523
CN(C)Cc1ccc(C(=O)NN)o1    ZINC000003394924
COCCn1cccc1C(=O)NN    ZINC000019802962
C=CCN1C[C@H](C(=O)NN)CC1=O    ZINC000066055564
CC(C)(C)c1ocnc1C(=O)NN    ZINC000091293278
NNC(=O)C1(C(=O)NC2CC2)CC1    ZINC001349397970
Cc1noc(C)c1[C@@H](C)C(=O)NN    ZINC001345722530
NNC(=O)[C@@H]1CC(=O)N(C2CC2)C1    ZINC000037388178
NNC(=O)NCCCc1ccco1    ZINC000851681814
NNC(=O)CCNCc1ccco1    ZINC000058840830
C[C@@H](NCc1ccco1)C(=O)NN    ZINC000022538925
NNC(=O)[C@H]1CC(=O)N(C2CC2)C1    ZINC000037388180
COCCc1ccc(C(=O)NN)[nH]1    ZINC000226031073
Cc1noc(C(C)C)c1C(=O)NN    ZINC000037388242
CC(C)(C(=O)NN)n1ccc(N)n1    ZINC001327579565
CN[C@H](C(=O)NN)c1cnn(C)c1    ZINC000306221598
CCn1nccc1CNC(=O)NN    ZINC001328652084
CC(C)(C)c1nnc(NN)[nH]c1=O    ZINC000027642997
CN[C@@H](C(=O)NN)c1cnn(C)c1    ZINC000306221599
CC(C)n1cc(NC(=O)NN)cn1    ZINC000848597643
CC(C)(C)n1cnc(C(=O)NN)n1    ZINC000876789258
NNC(=O)[C@@H]1C[C@H]1C1CCNCC1    ZINC000307199453
NNC(=O)NCCC[C@H]1C=CCC1    ZINC000892699016
NNC(=O)NCC12CCC(CC1)C2    ZINC000841863610
NNC(=O)NC[C@@H]1C[C@H]1C1CCC1    ZINC000818656949
NNC(=O)NCC1(CC2CC2)CC1    ZINC000892830591
NNC(=O)NCCC[C@@H]1C=CCC1    ZINC000892699013
NNC(=O)NC[C@@H]1C[C@H]2CC[C@H]1C2    ZINC000251426929
NNC(=O)N[C@@H]1C[C@@H]2CCCC[C@H]12    ZINC000712564926
NNC(=O)CC1C[C@H]2CC[C@@H](C1)N2    ZINC000086573150
NNC(=O)C1CCN(C2CC2)CC1    ZINC001329235489
NNC(=O)NCCC1=CCCCC1    ZINC000841609585
NNC(=O)NC[C@H]1C[C@H]2CC[C@H]1C2    ZINC000110890425
NNc1nnc(C(F)(F)F)s1    ZINC000012336338
NNc1nc(Cl)nc2[nH]cnc21    ZINC000004411049
CC(=O)c1ccc(C(=O)NN)s1    ZINC000306424010
Cc1cc(C(=O)NN)ccc1Cl    ZINC000002580664
NNC(=O)Cc1ccccc1Cl    ZINC000000103525
NNC(=O)Cc1cccc(Cl)c1    ZINC000002562039
Cc1cccc(C(=O)NN)c1Cl    ZINC000002580661
Cc1cc(Cl)ccc1C(=O)NN    ZINC000002580663
NNC(=O)c1ccc(CCl)cc1    ZINC000104563442
NNC(=S)N/N=C/c1ccco1    ZINC000001587529
NNC(=O)c1snnc1C1CC1    ZINC000165464947
Cc1ccc(C(=O)NN)cc1Cl    ZINC000002390660
Cc1ccc(C(=O)NN)c(Cl)c1    ZINC000000558299
Cc1c(Cl)cccc1C(=O)NN    ZINC000002580662
NNC(=O)Cc1ccc(Cl)cc1    ZINC000001926515
NNC(=O)CSc1ncccn1    ZINC000003121542
CSc1ncc(C(=O)NN)cn1    ZINC000223455832
NNC(=S)N/N=C\c1ccco1    ZINC000008579319
NNC(=O)c1cc(O)c(O)c(O)c1    ZINC000000372347
CCc1nnc2sc(NN)nn12    ZINC000226299825
Cn1cc(C(=O)O)c(C(=O)NN)n1    ZINC000022637983
Cn1nc(C(=O)O)cc1C(=O)NN    ZINC000002537660
Cn1cc([N+](=O)[O-])cc1C(=O)NN    ZINC000007814928
COc1ccc([N+](=O)[O-])c(NN)n1    ZINC000071981114
NNC(=O)Cc1cc(=O)[nH]c(=O)[nH]1    ZINC000037389155
NNC(=O)Cn1cc(C(=O)O)cn1    ZINC000022637889
COC(=O)c1ccc(NN)c(F)c1    ZINC000150295370
COc1cccc(C(=O)NN)c1F    ZINC000075848418
COC(=O)c1cccc(NN)c1F    ZINC000238403838
COc1ccc(C(=O)NN)c(F)c1    ZINC000059269575
COC(=O)c1ccc(F)c(NN)c1    ZINC000040449904
COc1ccc(F)cc1C(=O)NN    ZINC000075848461
NNC(=O)COc1cccc(F)c1    ZINC000003245212
COc1ccc(C(=O)NN)cc1F    ZINC000037388252
COC(=O)c1c(F)cccc1NN    ZINC000238327380
COC(=O)c1ccc(NN)cc1F    ZINC000238394579
NNC(=O)COc1ccccc1F    ZINC000001470751
COC(=O)c1cc(NN)ccc1F    ZINC000117964924
NNc1nc2cc(F)c(F)cc2[nH]1    ZINC000012505872
Cn1c(C(=O)NN)ccc1[N+](=O)[O-]    ZINC000306472803
NNC(=O)c1ccc(C(=O)NN)o1    ZINC000001504191
NNC(=O)COc1ccc(F)cc1    ZINC000000153570
NNC(=O)CCCc1cccs1    ZINC000019264421
Cc1cc(C)c(CC(=O)NN)s1    ZINC000884240742
CCCc1cc(C(=O)NN)cs1    ZINC000002559446
NNC(=O)c1nc[nH]c1C(=O)NN    ZINC000001470728
CCc1c(C)scc1C(=O)NN    ZINC000002559441
CCc1sc(C(=O)NN)cc1C    ZINC000003887094
CC(C)c1ccsc1C(=O)NN    ZINC000306997092
CCCc1ccc(C(=O)NN)s1    ZINC000059490124
CC(C)c1cc(C(=O)NN)cs1    ZINC000002559447
C[C@H](Cc1cccc(Cl)c1)NN    ZINC000019170722
C[C@@H](Cc1cccc(Cl)c1)NN    ZINC000019170703
NNCCCc1ccc(Cl)cc1    ZINC000083325046
C[C@H](Cc1ccc(Cl)cc1)NN    ZINC000104569036
C[C@@H](Cc1ccc(Cl)cc1)NN    ZINC000104569033
Cc1cc([C@H](C)NN)ccc1Cl    ZINC000060157622
CC[C@H](NN)c1ccc(Cl)cc1    ZINC000019393469
CC[C@@H](NN)c1ccc(Cl)cc1    ZINC000019393466
CC(C)Sc1ccc(NN)nn1    ZINC000015829612
CCSc1cc(C)nc(NN)n1    ZINC000082707652
NNC(=O)[C@@]1(C(=O)O)CC=CCC1    ZINC000849364296
C[C@H](NN)c1ccc(O)c(O)c1O    ZINC000104570123
Cc1cc([C@@H](C)NN)ccc1Cl    ZINC000060157620
CC[C@@H](NN)c1cccc(Cl)c1    ZINC000019266804
CC[C@H](NN)c1cccc(Cl)c1    ZINC000019266806
C[C@@H](NN)c1ccc(O)c(O)c1O    ZINC000104570129
NNC(=O)[C@]1(C(=O)O)CC=CCC1    ZINC000849364297
CC1=NNC(=O)[C@H]1CCC(=O)NN    ZINC000100708539
Cc1[nH]nc(O)c1CCC(=O)NN    ZINC000001421833
Cc1cc(OCCO)nc(NN)n1    ZINC000087879453
COCCn1ccc(C(=O)NN)n1    ZINC001326734671
COC(=O)c1c(C)nn(C)c1NN    ZINC000252509925
CC1=NNC(=O)[C@@H]1CCC(=O)NN    ZINC000100708537
CCOC(=O)c1c(C)n[nH]c1NN    ZINC000034633363
CC(C)n1c(=O)cc(NN)[nH]c1=O    ZINC000072206743
COCCn1cc(C(=O)NN)cn1    ZINC000062700656
CO[C@@H](C(=O)NN)c1cnn(C)c1    ZINC001328118595
Cn1nccc1COCC(=O)NN    ZINC001326000095
Cc1nc(NN)[nH]c(=O)c1CCO    ZINC000002243963
CO[C@H](C(=O)NN)c1cnn(C)c1    ZINC001328118594
NNc1cccc(-c2ccccc2)c1    ZINC000002546160
NNc1ccc(-c2ccccc2)cc1    ZINC000001504060
COc1ccc([C@H](C)NN)cc1F    ZINC000019484089
COc1ccc(F)cc1[C@@H](C)NN    ZINC000082529839
CC[C@H](NN)c1cc(F)ccc1O    ZINC000104572223
COc1ccc(F)cc1[C@H](C)NN    ZINC000082529838
COc1cc(F)ccc1[C@@H](C)NN    ZINC000104561046
COc1ccc([C@H](C)NN)c(F)c1    ZINC000104556365
COc1ccc(CCNN)cc1F    ZINC000058520308
COc1cc(F)ccc1[C@H](C)NN    ZINC000104561042
COc1ccc([C@@H](C)NN)cc1F    ZINC000019484087
CC[C@@H](NN)c1cc(F)ccc1O    ZINC000104572229
CCCn1c(=O)cc(NN)[nH]c1=O    ZINC000072206744
Cc1noc(CCCC(=O)NN)n1    ZINC000308376424
NNc1ccccc1-c1ccccc1    ZINC000003676584
COc1ccc([C@@H](C)NN)c(F)c1    ZINC000104556369
CC(C)n1nnc(CC(=O)NN)n1    ZINC000004928812
CCn1[nH]c(C)nc1=NC(=O)NN    ZINC001578361717
NNC(=O)C1C[C@H]2CC[C@H](C1)C2O    ZINC000103708112
NNC(=O)CC(O)(C1CC1)C1CC1    ZINC000001692822
NNC(=O)C1C[C@H]2CC[C@@H](C1)C2O    ZINC000085398746
NNC(=O)C1C[C@@H]2CC[C@@H](C1)C2O    ZINC000103708118
C[C@@H]1CN2CCN1C[C@H]2C(=O)NN    ZINC001343458404
NNC(=O)N[C@H]1CC12CCNCC2    ZINC001329242099
C[C@@H]1CN2CCN1C[C@@H]2C(=O)NN    ZINC001343458396
NNC(=O)N[C@@H]1CC12CCNCC2    ZINC001329242100
C[C@H]1CN2CCN1C[C@H]2C(=O)NN    ZINC001343458366
C[C@H]1CN2CCN1C[C@@H]2C(=O)NN    ZINC001343458392
CC1(C)CCC(CC(=O)NN)CC1    ZINC000825651674
CC[C@@H](CC1CCCC1)C(=O)NN    ZINC000825644646
CC1(C)CCCC[C@H]1CC(=O)NN    ZINC000825651597
C[C@H]1CC[C@@](C)(C(=O)NN)C1(C)C    ZINC000217714510
CC(C)[C@H]1CC[C@H](C(=O)NN)CC1    ZINC000825652027
NNC(=O)CCC1CCCCCC1    ZINC000848417113
CC(C)CC1(C(=O)NN)CCCC1    ZINC000087315632
C[C@H](CC(=O)NN)C1CCCCC1    ZINC000825644697
CC1(C)CCCC[C@@H]1CC(=O)NN    ZINC000825651595
CC[C@H](CC1CCCC1)C(=O)NN    ZINC000825644645
C[C@@H](CC(=O)NN)C1CCCCC1    ZINC000825644698
NNC(=O)CCCC1CCCCC1    ZINC000037387934
C[C@@H](CC1CCCCC1)C(=O)NN    ZINC000202501603
C[C@H](CC1CCCCC1)C(=O)NN    ZINC000202501625
CC(C)(C)/N=C(\NN)NCC1CC1    ZINC000000089933
CCC(C)(C)C1CCC(NN)CC1    ZINC000019273828
CCCCCC[C@@H]1CCC[C@H]1NN    ZINC000104556355
CCCCCC[C@H]1CCC[C@H]1NN    ZINC000104556359
CCCCCC[C@H]1CCC[C@@H]1NN    ZINC000104556350
CCCCCC[C@@H]1CCC[C@@H]1NN    ZINC000104556343
NNC(=O)c1cc(C(N)=O)cs1    ZINC000306337026
Cc1cc(C(=O)NN)cc(Cl)n1    ZINC000033641828
NNC(=O)Nc1cccc(Cl)c1    ZINC000002168473
NNC(=O)c1ccc(Cl)cc1N    ZINC000000152842
NNC(=O)Nc1ccc(Cl)cc1    ZINC000002528216
NNC(=O)Nc1ccccc1Cl    ZINC000000167741
NNC(=O)c1cccc(Cl)c1N    ZINC001580358698
NNC(=S)Nc1ccccc1F    ZINC000000166666
NNC(=S)Nc1cccc(F)c1    ZINC000002168521
NNC(=O)Cc1ccc(Cl)nc1    ZINC000225639074
NNC(=O)c1cc(Cl)ccc1N    ZINC000000159203
NNC(=O)c1cnc(=S)[nH]c1N    ZINC000223454408
NNC(=S)Nc1ccc(F)cc1    ZINC000000164366
COC(=O)c1cc(C(=O)NN)no1    ZINC001578853571
Cn1cc([N+](=O)[O-])c(C(=O)NN)n1    ZINC000002283694
NNC(=O)Cn1cc([N+](=O)[O-])cn1    ZINC000002388724
Cc1[nH]nc(C(=O)NN)c1[N+](=O)[O-]    ZINC000004963218
Cn1ncc([N+](=O)[O-])c1C(=O)NN    ZINC000002565734
NNC(=O)Cn1ccc([N+](=O)[O-])n1    ZINC000002388737
Cn1nc(C(=O)NN)c(=O)[nH]c1=O    ZINC000001690464
COc1ncc([N+](=O)[O-])c(NN)n1    ZINC000005275115
COc1ncnc(NN)c1[N+](=O)[O-]    ZINC000016194436
Cc1csc(CCC(=O)NN)n1    ZINC000825639388
Cc1nc(CC(=O)NN)c(C)s1    ZINC000143535543
NNC(=O)NCCc1cccs1    ZINC000036948230
CCc1nc(CC(=O)NN)cs1    ZINC000002511418
CCCc1ncc(C(=O)NN)s1    ZINC000082415603
Cc1csc(CNC(=O)NN)c1    ZINC000306282619
CC(C)c1nc(C(=O)NN)cs1    ZINC000141686439
Cc1nc(C)c(CC(=O)NN)s1    ZINC000008548656
CN(C)c1ccsc1C(=O)NN    ZINC000000080284
CCc1csc(CC(=O)NN)n1    ZINC000843450494
Cc1nc(CCC(=O)NN)cs1    ZINC000307721655
CC(C)c1scnc1C(=O)NN    ZINC000884241031
CCc1nc(C)c(C(=O)NN)s1    ZINC000002511152
Cc1ncc(CCC(=O)NN)s1    ZINC000225748199
CC(C)c1ncc(C(=O)NN)s1    ZINC000082689060
NNC(=O)CCCc1nccs1    ZINC000843450584
NNc1ncnc(NN)c1[N+](=O)[O-]    ZINC000004791958
NNC(=O)c1n[nH]c(NN)nc1=O    ZINC000017381112
NNc1ncc([N+](=O)[O-])c(NN)n1    ZINC000005758200
Cc1cnc(COCC(=O)NN)o1    ZINC001331707061
Cc1cc(COCC(=O)NN)no1    ZINC001521506790
CC(C)(O)c1cc(C(=O)NN)no1    ZINC000012401170
NNC(=O)N[C@@H]1CC=C(C(=O)O)C1    ZINC001608258817
NNC(=O)N[C@H]1CC=C(C(=O)O)C1    ZINC001608258818
NNC(=O)CCN1C(=O)CCC1=O    ZINC000037388491
NNCCn1ncc(N)c1C(=O)O    ZINC000223249218
Cc1nn(CC(=O)NN)c(=O)n1C    ZINC000606259151
NNC(=S)N[C@H]1C[C@H]2CC[C@H]1C2    ZINC000100234742
NNC(=S)N[C@@H]1C[C@H]2CC[C@H]1C2    ZINC000102934160
CN(C)c1nnnn1CC(=O)NN    ZINC000001401596
NNc1ccc(-c2ccccc2)nc1    ZINC000034545916
CC(=O)N1CCC[C@@H](C(=O)NN)C1    ZINC000029866047
CC(=O)N1CCC[C@H](C(=O)NN)C1    ZINC000029866048
CCCN1C[C@H](C(=O)NN)CC1=O    ZINC000066055556
CC(=O)N1CC[C@](C)(C(=O)NN)C1    ZINC001328522419
CC(C)N1C[C@H](C(=O)NN)CC1=O    ZINC000036963065
NNC(=O)C(=O)N1CCCCCC1    ZINC000013943421
NNC(=O)/C=C/CN1CCOCC1    ZINC001336721608
CN1CCCC[C@@H](C(=O)NN)C1=O    ZINC000876789184
CC(=O)N1CCC(C(=O)NN)CC1    ZINC000004294057
CCCN1C[C@@H](C(=O)NN)CC1=O    ZINC000066055557
CC1CCN(C(=O)C(=O)NN)CC1    ZINC000034977806
NNC(=O)CN1CCCCCC1=O    ZINC000003888034
NNC(=O)/C=C\CN1CCOCC1    ZINC001336721609
NNC(=O)C(=O)NC1CCCCC1    ZINC000002577639
NNC(=O)CCCNC(=O)C1CC1    ZINC000379358790
CC(=O)N1CCCC[C@H]1C(=O)NN    ZINC001326612818
CC(C)N1C[C@@H](C(=O)NN)CC1=O    ZINC000036963066
CN1CCCC[C@H](C(=O)NN)C1=O    ZINC000876789185
C[C@H]1CCCN(C(=O)C(=O)NN)C1    ZINC000034977819
CC[C@@H](C(=O)NN)N1CCCC1=O    ZINC000013559013
C[C@@H]1CCCN(C(=O)C(=O)NN)C1    ZINC000034977818
CC(=O)N1CC[C@@](C)(C(=O)NN)C1    ZINC001328522418
CC(=O)N1CCCC[C@@H]1C(=O)NN    ZINC001326612816
CC[C@H](C(=O)NN)N1CCCC1=O    ZINC000027628980
CC1CCN(CCC(=O)NN)CC1    ZINC000000260480
C[C@@H](C(=O)NN)N1CCC[C@@H](C)C1    ZINC000030769441
C[C@H]1CCC[C@H](NC(=O)NN)CC1    ZINC000235579028
C[C@@H]1CCC[C@@H](CNC(=O)NN)C1    ZINC000235266585
CCCN1CCCC[C@H]1C(=O)NN    ZINC001261502549
C[C@@H]1CCC[C@H](NC(=O)NN)CC1    ZINC000235261815
NNC(=O)CCN1CCCCCC1    ZINC000000260483
CC[C@H]1CCC[C@H](NC(=O)NN)C1    ZINC000082847395
CCC[C@H](C(=O)NN)N1CCCC1    ZINC000022123564
NNC(=O)CCCN1CCCCC1    ZINC000022123862
CC[C@H](NC(=O)NN)C1CCCC1    ZINC000306836345
CC[C@H]1CCC[C@@H]1CNC(=O)NN    ZINC000841907859
CC(C)N1CCC(C(=O)NN)CC1    ZINC000115278762
C[C@H](CN1CCCCC1)C(=O)NN    ZINC000000266166
NNC(=O)CCCCN1CCCC1    ZINC000082466024
C[C@H](C(=O)NN)N1CCCC[C@@H]1C    ZINC000216251929
C[C@@H](C(=O)NN)N1CCCC[C@@H]1C    ZINC000022538894
C[C@H]1C[C@H](C)CN(CC(=O)NN)C1    ZINC000022538841
CC(C)(CNC(=O)NN)C1CCC1    ZINC000258858793
NCC1(CC(=O)NN)CCCCC1    ZINC000133719213
C[C@@H](CC(=O)NN)[C@H]1CCCNC1    ZINC000087973517
CC[C@H]1CCC[C@@H](NC(=O)NN)C1    ZINC000082847397
CCCN1CCCC[C@@H]1C(=O)NN    ZINC001261502548
CC(C)[C@@H](C(=O)NN)N1CCCC1    ZINC000022539099
CC[C@@H]1CCC[C@H](NC(=O)NN)C1    ZINC000082847394
C[C@@H](C(=O)NN)N1CCC(C)CC1    ZINC000030769448
CC1CCC(CNC(=O)NN)CC1    ZINC000063151389
C[C@H](CC(=O)NN)[C@H]1CCCNC1    ZINC000087973519
CC(C)(CCNC(=O)NN)C1CC1    ZINC000328560067
CC1(C)CCCC[C@@H]1NC(=O)NN    ZINC000086879048
C[C@@H]1CCC[C@H](NC(=O)NN)[C@H]1C    ZINC000252431069
C[C@@H](C(=O)NN)N1CCCC[C@H]1C    ZINC000022538890
CC(C)CC1(CNC(=O)NN)CC1    ZINC000392176436
CC(C)CN1CCC[C@H]1C(=O)NN    ZINC001340119602
C[C@@H]1CCC[C@@H](NC(=O)NN)[C@@H]1C    ZINC000034977838
CC[C@H]1CCCC[C@@H]1NC(=O)NN    ZINC000042583109
NNC(=O)CCNC1CCCCC1    ZINC000019736917
C[C@H](CC(=O)NN)C1CCNCC1    ZINC000307567021
C[C@@H](C(=O)NN)N1CCCCCC1    ZINC000030769491
CC(C)(C)C[C@@H]1C[C@H]1NC(=O)NN    ZINC000846179292
C[C@@H]1CCC[C@H](C)[C@H]1NC(=O)NN    ZINC000841849975
C[C@H]1CCCC[C@H]1CNC(=O)NN    ZINC000042871024
C[C@@H]1CC[C@H](NC(=O)NN)C[C@@H]1C    ZINC000082847386
CC(C)=CCC[C@@H](C)NC(=O)NN    ZINC000841908008
C[C@@H]1CCC[C@H](NC(=O)NN)[C@@H]1C    ZINC000034977835
CC[C@H](C(=O)NN)N1CCCCC1    ZINC000022538986
CC[C@H]1CCC[C@H]1CNC(=O)NN    ZINC000841907861
C[C@H]1CCC[C@H](CNC(=O)NN)C1    ZINC000235571006
C[C@@H]1CCC[C@@H](C)C1NC(=O)NN    ZINC000841849976
CC1(C)CCC[C@@H](NC(=O)NN)C1    ZINC000166875161
CCC[C@@H](C(=O)NN)N1CCCC1    ZINC000022123568
C[C@H]1CCC[C@H](C)C1NC(=O)NN    ZINC000841849974
C[C@@H]1CC[C@@H](NC(=O)NN)C[C@@H]1C    ZINC000082847388
C[C@H](CC(=O)NN)[C@@H]1CCCNC1    ZINC000087973514
CC1(C)C(CNC(=O)NN)C1(C)C    ZINC000086241325
CC[C@@H]1CCCC[C@@H]1NC(=O)NN    ZINC000042583106
C[C@@H]1CC[C@H](NC(=O)NN)[C@H](C)C1    ZINC000069677868
C[C@@H]1C[C@H](C)CN(CC(=O)NN)C1    ZINC000022538835
C[C@@H]1C[C@@H](C)CN(CC(=O)NN)C1    ZINC000022538832
C[C@@H](CC(=O)NN)[C@@H]1CCCNC1    ZINC000087973511
CC[C@@H](C(=O)NN)N1CCCCC1    ZINC000022538990
C[C@H](C(=O)NN)N1CCCC[C@H]1C    ZINC000252199502
NNC(=O)NCCC1CCCCC1    ZINC000037742229
CC(C)=CCC[C@H](C)NC(=O)NN    ZINC000841908009
CC1(C)CCC[C@H]1CNC(=O)NN    ZINC000307324479
C[C@@H](CN1CCCCC1)C(=O)NN    ZINC000000266161
C[C@@H]1CCC[C@H](CNC(=O)NN)C1    ZINC000235292531
C[C@@H](C(=O)NN)N1CCC[C@H](C)C1    ZINC000030769444
NNC(=O)[C@H](N)CC1CCCCC1    ZINC000259042293
C[C@H](C(=O)NN)N1CCC(C)CC1    ZINC000030769452
C[C@@H]1CCC[C@@H](NC(=O)NN)[C@H]1C    ZINC000252431070
C[C@H]1CCC[C@@H](NC(=O)NN)CC1    ZINC000235552907
CC[C@@H]1CCCC[C@H]1NC(=O)NN    ZINC000042583112
C[C@@H](CC(=O)NN)C1CCNCC1    ZINC000307567022
C[C@H]1CCC[C@@H](CNC(=O)NN)C1    ZINC000235589414
C[C@H](NC(=O)NN)C1CCCCC1    ZINC000052344561
C[C@@H]1CC(NC(=O)NN)C[C@@H](C)C1    ZINC000082835560
C[C@@H]1CC[C@@H](NC(=O)NN)[C@H](C)C1    ZINC000069677876
C[C@@H]1CCCC[C@@H]1CNC(=O)NN    ZINC000042871018
NNC(=O)NC1CCCCCCC1    ZINC000036948060
C[C@@H]1CC[C@@H](NC(=O)NN)C[C@H]1C    ZINC000251828224
NNC(=O)[C@@H](N)CC1CCCCC1    ZINC000259042298
C=CCCC(C)(C)CNC(=O)NN    ZINC000892350786
CC[C@@H]1CCC[C@@H]1CNC(=O)NN    ZINC000841907858
C[C@H]1CC(NC(=O)NN)C[C@H](C)C1    ZINC000082835561
C[C@@H]1CC[C@H](NC(=O)NN)C[C@H]1C    ZINC000251828226
C=CC(C)(C)CCCNC(=O)NN    ZINC000892695346
C[C@H]1C[C@H](NC(=O)NN)C[C@@H](C)C1    ZINC000252099013
C[C@H]1CCCC[C@@H]1CNC(=O)NN    ZINC000042871020
C[C@@H]1CC[C@H](NC(=O)NN)[C@@H](C)C1    ZINC000226212976
CC1(C)CCC[C@@H]1CNC(=O)NN    ZINC000307324476
CCCC1(CNC(=O)NN)CCC1    ZINC000392178339
NNC(=O)NCC1CCCCCC1    ZINC000306759720
CC[C@@H](NC(=O)NN)C1CCCC1    ZINC000306836344
CC[C@](C)(C(=O)NN)N1CCCC1    ZINC000022123715
C[C@@H]1CC[C@@H](NC(=O)NN)[C@@H](C)C1    ZINC000226212955
C[C@H](C(=O)NN)N1CCCCCC1    ZINC000030769488
CCC1(CNC(=O)NN)CCCC1    ZINC000232917979
CCCN1CCC[C@@H](C(=O)NN)C1    ZINC000140493371
CC[C@@H]1CCC[C@H]1CNC(=O)NN    ZINC000841907860
C[C@H](C(=O)NN)N1CCC[C@H](C)C1    ZINC000252231228
CC1(C)CCC[C@H](NC(=O)NN)C1    ZINC000166875047
C=CCCCCCCNC(=O)NN    ZINC000841902785
CC(C)[C@H](C(=O)NN)N1CCCC1    ZINC000022539096
C[C@@H]1CCCC[C@H]1CNC(=O)NN    ZINC000042871022
C[C@@H]1CCC[C@@H](NC(=O)NN)CC1    ZINC000235282527
CC[C@@H]1CCC[C@@H](NC(=O)NN)C1    ZINC000082847396
CC[C@@](C)(C(=O)NN)N1CCCC1    ZINC000022123719
CC(C)(C(=O)NN)N1CCCCC1    ZINC000030769500
NNC(=O)NCCCC1CCCC1    ZINC000225398135
CC1(CNC(=O)NN)CCCCC1    ZINC000232796207
CC[C@H]1CCCC[C@H]1NC(=O)NN    ZINC000042583115
CC1(C)CCCC[C@H]1NC(=O)NN    ZINC000086879051
C[C@@H](NC(=O)NN)C1CCCCC1    ZINC000052344562
CC(C)CN1CCC[C@@H]1C(=O)NN    ZINC001340119601
C[C@H](C(=O)NN)N1CCC[C@@H](C)C1    ZINC000216251981
CCCN1CCC[C@H](C(=O)NN)C1    ZINC000140493191
NNc1ccccc1Br    ZINC000000088591
NNc1ccc(Br)cc1    ZINC000000088596
NNc1cccc(Br)c1    ZINC000000388325
NNC(=S)c1ccc(Cl)cc1    ZINC000039234903
CSc1nsc(NN)c1C#N    ZINC000001012107
NNC(=O)c1ccc(C(=O)O)s1    ZINC000104080903
NNC(=O)c1ccc(O)cc1Cl    ZINC000149519160
NNC(=O)c1cc(Cl)ccc1O    ZINC000000163459
NNc1cc(Cl)ccc1C(=O)O    ZINC000000394714
NNC(=O)c1ccc(Cl)cc1O    ZINC000006329757
NNc1ccc(Cl)c(C(=O)O)c1    ZINC000003676585
NNC(=O)C(=O)Nc1nccs1    ZINC000001614017
NNc1ccc(C(=O)O)c(Cl)c1    ZINC000002243456
NNC(=O)c1ccc(O)c(Cl)c1    ZINC000019385872
NNc1cc(C(=O)O)ccc1Cl    ZINC000002582494
NNC(=O)c1ccc(Cl)c(O)c1    ZINC000166341520
NNC(=O)c1cc(Cl)cnc1N    ZINC000095215846
Cc1ncc(Cl)c(C(=O)NN)n1    ZINC000000392358
Cc1cc(C(=O)NN)nc(Cl)n1    ZINC000002568782
COC(=O)c1scc(C)c1NN    ZINC000002539765
CS(=O)(=O)c1ccc(NN)cc1    ZINC000000153758
CCOc1ccsc1C(=O)NN    ZINC000000082787
CS(=O)(=O)c1ccccc1NN    ZINC000001569016
CSc1cc(C(=O)NN)c(C)o1    ZINC001122010762
COc1cc(C)sc1C(=O)NN    ZINC000306469745
NNC(=O)Cn1cnc([N+](=O)[O-])n1    ZINC000004342508
CSc1cc(C)c(C(=O)NN)o1    ZINC000852873616
COCc1csc(C(=O)NN)c1    ZINC000689116413
COc1ccc(Cl)cc1CNN    ZINC000022144212
C[C@H](NN)c1cc(Cl)ccc1O    ZINC000104562316
NNCCOc1ccc(Cl)cc1    ZINC000019166911
COc1cc(Cl)c(C)cc1NN    ZINC000038804420
CSc1ncc(C(=O)NN)n1C    ZINC000000168957
NNC(=O)CCc1cnc(N)s1    ZINC000721307754
CNc1snc(C)c1C(=O)NN    ZINC000306487126
CCNc1ncc(C(=O)NN)s1    ZINC000307374279
Cc1c(F)cc(C(=O)NN)cc1F    ZINC000095095501
NNC(=O)c1ccccc1C(F)F    ZINC001580358772
NNC(=O)C(F)(F)c1ccccc1    ZINC000199183554
CO[C@H](CC(=O)NN)C(F)(F)F    ZINC000846674886
C[C@@H](NN)c1cc(Cl)ccc1O    ZINC000104562319
COc1cnc(SC)nc1NN    ZINC000000332630
CC(C)c1nnsc1C(=O)NN    ZINC000083577184
COc1nc(SC)ncc1NN    ZINC000224162049
NCCc1nc(C(=O)NN)cs1    ZINC000083824975
NNC(=O)Cc1ccc(F)cc1F    ZINC000052508156
NNC(=O)Cc1ccc(F)c(F)c1    ZINC000036533666
NNC(=O)Cc1cc(F)cc(F)c1    ZINC000016158280
CO[C@@H](CC(=O)NN)C(F)(F)F    ZINC000846674887
NNC(=O)CCOCC(F)(F)F    ZINC000037390078
CC(C)c1c(Cl)ncnc1NN    ZINC000082565380
NNC(=O)C1=NNC(=O)[C@H]1CCO    ZINC000100711689
NNC(=O)c1ccc2ccccc2c1    ZINC000000323472
NNC(=O)C1=NNC(=O)[C@@H]1CCO    ZINC000100711690
NNC(=O)c1cccc2ccccc21    ZINC000000164383
NNc1cccc(-c2cccnc2)n1    ZINC000104544238
NNc1nccc(-c2ccccc2)n1    ZINC000025491327
NNc1ccnc(-c2ccccc2)n1    ZINC000000331254
N=C(NN)c1ccc2ccccc2n1    ZINC000042038483
NNc1ccc(-c2ccccc2)nn1    ZINC000003958451
NNc1cc(-c2ccccc2)ncn1    ZINC000000331980
Cn1c(O)nnc1CNC(=O)NN    ZINC001579945704
NNc1ncncc1-c1ccccc1    ZINC000000331256
CC(C)(C)C1=NN=C(NN)SC1    ZINC000021984233
CC[C@H](NN)c1cccc(F)c1F    ZINC000104563471
CC[C@@H](NN)c1cccc(F)c1F    ZINC000104563476
CC[C@@H](NN)c1ccc(F)c(F)c1    ZINC000104565676
CC[C@@H](NN)c1ccc(F)cc1F    ZINC000104558919
CC[C@@H](NN)c1cc(F)ccc1F    ZINC000104558851
CC[C@H](NN)c1c(F)cccc1F    ZINC000104565681
Cc1ccc(F)c([C@H](C)NN)c1F    ZINC000104560124
CC[C@@H](NN)c1c(F)cccc1F    ZINC000104565686
CC[C@H](NN)c1cc(F)cc(F)c1    ZINC000104562309
CC[C@H](NN)c1cc(F)ccc1F    ZINC000104558845
Cc1ccc([C@H](C)NN)c(F)c1F    ZINC000104564560
Cc1ccc([C@@H](C)NN)c(F)c1F    ZINC000104564556
CC[C@H](NN)c1ccc(F)cc1F    ZINC000104558913
CC[C@H](NN)c1ccc(F)c(F)c1    ZINC000104565671
NNC(=O)[C@@H]1CCC[C@@H](C(=O)O)C1    ZINC001610645013
NNC(=O)[C@H]1CCC[C@H](C(=O)O)C1    ZINC001610645015
NNC(=O)[C@@H]1CCC[C@H](C(=O)O)C1    ZINC001610645014
NNC(=O)[C@H]1CCC[C@@H](C(=O)O)C1    ZINC001610645012
CC1(C)OC(=O)C[C@@H]1CC(=O)NN    ZINC000000493758
Cc1ccc(F)c([C@@H](C)NN)c1F    ZINC000104560121
CC[C@@H](NN)c1cc(F)cc(F)c1    ZINC000104562312
CC1(C)OC(=O)C[C@H]1CC(=O)NN    ZINC000000493759
NNC(=O)[C@H]1CC[C@H](C(=O)O)CC1    ZINC000250527095
C[C@]1(CNC(=O)NN)CCC(=O)N1    ZINC001576517131
NNC(=O)CNC(=O)[C@@H]1CCCN1    ZINC000306400604
CCN1CC[C@@H](NC(=O)NN)C1=O    ZINC000606259375
NNC(=O)CNC(=O)[C@H]1CCCN1    ZINC000306400603
CCN1CC[C@H](NC(=O)NN)C1=O    ZINC000606259376
CN1CCC[C@@H](NC(=O)NN)C1=O    ZINC000606259511
CN1CCC[C@H](NC(=O)NN)C1=O    ZINC000606259512
NNC(=O)CNC(=O)N1CCCC1    ZINC001357443039
C[C@]1(C(=O)NN)C[C@]1(C)C(=O)NN    ZINC000004321700
CC(C)=NNC(=O)CCC(=O)NN    ZINC000027986479
NNC(=O)NCCN1CCCC1=O    ZINC000405873997
C[C@@]1(CNC(=O)NN)CCC(=O)N1    ZINC001576517132
NNCCc1ccc2ccccc2c1    ZINC000019393296
C[C@@H](NN)c1ccc2ccccc2c1    ZINC000019386282
C[C@H](NN)c1cccc2ccccc21    ZINC000019269099
C[C@H](NN)c1ccc2ccccc2c1    ZINC000019386284
Cc1ccc(CNN)c2ccccc12    ZINC000089211797
C[C@@H](NN)c1cccc2ccccc21    ZINC000019269097
NNC(=O)/C(F)=C/C1CCCCC1    ZINC000825639781
NNC(=O)/C(F)=C\C1CCCCC1    ZINC000825639780
C[C@H]1CCCC[C@@H]1OCC(=O)NN    ZINC000084689093
C[C@H]1CCC[C@H](OCC(=O)NN)C1    ZINC000082464422
C[C@@H](OC1CCCCC1)C(=O)NN    ZINC000082463229
CC1(C)CC[C@H](CC(=O)NN)OC1    ZINC000884240945
CC1(C)CO[C@H](CCC(=O)NN)C1    ZINC000884241149
CC(C)[C@@H]1C[C@@H](C(=O)NN)CCO1    ZINC001340261054
CO[C@@H]1CCCC[C@H]1CC(=O)NN    ZINC000085396443
CC[C@@H](OC1CCCC1)C(=O)NN    ZINC000082463252
C[C@H](OC1CCCCC1)C(=O)NN    ZINC000082463228
C[C@@H]1CCCC[C@H]1OCC(=O)NN    ZINC000084689095
CO[C@@H]1CCCC[C@@H]1CC(=O)NN    ZINC000085396437
CC(C)[C@H]1C[C@@H](C(=O)NN)CCO1    ZINC001340261052
CC(C)[C@@H]1C[C@H](C(=O)NN)CCO1    ZINC001340261053
CC[C@H](OC1CCCC1)C(=O)NN    ZINC000082463250
C[C@@H]1CCC[C@@H](OCC(=O)NN)C1    ZINC000082464424
C[C@@H]1CCC[C@H](OCC(=O)NN)C1    ZINC000082464421
C[C@H]1CCCC[C@H]1OCC(=O)NN    ZINC000084689097
CC1(C)CC[C@@H](CC(=O)NN)OC1    ZINC000884240946
C[C@H](C(=O)NN)C1(O)CCCCC1    ZINC000006442576
C[C@@H]1CCCC[C@@H]1OCC(=O)NN    ZINC000084689092
CO[C@H]1CCCC[C@H]1CC(=O)NN    ZINC000085396447
C[C@@H](C(=O)NN)C1(O)CCCCC1    ZINC000005064394
COCCC1(C(=O)NN)CCCC1    ZINC000825651974
NNC(=O)CCCC1CCOCC1    ZINC000259016119
CC(C)[C@H]1C[C@H](C(=O)NN)CCO1    ZINC001340261051
C[C@H]1CCC[C@@H](OCC(=O)NN)C1    ZINC000082464426
CO[C@H]1CCCC[C@@H]1CC(=O)NN    ZINC000085396440
CC1(C)CO[C@@H](CCC(=O)NN)C1    ZINC000884241150
CCCC(CCC)=NNC(=O)NN    ZINC000670420560
CCCN1CC[C@H](NC(=O)NN)C1    ZINC000851677008
CN1CCCC[C@@H]1CNC(=O)NN    ZINC001353529614
C[C@@H](C(=O)NN)N1CCN(C)CC1    ZINC000022538900
CN1CCCC[C@H]1CNC(=O)NN    ZINC001353529615
NNC(=O)NC[C@H]1CCCCCN1    ZINC001335716756
C[C@H](C(=O)NN)N1CCN(C)CC1    ZINC000022538897
CN1CCN(CCC(=O)NN)CC1    ZINC000019736918
NC[C@H]1CC[C@H](NC(=O)NN)CC1    ZINC001262097210
CCCN1CC[C@@H](NC(=O)NN)C1    ZINC000851677007
NNC(=O)NCCC1CCNCC1    ZINC001328730538
NNC(=O)NC[C@@H]1CCCCCN1    ZINC001335716758
CCCCCC[C@H](C)CC(=O)NN    ZINC000825644682
CCCCCC[C@@H](C)CC(=O)NN    ZINC000825644681
CCCCC[C@@H](C(=O)NN)C(C)C    ZINC000825651569
CCCCCC[C@H](CC)C(=O)NN    ZINC000825644995
CCCCC[C@H](C(=O)NN)C(C)C    ZINC000825651570
CCCCCC[C@@H](CC)C(=O)NN    ZINC000825644994
CCCCCCCCCC(=O)NN    ZINC000001761896
CCCCCCCCCCCNN    ZINC000104396743
NNc1cnccc1Br    ZINC000225740603
NNc1cccnc1Br    ZINC000222943808
NNc1cccc(Br)n1    ZINC000015021996
NNc1cncc(Br)c1    ZINC000088189430
NNc1ccncc1Br    ZINC000000330829
NNc1ccc(Br)cn1    ZINC000008700532
NNc1ccnc(Br)c1    ZINC000000330827
NNc1ccc(Br)nc1    ZINC000062152141
NNc1cc(Br)ccn1    ZINC000082046547
NNc1ncccc1Br    ZINC000042375925
NNC(=O)c1ccc([N+](=O)[O-])s1    ZINC000037387906
NNC(=O)c1csc([N+](=O)[O-])c1    ZINC000037415747
NNc1ccc(Cl)c([N+](=O)[O-])c1    ZINC000000088589
NNc1cc(Cl)ccc1[N+](=O)[O-]    ZINC000004108265
NNc1cc([N+](=O)[O-])ccc1Cl    ZINC000000333789
NNc1ccc([N+](=O)[O-])cc1Cl    ZINC000005756851
NNc1nc(Cl)ccc1C(=O)O    ZINC000096576416
NNc1ccc(Cl)cc1[N+](=O)[O-]    ZINC000005248784
NNC1=NC(=O)/C(=C/C(=O)O)S1    ZINC000004807477
NNc1cc(C(=O)O)c(Cl)cn1    ZINC000052507740
NNC(=S)NCc1cccs1    ZINC000000039523
Cc1csc(=O)n1CC(=O)NN    ZINC000008390439
NNc1ccc(N[SH](=O)=O)cc1    ZINC000021301348
CS(=O)(=O)c1cccnc1NN    ZINC000104569974
CN1C(=O)CS/C1=C/C(=O)NN    ZINC000876788766
CCOC(=O)c1csc(NN)n1    ZINC000075577684
COC(=O)c1sc(NN)nc1C    ZINC000009941361
NNc1ccc(S(N)(=O)=O)cc1    ZINC000000152965
CN1C(=O)CS/C1=C\C(=O)NN    ZINC000876788765
COCc1ncsc1C(=O)NN    ZINC000082441245
CS(=O)(=O)c1ccc(NN)nc1    ZINC000034049775
CS(=O)(=O)c1ccc(NN)cn1    ZINC000104536908
COCc1nc(C(=O)NN)cs1    ZINC000082686656
NNc1ccccc1S(N)(=O)=O    ZINC000002506731
NNc1cccc(S(N)(=O)=O)c1    ZINC000034382089
CCn1cc(Cl)cc1C(=O)NN    ZINC000036856525
C[C@@H](Sc1ncn[nH]1)C(=O)NN    ZINC000016322350
C[C@H](Sc1ncn[nH]1)C(=O)NN    ZINC000016322352
CCSc1nnc(O)nc1NN    ZINC000016951489
NNC(=O)Nc1cc(F)cc(F)c1    ZINC000034515697
NNC(=O)c1cncc(C(F)F)c1    ZINC000217479375
NNC(=O)Nc1c(F)cccc1F    ZINC000000167739
NNC(=O)C(F)(F)c1ccccn1    ZINC000036533705
CN(C)c1cnnc(NN)c1Cl    ZINC000062714274
NNC(=O)c1cncc2ccccc21    ZINC000044136766
NNC(=O)c1ccc2ncccc2c1    ZINC000000171306
NNC(=O)c1cccc2cccnc21    ZINC000026896160
NNC(=O)c1ccnc2ccccc21    ZINC000002569199
NNC(=O)c1cnc2ccccc2c1    ZINC000001506731
NNC(=O)c1ccc2ccccc2n1    ZINC000001497230
NNC(=O)c1cccc2ncccc21    ZINC000037389240
NNc1nncc(-c2ccccc2)n1    ZINC000005086707
NNc1nccc(-c2cccnc2)n1    ZINC000032223066
NNC(=O)Nc1cnn(CCF)c1    ZINC001331482055
NNC(=O)C(=O)NC[C@@H]1CCCO1    ZINC000004525756
NNC(=O)C(=O)NC[C@H]1CCCO1    ZINC000004525755
NNC(=O)NC1CC(CC(=O)O)C1    ZINC001608258182
Cc1ccc2nc(C)cc(NN)c2c1    ZINC000013201541
Cc1cccc2c(C)cc(NN)nc12    ZINC000003887695
Cc1ccc2c(NN)ccnc2c1C    ZINC000019721941
Cc1cc(C)c2c(c1)nccc2NN    ZINC000019721936
Cc1cc(NN)c2cccc(C)c2n1    ZINC000002564396
Cc1ccc2nc(NN)cc(C)c2c1    ZINC000008414148
Cc1ccc(C)c2c(NN)ccnc12    ZINC000019721938
Cc1ccc2cc(C)c(NN)nc2c1    ZINC000011633990
Cc1nc(NN)c2ccccc2c1C    ZINC000225747307
Cc1cc(CNN)c2ccccc2n1    ZINC000019502574
C[C@@H]1CCCC[C@@H]1NC(=S)NN    ZINC000003259274
C[C@H]1CCCC[C@H]1NC(=S)NN    ZINC000003259269
Cc1cc(C)c2nccc(NN)c2c1    ZINC000032099539
C[C@@H]1CCCC[C@H]1NC(=S)NN    ZINC000003259271
C[C@H]1CCCC[C@@H]1NC(=S)NN    ZINC000003259272
NNC(=O)CN1CCC(CO)CC1    ZINC000082465781
CC1(O)CCC(NC(=O)NN)CC1    ZINC001120645070
NNC(=O)NCCOCC1CCC1    ZINC000831230331
NNC(=O)CCNC[C@H]1CCCO1    ZINC000019736910
C[C@@H]1CN(CC(=O)NN)C[C@@H](C)O1    ZINC000022538844
NNC(=O)CCCN1CCOCC1    ZINC000022123898
C[C@@H](CN1CCOCC1)C(=O)NN    ZINC000019804936
CC(=O)N[C@](C)(C(=O)NN)C(C)C    ZINC001343457660
CC(C)(C)CC(=O)NCC(=O)NN    ZINC000308129758
CCCNC(=O)CCCC(=O)NN    ZINC000058853653
CC(C)(C)OC(=O)N1CC(NN)C1    ZINC000090394320
C[C@H](NC[C@H]1CCCO1)C(=O)NN    ZINC000022538920
CC(C)(C)C(=O)NCCC(=O)NN    ZINC000037389828
C[C@H](CN1CCOCC1)C(=O)NN    ZINC000019804939
COCC1(C(=O)NN)CCNCC1    ZINC000234611531
C[C@@H](NC(=O)C(C)(C)C)C(=O)NN    ZINC000037389826
NNC(=O)CCNC[C@@H]1CCCO1    ZINC000019736909
CN(CC(=O)NN)[C@@H]1CCC[C@H]1O    ZINC000708050839
CC(C)CCC(=O)NCC(=O)NN    ZINC000825644860
CCN(CC)C(=O)CCC(=O)NN    ZINC000058845885
CC(=O)N[C@H](CC(C)C)C(=O)NN    ZINC000196480442
C[C@@H](COCC1CC1)NC(=O)NN    ZINC000846209521
C[C@H](NC(=O)C(C)(C)C)C(=O)NN    ZINC000037389824
C[C@H](NC[C@@H]1CCCO1)C(=O)NN    ZINC000022538914
CC(C)(C(=O)NN)N1CCOCC1    ZINC000030769518
CC[C@H](C(=O)NN)N1CCOCC1    ZINC000022539021
CO[C@@H]1CCCC[C@H]1NC(=O)NN    ZINC000846207994
CC(=O)N[C@@H](CC(C)C)C(=O)NN    ZINC000071773820
C[C@@H](NC[C@H]1CCCO1)C(=O)NN    ZINC000022538917
CC(=O)N[C@@](C)(C(=O)NN)C(C)C    ZINC001343457659
C[C@H](COCC1CC1)NC(=O)NN    ZINC000846209522
C[C@H]1CN(CC(=O)NN)C[C@H](C)O1    ZINC000022538854
CC(=O)NCCCCCC(=O)NN    ZINC000037388161
CC(C)CC(=O)NCCC(=O)NN    ZINC000825651489
CC[C@@H](C(=O)NN)N1CCOCC1    ZINC000022539024
CC(C)NC(=O)CCCC(=O)NN    ZINC000058850618
C[C@@H](NC[C@@H]1CCCO1)C(=O)NN    ZINC000022538910
C[C@@H]1CN(CC(=O)NN)C[C@H](C)O1    ZINC000022538848
C[C@H](CCC(C)(C)C)NC(=O)NN    ZINC000395223429
CC(C)CCC[C@H](C)NC(=O)NN    ZINC000042595750
C[C@@H](CCC(C)(C)C)NC(=O)NN    ZINC000395223432
CCCC[C@@H](CCC)NC(=O)NN    ZINC000226158914
CCCCCCCCNC(=O)NN    ZINC000126712620
CCC[C@@H](NC(=O)NN)C(C)(C)C    ZINC000841908861
CC(C)CC(C)(C)CNC(=O)NN    ZINC000258694371
CC(C)(C)CCCCNC(=O)NN    ZINC000841788627
CCC(CC)(CC)CNC(=O)NN    ZINC000391328328
CCCCCC[C@@H](C)NC(=O)NN    ZINC000049231322
CC(C)CCC[C@@H](C)NC(=O)NN    ZINC000042595746
CC(C)(C)C(C)(C)CNC(=O)NN    ZINC000258840921
CCCN(CCC)CCC(=O)NN    ZINC000019736922
CC(C)C(CNC(=O)NN)C(C)C    ZINC000229589830
CCC[C@H](C(=O)NN)N(CC)CC    ZINC000022123557
CCCC[C@@H](CC)CNC(=O)NN    ZINC000232973815
CCCC[C@H](CC)CNC(=O)NN    ZINC000300340206
CCC[C@@H](C(=O)NN)N(CC)CC    ZINC000022123561
CCN(CC)[C@@](C)(CC)C(=O)NN    ZINC000022123708
CCN(CC)[C@@H](C(=O)NN)C(C)C    ZINC000022539093
CCC[C@H](NC(=O)NN)C(C)(C)C    ZINC000841908864
CCN(CC)[C@H](C(=O)NN)C(C)C    ZINC000022539090
CCCCCC[C@H](C)NC(=O)NN    ZINC000049231325
CCCC[C@H](CCC)NC(=O)NN    ZINC000226158923
CCCCCCN(C)CC(=O)NN    ZINC000825644677
CCN(CC)[C@](C)(CC)C(=O)NN    ZINC000022123711
NNc1ccc(Br)nn1    ZINC000104559976
NNc1cnc(Br)cn1    ZINC000040448190
NNc1ncc(Br)cn1    ZINC000001495002
NNC(=O)CSc1cccs1    ZINC000000126573
NNc1nc(Cl)ccc1[N+](=O)[O-]    ZINC000104570075
NNc1ncc([N+](=O)[O-])cc1Cl    ZINC000014982392
NNc1ncc(Cl)cc1[N+](=O)[O-]    ZINC000083596838
NNc1nnc(Cl)cc1C(=O)O    ZINC000095802930
NNC(=O)c1cccc(Cl)c1F    ZINC000075914961
NNC(=O)c1c(F)cccc1Cl    ZINC000016158292
NNC(=O)c1ccc(Cl)cc1F    ZINC000019271388
NNC(=O)c1cc(F)cc(Cl)c1    ZINC000261494389
NNC(=O)c1ccc(F)c(Cl)c1    ZINC000075848463
NNC(=O)c1cc(Cl)ccc1F    ZINC000019282138
NNC(=O)c1ccc(F)cc1Cl    ZINC000022211358
NNC(=S)c1cc(F)ccc1F    ZINC000088189433
NNc1cccc(S(=O)(=O)O)c1    ZINC000001847712
NNc1ccccc1S(=O)(=O)O    ZINC000001669668
NNc1ccc(S(=O)(=O)O)cc1    ZINC000001576907
NNc1ccc(S(N)(=O)=O)cn1    ZINC000020282931
CS(=O)(=O)c1ncc(NN)cn1    ZINC000039239620
NNc1ccncc1S(N)(=O)=O    ZINC000039054028
NNc1ccc(P(=O)(O)O)cc1    ZINC000033877770
NNc1cccc2c1OC(F)(F)O2    ZINC000104531983
NNc1ccc2c(c1)OC(F)(F)O2    ZINC000104539971
C[C@H](C(=O)NN)n1cc(Cl)cn1    ZINC000002537569
COCc1nc(Cl)cc(NN)n1    ZINC000095348251
CCn1ncc(NN)c(Cl)c1=O    ZINC000005658760
C[C@@H](C(=O)NN)n1cc(Cl)cn1    ZINC000002731948
NNC(=O)CCn1cc(Cl)cn1    ZINC000002731932
Cc1c(Cl)c(C(=O)NN)nn1C    ZINC000002578449
CCn1cc(Cl)nc(NN)c1=O    ZINC000062714165
CCn1ncc(Cl)c1C(=O)NN    ZINC000002568971
CCn1cc(Cl)c(C(=O)NN)n1    ZINC000002568972
Cn1nnnc1SCC(=O)NN    ZINC000004685925
NNCCc1ccc(Cl)c(F)c1    ZINC000104461922
NNCCc1c(F)cccc1Cl    ZINC000020425871
C[C@H](NN)c1ccc(F)cc1Cl    ZINC000070559684
C[C@H](NN)c1cccc(Cl)c1F    ZINC000104570094
C[C@@H](NN)c1c(F)cccc1Cl    ZINC000104564553
C[C@H](NN)c1cc(F)ccc1Cl    ZINC000104558873
C[C@@H](NN)c1ccc(F)cc1Cl    ZINC000070559685
NNCCc1ccc(F)c(Cl)c1    ZINC000104562340
Cc1nn(CC(=O)NN)cc1Cl    ZINC000002549477
Cc1nn(C)c(C(=O)NN)c1Cl    ZINC000002576737
Cc1nn(C)c(Cl)c1C(=O)NN    ZINC000104160936
NNCCc1cccc(Cl)c1F    ZINC000104460822
NNCCc1ccc(F)cc1Cl    ZINC000104460359
C[C@H](NN)c1c(F)cccc1Cl    ZINC000104564551
C[C@@H](NN)c1cccc(Cl)c1F    ZINC000104570097
C[C@@H](NN)c1cc(F)ccc1Cl    ZINC000104558877
NNC(=O)c1ccc2nccnc2c1    ZINC000008379678
NNC(=O)c1cnc2ccccc2n1    ZINC000001713192
NNCc1ccc(OC(F)F)cc1    ZINC000019172895
C[C@H](NN)c1cc(F)cc(F)c1O    ZINC000104572344
NNCc1ccccc1OC(F)F    ZINC000019405378
C[C@@H](NN)c1cc(F)cc(F)c1O    ZINC000104572346
COC(=O)[C@@H]1CC[C@H](C(=O)NN)O1    ZINC001333335124
NN[C@H](c1ccco1)c1ccccc1    ZINC000096125960
NNCc1ccc(O)c2ccccc12    ZINC000089211804
NNCc1cccc2cc(O)ccc21    ZINC000104563509
NNC(=O)[C@H]1[C@@H]2c3ccccc3C[C@H]12    ZINC000876790022
NNC(=O)[C@@H]1[C@H]2Cc3ccccc3[C@H]12    ZINC000876790024
NNC(=O)[C@@H]1[C@@H]2Cc3ccccc3[C@H]21    ZINC000876790025
NNC(=O)[C@@H]1[C@@H]2Cc3ccccc3[C@@H]21    ZINC000876790023
NNCc1c(O)ccc2ccccc21    ZINC000089211799
NN[C@@H](c1ccco1)c1ccccc1    ZINC000096125961
CC1=Nc2ccccc2NC(NN)=C1    ZINC000408721455
NNCc1cnn(-c2ccccc2)c1    ZINC000020285767
CC(C)(C)C1=NN[C@@H](NN)SC1    ZINC000071606530
C/C(=N\NC(=S)NN)C(C)(C)C    ZINC000005370515
CC(C)(C)C1=NN[C@H](NN)SC1    ZINC000071606528
C[C@H](OC[C@@H]1CCCO1)C(=O)NN    ZINC000082463840
NNC(=O)CCOC1CCOCC1    ZINC000082465545
CCOC(=O)C(C)(C)CC(=O)NN    ZINC000825644688
C[C@H](OC[C@H]1CCCO1)C(=O)NN    ZINC000082463843
CCOC1(C(=O)NN)CCOCC1    ZINC000306361273
CC(=O)OCC(C)(C)CC(=O)NN    ZINC001575030277
NNC(=O)CCOC[C@H]1CCCO1    ZINC000070152516
NNC(=O)CCOC[C@@H]1CCCO1    ZINC000070152517
CC(C)O[C@@]1(C(=O)NN)CCOC1    ZINC000306977058
C[C@@H](OC[C@H]1CCCO1)C(=O)NN    ZINC000082463845
CC(C)O[C@]1(C(=O)NN)CCOC1    ZINC000306977054
C[C@@H](OC[C@@H]1CCCO1)C(=O)NN    ZINC000082463841
CCCC[C@H](NC(N)=O)C(=O)NN    ZINC000308460819
CCCC[C@@H](NC(N)=O)C(=O)NN    ZINC000308460818
NN/C=N/CCCC[C@H](N)C(=O)O    ZINC000213248485
NNC(=O)CCCCCC(=O)NN    ZINC000001725834
CC(C)[C@H](N)C(=O)NCC(=O)NN    ZINC000131876175
NNC(=O)NCCN1CCOCC1    ZINC000071500168
CCCCC[C@H](O)CCC(=O)NN    ZINC000002033526
CC(C)C[C@@H](C)OCCC(=O)NN    ZINC000082463879
C[C@H](CCNN)C(=O)OC(C)(C)C    ZINC000096662579
CC(C)C[C@H](C)OCCC(=O)NN    ZINC000082463880
CCCCC[C@@H](O)CCC(=O)NN    ZINC000001759259
NNC(=O)c1ccnc(Cl)c1F    ZINC000238561776
NNC(=O)CSc1n[nH]c(O)n1    ZINC001580358813
NNc1cc(F)c(F)cc1[N+](=O)[O-]    ZINC000104571319
CC(=O)N1CCS[C@@H]1C(=O)NN    ZINC000000149921
CC(=O)N1CCS[C@H]1C(=O)NN    ZINC000000149919
COc1cccc2ccc(NN)nc21    ZINC000041671393
NNc1nc2ccccc2cc1CO    ZINC000037408014
Cn1ccc2cccc(C(=O)NN)c21    ZINC000000493524
NNC(=O)Cc1c[nH]c2ccccc12    ZINC000000153574
CC(=O)n1ccc2cc(NN)ccc21    ZINC000080443194
COc1ccc2nc(NN)ccc2c1    ZINC000070008634
NNC(=O)Cn1ccc2ccccc21    ZINC000006549006
Cn1c2ccccc2c(NN)cc1=O    ZINC000003850461
N#C[C@@H](Cc1ccccc1)C(=O)NN    ZINC000017014231
Cc1ccc2cc(C(=O)NN)[nH]c2c1    ZINC000238524541
N#C[C@H](Cc1ccccc1)C(=O)NN    ZINC000001615141
Cn1cc(C(=O)NN)c2ccccc21    ZINC000000335855
COc1ccc2nccc(NN)c2c1    ZINC000032099464
Cc1ccc2[nH]c(C(=O)NN)cc2c1    ZINC000000844798
Cn1ccc2ccc(C(=O)NN)cc21    ZINC000104563432
CCSC1(CNC(=O)NN)CC1    ZINC000691835580
Cc1cc(=O)[nH]c2cc(NN)ccc12    ZINC000016941225
Cc1[nH]c2ccccc2c1C(=O)NN    ZINC000036962767
NNC(=O)Cc1cc2ccccc2[nH]1    ZINC000103242103
Cn1c(C(=O)NN)cc2ccccc21    ZINC000000997215
CC(=O)CC(C)(C)NC(=S)NN    ZINC000005601907
C=CCCSCCNC(=O)NN    ZINC000851668517
Cn1c(NN)nnc1-c1ccccc1    ZINC000020281529
NNc1ccc(Cn2cncn2)cc1    ZINC000005046713
Cc1nnc(NN)n1-c1ccccc1    ZINC000032627158
COC(=O)N(C)CCCC(=O)NN    ZINC000825645183
CO[C@@H]1CCOC[C@H]1NC(=O)NN    ZINC000725008374
NNC(=O)NCCO[C@@H]1CCOC1    ZINC001120567505
NNC(=O)NCCO[C@H]1CCOC1    ZINC001120567502
COC(=O)N[C@H](C(=O)NN)C(C)C    ZINC000825645071
CC(C)(C)OC(=O)NCC(=O)NN    ZINC000002381196
C[C@H](Cc1c[nH]c2ccccc12)NN    ZINC000089203399
C[C@@H](Cc1c[nH]c2ccccc12)NN    ZINC000089203396
CCC[C@@H](CNC(=O)NN)OCC    ZINC000705368103
CCC[C@H](CNC(=O)NN)OCC    ZINC000705368102
NNCc1ccc(Br)o1    ZINC000019277350
Cc1sc(C(=O)NN)cc1Cl    ZINC000085393270
Cc1csc(C(=O)NN)c1Cl    ZINC000000082013
NNC(=O)Cc1ccc(Cl)s1    ZINC000071773352
NNCc1cc(Cl)ccc1Cl    ZINC000019274402
NNCc1cccc(Cl)c1Cl    ZINC000019265525
NNCc1cc(Cl)cc(Cl)c1    ZINC000019407225
Cc1ccc(Cl)c(NN)c1Cl    ZINC000036666885
NNCc1c(Cl)cccc1Cl    ZINC000019169007
NNCc1ccc(Cl)cc1Cl    ZINC000019171891
NNCc1ccc(Cl)c(Cl)c1    ZINC000019171899
CSc1nc(Cl)cc(NN)n1    ZINC000001398324
NNC(=O)c1cc(F)c(F)c(F)c1    ZINC000063004703
NNC(=O)c1cc(F)c(F)cc1F    ZINC000238559110
NNc1ccc(S(O)(O)O)cc1    ZINC000100009688
NNC(=O)C1=CS(=O)(=O)CCC1    ZINC001580358811
NNC(=O)c1ccc(F)c(F)c1F    ZINC000041204937
N#Cc1nc(-c2ccco2)oc1NN    ZINC000080346144
Cc1cc(C(=O)NN)nn1C(F)F    ZINC000002538910
Cc1cc(C(=O)NN)n(C(F)F)n1    ZINC000002554010
C[C@@H](NN)c1cc(F)c(F)c(F)c1    ZINC000104569089
C[C@@H](NN)c1cc(F)c(F)cc1F    ZINC000104556442
C[C@H](NN)c1c(F)ccc(F)c1F    ZINC000104557725
NNCCc1cc(F)c(F)c(F)c1    ZINC000104562344
C[C@@H](NN)c1c(F)ccc(F)c1F    ZINC000104557728
NNCCc1cc(F)cc(F)c1F    ZINC000104459877
NNCc1cccc(C(F)(F)F)c1    ZINC000019171902
NN[C@H](c1ccccc1)C(F)(F)F    ZINC000088189432
NNCCc1c(F)cc(F)cc1F    ZINC000104462615
C[C@H](NN)c1ccc(F)c(F)c1F    ZINC000084931453
NNCCc1cc(F)c(F)cc1F    ZINC000104460355
C[C@H](NN)c1cc(F)cc(F)c1F    ZINC000104569093
Cc1c(NN)cccc1C(F)(F)F    ZINC000090613199
Cc1cc(=O)oc2cc(NN)ccc12    ZINC000104565726
NNC(=O)C1=Cc2ccccc2OC1    ZINC000306286291
Cc1ccc2oc(C(=O)NN)cc2c1    ZINC000042273648
Cc1c2ccccc2oc1C(=O)NN    ZINC000002384396
Cn1ncc(C(=O)NN)c1C(F)F    ZINC001118200001
Cn1nc(C(=O)NN)cc1C(F)F    ZINC001343457920
NNCc1ccccc1C(F)(F)F    ZINC000019272664
C[C@@H](NN)c1cc(F)cc(F)c1F    ZINC000104569096
C[C@H](NN)c1cc(F)c(F)cc1F    ZINC000104556437
NNCc1ccc(C(F)(F)F)cc1    ZINC000019167803
C[C@H](NN)c1cc(F)c(F)c(F)c1    ZINC000104569085
NN[C@@H](c1ccccc1)C(F)(F)F    ZINC000088189431
C[C@@H](NN)c1ccc(F)c(F)c1F    ZINC000084931454
NNc1nc(NN)c(F)c(N)c1F    ZINC000002386494
Cc1nc2ccccn2c1C(=O)NN    ZINC000000081397
Cc1nc2cc(C(=O)NN)ccc2[nH]1    ZINC000040166116
Cc1ccc(-c2ccnc(NN)n2)o1    ZINC000081947196
NNC(=O)c1[nH]c2ccccc2c1N    ZINC000000169609
NNC(=O)Cc1nc2ccccc2[nH]1    ZINC000000045294
Cn1c2ccccc2nc(NN)c1=O    ZINC000034069329
NNC(=O)c1ccc(-c2ccc[nH]2)[nH]1    ZINC000001721219
Cc1c(C(=O)NN)nc2ccccn12    ZINC000012600737
NNC(=O)Cn1cnc2ccccc21    ZINC000001470748
NNC(=O)Cc1cn2ccccc2n1    ZINC000012600740
Cn1cnc2cc(C(=O)NN)ccc21    ZINC000040566714
Cc1ccn2cc(C(=O)NN)nc2c1    ZINC000001394823
Cc1cccc2nc(C(=O)NN)cn21    ZINC000005941783
Cn1c(NN)nc2ccccc2c1=O    ZINC000000292456
Cn1nc(C(=O)NN)c2ccccc21    ZINC000149109948
CO[C@H]1CC[C@@](OC)(C(=O)NN)O1    ZINC000001703137
CO[C@H]1CC[C@](OC)(C(=O)NN)O1    ZINC000000394410
CO[C@@H]1CC[C@@](OC)(C(=O)NN)O1    ZINC000004578989
CO[C@@H]1CC[C@](OC)(C(=O)NN)O1    ZINC000004578988
Cc1cc(-n2ccnc2)nc(NN)n1    ZINC000087867014
NNc1nnc(NN)c2ccccc21    ZINC000004474539
Cc1nccn1-c1ccc(NN)nn1    ZINC000027705897
NNc1nc2ccccc2nc1NN    ZINC000006118700
Cn1ccc(-c2ccnc(NN)n2)n1    ZINC000002538079
Cc1cc(-n2cccn2)nc(NN)n1    ZINC000087866929
C[C@@H](O)CC(C(=O)NN)C(=O)NN    ZINC000002365117
C[C@H](O)CC(C(=O)NN)C(=O)NN    ZINC000002365116
COC(=O)N(C)CCNC(=O)NN    ZINC000689560698
CON(C)C(=O)[C@@H](C)NC(=O)NN    ZINC001329434746
Cc1ccc([C@H]2C[C@H]2C(=O)NN)cc1    ZINC000000374048
NNC(=O)[C@@H]1CCCc2ccccc21    ZINC000037390002
Cc1cccc(C2(C(=O)NN)CC2)c1    ZINC000259079951
NNC(=O)[C@H]1CCCc2ccccc21    ZINC000037390000
NNC(=O)C[C@@H]1CCc2ccccc21    ZINC000306553451
Cc1cccc([C@@H]2C[C@H]2C(=O)NN)c1    ZINC000876788960
NNC(=O)[C@H](c1ccccc1)C1CC1    ZINC000825652434
NNC(=O)C1(Cc2ccccc2)CC1    ZINC000825652387
NNC(=O)[C@H]1CCc2ccccc2C1    ZINC000095117341
NNC(=O)Cc1ccc2c(c1)CCC2    ZINC000037388053
NNC(=O)[C@@H](c1ccccc1)C1CC1    ZINC000825652432
Cc1ccccc1C1(C(=O)NN)CC1    ZINC000259046676
C[C@]1(C(=O)NN)CCc2ccccc21    ZINC000843450508
Cc1ccc([C@@H]2C[C@@H]2C(=O)NN)cc1    ZINC000000374053
Cc1ccccc1[C@@H]1C[C@H]1C(=O)NN    ZINC000852771979
CON(C)C(=O)[C@H](C)NC(=O)NN    ZINC001331732458
NNC(=O)c1ccc(C2CCC2)cc1    ZINC000078142431
NNC(=O)C[C@H]1CCc2ccccc21    ZINC000306553448
Cc1ccc([C@@H]2C[C@H]2C(=O)NN)cc1    ZINC000000374049
NNC(=O)C1(c2ccccc2)CCC1    ZINC000036962768
Cc1ccc([C@H]2C[C@@H]2C(=O)NN)cc1    ZINC000000374052
NNC(=O)c1ccc2c(c1)CCCC2    ZINC000037388282
NNC(=O)[C@@H]1CCc2ccccc2C1    ZINC000095117342
C[C@@]1(C(=O)NN)CCc2ccccc21    ZINC000843450507
NNC(=O)c1cccc2c1CCCC2    ZINC000263625242
CC(C)n1c2ccccc2nc1NN    ZINC000001473097
C[C@@H](NN)c1nc2ccccc2n1C    ZINC000019271002
NNC1=NCCN1Cc1ccccc1    ZINC000000159766
CCCn1c2ccccc2nc1NN    ZINC000000572737
C[C@H](NN)c1nc2ccccc2n1C    ZINC000019271004
CC(C)OC[C@@H](O)CCC(=O)NN    ZINC000001822083
CCCOC[C@@H](O)CCC(=O)NN    ZINC000002289005
CC(C)OC[C@H](O)CCC(=O)NN    ZINC000001822082
CCCOC[C@H](O)CCC(=O)NN    ZINC000002289004
CCOCCOCCCC(=O)NN    ZINC000082463436
NN[C@@H]1CCCC[C@@H]1c1ccccc1    ZINC000062567514
NNc1ccc(C2CCCCC2)cc1    ZINC000002546167
NN[C@@H](c1ccccc1)C1CCCC1    ZINC000104572353
NNC1CCC(c2ccccc2)CC1    ZINC000019391784
C[C@@H](NN)c1ccc2c(c1)CCCC2    ZINC000060157413
NN[C@H](c1ccccc1)C1CCCC1    ZINC000104572360
NN[C@@H]1CCCC[C@H]1c1ccccc1    ZINC000062567512
NN[C@H]1CCCC[C@@H]1c1ccccc1    ZINC000062567510
C[C@H](NN)c1ccc2c(c1)CCCC2    ZINC000060157412
NN[C@H]1CCCC[C@H]1c1ccccc1    ZINC000062567508
Cn1nc(Br)nc1NN    ZINC000049584955
NNCc1c(Cl)cncc1Cl    ZINC000096663683
C#Cc1cccc(NC(=S)NN)c1    ZINC000057218511
NNc1nc(-c2ccccc2)cs1    ZINC000018101453
Cc1cnc(NN)c(C(F)(F)F)c1    ZINC000238532860
Cc1cc(C(F)(F)F)cnc1NN    ZINC000085384923
Cc1cc(NN)ncc1C(F)(F)F    ZINC000096308592
Cc1cc(C(F)(F)F)cc(NN)n1    ZINC000000159611
NNC(=O)Cc1nc2ccccc2o1    ZINC000000559685
NNC(=O)Cc1ccc2ocnc2c1    ZINC000022996577
COc1ccc(C(=O)NN)cc1C#N    ZINC000217690457
NNC(=O)Cc1noc2ccccc12    ZINC000000167537
N#Cc1ccccc1OCC(=O)NN    ZINC000001500911
NNC(=O)c1ccc(-c2ccco2)[nH]1    ZINC000005138285
NNC(=O)c1cc2cc(N)ccc2o1    ZINC000022995836
N#Cc1ccc(OCC(=O)NN)cc1    ZINC000003268685
CC(=O)N[C@@H](CCS)C(=O)NN    ZINC000014981982
NNCc1ccc(C(F)(F)F)cn1    ZINC000066327884
CC(=O)N[C@H](CCS)C(=O)NN    ZINC000014981984
NNC(=O)c1cc(-c2cc[nH]c2)n[nH]1    ZINC000216698449
NNC(=O)c1ccc2c(N)n[nH]c2c1    ZINC000675050383
NNC(=O)Cn1nnc2ccccc21    ZINC000005520332
Cn1cnc2ccc(C(=O)NN)nc21    ZINC001579984970
Cc1noc(-c2ccnc(NN)c2)n1    ZINC000070451554
Cc1noc(-c2cccnc2NN)n1    ZINC000070451568
Cc1noc(-c2ccc(NN)nc2)n1    ZINC000070451563
NNc1nc2ccccc2c(=O)n1N    ZINC000004294093
NNC(=O)c1cc(-c2ccc[nH]2)n[nH]1    ZINC000216698380
N#Cc1ccc(NCC(=O)NN)nc1    ZINC001580070185
Cn1nnc2cc(C(=O)NN)ccc21    ZINC000409205538
Cc1n[nH]c2ncc(C(=O)NN)cc12    ZINC000038342312
Cn1c2ncccc2nc(NN)c1=O    ZINC000075156696
COc1ccc2nc(NN)nnc2c1    ZINC000000162428
Cc1nn2cccnc2c1C(=O)NN    ZINC001329254094
Cc1cc2cc(F)ccc2nc1NN    ZINC000011633996
Cc1cc(NN)c2cc(F)ccc2n1    ZINC000014807661
NNC(=O)c1ccc2c(c1)CNCC2    ZINC000128528189
COc1ccc([C@@H](CC#N)NN)cc1    ZINC000104563458
NNC(=O)C[C@H]1CNc2ccccc21    ZINC000087664921
NNC(=O)[C@H]1Cc2ccccc2CN1    ZINC000069635609
NNC(=O)c1cccc2c1CCNC2    ZINC000125656808
Cc1nc(C2CC2)ccc1C(=O)NN    ZINC000876788514
NNC(=O)[C@@H]1CNCc2ccccc21    ZINC000083643662
COc1ccc([C@H](CC#N)NN)cc1    ZINC000104563463
NNC(=O)[C@@H]1NCCc2ccccc21    ZINC000069635646
NNC(=O)C1(c2ccc(N)cc2)CC1    ZINC000157795963
NNC(=O)[C@H]1CNCc2ccccc21    ZINC000083643661
NNC(=O)N[C@@H]1CCc2ccccc21    ZINC000606263773
NNC(=O)C[C@@H]1CNc2ccccc21    ZINC000087664919
NNC(=O)c1cccc2c1CCCN2    ZINC000133866333
CC(C)c1ccc2oc(NN)nc2c1    ZINC000062521114
NNC(=O)[C@@H]1CCCc2cccnc21    ZINC000825644684
NNC(=O)[C@H]1NCCc2ccccc21    ZINC000069635643
NNC(=O)C1(N)Cc2ccccc2C1    ZINC000306713927
NNC(=O)[C@H]1CCCc2cccnc21    ZINC000825644685
NNC(=O)[C@@H]1Cc2ccccc2CN1    ZINC000070190621
Cc1ccc(C(=O)NN)c(C2CC2)n1    ZINC000876788729
C/C(=N\NC(=N)NN)c1ccccc1    ZINC000408722869
Cc1nn(C)c2nc(NN)cc(C)c12    ZINC000000161013
CCOCCOCCNC(=O)NN    ZINC001357609452
NN[C@H]1CCN(Cc2ccccc2)C1    ZINC000020596095
NNCc1ccc(N2CCCC2)cc1    ZINC000096663675
NN[C@@H]1CCN(Cc2ccccc2)C1    ZINC000020596094
C[C@@]1(C(=O)NN)C[C@@H]1Br    ZINC000002271511
C[C@]1(C(=O)NN)C[C@H]1Br    ZINC000002271510
C[C@]1(C(=O)NN)C[C@@H]1Br    ZINC000002271512
C[C@@]1(C(=O)NN)C[C@H]1Br    ZINC000002271509
NNC(=O)CC(F)(F)C(F)(F)F    ZINC000713187841
NNCc1c(F)ccc(Cl)c1F    ZINC000096125831
NNC(=O)c1cc2ccccc2s1    ZINC000000152773
NNC(=O)c1csc2ccccc12    ZINC000002577185
NNc1ccc(-c2cccs2)nn1    ZINC000006658129
NNc1ccnc(-c2cccs2)n1    ZINC000051153474
NNc1nc(-c2cccnc2)cs1    ZINC000043560018
NNc1nnc(-c2ccccc2)s1    ZINC000008616225
NNc1nccc(-c2cccs2)n1    ZINC000012395079
NNc1cccc(OC(F)(F)F)c1    ZINC000005714201
NNc1ccc(OC(F)(F)F)cc1    ZINC000000056817
NNc1ccccc1OC(F)(F)F    ZINC000002546190
NNc1ccc(Cl)c2ccccc12    ZINC000002546165
NNc1nc2ccccc2[nH]c1=S    ZINC000001506001
NNc1nc(-c2ccncc2)cs1    ZINC000043560003
NNc1nc(-c2ccccn2)cs1    ZINC000001415172
NNC(=O)C[C@H]1CCS(=O)(=O)C1    ZINC000004218337
CS(=O)(=O)C1(C(=O)NN)CCC1    ZINC001329498603
NNC(=O)C[C@@H]1CCS(=O)(=O)C1    ZINC000004218336
Cc1cc(C(F)(F)F)nc(NN)n1    ZINC000002554071
NNC(=O)c1c[nH]nc1-c1ccco1    ZINC001580358672
Cc1cc(C(=O)NN)c(C#N)c(=O)[nH]1    ZINC000008614566
Cc1noc2ncc(C(=O)NN)cc12    ZINC000037389922
NNC(=O)c1cc(-c2ccco2)n[nH]1    ZINC000013143681
NNCc1cc(C(F)(F)F)ncn1    ZINC000217569090
C[C@H](NN)c1cc2ccccc2s1    ZINC000104557734
C[C@@H](NN)c1cc2ccccc2s1    ZINC000104557737
NNC(=O)c1cccn1-n1cnnc1    ZINC000223721433
Cc1c(C(=O)NN)cnc2ncnn21    ZINC000013638882
Cc1ccnc2nc(C(=O)NN)nn21    ZINC000037387891
NNC(=O)c1cccc2c1CCOC2    ZINC001340893996
C[C@H]1Cc2cc(C(=O)NN)ccc2O1    ZINC000852773234
NNC(=O)CCC(=O)c1ccccc1    ZINC000917371697
COc1ccc(/C=C/C(=O)NN)cc1    ZINC000005720380
C=CCOc1ccc(C(=O)NN)cc1    ZINC000004201747
