# Supplementary material for: Implementing a Scoring Function Based on Interaction Fingerprint for Autogrow4: Protein Kinase CK1δ as a Case Study
Source: Front Mol Biosci. 2022 Jul 7;9:909499. doi: 10.3389/fmolb.2022.909499 (PMC9301033; doi:10.3389/fmolb.2022.909499)
Supplement: Supplementary file 1 [file DataSheet1.ZIP › autogrow4-4.0.3/autogrow/operators/mutation/smiles_click_chem/reaction_libraries/robust_rxns/complementary_mol_dir/aldehyde_or_ketone_restricted_robust.smi]

C#CC=O    ZINC000000895973
C=CC=O    ZINC000000897143
O=CC=O    ZINC000008437750
CCC=O    ZINC000000895256
CC(C)=O    ZINC000000895111
O=CCO    ZINC000008215746
O=CCF    ZINC000030729342
C#CC(C)=O    ZINC000002039581
CC#CC=O    ZINC000005158085
CC(=O)C#N    ZINC000080859442
N#CCC=O    ZINC000100252714
C/C=C/C=O    ZINC000001686876
C/C=C\C=O    ZINC000004726476
C=CC(C)=O    ZINC000001680420
O=CC1CC1    ZINC000002539463
O=C1CCC1    ZINC000001562200
C=CCC=O    ZINC000001530355
C=C(C)C=O    ZINC000001586526
N/C=C/C=O    ZINC000039369735
N/C=C\C=O    ZINC000100257156
O=C1CNC1    ZINC000039711842
O=C[C@@H]1CO1    ZINC000002031154
O=C1COC1    ZINC000030678251
CC(=O)C=O    ZINC000001532681
O=C[C@H]1CO1    ZINC000001604973
O=CCC=O    ZINC000005178380
N=C(N)C=O    ZINC000004721137
CC(C)C=O    ZINC000001866952
CCCC=O    ZINC000001529195
CCC(C)=O    ZINC000000901514
C[C@H](N)C=O    ZINC000006020341
CC(=O)CN    ZINC000004658570
O=CC(=O)O    ZINC000004658554
C[C@H](O)C=O    ZINC000000895226
C[C@@H](O)C=O    ZINC000000895436
O=CCCO    ZINC000001532803
COCC=O    ZINC000002522757
CC(=O)CO    ZINC000000895664
O=CCS    ZINC000015830129
CC(=O)CF    ZINC000001577573
O=CCCl    ZINC000008220699
C#CC(=O)CC    ZINC000005768026
C=CC(=O)C=C    ZINC000095081762
C=C/C=C\C=O    ZINC000004758198
C=C=CC(C)=O    ZINC000034566475
C=C/C=C/C=O    ZINC000001692349
O=C1C=CCC1    ZINC000095918567
C#CCCC=O    ZINC000036447710
O=C1CC=CC1    ZINC000002569653
CC#CCC=O    ZINC000069049529
CC(=O)CC#N    ZINC000001301241
N#CCCC=O    ZINC000002569621
CCC(=O)C#N    ZINC000059615867
O=C1CCC1=O    ZINC000003074776
CC(=O)C=C=O    ZINC000039258235
C[C@@H]1CCC1=O    ZINC000002039489
C=C(C)C(C)=O    ZINC000001608904
C=CCCC=O    ZINC000002038899
CC/C=C/C=O    ZINC000002031161
C/C=C(\C)C=O    ZINC000001577193
C[C@H]1CCC1=O    ZINC000002039488
CC(C)=CC=O    ZINC000100006189
CC(=O)C1CC1    ZINC000001577097
CC1(C=O)CC1    ZINC000020440038
O=CC1CCC1    ZINC000002511472
CC/C=C\C=O    ZINC000013516251
C[C@H]1C[C@H]1C=O    ZINC000039629462
C/C=C/C(C)=O    ZINC000005227717
C/C=C\C(C)=O    ZINC000100075996
CC1CC(=O)C1    ZINC000039251907
C/C=C(/C)C=O    ZINC000002039911
C[C@H]1C[C@@H]1C=O    ZINC000036455663
C=C(C=O)CC    ZINC000001845569
O=C1CCCC1    ZINC000000895304
O=CCC1CC1    ZINC000012953284
C[C@@H]1C[C@H]1C=O    ZINC000039629460
C[C@@H]1C[C@@H]1C=O    ZINC000039629458
C=CC(=O)CC    ZINC000001574309
[N-]=[N+]=NCC=O    ZINC000130733302
N[C@@H]1CCC1=O    ZINC000066309088
CC(=O)/C=C\N    ZINC000017823645
CN1CC(=O)C1    ZINC000044682182
C/C(C=O)=C\N    ZINC000002380560
N[C@H]1CCC1=O    ZINC000066309090
C/C(C=O)=C/N    ZINC000100413154
C/C(N)=C\C=O    ZINC000016035265
CC(=O)/C=C/N    ZINC000100051407
O=C1CCNC1    ZINC000001663841
NC1CC(=O)C1    ZINC000066347982
CO/C=C\C=O    ZINC000083290884
O=CCCC=O    ZINC000001712672
O=C1CC[C@@H]1O    ZINC000039253583
CC(=O)[C@@H]1CO1    ZINC000001579994
CCC(=O)C=O    ZINC000018118065
CC(=O)CC=O    ZINC000005114132
CC(=O)/C=C/O    ZINC000100631854
CC(=O)/C=C\O    ZINC000101355101
CC(C=O)C=O    ZINC000005012291
C[C@H]1OCC1=O    ZINC000083428625
C[C@@H]1OCC1=O    ZINC000083428626
O=C1CCOC1    ZINC000012495988
C=CC(=O)CO    ZINC000114492596
CC(=O)C(C)=O    ZINC000001532732
CC(=O)[C@H]1CO1    ZINC000002037872
O=CC1COC1    ZINC000082046872
CO/C=C/C=O    ZINC000002037688
O=C1CC(O)C1    ZINC000091301511
CCC(=O)CC    ZINC000001648158
CC(C)(C)C=O    ZINC000001589727
CC(=O)C(C)C    ZINC000001699949
CC[C@H](C)C=O    ZINC000000901303
CC[C@@H](C)C=O    ZINC000000901301
CC(C)CC=O    ZINC000000896832
CCCC(C)=O    ZINC000000901192
CCCCC=O    ZINC000001667603
CC(=O)/C=N\O    ZINC000100011415
CC(=O)/C=N/O    ZINC000014620046
CC(=O)C(N)=O    ZINC000001581119
CC(=O)C=NO    ZINC000252474931
NC(=O)CC=O    ZINC000001713128
CC(=O)[C@@H](C)N    ZINC000006468719
CC(=O)[C@H](C)N    ZINC000006467705
CC(=O)CCN    ZINC000034588434
CN(C)CC=O    ZINC000100026653
CNCC(C)=O    ZINC000039194332
CCC(=O)CN    ZINC000013507202
O=C1CSC1    ZINC000039204351
O=CC(O)C=O    ZINC000002383087
COC(=O)C=O    ZINC000001845566
CC(=O)C(=O)O    ZINC000001532517
O=CC(=O)CO    ZINC000100070825
O=C1CC[C@@H]1F    ZINC000215774549
O=C1CC[C@H]1F    ZINC000215774505
O=C1CC(F)C1    ZINC000095743174
C[C@@H](O)CC=O    ZINC000001683663
CC(C)(O)C=O    ZINC000005439928
C[C@H](O)CC=O    ZINC000002041096
CC(=O)CCO    ZINC000001672523
COCC(C)=O    ZINC000002534745
CC(=O)[C@H](C)O    ZINC000000895238
COCCC=O    ZINC000005997801
CC(=O)[C@@H](C)O    ZINC000000895240
CCC(=O)CO    ZINC000002005854
O=CCCCO    ZINC000002572536
NCC(=O)CN    ZINC000001558643
O=C[C-](F)C=O    ZINC000101714907
CSCC=O    ZINC000038611839
O=C/C(F)=C/O    ZINC000002524735
O=CC(F)C=O    ZINC000100442872
O=C/C(F)=C\O    ZINC000100043366
CC(=O)C(O)O    ZINC000039416010
O=C[C@@H](O)CO    ZINC000000901286
O=C[C@H](O)CO    ZINC000000895313
O=C(CO)CO    ZINC000084397769
CC(=O)[C@@H](C)F    ZINC000002386513
CC(=O)[C@H](C)F    ZINC000008698269
O=CCCCF    ZINC000001846651
CCC(=O)CF    ZINC000039245019
O=CCCCl    ZINC000002016729
CC(=O)CCl    ZINC000001661230
O=C[C]1[CH][CH][CH][CH]1    ZINC000100057076
O=C[c-]1cccc1    ZINC000057211692
O=C(CF)CF    ZINC000001577572
CC(=O)C(F)F    ZINC000002581425
N#CC(=C=N)C=O    ZINC000334138776
O=CC1=CC=CC1    ZINC000038844650
O=CC1=CCC=C1    ZINC000012358630
O=C1C=CCC=C1    ZINC000104111904
N#C[C@@H]1C[C@@H]1C=O    ZINC000145371315
N#CC1CC(=O)C1    ZINC000039390975
O=Cc1ccc[nH]1    ZINC000001069171
N#C[C@H]1C[C@@H]1C=O    ZINC000145371733
N#C[C@@H]1C[C@H]1C=O    ZINC000145371512
N#CC(=O)C1CC1    ZINC000104348740
N#C[C@H]1C[C@H]1C=O    ZINC000145371913
O=Cc1cc[nH]c1    ZINC000002581109
O=Cc1ccco1    ZINC000003861345
O=C1C=CC(=O)C1    ZINC000004521345
O=Cc1ccoc1    ZINC000002040441
O=Cc1cc[nH]n1    ZINC000014808558
O=C1C=NC=NC1    ZINC000100133910
O=Cc1cnc[nH]1    ZINC000004085738
O=Cc1cn[nH]c1    ZINC000002738050
O=C1C=NCN=C1    ZINC000100189748
O=Cc1ncc[nH]1    ZINC000001069165
C#CCCC(C)=O    ZINC000005159511
O=C1CC[C@H]2C[C@H]12    ZINC000106841869
C[C@H]1CC=CC1=O    ZINC000018208228
CC1=CCCC1=O    ZINC000096300864
C=C1CC(C=O)C1    ZINC000090395230
C/C=C/C=C/C=O    ZINC000001733897
CC1=CC(=O)CC1    ZINC000002035915
C#CC(=O)CCC    ZINC000001613266
CCC#CCC=O    ZINC000033834567
C#CC(=O)C(C)C    ZINC000001621716
CC(=O)C1=CCC1    ZINC000166797204
O=C1CC[C@@H]2C[C@@H]12    ZINC000100489545
O=CC1=CCCC1    ZINC000005133539
O=C1C[C@H]2C[C@@H]2C1    ZINC000106561858
O=CC12CC(C1)C2    ZINC000034203649
O=C1C[C@@H]2C[C@H]2C1    ZINC000106561856
O=C1CC[C@@H]2C[C@H]12    ZINC000032214675
O=C1C[C@H]2C[C@H]2C1    ZINC000032214758
O=C1C=CCCC1    ZINC000100004096
CCC#CC(C)=O    ZINC000002390366
O=C1CC=CCC1    ZINC000005188148
O=C1CC[C@H]2C[C@@H]12    ZINC000032214677
C/C=C/C=C\C=O    ZINC000013540493
C=CC1CC(=O)C1    ZINC000117937237
C#CCCCC=O    ZINC000034016735
C=CC(=O)C1CC1    ZINC000032183923
O=C1CCC12CC2    ZINC000116168384
O=C1CC2CC1C2    ZINC000034582187
O=C1CC2(CC2)C1    ZINC000032182645
C[C@@H]1CC=CC1=O    ZINC000100357350
O=Cc1cocn1    ZINC000015022244
O=Cc1ncco1    ZINC000002530178
O=Cc1ccon1    ZINC000020417648
O=Cc1ccno1    ZINC000015020993
O=C1C=CNC1=O    ZINC000104606194
O=Cc1cnco1    ZINC000002577850
O=Cc1cnoc1    ZINC000020417325
O=Cc1nc[nH]n1    ZINC000059723259
O=Cc1cn[nH]n1    ZINC000004353756
C[C@H](C#N)CC=O    ZINC000039291588
O=C1CN[C@@H]2C[C@H]12    ZINC000104700631
CC(=O)[C@H](C)C#N    ZINC000014592677
O=C1CN[C@H]2C[C@@H]12    ZINC000212085201
N#CCCCC=O    ZINC000034582190
C#CC[C@H](N)C=O    ZINC000080641050
O=C1CN[C@@H]2C[C@@H]12    ZINC000212085137
NC1=CC(=O)CC1    ZINC000031776016
C#CC[C@@H](N)C=O    ZINC000080641054
O=C1CN[C@H]2C[C@H]12    ZINC000212085283
C[C@@H](C#N)CC=O    ZINC000039291590
CC(=O)CCC#N    ZINC000001653073
O=C1C=CNCC1    ZINC000031948884
CC(=O)[C@@H](C)C#N    ZINC000014592676
CCC(=O)CC#N    ZINC000012359719
O=CC(F)(F)F    ZINC000004416381
O=Cc1cnon1    ZINC000082411891
O=Cc1nnco1    ZINC000026461318
O=Cc1nnn[nH]1    ZINC000039215540
O=C1CCCC1=O    ZINC000100626281
CC1=CC(=O)CO1    ZINC000039271255
O=C1CC[C@H]2O[C@@H]12    ZINC000001681823
O=C1CC=COC1    ZINC000049582039
O=CC(=O)C1CC1    ZINC000005133470
O=C1CC[C@@H]2O[C@H]12    ZINC000001681824
O=C1CCC(=O)C1    ZINC000003861294
O=CC1=CCCO1    ZINC000075517139
O=CC1=COCC1    ZINC000075517128
O=C1C=C[C@@H](O)C1    ZINC000001420777
O=C1C=COCC1    ZINC000039120734
O=C1C=CCOC1    ZINC000006760908
O=C1CC[C@H]2O[C@H]12    ZINC000100491121
O=CC=C1COC1    ZINC000072267132
O=C1C=C[C@H](O)C1    ZINC000004202495
O=C1C=C(O)CC1    ZINC000100094031
O=C1CCC=C1O    ZINC000005188135
O=C1CC[C@@H]2O[C@@H]12    ZINC000100491123
C[C@@H]1CCCC1=O    ZINC000001686501
CC1(C=O)CCC1    ZINC000059144219
C/C=C\C(=O)CC    ZINC000100155092
CC/C=C\CC=O    ZINC000012153803
CC(=O)[C@@H]1C[C@H]1C    ZINC000006031528
CC1(C)C[C@@H]1C=O    ZINC000034253040
CC[C@@H]1CCC1=O    ZINC000008251245
C/C=C(/C=O)CC    ZINC000012953124
CC(C)/C=C/C=O    ZINC000001602581
O=CC1CCCC1    ZINC000001758775
CC(=O)[C@@H]1C[C@@H]1C    ZINC000006066667
CC(=O)[C@H]1C[C@@H]1C    ZINC000006037994
C=CCC(=O)CC    ZINC000012359419
C=CC[C@H](C)C=O    ZINC000014592827
CC/C=C\C(C)=O    ZINC000033952384
C[C@@H]1C[C@]1(C)C=O    ZINC000078019146
C[C@@H]1C[C@@]1(C)C=O    ZINC000078019144
C/C=C/C(=O)CC    ZINC000100011250
CC1(C)C[C@H]1C=O    ZINC000034253041
CC(=O)C=C(C)C    ZINC000100019800
CCC/C=C\C=O    ZINC000013507863
CC/C=C/CC=O    ZINC000001843472
C=C(C=O)CCC    ZINC000002004474
C[C@H]1C[C@]1(C)C=O    ZINC000078019148
CC1(C)CC(=O)C1    ZINC000087222723
C[C@@H]1CCC(=O)C1    ZINC000001621822
O=CCCC1CC1    ZINC000034091280
C=CCCC(C)=O    ZINC000001867148
C[C@H]1CC(=O)[C@H]1C    ZINC000088177401
C[C@H]1C[C@@]1(C)C=O    ZINC000078019145
CC[C@H]1CCC1=O    ZINC000002564191
CC(=O)C1CCC1    ZINC000002384765
C[C@H]1CCC(=O)C1    ZINC000002039266
C=CC(=O)C(C)C    ZINC000001995273
CC/C=C(/C)C=O    ZINC000002034338
C/C=C(\C)C(C)=O    ZINC000100004083
CC(=O)CC1CC1    ZINC000019088133
C=CC[C@@H](C)C=O    ZINC000014592828
CC1(C)CCC1=O    ZINC000032184023
CCC(=O)C1CC1    ZINC000032005319
C[C@H]1CCCC1=O    ZINC000002039888
CC(=O)C1(C)CC1    ZINC000001627116
C=CC(=O)CCC    ZINC000002039390
C=CCCCC=O    ZINC000001845730
C[C@@H]1CC(=O)[C@@H]1C    ZINC000088177398
CC/C=C(\C)C=O    ZINC000001699996
CC/C=C/C(C)=O    ZINC000002031166
CC(=O)[C@H]1C[C@H]1C    ZINC000006031396
C/C=C(/C)C(C)=O    ZINC000002036684
CCC/C=C/C=O    ZINC000001531148
CC(C)/C=C\C=O    ZINC000017284647
O=CCC1CCC1    ZINC000078675850
C[C@@H]1CC(=O)[C@H]1C    ZINC000088177400
CCC1CC(=O)C1    ZINC000032183612
C/C=C(\C=O)CC    ZINC000002016532
C[C@H]1C(=O)C[C@@H]1C    ZINC000088177399
O=C1CCCCC1    ZINC000004528575
O=C1C=C(O)NC1    ZINC000100869931
O=C1CNC(=O)C1    ZINC000014684410
CC(=O)[CH-]C(C)=O    ZINC000100073342
O=C1CCCNC1    ZINC000012955298
C[C@@H]1NCCC1=O    ZINC000082411886
CCN1CC(=O)C1    ZINC000150319947
NCC(=O)C1CC1    ZINC000034260910
CN(C)/C=C/C=O    ZINC000002567937
O=C[C@@H]1CCCN1    ZINC000005849612
CN(C)/C=C\C=O    ZINC000031308284
CC1(N)CC(=O)C1    ZINC000259063970
C[C@H]1CNCC1=O    ZINC000076569946
CC(=O)C1CNC1    ZINC000082828788
O=C[C@H]1CCNC1    ZINC000072203595
CC(=N)CC(C)=O    ZINC000006159143
O=CCN1CCC1    ZINC000101821201
N[C@H]1CCCC1=O    ZINC000004538568
O=C1CCNCC1    ZINC000001721205
C[C@@H]1CNCC1=O    ZINC000076569943
N[C@@H]1CCCC1=O    ZINC000001634144
C=CCC(=O)CN    ZINC000149300659
CC(=O)/C=C(\C)N    ZINC000100008476
O=C[C@H]1CCCN1    ZINC000003581374
CC(=O)/C=C(/C)N    ZINC000016001389
CN1CCC(=O)C1    ZINC000005966305
CC(=O)C1(N)CC1    ZINC000146251347
CC/C(C=O)=C/N    ZINC000032302987
NCC1CC(=O)C1    ZINC000082631278
O=C[C@@H]1CCNC1    ZINC000072203594
C[C@H]1NCCC1=O    ZINC000104609009
O=C1C=CSC1    ZINC000034123003
O=CC(C=O)=CO    ZINC000137519055
O=CC(C=O)C=O    ZINC000032219242
O=C1COC(=O)C1    ZINC000005187742
O=C/C=C/B(O)O    ZINC000195962810
O=C1CCCOC1    ZINC000004530125
O=CCCCC=O    ZINC000001729593
O=CCC1COC1    ZINC000095630860
CC1(C)O[C@H]1C=O    ZINC000039320570
CC1(C)O[C@@H]1C=O    ZINC000039320572
CO/C=C\C(C)=O    ZINC000004758442
CC(=O)[C@@]1(C)CO1    ZINC000004722894
CC(=O)CC(C)=O    ZINC000004720638
CO[C@H]1CCC1=O    ZINC000039234848
CC[C@@H]1OCC1=O    ZINC000141181867
CC(=O)/C(C)=C\O    ZINC000017129866
C[C@H]1COCC1=O    ZINC000076569981
C[C@@H]1OCCC1=O    ZINC000003880802
CC(=O)/C(C)=C/O    ZINC000100471347
CCO/C=C\C=O    ZINC000071255766
O=C[C@H]1CCOC1    ZINC000004979101
CCC(C=O)C=O    ZINC000071255814
O=C1CC[C@H](O)C1    ZINC000034478399
CC(=O)/C=C(\C)O    ZINC000100009099
O=C1CC[C@H]1CO    ZINC000039250871
CC(=O)C1COC1    ZINC000082828789
CCC(=O)C(C)=O    ZINC000001683666
CC(=O)/C=C(/C)O    ZINC000005976446
CC1(C=O)COC1    ZINC000066309268
O=C1CCOCC1    ZINC000006661370
O=C[C@@H]1CCOC1    ZINC000002577059
O=C[C@H]1CCCO1    ZINC000005191270
O=C(CO)C1CC1    ZINC000060142695
CC(=O)[C@]1(C)CO1    ZINC000005434376
O=C1CC[C@@H](O)C1    ZINC000032302942
O=C1CC(CO)C1    ZINC000038540886
O=C1CCC[C@@H]1O    ZINC000004995204
C[C@H]1OCCC1=O    ZINC000003880801
C[C@@H]1COCC1=O    ZINC000076569978
O=C1CC[C@@H]1CO    ZINC000039250872
CC[C@H]1OCC1=O    ZINC000141182040
COC1CC(=O)C1    ZINC000080720165
COC1(C=O)CC1    ZINC000098209954
O=C[C@@H]1CCCO1    ZINC000002036843
CC1(C)OCC1=O    ZINC000083428624
CO/C=C/C(C)=O    ZINC000001693783
O=C1CCC[C@H]1O    ZINC000001704116
CN(C)/N=C/C=O    ZINC000034539507
CCC(=O)C(C)C    ZINC000002034716
CC[C@H](C)CC=O    ZINC000001674840
CC(=O)C(C)(C)C    ZINC000001587715
CC(C)[C@H](C)C=O    ZINC000005761333
CCC(C=O)CC    ZINC000001866965
CCC[C@@H](C)C=O    ZINC000001681318
CCC(C)(C)C=O    ZINC000002516102
CCCCCC=O    ZINC000001641021
CC(C)CCC=O    ZINC000001529424
CC[C@@H](C)CC=O    ZINC000002018637
CC(=O)CC(C)C    ZINC000001482107
CCC[C@H](C)C=O    ZINC000002015539
CC(C)(C)CC=O    ZINC000002584398
CC[C@@H](C)C(C)=O    ZINC000002034723
CCCC(=O)CC    ZINC000002034635
CC[C@H](C)C(C)=O    ZINC000001693921
CC(C)[C@@H](C)C=O    ZINC000005761100
CCCCC(C)=O    ZINC000002034597
N#CCC(=O)CF    ZINC000256055198
CC(=O)CC(N)=O    ZINC000000900795
CC(=O)CNC=O    ZINC000034349689
CC(=O)NCC=O    ZINC000019780402
CC(=O)/C(C)=N\O    ZINC000012358749
CC(=O)C(C)=NO    ZINC000254478014
CC(=O)/C(C)=N/O    ZINC000100019285
CC(=O)C[C@@H](C)N    ZINC000003013071
CC(=O)CN(C)C    ZINC000001626897
CC(=O)CCCN    ZINC000034101527
CC(C)C(=O)CN    ZINC000039642507
CC(=O)C[C@H](C)N    ZINC000003013070
CN(C)CCC=O    ZINC000032195801
CCC(=O)[C@H](C)N    ZINC000013356390
CCC(=O)CNC    ZINC000083961895
CCCC(=O)CN    ZINC000039245725
CNCCC(C)=O    ZINC000034493952
CC(=O)C(C)(C)N    ZINC000004343299
CCC(=O)[C@@H](C)N    ZINC000013356386
CCNCC(C)=O    ZINC000081131551
O=C1CCSC1    ZINC000004521395
O=CCCC(=O)O    ZINC000001532577
COC(=O)CC=O    ZINC000002564831
CCC(=O)C(=O)O    ZINC000001532540
CC(=O)CC(=O)O    ZINC000000895089
CCOC(=O)C=O    ZINC000001681280
COC(=O)C(C)=O    ZINC000001692440
CC(=O)OCC=O    ZINC000002584547
O=C(CF)C1CC1    ZINC000096034381
O=CC1CC(F)C1    ZINC000219133664
CC(=O)C1(F)CC1    ZINC000038292291
O=C1CC(CF)C1    ZINC000095617080
O=CC1(CF)CC1    ZINC000066351380
COC(C)(C)C=O    ZINC000059423938
CCO[C@@H](C)C=O    ZINC000005576053
CC(=O)[C@@H](C)CO    ZINC000001690992
CC(C)[C@H](O)C=O    ZINC000005761135
CC(C)(C=O)CO    ZINC000001592690
CC(C)C(=O)CO    ZINC000002008288
CO[C@@H](C)CC=O    ZINC000001697379
COCCCC=O    ZINC000039278421
CO[C@@H](C)C(C)=O    ZINC000014444685
CCO[C@H](C)C=O    ZINC000001680393
CC(=O)C[C@H](C)O    ZINC000002019381
CC(=O)[C@H](C)CO    ZINC000002026951
CCC(=O)COC    ZINC000014444678
CO[C@H](C)CC=O    ZINC000002045166
CCCC(=O)CO    ZINC000032155151
O=CCCCCO    ZINC000001690994
CC(=O)C(C)(C)O    ZINC000001687020
CO[C@H](C)C(C)=O    ZINC000014444687
CC(=O)CCCO    ZINC000001562396
CC(C)[C@@H](O)C=O    ZINC000100495513
COCCC(C)=O    ZINC000001571067
CCOCC(C)=O    ZINC000037346810
CCOCCC=O    ZINC000001678736
CC(=O)C[C@@H](C)O    ZINC000001558560
NCCC(=O)CN    ZINC000001690288
C[N+](C)(C)CC=O    ZINC000100015771
N#C[C@H](Cl)C=O    ZINC000038292293
N#C[C@@H](Cl)C=O    ZINC000038292292
CC(=O)C(N)=S    ZINC000088189482
CC(=O)C=[N+]([O-])O    ZINC000101000442
CC(=O)C[N+](=O)[O-]    ZINC000100084490
NCC(=O)CCO    ZINC000071624739
O=C1CC[C@H]1Cl    ZINC000039254791
C/C=C(\Cl)C=O    ZINC000001670683
C/C=C(/Cl)C=O    ZINC000002043284
O=C[C@@H]1C[C@@H]1Cl    ZINC000034311086
O=C[C@H]1C[C@H]1Cl    ZINC000034311081
O=C[C@H]1C[C@@H]1Cl    ZINC000034311085
O=C1CC[C@@H]1Cl    ZINC000039254792
O=C[C@@H]1C[C@H]1Cl    ZINC000034311083
O=C(O)C(=O)CO    ZINC000001532558
CSCCC=O    ZINC000001733699
CC(=O)CCS    ZINC000005196560
CC(=O)[C@@H](C)S    ZINC000004802667
CC(=O)[C@H](C)S    ZINC000004802659
CSCC(C)=O    ZINC000002560605
C[C@@H](O)[C@H](O)C=O    ZINC000013543767
C[C@H](O)[C@H](O)C=O    ZINC000100199391
C[C@@H](O)[C@@H](O)C=O    ZINC000100229887
COC(C=O)OC    ZINC000002504701
C[C@H](O)[C@@H](O)C=O    ZINC000001717487
O=CCOCCO    ZINC000005113639
CC(=O)[C@@H](O)CO    ZINC000013517393
CC(C)C(=O)CF    ZINC000107273317
O=CC(Cl)C=O    ZINC000100005120
CC(=O)C(=O)Cl    ZINC000013513774
O=C[C@H](S)CO    ZINC000016930883
O=C(O)C(=O)CF    ZINC000001583794
O=C[C@@H](S)CO    ZINC000005183235
O=C[C@H](F)C(=O)O    ZINC000034214541
O=C[C@@H](F)C(=O)O    ZINC000034214542
O=C[C@@H]1CC1(F)F    ZINC000082029062
CC(=O)CCCl    ZINC000001664673
CCC(=O)CCl    ZINC000001845968
CC(=O)[C@@H](C)Cl    ZINC000002038108
CC[C@@H](Cl)C=O    ZINC000075517603
O=C[C@H]1CC1(F)F    ZINC000082029061
CC(=O)[C@H](C)Cl    ZINC000002038107
O=C1CC(F)(F)C1    ZINC000044830683
O=CCCCCl    ZINC000001681994
CC[C@H](Cl)C=O    ZINC000075517588
O=Cc1ccccc1    ZINC000000895145
C#CC1=CCCC1=O    ZINC000091251966
O=Cc1ccncc1    ZINC000000157163
O=Cc1ccccn1    ZINC000000158582
O=Cc1cccnc1    ZINC000000158588
CC(=O)[c-]1cccc1    ZINC000095762554
CC(=O)[C]1[CH][CH][CH][CH]1    ZINC000100039601
O=C1C=CC(=O)C=C1    ZINC000000895247
O=C1C=CC=CC1=O    ZINC000001529413
O=Cc1cncnc1    ZINC000000154066
O=Cc1cccnn1    ZINC000002540094
O=Cc1ccnnc1    ZINC000020441048
N#CCC(=O)CC#N    ZINC000149365797
CC(=O)C(C#N)C#N    ZINC000002582086
O=Cc1ncccn1    ZINC000015022141
O=Cc1ccncn1    ZINC000002511465
O=Cc1cnccn1    ZINC000002391857
CCC(=O)C(F)F    ZINC000098210596
O=C1C2[C@@H]3CC1C[C@@H]23    ZINC000100011838
O=C1C[C@H]2C=CC[C@H]12    ZINC000005046474
O=C1C[C@H]2CC=C[C@H]12    ZINC000019230142
O=C1C[C@H]2C=C[C@H]2C1    ZINC000017120047
O=C1C[C@@H]2C=CC[C@H]12    ZINC000001669120
O=C[C@H]1[C@@H]2CC=C[C@H]21    ZINC000104135569
O=C[C@@H]1[C@H]2C=CC[C@H]21    ZINC000005104757
O=C[C@@H]1[C@H]2C=CC[C@@H]21    ZINC000104135575
O=C1C=CCCC=C1    ZINC000005133330
O=C1C[C@@H]2C=C[C@H]2C1    ZINC000001570417
CC(=O)C1C=CC=C1    ZINC000100773752
O=C1C2[C@@H]3CC1C[C@H]23    ZINC000015022383
O=C1C=C[C@H]2CC[C@H]12    ZINC000096061912
O=C1C[C@@H]2CC=C[C@@H]12    ZINC000019230141
O=C[C@@H]1[C@@H]2C=CC[C@H]12    ZINC000005104758
O=C1C2[C@H]3CC1C[C@H]23    ZINC000100011841
O=C1C[C@@H]2C=CC[C@@H]12    ZINC000005046473
C#CC(=O)C1CCC1    ZINC000083944325
O=C1[C@H]2C=C[C@H]1CC2    ZINC000101635077
O=C1C=C[C@H]2CC[C@@H]12    ZINC000096061911
O=C1C[C@@H]2CC=C[C@H]12    ZINC000100496040
O=C1C[C@H]2C=C[C@@H]2C1    ZINC000001570420
O=C1C[C@H]2C=C[C@H]1C2    ZINC000100148898
O=C1C[C@H]2C=CC[C@@H]12    ZINC000001669121
O=C1C=C[C@@H]2CC[C@H]12    ZINC000032225071
O=C1C=C[C@@H]2CC[C@@H]12    ZINC000096061910
O=C1C[C@H]2CC=C[C@@H]12    ZINC000019230143
O=Cc1nccnn1    ZINC000076570122
N#C[C@H]1CCCC1=O    ZINC000002530741
N#C[C@@H]1CCCC1=O    ZINC000001728972
N#C[C@@H]1CCC(=O)C1    ZINC000083632157
Cc1[nH]ccc1C=O    ZINC000033835486
CC(=O)C1(C#N)CC1    ZINC000066351470
N#CCC1CC(=O)C1    ZINC000409432930
C[C@]1(C#N)CCC1=O    ZINC000238453864
N#C[C@H]1CCC(=O)C1    ZINC000083632159
Cc1c[nH]c(C=O)c1    ZINC000020357649
N#CCC(=O)C1CC1    ZINC000002599194
CC1(C#N)CC(=O)C1    ZINC000114744782
CC(=O)c1cc[nH]c1    ZINC000000153020
Cc1ccc(C=O)[nH]1    ZINC000001574403
CC(=O)c1ccc[nH]1    ZINC000000153027
Cc1cc[nH]c1C=O    ZINC000026898381
Cn1ccc(C=O)c1    ZINC000002581754
Cn1cccc1C=O    ZINC000000130187
O=C(CF)CCl    ZINC000001577571
CC1=C(O)C(=O)C=C1    ZINC000031614543
Cc1ccc(C=O)o1    ZINC000000900814
O=CCc1ccco1    ZINC000002581181
O=C/C=C/C=C/C=O    ZINC000033820552
Cc1ccoc1C=O    ZINC000006072005
CC(=O)c1ccoc1    ZINC000000334128
Cc1occc1C=O    ZINC000004208885
Cc1coc(C=O)c1    ZINC000032164742
CC(=O)c1ccco1    ZINC000000157401
CC1=CC(=O)CC1=O    ZINC000038246789
CC(=O)c1cn[nH]c1    ZINC000016696740
Cn1nccc1C=O    ZINC000002559423
Cc1[nH]cnc1C=O    ZINC000004807266
Cc1cc(C=O)n[nH]1    ZINC000004244055
Cn1cncc1C=O    ZINC000000158990
Cc1c[nH]c(C=O)n1    ZINC000012956226
O=CCn1ccnc1    ZINC000048231356
Cn1ccnc1C=O    ZINC000001069169
Cc1n[nH]cc1C=O    ZINC000004243451
Cc1cn[nH]c1C=O    ZINC000034762800
Cc1ncc(C=O)[nH]1    ZINC000000164636
N#CCN1CC(=O)C1    ZINC000199553957
CC(=O)c1c[nH]cn1    ZINC000016696762
Cn1cnc(C=O)c1    ZINC000003880797
Cn1cc(C=O)cn1    ZINC000000109495
O=CCn1cccn1    ZINC000002537468
CC(=O)c1cc[nH]n1    ZINC000005386998
CC(=O)c1ncc[nH]1    ZINC000016696747
Cn1ccc(C=O)n1    ZINC000002731920
C[C@H]1CC=CC(=O)C1    ZINC000105835955
O=CCC12CC(C1)C2    ZINC000307026401
C=C1CCC(=O)CC1    ZINC000032135239
C=CC(=O)C=C(C)C    ZINC000034573247
C/C=C/C=C\C(C)=O    ZINC000013535662
O=C1CCC2CC1C2    ZINC000032213854
O=C1CC[C@H]1C1CC1    ZINC000095831332
CC/C=C/C=C/C=O    ZINC000002567938
C[C@@H]1CC=CC(=O)C1    ZINC000105835953
CC1=CC(=O)C[C@H]1C    ZINC000006030651
CC[C@H]1CC=CC1=O    ZINC000004273482
O=CC1CC2(CC2)C1    ZINC000098095700
O=C1C[C@@H]2CC[C@@H]1C2    ZINC000100017558
O=C1C[C@H]2CC[C@@H]1C2    ZINC000001693941
O=C1C2CCC1CC2    ZINC000005133508
C[C@H]1C=CC(=O)CC1    ZINC000114382417
O=C[C@@H]1C[C@H]1C1CC1    ZINC000081174351
O=C1C=CCCCC1    ZINC000004528558
O=C1CC[C@@H]2C[C@@H]2C1    ZINC000039269705
O=C1CC[C@@H]2C[C@H]2C1    ZINC000106562026
CC1=CCCC(=O)C1    ZINC000100938762
O=C1CCC[C@H]2C[C@@H]12    ZINC000001722318
C=CC(=O)CC1CC1    ZINC000087580922
O=C[C@H]1C[C@@H]1C1CC1    ZINC000081174350
O=C1CC[C@@H]1C1CC1    ZINC000095831333
CCCCC#CC=O    ZINC000032214543
O=C[C@H]1C=CCCC1    ZINC000105573915
CC(=O)C12CC(C1)C2    ZINC000039066991
C#CCCCC(C)=O    ZINC000045795841
C[C@@H]1C=CC(=O)CC1    ZINC000114546368
CC(=O)C1=CCCC1    ZINC000096061904
O=C1CCC[C@@H]2C[C@H]12    ZINC000001722321
CC1=C(C)C(=O)CC1    ZINC000002039884
O=C1CC[C@H]2C[C@H]2C1    ZINC000039269704
CC1(C)C=CC(=O)C1    ZINC000002545326
O=C1C[C@@H]2CC[C@H]1C2    ZINC000001693942
CCCC#CC(C)=O    ZINC000002600019
O=C[C@@H]1C=CCCC1    ZINC000034566510
O=C1CC[C@H]2C[C@@H]2C1    ZINC000106562024
CC1=CC(=O)C[C@@H]1C    ZINC000006037355
O=C1CC2(CCC2)C1    ZINC000082164148
O=C1CCC=CCC1    ZINC000032214807
O=CC1=CCCCC1    ZINC000004977523
CC1=CC(=O)CCC1    ZINC000003860608
O=C1CCC12CCC2    ZINC000039326005
O=C[C@@H]1C[C@@H]1C1CC1    ZINC000081174354
O=C1CCCC12CC2    ZINC000002022032
O=C(C1CC1)C1CC1    ZINC000001681235
O=C1C[C@H]2CC[C@H]1C2    ZINC000100017563
CC1=CCCCC1=O    ZINC000005767016
CCC1=CCCC1=O    ZINC000004273483
O=C[C@H]1CC=CCC1    ZINC000003875686
C/C=C/C=C/C(C)=O    ZINC000002038247
CC(=O)[C@@H]1CC12CC2    ZINC000039066980
O=C1CC(C2CC2)C1    ZINC000166883669
O=C1CCC[C@H]2C[C@H]12    ZINC000001722319
CC1=CCC(=O)CC1    ZINC000005457402
O=C1CCC[C@@H]2C[C@@H]12    ZINC000001722320
CC/C=C/C=C\C=O    ZINC000020231657
O=C1CC2CC(C2)C1    ZINC000039317094
CC1=CC[C@@H](C)C1=O    ZINC000002038157
O=C[C@H]1C[C@H]1C1CC1    ZINC000081174349
CC[C@@H]1CC=CC1=O    ZINC000004273481
CC1=CC[C@H](C)C1=O    ZINC000002038156
CC(=O)[C@H]1CC12CC2    ZINC000039066982
O=C[C@@H]1CC=CCC1    ZINC000003875685
O=C1CC[C@@H]2CC[C@H]12    ZINC000071785431
Cc1nc(C=O)co1    ZINC000020443727
Cc1ncc(C=O)o1    ZINC000020443735
Cc1ncoc1C=O    ZINC000020443741
O=CCc1ccno1    ZINC000167905752
CC(=O)c1ncco1    ZINC000039067134
Cc1cnc(C=O)o1    ZINC000020443722
CC(=O)c1ccon1    ZINC000075629640
Cc1cc(C=O)no1    ZINC000003880794
Cc1conc1C=O    ZINC000020443655
CC(=O)c1cnco1    ZINC000082828810
N#C[C@H]1COCC1=O    ZINC000084238960
CC(=O)c1ccno1    ZINC000059745625
Cc1ocnc1C=O    ZINC000020443731
Cc1coc(C=O)n1    ZINC000020443719
N#C[C@@H]1COCC1=O    ZINC000084238963
CC(=O)c1cocn1    ZINC000082411845
Cc1cc(C=O)on1    ZINC000012370185
O=CCc1ccon1    ZINC000113388117
Cc1nnc(C=O)[nH]1    ZINC000032194294
CC(=O)c1cn[nH]n1    ZINC000033943380
CC(=O)c1ncn[nH]1    ZINC000034414300
Cn1cc(C=O)nn1    ZINC000020443596
Cn1ncc(C=O)n1    ZINC000224396531
Nc1cc(C=O)[nH]n1    ZINC000077011366
Cn1nncc1C=O    ZINC000020443600
Cn1ncnc1C=O    ZINC000034109203
CC[C@@H](C#N)CC=O    ZINC000098175441
O=C1[C@H]2C[C@H]1CNC2    ZINC000100770334
CC(C)(C#N)CC=O    ZINC000014982749
O=C1CN2CC[C@@H]1C2    ZINC000036437468
CC(=O)C1=NCCC1    ZINC000013305956
CC(C)(C)C(=O)C#N    ZINC000095831704
CC(C)C(=O)CC#N    ZINC000002548145
O=C1C[C@H]2C[C@@H]1CN2    ZINC000104694008
O=C1CC2(CNC2)C1    ZINC000095644161
CCCC(=O)CC#N    ZINC000019736841
CC(=O)C[C@H](C)C#N    ZINC000039067176
NC1=CC(=O)CCC1    ZINC000018200963
CCC(=O)[C@H](C)C#N    ZINC000036379437
CC(=O)C(C)(C)C#N    ZINC000039067171
O=C1C[C@H]2C[C@H]1CN2    ZINC000104694004
CC[C@@H](C#N)C(C)=O    ZINC000034295109
O=C1[C@@H]2C[C@@H]1CNC2    ZINC000100770324
CC(C)[C@@H](C#N)C=O    ZINC000041045798
CC[C@H](C#N)CC=O    ZINC000098175440
CC(C)[C@H](C#N)C=O    ZINC000041045797
O=C1C[C@H]2CN[C@H]1C2    ZINC000114566075
CC(C)CC(=O)C#N    ZINC000086051863
O=C1CN2CC[C@H]1C2    ZINC000034539557
O=C1[C@@H]2C[C@H]1CNC2    ZINC000085398462
CC[C@H](C#N)C(C)=O    ZINC000034295111
CC(=O)C[C@@H](C)C#N    ZINC000039067178
CC(=O)C=C1CNC1    ZINC000039067710
CC(=O)CCCC#N    ZINC000002539383
CCC(=O)[C@@H](C)C#N    ZINC000036379436
O=CC(Cl)Cl    ZINC000004404565
O=Cc1ccsc1    ZINC000000158756
O=Cc1cccs1    ZINC000000158751
O=CCC(F)(F)F    ZINC000001847396
CC(=O)C(F)(F)F    ZINC000001693867
O=C1C=COC(=O)C1    ZINC000100289169
CC(=O)C(=O)NC#N    ZINC001142702541
Cc1nonc1C=O    ZINC000020446269
Cc1noc(C=O)n1    ZINC000020440058
O=CCc1nnco1    ZINC000091305935
CC(=O)/C(C#N)=N/O    ZINC000100038515
Cc1nc(C=O)no1    ZINC000020440053
CC(=O)c1nnn[nH]1    ZINC000036447722
Cn1nnc(C=O)n1    ZINC000038887773
Cn1nnnc1C=O    ZINC000075518264
O=CC1[C@@H]2COC[C@@H]12    ZINC000100643473
O=C1CC[C@H]2C[C@H]1O2    ZINC000101043181
O=C1CCC[C@H]2O[C@@H]12    ZINC000001571652
O=C1CC[C@H]2C[C@@H]1O2    ZINC000045069867
CC(=O)/C(C)=C/C=O    ZINC000017025141
O=CC(C=O)C1CC1    ZINC000039411183
O=C1C[C@H]2CC[C@H]1O2    ZINC000116885486
O=C1CCCC=C1O    ZINC000018056386
O=C1CCC/C1=C/O    ZINC000001235150
CC(=O)C=C1COC1    ZINC000095911155
O=C1COC12CCC2    ZINC000238607182
CC1=C(O)CC(=O)C1    ZINC000104086375
O=C1CCC(=O)CC1    ZINC000003860985
O=C1C[C@@H]2CCO[C@H]12    ZINC000038265099
C[C@@H]1CCC(=O)C1=O    ZINC000001850928
O=CC1=CCCOC1    ZINC000005190728
O=C1CCC[C@@H]2O[C@@H]12    ZINC000001571654
O=CC1[C@@H]2COC[C@H]12    ZINC000091692756
O=C1CCCC(=O)C1    ZINC000100003028
O=C(/C=C/O)C1CC1    ZINC000100604100
O=CC1=COCCC1    ZINC000003884197
CC1=C(O)CCC1=O    ZINC000100040574
O=C1CC2(COC2)C1    ZINC000084325327
O=C[C@H]1[C@@H]2COC[C@H]12    ZINC000144351463
CC1=CC(=O)[C@@H](C)O1    ZINC000000164379
CC(=O)/C=C\C(C)=O    ZINC000031483786
CO[C@@H]1C=CC(=O)C1    ZINC000039119349
O=C1CCC=C1CO    ZINC000001568570
CC1(C)OC=CC1=O    ZINC000002545323
C[C@]12CCC(=O)[C@H]1O2    ZINC000001762796
CC1=C(O)C(=O)CC1    ZINC000021300156
O=C1CCCCC1=O    ZINC000100003928
O=C1CCC/C1=C\O    ZINC000100873390
O=C1CCC[C@H]2O[C@H]12    ZINC000001571651
O=C1C=C(O)CCC1    ZINC000003860300
COC1=CC(=O)CC1    ZINC000000395539
O=CC1[C@H]2COC[C@H]12    ZINC000100643470
CC(=O)/C(C)=C\C=O    ZINC000001743165
O=C[C@H]1CCC=CO1    ZINC000004529089
CO[C@H]1C=CC(=O)C1    ZINC000039119351
CCC(=O)/C=C/C=O    ZINC000014619641
CC(=O)/C=C/C(C)=O    ZINC000001718551
CC1=CC(=O)[C@H](C)O1    ZINC000100009149
O=C1CCC[C@@H]2O[C@H]12    ZINC000001571653
C[C@@]12CCC(=O)[C@@H]1O2    ZINC000001762798
O=C1C[C@H]2C[C@H]1CO2    ZINC000196670400
C[C@]12CCC(=O)[C@@H]1O2    ZINC000105334519
C#CCOCC(C)=O    ZINC000003121853
CC1C(=O)CCC1=O    ZINC000000331660
O=C[C@@H]1CCC=CO1    ZINC000004529095
C[C@@]12CCC(=O)[C@H]1O2    ZINC000105334515
C[C@H]1CCC(=O)C1=O    ZINC000000394532
O=C1CC[C@@H]2C[C@@H]1O2    ZINC000101043180
CC(=O)C(=O)C1CC1    ZINC000005159330
O=C1CC[C@@H]2C[C@H]1O2    ZINC000045069864
CCC1(C(C)=O)CC1    ZINC000034246769
CC[C@@]1(C)CCC1=O    ZINC000196070298
C=C(C)[C@H](C)C(C)=O    ZINC000101013139
O=C1CCCCCC1    ZINC000008602965
C[C@@H]1CC[C@@H](C)C1=O    ZINC000001575590
C[C@@H]1CCCC(=O)C1    ZINC000003860606
C=C(C)[C@@H](C)C(C)=O    ZINC000101013136
CC(=O)CC1CCC1    ZINC000039244995
CC[C@@H]1CCCC1=O    ZINC000001686514
CC(=O)[C@H]1CC1(C)C    ZINC000085345188
CC(C)C(=O)C1CC1    ZINC000032005334
CC/C=C\CCC=O    ZINC000006661796
CC1(CC=O)CCC1    ZINC000150269529
CC(C)C1CC(=O)C1    ZINC000084325472
CCC(=O)[C@H]1C[C@H]1C    ZINC000083806794
CCCC/C=C\C=O    ZINC000013544962
CCCC(=O)C1CC1    ZINC000001638469
CC(=O)C1CC(C)C1    ZINC000039067161
CC(=O)/C=C\C(C)C    ZINC000100018178
CC(=O)[C@H]1CC[C@H]1C    ZINC000045795844
CCC(=O)[C@@H]1C[C@@H]1C    ZINC000083806788
CC(C)[C@H]1CCC1=O    ZINC000034454766
CC[C@H]1CCC(=O)C1    ZINC000002507849
CCC(=O)[C@H]1C[C@@H]1C    ZINC000083806790
C=C(C)CCC(C)=O    ZINC000001583750
C[C@@H]1CC[C@H](C)C1=O    ZINC000017375846
C=CCCC(=O)CC    ZINC000005768057
O=CC1CCCCC1    ZINC000001695170
CC(=O)CCC1CC1    ZINC000039632192
CC/C=C/CCC=O    ZINC000001999333
O=CCC1CCCC1    ZINC000037625940
C[C@@H]1CC(=O)C[C@H]1C    ZINC000006030654
CCCC1CC(=O)C1    ZINC000079228548
CC(C)(C)/C=C/C=O    ZINC000021304324
C=CC[C@@H](C)C(C)=O    ZINC000037947232
CCC(=O)[C@@H]1C[C@H]1C    ZINC000083806792
CC1(C=O)CCCC1    ZINC000034598840
CC1CCC(=O)CC1    ZINC000003861284
C[C@H]1CCCC(=O)C1    ZINC000003860607
CC[C@H]1CCCC1=O    ZINC000002162286
C=CCC(C)(C)C=O    ZINC000001653149
C[C@@H]1CC(=O)C[C@@H]1C    ZINC000002579159
C[C@H]1CCCCC1=O    ZINC000003860605
CC(=O)[C@@H]1CC[C@H]1C    ZINC000045795846
C=C(C=O)CCCC    ZINC000002004471
CCCC/C=C/C=O    ZINC000002017189
CCC/C=C\C(C)=O    ZINC000012358878
C[C@@H]1CCC(=O)[C@H]1C    ZINC000032175901
C=CCC[C@H](C)C=O    ZINC000034156054
C=CC(=O)CC(C)C    ZINC000033505711
C[C@@H]1CCCCC1=O    ZINC000003860604
C=CC(=O)C(C)(C)C    ZINC000033505710
C=CCCCCC=O    ZINC000033820556
C=CCC[C@@H](C)C=O    ZINC000034156055
C/C=C/CCC(C)=O    ZINC000001716739
O=CCCC1CCC1    ZINC000107395464
CC[C@]1(C)C[C@@H]1C=O    ZINC000116143389
CC[C@@H]1CCC(=O)C1    ZINC000005225331
CC1(C)CCCC1=O    ZINC000002564196
CC1CC(C)(C=O)C1    ZINC000082080368
CC(C)[C@@H]1CCC1=O    ZINC000034454765
CC(=O)CC1(C)CC1    ZINC000019088130
CCC(=O)C1CCC1    ZINC000062715062
CC[C@@]1(C)C[C@H]1C=O    ZINC000116143390
CC[C@@]1(C)C[C@@H]1C=O    ZINC000116143387
CCC/C=C/C(C)=O    ZINC000002039894
CC(=O)/C=C/C(C)C    ZINC000100018180
CC(C)(C=O)C1CC1    ZINC000307561916
C=C(C=O)C(C)(C)C    ZINC000021998732
C[C@H]1CC(=O)C[C@@H]1C    ZINC000002539679
C=C(C)CC(=O)CC    ZINC000100969407
C[C@H]1CC[C@H](C)C1=O    ZINC000001575591
CC(=O)C1CCCC1    ZINC000001681283
CC[C@]1(C)C[C@H]1C=O    ZINC000116143392
CC1(C)CCC(=O)C1    ZINC000032302956
C/C=C\CCC(C)=O    ZINC000005082921
CCC1(C=O)CCC1    ZINC000066354347
C=CC[C@H](C)C(C)=O    ZINC000037947231
O=Cc1cncs1    ZINC000002577851
O=Cc1ccns1    ZINC000006119181
O=Cc1ccsn1    ZINC000020443576
O=Cc1nccs1    ZINC000002512364
O=Cc1cnsc1    ZINC000020443581
O=Cc1cscn1    ZINC000002566818
O=C1[CH-]C(=O)COC1    ZINC000100048062
N#CC1(F)CC(=O)C1    ZINC000953066897
O=C[C@H]1CCC(=O)N1    ZINC000012504017
NC1=CC(=O)COC1    ZINC000104567124
CC(=O)N1CC(=O)C1    ZINC000013375231
CN1CCC(=O)C1=O    ZINC000032500788
O=C1CCC(=O)NC1    ZINC000016698297
O=C1CCNC(=O)C1    ZINC000038530209
NC(=O)C1CC(=O)C1    ZINC000090395247
O=C[C@@H]1CCC(=O)N1    ZINC000005133419
CN1CC(=O)CC1=O    ZINC000034265013
[N-]=[N+]=NCCCC=O    ZINC000036447728
CC(=O)CCN=[N+]=[N-]    ZINC000075411552
C[C@@H](N)C(=O)C1CC1    ZINC000082411796
CC(=O)[C@H]1CCNC1    ZINC000043220655
NC[C@H]1CCCC1=O    ZINC000044249581
NCC(=O)C1CCC1    ZINC000076570340
CC(=O)CCN1CC1    ZINC000001667845
O=C[C@@H]1CCCNC1    ZINC000002511473
C[C@H]1CNCCC1=O    ZINC000012650060
CCN1CCC(=O)C1    ZINC000001571971
CCC(=O)/C(C)=C\N    ZINC000024717448
CN1CCC[C@H]1C=O    ZINC000100183427
NCC(=O)CC1CC1    ZINC000082411794
C[C@H](N)C(=O)C1CC1    ZINC000082411795
C[C@H]1CCC(=O)CN1    ZINC000104627283
C[C@@H]1C(=O)CCN1C    ZINC000059684491
CN1CC[C@H](C=O)C1    ZINC000079436896
C[C@@H]1NCCCC1=O    ZINC000072231395
N[C@@H]1CCCC(=O)C1    ZINC000021986270
C[C@H]1CN(C)CC1=O    ZINC000074941680
O=CCN1CCCC1    ZINC000043803167
CC(C)/C(C=O)=C/N    ZINC000071255772
C[C@@H]1CC(=O)CCN1    ZINC000004343350
CC1(C)CC(=O)CN1    ZINC000088189681
C[C@@H]1CCC(=O)CN1    ZINC000209768224
O=C1CCCNCC1    ZINC000001420540
CN1CC[C@@H](C=O)C1    ZINC000079436899
CC1(C)NCCC1=O    ZINC000082411791
C[C@H]1CC(=O)CN1C    ZINC000078210656
CC1(C(=O)CN)CC1    ZINC000096509278
C[C@H]1CCNCC1=O    ZINC000021987920
CNCC(=O)C1CC1    ZINC000082828846
N[C@H]1CCCCC1=O    ZINC000004722147
CC(=O)[C@@H]1CCNC1    ZINC000043220654
C/C(C=O)=C\N(C)C    ZINC000033374154
NC1CCC(=O)CC1    ZINC000066327963
CN1CCC(=O)CC1    ZINC000001693920
O=CC1CCNCC1    ZINC000016697978
CC(=O)/C=C/N(C)C    ZINC000002512250
NC[C@@H]1CCCC1=O    ZINC000044249583
C[C@@H]1CCNCC1=O    ZINC000021987918
CN(C)C1CC(=O)C1    ZINC000616567957
C/C(C=O)=C/N(C)C    ZINC000000160207
CC(=O)/C=C\N(C)C    ZINC000100055004
O=C[C@@H]1CCCCN1    ZINC000016697974
CN1CCC[C@@H]1C=O    ZINC000100193655
C[C@H]1CC(=O)CCN1    ZINC000002553963
C[C@@H]1CC(=O)CN1C    ZINC000078210655
C[C@@H]1CNCCC1=O    ZINC000012650056
O=C1CCCCNC1    ZINC000034744940
CN/C(C)=C/C(C)=O    ZINC000100050825
C[C@H]1C(=O)CCN1C    ZINC000059684494
C[C@H]1NCCCC1=O    ZINC000072231394
CC(=O)[C@H]1CCCN1    ZINC000032218111
N[C@H]1CCCC(=O)C1    ZINC000021986272
N[C@@H]1CCCCC1=O    ZINC000005839970
O=C[C@H]1CCCCN1    ZINC000016697976
O=C[C@H]1CCCNC1    ZINC000034750690
CCCN1CC(=O)C1    ZINC000223767805
CC(=O)[C@@H]1CCCN1    ZINC000031829428
C[C@@H]1CN(C)CC1=O    ZINC000074941678
CN/C(C)=C\C(C)=O    ZINC000033843359
CN1CCCC(=O)C1    ZINC000005699298
O=CC(F)(F)Cl    ZINC000005112661
O=Cc1cnns1    ZINC000020443605
O=Cc1nncs1    ZINC000020443590
O=Cc1csnn1    ZINC000002577969
O=C1C(=O)C(O)C1=O    ZINC000136201191
O=Cc1occc1F    ZINC000082411774
O=Cc1ccc(F)o1    ZINC000082411773
O=CC1=CCSC1    ZINC000003346456
O=C1COCC(=O)C1    ZINC000004622256
O=C1CCC(=O)OC1    ZINC000013480236
O=C(O)C(=O)C1CC1    ZINC000032914861
O=C[C@H]1CCOC1=O    ZINC000039617016
O=C1C=CO[C@H]1CO    ZINC000104402620
O=C[C@@H]1CCOC1=O    ZINC000039617015
O=CCC(=O)CC=O    ZINC000034427292
O=C1C=C[C@H](O)OC1    ZINC000059839539
C[C@H]1C(=O)COC1=O    ZINC000002173520
C[C@@H]1C(=O)COC1=O    ZINC000096061907
O=CC1=COCCO1    ZINC000006855242
O=C1C=C[C@@H](O)OC1    ZINC000062715076
CC(=O)C(=O)CC=O    ZINC000039067290
O=C1CCOC(=O)C1    ZINC000005134250
CC(=O)/C=C/C(=O)O    ZINC000012359924
CC(=O)/C=C\C(=O)O    ZINC000030726228
COC(=O)/C=C/C=O    ZINC000002556926
O=C1C=C(O)COC1    ZINC000114408231
CC1=C(O)C(=O)CO1    ZINC000084397744
COC(=O)/C=C\C=O    ZINC000038611094
O=C(O)C1CC(=O)C1    ZINC000004228181
CC(=O)C(=O)NC=N    ZINC001142703171
CC(C)(C)C(=O)C=O    ZINC000001602387
O=C1CCCC[C@@H]1O    ZINC000004095559
CC1(C)C(=O)C[C@@H]1O    ZINC000095218391
CC(C)[C@H]1OCC1=O    ZINC000144166124
C[C@H]1COCCC1=O    ZINC000034240084
CC(=O)[C@@H]1CCCO1    ZINC000002026635
C[C@@H]1OCC[C@H]1C=O    ZINC000033369637
COCC1(C=O)CC1    ZINC000096306732
C[C@H]1CC[C@H](C=O)O1    ZINC000039433866
CC(=O)CC1COC1    ZINC000045028285
C[C@H]1CO[C@@H](C=O)C1    ZINC000059819659
CC[C@@H]1CC(=O)CO1    ZINC000059106750
O=CC[C@@H]1CCOC1    ZINC000082457354
COCC(=O)C1CC1    ZINC000068901573
CC/C(O)=C/C(C)=O    ZINC000100012102
CC[C@@H](O)/C=C/C=O    ZINC000002018006
CC(=O)[C@@H]1CCOC1    ZINC000039067276
C[C@@H]1OCC(=O)[C@H]1C    ZINC000033951464
CCCC(=O)C(C)=O    ZINC000001663923
CC[C@@H](O)/C=C\C=O    ZINC000013517916
CCO/C=C(/C)C=O    ZINC000032230513
CC(C)C(=O)CC=O    ZINC000034364429
O=C[C@H]1CCCOC1    ZINC000020417622
C[C@H]1OCC[C@@H]1C=O    ZINC000033369636
CCC(=O)C(=O)CC    ZINC000001602516
CCOC1CC(=O)C1    ZINC000085504493
O=C[C@@H]1CCCCO1    ZINC000020418046
O=C1CCC(O)CC1    ZINC000013542642
O=C1CCCOCC1    ZINC000032302781
O=CC[C@@H]1CCCO1    ZINC000039218503
O=CC[C@H]1CCOC1    ZINC000082457355
C[C@H]1C(=O)CO[C@H]1C    ZINC000033951463
C[C@H]1O[C@@H](C)CC1=O    ZINC000006037368
CC[C@@H]1COCC1=O    ZINC000076570480
CO[C@H]1CCCC1=O    ZINC000026479527
CO[C@H]1CCC(=O)C1    ZINC000086619376
O=CCCCCC=O    ZINC000002004467
CC[C@H]1CC(=O)CO1    ZINC000059106751
C=CCOCCC=O    ZINC000001653065
CC[C@H](O)/C=C\C=O    ZINC000013517919
C[C@@H]1CO[C@H](C=O)C1    ZINC000059819670
CC(=O)[C@H]1OC1(C)C    ZINC000002037793
C[C@@H]1COCCC1=O    ZINC000034240083
C[C@@H]1CC(=O)[C@H](C)O1    ZINC000006030664
COC1(C=O)CCC1    ZINC000139721757
CCCC(C=O)C=O    ZINC000071255812
CCO/C=C/C(C)=O    ZINC000070159884
CC(=O)C1(C)COC1    ZINC000095627673
CC(=O)C1CC(O)C1    ZINC000203936869
O=C[C@@H]1CCCOC1    ZINC000002511474
CO[C@@H]1CCC(=O)C1    ZINC000086619375
CC1(C)COCC1=O    ZINC000034598849
C[C@H]1OCC(=O)[C@@H]1C    ZINC000033951465
C[C@H](O)C1CC(=O)C1    ZINC000409423776
CO[C@H](C=O)C1CC1    ZINC000107155786
CC(=O)CCC(C)=O    ZINC000001683671
CO/C(C)=C/C(C)=O    ZINC000100156615
O=CCOCC1CC1    ZINC000043803709
CO[C@@H]1CCCC1=O    ZINC000026479519
CC(CC=O)CC=O    ZINC000001712678
O=C1CCC[C@H](O)C1    ZINC000004096053
C[C@@H]1CC(=O)CCO1    ZINC000034268630
CC(=O)C1(O)CCC1    ZINC000147046165
O=C1CC[C@H](CO)C1    ZINC000034566529
C[C@@H]1CC(=O)[C@@H](C)O1    ZINC000006030669
O=CC1CCOCC1    ZINC000002576140
C[C@H]1OCC(=O)[C@H]1C    ZINC000033951466
CCC(=O)/C=C(\C)O    ZINC000100228726
CCO/C=C(\C)C=O    ZINC000002567936
CC(=O)C(C)C(C)=O    ZINC000004262594
CC1(CO)CC(=O)C1    ZINC000096372404
CCC(=O)CC(C)=O    ZINC000004877757
O=C1CCCC[C@H]1O    ZINC000000404422
CC(C)[C@@H]1OCC1=O    ZINC000144165920
CC(=O)[C@@H]1OC1(C)C    ZINC000002037792
CCC1(C=O)COC1    ZINC000066309270
C[C@@H]1CO[C@@H](C=O)C1    ZINC000059819664
C[C@H]1CO[C@H](C=O)C1    ZINC000059819667
CC(C)C(C=O)C=O    ZINC000059508981
COC1CC(C=O)C1    ZINC000114513183
C[C@H]1CCOCC1=O    ZINC000039392028
C[C@@H]1CC[C@H](C=O)O1    ZINC000039433865
COCC1CC(=O)C1    ZINC000096032273
C[C@H]1OCC[C@H]1C=O    ZINC000033369638
C[C@H]1CC(=O)[C@H](C)O1    ZINC000006037366
O=CC[C@H]1CCCO1    ZINC000039218502
CO[C@@H](C=O)C1CC1    ZINC000107155784
C[C@@H]1CC[C@@H](C=O)O1    ZINC000039433867
CC(=O)[C@H]1CCCO1    ZINC000002026629
O=C1CCC[C@@H]1CO    ZINC000038233797
C[C@@H]1CCOCC1=O    ZINC000039392027
O=C1CCC[C@H]1CO    ZINC000038233798
C[C@H]1CC[C@@H](C=O)O1    ZINC000039433868
C[C@H]1CC(=O)CCO1    ZINC000034268631
CC(=O)[C@H]1CCOC1    ZINC000039067278
COC/C=C\C(C)=O    ZINC000039067312
CC1(C)OCCC1=O    ZINC000038612227
CC[C@H]1COCC1=O    ZINC000076570484
CC[C@H](O)/C=C/C=O    ZINC000002018004
O=C1CCC[C@@H](O)C1    ZINC000004096054
O=C(CO)C1CCC1    ZINC000114745893
O=C[C@H]1CCCCO1    ZINC000020418048
CC(C)CC(=O)C=O    ZINC000100363257
C[C@@H]1OCC[C@@H]1C=O    ZINC000033369635
CC1(C)CC(=O)CO1    ZINC000096032606
N[C@H]1CNCCC1=O    ZINC000096032750
O=C1CNCCNC1    ZINC000113468350
N[C@@H]1CNCCC1=O    ZINC000096032751
NCCN1CC(=O)C1    ZINC000199539231
CC[C@@H](C)CC(C)=O    ZINC000002041126
CCCC(C)(C)C=O    ZINC000005509618
CC(=O)CCC(C)C    ZINC000002041073
CCC(C)(C)C(C)=O    ZINC000002578023
CCC[C@H](C)C(C)=O    ZINC000002168402
CC(C)C[C@H](C)C=O    ZINC000001605468
CCC[C@@H](C)C(C)=O    ZINC000002168401
CCC[C@@H](C)CC=O    ZINC000005837711
CC[C@@H](C=O)C(C)C    ZINC000002164697
CCCCCCC=O    ZINC000001577197
CCCCCC(C)=O    ZINC000001531087
CCC(CC)C(C)=O    ZINC000002166537
CCC(C)(C)CC=O    ZINC000015780374
CC(=O)CC(C)(C)C    ZINC000001587723
CC(C)CCCC=O    ZINC000002039189
CCCC(=O)CCC    ZINC000001648177
CCCCC(=O)CC    ZINC000001586745
CCC(=O)[C@@H](C)CC    ZINC000005651376
CCC(=O)CC(C)C    ZINC000002034329
CC[C@@H](C)[C@@H](C)C=O    ZINC000001699268
C[C@@H](C=O)C(C)(C)C    ZINC000005368204
CCCC(=O)C(C)C    ZINC000002040366
CC[C@H](C=O)C(C)C    ZINC000002164698
CC[C@@H](C)[C@H](C)C=O    ZINC000001699270
CC[C@H](C)CC(C)=O    ZINC000001716800
CCC[C@H](C)CC=O    ZINC000005841087
CC[C@H](C)[C@@H](C)C=O    ZINC000001699269
CC(C)C[C@@H](C)C=O    ZINC000002012243
C[C@H](C=O)C(C)(C)C    ZINC000005370735
CCC(=O)C(C)(C)C    ZINC000001765579
CC[C@H](C)[C@H](C)C=O    ZINC000001699271
CCC(=O)[C@H](C)CC    ZINC000005651050
CC(C)C(=O)C(C)C    ZINC000001653137
CC(C)(C)CCC=O    ZINC000034621545
CC(=O)CSC#N    ZINC000016138990
NC1=CC(=O)CS1    ZINC000091366349
CCOC(=O)[CH-]C=O    ZINC000197688657
CC(=O)C(=O)N(C)C    ZINC000039067382
N[C@H]1COCCC1=O    ZINC000082411747
CC(=O)[C@@H](C)NC=O    ZINC000039067381
O=C1CN(CCO)C1    ZINC001235765857
CCC(=O)CC(N)=O    ZINC000022009882
CCC(=O)/C(C)=N/O    ZINC000014649264
CC(=O)CCC(N)=O    ZINC000014619953
CNC(=O)CC(C)=O    ZINC000002584574
CC(=O)[C@H](C)NC=O    ZINC000039067380
N[C@@H]1COCCC1=O    ZINC000082411748
CC(=O)C(N)C(C)=O    ZINC000001570956
CCC(=O)CNC=O    ZINC000072206826
CC(=O)CNC(C)=O    ZINC000002528183
N[C@@H]1COCC(=O)C1    ZINC000084310361
CCN(C)CC(C)=O    ZINC000019092858
CN(C)CCCC=O    ZINC000067175989
CC(=O)CCN(C)C    ZINC000005291077
CC(C)CC(=O)CN    ZINC000034128962
CC(=O)[C@H](N)C(C)C    ZINC000005963225
CC(=O)CNC(C)C    ZINC000038893044
CC(=O)[C@@H](N)C(C)C    ZINC000001570958
CC(C)(C)C(=O)CN    ZINC000000874081
CC(=O)CC(C)(C)N    ZINC000001510269
CN(C)C(C)(C)C=O    ZINC000001646302
O=C1C=C(Cl)CC1    ZINC000002004732
C[C@@H]1CSCC1=O    ZINC000039223695
CSC1CC(=O)C1    ZINC000536953020
O=C1CCSCC1    ZINC000016046250
O=C[C@H]1CCSC1    ZINC000070005980
O=C1CCCSC1    ZINC000005133379
CS[C@@H]1CCC1=O    ZINC000307586466
CS[C@H]1CCC1=O    ZINC000307586467
C[C@H]1SCCC1=O    ZINC000005227198
C[C@H]1CSCC1=O    ZINC000039223697
O=C[C@@H]1CCSC1    ZINC000070005978
C[C@@H]1SCCC1=O    ZINC000005227203
O=C1COCCOC1    ZINC000040435264
O=CCC1OCCO1    ZINC000034278204
CCC(=O)C(=O)OC    ZINC000014619056
CC(=O)CCC(=O)O    ZINC000000586584
COC(=O)CCC=O    ZINC000002572126
CC(=O)[C@H](C)C(=O)O    ZINC000006020022
CCOC(=O)C(C)=O    ZINC000001679741
CCC(=O)CC(=O)O    ZINC000000901313
CC(=O)[C@@H](C)C(=O)O    ZINC000006032434
COC(=O)CC(C)=O    ZINC000005159232
CCCC(=O)C(=O)O    ZINC000001532684
CC(=O)COC(C)=O    ZINC000001640814
CCOC(=O)CC=O    ZINC000001764589
COC(=O)[C@@H](C)C=O    ZINC000003848374
COC(=O)[C@H](C)C=O    ZINC000006036071
O=C1CCOC[C@H]1O    ZINC000039240458
O=CCCCC(=O)O    ZINC000001529617
CCO/C(O)=C/C=O    ZINC000725239854
O=C1CCOC[C@@H]1O    ZINC000039240457
CC(C)C(=O)C(=O)O    ZINC000001532553
O=CCC1CC(F)C1    ZINC000307442100
CN(CCC=O)N=O    ZINC000005965498
O=C1CCC[C@H](F)C1    ZINC000034617058
C[C@H](F)C1CC(=O)C1    ZINC000710676934
O=C1CCCC[C@@H]1F    ZINC000012359143
O=C1CCCC[C@H]1F    ZINC000012359142
C=CC[C@H](F)C(C)=O    ZINC000034087494
O=C1CCC(F)CC1    ZINC000061717420
C=CC[C@@H](F)C(C)=O    ZINC000034087493
O=C(CF)C1CCC1    ZINC000219138303
CC(=O)CCCCO    ZINC000001615933
COCCCC(C)=O    ZINC000002017998
CC(=O)CC(C)(C)O    ZINC000001648359
CC[C@@](C)(O)C(C)=O    ZINC000001596792
CO[C@H](C=O)C(C)C    ZINC000075519229
COCC(C)(C)C=O    ZINC000033506044
COC[C@@H](C)C(C)=O    ZINC000034215977
CCC(=O)[C@H](O)CC    ZINC000000901574
CC[C@H](O)[C@H](C)C=O    ZINC000001641040
CC[C@@](C)(C=O)OC    ZINC000141455569
CCC(=O)[C@@H](O)CC    ZINC000000901572
COC(C)(C)C(C)=O    ZINC000002008368
O=CCCCCCO    ZINC000005410370
CCO[C@H](C)C(C)=O    ZINC000034104127
CC[C@H](O)[C@@H](C)C=O    ZINC000001641038
CC[C@@H](O)CC(C)=O    ZINC000034111567
CC[C@@H](O)[C@@H](C)C=O    ZINC000001641039
COCC(=O)C(C)C    ZINC000039269743
CC[C@H](O)CC(C)=O    ZINC000034111566
CC[C@@](C)(C=O)CO    ZINC000001600787
CC[C@@H](O)[C@H](C)C=O    ZINC000001641041
CC(=O)[C@@H](C)CCO    ZINC000020275022
CC(=O)COC(C)C    ZINC000037344643
CC(=O)C(C)(C)CO    ZINC000038337550
CC(C)(C)C(=O)CO    ZINC000100053827
CCO[C@@H](C)C(C)=O    ZINC000034104126
CC(C)C(=O)CCO    ZINC000034349393
CCOCCC(C)=O    ZINC000002522795
CC[C@](C)(C=O)CO    ZINC000006002430
CC[C@](C)(C=O)OC    ZINC000141455746
COC(C)(C)CC=O    ZINC000090514976
CC[C@](C)(O)C(C)=O    ZINC000002048513
COC[C@H](C)C(C)=O    ZINC000034215976
CC(=O)[C@H](C)CCO    ZINC000020275023
CO[C@@H](C=O)C(C)C    ZINC000075519231
CC(=O)C[N+](C)(C)C    ZINC000001736015
O=C/C(=C\O)[N+](=O)[O-]    ZINC000100074462
O=C/C(=C/O)[N+](=O)[O-]    ZINC000107920483
O=CC(C=O)[N+](=O)[O-]    ZINC000100051424
O=CC(C=O)=[N+]([O-])O    ZINC000012504787
O=C1CNCSC1    ZINC000001737463
CC(=O)CC[N+](=O)[O-]    ZINC000038265122
CCC(=O)C[N+](=O)[O-]    ZINC000100016194
N[C@H](CC=O)C(=O)O    ZINC000003870023
N[C@@H](CC=O)C(=O)O    ZINC000000895231
CC(=O)C1(F)CNC1    ZINC000952977975
O=C1CCNC[C@H]1F    ZINC000031176432
O=C1CCNC[C@@H]1F    ZINC000031176434
CCNC[C@H](O)C=O    ZINC000006385315
CCNC[C@@H](O)C=O    ZINC000001758492
O=C(O)C(=O)C(=O)O    ZINC000001532759
C[C@@H]1[C@H](Cl)[C@@H]1C=O    ZINC000238459207
C/C(C=O)=C\CCl    ZINC000056958894
O=C1CCC[C@@H]1Cl    ZINC000002031398
O=C1CC(CCl)C1    ZINC000032625283
C[C@H]1[C@H](C=O)[C@H]1Cl    ZINC000306751328
CCC(=O)/C=C/Cl    ZINC000033956665
C/C(C=O)=C/CCl    ZINC000138949626
C[C@@H]1[C@@H](Cl)[C@@H]1C=O    ZINC000196121267
CC(=O)C1(Cl)CC1    ZINC000022112861
O=C1CCC[C@H]1Cl    ZINC000001690074
O=C(CCl)C1CC1    ZINC000039054728
C[C@@H]1[C@@H](Cl)[C@H]1C=O    ZINC000196121248
O=C[C@H](O)[C@@H](O)C=O    ZINC000034278494
O=C[C@H](O)[C@H](O)C=O    ZINC000100030293
O=C[C@@H](O)[C@H](O)C=O    ZINC000034278495
CC(=O)C(F)C(C)=O    ZINC000100038524
O=C1CCOC[C@@H]1F    ZINC000066055288
O=C1Cc2ccccc21    ZINC000001728837
O=C1CCOC[C@H]1F    ZINC000066055289
CS[C@H](C)CC=O    ZINC000001850595
CSCCCC=O    ZINC000001850433
CS[C@@H](C)C(C)=O    ZINC000002568012
CSCCC(C)=O    ZINC000001850546
CCSCCC=O    ZINC000001602460
CS[C@H](C)C(C)=O    ZINC000003861605
CC[C@H](S)C(C)=O    ZINC000004802621
CCSCC(C)=O    ZINC000001657459
CCC(=O)CSC    ZINC000001850679
CS[C@@H](C)CC=O    ZINC000001850593
CC[C@@H](S)C(C)=O    ZINC000004802634
CSC(C)(C)C=O    ZINC000005439932
COCCOCC=O    ZINC000034257417
COCOCCC=O    ZINC000078693714
CC(=O)C(CO)CO    ZINC000034183807
O=C(CCO)CCO    ZINC000034410321
COC(OC)C(C)=O    ZINC000001681744
COC(C)(C=O)OC    ZINC000005226442
COCC(=O)COC    ZINC000001420536
CC(C)CC(=O)CF    ZINC000144464135
O=C1CN(CCl)C1    ZINC000199547403
N#CCC(=O)C(F)F    ZINC000047476061
O=C1CS(=O)(=O)C1    ZINC000060231332
O=C(O)C(=O)CS    ZINC000003869277
CC(=O)C(=O)CCl    ZINC000005196272
C#Cc1ccc(C=O)o1    ZINC000073633023
CCC(=O)[C@H](C)Cl    ZINC000038250878
N#Cc1cc(C=O)c[nH]1    ZINC000039224025
CCCC(=O)CCl    ZINC000050184054
N#Cc1cc[nH]c1C=O    ZINC000075519913
N#Cc1ccc(C=O)[nH]1    ZINC000075519911
O=CCCCCCl    ZINC000032302927
CC(=O)CCCCl    ZINC000001586735
CC(=O)C(C)(C)Cl    ZINC000001659967
N#Cc1c[nH]c(C=O)c1    ZINC000039248714
CCC(=O)CCCl    ZINC000001718822
CCC(=O)[C@@H](C)Cl    ZINC000036455679
CC(C)C(=O)CCl    ZINC000039233795
CC(C)(C=O)CCl    ZINC000038281945
O=CC1CC(F)(F)C1    ZINC000066309451
O=C[C@@H](O)[C@H](O)CO    ZINC000018185147
O=C1CCC(F)(F)C1    ZINC000076570968
O=CC1(C(F)F)CC1    ZINC000098209972
C[C@]1(C=O)CC1(F)F    ZINC000034347218
CC(=O)[C@H]1CC1(F)F    ZINC000095774642
O=C(CO)[C@@H](O)CO    ZINC000000901231
O=C[C@H](O)[C@@H](O)CO    ZINC000001760171
O=C1CC(C(F)F)C1    ZINC000095348240
O=C[C@H](O)[C@H](O)CO    ZINC000100006628
O=C[C@@H](O)[C@@H](O)CO    ZINC000001760169
C[C@@]1(C=O)CC1(F)F    ZINC000034347219
CC(=O)[C@@H]1CC1(F)F    ZINC000095774641
O=C(CO)[C@H](O)CO    ZINC000000901232
CC(=O)c1ccccc1    ZINC000000896628
O=C1C=CC=C[C@@H]2C[C@@H]12    ZINC000101080780
O=C1C=CC=CC=CC1    ZINC000071785450
O=C1CC[C@@H]2C=CC=C12    ZINC000036624774
O=C1C=CC=C[C@@H]2C[C@H]12    ZINC000071785319
Cc1ccccc1C=O    ZINC000000896726
Cc1cccc(C=O)c1    ZINC000000896722
O=CCc1ccccc1    ZINC000000895323
O=C1C=CC=C[C@H]2C[C@H]12    ZINC000071785320
Cc1ccc(C=O)cc1    ZINC000000896404
C#CC1=CC(=O)CCC1    ZINC000034320103
O=CC1=CC=CC=CC1    ZINC000062715101
O=C1CC[C@H]2C=CC=C12    ZINC000036624773
O=C1C=CC=C[C@H]2C[C@@H]12    ZINC000071785318
CC(=O)/C(Cl)=N/O    ZINC000005132079
CC(=O)/C(Cl)=N\O    ZINC000100217139
N#CC(=O)c1ccco1    ZINC000008100908
N#Cc1ccc(C=O)o1    ZINC000032302494
O=C1CNCC1(F)F    ZINC000601013390
C[C@H](N)C(=O)CCl    ZINC000090760570
C[C@@H](N)C(=O)CCl    ZINC000090760571
CC(=O)c1ccncc1    ZINC000001555299
Cc1ccncc1C=O    ZINC000008700535
Cc1ccnc(C=O)c1    ZINC000008698222
Nc1ccc(C=O)cc1    ZINC000001677280
C=Cn1cccc1C=O    ZINC000005377628
Cc1cc(C=O)ccn1    ZINC000014983269
Cc1ncccc1C=O    ZINC000014983266
O=C1CCn2cccc21    ZINC000001706477
O=C/C=C/c1ccc[nH]1    ZINC000002519586
Cc1cnccc1C=O    ZINC000001420525
O=CCc1cccnc1    ZINC000019729368
Cc1cncc(C=O)c1    ZINC000014983272
Nc1ccccc1C=O    ZINC000004202514
Cc1ccc(C=O)cn1    ZINC000008698167
N#CC1=CCC(=O)CC1    ZINC000164133889
O=CCc1ccncc1    ZINC000013551730
O=CCc1ccccn1    ZINC000019729367
Nc1cccc(C=O)c1    ZINC000001655484
N#CC12CC(C1)CC2=O    ZINC000219339832
O=C1Cc2cccn2C1    ZINC000039073501
Cc1cccc(C=O)n1    ZINC000001648345
O=C1Cc2cc[nH]c2C1    ZINC000049582198
Cc1ccc(C=O)nc1    ZINC000008698223
CC(=O)c1ccccn1    ZINC000001655483
CC(=O)c1cccnc1    ZINC000001587582
Cc1cccnc1C=O    ZINC000001420519
O=C1CCc2c[nH]cc21    ZINC000002548010
O=CCBr    ZINC000030728765
O=C(O)C(=O)CCl    ZINC000005112710
O=C(CS)CS    ZINC000005496914
O=CC#CC(F)(F)F    ZINC000117043236
CS(=O)(=O)CC=O    ZINC000054929978
C[C@H](O)C(=O)CCl    ZINC000059584873
C[C@@H](O)C(=O)CCl    ZINC000059584881
O=Cc1ccccc1O    ZINC000000896073
CC1=CC(=O)C=CC1=O    ZINC000000080829
O=C1C=CC2(C=C1)CO2    ZINC000038281947
C=C1C=CCC(=O)C1=O    ZINC000166468565
O=Cc1cccc(O)c1    ZINC000000901630
O=C1C(=O)[C@H]2C=C[C@H]1C2    ZINC000100353058
O=C1C(=O)[C@@H]2C=C[C@@H]1C2    ZINC000100353062
O=C1C(=O)[C@@H]2C=C[C@H]1C2    ZINC000013409685
O=C/C=C/c1ccoc1    ZINC000025722042
O=C/C=C/c1ccco1    ZINC000001577145
O=C/C=C\c1ccco1    ZINC000006096965
O=Cc1ccc(O)cc1    ZINC000000156709
Nc1ccncc1C=O    ZINC000001495001
O=CCc1cncnc1    ZINC000060710460
C=Cn1cc(C=O)cn1    ZINC000029865920
Cc1ccnc(C=O)n1    ZINC000020441884
CC(=O)c1cnccn1    ZINC000000163730
CC(F)(F)CCC=O    ZINC000107257419
Cc1ccc(C=O)nn1    ZINC000020443773
Cc1nccnc1C=O    ZINC000020443794
Cc1cc(C=O)ncn1    ZINC000020443755
Cc1cnc(C=O)nc1    ZINC000020443746
CC(=O)c1ccncn1    ZINC000039053260
CC(=O)c1cncnc1    ZINC000026899027
CC(=O)c1ncccn1    ZINC000016696745
Nc1cccc(C=O)n1    ZINC000039050598
C=Cn1ccnc1C=O    ZINC000034528861
Cc1ncc(C=O)cn1    ZINC000006677891
Cc1nccc(C=O)n1    ZINC000020442771
Cc1cncc(C=O)n1    ZINC000020443799
CC(=O)c1ccnnc1    ZINC000034300758
O=C1CCc2[nH]ncc21    ZINC000038701049
Nc1cnccc1C=O    ZINC000002583497
Nc1ccnc(C=O)c1    ZINC000059682427
CC(=O)c1cccnn1    ZINC000001607046
O=C1Cc2ccnn2C1    ZINC000690756221
Nc1cccnc1C=O    ZINC000004352694
O=CCc1ncccn1    ZINC000039052583
C=Cn1nccc1C=O    ZINC000219144493
O=C1CCn2ccnc21    ZINC000034160431
Nc1cc(C=O)ccn1    ZINC000035569880
Cc1cnc(C=O)cn1    ZINC000020443803
O=C1CCn2cncc21    ZINC000038325703
CC(=O)CC(C)(F)F    ZINC000039068071
Nc1ncccc1C=O    ZINC000019702477
Nc1ccc(C=O)cn1    ZINC000035569838
Cc1ncncc1C=O    ZINC000020443760
CC(=O)CCC(F)F    ZINC000086352480
C[n+]1ccccc1C=O    ZINC000001740513
C[n+]1ccc(C=O)cc1    ZINC000000565312
O=C1CC[N+]2=C1CC=C2    ZINC000101409677
O=C1[C@H]2C[C@@H]3C[C@@H]1C[C@H]32    ZINC000005048912
O=C1C[C@H]2C=CCC[C@@H]12    ZINC000039239193
O=C[C@@H]1C[C@@H]2C=C[C@H]1C2    ZINC000012359047
C#CC1CCC(=O)CC1    ZINC000098209883
O=C1C[C@H]2C=C[C@@H]1CC2    ZINC000001664409
O=C1C=C[C@H]2CC[C@H]1C2    ZINC000100760034
C#C[C@H]1CCCC(=O)C1    ZINC000196353437
O=C[C@H]1C[C@H]2C=C[C@@H]1C2    ZINC000001561943
C=C1C(=O)[C@H]2CC[C@H]1C2    ZINC000100019126
O=C1C=C2CCC[C@@H]2C1    ZINC000003122099
O=C1C=C[C@@H]2CC[C@H]1C2    ZINC000001636231
O=C1[C@@H]2C[C@H]3C[C@@H]1C[C@H]32    ZINC000104104861
O=C1C[C@@H]2C=C[C@@H](C2)C1    ZINC000013410195
O=C1C[C@H]2C=CCC[C@H]12    ZINC000039239194
C#C[C@@H]1CCCC(=O)C1    ZINC000196353431
O=C1[C@H]2C[C@H]3C[C@@H]1C[C@H]32    ZINC000001712071
O=C1C=C[C@@H]2CC[C@@H]1C2    ZINC000100760040
C=C1C(=O)[C@H]2CC[C@@H]1C2    ZINC000001592405
O=C1C=CCCC=CC1    ZINC000100993457
C[C@@]12C=C[C@@H](CC1=O)C2    ZINC000039393867
O=C1CC=CCC=CC1    ZINC000033841524
O=C1C[C@@H]2C=CCC[C@H]12    ZINC000034327578
O=C[C@H]1C[C@@H]2C=C[C@@H]1C2    ZINC000100009855
O=C1[C@@H]2C=CC[C@@H]1CC2    ZINC000138862049
O=C1[C@H]2C=CC[C@H]1CC2    ZINC000138861664
C=C1C(=O)[C@@H]2CC[C@H]1C2    ZINC000001592404
O=C1C[C@@H]2C=CCC[C@@H]12    ZINC000039239195
O=C1C=C2CCC[C@H]2C1    ZINC000003122098
C=CC(=O)C1=CCCC1    ZINC000139239776
O=C1C=CCCCC=C1    ZINC000100072841
O=C1C[C@@H]2C=C[C@H](C2)C1    ZINC000100351723
O=C1C[C@H]2C=C[C@@H](C2)C1    ZINC000100351731
O=C1C[C@H]2CC=C[C@H]2C1    ZINC000032225075
O=C[C@@H]1C[C@@H]2C=C[C@@H]1C2    ZINC000100009858
C/C=C/C=C\C=C\C=O    ZINC000227631020
O=C[C@H]1C[C@@H]2C=C[C@H]1C2    ZINC000012359048
O=C[C@@H]1C[C@H]2C=C[C@@H]1C2    ZINC000003860884
O=C1[C@@H]2C[C@@H]3C[C@@H]1C[C@@H]23    ZINC000104104867
O=CC1C2(CC2)C12CC2    ZINC000135686411
CC1=C[C@@H]2CC(=O)[C@@H]2C1    ZINC000071786287
O=C1C=C[C@H]2CC[C@@H]1C2    ZINC000001636230
C=C1C(=O)[C@@H]2CC[C@@H]1C2    ZINC000100019127
O=C1C[C@H]2C=C[C@H]1CC2    ZINC000100073734
O=C1[C@@H]2CC[C@H]1C=CC2    ZINC000138861809
O=C1[C@@H]2C[C@@H]2[C@@H]2CC[C@H]12    ZINC000071785326
O=C1C=C[C@H]2C[C@H]2CC1    ZINC000071785345
O=C1[C@H]2C[C@H]2[C@@H]2CC[C@H]12    ZINC000071785310
O=C[C@H]1C[C@H]2C=C[C@H]1C2    ZINC000100433858
O=C1[C@H]2C=CC[C@@H]1CC2    ZINC000138861928
O=C[C@@H]1C[C@H]2C=C[C@H]1C2    ZINC000100433855
O=C/C=C/[B-](F)(F)F    ZINC000299803924
O=Cc1cc(=O)cc[nH]1    ZINC000020440690
O=Cc1ccc[nH]c1=O    ZINC000003883730
O=C1C=C/C(=C/O)N=C1    ZINC000097298243
O=Cc1ccc(=O)[nH]c1    ZINC000008698108
O=CC(=O)c1ccc[nH]1    ZINC000077260027
O=Cc1ccc[n+]([O-])c1    ZINC000033986585
O=Cc1cncc(O)c1    ZINC000066327857
O=Cc1ccc(C=O)[nH]1    ZINC000002559042
O=Cc1cc[n+]([O-])cc1    ZINC000002534394
O=Cc1c[nH]ccc1=O    ZINC000033836070
O=Cc1cccc(=O)[nH]1    ZINC000019738624
O=C1C=CC(=NO)C=C1    ZINC000001669666
C#CC(=O)N1CC(=O)C1    ZINC001143908605
O=Cc1ccc(O)cn1    ZINC000001716571
O=Cc1cc[nH]c(=O)c1    ZINC000004202749
O=Cc1ccncc1O    ZINC000002244273
O=Cc1ncccc1O    ZINC000001494953
Nc1nccnc1C=O    ZINC000034515336
Nc1cncnc1C=O    ZINC000116890162
Nc1ncc(C=O)cn1    ZINC000000249481
Nc1ncncc1C=O    ZINC000026894937
O=C1CCn2cnnc21    ZINC000096509899
N#CC1=C(N)NCC1=O    ZINC000012899091
Nc1cnc(C=O)cn1    ZINC000081914202
CC(=O)c1c[nH]cc1C    ZINC000000076525
C=CC[C@H](C#N)C(C)=O    ZINC000104515495
CC(=O)c1ccn(C)c1    ZINC000002539414
N#C[C@@H]1CCCC(=O)C1    ZINC000039310779
CC(=O)c1cccn1C    ZINC000001561741
Cc1ccc(C=O)n1C    ZINC000009261651
CCC(=O)c1ccc[nH]1    ZINC000001574407
CCn1cccc1C=O    ZINC000008728204
N#CCC(=O)CC1CC1    ZINC000049730655
N#CC1CCC(=O)CC1    ZINC000054962312
Cc1cc(C=O)c(C)[nH]1    ZINC000001769325
CCc1c[nH]c(C=O)c1    ZINC000034514302
CC(=O)c1c[nH]c(C)c1    ZINC000082835742
C[C@H](C#N)C(=O)C1CC1    ZINC000036931589
C[C@]1(C#N)CCC(=O)C1    ZINC000159952132
CC1(CC#N)CC(=O)C1    ZINC000218563818
C=CC[C@@H](C#N)C(C)=O    ZINC000104515492
CCc1ccc(C=O)[nH]1    ZINC000037624295
CC(=O)C1(C#N)CCC1    ZINC000039068108
Cc1cc(C=O)[nH]c1C    ZINC000000076521
CCC(=O)C1(C#N)CC1    ZINC000148897008
N#CC[C@@H]1CCCC1=O    ZINC000002031998
N#CCC(=O)C1CCC1    ZINC000034939696
N#C[C@H]1CCCCC1=O    ZINC000000154063
N#CC[C@H]1CCCC1=O    ZINC000001768274
N#C[C@@H]1CCCCC1=O    ZINC000004216043
Cc1c[nH]c(C=O)c1C    ZINC000000076523
Cc1c(C=O)ccn1C    ZINC000078582772
N#C[C@H]1CCCC(=O)C1    ZINC000039310778
C[C@@H](C#N)C(=O)C1CC1    ZINC000036931588
CC1(C(=O)CC#N)CC1    ZINC000002599140
CCn1ccc(C=O)c1    ZINC000039073643
C[C@@]1(C#N)CCC(=O)C1    ZINC000034621560
Cc1cc(C)c(C=O)[nH]1    ZINC000000076532
CC(=O)Cc1ccc[nH]1    ZINC000022003632
O=CC=C(Cl)Cl    ZINC000002035964
O=Cc1ccc(C=O)o1    ZINC000001613506
O=CC(=O)c1ccco1    ZINC000006093488
O=Cc1ncc(O)cn1    ZINC000039052255
O=Cc1cnc(=O)[nH]c1    ZINC000039052430
O=Cc1ccc(F)cc1    ZINC000000157154
O=Cc1cccc(F)c1    ZINC000000157155
O=Cc1ccccc1F    ZINC000000157161
O=Cc1ccc(O)nn1    ZINC000030677909
O=Cc1ccn[nH]c1=O    ZINC000252479152
O=Cc1cc(=O)nc[nH]1    ZINC000017301481
O=C1C[C@@H]2C=C[C@@H](C1)O2    ZINC000105332032
O=C1CC2CC(=O)C1C2    ZINC000217738228
O=C1C[C@H]2C[C@@H]1CC2=O    ZINC000001709044
O=C1C[C@@H]2C[C@H]1CC2=O    ZINC000001709043
CCc1ccc(C=O)o1    ZINC000002243037
O=C1C[C@@H]2C=C[C@H](C1)O2    ZINC000032226889
CC(=O)c1occc1C    ZINC000013306796
Cc1cc(C=O)c(C)o1    ZINC000000562179
C#CCOC1CC(=O)C1    ZINC001205013027
Cc1cc(C=O)oc1C    ZINC000000153224
CC(=O)Cc1ccco1    ZINC000001583724
CC1(C)C(=O)C=CC1=O    ZINC000004829417
CC(=O)c1ccc(C)o1    ZINC000001596545
CC1(O)C=CC(=O)C=C1    ZINC000001851971
O=C1CC(=O)C2CC1C2    ZINC000168478928
CCC(=O)c1ccco1    ZINC000000410301
O=C1C[C@@H]2C[C@@H]1CC2=O    ZINC000105185754
O=C1C[C@H]2C=C[C@H](C1)O2    ZINC000105332029
Cc1cnn(CC=O)c1    ZINC000002537469
CCn1ccc(C=O)n1    ZINC000002559424
Cc1n[nH]c(C)c1C=O    ZINC000019481507
O=CCCn1cccn1    ZINC000019089272
N#CN1CCC(=O)CC1    ZINC000238590425
Cc1ncn(C)c1C=O    ZINC000020443711
CCc1cc(C=O)n[nH]1    ZINC000049584990
Cc1c(C=O)cnn1C    ZINC000002531015
CC(=O)c1cncn1C    ZINC000034475610
Cc1nc(C=O)cn1C    ZINC000026461323
Cc1nc(C)c(C=O)[nH]1    ZINC000038803733
Cc1nn(C)cc1C=O    ZINC000000380802
CC(=O)c1c[nH]c(C)n1    ZINC000022000856
Cc1cnc(C=O)n1C    ZINC000020443702
CC(=O)c1nccn1C    ZINC000034275870
CCc1n[nH]cc1C=O    ZINC000004243076
N#C[C@H]1CCNCC1=O    ZINC000238606471
CCn1nccc1C=O    ZINC000002384488
CN(C)/C=C(/C#N)C=O    ZINC000100123096
CC(=O)c1nc(C)c[nH]1    ZINC000049584974
Cc1cn(C)c(C=O)n1    ZINC000020443698
Cc1c(C=O)ncn1C    ZINC000020443707
CC(=O)c1ccnn1C    ZINC000002536627
CN(C)/C=C(\C#N)C=O    ZINC000001716623
N#C[C@H]1CNCCC1=O    ZINC000032599211
NCC(=O)c1ccc[nH]1    ZINC000037624343
CC(=O)c1cc(C)[nH]n1    ZINC000026506532
Cc1nc(C=O)[nH]c1C    ZINC000012956343
CC(=O)c1cn[nH]c1C    ZINC000015442858
CC(=O)c1cnn(C)c1    ZINC000002531017
Cc1ncc(C=O)n1C    ZINC000004384263
Cc1cn(C)nc1C=O    ZINC000020443647
O=C1CCC2(CC1)N=N2    ZINC000238855420
CCn1ccnc1C=O    ZINC000016902428
CCn1cncc1C=O    ZINC000004384378
N#CCN1CCC(=O)C1    ZINC000199553981
CC(=O)c1cn(C)cn1    ZINC000039068128
CCn1cc(C=O)cn1    ZINC000004255822
CC(=O)c1ccn(C)n1    ZINC000002536626
O=CCCn1ccnc1    ZINC000028628432
N#CCCN1CC(=O)C1    ZINC000228966298
CC(=O)c1n[nH]cc1C    ZINC000073733789
CCn1cnc(C=O)c1    ZINC000034077578
CCc1ncc(C=O)[nH]1    ZINC000000164927
Cc1cc(C=O)nn1C    ZINC000002534262
N#C[C@@H]1CCNCC1=O    ZINC000238606501
Cc1n[nH]c(C=O)c1C    ZINC000038803726
Cc1cnn(C)c1C=O    ZINC000020443651
N#C[C@@H]1CNCCC1=O    ZINC000032599213
Cc1cc(C=O)n(C)n1    ZINC000000158734
CC(=O)Cn1ccnc1    ZINC000019092247
CC(=O)Cn1cccn1    ZINC000004299148
O=C1[C@H]2CC[C@H]1CCC2    ZINC000111344488
C[C@@]12C[C@@H]1CCCC2=O    ZINC000032213434
CC(=O)CC12CC(C1)C2    ZINC000039068131
CC1=CCC[C@@H](C)C1=O    ZINC000034615623
C[C@H]1CC[C@H]2C[C@@H]2C1=O    ZINC000100128497
CC(=O)C12CC(C)(C1)C2    ZINC000039068163
O=C1CC[C@H](C2CC2)C1    ZINC000070738336
CC1(C)[C@H]2CC(=O)C[C@@H]21    ZINC000106841481
CC1=CC[C@H](C=O)CC1    ZINC000004811479
C[C@@H]1CC=CC[C@H]1C=O    ZINC000004786429
C[C@H]1CC[C@@H]2C[C@@H]2C1=O    ZINC000084239319
CCC(=O)C1=CCCC1    ZINC000039270078
C[C@H]1[C@@H](C2CC2)[C@H]1C=O    ZINC000225479433
O=C1CCC[C@H]1C1CC1    ZINC000070736221
C[C@]12C[C@H]1CCCC2=O    ZINC000032213436
O=C1[C@@H]2CC[C@@H]1CCC2    ZINC000111344492
CC1=C[C@@H](C)CC(=O)C1    ZINC000101009932
O=C1CCCC2(CC2)C1    ZINC000082411553
C[C@@]12C[C@H]1CCCC2=O    ZINC000100993411
CC1=C(C)C(=O)CCC1    ZINC000034143744
CC1=CC(=O)C[C@@H](C)C1    ZINC000003860411
O=C1C[C@H]2CCC[C@@H]2C1    ZINC000039259618
O=C1C[C@H]2C[C@@H]1CCC2    ZINC000001700466
O=C1CCC=CCCC1    ZINC000032213685
CCCCCC#CC=O    ZINC000001995132
O=C[C@H]1C[C@H]2CC[C@@H]1C2    ZINC000002584565
C=CC(C)(C)/C=C\C=O    ZINC000017141611
C[C@@]12C[C@H]1CCC(=O)C2    ZINC000143795207
C=CC(C)(C)/C=C/C=O    ZINC000001586197
O=C1C[C@H]2CC[C@@H](C2)C1    ZINC000100060610
CC[C@@H]1C=CC(=O)CC1    ZINC000135749056
O=C[C@@H]1CC[C@H]2C[C@H]2C1    ZINC000216310693
O=C1CC[C@H]2CC[C@H]1C2    ZINC000100117643
CC(=O)C1=C(C)CCC1    ZINC000005766407
O=C[C@@H]1C[C@H]2CC[C@@H]1C2    ZINC000001420749
CC(=O)C1=CCCCC1    ZINC000003860149
O=C1C[C@@H]2C[C@@H]1CCC2    ZINC000100967860
O=C[C@H]1C[C@H]2CC[C@H]1C2    ZINC000100005644
C[C@@H]1[C@@H](C=O)[C@@H]1C1CC1    ZINC000225479498
O=C[C@H]1C[C@@H]2CC[C@@H]1C2    ZINC000100005640
C[C@@H]1CC=CC[C@@H]1C=O    ZINC000004783035
C[C@H]1CC=CC[C@@H]1C=O    ZINC000004783049
O=C[C@@H]1CC[C@H]2C[C@@H]2C1    ZINC000216310607
O=CC12CCC(CC1)C2    ZINC000013551101
C[C@@H]1C=C(C=O)CCC1    ZINC000004828050
O=C1CCC2(CCC2)C1    ZINC000196233861
CC(=O)C[C@@H]1C=CCC1    ZINC000002036659
O=CC1[C@@H]2CCCC[C@@H]12    ZINC000141225068
CC(=O)C=C1CCCC1    ZINC000002519746
O=CC1=CCCCCC1    ZINC000005374837
O=C1C[C@H]2CCC[C@H]2C1    ZINC000039259616
O=C(C1CC1)C1CCC1    ZINC000084327138
C[C@@H]1CC[C@H]2C[C@H]2C1=O    ZINC000039408065
O=C1C[C@H]2C[C@H]1CCC2    ZINC000001700465
CCC/C=C/C=C/C=O    ZINC000001850579
C=CCCC(=O)C1CC1    ZINC000082164385
C[C@@]12C[C@@H]1CCC(=O)C2    ZINC000143794804
CC1=C[C@H](C)CC(=O)C1    ZINC000101009930
O=C1CCC2(CC2)CC1    ZINC000045071200
O=C1CCCC12CCC2    ZINC000032214823
CCC1=CC(=O)CCC1    ZINC000004802706
CC(=O)[C@@H]1C[C@H]1C1CC1    ZINC000039068118
C[C@]12C[C@H]1CCC(=O)C2    ZINC000143795405
O=C[C@H]1[C@@H]2CCCC[C@H]12    ZINC000238653437
O=C[C@@H]1C[C@@H]2CC[C@H]1C2    ZINC000039276206
O=C1CCC[C@H]2CC[C@@H]12    ZINC000196861001
O=C1CC(C2CCC2)C1    ZINC000215800303
O=C1C[C@@H]2C[C@H]1CCC2    ZINC000001700467
C[C@H]1C=C(C=O)CCC1    ZINC000004828049
O=C1C[C@@H]2CC[C@@H](C2)C1    ZINC000005134531
C=C[C@H]1CCCCC1=O    ZINC000005496344
O=C[C@@H]1CC[C@@H]2C[C@@H]2C1    ZINC000216310569
C[C@@]12C[C@H]1C(=O)CCC2    ZINC000100062125
C[C@]12C[C@@H]1C(=O)CCC2    ZINC000100062127
CC1=CC[C@@H](C=O)CC1    ZINC000004811480
C/C=C1\CCCCC1=O    ZINC000002044005
O=C(CC1CC1)C1CC1    ZINC000039427223
CC1(C)[C@@H]2CC(=O)C[C@H]21    ZINC000106841486
O=C1CC2CCC1CC2    ZINC000001709960
C[C@@]12C[C@@H]1C(=O)CCC2    ZINC000032214781
C=C[C@@H]1CCCCC1=O    ZINC000001582110
O=C1C[C@@H]2CCC[C@H]2C1    ZINC000039259617
C=C[C@@H]1CCCC(=O)C1    ZINC000032226141
CC[C@H]1C=CC(=O)CC1    ZINC000135749017
C[C@@H]1CC[C@H]2C[C@@H]2C1=O    ZINC000100128493
O=C1CCC[C@H]2CC[C@H]12    ZINC000196860979
CC(=O)CC1=CCCC1    ZINC000104384309
CC1=CCC[C@H](C)C1=O    ZINC000038233812
C[C@H]1CC=CC[C@H]1C=O    ZINC000004786431
O=C1CC2(C1)CCCC2    ZINC000083119385
CC1(C)C=CCCC1=O    ZINC000039234621
C[C@]12C[C@@H]1CCC(=O)C2    ZINC000143794994
CC1(C)C=CC(=O)CC1    ZINC000004262417
O=C1CC[C@@H]2CCC[C@H]12    ZINC000005134701
CC(C)=C/C=C\C(C)=O    ZINC000014591922
CC1(C)[C@@H]2C(=O)CC[C@@H]21    ZINC000036419602
C[C@@H]1[C@H](C=O)[C@H]1C1CC1    ZINC000307446740
O=C1[C@H]2CC[C@@H]1CCC2    ZINC000005134514
O=C[C@@H]1C[C@@H]2CC[C@@H]1C2    ZINC000115153672
O=C1CC[C@@H]2C[C@@H]2CC1    ZINC000039617975
O=C[C@@H]1C[C@H]2CC[C@H]1C2    ZINC000100109190
O=C1CCCCC12CC2    ZINC000071488777
O=C1CCC12CCCC2    ZINC000095836095
O=C1CCC[C@@H]2CC[C@H]12    ZINC000196860967
O=C/C=C/C1CCCC1    ZINC000075521190
O=C[C@H]1C[C@@H]2CC[C@H]1C2    ZINC000002244246
CC1(C)CCC=CC1=O    ZINC000036436734
C=C[C@H]1CCCC(=O)C1    ZINC000032226143
C[C@@H]1[C@@H](C=O)[C@H]1C1CC1    ZINC000307446739
O=C1CCC[C@@H]1C1CC1    ZINC000070736220
CC(C)=C/C=C/C(C)=O    ZINC000002018343
CC1=CC(=O)C[C@H](C)C1    ZINC000003860410
O=C1CC[C@@H](C2CC2)C1    ZINC000070738334
C[C@@H]1CC[C@@H]2C[C@@H]2C1=O    ZINC000084239316
C=CC[C@@H]1CCC(=O)C1    ZINC000038809836
O=C[C@@H]1CC[C@@H]2C[C@H]2C1    ZINC000216310648
C[C@]12C[C@@H]1CCCC2=O    ZINC000100993414
O=CC1CC2(CCC2)C1    ZINC000252478484
CC(=O)C[C@H]1C=CCC1    ZINC000001702545
O=C1C[C@@H]2CC[C@H](C2)C1    ZINC000100060609
CC1(C)CC=CC(=O)C1    ZINC000005762173
C/C=C1/CCCCC1=O    ZINC000104386019
CC1(C)[C@@H]2CC(=O)C[C@@H]21    ZINC000034235873
O=C1CCC[C@@H]2CC[C@@H]12    ZINC000196860991
CCC/C=C/C=C\C=O    ZINC000031290658
CCC1=CCCCC1=O    ZINC000032302681
CCC(=O)C12CC(C1)C2    ZINC000238191472
C=CC[C@H]1CCC(=O)C1    ZINC000038809837
O=CC1[C@H]2CCCC[C@H]12    ZINC000141225281
C[C@@H]1CC[C@@H]2C[C@H]2C1=O    ZINC000242390161
C[C@]12C[C@H]1C(=O)CCC2    ZINC000032214778
O=Cc1cccnc1F    ZINC000002384094
O=Cc1cnccc1F    ZINC000008698211
O=Cc1ccc(F)nc1    ZINC000008698168
O=Cc1ccncc1F    ZINC000004208893
O=Cc1ncccc1F    ZINC000004208890
O=Cc1cccc(F)n1    ZINC000002384033
O=Cc1ccnc(F)c1    ZINC000008698252
O=Cc1cc(F)ccn1    ZINC000047212202
O=Cc1ccc(F)cn1    ZINC000008698202
O=Cc1cncc(F)c1    ZINC000008698169
NCC(=O)c1ccco1    ZINC000039427095
CCc1cc(C=O)on1    ZINC000042383930
N#C[C@H]1COCCC1=O    ZINC000082411496
CC(=O)c1nc(C)co1    ZINC000039068151
CC(=O)c1conc1C    ZINC000038582198
C#CCNC(=O)C(C)=O    ZINC000104697789
N#C[C@@H]1COCCC1=O    ZINC000082411497
N#CCOC1CC(=O)C1    ZINC001224383114
Cc1nc(C)c(C=O)o1    ZINC000039074003
CC(=O)c1ocnc1C    ZINC000040448684
Cc1noc(C)c1C=O    ZINC000000158502
CC(=O)Cc1ccno1    ZINC000039068140
CN1C=CCC(=O)C1=O    ZINC000238326791
CC(=O)c1coc(C)n1    ZINC000059200711
O=Cc1ccc(CO)[nH]1    ZINC000014491618
CC(=O)c1cc(C)on1    ZINC000032501215
CC(=O)c1cc(C)no1    ZINC000026506537
CC(=O)c1cnoc1C    ZINC000000169509
CCc1ncc(C=O)o1    ZINC000058517473
CCc1oncc1C=O    ZINC000082411506
CCc1nocc1C=O    ZINC000076571140
COc1cc[nH]c1C=O    ZINC000075521337
Cc1nc(C=O)c(C)o1    ZINC000005177592
CCc1cc(C=O)no1    ZINC000082411505
Cc1nc(C=O)oc1C    ZINC000082411510
CC(=O)Cn1cncn1    ZINC000014987923
CC(=O)c1[nH]ncc1N    ZINC000095830549
Cn1cc(C=O)c(N)n1    ZINC000012370883
CCn1nncc1C=O    ZINC000084310655
CC(=O)c1cc(N)n[nH]1    ZINC000082411482
CC(=O)c1nncn1C    ZINC000039068119
CC(=O)c1cnnn1C    ZINC000034478451
Cc1nnn(C)c1C=O    ZINC000020443824
CCn1cc(C=O)nn1    ZINC000034402266
CCn1ncnc1C=O    ZINC000019092868
CC(=O)Cn1ccnn1    ZINC000107155873
CC(=O)c1ncnn1C    ZINC000019091704
Cn1ncc(C=O)c1N    ZINC000012370882
CC(=O)c1n[nH]nc1C    ZINC000016265729
CC(=O)c1cn(C)nn1    ZINC000039068129
CC(=O)c1c[nH]c(N)n1    ZINC000039414107
Cc1c(C=O)nnn1C    ZINC000020443818
CN1C=CC[C@@H](C=O)C1    ZINC000005731981
O=C1[C@@H]2CC[C@@H]1CNC2    ZINC000100074093
CC[C@H](C)C(=O)CC#N    ZINC000020385331
CC(=O)CCCCC#N    ZINC000039390863
CCC(=O)C1=NCCC1    ZINC000013480221
C[C@H]1CC(N)=CC(=O)C1    ZINC000022126777
O=C1CCN2CC[C@H]1C2    ZINC000034179235
N[C@]12CC[C@H](CC1=O)C2    ZINC000001854904
CN1[C@@H]2C[C@@H]1CC(=O)C2    ZINC000146872465
CC(C)(C=O)CCC#N    ZINC000001653148
O=C1CC[C@H]2CC[C@H]1N2    ZINC000103537964
O=C1CN2CCC1CC2    ZINC000000164555
O=C1CC[C@@H]2CC[C@@H]1N2    ZINC000103537974
O=C1CC[C@H]2CC[C@@H]1N2    ZINC000001584441
CC(=O)C1=NCCCC1    ZINC000013307107
O=C1CCN(C2CC2)C1    ZINC000037239990
CC(C)C[C@@H](C#N)C=O    ZINC000043375262
O=C1CCN2CCC[C@@H]12    ZINC000003592734
O=C1[C@H]2CC[C@H]1CNC2    ZINC000100074097
O=C1CN2C[C@H]1CCC2    ZINC000001657460
O=C1CC[C@H]2CNC[C@H]12    ZINC000026897729
CN1C=CC[C@H](C=O)C1    ZINC000001595510
O=C1CNCCC12CC2    ZINC000095743106
N[C@H]1C[C@H]2CC[C@H]1C2=O    ZINC000210645577
O=C1C[C@H]2CNC[C@@H]2C1    ZINC000066339698
O=C1CCNC2(CC2)C1    ZINC000082411460
CC(C)[C@H](C#N)CC=O    ZINC000098175442
N[C@@]12CC[C@@H](CC1=O)C2    ZINC000001854907
CN1C[C@H]2C[C@@H](C1)C2=O    ZINC000047845149
C[C@@H]1CC(N)=CC(=O)C1    ZINC000022126774
CC(C)[C@@H](C#N)CC=O    ZINC000098175443
CC(=O)CC(C)(C)C#N    ZINC000039258782
N[C@]12CC[C@@H](CC1=O)C2    ZINC000100180309
O=C1C[C@@H]2CC[C@@H](C1)N2    ZINC000100002539
CC(C)CC(=O)CC#N    ZINC000020385336
O=C1C[C@H]2CNC[C@H]2C1    ZINC000066339693
CC(=O)C1=CNCCC1    ZINC000020280751
O=C1CCN2CCC[C@H]12    ZINC000003592737
O=C1CN2C[C@@H]1CCC2    ZINC000005282958
CNC1=CC(=O)CCC1    ZINC000013406399
O=C1C[C@H]2CC[C@@H](C1)N2    ZINC000005382660
CN1C[C@@H]2C[C@@H](C1)C2=O    ZINC000100269521
CC(=O)[C@H](C)CCC#N    ZINC000022005406
O=C1CC[C@@H]2CC[C@H]1N2    ZINC000001584440
O=C1CCNCC12CC2    ZINC000082411459
CCCCC(=O)CC#N    ZINC000020385310
N[C@@]12CC[C@H](CC1=O)C2    ZINC000100180316
CC[C@@H](C)C(=O)CC#N    ZINC000020385325
CC(=O)[C@@H](C)CCC#N    ZINC000022005401
O=C1[C@@H]2CC[C@H]1CNC2    ZINC000039095783
CN1C[C@H]2C[C@H](C1)C2=O    ZINC000100269524
O=C1C[C@H]2C[C@H](CN2)C1    ZINC000095093289
O=C1CC[C@@H]2CNC[C@@H]12    ZINC000026897732
N[C@@H]1C[C@H]2CC[C@H]1C2=O    ZINC000210645523
CNC1=CCCCC1=O    ZINC000104400456
O=C1C[C@H]2CC[C@H](C1)N2    ZINC000100002537
O=C1C[C@H]2CCC[C@H]1N2    ZINC000306436585
O=C1C[C@H]2CC[C@H]1CN2    ZINC000106854041
O=C1CC[C@@H]2CNC[C@H]12    ZINC000026897726
O=C1CN(CC2CC2)C1    ZINC001201932711
CC(C)(C)C(=O)CC#N    ZINC000000159361
O=C1C[C@@H]2CNC[C@H]2C1    ZINC000066339701
CN1[C@H]2CC[C@H]1C(=O)C2    ZINC000250611896
CC(C)C[C@H](C#N)C=O    ZINC000043375260
O=C1CC[C@H]2CNC[C@@H]12    ZINC000026897733
O=C(CCl)CCl    ZINC000001648213
CC(=O)C(Cl)Cl    ZINC000001675518
O=CC(=O)C(F)(F)F    ZINC000002598062
CC(=O)c1ccsc1    ZINC000000334460
Cc1cc(C=O)cs1    ZINC000004999814
Cc1sccc1C=O    ZINC000032167387
CC(=O)c1cccs1    ZINC000000157402
Cc1ccsc1C=O    ZINC000000157152
Cc1ccc(C=O)s1    ZINC000000152265
Cc1csc(C=O)c1    ZINC000004208894
O=CCc1cccs1    ZINC000019729366
O=C1C=CC(=O)C(F)=C1    ZINC000059696914
Cc1cscc1C=O    ZINC000000334132
O=Cc1ncc(F)cn1    ZINC000095080361
O=Cc1nccnc1F    ZINC000082077649
O=Cc1cncc(F)n1    ZINC000096308615
O=CCCC(F)(F)F    ZINC000002556477
COc1ccc(C=O)o1    ZINC000002041308
O=C1C=C[C@H]2CO[C@H]1O2    ZINC000100016375
C=C1OC(C)=C(O)C1=O    ZINC000059064888
O=C1C=C[C@@H]2CO[C@H]1O2    ZINC000000078172
C[C@@H]1C(=O)CC(=O)C1=O    ZINC000100018119
O=C(CO)c1ccco1    ZINC000014442483
O=C1C=C[C@H]2CO[C@@H]1O2    ZINC000000078169
C[C@H]1OC=CC(=O)C1=O    ZINC000033971427
CCC(=O)C(F)(F)F    ZINC000001675401
C[C@H](C=O)C(F)(F)F    ZINC000002584329
COc1ccoc1C=O    ZINC000074343294
O=C(O)C1=CC(=O)CC1    ZINC000013518017
C[C@H]1C(=O)CC(=O)C1=O    ZINC000100018122
O=Cc1ccc(CO)o1    ZINC000000900788
O=Cc1cocc1CO    ZINC000000332260
CC(=O)CC(F)(F)F    ZINC000002555212
CC1=CC(=O)CC(=O)O1    ZINC000100085294
O=C1C=C[C@@H]2CO[C@@H]1O2    ZINC000100016378
CC1=C(O)C(=O)CC1=O    ZINC000100050265
C[C@@H]1OC=CC(=O)C1=O    ZINC000033971428
C[C@@H](C=O)C(F)(F)F    ZINC000015445952
CC(=O)c1nnc(C)o1    ZINC000082835948
CC(=O)c1nonc1C    ZINC000000153433
Cn1cc(C=O)c(O)n1    ZINC000076571300
Cc1n[nH]c(O)c1C=O    ZINC000034926204
CC(=O)c1noc(C)n1    ZINC000082835949
COc1n[nH]cc1C=O    ZINC000020357655
CC(=O)c1cnc(N)o1    ZINC000039068234
CCc1noc(C=O)n1    ZINC000020441104
CCC(=O)C(=O)NC#N    ZINC001143972031
CC(=O)Cn1cnnn1    ZINC000001094005
C[Si](C)(C)C#CC=O    ZINC000169747106
CC(=O)Cn1ncnn1    ZINC000001235129
O=C1CCC=C1B(O)O    ZINC000169745347
O=C1C[C@@H]2CC[C@@H](C1)O2    ZINC000102237207
C#CCCC(=O)CCO    ZINC000238637613
CC1(C)COC=CC1=O    ZINC000144780741
CC1=COC[C@H](C)C1=O    ZINC000196614760
O=C1CC(OC2CC2)C1    ZINC000713199438
C[C@@H]1C[C@H](C)C(=O)C1=O    ZINC000015119659
O=C[C@@H]1CC[C@H](C=O)C1    ZINC000034265220
CC1C(=O)CCCC1=O    ZINC000100001009
CC1=C(O)C(=O)C[C@@H]1C    ZINC000005751822
O=C1CC2(C1)CC(O)C2    ZINC000409430765
O=C[C@H]1CC[C@H](C=O)C1    ZINC000034265222
O=C1C[C@H]2CC[C@@H](C1)O2    ZINC000036466084
CC1(C)CC(=O)[C@H]2O[C@@H]21    ZINC000104244606
CC(=O)C1(C(C)=O)CC1    ZINC000001705696
CCC1=C(O)C(=O)CC1    ZINC000025695693
C[C@]12CCCC(=O)[C@@H]1O2    ZINC000100008121
C[C@H]1CC(=O)C(=O)[C@H]1C    ZINC000001850690
C=CCOC1CC(=O)C1    ZINC001205037115
CC1(C)CC(=O)[C@H]2O[C@H]21    ZINC000001590702
O=C1CCCC/C1=C\O    ZINC000100465053
CC1=CC(=O)C[C@@H](C)O1    ZINC000012289010
CC1=COC[C@@H](C)C1=O    ZINC000196614750
O=C[C@H]1CCCCC1=O    ZINC000038885921
C[C@H]1C[C@H](C)C(=O)C1=O    ZINC000001850686
CC1=C(O)CCCC1=O    ZINC000003860603
C[C@H]1CCCC(=O)C1=O    ZINC000100023851
CC1(C)CC(=O)[C@@H]2O[C@@H]21    ZINC000001590701
CC1=C(O)C(=O)C[C@H]1C    ZINC000005735548
O=C1[C@H]2CC[C@H]1COC2    ZINC000146354957
CC1=CC(=O)C[C@H](C)O1    ZINC000012289009
C[C@@H]1C[C@@H](C)C(=O)C1=O    ZINC000001850685
COC1=CC(=O)CCC1    ZINC000005701053
CC(=O)CC(=O)C1CC1    ZINC000021304114
O=C1CCCCCC1=O    ZINC000002508021
O=CC1CCC(=O)CC1    ZINC000002540048
C[C@@H]1CC(=O)C(=O)[C@@H]1C    ZINC000001850694
O=C1CCCC/C1=C/O    ZINC000100054082
C[C@H]1CC(=O)C=C(O)C1    ZINC000017744576
O=C1CC[C@H]2CC[C@H]1O2    ZINC000106840056
C[C@@]12CCCC(=O)[C@@H]1O2    ZINC000005750873
O=C1C[C@H]2CC[C@H](C1)O2    ZINC000102237213
CC1(C)CC(=O)CC1=O    ZINC000107114659
C[C@@H]1CCCC(=O)C1=O    ZINC000100023849
O=C[C@@H]1CCCCC1=O    ZINC000033650203
CCO[C@H]1C=CC(=O)C1    ZINC000201788874
CC(=O)[C@H]1CCCC1=O    ZINC000019701894
CC(=O)C1=C(C)OCC1    ZINC000196167828
CC1(C)C(=O)CCC1=O    ZINC000031623297
C#CCO[C@H](C)C(C)=O    ZINC000039068185
C[C@@H]1CC(=O)C(=O)[C@H]1C    ZINC000001850692
O=C1CCCCC(=O)C1    ZINC000000403358
CC1(C)CC(=O)[C@@H]2O[C@H]21    ZINC000104244614
O=C1CCOCC12CC2    ZINC000071488780
CC1CC(=O)CC(=O)C1    ZINC000100007080
O=C1COC12CCCC2    ZINC000238607221
CC(=O)C12CC(O)(C1)C2    ZINC000575631075
CCO[C@@H]1C=CC(=O)C1    ZINC000201788905
CCC1C(=O)CCC1=O    ZINC000001845656
C[C@@H]1CC(=O)C=C(O)C1    ZINC000103643516
C#CCO[C@@H](C)C(C)=O    ZINC000039068184
O=C1CC=CCCOC1    ZINC000039120739
C[C@H]1C(=O)C(=O)C[C@@H]1C    ZINC000001850693
CC(=O)[C@@H]1CCCC1=O    ZINC000001726108
O=C[C@@H]1CC[C@@H](C=O)C1    ZINC000034265221
C[C@]12CCCC(=O)[C@H]1O2    ZINC000005764343
CCOC1=CC(=O)CC1    ZINC000000395538
C[C@@]12CCCC(=O)[C@H]1O2    ZINC000100008122
COC1=CCCCC1=O    ZINC000039237302
C=CC[C@@H](C)C(=O)CC    ZINC000001716785
CC(C)[C@@H]1CCCC1=O    ZINC000060710755
C[C@@H]1CC[C@@](C)(C=O)C1    ZINC000217890493
C[C@@H]1CCC(=O)C[C@@H]1C    ZINC000004748108
CCC[C@@H]1CCCC1=O    ZINC000006946023
CC(C)=CCCC(C)=O    ZINC000000896810
C[C@H]1CCC(C)(C)C1=O    ZINC000002564197
C[C@H]1CC(C)(C)CC1=O    ZINC000004975178
C[C@@H]1CC[C@H](C)C(=O)C1    ZINC000032156856
CCC(=O)[C@@H]1CC1(C)C    ZINC000021953326
CCC[C@H]1CCCC1=O    ZINC000002532868
C/C=C(\C)CC(=O)CC    ZINC000137584029
CC(=O)[C@@H]1CCC1(C)C    ZINC000071613662
C=CCCC(=O)CCC    ZINC000037408503
C[C@H]1CC(=O)C[C@@H](C)C1    ZINC000016969495
C/C=C\C(=O)CCCC    ZINC000005308209
CCC(=O)CC=C(C)C    ZINC000039239785
C=CCC(C)(C)C(C)=O    ZINC000039253196
C[C@@H]1C[C@@H](C)CCC1=O    ZINC000006037432
C[C@@H]1CCCC(=O)CC1    ZINC000005763539
CCC1(C=O)CC(C)C1    ZINC000096509271
CCCCC/C=C\C=O    ZINC000013545910
C[C@@H]1CCC(C)(C)C1=O    ZINC000001730112
CC(=O)[C@@H]1CCC[C@H]1C    ZINC000004429775
CC[C@@H]1CCCC(=O)C1    ZINC000001577375
CCCC(=O)C1CCC1    ZINC000083120235
C[C@H]1CC[C@](C)(C=O)C1    ZINC000217890428
CC(=O)CC1CCCC1    ZINC000001690187
C/C=C\C(=O)[C@@H](C)CC    ZINC000014591970
C[C@H]1CCCCCC1=O    ZINC000043650069
CCCC1(C=O)CCC1    ZINC000034266666
CC1(C)C(C=O)C1(C)C    ZINC000059693097
C/C=C/C(=O)[C@H](C)CC    ZINC000100003881
CC(=O)/C=C/CC(C)C    ZINC000005359455
C[C@H]1CC[C@@](C)(C=O)C1    ZINC000217890566
CC(C)(C)[C@H]1C[C@@H]1C=O    ZINC000034253043
CCC(=O)[C@H]1CC1(C)C    ZINC000021953329
C[C@H]1CCCC(=O)[C@H]1C    ZINC000006037484
C[C@@H]1CCCC(=O)[C@H]1C    ZINC000006030802
C[C@H]1CC[C@H](C)C(=O)C1    ZINC000002507876
C[C@H]1CCC[C@@H](C=O)C1    ZINC000034330548
C=CCC(=O)CCCC    ZINC000103841867
C/C=C/C(=O)CCCC    ZINC000084843254
C[C@@H]1CCC[C@H](C=O)C1    ZINC000034330545
C[C@@H]1CCCCCC1=O    ZINC000043650068
O=CCC1CCCCC1    ZINC000001765569
CCC(=O)C1CCCC1    ZINC000001683927
C[C@@H]1CCC[C@@H](C)C1=O    ZINC000003860838
C/C=C\C(=O)[C@H](C)CC    ZINC000014591969
CC(C)=CC(C)(C)C=O    ZINC000001598156
CCC/C=C(/C=O)CC    ZINC000001680400
CC[C@H]1CCCCC1=O    ZINC000002037845
CC(C)(C)[C@H]1CCC1=O    ZINC000002037723
CC1(C=O)CCCCC1    ZINC000036533511
CC(=O)[C@@H]1CCC[C@@H]1C    ZINC000006037582
O=CCCC1CCCC1    ZINC000019089807
C[C@H]1CC(=O)C(C)(C)C1    ZINC000002566223
C[C@@H]1CC(=O)C[C@@H](C)C1    ZINC000004579005
CC(=O)C1CCCCC1    ZINC000001733927
C/C(=C\C=O)C(C)(C)C    ZINC000013405013
CC(C)(C=O)CC1CC1    ZINC000306247438
CC(C)(C)C1CC(=O)C1    ZINC000034566582
CC(=O)[C@H]1CCC[C@@H]1C    ZINC000001602502
C[C@H]1CCC(=O)C[C@@H]1C    ZINC000004748109
C[C@@H]1CCC(=O)[C@H](C)C1    ZINC000006030749
CC(C)(C)[C@H]1C[C@H]1C=O    ZINC000034253045
C[C@H]1CCCC(=O)CC1    ZINC000004684342
C=CC[C@H](C)C(=O)CC    ZINC000005818640
CC(C)(C)[C@@H]1CCC1=O    ZINC000002037724
C[C@H]1C(=O)CCC[C@@H]1C    ZINC000006037483
CCCC/C=C\C(C)=O    ZINC000013544952
C[C@@H]1CC[C@@H](C)C(=O)C1    ZINC000032156850
C/C=C/C(=O)[C@@H](C)CC    ZINC000100003882
C=CCC(=O)C(C)(C)C    ZINC000033841666
CC(C)(C)C(=O)C1CC1    ZINC000039428987
CCC1CCC(=O)CC1    ZINC000001577378
CC(C)[C@H]1CCCC1=O    ZINC000060710759
C[C@@H]1CC(C)(C)CC1=O    ZINC000002566224
CC1(C)CCCC(=O)C1    ZINC000005017648
CCC(=O)C1CC(C)C1    ZINC000217694569
CC1CCC(C=O)CC1    ZINC000034165263
C[C@@H]1CC(=O)CC[C@@H]1C    ZINC000004748111
CC1(C)CC(CC=O)C1    ZINC000307042947
C[C@H]1CCC(=O)[C@@H](C)C1    ZINC000006037433
C=C(CC(C)C)C(C)=O    ZINC000002039801
CCC/C=C(\C=O)CC    ZINC000002031540
CC[C@@]1(C)CCCC1=O    ZINC000034593579
C[C@@H]1CCC[C@H](C)C1=O    ZINC000001680820
O=CC1CCCCCC1    ZINC000005189121
CCCCC/C=C/C=O    ZINC000002013450
C/C(=C/C=O)CC(C)C    ZINC000006645410
C[C@@H]1CC(=O)C(C)(C)C1    ZINC000006030635
CC1(C)CCC(=O)CC1    ZINC000005762178
CC1(C)CCCCC1=O    ZINC000004538258
C[C@H]1CC[C@@H](C=O)CC1    ZINC000238481718
CC[C@@H]1CCCCC1=O    ZINC000001640033
C[C@@H]1CC[C@](C)(C=O)C1    ZINC000217890341
CC(C)(C)[C@@H]1C[C@@H]1C=O    ZINC000034253042
CCC1(CC)CCC1=O    ZINC000034275930
C[C@@H]1CCC(=O)[C@@H](C)C1    ZINC000006030750
CC(=O)[C@H]1CCC[C@H]1C    ZINC000006030902
C[C@H]1CCC[C@H](C=O)C1    ZINC000034330546
CC1(C)CC(C)(C)C1=O    ZINC000032218052
C=CCCCCCC=O    ZINC000005193229
CC(=O)/C=C\CC(C)C    ZINC000031425446
C[C@H]1CCC[C@H](C)C1=O    ZINC000003860837
O=C1CCCCCCC1    ZINC000003860309
C[C@H]1CC(=O)C[C@H](C)C1    ZINC000004579006
C[C@@H]1CCC[C@@H](C=O)C1    ZINC000034330547
C=CCCCCC(C)=O    ZINC000002038577
CCCC1(C(C)=O)CC1    ZINC000039068215
C[C@@H]1CC[C@H](C)CC1=O    ZINC000032156853
C[C@@H]1CCC(=O)C[C@H]1C    ZINC000004748110
C/C(=C/C=O)C(C)(C)C    ZINC000003020566
CC[C@H]1CCCC(=O)C1    ZINC000002046358
CC[C@]1(C)CCCC1=O    ZINC000034593578
CCCC/C=C/C(C)=O    ZINC000100010228
C[C@@H]1CCCC(=O)[C@@H]1C    ZINC000006030800
CC(C)(C)[C@@H]1C[C@H]1C=O    ZINC000034253044
CC(=O)/C=C(\C)C(C)C    ZINC000004273576
CC(=O)[C@H]1CCC1(C)C    ZINC000071613663
C=CC(=O)CCCCC    ZINC000001850834
Cc1scnc1C=O    ZINC000020443715
Cc1cc(C=O)sn1    ZINC000020443687
CC(=O)c1nccs1    ZINC000000164484
Cc1cnc(C=O)s1    ZINC000020357650
Nc1ccsc1C=O    ZINC000000334090
Cc1csc(C=O)n1    ZINC000006320326
N#C[C@@H]1CSCC1=O    ZINC000000501238
Cc1nscc1C=O    ZINC000020441798
O=CCc1nccs1    ZINC000078676109
CC(=O)c1cscn1    ZINC000006357117
CC(=O)c1cncs1    ZINC000012650585
CC(=O)c1ccsn1    ZINC000082836173
N#C[C@H]1CSCC1=O    ZINC000000501239
Cc1cc(C=O)ns1    ZINC000020443679
CC(=O)c1ccns1    ZINC000012650017
Cc1cnsc1C=O    ZINC000020443693
Cc1csnc1C=O    ZINC000020443674
Cc1nc(C=O)cs1    ZINC000004198756
Cc1ncsc1C=O    ZINC000012959076
Cc1sncc1C=O    ZINC000020443682
Cc1ncc(C=O)s1    ZINC000013483707
O=C1CC(=O)NC(=O)C1    ZINC000100285599
N#CCC(=O)[C@H]1C[C@@H]1F    ZINC000143982939
CC(=O)c1nonc1N    ZINC000039068299
N#CCC(=O)[C@@H]1C[C@@H]1F    ZINC000143983375
O=CN1CCC(=O)CC1    ZINC000039077573
CC(=O)C1(C(N)=O)CC1    ZINC000039068265
CC(=O)C[C@](C)(O)C#N    ZINC000100228618
NC(=O)[C@@H]1CCC(=O)C1    ZINC000231441054
CN1CCCC(=O)C1=O    ZINC000088189849
CC(=O)C[C@H]1CC(=O)N1    ZINC000039068284
C[C@H]1CC(=O)CC(=O)N1    ZINC000090733678
NC(=O)[C@H]1CCC(=O)C1    ZINC000231441078
C[C@@H]1C(=O)CC(=O)N1C    ZINC000100191730
CC(=O)[C@H](C)OCC#N    ZINC001224378742
CN1CC(=O)CC(=O)C1    ZINC000104461484
O=C1CCCNC(=O)C1    ZINC000059360148
O=CNCC(=O)C1CC1    ZINC000072206823
CC(=O)[C@@H](C)OCC#N    ZINC001224378743
CN1CCC(=O)CC1=O    ZINC000086475910
O=C1CCCCNC1=O    ZINC000038888457
O=C1[C@H]2CO[C@@H]1CNC2    ZINC000095743210
O=C1CCNC(=O)CC1    ZINC000039191445
CNC(=O)C1CC(=O)C1    ZINC000096528044
CC1(C)CNC(=O)C1=O    ZINC000095617051
C[C@H]1CNC(=O)CC1=O    ZINC000077028044
C[C@@H]1CNC(=O)CC1=O    ZINC000077028038
CCC(=O)N1CC(=O)C1    ZINC000220275043
CN1CC(=O)CCC1=O    ZINC000039077571
CN1C[C@@H](C=O)CC1=O    ZINC000095098422
CC1(C)NC(=O)CC1=O    ZINC000039616269
CC(=O)NC1CC(=O)C1    ZINC000142125794
O=C1[C@H]2CNC[C@H]1CO2    ZINC000103539048
CC(=O)C(=CN)C(C)=O    ZINC000100104734
NC(=O)[C@@H]1CCCC1=O    ZINC000039375864
O=C1[C@@H]2CO[C@H]1CNC2    ZINC000095743211
CN1C[C@H](C=O)CC1=O    ZINC000095098421
C[C@H]1C(=O)CC(=O)N1C    ZINC000096028541
CC(=O)C[C@@H]1CC(=O)N1    ZINC000039068283
CC(=O)C[C@@](C)(O)C#N    ZINC000100228620
NC(=O)[C@H]1CCCC1=O    ZINC000039375863
CC(=O)N1CCC(=O)C1    ZINC000079436774
CC(C)N1CCC(=O)C1    ZINC000037239801
CCN1CCC[C@H]1C=O    ZINC000100485077
CC1(C)CC(=O)CCN1    ZINC000082411300
C[C@H]1CC(=O)CCN1C    ZINC000049694169
CN1CCC[C@H](C=O)C1    ZINC000020596511
C[C@@H]1CNCCCC1=O    ZINC000076571758
CC(=O)CN1CCCC1    ZINC000034743443
CN1CCCC(=O)CC1    ZINC000002581126
CC[C@@H](C)N1CC(=O)C1    ZINC001257443217
CC(=O)[C@@H]1CCCNC1    ZINC000019088710
C[C@@H]1CC(=O)CCN1C    ZINC000032301912
C[C@@H]1CCNCCC1=O    ZINC000076571777
CCN1CC[C@@H](C=O)C1    ZINC000095098382
CCN1CCCC(=O)C1    ZINC000000388196
CC[C@@H](N)C(=O)C1CC1    ZINC000082411310
CC(=O)[C@H]1CCCCN1    ZINC000022015044
C[C@@H]1CC(=O)C[C@H](C)N1    ZINC000034089703
CCCN1CCC(=O)C1    ZINC000037239998
C[C@H]1CC(=O)C[C@H](C)N1    ZINC000040539471
CN1CC(=O)CC1(C)C    ZINC000141686025
CN(C)[C@@H]1CCCC1=O    ZINC000006374910
CCC(=O)[C@H]1CCCN1    ZINC000034743466
CN1CCC(=O)C1(C)C    ZINC000039281056
CC(=O)[C@H]1CCCNC1    ZINC000019088714
C[C@@H]1CN[C@@H](C)CC1=O    ZINC000003099910
CN1CCC[C@@H](C=O)C1    ZINC000020596510
C[C@H]1CCNCCC1=O    ZINC000076571782
CN(C)[C@H]1CCCC1=O    ZINC000006374931
CCC1(C(=O)CN)CC1    ZINC000096509268
CC(C)C[C@H]1N[C@@H]1C=O    ZINC000101234289
CC1(C)CNCCC1=O    ZINC000082411297
O=CCN1CCCCC1    ZINC000043803206
C[C@H]1CC(=O)[C@@H](C)CN1    ZINC000003099909
CC(=O)C1CCNCC1    ZINC000006661048
CC(C)CN1CC(=O)C1    ZINC000039077580
N[C@@H]1CCCCCC1=O    ZINC000039427093
CC[C@H]1CNCCC1=O    ZINC000038250898
CC(=O)[C@@H]1CCCCN1    ZINC000022015038
CN1CCCC[C@H]1C=O    ZINC000034165098
CCCCN1CC(=O)C1    ZINC001201713419
CN1CCCC[C@@H]1C=O    ZINC000034165097
CC1(N)CCC(=O)CC1    ZINC000197961175
CC[C@@H]1CC(=O)CCN1    ZINC000083267383
C[C@@H]1CC(=O)[C@@H](C)CN1    ZINC000005353319
CN1CCC(C=O)CC1    ZINC000019090841
CCC(=O)[C@@H]1CCCN1    ZINC000034743465
CC[C@H]1CC(=O)CCN1    ZINC000083267384
CCN/C(C)=C/C(C)=O    ZINC000036447769
NCC1CCC(=O)CC1    ZINC000035569360
CC[C@@H]1CNCCC1=O    ZINC000038250897
CNC1CCC(=O)CC1    ZINC000040448398
C[C@@H]1CC(=O)[C@H](C)CN1    ZINC000003099911
CC(=O)CN(C)C1CC1    ZINC000037334235
CC(=O)C1(N)CCCC1    ZINC000006667883
CC(=O)[C@@H]1CCN(C)C1    ZINC000082836182
CN[C@H]1CCCCC1=O    ZINC000000541952
CCNCC(=O)C1CC1    ZINC000168889986
CCN1CCC(=O)CC1    ZINC000002560372
C[C@@H]1CNC[C@@H](C)C1=O    ZINC000034419569
NCC(=O)C1CCCC1    ZINC000078724764
CCN1CCC[C@@H]1C=O    ZINC000101081520
CC[C@H]1NCCCC1=O    ZINC000012650041
C[C@H]1CNCCCC1=O    ZINC000076571773
CN[C@@H]1CCCCC1=O    ZINC000005353677
C[C@@H]1CN(C)CCC1=O    ZINC000000158393
CCN1CC[C@H](C=O)C1    ZINC000095098381
CC(=O)[C@H]1CCN(C)C1    ZINC000082836183
CC[C@H](C)N1CC(=O)C1    ZINC001257443209
C[C@@H]1CC(=O)C[C@@H](C)N1    ZINC000040539473
CC[C@@H]1NCCCC1=O    ZINC000012650038
C[C@H]1CN(C)CCC1=O    ZINC000002145025
N[C@H]1CCCCCC1=O    ZINC000039427091
CC[C@H](N)C(=O)C1CC1    ZINC000082411309
CCN/C(C)=C\C(C)=O    ZINC000100217678
CC(=O)C(F)(F)Cl    ZINC000039410378
O=Cc1cc(O)cs1    ZINC000160609662
O=Cc1sccc1O    ZINC000039294106
Cc1nnsc1C=O    ZINC000020443114
CC(=O)c1cnns1    ZINC000012650588
Nc1ncc(C=O)s1    ZINC000002577861
Cc1nnc(C=O)s1    ZINC000020443813
O=C1CC(=O)OC(=O)C1    ZINC000100022566
O=Cc1n(O)cc[n+]1[O-]    ZINC000038803666
O=C1CNC(=O)N=C1O    ZINC000001621573
O=C1CC2(CSC2)C1    ZINC000096372388
O=CC1=CCCSC1    ZINC000035973692
Cn1ncc(C=O)c1F    ZINC000259298968
Cn1cc(C=O)c(F)n1    ZINC000218733292
CC1=C(O)C(=O)[C@@H](C)O1    ZINC000084397754
O=C[C@@H]1COC[C@H]1C=O    ZINC000218867654
O=C1C[C@H]2CO[C@H](C1)O2    ZINC000100642327
O=C1CO[C@H]2OCC[C@@H]12    ZINC000038582213
CCOC(=O)/C=C/C=O    ZINC000002560108
CC(=O)[C@H]1CCC(=O)O1    ZINC000000158145
C=CCCC(=O)C(=O)O    ZINC000013525816
O=C1CO[C@@H]2OCC[C@@H]12    ZINC000038582212
O=C(O)CC1CC(=O)C1    ZINC000098090847
CC(=O)/C(C)=C\C(=O)O    ZINC000001610334
O=C[C@]12COCC[C@@H]1O2    ZINC000104676902
O=C1CO[C@@H]2OCC[C@H]12    ZINC000022012701
O=C[C@H]1COC[C@@H]1C=O    ZINC000218867716
O=C[C@H]1CC[C@@H](C=O)O1    ZINC000034027304
C[C@@H]1CC(=O)CC(=O)O1    ZINC000006030641
COC(=O)/C=C/C(C)=O    ZINC000002522780
O=C1C[C@@H]2OC[C@H](C1)O2    ZINC000034448131
O=C[C@H]1CC[C@H](C=O)O1    ZINC000034027306
O=C1C[C@@H]2CO[C@H](C1)O2    ZINC000038948605
CC(=O)/C(C)=C/C(=O)O    ZINC000004582781
CC(=O)C/C=C\C(=O)O    ZINC000039068346
CCOC(=O)/C=C\C=O    ZINC000013533898
O=C1C[C@@H]2CO[C@@H](C1)O2    ZINC000100642329
CC1(C)OC(=O)CC1=O    ZINC000001577643
O=C(O)[C@@H]1CCCC1=O    ZINC000044225877
CC[C@@H]1C(=O)COC1=O    ZINC000002046320
CC(=O)[C@@H]1CCOC1=O    ZINC000000519771
O=C1CC[C@H]2CO[C@H]1O2    ZINC000102813911
O=C1CCC(=O)COC1    ZINC000000031230
O=C[C@]12COCC[C@H]1O2    ZINC000104676895
O=C[C@@]12COCC[C@H]1O2    ZINC000104676890
CC(=O)C(C=O)C(C)=O    ZINC000106522616
CC(=O)C/C=C/C(=O)O    ZINC000045329612
C[C@H]1OC(=O)[C@@H](C)C1=O    ZINC000100265293
C=CC(=O)COC(C)=O    ZINC000002510854
CC(=O)CC(=O)C(C)=O    ZINC000086864960
CC1(C)C(=O)COC1=O    ZINC000001577644
C[C@]1(C=O)CCOC1=O    ZINC000062715201
COC(=O)C1(C=O)CC1    ZINC000098210255
COC(=O)C1CC(=O)C1    ZINC000034203349
C[C@@H]1OC(=O)[C@@H](C)C1=O    ZINC000100265287
CC(=O)[C@H]1COC(=O)C1    ZINC000005167010
CC(=O)C1=COCCO1    ZINC000078210657
O=C(O)[C@H]1CCC(=O)C1    ZINC000000404130
O=C(O)[C@@H]1CCC(=O)C1    ZINC000000404131
O=C[C@H]1COC[C@H]1C=O    ZINC000218867596
CC1(C)COC(=O)C1=O    ZINC000003869222
O=C[C@@]12COCC[C@@H]1O2    ZINC000104676898
C[C@@]1(C=O)CCOC1=O    ZINC000062715203
COC(=O)/C=C\C(C)=O    ZINC000100072308
O=C(O)[C@H]1CCCC1=O    ZINC000044225872
O=C1CC[C@H]2CO[C@@H]1O2    ZINC000006658081
O=C1CO[C@H]2OCC[C@H]12    ZINC000038582214
CC(=O)[C@@H]1CCC(=O)O1    ZINC000000158146
CC(=O)[C@H]1CCOC1=O    ZINC000000519770
C[C@H]1CC(=O)CC(=O)O1    ZINC000006037348
C[C@H]1C(=O)O[C@@H](C)C1=O    ZINC000100265282
CC1(C(=O)O)CC(=O)C1    ZINC000095707266
CC1=C(O)C(=O)[C@H](C)O1    ZINC000015849045
COC(=O)C(=O)C1CC1    ZINC000038888818
O=C(O)CC(=O)C1CC1    ZINC000015446069
C[C@H]1OC(=O)[C@H](C)C1=O    ZINC000001577648
CC(=O)OC1CC(=O)C1    ZINC000036436738
CC(=O)[C@@H]1COC(=O)C1    ZINC000004777776
CC[C@H]1C(=O)COC1=O    ZINC000100277114
O=C[C@@H]1CC[C@@H](C=O)O1    ZINC000034027305
O=C1CC[C@@H]2CO[C@@H]1O2    ZINC000100020288
CC(=O)C1(C(=O)O)CC1    ZINC000021303293
O=C(O)C(=O)C1CCC1    ZINC000077028604
C=CC(=O)CCC(=O)O    ZINC000033641451
O=C1CC2(C1)OCCO2    ZINC000148633752
CCC(=O)C(=O)NC=N    ZINC001143972131
CC(=O)C12CC(F)(C1)C2    ZINC000039068323
C[Si]1(C)CCC(=O)C1    ZINC000584905848
C=C(C=O)[Si](C)(C)C    ZINC000169919263
CO[C@@](C)(C=O)C1CC1    ZINC000238374670
CC[C@H]1CCOCC1=O    ZINC000076572098
CCC(=O)[C@H](C)C(C)=O    ZINC000024717904
COCC1(C=O)CCC1    ZINC000238326406
CCO/C=C(\C)C(C)=O    ZINC000034161678
CC(=O)[C@@]1(C)CCCO1    ZINC000087226613
CCCOC1CC(=O)C1    ZINC000085505749
CCC(C(C)=O)C(C)=O    ZINC000012405184
CC(C)OC1CC(=O)C1    ZINC000085504868
CC(=O)[C@]1(C)CCCO1    ZINC000087226612
CC[C@H]1COCCC1=O    ZINC000076572092
CCCC(=O)CC(C)=O    ZINC000004552332
CC(C)[C@@H]1COCC1=O    ZINC000076572104
CC(=O)CC(=O)C(C)C    ZINC000003848396
CCO/C=C/C(=O)CC    ZINC000077292202
O=C[C@H]1CCCOCC1    ZINC000082411227
CC1(C)C[C@H](C=O)CO1    ZINC000096032604
C[C@H]1CC(=O)CC[C@@H]1O    ZINC000034226665
CC(=O)[C@@H]1C[C@@H](C)CO1    ZINC000138996448
CC(=O)C(C)(C)C(C)=O    ZINC000001675408
CC[C@@H]1OCC[C@H]1C=O    ZINC000075523134
CCC(=O)/C(C)=C/OC    ZINC000025695600
CC1(C)CO[C@H](C=O)C1    ZINC000256052400
CO[C@H]1CCCC(=O)C1    ZINC000032183755
CC(=O)C(=O)CC(C)C    ZINC000002019498
CC[C@H]1CC(=O)CCO1    ZINC000068591435
CC[C@H](C)C(=O)CC=O    ZINC000306964356
CC[C@H]1OCC[C@H]1C=O    ZINC000075523130
CC(=O)C[C@@H]1CCCO1    ZINC000037464099
CC(=O)[C@H]1CCCOC1    ZINC000082836353
C[C@]1(CO)CCCC1=O    ZINC000005031334
CC1(C)OCCCC1=O    ZINC000238171009
O=CCC1CCOCC1    ZINC000002576141
CC(=O)C1CCOCC1    ZINC000039068351
CC[C@@H]1COCCC1=O    ZINC000076572089
CCC1(C(C)=O)COC1    ZINC000095630814
CCC(=O)CC(=O)CC    ZINC000000388711
CC[C@@H]1OCC[C@@H]1C=O    ZINC000075523146
CC(C)(C)C(=O)CC=O    ZINC000005114240
CC[C@H]1OCC[C@@H]1C=O    ZINC000075523138
CC(=O)[C@@H]1CCCCO1    ZINC000039205745
C[C@H]1CC(=O)C[C@H](C)O1    ZINC000002004462
O=CC[C@@H]1CCCOC1    ZINC000078676400
CC1(O)CCC(=O)CC1    ZINC000005447714
CC1(C=O)CCOCC1    ZINC000072109426
CC(C)(C)C(=O)/C=C/O    ZINC000105879200
CC(=O)[C@H]1C[C@@H](C)CO1    ZINC000138996215
O=C1CCCC[C@@H]1CO    ZINC000002037297
C[C@@H]1CC(=O)CC[C@@H]1O    ZINC000034226664
CO[C@@H]1CCCCC1=O    ZINC000000407052
CC[C@@H]1CC(=O)CCO1    ZINC000068591432
COC1CC(C(C)=O)C1    ZINC000223795678
CC1(C)C[C@@H](C=O)CO1    ZINC000096032605
CC(=O)CC1(O)CCC1    ZINC000257901667
CC1(C)CC(=O)[C@@H](O)C1    ZINC000039242539
O=C1CCC(CO)CC1    ZINC000016124770
O=C1CCCC[C@H]1CO    ZINC000001577227
C[C@@H]1CC(=O)C[C@@H](C)O1    ZINC000005735554
CCC(=O)[C@@H]1CCCO1    ZINC000083710762
O=C[C@H]1CC[C@H](O)CC1    ZINC000307310448
C=CCOCCCC=O    ZINC000135857943
COC1CC(CC=O)C1    ZINC000307379460
CCOC1CC(C=O)C1    ZINC000233709218
CO[C@@H]1CCCC(=O)C1    ZINC000032183753
CCC(=O)COC1CC1    ZINC000713171239
CC(=O)CCCC(C)=O    ZINC000001571611
C=CCO[C@@H](C)C(C)=O    ZINC000039068359
C[C@@]1(C=O)CCCCO1    ZINC000257815351
CCC(=O)[C@@H]1CCOC1    ZINC000071790328
CCC(=O)[C@H]1CCOC1    ZINC000071790329
O=C1CCC[C@@H](CO)C1    ZINC000020358125
CC(=O)[C@H](C)OC1CC1    ZINC000713170416
O=C1CCC[C@H](CO)C1    ZINC000020358126
O=C[C@@H]1CCCOCC1    ZINC000082411228
CC1(C)CO[C@@H](C=O)C1    ZINC000256052401
COC1(C(C)=O)CCC1    ZINC000148633136
CC(=O)C1(O)CCCC1    ZINC000032230236
COC1CCC(=O)CC1    ZINC000003845059
CC(=O)[C@H]1CCCCO1    ZINC000039205746
C[C@]1(C=O)CCCCO1    ZINC000257815350
CC1(C)COCCC1=O    ZINC000082411226
CC1(C)CC(=O)[C@H](O)C1    ZINC000039242540
CC(=O)C[C@H]1CCCO1    ZINC000037464102
CCCCC(=O)C(C)=O    ZINC000001663926
CCC(=O)[C@@H](C)C(C)=O    ZINC000024717901
CO[C@H]1CCCCC1=O    ZINC000000407051
C[C@@H]1CC(=O)C[C@H](C)O1    ZINC000016125364
CCC(=O)C(C)(C)C=O    ZINC000075523019
CCC(=O)[C@H]1CCCO1    ZINC000083710763
CC1(C)CC(=O)CCO1    ZINC000002077870
CC(=O)[C@@H](C)OC1CC1    ZINC000713170418
CCO/C=C(/C=O)CC    ZINC000090131505
CC1(C)CCO[C@@H]1C=O    ZINC000095704727
CC(=O)[C@@H]1C[C@H](C)CO1    ZINC000138996562
COC[C@@H]1CCCC1=O    ZINC000086527531
CCO/C=C(\C=O)CC    ZINC000039213265
CCCCC(C=O)C=O    ZINC000034539680
CC(C)[C@H]1COCC1=O    ZINC000076572109
CC(=O)[C@@H]1CCCOC1    ZINC000082836352
CO[C@](C)(C=O)C1CC1    ZINC000238410352
CC(C)(C)C(C=O)C=O    ZINC000002535667
C[C@@H]1CC(=O)CC[C@H]1O    ZINC000034226666
C=CCO[C@H](C)C(C)=O    ZINC000039068360
CCC(=O)CCC(C)=O    ZINC000002039301
CC[C@@H](C)C(=O)CC=O    ZINC000306964357
CC1(C)CCO[C@H]1C=O    ZINC000095704728
C[C@H]1CC(=O)CC[C@H]1O    ZINC000034226667
C[C@@]1(CO)CCCC1=O    ZINC000001709953
COCC(=O)C1(C)CC1    ZINC000087548994
COC[C@H]1CCCC1=O    ZINC000086527533
CC1(C)COCC(=O)C1    ZINC000204901216
CC(=O)[C@H]1C[C@H](C)CO1    ZINC000138996339
O=CC[C@H]1CCCOC1    ZINC000078676396
CC[C@@H]1CCOCC1=O    ZINC000076572094
NCCN1CCC(=O)C1    ZINC000138298065
O=C1CNCCCNC1    ZINC000238606197
NCCCN1CC(=O)C1    ZINC000199542540
C[C@H](N)CN1CC(=O)C1    ZINC001235765896
C[C@@H](N)CN1CC(=O)C1    ZINC001235765895
C[N+]1(C)CCC(=O)CC1    ZINC000001744525
CCC(C)(C)CC(C)=O    ZINC000039279483
CCC(=O)CC(C)(C)C    ZINC000001587681
CC(=O)CCCC(C)C    ZINC000001671497
CC(=O)[C@H](C)CC(C)C    ZINC000037947247
CCC[C@H](C)C(=O)CC    ZINC000002034152
CCCC[C@H](C=O)CC    ZINC000002012984
CCC(=O)CCC(C)C    ZINC000002034316
CCCCCC(=O)CC    ZINC000001690036
CC(=O)[C@@H](C)CC(C)C    ZINC000037947248
CCCC(C=O)CCC    ZINC000002389606
CCCC(=O)[C@H](C)CC    ZINC000002018668
CCCC(=O)CC(C)C    ZINC000001845920
CCC[C@@H](C)CC(C)=O    ZINC000002528332
CCC(C)(CC)C(C)=O    ZINC000002563444
CCCCC(=O)CCC    ZINC000001675967
CCCCCCCC=O    ZINC000001529222
CC[C@H](C)[C@@H](C)C(C)=O    ZINC000001680227
CCC(=O)C(C)(C)CC    ZINC000005768030
CCCCC(=O)C(C)C    ZINC000001589669
CCCC(C)(C)C(C)=O    ZINC000002013141
CCCC[C@@H](C)C(C)=O    ZINC000002043672
CC(C)C(=O)C(C)(C)C    ZINC000001587677
CCCCCCC(C)=O    ZINC000001672808
CC(C)CCCCC=O    ZINC000005757935
CC(=O)CCC(C)(C)C    ZINC000034621588
CC(C)CC(=O)C(C)C    ZINC000001587720
CCC(=O)C[C@H](C)CC    ZINC000003875754
CC[C@H](C)[C@H](C)C(C)=O    ZINC000001680229
CC[C@H](C)CCC(C)=O    ZINC000002017374
CC[C@@H](C)[C@@H](C)C(C)=O    ZINC000001680226
CCCC[C@H](C)C(C)=O    ZINC000001693962
CCCC(=O)C(C)(C)C    ZINC000001680783
CC[C@@H](C(C)=O)C(C)C    ZINC000002044003
CC[C@H](C(C)=O)C(C)C    ZINC000001690978
CCC(=O)C[C@@H](C)CC    ZINC000002034856
CC[C@@H](C)C(=O)C(C)C    ZINC000002166515
CCCC[C@@H](C=O)CC    ZINC000001675680
CC[C@H](C)C(=O)C(C)C    ZINC000002166516
CCC[C@@H](C)C(=O)CC    ZINC000002034149
CC[C@@H](C)[C@H](C)C(C)=O    ZINC000001680228
CC(C)C(C=O)C(C)C    ZINC000039239303
CCC[C@H](C)CC(C)=O    ZINC000005841073
CC[C@@H](C)CCC(C)=O    ZINC000002017373
CCCC(=O)[C@@H](C)CC    ZINC000002018667
O=Cc1c[nH]c(=O)s1    ZINC000082411181
O=Cc1cc(Cl)c[nH]1    ZINC000039264064
Nc1nnc(C=O)s1    ZINC000002523012
O=C1C=C(Cl)N=CC1    ZINC000008672866
O=Cc1[nH]ccc1Cl    ZINC000043199172
CC(=O)C1=NCCS1    ZINC000005159440
O=C(O)[C@@H]1CC(=O)CN1    ZINC000000901173
O=C(C[N+](=O)[O-])C1CC1    ZINC000106067261
COC(=O)N1CC(=O)C1    ZINC000039117673
CC(=O)/C=N\CC(=O)O    ZINC000013099507
CC(=O)/C=N/CC(=O)O    ZINC000001569081
CC(=O)CC(=O)NC=O    ZINC000001851286
CC(=O)C(=NO)C(C)=O    ZINC000017744655
O=C(O)[C@H]1CC(=O)CN1    ZINC000000901176
CC(C)(F)C(=O)CC#N    ZINC000115029799
CCN(C)C(=O)C(C)=O    ZINC000231187552
COCCN1CC(=O)C1    ZINC001209212437
CC(=O)/C(=N\O)C(C)C    ZINC000016323427
CC(=O)/C(=N/O)C(C)C    ZINC000100079586
CCNC(=O)CC(C)=O    ZINC000002023987
CO/C(C=O)=C\N(C)C    ZINC000100037833
CC(=O)[C@@H]1CNCCO1    ZINC000095635326
O=C1CN(CCCO)C1    ZINC001235765858
CC(=O)[C@H]1CNCCO1    ZINC000095635327
CC(C)C(=O)CNC=O    ZINC000072206825
O=C1CNCC[C@H](O)C1    ZINC001218193858
C[C@H](O)CN1CC(=O)C1    ZINC001251961490
CC(=O)N[C@@H](C)C(C)=O    ZINC000001689755
CC(=O)N[C@H](C)C(C)=O    ZINC000002044241
O=C1CCN(CCO)C1    ZINC000307162527
CO/C(C=O)=C/N(C)C    ZINC000002540473
CC(=O)CCCC(N)=O    ZINC000034528061
O=CCN1CCOCC1    ZINC000019737043
O=C1CNCC[C@@H](O)C1    ZINC001218193856
CCC(=O)CNC(C)=O    ZINC000072206837
CON1CCC(=O)CC1    ZINC000072319796
CNC(=O)CCC(C)=O    ZINC000049804412
CCC(=O)C(=O)N(C)C    ZINC000118634476
CC(=O)CC(=O)N(C)C    ZINC000001605798
CC[C@@H](C)NCC(C)=O    ZINC000144943688
CN(C)CC(C)(C)C=O    ZINC000002168724
CCCC[C@H](N)C(C)=O    ZINC000001621967
C[C@H](N)C(=O)C(C)(C)C    ZINC000072208886
CC(=O)CNCC(C)C    ZINC000197115532
CNCC(=O)C(C)(C)C    ZINC000001296172
CC(=O)[C@@H](N)CC(C)C    ZINC000001764161
CCCC[C@@H](N)C(C)=O    ZINC000006379722
CCC(=O)[C@@H](N)C(C)C    ZINC000072208885
CC(=O)[C@H](C)CN(C)C    ZINC000006036515
CC(=O)CCCN(C)C    ZINC000000158398
CCC(=O)[C@H](N)C(C)C    ZINC000072208884
CC(=O)CN(C)C(C)C    ZINC000019092888
CCN(CC)CC(C)=O    ZINC000001690948
CCCN(C)CC(C)=O    ZINC000037335478
CC[C@H](C)NCC(C)=O    ZINC000144943881
CC(=O)CCCCCN    ZINC000028087711
CN[C@H](C(C)=O)C(C)C    ZINC000001296127
CC(=O)[C@@H](C)CN(C)C    ZINC000006020696
CCCNCCC(C)=O    ZINC000001675674
CC(=O)CNC(C)(C)C    ZINC000004344156
CN[C@@H](C(C)=O)C(C)C    ZINC000001296128
CCN(CC)CCC=O    ZINC000003594279
C[C@@H](N)C(=O)C(C)(C)C    ZINC000072208887
CCCCC(=O)[C@H](C)N    ZINC000072202813
CC(=O)[C@H](N)CC(C)C    ZINC000001570960
O=Cc1ccc(Cl)o1    ZINC000002584625
O=Cc1cc(Cl)co1    ZINC000039189307
O=Cc1occc1Cl    ZINC000082411071
O=Cc1cc(F)cs1    ZINC000077027006
O=Cc1n[nH]cc1Cl    ZINC000001494998
O=Cc1ccc(F)s1    ZINC000034364565
O=Cc1sccc1F    ZINC000082411088
O=C(C(F)F)C(F)F    ZINC000001655707
O=C[C@@H](F)C(F)(F)F    ZINC000002525719
O=CC(F)(F)C(F)F    ZINC000039409424
O=C[C@H](F)C(F)(F)F    ZINC000101141518
O=C1CSCC(=O)C1    ZINC000005385876
O=C1C=C(Cl)CCC1    ZINC000020160223
COC(=O)C(C=O)C=O    ZINC000039222704
CC(=O)CC(=O)C(=O)O    ZINC000026542741
O=C1C=Cc2ccccc21    ZINC000025941723
O=Cc1ccc2c(c1)C=C2    ZINC000087492629
C#Cc1ccccc1C=O    ZINC000002526550
C#Cc1ccc(C=O)cc1    ZINC000002548316
O=CC#Cc1ccccc1    ZINC000001679343
C#CC(=O)c1ccccc1    ZINC000001725590
C#Cc1cccc(C=O)c1    ZINC000006667080
O=C1CCCC(O)=C1F    ZINC000143665070
C[C@@H]1CSCC(=O)C1    ZINC000034463266
C[C@]1(C=O)CCCS1    ZINC000162525130
C[C@H]1CS[C@H](C)C1=O    ZINC000032175489
C[C@@]1(C=O)CCCS1    ZINC000162525247
C[C@H]1CS[C@@H](C)C1=O    ZINC000032175480
O=CC1CCSCC1    ZINC000002576142
CC1(C)CC(=O)CS1    ZINC000085224114
O=C[C@@H]1CCCSC1    ZINC000002511475
CSC1(C=O)CCC1    ZINC000216162778
C[C@@H]1CS[C@@H](C)C1=O    ZINC000032175476
C[C@@H]1CCC(=O)CS1    ZINC000032174955
O=C[C@H]1CCCCS1    ZINC000034195596
C[C@H]1SC[C@@H](C)C1=O    ZINC000032175484
O=C[C@H]1CCCSC1    ZINC000035973693
O=C1CCCCSC1    ZINC000001621718
O=C[C@@H]1CCCCS1    ZINC000034195594
C[C@H]1CCC(=O)CS1    ZINC000032174959
O=C1CCCSCC1    ZINC000034721592
C[C@H]1CSCC(=O)C1    ZINC000034463265
O=CCCC[C@H](O)C=O    ZINC000001712679
COC(=O)C(C)(C)C=O    ZINC000038292346
CC(=O)O[C@H](C)C(C)=O    ZINC000002169176
CCC(=O)CCC(=O)O    ZINC000000394975
CC(=O)[C@@H](C)CC(=O)O    ZINC000002044242
CCC(=O)CC(=O)OC    ZINC000000391839
CC(=O)C[C@@H](C)C(=O)O    ZINC000001711338
CO[C@@H]1OCCCC1=O    ZINC000098213711
COC(/C=C/C=O)OC    ZINC000002556828
CO[C@H]1OCCCC1=O    ZINC000098213710
COC(=O)[C@H](C)CC=O    ZINC000034566616
CO[C@@H]1COCCC1=O    ZINC000040442941
COC(C(C)=O)C(C)=O    ZINC000138449238
C=C(COCO)C(C)=O    ZINC000001636251
CC1(C)[C@H](O)[C@]1(O)C=O    ZINC000040448667
O=C1CC(OCCO)C1    ZINC001217884472
CC(=O)C(=O)OC(C)C    ZINC000034049581
CC(C)(C)C(=O)C(=O)O    ZINC000001747147
CCCOC(=O)C(C)=O    ZINC000032161587
CC(=O)[C@H](C)CC(=O)O    ZINC000001689749
CO[C@H]1COCCC1=O    ZINC000040442942
O=CCCC[C@@H](O)C=O    ZINC000002040976
CC(=O)C[C@H](C)C(=O)O    ZINC000002036626
CC[C@@H](C(C)=O)C(=O)O    ZINC000002037830
CCOC(=O)[C@H](C)C=O    ZINC000002584572
COC(=O)[C@H](C)C(C)=O    ZINC000005751063
CC1(CC=O)OCCO1    ZINC000034598904
COC(=O)[C@@H](C)C(C)=O    ZINC000001729180
COC(/C=C\C=O)OC    ZINC000095902405
CCO[C@H](C)C(=O)C=O    ZINC000001602389
COC1(OC)CC(=O)C1    ZINC000217592654
CCC(=O)COC(C)=O    ZINC000000393908
COC(=O)CCC(C)=O    ZINC000001615347
CO[C@@H]1CCC(=O)CO1    ZINC000005998161
CC[C@@H](C)C(=O)C(=O)O    ZINC000001529662
CC[C@H](C(C)=O)C(=O)O    ZINC000002037831
CC1(C)OC[C@H](C=O)O1    ZINC000002562285
CO[C@H]1CCC(=O)CO1    ZINC000005998286
CCOC(=O)CC(C)=O    ZINC000096014346
CC(=O)CC1OCCO1    ZINC000001845717
CC[C@H](C)C(=O)C(=O)O    ZINC000001532715
CC(=O)C(C)(C)C(=O)O    ZINC000039068516
CC(=O)O[C@@H](C)C(C)=O    ZINC000002169175
COC1(OC)CCC1=O    ZINC000196463391
CC1(C)[C@@H](O)[C@]1(O)C=O    ZINC000040448668
CCOC(=O)[C@@H](C)C=O    ZINC000003848375
CCCCC(=O)C(=O)O    ZINC000001532776
CCO/C(O)=C/C(C)=O    ZINC000100177521
CC(=O)CCOC(C)=O    ZINC000001719223
CC1(C)OC[C@@H](C=O)O1    ZINC000001575688
CC(C)CC(=O)C(=O)O    ZINC000001532578
CC(=O)COCC(C)=O    ZINC000004530166
COC(=O)[C@@H](C)CC=O    ZINC000034566614
CCOC(=O)CCC=O    ZINC000005650548
COCC(=O)CC(C)=O    ZINC000004353401
CCCC(=O)C(=O)OC    ZINC000014619948
O=C1CC(CO)(CO)C1    ZINC000238696761
CCCCOC(=O)C=O    ZINC000001718582
CC(=O)[C@H]1COCCO1    ZINC000075772369
CC(=O)[C@@H]1COCCO1    ZINC000075772367
CCOC(=O)C(=O)CC    ZINC000004528565
CC(=O)CCCC(=O)O    ZINC000000901275
CC1(C)OCC(=O)CO1    ZINC000002567285
CCO[C@@H](C)C(=O)C=O    ZINC000005860503
CC(=O)CCCOC=O    ZINC000002381263
COC(=O)C(=O)C(C)C    ZINC000013525876
O=CCCCCC(=O)O    ZINC000001530346
COC(=O)CCCC=O    ZINC000022009024
O=CCCC1OCCO1    ZINC000005282921
CC(=O)C(=O)NCCN    ZINC000117636075
C[C@H]1CCC(=O)[C@@H](F)C1    ZINC000142789098
O=C[C@@H]1CCC[C@@H](F)C1    ZINC000080595010
C[C@@H]1CCC(=O)[C@H](F)C1    ZINC000142788519
O=C1CCC[C@@H]1CCF    ZINC000087776205
C[C@@H]1CCC(=O)[C@@H](F)C1    ZINC000142788911
C[C@H]1CCC[C@H](F)C1=O    ZINC000238459516
O=C[C@H]1CCC[C@@H](F)C1    ZINC000080595007
O=C[C@@H]1CCC[C@H](F)C1    ZINC000080595019
O=C1CCCCC[C@@H]1F    ZINC000039261752
C[C@@H]1CCC[C@H](F)C1=O    ZINC000238418989
CC1(F)CCC(=O)CC1    ZINC000149769238
O=CC1CCC(F)CC1    ZINC000034454792
O=C1CCCCC[C@H]1F    ZINC000039261753
C[C@@H]1CCC[C@@H](F)C1=O    ZINC000238408742
O=C(CF)C1CCCC1    ZINC000219153502
C[C@H]1CCC(=O)[C@H](F)C1    ZINC000142788708
C[C@H]1CCC[C@@H](F)C1=O    ZINC000238450411
O=C[C@H]1CCC[C@H](F)C1    ZINC000080595016
O=C1CCC[C@H]1CCF    ZINC000087776206
CC(=O)CCOC(C)C    ZINC000002522789
CCC(=O)COC(C)C    ZINC000050181138
CC[C@@H](C)[C@H](C=O)OC    ZINC000202639405
CC(=O)C[C@@H](O)C(C)C    ZINC000002036144
CCCCOCCC=O    ZINC000044143669
CCC[C@H](O)C(=O)CC    ZINC000039246853
COCCC(=O)C(C)C    ZINC000042436363
CC[C@@H](C)[C@@H](C=O)OC    ZINC000202639371
CC[C@H](C)[C@@H](C=O)OC    ZINC000202639391
CCCO[C@@H](C)C(C)=O    ZINC000037351191
CC(=O)C[C@H](O)C(C)C    ZINC000001730611
CCC[C@](C)(O)C(C)=O    ZINC000038809865
CC[C@H](C)[C@H](C=O)OC    ZINC000202639429
CO[C@@H](C=O)CC(C)C    ZINC000107156173
CO[C@H](C)C[C@@H](C)C=O    ZINC000146280900
CO[C@H](C=O)CC(C)C    ZINC000107156171
CO[C@@H](C)C[C@@H](C)C=O    ZINC000146280710
CCCCC(=O)COC    ZINC000005819872
CCC(O)(CC)C(C)=O    ZINC000071772978
CC[C@@H](C=O)CCOC    ZINC000575422805
CCC(=O)[C@@H](CC)OC    ZINC000125485196
CC(=O)[C@@H](C)OC(C)C    ZINC000202308080
COC(C)(C)CC(C)=O    ZINC000001679564
COCC(=O)CC(C)C    ZINC000039398104
CC(=O)[C@H](C)OC(C)C    ZINC000202308208
CCC[C@@](C)(O)C(C)=O    ZINC000038809866
CC(=O)CCC(C)(C)O    ZINC000084327340
CO[C@@H](C)C[C@H](C)C=O    ZINC000146281094
CC[C@H](C=O)CCOC    ZINC000575422811
CCC[C@@H](O)C(=O)CC    ZINC000039246854
CCC(=O)[C@H](CC)OC    ZINC000125485045
CO[C@H](C)C[C@H](C)C=O    ZINC000146281276
CCCO[C@H](C)C(C)=O    ZINC000037351193
CC(=O)CN(C)CCN    ZINC000201051480
CC(=O)CC[N+](C)(C)C    ZINC000001625668
O=Cc1oncc1Cl    ZINC000082410974
N#Cc1ccccc1C=O    ZINC000001499726
CC(=O)[C@H]1NCCS1    ZINC000033605538
CC(=O)[C@@H]1NCCS1    ZINC000033605536
CS/C(N)=C\C(C)=O    ZINC000000273377
N#CC(=O)c1ccccc1    ZINC000059212891
C#Cc1ncccc1C=O    ZINC000095616337
C#Cc1cccc(C=O)n1    ZINC000039048979
C#Cc1ccc(C=O)nc1    ZINC000066054843
N#Cc1cccc(C=O)c1    ZINC000000165270
N#Cc1ccc(C=O)cc1    ZINC000000156750
CC(=O)C[C@@H](N)C(=O)O    ZINC000000901723
CC(C)C(=O)C[N+](=O)[O-]    ZINC000136712249
NCC(=O)CCC(=O)O    ZINC000003782550
CC(=O)[C@H](N)CC(=O)O    ZINC000005434359
CC(=O)[C@@H](N)CC(=O)O    ZINC000005434383
CCC(=O)[C@H](C)[N+](=O)[O-]    ZINC000101057472
COC(=O)[C@@H](N)C(C)=O    ZINC000013549668
CC(=O)C(=O)NCCO    ZINC000118083124
COC(=O)NCC(C)=O    ZINC000083153185
CCC(=O)[C@@H](C)[N+](=O)[O-]    ZINC000101057468
CON(C)C(=O)C(C)=O    ZINC000021986919
CC(=O)C[C@H](N)C(=O)O    ZINC000003869605
CC(=O)CCC[N+](=O)[O-]    ZINC000003190277
COC(=O)[C@H](N)C(C)=O    ZINC000100025869
O=C1CCNCC[C@@H]1F    ZINC000097759021
O=C1CCCNC[C@H]1F    ZINC000090659363
O=C1CCCNC[C@@H]1F    ZINC000090659364
O=C1CNCCC[C@H]1F    ZINC000110915874
CN1C[C@H](F)C[C@@H]1C=O    ZINC000117728578
CN1C[C@@H](F)C[C@@H]1C=O    ZINC000256054962
O=C1CCNCC[C@H]1F    ZINC000097759020
CN1C[C@H](F)C[C@H]1C=O    ZINC000117728581
CN1C[C@@H](F)C[C@H]1C=O    ZINC000256054963
O=C1CNCCC[C@@H]1F    ZINC000110915871
CC(=O)C[C@@H](O)[C@H](C)N    ZINC000200055058
C[C@H](CCN)C(=O)CO    ZINC000002388366
CCCC(=O)[C@H](N)CO    ZINC000211478893
CC(=O)CN(C)CCO    ZINC000019092813
CC(=O)C[C@H](O)[C@H](C)N    ZINC000200055121
CC(=O)CNC[C@H](C)O    ZINC000039068547
CCCC(=O)[C@@H](N)CO    ZINC000104400749
C[C@@H](CCN)C(=O)CO    ZINC000095890272
O=C1C=CS(=O)(=O)C1    ZINC000036455589
CC(=O)/C=C\C(=O)Cl    ZINC000169725972
O=C1CCC(=O)C1Cl    ZINC000100316320
O=C(Cl)C1CC(=O)C1    ZINC000034410100
CC(=O)/C=C/C(=O)Cl    ZINC000039476325
O=C(O)CC(=O)C(=O)O    ZINC000001532521
CC(=O)SCCC=O    ZINC000139290514
O=C1CCS(=O)CC1    ZINC000002028250
O=C(O)C1(F)CC(=O)C1    ZINC000606301487
N#Cc1cccnc1C=O    ZINC000026459965
CC(C)C(=O)/C=C/Cl    ZINC000033956666
N#Cc1ccc(C=O)nc1    ZINC000039050850
N#Cc1cccc(C=O)n1    ZINC000003844210
O=C1CCCC[C@@H]1Cl    ZINC000003860268
N#Cc1ccncc1C=O    ZINC000082046569
O=C(CCl)C1CCC1    ZINC000039054727
C=CC(=O)CCCCl    ZINC000002579442
O=C1CCCC[C@H]1Cl    ZINC000003860267
N#Cc1ccnc(C=O)c1    ZINC000034361386
O=C1CCC[C@@H](Cl)C1    ZINC000136655519
C=CCCC(=O)CCl    ZINC000088611803
N#Cc1cc(C=O)ccn1    ZINC000014982553
N#Cc1ccc(C=O)cn1    ZINC000039051601
N#Cc1cnccc1C=O    ZINC000071260827
N#Cc1ncccc1C=O    ZINC000021985001
N#Cc1cncc(C=O)c1    ZINC000021984989
O=C1CCC[C@H](Cl)C1    ZINC000136655474
O=CC(=O)C[C@H](O)CO    ZINC000001715653
O=CC(=O)C[C@@H](O)CO    ZINC000005411484
CC(=O)C[C@H](O)C(=O)O    ZINC000014500541
CC(=O)C[C@@H](O)C(=O)O    ZINC000014500538
O=C1C[C@H]2[C@H](C1)C2(F)F    ZINC000103611009
O=C1C[C@@H]2[C@H](C1)C2(F)F    ZINC000095774589
COCC(=O)CC(=O)O    ZINC000095938153
O=C1C[C@@H]2[C@@H](C1)C2(F)F    ZINC000103611013
CC(=O)CC(C)(C)S    ZINC000005196459
O=C1[C@H]2[C@@H]3[C@H]4[C@H]5[C@H]2[C@H]5[C@@H]1[C@H]34    ZINC000247706121
O=C1C2[C@@H]3C4C5[C@@H]2[C@H]5C1[C@H]43    ZINC000104289204
CC(=O)CSC(C)C    ZINC000034216108
CC[C@@H](S)[C@@H](C)C=O    ZINC000032165377
CSC(C)(C)CC=O    ZINC000196276056
C[C@H]1c2ccccc2C1=O    ZINC000196435838
O=C1C2[C@@H]3[C@@H]4[C@@H]5[C@@H]2[C@H]5C1[C@@H]43    ZINC000247706129
CC[C@H](S)[C@H](C)C=O    ZINC000032165383
CC[C@H](S)[C@@H](C)C=O    ZINC000032165379
O=C1C2[C@@H]3C4C5[C@@H]2[C@H]5C1[C@@H]43    ZINC000104289210
O=C1CCc2ccccc21    ZINC000000897152
O=C1C2[C@@H]3C4C5[C@H]2[C@H]5C1[C@@H]43    ZINC000101048221
O=Cc1ccc2c(c1)CC2    ZINC000022013196
O=C1[C@@H]2[C@@H]3[C@H]4[C@H]3[C@@H]1[C@@H]1[C@H]2[C@@H]41    ZINC000247706126
O=C1[C@H]2[C@@H]3[C@H]4[C@@H]5[C@H]([C@H]52)[C@@H]1[C@H]34    ZINC000247706124
O=C[C@@H]1Cc2ccccc21    ZINC000024155074
C=Cc1ccc(C=O)cc1    ZINC000002006168
O=C1C=CC2C=CC1C=C2    ZINC000001610950
O=C/C=C\c1ccccc1    ZINC000013523661
O=C/C=C/c1ccccc1    ZINC000001532777
Cc1cccc2c1CC2=O    ZINC000003847807
O=C1C2[C@@H]3C4C5[C@H]([C@H]52)C1[C@@H]43    ZINC000045071006
O=CC1(F)CCOCC1    ZINC000085224832
C=Cc1cccc(C=O)c1    ZINC000002006167
O=CC12C3C4C5C3C1C5C42    ZINC000196644609
CC[C@@H](S)[C@H](C)C=O    ZINC000032165381
Cc1ccc2c(c1)C(=O)C2    ZINC000003847809
O=C1Cc2ccccc2C1    ZINC000000897211
Cc1ccc2c(c1)CC2=O    ZINC000003847808
O=C1CC(OCCF)C1    ZINC001224671112
C=CC(=O)c1ccccc1    ZINC000001702416
C[C@@H]1c2ccccc2C1=O    ZINC000196435828
CCCSCC(C)=O    ZINC000037353508
C=Cc1ccccc1C=O    ZINC000002006166
CCS[C@@H](C)C(C)=O    ZINC000037353236
CCS[C@H](C)C(C)=O    ZINC000037353238
O=C[C@H]1Cc2ccccc21    ZINC000024155078
COC(C)(CC=O)OC    ZINC000044134993
COC(C)(OC)C(C)=O    ZINC000002545349
COCCOCC(C)=O    ZINC000005377994
CCOCCC(=O)CO    ZINC000001683839
CC(=O)[C@@H](C)OCCO    ZINC001217858231
CCC(=O)C(OC)OC    ZINC000001681745
COC(CCC=O)OC    ZINC000044882564
CCOCCOCC=O    ZINC000043803660
CC(=O)[C@H](C)OCCO    ZINC001217858230
COC(CC(C)=O)OC    ZINC000001583673
COCCC(=O)COC    ZINC000001868210
CCOC(C=O)OCC    ZINC000001587832
O=C1CN(CCCl)C1    ZINC000199540006
NC/C=C/C(=O)CCl    ZINC000071603528
NC/C=C\C(=O)CCl    ZINC000071603526
N#CCC(=O)CC(F)F    ZINC000256052451
N#[N+]c1ccc(C=O)cc1    ZINC000034108646
O=C1CCc2cnccc21    ZINC000025923356
O=C/C=C\c1ccncc1    ZINC000195769915
O=C1CCc2ncccc21    ZINC000001433107
O=C1CNc2ccccc21    ZINC000001628352
C=Cc1ncccc1C=O    ZINC000006665692
C#CCn1cccc1C=O    ZINC000020154855
O=C1CCc2cccnc21    ZINC000025923453
O=C/C=C\c1cccnc1    ZINC000004773466
O=C1CCc2ccncc21    ZINC000025923369
O=C/C=C/c1cccnc1    ZINC000012360000
O=C/C=C/c1ccccn1    ZINC000036466112
O=C/C=C/c1ccncc1    ZINC000033844970
O=C[CH]Cc1ccccc1    ZINC000100485144
C=C(Br)C=O    ZINC000002018968
O=C1COC(=O)[C@H]1Cl    ZINC000100017553
O=C1COC(=O)[C@@H]1Cl    ZINC000100017555
O=C1CCS(=O)(=O)C1    ZINC000003882617
CC(=O)C(Cl)C(C)=O    ZINC000100005431
CC(C)C(=O)C(=O)Cl    ZINC000114299123
O=C1CCOC[C@H]1Cl    ZINC000082048364
O=C1CCOC[C@@H]1Cl    ZINC000082048363
O=C1CCC(=O)C1(F)F    ZINC000095933014
O=Cc1ccccc1C=O    ZINC000001729594
O=Cc1cccc(C=O)c1    ZINC000000005774
O=C1COc2ccccc21    ZINC000001603598
O=C1C=C[C@H]2C(=O)C=C[C@@H]12    ZINC000015022466
COC(=O)[C@H](F)C(C)=O    ZINC000100218283
O=Cc1ccc(C=O)cc1    ZINC000001729595
O=C1C=C[C@@H]2C(=O)C=C[C@H]12    ZINC000000158288
O=C1C=C[C@@H]2C(=O)C=C[C@@H]12    ZINC000018722504
COC(=O)[C@@H](F)C(C)=O    ZINC000100218282
O=CC(=O)c1ccccc1    ZINC000001634211
CC(=O)c1cc(C#N)c[nH]1    ZINC000039275157
CC(C)(C)C(=O)CCl    ZINC000004262385
CC(=O)[C@@]1(C)CC1(F)F    ZINC000034347223
CC(=O)C(C)(C)CCl    ZINC000034621605
O=CCC1CC(F)(F)C1    ZINC000217626769
CC(=O)[C@H](C)CCCl    ZINC000104732346
CCCC[C@H](Cl)C=O    ZINC000032184077
Cn1cc(C=O)cc1C#N    ZINC000034241395
CCC(=O)CCCCl    ZINC000039392880
O=C[C@@H]1CCC(F)(F)C1    ZINC000108280589
O=C[C@H]1CCC(F)(F)C1    ZINC000108280592
CC(=O)[C@@H](C)CCCl    ZINC000104732343
O=C1CC(CF)(CF)C1    ZINC000204318905
CCCCC(=O)CCl    ZINC000001686227
Cc1[nH]c(C=O)cc1C#N    ZINC000037624304
O=CC1(C(F)F)CCC1    ZINC000213572758
N#CCC(=O)c1ccc[nH]1    ZINC000014007813
CC(=O)[C@]1(C)CC1(F)F    ZINC000034347222
CCCC[C@@H](Cl)C=O    ZINC000032184075
C#CCn1ccnc1C=O    ZINC000051003509
CC(C)CC(=O)CCl    ZINC000034133392
CC(=O)C1CC(F)(F)C1    ZINC000145979388
O=CCCCCCCl    ZINC000032302928
O=C1CCCCC1(F)F    ZINC000039278018
CC(=O)CCCCCl    ZINC000002556912
O=C1CCC(F)(F)CC1    ZINC000012359140
O=C(CO)C[C@@H](O)CO    ZINC000033985866
C[C@H](O)[C@@H](O)[C@@H](O)C=O    ZINC000104885892
O=CC[C@H](O)[C@H](O)CO    ZINC000001702656
C[C@H](O)[C@@H](O)[C@H](O)C=O    ZINC000034194163
C[C@H](O)[C@H](O)[C@@H](O)C=O    ZINC000002517029
O=CC[C@H](O)[C@@H](O)CO    ZINC000001702658
C[C@@H](O)[C@@H](O)[C@@H](O)C=O    ZINC000100056926
O=CC[C@@H](O)[C@H](O)CO    ZINC000001702657
C[C@@H](O)[C@@H](O)[C@H](O)C=O    ZINC000003652727
CC(=O)[C@@H](O)[C@H](O)CO    ZINC000003869506
C[C@H](O)[C@H](O)[C@H](O)C=O    ZINC000039644846
O=CC[C@@H](O)[C@@H](O)CO    ZINC000001702659
CC(=O)[C@H](O)[C@H](O)CO    ZINC000003869507
O=C(CO)C[C@H](O)CO    ZINC000033985865
C[C@@H](O)[C@H](O)[C@H](O)C=O    ZINC000100485092
Cc1cccc(C=O)c1C    ZINC000004979257
Cc1ccccc1CC=O    ZINC000002015869
CCc1ccc(C=O)cc1    ZINC000002003388
CC(=O)COC[C@H](C)F    ZINC000211680588
CCC(=O)c1ccccc1    ZINC000001747833
C[C@@H](C=O)c1ccccc1    ZINC000001680784
Cc1cccc(C)c1C=O    ZINC000002582001
CC(=O)Cc1ccccc1    ZINC000001700205
CCc1cccc(C=O)c1    ZINC000005956503
Cc1cccc(CC=O)c1    ZINC000002581185
Cc1cc(C)cc(C=O)c1    ZINC000004255603
Cc1ccc(C=O)cc1C    ZINC000002146875
CC(=O)COCCCF    ZINC000211680761
Cc1ccc(CC=O)cc1    ZINC000001851033
CC(=O)COC[C@@H](C)F    ZINC000211680666
C[C@H](C=O)c1ccccc1    ZINC000002041189
CC(=O)[C@H](C)OCCF    ZINC001224673739
Cc1ccc(C)c(C=O)c1    ZINC000002012003
CCc1ccccc1C=O    ZINC000002581180
CC(=O)c1ccccc1C    ZINC000001736725
CC(=O)[C@@H](C)OCCF    ZINC001224673740
Cc1ccc(C=O)c(C)c1    ZINC000001850617
O=CCCc1ccccc1    ZINC000001699889
CC(=O)c1cccc(C)c1    ZINC000001678782
O=C1C[C@H]2C=CC=C[C@H]2C1    ZINC000043761738
CC(=O)c1ccc(C)cc1    ZINC000001699969
CC(=O)C(CCl)=NO    ZINC000352009978
CC(=O)[C@H](Cl)C(N)=O    ZINC000100218455
CC(=O)/C(CCl)=N/O    ZINC000038611224
CC(=O)[C@@H](Cl)C(N)=O    ZINC000100218457
O=C1COc2ccncc21    ZINC000025924345
O=C1COc2cccnc21    ZINC000100089873
O=C1COc2ncccc21    ZINC000025924368
O=CC(=O)c1cccnc1    ZINC000038409849
N#CCC(=O)c1ccoc1    ZINC000019504387
O=Cc1cccc(C=O)n1    ZINC000000160529
O=C1COc2cnccc21    ZINC000025924331
O=CC(=O)c1ccccn1    ZINC000072230696
N#CCC(=O)c1ccco1    ZINC000000157314
O=Cc1ccnc(C=O)c1    ZINC000038881651
O=Cc1cncc(C=O)c1    ZINC000026522414
O=CC(=O)c1ccncc1    ZINC000072230695
CC(=O)c1ccc(C#N)o1    ZINC000039068705
Cn1cnc(C#N)c1C=O    ZINC000019053566
Cn1c(C#N)ncc1C=O    ZINC000095756665
C[C@H](Cl)CC(=O)CN    ZINC000216712341
O=C1CCNCC1(F)F    ZINC000095742661
C[C@@H](Cl)CC(=O)CN    ZINC000216712293
CC(=O)c1cccc(C)n1    ZINC000001690027
CC(=O)c1cncc(C)c1    ZINC000032142939
CCc1ccc(C=O)cn1    ZINC000072231338
CC(=O)/C=C/c1ccc[nH]1    ZINC000002518984
CC(=O)c1ccc(N)cc1    ZINC000000157539
Nc1ccc(CC=O)cc1    ZINC000071609995
Cc1ccc(C=O)c(N)c1    ZINC000034175805
Cc1cccc(N)c1C=O    ZINC000104566250
Cc1ccnc(C)c1C=O    ZINC000035569882
CC(=O)c1ccc(C)cn1    ZINC000035653780
O=C1CCCc2cc[nH]c21    ZINC000038265247
CNc1ccccc1C=O    ZINC000001698102
O=Cc1cccn1C1CC1    ZINC000035431348
CCc1ccnc(C=O)c1    ZINC000072231373
O=C1CCc2[nH]ccc2C1    ZINC000018616371
O=C1CCCc2[nH]ccc21    ZINC000000389705
CCc1cccc(C=O)n1    ZINC000038995503
O=Cc1ccn(C2CC2)c1    ZINC000078582693
Cn1ccc2c1CCC2=O    ZINC000018740311
CC(=O)c1ccccc1N    ZINC000000164490
Cc1nccc(C=O)c1C    ZINC000071624108
CC(=O)Cc1cccnc1    ZINC000001675548
NCC(=O)c1ccccc1    ZINC000053194795
Cc1ccc(N)c(C=O)c1    ZINC000034175806
N#CCC(=O)C12CC(C1)C2    ZINC000306839948
Cc1cc(C)c(C=O)cn1    ZINC000034241192
O=C1CCn2cccc2C1    ZINC000018551121
CC(=O)c1ccncc1C    ZINC000013306848
CC(=O)c1cccc(N)c1    ZINC000000157542
O=C1CCCc2c[nH]cc21    ZINC000002548012
CC(=O)c1ncccc1C    ZINC000030678451
Cc1cc(C=O)cnc1C    ZINC000088189823
CC(=O)Cc1ccncc1    ZINC000008294938
O=CCCc1cccnc1    ZINC000019682806
Cc1cccc(C=O)c1N    ZINC000034223938
Cc1cc(N)ccc1C=O    ZINC000001856592
O=CCCc1ccncc1    ZINC000019682808
NCc1ccc(C=O)cc1    ZINC000002524623
Cc1cc(C)nc(C=O)c1    ZINC000001655485
Cc1cncc(C)c1C=O    ZINC000014982744
CC(=O)c1cccnc1C    ZINC000013306840
CC(=O)c1cc(C)ccn1    ZINC000002387302
CC(=O)c1ccc(C)nc1    ZINC000001641743
O=C1CCCn2cccc21    ZINC000013462650
Cc1cnc(C)c(C=O)c1    ZINC000071256449
CC(=O)c1ccnc(C)c1    ZINC000013306845
Cc1ccc(C=O)c(C)n1    ZINC000002507212
CCc1ccc(C=O)nc1    ZINC000019090982
CCC(=O)c1ccccn1    ZINC000002571387
Cc1cnc(C=O)c(C)c1    ZINC000039050078
Cc1cc(C=O)cc(C)n1    ZINC000014982742
CCC(=O)c1cccnc1    ZINC000001995302
CC(=O)Cc1ccccn1    ZINC000008294932
CNc1cccc(C=O)c1    ZINC000006397197
O=Cc1ccc2n1CCC2    ZINC000024398176
O=CCCc1ccccn1    ZINC000019682804
Cn1cccc1/C=C/C=O    ZINC000032303102
Cc1cncc(C=O)c1C    ZINC000095764092
Cc1ccc(C=O)nc1C    ZINC000095642700
N#CC12CC(C1)CCC2=O    ZINC000196744048
C=CCn1cccc1C=O    ZINC000020154853
CC(=O)c1cnccc1C    ZINC000008764112
CCC(=O)c1ccncc1    ZINC000001663885
CCCC(=O)c1ccc[cH-]1    ZINC000100047869
CCCC(=O)[C]1[CH][CH][CH][CH]1    ZINC000100018844
C[C@H](Br)C=O    ZINC000006436993
C[C@@H](Br)C=O    ZINC000001603670
CC(=O)CBr    ZINC000002034519
O=C(O)CC(=O)CCl    ZINC000005112723
COC(=O)[C@H](Cl)C=O    ZINC000100165146
COC(=O)[C@@H](Cl)C=O    ZINC000100165148
C#Cc1ccc(C=O)s1    ZINC000039049206
C#Cc1csc(C=O)c1    ZINC000073633035
CC(=O)C#CC(F)(F)F    ZINC000113871867
CC(=O)CS(C)(=O)=O    ZINC000001667598
CCS(=O)(=O)CC=O    ZINC000085352224
CC(=O)CC(=O)C(F)F    ZINC000100021058
CC(=O)c1nocc1C#N    ZINC000001397496
CC(=O)COCCCl    ZINC000082057787
O=CCCOCCCl    ZINC000001712675
O=CC(=O)c1cnccn1    ZINC000098175579
O=C1Cc2cccc(F)c21    ZINC000003847841
CC(=O)[C@H](Cl)CCO    ZINC000002170595
O=C1Cc2ccc(F)cc21    ZINC000135750770
CC(=O)[C@@H](Cl)CCO    ZINC000002170597
CC(=O)CSCCF    ZINC000211689871
CC(=O)c1ccccc1O    ZINC000001699884
O=C1CCCc2ccoc21    ZINC000104835121
O=C1[C@@H]2C[C@@H]2C(=O)[C@H]2C[C@@H]12    ZINC000045071031
O=C1C[C@H]2C=C[C@H]1CC2=O    ZINC000100993433
CC(=O)c1cccc(O)c1    ZINC000000157435
Cc1ccc(O)cc1C=O    ZINC000032174109
O=C1CCCc2occc21    ZINC000000403223
Cc1cccc(C=O)c1O    ZINC000002390003
Cc1cccc(O)c1C=O    ZINC000014488693
O=CCc1ccc(O)cc1    ZINC000000901834
O=C1[C@@H]2C[C@@H]2C(=O)[C@@H]2C[C@H]12    ZINC000045071033
CC(=O)/C=C/c1ccco1    ZINC000000154592
Cc1cc(C=O)ccc1O    ZINC000002539478
Cc1ccc(/C=C/C=O)o1    ZINC000037625418
C/C(C=O)=C/c1ccco1    ZINC000001850921
O=Cc1ccc(CO)cc1    ZINC000013542576
CCC1=CC(=O)C=CC1=O    ZINC000100026939
Cc1cc(O)cc(C=O)c1    ZINC000039203106
Cc1ccc(C=O)c(O)c1    ZINC000002569925
O=C(c1ccco1)C1CC1    ZINC000041166889
O=CCc1cccc(O)c1    ZINC000019729374
COc1ccccc1C=O    ZINC000001090557
C#CCO[C@H]1C=CC(=O)C1    ZINC000038250913
O=Cc1ccccc1CO    ZINC000006095330
Cc1ccc(C=O)cc1O    ZINC000002382842
CC1=C(C)C(=O)C=CC1=O    ZINC000001594712
Cc1c(O)cccc1C=O    ZINC000032174112
O=C1[C@@H]2C[C@@H]2C(=O)[C@H]2C[C@H]12    ZINC000101048346
O=C1C=CC2(C=C1)CCO2    ZINC000043199258
O=C1[C@@H]2C[C@H]2C(=O)[C@H]2C[C@@H]12    ZINC000104289426
COc1ccc(C=O)cc1    ZINC000000157146
Cc1ccc(O)c(C=O)c1    ZINC000001632715
C#CCO[C@@H]1C=CC(=O)C1    ZINC000038250914
CC1=CC(=O)C=C(C)C1=O    ZINC000001758822
O=Cc1cccc(CO)c1    ZINC000039402511
CC(=O)/C=C\c1ccco1    ZINC000012370861
CC1=CC(=O)C(C)=CC1=O    ZINC000001706874
COc1cccc(C=O)c1    ZINC000001676373
O=CCOc1ccccc1    ZINC000001681320
O=C(CO)c1ccccc1    ZINC000006116374
CC(=O)c1ccc(O)cc1    ZINC000000330136
Cc1cc(O)ccc1C=O    ZINC000000336941
C/C(C=O)=C\c1ccco1    ZINC000005183820
O=Cc1ccc(C2CC2)o1    ZINC000022201034
CC(=O)c1nccc(C)n1    ZINC000006071991
O=C1CCCc2[nH]cnc21    ZINC000022126562
CC(=O)c1ncncc1C    ZINC000085217564
Cc1c(N)nccc1C=O    ZINC000238529700
CC(=O)c1cccnc1N    ZINC000019851162
Cc1ncc(C=O)nc1C    ZINC000095764165
CC(=O)c1cnc(C)cn1    ZINC000002015766
NC(N)=C1C=CC(=O)C=C1    ZINC000013130120
O=C1CCCc2n[nH]cc21    ZINC000020216475
CC(=O)Cc1cnccn1    ZINC000019088351
Nc1ccc(C=O)c(N)c1    ZINC000002389514
O=Cc1cc(C2CC2)n[nH]1    ZINC000084526208
O=Cc1cc2n(n1)CCC2    ZINC000018482647
CNc1ccc(C=O)cn1    ZINC000020247074
CCc1ncc(C=O)cn1    ZINC000004487041
Cc1ccc(C=O)c(N)n1    ZINC000076914419
CC(=O)Cc1cncnc1    ZINC000039052252
O=C1CCc2[nH]ncc2C1    ZINC000018551043
CC(=O)c1ncc(C)cn1    ZINC000039052576
CC(=O)c1ccncc1N    ZINC000020357579
CCC(=O)c1cnccn1    ZINC000037464267
CC(=O)c1cc(N)ccn1    ZINC000104590708
CC(=O)c1cnc(C)nc1    ZINC000082410876
CCC(=O)c1ncccn1    ZINC000037464315
O=Cc1cnn(C2CC2)c1    ZINC000076914600
O=Cc1nccn1C1CC1    ZINC000039078217
C=Cn1cc(C=O)c(C)n1    ZINC000000849609
NCC(=O)c1ccccn1    ZINC000040448277
O=C1CCCn2cncc21    ZINC000039078220
O=Cc1cnn2c1CCC2    ZINC000024406063
Cc1cnc(N)c(C=O)c1    ZINC000025336339
Cc1cc(C=O)cnc1N    ZINC000072222033
CC(=O)Cc1ccnnc1    ZINC000039068706
C[C@H]1CC(=O)c2nccn21    ZINC000238853211
CC(=O)c1cnccc1N    ZINC000034448190
O=Cc1n[nH]c2c1CCC2    ZINC000020270526
NCc1cncc(C=O)c1    ZINC000021984991
Cc1nc(N)ccc1C=O    ZINC000072224114
Cc1cc(N)ncc1C=O    ZINC000072223072
CC(=O)c1cncnc1C    ZINC000026466944
CNc1ncccc1C=O    ZINC000019088574
CC(=O)Cc1ncccn1    ZINC000039052890
CC(=O)c1cccc(N)n1    ZINC000034753285
O=Cc1cnc(C2CC2)[nH]1    ZINC000069906738
NCc1cc(C=O)ccn1    ZINC000021984974
C=CCn1cc(C=O)cn1    ZINC000040354844
O=C1CCCc2c[nH]nc21    ZINC000082410877
CC(=O)c1ccnc(C)n1    ZINC000026895132
CC(=O)c1ccc(N)cn1    ZINC000035570156
O=Cc1cnc2n1CCC2    ZINC000016124516
NCc1ncccc1C=O    ZINC000095079079
O=C1CCCn2nccc21    ZINC000072231553
NCC(=O)c1ccncc1    ZINC000091689895
C=Cn1ncc(C=O)c1C    ZINC000004866975
CC(=O)c1ncccc1N    ZINC000001420799
Cc1ncc(C=O)c(C)n1    ZINC000039957348
CCC(=O)c1cncnc1    ZINC000052886697
NCC(=O)c1cccnc1    ZINC000065734172
O=C1CC(n2cccn2)C1    ZINC000238850414
O=CCCc1ncccn1    ZINC000039052306
CC(=O)c1ccnc(N)c1    ZINC000039407668
CC(=O)c1ccc(N)nc1    ZINC000035570154
CC(=O)c1cc(C)ncn1    ZINC000026895340
Cn1ncc2c1CCC2=O    ZINC000018740324
O=Cc1cn2c(n1)CCC2    ZINC000015021913
CC(=O)c1ccc(C)nn1    ZINC000039068721
O=C1CCCn2ccnc21    ZINC000039078219
C[C@@H]1CC(=O)c2nccn21    ZINC000238853209
CC(=O)c1nccnc1C    ZINC000000164508
O=Cc1c[nH]nc1C1CC1    ZINC000082410886
CCc1nccc(C=O)n1    ZINC000026505849
CC(C)(C=O)CC(F)F    ZINC000306285515
CC(=O)C(C)(C)C(F)F    ZINC000223780185
CC(=O)c1cccc[n+]1C    ZINC000004789604
CC(=O)C[n+]1ccccc1    ZINC000001712526
CC(=O)c1cc[n+](C)cc1    ZINC000003106197
CC(=O)c1ccc[n+](C)c1    ZINC000001695579
O=C1C=CC[C@H]2C[C@@H]2CC1    ZINC000018769575
CC[C@]12C[C@@H]3C[C@@H]1[C@@H]2C3=O    ZINC000100142357
O=C1C[C@H]2CC[C@H]1C21CC1    ZINC000101093475
CC1=CCCC(C)=C1C=O    ZINC000026892415
O=C1C=C[C@@H]2CC[C@@H]2CC1    ZINC000017891049
CC1=C[C@H]2CC[C@H]1CC2=O    ZINC000101054527
CC(=O)[C@@H]1C[C@H]2C=C[C@@H]1C2    ZINC000001234990
O=C1C=C2CCCC[C@@H]2C1    ZINC000002032240
CC[C@@]12C[C@H]3C[C@@H]1[C@@H]2C3=O    ZINC000005719078
C=CC[C@@H]1C=CC(=O)CC1    ZINC000036040034
O=C1C=CC[C@H]2C[C@H]2CC1    ZINC000018769573
CC(=O)[C@@H]1C[C@@H]2C=C[C@H]1C2    ZINC000003860843
O=C1CCCC=C[C@H]2C[C@@H]12    ZINC000071785390
C/C=C1/C(=O)[C@H]2CC[C@H]1C2    ZINC000104086612
O=C1C=CC=CCCCC1    ZINC000307822705
CC1=CC(=O)[C@@H]2CCC[C@@H]12    ZINC000043214751
CC1=CC[C@H]2C(=O)CC[C@@H]12    ZINC000018721350
CC(=O)[C@H]1C[C@H]2C=C[C@H]1C2    ZINC000100003686
O=C1C=C2CCCC[C@H]2C1    ZINC000001766562
O=C1CC=C2CC[C@@H]2CC1    ZINC000101044074
CC(=O)[C@@H]1C[C@@H]2C=C[C@@H]1C2    ZINC000100504798
C/C=C1\C(=O)[C@H]2CC[C@H]1C2    ZINC000104086608
O=C/C=C/[C@@H]1CC=CCC1    ZINC000004429376
O=C1C=CC[C@@H]2C[C@@H]2CC1    ZINC000045071016
O=C[C@H]1C[C@H]2C=C[C@H]1CC2    ZINC000114449698
C[C@]12CCC=C1C(=O)CC2    ZINC000071786220
C=CCC1=CCC(=O)CC1    ZINC000045071670
CC[C@]12C[C@H]3C[C@@H]1[C@@H]2C3=O    ZINC000100142361
CC(=O)[C@@H]1C[C@H]2C=C[C@H]1C2    ZINC000100003685
C#CCC[C@H]1CCC(=O)C1    ZINC000045072100
CCCC(=O)C1=CC=CC1    ZINC000005819580
C/C=C1/C(=O)[C@H]2CC[C@@H]1C2    ZINC000104086601
CC1=C[C@@H]2CCC(=O)[C@@H]2C1    ZINC000032225429
CC1=CC(=O)[C@@H]2CCC[C@H]12    ZINC000043214750
C/C=C1\C(=O)[C@H]2CC[C@@H]1C2    ZINC000005412815
CC[C@@]12C[C@H]3C[C@H]1[C@H]2C3=O    ZINC000100999995
O=C1CC[C@]12CCC21CC1    ZINC000196600516
O=C1C=C[C@@H]2CC[C@H]2CC1    ZINC000017891047
O=C[C@@H]1C[C@H]2C=C[C@H]1CC2    ZINC000114449696
O=C1C=C(C2CC2)CCC1    ZINC000018886568
CC1=CC(=O)[C@H]2CCC[C@H]12    ZINC000043214749
CC1=CC(=O)[C@H]2CCC[C@@H]12    ZINC000101093167
C=C1C[C@H]2CC[C@@H](C1)C2=O    ZINC000034241521
C#CCC[C@@H]1CCC(=O)C1    ZINC000045072098
CC[C@@]12C[C@@H]3C[C@@H]1[C@@H]2C3=O    ZINC000100142355
O=C/C=C/[C@H]1CC=CCC1    ZINC000004429377
O=C1C=CC2(CCCC2)C1    ZINC000196275153
O=C1/C=C\C=C/CCCC1    ZINC000044143757
O=C1CC[C@@]12CCC21CC1    ZINC000196600528
CC(=O)[C@H]1C[C@@H]2C=C[C@@H]1C2    ZINC000100504802
CC(=O)[C@H]1C[C@@H]2C=C[C@H]1C2    ZINC000003860844
O=C/C=C\[C@H]1CC=CCC1    ZINC000017283963
O=C1C=CC[C@@H]2C[C@H]2CC1    ZINC000104289409
CC(=O)[C@H]1C[C@H]2C=C[C@@H]1C2    ZINC000002534410
O=C/C=C\[C@@H]1CC=CCC1    ZINC000005426114
C[C@]12CCCC1=CC(=O)C2    ZINC000071785874
O=C1CC=C2CC[C@H]2CC1    ZINC000101044078
C=CC[C@H]1C=CC(=O)CC1    ZINC000036040032
O=C1C[C@H]2[C@H]1[C@H]1CC[C@H]2C1    ZINC000100449563
N#Cc1ccsc1C=O    ZINC000075525500
N#CC(=O)c1cccs1    ZINC000095676878
N#Cc1cc(C=O)cs1    ZINC000039200410
N#Cc1csc(C=O)c1    ZINC000039200411
N#Cc1ccc(C=O)s1    ZINC000036047155
N#CCC(=O)C(F)(F)F    ZINC000021303952
NC#CC(=O)C(F)(F)F    ZINC000328578093
[N-]=[N+]=Nc1ccoc1C=O    ZINC000008383144
[N-]=[N+]=Nc1ccc(C=O)o1    ZINC000039248223
CC(=O)c1ncccc1O    ZINC000095483608
Cn1ccc(C=O)cc1=O    ZINC000022199967
Cn1c(C=O)ccc1C=O    ZINC000036455600
O=C(CO)c1ccccn1    ZINC000034069399
COc1cccc(C=O)n1    ZINC000002548006
O=Cc1ccnc(CO)c1    ZINC000098175211
N#CCO[C@H]1C=CC(=O)C1    ZINC001224379899
O=C(CO)c1cccnc1    ZINC000045787087
COc1cncc(C=O)c1    ZINC000006643312
Cc1cc(C=O)c[nH]c1=O    ZINC000072222705
O=C1C=C2CCC(=O)N2C1    ZINC000034189400
O=Cc1cnc(C2CC2)o1    ZINC000058517497
Cc1cc(=O)[nH]cc1C=O    ZINC000072223747
O=Cc1noc2c1CCC2    ZINC000020270523
O=Cc1ccc(CO)nc1    ZINC000221197535
N#CCO[C@@H]1C=CC(=O)C1    ZINC001224379894
CC(=O)c1cc[nH]c(=O)c1    ZINC000045795851
O=C(CO)c1ccncc1    ZINC000002524970
O=Cc1cc(C2CC2)no1    ZINC000082410844
O=C1COCc2[nH]ccc21    ZINC000082410841
Cc1ccc(O)c(C=O)n1    ZINC000033414685
CC(=O)c1ccc(O)cn1    ZINC000039068795
CC(=O)c1cc(C=O)c[nH]1    ZINC000078404335
CC(=O)c1c[nH]ccc1=O    ZINC000039068791
O=Cc1cccc(CO)n1    ZINC000020441924
Nc1cc(C=O)ccc1O    ZINC000036225078
CC(=O)c1ccc[nH]c1=O    ZINC000039068796
COc1ccnc(C=O)c1    ZINC000014983178
COc1cccnc1C=O    ZINC000002548007
COc1cnccc1C=O    ZINC000014983175
Cn1c(C=O)cccc1=O    ZINC000075525443
Cc1ccc(C=O)c(=O)[nH]1    ZINC000020443891
O=C1CCCc2oncc21    ZINC000038362837
Nc1c(O)cccc1C=O    ZINC000082410838
CC(=O)c1ccncc1O    ZINC000039068802
CC(=O)c1cccc(=O)[nH]1    ZINC000034549343
Cc1cc[nH]c(=O)c1C=O    ZINC000095762033
Cc1nccc(C=O)c1O    ZINC000020443391
Cc1c[nH]cc(C=O)c1=O    ZINC000039419352
CC(=O)c1cc[n+]([O-])cc1    ZINC000001582936
COc1ncccc1C=O    ZINC000002527298
CC(=O)c1ccc[n+]([O-])c1    ZINC000000335087
C#CC(=O)NC1CC(=O)C1    ZINC000717047009
COc1ccncc1C=O    ZINC000008698257
Cc1[nH]c(=O)ccc1C=O    ZINC000072224792
Cc1c[nH]c(=O)c(C=O)c1    ZINC000082046670
Cc1cc(=O)c(C=O)c[nH]1    ZINC000039419351
N#CC1C(=O)CCCC1=O    ZINC000102346750
O=Cc1nc2c(o1)CCC2    ZINC000018491505
O=CCOc1ccccn1    ZINC000114880782
O=Cc1ccc(CO)cn1    ZINC000034078177
CC(=O)c1cc(=O)cc[nH]1    ZINC000083267504
Cn1cc(C=O)ccc1=O    ZINC000022199970
O=Cc1cc(CO)ccn1    ZINC000039050809
CC(=O)c1c[nH]c(C=O)c1    ZINC000039068810
CC1=CC(=O)C=C/C1=N\O    ZINC000018099630
Cn1cccc(C=O)c1=O    ZINC000006072420
COc1cc(C=O)ccn1    ZINC000008698217
COc1ccc(C=O)nc1    ZINC000014983182
CC(=O)c1ccc(=O)[nH]c1    ZINC000034753649
O=Cc1conc1C1CC1    ZINC000076573455
CC(=O)c1cccc[n+]1[O-]    ZINC000001584251
CC#CC(=O)N1CC(=O)C1    ZINC001179752629
COc1ccc(C=O)cn1    ZINC000002583595
O=C1CCCn2cnnc21    ZINC000096509910
O=Cc1nnc2n1CCC2    ZINC000024398276
CC(=O)c1cnc(N)nc1    ZINC000034299888
CNc1nccc(C=O)n1    ZINC000039052399
CC(=O)c1nccnc1N    ZINC000039068775
CC(=O)c1cc(N)ncn1    ZINC000107286341
NCC(=O)c1cnccn1    ZINC000079438468
Cc1cnc(N)c(C=O)n1    ZINC000575442496
CNc1ncc(C=O)cn1    ZINC000004992768
CC(=O)c1ccc(N)nn1    ZINC000142909003
CC(=O)c1ccnc(N)n1    ZINC000034099693
C[C@H]1CC(=O)c2ncnn21    ZINC000307328688
C[C@@H]1CC(=O)c2ncnn21    ZINC000307328689
Cc1ncc(C=O)c(N)n1    ZINC000011919726
O=C(c1nnc[nH]1)C1CC1    ZINC000083745615
N#CCC[C@H]1CCCC1=O    ZINC000005134409
CC(C)n1cccc1C=O    ZINC000004476162
Cc1cc(C)n(C)c1C=O    ZINC000037624337
N#CCC1CCC(=O)CC1    ZINC000038915877
N#CC[C@@H]1CCCCC1=O    ZINC000062715354
C[C@@]1(C#N)CCCC(=O)C1    ZINC000039038101
CCCc1ccc(C=O)[nH]1    ZINC000075425714
CCc1c[nH]cc1C(C)=O    ZINC000002519447
CC(C)n1ccc(C=O)c1    ZINC000020154833
CCn1c(C)ccc1C=O    ZINC000017811745
CCc1cc(C=O)n(C)c1    ZINC000075425507
N#CCC(=O)C1CCCC1    ZINC000002599193
CCc1ccc(C=O)n1C    ZINC000075425608
Cc1cc(C=O)c(C)n1C    ZINC000000336276
C=C1C(=O)C2CCN1CC2    ZINC000000155189
CCCn1cccc1C=O    ZINC000020216298
CC1(C)CC[C@@H](C#N)C1=O    ZINC000036455707
CC1(C#N)CCC(=O)CC1    ZINC000034253095
C#CCCCN1CC(=O)C1    ZINC001209265945
CC(C)c1c[nH]c(C=O)c1    ZINC000078404718
N#C[C@@H]1CCCCC(=O)C1    ZINC000034722306
CC1(C)CC[C@H](C#N)C1=O    ZINC000036455706
CC(C)C(=O)C1(C#N)CC1    ZINC000146675175
N#CC[C@H]1CCCCC1=O    ZINC000062715356
Cc1[nH]c(C=O)c(C)c1C    ZINC000000076515
CCc1cc(C)[nH]c1C=O    ZINC000078405081
CC(=O)C1(C#N)CCCC1    ZINC000039068757
Cc1cn(C)c(C)c1C=O    ZINC000034927106
CCCn1ccc(C=O)c1    ZINC000085580804
O=C1CCCCCC2=N[C@H]21    ZINC000005518955
CCn1cc(C=O)cc1C    ZINC000048508571
C/C=C/C(=O)CCCC#N    ZINC000034545589
C#CCN1CCC(=O)CC1    ZINC000019506682
C/C=C\C(=O)CCCC#N    ZINC000207463703
Cc1[nH]c(C)c(C=O)c1C    ZINC000022122313
O=C1CCCCCC2=N[C@@H]21    ZINC000001584181
CC(=O)c1cc(C)[nH]c1C    ZINC000001671838
CC(=O)c1c(C)c[nH]c1C    ZINC000000076519
CCn1ccc(C=O)c1C    ZINC000078582618
N#C[C@H]1CCCCC(=O)C1    ZINC000034722308
N#CCC[C@@H]1CCCC1=O    ZINC000005134598
CCn1cccc1C(C)=O    ZINC000001850460
C[C@]1(C#N)CCCC(=O)C1    ZINC000039038100
CC(=O)c1[nH]c(C)cc1C    ZINC000000165826
O=C(/C=C\Cl)CCl    ZINC000095909137
CC(=O)/C(Cl)=C/Cl    ZINC000022000861
O=C(/C=C/Cl)CCl    ZINC000044564099
N#Cc1csc(C=O)n1    ZINC000039134653
N#Cc1ncc(C=O)s1    ZINC000259800665
O=Cc1ccccc1S    ZINC000006322895
C=CC(=O)c1cccs1    ZINC000029060530
O=C1CCc2sccc21    ZINC000002345435
O=C1CCc2ccsc21    ZINC000001763571
O=Cc1ccc(S)cc1    ZINC000056961840
CC(=O)CP(=O)(O)O    ZINC000001720559
CC(C)(F)C(=O)CCl    ZINC000104154326
O=C(C1CC1)C(F)(F)F    ZINC000008700957
O=Cc1ccc(O)c(O)c1    ZINC000000013245
O=C1C=CC(=O)C(CO)=C1    ZINC000003644194
O=C1CC(C(F)(F)F)C1    ZINC000084325474
O=Cc1cccc(O)c1O    ZINC000000332561
O=Cc1c(O)cccc1O    ZINC000013479425
O=C(/C=C/O)c1ccco1    ZINC000105879209
O=Cc1cc(O)ccc1O    ZINC000000895809
O=CC1(C(F)(F)F)CC1    ZINC000095762236
O=Cc1cc(O)cc(O)c1    ZINC000002566024
CC1=CC(=O)C(O)=CC1=O    ZINC000005424139
O=Cc1ccc(O)cc1O    ZINC000000154704
COC1=CC(=O)C=CC1=O    ZINC000001603220
COc1cnc(C=O)nc1    ZINC000039052329
CN1C[C@@H](C#N)C(=O)C1=O    ZINC000005599954
COc1ccnc(C=O)n1    ZINC000095883803
COc1nccc(C=O)n1    ZINC000038522618
COc1ncc(C=O)cn1    ZINC000004553871
N#CNC(=O)C(=O)C1CC1    ZINC001182670811
N#CCNC=C(C=O)C=O    ZINC001738811153
Cn1ncc(C=O)cc1=O    ZINC000139691787
[N-]=[N+]=C1C(=O)CCCC1=O    ZINC000016137612
CC(=O)c1cnc(=O)[nH]c1    ZINC000039052819
COc1ncncc1C=O    ZINC000039052521
CC(=O)c1ccc(=O)[nH]n1    ZINC000082447437
COc1nccnc1C=O    ZINC000015444669
NC1=CC(=O)C(N)=CC1=O    ZINC000100452001
COc1cnc(C=O)cn1    ZINC000066322899
O=CC(C=O)c1ncc[nH]1    ZINC000100257247
COc1cncc(C=O)n1    ZINC000095762381
COc1ccc(C=O)nn1    ZINC000075525915
O=C1CCCc2nonc21    ZINC000002534473
CC(=O)c1c[nH]c(=O)cn1    ZINC000095093490
CN1C[C@H](C#N)C(=O)C1=O    ZINC000004722972
Cc1ccc(F)cc1C=O    ZINC000002581177
O=CCc1cccc(F)c1    ZINC000002581174
Cc1c(F)cccc1C=O    ZINC000002545347
O=CCCOCC(F)F    ZINC000130688364
Cc1cccc(F)c1C=O    ZINC000016159974
O=CCc1ccccc1F    ZINC000002581173
Cc1ccc(C=O)c(F)c1    ZINC000002243229
O=CCc1ccc(F)cc1    ZINC000002581175
Cc1cccc(C=O)c1F    ZINC000016159776
Cc1ccc(C=O)cc1F    ZINC000002382211
CC(=O)c1ccc(F)cc1    ZINC000000157311
Cc1cc(F)cc(C=O)c1    ZINC000002243219
Cc1cc(C=O)ccc1F    ZINC000000157240
Nc1ncc(C=O)c(N)n1    ZINC000001748627
Cc1ccc(F)c(C=O)c1    ZINC000002389336
CC(=O)COCC(F)F    ZINC000130692929
O=Cc1ccc(CF)cc1    ZINC000081915107
CC(=O)c1ccccc1F    ZINC000000157320
CC(=O)c1cccc(F)c1    ZINC000000164731
O=C(CF)c1ccccc1    ZINC000002040597
C[n+]1cccc(O)c1C=O    ZINC000138405136
Nc1ncnc(N)c1C=O    ZINC000001556563
Cc1cc(F)ccc1C=O    ZINC000002581178
CC(C)c1coc(C=O)c1    ZINC000039192813
CC(=O)c1cc(C)oc1C    ZINC000001602945
O=C1[C@H]2C[C@H]3CO[C@H]1[C@H]3C2    ZINC000196474914
O=C1CC[C@@H]2C(=O)CC[C@@H]12    ZINC000017059647
O=C1C[C@@H]2CC[C@H]1CC2=O    ZINC000021192106
CCCc1ccc(C=O)o1    ZINC000006678069
O=C1C[C@@H]2C[C@H]1C(=O)CC2    ZINC000196367947
CC(C)C(=O)c1ccco1    ZINC000001641349
O=C1C[C@@H]2C[C@H]1CCC2=O    ZINC000001674643
CC#CCOC1CC(=O)C1    ZINC001224359349
CC1=C[C@](C)(O)C=CC1=O    ZINC000004100284
O=C1CCC2(CC2)C(=O)C1    ZINC000238583912
O=C1[C@@H]2CC[C@H]1CC(=O)C2    ZINC000039240897
CC1(C=O)C=CC(O)C=C1    ZINC000002581591
O=C1C[C@H]2C[C@@H]3O[C@@H]3[C@@H]2C1    ZINC000008100901
CC(=O)c1cc(C)c(C)o1    ZINC000002572474
O=C1C[C@@H]2C[C@@H]3O[C@@H]3[C@H]2C1    ZINC000002389948
O=C1C[C@H]2C[C@@H]1C(=O)CC2    ZINC000196367938
O=C1C[C@H]2C[C@H]1CCC2=O    ZINC000104077688
O=C1CC[C@@H]2C(=O)CC[C@H]12    ZINC000000164025
O=C1C=C[C@@H](OC2CC2)C1    ZINC001205533899
C=CCO[C@H]1C=CC(=O)C1    ZINC000238080759
CC(=O)/C=C/C=C(\C)C=O    ZINC000015021940
O=C1C[C@@H]2C[C@@H]1CCC2=O    ZINC000104077695
O=C1CC2CC(=O)CC2C1    ZINC000000406950
O=C1C=CO[C@H](C2CC2)C1    ZINC000018883081
O=C1[C@H]2C[C@@H]3CO[C@H]1[C@H]3C2    ZINC000101597514
CC1=C[C@@](C)(O)C=CC1=O    ZINC000004100283
O=C1CC(=O)CC2(CC2)C1    ZINC000100038431
O=C1C=COC12CCCC2    ZINC000079247869
O=C1CC(=O)[C@H]2CC[C@H]1C2    ZINC000111349507
O=C1[C@H]2CC[C@H]1CC(=O)C2    ZINC000103708761
C=C1C(=O)[C@@H]2CCCO[C@H]12    ZINC000071786107
CC(=O)c1oc(C)cc1C    ZINC000002510213
O=C1CC[C@H]2C(=O)CC[C@@H]12    ZINC000000164028
O=C1C[C@@H]2C[C@@H]1C(=O)CC2    ZINC000196367954
CCC(=O)Cc1ccco1    ZINC000000507885
O=C1C[C@@H]2CC[C@@H]1CC2=O    ZINC000100436435
CCC(=O)Cc1ccoc1    ZINC000130586474
O=C1[C@@H]2C[C@@H]3CO[C@H]1[C@H]3C2    ZINC000101597501
Cc1ccc(CCC=O)o1    ZINC000001762800
O=C1C[C@H]2C[C@@H]1CCC2=O    ZINC000001674642
CCCC(=O)c1ccco1    ZINC000000395098
O=C1C=C[C@H](OC2CC2)C1    ZINC001205533900
CCC(=O)c1ccc(C)o1    ZINC000002510296
O=C1CC2CCC1C(=O)C2    ZINC000114500293
O=C1C[C@H]2CC[C@@H]1CC2=O    ZINC000021192100
O=C1C[C@H]2C[C@H]1C(=O)CC2    ZINC000196367930
CC(=O)C1=C(C(C)=O)CC1    ZINC000004530163
O=C1C[C@H]2[C@H]3O[C@H]3C[C@H]2C1    ZINC000008100902
O=C1C(=O)C2CCC1CC2    ZINC000032213818
CC(=O)CCc1ccco1    ZINC000002031376
C=CCO[C@@H]1C=CC(=O)C1    ZINC000238081156
CCc1ccc(C(C)=O)o1    ZINC000001707723
O=C1C=CO[C@@H](C2CC2)C1    ZINC000018883084
O=C1CCCC(=O)C12CC2    ZINC000107454790
O=C1C[C@H]2C[C@@H]3O[C@@H]3[C@H]2C1    ZINC000008100900
O=C1C(=O)[C@@H]2C[C@@H]1CCC2    ZINC000101082204
CC(=O)Cc1coc(C)c1    ZINC000022113837
O=C1[C@@H]2CC[C@@H]1CC(=O)C2    ZINC000103708757
CCn1nc(C)cc1C=O    ZINC000072209917
CC(C)n1nccc1C=O    ZINC000020417382
CCn1cc(C(C)=O)cn1    ZINC000004343166
CCc1nn(C)cc1C=O    ZINC000026545553
CC(=O)Cc1cnn(C)c1    ZINC000050541847
CC(=O)Cn1ccc(C)n1    ZINC000002537749
CCn1cnc(C(C)=O)c1    ZINC000107324007
CNCC(=O)c1ccc[nH]1    ZINC000079438291
CCc1nc(C=O)c(C)[nH]1    ZINC000000164638
CC(C)n1ccnc1C=O    ZINC000026473984
CCC(=O)c1cncn1C    ZINC000034475611
CCC(=O)c1nccn1C    ZINC000070184068
Cc1nn(C)c(C)c1C=O    ZINC000000158804
CC(=O)c1cnc(C)n1C    ZINC000022000957
N#CCCCN1CC(=O)C1    ZINC000199560477
CCC(=O)c1ccn(C)n1    ZINC000039184582
CC(=O)c1c(C)n[nH]c1C    ZINC000000331035
CCCn1ccc(C=O)n1    ZINC000002538042
N#CCN1CCC(=O)CC1    ZINC000019482657
CC(=O)c1cnn(C)c1C    ZINC000002559432
N#CCCN1CCC(=O)C1    ZINC000228943161
CC(C)n1cncc1C=O    ZINC000039078411
CC(=O)Cn1cc(C)cn1    ZINC000012398514
CCCn1cnc(C=O)c1    ZINC000038582237
Cc1nc(C=O)n(C)c1C    ZINC000020445492
CCn1ccnc1C(C)=O    ZINC000070184790
CCn1ncc(C=O)c1C    ZINC000000874351
CC(=O)c1cc(C)nn1C    ZINC000002537022
CCC(=O)c1nc(C)c[nH]1    ZINC000095221326
CC(=O)c1c(C)cnn1C    ZINC000082410704
CCn1nccc1C(C)=O    ZINC000002534776
CC(=O)CCn1ccnc1    ZINC000005480858
CCn1ncc(C)c1C=O    ZINC000019040890
Cn1cc(CCC=O)cn1    ZINC000060197317
CC(=O)Cn1nccc1C    ZINC000002537943
CCC(=O)c1ccnn1C    ZINC000019091495
CC(C)c1n[nH]cc1C=O    ZINC000020397320
CC(C)n1cnc(C=O)c1    ZINC000039078410
CCn1c(C)cnc1C=O    ZINC000017811999
CCCc1[nH]cnc1C=O    ZINC000034087376
CC(C)c1cc(C=O)n[nH]1    ZINC000050478833
CCC(=O)Cc1cn[nH]c1    ZINC001249920492
CC(=O)c1cc(C)n(C)n1    ZINC000039397948
CC(=O)/C(C#N)=C/N(C)C    ZINC000022009467
CCCn1nccc1C=O    ZINC000002538045
CCc1cc(C=O)n(C)n1    ZINC000072219958
CC(C)n1cc(C=O)cn1    ZINC000012396620
CCCn1cc(C=O)cn1    ZINC000002510460
CCCn1cncc1C=O    ZINC000038415716
CC(C)n1ccc(C=O)n1    ZINC000072209628
CCC(=O)c1cnn(C)c1    ZINC000012396421
CCn1nc(C=O)cc1C    ZINC000072219968
CC(=O)CCn1cccn1    ZINC000000500141
CCn1ccc(C(C)=O)n1    ZINC000002536625
CCn1cc(C)nc1C=O    ZINC000039078372
CC(=O)c1nn(C)cc1C    ZINC000082837098
CC(=O)Cn1ccnc1C    ZINC000019092677
N#CCN1CCCC(=O)C1    ZINC000086492537
CC(C)c1cnc(C=O)[nH]1    ZINC000075408063
CC(=O)/C(C#N)=C\N(C)C    ZINC000044139428
CC(=O)c1cn(C)nc1C    ZINC000000375124
CCn1cc(C=O)c(C)n1    ZINC000000862693
CCCc1n[nH]cc1C=O    ZINC000004243541
CCn1cncc1C(C)=O    ZINC000039068820
CCC(=O)Cc1ncc[nH]1    ZINC000034977325
CCCn1ccnc1C=O    ZINC000004244059
Cc1cc(C)n(CC=O)n1    ZINC000002537473
CC(=O)C=C1CCCCC1    ZINC000004429043
C=CC[C@@H]1CCCCC1=O    ZINC000001765703
CC[C@@H]1CC[C@H]2C[C@H]2C1=O    ZINC000252516989
CC/C=C/CC/C=C/C=O    ZINC000001531150
O=C/C1=C\CCCCCC1    ZINC000100235350
O=C1CC[C@H]2CCC[C@H]1C2    ZINC000001714620
O=CC12CCC(CC1)CC2    ZINC000034139788
CC[C@]12CC[C@@H](CC1=O)C2    ZINC000100158713
CC1=CCC[C@H](C)[C@H]1C=O    ZINC000006037466
CC[C@@H]1CC[C@H]2C[C@@H]2C1=O    ZINC000218805976
O=C1C=CCCCCCC1    ZINC000002519731
CCCC/C=C/C=C\C=O    ZINC000013545912
CCC1=CC(=O)C[C@@H](C)C1    ZINC000218723995
CC[C@]12CC[C@H](CC1=O)C2    ZINC000007074391
O=C1CC[C@H]2CCC[C@H]2C1    ZINC000001571254
O=C1C[C@@H]2CCCC[C@H]2C1    ZINC000005134006
CC1(C)[C@H]2C[C@H]1C(=O)CC2    ZINC000100027304
O=C1CC[C@H]2CCCC[C@@H]12    ZINC000005133966
O=C(C1CC1)C1CCCC1    ZINC000037464237
O=C1C[C@@H]2CCC[C@H](C1)C2    ZINC000016926424
C[C@@H]1CC=C[C@H](C)[C@@H]1C=O    ZINC000004692097
CC1=CC[C@H](C=O)[C@@H](C)C1    ZINC000003882932
C[C@@H]1C(=O)CC[C@@H]2CC[C@@H]21    ZINC000071785523
O=C[C@@H]1CC2CCC1CC2    ZINC000024672779
CC[C@@H]1CC(=O)C=C(C)C1    ZINC000032302645
CC1=C(C)C[C@@H](C=O)CC1    ZINC000075526294
O=C1C2CCCC1CCC2    ZINC000002149504
O=C1CC[C@@H]2CCCC[C@H]12    ZINC000005134025
O=C1CC[C@@H]2CCC[C@H]1C2    ZINC000001714622
CC(C)C(=O)C12CC(C1)C2    ZINC000238187583
CC/C=C/CC/C=C\C=O    ZINC000013551389
O=C1CC[C@@H]2CCCC[C@@H]12    ZINC000005133953
O=C1CCC[C@H](C2CC2)C1    ZINC000018880445
O=C1CCCCC[C@H]2C[C@@H]12    ZINC000001711542
O=C1CC[C@H]2CCCC[C@H]12    ZINC000005134036
O=C1CCCCC[C@H]2C[C@H]12    ZINC000001711543
CCCC/C=C/C=C/C=O    ZINC000002029886
CC[C@@]12CC[C@H](CC1=O)C2    ZINC000100158715
CC1=CC(C)(C)CCC1=O    ZINC000004538148
CC(C)=C=CC(C)(C)C=O    ZINC000037593882
CC1=CCC[C@H](C)[C@@H]1C=O    ZINC000006037469
O=C1CC[C@@H]2CCC[C@H]2C1    ZINC000001571252
CC(=O)[C@@H](C)C12CC(C1)C2    ZINC000039068878
CC(=O)CC1=CCCCC1    ZINC000103604528
O=C1CCC[C@@H](C2CC2)C1    ZINC000018880442
CC(C)=C1CCC(=O)CC1    ZINC000039269168
O=C1CCC[C@@H]2C[C@@H]2CC1    ZINC000018745007
CC(C)(C)C1=CC(=O)CC1    ZINC000034284049
CC(=O)[C@H]1CC=C(C)CC1    ZINC000005191778
O=C1CC[C@@H]2CCC[C@@H]1C2    ZINC000001714623
CCCC/C=C\C=C/C=O    ZINC000013545911
C=CCC1(C=O)CCCC1    ZINC000075526329
CC1=C[C@H](C)[C@@H](C=O)CC1    ZINC000004524377
O=C(CC1CC1)CC1CC1    ZINC000034745366
O=C1CCCC[C@@H]2C[C@@H]2C1    ZINC000002032079
CC[C@]12C[C@@H]1CCCC2=O    ZINC000101093409
O=C1CCCC12CCCC2    ZINC000032214209
CC1(C)[C@@H]2CC[C@H]1C(=O)C2    ZINC000004787702
O=C1C[C@H]2CCCC[C@H]2C1    ZINC000005133934
O=C(C1CCC1)C1CCC1    ZINC000023887099
CC[C@@]12CC[C@@H](CC1=O)C2    ZINC000002532866
C=CCC[C@H]1CCC(=O)C1    ZINC000038415719
CC1(C)C[C@H]2CC(=O)[C@H]1C2    ZINC000100938951
CCCC1=CC(=O)CCC1    ZINC000004802720
CC/C=C\CC/C=C\C=O    ZINC000013551387
CC(=O)[C@H]1C[C@@H]2CC[C@@H]1C2    ZINC000100011230
CC1=CC[C@H](C=O)[C@H](C)C1    ZINC000003882931
CC(=O)[C@]1(C)C=CCCC1    ZINC000033822502
O=C1CCCC[C@@H]1C1CC1    ZINC000070736218
CC(=O)[C@@H]1C[C@H]2CC[C@@H]1C2    ZINC000004429850
CCCC1=CCCCC1=O    ZINC000115628558
O=C[C@H]1CC2CCC1CC2    ZINC000024672787
O=C1CC2(C1)CCCCC2    ZINC000086336184
CC1=C[C@@H](C)C[C@@H](C=O)C1    ZINC000001679565
CC(C)[C@@H]1C=CC(=O)CC1    ZINC000004429301
CC(C)[C@H]1C=CC(=O)CC1    ZINC000005761194
CC1(C)[C@H]2C[C@@H]1C(=O)CC2    ZINC000001721659
C=CCC(CC=C)CC=O    ZINC000021983323
O=C1CCC12CCCCC2    ZINC000032225726
CC(=O)[C@@H]1C[C@H]2CC[C@H]1C2    ZINC000100082285
CC1=CC[C@@H](C=O)[C@@H](C)C1    ZINC000003882934
CC[C@H]1CC(=O)C=C(C)C1    ZINC000034593083
O=CC1=CCCCCCC1    ZINC000066323358
CC1(C)[C@@H]2C[C@]1(C=O)CC2    ZINC000238242620
CC1(C)[C@H]2CC[C@H]1CC2=O    ZINC000100191659
CC[C@H]1CC[C@@H]2C[C@@H]2C1=O    ZINC000018910235
O=C1CCC[C@H]2CCC[C@@H]12    ZINC000001571250
CC1(C)[C@@H]2CC[C@@H]1C(=O)C2    ZINC000100191654
CCCC(=O)C1=CCCC1    ZINC000050325033
CC/C=C\CC/C=C/C=O    ZINC000004529351
CC[C@]12C[C@H]1CCCC2=O    ZINC000043214799
O=C1CC[C@H]2CCC[C@@H]2C1    ZINC000001571253
CC(C)C1=CC(=O)CCC1    ZINC000004802716
C=CCCC(=O)CCC=C    ZINC000038220185
CCC1=CC(=O)C[C@H](C)C1    ZINC000218723922
CC1=CC(=O)CC(C)(C)C1    ZINC000014822379
CC(=O)[C@@H]1C[C@@H]2CC[C@@H]1C2    ZINC000100011228
C=CC[C@H]1CCCCC1=O    ZINC000001717283
C=C[C@]1(C)CCCC(=O)C1    ZINC000032176660
CC1=CCC[C@@H](C)[C@@H]1C=O    ZINC000006030788
CC1=C[C@H](C)[C@H](C=O)CC1    ZINC000004524381
CC(C)=CC(=O)C=C(C)C    ZINC000005158492
CC(=O)[C@H]1C[C@H]2CC[C@H]1C2    ZINC000100082287
O=C1CCC(C2CC2)CC1    ZINC000018851673
CC1=C[C@H](C)C[C@H](C=O)C1    ZINC000001679568
CC1=C(C)C[C@H](C=O)CC1    ZINC000075526286
CC(=O)[C@@H]1CC=C(C)CC1    ZINC000005191814
O=C1CCC[C@@H]2C[C@H]2CC1    ZINC000018745012
CC1=C(C)[C@H](C)[C@@H](C)C1=O    ZINC000002003169
O=C1CCC[C@H]2C[C@@H]2CC1    ZINC000018745010
CC(C)C1=CCC(=O)CC1    ZINC000045071151
O=C1C[C@@H]2CCC[C@@H](C1)C2    ZINC000001714490
O=C1/C=C\CCCCCC1    ZINC000025695724
CC(=O)[C@@]1(C)C=CCCC1    ZINC000033822501
C[C@H]1C(=O)CC[C@@H]2CC[C@@H]21    ZINC000071785522
CC(=O)[C@H]1C[C@H]2CC[C@@H]1C2    ZINC000002522203
CC1(C)[C@@H]2C[C@@H]1C(=O)CC2    ZINC000100356996
O=C1C[C@H]2CCCC[C@@H]2C1    ZINC000005133935
CC[C@H]1CC[C@H]2C[C@@H]2C1=O    ZINC000218806051
CC[C@@H]1CC[C@@H]2C[C@H]2C1=O    ZINC000252516988
O=C1CC[C@H]2CCC[C@@H]1C2    ZINC000001714621
CC1=C[C@@H](C)[C@@H](C=O)CC1    ZINC000004524376
CC[C@@H]1CC[C@@H]2C[C@@H]2C1=O    ZINC000018910232
CC1=C(C)[C@H](C)[C@H](C)C1=O    ZINC000002003172
CC1(C)[C@H]2CC[C@@H]1C(=O)C2    ZINC000004787699
C[C@@H]1C=CC[C@H](C)[C@H]1C=O    ZINC000001571078
CC1=C(C)[C@@H](C)[C@@H](C)C1=O    ZINC000002003168
CC1(C)[C@H]2C[C@@H]1CCC2=O    ZINC000001721658
C[C@@H]1C=CC[C@@H](C)[C@H]1C=O    ZINC000004692099
O=C1CCC2(CCC2)CC1    ZINC000082048785
CC[C@@]12C[C@H]1CCCC2=O    ZINC000101093412
CC1=CCC[C@@H](C)[C@H]1C=O    ZINC000006030784
CC1(C)CC=CC(=O)CC1    ZINC000045071140
CCC(=O)CC1=CCCC1    ZINC000238195056
C=CCC[C@@H]1CCC(=O)C1    ZINC000038415718
O=C1CCCCC12CCC2    ZINC000002032349
O=C1CC[C@@H]2CCC[C@@H]2C1    ZINC000001571251
CC(C)(C=O)C12CC(C1)C2    ZINC000238155914
O=C1[C@@H]2CC[C@@H]1CCCC2    ZINC000100937132
C[C@@H]1C(=O)C[C@@H]2CCC[C@H]12    ZINC000071786962
CC1=C[C@H](C)C[C@@H](C=O)C1    ZINC000004706051
C=C[C@@]1(C)CCCC(=O)C1    ZINC000032176663
CCC(=O)C1=CCCCC1    ZINC000032134889
CC[C@@]12C[C@@H]1CCCC2=O    ZINC000043214798
O=C1CCC[C@H]2C[C@H]2CC1    ZINC000018745015
CC1=C[C@@H](C)[C@H](C=O)CC1    ZINC000004524379
C#CCCC(=O)C(C)(C)C    ZINC000036683737
O=C1C[C@H]2CCC[C@H](C1)C2    ZINC000001714493
O=C1CCCC[C@H]1C1CC1    ZINC000070736215
CC(C)C(=O)C1=CCCC1    ZINC000050325047
CC1=C[C@@H](C)C[C@H](C=O)C1    ZINC000004706050
CC1=CC[C@@H](C=O)[C@H](C)C1    ZINC000003882933
CC1=C(C)[C@@H](C)[C@H](C)C1=O    ZINC000002003171
C[C@H]1C=CC[C@H](C)[C@H]1C=O    ZINC000004692098
O=C1CSc2cc[nH]c21    ZINC000001601586
O=Cc1ccc(S)nc1    ZINC000072225666
O=Cc1cccnc1S    ZINC000006092220
N/C=C\C(=O)C(F)(F)F    ZINC000016158775
N/C=C/C(=O)C(F)(F)F    ZINC000096023982
O=Cc1c[nH]c(C(=O)O)c1    ZINC000026441410
NC(=O)C(=O)c1ccco1    ZINC000001707277
O=Cc1ccc(C(=O)O)[nH]1    ZINC000015217524
O=C(O)C(=O)c1ccc[nH]1    ZINC000001672635
CC(=O)c1ccc(F)cn1    ZINC000082046932
Cc1ncc(C=O)cc1F    ZINC000095642683
Cc1ccnc(C=O)c1F    ZINC000008698245
O=Cc1ccc(CF)nc1    ZINC000144341577
CC(=O)c1cnccc1F    ZINC000071624310
Cc1cc(F)ncc1C=O    ZINC000090413074
CC(=O)c1ccc(F)nc1    ZINC000039068961
CC(=O)c1cccnc1F    ZINC000008698255
CC(=O)c1ccnc(F)c1    ZINC000034143956
Nc1cccc(C=O)c1F    ZINC000059796803
Cc1ccc(F)c(C=O)n1    ZINC000008698251
Nc1ccc(F)c(C=O)c1    ZINC000082410582
Cc1ncc(F)cc1C=O    ZINC000098177679
Nc1ncc(C=O)c(O)n1    ZINC001775937659
Nc1ccc(C=O)c(F)c1    ZINC000104591838
O=Cc1cccc(CF)n1    ZINC000034633351
Cc1cc(C=O)cnc1F    ZINC000015684425
Cc1cc(C=O)c(F)cn1    ZINC000238461789
Nc1c(F)cccc1C=O    ZINC000095829847
CC(=O)c1cccc(F)n1    ZINC000001732272
Cc1c(F)nccc1C=O    ZINC000095762024
Cc1cnc(F)c(C=O)c1    ZINC000071255536
Cc1nc(C=O)ccc1F    ZINC000008698218
Nc1cc(F)ccc1C=O    ZINC000044564180
Cc1cnc(F)cc1C=O    ZINC000095762025
Cc1ccnc(F)c1C=O    ZINC000008698250
Cc1cncc(C=O)c1F    ZINC000095763817
Nc1cccc(F)c1C=O    ZINC000074938159
Nc1ccc(F)cc1C=O    ZINC000034740972
CC(=O)c1ncccc1F    ZINC000008698164
Cc1nc(F)ccc1C=O    ZINC000002546095
CC(=O)c1ccncc1F    ZINC000039068958
Nc1cc(C=O)ccc1F    ZINC000021981687
CC(=O)c1cncc(F)c1    ZINC000039050560
N#[N+]C1=C(O)CCCC1=O    ZINC000140767803
CCCc1cc(C=O)no1    ZINC000196541187
NC=C1C(=O)CCCC1=O    ZINC000100361527
O=C1N[C@H]2C[C@@H]1CC(=O)C2    ZINC000225797665
COCC(=O)C1(C#N)CC1    ZINC000034929009
C[C@@H](N)C(=O)c1ccco1    ZINC000000235786
CC(=O)C1=CNC(=O)CC1    ZINC000004267740
N#CCC(=O)[C@@H]1CCOC1    ZINC000048627004
NC(=O)[C@H]1[C@@H]2C(=O)CC[C@H]12    ZINC001540379893
C=C(C)C(=O)N1CC(=O)C1    ZINC001142512323
CC(C)c1nc(C=O)co1    ZINC000049584873
CNC=C1C(=O)CCC1=O    ZINC000100225828
O=C1N[C@H]2C[C@@H]1C(=O)CC2    ZINC000225796275
C[C@H]1C(=O)C(=O)C=CN1C    ZINC000013831142
O=C1N[C@H]2C[C@H]1CC(=O)C2    ZINC000225797705
CNCC(=O)c1ccco1    ZINC000079438281
CC(C)c1cc(C=O)on1    ZINC000034283484
O=C1N[C@@H]2C[C@@H]1C(=O)CC2    ZINC000225796253
CC(=O)c1c[nH]cc1CO    ZINC000001560919
CC(=O)c1nc(C)oc1C    ZINC000034353947
O=C1N[C@@H]2C[C@H]1CC(=O)C2    ZINC000225797686
CC(C)c1nocc1C=O    ZINC000076573765
CC(=O)c1c(C)noc1C    ZINC000026515318
CC(=O)c1nc(C)c(C)o1    ZINC000039068962
O=C1C[C@H]2CC[C@H]1C(=O)N2    ZINC000104701007
O=C(C1CC1)N1CC(=O)C1    ZINC000023838043
N#CCC(=O)[C@H]1CCOC1    ZINC000048627007
CCC(=O)Cc1cnoc1    ZINC001249921016
C[C@@H]1C(=O)C(=O)C=CN1C    ZINC000013831143
CC(=O)c1oc(C)nc1C    ZINC000000154095
O=C1N[C@@H]2C[C@@H]1CC(=O)C2    ZINC000225797649
C[C@H](N)C(=O)c1ccco1    ZINC000000235784
CCc1onc(C)c1C=O    ZINC000019057198
O=C1N[C@@H]2C[C@H]1C(=O)CC2    ZINC000225796295
C#C[C@@H](C)NC(=O)C(C)=O    ZINC001142703377
O=C1CC(=O)C2(CCC2)N1    ZINC000306203852
CCCC(=O)c1ncco1    ZINC000043210506
NC(=O)[C@@H]1[C@H]2CCC(=O)[C@H]12    ZINC001540379890
O=C1CC(=O)NC2(CC2)C1    ZINC000083267567
NC(=O)[C@@H]1[C@@H]2CCC(=O)[C@@H]21    ZINC001540379892
CC(=O)C(=O)N1CC=CC1    ZINC000223788187
C#CCNC(=O)C(=O)CC    ZINC001143969208
CC(C)C(=O)c1ncco1    ZINC000043210528
N#CCCOC1CC(=O)C1    ZINC001205622581
C#C[C@H](C)NC(=O)C(C)=O    ZINC001142703383
CCO/C=C(\C#N)C(C)=O    ZINC000022009476
CN(C)c1ccc(C=O)o1    ZINC000000309885
NC(=O)[C@@H]1[C@@H]2CCC(=O)[C@H]21    ZINC001540379891
C#CC(=O)N(C)CC(C)=O    ZINC001143906964
O=C1N[C@H]2C[C@H]1C(=O)CC2    ZINC000225796316
CC(C)c1cc(C=O)no1    ZINC000072209413
CC(=O)c1c(C)n[nH]c1N    ZINC000038844038
CCn1nnc(C)c1C=O    ZINC000019040950
CCn1ncc(C=O)c1N    ZINC000242687859
CCC(=O)Cn1cncn1    ZINC000050180640
CC(=O)c1nnn(C)c1C    ZINC000006280121
CC(=O)[C@H](C)n1cncn1    ZINC000001400689
CCC(=O)Cn1ccnn1    ZINC000118721420
CCC(=O)c1ncnn1C    ZINC000019091708
CCC(=O)c1cn[nH]c1N    ZINC000083747058
CC(=O)c1c(N)cnn1C    ZINC000075844519
CC(=O)CCn1cncn1    ZINC000002555552
CC(C)n1cnnc1C=O    ZINC000107324127
CC(C)n1cc(C=O)nn1    ZINC000034402267
CC(C)n1ncnc1C=O    ZINC000075526856
CC(=O)c1nn(C)cc1N    ZINC000306145216
CC(=O)c1c[nH]n(C)c1=N    ZINC000101130606
Cc1nn(C)c(N)c1C=O    ZINC000034611860
CC(=O)c1cnn(C)c1N    ZINC000071790747
CCCn1cc(C=O)nn1    ZINC000085271984
CC(=O)[C@@H](C)n1cncn1    ZINC000001400690
Cn1cc(C(=O)CN)cn1    ZINC000082410533
N[C@H](C=O)Cc1cnc[nH]1    ZINC000002043392
CN1[C@H]2CC[C@H]1CC(=O)C2    ZINC000100002171
CN(C)/C=C/C(=O)C1CC1    ZINC000002537702
C=CCN1CCC(=O)CC1    ZINC000012336808
CN1[C@@H]2CC[C@H]1CC(=O)C2    ZINC000012359923
N[C@H]1C[C@@H]2CC(=O)C[C@@H]2C1    ZINC000258419933
CC(=O)CN1C[C@@H]2C[C@@H]2C1    ZINC000307390694
O=C1C[C@H]2CCCN(C1)C2    ZINC000038665164
O=C1CCN[C@H]2CCC[C@H]12    ZINC000001235048
C#CCNC(C)(C)C(C)=O    ZINC000034929102
O=C1CCCN(C2CC2)C1    ZINC000018880722
O=C1CC[C@H]2CCN[C@H]1C2    ZINC000757119234
CN1C[C@H]2CC[C@@H](C1)C2=O    ZINC000001706469
CN1[C@@H]2CC[C@@H]1C(=O)CC2    ZINC000103537157
C[C@H]1C(=O)C2CCN1CC2    ZINC000039217046
O=C1CCC[C@H]2CNC[C@@H]12    ZINC000095635237
CN1C[C@H]2CC[C@H](C1)C2=O    ZINC000100269538
O=C1CCN2CCCC[C@H]12    ZINC000025879320
C[C@H]1CC(=O)CN1C1CC1    ZINC000023846262
O=C1C[C@H]2CCC[C@@H](C1)N2    ZINC000005134501
O=C(C1CC1)[C@@H]1CCCN1    ZINC000076573863
CC(/C=C/C=O)=C\N(C)C    ZINC000145299777
O=C1CC2(C1)CCCNC2    ZINC000076914370
C[C@@H]1C[C@@H]1CN1CC(=O)C1    ZINC001209420085
CN1C[C@@H]2CC[C@@H](C1)C2=O    ZINC000100269534
C[C@H]1C(=O)C[C@H]2CC[C@H]1N2    ZINC000223138276
CCC(CC)C(=O)CC#N    ZINC000020385304
O=C1CCN[C@@H]2CCC[C@@H]12    ZINC000001235045
O=C[C@H]1CCN(C2CC2)C1    ZINC000095098379
O=C1C[C@@H]2CCCCN2C1    ZINC000083255396
C[C@@H]1C(=O)C[C@H]2CC[C@H]1N2    ZINC000223138338
CN1[C@@H]2CC[C@@H]1CC(=O)C2    ZINC000100002170
O=C1CCCN2CCC[C@H]12    ZINC000038540708
O=C1CCN2CCC[C@H]1C2    ZINC000005849947
O=C1CCNC2(CCC2)C1    ZINC000082410474
C=CCCCN1CC(=O)C1    ZINC001209160215
CN(C)/C=C\C(=O)C1CC1    ZINC000012355840
CC1=CC(=O)C(C)(C)NC1    ZINC000054954718
CCC[C@H](C)C(=O)CC#N    ZINC000020385265
O=C1CCN(C2CC2)CC1    ZINC000008939748
O=C1[C@H]2CCC[C@H]1CNC2    ZINC000104154922
CCC(C)(C)C(=O)CC#N    ZINC000036437565
NC1C[C@H]2CC(=O)C[C@@H]2C1    ZINC000167712058
CC(C)(C)[C@H](C#N)CC=O    ZINC000098175444
CC(C)/N=C1/CCCC1=O    ZINC000098210502
O=C1C[C@H]2CCCCN2C1    ZINC000083255399
CC(=O)C1=C(N)CCCC1    ZINC000038889594
CCC[C@@H](C)C(=O)CC#N    ZINC000020385259
CC(C)CCC(=O)CC#N    ZINC000020385254
O=C1CCN2CCC[C@@H]2C1    ZINC000018506828
CC(=O)CN1C[C@H]2C[C@@H]2C1    ZINC000307390693
CN1[C@@H]2CC[C@H]1CCC2=O    ZINC000005519219
CN(C)/C=C1\CCCC1=O    ZINC000000160211
CCC(=O)C1=NCCCC1    ZINC000032156060
N#CCCCCCCC=O    ZINC000071773856
C[C@@H]1CN2CC[C@H]1C(=O)C2    ZINC000306904126
O=CC12CCN(CC1)CC2    ZINC000095933671
O=C1CCN[C@H]2CCC[C@@H]12    ZINC000001235046
NC1C[C@@H]2CC[C@@H](C1)C2=O    ZINC000103698018
O=C1C[C@@H]2CCNC[C@H]2C1    ZINC000257942381
O=C1CCC[C@H]2CNC[C@H]12    ZINC000095635235
CN(C)/C=C1/CCCC1=O    ZINC000022124049
O=C1CCN[C@@H]2CCC[C@H]12    ZINC000001235047
O=C1CCC[C@@H]2CNC[C@H]12    ZINC000095635234
NC1C[C@H]2CC[C@H](C1)C2=O    ZINC000103698009
O=C[C@@H]1CN2CCC1CC2    ZINC000034596233
C[C@@H]1C[C@H]1CN1CC(=O)C1    ZINC001209420087
CC1(C)CCC(N)=CC1=O    ZINC000079040373
C[C@H]1C[C@H]1CN1CC(=O)C1    ZINC001209420075
O=C[C@@H]1CCN(C2CC2)C1    ZINC000095098380
C[C@H](C#N)C(=O)C(C)(C)C    ZINC000006032415
CCN1C[C@H]2C[C@@H](C1)C2=O    ZINC000047845152
O=C1CC2CCN(CC2)C1    ZINC000039078574
O=C(C1CC1)[C@H]1CCCN1    ZINC000076573857
O=C1CCN(CC2CC2)C1    ZINC000037239794
C#CC(C)(C)NCC(C)=O    ZINC000034929104
C[C@H]1CN2CC[C@H]1C(=O)C2    ZINC000306904125
CCN1CC(=O)C=C(C)C1    ZINC000054954722
NC1C[C@H]2CC[C@@H](C1)C2=O    ZINC000085385938
C[C@H]1CN(C2CC2)CC1=O    ZINC000020776075
O=C1CCN2CCC[C@@H]1C2    ZINC000001621724
C[C@@H]1C(=O)C2CCN1CC2    ZINC000039217045
C[C@H]1C[C@@H]1CN1CC(=O)C1    ZINC001209420083
O=C1CN(C2CCCC2)C1    ZINC001257353621
C[C@@H](C#N)C(=O)C(C)(C)C    ZINC000006019988
CC(=O)CN1C[C@@H]2C[C@H]2C1    ZINC000307390695
O=C1C[C@H]2CNCC[C@H]2C1    ZINC000257942378
O=C1CN(CC2CCC2)C1    ZINC001202739898
CC(C)(C)[C@@H](C#N)CC=O    ZINC000098175445
O=C[C@@H]1CC2CCN1CC2    ZINC000034112012
O=C1C[C@@H]2CCC[C@@H](C1)N2    ZINC000100002220
O=C1C[C@H]2CCNC[C@@H]2C1    ZINC000257942385
O=C1CCN2CCCC[C@@H]12    ZINC000025879323
NC1C[C@@H]2CC(=O)C[C@H]2C1    ZINC000060313864
O=C1CCN2CCC[C@H]2C1    ZINC000018506830
CC(=O)/C=C(/C)NC1CC1    ZINC000100008324
O=C1C[C@H]2CCC[C@H](C1)N2    ZINC000100002215
O=C1CN(CCC2CC2)C1    ZINC001208684495
CCNC1=CC(=O)CCC1    ZINC000016001327
O=C1CCC[C@@H]2CNC[C@@H]12    ZINC000095635236
O=C[C@H]1CN2CCC1CC2    ZINC000034596234
C[C@@H]1CC(=O)CN1C1CC1    ZINC000023846258
C[C@@H]1CN(C2CC2)CC1=O    ZINC000020776072
O=C1CCN[C@@H](C2CC2)C1    ZINC000018880523
O=C[C@H]1CC2CCN1CC2    ZINC000034112011
CC(=O)C1=CCN(C)CC1    ZINC000003164350
CC1(C)CC(N)=CC(=O)C1    ZINC000015980693
O=C1CCN[C@H](C2CC2)C1    ZINC000018880526
O=C1CC2(C1)CCNCC2    ZINC000066348778
O=C1CCN2CCC1CC2    ZINC000033943700
O=C1CCCN2CCC[C@@H]12    ZINC000038540710
O=C1C[C@H]2CCNC[C@H]2C1    ZINC000257942382
CC(C)(C)CC(=O)CC#N    ZINC000020385286
O=C(CCl)CCCl    ZINC000005178717
C[C@@](Cl)(C=O)CCl    ZINC000002023937
C[C@](Cl)(C=O)CCl    ZINC000002023935
O=Cc1csc(C=O)c1    ZINC000001296257
O=Cc1ccc(C=O)s1    ZINC000000042388
O=Cc1ccsc1C=O    ZINC000000160395
CC(=O)CS(=O)(=O)F    ZINC000259236563
O=CC(=O)c1cccs1    ZINC000004204386
O=CC(=O)c1ccsc1    ZINC000001695362
O=C1C(F)=C(F)C1(F)F    ZINC000016159297
O=Cc1cscc1C=O    ZINC000022003342
O=CCOP(=O)(O)O    ZINC000005828299
O=Cc1ccccc1Cl    ZINC000001706909
O=Cc1ccc(Cl)cc1    ZINC000000896325
O=Cc1cccc(Cl)c1    ZINC000000164556
O=C1CO[C@@H]1C(F)(F)F    ZINC000242718345
O=Cc1ccoc1C(=O)O    ZINC000020032360
O=Cc1occc(=O)c1O    ZINC000107115516
O=C(O)C(=O)c1ccoc1    ZINC000002026911
O=C1CC(=O)C(=O)CC1=O    ZINC000136943269
O=Cc1ccc(C(=O)O)o1    ZINC000002566292
O=C1CO[C@H]1C(F)(F)F    ZINC000242718343
O=Cc1cc(C(=O)O)co1    ZINC000039060636
O=C1C=C(O)C(=O)[C@@H]2O[C@H]12    ZINC000000160769
O=C1C=C(O)C(=O)[C@H]2O[C@@H]12    ZINC000018177957
O=C1C=C(O)C(=O)[C@@H]2O[C@@H]12    ZINC000100015635
O=C(O)C(=O)c1ccco1    ZINC000001689496
O=C1C=C(O)C(=O)C=C1O    ZINC000001727813
O=C1C=C(O)C(=O)[C@H]2O[C@H]12    ZINC000100015633
O=Cc1cc(=O)c(O)co1    ZINC000107115520
O=Cc1occc1C(=O)O    ZINC000082410380
O=Cc1ccc([N+](=O)[O-])[nH]1    ZINC000001681946
C/N=C(\C#N)C(=O)C(=O)O    ZINC000100034493
O=Cc1nc[nH]c1C(=O)O    ZINC000082046801
O=C(O)C(=O)c1c[nH]cn1    ZINC000002140565
O=Cc1cc(=O)[nH]c(=O)[nH]1    ZINC000001686091
O=Cc1cc(C(=O)O)[nH]n1    ZINC000028948714
O=Cc1c(O)nc[nH]c1=O    ZINC000018203967
O=Cc1c[nH]nc1C(=O)O    ZINC000042384355
O=Cc1c[nH]c(=O)[nH]c1=O    ZINC000000434270
O=Cc1cc(F)ccc1O    ZINC000002572869
O=Cc1coc(B(O)O)c1    ZINC000169746815
O=Cc1ccc(B(O)O)o1    ZINC000169747014
O=Cc1ccoc1B(O)O    ZINC000169747000
Cc1cc(C=O)sc1C    ZINC000002389352
Cc1cc(C)c(C=O)s1    ZINC000004208892
O=Cc1cccc(O)c1F    ZINC000032179814
Cc1ccc(CC=O)s1    ZINC000082954663
CC(=O)c1ccc(C)s1    ZINC000002146674
CC(=O)c1csc(C)c1    ZINC000082761256
CCC(=O)c1cccs1    ZINC000000159604
O=Cc1cccc(F)c1O    ZINC000002242717
CC(=O)c1sccc1C    ZINC000001081110
O=Cc1c(O)cccc1F    ZINC000002572868
CCC(=O)c1ccsc1    ZINC000002573578
O=Cc1cc(O)cc(F)c1    ZINC000058824993
CC(=O)Cc1ccsc1    ZINC000020252681
O=Cc1ccc(F)cc1O    ZINC000002510730
CCc1ccc(C=O)s1    ZINC000000152280
Cc1cc(C=O)c(C)s1    ZINC000002581119
O=Cc1ccc(O)c(F)c1    ZINC000002566026
O=Cc1cc(O)ccc1F    ZINC000014989274
Cc1scc(C=O)c1C    ZINC000034275563
CC(=O)c1cc(C)cs1    ZINC000001596527
O=Cc1occc1B(O)O    ZINC000197180749
O=Cc1ccc(O)cc1F    ZINC000012359165
O=Cc1ccc(F)c(O)c1    ZINC000032179820
O=Cc1cc(B(O)O)co1    ZINC000169747420
CC(=O)Cc1cccs1    ZINC000000163136
CC(=O)CCC(F)(F)F    ZINC000059519292
CC(=O)c1ncc(F)cn1    ZINC000077028405
Nc1ccnc(F)c1C=O    ZINC000238658726
C[C@H](CC=O)C(F)(F)F    ZINC000072265721
Nc1ncc(F)cc1C=O    ZINC000066054169
CC(C)C(=O)C(F)(F)F    ZINC000001675528
CCOC(=O)C(=O)[CH-]C#N    ZINC000100026244
CCCC(=O)C(F)(F)F    ZINC000001675527
C[C@@H](CC=O)C(F)(F)F    ZINC000072265720
Nc1cc(F)cnc1C=O    ZINC000095628589
C=C1C(=O)CC[C@@H]1C(=O)O    ZINC000001845604
O=C[C@H]1CCCC(=O)C1=O    ZINC000110288434
CC(=O)O[C@@H]1C=CC(=O)C1    ZINC000001591482
O=C(O)C1=CC(=O)CCC1    ZINC000005725512
CC(=O)C1C(=O)CCC1=O    ZINC000100075344
O=C(O)[C@@H]1[C@@H]2CCC(=O)[C@H]21    ZINC000144717442
O=C1C[C@H]2O[C@@H](C1)[C@@H]1O[C@@H]12    ZINC000138471519
CC(=O)O[C@H]1C=CC(=O)C1    ZINC000005663725
COCC(=O)c1ccco1    ZINC000014442491
CC(=O)c1ccc(CO)o1    ZINC000032151515
CC(=O)[C@]12C[C@@H]1COC2=O    ZINC000105571330
CC(=O)[C@@]12C[C@H]1COC2=O    ZINC000105571333
O=C(O)[C@H]1CC=CC(=O)C1    ZINC000013526248
COC(=O)C1=CC(=O)CC1    ZINC000039087238
O=C(O)[C@H]1[C@@H]2C(=O)CC[C@H]12    ZINC000038844733
O=C(O)[C@@H]1CC=CC(=O)C1    ZINC000013526244
CCOc1ccc(C=O)o1    ZINC000085873725
COc1ccoc1C(C)=O    ZINC000013306463
CC1=C(C(=O)O)CCC1=O    ZINC000001690893
CC(=O)[C@]12C[C@H]1COC2=O    ZINC000038338333
COCc1ccc(C=O)o1    ZINC000001995110
O=CC1=CCC[C@H]1C(=O)O    ZINC000104700123
O=C(O)[C@@H]1[C@@H]2CCC(=O)[C@@H]21    ZINC000227749482
Cc1ccc(C(=O)CO)o1    ZINC000084426164
O=CC12CC(C(=O)O)(C1)C2    ZINC000039060643
C=C1C(=O)CC[C@H]1C(=O)O    ZINC000001652951
CC[C@@H]1OC=CC(=O)C1=O    ZINC000034001073
CC(=O)OC1=CC(=O)CC1    ZINC000139001205
O=C[C@@H]1CCCC(=O)C1=O    ZINC000110288430
COC(=O)[C@H]1C=CC(=O)C1    ZINC000100055750
O=CC1=CCC[C@@H]1C(=O)O    ZINC000104700119
C[C@@H](O)C(=O)c1ccco1    ZINC000013534504
CC[C@H]1OC=CC(=O)C1=O    ZINC000034001072
CC(=O)[C@@]12C[C@@H]1COC2=O    ZINC000038338332
C[C@H](O)C(=O)c1ccco1    ZINC000100218837
O=C1CCC2=C1COCO2    ZINC000002149591
O=C(O)[C@@H]1[C@H]2CCC(=O)[C@H]12    ZINC000227749493
COC(=O)[C@@H]1C=CC(=O)C1    ZINC000039087273
NC(N)=C1C(=O)CCC1=O    ZINC000408712683
CC(=O)CC(=O)NCC#N    ZINC000001653071
COc1cc(C=O)n(C)n1    ZINC000143849363
O=C1CC=C(B(O)O)CC1    ZINC001772572490
COc1nn(C)cc1C=O    ZINC000076574123
CNC(=O)[C@@H](C#N)C(C)=O    ZINC000104082455
CC(C)c1noc(C=O)n1    ZINC000082049839
CC(=O)C1=NN(C)C(=O)C1    ZINC000197525989
CNC(=O)[C@H](C#N)C(C)=O    ZINC000104082453
CC(=O)Cc1nc(C)no1    ZINC000019087917
C=C(N)C(=O)N1CC(=O)C1    ZINC001160554158
COc1c(C=O)cnn1C    ZINC000019052258
COc1cnn(C)c1C=O    ZINC000019053094
O=Cc1cnn(CCO)c1    ZINC000019486351
COCn1ccc(C=O)n1    ZINC000066347178
CCC(=O)c1cc(N)on1    ZINC000169603718
CCCC(=O)C(=O)NC#N    ZINC001144042859
CC(=O)CCC(=O)NC#N    ZINC001142753383
CC(=O)c1[nH]c(=O)[nH]c1C    ZINC000000161333
CC(=O)C(=O)N(C)CC#N    ZINC000142323847
N=CNC(=O)C(=O)C1CC1    ZINC000021419098
Cn1cc(C(=O)CO)cn1    ZINC000103614813
CCc1nnc(C(C)=O)o1    ZINC000084426165
CCC(=O)c1nnc(C)o1    ZINC000203899029
CC(=O)Cc1nnc(C)o1    ZINC000015021282
CCCc1noc(C=O)n1    ZINC000020441108
O=C1C=C(B(O)O)CCC1    ZINC000238607055
CC(=O)Cn1nnnc1C    ZINC000000049641
CC(=O)[C@H](C#N)/C(N)=N/N    ZINC000003132561
NCC(=O)c1nc[nH]c1N    ZINC000034770171
CC(=O)C#C[Si](C)(C)C    ZINC000169747612
CC(=O)Cn1nnc(C)n1    ZINC000001235130
CC(=O)[C@@H](C#N)C(=N)NN    ZINC000005186643
O=C(C1CC1)[C@@H]1CCCO1    ZINC000083710654
O=C1[C@@H]2CCC[C@H]1COC2    ZINC000024112036
C#C[C@H](C)O[C@H](C)C(C)=O    ZINC001205231834
CCCO[C@@H]1C=CC(=O)C1    ZINC001205099686
O=CCC[C@@H]1CCCC1=O    ZINC000039249125
O=C[C@@H]1C[C@H]1[C@@H]1CCOC1    ZINC000242495297
O=C1[C@@H]2CC[C@@H]1[C@@H](O)CC2    ZINC000138862539
O=C1CCCCC(=O)CC1    ZINC000004825289
O=CCC[C@H]1CCCC1=O    ZINC000039249124
O=C1CCOC12CCCC2    ZINC000084311002
O=C[C@@H]1C[C@@H]1[C@@H]1CCCO1    ZINC000242463797
O=C1CC(OCC2CC2)C1    ZINC000085505214
O=C1CCC[C@H]2CC[C@@H]1O2    ZINC000018774710
C[C@H]1C[C@H](C)C(O)=CC1=O    ZINC000005276228
O=C1CCC[C@]12CCCO2    ZINC000039017166
CC1(C)CCC(=O)[C@H]2O[C@@H]21    ZINC000101008628
C[C@H]1CCC(=O)[C@@H](C=O)C1    ZINC000034580528
CC1CC(=O)C(C)C(=O)C1    ZINC000100019410
CCCO[C@H]1C=CC(=O)C1    ZINC001205099687
C[C@@H]1C[C@](C)(C=O)CC1=O    ZINC000217889224
O=C1CCC[C@@H]2CC[C@@H]1O2    ZINC000101008368
O=C1CCC12CCOCC2    ZINC000095835807
CCOC1=CCCCC1=O    ZINC000004794427
O=CC12CCC(CC1)OC2    ZINC000117213732
C[C@H]1C[C@](C)(C=O)CC1=O    ZINC000217889314
CO[C@H]1CC(=O)C12CCC2    ZINC000299805661
O=C[C@H]1CCCCCC1=O    ZINC000023704450
C[C@@H]1CCC(=O)[C@H](C=O)C1    ZINC000034580527
COC[C@@H]1[C@H]2CCC(=O)[C@@H]12    ZINC000147384430
C[C@@H]1CCC/C(=C\O)C1=O    ZINC000071786109
O=C1COC12CCCCC2    ZINC000197504181
C#C[C@@H](C)O[C@H](C)C(C)=O    ZINC001205231832
CCCC1=C(O)C(=O)CC1    ZINC000032151838
CC(=O)[C@H]1C[C@H]2CC[C@H]1O2    ZINC000238833248
O=C1CCCCC/C1=C/O    ZINC000004794533
O=C[C@@H]1C[C@H]1[C@H]1CCOC1    ZINC000242495298
O=C1CCC=CCC[C@@H]1O    ZINC000001708892
C/C=C/COC1CC(=O)C1    ZINC001205043223
CC(C)O[C@@H]1C=CC(=O)C1    ZINC000238203495
O=C1[C@@H]2CC[C@H]1CC(O)C2    ZINC000039429644
O=C1CCCCCC(=O)C1    ZINC000095917473
O=C1CC/C=C/CC[C@H]1O    ZINC000104097959
O=C[C@@H]1C[C@@H]1[C@H]1CCCO1    ZINC000242463795
C[C@@H]1C[C@H](C)C(=O)C=C1O    ZINC000095626658
O=C1CCO[C@H](C2CC2)C1    ZINC000018880538
CC[C@@H]1CCC(=O)C(=O)C1    ZINC000101368410
CC1(C)CCC(=O)[C@H]2O[C@H]21    ZINC000044495144
O=C[C@@H]1C[C@H]1[C@H]1CCCO1    ZINC000242463800
C[C@H]1CCC(=O)[C@H](C=O)C1    ZINC000034330389
CCOC1=C(C)C(=O)[C@@H]1C    ZINC000005837695
CC1(C)C(=O)CCCC1=O    ZINC000032218357
O=C1CCC2(COC2)CC1    ZINC000095630859
C[C@@H]1C[C@@](C)(C=O)CC1=O    ZINC000217889403
CO[C@@H]1CC(=O)C12CCC2    ZINC000299805660
C[C@@H]1C[C@H](C)C(=O)CC1=O    ZINC000000401417
CC1(C)CCC(=O)[C@@H]2O[C@@H]21    ZINC000044495142
CC1(C)CC(=O)[C@H]2O[C@H]2C1    ZINC000087493562
C[C@H]1CCC/C(=C\O)C1=O    ZINC000071786110
CC(=O)CC(=O)C1(C)CC1    ZINC000087364765
CCC(=O)[C@@H]1CCCC1=O    ZINC000031362035
C[C@H]1C[C@H](C)C(=O)CC1=O    ZINC000101142458
O=C[C@@H]1CCCCCC1=O    ZINC000023704448
O=C[C@H]1CC12CCOCC2    ZINC000107156554
O=C[C@@H]1C[C@@H]1[C@H]1CCOC1    ZINC000242495203
CCC(=O)[C@H]1CCCC1=O    ZINC000031362037
COC[C@H]1[C@@H]2C(=O)CC[C@@H]12    ZINC000147384013
CCC(=O)CC(=O)C1CC1    ZINC000020429380
CCC(=O)CC1=CCOC1    ZINC001249921290
O=C1CCCCC/C1=C\O    ZINC000104325220
CC(=O)C[C@H]1CCCC1=O    ZINC000002519600
C[C@H]1C[C@@](C)(C=O)CC1=O    ZINC000217889464
C[C@@H]1C[C@H](C)C(O)=CC1=O    ZINC000095626657
O=C1CCC[C@@H]2CC[C@H]1O2    ZINC000018774712
O=C1CCO[C@@H](C2CC2)C1    ZINC000018880535
O=C1[C@@H]2CC[C@@H]1[C@H](O)CC2    ZINC000138862377
CC#CCO[C@H](C)C(C)=O    ZINC000238033983
CCO/C=C1/CCCC1=O    ZINC000082556812
O=C[C@@H]1CC12CCOCC2    ZINC000107156559
CC(=O)[C@H]1CCCCC1=O    ZINC000100011686
C[C@H]1CCCC(=O)CC1=O    ZINC000043198613
CCOC1=C(C)C(=O)[C@H]1C    ZINC000005064347
O=C1CC/C=C/CC[C@@H]1O    ZINC000104097952
CC(=O)[C@@H]1CCCCC1=O    ZINC000001688310
O=C1CCC2(CCO2)CC1    ZINC000238584178
CCOC1=CC(=O)CCC1    ZINC000003860442
COC[C@@H]1[C@H]2CCC(=O)[C@H]12    ZINC000204468757
C#C[C@@H](C)O[C@@H](C)C(C)=O    ZINC001205231835
O=C1CCC[C@@]12CCCO2    ZINC000039017165
C[C@@H]1CCC(=O)[C@@H](C=O)C1    ZINC000034330388
CC1(C)C(=O)C(C)(C)C1=O    ZINC000000404467
CC1(C)CC(=O)[C@@H]2O[C@@H]2C1    ZINC000087493561
O=C1CCC=CCC[C@H]1O    ZINC000008637322
O=C1[C@@H]2CC[C@@H]1CC(O)C2    ZINC000137194488
C#C[C@H](C)O[C@@H](C)C(C)=O    ZINC001205231836
O=C[C@@H]1C[C@@H]1[C@@H]1CCOC1    ZINC000242495299
O=CC1CCC(C=O)CC1    ZINC000034327640
CC1(C)CCC(=O)[C@@H]2O[C@H]21    ZINC000101008632
C=CCCOC1CC(=O)C1    ZINC001224339921
O=C(C1CC1)[C@H]1CCCO1    ZINC000083710653
CCC1CC(=O)CC(=O)C1    ZINC000100027107
O=CC(C=O)C1CCCC1    ZINC000071255818
CC1(C)CCC(=O)C(=O)C1    ZINC000101367532
O=C1CCCC(=O)CCC1    ZINC000001721223
C[C@@H]1CCCC(=O)CC1=O    ZINC000043198612
CC(C)O[C@H]1C=CC(=O)C1    ZINC000238201136
CC1(C)CC(=O)CC(=O)C1    ZINC000100008249
C=C(C)COC1CC(=O)C1    ZINC001206744407
C[C@@H]1C[C@@H](C)C(O)=CC1=O    ZINC000005275418
CC[C@H]1CCC(=O)C(=O)C1    ZINC000101368413
O=C1[C@@H]2CCC[C@@H]1COC2    ZINC000100098806
O=C1CCOC2(CCC2)C1    ZINC000082410320
O=C[C@@H]1C[C@H]1[C@@H]1CCCO1    ZINC000242463798
CC(=O)[C@@H]1C[C@H]2CC[C@H]1O2    ZINC000238833250
CC1(C)CCC(=O)CC1=O    ZINC000100019159
CC(=O)CC(=O)C1CCC1    ZINC000072194354
C#C[C@@H](C)OCC(=O)CC    ZINC001204863686
CC#CCO[C@@H](C)C(C)=O    ZINC000238033748
O=C1CCC[C@H]2CC[C@H]1O2    ZINC000101008367
O=C1[C@H]2CC[C@H]1CC(O)C2    ZINC000137194547
C#C[C@H](C)OCC(=O)CC    ZINC001204863687
CCOC1=C(C)C(=O)CC1    ZINC000002389304
CC(=O)C[C@@H]1CCCC1=O    ZINC000025695762
O=C1CC2(C1)CCOCC2    ZINC000087439763
O=C1CCOCC12CCC2    ZINC000107396496
O=C1[C@H]2CCC[C@H]1COC2    ZINC000100098809
COC[C@@H]1[C@@H]2CCC(=O)[C@H]12    ZINC000026282771
COC12CC(C(C)=O)(C1)C2    ZINC000575624138
O=C1C2CNCC1CNC2    ZINC000024112043
CCN(CC#N)CC(C)=O    ZINC000639469701
CC(=O)CN[C@H](C)CC#N    ZINC000639726744
CC(=O)CN(C)CCC#N    ZINC000048013384
CC(=O)CN[C@@H](C)CC#N    ZINC000639726743
CCCC[C@H]1CCCC1=O    ZINC000003107550
C[C@H]1C[C@H](C=O)C[C@@H](C)C1    ZINC000252168527
CC(C)[C@H]1CCCC(=O)C1    ZINC000003074765
CC(C)[C@@H]1CC(=O)C[C@@H]1C    ZINC000001707312
CC(C)=CCC[C@@H](C)C=O    ZINC000001851029
C[C@@H]1CCCC(C)(C)C1=O    ZINC000002038648
C[C@@H]1CC[C@H](C=O)[C@H](C)C1    ZINC000009305569
C[C@H]1CC[C@@H](C=O)[C@@H](C)C1    ZINC000013626953
CC[C@@H]1CC[C@H](CC)C1=O    ZINC000017147889
CC(=O)[C@@H]1CCCC[C@H]1C    ZINC000006030862
CCCCC1(C(C)=O)CC1    ZINC000071482971
CC(C)[C@H]1CC(=O)C[C@@H]1C    ZINC000001707314
CCCCCC/C=C\C=O    ZINC000070450810
CC(=O)C1CCCCCC1    ZINC000039264079
C[C@@H]1CCCCCCC1=O    ZINC000004530432
CC[C@@H]1C[C@@H](C)CCC1=O    ZINC000044468468
CCC[C@H]1CCCC(=O)C1    ZINC000034075451
CC(C)[C@H]1CCCCC1=O    ZINC000002004542
CC(C)(C)CC(=O)C1CC1    ZINC000070735839
CC1(C)CCC(C)(C)C1=O    ZINC000002564198
CC1(C)CCC[C@H](C=O)C1    ZINC000033951047
CCCC[C@@H]1CCCC1=O    ZINC000003107551
CC(C)[C@@]1(C)CCC(=O)C1    ZINC000095942503
CC(C)CCC(=O)C1CC1    ZINC000053766024
CC(=O)[C@H]1C[C@@H](C)C1(C)C    ZINC000001677924
CC[C@@H]1CCCCCC1=O    ZINC000005599118
CC(C)(C)[C@H]1CCCC1=O    ZINC000039220742
O=CC1CCCCCCC1    ZINC000005189240
CC(=O)C1C(C)(C)C1(C)C    ZINC000039115791
CCC/C=C(/CC)C(C)=O    ZINC000105961176
C[C@H]1CC(=O)CC(C)(C)C1    ZINC000002040259
C[C@@H]1CC[C@@H](C)[C@@H](C)C1=O    ZINC000006031070
O=CCCC1CCCCC1    ZINC000001571239
C=CC(=O)CCCCCC    ZINC000002510298
CCC/C=C/CC(=O)CC    ZINC000036447823
CCC(/C=C\C(C)=O)CC    ZINC000100270803
CC(C)(C)[C@@H]1CCC(=O)C1    ZINC000001765813
CC[C@@H](C)[C@H]1CCC(=O)C1    ZINC000086393978
CC(C)[C@@H]1CCCCC1=O    ZINC000005442578
C[C@H]1CC[C@H](C=O)[C@@H](C)C1    ZINC000013626959
C[C@@H]1CCC(C)(C)CC1=O    ZINC000114921223
CC1(C)CCCCCC1=O    ZINC000039259018
CC1(C=O)CCCCCC1    ZINC000095347801
CC(C)(C)[C@@H]1CCCC1=O    ZINC000032302953
CC(C)(C)C(=O)C1CCC1    ZINC000034289527
CC(C)(C)[C@H]1CCC(=O)C1    ZINC000002032338
CC(=O)C1CCC(C)CC1    ZINC000001597975
CC(C)[C@]1(C)CCC(=O)C1    ZINC000095942502
CC(=O)CCC1CCCC1    ZINC000048733096
C[C@@H]1C[C@@H](C)CC[C@@H]1C=O    ZINC000009305570
CCC(=O)C1CCCCC1    ZINC000012358900
C=CCCCCCC(C)=O    ZINC000002037477
CCC1CCC(C=O)CC1    ZINC000039060712
C[C@@H]1CC[C@@H](C)[C@H](C)C1=O    ZINC000256080692
CC(C)C[C@@H]1CCCC1=O    ZINC000038892201
CCC[C@@H]1CCCC(=O)C1    ZINC000034172255
C[C@H]1CCCCCCC1=O    ZINC000004530434
CC(C)[C@@H]1CCCC(=O)C1    ZINC000003074766
CC(C)C(=O)C1CCCC1    ZINC000001683929
CC[C@H]1CCCC[C@H]1C=O    ZINC000069049528
C[C@@H]1CC[C@H](C)[C@@H](C)C1=O    ZINC000006037701
CC1(C)CCCC(=O)CC1    ZINC000034342999
CC1CCCC(=O)CCC1    ZINC000005014657
CCCCCC/C=C/C=O    ZINC000001571215
CC(=O)[C@H]1CCCC[C@@H]1C    ZINC000039276195
CC1(C)CC(=O)C(C)(C)C1    ZINC000002507848
CC(=O)[C@@H]1C[C@H](C)C1(C)C    ZINC000001677921
CC[C@@H]1CC[C@@H](C)CC1=O    ZINC000149348541
CC(=O)[C@H]1CCCC[C@H]1C    ZINC000039276193
C[C@@H](C=O)C1CCCCC1    ZINC000001571238
CC[C@@H]1CCCC(=O)CC1    ZINC000034721593
CC(=O)C1(C)CCCCC1    ZINC000140047267
CC(C)C[C@@H]1CCC(=O)C1    ZINC000034477603
CCCCC/C=C/C(C)=O    ZINC000100004352
CC1(C)CCC[C@@H](C=O)C1    ZINC000033951048
CC[C@H]1CC[C@@H](C)CC1=O    ZINC000149348686
C[C@@H]1CC[C@@H](C=O)[C@@H](C)C1    ZINC000013626950
CC(C)=CCC(C)(C)C=O    ZINC000001845399
CCCC(=O)C1CCCC1    ZINC000001683928
CCC[C@@H]1CCCCC1=O    ZINC000001684928
CC[C@H]1CCCCCC1=O    ZINC000004683345
CC[C@H]1C[C@@H](C)CCC1=O    ZINC000044468471
CC(C)[C@@H]1CC(=O)C[C@H]1C    ZINC000001707313
C[C@@H]1CC(=O)CC(C)(C)C1    ZINC000002040260
CC[C@@H]1C[C@H](C)CCC1=O    ZINC000044468462
CC(=O)/C=C(\C)C(C)(C)C    ZINC000013407792
C=CCCCCCCC=O    ZINC000005157634
C[C@H]1CC(C)(C)CCC1=O    ZINC000006037382
CCCC1(C=O)CC(C)C1    ZINC000096509262
CCC/C=C(\CC)C(C)=O    ZINC000006655420
CC(=O)[C@@H]1C[C@@H](C)C1(C)C    ZINC000001677922
CC1(C)CCC(C=O)CC1    ZINC000078210771
O=C1CCCCCCCC1    ZINC000001575720
C[C@@H]1C[C@@H](C)CC[C@H]1C=O    ZINC000009305573
CC[C@H]1CCCC(=O)CC1    ZINC000034721594
CC[C@@H]1CCCC[C@@H]1C=O    ZINC000069049524
C[C@@H]1CC[C@H](C=O)[C@@H](C)C1    ZINC000013626956
CC/C=C/CCCCC=O    ZINC000001841335
CCCCC1(C=O)CCC1    ZINC000096509260
CC[C@@H]1CCCC[C@H]1C=O    ZINC000069049527
CC/C=C\CCCCC=O    ZINC000005227006
CC(C)C[C@H]1CCCC1=O    ZINC000038892203
CC[C@H]1CC[C@H](CC)C1=O    ZINC000001758461
CC1(C)CC(=O)CC1(C)C    ZINC000140098819
C=C(C)CC(=O)C(C)(C)C    ZINC000039271485
CC(C)CC1(C=O)CCC1    ZINC000096509261
CCCCC/C=C\C(C)=O    ZINC000013547256
C=CCC(C)(C)C(=O)CC    ZINC000003132682
CC(=O)[C@H]1C[C@H](C)C1(C)C    ZINC000001677923
CC(=O)[C@@H]1CCCC[C@@H]1C    ZINC000006037532
CC[C@H]1CC[C@H](C)CC1=O    ZINC000149348945
CC(C)C[C@H]1CCC(=O)C1    ZINC000034477604
C[C@@H]1CC[C@@H](C=O)[C@H](C)C1    ZINC000009305572
CC[C@H]1C[C@H](C)CCC1=O    ZINC000044468465
CC[C@@H]1CC[C@H](C)CC1=O    ZINC000149348842
C[C@H](C=O)C1CCCCC1    ZINC000002046385
CC[C@H](C)[C@@H]1CCC(=O)C1    ZINC000086393976
C[C@@H]1CC(C=O)C[C@@H](C)C1    ZINC000082833315
CC(C)/C=C/C(=O)C(C)C    ZINC000005358273
CCC(/C=C/C(C)=O)CC    ZINC000017354240
CC(C)C1CCC(=O)CC1    ZINC000001577385
CC(C)[C@H]1CC(=O)C[C@H]1C    ZINC000001707315
CC(=O)CC1CCCCC1    ZINC000001706891
CC[C@H](C)[C@H]1CCC(=O)C1    ZINC000086393979
CCCC1CCC(=O)CC1    ZINC000002522708
CC(C)=CCC[C@H](C)C=O    ZINC000001718839
CC[C@@H](C)[C@@H]1CCC(=O)C1    ZINC000086393974
CCC[C@H]1CCCCC1=O    ZINC000002041184
C[C@@H]1CC(C)(C)CCC1=O    ZINC000006030688
C[C@@H]1CC[C@H](C)[C@H](C)C1=O    ZINC000256080693
CC[C@@H]1CC[C@@H](CC)C1=O    ZINC000001758460
C[C@H]1CCCC(C)(C)C1=O    ZINC000001594272
CC[C@H]1CCCC[C@@H]1C=O    ZINC000069049526
C[C@H]1CC(C=O)C[C@H](C)C1    ZINC000082833316
C[C@H]1CCC(C)(C)CC1=O    ZINC000114921224
O=Cc1ncsc1C=O    ZINC000020357651
O=CC(=O)c1cncs1    ZINC000098175578
O=Cc1ccc(Cl)nc1    ZINC000000169497
O=Cc1cnccc1Cl    ZINC000014982474
O=Cc1cc(Cl)ccn1    ZINC000014008093
O=C1C=CC(=NCl)C=C1    ZINC000001555531
O=Cc1ccnc(Cl)c1    ZINC000003883725
NC(=O)C(=O)C(F)(F)F    ZINC000002525295
O=Cc1ccc(Cl)cn1    ZINC000008698212
O=Cc1cccc(Cl)n1    ZINC000014982470
O=Cc1ncccc1Cl    ZINC000014982472
O=Cc1ccncc1Cl    ZINC000012958751
O=Cc1cccnc1Cl    ZINC000000168332
O=Cc1cncc(Cl)c1    ZINC000006643293
O=Cc1ccc([N+](=O)[O-])o1    ZINC000000152275
O=Cc1cc([N+](=O)[O-])co1    ZINC000006091397
O=Cc1occc1[N+](=O)[O-]    ZINC000026254541
O=Cc1coc([N+](=O)[O-])c1    ZINC000039060925
O=Cc1cncc(F)c1O    ZINC000263615000
CC(=O)c1scnc1C    ZINC000006069129
CC(=O)c1nc(C)cs1    ZINC000025723359
CC(=O)c1cnc(C)s1    ZINC000054159096
CCc1csc(C=O)n1    ZINC000039060834
CCc1nc(C=O)cs1    ZINC000037974022
CSc1ccc(C=O)[nH]1    ZINC000000334148
NCC(=O)c1cccs1    ZINC000034679630
N#C[C@@H]1CCC(=O)CS1    ZINC000225800880
NCC(=O)c1ccsc1    ZINC000034478601
Cc1nc(C=O)sc1C    ZINC000045205762
Cc1ncsc1CC=O    ZINC000020443398
Cc1ncc(CC=O)s1    ZINC000165350790
CC(=O)c1cscc1N    ZINC000242548009
CC(=O)c1ncsc1C    ZINC000082409983
CCC(=O)c1nccs1    ZINC000002020149
CC(=O)c1ccc(N)s1    ZINC000032152423
O=Cc1nc[nH]c1[N+](=O)[O-]    ZINC000032147215
O=Cc1cc(=O)[nH]cc1F    ZINC000015444615
CCc1cnc(C=O)s1    ZINC000039060826
CC(=O)c1csc(C)n1    ZINC000015855283
CC(=O)c1ncc(C)s1    ZINC000032167373
CC(=O)c1sccc1N    ZINC000000159898
CCc1ncc(C=O)s1    ZINC000039134598
N#C[C@H]1CCC(=O)CS1    ZINC000225800899
Cc1nc(C)c(C=O)s1    ZINC000000158616
CC(=O)c1cc(C)ns1    ZINC000082409995
CC(=O)c1ccsc1N    ZINC000039118642
O=C1CC(CO)=NC=C1O    ZINC000100029555
C/C(N)=C1/C(=O)COC1=O    ZINC000101922113
CCOC(=O)C(=O)CC#N    ZINC000002585913
N/C=C1\C(=O)CCOC1=O    ZINC000100899829
C/C(N)=C1\C(=O)COC1=O    ZINC000103702103
CC(=O)[C@@H]1C(=O)CNC1=O    ZINC000018085279
COCc1cc(C=O)no1    ZINC000016943643
C[C@@H](N)C(=O)C(F)(F)F    ZINC000020285513
COC(=O)CC(=O)CC#N    ZINC000034049598
CC(=O)[C@H]1C(=O)CNC1=O    ZINC000104600997
O=C(O)C1=CNCCC1=O    ZINC000104247555
CC(=O)C(=O)N1CC(=O)C1    ZINC001142698112
C[C@H](N)C(=O)C(F)(F)F    ZINC000020285517
COc1cc(C(C)=O)on1    ZINC000038885515
COC(=O)[C@H](C#N)C(C)=O    ZINC000100162786
CC(=O)c1cc(CO)on1    ZINC000027522429
CC(=O)C1=C(O)CNC1=O    ZINC000100114596
COC(=O)[C@@H](C#N)C(C)=O    ZINC000100162788
CC(=O)NCC(=O)C=[N+]=[N-]    ZINC000005278618
COCn1cc(C=O)nn1    ZINC000067425346
CC(=O)Cn1nnnc1N    ZINC000019091152
CC1(C)NC(=O)CCC1=O    ZINC000201077385
CCN1C[C@@H](C=O)CC1=O    ZINC000095098424
O=C1C[C@H]2CC[C@H](C1)N2O    ZINC000100020466
CN(C)C(=O)C1CC(=O)C1    ZINC000096528045
CC(=O)NCC(=O)C1CC1    ZINC000072206820
CC(=O)N1CC[C@H](C=O)C1    ZINC000039060843
CC(C)[C@H]1OC(N)=CC1=O    ZINC000110771390
C=CCON=C(C)C(C)=O    ZINC000902761062
CNC=C(C(C)=O)C(C)=O    ZINC000100219088
CC(=O)C(=O)/C=C/N(C)C    ZINC000039069109
CC[C@H]1CNC(=O)CC1=O    ZINC000040448527
O=C1CCN2CCO[C@H]1C2    ZINC000034617031
CC(=O)C1=C(N)OCCC1    ZINC000005437852
CC1(C)CC(=O)CC(=O)N1    ZINC000005734422
C=C(C)CNC(=O)C(C)=O    ZINC001142699846
CN(C)C(=O)C(=O)C1CC1    ZINC001182662221
CC(=O)NC1(C(C)=O)CC1    ZINC000201903434
CC[C@@H]1CNC(=O)CC1=O    ZINC000040448526
CC(=O)N1CCC[C@@H]1C=O    ZINC000019678883
CN1[C@@H](C=O)CC[C@@H]1C=O    ZINC000242522382
O=C1[C@@H]2CNC[C@H]1COC2    ZINC000024112053
CC(=O)[C@H]1CCCNC1=O    ZINC000034124577
NC(=O)[C@@H]1CCCC(=O)C1    ZINC000104646392
CC(=O)[C@H](C)OCCC#N    ZINC001205611146
CC1(C)CC(=O)CNC1=O    ZINC000201077971
CNC(=O)C1(C(C)=O)CC1    ZINC000039064000
O=C1[C@H]2CNC[C@H]1COC2    ZINC000100423723
CCN1C[C@H](C=O)CC1=O    ZINC000095098423
CC(=O)N1CCCC(=O)C1    ZINC000038540231
C=C[C@H](O)CN1CC(=O)C1    ZINC001253579239
CC(C)[C@@H]1OC(N)=CC1=O    ZINC000096533117
CCN1CC(=O)CC(=O)C1    ZINC000725244313
O=C1C[C@H]2COC[C@H](C1)N2    ZINC000100085074
O=C1C[C@@H]2COC[C@@H](C1)N2    ZINC000100085078
CC1(C)C(=O)CCNC1=O    ZINC000081914779
O=C1C[C@H]2C[C@@H](O)[C@@H](C1)N2    ZINC000205769486
O=C1C[C@@H]2COC[C@H](C1)N2    ZINC000084310738
CC(=O)N1CCC[C@H]1C=O    ZINC000019678885
CN1CC[C@@H](CC=O)C1=O    ZINC000040449030
O=C1[C@@H]2CNC[C@@H]1COC2    ZINC000100423726
CC(=O)C[C@@H]1CCC(=O)N1    ZINC000082410068
CCNC(=O)C1CC(=O)C1    ZINC000307255881
O=C1C[C@@H]2CC[C@@H](C1)N2O    ZINC000100020470
CNC(=O)[C@@H]1CCC(=O)C1    ZINC000224194955
CC(=O)N1CCC(=O)CC1    ZINC000000395510
CCC(=O)NC1CC(=O)C1    ZINC000716984650
NC(=O)C1CCC(=O)CC1    ZINC000039063978
CC(=O)N1CC[C@@H](C=O)C1    ZINC000039060845
N=C(O)[C@@H]1CCCCC1=O    ZINC000000499400
CC(=O)CC(=O)NC1CC1    ZINC000019413510
CN1[C@@H](C=O)CC[C@H]1C=O    ZINC000242522381
CC(=O)C(=O)N1CCCC1    ZINC000034514410
CCN1CC(=O)CCC1=O    ZINC000072206807
N=C(O)[C@H]1CCCCC1=O    ZINC000000499399
C=C[C@@H](O)CN1CC(=O)C1    ZINC001253579242
O=CN[C@H]1CCCCC1=O    ZINC000098213563
NC(=O)[C@H]1CCCC(=O)C1    ZINC000104646387
CC(=O)[C@@H](C)OCCC#N    ZINC001205611145
CC(=O)C[C@H]1CCC(=O)N1    ZINC000082410069
CN1[C@H](C=O)CC[C@H]1C=O    ZINC000242522380
C=CC(=O)NCC(=O)CC    ZINC000059901908
O=CN[C@@H]1CCCCC1=O    ZINC000098213562
CC(=O)[C@@H]1CCCNC1=O    ZINC000034124576
CC/C=C/NC(=O)C(C)=O    ZINC001142703265
CC(=O)C(=O)N1CC[C@H]1C    ZINC001142696382
CC(C)(CO)C(=O)CC#N    ZINC000038841245
CN1CC[C@H](CC=O)C1=O    ZINC000040449029
CC(=O)C(=O)N1CC[C@@H]1C    ZINC001142696383
CCN1CCC(=O)CC1=O    ZINC000034154576
O=C1C[C@H]2C[C@H](O)[C@@H](C1)N2    ZINC000238708826
O=C1C[C@H]2CC[C@@H](C1)N2O    ZINC000000164132
CNC(=O)[C@H]1CCC(=O)C1    ZINC000224194993
CN(C)CCC(=O)C1CC1    ZINC000001651875
CC(=O)/C=C\NC(C)(C)C    ZINC000013401981
CCCC1(C(=O)CN)CC1    ZINC000096509259
CC(C)[C@H]1CNCCC1=O    ZINC000066339376
CN(C)C1CCC(=O)CC1    ZINC000038665184
CN(C)[C@H]1CCCC(=O)C1    ZINC000039193729
C[C@H]1C(=O)CCN(C)[C@@H]1C    ZINC000002510505
C[C@@H]1CNC(C)(C)C(=O)C1    ZINC000004343773
CC(C)N1CC(=O)[C@H](C)C1    ZINC000074942442
CCN(CC(C)=O)C1CC1    ZINC000037334041
C[C@@H]1CN(C)[C@@H](C)CC1=O    ZINC000003882835
C[C@@H]1CC(=O)CC(C)(C)N1    ZINC000004990606
CC(=O)CN(C)C1CCC1    ZINC000127623320
CC(=O)CN1CCC[C@H]1C    ZINC000037911682
CC(=O)CN1CCCCC1    ZINC000001646652
CCN1CCC[C@H]1C(C)=O    ZINC000147484760
CC(=O)C[C@@H]1CCCCN1    ZINC000000001592
CC(C)[C@@H](N)C(=O)C1CC1    ZINC000159582585
C[C@@H]1CC(=O)[C@@H](C)CN1C    ZINC000000050696
CCN1CCC(=O)[C@H](C)C1    ZINC000001235043
CC(C)N1CCC(=O)CC1    ZINC000000394917
CN1CCC[C@H](C=O)CC1    ZINC000057354224
CCN1CCC(=O)C[C@@H]1C    ZINC000049708954
CCN1CCCC(=O)CC1    ZINC000137377948
C[C@H]1C(=O)CCN(C)[C@H]1C    ZINC000004342481
C[C@H]1CC(=O)CC(C)(C)N1    ZINC000001700488
CC(=O)[C@@H]1CCCC[C@H]1N    ZINC000034112111
CC(=O)CN1CC[C@@H](C)C1    ZINC000040718962
CCC[C@@H](N)C(=O)C1CC1    ZINC000124066900
CCCN1CCC[C@@H]1C=O    ZINC000115792101
CC(=O)C[C@H]1CCCCN1    ZINC000001530365
C[C@H]1CN(C)[C@@H](C)CC1=O    ZINC000001055289
N[C@@H]1CCCCCCC1=O    ZINC000005840769
CC(=O)[C@H]1CCCN(C)C1    ZINC000037208355
CC[C@@H](C)CN1CC(=O)C1    ZINC001201510942
C[C@H]1CNC(C)(C)C(=O)C1    ZINC000004343771
CC(C)CN1CCC(=O)C1    ZINC000037239992
CCN1CC[C@@H](C(C)=O)C1    ZINC000107932661
CC(C)N1CC[C@@H](C=O)C1    ZINC000096528939
CC(C)N1CCCC(=O)C1    ZINC000016698052
CCN1CCCC[C@@H]1C=O    ZINC000054237230
C[C@H]1CC[C@H](C=O)CN1C    ZINC000242688443
C[C@@H]1CC(=O)CN(C)[C@H]1C    ZINC000245228292
C[C@@H]1CN(C)C[C@H](C)C1=O    ZINC000001296026
CC(=O)CN(C)CC1CC1    ZINC000037925956
CC(C)N1CC(=O)[C@@H](C)C1    ZINC000074942444
CCCN1CCC[C@H]1C=O    ZINC000115792103
CC[C@@H](C)C(=N)CC(C)=O    ZINC000100074570
CC(=O)[C@H]1CCCC[C@@H]1N    ZINC000034112109
CC(=O)[C@@H]1NCCC[C@H]1C    ZINC000072233186
CC[C@H](C)C(=N)CC(C)=O    ZINC000100074573
CCN1CCC[C@H](C=O)C1    ZINC000019090838
C[C@H]1CC(=O)C[C@H](C)N1C    ZINC000062715453
CC(=O)[C@H]1CCCC[C@H]1N    ZINC000034112113
CC(=O)CN1CC[C@H](C)C1    ZINC000040718963
CCC(=O)[C@@H]1CCCCN1    ZINC000005202740
CC(=O)C1CCN(C)CC1    ZINC000005601891
CN1CCC[C@@H](C=O)CC1    ZINC000057354225
CC(=O)[C@@H]1NCCC[C@@H]1C    ZINC000072233187
CCC(=O)[C@@H]1CCCNC1    ZINC000019088717
C[C@@H]1CC[C@H](C=O)CN1C    ZINC000242688441
CCN1CCC(=O)C[C@H]1C    ZINC000049708955
CN(C)[C@@H]1CCCC(=O)C1    ZINC000039193728
CC(C)[C@H](N)C(=O)C1CC1    ZINC000149614570
CC(=O)[C@@H]1CCCN(C)C1    ZINC000037208354
CC(C)CCN1CC(=O)C1    ZINC001201623842
CCC[C@H](N)C(=O)C1CC1    ZINC000124066659
CN(C)[C@H]1CCCCC1=O    ZINC000000346216
C[C@@H]1CN(C)C[C@@H](C)C1=O    ZINC000001296023
CC[C@H](C)N1CCC(=O)C1    ZINC000037239966
CC(C)[C@@H]1CC(=O)CCN1    ZINC000032299189
C[C@@H]1[C@H](C)C(=O)CCN1C    ZINC000004342483
C[C@H]1CC[C@@H](C=O)CN1C    ZINC000223225075
CC[C@H](C)NC1CC(=O)C1    ZINC001257428861
CCCN1CC[C@H](C=O)C1    ZINC000096528941
CCC(=O)[C@H]1CCCNC1    ZINC000019088720
CC(C)(C)N1CCC(=O)C1    ZINC000037239796
CC(C)N1CC[C@H](C=O)C1    ZINC000096528937
CC(=O)[C@@H]1CCCC[C@@H]1N    ZINC000034112107
C[C@@H]1C(=O)CCN(C)[C@H]1C    ZINC000004342482
C[C@H]1CN(C)C[C@H](C)C1=O    ZINC000001296024
CCC1(N)CCC(=O)CC1    ZINC000217636941
CCCN1CC[C@@H](C=O)C1    ZINC000096528943
CCN1CC[C@H](C(C)=O)C1    ZINC000107932658
C[C@@H]1CN(C)[C@H](C)CC1=O    ZINC000003882834
CC(=O)[C@H]1CC[C@@H](N)CC1    ZINC000114119432
CC(C)(C)CN1CC(=O)C1    ZINC001201440208
CCC[C@H]1CC(=O)CCN1    ZINC000075528222
CC(=O)CNC1CCCC1    ZINC000149122059
CC(=O)[C@H]1NCCC[C@@H]1C    ZINC000072233185
CC(=O)C1(N)CCCCC1    ZINC000004344130
CC(C)[C@@H]1CNCCC1=O    ZINC000066339372
C[C@@H]1CC[C@@H](C=O)CN1C    ZINC000223223454
CN1CCC(CC=O)CC1    ZINC000020357667
CN1CCC(C)(C=O)CC1    ZINC000029865875
C[C@@H]1CC(=O)C[C@@H](C)N1C    ZINC000062715455
CCN1CCC(C=O)CC1    ZINC000054238661
CCC[C@@H](C)N1CC(=O)C1    ZINC001257321744
CCCCCN1CC(=O)C1    ZINC000168675787
CC(C)C(=O)/C=C/N(C)C    ZINC000012398513
CCCN1CCC(=O)CC1    ZINC000002539359
CCC[C@H](C)N1CC(=O)C1    ZINC001257321745
C[C@@H]1[C@@H](C)CC(=O)CN1C    ZINC000001296165
CC(=O)[C@H]1NCCC[C@H]1C    ZINC000072233184
CC(=O)CN1CCC[C@@H]1C    ZINC000037911683
CN(C)[C@@H]1CCCCC1=O    ZINC000000346217
O=CCCN1CCCCC1    ZINC000062538272
CCN1CCCC[C@H]1C=O    ZINC000054237231
CC[C@@H](C)N1CCC(=O)C1    ZINC000037239963
CCCCN1CCC(=O)C1    ZINC000037239829
C[C@H]1CC(=O)CN(C)[C@H]1C    ZINC000245228291
CCN1CCC[C@@H](C=O)C1    ZINC000019090835
CCC(=O)[C@H]1CCCCN1    ZINC000005964796
NCC(=O)C1CCCCC1    ZINC000082409950
CN(C)C[C@@H]1CCCC1=O    ZINC000000392594
N[C@H]1CCCCCCC1=O    ZINC000005049141
C=CCCN(C)CC(C)=O    ZINC000639609426
CC[C@@H](C)NC1CC(=O)C1    ZINC001257428864
CC[C@H](C)CN1CC(=O)C1    ZINC001201510943
C[C@@H]1CC(=O)CN(C)[C@@H]1C    ZINC000004343856
CCN1CCC(=O)[C@@H](C)C1    ZINC000001235041
CN(C)C[C@H]1CCCC1=O    ZINC000000392593
C=C(C)CN(C)CC(C)=O    ZINC000639570305
CCCN1CCCC(=O)C1    ZINC000002579273
CN1CCC(=O)CC1(C)C    ZINC000083962145
CCC(CC)N1CC(=O)C1    ZINC001257300385
CCC[C@@H]1CC(=O)CCN1    ZINC000075528219
CC1(C)CNCCC(=O)C1    ZINC000084234349
CC(C)(C=O)N1CCCC1    ZINC000149584060
CCC(=O)C1CCNCC1    ZINC000041166948
CC(C)[C@H]1CC(=O)CCN1    ZINC000071250576
CC1(C(=O)CN)CCCC1    ZINC000087330406
C[C@@H]1CC(=O)C[C@H](C)N1C    ZINC000034598974
O=C1C=CC(=O)C(Cl)=C1    ZINC000001606709
O=Cc1ccc(Cl)nn1    ZINC000021982409
O=Cc1cc(Cl)ncn1    ZINC000026461796
O=Cc1nccc(Cl)n1    ZINC000071261592
O=Cc1nccnc1Cl    ZINC000026897747
O=Cc1cnc(Cl)cn1    ZINC000085221111
O=Cc1cncc(Cl)n1    ZINC000038258358
O=Cc1ncc(Cl)cn1    ZINC000091366415
O=Cc1ccnc(Cl)n1    ZINC000095642166
O=C(O)C(=O)C(F)(F)F    ZINC000002525296
O=Cc1cnc(Cl)nc1    ZINC000022113854
O=Cc1cc([N+](=O)[O-])no1    ZINC000001618618
O=C1N=C(O)C(=O)C(=O)N1    ZINC000001631379
CSc1ccc(C=O)o1    ZINC000034566723
COc1ccsc1C=O    ZINC000000334484
COc1cscc1C=O    ZINC000039350303
COc1ccc(C=O)s1    ZINC000034770736
O=C(CO)c1cccs1    ZINC000105284067
CC(=O)c1sccc1O    ZINC000039616979
COc1sccc1C=O    ZINC000075528608
CSc1cc(C=O)[nH]n1    ZINC000039061050
COCC(=O)C(F)(F)F    ZINC000085703206
NCC(=O)c1nccs1    ZINC000039134702
O=C1[C@H](Cl)[C@@H]2C=C[C@@H]1C2    ZINC000100354010
CC(=O)c1cnc(N)s1    ZINC000039315262
O=Cc1cccc(F)c1F    ZINC000002539336
CC(=O)c1snnc1C    ZINC000039069183
O=Cc1cc(F)cc(F)c1    ZINC000000164753
O=C1[C@H]2C=C[C@@H](C2)[C@H]1Cl    ZINC000100354005
O=C1[C@H]2C=C[C@H](C2)[C@H]1Cl    ZINC000001709929
O=Cc1cc(F)ccc1F    ZINC000002539346
CC(=O)[C@H](C#N)C(N)=S    ZINC000000159517
O=Cc1ccc(F)cc1F    ZINC000002004034
NCC(=O)c1cncs1    ZINC000082409691
CC(=O)c1csc(N)n1    ZINC000003888881
O=C1[C@H](Cl)[C@H]2C=C[C@@H]1C2    ZINC000005031305
Cc1sc(N)nc1C=O    ZINC000039061055
CC(=O)[C@@H](C#N)C(N)=S    ZINC000013215155
O=Cc1ccc(F)c(F)c1    ZINC000000164803
O=Cc1c(F)cccc1F    ZINC000002539337
O=C1CO[C@@H]2C(=O)CO[C@H]12    ZINC000111862638
O=C1C=C(CO)OCC1=O    ZINC000100208704
CC(=O)[C@@H]1COC(=O)C1=O    ZINC000101369926
O=C(c1ccco1)C(O)O    ZINC000002559764
CC(=O)[C@H]1COC(=O)C1=O    ZINC000101369928
NC(N)=C1C(=O)COC1=O    ZINC000049478747
CC1=[N+]([O-])[N+]([O-])=C(C)C1=O    ZINC000019167637
C[C@]1(C=O)NC(=O)NC1=O    ZINC000004429716
O=C1CNC(=O)NC(=O)C1    ZINC000001391262
NC(=O)C(=O)N1CC(=O)C1    ZINC001142931261
CCOC(=O)C(=O)C=[N+]=[N-]    ZINC000082053054
C[C@@]1(C=O)NC(=O)NC1=O    ZINC000001595902
O=C1C[C@H]2CSC[C@@H]2C1    ZINC000076575632
O=Cc1ccnn1CCF    ZINC000095098580
O=C1C[C@H]2CSC[C@H]2C1    ZINC000076575627
O=C1C[C@@H]2CC[C@@H](C1)S2    ZINC000100490169
O=C1C[C@H]2CC[C@H](C1)S2    ZINC000100490165
CCn1ncc(C=O)c1F    ZINC000095098473
O=Cc1cnn(CCF)c1    ZINC000082162739
C#CCCSCC(C)=O    ZINC000307655454
CC#CCSCC(C)=O    ZINC000306410475
Cc1nn(C)c(F)c1C=O    ZINC000095098472
O=Cc1ccn(CCF)n1    ZINC000095093826
CC1(C)SCC=C1C=O    ZINC000075528877
O=C1C[C@H]2CC[C@@H](C1)S2    ZINC000013548134
O=C1C[C@@H]2CSC[C@H]2C1    ZINC000076575636
COC(CC#CC=O)OC    ZINC000147594881
COC1=C(C)O[C@H](C)C1=O    ZINC000001850844
C=C(C)C(=O)C(=O)OCC    ZINC000038218560
COC1=C(C)O[C@@H](C)C1=O    ZINC000084403365
COC(=O)/C=C(\C)C(C)=O    ZINC000038809922
CCC(=O)[C@@H]1CCOC1=O    ZINC000005015142
COC(=O)/C=C(/C)C(C)=O    ZINC000039069215
COC(=O)[C@H]1CCCC1=O    ZINC000000388424
CC(=O)/C=C(\C)OC(C)=O    ZINC000005183507
CCOC(=O)/C=C(/C)C=O    ZINC000033506634
CC(=O)[C@H]1C[C@@H](C)OC1=O    ZINC000001678063
CC1(C)COC(=O)CC1=O    ZINC000166863210
CC(=O)COC(=O)C1CC1    ZINC000306154441
CCC1=C(O)C(=O)[C@@H](C)O1    ZINC000095942587
COC(=O)CC(=O)C1CC1    ZINC000002564762
CCC(=O)[C@H]1CCOC1=O    ZINC000005498028
O=C1CC(=O)CC(CO)C1    ZINC000111472266
CC[C@@H]1O[C@H](O)C=CC1=O    ZINC000001582449
COC(=O)C1(C(C)=O)CC1    ZINC000021303286
CC(=O)[C@H]1C[C@H](C)OC1=O    ZINC000004705682
C=CCC(=O)C(=O)OCC    ZINC000080450686
CC[C@H]1O[C@@H](O)C=CC1=O    ZINC000001582452
O=C(O)C1CCC(=O)CC1    ZINC000000901837
CC[C@H]1O[C@H](O)C=CC1=O    ZINC000001582450
COC(=O)CC1CC(=O)C1    ZINC000085210351
C=CCOC(=O)CC(C)=O    ZINC000001609020
CC(=O)[C@]1(C)CCOC1=O    ZINC000003860942
O=C1CC(OC2COC2)C1    ZINC000165786443
CCC(=O)CC(=O)C(C)=O    ZINC000228378133
O=C1C=C[C@@H](OCCO)C1    ZINC001217911167
C[C@]1(C(=O)O)CCC(=O)C1    ZINC000039399444
CCC1=C(O)C(=O)[C@H](C)O1    ZINC000095942586
COC(=O)[C@@H]1CCCC1=O    ZINC000000388425
CC[C@@H]1O[C@@H](O)C=CC1=O    ZINC000001582451
COC(=O)C1CC(C=O)C1    ZINC000144955565
O=C1C[C@H]2C[C@H](O)[C@@H](C1)O2    ZINC000238708833
CCOC(=O)[C@H]1C[C@H]1C=O    ZINC000004528552
CCOC(=O)[C@@H]1C[C@H]1C=O    ZINC000004528551
O=C(O)[C@H]1CCCCC1=O    ZINC000013524475
COC(=O)[C@@H]1CCC(=O)C1    ZINC000001672609
O=C(O)C[C@@H]1CCCC1=O    ZINC000000403345
CC(=O)[C@@H]1C[C@H](C)OC1=O    ZINC000001678060
CCC(=O)C1(C(=O)O)CC1    ZINC000148428896
CCOC(=O)/C=C(\C)C=O    ZINC000002584456
O=C(O)[C@@H]1CCCCC1=O    ZINC000013524469
CCOC(=O)C1CC(=O)C1    ZINC000032915207
O=C(O)C[C@@H]1CCC(=O)C1    ZINC000001709948
COC(=O)[C@H]1C[C@@H](C=O)C1    ZINC000144882515
COC(=O)C1(C=O)CCC1    ZINC000039061156
CCO/C=C/C(=O)C(C)=O    ZINC000096373349
CCOC(=O)C1(C=O)CC1    ZINC000034049602
COC1=C(C)C(=O)C[C@@H]1O    ZINC000000402320
O=CC1CC2(C1)OCCO2    ZINC000307665670
CC1(C)C(=O)C[C@@H]1C(=O)O    ZINC000001713080
CC(=O)[C@@H]1C[C@@H](C)OC1=O    ZINC000004705683
O=C1C=C[C@H](OCCO)C1    ZINC001217911174
COC(=O)C1(C)CC(=O)C1    ZINC000095743145
CC(=O)[C@@]1(C)CCOC1=O    ZINC000003860943
C=CC(=O)[C@H](C)C(=O)OC    ZINC000005671376
CC[C@@H]1OC(C)=C(O)C1=O    ZINC000097922822
O=C1CCC2(C1)OCCO2    ZINC000034143884
COC1=C(C)C(=O)C[C@H]1O    ZINC000000402321
C=C(CC(=O)OC)C(C)=O    ZINC000001667224
CCOC(=O)[C@@H]1C[C@@H]1C=O    ZINC000004528550
O=C(O)CCC1CC(=O)C1    ZINC000168214009
COC(=O)[C@H]1CCC(=O)C1    ZINC000002048040
CC(=O)C1CC(C(=O)O)C1    ZINC000104727436
O=C(O)C(=O)C1CCCC1    ZINC000039213679
CC(=O)C(C(C)=O)=C(C)O    ZINC000100228794
C[C@@]1(C(=O)O)CCC(=O)C1    ZINC000039399445
CCOC(=O)[C@H]1C[C@@H]1C=O    ZINC000002242631
CCOC(=O)/C=C/C(C)=O    ZINC000002144785
CC(=O)/C=C(/C)OC(C)=O    ZINC000100226078
CCOC(=O)C(=O)C1CC1    ZINC000021418288
C=CC(=O)[C@@H](C)C(=O)OC    ZINC000005674017
C=CC[C@@H](C(C)=O)C(=O)O    ZINC000034753350
O=C(O)C[C@H]1CCCC1=O    ZINC000000403346
O=C(O)C[C@H]1CCC(=O)C1    ZINC000005031333
CC(=O)C(C(C)=O)C(C)=O    ZINC000001845673
O=C(O)CCC(=O)C1CC1    ZINC000002378778
CC[C@H]1OC(C)=C(O)C1=O    ZINC000005819503
COC(=O)[C@H]1C[C@H](C=O)C1    ZINC000145094306
C=CC[C@H](C(C)=O)C(=O)O    ZINC000034753349
CC1(C)C(=O)C[C@H]1C(=O)O    ZINC000005049396
O=C(O)[C@@H]1CCCC(=O)C1    ZINC000005019352
CC1(C)CC(=O)CC(=O)O1    ZINC000038282043
O=C(O)[C@H]1CCCC(=O)C1    ZINC000000404135
NCC(=O)N1CCC(=O)C1    ZINC000079390754
C[C@@H](N)C(=O)N1CC(=O)C1    ZINC001160554393
NNC(=O)[C@@H]1CCCC1=O    ZINC000039064128
NC(=O)N1CCC(=O)CC1    ZINC000001401226
C[C@@H]1OC/C(=C\NN)C1=O    ZINC000000159673
CC(=O)CCC(=O)NC=N    ZINC001142753427
CCNC(=O)N1CC(=O)C1    ZINC000238238583
NC(=O)[C@@H]1CNCCC1=O    ZINC000100191301
C[C@H]1OC/C(=C\NN)C1=O    ZINC000000159677
CCCC(=O)C(=O)NC=N    ZINC001144043122
NC(=O)[C@H]1CNCCC1=O    ZINC000100191299
NNC(=O)[C@H]1CCCC1=O    ZINC000039064127
C=C(C(C)=O)[Si](C)(C)C    ZINC000169830305
O=C1CCCCCC=C1F    ZINC000100427227
O=C1CCC[C@@H](B(O)O)C1    ZINC000238609007
O=C1CCC[C@H](B(O)O)C1    ZINC000238610328
O=C1C[C@H]2CC[C@@H](C1)C2F    ZINC000225798870
O=C1C[C@@H]2CC[C@@H](C1)C2F    ZINC000225798848
O=C1C[C@H]2CC[C@H](C1)C2F    ZINC000225798895
CCO[C@@H]1CC(=O)C1(C)C    ZINC000068576427
CC(C)[C@@H]1CC(=O)CCO1    ZINC000069850973
COC[C@H]1CCCC(=O)C1    ZINC000086528206
CC1(C)C[C@@H](O)CCC1=O    ZINC000095093113
CCCC(=O)CC[C@@H]1CO1    ZINC000216790257
C[C@]1(CO)CCCCC1=O    ZINC000045070441
CC(=O)CC(=O)C(C)(C)C    ZINC000004807339
COCC[C@H]1CCCC1=O    ZINC000039474544
CO[C@H]1[C@@H](C)C(=O)C1(C)C    ZINC000088613672
CCO[C@@H]1CCCCC1=O    ZINC000000395607
CCOC[C@@H]1CCCC1=O    ZINC000086527521
CC[C@@H]1C[C@@H](C=O)CCO1    ZINC000045793397
CC(C)[C@@H]1COCCC1=O    ZINC000076575479
C[C@H]1C[C@@](C)(CO)CC1=O    ZINC000217889690
O=C1CCCC(O)CCC1    ZINC000004085885
CC[C@@H]1C[C@H](C=O)CCO1    ZINC000045793391
CCCC(=O)CC(=O)CC    ZINC000004430381
CC1(C)C(=O)CCC[C@@H]1O    ZINC000034071159
CC(=O)[C@H](C)C(=O)C(C)C    ZINC000024717908
O=C1CCC(CCO)CC1    ZINC000022112829
O=CCCC1CCOCC1    ZINC000035322915
COCC(=O)C1CCCC1    ZINC000043504767
CC(=O)[C@@H](C)OCC1CC1    ZINC000037346060
O=C[C@@H]1CC[C@@H](CO)CC1    ZINC000149600356
CO[C@H](C=O)C1CCCC1    ZINC000107156880
CO[C@@H](C=O)C1CCCC1    ZINC000107156878
C=C[C@H](C)OCC(=O)CC    ZINC000706040447
C[C@H]1C[C@](C)(CO)CC1=O    ZINC000217889864
CCCCOC1CC(=O)C1    ZINC000085505809
CC1(C)C[C@H](C=O)CCO1    ZINC000021952899
CC1(C)C(=O)C(C)(C)C1O    ZINC000000393008
C[C@@H]1C[C@@](C)(CO)CC1=O    ZINC000217889597
CCC(=O)C1CCOCC1    ZINC000001595621
CC[C@@H](C)OC1CC(=O)C1    ZINC000085506020
CC(=O)[C@H](C)[C@H](C)C(C)=O    ZINC000002014231
CC(=O)[C@@H](C)C(=O)C(C)C    ZINC000024717911
CC(=O)[C@H](C)OCC1CC1    ZINC000037346058
CO[C@@H]1CC(=O)CC[C@@H]1C    ZINC000725363076
CCO[C@@H]1CCCC(=O)C1    ZINC000039119331
C=C[C@H](C)O[C@H](C)C(C)=O    ZINC000706679241
CCC[C@H]1OCC[C@H]1C=O    ZINC000217553689
CC(=O)[C@@H]1CCC(C)(C)O1    ZINC000196083366
COCCC(=O)C1CCC1    ZINC000090556027
CC[C@H](C)C(=O)CC(C)=O    ZINC000034746533
CCC(=O)[C@H]1CCCOC1    ZINC000082409680
CC(=O)[C@H]1CCC(C)(C)O1    ZINC000196083376
COCC[C@@H]1CCCC1=O    ZINC000039474543
CC[C@H](C)OC1CC(=O)C1    ZINC000085506023
CC1(C)CC[C@@H](C=O)CO1    ZINC000199723078
CCO/C=C/C(=O)C(C)C    ZINC000082556898
CCO/C=C(\C=O)C(C)C    ZINC000071255768
C[C@@H]1C[C@](C)(CO)CC1=O    ZINC000217889780
CCCCC(=O)CC(C)=O    ZINC000004552334
CO[C@@]1(C)CC(=O)C1(C)C    ZINC000082164256
CC1(C)CC[C@H](C=O)CO1    ZINC000199723063
CC(C)[C@H]1COCCC1=O    ZINC000076575481
CCC[C@H]1CC(=O)CCO1    ZINC000039249145
CO[C@H]1CC(=O)CC[C@H]1C    ZINC000725363077
CCOC1CCC(=O)CC1    ZINC000071789981
CC[C@H]1C[C@H](C=O)CCO1    ZINC000045793394
CO[C@H]1CCCC(=O)CC1    ZINC000032218779
CC(C)[C@@H]1OCC[C@H]1C=O    ZINC000075528694
CCCC(=O)C(C)(C)C=O    ZINC000034127775
CC(=O)/C=C/CCCCO    ZINC000039069199
CC(=O)C1(O)CCCCC1    ZINC000001663843
CC(=O)CCCCC(C)=O    ZINC000001700532
C=C[C@@H](C)OCC(=O)CC    ZINC000706040445
CC(=O)[C@@H](C)[C@H](C)C(C)=O    ZINC000002014233
CCC(=O)[C@@H]1CCCOC1    ZINC000082409679
CC1(CO)CCC(=O)CC1    ZINC000064034118
CCC(=O)C(C)C(=O)CC    ZINC000033505672
C[C@@]1(O)CC[C@@H](C=O)CC1    ZINC000117293125
C/C=C/CO[C@H](C)C(C)=O    ZINC000051173957
CC(=O)CC[C@H]1CCCO1    ZINC000005383011
CC1(C)OCCC[C@H]1C=O    ZINC000039061208
CC(C)C(=O)[C@H]1CCCO1    ZINC000034414187
CC(=O)CCC(=O)C(C)C    ZINC000034454826
CCC(=O)C[C@H]1CCCO1    ZINC000037464081
CCC[C@@H]1CC(=O)CCO1    ZINC000039249144
CCC(=O)CCC(=O)CC    ZINC000002598085
COC1(CC(C)=O)CCC1    ZINC000098095517
COCC1CCC(=O)CC1    ZINC000113611690
C=C[C@@H](C)O[C@H](C)C(C)=O    ZINC000706679239
CC(=O)C1(C)CCOCC1    ZINC000149952584
CCCCCC(=O)C(C)=O    ZINC000001683674
CCO[C@H]1CCCCC1=O    ZINC000000395606
CCO/C=C(\C)C(=O)CC    ZINC000034596266
CC(=O)CC(=O)CC(C)C    ZINC000004262605
C=C[C@H](C)O[C@@H](C)C(C)=O    ZINC000706679244
CO[C@@H]1CC(=O)CC[C@H]1C    ZINC000725363075
CC(C)[C@H]1OCC[C@H]1C=O    ZINC000075528692
CCCC(C(C)=O)C(C)=O    ZINC000004877611
CCC(=O)CC(=O)C(C)C    ZINC000004430797
CCO[C@H]1CCCC(=O)C1    ZINC000039119333
CC[C@@H](C)C(=O)CC(C)=O    ZINC000034746531
CCO[C@H]1CC(=O)C1(C)C    ZINC000068576430
CC(=O)[C@H](C)OC1CCC1    ZINC000050520739
C=C(C)CO[C@@H](C)C(C)=O    ZINC000196378497
COC1(C(C)=O)CCCC1    ZINC000084253410
CC(C)COC1CC(=O)C1    ZINC000085504799
CCC(=O)CCCC(C)=O    ZINC000014983442
CC(=O)[C@H](C)[C@@H](C)C(C)=O    ZINC000002014232
CC(=O)[C@@H](C)OC1CCC1    ZINC000050520740
CC(C)[C@H]1OCC[C@@H]1C=O    ZINC000075528696
CC1(C)CC(=O)CC[C@@H]1O    ZINC000095698941
C=CCCO[C@@H](C)C(C)=O    ZINC000050160936
CC1(C)C[C@H](O)CCC1=O    ZINC000095093112
C=C[C@@H](C)O[C@@H](C)C(C)=O    ZINC000706679242
CCC(=O)COC1CCC1    ZINC000050520775
CO[C@@H]1CCCC(=O)CC1    ZINC000032218778
CCC(=O)C(C)(C)C(C)=O    ZINC000001675678
CC1(C)C[C@@H](C=O)CCO1    ZINC000021952897
CCCC(=O)C(=O)CCC    ZINC000001602517
CO[C@@H]1[C@H](C)C(=O)C1(C)C    ZINC000088613675
CCC[C@H]1OCC[C@@H]1C=O    ZINC000217553516
C[C@@]1(CO)CCCCC1=O    ZINC000045070444
CC[C@H]1C[C@@H](C=O)CCO1    ZINC000045793400
CC1(C)OCCC[C@@H]1C=O    ZINC000039061210
CC(C)C(=O)[C@H]1CCOC1    ZINC000082409678
CCC[C@@H]1OCC[C@@H]1C=O    ZINC000217553436
CC(C)(C)OC1CC(=O)C1    ZINC000085505388
CC(C)[C@@H]1OCC[C@@H]1C=O    ZINC000075528698
CO[C@H]1CC(=O)CC[C@@H]1C    ZINC000725363078
CC(=O)[C@@H]1CC(C)(C)CO1    ZINC000256054320
CC(C)C(=O)C(=O)C(C)C    ZINC000001602518
COC1CCC(C=O)CC1    ZINC000006385321
CCC(=O)C[C@@H]1CCCO1    ZINC000037464079
CC/C=C\CCOCC=O    ZINC000031361802
CCOC[C@H]1CCCC1=O    ZINC000086527523
CC1(C)CC(=O)CC[C@H]1O    ZINC000095698942
C/C=C/CO[C@@H](C)C(C)=O    ZINC000051173955
CC(=O)[C@H]1CC(C)(C)CO1    ZINC000256054319
C=C(C)CO[C@H](C)C(C)=O    ZINC000196378505
CC(=O)C(C(C)=O)C(C)C    ZINC000001586603
CC(=O)CC[C@@H]1CCCO1    ZINC000005383010
CO[C@H]1[C@H](C)C(=O)C1(C)C    ZINC000088613673
CC(C)C(=O)[C@@H]1CCOC1    ZINC000082409677
C=CCCO[C@H](C)C(C)=O    ZINC000050160937
CC1(C)CC(=O)C(C)(C)O1    ZINC000000166099
CCC1(C=O)CCOCC1    ZINC000084426291
CC/C=C/CCOCC=O    ZINC000005761900
CC(C)[C@H]1CC(=O)CCO1    ZINC000069850974
CC(C)C(=O)[C@@H]1CCCO1    ZINC000034414185
COCCC1(C=O)CCC1    ZINC000095347744
CCC[C@@H]1OCC[C@H]1C=O    ZINC000217553580
CO[C@@H]1[C@@H](C)C(=O)C1(C)C    ZINC000088613674
CO[C@H]1CC[C@H](C=O)CC1    ZINC000307162810
CCCC(=O)CCC(C)=O    ZINC000002584520
COC[C@@H]1CCCC(=O)C1    ZINC000086528204
C[C@H](N)CN1CCC(=O)C1    ZINC001235761205
NCCN1CCCC(=O)C1    ZINC000045028231
CC(=O)/C=N/NC(C)(C)C    ZINC000095698902
NCCCCN1CC(=O)C1    ZINC000199544671
CN1CCN(CC=O)CC1    ZINC000048231366
CC(=O)CN1CCNCC1    ZINC000019673237
NCCN1CCC(=O)CC1    ZINC000067173028
NCCCN1CCC(=O)C1    ZINC000196103680
CN(C)N1CCC(=O)CC1    ZINC000067425302
CN(C)CCN1CC(=O)C1    ZINC001208128103
C[C@@H](N)CN1CCC(=O)C1    ZINC001235761207
C[C@@H]1C[N+](C)(C)CCC1=O    ZINC000012418133
CC[N+]1(C)CCC(=O)CC1    ZINC000038241756
C[C@H]1C[N+](C)(C)CCC1=O    ZINC000012418135
CC[C@@H](C)C(=O)[C@@H](C)CC    ZINC000012405018
CCCCC(=O)CCCC    ZINC000001653217
CC[C@@H](C)C(=O)[C@H](C)CC    ZINC000002584592
CC(=O)C(C(C)C)C(C)C    ZINC000086356558
CCCC(=O)C(CC)CC    ZINC000002004067
CCCCCC(=O)C(C)C    ZINC000001589673
CCCCC(=O)[C@H](C)CC    ZINC000002166627
CCC(=O)CCCC(C)C    ZINC000001586604
CC(=O)C(C)(C)CC(C)C    ZINC000002145265
CC(=O)C[C@H](C)CC(C)C    ZINC000005441617
CCC[C@H](C)C(=O)C(C)C    ZINC000002017256
CC(C)(C)C(=O)C(C)(C)C    ZINC000001587631
CC(C)CCC(=O)C(C)C    ZINC000001873128
CC(C)CC(=O)CC(C)C    ZINC000001706746
