# Supplementary material for: Implementing a Scoring Function Based on Interaction Fingerprint for Autogrow4: Protein Kinase CK1δ as a Case Study
Source: Front Mol Biosci. 2022 Jul 7;9:909499. doi: 10.3389/fmolb.2022.909499 (PMC9301033; doi:10.3389/fmolb.2022.909499)
Supplement: Supplementary file 1 [file DataSheet1.ZIP › autogrow4-4.0.3/autogrow/operators/mutation/smiles_click_chem/reaction_libraries/robust_rxns/complementary_mol_dir/ortho_phenylenediamine_robust.smi]

CNc1ccccc1N    ZINC000000395550
CNc1cccnc1N    ZINC000038549194
CNc1ccncc1N    ZINC000000493458
CNc1ncccc1N    ZINC000019770005
CNc1cnccc1N    ZINC000039120797
NNc1ccccc1N    ZINC000006661295
CNc1nccnc1N    ZINC000022115548
CNc1cncnc1N    ZINC000001654212
NNc1ncccc1N    ZINC000039212696
CNc1ncncc1N    ZINC000026475050
N#CNc1ccccc1N    ZINC000019873054
C=CNc1ncccc1N    ZINC001174778565
N=CNc1ncccc1N    ZINC001157073422
C=CNc1cnncc1N    ZINC001174782423
CNc1cc(C)ccc1N    ZINC000075525289
CNc1c(C)cccc1N    ZINC000075525292
CCNc1ccccc1N    ZINC000005139781
CNc1ccc(C)cc1N    ZINC000036379446
CNc1cccc(C)c1N    ZINC000104644786
CCNc1cccnc1N    ZINC000034538275
CNc1ncc(C)cc1N    ZINC000039051307
CNc1nc(C)ccc1N    ZINC000039051309
CCNc1ncccc1N    ZINC000020278619
CCNc1cnccc1N    ZINC000035784042
CCNc1ccncc1N    ZINC000019755368
CNc1c(N)cccc1N    ZINC000075525709
CCNc1nccnc1N    ZINC000040448280
CNc1ncnc(C)c1N    ZINC000026475005
CCNc1cncnc1N    ZINC000039052769
CCNc1ncncc1N    ZINC000001592097
Cc1cnc(NN)c(N)c1    ZINC000095494839
CNc1cnc(N)nc1N    ZINC000013284856
Cc1ncnc(NN)c1N    ZINC000008615123
CNc1nc[nH]c(=O)c1N    ZINC000008466527
CNc1cn[nH]c(=O)c1N    ZINC000225738280
CNc1cc(F)ccc1N    ZINC000039118576
CNc1cccc(F)c1N    ZINC000037419150
CNc1ccc(F)cc1N    ZINC000026515332
C#CCNc1ncccc1N    ZINC000236338790
N#CCNc1ccccc1N    ZINC000001675044
CNc1ccc(C#N)cc1N    ZINC000000161891
N#CCNc1ncccc1N    ZINC001155530857
Cc1cnc(NC#N)c(N)c1    ZINC001157824457
Nc1ccccc1NC1CC1    ZINC000026515425
C=CNc1c(C)cccc1N    ZINC001174787612
Nc1cccc2c1NCCC2    ZINC000002563262
C=CCNc1ncccc1N    ZINC000020278630
C=C(C)Nc1ncccc1N    ZINC001174786659
Nc1cncc2c1NCCC2    ZINC000024625704
Nc1cccnc1NC1CC1    ZINC000019850175
C=CNc1ncc(C)cc1N    ZINC001174779482
Nc1cnccc1NC1CC1    ZINC000019755466
Nc1ccncc1NC1CC1    ZINC000088189576
C=CNc1c(N)cccc1O    ZINC001174787484
CC(=O)Nc1ccccc1N    ZINC000000039703
Nc1cccc2c1NCCO2    ZINC000024625903
Cc1cnc(NC=N)c(N)c1    ZINC001157079218
C=C(C)Nc1cnncc1N    ZINC001174788322
Nc1cncnc1NC1CC1    ZINC000086919006
CNc1cc(C)cc(C)c1N    ZINC000223775355
CCCNc1ccccc1N    ZINC000003888829
CNc1cc(C)c(C)cc1N    ZINC000075538901
CCNc1cc(C)ccc1N    ZINC000038312187
CCNc1ccc(C)cc1N    ZINC000034256551
CC(C)Nc1ccccc1N    ZINC000020381505
C=CNc1c(N)ccnc1O    ZINC001174782471
CC(=O)Nc1ccncc1N    ZINC000020357581
CC(=O)Nc1ncccc1N    ZINC000039648798
Nc1ccccc1NNC=O    ZINC000001677185
CC(=O)Nc1cccnc1N    ZINC000034492611
NC(=O)Nc1ccccc1N    ZINC000003163091
CCCNc1ncccc1N    ZINC000020278608
CC(C)Nc1ncccc1N    ZINC000015774955
CCNc1ncc(C)cc1N    ZINC000036226354
CCCNc1cccnc1N    ZINC000095097714
CC(C)Nc1ccncc1N    ZINC000005024729
NCCNc1ccccc1N    ZINC000001791382
N#CNc1c(N)nccc1F    ZINC001168627444
C=CNc1c(N)cnnc1O    ZINC001174782052
CNc1c(N)cccc1OC    ZINC000147636471
CNc1ccc(OC)cc1N    ZINC000005329190
CNc1ccc(CO)cc1N    ZINC000012370902
CNc1cc(OC)ccc1N    ZINC000075539557
CNc1cccc(OC)c1N    ZINC000039074175
Nc1ccccc1NCCO    ZINC000002650774
NCCNc1ncccc1N    ZINC000052815284
CC(C)Nc1ncncc1N    ZINC000026475057
CC(C)Nc1cncnc1N    ZINC000256053925
Nc1ncnc(N)c1NC=O    ZINC000002558610
C=CNc1ncc(F)cc1N    ZINC001174780249
CNc1nc(OC)ccc1N    ZINC000016125044
Nc1cnccc1NCCO    ZINC000002240201
Nc1cccnc1NCCO    ZINC000020278604
Nc1nc[nH]c(=O)c1NC=O    ZINC000016980621
N=CNc1c(N)nccc1F    ZINC001167865244
Nc1cncnc1NCCO    ZINC000082703740
CCNc1cc(F)ccc1N    ZINC000052119075
CCNc1ccc(F)cc1N    ZINC000026515480
CNc1nc(=O)[nH]c(N)c1N    ZINC000039136906
CNc1ccc(Cl)cc1N    ZINC000032299688
CNc1c(N)cccc1Cl    ZINC000034939564
CNc1cc(Cl)ccc1N    ZINC000038886075
CNc1nc[nH]c(=S)c1N    ZINC000005729655
CNc1[nH]c(=O)[nH]c(=O)c1N    ZINC000072221056
CNc1c(N)[nH]c(=O)[nH]c1=O    ZINC000003091423
CNc1cc(Cl)cnc1N    ZINC000238328418
CNc1nc(Cl)ccc1N    ZINC000091297519
CNc1ccnc(Cl)c1N    ZINC000019702127
CNc1c(N)ncnc1Cl    ZINC000117923273
CNc1ncnc(Cl)c1N    ZINC000001745659
CNc1nnc(Cl)cc1N    ZINC000141992938
CNc1nc(Cl)ncc1N    ZINC000004243258
CNc1c(N)ccc(F)c1F    ZINC000053163398
NNc1nnc(Cl)cc1N    ZINC000017325862
NNc1ncnc(Cl)c1N    ZINC000002523006
NNc1nncc(Cl)c1N    ZINC000008616364
C=CNc1c(N)cccc1C#N    ZINC001174787284
C#CC(=O)Nc1ncccc1N    ZINC001143901589
CCNc1ccc(C#N)cc1N    ZINC000003031149
C#CCNc1ncc(C)cc1N    ZINC000235829230
C#C[C@H](C)Nc1ncccc1N    ZINC000235549240
Nc1cccc2c1NCCC2=O    ZINC000039203761
Nc1cccc2c1NC(=O)CC2    ZINC000039597877
Cc1cnc(NCC#N)c(N)c1    ZINC001155534382
C=CNc1c(C)c(C)ccc1N    ZINC001174783520
Cc1ccc(N)c(NC2CC2)c1    ZINC000087149460
C=CNc1cc(CC)ccc1N    ZINC001174791855
Cc1ccc(NC2CC2)c(N)c1    ZINC000037401212
Nc1ccccc1NCC1CC1    ZINC000026515623
Nc1ccccc1NC1CCC1    ZINC000052207392
Cc1cccc(N)c1NC1CC1    ZINC000079438409
C=CNc1cc(C)cc(C)c1N    ZINC001174782708
C=C(C)Nc1c(C)cccc1N    ZINC001174793690
Cc1ccc2c(c1N)NCCC2    ZINC000004038231
Nc1cccc2c1NC(=O)NC2    ZINC000084325021
COc1cccc(N)c1NC#N    ZINC001168632602
Nc1cnccc1NCC1CC1    ZINC000020381778
C=C(C)Nc1ncc(C)cc1N    ZINC001174786719
C=C(C)CNc1ncccc1N    ZINC000160290638
Nc1cccnc1NC1CCC1    ZINC000052207383
CC/C=C/Nc1ncccc1N    ZINC001159667517
Cc1ccnc(NC2CC2)c1N    ZINC000034448727
CC(C)=CNc1ncccc1N    ZINC001174556920
Nc1ncccc1NCC1CC1    ZINC000095097710
C=CCNc1ncc(C)cc1N    ZINC000036226359
C/C=C(\C)Nc1ncccc1N    ZINC001210792545
Cc1cnc(NC2CC2)c(N)c1    ZINC000036226405
Nc1cccnc1NCC1CC1    ZINC000020381798
Nc1cccc2c1NC(=O)OC2    ZINC000084325018
Nc1cccc2c1NC(=O)CO2    ZINC000031947298
COc1nccc(NC#N)c1N    ZINC001168627532
C=CNc1c(N)cccc1OC    ZINC001174785568
CC(=O)Nc1cc(C)ccc1N    ZINC000009879501
CCC(=O)Nc1ccccc1N    ZINC000008703385
C=C(C)Nc1c(N)cccc1O    ZINC001174794988
CC(=O)Nc1ccc(C)cc1N    ZINC000000152518
CNc1ccc(C(C)=O)cc1N    ZINC000000161916
C=CNc1cc(OC)ccc1N    ZINC001174783962
C/C=C(\C)Nc1cnncc1N    ZINC001210792185
Nc1ncncc1NCC1CC1    ZINC000256052461
Nc1cncnc1NCC1CC1    ZINC000086919015
CC(C)=CNc1cnncc1N    ZINC001174553603
Cc1ccc(N)c(NC(C)C)c1    ZINC000083823520
CCCNc1ccc(C)cc1N    ZINC000037401203
CC(C)CNc1ccccc1N    ZINC000020381609
Cc1cccc(N)c1NC(C)C    ZINC000039184809
CCCNc1cc(C)ccc1N    ZINC000083823729
CCCCNc1ccccc1N    ZINC000020382653
Cc1ccc(NC(C)C)c(N)c1    ZINC000037401205
CC(C)(C)Nc1ccccc1N    ZINC000034964381
CCNc1cc(C)cc(C)c1N    ZINC000223775436
C#CCNc1c(N)nccc1F    ZINC001163362466
Nc1ncnc2c1NC(=O)CN2    ZINC000062720779
C=CNc1cc(OC)ncc1N    ZINC001174784281
C=CNc1c(N)ccnc1OC    ZINC001174781387
CCC(=O)Nc1ncccc1N    ZINC000159790177
CC(=O)CNc1ncccc1N    ZINC001156778583
C=C(C)Nc1c(N)ccnc1O    ZINC001174787703
COc1cccc(N)c1NC=N    ZINC001167867207
CNc1ccc(C(N)=O)cc1N    ZINC000035330652
CC(=O)Nc1ccc(N)cc1N    ZINC000000393865
C=CNc1nc(OC)ccc1N    ZINC001174780417
CC[C@H](C)Nc1ncccc1N    ZINC000020278602
Cc1ccnc(NC(C)C)c1N    ZINC000036244832
CCCNc1ncc(C)cc1N    ZINC000036226346
Cc1cnc(NC(C)C)c(N)c1    ZINC000036226352
CCCCNc1ncccc1N    ZINC000020278612
CC(C)(C)Nc1ncccc1N    ZINC000020278610
CC(C)CNc1cccnc1N    ZINC000122663222
CC[C@@H](C)Nc1ncccc1N    ZINC000020278600
CC(C)CNc1ncccc1N    ZINC000015774974
CNc1nc2nonc2nc1N    ZINC000150151521
N#CCNc1c(N)nccc1F    ZINC001163183486
CNc1ccc(C(=O)O)cc1N    ZINC000021993990
CNc1c(N)cccc1C(=O)O    ZINC000113533640
Nc1ccc(F)cc1NC1CC1    ZINC000052119047
C=CNc1c(C)c(F)ccc1N    ZINC001174787430
Nc1cc(F)ccc1NC1CC1    ZINC000020135459
Nc1c(F)cccc1NC1CC1    ZINC000037419143
C=C(C)Nc1c(N)cnnc1O    ZINC001174788473
COc1nccc(NC=N)c1N    ZINC001167864610
C=CNc1cc(F)c(C)cc1N    ZINC001174782969
Nc1ccccc1NCCCO    ZINC000037383153
COCCNc1ccccc1N    ZINC000020381522
C[C@H](O)CNc1ccccc1N    ZINC000035600294
Cc1ccc(NCCO)c(N)c1    ZINC000037401313
C[C@@H](O)CNc1ccccc1N    ZINC000035600296
NCCCNc1ncccc1N    ZINC000071976807
CC(C)CNc1cncnc1N    ZINC000217583072
CNCCNc1ncccc1N    ZINC001156891847
CNc1c(N)cccc1[N+](=O)[O-]    ZINC000096331972
CNc1cc([N+](=O)[O-])ccc1N    ZINC000077303018
CNc1ccc([N+](=O)[O-])cc1N    ZINC000004774771
CNc1nccc(C(=O)O)c1N    ZINC000084095312
CC(=O)Nc1c(N)ncnc1N    ZINC000001750879
C=C(C)Nc1ncc(F)cc1N    ZINC001174788531
COCCNc1ccncc1N    ZINC000019755420
Nc1cccnc1NCCCO    ZINC000020278605
COCCNc1ncccc1N    ZINC000020278662
Nc1ccc(NCCO)c(N)c1    ZINC000003895006
N#CNc1nc(Cl)ccc1N    ZINC001168628367
N#CNc1ncc(Cl)cc1N    ZINC001157824503
C=CNc1cc(Cl)ccc1N    ZINC001174787219
C=CNc1c(N)cccc1Cl    ZINC001174787246
Cn1cnc(N)c(NC=O)c1=O    ZINC000001688758
CNc1ncc([N+](=O)[O-])cc1N    ZINC000019864860
C=CNc1c(N)nc(O)nc1O    ZINC001174780344
CNc1cc([N+](=O)[O-])cnc1N    ZINC001161695744
CC(=O)Nc1c(N)cccc1F    ZINC000001682854
CC(=O)Nc1ccc(F)cc1N    ZINC000020157306
Nc1cc(O)ccc1NCCO    ZINC000095494837
NCCONc1ncccc1N    ZINC001156291866
COCCNc1ncncc1N    ZINC000086918998
Nc1cncnc1NCCCO    ZINC000082703747
CCCNc1ccc(F)cc1N    ZINC000020135456
CCCNc1cccc(F)c1N    ZINC000037419131
CC(C)Nc1cccc(F)c1N    ZINC000037419133
CC(C)Nc1cc(F)ccc1N    ZINC000038949378
CCCNc1cc(F)ccc1N    ZINC000052119025
CC(C)Nc1ccc(F)cc1N    ZINC000020381490
N#CNc1ncnc(Cl)c1N    ZINC001168626024
N#CNc1nnc(Cl)cc1N    ZINC001168625310
C=CNc1cnc(Cl)cc1N    ZINC001174779750
C=CNc1ncc(Cl)cc1N    ZINC001174780465
C=CNc1nc(Cl)ccc1N    ZINC001174779764
C=CNc1c(N)ccnc1Cl    ZINC001174779419
Nc1nc(=O)[nH]c(N)c1NC=O    ZINC000025491813
Nc1nc(N)c(NC=O)c(=O)[nH]1    ZINC000013527470
CCCNc1c(F)ccnc1N    ZINC001168131900
Nc1nc[nH]c(=S)c1NC=O    ZINC000001692278
N=CNc1cnc(Cl)cc1N    ZINC001157076989
C=CNc1nc(Cl)cnc1N    ZINC001174781444
N=CNc1nc(Cl)ccc1N    ZINC001167865275
C=CNc1c(N)ncnc1Cl    ZINC001174778151
Nc1[nH]c(=O)[nH]c(=O)c1NC=O    ZINC000014982064
N=CNc1ncc(Cl)cc1N    ZINC001157079231
CCNc1ccc(Cl)cc1N    ZINC000002565044
C=CNc1cc(F)c(F)cc1N    ZINC001174784044
C=CNc1c(N)cc(F)cc1F    ZINC001174782603
C=CNc1c(N)ccc(F)c1F    ZINC001174782993
CCNc1[nH]c(=O)[nH]c(=O)c1N    ZINC000072221058
CNc1c(N)n(C)c(=O)[nH]c1=O    ZINC000002530739
N=CNc1nnc(Cl)cc1N    ZINC001167863488
Nc1cccnc1NCCCl    ZINC001157015717
CCNc1ccnc(Cl)c1N    ZINC000048524181
CCNc1nc(Cl)ccc1N    ZINC000034479310
Nc1ncnc(Cl)c1NC=O    ZINC000001599198
CNc1c(N)[nH]c(=S)[nH]c1=O    ZINC000003091429
CCNc1c(N)ncnc1Cl    ZINC000117926990
CCNc1ncnc(Cl)c1N    ZINC000001604569
CNc1nc(C)nc(Cl)c1N    ZINC000034433399
CNc1nc(Cl)nc(C)c1N    ZINC000004243286
CNc1cc(C#N)c(C#N)cc1N    ZINC000004707980
Nc1cccnc1NC1=CC=C[CH]1    ZINC001160168155
CNc1nc(N)nc(Cl)c1N    ZINC000045955388
C=C(C)Nc1c(N)cccc1C#N    ZINC001174795263
CNc1ccc2cccnc2c1N    ZINC000022048543
CNc1ccc2ncccc2c1N    ZINC000013282477
N#Cc1ccc(NC2CC2)c(N)c1    ZINC000035674297
C=CCNc1ccc(C#N)cc1N    ZINC000052923571
C#CC(=O)Nc1c(C)cccc1N    ZINC001143908532
Nc1ccccc1Nc1ccoc1    ZINC001206323132
Nc1ccccc1Nc1ccco1    ZINC001206322528
CNc1nc2ccccc2nc1N    ZINC000012417185
Nc1ncccc1Nc1ccoc1    ZINC001212395488
Nc1ccccc1Nc1ccno1    ZINC001206309362
Nc1cccnc1Nc1ccoc1    ZINC001173932036
Nc1ccccc1Nc1ccon1    ZINC001206300102
CC#CC(=O)Nc1ncccc1N    ZINC001179748165
Nc1ccccc1Nc1cnoc1    ZINC000259826950
Nc1ccccc1Nc1ncco1    ZINC001206309140
Nc1ncccc1Nc1ccco1    ZINC001212395335
Nc1cccnc1Nc1ncc[nH]1    ZINC001176079015
Nc1cccnc1Nc1cn[nH]c1    ZINC000211394966
C#C[C@H](C)Nc1ncc(C)cc1N    ZINC000235530211
C#CCCCNc1ncccc1N    ZINC000229856907
Nc1cccnc1NC1=CCCC1    ZINC001173997392
CCCNc1ccc(C#N)cc1N    ZINC000035674287
CC(C)Nc1ccc(C#N)cc1N    ZINC000021993963
Nc1ncccc1Nc1ccon1    ZINC001212389046
Nc1cccnc1Nc1cnoc1    ZINC001203232119
Nc1ncccc1Nc1ccno1    ZINC001212391098
Nc1ncccc1Nc1cnoc1    ZINC001212390909
Nc1ccccc1Nc1nnco1    ZINC001206299328
Nc1ncccc1Nc1ncco1    ZINC001212391493
Nc1cnncc1Nc1ccoc1    ZINC001173933470
Nc1cnncc1Nc1cn[nH]c1    ZINC001174295484
Nc1cnncc1Nc1ncc[nH]1    ZINC001176081832
C#CCNc1c(N)cccc1OC    ZINC001163367683
Cc1cc(N)c2c(c1)CCC(=O)N2    ZINC000049584909
Nc1ccccc1NC(=O)C1CC1    ZINC000020156978
Nc1cnncc1NC1=CCCC1    ZINC001173997698
CC(C)=CNc1c(C)cccc1N    ZINC001174555378
CCC/C=C/Nc1ccccc1N    ZINC001159591569
Nc1ccccc1NC1CCCC1    ZINC000034939563
C=C(C)Nc1cc(CC)ccc1N    ZINC001174794248
C/C=C(\C)Nc1c(C)cccc1N    ZINC001210794833
Cc1cc(C)c(N)c(NC2CC2)c1    ZINC000223775617
C=C(C)Nc1cc(C)cc(C)c1N    ZINC001174789766
C=C(C)Nc1c(N)ccc(C)c1C    ZINC001174789557
C#CC(=O)Nc1c(N)ccnc1O    ZINC001143901512
Nc1ncccc1Nc1nnco1    ZINC001212389798
Nc1cnncc1Nc1cnoc1    ZINC001203235035
Nc1cccnc1NC(=O)C1CC1    ZINC000129312755
Nc1cccnc1NC1CC(=O)C1    ZINC001156611382
C=C(C)C(=O)Nc1ncccc1N    ZINC001142508221
CN1Cc2cccc(N)c2NC1=O    ZINC000039168486
Nc1cccnc1NC1=CCOC1    ZINC001203379467
Nc1cccc2c1NCCNC2=O    ZINC000006732185
COc1cccc(N)c1NCC#N    ZINC001163186884
C=CCCCNc1ncccc1N    ZINC000379355748
Nc1ncccc1NC1CCCC1    ZINC000072482056
CCC/C=C/Nc1ncccc1N    ZINC001210056750
CC1(Nc2ncccc2N)CCC1    ZINC000228830594
C[C@H]1CNCc2cccc(N)c2N1    ZINC000034179719
Nc1cccnc1NC1CCCC1    ZINC000020278632
CC(C)=CNc1ncc(C)cc1N    ZINC001174554334
C/C=C(\C)Nc1ncc(C)cc1N    ZINC001210793070
C[C@@H]1CNCc2cccc(N)c2N1    ZINC000034179718
C=C(C)CNc1ncc(C)cc1N    ZINC000160291789
CC/C=C/Nc1ncc(C)cc1N    ZINC001159668484
C#CC(=O)Nc1cnc(O)nc1N    ZINC001143914449
C[C@H]1Oc2cccc(N)c2NC1=O    ZINC000031947302
C[C@@H]1Oc2cccc(N)c2NC1=O    ZINC000031947300
C=CNc1cc2c(cc1N)OCO2    ZINC001174788212
C=C(N)C(=O)Nc1ncccc1N    ZINC001218537981
COc1nccc(NCC#N)c1N    ZINC001163183401
Nc1cnncc1NC1=CCOC1    ZINC001203386835
C=C(C)Nc1c(N)cccc1OC    ZINC001174795437
CCC(=O)Nc1ccc(C)cc1N    ZINC000008703498
CC(C)C(=O)Nc1ccccc1N    ZINC000008703387
C=C(C)Nc1cc(OC)ccc1N    ZINC001174789548
CCC(=O)Nc1c(C)cccc1N    ZINC000036925456
CC(=O)Nc1cc(C)c(C)cc1N    ZINC000020157494
CCCC(=O)Nc1ccccc1N    ZINC000008703386
C/C=C(\C)Nc1c(N)cccc1O    ZINC001210795235
CC(=O)Nc1c(C)cc(C)cc1N    ZINC000040545745
CC(C)=CNc1c(N)cccc1O    ZINC001174559134
NC/C=C/CNc1ncccc1N    ZINC000199617083
Nc1cncnc1NC1CCCC1    ZINC000082703750
CCC/C=C/Nc1cnncc1N    ZINC001210058209
Cc1cc(C)c(N)c(NC(C)C)c1    ZINC000140372791
CCCNc1cc(C)cc(C)c1N    ZINC000223775518
CCCCNc1cc(C)ccc1N    ZINC000083823700
Cc1ccc(N)c(NCC(C)C)c1    ZINC000087149463
CCCCNc1ccc(C)cc1N    ZINC000037401245
Cc1ccc(NCC(C)C)c(N)c1    ZINC000037401214
N#CNc1ncc([N+](=O)[O-])cc1N    ZINC001157824752
CC(=O)C(=O)Nc1ncccc1N    ZINC001142694502
CCNc1ccc(C(N)=O)cc1N    ZINC000035330660
C/C=C(\C)Nc1c(N)ccnc1O    ZINC001210792307
CNC(=O)c1ccc(NC)c(N)c1    ZINC000015864715
CC(=O)CNc1ncc(C)cc1N    ZINC001156780093
CC(C)=CNc1c(N)ccnc1O    ZINC001174554100
CNC(=O)CNc1ccccc1N    ZINC000037224897
C=C(C)Nc1cc(OC)ncc1N    ZINC001174787757
NC(=O)CCNc1ccccc1N    ZINC000005799720
C=C(C)Nc1c(N)ccnc1OC    ZINC001174788846
C=C[C@@H](CO)Nc1ncccc1N    ZINC000717553088
Nc1cccnc1NCC1COC1    ZINC001154634449
C=CNc1ccc(OCC)nc1N    ZINC001159410683
C=C(C)Nc1nc(OC)ccc1N    ZINC001174788901
CN(C)C(=O)Nc1ccccc1N    ZINC000032625227
CC(=O)NNc1ccc(C)cc1N    ZINC000001866071
CN(C)CCNc1ccccc1N    ZINC000010037803
CCC(CC)Nc1ccncc1N    ZINC000020381616
CCCCNc1ncc(C)cc1N    ZINC000036226349
CC[C@H](C)Nc1ncc(C)cc1N    ZINC000036226339
CC[C@@H](C)Nc1ncc(C)cc1N    ZINC000036226338
Cc1cnc(NCC(C)C)c(N)c1    ZINC000036226348
CCC[C@H](C)Nc1ncccc1N    ZINC000026516010
Cc1cnc(NC(C)(C)C)c(N)c1    ZINC000036226347
Cc1ccc(NCCCN)c(N)c1    ZINC000034408317
NC(=O)C(=O)Nc1ncccc1N    ZINC001142924971
Nc1cc(F)cc2c1NC(=O)CC2    ZINC000049584906
Cc1ccc(N)c(NCC(=O)O)c1    ZINC000087150072
COCC(=O)Nc1ccccc1N    ZINC000008703400
CNc1c(N)cccc1C(=O)OC    ZINC000117987607
COc1ccc(N)c(NC(C)=O)c1    ZINC000022636739
COc1ccc(NC(C)=O)c(N)c1    ZINC000000152505
Cc1ccc(NCC(=O)O)c(N)c1    ZINC000051040338
CCNc1ccc(C(=O)O)cc1N    ZINC000000406642
CNc1cc(C(=O)OC)ccc1N    ZINC000082049860
CNc1ccc(C(=O)OC)cc1N    ZINC000034594182
CNc1ccc(CC(=O)O)cc1N    ZINC000675068434
C/C=C(\C)Nc1c(N)cnnc1O    ZINC001210792412
NC(=O)CCNc1ncccc1N    ZINC000037408950
CC(C)=CNc1c(N)cnnc1O    ZINC001174554093
C[C@@H](N)C(=O)Nc1ncccc1N    ZINC001218539116
C=C(C)Nc1cc(F)c(C)cc1N    ZINC001174789590
C=C(C)Nc1c(N)ccc(F)c1C    ZINC001174795144
COCCCNc1ccccc1N    ZINC000034115725
COC[C@H](C)Nc1ccccc1N    ZINC000020382445
COC[C@@H](C)Nc1ccccc1N    ZINC000020382441
CCCNc1c(N)cccc1OC    ZINC001168131450
CN(C)CCNc1ccncc1N    ZINC000019755453
CC(C)(N)CNc1ncccc1N    ZINC001160025809
CNCCNc1ncc(C)cc1N    ZINC001156893789
C[C@@H](N)CCNc1ncccc1N    ZINC001159774602
CN(C)CCNc1ncccc1N    ZINC000020278694
C#CCNc1ncc(Cl)cc1N    ZINC000306444863
C#CCNc1cnc(Cl)cc1N    ZINC001155654081
C#CCNc1nc(Cl)ccc1N    ZINC001163362057
Nc1cccnc1NC(=O)C(=O)O    ZINC001143408116
N=CNc1ncc([N+](=O)[O-])cc1N    ZINC001157078924
CNC(=S)Nc1ccccc1N    ZINC000002505798
Nc1cccnc1NC1CSC1    ZINC000575585669
C=C(F)C(=O)Nc1ncccc1N    ZINC001180112044
COCC(=O)Nc1ncccc1N    ZINC000129306176
CNc1ncc(C(=O)OC)cc1N    ZINC000095495994
CNc1nccc(C(=O)OC)c1N    ZINC000084095313
Nc1cccnc1NC(=O)CCO    ZINC001179571214
COC(=O)CNc1ncccc1N    ZINC000020383294
CCNc1ccc([N+](=O)[O-])cc1N    ZINC000004774237
CCC(=O)Nc1c(N)ccnc1O    ZINC001142715427
CNc1nc(C(=O)OC)ccc1N    ZINC000084887393
C=C(C)CNc1c(F)ccnc1N    ZINC001163375768
Nc1cccnc1NC1CC(F)C1    ZINC001154832523
CC(C)=CNc1ncc(F)cc1N    ZINC001174554145
C/C=C(\C)Nc1ncc(F)cc1N    ZINC001210793394
CC/C=C/Nc1c(N)nccc1F    ZINC001170768190
COCCNc1ncc(C)cc1N    ZINC000036226377
C[C@@H](CCO)Nc1ncccc1N    ZINC000157744067
CCOCCNc1ncccc1N    ZINC000036229744
C[C@H](CCO)Nc1ncccc1N    ZINC000157744207
C[C@@H](O)CCNc1ncccc1N    ZINC000042783902
CC(C)(CO)Nc1ncccc1N    ZINC000035600061
C[C@H](O)CCNc1ncccc1N    ZINC000042783901
CCCNc1ccnc(OC)c1N    ZINC001168131781
CO[C@@H](C)CNc1ncccc1N    ZINC000223652769
COCCCNc1ncccc1N    ZINC000020278598
CC[C@@H](CO)Nc1ncccc1N    ZINC000020278686
CC[C@H](CO)Nc1ncccc1N    ZINC000020278688
Nc1ncnc2c1NC(=O)CS2    ZINC000217467624
N#CCNc1nc(Cl)ccc1N    ZINC001163183417
C#CCNc1nnc(Cl)cc1N    ZINC001163357411
C#CCNc1ncnc(Cl)c1N    ZINC000230717409
N#CCNc1ncc(Cl)cc1N    ZINC001155534721
N#CCNc1cnc(Cl)cc1N    ZINC001155534598
C=CNc1c(C)c(Cl)ccc1N    ZINC001174786048
Nc1cc(Cl)ccc1NC1CC1    ZINC000026516123
Nc1cccc(Cl)c1NC1CC1    ZINC000026516125
C=C(C)Nc1c(N)cccc1Cl    ZINC001174793560
C=C(C)Nc1cc(Cl)ccc1N    ZINC001174794025
C=C(C)Nc1c(N)nc(O)nc1O    ZINC001174786383
CCC(=O)Nc1cnc(O)nc1N    ZINC001142719791
Nc1c(NC2CC2)[nH]c(=O)[nH]c1=O    ZINC000072221059
CC(=O)Nc1c(C)cc(F)cc1N    ZINC000085436264
CCC(=O)Nc1ccc(F)cc1N    ZINC000020157309
CC[C@H](C)Nc1cnc(O)nc1N    ZINC001257427905
COc1ncnc(NC(C)C)c1N    ZINC000082488129
Cc1cnc(NOCCN)c(N)c1    ZINC001156294232
CC[C@@H](C)Nc1cnc(O)nc1N    ZINC001257427904
N#CCNc1ncnc(Cl)c1N    ZINC001163178370
N#CCNc1nnc(Cl)cc1N    ZINC001163182001
C=C(C)Nc1c(N)ccnc1Cl    ZINC001174786421
C=C(C)Nc1ncc(Cl)cc1N    ZINC001174788800
C=CNc1c(N)c(C)cnc1Cl    ZINC001174784289
C=C(C)Nc1cnc(Cl)cc1N    ZINC001174786404
C=C(C)Nc1nc(Cl)ccc1N    ZINC001174786289
CC(=O)CNc1c(N)nccc1F    ZINC001167629483
Nc1cccnc1NCCCS    ZINC001159870503
Nc1cccnc1NC(CO)CO    ZINC000083690494
Nc1ncnc(NCCCO)c1N    ZINC000238703595
CCCCNc1c(F)ccnc1N    ZINC001162202063
CC(C)CNc1c(F)ccnc1N    ZINC001161647220
CC[C@H](C)Nc1c(F)ccnc1N    ZINC001167998977
CC[C@@H](C)Nc1c(F)ccnc1N    ZINC001167998978
CC(=O)Nc1ccc(Cl)cc1N    ZINC000008732404
CC(=O)Nc1c(N)cccc1Cl    ZINC000050352436
CC(=O)Nc1cc(Cl)ccc1N    ZINC000022141924
C=CNc1c(N)nc(S)nc1O    ZINC001174781941
C=C(C)Nc1nc(Cl)cnc1N    ZINC001174788388
Nc1c(Cl)ncnc1NC1CC1    ZINC000011920118
C=C(C)Nc1c(N)ncnc1Cl    ZINC001174786311
C=CCNc1ncnc(Cl)c1N    ZINC000001702638
Cn1c(=O)[nH]c(N)c(NC=O)c1=O    ZINC000000967239
Nc1cccc(F)c1NC(=O)CO    ZINC001580456851
CC(=O)Nc1c(N)[nH]c(=O)[nH]c1=O    ZINC000000967237
C=CNc1cc(C#N)c(C#N)cc1N    ZINC001174785569
N#CC(C#N)=CNc1ccccc1N    ZINC000000150963
CCCNc1ccc(Cl)cc1N    ZINC000020381483
CC(C)Nc1ccc(Cl)cc1N    ZINC000002159627
C=C(C)Nc1cc(F)c(F)cc1N    ZINC001174789599
Nc1ccc(F)c(F)c1NC1CC1    ZINC000053163373
NC(=O)CNc1c(N)nccc1F    ZINC001161840592
CC(C)Nc1c(N)cccc1Cl    ZINC000020381494
C=C(C)Nc1c(N)ccc(F)c1F    ZINC001174789209
C=C(C)Nc1c(N)cc(F)cc1F    ZINC001174789647
CC(C)Nc1[nH]c(=O)[nH]c(=O)c1N    ZINC000072221057
CCn1c(N)c(NC)c(=O)[nH]c1=O    ZINC000037486384
COCCNc1ccc(F)cc1N    ZINC000034939548
CNc1c(N)n(C)c(=O)n(C)c1=O    ZINC000000402063
Nc1ccccc1Nc1ccccc1    ZINC000000058285
COCCNc1c(N)cccc1F    ZINC000067800699
COCCNc1cccc(F)c1N    ZINC000037419137
CNCCNc1c(F)ccnc1N    ZINC001167724005
CCCNc1cnc(Cl)cc1N    ZINC001157361488
CCCNc1nc(Cl)ccc1N    ZINC000096311464
Cc1cnc(NCCCl)c(N)c1    ZINC001157020616
Nc1ccccc1Nc1ccncc1    ZINC000001578896
Nc1ccccc1Nc1ccccn1    ZINC000000202968
Nc1ccccc1Nc1cccnc1    ZINC000115633929
Nc1ncccc1Nc1ccccc1    ZINC000139677652
Nc1cccnc1Nc1ccccc1    ZINC000006737566
Nc1cnccc1Nc1ccccc1    ZINC000020584609
N#CNc1nc(Cl)c(F)cc1N    ZINC001157824491
Nc1[nH]c(=S)[nH]c(=O)c1NC=O    ZINC000018142994
C=CNc1c(N)cc(F)cc1Cl    ZINC001174786824
C=CNc1cc(Cl)c(F)cc1N    ZINC001174783441
C=CNc1c(N)cc(Cl)cc1F    ZINC001174787137
CS(=O)(=O)Nc1ccccc1N    ZINC000001680924
Nc1cc(Cl)ccc1NCCO    ZINC000001726251
CC(=O)Nc1cc(F)c(F)cc1N    ZINC000047843701
C=CNc1nc(C#N)c(C#N)nc1N    ZINC001174779416
CCCNc1nnc(Cl)cc1N    ZINC001168132419
CC(C)Nc1ncnc(Cl)c1N    ZINC000004243241
CCCNc1ncnc(Cl)c1N    ZINC000004243246
Nc1ccccc1Nc1ccnnc1    ZINC001206309225
Nc1ccccc1Nc1cnccn1    ZINC001206309244
Nc1ncccc1Nc1ccccn1    ZINC000141301334
Nc1cccnc1Nc1ccncc1    ZINC000075577195
Nc1ccccc1Nc1ncccn1    ZINC000034372114
Nc1ccccc1Nc1ccncn1    ZINC000196849110
Nc1ccccc1Nc1cncnc1    ZINC000259651462
C=CNc1nc2ccccc2nc1N    ZINC001174782228
NCCONc1c(F)ccnc1N    ZINC001164423410
Nc1nc(N)[n+]([O-])c(N)c1NCO    ZINC000001705604
Nc1ccccc1Nc1cccnn1    ZINC001206309219
Nc1cccnc1Nc1cccnc1    ZINC000146428286
Nc1nccnc1Nc1ccccc1    ZINC000001870403
Nc1ncccc1Nc1cccnc1    ZINC001212388696
Nc1cnncc1Nc1ccccc1    ZINC001173791772
Nc1ncccc1Nc1ccncc1    ZINC000306628583
Cc1cnc(NC2=CC=C[CH]2)c(N)c1    ZINC001160169821
CCCNc1c(N)ccc(F)c1F    ZINC000053163349
CS(=O)(=O)Nc1ncccc1N    ZINC000129322604
Nc1cccnc1NC(=O)C(F)F    ZINC000575516759
CCNc1nc(N)nc(Cl)c1N    ZINC000001608685
Nc1cccnc1Nc1ccnnc1    ZINC001209955180
Nc1ncccc1Nc1cnccn1    ZINC001212389065
Nc1ncccc1Nc1cncnc1    ZINC001212389124
Nc1ncccc1Nc1ncccn1    ZINC001212389039
Nc1cccnc1Nc1ccncn1    ZINC000211383857
Nc1ncccc1Nc1ccncn1    ZINC001212389092
Nc1cnncc1Nc1cccnc1    ZINC001173855852
Nc1ncccc1Nc1cccnn1    ZINC001212389418
CC(F)(F)CNc1ncccc1N    ZINC000575478529
Nc1ncccc1Nc1ccnnc1    ZINC001212391308
Nc1cccnc1Nc1cncnc1    ZINC000211382512
CNc1c(C)cc2ncccc2c1N    ZINC000002583513
CC(C)=CNc1c(N)cccc1C#N    ZINC001174558376
C/C=C(\C)Nc1c(N)cccc1C#N    ZINC001210797176
CCNc1ccc2ncccc2c1N    ZINC000037377484
CNc1cc(C)c2ncccc2c1N    ZINC000096029321
N=CNc1nc(Cl)c(F)cc1N    ZINC001157076983
Nc1c(Cl)ncnc1NCCO    ZINC000001685881
Nc1cnncc1Nc1ccnnc1    ZINC001209956645
Nc1cnncc1Nc1ccncn1    ZINC001211025518
Nc1cnncc1Nc1cncnc1    ZINC001174384049
Cc1ccc(Nc2ccco2)c(N)c1    ZINC001214182186
Cc1cccc(N)c1Nc1ccoc1    ZINC001173935370
Cc1ccc(Nc2ccoc2)c(N)c1    ZINC001214182293
CC#CC(=O)Nc1c(C)cccc1N    ZINC001179754339
Cn1nccc1Nc1ccccc1N    ZINC001206308730
Cn1cnc(Nc2ccccc2N)c1    ZINC000953059103
Nc1ccccc1NCc1c[nH]cn1    ZINC000084080815
Cn1ccc(Nc2ccccc2N)n1    ZINC000086778961
Cn1ccnc1Nc1ccccc1N    ZINC001206299885
Cc1cccc(N)c1Nc1cn[nH]c1    ZINC001174296525
Cn1cc(Nc2ccccc2N)cn1    ZINC000086778616
Cn1cncc1Nc1ccccc1N    ZINC001206314915
N#CC1(Nc2ncccc2N)CCC1    ZINC001154911816
Cc1cccc(N)c1Nc1ncc[nH]1    ZINC001176083688
Cc1cccc(N)c1NC1=CCCC1    ZINC001173999567
Nc1ccccc1NC1=CCCCC1    ZINC001159591402
Nc1nccc(F)c1NCCCl    ZINC001167814274
Cc1cnc(Nc2ccccc2N)o1    ZINC001206300636
Nc1cccnc1NCc1ccco1    ZINC000020278617
Cc1ccc(Nc2ccno2)c(N)c1    ZINC001214177464
Cc1cc(Nc2ccccc2N)no1    ZINC001206299880
Cc1cccc(N)c1Nc1cnoc1    ZINC001203242494
Cc1occc1Nc1ncccc1N    ZINC001211236888
Cc1ccc(Nc2cnoc2)c(N)c1    ZINC001214177533
Cc1nocc1Nc1ccccc1N    ZINC001206322539
Cc1coc(Nc2ccccc2N)n1    ZINC001206308781
Cc1cc(Nc2ccccc2N)on1    ZINC001206299423
Cc1conc1Nc1ccccc1N    ZINC001206308835
Cc1ccc(Nc2ccon2)c(N)c1    ZINC001214175500
Cc1cnc(Nc2ccoc2)c(N)c1    ZINC001173932447
Cc1ccc(Nc2ncco2)c(N)c1    ZINC001214178046
Cn1cnc(Nc2ccccc2N)n1    ZINC001206308744
Cn1cncc1Nc1cccnc1N    ZINC001212393814
Cn1cc(Nc2ccccc2N)nn1    ZINC000706093128
Cn1ccnc1Nc1cccnc1N    ZINC001212388625
Cc1[nH]ncc1Nc1ncccc1N    ZINC000211398289
Cc1cnc(Nc2cn[nH]c2)c(N)c1    ZINC001174294858
Cn1nccc1Nc1cccnc1N    ZINC001212389071
Cn1ccc(Nc2ncccc2N)n1    ZINC000086778920
Cn1cc(Nc2ncccc2N)cn1    ZINC000086778584
Cn1cc(Nc2cccnc2N)cn1    ZINC000122868776
Cn1cnc(Nc2cccnc2N)c1    ZINC000953059095
Cn1cncc1Nc1ncccc1N    ZINC001211245788
Cc1cnc(Nc2ncc[nH]2)c(N)c1    ZINC001176080090
Cn1nncc1Nc1ccccc1N    ZINC001206322693
Cn1ccc(Nc2cccnc2N)n1    ZINC000122869020
Cn1ncc(Nc2ccccc2N)n1    ZINC001206315902
CC(C)CNc1ccc(C#N)cc1N    ZINC000035674299
Nc1cccnc1NC1=CCCCC1    ZINC001175752405
C#C[C@](C)(CC)Nc1ncccc1N    ZINC000306828060
CCCCNc1ccc(C#N)cc1N    ZINC000035674340
Nc1ccccc1NC1=CNCCC1    ZINC001159596714
CC[C@H](C)Nc1ccc(C#N)cc1N    ZINC000035674295
C#C[C@@](C)(CC)Nc1ncccc1N    ZINC000306828061
Nc1cccnc1N[C@@H]1CC=CCC1    ZINC000084066327
CC[C@@H](C)Nc1ccc(C#N)cc1N    ZINC000035674293
Nc1cccnc1N[C@H]1CC=CCC1    ZINC000084066326
CC(C)(C)Nc1ccc(C#N)cc1N    ZINC000035674452
C#CCCCNc1ncc(C)cc1N    ZINC000229856935
Cc1cnc(NC2=CCCC2)c(N)c1    ZINC001173997722
CNc1cc(Cl)c(Cl)cc1N    ZINC000033506659
Nc1ccccc1Nc1ccsc1    ZINC000085528371
Nc1ccccc1Nc1cccs1    ZINC000196588348
Nc1ccccc1NCC(F)(F)F    ZINC000034939600
CNc1c(N)c(=O)oc2ccccc21    ZINC000013545222
CNc1ccc(C(F)(F)F)cc1N    ZINC000000112270
Nc1cccc(O)c1Nc1ccoc1    ZINC001173937713
Nc1nccc(F)c1NC1=CC=C[CH]1    ZINC001171358052
Cc1oncc1Nc1ncccc1N    ZINC001210578618
Cc1occc1Nc1cnncc1N    ZINC001211240300
C[C@H](C#N)C(=O)Nc1ncccc1N    ZINC001179889186
N#CCCC(=O)Nc1ncccc1N    ZINC001143189440
Cc1nocc1Nc1cccnc1N    ZINC001212394033
Cc1cnc(Nc2cnoc2)c(N)c1    ZINC001203233331
C[C@@H](C#N)C(=O)Nc1ncccc1N    ZINC001179889185
Nc1cccc(O)c1Nc1ncc[nH]1    ZINC001176084986
Cc1cnc(Nc2cccnc2N)o1    ZINC001212388874
Cc1nnc(Nc2ccccc2N)o1    ZINC001206300603
Cc1cc(Nc2cccnc2N)on1    ZINC001212389396
Cc1coc(Nc2cccnc2N)n1    ZINC001212391296
Cc1nonc1Nc1ccccc1N    ZINC001206308752
Cc1conc1Nc1cccnc1N    ZINC001212388730
Cc1ccc(Nc2nnco2)c(N)c1    ZINC001214175564
Cc1nocc1Nc1ncccc1N    ZINC001212717556
Nc1cccc(O)c1Nc1cn[nH]c1    ZINC001174297197
Cc1cc(Nc2cccnc2N)no1    ZINC001212389083
Cn1ncc(Nc2cccnc2N)n1    ZINC001212393965
Cc1n[nH]cc1Nc1cnncc1N    ZINC001174471111
Cn1cc(Nc2cccnc2N)nn1    ZINC000706093146
Cn1cnc(Nc2cccnc2N)n1    ZINC001212389650
Cn1ccc(Nc2cnncc2N)n1    ZINC001210348354
Cn1cc(Nc2cnncc2N)cn1    ZINC001174329054
Cn1cncc1Nc1cnncc1N    ZINC001211247388
Cn1nncc1Nc1cccnc1N    ZINC001212395328
CC1(C)CC(=O)Nc2c(N)cccc21    ZINC000080813625
Cc1ccc(NC(=O)C2CC2)c(N)c1    ZINC000020157119
CC1(C)Cc2cccc(N)c2NC1=O    ZINC000203821538
Nc1ccccc1NC(=O)CC1CC1    ZINC000049728690
C[C@@H]1C[C@H]1C(=O)Nc1ccccc1N    ZINC000022150651
C=C(C)C(=O)Nc1c(C)cccc1N    ZINC001142511678
Nc1cccc(O)c1NC1=CCCC1    ZINC001173998074
Cc1cccc(N)c1NC1=CCOC1    ZINC001203390255
Nc1ccccc1NC(=O)C1CCC1    ZINC000020156970
C[C@H]1C[C@H]1C(=O)Nc1ccccc1N    ZINC000022150655
C[C@@H]1C[C@@H]1C(=O)Nc1ccccc1N    ZINC000022150643
C[C@H]1C[C@@H]1C(=O)Nc1ccccc1N    ZINC000022150647
Cc1cccc(N)c1NC(=O)C1CC1    ZINC000036925529
N#CCCCCNc1ncccc1N    ZINC001157638051
CC[C@H](CC#N)Nc1ncccc1N    ZINC001161048999
Nc1cnncc1NC1=CCCCC1    ZINC001175752163
CC1(Nc2ccccc2N)CCCC1    ZINC000042176526
CCC/C=C/Nc1cc(C)ccc1N    ZINC001160336451
CCC/C=C/Nc1cccc(C)c1N    ZINC001160302910
CCC/C=C/Nc1c(C)cccc1N    ZINC001210059852
CC(C)(C)/C=C/Nc1ccccc1N    ZINC001159590997
C/C=C(\C)Nc1cc(CC)ccc1N    ZINC001210797178
C/C=C(\C)Nc1c(N)ccc(C)c1C    ZINC001210794125
Cc1ccc(N)c(NC2CCCC2)c1    ZINC000087149465
C/C=C(\C)Nc1cc(C)cc(C)c1N    ZINC001210795433
CCC/C=C/Nc1ccc(C)cc1N    ZINC001160338532
Nc1ccccc1NC1CCCCC1    ZINC000001440341
C=CNc1cc(C(C)(C)C)ccc1N    ZINC001174788246
CC(C)=CNc1cc(C)cc(C)c1N    ZINC001174556458
CCc1ccc(N)c(NC=C(C)C)c1    ZINC001174559536
CC(C)=CNc1c(N)ccc(C)c1C    ZINC001174557154
Cc1ccc(NC2CCCC2)c(N)c1    ZINC000036964558
CNc1cc(Cl)nc(Cl)c1N    ZINC000095093385
Nc1cccnc1Nc1ccsc1    ZINC000085528455
Nc1ccccc1Nc1nccs1    ZINC000079642535
Nc1ccccc1Nc1cscn1    ZINC001206315211
Nc1ncccc1Nc1cccs1    ZINC001212391451
Nc1ncccc1Nc1ccsc1    ZINC000122862275
Nc1ccccc1Nc1cncs1    ZINC001206315408
Nc1ccccc1Nc1cnsc1    ZINC001206323185
CNc1ncc(C(F)(F)F)cc1N    ZINC000020286841
CNc1ccc(C(F)(F)F)nc1N    ZINC000203782441
CNc1nc(C(F)(F)F)ccc1N    ZINC000203778874
CC#CC(=O)Nc1c(N)ccnc1O    ZINC001179748458
Nc1cccnc1NCC(F)(F)F    ZINC000020383266
Nc1cccc(O)c1Nc1cnoc1    ZINC001203245065
C#CC(=O)Nc1c(N)ccnc1OC    ZINC001143901314
Nc1ccnc(O)c1Nc1ccoc1    ZINC001173934203
COC(=O)c1ccc(N)c(NC#N)c1    ZINC001168628829
N#C[C@@H](Nc1ncccc1N)C(N)=O    ZINC001159468982
Cc1nnc(Nc2cccnc2N)o1    ZINC001212388679
Nc1ccnc(O)c1Nc1ncc[nH]1    ZINC001176081892
Nc1nonc1Nc1ccccc1N    ZINC001206308249
Nc1cccnc1NCc1ncon1    ZINC000231777626
Cc1nonc1Nc1cccnc1N    ZINC001212391726
N#C[C@H](Nc1ncccc1N)C(N)=O    ZINC001159468981
Nc1ccnc(O)c1Nc1cn[nH]c1    ZINC001174295497
Cc1nocc1Nc1cnncc1N    ZINC001212719271
Cc1oncc1Nc1cnncc1N    ZINC001210578482
Nc1cccnc1NC1=CCCOC1    ZINC001216504730
NC(=O)c1ccc(NC2CC2)c(N)c1    ZINC000035330639
COCCNc1ccc(C#N)cc1N    ZINC000035674291
CC(C)=CC(=O)Nc1ncccc1N    ZINC001143919432
CC(=O)/C=C(\C)Nc1ncccc1N    ZINC000004576407
Nc1ccnc(O)c1NC1=CCCC1    ZINC001173999047
Nc1ccccc1NC(=O)[C@H]1C[C@H]1N    ZINC000335506580
Cc1cnc(NC2CC(=O)C2)c(N)c1    ZINC001156616003
C=CCNc1ccc(C(N)=O)cc1N    ZINC000052923547
CC(=O)/C=C(/C)Nc1ncccc1N    ZINC000102882506
C[C@H]1C[C@@H]1C(=O)Nc1ncccc1N    ZINC000129297085
Nc1ccccc1NC(=O)[C@H]1CCN1    ZINC000307718487
CC1(C)NC(=O)Nc2c(N)cccc21    ZINC000606242788
C/C=C(\C)C(=O)Nc1ncccc1N    ZINC001143932335
Cc1cnc(NC2=CCOC2)c(N)c1    ZINC001203382076
Nc1cccnc1NC1=CCOCC1    ZINC001176139737
Nc1cccnc1NCC1CC(=O)C1    ZINC001157607800
Cc1cnc(NC2(C)CCC2)c(N)c1    ZINC000228831265
CC(C)(Nc1ncccc1N)C1CC1    ZINC000232539521
Cc1cnc(NC2CCCC2)c(N)c1    ZINC000036226360
C=CCCCNc1ncc(C)cc1N    ZINC000308589423
CCC1(Nc2ncccc2N)CCC1    ZINC000123346986
Nc1ncccc1NC1CCCCC1    ZINC000072190682
CC(C)(C)/C=C/Nc1ncccc1N    ZINC001175568949
Nc1ccccc1NC1CCNCC1    ZINC000033607226
CCC/C=C/Nc1ncc(C)cc1N    ZINC001210059041
Nc1cccnc1NC1CCCCC1    ZINC000095875841
Nc1cccnc1NCCC1CCC1    ZINC000159197485
Nc1cccnc1Nc1cncs1    ZINC001175495582
Nc1cnncc1Nc1ccsc1    ZINC001173819040
Nc1ncccc1Nc1cscn1    ZINC001212393390
Nc1cccnc1Nc1cscn1    ZINC001175937156
Nc1ncccc1Nc1cncs1    ZINC001212391106
Nc1cccnc1Nc1nccs1    ZINC001210987158
Nc1ncccc1Nc1nccs1    ZINC001212389381
Nc1ncccc1Nc1cnsc1    ZINC001212395150
Nc1ccccc1Nc1cnns1    ZINC001206315431
Nc1cnnc(O)c1Nc1ccoc1    ZINC001173933209
C#CCNc1ncc([N+](=O)[O-])cc1N    ZINC001155654177
CC#CC(=O)Nc1cnc(O)nc1N    ZINC001179755835
Nc1ccnc(O)c1Nc1cnoc1    ZINC001203234676
Nc1ccc(F)cc1Nc1ccoc1    ZINC001214199878
Nc1ccc(F)cc1Nc1ccco1    ZINC001214200333
Nc1nonc1Nc1cccnc1N    ZINC001212391157
Nc1cnnc(O)c1Nc1cn[nH]c1    ZINC001174294253
Nc1cnnc(O)c1Nc1ncc[nH]1    ZINC001176081975
C=CNc1c(N)cccc1C(=O)OC    ZINC001174787368
CC(=O)C(=O)Nc1c(C)cccc1N    ZINC001142699143
CC1(C)Oc2cccc(N)c2NC1=O    ZINC000031947307
Nc1cccc(O)c1NC1=CCOC1    ZINC001203396255
C=C(C)Nc1cc2c(cc1N)OCO2    ZINC001174793968
Nc1cc(C(=O)O)ccc1NC1CC1    ZINC000034638734
C=CNc1cc(C(=O)OC)ccc1N    ZINC001174781470
C=CCNc1ccc(C(=O)O)cc1N    ZINC000082530558
Nc1cccnc1NC(=O)[C@@H]1CCN1    ZINC001218539043
Nc1cnncc1NC1=CCOCC1    ZINC001176140164
Nc1cnncc1NC1=CCCOC1    ZINC001216505819
NC(=O)C1(Nc2ncccc2N)CC1    ZINC001155086268
Nc1cccnc1NC(=O)C1(N)CC1    ZINC001218539144
Nc1cnnc(O)c1NC1=CCCC1    ZINC001173997753
Nc1ccccc1NC[C@H]1CCCO1    ZINC000034939622
Cc1ccc(NC(=O)C(C)C)c(N)c1    ZINC000008703500
C=C(C)CNc1c(N)cccc1OC    ZINC001163381797
CC[C@H](C)C(=O)Nc1ccccc1N    ZINC000008703392
COc1ccc(N)c(NC=C(C)C)c1    ZINC001174557478
CC[C@@H](C)C(=O)Nc1ccccc1N    ZINC000008703391
Nc1ccccc1NC[C@@H]1CCCO1    ZINC000034939621
CCC(=O)Nc1cc(C)c(C)cc1N    ZINC000020157499
CC(C)(C)C(=O)Nc1ccccc1N    ZINC000008703389
COc1cccc(N)c1NC=C(C)C    ZINC001174555311
COc1ccc(NCC2CC2)c(N)c1    ZINC000116320671
C/C=C(\C)Nc1c(N)cccc1OC    ZINC001210795744
CCCCC(=O)Nc1ccccc1N    ZINC000008703388
CCCC(=O)Nc1ccc(C)cc1N    ZINC000008703499
CCC/C=C/Nc1c(N)cccc1O    ZINC001210061652
CC(=O)Nc1ccc(C(C)C)cc1N    ZINC000001578195
CC/C=C/Nc1c(N)cccc1OC    ZINC001170766591
C/C=C(\C)Nc1cc(OC)ccc1N    ZINC001210795388
CC(C)CC(=O)Nc1ccccc1N    ZINC000008703390
CCC(=O)Nc1c(C)cc(C)cc1N    ZINC000070462803
Nc1cccnc1NC1CCNCC1    ZINC000091352100
CC(C)(C)/C=C/Nc1cnncc1N    ZINC001175573389
CN1CC(CNc2ncccc2N)C1    ZINC000307536137
Cc1cnc(NC/C=C/CN)c(N)c1    ZINC001160983231
CN1CC[C@H](Nc2ncccc2N)C1    ZINC000042545068
CCC1(Nc2ncccc2N)CNC1    ZINC001157779393
Nc1cncnc1NC1CCCCC1    ZINC000082703753
Nc1cccnc1NCC1(N)CCC1    ZINC001163320788
C[C@H]1NCC[C@H]1Nc1ncccc1N    ZINC001155187892
C[C@@]1(N)C[C@H](Nc2ncccc2N)C1    ZINC001162325397
CC(C)(C)C(=N)Nc1ncccc1N    ZINC001155181242
Cc1cc(C)c(N)c(NCC(C)C)c1    ZINC000223775800
CCCCNc1cc(C)cc(C)c1N    ZINC000223775704
Nc1cnncc1Nc1cncs1    ZINC001175495759
Nc1cnncc1Nc1nccs1    ZINC001210990344
Nc1ncccc1Nc1cnns1    ZINC001212393821
Nc1cnncc1Nc1cscn1    ZINC001175941202
N#CCNc1ncc([N+](=O)[O-])cc1N    ZINC001155534965
Nc1cnnc(O)c1Nc1cnoc1    ZINC001203234677
Nc1ccc(F)cc1Nc1ccno1    ZINC001214198137
Nc1ccc(F)cc1Nc1ncco1    ZINC001214196527
Nc1ccc(F)cc1Nc1ccon1    ZINC001214196818
Nc1ccc(F)cc1Nc1cnoc1    ZINC001214198192
Nc1cc(F)cnc1Nc1ccoc1    ZINC001173933216
Nc1cc(F)cnc1Nc1ncc[nH]1    ZINC001176080216
Nc1cc(F)cnc1Nc1cn[nH]c1    ZINC001174294010
Nc1cc([N+](=O)[O-])ccc1NC1CC1    ZINC000048018512
CCC(=O)C(=O)Nc1ncccc1N    ZINC001143953151
C=C(C)C(=O)Nc1c(N)ccnc1O    ZINC001142508187
Nc1cccnc1NC(=O)C1COC1    ZINC001181001734
Nc1cccnc1NC(=O)[C@@H]1CCO1    ZINC001181581383
Nc1ccnc(O)c1NC1=CCOC1    ZINC001203387586
COC(=O)c1ccc(N)c(NC=N)c1    ZINC001167865248
Cc1cccc(N)c1NC(=O)C(N)=O    ZINC001142939549
Nc1cccnc1N[C@H]1COC(=O)C1    ZINC001158244325
Nc1ccnc(O)c1NC(=O)C1CC1    ZINC001142675993
Nc1cc(C(=O)O)nc2c1NCCC2    ZINC000040165660
Nc1cccnc1NC(=O)C1(O)CC1    ZINC001181522840
C=CCNc1ccc([N+](=O)[O-])cc1N    ZINC000004321135
Nc1cccnc1NC(=O)[C@H]1CCO1    ZINC001181581378
C=CNc1cnc(C(=O)OC)cc1N    ZINC001174780513
C#CCCCNc1c(N)nccc1F    ZINC001162446014
Nc1cc(F)cnc1NC1=CCCC1    ZINC001173997684
C/C=C(\C)Nc1nc(OC)ccc1N    ZINC001210792579
CCNC(=O)c1ccc(NC)c(N)c1    ZINC000133120692
CN(C)CC(=O)Nc1ccccc1N    ZINC000008703580
C[C@@H](N)CC(=O)Nc1ccccc1N    ZINC000307215604
CC[C@@H](N)C(=O)Nc1ccccc1N    ZINC000307158710
Nc1cccnc1N[C@H]1C[C@@H](CO)C1    ZINC000707702914
Cc1cccc(N)c1NC(=O)[C@@H](C)N    ZINC001218912530
Nc1cccnc1NC[C@H]1CCCO1    ZINC000020278647
CC(C)(O)/C=C/Nc1ncccc1N    ZINC001203209846
COc1nccc(N)c1NC=C(C)C    ZINC001174553833
CCCNc1ccc(C(N)=O)cc1N    ZINC000035330615
CNCCC(=O)Nc1ccccc1N    ZINC000306955140
CC(C)CC(=O)Nc1ncccc1N    ZINC000134649366
CC(C)NC(=O)Nc1ccccc1N    ZINC000020209070
C[C@@H](CN)C(=O)Nc1ccccc1N    ZINC000307351892
CC/C=C/Nc1ccnc(OC)c1N    ZINC001170767773
Nc1cccnc1N[C@H]1CCCOC1    ZINC000082431472
C=C[C@@H](CO)Nc1ncc(C)cc1N    ZINC000717454351
CC(C)Nc1ccc(C(N)=O)cc1N    ZINC000035330619
C/C=C(\C)Nc1c(N)ccnc1OC    ZINC001210792567
COc1ccc(N)c(NC=C(C)C)n1    ZINC001174554070
CC(C)(C)C(=O)Nc1ncccc1N    ZINC000159238328
C/C=C(\C)Nc1cc(OC)ncc1N    ZINC001210792437
CCC/C=C/Nc1c(N)ccnc1O    ZINC001210059608
C=C(C)Nc1ccc(OCC)nc1N    ZINC001159410294
C[C@H](CN)C(=O)Nc1ccccc1N    ZINC000307351890
NCCCC(=O)Nc1ccccc1N    ZINC000169810887
CCNC(=O)Nc1c(C)cccc1N    ZINC000036949200
CC[C@H](N)C(=O)Nc1ccccc1N    ZINC000306960889
C=C(C)CNc1ccnc(OC)c1N    ZINC001163376231
CCNc1ccc(C(=O)NC)cc1N    ZINC000133108187
CN[C@@H](C)C(=O)Nc1ccccc1N    ZINC000655412770
C[C@H](N)CC(=O)Nc1ccccc1N    ZINC000307215607
Cc1cnc(NCC2COC2)c(N)c1    ZINC001154634473
Nc1cccnc1NC[C@@H]1CCCO1    ZINC000020278646
COc1cc(NC=C(C)C)c(N)cn1    ZINC001174554250
CCC[C@H](C)Nc1ncc(C)cc1N    ZINC000085425159
C[C@H](Nc1ncccc1N)C(C)(C)C    ZINC000162646390
C#CC(=O)Nc1c(N)nc(O)nc1O    ZINC001143901404
Nc1cc(F)cnc1Nc1cnoc1    ZINC001203233298
Nc1ccc(F)cc1Nc1nnco1    ZINC001214196650
Cc1cccc(N)c1NC(=O)C(=O)O    ZINC001143415267
CC(=O)Nc1cccc(C(=O)O)c1N    ZINC000205477724
Nc1nc(O)ncc1NC(=O)C1CC1    ZINC001142680593
C=C(N)C(=O)Nc1c(N)ccnc1O    ZINC001218679388
C=C(C)C(=O)Nc1cnc(O)nc1N    ZINC001142516165
Nc1cnnc(O)c1NC1=CCOC1    ZINC001203385649
Nc1cccnc1N[C@@H]1CONC1=O    ZINC000307562766
C=C(F)C(=O)Nc1c(C)cccc1N    ZINC001180116371
Nc1cc(F)ccc1NC(=O)C1CC1    ZINC000020157356
Nc1ccc(F)cc1NC(=O)C1CC1    ZINC000063202191
CC(C)Nc1nc2nonc2nc1N    ZINC000000548882
Cc1ccc(N)c(NCCC(=O)O)c1    ZINC000223771899
Cc1ccc(NCCC(=O)O)c(N)c1    ZINC000223771442
CO[C@H](C)C(=O)Nc1ccccc1N    ZINC000022220897
COCCC(=O)Nc1ccccc1N    ZINC000022168198
CCNc1cc(C(=O)OC)ccc1N    ZINC000052507992
CCOCC(=O)Nc1ccccc1N    ZINC000020156986
Cc1cc(C)c(N)c(NCC(=O)O)c1    ZINC000223776218
CCOc1ccc(N)c(NC(C)=O)c1    ZINC000196642861
CC(C)Nc1ccc(C(=O)O)cc1N    ZINC000021994004
CO[C@@H](C)C(=O)Nc1ccccc1N    ZINC000022220895
CCOc1ccc(NC(C)=O)c(N)c1    ZINC000000235544
COc1cccc(N)c1NCC(C)=O    ZINC001167629986
COc1cc(N)c(NC(C)=O)cc1C    ZINC001161700607
CCC(=O)Nc1cc(OC)ccc1N    ZINC000063209831
Cc1ccc(N[C@H](C)C(=O)O)c(N)c1    ZINC000223771645
Cc1ccc(N)c(N[C@@H](C)C(=O)O)c1    ZINC000223772047
COCC(=O)Nc1ccc(C)cc1N    ZINC000008703512
CCNc1ccc(CC(=O)O)cc1N    ZINC000675067735
CCCNc1ccc(C(=O)O)cc1N    ZINC000021993985
CCOC(=O)c1ccc(NC)c(N)c1    ZINC000000161817
Cc1ccc(N[C@@H](C)C(=O)O)c(N)c1    ZINC000223771591
CCNc1ccc(C(=O)OC)cc1N    ZINC000039084003
CCC(=O)Nc1ccc(OC)cc1N    ZINC000008703563
Cc1cccc(N)c1NC(=O)CCO    ZINC001179574967
COCC(=O)Nc1c(C)cccc1N    ZINC000037274224
Cc1ccc(N)c(N[C@H](C)C(=O)O)c1    ZINC000223772098
CC(C)(O)/C=C/Nc1cnncc1N    ZINC001203214844
CCC/C=C/Nc1cccc(F)c1N    ZINC001159870708
Cc1cnc(NCCC(N)=O)c(N)c1    ZINC000085425327
CNC(=O)[C@H](C)Nc1ncccc1N    ZINC000044386221
C[C@@H](CN)C(=O)Nc1ncccc1N    ZINC001218538958
Nc1cccnc1N[C@@H]1COC[C@@H]1N    ZINC001155346118
CCC/C=C/Nc1c(N)cnnc1O    ZINC001210058684
Nc1nc(O)ncc1NC1CCCC1    ZINC001257341830
C/C=C(\C)Nc1c(N)ccc(F)c1C    ZINC001210796624
CCC/C=C/Nc1ccc(F)cc1N    ZINC001159442654
CC(C)=CNc1c(N)ccc(F)c1C    ZINC001174558663
CCC/C=C/Nc1c(N)cccc1F    ZINC001159903814
CC(C)=CNc1cc(F)c(C)cc1N    ZINC001174556451
CNCCC(=O)Nc1ncccc1N    ZINC001218538073
C/C=C(\C)Nc1cc(F)c(C)cc1N    ZINC001210795064
CCC/C=C/Nc1cc(F)ccc1N    ZINC001159591251
CC[C@@H](C)Nc1c(N)cccc1OC    ZINC001167999804
CC[C@H](C)Nc1c(N)cccc1OC    ZINC001167999809
COc1cccc(N)c1NCC(C)C    ZINC001161651204
CCCCNc1c(N)cccc1OC    ZINC001162205954
Cc1cnc(NCC[C@@H](C)N)c(N)c1    ZINC001159778225
C[C@H](CN(C)C)Nc1ncccc1N    ZINC000168579853
CN(C)CCCNc1ncccc1N    ZINC000020278664
C[C@@H](CN(C)C)Nc1ncccc1N    ZINC000168579779
C#CC(=O)Nc1ncc(Cl)cc1N    ZINC001143901232
C#C[C@H](C)Nc1ncc(Cl)cc1N    ZINC000307402725
CC(=O)C(=O)Nc1c(N)ccnc1O    ZINC001142695459
C#C[C@H](C)Nc1cnc(Cl)cc1N    ZINC001163160778
C=C(N)C(=O)Nc1cnc(O)nc1N    ZINC001219700782
Nc1cc(F)cnc1NC1=CCOC1    ZINC001203382353
Cc1cnc(NC2CSC2)c(N)c1    ZINC000575457894
Nc1cccnc1NC(=O)[C@H]1C[C@@H]1F    ZINC001143430343
CCNC(=S)Nc1ccccc1N    ZINC000001390253
Nc1nccc(F)c1NC1CC(=O)C1    ZINC001167338567
CC(C)(O)C(=O)Nc1ncccc1N    ZINC001142891701
CCOCC(=O)Nc1ncccc1N    ZINC000129308200
CCOC(=O)c1ccnc(NC)c1N    ZINC000084095316
C[C@H](O)CC(=O)Nc1ncccc1N    ZINC001181342541
Nc1cccnc1NC1(CO)COC1    ZINC001157392870
C[C@@H](O)CC(=O)Nc1ncccc1N    ZINC001181342542
COC(=O)CNc1ncc(C)cc1N    ZINC000085425168
Nc1cccnc1NCC1OCCO1    ZINC000201236315
CCC(=O)Nc1c(N)ccnc1OC    ZINC001142715897
CCNc1ncc(C(=O)OC)cc1N    ZINC000095495995
NCCNc1c(N)cccc1C(=O)O    ZINC000012356942
CC(C)Nc1ccc([N+](=O)[O-])cc1N    ZINC000020549750
CO[C@H](C)C(=O)Nc1ncccc1N    ZINC000129319669
COc1nccc(NCC(C)=O)c1N    ZINC001167628669
COc1cccc(N)c1NCC(N)=O    ZINC001161845737
NC[C@H](N)C(=O)Nc1ncccc1N    ZINC001218538372
Nc1cccnc1NC[C@H]1C[C@H](F)C1    ZINC001157452524
CCC/C=C/Nc1ncc(F)cc1N    ZINC001210059128
CC1(Nc2c(F)ccnc2N)CCC1    ZINC001164029768
C=CCCCNc1c(N)nccc1F    ZINC001170299523
Cc1cnc(NC2CC(F)C2)c(N)c1    ZINC001154834427
CNCCNc1c(N)cccc1OC    ZINC001167723881
CC[C@H](CO)Nc1ncc(C)cc1N    ZINC000085425276
CO[C@@H](C)CNc1ncc(C)cc1N    ZINC000223673896
Cc1cnc(N[C@@H](C)CCO)c(N)c1    ZINC000132335586
Cc1cnc(N[C@H](C)CCO)c(N)c1    ZINC000132335772
COc1nccc(NCC(C)C)c1N    ZINC000213875150
CC[C@H](C)Nc1ccnc(OC)c1N    ZINC001167999009
CCCCNc1ccnc(OC)c1N    ZINC001162204153
COCCCNc1ncc(C)cc1N    ZINC000036226337
C[C@@H](CO)CCNc1ncccc1N    ZINC001160602948
COCC(C)(C)Nc1ncccc1N    ZINC000135142606
CC[C@@H](C)Nc1ccnc(OC)c1N    ZINC001167999006
CC[C@H](COC)Nc1ncccc1N    ZINC000070625084
CCCOCCNc1ncccc1N    ZINC000714957785
CC[C@@H](CO)Nc1ncc(C)cc1N    ZINC000085425274
CCOCCNc1ncc(C)cc1N    ZINC000085425367
CCOCCCNc1ncccc1N    ZINC000020278682
NCCC[C@@H](N)Nc1ncccc1N    ZINC001159786183
NCCC[C@H](N)Nc1ncccc1N    ZINC001159786181
CCNc1nc(C)c(N)c(NCC)n1    ZINC000000330504
C#CC(=O)Nc1nc(Cl)cnc1N    ZINC001143901384
Nc1cc(Cl)cc2c1NC(=O)CC2    ZINC000072207479
NC(=O)C(=O)Nc1c(N)ccnc1O    ZINC001142931280
CC(=O)C(=O)Nc1cnc(O)nc1N    ZINC001142699794
C/C=C(\C)Nc1c(N)cccc1Cl    ZINC001159619670
CC(C)=CNc1c(N)cccc1Cl    ZINC001159616245
C=C(C)Nc1c(N)ccc(Cl)c1C    ZINC001174795146
C/C=C(\C)Nc1ccc(Cl)cc1N    ZINC001160266772
CC(C)=CNc1ccc(Cl)cc1N    ZINC001160263840
CC(C)=CNc1cc(Cl)ccc1N    ZINC001174555414
C/C=C(\C)Nc1cc(Cl)ccc1N    ZINC001210794185
CC(C)=CNc1c(N)nc(O)nc1O    ZINC001174553837
CCCC(=O)Nc1cc(F)ccc1N    ZINC000063201966
CC(C)C(=O)Nc1ccc(F)cc1N    ZINC000020157312
C/C=C(\C)Nc1c(N)nc(O)nc1O    ZINC001210791701
C[C@@H](N)C(=O)Nc1c(N)ccnc1O    ZINC001218678842
Nc1c(=O)[nH]c(=O)[nH]c1NCC1CC1    ZINC000072221060
CCCNc1ncc([N+](=O)[O-])cc1N    ZINC001157361738
NC(=O)[C@H](CO)Nc1ncccc1N    ZINC001158444358
Nc1ccccc1NC(=O)CCCF    ZINC000659300913
CCCC(=O)Nc1ccc(F)cc1N    ZINC000019282855
NC(=O)[C@@H](CO)Nc1ncccc1N    ZINC001158444359
COc1nccc(NCC(N)=O)c1N    ZINC001161840930
CC(C)C(=O)Nc1cc(F)ccc1N    ZINC000063202052
CCC(CC)Nc1cnc(O)nc1N    ZINC001257285463
CC[C@@](N)(CO)Nc1ncccc1N    ZINC001159744703
CCC[C@H](C)Nc1cnc(O)nc1N    ZINC001257305024
CC[C@](N)(CO)Nc1ncccc1N    ZINC001159744702
CCC[C@@H](C)Nc1cnc(O)nc1N    ZINC001257305025
CNCCNc1ccnc(OC)c1N    ZINC001167723704
Nc1ccnc(O)c1NC(=O)C(=O)O    ZINC001143409175
C#CCNc1nc(N)nc(Cl)c1N    ZINC001306913080
NC(=O)C(=O)Nc1cnc(O)nc1N    ZINC001142934710
Nc1cccnc1NC(=O)CCS    ZINC001143979612
C=C(F)C(=O)Nc1c(N)ccnc1O    ZINC001180112961
C/C=C(\C)Nc1nc(Cl)ccc1N    ZINC001210793069
CC/C=C/Nc1ncc(Cl)cc1N    ZINC001159669362
C=C(C)CNc1cnc(Cl)cc1N    ZINC001155660703
CC(C)=CNc1ccc(Cl)nc1N    ZINC001159377989
C=C(C)Nc1c(Cl)ncc(C)c1N    ZINC001174788084
CC(C)=CNc1ncc(Cl)cc1N    ZINC001174554554
C/C=C(\C)Nc1ncc(Cl)cc1N    ZINC001210792088
CC/C=C/Nc1cnc(Cl)cc1N    ZINC001159669436
CC(C)=CNc1nc(Cl)ccc1N    ZINC001174553962
C=C(C)CNc1nc(Cl)ccc1N    ZINC000160293139
CC(C)=CNc1c(N)ccnc1Cl    ZINC001174554358
C/C=C(\C)Nc1c(N)ccnc1Cl    ZINC001210792025
CC/C=C/Nc1nc(Cl)ccc1N    ZINC001170768219
C/C=C(\C)Nc1cnc(Cl)cc1N    ZINC001210792035
CC(C)=CNc1cnc(Cl)cc1N    ZINC001174554498
C=C(C)CNc1ncc(Cl)cc1N    ZINC000160289074
Nc1cc([N+](=O)[O-])ccc1NCCO    ZINC000004520949
Nc1ccnc(O)c1NC(=O)CCO    ZINC001179571430
COCC(=O)Nc1c(N)ccnc1O    ZINC001142816529
C[C@@H](N)C(=O)Nc1cnc(O)nc1N    ZINC001219701355
C=C[C@@H](CO)Nc1c(N)nccc1F    ZINC001169781031
CCNC(=O)Nc1cc(F)ccc1N    ZINC000063202497
CC(C)(S)CNc1ncccc1N    ZINC001159267145
CSCCCNc1ncccc1N    ZINC000069430552
Nc1nccc(F)c1NCC1COC1    ZINC001161947701
Cc1cnc(NCCCS)c(N)c1    ZINC001159869731
Cc1cnc(NC[C@@H](O)CO)c(N)c1    ZINC000085426258
Cc1cnc(NC(CO)CO)c(N)c1    ZINC000085426179
COc1cccc(N)c1NOCCN    ZINC001164436096
CC(C)(C)CNc1c(F)ccnc1N    ZINC001161639598
Nc1nc(O)ncc1NC(=O)C(=O)O    ZINC001143420914
CCC(=O)Nc1ccc(Cl)cc1N    ZINC000005645348
C=C(C)Nc1c(N)nc(S)nc1O    ZINC001174788566
C=C(F)C(=O)Nc1cnc(O)nc1N    ZINC001180119882
CC(=O)Nc1cc(Cl)c(C)cc1N    ZINC000002505766
C=C(C)CNc1nnc(Cl)cc1N    ZINC001163371952
CC(C)=CNc1nc(Cl)cnc1N    ZINC001174553812
Nc1ncnc(Cl)c1NCC1CC1    ZINC000217582859
CC/C=C/Nc1ncnc(Cl)c1N    ZINC001170764206
CC(C)=CNc1c(N)ncnc1Cl    ZINC001174556268
Cc1nc(Cl)c(N)c(NC2CC2)n1    ZINC000095096557
C/C=C(\C)Nc1c(N)ncnc1Cl    ZINC001210792398
C/C=C(\C)Nc1nc(Cl)cnc1N    ZINC001210792645
CC/C=C/Nc1nnc(Cl)cc1N    ZINC001170763243
C=C(C)CNc1ncnc(Cl)c1N    ZINC000160290198
CCC(=O)Nc1c(N)[nH]c(=O)[nH]c1=O    ZINC000238214825
Nc1nc(O)ncc1NC(=O)CCO    ZINC001179576740
Cn1c(N)c(NC=O)c(=O)n(C)c1=O    ZINC000000399531
C[C@H](O)C(=O)Nc1c(N)cccc1F    ZINC001576264886
CC(=O)Nc1c(N)[nH]c(=O)n(C)c1=O    ZINC000002574224
COCC(=O)Nc1cnc(O)nc1N    ZINC001142821664
C[C@@H](O)C(=O)Nc1c(N)cccc1F    ZINC001576264873
COCC(=O)Nc1ccc(F)cc1N    ZINC000020157345
C=C(C)Nc1cc(C#N)c(C#N)cc1N    ZINC001174795219
NC(=O)CCNc1c(N)nccc1F    ZINC001168955911
Nc1nc(N)c(NC(=O)CO)c(N)n1    ZINC000004963606
CC(C)=CNc1cc(F)c(F)cc1N    ZINC001174555485
CC(C)=CNc1c(N)ccc(F)c1F    ZINC001174555073
C/C=C(\C)Nc1c(N)ccc(F)c1F    ZINC001210794677
C/C=C(\C)Nc1cc(F)c(F)cc1N    ZINC001210795430
CC(C)=CNc1c(N)cc(F)cc1F    ZINC001174556506
C/C=C(\C)Nc1c(N)cc(F)cc1F    ZINC001210794788
CCCNc1c(N)n(C)c(=O)[nH]c1=O    ZINC000037486424
COC[C@H](C)Nc1cnc(O)nc1N    ZINC001255554523
CC(C)Nc1c(N)n(C)c(=O)[nH]c1=O    ZINC000037486336
CCNc1c(N)n(CC)c(=O)[nH]c1=O    ZINC000037486390
COC[C@@H](C)Nc1cnc(O)nc1N    ZINC001255554518
COc1nccc(NOCCN)c1N    ZINC001164423899
CC(C)CNc1[nH]c(=O)[nH]c(=O)c1N    ZINC000072221061
Cc1ccccc1Nc1ccccc1N    ZINC000020585819
Nc1ccccc1NCc1ccccc1    ZINC000002243481
COCCCNc1ccc(F)cc1N    ZINC000036926647
COCCCNc1c(N)cccc1F    ZINC000067800701
Cc1ccc(Nc2ccccc2N)cc1    ZINC000003212908
Cc1ccc(N)c(Nc2ccccc2)c1    ZINC000038974097
Cc1ccc(Nc2ccccc2)c(N)c1    ZINC000037401327
Cc1cccc(Nc2ccccc2N)c1    ZINC000002529299
Cc1cccc(N)c1Nc1ccccc1    ZINC000125549359
COCCCNc1cccc(F)c1N    ZINC000037419526
CN(C)CCNc1c(F)ccnc1N    ZINC001161668315
C[C@@H](N)CCNc1c(F)ccnc1N    ZINC001170889422
CC(C)(N)CNc1c(F)ccnc1N    ZINC001171196096
C#CCNc1nc(Cl)c(F)cc1N    ZINC001155654007
CC(=O)CNc1nc(Cl)ccc1N    ZINC001167628585
CC(=O)CNc1ncc(Cl)cc1N    ZINC001156780215
CCC(=O)Nc1ncc(Cl)cc1N    ZINC001142715561
CC(=O)CNc1cnc(Cl)cc1N    ZINC001156780179
C[C@H](Cl)C(=O)Nc1cccnc1N    ZINC001161695482
C[C@@H](Cl)C(=O)Nc1cccnc1N    ZINC001161695481
Nc1nccc(F)c1NC1CSC1    ZINC001168364398
Nc1nc(Cl)c(N)c(NC2CC2)n1    ZINC000045955390
N#Cc1ccc(Nc2ccco2)c(N)c1    ZINC001213354209
N#Cc1ccc(Nc2ccoc2)c(N)c1    ZINC001213354141
N#Cc1cccc(N)c1Nc1ccoc1    ZINC001173938223
COC(=O)CNc1c(N)nccc1F    ZINC001164558326
N#Cc1cccc(N)c1Nc1cn[nH]c1    ZINC001174297665
CCCCNc1ncc(Cl)cc1N    ZINC000036226211
CC[C@H](C)Nc1cnc(Cl)cc1N    ZINC000222002754
CC[C@H](C)Nc1ncc(Cl)cc1N    ZINC000036226202
CC[C@@H](C)Nc1nc(Cl)ccc1N    ZINC000228439236
CC[C@H](C)Nc1nc(Cl)ccc1N    ZINC000228439247
CC[C@@H](C)Nc1cnc(Cl)cc1N    ZINC000222002699
CC(C)CNc1nc(Cl)ccc1N    ZINC000116322055
N#Cc1cccc(N)c1Nc1ncc[nH]1    ZINC001176085201
CCCCNc1nc(Cl)ccc1N    ZINC000228439374
C[C@@H](CCl)CNc1ncccc1N    ZINC001154971765
CC[C@@H](C)Nc1ncc(Cl)cc1N    ZINC000036226201
CCCCNc1cnc(Cl)cc1N    ZINC001154828082
Nc1nccc(F)c1NC1CC(F)C1    ZINC001162209351
C[C@H](CCl)CNc1ncccc1N    ZINC001154971764
Cc1ccnc(Nc2ccccc2N)c1    ZINC000204326792
Nc1cccnc1NCc1ccccc1    ZINC000020278624
Cc1ccc(Nc2ccccc2N)nc1    ZINC000238525474
Nc1ncccc1NCc1ccccc1    ZINC000010339550
N#Cc1cccc(N)c1NC1=CCCC1    ZINC001173999700
Cc1ccc(Nc2ccccc2N)cn1    ZINC000039213872
Cc1ccncc1Nc1ccccc1N    ZINC000075601346
Cc1ccccc1Nc1cccnc1N    ZINC000122686541
Cc1ccc(Nc2ccncc2)c(N)c1    ZINC000258666921
Nc1cnccc1NCc1ccccc1    ZINC000019755374
Cc1ccc(Nc2ccncc2N)cc1    ZINC000020585744
Nc1ccc(Nc2ccccc2)c(N)c1    ZINC000000236194
Cc1ccc(Nc2cccnc2)c(N)c1    ZINC000258824141
Nc1ccc(Nc2ccccc2N)cc1    ZINC000000262111
Cc1cccc(Nc2ccccc2N)n1    ZINC000167469556
C[C@H](CCO)Nc1c(N)nccc1F    ZINC001165893174
Cc1ccccc1Nc1ncccc1N    ZINC000020317657
Cc1cccnc1Nc1ccccc1N    ZINC000204363994
CNc1cc(-c2ccccc2)cnc1N    ZINC000002509735
Cc1cccc(Nc2cccnc2N)c1    ZINC000122685562
Cc1cnc(Nc2ccccc2)c(N)c1    ZINC000036242901
Cc1cccc(Nc2ncccc2N)c1    ZINC000020317649
Cc1cccc(N)c1Nc1cccnc1    ZINC000238529902
Cc1ccc(Nc2ccccn2)c(N)c1    ZINC000148533879
Cc1cccc(N)c1Nc1ccncc1    ZINC000258890525
Nc1ccncc1NCc1ccccc1    ZINC000040435355
Cc1ccc(Nc2cccnc2N)cc1    ZINC000141201679
Cc1ncccc1Nc1ccccc1N    ZINC000149595843
Cc1cncc(Nc2ccccc2N)c1    ZINC000219246549
C[C@@H](CCO)Nc1c(N)nccc1F    ZINC001165893173
Cc1ccc(Nc2ncccc2N)cc1    ZINC000020317730
Nc1cccc(Nc2ccccc2N)c1    ZINC000144838095
Nc1ccccc1NNc1ccccc1    ZINC000003845146
CO[C@@H](C)CNc1c(F)ccnc1N    ZINC001169775513
CNc1c(N)cccc1Br    ZINC000098179650
CNc1ccc(Br)cc1N    ZINC000034455381
CNc1cccc(Br)c1N    ZINC000032914665
CNc1cc(Br)ccc1N    ZINC000038886077
Cc1ncc(NC(=S)S)c(N)n1    ZINC000521825346
N#CCNc1nc(Cl)c(F)cc1N    ZINC001155534902
CC(=O)Nc1c(N)[nH]c(=S)[nH]c1=O    ZINC000011919891
CC(=O)CNc1nnc(Cl)cc1N    ZINC001167628419
CCC(=O)Nc1nc(Cl)cnc1N    ZINC001142715933
C=C(C)Nc1c(N)cc(F)cc1Cl    ZINC001174795221
C=C(C)Nc1c(N)cc(Cl)cc1F    ZINC001174795745
CC(=O)CNc1ncnc(Cl)c1N    ZINC001167628377
NC(=O)CNc1nc(Cl)ccc1N    ZINC000228439269
C=C(C)Nc1cc(Cl)c(F)cc1N    ZINC001174789413
Cc1ccc(NS(C)(=O)=O)c(N)c1    ZINC000020157128
CNc1ccc(S(C)(=O)=O)cc1N    ZINC000035329359
CCS(=O)(=O)Nc1ccccc1N    ZINC000020157000
N#Cc1ccc(Nc2ccon2)c(N)c1    ZINC001213346841
N#Cc1ccc(Nc2ncco2)c(N)c1    ZINC001213347145
N#Cc1cccc(N)c1Nc1cnoc1    ZINC001203244786
COc1cccc(N)c1NCCCl    ZINC001167815418
N#Cc1ccc(Nc2ccno2)c(N)c1    ZINC001213349905
N#Cc1ccc(Nc2cnoc2)c(N)c1    ZINC001213349954
N#Cc1cnoc1Nc1ccccc1N    ZINC000039249420
Cc1cccc(N)c1NC(=O)C(F)F    ZINC000606275452
C=C(C)Nc1nc(C#N)c(C#N)nc1N    ZINC001174788675
CC[C@@H](C)Nc1ncnc(Cl)c1N    ZINC000004243244
CC[C@@H](C)Nc1nnc(Cl)cc1N    ZINC001167998408
CNCCNc1nc(Cl)ccc1N    ZINC001167724011
Cc1nc(Cl)c(N)c(NC(C)C)n1    ZINC000095096558
CC(C)CNc1nnc(Cl)cc1N    ZINC001161645210
CC(C)CNc1ncnc(Cl)c1N    ZINC000034480901
CC[C@H](C)Nc1nnc(Cl)cc1N    ZINC001167998410
CC[C@H](C)Nc1ncnc(Cl)c1N    ZINC000004243245
CCCCNc1nnc(Cl)cc1N    ZINC001162201243
CCCCNc1ncnc(Cl)c1N    ZINC000001566837
CC(C)CNc1c(N)ncnc1Cl    ZINC000217582958
CNCCNc1ncc(Cl)cc1N    ZINC001156893350
CNCCNc1cnc(Cl)cc1N    ZINC001156893852
Nc1ccccc1Nc1ccccc1O    ZINC000034751506
Nc1cccc(O)c1Nc1ccccc1    ZINC001173795872
Nc1ccccc1Nc1cccc(O)c1    ZINC000039257445
Nc1ccccc1Nc1ccc(O)cc1    ZINC000148768716
Cc1cncnc1Nc1ccccc1N    ZINC001206331818
Cc1cnccc1Nc1ncccc1N    ZINC000257697103
Cc1cccc(N)c1Nc1ccnnc1    ZINC001209959988
Cc1ccc(Nc2cnncc2N)cc1    ZINC001173802883
Cc1nccc(Nc2ccccc2N)n1    ZINC001206308357
Cc1cnc(Nc2ccccc2N)cn1    ZINC000166895126
Cc1ncccc1Nc1cccnc1N    ZINC001212388708
C=C(C)Nc1nc2ccccc2nc1N    ZINC001174788888
Cc1ncccc1Nc1ncccc1N    ZINC000235808177
Nc1cccnc1NCc1ccncc1    ZINC000020278654
Cc1cccc(N)c1Nc1cncnc1    ZINC001174385756
Cc1ccc(Nc2cccnc2N)nc1    ZINC001212388910
Cc1cccc(Nc2cnncc2N)c1    ZINC001173807927
Cc1cccnc1Nc1cccnc1N    ZINC001212389389
Cc1ncncc1Nc1ccccc1N    ZINC001206314993
Nc1ccccc1Nc1ccncc1N    ZINC000000040389
CCCCNc1c(N)ccc(F)c1F    ZINC000053163487
Cc1ccnc(Nc2cccnc2N)c1    ZINC001212389138
Nc1ccc(Nc2cccnc2N)cc1    ZINC001212401887
Cc1ccncc1Nc1cccnc1N    ZINC001212389152
Cc1cccc(N)c1Nc1ccncn1    ZINC001211030119
Nc1cccc(Nc2cccnc2N)c1    ZINC001159465549
Cc1cc(Nc2ncccc2N)ccn1    ZINC000257651250
Cc1ccc(Nc2ncccc2N)nc1    ZINC000257668753
Cc1ccccc1Nc1cnncc1N    ZINC001173816265
Cc1ccc(Nc2ncccc2N)cn1    ZINC000235882701
Cc1ccc(Nc2ncccn2)c(N)c1    ZINC001214176202
Cc1cccc(Nc2cccnc2N)n1    ZINC001212389648
Cc1ccc(Nc2ccncn2)c(N)c1    ZINC001214176168
Nc1cccnc1NCc1ccccn1    ZINC000020278658
Cc1ccncc1Nc1ncccc1N    ZINC000235791425
Cc1ccc(Nc2cccnc2N)cn1    ZINC001212389064
Nc1cccnc1NCc1cccnc1    ZINC000020278656
Cc1nccnc1Nc1ccccc1N    ZINC001206307782
Nc1ccccc1Nc1ncccc1N    ZINC001206307823
Cc1cncc(Nc2ccccc2N)n1    ZINC001206300534
Cc1ccc(Nc2cccnn2)c(N)c1    ZINC001214175581
Cc1ccc(Nc2cnccn2)c(N)c1    ZINC001214176150
Cc1ccc(Nc2cncnc2)c(N)c1    ZINC001214176116
Cc1ccnnc1Nc1ccccc1N    ZINC001206323271
Cc1cncc(Nc2ncccc2N)c1    ZINC000235946676
Cc1ccc(Nc2ccnnc2)c(N)c1    ZINC001214178238
Nc1cncc(Nc2ccccc2N)c1    ZINC001206314966
Cc1cncc(Nc2cccnc2N)c1    ZINC001212388670
Cc1ncc(Nc2ccccc2N)cn1    ZINC000258054647
Cc1cnc(Nc2cccnc2)c(N)c1    ZINC000225394924
CNc1cncc(Br)c1N    ZINC000225742546
CNc1cnc(Br)cc1N    ZINC000143161876
CNc1ccnc(Br)c1N    ZINC000080441353
CNc1c(N)cncc1Br    ZINC000042750178
CNc1cc(Br)cnc1N    ZINC000034116258
CNc1ncc(Br)cc1N    ZINC000034496710
NC(=O)CNc1nnc(Cl)cc1N    ZINC001161835424
Nc1ncnc(N)c1NC(=O)CCl    ZINC000003082852
NC(=O)CNc1ncnc(Cl)c1N    ZINC000062362321
CNc1ccc(S(N)(=O)=O)cc1N    ZINC000034974519
N#Cc1cnoc1Nc1cccnc1N    ZINC001212393285
Nc1nc(NCCO)c(N)c(=S)[nH]1    ZINC000001718965
Nc1cccnc1NC(=O)CC(F)F    ZINC001182960538
Nc1nccc(F)c1NCCCS    ZINC001171003469
N#Cc1ccc(Nc2nnco2)c(N)c1    ZINC001213346747
Nc1cccnc1NC[C@@H](O)CCl    ZINC001158696241
COc1nccc(NCCCl)c1N    ZINC001167814279
Nc1cccnc1NC[C@H](O)CCl    ZINC001158696244
CNCCNc1nnc(Cl)cc1N    ZINC001167721600
CC(C)Nc1nc(N)nc(Cl)c1N    ZINC000139825021
CCCNc1nc(N)nc(Cl)c1N    ZINC000197690590
CNCCNc1ncnc(Cl)c1N    ZINC001167721266
Nc1cccnc1Nc1ccccc1O    ZINC000020317694
Nc1cccc(O)c1Nc1cccnc1    ZINC001173857949
Nc1cccnc1Nc1cccc(O)c1    ZINC000020317505
Nc1ncccc1Nc1cccc(O)c1    ZINC001212398510
Nc1ccccc1Nc1ccnc(O)c1    ZINC001206307787
Nc1ccccc1Nc1cccnc1O    ZINC001206308771
Nc1ccccc1Nc1cncc(O)c1    ZINC001206315406
Nc1ncccc1Nc1ccc(O)cc1    ZINC001212397884
Nc1nccc(F)c1NC[C@@H](O)CO    ZINC001163352303
Nc1cccnc1NC(=O)C1=CC=CC1    ZINC001199693161
Nc1ccnc(O)c1Nc1ccccc1    ZINC001173792452
Nc1ccccc1Nc1c[nH]ccc1=O    ZINC001206331834
Nc1ccccc1Nc1ccc(O)nc1    ZINC001206307774
N#Cc1cccc(N)c1NC1=CCOC1    ZINC001203395385
Nc1ncccc1Nc1ccccc1O    ZINC001212402290
Nc1cccnc1Nc1ccc(O)cc1    ZINC000020317443
Nc1ccccc1Nc1ncccc1O    ZINC001206308746
Cc1ccc(Nc2cnncc2N)cn1    ZINC001174281831
Nc1cncnc1NCc1cccnc1    ZINC000086919137
Nc1cncnc1NCc1ccncc1    ZINC000086919136
Cc1ncc(Nc2ncccc2N)cn1    ZINC000257687460
Cc1cncc(Nc2cnncc2N)c1    ZINC001174753585
Nc1cncc(Nc2ncccc2N)c1    ZINC001210435925
Cc1ccncc1Nc1cnncc1N    ZINC001174115184
Nc1cccnc1Nc1cccnc1N    ZINC001212391656
Cc1nccnc1Nc1cccnc1N    ZINC001212391070
Cc1nccc(Nc2cccnc2N)n1    ZINC001212388643
Nc1cncc(Nc2cccnc2N)c1    ZINC001212394092
Cc1cncnc1Nc1cccnc1N    ZINC001212398199
Cc1ncncc1Nc1cccnc1N    ZINC001212391513
Nc1cncnc1NCc1ccccn1    ZINC000086919112
Nc1ccc(Nc2ncccc2N)cn1    ZINC001201272560
COc1cccc(N)c1NC1=CC=C[CH]1    ZINC001171362920
Cc1cnc(Nc2cccnc2N)cn1    ZINC001212388605
Nc1cncc(Nc2ccccc2N)n1    ZINC001206314978
Nc1cnc(Nc2ccccc2N)cn1    ZINC000166893255
Cc1cnc(Nc2ccncn2)c(N)c1    ZINC001211024253
Cc1ccc(Nc2cnncc2N)nc1    ZINC001211009457
Cc1cncc(Nc2cccnc2N)n1    ZINC001212388877
Nc1cc(Nc2ncccc2N)ccn1    ZINC001206522682
Cc1ncccc1Nc1cnncc1N    ZINC001205351641
Cc1ccnnc1Nc1cccnc1N    ZINC001212395295
Cc1cnc(Nc2ccnnc2)c(N)c1    ZINC001209956956
Nc1ccccc1Nc1cnncc1N    ZINC001206323095
Cc1cnc(Nc2cncnc2)c(N)c1    ZINC000235931063
Nc1cccnc1NCc1cncnc1    ZINC001156569804
Cc1ncc(Nc2cccnc2N)cn1    ZINC001212391768
Nc1ncnc(Nc2ccccc2)c1N    ZINC000001677594
Cc1cnc(NCC(C)(F)F)c(N)c1    ZINC000697627083
CCC/C=C/Nc1c(N)cccc1C#N    ZINC001210061909
NNc1ncc(Br)cc1N    ZINC001776011335
CNc1nc(Br)cnc1N    ZINC000006745223
C=CNc1c(N)cc(Cl)cc1Cl    ZINC001174785474
C=CNc1cc(Cl)c(Cl)cc1N    ZINC001174787580
Nc1c(Cl)ncnc1NCC(=O)O    ZINC000062364347
CC(=O)Nc1cc(Cl)c(F)cc1N    ZINC000043224382
NNc1ccc(S(N)(=O)=O)cc1N    ZINC000072207226
NCCONc1cnc(Cl)cc1N    ZINC001156293936
NCCONc1nc(Cl)ccc1N    ZINC001164424205
NCCONc1ncc(Cl)cc1N    ZINC001156294453
C=CNc1cc(C(F)(F)F)ccc1N    ZINC001174780995
Nc1ccccc1NC(=O)c1ccco1    ZINC000000873912
C=CNc1c(N)cccc1C(F)(F)F    ZINC001174787382
Nc1ccccc1Nc1cnnc(O)c1    ZINC001206323041
Nc1cccc(O)c1Nc1cncnc1    ZINC001174387492
Nc1ccccc1Nc1ccnnc1O    ZINC001206322671
Nc1cnncc1Nc1ccccc1O    ZINC001206202010
N#C[C@H]1C[C@H]1C(=O)Nc1ncccc1N    ZINC001186971505
Nc1ccnc(O)c1Nc1cccnc1    ZINC001173854949
Nc1ncccc1Nc1ncccc1O    ZINC001212391682
Nc1ncccc1Nc1ccc(O)nc1    ZINC001212391373
Nc1ccccc1Nc1cncnc1O    ZINC001206322429
Nc1ncccc1Nc1c[nH]ccc1=O    ZINC001212397774
Nc1cccc(O)c1Nc1ccncn1    ZINC001211030515
Nc1cccc(O)c1Nc1ccnnc1    ZINC001209960948
Nc1cnncc1Nc1ccc(O)cc1    ZINC001175042061
N#CC1(C(=O)Nc2ncccc2N)CC1    ZINC001143171613
Nc1cccnc1NC(=O)c1ccc[nH]1    ZINC001188565460
Nc1cccnc1NC(=O)c1cc[nH]c1    ZINC001146878077
Nc1ccccc1Nc1ccccc1F    ZINC000026517018
Nc1ccc(F)cc1Nc1ccccc1    ZINC000052119418
Nc1ccccc1Nc1ccc(F)cc1    ZINC000034372307
Nc1nc(O)ncc1Nc1ccccc1    ZINC001162785028
Nc1cccnc1Nc1cccnc1O    ZINC001206422550
Nc1cccnc1Nc1cncc(O)c1    ZINC001201628480
Nc1ncccc1Nc1cncc(O)c1    ZINC001212391361
Nc1cccnc1Nc1ccc(O)nc1    ZINC001176126552
Nc1cnnc(O)c1Nc1ccccc1    ZINC001173791766
Nc1ncccc1Nc1cccnc1O    ZINC001212391345
Nc1cnncc1Nc1cccc(O)c1    ZINC001174887867
Nc1ncccc1Nc1ccnc(O)c1    ZINC001212391645
Nc1cccnc1Nc1cccc(O)n1    ZINC001212787366
Nc1cccnc1Nc1ccnc(O)c1    ZINC001212265082
Nc1ccccc1Nc1cccc(F)c1    ZINC000020585499
COc1cccc(N)c1NCC(F)F    ZINC001161815776
Nc1cncc(Nc2cnncc2N)c1    ZINC001210436478
Nc1ncc(Nc2ncccc2N)cn1    ZINC001212958806
Nc1cncc(Nc2cccnc2N)n1    ZINC001212391332
Nc1ncnc(Nc2ccccn2)c1N    ZINC000015881972
COc1nccc(NC2=CC=C[CH]2)c1N    ZINC001171360117
Nc1ccc(Nc2cnncc2N)cn1    ZINC001201278784
NNc1nc(-c2ccccc2)nnc1N    ZINC000014982143
Nc1cnc(Nc2cccnc2N)cn1    ZINC001212393549
Nc1cnncc1Nc1cccnc1N    ZINC001212393858
Nc1cc(Nc2cnncc2N)ccn1    ZINC001206536131
Cc1ncc(Nc2cnncc2N)cn1    ZINC001176394388
Cc1ccc(N)c(Nc2ccoc2)c1C    ZINC001173934766
Cc1cc(C)c(N)c(Nc2ccoc2)c1    ZINC001173934458
Nc1ccccc1NC(=O)/C=C\C1CC1    ZINC000309582291
CCc1ccc(N)c(Nc2ccoc2)c1    ZINC001173936439
Nc1ccccc1NC(=O)C1CC=CC1    ZINC000082866143
Cc1cc(C)c(N)c(Nc2ccco2)c1    ZINC001216098414
Nc1ccccc1NC(=O)/C=C/C1CC1    ZINC000269194940
C[C@H](Nc1ccccc1N)c1ccco1    ZINC000035739233
Nc1ccccc1NC(=O)C12CC(C1)C2    ZINC000637803000
Cc1occc1Nc1c(C)cccc1N    ZINC001211242829
C[C@@H](Nc1ccccc1N)c1ccco1    ZINC000035739234
Nc1ccccc1NC(=O)C=C1CCC1    ZINC000119121483
Cc1ccc(Nc2cnn(C)c2)c(N)c1    ZINC000086778706
Cc1cc(C)c(N)c(Nc2ncc[nH]2)c1    ZINC001176084289
Cc1cnc(NC2(C#N)CCC2)c(N)c1    ZINC001154919763
Cc1c(Nc2ccccc2N)ncn1C    ZINC001206323055
Cc1ccc(N)c(Nc2cn[nH]c2)c1C    ZINC001174296415
Cc1cccc(N)c1Nc1cncn1C    ZINC001211250651
Cc1cc(Nc2ccccc2N)nn1C    ZINC000300843188
Cc1nn(C)cc1Nc1ccccc1N    ZINC000227456836
Cc1cccc(N)c1Nc1cnn(C)c1    ZINC000125660419
Cc1ccc(Nc2ccnn2C)c(N)c1    ZINC001214178219
CCc1ccc(N)c(Nc2cn[nH]c2)c1    ZINC001174299478
Cc1cccc(N)c1Nc1ccn(C)n1    ZINC000125660689
Cc1ccc(N)c(Nc2ncc[nH]2)c1C    ZINC001176084216
Cc1ncn(C)c1Nc1ccccc1N    ZINC001206322530
Cc1cc(C)c(N)c(Nc2cn[nH]c2)c1    ZINC001174296248
CCn1cc(Nc2ccccc2N)cn1    ZINC001206308461
N#CC1(CNc2ncccc2N)CCC1    ZINC001154992189
Nc1cccnc1NCCn1cccc1    ZINC001156299695
Cc1c(Nc2ccccc2N)cnn1C    ZINC000257846112
Cc1cnn(C)c1Nc1ccccc1N    ZINC001206314957
Cc1cc(Nc2ccccc2N)n(C)n1    ZINC000020272891
Cc1ccc(Nc2ccn(C)n2)c(N)c1    ZINC000086779013
Cc1n[nH]cc1Nc1c(C)cccc1N    ZINC001174476338
Cc1ccc(Nc2nccn2C)c(N)c1    ZINC001214176121
Cc1ccc(Nc2cn(C)cn2)c(N)c1    ZINC001214175753
CCn1nccc1Nc1ccccc1N    ZINC001206299798
Cn1cccc1CNc1ncccc1N    ZINC001155210442
CCn1cnc(Nc2ccccc2N)c1    ZINC001206331563
Cc1ncc(Nc2ccccc2N)n1C    ZINC001206330532
Cc1ccc(Nc2cncn2C)c(N)c1    ZINC001214180629
CCc1ccc(N)c(Nc2ncc[nH]2)c1    ZINC001176090878
Cc1ccc(NC2=CCCCC2)c(N)c1    ZINC001160337941
CCc1ccc(N)c(NC2=CCCC2)c1    ZINC001173999927
Cc1ccc(N)c(NC2=CCCCC2)c1    ZINC001160332029
Cc1cc(C)c(N)c(NC2=CCCC2)c1    ZINC001173999848
Cc1ccc(N)c(NC2=CCCC2)c1C    ZINC001173999912
Cc1cccc(N)c1NC1=CCCCC1    ZINC001175753900
NNc1nc(Br)cnc1N    ZINC000040448294
C=CNc1c(N)cc(Cl)nc1Cl    ZINC001174780808
C=CNc1nc(Cl)c(Cl)cc1N    ZINC001174784675
Nc1ccnc(O)c1NC(=O)C(F)F    ZINC001142783615
NCCONc1ncnc(Cl)c1N    ZINC001164408361
NCCONc1nnc(Cl)cc1N    ZINC001164406709
Nc1nc(Cl)c(N)c(NCCO)n1    ZINC000060214445
C=CNc1cnc(C(F)(F)F)cc1N    ZINC001174781975
C=CNc1ncc(C(F)(F)F)cc1N    ZINC001174782582
Nc1c(Nc2ccccc2N)c(=O)c1=O    ZINC001206315281
Nc1cccnc1NC(=O)c1ccco1    ZINC000129316935
Nc1cnncc1Nc1ccnc(O)c1    ZINC001212269697
Nc1ccnc(O)c1Nc1cncnc1    ZINC001174384422
Nc1cccnc1NC(=O)c1cnc[nH]1    ZINC000709738972
Nc1ccnc(O)c1Nc1ccnnc1    ZINC001209954337
Nc1ncccc1Nc1cncnc1O    ZINC001212395620
Nc1cnnc(O)c1Nc1cccnc1    ZINC001173855112
Nc1cnncc1Nc1cccnc1O    ZINC001206439197
Nc1nc(O)ncc1Nc1cccnc1    ZINC001162784072
Nc1cnncc1Nc1cccc(O)n1    ZINC001212788803
Nc1cccnc1NC(=O)c1ncc[nH]1    ZINC001187728034
Nc1ccnc(O)c1Nc1ccncn1    ZINC001211024992
Nc1ncccc1Nc1ccnnc1O    ZINC001212395368
Nc1nc(O)ncc1Nc1ccccn1    ZINC001162778590
Nc1cnncc1Nc1ccc(O)nc1    ZINC001176127135
Nc1ncccc1Nc1cnnc(O)c1    ZINC001212394079
Nc1cccnc1NC(=O)c1cc[nH]n1    ZINC000129305915
Nc1cnncc1Nc1cncc(O)c1    ZINC001201632579
Nc1ncccc1Nc1ccc(F)cc1    ZINC000122681940
Nc1ccccc1Nc1ccc(F)cn1    ZINC001206300059
Nc1ccc(F)cc1Nc1ccncc1    ZINC000145822646
Nc1ccccc1Nc1cccc(F)n1    ZINC001206308206
Nc1ccccc1Nc1cc(F)ccn1    ZINC001206308707
Nc1cccnc1Nc1cccc(F)c1    ZINC000020317560
Nc1ccccc1Nc1cncc(F)c1    ZINC000141601242
Nc1ccccc1Nc1ccnc(F)c1    ZINC001206314964
Nc1ccc(F)cc1Nc1cccnc1    ZINC000141600355
Nc1ccc(F)cc1Nc1ccccn1    ZINC000145593651
Nc1ncccc1Nc1cccc(F)c1    ZINC000122680459
COc1nccc(NCC(F)F)c1N    ZINC001161813380
Nc1ncc(Nc2cnncc2N)cn1    ZINC001212960287
Nc1ccccc1Nc1ncccc1F    ZINC001206308495
Nc1ncccc1Nc1ccccc1F    ZINC000122682437
Nc1ccccc1Nc1cccnc1F    ZINC001206307814
Nc1cccnc1Nc1ccccc1F    ZINC000020317516
Nc1cccnc1Nc1ccc(F)cc1    ZINC000020317535
Nc1cc(F)cnc1Nc1ccccc1    ZINC000208347523
Nc1ccccc1Nc1cnccc1F    ZINC001206331002
Nc1cnccc1Nc1ccc(F)cc1    ZINC000020585565
Nc1ccccc1Nc1ccc(F)nc1    ZINC001206308268
Cc1cc(Nc2ccc(C)cc2N)on1    ZINC001214175962
Cc1nocc1Nc1c(C)cccc1N    ZINC001212723102
Cc1cc(Nc2ccc(C)cc2N)no1    ZINC001214175761
Cc1cc(C)c(N)c(Nc2ccon2)c1    ZINC001216096558
Cc1coc(Nc2ccc(C)cc2N)n1    ZINC001214178243
Cc1noc(C)c1Nc1ccccc1N    ZINC001206315194
Cc1cnc(NCc2ccco2)c(N)c1    ZINC000036226353
Cc1cnc(Nc2ccc(C)cc2N)o1    ZINC001214175744
Cc1cccc(N)c1NC(=O)[C@H](C)C#N    ZINC001179896178
CCc1cc(Nc2ccccc2N)on1    ZINC001206323238
Cc1cc(Nc2ncccc2N)c(C)o1    ZINC001210277678
Cc1cccc(N)c1NC(=O)CCC#N    ZINC001143198796
Cc1cc(C)c(N)c(Nc2ncco2)c1    ZINC001216095035
Cc1conc1Nc1ccc(C)cc1N    ZINC001214176152
Cc1ccc(N)c(Nc2cnoc2)c1C    ZINC001203240592
CCc1ccc(N)c(Nc2cnoc2)c1    ZINC001203246500
Cc1occc1Nc1ncc(C)cc1N    ZINC001211237854
Cc1oncc1Nc1c(C)cccc1N    ZINC001210580976
Cc1cc(C)c(N)c(Nc2ccno2)c1    ZINC001216096516
CCCC#CC(=O)Nc1ncccc1N    ZINC001184269292
Nc1cccnc1NC(=O)C1CC=CC1    ZINC001146687972
Cc1noc(Nc2ccccc2N)c1C    ZINC001206299800
Cc1nocc1Nc1ccc(C)cc1N    ZINC001214180568
Cc1cccc(N)c1NC(=O)[C@@H](C)C#N    ZINC001179896179
Cc1cc(C)c(N)c(Nc2cnoc2)c1    ZINC001203240221
C#CC(C)(C)C(=O)Nc1ncccc1N    ZINC001182634465
C/C=C/C=C/C(=O)Nc1ncccc1N    ZINC001143989669
Cc1cnc(Nc2cncn2C)c(N)c1    ZINC001211246650
Cc1ccc(Nc2cnn(C)n2)c(N)c1    ZINC001214180849
Cc1nn(C)cc1Nc1cccnc1N    ZINC000227461830
Cc1cc(Nc2ncccc2N)n(C)n1    ZINC000020272897
CCn1nccc1Nc1cccnc1N    ZINC001212388711
Cc1cnc(Nc2cnn(C)c2)c(N)c1    ZINC000086778723
Cc1ccc(Nc2cn(C)nn2)c(N)c1    ZINC000701517983
Cc1c(Nc2cccnc2N)ncn1C    ZINC001212395099
Cc1cnn(C)c1Nc1cccnc1N    ZINC001212393617
CCn1nccc1Nc1ncccc1N    ZINC001205274705
Cc1ncc(Nc2cccnc2N)n1C    ZINC001212398440
Cc1cc(Nc2cccnc2N)n(C)n1    ZINC001212388882
Cc1nn(C)cc1Nc1ncccc1N    ZINC000227458236
Cc1n[nH]cc1Nc1ncc(C)cc1N    ZINC001174470976
Cc1c(Nc2cccnc2N)cnn1C    ZINC001212389342
CCn1cc(Nc2ncccc2N)cn1    ZINC000234240934
Cc1ccc(Nc2ncn(C)n2)c(N)c1    ZINC001214175775
Cn1ccnc1CNc1ncccc1N    ZINC000082425114
Cc1cc(Nc2cccnc2N)nn1C    ZINC000300842290
CCn1cnc(Nc2cccnc2N)c1    ZINC001212397771
Cn1ncc(N)c1Nc1ccccc1N    ZINC001206322992
Cc1n[nH]c(C)c1Nc1ncccc1N    ZINC000257699782
Cc1c(Nc2ncccc2N)cnn1C    ZINC001174389893
Cc1ccc(Nc2cnnn2C)c(N)c1    ZINC001214182292
Cc1cnc(Nc2ccn(C)n2)c(N)c1    ZINC000086779024
CCn1cc(Nc2cccnc2N)cn1    ZINC001212391032
Cc1ncn(C)c1Nc1cccnc1N    ZINC001212395340
Nc1cccnc1NC1CC2(CCC2)C1    ZINC000697688421
C#C[C@@](C)(CC)Nc1ncc(C)cc1N    ZINC000384137867
Cc1cccc(NC2=CNCCC2)c1N    ZINC001160302828
Cc1ccc(N)c(NC2=CNCCC2)c1    ZINC001160336467
Nc1cccnc1NC(C1CC1)C1CC1    ZINC000049234706
Cc1cnc(NC2=CCCCC2)c(N)c1    ZINC001175752446
Cc1ccc(NC2=CCNCC2)c(N)c1    ZINC001160338194
CCC[C@H](C)Nc1ccc(C#N)cc1N    ZINC000035674322
Nc1ccccc1NC1=CCCNCC1    ZINC001159591031
CC(C)CCNc1ccc(C#N)cc1N    ZINC000035674352
Cc1ccc(NC2=CCCNC2)c(N)c1    ZINC001160338541
C#C[C@](C)(CC)Nc1ncc(C)cc1N    ZINC000384137866
CCCCCNc1ccc(C#N)cc1N    ZINC000035674344
CC(C)(C)C#CCNc1ncccc1N    ZINC001160392923
CCC[C@@H](C)Nc1ccc(C#N)cc1N    ZINC000035674320
Cc1ccc(N)c(NC2=CCNCC2)c1    ZINC001160331698
Nc1ccccc1NC=C1CCNCC1    ZINC001159591385
Cc1ccc(N)c(NC2=CCCNC2)c1    ZINC001160335915
CS(=O)(=O)Nc1cc(F)ccc1N    ZINC000063209297
CS(=O)(=O)Nc1ccc(F)cc1N    ZINC000020157374
CS(=O)(=O)Nc1c(N)cccc1F    ZINC000088134404
CS(=O)(=O)Nc1cccc(F)c1N    ZINC000390823691
Nc1nc(O)ncc1NC(=O)C(F)F    ZINC001142789549
Nc1c(NC=O)cccc1C(F)(F)F    ZINC000001595335
Nc1ccccc1NC(=O)C(F)(F)F    ZINC000001680578
Nc1c(=O)c(=O)c1Nc1cccnc1N    ZINC001212393571
Cc1ccc(Nc2cccs2)c(N)c1    ZINC000258793206
Cc1cccc(N)c1Nc1ccsc1    ZINC000125656558
Cc1ccc(Nc2ccsc2)c(N)c1    ZINC000085528585
Cc1csc(Nc2ccccc2N)c1    ZINC001206314961
Nc1nc(O)ncc1Nc1ncccn1    ZINC001155256250
Nc1cccnc1NC(=O)c1nc[nH]n1    ZINC001188684250
Nc1cnnc(O)c1Nc1ccncn1    ZINC001211025223
Nc1nc(O)ncc1Nc1cnccn1    ZINC001155256482
Nc1cnncc1Nc1ccc(F)cc1    ZINC001173798935
Nc1ccc(F)cc1Nc1ccncn1    ZINC000145805453
Nc1ncccc1Nc1ccc(F)cn1    ZINC001212389333
Nc1ncccc1Nc1cccnc1F    ZINC001212391269
Nc1cnncc1Nc1cccc(F)c1    ZINC001173836734
Nc1ccc(F)cc1Nc1cnccn1    ZINC000145534211
Nc1ncccc1Nc1ccc(F)nc1    ZINC001212390895
Nc1cnncc1Nc1ccccc1F    ZINC001173845101
Nc1ccc(F)cc1Nc1ccnnc1    ZINC001214198186
Nc1ccc(F)cc1Nc1ncccn1    ZINC000145699519
Nc1cnnc(O)c1Nc1ccnnc1    ZINC001209955095
Nc1nc(O)ncc1Nc1cncnc1    ZINC001162784942
Nc1nc(O)ncc1Nc1ccncn1    ZINC001155256890
Nc1cccnc1NC(=O)c1c[nH]nn1    ZINC000129299696
Nc1nc(O)ncc1Nc1cccnn1    ZINC001155256552
Nc1ncccc1Nc1cnccc1F    ZINC001212398129
Nc1ncccc1Nc1ccnc(F)c1    ZINC001212391074
Nc1ncccc1Nc1cc(F)ccn1    ZINC001212389433
Nc1ccc(F)cc1Nc1cccnn1    ZINC001214197229
Nc1ncccc1Nc1ncccc1F    ZINC001212391449
Nc1ccc(F)cc1Nc1cncnc1    ZINC001214196710
Nc1ncccc1Nc1cccc(F)n1    ZINC001212391317
Nc1cnnc(O)c1Nc1cncnc1    ZINC001174383228
Nc1cccnc1Nc1cncc(F)c1    ZINC000301004044
Nc1cccnc1Nc1ncccc1F    ZINC001209804275
Nc1cccnc1Nc1ccc(F)cn1    ZINC001175846593
Nc1cc(F)cnc1Nc1cccnc1    ZINC001173854492
Nc1ncccc1Nc1cncc(F)c1    ZINC001212391704
Cc1occc1Nc1c(N)cccc1O    ZINC001211242424
C#CCNc1cc(C(=O)OC)ccc1N    ZINC001163362215
CCNc1ccc(C(F)(F)F)cc1N    ZINC000001465976
COc1ccc(N)c(Nc2ccoc2)c1    ZINC001173934556
COc1cccc(N)c1Nc1ccoc1    ZINC001173937589
CCNc1c(N)c(=O)oc2ccccc21    ZINC000013454274
Nc1cccnc1NC(=O)[C@@H]1CCC=N1    ZINC001187352260
Cn1ccc(Nc2c(N)cccc2O)n1    ZINC001210354691
C[C@@H](Nc1ncccc1N)c1ccno1    ZINC001163207950
Cc1cc(Nc2cnncc2N)c(C)o1    ZINC001210280497
COc1cccc(N)c1Nc1cn[nH]c1    ZINC001174297233
C[C@H](Nc1ncccc1N)c1ccno1    ZINC001163207951
CCc1cc(Nc2cccnc2N)on1    ZINC001212393255
Cc1nonc1Nc1ccc(C)cc1N    ZINC001214177639
Cc1oncc1Nc1ncc(C)cc1N    ZINC001210583678
COc1ccc(N)c(Nc2ncc[nH]2)c1    ZINC001176082758
Cc1noc(C)c1Nc1cccnc1N    ZINC001212393569
C#C[C@](C)(N)C(=O)Nc1ncccc1N    ZINC001218538576
COc1ccc(N)c(Nc2cn[nH]c2)c1    ZINC001174293271
Nc1cccnc1NC(=O)[C@H]1CCC=N1    ZINC001187352259
Nc1cccnc1NCCc1cnoc1    ZINC000718848989
Cc1noc(C)c1Nc1ncccc1N    ZINC001176176735
Cc1nocc1Nc1ncc(C)cc1N    ZINC001212718477
Cc1oncc1CNc1ncccc1N    ZINC001154883934
Cn1cc(Nc2c(N)cccc2O)cn1    ZINC001174332278
CC(C)(C#N)C(=O)Nc1ncccc1N    ZINC001143395110
Cc1nnc(Nc2ccc(C)cc2N)o1    ZINC001214175628
Cc1n[nH]cc1Nc1c(N)cccc1O    ZINC001174474542
COc1cccc(N)c1Nc1ncc[nH]1    ZINC001176085016
Nc1cccnc1NC1=CC(=O)NCC1    ZINC001162643173
Cc1noc(Nc2cccnc2N)c1C    ZINC001212388888
Cc1cc(C)c(N)c(Nc2nnco2)c1    ZINC001216095801
Cn1cncc1Nc1c(N)cccc1O    ZINC001211252618
Nc1cccnc1NCCn1ccnn1    ZINC000163714799
Cc1nn(C)cc1Nc1cnncc1N    ZINC001174334244
CCn1nccc1Nc1cnncc1N    ZINC001205282055
Cc1c(Nc2cnncc2N)cnn1C    ZINC001174388984
Nc1cccnc1NCCn1cnnc1    ZINC000394378438
Cc1n[nH]c(C)c1Nc1cnncc1N    ZINC001174215054
CCn1cc(Nc2cnncc2N)cn1    ZINC001174566997
CCNc1ncnc(-n2cccn2)c1N    ZINC000301753193
Cn1ncc(N)c1Nc1cccnc1N    ZINC001212393433
Cc1cc(Nc2cnncc2N)n(C)n1    ZINC001174822587
C#CCCCNc1c(N)cccc1OC    ZINC001162448859
Cc1cc(C)c(N)c(NC2=CCOC2)c1    ZINC001203390217
C=CCCCC(=O)Nc1ccccc1N    ZINC000144183346
Cc1ccc(NC(=O)C2CCC2)c(N)c1    ZINC000020157116
C/C=C(\C)C(=O)Nc1c(C)cccc1N    ZINC001143943634
COc1cccc(N)c1NC1=CCCC1    ZINC001173998692
CC/C=C(\C)C(=O)Nc1ccccc1N    ZINC000036269980
Nc1ccccc1NC(=O)CC1CCC1    ZINC000119093265
CC1(C)C[C@@H]1C(=O)Nc1ccccc1N    ZINC000131619554
Nc1cccc(O)c1NC1=CCCCC1    ZINC001175755306
CC(C)=CC(=O)Nc1c(C)cccc1N    ZINC001143925777
Cc1cc(N)c(NC(=O)C2CC2)cc1C    ZINC000020157590
Cc1cccc(N)c1NC1=CCOCC1    ZINC001176147701
Cc1cccc(N)c1NC(=O)[C@H]1C[C@@H]1C    ZINC000036925515
COc1ccc(N)c(NC2=CCCC2)c1    ZINC001173999832
Cc1cccc(N)c1NC1=CCCOC1    ZINC001216509497
CC1(C)C[C@H]1C(=O)Nc1ccccc1N    ZINC000131619781
Nc1ccccc1NC(=O)CCC1CC1    ZINC000119059788
C[C@@H](C(=O)Nc1ccccc1N)C1CC1    ZINC000119158251
CCc1ccc(N)c(NC2=CCOC2)c1    ZINC001203398043
Cc1ccc(N)c(NC2=CCOC2)c1C    ZINC001203390632
Nc1ccccc1NC(=O)C1CCCC1    ZINC000008703401
C[C@H](C(=O)Nc1ccccc1N)C1CC1    ZINC000119158123
CN1CCC=C(Nc2ncccc2N)C1    ZINC001175574398
Cc1cnc(NCCCCC#N)c(N)c1    ZINC001157642122
CC(C)C[C@@H](C#N)Nc1ncccc1N    ZINC001160363747
CN1CC=C(Nc2ncccc2N)CC1    ZINC001208717030
CC(C)C[C@H](C#N)Nc1ncccc1N    ZINC001160363745
CC[C@H](CC#N)Nc1ncc(C)cc1N    ZINC001161052800
Cc1ccc(N/C=C/C(C)(C)C)c(N)c1    ZINC001160338422
CCC/C=C/Nc1cc(CC)ccc1N    ZINC001210063086
CCC/C=C/Nc1cc(C)cc(C)c1N    ZINC001210060690
C=C(C)Nc1cc(C(C)(C)C)ccc1N    ZINC001174793609
Nc1ccccc1NCC1CCCCC1    ZINC000037259716
Cc1cccc(N/C=C/C(C)(C)C)c1N    ZINC001160303149
CCC/C=C/Nc1c(N)ccc(C)c1C    ZINC001210060003
CCC/C=C/Nc1ccc(C)c(C)c1N    ZINC001160383287
Cc1ccc(NC2CCCCC2)c(N)c1    ZINC000036964556
Cc1ccc(N)c(NC2CCCCC2)c1    ZINC000087149448
Cc1cc(C)c(N)c(NC2CCCC2)c1    ZINC000223775888
Cc1ccc(N)c(N/C=C/C(C)(C)C)c1    ZINC001160331870
Cc1cccc(N)c1N/C=C/C(C)(C)C    ZINC001175571299
Nc1cc(Cl)cnc1NCCCl    ZINC001157020741
Nc1cc(Cl)ncc1NCCCl    ZINC001157019233
Nc1ccc(Cl)nc1NCCCl    ZINC001167814061
Nc1cccnc1NC(=O)C(F)(F)F    ZINC000229559768
Nc1cccnc1NC(=O)c1ncon1    ZINC001192015422
Cc1cccc(N)c1Nc1cscn1    ZINC001175943459
Cc1sccc1Nc1ncccc1N    ZINC001174459032
Cc1cccc(N)c1Nc1cncs1    ZINC001175498033
Cc1cccc(N)c1Nc1nccs1    ZINC001210993155
Cc1nc(Nc2ccccc2N)cs1    ZINC001206330605
Cc1ccc(Nc2cnsc2)c(N)c1    ZINC001214182543
Cc1cc(Nc2ccccc2N)sn1    ZINC000238486684
Cc1cscc1Nc1ncccc1N    ZINC000307590710
Cc1cnc(Nc2ccsc2)c(N)c1    ZINC000085528522
Cc1ccc(Nc2cncs2)c(N)c1    ZINC001214177693
Cc1ccc(Nc2nccs2)c(N)c1    ZINC001214175974
Cc1csc(Nc2cccnc2N)c1    ZINC001212394012
Cc1ncc(Nc2ccccc2N)s1    ZINC001206315888
Cc1csc(Nc2ccccc2N)n1    ZINC000238502458
Cc1ccc(Nc2cscn2)c(N)c1    ZINC001214180734
Nc1nc(O)ncc1Nc1cnnnc1    ZINC001162788360
Nc1cc(F)cnc1Nc1ccncn1    ZINC001211024565
Nc1cc(F)cnc1Nc1ccnnc1    ZINC001209957500
Nc1cnncc1Nc1ncccc1F    ZINC001209806414
Nc1cc(F)cnc1Nc1cncnc1    ZINC001174383112
CCNc1ncc(C(F)(F)F)cc1N    ZINC000095096669
CC(F)(F)CNc1c(F)ccnc1N    ZINC001162230328
Nc1cnncc1Nc1cncc(F)c1    ZINC001174289982
Nc1cnncc1Nc1ccc(F)cn1    ZINC001175848566
COc1cc(Nc2ccoc2)c(N)cn1    ZINC001173934197
Nc1cccnc1NC(=O)C(=O)C1CC1    ZINC001182661722
COCC#CC(=O)Nc1ncccc1N    ZINC001187122005
CC#CC(=O)Nc1c(N)ccnc1OC    ZINC001179748282
COc1cccc(N)c1Nc1cnoc1    ZINC001203244517
COc1ccc(N)c(Nc2cnoc2)c1    ZINC001203238217
COc1ccc(N)c(Nc2ccoc2)n1    ZINC001173933532
Cc1oncc1Nc1c(N)cccc1O    ZINC001210585162
Cc1cnc(NC2=CCOC2=O)c(N)c1    ZINC001162703067
Nc1cccnc1NC(=O)C1=COCC1    ZINC001142553413
COc1cc(Nc2ccccc2N)no1    ZINC001206316009
COc1nccc(N)c1Nc1ccoc1    ZINC001173933342
Cc1occc1Nc1c(N)ccnc1O    ZINC001211239718
Cc1nocc1Nc1c(N)cccc1O    ZINC001212724784
COC(=O)c1ccc(N)c(NCC#N)c1    ZINC001163183543
COc1ccc(N)c(Nc2cn[nH]c2)n1    ZINC001174292952
Cc1nnc(CNc2ncccc2N)o1    ZINC000718853370
Cn1cncc1Nc1c(N)ccnc1O    ZINC001211247045
Cc1cnc(N[C@H](C#N)C(N)=O)c(N)c1    ZINC001159474991
Cc1ccc(Nc2nonc2N)c(N)c1    ZINC001214177898
COc1ccc(N)c(Nc2ncc[nH]2)n1    ZINC001176079187
Cc1nonc1CNc1ncccc1N    ZINC001156085067
Cc1n[nH]cc1Nc1c(N)ccnc1O    ZINC001174471922
Cc1noc(C)c1Nc1cnncc1N    ZINC001176179315
Cc1cnc(N[C@@H](C#N)C(N)=O)c(N)c1    ZINC001159474993
COc1cc(Nc2ncc[nH]2)c(N)cn1    ZINC001176082104
Cn1ccc(Nc2c(N)ccnc2O)n1    ZINC001210349481
COc1nccc(N)c1Nc1ncc[nH]1    ZINC001176081750
COc1cc(Nc2cn[nH]c2)c(N)cn1    ZINC001174295447
Cc1cnc(NCc2ncon2)c(N)c1    ZINC000231779716
Cn1cc(Nc2c(N)ccnc2O)cn1    ZINC001174329602
Nc1ccccc1N/N=C1\CC(=O)NN1    ZINC000016450209
COc1nccc(N)c1Nc1cn[nH]c1    ZINC001174293881
COCCCNc1ccc(C#N)cc1N    ZINC000035674650
COc1nccc(N)c1NC1=CCCC1    ZINC001173997167
Cc1cccc(N)c1NC(=O)C1(N)CC1    ZINC001218913687
Nc1ccccc1NC(=O)CNC1CC1    ZINC000153905441
CNC(=O)c1ccc(NC2CC2)c(N)c1    ZINC000133107776
Nc1ccccc1NC(=O)CC1(N)CC1    ZINC000662396841
CNc1ccc(C(=O)NC2CC2)cc1N    ZINC000225405074
COc1cc(NC2=CCCC2)c(N)cn1    ZINC001173998382
Nc1ccccc1NC(=O)N1CCCC1    ZINC000032628403
CC(C)/C=C/C(=O)Nc1ncccc1N    ZINC001142655828
CC/C=C(\C)C(=O)Nc1ncccc1N    ZINC001142665266
Cc1cccc(N)c1NC(=O)[C@@H]1CCN1    ZINC001218912684
Nc1ccnc(O)c1NC1=CCCCC1    ZINC001175752634
Nc1ccccc1NC(=O)[C@H]1CCCN1    ZINC000169813102
C=CC[C@H](C)C(=O)Nc1ncccc1N    ZINC001144014945
Cc1cnc(NC2=CCOCC2)c(N)c1    ZINC001176139697
Nc1ccccc1NC(=O)[C@H]1C[C@@H](N)C1    ZINC000335475313
C=CC[C@@H](C)C(=O)Nc1ncccc1N    ZINC001144014944
Cc1cnc(NC2=CCCOC2)c(N)c1    ZINC001216505546
COc1ccc(N)c(NC2=CCCC2)n1    ZINC001173997898
C=CCNc1ccc(C(=O)NC)cc1N    ZINC000133112626
CC(=O)/C=C(/C)Nc1ncc(C)cc1N    ZINC001155890930
Nc1ccccc1NC(=O)[C@H]1C[C@H](N)C1    ZINC000662396416
CC1(C)C[C@@H]1C(=O)Nc1ncccc1N    ZINC000232853661
Cc1cnc(NCC2CC(=O)C2)c(N)c1    ZINC001157609600
CN1CCC=C(Nc2cnncc2N)C1    ZINC001175577385
CN1CC=C(Nc2cnncc2N)CC1    ZINC001208793687
Cc1cnc(N/C=C/C(C)(C)C)c(N)c1    ZINC001175569264
CN1CCC(Nc2ccccc2N)CC1    ZINC000037267298
Cc1cnc(NCCC2CCC2)c(N)c1    ZINC000229074181
Cc1cnc(NC2CCCCC2)c(N)c1    ZINC000036226361
CC1(C)CC[C@H](Nc2ncccc2N)C1    ZINC000130828856
CCC1(Nc2ncc(C)cc2N)CCC1    ZINC000229469164
Cc1cnc(NC(C)(C)C2CC2)c(N)c1    ZINC000235920983
CC1(C)CC[C@@H](Nc2ncccc2N)C1    ZINC000130829091
CNc1c(N)c(Cl)nc(Cl)c1N    ZINC000166362137
Nc1c(Cl)ncnc1NCCCl    ZINC001167811611
Nc1cc(Cl)nnc1NCCCl    ZINC001167810957
Nc1ccc(Cl)nc1NC1=CC=C[CH]1    ZINC001171358455
Nc1cc(Cl)ncc1NC1=CC=C[CH]1    ZINC001160170139
Nc1cccc(O)c1Nc1ccsc1    ZINC001173822019
Cc1cnc(Nc2cncs2)c(N)c1    ZINC001175494703
Cc1sccc1Nc1cnncc1N    ZINC001174459541
Cc1ccc(Nc2cnns2)c(N)c1    ZINC001214181039
Cc1csc(Nc2cccnc2N)n1    ZINC001212389341
Cc1ncc(Nc2ncccc2N)s1    ZINC001212125500
Cc1cc(Nc2cccnc2N)sn1    ZINC001212393889
Cc1cnc(Nc2cscn2)c(N)c1    ZINC001175942279
Cc1cnc(Nc2nccs2)c(N)c1    ZINC001210989275
Cc1ncc(Nc2cccnc2N)s1    ZINC001212394038
Cc1cscc1Nc1cnncc1N    ZINC001175764936
Cc1nsc(Nc2ccccc2N)n1    ZINC001206299751
Cc1nc(Nc2cccnc2N)cs1    ZINC001212398106
COc1cc(Nc2cnoc2)c(N)cn1    ZINC001203233681
Cc1occc1Nc1c(N)cnnc1O    ZINC001211238875
COc1nccc(N)c1Nc1cnoc1    ZINC001203232115
C#C[C@H](C)Nc1ncc([N+](=O)[O-])cc1N    ZINC001163161231
COc1nonc1Nc1ccccc1N    ZINC001206309094
COc1ccc(N)c(Nc2cnoc2)n1    ZINC001203232321
Cc1oncc1Nc1c(N)ccnc1O    ZINC001210578909
COc1cc(Nc2cccnc2N)no1    ZINC001212391481
C[C@@H](C#N)C(=O)Nc1c(N)ccnc1O    ZINC001179890227
Nc1cccnc1NCc1cc(O)no1    ZINC001158563692
Cc1nocc1Nc1c(N)ccnc1O    ZINC001212719455
N#CCCC(=O)Nc1c(N)ccnc1O    ZINC001143189463
C[C@H](C#N)C(=O)Nc1c(N)ccnc1O    ZINC001179890226
Nc1cc(F)ccc1NCc1ccco1    ZINC000020135500
Cc1c(F)ccc(N)c1Nc1ccoc1    ZINC001173937909
Cn1cc(Nc2c(N)cnnc2O)cn1    ZINC001174328581
Cn1ccc(Nc2cnc(O)nc2N)n1    ZINC001162784982
Cn1cnc(Nc2cnc(O)nc2N)c1    ZINC001162785122
Cc1n[nH]cc1Nc1c(N)cnnc1O    ZINC001174472412
Cn1ccc(Nc2c(N)cnnc2O)n1    ZINC001210348321
Cn1cncc1Nc1c(N)cnnc1O    ZINC001211246702
Cc1cc(N)c(Nc2ccoc2)cc1F    ZINC001173935490
Cn1cncc1Nc1cnc(O)nc1N    ZINC001162784986
N#CC1(Nc2c(N)nccc2F)CCC1    ZINC001162309905
Cn1ccc(Nc2cc(F)ccc2N)n1    ZINC000086778926
Cn1nccc1Nc1cc(F)ccc1N    ZINC000145709560
Cc1c(F)ccc(N)c1Nc1ncc[nH]1    ZINC001176086103
Cn1cncc1Nc1cc(F)ccc1N    ZINC001214198357
Cn1ccnc1Nc1cc(F)ccc1N    ZINC001214197023
Cc1cc(N)c(Nc2ncc[nH]2)cc1F    ZINC001176083983
Cc1cc(N)c(Nc2cn[nH]c2)cc1F    ZINC001174295940
Cc1c(F)ccc(N)c1Nc1cn[nH]c1    ZINC001174298195
Cn1cc(Nc2cc(F)ccc2N)cn1    ZINC000086778589
Cn1cnc(Nc2cc(F)ccc2N)c1    ZINC001214196543
Nc1cccc(O)c1NC1=CCOCC1    ZINC001176146343
C=C(C)Nc1cc(C(=O)OC)ccc1N    ZINC001174790078
COC(=O)c1ccc(NC2CC2)c(N)c1    ZINC000041046115
COc1cccc(N)c1NC1=CCOC1    ZINC001203395319
Cc1cccc(N)c1NC(=O)C1COC1    ZINC001181006499
Cc1cccc(N)c1NC(=O)C1(O)CC1    ZINC001181527863
CCC(=O)C(=O)Nc1c(C)cccc1N    ZINC001143961191
C/C=C(\C)Nc1cc2c(cc1N)OCO2    ZINC001210795523
Cc1cccc(N)c1NC(=O)[C@H]1CCO1    ZINC001181586460
COc1ccc(N)c(NC(=O)C2CC2)c1    ZINC000063209933
C=CCNc1ccc(C(=O)OC)cc1N    ZINC000225408627
Nc1ccccc1NC(=O)[C@H]1CCOC1    ZINC000040930191
COc1ccc(NC(=O)C2CC2)c(N)c1    ZINC000020157223
Nc1ccccc1NC(=O)[C@@H]1CCOC1    ZINC000040930189
COc1ccc(N)c(NC2=CCOC2)c1    ZINC001203388558
Nc1ccccc1NC(=O)[C@H]1CCCO1    ZINC000020156995
COC(=O)c1ccc(N)c(NC2CC2)c1    ZINC000095217847
CC(C)=CNc1cc2c(cc1N)OCO2    ZINC001174557121
Nc1cccc(O)c1NC1=CCCOC1    ZINC001216512309
COc1cccc(N)c1NC1CC(=O)C1    ZINC001167344602
Cc1cccc(N)c1NC(=O)[C@@H]1CCO1    ZINC001181586462
Nc1ccccc1NC(=O)[C@@H]1CCCO1    ZINC000020156990
Nc1ccccc1NC(=O)[C@H]1C[C@@H](O)C1    ZINC000637804016
C=C(C)Nc1c(N)cccc1C(=O)OC    ZINC001174793682
C=CNc1cc(C(=O)OCC)ccc1N    ZINC001174783084
Nc1cc(CC(=O)O)ccc1NC1CC1    ZINC000675068123
CN1CC[C@@H](Nc2ncccc2N)C1=O    ZINC000230216182
Cc1cnc(NC2(C(N)=O)CC2)c(N)c1    ZINC001155093797
CC(=O)N1CC(Nc2ncccc2N)C1    ZINC001159928195
CN1CC[C@H](Nc2ncccc2N)C1=O    ZINC000230216186
Nc1cnnc(O)c1NC1=CCCCC1    ZINC001175752591
C=CC(=O)NCCNc1ncccc1N    ZINC001158831227
Nc1cc(F)ccc1NC1=CCCCC1    ZINC001159442417
Nc1nc(O)ncc1N[C@H]1C[C@H]2C[C@H]2C1    ZINC001167894626
Nc1cccnc1NC[C@@H]1CCC(=O)N1    ZINC000070628024
Nc1nc(O)ncc1N[C@@H]1C[C@H]2C[C@H]2C1    ZINC001167894625
Nc1cccnc1NC(=O)[C@H]1CC[C@@H]1N    ZINC001218537897
Nc1c(F)cccc1NC1=CCCCC1    ZINC001159870486
Cc1c(F)ccc(N)c1NC1=CCCC1    ZINC001173998958
Nc1cccnc1NC[C@H]1CCC(=O)N1    ZINC000070628025
CN1CC(C(=O)Nc2ncccc2N)C1    ZINC001142591813
Nc1ccc(F)cc1NC1=CCCCC1    ZINC001159591865
Cc1cc(N)c(NC2=CCCC2)cc1F    ZINC001174000225
COc1cccc(N)c1NC1(C)CCC1    ZINC001164032767
CC(C)[C@@H](C)C(=O)Nc1ccccc1N    ZINC000069684561
Cc1ccc(NC(=O)C(C)(C)C)c(N)c1    ZINC000008703501
CCC[C@H](C)C(=O)Nc1ccccc1N    ZINC000008703396
Cc1cc(C)c(NC(=O)C(C)C)c(N)c1    ZINC000070462804
CC(C)(C)/C=C/Nc1c(N)cccc1O    ZINC001175572958
CC[C@@H](C)C(=O)Nc1ccc(C)cc1N    ZINC000008703503
Cc1cc(N)c(NC(=O)C(C)C)cc1C    ZINC000020157511
Nc1ccccc1N[C@H]1CC[C@@H](O)CC1    ZINC000238643656
CCC(C)(C)C(=O)Nc1ccccc1N    ZINC000008703397
CCC(CC)C(=O)Nc1ccccc1N    ZINC000008703394
CC(C)[C@H](C)C(=O)Nc1ccccc1N    ZINC000069684563
CCCCCC(=O)Nc1ccccc1N    ZINC000008703393
CCC[C@@H](C)C(=O)Nc1ccccc1N    ZINC000008703395
CC[C@H](C)C(=O)Nc1ccc(C)cc1N    ZINC000008703504
CC(C)(C)CC(=O)Nc1ccccc1N    ZINC000008703398
CC(C)CCC(=O)Nc1ccccc1N    ZINC000020248842
CCCC(=O)Nc1cc(C)c(C)cc1N    ZINC000020157505
Nc1ccccc1N[C@H]1CC[C@H](O)CC1    ZINC000100810022
CC(=O)Nc1ccc(C(C)(C)C)cc1N    ZINC000000076102
CCC/C=C/Nc1c(N)cccc1OC    ZINC001210062352
Cc1cccc(N)c1NC(=O)CC(C)C    ZINC000036925527
Cc1cccc(N)c1NC(=O)C(C)(C)C    ZINC000006715871
C=CCCCNc1c(N)cccc1OC    ZINC001170301531
CCC/C=C/Nc1ccc(OC)cc1N    ZINC001159912743
Cc1ccc(NC(=O)CC(C)C)c(N)c1    ZINC000008703502
Cc1cccc(N)c1N/C=C/C(C)(C)O    ZINC001203221481
CC[C@@H](C)CC(=O)Nc1ccccc1N    ZINC000164188986
CCC/C=C/Nc1cc(OC)ccc1N    ZINC001210059869
CC[C@H](C)CC(=O)Nc1ccccc1N    ZINC000164189103
CCCCC(=O)Nc1ccc(C)cc1N    ZINC000005792205
CCC/C=C/Nc1cccc(OC)c1N    ZINC001159913846
Cc1cnc(N[C@@H]2CCN[C@@H]2C)c(N)c1    ZINC001155188241
Cc1cnc(NCC2(N)CCC2)c(N)c1    ZINC001163326665
CC1(Nc2ncccc2N)CCNCC1    ZINC001157397676
Nc1cccnc1N[C@H]1CCC[C@H](N)C1    ZINC001154974323
CCC1(Nc2ncc(C)cc2N)CNC1    ZINC001157785230
Nc1cccnc1N[C@@H]1CCC[C@H](N)C1    ZINC001154974322
C[C@@H]1C[C@@H](CNc2ncccc2N)CN1    ZINC001155101328
Nc1cccnc1NC[C@H]1CCCCN1    ZINC001160145610
CC(C)N1CC(Nc2ncccc2N)C1    ZINC000382260260
Cc1cnc(NC(=N)C(C)(C)C)c(N)c1    ZINC001155180412
Cc1cnc(NCC2CN(C)C2)c(N)c1    ZINC000379807905
Nc1cccnc1N[C@H]1CCC[C@@H](N)C1    ZINC001154974321
Nc1cncnc1NC1CCCCCC1    ZINC000086919318
Nc1cccnc1NCC[C@H]1CCCN1    ZINC001158629258
Nc1cccnc1NCC1CCNCC1    ZINC001159335761
Cc1cnc(N[C@H]2C[C@@](C)(N)C2)c(N)c1    ZINC001162328466
Cc1cnc(N[C@H]2CCN(C)C2)c(N)c1    ZINC000085425474
Nc1cccnc1NC[C@@H]1CCCCN1    ZINC001160145611
Nc1cccnc1N[C@@H]1CCC[C@@H](N)C1    ZINC001154974324
Nc1ccc(Cl)nc1NCC(F)F    ZINC000228448111
Nc1c(Cl)ncnc1NC1=CC=C[CH]1    ZINC001171356748
Nc1cc(Cl)nnc1NC1=CC=C[CH]1    ZINC001171356469
Nc1cccc(O)c1Nc1cscn1    ZINC001175943680
Nc1ccnc(O)c1Nc1ccsc1    ZINC001173818310
Nc1cccc(O)c1Nc1nccs1    ZINC001210993476
Nc1cccc(O)c1Nc1cncs1    ZINC001175503140
CNc1c(N)c(Cl)nc2ccccc21    ZINC000026441123
Cc1ncc(Nc2cnncc2N)s1    ZINC001212130160
Cc1nsc(Nc2cccnc2N)n1    ZINC001212388657
N#CCCC(=O)Nc1cnc(O)nc1N    ZINC001143201149
C[C@H](C#N)C(=O)Nc1cnc(O)nc1N    ZINC001179900495
Cc1oncc1Nc1c(N)cnnc1O    ZINC001210583046
Cc1cc(Nc2cc(F)ccc2N)no1    ZINC001214196715
Cc1cc(Nc2cc(F)ccc2N)on1    ZINC001214196877
Cc1c(F)ccc(N)c1Nc1cnoc1    ZINC001203245423
Nc1cccnc1NC1=CCSCC1    ZINC001201327242
Cc1nocc1Nc1c(N)cnnc1O    ZINC001212719547
C[C@@H](C#N)C(=O)Nc1cnc(O)nc1N    ZINC001179900494
Cc1coc(Nc2cc(F)ccc2N)n1    ZINC001214196723
Cc1conc1Nc1cc(F)ccc1N    ZINC001214196687
Cc1cc(N)c(Nc2cnoc2)cc1F    ZINC001203240767
Cc1nocc1Nc1cc(F)ccc1N    ZINC001214200204
Cc1occc1Nc1ncc(F)cc1N    ZINC001211237767
C[C@@H]1CN=C(Nc2ccccc2N)S1    ZINC000003103230
COc1nonc1Nc1cccnc1N    ZINC001212391764
Cc1cnc(Nc2cc(F)ccc2N)o1    ZINC001214196741
C[C@H]1CN=C(Nc2ccccc2N)S1    ZINC000003103229
Cn1cc(Nc2cc(F)ccc2N)nn1    ZINC000701522210
Cn1nncc1Nc1cc(F)ccc1N    ZINC001214200295
Cc1n[nH]cc1Nc1ncc(F)cc1N    ZINC001174469682
Cn1cc(Nc2ncc(F)cc2N)cn1    ZINC000401210370
Cn1cnc(Nc2cc(F)ccc2N)n1    ZINC001214196533
Cn1cncc1Nc1ncc(F)cc1N    ZINC001211246592
Cn1ncc(Nc2cc(F)ccc2N)n1    ZINC001214198221
COc1ccc(N)c(NC2=CCOC2)n1    ZINC001203382918
Nc1ccnc(O)c1NC1=CCOCC1    ZINC001176141621
COC(=O)c1ccnc(NC2CC2)c1N    ZINC000084095295
COc1nccc(N)c1NC1=CCOC1    ZINC001203382173
C[C@H]1C[C@@H]1C(=O)Nc1c(N)ccnc1O    ZINC001178557383
Nc1cccnc1NC(=O)[C@H]1C[C@H](O)C1    ZINC001182640831
C/C=C(\C)C(=O)Nc1c(N)ccnc1O    ZINC001143937124
C=C(C)Nc1cnc(C(=O)OC)cc1N    ZINC001174788709
C=C(C)C(=O)Nc1c(N)ccnc1OC    ZINC001142508402
CC(C)=CC(=O)Nc1c(N)ccnc1O    ZINC001143919088
CCCC(=O)C(=O)Nc1ncccc1N    ZINC001144030184
Cc1cnc(N[C@H]2COC(=O)C2)c(N)c1    ZINC001158249198
COc1nccc(N)c1NC(=O)C1CC1    ZINC001142674374
COc1cc(NC2=CCOC2)c(N)cn1    ZINC001203386834
Nc1ccnc(O)c1NC1=CCCOC1    ZINC001216505926
COC(=O)/C(C)=N\Nc1ccccc1N    ZINC000016136660
CC1(C(=O)Nc2ncccc2N)COC1    ZINC001143378282
CC(=O)CCC(=O)Nc1ncccc1N    ZINC001142744635
C=C(N)C(=O)Nc1cc(OC)ccc1N    ZINC001219144877
CC[C@H](CC#N)Nc1cnc(O)nc1N    ZINC001255152492
C/C(=C\C=C\N)Nc1cnc(O)nc1N    ZINC001162785091
CC[C@@H](CC#N)Nc1cnc(O)nc1N    ZINC001255152491
Nc1c(F)cccc1NC1=CNCCC1    ZINC001159870042
Nc1ccc(F)cc1NC1=CCCNC1    ZINC001159591328
C#C[C@](C)(CC)Nc1c(F)ccnc1N    ZINC001169697227
C#C[C@@](C)(CC)Nc1c(F)ccnc1N    ZINC001169697229
Nc1cccc(F)c1NC1=CNCCC1    ZINC001159904245
Nc1cc(F)ccc1NC1=CNCCC1    ZINC001159442261
Nc1ccc(F)cc1NC1=CNCCC1    ZINC001159590584
Nc1cc(F)ccc1NC1=CCNCC1    ZINC001159442279
Nc1cc(F)cnc1NC1=CCCCC1    ZINC001175752160
Nc1cccc(F)c1NC1=CCNCC1    ZINC001159899258
Nc1c(F)cccc1NC1=CCCNC1    ZINC001159870569
Nc1cc(F)ccc1NC1=CCCNC1    ZINC001159442718
Nc1ccc(F)cc1NC1=CCNCC1    ZINC001159591221
Nc1cccc(F)c1NC1=CCCNC1    ZINC001159904275
CC1(C)C[C@@H](CNc2ncccc2N)O1    ZINC001157663525
Cc1cnc(N[C@H]2C[C@@H](CO)C2)c(N)c1    ZINC000707509099
C[C@H](C(=O)Nc1ccccc1N)N(C)C    ZINC000022165357
Nc1cccnc1NC[C@H]1CCCCO1    ZINC000042813973
CC(C)NCC(=O)Nc1ccccc1N    ZINC000659299879
CC(=O)CC(C)(C)Nc1ncccc1N    ZINC001160294628
CCC/C=C/Nc1cc(OC)ncc1N    ZINC001210059791
CCC[C@H](N)C(=O)Nc1ccccc1N    ZINC000309787499
NCCCCC(=O)Nc1ccccc1N    ZINC000148657663
Nc1cccnc1NC[C@@H]1CCCCO1    ZINC000042813967
C[C@H]1COCC[C@@H]1Nc1ncccc1N    ZINC000300972278
CC(C)[C@@H](C)C(=O)Nc1ncccc1N    ZINC000129293372
C[C@@H](Nc1ccncc1N)[C@@H]1CCCO1    ZINC000035734649
C[C@@H](N)CCC(=O)Nc1ccccc1N    ZINC000309516449
C[C@@H]1C[C@@H](Nc2ncccc2N)CCO1    ZINC000235369366
CCCNC(=O)c1ccc(NC)c(N)c1    ZINC000225405012
Cc1cnc(N/C=C/C(C)(C)O)c(N)c1    ZINC001203210908
C[C@H]1C[C@@H](Nc2ncccc2N)CCO1    ZINC000235677544
COC[C@@H](Nc1ncccc1N)C1CC1    ZINC000397353152
CC(C)[C@H](C)C(=O)Nc1ncccc1N    ZINC000129293576
C[C@H](N)[C@H](C)C(=O)Nc1ccccc1N    ZINC000309516570
C[C@@H]1COCC[C@@H]1Nc1ncccc1N    ZINC000300972274
Nc1cccnc1NC1(CO)CCCC1    ZINC000053045067
CC[C@@H](C)Nc1ccc(C(N)=O)cc1N    ZINC000035330634
C[C@@H](N)[C@@H](C)C(=O)Nc1ccccc1N    ZINC000309516564
Cc1cnc(NC[C@H]2CCCO2)c(N)c1    ZINC000036226368
Nc1cccnc1NCC1(CO)CCC1    ZINC000717632294
CCC[C@@H](N)C(=O)Nc1ccccc1N    ZINC000309459791
COC1CC(CNc2ncccc2N)C1    ZINC000703371588
C[C@@H](Nc1ccncc1N)[C@H]1CCCO1    ZINC000035734651
CC[C@@H](NC)C(=O)Nc1ccccc1N    ZINC000662396481
CC(C)CNc1ccc(C(N)=O)cc1N    ZINC000035330642
C[C@@]1(O)C[C@H](CNc2ncccc2N)C1    ZINC001157554051
Cc1ccc(NC(=O)CN(C)C)c(N)c1    ZINC000008703606
COc1nccc(NC2(C)CCC2)c1N    ZINC001164032729
CCN[C@H](C)C(=O)Nc1ccccc1N    ZINC000637803846
C[C@H](Nc1ncccc1N)[C@@H]1CCCO1    ZINC000035734672
COC[C@H](Nc1ncccc1N)C1CC1    ZINC000397353148
CC[C@H](C)Nc1ccc(C(N)=O)cc1N    ZINC000035330637
CNC(=O)c1ccc(NC(C)C)c(N)c1    ZINC000133106937
C/C=C(\C)Nc1ccc(OCC)nc1N    ZINC001159414682
CC[C@H](NC)C(=O)Nc1ccccc1N    ZINC000662396482
C[C@H]1COCC[C@H]1Nc1ncccc1N    ZINC000300972276
CNCCCC(=O)Nc1ccccc1N    ZINC000178373474
CNCCC(=O)Nc1c(C)cccc1N    ZINC001218913655
C[C@@H]1COCC[C@H]1Nc1ncccc1N    ZINC000300972272
Nc1cccnc1N[C@H]1CCC[C@@H](O)C1    ZINC000694578078
C[C@H]1C[C@H](Nc2ncccc2N)CCO1    ZINC000235717088
CCC1(Nc2ncc(C)cc2N)COC1    ZINC001157540069
CCCCNc1ccc(C(N)=O)cc1N    ZINC000035330708
CCC1(CNc2ncccc2N)COC1    ZINC001157542852
Nc1cccnc1N[C@H]1CCC[C@H]1CO    ZINC000231270933
C=CCCCNc1ccnc(OC)c1N    ZINC001170299459
Cc1cnc(N[C@H]2CCCOC2)c(N)c1    ZINC000085425907
CCNc1ccc(C(=O)N(C)C)cc1N    ZINC000015864717
Cc1cccc(N)c1NC(=O)[C@@H](C)CN    ZINC001218911804
CCN[C@@H](C)C(=O)Nc1ccccc1N    ZINC000637803847
CNc1ccc(C(=O)NC(C)C)cc1N    ZINC000015864716
C[C@@H](C(=O)Nc1ccccc1N)[C@H](C)N    ZINC000309516568
CCC/C=C/Nc1c(N)ccnc1OC    ZINC001210058810
C[C@@H]1C[C@H](Nc2ncccc2N)CCO1    ZINC000235421968
CC(C)(C)/C=C/Nc1c(N)ccnc1O    ZINC001175571801
C[C@@H](C(=O)Nc1ccccc1N)N(C)C    ZINC000022165359
Nc1cccnc1N[C@H]1CC[C@H](O)CC1    ZINC000100810002
CNC[C@@H](C)C(=O)Nc1ccccc1N    ZINC000119286015
CNC[C@H](C)C(=O)Nc1ccccc1N    ZINC000119285891
CC(C)(C)C(=O)CNc1ncccc1N    ZINC001156053677
CC(C)(C)Nc1ccc(C(N)=O)cc1N    ZINC000035330881
CCNC(=O)c1ccc(NCC)c(N)c1    ZINC000133120932
C[C@H](N)CCC(=O)Nc1ccccc1N    ZINC000309516452
Cc1cnc(NC[C@@H]2CCCO2)c(N)c1    ZINC000036226367
C[C@H](Nc1ccncc1N)[C@@H]1CCCO1    ZINC000035734648
CC1(C)C[C@H](CNc2ncccc2N)O1    ZINC001157663524
CCCNc1ccc(C(=O)NC)cc1N    ZINC000133106702
CCOc1ccc(NC=C(C)C)c(N)n1    ZINC001159410190
CCC/C=C/Nc1nc(OC)ccc1N    ZINC001210058246
C[C@@H](N)[C@H](C)C(=O)Nc1ccccc1N    ZINC000309516566
Nc1cccnc1N[C@H]1CC[C@@H](O)CC1    ZINC000238653005
CC(C)(N)CC(=O)Nc1ccccc1N    ZINC000309429113
C[C@H](Nc1ccncc1N)[C@H]1CCCO1    ZINC000035734650
Nc1cccnc1NCC1CCOCC1    ZINC000042784065
Nc1ncc(NC2CCCCC2)c(N)n1    ZINC000013284857
CC[C@H](C)C[C@@H](C)Nc1ncccc1N    ZINC000083864012
Cc1cnc(N[C@@H](C)C(C)(C)C)c(N)c1    ZINC000162650865
CC[C@@H](C)C[C@@H](C)Nc1ncccc1N    ZINC000083864011
CC[C@@H](C)C[C@H](C)Nc1ncccc1N    ZINC000083864013
CC[C@H](C)C[C@H](C)Nc1ncccc1N    ZINC000083864014
Nc1cc(Cl)nnc1NCC(F)F    ZINC001161810129
Nc1c(Cl)ncnc1NCC(F)F    ZINC000147227914
CNc1nc(Cl)nc(C(F)F)c1N    ZINC000217639710
Nc1ccc(Cl)cc1Nc1ccoc1    ZINC001173935464
Nc1cccc(Cl)c1Nc1ccoc1    ZINC001173935363
Nc1c(Cl)cccc1Nc1ccoc1    ZINC001216525883
Nc1ccnc(O)c1Nc1cncs1    ZINC001175496489
Nc1ccnc(O)c1Nc1cscn1    ZINC001175940497
Nc1cnnc(O)c1Nc1ccsc1    ZINC001173818061
Nc1ccnc(O)c1Nc1nccs1    ZINC001210991728
Nc1cc(Cl)ccc1Nc1ccco1    ZINC001213649409
Nc1cc(Cl)ccc1Nc1ccoc1    ZINC001213649521
Nc1c(Cl)cccc1Nc1ccco1    ZINC001216526617
Nc1ccc(Cl)cc1Nc1ccco1    ZINC001212431448
Nc1ccc(F)cc1Nc1cccs1    ZINC000258782480
Nc1cccc(Cl)c1Nc1cn[nH]c1    ZINC001174296351
Nc1ccc(Cl)cc1Nc1ncc[nH]1    ZINC001176084721
Nc1ccc(F)cc1Nc1ccsc1    ZINC000085528546
Nc1cccc(Cl)c1Nc1ncc[nH]1    ZINC001176083880
Nc1ccc(Cl)cc1Nc1cn[nH]c1    ZINC001174295979
CC#CC(=O)Nc1c(N)nc(O)nc1O    ZINC001179748650
Nc1nc(O)nc(O)c1Nc1ccoc1    ZINC001173932926
Nc1nc(O)nc(O)c1Nc1cn[nH]c1    ZINC001174294738
Nc1nc(O)nc(O)c1Nc1ncc[nH]1    ZINC001176080447
N#Cc1c(N)c(NC(=O)CN)ccc1F    ZINC001574241525
Cc1nnc(Nc2cc(F)ccc2N)o1    ZINC001214196519
Cc1oncc1Nc1ncc(F)cc1N    ZINC001210584270
Nc1cccc(Cl)c1NC1=CCCC1    ZINC001159615911
Nc1ccc(Cl)cc1NC1=CCCC1    ZINC001173999892
CCC(=O)Nc1cc2c(cc1N)OCO2    ZINC000037408884
Cc1nonc1Nc1cc(F)ccc1N    ZINC001214198331
Nc1cc(Cl)ccc1NC1=CCCC1    ZINC001160263922
Nc1cnncc1NC1=CCSCC1    ZINC001201332979
CCC(=O)Nc1cccc(C(=O)O)c1N    ZINC001609881663
CC(=O)Nc1ccc(OC(C)=O)cc1N    ZINC000001593846
CC(=O)Nc1cc2c(cc1N)OCCO2    ZINC000004245433
Cc1nocc1Nc1ncc(F)cc1N    ZINC001212718328
CC(=O)Nc1cc(O)c(C(C)=O)cc1N    ZINC000238077192
COC(=O)c1cccc(NC(C)=O)c1N    ZINC000308861053
Nc1ccccc1NC(=O)CCC(=O)O    ZINC000000292603
Nc1cccnc1NC[C@H]1CNC(=O)O1    ZINC001163015238
C[C@H]1C[C@@H]1C(=O)Nc1cnc(O)nc1N    ZINC001178564009
CC(=O)NCC(=O)Nc1ncccc1N    ZINC000238082448
Nc1cnnc(O)c1NC1=CCOCC1    ZINC001176140106
Nc1ccnc(O)c1NC(=O)C1(N)CC1    ZINC001218677945
Nc1cnnc(O)c1NC1=CCCOC1    ZINC001216505728
NC(=O)CCC(=O)Nc1ncccc1N    ZINC001142940843
C#Cc1ccccc1Nc1ccccc1N    ZINC001206361683
Cc1c(F)ccc(N)c1NC1=CCOC1    ZINC001203395814
C[C@@H]1C[C@@H]1C(=O)Nc1cc(F)ccc1N    ZINC000063202230
C/C=C(\C)C(=O)Nc1c(N)cccc1F    ZINC001576913269
Cc1cccc(N)c1NC(=O)[C@H]1C[C@@H]1F    ZINC001143438763
C[C@@H]1C[C@H]1C(=O)Nc1cc(F)ccc1N    ZINC000063202233
Nc1ccnc(O)c1NC(=O)[C@@H]1CCN1    ZINC001218679495
Nc1nc(O)nc(O)c1NC1=CCCC1    ZINC001173996853
CC(C)=CC(=O)Nc1cnc(O)nc1N    ZINC001143928834
Nc1cccnc1NC(=O)[C@@H]1COCN1    ZINC001218538991
C=C(C)CNc1ncc([N+](=O)[O-])cc1N    ZINC001155661053
C/C=C(\C)C(=O)Nc1cnc(O)nc1N    ZINC001143945374
C=C(N)C(=O)Nc1c(N)ccnc1OC    ZINC001218634185
Nc1cccnc1NC[C@@H]1CNC(=O)O1    ZINC001163015239
Cc1cnc(N[C@@H]2CONC2=O)c(N)c1    ZINC000393779623
CC/C=C/Nc1ncc([N+](=O)[O-])cc1N    ZINC001159669190
C#Cc1cccc(Nc2ccccc2N)c1    ZINC001206339788
C#Cc1ccc(Nc2ccccc2N)cc1    ZINC001206361552
Cc1cc(N)c(NC2=CCOC2)cc1F    ZINC001203389932
Nc1cc(F)ccc1NC(=O)C1CCC1    ZINC000020157353
Nc1ccc(F)cc1NC(=O)CC1CC1    ZINC000063201658
C[C@H]1C[C@H]1C(=O)Nc1cc(F)ccc1N    ZINC000063202235
C/C=C(/C)C(=O)Nc1c(N)cccc1F    ZINC001576913263
C[C@H]1C[C@@H]1C(=O)Nc1cc(F)ccc1N    ZINC000063202232
CN(C)C(=O)C(=O)Nc1ncccc1N    ZINC001143268675
Nc1ccc(F)cc1NC(=O)C1CCC1    ZINC000063202213
C/C=C(\NC=N)Nc1cnc(O)nc1N    ZINC001162778296
N#CCCCCNc1c(N)nccc1F    ZINC001168429339
CCO[C@@H](C)C(=O)Nc1ccccc1N    ZINC000019258265
COc1ccc(NC(=O)C(C)C)c(N)c1    ZINC000000874345
Cc1ccc(N)c(NCCCC(=O)O)c1    ZINC000223771975
COCC(=O)Nc1cc(C)c(C)cc1N    ZINC000020157574
CC(C)(O)/C=C/Nc1c(N)cccc1O    ZINC001203225374
CC(C)OCC(=O)Nc1ccccc1N    ZINC000019269121
CCCOCC(=O)Nc1ccccc1N    ZINC000037024768
COC[C@H](C)C(=O)Nc1ccccc1N    ZINC000119169175
COc1cccc(N)c1NCC1COC1    ZINC001161951392
CO[C@@H](C)CC(=O)Nc1ccccc1N    ZINC000119438046
Cc1cccc(N)c1NC(=O)C(C)(C)O    ZINC001142906574
COC(=O)c1ccc(N)c(NC(C)C)c1    ZINC000095217846
COc1cc(N)c(NC2CC2)cc1OC    ZINC000133848359
CC(C)Nc1ccc(CC(=O)O)cc1N    ZINC000675067311
CO[C@H](C)CC(=O)Nc1ccccc1N    ZINC000119438169
CCOCC(=O)Nc1ccc(C)cc1N    ZINC000020157121
CCCNc1cc(C(=O)OC)ccc1N    ZINC000039087044
CCOc1ccc(NC(=O)CC)c(N)c1    ZINC000076859672
CC[C@@H](C)Nc1ccc(C(=O)O)cc1N    ZINC000037930158
C=C[C@@H](CO)Nc1c(N)cccc1OC    ZINC001169784032
CCCCNc1ccc(C(=O)O)cc1N    ZINC000021993993
CCCC(=O)Nc1ccc(OC)cc1N    ZINC000008703564
CCOCC(=O)Nc1c(C)cccc1N    ZINC000034974104
CC[C@@H](OC)C(=O)Nc1ccccc1N    ZINC000261546008
Cc1cccc(N)c1NC(=O)C[C@H](C)O    ZINC001181351821
CCOCCC(=O)Nc1ccccc1N    ZINC000022174240
COC[C@@H](C)C(=O)Nc1ccccc1N    ZINC000119169294
CCO[C@H](C)C(=O)Nc1ccccc1N    ZINC000019258267
CNc1ccc(C(=O)OC(C)C)cc1N    ZINC000225404938
Cc1cccc(N)c1NC(=O)C[C@@H](C)O    ZINC001181351816
CCCC(=O)Nc1cc(OC)ccc1N    ZINC000063209775
Cc1cc(C)c(N)c(N[C@H](C)C(=O)O)c1    ZINC000223776491
CCNc1ccc(C(=O)OCC)cc1N    ZINC000003123000
CCCNc1ccc(C(=O)OC)cc1N    ZINC000039087038
CC[C@H](OC)C(=O)Nc1ccccc1N    ZINC000261546007
CC(C)(C)OC(=O)Nc1ccccc1N    ZINC000000039322
CC(C)(C)Nc1ccc(C(=O)O)cc1N    ZINC000035784685
Cc1cc(C)c(N)c(NCCC(=O)O)c1    ZINC000223776291
CCCNc1ccc(CC(=O)O)cc1N    ZINC000675067584
COCCCC(=O)Nc1ccccc1N    ZINC000022223083
CC(C)CNc1ccc(C(=O)O)cc1N    ZINC000037930165
COC(=O)c1ccc(NC(C)C)c(N)c1    ZINC000000161660
CC[C@H](C)Nc1ccc(C(=O)O)cc1N    ZINC000037930159
Cc1ccc(NCCCC(=O)O)c(N)c1    ZINC000223771515
COc1ccc(N)c(NC(=O)C(C)C)c1    ZINC000019093868
CCCOC(=O)c1ccc(NC)c(N)c1    ZINC000225404879
CO[C@H](C)C(=O)Nc1c(C)cccc1N    ZINC000163762313
Cc1cc(C)c(N)c(N[C@@H](C)C(=O)O)c1    ZINC000223776439
CC(C)(C)C(=O)Nc1ccc(N)nc1N    ZINC001161694297
Nc1cccnc1NC[C@@H]1COCCN1    ZINC001159042563
Nc1cccnc1N[C@H]1CNC[C@H]1CO    ZINC001159673788
C=CCC[C@@H](C)Nc1cnc(O)nc1N    ZINC001258717711
Cc1cnc(N[C@@H]2COC[C@@H]2N)c(N)c1    ZINC001155352708
Nc1cccnc1NC[C@H]1COCCN1    ZINC001159042565
CC(C)(C)/C=C/Nc1c(N)cnnc1O    ZINC001175571898
Nc1cccnc1N[C@@H]1CNC[C@@H]1CO    ZINC001159673790
C[C@@H]1CC[C@H](Nc2cnc(O)nc2N)C1    ZINC001170093074
CNC(=O)[C@H](C)Nc1ncc(C)cc1N    ZINC000085425486
CC(C)(CNc1ncccc1N)C(N)=O    ZINC000230383469
C[C@H]1CC[C@@H](Nc2cnc(O)nc2N)C1    ZINC001170093069
C[C@@H]1CC[C@@H](Nc2cnc(O)nc2N)C1    ZINC001170093071
Nc1nc(O)ncc1NC1CCCCC1    ZINC001257449069
Nc1cccnc1N[C@@H]1CNC[C@H]1CO    ZINC001159673789
C[C@@H](CC1CC1)Nc1cnc(O)nc1N    ZINC001258447594
Cc1cccc(N)c1NC(=O)[C@@H](N)CN    ZINC001218912090
C[C@H]1CC[C@H](Nc2cnc(O)nc2N)C1    ZINC001170093065
Nc1cccnc1N[C@H]1CNC[C@@H]1CO    ZINC001159673787
C[C@@H](C(=O)Nc1ncccc1N)N(C)C    ZINC001180857922
C[C@H](CC1CC1)Nc1cnc(O)nc1N    ZINC001258447595
C=CCC[C@H](C)Nc1cnc(O)nc1N    ZINC001258717716
CC(C)(C)/C=C/Nc1ccc(F)cc1N    ZINC001159442685
CCC/C=C/Nc1cc(F)c(C)cc1N    ZINC001210060573
CCC/C=C/Nc1c(N)ccc(F)c1C    ZINC001210062286
CC(C)(C)/C=C/Nc1cccc(F)c1N    ZINC001159870604
CC(C)(C)/C=C/Nc1cc(F)ccc1N    ZINC001159591702
COCCCNc1cc(C)c(C)cc1N    ZINC000256052757
COc1cccc(N)c1NCC(C)(C)C    ZINC001161641250
Cc1cnc(N[C@@H](C)CN(C)C)c(N)c1    ZINC000130138249
Cc1cnc(N[C@H](C)CN(C)C)c(N)c1    ZINC000130138418
CC(C)(C)[C@H](CN)Nc1ncccc1N    ZINC001160912236
Nc1cc(Cl)ccc1Nc1ccon1    ZINC001213644643
CC#CC(=O)Nc1ncc(Cl)cc1N    ZINC001179748674
Nc1ccnc(Cl)c1Nc1ccoc1    ZINC001173932957
Nc1ccc(Cl)cc1Nc1ccno1    ZINC001212427661
Nc1cc(Cl)ccc1Nc1cnoc1    ZINC001213646329
Nc1cc(Cl)ccc1Nc1ncco1    ZINC001213644329
Nc1cnnc(O)c1Nc1cncs1    ZINC001175494664
Nc1ccc(F)cc1Nc1nccs1    ZINC000146518560
Nc1ccccc1Nc1ncc(F)s1    ZINC001206308704
Nc1c(Cl)cccc1Nc1cnoc1    ZINC001216524363
Nc1ccc(Cl)nc1Nc1ccoc1    ZINC001173931659
Nc1c(Cl)cccc1Nc1ncco1    ZINC001216524092
Nc1ccc(Cl)cc1Nc1cnoc1    ZINC001203240249
Nc1cc(Cl)ncc1Nc1ccoc1    ZINC001173932972
Nc1cccc(Cl)c1Nc1cnoc1    ZINC001203242750
Nc1c(Cl)cccc1Nc1ccno1    ZINC001216525680
Nc1cc(Cl)cnc1Nc1ccoc1    ZINC001173933171
Nc1ccc(Cl)cc1Nc1ccon1    ZINC001212424997
Nc1cnnc(O)c1Nc1nccs1    ZINC001210990672
Nc1cc(F)cnc1Nc1ccsc1    ZINC000306879335
Nc1ccc(F)cc1Nc1cncs1    ZINC001214198055
Nc1ccc(Cl)cc1Nc1ncco1    ZINC001212427212
Nc1cc(Cl)ccc1Nc1ccno1    ZINC001213645977
Nc1c(Cl)cccc1Nc1ccon1    ZINC001216525000
Nc1cnnc(O)c1Nc1cscn1    ZINC001175940952
Nc1ccc(F)cc1Nc1cscn1    ZINC001214198045
Nc1ccc(F)cc1Nc1cnsc1    ZINC001214200144
Nc1cc(Cl)cnc1Nc1ncc[nH]1    ZINC001176079915
Nc1ccnc(Cl)c1Nc1cn[nH]c1    ZINC001174294373
Nc1ccc(Cl)nc1Nc1cn[nH]c1    ZINC001174294528
Nc1cc(Cl)ncc1Nc1cn[nH]c1    ZINC001174294336
Nc1nc(O)nc(O)c1Nc1cnoc1    ZINC001203233250
Nc1cc(Cl)ncc1Nc1ncc[nH]1    ZINC001176080395
Nc1cc(Cl)cnc1Nc1cn[nH]c1    ZINC001174293542
Nc1ccnc(Cl)c1Nc1ncc[nH]1    ZINC001176080208
Nc1ccc(Cl)nc1Nc1ncc[nH]1    ZINC001176080703
Nc1cccnc1N[C@H]1CCSC1=O    ZINC001157175733
Nc1nccc(F)c1NCc1ncon1    ZINC001162280378
Nc1nc(Cl)ccc1NC1=CCCC1    ZINC001159378272
C#CCCCNc1nc(Cl)ccc1N    ZINC001162445893
Nc1cc(Cl)ncc1NC1=CCCC1    ZINC001173996654
Nc1cccc(Cl)c1NC1=CCNC1    ZINC001159620157
N#C[C@H](Nc1c(N)nccc1F)C(N)=O    ZINC001170537476
Nc1nonc1Nc1cc(F)ccc1N    ZINC001214197052
Nc1ccc(Cl)nc1NC1=CCCC1    ZINC001173997523
Nc1cc(Cl)cnc1NC1=CCCC1    ZINC001173997993
Nc1ccnc(Cl)c1NC1=CCCC1    ZINC001173996631
C#CCCCNc1cnc(Cl)cc1N    ZINC001155017980
C#CCCCNc1ncc(Cl)cc1N    ZINC000306581671
Nc1cc(Cl)ccc1NC1=CCNC1    ZINC001160267260
N#C[C@@H](Nc1c(N)nccc1F)C(N)=O    ZINC001170537471
CCC(=O)C(=O)Nc1c(N)ccnc1O    ZINC001143953172
Nc1ccnc(O)c1NC(=O)C1(O)CC1    ZINC001181528319
CCOC(=O)C(=O)Nc1ncccc1N    ZINC000205768646
CC(=O)OCC(=O)Nc1ncccc1N    ZINC001181398931
Nc1ccnc(O)c1NC(=O)[C@H]1CCO1    ZINC001181581210
COc1nccc(N)c1NC(=O)C(C)=O    ZINC001142695545
COC(=O)CC(=O)Nc1ncccc1N    ZINC001181384839
Nc1ccnc(O)c1NC(=O)C1COC1    ZINC001181000726
Nc1ccnc(O)c1NC(=O)[C@@H]1CCO1    ZINC001181581209
Nc1nc(O)ncc1NC(=O)C1(N)CC1    ZINC001219701863
Nc1nc(O)ncc1NC(=O)[C@@H]1CCN1    ZINC001219701302
C#Cc1cccc(Nc2ncccc2N)c1    ZINC000236339824
C#Cc1cccnc1Nc1ccccc1N    ZINC001206309452
N#Cc1cccc(Nc2ccccc2N)c1    ZINC000020585532
C#Cc1ccc(Nc2cccnc2N)cc1    ZINC001212404080
N#Cc1ccccc1Nc1ccccc1N    ZINC000020585519
Nc1cccnc1NC(=O)C1CC(F)C1    ZINC001142570792
CC(=O)/C=C(/C)Nc1c(N)nccc1F    ZINC001163738120
Nc1nccc(F)c1NCC1CC(=O)C1    ZINC001168392095
CC(C)NC(=S)Nc1ccccc1N    ZINC000005498889
C#Cc1ccc(Nc2ccccc2N)cn1    ZINC001206331837
N#Cc1ccc(Nc2ccccc2N)cc1    ZINC000020585592
N#Cc1cccc(N)c1Nc1ccccc1    ZINC001173795911
C#Cc1ccc(Nc2ncccc2N)cc1    ZINC001210113400
Nc1cc(F)cnc1NC1=CCOCC1    ZINC001176141199
Nc1cc(F)cnc1NC1=CCCOC1    ZINC001216505524
C#Cc1cccc(Nc2cccnc2N)c1    ZINC001212400058
N#Cc1ccc(Nc2ccccc2)c(N)c1    ZINC000000453563
C#Cc1ccccc1Nc1cccnc1N    ZINC001212404245
CC(C)(C)Nc1ccc([N+](=O)[O-])cc1N    ZINC000005249993
CC(C)(O)/C=C/Nc1c(N)ccnc1O    ZINC001203213658
NCCOCC(=O)Nc1ccccc1N    ZINC000381462277
CC(C)OCC(=O)Nc1ncccc1N    ZINC000129306849
CO[C@@H](C)CC(=O)Nc1ncccc1N    ZINC001181552931
Nc1cccnc1NC[C@H]1COCCO1    ZINC000038062642
CC[C@H](CO)C(=O)Nc1ncccc1N    ZINC001183162028
CC(C)(C)OC(=O)Nc1ncccc1N    ZINC000039093472
CCNc1nccc(C(=O)OCC)c1N    ZINC000084095329
CO[C@H](C)CC(=O)Nc1ncccc1N    ZINC001181552925
COc1cccc(N)c1NCCC(N)=O    ZINC001168961457
COC(C)(C)C(=O)Nc1ncccc1N    ZINC000230921784
Cc1cnc(NCC2OCCO2)c(N)c1    ZINC001158201129
CC(C)(C)OC(=O)Nc1ccncc1N    ZINC000038235726
C=C[C@@H](CO)Nc1ccnc(OC)c1N    ZINC001169780571
CCCOC(=O)CNc1ncccc1N    ZINC001162491884
CC(C)[C@H](O)C(=O)Nc1ncccc1N    ZINC001179598024
CCOCCC(=O)Nc1ncccc1N    ZINC000129317609
CC[C@@H](CO)C(=O)Nc1ncccc1N    ZINC001183162030
COC(=O)C[C@@H](C)Nc1ncccc1N    ZINC000308860092
COCCNc1ccc(C(N)=O)cc1N    ZINC000035330631
CC(C)CC(=O)Nc1c(N)ccnc1O    ZINC001142705884
COC(=O)C[C@H](C)Nc1ncccc1N    ZINC000308860093
CNCC(=O)Nc1cc(OC)ccc1N    ZINC000237279850
COc1nccc(NCC2COC2)c1N    ZINC001161947597
Cc1cnc(NC2(CO)COC2)c(N)c1    ZINC001157396178
Cc1cnc(NCC(=O)CCO)c(N)c1    ZINC001159093917
COc1ccc(N)c(NC(=O)[C@@H](C)N)c1    ZINC000381765855
COc1ccc(N)c(NC(=O)[C@H](C)N)c1    ZINC000309502602
COc1ccc(N)c(NC(=O)CCN)c1    ZINC000381729827
CC(C)(C)C(=O)Nc1c(N)ccnc1O    ZINC001142772669
Nc1c(F)cccc1NC1CCNCC1    ZINC001160064648
CC(C)(C)/C=C/Nc1ncc(F)cc1N    ZINC001175569308
Nc1cccnc1N[C@@H]1CCCC[C@H]1F    ZINC001155058924
Cc1cnc(NC[C@H]2C[C@H](F)C2)c(N)c1    ZINC001157456255
Nc1nc(O)ncc1N[C@H]1CCCNC1    ZINC001246119411
Nc1nc(O)ncc1N[C@@H]1CCCNC1    ZINC001246119420
NCCNCC(=O)Nc1ncccc1N    ZINC001218538027
NCC[C@H](N)C(=O)Nc1ncccc1N    ZINC001218538437
CN1CC[C@@H](Nc2cnc(O)nc2N)C1    ZINC001255413492
CN1CC[C@H](Nc2cnc(O)nc2N)C1    ZINC001255413486
Nc1cccc(F)c1NC1CCNCC1    ZINC001160047169
Nc1nccc(F)c1NCCC1CCC1    ZINC001168888708
Nc1nc(O)ncc1NC1CCNCC1    ZINC001246121453
CC(C)(Nc1c(F)ccnc1N)C1CC1    ZINC001162516486
CCCOCCNc1ncc(C)cc1N    ZINC000714964094
COc1cccc(N)c1NCC[C@@H](C)N    ZINC001170890693
CC(C)OCCCNc1ncccc1N    ZINC000020278683
CC(C)(C)[C@H](CO)Nc1ncccc1N    ZINC000393967080
COCC(C)(C)Nc1ncc(C)cc1N    ZINC000135143699
Cc1cnc(NC(C)(C)CCO)c(N)c1    ZINC000125590970
COc1cccc(N)c1NCC(C)(C)N    ZINC001171192297
CC[C@H](COC)Nc1ncc(C)cc1N    ZINC000085426061
COc1cccc(N)c1NCCN(C)C    ZINC000238378152
COc1nccc(NCC(C)(C)C)c1N    ZINC001161638794
Cc1cnc(NCC[C@@H](C)CO)c(N)c1    ZINC001160607874
CC(C)C[C@H](CO)Nc1ncccc1N    ZINC000041043438
COC(C)(C)CNc1ncc(C)cc1N    ZINC000158905750
Cc1cnc(N[C@@H](N)CCCN)c(N)c1    ZINC001159787566
CN(CCN)CCNc1ncccc1N    ZINC001159438126
Cc1cnc(N[C@H](N)CCCN)c(N)c1    ZINC001159787567
Nc1c(Cl)cccc1Nc1nnco1    ZINC001216524657
Nc1cc(Cl)ccc1Nc1nnco1    ZINC001213644436
Nc1cc(Cl)ncc1Nc1cnoc1    ZINC001203231623
Nc1ccnc(Cl)c1Nc1cnoc1    ZINC001203232326
Nc1cc(Cl)cnc1Nc1cnoc1    ZINC001203233333
Nc1ccc(Cl)cc1Nc1nnco1    ZINC001212427023
Nc1ncnc(Cl)c1Nc1ccoc1    ZINC001173932022
Nc1ccc(Cl)nc1Nc1cnoc1    ZINC001203232412
CC#CC(=O)Nc1nc(Cl)cnc1N    ZINC001179748369
Nc1ncc(Cl)nc1Nc1ccoc1    ZINC001173933288
Nc1ncccc1Nc1ncc(F)s1    ZINC001212388887
Nc1cc(F)cnc1Nc1cncs1    ZINC001175495904
Nc1cc(F)cnc1Nc1cscn1    ZINC001175942304
Nc1ncnc(Cl)c1Nc1ncc[nH]1    ZINC001176079014
Nc1cc(F)cnc1Nc1nccs1    ZINC001210990613
Nc1ncc(Cl)nc1Nc1cn[nH]c1    ZINC001174295688
Nc1ncnc(Cl)c1Nc1cn[nH]c1    ZINC001174294189
Nc1ncc(Cl)nc1Nc1ncc[nH]1    ZINC001176081758
Nc1ccc(F)cc1Nc1cnns1    ZINC001214198039
C#CC(=O)Nc1cc(C#N)c(C#N)cc1N    ZINC001143914388
Nc1ccc(Cl)cc1NC1=CCOC1    ZINC001203390666
Nc1cc(Cl)ccc1NC(=O)C1CC1    ZINC000020157172
Nc1cc(F)cc(F)c1Nc1ccoc1    ZINC001173934305
Nc1cc(F)c(F)cc1Nc1ccoc1    ZINC001173935111
Nc1ccc(F)c(F)c1Nc1ccoc1    ZINC001173934979
Nc1cccc(Cl)c1NC1=CCOC1    ZINC001203390600
CC(=O)Nc1c(N)cc(C(=O)O)cc1O    ZINC000003581100
Nc1c(NC(=O)CO)cccc1C(=O)O    ZINC001610646910
Nc1ncc(Cl)nc1NC1=CCCC1    ZINC001173997528
Nc1nc(Cl)ccc1NC1=CCNC1    ZINC001159380459
Nc1cc(F)cc(F)c1Nc1cn[nH]c1    ZINC001174293651
Nc1cc(F)c(F)cc1Nc1cn[nH]c1    ZINC001174292950
C#CCCCNc1ncnc(Cl)c1N    ZINC000229856977
Nc1ccc(F)c(F)c1Nc1ncc[nH]1    ZINC001176082551
Nc1cc(F)c(F)cc1Nc1ncc[nH]1    ZINC001176083941
Nc1ccc(F)c(F)c1Nc1cn[nH]c1    ZINC001174293268
C#CCCCNc1nnc(Cl)cc1N    ZINC001162439354
Nc1ncnc(Cl)c1NC1=CCCC1    ZINC001173997113
Nc1cc(F)cc(F)c1Nc1ncc[nH]1    ZINC001176084038
Nc1nc(O)ncc1NC(=O)C1COC1    ZINC001181007840
CCC(=O)C(=O)Nc1cnc(O)nc1N    ZINC001143968193
Nc1nc(O)ncc1NC(=O)[C@@H]1CCO1    ZINC001181585877
Nc1nc(O)nc(O)c1NC1=CCOC1    ZINC001203382500
COc1nccc(N)c1NC(=O)C(N)=O    ZINC001142925281
C=C(C)C(=O)Nc1c(N)nc(O)nc1O    ZINC001142508332
CC(=O)CNc1ncc([N+](=O)[O-])cc1N    ZINC001156780129
Nc1nc(O)ncc1NC(=O)[C@H]1CCO1    ZINC001181585876
Nc1nc(O)ncc1NC(=O)C1(O)CC1    ZINC001181532483
Nc1nc(O)nc(O)c1NC(=O)C1CC1    ZINC001142674418
CO/C=C(\F)C(=O)Nc1ccccc1N    ZINC000096171719
CSCCC(=O)Nc1ccccc1N    ZINC000036269954
Cc1cccc(N)c1NC(=O)CCS    ZINC001143985511
CS[C@H](C)C(=O)Nc1ccccc1N    ZINC000038063569
CS[C@@H](C)C(=O)Nc1ccccc1N    ZINC000038063568
COc1cccc(N)c1NC1CSC1    ZINC001168364149
N#Cc1ncccc1Nc1ccccc1N    ZINC001206309370
N#Cc1cccnc1Nc1ccccc1N    ZINC000020134824
N#Cc1ccc(Nc2ncccc2N)cc1    ZINC000020585590
N#Cc1ccc(Nc2ccccc2N)cn1    ZINC001206314890
N#Cc1ccc(Nc2ccncc2)c(N)c1    ZINC000258857137
C#Cc1ccc(Nc2cccnc2N)cn1    ZINC001212398385
N#Cc1ccccc1Nc1cccnc1N    ZINC000122680651
C#Cc1ccc(Nc2cnncc2N)cc1    ZINC001210116636
N#Cc1cccc(Nc2cccnc2N)c1    ZINC000122680864
N#Cc1cccc(N)c1Nc1cccnc1    ZINC001173857146
N#Cc1ccncc1Nc1ccccc1N    ZINC001206315311
C#Cc1nccnc1Nc1ccccc1N    ZINC001206315983
C#Cc1cccc(Nc2cnncc2N)c1    ZINC001175975440
N#Cc1ccc(Nc2ccccn2)c(N)c1    ZINC000148517988
CCC/C=C/Nc1cc(Cl)ccc1N    ZINC001210060680
CCC/C=C/Nc1ccc(Cl)cc1N    ZINC001160263899
N#Cc1ccc(Nc2cccnc2N)cc1    ZINC000122682700
N#Cc1cccc(Nc2ccccc2N)n1    ZINC001206315931
N#Cc1cncc(Nc2ccccc2N)c1    ZINC001206309436
N#Cc1ccnc(Nc2ccccc2N)c1    ZINC001206307718
N#Cc1ccc(Nc2cccnc2)c(N)c1    ZINC000258800465
C#Cc1cccnc1Nc1cccnc1N    ZINC001212391254
N#Cc1ccccc1Nc1ncccc1N    ZINC000020585516
NC(=O)C1(Nc2c(N)nccc2F)CC1    ZINC001162547649
C/C=C(\C)Nc1c(N)ccc(Cl)c1C    ZINC001210796823
CCC/C=C/Nc1cccc(Cl)c1N    ZINC001160271857
CCC/C=C/Nc1c(N)cccc1Cl    ZINC001159620719
CC(C)=CNc1c(N)ccc(Cl)c1C    ZINC001174555694
Nc1cc(F)cc(F)c1NC1=CCCC1    ZINC001173998247
Nc1cc(F)c(F)cc1NC1=CCCC1    ZINC001173999398
Nc1ccc(F)c(F)c1NC1=CCCC1    ZINC001173998269
COCCNc1ccc(C(=O)O)cc1N    ZINC000009311773
COC(=O)c1ccc(NCCO)c(N)c1    ZINC000066325971
CCOC(=O)Nc1ccc(OC)cc1N    ZINC000000337815
COC(=O)CNc1c(N)cccc1OC    ZINC001164566463
COCC(=O)Nc1cc(OC)ccc1N    ZINC000063209568
COCC(=O)Nc1ccc(OC)cc1N    ZINC000008703577
CC[C@@H](C)Nc1ncc([N+](=O)[O-])cc1N    ZINC001157239094
CNCCC(=O)Nc1c(N)ccnc1O    ZINC001218679399
CCn1c(N)c(NC2CC2)c(=O)[nH]c1=O    ZINC000037486813
CC[C@H](C)Nc1ncc([N+](=O)[O-])cc1N    ZINC001157239092
NC[C@H](O)CC(=O)Nc1ncccc1N    ZINC001218538170
CC(C)CC(=O)Nc1cnc(O)nc1N    ZINC001142710169
CC(C)(C)C(=O)Nc1cnc(O)nc1N    ZINC001142777920
CC(C)(O)/C=C/Nc1c(N)cnnc1O    ZINC001203214120
CCC/C=C/Nc1c(N)nc(O)nc1O    ZINC001210058625
Nc1nc(O)ncc1NC1CCOCC1    ZINC001255030488
NC[C@@H](O)CC(=O)Nc1ncccc1N    ZINC001218538169
Nc1nc(O)ncc1N[C@H]1CCCOC1    ZINC001254362954
COc1nccc(NCCC(N)=O)c1N    ZINC001168957255
Nc1nc(O)ncc1N[C@@H]1CCCOC1    ZINC001254362955
C[C@@H](CN)C(=O)Nc1c(N)ccnc1O    ZINC001218679407
COc1nccc(N)c1NC(=O)[C@@H](C)N    ZINC001218633927
Cn1c(N)c(NC2CC2)c(=O)n(C)c1=O    ZINC000096517622
C=Cc1ccc(Nc2ccccc2N)cc1    ZINC001206339766
C=Cc1cccc(Nc2ccccc2N)c1    ZINC001206361693
CC(C)CC(=O)Nc1ccc(F)cc1N    ZINC000020157318
CC[C@H](C)C(=O)Nc1cc(F)ccc1N    ZINC000063202272
CCCCC(=O)Nc1ccc(F)cc1N    ZINC000019391346
CCCCC(=O)Nc1cc(F)ccc1N    ZINC000063201960
C=Cc1ccccc1Nc1ccccc1N    ZINC001206362477
CC[C@@H](C)C(=O)Nc1ccc(F)cc1N    ZINC000020157321
CC(C)CC(=O)Nc1cc(F)ccc1N    ZINC000063202198
CC[C@@H](C)C(=O)Nc1cc(F)ccc1N    ZINC000063202271
CC[C@H](C)C(=O)Nc1ccc(F)cc1N    ZINC000020157324
COc1cccc(N)c1NC1CC(F)C1    ZINC001162214869
CC(C)(C)C(=O)Nc1cc(F)ccc1N    ZINC000063202049
CC(C)(C)C(=O)Nc1ccc(F)cc1N    ZINC000020157315
CN1CC(CNc2c(F)ccnc2N)C1    ZINC001170253155
CN1CC[C@H](Nc2c(F)ccnc2N)C1    ZINC001167275198
Nc1cccnc1NC[C@@H]1C[C@H](F)CN1    ZINC001155033882
CCC1(Nc2c(F)ccnc2N)CNC1    ZINC001168584240
Nc1cccnc1N[C@H]1CNCC[C@H]1F    ZINC001157447305
CC(C)(C)C(=N)Nc1c(N)nccc1F    ZINC001162661336
COc1cccc(N)c1N[C@@H](C)CCO    ZINC001165937387
COc1cccc(N)c1NC[C@H](C)OC    ZINC001169776925
COc1cccc(N)c1N[C@H](C)CCO    ZINC001165937383
CCCC[C@@H](C)Nc1cnc(O)nc1N    ZINC001255309247
COc1nccc(NCCN(C)C)c1N    ZINC001161668303
CC[C@@](N)(CO)Nc1ncc(C)cc1N    ZINC001159743205
CCC[C@H](CC)Nc1cnc(O)nc1N    ZINC001257245053
CCC[C@@H](CC)Nc1cnc(O)nc1N    ZINC001257245052
COc1nccc(NCC(C)(C)N)c1N    ZINC001171196453
COc1nccc(NCC[C@@H](C)N)c1N    ZINC001170889921
CC[C@](N)(CO)Nc1ncc(C)cc1N    ZINC001159743206
CCCC[C@H](C)Nc1cnc(O)nc1N    ZINC001255309248
Nc1ncnc(Cl)c1Nc1cnoc1    ZINC001203232775
Nc1ncc(Cl)nc1Nc1cnoc1    ZINC001203233853
Nc1cc(Cl)cnc1NC(=O)C1CC1    ZINC001142674114
Nc1cc(Cl)cnc1NC1CC(=O)C1    ZINC001156618812
C=C(N)C(=O)Nc1c(N)cccc1Cl    ZINC001218908955
Nc1ccnc(Cl)c1NC1=CCOC1    ZINC001203382822
Nc1cc(Cl)ncc1NC1=CCOC1    ZINC001203382485
Nc1ccc(Cl)nc1NC1CC(=O)C1    ZINC001167338869
Nc1cc(Cl)ncc1NC1CC(=O)C1    ZINC001156618551
Nc1cc(Cl)cnc1NC1=CCOC1    ZINC001203382502
C=C(C)C(=O)Nc1ncc(Cl)cc1N    ZINC001142507975
Nc1ccc(Cl)nc1NC1=CCOC1    ZINC001203382539
Nc1cc(F)cc(F)c1Nc1cnoc1    ZINC001203238245
C#C[C@H](C)Nc1nc(N)nc(Cl)c1N    ZINC000912055428
CC#CCNc1nc(N)nc(Cl)c1N    ZINC000912012459
Nc1cc(F)c(F)cc1Nc1cnoc1    ZINC001203237655
Nc1ccc(F)c(F)c1Nc1cnoc1    ZINC001203238163
COc1nccc(N)c1NC(=O)C(=O)O    ZINC001143409554
C#C[C@@H](C)Nc1nc(N)nc(Cl)c1N    ZINC000912055429
C=C=CCNc1nc(N)nc(Cl)c1N    ZINC001655515757
C#CCCNc1nc(N)nc(Cl)c1N    ZINC000911912124
C=C(N)C(=O)Nc1c(N)nc(O)nc1O    ZINC001218574450
C=C(F)C(=O)Nc1c(N)ccnc1OC    ZINC001180113387
COc1nccc(NC2CSC2)c1N    ZINC001168365584
Nc1ccnc(O)c1NC(=O)[C@H]1C[C@@H]1F    ZINC001143432294
Nc1nccc(F)c1N[C@H]1COC(=O)C1    ZINC001169120543
CSCCC(=O)Nc1ncccc1N    ZINC000129301824
N#Cc1cccc(N)c1Nc1ccncn1    ZINC001211030754
N#Cc1cncc(Nc2ccccc2N)n1    ZINC001206315763
N#Cc1ccc(Nc2ncccn2)c(N)c1    ZINC001213346999
N#Cc1ccnnc1Nc1ccccc1N    ZINC001206323072
N#Cc1ccc(Nc2ncccc2N)cn1    ZINC001209518080
N#Cc1ccc(Nc2ccnnc2)c(N)c1    ZINC001213349920
N#Cc1ccc(Nc2ccncn2)c(N)c1    ZINC001213347175
N#Cc1ccc(Nc2cnncc2N)cc1    ZINC001249705328
N#Cc1ccc(Nc2cccnc2N)cn1    ZINC001212393485
CC1(Nc2ncc(Cl)cc2N)CCC1    ZINC000228830520
CC1(Nc2nc(Cl)ccc2N)CCC1    ZINC000228830633
C=CCCCNc1nc(Cl)ccc1N    ZINC000388668203
CCC/C=C/Nc1cnc(Cl)cc1N    ZINC001210057280
CCC/C=C/Nc1c(N)ccnc1Cl    ZINC001210058129
N#Cc1ncccc1Nc1cccnc1N    ZINC001212391692
N#Cc1ccc(Nc2cccnn2)c(N)c1    ZINC001213347112
N#Cc1cccc(N)c1Nc1ccnnc1    ZINC001209963437
N#Cc1cccnc1Nc1cccnc1N    ZINC001212391131
N#Cc1cccc(Nc2cccnc2N)n1    ZINC001212391363
N#Cc1ccc(Nc2cnccn2)c(N)c1    ZINC001213347119
N#Cc1ccnc(Nc2cccnc2N)c1    ZINC001212389561
N#Cc1cncc(Nc2ncccc2N)c1    ZINC001210082910
C#Cc1nccnc1Nc1cccnc1N    ZINC001212391620
N#Cc1ncccc1Nc1ncccc1N    ZINC001210141020
N#Cc1ccccc1Nc1cnncc1N    ZINC001210737224
N#Cc1ccc(Nc2cncnc2)c(N)c1    ZINC001213347188
N#Cc1ccncc1Nc1cccnc1N    ZINC001212390914
N#Cc1cncc(Nc2cccnc2N)c1    ZINC001212391681
N#Cc1cccc(N)c1Nc1cncnc1    ZINC001174387773
N#Cc1cnc(Nc2ccccc2N)cn1    ZINC001206308362
CCC/C=C/Nc1ncc(Cl)cc1N    ZINC001210059159
C/C=C(\C)Nc1c(Cl)ncc(C)c1N    ZINC001210793691
CC(C)=CNc1c(Cl)ncc(C)c1N    ZINC001174553809
C=CCCCNc1cnc(Cl)cc1N    ZINC001159262258
CCC/C=C/Nc1ccc(Cl)nc1N    ZINC001159379190
CCC/C=C/Nc1nc(Cl)ccc1N    ZINC001210058279
CC1(Nc2cnc(Cl)cc2N)CCC1    ZINC001156073980
N=C(Nc1ncccc1N)SCCN    ZINC001157128168
N#Cc1ncc(Nc2ccccc2N)cn1    ZINC001206315987
C=CCCCNc1ncc(Cl)cc1N    ZINC000379516914
COC(=O)[C@@H](CO)Nc1ncccc1N    ZINC001155925225
CCOCC(=O)Nc1c(N)ccnc1O    ZINC001142826020
COC(=O)CNc1ccnc(OC)c1N    ZINC001164558518
CC(C)(O)C(=O)Nc1c(N)ccnc1O    ZINC001142891309
C[C@H](O)CC(=O)Nc1c(N)ccnc1O    ZINC001181342584
C[C@@H](O)CC(=O)Nc1c(N)ccnc1O    ZINC001181342583
CO[C@H](C)C(=O)Nc1c(N)ccnc1O    ZINC001181457812
COCC(=O)Nc1c(N)ccnc1OC    ZINC001142816409
Nc1cccnc1NC(=O)COCCO    ZINC001181762866
COc1nccc(N)c1NC(=O)CCO    ZINC001179571497
CNCCNc1ncc([N+](=O)[O-])cc1N    ZINC001156893672
NC[C@H](N)C(=O)Nc1c(N)ccnc1O    ZINC001218677954
C=Cc1cccc(Nc2ncccc2N)c1    ZINC001209914833
Nc1cccnc1N/C=C/c1ccccc1    ZINC001173870255
C=Cc1ccccc1Nc1ncccc1N    ZINC001209945308
Nc1nccc(F)c1N[C@H]1CCCOC1    ZINC001169662533
C[C@@H](N)CC(=O)Nc1cc(F)ccc1N    ZINC000309817709
CNCCC(=O)Nc1cc(F)ccc1N    ZINC000309829112
C[C@@H](CN)C(=O)Nc1cc(F)ccc1N    ZINC000309464324
Nc1nccc(F)c1NC1CCOCC1    ZINC001161862970
CN(C)CC(=O)Nc1cc(F)ccc1N    ZINC000036323437
Nc1nccc(F)c1N[C@H]1C[C@@H](CO)C1    ZINC001168243191
CC[C@H](N)C(=O)Nc1cc(F)ccc1N    ZINC000390451353
CN[C@@H](C)C(=O)Nc1cc(F)ccc1N    ZINC001327595709
CSCCCNc1ncc(C)cc1N    ZINC000085425985
CNCCC(=O)Nc1cnc(O)nc1N    ZINC001219700675
C[C@@H](CN)C(=O)Nc1cnc(O)nc1N    ZINC001219701589
C=Cc1ccc(Nc2cccnc2N)cc1    ZINC001212400063
Nc1ccccc1N/N=C/c1ccccc1    ZINC000008654890
C=C(Nc1ncccc1N)c1ccccc1    ZINC001210981565
Nc1ccccc1N/N=C\c1ccccc1    ZINC000031671888
C=Cc1ccccc1Nc1cccnc1N    ZINC001212403978
C[C@H](CN)C(=O)Nc1cc(F)ccc1N    ZINC000309464325
Nc1cccnc1N[C@@H]1CCOC[C@@H]1F    ZINC001162344635
COc1nccc(NC2CC(F)C2)c1N    ZINC001162209627
CC[C@@H](N)C(=O)Nc1cc(F)ccc1N    ZINC000309519774
C[C@H](N)CC(=O)Nc1cc(F)ccc1N    ZINC000309817707
CCC1(Nc2c(F)ccnc2N)COC1    ZINC001168324115
CCNCC(=O)Nc1cc(F)ccc1N    ZINC000309777062
CC(C)(O)/C=C/Nc1ncc(F)cc1N    ZINC001203210788
Cc1cnc(NCC(C)(C)S)c(N)c1    ZINC001159267786
C=Cc1cccc(Nc2cccnc2N)c1    ZINC001212405532
NCCCC(=O)Nc1cc(F)ccc1N    ZINC000169810879
CN(C)CC(=O)Nc1c(N)cccc1F    ZINC001578413116
COc1nccc(NC[C@H](C)OC)c1N    ZINC001169775177
COC(C)(CNc1ncccc1N)OC    ZINC001159377822
CCC(CO)(CO)Nc1ncccc1N    ZINC000232951196
CC(C)(C)CCNc1c(F)ccnc1N    ZINC001161677586
C[C@H](Nc1c(N)nccc1F)C(C)(C)C    ZINC001168684346
C#CC(=O)Nc1nc(C#N)c(C#N)nc1N    ZINC001143901287
Nc1c(Cl)ncnc1NC1CC(=O)C1    ZINC001167334330
Nc1ncc(Cl)nc1NC1=CCOC1    ZINC001203386004
CC(=O)C(=O)Nc1c(N)nc(O)nc1O    ZINC001142695372
C=C(N)C(=O)Nc1ccc(Cl)nc1N    ZINC001218766906
Nc1ncc(Cl)nc1NC(=O)C1CC1    ZINC001142676526
Nc1cc(Cl)nnc1NC1CC(=O)C1    ZINC001167334675
C=C(N)C(=O)Nc1ncc(Cl)cc1N    ZINC001218625961
Nc1ncnc(Cl)c1NC1=CCOC1    ZINC001203380077
C=C(C)C(=O)Nc1nc(Cl)cnc1N    ZINC001142508307
C=CNc1cc(S(C)(=O)=O)ccc1N    ZINC001174786836
Nc1nc(O)ncc1NC(=O)[C@H]1C[C@@H]1F    ZINC001143445776
CCC(=O)Nc1cc(Cl)c(C)cc1N    ZINC000226346849
CC(C)C(=O)Nc1c(N)cccc1Cl    ZINC000050352321
Nc1nccc(F)c1N[C@@H]1CONC1=O    ZINC001167515779
CCCC(=O)Nc1ccc(Cl)cc1N    ZINC000008732405
CC(C)C(=O)Nc1ccc(Cl)cc1N    ZINC000008732406
C/C=C(\C)Nc1c(N)nc(S)nc1O    ZINC001210793456
Nc1nc(O)ncc1N[C@H]1CCSC1    ZINC001255267532
Nc1nc(O)ncc1N[C@@H]1CCSC1    ZINC001255267528
CC(C)=CNc1c(N)nc(S)nc1O    ZINC001174553787
Nc1ccc(F)c(F)c1NC1=CCOC1    ZINC001203389030
Nc1cc(F)c(F)cc1NC1=CCOC1    ZINC001203389169
Nc1ccc(F)cc1NC(=O)[C@H]1C[C@@H]1F    ZINC001339710578
Nc1ccc(F)cc1NC(=O)[C@H]1C[C@H]1F    ZINC001339710580
Nc1ccc(F)cc1NC(=O)[C@@H]1C[C@@H]1F    ZINC001339710583
N#Cc1ncccc1Nc1cnncc1N    ZINC001210142663
N#Cc1cncc(Nc2cnncc2N)c1    ZINC001210082990
N#Cc1cnc(Nc2cccnc2N)cn1    ZINC001212389054
CC1(Nc2nnc(Cl)cc2N)CCC1    ZINC001164024905
NC/C=C/CNc1ncc(Cl)cc1N    ZINC001160982441
CCC/C=C/Nc1c(N)ncnc1Cl    ZINC001210058449
NC/C=C/CNc1cnc(Cl)cc1N    ZINC001160982956
C=CCCCNc1nnc(Cl)cc1N    ZINC001170296469
Nc1cc(F)cc(F)c1NC1=CCOC1    ZINC001203389167
N#Cc1ccnnc1Nc1cccnc1N    ZINC001212394911
N#Cc1ncc(Nc2cccnc2N)cn1    ZINC001212393861
N#Cc1cncc(Nc2cccnc2N)n1    ZINC001212391121
N#Cc1ccc(Nc2cnncc2N)cn1    ZINC001209544565
C=CCCCNc1ncnc(Cl)c1N    ZINC000308586473
CCC/C=C/Nc1nc(Cl)cnc1N    ZINC001210057336
Nc1ccc(F)cc1NC(=O)[C@@H]1C[C@H]1F    ZINC001339710581
CC1(Nc2ncnc(Cl)c2N)CCC1    ZINC000228831455
CC(C)(O)C(=O)Nc1cnc(O)nc1N    ZINC001142904180
CO[C@H](C)C(=O)Nc1cnc(O)nc1N    ZINC001181458981
Nc1ccccc1NC(=O)c1ccccc1    ZINC000000225957
C[C@H](O)CC(=O)Nc1cnc(O)nc1N    ZINC001181354541
C[C@@H](O)CC(=O)Nc1cnc(O)nc1N    ZINC001181354549
CCOCC(=O)Nc1cnc(O)nc1N    ZINC001142830317
COc1nc(N)c(NC(C)=O)c(=O)n1C    ZINC000001617013
COCCC(=O)Nc1cc(F)ccc1N    ZINC000063201719
CO[C@@H](C)C(=O)Nc1cc(F)ccc1N    ZINC000160918215
NC[C@H](N)C(=O)Nc1cnc(O)nc1N    ZINC001219701986
CCOCC(=O)Nc1ccc(F)cc1N    ZINC000020157359
CO[C@H](C)C(=O)Nc1cc(F)ccc1N    ZINC000160918355
CCOCC(=O)Nc1cc(F)ccc1N    ZINC000036323576
COc1cccc(N)c1NCCCS    ZINC001171002165
C=Cc1ccccc1Nc1cnncc1N    ZINC001209943623
C=Cc1cccc(Nc2cnncc2N)c1    ZINC001209917353
C/C=C(\C)Nc1cc(C#N)c(C#N)cc1N    ZINC001210796816
Nc1cnncc1N/C=C/c1ccccc1    ZINC001173871520
CCC/C=C/Nc1c(N)cc(F)cc1F    ZINC001210059912
CCC/C=C/Nc1c(N)ccc(F)c1F    ZINC001210059844
C=C(Nc1cnncc1N)c1ccccc1    ZINC001210984080
CC(=O)NCCNc1c(N)nccc1F    ZINC001161659263
CNC(=O)[C@H](C)Nc1c(N)nccc1F    ZINC001169983844
Nc1nccc(F)c1N[C@@H]1COC[C@@H]1N    ZINC001162921213
CCC/C=C/Nc1cc(F)c(F)cc1N    ZINC001210060206
CC(C)=CNc1cc(C#N)c(C#N)cc1N    ZINC001174556048
CCCCn1c(N)c(NC)c(=O)[nH]c1=O    ZINC000003268152
C[C@@H](Nc1ccccc1N)c1ccccc1    ZINC000020381950
Cc1ccc(Nc2cc(C)ccc2N)cc1    ZINC000087149557
Cc1ccc(C)c(Nc2ccccc2N)c1    ZINC000001615583
Cc1ccccc1Nc1c(C)cccc1N    ZINC000125553548
Cc1ccc(Nc2ccc(C)cc2N)cc1    ZINC000037401439
Nc1ccccc1NCCc1ccccc1    ZINC000003184956
CCc1cccc(Nc2ccccc2N)c1    ZINC000020585715
Cc1ccc(N)c(Nc2ccccc2C)c1    ZINC000087149561
CCc1ccc(N)c(Nc2ccccc2)c1    ZINC000149455819
Cc1ccc(Nc2ccccc2C)c(N)c1    ZINC000037401447
Cc1ccc(Nc2c(C)cccc2N)cc1    ZINC000125552949
Cc1ccc(NCc2ccccc2)c(N)c1    ZINC000034415686
Cc1cc(C)c(N)c(Nc2ccccc2)c1    ZINC000223776056
Cc1cc(C)cc(Nc2ccccc2N)c1    ZINC000020585617
CCn1c(N)c(NC(C)C)c(=O)[nH]c1=O    ZINC000037486337
C[C@H](Nc1ccccc1N)c1ccccc1    ZINC000020381954
Cc1cccc(C)c1Nc1ccccc1N    ZINC000002540884
Cc1ccc(Nc2ccccc2N)c(C)c1    ZINC000020585483
Cc1cccc(Nc2ccc(C)cc2N)c1    ZINC000037401441
Cc1ccc(N)c(NCc2ccccc2)c1    ZINC000075621971
CCc1ccccc1Nc1ccccc1N    ZINC000020585670
Cc1ccc(CNc2ccccc2N)cc1    ZINC000020384156
Cc1cccc(Nc2cc(C)ccc2N)c1    ZINC000087149559
Cc1cccc(Nc2c(C)cccc2N)c1    ZINC000125553228
Cc1ccccc1CNc1ccccc1N    ZINC000048265834
Cc1ccc(N)c(Nc2ccccc2)c1C    ZINC001173795537
CCc1ccc(Nc2ccccc2N)cc1    ZINC000020585644
Cc1cccc(Nc2ccccc2N)c1C    ZINC000020585741
CNc1c(N)n(CC(C)C)c(=O)[nH]c1=O    ZINC000037486231
Cc1ccc(Nc2ccccc2N)cc1C    ZINC000020585772
C[C@H](CN(C)C)Nc1c(F)ccnc1N    ZINC001163778797
C[C@@H](CN(C)C)Nc1c(F)ccnc1N    ZINC001163778798
C=CNc1nc(Br)ccc1N    ZINC001174782219
C=CNc1ncc(Br)cc1N    ZINC001174778184
C=CNc1cnc(Br)cc1N    ZINC001174780423
CC(=O)C(=O)Nc1ncc(Cl)cc1N    ZINC001142695293
C=C(N)C(=O)Nc1nc(Cl)cnc1N    ZINC001218653265
NC(=O)C(=O)Nc1c(N)nc(O)nc1O    ZINC001142924377
C#C[C@H](C)Nc1nc(Cl)c(F)cc1N    ZINC001163161230
Nc1ccnc(O)c1NC(=O)CCS    ZINC001143978952
C=C[C@@H](CO)Nc1cnc(Cl)cc1N    ZINC001158817705
Nc1ccc(Cl)nc1NCC1COC1    ZINC001161947532
Nc1cc(Cl)cnc1NCC1COC1    ZINC001154634178
CNC(=O)c1cc(N)c(NC)cc1Cl    ZINC000225728912
C=C[C@@H](CO)Nc1nc(Cl)ccc1N    ZINC000717454856
C=C[C@@H](CO)Nc1ncc(Cl)cc1N    ZINC000717453771
C[C@@H](N)C(=O)Nc1c(N)cccc1Cl    ZINC001218906702
Nc1cc(Cl)ncc1NCC1COC1    ZINC001154633651
C=C[C@@H](C)Nc1nc(N)nc(Cl)c1N    ZINC000911983952
CC1(Nc2nc(N)nc(Cl)c2N)CC1    ZINC001336691210
C=C[C@H](C)Nc1nc(N)nc(Cl)c1N    ZINC000911983948
C=C(C)CNc1nc(N)nc(Cl)c1N    ZINC000912061994
Nc1nc(Cl)c(N)c(NC2CCC2)n1    ZINC000238591103
Nc1nc(Cl)c(N)c(NCC2CC2)n1    ZINC000045955393
C=CCCNc1nc(N)nc(Cl)c1N    ZINC000912265412
C[C@@H](N)C(=O)Nc1c(N)nc(O)nc1O    ZINC001218574840
Cc1occc1Nc1c(N)cccc1C#N    ZINC001211242747
Nc1ccccc1NC(=O)c1ccncc1    ZINC000000873965
Nc1ncccc1NC(=O)c1ccccc1    ZINC000019889264
Nc1cnccc1NC(=O)c1ccccc1    ZINC000039187944
COc1nccc(NCCCS)c1N    ZINC001171004323
CCOC(=O)Nc1c(N)nc(N)[nH]c1=O    ZINC000000967240
Nc1ccccc1NC(=O)c1ccccn1    ZINC000000330762
Nc1ccccc1NC(=O)c1cccnc1    ZINC000000873967
Cc1coc(Nc2ccccc2N)c1C#N    ZINC001206331774
Nc1nccc(F)c1NCC(=O)CCO    ZINC001170099291
Nc1nccc(F)c1NC1(CO)COC1    ZINC001168173425
N#Cc1ccc(NCc2ccco2)c(N)c1    ZINC000035674289
Nc1nccc(F)c1NCC1OCCO1    ZINC001169064516
Cn1cnc(Nc2ccc(C#N)cc2N)c1    ZINC001213347204
Cn1ccnc1Nc1ccc(C#N)cc1N    ZINC001213346775
Cn1ccc(Nc2ccc(C#N)cc2N)n1    ZINC000086779055
Cn1ccc(Nc2c(N)cccc2C#N)n1    ZINC001210356336
Cn1cc(Nc2ccccc2N)c(C#N)n1    ZINC001206322710
Cn1ncc(C#N)c1Nc1ccccc1N    ZINC001206309191
Cn1cnc(C#N)c1Nc1ccccc1N    ZINC001206323261
Cn1cncc1Nc1c(N)cccc1C#N    ZINC001211252136
Cn1cc(Nc2ccc(C#N)cc2N)cn1    ZINC000086778787
Cn1cnc(Nc2ccccc2N)c1C#N    ZINC001206323016
Cn1cc(Nc2c(N)cccc2C#N)cn1    ZINC001174332299
Cn1cncc1Nc1ccc(C#N)cc1N    ZINC001213351535
Cn1ncc(Nc2ccccc2N)c1C#N    ZINC001206323125
CC(C)(C)CNc1nc(Cl)ccc1N    ZINC000222141205
Cc1cnc(NC[C@@H](C)CCl)c(N)c1    ZINC001154967014
CCC[C@H](C)Nc1ncc(Cl)cc1N    ZINC000147997840
Cc1n[nH]cc1Nc1c(N)cccc1C#N    ZINC001174474463
Cn1nccc1Nc1ccc(C#N)cc1N    ZINC001213346804
CCC[C@H](C)Nc1cnc(Cl)cc1N    ZINC001161719498
Cc1cnc(NC[C@H](C)CCl)c(N)c1    ZINC001154967013
Nc1nccc(F)c1NC[C@H]1C[C@H](F)C1    ZINC001168236600
Nc1cccnc1NC(CO)(CO)CO    ZINC000236338721
COc1nccc(NC[C@@H](O)CO)c1N    ZINC001163353304
Cc1ccc(Nc2ncccc2N)cc1C    ZINC000020317502
Cc1cc(C)c(Nc2ccccc2N)cn1    ZINC001206315447
Cc1ccc(Nc2ccccc2N)c(C)n1    ZINC001206300672
Nc1cnccc1NCCc1ccccc1    ZINC000001847406
Cc1cc(C)cc(Nc2cccnc2N)c1    ZINC000122683183
Cc1cccc(N)c1Nc1cccnc1C    ZINC001205368647
Cc1ccnc(Nc2ccc(C)cc2N)c1    ZINC001214175772
Cc1ccc(NCc2ccncc2)c(N)c1    ZINC000037401310
Cc1cc(C)c(N)c(Nc2ccccn2)c1    ZINC001216095332
Cc1ccc(N)c(Nc2cccnc2)c1C    ZINC001173855961
CCc1ccccc1Nc1cccnc1N    ZINC000122684097
Cc1ccc(Nc2cnccc2C)c(N)c1    ZINC001214175752
Cc1cc(C)nc(Nc2ccccc2N)c1    ZINC001206300539
Cc1ccnc(C)c1Nc1ccccc1N    ZINC001206315985
Cc1ccc(N)c(NCc2cccnc2)c1    ZINC000087149521
Cc1cccc(C)c1Nc1ncccc1N    ZINC000020317619
Cc1cc(C)c(N)c(Nc2cccnc2)c1    ZINC001173855956
CCc1ccccc1Nc1ncccc1N    ZINC000020317451
Cc1ccc(CNc2ncccc2N)cc1    ZINC000015775008
Nc1cccnc1NCCc1ccccc1    ZINC000020278636
Cc1ccncc1Nc1c(C)cccc1N    ZINC001174118794
Cc1ccc(NCc2cccnc2)c(N)c1    ZINC000037401312
CCc1cccc(Nc2ncccc2N)c1    ZINC000020585710
Cc1cc(N)ccc1Nc1ccccc1N    ZINC001206353508
CCc1ccc(Nc2ccccc2N)cn1    ZINC001206323239
Cc1ccc(Nc2cccnc2N)cc1C    ZINC000122685785
CC(C)(CCO)Nc1c(N)nccc1F    ZINC001167739160
CCCOCCNc1c(F)ccnc1N    ZINC001167872021
Cc1ccc(N)c(NCc2ccccn2)c1    ZINC000087149507
Cc1cnc(Nc2ccccc2C)c(N)c1    ZINC000085425191
CCc1cccc(Nc2cccnc2N)c1    ZINC000122684887
Cc1ccc(N)c(Nc2ccc(N)cc2)c1    ZINC000204330972
Cc1cc(C)cc(Nc2ncccc2N)c1    ZINC000015864711
Nc1ccccc1NCCc1ccccn1    ZINC000020381338
Cc1cnc(NCc2ccccc2)c(N)c1    ZINC000036226356
CCc1ccc(Nc2ncccc2N)cc1    ZINC000015864733
CCc1ccc(N)c(Nc2cccnc2)c1    ZINC001173858546
Cc1ccc(Nc2ncccc2N)c(C)c1    ZINC000020317676
Cc1ccc(N)cc1Nc1ccccc1N    ZINC001206353298
Cc1ccc(Nc2ccc(N)cc2)c(N)c1    ZINC000238524907
Cc1cccc(Nc2ncc(C)cc2N)c1    ZINC000036242857
Cc1cccc(Nc2cccnc2N)c1C    ZINC000122685327
Cc1ccc(Nc2cccnc2N)c(C)c1    ZINC000122679981
Cc1cnc(Nc2ccccc2N)c(C)c1    ZINC001206315452
Nc1ccccc1CNc1ccccc1N    ZINC000043827556
Cc1ccc(N)c(NCc2ccncc2)c1    ZINC000087149519
Cc1ccc(Nc2c(C)cccc2N)nc1    ZINC001211012161
Cc1ccc(Nc2ccc(C)nc2)c(N)c1    ZINC001214175623
Cc1ccc(Nc2cccnc2C)c(N)c1    ZINC001214175784
Cc1ccc(C)c(Nc2cccnc2N)c1    ZINC000122679675
Cc1ccc(Nc2cncc(C)c2)c(N)c1    ZINC001214176014
Cc1ccc(Nc2cccc(N)c2)c(N)c1    ZINC001159464064
CCc1ccc(Nc2cccnc2N)cc1    ZINC000122683622
Cc1ccc(C)c(Nc2ccccc2N)n1    ZINC001206315597
Cc1cccc(N)c1Nc1ccccc1N    ZINC001206353274
CCc1cccnc1Nc1ccccc1N    ZINC001206315213
Cc1ccc(NCc2ccccn2)c(N)c1    ZINC000037401301
Cc1ccc(Nc2ncccc2C)c(N)c1    ZINC001214175591
CC(C)(O)[C@H](F)CNc1ncccc1N    ZINC001162409271
COC(C)(C)CNc1c(F)ccnc1N    ZINC001165829606
COCC(C)(C)Nc1c(F)ccnc1N    ZINC001166001992
CC(C)OCCNc1c(F)ccnc1N    ZINC001161788888
CC(C)[C@H](CO)Nc1c(N)nccc1F    ZINC001161740862
Cc1ccc(Nc2c(C)cccc2N)cn1    ZINC001174285141
N#Cc1cccc(N)c1NC1=CCCCC1    ZINC001175754993
Cc1ccc(C)c(Nc2ncccc2N)c1    ZINC000020317494
Cc1ccc(Nc2ccc(C)cc2N)nc1    ZINC001214175785
Cc1cncc(Nc2c(C)cccc2N)c1    ZINC001174757075
Cc1cccc(C)c1Nc1cccnc1N    ZINC001212398183
Cc1ccc(Nc2cccc(C)n2)c(N)c1    ZINC001214176078
Cc1ccc(Nc2ncc(C)cc2N)cc1    ZINC000036242877
Cc1cccc(Nc2ncccc2N)c1C    ZINC000020317486
CCc1cccc(Nc2ccccc2N)n1    ZINC001206323149
NCCC[C@H](N)Nc1c(F)ccnc1N    ZINC001170899605
NCCC[C@@H](N)Nc1c(F)ccnc1N    ZINC001170899612
C=CNc1nc(Br)cnc1N    ZINC001174780822
CNc1ccc(Br)c(C)c1N    ZINC000306656096
CCNc1ccc(Br)cc1N    ZINC000026514291
CCNc1cc(Br)ccc1N    ZINC000083730650
CC(=O)C(=O)Nc1nc(Cl)cnc1N    ZINC001142695106
Nc1nc(O)nc(O)c1NC(=O)C(=O)O    ZINC001143409770
NC(=O)C(=O)Nc1ncc(Cl)cc1N    ZINC001142925456
C=C(F)C(=O)Nc1c(N)nc(O)nc1O    ZINC001180110952
COCC(=O)Nc1ccc(Cl)cc1N    ZINC000008732419
Nc1nc(O)ncc1NC(=O)CCS    ZINC001143986180
CSc1nc(N)c(NC=O)c(=O)n1C    ZINC000000330512
COc1cc(N)c(NC(C)=O)cc1Cl    ZINC000071289191
C[C@@H](N)C(=O)Nc1ccc(Cl)nc1N    ZINC001218766013
Nc1c(Cl)ncnc1NCC1COC1    ZINC001161943666
C[C@@H](N)C(=O)Nc1ncc(Cl)cc1N    ZINC001218629354
Nc1cc(Cl)nnc1NCC1COC1    ZINC001161943660
NC(=O)CCNc1cnc(Cl)cc1N    ZINC001158110233
C=C[C@@H](CO)Nc1nnc(Cl)cc1N    ZINC001169779943
NC(=O)CCNc1nc(Cl)ccc1N    ZINC000228440723
NC(=O)CCNc1ncc(Cl)cc1N    ZINC000148040091
CC(C)=CNc1cc(Cl)c(F)cc1N    ZINC001174555120
C/C=C(\C)Nc1c(N)cc(Cl)cc1F    ZINC001210795210
CC(C)=CNc1c(N)cc(F)cc1Cl    ZINC001174558997
CC(C)=CNc1c(N)cc(Cl)cc1F    ZINC001174558671
Nc1nc(O)nc(O)c1NC(=O)CCO    ZINC001179571505
Nc1nc(Cl)c(N)c(NC2CNC2)n1    ZINC001574291281
C/C=C(\C)Nc1cc(Cl)c(F)cc1N    ZINC001210794064
COCC(=O)Nc1c(N)nc(O)nc1O    ZINC001142816255
C/C=C(\C)Nc1c(N)cc(F)cc1Cl    ZINC001210795773
CCS(=O)(=O)c1ccc(NC)c(N)c1    ZINC000081991240
CCS(=O)(=O)Nc1ccc(C)cc1N    ZINC000020157130
Cc1cc(C)c(NS(C)(=O)=O)c(N)c1    ZINC000216934613
Cc1cc(N)c(NS(C)(=O)=O)cc1C    ZINC000020157616
Cc1cnc(Nc2ccc(C#N)cc2N)o1    ZINC001213347078
Cc1noc(Nc2ccccc2N)c1C#N    ZINC001206300198
Cc1nocc1Nc1c(N)cccc1C#N    ZINC001212725388
Cc1cc(Nc2ccc(C#N)cc2N)no1    ZINC001213347190
NC(=O)[C@@H](CO)Nc1c(N)nccc1F    ZINC001169328945
Nc1ccc(F)cc1NC(=O)CCCF    ZINC001350359721
CC[C@H](F)C(=O)Nc1cc(F)ccc1N    ZINC001339707893
Cc1cccc(N)c1NC(=O)CC(F)F    ZINC001182966044
CC[C@@H](F)C(=O)Nc1cc(F)ccc1N    ZINC001339707892
Nc1ccccc1NC(=O)c1cnccn1    ZINC000037116434
Cc1coc(Nc2ccc(C#N)cc2N)n1    ZINC001213346793
Cc1nc(C#N)c(Nc2ccccc2N)o1    ZINC001206323183
Cc1ccc(Nc2oncc2C#N)c(N)c1    ZINC001214180759
CCC(=O)Nc1cc(C#N)c(C#N)cc1N    ZINC001142719267
Cc1conc1Nc1ccc(C#N)cc1N    ZINC001213346925
Cc1cc(Nc2ccc(C#N)cc2N)on1    ZINC001213346740
Cc1oncc1Nc1c(N)cccc1C#N    ZINC001210584519
Cc1nocc1Nc1ccc(C#N)cc1N    ZINC001213351139
CCCOc1cc(Cl)cc(N)c1NC    ZINC000033358725
Cc1coc(Nc2cccnc2N)c1C#N    ZINC001212398097
NC(=O)[C@H](CO)Nc1c(N)nccc1F    ZINC001169328946
Cn1cnc(Nc2cccnc2N)c1C#N    ZINC001212395391
Cn1cnc(Nc2ccc(C#N)cc2N)n1    ZINC001213347104
C/C=C(\C)Nc1nc(C#N)c(C#N)nc1N    ZINC001210792972
Cn1cc(Nc2ccc(C#N)cc2N)nn1    ZINC000701522269
CN(C)CCNc1nc(Cl)ccc1N    ZINC000096311477
C[C@@H](N)CCNc1nc(Cl)ccc1N    ZINC001170889587
CC(C)(N)CNc1cnc(Cl)cc1N    ZINC001160032168
CC(C)(N)CNc1nc(Cl)ccc1N    ZINC001171196626
Cn1ncc(C#N)c1Nc1cccnc1N    ZINC001212391396
Cn1ncc(Nc2ccc(C#N)cc2N)n1    ZINC001213351402
CC(C)=CNc1nc(C#N)c(C#N)nc1N    ZINC001174554089
Cn1ncc(Nc2cccnc2N)c1C#N    ZINC001212395007
Cn1cnc(C#N)c1Nc1cccnc1N    ZINC001212394925
CC(C)(C)CNc1nnc(Cl)cc1N    ZINC001161636967
C[C@@H](N)CCNc1cnc(Cl)cc1N    ZINC001159779154
CC(C)(N)CNc1ncc(Cl)cc1N    ZINC001160031679
CC(C)(C)CNc1ncnc(Cl)c1N    ZINC000062363069
Cn1nncc1Nc1ccc(C#N)cc1N    ZINC001213353613
Cn1cc(Nc2cccnc2N)c(C#N)n1    ZINC001212395563
C[C@@H](N)CCNc1ncc(Cl)cc1N    ZINC001159779235
Cc1ccc(Nc2ccccc2N)cc1O    ZINC001206348487
Nc1ccccc1Nc1ccc(CO)cc1    ZINC001206340056
Cc1cccc(O)c1Nc1ccccc1N    ZINC001206354105
COc1cccc(Nc2ccccc2N)c1    ZINC000020585727
COc1ccc(Nc2ccccc2N)cc1    ZINC000003885634
Nc1ccccc1Nc1ccccc1CO    ZINC000075623952
Nc1ccccc1Nc1cccc(CO)c1    ZINC001206347950
COc1ccccc1Nc1ccccc1N    ZINC000034964385
Cc1cccc(Nc2ccccc2N)c1O    ZINC001206340034
Cc1cccc(N)c1Nc1ccc(O)cc1    ZINC001175045388
Cc1cccc(N)c1NC(=O)C1=CC=CC1    ZINC001199694560
Cn1c(N)c(NCCO)c(=O)n(C)c1=O    ZINC000001668424
Cc1cccc(N)c1Nc1ccccc1O    ZINC001206227025
Cc1ccc(Nc2ccc(O)cc2)c(N)c1    ZINC001214184394
Cc1ccc(O)c(Nc2ccccc2N)c1    ZINC001206354138
Cc1ccc(Nc2cccc(O)c2)c(N)c1    ZINC001214184569
Cc1c(O)cccc1Nc1ccccc1N    ZINC001206354053
Cc1ccccc1Nc1c(N)cccc1O    ZINC001173816552
COc1cccc(N)c1Nc1ccccc1    ZINC001173795789
Cc1cccc(Nc2c(N)cccc2O)c1    ZINC001173811047
Cc1ccc(Nc2ccccc2N)c(O)c1    ZINC001206340177
Cc1cc(O)cc(Nc2ccccc2N)c1    ZINC001206361556
Cc1ccc(Nc2c(N)cccc2O)cc1    ZINC001173803158
Cc1cccc(N)c1Nc1cccc(O)c1    ZINC001174893600
Cc1cc(O)ccc1Nc1ccccc1N    ZINC001206347551
COc1ccc(N)c(Nc2ccccc2)c1    ZINC000039342865
Cc1ccc(Nc2ccccc2O)c(N)c1    ZINC001214188158
Cc1cc(Nc2ccccc2N)ccc1O    ZINC001206340044
Cc1cc(C)c(Nc2cccnc2N)cn1    ZINC001212393409
Cc1ncnc(C)c1Nc1ccccc1N    ZINC001206315905
CCc1ccccc1Nc1cnncc1N    ZINC001173969379
Cc1ccc(Nc2cnncc2N)c(C)c1    ZINC001174011523
Cc1cccc(N)c1Nc1ccc(N)nc1    ZINC001201285428
Cc1cc(C)c(N)c(Nc2cccnn2)c1    ZINC001216095789
Cc1cnc(Nc2ccccc2N)c(C)n1    ZINC001206315449
Cc1cc(Nc2ccccc2N)nc(C)n1    ZINC001206300522
C/C=C(\C)Nc1nc2ccccc2nc1N    ZINC001210792578
CCc1ncccc1Nc1ncccc1N    ZINC001210464470
CC(C)=CNc1nc2ccccc2nc1N    ZINC001174554087
Cc1cccc(N)c1Nc1cccnc1N    ZINC001212402299
Cc1ccc(N)cc1Nc1cccnc1N    ZINC001212404256
Cc1cnc(C)c(Nc2ccccc2N)n1    ZINC001206300505
Cc1cccc(N)c1Nc1ccnc(N)c1    ZINC001206561681
Cc1cc(C)c(N)c(Nc2ccncn2)c1    ZINC001211026632
Cc1cc(C)nc(Nc2cccnc2N)c1    ZINC001212388690
Cc1ccc(Nc2ncc(C)cc2N)nc1    ZINC000036242918
NCc1ccc(Nc2ncccc2N)cc1    ZINC001175964079
Cc1ccc(Nc2ncncc2C)c(N)c1    ZINC001214184746
Cc1cc(C)c(N)c(Nc2cnccn2)c1    ZINC001216096579
Cc1cnc(Nc2cccnc2N)c(C)c1    ZINC001212393884
CCc1ccc(Nc2cccnc2N)cn1    ZINC001212393945
Cc1ccc(CNc2ncccc2N)cn1    ZINC000062052355
Nc1ccccc1CNc1ncccc1N    ZINC001155983186
Cc1cc(C)cc(Nc2cnncc2N)c1    ZINC001173829635
Cc1cc(N)ccc1Nc1ncccc1N    ZINC001214106054
Cc1cnc(Nc2ccccc2N)nc1C    ZINC001206300633
Cc1cncc(Nc2ncccc2N)c1C    ZINC001213523616
Cc1cnc(Nc2ccc(C)nc2)c(N)c1    ZINC000235930358
Cc1cnc(NCc2cccnc2)c(N)c1    ZINC000082533972
CCc1cccc(Nc2cccnc2N)n1    ZINC001212395628
Cc1ccc(Nc2ncccc2N)c(N)c1    ZINC001214177920
CCc1cncc(Nc2ncccc2N)c1    ZINC001209165852
Cc1cc(C)c(N)c(Nc2ccnnc2)c1    ZINC001209961251
Cc1ccc(N)c(Nc2cncnc2)c1C    ZINC001174386843
Cc1cccc(C)c1Nc1cnncc1N    ZINC001173873475
CC[C@@](N)(CO)Nc1c(N)nccc1F    ZINC001170864447
Cc1cc(C)c(N)c(Nc2cncnc2)c1    ZINC001174386503
Cc1cnc(NCc2ccccn2)c(N)c1    ZINC000082533971
Cc1cnc(C)c(Nc2ncccc2N)c1    ZINC000404548090
Cc1cc(N)ccc1Nc1cccnc1N    ZINC001212401678
CCc1nccnc1Nc1ccccc1N    ZINC001206322792
Cc1ncc(Nc2c(C)cccc2N)cn1    ZINC001176395701
Cc1cccc(N)c1Nc1cncc(N)c1    ZINC001210439472
CCc1ccc(N)c(Nc2ccncn2)c1    ZINC001211031664
CCc1cccnc1Nc1cccnc1N    ZINC001212393564
CCc1ccc(N)c(Nc2cncnc2)c1    ZINC001174389119
Cc1ccc(Nc2cnc(C)cn2)c(N)c1    ZINC001214175515
Cc1ccc(Nc2cncc(N)c2)c(N)c1    ZINC001214180899
Cc1ccc(Nc2cnncc2N)cc1C    ZINC001174633933
CCc1cnc(Nc2ccccc2N)cn1    ZINC001206315292
Cc1cnc(Nc2ccccc2N)c(N)c1    ZINC001206315681
Cc1ccc(N)c(Nc2ccncn2)c1C    ZINC001211026679
Cc1ccc(Nc2cnc(C)nc2)c(N)c1    ZINC001214177982
Cc1ccc(N)c(Nc2ccnnc2)c1C    ZINC001209962856
Cc1cncc(Nc2ncc(C)cc2N)c1    ZINC000235946489
Nc1ccc(CNc2ncccc2N)cc1    ZINC001162784360
Cc1cnc(Nc2cnccc2C)c(N)c1    ZINC000235931047
Cc1ccc(Nc2cccnc2N)c(C)n1    ZINC001212388693
Cc1ccnc(C)c1Nc1cccnc1N    ZINC001212393936
Cc1ccc(Nc2ccnc(C)n2)c(N)c1    ZINC001214175806
Cc1ccc(Nc2nnccc2C)c(N)c1    ZINC001214182432
Cc1cnc(Nc2cccnc2C)c(N)c1    ZINC000235930974
Nc1ccc(Nc2ccc(N)cc2N)cc1    ZINC000143537028
Cc1ccc(Nc2cncnc2C)c(N)c1    ZINC001214178245
Cc1ccc(Nc2ncccc2N)cc1N    ZINC001174932565
Cc1ncc(Nc2ccccc2N)nc1C    ZINC001206314909
Cc1ccc(Nc2cncc(C)n2)c(N)c1    ZINC001214175913
Cc1cc(C)c(Nc2ncccc2N)cn1    ZINC001213505357
CCc1ccc(Nc2cnncc2N)cc1    ZINC001173868749
Cc1ccc(Nc2nccnc2C)c(N)c1    ZINC001214178004
Cc1ccc(C)c(Nc2cnncc2N)c1    ZINC001175164200
Cc1ncc(Nc2ccccc2N)c(C)n1    ZINC000258833958
Cc1cc(C)c(N)c(Nc2ncccn2)c1    ZINC001216095018
Cc1cnc(NCc2ccncc2)c(N)c1    ZINC000036226374
N#C[C@H]1CC=C(Nc2ncccc2N)CC1    ZINC001212855391
CC[C@](N)(CO)Nc1c(N)nccc1F    ZINC001170864444
Cc1cnccc1CNc1ncccc1N    ZINC000129703173
Cc1ccc(Nc2ncccc2N)c(C)n1    ZINC000235882590
CCc1cccc(Nc2cnncc2N)c1    ZINC001175553847
Cc1cccc(Nc2cnncc2N)c1C    ZINC001173951636
N#C[C@@H]1CC=C(Nc2ncccc2N)CC1    ZINC001212855388
CCc1ccc(N)c(Nc2ccnnc2)c1    ZINC001209962712
Cc1ccc(C)c(Nc2cccnc2N)n1    ZINC001212393513
CCNc1c(N)cncc1Br    ZINC000042750174
CNc1ncc(Br)c(C)c1N    ZINC000095494842
CCNc1ncc(Br)cc1N    ZINC000036226291
Nc1cc(Cl)cnc1NC(=O)C(=O)O    ZINC001143410244
NC(=O)C(=O)Nc1nc(Cl)cnc1N    ZINC001142929762
C=C(F)C(=O)Nc1ncc(Cl)cc1N    ZINC001180112705
Nc1cc(Cl)cnc1NC1CSC1    ZINC000575451146
Nc1ccc(Cl)nc1NC1CSC1    ZINC000575456700
Nc1cc(Cl)ncc1NC1CSC1    ZINC001157579745
N#Cc1ccc(Nc2cccs2)c(N)c1    ZINC000258901296
N#Cc1ccsc1Nc1ccccc1N    ZINC001206308751
N#Cc1ccc(Nc2ccsc2)c(N)c1    ZINC000085528642
Nc1cc(Cl)cnc1NC(=O)CCO    ZINC001179571404
COC(=O)CNc1nc(Cl)ccc1N    ZINC000228439474
COCC(=O)Nc1ncc(Cl)cc1N    ZINC001142816368
N#Cc1ccc(Nc2ccccc2N)s1    ZINC001206330568
N#Cc1cccc(N)c1Nc1ccsc1    ZINC001173822403
N#Cc1cc(Nc2ccccc2N)cs1    ZINC001206331605
N#Cc1sccc1Nc1ccccc1N    ZINC001206315903
COC(=O)CNc1cnc(Cl)cc1N    ZINC001156340955
COC(=O)CNc1ncc(Cl)cc1N    ZINC000148001189
NC(=O)CCNc1nnc(Cl)cc1N    ZINC001168953767
Nc1ccc(Cl)nc1NC1CC(F)C1    ZINC001162210571
NC(=O)CCNc1ncnc(Cl)c1N    ZINC000062362765
Nc1cc(Cl)ncc1NC1CC(F)C1    ZINC001154834239
Nc1cc(Cl)cnc1NC1CC(F)C1    ZINC001154842599
CC/C=C/Nc1nc(Cl)c(F)cc1N    ZINC001159668433
CNc1ccc(S(=O)(=O)NC)cc1N    ZINC000004825077
NCCS(=O)(=O)Nc1ccccc1N    ZINC001237657333
Nc1cccnc1NC(=O)c1ccnnc1    ZINC000132426533
Nc1cccnc1NC(=O)c1cccnn1    ZINC000701793106
Nc1cccnc1NC(=O)c1ncccn1    ZINC001147407655
Cc1nc(C#N)c(Nc2cccnc2N)o1    ZINC001212393940
Cc1noc(Nc2cccnc2N)c1C#N    ZINC001212389348
Cc1nonc1Nc1ccc(C#N)cc1N    ZINC001213349783
CC[C@@H](CO)Nc1cnc(Cl)cc1N    ZINC001163044554
C[C@H](CCO)Nc1ncc(Cl)cc1N    ZINC000132360117
CC[C@H](CO)Nc1cnc(Cl)cc1N    ZINC001163044556
CC[C@@H](CO)Nc1ncc(Cl)cc1N    ZINC000148031662
CO[C@@H](C)CNc1cnc(Cl)cc1N    ZINC001158808312
CO[C@@H](C)CNc1nc(Cl)ccc1N    ZINC000223663509
C[C@@H](CCO)Nc1nc(Cl)ccc1N    ZINC000132309025
CC[C@H](CO)Nc1ncc(Cl)cc1N    ZINC000148031830
CO[C@@H](C)CNc1ncc(Cl)cc1N    ZINC000223666452
C[C@@H](CCO)Nc1cnc(Cl)cc1N    ZINC001156451220
Cc1cnc(NC[C@H](O)CCl)c(N)c1    ZINC001158702313
C[C@@H](CCO)Nc1ncc(Cl)cc1N    ZINC000132359874
Nc1cccnc1NC(=O)c1cncnc1    ZINC000229798215
Cc1nnc(Nc2ccc(C#N)cc2N)o1    ZINC001213346909
C[C@H](CCO)Nc1cnc(Cl)cc1N    ZINC001156451221
C[C@H](CCO)Nc1nc(Cl)ccc1N    ZINC000132309234
Nc1cccnc1NC(=O)c1ccncn1    ZINC000396879460
Cc1cnc(NC[C@@H](O)CCl)c(N)c1    ZINC001158702314
CC(C)(S)CNc1c(N)nccc1F    ZINC001170304838
CN(C)CCNc1ncnc(Cl)c1N    ZINC000038579968
C[C@@H](N)CCNc1ncnc(Cl)c1N    ZINC001170886869
C[C@@H](N)CCNc1nnc(Cl)cc1N    ZINC001170886989
CC[C@@H](C)Nc1nc(N)nc(Cl)c1N    ZINC000911623169
CC(C)(N)CNc1ncnc(Cl)c1N    ZINC001171186968
CCCCNc1nc(N)nc(Cl)c1N    ZINC000001666085
CC(C)(N)CNc1nnc(Cl)cc1N    ZINC001171188866
CC(C)CNc1nc(N)nc(Cl)c1N    ZINC000911624494
CN(C)CCNc1nnc(Cl)cc1N    ZINC001161666463
CSCCCNc1c(F)ccnc1N    ZINC001163874989
CC[C@H](C)Nc1nc(N)nc(Cl)c1N    ZINC000911623168
Cc1cccc(N)c1NC(=O)[C@@H]1C[C@@H]1C#N    ZINC001186977091
COc1ccc(Nc2cccnc2N)cc1    ZINC000158752733
Nc1ncccc1Nc1cccc(CO)c1    ZINC001212401861
Cc1ccc(Nc2ccnc(O)c2)c(N)c1    ZINC001214177728
Nc1cccc(Nc2ccccc2N)c1O    ZINC001206375535
Cc1ccc(Nc2ccc(O)nc2)c(N)c1    ZINC001214177794
COc1cccc(N)c1Nc1cccnc1    ZINC001173856970
Cc1cnc(O)cc1Nc1ccccc1N    ZINC001206322709
COc1ccc(N)c(Nc2ccccc2)n1    ZINC000038171737
Nc1cccnc1NCOc1ccccc1    ZINC001159702322
Cc1ccc(Nc2c(N)cccc2O)nc1    ZINC001211012278
Cc1cc(Nc2cccnc2N)ccc1O    ZINC001212399739
Cc1cccc(N)c1NC(=O)c1ccc[nH]1    ZINC001188574615
Nc1ccc(Nc2ccc(O)cc2)c(N)c1    ZINC000005488238
COc1ccc(Nc2ncccc2N)cc1    ZINC000015830922
Cc1cccc(Nc2c(N)ccnc2O)c1    ZINC001173808820
Cc1cccc(O)c1Nc1cccnc1N    ZINC001212402005
Cc1ccc(Nc2cncc(O)c2)c(N)c1    ZINC001214178251
COc1cncc(Nc2ccccc2N)c1    ZINC001206315914
Nc1ccccc1Nc1cncc(CO)c1    ZINC001206322658
Cc1cc(O)ccc1Nc1cccnc1N    ZINC001212402231
Cc1ccc(Nc2cccnc2N)cc1O    ZINC001212401980
COc1ccccc1Nc1ncccc1N    ZINC000020317726
Cc1cccc(N)c1Nc1ccc(O)nc1    ZINC001176132078
COc1cc(Nc2ccccc2)c(N)cn1    ZINC000215370041
Cc1cnc(O)c(Nc2ccccc2N)c1    ZINC001206315445
Cc1cccc(N)c1NC(=O)c1cc[nH]c1    ZINC001146884935
Cc1cnc(Nc2cccc(O)c2)c(N)c1    ZINC000036242833
Cc1cccc(Nc2cccnc2N)c1O    ZINC001212400032
Cc1ccc(O)c(Nc2ncccc2N)c1    ZINC000020317664
COc1cccc(Nc2ncccc2N)c1    ZINC000020317567
Cc1c(O)cccc1Nc1ncccc1N    ZINC001216317081
Cc1ncccc1Nc1c(N)cccc1O    ZINC001205383243
Cc1ccc(Nc2ncccc2N)c(O)c1    ZINC000020317574
Cc1cccc(N)c1Nc1cccnc1O    ZINC001206463565
COc1ccnc(Nc2ccccc2N)c1    ZINC001206309405
COc1cccnc1Nc1ccccc1N    ZINC001206314974
N#Cc1cccc(N)c1NC1=CCCOC1    ZINC001216512248
COc1ncccc1Nc1ccccc1N    ZINC001206299889
C[C@@H](O)[C@@H](CO)Nc1c(N)nccc1F    ZINC001161776315
Cc1cccc(N)c1NC(=O)C1(C#N)CC1    ZINC001143181431
Cc1cc(O)cc(Nc2ncccc2N)c1    ZINC001215507234
Cc1ccc(Nc2cccnc2N)c(O)c1    ZINC001212399967
COc1ccc(Nc2ccccc2N)cn1    ZINC000204285006
Cc1ccccc1Nc1c(N)ccnc1O    ZINC001173816478
COc1nccc(N)c1Nc1ccccc1    ZINC001173792110
Nc1ccc(O)c(Nc2ccccc2N)c1    ZINC001206353199
COc1ccccc1Nc1cccnc1N    ZINC000122676122
Cc1ccc(Nc2c(N)cccc2O)cn1    ZINC001174283675
Cc1cnc(Nc2ccc(O)cc2)c(N)c1    ZINC001175039341
Cc1cccc(Nc2ncccc2N)c1O    ZINC001210188066
Cc1ccc(Nc2c(N)ccnc2O)cc1    ZINC001173802293
Cc1ccc(Nc2ncccc2N)cc1O    ZINC001211691161
Nc1ccccc1Nc1ccc(CO)nc1    ZINC001206323106
Cc1cnc(Nc2ccccc2O)c(N)c1    ZINC001206193071
Cc1ccc(O)c(Nc2ccccc2N)n1    ZINC001206309454
Cc1cccc(N)c1Nc1cccc(O)n1    ZINC001212791581
Nc1ncccc1Nc1ccc(CO)cc1    ZINC001212400338
Nc1ccccc1Nc1ncccc1CO    ZINC001206314947
Cc1ccncc1Nc1c(N)cccc1O    ZINC001174117632
Cc1cc(O)cc(Nc2cccnc2N)c1    ZINC001212404186
Cc1cc(O)cnc1Nc1ccccc1N    ZINC001206307786
N#Cc1cccc(N)c1NC1=CCOCC1    ZINC001176146274
Nc1cccnc1Nc1ccc(CO)cc1    ZINC001175563568
Nc1cccnc1Nc1cccc(CO)c1    ZINC001175509663
Cc1ccc(Nc2c[nH]ccc2=O)c(N)c1    ZINC001214184627
COc1ccc(N)c(Nc2cccnc2)c1    ZINC001173856989
Cc1c(O)cccc1Nc1cccnc1N    ZINC001212404058
COc1cc(Nc2ccccc2N)ccn1    ZINC001206309254
Cc1cccc(N)c1Nc1cncc(O)c1    ZINC001201641821
COc1cccc(Nc2cccnc2N)c1    ZINC000122685063
Nc1ccccc1Nc1ccnc(CO)c1    ZINC001206323122
Cc1ccc(Nc2ncccc2O)c(N)c1    ZINC001214177717
Cc1ccc(O)c(Nc2cccnc2N)c1    ZINC001212402179
COc1ccncc1Nc1ccccc1N    ZINC001206315976
Cc1cccc(N)c1Nc1ccnc(O)c1    ZINC001212276439
Nc1ncccc1Nc1ccccc1CO    ZINC001212399481
Cc1cncc(Nc2c(N)cccc2O)c1    ZINC001174760161
Cc1ccc(O)cc1Nc1ncccc1N    ZINC001214338853
Cc1ccc(Nc2cccnc2O)c(N)c1    ZINC001214178158
Nc1ccccc1Nc1cccc(CO)n1    ZINC001206323037
Cc1cc(O)ccc1Nc1ncccc1N    ZINC001174559910
Nc1ccccc1Nc1c(N)cccc1O    ZINC001206368468
Cc1cc(Nc2ncccc2N)ccc1O    ZINC001209974383
Nc1ccccc1Nc1cccnc1CO    ZINC001206323128
Cc1cnc(Nc2cccnc2N)c(N)c1    ZINC001212390988
Nc1cc(CNc2ncccc2N)ccn1    ZINC001156755980
Cc1nccnc1CNc1ncccc1N    ZINC000703806342
Cc1cnc(NCc2cccnn2)c(N)c1    ZINC000235926374
Cc1ncnc(C)c1Nc1cccnc1N    ZINC001212393848
CCc1ncccc1Nc1cnncc1N    ZINC001210466234
Cc1cnc(C)c(Nc2cccnc2N)n1    ZINC001212388917
Cc1cnc(Nc2ccnc(N)c2)c(N)c1    ZINC001206528237
Cc1ccc(Nc2cnncc2N)c(C)n1    ZINC001203370900
Cc1cc(Nc2ncccc2N)cnc1N    ZINC001249782521
N#C[C@H]1CC=C(Nc2cnncc2N)CC1    ZINC001212858024
CCc1cnc(Nc2cccnc2N)cn1    ZINC001212391402
Cc1cc(C)c(Nc2cnncc2N)cn1    ZINC001213508638
CCc1nccnc1Nc1cccnc1N    ZINC001212393987
C=CCn1cc(Nc2ncccc2N)cn1    ZINC001176541927
Cc1ncc(Nc2cccnc2N)c(C)n1    ZINC001212393592
Cc1cnc(Nc2ccc(N)nc2)c(N)c1    ZINC001201276360
Cc1ccc(Nc2cncc(N)n2)c(N)c1    ZINC001214177496
NCc1ccc(Nc2ncccc2N)cn1    ZINC001160402406
Cc1cc(N)ncc1Nc1ncccc1N    ZINC001209968785
Cc1cncc(Nc2cnncc2N)c1C    ZINC001213527591
Nc1ncnc(NCc2ccccc2)c1N    ZINC000022204208
CCc1cncc(Nc2cnncc2N)c1    ZINC001209181551
Cc1ccc(Nc2cnncc2N)cc1N    ZINC001174934046
Nc1cccnc1Nc1cnn(C2CC2)c1    ZINC001175958159
Cc1cnc(Nc2cncc(N)c2)c(N)c1    ZINC001210438209
Cc1ncc(Nc2ncccc2N)cc1N    ZINC001210285704
Cc1cc(Nc2cccnc2N)nc(C)n1    ZINC001212389423
Cc1cccc(Nc2cnc(N)nc2N)c1    ZINC000015858155
Cc1cnc(NCc2cncnc2)c(N)c1    ZINC001156573868
Cc1cccc(N)c1Nc1cnc(N)nc1    ZINC001212964508
Cc1ccc(Nc2cnncc2N)c(N)c1    ZINC001214180717
Cc1cnc(C)c(Nc2cnncc2N)c1    ZINC001203657056
NCc1ccc(Nc2cnncc2N)cc1    ZINC001175966942
Cc1ccnc(CNc2ncccc2N)n1    ZINC001154816626
Cc1cnc(Nc2cnc(C)nc2)c(N)c1    ZINC000384147127
Cc1ncc(Nc2cccnc2N)nc1C    ZINC001212393568
Cc1ccc(Nc2cnc(N)cn2)c(N)c1    ZINC001214180959
N#C[C@@H]1CC=C(Nc2cnncc2N)CC1    ZINC001212858023
Cc1cc(N)ccc1Nc1cnncc1N    ZINC001214110032
Cc1cnc(Nc2cccnc2N)nc1C    ZINC001212389592
Cc1cnc(Nc2cccnc2N)c(C)n1    ZINC001212394000
Cc1ncc(CNc2ncccc2N)cn1    ZINC001157595635
CNc1ccc(Nc2ncccc2N)cn1    ZINC001203448813
CNc1cc(Nc2ncccc2N)ccn1    ZINC001216330960
N#Cc1ccc(NC2CCCCC2)c(N)c1    ZINC000035674285
C#CC1(Nc2ncccc2N)CCCCC1    ZINC001162478601
CC(C)(C)/C=C/Nc1c(N)cccc1C#N    ZINC001175573579
CC(C)CNc1c(N)cnc2ccccc21    ZINC000021989592
CCNc1nc(Br)cnc1N    ZINC000040448291
Nc1ncc(Cl)nc1NC(=O)C(=O)O    ZINC001143410077
C=C(F)C(=O)Nc1nc(Cl)cnc1N    ZINC001180113341
C=C(C)Nc1c(N)cc(Cl)cc1Cl    ZINC001174794773
Nc1cc(Cl)nnc1NC1CSC1    ZINC001168360169
C=C(C)Nc1cc(Cl)c(Cl)cc1N    ZINC001174794069
Nc1c(Cl)ncnc1NC1CSC1    ZINC000575586279
COC(=O)CNc1ncnc(Cl)c1N    ZINC000062362372
Nc1cc([N+](=O)[O-])cnc1NCCCl    ZINC001157020721
COCC(=O)Nc1nc(Cl)cnc1N    ZINC001142816719
COC(=O)CNc1nnc(Cl)cc1N    ZINC001164552110
CCOC(=O)Nc1cnc(Cl)nc1N    ZINC000168596217
Nc1ncc(Cl)nc1NC(=O)CCO    ZINC001179571232
N#Cc1ccc(Nc2cscn2)c(N)c1    ZINC001213351173
N#Cc1ccc(Nc2cnsc2)c(N)c1    ZINC001213354202
N#Cc1ccc(Nc2cccnc2N)s1    ZINC001212395145
N#Cc1cccc(N)c1Nc1cncs1    ZINC001175502691
N#Cc1ccc(Nc2cncs2)c(N)c1    ZINC001213349943
N#Cc1sccc1Nc1cccnc1N    ZINC001212393941
N#Cc1cccc(N)c1Nc1nccs1    ZINC001210993686
N#Cc1cc(Nc2cccnc2N)cs1    ZINC001212398108
N#Cc1ccsc1Nc1cccnc1N    ZINC001212391194
N#Cc1ccc(Nc2nccs2)c(N)c1    ZINC001213346932
N#Cc1cccc(N)c1Nc1cscn1    ZINC001175943664
Nc1cc(Cl)nnc1NC1CC(F)C1    ZINC001162207609
COc1ccc(NS(C)(=O)=O)c(N)c1    ZINC000020157233
Nc1c(Cl)ncnc1NC1CC(F)C1    ZINC001162207251
CN(C)S(=O)(=O)Nc1cnccc1N    ZINC000026894994
Nc1ccccc1Nc1ccc(S)cc1    ZINC001206347077
C=CNc1cc(-c2cccs2)ccc1N    ZINC001160316015
Nc1ccccc1Nc1ccccc1S    ZINC000200447707
CCC(=O)Nc1nc(C#N)c(C#N)nc1N    ZINC001142714960
C[C@H](CCO)Nc1ncnc(Cl)c1N    ZINC000132350759
CO[C@@H](C)CNc1ncnc(Cl)c1N    ZINC000223657430
N#Cc1ccc(Nc2nonc2N)c(N)c1    ZINC001213349857
CC[C@@H](CO)Nc1ncnc(Cl)c1N    ZINC000040537968
C[C@@H](CCO)Nc1nnc(Cl)cc1N    ZINC001165858126
C[C@@H](CCO)Nc1ncnc(Cl)c1N    ZINC000132350543
CC[C@H](CO)Nc1ncnc(Cl)c1N    ZINC000040537969
C[C@H](CCO)Nc1nnc(Cl)cc1N    ZINC001165858125
CO[C@@H](C)CNc1nnc(Cl)cc1N    ZINC001169772904
Nc1cc(C(F)(F)F)cc2c1NCCC2    ZINC000521399756
C[C@H](N)CNc1nc(N)nc(Cl)c1N    ZINC001576157993
Cc1ccc(NC(=O)c2ccco2)c(N)c1    ZINC000004954457
Nc1ccccc1Nc1ccc(O)cc1O    ZINC001206339797
Nc1cccc(O)c1Nc1ccc(O)cc1    ZINC001175046393
Nc1ccccc1Nc1cccc(O)c1O    ZINC001206348200
Cc1cccc(N)c1NC(=O)c1ccco1    ZINC000036925531
C=CCNc1c(N)c(=O)oc2ccccc21    ZINC000002024239
C=C(C)Nc1c(N)cccc1C(F)(F)F    ZINC001174794576
C=C(C)Nc1cc(C(F)(F)F)ccc1N    ZINC001174789069
C[C@H](CN)Nc1nc(N)nc(Cl)c1N    ZINC001579477014
C[C@@H](N)CNc1nc(N)nc(Cl)c1N    ZINC001576157987
Nc1cccc(O)c1Nc1cccc(O)c1    ZINC001174895789
Cc1cc(Nc2ccccc2N)cc(=O)o1    ZINC000196692339
Nc1cccc(O)c1Nc1ccccc1O    ZINC000145313403
Cc1ccc(N)c(NC(=O)c2ccco2)c1    ZINC000006702813
COc1ncnc(Nc2ccccc2)c1N    ZINC000087205307
COc1ccc(N)c(Nc2ccnnc2)c1    ZINC001209963024
Nc1cncc(Nc2c(N)cccc2O)c1    ZINC001210441712
COc1ccc(Nc2cnncc2N)cc1    ZINC001173804369
Cc1[nH]ccc1C(=O)Nc1ncccc1N    ZINC001188152104
Nc1cc(Nc2c(N)cccc2O)ccn1    ZINC001206578694
Nc1cnncc1Nc1cccc(CO)c1    ZINC001175510297
Nc1ncccc1Nc1cccnc1CO    ZINC001212395151
COc1ccncc1Nc1ncccc1N    ZINC001176117160
COc1cc(Nc2ccccc2N)ncn1    ZINC001206309373
COc1cc(Nc2cccnc2)c(N)cn1    ZINC001173855640
COc1cccc(Nc2ncccc2N)n1    ZINC001211296962
Cc1cc(O)cnc1Nc1cccnc1N    ZINC001212388609
Cn1cc(Nc2ncccc2N)ccc1=O    ZINC001174354791
Cc1ccc(Nc2c(N)ccnc2O)cn1    ZINC001174282186
Nc1ccccc1Nc1nonc1C1CC1    ZINC001206323207
Cc1ccc(Nc2c(N)ccnc2O)nc1    ZINC001211011490
Nc1ccccc1Nc1c(N)ccnc1O    ZINC001206322428
Cc1cnc(Nc2cncc(O)c2)c(N)c1    ZINC001201627923
COc1ccc(Nc2ncccc2N)cn1    ZINC000145278847
Cc1ccc(O)c(Nc2cnncc2N)c1    ZINC001214220381
Cc1cnc(O)c(Nc2cccnc2N)c1    ZINC001212394009
Nc1cccnc1NCc1ncccc1O    ZINC001158770751
Cc1cc(O)cc(Nc2cnncc2N)c1    ZINC001215509447
COc1nccc(N)c1Nc1cccnc1    ZINC001173855019
Cc1ccc(Nc2cnncc2N)c(O)c1    ZINC001206261464
Nc1ccccc1NC(=O)Cn1cccn1    ZINC000022215139
Cc1cc(Nc2cnncc2N)ccc1O    ZINC001209974336
COc1ncccc1Nc1ncccc1N    ZINC001174040359
Cc1ccncc1Nc1c(N)ccnc1O    ZINC001174117068
Cc1ccccc1Nc1c(N)cnnc1O    ZINC001173816298
Nc1cccnc1Nc1cncc(CO)c1    ZINC001211100082
COc1ccc(N)c(Nc2cncnc2)c1    ZINC001174384185
Cc1cccc(N)c1NC(=O)c1cc[nH]n1    ZINC000062775230
Cc1c[nH]cc1C(=O)Nc1ncccc1N    ZINC001187792289
COc1cc(Nc2cccnc2N)ccn1    ZINC001212391736
Cc1cc(O)ccc1Nc1cnncc1N    ZINC001174560791
Cc1ccc(Nc2cncnc2O)c(N)c1    ZINC001214182312
Cc1c(O)cccc1Nc1cnncc1N    ZINC001216319033
COc1cccc(N)c1Nc1ccncn1    ZINC001211030378
Cc1nc(O)cc(Nc2ccccc2N)n1    ZINC001206308412
COc1cncc(Nc2ccccc2N)n1    ZINC001206314992
Cc1ccc(Nc2c(N)cnnc2O)cc1    ZINC001173802289
Cc1ccc(Nc2ccnnc2O)c(N)c1    ZINC001214182192
Nc1cccnc1Nc1ccc(CO)nc1    ZINC001212370040
Cc1cccc(Nc2cnncc2N)c1O    ZINC001210187525
Cc1cnc(Nc2cccc(O)n2)c(N)c1    ZINC001212787994
Cc1cnc(Nc2cccnc2O)c(N)c1    ZINC001206432431
COc1cccc(N)c1Nc1cncnc1    ZINC001174387394
COc1ncc(Nc2ccccc2N)cn1    ZINC001206314872
COc1ccncc1Nc1cccnc1N    ZINC001212391650
Cn1ccc(C(=O)Nc2ncccc2N)c1    ZINC001147002624
Cc1ccc(O)cc1Nc1cnncc1N    ZINC001214340695
Nc1cccnc1NC(=O)Cc1ccc[nH]1    ZINC001177864811
Cc1ccc(C(=O)Nc2ncccc2N)[nH]1    ZINC001193899711
Nc1ccc(Nc2c(N)cccc2O)cn1    ZINC001201291483
Nc1ncccc1Nc1cncc(CO)c1    ZINC001212395297
Cc1ncc(Nc2ccccc2N)c(O)n1    ZINC001206331732
COc1ccc(Nc2cccnc2N)cn1    ZINC001212389095
COc1nccc(Nc2ccccc2N)n1    ZINC001206308719
COc1cc(Nc2ncccc2N)ccn1    ZINC001174303700
Cc1cc(C(=O)Nc2ncccc2N)c[nH]1    ZINC001188188454
Nc1ncccc1Nc1ccc(CO)nc1    ZINC001212395594
Cc1ccc(Nc2cnnc(O)c2)c(N)c1    ZINC001214180875
Cc1cncc(Nc2c(N)ccnc2O)c1    ZINC001174753583
Cc1ncccc1Nc1c(N)ccnc1O    ZINC001205352217
COc1ccc(Nc2ccccc2N)nn1    ZINC001206308723
Nc1cccc(Nc2cccnc2N)c1O    ZINC001212408342
Cc1cccc(N)c1NC(=O)c1ncc[nH]1    ZINC001187736841
COc1ccc(N)c(Nc2ccncn2)c1    ZINC001211029337
Cc1ccc(O)c(Nc2cccnc2N)n1    ZINC001212391123
Nc1ncccc1Nc1ccnc(CO)c1    ZINC001212393353
Cc1ncc(Nc2c(N)cccc2O)cn1    ZINC001176399945
COc1cccc(Nc2cnncc2N)c1    ZINC001173824143
Cc1cnc(Nc2ccnc(O)c2)c(N)c1    ZINC001212267687
COc1cccnc1Nc1cccnc1N    ZINC001212391494
Nc1ncccc1Nc1ncccc1CO    ZINC001212394004
Cn1ccc(Nc2ncccc2N)cc1=O    ZINC001206070502
Cc1cccc(N)c1NC(=O)c1cnc[nH]1    ZINC000709737882
COc1ccccc1Nc1cnncc1N    ZINC001173838557
Nc1ccc(O)c(Nc2cccnc2N)c1    ZINC001212402010
COc1cnc(Nc2ccccc2N)cn1    ZINC001206315907
Cc1cccc(Nc2c(N)cnnc2O)c1    ZINC001173807164
Cc1ccc(Nc2cnncc2N)cc1O    ZINC001211693281
Nc1ccccc1Nc1cc2n(n1)CCO2    ZINC001206331798
Cc1cnc(Nc2ccc(O)nc2)c(N)c1    ZINC001176126840
COc1cccc(N)c1Nc1ccnnc1    ZINC001209960495
Nc1ncccc1Nc1cccc(CO)n1    ZINC001212395502
Nc1cnncc1Nc1ccc(CO)cc1    ZINC001175562978
COc1ccnc(Nc2cccnc2N)c1    ZINC001212391744
COc1cncc(Nc2ncccc2N)c1    ZINC001174087786
COc1cncc(Nc2cccnc2N)c1    ZINC001212393596
COc1nccnc1Nc1ccccc1N    ZINC001206315462
Cc1cnc(O)cc1Nc1cccnc1N    ZINC001212393355
Nc1cccnc1NCc1ccc(O)nc1    ZINC000392865076
COc1ccc(N)c(Nc2cccnc2)n1    ZINC001173854854
Nc1cccc(O)c1Nc1cccnc1N    ZINC001212406278
Cc1cc[nH]c1C(=O)Nc1ncccc1N    ZINC001195486187
COc1ncccc1Nc1cccnc1N    ZINC001212388684
Cc1cccc(N)c1Nc1ccccc1F    ZINC000125552687
Cc1ccccc1Nc1c(N)cccc1F    ZINC000258845819
Cc1cccc(Nc2c(N)cccc2F)c1    ZINC000258931847
Cc1c(F)ccc(N)c1Nc1ccccc1    ZINC000145705550
Cc1cc(F)cc(Nc2ccccc2N)c1    ZINC000085729389
Cc1cccc(Nc2ccc(F)cc2N)c1    ZINC000020585756
Cc1ccc(Nc2ccccc2N)cc1F    ZINC000020585659
Nc1ccc(F)cc1NCc1ccccc1    ZINC000052119130
Cc1ccc(N)c(Nc2ccccc2F)c1    ZINC000087149555
Cc1ccc(F)cc1Nc1ccccc1N    ZINC000020585633
Cc1c(F)cccc1Nc1ccccc1N    ZINC000043320381
Cc1cccc(N)c1Nc1ccc(F)cc1    ZINC000125552272
Cc1ccc(Nc2c(N)cccc2F)cc1    ZINC000258977778
Cc1ccc(N)c(Nc2ccc(F)cc2)c1    ZINC000087149551
Cc1cc(F)ccc1Nc1ccccc1N    ZINC000020585685
Cc1ccc(Nc2cc(F)ccc2N)cc1    ZINC000052119833
COc1cccc(N)c1NCC(C)(F)F    ZINC001162233311
Cc1nc(N)ncc1Nc1ncccc1N    ZINC001175664033
NCc1nccnc1Nc1ncccc1N    ZINC001160245419
CNc1cc(Nc2cnncc2N)ccn1    ZINC001216334465
Cc1cc(Nc2cnncc2N)cnc1N    ZINC001249784163
Cc1cc(N)ncc1Nc1cnncc1N    ZINC001209964746
Cc1ccccc1Nc1cc(F)ccc1N    ZINC000052119860
Cc1ccc(N)c(Nc2cccc(F)c2)c1    ZINC000087149540
Cc1cc(Nc2ccccc2N)ccc1F    ZINC000061099953
Cc1ccc(Nc2ccccc2F)c(N)c1    ZINC000036964590
Cc1cccc(F)c1Nc1ccccc1N    ZINC000160292282
Cc1ccc(Nc2ccc(F)cc2N)cc1    ZINC000020585746
Cc1ccc(Nc2cccc(F)c2)c(N)c1    ZINC000037401412
Cc1ccc(F)c(Nc2ccccc2N)c1    ZINC000020585871
Cc1ccc(Nc2ccccc2N)c(F)c1    ZINC000020585798
Cc1cccc(Nc2cc(F)ccc2N)c1    ZINC000052119834
Cc1ccc(Nc2ccc(F)cc2)c(N)c1    ZINC000037401420
Cc1cccc(N)c1Nc1cccc(F)c1    ZINC000125551074
Cc1ccccc1Nc1ccc(F)cc1N    ZINC000020585813
C=CCn1cc(Nc2cnncc2N)cn1    ZINC001176544262
Nc1nc(N)c(N)c(Nc2ccccc2)n1    ZINC000015884432
Cc1ncc(Nc2cnncc2N)cc1N    ZINC001210287298
Nc1cnncc1Nc1cnn(C2CC2)c1    ZINC001175957602
Nc1nc(N)c(Nc2ccccc2)c(N)n1    ZINC000001692432
Cc1cc(N)c(Nc2ccccc2)cc1F    ZINC001173795370
Cc1cccc(Nc2ccccc2N)c1F    ZINC000300960425
CNc1ccc(Nc2cnncc2N)cn1    ZINC001203450256
Nc1c(NC2CC2)ncnc1-n1cccn1    ZINC000309536725
Nc1ccccc1NC(=O)C=C1CCCC1    ZINC000818558219
Nc1ccccc1NC(=O)C[C@@H]1C=CCC1    ZINC000036269978
Nc1ccccc1NC(=O)[C@H]1[C@@H]2CCC[C@@H]21    ZINC000246662953
Nc1ccccc1NC(=O)C1CC2(CC2)C1    ZINC000659298784
Nc1ccccc1NC(=O)[C@H]1CC=CCC1    ZINC000036269956
CCCC#CC(=O)Nc1c(C)cccc1N    ZINC001184270021
CC(C)c1ccc(N)c(Nc2ccoc2)c1    ZINC001216022399
Nc1ccccc1NC(=O)[C@@]12C[C@@H]1CCC2    ZINC000334585299
C/C=C/C=C/C(=O)Nc1c(C)cccc1N    ZINC001144001551
C[C@@H]1CC(=O)C=C(Nc2ccccc2N)C1    ZINC000005211721
Nc1ccccc1NC(=O)[C@]12C[C@H]1CCC2    ZINC000334585294
C#CC(C)(C)C(=O)Nc1c(C)cccc1N    ZINC001182636846
Nc1ccccc1NC(=O)[C@@H]1CC=CCC1    ZINC000036269957
Nc1ccccc1NC(=O)[C@]12C[C@@H]1CCC2    ZINC000334585297
Nc1ccccc1NC(=O)C1[C@@H]2CCC[C@H]12    ZINC000119120968
Nc1ccccc1NC(=O)C1[C@@H]2CCC[C@@H]12    ZINC000119121077
Nc1ccccc1NC(=O)[C@@]12C[C@H]1CCC2    ZINC000334585295
Nc1ccccc1NC(=O)C[C@H]1C=CCC1    ZINC000036269977
Nc1ccccc1NC(=O)C1[C@H]2CCC[C@H]12    ZINC000119120835
CCc1ccc(N)c(Nc2ccoc2C)c1    ZINC001211245869
C[C@H]1CC(=O)C=C(Nc2ccccc2N)C1    ZINC000005211411
Cc1cc(Nc2c(C)cccc2N)c(C)o1    ZINC001210282286
Cc1occc1Nc1c(N)ccc(C)c1C    ZINC001211243606
Cc1occc1Nc1cc(C)cc(C)c1N    ZINC001211239779
CC(C)c1ccc(N)c(Nc2ccco2)c1    ZINC001216022225
Cc1cccc(N)c1NC(=O)C1CC=CC1    ZINC001146698354
Cc1ncc(Nc2ccc(C)cc2N)n1C    ZINC001214184454
Cc1ccc(N)c(Nc2ccn(C)n2)c1C    ZINC001210352143
Cc1cnc(NCCn2cccc2)c(N)c1    ZINC001156300127
Cc1cc(C)c(N)c(Nc2cncn2C)c1    ZINC001211251191
Cc1ncn(C)c1Nc1ccc(C)cc1N    ZINC001214182269
Nc1cccnc1N[C@@H]1C=C[C@@H]2CNC[C@@H]12    ZINC001162791256
Nc1cccnc1N[C@@H]1C=C[C@@H]2CNC[C@H]12    ZINC001162791258
Cc1cc(C)c(N)c(Nc2ccnn2C)c1    ZINC001216095861
Cc1cc(Nc2c(C)cccc2N)n(C)n1    ZINC001174824268
CC(C)n1cc(Nc2ccccc2N)cn1    ZINC001206315305
Cc1ccc(N)c(Nc2cncn2C)c1C    ZINC001211249688
Nc1ccccc1NCCCn1ccnc1    ZINC000020506327
Cc1cc(Nc2ccc(C)cc2N)nn1C    ZINC000300945767
CCc1ccc(N)c(Nc2cncn2C)c1    ZINC001211254590
Cc1nn(C)c(C)c1Nc1ccccc1N    ZINC000141069229
Cc1n[nH]cc1Nc1c(N)ccc(C)c1C    ZINC001174474004
Cc1cc(C)c(N)c(Nc2cnn(C)c2)c1    ZINC001174330634
CCc1ccc(N)c(Nc2c[nH]nc2C)c1    ZINC001174476029
Cc1cnc(NCc2cccn2C)c(N)c1    ZINC001155213216
Nc1cccnc1N[C@@H]1C=C[C@H]2CNC[C@H]21    ZINC001162791257
Cc1cnn(C)c1Nc1ccc(C)cc1N    ZINC001214180552
Cc1nn(C)cc1Nc1ccc(C)cc1N    ZINC000227460877
CCn1cc(Nc2ccccc2N)c(C)n1    ZINC001206308221
Cc1c(Nc2ccc(C)cc2N)ncn1C    ZINC001214182286
Cc1cc(Nc2ccc(C)cc2N)n(C)n1    ZINC001214175807
CCn1nccc1Nc1ccc(C)cc1N    ZINC001214175983
Cc1n[nH]cc1Nc1cc(C)cc(C)c1N    ZINC001174473702
Cc1cc(C)c(N)c(Nc2cn(C)cn2)c1    ZINC001216095761
N#C[C@H]1CC[C@H](Nc2ncccc2N)CC1    ZINC001157049356
Cc1cc(C)c(N)c(Nc2ccn(C)n2)c1    ZINC001210352149
CCn1cc(Nc2ccc(C)cc2N)cn1    ZINC001214177764
Cc1cnc(NCC2(C#N)CCC2)c(N)c1    ZINC001154995299
CCn1cc(Nc2c(C)cccc2N)cn1    ZINC001174569573
CCn1cnc(Nc2ccc(C)cc2N)c1    ZINC001214184759
CCc1ccc(N)c(Nc2cnn(C)c2)c1    ZINC001174332701
Cc1c(Nc2c(C)cccc2N)cnn1C    ZINC001174390759
Nc1cccnc1N[C@@H]1C=C[C@H]2CNC[C@@H]21    ZINC001162791255
Cc1c(Nc2ccc(C)cc2N)cnn1C    ZINC001214176009
Cc1cc(C)c(N)c(Nc2nccn2C)c1    ZINC001216095363
Cc1n[nH]c(C)c1Nc1c(C)cccc1N    ZINC001174214076
CCn1ncc(Nc2ccccc2N)c1C    ZINC001206308233
CC(C)n1ccc(Nc2ncccc2N)c1    ZINC001203158444
CC(C)n1cnc(Nc2ccccc2N)c1    ZINC001206331747
CCc1ccc(N)c(Nc2ccn(C)n2)c1    ZINC001210358619
CCn1nccc1Nc1c(C)cccc1N    ZINC001205310880
Cc1ccc(N)c(Nc2cnn(C)c2)c1C    ZINC001174330678
Cc1nn(C)cc1Nc1c(C)cccc1N    ZINC000227459882
Cc1ccc(NC2=CCCCC2)c(N)c1C    ZINC001160377245
Cc1ccc(N)c(NC2=CCCCC2)c1C    ZINC001175752176
Cc1cc(C)c(N)c(NC2=CCCCC2)c1    ZINC001175753877
Nc1ccccc1NC1=CCCCCCC1    ZINC001159591322
CCc1ccc(N)c(NC2=CCCCC2)c1    ZINC001175754599
CC1(C)CC=C(Nc2ccccc2N)CC1    ZINC001159591048
C=C(C)Nc1c(N)cc(Cl)nc1Cl    ZINC001174788563
C=C(C)Nc1nc(Cl)c(Cl)cc1N    ZINC001174790501
Nc1nc(Cl)c(N)c(NCC(=O)O)n1    ZINC001574507248
Nc1cc(Cl)cnc1NCCCS    ZINC001159869912
Nc1ccc(Cl)nc1NCCCS    ZINC001171004019
CC(=O)CNc1nc(Cl)c(F)cc1N    ZINC001156780135
N#Cc1ccc(Nc2cnns2)c(N)c1    ZINC001213351822
Nc1cc(Cl)ncc1NCCCS    ZINC001159869821
Nc1cc(Cl)cnc1NC(CO)CO    ZINC000148236455
Nc1cc(Cl)ncc1NC[C@@H](O)CO    ZINC001155649382
Nc1cc(Cl)cnc1NC[C@@H](O)CO    ZINC000148255168
Nc1cc(Cl)ncc1NC(CO)CO    ZINC001161747882
Nc1ccc(Cl)nc1NC[C@@H](O)CO    ZINC000228447234
Nc1ccnc(O)c1NC(=O)CC(F)F    ZINC001182963163
Nc1cccnc1Nc1cccc(S)c1    ZINC001210945503
Nc1cc([N+](=O)[O-])cnc1NC1=CC=C[CH]1    ZINC001160169925
C[C@H](CO)Nc1nc(N)nc(Cl)c1N    ZINC001611769975
C[C@@H](O)CNc1nc(N)nc(Cl)c1N    ZINC001651303565
COCCNc1nc(N)nc(Cl)c1N    ZINC000253571739
COc1nccc(N)c1NC(=O)C(F)F    ZINC001142783962
Nc1ncccc1Nc1ccccc1S    ZINC001212399395
Nc1ccccc1Nc1cccnc1S    ZINC001206315474
C[C@@H](CO)Nc1nc(N)nc(Cl)c1N    ZINC001611769976
C[C@H](O)CNc1nc(N)nc(Cl)c1N    ZINC001651303566
Nc1ncccc1Nc1ccc(S)cc1    ZINC001212402335
CCCCNc1nc(Cl)c(F)cc1N    ZINC001154828377
Nc1cccnc1NC1(C(F)(F)F)CC1    ZINC000229752977
C=C(C)Nc1ncc(C(F)(F)F)cc1N    ZINC001174788889
C[C@H](CCl)CNc1c(N)nccc1F    ZINC001162383596
CC[C@H](C)Nc1nc(Cl)c(F)cc1N    ZINC001157237482
CC[C@@H](C)Nc1nc(Cl)c(F)cc1N    ZINC001157237480
Nc1cc(C(F)(F)F)cnc1NC1CC1    ZINC000095096665
C=C(C)Nc1cnc(C(F)(F)F)cc1N    ZINC001174788903
C[C@@H](CCl)CNc1c(N)nccc1F    ZINC001162383595
Nc1ccnc(O)c1Nc1ccc(O)cc1    ZINC001175043487
Nc1cccc(O)c1Nc1ccc(O)nc1    ZINC001176132884
Nc1ncccc1Nc1cccc(O)c1O    ZINC001212401643
Nc1ccnc(O)c1Nc1cccc(O)c1    ZINC001174888450
Nc1ccccc1N/C=C1/C(=O)CNC1=O    ZINC000100251899
Cc1ccc(Nc2c(N)c(=O)c2=O)c(N)c1    ZINC001214180625
Nc1cccc(O)c1Nc1cccnc1O    ZINC001206473984
Nc1ccnc(O)c1Nc1ccccc1O    ZINC001206202111
Nc1cccc(O)c1Nc1cccc(O)n1    ZINC001212793110
Nc1ccnc(O)c1NC(=O)C1=CC=CC1    ZINC001199692969
Nc1cccc(O)c1Nc1cncc(O)c1    ZINC001201646525
Cc1cc(Nc2cccnc2N)cc(=O)o1    ZINC001212395731
Nc1cccc(O)c1Nc1ccnc(O)c1    ZINC001212280008
Nc1ncccc1Nc1ccc(O)cc1O    ZINC001212398200
Nc1ccnc(O)c1Nc1cccnc1N    ZINC001212395148
COc1ccc(N)c(Nc2ccnnc2)n1    ZINC001209955494
COc1ncc(Nc2cccnc2N)cn1    ZINC001212394036
Nc1cccnc1NC(=O)Cc1cnc[nH]1    ZINC001176825908
Cn1nccc1C(=O)Nc1ncccc1N    ZINC000129314325
Cc1ccncc1Nc1cnc(O)nc1N    ZINC001162784297
Cc1cccnc1Nc1cnc(O)nc1N    ZINC001162777433
Nc1cccc(Nc2cnc(O)nc2N)c1    ZINC001162796643
Cc1c[nH]c(C(=O)Nc2ncccc2N)n1    ZINC001191089412
Cn1cc(Nc2cnncc2N)ccc1=O    ZINC001174356552
Cc1cncc(Nc2cnc(O)nc2N)c1    ZINC001162784273
Nc1ncccc1Nc1cc2n(n1)CCO2    ZINC001212398400
COc1ccc(Nc2cccnc2N)nn1    ZINC001212388725
Nc1cnncc1Nc1ccc(CO)nc1    ZINC001212372849
Nc1ncc(Nc2c(N)cccc2O)cn1    ZINC001212966140
Nc1ncccc1Nc1nonc1C1CC1    ZINC001212394998
COc1ccncc1Nc1cnncc1N    ZINC001176117916
COc1ccc(N)c(Nc2cncnc2)n1    ZINC001174383201
Cc1ncc(C(=O)Nc2ncccc2N)[nH]1    ZINC001146862798
COc1ccc(Nc2cnncc2N)cn1    ZINC001173958555
Nc1ccc(Nc2c(N)ccnc2O)cn1    ZINC001201278857
Cc1cn[nH]c1C(=O)Nc1ncccc1N    ZINC000309172119
Cc1ccc(Nc2ccccc2N)c(F)n1    ZINC001206307830
Cc1ccc(F)c(Nc2ncccc2N)c1    ZINC000020585866
Cc1ccc(Nc2cccc(F)n2)c(N)c1    ZINC001214178221
Nc1ccc(Nc2c(N)cccc2F)cc1    ZINC001159903985
Cc1ccc(Nc2ccc(F)nc2)c(N)c1    ZINC001214177468
Cc1cccnc1Nc1cc(F)ccc1N    ZINC001214196507
Cc1cc(F)ncc1Nc1ccccc1N    ZINC001206307784
Cc1cccc(Nc2cccnc2N)c1F    ZINC000300926169
Cc1ccc(Nc2cc(F)ccn2)c(N)c1    ZINC001214175955
C=C1CC=C(F)C=C1Nc1ncccc1N    ZINC001160716628
Cc1ccc(F)c(Nc2ccccc2N)n1    ZINC001206322748
Cc1cccc(N)c1Nc1ccc(F)cn1    ZINC001175851202
Cc1cccc(Nc2ncc(F)cc2N)c1    ZINC000401125420
Cc1c(F)cccc1Nc1ncccc1N    ZINC000044418799
Cc1ccc(Nc2ncccc2N)c(F)c1    ZINC000020585793
Cc1cc(Nc2ccccc2N)cnc1F    ZINC001206315882
Cc1ccc(Nc2ccc(F)cn2)c(N)c1    ZINC001214176006
Cc1cccc(F)c1Nc1cccnc1N    ZINC000160292457
Cc1cc(Nc2ncccc2N)ccc1F    ZINC000061099992
Cc1ncccc1Nc1cc(F)ccc1N    ZINC001214196993
Cc1cnc(Nc2ccccc2F)c(N)c1    ZINC000075627585
Cc1ccc(Nc2cc(F)ccc2N)nc1    ZINC001214196861
Cc1ccc(Nc2ncccc2F)c(N)c1    ZINC001214178157
Nc1ccc(F)c(Nc2ccccc2N)c1    ZINC001206353553
Cc1ccc(F)cc1Nc1cccnc1N    ZINC000122683380
Cc1ccc(Nc2cccnc2F)c(N)c1    ZINC001214177845
Cc1c(F)cccc1Nc1cccnc1N    ZINC000122769735
COc1cccc(Nc2cnncc2N)n1    ZINC001211298764
Cc1ncc(Nc2c(N)ccnc2O)cn1    ZINC001176393991
Nc1cnncc1Nc1cncc(CO)c1    ZINC001211101606
COc1cc(Nc2cnncc2N)ccn1    ZINC001174303576
Cc1ccc(Nc2cnc(O)nc2N)cn1    ZINC001162784657
COc1cc(Nc2cccnc2N)ncn1    ZINC001212391715
COc1ccc(N)c(Nc2ccncn2)n1    ZINC001211024024
COc1ncccc1Nc1cnncc1N    ZINC001174040833
Cc1ncccc1Nc1c(N)cnnc1O    ZINC001205352219
COc1nccnc1Nc1cccnc1N    ZINC001212391133
Cc1ccnc(Nc2cnc(O)nc2N)c1    ZINC001155256496
Cc1cccc(N)c1NC(=O)c1cn[nH]n1    ZINC000087601273
COc1cnc(Nc2cccnc2N)cn1    ZINC001212391675
Cc1cnc(Nc2ncccc2N)c(=O)[nH]1    ZINC001162714009
COc1nccc(N)c1Nc1cncnc1    ZINC001174383429
Cn1ccc(C(=O)Nc2ncccc2N)n1    ZINC000231891435
Cc1ccc(Nc2c(N)cnnc2O)nc1    ZINC001211010409
COc1cncc(Nc2cccnc2N)n1    ZINC001212391648
CC1=NC(=O)[C@@H](Nc2ncccc2N)C=N1    ZINC001162298141
COc1cc(Nc2ccncn2)c(N)cn1    ZINC001211027241
Cc1ccncc1Nc1c(N)cnnc1O    ZINC001174116385
CC1=NC(=O)[C@H](Nc2ncccc2N)C=N1    ZINC001162298140
Nc1ccccc1Nc1c(N)cnnc1O    ZINC001206315562
Cn1ccc(Nc2cnncc2N)cc1=O    ZINC001206085692
COc1cncc(Nc2cnncc2N)c1    ZINC001174088699
COc1nccc(N)c1Nc1ccnnc1    ZINC001209954632
Cc1nc(O)cc(Nc2cccnc2N)n1    ZINC001212391730
COc1ncc(Nc2ncccc2N)cn1    ZINC000384192966
Cc1cncc(Nc2c(N)cnnc2O)c1    ZINC001174752844
Cc1ncc(Nc2cccnc2N)c(O)n1    ZINC001212397862
Nc1cccnc1NC(=O)Cn1cccn1    ZINC000309483037
Nc1cccnc1NC(=O)Cc1cc[nH]n1    ZINC001175693412
COc1cc(Nc2cncnc2)c(N)cn1    ZINC001174384089
Cn1cc(C(=O)Nc2ncccc2N)cn1    ZINC000129292973
Cc1ncccc1Nc1cnc(O)nc1N    ZINC001162788707
COc1nccc(N)c1Nc1ccncn1    ZINC001211024869
Cc1ccc(Nc2cccnc2N)c(F)c1    ZINC000122686311
Cc1ccnc(F)c1Nc1ccccc1N    ZINC001206315603
Cc1cc(Nc2cccnc2N)ccc1F    ZINC000122797743
Cc1ccnc(Nc2cc(F)ccc2N)c1    ZINC001214196797
Cc1ccc(Nc2ncccc2N)cc1F    ZINC000020585654
Cc1cc(F)ccc1Nc1cccnc1N    ZINC000122684382
Cc1cc(N)c(Nc2cccnc2)cc1F    ZINC001173855413
Cc1ccc(Nc2ccnc(F)c2)c(N)c1    ZINC001214178101
Nc1ccc(Nc2cc(F)ccc2N)cc1    ZINC001214211430
Cc1ccc(Nc2cccnc2N)cc1F    ZINC000122683855
Cc1ccc(F)cc1Nc1ncccc1N    ZINC000020585628
Cc1cccc(Nc2ncccc2N)c1F    ZINC000300889390
Cc1ccc(Nc2ncc(F)cc2N)cc1    ZINC000401131867
Cc1cccc(N)c1Nc1cncc(F)c1    ZINC001174291568
Nc1ccc(Nc2ccc(F)cc2N)cc1    ZINC001159442501
Cc1ccc(F)c(Nc2cccnc2N)c1    ZINC000122687426
Cc1cncc(Nc2cc(F)ccc2N)c1    ZINC001214197003
Cc1ccc(Nc2cncc(F)c2)c(N)c1    ZINC001214177971
Cc1cc(F)cc(Nc2cccnc2N)c1    ZINC000122863253
Cc1cc(F)nc(Nc2ccccc2N)c1    ZINC001206331835
Cc1ccncc1Nc1cc(F)ccc1N    ZINC001214197021
Cc1cnc(Nc2ccccc2N)c(F)c1    ZINC001206323087
Cc1ccc(Nc2cnccc2F)c(N)c1    ZINC001214184651
Cc1ccccc1Nc1ncc(F)cc1N    ZINC000401126793
Cc1ccc(Nc2cc(F)ccc2N)cn1    ZINC001214196829
Cc1cccc(N)c1Nc1ncccc1F    ZINC001209810628
Cc1cnc(Nc2ccc(F)cc2)c(N)c1    ZINC000036242837
Nc1cccnc1NCc1ccc(F)cc1    ZINC000020278651
Nc1cncc(Nc2c(N)ccnc2O)c1    ZINC001210436475
Cc1cccc(N)c1NC(=O)c1nc[nH]n1    ZINC001188696462
COc1nccc(Nc2cccnc2N)n1    ZINC001212389751
Nc1cc(Nc2c(N)ccnc2O)ccn1    ZINC001206534914
Cc1ccc(Nc2c(N)cnnc2O)cn1    ZINC001174281034
COc1cc(Nc2ccnnc2)c(N)cn1    ZINC001209959109
Cc1[nH]ncc1C(=O)Nc1ncccc1N    ZINC000129298840
Cc1cc(F)cc(Nc2ncccc2N)c1    ZINC000085729377
Cc1cc(F)ccc1Nc1ncccc1N    ZINC000020585680
Cc1c(F)ccc(N)c1Nc1cccnc1    ZINC001173857561
Cc1cnc(Nc2cccc(F)c2)c(N)c1    ZINC000036242844
Nc1cccc(Nc2cc(F)ccc2N)c1    ZINC001159465164
Cc1cccc(Nc2cc(F)ccc2N)n1    ZINC001214196572
Cc1nc(N)ncc1Nc1cnncc1N    ZINC001175666824
COc1cccc(N)c1NC1(C#N)CCC1    ZINC001162313669
CC(C)c1ccc(N)c(Nc2cnoc2)c1    ZINC001216019578
C[C@H]1CC(=O)C=C(Nc2ncccc2N)C1    ZINC001210765825
CC(C)c1ccc(N)c(Nc2ccno2)c1    ZINC001216019154
Cc1coc(Nc2cc(C)cc(C)c2N)n1    ZINC001216095317
Cc1oncc1Nc1c(N)ccc(C)c1C    ZINC001210580403
Cc1noc(C)c1Nc1c(C)cccc1N    ZINC001176179196
Cc1cccc(N)c1NC(=O)[C@@H]1CCC=N1    ZINC001187365506
Cc1noc(C)c1Nc1ccc(C)cc1N    ZINC001214180563
C/C=C(C)/C=C/C(=O)Nc1ncccc1N    ZINC001178506751
Cc1conc1Nc1cc(C)cc(C)c1N    ZINC001216095831
CC(C)(O)/C=C/Nc1c(N)cccc1C#N    ZINC001203225136
Cc1nocc1Nc1cc(C)cc(C)c1N    ZINC001212722313
C=C1CC(C)(C(=O)Nc2ncccc2N)C1    ZINC001184780509
CCCc1cc(Nc2ccccc2N)on1    ZINC001206307749
Cc1cccc(N)c1NC(=O)C(C)(C)C#N    ZINC001143401084
Cc1cc(Nc2cc(C)cc(C)c2N)on1    ZINC001216096113
Nc1ccccc1NC(=O)[C@H]1[C@@H]2CNC[C@@H]21    ZINC000647623023
Nc1cccnc1NC(=O)C1(C2CC2)CC1    ZINC001183796131
C#C[C@](C)(N)C(=O)Nc1c(C)cccc1N    ZINC001218912478
CCc1ccc(N)c(Nc2cnoc2C)c1    ZINC001210586405
Cc1noc(Nc2ccc(C)cc2N)c1C    ZINC001214176245
C[C@@H]1CC(=O)C=C(Nc2ncccc2N)C1    ZINC001210765829
Cc1nocc1Nc1c(N)ccc(C)c1C    ZINC001212721972
CC(C)c1ccc(N)c(Nc2ccon2)c1    ZINC001216017057
N#Cc1ccc(NC[C@H]2CCCO2)c(N)c1    ZINC000035674420
Cc1cc(Nc2cc(C)cc(C)c2N)no1    ZINC001216096135
Cc1cnc(Nc2cc(C)cc(C)c2N)o1    ZINC001216095327
CC(C)c1cc(Nc2ccccc2N)on1    ZINC001206308763
N#Cc1ccc(NC[C@@H]2CCCO2)c(N)c1    ZINC000035674418
CC(C)c1ccc(N)c(Nc2ncco2)c1    ZINC001216019027
Cc1cnc(NC2=CC(=O)CCC2)c(N)c1    ZINC001155709793
Cc1cc(Nc2ncc(C)cc2N)c(C)o1    ZINC001210279708
Nc1cccnc1NC(=O)C1=CCCCC1    ZINC001146707929
Nc1ccccc1NC(=O)C1=CC[C@@H](N)C1    ZINC000637803305
Nc1ccccc1NC(=O)C1=CC[C@H](N)C1    ZINC000637803306
Cc1oncc1Nc1cc(C)cc(C)c1N    ZINC001210580917
CCc1ccc(N)c(Nc2conc2C)c1    ZINC001212726129
Cc1cccc(N)c1NC(=O)[C@H]1CCC=N1    ZINC001187365507
CCc1cc(Nc2ccc(C)cc2N)on1    ZINC001214180593
Cc1cc(CNc2ncccc2N)nn1C    ZINC001156945917
CC(C)n1ccc(Nc2ncccc2N)n1    ZINC000300936567
CCCn1nccc1Nc1ncccc1N    ZINC001210913407
Cc1c(Nc2ncc(C)cc2N)cnn1C    ZINC001174388528
CCn1cc(Nc2ncc(C)cc2N)cn1    ZINC000234240317
CCn1nccc1Nc1ncc(C)cc1N    ZINC001205274900
Cc1cnc(NCc2nccn2C)c(N)c1    ZINC000085425895
CC(C)n1cc(Nc2cccnc2N)cn1    ZINC001212393358
Cc1cc(Nc2ncc(C)cc2N)n(C)n1    ZINC001174820363
CC(C)n1nccc1Nc1ncccc1N    ZINC001210511254
Cc1nccn1CCNc1ncccc1N    ZINC000390478277
CC(C)n1cc(Nc2ncccc2N)cn1    ZINC000232812963
Cc1nn(C)c(C)c1Nc1cccnc1N    ZINC001212391084
CCn1cc(Nc2cccnc2N)c(C)n1    ZINC001212391286
CCn1ncc(Nc2cccnc2N)c1C    ZINC001212391375
CC(C)n1ccc(Nc2cnncc2N)c1    ZINC001203158713
Cc1nn(C)cc1Nc1ncc(C)cc1N    ZINC000227458114
Cc1ccc(Nc2c(N)cnn2C)c(N)c1    ZINC001214182233
Cc1cc(C)c(N)c(Nc2ncn(C)n2)c1    ZINC001216096235
CCCn1cc(Nc2ncccc2N)cn1    ZINC000722367733
Cc1cc(C)c(N)c(Nc2cn(C)nn2)c1    ZINC001216096975
Cc1cc(C)c(N)c(Nc2cnn(C)n2)c1    ZINC001216096919
Cc1nn(C)c(C)c1Nc1ncccc1N    ZINC001174223778
Cc1n[nH]c(C)c1Nc1ncc(C)cc1N    ZINC001174216266
Cc1cc(C)c(N)c(Nc2cnnn2C)c1    ZINC001216098390
CC(C)n1cnc(Nc2cccnc2N)c1    ZINC001212397898
Cc1cnc(NCC#CC(C)(C)C)c(N)c1    ZINC001160393719
Cc1ccc(NC=C2CCNCC2)c(N)c1    ZINC001160338512
Nc1ccccc1N/C=C/C1CCNCC1    ZINC001159597028
Cc1ccc(N)c(NC=C2CCNCC2)c1    ZINC001160331768
Cc1cccc(N)c1NC1=CCN(C)CC1    ZINC001208859070
Cc1ccc(NC2=CCCNC2)c(N)c1C    ZINC001160383065
Nc1cccnc1N[C@H]1CCCC12CCC2    ZINC001163516546
Cc1ccc(N)c(NC2=CCCNCC2)c1    ZINC001160336196
Nc1cccnc1NCCC1=CCCCC1    ZINC000020278698
Cc1cccc(NC2=CCCNCC2)c1N    ZINC001160302898
Nc1cccnc1NC1=CCCCCCC1    ZINC001210449743
Cc1cnc(NC(C2CC2)C2CC2)c(N)c1    ZINC000085425515
Cc1cccc(NC=C2CCNCC2)c1N    ZINC001160303163
Cc1ccc(NC2=CNCCC2)c(N)c1C    ZINC001160383580
CC1(C)CC=C(Nc2ncccc2N)CC1    ZINC001210167469
Nc1cccnc1N[C@@H]1CCCC12CCC2    ZINC001163516545
Cc1ccc(NC2=CCCNCC2)c(N)c1    ZINC001160338234
Cc1cccc(N)c1NC1=CCCN(C)C1    ZINC001175580164
CNc1cc(Br)cc(F)c1N    ZINC000080441156
CNc1c(N)cc(F)cc1Br    ZINC000242574890
CC(=O)Nc1cc(Cl)c(Cl)cc1N    ZINC000001735380
COC(=O)Nc1cc(F)c(Cl)cc1N    ZINC001161698547
Nc1cc(Cl)nnc1NCCCS    ZINC001170999662
Nc1c(Cl)ncnc1NCCCS    ZINC001170999967
Nc1ccccc1NC(=O)c1cccs1    ZINC000000875230
CCS(=O)(=O)Nc1ccc(F)cc1N    ZINC000020157377
Nc1cc(Cl)nnc1NC[C@@H](O)CO    ZINC001163348092
Nc1cc(Cl)ccc1Nc1ccccc1    ZINC000001662390
Nc1c(Cl)cccc1Nc1ccccc1    ZINC000132635588
Nc1ncccc1Nc1cccnc1S    ZINC001212393446
Nc1c(Cl)ncnc1NC[C@H](O)CO    ZINC000002354744
N#Cc1cnoc1Nc1cc(F)ccc1N    ZINC001214198000
Nc1cccc(Cl)c1Nc1ccccc1    ZINC000034964360
Nc1ccccc1Nc1ccccc1Cl    ZINC000026514594
Nc1ccc(Cl)cc1Nc1ccccc1    ZINC000005604027
Nc1ccccc1Nc1cccc(Cl)c1    ZINC000002529300
Nc1ccccc1Nc1ccc(Cl)cc1    ZINC000000389512
Nc1nc(O)ncc1NC(=O)CC(F)F    ZINC001182966132
Nc1cnncc1Nc1cccc(S)c1    ZINC001210944921
Nc1c(Cl)ncnc1NC[C@@H](O)CO    ZINC000002354746
C=CNc1cc(OC(F)(F)F)ccc1N    ZINC001174786901
CNCCNc1nc(Cl)c(F)cc1N    ZINC001156893335
Cc1cccc(N)c1NC(=O)C(F)(F)F    ZINC000229556027
CC(=O)Nc1ccc(C(F)(F)F)cc1N    ZINC000000152530
Nc1cc2c(cc1Nc1ccoc1)OCO2    ZINC001173935105
CC(=O)Nc1c(N)c2ccccc2oc1=O    ZINC000100313948
NC(=O)c1cnoc1Nc1ccccc1N    ZINC001206323154
Nc1ccccc1Nc1c(O)ncnc1O    ZINC001206323143
Nc1nc(O)ncc1Nc1cccc(O)c1    ZINC001162796875
N#CC1(C(=O)Nc2c(N)ccnc2O)CC1    ZINC001143171771
Cc1cccc(N)c1NC(=O)c1ncon1    ZINC001192024387
Nc1ccnc(O)c1Nc1cccnc1O    ZINC001206440305
Nc1cnnc(O)c1Nc1ccc(O)cc1    ZINC001175041482
Cc1coc(C(=O)Nc2ncccc2N)n1    ZINC001195750943
Nc1nc(O)ncc1NC(=O)C1=CC=CC1    ZINC001199694842
Nc1cnnc(O)c1Nc1ccccc1O    ZINC001206202083
Nc1ccnc(O)c1Nc1ccnc(O)c1    ZINC001212269724
Nc1ccnc(O)c1Nc1cccc(O)n1    ZINC001212789216
Nc1ccnc(O)c1NC(=O)c1cc[nH]c1    ZINC001146877283
N#C[C@H]1C[C@H]1C(=O)Nc1c(N)ccnc1O    ZINC001186970412
Nc1nc(O)ncc1Nc1ccc(O)cc1    ZINC001162789244
Nc1cnnc(O)c1Nc1cccc(O)c1    ZINC001174887682
Nc1cc2c(cc1Nc1cn[nH]c1)OCO2    ZINC001174296470
Nc1ccnc(O)c1Nc1cncc(O)c1    ZINC001201633251
Nc1[nH]c(=O)[nH]c(=O)c1Nc1ccccc1    ZINC000146387633
Nc1ccccc1Nc1cnc(O)nc1O    ZINC001206314913
Nc1ccnc(O)c1Nc1ccc(O)nc1    ZINC001176127008
Nc1cc2c(cc1Nc1ncc[nH]1)OCO2    ZINC001176084133
Nc1ccnc(O)c1NC(=O)c1ccc[nH]1    ZINC001188566242
Nc1cccnc1NC(=O)Cc1ccon1    ZINC001177509594
Nc1ccccc1Nc1ccc(F)cc1O    ZINC001206339760
Nc1ccccc1Nc1ccc(O)c(F)c1    ZINC001206340011
Nc1ccc(F)cc1Nc1ccccc1O    ZINC001214211382
Nc1ccc(F)cc1NC(=O)C#CC1CC1    ZINC001349586066
Cc1ccc(N)c(Nc2ccsc2)c1C    ZINC001173820006
C[C@H](Nc1ccccc1N)c1cccs1    ZINC000035736766
Cc1cc(C)c(N)c(Nc2cccs2)c1    ZINC001216095632
Cc1sccc1Nc1ccc(C)cc1N    ZINC001160338535
Cc1csc(Nc2ccc(C)cc2N)c1    ZINC001214180777
Cc1nccc(Nc2cnc(O)nc2N)n1    ZINC001162784395
Cc1ccnnc1Nc1cnc(O)nc1N    ZINC001155262173
Cc1cnc(Nc2cnc(O)nc2N)cn1    ZINC001155257201
Cc1ccnc(Nc2cnc(O)nc2N)n1    ZINC001162784388
Nc1cnnc(O)c1Nc1cccnc1N    ZINC001212393514
Cc1cc(Nc2cnc(O)nc2N)ncn1    ZINC001162784082
Cc1ncc(Nc2c(N)cnnc2O)cn1    ZINC001176393085
COc1ncc(Nc2cnncc2N)cn1    ZINC001174034305
Cc1cnc(Nc2cnc(O)nc2N)nc1    ZINC001162784101
Cc1cncnc1Nc1cnc(O)nc1N    ZINC001162784970
Cc1nc(C(=O)Nc2ncccc2N)n[nH]1    ZINC001189859067
Nc1cccnc1NC(=O)Cn1nccn1    ZINC001142186787
Cc1nn[nH]c1C(=O)Nc1ncccc1N    ZINC001147565512
Nc1ccc(Nc2c(N)cnnc2O)cn1    ZINC001201278907
Nc1ncc(Nc2c(N)ccnc2O)cn1    ZINC001212961202
Nc1ccc(Nc2cnc(O)nc2N)nc1    ZINC001155257163
Nc1ccccc1Nc1cccc(F)c1O    ZINC001206347201
Nc1cccc(O)c1Nc1ccccc1F    ZINC001173846877
Nc1ccccc1Nc1cc(O)ccc1F    ZINC001206347432
Nc1ccccc1Nc1cc(F)ccc1O    ZINC001206340115
Nc1ccccc1Nc1ccc(F)c(O)c1    ZINC001206348406
Nc1cccc(O)c1Nc1cccc(F)c1    ZINC001173837359
Nc1ccc(F)cc1Nc1ccc(O)cc1    ZINC001214206296
Nc1ccc(F)cc1Nc1cccc(O)c1    ZINC001214206353
Cc1cscc1Nc1ccc(C)cc1N    ZINC000395714586
Cc1cc(C)c(N)c(Nc2ccsc2)c1    ZINC001173820159
Cc1sccc1Nc1c(C)cccc1N    ZINC001174460488
Cc1cc(Nc2ccccc2N)c(C)s1    ZINC001159591002
Cc1cscc1Nc1c(C)cccc1N    ZINC000387287110
Cc1cscc1Nc1cc(C)ccc1N    ZINC000387289048
CCc1ccc(N)c(Nc2ccsc2)c1    ZINC001173821359
Cc1cncc(Nc2cnc(O)nc2N)n1    ZINC001155261750
Nc1cc(Nc2c(N)cnnc2O)ccn1    ZINC001206535689
Cn1nncc1C(=O)Nc1ncccc1N    ZINC001193125815
Cn1ncnc1C(=O)Nc1ncccc1N    ZINC001146989707
Cc1cnnc(Nc2cnc(O)nc2N)c1    ZINC001155257156
Nc1cncc(Nc2cnc(O)nc2N)c1    ZINC001162784629
Nc1cccnc1NC(=O)Cn1cncn1    ZINC001142125523
Nc1cccnc1Nc1cnc(O)nc1N    ZINC001155261814
Cc1nccnc1Nc1cnc(O)nc1N    ZINC001162784336
Nc1ccc(Nc2cnc(O)nc2N)cn1    ZINC001162783887
Nc1cccc(Nc2cnc(O)nc2N)n1    ZINC001155261624
Nc1cncc(Nc2c(N)cnnc2O)c1    ZINC001210436631
Nc1ccccc1Nc1ccc(O)cc1F    ZINC001206340217
Nc1ccccc1Nc1c(O)cccc1F    ZINC001206340113
Nc1cccc(O)c1Nc1ccc(F)cc1    ZINC001173800350
Cc1sccc1Nc1cc(C)ccc1N    ZINC001160331811
C[C@@H](Nc1ccccc1N)c1cccs1    ZINC000035736767
Nc1ccnc(Nc2cnc(O)nc2N)c1    ZINC001155256284
Cc1ccc(Nc2cnc(O)nc2N)nn1    ZINC001162783803
Cc1c(F)ccc(N)c1Nc1cncnc1    ZINC001174387550
Cc1cnc(Nc2ncccc2F)c(N)c1    ZINC001209805592
Cc1cc(F)ccc1Nc1cnncc1N    ZINC001173967174
Cc1cncc(Nc2cc(F)ccc2N)n1    ZINC001214196571
Cc1cnc(Nc2cncc(F)c2)c(N)c1    ZINC000300892792
Cc1ccc(Nc2ncc(F)cc2N)nc1    ZINC001211011221
Cc1cnc(Nc2ccc(F)cn2)c(N)c1    ZINC001175847116
Cc1c(F)nccc1Nc1ncccc1N    ZINC001212838817
Cc1ccc(Nc2cccnc2N)c(F)n1    ZINC001212391242
Nc1ccc(F)c(Nc2ncccc2N)c1    ZINC001211822127
Cc1cncc(Nc2ncc(F)cc2N)c1    ZINC001174754710
Cc1cc(F)nc(Nc2cccnc2N)c1    ZINC001212398422
Cc1cncnc1Nc1cc(F)ccc1N    ZINC001214204166
Cc1ccc(Nc2ncc(F)cc2N)cn1    ZINC001174281485
Cc1ccc(F)c(Nc2cccnc2N)n1    ZINC001212395723
Cc1c(F)cccc1Nc1cnncc1N    ZINC001174667778
Cc1c(F)ccc(N)c1Nc1ccnnc1    ZINC001209960165
Nc1cncc(Nc2cc(F)ccc2N)c1    ZINC001214198009
Cc1cnc(Nc2cc(F)ccc2N)cn1    ZINC001214196826
Nc1cc(Nc2ncccc2N)ccc1F    ZINC001212330373
Cc1ccc(Nc2cnncc2N)cc1F    ZINC001174019972
CCCNc1ccc(C(F)(F)F)cc1N    ZINC000020381469
Cc1ccnc(F)c1Nc1ncccc1N    ZINC001212554225
Cc1c(F)cncc1Nc1ncccc1N    ZINC001216190887
Cc1cc(F)ncc1Nc1cccnc1N    ZINC001212391530
Cc1cnc(F)c(Nc2ncccc2N)c1    ZINC001211496140
Cc1ccc(Nc2cnncc2N)c(F)c1    ZINC001175324676
Cc1ncccc1Nc1ncc(F)cc1N    ZINC001205345999
Cc1cc(N)c(Nc2ccncn2)cc1F    ZINC001211027316
Cc1ncc(Nc2cc(F)ccc2N)cn1    ZINC001214198138
Cc1cc(F)ncc1Nc1ncccc1N    ZINC001212813019
Cc1c(F)ccc(N)c1Nc1ccncn1    ZINC001211030322
Cc1cccc(Nc2cnncc2N)c1F    ZINC001210035181
Cc1cc(N)c(Nc2cncnc2)cc1F    ZINC001174386603
Nc1ccc(F)c(Nc2cccnc2N)c1    ZINC001212404090
Cc1ccc(F)cc1Nc1cnncc1N    ZINC001174886374
Nc1ccccc1Nc1ncc(F)cc1N    ZINC001206315258
Cc1ccnnc1Nc1cc(F)ccc1N    ZINC001214200176
Cc1cnc(F)cc1Nc1ncccc1N    ZINC001212847030
Cc1ncncc1Nc1cc(F)ccc1N    ZINC001214198249
Cc1cc(Nc2cccnc2N)cnc1F    ZINC001212391349
Nc1ccc(Nc2ncccc2N)c(F)c1    ZINC001174479200
Cc1ccnc(F)c1Nc1cccnc1N    ZINC001212393261
Cc1nccnc1Nc1cc(F)ccc1N    ZINC001214197231
Cc1cc(F)cc(Nc2cnncc2N)c1    ZINC001174530104
Nc1ccc(F)cc1Nc1ncccc1N    ZINC001214196588
Cc1cnc(Nc2cccnc2N)c(F)c1    ZINC001212394955
Cc1cc(N)c(Nc2ccnnc2)cc1F    ZINC001209962434
C[n+]1cccc(Nc2cnc(O)nc2N)c1    ZINC001162796830
Cc1nccc(Nc2cc(F)ccc2N)n1    ZINC001214196796
Cc1ccc(F)c(Nc2cnncc2N)c1    ZINC001174111151
Cc1ccncc1Nc1ncc(F)cc1N    ZINC001174116438
Cc1cc(Nc2cnncc2N)ccc1F    ZINC001175251545
Cc1cc(Nc2ncccc2N)cnc1F    ZINC001212175918
CC(C)Nc1ccc(C(F)(F)F)cc1N    ZINC000000153407
Cc1cc(Nc2c(N)cccc2O)c(C)o1    ZINC001210283993
Cc1cccc(N)c1NC(=O)C1=COCC1    ZINC001142557641
C[C@H]1CC(Nc2ccccc2N)=CC(=O)O1    ZINC000013858340
COCC#CC(=O)Nc1c(C)cccc1N    ZINC001187131213
Nc1cc2c(cc1NC1=CCCC1)OCO2    ZINC001173999998
COc1ccc(N)c(Nc2ccoc2C)c1    ZINC001211239369
Cc1cccc(N)c1NC(=O)C(=O)C1CC1    ZINC001182668536
CCCNc1c(N)c(=O)oc2ccccc21    ZINC000013879237
CC(C)Nc1c(N)c(=O)oc2ccccc21    ZINC000017780957
COc1cccc(N)c1Nc1ccoc1C    ZINC001211243285
C[C@@H]1CC(Nc2ccccc2N)=CC(=O)O1    ZINC000013858339
CCCc1cc(Nc2cccnc2N)on1    ZINC001212388671
COc1nccc(NC2(C#N)CCC2)c1N    ZINC001162309788
C[C@H]1CC(=O)C=C(Nc2cnncc2N)C1    ZINC001210770052
CCn1cc(Nc2c(N)cccc2O)cn1    ZINC001174573397
Cc1cnc(N[C@@H](C)c2ccno2)c(N)c1    ZINC001163213599
Cc1nn(C)cc1Nc1c(N)cccc1O    ZINC001174336482
COc1cccc(N)c1Nc1cnn(C)c1    ZINC001174331397
Cc1n[nH]c(C)c1Nc1c(N)cccc1O    ZINC001174215693
COc1ccc(N)c(Nc2cnn(C)c2)c1    ZINC000087544190
Cc1cnc(N[C@H](C)c2ccno2)c(N)c1    ZINC001163213598
COc1nn(C)cc1Nc1ccccc1N    ZINC001206307740
CCc1coc(CNc2ncccc2N)n1    ZINC001154772653
N#CC1(Nc2ncccc2N)CCOCC1    ZINC001161475826
Cc1c(Nc2c(N)cccc2O)cnn1C    ZINC001174392383
COc1ccc(N)c(Nc2ccn(C)n2)c1    ZINC000087544192
CC(C)c1ccc(N)c(Nc2nnco2)c1    ZINC001216017365
Cc1nnc(Nc2cc(C)cc(C)c2N)o1    ZINC001216096576
Cc1cnc(NC2=CC(=O)NCC2)c(N)c1    ZINC001162648739
Cc1cc(Nc2c(N)cccc2O)n(C)n1    ZINC001174828943
COc1cccc(N)c1Nc1ccn(C)n1    ZINC001210354376
Nc1cccnc1NC(=O)[C@H]1[C@@H]2CNC[C@@H]21    ZINC001218538871
COc1ccc(N)c(Nc2c[nH]nc2C)c1    ZINC001174473750
COc1cccc(N)c1Nc1c[nH]nc1C    ZINC001174475755
COc1cccc(N)c1Nc1cncn1C    ZINC001211251965
CC(C)c1nnc(Nc2ccccc2N)o1    ZINC001206300741
COCn1cc(Nc2ccccc2N)cn1    ZINC001206323090
CCn1nccc1Nc1c(N)cccc1O    ZINC001205323750
Cc1noc(C)c1Nc1ncc(C)cc1N    ZINC001176176458
CC(C)c1cc(Nc2cccnc2N)on1    ZINC001212389090
Cc1nonc1Nc1cc(C)cc(C)c1N    ZINC001216096742
Nc1ccccc1Nc1cnn(CCO)c1    ZINC001206315608
Cc1oncc1CNc1ncc(C)cc1N    ZINC001154884025
C[C@@H]1CC(=O)C=C(Nc2cnncc2N)C1    ZINC001210770053
COc1ccc(N)c(Nc2cncn2C)c1    ZINC001211249372
CC(C)n1cc(Nc2cnncc2N)cn1    ZINC001210319980
Cc1nn(C)c(C)c1Nc1cnncc1N    ZINC001174225080
CC(C)n1nccc1Nc1cnncc1N    ZINC001210516941
Nc1cccnc1NCCCn1cncn1    ZINC000381824508
Cc1cnc(NCCn2ccnn2)c(N)c1    ZINC000163719327
CC(C)n1ccc(Nc2cnncc2N)n1    ZINC001210341735
CCCn1cc(Nc2cnncc2N)cn1    ZINC001174218714
Cc1cnc(NCCn2cnnc2)c(N)c1    ZINC000381851317
CCCn1nccc1Nc1cnncc1N    ZINC001210914708
Nc1ccccc1NC(=O)C1CCCCC1    ZINC000008703402
CC(C)(C)/C=C\C(=O)Nc1ccccc1N    ZINC000209851113
C[C@H](CC(=O)Nc1ccccc1N)C1CC1    ZINC000818558227
COc1cccc(NC2=CCCCC2)c1N    ZINC001159909546
CC[C@]1(C)C[C@H]1C(=O)Nc1ccccc1N    ZINC000119234884
Cc1cccc(N)c1NC(=O)/C=C/C(C)C    ZINC001142661371
C#C[C@](C)(CC)Nc1c(N)cccc1OC    ZINC001169701795
CC[C@@]1(C)C[C@H]1C(=O)Nc1ccccc1N    ZINC000119235004
C#C[C@@](C)(CC)Nc1c(N)cccc1OC    ZINC001169701796
Cc1cc(N)c(NC(=O)C2CCC2)cc1C    ZINC000020157586
CCc1ccc(N)c(NC2=CCCOC2)c1    ZINC001216511129
Cc1ccc(N)c(NC2=CCCOC2)c1C    ZINC001216510131
Cc1ccc(N)c(NC2=CCOCC2)c1C    ZINC001176148595
COc1cccc(N)c1NC1=CCCCC1    ZINC001175755624
C=C(C)C[C@@H](C)C(=O)Nc1ccccc1N    ZINC000515066510
CCc1ccc(N)c(NC2=CCOCC2)c1    ZINC001176147722
Cc1cc(C)c(N)c(NC2=CCOCC2)c1    ZINC001176142515
C=CC[C@@H](C)C(=O)Nc1c(C)cccc1N    ZINC001144019081
Nc1ccccc1NC(=O)CC1CCCC1    ZINC000021953588
COc1ccc(NC2=CCCCC2)c(N)c1    ZINC001159912407
C[C@@H](CC(=O)Nc1ccccc1N)C1CC1    ZINC000818558228
Cc1cc(C)c(N)c(NC2=CCCOC2)c1    ZINC001216510069
Cc1cccc(N)c1NC(=O)[C@H]1CC1(C)C    ZINC000235797742
C=CC[C@H](C)C(=O)Nc1c(C)cccc1N    ZINC001144019080
Cc1ccc(NC(=O)C2CCCC2)c(N)c1    ZINC000008703513
CC(C)=C(C)CC(=O)Nc1ccccc1N    ZINC000637802930
CCC(=CC(=O)Nc1ccccc1N)CC    ZINC000119123621
CC/C=C(\C)C(=O)Nc1c(C)cccc1N    ZINC001142670262
CC[C@]1(C)C[C@@H]1C(=O)Nc1ccccc1N    ZINC000119234694
Nc1ccccc1NC(=O)CCC1CCC1    ZINC000119337848
COc1ccc(N)c(NC2=CCCCC2)c1    ZINC001175753824
CC(C)(C)/C=C/C(=O)Nc1ccccc1N    ZINC000119442168
CC[C@@]1(C)C[C@@H]1C(=O)Nc1ccccc1N    ZINC000119234809
C=C(C)C[C@H](C)C(=O)Nc1ccccc1N    ZINC000515066508
Cc1cnc(N[C@@H](C#N)CC(C)C)c(N)c1    ZINC001160364156
Cc1cnc(NC2=CCN(C)CC2)c(N)c1    ZINC001208742892
Nc1cccnc1N[C@H]1CN2CCC1CC2    ZINC000020383790
CC1(C)CC=C(Nc2cnncc2N)CC1    ZINC001210166244
Cc1cnc(N[C@H](C#N)CC(C)C)c(N)c1    ZINC001160364154
CC(C)C[C@@](C)(C#N)Nc1ncccc1N    ZINC001162516931
Nc1cccnc1N[C@H]1CC[C@@H]2CNC[C@@H]21    ZINC001155583542
Nc1cccnc1N[C@@]12CCC[C@@H]1NCC2    ZINC001155402927
Nc1cnncc1NC1=CCCCCCC1    ZINC001210448696
CC(C)C[C@](C)(C#N)Nc1ncccc1N    ZINC001162516930
Cc1cnc(NC2=CCCN(C)C2)c(N)c1    ZINC001175574764
Cc1ccc(N)c(N/C=C/C(C)(C)C)c1C    ZINC001175571301
CCc1ccc(N)c(N/C=C/C(C)(C)C)c1    ZINC001175572997
Cc1cc(C)c(N)c(N/C=C/C(C)(C)C)c1    ZINC001175571261
CC(C)=CNc1cc(C(C)(C)C)ccc1N    ZINC001174556298
Cc1cc(C)c(N)c(NC2CCCCC2)c1    ZINC000223775969
C/C=C(\C)Nc1cc(C(C)(C)C)ccc1N    ZINC001210795557
Cc1ccc(N/C=C/C(C)(C)C)c(N)c1C    ZINC001160377317
Nc1cccnc1Nc1cccc(Cl)c1    ZINC000020317804
Nc1c(Cl)cccc1Nc1cccnc1    ZINC001216524027
Nc1cc(Cl)ccc1Nc1ccccn1    ZINC000238674594
Nc1ccccc1Nc1cncc(Cl)c1    ZINC000821940777
Nc1ccc(Cl)cc1Nc1cccnc1    ZINC000258708154
Nc1ccccc1Nc1cccc(Cl)n1    ZINC001206308235
Nc1ccc(Cl)nc1Nc1ccccc1    ZINC000142588001
Nc1ccccc1Nc1ccnc(Cl)c1    ZINC001206309184
Nc1cccc(Cl)c1Nc1cccnc1    ZINC000258687058
Nc1nc(Cl)ccc1Nc1ccccc1    ZINC001159378297
Nc1ncccc1Nc1ccc(Cl)cc1    ZINC000158752564
Nc1ccc(Cl)cc1Nc1ccccn1    ZINC000149083284
Nc1cc(Cl)ccc1Nc1cccnc1    ZINC000220688481
Nc1cccnc1Nc1ccccc1Cl    ZINC000020317490
Nc1nccc(F)c1NC[C@H](O)CCl    ZINC001169640040
Nc1ccnc(O)c1NC(=O)c1ccco1    ZINC001147083982
Nc1cccc(Cl)c1Nc1ccncc1    ZINC000258805680
Nc1cccnc1Nc1ccc(Cl)cc1    ZINC000020317827
Nc1ccccc1Nc1cccnc1Cl    ZINC001206299886
Nc1ncccc1Nc1cccc(Cl)c1    ZINC000122680233
Nc1ccccc1Nc1ccc(Cl)cn1    ZINC000141050881
Nc1c(Cl)cccc1Nc1ccccn1    ZINC001216525352
Nc1ccnc(Cl)c1Nc1ccccc1    ZINC001173791301
Nc1ccccc1Nc1ncccc1Cl    ZINC001206315300
Nc1ncccc1Nc1ccccc1Cl    ZINC000122682216
Nc1ccc(Cl)cc1Nc1ccncc1    ZINC000258720115
Nc1cc(Cl)cnc1Nc1ccccc1    ZINC000036242743
Nc1nccc(F)c1NC[C@@H](O)CCl    ZINC001169640041
Nc1cc2c(cc1Nc1cnoc1)OCO2    ZINC001203242467
Nc1cc(Cl)ccc1Nc1ccncc1    ZINC000000158735
Nc1ccccc1Nc1cnccc1Cl    ZINC001206308496
Nc1ccccc1Nc1ccc(Cl)nc1    ZINC000148152795
Nc1cc(Cl)ncc1Nc1ccccc1    ZINC001173791266
Nc1ccnc(O)c1NC(=O)c1cnc[nH]1    ZINC001147249250
Nc1cccnc1NC(=O)c1cnc(O)[nH]1    ZINC001189536900
Nc1cnnc(O)c1Nc1ccnc(O)c1    ZINC001212269263
Nc1cnnc(O)c1Nc1ccc(O)nc1    ZINC001176127186
Nc1nc(O)ncc1NC(=O)c1cc[nH]c1    ZINC001146887703
Cc1nc(C(=O)Nc2ncccc2N)no1    ZINC001191982780
Nc1nc(O)ncc1NC(=O)c1ccc[nH]1    ZINC001188578358
Nc1ccc(F)cc1Nc1cncc(O)c1    ZINC001214198087
Nc1cccnc1Nc1ccc(O)c(F)c1    ZINC001174734172
Nc1ccc(F)cc1Nc1ccc(O)nc1    ZINC001214197213
Nc1cccc(O)c1Nc1ncccc1F    ZINC001209812825
Nc1ncccc1Nc1cc(F)ccc1O    ZINC001212400263
Nc1ccnc(O)c1Nc1ccccc1F    ZINC001173845309
Nc1cc(F)cnc1Nc1cccc(O)c1    ZINC001174888794
Nc1cccc(O)c1Nc1ccc(F)cn1    ZINC001175852359
Nc1ncccc1Nc1c(O)cccc1F    ZINC001212399712
Nc1cccc(O)c1Nc1cncc(F)c1    ZINC001174293678
Nc1cccnc1Nc1cccc(F)c1O    ZINC001210195566
Nc1ncccc1Nc1cc(O)ccc1F    ZINC001212401758
Nc1cccnc1Nc1cc(O)cc(F)c1    ZINC001206760862
Nc1cccnc1Nc1cc(O)ccc1F    ZINC001210799180
Nc1ccnc(O)c1Nc1cccc(F)c1    ZINC001173836430
Nc1ccnc(O)c1Nc1ccc(F)cc1    ZINC001173798522
Cc1nc(Nc2ccc(C)cc2N)cs1    ZINC001214184638
Cc1cscc1Nc1ncc(C)cc1N    ZINC000387309542
Cc1nc(Nc2ccccc2N)sc1C    ZINC001206299626
Cc1ccc(N)c(Nc2cscn2)c1C    ZINC001175943128
Cc1cc(C)c(N)c(Nc2cnsc2)c1    ZINC001216097793
Cc1cc(C)c(N)c(Nc2cscn2)c1    ZINC001175943836
Cc1sccc1Nc1ncc(C)cc1N    ZINC001174458671
Cc1cc(Nc2ncccc2N)c(C)s1    ZINC001174421830
Cc1csc(Nc2ccc(C)cc2N)n1    ZINC001214176137
Cc1ncc(Nc2c(C)cccc2N)s1    ZINC001212137957
Cc1ncc(Nc2ccc(C)cc2N)s1    ZINC001214180844
Cc1cc(Nc2ccc(C)cc2N)sn1    ZINC001214180582
CCc1ncsc1Nc1ccccc1N    ZINC001206331000
NC(=O)c1cnoc1Nc1cccnc1N    ZINC001212395665
Nc1cccnc1NC(=O)c1cc(O)n[nH]1    ZINC001193461110
Nc1cnnc(O)c1Nc1cccnc1O    ZINC001206431539
Nc1cnnc(O)c1Nc1cncc(O)c1    ZINC001201632410
Nc1ncccc1Nc1cnc(O)nc1O    ZINC001212393484
Nc1ccnc(O)c1NC(=O)c1cc[nH]n1    ZINC001146831820
Nc1ccnc(O)c1NC(=O)c1ncc[nH]1    ZINC001187732928
Nc1nc(O)ncc1Nc1cccc[n+]1[O-]    ZINC001162788304
Nc1nc(O)nc(O)c1Nc1cccnc1    ZINC001173854477
N#C[C@H]1C[C@H]1C(=O)Nc1cnc(O)nc1N    ZINC001186981151
Nc1cnnc(O)c1Nc1cccc(O)n1    ZINC001212787572
Nc1nc(O)ncc1Nc1ccc[n+]([O-])c1    ZINC001162784655
Nc1ncccc1Nc1c(O)ncnc1O    ZINC001212395519
Nc1cccnc1Nc1ccc(F)c(O)c1    ZINC001211215359
Nc1cccnc1Nc1cc(F)ccc1O    ZINC001174627262
Nc1cccnc1Nc1cccc(O)c1F    ZINC001212545834
Nc1cc(F)cnc1Nc1ccc(O)cc1    ZINC001175042409
Nc1cccnc1Nc1ccc(O)cc1F    ZINC001176410429
Nc1ccc(F)cc1Nc1c[nH]ccc1=O    ZINC001214203376
Nc1ncccc1Nc1cccc(F)c1O    ZINC001212401958
Nc1ncccc1Nc1ccc(O)cc1F    ZINC001212399504
Nc1ccc(F)cc1Nc1ccnc(O)c1    ZINC001214196882
Nc1ccc(F)cc1Nc1cccnc1O    ZINC001214196879
Nc1ncccc1Nc1ccc(F)cc1O    ZINC001212399628
Nc1cc(F)cnc1Nc1ccccc1O    ZINC001206193182
Nc1cccnc1Nc1ccc(F)cc1O    ZINC001210015029
Cc1ccc(N)c(Nc2nccs2)c1C    ZINC001210992148
CCc1ccc(N)c(Nc2cncs2)c1    ZINC001175507799
Cc1ccc(N)c(Nc2cncs2)c1C    ZINC001175497932
Cc1cc(C)c(N)c(Nc2nccs2)c1    ZINC001210992071
CCc1ccc(N)c(Nc2cscn2)c1    ZINC001175945727
Nc1cccnc1NCCc1ccsc1    ZINC000042599006
N#CC1(C(=O)Nc2cnc(O)nc2N)CC1    ZINC001143183028
Nc1ccccc1Nc1ncc(F)cc1O    ZINC001206322403
Nc1cccnc1Nc1c(O)cccc1F    ZINC001249989208
Nc1ccc(F)cc1Nc1ncccc1O    ZINC001214196819
Nc1ncccc1Nc1ccc(F)c(O)c1    ZINC001212401975
Nc1ncccc1Nc1ccc(O)c(F)c1    ZINC001212399836
Cc1cc(C)c(N)c(Nc2cncs2)c1    ZINC001175496844
CCc1ccc(N)c(Nc2nccs2)c1    ZINC001210997619
Nc1cc(Nc2cnc(O)nc2N)ncn1    ZINC001155263035
Nc1ccc(Nc2cnc(O)nc2N)nn1    ZINC001162783518
Nc1cccnc1NC(=O)Cn1cnnn1    ZINC001142133773
Nc1ncc(Nc2c(N)cnnc2O)cn1    ZINC001212960302
Nc1ncc(Nc2cnc(O)nc2N)cn1    ZINC001162788715
Nc1cnncc1Nc1ccc(F)c(N)c1    ZINC001212332219
Nc1cccnc1Nc1cnc(N)c(F)c1    ZINC001249754251
Nc1ccc(Nc2ncc(F)cc2N)cn1    ZINC001201276237
Nc1cncc(Nc2ncc(F)cc2N)c1    ZINC001210437041
Cc1c(F)nccc1Nc1cnncc1N    ZINC001212839857
Nc1cc(Nc2ncc(F)cc2N)ccn1    ZINC001206528836
Nc1ccc(Nc2ncccc2N)c(F)n1    ZINC001203609716
Nc1nccc(F)c1NCc1cccnn1    ZINC001167324626
Cc1cc(F)ncc1Nc1cnncc1N    ZINC001212813698
Cc1c(F)cncc1Nc1cnncc1N    ZINC001216191646
Nc1nccc(Nc2cnc(O)nc2N)n1    ZINC001155263709
Nc1cccnc1NC(=O)Cc1nn[nH]n1    ZINC001176837876
Cc1cnc(F)cc1Nc1cnncc1N    ZINC001212848224
Cc1cnc(F)c(Nc2cnncc2N)c1    ZINC001211498482
Nc1cnc(Nc2cc(F)ccc2N)cn1    ZINC001214198213
Nc1cncc(Nc2cc(F)ccc2N)n1    ZINC001214198380
Nc1ccc(F)c(Nc2cnncc2N)c1    ZINC001211824249
Nc1cc(F)cnc1Nc1cccnc1N    ZINC001212394024
Cc1ccnc(F)c1Nc1cnncc1N    ZINC001212556104
Nc1cnc(Nc2cnc(O)nc2N)nc1    ZINC001162788916
Nc1ccc(Nc2cnncc2N)c(F)c1    ZINC001174480406
Cc1cc(Nc2cnncc2N)cnc1F    ZINC001212181096
Cc1ncc(Nc2ncc(F)cc2N)cn1    ZINC001176393338
Nc1ccc(F)cc1Nc1cnncc1N    ZINC001214199864
CC[C@@H](Nc1ncccc1N)C(F)(F)F    ZINC001161374910
COc1ccc(N)c(Nc2conc2C)c1    ZINC001212721603
COc1nccc(N)c1Nc1ccoc1C    ZINC001211240075
COc1cccc(N)c1Nc1cnoc1C    ZINC001210583607
Nc1cccnc1NC(=O)[C@H]1CCC(=O)C1    ZINC001181859618
CCOc1cc(Nc2ccccc2N)no1    ZINC001206323243
Nc1cccnc1NC(=O)[C@H]1[C@@H]2COC[C@@H]21    ZINC000385741893
COc1cc(Nc2ccc(C)cc2N)no1    ZINC001214177657
Nc1ccccc1NC(=O)[C@H]1CNC(=O)C1    ZINC000119434694
Nc1ccccc1NC(=O)C(=O)NC1CC1    ZINC000428414823
Nc1cccnc1NC[C@@H](O)c1ccco1    ZINC001154869295
COc1cccc(N)c1Nc1conc1C    ZINC001212724047
COc1cc(Nc2ccoc2C)c(N)cn1    ZINC001211238801
CCCC#CC(=O)Nc1c(N)ccnc1O    ZINC001184269583
CC(C)Nc1ncc(C(F)(F)F)cc1N    ZINC000108237790
COc1ccc(N)c(Nc2cnoc2C)c1    ZINC001210578286
COc1ccc(N)c(Nc2ccoc2C)n1    ZINC001211236981
Cc1cc(Nc2c(N)ccnc2O)c(C)o1    ZINC001210279987
C/C=C/C=C/C(=O)Nc1c(N)ccnc1O    ZINC001143992000
C#CC(C)(C)C(=O)Nc1c(N)ccnc1O    ZINC001182633946
Nc1ccnc(O)c1NC(=O)C1CC=CC1    ZINC001146691545
Nc1ccccc1NC(=O)[C@@H]1CNC(=O)C1    ZINC000119434818
Nc1cccnc1NC[C@H](O)c1ccco1    ZINC001154869296
Cc1noc(C)c1Nc1c(N)cccc1O    ZINC001176184356
COc1cc(Nc2cncn2C)c(N)cn1    ZINC001211247126
COc1cc(Nc2cnn(C)c2)c(N)cn1    ZINC001174329373
Nc1cccnc1Nc1cnn(CCO)c1    ZINC001176471234
Cc1nn(C)cc1Nc1c(N)ccnc1O    ZINC001174333631
COc1ccc(N)c(Nc2cncn2C)n1    ZINC001211246955
COc1nccc(N)c1Nc1ccn(C)n1    ZINC001210349440
CCn1nccc1Nc1c(N)ccnc1O    ZINC001205289432
N#C[C@H]1CC[C@@H](Nc2cnc(O)nc2N)C1    ZINC001254634978
Cc1nonc1CNc1ncc(C)cc1N    ZINC001156088033
Nc1cc(-n2cnnc2)ccc1NCCO    ZINC000061714969
Cc1nnc(CNc2ncc(C)cc2N)o1    ZINC000718854640
Nc1ncccc1Nc1cnn(CCO)c1    ZINC001212393580
N#C[C@@H]1CC[C@H](Nc2cnc(O)nc2N)C1    ZINC001254634982
COc1nn(C)cc1Nc1cccnc1N    ZINC001212389812
COc1nccc(N)c1Nc1c[nH]nc1C    ZINC001174472420
Cc1cc(Nc2c(N)ccnc2O)n(C)n1    ZINC001174821087
CC(C)c1nnc(Nc2cccnc2N)o1    ZINC001212388861
N#C[C@H]1CC[C@H](Nc2cnc(O)nc2N)C1    ZINC001254634977
COCn1cc(Nc2ncccc2N)cn1    ZINC001216572027
COc1cc(Nc2c[nH]nc2C)c(N)cn1    ZINC001174472217
CCn1cc(Nc2c(N)ccnc2O)cn1    ZINC001174567208
Cc1n[nH]c(C)c1Nc1c(N)ccnc1O    ZINC001174215311
COc1ccc(N)c(Nc2c[nH]nc2C)n1    ZINC001174469960
COc1nccc(N)c1Nc1cncn1C    ZINC001211246634
COc1nccc(N)c1Nc1cnn(C)c1    ZINC001174328903
COc1ccc(N)c(Nc2ccn(C)n2)n1    ZINC000227776605
N#C[C@@H]1CC[C@@H](Nc2cnc(O)nc2N)C1    ZINC001254634980
Cc1c(Nc2c(N)ccnc2O)cnn1C    ZINC001174388219
COCn1cc(Nc2cccnc2N)cn1    ZINC001212395655
COc1ccc(N)c(Nc2cnn(C)c2)n1    ZINC000227776598
Cc1cc(C)c(N)c(Nc2nonc2N)c1    ZINC001216096074
COc1cc(Nc2ccn(C)n2)c(N)cn1    ZINC001210352264
CCOc1ccc(Nc2cc[nH]n2)c(N)n1    ZINC001159415706
CCOCCCNc1ccc(C#N)cc1N    ZINC000035674416
COc1ccc(N)c(NC2=CCCCC2)n1    ZINC001175753068
Nc1ccccc1NC(=O)C[C@H]1CCCN1    ZINC000119378433
C[C@@H](NC1CC1)C(=O)Nc1ccccc1N    ZINC000584053770
C=CCNc1ccc(C(=O)NCC)cc1N    ZINC000133121991
C[C@@H]1NCC[C@@H]1C(=O)Nc1ccccc1N    ZINC000579952882
Nc1cccnc1N[C@H]1C[C@@]12CCCOC2    ZINC001162371084
CO[C@H]1CC=C(Nc2ncccc2N)CC1    ZINC001212873637
C#C[C@@](C)(CC)Nc1ccnc(OC)c1N    ZINC001169697760
C[C@H]1NCC[C@@H]1C(=O)Nc1ccccc1N    ZINC000579952880
C[C@H](NC1CC1)C(=O)Nc1ccccc1N    ZINC000584053771
Nc1ccccc1NC(=O)[C@H]1CC[C@@H](N)C1    ZINC000335734955
CC1(C)CN[C@H]1C(=O)Nc1ccccc1N    ZINC000644090378
Nc1ccccc1NC(=O)[C@@H]1CC[C@@H](N)C1    ZINC000335735157
C[C@H]1NCC[C@H]1C(=O)Nc1ccccc1N    ZINC000579952883
CN1CCC=C(Nc2c(N)cccc2O)C1    ZINC001175578904
Nc1ccccc1NC(=O)C[C@@H]1CCNC1    ZINC000127616987
NCC1(CC(=O)Nc2ccccc2N)CC1    ZINC000569958716
CCNC(=O)c1ccc(NC2CC2)c(N)c1    ZINC000133120468
C=CCC(C)(C)C(=O)Nc1ncccc1N    ZINC001144061025
CNc1ccc(C(=O)N2CCCC2)cc1N    ZINC000021925333
CC1(C)CN[C@@H]1C(=O)Nc1ccccc1N    ZINC000644090379
COc1ccc(NC2=CCCNC2)c(N)c1    ZINC001159912482
Nc1ccccc1NC(=O)C[C@@H]1CCCN1    ZINC000119378316
COc1nccc(N)c1NC1=CCCCC1    ZINC001175752434
Nc1cccnc1N[C@@H]1C[C@]12CCCOC2    ZINC001162371087
Cc1cccc(N)c1NC(=O)C1CN(C)C1    ZINC001142595639
CO[C@@H]1CC=C(Nc2ncccc2N)CC1    ZINC001212873638
Nc1ccccc1NC(=O)CC1(N)CCC1    ZINC000647622244
Nc1cccnc1N[C@H]1C[C@]12CCCOC2    ZINC001162371086
Nc1ccccc1NC(=O)CCC1CNC1    ZINC000637803875
COc1cc(NC2=CCCCC2)c(N)cn1    ZINC001175752062
CCNc1ccc(C(=O)NC2CC2)cc1N    ZINC000225405501
Nc1ccccc1NC(=O)CN1CCCC1    ZINC000008703583
Nc1ccccc1NC(=O)[C@@H]1CCCNC1    ZINC000169816037
Nc1ccccc1NC(=O)CNCC1CC1    ZINC000119267727
Nc1ccccc1NC(=O)C[C@H]1CCNC1    ZINC000127617220
Nc1ccccc1NC(=O)[C@H]1CC[C@H](N)C1    ZINC000335734956
Nc1ccccc1NC(=O)[C@@H]1CC[C@H](N)C1    ZINC000335734954
COc1ccc(NC2=CNCCC2)c(N)c1    ZINC001159910708
CN1CC=C(Nc2c(N)cccc2O)CC1    ZINC001208929625
Nc1ccccc1NC(=O)CCNC1CC1    ZINC000582496735
CC1(CC(=O)Nc2ncccc2N)CCC1    ZINC001185092515
Nc1ccccc1NC(=O)C1CCNCC1    ZINC000131555396
C[C@@H]1NCC[C@H]1C(=O)Nc1ccccc1N    ZINC000579952881
Cc1cccc(N)c1NC(=O)[C@H]1CC[C@@H]1N    ZINC001218911619
COc1cccc(NC2=CCCNC2)c1N    ZINC001159913808
COc1cccc(N)c1NCCCCC#N    ZINC001168434478
Nc1ccccc1NC(=O)[C@H]1CCCNC1    ZINC000169816040
COc1cccc(NC2=CNCCC2)c1N    ZINC001159913537
Nc1cccnc1N[C@@H]1C[C@@]12CCCOC2    ZINC001162371088
C#C[C@](C)(CC)Nc1ccnc(OC)c1N    ZINC001169697758
CCC1(C(=O)Nc2ncccc2N)CCC1    ZINC001179018651
CCOc1ccc(NC2=CCCC2)c(N)n1    ZINC001159410207
C[C@@H]1CCCC[C@@H]1CNc1ncccc1N    ZINC000042860105
Cc1cnc(N[C@@H]2CCC(C)(C)C2)c(N)c1    ZINC000128360225
C[C@H]1CCCC[C@H]1CNc1ncccc1N    ZINC000042860111
Cc1cnc(N[C@H]2CCC(C)(C)C2)c(N)c1    ZINC000128360426
CC1(C)CC[C@H](CNc2ncccc2N)C1    ZINC001162122791
C[C@H]1CCCC[C@@H]1CNc1ncccc1N    ZINC000042860107
CC1(C)CC[C@@H](CNc2ncccc2N)C1    ZINC001162122792
CC(C)(CNc1ncccc1N)CC1CC1    ZINC001162122512
C[C@@H]1CCCC[C@H]1CNc1ncccc1N    ZINC000042860109
CC(C)(CC1CCC1)Nc1ncccc1N    ZINC001161846747
CS(=O)(=O)Nc1c(N)cccc1Cl    ZINC000050352799
CS(=O)(=O)Nc1ccc(Cl)cc1N    ZINC000020157187
CS(=O)(=O)Nc1cc(Cl)ccc1N    ZINC000021958583
Nc1nc(O)nc(O)c1NC(=O)C(F)F    ZINC001142783223
Nc1cccnc1NC(=O)c1cscn1    ZINC000129293149
Nc1cc(Cl)ccc1Nc1ccnnc1    ZINC001213646372
Nc1ccc(Cl)cc1Nc1ccncn1    ZINC001211030042
Nc1cc(Cl)ccc1Nc1cnccn1    ZINC001213644585
Nc1ncccc1Nc1cccc(Cl)n1    ZINC001212391403
Nc1ncccc1Nc1cnccc1Cl    ZINC001212391305
Nc1ncccc1Nc1cccnc1Cl    ZINC001212388889
Nc1cccc(Cl)c1Nc1cncnc1    ZINC001174386298
Nc1ccnc(Cl)c1Nc1cccnc1    ZINC001173854540
Nc1cccc(Cl)c1Nc1ccnnc1    ZINC001209959906
Nc1ccc(Cl)cc1Nc1cnccn1    ZINC001212427299
Nc1cc(Cl)ccc1Nc1ncccn1    ZINC001213644603
Nc1cnncc1Nc1ccccc1Cl    ZINC001176553648
Nc1ncnc(Cl)c1Nc1ccccc1    ZINC001173791475
Nc1ccccc1Nc1cnc(Cl)cn1    ZINC001206309170
Nc1ncccc1Nc1cncc(Cl)c1    ZINC000821944804
Nc1ccccc1Nc1cncc(Cl)n1    ZINC001206308312
Nc1ncccc1Nc1ncccc1Cl    ZINC001212393538
Nc1ccccc1Nc1ccnnc1Cl    ZINC001206315200
Nc1cccnc1Nc1cnccc1Cl    ZINC001211207317
Nc1cc(Cl)ccc1Nc1ccncn1    ZINC001213644093
Nc1ccc(Cl)cc1Nc1ccnnc1    ZINC001209960375
Nc1ccccc1Nc1ncncc1Cl    ZINC001206308907
Nc1ncc(Cl)nc1Nc1ccccc1    ZINC001173791684
Nc1c(Cl)cccc1Nc1cncnc1    ZINC001216524079
Nc1c(Cl)cccc1Nc1cnccn1    ZINC001216525380
Nc1ncccc1Nc1ccc(Cl)cn1    ZINC001212388859
Nc1c(Cl)cccc1Nc1cccnn1    ZINC001216524260
Nc1ncccc1Nc1ccc(Cl)nc1    ZINC001212391722
Nc1ccccc1Nc1cnnc(Cl)c1    ZINC001206309242
Nc1c(Cl)cccc1Nc1ccnnc1    ZINC001216525043
Nc1ccc(Cl)cc1Nc1cncnc1    ZINC001174386813
Nc1ncccc1Nc1ccnc(Cl)c1    ZINC001212390892
Nc1c(Cl)ncnc1Nc1ccccc1    ZINC000039235240
Nc1cnncc1Nc1ccc(Cl)cc1    ZINC001176726599
Nc1cc(Cl)ccc1Nc1cncnc1    ZINC001213644320
Nc1cc(Cl)ccc1Nc1cccnn1    ZINC001213644635
Nc1ccccc1Nc1cncnc1Cl    ZINC001206308299
Nc1cc(Cl)ncc1Nc1cccnc1    ZINC001173854441
Nc1c(Cl)cccc1Nc1ncccn1    ZINC001216523810
Nc1ccccc1Nc1ccc(Cl)nn1    ZINC000222972051
Nc1ccccc1Nc1cnc(Cl)nc1    ZINC001206307708
Nc1ccc(Cl)cc1Nc1ncccn1    ZINC001212424943
Nc1cc(Cl)cnc1Nc1cccnc1    ZINC000389366107
Nc1cccc(Cl)c1Nc1ccncn1    ZINC001211030025
Nc1c(Cl)cccc1Nc1ccncn1    ZINC001216525155
Nc1ccccc1Nc1cnncc1Cl    ZINC001206314984
NCCONc1nc(Cl)c(F)cc1N    ZINC001156293979
Nc1ccc(Cl)nc1Nc1cccnc1    ZINC001173854664
Nc1ccc(Cl)cc1Nc1cccnn1    ZINC001212426976
Nc1ccccc1Nc1nccnc1Cl    ZINC000059979397
Nc1cnncc1Nc1cccc(Cl)c1    ZINC001176221860
Nc1nc(O)ncc1NC(=O)c1ccco1    ZINC001147096050
C=CNc1c(N)cc(F)cc1C(F)(F)F    ZINC001174791418
C=CNc1cc(C(F)(F)F)c(F)cc1N    ZINC001174787047
Nc1cc(F)ccc1NC(=O)c1ccco1    ZINC000020157362
COc1ccc(N)c(Nc2ccsc2)c1    ZINC000087544175
Nc1nc(O)nc(O)c1Nc1ccncn1    ZINC001211023959
Nc1nc(O)ncc1NC(=O)c1cnc[nH]1    ZINC001147259987
Nc1nc(O)ncc1Nc1c[n+]([O-])ccn1    ZINC001162777948
Nc1nc(O)ncc1NC(=O)c1cc[nH]n1    ZINC001146842654
Cc1sccc1Nc1c(N)cccc1O    ZINC001174461736
Cc1cscc1Nc1c(N)cccc1O    ZINC001175770584
Nc1nc(O)nc(O)c1Nc1ccnnc1    ZINC001209957618
Nc1ccnc(O)c1NC(=O)c1nc[nH]n1    ZINC001188691699
Nc1nc(O)ncc1NC(=O)c1ncc[nH]1    ZINC001187741599
Nc1nc(O)nc(O)c1Nc1cncnc1    ZINC001174383114
COc1cccc(N)c1Nc1ccsc1    ZINC001173823450
Nc1ccnc(O)c1NC(=O)c1cnn[nH]1    ZINC001189337498
Nc1cnncc1Nc1cc(O)cc(F)c1    ZINC001206766459
Nc1ncccc1Nc1ncc(F)cc1O    ZINC001212395376
Nc1cnncc1Nc1cc(F)ccc1O    ZINC001174626529
Nc1cc(F)cnc1Nc1cccc(O)n1    ZINC001212788027
Nc1cc(F)cnc1Nc1ccnc(O)c1    ZINC001212267686
Nc1ccnc(O)c1Nc1ncccc1F    ZINC001209806544
Nc1cnncc1Nc1cc(O)ccc1F    ZINC001210799859
Nc1cccnc1Nc1cnc(O)c(F)c1    ZINC001210598914
Nc1ccnc(O)c1Nc1cncc(F)c1    ZINC001174289805
Nc1cccnc1NC(=O)c1cc(F)c[nH]1    ZINC001188475978
Nc1cc(F)cnc1Nc1ccc(O)nc1    ZINC001176126902
Nc1cnncc1Nc1ccc(F)cc1O    ZINC001210015950
Nc1cnnc(O)c1Nc1ccccc1F    ZINC001173845415
Nc1cc(F)cnc1Nc1cncc(O)c1    ZINC001201633864
Nc1cnncc1Nc1ccc(O)cc1F    ZINC001176414074
Nc1cnncc1Nc1cccc(O)c1F    ZINC001212546931
Nc1cnnc(O)c1Nc1ccc(F)cc1    ZINC001173798533
Cc1ncc(CNc2ncccc2N)s1    ZINC000040997449
Cc1ncc(Nc2ncc(C)cc2N)s1    ZINC001212128388
Cc1nsc(Nc2ccc(C)cc2N)n1    ZINC001214175756
Cc1nc(Nc2cccnc2N)sc1C    ZINC001212388687
Nc1ccccc1Nc1cccc(F)c1F    ZINC000040229823
Nc1cc(F)c(F)cc1Nc1ccccc1    ZINC000146189097
Nc1ccc(F)cc1Nc1ccccc1F    ZINC000052119782
Nc1cc(F)cc(F)c1Nc1ccccc1    ZINC001173795035
Nc1ccc(F)cc1Nc1cccc(F)c1    ZINC000052119748
Nc1ccccc1Nc1c(F)cccc1F    ZINC000020585886
Nc1ccccc1Nc1ccc(F)cc1F    ZINC000020585605
Nc1ccccc1Nc1cc(F)cc(F)c1    ZINC000020585700
Nc1ccc(F)cc1Nc1ccc(F)cc1    ZINC000034080111
Nc1cc2c(cc1NC1=CCOC1)OCO2    ZINC001203391242
Nc1c(=O)oc2ccccc2c1NCCO    ZINC000002471329
Nc1ccc(F)cc1Nc1cnnc(O)c1    ZINC001214200008
Nc1cnncc1Nc1ccc(F)c(O)c1    ZINC001211215076
Nc1ccc(F)cc1Nc1cncnc1O    ZINC001214200256
Nc1cnnc(O)c1Nc1cccc(F)c1    ZINC001173836445
Nc1cnncc1Nc1cccc(F)c1O    ZINC001210196278
Nc1cnncc1Nc1c(O)cccc1F    ZINC001249991377
Nc1ccc(F)cc1Nc1ccnnc1O    ZINC001214200221
CCc1nnc(Nc2ccccc2N)s1    ZINC001206299591
CCc1ncsc1Nc1cccnc1N    ZINC001212398414
Cc1cc(C)c(N)c(Nc2cnns2)c1    ZINC001216097464
Nc1cccnc1NCCc1cncs1    ZINC001158882712
Cc1cc(Nc2cnncc2N)c(C)s1    ZINC001174420441
Nc1ccccc1Nc1ccc(F)c(F)c1    ZINC000020585462
Nc1ccc(F)c(F)c1Nc1ccccc1    ZINC000053163807
Nc1ccccc1Nc1cc(F)ccc1F    ZINC000020585209
COc1cccc(N)c1NCC(F)(F)F    ZINC001161630155
C/C=C\C(=O)Nc1cccc(C(=O)O)c1N    ZINC001594683570
C/C=C/C(=O)Nc1cccc(C(=O)O)c1N    ZINC001594683569
Nc1cc2c(cc1NC(=O)C1CC1)OCO2    ZINC000036737184
Nc1ccnc(O)c1Nc1ccc(F)cn1    ZINC001175850793
Nc1cccc(F)c1NC(=O)c1cn[nH]c1    ZINC000088134318
Nc1cc(F)cnc1Nc1cccnc1O    ZINC001206430256
Nc1cnncc1Nc1ccc(O)c(F)c1    ZINC001174732145
Nc1ccc(Nc2cnncc2N)c(F)n1    ZINC001203612913
Nc1cnncc1Nc1cnc(N)c(F)c1    ZINC001249754341
NC(=O)[C@H]1C[C@H]1C(=O)Nc1ncccc1N    ZINC001182372696
C#C[C@](C)(N)C(=O)Nc1c(N)ccnc1O    ZINC001218679814
Nc1cccnc1NC(=O)[C@H]1CNC(=O)C1    ZINC001143285726
C#CC(C)(C)C(=O)Nc1cnc(O)nc1N    ZINC001182638568
NC(=O)[C@@H]1C[C@@H]1C(=O)Nc1ncccc1N    ZINC001182372942
COc1cccc(N)c1N[C@H](C#N)C(N)=O    ZINC001170535976
Cc1noc(C)c1Nc1c(N)ccnc1O    ZINC001176177907
COc1cccc(N)c1N[C@@H](C#N)C(N)=O    ZINC001170535978
Nc1cccnc1NC(=O)[C@H]1CCC(=O)N1    ZINC001143113472
Cc1cnc(NCc2cc(O)no2)c(N)c1    ZINC001158563636
NC(=O)[C@@H]1C[C@H]1C(=O)Nc1ncccc1N    ZINC001182372698
COc1nccc(N)c1NC(=O)[C@H](C)C#N    ZINC001179888875
C#CCCCNc1ncc([N+](=O)[O-])cc1N    ZINC001155017818
CC(C)(C#N)C(=O)Nc1c(N)ccnc1O    ZINC001143395783
CCCC#CC(=O)Nc1cnc(O)nc1N    ZINC001184273778
CCOC(=O)[C@@H](C#N)Nc1ncccc1N    ZINC001159320005
Nc1cccnc1NC(=O)[C@@H]1CCC(=O)N1    ZINC001143113473
Nc1ccnc(O)c1NC(=O)[C@@H]1CCC=N1    ZINC001187355288
COc1ccc(N)c(Nc2cnoc2C)n1    ZINC001210584271
CNC(=O)/C=C/C(=O)Nc1ncccc1N    ZINC001144078161
Nc1ccc(F)cc1NC(=O)C=C1CCC1    ZINC000119730506
Nc1ccc(F)cc1NC(=O)C1CC=CC1    ZINC000082866210
Cc1occc1Nc1c(N)ccc(F)c1C    ZINC001211243201
NC(=O)[C@H]1C[C@@H]1C(=O)Nc1ncccc1N    ZINC001182372943
COc1nccc(N)c1Nc1cnoc1C    ZINC001210583785
COc1nonc1Nc1ccc(C)cc1N    ZINC001214178135
Nc1cccnc1NC(=O)[C@@H]1CNC(=O)C1    ZINC001143285723
Nc1cccnc1N[C@H]1CCC(=O)NC1=O    ZINC000084404128
COc1ccc(N)c(Nc2conc2C)n1    ZINC001212718654
COc1cc(Nc2conc2C)c(N)cn1    ZINC001212720914
NC(=O)C1(C(=O)Nc2ncccc2N)CC1    ZINC001143154767
COc1nccc(N)c1NC(=O)[C@@H](C)C#N    ZINC001179888874
C/C=C/C=C/C(=O)Nc1cnc(O)nc1N    ZINC001144000971
Nc1cccnc1NN=C1CC(C(=O)O)C1    ZINC001776096778
COc1nccc(N)c1NC(=O)CCC#N    ZINC001143189729
COc1cccc(N)c1NCc1ncon1    ZINC001162281487
Nc1cccnc1NC(=O)[C@H]1CCNC1=O    ZINC001182987388
COc1cc(Nc2cnoc2C)c(N)cn1    ZINC001210577981
Cc1cc(Nc2c(N)cnnc2O)c(C)o1    ZINC001210280952
Nc1ccnc(O)c1NC(=O)[C@H]1CCC=N1    ZINC001187355287
COc1nccc(N)c1Nc1conc1C    ZINC001212719496
CCOc1cc(Nc2cccnc2N)no1    ZINC001212395452
Nc1cccnc1N[C@@H]1CCC(=O)NC1=O    ZINC000084404126
CCOC(=O)[C@H](C#N)Nc1ncccc1N    ZINC001159320006
Nc1cccnc1NC(=O)[C@@H]1CCNC1=O    ZINC001182987389
Cc1occc1Nc1cc(F)c(C)cc1N    ZINC001211244263
Cc1cccc(N)c1NC1=CCSCC1    ZINC001201341646
Nc1nc(O)ncc1NC(=O)C1CC=CC1    ZINC001146702281
Nc1c(NCCO)ncnc1-n1cccn1    ZINC000301796514
Cc1cc(Nc2cc(F)ccc2N)nn1C    ZINC000300948198
Cc1cc(N)c(Nc2cncn2C)cc1F    ZINC001211249896
Cc1c(Nc2cc(F)ccc2N)ncn1C    ZINC001214200103
CCn1cnc(Nc2cc(F)ccc2N)c1    ZINC001214203562
Nc1nccc(F)c1NCCn1cccc1    ZINC001164446606
Cc1c(F)ccc(N)c1Nc1cnn(C)c1    ZINC001174332220
CCn1nccc1Nc1cc(F)ccc1N    ZINC001214196768
CCn1cc(Nc2cc(F)ccc2N)cn1    ZINC001214197269
Cc1n[nH]cc1Nc1c(N)ccc(F)c1C    ZINC001174474533
Cn1cccc1CNc1c(N)nccc1F    ZINC001162709684
Cc1cc(Nc2cc(F)ccc2N)n(C)n1    ZINC001214196867
Nc1ccccc1Nc1ccnn1CCF    ZINC001206331036
CCn1nccc1Nc1c(N)cnnc1O    ZINC001205281996
Cc1cc(Nc2c(N)cnnc2O)n(C)n1    ZINC001174822542
Cc1nn(C)cc1Nc1c(N)cnnc1O    ZINC001174333962
Nc1cnncc1Nc1cnn(CCO)c1    ZINC001176471991
COCn1cc(Nc2cnncc2N)cn1    ZINC001216574631
Cc1n[nH]c(C)c1Nc1c(N)cnnc1O    ZINC001174214971
Cc1c(Nc2c(N)cnnc2O)cnn1C    ZINC001174388867
CCn1cc(Nc2c(N)cnnc2O)cn1    ZINC001174567500
Cc1n[nH]cc1Nc1cc(F)c(C)cc1N    ZINC001174473452
Cc1c(Nc2cc(F)ccc2N)cnn1C    ZINC001214196679
Cc1cc(N)c(Nc2cnn(C)c2)cc1F    ZINC001174330798
Nc1ccccc1Nc1cn(CCF)cn1    ZINC001206331791
Cc1cc(N)c(Nc2ccn(C)n2)cc1F    ZINC001210351984
Cc1ncn(C)c1Nc1cc(F)ccc1N    ZINC001214200211
Cc1c(F)ccc(N)c1Nc1ccn(C)n1    ZINC001210354411
N#CC1(CNc2c(F)ccnc2N)CCC1    ZINC001162413333
Cc1c(F)ccc(N)c1Nc1cncn1C    ZINC001211251525
Cc1ncc(Nc2cc(F)ccc2N)n1C    ZINC001214203827
Cc1nn(C)cc1Nc1cc(F)ccc1N    ZINC000227460947
Cc1cnn(C)c1Nc1cc(F)ccc1N    ZINC001214197795
COc1ccc(N)c(NC2=CCCOC2)c1    ZINC001216506686
Cc1cccc(N)c1NC(=O)[C@H]1C[C@H](O)C1    ZINC001182644268
Nc1ccccc1NC(=O)C1CCOCC1    ZINC000036269943
COc1cccc(N)c1N/C(C)=C\C(C)=O    ZINC001163739059
COc1ccc(NC(=O)C2CCC2)c(N)c1    ZINC000020157221
Nc1ccccc1NC(=O)C[C@H]1CCCO1    ZINC000083522079
COc1cccc(N)c1NCC1CC(=O)C1    ZINC001168395058
C=C(C)Nc1cc(C(=O)OCC)ccc1N    ZINC001174789101
C=CCNc1ccc(C(=O)OCC)cc1N    ZINC000042783848
COc1ccc(N)c(NC2=CCOCC2)c1    ZINC001176142546
COc1ccc(N)c(NC(=O)[C@@H]2C[C@@H]2C)c1    ZINC000063209967
Nc1ccccc1NC(=O)C[C@@H]1CCCO1    ZINC000083522077
C/C=C(/C)C(=O)Nc1cc(OC)ccc1N    ZINC000818558359
CCOC(=O)c1ccc(NC2CC2)c(N)c1    ZINC000041046116
CCC1(C(=O)Nc2ccccc2N)COC1    ZINC000818558456
Cc1ccc(NC(=O)[C@H]2CCCO2)c(N)c1    ZINC000020157126
Nc1ccccc1NC(=O)C[C@H]1CCOC1    ZINC000335746911
Nc1ccccc1NC(=O)[C@H]1CCCOC1    ZINC000054769097
C[C@@H]1CC[C@H](C(=O)Nc2ccccc2N)O1    ZINC000088140304
Cc1ccc(NC(=O)[C@@H]2CCCO2)c(N)c1    ZINC000020157124
COc1ccc(N)c(NC(=O)CC2CC2)c1    ZINC000063209476
CC(=O)CCC(=O)Nc1c(C)cccc1N    ZINC001142749768
C/C=C(\C)Nc1c(N)cccc1C(=O)OC    ZINC001210794804
COC1CC(C(=O)Nc2ccccc2N)C1    ZINC000637803646
CC(C)(C)C(=O)C(=O)Nc1ccccc1N    ZINC000269200958
COC(=O)c1ccc(N)c(NC=C(C)C)c1    ZINC001174557484
C=CCCC(=O)Nc1cc(OC)ccc1N    ZINC000063209522
Nc1ccccc1NC(=O)[C@H]1CCCCO1    ZINC000050958543
COc1cccc(N)c1NC1=CCOCC1    ZINC001176146439
C=C(C)CNc1cc(C(=O)OC)ccc1N    ZINC001163375966
Nc1ccccc1NC(=O)[C@@H]1CCCOC1    ZINC000054769096
CC/C=C/Nc1cc(C(=O)OC)ccc1N    ZINC001170768444
C/C=C(\C)C(=O)Nc1cc(OC)ccc1N    ZINC000237207048
Nc1cc(C(=O)O)ccc1NC1CCCC1    ZINC000021993982
Nc1ccccc1NC(=O)C[C@@H]1CCOC1    ZINC000335746912
COc1cccc(N)c1NC1=CCCOC1    ZINC001216512347
Nc1ccccc1NC(=O)COCC1CC1    ZINC000019870526
C=CCCOCC(=O)Nc1ccccc1N    ZINC000644090377
COc1ccc(N)c(NC(=O)[C@H]2C[C@H]2C)c1    ZINC000063209963
C/C=C(\C)Nc1cc(C(=O)OC)ccc1N    ZINC001210794210
CCOC(=O)/C=C(\C)Nc1ccccc1N    ZINC000017060964
COc1ccc(N)c(NC(=O)C2CCC2)c1    ZINC000063209949
Cc1cccc(N)c1NC(=O)C1(C)COC1    ZINC001143390458
COc1ccc(N)c(NC(=O)[C@H]2C[C@@H]2C)c1    ZINC000063209964
COc1ccc(N)c(NC(=O)[C@@H]2C[C@H]2C)c1    ZINC000063209965
CCC/C=C/Nc1cc2c(cc1N)OCO2    ZINC001210060651
CCCC(=O)C(=O)Nc1c(C)cccc1N    ZINC001144037866
COC(=O)c1cccc(N)c1NC=C(C)C    ZINC001174556519
Nc1ccccc1NC(=O)[C@@H]1CCCCO1    ZINC000050958542
CN1CCC=C(Nc2c(N)ccnc2O)C1    ZINC001175576336
CO[C@@H]1CC=C(Nc2cnncc2N)CC1    ZINC001212875614
CC1(C)C(=O)NC[C@H]1Nc1ncccc1N    ZINC001163008431
CC(=O)N1CC(Nc2ncc(C)cc2N)C1    ZINC001159934337
C[C@@]1(C(=O)Nc2ncccc2N)CCNC1    ZINC001218538754
C[C@]1(C(=O)Nc2ncccc2N)CCCN1    ZINC001218537888
CN1CC=C(Nc2c(N)ccnc2O)CC1    ZINC001208795216
C=CC(=O)NCCNc1ncc(C)cc1N    ZINC001158835368
Cc1cnc(N[C@@H]2CCN(C)C2=O)c(N)c1    ZINC000230220109
CN1C[C@H](Nc2ncccc2N)CCC1=O    ZINC000082756588
Nc1cccnc1NC[C@@H]1CCNC(=O)C1    ZINC001154935868
Nc1cccnc1NC[C@H]1CCNC(=O)C1    ZINC001154935869
CC1(C)C(=O)NC[C@@H]1Nc1ncccc1N    ZINC001163008432
Nc1cccnc1NC(=O)[C@@H]1CCC[C@H]1N    ZINC001218538905
CN1C[C@@H](CNc2ncccc2N)CC1=O    ZINC000723566101
CCOc1ccc(NC2=CCNC2)c(N)n1    ZINC001159414709
Nc1cccnc1N[C@@H]1CCCNC(=O)C1    ZINC001162447805
Nc1cccnc1N[C@@H]1CN[C@@H]2COC[C@H]12    ZINC001155502594
Nc1cccnc1NC(=O)[C@@H]1CCCCN1    ZINC001218538432
Cc1cnc(N[C@H]2CCN(C)C2=O)c(N)c1    ZINC000230220113
Nc1cccnc1N[C@H]1CN[C@@H]2CCO[C@@H]21    ZINC001155636262
CC(=O)N[C@H]1C[C@H](Nc2ncccc2N)C1    ZINC001159508240
CN1C[C@@H](Nc2ncccc2N)CCC1=O    ZINC000082756589
Nc1cccnc1N[C@H]1CCCNC(=O)C1    ZINC001162447806
Cc1cnc(NC[C@H]2CCC(=O)N2)c(N)c1    ZINC000085426072
C[C@]1(C(=O)Nc2ncccc2N)CCNC1    ZINC001218538755
Cc1cnc(NC[C@@H]2CCC(=O)N2)c(N)c1    ZINC000085426069
Nc1cccnc1NCC(=O)N1CCCC1    ZINC000161549428
CN(C)C1(C(=O)Nc2ncccc2N)CC1    ZINC001182594651
CN1C[C@H](CNc2ncccc2N)CC1=O    ZINC000723566103
CO[C@H]1CC=C(Nc2cnncc2N)CC1    ZINC001212875615
Nc1cccnc1NC(=O)C1CCNCC1    ZINC001218537955
Cc1c(F)ccc(N)c1NC1=CCCCC1    ZINC001175754561
Nc1ccc(F)cc1NC[C@@H]1C[C@H]2C[C@H]2C1    ZINC000698007633
Cc1cc(N)c(NC2=CCCCC2)cc1F    ZINC001175753517
Nc1ccc(F)cc1NCC1C[C@@H]2C[C@H]2C1    ZINC000698007635
Nc1ccc(F)cc1NCC1C[C@H]2C[C@@H]2C1    ZINC000698007637
CCC[C@H](C)C(=O)Nc1ccc(C)cc1N    ZINC000008703508
Cc1ccc(N)c(N/C=C/C(C)(C)O)c1C    ZINC001203219593
CCCCCCC(=O)Nc1ccccc1N    ZINC000008703399
COc1cccc(N/C=C/C(C)(C)C)c1N    ZINC001159909159
CCCCC(=O)Nc1cc(C)c(C)cc1N    ZINC000020157516
CC[C@H](C)[C@@H](C)C(=O)Nc1ccccc1N    ZINC000422716498
Cc1cc(C)c(NC(=O)C(C)(C)C)c(N)c1    ZINC000070462805
COc1ccc(N)c(N/C=C/C(C)(C)C)c1    ZINC001175571013
CC(C)(C)CCC(=O)Nc1ccccc1N    ZINC000119442048
COc1ccc(NC2CCCCC2)c(N)c1    ZINC000045958845
Cc1cccc(N)c1NC(=O)[C@@H](C)C(C)C    ZINC000069684636
CCC(CC)CC(=O)Nc1ccccc1N    ZINC000119182360
CCC[C@H](C)CC(=O)Nc1ccccc1N    ZINC000119233946
CCCCCC(=O)Nc1ccc(C)cc1N    ZINC000008703505
CCC[C@@H](C)C(=O)Nc1ccc(C)cc1N    ZINC000008703507
CCC(C)(C)C(=O)Nc1ccc(C)cc1N    ZINC000008703509
CC[C@H](C)C(=O)Nc1cc(C)c(C)cc1N    ZINC000020157533
COc1cccc(N)c1NCCC1CCC1    ZINC001168889326
CCCC[C@H](C)C(=O)Nc1ccccc1N    ZINC000300983841
CC[C@H](C)[C@H](C)C(=O)Nc1ccccc1N    ZINC000422716497
CCC[C@@H](C)CC(=O)Nc1ccccc1N    ZINC000119233839
CC[C@@H](C)C(=O)Nc1cc(C)c(C)cc1N    ZINC000020157530
COc1ccc(N/C=C/C(C)(C)C)c(N)c1    ZINC001159913085
Cc1cc(N)c(NC(=O)C(C)(C)C)cc1C    ZINC000020157519
CCc1ccc(N)c(N/C=C/C(C)(C)O)c1    ZINC001203227179
Cc1cccc(N)c1NC(=O)[C@H](C)C(C)C    ZINC000069684638
CC[C@@H](C)[C@H](C)C(=O)Nc1ccccc1N    ZINC000422716499
CCC(CC)C(=O)Nc1ccc(C)cc1N    ZINC000008703506
COc1cccc(N)c1N/C=C/C(C)(C)C    ZINC001175572078
COc1cccc(N)c1NC(C)(C)C1CC1    ZINC001162522521
Cc1ccc(NC(=O)CC(C)(C)C)c(N)c1    ZINC000008703510
CCC(C)(C)CC(=O)Nc1ccccc1N    ZINC000357932257
CCCC[C@@H](C)C(=O)Nc1ccccc1N    ZINC000300983842
CC[C@@H](C)[C@@H](C)C(=O)Nc1ccccc1N    ZINC000422716496
Cc1cc(N)c(NC(=O)CC(C)C)cc1C    ZINC000020157525
Cc1cc(C)c(N)c(N/C=C/C(C)(C)O)c1    ZINC001203220391
Cc1cnc(NCC[C@H]2CCCN2)c(N)c1    ZINC001158626956
Cc1cnc(NC[C@@H]2CCCCN2)c(N)c1    ZINC001160146565
Cc1cnc(NC2(C)CCNCC2)c(N)c1    ZINC001157403848
CN1CCC[C@@H]1CCNc1ncccc1N    ZINC000693938167
Cc1cnc(N[C@@H]2CCC[C@H](N)C2)c(N)c1    ZINC001154987786
Cc1cnc(NC2CN(C(C)C)C2)c(N)c1    ZINC000382235344
CCN1CCC[C@@H](Nc2ncccc2N)C1    ZINC000049193288
Cc1cnc(NC[C@H]2CCCCN2)c(N)c1    ZINC001160146566
Cc1cnc(N[C@H]2CCC[C@H](N)C2)c(N)c1    ZINC001154987785
CC(C)(C)N1CC(Nc2ncccc2N)C1    ZINC001162221923
Cc1cnc(NC[C@H]2CN[C@H](C)C2)c(N)c1    ZINC001155102032
Cc1cnc(N[C@H]2CCC[C@@H](N)C2)c(N)c1    ZINC001154987787
Cc1cnc(N[C@@H]2CCC[C@@H](N)C2)c(N)c1    ZINC001154987784
CCN1CCC[C@H](Nc2ncccc2N)C1    ZINC000049193285
Nc1cc(Cl)cnc1NC(=O)C(F)F    ZINC001142783364
Nc1cccnc1NC(=O)c1csnn1    ZINC000129299459
Nc1ccnc(O)c1NC(=O)C(F)(F)F    ZINC001142763626
Nc1ncnc(Cl)c1Nc1cccnc1    ZINC001173853918
Nc1ncccc1Nc1cncnc1Cl    ZINC001212391483
Nc1cc(Cl)ncc1Nc1cncnc1    ZINC001174385734
Nc1ncccc1Nc1cnc(Cl)cn1    ZINC001212391721
Nc1ccc(Cl)nc1Nc1cncnc1    ZINC001174382928
Nc1ncccc1Nc1cncc(Cl)n1    ZINC001212391731
Nc1ccnc(Cl)c1Nc1ccncn1    ZINC001211024577
Nc1ncc(Cl)nc1Nc1cccnc1    ZINC001173855277
Nc1ccnc(Cl)c1Nc1ccnnc1    ZINC001209957267
Nc1cnncc1Nc1cnccc1Cl    ZINC001211210088
Nc1cc(Cl)cnc1Nc1ccncn1    ZINC001211025892
CC(F)(F)CNc1ncc(Cl)cc1N    ZINC000697629187
Nc1ncccc1Nc1cnnc(Cl)c1    ZINC001212388866
Nc1ncccc1Nc1cnc(Cl)nc1    ZINC001212391534
Nc1ncccc1Nc1nccnc1Cl    ZINC001212388713
Nc1cc(Cl)ncc1Nc1ccnnc1    ZINC001209956947
Nc1ccc(Cl)nc1Nc1ccncn1    ZINC001211024350
Nc1ncccc1Nc1ncncc1Cl    ZINC001212389578
Nc1ncccc1Nc1ccc(Cl)nn1    ZINC001212388925
Nc1cc(Cl)ncc1Nc1ccncn1    ZINC001211024354
Nc1cc(Cl)cnc1Nc1ccnnc1    ZINC001209955144
Nc1ncccc1Nc1cnncc1Cl    ZINC001212394051
Nc1ncccc1Nc1ccnnc1Cl    ZINC001212393395
Nc1cc(Cl)cnc1Nc1cncnc1    ZINC000308861596
Nc1ccnc(O)c1NC(=O)c1ncon1    ZINC001192015545
Nc1ccnc(Cl)c1Nc1cncnc1    ZINC001174384904
Nc1ccc(Cl)nc1Nc1ccnnc1    ZINC001209957856
CC(F)(F)CNc1cnc(Cl)cc1N    ZINC001154858773
CC(F)(F)CNc1nc(Cl)ccc1N    ZINC000697627755
Nc1c(=O)c(=O)c1Nc1cc(F)ccc1N    ZINC001214198371
Cc1sccc1Nc1c(N)ccnc1O    ZINC001174459225
COc1nccc(N)c1Nc1ccsc1    ZINC001173819090
Cc1ncc(Nc2c(N)cccc2O)s1    ZINC001212141658
Nc1cccnc1Nc1csc(CO)c1    ZINC001176367653
COc1ccc(N)c(Nc2cncs2)c1    ZINC001175497155
COc1ccc(N)c(Nc2cscn2)c1    ZINC001175940736
COc1ccc(N)c(Nc2nccs2)c1    ZINC001210992100
COc1cccc(N)c1Nc1nccs1    ZINC001210993709
COc1cccc(N)c1Nc1cscn1    ZINC001175945589
COc1cccc(N)c1Nc1cncs1    ZINC001175502745
COc1ccc(N)c(Nc2ccsc2)n1    ZINC000227776508
COc1cc(Nc2ccsc2)c(N)cn1    ZINC001173818363
Cc1cscc1Nc1c(N)ccnc1O    ZINC001175764340
Nc1nc(O)ncc1NC(=O)c1cnn[nH]1    ZINC001189351501
Nc1cnnc(O)c1Nc1cncc(F)c1    ZINC001174289448
Nc1nc(O)ncc1Nc1ncccc1F    ZINC001155256454
CCc1nnc(Nc2cccnc2N)s1    ZINC001212388843
Nc1cnnc(O)c1Nc1ncccc1F    ZINC001209804955
Nc1nc(O)ncc1Nc1cc(F)ccn1    ZINC001155256737
Nc1nc(O)ncc1NC(=O)c1nc[nH]n1    ZINC001188704289
Nc1cnncc1Nc1cnc(O)c(F)c1    ZINC001210599772
Nc1nc(O)ncc1Nc1ccc(F)cn1    ZINC001162784985
Nc1nc(O)ncc1Nc1cccc(F)n1    ZINC001162784095
Nc1cnnc(O)c1Nc1ccc(F)cn1    ZINC001175848296
Nc1ccc(F)cc1Nc1ncccc1F    ZINC000145541076
Nc1ccc(F)cc1Nc1cc(F)ccn1    ZINC001214197208
Nc1cccnc1Nc1cccc(F)c1F    ZINC000040229816
Nc1ccc(F)cc1Nc1cnccc1F    ZINC001214203843
Nc1ncccc1Nc1cc(F)cc(F)c1    ZINC000122684618
Nc1ccc(F)cc1Nc1cccc(F)n1    ZINC000142358560
Nc1ccccc1Nc1cnc(F)c(F)c1    ZINC001206331069
Nc1cccnc1Nc1ccc(F)c(F)c1    ZINC000020585457
Nc1ccc(F)cc1Nc1cncc(F)c1    ZINC000145838989
Nc1ccc(F)cc1Nc1cccnc1F    ZINC001214197055
Nc1cc(F)cnc1Nc1ccccc1F    ZINC000401134646
Nc1cccnc1NC[C@@H](O)C(F)(F)F    ZINC000236339059
Nc1cccnc1NCCOC(F)(F)F    ZINC000398204790
Nc1ccnc(O)c1NC(=O)C1=COCC1    ZINC001142553415
COC(=O)/C=C/C(=O)Nc1ncccc1N    ZINC001144094858
COCC#CC(=O)Nc1c(N)ccnc1O    ZINC001187123245
Nc1cccnc1Nc1cc(F)cc(F)c1    ZINC000020585695
Nc1cccnc1Nc1cc(F)ccc1F    ZINC000020585199
Nc1cc(F)cnc1Nc1ccc(F)cc1    ZINC000401129204
Nc1ccccc1Nc1cc(F)ncc1F    ZINC001206330572
Nc1ncccc1Nc1c(F)cccc1F    ZINC000122687661
Nc1ncccc1Nc1ccc(F)cc1F    ZINC000122682958
Nc1ccc(F)cc1Nc1ccnc(F)c1    ZINC001214198199
Nc1ncccc1Nc1ccc(F)c(F)c1    ZINC000122679417
Nc1ccccc1Nc1ncc(F)cc1F    ZINC001206309222
Nc1ccc(F)cc1Nc1ccc(F)cn1    ZINC000145542940
Nc1ncccc1Nc1cccc(F)c1F    ZINC000122725631
Nc1cc(F)cnc1Nc1cccc(F)c1    ZINC000401125341
Nc1cc(F)c(F)cc1Nc1cccnc1    ZINC001173855715
Nc1ccccc1Nc1nc(F)ccc1F    ZINC001206322519
Nc1ncccc1Nc1cc(F)ccc1F    ZINC000122677394
Nc1cc(F)cc(F)c1Nc1cccnc1    ZINC001173855725
Nc1ccc(F)c(F)c1Nc1cccnc1    ZINC001173856988
Nc1ccccc1Nc1ccc(F)nc1F    ZINC001206322527
COc1nccc(NCC(F)(F)F)c1N    ZINC001161629498
Nc1cccnc1NC[C@H](O)C(F)(F)F    ZINC000236339147
CC(=O)Nc1c(N)c(C=O)cc(C=O)c1N    ZINC000003845553
Nc1ccnc(O)c1NC(=O)C(=O)C1CC1    ZINC001182665131
Nc1ccc(F)cc1Nc1ccc(F)nc1    ZINC000145751684
Nc1cccnc1Nc1c(F)cccc1F    ZINC000020585881
Nc1cccnc1Nc1ccc(F)cc1F    ZINC000020585601
Nc1ccccc1Nc1cc(F)nc(F)c1    ZINC001206315765
Nc1nc(O)ncc1NC(=O)[C@H]1CCC=N1    ZINC001187369239
C#C[C@](C)(N)C(=O)Nc1cnc(O)nc1N    ZINC001219701133
Nc1nc(O)ncc1NC(=O)[C@@H]1CCC=N1    ZINC001187369240
CC(C)(C#N)C(=O)Nc1cnc(O)nc1N    ZINC001143404244
COc1nccc(NCc2ncon2)c1N    ZINC001162280259
Nc1cccnc1NC(=O)[C@@H]1CNC(=O)N1    ZINC001218538869
Cc1noc(C)c1Nc1c(N)cnnc1O    ZINC001176179067
Cc1noc(C)c1Nc1cc(F)ccc1N    ZINC001214198120
Cc1nocc1Nc1cc(F)c(C)cc1N    ZINC001212721953
Cc1oncc1Nc1cc(F)c(C)cc1N    ZINC001210579749
Cc1cc(Nc2ncc(F)cc2N)c(C)o1    ZINC001210279721
Cc1noc(Nc2cc(F)ccc2N)c1C    ZINC001214197217
CCc1cc(Nc2cc(F)ccc2N)on1    ZINC001214200149
Nc1nccc(F)c1NC1=CC(=O)CCC1    ZINC001163454451
Cc1nocc1Nc1c(N)ccc(F)c1C    ZINC001212725482
Cc1oncc1Nc1c(N)ccc(F)c1C    ZINC001210583795
Cc1ccc(CNc2c(N)nccc2F)o1    ZINC001161765449
Cc1cnc(NC2=CCSCC2)c(N)c1    ZINC001201332852
Cc1cc(Nc2ncc(F)cc2N)n(C)n1    ZINC001174821029
Cn1cc(CNc2c(F)ccnc2N)cn1    ZINC001161853354
Cc1n[nH]c(C)c1Nc1ncc(F)cc1N    ZINC001174215478
Cc1c(Nc2ncc(F)cc2N)cnn1C    ZINC001174387866
CCn1nccc1Nc1ncc(F)cc1N    ZINC001205281770
Cn1ncc(N)c1Nc1cc(F)ccc1N    ZINC001214199895
CCn1cc(Nc2ncc(F)cc2N)cn1    ZINC001174567062
Nc1ncccc1Nc1ccnn1CCF    ZINC001212398281
Cn1ccnc1CNc1c(F)ccnc1N    ZINC001161916132
Cc1nn(C)cc1Nc1ncc(F)cc1N    ZINC000401124398
Cn1nccc1CNc1c(F)ccnc1N    ZINC001161871971
Nc1ncccc1Nc1cn(CCF)cn1    ZINC001212397888
CC(=O)N(C)CC(=O)Nc1ccccc1N    ZINC000428694373
CC(C)/C=C/C(=O)Nc1c(N)ccnc1O    ZINC001142656473
COc1nccc(N)c1NC1=CCOCC1    ZINC001176140483
CC[C@@H](C)C(=O)C(=O)Nc1ncccc1N    ZINC001184315899
Cc1cccc(N)c1NC(=O)[C@@H]1COCN1    ZINC001218913648
CC(=O)[C@@H](C)CC(=O)Nc1ncccc1N    ZINC001184333993
COc1ccc(N)c(NC(=O)[C@@H]2CCN2)c1    ZINC001219142396
CC/C=C(\C)C(=O)Nc1c(N)ccnc1O    ZINC001142665919
CC(=O)NCC(=O)Nc1c(C)cccc1N    ZINC000309231055
Nc1cccnc1NC(=O)COCC1CC1    ZINC001182475727
COc1nccc(N/C(C)=C\C(C)=O)c1N    ZINC001163737997
C[C@@]1(C(=O)Nc2ncccc2N)CCCO1    ZINC000129302756
CC(=O)N[C@@H](C)C(=O)Nc1ccccc1N    ZINC000357906056
C[C@]1(C(=O)Nc2ncccc2N)CCCO1    ZINC000129302557
CC(=O)C[C@@H](C)C(=O)Nc1ncccc1N    ZINC001181247233
C/C=C(\C)Nc1cnc(C(=O)OC)cc1N    ZINC001210792418
C[C@@H]1OCC[C@@H]1C(=O)Nc1ncccc1N    ZINC000129312107
C/C=C(\C)C(=O)Nc1c(N)ccnc1OC    ZINC001143936973
C[C@@H]1CC[C@H](C(=O)Nc2ncccc2N)O1    ZINC000129294716
CC(C)CC(=O)C(=O)Nc1ncccc1N    ZINC001184325840
COc1nccc(N)c1NC(=O)[C@H]1C[C@@H]1C    ZINC001178557306
CC(=O)C[C@H](C)C(=O)Nc1ncccc1N    ZINC001181247234
Nc1cccnc1NC(=O)C[C@@H]1CCOC1    ZINC000401391169
COC(=O)c1cc(N)c(NC=C(C)C)cn1    ZINC001174554122
C[C@@]1(O)C[C@@H](C(=O)Nc2ncccc2N)C1    ZINC001185461650
C[C@]1(C(=O)Nc2ncccc2N)CCOC1    ZINC000687373752
COc1nccc(N)c1NC(=O)C=C(C)C    ZINC001143919553
CC[C@H](C)C(=O)C(=O)Nc1ncccc1N    ZINC001184315900
Nc1ccccc1NC(=O)COC1CNC1    ZINC000563147363
C=CC[C@H](Nc1ncccc1N)C(=O)OC    ZINC001158858223
Cc1cccc(N)c1NC(=O)C(=O)N(C)C    ZINC001143276938
C[C@@]1(C(=O)Nc2ncccc2N)CCOC1    ZINC000687373751
CC(=O)N[C@H](C)C(=O)Nc1ccccc1N    ZINC000357906055
C=CC[C@@H](Nc1ncccc1N)C(=O)OC    ZINC001158858222
COc1cccc(N)c1NC1(C(N)=O)CC1    ZINC001162549441
CCNC(=O)CC(=O)Nc1ccccc1N    ZINC000517567182
COc1ccc(N)c(NC(=O)C2(N)CC2)c1    ZINC001219141950
Nc1cccnc1NC(=O)C1CCOCC1    ZINC000129305647
COc1cc(NC2=CCCOC2)c(N)cn1    ZINC001216508037
COc1nccc(N)c1NC1=CCCOC1    ZINC001216505553
CC1(C)C[C@@H]1C(=O)Nc1c(N)ccnc1O    ZINC001181298026
C=CC[C@H](C)C(=O)Nc1c(N)ccnc1O    ZINC001144013689
Nc1cccnc1NC(=O)C[C@H]1CCOC1    ZINC000401391168
C=CC[C@@H](C)C(=O)Nc1c(N)ccnc1O    ZINC001144013687
COc1ccc(N)c(NC2=CCOCC2)n1    ZINC001176140565
COc1ccc(N)c(NC2=CCCOC2)n1    ZINC001216505430
Cc1cccc(N)c1NC(=O)CCC(N)=O    ZINC001142948973
Nc1ccccc1NC(=O)[C@@H]1CNCCO1    ZINC000647622254
COc1nccc(NCC2CC(=O)C2)c1N    ZINC001168391509
COc1cc(NC2=CCOCC2)c(N)cn1    ZINC001176141879
Nc1ccccc1NC(=O)[C@H]1CNCCO1    ZINC000444154763
COC1CC(C(=O)Nc2ncccc2N)C1    ZINC000703421700
Nc1cccnc1NC(=O)CC1(O)CCC1    ZINC001142614357
CCC1(C(=O)Nc2ncccc2N)COC1    ZINC001143447021
CN(C)C(=O)CC(=O)Nc1ccccc1N    ZINC000357935049
CC(=O)[C@H](C)CC(=O)Nc1ncccc1N    ZINC001184333992
CN1CCC=C(Nc2c(N)cnnc2O)C1    ZINC001175576564
Nc1cccnc1NC(=O)[C@]1(N)CCNC1    ZINC001218537907
Nc1cccnc1NC(=O)[C@H]1CNC[C@@H]1N    ZINC001218538391
Nc1ccc(F)cc1NC1=CCCNCC1    ZINC001159591887
Nc1c(F)cccc1NC=C1CCNCC1    ZINC001159870883
C[C@H](CCCC#N)Nc1cnc(O)nc1N    ZINC001172476816
Nc1cccnc1NC(=O)[C@@H]1C[C@@H](N)CN1    ZINC001218538467
CN1CC=C(Nc2c(N)cnnc2O)CC1    ZINC001208794132
C[C@@H](CCCC#N)Nc1cnc(O)nc1N    ZINC001172476817
Nc1c(F)cccc1NC1=CCCNCC1    ZINC001159870443
Nc1ccc(F)cc1NC=C1CCNCC1    ZINC001159591094
Nc1cc(F)ccc1NC=C1CCNCC1    ZINC001159442102
Nc1cccc(F)c1NC=C1CCNCC1    ZINC001159901072
Nc1cccc(F)c1NC1=CCCNCC1    ZINC001159904167
Nc1cc(F)ccc1NC1=CCCNCC1    ZINC001159442250
Nc1nccc(F)c1NC(C1CC1)C1CC1    ZINC001168743916
Nc1cccnc1NC(=O)[C@@]1(N)CCNC1    ZINC001218537908
Cc1cnc(N[C@H]2CCC[C@H]2CO)c(N)c1    ZINC000231266803
COC1CC(CNc2ncc(C)cc2N)C1    ZINC000705601946
Cc1cnc(N[C@@H](C)[C@@H]2CCCO2)c(N)c1    ZINC000085425295
Cc1cnc(N[C@@H]2CCO[C@@H](C)C2)c(N)c1    ZINC000235715377
CCC[C@@](C)(N)C(=O)Nc1ccccc1N    ZINC000904925827
CCC1(CNc2ncc(C)cc2N)COC1    ZINC001157546867
COC[C@H](Nc1ncc(C)cc1N)C1CC1    ZINC000397367686
CCN(CC)CC(=O)Nc1ccccc1N    ZINC000008703581
CC(=O)CC(C)(C)Nc1ncc(C)cc1N    ZINC001160299988
CC[C@H](C)CCC(=O)Nc1ncccc1N    ZINC001185563778
CCC[C@@H](C)Nc1ccc(C(N)=O)cc1N    ZINC000035330682
Cc1cccc(N)c1NC(=O)[C@H](C)N(C)C    ZINC001180861544
CC[C@H](C)Nc1ccc(C(=O)NC)cc1N    ZINC000133107544
COc1cc(N/C=C/C(C)(C)C)c(N)cn1    ZINC001175572638
Cc1cnc(N[C@H]2CCO[C@@H](C)C2)c(N)c1    ZINC000235675248
CCCC(C)(C)C(=O)Nc1ncccc1N    ZINC001144109623
Cc1cnc(N[C@@H]2CCOC[C@@H]2C)c(N)c1    ZINC000300992765
Cc1cnc(N[C@@H]2CCOC[C@H]2C)c(N)c1    ZINC000300992769
Cc1cnc(NCC(=O)C(C)(C)C)c(N)c1    ZINC001156054156
CC[C@@H](C)CCC(=O)Nc1ncccc1N    ZINC001185563777
CCCNc1ccc(C(=O)N(C)C)cc1N    ZINC000133123979
CCNc1ccc(C(=O)NC(C)C)cc1N    ZINC000225405430
CCCCCNc1ccc(C(N)=O)cc1N    ZINC000035330716
Cc1cnc(NCC2(CO)CCC2)c(N)c1    ZINC000717631191
CCC1(Nc2c(N)cccc2OC)CNC1    ZINC001168582709
CC(C)(N)CCC(=O)Nc1ccccc1N    ZINC000647622171
CCCN[C@H](C)C(=O)Nc1ccccc1N    ZINC000294873456
COC[C@@H](Nc1ncc(C)cc1N)C1CC1    ZINC000397367684
COc1cccc(N)c1N[C@H]1CCN(C)C1    ZINC001167278172
COc1ccc(N)c(N/C=C/C(C)(C)C)n1    ZINC001175568966
CC[C@@H](C(=O)Nc1ccccc1N)N(C)C    ZINC000637804192
CCCNC(=O)c1ccc(NCC)c(N)c1    ZINC000225405369
CCC[C@](C)(N)C(=O)Nc1ccccc1N    ZINC000904925828
CC[C@H](C(=O)Nc1ccccc1N)N(C)C    ZINC000637804191
C[C@@]1(O)CC[C@@H](Nc2ncccc2N)CC1    ZINC001154951784
CCCCNc1ccc(C(=O)NC)cc1N    ZINC000133108800
Cc1cnc(NC2(CO)CCCC2)c(N)c1    ZINC000085425796
CC(C)N(C)CC(=O)Nc1ccccc1N    ZINC000019261749
CC(C)[C@@H](CN)C(=O)Nc1ccccc1N    ZINC000433156829
CNC(=O)c1ccc(NCC(C)C)c(N)c1    ZINC000133107965
CNC(=O)c1ccc(NC(C)(C)C)c(N)c1    ZINC000133109245
Cc1cnc(NC[C@@H]2CC(C)(C)O2)c(N)c1    ZINC001157660954
CCC/C=C/Nc1ccc(OCC)nc1N    ZINC001159410526
CC(C)[C@@H](N)CC(=O)Nc1ccccc1N    ZINC000669508545
CC(C)CCNc1ccc(C(N)=O)cc1N    ZINC000035330733
Cc1cnc(NC[C@H]2C[C@@](C)(O)C2)c(N)c1    ZINC001157559674
CCCNc1ccc(C(=O)NCC)cc1N    ZINC000133120037
COc1nccc(NCCC2CCC2)c1N    ZINC001168888654
COC1CCC(Nc2ncccc2N)CC1    ZINC000703836629
CC(C)[C@H](CN)C(=O)Nc1ccccc1N    ZINC000433156830
Cc1cnc(N[C@@H]2CCO[C@H](C)C2)c(N)c1    ZINC000235419289
Nc1ccccc1NCCN1CCOCC1    ZINC000020383945
COc1cccc(N)c1NC(=N)C(C)(C)C    ZINC001162664869
Cc1cnc(NC[C@H]2CCCCO2)c(N)c1    ZINC000085425609
Cc1cnc(N[C@H]2CCO[C@H](C)C2)c(N)c1    ZINC000235365833
CCCCC(=O)[C@H](C)Nc1ncccc1N    ZINC001158612317
COc1cccc(N)c1NCC1CN(C)C1    ZINC001170256461
COc1nccc(NC(C)(C)C2CC2)c1N    ZINC001162518183
CC(C)[C@H](N)CC(=O)Nc1ccccc1N    ZINC000669508546
CCC[C@H](C)Nc1ccc(C(N)=O)cc1N    ZINC000035330686
CCCN[C@@H](C)C(=O)Nc1ccccc1N    ZINC000294873459
CCNC(=O)c1ccc(NC(C)C)c(N)c1    ZINC000133120256
Cc1cnc(NC[C@@H]2CCCCO2)c(N)c1    ZINC000085425606
CCCN(C)CC(=O)Nc1ccccc1N    ZINC000037097842
COc1nccc(N)c1N/C=C/C(C)(C)C    ZINC001175572405
Cc1cnc(N[C@H]2CCOC[C@@H]2C)c(N)c1    ZINC000300992771
COc1cccc(N)c1N[C@@H]1CCN[C@@H]1C    ZINC001162677847
Cc1cnc(NC[C@H]2CC(C)(C)O2)c(N)c1    ZINC001157660952
Cc1cnc(N[C@H]2CCOC[C@H]2C)c(N)c1    ZINC000300992767
CC(C)NCCC(=O)Nc1ccccc1N    ZINC000131556085
CC[C@@H](C)Nc1ccc(C(=O)NC)cc1N    ZINC000133107362
CC[C@H](C)C[C@H](C)Nc1ncc(C)cc1N    ZINC000085426195
CC[C@H](C)C[C@@H](C)Nc1ncc(C)cc1N    ZINC000085426189
CC[C@@H](C)C[C@H](C)Nc1ncc(C)cc1N    ZINC000085426191
CC(C)(C)CC(C)(C)Nc1ncccc1N    ZINC000043430300
CC[C@@H](C)C[C@@H](C)Nc1ncc(C)cc1N    ZINC000085426188
Nc1ncc(Cl)nc1NC(=O)C(F)F    ZINC001142784141
Nc1ncc(Cl)nc1Nc1ccncn1    ZINC001211025423
Nc1ncnc(Cl)c1Nc1ccncn1    ZINC001211023101
Nc1nc(O)ncc1NC(=O)C(F)(F)F    ZINC000307664892
Nc1ncc(Cl)nc1Nc1ccnnc1    ZINC001209955442
Nc1ncnc(Cl)c1Nc1ccnnc1    ZINC001209953899
Nc1ncc(Cl)nc1Nc1cncnc1    ZINC001174384126
Nc1ncnc(Cl)c1Nc1cncnc1    ZINC001174384252
CC(F)(F)CNc1ncnc(Cl)c1N    ZINC000697628957
CCNc1nc(Cl)nc(C(F)F)c1N    ZINC000217639814
Nc1nc(O)ncc1NC(=O)c1ncon1    ZINC001192030668
CC(F)(F)CNc1nnc(Cl)cc1N    ZINC001162227798
Cc1occc1Nc1c(N)cccc1Cl    ZINC001211242736
Cc1c(Cl)ccc(N)c1Nc1ccoc1    ZINC001173937325
Cc1occc1Nc1cc(Cl)ccc1N    ZINC001211242673
Cc1cc(Cl)c(N)c(Nc2ccco2)c1    ZINC001216091720
Nc1cnncc1Nc1csc(CO)c1    ZINC001176370847
Cc1sccc1Nc1c(N)cnnc1O    ZINC001174459179
Cc1ncc(Nc2c(N)ccnc2O)s1    ZINC001212130445
COc1cc(Nc2cscn2)c(N)cn1    ZINC001175941175
COc1ccc(N)c(Nc2cscn2)n1    ZINC001175941520
Cc1cscc1Nc1c(N)cnnc1O    ZINC001175764865
COc1nccc(N)c1Nc1cncs1    ZINC001175495743
COc1cc(Nc2nccs2)c(N)cn1    ZINC001210991435
