# Supplementary material for: Implementing a Scoring Function Based on Interaction Fingerprint for Autogrow4: Protein Kinase CK1δ as a Case Study
Source: Front Mol Biosci. 2022 Jul 7;9:909499. doi: 10.3389/fmolb.2022.909499 (PMC9301033; doi:10.3389/fmolb.2022.909499)
Supplement: Supplementary file 1 [file DataSheet1.ZIP › autogrow4-4.0.3/autogrow/operators/mutation/smiles_click_chem/reaction_libraries/robust_rxns/complementary_mol_dir/aryl_halide_nitrogen_optional_robust.smi]

Clc1ccccc1    ZINC000000896527
Clc1ccccn1    ZINC000000404334
Clc1cccnc1    ZINC000000404335
Clc1ccncc1    ZINC000000402776
Clc1cccnn1    ZINC000008764173
Clc1cnccn1    ZINC000002008821
Clc1cncnc1    ZINC000002513831
Clc1ccncn1    ZINC000020358090
Clc1ncccn1    ZINC000001676249
Clc1ccnnc1    ZINC000040448464
Cc1ccc(Cl)cc1    ZINC000001596323
Cc1ccccc1Cl    ZINC000001648221
Cc1cccc(Cl)c1    ZINC000001648222
Cc1cnccc1Cl    ZINC000002578098
Cc1ncccc1Cl    ZINC000002598976
Cc1cccnc1Cl    ZINC000000403383
Cc1cncc(Cl)c1    ZINC000002599045
Cc1ccncc1Cl    ZINC000002599069
Cc1ccc(Cl)nc1    ZINC000000152326
Cc1ccc(Cl)cn1    ZINC000002599020
Nc1cccc(Cl)c1    ZINC000000047986
Cc1cc(Cl)ccn1    ZINC000002391146
Cc1ccnc(Cl)c1    ZINC000000388110
Nc1ccccc1Cl    ZINC000000164914
Cc1cccc(Cl)n1    ZINC000000388111
Nc1ccc(Cl)cc1    ZINC000000403225
Oc1ccc(Cl)cc1    ZINC000000001885
Oc1ccccc1Cl    ZINC000000402767
Oc1cccc(Cl)c1    ZINC000000404329
Nc1cncc(Cl)c1    ZINC000000332989
Nc1ncccc1Cl    ZINC000019737460
Cc1ncc(Cl)cn1    ZINC000001644846
Nc1ccc(Cl)cn1    ZINC000019143849
Cc1ccc(Cl)nn1    ZINC000000152979
Cc1cc(Cl)ncn1    ZINC000002581590
Cc1cnc(Cl)cn1    ZINC000035569620
Nc1cc(Cl)ccn1    ZINC000019735878
Nc1cnccc1Cl    ZINC000000331594
Cc1cncc(Cl)n1    ZINC000004287800
Cc1nccnc1Cl    ZINC000001672435
Cc1cnc(Cl)nc1    ZINC000014982419
Nc1cccc(Cl)n1    ZINC000019735874
Cc1cncnc1Cl    ZINC000014982420
Nc1ccc(Cl)nc1    ZINC000000331618
Cc1cnnc(Cl)c1    ZINC000015444618
Cc1ccnnc1Cl    ZINC000015444620
Nc1ccncc1Cl    ZINC000000333066
Nc1cccnc1Cl    ZINC000000164466
Cc1nccc(Cl)n1    ZINC000001644965
Cc1ncncc1Cl    ZINC000014982422
Nc1ccnc(Cl)c1    ZINC000019015383
Cc1ccnc(Cl)n1    ZINC000002515987
C[n+]1ccccc1Cl    ZINC000003861437
C[n+]1cccc(Cl)c1    ZINC000000330911
Oc1ccc(Cl)nc1    ZINC000000335761
Oc1cccnc1Cl    ZINC000000164485
[O-][n+]1ccccc1Cl    ZINC000000406919
O=c1cc(Cl)cc[nH]1    ZINC000002598079
[O-][n+]1ccc(Cl)cc1    ZINC000000407058
Oc1cnccc1Cl    ZINC000002583363
[O-][n+]1cccc(Cl)c1    ZINC000002582040
O=c1cc[nH]cc1Cl    ZINC000002599072
O=c1ccc(Cl)c[nH]1    ZINC000008698076
O=c1[nH]cccc1Cl    ZINC000008698090
O=c1cccc(Cl)[nH]1    ZINC000000388230
Oc1cncc(Cl)c1    ZINC000000164486
Oc1ccnc(Cl)c1    ZINC000095670834
Nc1nccnc1Cl    ZINC000001101989
Nc1ccnnc1Cl    ZINC000040448770
Nc1cncc(Cl)n1    ZINC000001101988
Nc1cc(Cl)ncn1    ZINC000001675006
Nc1cnc(Cl)cn1    ZINC000035635542
Nc1cc(Cl)cnn1    ZINC000034120869
Nc1cnnc(Cl)c1    ZINC000034225738
Nc1nccc(Cl)n1    ZINC000000967348
Nc1ccnc(Cl)n1    ZINC000001595944
Nc1ncc(Cl)cn1    ZINC000001402616
Nc1cnncc1Cl    ZINC000039367810
Nc1cncnc1Cl    ZINC000037594042
Nc1cnc(Cl)nc1    ZINC000020357595
Nc1nnccc1Cl    ZINC000117451708
Nc1ccc(Cl)nn1    ZINC000000967320
Nc1ncncc1Cl    ZINC000039052643
C[n+]1ccnc(Cl)c1    ZINC000008299398
O=c1[nH]ccnc1Cl    ZINC000043536705
[O-][n+]1ccncc1Cl    ZINC000001581402
Oc1cnnc(Cl)c1    ZINC000081218621
Oc1cc(Cl)cnn1    ZINC000034936283
Oc1ccc(Cl)nn1    ZINC000008616208
O=c1nc(Cl)cc[nH]1    ZINC000039433828
O=c1cc(Cl)nc[nH]1    ZINC000095100162
Oc1cnc(Cl)nc1    ZINC000095616276
Oc1ccnnc1Cl    ZINC000079637243
Oc1cnncc1Cl    ZINC000090411160
O=c1cnc(Cl)c[nH]1    ZINC000034363470
Oc1ccnc(Cl)n1    ZINC000034122619
O=c1[nH]cncc1Cl    ZINC000003209701
O=c1ncc(Cl)c[nH]1    ZINC000015721423
Oc1cncc(Cl)n1    ZINC000036949546
Oc1nnccc1Cl    ZINC000077028186
[O-][n+]1ccnc(Cl)c1    ZINC000001591232
Nc1ncnc(Cl)n1    ZINC000002036831
Fc1ccccc1Cl    ZINC000000388392
Fc1cccc(Cl)c1    ZINC000000388391
Fc1ccc(Cl)cc1    ZINC000000394368
Fc1ncccc1Cl    ZINC000002598988
Fc1ccc(Cl)cn1    ZINC000001596028
Fc1cccnc1Cl    ZINC000002384113
Fc1cncc(Cl)c1    ZINC000002547814
Fc1ccncc1Cl    ZINC000002540648
Fc1cc(Cl)ccn1    ZINC000002526715
Fc1ccc(Cl)nc1    ZINC000002384133
Fc1cccc(Cl)n1    ZINC000002149727
Fc1ccnc(Cl)c1    ZINC000002525818
Fc1cnccc1Cl    ZINC000002598038
Nc1nnc(Cl)nn1    ZINC000104633126
Fc1cc(Cl)ncn1    ZINC000015444568
Fc1cncnc1Cl    ZINC000015444654
Fc1ncc(Cl)cn1    ZINC000032168728
Fc1cnc(Cl)nc1    ZINC000002510623
Fc1nccc(Cl)n1    ZINC000032168878
Fc1ccc(Cl)nn1    ZINC000034545584
C#Cc1ccc(Cl)cc1    ZINC000001845607
C#Cc1cccc(Cl)c1    ZINC000002513044
C#Cc1ccccc1Cl    ZINC000002562355
C#Cc1ccnc(Cl)c1    ZINC000037593997
[C-]#[N+]c1ccc(Cl)cc1    ZINC000095670292
[C-]#[N+]c1ccccc1Cl    ZINC000095698260
C#Cc1cncc(Cl)c1    ZINC000022013250
C#Cc1ccc(Cl)nc1    ZINC000036533654
C#Cc1cnccc1Cl    ZINC000095761562
C#Cc1ncccc1Cl    ZINC000039049395
C#Cc1cccc(Cl)n1    ZINC000037594092
[C-]#[N+]c1cccc(Cl)c1    ZINC000095686581
N#Cc1ccc(Cl)cc1    ZINC000000157255
C#Cc1ccncc1Cl    ZINC000072265846
C#Cc1ccc(Cl)cn1    ZINC000072265845
N#Cc1ccccc1Cl    ZINC000000157274
N#Cc1cccc(Cl)c1    ZINC000000404318
C#Cc1cccnc1Cl    ZINC000059438220
N#Cc1cccc(Cl)n1    ZINC000006093447
N#Cc1ccnc(Cl)c1    ZINC000000154100
N#Cc1ccc(Cl)nc1    ZINC000000166496
N#Cc1cnccc1Cl    ZINC000014628929
C#Cc1cncc(Cl)n1    ZINC000072265848
N#Cc1ncccc1Cl    ZINC000000332990
N#Cc1cc(Cl)ccn1    ZINC000000065282
C#Cc1cnc(Cl)nc1    ZINC000095761575
N#Cc1ccncc1Cl    ZINC000002547813
C#Cc1ccnc(Cl)n1    ZINC000039053293
C#Cc1nccnc1Cl    ZINC000072265849
C#Cc1ncc(Cl)cn1    ZINC000079047841
[C-]#[N+]c1ccc(Cl)cn1    ZINC000100716033
N#Cc1cncc(Cl)c1    ZINC000002524724
N#Cc1ccc(Cl)cn1    ZINC000002510866
C#Cc1ccc(Cl)nn1    ZINC000095835378
N#Cc1cccnc1Cl    ZINC000000091827
C=Cc1ccccc1Cl    ZINC000001561519
C=Cc1ccc(Cl)cc1    ZINC000001561521
C=Cc1cccc(Cl)c1    ZINC000001561520
N#Cc1nccc(Cl)n1    ZINC000044116755
N#Cc1ccnc(Cl)n1    ZINC000001689926
N#Cc1ccnnc1Cl    ZINC000039215692
N#Cc1cnnc(Cl)c1    ZINC000142129516
N#Cc1cncc(Cl)n1    ZINC000005784094
N#Cc1cnc(Cl)nc1    ZINC000039053758
N#Cc1nccnc1Cl    ZINC000000161160
N#Cc1ncc(Cl)cn1    ZINC000000336445
N#Cc1cc(Cl)ncn1    ZINC000044116735
N#Cc1ccc(Cl)nn1    ZINC000021299079
N#Cc1cncnc1Cl    ZINC000039401598
N#Cc1cnc(Cl)cn1    ZINC000030678538
N#[N+]c1ccc(Cl)cc1    ZINC000003861289
N#[N+]c1cccc(Cl)c1    ZINC000005785102
N#[N+]c1ccccc1Cl    ZINC000003861669
C=Cc1ccc(Cl)nc1    ZINC000036455628
C=Cc1cc(Cl)ccn1    ZINC000039052117
C=Cc1cccnc1Cl    ZINC000140297681
C=Cc1ccc(Cl)cn1    ZINC000034580633
O=Cc1ccccc1Cl    ZINC000001706909
O=Cc1ccc(Cl)cc1    ZINC000000896325
O=Cc1cccc(Cl)c1    ZINC000000164556
C=Cc1cnc(Cl)nc1    ZINC000035569413
Cc1ccc(Cl)cc1C    ZINC000001845972
Cc1cccc(Cl)c1C    ZINC000002013566
Cc1ccc(Cl)c(C)c1    ZINC000002528191
CCc1ccccc1Cl    ZINC000001698677
CCc1cccc(Cl)c1    ZINC000001690565
CCc1ccc(Cl)cc1    ZINC000001845935
Cc1cc(C)cc(Cl)c1    ZINC000001846534
Cc1cccc(C)c1Cl    ZINC000002013565
Cc1ccc(C)c(Cl)c1    ZINC000001690023
O=Nc1ccc(Cl)cc1    ZINC000005328624
O=Cc1ccc(Cl)nc1    ZINC000000169497
O=Cc1cnccc1Cl    ZINC000014982474
O=Cc1cc(Cl)ccn1    ZINC000014008093
O=Cc1ccnc(Cl)c1    ZINC000003883725
O=Cc1ccc(Cl)cn1    ZINC000008698212
O=Cc1cccc(Cl)n1    ZINC000014982470
O=Cc1ncccc1Cl    ZINC000014982472
O=Cc1ccncc1Cl    ZINC000012958751
O=Cc1cccnc1Cl    ZINC000000168332
O=Cc1cncc(Cl)c1    ZINC000006643293
Cc1cc(Cl)cnc1C    ZINC000064220327
Cc1cncc(C)c1Cl    ZINC000034596254
CCc1cccc(Cl)n1    ZINC000034160764
Cc1ccc(N)c(Cl)c1    ZINC000000388156
Cc1cc(C)nc(Cl)c1    ZINC000008698237
Cc1cc(Cl)c(C)cn1    ZINC000072202806
Cc1cc(Cl)cc(C)n1    ZINC000000331917
CCc1cccnc1Cl    ZINC000071372394
Cc1ccnc(Cl)c1C    ZINC000039239445
CCc1cnccc1Cl    ZINC000060020004
Cc1cncc(Cl)c1C    ZINC000146897259
Cc1cccc(N)c1Cl    ZINC000022129869
Cc1ccc(C)c(Cl)n1    ZINC000039239447
Cc1c(N)cccc1Cl    ZINC000000157621
Cc1ccc(Cl)c(C)n1    ZINC000022113170
Cc1ccc(Cl)c(N)c1    ZINC000000407045
CCc1ccc(Cl)nc1    ZINC000038282036
Cc1cc(Cl)ccc1N    ZINC000000157577
Cc1cnc(Cl)cc1C    ZINC000039050556
CCc1ccncc1Cl    ZINC000039278002
Cc1ccc(Cl)nc1C    ZINC000021953269
CNc1cccc(Cl)c1    ZINC000000167057
Cc1nccc(Cl)c1C    ZINC000039050613
CCc1ccc(Cl)cn1    ZINC000044121407
Cc1ccc(N)cc1Cl    ZINC000000388037
Cc1cc(N)ccc1Cl    ZINC000000399225
NCc1cccc(Cl)c1    ZINC000000164422
CCc1ccnc(Cl)c1    ZINC000022054545
CNc1ccccc1Cl    ZINC000000167053
NCc1ccc(Cl)cc1    ZINC000000157594
Cc1cnc(Cl)c(C)c1    ZINC000039239446
Cc1cc(C)c(Cl)cn1    ZINC000041124419
CNc1ccc(Cl)cc1    ZINC000000407013
Cc1cccc(Cl)c1N    ZINC000000404327
Cc1cc(N)cc(Cl)c1    ZINC000039234707
NCc1ccccc1Cl    ZINC000000157592
Cc1ccc(Cl)cc1N    ZINC000000157612
O=Cc1ccc(Cl)nn1    ZINC000021982409
O=Cc1cc(Cl)ncn1    ZINC000026461796
O=Cc1nccc(Cl)n1    ZINC000071261592
O=Cc1nccnc1Cl    ZINC000026897747
O=Cc1cnc(Cl)cn1    ZINC000085221111
O=Cc1cncc(Cl)n1    ZINC000038258358
O=Cc1ncc(Cl)cn1    ZINC000091366415
O=Cc1ccnc(Cl)n1    ZINC000095642166
O=Cc1cnc(Cl)nc1    ZINC000022113854
Cc1ccc(O)cc1Cl    ZINC000000407449
OCc1cccc(Cl)c1    ZINC000000164557
Cc1cc(O)ccc1Cl    ZINC000000001124
Cc1ccc(O)c(Cl)c1    ZINC000000409223
COc1ccc(Cl)cc1    ZINC000000388374
COc1ccccc1Cl    ZINC000000388385
Cc1c(O)cccc1Cl    ZINC000001673209
Cc1cc(Cl)ccc1O    ZINC000000404328
COc1cccc(Cl)c1    ZINC000000388368
OCc1ccc(Cl)cc1    ZINC000000157482
OCc1ccccc1Cl    ZINC000000157459
Cc1cc(O)cc(Cl)c1    ZINC000002039642
Cc1ccc(Cl)cc1O    ZINC000000158233
Cc1cccc(Cl)c1O    ZINC000000164375
Cc1cccc(O)c1Cl    ZINC000001999368
Cc1ccc(Cl)c(O)c1    ZINC000000388375
Nc1ccc(N)c(Cl)c1    ZINC000000388453
Cc1ccc(Cl)nc1N    ZINC000039050374
Nc1cccc(Cl)c1N    ZINC000001588400
NCc1ccc(Cl)nc1    ZINC000002568143
Nc1cc(N)cc(Cl)c1    ZINC000000398782
CCc1cnc(Cl)nc1    ZINC000002569912
Cc1nccc(Cl)c1N    ZINC000059349578
Cc1nc(N)ccc1Cl    ZINC000015423947
Cc1cc(C)nc(Cl)n1    ZINC000001529072
CNc1ncccc1Cl    ZINC000021510803
Cc1ccnc(N)c1Cl    ZINC000021981816
CNc1cccnc1Cl    ZINC000019801106
NNc1cccc(Cl)c1    ZINC000000085247
NCc1ccncc1Cl    ZINC000035569966
Cc1nc(Cl)ccc1N    ZINC000002384072
CCc1cc(Cl)ncn1    ZINC000026420701
Cc1ccnc(Cl)c1N    ZINC000002568142
Cc1cc(N)nc(Cl)c1    ZINC000021981879
Cc1cnc(Cl)c(C)n1    ZINC000012370905
Cc1cnc(N)c(Cl)c1    ZINC000026466278
NCc1cc(Cl)ccn1    ZINC000039051096
Cc1cc(Cl)cnc1N    ZINC000019735877
Cc1cc(N)c(Cl)cn1    ZINC000020272696
CNc1ccc(Cl)nc1    ZINC000034575127
NCc1cccc(Cl)n1    ZINC000037594046
CCc1ccc(Cl)nn1    ZINC000066055147
CCc1nccnc1Cl    ZINC000002516011
NNc1ccc(Cl)cc1    ZINC000000088600
Cc1c(N)cncc1Cl    ZINC000003881110
Cc1cncc(Cl)c1N    ZINC000008698208
Nc1ccc(Cl)c(N)c1    ZINC000000388158
CCc1nccc(Cl)n1    ZINC000036882175
Cc1cc(Cl)cc(N)n1    ZINC000040448287
Nc1ccc(Cl)cc1N    ZINC000000388066
CCc1cncnc1Cl    ZINC000021299588
Cn1cc(Cl)ccc1=N    ZINC000334139337
CNc1cccc(Cl)n1    ZINC000019801003
CNc1cc(Cl)ccn1    ZINC000021303251
Cc1c(N)ccnc1Cl    ZINC000039258449
NCc1ccnc(Cl)c1    ZINC000004072644
NCc1ncccc1Cl    ZINC000002548008
Cc1ncc(Cl)cc1N    ZINC000035570467
Cc1cc(C)c(Cl)nn1    ZINC000072204536
CCc1cnnc(Cl)c1    ZINC000253496072
Cc1cnc(Cl)nc1C    ZINC000037593980
Cc1cnc(Cl)cc1N    ZINC000038540555
Cc1ncc(C)c(Cl)n1    ZINC000019091751
NCc1cnccc1Cl    ZINC000035570032
Cc1ncnc(Cl)c1C    ZINC000039052972
Cc1ccc(Cl)c(N)n1    ZINC000039190998
Cc1c(N)nccc1Cl    ZINC000088189850
NNc1ccccc1Cl    ZINC000000085239
Cc1cc(N)ncc1Cl    ZINC000022009755
Cc1cnc(Cl)c(N)c1    ZINC000002585529
Cc1cc(Cl)c(N)cn1    ZINC000026506757
Cc1ccc(N)nc1Cl    ZINC000039050372
Cc1nccc(N)c1Cl    ZINC000014982028
NCc1ccc(Cl)cn1    ZINC000044831846
Cc1cc(Cl)ncc1N    ZINC000002585532
Cc1cc(Cl)nnc1C    ZINC000054930889
Cc1ccc(N)c(Cl)n1    ZINC000002384060
Cc1cc(Cl)nc(C)n1    ZINC000002559906
Cc1ncc(Cl)nc1C    ZINC000039252078
Cc1cc(N)cc(Cl)n1    ZINC000067176130
NCc1cncc(Cl)c1    ZINC000035570034
Cc1cnc(N)cc1Cl    ZINC000035569807
Cc1cnc(C)c(Cl)n1    ZINC000000404322
Cc1ncc(N)cc1Cl    ZINC000079006375
CNc1cncc(Cl)c1    ZINC000199775399
Cc1cc(N)cnc1Cl    ZINC000002384017
CNc1ccc(Cl)cn1    ZINC000019230648
CCc1ccnc(Cl)n1    ZINC000034743700
NCc1cccnc1Cl    ZINC000002547995
CNc1ccnc(Cl)c1    ZINC000071621018
CC[n+]1ccccc1Cl    ZINC000012062426
OCc1cccnc1Cl    ZINC000000168331
Nc1cc(O)cc(Cl)c1    ZINC000084426406
Cn1c(Cl)cccc1=O    ZINC000005423926
Cc1cc[n+]([O-])cc1Cl    ZINC000039253250
Cc1[nH]c(=O)ccc1Cl    ZINC000045787090
Cn1cccc(Cl)c1=O    ZINC000085398631
Cc1cc(Cl)c[nH]c1=O    ZINC000020358050
Cc1c[n+]([O-])ccc1Cl    ZINC000001596460
OCc1ccc(Cl)cn1    ZINC000036532788
Cc1cccc(Cl)[n+]1[O-]    ZINC000001692665
OCc1cccc(Cl)n1    ZINC000006093449
Cc1c(O)cncc1Cl    ZINC000088189772
OCc1ccncc1Cl    ZINC000026898627
COc1cccnc1Cl    ZINC000002580779
Cn1ccc(=O)cc1Cl    ZINC000238548942
Cc1ncc(O)cc1Cl    ZINC000095761979
Cc1cnc(Cl)cc1O    ZINC000090225727
Cc1ccc(O)c(Cl)n1    ZINC000005046322
Nc1c(O)cccc1Cl    ZINC000064033640
Cc1nc(Cl)ccc1O    ZINC000039050788
Cc1cc(Cl)ncc1O    ZINC000072206894
Nc1ccc(Cl)c(O)c1    ZINC000002567235
Cc1ccc[n+]([O-])c1Cl    ZINC000001692663
Cn1cc(Cl)ccc1=O    ZINC000034113935
Cc1ccc(Cl)[nH]c1=O    ZINC000091296935
Cc1cc(O)cnc1Cl    ZINC000039316979
COc1ccnc(Cl)c1    ZINC000002389389
Cc1ccnc(Cl)c1O    ZINC000002526741
OCc1ccnc(Cl)c1    ZINC000003883974
Cc1cc(Cl)c[n+]([O-])c1    ZINC000140870400
Cc1cc[nH]c(=O)c1Cl    ZINC000060160199
OCc1cnccc1Cl    ZINC000001585512
OCc1ncccc1Cl    ZINC000038948756
OCc1ccc(Cl)nc1    ZINC000000169496
Cc1cc(Cl)cc[n+]1[O-]    ZINC000022002362
COc1ncccc1Cl    ZINC000002384077
COc1ccc(Cl)nc1    ZINC000008698186
COc1ccncc1Cl    ZINC000021982032
COc1cccc(Cl)n1    ZINC000000388320
Nc1ccc(Cl)cc1O    ZINC000002389348
Cc1ccc(Cl)c(=O)[nH]1    ZINC000085398649
Cc1cc[n+]([O-])c(Cl)c1    ZINC000039236321
Nc1ccc(O)c(Cl)c1    ZINC000000396100
OCc1cncc(Cl)c1    ZINC000021303204
COc1ccc(Cl)cn1    ZINC000008494087
COc1cncc(Cl)c1    ZINC000019872631
ONc1ccccc1Cl    ZINC000006095395
COc1cnccc1Cl    ZINC000037594157
Cc1ncc(Cl)cc1O    ZINC000075529320
NOc1ccc(Cl)cc1    ZINC000039248655
Cc1cncc(O)c1Cl    ZINC000071256377
COc1cc(Cl)ccn1    ZINC000008698219
NOc1ccccc1Cl    ZINC000034091858
Cc1ccc(Cl)c[n+]1[O-]    ZINC000000330894
Cc1cc(=O)[nH]cc1Cl    ZINC000038537877
Nc1cccc(O)c1Cl    ZINC000032188351
Cc1cnc(Cl)c(O)c1    ZINC000021981922
Nc1cc(O)ccc1Cl    ZINC000000404165
OCc1cc(Cl)ccn1    ZINC000004352706
Nc1cccc(Cl)c1O    ZINC000004520808
Cn1ccc(=O)c(Cl)c1    ZINC000095616297
Nc1cc(Cl)ccc1O    ZINC000000404323
Nc1ccc(O)cc1Cl    ZINC000000395500
ONc1ccc(Cl)cc1    ZINC000001659910
Cc1ccc(Cl)[n+]([O-])c1    ZINC000039647138
Cc1cc(=O)cc(Cl)[nH]1    ZINC000095630952
Nc1ccnc(N)c1Cl    ZINC000071255998
Cc1nc(N)cc(Cl)n1    ZINC000001728433
Cc1nc(Cl)ncc1N    ZINC000001764830
NNc1ncccc1Cl    ZINC000001399821
Nc1cc(Cl)cc(N)n1    ZINC000031628190
Cc1nc(N)ncc1Cl    ZINC000039053256
NCc1ccc(Cl)nn1    ZINC000079438415
CNc1ccc(Cl)nn1    ZINC000002391440
Cc1ncc(Cl)nc1N    ZINC000223310909
NCc1nccnc1Cl    ZINC000004202799
Nc1ccnc(Cl)c1N    ZINC000020028387
NNc1cncc(Cl)c1    ZINC000224083988
Nc1cc(N)c(Cl)cn1    ZINC000071256000
Nc1cncc(Cl)c1N    ZINC000039325636
Nc1ccc(Cl)c(N)n1    ZINC000019911452
Cc1cnc(N)nc1Cl    ZINC000000408844
CNc1nccc(Cl)n1    ZINC000021303238
NCc1cc(Cl)ncn1    ZINC000072267027
Cc1cnc(Cl)c(N)n1    ZINC000095631128
Cc1ncc(Cl)c(N)n1    ZINC000004566331
NNc1cnccc1Cl    ZINC000039050328
Cc1nc(N)cnc1Cl    ZINC000072187442
NNc1ccnc(Cl)c1    ZINC000021982252
Nc1cnc(Cl)c(N)c1    ZINC000021981912
Nc1ccc(Cl)nc1N    ZINC000022116128
NCc1cncc(Cl)n1    ZINC000085224518
Cc1cc(N)nc(Cl)n1    ZINC000001756614
CNc1ccnc(Cl)n1    ZINC000019091603
Cc1ncnc(N)c1Cl    ZINC000039053643
NCc1cnc(Cl)cn1    ZINC000044832007
NCc1ncc(Cl)cn1    ZINC000039052222
Cc1cnc(Cl)nc1N    ZINC000002583509
Nc1cnc(Cl)cc1N    ZINC000019800990
NNc1ccncc1Cl    ZINC000059281711
Cc1ncc(N)c(Cl)n1    ZINC000039053493
Cc1cc(Cl)nc(N)n1    ZINC000000039463
Cc1c(N)ncnc1Cl    ZINC000016696902
Nc1cnc(N)c(Cl)c1    ZINC000059570692
CNc1cc(Cl)ncn1    ZINC000001749496
Cc1nc(Cl)cnc1N    ZINC000095642651
NNc1ccc(Cl)nc1    ZINC000022200171
CNc1cncc(Cl)n1    ZINC000016124195
NCc1cnc(Cl)nc1    ZINC000075629393
Cc1cc(Cl)nnc1N    ZINC000039212995
CNc1cnc(Cl)cn1    ZINC000220207647
NCc1ccnc(Cl)n1    ZINC000039052398
Cc1cc(N)nnc1Cl    ZINC000039212994
Nc1cc(Cl)cnc1N    ZINC000018995692
CNc1nccnc1Cl    ZINC000043537555
CNc1ncc(Cl)cn1    ZINC000039053217
Cc1nnc(Cl)nc1C    ZINC000038804227
NNc1cccc(Cl)n1    ZINC000000168495
NNc1cccnc1Cl    ZINC000039051799
Cc1cc(N)c(Cl)nn1    ZINC000000337101
NCc1nccc(Cl)n1    ZINC000088187432
CNc1ncncc1Cl    ZINC000163573890
NNc1cc(Cl)ccn1    ZINC000071791149
Cc1cnc(N)c(Cl)n1    ZINC000021300754
NNc1ccc(Cl)cn1    ZINC000008729997
Cc1ncnc(Cl)c1N    ZINC000039052784
CNc1cnnc(Cl)c1    ZINC000104613193
Nc1nccc(Cl)c1N    ZINC000040448798
CC[n+]1ccnc(Cl)c1    ZINC000000330929
Sc1ccccc1Cl    ZINC000000404801
Sc1ccc(Cl)cc1    ZINC000000388159
Sc1cccc(Cl)c1    ZINC000000152948
Oc1ccc(O)c(Cl)c1    ZINC000000404794
Oc1cccc(Cl)c1O    ZINC000000895820
Oc1ccc(Cl)cc1O    ZINC000000388291
Oc1ccc(Cl)c(O)c1    ZINC000000404336
Oc1cccc(O)c1Cl    ZINC000005784422
OCc1cc(Cl)ncn1    ZINC000091691824
COc1cncnc1Cl    ZINC000019872633
Cn1cnc(Cl)cc1=O    ZINC000005425238
Nc1cc(Cl)[nH]c(=O)c1    ZINC000091365984
Cc1nc(Cl)ncc1O    ZINC000113166631
OCc1ccc(Cl)nn1    ZINC000038540915
Cc1nc(Cl)cc(=O)[nH]1    ZINC000014007747
COc1cnc(Cl)nc1    ZINC000021298676
Cc1cccc(F)c1Cl    ZINC000049588098
COc1ncc(Cl)cn1    ZINC000004228197
Nc1ncc(O)cc1Cl    ZINC000021981818
Nc1cc[n+]([O-])c(Cl)c1    ZINC000095494835
Cc1c[nH]c(=O)c(Cl)n1    ZINC000095829892
Nc1c(O)ccnc1Cl    ZINC000088189554
Nc1cc[n+]([O-])cc1Cl    ZINC000039050544
Cc1cc(O)nnc1Cl    ZINC000000337144
Nc1nccc(O)c1Cl    ZINC000071256968
Cc1ccc(Cl)cc1F    ZINC000002242590
Nc1c[nH]c(=O)c(Cl)c1    ZINC000071494399
COc1cnc(Cl)cn1    ZINC000033359456
Cc1cc(F)cc(Cl)c1    ZINC000002507094
Nc1ncc(Cl)cc1O    ZINC000038482071
OCc1nccc(Cl)n1    ZINC000091351593
Cc1c(Cl)nc[nH]c1=O    ZINC000096170030
OCc1ncc(Cl)cn1    ZINC000091351678
Nc1cc[nH]c(=O)c1Cl    ZINC000014982027
Nc1cc(Cl)cc[n+]1[O-]    ZINC000104647513
Cc1cc(Cl)nnc1O    ZINC000017426064
OCc1cncc(Cl)n1    ZINC000081991260
COc1cc(Cl)ncn1    ZINC000000730496
Cc1c(F)cccc1Cl    ZINC000000164391
Nc1cc(O)c(Cl)cn1    ZINC000037594039
COc1nccnc1Cl    ZINC000002583965
Cn1ccnc(Cl)c1=O    ZINC000071790921
OCc1cncnc1Cl    ZINC000039052246
OCc1ccnc(Cl)n1    ZINC000039053326
OCc1cnc(Cl)nc1    ZINC000072267037
Nc1nccc(Cl)c1O    ZINC000021981844
COc1cnnc(Cl)c1    ZINC000040448767
Nc1nc(Cl)ccc1O    ZINC000039051245
Cc1ccc(Cl)n[n+]1[O-]    ZINC000039268046
Cc1nc(Cl)c[nH]c1=O    ZINC000049582211
Cc1cc(O)nc(Cl)n1    ZINC000039053049
COc1ccnc(Cl)n1    ZINC000002557102
Cc1cc(F)ccc1Cl    ZINC000000407095
COc1ccc(Cl)nn1    ZINC000000152973
Nc1cc(Cl)ncc1O    ZINC000039051522
Cc1ccc(F)c(Cl)c1    ZINC000000389861
Cc1nc[nH]c(=O)c1Cl    ZINC000008672847
Nc1c[nH]cc(Cl)c1=O    ZINC000095773645
Cc1cccc(Cl)c1F    ZINC000002584262
Cc1ccc(F)cc1Cl    ZINC000000164825
Nc1c[n+]([O-])ccc1Cl    ZINC001161700113
Cc1cc(Cl)ccc1F    ZINC000000396111
COc1nccc(Cl)n1    ZINC000008614803
Nc1c[nH]c(Cl)cc1=O    ZINC000039051521
Cc1c(Cl)cn[nH]c1=O    ZINC000147879199
Cc1ccc(Cl)c(F)c1    ZINC000002512526
Nc1cc(Cl)c[nH]c1=O    ZINC000021981960
COc1cncc(Cl)n1    ZINC000008614795
Nc1c(Cl)cc[nH]c1=O    ZINC000095763763
Cc1ncc(Cl)c(=O)[nH]1    ZINC000008462065
Nc1ccc(=O)[nH]c1Cl    ZINC000090225814
OCc1cnc(Cl)cn1    ZINC000064033796
COc1ncncc1Cl    ZINC000039052606
Nc1ccnc(Cl)c1O    ZINC000089157594
OCc1nccnc1Cl    ZINC000032915065
Cn1nc(Cl)ccc1=O    ZINC000002391439
NNc1cnnc(Cl)c1    ZINC000141654473
Cc1nc(Cl)nnc1N    ZINC001161695456
NNc1cc(Cl)ncn1    ZINC000008615712
NNc1ncc(Cl)cn1    ZINC000026441083
Cc1nc(N)nc(Cl)n1    ZINC000002016227
C[n+]1cccc(O)c1Cl    ZINC000043409594
Nc1cc(Cl)nc(N)n1    ZINC000000967399
Nc1cc(Cl)nnc1N    ZINC000104658671
Nc1cnnc(Cl)c1N    ZINC000039270590
NNc1cnc(Cl)cn1    ZINC000034752451
NNc1cncc(Cl)n1    ZINC000020282017
NNc1ncncc1Cl    ZINC000000967357
Nc1ncc(Cl)c(N)n1    ZINC000035932492
Nc1nncc(Cl)c1N    ZINC000000967252
Nc1ncnc(Cl)c1N    ZINC000000967452
Nc1ncc(Cl)nc1N    ZINC000085221814
NNc1ccc(Cl)nn1    ZINC000001225177
NNc1nccnc1Cl    ZINC000001561153
NNc1ccnc(Cl)n1    ZINC000021299563
Nc1cnc(Cl)nc1N    ZINC000001677559
Nc1cnc(Cl)c(N)n1    ZINC000038856364
Nc1ncnc(N)c1Cl    ZINC000236360715
NNc1cc(Cl)cnn1    ZINC001772574340
S=c1ccc(Cl)c[nH]1    ZINC000005426296
Sc1ccnc(Cl)c1    ZINC000034319606
S=c1[nH]cccc1Cl    ZINC000009256681
Sc1ccncc1Cl    ZINC000086832913
Oc1cc(O)nc(Cl)c1    ZINC000008649836
O=c1[nH]ccc(O)c1Cl    ZINC000017111113
O=c1cc(O)c(Cl)c[nH]1    ZINC000013831809
Oc1cnc(Cl)c(O)c1    ZINC000095761959
O=c1[nH]c(O)ccc1Cl    ZINC000034214256
O=c1[nH]cc(Cl)cc1O    ZINC000000388202
Nc1nc(Cl)ncc1O    ZINC000115888881
COc1ncnc(Cl)n1    ZINC000166696433
Nc1cn[nH]c(=O)c1Cl    ZINC000017300623
Nc1nc[nH]c(=O)c1Cl    ZINC000039052274
Nc1cc(=O)[nH]nc1Cl    ZINC000045069200
Nc1cc(Cl)n[nH]c1=O    ZINC000030678129
Nc1cc(O)nc(Cl)n1    ZINC000039053153
Nc1c(Cl)nc[nH]c1=O    ZINC000095929188
Nc1nc(Cl)cc(=O)[nH]1    ZINC000003860164
Nc1ncc(Cl)c(=O)[nH]1    ZINC000039052796
Nc1nc(=O)[nH]cc1Cl    ZINC000013542870
Nc1ncnc(Cl)c1O    ZINC000039053276
Nc1cc(Cl)nc(=O)[nH]1    ZINC000001750762
Nc1ccc(Cl)n[n+]1[O-]    ZINC000000967271
Cc1cc(Cl)cc(F)n1    ZINC000082046642
Nc1ccc(F)c(Cl)c1    ZINC000000157622
Cc1cc(F)nc(Cl)c1    ZINC000079007091
Cc1ccc(Cl)nc1F    ZINC000079007084
Cc1cnc(Cl)c(F)c1    ZINC000008698182
Cc1cc(F)cc(Cl)n1    ZINC000169214510
Cc1nccc(Cl)c1F    ZINC000085224599
Nc1c(F)cccc1Cl    ZINC000002389922
Cc1nc(F)ccc1Cl    ZINC000238539365
Cc1cc(F)ncc1Cl    ZINC000002539940
Cc1nc(Cl)ccc1F    ZINC000002539926
Cc1ccc(F)c(Cl)n1    ZINC000002384065
Cc1ncc(Cl)cc1F    ZINC000065337586
Nc1cccc(F)c1Cl    ZINC000002513560
Nc1ccc(Cl)c(F)c1    ZINC000002572861
Cc1c(F)ccnc1Cl    ZINC000095933240
Nc1cccc(Cl)c1F    ZINC000000403487
Cc1c(F)nccc1Cl    ZINC000238499035
Nc1ccc(Cl)cc1F    ZINC000000409384
Cc1ccc(Cl)c(F)n1    ZINC000238480529
Cc1ccnc(F)c1Cl    ZINC000238470164
Nc1cc(F)cc(Cl)c1    ZINC000000732130
Cc1cc(Cl)cnc1F    ZINC000002384024
Cc1ccc(F)nc1Cl    ZINC000079007098
Nc1cc(F)ccc1Cl    ZINC000002575153
Nc1cc(Cl)ccc1F    ZINC000000164833
Cc1cncc(F)c1Cl    ZINC000238541842
Cc1cnc(F)c(Cl)c1    ZINC000016159754
Nc1ccc(F)cc1Cl    ZINC000000152883
Cc1cc(Cl)ncc1F    ZINC000016159659
Cc1ccnc(Cl)c1F    ZINC000002526721
Cc1cc(F)cnc1Cl    ZINC000002540184
Cc1cc(Cl)c(F)cn1    ZINC000021982020
Nc1nc(N)nc(Cl)n1    ZINC000000896288
Clc1ccccc1Cl    ZINC000000388506
Sc1ncc(Cl)cn1    ZINC000004228198
Clc1cccc(Cl)c1    ZINC000000388095
Clc1ccc(Cl)cc1    ZINC000000388507
Sc1ccc(Cl)nn1    ZINC000008616233
O=c1[nH]cnc(O)c1Cl    ZINC000016886470
O=c1cc(Cl)c(=O)[nH][nH]1    ZINC000008614601
Oc1ccc(Cl)cc1F    ZINC000000389569
O=c1cc(Cl)nc(O)[nH]1    ZINC000001494932
Oc1cc(Cl)ccc1F    ZINC000002528619
O=c1[nH]cc(Cl)c(=O)[nH]1    ZINC000001646314
Oc1ccc(F)c(Cl)c1    ZINC000000164535
Oc1ccc(F)cc1Cl    ZINC000000388394
O=c1[nH]ncc(O)c1Cl    ZINC000017062760
Oc1ccc(Cl)c(F)c1    ZINC000000409351
Oc1cc(F)ccc1Cl    ZINC000002584351
Oc1cc(F)cc(Cl)c1    ZINC000002584280
Oc1c(F)cccc1Cl    ZINC000002382268
Oc1cccc(F)c1Cl    ZINC000021304466
Oc1cccc(Cl)c1F    ZINC000002382265
Cc1ncc(F)c(Cl)n1    ZINC000026466426
Cc1nc(Cl)ncc1F    ZINC000039052519
Nc1nc(F)ccc1Cl    ZINC000071256078
Nc1cc(Cl)cc(F)n1    ZINC000095768751
Nc1cc(F)cnc1Cl    ZINC000008698228
Nc1ccc(F)c(Cl)n1    ZINC000039474829
N=c1cccc(Cl)n1F    ZINC001161693769
Nc1c(F)nccc1Cl    ZINC000095768767
Nc1cnc(F)c(Cl)c1    ZINC000095763768
Nc1cc(F)ncc1Cl    ZINC000071256009
Nc1cnc(Cl)cc1F    ZINC000224165628
Cc1ncnc(Cl)c1F    ZINC000082046538
Nc1ccc(Cl)c(F)n1    ZINC000071256951
Nc1cnc(Cl)c(F)c1    ZINC000071863703
Nc1ccnc(Cl)c1F    ZINC000077031546
Nc1c(F)ccnc1Cl    ZINC000307178653
Nc1nccc(F)c1Cl    ZINC000095768573
Nc1ccc(F)nc1Cl    ZINC000263623751
Nc1cc(Cl)cnc1F    ZINC000008698192
Nc1ncc(F)cc1Cl    ZINC000091301654
Nc1nc(O)nc(Cl)n1    ZINC000018128218
Nc1ccnc(F)c1Cl    ZINC000071256007
Nc1cc(Cl)ncc1F    ZINC000067801420
Nc1c(F)cncc1Cl    ZINC000071256155
Nc1nc(Cl)ccc1F    ZINC000082163103
Nc1ncc(Cl)cc1F    ZINC000016158481
Nc1cc(F)c(Cl)cn1    ZINC000095768556
Clc1cccnc1Cl    ZINC000000333069
Clc1ccnc(Cl)c1    ZINC000002012914
Clc1ccncc1Cl    ZINC000002386413
Clc1cncc(Cl)c1    ZINC000000404352
Clc1cccc(Cl)n1    ZINC000000331613
Clc1ccc(Cl)nc1    ZINC000000406964
O=c1nc(Cl)nc(O)[nH]1    ZINC000016343409
O=c1[nH]c(O)nnc1Cl    ZINC000088077743
Oc1c(F)nccc1Cl    ZINC000095761966
Oc1cc(F)cnc1Cl    ZINC000002384091
Oc1cnc(Cl)c(F)c1    ZINC000002524877
[O-][n+]1cc(F)cc(Cl)c1    ZINC000065337488
O=c1[nH]cc(F)cc1Cl    ZINC000095630944
Oc1cc(F)nc(Cl)c1    ZINC000095496007
[O-][n+]1cc(F)ccc1Cl    ZINC000039050452
Oc1nc(Cl)ccc1F    ZINC000095768675
Oc1cc(Cl)cnc1F    ZINC000021981949
Oc1cnc(F)cc1Cl    ZINC000095761967
Oc1ccnc(Cl)c1F    ZINC000072265980
Oc1cnc(F)c(Cl)c1    ZINC000021981948
Oc1c(F)ccnc1Cl    ZINC000238724152
O=c1[nH]cc(Cl)cc1F    ZINC000021981711
Oc1cc(Cl)ncc1F    ZINC000083268052
Oc1cnc(Cl)cc1F    ZINC000238664297
[O-][n+]1cccc(F)c1Cl    ZINC000004343570
Oc1ccc(Cl)nc1F    ZINC000095093193
Oc1cc(F)ncc1Cl    ZINC000217038395
Nc1ncnc(Cl)c1F    ZINC000066323435
Nc1nc(Cl)ncc1F    ZINC000001718953
Nc1ncc(F)c(Cl)n1    ZINC000031176453
Clc1cc(Cl)ncn1    ZINC000001670096
Clc1ccnnc1Cl    ZINC000001699062
Clc1cnnc(Cl)c1    ZINC000034936284
Clc1cnncc1Cl    ZINC000039088387
Clc1ccnc(Cl)n1    ZINC000001571020
Clc1cncc(Cl)n1    ZINC000002141061
Clc1nccnc1Cl    ZINC000002168474
Clc1ccc(Cl)nn1    ZINC000001685243
Clc1cnc(Cl)nc1    ZINC000021298678
Clc1cnc(Cl)cn1    ZINC000001581403
Clc1cncnc1Cl    ZINC000022009763
Oc1nc(Cl)ncc1F    ZINC000017004699
Oc1ncc(F)c(Cl)n1    ZINC000039053453
Fc1cc(F)cc(Cl)c1    ZINC000000403988
Fc1cccc(Cl)c1F    ZINC000002526754
Fc1ccc(Cl)c(F)c1    ZINC000000389582
Fc1ccc(F)c(Cl)c1    ZINC000000164628
Fc1ccc(Cl)cc1F    ZINC000000164831
Fc1cccc(F)c1Cl    ZINC000002512246
Clc1ncnc(Cl)n1    ZINC000012650759
Fc1ccc(Cl)nc1F    ZINC000077950811
Fc1cncc(Cl)c1F    ZINC000014982366
Fc1nccc(Cl)c1F    ZINC000014982368
Fc1cnc(Cl)c(F)c1    ZINC000039050259
Fc1cc(Cl)c(F)cn1    ZINC000021991290
Fc1ccc(Cl)c(F)n1    ZINC000039192905
Fc1cncc(F)c1Cl    ZINC000014982370
Fc1ccnc(F)c1Cl    ZINC000014982361
Fc1cc(Cl)cnc1F    ZINC000002525803
Fc1cnc(F)c(Cl)c1    ZINC000014982363
Fc1cnc(Cl)cc1F    ZINC000039050258
Clc1nnc(Cl)nn1    ZINC000034121779
Fc1ncc(Cl)c(F)n1    ZINC000002540176
C#Cc1ccc(C)cc1Cl    ZINC000062605400
C#Cc1cccc(C)c1Cl    ZINC000066319024
C#Cc1cccc(Cl)c1C    ZINC000062605398
C#CCc1ccc(Cl)cc1    ZINC000088189340
Clc1cccc2c1C=CC2    ZINC000059289129
Clc1ccc2c(c1)CC=C2    ZINC000117458927
Clc1cccc2c1CC=C2    ZINC000071241962
C#CCc1ccccc1Cl    ZINC000141550134
C#CCc1cccc(Cl)c1    ZINC000095629871
Clc1ccc2c(c1)C=CC2    ZINC000067175968
Clc1cccc2cc[nH]c21    ZINC000000403204
Cc1cccc(C#N)c1Cl    ZINC000014989280
Cc1cc(Cl)cc(C#N)c1    ZINC000031829456
[C-]#[N+]c1cccc(Cl)c1C    ZINC000100054820
[C-]#[N+]Cc1cccc(Cl)c1    ZINC000095698305
C#Cc1cnc(Cl)cc1C    ZINC000095616335
Clc1ccc2[nH]ccc2c1    ZINC000000157082
Cc1ccc(C#N)c(Cl)c1    ZINC000001558551
N#CCc1ccc(Cl)cc1    ZINC000000157142
[C-]#[N+]c1ccc(C)c(Cl)c1    ZINC000095698282
Clc1ccn2cccc2c1    ZINC000084304190
[C-]#[N+]c1c(C)cccc1Cl    ZINC000060290546
Cc1c(Cl)cccc1C#N    ZINC000000167183
Cc1cc(C#N)ccc1Cl    ZINC000015446234
Clc1cccn2cccc12    ZINC001525644189
Cc1ccc(Cl)c(C#N)c1    ZINC000002507888
Clc1cccc2cccn21    ZINC001525644000
C#CCc1cnccc1Cl    ZINC001249949875
Cc1ccc(C#N)cc1Cl    ZINC000000388300
Cc1ccc(Cl)cc1C#N    ZINC000002507890
[C-]#[N+]Cc1ccccc1Cl    ZINC000095698306
Clc1cccc2[nH]ccc21    ZINC000000407089
C#Cc1ccc(N)cc1Cl    ZINC000036533527
N#CCc1cccc(Cl)c1    ZINC000000155172
N#CCc1ccccc1Cl    ZINC000000406929
Cc1cc(Cl)ccc1C#N    ZINC000002507891
C#Cc1ccc(N)c(Cl)c1    ZINC000036533528
[C-]#[N+]c1cc(Cl)ccc1C    ZINC000100000331
Clc1ccc2cc[nH]c2c1    ZINC000000153934
[C-]#[N+]c1ccc(Cl)cc1C    ZINC000059160373
C#CCc1ccncc1Cl    ZINC001249949107
Clc1ccc2cccn2c1    ZINC000096029126
[C-]#[N+]Cc1ccc(Cl)cc1    ZINC000095698304
Cc1cccc(Cl)c1C#N    ZINC000000388157
Clc1cccc2occc21    ZINC000038391947
Clc1ccc2ccoc2c1    ZINC000039136354
O=C1Cc2cccc(Cl)c21    ZINC000003847842
Clc1cccc2ccoc21    ZINC000006095049
Clc1ccc2occc2c1    ZINC000006094320
N#CCc1ncccc1Cl    ZINC000044369722
Cc1nc(C#N)ccc1Cl    ZINC000079006777
N#CNc1cccc(Cl)c1    ZINC000034604203
Clc1cc2[nH]ccc2cn1    ZINC000014985682
Clc1ccc2[nH]ncc2c1    ZINC000004876880
N#CNc1ccc(Cl)cc1    ZINC000002577553
N#CCc1cccc(Cl)n1    ZINC000039326120
Cc1cnc(C#N)cc1Cl    ZINC000095829715
Clc1nccc2[nH]ccc21    ZINC000014401186
Cc1c(Cl)nccc1C#N    ZINC000082046559
N#Cc1cccc(N)c1Cl    ZINC000091365373
Cc1cnc(Cl)c(C#N)c1    ZINC000039218856
Clc1ccc2[nH]cnc2c1    ZINC000005425423
Clc1ccc2cncn2c1    ZINC000095835727
Clc1cccc2nccn21    ZINC000051971036
Clc1cnc2cc[nH]c2c1    ZINC000014401120
Clc1ccnc2[nH]ccc21    ZINC000008699969
Cc1cc(C#N)cc(Cl)n1    ZINC000082841868
N#CCc1cccnc1Cl    ZINC000034354163
N#Cc1ccc(Cl)cc1N    ZINC000000395567
Cc1ccnc(Cl)c1C#N    ZINC000021982050
Clc1ccc2cc[nH]c2n1    ZINC000100002980
Cc1cc(Cl)cc(C#N)n1    ZINC000044790243
N#Cc1ccc(Cl)c(N)c1    ZINC000002566106
N#Cc1cc(N)cc(Cl)c1    ZINC000016125147
Clc1nccc2cc[nH]c21    ZINC000002512975
Clc1ccnc2cc[nH]c21    ZINC000044068849
Cc1nc(Cl)ccc1C#N    ZINC000039218857
Clc1ccnc2c1CC=N2    ZINC000214464667
Clc1ccn2ccnc2c1    ZINC000038339253
Cc1ccc(C#N)c(Cl)n1    ZINC000000166495
Cc1cc(Cl)ncc1C#N    ZINC000038540559
N#CCc1ccnc(Cl)c1    ZINC000035569986
Clc1cncc2[nH]ccc21    ZINC000045328758
Cc1cc(Cl)c(C#N)cn1    ZINC000005538877
C#Cc1ncc(Cl)cc1N    ZINC000032914748
N#Cc1c(N)cccc1Cl    ZINC000000153097
Cc1cc(Cl)cnc1C#N    ZINC000066322855
Clc1ccc2cn[nH]c2c1    ZINC000004878475
Cc1ccc(Cl)c(C#N)n1    ZINC000079006785
N#Cc1ccc(N)cc1Cl    ZINC000000155248
N#CCc1ccc(Cl)cn1    ZINC000044369230
Clc1cccn2ccnc12    ZINC000095704944
Cc1ncc(Cl)cc1C#N    ZINC000082046827
C#Cc1cnc(Cl)cc1N    ZINC000063110924
N#CCc1ccncc1Cl    ZINC000035569988
N#Cc1cccc(Cl)c1N    ZINC000002580749
Clc1cnc2[nH]ccc2c1    ZINC000006643319
Clc1ccn2nccc2c1    ZINC000075118871
Cc1ccc(C#N)nc1Cl    ZINC000071864280
Cc1c(Cl)ccnc1C#N    ZINC000095642098
N#Cc1cc(Cl)ccc1N    ZINC000000388439
Clc1cccc2[nH]cnc21    ZINC000020156635
N#Cc1cc(N)ccc1Cl    ZINC000002570053
Cc1cnc(Cl)cc1C#N    ZINC000238524824
Clc1ccc2nccn2c1    ZINC000000170151
Cc1ccc(Cl)nc1C#N    ZINC000045329558
Clc1nccn2cccc12    ZINC000034623417
Cc1cc(C#N)cnc1Cl    ZINC000049581983
Clc1cc2cc[nH]c2cn1    ZINC000034372999
Clc1cccc2cn[nH]c21    ZINC000012336533
N#Cc1ccc(N)c(Cl)c1    ZINC000000157168
Clc1ccc2[nH]ccc2n1    ZINC000014401189
Cc1ncc(C#N)cc1Cl    ZINC000098179554
Cc1cc(C#N)ncc1Cl    ZINC000095751552
Clc1cncc2cc[nH]c21    ZINC000083323415
Clc1cccc2[nH]ncc21    ZINC000005543816
N#CNc1ccccc1Cl    ZINC000037624967
Cc1cc(Cl)nc(C#N)c1    ZINC000040448558
C#Cc1cc(Cl)cnc1N    ZINC000014007240
Clc1ccn2cncc2c1    ZINC000200664644
N#CCc1cc(Cl)ccn1    ZINC000044370273
N#CCc1ccc(Cl)nc1    ZINC000001387124
C=Cc1cccc(Cl)c1C    ZINC000116452750
C=C(C)c1ccccc1Cl    ZINC000082762083
C=CCc1ccc(Cl)cc1    ZINC000002245290
C=C(C)c1cccc(Cl)c1    ZINC000001995211
C/C=C/c1ccc(Cl)cc1    ZINC000113823379
C=C(C)c1ccc(Cl)cc1    ZINC000001995212
C=CCc1ccccc1Cl    ZINC000002504786
C=CCc1cccc(Cl)c1    ZINC000002245286
Clc1cccc(C2CC2)c1    ZINC000079006896
Clc1ccc(C2CC2)cc1    ZINC000079006902
Clc1ccccc1C1CC1    ZINC000078133172
Clc1cccc2c1CCC2    ZINC000049778413
Clc1ccc2c(c1)CCC2    ZINC000001691211
Clc1ccc2ncoc2c1    ZINC000008215929
N#Cc1ccc(Cl)cc1O    ZINC000095147723
Clc1cnc2occc2c1    ZINC000238559355
Clc1cncc2cocc21    ZINC000096675816
Clc1cnc2ccoc2c1    ZINC000035270594
O=C=Nc1cccc(Cl)c1    ZINC000001707959
Clc1ccc2occc2n1    ZINC000039074203
O=C=Nc1ccccc1Cl    ZINC000000164828
C#Cc1cc(Cl)c[nH]c1=O    ZINC000209847599
Clc1nccc2occc21    ZINC000000161901
Clc1ccnc2occc21    ZINC000085210648
Clc1ccc2ocnc2c1    ZINC000000162136
Clc1ccnc2ccoc21    ZINC000039017272
Clc1ccc2cnoc2c1    ZINC000059078236
Clc1ccc2ccoc2n1    ZINC000138502210
C#Cc1c[nH]c(=O)c(Cl)c1    ZINC000209844984
N#Cc1ccc(O)cc1Cl    ZINC000000389662
Clc1cccc2ncoc21    ZINC000060069598
Clc1nccc2ccoc21    ZINC000038538087
Clc1cccc2ocnc21    ZINC000095093337
N#Cc1cccc(Cl)c1O    ZINC000039234030
N#Cc1cc(Cl)ccc1O    ZINC000000159885
O=C=Nc1ccc(Cl)cc1    ZINC000001707960
N#Cc1ccc(O)c(Cl)c1    ZINC000002380632
N#Cc1cccc(O)c1Cl    ZINC000039125555
N#Cc1cc(O)ccc1Cl    ZINC000063772427
N#Cc1cc(O)cc(Cl)c1    ZINC000036533509
N#Cc1ccc(Cl)c(O)c1    ZINC000039125556
N#Cc1c(O)cccc1Cl    ZINC000006505305
Clc1cc2[nH]ccc2nn1    ZINC000104681199
N#Cc1ccc(N)nc1Cl    ZINC000098090962
[N-]=[N+]=Nc1ccccc1Cl    ZINC000036928112
[N-]=[N+]=Nc1ccc(Cl)cc1    ZINC000031302758
Clc1cncc2[nH]cnc21    ZINC000042750018
Cc1cnc(C#N)c(Cl)n1    ZINC000001605887
Clc1ccc2[nH]ncc2n1    ZINC000002547941
Cc1cc(C#N)nc(Cl)n1    ZINC000032005731
N#CNc1ccc(Cl)cn1    ZINC000168162087
Clc1cc2cn[nH]c2cn1    ZINC000002547940
Clc1cnc2cn[nH]c2c1    ZINC000081991100
Clc1ccc2nccn2n1    ZINC000005117238
Clc1cnc2[nH]ccc2n1    ZINC000035270076
N#CCc1cncc(Cl)n1    ZINC000075540612
Clc1cccc2nncn21    ZINC000001565409
Clc1nccc2nc[nH]c21    ZINC000006500009
N#Cc1ccc(Cl)nc1N    ZINC000059841096
N#Cc1ccnc(N)c1Cl    ZINC000216681658
N#Cc1cc(Cl)cnc1N    ZINC000076589868
Clc1cnc2cncn2c1    ZINC000072232923
Clc1cnnc2[nH]ccc21    ZINC000116374749
Clc1cc2[nH]ncc2cn1    ZINC000072338659
Clc1ccc2ncnn2c1    ZINC000095705269
C#Cc1cc(Cl)nnc1N    ZINC000091368486
Clc1ncnc2cc[nH]c21    ZINC000033844362
Clc1ncnn2cccc12    ZINC000044136790
Clc1cccn2cnnc12    ZINC000005430545
N#CCc1ncncc1Cl    ZINC000095082654
Clc1cnc2nc[nH]c2c1    ZINC000036243890
Clc1nccn2nccc12    ZINC000095762196
Clc1ccc2cn[nH]c2n1    ZINC000038540592
Clc1ccn2ncnc2c1    ZINC000107117650
N#Cc1c(N)cncc1Cl    ZINC000090562705
Clc1cnc2nccn2c1    ZINC000037593667
Clc1ccnc2cn[nH]c21    ZINC000034141401
Clc1ncc2cccn2n1    ZINC000095743452
Clc1cccc2ncnn21    ZINC000096029216
N#Cc1nc(Cl)ccc1N    ZINC000020357585
Clc1ccc2[nH]nnc2c1    ZINC000005425428
N#Cc1cncc(N)c1Cl    ZINC000217534417
N#Cc1cnc(N)c(Cl)c1    ZINC000020218632
Clc1cncc2[nH]ncc21    ZINC000082407195
Clc1ccnc2nccn21    ZINC000066055011
Clc1cnn2ccnc2c1    ZINC000095670856
Clc1ncc2[nH]ccc2n1    ZINC000040448747
Clc1cn2ccnc2cn1    ZINC000039310808
Cc1cnc(Cl)c(C#N)n1    ZINC000084237103
N#CCc1ccnc(Cl)n1    ZINC000079067080
Cc1nc(Cl)cc(C#N)n1    ZINC000098091045
Clc1ccc2nncn2c1    ZINC000022995851
Clc1ncnc2[nH]ccc21    ZINC000006119142
N#CNc1cc(Cl)ccn1    ZINC000231597318
N#CCc1nccnc1Cl    ZINC000085221122
Clc1cncc2cn[nH]c21    ZINC000087493336
Clc1cc2nccn2cn1    ZINC000077054735
Clc1nccc2nccn21    ZINC000064033826
N#Cc1ccc(Cl)c(N)n1    ZINC000263623525
N#Cc1ncc(N)cc1Cl    ZINC000071618007
Cc1nc(Cl)cnc1C#N    ZINC000091692970
Clc1ccc2[nH]cnc2n1    ZINC000006557291
Clc1ccn2ccnc2n1    ZINC000095757764
N#Cc1cc(N)ncc1Cl    ZINC000098175518
N#Cc1cnc(N)cc1Cl    ZINC000145055591
Clc1ncc2cc[nH]c2n1    ZINC000004198795
Clc1ccnc2nc[nH]c21    ZINC000039285041
Clc1cccc2nn[nH]c21    ZINC000022124655
Clc1nccc2[nH]ncc21    ZINC000067172987
N#Cc1cc(Cl)ncc1N    ZINC000095918539
Cc1nc(C#N)cnc1Cl    ZINC000091692972
Clc1nccn2cncc12    ZINC000065240158
[N-]=[N+]=Nc1cccc(Cl)c1    ZINC000036379757
N#Cc1cc(N)cnc1Cl    ZINC000035569364
Clc1ccnc2[nH]ncc21    ZINC000004771835
N#Cc1cncc(Cl)c1N    ZINC000095929790
N#Cc1cnc(Cl)c(N)c1    ZINC000095762502
Clc1cc2cc[nH]c2nn1    ZINC000071791844
Clc1ccn2nccc2n1    ZINC000002523098
Clc1ccnc2ccnn21    ZINC000002523099
Clc1cncc2nccn21    ZINC000066322882
N#CNc1cccc(Cl)n1    ZINC000575597226
Clc1nccn2ccnc12    ZINC000021303877
Cc1ncnc(Cl)c1C#N    ZINC000075085074
N#Cc1ccnc(Cl)c1N    ZINC000034448484
Clc1cnc2[nH]ncc2c1    ZINC000066309404
N#CNc1ncccc1Cl    ZINC000231770273
Clc1ncc2c(n1)N=CC2    ZINC000103639370
N#Cc1cc(N)nc(Cl)c1    ZINC000059841093
Clc1cnc2cc[nH]c2n1    ZINC000032915142
N#Cc1ncc(Cl)cc1N    ZINC000090568382
N#Cc1c(N)ccnc1Cl    ZINC000096304544
Cc1cc(C#N)c(Cl)nn1    ZINC000083962553
Cc1ncc(C#N)c(Cl)n1    ZINC000038540125
N#CCc1cnnc(Cl)c1    ZINC001525644255
Clc1cccn2ncnc12    ZINC000211918170
Clc1nccc2cn[nH]c21    ZINC000039262012
C#Cc1cnc(N)nc1Cl    ZINC000095644227
Clc1cc2nc[nH]c2cn1    ZINC000036533554
Cc1cc(Cl)ccc1[N+]#N    ZINC000006070153
Clc1ccnc(C2CC2)c1    ZINC000082407193
Clc1ccnc2c1CCC2    ZINC000051951696
Clc1cncc(C2CC2)c1    ZINC000091365468
C=Cc1cnc(Cl)cc1C    ZINC000072225895
Clc1ccc2c(n1)CCC2    ZINC000026507348
C=CNc1ccc(Cl)cc1    ZINC000100209319
Clc1cnc2c(c1)CCC2    ZINC000095093415
Clc1ccc2c(c1)CCN2    ZINC000000153930
C=CCc1cnccc1Cl    ZINC001249954773
Clc1ccncc1C1CC1    ZINC000091366058
C/N=C/c1ccc(Cl)cc1    ZINC000034621738
Clc1ncccc1C1CC1    ZINC000059895636
Clc1cccc2c1CCN2    ZINC000016083045
C=CNc1cccc(Cl)c1    ZINC001174780766
Clc1ccc2c(c1)CNC2    ZINC000034368320
C=CNc1ccccc1Cl    ZINC001174781800
Clc1cccc2c1CNC2    ZINC000033358769
Clc1cnccc1C1CC1    ZINC000080314700
Clc1ccc2c(c1)NCC2    ZINC000001562197
C=C(C)c1ccc(Cl)nc1    ZINC000037594072
Clc1ccc([C@@H]2CN2)cc1    ZINC000038234635
C=Cc1cnc(Cl)c(C)c1    ZINC000072225872
Clc1cccc2c1NCC2    ZINC000019948147
C=Cc1ccc(Cl)nc1C    ZINC000072225918
C=CCc1ccncc1Cl    ZINC001249954186
Clc1ccc(C2CC2)cn1    ZINC000071788864
Clc1cccnc1C1CC1    ZINC000090413184
Clc1cc(C2CC2)ccn1    ZINC000044118471
Clc1cccc(C2CC2)n1    ZINC000082407194
C/N=C\c1ccc(Cl)cc1    ZINC000382599252
O=C=Nc1ccc(Cl)nc1    ZINC000004287788
O=C=Nc1cccnc1Cl    ZINC000038531937
Clc1ccnc2ncoc21    ZINC000211952145
Clc1nncc2occc21    ZINC000149846561
N#Cc1ncc(Cl)cc1O    ZINC000096028535
Clc1cccc2nonc21    ZINC000001430622
Clc1ncc2ccoc2n1    ZINC000084312031
N#Cc1cc(Cl)c[nH]c1=O    ZINC000022995842
Clc1ccc2nonc2c1    ZINC000000161280
O=C=Nc1ccnc(Cl)c1    ZINC000089261853
Clc1ncnc2occc21    ZINC000035269729
N#Cc1cncc(Cl)c1O    ZINC000096510531
N#Cc1c(O)ccnc1Cl    ZINC000011919357
N#Cc1c[nH]c(=O)c(Cl)c1    ZINC000022995856
Clc1ncnc2ccoc21    ZINC000063772290
O=C=Nc1cnccc1Cl    ZINC000242495930
N#Cc1cc(O)cnc1Cl    ZINC000039316984
N#Cc1cnc(Cl)c(O)c1    ZINC000146703412
N#Cc1cc(Cl)[nH]c(=O)c1    ZINC000215406118
O=C=Nc1cncc(Cl)c1    ZINC000095763574
Clc1nccc2ocnc21    ZINC000238523049
Clc1nncc2ccoc21    ZINC000057218573
Clc1nncc2[nH]ncc21    ZINC000259396483
Clc1cc2nncn2cn1    ZINC000012505138
N#Cc1c(N)ncnc1Cl    ZINC000040448783
N#Cc1cc(N)nc(Cl)n1    ZINC000039213109
Clc1ccc2nnnn2c1    ZINC000035077370
N#CNc1nccnc1Cl    ZINC000253567198
Clc1nccn2cnnc12    ZINC000021987110
N#Cc1cnc(N)nc1Cl    ZINC000095929509
N#Cc1nc(Cl)cnc1N    ZINC000044830650
Clc1ncnn2cncc12    ZINC000095093279
Clc1ccnc2ncnn21    ZINC000095760873
Clc1ncnc2nc[nH]c21    ZINC000004807217
C#Cc1ccc(F)c(Cl)c1    ZINC000058626260
C#Cc1ccc(Cl)c(F)c1    ZINC000058626257
N#CNc1cc(Cl)ncn1    ZINC000575595805
Clc1ccc2n[nH]nc2n1    ZINC000047843783
Clc1ccnc2n[nH]nc21    ZINC000005086570
Clc1cnc2[nH]ncc2n1    ZINC000197118797
Clc1ncc2[nH]ncc2n1    ZINC000079066960
Clc1ncnn2ccnc12    ZINC000040448463
C#Cc1cc(F)cc(Cl)c1    ZINC000066319023
N#CNc1cnc(Cl)cn1    ZINC000575596503
N#CNc1cncc(Cl)n1    ZINC000253576891
Clc1cnnc2nc[nH]c21    ZINC000004877273
N#CNc1cc(Cl)cnn1    ZINC001168625544
[N-]=[N+]=Nc1cccnc1Cl    ZINC000064034336
Clc1cc2ncnn2cn1    ZINC000072187466
N#CNc1nccc(Cl)n1    ZINC000575461074
N#Cc1cnc(Cl)nc1N    ZINC000002169278
Clc1ccc2nncn2n1    ZINC000000240318
Clc1ncc2[nH]cnc2n1    ZINC000012493259
N#CNc1ccc(Cl)nn1    ZINC000039368538
C#Cc1ccc(Cl)cc1F    ZINC000058626255
N#Cc1ncc(Cl)nc1N    ZINC000034611874
N#Cc1ncc(N)nc1Cl    ZINC000095628408
Clc1nccc2ncnn21    ZINC000026894643
N#Cc1cc(Cl)nc(N)n1    ZINC000260717133
Clc1cccn2nnnc12    ZINC000001590218
Clc1cnc2n[nH]nc2c1    ZINC000077032035
Clc1cn2cnnc2cn1    ZINC000077054734
Clc1ccn2ncnc2n1    ZINC000038343236
Clc1ccn2nnnc2c1    ZINC000071255397
N#CNc1cncnc1Cl    ZINC001157819707
C#Cc1cc(Cl)ccc1F    ZINC000062605413
Clc1cccc2nnnn21    ZINC000057218411
Clc1ncnc2cn[nH]c21    ZINC000077032043
N#CNc1nnccc1Cl    ZINC001168624982
Clc1cncc2nncn21    ZINC000078210682
Clc1ncc2cn[nH]c2n1    ZINC000044682212
C#Cc1cccc(Cl)c1F    ZINC000062605385
N#Cc1cnc(N)c(Cl)n1    ZINC000223700096
N#CNc1ncc(Cl)cn1    ZINC000238511313
Clc1nccc2n[nH]nc21    ZINC000001723931
Clc1cnc2cn[nH]c2n1    ZINC000091297148
Clc1nccn2ncnc12    ZINC000066322810
C#Cc1cc(F)ccc1Cl    ZINC000066319021
Clc1ncnc2[nH]ncc21    ZINC000003865628
Clc1cccc([C@@H]2CO2)c1    ZINC000002559003
CC(=O)c1ccccc1Cl    ZINC000001598575
Cc1cc(Cl)ccc1C=O    ZINC000002581074
CC(=O)c1ccc(Cl)cc1    ZINC000000896324
Clc1cccc([C@H]2CO2)c1    ZINC000002568178
Cc1cc(Cl)cc(C=O)c1    ZINC000034448546
Cc1ccc(C=O)c(Cl)c1    ZINC000020357644
Clc1ccc([C@@H]2CO2)cc1    ZINC000002571277
O=CCc1ccc(Cl)cc1    ZINC000002581072
O=CCc1cccc(Cl)c1    ZINC000002581071
Cc1ccc(Cl)c(C=O)c1    ZINC000034616799
Clc1ccc2c(c1)CCO2    ZINC000032192106
Clc1ccccc1[C@H]1CO1    ZINC000019730649
Cc1cc(C=O)ccc1Cl    ZINC000002581075
Clc1cccc2c1CCO2    ZINC000021989390
Cc1cccc(C=O)c1Cl    ZINC000034305217
Clc1ccccc1[C@@H]1CO1    ZINC000019730648
Cc1ccc(C=O)cc1Cl    ZINC000012956511
Clc1ccc([C@H]2CO2)cc1    ZINC000003644824
O=CCc1ccccc1Cl    ZINC000002581070
Cc1ccc(Cl)cc1C=O    ZINC000039212361
CC(=O)c1cccc(Cl)c1    ZINC000002039606
Cc1c(Cl)cccc1C=O    ZINC000039410766
Cc1cccc(Cl)c1C=O    ZINC000002387758
Clc1cncc(C2CC2)n1    ZINC000072192111
Clc1ccnc(C2CC2)n1    ZINC000036882183
C=CNc1ccc(Cl)nc1    ZINC001174778611
C=CNc1cccc(Cl)n1    ZINC001174778311
N/N=C/c1ccccc1Cl    ZINC000003071760
C=CNc1ccnc(Cl)c1    ZINC001174778395
N=C(N)c1ccccc1Cl    ZINC000000110578
Clc1ccc(C2CC2)nn1    ZINC000054930893
N/N=C/c1cccc(Cl)c1    ZINC000005756915
Clc1ccnc2c1CCN2    ZINC000204579775
Clc1ccc2c(n1)CNC2    ZINC000035269972
Clc1cc(C2CC2)ncn1    ZINC000038580384
Clc1ncnc2c1CCC2    ZINC000039595028
Clc1nccc2c1CCN2    ZINC000035269985
Clc1cc2c(nn1)CCC2    ZINC000050266227
N=C(N)c1cccc(Cl)c1    ZINC000001438985
Clc1cc2c(cn1)CNC2    ZINC000067176163
C/N=C/c1ccc(Cl)nc1    ZINC000201428570
C=CNc1cncc(Cl)c1    ZINC001174780854
C=CNc1ccc(Cl)cn1    ZINC001174778820
Clc1ncc(C2CC2)cn1    ZINC000066354153
C=CNc1cnccc1Cl    ZINC001174778556
Clc1nccc2c1NCC2    ZINC000089220478
Clc1ccnc2c1CNC2    ZINC000091366085
Clc1cnc2c(c1)CCN2    ZINC000098181241
N/N=C/c1ccc(Cl)cc1    ZINC000003075609
C=CNc1cccnc1Cl    ZINC001174778626
Clc1cnc2c(c1)CNC2    ZINC000082843736
Clc1cc2c(cn1)CCN2    ZINC000023550015
Clc1ccc2c(n1)NCC2    ZINC000095218360
C=CNc1ncccc1Cl    ZINC001174780557
Clc1ncc2c(n1)CCC2    ZINC000084226954
N=C(N)c1ccc(Cl)cc1    ZINC000000126846
CCc1cccc(Cl)c1C    ZINC000149697802
CCc1ccc(Cl)cc1C    ZINC000113247223
CCc1ccc(C)cc1Cl    ZINC000146974136
CCc1cc(C)ccc1Cl    ZINC000137391264
Cc1ccc(C)c(Cl)c1C    ZINC000066381786
Cc1ccc(Cl)c(C)c1C    ZINC000138650375
CC(C)c1ccc(Cl)cc1    ZINC000002035997
Cc1cc(C)c(Cl)cc1C    ZINC000001689971
CC(C)c1cccc(Cl)c1    ZINC000075838882
CC(C)c1ccccc1Cl    ZINC000002038928
CCCc1ccccc1Cl    ZINC000102332050
CCCc1ccc(Cl)cc1    ZINC000002562413
Cc1cc(Cl)cc(C)c1C    ZINC000164463160
CCc1cc(C)cc(Cl)c1    ZINC000059563282
CCCc1cccc(Cl)c1    ZINC000071602644
Cc1cc(C)c(Cl)c(C)c1    ZINC000002039355
N#Cc1cccc(F)c1Cl    ZINC000002513563
N#Cc1cc(F)ccc1Cl    ZINC000002243110
N#Cc1c(F)cccc1Cl    ZINC000000155197
[C-]#[N+]c1ccc(F)c(Cl)c1    ZINC000095698291
C#Cc1ccnc(Cl)c1F    ZINC000169799079
N#Cc1cc(F)cc(Cl)c1    ZINC000000732127
[C-]#[N+]c1cccc(Cl)c1F    ZINC000095686670
N#Cc1cccc(Cl)c1F    ZINC000002584277
N#Cc1ccc(F)cc1Cl    ZINC000000155282
Clc1ncnc2ocnc21    ZINC000084252225
[C-]#[N+]c1ccc(Cl)cc1F    ZINC000100000330
N#Cc1ccc(F)c(Cl)c1    ZINC000000152696
O=C=Nc1nccnc1Cl    ZINC000242750317
N#Cc1cc(Cl)ccc1F    ZINC000000404104
N#Cc1ccc(Cl)c(F)c1    ZINC000002512522
N#Cc1ccc(Cl)cc1F    ZINC000002512515
Clc1ncnc2[nH]nnc21    ZINC000020358106
Clc1nccn2nnnc12    ZINC000072266403
Clc1cncc2nnnn21    ZINC000038342024
N#CNc1ncnc(Cl)n1    ZINC000149095758
Clc1nnnc2nc[nH]c21    ZINC000001409349
Clc1ccc2nnnn2n1    ZINC000001435441
Cc1c(Cl)ccnc1C=O    ZINC000095751464
Nc1ccc(C=O)cc1Cl    ZINC000039476601
Nc1cc(C=O)ccc1Cl    ZINC000001687849
O=CNc1ccccc1Cl    ZINC000000399324
Cc1ccc(C=O)c(Cl)n1    ZINC000008698226
O/N=C/c1ccc(Cl)cc1    ZINC000004582531
O/N=C/c1cccc(Cl)c1    ZINC000100024364
O/N=C/c1ccccc1Cl    ZINC000004578248
CC(=O)c1ncccc1Cl    ZINC000034334356
Nc1cccc(Cl)c1C=O    ZINC000082406496
CC(=O)c1cc(Cl)ccn1    ZINC000038540741
CC(=O)c1cccnc1Cl    ZINC000002513861
O/N=C\c1cccc(Cl)c1    ZINC000008637842
Nc1c(Cl)cccc1C=O    ZINC000091363943
Cc1ccnc(C=O)c1Cl    ZINC000008698244
Cc1cnc(Cl)cc1C=O    ZINC000071256041
Cc1cc(C=O)cnc1Cl    ZINC000036532786
N=Cc1cc(Cl)ccc1O    ZINC000004550397
Cc1ncc(Cl)cc1C=O    ZINC000071864203
CC(=O)c1ccc(Cl)nc1    ZINC000000161835
ON=Cc1ccccc1Cl    ZINC000254845952
O=CCc1ccc(Cl)nc1    ZINC000113381083
Cc1cc(Cl)ncc1C=O    ZINC000008698229
Cc1ccc(C=O)nc1Cl    ZINC000095763786
CC(=O)c1ccnc(Cl)c1    ZINC000012336499
Cc1ccc(Cl)nc1C=O    ZINC000066054470
Nc1ccc(Cl)cc1C=O    ZINC000002389379
Cc1ccnc(Cl)c1C=O    ZINC000008698248
NC(=O)c1ccc(Cl)cc1    ZINC000000152995
Cc1cnc(C=O)cc1Cl    ZINC000095642379
Cc1cc(C=O)cc(Cl)n1    ZINC000014982415
ON=Cc1cccc(Cl)c1    ZINC000252370093
C=Cc1c(O)nccc1Cl    ZINC000584884033
Cc1cc(Cl)cc(C=O)n1    ZINC000079045335
Cc1nccc(C=O)c1Cl    ZINC000095762000
NC(=O)c1ccccc1Cl    ZINC000000152952
Cc1ccc(Cl)c(C=O)n1    ZINC000095761400
Cc1c(Cl)nccc1C=O    ZINC000026898857
CC(=O)c1ccc(Cl)cn1    ZINC000034333835
CC(=O)c1cncc(Cl)c1    ZINC000095628665
Nc1ccc(C=O)c(Cl)c1    ZINC000025560396
Cc1cc(C=O)ncc1Cl    ZINC000090413512
Cc1cnc(Cl)c(C=O)c1    ZINC000033975180
Cc1cc(Cl)cnc1C=O    ZINC000095763794
Cc1nc(Cl)ccc1C=O    ZINC000008698225
Cc1nc(C=O)ccc1Cl    ZINC000084249312
NC(=O)c1cccc(Cl)c1    ZINC000000153113
O=CNc1cccc(Cl)c1    ZINC000000409837
O/N=C\c1ccccc1Cl    ZINC000100438292
CC(=O)c1cnccc1Cl    ZINC000034213830
ON=Cc1ccc(Cl)cc1    ZINC000245339094
Clc1ccc2c(n1)COC2    ZINC000095831055
CC(=O)c1ccncc1Cl    ZINC000038540754
Nc1cc(Cl)ccc1C=O    ZINC000095630354
O/N=C\c1ccc(Cl)cc1    ZINC000095644705
Cc1cc(C=O)c(Cl)cn1    ZINC000095761401
CC(=O)c1cccc(Cl)n1    ZINC000035854895
O=CNc1ccc(Cl)cc1    ZINC000000409833
Clc1ncnc2c1CCN2    ZINC000035269948
N=C(N)c1ccc(Cl)nc1    ZINC000026897978
C=CNc1nccnc1Cl    ZINC001174778804
N/C=N/c1ccc(Cl)cn1    ZINC000222913156
N=CNc1cccc(Cl)n1    ZINC001157073350
C=CNc1cnc(Cl)nc1    ZINC001174778227
C=CNc1cnc(Cl)cn1    ZINC001174778554
C=CNc1cnnc(Cl)c1    ZINC001174778749
N=CNc1cc(Cl)ccn1    ZINC001157073347
N=C(N)c1ccc(Cl)cn1    ZINC000071186680
N=C(N)c1cncc(Cl)c1    ZINC000049581973
C=CNc1ccnnc1Cl    ZINC001174782480
N=C(N)c1cccc(Cl)n1    ZINC000071186678
Clc1ncc2c(n1)CNC2    ZINC000035269965
C=CNc1cncnc1Cl    ZINC001174778867
N=C(N)c1ccnc(Cl)c1    ZINC000035323124
N=C(N)c1cccnc1Cl    ZINC000085217568
Clc1ncnc2c1CNC2    ZINC000084227156
N=C(N)c1ccncc1Cl    ZINC000199558045
C=CNc1ccc(Cl)nn1    ZINC001174778148
N=CNc1ncccc1Cl    ZINC001167864463
Clc1ncc2c(n1)NCC2    ZINC000082406493
C=CNc1cnncc1Cl    ZINC001174782467
N=C(N)c1cc(Cl)ccn1    ZINC000071186679
C=CNc1ncncc1Cl    ZINC001174778369
C=CNc1cncc(Cl)n1    ZINC001174779379
N=C(N)c1ncccc1Cl    ZINC000034553101
CCc1ccc(N)c(Cl)c1    ZINC000040448987
CCc1ccc(Cl)nc1C    ZINC000059072347
C[C@H](N)c1cccc(Cl)c1    ZINC000003389513
Cc1cc(Cl)c(C)cc1N    ZINC000012359135
CC(C)c1cccnc1Cl    ZINC000021981926
NCCc1ccc(Cl)cc1    ZINC000000404332
CCc1nc(Cl)ccc1C    ZINC000067425322
Cc1cc(N)c(Cl)cc1C    ZINC000082726243
Cc1cccc(Cl)c1CN    ZINC000005218660
Cc1ccc(CN)cc1Cl    ZINC000000160569
CC(C)c1cc(Cl)ccn1    ZINC000034071173
CC(C)c1ccc(Cl)nc1    ZINC000034540084
CNc1cccc(C)c1Cl    ZINC000084427010
CN(C)c1cccc(Cl)c1    ZINC000000165746
Cc1c(Cl)cccc1CN    ZINC000002515943
NCCc1cccc(Cl)c1    ZINC000000389622
CNc1ccc(C)cc1Cl    ZINC000020359186
CCCc1ccncc1Cl    ZINC000203400362
CCc1ccc(Cl)cc1N    ZINC000039233620
Cc1cnc(C)c(C)c1Cl    ZINC000034247060
Cc1ccc(N)c(Cl)c1C    ZINC000038887950
CC(C)c1cnccc1Cl    ZINC000141940796
CCc1cnc(Cl)cc1C    ZINC000149026172
CCCc1cnccc1Cl    ZINC001249968470
CN(C)c1ccc(Cl)cc1    ZINC000005140576
CCNc1ccccc1Cl    ZINC000002569320
CNc1c(C)cccc1Cl    ZINC000083823623
Cc1ccc(Cl)c(N)c1C    ZINC000098095654
CNc1cc(Cl)ccc1C    ZINC000020033089
Cc1cnc(Cl)c(C)c1C    ZINC000145805415
CCNc1cccc(Cl)c1    ZINC000019772245
Cc1cc(Cl)nc(C)c1C    ZINC000049584928
Cc1ccc(CN)c(Cl)c1    ZINC000044250011
CC(C)c1cccc(Cl)n1    ZINC000022009751
CNc1ccc(Cl)cc1C    ZINC000001720719
C[C@@H](N)c1ccc(Cl)cc1    ZINC000002047916
C[C@@H](N)c1cccc(Cl)c1    ZINC000003389518
Cc1cc(Cl)ccc1CN    ZINC000004242628
CC(C)c1ccncc1Cl    ZINC000021981997
NCCc1ccccc1Cl    ZINC000000407079
Cc1cc(N)cc(C)c1Cl    ZINC000039218312
Cc1cc(C)c(N)c(Cl)c1    ZINC000000154647
Cc1ccc(N)c(C)c1Cl    ZINC000034515667
CNCc1ccccc1Cl    ZINC000000161988
Cc1cc(Cl)cc(CN)c1    ZINC000067800144
Cc1cc(CN)ccc1Cl    ZINC000064033554
CNc1cc(C)ccc1Cl    ZINC000084427011
CCNc1ccc(Cl)cc1    ZINC000000397578
CC(C)c1ccc(Cl)cn1    ZINC000072204068
CCc1ccc(N)cc1Cl    ZINC000082721150
Cc1ccc(Cl)c(CN)c1    ZINC000071792232
C[C@H](N)c1ccc(Cl)cc1    ZINC000001675290
CNc1cccc(Cl)c1C    ZINC000016124242
CCc1cccc(Cl)c1N    ZINC000034173869
CNc1ccc(Cl)c(C)c1    ZINC000071453752
CNCc1cccc(Cl)c1    ZINC000000161986
C[C@H](N)c1ccccc1Cl    ZINC000001697891
C[C@@H](N)c1ccccc1Cl    ZINC000003389509
Cc1ccc(Cl)cc1CN    ZINC000002574315
Cc1cccc(CN)c1Cl    ZINC000079387686
CCc1cc(Cl)ccc1N    ZINC000002011243
CN(C)c1ccccc1Cl    ZINC000002031384
CNCc1ccc(Cl)cc1    ZINC000000161985
Cc1cc(Cl)cc(C)c1N    ZINC000005225112
Cc1ccc(Cl)c(C)c1N    ZINC000002583432
CNc1ccc(C)c(Cl)c1    ZINC000020039081
Brc1ccccc1    ZINC000000900729
N#Cc1cncc(F)c1Cl    ZINC000115568553
N#Cc1ncc(Cl)cc1F    ZINC000044790281
N#Cc1cnc(Cl)c(F)c1    ZINC000038536925
N#Cc1nc(Cl)ccc1F    ZINC000095762351
N#Cc1ccc(Cl)nc1F    ZINC000096361367
N#Cc1nccc(Cl)c1F    ZINC000095933286
N#Cc1ncc(F)cc1Cl    ZINC000075759760
N#Cc1c(F)ccnc1Cl    ZINC000098179555
N#Cc1cncc(Cl)c1F    ZINC000165561975
N#Cc1ccnc(Cl)c1F    ZINC000088611544
N#Cc1cc(F)cnc1Cl    ZINC000059569217
O=C(O)c1ccccc1Cl    ZINC000000330133
O=Cc1ccc(Cl)cc1O    ZINC000004290770
N#CNc1nnc(Cl)nn1    ZINC001168625535
O=Cc1cccc(Cl)c1O    ZINC000002540759
O=C(O)c1cccc(Cl)c1    ZINC000000156863
Clc1ccc2c(c1)OCO2    ZINC000000409300
O=Cc1ccc(Cl)c(O)c1    ZINC000013386179
O=C(O)c1ccc(Cl)cc1    ZINC000000156865
O=Cc1cc(Cl)ccc1O    ZINC000000152645
O=Cc1cc(O)ccc1Cl    ZINC000065336757
O=Cc1ccc(O)c(Cl)c1    ZINC000000163305
O=Cc1cccc(O)c1Cl    ZINC000012956540
O=Cc1cc(O)cc(Cl)c1    ZINC000072482078
O=Cc1c(O)cccc1Cl    ZINC000002023830
O=Cc1ccc(O)cc1Cl    ZINC000002510171
CC(=O)c1ncc(Cl)cn1    ZINC000238158627
C=C(F)c1ccc(Cl)cc1    ZINC000072265667
Nc1ncc(C=O)cc1Cl    ZINC000034452773
Clc1ncc2c(n1)COC2    ZINC000084227055
NC(=O)c1ccnc(Cl)c1    ZINC000000154099
C=Cc1ccc(Cl)cc1F    ZINC000142749251
Nc1cc(Cl)ncc1C=O    ZINC000038540352
C=Cc1c(F)cccc1Cl    ZINC000082762120
C=Cc1ccc(Cl)c(F)c1    ZINC000082762062
OB(O)c1cccc(Cl)c1    ZINC000169743228
CC(=O)c1nccnc1Cl    ZINC000066055024
Cc1cnc(Cl)c(C=O)n1    ZINC000669385255
NC(=O)c1cc(Cl)ccn1    ZINC000000494966
Nc1cc(Cl)c(C=O)cn1    ZINC000075629660
CC(=O)c1cnnc(Cl)c1    ZINC000095764129
CC(=O)c1cnc(Cl)cn1    ZINC000044560058
NC(=O)c1cncc(Cl)c1    ZINC000014982480
NC(=O)c1cccc(Cl)n1    ZINC000000283724
Cc1nc(Cl)ncc1C=O    ZINC000059021250
Nc1cnc(Cl)cc1C=O    ZINC000095642387
CC(=O)c1ccnc(Cl)n1    ZINC000082046754
NC(=O)c1ccc(Cl)cn1    ZINC000014982479
NC(=O)c1cccnc1Cl    ZINC000000152936
C=Cc1cccc(F)c1Cl    ZINC000097436583
NC(=O)c1cnccc1Cl    ZINC000001606799
NC(=O)c1ncccc1Cl    ZINC000014982475
O/N=C/c1ccc(Cl)nc1    ZINC000071792983
Nc1c(Cl)cncc1C=O    ZINC000095769181
O/N=C/c1cccnc1Cl    ZINC000100150979
CC(=O)c1cnc(Cl)nc1    ZINC000034132842
Nc1c(Cl)nccc1C=O    ZINC000085210693
CC(=O)c1ccc(Cl)nn1    ZINC000064033432
NC(=O)c1ccncc1Cl    ZINC000014982477
O/N=C/c1cnccc1Cl    ZINC000095932885
Nc1cnc(Cl)c(C=O)c1    ZINC000082845747
Nc1nc(Cl)ccc1C=O    ZINC000091301471
NC(=O)c1ccc(Cl)nc1    ZINC000000163243
OB(O)c1ccc(Cl)cc1    ZINC000169743195
Cc1nc(Cl)cc(C=O)n1    ZINC000091301423
Nc1ccnc(Cl)c1C=O    ZINC000049587148
CC(=O)c1cncc(Cl)n1    ZINC000085210455
O=CNc1cccnc1Cl    ZINC000000405662
Nc1ncc(Cl)cc1C=O    ZINC000029753702
Cc1ncnc(Cl)c1C=O    ZINC000082845746
OB(O)c1ccccc1Cl    ZINC000169743227
Nc1ccc(Cl)nc1C=O    ZINC000085224556
Nc1nccc(Cl)c1C=O    ZINC000066054800
C=Cc1ccc(F)c(Cl)c1    ZINC000087198226
N/C=N/c1cncc(Cl)n1    ZINC000202661798
N=CNc1ncc(Cl)cn1    ZINC001157073360
N=CNc1cnc(Cl)cn1    ZINC001167869070
N=CNc1ccc(Cl)nn1    ZINC001157073599
N=CNc1cc(Cl)ncn1    ZINC001157072985
N=CNc1cncnc1Cl    ZINC001157073049
N=CNc1cc(Cl)cnn1    ZINC001167865185
N=CNc1nccc(Cl)n1    ZINC001167868691
N=CNc1nccnc1Cl    ZINC001167864257
OCCc1ccc(Cl)cc1    ZINC000000160799
COc1cc(Cl)ccc1C    ZINC000001606265
CCc1c(O)cccc1Cl    ZINC000095711060
Cc1cccc(CO)c1Cl    ZINC000034311196
COc1ccc(Cl)c(C)c1    ZINC000000409932
COc1ccc(C)c(Cl)c1    ZINC000000410286
Cc1ccc(O)c(Cl)c1C    ZINC000001690833
CCc1ccc(O)c(Cl)c1    ZINC000002016918
Cc1cc(O)c(Cl)cc1C    ZINC000000404321
C[C@@H](O)c1cccc(Cl)c1    ZINC000000394610
Cc1c(O)ccc(Cl)c1C    ZINC000001690024
COc1ccc(C)cc1Cl    ZINC000002528195
Cc1cc(Cl)cc(C)c1O    ZINC000001081485
OCCc1cccc(Cl)c1    ZINC000004261835
COc1cccc(C)c1Cl    ZINC000145520167
Cc1cc(Cl)c(C)cc1O    ZINC000001690025
CCOc1ccccc1Cl    ZINC000001693307
C[C@@H](O)c1ccccc1Cl    ZINC000002019599
CCc1cc(O)ccc1Cl    ZINC000000409248
C[C@H](O)c1ccc(Cl)cc1    ZINC000000388284
OCCc1ccccc1Cl    ZINC000000406965
Cc1ccc(O)c(C)c1Cl    ZINC000114548323
CCOc1cccc(Cl)c1    ZINC000000403340
Cc1ccc(Cl)c(O)c1C    ZINC000039125546
CCc1cc(Cl)ccc1O    ZINC000002016916
COc1cc(C)ccc1Cl    ZINC000001755576
Cc1cc(O)cc(C)c1Cl    ZINC000000001132
C[C@@H](O)c1ccc(Cl)cc1    ZINC000000388285
COc1cc(C)cc(Cl)c1    ZINC000039338504
Cc1ccc(CO)cc1Cl    ZINC000002566075
CCc1ccc(O)cc1Cl    ZINC000095711247
Cc1cc(CO)ccc1Cl    ZINC000015441128
CCc1cccc(Cl)c1O    ZINC000003613962
Cc1cc(Cl)cc(CO)c1    ZINC000083119894
C[C@H](O)c1cccc(Cl)c1    ZINC000000394609
COCc1ccc(Cl)cc1    ZINC000081952304
Cc1cccc(Cl)c1CO    ZINC000044198881
Cc1cc(C)c(O)c(Cl)c1    ZINC000001679775
COc1c(C)cccc1Cl    ZINC000028278418
CCc1ccc(Cl)c(O)c1    ZINC000002567846
CCc1ccc(Cl)cc1O    ZINC000039340972
COc1ccc(Cl)cc1C    ZINC000000403511
CCc1cccc(O)c1Cl    ZINC000034426879
CCOc1ccc(Cl)cc1    ZINC000001693308
CCc1cc(O)cc(Cl)c1    ZINC000095711129
Cc1cc(Cl)ccc1CO    ZINC000012359432
C[C@H](O)c1ccccc1Cl    ZINC000002019598
COc1cccc(Cl)c1C    ZINC000000403412
Cc1ccc(Cl)cc1CO    ZINC000034319564
Cc1c(Cl)cccc1CO    ZINC000039413977
Cc1ccc(Cl)c(CO)c1    ZINC000113564640
Cc1ccc(CO)c(Cl)c1    ZINC000098095667
Cc1cc(C)c(Cl)c(O)c1    ZINC000005765108
C[C@H](N)c1ncccc1Cl    ZINC000075085133
CC(C)c1cncnc1Cl    ZINC000019091765
C[C@@H](N)c1cncc(Cl)c1    ZINC000104451787
CNCc1ccc(Cl)nc1    ZINC000012769369
CCc1ccc(Cl)c(N)n1    ZINC000098175513
Cc1ccc(N)c(N)c1Cl    ZINC000147372684
CN(C)c1cc(Cl)ccn1    ZINC000021990783
Cc1ccc(NN)c(Cl)c1    ZINC000002386414
Cc1cnc(CN)c(Cl)c1    ZINC000095763783
Cc1cc(N)c(N)c(Cl)c1    ZINC000059684263
Cc1c(N)ccc(N)c1Cl    ZINC000148094036
CCc1nnc(Cl)cc1C    ZINC000054930936
CNCc1cccnc1Cl    ZINC000019090963
CC(C)c1nccnc1Cl    ZINC000005761535
CCCc1nccnc1Cl    ZINC000039306384
C[C@H](N)c1ccnc(Cl)c1    ZINC000044138902
C[C@H](N)c1ccncc1Cl    ZINC000095682584
C[C@@H](N)c1ccncc1Cl    ZINC000095664914
C[C@H](N)c1cncc(Cl)c1    ZINC000211596432
C[C@H](N)c1ccc(Cl)cn1    ZINC000074342401
Cc1cc(N)nc(Cl)c1C    ZINC000088189793
NCCc1ccncc1Cl    ZINC000044397791
CCNc1cccnc1Cl    ZINC000036983004
Cc1cc(Cl)cc(N)c1N    ZINC000001433101
Cc1c(N)cc(N)cc1Cl    ZINC000026508625
Cc1ncc(N)c(C)c1Cl    ZINC000003881100
CCCc1cc(Cl)ncn1    ZINC000026420705
Cc1cc(N)nc(C)c1Cl    ZINC000098175458
Cc1ccc(CN)nc1Cl    ZINC000095763787
C[C@@H](N)c1cccnc1Cl    ZINC000083427505
C[C@@H](N)c1ccc(Cl)cn1    ZINC000074342402
Cc1cc(N)c(N)cc1Cl    ZINC000000153342
CCc1cc(N)ncc1Cl    ZINC000098175461
Cc1ccc(Cl)c(N)c1N    ZINC000113629603
Cc1cc(Cl)c(N)c(C)n1    ZINC000146606822
C[C@@H](N)c1ccc(Cl)nc1    ZINC000034741463
CNCc1cc(Cl)ccn1    ZINC000083268940
CNc1ccc(N)cc1Cl    ZINC000026515516
Cc1cc(C)c(N)c(Cl)n1    ZINC000011803986
CC(C)c1nccc(Cl)n1    ZINC000036882185
CCc1nc(N)ccc1Cl    ZINC000098175514
CN(C)c1ccc(Cl)cn1    ZINC000083119827
Cc1nc(C)c(Cl)c(C)n1    ZINC000098177998
Cc1c(Cl)cccc1NN    ZINC000000085244
Cc1ccc(Cl)cc1NN    ZINC000000409916
CC(C)c1cc(Cl)ncn1    ZINC000026420712
Cc1cc(Cl)cnc1CN    ZINC000066322857
Cc1cnc(CN)cc1Cl    ZINC000095761754
Cc1nc(C)c(C)c(Cl)n1    ZINC000037947814
CCNc1ccnc(Cl)c1    ZINC000047844032
CCNc1cccc(Cl)n1    ZINC000042783838
CCNc1ccc(Cl)cn1    ZINC000020547374
C[C@H](N)c1cccc(Cl)n1    ZINC000083268942
CN(C)c1cccc(Cl)n1    ZINC000042783650
Cc1ccnc(Cl)c1CN    ZINC000095763624
CNCc1ccnc(Cl)c1    ZINC000004072645
CNc1cc(Cl)ccc1N    ZINC000038886075
Cc1cccc(Cl)c1NN    ZINC000005748166
NNCc1ccccc1Cl    ZINC000019169213
C[C@H](N)c1cccnc1Cl    ZINC000083427502
Cc1ccc(CN)c(Cl)n1    ZINC000044248653
CCc1nc(Cl)ncc1C    ZINC000059270581
Cc1cc(NN)ccc1Cl    ZINC000002243488
CCCc1cnc(Cl)nc1    ZINC000002569879
CC(C)c1ccc(Cl)nn1    ZINC000036168385
CCNc1ncccc1Cl    ZINC000021013601
CNc1ccc(Cl)cc1N    ZINC000032299688
CCNc1cc(Cl)ccn1    ZINC000032914833
Cc1cc(CN)c(Cl)cn1    ZINC000095761402
Cc1cccc(NN)c1Cl    ZINC000039332307
CCc1cnc(C)nc1Cl    ZINC000019091755
CC(C)c1ccnc(Cl)n1    ZINC000015021240
Cc1cc(CN)cc(Cl)n1    ZINC000095630930
NCc1ccc(Cl)cc1N    ZINC000039225409
Cc1c(N)c(N)ccc1Cl    ZINC000014985723
NCCc1cccc(Cl)n1    ZINC000082046836
CCNc1ccncc1Cl    ZINC000086778397
C[C@@H](N)c1ccnc(Cl)c1    ZINC000044138904
CCc1cc(Cl)nc(C)n1    ZINC000008698460
CCNc1ccc(Cl)nc1    ZINC000122785085
NCc1ccc(N)c(Cl)c1    ZINC000002524594
CCc1c(C)ncnc1Cl    ZINC000040862579
CCc1ncnc(Cl)c1C    ZINC000045955913
NCc1cc(Cl)ccc1N    ZINC000004203225
CCc1ccnc(N)c1Cl    ZINC000098175460
NCc1ccc(Cl)c(N)c1    ZINC000002524593
CCCc1cncnc1Cl    ZINC000019091768
CN(C)c1ccc(Cl)nc1    ZINC000019801012
CCc1cc(Cl)cnc1N    ZINC000070406381
Cc1cnc(Cl)c(CN)c1    ZINC000095630927
Cc1cc(CN)cnc1Cl    ZINC000066322825
Cc1ccc(Cl)c(NN)c1    ZINC000104566937
NCCc1cncc(Cl)c1    ZINC000082845749
Cc1ccc(Cl)c(CN)n1    ZINC000095761403
CN(C)c1ccnc(Cl)c1    ZINC000021990778
Cc1nc(Cl)ccc1CN    ZINC000072225902
CCc1cc(C)nc(Cl)n1    ZINC000032192456
Cc1cc(C)c(Cl)c(N)n1    ZINC000039190999
Cc1nc(C)c(Cl)nc1C    ZINC000038810065
CNc1c(N)cccc1Cl    ZINC000034939564
C[C@H](N)c1ccc(Cl)nc1    ZINC000034741462
NCCc1ccc(Cl)nc1    ZINC000044397113
CCc1nc(C)cc(Cl)n1    ZINC000008731059
Cc1cc(N)c(C)nc1Cl    ZINC000095836360
Cc1cc(Cl)ncc1CN    ZINC000066322849
NNCc1cccc(Cl)c1    ZINC000019169165
Cc1cc(Cl)nc(C)c1N    ZINC000084308463
C[C@@H](N)c1cccc(Cl)n1    ZINC000083268943
Cc1cc(Cl)ccc1NN    ZINC000000164682
CCCc1ccnc(Cl)n1    ZINC000015021405
Cc1cc(N)c(Cl)nc1C    ZINC000059349546
Cc1ccc(NN)cc1Cl    ZINC000000164931
C[C@@H](N)c1ncccc1Cl    ZINC000075085135
CCc1ncc(C)c(Cl)n1    ZINC000072204523
CC(C)c1cnc(Cl)nc1    ZINC000039121244
CN(C)c1ncccc1Cl    ZINC000095761291
Cc1ccnc(CN)c1Cl    ZINC000095768867
Cc1ncc(Cl)cc1CN    ZINC000082632198
NCc1cc(N)cc(Cl)c1    ZINC000002573849
NNCc1ccc(Cl)cc1    ZINC000019169163
Cc1cc(Cl)nc(CN)c1    ZINC000095763790
Cc1cc(N)c(Cl)cc1N    ZINC000002556495
Brc1ccccn1    ZINC000000158586
Brc1cccnc1    ZINC000000158591
Brc1ccncc1    ZINC000000158596
O=[N+]([O-])c1ccccc1Cl    ZINC000000331636
O=Nc1ccc(O)c(Cl)c1    ZINC000004786636
O=C(O)c1ccncc1Cl    ZINC000002243484
O=Cc1c[nH]cc(Cl)c1=O    ZINC000095773647
O=C(O)c1ccnc(Cl)c1    ZINC000000166657
O=Cc1cc(Cl)c[nH]c1=O    ZINC000014007765
O=C(O)c1cccc(Cl)n1    ZINC000000039491
O=Cc1ccc(O)c(Cl)n1    ZINC000071788946
O=Cc1c(O)ccnc1Cl    ZINC000038534038
O=C(O)c1ncccc1Cl    ZINC000000343396
O=C(O)c1cnccc1Cl    ZINC000000332947
O=C(O)c1cc(Cl)ccn1    ZINC000000332946
O=Cc1cc(Cl)ncc1O    ZINC000072190629
O=C(O)c1ccc(Cl)nc1    ZINC000000164579
O=Cc1c[nH]c(=O)c(Cl)c1    ZINC000008698115
O=[N+]([O-])c1ccc(Cl)cc1    ZINC000003860273
O=C(O)c1cncc(Cl)c1    ZINC000001691706
O=C(O)c1cccnc1Cl    ZINC000000164425
O=Cc1cc(O)cnc1Cl    ZINC000045672777
O=Cc1ccnc(Cl)c1O    ZINC000095642460
O=C(O)c1ccc(Cl)cn1    ZINC000002599023
O=[N+]([O-])c1cccc(Cl)c1    ZINC000001686983
NC(=O)c1cnc(Cl)cn1    ZINC000006091417
NC(=O)c1ccnc(Cl)n1    ZINC000001690465
O/N=C/c1ccc(Cl)nn1    ZINC000148528594
Nc1nc(Cl)ncc1C=O    ZINC000095764141
O=NNc1ccc(Cl)cn1    ZINC000006536600
NC(=O)c1nccnc1Cl    ZINC000001725127
O=NNc1cccnc1Cl    ZINC000006525313
Nc1ncnc(Cl)c1C=O    ZINC000002511467
NC(=O)c1ccnnc1Cl    ZINC000034478053
NC(=O)c1ccc(Cl)nn1    ZINC000016123717
Nc1ncc(Cl)nc1C=O    ZINC000095496161
NC(=O)c1cncc(Cl)n1    ZINC000001101987
NC(=O)c1cc(Cl)ncn1    ZINC000166978675
C=Cc1ccnc(Cl)c1F    ZINC000169799076
OB(O)c1cccc(Cl)n1    ZINC000169744870
C=Cc1cc(Cl)cnc1F    ZINC000209831946
OB(O)c1cc(Cl)ccn1    ZINC000169746100
OB(O)c1ccncc1Cl    ZINC000169745560
OB(O)c1ccc(Cl)nc1    ZINC000169743408
OB(O)c1ccc(Cl)cn1    ZINC000169744835
OB(O)c1cncc(Cl)c1    ZINC000169743624
OB(O)c1cccnc1Cl    ZINC000169743474
OB(O)c1cnccc1Cl    ZINC000169743489
OB(O)c1ccnc(Cl)c1    ZINC000169743757
COc1c(C)ccnc1Cl    ZINC000238367154
NOCc1cccc(Cl)c1    ZINC000003883124
COc1cnc(Cl)c(C)c1    ZINC000039316980
COc1cc(Cl)cnc1C    ZINC000238339497
COc1ccc(C)c(Cl)n1    ZINC000080406210
Cc1c(Cl)ccnc1CO    ZINC000035076491
NCc1cc(O)cc(Cl)c1    ZINC000040447858
COCc1ccnc(Cl)c1    ZINC000052721930
Cc1cc(N)c(O)cc1Cl    ZINC000062152889
OCCc1ccnc(Cl)c1    ZINC000067176089
COCc1ccc(Cl)nc1    ZINC000019385596
Nc1cccc(CO)c1Cl    ZINC000095932395
Cc1cc(CO)cnc1Cl    ZINC000038246827
COc1c(N)cccc1Cl    ZINC000002528177
ONCc1ccccc1Cl    ZINC000039298740
OCCc1ccncc1Cl    ZINC000084086207
CCOc1ccc(Cl)cn1    ZINC000008324988
COc1cc(C)c(Cl)cn1    ZINC000015020291
Cc1ccn(C)c(=O)c1Cl    ZINC000085398641
Cc1ccc(O)c(N)c1Cl    ZINC000149850970
NOCc1ccccc1Cl    ZINC000000170199
COc1ccc(N)cc1Cl    ZINC000000162405
COc1ccc(N)c(Cl)c1    ZINC000001686940
Cc1cc(N)c(O)c(Cl)c1    ZINC000020134803
C[C@@H](O)c1ccc(Cl)cn1    ZINC000082713326
COc1cc(Cl)cc(C)n1    ZINC000072204495
CCOc1ccc(Cl)nc1    ZINC000021981935
Cc1cnc(CO)cc1Cl    ZINC000085221820
Cc1ncc(CO)cc1Cl    ZINC000088315028
Cc1cc(Cl)cc(N)c1O    ZINC000022012527
NCc1ccc(O)cc1Cl    ZINC000002524605
Cc1cnc(Cl)c(CO)c1    ZINC000038843926
C[C@@H](O)c1ccc(Cl)nc1    ZINC000065356655
NCc1cc(Cl)ccc1O    ZINC000001628244
Cc1cc(O)c(Cl)cc1N    ZINC000044831179
Nc1ccc(Cl)cc1CO    ZINC000000389605
Cc1ccc(Cl)c(=O)n1C    ZINC000085398633
Nc1ccc(Cl)c(CO)c1    ZINC000002548298
Nc1cc(Cl)cc(CO)c1    ZINC000040443186
Cc1c(Cl)nccc1CO    ZINC000071255694
Cc1ccc(CO)c(Cl)n1    ZINC000091297259
COc1cc(Cl)ccc1N    ZINC000002041191
OCCc1ncccc1Cl    ZINC000084285005
Nc1cc(Cl)ccc1CO    ZINC000006862918
C[C@@H](O)c1cccnc1Cl    ZINC000077011338
CCOc1ncccc1Cl    ZINC000014982382
COc1cnc(Cl)cc1C    ZINC000082163948
C[C@H](O)c1ccnc(Cl)c1    ZINC000064034089
CCn1c(Cl)cccc1=O    ZINC000306879583
Cc1ccc(NO)c(Cl)c1    ZINC000039133604
NCc1ccc(O)c(Cl)c1    ZINC000039216115
CCn1ccc(=O)cc1Cl    ZINC000307257239
CCOc1cc(Cl)ccn1    ZINC000014982384
CCn1cc(Cl)ccc1=O    ZINC000071515941
CNc1ccc(Cl)cc1O    ZINC000084427242
Cc1ccc(N)c(Cl)c1O    ZINC000002243463
COc1ccnc(Cl)c1C    ZINC000088189786
CCOc1cncc(Cl)c1    ZINC000021981998
COc1cc(C)cc(Cl)n1    ZINC000079069442
Nc1c(Cl)cccc1CO    ZINC000071257196
COc1ccc(Cl)cc1N    ZINC000000153252
OCCc1cc(Cl)ccn1    ZINC000084284991
Nc1ccc(CO)c(Cl)c1    ZINC000022199861
COc1nccc(C)c1Cl    ZINC000084237277
COc1c(C)nccc1Cl    ZINC000039038289
NCc1cccc(Cl)c1O    ZINC000082846351
COc1cccc(Cl)c1N    ZINC000038582613
C[C@H](O)c1cc(Cl)ccn1    ZINC000117996463
Cc1cc(CO)cc(Cl)n1    ZINC000095630753
Cc1cc(O)c(N)c(Cl)c1    ZINC000213760479
CCOc1cccnc1Cl    ZINC000026423191
Nc1cc(CO)ccc1Cl    ZINC000034111637
OCCc1ccc(Cl)nc1    ZINC000067176091
Cc1cc(Cl)cc(=O)n1C    ZINC000000332107
Cc1cc(Cl)ncc1CO    ZINC000072225879
Cc1nc(Cl)ccc1CO    ZINC000072225901
COc1cccc(N)c1Cl    ZINC000015636015
COc1ccc(Cl)c(C)n1    ZINC000079048055
COc1cc(N)cc(Cl)c1    ZINC000005732445
OCCc1cccc(Cl)n1    ZINC000084284984
COc1cc(N)ccc1Cl    ZINC000002567837
COc1cc(C)nc(Cl)c1    ZINC000084234184
Nc1cccc(Cl)c1CO    ZINC000021987708
COc1ncc(C)cc1Cl    ZINC000087493214
NCc1cc(O)ccc1Cl    ZINC000084427240
CCOc1ccnc(Cl)c1    ZINC000000331009
C[C@H](O)c1ccc(Cl)nc1    ZINC000065356654
C[C@H](O)c1ccc(Cl)cn1    ZINC000082713325
Cc1c(Cl)ccc(=O)n1C    ZINC000085398634
Cc1ccc(Cl)c(CO)n1    ZINC000238479866
Cc1cc(Cl)nc(CO)c1    ZINC000095930620
COc1ncc(Cl)cc1C    ZINC000095763957
NOCc1ccc(Cl)cc1    ZINC000000169388
C[C@@H](O)c1cc(Cl)ccn1    ZINC000117996462
C[C@H](O)c1cccnc1Cl    ZINC000077011334
Cc1cc(O)c(N)cc1Cl    ZINC000006069811
COc1ccc(C)nc1Cl    ZINC000008672876
Cc1cc(Cl)cc(C)[n+]1[O-]    ZINC000000331919
CCOc1cnccc1Cl    ZINC000021982016
COc1ccc(Cl)c(N)c1    ZINC000000388309
COc1cc(Cl)c(C)cn1    ZINC000202462036
CCOc1cccc(Cl)n1    ZINC000000394677
Cc1cc(N)cc(Cl)c1O    ZINC000000152857
COc1cc(C)cnc1Cl    ZINC000039961290
NCc1c(O)cccc1Cl    ZINC000052904631
Cc1cc(=O)n(C)cc1Cl    ZINC000085398643
Cc1cc(=O)c(Cl)c(C)[nH]1    ZINC000005350111
OCCc1cccnc1Cl    ZINC000114998708
Cc1c(C)[n+]([O-])ccc1Cl    ZINC000001562480
Nc1ccc(CO)cc1Cl    ZINC000034165574
Cc1cc(Cl)c(N)cc1O    ZINC000034380659
Cc1cnc(Cl)cc1CO    ZINC000071256039
Cc1cc(Cl)cc(CO)n1    ZINC000071625236
CCOc1ccncc1Cl    ZINC000079007064
CCn1ccc(Cl)cc1=O    ZINC000902648806
CNc1cc(Cl)cnc1N    ZINC000238328418
Cc1cnc(Cl)c(CN)n1    ZINC000147149909
CCNc1ccnc(Cl)n1    ZINC000019091606
CCNc1nccnc1Cl    ZINC000043537557
CCNc1ccc(Cl)nn1    ZINC000006665917
CCNc1nccc(Cl)n1    ZINC000021303232
Cc1nc(C)c(Cl)c(N)n1    ZINC000000154509
CNc1nc(C)cc(Cl)n1    ZINC000015418424
Cc1c(N)nnc(Cl)c1C    ZINC000001529091
Cc1nc(N)c(C)c(Cl)n1    ZINC000003631217
CN(C)c1ccc(Cl)nn1    ZINC000000380119
CN(N)c1ccc(Cl)cn1    ZINC000095725637
CCc1ncnc(N)c1Cl    ZINC000095756187
Cc1cc(N)c(N)c(Cl)n1    ZINC000098181713
C[C@@H](N)c1cnc(Cl)nc1    ZINC000231366061
CNc1ncc(C)c(Cl)n1    ZINC000079418853
CCc1cc(Cl)nnc1N    ZINC000083444124
CNCc1nccc(Cl)n1    ZINC000265540746
CN(N)c1cccc(Cl)n1    ZINC000001395738
CN(C)c1cncc(Cl)n1    ZINC000042384080
Nc1cc(Cl)cc(N)c1N    ZINC000001585536
CCc1cc(Cl)nc(N)n1    ZINC000016696814
CNc1cc(C)nc(Cl)n1    ZINC000019092711
CN(C)c1nccnc1Cl    ZINC000042383890
CCc1c(N)ncnc1Cl    ZINC000082566339
Cc1cc(Cl)nc(N)c1N    ZINC000095742653
CNCc1ccc(Cl)nn1    ZINC000079438420
CN(C)c1cnc(Cl)cn1    ZINC000095628664
CCc1cnc(Cl)nc1N    ZINC000096135590
Cc1nc(C)c(N)c(Cl)n1    ZINC000062715899
CN(C)c1cncnc1Cl    ZINC001163566692
CN(C)c1nccc(Cl)n1    ZINC000040887696
Cc1c(Cl)cnc(N)c1N    ZINC000040448522
CNc1ccnc(Cl)c1N    ZINC000019702127
NCc1nc(N)ccc1Cl    ZINC000047844167
Cc1nc(N)nc(C)c1Cl    ZINC000001598620
CN(N)c1ncccc1Cl    ZINC000088189813
Cc1cnc(Cl)nc1CN    ZINC000098181609
NNCc1cccnc1Cl    ZINC000083251914
CNCc1nccnc1Cl    ZINC000079438465
CCc1ncc(Cl)nc1N    ZINC001161694318
Cc1nc(N)c(N)cc1Cl    ZINC000021981772
CNc1ncc(N)cc1Cl    ZINC000052507704
Cc1nc(N)c(Cl)nc1C    ZINC000001678562
Cc1nc(NN)ccc1Cl    ZINC000095496121
CNc1nc(Cl)ccc1N    ZINC000091297519
NNCc1ccc(Cl)nc1    ZINC000043214520
Cc1nc(N)nc(Cl)c1C    ZINC000000039513
CCNc1cc(Cl)ncn1    ZINC000015021259
CNc1cc(Cl)nc(C)n1    ZINC000014007739
CN(C)c1ccnc(Cl)n1    ZINC000001677570
Cc1ccnc(NN)c1Cl    ZINC001776011342
Cc1cnc(Cl)c(NN)c1    ZINC000252495802
Cc1cnc(NN)c(Cl)c1    ZINC000084845449
CCNc1ncncc1Cl    ZINC000163574151
Cc1cnc(Cl)c(N)c1N    ZINC000071255696
Cc1cc(Cl)cnc1NN    ZINC000104569058
CN(C)c1ncc(Cl)cn1    ZINC000032192762
NCCc1nccc(Cl)n1    ZINC000077032288
CCc1nc(N)cc(Cl)n1    ZINC000040448326
CCNc1cncc(Cl)n1    ZINC000016124192
C[C@H](N)c1cnc(Cl)nc1    ZINC000238435228
CN(N)c1cc(Cl)ccn1    ZINC000199545023
CNc1ncnc(Cl)c1C    ZINC000082565539
CN(C)c1cc(Cl)ncn1    ZINC000016844266
NCCc1ccnc(Cl)n1    ZINC000079046015
CNc1nc(Cl)ncc1C    ZINC000001679757
CCNc1ncc(Cl)cn1    ZINC000072194584
Brc1cncnc1    ZINC000000967317
Brc1ccncn1    ZINC000020358092
Brc1cccnn1    ZINC000039088801
Brc1cnccn1    ZINC000008698473
Brc1ncccn1    ZINC000001569572
Brc1ccnnc1    ZINC000026439052
O=C(O)c1ccnnc1Cl    ZINC000064033543
O=[N+]([O-])c1ccc(Cl)nc1    ZINC000002564034
O=C(O)c1ncncc1Cl    ZINC000011804329
O=C(O)c1cnnc(Cl)c1    ZINC000071789995
O=[N+]([O-])c1ccnc(Cl)c1    ZINC000000151260
O=Cc1cc(F)ccc1Cl    ZINC000002510728
O=C(O)c1cnc(Cl)cn1    ZINC000006524495
O=Cc1ccc(Cl)cc1F    ZINC000002512513
O=C(O)c1nccc(Cl)n1    ZINC000066327933
O=[N+]([O-])c1cccnc1Cl    ZINC000000164421
O=C(O)c1ccc(Cl)nn1    ZINC000016124607
O=[N+]([O-])c1cc(Cl)ccn1    ZINC000002599006
O=C(O)c1ccnc(Cl)n1    ZINC000026459787
O=Cc1cccc(F)c1Cl    ZINC000021301125
O=C(O)c1cc(Cl)cnn1    ZINC000138715396
O=[N+]([O-])c1cccc(Cl)n1    ZINC000002599037
O=C(O)c1cnc(Cl)nc1    ZINC000020357817
O=Cc1ccc(F)cc1Cl    ZINC000000165062
O=Cc1c(F)cccc1Cl    ZINC000000151783
O=[N+]([O-])c1ncccc1Cl    ZINC000002566375
O=Cc1nc[nH]c(=O)c1Cl    ZINC000225735455
O=C(O)c1ncc(Cl)cn1    ZINC000004228200
O=Cc1cc(F)cc(Cl)c1    ZINC000000732125
O=Cc1ccc(F)c(Cl)c1    ZINC000000165047
O=[N+]([O-])c1cncc(Cl)c1    ZINC000002599046
O=Cc1cccc(Cl)c1F    ZINC000000157233
O=C(O)c1cc(Cl)ncn1    ZINC000038531948
O=[N+]([O-])c1ccncc1Cl    ZINC000002566376
O=C(O)c1cncnc1Cl    ZINC000026441087
O=Cc1ccc(Cl)c(F)c1    ZINC000002512519
O=C(O)c1cncc(Cl)n1    ZINC000002570716
O=[N+]([O-])c1cnccc1Cl    ZINC000002583405
O=Cc1cc(Cl)ccc1F    ZINC000002243374
O=[N+]([O-])c1ccc(Cl)cn1    ZINC000001580803
O=C(O)c1nccnc1Cl    ZINC000004202326
SCc1cccc(Cl)c1    ZINC000019421408
Cc1cc(S)ccc1Cl    ZINC000004253168
SCc1ccccc1Cl    ZINC000000409159
Cc1ccc(Cl)c(S)c1    ZINC000071792233
Cc1ccc(Cl)cc1S    ZINC000001575675
O=NNc1cncc(Cl)n1    ZINC000006524481
Cc1cc(Cl)ccc1S    ZINC000000405149
Cc1c(S)cccc1Cl    ZINC000034403121
SCc1ccc(Cl)cc1    ZINC000000404320
CSc1ccccc1Cl    ZINC000000404216
Cc1cc(S)cc(Cl)c1    ZINC000071792234
CSc1ccc(Cl)cc1    ZINC000000161046
CSc1cccc(Cl)c1    ZINC000000404210
Cc1ccc(S)cc1Cl    ZINC000036533060
Cc1cccc(Cl)c1S    ZINC000005218686
Cc1ccc(S)c(Cl)c1    ZINC000059466999
OB(O)c1cncc(Cl)n1    ZINC000169968853
OCc1ccc(O)c(Cl)c1    ZINC000001760433
COc1ccc(Cl)cc1O    ZINC000032188385
OCc1ccc(Cl)c(O)c1    ZINC000090411493
OB(O)c1cnc(Cl)cn1    ZINC000169810455
COc1cc(O)cc(Cl)c1    ZINC000002242684
COc1ccc(O)c(Cl)c1    ZINC000000395589
Cc1cc(O)cc(O)c1Cl    ZINC000005724881
COc1ccc(O)cc1Cl    ZINC000036198288
COc1cc(O)ccc1Cl    ZINC000034827702
Cc1cc(Cl)cc(O)c1O    ZINC000000901779
OB(O)c1cnc(Cl)nc1    ZINC000169744815
OCc1cc(O)cc(Cl)c1    ZINC000090727683
OCc1cccc(Cl)c1O    ZINC000039129451
OCc1cccc(O)c1Cl    ZINC000034581146
COc1c(O)cccc1Cl    ZINC000005998672
OCc1ccc(Cl)cc1O    ZINC000001872360
N=CNc1nnc(Cl)nn1    ZINC001167865792
OCc1ccc(O)cc1Cl    ZINC000002561213
COc1cccc(O)c1Cl    ZINC000016082594
COc1cccc(Cl)c1O    ZINC000006019116
OCc1cc(O)ccc1Cl    ZINC000098209845
COc1cc(Cl)ccc1O    ZINC000000395512
Cc1cc(O)c(Cl)cc1O    ZINC000001651913
OCc1cc(Cl)ccc1O    ZINC000000161715
OCc1c(O)cccc1Cl    ZINC000036949607
COc1ccc(Cl)c(O)c1    ZINC000000394743
Nc1cnc(Cl)cc1CO    ZINC000141981637
Cc1nc(=O)[nH]c(C)c1Cl    ZINC000044154634
Cc1c(Cl)cnc(N)c1O    ZINC000021981854
COc1cc(N)cnc1Cl    ZINC000072202825
COc1cc(Cl)ncc1N    ZINC000083269255
COc1nccc(N)c1Cl    ZINC000040566687
COc1cc(C)nc(Cl)n1    ZINC000012654451
COc1cc(Cl)c(N)cn1    ZINC000095628514
COc1ccnc(Cl)c1N    ZINC000034744552
Cc1c(N)cc[n+]([O-])c1Cl    ZINC000095494851
COc1cnc(N)c(Cl)c1    ZINC000095761862
COc1nnc(Cl)cc1C    ZINC000038220342
CCOc1cnnc(Cl)c1    ZINC000091365469
OCCc1nccnc1Cl    ZINC001772715227
NOCc1ccnc(Cl)c1    ZINC000089261859
Nc1cc(CO)cc(Cl)n1    ZINC000095836931
COc1nc(C)cc(Cl)n1    ZINC000039646262
Cn1cc(N)cc(Cl)c1=O    ZINC000075772168
COc1c(N)ccnc1Cl    ZINC000089157591
COCc1nccnc1Cl    ZINC000072194576
COc1ncc(N)cc1Cl    ZINC000071864207
CCOc1ccnc(Cl)n1    ZINC000008325699
NCc1cc(Cl)c[nH]c1=O    ZINC000083339691
COc1cc(N)nc(Cl)c1    ZINC000091301707
Cc1nc(Cl)c(C)c(=O)[nH]1    ZINC000017301271
COc1cc(Cl)cc(N)n1    ZINC000238418123
COc1ccc(Cl)nc1N    ZINC000039135554
ONCc1cccnc1Cl    ZINC000072414145
COCc1ccc(Cl)nn1    ZINC000072194551
CCn1ccnc(Cl)c1=O    ZINC000090225606
COCc1nccc(Cl)n1    ZINC000034267453
Cn1cc(Cl)cc(N)c1=O    ZINC000216215541
Nc1ncc(CO)cc1Cl    ZINC000057218526
CCOc1ncc(Cl)cn1    ZINC000072194583
COc1ccnc(N)c1Cl    ZINC000071256014
Nc1cc(Cl)cnc1CO    ZINC000238676537
COc1cc(Cl)cnc1N    ZINC000065337527
CCOc1ccc(Cl)nn1    ZINC000001609634
CCc1cc(O)nnc1Cl    ZINC000075543904
COc1ncc(Cl)cc1N    ZINC000039135504
COCc1cnc(Cl)nc1    ZINC000144771253
COc1cc(N)cc(Cl)n1    ZINC000084226134
COc1nccc(Cl)c1N    ZINC000039135500
CCOc1nccnc1Cl    ZINC000043536581
COc1cc(N)c(Cl)cn1    ZINC000071256005
Cn1ccc(Cl)c(N)c1=O    ZINC000095098118
Cc1cnc(N)c(O)c1Cl    ZINC000021981842
CCc1cc(Cl)n[nH]c1=O    ZINC000075543906
Cc1nc(Cl)c(=O)[nH]c1C    ZINC000083941112
CCOc1cnc(Cl)nc1    ZINC000079066947
COc1cnc(Cl)cc1N    ZINC000098181489
C[C@H](O)c1cnc(Cl)nc1    ZINC000498050816
Cc1nc(Cl)cc(N)c1O    ZINC000514285351
NCc1c[nH]c(=O)c(Cl)c1    ZINC000083339690
Cc1cc(=O)n(C)nc1Cl    ZINC000095930479
Nc1ccc(Cl)c(CO)n1    ZINC000061640438
COCc1cc(Cl)ncn1    ZINC000034267504
Cc1cnc(Cl)c(CO)n1    ZINC000669385198
CCOc1nccc(Cl)n1    ZINC000039433829
CCOc1cncc(Cl)n1    ZINC000019414218
COc1ccc(N)nc1Cl    ZINC000075629370
NOCc1cccc(Cl)n1    ZINC000095883923
C[C@@H](O)c1cnc(Cl)nc1    ZINC000498050817
Nc1cc(CO)cnc1Cl    ZINC000038973080
COc1ncc(C)c(Cl)n1    ZINC000072194601
COc1c(N)nccc1Cl    ZINC000238429765
Cn1cc(N)c(=O)c(Cl)c1    ZINC000242688016
COc1nc(Cl)ncc1C    ZINC000034617811
Nc1cc(Cl)ncc1CO    ZINC000082049728
COc1cnc(C)nc1Cl    ZINC000000392461
NOCc1cccnc1Cl    ZINC000089261850
Nc1nc(Cl)ccc1CO    ZINC000075543902
COc1ccc(Cl)c(N)n1    ZINC000044787402
Cc1c(N)cc(=O)[nH]c1Cl    ZINC000071255550
COc1cncc(N)c1Cl    ZINC000035270338
COc1cc(N)ncc1Cl    ZINC000038530089
CCOc1cc(Cl)ncn1    ZINC000015446533
COc1cc(C)c(Cl)nn1    ZINC000084312545
CCc1nc[nH]c(=O)c1Cl    ZINC000040435022
CCn1c(Cl)cncc1=O    ZINC000820701571
COc1nc(Cl)ccc1N    ZINC000035567197
COc1ncnc(Cl)c1C    ZINC000082565145
Cc1c[n+]([O-])c(Cl)cc1N    ZINC000095494852
COc1cnc(N)cc1Cl    ZINC000095707373
COc1cc(Cl)nc(C)n1    ZINC000052834828
COCc1ccnc(Cl)n1    ZINC000072190643
COc1ccc(N)c(Cl)n1    ZINC000006018085
COc1nc(N)ccc1Cl    ZINC000044787401
COc1cnc(Cl)c(N)c1    ZINC000059349746
COc1cnc(Cl)nc1C    ZINC000091305763
CCc1cc(F)ccc1Cl    ZINC000141983587
Cc1cc(Cl)cc(C)c1F    ZINC000149604761
Cc1c(F)ccc(Cl)c1C    ZINC000222909432
CCc1cc(Cl)ccc1F    ZINC000168411113
Cc1cc(C)c(Cl)cc1F    ZINC000145357090
CCc1cccc(Cl)c1F    ZINC000143596219
Cc1cc(F)cc(Cl)c1C    ZINC000117244094
CCc1cccc(F)c1Cl    ZINC000143608988
Cc1ccc(Cl)c(C)c1F    ZINC000075838553
CCc1ccc(Cl)c(F)c1    ZINC000060249313
Cc1cc(Cl)c(C)cc1F    ZINC000098179802
Cc1cc(F)cc(C)c1Cl    ZINC000002540182
Cc1cc(Cl)nc(NN)n1    ZINC000037737493
CNc1nnc(Cl)cc1N    ZINC000141992938
CNc1cc(Cl)nc(N)n1    ZINC000000330446
CNc1nc(C)nc(Cl)n1    ZINC000039189150
CNc1nc(Cl)ncc1N    ZINC000004243258
Cc1ncnc(NN)c1Cl    ZINC000000331822
Cc1nc(Cl)cc(NN)n1    ZINC000034100878
Cc1nc(Cl)nc(N)c1N    ZINC000001711126
CNc1c(N)ncnc1Cl    ZINC000117923273
CNc1ncnc(Cl)c1N    ZINC000001745659
CNc1nc(N)cc(Cl)n1    ZINC000001603962
Cc1nc(N)c(N)c(Cl)n1    ZINC000000330854
CCc1nc(N)nc(Cl)n1    ZINC000002034739
CN(N)c1ccc(Cl)nn1    ZINC000000152907
Brc1cnnnc1    ZINC000095831016
O=[N+]([O-])c1cnc(Cl)cn1    ZINC000001420771
O=[N+]([O-])c1nccnc1Cl    ZINC000034765275
O=[N+]([O-])c1cnc(Cl)nc1    ZINC000001607263
O=[N+]([O-])c1cncnc1Cl    ZINC000014982438
O=Cc1ncc(F)cc1Cl    ZINC000085210398
O=Cc1cncc(F)c1Cl    ZINC000090411215
O=Cc1cnc(F)cc1Cl    ZINC000091297644
O=Cc1ccc(Cl)nc1F    ZINC000071256090
CSc1cccc(Cl)n1    ZINC000001389471
Nc1ccc(S)c(Cl)c1    ZINC000034078578
CSc1cc(Cl)ccn1    ZINC000040448454
O=Cc1c(F)ccnc1Cl    ZINC000079387263
O=Cc1nc(Cl)ccc1F    ZINC000002539925
O=Cc1cc(F)ncc1Cl    ZINC000095616309
O=Cc1cc(F)cnc1Cl    ZINC000002384081
O=Cc1cc(F)c(Cl)cn1    ZINC000095768557
O=Cc1cc(Cl)cnc1F    ZINC000002539930
Nc1ccc(Cl)cc1S    ZINC000002243495
SCc1ccnc(Cl)c1    ZINC000089261856
CSc1ccc(Cl)nc1    ZINC000115333989
O=Cc1ccc(F)nc1Cl    ZINC000238627294
CSc1ccnc(Cl)c1    ZINC000014982424
O=Cc1c(F)nccc1Cl    ZINC000071256025
CSc1ncccc1Cl    ZINC000039647308
O=Cc1ncc(Cl)cc1F    ZINC000091692943
O=Cc1ccnc(Cl)c1F    ZINC000002539923
O=Cc1cnc(Cl)c(F)c1    ZINC000074937895
Cn1cccc(Cl)c1=S    ZINC000002575616
O=Cc1cc(Cl)ncc1F    ZINC000002539941
O=Cc1ccnc(F)c1Cl    ZINC000071256432
O=Cc1ccc(Cl)c(F)n1    ZINC000095761890
Nc1cccc(Cl)c1S    ZINC000036378432
Nc1cc(Cl)ccc1S    ZINC000000404031
CSc1ccc(Cl)cn1    ZINC000081659050
Nc1c(S)cccc1Cl    ZINC000020156627
O=Cc1c(F)cncc1Cl    ZINC000095761891
O=Cc1nccc(Cl)c1F    ZINC000095761854
CSc1cncc(Cl)c1    ZINC000196564365
SCc1cccnc1Cl    ZINC000089261847
CSc1cccnc1Cl    ZINC000039240342
COc1nccc(O)c1Cl    ZINC000095616377
COc1cc(Cl)[nH]c(=O)c1    ZINC000034120339
COc1cc(Cl)c[nH]c1=O    ZINC000033637141
OCc1ccc(O)c(Cl)n1    ZINC000034545680
Cc1[nH]c(=O)cc(O)c1Cl    ZINC000062714216
COc1ncc(O)cc1Cl    ZINC000090411267
COc1c(O)ccnc1Cl    ZINC000104506978
OCc1cc(O)cnc1Cl    ZINC000238724222
COc1nc(Cl)ccc1O    ZINC000095761627
COc1cnc(Cl)cc1O    ZINC000095642459
COc1cc(O)cnc1Cl    ZINC000095630951
COc1ncc(Cl)cc1O    ZINC000065337576
COc1c(Cl)cc[nH]c1=O    ZINC000088613769
Cc1c(O)cc(O)nc1Cl    ZINC000039476185
COc1cc(O)c(Cl)cn1    ZINC000090411266
Nc1nc(Cl)ncc1CO    ZINC000238653447
COc1c(N)ncnc1Cl    ZINC000005732318
COc1ncnc(N)c1Cl    ZINC000234893931
COc1nc(Cl)cnc1N    ZINC000034478963
COc1cnc(Cl)nc1N    ZINC000072202829
COc1cc(Cl)nnc1N    ZINC000075772241
Cn1cc(Cl)nc(N)c1=O    ZINC000039384810
COc1ncc(N)c(Cl)n1    ZINC000228975472
Cn1cnc(Cl)c(N)c1=O    ZINC000039212651
COc1ncnc(Cl)c1N    ZINC000000331857
COc1nc(Cl)ncc1N    ZINC000040538008
CNc1cc(Cl)nc(=O)[nH]1    ZINC000238328436
COc1cnc(N)nc1Cl    ZINC000044185156
Nc1ncnc(Cl)c1CO    ZINC000095929119
Cc1nc(N)c(O)c(Cl)n1    ZINC000039125576
COc1c(N)nncc1Cl    ZINC001161693964
CNc1cc(Cl)nnc1O    ZINC001306915581
COc1cnc(Cl)c(N)n1    ZINC000038276375
Cn1ncc(N)c(Cl)c1=O    ZINC000032197864
COc1nc(N)cc(Cl)n1    ZINC000032197680
COc1cc(Cl)nc(N)n1    ZINC000000333476
CNc1cn[nH]c(=O)c1Cl    ZINC000035537731
COc1nnc(Cl)cc1N    ZINC000034599126
Cn1ncc(Cl)c(N)c1=O    ZINC000039643690
COc1ncc(Cl)nc1N    ZINC000116958044
Cc1cc(F)c(N)cc1Cl    ZINC000095961017
NCc1ccc(F)cc1Cl    ZINC000000406432
NCc1cccc(Cl)c1F    ZINC000002575001
Cc1c(N)cc(F)cc1Cl    ZINC000002243131
NCc1cccc(F)c1Cl    ZINC000044172048
CNc1nc(N)nc(Cl)n1    ZINC000001592070
Cc1ccc(N)c(F)c1Cl    ZINC000150158159
NNc1nncc(Cl)c1N    ZINC000008616364
CNc1cccc(F)c1Cl    ZINC000084427388
NCc1cc(F)cc(Cl)c1    ZINC000006524441
NNc1ncnc(Cl)c1N    ZINC000002523006
NNc1cc(Cl)nc(N)n1    ZINC000017289248
Cc1c(N)c(Cl)ccc1F    ZINC000075926521
Nc1nc(N)c(N)c(Cl)n1    ZINC000040448432
NNc1nnc(Cl)cc1N    ZINC000017325862
NCc1ccc(Cl)c(F)c1    ZINC000002512524
Cc1cc(Cl)c(F)c(C)n1    ZINC000098177911
Cc1c(F)ccc(N)c1Cl    ZINC000039435094
Cc1cc(N)c(Cl)cc1F    ZINC000000389732
CNc1cc(F)ccc1Cl    ZINC000036533393
Cc1cc(F)c(N)c(Cl)c1    ZINC000079524153
CNc1c(F)cccc1Cl    ZINC000122106768
NCc1ccc(F)c(Cl)c1    ZINC000000167020
Cc1cc(F)cc(N)c1Cl    ZINC000306893999
Cc1cc(Cl)cc(F)c1N    ZINC000067794449
Cc1cc(F)cc(Cl)c1N    ZINC000067794461
CNc1cc(F)cc(Cl)c1    ZINC000036533395
CNc1cc(Cl)ccc1F    ZINC000035083576
NCc1ccc(Cl)cc1F    ZINC000000157012
CNc1cccc(Cl)c1F    ZINC000020360390
CNc1ccc(Cl)cc1F    ZINC000036533397
CNc1ccc(Cl)c(F)c1    ZINC000042580148
CNc1ccc(F)c(Cl)c1    ZINC000032005921
Cc1cc(Cl)c(C)[nH][n+]1=O    ZINC000606503208
Cc1c(N)ccc(Cl)c1F    ZINC000146717478
Cc1cc(N)c(F)cc1Cl    ZINC000034239132
NCc1c(F)cccc1Cl    ZINC000000159324
Cc1ccc(F)c(N)c1Cl    ZINC000012359186
Cc1cc(F)c(Cl)cc1N    ZINC000067794470
NCc1cc(F)ccc1Cl    ZINC000012359293
Cc1ccc(Cl)c(N)c1F    ZINC000012359282
CNc1ccc(F)cc1Cl    ZINC000020359380
NCc1cc(Cl)ccc1F    ZINC000002382090
ClCc1ccccc1Cl    ZINC000002504271
Cc1cc(Cl)ccc1Cl    ZINC000000404354
Cc1c(Cl)cccc1Cl    ZINC000000388517
ClCc1ccc(Cl)cc1    ZINC000000559400
Cc1ccc(Cl)cc1Cl    ZINC000000388272
ClCc1cccc(Cl)c1    ZINC000000164429
Cc1cccc(Cl)c1Cl    ZINC000000407048
Cc1ccc(Cl)c(Cl)c1    ZINC000000388384
Cc1cc(Cl)cc(Cl)c1    ZINC000002011428
CSc1nccnc1Cl    ZINC000043538489
CSc1cnc(Cl)nc1    ZINC000098178196
Nc1ccc(Cl)nc1S    ZINC000075544816
CSc1nccc(Cl)n1    ZINC000000388273
CSc1ncc(Cl)cn1    ZINC000004137177
CSc1cncc(Cl)n1    ZINC000038063778
CSc1ccc(Cl)nn1    ZINC000001620972
Nc1cc(Cl)cnc1S    ZINC000034292702
CSc1cc(Cl)ncn1    ZINC000015444564
CSc1ccnc(Cl)n1    ZINC000015021398
COc1cc(Cl)n[nH]c1=O    ZINC000000337142
COc1cc(=O)[nH]nc1Cl    ZINC000000337141
COc1nnc(Cl)cc1O    ZINC000000337140
COc1ccc(Cl)[n+]([O-])n1    ZINC000001565783
Cc1c(Cl)[nH]c(=O)[nH]c1=O    ZINC000025495009
Cn1c(Cl)cc(=O)[nH]c1=O    ZINC000033506185
Cn1ncc(O)c(Cl)c1=O    ZINC000039184759
Cn1c(O)nc(Cl)cc1=O    ZINC000018272301
Cc1[nH]c(=O)[nH]c(=O)c1Cl    ZINC000000393854
Cn1cc(Cl)c(=O)[nH]c1=O    ZINC000083825738
Cc1nc(=O)c(Cl)c(O)[nH]1    ZINC000016886467
COc1cn[nH]c(=O)c1Cl    ZINC000000335693
Cc1cc(F)cc(O)c1Cl    ZINC000306746804
OCc1ccc(Cl)c(F)c1    ZINC000002512523
Cc1ccc(Cl)c(O)c1F    ZINC000002574987
COc1c(F)cccc1Cl    ZINC000002382266
Cc1cc(Cl)cc(O)c1F    ZINC000212102377
Cc1c(F)c(O)ccc1Cl    ZINC000090413793
COc1ccc(Cl)c(F)c1    ZINC000002584354
OCc1ccc(F)cc1Cl    ZINC000000403443
Cc1ccc(F)c(O)c1Cl    ZINC000002574978
Cc1cc(F)c(O)c(Cl)c1    ZINC000148470182
COc1cc(F)ccc1Cl    ZINC000002584355
COc1cc(F)cc(Cl)c1    ZINC000000403480
OCc1cccc(F)c1Cl    ZINC000059480409
COc1ccc(Cl)cc1F    ZINC000000403103
COc1cccc(F)c1Cl    ZINC000021304493
COc1cccc(Cl)c1F    ZINC000002382264
COc1ccc(F)cc1Cl    ZINC000000403362
OCc1ccc(F)c(Cl)c1    ZINC000002382237
COc1cc(Cl)ccc1F    ZINC000002584276
COc1ccc(F)c(Cl)c1    ZINC000002545241
OCc1cc(Cl)ccc1F    ZINC000002382085
OCc1cccc(Cl)c1F    ZINC000002382236
OCc1ccc(Cl)cc1F    ZINC000002512516
OCc1c(F)cccc1Cl    ZINC000000154651
Cc1c(F)ccc(O)c1Cl    ZINC000090134530
Cc1cc(Cl)c(O)cc1F    ZINC000225391340
OCc1cc(F)ccc1Cl    ZINC000002382064
Cc1cc(O)c(F)cc1Cl    ZINC000307166836
OCc1cc(F)cc(Cl)c1    ZINC000002510753
COc1nc(N)nc(Cl)n1    ZINC000001072755
COc1nc(Cl)nnc1N    ZINC001161695751
NCc1cnc(Cl)c(F)c1    ZINC000066322841
Nc1cc(F)cc(Cl)c1N    ZINC000034537975
NNc1cc(F)cc(Cl)c1    ZINC000083250305
NCc1cc(F)cnc1Cl    ZINC000083339718
Nc1cc(F)c(Cl)cc1N    ZINC000000152701
Nc1cc(Cl)c(N)cc1F    ZINC000004334592
Nc1cc(Cl)nc(N)[n+]1[O-]    ZINC000001722930
NNc1cccc(F)c1Cl    ZINC000096024819
NCc1ccnc(Cl)c1F    ZINC000083339719
Nc1nc(N)c(Cl)c(=O)[nH]1    ZINC000017158224
CCc1nc(Cl)ncc1F    ZINC000095829978
Nc1ccc(F)c(Cl)c1N    ZINC000039135665
Nc1cc(F)cc(N)c1Cl    ZINC000116239873
CCc1ncnc(Cl)c1F    ZINC000019615494
NCc1ncc(F)cc1Cl    ZINC000091692936
Nc1c(F)ccc(Cl)c1N    ZINC000169797810
NNc1cc(F)ccc1Cl    ZINC000002243109
CNc1cc(F)cnc1Cl    ZINC000090505397
NNc1ccc(F)cc1Cl    ZINC000002243413
CNc1nc(F)ccc1Cl    ZINC000098174957
NNc1ccc(Cl)c(F)c1    ZINC000042578007
NNc1ccc(F)c(Cl)c1    ZINC000000153199
NNc1cc(Cl)ccc1F    ZINC000002243287
NCc1ncc(Cl)cc1F    ZINC000066322846
NCc1nccc(Cl)c1F    ZINC000095761856
CCc1ncc(F)c(Cl)n1    ZINC000072204517
Cc1c(N)c(F)cnc1Cl    ZINC001161698511
Nc1cc(Cl)cc(F)c1N    ZINC000081991184
NNc1cccc(Cl)c1F    ZINC000002243192
CNc1ncc(Cl)cc1F    ZINC000016159052
NNc1c(F)cccc1Cl    ZINC000002584281
NCc1nc(Cl)ccc1F    ZINC000095763699
NCc1ccnc(F)c1Cl    ZINC000095761166
N=c1nc(Cl)cc(N)n1O    ZINC000022008670
NNc1ccc(Cl)cc1F    ZINC000001494959
Nc1ccc(Cl)c(F)c1N    ZINC000169797812
NNc1cn[nH]c(=O)c1Cl    ZINC000008622317
Nc1cc(N)c(Cl)cc1F    ZINC000034475038
CNc1cc(Cl)ncc1F    ZINC000238328707
Cc1ncc(Cl)cc1Cl    ZINC000066055171
Cc1c(Cl)ccnc1Cl    ZINC000021297812
Cc1nccc(Cl)c1Cl    ZINC000021981993
ClCc1cncc(Cl)c1    ZINC000034333376
ClCc1ccncc1Cl    ZINC000034383933
Cc1ccnc(Cl)c1Cl    ZINC000021981778
ClCc1cccnc1Cl    ZINC000043794340
ClCc1ccc(Cl)nc1    ZINC000000336169
Cc1cc(Cl)nc(Cl)c1    ZINC000021981809
Cc1cc(Cl)cc(Cl)n1    ZINC000016697709
Nc1cc(Cl)ccc1Cl    ZINC000000154585
Nc1cccc(Cl)c1Cl    ZINC000000388504
Cc1c(Cl)cncc1Cl    ZINC000021981995
Cc1cnc(Cl)c(Cl)c1    ZINC000015442492
Cc1ccc(Cl)nc1Cl    ZINC000000330745
Nc1cc(Cl)cc(Cl)c1    ZINC000000157609
ClCc1cc(Cl)ccn1    ZINC000021985727
Nc1ccc(Cl)c(Cl)c1    ZINC000000157572
ClCc1ccc(Cl)cn1    ZINC000034308438
Cc1cc(Cl)ncc1Cl    ZINC000035569778
ClCc1ncccc1Cl    ZINC000034308440
Cc1ccc(Cl)c(Cl)n1    ZINC000021981784
ClCc1cccc(Cl)n1    ZINC000021985748
ClCc1ccnc(Cl)c1    ZINC000016697471
Nc1c(Cl)[nH]cnc1=S    ZINC000001682353
Cc1cc(Cl)cnc1Cl    ZINC000002513864
Nc1nc(Cl)c[nH]c1=S    ZINC000584622169
Cc1nc(Cl)ccc1Cl    ZINC000000506745
Nc1nc(S)cc(Cl)n1    ZINC000017302056
Nc1ccc(Cl)cc1Cl    ZINC000000157569
Cc1cc(Cl)c(Cl)cn1    ZINC000026474924
Cc1cnc(Cl)cc1Cl    ZINC000021981799
Nc1c(Cl)cccc1Cl    ZINC000002567970
O=c1[nH]ncc(NO)c1Cl    ZINC000000967201
OCc1cnc(Cl)c(F)c1    ZINC000088315033
OCc1cc(Cl)cnc1F    ZINC000002539928
OCc1ncc(F)cc1Cl    ZINC000091692934
OCc1ncc(Cl)cc1F    ZINC000091692942
OCc1nccc(Cl)c1F    ZINC000138609982
Nc1cc(F)cc(Cl)c1O    ZINC000039125739
Nc1cc(O)c(F)cc1Cl    ZINC000034518942
COc1ncc(Cl)cc1F    ZINC000038536972
Nc1c(F)ccc(O)c1Cl    ZINC000164171392
COc1cc(F)cc(Cl)n1    ZINC000238351675
OCc1ccnc(Cl)c1F    ZINC000066323298
COc1ccnc(Cl)c1F    ZINC000088189842
Nc1cc(Cl)c(O)cc1F    ZINC000039129530
OCc1cc(Cl)ncc1F    ZINC000002546084
COc1cnc(Cl)cc1F    ZINC000238407804
COc1cc(Cl)cc(F)n1    ZINC000096171671
N#CC#Cc1cccc(Cl)c1    ZINC000084427495
COc1cc(F)cnc1Cl    ZINC000095763688
C#Cc1ccc(C#N)cc1Cl    ZINC000117151313
OCc1cc(F)cnc1Cl    ZINC000002384121
Nc1cc(Cl)cc(F)c1O    ZINC000039127843
COc1nc(O)nc(Cl)n1    ZINC000061514028
COc1cc(Cl)cnc1F    ZINC000090411379
Nc1cc(O)c(Cl)cc1F    ZINC000000167400
Nc1cc(F)c(O)c(Cl)c1    ZINC000137696448
Cc1c(O)c(F)cnc1Cl    ZINC000008698201
COc1cc(Cl)ncc1F    ZINC000083269483
Nc1cc(Cl)c(F)cc1O    ZINC000085104979
OCc1cncc(F)c1Cl    ZINC000238809335
Nc1cc(F)c(Cl)cc1O    ZINC000062152890
OCc1cc(Cl)c(F)cn1    ZINC000038538120
COc1cc(F)ncc1Cl    ZINC000085344367
Nc1ccc(O)c(Cl)c1F    ZINC000019615464
Nc1cc(F)c(O)cc1Cl    ZINC000039129523
COc1cnc(F)cc1Cl    ZINC000238409137
OCc1nc(Cl)ccc1F    ZINC000002539929
NNc1ccc(Cl)c(F)n1    ZINC000585656312
CNc1nc(Cl)ncc1F    ZINC000004189497
Nc1c(F)cnc(Cl)c1N    ZINC000072482142
NNc1ncc(Cl)cc1F    ZINC000016158741
NNc1ncc(F)cc1Cl    ZINC000095830498
Cc1nc(N)c(F)c(Cl)n1    ZINC000072232740
Oc1ccc(Cl)c(Cl)c1    ZINC000000388513
Oc1cc(Cl)ccc1Cl    ZINC000000388512
Oc1c(Cl)cccc1Cl    ZINC000000164836
Oc1cc(Cl)cc(Cl)c1    ZINC000000404351
Oc1cccc(Cl)c1Cl    ZINC000000388511
Oc1ccc(Cl)cc1Cl    ZINC000000388057
Fc1ccc(S)cc1Cl    ZINC000000167089
Oc1nc(S)ncc1Cl    ZINC000006565555
Fc1cccc(S)c1Cl    ZINC000036533086
Fc1c(S)cccc1Cl    ZINC000036533019
Fc1cccc(Cl)c1S    ZINC000036533017
Fc1ccc(Cl)cc1S    ZINC000036533025
Fc1ccc(S)c(Cl)c1    ZINC000000167095
Fc1cc(Cl)ccc1S    ZINC000036533021
Fc1ccc(Cl)c(S)c1    ZINC000036533015
Fc1cc(S)cc(Cl)c1    ZINC000004242554
Fc1cc(S)ccc1Cl    ZINC000036533023
Nc1ncc(Cl)cc1Cl    ZINC000019230138
Cc1cnc(Cl)c(Cl)n1    ZINC000039318489
Nc1ccnc(Cl)c1Cl    ZINC000032201968
Cc1ncc(Cl)c(Cl)n1    ZINC000085217593
Cc1nc(Cl)cnc1Cl    ZINC000095761837
Cc1cnc(Cl)nc1Cl    ZINC000001670097
Cc1nnc(Cl)cc1Cl    ZINC000091301676
Cc1cc(Cl)c(Cl)nn1    ZINC000098177899
ClCc1cc(Cl)ncn1    ZINC000026510543
Nc1cc(Cl)cc(Cl)n1    ZINC000013349863
ClCc1cnc(Cl)nc1    ZINC000085210596
Nc1nccc(Cl)c1Cl    ZINC000014982047
Nc1cnc(Cl)cc1Cl    ZINC000000330804
Cc1ncc(Cl)nc1Cl    ZINC000088189371
Nc1c(Cl)ccnc1Cl    ZINC000021981795
Nc1cc(Cl)nc(Cl)c1    ZINC000019735432
Nc1cc(Cl)ncc1Cl    ZINC000039089008
Nc1ccc(Cl)nc1Cl    ZINC000000163268
ClCc1nccnc1Cl    ZINC000063772313
Nc1cc(Cl)c(Cl)cn1    ZINC000014982049
ClCc1ccc(Cl)nn1    ZINC000078749726
Cc1ncnc(Cl)c1Cl    ZINC000036437807
ClCc1nccc(Cl)n1    ZINC000071617281
Cc1c(Cl)ncnc1Cl    ZINC000000334079
Nc1ccc(Cl)c(Cl)n1    ZINC000071256197
Cc1nc(Cl)ncc1Cl    ZINC000059268666
ClCc1ncc(Cl)cn1    ZINC000064033653
Nc1c(Cl)cncc1Cl    ZINC000019419098
Cc1nc(Cl)cc(Cl)n1    ZINC000001668486
Nc1cnc(Cl)c(Cl)c1    ZINC000008698162
Cc1cc(Cl)nc(Cl)n1    ZINC000001683310
Nc1cncc(Cl)c1Cl    ZINC000036477140
ClCc1cnc(Cl)cn1    ZINC000085210411
Cc1c(Cl)cnnc1Cl    ZINC000143613192
Cc1cc(Cl)nnc1Cl    ZINC000000161453
Nc1cc(Cl)cnc1Cl    ZINC000000166669
Nc1nc(Cl)ccc1Cl    ZINC000019907216
ClCc1ccnc(Cl)n1    ZINC000066322918
Oc1cc(Cl)cc(F)c1O    ZINC000039127921
Oc1ccc(Cl)c(O)c1F    ZINC000090411222
C[n+]1cc(Cl)cc(Cl)c1    ZINC000000330896
Cc1cc(F)c(Cl)cc1F    ZINC000086498412
Cc1cc(F)c(Cl)c(F)c1    ZINC000164225453
COc1ncc(F)c(Cl)n1    ZINC000074942156
Cc1cc(F)c(F)cc1Cl    ZINC000091301187
Cc1c(F)ccc(F)c1Cl    ZINC000066318941
N#Cc1cccc(C#N)c1Cl    ZINC000003628623
FC(F)c1ccccc1Cl    ZINC000140701477
Cc1ccc(F)c(Cl)c1F    ZINC000066318866
Cc1cc(Cl)c(F)cc1F    ZINC000072204543
Cc1ccc(F)c(F)c1Cl    ZINC000144652612
Cc1c(F)c(F)ccc1Cl    ZINC000066318883
N#Cc1cccc(Cl)c1C#N    ZINC000033606617
Cc1c(F)ccc(Cl)c1F    ZINC000066318919
FC(F)c1ccc(Cl)cc1    ZINC000071793123
Cc1cc(F)c(F)c(Cl)c1    ZINC000238525180
Cc1ccc(Cl)c(F)c1F    ZINC000145390125
N#Cc1cc(Cl)cc(C#N)c1    ZINC000141710883
COc1nc(Cl)ncc1F    ZINC000034080143
N#Cc1ccc(Cl)cc1C#N    ZINC000001634271
Cc1cc(F)cc(F)c1Cl    ZINC000148598003
Nc1ncc(Cl)c(F)c1O    ZINC000021981847
FC(F)c1cccc(Cl)c1    ZINC000145846839
Cc1nc(O)c(F)c(Cl)n1    ZINC000034136011
Cc1c(F)cc(Cl)cc1F    ZINC000066318959
NNc1nc(Cl)ncc1F    ZINC000075772050
Clc1cccc2ccccc12    ZINC000001693310
Clc1ccc2ccccc2c1    ZINC000002041199
[O-][n+]1cc(Cl)cc(Cl)c1    ZINC000000331846
O=c1cc(Cl)c(Cl)c[nH]1    ZINC000014982618
[O-][n+]1cc(Cl)ccc1Cl    ZINC000077254396
Oc1cnc(Cl)c(Cl)c1    ZINC000021981780
Oc1cc(Cl)cnc1Cl    ZINC000034016828
Oc1ccc(Cl)nc1Cl    ZINC000006093454
Oc1cnc(Cl)cc1Cl    ZINC000066327909
Oc1c(Cl)cncc1Cl    ZINC000100007434
Oc1ccc(Cl)c(Cl)n1    ZINC000114829476
[O-][n+]1cccc(Cl)c1Cl    ZINC000071256164
Oc1cc(Cl)nc(Cl)c1    ZINC000015767192
[O-][n+]1c(Cl)cccc1Cl    ZINC000000331793
Oc1c(Cl)ccnc1Cl    ZINC000039089078
Oc1cc(Cl)ncc1Cl    ZINC000002386405
O=c1[nH]cc(Cl)cc1Cl    ZINC000008672844
Oc1ccnc(Cl)c1Cl    ZINC000072265979
Oc1cncc(Cl)c1Cl    ZINC000071256378
Oc1cc(Cl)cc(Cl)n1    ZINC000080135181
Oc1nc(Cl)ccc1Cl    ZINC000016123752
Nc1nc(Cl)ncc1Cl    ZINC000042684510
Nc1ncnc(Cl)c1Cl    ZINC000039089089
Nc1cc(Cl)nnc1Cl    ZINC000001688662
Cc1nc(Cl)nnc1Cl    ZINC000095762163
Nc1nc(Cl)cnc1Cl    ZINC000039614279
Nc1c(Cl)ncnc1Cl    ZINC000001581331
Nc1cc(Cl)nc(Cl)n1    ZINC000001682788
Nc1cnnc(Cl)c1Cl    ZINC000000967451
Nc1cnc(Cl)nc1Cl    ZINC000001556048
Cc1nc(Cl)nc(Cl)n1    ZINC000002039059
Nc1ncc(Cl)c(Cl)n1    ZINC000039089079
Nc1ncc(Cl)nc1Cl    ZINC000035874384
Nc1cnc(Cl)c(Cl)n1    ZINC000039614281
Nc1c(Cl)cnnc1Cl    ZINC000000967450
Nc1nc(Cl)cc(Cl)n1    ZINC000001081248
N#Cc1cnc(Cl)c(C#N)c1    ZINC000034588931
N#Cc1cc(Cl)cc(C#N)n1    ZINC000000390791
ONc1nc(Cl)ncc1F    ZINC000114329677
Nc1cc(F)c(F)cc1Cl    ZINC000038530032
Nc1cc(Cl)c(F)cc1F    ZINC000019615643
FC(F)c1cnccc1Cl    ZINC000077012071
FC(F)c1ccnc(Cl)c1    ZINC000091364249
Nc1cc(F)cc(F)c1Cl    ZINC000002504703
FC(F)c1ccncc1Cl    ZINC000073641057
FC(F)c1ccc(Cl)nc1    ZINC000075759740
FC(F)c1cccnc1Cl    ZINC000059895633
Nc1c(F)c(F)ccc1Cl    ZINC000091252175
Nc1c(F)cc(F)cc1Cl    ZINC000002512350
Nc1cc(F)c(F)c(Cl)c1    ZINC000114453615
Nc1cc(F)c(Cl)cc1F    ZINC000020286525
FC(F)c1cccc(Cl)n1    ZINC000095093612
Nc1ccc(F)c(Cl)c1F    ZINC000001706154
Nc1ccc(Cl)c(F)c1F    ZINC000034781175
Nc1cc(Cl)cc(F)c1F    ZINC000072187984
Nc1cc(F)c(Cl)c(F)c1    ZINC000022011423
Nc1c(F)ccc(F)c1Cl    ZINC000012359296
Nc1c(F)cc(Cl)cc1F    ZINC000001433104
FC(F)c1cc(Cl)ccn1    ZINC000077012111
FC(F)c1cncc(Cl)c1    ZINC000077012062
Nc1c(F)ccc(Cl)c1F    ZINC000012359240
Nc1ccc(F)c(F)c1Cl    ZINC000067794642
FC(F)c1ccc(Cl)cn1    ZINC000077012154
Clc1cccc2ncccc12    ZINC000000035015
N#C/C=C/c1ccc(Cl)cc1    ZINC000001624967
N#C/C=C\c1ccc(Cl)cc1    ZINC000005722943
Clc1cnc2ccccc2c1    ZINC000001693309
N#C[C@@H]1Cc2ccc(Cl)cc21    ZINC000059496058
Clc1ccc2ccncc2c1    ZINC000000400337
Clc1nccc2ccccc21    ZINC000000388359
Clc1ccc2ncccc2c1    ZINC000000066127
Clc1ccc2ccccc2n1    ZINC000000262512
N#C/C=C/c1cccc(Cl)c1    ZINC000001624969
Clc1cccc2cccnc12    ZINC000001687638
Clc1cccc2ccncc12    ZINC000016125141
Clc1cncc2ccccc12    ZINC000000331147
N#C/C=C\c1cccc(Cl)c1    ZINC000008653267
N#C[C@H]1Cc2ccc(Cl)cc21    ZINC000059496059
Clc1cc2ccccc2cn1    ZINC000012958082
N#C/C=C/c1ccccc1Cl    ZINC000002163483
N#C/C=C\c1ccccc1Cl    ZINC000004782856
Clc1cccc2cnccc12    ZINC000001592022
Clc1ccc2cnccc2c1    ZINC000016697435
Clc1ccc2cccnc2c1    ZINC000005331475
Clc1ccnc2ccccc12    ZINC000000052598
Oc1cnc(Cl)nc1Cl    ZINC000238664391
Oc1nnc(Cl)cc1Cl    ZINC000085224208
[O-][n+]1c(Cl)cncc1Cl    ZINC000039216040
Oc1ncnc(Cl)c1Cl    ZINC000072482080
O=c1[nH]ncc(Cl)c1Cl    ZINC000008612671
Oc1nc(Cl)ncc1Cl    ZINC000036455854
Oc1cc(Cl)c(Cl)nn1    ZINC000017062759
Oc1nc(Cl)cc(Cl)n1    ZINC000016990054
Oc1cnnc(Cl)c1Cl    ZINC000003014162
[O-][n+]1nc(Cl)ccc1Cl    ZINC000001598458
O=c1cc(Cl)nc(Cl)[nH]1    ZINC000005286127
Oc1cc(Cl)nnc1Cl    ZINC000005425248
Oc1c(Cl)ncnc1Cl    ZINC000039088225
O=c1[nH]cc(Cl)nc1Cl    ZINC000095933533
Fc1cccc(Cl)c1Cl    ZINC000002528194
Fc1ccc(Cl)c(Cl)c1    ZINC000000389655
Fc1cc(Cl)ccc1Cl    ZINC000000403163
Fc1c(Cl)cccc1Cl    ZINC000000389491
Fc1cc(Cl)cc(Cl)c1    ZINC000002528197
Fc1ccc(Cl)cc1Cl    ZINC000000157878
Nc1nc(Cl)nnc1Cl    ZINC000062718164
Nc1nc(Cl)nc(Cl)n1    ZINC000001697386
Oc1ccc(F)c(F)c1Cl    ZINC000036533694
Oc1c(F)cc(Cl)cc1F    ZINC000012359198
Oc1cc(F)cc(F)c1Cl    ZINC000000389677
Oc1cc(F)c(F)cc1Cl    ZINC000211671622
Oc1cc(F)c(Cl)cc1F    ZINC000211795560
Oc1c(F)cc(F)cc1Cl    ZINC000036533684
Oc1cc(F)c(F)c(Cl)c1    ZINC000114595330
Oc1cc(Cl)c(F)cc1F    ZINC000096328754
Oc1ccc(F)c(Cl)c1F    ZINC000204957249
Oc1ccc(Cl)c(F)c1F    ZINC000096373344
Oc1c(F)ccc(Cl)c1F    ZINC000002381671
Oc1cc(F)c(Cl)c(F)c1    ZINC000016158244
Oc1c(F)c(F)ccc1Cl    ZINC000039125751
Oc1c(F)ccc(F)c1Cl    ZINC000002382102
N#Cc1ncc(Cl)nc1C#N    ZINC000039336213
N#Cc1cc(C#N)nc(Cl)n1    ZINC000001691170
FC(F)c1cc(Cl)ncn1    ZINC000095803704
C#CC(=O)c1cccc(Cl)c1    ZINC000083943739
C#CC(=O)c1ccccc1Cl    ZINC000083944025
FC(F)c1nccc(Cl)n1    ZINC000238655232
FC(F)c1ccnc(Cl)n1    ZINC000091692810
FC(F)c1ccc(Cl)nn1    ZINC000212200921
Cc1nc(F)nc(F)c1Cl    ZINC000002243611
C#CC(=O)c1ccc(Cl)cc1    ZINC000083943721
FC(F)c1cnc(Cl)nc1    ZINC000212200831
FC(F)c1nccnc1Cl    ZINC000212201013
Nc1nc(F)c(Cl)cc1F    ZINC000141120963
Nc1cc(F)nc(F)c1Cl    ZINC000071793130
Clc1cccc2nccnc12    ZINC000014982497
Clc1nccc2ccncc21    ZINC000039390952
Clc1cccc2ccnnc12    ZINC000142989571
Clc1ccc2cnccc2n1    ZINC000034080320
Clc1ccc2nccnc2c1    ZINC000000046555
Clc1ccc2ccncc2n1    ZINC000066354260
Clc1cccc2cncnc12    ZINC000015767311
Clc1nccc2cccnc21    ZINC000026897383
Clc1ncc2ccccc2n1    ZINC000001995305
Clc1nncc2ccccc21    ZINC000000398647
Clc1cccc2nnccc12    ZINC000166221291
Clc1ccc2cncnc2c1    ZINC000000392360
Clc1ccnc2ncccc12    ZINC000083428740
Clc1ccc2nnccc2c1    ZINC000095093361
Clc1ccnc2ccncc12    ZINC000026459825
Clc1cc2ccccc2nn1    ZINC000038350321
Clc1nccc2ncccc12    ZINC000015442507
Clc1ccnc2cnccc12    ZINC000072267050
Clc1cncc2ncccc12    ZINC000085221903
Clc1ncnc2ccccc12    ZINC000000809020
Clc1ccc2ncncc2c1    ZINC000032203797
Clc1cc2cccnc2cn1    ZINC000217398093
Clc1cnnc2ccccc12    ZINC000019802580
Clc1ccc2ncccc2n1    ZINC000034478768
Clc1cnc2ncccc2c1    ZINC000038246837
Clc1cnc2ccccc2n1    ZINC000000388228
Clc1ccnc2cccnc12    ZINC000021986601
Clc1nccc2cnccc21    ZINC000039330551
Clc1ccc2ccnnc2c1    ZINC000098180508
Clc1cccc2ncncc12    ZINC000104678453
Clc1ccc2cccnc2n1    ZINC000013208192
C=C1CCc2cc(Cl)ccc21    ZINC000127932369
C#CCc1ccc(C)cc1Cl    ZINC001249946295
C#CCc1ccc(Cl)cc1C    ZINC001249949007
C#CCc1cccc(Cl)c1C    ZINC001249948913
C#CCc1cc(C)cc(Cl)c1    ZINC001249949198
Clc1cccc2c1CCC=C2    ZINC000071259683
Clc1ccc2c(c1)C=CCC2    ZINC000071259687
CC1=Cc2c(cccc2Cl)C1    ZINC000066312905
Fc1c(Cl)ccnc1Cl    ZINC000040456459
Fc1ccc(Cl)nc1Cl    ZINC000039474828
Fc1ncc(Cl)cc1Cl    ZINC000002525820
Fc1cc(Cl)cnc1Cl    ZINC000038528619
Fc1cc(Cl)c(Cl)cn1    ZINC000082044989
Fc1nccc(Cl)c1Cl    ZINC000014982615
Fc1nc(Cl)ccc1Cl    ZINC000082049621
Fc1cc(Cl)nc(Cl)c1    ZINC000091252228
Fc1c(Cl)cncc1Cl    ZINC000026893241
Fc1cnc(Cl)c(Cl)c1    ZINC000039351845
Oc1nc(Cl)nc(Cl)n1    ZINC000014982623
Fc1cncc(Cl)c1Cl    ZINC000014982617
Fc1cnc(Cl)cc1Cl    ZINC000079058005
Nc1nc(F)nc(F)c1Cl    ZINC000064370246
N#CC(=O)c1ccccc1Cl    ZINC000100172506
N#CC(=O)c1cccc(Cl)c1    ZINC000100172464
N#Cc1cccc(Cl)c1C=O    ZINC000075629629
N#Cc1cccc(C=O)c1Cl    ZINC000039953721
O=C1C=c2cc(Cl)ccc2=N1    ZINC000038538397
N#Cc1c(Cl)cccc1C=O    ZINC000049582062
N#Cc1cc(Cl)ccc1C=O    ZINC000059736308
N#Cc1cc(C=O)ccc1Cl    ZINC000087493490
N#CC(=O)c1ccc(Cl)cc1    ZINC000100057344
N#Cc1cc(Cl)cc(C=O)c1    ZINC000095080246
N#Cc1ccc(C=O)c(Cl)c1    ZINC000039202449
N#Cc1ccc(Cl)c(C=O)c1    ZINC000015022230
N#Cc1ccc(Cl)cc1C=O    ZINC000059736535
N#Cc1ccc(C=O)cc1Cl    ZINC000079045430
Clc1ccc2ncnnc2c1    ZINC000016431183
Clc1ncnc2ncccc12    ZINC000020282022
Clc1cnc2nccnc2c1    ZINC000095628494
Clc1ncc2cnccc2n1    ZINC000011887624
Clc1cnc2ccncc2n1    ZINC000096509716
Clc1ncc2cccnc2n1    ZINC000085221013
Clc1ncnc2ccncc12    ZINC000026460356
Clc1cc2nccnc2cn1    ZINC000036533556
Clc1cc2cncnc2cn1    ZINC000035270006
Clc1nccc2ncncc12    ZINC000073738991
Clc1nnc2ccccc2n1    ZINC000039476599
Clc1ccc2nccnc2n1    ZINC000032299814
Clc1cnc2cnccc2n1    ZINC000096509694
Clc1cnc2ncccc2n1    ZINC000040448749
Clc1ccnc2nccnc12    ZINC000084305516
Clc1nncc2cnccc21    ZINC000031441073
Clc1cnc2cccnc2n1    ZINC000060139727
Clc1ncc2ncccc2n1    ZINC000095708153
Clc1nccc2nccnc12    ZINC000015042926
Clc1ncc2ccncc2n1    ZINC000095707203
Clc1ncnc2cccnc12    ZINC000035270021
Clc1cc2ncncc2cn1    ZINC000953057869
Clc1ncnc2cnccc12    ZINC000035269982
Clc1ccc2cncnc2n1    ZINC000096111251
Clc1ccc2c(c1)C=NCC2    ZINC000059911292
Cc1cc(CC#N)ccc1Cl    ZINC000044368240
C#C[C@H](N)c1ccc(Cl)cc1    ZINC000034621879
Cc1c2[nH]ccc2ccc1Cl    ZINC000014985845
Cc1cc(Cl)c(C#N)cc1C    ZINC000067794424
Cc1cc(C)c(Cl)c(C#N)c1    ZINC000067794438
C#CCNc1cccc(Cl)c1    ZINC000049135893
Cc1cc2cccc(Cl)c2[nH]1    ZINC000036455861
N#CCCc1ccccc1Cl    ZINC000002163506
[C-]#[N+][C@@H](C)c1ccc(Cl)cc1    ZINC000095698309
[C-]#[N+][C@@H](C)c1cccc(Cl)c1    ZINC000100000351
Cc1ccc2[nH]ccc2c1Cl    ZINC000038337528
CCc1cc(C#N)ccc1Cl    ZINC000067802857
Cc1cc2c(cccc2Cl)[nH]1    ZINC000044137084
Cc1cc2cc(Cl)ccc2[nH]1    ZINC000000155644
Cc1cc(C#N)c(C)cc1Cl    ZINC000067794658
Cc1ccc(Cl)c2[nH]ccc21    ZINC000015021089
CCc1cccc(Cl)c1C#N    ZINC000145486196
Cc1cc2[nH]ccc2cc1Cl    ZINC000014985749
Cc1c[nH]c2ccc(Cl)cc12    ZINC000002539050
Cc1cc2[nH]ccc2c(Cl)c1    ZINC000014984694
N#CCCc1ccc(Cl)cc1    ZINC000002574316
C#CCc1ccc(Cl)cc1N    ZINC001249949854
Cc1cc(Cl)ccc1CC#N    ZINC000044368145
C[C@@H](C#N)c1ccccc1Cl    ZINC000016697549
Cn1ccc2cc(Cl)ccc21    ZINC000071255460
C#CCc1ccc(Cl)nc1C    ZINC001249948838
C#C[C@H](N)c1cccc(Cl)c1    ZINC000083945086
NCC#Cc1ccccc1Cl    ZINC000038078170
Cc1c[nH]c2cccc(Cl)c12    ZINC000095803702
C#CCc1ccc(N)c(Cl)c1    ZINC000148552308
C[C@H](C#N)c1ccccc1Cl    ZINC000016697551
C#CCc1ccc(N)cc1Cl    ZINC001249949291
C#C[C@@H](N)c1cccc(Cl)c1    ZINC000083945087
Cc1ccc(Cl)c2cc[nH]c21    ZINC000014985851
C[C@H](C#N)c1ccc(Cl)cc1    ZINC000006032427
[C-]#[N+][C@H](C)c1ccc(Cl)cc1    ZINC000095698310
C#CCc1cccc(Cl)c1N    ZINC001249949519
C#CCc1cc(Cl)ccc1N    ZINC001249949121
Cc1cc2ccc(Cl)cc2[nH]1    ZINC000001705020
N=C/C=C/c1ccc(Cl)cc1    ZINC000005861668
C#C[C@@H](N)c1ccccc1Cl    ZINC000083946681
C#C[C@H](N)c1ccccc1Cl    ZINC000083946680
Cc1cc2cc[nH]c2cc1Cl    ZINC000034448804
Cn1ccc2ccc(Cl)cc21    ZINC000016677932
[C-]#[N+]CCc1cccc(Cl)c1    ZINC000095698263
Cc1c[nH]c2cc(Cl)ccc12    ZINC000034545722
C[C@@H](C#N)c1ccc(Cl)cc1    ZINC000006020011
CCc1ccc(C#N)cc1Cl    ZINC000203215586
CCc1cc(Cl)cc(C#N)c1    ZINC000144853003
[C-]#[N+][C@H](C)c1cccc(Cl)c1    ZINC000100000352
[C-]#[N+]CCc1ccc(Cl)cc1    ZINC000095698262
Cc1cccc(Cl)c1CC#N    ZINC000096300463
C#CCNc1ccc(Cl)cc1    ZINC000002471449
C#CCNc1ccccc1Cl    ZINC000038803913
Cc1cc(Cl)cc2cc[nH]c21    ZINC000044700169
[C-]#[N+]CCc1ccccc1Cl    ZINC000095698264
Clc1ccc2c(c1)NC=CC2    ZINC000584578712
Cc1cc(Cl)cc2[nH]ccc21    ZINC000014984637
N#CCCc1cccc(Cl)c1    ZINC000036203748
Cc1ccc(C#N)c(Cl)c1C    ZINC000090225663
C#CCc1cnc(Cl)cc1C    ZINC001249949037
CCc1ccc(Cl)c(C#N)c1    ZINC000067794427
C#C[C@@H](N)c1ccc(Cl)cc1    ZINC000034621880
Cc1c(C)c(C#N)ccc1Cl    ZINC000067802593
Fc1cnc(Cl)nc1Cl    ZINC000001696262
Fc1cc(Cl)nc(Cl)n1    ZINC000032206339
Fc1cc(Cl)nnc1Cl    ZINC000091301257
Fc1c(Cl)ncnc1Cl    ZINC000008698232
Fc1nc(Cl)cc(Cl)n1    ZINC000032206334
F[n+]1cc(Cl)cc(Cl)c1    ZINC000000388509
F[n+]1c(Cl)cccc1Cl    ZINC000000388508
Fc1ccc(Cl)c(F)c1F    ZINC000002584284
Fc1cc(F)c(F)c(Cl)c1    ZINC000002545234
Fc1ccc(F)c(Cl)c1F    ZINC000111341128
Fc1cc(F)c(Cl)c(F)c1    ZINC000000409369
Fc1cc(Cl)cc(F)c1F    ZINC000137847260
Fc1cc(F)c(Cl)cc1F    ZINC000111336684
N#Cc1c(Cl)nccc1C=O    ZINC000242547882
N#Cc1ccc(C=O)nc1Cl    ZINC000238515556
N#Cc1cc(C=O)cnc1Cl    ZINC000095642385
O=C1C=c2ncc(Cl)cc2=N1    ZINC000085345388
Clc1cnc2cncnc2n1    ZINC000079006466
Clc1cnc2ncncc2n1    ZINC000079006461
Clc1nncc2nccnc12    ZINC000084312390
Clc1ncc2nccnc2n1    ZINC000019770066
Clc1ncnc2nccnc12    ZINC000004243460
[NH]c1cc(Cl)cc2cn[nH]c21    ZINC001542984394
C#CCOc1ccccc1Cl    ZINC000032150264
Clc1ccc2c(c1)[C@H]1O[C@H]1C2    ZINC000019796217
O=C1CCc2ccc(Cl)cc21    ZINC000015767397
C#Cc1ccc(OC)cc1Cl    ZINC000146474324
O=C1Cc2cccc(Cl)c2C1    ZINC000049588552
O=C/C=C/c1ccc(Cl)cc1    ZINC000003080768
O=C1CCc2c1cccc2Cl    ZINC000016083114
C#C[C@H](O)c1cccc(Cl)c1    ZINC000039414999
C#Cc1ccc(OC)c(Cl)c1    ZINC000033953209
C#CCc1ccc(Cl)cc1O    ZINC001249949888
OCC#Cc1cccc(Cl)c1    ZINC000002525615
C#C[C@@H](O)c1ccccc1Cl    ZINC000021998451
O=C1Cc2ccc(Cl)cc2C1    ZINC000049588554
C#CCc1cccc(Cl)c1O    ZINC001249949376
Clc1cccc2c1C[C@@H]1O[C@H]21    ZINC000019796239
O=C1CCc2cc(Cl)ccc21    ZINC000000085658
C#C[C@H](O)c1ccc(Cl)cc1    ZINC000021998419
C#CCOc1ccc(Cl)cc1    ZINC000036419882
O=C/C=C\c1ccccc1Cl    ZINC000083406679
OCC#Cc1ccccc1Cl    ZINC000002525614
C#CCc1cccc(O)c1Cl    ZINC001249949490
Clc1cccc2c1C[C@H]1O[C@H]21    ZINC000100235003
C#CCOc1cccc(Cl)c1    ZINC000034252954
OCC#Cc1ccc(Cl)cc1    ZINC000002525616
C#C[C@@H](O)c1cccc(Cl)c1    ZINC000039415000
Clc1ccc2c(c1)[C@H]1O[C@@H]1C2    ZINC000100113247
C#CCc1ccc(Cl)c(O)c1    ZINC001249949097
Clc1ccc2c(c1)[C@@H]1O[C@H]1C2    ZINC000100113251
O=C/C=C\c1ccc(Cl)cc1    ZINC000013542608
C#CCc1c(O)cccc1Cl    ZINC001249949508
O=C/C=C/c1ccccc1Cl    ZINC000021304307
Clc1ccc2c(c1)[C@@H]1O[C@@H]1C2    ZINC000019796219
C#CCc1cc(O)cc(Cl)c1    ZINC001249947407
Cc1coc2ccc(Cl)cc12    ZINC000034545736
C#Cc1cc(Cl)ccc1OC    ZINC000036533553
C#Cc1cc(OC)ccc1Cl    ZINC000062605434
C#CCc1cc(Cl)ccc1O    ZINC001249949456
Clc1cccc2c1C[C@H]1O[C@@H]21    ZINC000019796237
C#C[C@H](O)c1ccccc1Cl    ZINC000021998447
C#CCc1ccc(O)cc1Cl    ZINC001249948726
O=C1CCc2cccc(Cl)c21    ZINC000012649382
C#C[C@@H](O)c1ccc(Cl)cc1    ZINC000021998423
Clc1cccc2c1C[C@@H]1O[C@@H]21    ZINC000100235008
Cc1cc(C#N)c(Cl)nc1C    ZINC000033359745
N#CCc1cc(N)ccc1Cl    ZINC000063110825
Cc1cc(Cl)c2cc[nH]c2n1    ZINC000042689466
N#Cc1ccc(CN)c(Cl)c1    ZINC000005567694
Cc1cc2cc(Cl)ncc2[nH]1    ZINC000096379091
Cn1ncc2c1cccc2Cl    ZINC000020357526
Cc1cc(N)c(C#N)c(Cl)c1    ZINC000199748082
Cc1cn2ccc(Cl)cc2n1    ZINC000020358112
Cc1c(N)ccc(C#N)c1Cl    ZINC000040448435
Cc1cc2cc(Cl)cnc2[nH]1    ZINC000035569585
Cc1c(N)cc(C#N)cc1Cl    ZINC000026508336
Cc1ncc(C#N)c(C)c1Cl    ZINC000003881102
Cn1cc2c(cccc2Cl)n1    ZINC000040448455
N#C[C@H](N)c1cccc(Cl)c1    ZINC000020173836
Cn1cnc2cc(Cl)ccc21    ZINC000001763347
Cc1ncc(Cl)c2cc[nH]c21    ZINC000091692721
Cc1cc2cn[nH]c2cc1Cl    ZINC000042689493
Cc1cnc(Cl)c(C#N)c1C    ZINC000071255797
CNc1ccc(Cl)c(C#N)c1    ZINC000062796678
N#Cc1ccc(CN)cc1Cl    ZINC000088189776
Cc1ccc(Cl)c2[nH]ncc21    ZINC000219009717
N#CNCc1ccccc1Cl    ZINC000052832100
N#CCc1ccc(N)c(Cl)c1    ZINC000059672979
Cn1ccc2cc(Cl)ncc21    ZINC000218405402
Cc1cc2cc[nH]c2nc1Cl    ZINC000146736976
Cc1ccc2[nH]ncc2c1Cl    ZINC000034515668
N#CCc1ccc(Cl)cc1N    ZINC000238673650
Cc1cc2c(nccc2Cl)[nH]1    ZINC000044857673
Cc1n[nH]c2cc(Cl)ccc12    ZINC000089196031
Cn1cc2cc(Cl)ccc2n1    ZINC000034617991
Cc1cc(Cl)c(C#N)c(C)n1    ZINC000034123928
Cc1cc2[nH]ncc2c(Cl)c1    ZINC000014984692
Cc1nc2[nH]ccc2cc1Cl    ZINC000042689423
Cc1cn2c(cccc2Cl)n1    ZINC000034186198
Cc1cc2nc(Cl)ccc2[nH]1    ZINC000150229708
Cc1cc2nccn2c(Cl)c1    ZINC000089202379
Cc1cn2cccc(Cl)c2n1    ZINC000089201732
C#CCNc1cc(Cl)ccn1    ZINC000953056809
Cc1cc2cc[nH]c2c(Cl)n1    ZINC000071245169
Cn1ccc2c1ccnc2Cl    ZINC000020358099
Cc1cc(Cl)nc(C)c1C#N    ZINC000072109524
Cn1ccc2cnc(Cl)cc21    ZINC000253534112
Cn1cnc2c1cccc2Cl    ZINC000073634268
Cc1cc(C#N)c(Cl)cc1N    ZINC000217455194
N#C[C@H](N)c1ccccc1Cl    ZINC000020173603
Cc1cc(C#N)c(N)cc1Cl    ZINC000090562920
Cn1ccc2c1nccc2Cl    ZINC000039258698
Cc1c[nH]c2c1ccnc2Cl    ZINC000096379305
Cc1cc2[nH]ccc2c(Cl)n1    ZINC000034448874
Cn1ncc2cc(Cl)ccc21    ZINC000040448520
Cc1cc2ccnn2c(Cl)c1    ZINC000238538129
N#C[C@@H](N)c1ccccc1Cl    ZINC000020173605
N#CCc1cc(Cl)ccc1N    ZINC000149066343
Cn1cc2ccc(Cl)cc2n1    ZINC000040448557
Cc1nc(Cl)cc2cc[nH]c21    ZINC000043220715
Cn1ccc2ccnc(Cl)c21    ZINC000019291117
CNc1ccc(C#N)c(Cl)c1    ZINC000036964049
Cc1cc(Cl)nc2cc[nH]c21    ZINC000043220704
Cc1cc2[nH]cnc2cc1Cl    ZINC000017047359
Cc1cc(CC#N)ncc1Cl    ZINC000091351674
Cc1cn2cc(Cl)ccc2n1    ZINC000020358113
Cn1ccc2nccc(Cl)c21    ZINC000107161367
Cc1cc2ccc(Cl)nc2[nH]1    ZINC000047818718
CNc1cccc(Cl)c1C#N    ZINC000049933761
Cc1c[nH]c2cncc(Cl)c12    ZINC000953047221
CNc1ccc(Cl)cc1C#N    ZINC000002579267
Cc1cc2c(ccnc2Cl)[nH]1    ZINC000044713148
Cn1cc2cccc(Cl)c2n1    ZINC000040448956
Cc1cc2ncc(Cl)cc2[nH]1    ZINC000044712909
N#Cc1cc(CN)ccc1Cl    ZINC000095935663
Cc1nc(Cl)cc2[nH]ccc21    ZINC000089220777
Cc1ccc(Cl)c2ccnn21    ZINC000238483830
C#CCNc1ncccc1Cl    ZINC000050522522
N#CCNc1cccc(Cl)c1    ZINC000020050987
Cc1cc2nccc(Cl)c2[nH]1    ZINC000096321394
Cn1ncc2ccc(Cl)cc21    ZINC000040448556
Cc1nc(Cl)ccc1CC#N    ZINC000044370679
CNc1ccc(C#N)cc1Cl    ZINC000034763714
Cc1cn2cccc2c(Cl)n1    ZINC000085224167
Cc1n[nH]c2cccc(Cl)c12    ZINC000080441468
Cc1cc(C)c(C#N)c(Cl)n1    ZINC000000053864
Cc1c[nH]c2cnc(Cl)cc12    ZINC000144540907
N#CCCc1cnccc1Cl    ZINC000260331124
Cc1cc(Cl)c2[nH]ccc2n1    ZINC000072338662
Nc1cc2[nH]ccc2c(Cl)c1    ZINC000014983733
N#C[C@@H](N)c1ccc(Cl)cc1    ZINC000020174087
Cc1nc2cc(Cl)ccc2[nH]1    ZINC000000394633
CN(C#N)c1cccc(Cl)c1    ZINC000259103358
N#C[C@H](N)c1ccc(Cl)cc1    ZINC000020174085
Nc1c[nH]c2cccc(Cl)c12    ZINC000074336975
Nc1cc(Cl)cc2cc[nH]c21    ZINC000096321003
Nc1ccc2[nH]ccc2c1Cl    ZINC000082402786
Cc1cc2[nH]cnc2c(Cl)c1    ZINC000073633903
Cn1ccc2cc(Cl)cnc21    ZINC000095830773
Cc1c2nc[nH]c2ccc1Cl    ZINC000143982808
Cc1cc2ccnc(Cl)c2[nH]1    ZINC000034632730
Cc1c[nH]c2ccc(Cl)nc12    ZINC000095644164
C#CCNc1ccc(Cl)cn1    ZINC000050522525
Cc1cc(Cl)cc2[nH]ncc21    ZINC000014984639
N#CCNc1ccc(Cl)cc1    ZINC000006093070
N#C[C@@H](N)c1cccc(Cl)c1    ZINC000020173839
Cc1c[nH]c2c1nccc2Cl    ZINC000096379336
Cc1cnc(Cl)c2[nH]ccc21    ZINC000072204063
Cc1c2cc[nH]c2ncc1Cl    ZINC000014401183
Cn1ccc2ncc(Cl)cc21    ZINC000032914952
Cc1ccc(CC#N)c(Cl)n1    ZINC000044370015
Cc1cnc2cc[nH]c2c1Cl    ZINC001776011123
Cc1cc(Cl)cc2nc[nH]c21    ZINC000001433102
Nc1cc2[nH]ccc2cc1Cl    ZINC000074336972
Cn1ccc2ccc(Cl)nc21    ZINC000095937036
Cc1n[nH]c2ccc(Cl)cc12    ZINC000040448521
Cc1ccc(Cl)c2cn[nH]c21    ZINC000075903317
Cc1cc(Cl)c(N)cc1C#N    ZINC000145714232
Cc1ccc2nc[nH]c2c1Cl    ZINC000045820773
CNc1cc(Cl)ccc1C#N    ZINC000062785154
Cc1cc(Cl)cc(NC#N)c1    ZINC001168631576
Nc1c[nH]c2c1cccc2Cl    ZINC000019772509
Cc1cnc2[nH]ccc2c1Cl    ZINC000014401149
Cc1cc(Cl)nc2[nH]ccc21    ZINC000012649337
Cc1cc(C#N)cc(Cl)c1N    ZINC000002390213
N#CNCc1ccc(Cl)cc1    ZINC000033506198
Cc1c[nH]c2nc(Cl)ccc12    ZINC000095644165
N#CCCc1ccncc1Cl    ZINC000084087322
Cc1nc2c(cccc2Cl)[nH]1    ZINC000001398722
Cc1c[nH]c2ncc(Cl)cc12    ZINC000095803740
NC1=Nc2ccc(Cl)cc2C1    ZINC000307020759
Cc1c[nH]c2nccc(Cl)c12    ZINC000066354475
CN(C#N)c1ccccc1Cl    ZINC000259097046
Cn1cnc2ccc(Cl)cc21    ZINC000001763350
Cc1c[nH]c2cc(Cl)cnc12    ZINC000953057386
Nc1cc(Cl)cc2[nH]ccc21    ZINC000014984603
Cc1cc(Cl)nc(CC#N)c1    ZINC000238517257
Cc1cc2cnc(Cl)cc2[nH]1    ZINC000514251712
Cc1ccc(C2CC2)cc1Cl    ZINC000114761104
CC(C)=Cc1ccc(Cl)cc1    ZINC000002162084
C=CCc1ccc(Cl)cc1C    ZINC000071795204
C=CCc1c(C)cccc1Cl    ZINC000071795209
C=CCCc1ccc(Cl)cc1    ZINC000002245291
C=CCc1cc(C)cc(Cl)c1    ZINC000095902324
Clc1ccc(CC2CC2)cc1    ZINC000098179592
C=CCc1cc(Cl)ccc1C    ZINC000095902325
C=CCc1ccc(C)c(Cl)c1    ZINC000071789747
C=CCCc1cccc(Cl)c1    ZINC000002245287
C=CCc1cccc(Cl)c1C    ZINC000095902323
Clc1cccc2c1CCCC2    ZINC000054962165
Cc1cc(Cl)cc(C2CC2)c1    ZINC000217833733
Cc1cc(Cl)ccc1C1CC1    ZINC000725257843
Clc1ccccc1CC1CC1    ZINC000059824066
C=C(C)Cc1ccccc1Cl    ZINC000002567468
CC/C=C/c1ccc(Cl)cc1    ZINC000113415403
Cc1c(Cl)cccc1C1CC1    ZINC000225780922
C=C(C)Cc1cccc(Cl)c1    ZINC000002567469
C=CCc1ccc(C)cc1Cl    ZINC000606248369
Clc1cccc(CC2CC2)c1    ZINC000115278782
Clc1ccc2c(c1)CCCC2    ZINC000106181624
C=C(C)Cc1ccc(Cl)cc1    ZINC000002507463
C=CCc1ccc(Cl)c(C)c1    ZINC000063457968
Cc1ccc(C2CC2)c(Cl)c1    ZINC000204458360
C=CCCc1ccccc1Cl    ZINC000002245283
Fc1cnc(F)c(F)c1Cl    ZINC000016159842
Fc1cc(F)c(Cl)nc1F    ZINC000196118729
Fc1ncc(Cl)c(F)c1F    ZINC000098044415
Fc1cc(Cl)c(F)nc1F    ZINC000002585567
Cc1cc(N=C=O)ccc1Cl    ZINC000036533228
COc1cccc(C#N)c1Cl    ZINC000004542771
O=C1CCc2c1nccc2Cl    ZINC000202030746
[C-]#[N+]c1ccc(OC)c(Cl)c1    ZINC000100000361
Cc1cc2nccc(Cl)c2o1    ZINC000095708219
Cc1ccc(Cl)c(N=C=O)c1    ZINC000002387325
Cc1nc2cccc(Cl)c2o1    ZINC000062498562
O=C=NCc1ccccc1Cl    ZINC000002568123
Oc1ccc(Cl)c2[nH]ccc21    ZINC000044184822
Oc1cc2cc[nH]c2cc1Cl    ZINC000045820066
O=C1NCc2cc(Cl)ccc21    ZINC000049582168
[C-]#[N+]c1cc(Cl)ccc1OC    ZINC000095851764
N#Cc1ccc(Cl)c(CO)c1    ZINC000072188047
Cc1cc(Cl)cc(C#N)c1O    ZINC000225286645
COc1ccc(C#N)cc1Cl    ZINC000002598117
Cc1cc(C#N)cc(Cl)c1O    ZINC000044682179
COc1cccc(Cl)c1C#N    ZINC000000394832
Cc1ccc(Cl)cc1N=C=O    ZINC000002566256
N#CCOc1ccc(Cl)cc1    ZINC000001738561
O=C1CCc2ccc(Cl)nc21    ZINC000032915205
COc1ccc(Cl)cc1C#N    ZINC000000157124
N#Cc1ccc(CO)cc1Cl    ZINC000143211391
O=C1NCc2cccc(Cl)c21    ZINC000071186786
O=C1Cc2c(cccc2Cl)N1    ZINC000001393667
C#CCn1cc(Cl)ccc1=O    ZINC000071516048
N#Cc1cc(Cl)cc(CO)c1    ZINC000091692991
[C-]#[N+]c1cc(Cl)cc(OC)c1    ZINC000095696940
O=C=NCc1cccc(Cl)c1    ZINC000019730707
COc1cc(Cl)ccc1C#N    ZINC000045028126
O=C1NCc2ccc(Cl)cc21    ZINC000039237328
N#CCOc1cccc(Cl)c1    ZINC000002146978
N#C[C@@H](O)c1cccc(Cl)c1    ZINC000085546887
Cc1cc(O)c(C#N)cc1Cl    ZINC000071454587
O=C=NCc1ccc(Cl)cc1    ZINC000002526521
Cc1cc(Cl)c(O)cc1C#N    ZINC000095932032
Cc1noc2cc(Cl)ccc12    ZINC000071974169
COc1ccc(C#N)c(Cl)c1    ZINC000002530964
O=C1Cc2cccc(Cl)c2N1    ZINC000004369030
Oc1ccc(Cl)c2cc[nH]c21    ZINC000238716967
O=C1CCc2nc(Cl)ccc21    ZINC000026506671
N#Cc1ccc(CO)c(Cl)c1    ZINC000095942582
N#CCOc1ccccc1Cl    ZINC000002146977
COc1cc(Cl)cc(C#N)c1    ZINC000040448118
Cc1cccc(N=C=O)c1Cl    ZINC000039407447
Nc1ccc(Cl)c2ccoc21    ZINC000062498564
OCC#Cc1cnccc1Cl    ZINC000039961277
Cc1cc(Cl)cc(N=C=O)c1    ZINC000084888928
Cc1ccc(N=C=O)c(Cl)c1    ZINC000002509908
Cc1cc(Cl)ccc1N=C=O    ZINC000002566257
N#C[C@H](O)c1ccc(Cl)cc1    ZINC000008383158
Cc1cc2c(ccnc2Cl)o1    ZINC000039168300
O=C1Cc2ccc(Cl)cc2N1    ZINC000000157269
Cc1ccc(N=C=O)cc1Cl    ZINC000000159655
COc1cc(C#N)ccc1Cl    ZINC000028278410
O=C1Cc2cc(Cl)ccc2N1    ZINC000000161358
Cc1nc2ccc(Cl)cc2o1    ZINC000006072164
[C-]#[N+]c1ccc(Cl)cc1OC    ZINC001536177876
Cc1nc2cc(Cl)ccc2o1    ZINC000000395561
Cc1onc2ccc(Cl)cc12    ZINC000098179416
COc1c(Cl)cccc1C#N    ZINC000075085352
Cc1cccc(Cl)c1N=C=O    ZINC000001700393
O=C1NCc2c1cccc2Cl    ZINC000080443360
N#C[C@H](O)c1cccc(Cl)c1    ZINC000085546889
Cc1c(Cl)cccc1N=C=O    ZINC000000164822
COc1ccc(Cl)c(C#N)c1    ZINC000034349376
Cc1cc2ncnc(Cl)c2[nH]1    ZINC000084236037
Cn1cc2ccnc(Cl)c2n1    ZINC000097446398
N#Cc1c(Cl)cccc1NN    ZINC000104567682
Cc1n[nH]c2ccnc(Cl)c12    ZINC000087493331
Cn1ccc2ncc(Cl)nc21    ZINC000095836965
Cc1nc(Cl)c2cccn2n1    ZINC000032915171
Cc1nc2ccnc(Cl)c2[nH]1    ZINC000006472724
Cc1ncn2ccnc(Cl)c12    ZINC000065240159
[N-]=[N+]=NCc1cccc(Cl)c1    ZINC000034329748
Cc1c[nH]c2nc(Cl)cnc12    ZINC000238557480
Cc1cnc(Cl)cc1NC#N    ZINC001168631430
Nc1ccc(Cl)c2cn[nH]c21    ZINC000014985738
Cc1nc2nc(Cl)ccc2[nH]1    ZINC000003921295
Cc1ccc(Cl)c(N=[N+]=[N-])c1    ZINC000070451585
Cc1ncc2c(Cl)nccn12    ZINC000015864745
C#CCNc1cc(Cl)ncn1    ZINC000229299558
Cc1cc(Cl)nc(N)c1C#N    ZINC000032600748
Nc1cn2cc(Cl)ccc2n1    ZINC000069476308
Cn1cnc2ccnc(Cl)c21    ZINC000059387708
Cc1cn2ccc(Cl)nc2n1    ZINC000238554364
Nc1ccc2c[nH]nc2c1Cl    ZINC000034195070
Nc1nc2cc(Cl)ccc2[nH]1    ZINC000005425419
Cc1cc(Cl)cc2[nH]nnc21    ZINC000045955470
Nc1cc(Cl)cc2[nH]ncc21    ZINC000014983165
Cc1nnn2c1cccc2Cl    ZINC000083270532
Cc1cc(NC#N)ncc1Cl    ZINC001157820228
Nc1nc(Cl)cc2cc[nH]c21    ZINC001161693749
CNc1ncc(C#N)cc1Cl    ZINC000307010252
Cc1ccnc(NC#N)c1Cl    ZINC001157821985
Nc1cc2cn[nH]c2cc1Cl    ZINC000014985638
C#CCNc1ncncc1Cl    ZINC000163607190
Cc1c2[nH]cnc2ncc1Cl    ZINC000045820933
N#Cc1ccc(CN)nc1Cl    ZINC000095097561
C#CCNc1ccc(Cl)nn1    ZINC000048727888
Cc1ncc2ccc(Cl)nn12    ZINC000077024750
Cn1nnc2ccc(Cl)cc21    ZINC000196659203
Cn1nc2ccc(Cl)cc2n1    ZINC000144408516
Cn1cc2cnc(Cl)cc2n1    ZINC000520895252
Cc1cc(Cl)c2[nH]ncc2n1    ZINC000014951212
Cn1ncc2ccnc(Cl)c21    ZINC000097446400
Cc1cn2ccnc(Cl)c2n1    ZINC000039632805
Cn1ncc2cc(Cl)ncc21    ZINC000084325510
Nc1cc(Cl)nc2[nH]ccc21    ZINC000030678167
Cc1nc(Cl)c(C#N)cc1N    ZINC000075555629
N#Cc1cc(Cl)ccc1NN    ZINC000083324992
Nc1cc(Cl)c2cc[nH]c2n1    ZINC000044700196
Nc1ccc2[nH]ncc2c1Cl    ZINC000042689608
N#CCNc1ncccc1Cl    ZINC001163178321
Cc1cc2nccn2nc1Cl    ZINC000039190385
Cc1nc2c(cncc2Cl)[nH]1    ZINC000042750021
CNc1ncc(Cl)cc1C#N    ZINC000083119870
Cc1c(Cl)c(N)ncc1C#N    ZINC000223699995
Cc1cn2nc(Cl)ccc2n1    ZINC000038540585
Cc1cnc2ccc(Cl)nn12    ZINC000020358111
Cn1ncc2ccc(Cl)nc21    ZINC000084229914
N#Cc1cc(N)c(N)c(Cl)c1    ZINC000169725194
Cc1n[nH]c2cncc(Cl)c12    ZINC000145237475
Cc1n[nH]c2nccc(Cl)c12    ZINC000082402284
Nc1n[nH]c2cc(Cl)ccc12    ZINC000000154498
N#CCNc1cccc(Cl)n1    ZINC001155530893
Nc1cc(Cl)c2nccn2c1    ZINC000307410688
C#CCNc1ncc(Cl)cn1    ZINC000168034465
CNc1nccc(C#N)c1Cl    ZINC000234613178
Cc1c(Cl)ccnc1NC#N    ZINC001168624962
Cc1nc(N)c(Cl)cc1C#N    ZINC000096510624
Nc1c[nH]c2c1nccc2Cl    ZINC000044712987
C#CCNc1cnc(Cl)cn1    ZINC000307336859
Cc1n[nH]c2ccc(Cl)nc12    ZINC000089219965
Cc1nc2nccc(Cl)c2[nH]1    ZINC000042750710
Nc1cc(Cl)cc2cn[nH]c21    ZINC000034761696
Cc1cc2cnc(Cl)nc2[nH]1    ZINC000095644211
Cn1ccc2cnc(Cl)nc21    ZINC000084236052
N#Cc1ccc(Cl)cc1NN    ZINC000083053705
Nc1cn2cccc(Cl)c2n1    ZINC000096029077
N#Cc1cc(N)c(N)cc1Cl    ZINC000115765038
N#Cc1cc(N)c(Cl)c(N)c1    ZINC000072232699
C#CCNc1cc(Cl)cnn1    ZINC001163357050
Cn1cc2cc(Cl)ncc2n1    ZINC000616588141
Nc1c2cn[nH]c2ccc1Cl    ZINC000089196466
Nc1cc(Cl)nc2cc[nH]c21    ZINC000035269778
Nc1ccc(Cl)n2ccnc12    ZINC000074375692
CNc1ccc(C#N)c(Cl)n1    ZINC000242464100
Cc1ccc(Cl)c(NC#N)n1    ZINC001157820174
Cc1nnc(Cl)c(C#N)c1C    ZINC000001577995
N#Cc1ccc(NN)cc1Cl    ZINC000061845501
C#CCNc1cncnc1Cl    ZINC001155648077
Cc1n[nH]c2cc(Cl)ncc12    ZINC000085224529
Nc1nc2c(cccc2Cl)[nH]1    ZINC000047818715
Cc1cc(Cl)nc2nc[nH]c21    ZINC000206021884
Cc1cc2[nH]ncc2c(Cl)n1    ZINC000089220043
Nc1c[nH]c2ncc(Cl)cc12    ZINC000044712673
Cc1cc(Cl)n2nccc2n1    ZINC000020358102
Cc1cc2ncnn2c(Cl)c1    ZINC000008075041
C#CCNc1cncc(Cl)n1    ZINC000227965217
Cc1nc2[nH]ccc2c(Cl)n1    ZINC000040448456
Cn1ncc2cnc(Cl)cc21    ZINC000107161903
Nc1cc2[nH]ncc2c(Cl)c1    ZINC000014983153
Cc1cc2c(Cl)nccn2n1    ZINC000095829679
Nc1c[nH]c2nc(Cl)ccc12    ZINC000044185321
Nc1cn2ccc(Cl)cc2n1    ZINC000077254370
Cc1nnc2cccc(Cl)n12    ZINC000001565411
N#Cc1ccc(NN)c(Cl)c1    ZINC000000165088
Nc1cnc2c(Cl)cccn12    ZINC000082695854
Cc1nc(Cl)c(C#N)nc1C    ZINC000001601544
Nc1c2nccn2ccc1Cl    ZINC000074377380
N#Cc1c(N)c(N)ccc1Cl    ZINC000146771091
Cc1cc(Cl)nc(NC#N)c1    ZINC001168625845
Cc1cc2nc(Cl)ccn2n1    ZINC000072482107
Cc1cnc(NC#N)c(Cl)c1    ZINC001157819713
Cc1cc2nn[nH]c2c(Cl)c1    ZINC000073633905
Cc1nnn2cccc(Cl)c12    ZINC001776011119
Cc1nc2ncc(Cl)cc2[nH]1    ZINC000016249012
Cc1ccn2ncnc(Cl)c12    ZINC000072187497
Cc1cnc(Cl)c2cn[nH]c21    ZINC000080441472
Nc1cc2[nH]ncc2cc1Cl    ZINC000078221284
Cn1cnc2nc(Cl)ccc21    ZINC000145677578
Cc1cc(Cl)nc2[nH]ncc21    ZINC000095642809
Nc1nc2cc[nH]c2cc1Cl    ZINC000953056091
Nc1cnc2[nH]ccc2c1Cl    ZINC000095920070
Cn1nnc2cc(Cl)ccc21    ZINC000115308139
Cn1ncc2nccc(Cl)c21    ZINC000089157537
Cc1ncc2nccn2c1Cl    ZINC000306502341
C#CCNc1nnccc1Cl    ZINC001163357065
Cc1nc(NC#N)ccc1Cl    ZINC001157822012
Cc1ccc(N=[N+]=[N-])cc1Cl    ZINC000036928113
Cn1cnc2ccc(Cl)nc21    ZINC000039285045
Nc1n[nH]c2c1cccc2Cl    ZINC000040564633
Nc1c2cc[nH]c2ncc1Cl    ZINC000014401215
Nc1cn2c(cccc2Cl)n1    ZINC000077254359
Cn1ncc2c1ccnc2Cl    ZINC000107161899
N#CCNc1cc(Cl)ccn1    ZINC001155531647
Cc1n[nH]c2cnc(Cl)cc12    ZINC000088189891
Cn1cc2c(ccnc2Cl)n1    ZINC000498050907
Cc1ccc(N=[N+]=[N-])c(Cl)c1    ZINC000034556698
Cc1cc2c(ncnc2Cl)[nH]1    ZINC000001580005
Cc1c[nH]c2nc(Cl)ncc12    ZINC000081990527
Cn1cnc2c1ccnc2Cl    ZINC000000549177
Cn1cc2c(n1)nccc2Cl    ZINC000114637090
Cc1c(Cl)cnc(N)c1C#N    ZINC000042784457
Cc1nc(Cl)nc2cc[nH]c21    ZINC000091364250
Nc1cnc2ccc(Cl)cn12    ZINC000036221963
Cc1cc(Cl)cnc1NC#N    ZINC000306750272
N#CCCc1ncc(Cl)cn1    ZINC001525632317
C#CCNc1nccc(Cl)n1    ZINC001163367640
Cc1ccc(Cl)cc1N=[N+]=[N-]    ZINC000036928115
Cc1cc(N)nc(Cl)c1C#N    ZINC000034156550
Cc1cc(Cl)c(C#N)c(N)n1    ZINC001161694420
Cc1n[nH]c2nc(Cl)ccc12    ZINC000084229592
N#CNCc1ccc(Cl)nc1    ZINC000066324221
Nc1n[nH]c2cccc(Cl)c12    ZINC000018117130
Cn1cnc2cc(Cl)cnc21    ZINC000038534112
Cn1ncc2c1nccc2Cl    ZINC000067172988
Nc1nc2[nH]ccc2cc1Cl    ZINC000044712691
N#Cc1cc(N)cc(Cl)c1N    ZINC000075555633
Cn1ccc2ncnc(Cl)c21    ZINC000082046539
Cc1cc(Cl)cn2ncnc12    ZINC000113423372
[N-]=[N+]=NCc1ccccc1Cl    ZINC000037206921
Cc1cc2nccc(Cl)n2n1    ZINC000079032696
Cc1ccc(Cl)nc1NC#N    ZINC001157820103
Cn1cnc2cnc(Cl)cc21    ZINC000095093483
Cc1c[nH]c2ncnc(Cl)c12    ZINC000034370326
Cn1ccc2c1ncnc2Cl    ZINC000001674699
C#CCNc1nccnc1Cl    ZINC000096530007
Cc1ncc(Cl)cc1NC#N    ZINC001168632684
Nc1n[nH]c2ccc(Cl)cc12    ZINC000035635913
Cc1cc2nn[nH]c2cc1Cl    ZINC000020458424
Cc1nnc2c(Cl)cccn12    ZINC000016125178
Cc1nnn2ccc(Cl)cc12    ZINC000083270530
Cc1c(Cl)cccc1N=[N+]=[N-]    ZINC000036928125
CNc1ccc(Cl)c(C#N)n1    ZINC000306375712
Cc1cc2nccn2c(Cl)n1    ZINC000085224498
N#Cc1c(Cl)nccc1CN    ZINC000095097562
Cc1nc2cc(Cl)ncc2[nH]1    ZINC000076935901
[N-]=[N+]=NCc1ccc(Cl)cc1    ZINC000037206928
Cc1nnn2cc(Cl)ccc12    ZINC000083270531
N#Cc1cc(Cl)cc(CN)n1    ZINC000082853328
N#CCNc1ccc(Cl)cn1    ZINC001155531450
Nc1c[nH]c2nccc(Cl)c12    ZINC000042689458
Clc1ccncc1CC1CC1    ZINC001250037903
Clc1ccccc1C1CNC1    ZINC000044135310
Clc1cc2c(cn1)CCCC2    ZINC000067425299
C=CCc1cc(C)cnc1Cl    ZINC000039961294
C[C@@H]1Cc2cc(Cl)ccc2N1    ZINC000071484192
C=C[C@@H](N)c1ccc(Cl)cc1    ZINC000083119924
Clc1ccccc1[C@@H]1CCN1    ZINC000044257404
Clc1ccc(C2CNC2)cc1    ZINC000002029496
Clc1ccc([C@@H]2CCN2)cc1    ZINC000044257395
C=CNc1cc(C)ccc1Cl    ZINC001174786989
Clc1cccc([C@H]2CCN2)c1    ZINC000078678127
Clc1cnccc1CC1CC1    ZINC001250037708
NC/C=C/c1ccccc1Cl    ZINC000069049899
C=CCc1ccc(N)c(Cl)c1    ZINC000148581051
Clc1ccc2c(c1)CCCN2    ZINC000012946161
C=CNc1ccc(Cl)c(C)c1    ZINC001174782086
NC1(c2ccccc2Cl)CC1    ZINC000012375409
Clc1cccnc1C1CCC1    ZINC000097758338
C=CCNc1ccccc1Cl    ZINC000048936887
C=C(C)Cc1ccncc1Cl    ZINC001250244037
Clc1ccnc2c1CCCC2    ZINC000082046802
Clc1cnc2c(c1)CCCC2    ZINC000095930481
C=CNc1cccc(Cl)c1C    ZINC001174781432
N[C@@H]1Cc2ccc(Cl)cc2C1    ZINC000060071406
N[C@@H]1C[C@H]1c1cccc(Cl)c1    ZINC000021989375
N[C@@H]1CCc2cc(Cl)ccc21    ZINC000019810474
C=CNc1cccc(C)c1Cl    ZINC001174786932
C=C(C)Nc1ccccc1Cl    ZINC001174789866
N[C@@H]1C[C@H]1c1ccc(Cl)cc1    ZINC000032006482
C=C(C)Nc1ccc(Cl)cc1    ZINC001174789891
N[C@H]1CCc2ccc(Cl)cc21    ZINC000008699603
N[C@H]1Cc2cccc(Cl)c2C1    ZINC000034278623
Nc1cc2c(cc1Cl)CCC2    ZINC000108286935
Nc1ccc(C2CC2)c(Cl)c1    ZINC000149109352
N[C@@H]1C[C@@H]1c1ccc(Cl)cc1    ZINC000032006479
C=CNc1cc(C)cc(Cl)c1    ZINC001174787075
NC1(c2ccc(Cl)cc2)CC1    ZINC000011883990
N[C@@H]1C[C@@H]1c1ccccc1Cl    ZINC000032006472
N[C@H]1C[C@@H]1c1ccc(Cl)cc1    ZINC000032006481
Clc1ccc2c(c1)NCCC2    ZINC000008699731
N[C@@H]1C[C@H]1c1ccccc1Cl    ZINC000032006476
C=CNc1c(C)cccc1Cl    ZINC001174781490
C=C(C)Cc1cnccc1Cl    ZINC001250244384
C=CCc1ccc(Cl)nc1C    ZINC001249956700
Nc1ccc(C2CC2)cc1Cl    ZINC000034152930
C=CCc1ccc(Cl)cc1N    ZINC000238673724
C=CCc1ccc(N)cc1Cl    ZINC000149546081
NC/C=C/c1ccc(Cl)cc1    ZINC000039271577
C=C[C@H](N)c1ccc(Cl)cc1    ZINC000083119923
Nc1c(Cl)cccc1C1CC1    ZINC000148835767
N[C@@H]1Cc2cccc(Cl)c2C1    ZINC000034278622
Clc1cccc2c1NCCC2    ZINC000019258100
Nc1ccc(Cl)cc1C1CC1    ZINC000083824610
Cc1cc2c(cc1Cl)NCC2    ZINC000095935968
C=CNc1ccc(C)cc1Cl    ZINC001174781014
N[C@@H]1CCc2ccc(Cl)cc21    ZINC000008699602
N[C@H]1C[C@H]1c1ccc(Cl)cc1    ZINC000032006484
N[C@H]1CCc2c1cccc2Cl    ZINC000008699609
C=CNc1ccc(Cl)cc1C    ZINC000204327979
Cc1cc(Cl)nc2c1CCC2    ZINC000012336294
C=C[C@@H](N)c1ccccc1Cl    ZINC000083119900
C[C@H]1Cc2cc(Cl)ccc2N1    ZINC000071484194
N[C@H]1C[C@H]1c1ccccc1Cl    ZINC000032006477
C=C[C@@H](N)c1cccc(Cl)c1    ZINC000083119906
C=CNc1cc(Cl)ccc1C    ZINC001174780977
C=C[C@H](N)c1cccc(Cl)c1    ZINC000083119905
N[C@@H]1C[C@@H]1c1cccc(Cl)c1    ZINC000021989371
Nc1ccc(Cl)c(C2CC2)c1    ZINC000150058775
C=CCc1cnc(Cl)cc1C    ZINC001249956537
C=CCc1cc(Cl)ccc1N    ZINC000035298676
N[C@H]1CCc2cc(Cl)ccc21    ZINC000019810478
N[C@H]1C[C@@H]1c1ccccc1Cl    ZINC000032006474
Nc1cc(Cl)ccc1C1CC1    ZINC000059362169
Clc1ccc([C@H]2CCN2)cc1    ZINC000044257400
Clc1ccc2c(c1)CNCC2    ZINC000016082963
C=CCNc1ccc(Cl)cc1    ZINC000001698902
C=C(C)Nc1cccc(Cl)c1    ZINC000140996456
C=CCNc1cccc(Cl)c1    ZINC000041579403
Cc1nc(Cl)ccc1C1CC1    ZINC001250036095
C=CNc1ccc(C)c(Cl)c1    ZINC001174781570
Clc1ccc2c(c1)CCNC2    ZINC000027557851
N[C@H]1C[C@H]1c1cccc(Cl)c1    ZINC000021989378
Clc1cccc([C@@H]2CCN2)c1    ZINC000078678122
NC1(c2cccc(Cl)c2)CC1    ZINC000011884395
NC/C=C/c1cccc(Cl)c1    ZINC000069050278
Clc1ccccc1[C@H]1CCN1    ZINC000044257408
C=C(C)c1cccc(Cl)c1N    ZINC000616567856
C=CCCc1ccc(Cl)nc1    ZINC000043209560
Cc1cc(Cl)ncc1C1CC1    ZINC000238518997
Cc1ccc(Cl)c2c1NCC2    ZINC000037116739
N[C@@H]1CCc2c1cccc2Cl    ZINC000008699610
Clc1ccc2c(n1)CCCC2    ZINC000026507344
C=C[C@H](N)c1ccccc1Cl    ZINC000083119899
Clc1cccc2c1CNCC2    ZINC000027556078
N[C@H]1Cc2ccc(Cl)cc2C1    ZINC000060071407
C=CCc1cccc(Cl)c1N    ZINC000199746978
N[C@H]1C[C@@H]1c1cccc(Cl)c1    ZINC000021989373
Clc1cccc2c1CCNC2    ZINC000016082958
Clc1cccc(C2CNC2)c1    ZINC000044135308
Clc1cccc2c1CCCN2    ZINC000008699721
Fc1nc(F)c(Cl)c(F)n1    ZINC000001845799
Clc1cccc2ccsc21    ZINC000003199655
Clc1ccc2ccsc2c1    ZINC000089195397
Clc1ccc2sccc2c1    ZINC000016697568
Clc1cccc2sccc21    ZINC000089195313
O=C1OCc2ccc(Cl)cc21    ZINC000004294167
O=C1OCc2cccc(Cl)c21    ZINC000001692785
Oc1cc2occc2cc1Cl    ZINC000072219757
O=CC(=O)c1ccc(Cl)cc1    ZINC000001703019
O=Cc1cc(Cl)cc(C=O)c1    ZINC000014985594
O=Cc1cccc(C=O)c1Cl    ZINC000038234264
O=CC(=O)c1cccc(Cl)c1    ZINC000004204404
O=C1COc2cc(Cl)ccc21    ZINC000036533494
O=C1COc2cccc(Cl)c21    ZINC000071614279
O=C1OCc2c1cccc2Cl    ZINC000033755738
O=C1COc2c1cccc2Cl    ZINC000016083118
O=C1OCc2cc(Cl)ccc21    ZINC000001681452
O=C1COc2ccc(Cl)cc21    ZINC000002172746
Oc1n[nH]c2c1cccc2Cl    ZINC000014983552
Cc1nc2ccoc2c(Cl)n1    ZINC000064033915
Cc1ccnc(Cl)c1N=C=O    ZINC000095097347
N#Cc1c(O)c(N)ccc1Cl    ZINC000091305983
C#CCc1ccc(Cl)c(F)c1    ZINC001249948366
Nc1cc2ocnc2cc1Cl    ZINC000026893262
O=C1NCc2ccc(Cl)nc21    ZINC000089212288
Oc1n[nH]c2cccc(Cl)c12    ZINC000014985624
O=C1Cc2cc(Cl)cnc2N1    ZINC000044712675
Cc1c(Cl)cnc(O)c1C#N    ZINC000096517490
N#CCOc1cccnc1Cl    ZINC000079939145
C#CCc1cc(F)ccc1Cl    ZINC001249948743
O=C1Cc2nc(Cl)ccc2N1    ZINC000014984295
COc1nc(Cl)ccc1C#N    ZINC000034286079
O=c1[nH]c2ccc(Cl)cc2[nH]1    ZINC000000399830
COc1cc(Cl)cnc1C#N    ZINC000098179684
O=C1Cc2ccnc(Cl)c2N1    ZINC000044713175
O=C1Cc2c(nccc2Cl)N1    ZINC000035269992
Oc1n[nH]c2ccc(Cl)cc12    ZINC000014984742
COc1cnc(Cl)c(C#N)c1    ZINC000039316983
COc1ncc(Cl)cc1C#N    ZINC000066322862
Cc1nc(O)c(Cl)cc1C#N    ZINC000095097586
[O-][n+]1ccc(Cl)c2cc[nH]c21    ZINC000100044999
Cc1cnc(Cl)c(N=C=O)c1    ZINC000242495328
O=c1[nH]c2[nH]ccc2cc1Cl    ZINC000044712686
O=C1NCc2c1ccnc2Cl    ZINC000082854004
N#CCOc1ccc(Cl)nc1    ZINC000087543108
OB1OCc2ccc(Cl)cc21    ZINC000218979107
O=C1Cc2cnc(Cl)cc2N1    ZINC000014985692
COc1ccnc(Cl)c1C#N    ZINC000001381998
COc1cc(C#N)cc(Cl)n1    ZINC000096867662
O=c1c2cc[nH]c2[nH]cc1Cl    ZINC000014401174
Nc1nc2ccc(Cl)cc2o1    ZINC000008614805
Oc1cc(Cl)cn2ccnc12    ZINC000306874625
Oc1c2[nH]ncc2ccc1Cl    ZINC000230570669
Nc1noc2cc(Cl)ccc12    ZINC000040449376
Nc1nc2cccc(Cl)c2o1    ZINC000008614784
Oc1cc(Cl)cc2[nH]ncc21    ZINC000014984184
Oc1ccc2[nH]cnc2c1Cl    ZINC000021982444
COc1cc(Cl)ncc1C#N    ZINC000071289188
C#CCc1cc(Cl)ccc1F    ZINC001249948408
O=C1NCc2ccnc(Cl)c21    ZINC000038338495
COc1c(Cl)cncc1C#N    ZINC000145167251
Oc1cc(Cl)nc2[nH]ccc21    ZINC000238694286
Nc1nc2c(cccc2Cl)o1    ZINC000001998523
O=c1[nH]c2cccc(Cl)c2[nH]1    ZINC000060138102
O=c1cc(Cl)c2cc[nH]c2[nH]1    ZINC000044700187
Oc1ccc2[nH]ncc2c1Cl    ZINC000039129168
O=C1Cc2nccc(Cl)c2N1    ZINC000044712992
Nc1noc2cccc(Cl)c12    ZINC000036906560
N#CCOc1ccc(Cl)cn1    ZINC000019872670
COc1cc(C#N)cnc1Cl    ZINC000071789978
Oc1n[nH]c2cc(Cl)ccc12    ZINC000014983402
C#CCc1cccc(Cl)c1F    ZINC001249947237
O=C1Cc2ncc(Cl)cc2N1    ZINC000038949421
Nc1noc2c1cccc2Cl    ZINC000086492581
COc1cc(Cl)c(C#N)cn1    ZINC000079066655
Cc1ccc(N=C=O)c(Cl)n1    ZINC000242688160
Cc1[nH]c(=O)c(C#N)cc1Cl    ZINC000075557189
O=C1Cc2ccc(Cl)nc2N1    ZINC000035269994
COc1ccc(C#N)c(Cl)n1    ZINC000063110942
COc1nccc(Cl)c1C#N    ZINC000040449832
COc1nc(C#N)ccc1Cl    ZINC000071256518
O=C1Cc2cc(Cl)ncc2N1    ZINC000035269998
Oc1cnc2[nH]ccc2c1Cl    ZINC000014401177
O=C1NCc2nc(Cl)ccc21    ZINC000077054730
Nc1cc(Cl)cc2ncoc21    ZINC000041568771
Oc1ccc2cn[nH]c2c1Cl    ZINC000039127904
OB1OCc2cc(Cl)ccc21    ZINC000169981748
O=C1NCc2ncc(Cl)cc21    ZINC000089212320
Cc1nc2ccnc(Cl)c2o1    ZINC000089157503
N#Cc1cnc(Cl)c(CO)c1    ZINC000238715287
Oc1cc2cn[nH]c2cc1Cl    ZINC000096035908
N#CCn1cc(Cl)ccc1=O    ZINC000020031325
C#CCc1cccc(F)c1Cl    ZINC001249949118
Cc1cc(Cl)c(C#N)c(=O)[nH]1    ZINC000082401687
N#CCc1ccc(Cl)c[n+]1[O-]    ZINC000096028530
Oc1cc2[nH]ncc2c(Cl)c1    ZINC000014984196
N#Cc1cc(N)c(O)cc1Cl    ZINC000199794152
COc1cc(Cl)nc(C#N)c1    ZINC000002518227
C#Cc1ncc(Cl)c(OC)n1    ZINC000095835598
Cc1coc2ncnc(Cl)c12    ZINC000091690706
Nc1noc2ccc(Cl)cc12    ZINC000067175723
Nc1nc2cc(Cl)ccc2o1    ZINC000008614810
OB1OCc2c1cccc2Cl    ZINC000238659416
Cn1cnc2c1ncnc2Cl    ZINC000000330882
Cc1nc(Cl)nc2nc[nH]c21    ZINC000017148039
Cc1cnc(Cl)nc1NC#N    ZINC001168625920
Cc1ncnc(Cl)c1NC#N    ZINC001168630823
Cn1cc2nc(Cl)ncc2n1    ZINC000261508846
Cc1nc2nc(Cl)ncc2[nH]1    ZINC000026459884
Cc1cc2c(Cl)ncnn2n1    ZINC000256050917
Cc1ncc(Cl)nc1NC#N    ZINC001168625830
Nc1cnc2ccc(Cl)nn12    ZINC000022115866
Nc1c[nH]c2ncnc(Cl)c12    ZINC000035269940
Cc1cc(Cl)nc2ncnn21    ZINC000003164545
Cc1nc2[nH]ncc2c(Cl)n1    ZINC000036928364
N#CCNc1ccc(Cl)nn1    ZINC001155530996
Nc1cc(Cl)n2nccc2n1    ZINC000115044658
Nc1nc(Cl)cn2ccnc12    ZINC000212365619
Nc1ncc(Cl)c2[nH]cnc21    ZINC000036436910
Nc1nc2cc[nH]c2c(Cl)n1    ZINC000016696825
Nc1nc2cc(Cl)ccn2n1    ZINC000066352054
Cc1cnc(Cl)c(NC#N)n1    ZINC001157822871
Cc1cc(Cl)n2cnnc2n1    ZINC000004745055
Cc1nc2ccc(Cl)nn2n1    ZINC000038889107
Nc1nc2c(Cl)cccn2n1    ZINC000091692712
Cc1nnc2ccc(Cl)nn12    ZINC000000494924
Cc1nc(N)nc(Cl)c1C#N    ZINC000095704747
[N-]=[N+]=NCc1ccc(Cl)nc1    ZINC000021993116
Nc1nc2[nH]ncc2cc1Cl    ZINC000217469964
Cn1ncc2cnc(Cl)nc21    ZINC000084229894
Nc1cc(Cl)nc2ccnn21    ZINC000059684239
N#CNc1ncc(Cl)cc1N    ZINC001157824503
Cc1nc2c(Cl)nccn2n1    ZINC000082046732
Cc1cc(Cl)n2ncnc2n1    ZINC000000390840
Nc1cnn2ccc(Cl)nc12    ZINC000095629889
N#CCNc1cc(Cl)cnn1    ZINC001163178012
Cc1cn2nncc2c(Cl)n1    ZINC000096517115
Cc1cc(Cl)nnc1NC#N    ZINC001168625472
Cc1nc(Cl)cc(NC#N)n1    ZINC001157820142
Nc1n[nH]c2ncc(Cl)cc12    ZINC000051951697
Nc1cc(Cl)c2[nH]cnc2n1    ZINC000018140874
Nc1n[nH]c2nccc(Cl)c12    ZINC000089157582
Cn1cnc2nc(Cl)ncc21    ZINC000196126785
Nc1nc(Cl)nc2[nH]ccc21    ZINC000091693033
Cc1ncn2ncnc(Cl)c12    ZINC000034638661
Nc1c2[nH]nnc2ccc1Cl    ZINC000218256158
Nc1nc2cccc(Cl)n2n1    ZINC000066054839
Cn1cc2c(n1)ncnc2Cl    ZINC000095707364
Nc1nnc2ccc(Cl)cn12    ZINC000107320578
Cc1n[nH]c2nc(Cl)ncc12    ZINC000012505346
Cc1cc(Cl)c2nncn2n1    ZINC000000187809
Cc1nc(Cl)cc2nncn21    ZINC000071372328
Cn1ncc2c1ncnc2Cl    ZINC000001576821
N#CCNc1cncc(Cl)n1    ZINC000307683532
Cc1[nH]nc2ncc(Cl)nc12    ZINC000206061463
Cc1n[nH]c2ncnc(Cl)c12    ZINC000082401686
Nc1n[nH]c2cncc(Cl)c12    ZINC000035635917
Nc1n[nH]c2nc(Cl)ccc12    ZINC000084229539
Cn1cnc2ncnc(Cl)c21    ZINC000001706803
Cn1ncc2nc(Cl)ncc21    ZINC000079066967
Cc1nc(N)c(C#N)c(Cl)n1    ZINC000095642499
CN(C#N)c1ccc(Cl)nn1    ZINC000000152906
Nc1nc2[nH]ccc2c(Cl)n1    ZINC000016697557
Nc1nc(Cl)nc2cc[nH]c21    ZINC000095830745
Cc1nnc(Cl)cc1NC#N    ZINC001157820280
N#Cc1cc(Cl)cnc1NN    ZINC000085352195
Cc1n[nH]c2cnc(Cl)nc12    ZINC000089211820
Cc1c(Cl)nnc2ccnn21    ZINC000040164000
N#CNc1ccc(Cl)c(N)n1    ZINC001157826487
C#CCNc1ncnc(Cl)n1    ZINC000220486149
Nc1nc2ccc(Cl)cn2n1    ZINC000082164641
N#Cc1cc(Cl)nc(NN)c1    ZINC000034156842
N#CNc1nc(Cl)ccc1N    ZINC001168628367
N#CCNc1nnccc1Cl    ZINC001163182031
N#CCNc1nccc(Cl)n1    ZINC001163187727
Nc1n[nH]c2ccnc(Cl)c12    ZINC000089220003
N#CNc1cc(N)cc(Cl)n1    ZINC001157822680
Cc1nc(Cl)cnc1NC#N    ZINC001157822397
Cc1nc(NC#N)ncc1Cl    ZINC001157820249
Nc1n[nH]c2cnc(Cl)cc12    ZINC000034538806
Nc1n[nH]c2cc(Cl)ncc12    ZINC000089220091
Cn1ncc2ncnc(Cl)c21    ZINC000040448846
Cc1nnc2c(Cl)nccn12    ZINC000001566212
Cc1c(Cl)ncnc1NC#N    ZINC001168625286
N#CCNc1nccnc1Cl    ZINC000096530009
Nc1cc(Cl)nn2ccnc12    ZINC000200505020
Nc1cc(Cl)nc2[nH]cnc21    ZINC000020058563
Cc1nc(Cl)nc2[nH]ncc21    ZINC000113027156
N#CCc1nc(N)cc(Cl)n1    ZINC001161694145
Cn1cnc2cnc(Cl)nc21    ZINC000004243259
Nc1nnc2cccc(Cl)n12    ZINC000017106200
Cc1cc2nncn2nc1Cl    ZINC000000335702
Nc1cc(Cl)cc2n[nH]nc21    ZINC000059958067
N#CCNc1cncnc1Cl    ZINC001155531344
Cc1nc2cnc(Cl)cn2n1    ZINC000082046731
N#CNc1ncc(N)cc1Cl    ZINC001157822745
Nc1cc(Cl)cn2ncnc12    ZINC000224495574
Cc1ncc(Cl)c(NC#N)n1    ZINC001168625680
Nc1nc(Cl)cc2[nH]cnc21    ZINC000071789991
Nc1n[nH]c2c1cncc2Cl    ZINC000514264456
Nc1cn2nc(Cl)ccc2n1    ZINC000049582316
Cc1nc2ncnc(Cl)c2[nH]1    ZINC000004429571
Cn1nc2ccnc(Cl)c2n1    ZINC000045067920
N#CCNc1cc(Cl)ncn1    ZINC001155531144
Nc1ncn2c1nccc2Cl    ZINC000210409995
CNc1ncnc(Cl)c1C#N    ZINC000148494582
Cc1cc(Cl)nn2cnnc12    ZINC000000205486
Cc1nnc2cc(Cl)ncn12    ZINC000036903828
N#CCNc1ncc(Cl)cn1    ZINC000307623212
N#CCNc1cnc(Cl)cn1    ZINC001163183580
Cc1n[nH]c2c1ncnc2Cl    ZINC000004353388
Nc1cc2c(ncnc2Cl)[nH]1    ZINC000114530453
Cc1cc(Cl)nc(NC#N)n1    ZINC000575598064
CCc1cc(C=O)ccc1Cl    ZINC000067802852
O[C@@H]1CCc2c1cccc2Cl    ZINC000019727089
C=CCc1cc(O)cc(Cl)c1    ZINC001249953527
CC(=O)c1ccc(C)cc1Cl    ZINC000034582686
C=C[C@@H](O)c1ccc(Cl)cc1    ZINC000036404316
CCC(=O)c1cccc(Cl)c1    ZINC000000407109
O[C@H]1CCc2ccc(Cl)cc21    ZINC000019727074
Clc1ccc2c(c1)CCCO2    ZINC000039274659
CCc1cc(Cl)ccc1C=O    ZINC000059796805
CC(=O)Cc1cccc(Cl)c1    ZINC000002572216
Oc1ccc(Cl)cc1C1CC1    ZINC000150297913
C[C@@H]1Cc2c(cccc2Cl)O1    ZINC000224109716
C[C@@]1(O)Cc2cccc(Cl)c21    ZINC000003848009
OC/C=C/c1ccccc1Cl    ZINC000021997377
C=CCOc1cccc(Cl)c1    ZINC000032301988
Cc1cc(Cl)cc(C)c1C=O    ZINC000083255448
Oc1cc(Cl)cc(C2CC2)c1    ZINC001250032782
CC(=O)c1cccc(Cl)c1C    ZINC000034528837
O=CCCc1ccccc1Cl    ZINC000019682823
CC(=O)Cc1ccccc1Cl    ZINC000000157126
Oc1cccc(C2CC2)c1Cl    ZINC001250032765
C[C@]1(O)Cc2cccc(Cl)c21    ZINC000003848008
C=CCc1ccc(O)cc1Cl    ZINC000142682262
Cc1ccc(C=O)c(C)c1Cl    ZINC000147273358
CC(=O)c1cc(Cl)ccc1C    ZINC000034514208
C=CCc1ccc(Cl)cc1O    ZINC000034469099
C=CCOc1ccc(Cl)cc1    ZINC000001556218
C=CCc1ccc(Cl)c(O)c1    ZINC000203870126
Cc1cc(C)c(Cl)c(C=O)c1    ZINC000036532842
C=C[C@H](O)c1ccc(Cl)cc1    ZINC000036404315
OC/C=C/c1ccc(Cl)cc1    ZINC000001617524
O[C@@H]1CCc2cc(Cl)ccc21    ZINC000039947727
C=CCc1cccc(Cl)c1O    ZINC000001576885
CC(=O)Cc1ccc(Cl)cc1    ZINC000000159558
Cc1cc(C=O)c(C)cc1Cl    ZINC000036532729
Oc1c(Cl)cccc1C1CC1    ZINC000117879573
OC/C=C/c1cccc(Cl)c1    ZINC000001617525
CC(=O)c1ccc(Cl)cc1C    ZINC000039209965
Cc1cc(C=O)cc(C)c1Cl    ZINC000036532848
C[C@@H](C=O)c1ccc(Cl)cc1    ZINC000032006530
CC(=O)c1cc(C)ccc1Cl    ZINC000002507461
C=CCc1cc(Cl)ccc1O    ZINC000001576884
Clc1cccc(OC2CC2)c1    ZINC000095723769
CC(=O)c1ccc(Cl)c(C)c1    ZINC000002507458
CCC(=O)c1ccccc1Cl    ZINC000001664988
O=CCCc1cccc(Cl)c1    ZINC000019682825
C[C@H]1Cc2cccc(Cl)c2O1    ZINC000036379902
O[C@H]1CCc2cc(Cl)ccc21    ZINC000039947728
Oc1cc(Cl)ccc1C1CC1    ZINC000034099043
C[C@H]1Cc2c(cccc2Cl)O1    ZINC000224109764
C[C@H](C=O)c1cccc(Cl)c1    ZINC000078946163
Oc1cc(C2CC2)ccc1Cl    ZINC000156703068
CCc1cccc(Cl)c1C=O    ZINC000096300600
C=CCc1cccc(O)c1Cl    ZINC000118729079
Oc1ccc(C2CC2)cc1Cl    ZINC000156702938
C=CCOc1ccccc1Cl    ZINC000001606069
C=CCc1c(O)cccc1Cl    ZINC000039643468
O=CCCc1ccc(Cl)cc1    ZINC000019682827
CCC(=O)c1ccc(Cl)cc1    ZINC000000404333
Oc1ccc(C2CC2)c(Cl)c1    ZINC000212365800
Clc1ccccc1OC1CC1    ZINC000095724053
Clc1cccc2c1OCCC2    ZINC000104377764
O[C@H]1CCc2c1cccc2Cl    ZINC000019727090
CC(=O)c1ccc(C)c(Cl)c1    ZINC000001591219
Oc1cccc(Cl)c1C1CC1    ZINC000095627226
C[C@@H]1Cc2cccc(Cl)c2O1    ZINC000036379901
O[C@@H]1CCc2ccc(Cl)cc21    ZINC000019727073
Oc1ccc(Cl)c2c1CCC2    ZINC000000001122
Clc1ccc(OC2CC2)cc1    ZINC000095727163
Cc1c(C)c(C=O)ccc1Cl    ZINC000067802592
C[C@H](C=O)c1ccc(Cl)cc1    ZINC000032006531
C[C@@H](C=O)c1cccc(Cl)c1    ZINC000078946161
C=C(C)Nc1cnccc1Cl    ZINC001174786596
Clc1ccc(NC2CC2)nc1    ZINC000020545208
Cc1c(Cl)cccc1C(=N)N    ZINC000001439013
C=CNc1ccc(C)nc1Cl    ZINC000238520014
Clc1cccc(N2CCC2)n1    ZINC000117184158
C=CNc1ccnc(Cl)c1C    ZINC001174780934
Clc1cnc2c(n1)CCCC2    ZINC000066349195
Cc1cc(C(=N)N)ccc1Cl    ZINC000148008496
C=C(C)Nc1ncccc1Cl    ZINC001174788484
NC1(c2cc(Cl)ccn2)CC1    ZINC000083270908
NC1(c2ccnc(Cl)c2)CC1    ZINC000083270909
Clc1ccc2c(n1)CNCC2    ZINC000083428683
Clc1nccc2c1NCCC2    ZINC000088189361
Clc1cnc2c(c1)CCNC2    ZINC000095642440
CNC(=N)c1ccccc1Cl    ZINC000062994449
C=CNc1cc(N)cc(Cl)c1    ZINC001174792106
C=CNc1ccc(N)cc1Cl    ZINC001174787928
Clc1ccnc(C2CCC2)n1    ZINC000072191783
C=CNc1ccc(Cl)nc1C    ZINC001174780371
Nc1nccc(Cl)c1C1CC1    ZINC000096135007
C=CNc1cc(C)nc(Cl)c1    ZINC001174783538
C=CNc1cc(C)cc(Cl)n1    ZINC001174781935
Clc1ccc2c(n1)CCNC2    ZINC000030678348
C=CNc1cc(Cl)ncc1C    ZINC001174782221
Cc1ccc(C(=N)N)cc1Cl    ZINC000001044762
Clc1cc(CC2CC2)ncn1    ZINC000409432124
C=C(C)Nc1ccnc(Cl)c1    ZINC001174786735
Clc1ccc2c(n1)CCCN2    ZINC000095763867
C=C(C)Nc1cccnc1Cl    ZINC001174792082
Clc1ccc2c(n1)NCCC2    ZINC000098179077
Cc1cccc(Cl)c1C(=N)N    ZINC000001438991
Clc1ccnc2c1CCNC2    ZINC000095642698
NC1(c2ccc(Cl)nc2)CC1    ZINC000083270910
Cc1ccc(C(=N)N)c(Cl)c1    ZINC000002599216
NC1(c2ccc(Cl)cn2)CC1    ZINC000075085417
C=CNc1c(C)ccnc1Cl    ZINC001174780693
C=C(C)Nc1cncc(Cl)c1    ZINC001174786504
NC1(c2cnccc2Cl)CC1    ZINC000095094244
Clc1nccc2c1CCNC2    ZINC000035270009
Nc1cc2c(cc1Cl)CNC2    ZINC000045328703
Clc1ccc2c(c1)NCCN2    ZINC000022115728
C=CNc1cnc(Cl)cc1C    ZINC001174780384
C=C(C)Nc1cccc(Cl)n1    ZINC001174786455
Cc1ccc(Cl)c(C(=N)N)c1    ZINC000199754567
Clc1nccc2c1CCCN2    ZINC000035270004
Clc1ncnc2c1CCCC2    ZINC000039250025
Clc1ccnc(N2CCC2)c1    ZINC000306446754
C/C(=N\N)c1ccc(Cl)cc1    ZINC000005121187
NC1(c2cccc(Cl)n2)CC1    ZINC000075085419
Clc1cnc2c(c1)CNCC2    ZINC000077031725
C[n+]1cc(Cl)cc2c1[CH-]CN2    ZINC000091368488
Cc1cc(Cl)nc(C2CC2)n1    ZINC000037409129
Clc1ccnc2c1CCCN2    ZINC000095764342
C=CNc1cc(C)cnc1Cl    ZINC001174780368
Cc1nc2c(c(Cl)n1)CCC2    ZINC000001604724
Clc1cc(NC2CC2)ccn1    ZINC000095775774
C=CNc1cc(Cl)ccc1N    ZINC001174787219
Clc1ncc2c(n1)CCCC2    ZINC000039343157
C/C(=N/N)c1ccc(Cl)cc1    ZINC000012417470
C/C(N)=N/c1cccc(Cl)c1    ZINC000002510916
Clc1ccnc(NC2CC2)c1    ZINC000953057400
Clc1ccc(C2CCC2)nn1    ZINC000066055146
Cc1nc(Cl)cc(C2CC2)n1    ZINC000044119210
C=CNc1c(N)cccc1Cl    ZINC001174787246
C=C(C)Nc1ccc(Cl)cn1    ZINC001174791620
N=C(N)Cc1ccc(Cl)cc1    ZINC000004203486
NC1(c2cncc(Cl)c2)CC1    ZINC000095094246
Clc1cc(C2CCC2)ncn1    ZINC000057218445
C=CNc1ncc(C)cc1Cl    ZINC001174782434
Cc1ccc(Cl)cc1C(=N)N    ZINC000001439018
N=C(N)Cc1ccccc1Cl    ZINC000014808259
Clc1cc2c(cn1)CNCC2    ZINC000085210613
NC1(c2ncccc2Cl)CC1    ZINC000083270907
NC1(c2ccncc2Cl)CC1    ZINC000095094341
Cc1cc(Cl)ccc1C(=N)N    ZINC000004203514
Clc1cnc2c(c1)CCCN2    ZINC000079188820
Clc1ccc(N2CCC2)nc1    ZINC001163533058
Clc1cc2c(nn1)CCCC2    ZINC000034283232
Cc1cc(Cl)cc(NC=N)c1    ZINC001167867972
C=CNc1cc(Cl)cnc1C    ZINC001174780536
NC1(c2cccnc2Cl)CC1    ZINC000095094245
C=CNc1cnc(Cl)c(C)c1    ZINC001174778481
CN1CCc2cnc(Cl)cc21    ZINC000520892118
N=C(N)Cc1cccc(Cl)c1    ZINC000013759266
C=C(C)Nc1ccc(Cl)nc1    ZINC000225186310
C=CCNc1cccc(Cl)n1    ZINC000042783853
Cc1nc(Cl)nc2c1CCC2    ZINC000043827385
CC[C@@H](C)c1ccc(Cl)cc1    ZINC000080401453
Cc1cc(Cl)c(C)c(C)c1C    ZINC000003121807
Cc1cc(Cl)ccc1C(C)C    ZINC000117500213
CCc1ccc(C)c(Cl)c1C    ZINC001249932494
CC(C)Cc1cccc(Cl)c1    ZINC000114571988
CCc1cc(C)cc(C)c1Cl    ZINC001249932364
CC[C@H](C)c1ccc(Cl)cc1    ZINC000080401455
CCCCc1cccc(Cl)c1    ZINC000113292761
CCCc1cccc(Cl)c1C    ZINC000140000098
CCc1cc(C)c(Cl)c(C)c1    ZINC000205664274
Cc1ccc(Cl)c(C(C)C)c1    ZINC000111332358
Cc1cc(Cl)cc(C(C)C)c1    ZINC000080169950
CCCCc1ccccc1Cl    ZINC000080490833
CCCc1ccc(C)cc1Cl    ZINC000078106997
CC(C)Cc1ccc(Cl)cc1    ZINC000095851762
CC[C@H](C)c1cccc(Cl)c1    ZINC000079974168
Cc1ccc(C(C)C)c(Cl)c1    ZINC000002037876
Cc1c(Cl)cccc1C(C)C    ZINC000059030281
Cc1cc(C(C)C)ccc1Cl    ZINC000115244390
CCCc1ccc(Cl)cc1C    ZINC000148076762
CC[C@H](C)c1ccccc1Cl    ZINC000137390691
CCc1ccc(Cl)c(C)c1C    ZINC000146354073
CC(C)Cc1ccccc1Cl    ZINC000079022740
CC(C)(C)c1cccc(Cl)c1    ZINC000111341171
CC(C)(C)c1ccc(Cl)cc1    ZINC000055161645
CCCc1cc(C)cc(Cl)c1    ZINC001249968720
CC[C@@H](C)c1cccc(Cl)c1    ZINC000079974165
CCc1ccc(Cl)c(CC)c1    ZINC000149789625
CC[C@@H](C)c1ccccc1Cl    ZINC000137390628
CCCCc1ccc(Cl)cc1    ZINC000002510144
[CH2-]c1ccc(Br)cc1    ZINC000059448426
Clc1ccc2sncc2c1    ZINC000095709626
Clc1cccc2sncc21    ZINC000006094324
N#Cc1ccc(S)c(Cl)c1    ZINC000062790336
Clc1cncc2sccc21    ZINC000082401205
S=C=Nc1ccccc1Cl    ZINC000000164692
Clc1ccnc2ccsc21    ZINC000030677668
S=C=Nc1ccc(Cl)cc1    ZINC000000167220
Clc1cnc2sccc2c1    ZINC000142295845
S=C=Nc1cccc(Cl)c1    ZINC000000167195
Clc1nccc2ccsc21    ZINC000002540587
Clc1ccc2ccsc2n1    ZINC000035975662
Clc1cccc2ncsc21    ZINC000045238186
N#Cc1cc(Cl)ccc1S    ZINC000052856082
Clc1ccc2cnsc2c1    ZINC000095709625
Clc1nccc2sccc21    ZINC000002386297
N#Cc1cc(S)cc(Cl)c1    ZINC000149971609
Clc1cccc2cnsc21    ZINC000086012694
Clc1cccc2scnc21    ZINC000034499397
Clc1ccnc2sccc21    ZINC000032208421
Clc1ccc2ncsc2c1    ZINC000001605362
Clc1cc2ccsc2cn1    ZINC000095707311
Clc1ccc2scnc2c1    ZINC000002559776
Clc1ccc2sccc2n1    ZINC000039224075
N#CSc1ccc(Cl)cc1    ZINC000005841858
O=c1[nH]oc2cccc(Cl)c12    ZINC000040442622
O=C1OCc2ccc(Cl)nc21    ZINC000238531124
O=c1[nH]c2cccc(Cl)c2o1    ZINC000015019447
O=Cc1cnc(Cl)c(C=O)c1    ZINC000034349626
N#Cc1cc(Cl)c(O)cc1O    ZINC000072219813
Oc1noc2ccc(Cl)cc12    ZINC000000075895
O=c1[nH]c2cc(Cl)ccc2o1    ZINC000084843283
N#Cc1cc(O)c(Cl)cc1O    ZINC000019075668
O=C1OCc2ccnc(Cl)c21    ZINC000038880112
Oc1noc2cc(Cl)ccc12    ZINC000015923721
O=C1OCc2cc(Cl)ncc21    ZINC000095708089
O=c1[nH]c2c(cccc2Cl)o1    ZINC000006243302
O=c1[nH]c2ccc(Cl)cc2o1    ZINC000095080696
O=Cc1cc(Cl)cc(C=O)n1    ZINC000035653869
O=c1[nH]nc2c(Cl)cccn12    ZINC000072264983
O=c1[nH]c(Cl)nc2cc[nH]c21    ZINC000082101606
Oc1nc2cnc(Cl)cc2[nH]1    ZINC000108288503
O=C1Cc2cnc(Cl)nc2N1    ZINC000004198796
O=c1cc(Cl)nc2[nH]ccn21    ZINC000100015299
O=c1[nH]c2ccnc(Cl)c2[nH]1    ZINC000005818836
N#CNc1cc(Cl)cc[n+]1[O-]    ZINC001168627174
COc1cc(C#N)nc(Cl)n1    ZINC000260775982
Oc1nc(Cl)nc2[nH]ccc21    ZINC000087493483
N#CNc1cccc(Cl)[n+]1[O-]    ZINC001157821995
Oc1cn2ccc(Cl)nc2n1    ZINC000104464722
O=c1[nH]nc2cc(Cl)ccn21    ZINC000095616398
Oc1cc2ncnc(Cl)c2[nH]1    ZINC000498050805
O=C1Cc2c(ncnc2Cl)N1    ZINC000035269871
COc1nc(Cl)ncc1C#N    ZINC000072187464
On1nnc2ccc(Cl)cc21    ZINC000002570270
O=c1cc(Cl)nc2cc[nH]n21    ZINC000100162814
Nc1c2nonc2ccc1Cl    ZINC000012243770
Oc1cc(Cl)nc2nccn21    ZINC000095929103
On1nnc2c1cccc2Cl    ZINC000012375025
O=c1[nH]cc(Cl)c2[nH]cnc21    ZINC000001249719
[N-]=[N+]=Nc1ccc(O)c(Cl)c1    ZINC000225769747
Cc1noc2ncnc(Cl)c12    ZINC000045921422
Oc1nc(Cl)cc2nccn21    ZINC000044606568
Oc1nc(Cl)nn2cccc12    ZINC000306145460
Oc1cn2nc(Cl)ccc2n1    ZINC000095830757
Cc1noc2nc(Cl)cnc12    ZINC000001655513
N#Cc1cc(Cl)c(=O)[nH]c1N    ZINC000096515802
Nc1ccc(Cl)c2nonc21    ZINC000012243772
O=c1[nH]c2ccc(Cl)nc2[nH]1    ZINC000044136814
COc1nc(Cl)cc(C#N)n1    ZINC000260803497
Cc1nc2c(ncnc2Cl)o1    ZINC000084252229
O=c1[nH]c2cc(Cl)cnc2[nH]1    ZINC000018151939
N#CNc1c[n+]([O-])ccc1Cl    ZINC001168632642
Nc1nc2cc(Cl)cnc2o1    ZINC000071485430
N#CCc1ccc(Cl)cc1F    ZINC000000161645
Cc1cc(C#N)c(Cl)cc1F    ZINC000079387439
Cc1cc(C#N)c(F)cc1Cl    ZINC000114673942
N#CCc1cc(F)ccc1Cl    ZINC000014628527
N#CCc1cc(Cl)ccc1F    ZINC000002382088
N#CCc1cc(F)cc(Cl)c1    ZINC000000732129
N#C[C@@H](F)c1ccc(Cl)cc1    ZINC000039017517
Fc1ccc2[nH]ccc2c1Cl    ZINC000035923570
Fc1ccc(Cl)c2cc[nH]c21    ZINC000014986082
Fc1c2cc[nH]c2ccc1Cl    ZINC000002572388
N#CCc1ccc(F)c(Cl)c1    ZINC000002382241
Cc1c(F)ccc(C#N)c1Cl    ZINC000038540316
Fc1cc(Cl)cc2[nH]ccc21    ZINC000014983324
N#CCc1ccc(Cl)c(F)c1    ZINC000002527783
Fc1c2[nH]ccc2ccc1Cl    ZINC000089209134
N#CCc1ccc(F)cc1Cl    ZINC000002560066
N#CCc1c(F)cccc1Cl    ZINC000000157249
N#CCc1cccc(F)c1Cl    ZINC000044369694
Fc1cc2cc[nH]c2cc1Cl    ZINC000002572390
[C-]#[N+]Cc1cccc(Cl)c1F    ZINC000104462046
Cc1c(F)cc(Cl)cc1C#N    ZINC000079387451
N#C[C@H](F)c1ccc(Cl)cc1    ZINC000039017518
Cc1ccc(Cl)c(C#N)c1F    ZINC000012359238
Cc1ccc(F)c(C#N)c1Cl    ZINC000012359302
Fc1ccc(Cl)c2[nH]ccc21    ZINC000014986067
N#CCc1cccc(Cl)c1F    ZINC000002382240
Cc1cc(F)cc(Cl)c1C#N    ZINC000299889207
Fc1cc2[nH]ccc2c(Cl)c1    ZINC000014983317
Fc1cc2cc[nH]c2c(Cl)c1    ZINC000096321114
[C-]#[N+]Cc1ccc(Cl)cc1F    ZINC000095698289
Fc1cc2[nH]ccc2cc1Cl    ZINC000002572389
[C-]#[N+]Cc1c(F)cccc1Cl    ZINC000095698292
Fc1cc(Cl)cc2cc[nH]c21    ZINC000096304877
Nc1nc(Cl)cc2nncn21    ZINC000066324424
Nc1nnc(Cl)c2[nH]cnc21    ZINC000045821170
N#CNc1nnc(Cl)cc1N    ZINC001168625310
Nc1nnc2cc(Cl)ncn12    ZINC000068592166
Nc1nc2[nH]ncc2c(Cl)n1    ZINC000019089103
N#CCNc1ncnc(Cl)n1    ZINC001163178296
Nc1nnc2ccc(Cl)nn12    ZINC000009579610
Cn1nnc2c1ncnc2Cl    ZINC000004243106
Nc1n[nH]c2ncc(Cl)nc12    ZINC000095931442
C#CCNc1nnc(Cl)nn1    ZINC001163363113
N#CNc1ncnc(Cl)c1N    ZINC001168626024
Nc1nc2ccnc(Cl)n2n1    ZINC000575432215
Nc1nc2nc[nH]c2c(Cl)n1    ZINC000006523923
COc1ccc(Cl)cc1[N+]#N    ZINC000003861464
Nc1nc2cncc(Cl)n2n1    ZINC000146813602
Cc1nc(Cl)nc(NC#N)n1    ZINC000034130031
N#CNc1cc(Cl)nc(N)n1    ZINC000064037966
Cc1nc(Cl)nnc1NC#N    ZINC001168627950
Nc1nc(Cl)nc2[nH]cnc21    ZINC000004411053
Nc1nc(Cl)nc2[nH]ncc21    ZINC000004353473
Nc1n[nH]c2cnc(Cl)nc12    ZINC000108288507
Nc1c2nncn2cnc1Cl    ZINC000001599805
N#CNc1nc(N)cc(Cl)n1    ZINC001168627155
Nc1cc(Cl)nc2ncnn21    ZINC000227560101
N#Cc1c(N)nc(N)nc1Cl    ZINC000142439787
Cc1c(Cl)cccc1C(N)=O    ZINC000002563288
C/[N+]([O-])=C/c1ccc(Cl)cc1    ZINC000002665329
CC(=O)Nc1ccccc1Cl    ZINC000000038614
CON=Cc1ccc(Cl)cc1    ZINC000256168107
Clc1ccc(OC2CC2)nc1    ZINC000088189797
CO/C=N/c1ccc(Cl)cc1    ZINC000061957986
CC(=O)c1ccc(C)nc1Cl    ZINC000084232390
NCC(=O)c1ccccc1Cl    ZINC000022008275
CC(=O)c1cc(C)c(Cl)cn1    ZINC000095763791
C=CNc1cc(O)cc(Cl)c1    ZINC001174785732
CC(=O)c1ncc(Cl)cc1C    ZINC000095763796
Clc1ccc(OC2CC2)cn1    ZINC000095721170
CC(=O)c1cc(C)cnc1Cl    ZINC000039961284
O[C@H]1CCc2ccc(Cl)nc21    ZINC000032915204
C/[N+]([O-])=C\c1ccc(Cl)cc1    ZINC000032709457
Clc1cnccc1OC1CC1    ZINC000095709734
CC(=O)c1cc(C)nc(Cl)c1    ZINC000060257947
CC(=O)c1nc(C)ccc1Cl    ZINC000107332171
O[C@H]1CCc2c1nccc2Cl    ZINC000040442719
NC(=O)Cc1cccc(Cl)c1    ZINC000016697433
Cc1ccc(Cl)cc1C(N)=O    ZINC000049804962
CC(=O)c1nccc(Cl)c1C    ZINC000095763988
CC(=O)c1ccc(N)cc1Cl    ZINC000039276008
CC(=O)c1cccc(Cl)c1N    ZINC000040441623
CCC(=O)c1cncc(Cl)c1    ZINC000199546202
CC(=O)c1ccc(N)c(Cl)c1    ZINC000001437422
Cc1ccc(Cl)c(C(N)=O)c1    ZINC000084845561
Cc1cccc(Cl)c1C(N)=O    ZINC000005218651
Clc1cccnc1OC1CC1    ZINC000095709720
CC(=NO)c1cccc(Cl)c1    ZINC000252370118
Clc1cc(OC2CC2)ccn1    ZINC000095775767
Clc1ccnc(OC2CC2)c1    ZINC000091366053
O=CCCc1ncccc1Cl    ZINC000115898001
O=c1[nH]c2c(cc1Cl)CCC2    ZINC000096510609
Cc1c(Cl)cccc1NC=O    ZINC000000394992
NCC(=O)c1ccc(Cl)cc1    ZINC000053993665
Cc1ccc(NC=O)cc1Cl    ZINC000000398161
C/C(=N/O)c1ccc(Cl)cc1    ZINC000012341204
CCC(=O)c1ccnc(Cl)c1    ZINC000039407667
N[C@H]1COc2cc(Cl)ccc21    ZINC000082703983
Clc1ncccc1OC1CC1    ZINC000095709727
Cc1ccc(C(N)=O)cc1Cl    ZINC000000153307
CC(=O)c1cc(N)ccc1Cl    ZINC000001420573
Clc1ccc2c(c1)OCCN2    ZINC000034112052
CON=Cc1cccc(Cl)c1    ZINC000307928040
Cc1cc(C(N)=O)ccc1Cl    ZINC000028278425
NC(=O)Cc1ccc(Cl)cc1    ZINC000005768477
Cc1cc(C)c(C=O)c(Cl)n1    ZINC000038251240
N[C@@H]1COc2c1cccc2Cl    ZINC000008699630
CC(=O)c1cnc(Cl)c(C)c1    ZINC000095763798
Clc1ccncc1OC1CC1    ZINC000095720627
Cc1ccc(Cl)cc1NC=O    ZINC000000396338
C=CCOc1cccnc1Cl    ZINC000039349035
CNc1ccc(C=O)cc1Cl    ZINC000036381077
C=CNc1ccc(O)c(Cl)c1    ZINC001174788143
CC(=O)c1ccc(Cl)c(C)n1    ZINC000095768884
N[C@@H]1COc2cc(Cl)ccc21    ZINC000082703985
Clc1cccc2c1OCCN2    ZINC000016083049
O=c1cc(Cl)ccn1C1CC1    ZINC000575442320
CCC(=O)c1cccc(Cl)n1    ZINC000199546681
C=CCn1ccc(=O)cc1Cl    ZINC000306542029
CC(=O)c1cc(Cl)cc(C)n1    ZINC000079052345
CNC(=O)c1cccc(Cl)c1    ZINC000005510468
C[C@@]1(c2cccnc2Cl)CO1    ZINC000036477351
COC(=N)c1ccc(Cl)cc1    ZINC000005064240
N[C@H]1COc2ccc(Cl)cc21    ZINC000008699620
Clc1cncc(OC2CC2)c1    ZINC000095709729
CC(=O)c1c(N)cccc1Cl    ZINC000096029240
C=CNc1c(O)cccc1Cl    ZINC001174787613
CN(C=O)c1ccc(Cl)cc1    ZINC000001558566
Cc1ccc(C(N)=O)c(Cl)c1    ZINC000071787462
CCC(=O)c1cnccc1Cl    ZINC000238246942
O=CNCc1ccccc1Cl    ZINC000039651772
C=CCOc1ccc(Cl)nc1    ZINC000087542916
CCC(=O)c1cc(Cl)ccn1    ZINC000011919394
Oc1cnc(C2CC2)c(Cl)c1    ZINC000091692434
Nc1cc(Cl)cc2c1OCC2    ZINC000095829657
CNC(=O)c1ccccc1Cl    ZINC000001599533
Clc1ccc2c(n1)CCOC2    ZINC000095762484
N[C@@H]1COc2cccc(Cl)c21    ZINC000091691794
C/C(=N\O)c1ccc(Cl)cc1    ZINC000100054953
Cc1cc(Cl)cc(C=O)c1N    ZINC000059058537
Cc1cccc(C(N)=O)c1Cl    ZINC000028278422
CON=Cc1ccccc1Cl    ZINC000307932467
NC(=O)Cc1ccccc1Cl    ZINC000012973368
C/C(=N\O)c1ccccc1Cl    ZINC000017146598
Cc1cc(Cl)c(C=O)c(C)n1    ZINC000071256443
Cc1cccc(Cl)c1NC=O    ZINC000000396401
CC(=O)Nc1cccc(Cl)c1    ZINC000000171657
Nc1cc2c(cc1Cl)OCC2    ZINC000082320409
C/C(=N\O)c1cccc(Cl)c1    ZINC000038324931
Cc1cc(C=O)c(Cl)nc1C    ZINC000039285410
N[C@H]1COc2cccc(Cl)c21    ZINC000091691795
CC(=O)c1ccc(Cl)c(N)c1    ZINC000000160824
C=CNc1ccc(Cl)cc1O    ZINC001174787998
Cc1c(N)c(C=O)ccc1Cl    ZINC000130195411
CC(=O)c1ccc(Cl)cc1N    ZINC000034091825
C=CCn1c(Cl)cccc1=O    ZINC000307246113
CC(=O)c1cc(Cl)c(C)cn1    ZINC000095768846
Cc1ccc(/C=N/O)cc1Cl    ZINC000100479549
Cc1cc(Cl)ccc1NC=O    ZINC000000394983
CC(=O)c1cnc(C)c(Cl)c1    ZINC000095763644
CC(=O)Cc1ccc(Cl)nc1    ZINC000034060693
C=CNc1cc(O)ccc1Cl    ZINC001174785802
C[C@]1(c2cccnc2Cl)CO1    ZINC000036477350
CNC(=O)c1ccc(Cl)cc1    ZINC000000031213
O[C@@H]1CCc2ccc(Cl)nc21    ZINC000032915202
CC(=O)c1cc(Cl)ccc1N    ZINC000034079874
CC(=NO)c1ccc(Cl)cc1    ZINC000252402136
CC(=O)c1ccc(Cl)nc1C    ZINC000001394682
C=CNc1cccc(Cl)c1O    ZINC001174782560
O=CNCc1ccc(Cl)cc1    ZINC000038312324
CCC(=O)c1ccc(Cl)nc1    ZINC000026896926
Clc1ccc2c(c1)NCCO2    ZINC000016083051
Cc1ccc(Cl)c(C=O)c1N    ZINC000130194938
C=CCOc1ncccc1Cl    ZINC000095495948
Clc1cccc(OC2CC2)n1    ZINC000095709722
O[C@@H]1CCc2c1nccc2Cl    ZINC000040442720
CCC(=O)c1cccnc1Cl    ZINC000034334354
N[C@@H]1COc2ccc(Cl)cc21    ZINC000008699619
Cc1cc(Cl)cc(C(N)=O)c1    ZINC000083119818
NCC(=O)c1cccc(Cl)c1    ZINC000054965039
C/[N+]([O-])=C\c1ccccc1Cl    ZINC000012351205
Cc1cc(Cl)ccc1C(N)=O    ZINC000044830805
Nc1c2c(ccc1Cl)OCC2    ZINC000039262304
N[C@H]1COc2c1cccc2Cl    ZINC000008699629
C=CNc1cccc(O)c1Cl    ZINC001174787230
CC(=O)Nc1ccc(Cl)cc1    ZINC000000156872
C=CCc1c(N)ncnc1Cl    ZINC000135871088
Cc1ccc(Cl)nc1NC=N    ZINC001157073589
Cc1ncc(Cl)cc1NC=N    ZINC001167868775
Clc1cnc(NC2CC2)nc1    ZINC000066322948
C=CNc1ncc(Cl)cc1N    ZINC001174780465
C=CNc1cc(Cl)nc(C)n1    ZINC001174778193
Cc1cc(Cl)nc(NC=N)c1    ZINC001167865791
Clc1cncc(N2CCC2)n1    ZINC000307188041
C=CCNc1ncc(Cl)cn1    ZINC000093536325
C=CCNc1ccc(Cl)nn1    ZINC000045922698
C=C(C)Nc1cnncc1Cl    ZINC001174788455
Clc1cnc(N2CCC2)nc1    ZINC000306237872
Cc1nc(NC=N)ccc1Cl    ZINC001157078335
Cc1ccc(Cl)c(NC=N)n1    ZINC001157073448
Clc1cc(N2CCC2)ncn1    ZINC000038579880
C=CCNc1nccnc1Cl    ZINC000096530011
C=C(C)Nc1ccnnc1Cl    ZINC001174788853
Cc1cnc(Cl)nc1N1CC1    ZINC000001681660
Nc1nc(Cl)nc2c1CCC2    ZINC000038416024
Nc1cc(Cl)nc(C2CC2)n1    ZINC000066323433
Clc1cncc(NC2CC2)n1    ZINC000038536909
Cc1c(Cl)ccnc1NC=N    ZINC001167863268
Clc1ccnc(NC2CC2)n1    ZINC000066322947
N=C(N)Cc1ccc(Cl)nc1    ZINC000084289611
Nc1nc2c(c(Cl)n1)CCC2    ZINC000001615469
C=C(C)Nc1cnc(Cl)nc1    ZINC001174786417
Clc1nccc(NC2CC2)n1    ZINC000032914846
Clc1cc2c(nn1)CCNC2    ZINC000035270011
Nc1nc(Cl)cnc1C1CC1    ZINC001161695721
Clc1cncnc1NC1CC1    ZINC000163573286
C=C(C)Nc1cnc(Cl)cn1    ZINC001174786350
C=CNc1cnc(Cl)nc1C    ZINC001174780349
C=CNc1cnc(Cl)cc1N    ZINC001174779750
C=CCNc1cncc(Cl)n1    ZINC000042783851
Clc1ncc2c(n1)CCNC2    ZINC000035269973
C=C(C)Nc1ccc(Cl)nn1    ZINC001174791820
Clc1ccc(NC2CC2)nn1    ZINC000020545667
C=Cn1c(N)cc(Cl)cc1=N    ZINC001174780021
NC(N)=Nc1ccc(Cl)cc1    ZINC000005003398
C=CNc1nc(Cl)ccc1N    ZINC001174779764
Cc1cnc(Cl)cc1NC=N    ZINC001167869585
C=CNc1c(N)ccnc1Cl    ZINC001174779419
Nc1nnc(Cl)c2c1CCC2    ZINC000146106689
C=C(C)Nc1cnnc(Cl)c1    ZINC001174792065
Clc1nccnc1NC1CC1    ZINC000043537551
C=C(C)Nc1nccnc1Cl    ZINC001174791307
Cc1cc(Cl)cnc1NC=N    ZINC001167869090
Clc1cnc(C2CNC2)nc1    ZINC000116975819
C=C(C)Nc1cncnc1Cl    ZINC001174786697
Cc1cc(Cl)cc(NC=N)n1    ZINC001157073311
Cc1cnc(NC=N)c(Cl)c1    ZINC001157073463
Clc1cc2c(nn1)CNCC2    ZINC000035270010
C=CNc1ncc(C)nc1Cl    ZINC001174780054
Clc1cc(NC2CC2)ncn1    ZINC000015021174
C=Cn1ccc(Cl)c(N)c1=N    ZINC001174779438
C=C(C)Nc1ncncc1Cl    ZINC001174792372
Cc1cc(NC=N)ncc1Cl    ZINC001157078811
Cc1ccc(C(=N)N)c(Cl)n1    ZINC000001439011
C=CCNc1cc(Cl)ncn1    ZINC000042783850
Clc1ccc(N2CCC2)nn1    ZINC000147049833
Nc1nc(Cl)ncc1C1CC1    ZINC000096135593
C=CNc1cnc(C)nc1Cl    ZINC001174780078
C=C(C)Nc1cncc(Cl)n1    ZINC001174786397
Clc1cncnc1N1CCC1    ZINC000306409098
N=C(N)Nc1cccc(Cl)c1    ZINC000013488369
N=C(N)c1ccc(N)cc1Cl    ZINC000061856769
C=Cn1c(N)c(Cl)ccc1=N    ZINC001174781340
C=CNc1nc(C)cnc1Cl    ZINC001174782061
Clc1ncncc1N1CCC1    ZINC001163533015
Clc1ncc2c(n1)CNCC2    ZINC000075629590
N/N=C(\N)c1ccc(Cl)cc1    ZINC000008552725
Cc1ccnc(NC=N)c1Cl    ZINC001157078045
Clc1ncnc2c1CNCC2    ZINC000035270215
C=CCNc1ncncc1Cl    ZINC000163607066
Nc1nc(Cl)cc(C2CC2)n1    ZINC000072193089
Nc1ncnc(Cl)c1C1CC1    ZINC000038540110
NC(N)=Nc1ccccc1Cl    ZINC000026743893
Clc1ccc2c(n1)NCCN2    ZINC000040448821
Clc1ncnc2c1CCNC2    ZINC000040448458
CC[C@@H](C)c1ccncc1Cl    ZINC001249865456
Cc1cc(Cl)ccc1N(C)C    ZINC000022121883
CCCc1cccc(Cl)c1N    ZINC000149130052
CCNc1cccc(C)c1Cl    ZINC000300757042
CC(C)(C)c1cc(Cl)ccn1    ZINC000091691915
C[C@H](N)Cc1cccc(Cl)c1    ZINC000011596635
CC(C)Nc1ccccc1Cl    ZINC000019772248
CN(C)Cc1ccc(Cl)cc1    ZINC000014218115
CCCNc1ccccc1Cl    ZINC000019738266
C[C@H](CN)c1ccc(Cl)cc1    ZINC000000402805
CCNc1cc(Cl)ccc1C    ZINC000019875322
CN(C)Cc1cccc(Cl)c1    ZINC000014218124
C[C@@H](N)Cc1ccc(Cl)cc1    ZINC000000120261
CNc1cc(C)c(Cl)c(C)c1    ZINC000307746736
Cc1cc(Cl)ccc1[C@@H](C)N    ZINC000039952096
CC(C)(C)c1cccc(Cl)n1    ZINC000034320131
CCCc1ccc(N)c(Cl)c1    ZINC000082030803
C[C@H](N)Cc1ccccc1Cl    ZINC000006021067
C[C@@H](N)Cc1ccccc1Cl    ZINC000006036872
Cc1cc(Cl)ccc1[C@H](C)N    ZINC000039952095
C[C@H](CN)c1ccccc1Cl    ZINC000039474700
CNCCc1ccccc1Cl    ZINC000036154432
CCCCc1cnccc1Cl    ZINC000114663275
CCNc1ccc(Cl)c(C)c1    ZINC000071453753
C[C@H](N)Cc1ccc(Cl)cc1    ZINC000000120259
CNCCc1cccc(Cl)c1    ZINC000011755856
Cc1ccc(C(C)C)nc1Cl    ZINC000221537612
CNCCc1ccc(Cl)cc1    ZINC000011755863
CCCc1cc(Cl)ccc1N    ZINC000149760092
CCNc1c(C)cccc1Cl    ZINC000085387775
CC(C)(C)c1ccnc(Cl)c1    ZINC000044154629
CC[C@@H](C)c1cnccc1Cl    ZINC001249865530
Cc1ccc([C@@H](C)N)cc1Cl    ZINC000034596027
CC[C@H](N)c1ccc(Cl)cc1    ZINC000009245963
C[C@H](CN)c1cccc(Cl)c1    ZINC000019675360
CN[C@H](C)c1cccc(Cl)c1    ZINC000022218387
CC(C)Cc1ccncc1Cl    ZINC000725328773
CC[C@@H](N)c1ccc(Cl)cc1    ZINC000009245964
CCNCc1ccccc1Cl    ZINC000008227313
CC(C)c1ccc(Cl)cc1N    ZINC000083825659
CC[C@@H](N)c1ccccc1Cl    ZINC000038078506
Cc1ncc(Cl)cc1C(C)C    ZINC000575423388
CCCc1ccc(Cl)nc1C    ZINC000221535493
CN[C@@H](C)c1cccc(Cl)c1    ZINC000022218384
NCCCc1ccccc1Cl    ZINC000004344259
Cc1ccc([C@H](C)N)cc1Cl    ZINC000034596028
CCCc1ccc(N)cc1Cl    ZINC000034593357
CCc1cc(C)cc(Cl)c1N    ZINC000146659135
CC[C@H](C)c1cnccc1Cl    ZINC001249865531
C[C@@H](CN)c1ccccc1Cl    ZINC000039474699
Cc1cc([C@H](C)N)ccc1Cl    ZINC000003705637
CC[C@H](N)c1ccccc1Cl    ZINC000038078505
CCNc1ccc(C)c(Cl)c1    ZINC000019900767
CCCCc1ccncc1Cl    ZINC000196421473
CC(C)c1ccc(N)cc1Cl    ZINC000034186658
CCNc1ccc(Cl)cc1C    ZINC000020095206
Cc1nc(Cl)ccc1C(C)C    ZINC000164898130
CNCc1ccc(Cl)c(C)c1    ZINC000082722049
CC(C)(C)c1ccc(Cl)nc1    ZINC000098180034
CC(C)c1cccc(Cl)c1N    ZINC000149045343
Cc1ccc(Cl)cc1N(C)C    ZINC000000409838
CC(C)Nc1ccc(Cl)cc1    ZINC000001845708
C[C@@H](CN)c1cccc(Cl)c1    ZINC000019675358
CC(C)c1ccc(N)c(Cl)c1    ZINC000039261948
CCNc1ccc(C)cc1Cl    ZINC000020359194
C[C@@H](CN)c1ccc(Cl)cc1    ZINC000000402804
NCCCc1ccc(Cl)cc1    ZINC000006658015
CNc1cc(C)c(C)cc1Cl    ZINC000082726254
CCNCc1ccc(Cl)cc1    ZINC000011755867
CNc1c(C)cc(Cl)cc1C    ZINC000149941112
CC(C)(N)c1ccc(Cl)cc1    ZINC000011883987
Cc1cc(CCN)ccc1Cl    ZINC000036180000
CC(C)(N)c1ccccc1Cl    ZINC000019682477
CC(C)Nc1cccc(Cl)c1    ZINC000019772239
CC(C)(N)c1cccc(Cl)c1    ZINC000011884393
CNc1c(C)cc(C)cc1Cl    ZINC000032006567
CCNc1cc(C)ccc1Cl    ZINC000222420242
CN[C@H](C)c1ccccc1Cl    ZINC000022169207
CCNCc1cccc(Cl)c1    ZINC000002507460
CC[C@H](C)c1ccncc1Cl    ZINC001249865461
CC(C)c1cc(Cl)ccc1N    ZINC000039261945
C[C@@H](N)Cc1cccc(Cl)c1    ZINC000011596632
Cc1cc([C@@H](C)N)ccc1Cl    ZINC000003705636
CCCc1cnc(Cl)cc1C    ZINC000221535336
Cc1cc(Cl)ncc1C(C)C    ZINC000222118278
CC(C)(C)c1ccc(Cl)cn1    ZINC000069476302
CC[C@H](N)c1cccc(Cl)c1    ZINC000013330579
CN[C@@H](C)c1ccccc1Cl    ZINC000022169204
CCCNc1ccc(Cl)cc1    ZINC000019921276
CCCNc1cccc(Cl)c1    ZINC000019920477
CN[C@@H](C)c1ccc(Cl)cc1    ZINC000002573240
CC(C)Cc1cnccc1Cl    ZINC000725328796
CCCc1ccc(Cl)cc1N    ZINC000149447346
Cc1cc(C(C)C)cc(Cl)n1    ZINC000083963338
CN(C)Cc1ccccc1Cl    ZINC000000332448
Cc1ccc(N(C)C)c(Cl)c1    ZINC000000409836
CCc1ccc(NC)cc1Cl    ZINC000082721161
CC[C@@H](N)c1cccc(Cl)c1    ZINC000013330577
CN[C@H](C)c1ccc(Cl)cc1    ZINC000012956849
CCNc1cccc(Cl)c1C    ZINC000019905519
NCCCc1cccc(Cl)c1    ZINC000011596878
C#Cc1cc(Cl)ccc1Cl    ZINC000058626269
C#Cc1ccc(Cl)c(Cl)c1    ZINC000058626232
Clc1ccc2nnsc2c1    ZINC000006094078
S=C=Nc1cnccc1Cl    ZINC000143739489
Clc1ncc2sccc2n1    ZINC000043828344
Clc1cccc2nsnc21    ZINC000001737180
Clc1nccc2scnc21    ZINC000066054616
Clc1ccc2ncsc2n1    ZINC000089229856
S=C=Nc1cncc(Cl)c1    ZINC000238512410
C#Cc1cc(Cl)cc(Cl)c1    ZINC000062605406
Clc1cccc2nnsc21    ZINC000000171277
Cc1ccc(Br)cc1    ZINC000001693579
Cc1cccc(Br)c1    ZINC000008585916
C#Cc1ccc(Cl)cc1Cl    ZINC000062605404
Clc1ccc2nsnc2c1    ZINC000000168246
S=C=Nc1cccnc1Cl    ZINC000039319751
Clc1ncnc2sccc21    ZINC000000160054
Clc1ncnc2ccsc21    ZINC000000159912
Cc1ccccc1Br    ZINC000001693580
Clc1nncc2ccsc21    ZINC000144515770
C#Cc1c(Cl)cccc1Cl    ZINC000098095392
Clc1nccc2ncsc21    ZINC000095708147
Clc1nncc2sccc21    ZINC000140864427
Clc1ncc2ccsc2n1    ZINC000072338628
Clc1cncc2ncsc21    ZINC001525642989
S=C=Nc1ncccc1Cl    ZINC000098175282
S=C=Nc1ccc(Cl)nc1    ZINC000057218454
N#Cc1cncc(Cl)c1S    ZINC000217730103
Oc1nc2cc(Cl)cnc2o1    ZINC000074330566
Oc1nc2ncc(Cl)cc2o1    ZINC000034108059
[O-][n+]1onc2ccc(Cl)cc21    ZINC000000155039
[O-][n+]1onc2cc(Cl)ccc21    ZINC000000161245
Oc1nc(Cl)nc2[nH]ncc21    ZINC000016892952
O=c1[nH]c2cnc(Cl)nc2[nH]1    ZINC000001691607
Fc1cc(Cl)c2cc[nH]c2n1    ZINC000044712814
Fc1cc(Cl)cc2[nH]cnc21    ZINC000238593584
Fc1cc2cc[nH]c2nc1Cl    ZINC000044712712
O=c1[nH]nc(Cl)c2nc[nH]c21    ZINC000008626636
Fc1cc(Cl)cc2[nH]ncc21    ZINC000014984002
Fc1cc2cn[nH]c2c(Cl)c1    ZINC000089197162
Fc1ccc2[nH]ncc2c1Cl    ZINC000096035872
Fc1cnc2[nH]ccc2c1Cl    ZINC000044712701
Oc1n[nH]c2nc(Cl)ncc12    ZINC000087493394
Fc1cc2[nH]ccc2nc1Cl    ZINC000953063206
N#CCc1cnc(F)c(Cl)c1    ZINC000230504965
Fc1ccc(Cl)c2[nH]cnc21    ZINC000238634836
O=c1[nH]nc2ccc(Cl)nn21    ZINC000002306037
O=c1c(Cl)c[nH]c2ncnn21    ZINC000100484036
[O-][n+]1cnc(Cl)c2[nH]cnc21    ZINC000100257340
Fc1c2nccn2ccc1Cl    ZINC000089202643
N#Cc1cc(Cl)c(N)cc1F    ZINC000261164299
N#CCc1ncc(Cl)cc1F    ZINC000083141934
N#Cc1cc(F)c(N)c(Cl)c1    ZINC000095830536
Fc1c[nH]c2nc(Cl)ccc12    ZINC000095910910
N#Cc1cc(F)cc(Cl)c1N    ZINC000096868737
Fc1c[nH]c2ncc(Cl)cc12    ZINC000095910909
O=c1[nH]c2ncnc(Cl)c2[nH]1    ZINC000095761097
O=c1[nH]nc2ccnc(Cl)n21    ZINC000238522853
O=c1[nH]c2ncc(Cl)nc2[nH]1    ZINC000115587693
O=c1[nH]nc2cncc(Cl)n21    ZINC000082163859
N#Cc1cc(F)c(N)cc1Cl    ZINC000077028740
N#CNc1cc(Cl)ccc1F    ZINC000052832349
Fc1cc2[nH]cnc2cc1Cl    ZINC000013656634
Fc1ccc2[nH]cnc2c1Cl    ZINC000238618526
Fc1c[nH]c2nccc(Cl)c12    ZINC000075629613
Fc1cc2[nH]cnc2c(Cl)c1    ZINC000079058111
Fc1c[nH]c2cc(Cl)ncc12    ZINC000096320871
Fc1cnc(Cl)c2[nH]ccc21    ZINC000040450070
Fc1c2cc[nH]c2ncc1Cl    ZINC000044712694
Fc1cnc2cc[nH]c2c1Cl    ZINC000044713085
Fc1cc2[nH]ncc2c(Cl)c1    ZINC000014983976
Fc1cc(Cl)cn2ccnc12    ZINC000038537031
Fc1cc(Cl)cc2ccnn21    ZINC000238594118
Fc1cc2cn[nH]c2cc1Cl    ZINC000072193743
Oc1nc(Cl)nc2nc[nH]c21    ZINC000017146202
Fc1ccc(Cl)c2[nH]ncc21    ZINC000014986075
Fc1c2nc[nH]c2ccc1Cl    ZINC000238559076
Fc1ccc2cn[nH]c2c1Cl    ZINC000090413894
N#Cc1cc(Cl)c(F)cc1N    ZINC000095831299
N#Cc1ccc(N)c(F)c1Cl    ZINC000037597629
N#Cc1c(N)ccc(Cl)c1F    ZINC000015443827
Fc1cc(Cl)nc2[nH]ccc21    ZINC000044713348
COC(=O)c1cccc(Cl)c1    ZINC000000407067
CC(=O)Oc1ccccc1Cl    ZINC000001596297
COC(=O)c1ccccc1Cl    ZINC000000167035
O[C@@H]1COc2cc(Cl)ccc21    ZINC000087016361
COc1cc(C=O)ccc1Cl    ZINC000013386180
CC(=O)c1ccc(Cl)c(O)c1    ZINC000039200927
Cc1cc(C(=O)O)ccc1Cl    ZINC000000406427
Cc1c(O)c(C=O)ccc1Cl    ZINC000143170864
COc1cccc(Cl)c1C=O    ZINC000020079312
O=C(O)Cc1cccc(Cl)c1    ZINC000000404330
COc1cc(Cl)ccc1C=O    ZINC000034172668
Cc1cc(Cl)ccc1C(=O)O    ZINC000000160567
CC(=O)c1c(O)cccc1Cl    ZINC000000158038
Cc1ccc(C(=O)O)cc1Cl    ZINC000000153301
COc1ccc(Cl)cc1C=O    ZINC000002166213
Nc1c2nnnn2ncc1Cl    ZINC000001713793
O=C(CO)c1ccc(Cl)cc1    ZINC000018169875
O[C@@H]1COc2ccc(Cl)cc21    ZINC000079006863
COC(=O)c1ccc(Cl)cc1    ZINC000000167098
Cc1ccc(C(=O)O)c(Cl)c1    ZINC000002243471
COc1cccc(C=O)c1Cl    ZINC000004541877
Cc1cc(Cl)cc(C=O)c1O    ZINC000000152727
O=C(O)Cc1ccccc1Cl    ZINC000000156007
O=C(CO)c1ccccc1Cl    ZINC000034407354
CC(=O)Oc1ccc(Cl)cc1    ZINC000000823280
Cc1cccc(Cl)c1C(=O)O    ZINC000002507913
CC(=O)c1cccc(Cl)c1O    ZINC000000157823
Cc1cccc(C(=O)O)c1Cl    ZINC000002571853
O=C(O)Cc1ccc(Cl)cc1    ZINC000000156077
Cc1c(Cl)cccc1C(=O)O    ZINC000000403371
Clc1ccc2c(c1)OCCO2    ZINC000039147787
COc1c(Cl)cccc1C=O    ZINC000040448376
COc1ccc(C=O)cc1Cl    ZINC000000586297
COc1cc(Cl)cc(C=O)c1    ZINC000072267242
CC(=O)c1cc(Cl)ccc1O    ZINC000000153099
N#CCNc1nnc(Cl)nn1    ZINC001163182468
Cc1cc(Cl)cc(C(=O)O)c1    ZINC000034110817
O=CCOc1ccccc1Cl    ZINC000011569714
Nc1nc2n[nH]nc2c(Cl)n1    ZINC000001676881
CC(=O)Oc1cccc(Cl)c1    ZINC000002512235
CC(=O)c1ccc(O)c(Cl)c1    ZINC000000730510
O[C@H]1COc2ccc(Cl)cc21    ZINC000079006868
CC(=O)c1cc(O)ccc1Cl    ZINC000039233488
Cc1ccc(Cl)c(C(=O)O)c1    ZINC000001678775
COc1ccc(Cl)c(C=O)c1    ZINC000036532752
CC(=O)c1ccc(Cl)cc1O    ZINC000000730507
Cc1ccc(Cl)cc1C(=O)O    ZINC000001599858
Cc1cc(O)c(C=O)c(Cl)c1    ZINC000144428095
Cc1cc(Cl)c(O)c(C=O)c1    ZINC000004299105
O=C(CO)c1cccc(Cl)c1    ZINC000039619867
CC(=O)c1ccc(O)cc1Cl    ZINC000002512280
Cc1cc(O)c(C=O)cc1Cl    ZINC000002243446
Nc1cnn2nnnc2c1Cl    ZINC000001730468
O=CCOc1ccc(Cl)cc1    ZINC000011569715
COc1ccc(C=O)c(Cl)c1    ZINC000008231198
Nc1c2nnnn2cnc1Cl    ZINC000001599810
O[C@H]1COc2cc(Cl)ccc21    ZINC000087016358
Clc1cncnc1OC1CC1    ZINC001226987412
CNC(=O)c1cccc(Cl)n1    ZINC000036047677
C=CNc1ccnc(Cl)c1O    ZINC001174783821
NCC(=O)c1cccnc1Cl    ZINC000238609245
Cc1ncc(Cl)cc1C(N)=O    ZINC000085385172
C=CNc1cc(O)nc(Cl)c1    ZINC001174784686
Clc1cnncc1OC1CC1    ZINC001228942048
Cc1cnc(Cl)c(C(N)=O)c1    ZINC000082046646
C=CCOc1ncc(Cl)cn1    ZINC000196111262
CC(=O)c1ccc(Cl)nc1N    ZINC000095616509
N=C(N)c1cc(O)cc(Cl)c1    ZINC000040448122
Clc1nccc(OC2CC2)n1    ZINC000238572954
Clc1ccnc2c1NCCO2    ZINC000095835825
CC(=O)Nc1ccc(Cl)cn1    ZINC000000303935
CNC(=O)c1ccnc(Cl)c1    ZINC000019092494
NC(=O)c1cc(N)ccc1Cl    ZINC000008732435
CC(=O)c1cc(Cl)ncc1N    ZINC000095764028
CC(=O)c1ccnc(Cl)c1N    ZINC000002524930
Clc1ccc2c(n1)OCCN2    ZINC000238532077
CC(=O)Nc1cccc(Cl)n1    ZINC000039319894
Cc1cc(Cl)ncc1C(N)=O    ZINC000138614994
Cc1cc(Cl)ncc1/C=N/O    ZINC000072225876
Clc1ncnc2c1COCC2    ZINC000095762473
CON=Cc1cccnc1Cl    ZINC000393448202
CNC(=O)c1cccnc1Cl    ZINC000016576875
NC(=O)c1ccc(N)cc1Cl    ZINC000008732462
C=CNc1c(O)ccnc1Cl    ZINC001174783485
N/C(=N\O)c1cccc(Cl)c1    ZINC000004206837
O=c1c(Cl)nccn1C1CC1    ZINC000095221165
CC(=O)Nc1cccnc1Cl    ZINC000003130108
O=c1[nH]nc(Cl)cc1C1CC1    ZINC000236045627
Cc1ccc(C(N)=O)c(Cl)n1    ZINC000000166508
CC(=O)Nc1ncccc1Cl    ZINC000043160318
NC(=O)Cc1cnccc1Cl    ZINC000146145995
Clc1cc(OC2CC2)ncn1    ZINC000584907322
C=CNc1ncc(O)cc1Cl    ZINC001174781103
NC(=O)Cc1ccncc1Cl    ZINC000646628945
NC(=O)c1cc(Cl)ccc1N    ZINC000000152576
NC(=O)Nc1ccccc1Cl    ZINC000001674997
C=CNc1cc(Cl)ncc1O    ZINC001174783741
NNC(=O)c1ccc(Cl)cc1    ZINC000000154658
O=c1cc(Cl)nc(C2CC2)[nH]1    ZINC000087908437
Clc1ccc(OC2CC2)nn1    ZINC000095775834
Cc1ccc(Cl)c(C(N)=O)n1    ZINC000575625601
CC(=O)c1nc(Cl)ncc1C    ZINC000077032026
Clc1cc2c(nn1)CCOC2    ZINC000054930883
NC(=O)c1c(N)cccc1Cl    ZINC000034122149
Clc1ncc(OC2CC2)cn1    ZINC000238570062
CC(=O)Nc1ccc(Cl)nc1    ZINC000001688647
CNC(=O)c1ccc(Cl)nc1    ZINC000012926590
CC(=O)Nc1cncc(Cl)c1    ZINC000149353325
N/C(=N\O)c1ccccc1Cl    ZINC000012504600
Cc1nc(Cl)ccc1/C=N/O    ZINC000072225899
Cc1cc(/C=N/O)cnc1Cl    ZINC000072225855
Clc1cnc(OC2CC2)nc1    ZINC001226661356
CC(=O)Nc1ccnc(Cl)c1    ZINC000002455856
NC(=O)Nc1cccc(Cl)c1    ZINC000000394986
Cc1nc(Cl)ccc1C(N)=O    ZINC000142878849
Clc1nccc2c1NCCO2    ZINC000085224267
CNC(=O)c1ncccc1Cl    ZINC000116385341
Clc1cnc2c(c1)NCCO2    ZINC000095762239
NC(=O)c1ccc(Cl)cc1N    ZINC000020156103
CNc1cc(Cl)ncc1C=O    ZINC000051951695
C=CNc1ccnc(O)c1Cl    ZINC001174781007
C=CNc1cc(Cl)cnc1O    ZINC001174781426
Cc1nc2c(c(Cl)n1)COC2    ZINC000072232920
Cc1cc(Cl)c(C(N)=O)cn1    ZINC000026474936
CON=Cc1ccc(Cl)nc1    ZINC000307922786
Cc1cc(C(N)=O)cc(Cl)n1    ZINC000114150050
NCC(=O)c1ccnc(Cl)c1    ZINC000083271570
CC(=O)c1cc(N)nc(Cl)c1    ZINC000095763625
NNC(=O)c1ccccc1Cl    ZINC000000152501
Cc1cnc(C(N)=O)cc1Cl    ZINC000095829562
C=CNc1cnc(Cl)cc1O    ZINC001174781067
Cc1cc(Cl)cc(C(N)=O)n1    ZINC000104391046
Cc1cc(C(N)=O)cnc1Cl    ZINC000095836490
CC(=O)c1nc(C)cnc1Cl    ZINC000669385207
C=CNc1ncc(Cl)cc1O    ZINC001174779692
N=C(N)c1cc(Cl)ccc1O    ZINC000052860348
N/C(=N/O)c1ccc(Cl)cc1    ZINC000012369940
Cc1ccnc(Cl)c1C(N)=O    ZINC000035567256
CNC(=O)c1ccc(Cl)cn1    ZINC000070657640
N=C(N)Oc1ccc(Cl)cc1    ZINC000001670681
NC(=O)c1cc(N)cc(Cl)c1    ZINC000086498408
CNC(=O)c1cc(Cl)ccn1    ZINC000001389101
NC(=O)c1cccc(Cl)c1N    ZINC000034226071
N=C(N)c1ccc(O)cc1Cl    ZINC000061856926
N/N=C/c1cc(Cl)ccc1O    ZINC000006925724
CC(=O)Nc1cnccc1Cl    ZINC000040448577
NC(=O)c1ccc(Cl)c(N)c1    ZINC000000404097
CC(=O)Nc1cc(Cl)ccn1    ZINC000014983329
Clc1nccc2c1OCCN2    ZINC000091692853
CNC(=O)c1ccncc1Cl    ZINC000085704308
Cc1cnc(Cl)c(/C=N/O)c1    ZINC000100002359
Clc1ccnnc1OC1CC1    ZINC001227793210
NC(=O)Cc1cc(Cl)ccn1    ZINC000021303222
Clc1ccnc(OC2CC2)n1    ZINC000238554083
NCC(=O)c1ncccc1Cl    ZINC000075085496
NC(=O)Nc1ccc(Cl)cc1    ZINC000000097935
N=C(N)c1c(O)cccc1Cl    ZINC000052907291
NC(=O)Cc1ccc(Cl)cn1    ZINC000114870620
Clc1cc2c(cn1)NCCO2    ZINC000096663642
NNC(=O)c1cccc(Cl)c1    ZINC000000080753
C=CCc1cccc(F)c1Cl    ZINC001249954590
Cc1cccc(B(O)O)c1Cl    ZINC000169746092
C=CCc1ccc(F)cc1Cl    ZINC000071795217
C=CCc1ccc(Cl)cc1F    ZINC000071795227
C[SiH](C)c1cccc(Cl)c1    ZINC000195754011
Cc1cccc(Cl)c1B(O)O    ZINC000216060941
C=CCc1cc(F)cc(Cl)c1    ZINC000063457963
C=CCc1ccc(Cl)c(F)c1    ZINC000063457964
OB(O)Cc1ccccc1Cl    ZINC000203428604
C=CCc1cc(Cl)ccc1F    ZINC000669382627
Fc1ccc(Cl)c(C2CC2)c1    ZINC001250035963
Cc1cc(B(O)O)ccc1Cl    ZINC000169746839
Cc1cc(Cl)ccc1B(O)O    ZINC000169744859
Fc1ccc(Cl)cc1C1CC1    ZINC000238636273
C=Cc1c(F)ccc(C)c1Cl    ZINC000064219768
C=CCc1ccc(F)c(Cl)c1    ZINC000063457962
C=CCc1cccc(Cl)c1F    ZINC000669383007
Cc1ccc(Cl)c(B(O)O)c1    ZINC000169745672
Fc1c(Cl)cccc1C1CC1    ZINC000669380878
Fc1cccc(C2CC2)c1Cl    ZINC001250032845
Fc1cc(C2CC2)ccc1Cl    ZINC000224208455
Cc1c(Cl)cccc1B(O)O    ZINC000169744993
C=C(C)c1cc(F)ccc1Cl    ZINC001776011364
Cc1ccc(B(O)O)cc1Cl    ZINC000169743472
Cc1cc(Cl)cc(B(O)O)c1    ZINC000169745685
Fc1cc(Cl)ccc1C1CC1    ZINC000113824456
Cc1ccc(B(O)O)c(Cl)c1    ZINC000169744954
C=CCc1cc(F)ccc1Cl    ZINC000164541326
C=C(C)c1cc(Cl)ccc1F    ZINC001776011365
Cc1ccc(Cl)cc1B(O)O    ZINC000169745656
OB(O)Cc1cccc(Cl)c1    ZINC000203440599
Fc1ccc(C2CC2)cc1Cl    ZINC000200322523
Cc1cc(Cl)nc(NC=N)n1    ZINC001157073626
C=CNc1c(N)ncnc1Cl    ZINC001174778151
Cc1nnc(Cl)cc1NC=N    ZINC001157072923
N=CNc1ncc(N)cc1Cl    ZINC001157078445
N=CNc1cc(Cl)cc(N)n1    ZINC001167863895
N[C](CO)c1cccc(Cl)c1    ZINC001560406268
N=CNc1ncc(Cl)cc1N    ZINC001157079231
N=CNc1cnc(Cl)cc1N    ZINC001157076989
Nc1nc(Cl)nc(C2CC2)n1    ZINC000072192364
N=C(NN)c1ccnc(Cl)c1    ZINC000029753743
Cc1cnc(Cl)nc1NC=N    ZINC001167863585
Cc1ncc(Cl)c(NC=N)n1    ZINC001167863906
N=CNc1ccc(Cl)c(N)n1    ZINC001157080088
C=CNc1nc(N)cnc1Cl    ZINC001174780905
C=CNc1nc(Cl)cnc1N    ZINC001174781444
N=CNc1nc(Cl)ccc1N    ZINC001167865275
Cc1ncc(Cl)nc1NC=N    ZINC001167864446
C=Cn1c(Cl)ncc(N)c1=N    ZINC001174780946
Cc1nc(Cl)cnc1NC=N    ZINC001157078702
Cc1nc(NC=N)ncc1Cl    ZINC001157073334
Cc1ncnc(Cl)c1NC=N    ZINC001167867986
Nc1nc(Cl)nc2c1CNC2    ZINC000259555066
Cc1cc(Cl)nnc1NC=N    ZINC001167864593
N=CNc1cc(N)cc(Cl)n1    ZINC001157079273
Cc1c(Cl)ncnc1NC=N    ZINC001167864474
N/N=C(/N)c1ccncc1Cl    ZINC000085704984
Cc1cnc(Cl)c(NC=N)n1    ZINC001157078366
COCCc1ccc(Cl)cc1    ZINC000113650937
CCOc1c(C)cccc1Cl    ZINC000144868196
CC(C)Oc1ccccc1Cl    ZINC000001634129
Cc1c(C)c(CO)ccc1Cl    ZINC000642814392
CCc1cc(OC)ccc1Cl    ZINC000002567844
COc1cc(C)c(Cl)c(C)c1    ZINC000028278363
CO[C@@H](C)c1ccc(Cl)cc1    ZINC000090506391
CCOc1cccc(C)c1Cl    ZINC000146412102
COc1c(C)cc(Cl)cc1C    ZINC000028278359
CC[C@H](O)c1cccc(Cl)c1    ZINC000020030840
CC(C)(O)c1ccc(Cl)cc1    ZINC000001852622
CC[C@H](O)c1ccc(Cl)cc1    ZINC000000394597
OCCCc1cccc(Cl)c1    ZINC000019729348
CCOc1cc(Cl)ccc1C    ZINC000084082814
Cc1ccc(Cl)cc1CCO    ZINC000075856861
CCOc1cc(C)ccc1Cl    ZINC000163752567
C[C@H](CO)c1ccccc1Cl    ZINC000078946178
CCCOc1cccc(Cl)c1    ZINC000070233496
Cc1ccc(CO)c(C)c1Cl    ZINC000213983050
C[C@@H](CO)c1cccc(Cl)c1    ZINC000078946154
CCOc1ccc(C)c(Cl)c1    ZINC000165752180
C[C@H](O)Cc1ccc(Cl)cc1    ZINC000032006604
Cc1cc(Cl)c(C)c(C)c1O    ZINC000001615758
Cc1cc(Cl)cc(C)c1CO    ZINC000144232963
CO[C@H](C)c1ccccc1Cl    ZINC000197646657
CCCc1cc(O)ccc1Cl    ZINC000034426878
CCc1cc(Cl)cc(OC)c1    ZINC000145513006
CCCc1ccc(O)cc1Cl    ZINC000138549064
CCc1cc(Cl)cc(CO)c1    ZINC000197744241
CCOCc1cccc(Cl)c1    ZINC000095495759
CCOc1cc(C)cc(Cl)c1    ZINC000261494386
COCc1ccc(Cl)c(C)c1    ZINC000201077555
CO[C@H](C)c1cccc(Cl)c1    ZINC000146058467
CCc1ccc(CO)c(Cl)c1    ZINC000084923016
C[C@@H](CO)c1ccc(Cl)cc1    ZINC000032178362
CCc1ccc(OC)cc1Cl    ZINC000148645918
Cc1ccc(CCO)cc1Cl    ZINC000095728956
CC(C)c1c(O)cccc1Cl    ZINC000095710292
C[C@@H](O)Cc1cccc(Cl)c1    ZINC000032006599
Cc1cc(Cl)ccc1[C@@H](C)O    ZINC000095729067
Cc1cc(O)c(C)c(C)c1Cl    ZINC000000393606
COc1ccc(Cl)c(C)c1C    ZINC000039259829
CCCc1cc(Cl)ccc1O    ZINC000034595070
CCCOc1ccccc1Cl    ZINC000034172697
CC[C@@H](O)c1cccc(Cl)c1    ZINC000020030836
C[C@@H](O)Cc1ccc(Cl)cc1    ZINC000032006602
CC(C)c1ccc(O)cc1Cl    ZINC000095710425
CCc1cccc(Cl)c1CO    ZINC000113565965
CC(C)Oc1ccc(Cl)cc1    ZINC000034227431
CC(C)c1cccc(O)c1Cl    ZINC000095710471
CC(C)Oc1cccc(Cl)c1    ZINC000070233493
CCc1cccc(CO)c1Cl    ZINC000238299615
CCOc1cccc(Cl)c1C    ZINC000139826339
CC[C@@H](O)c1ccc(Cl)cc1    ZINC000000394598
C[C@H](O)Cc1ccccc1Cl    ZINC000032006598
Cc1cc(Cl)ccc1[C@H](C)O    ZINC000095729070
Cc1cc(CCO)ccc1Cl    ZINC000015441159
Cc1cc([C@H](C)O)ccc1Cl    ZINC000062718406
CCc1cccc(OC)c1Cl    ZINC000039472287
CCc1ccc(OC)c(Cl)c1    ZINC000096191906
CO[C@@H](C)c1cccc(Cl)c1    ZINC000146058322
CC(C)c1cccc(Cl)c1O    ZINC000039647382
OCCCc1ccccc1Cl    ZINC000001566605
Cc1c(Cl)cccc1CCO    ZINC000075856860
OCCCc1ccc(Cl)cc1    ZINC000001566606
COCCc1cccc(Cl)c1    ZINC000100982060
CC(C)c1ccc(Cl)c(O)c1    ZINC000095710433
CCc1ccc(Cl)cc1OC    ZINC000165896761
CCCc1ccc(Cl)c(O)c1    ZINC000166421612
CCc1cc(Cl)ccc1OC    ZINC000101239878
CCc1cc(C)c(O)c(Cl)c1    ZINC000148924803
CCCc1cccc(O)c1Cl    ZINC000034426880
CCCc1cccc(Cl)c1O    ZINC000039647381
CCOc1ccc(C)cc1Cl    ZINC000005863558
CCc1ccc(Cl)c(OC)c1    ZINC000002567845
C[C@H](O)Cc1cccc(Cl)c1    ZINC000032006601
COc1cc(C)c(Cl)cc1C    ZINC000141903661
CCc1cc(CO)ccc1Cl    ZINC000095728968
CCOc1ccc(Cl)c(C)c1    ZINC000059692321
Cc1ccc(Cl)cc1[C@H](C)O    ZINC000040165639
Cc1ccc(Cl)cc1[C@@H](C)O    ZINC000040165638
C[C@@H](O)Cc1ccccc1Cl    ZINC000032006596
Cc1cc(CO)cc(C)c1Cl    ZINC000095728963
CCCOc1ccc(Cl)cc1    ZINC000039253802
Cc1cc(Cl)c(CO)cc1C    ZINC000083230440
CCCc1ccc(Cl)cc1O    ZINC000034741790
CC(C)c1ccc(Cl)cc1O    ZINC000095710435
CCOc1ccc(Cl)cc1C    ZINC000105004601
Cc1ccc([C@H](C)O)cc1Cl    ZINC000095729033
CC(C)(O)c1ccccc1Cl    ZINC000037379772
Cc1ccc([C@@H](C)O)cc1Cl    ZINC000095729030
C[C@H](CO)c1ccc(Cl)cc1    ZINC000032178366
CCCc1cc(O)cc(Cl)c1    ZINC000166419680
CC(C)c1cc(O)cc(Cl)c1    ZINC000095710342
Cc1c(Cl)cccc1[C@@H](C)O    ZINC000075852812
C[C@H](CO)c1cccc(Cl)c1    ZINC000078946157
CCc1cc(O)cc(C)c1Cl    ZINC000001690105
CCCc1c(O)cccc1Cl    ZINC000034741789
CCOCc1ccc(Cl)cc1    ZINC000001621113
Cc1c(Cl)cccc1[C@H](C)O    ZINC000075852813
C[C@@H](CO)c1ccccc1Cl    ZINC000078946175
CC(C)c1cc(Cl)ccc1O    ZINC000032192470
Cc1cc(Cl)ccc1CCO    ZINC000015441153
CC(C)(O)c1cccc(Cl)c1    ZINC000032192234
Cc1cc([C@@H](C)O)ccc1Cl    ZINC000062718404
COCCc1ccccc1Cl    ZINC000203936125
Cc1cnc(N(C)C)c(Cl)c1    ZINC000145278945
Cc1cc([C@H](C)N)cnc1Cl    ZINC000072225867
CC(C)(C)c1nccc(Cl)n1    ZINC000036882191
CCc1cnc(CC)c(Cl)n1    ZINC000001672296
C[C@H](NN)c1cccc(Cl)c1    ZINC000019263908
CCN(C)c1cc(Cl)ccn1    ZINC000953028310
CCNc1nccc(C)c1Cl    ZINC000306265272
CN(C)c1ccc(N)cc1Cl    ZINC000005424519
CC(C)(N)c1cccc(Cl)n1    ZINC000083271587
CCCNc1cccnc1Cl    ZINC000036983005
CC[C@H](C)c1nccc(Cl)n1    ZINC000051690412
Cc1cc(Cl)cc(N(C)C)n1    ZINC001163566975
CN(C)Cc1cccnc1Cl    ZINC000052709012
CCCNc1cc(Cl)ccn1    ZINC000083340036
CCNc1ccnc(C)c1Cl    ZINC000307473340
Cc1nc(Cl)ccc1[C@H](C)N    ZINC000072225913
Cc1cc(C(C)C)nc(Cl)n1    ZINC000059434352
CN(C)Cc1cc(Cl)ccn1    ZINC000086129463
Cc1nc(Cl)ccc1[C@@H](C)N    ZINC000072225912
Cc1ccc([C@H](C)N)c(Cl)n1    ZINC000104671510
CCCc1ncc(C)c(Cl)n1    ZINC000072204524
CN(C)c1ccc(N)c(Cl)c1    ZINC000005479621
CC(C)(N)c1ccc(Cl)cn1    ZINC000083271585
CCN(C)c1cccc(Cl)n1    ZINC000067176013
CC(C)(N)c1cc(Cl)ccn1    ZINC000083271584
NNCCc1ccccc1Cl    ZINC000019166791
NC[C@H](N)c1ccccc1Cl    ZINC000035677147
Cc1cc(Cl)ncc1[C@@H](C)N    ZINC000072225889
CCNc1ccc(Cl)cc1N    ZINC000002565044
CN(C)Cc1ccc(Cl)cn1    ZINC000238331587
CCCCc1cnc(Cl)nc1    ZINC000002525450
CN(C)Cc1cncc(Cl)c1    ZINC000231177721
CCCNc1cccc(Cl)n1    ZINC000042783843
CN(C)Cc1ccc(Cl)nc1    ZINC000019282673
CCNCc1ccncc1Cl    ZINC000083340037
CCc1cc(Cl)nc(CC)n1    ZINC000036755694
NC[C@@H](N)c1ccc(Cl)cc1    ZINC000035677136
Cc1ccnc(Cl)c1[C@H](C)N    ZINC000225780103
CCCc1cnc(C)nc1Cl    ZINC000019091761
Cc1ccc(Cl)nc1N(C)C    ZINC000218934716
CN(C)c1ccc(Cl)cc1N    ZINC000003882887
CCN(C)c1ccc(Cl)cn1    ZINC000085316333
Cc1cc(N(C)C)ncc1Cl    ZINC001163567498
Cc1cnc(Cl)nc1C(C)C    ZINC000064038100
CCc1c(C)nc(C)nc1Cl    ZINC000038004016
Cc1cc(Cl)ncc1[C@H](C)N    ZINC000072225890
C[C@@H](NN)c1cccc(Cl)c1    ZINC000019263905
CC(C)(C)c1cc(Cl)ncn1    ZINC000006159358
CCc1cc(N)c(N)c(Cl)c1    ZINC000218716466
NC[C@H](N)c1ccc(Cl)cc1    ZINC000035677137
CCCNc1ccc(Cl)cn1    ZINC000020547116
NC[C@@H](N)c1cccc(Cl)c1    ZINC000035677104
CC(C)Nc1ccc(Cl)nc1    ZINC000096033083
CNCc1ccc(Cl)nc1C    ZINC000072225919
Cc1ncc(C(C)C)c(Cl)n1    ZINC000019091758
CC(C)(N)c1ncccc1Cl    ZINC000083271583
CC(C)(N)c1ccc(Cl)nc1    ZINC000076914389
NCCNc1ccc(Cl)cc1    ZINC000019737063
CCCNc1ncccc1Cl    ZINC000020545281
NC[C@H](N)c1cccc(Cl)c1    ZINC000035677105
CCCc1cc(Cl)nc(C)n1    ZINC000020135889
CC(C)(C)c1cncc(Cl)n1    ZINC000095756135
Cc1ccnc(N(C)C)c1Cl    ZINC001163568923
Cc1cnc(CN)c(C)c1Cl    ZINC000082855336
Cc1cc(N)c(N)c(Cl)c1C    ZINC000146638582
Cc1ccc(Cl)c(N(C)C)n1    ZINC001163566973
CN(C)Cc1ccnc(Cl)c1    ZINC000052709014
CN(N)Cc1ccccc1Cl    ZINC000044124884
C[C@@H](NN)c1ccc(Cl)cc1    ZINC000019275369
CCCc1nc(C)cc(Cl)n1    ZINC000008731064
CC(C)Nc1cncc(Cl)c1    ZINC000148720731
Cc1cc([C@@H](C)N)cnc1Cl    ZINC000072225866
CN(C)Cc1cccc(Cl)n1    ZINC000086114302
Cc1nc(Cl)c(N)c(C)c1C    ZINC000670773439
NC[C@@H](N)c1ccccc1Cl    ZINC000035677146
CN(N)Cc1cccc(Cl)c1    ZINC000071496604
C[C@H](NN)c1ccc(Cl)cc1    ZINC000019275370
C[C@H](NN)c1ccccc1Cl    ZINC000019270186
CN(C)Cc1ccncc1Cl    ZINC000306498270
CC(C)c1ccnc(Cl)c1N    ZINC000074310631
Cc1nc(Cl)cc(C(C)C)n1    ZINC000020427062
Cc1cc(C)c(CN)c(Cl)n1    ZINC000044236532
Cc1cnc(C(C)C)nc1Cl    ZINC000072204525
NCCNc1cccc(Cl)c1    ZINC000020232192
CC(C)(C)c1ccnc(Cl)n1    ZINC000040538001
CNCc1cnc(Cl)c(C)c1    ZINC000072225873
CC(C)c1cnc(Cl)cc1N    ZINC000096135470
CC(C)(C)c1cnc(Cl)cn1    ZINC000095761782
CC(C)(C)c1ccc(Cl)nn1    ZINC000034071298
CCNCc1ccc(Cl)nc1    ZINC000022114300
NCCCc1ccncc1Cl    ZINC000044281201
CCc1cc(CC)nc(Cl)n1    ZINC000225043208
Cc1nc(N(C)C)ccc1Cl    ZINC000669370168
Cc1ccc([C@@H](C)N)c(Cl)n1    ZINC000104507736
Cc1ncnc(Cl)c1C(C)C    ZINC000061689160
CCCCc1cc(Cl)ncn1    ZINC000026420708
CN(C)Cc1cnccc1Cl    ZINC001137230216
CN(C)c1c(N)cccc1Cl    ZINC000008702465
CN(C)c1cc(N)ccc1Cl    ZINC000032006608
Cc1cc(Cl)ccc1CNN    ZINC000104571253
CC(C)Nc1cccc(Cl)n1    ZINC000042783856
CN(C)Cc1ncccc1Cl    ZINC000606251607
CNCc1cnc(Cl)cc1C    ZINC000072225896
C[C@@H](NN)c1ccccc1Cl    ZINC000019270184
CCCCc1ccc(Cl)nn1    ZINC000034423038
CC[C@@H](C)c1nccc(Cl)n1    ZINC000051690411
Cc1cc(Cl)nc(C(C)C)n1    ZINC000002584054
CCNCc1ccc(Cl)cn1    ZINC000070624934
NNCCc1cccc(Cl)c1    ZINC000039315202
CC[C@@H](N)c1ccc(Cl)nc1    ZINC000072225851
NNCCc1ccc(Cl)cc1    ZINC000019166982
CC[C@H](N)c1ccc(Cl)nc1    ZINC000072225850
Cc1ccnc(Cl)c1[C@@H](C)N    ZINC000225780086
N#Cc1ccc(Cl)c(Cl)c1    ZINC000000152914
N#Cc1cc(Cl)ccc1Cl    ZINC000000159768
N#Cc1c(Cl)cccc1Cl    ZINC000000157318
[C-]#[N+]c1cc(Cl)cc(Cl)c1    ZINC000095698201
[C-]#[N+]c1ccc(Cl)c(Cl)c1    ZINC000095698202
N#Cc1cc(Cl)cc(Cl)c1    ZINC000000159427
[C-]#[N+]c1ccc(Cl)cc1Cl    ZINC000100000329
N#Cc1cccc(Cl)c1Cl    ZINC000000159430
[C-]#[N+]c1cccc(Cl)c1Cl    ZINC000095698204
[C-]#[N+]c1cc(Cl)ccc1Cl    ZINC000059544404
N#Cc1ccc(Cl)cc1Cl    ZINC000000060121
[C-]#[N+]c1c(Cl)cccc1Cl    ZINC000095698203
Cc1ncccc1Br    ZINC000000966625
Cc1ccc(Br)cn1    ZINC000000966674
Nc1ccc(Br)cc1    ZINC000000013614
Cc1ccncc1Br    ZINC000000331645
Nc1ccccc1Br    ZINC000000404305
Nc1cccc(Br)c1    ZINC000003861310
Cc1ccc(Br)nc1    ZINC000000409192
Cc1cnccc1Br    ZINC000013283752
Clc1ncnc2scnc21    ZINC000001627200
Cc1cccc(Br)n1    ZINC000000396090
Cc1cccnc1Br    ZINC000000152336
Clc1nccc2nsnc21    ZINC000199723087
Cc1ccnc(Br)c1    ZINC000000389699
Clc1ncnc2sncc21    ZINC000082400262
Cc1cncc(Br)c1    ZINC000000331876
N#CSc1ccnc(Cl)n1    ZINC000026893289
Cc1cc(Br)ccn1    ZINC000012359508
Clc1ncc2ncsc2n1    ZINC000032210366
Clc1ncnc2ncsc21    ZINC000095641965
N#Cc1cc(F)cc(Cl)c1O    ZINC000039128367
N#Cc1cc(Cl)c(F)cc1O    ZINC000236567360
Fc1cc2ncoc2c(Cl)c1    ZINC000169805145
N#Cc1cc(Cl)c(O)cc1F    ZINC000257943806
CC(=S)c1ccc(Cl)nc1    ZINC000077024615
NC(=S)c1ccccc1Cl    ZINC000006095155
[N-]=[N+]=Nc1cnnc(O)c1Cl    ZINC000017005031
O=C=Nc1cccc(F)c1Cl    ZINC000002526744
O=C=Nc1cc(Cl)ccc1F    ZINC000019511315
O=C=Nc1ccc(F)c(Cl)c1    ZINC000000164881
NC(=S)c1ccc(Cl)cc1    ZINC000005839325
Nc1nc2nonc2nc1Cl    ZINC000003121914
Fc1cc2ocnc2cc1Cl    ZINC000169805149
CC(=S)c1cncc(Cl)c1    ZINC000077024620
O=C=Nc1cccc(Cl)c1F    ZINC000002509912
O=C=Nc1ccc(F)cc1Cl    ZINC000019509523
Fc1cc(Cl)cc2ncoc21    ZINC000169805147
NC(=S)c1cccc(Cl)c1    ZINC000000166071
O=C=Nc1ccc(Cl)c(F)c1    ZINC000035973673
O=C=Nc1ccc(Cl)cc1F    ZINC000002509914
Fc1cc2ncoc2cc1Cl    ZINC000062498577
O=C=Nc1c(F)cccc1Cl    ZINC000012505369
[N-]=[N+]=Nc1cc(Cl)ccc1F    ZINC000035284904
N#CN=c1cccc(Cl)n1F    ZINC001168627078
Fc1c[nH]c2ncc(Cl)nc12    ZINC000206022475
N#CNc1ncc(F)cc1Cl    ZINC001157822879
Fc1c[nH]c2ncnc(Cl)c12    ZINC000063110815
N#CNc1nc(Cl)ccc1F    ZINC001157820193
N#CNc1cc(Cl)ncc1F    ZINC001157821964
Fc1cc2n[nH]nc2cc1Cl    ZINC000000152702
[N-]=[N+]=Nc1cccc(Cl)c1F    ZINC000036928143
Fc1cnc(Cl)c2cn[nH]c21    ZINC000238579828
Fc1cc(Cl)cn2ncnc12    ZINC000675052077
[N-]=[N+]=Nc1ccc(Cl)cc1F    ZINC000036928132
N#Cc1cc(F)c(Cl)nc1N    ZINC000097756652
[N-]=[N+]=Nc1ccc(F)c(Cl)c1    ZINC000036928140
N#CNc1ncc(Cl)cc1F    ZINC001157819719
Fc1c2[nH]ncc2cnc1Cl    ZINC000307170934
[N-]=[N+]=Nc1ccc(F)cc1Cl    ZINC000034974899
[N-]=[N+]=Nc1ccc(Cl)c(F)c1    ZINC000042581840
Fc1c[nH]c2c1ncnc2Cl    ZINC000066323437
Fc1cnc(Cl)c2nc[nH]c21    ZINC000034579604
Fc1c[nH]c2nc(Cl)ncc12    ZINC000238567044
Fc1cc2nc(Cl)ccn2n1    ZINC000606301444
Fc1cc2cn[nH]c2nc1Cl    ZINC000238546033
Fc1cc(Cl)cn2cnnc12    ZINC000038536949
NC(=O)c1ccc(Cl)c(O)c1    ZINC000039128314
Cc1cc(Cl)cc([N+](=O)[O-])c1    ZINC000001678318
O/N=C/c1c(O)cccc1Cl    ZINC000104104310
COc1cnc(Cl)c(C=O)c1    ZINC000238407005
COc1ncc(C=O)cc1Cl    ZINC000002539919
Cc1cc(Cl)ncc1C(=O)O    ZINC000066322848
ON=Cc1cc(Cl)ccc1O    ZINC000250741065
CC(=O)Oc1ccc(Cl)nc1    ZINC000000335980
COc1c(Cl)ccnc1C=O    ZINC000085344970
COc1cncc(Cl)c1C=O    ZINC000071256428
Cc1cc([N+](=O)[O-])ccc1Cl    ZINC000002168543
COC(=O)c1cccnc1Cl    ZINC000000335981
Cc1cnc(Cl)c(C(=O)O)c1    ZINC000038531939
NC(=O)c1c(O)cccc1Cl    ZINC000095721968
COC(=O)c1ccncc1Cl    ZINC000026898755
Cc1ccc(Cl)cc1[N+](=O)[O-]    ZINC000001680885
Clc1ccnc2c1OCCO2    ZINC000066054196
Cc1nc(C(=O)O)ccc1Cl    ZINC000079006780
Cc1ccc([N+](=O)[O-])cc1Cl    ZINC000000331675
Nc1cccc(Cl)c1C(=O)O    ZINC000000084935
COc1cc(C=O)cnc1Cl    ZINC000095761294
Cc1cc(C(=O)O)c(Cl)cn1    ZINC000071864200
Nc1cccc(C(=O)O)c1Cl    ZINC000000396083
NC(=O)c1cc(O)ccc1Cl    ZINC000095723664
O=[N+]([O-])Cc1ccccc1Cl    ZINC000113525340
O=C(O)Cc1ccc(Cl)nc1    ZINC000002386978
O=C(O)Cc1cccnc1Cl    ZINC000016697423
NC(=O)c1ccc(O)cc1Cl    ZINC000071463937
Cc1cc(Cl)ccc1[N+](=O)[O-]    ZINC000002571402
Cc1c(Cl)nccc1C(=O)O    ZINC000082046558
Cc1cccc([N+](=O)[O-])c1Cl    ZINC000001562148
Cc1ccc(C(=O)O)c(Cl)n1    ZINC000000156391
Cc1ncc(Cl)cc1C(=O)O    ZINC000026506934
Cc1ccc(Cl)c([N+](=O)[O-])c1    ZINC000001690425
COc1nc(Cl)ccc1C=O    ZINC000075561720
O=C(O)Cc1cccc(Cl)n1    ZINC000035569926
Clc1cnc2c(c1)OCCO2    ZINC000066054354
O/N=C/c1ccc(O)c(Cl)c1    ZINC000100468255
Cc1cc(N=O)cc(Cl)c1O    ZINC000036378894
O=C(NO)c1ccccc1Cl    ZINC000019431185
O=[N+]([O-])Cc1ccc(Cl)cc1    ZINC000001697344
NC(=O)c1ccc(Cl)cc1O    ZINC000019837709
Cc1c(Cl)cccc1[N+](=O)[O-]    ZINC000001681234
Cc1c(Cl)cncc1C(=O)O    ZINC000003881107
Nc1cc2c(cc1Cl)OCO2    ZINC000004384236
CC(=O)c1cc(O)cnc1Cl    ZINC000238137468
Cc1cncc(C(=O)O)c1Cl    ZINC000088613844
Cc1cc(C(=O)O)cnc1Cl    ZINC000066322824
COC(=O)c1cccc(Cl)n1    ZINC000001682743
Cc1cnc(C(=O)O)cc1Cl    ZINC000084302322
Cc1cccc(Cl)c1[N+](=O)[O-]    ZINC000002529222
Nc1c(Cl)cccc1C(=O)O    ZINC000000389731
COc1cc(C=O)c(Cl)cn1    ZINC000090411216
O/N=C\c1c(O)cccc1Cl    ZINC000104104304
O=C(O)Cc1ccncc1Cl    ZINC000044376191
CC(=O)Oc1cncc(Cl)c1    ZINC000060248034
Cc1ccc(Cl)nc1C(=O)O    ZINC000064033977
COc1cnc(C=O)cc1Cl    ZINC000077025031
Cc1cc(Cl)nc(C(=O)O)c1    ZINC000021298968
NC(=O)c1cc(Cl)ccc1O    ZINC000000156049
O/N=C/c1cc(Cl)ccc1O    ZINC000100970109
Nc1ccc(C(=O)O)cc1Cl    ZINC000004203226
COc1ncc(Cl)cc1C=O    ZINC000034091234
NOC(=O)c1ccc(Cl)cc1    ZINC000095100059
O=CNc1cc(Cl)ccc1O    ZINC000221506745
O/N=C\c1cc(Cl)ccc1O    ZINC000011957436
Cc1ccc(Cl)c(C(=O)O)n1    ZINC000079006791
Cc1ncc(C(=O)O)cc1Cl    ZINC000076599049
COc1nccc(Cl)c1C=O    ZINC000040449738
N=C(O)Oc1ccc(Cl)cc1    ZINC000032603035
Cc1cc(Cl)cc(C(=O)O)n1    ZINC000044787405
O=C(O)Cc1cnccc1Cl    ZINC000044375109
COC(=O)c1cncc(Cl)c1    ZINC000014982487
Cc1ccnc(Cl)c1C(=O)O    ZINC000034569544
COC(=O)c1ccnc(Cl)c1    ZINC000003883973
NC(=O)c1cccc(Cl)c1O    ZINC000095775265
COc1cc(C=O)cc(Cl)n1    ZINC000033369613
COc1ccc(C=O)c(Cl)n1    ZINC000071863944
COc1ccc(Cl)c(C=O)n1    ZINC000071789940
Cc1cc(Cl)c(C(=O)O)cn1    ZINC000040448460
Nc1c2c(ccc1Cl)OCO2    ZINC000040435216
O=C(O)Cc1ncccc1Cl    ZINC000015684463
O=C(NO)c1cccc(Cl)c1    ZINC000006270359
O=C(O)Cc1ccnc(Cl)c1    ZINC000021985033
COc1ccnc(Cl)c1C=O    ZINC000089157610
COc1nccc(C=O)c1Cl    ZINC000015684473
Cc1cc(C(=O)O)ncc1Cl    ZINC000082400266
Cc1c(Cl)ccnc1C(=O)O    ZINC000034454691
COC(=O)c1cnccc1Cl    ZINC000039248952
Nc1ccc(Cl)cc1C(=O)O    ZINC000000162639
Cc1ccc([N+](=O)[O-])c(Cl)c1    ZINC000002583415
NC(=O)c1ccc(O)c(Cl)c1    ZINC000013386181
COc1cc(Cl)ncc1C=O    ZINC000085436257
O=[N+]([O-])Cc1cccc(Cl)c1    ZINC000084915862
O=C(O)Cc1ccc(Cl)cn1    ZINC000035569924
Cc1ccc(C(=O)O)nc1Cl    ZINC000067172930
Cc1cc(C(=O)O)cc(Cl)n1    ZINC000000163174
Nc1ccc(Cl)c(C(=O)O)c1    ZINC000000152575
Cc1nc(Cl)ccc1C(=O)O    ZINC000071864274
O=C(NO)c1ccc(Cl)cc1    ZINC000016401034
O=C(O)Cc1cc(Cl)ccn1    ZINC000035569922
COC(=O)c1ccc(Cl)nc1    ZINC000000153667
Cc1nccc(Cl)c1C(=O)O    ZINC000021986388
CC(=O)Oc1cccnc1Cl    ZINC000082035293
Nc1ccc(C(=O)O)c(Cl)c1    ZINC000000156642
COC(=O)c1ccc(Cl)cn1    ZINC000014982485
Nc1cc(Cl)cc(C(=O)O)c1    ZINC000014985992
NC(=O)Oc1ccccc1Cl    ZINC000001702253
Cc1cc(Cl)cnc1C(=O)O    ZINC000038540692
COC(=O)c1cc(Cl)ccn1    ZINC000000337474
COC(=O)c1ncccc1Cl    ZINC000021303194
Cc1cnc(Cl)cc1C(=O)O    ZINC000088189840
Nc1cc(C(=O)O)ccc1Cl    ZINC000003861685
Nc1cc(Cl)ccc1C(=O)O    ZINC000000152811
Cc1cc(C(N)=O)nc(Cl)n1    ZINC000039213108
O=CNNc1cccc(Cl)n1    ZINC000001565404
N/C(=N/O)c1cccnc1Cl    ZINC000006658112
CC(=O)Nc1ccc(Cl)nn1    ZINC000021298085
CNC(=O)c1cncc(Cl)n1    ZINC000147629820
N=C(NO)c1cnccc1Cl    ZINC000958528021
N/C(=N/O)c1ccnc(Cl)c1    ZINC000095483677
NC(=O)c1cc(N)nc(Cl)c1    ZINC000050700082
NC(=O)Nc1ccnc(Cl)c1    ZINC000137909043
NC(=O)Cc1ccc(Cl)nn1    ZINC000261507463
NC(=O)Nc1ccc(Cl)cn1    ZINC000138167216
Clc1ncnc2c1OCCN2    ZINC000083255246
NC(=NO)c1cc(Cl)ccn1    ZINC000958528030
C=CNc1cnnc(O)c1Cl    ZINC001174781063
NC(=O)c1nc(Cl)ccc1N    ZINC000040450007
CNc1ncnc(Cl)c1C=O    ZINC000039200128
NC(=O)Nc1cncc(Cl)c1    ZINC000575489081
Clc1cnc2c(n1)NCCO2    ZINC000117176238
NNC(=O)c1ccc(Cl)cn1    ZINC000039119574
CNC(=O)c1ncncc1Cl    ZINC000116122804
Cc1ncc(C(N)=O)c(Cl)n1    ZINC000077015995
N=C(NO)c1cccc(Cl)n1    ZINC000118199242
CC(=O)Nc1cc(Cl)ncn1    ZINC000088189930
NC(=O)c1c(N)ccnc1Cl    ZINC000115135679
NNC(=O)c1cccc(Cl)n1    ZINC000051068305
NC(=O)c1ccnc(Cl)c1N    ZINC000002524931
CC(=O)Nc1nccc(Cl)n1    ZINC000114526048
NC(=O)c1ccc(Cl)nc1N    ZINC000032914776
C=CNc1cc(O)nc(Cl)n1    ZINC001174781802
NC(=O)Nc1ccc(Cl)nc1    ZINC000306628337
NC(=O)c1cnc(N)c(Cl)c1    ZINC000047843777
NC(=O)Nc1cccc(Cl)n1    ZINC000307696357
Nc1nc(Cl)ccc1C=NO    ZINC000242750747
CC(=O)Nc1cncc(Cl)n1    ZINC000034364552
N/C(=C\O)c1nccnc1Cl    ZINC000100757544
NC(=O)Cc1ccnc(Cl)n1    ZINC000040546588
NC(=O)Nc1cc(Cl)ccn1    ZINC000098175347
CNC(=O)c1cnc(Cl)cn1    ZINC000113800780
N=CNc1ccc(Cl)c[n+]1[O-]    ZINC001157077012
NNC(=O)c1ccnc(Cl)c1    ZINC000004783477
NC(=O)c1cc(Cl)ncc1N    ZINC000040447837
CNc1nc(Cl)ncc1C=O    ZINC000095630154
N=CNc1cc(Cl)cc[n+]1[O-]    ZINC001167865680
CNC(=O)c1ccc(Cl)nn1    ZINC000037485508
NNC(=O)c1ccc(Cl)nc1    ZINC000000166745
CC(=O)Nc1cnnc(Cl)c1    ZINC000238100082
N=CNc1c[n+]([O-])ccc1Cl    ZINC001167869209
O=c1nc(Cl)cc2n1CCN2    ZINC000100671617
CC(=O)c1nc(Cl)cnc1N    ZINC000095762195
NNC(=O)c1cccnc1Cl    ZINC000034513989
NC(=O)c1cncc(N)c1Cl    ZINC000217534311
NC(=O)c1ncc(Cl)cc1N    ZINC000040448148
NNC(=O)c1ccncc1Cl    ZINC000078720863
N/C(=N/O)c1ccc(Cl)nc1    ZINC000026422629
NC(=O)Nc1cccnc1Cl    ZINC000080779088
CNC(=O)c1cnc(Cl)nc1    ZINC000085220959
NNC(=O)c1cc(Cl)ccn1    ZINC000001728945
N=CNc1cccc(Cl)[n+]1[O-]    ZINC001157078342
Cc1cnc(Cl)c(C(N)=O)n1    ZINC000669385175
Cc1cnc(Cl)cc1B(O)O    ZINC000170002663
Nc1cc(B(O)O)ccc1Cl    ZINC000169745582
Cc1cnc(Cl)c(B(O)O)c1    ZINC000169745472
Cc1nccc(B(O)O)c1Cl    ZINC000206059354
NC(N)=Nc1ccc(Cl)nn1    ZINC000013608829
Cc1cncc(B(O)O)c1Cl    ZINC000199689119
Nc1ccc(Cl)c(B(O)O)c1    ZINC000169978255
C=CNc1cc(F)cc(Cl)c1    ZINC001174780970
Cc1nc(Cl)ccc1B(O)O    ZINC000169745671
Cc1cc(B(O)O)cc(Cl)n1    ZINC000169955484
Fc1ccc2c(c1Cl)CCN2    ZINC000038530179
Cc1ccnc(Cl)c1B(O)O    ZINC000169855894
Fc1c2c(ccc1Cl)NCC2    ZINC000038530186
Fc1ccc(Cl)c2c1CCN2    ZINC000212501918
C=CNc1ccc(Cl)c(F)c1    ZINC001174784112
C=CNc1cc(F)ccc1Cl    ZINC001174782075
N=CNc1nc(N)cc(Cl)n1    ZINC001167864557
C=CNc1cccc(F)c1Cl    ZINC001174780713
Cc1cc(B(O)O)cnc1Cl    ZINC000169744888
Nc1ccc(Cl)cc1B(O)O    ZINC000169904403
Fc1cc2c(cc1Cl)NCC2    ZINC000038530176
Cc1cc(Cl)ncc1B(O)O    ZINC000169745719
N=CNc1cc(Cl)nc(N)n1    ZINC001157073449
Cc1nc(Cl)nnc1NC=N    ZINC001167865734
C=CNc1ccc(F)c(Cl)c1    ZINC001174781505
C=CNc1ccc(Cl)cc1F    ZINC001174782527
Cc1c(Cl)nccc1B(O)O    ZINC000206059314
Nc1cc(Cl)ccc1B(O)O    ZINC000169984276
Cc1nc(Cl)nc(NC=N)n1    ZINC001167865616
C=CNc1c(F)cccc1Cl    ZINC001174782737
Cc1ccc(B(O)O)c(Cl)n1    ZINC000169748050
C=CNc1ccc(F)cc1Cl    ZINC001174783463
C=CNc1cc(Cl)ccc1F    ZINC001174780471
C=CNc1cccc(Cl)c1F    ZINC001174782615
Cc1ncc(B(O)O)cc1Cl    ZINC000206069814
N=CNc1nnc(Cl)cc1N    ZINC001167863488
CCOc1cc(N)ccc1Cl    ZINC000038537101
CC[C@@H](O)c1ccc(Cl)nc1    ZINC000072225849
Cc1ccc(Cl)c(CO)c1N    ZINC000127596251
CN(C)c1ccc(Cl)cc1O    ZINC000095711925
NC[C@H](O)c1ccc(Cl)cc1    ZINC000001671533
CC(C)(O)c1ccc(Cl)nc1    ZINC000039246982
CO[C@@H](C)c1cccnc1Cl    ZINC001222699464
NCCOc1cccc(Cl)c1    ZINC000012428743
CNc1c(Cl)cccc1OC    ZINC000149179228
CNCc1cc(Cl)ccc1O    ZINC000019776789
N[C@H](CO)c1cccc(Cl)c1    ZINC000038124674
CC(C)Oc1ncccc1Cl    ZINC000034449107
OCCNc1ccccc1Cl    ZINC000001603437
COc1c(Cl)cccc1CN    ZINC000082867603
CCc1ccc(OC)nc1Cl    ZINC001249932337
COc1c(C)cc(Cl)cc1N    ZINC000071496662
CC(C)Oc1cnccc1Cl    ZINC000238163821
COc1ccc(CN)c(Cl)c1    ZINC000044249572
CNc1ccc(Cl)cc1OC    ZINC000015021246
CC[C@@H](O)c1ccnc(Cl)c1    ZINC000087545459
COc1cccc(Cl)c1CN    ZINC000020469920
CCc1cc(N)c(O)c(Cl)c1    ZINC000020134792
CCOc1ncc(C)cc1Cl    ZINC000150175200
CCCOc1ccc(Cl)nc1    ZINC000087543242
CCOc1cc(Cl)ccc1N    ZINC000004369377
COCc1cc(N)ccc1Cl    ZINC000036964820
CCOc1ccc(C)nc1Cl    ZINC000141188400
COCc1cc(Cl)ccc1N    ZINC000086549472
CC(C)(O)c1ccncc1Cl    ZINC000077032125
COCCc1ccncc1Cl    ZINC001249938565
Cc1cnc(CO)c(C)c1Cl    ZINC000033962719
CCOc1cccc(Cl)c1N    ZINC000060264528
Cc1cc(Cl)ncc1CCO    ZINC000072225898
CNc1cc(Cl)cc(CO)c1    ZINC000088613643
Cc1nc(Cl)ccc1CCO    ZINC000072225921
CCOc1c(N)cccc1Cl    ZINC000008730281
CCc1cnc(OC)c(Cl)c1    ZINC000145212294
NC[C@@H](O)c1cccc(Cl)c1    ZINC000002585994
Cc1cc(Cl)cc(CO)c1N    ZINC000079064025
CNc1cc(Cl)ccc1OC    ZINC000020048738
COc1cc(Cl)c(C)cc1N    ZINC000000145438
CCOc1cnc(Cl)cc1C    ZINC000306459347
CCc1cc(N)cc(Cl)c1O    ZINC000218716563
CNc1ccc(OC)c(Cl)c1    ZINC000020041159
CC(C)Oc1cncc(Cl)c1    ZINC000199719662
CCCOc1ncccc1Cl    ZINC000231375553
NCCOc1ccc(Cl)cc1    ZINC000004072701
Cc1cc(CCO)cnc1Cl    ZINC000072225875
CNc1cccc(CO)c1Cl    ZINC000902067759
COc1cc(Cl)c(N)cc1C    ZINC000116322765
NC[C@@H](O)c1ccccc1Cl    ZINC000002513182
OCCNc1cccc(Cl)c1    ZINC000020051066
CCOc1cc(C)c(Cl)cn1    ZINC000221597711
Cc1nc(Cl)ccc1[C@@H](C)O    ZINC000072225906
COc1ccc(N)c(Cl)c1C    ZINC000536953984
NC[C@@H](O)c1ccc(Cl)cc1    ZINC000002513178
OCCCc1ccc(Cl)nc1    ZINC000034222605
Cc1c[n+]([O-])c(C)c(C)c1Cl    ZINC000000161335
COc1cc(Cl)cc(C)c1N    ZINC000095932959
NC[C@H](O)c1ccccc1Cl    ZINC000006095452
Cc1cc(N)c(O)c(Cl)c1C    ZINC000020134806
