# Supplementary material for: Implementing a Scoring Function Based on Interaction Fingerprint for Autogrow4: Protein Kinase CK1δ as a Case Study
Source: Front Mol Biosci. 2022 Jul 7;9:909499. doi: 10.3389/fmolb.2022.909499 (PMC9301033; doi:10.3389/fmolb.2022.909499)
Supplement: Supplementary file 1 [file DataSheet1.ZIP › autogrow4-4.0.3/autogrow/operators/mutation/smiles_click_chem/reaction_libraries/robust_rxns/complementary_mol_dir/restricted_hydrazine_robust.smi]

CCNN    ZINC000038141551
C#CCNN    ZINC000034588915
C=CCNN    ZINC000019168383
NNC1CC1    ZINC000082046551
C=C(N)NN    ZINC000100039245
CC(C)NN    ZINC000019169386
CCCNN    ZINC000019167805
NNCCO    ZINC000019166957
NNCCF    ZINC000087774531
N#CCCNN    ZINC000019167211
NNC1CCC1    ZINC000020280978
C=C(C)CNN    ZINC000019171867
NNCC1CC1    ZINC000019803177
NNC1CNC1    ZINC000091692967
NNC1COC1    ZINC000072208826
CC(C)CNN    ZINC000019169388
CC[C@@H](C)NN    ZINC000019387004
CCCCNN    ZINC000088604383
CC[C@H](C)NN    ZINC000019387006
CC(C)(C)NN    ZINC000019167376
NNCC(N)=O    ZINC000019170174
NCCCNN    ZINC000044236556
C[C@H](CO)NN    ZINC000074942163
NNCCCO    ZINC000039331241
C[C@@H](CO)NN    ZINC000074942162
COCCNN    ZINC000019387498
C[C@H](O)CNN    ZINC000019167294
C[C@@H](O)CNN    ZINC000019168174
NNCC(F)F    ZINC000020475278
NNc1ncc[nH]1    ZINC000008628559
NNc1cc[nH]n1    ZINC000078413577
NNC12CC(C1)C2    ZINC000199776014
NNc1nnc[nH]1    ZINC000005522092
C[C@@H](CC#N)NN    ZINC000022995824
C[C@H](C#N)CNN    ZINC000034581998
C[C@H](CC#N)NN    ZINC000022995825
C[C@@H](C#N)CNN    ZINC000034582001
NNC(F)(F)F    ZINC000130963817
NNc1nnn[nH]1    ZINC000100158257
C[C@@H](NN)C1CC1    ZINC000019271455
C[C@H](NN)C1CC1    ZINC000019271458
C[C@H]1C[C@@H]1CNN    ZINC000019278889
C[C@H]1C[C@H]1CNN    ZINC000019278894
NNCC1CCC1    ZINC000019388747
C[C@@H]1C[C@@H]1CNN    ZINC000019278887
C[C@@H]1C[C@H]1CNN    ZINC000019278892
NNC1CCCC1    ZINC000019168297
NN[C@@H]1CCNC1    ZINC000095616413
NN[C@H]1CCNC1    ZINC000095616414
NN[C@H]1C[C@@H](O)C1    ZINC000713761470
NN[C@H]1CCOC1    ZINC000066351474
NN[C@H]1C[C@H](O)C1    ZINC000713753970
NN[C@@H]1CCOC1    ZINC000066351473
CCC[C@@H](C)NN    ZINC000019275710
CC(C)(C)CNN    ZINC000019803176
CC(C)[C@H](C)NN    ZINC000019282135
CC(C)[C@@H](C)NN    ZINC000019282133
CC(C)CCNN    ZINC000019269551
CCCCCNN    ZINC000019167149
CCC(C)(C)NN    ZINC000019170831
CCC(CC)NN    ZINC000019385882
CCC[C@H](C)NN    ZINC000019275712
CN(C)CCNN    ZINC000019168470
NNC1CSC1    ZINC000091692968
COC(=O)CNN    ZINC000019167160
NN[C@H]1C[C@@H](F)C1    ZINC000713754776
NN[C@H]1C[C@H](F)C1    ZINC000713795685
NNCCCCO    ZINC000036455515
COCCCNN    ZINC000037753623
CC[C@@H](O)CNN    ZINC000019168218
CC(C)(O)CNN    ZINC000037693458
CCOCCNN    ZINC000019171869
C[C@@H](CCO)NN    ZINC000060186436
CC[C@H](O)CNN    ZINC000019168215
CC[C@@H](CF)NN    ZINC000074942266
CC[C@H](CF)NN    ZINC000074942268
N#CC(C#N)=CNN    ZINC000001708045
NNc1ccccc1    ZINC000000388099
NNc1ccccn1    ZINC000000404420
NNc1cccnc1    ZINC000019737047
NNc1ccncc1    ZINC000001596462
NNc1ccncn1    ZINC000025491315
NNc1cccnn1    ZINC000021303107
NNc1ccnnc1    ZINC000026459841
NNc1cncnc1    ZINC000088189452
NNc1ncccn1    ZINC000017748851
NNc1cnccn1    ZINC000001402333
NNCc1ccco1    ZINC000019278843
NNCc1ccoc1    ZINC000019275663
Cn1nccc1NN    ZINC000095883674
Cn1ccnc1NN    ZINC000050605417
Cn1cc(NN)cn1    ZINC000082687706
Cn1ccc(NN)n1    ZINC000086782780
C#CCCCCNN    ZINC000104564509
NNCC12CC(C1)C2    ZINC000306959261
Cn1nncc1NN    ZINC000129246590
Cn1ncnc1NN    ZINC000253405132
Cn1cnnc1NN    ZINC000003194504
NNc1cc(N)[nH]n1    ZINC000004772536
NNCC(F)(F)F    ZINC000019166968
NNC1=CC(=O)OC1    ZINC000075518628
NNc1nc(N)n[nH]1    ZINC000005943499
NNc1nncn1N    ZINC000017878181
NNc1ncnn1N    ZINC000005605238
CC1(C)C[C@H]1CNN    ZINC000232890815
C[C@H]1CCC[C@@H]1NN    ZINC000078720766
NNCC1CCCC1    ZINC000019394097
C[C@H]1CC[C@@H](NN)C1    ZINC000070989808
C[C@@H](NN)C1(C)CC1    ZINC000082707666
C[C@@H]1CCC[C@@H]1NN    ZINC000078720763
C[C@@H]1CC[C@H](NN)C1    ZINC000070989801
C[C@@H](NN)C1CCC1    ZINC000088189454
CC1(C)CC(NN)C1    ZINC000306637025
C[C@@H]1CCC[C@H]1NN    ZINC000078720767
C[C@H](NN)C1CCC1    ZINC000088189453
C[C@H](NN)C1(C)CC1    ZINC000082707665
C[C@H]1CC[C@H](NN)C1    ZINC000070989803
C[C@H]1CCC[C@H]1NN    ZINC000078720770
NNC1CCCCC1    ZINC000019169459
CC1(C)C[C@@H]1CNN    ZINC000232941051
CC1(CNN)CCC1    ZINC000306346500
C[C@@H]1CC[C@@H](NN)C1    ZINC000070989806
NNc1nccs1    ZINC000002555415
NNc1nonc1N    ZINC000005344148
NNC1CCNCC1    ZINC000019168381
NN[C@@H]1CCCNC1    ZINC000095616416
NN[C@H]1CCCNC1    ZINC000095616415
NNC[C@H]1CCOC1    ZINC000019398302
NNC[C@@H]1CCCO1    ZINC000019171881
NN[C@H]1CCCOC1    ZINC000070535876
NNC1CCOCC1    ZINC000089222928
NN[C@@H]1CCC[C@@H]1O    ZINC000037693454
NN[C@@H]1CCCOC1    ZINC000070535877
CO[C@H]1C[C@@H](NN)C1    ZINC000710681158
NNC[C@H]1CCCO1    ZINC000019171884
NN[C@H]1CCC[C@H]1O    ZINC000037693452
NNC[C@@H]1CCOC1    ZINC000019398301
CO[C@H]1C[C@H](NN)C1    ZINC000710681174
NN[C@H]1CCC[C@@H]1O    ZINC000037693453
NN[C@@H]1CCC[C@H]1O    ZINC000036720722
COC1CC(NN)C1    ZINC000234667754
CCCCCCNN    ZINC000019167351
CCC[C@H](C)CNN    ZINC000020252014
CCC[C@@H](C)CNN    ZINC000020252012
CC(C)C[C@H](C)NN    ZINC000019273005
CCC(CC)CNN    ZINC000019271054
CC[C@@H](C)[C@H](C)NN    ZINC000037745359
C[C@H](NN)C(C)(C)C    ZINC000019403482
C[C@@H](NN)C(C)(C)C    ZINC000019403479
CC(C)(C)CCNN    ZINC000019269377
CC[C@@H](C)[C@@H](C)NN    ZINC000037745357
CC[C@H](C)[C@@H](C)NN    ZINC000037745358
CC[C@H](NN)C(C)C    ZINC000037755118
CC(C)C[C@@H](C)NN    ZINC000019273002
CC[C@@H](NN)C(C)C    ZINC000037755119
CC[C@H](C)[C@H](C)NN    ZINC000037745360
CN(C)CCCNN    ZINC000019167694
NN[C@@H]1CCSC1    ZINC000019398103
NN[C@H]1CCSC1    ZINC000019398105
C[C@H](CC(=O)O)NN    ZINC000088189437
CC[C@@H](NN)C(=O)O    ZINC000019168171
C[C@@H](CC(=O)O)NN    ZINC000088189436
CCOC(=O)CNN    ZINC000090471641
CC[C@H](NN)C(=O)O    ZINC000019167259
NNCC1CC(F)C1    ZINC000072208880
CC(C)(O)CCNN    ZINC000038362819
C[C@H](CCCO)NN    ZINC000104560063
CC(C)(CO)CNN    ZINC000096663671
CC(C)OCCNN    ZINC000049259373
C[C@@H](CCCO)NN    ZINC000104560060
CSC[C@H](C)NN    ZINC000104560978
CSC[C@@H](C)NN    ZINC000104560980
NNC1CC(F)(F)C1    ZINC000258652238
Cc1cccc(NN)c1    ZINC000000153125
NNCc1ccccc1    ZINC000019166973
Cc1ccccc1NN    ZINC000000085252
Cc1ccc(NN)cc1    ZINC000000153114
NNc1cccc(N)c1    ZINC000104532919
Cc1cccc(NN)n1    ZINC000011567888
Cc1ccncc1NN    ZINC000038883359
Cc1cc(NN)ccn1    ZINC000019090968
Cc1ccc(NN)nc1    ZINC000006755403
NNCc1ccncc1    ZINC000019169056
Cc1cncc(NN)c1    ZINC000072230825
Cc1cnccc1NN    ZINC000019089984
NNCc1ccccn1    ZINC000019172755
Cc1cccnc1NN    ZINC000008626507
Cc1ccnc(NN)c1    ZINC000011567887
NNc1ccccc1N    ZINC000006661295
Cc1ccc(NN)cn1    ZINC000021298527
NNCc1cccnc1    ZINC000020283463
Cc1ncccc1NN    ZINC000039051211
NNc1cccc(O)c1    ZINC000034276250
Cc1ccc(NN)nn1    ZINC000011567889
NNCc1cncnc1    ZINC000072193725
Cc1cnc(NN)cn1    ZINC000039957372
Cc1ccnc(NN)n1    ZINC000025491319
Cc1ccnnc1NN    ZINC000091365488
NNc1cc(N)ccn1    ZINC000227676098
Cc1cnnc(NN)c1    ZINC000205175613
NNCc1ccncn1    ZINC000070533966
Cc1nccnc1NN    ZINC000008649797
NNc1ncccc1N    ZINC000039212696
NNc1ccc(N)cn1    ZINC000072230901
Cc1cc(NN)ncn1    ZINC000025491323
NNCc1ncccn1    ZINC000054458745
Cc1nccc(NN)n1    ZINC000039053117
NNCc1ccnnc1    ZINC000078643583
Cc1cncc(NN)n1    ZINC000075759764
NNc1cccc(N)n1    ZINC000072230898
NNCc1cccnn1    ZINC000095743198
NNCc1cnccn1    ZINC000095093512
C[n+]1ccc(NN)cc1    ZINC000001578211
C[n+]1ccccc1NN    ZINC000197960959
NNc1cc(O)ccn1    ZINC000162527015
NNc1cccc(=O)[nH]1    ZINC000087879858
NNc1ncccc1O    ZINC000072230691
NNc1ccc(O)cn1    ZINC000082413849
NNc1ccc[nH]c1=O    ZINC000095097658
NNc1cc[nH]c(=O)c1    ZINC000034104262
NNc1ccc(=O)[nH]c1    ZINC000225740712
NNc1ccc[n+]([O-])c1    ZINC000039116636
NNc1c[nH]ccc1=O    ZINC000034260165
C[C@H](NN)c1ccc[nH]1    ZINC000104558893
C[C@@H](NN)c1ccc[nH]1    ZINC000104558899
NNc1cc(=O)[nH]cn1    ZINC000013303321
NNc1nc(=O)cc[nH]1    ZINC000001188491
NNc1cc[nH]c(=O)n1    ZINC000002573535
NNc1ccccc1F    ZINC000000153109
NNc1cccc(F)c1    ZINC000000164739
NNc1ccc(F)cc1    ZINC000000085251
NNc1ncnc(N)n1    ZINC000022126365
Cc1occc1CNN    ZINC000019279085
Cc1ccoc1CNN    ZINC000019397659
C[C@@H](NN)c1ccco1    ZINC000019402553
Cc1ccc(CNN)o1    ZINC000019399672
C[C@H](NN)c1ccco1    ZINC000019402556
Cn1ccc(CNN)n1    ZINC000123805086
Cn1ccnc1CNN    ZINC000040539529
Cn1cc(CNN)cn1    ZINC000020075416
Cc1cc(NN)n(C)n1    ZINC000143468777
Cc1cnc(NN)n1C    ZINC000408717386
NNCCn1cccn1    ZINC000049313951
Cn1cncc1CNN    ZINC000044076364
Cc1cn(C)c(NN)n1    ZINC000144010199
CCn1nccc1NN    ZINC000130967169
CCn1ccnc1NN    ZINC000050607990
Cc1cnn(C)c1NN    ZINC000306196464
NN[C@@H]1C[C@H]2CC[C@H]1C2    ZINC000101800418
NN[C@H]1C[C@H]2CC[C@@H]1C2    ZINC000019170066
NN[C@H]1C[C@H]2CC[C@H]1C2    ZINC000100471107
NNC(C1CC1)C1CC1    ZINC000160774408
NN[C@H]1C[C@@H]2CC[C@H]1C2    ZINC000019170062
NN[C@H]1C[C@@H]2CC[C@@H]1C2    ZINC000100471103
NNc1nc(=O)cn[nH]1    ZINC000016955996
NNc1ncccc1F    ZINC000016158483
NNc1ccncc1F    ZINC000039050827
NNc1cccnc1F    ZINC000104555027
NNc1cccc(F)n1    ZINC000001387409
NNc1ccc(F)nc1    ZINC000071250434
NNc1cncc(F)c1    ZINC000123220591
NNc1ccc(F)cn1    ZINC000036226165
NNc1ccnc(F)c1    ZINC000021987578
NNc1cc(F)ccn1    ZINC000021987580
Cc1nnc(NN)n1C    ZINC000028531983
CCn1ncnc1NN    ZINC000306482374
NN[C@@H]1CN2CC[C@H]1C2    ZINC000082095285
NN[C@H]1CN2CC[C@H]1C2    ZINC000253380210
NNCc1ccsc1    ZINC000019399364
NNCc1cccs1    ZINC000019263370
NNc1ccc(F)nn1    ZINC000575441840
NNc1cncc(F)n1    ZINC000095221344
C[C@@H](NN)C(F)(F)F    ZINC000085343196
NNCCC(F)(F)F    ZINC000070206020
C[C@H](NN)C(F)(F)F    ZINC000085343193
Cc1nnc(NN)n1N    ZINC000003126204
CCn1nnnc1NN    ZINC000072226931
NNC1CCCCCC1    ZINC000019401378
CC1(C)CCC[C@@H]1NN    ZINC000078720828
C[C@H]1CCCC[C@@H]1NN    ZINC000019391459
C[C@@H]1CCC[C@@H](NN)C1    ZINC000019279981
CC[C@@H]1CC[C@@H](NN)C1    ZINC000038765111
C[C@@H]1CCCC[C@@H]1NN    ZINC000019391457
CC[C@H]1CC[C@H](NN)C1    ZINC000038765109
C[C@H]1CCC[C@@H](NN)C1    ZINC000019279983
CC[C@@H]1CC[C@H](NN)C1    ZINC000038765107
C[C@@H]1CCC[C@H](NN)C1    ZINC000019279984
CC1(C)CCC[C@H]1NN    ZINC000078720829
C[C@H](NN)C1CCCC1    ZINC000054081970
CC1CCC(NN)CC1    ZINC000019279920
C[C@@H]1CCCC[C@H]1NN    ZINC000019391463
NNCCC1CCCC1    ZINC000019398181
CC[C@H]1CC[C@@H](NN)C1    ZINC000038765112
C[C@H]1CCC[C@H](NN)C1    ZINC000019279987
C[C@@H](NN)C1CCCC1    ZINC000054081972
NNCC1CCCCC1    ZINC000019172733
C[C@H]1CCCC[C@H]1NN    ZINC000019391465
Cc1csc(NN)n1    ZINC000001588808
NNCCN1CCCC1    ZINC000019167581
NNCC1CCNCC1    ZINC000085419118
CN1CCC(NN)CC1    ZINC000019172864
Cc1nnc(NN)s1    ZINC000009584705
NNc1n[nH]c(=O)n1N    ZINC000006494789
C[C@H]1CO[C@@H](CNN)C1    ZINC000256051729
NN[C@@H]1CCCC[C@H]1O    ZINC000019737431
CCO[C@H]1C[C@H](NN)C1    ZINC000216655818
NNCC1CCOCC1    ZINC000019172736
CCO[C@H]1C[C@H](NN)C1    ZINC000238855211
C[C@H]1C[C@H](NN)CCO1    ZINC000059622650
C[C@@H]1CO[C@@H](CNN)C1    ZINC000256051728
C[C@H]1CO[C@H](CNN)C1    ZINC000256051730
C[C@H]1C[C@@H](NN)CCO1    ZINC000059622652
NNC[C@@H]1CCCCO1    ZINC000036230951
NNC[C@H]1CCCOC1    ZINC000062230329
C[C@@H]1C[C@@H](NN)CCO1    ZINC000059622651
NNC1CCC(O)CC1    ZINC000104541539
C[C@@H]1CO[C@H](CNN)C1    ZINC000256051731
NNC[C@@H]1CCCOC1    ZINC000062230330
CCOC1CC(NN)C1    ZINC000230444295
NN[C@H]1CCCC[C@@H]1O    ZINC000037693456
NNC[C@H]1CCCCO1    ZINC000036230952
C[C@@H]1C[C@H](NN)CCO1    ZINC000059622648
CCC[C@H](NN)C(C)C    ZINC000104571272
C[C@@H](CC(C)(C)C)NN    ZINC000104558864
CCC[C@H](CC)CNN    ZINC000104566780
CC[C@@H](NN)C(C)(C)C    ZINC000021985693
CC[C@H](NN)C(C)(C)C    ZINC000021985695
CCC[C@@H](NN)C(C)C    ZINC000104571277
C[C@H](CC(C)(C)C)NN    ZINC000104558869
CCC[C@@H](CC)CNN    ZINC000104566777
CCCCCCCNN    ZINC000095777455
CC(C)CC[C@H](C)NN    ZINC000019396858
CC(C)CC[C@@H](C)NN    ZINC000019396855
CN(C)C(=O)CCNN    ZINC000034187931
CCN(CC)CCNN    ZINC000019167078
CN/C(=C/[N+](=O)[O-])NN    ZINC000001385212
C[C@@H]1SCC[C@@H]1NN    ZINC000104557704
C[C@@H]1SCC[C@H]1NN    ZINC000104557696
NNC1CCSCC1    ZINC000042335272
NNC[C@@H]1CCSC1    ZINC000069981673
C[C@H]1SCC[C@@H]1NN    ZINC000104557701
NNC[C@H]1CCSC1    ZINC000069981677
C[C@H]1SCC[C@H]1NN    ZINC000104557692
CCOC(=O)CCNN    ZINC000040538488
COC(=O)C(C)(C)NN    ZINC000039072762
NNC[C@H]1COCCO1    ZINC000055298530
CC(C)[C@H](NN)C(=O)O    ZINC000019168032
CC(C)[C@@H](NN)C(=O)O    ZINC000019167055
NNC[C@@H]1COCCO1    ZINC000055298528
NNc1nc(Cl)n[nH]1    ZINC000075524679
N#Cc1ccc(NN)cc1    ZINC000000396173
N#Cc1ccccc1NN    ZINC000002243458
N#Cc1cccc(NN)c1    ZINC000004218932
N#Cc1ccc(NN)nc1    ZINC000020285773
N#Cc1ccnc(NN)c1    ZINC000019386787
N#Cc1cccnc1NN    ZINC000014807986
N#Cc1cccc(NN)n1    ZINC000081595020
N#Cc1ccc(NN)cn1    ZINC000072230697
NN[C@@H]1CCC[C@@H]1Cl    ZINC000104555126
NN[C@@H]1CCC[C@H]1Cl    ZINC000104555117
NN[C@H]1CCC[C@@H]1Cl    ZINC000104555121
NN[C@H]1CCC[C@H]1Cl    ZINC000104555112
CCSC[C@@H](C)NN    ZINC000104572306
CSCC[C@H](C)NN    ZINC000104561012
CCSC[C@H](C)NN    ZINC000104572310
CSCC[C@@H](C)NN    ZINC000104561015
COCC(COC)NN    ZINC000168103028
N#Cc1cnc(NN)nc1    ZINC000001391058
N#Cc1nccc(NN)n1    ZINC000094993093
CSC[C@H](O)CNN    ZINC000019170692
CSC[C@@H](O)CNN    ZINC000019170694
NNCC1CC(F)(F)C1    ZINC000169277971
Cc1cccc(C)c1NN    ZINC000000091946
CCc1cccc(NN)c1    ZINC000002546162
Cc1ccc(CNN)cc1    ZINC000019168021
CCc1ccccc1NN    ZINC000000154746
Cc1cccc(CNN)c1    ZINC000019171864
NNCCc1ccccc1    ZINC000019166991
Cc1ccccc1CNN    ZINC000019171889
Cc1cccc(NN)c1C    ZINC000000153204
Cc1ccc(C)c(NN)c1    ZINC000000389494
C[C@H](NN)c1ccccc1    ZINC000019171194
C[C@@H](NN)c1ccccc1    ZINC000019167353
Cc1ccc(NN)c(C)c1    ZINC000000085238
CCc1ccc(NN)cc1    ZINC000000088612
Cc1ccc(NN)cc1C    ZINC000000153203
Cc1cc(C)cc(NN)c1    ZINC000002169262
C[C@@H](NN)c1ccncc1    ZINC000019385725
Cc1cc(CNN)ccn1    ZINC000049581946
NNCCc1ccncc1    ZINC000019168812
C[C@H](NN)c1ccccn1    ZINC000019268596
Cc1cnc(NN)c(C)c1    ZINC000238532887
Cc1cc(NN)cc(C)n1    ZINC000026460138
C[C@H](NN)c1cccnc1    ZINC000019268438
C[C@@H](NN)c1cccnc1    ZINC000019268437
NNCCc1ccccn1    ZINC000019168741
C[C@@H](NN)c1ccccn1    ZINC000019268594
Cc1cccc(CNN)n1    ZINC000019272375
Cc1ccc(CNN)cn1    ZINC000019395204
NNCCc1cccnc1    ZINC000063222137
C[C@H](NN)c1ccncc1    ZINC000019385727
CS(=O)(=O)CCNN    ZINC000037935192
Cc1nc(C#N)c(NN)o1    ZINC000000533545
Cc1ccc(NN)c(O)c1    ZINC000036462382
COc1ccc(NN)cc1    ZINC000000088604
NNCc1ccc(O)cc1    ZINC000019172835
COc1ccccc1NN    ZINC000000078213
NNc1cccc(CO)c1    ZINC000038522623
COc1cccc(NN)c1    ZINC000001569910
NNCc1cccc(O)c1    ZINC000019168421
NNc1ccccc1CO    ZINC000104565631
Cc1c(O)cccc1NN    ZINC000104566804
NNc1ccc(CO)cc1    ZINC000000901891
Cc1ccc(O)c(NN)c1    ZINC000039157216
Cc1cc(C)nc(NN)n1    ZINC000000139160
Cc1cnc(CNN)cn1    ZINC000096125959
Cc1cnc(NN)c(N)c1    ZINC000095494839
Cc1cc(NN)nc(C)n1    ZINC000000157903
Cc1nccc(CNN)n1    ZINC000124768350
C[C@@H](NN)c1cnccn1    ZINC000070465648
C[C@H](NN)c1cnccn1    ZINC000070465647
NNCCS(N)(=O)=O    ZINC000020470614
COc1ccc(NN)nc1    ZINC000082410539
NNCOc1cccnc1    ZINC000198858883
COc1ncccc1NN    ZINC000039051209
COc1ccncc1NN    ZINC000034260166
COc1cccc(NN)n1    ZINC000034754624
COc1ccc(NN)cn1    ZINC000021982254
COc1cccnc1NN    ZINC000036222744
COc1ccnc(NN)c1    ZINC000104556229
Cc1nnc(NN)nc1C    ZINC000016955994
Cc1ncnc(NN)c1N    ZINC000008615123
C[C@@H](NN)c1cccn1C    ZINC000104558860
C[C@H](NN)c1cccn1C    ZINC000104558855
COc1cncc(NN)n1    ZINC000039957376
COc1cnc(NN)cn1    ZINC000075759797
COc1nccnc1NN    ZINC000032179449
COc1ccnc(NN)n1    ZINC000000330579
Cc1cc(=O)[nH]c(NN)n1    ZINC000018127634
Cn1ccnc(NN)c1=O    ZINC000061747259
Cc1nc(NN)cc(=O)[nH]1    ZINC000039053354
COc1ccc(NN)nn1    ZINC000010151793
COc1cncnc1NN    ZINC000034133474
Cc1cc(F)ccc1NN    ZINC000019401252
NNCc1cccc(F)c1    ZINC000019171905
Cc1c(F)cccc1NN    ZINC000016159868
Cc1cccc(F)c1NN    ZINC000095883578
Cc1ccc(F)cc1NN    ZINC000000153119
Cc1cc(NN)ccc1F    ZINC000061118035
NNCc1ccc(F)cc1    ZINC000019171876
Cc1ccc(NN)c(F)c1    ZINC000002546166
NNCc1ccccc1F    ZINC000019171896
Cc1ccc(F)c(NN)c1    ZINC000012404926
Cc1ccc(NN)cc1F    ZINC000002243288
Cc1cccc(NN)c1F    ZINC000084929593
Cc1nc(N)nc(NN)n1    ZINC000002510251
NNc1ccnc(NN)n1    ZINC000004706049
CC[C@@H](NN)c1ccco1    ZINC000054106712
CC[C@H](NN)c1ccco1    ZINC000054106711
Cc1cc(CNN)c(C)o1    ZINC000019386617
Cc1ccc([C@H](C)NN)o1    ZINC000019403095
Cc1ccc([C@@H](C)NN)o1    ZINC000019403092
NNCCCn1ccnc1    ZINC000049327539
CCn1c(C)cnc1NN    ZINC000017773968
C[C@@H](NN)c1cnn(C)c1    ZINC000044500863
C[C@H](NN)c1cnn(C)c1    ZINC000044500861
CC(C)n1nccc1NN    ZINC000300772610
CCCn1nccc1NN    ZINC000130974297
CCn1cc(C)nc1NN    ZINC000408716655
CCn1nc(C)cc1NN    ZINC000408715177
NNc1nc(N)cc(=O)[nH]1    ZINC000036644131
Cc1n[nH]c(=O)nc1NN    ZINC000001245927
Cc1n[nH]c(NN)nc1=O    ZINC000008951610
NNc1cc(=O)nc(N)[nH]1    ZINC000017301927
Cc1nc(NN)ccc1F    ZINC000095830501
Cc1cc(F)cnc1NN    ZINC000095830499
Cc1ccc(F)c(NN)n1    ZINC000104569043
Cc1ccnc(NN)c1F    ZINC000104570070
Cc1cnc(NN)c(F)c1    ZINC000104569053
CC(C)n1ncnc1NN    ZINC000307345167
NNc1cccc(Cl)c1    ZINC000000085247
NNc1ccccc1Cl    ZINC000000085239
NNc1ccc(Cl)cc1    ZINC000000088600
NNc1ccc(=S)[nH]n1    ZINC000002273181
NNc1c[nH]c(=O)[nH]c1=O    ZINC000028047607
NNc1cc(=O)[nH]c(=O)[nH]1    ZINC000002573586
Cc1ccsc1CNN    ZINC000019271386
Cc1ccc(CNN)s1    ZINC000019413030
NNCCc1cccs1    ZINC000019265147
C[C@H](NN)c1cccs1    ZINC000019407112
C[C@@H](NN)c1cccs1    ZINC000019407110
NNc1nc(N)[nH]c(=O)n1    ZINC000022126362
NNc1nnc(NN)nn1    ZINC000090469487
C[C@H](CNN)C(F)(F)F    ZINC000096663616
C[C@@H](CNN)C(F)(F)F    ZINC000096663615
C[C@H]1OC/C(=C\NN)C1=O    ZINC000000159677
C[C@@H]1OC/C(=C\NN)C1=O    ZINC000000159673
NNCc1ccc(CO)o1    ZINC000096663672
CCCn1nnnc1NN    ZINC000072226933
CC(C)n1nnnc1NN    ZINC000072226932
CCc1nnc(NN)n1N    ZINC000003133970
C[C@@H]1CC(NN)C[C@@H](C)C1    ZINC000078720859
C[C@@H]1CCC[C@H](NN)[C@@H]1C    ZINC000078675728
C[C@@H]1CC[C@@H](NN)C[C@H]1C    ZINC000252464306
C[C@@H]1CC[C@H](NN)C[C@@H]1C    ZINC000078720840
C[C@H]1C[C@H](NN)C[C@@H](C)C1    ZINC000252464089
C[C@H]1CC(NN)C[C@H](C)C1    ZINC000078720861
NNC1CCCCCCC1    ZINC000019283020
C[C@@H](NN)C1CCCCC1    ZINC000019168791
C[C@@H]1CCC[C@@H](NN)[C@@H]1C    ZINC000078675731
CC[C@H]1CCCC[C@@H]1NN    ZINC000082657699
CCC1CCC(NN)CC1    ZINC000019274372
C[C@@H]1CCC[C@@H](C)C1NN    ZINC000019264588
CC[C@H]1CCCC[C@H]1NN    ZINC000082657701
C[C@@H]1CCC[C@@H](NN)[C@H]1C    ZINC000252208414
C[C@H]1CCC[C@H](C)C1NN    ZINC000019264592
CC1(C)CCC[C@H](NN)C1    ZINC000079981063
C[C@@H]1CC[C@@H](NN)C[C@@H]1C    ZINC000078720844
NNCCC1CCCCC1    ZINC000020252016
CC1(C)CCC(NN)CC1    ZINC000070651435
CC[C@@H]1CCCC[C@H]1NN    ZINC000082657700
C[C@H](NN)C1CCCCC1    ZINC000019168789
CC1(C)CCCC[C@H]1NN    ZINC000078720746
CC1(C)CCCC[C@@H]1NN    ZINC000078720743
CC[C@@H]1CCCC[C@@H]1NN    ZINC000082657698
C[C@@H]1CCC[C@H](NN)[C@H]1C    ZINC000252208413
C[C@@H]1CCC[C@H](C)[C@H]1NN    ZINC000252108798
CC1(C)CCC[C@@H](NN)C1    ZINC000079981066
C[C@@H]1CC[C@H](NN)C[C@H]1C    ZINC000252464307
NNc1cccc(Cl)n1    ZINC000000168495
NNc1ccnc(Cl)c1    ZINC000021982252
NNc1cccnc1Cl    ZINC000039051799
NNc1ccncc1Cl    ZINC000059281711
NNc1ncccc1Cl    ZINC000001399821
NNc1ccc(Cl)nc1    ZINC000022200171
NNc1cc(Cl)ccn1    ZINC000071791149
NNc1cnccc1Cl    ZINC000039050328
NNc1ccc(Cl)cn1    ZINC000008729997
NNc1cncc(Cl)c1    ZINC000224083988
NNc1n[nH]c(=O)[nH]c1=O    ZINC000018189881
Cc1nc(NN)sc1C    ZINC000006678096
Cc1ncsc1CNN    ZINC000019413306
NNc1cc(F)nc(N)n1    ZINC000034633358
NNc1ncc(F)c(N)n1    ZINC000009189735
CCN1CCC(NN)CC1    ZINC000019400158
CN1CCC[C@@H]1CCNN    ZINC000019172743
NNCCN1CCCCC1    ZINC000019171907
NNCCCN1CCCC1    ZINC000049332192
CN1CCC[C@H]1CCNN    ZINC000019172745
NNc1cnc(Cl)cn1    ZINC000034752451
NNc1ccnc(Cl)n1    ZINC000021299563
NNc1ncncc1Cl    ZINC000000967357
NNc1ncc(Cl)cn1    ZINC000026441083
NNc1cc(Cl)cnn1    ZINC001772574340
NNc1cncc(Cl)n1    ZINC000020282017
NNc1nccnc1Cl    ZINC000001561153
NNc1ccc(Cl)nn1    ZINC000001225177
NNc1cnnc(Cl)c1    ZINC000141654473
NNc1cc(Cl)ncn1    ZINC000008615712
NNc1nc([N+](=O)[O-])n[nH]1    ZINC000085343293
NNc1ncc(F)c(=O)[nH]1    ZINC000087879892
NNc1c(F)cccc1F    ZINC000002243111
NNc1ccc(F)cc1F    ZINC000000153133
NNc1cc(F)ccc1F    ZINC000000153197
NNc1ccc(F)c(F)c1    ZINC000002243112
NNc1cc(F)cc(F)c1    ZINC000000404219
NNc1cccc(F)c1F    ZINC000039332306
NNC[C@@H](O)C(F)(F)F    ZINC000082680415
NNC[C@H](O)C(F)(F)F    ZINC000082680414
CC1(C)CCO[C@H]1CNN    ZINC000256050301
C[C@@H]1C[C@@H](NN)C[C@H](C)O1    ZINC000251757254
CC1(C)CCO[C@@H]1CNN    ZINC000256050302
CO[C@@H]1CCCC[C@H]1NN    ZINC000104567845
CC1(C)CC[C@@H](CNN)O1    ZINC000166055079
C[C@H](NN)C1CCOCC1    ZINC000167132648
C[C@H]1CC(NN)C[C@H](C)O1    ZINC000123326414
CC1(C)CO[C@H](CNN)C1    ZINC000256054907
C[C@@H](NN)C1CCOCC1    ZINC000167132745
CC1(C)CO[C@@H](CNN)C1    ZINC000256054908
CC1(C)C[C@H](NN)CCO1    ZINC000039427406
CC1(C)C[C@@H](NN)CCO1    ZINC000039427407
CO[C@H]1CCCC[C@@H]1NN    ZINC000104567841
COC1CCC(NN)CC1    ZINC000131283090
C[C@@H]1CC(NN)C[C@@H](C)O1    ZINC000123326589
CO[C@H]1CCCC[C@H]1NN    ZINC000104567849
CC1(C)CC[C@H](CNN)O1    ZINC000166054953
CO[C@@H]1CCCC[C@@H]1NN    ZINC000104567836
NNCCN1CCNCC1    ZINC000037406172
CCC[C@@H](CC(C)C)NN    ZINC000104572270
CC[C@H](C[C@@H](C)CC)NN    ZINC000019390248
CCCC[C@@H](CC)CNN    ZINC000020482182
CC(C)CCC[C@@H](C)NN    ZINC000019168769
CCC[C@@H](CNN)C(C)C    ZINC000104565713
CCC[C@H](CNN)C(C)C    ZINC000104565718
CC(C)CCC[C@H](C)NN    ZINC000019168772
CCCC[C@H](CC)CNN    ZINC000020482185
CCCC(CCC)CNN    ZINC000090416376
CC[C@H](C)C[C@H](CC)NN    ZINC000019390253
CC[C@@H](C)C[C@H](CC)NN    ZINC000019390251
CCCCCCCCNN    ZINC000085534204
CCCCCC[C@H](C)NN    ZINC000019167664
CCC[C@H](CC(C)C)NN    ZINC000104572276
CCC[C@@H](NN)C(C)(C)C    ZINC000104572288
CCC[C@H](NN)C(C)(C)C    ZINC000104572283
CCCCCC[C@@H](C)NN    ZINC000019168143
CC[C@@H](C)C[C@@H](CC)NN    ZINC000019390245
NNc1ncc(F)cc1F    ZINC000016158485
NNc1cc(F)nc(F)c1    ZINC000016159843
NNc1nccc(F)c1F    ZINC000096171577
NNc1cc(F)cc(F)n1    ZINC000021990761
NNc1nc(F)ccc1F    ZINC000095470404
NNCCN1CCOCC1    ZINC000019171887
NN[C@@H]1NC=CN=C1Cl    ZINC000095902211
Cc1n[nH]c(NN)c1Cl    ZINC000001233068
NN[C@H]1NC=CN=C1Cl    ZINC000095902212
NNc1n[nH]c(=S)n1N    ZINC000012958520
NNCC1CCSCC1    ZINC000200984974
CC[C@@H](C)[C@H](NN)C(=O)O    ZINC000019167355
CC(C)(C)OC(=O)CNN    ZINC000034536713
CC1(C)OC[C@@H](CNN)O1    ZINC000071773669
CC[C@H](C)[C@@H](NN)C(=O)O    ZINC000019167365
CC[C@@H](C)[C@@H](NN)C(=O)O    ZINC000019167361
CC[C@H](C)[C@H](NN)C(=O)O    ZINC000019167358
CC1(C)OC[C@H](CNN)O1    ZINC000071773668
CC[C@H](CCOC)CNN    ZINC000085396700
CC[C@@H](CCOC)CNN    ZINC000085396698
Cn1nc(Cl)nc1NN    ZINC000066324227
NNc1ccc2[nH]ccc2c1    ZINC000045817263
N#Cc1cccc(CNN)c1    ZINC000019407386
Cc1c(C#N)cccc1NN    ZINC000001724138
N#CCc1ccc(NN)cc1    ZINC000001711379
N#Cc1ccc(CNN)cc1    ZINC000019171879
NCCC[C@H](NN)C(=O)O    ZINC000019168351
NCCC[C@@H](NN)C(=O)O    ZINC000019167013
NN[C@H]1NNC(=S)N1N    ZINC000019171204
NN[C@@H]1NNC(=S)N1N    ZINC000019172873
NNc1ccc2cn[nH]c2c1    ZINC000089197317
NNc1ccn2ccnc2c1    ZINC001776011348
NNc1nc2ccccc2[nH]1    ZINC000001668389
NNc1ccn2cncc2c1    ZINC001776011314
NNc1ccc2[nH]ncc2c1    ZINC000072233091
NNc1cccc2cn[nH]c21    ZINC000238582357
NNc1cccc2[nH]cnc21    ZINC000045238304
Cc1cnc(NN)c(C#N)c1    ZINC000054159006
NNc1ccc2cncn2c1    ZINC001776011328
NN[C@H]1CCCC[C@H]1Cl    ZINC000104558821
NN[C@@H]1CCCC[C@H]1Cl    ZINC000104558812
NN[C@H]1CCCC[C@@H]1Cl    ZINC000104558817
NN[C@@H]1CCCC[C@@H]1Cl    ZINC000104558808
NN[C@@H]1CCc2ccccc21    ZINC000019395945
NNc1ccc2c(c1)CCC2    ZINC000002546168
NNC/C=C/c1ccccc1    ZINC000034077603
NNC1Cc2ccccc2C1    ZINC000019172867
NN[C@H]1CCc2ccccc21    ZINC000019395948
CCOC(CNN)OCC    ZINC000019167036
NNc1nccc2occc21    ZINC000104080422
NNc1nc2ccccc2o1    ZINC000005011791
NNc1ccnc2[nH]ncc21    ZINC000004771838
NNc1ccc2nccn2n1    ZINC000005374504
NNc1nc2ccncc2[nH]1    ZINC000039384912
NNc1ccc2cn[nH]c2n1    ZINC000089157583
NNc1ncnc2[nH]ccc21    ZINC000021015095
NNc1ccc2c(n1)CCC2    ZINC000096125930
NN[C@H]1CCS(=O)(=O)C1    ZINC000019167748
NN[C@@H]1CCS(=O)(=O)C1    ZINC000019167751
NNc1nncc2occc21    ZINC000021017897
NNc1ncnc2n[nH]cc21    ZINC000018208063
NNc1ncnc2[nH]cnc21    ZINC000002383126
NNc1ccc2nncn2n1    ZINC000004785566
NNc1nccc2ncnn21    ZINC000026894645
NNc1ccc2c(c1)OCC2    ZINC000225812557
NNc1ccc2c(c1)CCO2    ZINC000039115907
NN[C@H]1COc2ccccc21    ZINC000104562327
CC(=O)c1ccc(NN)cc1    ZINC000003676532
NN[C@@H]1COc2ccccc21    ZINC000104562323
COCCSCCNN    ZINC000085396694
NNc1nccnc1C1CC1    ZINC000017935697
NNc1ccc(C2CC2)nn1    ZINC000054931308
NNC1CCC(F)(F)CC1    ZINC000096032274
NNC[C@H]1CCCC1(F)F    ZINC000307603967
NNC[C@@H]1CCCC1(F)F    ZINC000307603968
Cc1ccc(C)c(CNN)c1    ZINC000019410357
Cc1cccc(CNN)c1C    ZINC000019388677
CCc1ccc(CNN)cc1    ZINC000019163380
Cc1cccc([C@H](C)NN)c1    ZINC000041046819
Cc1ccccc1CCNN    ZINC000019168031
Cc1ccc(CNN)cc1C    ZINC000019406726
Cc1ccc([C@@H](C)NN)cc1    ZINC000019405073
C[C@@H](CNN)c1ccccc1    ZINC000019168077
CC(C)c1cccc(NN)c1    ZINC000002572337
Cc1cccc([C@@H](C)NN)c1    ZINC000041046818
CC(C)c1ccc(NN)cc1    ZINC000000153134
CCc1cccc(C)c1NN    ZINC000000085255
C[C@H](Cc1ccccc1)NN    ZINC000019167667
Cc1cccc(CCNN)c1    ZINC000019168012
Cc1ccc(CNN)c(C)c1    ZINC000019266594
CCCc1cccc(NN)c1    ZINC000000160552
Cc1ccccc1[C@@H](C)NN    ZINC000019393995
Cc1ccc([C@H](C)NN)cc1    ZINC000019405075
CC[C@H](NN)c1ccccc1    ZINC000019167777
Cc1ccccc1[C@H](C)NN    ZINC000019393997
NNCCCc1ccccc1    ZINC000019167733
CCCc1ccccc1NN    ZINC000002546163
Cc1cc(C)c(NN)c(C)c1    ZINC000000153201
CC(C)c1ccccc1NN    ZINC000000088598
CC[C@@H](NN)c1ccccc1    ZINC000019167779
C[C@H](CNN)c1ccccc1    ZINC000019168079
C[C@@H](Cc1ccccc1)NN    ZINC000019166939
CCCc1ccc(NN)cc1    ZINC000001494954
Cc1ccc(CCNN)cc1    ZINC000019168015
Cc1cc(C)cc(CNN)c1    ZINC000019262737
N#Cc1ccc(F)cc1NN    ZINC000083325014
N#Cc1ccc(NN)cc1F    ZINC000034348282
N#Cc1ccc(NN)c(F)c1    ZINC000083325019
N#Cc1c(F)cccc1NN    ZINC000032191060
N#Cc1cc(NN)ccc1F    ZINC000002526727
N#Cc1cc(F)ccc1NN    ZINC000083324996
NNc1ccc2nnnn2n1    ZINC000002571703
NNc1ccc(C(N)=O)cc1    ZINC000035668689
NNc1ccccc1C(N)=O    ZINC000037737479
NNc1cccc(C(N)=O)c1    ZINC000039064689
CC[C@H](NN)c1ccncc1    ZINC000104562273
Cc1ccc([C@@H](C)NN)cn1    ZINC000104557717
CC[C@H](NN)c1cccnc1    ZINC000104561030
NNCCCc1ccccn1    ZINC000083596869
C[C@H](CNN)c1cccnc1    ZINC000096663688
NNCCCc1cccnc1    ZINC000075539288
Cc1ccc([C@H](C)NN)cn1    ZINC000104557721
CC(C)c1ccncc1NN    ZINC000225740502
CC[C@@H](NN)c1ccncc1    ZINC000104562277
CC[C@@H](NN)c1cccnc1    ZINC000104561034
CN(C)c1cccc(NN)c1    ZINC000039134906
NNCCCc1ccncc1    ZINC000083596872
CCCc1ccncc1NN    ZINC000225740538
C[C@@H](CNN)c1cccnc1    ZINC000096663687
CN(C)c1ccc(NN)cc1    ZINC000084929602
NNc1ccc(C(=O)O)cc1    ZINC000000157417
NNc1ccccc1C(=O)O    ZINC000000389495
NNc1ccc2c(c1)OCO2    ZINC000019088277
NNc1cccc(C(=O)O)c1    ZINC000001506736
C[C@@H](CS(C)(=O)=O)NN    ZINC000104569005
CS(=O)(=O)CCCNN    ZINC000063014624
C[C@H](CS(C)(=O)=O)NN    ZINC000104569010
CCS(=O)(=O)CCNN    ZINC000037935193
CCc1nc(C#N)c(NN)o1    ZINC000008339446
NNc1cc(C(N)=O)ccn1    ZINC000051121957
NNc1cccc(C(N)=O)n1    ZINC000051121973
NNc1ccc(C(N)=O)cn1    ZINC000035975596
C[C@H](NN)c1ccc(O)cc1    ZINC000019392239
C[C@H](NN)c1ccccc1O    ZINC000019387049
NNC[C@H](O)c1ccccc1    ZINC000019167170
COc1cccc(CNN)c1    ZINC000019169052
CCOc1ccccc1NN    ZINC000000091944
COc1ccc(C)cc1NN    ZINC000001605889
CCOc1ccc(NN)cc1    ZINC000003676530
NNCCOc1ccccc1    ZINC000019168146
COc1cccc(C)c1NN    ZINC000085345037
NNC[C@@H](O)c1ccccc1    ZINC000019167960
COc1ccc(CNN)cc1    ZINC000019168159
C[C@H](NN)c1cccc(O)c1    ZINC000019399362
C[C@H](O)c1cccc(NN)c1    ZINC000104560149
COc1ccccc1CNN    ZINC000019169055
NN[C@H](CO)c1ccccc1    ZINC000034018099
C[C@@H](NN)c1ccccc1O    ZINC000019387047
COc1ccc(NN)c(C)c1    ZINC000005239410
C[C@@H](O)c1cccc(NN)c1    ZINC000104560151
C[C@@H](NN)c1cccc(O)c1    ZINC000019399360
COCc1cccc(NN)c1    ZINC000049504180
NNc1ccccc1CCO    ZINC000104567874
Cc1ccc(CO)cc1NN    ZINC000002546196
COc1cc(C)ccc1NN    ZINC000145043277
CCOc1cccc(NN)c1    ZINC000032191565
C[C@@H](NN)c1ccc(O)cc1    ZINC000019392236
NN[C@@H](CO)c1ccccc1    ZINC000034018100
CCc1nc(C)cc(NN)n1    ZINC000008731061
NN[C@H](N)Nc1ccccc1    ZINC000019168697
Cc1nccnc1[C@H](C)NN    ZINC000104568999
NN[C@@H](N)Nc1ccccc1    ZINC000019167807
Cc1nccnc1[C@@H](C)NN    ZINC000104568995
NNc1cc(C(=O)O)ccn1    ZINC000016124569
NNc1ccc([N+](=O)[O-])cc1    ZINC000003860923
NNc1cccc([N+](=O)[O-])c1    ZINC000000088602
NNc1ccc(C(=O)O)cn1    ZINC000002510805
NNc1ccnc(C(=O)O)c1    ZINC000026459945
NNc1cncc(C(=O)O)c1    ZINC000038575745
NNc1ncccc1C(=O)O    ZINC000000103516
NNc1ccccc1[N+](=O)[O-]    ZINC000003860653
NNc1cccc(C(=O)O)n1    ZINC000040447895
NNc1ccc(C(N)=O)nn1    ZINC000005842953
COc1cc(C)cnc1NN    ZINC000238383234
CCOc1ncccc1NN    ZINC000225739534
CCOc1ccc(NN)cn1    ZINC000225739638
CCOc1ccncc1NN    ZINC000225739757
COc1cccc(CNN)n1    ZINC000069637501
COc1ncccc1CNN    ZINC000061443051
CNc1cc(C)nc(NN)n1    ZINC000000175409
CN(C)c1ccc(NN)nn1    ZINC000002585641
CN(C)c1nccc(NN)n1    ZINC000040539399
NNc1cccc([N+](=O)[O-])n1    ZINC000238582237
NNc1ccncc1[N+](=O)[O-]    ZINC000004653460
NNc1ccc([N+](=O)[O-])nc1    ZINC000019868637
NNc1ccc([N+](=O)[O-])cn1    ZINC000012480789
NNc1cccnc1[N+](=O)[O-]    ZINC000039123508
NNc1ncccc1[N+](=O)[O-]    ZINC000004945865
NNc1cc([N+](=O)[O-])ccn1    ZINC000043567544
CSc1cccc(NN)c1    ZINC000019271481
CSc1ccc(NN)cc1    ZINC000000153975
CSc1ccccc1NN    ZINC000002533961
NNCc1ccc(O)c(O)c1    ZINC000083251915
COc1ccc(NN)cc1O    ZINC000104570080
Cc1nc(NN)[nH]c(=O)c1C    ZINC000026420834
CCOc1cc(NN)ncn1    ZINC000000331899
CCOc1ccc(NN)nn1    ZINC000010151796
CCOc1nccnc1NN    ZINC000203690455
Cc1cc(NN)nc(CO)n1    ZINC000087735922
CCc1cc(=O)[nH]c(NN)n1    ZINC000026420830
COc1cc(C)nc(NN)n1    ZINC000000436651
Cc1cc(=O)n(C)c(NN)n1    ZINC000026444378
NNCCc1ccc(F)cc1    ZINC000019274091
Cc1ccc(NN)c(C)c1F    ZINC000011919382
C[C@@H](NN)c1cccc(F)c1    ZINC000019387053
C[C@H](NN)c1cccc(F)c1    ZINC000019387063
C[C@@H](NN)c1ccccc1F    ZINC000019406086
NNCCc1ccccc1F    ZINC000019168010
C[C@@H](NN)c1ccc(F)cc1    ZINC000019167785
C[C@H](NN)c1ccc(F)cc1    ZINC000019167782
C[C@H](NN)c1ccccc1F    ZINC000019406089
Cc1ccc(CNN)cc1F    ZINC000019172897
NNCCc1cccc(F)c1    ZINC000019398558
Cc1cc(NN)nc(NN)n1    ZINC000004743343
Cc1cnc(NN)nc1NN    ZINC000001855164
Cc1cc([C@H](C)NN)c(C)o1    ZINC000020439585
Cc1cc([C@@H](C)NN)c(C)o1    ZINC000020439581
CCCn1nc(C)cc1NN    ZINC000408715471
Cc1cn(C(C)C)c(NN)n1    ZINC000408716197
Cc1cc(NN)n(C(C)C)n1    ZINC000408715407
NNCC[C@@H]1C[C@H]2CC[C@H]1C2    ZINC000251335944
NNCC[C@H]1C[C@H]2CC[C@H]1C2    ZINC000100593572
NNc1ncncc1[N+](=O)[O-]    ZINC000004086718
NNc1nc2c(s1)CCC2    ZINC000007881333
CSc1ccc(NN)cn1    ZINC000104563301
Cc1cc(=O)n(N)c(NN)n1    ZINC000001407687
CNC(=O)c1cn[nH]c1NN    ZINC000001413602
NNCc1cccc(CF)n1    ZINC000104566889
Cc1nnc(NN)nc1NN    ZINC000064864524
C[C@@H]1[C@@H](NN)C2CCN1CC2    ZINC000083332248
CN1[C@H]2CC[C@H]1CC(NN)C2    ZINC000100387709
NNc1nn2cnnc2s1    ZINC000226299814
NNCc1ccccc1Cl    ZINC000019169213
Cc1cc(Cl)ccc1NN    ZINC000000164682
NNCc1ccc(Cl)cc1    ZINC000019169163
NNCc1cccc(Cl)c1    ZINC000019169165
Cc1cccc(Cl)c1NN    ZINC000005748166
Cc1c(Cl)cccc1NN    ZINC000000085244
Cc1ccc(NN)c(Cl)c1    ZINC000002386414
Cc1cccc(NN)c1Cl    ZINC000039332307
Cc1cc(NN)ccc1Cl    ZINC000002243488
Cc1ccc(Cl)cc1NN    ZINC000000409916
Cc1ccc(NN)cc1Cl    ZINC000000164931
Cc1ccc(Cl)c(NN)c1    ZINC000104566937
NNc1nnc(C2CC2)s1    ZINC000031977354
CSc1ccnc(NN)n1    ZINC000062702390
CSc1nccc(NN)n1    ZINC000027838587
Cn1c(=O)cc(NN)[nH]c1=O    ZINC000034518914
COc1c(F)cccc1NN    ZINC000090515759
COc1ccc(NN)cc1F    ZINC000037290593
COc1cc(F)ccc1NN    ZINC000075542402
COc1cc(NN)ccc1F    ZINC000039088661
COc1ccc(NN)c(F)c1    ZINC000044563632
COc1ccc(F)cc1NN    ZINC000039088667
COc1ccc(F)c(NN)c1    ZINC000026893475
COc1cc(F)cc(NN)c1    ZINC000075772114
Cc1ccc([C@@H](C)NN)s1    ZINC000019271010
CC[C@@H](NN)c1cccs1    ZINC000041062100
Cc1ccsc1[C@@H](C)NN    ZINC000069637130
Cc1ccsc1[C@H](C)NN    ZINC000069637131
Cc1ccc([C@H](C)NN)s1    ZINC000019271012
CC[C@H](NN)c1cccs1    ZINC000041062099
Cc1nnc(NN)n(N)c1=O    ZINC000003880999
NNC(=O)c1nc[nH]c1NN    ZINC000002577288
CCCCn1nnnc1NN    ZINC000072226936
CC(C)Cn1nnnc1NN    ZINC000072226935
CCC[C@H]1CCCC[C@@H]1NN    ZINC000104565699
C[C@H]1CCCC(C)(C)[C@H]1NN    ZINC000104557657
C[C@H](CC1CCCCC1)NN    ZINC000019167692
C[C@H]1C[C@H](NN)CC(C)(C)C1    ZINC000019266897
C[C@@H]1CCCC(C)(C)[C@H]1NN    ZINC000104557653
CCCC1CCC(NN)CC1    ZINC000037743084
C[C@@H]1C[C@@H](NN)CC(C)(C)C1    ZINC000019266891
C[C@@H]1CCCC(C)(C)[C@@H]1NN    ZINC000104557645
NNCCCC1CCCCC1    ZINC000019387845
CCC[C@@H]1CCCC[C@@H]1NN    ZINC000104565694
C[C@H]1C[C@@H](NN)CC(C)(C)C1    ZINC000019266893
CCC[C@@H]1CCCC[C@H]1NN    ZINC000104565703
C[C@@H]1C[C@H](NN)CC(C)(C)C1    ZINC000019266895
CC(C)C1CCC(NN)CC1    ZINC000054557350
CCC[C@H]1CCCC[C@H]1NN    ZINC000104565707
C[C@H]1CCCC(C)(C)[C@@H]1NN    ZINC000104557649
C[C@@H](CC1CCCCC1)NN    ZINC000019168445
Cc1cc(Cl)cnc1NN    ZINC000104569058
Cc1cnc(Cl)c(NN)c1    ZINC000252495802
Cc1cnc(NN)c(Cl)c1    ZINC000084845449
Cc1nc(NN)ccc1Cl    ZINC000095496121
NNCc1cccnc1Cl    ZINC000083251914
NNCc1ccc(Cl)nc1    ZINC000043214520
Cc1ccnc(NN)c1Cl    ZINC001776011342
NNCc1ccc([N+](=O)[O-])o1    ZINC000104570006
Cn1nc([N+](=O)[O-])cc1NN    ZINC000408715155
COc1cc(F)cnc1NN    ZINC000238359068
CC[C@@H](NN)c1nccs1    ZINC000104558830
CC[C@H](NN)c1nccs1    ZINC000104558827
CNc1nc(NN)ncc1F    ZINC000006639728
CC(=O)N1CCC(NN)CC1    ZINC000098214181
CC(C)N1CCC(NN)CC1    ZINC000019273454
CCCN1CCC(NN)CC1    ZINC000019391473
Cc1nc(Cl)cc(NN)n1    ZINC000034100878
Cc1ncnc(NN)c1Cl    ZINC000000331822
Cc1cc(Cl)nc(NN)n1    ZINC000037737493
COc1ncc(F)c(NN)n1    ZINC000022013414
NNCc1c(F)cccc1F    ZINC000019171894
NNCc1cccc(F)c1F    ZINC000036888483
NNCc1ccc(F)c(F)c1    ZINC000019385524
NNCc1cc(F)ccc1F    ZINC000019482514
NNCc1ccc(F)cc1F    ZINC000019267642
NNCc1cc(F)cc(F)c1    ZINC000019264805
NNCCOCC(F)(F)F    ZINC000049310764
NNc1cccc2ccccc21    ZINC000001234999
NNc1ccc2ccccc2c1    ZINC000001686997
NNCCc1n[nH]c(=O)n1N    ZINC000019167255
COCCn1nnnc1NN    ZINC000072226934
NN[C@H]1CC[C@H](C(=O)O)CC1    ZINC000306249259
CCO[C@@H]1CCCC[C@@H]1NN    ZINC000104569016
CC(C)(C)OC1CC(NN)C1    ZINC000216715482
CCO[C@H]1CCCC[C@H]1NN    ZINC000104569028
CCO[C@@H]1CCCC[C@H]1NN    ZINC000104569023
CCO[C@H]1CCCC[C@@H]1NN    ZINC000104569020
CN1CCN(CCNN)CC1    ZINC000039113603
C[C@@H](CCNN)CC(C)(C)C    ZINC000090613338
CCCCC[C@@H](CCC)NN    ZINC000104563405
CCC[C@@H](C)[C@H](NN)C(C)C    ZINC000104563363
CCC[C@H](C)[C@H](NN)C(C)C    ZINC000104563368
CCC[C@H](C)[C@@H](NN)C(C)C    ZINC000104563377
CCC[C@@H](C)[C@@H](NN)C(C)C    ZINC000104563372
CCCCC[C@H](CCC)NN    ZINC000104563409
C[C@H](CCNN)CC(C)(C)C    ZINC000090613341
NNc1nc(C(=O)O)cs1    ZINC000005275069
NNc1snnc1C(N)=O    ZINC000004475885
NNc1nnc(Cl)cc1N    ZINC000017325862
NNc1nncc(Cl)c1N    ZINC000008616364
NNc1ncnc(Cl)c1N    ZINC000002523006
NNc1cc(Cl)nc(N)n1    ZINC000017289248
NNc1ccc2cccnc2c1    ZINC000075544035
NNc1cc2ccccc2cn1    ZINC000020217003
NNc1nccc2ccccc21    ZINC000014988519
NNc1ccc2ccncc2c1    ZINC000104545525
NNc1ccc2ccccc2n1    ZINC000018169437
NNc1cnc2ccccc2c1    ZINC000005162832
NNc1ccc2cnccc2c1    ZINC000002546178
NNc1cccc2ncccc21    ZINC000004343483
NNc1cccc2cccnc21    ZINC000000406671
NNc1ccc2ncccc2c1    ZINC000039208484
NNc1cccc2cnccc21    ZINC000037372971
NNCCCN1CCOCC1    ZINC000019172739
NNc1cn[nH]c(=O)c1Cl    ZINC000008622317
NNc1ccc(F)c(Cl)c1    ZINC000000153199
NNc1cc(F)ccc1Cl    ZINC000002243109
NNc1cccc(Cl)c1F    ZINC000002243192
NNc1c(F)cccc1Cl    ZINC000002584281
NNc1cc(Cl)ccc1F    ZINC000002243287
NNc1ccc(Cl)c(F)c1    ZINC000042578007
NNc1ccc(F)cc1Cl    ZINC000002243413
NNc1ccc(Cl)cc1F    ZINC000001494959
NNc1cc(F)cc(Cl)c1    ZINC000083250305
NNc1cccc(F)c1Cl    ZINC000096024819
COCc1nnc(NN)s1    ZINC000031977357
NNc1ncc(F)c(N)c1F    ZINC000002386480
NNc1ccc(C(F)F)nn1    ZINC000217642438
NNc1cnc2ccccc2n1    ZINC000000165342
NNc1nccc2cnccc21    ZINC000062710267
NNc1ncnc2ccccc21    ZINC000001849184
NNc1ncc2ccccc2n1    ZINC000095884120
NNc1cnnc2ccccc21    ZINC000032501004
NNc1ccc2cncnc2c1    ZINC001776011354
NNc1ccc2ncncc2c1    ZINC001776011356
NNc1nncc2ccccc21    ZINC000012360535
C[C@H](NN)C(=O)OC(C)(C)C    ZINC000039136687
CC(C)(C)OC(=O)CCNN    ZINC000047219011
C[C@@H](NN)C(=O)OC(C)(C)C    ZINC000039136688
CCC[C@H](CCCNN)OC    ZINC000085396657
CCC[C@@H](CCOC)CNN    ZINC000085396650
CCC[C@H](CCOC)CNN    ZINC000085396652
CCC[C@@H](CCCNN)OC    ZINC000085396655
NNc1ncc(Cl)cc1F    ZINC000016158741
NNc1ccc(Cl)c(F)n1    ZINC000585656312
NNc1ncc(F)cc1Cl    ZINC000095830498
NNc1nnc2ccccc2n1    ZINC000000162422
NNc1nnnc2ccccc21    ZINC000016954070
CN(C)N/C(=C/[N+](=O)[O-])NN    ZINC000002508363
C[C@H](NN)c1ccc(C#N)cc1    ZINC000019273642
C[C@@H](NN)c1ccc(C#N)cc1    ZINC000019273640
NNCc1ccc(Cl)s1    ZINC000019410224
NNCc1csc(Cl)c1    ZINC000095743107
CSc1nsc(NN)n1    ZINC000016928839
NNc1nc(Cl)ncc1F    ZINC000075772050
NNc1ccc(F)c(F)c1F    ZINC000002243115
NNc1c(F)ccc(F)c1F    ZINC000001678677
NNc1cc(F)cc(F)c1F    ZINC000061118032
NNc1c(F)cc(F)cc1F    ZINC000002384130
NNc1cc(F)c(F)c(F)c1    ZINC000044564074
NNc1cc(F)c(F)cc1F    ZINC000061093784
NNc1ccc2c(c1)=NC(=O)N=2    ZINC000103616358
NNc1ncnc2nccnc21    ZINC000039270492
NNCc1nccn1C(F)F    ZINC000020285765
NNCc1cc2ccccc2o1    ZINC000019516017
Cn1c2ccccc2nc1NN    ZINC000001447049
NNCc1cn2ccccc2n1    ZINC000020284512
Cc1cccc2[nH]c(NN)nc21    ZINC000066324226
Cc1cc(C)c(C#N)c(NN)n1    ZINC000012446191
Cc1nc2ccc(NN)cc2[nH]1    ZINC000039194636
NN[C@H]1CCCCC[C@H]1Cl    ZINC000104563327
NN[C@@H]1CCCCC[C@@H]1Cl    ZINC000104563344
NN[C@@H]1CCCCC[C@H]1Cl    ZINC000104563334
NN[C@H]1CCCCC[C@@H]1Cl    ZINC000104563340
NN[C@H]1CCCc2ccccc21    ZINC000019515369
Cc1ccc2c(c1)CC[C@H]2NN    ZINC000104558931
NNC[C@@H]1C[C@@H]1c1ccccc1    ZINC000095093974
Cc1ccc2c(c1)CC[C@@H]2NN    ZINC000104558926
NN[C@@H](c1ccccc1)C1CC1    ZINC000041045571
NN[C@H]1CCc2ccccc2C1    ZINC000037460391
NN[C@@H]1CCc2ccccc2C1    ZINC000037460392
NNC[C@H]1C[C@H]1c1ccccc1    ZINC000095093971
NNC[C@@H]1C[C@H]1c1ccccc1    ZINC000095093973
NNCc1ccc2c(c1)CCC2    ZINC000019411684
NN[C@@H]1CCCc2ccccc21    ZINC000019515367
C=C(CNN)c1ccccc1C    ZINC000019172465
NNc1cccc2c1CCCC2    ZINC000004013666
NN[C@H](c1ccccc1)C1CC1    ZINC000041045572
NNC[C@H]1C[C@@H]1c1ccccc1    ZINC000095093972
NNc1cc(F)nc(F)c1F    ZINC000021990772
NNc1nc(F)c(F)cc1F    ZINC000090610054
COc1cccc(NN)c1C#N    ZINC000083296078
COc1cc(C#N)ccc1NN    ZINC000083321615
COc1ccc(C#N)c(NN)c1    ZINC000083316920
NNc1ccc2c(c1)n[nH]c2N    ZINC000089195983
Cn1ncc2c1nccc2NN    ZINC000156676960
NN[C@@H]1CCCc2cccnc21    ZINC000104564580
NN[C@H]1CCCc2cnccc21    ZINC000104564602
NNc1ccc2c(n1)CCCC2    ZINC000073733768
NN[C@@H]1CCCc2cnccc21    ZINC000104564597
NN[C@H]1CCCc2ncccc21    ZINC000104565760
NN[C@@H]1CCCc2ncccc21    ZINC000104565766
NN[C@H]1CCCc2cccnc21    ZINC000104564585
NN[C@H]1CCCc2ccncc21    ZINC000104564589
NN[C@@H]1CCCc2ccncc21    ZINC000104564592
NN[C@@H]1CCc2ccccc2N1    ZINC000158624065
NN[C@H]1CCc2ccccc2N1    ZINC000158623938
NNCC(F)(F)C(F)(F)F    ZINC000037034511
NNc1ccc2c(c1)C(=O)OC2    ZINC000014988476
C[C@]1(NN)CCS(=O)(=O)C1    ZINC000019168389
NNC1CCS(=O)(=O)CC1    ZINC000042288607
NN[C@H]1CCCS(=O)(=O)C1    ZINC000068940764
NN[C@@H]1CCCS(=O)(=O)C1    ZINC000068940766
C[C@@]1(NN)CCS(=O)(=O)C1    ZINC000019168249
COc1ccnc(NN)c1C#N    ZINC000104569046
NNc1ccc2[nH]c(=O)[nH]c2c1    ZINC000000039384
C=C(C)c1nc(C#N)c(NN)o1    ZINC000034633386
Cc1cc(NN)n2ncnc2n1    ZINC000000392775
Cn1cnc2ncnc(NN)c21    ZINC000016969118
Cn1ncc2c1ncnc2NN    ZINC000004353307
Cc1nnc2ccc(NN)nn12    ZINC000019093446
Cc1cc(NN)c2nncn2n1    ZINC000016844681
NN[C@@H]1CCc2cc(O)ccc21    ZINC000104558888
NNC[C@H]1Cc2ccccc2O1    ZINC000019272959
NN[C@H]1CCc2cc(O)ccc21    ZINC000104558882
NN[C@@H]1CCOc2ccccc21    ZINC000019402026
NNCc1ccc2c(c1)CCO2    ZINC000037363946
NN[C@H]1CCOc2ccccc21    ZINC000019402028
NNC[C@@H]1Cc2ccccc2O1    ZINC000019272957
NNc1nccnc1C1CCC1    ZINC000156244059
Cc1nc2c(c(NN)n1)CCC2    ZINC000005183739
NNc1cnc2c(c1)CCCN2    ZINC000104570163
NNc1ccc2c(n1)NCCC2    ZINC000104570158
NNc1ccc2c(n1)CCNC2    ZINC000104565776
NNc1cnc2c(c1)CNCC2    ZINC000104565771
NNc1cc2c(nn1)CCCC2    ZINC000039249968
NNCC1CCC(F)(F)CC1    ZINC000072208828
CCc1ccc([C@@H](C)NN)cc1    ZINC000019271949
CC[C@@H](Cc1ccccc1)NN    ZINC000096576405
CC[C@H](CNN)c1ccccc1    ZINC000019391254
Cc1cccc(CCNN)c1C    ZINC000058518012
Cc1ccc([C@H](C)NN)cc1C    ZINC000019398161
CC(C)c1ccc(CNN)cc1    ZINC000019168008
CCC[C@@H](NN)c1ccccc1    ZINC000019514625
Cc1ccc(C[C@H](C)NN)cc1    ZINC000104557744
CC[C@H](NN)c1ccc(C)cc1    ZINC000019276276
Cc1ccc([C@@H](C)NN)cc1C    ZINC000019398159
Cc1ccc([C@@H](C)NN)c(C)c1    ZINC000019270672
Cc1ccc(C)c([C@H](C)NN)c1    ZINC000019263431
CCC[C@H](NN)c1ccccc1    ZINC000019514627
CC[C@@H](CNN)c1ccccc1    ZINC000019391251
Cc1cc(C)c(CNN)c(C)c1    ZINC000019171636
Cc1ccc(C)c(CCNN)c1    ZINC000053142341
CC[C@@H](NN)c1ccc(C)cc1    ZINC000019276274
CC(C)(C)c1ccccc1NN    ZINC000003676535
C[C@H](CCc1ccccc1)NN    ZINC000019168056
Cc1ccc([C@H](C)NN)c(C)c1    ZINC000019270675
CC(C)[C@H](NN)c1ccccc1    ZINC000037677929
Cc1cc(C)cc(CCNN)c1    ZINC000058518010
Cc1cc(C)cc([C@H](C)NN)c1    ZINC000096576404
CC[C@H](Cc1ccccc1)NN    ZINC000096576406
CC(C)[C@@H](NN)c1ccccc1    ZINC000037677931
CCc1ccc([C@H](C)NN)cc1    ZINC000019271950
CCCCc1ccc(NN)cc1    ZINC000001529087
Cc1ccc(C)c([C@@H](C)NN)c1    ZINC000019263429
CC(C)(C)c1ccc(NN)cc1    ZINC000000153200
CCc1ccc(CCNN)cc1    ZINC000058518004
Cc1cccc(C)c1CCNN    ZINC000019168124
C[C@@H](CCc1ccccc1)NN    ZINC000019167166
CC[C@](C)(NN)c1ccccc1    ZINC000019169215
CCc1cccc(CC)c1NN    ZINC000002533959
CCCCc1ccccc1NN    ZINC000003676568
Cc1ccc(C(C)C)cc1NN    ZINC000003676570
Cc1cc(C)cc([C@@H](C)NN)c1    ZINC000096576402
CC[C@@](C)(NN)c1ccccc1    ZINC000019168495
CC(C)(CNN)c1ccccc1    ZINC000019395560
Cc1cccc(C(C)C)c1NN    ZINC000019266285
CC[C@@H](NN)c1cccc(C)c1    ZINC000104557750
CC[C@@H](C)c1ccc(NN)cc1    ZINC000002545037
CC[C@H](C)c1ccc(NN)cc1    ZINC000003676533
CC(C)(C)c1cccc(NN)c1    ZINC000000160551
CC[C@H](NN)c1cccc(C)c1    ZINC000104557749
Cc1ccc(C[C@@H](C)NN)cc1    ZINC000104557741
NNc1nccc2sccc21    ZINC000019721973
NNc1nsc2ccccc21    ZINC000039214161
N#CSc1ccc(NN)cc1    ZINC000000393806
NNc1nc2ccccc2s1    ZINC000005332203
NNc1ccc2ncsc2c1    ZINC000040538988
Cc1noc2ncnc(NN)c12    ZINC000020105467
N#Cc1ccc(F)c(CNN)c1    ZINC000019262975
N#Cc1ccc(CNN)c(F)c1    ZINC000019282866
NNc1nc(N)nc2[nH]ncc21    ZINC000096190205
NNc1ccc(CC(N)=O)cc1    ZINC000059393499
CC(=O)Nc1cccc(NN)c1    ZINC000002546189
CC(=O)Nc1ccc(NN)cc1    ZINC000002581651
CNC(=O)c1ccc(NN)cc1    ZINC000051095665
CN(C)c1ccccc1CNN    ZINC000019169059
NNCCCCc1ccccn1    ZINC000019172753
CC(C)(C)c1cccc(NN)n1    ZINC000725273358
CN(C)c1ccc(CNN)cc1    ZINC000019398189
CN(C)c1cccc(CNN)c1    ZINC000025336374
NNc1ncnc2sccc21    ZINC000000160056
NNc1nc2cccnc2s1    ZINC000033975214
NNc1nc2cnccc2s1    ZINC000089229155
NNc1nc2ccncc2s1    ZINC000075547214
NNc1ncnc2ccsc21    ZINC000000160074
NN[C@@H]1CS(=O)(=O)C[C@@H]1O    ZINC000019168293
NN[C@H]1CS(=O)(=O)C[C@H]1O    ZINC000019168322
NN[C@@H]1CS(=O)(=O)C[C@H]1O    ZINC000019168263
NN[C@H]1CS(=O)(=O)C[C@@H]1O    ZINC000019168319
NNc1cc(C(F)(F)F)[nH]n1    ZINC000090613209
NNc1nc2[nH]ncc2c(=O)[nH]1    ZINC000036632801
NNc1nc2ccc(F)cc2[nH]1    ZINC000014987849
NNC12CC(C(F)(F)F)(C1)C2    ZINC000096299251
COC(=O)c1cccc(NN)c1    ZINC000087493584
Cc1cccc(NN)c1C(=O)O    ZINC000096576407
Cc1cccc(C(=O)O)c1NN    ZINC000096373330
NNCc1cccc2c1OCO2    ZINC000090613332
Cc1ccc(NN)c(C(=O)O)c1    ZINC000096570061
Cc1ccc(C(=O)O)cc1NN    ZINC000002582493
NNc1ccc2c(c1)OCCO2    ZINC000003676527
NNc1ccc(CC(=O)O)cc1    ZINC000001703336
Cc1c(NN)cccc1C(=O)O    ZINC000038804422
Cc1cc(C(=O)O)ccc1NN    ZINC000039956888
NN[C@@H]1COc2cc(O)ccc21    ZINC000019396609
COC(=O)c1ccc(NN)cc1    ZINC000000039711
COC(=O)c1ccccc1NN    ZINC000026506332
NNCc1ccc2c(c1)OCO2    ZINC000019167234
NN[C@H]1COc2cc(O)ccc21    ZINC000019396611
NNCc1ccc(C(=O)O)cc1    ZINC000083428732
C[C@@H](CCNN)S(C)(=O)=O    ZINC000096663617
C[C@H](CCNN)S(C)(=O)=O    ZINC000096663618
CC(=O)c1cnc(NN)nc1C    ZINC000001589245
CCCc1nc(C#N)c(NN)o1    ZINC000072238749
NNC(=O)c1ccc(NN)cc1    ZINC000003319686
CC(C)c1nc(C#N)c(NN)o1    ZINC000000526981
NNC(=O)c1cccc(NN)c1    ZINC000003319661
NNc1ncc2c(n1)CCOC2    ZINC000238589118
NNc1nc2c(c(=O)[nH]1)CCC2    ZINC000038486268
NNC/C(=C\F)c1ccccc1    ZINC000021994548
NN[C@@H]1CCc2c1cccc2F    ZINC000096576410
NN[C@@H]1CCc2cc(F)ccc21    ZINC000104563357
NN[C@H]1CCc2c1cccc2F    ZINC000096576408
NN[C@H]1CCc2cc(F)ccc21    ZINC000104563352
NNc1nc(N)nc(C2CC2)n1    ZINC000000163124
Cc1cc(O)ccc1[C@H](C)NN    ZINC000104567823
C[C@@H](Cc1ccc(O)cc1)NN    ZINC000096125952
COc1ccc([C@H](C)NN)cc1    ZINC000019167788
Cc1ccc([C@H](C)NN)c(O)c1    ZINC000104569081
Cc1ccc([C@@H](C)NN)c(O)c1    ZINC000104569077
C[C@@H](COc1ccccc1)NN    ZINC000019169047
Cc1cc(O)ccc1[C@@H](C)NN    ZINC000104567816
CC[C@H](NN)c1ccc(O)cc1    ZINC000019278765
CCOc1ccc(CNN)cc1    ZINC000019279269
COc1ccccc1CCNN    ZINC000019168132
CC[C@@H](NN)c1ccccc1O    ZINC000019384597
COc1ccc(CCNN)cc1    ZINC000019168035
COc1ccc([C@@H](C)NN)cc1    ZINC000019167790
NNCCOCc1ccccc1    ZINC000140399033
Cc1cc([C@H](C)NN)ccc1O    ZINC000104567831
COc1ccccc1[C@H](C)NN    ZINC000019405037
Cc1cc([C@@H](C)NN)ccc1O    ZINC000104567827
COc1cccc([C@@H](C)NN)c1    ZINC000019266080
CC(C)Oc1ccc(NN)cc1    ZINC000002546174
COc1cc(CNN)ccc1C    ZINC000019277859
Cc1ccc(O)c([C@H](C)NN)c1    ZINC000035629078
CCOc1ccccc1CNN    ZINC000019403597
CC[C@H](NN)c1ccccc1O    ZINC000019384598
CC[C@@H](NN)c1ccc(O)cc1    ZINC000019278763
Cc1ccccc1OCCNN    ZINC000019167934
COc1cccc(CCNN)c1    ZINC000019172811
COc1ccc(CNN)cc1C    ZINC000050597242
COc1cccc([C@H](C)NN)c1    ZINC000019266082
C[C@H](Cc1ccc(O)cc1)NN    ZINC000096125953
Cc1ccc(OCCNN)cc1    ZINC000019168103
C[C@H](COc1ccccc1)NN    ZINC000019167959
NNCCCOc1ccccc1    ZINC000019167931
Cc1ccc(O)c([C@@H](C)NN)c1    ZINC000035629077
COc1ccccc1[C@@H](C)NN    ZINC000019405034
CC(C)(C)c1ccc(NN)nn1    ZINC000034071299
CCc1nccnc1[C@H](C)NN    ZINC000104562261
Cc1cc(NN)nc(C(C)C)n1    ZINC000008731071
CCCc1nc(C)cc(NN)n1    ZINC000008731067
NNCc1ccc(CNN)cc1    ZINC000019171631
CCc1nccnc1[C@@H](C)NN    ZINC000104562259
NNC1C2CC3CC(C2)CC1C3    ZINC000019170082
NNC12CC3CC(CC(C3)C1)C2    ZINC000019167562
N#Cc1ccc(NN)c(Cl)c1    ZINC000000165088
N#Cc1ccc(NN)cc1Cl    ZINC000061845501
N#Cc1c(Cl)cccc1NN    ZINC000104567682
N#Cc1ccc(Cl)cc1NN    ZINC000083053705
N#Cc1cc(Cl)ccc1NN    ZINC000083324992
NNc1ncnc2scnc21    ZINC000104550095
NNc1nnc(N)c2nonc21    ZINC000004343426
Cc1cc([N+](=O)[O-])ccc1NN    ZINC000005540888
NNCc1cccc([N+](=O)[O-])c1    ZINC000019387629
Cc1ccc([N+](=O)[O-])cc1NN    ZINC000000088613
COC(=O)c1cncc(NN)c1    ZINC000225740642
NNCc1ccccc1[N+](=O)[O-]    ZINC000019395049
COC(=O)c1cccnc1NN    ZINC000079438389
Cc1ccc(NN)cc1[N+](=O)[O-]    ZINC000037291001
COC(=O)c1ccnc(NN)c1    ZINC000229794897
Cc1c(NN)cccc1[N+](=O)[O-]    ZINC000002533968
Cc1ccc(NN)c([N+](=O)[O-])c1    ZINC000004237424
NNCc1ccc([N+](=O)[O-])cc1    ZINC000019270244
Cc1cccc([N+](=O)[O-])c1NN    ZINC000037291003
Cc1ccc([N+](=O)[O-])c(NN)c1    ZINC000039133552
Cc1cc(NN)ccc1[N+](=O)[O-]    ZINC000006922163
COC(=O)c1ccc(NN)nc1    ZINC000088611549
NNC(=O)c1ccc(NN)cn1    ZINC000003290229
NNC(=O)c1ccc(NN)nc1    ZINC000003290176
NNC(=O)c1ccnc(NN)c1    ZINC000004961106
NNC(=O)c1cccc(NN)n1    ZINC000003887392
COc1ccc([C@H](C)NN)cn1    ZINC000104561022
COc1ccc([C@@H](C)NN)cn1    ZINC000104561026
Cc1c[nH]c(CNN)c(C)c1=O    ZINC000585122796
COc1cccc([C@H](C)NN)n1    ZINC000104560134
COc1cccc([C@@H](C)NN)n1    ZINC000104560138
CC(C)Oc1ccc(NN)cn1    ZINC000225739679
CC(C)Oc1ncccc1NN    ZINC000225739500
COc1c(C)cnc(NN)c1C    ZINC000104567869
CC(C)Oc1ccncc1NN    ZINC000225739795
Cc1cc(N(C)C)nc(NN)n1    ZINC000082707656
N#Cc1cc(Cl)nc(NN)c1    ZINC000034156842
N#Cc1cc(Cl)cnc1NN    ZINC000085352195
NNc1ccc(C(=O)O)c(O)c1    ZINC000039223809
Cc1nc(NN)ccc1[N+](=O)[O-]    ZINC000006235735
Cc1cnc(NN)c([N+](=O)[O-])c1    ZINC000012471852
Cc1cc([N+](=O)[O-])cnc1NN    ZINC000006255610
COC(=O)c1ccc(NN)nn1    ZINC000044699905
Cc1ccc([N+](=O)[O-])c(NN)n1    ZINC000034100875
Cc1ccnc(NN)c1[N+](=O)[O-]    ZINC000032914733
Cc1cc(NN)ncc1[N+](=O)[O-]    ZINC000067796508
NN[C@H](c1cccs1)C1CC1    ZINC000042331787
NN[C@@H](c1cccs1)C1CC1    ZINC000042331785
NNCc1cc2c(s1)CCC2    ZINC000019270599
CSCc1cccc(NN)c1    ZINC000072220820
CSc1ccc(CNN)cc1    ZINC000019172750
COc1ccc(NN)c(OC)c1    ZINC000032006490
COc1ccc(NN)cc1OC    ZINC000005733722
C[C@H](NN)c1cc(O)ccc1O    ZINC000199535382
C[C@H](NN)c1ccc(O)cc1O    ZINC000199535288
COc1cc(NN)cc(OC)c1    ZINC000040448759
C[C@@H](NN)c1ccc(O)cc1O    ZINC000199535303
COc1ccc(O)c(CNN)c1    ZINC000104560043
C[C@@H](NN)c1ccc(O)c(O)c1    ZINC000104558908
C[C@@H](NN)c1c(O)cccc1O    ZINC000104571302
COc1ccc(OC)c(NN)c1    ZINC000032006488
C[C@@H](NN)c1cc(O)ccc1O    ZINC000199535400
C[C@H](NN)c1ccc(O)c(O)c1    ZINC000104558903
C[C@H](NN)c1c(O)cccc1O    ZINC000104571299
C[C@H](NN)c1cc(O)cc(O)c1    ZINC000104570134
COc1ccc(CNN)cc1O    ZINC000090613285
C[C@@H](NN)c1cc(O)cc(O)c1    ZINC000104570139
CC(C)Oc1ccc(NN)nn1    ZINC000011920603
CCCc1cc(=O)[nH]c(NN)n1    ZINC000014607240
CCCOc1ccc(NN)nn1    ZINC000010151799
CCCOc1cncc(NN)n1    ZINC000070569995
CC(C)c1cc(=O)[nH]c(NN)n1    ZINC000026421809
CCOc1cc(C)nc(NN)n1    ZINC000058825429
CCc1c(C)nc(NN)[nH]c1=O    ZINC000070631714
COCc1cc(C)nc(NN)n1    ZINC000022126865
Cc1ccc([C@@H](C)NN)cc1F    ZINC000082707669
Cc1ccc(CCNN)cc1F    ZINC000104457514
C[C@@H](Cc1ccc(F)cc1)NN    ZINC000104557709
Cc1cc(F)ccc1[C@H](C)NN    ZINC000104572328
CC[C@H](NN)c1ccc(F)cc1    ZINC000019390290
Cc1ccc(F)c([C@H](C)NN)c1    ZINC000084931446
Cc1ccc([C@H](C)NN)cc1F    ZINC000082707670
CC[C@H](NN)c1ccccc1F    ZINC000104568983
Cc1ccc([C@@H](C)NN)c(F)c1    ZINC000104564544
CC[C@@H](NN)c1ccc(F)cc1    ZINC000019390287
Cc1cc(F)cc(CCNN)c1    ZINC000104462618
CC[C@@H](NN)c1ccccc1F    ZINC000104568986
Cc1ccc([C@H](C)NN)c(F)c1    ZINC000104564547
Cc1ccc(F)cc1CCNN    ZINC000104456950
C[C@@H](Cc1ccccc1F)NN    ZINC000019168150
Cc1cc(F)ccc1[C@@H](C)NN    ZINC000104572323
C[C@H](Cc1ccc(F)cc1)NN    ZINC000104557713
C[C@H](Cc1ccccc1F)NN    ZINC000019168151
Cc1ccc(F)c([C@@H](C)NN)c1    ZINC000084931445
CC(C)c1nc(N)nc(NN)n1    ZINC000000163126
NN[C@@H]1CC[C@@H]2CCCC[C@@H]2C1    ZINC000104558775
CC1(C)[C@H]2CC[C@@]1(C)[C@@H](NN)C2    ZINC000220373869
NN[C@@H]1CC[C@H]2CCCC[C@H]2C1    ZINC000253380186
CC1(C)[C@H]2CC[C@@]1(C)[C@H](NN)C2    ZINC000100468447
NN[C@@H]1CCC[C@H]2CCCC[C@H]21    ZINC000228964719
NN[C@@H]1CCC[C@H]2CCCC[C@@H]21    ZINC000227648971
NN[C@@H]1CCC[C@@H]2CCCC[C@@H]12    ZINC000228964704
NN[C@@H]1CC[C@H]2CCCC[C@@H]2C1    ZINC000227648951
NN[C@@H]1CC[C@@H]2CCCC[C@H]2C1    ZINC000104558779
NN[C@@H]1CCC[C@@H]2CCCC[C@H]12    ZINC000227648960
N#Cc1ccc(NN)c(F)c1F    ZINC000040448992
N#Cc1cc(F)c(NN)cc1F    ZINC000002540262
N#Cc1c(F)cc(NN)cc1F    ZINC000096675737
NNc1ccc(O)c([N+](=O)[O-])c1    ZINC000082401662
NNc1c(O)cccc1[N+](=O)[O-]    ZINC000104571313
NNc1nc2c(s1)CCCC2    ZINC000016138125
N=Nc1nc(NN)nc(NN)n1    ZINC000004529970
COc1nsc(NN)c1C#N    ZINC000001088019
NNc1ccc(C(=O)O)c(F)c1    ZINC000238580705
NNc1ccc(F)c(C(=O)O)c1    ZINC000218355113
NNc1cccc(C(=O)O)c1F    ZINC000238581909
NNc1ccc(C(=O)O)cc1F    ZINC000238580801
NNc1ncnc(N)c1[N+](=O)[O-]    ZINC000005674134
NNc1ncc([N+](=O)[O-])c(N)n1    ZINC000037737500
C[C@@H](NN)c1ccccc1Cl    ZINC000019270184
Cc1cc(Cl)ccc1CNN    ZINC000104571253
NNCCc1cccc(Cl)c1    ZINC000039315202
C[C@H](NN)c1cccc(Cl)c1    ZINC000019263908
C[C@H](NN)c1ccccc1Cl    ZINC000019270186
C[C@@H](NN)c1cccc(Cl)c1    ZINC000019263905
NNCCc1ccc(Cl)cc1    ZINC000019166982
C[C@H](NN)c1ccc(Cl)cc1    ZINC000019275370
NNCCc1ccccc1Cl    ZINC000019166791
C[C@@H](NN)c1ccc(Cl)cc1    ZINC000019275369
CSc1nc(C)cc(NN)n1    ZINC000019091249
CSc1cc(C)nc(NN)n1    ZINC000032209287
NNCc1ccc(O)c(O)c1O    ZINC000019168397
CCn1c(=O)cc(NN)[nH]c1=O    ZINC000072206742
Cn1c(NN)cc(=O)n(C)c1=O    ZINC000000247607
COCc1cc(=O)[nH]c(NN)n1    ZINC000038700824
COc1cc(OC)nc(NN)n1    ZINC000034304363
COc1ccc(CNN)cc1F    ZINC000034974952
COc1cc(F)ccc1CNN    ZINC000104456955
C[C@H](NN)c1cc(F)ccc1O    ZINC000082707663
C[C@@H](NN)c1ccc(O)c(F)c1    ZINC000104566823
C[C@@H](NN)c1ccc(O)cc1F    ZINC000104566817
COc1cc(CNN)ccc1F    ZINC000019172893
C[C@@H](NN)c1ccc(F)cc1O    ZINC000062748738
C[C@H](NN)c1ccc(O)c(F)c1    ZINC000104566820
C[C@@H](NN)c1cc(F)ccc1O    ZINC000082707664
C[C@H](NN)c1ccc(O)cc1F    ZINC000104566814
C[C@H](NN)c1ccc(F)cc1O    ZINC000062748737
NNCCCCc1cccs1    ZINC000019268670
CCC[C@@H](NN)c1cccs1    ZINC000104555167
CCC[C@H](NN)c1cccs1    ZINC000104555164
Cc1n[nH]c(NN)c1C(=O)NN    ZINC000000967162
CC[C@H](C)[C@@H]1CCCC[C@H]1NN    ZINC000253380209
CC(C)(C)[C@H]1CCCC[C@H]1NN    ZINC000019403894
CC[C@H](C)[C@H]1CCCC[C@@H]1NN    ZINC000104557680
CC(C)(C)[C@@H]1CCCC[C@H]1NN    ZINC000019403891
CC[C@H](C)[C@H]1CCCC[C@H]1NN    ZINC000253380208
CC(C)(C)[C@H]1CCCC[C@@H]1NN    ZINC000019403888
CC(C)(C)C1CCC(NN)CC1    ZINC000019167550
CC(C)[C@H]1CC[C@H](C)C[C@H]1NN    ZINC000019169452
CC(C)[C@@H]1CC[C@@H](C)C[C@H]1NN    ZINC000019167324
CC(C)[C@@H]1CC[C@H](C)C[C@H]1NN    ZINC000019169454
CC[C@H](C)[C@@H]1CCCC[C@@H]1NN    ZINC000104557672
CC(C)(C)[C@@H]1CCCC[C@@H]1NN    ZINC000019403885
CC(C)[C@H]1CC[C@@H](C)C[C@H]1NN    ZINC000019169449
CC(C)[C@@H]1CC[C@@H](C)C[C@@H]1NN    ZINC000019173124
CC1(C)CC(NN)CC(C)(C)C1    ZINC000104558770
NNc1cccc(F)c1[N+](=O)[O-]    ZINC000037418977
NNc1ccc(F)c([N+](=O)[O-])c1    ZINC000037291000
NNc1ncc(F)cc1C(=O)O    ZINC000236259296
NNc1cc([N+](=O)[O-])ccc1F    ZINC000034168138
NNc1cc(F)ccc1[N+](=O)[O-]    ZINC000044185449
NNc1ccc([N+](=O)[O-])cc1F    ZINC000005511822
NNc1ccc(F)cc1[N+](=O)[O-]    ZINC000019868631
NNc1ccc([N+](=O)[O-])c(F)c1    ZINC000095935341
C[C@@H](NN)c1cccnc1Cl    ZINC000104560032
C[C@H](NN)c1cccnc1Cl    ZINC000104560028
Cc1nn(C)c(NN)c1[N+](=O)[O-]    ZINC000034633359
Cn1nc(NN)c(=O)n(C)c1=O    ZINC000036867653
Cc1nc(C)c([C@@H](C)NN)s1    ZINC000082589404
CC(C)(C)c1csc(NN)n1    ZINC000043560037
Cc1nc(C)c([C@H](C)NN)s1    ZINC000082589405
CC(C)(NN)C(=O)N1CCCC1    ZINC000084443257
CC(=O)N1CCC(CNN)CC1    ZINC000071792133
CC(C)CN1CCC(NN)CC1    ZINC000073652848
COC(=O)c1sccc1NN    ZINC000000159998
COc1cc(Cl)cc(NN)c1    ZINC000075563152
COc1ccc(Cl)c(NN)c1    ZINC000043317252
COc1ccc(Cl)cc1NN    ZINC000000093285
COc1ccc(NN)cc1Cl    ZINC000003676536
COc1cc(NN)ccc1Cl    ZINC000098209745
COc1cc(Cl)ccc1NN    ZINC000002243457
COc1ccc(NN)c(Cl)c1    ZINC000021304716
NNCc1cc(Cl)ccc1O    ZINC000083251920
Cc1nc(Cl)c(NN)nc1C    ZINC000083941343
CCc1nc(Cl)cc(NN)n1    ZINC000039640846
Cc1nc(Cl)c(C)c(NN)n1    ZINC000082565379
Cc1c(C)c(NN)nnc1Cl    ZINC000039258887
C[C@H](NN)c1ccc(F)cc1F    ZINC000019275053
NNCCc1ccc(F)cc1F    ZINC000082707671
C[C@@H](NN)c1cc(F)cc(F)c1    ZINC000082707668
C[C@@H](NN)c1cccc(F)c1F    ZINC000084931448
C[C@@H](NN)c1ccc(F)cc1F    ZINC000019275051
C[C@H](NN)c1cc(F)ccc1F    ZINC000082529235
C[C@H](NN)c1ccc(F)c(F)c1    ZINC000019268381
C[C@H](NN)c1cc(F)cc(F)c1    ZINC000082707667
NNCCc1c(F)cccc1F    ZINC000082703788
C[C@@H](NN)c1cc(F)ccc1F    ZINC000082529236
C[C@H](NN)c1cccc(F)c1F    ZINC000084931447
C[C@@H](NN)c1ccc(F)c(F)c1    ZINC000019268378
NNCCc1cc(F)cc(F)c1    ZINC000058518483
Cc1ccc(NN)c2ccccc12    ZINC000039119040
NNCc1cccc2ccccc21    ZINC000022150708
NNCc1ccc2ccccc2c1    ZINC000019172861
COC(=O)[C@H]1CC[C@H](NN)CC1    ZINC000306219947
NNC1CCC2(CC1)OCCO2    ZINC000095080072
CN1CCN(CCCNN)CC1    ZINC000019167104
CCCCCC[C@@H](CCC)NN    ZINC000104570053
CCCC[C@@H](NN)C(CC)CC    ZINC000104570026
CCCCCC[C@H](CCC)NN    ZINC000104570057
CCCC[C@H](NN)C(CC)CC    ZINC000104570022
COc1cc(Cl)cnc1NN    ZINC000238339743
CSc1nnc(O)nc1NN    ZINC000016951495
Cc1cccc2c(NN)ccnc12    ZINC000002564383
NNCc1cnc2ccccc2c1    ZINC000037406174
NNCc1cccc2cccnc21    ZINC000021961452
NNCc1ccc2ccccc2n1    ZINC000019267076
Cc1ccc2c(c1)nccc2NN    ZINC000002564382
Cc1ccc2nc(NN)ccc2c1    ZINC000070008627
Cc1ccc2cccc(NN)c2n1    ZINC000000564767
Cc1cc(NN)c2ccccc2n1    ZINC000015933399
Cc1cc(NN)nc2ccccc12    ZINC000000332882
Cc1cc2ccccc2nc1NN    ZINC000011633989
N#Cc1c(Cl)nsc1NN    ZINC000000976682
Cn1ncc(NN)c(Cl)c1=O    ZINC000005756550
Cn1cc(Cl)nc(NN)c1=O    ZINC000062714163
COc1cnc(Cl)nc1NN    ZINC000079047948
NNCc1cc(Cl)ccc1F    ZINC000077034226
NNCc1cc(F)cc(Cl)c1    ZINC000096125948
NNCc1cccc(Cl)c1F    ZINC000082707662
NNCc1c(F)cccc1Cl    ZINC000019171075
NNCc1ccc(F)cc1Cl    ZINC000021965599
NNCc1cc(F)ccc1Cl    ZINC000104568976
NNCc1ccc(F)c(Cl)c1    ZINC000085419119
CSc1ncc(F)c(NN)n1    ZINC000034534100
NNc1ccc(OC(F)F)cc1    ZINC000034963204
COc1c(F)cc(F)cc1NN    ZINC000075772231
NNc1ccccc1OC(F)F    ZINC000036906500
NNc1c(O)ccc2ccccc21    ZINC000104571328
NNc1ccc(O)c2ccccc12    ZINC000104571324
NNc1cccc2ccc(O)cc21    ZINC000089211682
NNc1cc2ccccc2cc1O    ZINC000096125933
Cc1nc2ccccc2nc1NN    ZINC000005537440
Cc1nnc(NN)c2ccccc12    ZINC000002569538
NNCCSC1CCCCC1    ZINC000019167481
NNc1cccc2[nH]c(=O)ccc12    ZINC000144104345
NNc1ccnc2cc(O)ccc21    ZINC000104564571
NNc1ccc(O)c2ncccc12    ZINC000038804403
NNc1cc[n+]([O-])c2ccccc12    ZINC000003180039
NNc1ccc2cccc(O)c2n1    ZINC000017888892
NNc1ccc2c(cc[nH]c2=O)c1    ZINC000088189449
NNc1cccc2cc(O)ncc21    ZINC000104563514
NNc1ccc(-n2cccc2)nn1    ZINC000027716412
NNc1ccc(-n2cnnc2)cc1    ZINC000003676583
Cc1nnc(NN)c2cccnc12    ZINC000017327445
N#CCC[C@H](NN)c1ccccc1    ZINC000104566841
CC(C)(C#N)c1ccc(NN)cc1    ZINC000095931836
Cc1ccc([C@@H](CC#N)NN)cc1    ZINC000104561049
Cc1ccc([C@H](CC#N)NN)cc1    ZINC000104561053
Cc1cccc([C@@H](CC#N)NN)c1    ZINC000104563494
Cc1cccc([C@H](CC#N)NN)c1    ZINC000104563499
NNCCc1c[nH]c2ccccc12    ZINC000044076409
NNC12CC(c3ccncc3)(C1)C2    ZINC001772820939
N#CCC[C@@H](NN)c1ccccc1    ZINC000104566837
CC(C)(C)OC(=O)NCCNN    ZINC000019171643
NNc1cc(Cl)ccc1Cl    ZINC000000157321
NNc1cc(Cl)cc(Cl)c1    ZINC000000153196
NNc1cccc(Cl)c1Cl    ZINC000000085235
NNc1ccc(Cl)c(Cl)c1    ZINC000000085241
NNc1ccc(Cl)cc1Cl    ZINC000000085236
NNc1c(Cl)cccc1Cl    ZINC000000153194
C[C@H](NN)c1ccc(Cl)s1    ZINC000035286448
C[C@@H](NN)c1ccc(Cl)s1    ZINC000035286449
NNc1ccc(C(F)(F)F)cc1    ZINC000000159631
NNCc1cc(F)c(F)cc1F    ZINC000104571268
NNc1ccccc1C(F)(F)F    ZINC000000162984
NNc1cccc(C(F)(F)F)c1    ZINC000000139547
NNc1cc(=O)oc2ccccc12    ZINC000000065260
NNc1nc2ccccc2[nH]c1=O    ZINC000008951611
NNc1cc(=O)n2ccccc2n1    ZINC000001701234
NNc1nccc(-c2ccco2)n1    ZINC000012395099
NNc1nc2ccccc2c(=O)[nH]1    ZINC000006161431
NNc1nc(=O)[nH]c2ccccc21    ZINC000072236084
NNc1cc(=O)[nH]c2ncccc12    ZINC000008672893
NNc1nc(-c2ccccc2)no1    ZINC000002537785
NNc1ccc(-n2ccnc2)nn1    ZINC000026438491
NNc1nccc(-n2ccnc2)n1    ZINC000087867016
NNc1nccc(-n2cccn2)n1    ZINC000087866932
NNc1ccc(-n2cccn2)nn1    ZINC000027704609
NNc1nnnn1-c1ccccc1    ZINC000001564345
C[C@@H](NN)c1cc2ccccc2o1    ZINC000019272207
C[C@H](NN)c1cc2ccccc2o1    ZINC000019272209
Cc1cc2nc(NN)[nH]c2cc1C    ZINC000016954977
CCn1c2ccccc2nc1NN    ZINC000001447048
NNCc1ccc2c(c1)CCCC2    ZINC000058519022
C[C@@H]1c2ccccc2CC[C@H]1NN    ZINC000104567913
C[C@@H]1CC[C@@H](NN)c2ccccc21    ZINC000096576414
NN[C@@H]1CCCCc2ccccc21    ZINC000019405626
C[C@@H](NN)c1ccc2c(c1)CCC2    ZINC000082529403
C[C@@H]1CC[C@H](NN)c2ccccc21    ZINC000096576411
C[C@@H]1CCc2ccccc2[C@H]1NN    ZINC000104571289
C[C@H]1CCc2ccccc2[C@@H]1NN    ZINC000104571285
C[C@H]1c2ccccc2CC[C@@H]1NN    ZINC000104567910
C[C@H]1CCc2ccccc2[C@H]1NN    ZINC000104571293
NN[C@H]1CCCCc2ccccc21    ZINC000019405629
C[C@H]1CC[C@H](NN)c2ccccc21    ZINC000096576412
C[C@H]1c2ccccc2CC[C@H]1NN    ZINC000104567918
C[C@H](NN)c1ccc2c(c1)CCC2    ZINC000082529402
C[C@@H]1c2ccccc2CC[C@@H]1NN    ZINC000104567904
C[C@@H]1CCc2ccccc2[C@@H]1NN    ZINC000104571282
NN[C@@H](c1ccccc1)C1CCC1    ZINC000104560087
C[C@H]1CC[C@@H](NN)c2ccccc21    ZINC000096576415
NN[C@H](c1ccccc1)C1CCC1    ZINC000104560090
NNc1nc(Br)n[nH]1    ZINC000095116191
NNc1cc(Cl)nc(Cl)c1    ZINC000003958496
NNc1cc(Cl)cc(Cl)n1    ZINC000021990789
NNc1ncc(Cl)cc1Cl    ZINC000000269666
NNc1c(Cl)cncc1Cl    ZINC000000162971
NNc1ccc(Cl)nc1Cl    ZINC000059286889
NNc1nc(Cl)nn1CCO    ZINC000072324050
NNc1cncc(C(F)(F)F)c1    ZINC000164679666
NNc1ncccc1C(F)(F)F    ZINC000002379404
NNc1ccnc(C(F)(F)F)c1    ZINC000075759766
NNc1ccc(C(F)(F)F)cn1    ZINC000001390093
NNc1cc(C(F)(F)F)ccn1    ZINC000016159621
NNc1cccnc1C(F)(F)F    ZINC000090613203
NNc1cccc(C(F)(F)F)n1    ZINC000016159625
NNc1ccc(C(F)(F)F)nc1    ZINC000040435346
NNc1cnccc1C(F)(F)F    ZINC000031176425
NNc1nnc(O)c2cnccc21    ZINC000016942006
NNc1nc(-c2ccncc2)no1    ZINC000047844213
NNc1nc(-c2cccnc2)no1    ZINC000047844215
NNc1ccnc2ccc(F)cc21    ZINC000002564387
NNc1nccc2ccc(F)cc21    ZINC000096576418
NNc1nccc2c(F)cccc21    ZINC000096576419
NNc1ccnc2c(F)cccc12    ZINC000002564389
NNc1ccc(-n2cncn2)nn1    ZINC000027716245
Cc1cc2nc(NN)oc2cc1C    ZINC000062519624
COc1cc(C#N)ccc1CNN    ZINC000104570018
CCc1ccc2oc(NN)nc2c1    ZINC000062519620
Cc1ccc2c(n1)CCC[C@H]2NN    ZINC000242701506
NNc1cccc2c1CC[C@H](N)C2    ZINC000004692110
NNc1cccc2c1CC[C@@H](N)C2    ZINC000001571117
Cc1ccc2c(n1)CCC[C@@H]2NN    ZINC000242701504
NNC1CN(Cc2ccccc2)C1    ZINC000085343213
NNc1nc(Cl)ncc1Cl    ZINC000085344577
NNc1nc(Cl)cc(Cl)n1    ZINC000089224401
NNc1c(F)cc(F)cc1Cl    ZINC000088613695
NNc1ccc(C(F)(F)F)nn1    ZINC000040546638
NNc1cncc(C(F)(F)F)n1    ZINC000095704694
NNc1ccnc(C(F)(F)F)n1    ZINC000026440881
NNc1ncc(C(F)(F)F)cn1    ZINC000002243249
NNc1nc(F)c(F)c(N)c1F    ZINC000002386496
NNc1nccc(C(F)(F)F)n1    ZINC000001081192
NNc1cc(C(F)(F)F)ncn1    ZINC000090610082
N#Cc1cc([N+](=O)[O-])ccc1NN    ZINC000047478142
N#Cc1ccc(NN)c([N+](=O)[O-])c1    ZINC000004519743
N#Cc1ccc([N+](=O)[O-])cc1NN    ZINC000083325006
NNCc1csc2ccccc12    ZINC000042890560
NNc1ncnc2ccc(F)cc21    ZINC000015829897
NNc1cc2nccnc2cc1F    ZINC000000507872
C#CCOc1cc(C)nc(NN)n1    ZINC000087876927
Cc1nc2nc(C)cc(NN)n2n1    ZINC000076500184
Cc1cc(NN)nc2[nH]nc(N)c21    ZINC000005459855
CCc1nnc2ccc(NN)nn21    ZINC000035686402
Cc1ccc2c(c1)[C@@H](NN)CCO2    ZINC000104555150
COc1ccc2c(c1)[C@H](NN)CC2    ZINC000078720848
Cc1ccc2c(c1)[C@H](NN)CCO2    ZINC000104555145
COc1ccc2c(c1)CC[C@H]2NN    ZINC000104569072
NN[C@@H]1CCCc2c(O)cccc21    ZINC000104560081
COc1ccc2c(c1)CC[C@@H]2NN    ZINC000104569069
COc1ccc2c(c1)[C@@H](NN)CC2    ZINC000078720850
NNCCc1ccc2c(c1)CCO2    ZINC000078720862
NN[C@H]1CCCc2c(O)cccc21    ZINC000104560078
C[C@H]1CCc2nnc(NN)cc2C1    ZINC000039249972
Cc1nc2c(c(NN)n1)CCCC2    ZINC000051153277
C[C@@H]1CCc2nnc(NN)cc2C1    ZINC000039249971
Cc1cc(C)c([C@@H](C)NN)c(C)c1    ZINC000019272120
CCCCc1ccc(CNN)cc1    ZINC000058519219
CCc1ccc(C[C@H](C)NN)cc1    ZINC000104572244
CCc1ccc([C@@H](CC)NN)cc1    ZINC000037224363
CCCC[C@H](NN)c1ccccc1    ZINC000104564514
CCCCCc1ccc(NN)cc1    ZINC000001529089
CCCc1ccc([C@H](C)NN)cc1    ZINC000019268959
CC(C)(C)c1ccc(CNN)cc1    ZINC000021957723
CC(C)[C@H](Cc1ccccc1)NN    ZINC000095884043
CC(C)c1ccc([C@H](C)NN)cc1    ZINC000019279723
CCCC[C@@H](NN)c1ccccc1    ZINC000104564517
CC(C)C[C@@H](NN)c1ccccc1    ZINC000019397339
CC(C)C[C@H](NN)c1ccccc1    ZINC000019397341
CC(C)(C)[C@@H](NN)c1ccccc1    ZINC000104565664
CCc1ccc([C@H](CC)NN)cc1    ZINC000037224364
CC(C)[C@@H](Cc1ccccc1)NN    ZINC000095884042
CCCc1ccc([C@@H](C)NN)cc1    ZINC000019268957
CC(C)c1ccc([C@@H](C)NN)cc1    ZINC000019279721
Cc1cc(C)c([C@@H](C)NN)cc1C    ZINC000082529532
CC(C)c1ccc(CCNN)cc1    ZINC000058519215
CCc1ccc(C[C@@H](C)NN)cc1    ZINC000104572238
CC(C)(C)[C@H](NN)c1ccccc1    ZINC000104565658
Cc1cc(C)c([C@H](C)NN)cc1C    ZINC000082529533
Cc1cc(C)c([C@H](C)NN)c(C)c1    ZINC000019272122
NNc1nc(F)c(Cl)cc1F    ZINC000098174820
Cc1ccc2nc(NN)sc2c1    ZINC000002455652
Cc1nc2ccc(NN)cc2s1    ZINC000019089464
Cc1ccc2sc(NN)nc2c1    ZINC000022124875
NNCc1nc2ccccc2s1    ZINC000020285744
Cc1cccc2sc(NN)nc21    ZINC000002455643
NNc1cccnc1OCC1CC1    ZINC000225739571
NNc1nccnc1N1CCCC1    ZINC000096530646
NNc1ccc(N2CCCC2)nn1    ZINC000002585642
CN1CCc2nc(NN)ncc2C1    ZINC000049474157
NNc1nccc(N2CCCC2)n1    ZINC000057352300
Cc1cc(N(C)C)ccc1CNN    ZINC000096663676
C[C@@H](NN)c1cccc(N(C)C)c1    ZINC000104564539
C[C@H](NN)c1cccc(N(C)C)c1    ZINC000104564536
CCN(CC)c1cccc(NN)c1    ZINC000104566810
CN(CCNN)Cc1ccccc1    ZINC000019167031
C[C@H](NN)c1ccc(N(C)C)cc1    ZINC000037902552
C[C@@H](NN)c1ccc(N(C)C)cc1    ZINC000037902553
NNc1c(F)c(F)cc(F)c1F    ZINC000000035750
Cc1csc2ncnc(NN)c12    ZINC000000160008
Cc1csc2c1ncnc2NN    ZINC000000159993
Cc1cc2c(ncnc2NN)s1    ZINC000031863398
C[n+]1c2ccccc2sc1NN    ZINC000000409433
Cn1nc(C(F)(F)F)cc1NN    ZINC000252493125
NN[C@H]1CCSc2ccccc21    ZINC000019279397
NN[C@@H]1CCSc2ccccc21    ZINC000019279395
Cn1ncc2c1nc(NN)[nH]c2=O    ZINC000016969122
NNC12CC(CC(F)(F)F)(C1)C2    ZINC001772820935
NNC[C@@H]1COc2ccccc2O1    ZINC000019167125
CCOC(=O)c1ccc(NN)cc1    ZINC000000294814
CCOC(=O)c1cccc(NN)c1    ZINC000002546173
C[C@@H](NN)c1ccc2c(c1)OCO2    ZINC000019277420
C[C@@H](NN)c1ccc(C(=O)O)cc1    ZINC000211687678
COC(=O)c1cccc(C)c1NN    ZINC000104560146
COC(=O)c1cccc(NN)c1C    ZINC000238403819
NNCc1ccc2c(c1)OCCO2    ZINC000020429602
COC(=O)Cc1ccc(NN)cc1    ZINC000116082410
COC(=O)c1cc(NN)ccc1C    ZINC000238370810
NNc1ccc2c(c1)COCOC2    ZINC000033947786
C[C@H](NN)c1ccc2c(c1)OCO2    ZINC000019277422
NNC[C@H]1COc2ccccc2O1    ZINC000019167128
NNc1ccc(CCC(=O)O)cc1    ZINC000034595370
COC(=O)c1ccc(C)c(NN)c1    ZINC000097757382
C[C@H](NN)c1ccc(C(=O)O)cc1    ZINC000090610043
CN(C)C(=O)c1ccc(NN)nc1    ZINC000051093569
NNc1nc2c(c(=O)[nH]1)CCCC2    ZINC000005916599
C=CCc1c(C)nc(NN)nc1O    ZINC000009482536
CC(C)(C)c1nc(C#N)c(NN)o1    ZINC000039947615
CC(C)Cc1nc(C#N)c(NN)o1    ZINC000006883841
NN[C@@H](c1ccc(F)cc1)C1CC1    ZINC000104555173
NN[C@H](c1ccc(F)cc1)C1CC1    ZINC000104555177
CCOc1ccccc1[C@H](C)NN    ZINC000019275919
COc1cc(C)c(CNN)cc1C    ZINC000019172972
CC[C@@H](NN)c1ccc(OC)cc1    ZINC000019396795
CC[C@H](NN)c1ccc(OC)cc1    ZINC000019396798
COc1ccc(C)cc1CCNN    ZINC000058519657
COc1ccc(C[C@@H](C)NN)cc1    ZINC000019167672
COc1ccc(CCNN)cc1C    ZINC000058519654
CCc1ccc(O)c([C@@H](C)NN)c1    ZINC000104556425
CC[C@H](NN)c1cc(C)ccc1O    ZINC000104565733
Cc1cc([C@@H](C)NN)cc(C)c1O    ZINC000104566827
CCCCOc1ccc(NN)cc1    ZINC000041201471
C[C@@H](CCc1ccc(O)cc1)NN    ZINC000019276098
CCC[C@H](NN)c1ccc(O)cc1    ZINC000104558939
CCOc1ccc([C@@H](C)NN)cc1    ZINC000019167773
CCc1ccc([C@@H](C)NN)c(O)c1    ZINC000104563481
CC[C@@H](NN)c1cc(C)ccc1O    ZINC000104565738
CCc1ccc(O)c([C@H](C)NN)c1    ZINC000104556431
COc1ccc([C@@H](C)NN)cc1C    ZINC000082529632
NNCCCOCc1ccccc1    ZINC000140401176
CCc1ccc([C@H](C)NN)c(O)c1    ZINC000104563484
Cc1cc(O)c([C@H](C)NN)cc1C    ZINC000104567811
CCOc1ccccc1[C@@H](C)NN    ZINC000019275917
COc1ccc(C[C@H](C)NN)cc1    ZINC000019168162
COc1ccc([C@H](C)NN)cc1C    ZINC000082529633
COc1ccc(CCNN)c(C)c1    ZINC000104462883
CCCOc1ccc(CNN)cc1    ZINC000052920283
Cc1cc([C@H](C)NN)cc(C)c1O    ZINC000104566831
Cc1cc(O)c([C@@H](C)NN)cc1C    ZINC000104567808
Cc1cc(C)c(O)c([C@H](C)NN)c1    ZINC000104564567
Cc1cc(C)c(O)c([C@@H](C)NN)c1    ZINC000104564564
COc1ccc(CCCNN)cc1    ZINC000019386802
CCOCc1ccccc1CNN    ZINC000104560932
CCC[C@@H](NN)c1ccc(O)cc1    ZINC000104558944
Cc1cccc(OCCCNN)c1    ZINC000019404364
C[C@H](CCc1ccc(O)cc1)NN    ZINC000019276102
CCOc1ccc([C@H](C)NN)cc1    ZINC000019167775
CCCCc1nc(C)cc(NN)n1    ZINC000008731075
NNCC12CC3CC(CC(C3)C1)C2    ZINC000019280550
NNc1c(F)c(F)nc(F)c1F    ZINC000002579295
NNc1nc(-c2ccco2)cs1    ZINC000019788162
NNc1nc2c(nc(N)[nH]c2=O)[nH]1    ZINC000038804439
COc1nnc(NN)c2[nH]nnc21    ZINC000000967198
CCOC(=O)c1cccnc1NN    ZINC000074941344
Cc1cccc(CNN)c1[N+](=O)[O-]    ZINC000083328544
CCOC(=O)c1ccc(NN)nc1    ZINC000070461110
NNCCc1ccc([N+](=O)[O-])cc1    ZINC000035677524
Cc1cc(C)c(NN)c([N+](=O)[O-])c1    ZINC000104566799
Cc1cc(NN)c([N+](=O)[O-])cc1C    ZINC000050439717
NNCCc1ccccc1[N+](=O)[O-]    ZINC000062726119
Cc1ccc([N+](=O)[O-])c(NN)c1C    ZINC000104570086
CCOC(=O)c1cncc(NN)c1    ZINC000225740678
Cc1cc(CNN)ccc1[N+](=O)[O-]    ZINC000060187428
Cc1nc(NN)c(C(N)=O)nc1C    ZINC000006483715
CC(C)COc1ccc(NN)cn1    ZINC000225739717
CC(C)(O)c1ccc(CNN)cn1    ZINC000104676001
CC(C)COc1ncccc1NN    ZINC000225739604
CCN(CC)c1ccc(NN)nn1    ZINC000010151805
CCN(CC)c1ccnc(NN)n1    ZINC000058826510
NNc1nc2sccc2c(=O)[nH]1    ZINC000004025132
NNc1nc2cc(Cl)ccc2[nH]1    ZINC000014987724
Cc1cc(NN)nc(Cl)c1C#N    ZINC000012446178
NNc1nnc(C(F)(F)F)n1N    ZINC000012336363
NN[C@@H]1CCc2ccc(Cl)cc21    ZINC000104560096
NN[C@H]1CCc2ccc(Cl)cc21    ZINC000104560100
NNc1nc2nonc2nc1NN    ZINC000004342506
COc1nc(NN)nc2nnnn21    ZINC000004580226
COc1ccc(NN)c(C(=O)O)c1    ZINC000039350869
COc1cc(C(=O)O)ccc1NN    ZINC000083255460
CCOC(=O)c1cnnc(NN)c1    ZINC000224672693
CCOC(=O)c1cnc(NN)nc1    ZINC000096515861
COP(=O)(C[C@@H](C)NN)OC    ZINC000104561008
COP(=O)(C[C@H](C)NN)OC    ZINC000104561004
NN[C@H]1CCOc2ccc(F)cc21    ZINC000104572338
NN[C@@H]1CCOc2ccc(F)cc21    ZINC000104572333
NN[C@@H]1CCC[C@H](C(F)(F)F)C1    ZINC000078720832
NN[C@@H]1CCC[C@@H](C(F)(F)F)C1    ZINC000078720833
NN[C@H]1CCC[C@H](C(F)(F)F)C1    ZINC000078720835
NN[C@H]1CCC[C@@H](C(F)(F)F)C1    ZINC000078720838
COc1ccc(O)c([C@@H](C)NN)c1    ZINC000019389188
COc1cc([C@H](C)NN)ccc1O    ZINC000019274578
COc1cccc(OC)c1CNN    ZINC000019399559
CC[C@H](NN)c1cc(O)ccc1O    ZINC000104557764
COc1ccc(CNN)c(OC)c1    ZINC000019169341
COc1cc(CNN)cc(OC)c1    ZINC000019262927
COc1ccc(O)c([C@H](C)NN)c1    ZINC000019389190
COc1ccc([C@H](C)NN)cc1O    ZINC000104565751
COc1ccc([C@H](C)NN)c(O)c1    ZINC000104572253
Cc1c(O)ccc([C@H](C)NN)c1O    ZINC000104561059
CC[C@H](NN)c1ccc(O)c(O)c1    ZINC000104557783
COc1ccc(OC)c(CNN)c1    ZINC000019166829
COc1ccc(CNN)cc1OC    ZINC000019168170
CC[C@@H](NN)c1cc(O)ccc1O    ZINC000104557767
COc1ccc([C@@H](C)NN)c(O)c1    ZINC000104572258
COc1ccc([C@@H](C)NN)cc1O    ZINC000104565755
Cc1c(O)ccc([C@@H](C)NN)c1O    ZINC000104561055
CC[C@@H](NN)c1ccc(O)c(O)c1    ZINC000104557786
COc1cccc(CNN)c1OC    ZINC000019387016
COc1cc([C@@H](C)NN)ccc1O    ZINC000019274576
Cc1cc(OC(C)C)nc(NN)n1    ZINC000058825431
CCOCc1nc(C)cc(NN)n1    ZINC000084065121
CC(C)(O)c1cnc(CNN)cn1    ZINC000095629295
CC(C)COc1ccc(NN)nn1    ZINC000026438679
CC(C)(C)c1nc(N)nc(NN)n1    ZINC000000163128
CCCCC[C@H](NN)c1ccco1    ZINC000104560940
CCCCC[C@@H](NN)c1ccco1    ZINC000104560944
NNc1nc(C(F)(F)F)cs1    ZINC000034725802
NNc1nc2cc(Cl)ccc2o1    ZINC000095951681
NNc1nc2ccc(Cl)cc2o1    ZINC000019093433
NNc1nc2c(cccc2F)s1    ZINC000002455648
NNc1nc2ccc(F)cc2s1    ZINC000002455660
COc1cc([N+](=O)[O-])ccc1NN    ZINC000037291004
COc1ccc([N+](=O)[O-])cc1NN    ZINC000037291002
COc1cc(NN)cc([N+](=O)[O-])c1    ZINC000085341709
COc1ccc(NN)c([N+](=O)[O-])c1    ZINC000022146513
CC(C)(C)c1nnc(NN)[nH]c1=O    ZINC000027642997
NNc1nnc(C(F)(F)F)s1    ZINC000012336338
NNc1nc(Cl)nc2[nH]cnc21    ZINC000004411049
CCc1nnc2sc(NN)nn12    ZINC000226299825
NNc1nc2cc(F)c(F)cc2[nH]1    ZINC000012505872
COc1ccc([N+](=O)[O-])c(NN)n1    ZINC000071981114
COC(=O)c1ccc(NN)c(F)c1    ZINC000150295370
COC(=O)c1c(F)cccc1NN    ZINC000238327380
COC(=O)c1ccc(F)c(NN)c1    ZINC000040449904
COC(=O)c1ccc(NN)cc1F    ZINC000238394579
COC(=O)c1cccc(NN)c1F    ZINC000238403838
COC(=O)c1cc(NN)ccc1F    ZINC000117964924
Cc1cc([C@H](C)NN)ccc1Cl    ZINC000060157622
Cc1cc([C@@H](C)NN)ccc1Cl    ZINC000060157620
C[C@H](Cc1cccc(Cl)c1)NN    ZINC000019170722
CC[C@@H](NN)c1cccc(Cl)c1    ZINC000019266804
C[C@@H](Cc1cccc(Cl)c1)NN    ZINC000019170703
CC[C@@H](NN)c1ccc(Cl)cc1    ZINC000019393466
NNCCCc1ccc(Cl)cc1    ZINC000083325046
C[C@H](Cc1ccc(Cl)cc1)NN    ZINC000104569036
CC[C@H](NN)c1cccc(Cl)c1    ZINC000019266806
C[C@@H](Cc1ccc(Cl)cc1)NN    ZINC000104569033
CC[C@H](NN)c1ccc(Cl)cc1    ZINC000019393469
CCSc1cc(C)nc(NN)n1    ZINC000082707652
CC(C)Sc1ccc(NN)nn1    ZINC000015829612
C[C@@H](NN)c1ccc(O)c(O)c1O    ZINC000104570129
C[C@H](NN)c1ccc(O)c(O)c1O    ZINC000104570123
Cc1cc(OCCO)nc(NN)n1    ZINC000087879453
COC(=O)c1c(C)nn(C)c1NN    ZINC000252509925
Cc1nc(NN)[nH]c(=O)c1CCO    ZINC000002243963
CCOC(=O)c1c(C)n[nH]c1NN    ZINC000034633363
CC(C)n1c(=O)cc(NN)[nH]c1=O    ZINC000072206743
CCCn1c(=O)cc(NN)[nH]c1=O    ZINC000072206744
NNc1cccc(-c2ccccc2)c1    ZINC000002546160
NNc1ccccc1-c1ccccc1    ZINC000003676584
NNc1ccc(-c2ccccc2)cc1    ZINC000001504060
COc1cc(F)ccc1[C@H](C)NN    ZINC000104561042
COc1ccc([C@@H](C)NN)cc1F    ZINC000019484087
COc1ccc([C@H](C)NN)cc1F    ZINC000019484089
COc1cc(F)ccc1[C@@H](C)NN    ZINC000104561046
COc1ccc(F)cc1[C@@H](C)NN    ZINC000082529839
COc1ccc([C@H](C)NN)c(F)c1    ZINC000104556365
CC[C@H](NN)c1cc(F)ccc1O    ZINC000104572223
CC[C@@H](NN)c1cc(F)ccc1O    ZINC000104572229
COc1ccc(CCNN)cc1F    ZINC000058520308
COc1ccc(F)cc1[C@H](C)NN    ZINC000082529838
COc1ccc([C@@H](C)NN)c(F)c1    ZINC000104556369
CCC(C)(C)C1CCC(NN)CC1    ZINC000019273828
CCCCCC[C@@H]1CCC[C@H]1NN    ZINC000104556355
CCCCCC[C@H]1CCC[C@H]1NN    ZINC000104556359
CCCCCC[C@H]1CCC[C@@H]1NN    ZINC000104556350
CCCCCC[C@@H]1CCC[C@@H]1NN    ZINC000104556343
COc1ncc([N+](=O)[O-])c(NN)n1    ZINC000005275115
COc1ncnc(NN)c1[N+](=O)[O-]    ZINC000016194436
NNC(=O)c1n[nH]c(NN)nc1=O    ZINC000017381112
NNc1ncnc(NN)c1[N+](=O)[O-]    ZINC000004791958
NNc1ncc([N+](=O)[O-])c(NN)n1    ZINC000005758200
NNCCn1ncc(N)c1C(=O)O    ZINC000223249218
NNc1ccc(-c2ccccc2)nc1    ZINC000034545916
NNc1ccccc1Br    ZINC000000088591
NNc1ccc(Br)cc1    ZINC000000088596
NNc1cccc(Br)c1    ZINC000000388325
CSc1nsc(NN)c1C#N    ZINC000001012107
NNc1ccc(C(=O)O)c(Cl)c1    ZINC000002243456
NNc1cc(Cl)ccc1C(=O)O    ZINC000000394714
NNc1ccc(Cl)c(C(=O)O)c1    ZINC000003676585
NNc1cc(C(=O)O)ccc1Cl    ZINC000002582494
COC(=O)c1scc(C)c1NN    ZINC000002539765
CS(=O)(=O)c1ccccc1NN    ZINC000001569016
CS(=O)(=O)c1ccc(NN)cc1    ZINC000000153758
COc1ccc(Cl)cc1CNN    ZINC000022144212
COc1cc(Cl)c(C)cc1NN    ZINC000038804420
NNCCOc1ccc(Cl)cc1    ZINC000019166911
C[C@@H](NN)c1cc(Cl)ccc1O    ZINC000104562319
C[C@H](NN)c1cc(Cl)ccc1O    ZINC000104562316
COc1nc(SC)ncc1NN    ZINC000224162049
COc1cnc(SC)nc1NN    ZINC000000332630
CC(C)c1c(Cl)ncnc1NN    ZINC000082565380
NNc1cccc(-c2cccnc2)n1    ZINC000104544238
NNc1ccnc(-c2ccccc2)n1    ZINC000000331254
NNc1ccc(-c2ccccc2)nn1    ZINC000003958451
NNc1nccc(-c2ccccc2)n1    ZINC000025491327
NNc1ncncc1-c1ccccc1    ZINC000000331256
NNc1cc(-c2ccccc2)ncn1    ZINC000000331980
Cc1ccc([C@H](C)NN)c(F)c1F    ZINC000104564560
CC[C@H](NN)c1cccc(F)c1F    ZINC000104563471
Cc1ccc(F)c([C@H](C)NN)c1F    ZINC000104560124
CC[C@@H](NN)c1c(F)cccc1F    ZINC000104565686
CC[C@@H](NN)c1cccc(F)c1F    ZINC000104563476
CC[C@H](NN)c1cc(F)cc(F)c1    ZINC000104562309
Cc1ccc([C@@H](C)NN)c(F)c1F    ZINC000104564556
CC[C@@H](NN)c1ccc(F)c(F)c1    ZINC000104565676
Cc1ccc(F)c([C@@H](C)NN)c1F    ZINC000104560121
CC[C@H](NN)c1ccc(F)cc1F    ZINC000104558913
CC[C@@H](NN)c1ccc(F)cc1F    ZINC000104558919
CC[C@H](NN)c1ccc(F)c(F)c1    ZINC000104565671
CC[C@H](NN)c1cc(F)ccc1F    ZINC000104558845
CC[C@@H](NN)c1cc(F)ccc1F    ZINC000104558851
CC[C@@H](NN)c1cc(F)cc(F)c1    ZINC000104562312
CC[C@H](NN)c1c(F)cccc1F    ZINC000104565681
NNCCc1ccc2ccccc2c1    ZINC000019393296
C[C@H](NN)c1ccc2ccccc2c1    ZINC000019386284
Cc1ccc(CNN)c2ccccc12    ZINC000089211797
C[C@H](NN)c1cccc2ccccc21    ZINC000019269099
C[C@@H](NN)c1cccc2ccccc21    ZINC000019269097
C[C@@H](NN)c1ccc2ccccc2c1    ZINC000019386282
CCCCCCCCCCCNN    ZINC000104396743
NNc1ccncc1Br    ZINC000000330829
NNc1ccc(Br)cn1    ZINC000008700532
NNc1cccnc1Br    ZINC000222943808
NNc1ccnc(Br)c1    ZINC000000330827
NNc1ccc(Br)nc1    ZINC000062152141
NNc1cccc(Br)n1    ZINC000015021996
NNc1ncccc1Br    ZINC000042375925
NNc1cncc(Br)c1    ZINC000088189430
NNc1cnccc1Br    ZINC000225740603
NNc1cc(Br)ccn1    ZINC000082046547
NNc1ccc(Cl)c([N+](=O)[O-])c1    ZINC000000088589
NNc1cc(Cl)ccc1[N+](=O)[O-]    ZINC000004108265
NNc1nc(Cl)ccc1C(=O)O    ZINC000096576416
NNc1ccc([N+](=O)[O-])cc1Cl    ZINC000005756851
NNc1cc(C(=O)O)c(Cl)cn1    ZINC000052507740
NNc1ccc(Cl)cc1[N+](=O)[O-]    ZINC000005248784
NNc1cc([N+](=O)[O-])ccc1Cl    ZINC000000333789
COC(=O)c1sc(NN)nc1C    ZINC000009941361
NNc1ccc(S(N)(=O)=O)cc1    ZINC000000152965
CCOC(=O)c1csc(NN)n1    ZINC000075577684
CS(=O)(=O)c1ccc(NN)nc1    ZINC000034049775
NNc1ccc(N[SH](=O)=O)cc1    ZINC000021301348
CS(=O)(=O)c1ccc(NN)cn1    ZINC000104536908
CS(=O)(=O)c1cccnc1NN    ZINC000104569974
NNc1ccccc1S(N)(=O)=O    ZINC000002506731
NNc1cccc(S(N)(=O)=O)c1    ZINC000034382089
CCSc1nnc(O)nc1NN    ZINC000016951489
CN(C)c1cnnc(NN)c1Cl    ZINC000062714274
NNc1nncc(-c2ccccc2)n1    ZINC000005086707
NNc1nccc(-c2cccnc2)n1    ZINC000032223066
Cc1ccc(C)c2c(NN)ccnc12    ZINC000019721938
Cc1ccc2cc(C)c(NN)nc2c1    ZINC000011633990
Cc1nc(NN)c2ccccc2c1C    ZINC000225747307
Cc1cc(CNN)c2ccccc2n1    ZINC000019502574
Cc1ccc2nc(C)cc(NN)c2c1    ZINC000013201541
Cc1cc(C)c2nccc(NN)c2c1    ZINC000032099539
Cc1cccc2c(C)cc(NN)nc12    ZINC000003887695
Cc1ccc2c(NN)ccnc2c1C    ZINC000019721941
Cc1cc(C)c2c(c1)nccc2NN    ZINC000019721936
Cc1ccc2nc(NN)cc(C)c2c1    ZINC000008414148
Cc1cc(NN)c2cccc(C)c2n1    ZINC000002564396
CC(C)(C)OC(=O)N1CC(NN)C1    ZINC000090394320
NNc1ccc(Br)nn1    ZINC000104559976
NNc1ncc(Br)cn1    ZINC000001495002
NNc1cnc(Br)cn1    ZINC000040448190
NNc1nc(Cl)ccc1[N+](=O)[O-]    ZINC000104570075
NNc1ncc(Cl)cc1[N+](=O)[O-]    ZINC000083596838
NNc1ncc([N+](=O)[O-])cc1Cl    ZINC000014982392
NNc1nnc(Cl)cc1C(=O)O    ZINC000095802930
NNc1ccccc1S(=O)(=O)O    ZINC000001669668
NNc1ccc(S(=O)(=O)O)cc1    ZINC000001576907
NNc1cccc(S(=O)(=O)O)c1    ZINC000001847712
NNc1ccc(P(=O)(O)O)cc1    ZINC000033877770
NNc1ccc(S(N)(=O)=O)cn1    ZINC000020282931
CS(=O)(=O)c1ncc(NN)cn1    ZINC000039239620
NNc1ccncc1S(N)(=O)=O    ZINC000039054028
NNc1cccc2c1OC(F)(F)O2    ZINC000104531983
NNc1ccc2c(c1)OC(F)(F)O2    ZINC000104539971
CCn1ncc(NN)c(Cl)c1=O    ZINC000005658760
COCc1nc(Cl)cc(NN)n1    ZINC000095348251
CCn1cc(Cl)nc(NN)c1=O    ZINC000062714165
C[C@@H](NN)c1ccc(F)cc1Cl    ZINC000070559685
C[C@@H](NN)c1c(F)cccc1Cl    ZINC000104564553
NNCCc1cccc(Cl)c1F    ZINC000104460822
NNCCc1ccc(Cl)c(F)c1    ZINC000104461922
NNCCc1ccc(F)cc1Cl    ZINC000104460359
C[C@H](NN)c1cc(F)ccc1Cl    ZINC000104558873
C[C@H](NN)c1c(F)cccc1Cl    ZINC000104564551
NNCCc1ccc(F)c(Cl)c1    ZINC000104562340
C[C@@H](NN)c1cccc(Cl)c1F    ZINC000104570097
NNCCc1c(F)cccc1Cl    ZINC000020425871
C[C@@H](NN)c1cc(F)ccc1Cl    ZINC000104558877
C[C@H](NN)c1ccc(F)cc1Cl    ZINC000070559684
C[C@H](NN)c1cccc(Cl)c1F    ZINC000104570094
NNCc1ccccc1OC(F)F    ZINC000019405378
C[C@@H](NN)c1cc(F)cc(F)c1O    ZINC000104572346
NNCc1ccc(OC(F)F)cc1    ZINC000019172895
C[C@H](NN)c1cc(F)cc(F)c1O    ZINC000104572344
NN[C@H](c1ccco1)c1ccccc1    ZINC000096125960
NNCc1c(O)ccc2ccccc21    ZINC000089211799
NNCc1ccc(O)c2ccccc12    ZINC000089211804
NN[C@@H](c1ccco1)c1ccccc1    ZINC000096125961
NNCc1cccc2cc(O)ccc21    ZINC000104563509
CC1=Nc2ccccc2NC(NN)=C1    ZINC000408721455
NNCc1cnn(-c2ccccc2)c1    ZINC000020285767
CC(C)(C)C1=NN[C@@H](NN)SC1    ZINC000071606530
CC(C)(C)C1=NN[C@H](NN)SC1    ZINC000071606528
C[C@H](CCNN)C(=O)OC(C)(C)C    ZINC000096662579
NNc1cc(F)c(F)cc1[N+](=O)[O-]    ZINC000104571319
Cn1c2ccccc2c(NN)cc1=O    ZINC000003850461
NNc1nc2ccccc2cc1CO    ZINC000037408014
COc1cccc2ccc(NN)nc21    ZINC000041671393
COc1ccc2nccc(NN)c2c1    ZINC000032099464
CC(=O)n1ccc2cc(NN)ccc21    ZINC000080443194
COc1ccc2nc(NN)ccc2c1    ZINC000070008634
Cc1cc(=O)[nH]c2cc(NN)ccc12    ZINC000016941225
Cc1nnc(NN)n1-c1ccccc1    ZINC000032627158
Cn1c(NN)nnc1-c1ccccc1    ZINC000020281529
NNc1ccc(Cn2cncn2)cc1    ZINC000005046713
C[C@H](Cc1c[nH]c2ccccc12)NN    ZINC000089203399
C[C@@H](Cc1c[nH]c2ccccc12)NN    ZINC000089203396
NNCc1ccc(Br)o1    ZINC000019277350
NNCc1ccc(Cl)cc1Cl    ZINC000019171891
NNCc1cc(Cl)ccc1Cl    ZINC000019274402
NNCc1cc(Cl)cc(Cl)c1    ZINC000019407225
NNCc1ccc(Cl)c(Cl)c1    ZINC000019171899
NNCc1cccc(Cl)c1Cl    ZINC000019265525
Cc1ccc(Cl)c(NN)c1Cl    ZINC000036666885
NNCc1c(Cl)cccc1Cl    ZINC000019169007
CSc1nc(Cl)cc(NN)n1    ZINC000001398324
NNc1ccc(S(O)(O)O)cc1    ZINC000100009688
N#Cc1nc(-c2ccco2)oc1NN    ZINC000080346144
C[C@@H](NN)c1cc(F)cc(F)c1F    ZINC000104569096
C[C@H](NN)c1cc(F)c(F)cc1F    ZINC000104556437
NN[C@H](c1ccccc1)C(F)(F)F    ZINC000088189432
NNCCc1c(F)cc(F)cc1F    ZINC000104462615
C[C@H](NN)c1ccc(F)c(F)c1F    ZINC000084931453
NNCc1ccc(C(F)(F)F)cc1    ZINC000019167803
C[C@@H](NN)c1cc(F)c(F)cc1F    ZINC000104556442
C[C@H](NN)c1cc(F)c(F)c(F)c1    ZINC000104569085
NNCCc1cc(F)c(F)cc1F    ZINC000104460355
C[C@@H](NN)c1cc(F)c(F)c(F)c1    ZINC000104569089
C[C@H](NN)c1cc(F)cc(F)c1F    ZINC000104569093
NN[C@@H](c1ccccc1)C(F)(F)F    ZINC000088189431
C[C@@H](NN)c1ccc(F)c(F)c1F    ZINC000084931454
C[C@H](NN)c1c(F)ccc(F)c1F    ZINC000104557725
NNCCc1cc(F)c(F)c(F)c1    ZINC000104562344
Cc1c(NN)cccc1C(F)(F)F    ZINC000090613199
C[C@@H](NN)c1c(F)ccc(F)c1F    ZINC000104557728
NNCc1ccccc1C(F)(F)F    ZINC000019272664
NNCCc1cc(F)cc(F)c1F    ZINC000104459877
NNCc1cccc(C(F)(F)F)c1    ZINC000019171902
Cc1cc(=O)oc2cc(NN)ccc12    ZINC000104565726
NNc1nc(NN)c(F)c(N)c1F    ZINC000002386494
Cn1c2ccccc2nc(NN)c1=O    ZINC000034069329
Cn1c(NN)nc2ccccc2c1=O    ZINC000000292456
Cc1ccc(-c2ccnc(NN)n2)o1    ZINC000081947196
Cc1cc(-n2ccnc2)nc(NN)n1    ZINC000087867014
NNc1nc2ccccc2nc1NN    ZINC000006118700
Cc1nccn1-c1ccc(NN)nn1    ZINC000027705897
Cn1ccc(-c2ccnc(NN)n2)n1    ZINC000002538079
Cc1cc(-n2cccn2)nc(NN)n1    ZINC000087866929
NNc1nnc(NN)c2ccccc21    ZINC000004474539
C[C@@H](NN)c1nc2ccccc2n1C    ZINC000019271002
CC(C)n1c2ccccc2nc1NN    ZINC000001473097
CCCn1c2ccccc2nc1NN    ZINC000000572737
C[C@H](NN)c1nc2ccccc2n1C    ZINC000019271004
NN[C@H](c1ccccc1)C1CCCC1    ZINC000104572360
C[C@H](NN)c1ccc2c(c1)CCCC2    ZINC000060157412
NN[C@@H](c1ccccc1)C1CCCC1    ZINC000104572353
NN[C@H]1CCCC[C@H]1c1ccccc1    ZINC000062567508
NN[C@@H]1CCCC[C@@H]1c1ccccc1    ZINC000062567514
NNC1CCC(c2ccccc2)CC1    ZINC000019391784
NN[C@@H]1CCCC[C@H]1c1ccccc1    ZINC000062567512
NNc1ccc(C2CCCCC2)cc1    ZINC000002546167
C[C@@H](NN)c1ccc2c(c1)CCCC2    ZINC000060157413
NN[C@H]1CCCC[C@@H]1c1ccccc1    ZINC000062567510
Cn1nc(Br)nc1NN    ZINC000049584955
NNCc1c(Cl)cncc1Cl    ZINC000096663683
NNc1nc(-c2ccccc2)cs1    ZINC000018101453
Cc1cnc(NN)c(C(F)(F)F)c1    ZINC000238532860
Cc1cc(NN)ncc1C(F)(F)F    ZINC000096308592
Cc1cc(C(F)(F)F)cc(NN)n1    ZINC000000159611
Cc1cc(C(F)(F)F)cnc1NN    ZINC000085384923
NNCc1ccc(C(F)(F)F)cn1    ZINC000066327884
Cc1noc(-c2cccnc2NN)n1    ZINC000070451568
Cc1noc(-c2ccc(NN)nc2)n1    ZINC000070451563
NNc1nc2ccccc2c(=O)n1N    ZINC000004294093
Cn1c2ncccc2nc(NN)c1=O    ZINC000075156696
COc1ccc2nc(NN)nnc2c1    ZINC000000162428
Cc1noc(-c2ccnc(NN)c2)n1    ZINC000070451554
Cc1cc(NN)c2cc(F)ccc2n1    ZINC000014807661
Cc1cc2cc(F)ccc2nc1NN    ZINC000011633996
CC(C)c1ccc2oc(NN)nc2c1    ZINC000062521114
COc1ccc([C@H](CC#N)NN)cc1    ZINC000104563463
COc1ccc([C@@H](CC#N)NN)cc1    ZINC000104563458
Cc1nn(C)c2nc(NN)cc(C)c12    ZINC000000161013
NN[C@@H]1CCN(Cc2ccccc2)C1    ZINC000020596094
NN[C@H]1CCN(Cc2ccccc2)C1    ZINC000020596095
NNCc1ccc(N2CCCC2)cc1    ZINC000096663675
NNCc1c(F)ccc(Cl)c1F    ZINC000096125831
NNc1ccc(Cl)c2ccccc12    ZINC000002546165
NNc1ccnc(-c2cccs2)n1    ZINC000051153474
NNc1nc2ccccc2[nH]c1=S    ZINC000001506001
NNc1nc(-c2cccnc2)cs1    ZINC000043560018
NNc1nc(-c2ccncc2)cs1    ZINC000043560003
NNc1nccc(-c2cccs2)n1    ZINC000012395079
NNc1nc(-c2ccccn2)cs1    ZINC000001415172
NNc1nnc(-c2ccccc2)s1    ZINC000008616225
NNc1ccc(-c2cccs2)nn1    ZINC000006658129
NNc1ccc(OC(F)(F)F)cc1    ZINC000000056817
NNc1cccc(OC(F)(F)F)c1    ZINC000005714201
NNc1ccccc1OC(F)(F)F    ZINC000002546190
NNCc1cc(C(F)(F)F)ncn1    ZINC000217569090
Cc1cc(C(F)(F)F)nc(NN)n1    ZINC000002554071
C[C@H](NN)c1cc2ccccc2s1    ZINC000104557734
C[C@@H](NN)c1cc2ccccc2s1    ZINC000104557737
NNc1ccc(C(=O)NC2CC2)cn1    ZINC000037737489
C#CCCOc1cc(C)nc(NN)n1    ZINC000235754852
COCc1cc(C)nc(NN)c1C#N    ZINC000000245071
COCc1cc(C)c(C#N)c(NN)n1    ZINC000000092842
CC(C)c1nnc2ccc(NN)nn21    ZINC000036047673
COc1ccc([C@H](NN)C2CC2)cc1    ZINC000104556384
COc1cccc2c1CCC[C@@H]2NN    ZINC000104567925
Cc1ccc(O)c2c1[C@@H](C)C[C@H]2NN    ZINC000019390948
COc1ccc2c(c1)CC[C@H](NN)C2    ZINC000104560069
COc1ccc([C@@H](NN)C2CC2)cc1    ZINC000104556389
Cc1ccc(O)c2c1[C@H](C)C[C@@H]2NN    ZINC000019390951
COc1ccc2c(c1)C[C@@H](NN)CC2    ZINC000096570063
COc1cccc2c1CCC[C@H]2NN    ZINC000104567932
COc1ccc2c(c1)[C@@H](NN)CCC2    ZINC000078720854
Cc1ccc(O)c2c1[C@H](C)C[C@H]2NN    ZINC000019390946
Cc1ccc(O)c2c1[C@@H](C)C[C@@H]2NN    ZINC000019390954
COc1ccc2c(c1)C[C@H](NN)CC2    ZINC000096570062
COc1ccc2c(c1)[C@H](NN)CCC2    ZINC000078720851
COc1ccc2c(c1)CC[C@@H](NN)C2    ZINC000104560072
CCCC[C@H](Cc1ccccc1)NN    ZINC000104541725
C[C@H](NN)c1ccc(C(C)(C)C)cc1    ZINC000019275552
CC[C@@H](C)[C@H](CNN)c1ccccc1    ZINC000019273803
Cc1c(C)c(C)c(CNN)c(C)c1C    ZINC000083295064
CCCCC[C@@H](NN)c1ccccc1    ZINC000104555189
CC[C@@H](C)[C@@H](CNN)c1ccccc1    ZINC000019273799
CC[C@H](C)[C@@H](CNN)c1ccccc1    ZINC000019273801
Cc1cc(C)c(C)c([C@@H](C)NN)c1C    ZINC000082530649
CC[C@H](C)[C@H](CNN)c1ccccc1    ZINC000019273805
CCCC[C@@H](Cc1ccccc1)NN    ZINC000104541717
CC(C)C[C@@H](Cc1ccccc1)NN    ZINC000104570042
CC(C)Cc1ccc([C@@H](C)NN)cc1    ZINC000019394245
CC(C)C[C@H](Cc1ccccc1)NN    ZINC000104570046
CC(C)Cc1ccc([C@H](C)NN)cc1    ZINC000019394248
CCCCC[C@H](NN)c1ccccc1    ZINC000104555186
Cc1cc(C)c(C)c(CCNN)c1C    ZINC000057488707
CC(C)(C)c1ccc(CCNN)cc1    ZINC000057488693
C[C@@H](NN)c1ccc(C(C)(C)C)cc1    ZINC000019275550
CC(C)c1cccc(C(C)C)c1NN    ZINC000104572318
CCCCc1ccc([C@H](C)NN)cc1    ZINC000082530644
CCCCCCc1ccc(NN)cc1    ZINC000001529090
CCCC[C@H](CNN)c1ccccc1    ZINC000104566788
Cc1cc(C)c(C)c([C@H](C)NN)c1C    ZINC000082530650
CCCC[C@@H](CNN)c1ccccc1    ZINC000104566785
CCCCc1ccc([C@@H](C)NN)cc1    ZINC000082530643
NNc1ccc2cc(Cl)ccc2n1    ZINC000070008624
NNc1ccc2cccc(Cl)c2n1    ZINC000070008637
NNc1ccc(Cl)c2cccnc12    ZINC000000564763
NNc1cc(Cl)c2ccccc2n1    ZINC000104567856
NNc1ccnc2cc(Cl)ccc21    ZINC000000119621
NNc1ccnc2ccc(Cl)cc21    ZINC000002583865
NNc1nnc(-c2ccccn2)s1    ZINC000028002197
NNc1cc(OC(F)(F)F)ccn1    ZINC001776011308
NNc1ncccc1OC(F)(F)F    ZINC001776011336
NNc1cccc(OC(F)(F)F)n1    ZINC001776011304
NNc1nc2ccc([N+](=O)[O-])cc2[nH]1    ZINC000008730166
Cc1cc2nc(NN)sc2cc1C    ZINC000022124887
Cc1sc2nccc(NN)c2c1C    ZINC000096361349
Cc1cc2nc(NN)sc2c(C)c1    ZINC000002455676
CCc1cccc2sc(NN)nc21    ZINC000002533888
Cc1ccc(C)c2sc(NN)nc21    ZINC000002455674
Cc1cc2sc(NN)nc2c(C)c1    ZINC000002455672
C[C@@H](NN)c1nc2ccccc2s1    ZINC000019401145
CCc1ccc2nc(NN)sc2c1    ZINC000002455654
Cc1ccc2sc(NN)nc2c1C    ZINC000002455671
C[C@H](NN)c1nc2ccccc2s1    ZINC000019401148
NNc1ccc(N2CCOC2=O)cc1    ZINC000002546198
NNc1ccc(N2CCOCC2)cc1    ZINC000088189444
Cc1nc(NN)nc2c1CN(C)CC2    ZINC000049474130
CCN1CCc2nc(NN)ncc2C1    ZINC000049474158
NNc1cc(N2CCCCC2)ncn1    ZINC000025493132
NNc1nccc(N2CCCCC2)n1    ZINC000070451488
NNc1ccc(N2CCCCC2)nn1    ZINC000002585643
Cc1cc(NN)nc(N2CCCC2)n1    ZINC000051152375
NNc1nccnc1N1CCCCC1    ZINC000096530648
Cc1cc(N2CCCC2)nc(NN)n1    ZINC000087897237
CN(C)CC[C@H](NN)c1ccccc1    ZINC000104556400
CN(C)CC[C@@H](NN)c1ccccc1    ZINC000104556406
NNc1c(Cl)cc(F)cc1Cl    ZINC000088613696
NNc1nnc(Cl)c2ccccc21    ZINC000003177941
NNc1ncnc2cc(Cl)ccc21    ZINC000104571223
NNc1nc2ccccc2nc1Cl    ZINC000003096975
NNc1ncnc2ccc(Cl)cc21    ZINC000000397005
NNc1ncnc2cccc(Cl)c21    ZINC000001607790
NNc1ccc(C(F)(F)F)cc1F    ZINC000002243143
NNc1cc(F)cc(C(F)(F)F)c1    ZINC000098181580
NNc1ccc(F)c(C(F)(F)F)c1    ZINC000002243108
NNCc1c(F)cc(F)c(F)c1F    ZINC000104571258
Cc1c(F)c(F)c(NN)c(F)c1F    ZINC000000155915
NNc1cc(C(F)(F)F)ccc1F    ZINC000062656087
NNc1ccc(C(F)(F)F)c(F)c1    ZINC000088189355
NNCc1cc(F)c(F)c(F)c1F    ZINC000104568971
NNc1c(F)cccc1C(F)(F)F    ZINC000084929599
NNc1ccc(F)cc1C(F)(F)F    ZINC000002243107
NNCc1c(F)c(F)cc(F)c1F    ZINC000104571262
NNc1ncc([N+](=O)[O-])c2[nH]cnc21    ZINC000006397284
Cc1sc2ncnc(NN)c2c1C    ZINC000000121024
CCc1cc2c(ncnc2NN)s1    ZINC000000552074
Cc1cc2c(nc(C)nc2NN)s1    ZINC000038548942
Cc1csc2nc(C)nc(NN)c12    ZINC000040538543
NNCCc1c[nH]nc1C(F)(F)F    ZINC000257197530
CCn1nc(C(F)(F)F)cc1NN    ZINC000252510387
NN/C(=C\[N+](=O)[O-])Nc1ccccc1    ZINC000001395545
C[C@H](NN)[C@@H]1COc2ccccc2O1    ZINC000019170194
C[C@H](Cc1ccc2c(c1)OCO2)NN    ZINC000019168076
C[C@H](NN)[C@H]1COc2ccccc2O1    ZINC000019168597
C[C@@H](NN)c1ccc2c(c1)OCCO2    ZINC000019391280
C[C@@H](NN)[C@@H]1COc2ccccc2O1    ZINC000019168598
NNCc1cccc2c1OCCCO2    ZINC000096663674
NNCc1ccc2c(c1)OCCCO2    ZINC000037675212
CC[C@@H](NN)c1ccc2c(c1)OCO2    ZINC000104571335
CCOC(=O)c1ccc(C)c(NN)c1    ZINC000032224410
C[C@@H](Cc1ccc2c(c1)OCO2)NN    ZINC000019167165
CC[C@H](NN)c1ccc2c(c1)OCO2    ZINC000104571333
C[C@@H](NN)[C@H]1COc2ccccc2O1    ZINC000019170197
C[C@H](NN)c1ccc2c(c1)OCCO2    ZINC000019391283
CCOC(=O)Cc1ccc(NN)cc1    ZINC000020357981
CCOC(=O)c1ccc(NN)cc1C    ZINC000223873731
CC(C)NC(=O)c1ccc(NN)nc1    ZINC000051095435
NN[C@@H](c1ccc(F)cc1)C1CCC1    ZINC000104557758
NN[C@H](c1ccc(F)cc1)C1CCC1    ZINC000104557760
CCCOc1ccc([C@@H](C)NN)cc1    ZINC000019281233
CCOc1ccc([C@H](CC)NN)cc1    ZINC000104555193
CCC[C@H](NN)c1ccc(OC)cc1    ZINC000104572295
CCCOc1ccc([C@H](C)NN)cc1    ZINC000019281235
CCCCCOc1ccc(NN)cc1    ZINC000034189717
CCCCOc1ccc(CNN)cc1    ZINC000019422231
COc1ccc(C(C)(C)C)cc1NN    ZINC000002546195
CC(C)c1ccc(O)c([C@H](C)NN)c1    ZINC000104560112
CCCC[C@@H](NN)c1ccc(O)cc1    ZINC000104567884
CCC[C@@H](NN)c1ccc(OC)cc1    ZINC000104572299
CCC(C)(C)c1ccc(O)c(NN)c1    ZINC000104567794
CCCC[C@H](NN)c1ccc(O)cc1    ZINC000104567881
CC(C)c1ccc(O)c([C@@H](C)NN)c1    ZINC000104560107
CCOc1ccc([C@@H](CC)NN)cc1    ZINC000104555196
CC(C)Oc1ccc([C@@H](C)NN)cc1    ZINC000019397768
CC(C)(C)Oc1ccc(CNN)cc1    ZINC000084931287
CC(C)Oc1ccc([C@H](C)NN)cc1    ZINC000019397771
C[C@@H](NN)C12CC3CC(CC(C3)C1)C2    ZINC000019386553
C[C@H](NN)C12CC3CC(CC(C3)C1)C2    ZINC000019386556
NNc1cc(F)c(Cl)nc1Cl    ZINC000095097659
NNc1ccc([N+](=O)[O-])c2nonc21    ZINC000004521565
NNc1nccc(C(F)(F)F)c1F    ZINC000104570063
NNc1ncc(C(F)(F)F)cc1F    ZINC000040442521
COc1ccc2sc(NN)nc2c1    ZINC000003866478
COc1cccc2sc(NN)nc21    ZINC000002455644
COc1ccc2nc(NN)sc2c1    ZINC000002379952
NNc1nnc2c(nc(O)[nH]c2=O)n1    ZINC000005790513
N#CC[C@@H](NN)c1ccc(Cl)cc1    ZINC000104562302
N#CC[C@H](NN)c1ccc(Cl)cc1    ZINC000104562304
N#CC[C@@H](NN)c1ccccc1Cl    ZINC000104562331
N#CC[C@H](NN)c1ccccc1Cl    ZINC000104562333
NNCc1ccc(OCC(N)=O)cc1    ZINC000019262995
CC1(c2ccnc(NN)c2)OCCO1    ZINC000039407671
NNc1cc(N2CCOCC2)ncn1    ZINC000015830782
CN1CCc2nc(NN)[nH]c(=O)c2C1    ZINC000049474146
NNc1ccc(N2CCOCC2)nn1    ZINC000010151809
NNc1nccnc1N1CCOCC1    ZINC000096530653
NNc1nccc(N2CCOCC2)n1    ZINC000040457233
NN[C@H](c1cccs1)C(F)(F)F    ZINC000104562271
NN[C@@H](c1cccs1)C(F)(F)F    ZINC000104562268
Cn1c(NN)nc2ccsc2c1=O    ZINC000058824431
NNc1cc(C(=O)O)ccc1C(=O)O    ZINC000002533967
NNc1cc(C(=O)O)cc(C(=O)O)c1    ZINC000002582501
Cc1nc(NN)c(C#N)c(C)c1Cl    ZINC000104567863
NNC1=C(Cl)Nc2ccccc2N1    ZINC000005338560
CSc1nc2ccnn2c(NN)n1    ZINC000001580000
Cn1c2nc(NN)[nH]c2c(=O)[nH]c1=O    ZINC000002279372
NN[C@H](c1ccc(Cl)cc1)C1CC1    ZINC000037677927
NN[C@@H](c1ccc(Cl)cc1)C1CC1    ZINC000037677925
COC(=O)c1ccc(NN)cc1OC    ZINC000039084202
COC(=O)c1ccc(NN)c(OC)c1    ZINC000088611546
COc1cc(CNN)cc2c1OCO2    ZINC000095934481
CCOC(=O)c1cnc(NN)nc1C    ZINC000071261623
NNc1ccc2c(c1)Cc1ccccc1-2    ZINC000002546169
NNC1c2ccccc2-c2ccccc21    ZINC000019167448
C[C@@H]1C[C@H](NN)c2cc(F)ccc2O1    ZINC000104570105
C[C@H]1C[C@@H](NN)c2cc(F)ccc2O1    ZINC000104570119
C[C@@H]1C[C@@H](NN)c2cc(F)ccc2O1    ZINC000104570113
C[C@H]1C[C@H](NN)c2cc(F)ccc2O1    ZINC000104570111
C[C@@H](CSCc1ccccc1)NN    ZINC000104555134
C[C@H](CSCc1ccccc1)NN    ZINC000104555138
COc1ccc(OC)c([C@H](C)NN)c1    ZINC000019407169
COc1cccc(OC)c1[C@@H](C)NN    ZINC000104571309
COc1ccc(OC)c([C@@H](C)NN)c1    ZINC000019407167
COc1cccc(OC)c1[C@H](C)NN    ZINC000104571307
COc1ccc(CCNN)c(OC)c1    ZINC000057489981
COc1ccc([C@H](C)NN)c(OC)c1    ZINC000019399297
COc1ccc(CCNN)cc1OC    ZINC000019403281
COc1ccc([C@@H](C)NN)c(OC)c1    ZINC000019399295
COc1ccc([C@@H](C)NN)cc1OC    ZINC000019279727
COc1cc(OC)cc([C@H](C)NN)c1    ZINC000104556412
COc1cc(OC)cc([C@@H](C)NN)c1    ZINC000104556417
COc1ccc([C@H](C)NN)cc1OC    ZINC000019279729
COc1cc(CCNN)cc(OC)c1    ZINC000104461586
CCCC[C@H](NN)c1ccc(F)cc1    ZINC000104570031
CCCC[C@@H](NN)c1ccc(F)cc1    ZINC000104570035
NN[C@@H]1CCCC[C@H]1C1CCCCC1    ZINC000104537245
NN[C@H]1CCCC[C@@H]1C1CCCCC1    ZINC000104537238
NN[C@@H]1CCCC[C@@H]1C1CCCCC1    ZINC000104537250
NN[C@H]1CCCC[C@H]1C1CCCCC1    ZINC000104537232
NNc1nc(F)c(F)c(Cl)c1F    ZINC000016159840
NNc1nc(-c2cccs2)cs1    ZINC000004293992
NNc1nc2ccsc2c(=O)n1N    ZINC000038672568
NNc1cc([N+](=O)[O-])ccc1C(=O)O    ZINC000039084355
NNc1cc2c(cc1[N+](=O)[O-])OCO2    ZINC000032500107
NNc1ccc([N+](=O)[O-])cc1C(=O)O    ZINC000034305399
CCOc1ccc(NN)c([N+](=O)[O-])c1    ZINC000070461182
CCOC(=O)c1cnc(NN)nc1N    ZINC000071328711
NNc1ncc(F)c(N2CCCC2)n1    ZINC000087897233
C[C@H](O)CN(C)c1ccc(NN)nn1    ZINC000001846213
C[C@@H](O)CN(C)c1ccc(NN)nn1    ZINC000000000624
CN(C)c1nc(NN)nc(N(C)C)n1    ZINC000001657295
CCNc1nc(NN)nc(NCC)n1    ZINC000002023481
NNc1nc(-c2cccs2)ns1    ZINC000000166751
NNc1c(F)c(F)c(F)c(F)c1F    ZINC000002022416
NNc1ccc([N+](=O)[O-])cc1[N+](=O)[O-]    ZINC000003860431
Cn1ncc2c1nc(Cl)nc2NN    ZINC000001718410
NN[C@@H]1CCOc2ccc(Cl)cc21    ZINC000104555155
NN[C@H]1CCOc2ccc(Cl)cc21    ZINC000104555159
NNc1cc(C2CCC2)c(Cl)nn1    ZINC000104531813
CCCc1nnc2sc(NN)nn12    ZINC000226299833
COC(=O)c1[nH]c(NN)nc(=O)c1C    ZINC000016952831
CCOC(=O)c1cnc(NN)[nH]c1=O    ZINC000016997945
NNc1ccc2oc3ccccc3c2c1    ZINC000003163691
NNCC(=O)COc1ccc(F)cc1    ZINC000019172726
CCC[C@@H](NN)c1ccc(Cl)cc1    ZINC000104555182
CCC[C@H](NN)c1ccc(Cl)cc1    ZINC000104555179
CC(C)(C)Sc1ccc(NN)nn1    ZINC000015829640
COc1cc(CNN)cc(OC)c1O    ZINC000096125838
CC[C@@H](NN)c1c(O)cc(O)cc1O    ZINC000104557776
COc1cc(NN)cc(OC)c1OC    ZINC000039642338
COc1cc(O)c(CNN)c(OC)c1    ZINC000104560927
CC[C@H](NN)c1c(O)cc(O)cc1O    ZINC000104557773
CC(C)Cn1c(=O)cc(NN)[nH]c1=O    ZINC000072206746
CCCCn1c(=O)cc(NN)[nH]c1=O    ZINC000072206747
NNc1ccccc1Cc1ccccc1    ZINC000002582498
NNC(c1ccccc1)c1ccccc1    ZINC000019280517
NNCc1ccc(-c2ccccc2)cc1    ZINC000019167799
CCCCCCC[C@H]1CCC[C@H]1NN    ZINC000104556324
CCCCCCC[C@H]1CCC[C@@H]1NN    ZINC000104556314
CCCCCCC[C@@H]1CCC[C@H]1NN    ZINC000104556319
CCCCCCC[C@@H]1CCC[C@@H]1NN    ZINC000104556309
NNc1nc2ccc(Cl)cc2s1    ZINC000000165076
NNc1nc2c(cccc2Cl)s1    ZINC000002455649
NNc1nc2cc(Cl)ccc2s1    ZINC000020286059
NNc1ncc([N+](=O)[O-])cc1[N+](=O)[O-]    ZINC000004712893
NNc1nc(=O)c(CCC(=O)O)n[nH]1    ZINC000038804382
NNc1c(O)ccc([N+](=O)[O-])c1NN    ZINC000040538118
Cn1c(NN)c(N=O)c(=O)n(C)c1=O    ZINC000005599813
Cc1nc(NN)nc(NN)c1[N+](=O)[O-]    ZINC000004086624
Cc1nc(NN)c([N+](=O)[O-])c(NN)n1    ZINC000006223661
NNc1nncn2c1cc1ccccc12    ZINC000001572602
NNc1nncc2c3ccccc3[nH]c21    ZINC000006117781
NNc1ncnc2c3ccccc3[nH]c21    ZINC000000506586
CN(C)c1ccc(CNN)c(Cl)c1    ZINC000096663678
C[Si](C)(C)c1cnc(NN)cc1F    ZINC000196298798
NN[C@@H](c1ccccc1)c1ccccn1    ZINC000019281093
NN[C@@H](c1ccccc1)c1ccncc1    ZINC000104570144
NN[C@H](c1ccccc1)c1ccccn1    ZINC000019281095
NN[C@H](c1ccccc1)c1ccncc1    ZINC000104570149
NNCc1ccc(-c2ccccn2)cc1    ZINC000090613299
NN[C@@H](c1ccccc1)c1cccnc1    ZINC000104567891
NN[C@H](c1ccccc1)c1cccnc1    ZINC000104567896
Cc1ccc(NN)cc1Br    ZINC000002546158
Cc1ccc(Br)cc1NN    ZINC000021303113
NNCc1ccccc1Br    ZINC000021966372
NNCc1ccc(Br)cc1    ZINC000021961900
Cc1ccc(Br)c(NN)c1    ZINC000133763835
Cc1cc(Br)ccc1NN    ZINC000002533962
Cc1cc(NN)ccc1Br    ZINC000002533965
Cc1ccc(NN)c(Br)c1    ZINC000001601401
Cc1cccc(Br)c1NN    ZINC000238498714
NNCc1cccc(Br)c1    ZINC000019171872
Cc1c(Br)cccc1NN    ZINC000002546156
Cc1cccc(NN)c1Br    ZINC000034537593
COC(=O)c1ccc(Cl)c(NN)c1    ZINC000001601761
NNCc1cc2c(cc1Cl)OCO2    ZINC000228917533
COC(=O)c1cc(Cl)ccc1NN    ZINC000067173011
COC(=O)c1ccc(NN)cc1Cl    ZINC000095348042
COC(=O)c1cc(Cl)cc(NN)c1    ZINC000095532257
COC(=O)c1cc(NN)ccc1Cl    ZINC000072399552
NNC(=O)c1ccc(Cl)c(NN)c1    ZINC000001709587
C=CCn1ncc(NN)c(Cl)c1=O    ZINC000062714260
COCc1nnc2sc(NN)nn12    ZINC000216760761
CCS(=O)(=O)c1ccc(NN)cc1    ZINC000015443218
Cc1cc(S(C)(=O)=O)ccc1NN    ZINC000015443332
N#Cc1nc(-c2ccccc2)oc1NN    ZINC000004070570
NNc1ncnc2c3ccccc3oc21    ZINC000004152556
Cc1cc(O)c([C@@H](C)NN)cc1Cl    ZINC000199537561
Cc1cc(O)c([C@H](C)NN)cc1Cl    ZINC000199537578
NNc1nc2ccccc2n2cnnc12    ZINC000005590319
NNc1nnc2c3ccccc3cnn12    ZINC000022060253
NNc1nnc2c3ccccc3[nH]c2n1    ZINC000000053158
NNc1nn2cnnc2c2ccccc21    ZINC000000497625
NNc1nc(C(F)F)cc(C2CC2)n1    ZINC000002554186
NNc1ccc(Oc2ccccc2)cc1    ZINC000000153972
NNc1cccc(Oc2ccccc2)c1    ZINC000040442562
NNc1ccccc1Oc1ccccc1    ZINC000001392607
COc1ccc(CNN)c(F)c1OC    ZINC000083314228
COc1cc(F)c(CNN)cc1OC    ZINC000199540173
Cc1nc(NN)cc(-c2ccccc2)n1    ZINC000000343388
Cc1cc(NN)nc(-c2ccccc2)n1    ZINC000008731080
Cc1ccc(-c2ccc(NN)nn2)cc1    ZINC000002555519
Cc1cc(-c2ccccc2)nnc1NN    ZINC000033648073
NN[C@H](c1ccncc1)c1ccccn1    ZINC000199534573
NN[C@@H](c1ccncc1)c1ccccn1    ZINC000199534589
NNC(c1ccccn1)c1ccccn1    ZINC000199547638
Cc1ccc(-c2ccnc(NN)n2)cc1    ZINC000049474291
Cc1ccc2cc([C@@H](C)NN)ccc2c1    ZINC000199535846
Cc1ccc([C@@H](C)NN)c2ccccc12    ZINC000199534887
Cc1ccc2cc([C@H](C)NN)ccc2c1    ZINC000199535860
Cc1ccc([C@H](C)NN)c2ccccc12    ZINC000199534902
CCCCCCCCCCCCNN    ZINC000059631801
NNCc1cncc(Br)c1    ZINC000020480884
Cc1cnc(NN)c(Br)c1    ZINC000075759762
Cc1nc(NN)ccc1Br    ZINC000065337591
Cc1cc(NN)ncc1Br    ZINC000075759769
NNCc1ccc(Br)nc1    ZINC000199752724
Cc1cc(Br)cnc1NN    ZINC000036243542
Cc1ccnc(NN)c1Br    ZINC000118466131
Cc1ccc(Br)c(NN)n1    ZINC000199542742
NNc1nc2c(s1)c(F)ccc2F    ZINC000034936102
NNc1nc2c(cc(F)cc2F)s1    ZINC000002455681
COC(=O)c1cc(=O)nc(NN)s1    ZINC000006385182
COC(=O)c1cnc(Cl)cc1NN    ZINC000040564707
COC(=O)c1ccc(Cl)nc1NN    ZINC000199824610
NNCc1ccc(Cl)cc1[N+](=O)[O-]    ZINC000050442955
NNCc1ccc(Cl)c([N+](=O)[O-])c1    ZINC000199544892
Cc1cc([N+](=O)[O-])c(NN)cc1Cl    ZINC000040541560
NNC(=O)c1nc(NN)ccc1Cl    ZINC000003272267
Cn1c(=O)[nH]c(NN)c([N+](=O)[O-])c1=O    ZINC000004085843
N#Cc1ccc(NN)cc1C(F)(F)F    ZINC000037737516
N#Cc1ccc(NN)c(C(F)(F)F)c1    ZINC000002540229
N#Cc1ccc(C(F)(F)F)cc1NN    ZINC000083325000
N#Cc1cc(C(F)(F)F)ccc1NN    ZINC000083324989
CCOC(=O)c1sc(NN)nc1C    ZINC000000194092
CCOC(=O)c1nc(NN)sc1C    ZINC000020153826
NNc1cccc(Oc2ccccc2)n1    ZINC000039957373
NNc1nccc(Nc2ccccc2)n1    ZINC000044845838
Cc1nc(NN)cc(-c2ccccn2)n1    ZINC000000331259
Cc1cc(NN)nc(-c2ccccn2)n1    ZINC000051152312
Cc1nc(NN)cc(-c2ccncc2)n1    ZINC000051353982
Cc1ccc2c(C)cc(NN)nc2c1C    ZINC000003445766
CCc1cccc2c(NN)cc(C)nc12    ZINC000019721962
Cc1cc(C)c2c(c1)nc(C)cc2NN    ZINC000002564407
Cc1cc(NN)c2c(C)ccc(C)c2n1    ZINC000002564406
Cc1cc(C)c2nc(C)cc(NN)c2c1    ZINC000014807649
Cc1cc(C)c2nc(NN)cc(C)c2c1    ZINC000003334973
CC(C)(C)OC(=O)N1CC[C@@H](NN)C1    ZINC000091353157
CC(C)(C)OC(=O)N1CC(CNN)C1    ZINC000214305369
CC(C)(C)OC(=O)N1CC[C@H](NN)C1    ZINC000091353156
CC[C@@H]1CN(C(=O)OC)CC[C@@H]1NN    ZINC000066339337
NNc1ncc(Br)cc1N    ZINC001776011335
NNc1ncc(N)cc1Br    ZINC000095494850
Cc1ncnc(NN)c1Br    ZINC000000331521
Cc1ccc(NN)cc1S(=O)(=O)O    ZINC000144895650
N#Cc1ccc(C(F)(F)F)nc1NN    ZINC000051170578
COc1cc(NN)c(OC)cc1Cl    ZINC000000129428
CNS(=O)(=O)c1cccnc1NN    ZINC000035358352
Cc1nc(NN)ccc1S(N)(=O)=O    ZINC000072220868
Cc1cc(S(N)(=O)=O)cnc1NN    ZINC000072220860
NNc1ccc(S(N)(=O)=O)cc1N    ZINC000072207226
CC(C)n1ncc(NN)c(Cl)c1=O    ZINC000062714258
CCOCc1nc(Cl)cc(NN)n1    ZINC000160029482
CC(C)n1cc(Cl)nc(NN)c1=O    ZINC000062714167
Cc1ccc(Cl)c([C@H](C)NN)c1F    ZINC000199537789
Cc1ccc(Cl)c([C@@H](C)NN)c1F    ZINC000199537771
NNc1cccc2c(C(=O)O)cccc12    ZINC000089211687
NNc1cc2ccccc2cc1C(=O)O    ZINC000035577237
NNc1ccc(-c2ccccc2O)nn1    ZINC000000535818
NNc1nccn(-c2ccccc2)c1=O    ZINC000044845769
NNc1nc(-c2ccccc2)cc(=O)[nH]1    ZINC000014607241
NNc1nccnc1Oc1ccccc1    ZINC000032951456
NNc1cc(Oc2ccccc2)ncn1    ZINC000032951434
CC[C@@H](NN)c1cc(F)c(O)c(F)c1    ZINC000199536128
COc1cc(F)c(CCNN)c(F)c1    ZINC000199538930
C[C@H](NN)c1ccccc1OC(F)F    ZINC000019270578
COc1c(F)cc([C@@H](C)NN)cc1F    ZINC000199536161
C[C@@H](NN)c1ccccc1OC(F)F    ZINC000019270576
CC[C@H](NN)c1cc(F)c(O)c(F)c1    ZINC000199536110
COc1c(F)cc([C@H](C)NN)cc1F    ZINC000199536146
Cn1c2ccccc2n2c(NN)nnc12    ZINC000033373806
NNc1nc(-c2ccccc2)nnc1N    ZINC000014982143
COc1ccc2cc(CNN)ccc2c1    ZINC000019274065
C[C@H](NN)c1ccc2ccccc2c1O    ZINC000019385937
C[C@@H](NN)c1ccc2ccccc2c1O    ZINC000019385934
COc1ccc2ccccc2c1CNN    ZINC000037290124
COc1ccc(CNN)c2ccccc12    ZINC000084193725
Cc1cc2nc(C)c(NN)nc2cc1C    ZINC000725244717
Cc1cc2nc(NN)nc(C)c2cc1C    ZINC000004702724
C[C@@H]1CC[C@@H](C(C)(C)S)[C@H](NN)C1    ZINC000199553338
C[C@@H]1CC[C@H](C(C)(C)S)[C@@H](NN)C1    ZINC000238803859
C[C@@H]1CC[C@H](C(C)(C)S)[C@H](NN)C1    ZINC000199553308
C[C@@H]1CC[C@@H](C(C)(C)S)[C@@H](NN)C1    ZINC000238435388
NNc1nc(Br)cnc1N    ZINC000040448294
NNc1cc(Cl)c([N+](=O)[O-])cc1O    ZINC000199561982
N#Cc1cc(NN)c([N+](=O)[O-])cc1C#N    ZINC000005756601
NNc1ccc([N+](=O)[O-])c2ccccc12    ZINC000148583033
NNc1nc(=O)c(-c2ccccc2)n[nH]1    ZINC000005531992
NNc1nc(N)nc(-c2cccnc2)n1    ZINC000000163109
NNc1nc(N)nc(-c2ccccn2)n1    ZINC000000163107
Cc1cc(C)c2ccc(NN)nc2c1O    ZINC000001233327
C#CCCNC(=O)c1ccc(NN)cc1    ZINC001501018282
COc1cccc2c(NN)cc(C)nc12    ZINC000012941910
COc1ccc2nc(C)cc(NN)c2c1    ZINC000004688119
CCOc1cccc2ccc(NN)nc21    ZINC000041671396
COc1ccc2c(C)cc(NN)nc2c1    ZINC000001575241
CCOc1ccc2nccc(NN)c2c1    ZINC000032099461
COc1ccc2nc(NN)c(C)cc2c1    ZINC000011634002
NNc1cn[nH]c(=O)c1Br    ZINC000017325860
NNc1ccc(Br)c(F)c1    ZINC000071624051
NNc1cc(Br)ccc1F    ZINC000002243285
NNc1ccc(Br)cc1F    ZINC000000088605
NNc1ccc(F)cc1Br    ZINC000001234998
NNc1c(F)cccc1Br    ZINC000016125713
NNc1cccc(Br)c1F    ZINC000230279309
NNc1cc(F)ccc1Br    ZINC000039332305
NNc1cccc(F)c1Br    ZINC000034362127
C[C@@H](NN)c1ccc(Br)o1    ZINC000161781619
C[C@H](NN)c1ccc(Br)o1    ZINC000161781497
NNCCc1cc(Cl)cc(Cl)c1    ZINC000199542343
C[C@@H](NN)c1ccc(Cl)cc1Cl    ZINC000019271316
C[C@@H](NN)c1c(Cl)cccc1Cl    ZINC000161784918
C[C@@H](NN)c1cc(Cl)ccc1Cl    ZINC000019403254
C[C@@H](NN)c1ccc(Cl)c(Cl)c1    ZINC000019516827
NNCCc1cccc(Cl)c1Cl    ZINC000229007437
NNCCc1ccc(Cl)cc1Cl    ZINC000036532567
C[C@H](NN)c1ccc(Cl)c(Cl)c1    ZINC000019516829
C[C@H](NN)c1c(Cl)cccc1Cl    ZINC000161784805
NNCCc1c(Cl)cccc1Cl    ZINC000019166984
C[C@H](NN)c1cccc(Cl)c1Cl    ZINC000161775824
C[C@H](NN)c1cc(Cl)ccc1Cl    ZINC000019403257
C[C@H](NN)c1ccc(Cl)cc1Cl    ZINC000019271318
NNCCc1cc(Cl)ccc1Cl    ZINC000228900474
NNCCc1ccc(Cl)c(Cl)c1    ZINC000019168865
C[C@@H](NN)c1cccc(Cl)c1Cl    ZINC000161775958
CS(=O)(=O)c1ccc(NN)c(F)c1    ZINC000000154155
CS(=O)(=O)c1cc(F)ccc1NN    ZINC000015443099
COc1c(F)cc(CNN)cc1Cl    ZINC000096663681
NNc1nc2ccccc2cc1[N+](=O)[O-]    ZINC000026441135
NNc1c2ccccc2ncc1[N+](=O)[O-]    ZINC000016525279
COc1cc(OC)c(F)c(NN)c1F    ZINC000253496180
NN[C@H](c1cccs1)c1ccccc1    ZINC000161792719
NN[C@@H](c1cccs1)c1ccccc1    ZINC000161792849
NNc1ccc(-c2ccc(F)cc2)nn1    ZINC000011567894
NNc1ccc(-c2ccccc2F)nn1    ZINC000050194209
NNc1nccc(-c2ccc(F)cc2)n1    ZINC000049474292
NNCCc1ccccc1C(F)(F)F    ZINC000057492180
C[C@H](NN)c1ccccc1C(F)(F)F    ZINC000019394568
C[C@@H](NN)c1ccccc1C(F)(F)F    ZINC000019394565
C[C@@H](NN)c1ccc(C(F)(F)F)cc1    ZINC000019511958
CC[C@H](NN)c1cc(F)c(F)c(F)c1    ZINC000161807426
C[C@@H](NN)c1cccc(C(F)(F)F)c1    ZINC000019266557
C[C@H](NN)c1cccc(C(F)(F)F)c1    ZINC000019266559
Cc1ccc([C@@H](NN)C(F)(F)F)cc1    ZINC000161800335
C[C@H](NN)c1ccc(C(F)(F)F)cc1    ZINC000019511960
CC[C@@H](NN)c1c(F)ccc(F)c1F    ZINC000199535078
NNCCc1cccc(C(F)(F)F)c1    ZINC000034077599
Cc1ccc([C@H](NN)C(F)(F)F)cc1    ZINC000161800178
CC[C@@H](NN)c1cc(F)c(F)c(F)c1    ZINC000161807574
CC[C@H](NN)c1ccc(F)c(F)c1F    ZINC000161801290
CC[C@@H](NN)c1ccc(F)c(F)c1F    ZINC000161801430
CC[C@H](NN)c1c(F)ccc(F)c1F    ZINC000199535064
CCn1c(NN)nc2ccccc2c1=O    ZINC000004205565
C[C@H](NN)c1ccc(F)c2ccccc21    ZINC000199534844
C[C@@H](NN)c1ccc(F)c2ccccc21    ZINC000199534858
Cc1cc(C)n(-c2ccc(NN)nn2)n1    ZINC000000440768
Cc1nn(C)cc1-c1ccnc(NN)n1    ZINC000002538072
Cc1c(-c2ccnc(NN)n2)cnn1C    ZINC000002538073
CCc1c2ccccc2oc1[C@H](C)NN    ZINC000019386960
CCc1c2ccccc2oc1[C@@H](C)NN    ZINC000019386958
CCCCn1c2ccccc2nc1NN    ZINC000002533905
CC(C)Cn1c2ccccc2nc1NN    ZINC000001447047
NN[C@H]1CCCC[C@@H]1Cc1ccccc1    ZINC000199539266
NN[C@@H](c1ccccc1)C1CCCCC1    ZINC000161792975
NN[C@@H]1CCCC[C@H]1Cc1ccccc1    ZINC000199539279
NN[C@H](c1ccccc1)C1CCCCC1    ZINC000161793080
NN[C@H]1CCCC[C@H]1Cc1ccccc1    ZINC000199539250
NN[C@@H]1CCCC[C@@H]1Cc1ccccc1    ZINC000199539292
NNc1ncc(F)cc1Br    ZINC000095830497
NNc1ncc(Br)cc1F    ZINC000095830496
CCn1nc(Br)nc1NN    ZINC000095094191
N#Cc1c(F)c(F)c(NN)c(F)c1F    ZINC000001673812
NNc1ncnc2ccc([N+](=O)[O-])cc21    ZINC000014162637
Cc1ccccc1-c1csc(NN)n1    ZINC000004294027
Cc1sc(NN)nc1-c1ccccc1    ZINC000002585762
Cc1ccc(-c2csc(NN)n2)cc1    ZINC000000586271
CCc1noc(-c2ccnc(NN)c2)n1    ZINC000070451555
CCc1noc(-c2cccnc2NN)n1    ZINC000070451569
CCc1noc(-c2ccc(NN)nc2)n1    ZINC000067172720
Cc1ccc(F)c2cc(C)c(NN)nc12    ZINC000063118995
CCc1cc2cc(F)ccc2nc1NN    ZINC000011634036
COc1ccc2[nH]cc(CCNN)c2c1    ZINC000019172747
CC(C)(C)c1ccc2oc(NN)nc2c1    ZINC000062523726
COc1ccc2c(CCNN)c[nH]c2c1    ZINC000089203517
NN[C@@H]1CCCN(Cc2ccccc2)C1    ZINC000034963082
NNC1CCN(Cc2ccccc2)CC1    ZINC000019169345
NN[C@H]1CCCN(Cc2ccccc2)C1    ZINC000034963081
NNCc1ccc(Br)s1    ZINC000019282449
NNc1nn2c(nnc2C(F)F)s1    ZINC000216931293
N#Cc1nc(-c2cccs2)oc1NN    ZINC000016769929
C[C@H](NN)c1cc(F)c(Cl)cc1F    ZINC000161799922
C[C@@H](NN)c1cc(F)c(F)cc1Cl    ZINC000199535558
C[C@@H](NN)c1cc(F)c(Cl)cc1F    ZINC000161800055
C[C@H](NN)c1cc(F)c(F)cc1Cl    ZINC000199535545
C[C@@H](NN)c1c(F)ccc(Cl)c1F    ZINC000199536362
C[C@H](NN)c1c(F)ccc(Cl)c1F    ZINC000199536343
NNc1nc(-c2ccc(N)cc2)cs1    ZINC000004245571
CSc1nc2ccccc2c(NN)n1    ZINC000006850448
Cc1csc(-c2ccnc(NN)c2)n1    ZINC000089263536
NNc1ncnc2sc3c(c21)CCC3    ZINC000000126967
Cc1cnc(NN)nc1-c1cccs1    ZINC000202387796
COc1ccc(C(F)(F)F)cc1NN    ZINC000083321614
NNCc1ccccc1OC(F)(F)F    ZINC000019388863
COc1ccc(NN)c(C(F)(F)F)c1    ZINC000117295688
NNCc1cccc(OC(F)(F)F)c1    ZINC000044682110
NNc1ccc(OCC(F)(F)F)cc1    ZINC000016158507
NNCc1ccc(OC(F)(F)F)cc1    ZINC000019277901
NNCc1c2ccccc2oc1C(=O)O    ZINC000019167071
Cc1nc(C(F)(F)F)nc(NN)c1C    ZINC000000166507
COC(=O)c1ccc2nc(NN)[nH]c2c1    ZINC000585662312
NNc1ccc(C[C]2COC(=O)N2)cc1    ZINC001560403705
NNc1ccc(C(=O)NCC2CC2)cn1    ZINC000051095970
NNc1ccc(OC2CCCCC2)cc1    ZINC000221286475
C=CCOCC[C@H](NN)c1ccccc1    ZINC000019169324
NNCC1CC(OCc2ccccc2)C1    ZINC000072208877
C=CCOCC[C@@H](NN)c1ccccc1    ZINC000019169326
NNc1cc(CN2CCCCC2)ccn1    ZINC000052723740
CC[C@H](NN)c1ccc(C(C)(C)C)cc1    ZINC000161807959
Cc1cc(C(C)(C)C)cc(C)c1CNN    ZINC000022149297
CCCCCc1ccc([C@@H](C)NN)cc1    ZINC000199537409
CCCCCC[C@@H](NN)c1ccccc1    ZINC000161793834
CC[C@@H](NN)c1ccc(C(C)(C)C)cc1    ZINC000161808106
Cc1c(C)c(C)c(CCNN)c(C)c1C    ZINC000199538379
Cc1c(C)c(C)c([C@H](C)NN)c(C)c1C    ZINC000199534939
CCCCCC[C@H](NN)c1ccccc1    ZINC000161793708
Cc1c(C)c(C)c([C@@H](C)NN)c(C)c1C    ZINC000199534924
CCCCCc1ccc([C@H](C)NN)cc1    ZINC000199537424
NNc1nc(-c2cccc(O)c2)cs1    ZINC000004290867
NNc1nc(-c2ccc(O)cc2)cs1    ZINC000004290869
Cc1cc(NN)c2ccc(Cl)cc2n1    ZINC000002564399
Cc1c(Cl)ccc2c(NN)ccnc12    ZINC000032099614
Cc1cc2ccc(Cl)cc2nc1NN    ZINC000011633998
Cc1cc(NN)c2cc(Cl)ccc2n1    ZINC000013214723
Cc1cc(NN)nc2ccc(Cl)cc12    ZINC000003445791
NNc1nc2nonc2n2c(N)nnc12    ZINC000005630581
CCOc1c(F)c(F)nc(NN)c1F    ZINC000000140995
COC(=O)c1nc2ncccn2c1NN    ZINC000064370014
CC(C)c1cccc2sc(NN)nc21    ZINC000002538974
CC(C)c1ccc2nc(NN)sc2c1    ZINC000002455656
Cn1cc(-c2cnc(NN)c(F)c2)cn1    ZINC000139785398
NNc1ccc(C[C@@H]2COC(=O)N2)cc1    ZINC000045673169
NNc1ccc(C[C@H]2COC(=O)N2)cc1    ZINC000021298283
NNc1ncc(C(=O)N2CCCC2)cn1    ZINC000067172499
NNCc1ccccc1N1CCOCC1    ZINC000096663669
CC1CCN(c2nccnc2NN)CC1    ZINC000096530650
CCN1CCc2nc(NN)nc(C)c2C1    ZINC000049474131
NNc1ccc(N2CCCCCC2)nn1    ZINC000026438682
NNc1nccnc1N1CCCCCC1    ZINC000096530658
CCCN1CCc2nc(NN)ncc2C1    ZINC000049474159
Cc1cc(NN)nc(N2CCCCC2)n1    ZINC000008731104
CCN(CC)c1ccc([C@@H](C)NN)cc1    ZINC000199536960
CCN(CC)c1ccc([C@H](C)NN)cc1    ZINC000199536974
NNCc1c(F)ccc(Cl)c1Cl    ZINC000096663685
NNc1ccc(OC(F)(F)Cl)cc1    ZINC000000036449
NNc1cccc(SC(F)(F)F)c1    ZINC000096125925
NNc1ccc(SC(F)(F)F)cc1    ZINC000021298186
C[C@@H](NN)c1cc(F)c(F)c(F)c1F    ZINC000199534971
NNCc1cc(F)ccc1C(F)(F)F    ZINC000199546219
C[C@H](NN)c1cc(F)c(F)c(F)c1F    ZINC000199534958
NN[C@@H](c1cccc(F)c1)C(F)(F)F    ZINC000161778529
NN[C@H](c1cccc(F)c1)C(F)(F)F    ZINC000161778665
NN[C@@H](c1ccc(F)cc1)C(F)(F)F    ZINC000161782335
NN[C@H](c1ccc(F)cc1)C(F)(F)F    ZINC000161782439
Cc1ccc(C(F)(F)F)c(NN)c1F    ZINC000002509697
NNc1ccc([N+](=O)[O-])c2[nH]nc(N)c21    ZINC000004277474
CCc1cc2c(nc(C)nc2NN)s1    ZINC000031863445
Cc1sc2nc(C)nc(NN)c2c1C    ZINC000002555523
CC(C)n1nc(C(F)(F)F)cc1NN    ZINC000253400607
NNc1cc2ccccc2c2ccccc12    ZINC000096125931
NNc1ccc2cc3ccccc3cc2c1    ZINC000034797556
NNc1cccc2cc3ccccc3cc21    ZINC000090613201
C[C@@H](CCc1ccc2c(c1)OCO2)NN    ZINC000019168017
CC[C@H](NN)C(=O)OCc1ccccc1    ZINC000019167090
COc1cc2c(cc1OC)[C@@H](NN)CC2    ZINC000199538542
CCOC(=O)c1ccc([C@@H](C)NN)cc1    ZINC000066346323
C[C@@H](NN)c1ccc2c(c1)OCCCO2    ZINC000019400899
CCOC(=O)c1ccc([C@H](C)NN)cc1    ZINC000066346327
C[C@H](CCc1ccc2c(c1)OCO2)NN    ZINC000019168018
CCCC(=O)Oc1ccc(CNN)cc1    ZINC000096663677
COc1cc2c(cc1OC)[C@H](NN)CC2    ZINC000199538525
CC[C@@H](NN)C(=O)OCc1ccccc1    ZINC000019167680
COc1ccc2c(c1OC)CC[C@H]2NN    ZINC000199523232
COc1ccc2c(c1OC)CC[C@@H]2NN    ZINC000199523218
C[C@H](NN)c1ccc2c(c1)OCCCO2    ZINC000019400902
CC[C@H](C)NC(=O)c1ccc(NN)nc1    ZINC000051095528
CC[C@@H](C)NC(=O)c1ccc(NN)nc1    ZINC000051095527
CC(C)OCC[C@H](NN)c1ccccc1    ZINC000019168211
CCCCOc1ccc([C@@H](C)NN)cc1    ZINC000098123906
CC(C)OCC[C@@H](NN)c1ccccc1    ZINC000019168213
CCC(CC)Cc1cc(NN)ccc1O    ZINC000199553238
CCCCOc1ccc([C@H](C)NN)cc1    ZINC000098123907
NNc1cccc(SC(F)(F)F)n1    ZINC000095918419
NNc1ccc(SC(F)(F)F)cn1    ZINC000095918417
NNc1cccnc1SC(F)(F)F    ZINC000095918423
NNc1ncccc1SC(F)(F)F    ZINC000091252772
NNc1nc2cc3c(cc2s1)OCO3    ZINC000002455683
NNc1nc(-c2ccc(F)cc2)cs1    ZINC000004294052
NNc1nc(-c2ccccc2F)cs1    ZINC000004294054
NNc1nc(-c2cccc(F)c2)cs1    ZINC000004294053
NNc1ccc([N+](=O)[O-])c2n[nH]c(O)c21    ZINC000102884516
CCOc1cccc2sc(NN)nc21    ZINC000002455646
CCOc1ccc2nc(NN)sc2c1    ZINC000002455659
COc1ccc(C)c2sc(NN)nc21    ZINC000002455677
NNc1nc2ccccc2c2ccccc21    ZINC000000265889
NNc1c2ccccc2nc2ccccc21    ZINC000004271993
CC(C)(C)OC(=O)c1ccnc(NN)c1    ZINC000203827155
CC(C)(C)OC(=O)c1ccc(NN)nc1    ZINC000039087149
Cc1cc(NN)nc(N2CCOCC2)n1    ZINC000000520034
CCN1CCc2nc(NN)[nH]c(=O)c2C1    ZINC000049474145
NNc1c(Cl)cc(Cl)cc1Cl    ZINC000000388223
NNc1cc(Cl)c(Cl)cc1Cl    ZINC000001234997
NNc1cc(Cl)c(Cl)c(Cl)c1    ZINC000034408940
C[C@H](NN)c1cc(Cl)sc1Cl    ZINC000199535339
C[C@@H](NN)c1cc(Cl)sc1Cl    ZINC000199535351
NNc1ccc(Cl)cc1C(F)(F)F    ZINC000002568758
NNc1ccc(C(F)(F)F)cc1Cl    ZINC000000165082
NNc1cc(Cl)ccc1C(F)(F)F    ZINC000091244409
NNc1ccc(Cl)c(C(F)(F)F)c1    ZINC000000166058
NNc1cc(C(F)(F)F)ccc1Cl    ZINC000002510235
NNc1nccnc1SC(F)(F)F    ZINC000091252776
NNc1ccc(SC(F)(F)F)nn1    ZINC000091252771
NNc1cncc(SC(F)(F)F)n1    ZINC000095918418
NNc1nc2ccc([N+](=O)[O-])cc2s1    ZINC000005159047
NNc1nc(-c2ccc(Cl)cc2)no1    ZINC000053751377
Cc1sc2nc(NN)[nH]c(=O)c2c1C    ZINC000034616444
CCn1c(NN)nc2ccsc2c1=O    ZINC000030714485
CN(C)c1nc2ncnc(NN)c2s1    ZINC000033268227
CC(=O)Nc1ccc(NN)c([N+](=O)[O-])c1    ZINC000015020251
CNC(=O)c1ccc(NN)c([N+](=O)[O-])c1    ZINC000051095648
Cn1c(NN)nc2c1c(=O)[nH]c(=O)n2C    ZINC000039075674
Cn1c2nc(NN)[nH]c2c(=O)n(C)c1=O    ZINC000015884447
NNCc1cc(Cl)cc2c1CCCC2    ZINC000199534498
NNC(=O)C[C@H](NN)c1ccccc1O    ZINC000019167560
NNC(=O)C[C@@H](NN)c1ccccc1O    ZINC000019171053
NNCc1ccc2c(c1)Cc1ccccc1-2    ZINC000085344490
CCCc1c(O)cc([C@@H](C)NN)cc1O    ZINC000199536193
CCOc1ccc(CNN)cc1OCC    ZINC000019396385
CC[C@H](NN)c1ccc(OC)cc1OC    ZINC000161781793
CC[C@@H](NN)c1ccc(OC)cc1OC    ZINC000161781923
CCOc1cc(CNN)cc(OCC)c1    ZINC000060187553
CCCc1c(O)cc([C@H](C)NN)cc1O    ZINC000199536211
NNC(C1CCCCC1)C1CCCCC1    ZINC000161782849
NNc1nc(Cl)c(Cl)cc1Cl    ZINC000003886291
N#Cc1ccc(Br)cc1NN    ZINC000083325009
N#Cc1cc(Br)ccc1NN    ZINC000003676563
N#Cc1ccc(Br)c(NN)c1    ZINC000230279324
N#Cc1ccc(NN)cc1Br    ZINC000091301976
N#Cc1ccc(NN)c(Br)c1    ZINC000083324986
N#Cc1c(Br)cccc1NN    ZINC000079058123
NNc1ncc(Cl)cc1C(F)(F)F    ZINC000002170052
NNc1cc(C(F)(F)F)cc(Cl)n1    ZINC000022996610
NNc1ncc(C(F)(F)F)cc1Cl    ZINC000001087919
Cc1sc(NN)nc1-c1cccs1    ZINC000004293972
Cc1cc2oc(NN)nc2c(C)c1Cl    ZINC000062525511
Cc1nn(C)c2nc(Cl)cc(NN)c12    ZINC000584879890
N#Cc1cc(-c2ccccc2)nc(NN)n1    ZINC000000519912
NNc1nccc(N2CCSCC2)n1    ZINC000051353984
NNc1nccnc1N1CCSCC1    ZINC000096530656
NNc1ccc(/C=C/c2ccccn2)cc1    ZINC000004521566
NNc1ccc(N2CCOCC2)c(F)c1    ZINC000095917925
N#Cc1cc(Br)cnc1NN    ZINC000084194141
Cc1cc(NN)c([N+](=O)[O-])cc1[N+](=O)[O-]    ZINC000005212242
NNCc1cc([N+](=O)[O-])cc([N+](=O)[O-])c1    ZINC000199710889
NNCc1ccc([N+](=O)[O-])cc1[N+](=O)[O-]    ZINC000084193958
NN/C(=C\[N+](=O)[O-])Nc1ccc(F)cc1    ZINC000001384649
NNCc1cc(Cl)ccc1OC1CC1    ZINC001218325408
COc1cc(NN)c(C(=O)O)cc1OC    ZINC000116940177
Cc1ccc(C)c2nc(NN)c(C#N)cc12    ZINC000199760622
NNc1ncc2c(n1)-c1ccccc1CC2    ZINC000081947217
Cc1ccc2cc(C#N)c(NN)nc2c1C    ZINC000199760681
CCCC[C@@H](NN)c1ccc(Cl)cc1    ZINC000161803906
CCCC[C@H](NN)c1ccc(Cl)cc1    ZINC000161803831
COc1cc(CNN)cc(OC)c1OC    ZINC000019281908
COc1cc(O)c([C@H](C)NN)cc1OC    ZINC000199535713
COc1ccc(CNN)c(OC)c1OC    ZINC000019401478
COc1cc(O)c([C@@H](C)NN)cc1OC    ZINC000199535726
COc1ccc([C@@H](C)NN)c(O)c1OC    ZINC000199535688
COc1cc(O)c([C@@H](C)NN)c(OC)c1    ZINC000199535766
COc1cc(OC)c(OC)cc1CNN    ZINC000019397374
COc1cc(O)c([C@H](C)NN)c(OC)c1    ZINC000199535752
COc1ccc([C@H](C)NN)c(O)c1OC    ZINC000199535679
COc1cc(OC)c(CNN)c(OC)c1    ZINC000037376777
NN[C@H](Cc1ccccc1)c1ccccc1    ZINC000019488836
C[C@H](NN)c1ccc(-c2ccccc2)cc1    ZINC000019167206
Cc1ccccc1[C@@H](NN)c1ccccc1    ZINC000084194145
Cc1ccccc1[C@H](NN)c1ccccc1    ZINC000084194143
NN[C@@H](Cc1ccccc1)c1ccccc1    ZINC000019488835
Cc1cccc([C@@H](NN)c2ccccc2)c1    ZINC000161806169
C[C@@H](NN)c1ccc(-c2ccccc2)cc1    ZINC000019167797
Cc1cccc([C@H](NN)c2ccccc2)c1    ZINC000161806043
Cc1ccc([C@H](NN)c2ccccc2)cc1    ZINC000144288137
Cc1ccc([C@@H](NN)c2ccccc2)cc1    ZINC000144287961
NNc1c(Cl)c(F)nc(F)c1Cl    ZINC000033373274
Cc1cc(Cl)cc2nc(NN)sc21    ZINC000073638411
Cc1c2nc(NN)sc2ccc1Cl    ZINC000002455667
Cc1cc2sc(NN)nc2cc1Cl    ZINC000022124524
Cc1ccc(Cl)c2sc(NN)nc21    ZINC000002455669
Cc1cc(Cl)cc2sc(NN)nc21    ZINC000002455668
NNc1nncc(N2CCCC2)c1Cl    ZINC000039630074
Cc1ccc2[nH]c3c(ncnc3NN)c2c1    ZINC000215665775
Cc1ccc2c(c1)[nH]c1c2ncnc1NN    ZINC000408712490
Cn1c2ccccc2c2ncnc(NN)c21    ZINC000408712507
NNc1ncc(F)c(N2CCOCC2)n1    ZINC000000039725
NN[C@H]1CCCc2nc(C(F)F)ccc21    ZINC000252487693
NN[C@@H]1CCCc2nc(C(F)F)ccc21    ZINC000252487692
NNc1ccc(N(CCO)CCO)nn1    ZINC000000001866
NNc1c(F)c(F)c(Cl)c(F)c1F    ZINC000003172338
C[C@H](NN)c1cccc(Br)c1    ZINC000019268657
Cc1cc(NN)c(C)cc1Br    ZINC000003676552
C[C@@H](NN)c1ccc(Br)cc1    ZINC000019406765
C[C@H](NN)c1ccc(Br)cc1    ZINC000019406768
NNCCc1ccccc1Br    ZINC000019168395
C[C@@H](NN)c1cccc(Br)c1    ZINC000019268655
NNCCc1ccc(Br)cc1    ZINC000019269027
CCc1cc(Br)ccc1NN    ZINC000000088611
Cc1cc(Br)cc(C)c1NN    ZINC000003676558
NNCCc1cccc(Br)c1    ZINC000050040300
NN[C@H]1CCSc2ccc(Cl)cc21    ZINC000199546741
NN[C@@H]1CCSc2ccc(Cl)cc21    ZINC000199546727
CS(=O)(=O)C[C@H](NN)c1ccccc1    ZINC000161782069
C[C@H](NN)c1ccc(S(C)(=O)=O)cc1    ZINC000019279572
CS(=O)(=O)C[C@@H](NN)c1ccccc1    ZINC000161782206
C[C@@H](NN)c1ccc(S(C)(=O)=O)cc1    ZINC000019279570
CC(C)S(=O)(=O)c1ccc(NN)cc1    ZINC000039320736
CC(C)S(=O)(=O)c1cccc(NN)c1    ZINC000039320737
Cc1ccccc1-c1nc(C#N)c(NN)o1    ZINC000035672096
Cc1nc2c3ccccc3oc2c(NN)n1    ZINC000038548944
Cc1ccc(-c2nc(C#N)c(NN)o2)cc1    ZINC000001462103
COc1ccc2nc(NN)c(C#N)cc2c1    ZINC000199760657
CC(C)Oc1ccc(Cl)cc1CNN    ZINC001217944373
Cn1c2ccccc2c2nnc(NN)nc21    ZINC000000241516
Cc1ccc2[nH]c3nc(NN)nnc3c2c1    ZINC000005730663
Cc1cccc2c3nnc(NN)nc3[nH]c21    ZINC000006557032
NNCc1ccc(Oc2ccccc2)cc1    ZINC000082073897
NNc1cccc(OCc2ccccc2)c1    ZINC000002578976
NN[C@H](c1ccccc1)c1ccc(O)cc1    ZINC000019268899
NN[C@@H](c1ccccc1)c1cccc(O)c1    ZINC000199534038
NNCc1ccccc1Oc1ccccc1    ZINC000199541163
NNCc1cccc(Oc2ccccc2)c1    ZINC000019397078
NN[C@H](c1ccccc1)c1cccc(O)c1    ZINC000199534051
Cc1ccc(Oc2ccc(NN)cc2)cc1    ZINC000000153969
NNc1ccccc1COc1ccccc1    ZINC000002546172
NN[C@@H](c1ccccc1)c1ccc(O)cc1    ZINC000019268897
COc1ccc(-c2ccccc2)cc1NN    ZINC000034511535
NNc1ccc(OCc2ccccc2)cc1    ZINC000001075939
NNc1ccccc1OCc1ccccc1    ZINC000002505847
Cc1ccccc1Cc1ccc(NN)nn1    ZINC000001400032
Cc1cc(NN)nc(Cc2ccccc2)n1    ZINC000000500673
Cc1ccc(Cc2ccc(NN)nn2)cc1    ZINC000001396395
Cc1cccc(-c2nc(C)cc(NN)n2)c1    ZINC000008731086
NN[C@@H](Cc1ccncn1)c1ccccc1    ZINC000199538026
Cc1ccc(-c2nc(C)cc(NN)n2)cc1    ZINC000008731092
NNc1ccc(-c2ccc(NN)cc2)cc1    ZINC000000155447
NN[C@H](Cc1ccncn1)c1ccccc1    ZINC000199538015
CC1(C)COC2(CCC(NN)CC2)OC1    ZINC000228917617
C[C@@H](NN)c1cccc(Br)n1    ZINC000199537728
C[C@H](NN)c1ccc(Br)nc1    ZINC000199537746
C[C@H](NN)c1cccc(Br)n1    ZINC000199537715
C[C@@H](NN)c1ccc(Br)nc1    ZINC000199537758
CCOC(=O)c1cnc(Cl)cc1NN    ZINC000071788963
NNc1nc2c(ccc3ccccc23)s1    ZINC000032499994
NNc1nc2ccc3ccccc3c2s1    ZINC000032500105
CN(C)S(=O)(=O)c1ccccc1NN    ZINC000035353657
Cc1cc(C)c(S(C)(=O)=O)c(NN)n1    ZINC000001387820
CS(=O)(=O)C[C@@H](NN)c1ccccn1    ZINC000199539102
CNS(=O)(=O)c1ccc(CNN)cc1    ZINC000090613300
CNS(=O)(=O)Cc1ccc(NN)cc1    ZINC000002567353
CN(C)S(=O)(=O)c1ccc(NN)cc1    ZINC000035348912
CS(=O)(=O)C[C@H](NN)c1ccccn1    ZINC000199539089
Cc1cccc(Nc2ccnc(NN)n2)c1    ZINC000044845809
Cc1nc(-c2ccncc2)nc(NN)c1C    ZINC000051153649
CCc1ccc(-c2cnnc(NN)n2)cc1    ZINC000019090326
Cc1nc(-c2cccnc2)nc(NN)c1C    ZINC000051153650
NNc1nnc(-c2ccccc2)n1C1CC1    ZINC000032627458
Cc1ccc(-c2cnnc(NN)n2)c(C)c1    ZINC000019090323
CCc1cc(NN)nc(-c2ccccn2)n1    ZINC000051152984
Cc1ccc(C)c(-c2cnnc(NN)n2)c1    ZINC000019090320
Cc1ccc(-c2cnnc(NN)n2)cc1C    ZINC000019090317
Cc1ccc(Nc2ccnc(NN)n2)cc1    ZINC000051353985
Cc1ccc(Nc2cc(NN)ncn2)cc1    ZINC000070451489
CN(C)c1ccc(CNN)c2ccccc21    ZINC000089211678
Cc1cc(NN)c2cccc(C(C)C)c2n1    ZINC000014807673
CC(C)(C)OC(=O)N1CCC(NN)CC1    ZINC000073652921
COc1ccc(NN)cc1Br    ZINC000039264200
COc1ccc(NN)c(Br)c1    ZINC000034503916
NNc1cc(CO)ccc1Br    ZINC000238579697
COc1cc(Br)ccc1NN    ZINC000057353805
COc1ccc(Br)c(NN)c1    ZINC000083869026
NNCc1cc(Br)ccc1O    ZINC000083251919
Cc1nc(NN)nc(C)c1Br    ZINC000026459782
CCOC(=O)c1cc(Cl)nnc1NN    ZINC000113193155
NNc1nc2cnc3ccccc3c2s1    ZINC000041127685
C[C@@H](CSc1ccc(Cl)cc1)NN    ZINC000228927957
C[C@H](CSc1ccc(Cl)cc1)NN    ZINC000228927968
COc1cccc(S(C)(=O)=O)c1NN    ZINC000015443381
CN(C)S(=O)(=O)c1cnccc1NN    ZINC000070588251
CC(C)(C)n1ncc(NN)c(Cl)c1=O    ZINC000015220578
NNc1nc2cc(F)ccc2n2cccc12    ZINC000217477457
COC(=O)c1cccc2cc(NN)ccc21    ZINC000199564640
NNc1nccn(Cc2ccccc2)c1=O    ZINC000096530476
COc1ccc(-c2ccnc(NN)n2)cc1    ZINC000012395009
NNc1cccc(OCc2ccncc2)n1    ZINC000033358734
COc1ccccc1-c1ccnc(NN)n1    ZINC000049474293
Cc1ccc(Oc2nccnc2NN)cc1    ZINC000067172905
COc1cccc(-c2ccnc(NN)n2)c1    ZINC000049474294
Cc1cc(NN)nc(-c2ccccc2O)n1    ZINC000000275518
COc1ccc(-c2ccc(NN)nn2)cc1    ZINC000012371030
NNc1nc2ccccc2c(=O)n1C1CC1    ZINC000020329238
NN[C@@H](c1ccccc1)c1ccccc1F    ZINC000161783518
NN[C@@H](c1ccccc1)c1cccc(F)c1    ZINC000161807691
NN[C@H](c1ccccc1)c1ccc(F)cc1    ZINC000019267757
NN[C@H](c1ccccc1)c1ccccc1F    ZINC000161783609
NN[C@@H](c1ccccc1)c1ccc(F)cc1    ZINC000019267755
NN[C@H](c1ccccc1)c1cccc(F)c1    ZINC000161807805
NNCCCOc1cccc2ccccc21    ZINC000019168449
COc1ccc2cc([C@@H](C)NN)ccc2c1    ZINC000019516643
CCOc1ccc2ccccc2c1CNN    ZINC000089211684
COc1ccc2cc([C@H](C)NN)ccc2c1    ZINC000019516645
NNc1nc2cc(Cl)cc(Cl)c2o1    ZINC000062526726
COc1cc(Br)cnc1NN    ZINC000238458256
NNc1nc2c(cc(Cl)cc2F)s1    ZINC000034936100
C=CCn1nc(Br)nc1NN    ZINC000095094192
NNc1ncnc2c3cccnc3sc21    ZINC000000161781
NNc1nc(Cl)nn1[C@@H]1CCCCO1    ZINC000095116182
NNc1nc(Cl)nn1[C@H]1CCCCO1    ZINC000095116183
NNc1ncnc2c3cc(F)ccc3[nH]c21    ZINC000408712449
NNc1ncnc2c3ccc(F)cc3[nH]c21    ZINC000408712498
Cc1cc(NN)c2cc3c(cc2n1)OCO3    ZINC000013208326
NNc1ccc(-c2nc(C3CC3)no2)cn1    ZINC000070451565
NNc1nc(=O)c(Cc2ccccc2)n[nH]1    ZINC000005124014
NNc1ncccc1-c1nc(C2CC2)no1    ZINC000070451572
COc1cccc(-c2cnnc(NN)n2)c1    ZINC000019090310
COc1ccc(-c2cnnc(NN)n2)cc1    ZINC000019090313
NNc1cc(-c2nc(C3CC3)no2)ccn1    ZINC000070451558
NN[C@@H](c1ccncc1)c1ccc(F)cc1    ZINC000161799241
NN[C@H](c1ccncc1)c1ccc(F)cc1    ZINC000161799079
CCOC(=O)C(C(=O)OCC)=C(N)NN    ZINC000004619084
NNc1ccccc1-c1nc(N)nc(N)n1    ZINC000001708617
CCOc1ccc2nc(C)cc(NN)c2c1    ZINC000005845454
CCc1cc2ccc(OC)cc2nc1NN    ZINC000011634041
COc1ncc(Br)nc1NN    ZINC000075759799
NNCc1ccc(F)c(Br)c1    ZINC000019402981
NNCc1ccc(Br)cc1F    ZINC000035284957
NNCc1c(F)cccc1Br    ZINC000161792048
NNCc1ccc(F)cc1Br    ZINC000021957748
NNCc1cc(Br)ccc1F    ZINC000019272903
NNCc1cc(F)ccc1Br    ZINC000019388687
NNc1ncnc(NN)c1Br    ZINC000008615713
COc1ccc(S(=O)(=O)O)cc1NN    ZINC000096125956
CC[C@H](NN)c1ccc(Cl)cc1Cl    ZINC000161780309
CC[C@@H](NN)c1ccc(Cl)c(Cl)c1    ZINC000161783102
CC[C@@H](NN)c1ccc(Cl)cc1Cl    ZINC000161780437
C[C@H](Cc1c(Cl)cccc1Cl)NN    ZINC000161777542
C[C@@H](Cc1c(Cl)cccc1Cl)NN    ZINC000161777404
NNCCCc1ccc(Cl)cc1Cl    ZINC000199542452
CC[C@H](NN)c1ccc(Cl)c(Cl)c1    ZINC000161782991
CCS(=O)(=O)c1ccc(NN)c(F)c1    ZINC000015443244
NNc1ccc2nnc(C(F)(F)F)n2n1    ZINC000001959586
NNc1cc(C(F)(F)F)nc2ncnn21    ZINC000037737530
COCCn1ncc(NN)c(Cl)c1=O    ZINC000062714262
N#Cc1nc(-c2cccc(F)c2)oc1NN    ZINC000096346106
N#Cc1nc(-c2ccc(F)cc2)oc1NN    ZINC000016769920
N#Cc1nc(-c2ccccc2F)oc1NN    ZINC000032620125
NNc1nccnc1Sc1ccccc1    ZINC000070451482
NNc1nccc(Sc2ccccc2)n1    ZINC000087890154
NNc1cc(Sc2ccccc2)ncn1    ZINC000033268048
NNc1c(O)c(C(=O)O)cc2ccccc21    ZINC000000317946
NNc1nnc2c3cc(F)ccc3[nH]c2n1    ZINC000005731254
NNc1nc(C2CC2)cc(C(F)(F)F)n1    ZINC000002554055
N#Cc1ccc(NN)cc1N1CCOC1=O    ZINC000096675744
NNc1oc(-c2ccccc2)nc1C(N)=O    ZINC000072238710
COc1ccc(CNN)cc1OC(F)F    ZINC000019266137
Cc1cc(NN)nc(-c2cccc(F)c2)n1    ZINC000045918607
NNc1ccc(Cc2ccccc2F)nn1    ZINC000001393506
Cc1cc(NN)nc(-c2ccc(F)cc2)n1    ZINC000045918615
CC[C@@H](NN)c1ccc(C(F)(F)F)cc1    ZINC000161779179
CCc1ccc([C@@H](NN)C(F)(F)F)cc1    ZINC000161797283
CC[C@H](NN)c1ccc(C(F)(F)F)cc1    ZINC000161779055
CC[C@H](NN)c1cccc(C(F)(F)F)c1    ZINC000161779318
CC[C@@H](NN)c1cccc(C(F)(F)F)c1    ZINC000161779438
CC[C@@H](NN)c1ccccc1C(F)(F)F    ZINC000161808396
C[C@@H](Cc1cccc(C(F)(F)F)c1)NN    ZINC000161783272
CCc1ccc([C@H](NN)C(F)(F)F)cc1    ZINC000161797193
C[C@H](Cc1cccc(C(F)(F)F)c1)NN    ZINC000161783368
CC[C@H](NN)c1ccccc1C(F)(F)F    ZINC000161808279
CCCn1c(NN)nc2ccccc2c1=O    ZINC000015424527
Cc1cc2nc(NN)c(NN)nc2cc1C    ZINC000227149635
CCn1cc(-c2ccnc(NN)n2)c(C)n1    ZINC000002538076
CC(C)CCn1c2ccccc2nc1NN    ZINC000000572736
CC(C)(C)c1ccc([C@@H](NN)C2CC2)cc1    ZINC000161796818
CC(C)(C)c1ccc([C@H](NN)C2CC2)cc1    ZINC000161796674
C[C@@H](NN)c1ccc(C2CCCCC2)cc1    ZINC000082536984
C[C@H](NN)c1ccc(C2CCCCC2)cc1    ZINC000082536982
CC(C)n1nc(Br)nc1NN    ZINC000096509877
CCCn1nc(Br)nc1NN    ZINC000095094195
NNc1nc2c(s1)COc1ccccc1-2    ZINC000043560043
NNc1ccc(NC(=O)C(F)(F)F)cc1    ZINC000071790065
Cc1sc(NN)nc1-c1ccc(C)cc1    ZINC000004293987
Cc1ccc(-c2csc(NN)n2)c(C)c1    ZINC000004294022
NNc1nc2c(ccc3c2CCCC3)s1    ZINC000002455639
Cc1ccc(-c2csc(NN)n2)cc1C    ZINC000004294014
Cc1ccc(C)c(-c2csc(NN)n2)c1    ZINC000004294024
CCc1ccc(-c2csc(NN)n2)cc1    ZINC000004294007
Cc1cc(C)cc(-c2csc(NN)n2)c1    ZINC000004294010
COc1ccc2nc(NN)c(CO)cc2c1    ZINC000228944084
CC(C)c1noc(-c2cccnc2NN)n1    ZINC000070451570
CCCc1noc(-c2ccnc(NN)c2)n1    ZINC000070451556
CC(C)c1noc(-c2ccc(NN)nc2)n1    ZINC000057352082
CC(C)c1noc(-c2ccnc(NN)c2)n1    ZINC000070451557
CCCc1noc(-c2cccnc2NN)n1    ZINC000070451571
CCCc1noc(-c2ccc(NN)nc2)n1    ZINC000070451564
NN[C@H]1CCCN(Cc2ccccc2)CC1    ZINC000095095447
NNC[C@@H]1CCCCN1Cc1ccccc1    ZINC000199533682
C[C@H](NN)c1ccc(N2CCCCC2)cc1    ZINC000199536788
C[C@@H](NN)c1ccc(N2CCCCC2)cc1    ZINC000199536804
NN[C@@H]1CCCN(Cc2ccccc2)CC1    ZINC000095095448
NNC[C@H]1CCCCN1Cc1ccccc1    ZINC000199533667
NNc1cc(Cl)cc(Br)c1    ZINC000095635101
NNc1cc(Cl)ccc1Br    ZINC000088122808
NNc1c(Cl)cccc1Br    ZINC000114685479
NNc1ccc(Cl)c(Br)c1    ZINC000039316990
NNc1cc(Br)ccc1Cl    ZINC000061691106
NNc1cccc(Cl)c1Br    ZINC000230279317
NNc1ccc(Cl)cc1Br    ZINC000003676537
NNc1ccc(Br)cc1Cl    ZINC000002545432
NNc1ccc(Br)c(Cl)c1    ZINC000002545434
C[C@@H](NN)c1sccc1Br    ZINC000161785524
C[C@@H](NN)c1ccc(Br)s1    ZINC000038003524
C[C@H](NN)c1sccc1Br    ZINC000161785380
C[C@H](NN)c1ccc(Br)s1    ZINC000038003523
NNc1c(Cl)cc(C(=O)O)cc1Cl    ZINC000090613139
CS(=O)(=O)c1ccc(NN)c(Cl)c1    ZINC000000394210
CS(=O)(=O)c1cc(Cl)ccc1NN    ZINC000039320690
C[C@H](NN)c1cc(Cl)cc(Cl)c1O    ZINC000199536066
C[C@@H](NN)c1cc(Cl)cc(Cl)c1O    ZINC000199536080
NNc1ccc(-c2ccc(Cl)cc2)nn1    ZINC000008731850
NNc1nccc(-c2ccc(Cl)cc2)n1    ZINC000012394968
NNc1ncnc(-c2ccccc2)c1Cl    ZINC000000331834
NNC(=O)c1cc(F)c(NN)c(F)c1F    ZINC000097447170
NNc1nccnc1Oc1ccc(F)cc1    ZINC000057352301
NNc1nncc2c3c(sc21)CCCC3    ZINC000014988147
Cc1nc2sc3c(c2c(NN)n1)CCC3    ZINC000000289849
Cc1cc(-c2ccnc(NN)n2)c(C)s1    ZINC000067425331
CCc1csc(-c2ccnc(NN)c2)n1    ZINC000089263538
NNc1ncnc2sc3c(c21)CCCC3    ZINC000000144672
C[C@H](NN)c1ccccc1OC(F)(F)F    ZINC000161804332
C[C@@H](NN)c1cccc(OC(F)(F)F)c1    ZINC000161782713
C[C@H](NN)c1cccc(OC(F)(F)F)c1    ZINC000161782589
C[C@@H](NN)c1ccccc1OC(F)(F)F    ZINC000161804516
COc1ccc(CNN)c(C(F)(F)F)c1    ZINC000199539135
NNCCc1cccc(OC(F)(F)F)c1    ZINC000199542492
COc1ccc([C@H](NN)C(F)(F)F)cc1    ZINC000161780577
COc1ccc([C@@H](NN)C(F)(F)F)cc1    ZINC000161780712
NNc1nc2ccccc2c(=O)n1CCO    ZINC000408712502
NNc1cc(C(=O)N2CCCCC2)ccn1    ZINC000051121759
COc1cccc([C@@H]2CCCC[C@H]2NN)c1    ZINC000199539021
COc1cccc([C@H]2CCCC[C@H]2NN)c1    ZINC000199539036
COc1cccc([C@H]2CCCC[C@@H]2NN)c1    ZINC000199539007
COc1cccc([C@@H]2CCCC[C@@H]2NN)c1    ZINC000199538994
C[C@H](NN)c1ccc(N2CCNCC2)cc1    ZINC000199536756
CN1CCN(c2cccc(CNN)c2)CC1    ZINC000096663670
C[C@@H](NN)c1ccc(N2CCNCC2)cc1    ZINC000199536769
CCCCCCc1ccc([C@@H](C)NN)cc1    ZINC000199537188
CCCCCCc1ccc([C@H](C)NN)cc1    ZINC000199537204
Cc1cc(C(C)(C)C)cc(C)c1[C@@H](C)NN    ZINC000082538068
Cc1cc(C(C)(C)C)cc(C)c1[C@H](C)NN    ZINC000082538070
CC(C)(C)c1cc(NN)cc(C(C)(C)C)c1    ZINC000034453237
CCCCCCC[C@@H](NN)c1ccccc1    ZINC000161786184
CC(C)(C)c1ccc(C(C)(C)C)c(NN)c1    ZINC000199538789
CCCCCCC[C@H](NN)c1ccccc1    ZINC000161786030
NNc1ncc(Cl)cc1Br    ZINC000161792290
NNc1ccc(Br)nc1Cl    ZINC000095097657
NNc1ncc(Br)cc1Cl    ZINC000146293920
NNc1cc(Br)cnc1Cl    ZINC000225740572
NNc1nc(Cl)ccc1Br    ZINC000223743788
NNc1c(Cl)c(Cl)ccc1[N+](=O)[O-]    ZINC000498044717
NNc1cc(Cl)c(Cl)cc1[N+](=O)[O-]    ZINC000012428248
NNc1nc(Br)nn1CCO    ZINC000227149918
N#Cc1c(F)c(F)c(NN)c(Cl)c1F    ZINC000015442331
NNc1ccc(C(F)(F)F)cc1[N+](=O)[O-]    ZINC000003880151
NNc1ccc([N+](=O)[O-])c(C(F)(F)F)c1    ZINC000022146621
NNc1cccc(C(F)(F)F)c1[N+](=O)[O-]    ZINC000016384135
COc1ccc(-c2csc(NN)n2)cc1    ZINC000002578443
COc1cccc(-c2csc(NN)n2)c1    ZINC000004294006
COc1ccccc1-c1csc(NN)n1    ZINC000004294001
NNc1ccc(-n2cnnn2)cc1[N+](=O)[O-]    ZINC000005670945
NNc1ccc([N+](=O)[O-])cc1-c1nnn[nH]1    ZINC000033924292
Cc1cc(Cl)c2nc(C)cc(NN)c2c1    ZINC000019721827
Cc1cc(NN)c2cc(Cl)cc(C)c2n1    ZINC000002564409
CCc1cc2cc(Cl)ccc2nc1NN    ZINC000011634039
Cc1cc(NN)c2ccc(Cl)c(C)c2n1    ZINC000002564410
Cc1cc2cc(Cl)cc(C)c2nc1NN    ZINC000011634015
Cn1c2nccc(NN)c2c(=O)n(C)c1=O    ZINC000026420802
CCCCc1ccc2nc(NN)sc2c1    ZINC000002455657
CC(C)(C)c1ccc2nc(NN)sc2c1    ZINC000014985082
CC[C@@H](C)c1cccc2sc(NN)nc21    ZINC000022124953
CC[C@H](C)c1cccc2sc(NN)nc21    ZINC000022124957
NNC1CN(C(=O)OCc2ccccc2)C1    ZINC000091675813
COc1cc(C[C@@](C)(C#N)NN)ccc1O    ZINC000022060243
COc1cc(C[C@](C)(C#N)NN)ccc1O    ZINC000022060246
NNc1ncc(C(=O)N2CCCCC2)cn1    ZINC000096511506
C[C@@H](NN)c1ccc(N2CCOCC2)cc1    ZINC000228973026
C[C@H](NN)c1ccc(N2CCOCC2)cc1    ZINC000228973041
Cc1cc(NN)nc(N2CCC(C)CC2)n1    ZINC000057331578
CCCN1CCc2nc(NN)nc(C)c2C1    ZINC000049474132
NNc1ncc(Br)nc1Cl    ZINC000075759768
NNc1ncc(Cl)nc1Br    ZINC000075759773
NNc1c(F)cc(F)cc1Br    ZINC000037392871
NNc1cc(F)c(Br)c(F)c1    ZINC000238579981
NNc1cc(S(=O)(=O)O)ccc1Cl    ZINC000001724273
NNc1ccc(S(=O)(=O)O)cc1Cl    ZINC000001689744
NNc1c(Cl)cncc1S(N)(=O)=O    ZINC000072210714
C[C@@H](NN)c1cc(F)c(Cl)cc1Cl    ZINC000037735088
C[C@@H](NN)c1c(Cl)ccc(F)c1Cl    ZINC000199535433
C[C@H](NN)c1cc(F)c(Cl)cc1Cl    ZINC000037735087
C[C@H](NN)c1c(Cl)ccc(F)c1Cl    ZINC000199535420
NNc1ccc(S(=O)(=O)C(F)F)cc1    ZINC000001704823
NNc1ncc(C(F)(F)F)cc1[N+](=O)[O-]    ZINC000004284752
NNCc1ccc(SC(F)(F)F)cc1    ZINC000019270143
CSc1ccc(C(F)(F)F)cc1NN    ZINC000004289469
NNc1nc2sc3c(c2c(=O)[nH]1)CCC3    ZINC000000305959
CC(=O)Nc1ccc2sc(NN)nc2c1    ZINC000022124775
CC(=O)Nc1ccc2nc(NN)sc2c1    ZINC000072229624
NN[C@@H](c1cccs1)c1ccc(F)cc1    ZINC000161796387
NN[C@H](c1cccs1)c1ccc(F)cc1    ZINC000161796522
Cc1ccc2c(Cl)c(C)c(NN)nc2n1    ZINC000090613221
C[C@@H](NN)c1ccc(C(F)(F)F)c(F)c1    ZINC000199536487
C[C@H](NN)c1ccc(C(F)(F)F)c(F)c1    ZINC000199536473
C[C@H](NN)c1ccc(F)c(C(F)(F)F)c1    ZINC000161799385
C[C@H](NN)c1c(F)cccc1C(F)(F)F    ZINC000084931455
C[C@@H](NN)c1ccc(C(F)(F)F)cc1F    ZINC000199535615
NNCCc1cc(F)cc(C(F)(F)F)c1    ZINC000199543275
NNCCc1ccc(F)cc1C(F)(F)F    ZINC000199545073
NNCCc1cc(C(F)(F)F)ccc1F    ZINC000084931470
NNCCc1cc(F)ccc1C(F)(F)F    ZINC000199546237
NNCCc1c(F)cccc1C(F)(F)F    ZINC000084931469
NNCCc1ccc(F)c(C(F)(F)F)c1    ZINC000199545092
C[C@H](NN)c1ccc(C(F)(F)F)cc1F    ZINC000199535598
NNCCc1ccc(C(F)(F)F)cc1F    ZINC000199540193
C[C@@H](NN)c1c(F)cccc1C(F)(F)F    ZINC000084931456
C[C@@H](NN)c1ccc(F)c(C(F)(F)F)c1    ZINC000161799504
CCCc1sc2ncnc(NN)c2c1C    ZINC000000303282
NNc1cc(C(=O)N2CCOCC2)ccn1    ZINC000051095332
NNCc1cc2ccccc2c2ccccc12    ZINC000090613281
NNCc1c2ccccc2cc2ccccc21    ZINC000090613274
CC(C)(C)n1ncc2c1nc(NN)[nH]c2=O    ZINC000062152002
NNCn1c2ccccc2n(CNN)c1=O    ZINC000019168560
CCOc1cc2c(cc1CNN)O[C@@H](C)C2    ZINC000019263033
C[C@@H](CCNN)C(=O)OCc1ccccc1    ZINC000071624281
CCOc1cc2c(cc1CNN)O[C@H](C)C2    ZINC000019263030
C[C@H](CCNN)C(=O)OCc1ccccc1    ZINC000071624283
CCCCCC[C@H](NN)c1ccc(O)cc1    ZINC000199537257
CCCCCC[C@@H](NN)c1ccc(O)cc1    ZINC000199537274
NNc1nc2cc3c(cc2s1)OCCO3    ZINC000003866258
NNc1nc(-c2ccc(O)c(O)c2)cs1    ZINC000000368474
NNCc1cc(Cl)c2cccnc2c1O    ZINC000019169140
NNC(=O)c1cccc2sc(NN)nc21    ZINC000022125120
NNC(=O)c1ccc2nc(NN)sc2c1    ZINC000008729882
Cc1sc(NN)nc1-c1ccc(F)cc1    ZINC000004293981
NNc1nc(Cl)nn1Cc1ccccc1    ZINC000049538518
CCOc1ccc(C)c2sc(NN)nc21    ZINC000216876325
CCCOc1ccc2nc(NN)sc2c1    ZINC000062203249
Cn1c2nc(NN)nnc2c(=O)n(C)c1=O    ZINC000002095024
CC1(C)[C@H]2CC[C@@]1(C)c1nc(NN)sc12    ZINC000100006544
CC1(C)[C@@H]2CC[C@@]1(C)c1nc(NN)sc12    ZINC000020551703
CC1(C)[C@@H]2CC[C@]1(C)c1nc(NN)sc12    ZINC000100006543
CC1(C)[C@H]2CC[C@]1(C)c1nc(NN)sc12    ZINC000020551705
CCCN1CCc2nc(NN)[nH]c(=O)c2C1    ZINC000049474144
NN[C@@H](c1ccc(F)cc1)C1CCNCC1    ZINC000199534307
NN[C@H](c1ccc(F)cc1)C1CCNCC1    ZINC000199534319
NNCc1cc(Cl)cc(Cl)c1Cl    ZINC000096663679
NNc1nn2c(nnc2C(F)(F)F)s1    ZINC000226775097
NNc1c(F)c(F)c(C(=O)O)c(F)c1F    ZINC000199742580
NN[C@@H](c1ccc(Cl)cc1)C(F)(F)F    ZINC000161784569
NNCc1cc(Cl)cc(C(F)(F)F)c1    ZINC000096663684
NN[C@H](c1ccc(Cl)cc1)C(F)(F)F    ZINC000161784682
NNCc1cc(C(F)(F)F)ccc1Cl    ZINC000199539832
NNCc1cccc(C(F)(F)F)c1Cl    ZINC000199539797
Cn1c2ccc(Cl)cc2nc(NN)c1=O    ZINC000034069330
NNCc1cc(OC(F)(F)F)ccc1F    ZINC000096663686
C#C[C@H](C)Oc1ccc(Cl)cc1CNN    ZINC001218182095
C#C[C@@H](C)Oc1ccc(Cl)cc1CNN    ZINC001218182094
CC(C)n1c(NN)nc2ccsc2c1=O    ZINC000070451395
Cc1sc2nc(NN)n(C)c(=O)c2c1C    ZINC000036644132
COC(=O)c1ccc(C(=O)OC)c(NN)c1    ZINC000228944100
COC(=O)c1cc(NN)cc(C(=O)OC)c1    ZINC000196853488
CC(C)n1c2ccc(Cl)cc2nc1NN    ZINC000095532054
CC(C)n1c(NN)nc2cccc(Cl)c21    ZINC000095532056
CC(C)n1c2cc(Cl)ccc2nc1NN    ZINC000095532055
Cc1sc2nc(NN)nc(NN)c2c1C    ZINC000016265896
CN(C)/C=C(\C#N)[C@@](O)(NN)C(F)(F)F    ZINC000020404874
CN(C)/C=C(\C#N)[C@](O)(NN)C(F)(F)F    ZINC000020404875
COc1ccc(N/C(=C/[N+](=O)[O-])NN)cc1    ZINC000100363478
Cn1c(NN)nc2c1c(=O)n(C)c(=O)n2C    ZINC000018118630
CCn1c(NN)nc2c1c(=O)[nH]c(=O)n2C    ZINC000000369435
Cn1c(NN)nc2c1n(C)c(=O)n(C)c2=O    ZINC000002172998
NNCc1cccc2nc3ccccc3nc12    ZINC000085390747
NNc1ccccc1-c1nc2ccccc2[nH]1    ZINC000013285077
NNc1ccc(SC2CCCCC2)nn1    ZINC000071289442
NNc1cc(=O)n(C2CCCCC2)c(=O)[nH]1    ZINC000072206745
NN[C@H]1C[C@@H](c2ccccc2)c2ccccc21    ZINC000198837081
C[C@@H](NN)c1ccc2c(c1)Cc1ccccc1-2    ZINC000019402856
C[C@H](NN)c1ccc2c(c1)Cc1ccccc1-2    ZINC000019402858
NN[C@@H]1C[C@H](c2ccccc2)c2ccccc21    ZINC000198837155
NN[C@H]1C[C@H](c2ccccc2)c2ccccc21    ZINC000198837104
NN[C@@H]1C[C@@H](c2ccccc2)c2ccccc21    ZINC000198837128
COc1nc(NN)nc(N2CCCCC2)n1    ZINC000000109026
NNc1cccc(C(Cl)(Cl)Cl)n1    ZINC000199546499
NNc1ccc(C(Cl)(Cl)Cl)cn1    ZINC000199545471
NNc1nc(-c2ccccc2Cl)cs1    ZINC000004294051
NNc1nc(-c2cccc(Cl)c2)cs1    ZINC000004294050
COc1ccc(OC)c2sc(NN)nc21    ZINC000002455678
COc1cc2nc(NN)sc2cc1OC    ZINC000003866480
CCOC(=O)c1ccc(NN)c([N+](=O)[O-])c1    ZINC000005598588
NN[C@H](CCO)C(=S)Nc1ccccc1    ZINC000263619755
NN[C@@H](CCO)C(=S)Nc1ccccc1    ZINC000263619756
NNc1ncnc2c(-c3ccccc3)c[nH]c21    ZINC000057519835
NNc1cnc2nc(-c3ccccc3)[nH]c2c1    ZINC000019737089
NNc1nccn2nc(-c3ccccc3)cc12    ZINC000070459100
NNc1ccc(-c2cc3ccccc3[nH]2)nn1    ZINC000004090082
CN1CC[C@H](NN)c2cc(Cl)ccc2C1    ZINC000096510462
CN1CC[C@@H](NN)c2cc(Cl)ccc2C1    ZINC000096510463
Cc1cc(NN)cc(=O)n1CCCC(=O)O    ZINC000004247796
CCn1c2ccccc2c2cc(NN)ccc21    ZINC000090613188
CC(C)Nc1nc(NN)nc(NC(C)C)n1    ZINC000073666997
NNc1nc(Cl)c(Cl)c(N)c1Cl    ZINC000024204212
NNc1nc2cc(Br)ccc2[nH]1    ZINC000008730154
NNc1cc(Br)cc2[nH]ncc21    ZINC000095495977
NNc1nnc(-c2ccc(Cl)cc2)s1    ZINC000027990573
NNc1ccc(-c2ccc(Cl)s2)nn1    ZINC000027709490
NN[C@@H]1CCc2cc(Br)ccc21    ZINC000089065330
NN[C@H]1CCc2cc(Br)ccc21    ZINC000089065329
NNc1ccc(SC(F)(F)F)c(F)c1    ZINC000307057723
Cc1nc(C)c(-c2csc(NN)n2)s1    ZINC000004293991
C[C@H](NN)c1c(F)c(F)c(F)c(F)c1F    ZINC000161776264
NN[C@H](c1ccc(F)c(F)c1)C(F)(F)F    ZINC000161798115
C[C@@H](NN)c1c(F)c(F)c(F)c(F)c1F    ZINC000161776400
NN[C@@H](c1ccc(F)c(F)c1)C(F)(F)F    ZINC000161797983
NN[C@H](c1cc(F)cc(F)c1)C(F)(F)F    ZINC000161797073
NN[C@@H](c1cc(F)cc(F)c1)C(F)(F)F    ZINC000161796970
NNc1nc(-c2ccco2)cc(C(F)F)n1    ZINC000002554178
NNc1nccc(-c2cc3ccccc3o2)n1    ZINC000081947182
C=C[C@H](C)Oc1ccc(Cl)cc1CNN    ZINC001218195448
NNCc1cc(Cl)ccc1OC1CCC1    ZINC001218196557
C=C[C@@H](C)Oc1ccc(Cl)cc1CNN    ZINC001218195436
C[C@@](Cc1ccc(O)c(O)c1)(NN)C(=O)O    ZINC000019168887
C[C@](Cc1ccc(O)c(O)c1)(NN)C(=O)O    ZINC000019168901
NNc1ncnc2c1cnn2-c1ccccc1    ZINC000005543577
NNc1cc(-c2ccccc2)nc2ncnn21    ZINC000002523234
COc1nc(NN)nc(N2CCOCC2)n1    ZINC000005353328
NNc1cc2c(nn1)-c1ccccc1CCC2    ZINC000054931339
NNc1ncc2c(n1)-c1ccccc1CCC2    ZINC000081947207
C[C@H](NN)c1ccc(C(C)(C)C)cc1Cl    ZINC000199537461
C[C@@H](NN)c1ccc(C(C)(C)C)cc1Cl    ZINC000199537475
NNc1nc(NN)nc(N2CCOCC2)n1    ZINC000001882405
COc1cc([C@@H](C)NN)cc(OC)c1OC    ZINC000161794087
COc1ccc([C@H](C)NN)c(OC)c1OC    ZINC000161802680
COc1cc(OC)c([C@@H](C)NN)c(OC)c1    ZINC000082540439
COCc1cc(OC)cc(OC)c1CNN    ZINC000228968992
COc1cc(CCNN)cc(OC)c1OC    ZINC000057517351
COc1cc([C@H](C)NN)cc(OC)c1OC    ZINC000161793961
COCc1cc(OC)c(OC)cc1CNN    ZINC000199543700
COc1cc(OC)c([C@H](C)NN)c(OC)c1    ZINC000082540438
COc1ccc([C@@H](C)NN)c(OC)c1OC    ZINC000161802789
Cc1ccc([C@@H](NN)c2ccccc2)c(C)c1    ZINC000019386817
Cc1ccc(C[C@@H](NN)c2ccccc2)cc1    ZINC000147175385
C[C@@H](NN)C(c1ccccc1)c1ccccc1    ZINC000019272986
Cc1ccc([C@@H](NN)c2cccc(C)c2)cc1    ZINC000161804804
CCc1ccc(-c2ccc(CNN)cc2)cc1    ZINC000090613297
Cc1ccc(C)c([C@H](NN)c2ccccc2)c1    ZINC000019388551
CCc1ccc([C@@H](NN)c2ccccc2)cc1    ZINC000161795768
CC[C@H](NN)c1ccc(-c2ccccc2)cc1    ZINC000019167735
Cc1ccc([C@@H](NN)c2ccccc2)cc1C    ZINC000161805894
Cc1ccc(C[C@H](NN)c2ccccc2)cc1    ZINC000147175186
Cc1ccc([C@H](NN)c2ccccc2)c(C)c1    ZINC000019386819
Cc1ccc([C@H](NN)c2cccc(C)c2)cc1    ZINC000161804658
NNC(Cc1ccccc1)Cc1ccccc1    ZINC000019386751
CC[C@@H](NN)c1ccc(-c2ccccc2)cc1    ZINC000019167738
Cc1ccc([C@H](NN)c2ccccc2)cc1C    ZINC000161805743
CCc1ccc([C@H](NN)c2ccccc2)cc1    ZINC000161795634
C[C@H](NN)C(c1ccccc1)c1ccccc1    ZINC000019272988
Cc1ccc(C)c([C@@H](NN)c2ccccc2)c1    ZINC000019388549
NNc1nc(Br)cn2ccnc12    ZINC000074942790
NNc1ccnc2cc(Cl)cc(Cl)c21    ZINC000005940893
Cc1nc(N)sc1-c1csc(NN)n1    ZINC000004245270
NNc1nc(-c2ccc(F)cc2F)cs1    ZINC000004294046
NNc1nc(-c2cccc(F)c2F)cs1    ZINC000004294043
NNc1nc(-c2cc(F)cc(F)c2)cs1    ZINC000004294042
NNc1nc(-c2cc(F)ccc2F)cs1    ZINC000004294045
NNc1nc(-c2ccc(F)c(F)c2)cs1    ZINC000004294047
NNc1ccc(C(F)(F)C(F)(F)F)cn1    ZINC000091252254
NNc1ccnc2cc(C(F)(F)F)ccc21    ZINC000002564384
NNc1cc(C(F)(F)F)nc2ccccc21    ZINC000000161406
NNc1ccnc2c1cccc2C(F)(F)F    ZINC000002564385
NNc1cc(C(F)(F)F)c2ccccc2n1    ZINC000148363841
NNc1ccc(S(=O)(=O)NC2CC2)cc1    ZINC000035353098
NNc1ccc2nc3ccccc3c(=O)n2n1    ZINC000001465288
N#Cc1c(-c2ccccc2)nc(NN)[nH]c1=O    ZINC000039646096
NNc1ncc(-c2nc3ccccc3o2)cn1    ZINC000000825919
NNCc1cc(Cl)ccc1OC1CNC1    ZINC001218050897
NNc1c(F)cc(C(=O)NC2CC2)cc1F    ZINC000063007628
N/N=C1\c2ccccc2-c2nnc(NN)nc21    ZINC000002745834
N/N=C1/c2ccccc2-c2nnc(NN)nc21    ZINC000012630511
NNc1nncc(N2CCCCC2)c1Cl    ZINC000062714271
Cc1ccc2c3ncnc(NN)c3n(C)c2c1    ZINC000408712499
Cc1ccc2c(c1)c1ncnc(NN)c1n2C    ZINC000408712453
NNc1nc(-c2ccccn2)nc2c1CCC2    ZINC000051152074
NNc1nc2cc(Cl)ccc2nc1Cl    ZINC000001384945
NNc1c(F)cc(C(F)(F)F)cc1Cl    ZINC000002540188
C[C@@H](Br)[C@@H](NN)c1ccccc1    ZINC000199539418
C[C@@H](Br)[C@H](NN)c1ccccc1    ZINC000199539387
CC[C@H](NN)c1cccc(Br)c1    ZINC000161785074
CC[C@@H](NN)c1cccc(Br)c1    ZINC000161785234
C[C@H](Br)[C@@H](NN)c1ccccc1    ZINC000199539401
Cc1cc([C@H](C)NN)ccc1Br    ZINC000161794892
C[C@@H](Cc1ccccc1Br)NN    ZINC000161777703
C[C@H](Br)[C@H](NN)c1ccccc1    ZINC000199539374
CC[C@@H](NN)c1ccc(Br)cc1    ZINC000019401500
CC[C@H](NN)c1ccc(Br)cc1    ZINC000019401503
Cc1cc([C@@H](C)NN)ccc1Br    ZINC000161794785
Cc1ccc([C@@H](C)NN)cc1Br    ZINC000161804070
C[C@H](Cc1ccccc1Br)NN    ZINC000161777845
Cc1ccc([C@H](C)NN)cc1Br    ZINC000161804181
NN/C(=C\[N+](=O)[O-])Nc1ccc(Cl)cc1    ZINC000002508364
NNc1ccc(C(F)(F)C(F)(F)F)nn1    ZINC000091252255
NNc1nccnc1C(F)(F)C(F)(F)F    ZINC000091252257
NNc1cncc(C(F)(F)C(F)(F)F)n1    ZINC000091252256
NNc1nccc2nc(C(F)(F)F)ccc21    ZINC000024915427
NNc1nc2ccccc2nc1C(F)(F)F    ZINC000001401734
NNc1nc(C(F)(F)F)nc2ccccc21    ZINC000001387558
NN/C(=C\[N+](=O)[O-])Nc1ccc(O)cc1F    ZINC000100427836
NNCc1cc(Cl)ccc1OC1COC1    ZINC001218175610
NNc1ccc(S(=O)(=O)NC2CC2)cn1    ZINC000020282905
Cc1cc(NN)nc(SCC(=O)NN)n1    ZINC000001052670
Cc1ccc(S(=O)(=O)C[C@@H](C)NN)cc1    ZINC000199538177
Cc1ccc(S(=O)(=O)C[C@H](C)NN)cc1    ZINC000199538189
NNc1ccc(C(=O)Nc2ccccc2)cn1    ZINC000051093736
CC[C@H](C)Oc1ccc(Cl)cc1CNN    ZINC001218191364
CC[C@@H](C)Oc1ccc(Cl)cc1CNN    ZINC001218191356
Cc1cc2c3nnc(NN)nc3[nH]c2c(C)c1    ZINC000006825639
CCc1ccc2[nH]c3nc(NN)nnc3c2c1    ZINC000006519763
CCn1c2ccccc2c2nnc(NN)nc21    ZINC000000241710
NNCc1cccc(OCc2ccccc2)c1    ZINC000019171994
COc1ccccc1[C@@H](NN)c1ccccc1    ZINC000161808657
Cc1ccc(O)c([C@H](NN)c2ccccc2)c1    ZINC000199533880
NNCc1ccccc1OCc1ccccc1    ZINC000090613335
Cc1ccc(O)c([C@@H](NN)c2ccccc2)c1    ZINC000199533896
NNCc1ccc(OCc2ccccc2)cc1    ZINC000019386329
COc1ccc([C@@H](NN)c2ccccc2)cc1    ZINC000082295557
NNCCOc1ccc(-c2ccccc2)cc1    ZINC000044831580
Cc1ccc(Oc2cccc(CNN)c2)cc1    ZINC000083326449
COc1ccc([C@H](NN)c2ccccc2)cc1    ZINC000082295555
COc1ccccc1[C@H](NN)c1ccccc1    ZINC000161808529
NNc1ccc(Cc2ccc(NN)cc2)cc1    ZINC000000155268
COc1ccc(Cl)c2sc(NN)nc21    ZINC000011919325
COc1cc2sc(NN)nc2cc1Cl    ZINC000022124520
N#CC[C@H](NN)c1ccc(Cl)c(Cl)c1    ZINC000199557944
N#CC[C@@H](NN)c1ccc(Cl)c(Cl)c1    ZINC000199557932
NNc1ccc(S(=O)(=O)N=C(N)N)cc1    ZINC000001620686
NNc1cc(Cl)nc(N2CCOCC2)n1    ZINC000000331112
NNc1nncc(N2CCOCC2)c1Cl    ZINC000062714273
CNS(=O)(=O)CCc1ccc(NN)cc1    ZINC000021300730
NNc1ccc(C(=O)Nc2ccccn2)cn1    ZINC000051095730
COc1ccc2c(c1)[nH]c1c2ncnc1NN    ZINC000408712472
Cc1cc(C)c2c(n1)oc1c2ncnc1NN    ZINC000005793293
COc1ccc2[nH]c3c(ncnc3NN)c2c1    ZINC000408712500
COc1cc(Nc2ccccc2)ccc1NN    ZINC000090526456
Cc1cccc(Nc2nc(C)cc(NN)n2)c1    ZINC000044845881
Cc1cc(NN)nc(Nc2ccccc2C)n1    ZINC000044845937
Cc1ccc(C)n1-c1ccc([C@H](C)NN)cc1    ZINC000199536656
Cc1ccc(C)n1-c1ccc([C@@H](C)NN)cc1    ZINC000199536639
CC(C)(C)OC(=O)N1CCC(CNN)CC1    ZINC000019171679
CC(C)(C)OC(=O)N1CCC[C@H](CNN)C1    ZINC000019171685
CC(C)(C)OC(=O)N1CCC[C@@H](CNN)C1    ZINC000019171682
NNc1cc(Br)ccc1C(=O)O    ZINC000113207264
NNc1ccc(Br)cc1C(=O)O    ZINC000002243455
C[C@H](NN)c1cc(Br)ccc1O    ZINC000199537513
COc1ccc(CNN)cc1Br    ZINC000021957293
NNCCOc1cccc(Br)c1    ZINC000021967343
COc1cc(CNN)ccc1Br    ZINC000090613287
C[C@H](NN)c1ccc(Br)cc1O    ZINC000199794645
C[C@@H](NN)c1ccc(Br)cc1O    ZINC000199794664
COc1ccc(Br)cc1CNN    ZINC000022142238
C[C@@H](NN)c1cc(Br)ccc1O    ZINC000199537526
CCOc1cc(Br)ccc1NN    ZINC000003676548
COc1ccc(Br)c(CNN)c1    ZINC000019430454
COc1ccc(-c2nc(C#N)c(NN)o2)cc1    ZINC000034633385
COc1cccc(-c2nc(C#N)c(NN)o2)c1    ZINC000096346490
NNc1nccc(-c2ccc3c(c2)OCO3)n1    ZINC000072417400
COc1ccccc1-c1nc(C#N)c(NN)o1    ZINC000526052347
CCN(C)S(=O)(=O)c1cnccc1NN    ZINC000070588301
CC(C)NS(=O)(=O)c1ccc(NN)nc1    ZINC000020283184
NNC(c1ccc(O)cc1)c1ccc(O)cc1    ZINC000199547274
CCc1ccc(Oc2cc(NN)ncn2)cc1    ZINC000051357953
COc1ccc(-c2cc(NN)nc(C)n2)cc1    ZINC000045918609
Cc1nc(NN)[nH]c(=O)c1Cc1ccccc1    ZINC000008535893
Cc1cc(C)cc(Oc2cc(NN)ncn2)c1    ZINC000015829129
C[C@@H](CCc1ccc(OC(F)F)cc1)NN    ZINC000019399444
C[C@H](CCc1ccc(OC(F)F)cc1)NN    ZINC000019399446
Cc1nc(NN)nc(NCc2ccccc2)n1    ZINC000000246510
CC[C@H](NN)c1ccc2cc(OC)ccc2c1    ZINC000199535816
CC[C@@H](NN)c1ccc2cc(OC)ccc2c1    ZINC000199535831
NNc1cc([N+](=O)[O-])ccc1Br    ZINC000082345121
NNc1ccc(Br)c(C(=O)O)n1    ZINC000199769517
NNc1ccc([N+](=O)[O-])cc1Br    ZINC000005756843
NNc1ccc(Br)cc1[N+](=O)[O-]    ZINC000012359528
CS(=O)(=O)c1ccc(NN)c([N+](=O)[O-])c1    ZINC000004582915
NNc1ccc(-c2cccc([N+](=O)[O-])c2)nn1    ZINC000011567899
Cn1c2ccc(F)cc2c2ncnc(NN)c21    ZINC000408712426
Cn1c2cc(F)ccc2c2ncnc(NN)c21    ZINC000408712491
Cc1cc(NN)c2cc(C(=O)NN)ccc2n1    ZINC000046085543
CNc1nc(NN)nc(Nc2ccccc2)n1    ZINC000000310278
NNc1ncc([N+](=O)[O-])cc1Br    ZINC000004797783
NNc1ncc(Br)cc1[N+](=O)[O-]    ZINC000015021622
NNc1cc(Cl)c([N+](=O)[O-])cc1[N+](=O)[O-]    ZINC000033844118
NNc1c(Cl)cc([N+](=O)[O-])cc1[N+](=O)[O-]    ZINC000013609504
C[C@@H](NN)c1ccc(F)cc1Br    ZINC000161802523
C[C@H](NN)c1ccc(F)cc1Br    ZINC000161802384
C[C@@H](NN)c1ccc(F)c(Br)c1    ZINC000061689240
C[C@H](NN)c1ccc(F)c(Br)c1    ZINC000061689239
Cc1nc(NN)nc(NN)c1Br    ZINC000003164392
NNc1ccc(S(N)(=O)=O)cc1[N+](=O)[O-]    ZINC000003885124
Cc1cc(NN)n2nc(C(F)(F)F)nc2n1    ZINC000005244749
NN[C@H](c1ccccc1)c1ccc(Cl)cc1    ZINC000097482392
NN[C@@H](c1ccccc1)c1cccc(Cl)c1    ZINC000161780860
NN[C@@H](c1ccccc1)c1ccc(Cl)cc1    ZINC000097482391
NN[C@H](c1ccccc1)c1cccc(Cl)c1    ZINC000161780959
Cc1ccc(Sc2nccnc2NN)cc1    ZINC000045918594
CSc1nc(NN)cc(-c2ccccc2)n1    ZINC000005641052
Cc1ccc(Sc2cc(NN)ncn2)cc1    ZINC000045918592
Cn1c2ccc(F)cc2c2nnc(NN)nc21    ZINC000000543824
NNc1nc2c(c(C(F)(F)F)n1)CCCC2    ZINC000043463771
Cc1ccccc1-c1nc(C(N)=O)c(NN)o1    ZINC000072238621
COc1cccc(Oc2nccnc2NN)c1    ZINC000070451485
NNc1ccc2cccc(OCC(N)=O)c2n1    ZINC000041671577
COc1ccccc1-n1ccnc(NN)c1=O    ZINC000096530474
Cc1ccc(-c2nc(C(N)=O)c(NN)o2)cc1    ZINC000072238683
NNc1ccc2c3c(cccc31)-c1ccccc1-2    ZINC000090613191
NN[C@@H](c1ccc(O)cc1)c1ccc(F)cc1    ZINC000199534275
NN[C@H](c1ccc(O)cc1)c1ccc(F)cc1    ZINC000199534289
CCOc1cc(CNN)ccc1OC(F)F    ZINC000019392133
NNc1nc(NN)nc(Nc2ccccc2)n1    ZINC000000343088
Cc1cc(C)c([C@H](NN)C(F)(F)F)c(C)c1    ZINC000199538271
CCCc1ccc([C@H](NN)C(F)(F)F)cc1    ZINC000161802946
CCCc1ccc([C@@H](NN)C(F)(F)F)cc1    ZINC000161803086
Cc1cc(C)c([C@@H](NN)C(F)(F)F)c(C)c1    ZINC000199538283
CC(C)(C)n1c(NN)nc2ccccc2c1=O    ZINC000015424521
CC(C)Cn1c(NN)nc2ccccc2c1=O    ZINC000408712440
CCCCn1c2ccccc2nc(NN)c1=O    ZINC000040544615
CCCCn1c(NN)nc2ccccc2c1=O    ZINC000168717876
NNc1nc2c(s1)c(Cl)ccc2Cl    ZINC000002455665
NNc1nc2c(ccc(Cl)c2Cl)s1    ZINC000002455663
NNc1nc2c(cc(Cl)cc2Cl)s1    ZINC000002455664
NNc1nc2cc(Cl)cc(Cl)c2s1    ZINC000014985051
NNc1ccc([N+](=O)[O-])cc1S(=O)(=O)O    ZINC000146076385
NNc1ccc(S(=O)(=O)O)cc1[N+](=O)[O-]    ZINC000096125829
NNc1ccc([N+](=O)[O-])c(S(=O)(=O)O)c1    ZINC000014988453
NNc1nc2cccc(C(F)(F)F)c2s1    ZINC000095950085
NNc1nc2c(cccc2C(F)(F)F)s1    ZINC000014985067
NNc1nc2cc(C(F)(F)F)ccc2s1    ZINC000020286056
CC(C)Cn1nc(Br)nc1NN    ZINC000095094193
NNc1ncnc2c3ccc(Cl)cc3[nH]c21    ZINC000408712466
NNc1ncnc2c3cc(Cl)ccc3[nH]c21    ZINC000408712501
NN[C@@H](c1ccncc1)c1ccc(Cl)cc1    ZINC000161808933
NN[C@H](c1ccncc1)c1ccc(Cl)cc1    ZINC000161808815
COC(=O)c1nc(-c2ccccc2)oc1NN    ZINC000095618474
Cc1nn(-c2ccccc2)c(NN)c1[N+](=O)[O-]    ZINC000034633367
Cc1sc(NN)nc1-c1ccc(C)c(C)c1    ZINC000004293984
Cc1sc(NN)nc1-c1ccc(C)cc1C    ZINC000004293983
Cc1cc(C)c(-c2csc(NN)n2)c(C)c1    ZINC000004294028
CCCc1ccc(-c2csc(NN)n2)cc1    ZINC000004294008
Cc1cc(C)c(-c2csc(NN)n2)cc1C    ZINC000004294016
CC(C)c1ccc(-c2csc(NN)n2)cc1    ZINC000004299228
CCc1ccc(-c2nc(NN)sc2C)cc1    ZINC000004293986
Cc1cc(NN)nc(Nc2ccc(F)cc2)n1    ZINC000044845921
CCn1c(NN)nc(=O)c2c(C)cc(C)nc21    ZINC000012395117
CC(C)(C)c1noc(-c2cccnc2NN)n1    ZINC000070451573
CC(C)(C)c1noc(-c2ccnc(NN)c2)n1    ZINC000070451559
CC(C)(C)c1noc(-c2ccc(NN)nc2)n1    ZINC000067172721
CC1(C)Cc2c([nH]c3ncnc(NN)c23)CO1    ZINC000005482241
N=c1c2ccccc2[nH]c(=O)n1CCCNN    ZINC000104487097
NNc1nc2[nH]c3c(c2c(NN)n1)CCCC3    ZINC000001272800
NNc1nc2nc[nH]c2c(N2CCCCC2)n1    ZINC000006423749
Cc1c(C)n(CC(C)C)c2ncnc(NN)c12    ZINC000006720010
NNCc1cc(Cl)ccc1Br    ZINC000085220968
NNCc1c(Cl)cccc1Br    ZINC000199539594
NNc1ccc(I)cc1    ZINC000000088594
NNc1cccc(I)c1    ZINC000002243494
NNc1ccccc1I    ZINC000001234996
COc1c(F)cc(Br)cc1NN    ZINC000199524221
Cc1cc(NN)c(Cl)cc1S(C)(=O)=O    ZINC000000154160
CS(=O)(=O)c1ccc(CNN)c(Cl)c1    ZINC000096663680
CC(C)Oc1cc(NN)c(Cl)cc1Cl    ZINC000005760960
NNc1nnc2c3cc(Cl)ccc3[nH]c2n1    ZINC000014987800
NNc1ccc(Oc2ccc(Cl)cc2)cc1    ZINC000000153973
C#CC(C#C)Oc1ccc(Cl)cc1CNN    ZINC001218443054
NNc1ccc(Cc2cccc(Cl)c2)nn1    ZINC000001396411
Cc1cc(NN)nc(-c2ccc(Cl)cc2)n1    ZINC000008731098
Cc1cc(NN)nc(-c2cccc(Cl)c2)n1    ZINC000045918605
COc1ccc([C@H](NN)c2cccs2)cc1    ZINC000161785702
COc1ccc([C@@H](NN)c2cccs2)cc1    ZINC000161785876
NNc1nccn(Cc2ccccc2F)c1=O    ZINC000096530478
NNc1nccn(Cc2ccc(F)cc2)c1=O    ZINC000096530482
COc1ccc(-c2ccnc(NN)n2)cc1F    ZINC000081947212
NNc1nccn(Cc2cccc(F)c2)c1=O    ZINC000096530480
Cc1nc2sc3c(c2c(NN)n1)CCCC3    ZINC000000078271
C[C@@H]1CCCc2sc3ncnc(NN)c3c21    ZINC000000510483
C[C@H]1CCc2sc3ncnc(NN)c3c2C1    ZINC000000536166
C[C@@H]1CCc2c(sc3ncnc(NN)c23)C1    ZINC000000144674
C[C@@H]1CCc2sc3ncnc(NN)c3c2C1    ZINC000000536167
NNc1ncnc2sc3c(c21)CCCCC3    ZINC000004863320
C[C@H]1CCCc2sc3ncnc(NN)c3c21    ZINC000000510482
C[C@H]1CCc2c(sc3ncnc(NN)c23)C1    ZINC000000144673
CCc1nc2sc3c(c2c(NN)n1)CCC3    ZINC000000289840
NN[C@@H](c1cccc(F)c1)c1ccccc1F    ZINC000161793590
NN[C@@H](c1ccccc1)c1cc(F)ccc1F    ZINC000161806880
NN[C@H](c1ccccc1)c1cc(F)ccc1F    ZINC000161807003
NNC(c1ccc(F)cc1)c1ccc(F)cc1    ZINC000161776104
NN[C@H](c1ccc(F)cc1)c1ccccc1F    ZINC000161781096
NN[C@H](c1ccccc1)c1c(F)cccc1F    ZINC000161806742
NN[C@@H](c1ccccc1)c1cc(F)cc(F)c1    ZINC000161802124
NN[C@H](c1ccccc1)c1cc(F)cc(F)c1    ZINC000161802249
NN[C@@H](c1ccccc1)c1cccc(F)c1F    ZINC000161801846
NN[C@@H](c1ccc(F)cc1)c1ccccc1F    ZINC000161781205
NN[C@@H](c1ccccc1)c1c(F)cccc1F    ZINC000161806633
NNC(c1cccc(F)c1)c1cccc(F)c1    ZINC000161781351
NN[C@H](c1ccccc1)c1ccc(F)c(F)c1    ZINC000161806486
NN[C@H](c1ccccc1)c1cccc(F)c1F    ZINC000161801983
NN[C@H](c1cccc(F)c1)c1ccccc1F    ZINC000161793442
NN[C@@H](c1ccccc1)c1ccc(F)c(F)c1    ZINC000161806375
NNc1ccc(-n2ncc(C(N)=O)c2N)nn1    ZINC000001580560
NNc1nc2ccccc2c(=O)n1CCCO    ZINC000408712424
COCCn1c(NN)nc2ccccc2c1=O    ZINC000408712486
COc1cc(C2=NNC(=O)CC2)ccc1NN    ZINC000041195199
CC1(C)OB(c2ccccc2NN)OC1(C)C    ZINC000170007962
NNc1nnn(C23CC4CC(CC(C4)C2)C3)n1    ZINC000005613079
CCCCCCCc1ccc([C@H](C)NN)cc1    ZINC000199537176
CCCCCCCC[C@@H](NN)c1ccccc1    ZINC000161801707
CCCCCCCc1ccc([C@@H](C)NN)cc1    ZINC000199537161
CCCCCCCC[C@H](NN)c1ccccc1    ZINC000161801577
CC(C)(C)c1cc(CNN)cc(C(C)(C)C)c1    ZINC000199542277
NNc1ncccc1I    ZINC000090413368
NNc1ccc(I)cn1    ZINC000095934467
NNc1cccc(I)n1    ZINC001776011343
NNc1cc(I)ccn1    ZINC000090411213
COCCn1nc(Br)nc1NN    ZINC000095094197
NNc1nc(-c2ccc3c(c2)OCO3)cs1    ZINC000004294000
NNc1nc(C(=O)O)c(-c2ccccc2)s1    ZINC000005902278
NNCc1ccc(C(F)(F)F)cc1[N+](=O)[O-]    ZINC000199543788
Cc1nc(-c2cccnc2)nc(NN)c1Cl    ZINC000000162839
Cc1nnc(-c2ccc(Cl)cc2)c(NN)n1    ZINC000000333393
COc1ccc(-c2csc(NN)n2)cc1C    ZINC000004293975
COc1ccc(-c2nc(NN)sc2C)cc1    ZINC000004293976
CCOc1ccc(-c2csc(NN)n2)cc1    ZINC000004294002
CCc1cc2c(Cl)ccc(C)c2nc1NN    ZINC000011634060
NNc1nc(N)nc2sc3c(c21)CCCC3    ZINC000000523738
COCCc1noc(-c2ccc(NN)nc2)n1    ZINC000067172596
NNc1cc(-c2ccccc2)c2ccccc2n1    ZINC000149098809
NNc1nc2nc[nH]c2c(N2CCOCC2)n1    ZINC000006161142
NNCC1CN(C(=O)OCc2ccccc2)C1    ZINC000306972737
COCCn1c(C)c(C)c2c1ncnc2NN    ZINC000006719675
CC1(C)OB(c2cccc(NN)n2)OC1(C)C    ZINC000170005385
CC1(C)OB(c2cccnc2NN)OC1(C)C    ZINC000170006742
NN[C@H](CCN1CCOCC1)c1ccccc1    ZINC000199560374
NN[C@@H](CCN1CCOCC1)c1ccccc1    ZINC000199560391
N#Cc1c(Cl)nc(NN)c(Cl)c1Cl    ZINC000002345324
NNc1ncc(I)cn1    ZINC000019872654
C=C(NN)c1cc(Cl)c(Cl)cc1Cl    ZINC000071778152
NNc1ccc(Br)c2ccccc12    ZINC000002533966
NNc1nc(-c2ccccc2[N+](=O)[O-])cs1    ZINC000004293993
NNc1nc(-c2ccc([N+](=O)[O-])cc2)cs1    ZINC000004293996
NNc1nc(-c2cccc([N+](=O)[O-])c2)cs1    ZINC000003162484
NNc1cnn(-c2ccccc2)c(=O)c1Cl    ZINC000000120924
NNc1cc(-c2ccccc2Cl)n[nH]c1=O    ZINC000032815333
NNc1cc(-c2ccc(Cl)cc2)n[nH]c1=O    ZINC000032815321
NNc1nc(Cl)cn(-c2ccccc2)c1=O    ZINC000062714171
NNc1nccnc1Oc1ccccc1Cl    ZINC000070451479
COC(=O)c1cnc(NN)nc1C(F)(F)F    ZINC000002170134
C[C@@H](NN)c1ccc(SC(F)(F)F)cc1    ZINC000228943820
C[C@H](NN)c1ccc(SC(F)(F)F)cc1    ZINC000228943833
NNc1oc(-c2ccccc2F)nc1C(N)=O    ZINC000072238722
CC(=O)Nc1cc2sc(NN)nc2c(C)c1    ZINC000226308926
Cn1c(NN)nc2sc3c(c2c1=O)CCC3    ZINC000004860408
CCC(=O)Nc1ccc2sc(NN)nc2c1    ZINC000062716742
NNc1nc2sc3c(c2c(=O)[nH]1)CCCC3    ZINC000013569406
CCC(=O)Nc1ccc2nc(NN)sc2c1    ZINC000072229623
NNc1nc2sc3c(c2c(NN)n1)CCC3    ZINC000000346436
CC[C@@H](NN)c1ccc(F)cc1C(F)(F)F    ZINC000199537086
CC[C@H](NN)c1cccc(C(F)(F)F)c1F    ZINC000161800483
CC[C@H](NN)c1ccc(F)c(C(F)(F)F)c1    ZINC000161800754
CC[C@@H](NN)c1cccc(C(F)(F)F)c1F    ZINC000161800612
CC[C@@H](NN)c1cc(C(F)(F)F)ccc1F    ZINC000161801153
CC[C@H](NN)c1ccc(F)cc1C(F)(F)F    ZINC000199537070
CC[C@H](NN)c1cc(C(F)(F)F)ccc1F    ZINC000161801011
CC[C@@H](NN)c1ccc(F)c(C(F)(F)F)c1    ZINC000161800849
C=CCn1c(NN)nc2c1c(=O)[nH]c(=O)n2C    ZINC000000340932
NNc1nc(-c2ccccc2)nc2ccccc21    ZINC000022143920
NNc1nc2ccccc2c(-c2ccccc2)n1    ZINC000004071046
NNc1nnc(-c2ccccc2)c2ccccc21    ZINC000005004740
NNc1nccc(-c2cccc3ccccc32)n1    ZINC000058836560
NNc1nccc(-c2ccc3ccccc3c2)n1    ZINC000012395093
Cc1c2ccccc2c(CNN)c2ccccc12    ZINC000090613270
CCCCCCC[C@H](NN)c1ccc(O)cc1    ZINC000199537287
CCCCCCC[C@@H](NN)c1ccc(O)cc1    ZINC000199537301
NNc1ccnc2ccc(Br)cc21    ZINC000016123631
NNc1ccnc2cc(Br)ccc21    ZINC000002564390
NNc1nccc2ccc(Br)cc21    ZINC000116940174
NNc1nccc2c(Br)cccc21    ZINC000072206994
NNc1ncc(Br)c2ccccc21    ZINC000095935537
NNc1ccc2cc(Br)ccc2n1    ZINC000070063980
Cc1ccc(S(=O)(=O)/C(C#N)=C/NN)cc1    ZINC000005217829
COc1cc(-c2csc(NN)n2)ccc1O    ZINC000004290866
Cc1sc(NN)nc1-c1ccc(O)c(O)c1    ZINC000004290830
Cc1sc(NN)nc1-c1ccc(F)c(C)c1    ZINC000004293978
NNc1nc(-c2cccnc2)nc2ccccc21    ZINC000000439264
NNc1nc(-c2ccncc2)nc2ccccc21    ZINC000000078197
NNc1c(Cl)cc(F)cc1Br    ZINC000199539576
C[C@H](NN)c1cc(Cl)c(Cl)cc1Cl    ZINC000199535143
C[C@@H](NN)c1ccc(Cl)c(Cl)c1Cl    ZINC000199535000
C[C@H](NN)c1ccc(Cl)c(Cl)c1Cl    ZINC000199534988
C[C@@H](NN)c1cc(Cl)c(Cl)cc1Cl    ZINC000199535159
NNc1ncc(Br)c2cccnc21    ZINC000062720600
NNc1cnc2ccc(Br)cc2n1    ZINC000004342644
NNc1ncnc2ccc(Br)cc21    ZINC000000140099
NNc1nc2cc([N+](=O)[O-])c([N+](=O)[O-])cc2[nH]1    ZINC000005387429
COc1ccc(F)cc1[C@@H](NN)C(F)(F)F    ZINC000161797841
COc1ccc(F)cc1[C@H](NN)C(F)(F)F    ZINC000161797708
NNc1ccc2c(c1)C(=O)c1ccccc1C2=O    ZINC000006576270
C#C[C@H](CC)Oc1ccc(Cl)cc1CNN    ZINC001218290088
C=CC(C=C)Oc1ccc(Cl)cc1CNN    ZINC001218317437
NNCc1cc(Cl)ccc1O[C@H]1C=CCC1    ZINC001218344823
C#CC[C@H](C)Oc1ccc(Cl)cc1CNN    ZINC001218317165
C#CC[C@@H](C)Oc1ccc(Cl)cc1CNN    ZINC001218317164
C#C[C@@H](CC)Oc1ccc(Cl)cc1CNN    ZINC001218290089
NNCc1cc(Cl)ccc1OC1CC=CC1    ZINC001218212547
NNCc1cc(Cl)ccc1O[C@@H]1C=CCC1    ZINC001218344822
NNc1cc(N2CCOCC2)ccc1[N+](=O)[O-]    ZINC000004741000
CC(C)NC(=O)c1ccc(NN)c([N+](=O)[O-])c1    ZINC000037737488
NNc1ccc([N+](=O)[O-])c(N2CCOCC2)c1    ZINC000004549017
NNc1cccc(/C=C\c2ccccc2)cc1=O    ZINC000004976433
NNc1cccc(/C=C/c2ccccc2)cc1=O    ZINC000001662626
CCCn1c(NN)nc2c1c(=O)[nH]c(=O)n2C    ZINC000000369439
CC(C)n1c(NN)nc2c1c(=O)[nH]c(=O)n2C    ZINC000000265492
CCCn1c2nc(NN)n(C)c2c(=O)[nH]c1=O    ZINC000005488521
CCn1c(NN)nc2c1c(=O)n(C)c(=O)n2C    ZINC000000287653
NNc1nc2ccccc2n1Cc1ccccc1    ZINC000013233909
CCOc1nc(NN)nc(N2CCCCC2)n1    ZINC000000098830
N#CC[C@@H](NN)c1ccc(Br)cc1    ZINC000228966964
N#CC[C@@H](NN)c1cccc(Br)c1    ZINC000228918321
N#CC[C@H](NN)c1ccc(Br)cc1    ZINC000228966951
N#CC[C@H](NN)c1cccc(Br)c1    ZINC000228918308
Cc1sc(NN)nc1-c1ccc(Cl)cc1    ZINC000004293980
Cc1cc(-c2csc(NN)n2)ccc1Cl    ZINC000004294015
COC(=O)c1nc(-c2cccs2)oc1NN    ZINC001772717768
COc1ccc(-c2csc(NN)n2)c(F)c1    ZINC000004299227
COc1ccc(-c2csc(NN)n2)cc1F    ZINC000004299226
N#Cc1ccc(OCc2ccccc2)c(NN)c1    ZINC000083325022
Cc1ccc([C@H](C#N)c2ccc(NN)nn2)cc1    ZINC000001400040
Cc1cc(NN)n2ncc(-c3ccccc3)c2n1    ZINC000002231619
Cc1ccc([C@@H](C#N)c2ccc(NN)nn2)cc1    ZINC000001400039
CCC(C)(C)c1cc(NN)c(O)c([N+](=O)[O-])c1    ZINC000199788000
CCn1c2ccccc2c2cc(CNN)ccc21    ZINC000090613306
Cc1nc(NN)c(C#N)c(C)c1Br    ZINC000199795152
NNc1ccc(S(=O)(=O)C(F)(F)F)cc1    ZINC000001255193
NN[C@@H]1CCCc2ccc(Br)cc21    ZINC000199546522
NN[C@H]1c2ccccc2CC[C@H]1Br    ZINC000199539349
NN[C@H](c1ccc(Br)cc1)C1CC1    ZINC000161792582
NN[C@@H]1c2ccccc2CC[C@@H]1Br    ZINC000199539307
Cc1ccc(Br)c2c1CC[C@H]2NN    ZINC000199544768
NN[C@@H](c1ccc(Br)cc1)C1CC1    ZINC000161792449
NN[C@H]1c2ccccc2CC[C@@H]1Br    ZINC000199539336
Cc1ccc(Br)c2c1CC[C@@H]2NN    ZINC000199544751
NN[C@H]1CCCc2ccc(Br)cc21    ZINC000199546538
NN[C@@H]1c2ccccc2CC[C@H]1Br    ZINC000199539321
NNCc1cc(Cl)ccc1OC1CC(=O)C1    ZINC001218336427
COCCn1c(NN)nc2ccsc2c1=O    ZINC000020131826
NN[C@H](c1ccccc1)C(F)(F)C(F)(F)F    ZINC000199538317
NN[C@@H](c1ccccc1)C(F)(F)C(F)(F)F    ZINC000199538301
Cn1c2nc(NN)n(CCO)c2c(=O)[nH]c1=O    ZINC000001498437
N#Cc1nc([C@H]2C[C@@H]2c2ccccc2)oc1NN    ZINC000095532025
N#Cc1nc([C@@H]2C[C@H]2c2ccccc2)oc1NN    ZINC000095532026
N#Cc1nc([C@@H]2C[C@@H]2c2ccccc2)oc1NN    ZINC000095532027
N#Cc1nc([C@H]2C[C@H]2c2ccccc2)oc1NN    ZINC000095532024
C[C@@H](Oc1ccc(Cl)cc1CNN)C1CC1    ZINC001217966163
C=C[C@@H](CC)Oc1ccc(Cl)cc1CNN    ZINC001218290952
C=C[C@H](CC)Oc1ccc(Cl)cc1CNN    ZINC001218290951
C[C@H](Oc1ccc(Cl)cc1CNN)C1CC1    ZINC001217966164
NNCc1cc(Cl)ccc1OC1CCCC1    ZINC001218292748
C=CC[C@@H](C)Oc1ccc(Cl)cc1CNN    ZINC001217972775
COc1cc(C[C@@](C)(NN)C(=O)O)ccc1O    ZINC000033607903
COc1cc(C[C@](C)(NN)C(=O)O)ccc1O    ZINC000033607904
COC(=O)[C@@](C)(Cc1ccc(O)c(O)c1)NN    ZINC000034100753
COC(=O)[C@](C)(Cc1ccc(O)c(O)c1)NN    ZINC000034100754
Cc1nc2nc(-c3ccccc3)cc(NN)n2n1    ZINC000027586094
NNc1ncnc2c1cnn2Cc1ccccc1    ZINC000000045342
NNc1ncnc2c1ncn2Cc1ccccc1    ZINC000001668689
Cc1cccc(-n2ncc3c2ncnc3NN)c1    ZINC000016776715
Cc1ccc(-n2ncc3c2ncnc3NN)cc1    ZINC000040217212
Cc1ccccc1-n1ncc2c1ncnc2NN    ZINC000040217213
CC1(C)CO[C@@](NN)(C(F)(F)F)CC1=NN    ZINC000252679934
CC1(C)CO[C@](NN)(C(F)(F)F)CC1=NN    ZINC000019169634
CC1(C)CO[C@@](NN)(C(F)(F)F)C/C1=N\N    ZINC000100098882
CC1(C)CO[C@](NN)(C(F)(F)F)C/C1=N\N    ZINC000100098883
CC1(C)CO[C@](NN)(C(F)(F)F)C/C1=N/N    ZINC000019169631
CC1(C)CO[C@@](NN)(C(F)(F)F)C/C1=N/N    ZINC000019169223
NN[C@@H]1C[C@H](c2ccccc2)Oc2ccccc21    ZINC000198837259
NN[C@H]1C[C@H](c2ccccc2)Oc2ccccc21    ZINC000198837222
NN[C@@H]1C[C@@H](c2ccccc2)Oc2ccccc21    ZINC000198837239
NN[C@H]1C[C@@H](c2ccccc2)Oc2ccccc21    ZINC000198837201
CCOc1nc(NN)nc(N2CCOCC2)n1    ZINC000001446086
C=CCc1c(C)nc(-c2ccccc2)nc1NN    ZINC000000244240
C[C@H](C[C@H](NN)c1ccccc1)c1ccccc1    ZINC000199534762
NN[C@@H](CCCc1ccccc1)c1ccccc1    ZINC000161795900
C[C@@H](C[C@@H](NN)c1ccccc1)c1ccccc1    ZINC000199534776
C[C@@H](C[C@H](NN)c1ccccc1)c1ccccc1    ZINC000199534747
C[C@H](C[C@@H](NN)c1ccccc1)c1ccccc1    ZINC000199534788
NN[C@H](CCCc1ccccc1)c1ccccc1    ZINC000161796016
CCCN(CCC)c1nc(NN)nc(OC)n1    ZINC000001422516
NNc1nc(F)c(F)c(Br)c1F    ZINC000016159835
Cc1cc(NN)c2cc(Cl)cc(Cl)c2n1    ZINC000019721896
NNc1nc2ccc(SCCO)cc2s1    ZINC000045946563
NNc1nc(-c2ccc3ccccc3c2)cs1    ZINC000004294020
NNc1nc2ccc(-c3ccccc3)cc2s1    ZINC000040538119
NNc1nc(-c2cccc3ccccc32)cs1    ZINC000006283567
NNc1nc2c(cccc2-c2ccccc2)s1    ZINC000026508221
Cc1ccc2nc(C(F)(F)F)cc(NN)c2c1    ZINC000013284383
Cc1cc(NN)c2cccc(C(F)(F)F)c2n1    ZINC000014807677
NNc1nc(=O)c2[nH]cc(-c3ccccc3)c2[nH]1    ZINC000057519906
COc1ccc(-c2cc(C#N)nc(NN)n2)cc1    ZINC000001294209
Cc1ccc(-c2[nH]c(NN)nc(=O)c2C#N)cc1    ZINC000009720412
C[C@@H]1NC[C@@H]1Oc1ccc(Cl)cc1CNN    ZINC001218381626
C[C@H]1NC[C@@H]1Oc1ccc(Cl)cc1CNN    ZINC001218381627
CN1CC(Oc2ccc(Cl)cc2CNN)C1    ZINC001217964671
NNCc1cc(Cl)ccc1O[C@H]1CCNC1    ZINC001218179969
C[C@H]1NC[C@H]1Oc1ccc(Cl)cc1CNN    ZINC001218381628
C[C@@H]1NC[C@H]1Oc1ccc(Cl)cc1CNN    ZINC001218381629
NNCc1cc(Cl)ccc1O[C@@H]1CCNC1    ZINC001218039197
NNc1nc2[nH]nc(N)c2c(-c2ccccc2)n1    ZINC000000157986
NNc1ncnc2c1nnn2Cc1ccccc1    ZINC000002523277
CN(C)c1ccc([C@@H](NN)c2ccccc2)cc1    ZINC000161809213
CN(C)c1ccc([C@H](NN)c2ccccc2)cc1    ZINC000161809087
Cn1nc(Br)c2c1ncnc2NN    ZINC000057218444
NN[C@@H](c1cc(F)cc(Cl)c1)C(F)(F)F    ZINC000199536428
NN[C@@H](c1ccc(F)c(Cl)c1)C(F)(F)F    ZINC000199536391
NN[C@H](c1cc(F)cc(Cl)c1)C(F)(F)F    ZINC000199536440
NN[C@H](c1ccc(F)c(Cl)c1)C(F)(F)F    ZINC000199536410
CC(C)(Br)[C@H](NN)c1ccccc1    ZINC000199539434
CCC[C@H](NN)c1ccc(Br)cc1    ZINC000161796145
CC(C)(Br)[C@@H](NN)c1ccccc1    ZINC000199539451
CCCCc1ccc(NN)c(Br)c1    ZINC000002582492
CCC[C@@H](NN)c1ccc(Br)cc1    ZINC000161796271
NNc1ccc(OC(F)(F)C(F)(F)F)cc1    ZINC000225767265
NNc1nnc(-c2cccs2)c2ccccc12    ZINC000003885843
NNc1ncnc2scc(-c3ccccc3)c21    ZINC000000152446
NNc1ncnc2sc(-c3ccccc3)cc21    ZINC000000097782
NNCc1cc(Cl)ccc1O[C@H]1C[C@H](O)C1    ZINC001218359933
NNCc1cc(Cl)ccc1OC1CC(O)C1    ZINC001218257563
CC(=O)[C@H](C)Oc1ccc(Cl)cc1CNN    ZINC001218288800
NNCc1cc(Cl)ccc1O[C@H]1C[C@@H](O)C1    ZINC001218416010
CC(=O)[C@@H](C)Oc1ccc(Cl)cc1CNN    ZINC001218288799
NNCc1cc(Cl)ccc1OC[C@H]1CCO1    ZINC001218201621
NNCc1cc(Cl)ccc1OC[C@@H]1CCO1    ZINC001218201620
NNCc1cc(Cl)ccc1O[C@@H]1CCOC1    ZINC001218011721
NNc1ncccc1S(=O)(=O)N1CCCC1    ZINC000035358297
NNc1ccc(S(=O)(=O)N2CCCC2)cn1    ZINC000020283011
NNc1ccncc1S(=O)(=O)N1CCCC1    ZINC000070588253
NNc1nc2c(cnn2-c2ccccc2)c(=O)[nH]1    ZINC000072233894
Cc1nn2c(NN)nc3ccccc3c2nc1=O    ZINC000032934921
NNc1ccc(C(=O)NCc2ccccc2)cn1    ZINC000051092333
Cc1cccc(NC(=O)c2ccc(NN)nc2)c1    ZINC000051093395
Cc1ccc(NC(=O)c2ccc(NN)nc2)cc1    ZINC000015829550
COc1ccc2c(c1)CCc1cnc(NN)nc1-2    ZINC000081947210
CCC[C@H](C)Oc1ccc(Cl)cc1CNN    ZINC001218215118
CCC(CC)Oc1ccc(Cl)cc1CNN    ZINC001218215102
CCC[C@@H](C)Oc1ccc(Cl)cc1CNN    ZINC001218215117
CC(C)[C@H](C)Oc1ccc(Cl)cc1CNN    ZINC001218291196
CC(C)[C@@H](C)Oc1ccc(Cl)cc1CNN    ZINC001218291195
CCn1c2ccc(C)cc2c2nnc(NN)nc21    ZINC000000522642
CCc1ccc2c(c1)c1nnc(NN)nc1n2C    ZINC000000522703
CCCn1c2ccccc2c2nnc(NN)nc21    ZINC000000558702
Cc1cc(C)c2c(nn3c2nc(C)cc3NN)n1    ZINC000002363875
C[C@H](NN)c1ccc(OCc2ccccc2)cc1    ZINC000019279168
C[C@@H](NN)c1ccccc1OCc1ccccc1    ZINC000199535502
C[C@@H](NN)c1ccc(OCc2ccccc2)cc1    ZINC000019279166
C[C@H](NN)c1ccccc1OCc1ccccc1    ZINC000199535489
NNc1ccc(C23CC4CC(CC(C4)C2)C3)cc1    ZINC000004237588
NNc1nc2c(cccc2Br)s1    ZINC000002455651
NNc1nc2ccc(Br)cc2s1    ZINC000002455661
NNc1nc2cc(Br)ccc2s1    ZINC000022125015
NNc1ccc2c(Cl)cc(Cl)c(O)c2n1    ZINC000000266378
NNc1nc(-c2ccc(F)c(Cl)c2)cs1    ZINC000004294044
CCOc1ccc(Cl)c2sc(NN)nc21    ZINC000216877671
NNc1c([N+](=O)[O-])cc([N+](=O)[O-])cc1[N+](=O)[O-]    ZINC000100287239
NNc1ccnc2cc(OC(F)(F)F)ccc21    ZINC000058573993
NNc1nc2nonc2nc1Nc1ccccc1    ZINC000005741129
CC(C)(C)NS(=O)(=O)c1ccccc1NN    ZINC000035354356
COc1ccc2c(c1)n(C)c1c2ncnc1NN    ZINC000408712495
COc1ccc2c(c1)c1ncnc(NN)c1n2C    ZINC000408712488
CCOc1ccc2[nH]c3c(ncnc3NN)c2c1    ZINC000408712481
NNc1nc2ccccc2nc1N1CCCCC1    ZINC000044804500
Cc1cc(C)cc(Nc2nc(C)cc(NN)n2)c1    ZINC000044845950
NNc1c(Cl)cc(C(F)(F)F)cc1Cl    ZINC000000056917
NNc1c(Cl)cc(Cl)cc1C(F)(F)F    ZINC000000165486
COC(=O)c1ccc(Br)c(NN)c1    ZINC000238379888
NNCc1cc(Br)cc2c1OCO2    ZINC000096663673
NNc1cc2c(cc1Br)OCCO2    ZINC000096029622
NNCc1cc2c(cc1Br)OCO2    ZINC000020280932
NNc1nc2ccc(S(N)(=O)=O)cc2s1    ZINC000584880871
CC[C@H](NN)c1cc(Br)ccc1O    ZINC000019392930
CCOc1ccc(Br)cc1CNN    ZINC000096663682
CC[C@@H](NN)c1cc(Br)ccc1O    ZINC000019392927
CC(C)(C)c1ncnc(NN)c1Br    ZINC000071256292
CC(=O)Nc1cc(NN)c([N+](=O)[O-])cc1Cl    ZINC000062716733
NNc1cc(C(F)(F)F)cc(C(F)(F)F)c1    ZINC000000162963
NNc1cc(C(F)(F)F)ccc1C(F)(F)F    ZINC000002510750
NNc1ccc2c(c1)oc(=O)cc2C(F)(F)F    ZINC000199561549
NNc1nc(-c2ccco2)cc(C(F)(F)F)n1    ZINC000002537727
C[C@H](O)C(=O)Oc1ccc(Cl)cc1CNN    ZINC001218215121
N#Cc1nc(/C=C/c2ccc(F)cc2)oc1NN    ZINC001553704784
Cc1cc2ccccn2c1-c1csc(NN)n1    ZINC000085397351
NNc1ncnc2c1cnn2-c1cccc(F)c1    ZINC000085398060
NNc1ncnc2c1cnn2-c1ccccc1F    ZINC000062203239
NNc1ncnc2c1cnn2-c1ccc(F)cc1    ZINC000013720335
CO[C@H](C)COc1ccc(Cl)cc1CNN    ZINC001218287865
COC[C@H](C)Oc1ccc(Cl)cc1CNN    ZINC001218186001
CC(C)(C)NS(=O)(=O)c1ccc(NN)nc1    ZINC000020282917
CCN(CC)S(=O)(=O)c1cnccc1NN    ZINC000070588260
CCN(CC)S(=O)(=O)c1ccc(NN)nc1    ZINC000003886808
COc1ccc(Oc2cccc(CNN)c2)cc1    ZINC000090613328
COc1ccc([C@H](NN)c2ccccc2)c(O)c1    ZINC000019265993
COc1ccc([C@@H](NN)c2ccccc2)c(O)c1    ZINC000019265990
NNc1nc2ccccc2c(=O)n1C1CCCC1    ZINC000026947600
COC(=O)c1cc(Br)cnc1NN    ZINC001776011344
NNc1nc(-c2cc(F)c(F)c(F)c2)cs1    ZINC000004294029
NNc1nc(Br)nn1C1CCCC1    ZINC000095094196
NNc1cc(C(F)(F)F)nc(C(F)(F)F)c1    ZINC000004001835
NNc1cc(C(F)(F)F)c(C(F)(F)F)cn1    ZINC000003133836
NNc1ccc(C(F)(F)F)c(C(F)(F)F)n1    ZINC000091252253
NNc1cc(C(F)(F)F)cc(C(F)(F)F)n1    ZINC000003128610
NNc1ncc(C(F)(F)F)cc1C(F)(F)F    ZINC000015906901
Cc1nc2ccccn2c1-c1csc(NN)n1    ZINC000004244068
Cc1cc(C)c2c(n1)sc1c2ncnc1NN    ZINC000006189391
NNc1nccc(Nc2ccccc2C(=O)O)n1    ZINC000000268805
C[C@@H](CON)Oc1ccc(Cl)cc1CNN    ZINC001218373470
C[C@H](CON)Oc1ccc(Cl)cc1CNN    ZINC001218373469
NNc1nc2[nH]cnc2c(NCc2ccco2)n1    ZINC000016943394
Cc1cc(C)c2c(=O)nc(NN)n(C3CC3)c2n1    ZINC000020329292
CC1(C)Cc2nc3ncnc(NN)c3cc2CO1    ZINC000001235347
NNc1c(Cl)c(F)c(Cl)c(F)c1Cl    ZINC000001701568
NNc1c(Cl)cc(C(F)(F)F)c(F)c1F    ZINC000002540178
NNc1cc(F)c(C(F)(F)F)c(F)c1Cl    ZINC000002540179
COc1cc(CNN)cc(Br)c1O    ZINC000090613280
CC[C@H](NN)c1ccc(F)c(Br)c1    ZINC000161804938
CC[C@@H](NN)c1ccc(F)c(Br)c1    ZINC000161805057
C[C@@H](CS)Oc1ccc(Cl)cc1CNN    ZINC001218460078
C[C@H](CS)Oc1ccc(Cl)cc1CNN    ZINC001218460074
NNc1nc2sc3c(c2c2ncnn21)CCC3    ZINC000002390759
NNc1nn2c(Cc3ccccc3)nnc2s1    ZINC000006580977
Cc1nc2ncccn2c1-c1csc(NN)n1    ZINC000004244086
NNc1ccc(C(=O)Nc2cccc(F)c2)cn1    ZINC000051096307
NNc1ccc(C(=O)Nc2ccc(F)cc2)cn1    ZINC000015829710
NN[C@@H](Cc1ccccc1)c1ccc(Cl)cc1    ZINC000161795074
NN[C@H](Cc1ccccc1)c1ccc(Cl)cc1    ZINC000161795177
CCn1c2ccc(F)cc2c2nnc(NN)nc21    ZINC000000217671
C[C@H]1CCc2nc(NN)nc(C(F)(F)F)c2C1    ZINC000004184987
C[C@@H]1CCc2nc(NN)nc(C(F)(F)F)c2C1    ZINC000004184986
COc1ccc(OC)c(-c2ccc(NN)nn2)c1    ZINC000050194221
CNC(=O)COc1cccc2ccc(NN)nc21    ZINC000041671522
COc1ccc(-c2ccc(NN)nn2)cc1OC    ZINC000050194219
COc1ccc([C@H](NN)c2ccccc2F)cc1    ZINC000161803246
COc1ccc([C@@H](NN)c2ccccc2F)cc1    ZINC000161803369
Cc1ccccc1Nc1nc(NN)nc(NN)n1    ZINC000000343085
CC(C)(C)c1ccc([C@@H](NN)C(F)(F)F)cc1    ZINC000161798693
CC(C)(C)c1ccc([C@H](NN)C(F)(F)F)cc1    ZINC000161798551
CCCCCn1c(NN)nc2ccccc2c1=O    ZINC000408712462
CC(C)CCn1c(NN)nc2ccccc2c1=O    ZINC000408712431
CSc1nc(NN)c([N+](=O)[O-])c(SC)n1    ZINC000016943377
CC(C)CCn1nc(Br)nc1NN    ZINC000227149911
Cn1c(NN)nc(-c2cccs2)c(C#N)c1=O    ZINC000000163291
Cn1c2ccc(Cl)cc2c2ncnc(NN)c21    ZINC000408712437
Cn1c2cc(Cl)ccc2c2ncnc(NN)c21    ZINC000408712511
CCOC(=O)c1nc(-c2ccccc2)oc1NN    ZINC000034633394
COC(=O)c1nc(-c2ccc(C)cc2)oc1NN    ZINC000034633393
Cc1sc(NN)nc1-c1ccc(C(C)C)cc1    ZINC000004293985
Cc1sc(NN)nc1-c1c(C)cc(C)cc1C    ZINC000036171696
Cc1sc(NN)nc1-c1cc(C)c(C)cc1C    ZINC000085397344
Cc1cc(NN)nc(Nc2ccc(C)c(F)c2)n1    ZINC000044845955
Cc1cc(NN)nc(Nc2ccc(F)c(C)c2)n1    ZINC000044845911
NNc1cc(Br)c(F)cc1C(=O)O    ZINC000211528219
NNCc1ccc(I)cc1    ZINC000060187602
NNc1cc(S(=O)(=O)O)cc(C(=O)O)c1O    ZINC000001740333
NNc1c(F)c(F)c(C(F)(F)F)c(F)c1F    ZINC000001678657
NNc1ncnc2scc(-c3cccs3)c21    ZINC000003335859
C[C@H](CCl)Oc1ccc(Cl)cc1CNN    ZINC001218290336
C[C@@H](CCl)Oc1ccc(Cl)cc1CNN    ZINC001218290338
NNc1ccccc1S(=O)(=O)c1ccccc1    ZINC000060274645
NNCc1cccc(Oc2ccc(Cl)cc2)c1    ZINC000090613321
NN[C@@H](c1ccc(O)cc1)c1ccc(Cl)cc1    ZINC000019262664
NN[C@H](c1ccc(O)cc1)c1ccc(Cl)cc1    ZINC000019262666
NNc1ccc(OCc2ccc(Cl)cc2)cc1    ZINC000002582499
CC(C)(C)c1ccc(-c2nnc(NN)s2)cc1    ZINC000028047686
NNc1ncnc2sc3c(c21)CCCCCC3    ZINC001582935366
CC(C)(C)c1csc(-c2ccnc(NN)c2)n1    ZINC000089263540
CCc1nc2sc3c(c2c(NN)n1)CCCC3    ZINC000000081215
COCCCn1c(NN)nc2ccccc2c1=O    ZINC000004206096
NN[C@@H](c1ccccc1)c1cccc2ccccc21    ZINC000199534537
NN[C@H](c1ccccc1)c1cccc2ccccc21    ZINC000199534552
CCCCCCCCC[C@@H](NN)c1ccccc1    ZINC000161794356
CCCCCCCCC[C@H](NN)c1ccccc1    ZINC000161794210
CCCCCCCCc1ccc([C@H](C)NN)cc1    ZINC000199537392
CCCCCCCCc1ccc([C@@H](C)NN)cc1    ZINC000199537374
Cc1cnc(NN)cc1I    ZINC000150203087
Cc1c(I)ccnc1NN    ZINC000199545207
NNc1nc2ccc(OC(F)(F)F)cc2s1    ZINC000038478258
CN(C)S(=O)(=O)c1cc(Cl)ccc1NN    ZINC000001601720
NNc1nc(O)nnc1SCc1ccccc1    ZINC000016951482
NNc1ccc(C(=O)ON2C(=O)CCC2=O)cc1    ZINC000000012618
NNc1cc(NCc2ccc(Cl)cc2)ncn1    ZINC000032951418
NNc1cc(NCc2ccccc2Cl)ncn1    ZINC000045918597
Cc1nc2cc([N+](=O)[O-])cc(NN)c2c(=O)n1C    ZINC000006668693
CCOc1ccc(-c2csc(NN)n2)cc1C    ZINC000071569276
COc1ccc(-c2nc(NN)sc2C)c(C)c1    ZINC000085397345
COc1ccc(-c2nc(NN)sc2C)cc1C    ZINC000004293974
CCOc1ccc(-c2csc(NN)n2)c(C)c1    ZINC000085397346
CCOc1ccc(-c2nc(NN)sc2C)cc1    ZINC000005873827
Cc1c(C#N)c(C#N)c(NN)nc1-c1ccccc1    ZINC000035327182
CSc1nc2[nH]c3c(c2c(NN)n1)CCCC3    ZINC000000500897
CC1(C)Cc2c([nH]c3[nH]c(=O)nc(NN)c23)CO1    ZINC000005415223
NNC1CCN(C(=O)OCc2ccccc2)CC1    ZINC000049587346
COCCCn1c(C)c(C)c2c1ncnc2NN    ZINC000006760649
Cc1cnc(NN)c(B2OC(C)(C)C(C)(C)O2)c1    ZINC000170007164
Cc1nc(NN)ccc1B1OC(C)(C)C(C)(C)O1    ZINC000170006778
Cc1cc(B2OC(C)(C)C(C)(C)O2)cnc1NN    ZINC000170008601
NNc1nc(N2CCCC2)nc(N2CCCC2)n1    ZINC000005046379
