# Supplementary material for: Implementing a Scoring Function Based on Interaction Fingerprint for Autogrow4: Protein Kinase CK1δ as a Case Study
Source: Front Mol Biosci. 2022 Jul 7;9:909499. doi: 10.3389/fmolb.2022.909499 (PMC9301033; doi:10.3389/fmolb.2022.909499)
Supplement: Supplementary file 1 [file DataSheet1.ZIP › autogrow4-4.0.3/autogrow/operators/mutation/smiles_click_chem/reaction_libraries/robust_rxns/complementary_mol_dir/indole_robust.smi]

c1cc2ccccc2[nH]1    ZINC000014516984
Cc1ccc2cc[nH]c2c1    ZINC000002141020
Cc1cc2ccccc2[nH]1    ZINC000001088076
Cc1ccc2[nH]ccc2c1    ZINC000001605250
Nc1cc2ccccc2[nH]1    ZINC000002576352
Nc1ccc2[nH]ccc2c1    ZINC000000153906
Nc1ccc2cc[nH]c2c1    ZINC000001631244
Oc1ccc2[nH]ccc2c1    ZINC000000395637
Oc1ccc2cc[nH]c2c1    ZINC000000153921
Oc1cc2ccccc2[nH]1    ZINC000100048051
Fc1ccc2[nH]ccc2c1    ZINC000000388684
Fc1ccc2cc[nH]c2c1    ZINC000000163312
C#Cc1ccc2[nH]ccc2c1    ZINC000036533571
C#Cc1ccc2cc[nH]c2c1    ZINC000095704941
N#Cc1cc2ccccc2[nH]1    ZINC000003123101
[C-]#[N+]c1ccc2[nH]ccc2c1    ZINC000100167514
N#Cc1ccc2cc[nH]c2c1    ZINC000002566051
N#Cc1ccc2[nH]ccc2c1    ZINC000000157017
C=Cc1ccc2[nH]ccc2c1    ZINC000039253841
C=Cc1ccc2cc[nH]c2c1    ZINC000091301594
O=Cc1ccc2[nH]ccc2c1    ZINC000002389301
O=Cc1ccc2cc[nH]c2c1    ZINC000095470180
O=Cc1cc2ccccc2[nH]1    ZINC000004100123
Cc1cc2cc(C)ccc2[nH]1    ZINC000001494938
Cc1cc2cc[nH]c2cc1C    ZINC000038881454
CCc1ccc2cc[nH]c2c1    ZINC000021303992
CCc1cc2ccccc2[nH]1    ZINC000002169101
Cc1cc2ccc(C)cc2[nH]1    ZINC000002529220
CCc1ccc2[nH]ccc2c1    ZINC000002508158
Cc1cc2[nH]ccc2cc1N    ZINC000082408945
Cc1cc2cc[nH]c2cc1N    ZINC000014985798
NCc1cc2ccccc2[nH]1    ZINC000002558366
NCc1ccc2[nH]ccc2c1    ZINC000002021900
Cc1cc2cc(N)ccc2[nH]1    ZINC000000152331
NCc1ccc2cc[nH]c2c1    ZINC000015424049
Cc1cc2ccc(N)cc2[nH]1    ZINC000049059545
OCc1cc2ccccc2[nH]1    ZINC000001644744
Cc1cc2[nH]ccc2cc1O    ZINC000034204355
OCc1ccc2[nH]ccc2c1    ZINC000002577865
Cc1cc2ccc(O)cc2[nH]1    ZINC000016698016
Cc1cc2cc(O)ccc2[nH]1    ZINC000002571370
OCc1ccc2cc[nH]c2c1    ZINC000002577866
COc1ccc2cc[nH]c2c1    ZINC000000337544
COc1ccc2[nH]ccc2c1    ZINC000000158156
NNc1ccc2[nH]ccc2c1    ZINC000045817263
Sc1cc2ccccc2[nH]1    ZINC000018032180
Oc1cc2cc[nH]c2cc1O    ZINC000000895800
Cc1cc2ccc(F)cc2[nH]1    ZINC000015443366
Cc1cc2[nH]ccc2cc1F    ZINC000014985751
Cc1cc2cc(F)ccc2[nH]1    ZINC000000403325
Cc1cc2cc[nH]c2cc1F    ZINC000002243349
Nc1cc2cc[nH]c2cc1F    ZINC000082408473
Clc1cc2ccccc2[nH]1    ZINC000002529232
Clc1ccc2[nH]ccc2c1    ZINC000000157082
Clc1ccc2cc[nH]c2c1    ZINC000000153934
Oc1cc2cc[nH]c2cc1F    ZINC000021982549
Fc1cc2cc[nH]c2cc1F    ZINC000002572572
C#CCc1ccc2[nH]ccc2c1    ZINC001249946352
C#CCc1cc2ccccc2[nH]1    ZINC000168151808
C#CCc1ccc2cc[nH]c2c1    ZINC001249946282
Cc1ccc2cc(C#N)[nH]c2c1    ZINC000083268870
Cc1cc2[nH]ccc2cc1C#N    ZINC000014985755
Cc1ccc2[nH]c(C#N)cc2c1    ZINC000082200438
Cc1cc2ccc(C#N)cc2[nH]1    ZINC000040448328
N#CCc1ccc2[nH]ccc2c1    ZINC000034525948
N#CCc1ccc2cc[nH]c2c1    ZINC000039095532
N#CCc1cc2ccccc2[nH]1    ZINC000006117996
Cc1cc2cc(C#N)ccc2[nH]1    ZINC000015205532
c1cc2cc3[nH]ccc3cc2[nH]1    ZINC000039343386
N#CNc1ccc2[nH]ccc2c1    ZINC001168629013
C=Cc1ccc2cc(C)[nH]c2c1    ZINC001240830167
C=CCc1ccc2[nH]ccc2c1    ZINC000116322180
C=Cc1cc2cc[nH]c2cc1C    ZINC001240831762
C=CCc1cc2ccccc2[nH]1    ZINC000034075604
C=Cc1ccc2[nH]c(C)cc2c1    ZINC000148654262
c1c2ccccc2[nH]c1C1CC1    ZINC000061715008
C=C(C)c1ccc2[nH]ccc2c1    ZINC000705916382
C=CCc1ccc2cc[nH]c2c1    ZINC000140152137
C=Cc1cc2[nH]ccc2cc1C    ZINC001240830107
c1cc2ccc(C3CC3)cc2[nH]1    ZINC000144473965
C=C(C)c1ccc2cc[nH]c2c1    ZINC000146463506
c1cc2cc(C3CC3)ccc2[nH]1    ZINC000016947427
N#Cc1cc2ccc(O)cc2[nH]1    ZINC000083269179
[N-]=[N+]=Nc1ccc2cc[nH]c2c1    ZINC000045817282
C=CNc1ccc2cc[nH]c2c1    ZINC001159691045
C=CNc1ccc2[nH]ccc2c1    ZINC001159563681
CC(=O)c1cc2ccccc2[nH]1    ZINC000002387117
Cc1ccc2[nH]c(C=O)cc2c1    ZINC000016941625
Cc1ccc2cc(C=O)[nH]c2c1    ZINC000000337615
CC(=O)c1ccc2[nH]ccc2c1    ZINC000002004636
CC(=O)c1ccc2cc[nH]c2c1    ZINC000020297212
N=CNc1ccc2[nH]ccc2c1    ZINC001167865324
N=C(N)c1ccc2[nH]ccc2c1    ZINC000001439372
N=C(N)c1ccc2cc[nH]c2c1    ZINC000095617100
N=C(N)c1cc2ccccc2[nH]1    ZINC000026898046
CCc1ccc2[nH]c(C)cc2c1    ZINC000071494921
CC(C)c1ccc2cc[nH]c2c1    ZINC000012956288
CCc1cc2cc(C)ccc2[nH]1    ZINC000144974828
CC(C)c1cc2ccccc2[nH]1    ZINC000005285179
CCCc1cc2ccccc2[nH]1    ZINC000000967224
CCCc1ccc2cc[nH]c2c1    ZINC000141102502
CCCc1ccc2[nH]ccc2c1    ZINC000037625357
CC(C)c1ccc2[nH]ccc2c1    ZINC000039017380
N#Cc1cc2cc[nH]c2cc1F    ZINC000230504407
O/N=C/c1cc2ccccc2[nH]1    ZINC000100468305
O/N=C/c1ccc2[nH]ccc2c1    ZINC000032070881
O/N=C/c1ccc2cc[nH]c2c1    ZINC000100027420
NC(=O)c1ccc2cc[nH]c2c1    ZINC000032199229
NC(=O)c1cc2ccccc2[nH]1    ZINC000095854711
NC(=O)c1ccc2[nH]ccc2c1    ZINC000013816304
C[C@H](N)c1ccc2[nH]ccc2c1    ZINC000005721758
C[C@@H](N)c1cc2ccccc2[nH]1    ZINC000078677557
Cc1cc2cc(CN)ccc2[nH]1    ZINC000002559727
NCCc1cc2ccccc2[nH]1    ZINC000000901392
Cc1ccc2[nH]c(CN)cc2c1    ZINC000016941553
NCCc1ccc2cc[nH]c2c1    ZINC000015424048
C[C@@H](N)c1ccc2[nH]ccc2c1    ZINC000005723113
CNCc1cc2ccccc2[nH]1    ZINC000016941576
Cc1cc2[nH]ccc2cc1CN    ZINC000074341842
C[C@H](N)c1cc2ccccc2[nH]1    ZINC000078677554
CCNc1ccc2[nH]ccc2c1    ZINC000020132746
CNCc1ccc2[nH]ccc2c1    ZINC000015424222
NCCc1ccc2[nH]ccc2c1    ZINC000015424051
CN(C)c1cc2ccccc2[nH]1    ZINC000147107794
Cc1cc2ccc(CN)cc2[nH]1    ZINC000080441212
O=C(O)c1ccc2[nH]ccc2c1    ZINC000000155656
c1cc2cc3c(cc2[nH]1)OCO3    ZINC000000403080
O=C(O)c1cc2ccccc2[nH]1    ZINC000000145536
O=C(O)c1ccc2cc[nH]c2c1    ZINC000000058267
C=Cc1cc2[nH]ccc2cc1F    ZINC001240830011
C=Cc1cc2cc[nH]c2cc1F    ZINC001240831965
OB(O)c1ccc2cc[nH]c2c1    ZINC000169743962
OB(O)c1ccc2[nH]ccc2c1    ZINC000169743260
OB(O)c1cc2ccccc2[nH]1    ZINC000169894268
CCOc1cc2ccccc2[nH]1    ZINC000039201498
COc1ccc2cc(C)[nH]c2c1    ZINC000071494924
C[C@@H](O)c1cc2ccccc2[nH]1    ZINC000003179025
CCOc1ccc2[nH]ccc2c1    ZINC000008325056
COc1cc2[nH]ccc2cc1C    ZINC000044185493
C[C@H](O)c1cc2ccccc2[nH]1    ZINC000003179024
OCCc1cc2ccccc2[nH]1    ZINC000036436861
C[C@H](O)c1ccc2[nH]ccc2c1    ZINC000075852804
Cc1ccc2[nH]c(CO)cc2c1    ZINC000137541011
CCOc1ccc2cc[nH]c2c1    ZINC000032164541
C[C@@H](O)c1ccc2[nH]ccc2c1    ZINC000075852805
COc1ccc2[nH]c(C)cc2c1    ZINC000000135257
COc1cc2cc[nH]c2cc1C    ZINC000039234958
O=[N+]([O-])c1ccc2[nH]ccc2c1    ZINC000000105247
O=[N+]([O-])c1cc2ccccc2[nH]1    ZINC000002001154
O=[N+]([O-])c1ccc2cc[nH]c2c1    ZINC000000262264
COc1cc2cc[nH]c2cc1N    ZINC000082404860
COc1ccc2[nH]c(N)cc2c1    ZINC000075067598
O=Cc1cc2cc(F)ccc2[nH]1    ZINC000016941632
O=Cc1cc2ccc(F)cc2[nH]1    ZINC000035569668
CSc1ccc2[nH]ccc2c1    ZINC000012650874
Cc1cc2cc(S)ccc2[nH]1    ZINC000071251129
CSc1ccc2cc[nH]c2c1    ZINC000037625334
OCc1cc2ccc(O)cc2[nH]1    ZINC000257967365
COc1cc2[nH]ccc2cc1O    ZINC000002517183
CCc1cc2cc(F)ccc2[nH]1    ZINC000039089036
CCc1cc2ccc(F)cc2[nH]1    ZINC000039089004
NCc1cc2cc(F)ccc2[nH]1    ZINC000005945547
Cc1cc2ccc(Cl)cc2[nH]1    ZINC000001705020
Cc1cc2cc[nH]c2cc1Cl    ZINC000034448804
Cc1cc2[nH]ccc2cc1Cl    ZINC000014985749
Cc1cc2cc(Cl)ccc2[nH]1    ZINC000000155644
OCc1cc2ccc(F)cc2[nH]1    ZINC000040538235
OCc1cc2cc(F)ccc2[nH]1    ZINC000040538153
COc1cc2cc[nH]c2cc1F    ZINC000091297588
COc1cc2[nH]ccc2cc1F    ZINC000071864216
Nc1cc2[nH]ccc2cc1Cl    ZINC000074336972
Oc1cc2cc[nH]c2cc1Cl    ZINC000045820066
FC(F)c1ccc2cc[nH]c2c1    ZINC000003645913
C=Cc1ccc2[nH]c(C#N)cc2c1    ZINC001240830106
Fc1cc2[nH]ccc2cc1Cl    ZINC000002572389
Fc1cc2cc[nH]c2cc1Cl    ZINC000002572390
C#CCc1cc2cc(C)ccc2[nH]1    ZINC000219981281
C#CCc1ccc2[nH]c(C)cc2c1    ZINC001249949895
N#Cc1ccc2cc(C=O)[nH]c2c1    ZINC000075558665
N#CCCc1ccc2[nH]ccc2c1    ZINC000259053672
N#CCCc1cc2ccccc2[nH]1    ZINC000096308191
C[C@H](C#N)c1cc2ccccc2[nH]1    ZINC000002387148
N#CCCc1ccc2cc[nH]c2c1    ZINC000139399295
C[C@@H](C#N)c1cc2ccccc2[nH]1    ZINC000008238617
N#CCc1cc2cc(N)ccc2[nH]1    ZINC000259953466
Cc1cc2cc(NC#N)ccc2[nH]1    ZINC001168632634
N#CCNc1ccc2[nH]ccc2c1    ZINC001163183658
C=C(C)Cc1ccc2cc[nH]c2c1    ZINC001250241304
CC(C)=Cc1ccc2[nH]ccc2c1    ZINC001250597643
c1cc2ccc(CC3CC3)cc2[nH]1    ZINC001250035898
C=C(C)c1cc2[nH]ccc2cc1C    ZINC001240835041
C/C=C(\C)c1ccc2[nH]ccc2c1    ZINC001250595509
CC(C)=Cc1ccc2cc[nH]c2c1    ZINC001240634699
c1cc2cc(CC3CC3)ccc2[nH]1    ZINC001250036646
C=C(C)Cc1cc2ccccc2[nH]1    ZINC000238108067
Cc1cc2cc(C3CC3)ccc2[nH]1    ZINC000307531202
C=CCc1cc2cc(C)ccc2[nH]1    ZINC000306807937
C=C(C)c1ccc2cc(C)[nH]c2c1    ZINC000220997182
Cc1ccc2[nH]c(C3CC3)cc2c1    ZINC000083963500
C=CCc1ccc2[nH]c(C)cc2c1    ZINC001249954514
C=C(C)c1ccc2[nH]c(C)cc2c1    ZINC000223300116
C=C(C)Cc1ccc2[nH]ccc2c1    ZINC000575462561
c1c2ccccc2[nH]c1CC1CC1    ZINC000238090809
C/C=C(\C)c1ccc2cc[nH]c2c1    ZINC001242757981
C=C(C)c1cc2cc[nH]c2cc1C    ZINC001240837949
COc1ccc2cc(C#N)[nH]c2c1    ZINC000083271933
N#Cc1ccc2cc(CO)[nH]c2c1    ZINC000034091271
C=C(C)Nc1ccc2[nH]ccc2c1    ZINC001159563498
C=C(C)Nc1ccc2cc[nH]c2c1    ZINC001159689796
Nc1ccc2[nH]c(C3CC3)cc2c1    ZINC000076599246
C#CCc1cc2ccc(F)cc2[nH]1    ZINC001249948916
C#CCc1cc2cc(F)ccc2[nH]1    ZINC001249949165
c1c2ccccc2[nH]c1OC1CC1    ZINC001230743911
c1cc2ccc(OC3CC3)cc2[nH]1    ZINC000238094363
C=Cc1cc2[nH]ccc2cc1OC    ZINC001240830323
c1cc2cc(OC3CC3)ccc2[nH]1    ZINC000238094281
C=CCOc1ccc2[nH]ccc2c1    ZINC000034256136
Cc1cc2cc(NC=N)ccc2[nH]1    ZINC001167866751
CC(C)(C)c1ccc2cc[nH]c2c1    ZINC000014984992
CCCCc1ccc2cc[nH]c2c1    ZINC000149289053
CCCCc1ccc2[nH]ccc2c1    ZINC000078279097
CC[C@@H](C)c1ccc2cc[nH]c2c1    ZINC000145140554
CC(C)Cc1cc2ccccc2[nH]1    ZINC000039188656
CC(C)Cc1ccc2cc[nH]c2c1    ZINC000145643018
CCCCc1cc2ccccc2[nH]1    ZINC000081174667
Cc1cc2cc(C(C)C)ccc2[nH]1    ZINC000071494922
CC[C@H](C)c1cc2ccccc2[nH]1    ZINC000034497817
CC(C)Cc1ccc2[nH]ccc2c1    ZINC000138076079
CC[C@H](C)c1ccc2cc[nH]c2c1    ZINC000145140753
CC[C@@H](C)c1ccc2[nH]ccc2c1    ZINC000034758885
CC[C@@H](C)c1cc2ccccc2[nH]1    ZINC000034497816
Cc1ccc2[nH]c(C(C)C)cc2c1    ZINC000039104706
CCCc1cc2cc(C)ccc2[nH]1    ZINC000238239731
CC(C)(C)c1ccc2[nH]ccc2c1    ZINC000082587731
CC[C@H](C)c1ccc2[nH]ccc2c1    ZINC000034758886
CC(C)(C)c1cc2ccccc2[nH]1    ZINC000001519058
CCCc1ccc2[nH]c(C)cc2c1    ZINC001249968549
CNC(=O)c1cc2ccccc2[nH]1    ZINC000035137534
NC(=O)Cc1cc2ccccc2[nH]1    ZINC000039583263
NC(=O)Cc1ccc2[nH]ccc2c1    ZINC000039297448
CNC(=O)c1ccc2[nH]ccc2c1    ZINC000044973413
NC(=O)Cc1ccc2cc[nH]c2c1    ZINC000116653049
C/C(=N\O)c1ccc2[nH]ccc2c1    ZINC000012416911
CON=Cc1cc2ccccc2[nH]1    ZINC000379409632
CNC(=O)c1ccc2cc[nH]c2c1    ZINC000070187398
CC(=O)Nc1ccc2[nH]ccc2c1    ZINC000001673253
Cc1ccc2cc(C(N)=O)[nH]c2c1    ZINC000022863360
CON=Cc1ccc2[nH]ccc2c1    ZINC000308500088
CC(=O)Nc1ccc2cc[nH]c2c1    ZINC000012364433
Cc1ccc2[nH]c(C(N)=O)cc2c1    ZINC000022863356
C/C(=N\O)c1cc2ccccc2[nH]1    ZINC000006021777
C[C@@H](N)Cc1ccc2cc[nH]c2c1    ZINC000002015705
CCNCc1cc2ccccc2[nH]1    ZINC000032167482
CCNCc1ccc2[nH]ccc2c1    ZINC000015424224
C[C@H](N)Cc1ccc2[nH]ccc2c1    ZINC000044410162
C[C@@H](N)Cc1ccc2[nH]ccc2c1    ZINC000044410165
CN(C)Cc1ccc2cc[nH]c2c1    ZINC000238335278
CN[C@@H](C)c1cc2ccccc2[nH]1    ZINC000002387184
CN[C@H](C)c1cc2ccccc2[nH]1    ZINC000006176245
C[C@H](N)Cc1ccc2cc[nH]c2c1    ZINC000002015704
CNCc1cc2cc(C)ccc2[nH]1    ZINC000016941584
CCCNc1ccc2[nH]ccc2c1    ZINC000020132740
CCNCc1ccc2cc[nH]c2c1    ZINC000045206699
CN(C)Cc1cc2ccccc2[nH]1    ZINC000000050698
Cc1ccc2[nH]c(CCN)cc2c1    ZINC000000119433
CN(C)Cc1ccc2[nH]ccc2c1    ZINC000218337257
Cc1cc2ccc(C(=O)O)cc2[nH]1    ZINC000039255358
Cc1cc2[nH]ccc2cc1C(=O)O    ZINC000095704936
CC(=O)Oc1ccc2[nH]ccc2c1    ZINC000035635748
O=C(O)Cc1cc2ccccc2[nH]1    ZINC000005518118
O=C(CO)c1ccc2[nH]ccc2c1    ZINC000002007710
O=C(O)Cc1ccc2cc[nH]c2c1    ZINC000034404574
COC(=O)c1cc2ccccc2[nH]1    ZINC000000036638
COc1ccc2cc(C=O)[nH]c2c1    ZINC000071774381
O=C(O)Cc1ccc2[nH]ccc2c1    ZINC000035569691
Cc1ccc2cc(C(=O)O)[nH]c2c1    ZINC000002582714
Cc1cc2cc(C(=O)O)ccc2[nH]1    ZINC000009237190
COC(=O)c1ccc2cc[nH]c2c1    ZINC000002558204
COC(=O)c1ccc2[nH]ccc2c1    ZINC000000156439
Cc1ccc2[nH]c(C(=O)O)cc2c1    ZINC000002508153
COc1ccc2[nH]c(C=O)cc2c1    ZINC000000346411
NNC(=O)c1cc2ccccc2[nH]1    ZINC000000260352
N=C(NO)c1ccc2[nH]ccc2c1    ZINC000002547401
NC(=O)c1cc2cc(N)ccc2[nH]1    ZINC000057824888
NNC(=O)c1ccc2[nH]ccc2c1    ZINC000039111423
NNC(=O)c1ccc2cc[nH]c2c1    ZINC000039119563
NC(=O)Nc1ccc2[nH]ccc2c1    ZINC000034452815
Fc1ccc2cc(C3CC3)[nH]c2c1    ZINC000083963724
C=C(C)c1cc2cc[nH]c2cc1F    ZINC001240837284
C=CCc1cc2cc(F)ccc2[nH]1    ZINC000307265265
C=CCc1cc2ccc(F)cc2[nH]1    ZINC001249956545
C=C(C)c1cc2[nH]ccc2cc1F    ZINC001240834480
Fc1ccc2[nH]c(C3CC3)cc2c1    ZINC000083963722
Cc1ccc2cc(B(O)O)[nH]c2c1    ZINC000170030965
CCCOc1ccc2[nH]ccc2c1    ZINC000034449260
CCOCc1ccc2cc[nH]c2c1    ZINC000085223504
CC(C)(O)c1ccc2[nH]ccc2c1    ZINC000075845887
CCOCc1ccc2[nH]ccc2c1    ZINC000088189872
CC(C)Oc1cc2ccccc2[nH]1    ZINC000144899788
COCCc1ccc2[nH]ccc2c1    ZINC001249939025
COCCc1cc2ccccc2[nH]1    ZINC001249938494
CCc1cc2cc(OC)ccc2[nH]1    ZINC000039184995
COCCc1ccc2cc[nH]c2c1    ZINC000306263460
CC(C)Oc1ccc2[nH]ccc2c1    ZINC000039089918
CC(C)Oc1ccc2cc[nH]c2c1    ZINC000032162283
N#Cc1cc2cc[nH]c2cc1Cl    ZINC000095828775
N#Cc1cc2cc(Cl)ccc2[nH]1    ZINC000083272600
N#Cc1cc2[nH]ccc2cc1Cl    ZINC000075085747
NC(=S)c1ccc2cc[nH]c2c1    ZINC000083340283
NC(=S)c1ccc2[nH]ccc2c1    ZINC000002546155
NC(=S)c1cc2ccccc2[nH]1    ZINC000002546153
Cc1cc2cc([N+](=O)[O-])ccc2[nH]1    ZINC000000086757
Nc1ccc2cc(C(=O)O)[nH]c2c1    ZINC000071250934
Nc1cc2[nH]ccc2cc1C(=O)O    ZINC000082398876
Cc1cc2ccc([N+](=O)[O-])cc2[nH]1    ZINC000032220434
O=C(NO)c1cc2ccccc2[nH]1    ZINC000005299184
Nc1ccc2[nH]c(C(=O)O)cc2c1    ZINC000014986045
NC[C@@H](O)c1ccc2[nH]ccc2c1    ZINC000039114828
COc1ccc2[nH]c(CN)cc2c1    ZINC000000012384
CNc1ccc2cc(OC)[nH]c2c1    ZINC000003845253
NC[C@H](O)c1ccc2[nH]ccc2c1    ZINC000039114830
O=C(O)c1cc2ccc(O)cc2[nH]1    ZINC000012649999
O=C(O)c1cc2cc(O)ccc2[nH]1    ZINC000000155676
CC(=O)c1cc2cc(F)ccc2[nH]1    ZINC000082320113
COc1cc2cc[nH]c2cc1OC    ZINC000000388571
COc1ccc2[nH]c(CO)cc2c1    ZINC000034925341
OCCOc1ccc2[nH]ccc2c1    ZINC000034179709
COc1ccc2cc(CO)[nH]c2c1    ZINC000035569504
CCCc1cc2cc(F)ccc2[nH]1    ZINC000059871675
CC(C)c1cc2ccc(F)cc2[nH]1    ZINC000083963867
CCCc1cc2ccc(F)cc2[nH]1    ZINC001249968550
CC(C)c1cc2cc(F)ccc2[nH]1    ZINC000034432706
NC(=O)c1cc2ccc(F)cc2[nH]1    ZINC000022863404
NC(=O)c1cc2cc(F)ccc2[nH]1    ZINC000000142486
CNCc1cc2cc(F)ccc2[nH]1    ZINC000005914163
O=Cc1cc2ccc(Cl)cc2[nH]1    ZINC000035270845
O=C(Cl)c1ccc2[nH]ccc2c1    ZINC000045787515
O=C(Cl)c1ccc2cc[nH]c2c1    ZINC000045787511
O=C(Cl)c1cc2ccccc2[nH]1    ZINC000022011047
O=Cc1cc2cc(Cl)ccc2[nH]1    ZINC000016941628
O=C(O)c1cc2cc(F)ccc2[nH]1    ZINC000000083028
C[S@](=O)c1ccc2cc[nH]c2c1    ZINC000143335783
O=C(O)c1cc2cc[nH]c2cc1F    ZINC000136351718
O=C(O)c1cc2ccc(F)cc2[nH]1    ZINC000002386976
O=C(O)c1cc2[nH]ccc2cc1F    ZINC000038218620
C[S@@](=O)c1ccc2cc[nH]c2c1    ZINC000143335575
ClCCc1ccc2cc[nH]c2c1    ZINC000085210675
OB(O)c1cc2cc(F)ccc2[nH]1    ZINC000199620372
FCCOc1ccc2[nH]ccc2c1    ZINC000075772208
O=[N+]([O-])c1cc2cc[nH]c2cc1F    ZINC000219735503
NCc1cc2cc(Cl)ccc2[nH]1    ZINC000002576551
COc1cc2[nH]ccc2cc1Cl    ZINC000002539049
OCc1cc2cc(Cl)ccc2[nH]1    ZINC000037632807
OCc1cc2ccc(Cl)cc2[nH]1    ZINC000035270840
COc1cc2cc[nH]c2cc1Cl    ZINC000037625159
FC(F)Cc1ccc2[nH]ccc2c1    ZINC001250386203
FC(F)Cc1cc2ccccc2[nH]1    ZINC001250390368
FC(F)Cc1ccc2cc[nH]c2c1    ZINC001250390561
C=C(C)c1ccc2[nH]c(C#N)cc2c1    ZINC001240835598
FC(F)Oc1ccc2cc[nH]c2c1    ZINC000085210550
FC(F)Oc1ccc2[nH]ccc2c1    ZINC000074941800
c1cc2cc(-c3ccoc3)ccc2[nH]1    ZINC000002526981
c1coc(-c2ccc3[nH]ccc3c2)c1    ZINC000002526980
c1coc(-c2ccc3cc[nH]c3c2)c1    ZINC000002526997
c1cc2ccc(-c3ccoc3)cc2[nH]1    ZINC000002526970
c1c[nH]c(-c2ccc3cc[nH]c3c2)n1    ZINC000104469853
c1cc2cc(-c3cn[nH]c3)ccc2[nH]1    ZINC000143051361
c1c[nH]c(-c2ccc3[nH]ccc3c2)n1    ZINC000104469120
c1cc2ccc(-c3cn[nH]c3)cc2[nH]1    ZINC000143536106
c1cc(-c2ccc3cc[nH]c3c2)n[nH]1    ZINC001245314664
c1cc2ccc(C3=CCCC3)cc2[nH]1    ZINC001239786178
c1cc2cc(C3=CCCC3)ccc2[nH]1    ZINC001250593441
F[B-](F)(F)c1ccc2[nH]ccc2c1    ZINC000170167247
c1cc2ccc(-c3cnoc3)cc2[nH]1    ZINC000142612278
C#CC(=O)Nc1ccc2[nH]ccc2c1    ZINC000606259219
c1cc2cc(-c3cnoc3)ccc2[nH]1    ZINC000144276985
F[B-](F)(F)c1ccc2cc[nH]c2c1    ZINC000169808428
C(=N/C1CC1)\c1ccc2cc[nH]c2c1    ZINC000078575627
Cc1cc2cc3cc(C)[nH]c3cc2[nH]1    ZINC000003844543
Cc1cc2cc(CCC#N)ccc2[nH]1    ZINC000259132082
c1cc2cc(C3=NCCC3)ccc2[nH]1    ZINC000072221715
C#CCNc1ccc2[nH]c(C)cc2c1    ZINC001163368367
Cc1ccc2[nH]c(CCC#N)cc2c1    ZINC000260607861
N#CCCCc1ccc2[nH]ccc2c1    ZINC000114724391
c1cc2ccc(C3=CCNC3)cc2[nH]1    ZINC001243108792
N#CCCCc1ccc2cc[nH]c2c1    ZINC000260195639
N#CCCCc1cc2ccccc2[nH]1    ZINC000146743014
Clc1cc2cc[nH]c2cc1Cl    ZINC000002572506
FC(F)(F)c1ccc2[nH]ccc2c1    ZINC000002384138
FC(F)(F)c1ccc2cc[nH]c2c1    ZINC000002564310
FC(F)(F)c1cc2ccccc2[nH]1    ZINC000002539085
N#CNC(=O)c1ccc2cc[nH]c2c1    ZINC000086077045
c1nnc(-c2cc3ccccc3[nH]2)o1    ZINC000026421519
c1cc2cc(-c3nnn[nH]3)ccc2[nH]1    ZINC000095236562
c1cc2ccc(-c3nnn[nH]3)cc2[nH]1    ZINC000095232895
CC#CCOc1ccc2[nH]ccc2c1    ZINC000087723397
C#C[C@H](C)Oc1ccc2cc[nH]c2c1    ZINC001225655848
C#C[C@H](C)Oc1ccc2[nH]ccc2c1    ZINC001225269830
C#C[C@H](C)Oc1cc2ccccc2[nH]1    ZINC001230740255
C#CCCOc1ccc2[nH]ccc2c1    ZINC000087723394
c1cc2ccc(C3=CCOC3)cc2[nH]1    ZINC001239480689
C#CCc1cc2cc(OC)ccc2[nH]1    ZINC001249948790
C#C[C@@H](C)Oc1ccc2cc[nH]c2c1    ZINC001225653911
c1cc2cc(C3=CCOC3)ccc2[nH]1    ZINC001250596985
C#C[C@@H](C)Oc1ccc2[nH]ccc2c1    ZINC001225269827
C#C[C@@H](C)Oc1cc2ccccc2[nH]1    ZINC001230740254
Cc1cc2cc(NCC#N)ccc2[nH]1    ZINC001163186958
CC(C)=Cc1ccc2[nH]c(C)cc2c1    ZINC001240635940
c1cc2cc(C3CCCC3)ccc2[nH]1    ZINC000075840542
c1c2ccccc2[nH]c1C1CCCC1    ZINC000001519060
Cc1cc2cc(CC3CC3)ccc2[nH]1    ZINC001250038099
C=C(C)Cc1ccc2[nH]c(C)cc2c1    ZINC001250246790
C/C=C(\C)c1ccc2[nH]c(C)cc2c1    ZINC001242758401
c1cc2cc(CC3CCC3)ccc2[nH]1    ZINC001250140451
CC(C)=Cc1cc2cc[nH]c2cc1C    ZINC001240635917
CC(C)=Cc1cc2[nH]ccc2cc1C    ZINC001240635579
C/C=C(\C)c1cc2[nH]ccc2cc1C    ZINC001242759162
c1c2ccccc2[nH]c1CC1CCC1    ZINC001250142538
C=C(C)Cc1cc2cc(C)ccc2[nH]1    ZINC001250245921
CCC/C=C/c1ccc2[nH]ccc2c1    ZINC001250595581
CC(C)=CCc1cc2ccccc2[nH]1    ZINC000034251256
Cc1ccc2[nH]c(CC3CC3)cc2c1    ZINC001250038322
CC(C)=CCc1ccc2cc[nH]c2c1    ZINC000014590768
CC(C)=CCc1ccc2[nH]ccc2c1    ZINC000014590766
c1cc2ccc(C3CCCC3)cc2[nH]1    ZINC001250040180
CCC/C=C/c1ccc2cc[nH]c2c1    ZINC001242255176
C/C=C(\C)c1cc2cc[nH]c2cc1C    ZINC001242757401
C/C=C(\C)c1ccc2cc(C)[nH]c2c1    ZINC001242759340
CC(C)=Cc1ccc2cc(C)[nH]c2c1    ZINC001240635612
c1cc2ccc(CC3CCC3)cc2[nH]1    ZINC001250140748
N#Cc1ccc2[nH]c(C(=O)O)cc2c1    ZINC000004237900
N#Cc1ccc2[nH]c(B(O)O)cc2c1    ZINC000169745705
N#Cc1ccc2cc(B(O)O)[nH]c2c1    ZINC000217045101
NC(=O)/C=C\c1ccc2[nH]ccc2c1    ZINC000044260496
NC(=O)/C=C/c1ccc2[nH]ccc2c1    ZINC000211675542
c1cc2ccc(CNC3CC3)cc2[nH]1    ZINC000026481257
c1cc2ccc([C@@H]3CCCN3)cc2[nH]1    ZINC000072201556
C/C=C(\C)Nc1ccc2cc[nH]c2c1    ZINC001159690503
CC(C)=CNc1ccc2[nH]ccc2c1    ZINC001159564143
c1cc2cc(CNC3CC3)ccc2[nH]1    ZINC000015108098
c1c2ccccc2[nH]c1CN1CCC1    ZINC001137313582
C/C=C(\C)Nc1ccc2[nH]ccc2c1    ZINC001159562428
C=C(C)CNc1ccc2[nH]ccc2c1    ZINC001163375907
CC/C=C/Nc1ccc2[nH]ccc2c1    ZINC001170767770
c1cc2cc([C@H]3CCCN3)ccc2[nH]1    ZINC000072201555
c1c2ccccc2[nH]c1[C@@H]1CCNC1    ZINC000078204840
c1c2ccccc2[nH]c1[C@H]1CCCN1    ZINC000003732311
c1cc2cc(CN3CCC3)ccc2[nH]1    ZINC001205563758
c1cc2ccc([C@H]3CCCN3)cc2[nH]1    ZINC000072201557
CC(C)=CNc1ccc2cc[nH]c2c1    ZINC001159689832
c1c2ccccc2[nH]c1CNC1CC1    ZINC000022863351
c1cc2ccc(CN3CCC3)cc2[nH]1    ZINC001209507038
c1c2ccccc2[nH]c1[C@@H]1CCCN1    ZINC000002582596
c1c2ccccc2[nH]c1[C@H]1CCNC1    ZINC000078204841
c1cc2cc([C@@H]3CCCN3)ccc2[nH]1    ZINC000072201554
O=C(O)/C=C/c1ccc2cc[nH]c2c1    ZINC000021984027
O=C(O)/C=C/c1cc2ccccc2[nH]1    ZINC000012494290
O=C(O)/C=C\c1ccc2[nH]ccc2c1    ZINC000083327912
O=C(O)/C=C/c1ccc2[nH]ccc2c1    ZINC000021984025
N=CNC(=O)c1ccc2cc[nH]c2c1    ZINC001149217293
COc1cc2cc[nH]c2cc1NC#N    ZINC001168631194
CCC(=O)Cc1ccc2[nH]ccc2c1    ZINC001249920500
Cc1cc2cc(OC3CC3)ccc2[nH]1    ZINC001228450301
CCC(=O)Cc1ccc2cc[nH]c2c1    ZINC001249921636
COc1ccc2[nH]c(C3CC3)cc2c1    ZINC000039117013
c1c2ccccc2[nH]c1OC1CCC1    ZINC001218197488
c1cc2cc(OCC3CC3)ccc2[nH]1    ZINC000083823533
CCC(=O)Cc1cc2ccccc2[nH]1    ZINC001249920962
C=CCCOc1ccc2[nH]ccc2c1    ZINC000087723401
C=C(C)c1cc2[nH]ccc2cc1OC    ZINC001240835372
Cc1cc2ccc(OC3CC3)cc2[nH]1    ZINC001229827593
C=C[C@@H](C)Oc1cc2ccccc2[nH]1    ZINC001218197763
C=C[C@@H](C)Oc1ccc2cc[nH]c2c1    ZINC001225655594
c1cc2cc(OC3CCC3)ccc2[nH]1    ZINC000238054439
C=C[C@H](C)Oc1ccc2[nH]ccc2c1    ZINC000087723405
C=C[C@H](C)Oc1ccc2cc[nH]c2c1    ZINC001225655595
C=C[C@H](C)Oc1cc2ccccc2[nH]1    ZINC001218197764
C=C[C@@H](C)Oc1ccc2[nH]ccc2c1    ZINC000087723407
C=C(C)COc1ccc2[nH]ccc2c1    ZINC000087723362
C=CCc1cc2cc(OC)ccc2[nH]1    ZINC000138998450
c1cc2ccc(OC3CCC3)cc2[nH]1    ZINC000238054534
Cc1ccc2[nH]c(C(C)(C)C)cc2c1    ZINC000001027361
Cc1cc2cc(CC(C)C)ccc2[nH]1    ZINC001249926322
CC(C)(C)Cc1ccc2[nH]ccc2c1    ZINC000149127034
CC(C)CCc1ccc2[nH]ccc2c1    ZINC000145646608
CC[C@H](C)c1ccc2[nH]c(C)cc2c1    ZINC001249865894
CCCCc1ccc2[nH]c(C)cc2c1    ZINC001249980055
CC(C)CCc1cc2ccccc2[nH]1    ZINC000138833421
CC[C@@H](C)c1ccc2[nH]c(C)cc2c1    ZINC001249865893
CC[C@@H](C)c1cc2cc(C)ccc2[nH]1    ZINC001249865416
CC(C)CCc1ccc2cc[nH]c2c1    ZINC000145654246
CC[C@H](C)c1cc2cc(C)ccc2[nH]1    ZINC001249865411
CC(C)(C)Cc1cc2ccccc2[nH]1    ZINC000039199582
CCCCCc1cc2ccccc2[nH]1    ZINC000002571488
CC(C)(C)Cc1ccc2cc[nH]c2c1    ZINC000148433829
Cc1ccc2cc(C(C)(C)C)[nH]c2c1    ZINC000025336330
Cc1ccc2[nH]c(CC(C)C)cc2c1    ZINC001249926116
CCCCc1cc2cc(C)ccc2[nH]1    ZINC000037625166
NC(=O)c1cc2cc(C=O)ccc2[nH]1    ZINC000082391510
O=[N+]([O-])/C=C\c1cc2ccccc2[nH]1    ZINC000057677374
O=[N+]([O-])/C=C/c1cc2ccccc2[nH]1    ZINC000001761642
N#CCCc1cc2ccc(F)cc2[nH]1    ZINC000261262307
N#CCCc1cc2cc(F)ccc2[nH]1    ZINC000259662105
CCC(=O)Nc1ccc2[nH]ccc2c1    ZINC000074842159
CC(=O)Nc1cc2[nH]ccc2cc1C    ZINC000336178838
CN(C)C(=O)c1ccc2cc[nH]c2c1    ZINC000070226769
Cc1cc2cc(CC(N)=O)ccc2[nH]1    ZINC001250083255
CN(C)C(=O)c1cc2ccccc2[nH]1    ZINC000001598848
CNC(=O)c1cc2cc(C)ccc2[nH]1    ZINC000141827940
CC(=O)Nc1ccc2[nH]c(C)cc2c1    ZINC000038546659
CCNC(=O)c1ccc2cc[nH]c2c1    ZINC000070226768
CC(=O)NCc1cc2ccccc2[nH]1    ZINC000082274732
CNC(=O)Cc1ccc2cc[nH]c2c1    ZINC000144663140
CCOC(=N)c1ccc2cc[nH]c2c1    ZINC000089209010
c1c2ccccc2[nH]c1OC1CNC1    ZINC001218049902
CCON=Cc1cc2ccccc2[nH]1    ZINC000788420850
NC(=O)CCc1ccc2[nH]ccc2c1    ZINC000139371464
CN(C)C(=O)c1ccc2[nH]ccc2c1    ZINC000082271176
CC(=O)CNc1ccc2[nH]ccc2c1    ZINC001167628582
CCON=Cc1ccc2[nH]ccc2c1    ZINC000811636510
CNC(=O)Cc1ccc2[nH]ccc2c1    ZINC000034549674
CNC(=O)c1cc2ccc(C)cc2[nH]1    ZINC000336318765
CCNC(=O)c1cc2ccccc2[nH]1    ZINC000035133177
CNC(=O)Cc1cc2ccccc2[nH]1    ZINC000238336318
CC(=O)N(C)c1ccc2cc[nH]c2c1    ZINC000306864419
CCNC(=O)c1ccc2[nH]ccc2c1    ZINC000060249860
CCOC(=N)c1ccc2[nH]ccc2c1    ZINC000089204743
Cc1ccc2[nH]c(CC(N)=O)cc2c1    ZINC001250083205
NC(N)=NCc1cc2ccccc2[nH]1    ZINC000034028188
CN(C)CCc1ccc2[nH]ccc2c1    ZINC000238315981
CC(C)NCc1ccc2cc[nH]c2c1    ZINC000045206658
CC(C)(N)Cc1cc2ccccc2[nH]1    ZINC000000285201
CC[C@H](C)Nc1ccc2[nH]ccc2c1    ZINC000020132771
CCN(C)Cc1cc2ccccc2[nH]1    ZINC000674505546
CN(C)CCc1cc2ccccc2[nH]1    ZINC000196899936
CCN(C)Cc1ccc2cc[nH]c2c1    ZINC000529522744
CCCNCc1ccc2cc[nH]c2c1    ZINC000082564906
CC(C)(C)c1cc2cc(N)ccc2[nH]1    ZINC000000153968
CCCNc1ccc2[nH]c(C)cc2c1    ZINC001168131571
CCN[C@H](C)c1cc2ccccc2[nH]1    ZINC000083723317
CCCCNc1ccc2[nH]ccc2c1    ZINC000020132743
CCCNCc1cc2ccccc2[nH]1    ZINC000050289399
C[C@@H](c1cc2ccccc2[nH]1)N(C)C    ZINC000002387159
CC[C@@H](C)Nc1ccc2[nH]ccc2c1    ZINC000020132767
CC(C)CNc1ccc2[nH]ccc2c1    ZINC000020132344
CCCNCc1ccc2[nH]ccc2c1    ZINC000015424161
CCN(C)Cc1ccc2[nH]ccc2c1    ZINC000682549439
CCN(CC)c1ccc2[nH]ccc2c1    ZINC000082712960
Cc1ccc2[nH]c(CN(C)C)cc2c1    ZINC000257852290
CC(C)NCc1ccc2[nH]ccc2c1    ZINC000045206657
CC(C)NCc1cc2ccccc2[nH]1    ZINC000022863339
CN(C)CCc1ccc2cc[nH]c2c1    ZINC000034380869
CCN[C@@H](C)c1cc2ccccc2[nH]1    ZINC000083723312
C[C@H](c1cc2ccccc2[nH]1)N(C)C    ZINC000006795553
O=Cc1ccc2cc(C(=O)O)[nH]c2c1    ZINC000060082339
COC(=O)c1ccc2[nH]c(C)cc2c1    ZINC000039188476
c1c2ccccc2[nH]c1OC1COC1    ZINC001230740262
Oc1cc2cc[nH]c2cc1OC1CC1    ZINC001228038667
COC(=O)c1cc2[nH]ccc2cc1C    ZINC000096321173
COC(=O)c1cc2cc(C)ccc2[nH]1    ZINC000022863492
CCc1ccc2cc(C(=O)O)[nH]c2c1    ZINC000003748674
COC(=O)Cc1ccc2cc[nH]c2c1    ZINC000059607005
CC(=O)OCc1cc2ccccc2[nH]1    ZINC000039208098
c1cc2cc(OC3COC3)ccc2[nH]1    ZINC001225269170
CCOC(=O)c1ccc2cc[nH]c2c1    ZINC000021299507
CCc1ccc2[nH]c(C(=O)O)cc2c1    ZINC000000394688
COC(=O)Cc1ccc2[nH]ccc2c1    ZINC000059607007
c1cc2ccc(OC3COC3)cc2[nH]1    ZINC001225655603
c1cc2ccc(OC[C@@H]3CO3)cc2[nH]1    ZINC000146879896
CCOC(=O)c1cc2ccccc2[nH]1    ZINC000000083820
O=C(O)CCc1ccc2[nH]ccc2c1    ZINC000035569698
c1cc2ccc(OC[C@H]3CO3)cc2[nH]1    ZINC000146880071
COC(=O)c1ccc2cc(C)[nH]c2c1    ZINC000083417984
COC(=O)Cc1cc2ccccc2[nH]1    ZINC000034568176
CCOC(=O)c1ccc2[nH]ccc2c1    ZINC000002572399
O=C(O)CCc1cc2ccccc2[nH]1    ZINC000035569694
COC(=O)c1cc2ccc(C)cc2[nH]1    ZINC000004235014
CC(=O)Oc1ccc2[nH]c(C)cc2c1    ZINC000001869900
NC(=O)NCc1cc2ccccc2[nH]1    ZINC000334420628
Cc1ccc2[nH]c(C(=O)NN)cc2c1    ZINC000000844798
CNC(=O)Nc1ccc2[nH]ccc2c1    ZINC000336576753
CNC(=O)c1cc2cc(N)ccc2[nH]1    ZINC000062834058
NNC(=O)Cc1cc2ccccc2[nH]1    ZINC000103242103
NC(=O)CNc1ccc2[nH]ccc2c1    ZINC001161840952
Cc1ccc2cc(C(=O)NN)[nH]c2c1    ZINC000238524541
COc1cc2cc[nH]c2cc1NC=N    ZINC001167869584
Cc1cc2cc[nH]c2cc1NC(N)=O    ZINC000336183932
CN(C(N)=O)c1ccc2cc[nH]c2c1    ZINC000335857395
Cc1cc2cc(NC(N)=O)ccc2[nH]1    ZINC000614645825
C=C(C)Cc1cc2ccc(F)cc2[nH]1    ZINC001250246425
C/C=C(\C)c1cc2cc[nH]c2cc1F    ZINC001242757887
C/C=C(\C)c1cc2[nH]ccc2cc1F    ZINC001242758752
CC(C)=Cc1cc2[nH]ccc2cc1F    ZINC001240634681
Fc1ccc2cc(CC3CC3)[nH]c2c1    ZINC001250038327
C=C(C)Cc1cc2cc(F)ccc2[nH]1    ZINC001250246089
CC(C)=Cc1cc2cc[nH]c2cc1F    ZINC001240636069
Fc1ccc2[nH]c(CC3CC3)cc2c1    ZINC001250038238
COCCCc1ccc2[nH]ccc2c1    ZINC001250299980
COCCc1ccc2[nH]c(C)cc2c1    ZINC000145428049
CC[C@H](C)Oc1ccc2cc[nH]c2c1    ZINC000145142218
CCOCCc1ccc2cc[nH]c2c1    ZINC001249939936
COCCCc1cc2ccccc2[nH]1    ZINC001250303946
Cc1cc2ccc(OC(C)C)cc2[nH]1    ZINC001229826170
COc1ccc2[nH]c(C(C)C)cc2c1    ZINC000038916583
CCOCCc1ccc2[nH]ccc2c1    ZINC001249940418
COCCCc1ccc2cc[nH]c2c1    ZINC001250300944
CC[C@H](C)Oc1cc2ccccc2[nH]1    ZINC001218193982
CCCc1cc2cc(OC)ccc2[nH]1    ZINC000021981619
CC[C@@H](C)Oc1ccc2cc[nH]c2c1    ZINC000145142051
CCCCOc1ccc2[nH]ccc2c1    ZINC000080691595
CC[C@@H](C)Oc1ccc2[nH]ccc2c1    ZINC000087723369
CC(C)COc1ccc2[nH]ccc2c1    ZINC000087723385
CC[C@H](C)Oc1ccc2[nH]ccc2c1    ZINC000087723371
Cc1cc2cc(OC(C)C)ccc2[nH]1    ZINC000034925386
CC[C@@H](C)Oc1cc2ccccc2[nH]1    ZINC001218193972
COCCc1cc2cc(C)ccc2[nH]1    ZINC001249939714
CCOCCc1cc2ccccc2[nH]1    ZINC000205163117
CNCCNc1ccc2[nH]ccc2c1    ZINC001167724815
C[N+](C)(C)Cc1cc2ccccc2[nH]1    ZINC000001733809
N#Cc1ccc2cc(CCl)[nH]c2c1    ZINC000033961641
O=Cc1cc2cc([N+](=O)[O-])ccc2[nH]1    ZINC000071773708
Nc1cc2cc(CC(=O)O)ccc2[nH]1    ZINC000080443874
N[C@H](C(=O)O)c1ccc2[nH]ccc2c1    ZINC000072191076
Cc1ccc2cc(C(=O)NO)[nH]c2c1    ZINC000746264078
CONC(=O)c1ccc2[nH]ccc2c1    ZINC000082563412
Cc1ccc2[nH]c(/C(O)=N/O)cc2c1    ZINC000238508521
COC(=O)c1cc2cc(N)ccc2[nH]1    ZINC000014984880
COC(=O)c1cc2ccc(N)cc2[nH]1    ZINC000045800796
Cc1cc2cc(C(=O)O)[nH]c2cc1N    ZINC000082390571
COc1ccc2cc(C(N)=O)[nH]c2c1    ZINC000008494169
Cc1cc2cc(C)c([N+](=O)[O-])cc2[nH]1    ZINC000035326926
COc1ccc2[nH]c(C(N)=O)cc2c1    ZINC000008494118
NC(=O)COc1ccc2[nH]ccc2c1    ZINC000087723364
CCc1cc2cc([N+](=O)[O-])ccc2[nH]1    ZINC000001719412
CONC(=O)c1cc2ccccc2[nH]1    ZINC000070268211
COC(=O)c1cc2[nH]ccc2cc1N    ZINC000238389547
O=C(CO)Nc1ccc2[nH]ccc2c1    ZINC000107134313
CONC(=O)c1ccc2cc[nH]c2c1    ZINC000070268400
O=[N+]([O-])CCc1cc2ccccc2[nH]1    ZINC000000208161
N[C@@H](C(=O)O)c1ccc2[nH]ccc2c1    ZINC000082390544
CNC[C@@H](O)c1ccc2cc[nH]c2c1    ZINC000000185685
C[C@H](O)CNc1cc2ccccc2[nH]1    ZINC000757135283
CNCc1cc2cc(OC)ccc2[nH]1    ZINC000005914167
CNC[C@H](O)c1ccc2cc[nH]c2c1    ZINC000000185679
C[C@H](O)CNc1ccc2cc[nH]c2c1    ZINC001251964309
C[C@H](O)CNc1ccc2[nH]ccc2c1    ZINC000082710920
OCCNCc1ccc2[nH]ccc2c1    ZINC000083251104
OCCNCc1ccc2cc[nH]c2c1    ZINC000083341573
OCCNCc1cc2ccccc2[nH]1    ZINC000161134696
NC(=S)Nc1ccc2cc[nH]c2c1    ZINC000013598789
COc1ccc2[nH]c(C(=O)O)cc2c1    ZINC000000135687
COC(=O)c1cc2cc(O)ccc2[nH]1    ZINC000027551811
COC(=O)c1cc2ccc(O)cc2[nH]1    ZINC000031772032
COc1ccc2cc(C(=O)O)[nH]c2c1    ZINC000000489014
COc1cc2[nH]ccc2cc1C(=O)O    ZINC000140088913
Fc1cc2[nH]ccc2cc1OC1CC1    ZINC001228888478
OCc1ccc2[nH]c(B(O)O)cc2c1    ZINC000606241605
COCCOc1ccc2[nH]ccc2c1    ZINC000038584157
OCCCOc1ccc2[nH]ccc2c1    ZINC000087723388
CC(C)Oc1cc2[nH]ccc2cc1O    ZINC000218489849
COc1cc2cc(C)[nH]c2cc1OC    ZINC000001686249
CC(C)Cc1cc2cc(F)ccc2[nH]1    ZINC001249926025
CCCCc1cc2ccc(F)cc2[nH]1    ZINC000145135235
FCCCCc1ccc2[nH]ccc2c1    ZINC001250259238
CC[C@@H](C)c1cc2ccc(F)cc2[nH]1    ZINC001249865682
CC(C)Cc1cc2ccc(F)cc2[nH]1    ZINC000090767586
NCCONc1ccc2[nH]ccc2c1    ZINC001164423374
FCCCCc1ccc2cc[nH]c2c1    ZINC001250260560
CCCCc1cc2cc(F)ccc2[nH]1    ZINC000034450187
FCCCCc1cc2ccccc2[nH]1    ZINC001250261591
CC[C@H](C)c1cc2ccc(F)cc2[nH]1    ZINC001249865683
CC[C@@H](C)c1cc2cc(F)ccc2[nH]1    ZINC001249865061
CC(C)(C)c1cc2cc(F)ccc2[nH]1    ZINC000001518242
CC[C@H](C)c1cc2cc(F)ccc2[nH]1    ZINC001249865063
COc1cc2cc[nH]c2cc1[N+](=O)[O-]    ZINC000095930413
CNC(=O)c1cc2cc(F)ccc2[nH]1    ZINC000032759097
NC(=O)Cc1cc2ccc(F)cc2[nH]1    ZINC001250083076
NC(=O)Cc1cc2cc(F)ccc2[nH]1    ZINC000201188412
FCCNCc1cc2ccccc2[nH]1    ZINC000393683522
CCNCc1cc2ccc(F)cc2[nH]1    ZINC000258098420
FCCNCc1ccc2cc[nH]c2c1    ZINC000388822156
FCCNCc1ccc2[nH]ccc2c1    ZINC000308552214
O=C(CCl)c1ccc2cc[nH]c2c1    ZINC000034263259
O=C(CCl)c1ccc2[nH]ccc2c1    ZINC000080443714
O=C(CCl)c1cc2ccccc2[nH]1    ZINC000000054764
O=C(O)c1cc2cc(O)c(O)cc2[nH]1    ZINC000000901972
N=C(N)c1cc2cc(Cl)ccc2[nH]1    ZINC000026897986
COC(=O)c1cc2cc(F)ccc2[nH]1    ZINC000002539064
COC(=O)c1cc2cc[nH]c2cc1F    ZINC000238392240
COC(=O)c1cc2[nH]ccc2cc1F    ZINC000096321129
COC(=O)c1cc2ccc(F)cc2[nH]1    ZINC000002534088
NNC(=O)c1cc2cc(F)ccc2[nH]1    ZINC000000083604
c1c2ccccc2[nH]c1-c1ccccc1    ZINC000001021978
c1cc2ccc(-c3ccccc3)cc2[nH]1    ZINC000034099947
COCCc1cc2ccc(F)cc2[nH]1    ZINC001249940270
CC(C)Oc1cc2cc[nH]c2cc1F    ZINC001228885195
c1cc2cc(-c3ccccc3)ccc2[nH]1    ZINC000016946102
COCCc1cc2cc(F)ccc2[nH]1    ZINC001249940427
NC(=O)c1cc2cc(Cl)ccc2[nH]1    ZINC000009483475
NC(=O)c1cc2ccc(Cl)cc2[nH]1    ZINC000022863586
O=C(NO)c1cc2cc(F)ccc2[nH]1    ZINC000746263200
ClCCNc1ccc2[nH]ccc2c1    ZINC000117624446
CNCc1cc2cc(Cl)ccc2[nH]1    ZINC000016941580
c1c2ccccc2[nH]c1-c1ccccn1    ZINC000000050716
c1cc2ccc(-c3ccncc3)cc2[nH]1    ZINC000047213834
c1cc2cc(-c3ccccn3)ccc2[nH]1    ZINC000034241769
c1cc2ccc(-c3ccccn3)cc2[nH]1    ZINC000104685331
c1c2ccccc2[nH]c1-c1ccncc1    ZINC000001519035
c1cc2ccc(-c3cccnc3)cc2[nH]1    ZINC000038866297
c1cc2cc(-c3cccnc3)ccc2[nH]1    ZINC000036387543
c1cc2cc(-c3ccncc3)ccc2[nH]1    ZINC000044830641
c1c2ccccc2[nH]c1-c1cccnc1    ZINC000000050695
Brc1ccc2[nH]ccc2c1    ZINC000000081120
Brc1cc2ccccc2[nH]1    ZINC000036448509
Brc1ccc2cc[nH]c2c1    ZINC000000039643
O=C(O)c1cc2[nH]ccc2cc1Cl    ZINC000082908366
O=C(O)c1cc2cc[nH]c2cc1Cl    ZINC000019873030
O=C(O)c1cc2cc(Cl)ccc2[nH]1    ZINC000000164954
O=C(O)c1cc2ccc(Cl)cc2[nH]1    ZINC000002386971
O=C(Cl)c1cc2cc(O)ccc2[nH]1    ZINC000098213515
OB(O)c1cc2cc(Cl)ccc2[nH]1    ZINC000169916763
CS(=O)(=O)c1ccc2cc[nH]c2c1    ZINC000000154133
CS(=O)(=O)c1ccc2[nH]ccc2c1    ZINC000088189777
C#CC(C#C)Oc1ccc2cc[nH]c2c1    ZINC001225654289
C#CC(C#C)Oc1cc2ccccc2[nH]1    ZINC001218441448
C#CC(C#C)Oc1ccc2[nH]ccc2c1    ZINC001225273278
c1c2ccccc2[nH]c1-c1ccnnc1    ZINC001243108388
c1cc2ccc(-c3cccnn3)cc2[nH]1    ZINC001240793928
c1cc2cc(-c3ncccn3)ccc2[nH]1    ZINC000213468451
c1cc2ccc(-c3ccncn3)cc2[nH]1    ZINC001250490879
c1c2ccccc2[nH]c1-c1cnccn1    ZINC000114425554
c1cc2cc(-c3ccnnc3)ccc2[nH]1    ZINC001239696036
c1cc2cc(-c3cccnn3)ccc2[nH]1    ZINC001239692558
c1cc2ccc(-c3ncccn3)cc2[nH]1    ZINC000060033817
c1c2ccccc2[nH]c1-c1ccncn1    ZINC000231569819
c1cc2ccc(-c3cnccn3)cc2[nH]1    ZINC001250440856
c1cc2cc(-c3ccncn3)ccc2[nH]1    ZINC001250490523
c1cc2ccc(-c3cncnc3)cc2[nH]1    ZINC000644613920
c1c2ccccc2[nH]c1-c1cncnc1    ZINC001250598599
c1cc2cc(-c3cncnc3)ccc2[nH]1    ZINC000016947405
c1c2ccccc2[nH]c1-c1cccnn1    ZINC001243099690
c1c2ccccc2[nH]c1-c1ncccn1    ZINC000139504709
c1cc2cc(-c3cnccn3)ccc2[nH]1    ZINC000213469254
c1cc2ccc(-c3ccnnc3)cc2[nH]1    ZINC001240798534
Cc1cc2cc(CC(F)F)ccc2[nH]1    ZINC001250391269
Cc1ccc2[nH]c(CC(F)F)cc2c1    ZINC001250394540
C1=CC=C(Nc2ccc3[nH]ccc3c2)[CH]1    ZINC001171359011
O=[N+]([O-])c1cc2cc[nH]c2cc1Cl    ZINC000142035535
O=[N+]([O-])c1cc2[nH]ccc2cc1Cl    ZINC000200609740
NS(=O)(=O)c1ccc2[nH]ccc2c1    ZINC000039054560
NS(=O)(=O)c1ccc2cc[nH]c2c1    ZINC000039054582
c1c2ccccc2[nH]c1-c1cnnnc1    ZINC001243108708
c1cc2ccc(-c3cnnnc3)cc2[nH]1    ZINC001240798560
c1cc2cc(-c3cnnnc3)ccc2[nH]1    ZINC001239695005
FC(F)CNc1ccc2[nH]ccc2c1    ZINC001161813739
CC(C)=Cc1ccc2[nH]c(C#N)cc2c1    ZINC001240635253
C/C=C(\C)c1ccc2[nH]c(C#N)cc2c1    ZINC001242759321
O=C(Cl)c1cc2cc(F)ccc2[nH]1    ZINC000034491917
O=C(Cl)c1cc2ccc(F)cc2[nH]1    ZINC000104515323
O=C(O)c1cc2cc(F)c(F)cc2[nH]1    ZINC000002386974
FC(F)COc1ccc2[nH]ccc2c1    ZINC000086895670
Cc1ccc(-c2ccc3cc[nH]c3c2)o1    ZINC000644615130
Cc1occc1-c1ccc2cc[nH]c2c1    ZINC001243061342
Cc1occc1-c1ccc2[nH]ccc2c1    ZINC001250595542
Cc1cc2ccc(-c3ccoc3)cc2[nH]1    ZINC001239690167
Cc1cc2cc[nH]c2cc1-c1ccoc1    ZINC001239689214
Cc1cc2cc(-c3ccoc3)ccc2[nH]1    ZINC001239690377
Cc1cc2[nH]ccc2cc1-c1ccoc1    ZINC001239689835
Cc1cc2cc[nH]c2cc1-c1cn[nH]c1    ZINC001240241886
Cc1n[nH]cc1-c1ccc2cc[nH]c2c1    ZINC001240518834
Cn1cnc(-c2cc3ccccc3[nH]2)c1    ZINC000038293090
Cn1cnc(-c2ccc3[nH]ccc3c2)c1    ZINC001239695661
Cn1ccc(-c2ccc3[nH]ccc3c2)n1    ZINC000705924636
Cc1n[nH]cc1-c1ccc2[nH]ccc2c1    ZINC001250595854
Cn1cc(-c2ccc3[nH]ccc3c2)cn1    ZINC000705924823
Cc1cnn(-c2ccc3cc[nH]c3c2)c1    ZINC000067883729
Cc1cc2cc[nH]c2cc1-c1ncc[nH]1    ZINC001242018629
Cn1cncc1-c1ccc2cc[nH]c2c1    ZINC001240796257
Cc1nccn1-c1cc2ccccc2[nH]1    ZINC000238500526
Cc1cc2[nH]ccc2cc1-c1cc[nH]n1    ZINC001245312124
Cn1ccc(-c2cc3ccccc3[nH]2)n1    ZINC001243103525
Cc1cc2ccc(-c3ncc[nH]3)cc2[nH]1    ZINC001242018631
Cn1cnc(-c2ccc3cc[nH]c3c2)c1    ZINC001240796591
Cn1cc(-c2ccc3cc[nH]c3c2)cn1    ZINC000147121501
Cc1cc2ccc(-c3cc[nH]n3)cc2[nH]1    ZINC001245311263
Cc1cc2ccc(-c3cn[nH]c3)cc2[nH]1    ZINC001240242227
Cc1cc2cc(-c3cn[nH]c3)ccc2[nH]1    ZINC001240241233
Nc1cccn1-c1cc2ccccc2[nH]1    ZINC001211308058
Cc1cc2[nH]ccc2cc1-c1cn[nH]c1    ZINC001240242036
Cc1cc2cc(-c3cc[nH]n3)ccc2[nH]1    ZINC001245315521
Nc1cccn1-c1ccc2cc[nH]c2c1    ZINC001174750046
Cn1cncc1-c1ccc2[nH]ccc2c1    ZINC001239696119
Cc1cc2cc(-c3ncc[nH]3)ccc2[nH]1    ZINC001242017543
Cn1ccc(-c2ccc3cc[nH]c3c2)n1    ZINC000705915508
Cc1cc2cc[nH]c2cc1-c1cc[nH]n1    ZINC001245312030
Cc1cc2[nH]ccc2cc1-c1ncc[nH]1    ZINC001242017048
Cn1cncc1-c1cc2ccccc2[nH]1    ZINC000036448542
Nc1cccn1-c1ccc2[nH]ccc2c1    ZINC001173939824
Cn1nccc1-c1ccc2cc[nH]c2c1    ZINC000222254392
c1cc2cc(C3=CCCCC3)ccc2[nH]1    ZINC000222858516
Cc1cc2cc(C3=CCCC3)ccc2[nH]1    ZINC001239788487
Cc1cc2ccc(C3=CCCC3)cc2[nH]1    ZINC001239788408
Cc1cc2[nH]ccc2cc1C1=CCCC1    ZINC001239789822
Cc1cc2cc[nH]c2cc1C1=CCCC1    ZINC001239788106
c1cc2ccc(C3=CCCCC3)cc2[nH]1    ZINC001241717547
Cc1oncc1-c1ccc2[nH]ccc2c1    ZINC001250595199
Cc1oncc1-c1ccc2cc[nH]c2c1    ZINC000644613907
C#CCNC(=O)c1ccc2[nH]ccc2c1    ZINC000082563405
C#CCON=Cc1ccc2[nH]ccc2c1    ZINC000812234247
c1coc(Nc2cc3ccccc3[nH]2)c1    ZINC001211307657
Cc1cc2cc(-c3cnoc3)ccc2[nH]1    ZINC001239184313
Cc1cc2cc[nH]c2cc1-c1cnoc1    ZINC001239186032
c1coc(Nc2ccc3[nH]ccc3c2)c1    ZINC000218029734
C#CC(=O)Nc1ccc2cc(C)[nH]c2c1    ZINC001143914375
C#CC(=O)Nc1ccc2[nH]c(C)cc2c1    ZINC000753936169
c1cc2ccc(Nc3ccoc3)cc2[nH]1    ZINC001174747990
Cc1cc2[nH]ccc2cc1-c1cnoc1    ZINC001239183839
c1cc(Nc2cc3ccccc3[nH]2)co1    ZINC001211307620
C#CCNC(=O)c1cc2ccccc2[nH]1    ZINC000012926254
CC#CC(=O)Nc1ccc2[nH]ccc2c1    ZINC000764102852
c1cc2cc(Nc3ccoc3)ccc2[nH]1    ZINC001173940580
C#CC(=O)NCc1cc2ccccc2[nH]1    ZINC000753982544
C#CC(=O)Nc1cc2[nH]ccc2cc1C    ZINC000781539733
Cc1nocc1-c1ccc2[nH]ccc2c1    ZINC001250595613
C#CCON=Cc1cc2ccccc2[nH]1    ZINC000812232709
c1coc(Nc2ccc3cc[nH]c3c2)c1    ZINC001174750070
Cc1nocc1-c1ccc2cc[nH]c2c1    ZINC001243675513
Cc1cc2ccc(-c3cnoc3)cc2[nH]1    ZINC001239186049
N#Cc1cc2ccc(OC3CC3)cc2[nH]1    ZINC001233995863
C#CCNC(=O)c1ccc2cc[nH]c2c1    ZINC000070162216
Cc1n[nH]c(-c2ccc3cc[nH]c3c2)n1    ZINC000067833715
Nc1ccnn1-c1cc2ccccc2[nH]1    ZINC001211302902
Nc1cncn1-c1cc2ccccc2[nH]1    ZINC001211305278
Nc1cnn(-c2cc3ccccc3[nH]2)c1    ZINC001211303367
c1cc(Nc2ccc3[nH]ccc3c2)n[nH]1    ZINC001159565374
Nc1ccnn1-c1ccc2cc[nH]c2c1    ZINC001174746922
Nc1cc(-c2cc3ccccc3[nH]2)n[nH]1    ZINC000225970690
Nc1cncn1-c1ccc2cc[nH]c2c1    ZINC001174747660
Nc1cnn(-c2ccc3[nH]ccc3c2)c1    ZINC001173936995
Nc1cncn1-c1ccc2[nH]ccc2c1    ZINC001173937733
Nc1ccnn1-c1ccc2[nH]ccc2c1    ZINC001173936409
Nc1cnn(-c2ccc3cc[nH]c3c2)c1    ZINC001174747942
c1cc(Nc2ccc3cc[nH]c3c2)n[nH]1    ZINC001159693968
Cc1cc2cc(CCCC#N)ccc2[nH]1    ZINC000260004931
Cc1cc2ccc(C3=CCNC3)cc2[nH]1    ZINC001243110562
c1cc2ccc(C3=CCNCC3)cc2[nH]1    ZINC000308847742
c1cc2ccc(C3=CCCNC3)cc2[nH]1    ZINC001240659537
C/C(=C\C=C\N)c1ccc2[nH]ccc2c1    ZINC001239695723
c1cc2ccc(NC3=CCCC3)cc2[nH]1    ZINC001159690510
N#CCCCCc1cc2ccccc2[nH]1    ZINC001250065462
C/C(=C\C=C\N)c1cc2ccccc2[nH]1    ZINC001243103216
N#CCCCCc1ccc2[nH]ccc2c1    ZINC001250062961
C#CCN(C)Cc1cc2ccccc2[nH]1    ZINC000238305770
c1cc2ccc(CN3CC=CC3)cc2[nH]1    ZINC001209507864
Cc1cc2cc(C3=CCNC3)ccc2[nH]1    ZINC001243110547
Cc1ccc2[nH]c(CCCC#N)cc2c1    ZINC001250061817
C/C(=C\C=C\N)c1ccc2cc[nH]c2c1    ZINC001240797768
Cc1cc2[nH]ccc2cc1C1=CCNC1    ZINC001243110131
C#C[C@@H](C)NCc1cc2ccccc2[nH]1    ZINC000308819983
C#CCN(CC)c1ccc2[nH]ccc2c1    ZINC000788282423
CC(C)(C)c1cc2cc(C#N)ccc2[nH]1    ZINC000001517828
C1=CCN(Cc2cc3ccccc3[nH]2)C1    ZINC001137313760
N#CCCCCc1ccc2cc[nH]c2c1    ZINC001250065750
C#C[C@H](C)NCc1cc2ccccc2[nH]1    ZINC000308819982
c1cc2cc(NC3=CCCC3)ccc2[nH]1    ZINC001159564012
c1cc2cc(C3=NCCCC3)ccc2[nH]1    ZINC000072221743
c1cc2cc(CN3CC=CC3)ccc2[nH]1    ZINC001205563691
C#CCN(C)Cc1ccc2cc[nH]c2c1    ZINC000238305791
C#CCN(C)Cc1ccc2[nH]ccc2c1    ZINC001205598355
c1cc2ccc(C3=CNCCC3)cc2[nH]1    ZINC001243952692
Cc1cc2cc[nH]c2cc1C1=CCNC1    ZINC001243110895
Cc1cc2cc(Cl)c(Cl)cc2[nH]1    ZINC000077045854
c1csc(-c2ccc3[nH]ccc3c2)c1    ZINC000002526978
c1csc(-c2ccc3cc[nH]c3c2)c1    ZINC000002527003
c1cc2ccc(-c3ccsc3)cc2[nH]1    ZINC000002526992
c1cc(-c2cc3ccccc3[nH]2)cs1    ZINC000070463033
c1cc2cc(-c3ccsc3)ccc2[nH]1    ZINC000002526979
c1csc(-c2cc3ccccc3[nH]2)c1    ZINC000000066217
Fc1ccc2cc(CC(F)F)[nH]c2c1    ZINC001250394758
C#CCOC(=O)c1cc2ccccc2[nH]1    ZINC000916612563
C#CCOC(=O)c1ccc2cc[nH]c2c1    ZINC000216862883
C#CCOC(=O)c1ccc2[nH]ccc2c1    ZINC000216862850
FC(F)(F)Cc1ccc2[nH]ccc2c1    ZINC000307446956
Cc1cc2ccc(C(F)(F)F)cc2[nH]1    ZINC000060088162
FC(F)(F)Cc1ccc2cc[nH]c2c1    ZINC001250031012
FC(F)(F)Cc1cc2ccccc2[nH]1    ZINC000219537167
Fc1ccc2[nH]c(CC(F)F)cc2c1    ZINC001250393828
Cc1nnc(-c2ccc3cc[nH]c3c2)o1    ZINC000394609570
c1cc(Nc2cc3ccccc3[nH]2)no1    ZINC001211303233
Cc1nnc(-c2ccc3[nH]ccc3c2)o1    ZINC001253375391
c1cc(Nc2ccc3cc[nH]c3c2)on1    ZINC001174747725
c1cc2cc(Nc3ccon3)ccc2[nH]1    ZINC001173935648
Cc1noc(-c2ccc3[nH]ccc3c2)n1    ZINC000061957965
c1coc(Nc2ccc3cc[nH]c3c2)n1    ZINC001174747924
Cc1nc(-c2ccc3cc[nH]c3c2)no1    ZINC000680713716
N#CCNC(=O)c1ccc2cc[nH]c2c1    ZINC000070162438
N#CNC(=O)Cc1ccc2cc[nH]c2c1    ZINC001181809466
N#CCNC(=O)c1ccc2[nH]ccc2c1    ZINC000082563442
c1nocc1Nc1cc2ccccc2[nH]1    ZINC001211306229
c1cc(Nc2cc3ccccc3[nH]2)on1    ZINC001211306003
Cc1nc(-c2ccc3[nH]ccc3c2)no1    ZINC000680680505
c1cc2ccc(Nc3cnoc3)cc2[nH]1    ZINC001174746856
Cc1cc2cc(C(=O)NC#N)ccc2[nH]1    ZINC001156545261
c1cc2cc(Nc3cnoc3)ccc2[nH]1    ZINC001173937072
N#CCC(=O)Nc1ccc2[nH]ccc2c1    ZINC000082275155
c1coc(Nc2ccc3[nH]ccc3c2)n1    ZINC001173936403
c1coc(Nc2cc3ccccc3[nH]2)n1    ZINC001211303229
c1cc(Nc2ccc3[nH]ccc3c2)on1    ZINC001173936558
Cc1ccc2[nH]c(C(=O)NC#N)cc2c1    ZINC001149493316
Cc1nonc1-c1cc2ccccc2[nH]1    ZINC000015083870
Cc1noc(-c2cc3ccccc3[nH]2)n1    ZINC000045893805
Cc1nnc(-c2cc3ccccc3[nH]2)o1    ZINC000026421451
c1cc2ccc(Nc3ccon3)cc2[nH]1    ZINC001174746274
Cc1noc(-c2ccc3cc[nH]c3c2)n1    ZINC000061957964
N#CCNC(=O)c1cc2ccccc2[nH]1    ZINC000040855158
N#CN/C(N)=N/c1ccc2[nH]ccc2c1    ZINC000021986394
Nc1nc(-c2cc3ccccc3[nH]2)n[nH]1    ZINC000072324063
Cc1cc2cc(C3=CCOC3)ccc2[nH]1    ZINC001239490408
C#C[C@H](CC)Oc1ccc2cc[nH]c2c1    ZINC001225654744
C#C[C@@H](CC)Oc1ccc2[nH]ccc2c1    ZINC001225271172
C#C[C@H](CC)Oc1ccc2[nH]ccc2c1    ZINC001225271167
c1cc2cc(C3=CCOCC3)ccc2[nH]1    ZINC000002526988
C#C[C@@H](CC)Oc1cc2ccccc2[nH]1    ZINC001218291849
c1cc2cc(O[C@@H]3C=CCC3)ccc2[nH]1    ZINC001225270719
c1cc2ccc(OC3CC=CC3)cc2[nH]1    ZINC001225654675
C1=C[C@H](Oc2cc3ccccc3[nH]2)CC1    ZINC001218344749
c1cc2cc(OC3CC=CC3)ccc2[nH]1    ZINC001225270601
C#C[C@@H](C)Oc1ccc2[nH]c(C)cc2c1    ZINC001228450321
CC#CCCOc1ccc2[nH]ccc2c1    ZINC000133191223
c1cc2ccc(O[C@@H]3C=CCC3)cc2[nH]1    ZINC001225653888
C1=C[C@@H](Oc2cc3ccccc3[nH]2)CC1    ZINC001218344748
C#C[C@H](C)Oc1ccc2cc(C)[nH]c2c1    ZINC001229826301
Cc1cc2[nH]ccc2cc1C1=CCOC1    ZINC001239490639
C#CC[C@H](C)Oc1cc2ccccc2[nH]1    ZINC001218316630
C#CC[C@H](C)Oc1ccc2[nH]ccc2c1    ZINC001225269174
c1cc2cc(C3=CCCOC3)ccc2[nH]1    ZINC001250598362
C=CC(C=C)Oc1ccc2[nH]ccc2c1    ZINC001225269771
Cc1cc2ccc(C3=CCOC3)cc2[nH]1    ZINC001239485884
c1cc2ccc(C3=CCCOC3)cc2[nH]1    ZINC001245157807
C=CC(C=C)Oc1ccc2cc[nH]c2c1    ZINC001225653874
c1cc2cc(O[C@H]3C=CCC3)ccc2[nH]1    ZINC001225270720
C#C[C@H](C)Oc1ccc2[nH]c(C)cc2c1    ZINC001228450310
C#CCCCOc1ccc2[nH]ccc2c1    ZINC000169056993
C#CC[C@@H](C)Oc1ccc2cc[nH]c2c1    ZINC001225654581
c1cc2ccc(C3=CCOCC3)cc2[nH]1    ZINC000002527007
C#CC[C@@H](C)Oc1cc2ccccc2[nH]1    ZINC001218316631
C#CC[C@@H](C)Oc1ccc2[nH]ccc2c1    ZINC001225269176
C#CC[C@H](C)Oc1ccc2cc[nH]c2c1    ZINC001225654580
C#C[C@@H](CC)Oc1ccc2cc[nH]c2c1    ZINC001225654746
C1=CCC(Oc2cc3ccccc3[nH]2)C1    ZINC001218212745
C=CC(C=C)Oc1cc2ccccc2[nH]1    ZINC001218317445
C#C[C@H](CC)Oc1cc2ccccc2[nH]1    ZINC001218291848
Cc1cc2cc[nH]c2cc1C1=CCOC1    ZINC001239485754
C#C[C@@H](C)Oc1ccc2cc(C)[nH]c2c1    ZINC001229826302
c1cc2ccc(O[C@H]3C=CCC3)cc2[nH]1    ZINC001225653889
CN(CC#N)Cc1cc2ccccc2[nH]1    ZINC001116227720
C(=NN1CCC1)c1cc2ccccc2[nH]1    ZINC000872397196
C=CCNN=Cc1ccc2[nH]ccc2c1    ZINC000811650239
CN(CC#N)Cc1ccc2cc[nH]c2c1    ZINC000862225639
C(=NNC1CC1)c1cc2ccccc2[nH]1    ZINC000788437572
C(=NN1CCC1)c1ccc2[nH]ccc2c1    ZINC000872397006
Cc1cc2cc(NCCC#N)ccc2[nH]1    ZINC000591773606
CN(C)Cc1cc2ccc(C#N)cc2[nH]1    ZINC000260432753
C/C=C(\NC=N)c1ccc2[nH]ccc2c1    ZINC001239692047
C(=NNC1CC1)c1ccc2[nH]ccc2c1    ZINC000811647489
C/C=C(\NC=N)c1cc2ccccc2[nH]1    ZINC001243102017
C(=NN1CCC1)c1ccc2cc[nH]c2c1    ZINC000872398822
CCN(CC#N)c1ccc2[nH]ccc2c1    ZINC000335750631
c1cc2cc(NC3=CCNC3)ccc2[nH]1    ZINC001159562068
C(=NNC1CC1)c1ccc2cc[nH]c2c1    ZINC000863106735
C=CCNN=Cc1cc2ccccc2[nH]1    ZINC000795003613
N#CCCNCc1cc2ccccc2[nH]1    ZINC000308852221
N#CCCNCc1ccc2cc[nH]c2c1    ZINC000229623953
CN(CC#N)Cc1ccc2[nH]ccc2c1    ZINC001205594810
c1cc2ccc(NC3=CCNC3)cc2[nH]1    ZINC001159691102
C/C=C(\NC=N)c1ccc2cc[nH]c2c1    ZINC001240796427
N#CCCNCc1ccc2[nH]ccc2c1    ZINC000229623971
CC(C)=CCc1ccc2[nH]c(C)cc2c1    ZINC001249954656
Cc1ccc2[nH]c(CC3CCC3)cc2c1    ZINC001250141617
Cc1cc2cc(CC3CCC3)ccc2[nH]1    ZINC001250143592
CCC/C=C/c1ccc2cc(C)[nH]c2c1    ZINC001242254550
Cc1cc2cc(C3CCCC3)ccc2[nH]1    ZINC000201850342
CCC/C=C/c1cc2[nH]ccc2cc1C    ZINC001242254410
c1cc2cc(CC3CCCC3)ccc2[nH]1    ZINC001250429928
CC(C)(C)/C=C/c1ccc2[nH]ccc2c1    ZINC001250597091
CCC/C=C/c1ccc2[nH]c(C)cc2c1    ZINC001242254488
CC(C)=CCc1cc2cc(C)ccc2[nH]1    ZINC001249953069
c1c2ccccc2[nH]c1C1CCCCC1    ZINC000001519059
CC(C)(C)/C=C/c1ccc2cc[nH]c2c1    ZINC001241564229
c1cc2ccc(CC3CCCC3)cc2[nH]1    ZINC001250429486
Cc1ccc2[nH]c(C3CCCC3)cc2c1    ZINC000001519651
CCC/C=C/c1cc2cc[nH]c2cc1C    ZINC001242254283
c1c2ccccc2[nH]c1CC1CCCC1    ZINC001250429599
c1cc2cc(-c3cncs3)ccc2[nH]1    ZINC000144207486
c1nc(-c2cc3ccccc3[nH]2)cs1    ZINC000005777097
c1cc2ccc(-c3cscn3)cc2[nH]1    ZINC001241890528
c1csc(-c2ccc3cc[nH]c3c2)n1    ZINC000238690282
c1csc(-c2cc3ccccc3[nH]2)n1    ZINC000079206808
c1cc2cc(-c3cscn3)ccc2[nH]1    ZINC001250597440
c1csc(-c2ccc3[nH]ccc3c2)n1    ZINC000034583424
c1cc2ccc(-c3cncs3)cc2[nH]1    ZINC001241497801
Nc1ccc2[nH]c(C(F)(F)F)cc2c1    ZINC000082383442
Nc1cc2cc[nH]c2cc1C(F)(F)F    ZINC000082383440
N#CCOC(=O)c1ccc2cc[nH]c2c1    ZINC000046467544
COC(=O)c1cc2ccc(C#N)cc2[nH]1    ZINC000004234989
N#CCOC(=O)c1ccc2[nH]ccc2c1    ZINC000730854166
COC(=O)c1cc2cc(C#N)ccc2[nH]1    ZINC000066338797
N#CCOC(=O)c1cc2ccccc2[nH]1    ZINC000005531701
c1cc2cc(Nc3nnco3)ccc2[nH]1    ZINC001173936256
c1nnc(Nc2cc3ccccc3[nH]2)o1    ZINC001211303318
c1cc2ccc(Nc3nnco3)cc2[nH]1    ZINC001174746359
O=C1CN(Cc2ccc3cc[nH]c3c2)C1    ZINC001209513263
O=C(c1ccc2cc[nH]c2c1)N1CCC1    ZINC000063654350
O=C(c1cc2ccccc2[nH]1)N1CCC1    ZINC000070692677
C/C=C/C(=O)Nc1ccc2[nH]ccc2c1    ZINC000082275413
CC(C)Oc1ccc2cc(C#N)[nH]c2c1    ZINC001233996777
O=C(NC1CC1)c1cc2ccccc2[nH]1    ZINC000014796789
C=CCNC(=O)c1cc2ccccc2[nH]1    ZINC000001907228
C=CCNC(=O)c1ccc2[nH]ccc2c1    ZINC000074715559
O=C(c1ccc2[nH]ccc2c1)N1CCC1    ZINC000107540418
C=CCNC(=O)c1ccc2cc[nH]c2c1    ZINC000032487355
C/C=C\C(=O)Nc1ccc2[nH]ccc2c1    ZINC000211314110
CNC(=O)/C=C/c1ccc2[nH]ccc2c1    ZINC000492316441
C#CCNc1cc2[nH]ccc2cc1OC    ZINC001163366734
C=C(C)C(=O)Nc1ccc2[nH]ccc2c1    ZINC001142507785
O=C1CN(Cc2ccc3[nH]ccc3c2)C1    ZINC001205594812
O=C(NC1CC1)c1ccc2[nH]ccc2c1    ZINC000074715558
O=C1CN(Cc2cc3ccccc3[nH]2)C1    ZINC001137319249
COc1ccc2[nH]c(CCC#N)cc2c1    ZINC000238363370
O=C(NC1CC1)c1ccc2cc[nH]c2c1    ZINC000032487996
O=C(Nc1ccc2[nH]ccc2c1)C1CC1    ZINC000074842165
CNC(=O)/C=C\c1ccc2[nH]ccc2c1    ZINC000492316442
c1cc2cc(CN3CCCC3)ccc2[nH]1    ZINC000575606966
c1c2ccccc2[nH]c1[C@@H]1CCCNC1    ZINC000020217122
C=C(C)CNCc1cc2ccccc2[nH]1    ZINC000309087139
C[C@@H]1CCN1Cc1cc2ccccc2[nH]1    ZINC001137313889
C[C@H]1CCN1Cc1ccc2cc[nH]c2c1    ZINC001209510326
C=CCN(C)Cc1ccc2cc[nH]c2c1    ZINC001209514676
CN(Cc1ccc2cc[nH]c2c1)C1CC1    ZINC000529522870
CC1(NCc2ccc3cc[nH]c3c2)CC1    ZINC000229669589
CCC/C=C/Nc1ccc2cc[nH]c2c1    ZINC001159691076
c1c2ccccc2[nH]c1CN1CCCC1    ZINC000001510556
CN(Cc1cc2ccccc2[nH]1)C1CC1    ZINC000684020279
c1c2ccccc2[nH]c1CNCC1CC1    ZINC000050289411
C[C@@H]1CCN1Cc1ccc2cc[nH]c2c1    ZINC001209510328
CC1(NCc2ccc3[nH]ccc3c2)CC1    ZINC000229669614
CC/C=C/Nc1ccc2[nH]c(C)cc2c1    ZINC001170767426
c1cc2cc(CNC3CCC3)ccc2[nH]1    ZINC000075125656
c1cc2cc([C@@H]3CCCCN3)ccc2[nH]1    ZINC000072221744
CC1(NCc2cc3ccccc3[nH]2)CC1    ZINC000309126429
C=CCCCNc1ccc2[nH]ccc2c1    ZINC001170300011
c1c2ccccc2[nH]c1[C@H]1CCCCN1    ZINC000001703729
CC1CN(Cc2ccc3cc[nH]c3c2)C1    ZINC000529559325
C[C@@H]1CCN1Cc1ccc2[nH]ccc2c1    ZINC001205570355
c1c2ccccc2[nH]c1C1CCNCC1    ZINC000020217123
c1cc2cc(C3CCNCC3)ccc2[nH]1    ZINC000016697623
C=C[C@@H](C)NCc1cc2ccccc2[nH]1    ZINC000380163592
C[C@H]1CCN1Cc1cc2ccccc2[nH]1    ZINC001137313888
C=C(C)CNc1ccc2[nH]c(C)cc2c1    ZINC001163381933
C[C@@H](NC1CC1)c1cc2ccccc2[nH]1    ZINC000393733119
C=CCN(CC)c1ccc2[nH]ccc2c1    ZINC000349922818
c1cc2ccc(CN3CCCC3)cc2[nH]1    ZINC000527633633
C[C@H](NC1CC1)c1cc2ccccc2[nH]1    ZINC000393733121
C=CCN(C)Cc1cc2ccccc2[nH]1    ZINC000674505490
c1c2ccccc2[nH]c1[C@@H]1CCCCN1    ZINC000003734634
C=CCN(C)Cc1ccc2[nH]ccc2c1    ZINC001205598389
Cc1ccc2[nH]c(CN3CCC3)cc2c1    ZINC001138414906
CC1CN(Cc2cc3ccccc3[nH]2)C1    ZINC000670270636
c1cc2ccc(C3CCNCC3)cc2[nH]1    ZINC000002512996
c1cc2cc([C@H]3CCCCN3)ccc2[nH]1    ZINC000072221745
C=C[C@H](C)NCc1cc2ccccc2[nH]1    ZINC000380163573
c1cc2ccc(CNCC3CC3)cc2[nH]1    ZINC000082564912
C[C@H]1CCN1Cc1ccc2[nH]ccc2c1    ZINC001205570353
CN(Cc1ccc2[nH]ccc2c1)C1CC1    ZINC000628135368
c1cc2ccc(CNC3CCC3)cc2[nH]1    ZINC000229647894
CC1CN(Cc2ccc3[nH]ccc3c2)C1    ZINC000628255436
CN1CCC[C@@H]1c1ccc2[nH]ccc2c1    ZINC000072221717
CCC/C=C/Nc1ccc2[nH]ccc2c1    ZINC001159561835
CN(CC1CC1)c1ccc2cc[nH]c2c1    ZINC000280472358
CC1(Nc2ccc3[nH]ccc3c2)CCC1    ZINC001164029810
CN1CCC[C@H]1c1ccc2[nH]ccc2c1    ZINC000072221718
c1cc2cc(CNCC3CC3)ccc2[nH]1    ZINC000082564911
c1c2ccccc2[nH]c1[C@H]1CCCNC1    ZINC000020217121
FC(F)(F)Oc1ccc2[nH]ccc2c1    ZINC000020494293
FC(F)(F)Oc1ccc2cc[nH]c2c1    ZINC000026894087
N#CNC(=O)c1cc2cc(O)ccc2[nH]1    ZINC001149508913
Fc1cc2cc[nH]c2cc1-c1ccoc1    ZINC001239687873
Fc1cc2[nH]ccc2cc1-c1ccoc1    ZINC001239690218
Fc1cc2[nH]ccc2cc1-c1ncc[nH]1    ZINC001242017766
Fc1cc2cc[nH]c2cc1-c1cc[nH]n1    ZINC001245314386
Fc1cc2cc[nH]c2cc1-c1ncc[nH]1    ZINC001242015445
Fc1cc2[nH]ccc2cc1-c1cc[nH]n1    ZINC001245310766
Fc1cc2cc[nH]c2cc1-c1cn[nH]c1    ZINC001240241518
Fc1cc2[nH]ccc2cc1-c1cn[nH]c1    ZINC001240242017
C=Cc1ccc2[nH]c(C(=O)OC)cc2c1    ZINC000238391693
C#C[C@H](C)Oc1cc2[nH]ccc2cc1O    ZINC001228028769
C=Cc1cc2cc[nH]c2cc1C(=O)OC    ZINC001240829859
COC(=O)/C=C/c1ccc2[nH]ccc2c1    ZINC000066346902
C#C[C@@H](C)Oc1cc2[nH]ccc2cc1O    ZINC001228028766
O=C1CC(Oc2ccc3cc[nH]c3c2)C1    ZINC001225653866
C=CCOC(=O)c1cc2ccccc2[nH]1    ZINC000010812426
C=CCOC(=O)c1ccc2[nH]ccc2c1    ZINC000142988213
O=C1CC(Oc2cc3ccccc3[nH]2)C1    ZINC001230744346
C=CCOC(=O)c1ccc2cc[nH]c2c1    ZINC000038761977
COC(=O)/C=C\c1ccc2[nH]ccc2c1    ZINC000201558891
O=C1CC(Oc2ccc3[nH]ccc3c2)C1    ZINC001225269592
C=Cc1ccc2cc(C(=O)OC)[nH]c2c1    ZINC001240829949
C=C(N)C(=O)Nc1ccc2cc[nH]c2c1    ZINC001218941784
Cc1cc2cc(C(=O)NC=N)ccc2[nH]1    ZINC001156543382
COc1cc2cc[nH]c2cc1NCC#N    ZINC001163186803
Cc1ccc2[nH]c(C(=O)NC=N)cc2c1    ZINC001149493681
CC(=O)NN=Cc1cc2ccccc2[nH]1    ZINC000788409299
C=C(N)C(=O)Nc1ccc2[nH]ccc2c1    ZINC001218807604
CC(=O)NN=Cc1ccc2[nH]ccc2c1    ZINC000811629113
N=CNC(=O)Cc1ccc2cc[nH]c2c1    ZINC001181809693
N=C(N)NN=Cc1ccc2[nH]ccc2c1    ZINC000397087629
N=C(N)NN=Cc1cc2ccccc2[nH]1    ZINC000397081862
Fc1cc2[nH]ccc2cc1C1=CCCC1    ZINC001239788905
Fc1cc2cc[nH]c2cc1C1=CCCC1    ZINC001239786561
COc1cc2cc[nH]c2cc1C=C(C)C    ZINC001240635487
c1cc2cc(C[C@@H]3CCCO3)ccc2[nH]1    ZINC001250100836
C=CC[C@@H](C)Oc1cc2ccccc2[nH]1    ZINC001217973316
c1cc2ccc(OC3CCCC3)cc2[nH]1    ZINC000238060671
c1cc2ccc(C[C@H]3CCCO3)cc2[nH]1    ZINC001250101297
Cc1cc2ccc(OC3CCC3)cc2[nH]1    ZINC001229827008
C[C@H](Oc1ccc2cc[nH]c2c1)C1CC1    ZINC001225656592
C=C[C@H](C)Oc1ccc2cc(C)[nH]c2c1    ZINC001229825406
C=C(CC)COc1ccc2[nH]ccc2c1    ZINC000163164176
CC(C)=CCOc1ccc2[nH]ccc2c1    ZINC000034116245
Cc1cc2cc(OC3CCC3)ccc2[nH]1    ZINC001228451122
C[C@@H](Oc1ccc2[nH]ccc2c1)C1CC1    ZINC001225268412
CCC(=O)Cc1cc2cc(C)ccc2[nH]1    ZINC001249922486
C[C@@H](Oc1ccc2cc[nH]c2c1)C1CC1    ZINC001225656591
C=C[C@H](CC)Oc1ccc2[nH]ccc2c1    ZINC001225269759
C=CC[C@@H](C)Oc1ccc2cc[nH]c2c1    ZINC001225654987
C[C@@H](Oc1cc2ccccc2[nH]1)C1CC1    ZINC001217964748
C=C[C@H](C)Oc1ccc2[nH]c(C)cc2c1    ZINC001228451259
C=C[C@@H](CC)Oc1cc2ccccc2[nH]1    ZINC001218290091
C=CCCCOc1ccc2[nH]ccc2c1    ZINC000156635125
C=C[C@@H](C)Oc1ccc2cc(C)[nH]c2c1    ZINC001229825409
C=C[C@@H](CC)Oc1ccc2cc[nH]c2c1    ZINC001225656123
c1cc2ccc(C[C@@H]3CCCO3)cc2[nH]1    ZINC001250101298
CCC(=O)Cc1ccc2[nH]c(C)cc2c1    ZINC001249923457
c1c2ccccc2[nH]c1OC1CCCC1    ZINC001218290045
c1cc2cc(OCC3CCC3)ccc2[nH]1    ZINC000156638187
CC(C)(O)/C=C/c1ccc2cc[nH]c2c1    ZINC001239151433
C[C@H](Oc1ccc2[nH]ccc2c1)C1CC1    ZINC001225268414
C=C[C@@H](CC)Oc1ccc2[nH]ccc2c1    ZINC001225269763
c1c2ccccc2[nH]c1C[C@H]1CCCO1    ZINC001250104852
C[C@H](Oc1cc2ccccc2[nH]1)C1CC1    ZINC001217964750
C=C[C@H](CC)Oc1cc2ccccc2[nH]1    ZINC001218290090
CC(C)(O)/C=C/c1ccc2[nH]ccc2c1    ZINC001250596983
c1cc2ccc(C3CCOCC3)cc2[nH]1    ZINC000002526998
c1cc2cc(OC3CCCC3)ccc2[nH]1    ZINC000156638345
C=CC[C@@H](C)Oc1ccc2[nH]ccc2c1    ZINC000715735495
c1cc2cc(C3CCOCC3)ccc2[nH]1    ZINC000002526989
C=C[C@H](CC)Oc1ccc2cc[nH]c2c1    ZINC001225656122
COc1ccc2[nH]c(CC3CC3)cc2c1    ZINC001250038257
C=C(C)Cc1cc2cc(OC)ccc2[nH]1    ZINC001250246725
c1cc2cc(C[C@H]3CCCO3)ccc2[nH]1    ZINC001250100835
C/C=C(\C)c1cc2[nH]ccc2cc1OC    ZINC001242759294
c1cc2cc(OCCC3CC3)ccc2[nH]1    ZINC000163165742
C=C[C@@H](C)Oc1ccc2[nH]c(C)cc2c1    ZINC001228451262
c1c2ccccc2[nH]c1C[C@@H]1CCCO1    ZINC001250104854
c1c2ccccc2[nH]c1N1CCNCC1    ZINC000082913026
CCCNN=Cc1ccc2cc[nH]c2c1    ZINC000863079986
c1cc2cc(N3CCNCC3)ccc2[nH]1    ZINC000066055240
CCCNN=Cc1ccc2[nH]ccc2c1    ZINC000811638146
N[C@H]1CCN(c2ccc3[nH]ccc3c2)C1    ZINC000076638249
CCCNN=Cc1cc2ccccc2[nH]1    ZINC000788426303
N[C@@H]1CCN(c2ccc3[nH]ccc3c2)C1    ZINC000076638251
Cc1cc2cc(CC(C)(C)C)ccc2[nH]1    ZINC001249927639
CCc1ccc2[nH]c(C(C)(C)C)cc2c1    ZINC000001518153
Cc1ccc2[nH]c(CC(C)(C)C)cc2c1    ZINC001249925523
Fc1cc2cc[nH]c2cc1-c1cnoc1    ZINC001239177006
Fc1cc2[nH]ccc2cc1-c1cnoc1    ZINC001239183302
Cc1cc2cc(CN=C=S)ccc2[nH]1    ZINC000026422317
c1cc2cc(C3=NCCS3)ccc2[nH]1    ZINC000584904518
c1cc2ccc(C3=NCCS3)cc2[nH]1    ZINC000584904530
CC(=O)C(=O)Nc1ccc2[nH]ccc2c1    ZINC001142693896
CC(=O)O/N=C/c1ccc2cc[nH]c2c1    ZINC000019894159
N#CCCCc1cc2ccc(F)cc2[nH]1    ZINC001250061851
NC(=O)NN=Cc1ccc2[nH]ccc2c1    ZINC000811628635
Fc1cc2[nH]ccc2cc1C1=CCNC1    ZINC001243110097
NC(=O)NN=Cc1cc2ccccc2[nH]1    ZINC000384182034
N#CCCCc1cc2cc(F)ccc2[nH]1    ZINC001250061854
Fc1cc2cc[nH]c2cc1C1=CCNC1    ZINC001243109058
CC(C)NC(=O)c1ccc2cc[nH]c2c1    ZINC000032477104
CC(=O)NCc1ccc2[nH]c(C)cc2c1    ZINC000000429810
CC(=O)N(C)Cc1cc2ccccc2[nH]1    ZINC001323631984
CCC(=O)N(C)c1ccc2cc[nH]c2c1    ZINC000280482526
CC(C)ON=Cc1ccc2cc[nH]c2c1    ZINC000863116557
CCN(C)C(=O)c1ccc2[nH]ccc2c1    ZINC000082563414
CNC(=O)CCc1ccc2[nH]ccc2c1    ZINC000335827710
CCCNC(=O)c1cc2ccccc2[nH]1    ZINC000020904065
C=C[C@H](O)CNc1ccc2cc[nH]c2c1    ZINC001253589222
CCC(=O)Nc1ccc2cc(C)[nH]c2c1    ZINC001142719934
CCCON=Cc1ccc2[nH]ccc2c1    ZINC000842551488
CN(C)C(=O)Cc1cc2ccccc2[nH]1    ZINC000238305197
Cc1ccc2cc(C(=O)N(C)C)[nH]c2c1    ZINC000078885833
CCNC(=O)Cc1ccc2cc[nH]c2c1    ZINC000096641799
CCCC(=O)Nc1ccc2[nH]ccc2c1    ZINC000074842161
CC(=O)NCCc1ccc2[nH]ccc2c1    ZINC000170279828
CC(C)C(=O)Nc1ccc2[nH]ccc2c1    ZINC000074842163
c1c2ccccc2[nH]c1O[C@H]1CCNC1    ZINC001218177150
c1c2ccccc2[nH]c1CN1CCCO1    ZINC001137313580
CCCNC(=O)c1ccc2[nH]ccc2c1    ZINC000060249951
CC(C)ON=Cc1ccc2[nH]ccc2c1    ZINC000834999424
c1c2ccccc2[nH]c1N1CCOCC1    ZINC000140006903
CC(C)NC(=O)c1ccc2[nH]ccc2c1    ZINC000074715557
c1cc2cc(NCC3COC3)ccc2[nH]1    ZINC001161947663
c1c2ccccc2[nH]c1O[C@@H]1CCNC1    ZINC001218038429
C=C[C@@H](O)CNc1cc2ccccc2[nH]1    ZINC001253571163
C=C[C@@H](CO)Nc1ccc2[nH]ccc2c1    ZINC001169781138
CCC(=O)Nc1ccc2[nH]c(C)cc2c1    ZINC000001501170
CN(C)C(=O)Cc1ccc2cc[nH]c2c1    ZINC000147547259
c1cc2ccc(O[C@H]3CCNC3)cc2[nH]1    ZINC000214362754
CCN(C(C)=O)c1ccc2[nH]ccc2c1    ZINC000276609507
CC(=O)NCCc1cc2ccccc2[nH]1    ZINC000013781140
CN(C)C(=O)Cc1ccc2[nH]ccc2c1    ZINC000170041083
Cc1ccc2[nH]c(C(=O)N(C)C)cc2c1    ZINC000004702656
CC(C)c1ccc2cc(C(N)=O)[nH]c2c1    ZINC000045287081
CCC(=O)Nc1cc2[nH]ccc2cc1C    ZINC000335709707
CCNC(=O)c1cc2ccc(C)cc2[nH]1    ZINC000248337520
CC(=O)NCCc1ccc2cc[nH]c2c1    ZINC000096791170
CNC(=O)Cc1ccc2[nH]c(C)cc2c1    ZINC001250113561
C[C@H]1NC[C@H]1Oc1cc2ccccc2[nH]1    ZINC001218382536
OC1CN(Cc2ccc3[nH]ccc3c2)C1    ZINC001205562885
Cc1cc2cc(C(=O)N(C)C)ccc2[nH]1    ZINC001156534788
C[C@@H]1NC[C@H]1Oc1cc2ccccc2[nH]1    ZINC001218382519
CC(=O)CNc1ccc2[nH]c(C)cc2c1    ZINC001167629877
c1cc2cc(O[C@H]3CCNC3)ccc2[nH]1    ZINC000214362898
CCCON=Cc1cc2ccccc2[nH]1    ZINC000842555635
C[C@@H]1NC[C@@H]1Oc1cc2ccccc2[nH]1    ZINC001218382534
OC1CN(Cc2ccc3cc[nH]c3c2)C1    ZINC000074210086
CCNC(=O)c1cc2cc(C)ccc2[nH]1    ZINC000044006986
c1cc2ccc(CN3CCCO3)cc2[nH]1    ZINC001209507336
CCN(C)C(=O)c1cc2ccccc2[nH]1    ZINC000035208252
CCNC(=O)Cc1ccc2[nH]ccc2c1    ZINC000096641800
C=C[C@@H](O)CNc1ccc2cc[nH]c2c1    ZINC001253589221
CC(C)NC(=O)c1cc2ccccc2[nH]1    ZINC000012946715
c1cc2cc(CN3CCCO3)ccc2[nH]1    ZINC001205563780
C[C@H]1NC[C@@H]1Oc1cc2ccccc2[nH]1    ZINC001218382530
CCNC(=O)Cc1cc2ccccc2[nH]1    ZINC001250138519
CCCNC(=O)c1ccc2cc[nH]c2c1    ZINC000032480984
CCCON=Cc1ccc2cc[nH]c2c1    ZINC000863123412
CNC(=O)Cc1cc2cc(C)ccc2[nH]1    ZINC001250115005
C=C[C@H](O)CNc1ccc2[nH]ccc2c1    ZINC001253564381
C=C[C@H](O)CNc1cc2ccccc2[nH]1    ZINC001253571161
CN1CC(Oc2cc3ccccc3[nH]2)C1    ZINC001230740272
OC1CN(Cc2cc3ccccc3[nH]2)C1    ZINC001137313787
CN1CC(Oc2ccc3cc[nH]c3c2)C1    ZINC001225655588
CC(C)ON=Cc1cc2ccccc2[nH]1    ZINC000835003742
C=C[C@@H](O)CNc1ccc2[nH]ccc2c1    ZINC001253564380
CCN(C)C(=O)c1ccc2cc[nH]c2c1    ZINC000070162361
c1cc2cc(N3CCOCC3)ccc2[nH]1    ZINC000026894295
CN1CC(Oc2ccc3[nH]ccc3c2)C1    ZINC001225267334
CCC(=O)NCc1cc2ccccc2[nH]1    ZINC000021993568
Cc1cc2cc(CNC(=N)N)ccc2[nH]1    ZINC000348964711
N=C(N)NCCc1ccc2[nH]ccc2c1    ZINC000443028078
NC(N)=NCCc1cc2ccccc2[nH]1    ZINC000216047436
CNC(=N)NCc1cc2ccccc2[nH]1    ZINC000849015362
Cc1cc2cc(CNC(C)C)ccc2[nH]1    ZINC000259087764
CN(C)CCCc1ccc2cc[nH]c2c1    ZINC000396146353
CCCN(C)Cc1ccc2cc[nH]c2c1    ZINC000529520740
CCCN(CC)c1ccc2[nH]ccc2c1    ZINC000224285413
CC[C@H](C)NCc1ccc2[nH]ccc2c1    ZINC000082564916
CN(C)CCCc1cc2ccccc2[nH]1    ZINC001250164220
CC(C)CNCc1ccc2[nH]ccc2c1    ZINC000015424163
CC[C@H](C)NCc1cc2ccccc2[nH]1    ZINC000050289418
CC(C)N(C)Cc1cc2ccccc2[nH]1    ZINC000674505478
CCCCNCc1cc2ccccc2[nH]1    ZINC000050289404
CCCN(C)Cc1ccc2[nH]ccc2c1    ZINC000628129583
CCCCNc1ccc2[nH]c(C)cc2c1    ZINC001162204979
CCCCN(C)c1ccc2cc[nH]c2c1    ZINC000470999553
Cc1cc2cc(CCN(C)C)ccc2[nH]1    ZINC001250160024
CC(C)CNCc1ccc2cc[nH]c2c1    ZINC000082564909
CC[C@@H](C)NCc1ccc2cc[nH]c2c1    ZINC000082564917
CC[C@@H](C)NCc1ccc2[nH]ccc2c1    ZINC000082564915
CC(C)(C)NCc1ccc2cc[nH]c2c1    ZINC000082564908
CC(C)(C)CNc1ccc2[nH]ccc2c1    ZINC000041051166
CC[C@H](C)NCc1ccc2cc[nH]c2c1    ZINC000082564918
CC(C)NCCc1ccc2[nH]ccc2c1    ZINC000282347777
CCCN[C@H](C)c1cc2ccccc2[nH]1    ZINC000083723328
CC(C)CN(C)c1ccc2cc[nH]c2c1    ZINC000348314174
CCCN[C@@H](C)c1cc2ccccc2[nH]1    ZINC000083723325
CCN(CC)Cc1ccc2[nH]ccc2c1    ZINC000682549376
Cc1cc2cc(NCC(C)C)ccc2[nH]1    ZINC001161651231
CC[C@@H](C)Nc1ccc2[nH]c(C)cc2c1    ZINC001168003297
CCCCNCc1ccc2cc[nH]c2c1    ZINC000082564910
Cc1ccc2[nH]c(CCN(C)C)cc2c1    ZINC000527391643
CCN(CC)Cc1cc2ccccc2[nH]1    ZINC000022057950
CCCN(C)Cc1cc2ccccc2[nH]1    ZINC000674505142
CC(C)(C)NCc1cc2ccccc2[nH]1    ZINC000050289401
CC[C@@H](C)NCc1cc2ccccc2[nH]1    ZINC000050289415
CC[C@H](C)Nc1ccc2[nH]c(C)cc2c1    ZINC001168003298
CCC(C)(C)c1cc2cc(N)ccc2[nH]1    ZINC000725254498
CCN(C)Cc1cc2cc(C)ccc2[nH]1    ZINC001138419374
CCCCNCc1ccc2[nH]ccc2c1    ZINC000015424159
CC(C)N(C)Cc1ccc2[nH]ccc2c1    ZINC000628119122
CC(C)(C)NCc1ccc2[nH]ccc2c1    ZINC000082564907
CCN(CC)Cc1ccc2cc[nH]c2c1    ZINC000529515448
CC(C)CNCc1cc2ccccc2[nH]1    ZINC000050289402
CN(C)CCCc1ccc2[nH]ccc2c1    ZINC000140478204
CC(C)N(C)Cc1ccc2cc[nH]c2c1    ZINC000529517288
Fc1ccc2[nH]c(C(F)(F)F)cc2c1    ZINC000076638616
COC(=O)c1cc2cc(C=O)ccc2[nH]1    ZINC000089203494
CC(=O)c1ccc2[nH]c(C(=O)O)cc2c1    ZINC000014985707
COC(=O)c1ccc2[nH]c(C=O)cc2c1    ZINC000038212738
CC(=O)c1ccc2cc(C(=O)O)[nH]c2c1    ZINC000039341723
NC(=O)C(=O)Nc1ccc2cc[nH]c2c1    ZINC000032102810
N=CNC(=O)c1cc2cc(O)ccc2[nH]1    ZINC001149507709
NC(=O)C(=O)Nc1ccc2[nH]ccc2c1    ZINC000342046212
C#C[C@@H](C)Oc1cc2cc[nH]c2cc1F    ZINC001228885138
Fc1cc2cc[nH]c2cc1C1=CCOC1    ZINC001239481521
C#C[C@H](C)Oc1cc2cc[nH]c2cc1F    ZINC001228885139
Fc1cc2[nH]ccc2cc1C1=CCOC1    ZINC001239488785
c1cc2ccc(OC[C@@H]3CCO3)cc2[nH]1    ZINC001225656059
CC(C)OC(=O)c1ccc2cc[nH]c2c1    ZINC000046467652
CC(C)c1ccc2cc(C(=O)O)[nH]c2c1    ZINC000003748675
OC1CC(Oc2ccc3cc[nH]c3c2)C1    ZINC001218256047
COC(=O)Cc1cc2cc(C)ccc2[nH]1    ZINC000527392250
CCCOC(=O)c1ccc2[nH]ccc2c1    ZINC000089208808
COC(=O)[C@@H](C)c1cc2ccccc2[nH]1    ZINC000001869963
CC(=O)[C@@H](C)Oc1cc2ccccc2[nH]1    ZINC001230744435
OC1CC(Oc2cc3ccccc3[nH]2)C1    ZINC001218256108
CCc1cc2cc(C(=O)OC)ccc2[nH]1    ZINC000144802383
c1cc2cc(OC[C@H]3CCO3)ccc2[nH]1    ZINC001225269605
CCCOC(=O)c1cc2ccccc2[nH]1    ZINC000032668029
CCOC(=O)Cc1cc2ccccc2[nH]1    ZINC000022001082
CCCOC(=O)c1ccc2cc[nH]c2c1    ZINC000046467541
c1c2ccccc2[nH]c1O[C@@H]1CCOC1    ZINC001230741024
c1cc2ccc(OC[C@H]3CCO3)cc2[nH]1    ZINC001225656058
CC(C)OC(=O)c1ccc2[nH]ccc2c1    ZINC000113428185
c1c2ccccc2[nH]c1OC[C@@H]1CCO1    ZINC001230741041
CCC(=O)OCc1ccc2[nH]ccc2c1    ZINC000873554143
O[C@H]1C[C@H](Oc2ccc3[nH]ccc3c2)C1    ZINC001218360138
CC(C)c1ccc2[nH]c(C(=O)O)cc2c1    ZINC000003748658
CCOC(=O)Cc1ccc2cc[nH]c2c1    ZINC000142195421
COC(=O)CCc1ccc2cc[nH]c2c1    ZINC000205660551
Cc1cc2cc(OC3COC3)ccc2[nH]1    ZINC001228450293
CC(=O)[C@H](C)Oc1cc2ccccc2[nH]1    ZINC001230744436
CC(=O)[C@@H](C)Oc1ccc2[nH]ccc2c1    ZINC001225270705
C=C[C@H](C)Oc1cc2[nH]ccc2cc1O    ZINC001228030745
CCc1ccc2cc(C(=O)OC)[nH]c2c1    ZINC000004235043
O[C@H]1C[C@H](Oc2ccc3cc[nH]c3c2)C1    ZINC001218361544
c1c2ccccc2[nH]c1OC[C@H]1CCO1    ZINC001230741042
CCOC(=O)c1ccc2[nH]c(C)cc2c1    ZINC000037625215
CCOC(=O)c1cc2cc(C)ccc2[nH]1    ZINC000000129029
CCc1cc2ccc(C(=O)OC)cc2[nH]1    ZINC000096321318
OC1CC(Oc2ccc3[nH]ccc3c2)C1    ZINC001218255493
CCOC(=O)Cc1ccc2[nH]ccc2c1    ZINC000204686367
c1cc2cc(OC[C@@H]3CCO3)ccc2[nH]1    ZINC001225269606
Oc1cc2cc[nH]c2cc1OC1CCC1    ZINC001228030924
CC(C)OC(=O)c1cc2ccccc2[nH]1    ZINC000001016262
O[C@H]1C[C@H](Oc2cc3ccccc3[nH]2)C1    ZINC001218361933
CC(=O)[C@H](C)Oc1ccc2cc[nH]c2c1    ZINC001225655148
CC(=O)[C@@H](C)Oc1ccc2cc[nH]c2c1    ZINC001225655147
O[C@H]1C[C@@H](Oc2ccc3cc[nH]c3c2)C1    ZINC001218413975
COC(=O)CCc1cc2ccccc2[nH]1    ZINC000136827451
CCOC(=O)c1cc2ccc(C)cc2[nH]1    ZINC000026894263
c1cc2cc(O[C@@H]3CCOC3)ccc2[nH]1    ZINC000163169028
COC(=O)[C@H](C)c1cc2ccccc2[nH]1    ZINC000002041544
Cc1cc2ccc(OC3COC3)cc2[nH]1    ZINC001229826870
CC(=O)[C@H](C)Oc1ccc2[nH]ccc2c1    ZINC001225270706
C=C[C@@H](C)Oc1cc2[nH]ccc2cc1O    ZINC001228030744
c1cc2ccc(O[C@@H]3CCOC3)cc2[nH]1    ZINC000145617145
COC(=O)Cc1ccc2[nH]c(C)cc2c1    ZINC000259131808
COC(=O)CCc1ccc2[nH]ccc2c1    ZINC000182711296
CNC(=O)NCc1cc2ccccc2[nH]1    ZINC000058478832
CNC(=O)N(C)c1ccc2cc[nH]c2c1    ZINC000334539880
OCCNN=Cc1ccc2[nH]ccc2c1    ZINC000814942797
NC(=O)CCNc1ccc2[nH]ccc2c1    ZINC001168957203
NCCNC(=O)c1cc2ccccc2[nH]1    ZINC000004722173
NC(=O)NCCc1ccc2[nH]ccc2c1    ZINC000336167355
Fc1ccc2[nH]c(C3CCCC3)cc2c1    ZINC000001518245
CC(C)=CCc1cc2cc(F)ccc2[nH]1    ZINC001249951190
CCC/C=C/c1cc2cc[nH]c2cc1F    ZINC001242254237
Cc1ccc2[nH]c(C(=O)N(C)N)cc2c1    ZINC001574159910
C[C@@H](N)C(=O)Nc1ccc2[nH]ccc2c1    ZINC000040809783
C[C@@H](Nc1ccc2[nH]ccc2c1)C(N)=O    ZINC000183073991
CNC(=O)Nc1ccc2[nH]c(C)cc2c1    ZINC000120469842
OCCNN=Cc1cc2ccccc2[nH]1    ZINC000814943585
CN(Cc1cc2ccccc2[nH]1)C(N)=O    ZINC001318988263
C[C@H](Nc1ccc2[nH]ccc2c1)C(N)=O    ZINC000183073974
NNC(=O)CCc1cc2ccccc2[nH]1    ZINC000000036651
NCCNC(=O)c1ccc2cc[nH]c2c1    ZINC000082564899
Fc1ccc2[nH]c(CC3CCC3)cc2c1    ZINC001250141267
CCC/C=C/c1cc2[nH]ccc2cc1F    ZINC001242254122
CC(C)=CCc1cc2ccc(F)cc2[nH]1    ZINC001249951427
CCNC(=O)Nc1ccc2[nH]ccc2c1    ZINC000076483615
Cc1cc2cc(CNC(N)=O)ccc2[nH]1    ZINC000334433203
C[C@@H](N)C(=O)Nc1ccc2cc[nH]c2c1    ZINC001218941624
Cc1cc2cc(NC(=O)CN)ccc2[nH]1    ZINC000083958084
Cc1cc2cc(NCC(N)=O)ccc2[nH]1    ZINC001161846037
CNC(=O)NCc1ccc2[nH]ccc2c1    ZINC000213418287
CCNNC(=O)c1cc2ccccc2[nH]1    ZINC000002028230
NC(=O)NCCc1cc2ccccc2[nH]1    ZINC000135086457
CNC(=O)Nc1cc2[nH]ccc2cc1C    ZINC000336183916
Fc1ccc2cc(CC3CCC3)[nH]c2c1    ZINC001250142001
Fc1ccc2cc(C3CCCC3)[nH]c2c1    ZINC000083985061
CC[C@H](C)COc1ccc2[nH]ccc2c1    ZINC000163161711
CC(C)[C@H](C)Oc1ccc2cc[nH]c2c1    ZINC001225656023
CCCCc1cc2cc(OC)ccc2[nH]1    ZINC000034451167
CC(C)[C@@H](C)Oc1ccc2cc[nH]c2c1    ZINC001225654141
CC(C)[C@@H](C)Oc1ccc2[nH]ccc2c1    ZINC000319562850
CCC[C@@H](C)Oc1ccc2[nH]ccc2c1    ZINC000233283500
COc1ccc2[nH]c(CC(C)C)cc2c1    ZINC000039118063
COC(C)(C)Cc1cc2ccccc2[nH]1    ZINC001250350772
COCCCc1ccc2[nH]c(C)cc2c1    ZINC001250302965
CC[C@@H](C)Oc1ccc2[nH]c(C)cc2c1    ZINC001228450446
CC(C)[C@H](C)Oc1cc2ccccc2[nH]1    ZINC001218292133
CC(C)[C@@H](C)Oc1cc2ccccc2[nH]1    ZINC001218292139
CC(C)CCOc1ccc2[nH]ccc2c1    ZINC000034180630
CC[C@@H](C)COc1ccc2[nH]ccc2c1    ZINC000163161552
CC(C)OCCc1cc2ccccc2[nH]1    ZINC001250411476
CC[C@@H](C)Oc1ccc2cc(C)[nH]c2c1    ZINC001229827162
CCC(CC)Oc1cc2ccccc2[nH]1    ZINC001218214621
CC(C)OCCc1ccc2cc[nH]c2c1    ZINC001250403457
CC(C)[C@H](C)Oc1ccc2[nH]ccc2c1    ZINC000319562848
CCC[C@H](C)Oc1ccc2[nH]ccc2c1    ZINC000233344072
COC(C)(C)Cc1ccc2cc[nH]c2c1    ZINC001250350617
CC[C@@H](C)c1cc2cc(OC)ccc2[nH]1    ZINC000149207450
CC[C@H](C)c1cc2cc(OC)ccc2[nH]1    ZINC000149207637
CCC[C@H](C)Oc1ccc2cc[nH]c2c1    ZINC001225654464
CCC(CC)Oc1ccc2cc[nH]c2c1    ZINC001225655099
CCCCCOc1ccc2[nH]ccc2c1    ZINC000158293298
CCOCCc1ccc2[nH]c(C)cc2c1    ZINC001249943126
CCOCCc1cc2cc(C)ccc2[nH]1    ZINC001249945306
CC[C@H](C)Oc1ccc2cc(C)[nH]c2c1    ZINC001229827159
CC[C@H](C)Oc1ccc2[nH]c(C)cc2c1    ZINC001228450445
CCC[C@@H](C)Oc1cc2ccccc2[nH]1    ZINC001218215095
CCC(CC)Oc1ccc2[nH]ccc2c1    ZINC000163171998
COCCCc1cc2cc(C)ccc2[nH]1    ZINC001250304881
COC(C)(C)Cc1ccc2[nH]ccc2c1    ZINC001250351218
CCC[C@@H](C)Oc1ccc2cc[nH]c2c1    ZINC001225656446
CCC[C@H](C)Oc1cc2ccccc2[nH]1    ZINC001218215094
CC(C)OCCc1ccc2[nH]ccc2c1    ZINC001250404528
C[C@@H](N)CCNc1ccc2[nH]ccc2c1    ZINC001170889588
CNCCNc1ccc2[nH]c(C)cc2c1    ZINC001167724985
CN(C)CCNc1ccc2[nH]ccc2c1    ZINC000082711027
CC(C)(N)CNc1ccc2[nH]ccc2c1    ZINC000393766538
O=C(O)C(=O)Nc1ccc2[nH]ccc2c1    ZINC000083957791
C=C(F)C(=O)Nc1ccc2[nH]ccc2c1    ZINC001180111329
c1cc2cc(NC3CSC3)ccc2[nH]1    ZINC000075129836
O=C(CO)NCc1cc2ccccc2[nH]1    ZINC000305685570
CNC(=O)COc1ccc2[nH]ccc2c1    ZINC000163161231
C[C@H](Nc1ccc2[nH]ccc2c1)C(=O)O    ZINC000082711087
O=C(O)NCCc1cc2ccccc2[nH]1    ZINC000146044851
N[C@@H](Cc1cc2ccccc2[nH]1)C(=O)O    ZINC000013508328
CON(C)C(=O)c1cc2ccccc2[nH]1    ZINC000038235439
N[C@@H](CC(=O)O)c1cc2ccccc2[nH]1    ZINC000071195828
CCOC(=O)c1cc2cc[nH]c2cc1N    ZINC000034415306
O=C(NCCO)c1ccc2cc[nH]c2c1    ZINC000070162217
COC(=O)CNc1ccc2[nH]ccc2c1    ZINC000082711056
CNC(=O)c1cc2ccc(OC)cc2[nH]1    ZINC000048464844
CCONC(=O)c1cc2ccccc2[nH]1    ZINC000069645299
Cc1cc2cc[nH]c2cc1NC(=O)CO    ZINC000335726395
COCC(=O)Nc1ccc2[nH]ccc2c1    ZINC000078594227
C[C@@H](Nc1ccc2[nH]ccc2c1)C(=O)O    ZINC000082711088
O=C(CCO)Nc1ccc2[nH]ccc2c1    ZINC001179572164
COC(=O)N(C)c1ccc2cc[nH]c2c1    ZINC000792573802
CCOc1ccc2cc(C(N)=O)[nH]c2c1    ZINC000048671939
CCOC(=O)c1cc2ccc(N)cc2[nH]1    ZINC000032919015
CCONC(=O)c1ccc2[nH]ccc2c1    ZINC000082563432
COC(=O)NCc1cc2ccccc2[nH]1    ZINC000225225121
CCONC(=O)c1ccc2cc[nH]c2c1    ZINC000033226730
CN(C)C(=O)c1cc2cc(O)ccc2[nH]1    ZINC001149495625
O=C(CCc1ccc2[nH]ccc2c1)NO    ZINC000782173680
C[C@H](O)C(=O)Nc1ccc2[nH]ccc2c1    ZINC000305735000
CCOc1ccc2[nH]c(C(N)=O)cc2c1    ZINC000008325051
N[C@H](CC(=O)O)c1cc2ccccc2[nH]1    ZINC000071195827
CN(C(=O)CO)c1ccc2cc[nH]c2c1    ZINC000336290079
CCOC(=O)c1cc2cc(N)ccc2[nH]1    ZINC000014984978
O=C(NCCO)c1ccc2[nH]ccc2c1    ZINC000082271177
O=C(NCCO)c1cc2ccccc2[nH]1    ZINC000013956836
C[C@@H](O)C(=O)Nc1ccc2[nH]ccc2c1    ZINC000305734999
Cc1cc2cc(NC(=O)CO)ccc2[nH]1    ZINC000107145635
COc1ccc2[nH]c(CC(N)=O)cc2c1    ZINC000201187863
CONC(=O)c1cc2ccc(C)cc2[nH]1    ZINC000025827385
CONC(=O)c1cc2cc(C)ccc2[nH]1    ZINC000025827347
CON(C)C(=O)c1ccc2[nH]ccc2c1    ZINC000082563406
COc1ccc2[nH]c(NC(C)=O)cc2c1    ZINC000683358642
CN(C)c1ccc2cc(C(=O)O)[nH]c2c1    ZINC000003748714
CON(C)C(=O)c1ccc2cc[nH]c2c1    ZINC000001496102
FC1CC(Nc2ccc3[nH]ccc3c2)C1    ZINC001162209428
FC1CN(Cc2cc3ccccc3[nH]2)C1    ZINC000684025105
Fc1ccc2cc(CNC3CC3)[nH]c2c1    ZINC000213294922
FC1CN(Cc2ccc3[nH]ccc3c2)C1    ZINC000628237496
FC1CN(Cc2ccc3cc[nH]c3c2)C1    ZINC000529541893
CC[C@@H](O)CNc1ccc2cc[nH]c2c1    ZINC001251784842
C[C@H](CO)NCc1ccc2[nH]ccc2c1    ZINC000161944993
C[C@H](NCCO)c1cc2ccccc2[nH]1    ZINC000924570157
COCCNCc1ccc2cc[nH]c2c1    ZINC000040457326
CN(CCO)Cc1ccc2cc[nH]c2c1    ZINC000162880995
CC(C)(O)CNc1ccc2[nH]ccc2c1    ZINC000107145857
CO[C@@H](C)CNc1ccc2[nH]ccc2c1    ZINC000386080696
CC(C)(O)CNc1cc2ccccc2[nH]1    ZINC000107145847
C[C@@H](O)CNCc1cc2ccccc2[nH]1    ZINC000389648486
C[C@H](O)CNCc1ccc2[nH]ccc2c1    ZINC000083344209
C[C@@H](CO)NCc1ccc2cc[nH]c2c1    ZINC000161951975
C[C@@H](CO)NCc1ccc2[nH]ccc2c1    ZINC000161944883
CC[C@@H](O)CNc1cc2ccccc2[nH]1    ZINC001251758923
C[C@@H](O)CNCc1ccc2[nH]ccc2c1    ZINC000083344210
COCCNCc1cc2ccccc2[nH]1    ZINC000053292964
C[C@H](CO)NCc1ccc2cc[nH]c2c1    ZINC000161952081
C[C@@H](CO)NCc1cc2ccccc2[nH]1    ZINC000161958560
OCCCNCc1ccc2[nH]ccc2c1    ZINC000083344214
Cc1cc2cc(NC[C@H](C)O)ccc2[nH]1    ZINC000578187614
COCCNCc1ccc2[nH]ccc2c1    ZINC000015424206
C[C@@H](NCCO)c1cc2ccccc2[nH]1    ZINC000924570156
Cc1cc2cc(NC[C@@H](C)O)ccc2[nH]1    ZINC000644682103
CCN(CCO)c1ccc2[nH]ccc2c1    ZINC000107857263
C[C@H](O)CNCc1ccc2cc[nH]c2c1    ZINC000083344211
OCCCNCc1cc2ccccc2[nH]1    ZINC000163268854
CN(CCO)Cc1cc2ccccc2[nH]1    ZINC000157806494
CN(CCO)Cc1ccc2[nH]ccc2c1    ZINC000162883980
C[C@H](O)CNCc1cc2ccccc2[nH]1    ZINC000309083935
Cc1cc2ccc(NC[C@H](C)O)cc2[nH]1    ZINC001251967716
CC(C)(O)CNc1ccc2cc[nH]c2c1    ZINC001252359320
CCCNc1cc2[nH]ccc2cc1OC    ZINC001168131736
C[C@H](CO)NCc1cc2ccccc2[nH]1    ZINC000161958685
OCCCNCc1ccc2cc[nH]c2c1    ZINC000083344215
C[C@@H](O)CNCc1ccc2cc[nH]c2c1    ZINC000083344212
CC[C@@H](O)CNc1ccc2[nH]ccc2c1    ZINC001251751356
O=C(O)c1cc2cc(C(=O)O)ccc2[nH]1    ZINC000002582702
O=C(O)c1cc2cc3c(cc2[nH]1)OCO3    ZINC000000489320
O=C(O)c1cc2ccc(C(=O)O)cc2[nH]1    ZINC000002384034
COC(=O)c1cc2[nH]ccc2cc1OC    ZINC000199823733
C[C@H](O)C(=O)Oc1cc2ccccc2[nH]1    ZINC001230739241
Oc1cc2cc[nH]c2cc1OC1COC1    ZINC001228030067
O=C(OCCO)c1ccc2[nH]ccc2c1    ZINC000730855412
O=C(OCCO)c1ccc2cc[nH]c2c1    ZINC000046468442
CCOC(=O)c1cc2ccc(O)cc2[nH]1    ZINC000095626983
COC(=O)c1cc2ccc(OC)cc2[nH]1    ZINC000000056809
COC(=O)c1cc2cc[nH]c2cc1OC    ZINC000085210702
O=C(OCCO)c1cc2ccccc2[nH]1    ZINC000238709063
CCOC(=O)c1cc2cc(O)ccc2[nH]1    ZINC000002146776
CCOc1ccc2cc(C(=O)O)[nH]c2c1    ZINC000002582705
C[C@H](O)C(=O)Oc1ccc2[nH]ccc2c1    ZINC001225269410
CCOc1ccc2[nH]c(C(=O)O)cc2c1    ZINC000000790608
COC(=O)c1cc2cc(OC)ccc2[nH]1    ZINC000000083618
C[C@H](O)C(=O)Oc1ccc2cc[nH]c2c1    ZINC001225654964
COc1ccc2[nH]c(C(=O)NN)cc2c1    ZINC000008494120
CCC(=O)Cc1cc2ccc(F)cc2[nH]1    ZINC001249921904
CCSCCc1ccc2[nH]ccc2c1    ZINC001250019904
CCC(=O)Cc1cc2cc(F)ccc2[nH]1    ZINC001249921910
Fc1cc2[nH]ccc2cc1OC1CCC1    ZINC001228885128
CCSCCc1cc2ccccc2[nH]1    ZINC001250021650
C=C[C@H](C)Oc1cc2cc[nH]c2cc1F    ZINC001228884048
C=C[C@@H](C)Oc1cc2cc[nH]c2cc1F    ZINC001228884047
CCSCCc1ccc2cc[nH]c2c1    ZINC001250020979
COC[C@H](C)Oc1cc2ccccc2[nH]1    ZINC001230740483
CO[C@H](C)COc1cc2ccccc2[nH]1    ZINC001230744406
CO[C@@H](C)COc1ccc2[nH]ccc2c1    ZINC000227956951
COCCOCc1ccc2cc[nH]c2c1    ZINC001250000445
COC[C@H](C)Oc1ccc2[nH]ccc2c1    ZINC000163167111
COCCOCc1ccc2[nH]ccc2c1    ZINC001250001352
COCCOCc1cc2ccccc2[nH]1    ZINC001250002622
CO[C@H](C)COc1ccc2cc[nH]c2c1    ZINC000795230237
CC[C@H](C)Oc1cc2[nH]ccc2cc1O    ZINC001228029691
COC[C@H](C)Oc1ccc2cc[nH]c2c1    ZINC001225656578
CO[C@H](C)COc1ccc2[nH]ccc2c1    ZINC000227956959
COCCc1cc2cc(OC)ccc2[nH]1    ZINC001249939755
COCCCOc1ccc2[nH]ccc2c1    ZINC000156634842
CC[C@@H](C)Oc1cc2[nH]ccc2cc1O    ZINC001228029690
CCOCCOc1ccc2[nH]ccc2c1    ZINC000163168908
Cc1cc2cc(NOCCN)ccc2[nH]1    ZINC001164435469
Cc1cc2cc(CCCCF)ccc2[nH]1    ZINC001250263479
CC(C)(C)Cc1cc2ccc(F)cc2[nH]1    ZINC001249925734
Cc1ccc2[nH]c(CCCCF)cc2c1    ZINC001250264706
CC(C)(C)Cc1cc2cc(F)ccc2[nH]1    ZINC001249925624
CC(C)CCc1cc2ccc(F)cc2[nH]1    ZINC001249965276
CC(C)CCc1cc2cc(F)ccc2[nH]1    ZINC001249965472
O=C(O)c1cc2ccc([N+](=O)[O-])cc2[nH]1    ZINC000002582708
O=C(O)c1cc2cc([N+](=O)[O-])ccc2[nH]1    ZINC000001495011
COc1ccc2cc(C(=O)NO)[nH]c2c1    ZINC000746263873
CNC(=O)Cc1cc2ccc(F)cc2[nH]1    ZINC001250114539
SCCCNc1ccc2[nH]ccc2c1    ZINC001171004111
CNC(=O)Cc1cc2cc(F)ccc2[nH]1    ZINC001250114999
O=C(NCCF)c1cc2ccccc2[nH]1    ZINC000335912987
O=C(CCF)Nc1ccc2[nH]ccc2c1    ZINC001290613349
O=C(NCCF)c1ccc2cc[nH]c2c1    ZINC000308776707
O=C(NCCF)c1ccc2[nH]ccc2c1    ZINC000308776533
CN(C)C(=O)c1cc2cc(F)ccc2[nH]1    ZINC000012869789
CCNC(=O)c1cc2cc(F)ccc2[nH]1    ZINC000023028561
C[C@H](CON)Oc1ccc2[nH]ccc2c1    ZINC001225274087
OC[C@@H](O)CNc1ccc2cc[nH]c2c1    ZINC000147856406
C[C@H](CON)Oc1ccc2cc[nH]c2c1    ZINC001225653891
OC[C@@H](O)CNc1cc2ccccc2[nH]1    ZINC001252054824
C[C@@H](CON)Oc1cc2ccccc2[nH]1    ZINC001230744637
OC[C@H](O)CNc1ccc2[nH]ccc2c1    ZINC000382743252
C[C@@H](CON)Oc1ccc2cc[nH]c2c1    ZINC001225653892
C[C@@H](CON)Oc1ccc2[nH]ccc2c1    ZINC001225274089
C[C@H](CON)Oc1cc2ccccc2[nH]1    ZINC001230744636
OC[C@@H](O)CNc1ccc2[nH]ccc2c1    ZINC000382743251
C[C@H](CF)NCc1ccc2[nH]ccc2c1    ZINC000655773720
CN(CCF)Cc1ccc2cc[nH]c2c1    ZINC000862378770
CN(CCF)Cc1cc2ccccc2[nH]1    ZINC000759352697
CCN(CCF)c1ccc2[nH]ccc2c1    ZINC000349905613
CN(C)CCc1cc2cc(F)ccc2[nH]1    ZINC000527392446
CCN(C)Cc1cc2ccc(F)cc2[nH]1    ZINC000336568189
FCCCNCc1ccc2[nH]ccc2c1    ZINC000389399923
FCCCNCc1cc2ccccc2[nH]1    ZINC000380316127
CCCNCc1cc2ccc(F)cc2[nH]1    ZINC000309034811
FCCCNCc1ccc2cc[nH]c2c1    ZINC000389359528
C[C@H](CF)NCc1ccc2cc[nH]c2c1    ZINC000527711389
CC(C)NCc1cc2ccc(F)cc2[nH]1    ZINC000213361136
CN(C)CCc1cc2ccc(F)cc2[nH]1    ZINC000527401503
C[C@@H](CF)NCc1ccc2[nH]ccc2c1    ZINC000655773721
C[C@H](CF)NCc1cc2ccccc2[nH]1    ZINC000393726705
C[C@@H](NCCF)c1cc2ccccc2[nH]1    ZINC000926348833
C[C@H](NCCF)c1cc2ccccc2[nH]1    ZINC000926348834
CN(CCF)Cc1ccc2[nH]ccc2c1    ZINC000862378342
C[C@@H](CF)NCc1cc2ccccc2[nH]1    ZINC000389901988
C[C@@H](CF)NCc1ccc2cc[nH]c2c1    ZINC000527711390
CSc1ccc2cc(C(=O)O)[nH]c2c1    ZINC000003748670
O=C(OCCF)c1ccc2[nH]ccc2c1    ZINC000739317808
O=C(OCCF)c1ccc2cc[nH]c2c1    ZINC000739325279
COC(=O)Cc1cc2ccc(F)cc2[nH]1    ZINC000527402053
CC(=O)OCc1cc2cc(F)ccc2[nH]1    ZINC001348302927
C[C@H](CS)Oc1cc2ccccc2[nH]1    ZINC001230743999
CCOC(=O)c1cc2ccc(F)cc2[nH]1    ZINC000002384050
COC(=O)Cc1cc2cc(F)ccc2[nH]1    ZINC000527392917
O=C(OCCF)c1cc2ccccc2[nH]1    ZINC000739325580
C[C@H](CS)Oc1ccc2[nH]ccc2c1    ZINC001225272879
C[C@@H](CS)Oc1cc2ccccc2[nH]1    ZINC001230744000
c1cc2cc3c(cc2[nH]1)oc1ccccc13    ZINC000004023736
Fc1cc2[nH]ccc2cc1OC1COC1    ZINC001228882573
CCOC(=O)c1cc2cc(F)ccc2[nH]1    ZINC000000018736
C[C@H](CS)Oc1ccc2cc[nH]c2c1    ZINC001225653396
C[C@@H](CS)Oc1ccc2[nH]ccc2c1    ZINC001225272880
C[C@@H](CS)Oc1ccc2cc[nH]c2c1    ZINC001225653397
Cc1cc2[nH]ccc2cc1-c1ccccc1    ZINC000222005783
Cc1ccc(-c2ccc3cc[nH]c3c2)cc1    ZINC000201669452
Cc1cc2cc[nH]c2cc1-c1ccccc1    ZINC001239467814
Cc1cccc(-c2ccc3[nH]ccc3c2)c1    ZINC000016947273
c1cc2cc(Cc3ccccc3)ccc2[nH]1    ZINC000139214228
Cc1cc2cc(-c3ccccc3)ccc2[nH]1    ZINC000082594265
Cc1cccc(-c2cc3ccccc3[nH]2)c1    ZINC000001519023
c1c2ccccc2[nH]c1Cc1ccccc1    ZINC000037625176
c1cc2ccc(Cc3ccccc3)cc2[nH]1    ZINC000146578917
Cc1ccc(-c2ccc3[nH]ccc3c2)cc1    ZINC000016947251
Cc1ccc2[nH]c(-c3ccccc3)cc2c1    ZINC000000970380
Cc1ccccc1-c1ccc2cc[nH]c2c1    ZINC000149793320
Cc1ccc(-c2cc3ccccc3[nH]2)cc1    ZINC000001225147
Cc1cccc(-c2ccc3cc[nH]c3c2)c1    ZINC000166403352
Cc1cc2ccc(-c3ccccc3)cc2[nH]1    ZINC000089203482
Cc1ccccc1-c1ccc2[nH]ccc2c1    ZINC000016947354
Cc1ccccc1-c1cc2ccccc2[nH]1    ZINC000001519022
Cc1ccc2cc(-c3ccccc3)[nH]c2c1    ZINC000000970381
CCOCCc1cc2cc(F)ccc2[nH]1    ZINC001249945418
CCOCCc1cc2ccc(F)cc2[nH]1    ZINC001249945294
COCCCc1cc2cc(F)ccc2[nH]1    ZINC001250306176
C[C@H](F)CCOc1ccc2[nH]ccc2c1    ZINC000505560875
COCCCc1cc2ccc(F)cc2[nH]1    ZINC001250306197
CC[C@@H](C)Oc1cc2cc[nH]c2cc1F    ZINC001228884007
CC[C@@H](F)COc1ccc2[nH]ccc2c1    ZINC000441836976
CC[C@H](C)Oc1cc2cc[nH]c2cc1F    ZINC001228884008
CC[C@H](F)COc1ccc2[nH]ccc2c1    ZINC000441836975
C[C@@H](F)CCOc1ccc2[nH]ccc2c1    ZINC000505560874
FCCCCOc1ccc2[nH]ccc2c1    ZINC000285129258
CNC(=O)c1cc2ccc(Cl)cc2[nH]1    ZINC000047427796
CNC(=O)c1cc2cc(Cl)ccc2[nH]1    ZINC000015205557
O=C(CCl)Nc1ccc2[nH]ccc2c1    ZINC000040438554
N#Cc1cc2cc(-c3ccoc3)ccc2[nH]1    ZINC001239689841
CONC(=O)c1cc2cc(F)ccc2[nH]1    ZINC000025827373
N#Cc1cc2cc(-c3ncc[nH]3)ccc2[nH]1    ZINC001242018356
N#Cc1cc2cc(-c3cn[nH]c3)ccc2[nH]1    ZINC001240242581
N#Cc1cc2cc(-c3cc[nH]n3)ccc2[nH]1    ZINC001245313019
Cc1cc2cc(NCCCl)ccc2[nH]1    ZINC001167816545
CN(C)Cc1cc2ccc(Cl)cc2[nH]1    ZINC000258172782
CN(C)Cc1cc2cc(Cl)ccc2[nH]1    ZINC000257938994
FC1(F)CN(c2ccc3[nH]ccc3c2)C1    ZINC000169725925
Cc1cc2[nH]ccc2cc1-c1cccnc1    ZINC000222006349
Nc1cccc(-c2ccc3[nH]ccc3c2)c1    ZINC000006756477
Cc1cncc(-c2ccc3[nH]ccc3c2)c1    ZINC000148948577
c1cc2cc(Cc3ccccn3)ccc2[nH]1    ZINC000238020409
Cc1cccc(-c2ccc3cc[nH]c3c2)n1    ZINC001250600926
Cc1cccnc1-c1ccc2cc[nH]c2c1    ZINC000059079819
Cc1ncccc1-c1cc2ccccc2[nH]1    ZINC001243108386
Cc1cc2cc[nH]c2cc1-c1ccncc1    ZINC001239611346
Cc1cc2ccc(-c3ccncc3)cc2[nH]1    ZINC001239611130
Cc1cnccc1-c1ccc2cc[nH]c2c1    ZINC000644613944
c1c2ccccc2[nH]c1Cc1ccccn1    ZINC000039646382
Cc1cc2cc(-c3ccncc3)ccc2[nH]1    ZINC001239610866
Cc1ccc(-c2ccc3[nH]ccc3c2)nc1    ZINC000238544966
Nc1ccc(-c2ccc3[nH]ccc3c2)cc1    ZINC000006756606
Nc1ccc2[nH]c(-c3ccccc3)cc2c1    ZINC000033978742
Cc1cc2cc(-c3cccnc3)ccc2[nH]1    ZINC001239570361
Cc1cc2cc(-c3ccccn3)ccc2[nH]1    ZINC001250514568
Cc1ccncc1-c1ccc2[nH]ccc2c1    ZINC001239695052
Cc1ncccc1-c1ccc2cc[nH]c2c1    ZINC001240799021
c1cc2ccc(Cc3ccccn3)cc2[nH]1    ZINC001250318520
Cc1ccnc(-c2ccc3[nH]ccc3c2)c1    ZINC001250455892
Cc1ccnc(-c2cc3ccccc3[nH]2)c1    ZINC000034622900
Cc1cc2cc[nH]c2cc1-c1cccnc1    ZINC001239569712
c1c2ccccc2[nH]c1Nc1ccccc1    ZINC000199118803
N#Cc1cc2cc(C3=CCCC3)ccc2[nH]1    ZINC001239788642
Cc1cc2ccc(-c3cccnc3)cc2[nH]1    ZINC001239569904
Cc1ccc(-c2cc3ccccc3[nH]2)cn1    ZINC000114412851
Cc1cc(-c2cc3ccccc3[nH]2)ccn1    ZINC001250646724
c1cc2ccc(Cc3ccncc3)cc2[nH]1    ZINC001250312441
c1c2ccccc2[nH]c1Cc1cccnc1    ZINC000000387461
Cc1ccc2cc(-c3cccnc3)[nH]c2c1    ZINC000000050693
Cc1cc(-c2ccc3cc[nH]c3c2)ccn1    ZINC000793367097
Nc1cccc(-c2ccc3cc[nH]c3c2)c1    ZINC000114964947
Cc1ccc2[nH]c(-c3ccncc3)cc2c1    ZINC000000507751
Cc1cnccc1-c1ccc2[nH]ccc2c1    ZINC001239695068
Cc1ccc(-c2cc3ccccc3[nH]2)nc1    ZINC000114414053
Nc1ccccc1-c1ccc2cc[nH]c2c1    ZINC000390136686
Cc1cncc(-c2cc3ccccc3[nH]2)c1    ZINC001243103070
Cc1cccnc1-c1cc2ccccc2[nH]1    ZINC000034481459
Cc1cccnc1-c1ccc2[nH]ccc2c1    ZINC000146155082
Cc1cnccc1-c1cc2ccccc2[nH]1    ZINC001243103129
Cc1ccc2cc(-c3ccncc3)[nH]c2c1    ZINC000000050717
Cc1ccc2[nH]c(-c3cccnc3)cc2c1    ZINC000001519623
Cc1ccncc1-c1ccc2cc[nH]c2c1    ZINC001239973297
c1c2ccccc2[nH]c1Cc1ccncc1    ZINC000147009787
Cc1cc2[nH]ccc2cc1-c1ccncc1    ZINC001239611104
Nc1ccc(-c2cc3ccccc3[nH]2)cc1    ZINC000001708901
Cc1ccc2[nH]c(-c3ccccn3)cc2c1    ZINC000001519622
Cc1cccc(-c2cc3ccccc3[nH]2)n1    ZINC000095831280
c1cc2ccc(Nc3ccccc3)cc2[nH]1    ZINC000117895683
Cc1ccc(-c2ccc3cc[nH]c3c2)nc1    ZINC001240795967
c1cc2ccc(Cc3cccnc3)cc2[nH]1    ZINC001250168473
C[C@H](O)CNc1cc2cc[nH]c2cc1F    ZINC001251967686
c1cc2cc(Cc3ccncc3)ccc2[nH]1    ZINC001250312613
c1cc2cc(Cc3cccnc3)ccc2[nH]1    ZINC001250167435
Cc1ccc(-c2ccc3cc[nH]c3c2)cn1    ZINC000793380395
Cc1cncc(-c2ccc3cc[nH]c3c2)c1    ZINC001240798085
Cc1ccncc1-c1cc2ccccc2[nH]1    ZINC001243103108
Cc1ccc(-c2ccc3[nH]ccc3c2)cn1    ZINC001250597414
Nc1ccc(-c2ccc3cc[nH]c3c2)cc1    ZINC001240797694
Cc1ccnc(-c2ccc3cc[nH]c3c2)c1    ZINC001250456323
Cc1cc(-c2ccc3[nH]ccc3c2)ccn1    ZINC000793363195
Nc1ccc2cc(-c3ccccc3)[nH]c2c1    ZINC000034543816
Cc1ncccc1-c1ccc2[nH]ccc2c1    ZINC001239695091
Nc1ccccc1-c1ccc2[nH]ccc2c1    ZINC000113738607
Nc1cccc(-c2cc3ccccc3[nH]2)c1    ZINC000001663940
Nc1ccccc1-c1cc2ccccc2[nH]1    ZINC000000154770
c1cc2cc(Nc3ccccc3)ccc2[nH]1    ZINC000082714641
Cc1cccc(-c2ccc3[nH]ccc3c2)n1    ZINC000201661618
OCCNCc1cc2ccc(F)cc2[nH]1    ZINC000308907135
Cc1cc2cc[nH]c2cc1Br    ZINC000014985799
Cc1cc2cc(Br)ccc2[nH]1    ZINC000000403324
Cc1cc2[nH]ccc2cc1Br    ZINC000014985748
Cc1cc2ccc(Br)cc2[nH]1    ZINC000001705021
COC(=O)c1cc2cc[nH]c2cc1Cl    ZINC000034415538
COC(=O)c1cc2[nH]ccc2cc1Cl    ZINC000049582201
Cc1cc2cc(C(=O)O)[nH]c2cc1Cl    ZINC000143375050
O=C(O)Cc1cc2cc(Cl)ccc2[nH]1    ZINC000020269256
COC(=O)c1cc2cc(Cl)ccc2[nH]1    ZINC000002539045
COc1ccc2[nH]c(C(=O)Cl)cc2c1    ZINC000034492579
COc1ccc2cc(C(=O)Cl)[nH]c2c1    ZINC000098213518
COC(=O)c1cc2ccc(Cl)cc2[nH]1    ZINC000002534102
NNC(=O)c1cc2ccc(Cl)cc2[nH]1    ZINC000019735956
NNC(=O)c1cc2cc(Cl)ccc2[nH]1    ZINC000005769985
COc1cc2[nH]c(C(=O)O)cc2cc1F    ZINC000060082709
C[C@@H](CCl)Oc1ccc2[nH]ccc2c1    ZINC001225269071
C[C@H](CCl)Oc1ccc2cc[nH]c2c1    ZINC001225655393
C[C@@H](CCl)Oc1ccc2cc[nH]c2c1    ZINC001225655394
N#Cc1cc2cc(-c3cnoc3)ccc2[nH]1    ZINC001239186380
C[C@@H](CCl)Oc1cc2ccccc2[nH]1    ZINC001218292185
C[C@H](CCl)Oc1cc2ccccc2[nH]1    ZINC001218292174
C[C@H](CCl)Oc1ccc2[nH]ccc2c1    ZINC001225269070
C#CC(C#C)Oc1ccc2[nH]c(C)cc2c1    ZINC001228452348
Oc1cccc(-c2cc3ccccc3[nH]2)c1    ZINC000012356961
Oc1ccccc1-c1cc2ccccc2[nH]1    ZINC000000079386
Oc1ccccc1-c1ccc2cc[nH]c2c1    ZINC000705913678
Oc1ccc2[nH]c(-c3ccccc3)cc2c1    ZINC000089203406
C#CC(C#C)Oc1ccc2cc(C)[nH]c2c1    ZINC001229829371
c1cc2cc(Oc3ccccc3)ccc2[nH]1    ZINC000082594820
Oc1ccc(-c2cc3ccccc3[nH]2)cc1    ZINC000037632465
Oc1ccc(-c2ccc3[nH]ccc3c2)cc1    ZINC000033428574
Oc1ccccc1-c1ccc2[nH]ccc2c1    ZINC000705916404
Oc1cccc(-c2ccc3cc[nH]c3c2)c1    ZINC000238711670
Oc1cccc(-c2ccc3[nH]ccc3c2)c1    ZINC000706674856
Oc1ccc(-c2ccc3cc[nH]c3c2)cc1    ZINC000115599570
Cc1cc2ccc(-c3ccnnc3)cc2[nH]1    ZINC001242059765
Nc1cnccc1-c1cc2ccccc2[nH]1    ZINC001243103119
c1cc2cc(Cc3cnccn3)ccc2[nH]1    ZINC001250371670
Nc1cncc(-c2ccc3cc[nH]c3c2)c1    ZINC001240797461
Cc1cc2cc(-c3cncnc3)ccc2[nH]1    ZINC001240377463
c1cc2cc(Nc3ccncc3)ccc2[nH]1    ZINC000000008248
Nc1cccc(-c2ccc3cc[nH]c3c2)n1    ZINC001240796256
Nc1ccc(-c2ccc3cc[nH]c3c2)cn1    ZINC001240799641
Nc1ccc(-c2ccc3[nH]ccc3c2)cn1    ZINC000075878040
Cc1cc(-c2ccc3cc[nH]c3c2)ncn1    ZINC001240795772
c1c2ccccc2[nH]c1Cc1ncccn1    ZINC001250342828
Cc1ccc2[nH]c(-c3cnccn3)cc2c1    ZINC001250441997
Cc1ncc(-c2ccc3cc[nH]c3c2)cn1    ZINC001240798287
Cc1nccnc1-c1ccc2[nH]ccc2c1    ZINC001239691254
Nc1cnccc1-c1ccc2[nH]ccc2c1    ZINC001239695104
c1c(N=c2cc[nH]cc2)[nH]c2ccccc12    ZINC001211303236
Nc1ccnc(-c2ccc3cc[nH]c3c2)c1    ZINC001240795606
N=c1cc[nH]cc1-c1ccc2[nH]ccc2c1    ZINC001239696165
Nc1cccc(-c2ccc3[nH]ccc3c2)n1    ZINC000074155851
Cc1ncncc1-c1ccc2cc[nH]c2c1    ZINC001240797995
Cc1ccc2[nH]c(-c3cncnc3)cc2c1    ZINC001250600877
c1cc2ccc(Nc3ccncc3)cc2[nH]1    ZINC000150125600
Cc1ccc(-c2cc3ccccc3[nH]2)nn1    ZINC001250520107
Nc1cccnc1-c1ccc2cc[nH]c2c1    ZINC001240795624
N#Cc1cc2cc(C3=CCNC3)ccc2[nH]1    ZINC001243111475
Cc1cc2cc[nH]c2cc1-c1ccncn1    ZINC001242918540
Cc1cc2cc(-c3ccncn3)ccc2[nH]1    ZINC001242917854
Cc1cc2ccc(-c3ccncn3)cc2[nH]1    ZINC001242918695
Nc1cncc(-c2cc3ccccc3[nH]2)c1    ZINC000169232667
Cc1ncc(-c2ccc3[nH]ccc3c2)cn1    ZINC001239695181
Cc1cncnc1-c1cc2ccccc2[nH]1    ZINC001243099488
Nc1cccc(-c2cc3ccccc3[nH]2)n1    ZINC000144532210
Cc1ccnc(-c2ccc3cc[nH]c3c2)n1    ZINC001250450418
Cc1ccnc(-c2ccc3[nH]ccc3c2)n1    ZINC001250449699
Nc1ccnc(-c2ccc3[nH]ccc3c2)c1    ZINC001239691778
Nc1ncccc1-c1ccc2cc[nH]c2c1    ZINC000381520392
Cc1cc2cc(-c3ncccn3)ccc2[nH]1    ZINC001250445353
Cc1cc2[nH]ccc2cc1-c1ccncn1    ZINC001242917579
Nc1cccnc1-c1cc2ccccc2[nH]1    ZINC000090600919
Cc1cc2[nH]ccc2cc1-c1ccnnc1    ZINC001242061355
Nc1ncccc1-c1cc2ccccc2[nH]1    ZINC001243103262
N=c1cc[nH]cc1-c1ccc2cc[nH]c2c1    ZINC001240797442
Cc1cc(-c2ccc3[nH]ccc3c2)ncn1    ZINC001239692236
Cc1cc2cc(-c3cccnn3)ccc2[nH]1    ZINC001244241748
c1cc2cc(Nc3cccnc3)ccc2[nH]1    ZINC000082714530
Nc1cc(-c2cc3ccccc3[nH]2)ccn1    ZINC001243104266
Nc1ccncc1-c1cc2ccccc2[nH]1    ZINC000144925796
Nc1cccnc1-c1ccc2[nH]ccc2c1    ZINC001239691654
c1c2ccccc2[nH]c1Cc1cnccn1    ZINC001250374344
Cc1cncnc1-c1ccc2[nH]ccc2c1    ZINC001239692535
Nc1cnccc1-c1ccc2cc[nH]c2c1    ZINC001240796485
c1cc2ccc(Cc3cnccn3)cc2[nH]1    ZINC001250372406
Nc1ccc(-c2cc3ccccc3[nH]2)nc1    ZINC000257766883
Nc1ncccc1-c1ccc2[nH]ccc2c1    ZINC001239695313
Cc1cnc(-c2ccc3[nH]ccc3c2)cn1    ZINC001239691253
Cc1cncc(-c2ccc3[nH]ccc3c2)n1    ZINC001239691583
Cc1cncc(-c2ccc3cc[nH]c3c2)n1    ZINC001240795780
Cc1nccc(-c2cc3ccccc3[nH]2)n1    ZINC001243101866
Nc1ccnc(-c2cc3ccccc3[nH]2)c1    ZINC000257894664
c1cc2cc(Nc3ccccn3)ccc2[nH]1    ZINC000082714479
c1c2ccccc2[nH]c1Nc1cccnc1    ZINC001211303222
Cc1ccc2[nH]c(-c3ccncn3)cc2c1    ZINC001250492609
Cc1ncncc1-c1cc2ccccc2[nH]1    ZINC001243104872
Cc1ccc(-c2ccc3cc[nH]c3c2)nn1    ZINC001250517948
c1c2ccccc2[nH]c1Nc1ccccn1    ZINC000167787446
Cc1ncncc1-c1ccc2[nH]ccc2c1    ZINC001239696440
Cc1cc(-c2cc3ccccc3[nH]2)ncn1    ZINC001243100257
Nc1cncc(-c2ccc3[nH]ccc3c2)c1    ZINC000067695074
Cc1cc2cc(-c3ccnnc3)ccc2[nH]1    ZINC001242061470
Cc1cnnc(-c2ccc3cc[nH]c3c2)c1    ZINC001240796405
Cc1nccnc1-c1cc2ccccc2[nH]1    ZINC001243101806
Cc1ccc(-c2ccc3[nH]ccc3c2)nn1    ZINC001250518026
FCCCCc1cc2cc(F)ccc2[nH]1    ZINC001250264562
Cc1cnc(-c2ccc3cc[nH]c3c2)cn1    ZINC001240796386
Nc1cc(-c2ccc3cc[nH]c3c2)ccn1    ZINC001240798313
Cc1cncnc1-c1ccc2cc[nH]c2c1    ZINC001240793931
Cc1nccc(-c2ccc3cc[nH]c3c2)n1    ZINC001240795980
Cc1ccc2[nH]c(-c3cccnn3)cc2c1    ZINC001245568788
Cc1nccc(-c2ccc3[nH]ccc3c2)n1    ZINC001239692385
Cc1cnc(-c2ccc3[nH]ccc3c2)nc1    ZINC001250492503
c1cc2ccc(Cc3ncccn3)cc2[nH]1    ZINC001250343389
Cc1ccc2[nH]c(-c3ccnnc3)cc2c1    ZINC001245572976
Cc1cncc(-c2cc3ccccc3[nH]2)n1    ZINC001243102545
Cc1cnc(-c2cc3ccccc3[nH]2)cn1    ZINC000224502933
Cc1ccnc(-c2cc3ccccc3[nH]2)n1    ZINC001250453147
Nc1ccc(-c2cc3ccccc3[nH]2)cn1    ZINC000257899591
Cc1ccc2[nH]c(-c3ncccn3)cc2c1    ZINC001250448919
Cc1ccnnc1-c1ccc2cc[nH]c2c1    ZINC001240795604
Cc1cnnc(-c2cc3ccccc3[nH]2)c1    ZINC001243102182
Cc1cc2[nH]ccc2cc1-c1cncnc1    ZINC001240376778
Cc1cnc(-c2cc3ccccc3[nH]2)nc1    ZINC001250498020
c1cc2ccc(Nc3ccccn3)cc2[nH]1    ZINC001174746583
Nc1ccc(-c2ccc3[nH]ccc3c2)nc1    ZINC001239692571
Cc1cnnc(-c2ccc3[nH]ccc3c2)c1    ZINC001239692405
c1cc2ccc(Nc3cccnc3)cc2[nH]1    ZINC001174747360
Nc1cc(-c2ccc3[nH]ccc3c2)ccn1    ZINC000074155848
Nc1ccc(-c2ccc3cc[nH]c3c2)nc1    ZINC001240796019
c1cc2cc(Cc3ncccn3)ccc2[nH]1    ZINC001250341659
Cc1ccnnc1-c1ccc2[nH]ccc2c1    ZINC001239691965
Cc1cc2cc(-c3cnccn3)ccc2[nH]1    ZINC001250442472
Cc1nccnc1-c1ccc2cc[nH]c2c1    ZINC000148802699
Cc1cnc(-c2ccc3cc[nH]c3c2)nc1    ZINC001250494099
Cc1cc2cc[nH]c2cc1-c1cncnc1    ZINC001240376096
Cc1ncc(-c2cc3ccccc3[nH]2)cn1    ZINC001243105454
Cc1cc2ccc(-c3cncnc3)cc2[nH]1    ZINC001240376027
Cc1ccnnc1-c1cc2ccccc2[nH]1    ZINC001243102196
Cc1cc2cc[nH]c2cc1-c1ccnnc1    ZINC001242058933
FCCCCc1cc2ccc(F)cc2[nH]1    ZINC001250265182
C[n+]1cccc(-c2cc3ccccc3[nH]2)c1    ZINC000000393231
Cc1cc2cc(NC3=CC=C[CH]3)ccc2[nH]1    ZINC001171363514
Nc1cc2[nH]ccc2cc1Br    ZINC000016678017
O=C(NO)c1cc2cc(Cl)ccc2[nH]1    ZINC000143515612
O=C(NO)c1cc2ccc(Cl)cc2[nH]1    ZINC000014980441
N#Cc1cc2cc[nH]c2cc1C(F)(F)F    ZINC000040566627
N#CNC(=O)c1cc2cc(C#N)ccc2[nH]1    ZINC001156461161
CS(=O)(=O)Nc1ccc2[nH]ccc2c1    ZINC000034116550
O=C(Nc1ccc2[nH]ccc2c1)C(F)F    ZINC000190172571
O=c1cccc(-c2ccc3[nH]ccc3c2)[nH]1    ZINC000096311788
Oc1cncc(-c2ccc3[nH]ccc3c2)c1    ZINC001250596944
Oc1ncccc1-c1ccc2[nH]ccc2c1    ZINC001250595449
Oc1ncccc1-c1ccc2cc[nH]c2c1    ZINC001241112447
Oc1ccc(-c2ccc3cc[nH]c3c2)cn1    ZINC001242065617
Oc1cc(-c2ccc3cc[nH]c3c2)ccn1    ZINC001243425360
C#C[C@@H](C)Oc1ccc2cc(C#N)[nH]c2c1    ZINC001233994534
N#Cc1cc2cc(C3=CCOC3)ccc2[nH]1    ZINC001239486507
Oc1cncc(-c2ccc3cc[nH]c3c2)c1    ZINC001236580461
Oc1cc(-c2ccc3[nH]ccc3c2)ccn1    ZINC001250595907
Oc1cccc(-c2ccc3cc[nH]c3c2)n1    ZINC001243737143
C#C[C@H](C)Oc1ccc2cc(C#N)[nH]c2c1    ZINC001233996819
O=c1ccc(-c2ccc3[nH]ccc3c2)c[nH]1    ZINC000096312012
Nc1cnc(-c2cc3ccccc3[nH]2)nc1    ZINC001243107120
Nc1cc(-c2ccc3cc[nH]c3c2)ncn1    ZINC001240796856
Nc1cc(-c2cc3ccccc3[nH]2)ncn1    ZINC001243106250
c1cc2ccc(Nc3ncccn3)cc2[nH]1    ZINC001174747949
Nc1ncc(-c2cc3ccccc3[nH]2)cn1    ZINC001243107471
c1cc2cc(Nc3cnccn3)ccc2[nH]1    ZINC000116035013
Nc1cnc(-c2ccc3cc[nH]c3c2)nc1    ZINC001240799100
Nc1ncc(-c2ccc3cc[nH]c3c2)cn1    ZINC001240799267
Nc1cnc(-c2ccc3cc[nH]c3c2)cn1    ZINC001240797117
Nc1cnc(-c2cc3ccccc3[nH]2)cn1    ZINC001243104268
Nc1cnc(-c2ccc3[nH]ccc3c2)cn1    ZINC000137882728
Nc1ccc(-c2ccc3[nH]ccc3c2)nn1    ZINC000074152649
c1c2ccccc2[nH]c1Nc1cccnn1    ZINC001211303155
c1c2ccccc2[nH]c1Nc1cnccn1    ZINC001211303614
c1c2ccccc2[nH]c1Nc1ccnnc1    ZINC001211305432
c1cc2cc(Nc3ccnnc3)ccc2[nH]1    ZINC001173936044
c1c2ccccc2[nH]c1Nc1ncccn1    ZINC001211303141
c1cc2ccc(Nc3cncnc3)cc2[nH]1    ZINC001174748017
Nc1nccc(-c2cc3ccccc3[nH]2)n1    ZINC000014947432
c1cc2cc(Nc3ccncn3)ccc2[nH]1    ZINC001173936158
Nc1cnc(-c2ccc3[nH]ccc3c2)nc1    ZINC001239694976
c1cc2cc(Nc3cncnc3)ccc2[nH]1    ZINC001173936880
c1cc2ccc(Nc3ccnnc3)cc2[nH]1    ZINC001174746697
c1cc2ccc(Nc3cccnn3)cc2[nH]1    ZINC001174746368
Nc1ccc(-c2cc3ccccc3[nH]2)nn1    ZINC000105979711
Nc1ccc(-c2ccc3cc[nH]c3c2)nn1    ZINC001240797172
Nc1nccc(-c2ccc3[nH]ccc3c2)n1    ZINC001239692884
Cc1ccc2[nH]c(-c3cnnnc3)cc2c1    ZINC001245572091
c1cc2cc(Nc3cccnn3)ccc2[nH]1    ZINC000553045092
c1cc2cc(Nc3ncccn3)ccc2[nH]1    ZINC000163656517
Nc1nccc(-c2ccc3cc[nH]c3c2)n1    ZINC001240797206
c1c2ccccc2[nH]c1Nc1ccncn1    ZINC001211303429
c1c2ccccc2[nH]c1Nc1cncnc1    ZINC001211303408
c1cc2ccc(Nc3ccncn3)cc2[nH]1    ZINC001174746302
Nc1ncc(-c2ccc3[nH]ccc3c2)cn1    ZINC000096312401
c1cc2ccc(Nc3cnccn3)cc2[nH]1    ZINC001174746357
Nc1cc(-c2ccc3[nH]ccc3c2)ncn1    ZINC001239692739
Cc1cc2cc(-c3cnnnc3)ccc2[nH]1    ZINC001244243463
FC(F)CNCc1cc2ccccc2[nH]1    ZINC000147739600
Cc1cc2cc(NCC(F)F)ccc2[nH]1    ZINC001161816109
FCCNCc1cc2ccc(F)cc2[nH]1    ZINC000336738257
FC(F)CNCc1ccc2[nH]ccc2c1    ZINC000147734887
FC(F)CNCc1ccc2cc[nH]c2c1    ZINC000147741813
Cc1ccc(C)n1-c1ccc2[nH]ccc2c1    ZINC000002576303
CCC/C=C/c1ccc2[nH]c(C#N)cc2c1    ZINC001242254172
Cc1ccc(C)n1-c1ccc2cc[nH]c2c1    ZINC000215980929
Oc1cc2cc(Br)ccc2[nH]1    ZINC000100347035
Oc1cc2cc[nH]c2cc1Br    ZINC000013379625
Oc1cc2ccc(Br)cc2[nH]1    ZINC000100346273
COC(=O)c1cc2cc(F)c(F)cc2[nH]1    ZINC000014984879
C#CC(C#C)Oc1cc2[nH]ccc2cc1O    ZINC001228037499
O=c1occcc1-c1cc2ccccc2[nH]1    ZINC001243106791
C=Cc1ccc2[nH]c(C(F)(F)F)cc2c1    ZINC001240830626
C=Cc1cc2cc[nH]c2cc1C(F)(F)F    ZINC001240830021
O=c1occcc1-c1ccc2cc[nH]c2c1    ZINC001240797916
O=c1occcc1-c1ccc2[nH]ccc2c1    ZINC001239696651
O=C(c1ccc2[nH]ccc2c1)n1ccnc1    ZINC000082271178
O=C(c1cc2ccccc2[nH]1)n1cccn1    ZINC000082264232
N#C/C(=C\c1ccc2[nH]ccc2c1)C(N)=O    ZINC000049538555
Fc1ccccc1-c1cc2ccccc2[nH]1    ZINC000039629763
Fc1cccc(-c2ccc3[nH]ccc3c2)c1    ZINC000016947386
Fc1cc2[nH]ccc2cc1-c1ccccc1    ZINC001239467488
Fc1ccccc1-c1ccc2cc[nH]c2c1    ZINC000047204645
Fc1ccc2cc(-c3ccccc3)[nH]c2c1    ZINC000039169503
Fc1cccc(-c2cc3ccccc3[nH]2)c1    ZINC000089203402
Fc1cccc(-c2ccc3cc[nH]c3c2)c1    ZINC000047204646
Fc1ccc(-c2ccc3[nH]ccc3c2)cc1    ZINC000016947384
COc1ccc2[nH]c(CC(F)F)cc2c1    ZINC001250394300
Fc1ccc2[nH]c(-c3ccccc3)cc2c1    ZINC000001518159
Fc1ccccc1-c1ccc2[nH]ccc2c1    ZINC000016947388
Fc1cc2cc[nH]c2cc1-c1ccccc1    ZINC000217970518
Fc1ccc(-c2cc3ccccc3[nH]2)cc1    ZINC000000108656
Fc1ccc(-c2ccc3cc[nH]c3c2)cc1    ZINC000002570044
C(=N/n1cnnc1)\c1cc2ccccc2[nH]1    ZINC000001881934
C(=Nn1cnnc1)c1ccc2[nH]ccc2c1    ZINC000811628817
C(=Nn1cnnc1)c1cc2ccccc2[nH]1    ZINC000263626829
Cc1cc2cc(-c3ccoc3C)ccc2[nH]1    ZINC001243062970
Cc1occc1-c1cc2cc[nH]c2cc1C    ZINC001243061913
Cc1cc(-c2ccc3[nH]ccc3c2)c(C)o1    ZINC001250595284
Cc1occc1-c1cc2[nH]ccc2cc1C    ZINC001243065280
Cc1cc(-c2ccc3cc[nH]c3c2)c(C)o1    ZINC001242402467
Cc1cc2ccc(-c3ccoc3C)cc2[nH]1    ZINC001243065296
Cc1n[nH]c(C)c1-c1ccc2[nH]ccc2c1    ZINC001250597320
Cc1cc2ccc(-c3cnn(C)c3)cc2[nH]1    ZINC001240296690
c1cn(CCc2ccc3[nH]ccc3c2)cn1    ZINC001250315063
Cc1cc2cc(-c3cnn(C)c3)ccc2[nH]1    ZINC001240297125
Cc1n[nH]c(C)c1-c1ccc2cc[nH]c2c1    ZINC000793368434
Cc1cc2ccc(-c3cncn3C)cc2[nH]1    ZINC001243068411
Cc1cc2cc[nH]c2cc1-c1cnn(C)c1    ZINC001240296752
c1cn(CCc2cc3ccccc3[nH]2)cn1    ZINC001250318921
NCc1cccn1-c1ccc2[nH]ccc2c1    ZINC001167590345
Cc1nn(C)cc1-c1ccc2cc[nH]c2c1    ZINC000644615087
N#CC1CN(Cc2cc3ccccc3[nH]2)C1    ZINC001137313530
Cc1cc2cc(-n3cccc3N)ccc2[nH]1    ZINC001213789534
Cc1ccc2[nH]c(-c3ccn(C)n3)cc2c1    ZINC001245570867
CCn1cc(-c2ccc3[nH]ccc3c2)cn1    ZINC001250597035
Cc1cc(-c2cc3ccccc3[nH]2)n(C)n1    ZINC001243104755
Cc1nn(C)cc1-c1ccc2[nH]ccc2c1    ZINC001250596991
Cc1n[nH]cc1-c1cc2[nH]ccc2cc1C    ZINC001240520992
CCn1nccc1-c1ccc2[nH]ccc2c1    ZINC001250595484
Cc1cc2cc[nH]c2cc1-c1cncn1C    ZINC001243067159
Cc1cc2[nH]ccc2cc1-c1cnn(C)c1    ZINC001240297002
N#CC1CN(Cc2ccc3[nH]ccc3c2)C1    ZINC001205562903
Cc1cc(-c2ccc3[nH]ccc3c2)n(C)n1    ZINC001239696099
CCn1cc(-c2ccc3cc[nH]c3c2)cn1    ZINC001240648747
Cc1cc2[nH]ccc2cc1-c1ccn(C)n1    ZINC001242459726
Cc1ccc2[nH]c(-c3cncn3C)cc2c1    ZINC001245570776
CCn1nccc1-c1ccc2cc[nH]c2c1    ZINC000644615659
Cc1cc(-c2ccc3cc[nH]c3c2)n(C)n1    ZINC001240796504
c1cn(CCc2ccc3cc[nH]c3c2)cn1    ZINC001250315042
Cn1nccc1Cc1ccc2cc[nH]c2c1    ZINC001250435314
Cc1ccc2[nH]c(-c3cn(C)cn3)cc2c1    ZINC000710069185
Cc1cc2[nH]ccc2cc1-c1cncn1C    ZINC001243071393
Cc1ccc2[nH]c(-n3cccc3N)cc2c1    ZINC001249844051
Cc1n[nH]cc1-c1cc2cc[nH]c2cc1C    ZINC001240521615
Cc1c(-c2ccc3[nH]ccc3c2)cnn1C    ZINC001250596921
Cn1nccc1Cc1ccc2[nH]ccc2c1    ZINC001250434050
Cc1cc2ccc(-c3ccn(C)n3)cc2[nH]1    ZINC001242459471
N#Cc1ccc2cc(CN3CCC3)[nH]c2c1    ZINC001249426306
Cc1c(-c2ccc3cc[nH]c3c2)cnn1C    ZINC001240381194
NCc1ccn(-c2ccc3[nH]ccc3c2)c1    ZINC001169724692
Cc1cc2cc[nH]c2cc1-c1ccn(C)n1    ZINC001242459565
Cc1cc2cc(-c3ccn(C)n3)ccc2[nH]1    ZINC001242459255
Cc1cc2cc(-c3cncn3C)ccc2[nH]1    ZINC001243071374
Cc1cc2cc(-c3cn(C)cn3)ccc2[nH]1    ZINC001244240976
Cc1cc2ccc(-c3c[nH]nc3C)cc2[nH]1    ZINC001240521878
Cn1nccc1Cc1cc2ccccc2[nH]1    ZINC001250435843
Cc1cc2cc(-c3c[nH]nc3C)ccc2[nH]1    ZINC001240521118
N#CC1CN(Cc2ccc3cc[nH]c3c2)C1    ZINC001209507816
N#CC1(Nc2ccc3[nH]ccc3c2)CCC1    ZINC001162309510
Cc1cc2cc[nH]c2cc1C1=CCCCC1    ZINC001241716103
Cc1cc2[nH]ccc2cc1C1=CCCCC1    ZINC001241717563
Cc1cc2ccc(C3=CCCCC3)cc2[nH]1    ZINC001241717868
Cc1cc2cc(C3=CCCCC3)ccc2[nH]1    ZINC001241717202
O=C1C=CC(=O)N1c1ccc2cc[nH]c2c1    ZINC000013576251
Fc1ccncc1-c1cc2ccccc2[nH]1    ZINC001243103831
Fc1ccc2cc(-c3ccccn3)[nH]c2c1    ZINC001250515546
Fc1ccncc1-c1ccc2[nH]ccc2c1    ZINC001239694951
Fc1ccc(-c2ccc3cc[nH]c3c2)nc1    ZINC001240795761
Fc1cncc(-c2ccc3cc[nH]c3c2)c1    ZINC000793368171
Fc1ccc2[nH]c(-c3cccnc3)cc2c1    ZINC000001518199
Fc1ncccc1-c1ccc2cc[nH]c2c1    ZINC000230842707
Fc1ncccc1-c1cc2ccccc2[nH]1    ZINC001250483292
Fc1ccnc(-c2ccc3[nH]ccc3c2)c1    ZINC001239691569
Fc1cncc(-c2ccc3[nH]ccc3c2)c1    ZINC001239695904
Fc1ccc2cc(-c3ccncc3)[nH]c2c1    ZINC001250471944
Fc1cccnc1-c1cc2ccccc2[nH]1    ZINC000146099011
Fc1cccc(-c2ccc3[nH]ccc3c2)n1    ZINC001239692480
Fc1cc2cc[nH]c2cc1-c1ccncc1    ZINC001239610518
Fc1ccc(-c2ccc3[nH]ccc3c2)nc1    ZINC001239691244
Fc1cncc(-c2cc3ccccc3[nH]2)c1    ZINC000116648866
Fc1cccc(-c2cc3ccccc3[nH]2)n1    ZINC001243102207
Fc1ccc2cc(-c3cccnc3)[nH]c2c1    ZINC000116646906
Fc1ccc(-c2ccc3cc[nH]c3c2)cn1    ZINC001240797418
Fc1ccnc(-c2ccc3cc[nH]c3c2)c1    ZINC001240795971
Fc1ccncc1-c1ccc2cc[nH]c2c1    ZINC001240797465
Fc1cc(-c2ccc3[nH]ccc3c2)ccn1    ZINC001239695195
Fc1cc2[nH]ccc2cc1-c1cccnc1    ZINC001239570163
Fc1ccc(-c2ccc3[nH]ccc3c2)cn1    ZINC001239696174
Fc1cccnc1-c1ccc2cc[nH]c2c1    ZINC001240795583
Fc1ccc(-c2cc3ccccc3[nH]2)cn1    ZINC000201460145
Fc1ncccc1-c1ccc2[nH]ccc2c1    ZINC001250481738
Fc1cc(-c2ccc3cc[nH]c3c2)ccn1    ZINC001240796597
Fc1ccc2[nH]c(-c3ccccn3)cc2c1    ZINC000001518197
Fc1cc(-c2cc3ccccc3[nH]2)ccn1    ZINC001243104063
Fc1cc2cc[nH]c2cc1-c1cccnc1    ZINC001239569194
Fc1ccc2[nH]c(-c3ccncc3)cc2c1    ZINC000001518202
N#Cc1ccc2[nH]c(C(=O)NC=N)cc2c1    ZINC001156461010
Fc1ccc(-c2cc3ccccc3[nH]2)nc1    ZINC000035303822
Fc1cc2[nH]ccc2cc1-c1ccncc1    ZINC001239611566
Fc1cnccc1-c1ccc2[nH]ccc2c1    ZINC001239695545
Fc1ccnc(-c2cc3ccccc3[nH]2)c1    ZINC001243102323
Fc1cnccc1-c1ccc2cc[nH]c2c1    ZINC001240798328
Fc1cccnc1-c1ccc2[nH]ccc2c1    ZINC001239691673
Fc1cccc(-c2ccc3cc[nH]c3c2)n1    ZINC001240796015
Fc1cnccc1-c1cc2ccccc2[nH]1    ZINC001243103848
Cc1nocc1-c1cc2[nH]ccc2cc1C    ZINC001243677947
Cc1cc2ccc(-c3conc3C)cc2[nH]1    ZINC001243678116
C=C[C@@H](C)Oc1ccc2cc(C#N)[nH]c2c1    ZINC001233996628
C=C[C@H](C)Oc1ccc2cc(C#N)[nH]c2c1    ZINC001233996629
C#CCN(C)C(=O)c1ccc2cc[nH]c2c1    ZINC000130614772
Cc1ccc2[nH]c(Nc3ccco3)cc2c1    ZINC001249844123
C#CCCNC(=O)c1ccc2[nH]ccc2c1    ZINC000069791760
C=C=CCNC(=O)c1ccc2[nH]ccc2c1    ZINC000820205483
Cc1oncc1-c1cc2[nH]ccc2cc1C    ZINC001242602211
C#C[C@H](C)NC(=O)c1ccc2cc[nH]c2c1    ZINC000165313342
CC#CC(=O)Nc1ccc2cc(C)[nH]c2c1    ZINC001179754414
Cc1oncc1-c1cc2cc[nH]c2cc1C    ZINC001242604186
C#C[C@H](C)NC(=O)c1ccc2[nH]ccc2c1    ZINC000165273126
CC#CCNC(=O)c1ccc2[nH]ccc2c1    ZINC000121687493
Cc1noc(C)c1-c1ccc2cc[nH]c2c1    ZINC000169322566
C#CCNC(=O)c1cc2ccc(C)cc2[nH]1    ZINC000084209980
C#CC(=O)NCCc1ccc2[nH]ccc2c1    ZINC000799793457
Cc1occc1Nc1ccc2cc[nH]c2c1    ZINC001159690093
N#Cc1cc2ccc(OC3CCC3)cc2[nH]1    ZINC000260433766
C#CCNC(=O)Cc1ccc2cc[nH]c2c1    ZINC000145633057
CC#CC(=O)N(C)c1ccc2cc[nH]c2c1    ZINC000801296194
Cc1occc1Nc1ccc2[nH]ccc2c1    ZINC001159562397
C#CC(=O)NCCc1cc2ccccc2[nH]1    ZINC000754087651
CC#CCNC(=O)c1ccc2cc[nH]c2c1    ZINC000121025469
Cc1noc(C)c1-c1ccc2[nH]ccc2c1    ZINC000213471504
C#CC(=O)NCc1ccc2[nH]c(C)cc2c1    ZINC000804889341
O=C(c1ccc2cc[nH]c2c1)N1CC=CC1    ZINC000381586767
Cc1cc2ccc(-c3cnoc3C)cc2[nH]1    ZINC001242602886
C#CCN(C)C(=O)c1ccc2[nH]ccc2c1    ZINC000130611719
CC#CC(=O)Nc1ccc2[nH]c(C)cc2c1    ZINC000764217514
Cc1cc2cc(Nc3ccoc3)ccc2[nH]1    ZINC001213790046
C#CCN(C)C(=O)c1cc2ccccc2[nH]1    ZINC000126715348
Cc1cc(Cc2ccc3[nH]ccc3c2)on1    ZINC001250365666
C#C[C@H](C)NC(=O)c1cc2ccccc2[nH]1    ZINC000165308052
C#C[C@@H](C)NC(=O)c1ccc2[nH]ccc2c1    ZINC000165273260
C#CCNC(=O)c1cc2cc(C)ccc2[nH]1    ZINC000029519723
Cc1cc2cc(Nc3ccco3)ccc2[nH]1    ZINC001213789524
Cc1cc(Cc2ccc3cc[nH]c3c2)on1    ZINC001250365693
Cc1cc2cc(-c3conc3C)ccc2[nH]1    ZINC001243681315
N#CC1CC(Oc2cc3ccccc3[nH]2)C1    ZINC001230744017
CC#CC(=O)Nc1cc2[nH]ccc2cc1C    ZINC000801216873
C#C[C@@H](C)NC(=O)c1cc2ccccc2[nH]1    ZINC000165308171
C=C=CCNC(=O)c1cc2ccccc2[nH]1    ZINC000816699693
Cc1cc2cc(-c3cnoc3C)ccc2[nH]1    ZINC001242604209
N#CC1CC(Oc2ccc3cc[nH]c3c2)C1    ZINC001225653778
C#CCNC(=O)c1ccc2[nH]c(C)cc2c1    ZINC001156543108
Cc1cc(Cc2cc3ccccc3[nH]2)on1    ZINC001250364839
CC#CCNC(=O)c1cc2ccccc2[nH]1    ZINC000121366001
N#CC1CC(Oc2ccc3[nH]ccc3c2)C1    ZINC001225271177
CC#CC(=O)NCc1cc2ccccc2[nH]1    ZINC000801143295
Cc1nocc1-c1cc2cc[nH]c2cc1C    ZINC001243681325
C#C[C@@H](C)NC(=O)c1ccc2cc[nH]c2c1    ZINC000165313467
Cc1ccc2[nH]c(Nc3ccoc3)cc2c1    ZINC001249844286
C=C=CCNC(=O)c1ccc2cc[nH]c2c1    ZINC000820194259
C#CC(=O)N(C)Cc1cc2ccccc2[nH]1    ZINC001355290524
Cc1cc(N)n(-c2ccc3[nH]ccc3c2)n1    ZINC001173936517
Cn1ccc(Nc2cc3ccccc3[nH]2)n1    ZINC001211303572
Cn1cc(Nc2ccc3cc[nH]c3c2)cn1    ZINC001174747966
Cn1ccc(Nc2ccc3[nH]ccc3c2)n1    ZINC001173935670
NCc1ccnn1-c1ccc2[nH]ccc2c1    ZINC001162592688
Cn1nccc1Nc1cc2ccccc2[nH]1    ZINC001211303014
Cc1cc2cc(-n3cncc3N)ccc2[nH]1    ZINC001213787422
Cc1ncn(-c2ccc3cc[nH]c3c2)c1N    ZINC001174748330
NCc1cnn(-c2ccc3[nH]ccc3c2)c1    ZINC001168258476
Cn1nccc1Nc1ccc2cc[nH]c2c1    ZINC001174746519
Cc1ncn(-c2ccc3[nH]ccc3c2)c1N    ZINC001173940114
Cn1cc(Nc2cc3ccccc3[nH]2)cn1    ZINC001211303274
Cn1cncc1Nc1ccc2[nH]ccc2c1    ZINC001173936569
Cn1cnc(Nc2ccc3[nH]ccc3c2)c1    ZINC001173936073
Cn1nccc1Nc1ccc2[nH]ccc2c1    ZINC001173936513
Cc1cc2cc(-n3nccc3N)ccc2[nH]1    ZINC001213785008
Cn1cnc(Nc2cc3ccccc3[nH]2)c1    ZINC001211303595
Cn1ccnc1Nc1cc2ccccc2[nH]1    ZINC001211303173
Cc1ccc2[nH]c(-n3nccc3N)cc2c1    ZINC001249839870
Cn1cncc1Nc1cc2ccccc2[nH]1    ZINC001211305600
Cn1cnc(Nc2ccc3cc[nH]c3c2)c1    ZINC001174747210
Cn1cc(Nc2ccc3[nH]ccc3c2)cn1    ZINC001173935684
Cc1cc(N)n(-c2ccc3cc[nH]c3c2)n1    ZINC001174746941
Cn1ccnc1Nc1ccc2cc[nH]c2c1    ZINC001174746399
Cc1cnn(-c2cc3ccccc3[nH]2)c1N    ZINC001211303021
Cc1cnn(-c2ccc3cc[nH]c3c2)c1N    ZINC001174746324
Cc1ccc2[nH]c(-n3cc(N)cn3)cc2c1    ZINC001249839780
Cc1ncn(-c2cc3ccccc3[nH]2)c1N    ZINC001211308110
Cc1cnn(-c2ccc3[nH]ccc3c2)c1N    ZINC001173936878
Cc1cc2cc(-n3cc(N)cn3)ccc2[nH]1    ZINC001213785110
Cn1ccnc1Nc1ccc2[nH]ccc2c1    ZINC001173935724
Cc1ccc2[nH]c(-n3cncc3N)cc2c1    ZINC001249843021
Cn1ccc(Nc2ccc3cc[nH]c3c2)n1    ZINC001174747945
Cc1cc(N)n(-c2cc3ccccc3[nH]2)n1    ZINC001211302989
Cn1cncc1Nc1ccc2cc[nH]c2c1    ZINC001174748315
NCc1cn(-c2ccc3[nH]ccc3c2)cn1    ZINC001162302450
CN1CCC=C(c2ccc3[nH]ccc3c2)C1    ZINC001250597305
C#C[C@H](CC)NCc1ccc2[nH]ccc2c1    ZINC000229883904
C#CCCCNCc1ccc2[nH]ccc2c1    ZINC000229822010
c1cc2ccc(CN3C[C@@H]4C[C@@H]4C3)cc2[nH]1    ZINC000529638532
Cc1cc2ccc(C3=CCNCC3)cc2[nH]1    ZINC001240467011
Cc1cc2ccc(C3=CCCNC3)cc2[nH]1    ZINC001240665878
Cc1cc2cc(C3=CNCCC3)ccc2[nH]1    ZINC001243949339
c1cc2cc(CN3CC=CCC3)ccc2[nH]1    ZINC000628235015
C#C[C@H](C)N(C)Cc1ccc2cc[nH]c2c1    ZINC000862349250
c1c2ccccc2[nH]c1CN1CC=CCC1    ZINC000684023218
CC#CCN(C)Cc1cc2ccccc2[nH]1    ZINC000238031549
C#C[C@H](CC)NCc1ccc2cc[nH]c2c1    ZINC000229879372
C#CCCCNCc1cc2ccccc2[nH]1    ZINC000390210514
C#C[C@@H](C)N(C)Cc1ccc2cc[nH]c2c1    ZINC000862349249
CN1CCC=C(c2ccc3cc[nH]c3c2)C1    ZINC001241569497
c1cc2ccc(CN[C@@H]3C=CCC3)cc2[nH]1    ZINC000700506252
C1=C[C@@H](NCc2cc3ccccc3[nH]2)CC1    ZINC000850358881
C#C[C@@](C)(CC)Nc1ccc2[nH]ccc2c1    ZINC001169697953
c1c2ccccc2[nH]c1CN1C[C@H]2C[C@@H]2C1    ZINC000628409822
c1cc2ccc(CN3C[C@@H]4C[C@H]4C3)cc2[nH]1    ZINC000529638534
C#CCCCNCc1ccc2cc[nH]c2c1    ZINC000229820647
C/C(=C\C=C\N)c1cc2cc(C)ccc2[nH]1    ZINC001245570908
C#CCN(CC)Cc1cc2ccccc2[nH]1    ZINC000789729178
C#C[C@H](C)N(C)Cc1cc2ccccc2[nH]1    ZINC000789750747
Cc1cc2ccc(C3=CNCCC3)cc2[nH]1    ZINC001243949813
CN1CC=C(c2ccc3[nH]ccc3c2)CC1    ZINC000002526994
c1cc2ccc(CN3CC=CCC3)cc2[nH]1    ZINC000529541334
Cc1cc2[nH]ccc2cc1C1=CCNCC1    ZINC001240468402
c1cc2cc(CN3C[C@@H]4C[C@@H]4C3)ccc2[nH]1    ZINC000628411003
C/C(=C\C=C\N)c1ccc2[nH]c(C)cc2c1    ZINC001244241274
Cc1ccc2[nH]c(CCCCC#N)cc2c1    ZINC001250067462
C#C[C@](C)(CC)Nc1ccc2[nH]ccc2c1    ZINC001169697954
c1cc2ccc(C3=CCCNCC3)cc2[nH]1    ZINC001238939030
C#C[C@H](C)N(C)Cc1ccc2[nH]ccc2c1    ZINC000862349145
c1cc2cc(CN3C[C@@H]4C[C@H]4C3)ccc2[nH]1    ZINC000628411005
CC#CCN(CC)c1ccc2[nH]ccc2c1    ZINC000472183102
C#CCCN(C)Cc1cc2ccccc2[nH]1    ZINC001324521716
c1c2ccccc2[nH]c1CN1C[C@@H]2C[C@H]2C1    ZINC000628409820
C#C[C@@H](CC)NCc1cc2ccccc2[nH]1    ZINC000381397129
c1cc2cc(CN[C@@H]3C=CCC3)ccc2[nH]1    ZINC000698246579
C#CCN(CC)Cc1ccc2cc[nH]c2c1    ZINC000862233887
c1cc2ccc(CN3CC4(CC4)C3)cc2[nH]1    ZINC000862382005
Cc1cc2cc(C3=CCNCC3)ccc2[nH]1    ZINC001240468221
Cc1cc2[nH]ccc2cc1C1=CNCCC1    ZINC001243951378
Cc1cc2cc[nH]c2cc1C1=CNCCC1    ZINC001243950395
C#C[C@@H](CC)NCc1ccc2cc[nH]c2c1    ZINC000229879366
C#C[C@@H](C)N(C)Cc1cc2ccccc2[nH]1    ZINC000789750746
C#C[C@@H](C)N(C)Cc1ccc2[nH]ccc2c1    ZINC000862349144
CC#CCN(C)Cc1ccc2[nH]ccc2c1    ZINC000897169634
c1cc2cc(CN[C@H]3C=CCC3)ccc2[nH]1    ZINC000698246582
c1cc2ccc(CN[C@H]3C=CCC3)cc2[nH]1    ZINC000700506253
c1cc2ccc(CN3C[C@H]4C[C@@H]4C3)cc2[nH]1    ZINC000529638533
C1=C[C@H](NCc2cc3ccccc3[nH]2)CC1    ZINC000850358882
Cc1cc2cc[nH]c2cc1C1=CCCNC1    ZINC001240664290
c1cc2cc(CNC3CC=CC3)ccc2[nH]1    ZINC000229668682
c1cc2ccc(CNC3CC=CC3)cc2[nH]1    ZINC000229668658
C#CCCCNc1ccc2[nH]c(C)cc2c1    ZINC001162449271
C(c1ccc2cc[nH]c2c1)=C1CCNCC1    ZINC001240874995
c1cc2cc(CN3C[C@H]4C[C@@H]4C3)ccc2[nH]1    ZINC000628411004
C1=CCC(NCc2cc3ccccc3[nH]2)C1    ZINC000309706156
C#CCN(C)Cc1cc2cc(C)ccc2[nH]1    ZINC001138420169
C#CCCN(CC)c1ccc2[nH]ccc2c1    ZINC000276467040
c1cc2ccc(NC3=CCCCC3)cc2[nH]1    ZINC001159691120
Cc1cc2cc(C3=CCCNC3)ccc2[nH]1    ZINC001240669060
c1cc2cc(CN3CC4(CC4)C3)ccc2[nH]1    ZINC000862382401
Cc1cc2[nH]ccc2cc1C1=CCCNC1    ZINC001240669730
CN1CC=C(c2ccc3cc[nH]c3c2)CC1    ZINC000002526976
C#CCN(CC)Cc1ccc2[nH]ccc2c1    ZINC000787372907
c1c2ccccc2[nH]c1CN1CC2(CC2)C1    ZINC000824533687
Cc1cc2cc[nH]c2cc1C1=CCNCC1    ZINC001240466660
Cc1cc2cc(CCCCC#N)ccc2[nH]1    ZINC001250066307
C#C[C@@H](CC)NCc1ccc2[nH]ccc2c1    ZINC000229883899
c1c2ccccc2[nH]c1CN1C[C@@H]2C[C@@H]2C1    ZINC000628409821
Cc1ccc2[nH]c(CN3CC=CC3)cc2c1    ZINC001138419780
C#C[C@H](CC)NCc1cc2ccccc2[nH]1    ZINC000381397127
CC#CCN(C)Cc1ccc2cc[nH]c2c1    ZINC000879724488
Fc1cc2[nH]ccc2cc1Br    ZINC000038247025
Fc1cc2cc[nH]c2cc1Br    ZINC000045074632
O=C(Cl)c1cc2ccc(Cl)cc2[nH]1    ZINC000199564353
O=C(Cl)c1cc2cc(Cl)ccc2[nH]1    ZINC000036373162
O=C(c1ccc2[nH]ccc2c1)C(F)(F)F    ZINC000045787477
C#CC(C#C)Oc1cc2cc[nH]c2cc1F    ZINC001228887945
Cc1sccc1-c1ccc2cc[nH]c2c1    ZINC001240500504
Cc1ccc2[nH]c(-c3ccsc3)cc2c1    ZINC001250593413
Cc1sccc1-c1ccc2[nH]ccc2c1    ZINC001250596957
Cc1cc2[nH]ccc2cc1-c1ccsc1    ZINC001239513090
Cc1cc2ccc(-c3ccsc3)cc2[nH]1    ZINC001239510984
Cc1cc2cc(-c3ccsc3)ccc2[nH]1    ZINC001239513064
Cc1cc2cc[nH]c2cc1-c1ccsc1    ZINC001239510708
Cc1ccsc1-c1ccc2cc[nH]c2c1    ZINC000644613670
Cc1ccc2cc(-c3cccs3)[nH]c2c1    ZINC000000039121
Cc1cscc1-c1ccc2[nH]ccc2c1    ZINC001250597362
Cc1cc(-c2ccc3cc[nH]c3c2)cs1    ZINC000644614271
Cc1cscc1-c1ccc2cc[nH]c2c1    ZINC001241728924
Fc1ccc(-c2ccc3[nH]ccc3c2)nn1    ZINC001239691135
Fc1ccc2cc(-c3ncccn3)[nH]c2c1    ZINC001250448640
Fc1cnc(-c2ccc3[nH]ccc3c2)cn1    ZINC001239696015
Fc1cnc(-c2cc3ccccc3[nH]2)cn1    ZINC001243107539
Fc1ccc(-c2cc3ccccc3[nH]2)nn1    ZINC001243103051
Fc1cc2cc[nH]c2cc1-c1cncnc1    ZINC001240375002
Fc1ccc2[nH]c(-c3ncccn3)cc2c1    ZINC001250448378
Fc1cc2[nH]ccc2cc1-c1ccnnc1    ZINC001242061640
Fc1ccc2[nH]c(-c3cnccn3)cc2c1    ZINC001250441366
Fc1cc2[nH]ccc2cc1-c1ccncn1    ZINC001242917745
Fc1ncc(-c2cc3ccccc3[nH]2)cn1    ZINC001243104719
Fc1cncnc1-c1ccc2cc[nH]c2c1    ZINC001240795841
Fc1nccc(-c2ccc3[nH]ccc3c2)n1    ZINC001239694147
Fc1cncnc1-c1ccc2[nH]ccc2c1    ZINC001239691668
Fc1ccc2cc(-c3cncnc3)[nH]c2c1    ZINC001250600996
Fc1ccc2cc(-c3ccncn3)[nH]c2c1    ZINC001250492764
Fc1cc2[nH]ccc2cc1-c1cncnc1    ZINC001240376977
Fc1ncc(-c2ccc3cc[nH]c3c2)cn1    ZINC001240796144
Fc1cc2cc[nH]c2cc1-c1ccncn1    ZINC001242918116
Fc1cc2cc[nH]c2cc1-c1ccnnc1    ZINC001242055436
Fc1ccc2cc(-c3cnccn3)[nH]c2c1    ZINC001250442473
Fc1cnc(-c2ccc3[nH]ccc3c2)nc1    ZINC001250472894
Fc1nccc(-c2ccc3cc[nH]c3c2)n1    ZINC001240797025
Fc1ncc(-c2ccc3[nH]ccc3c2)cn1    ZINC001239695337
Fc1ccc2[nH]c(-c3cccnn3)cc2c1    ZINC001245570937
Fc1ccc2[nH]c(-c3ccncn3)cc2c1    ZINC001250492326
Fc1nccc(-c2cc3ccccc3[nH]2)n1    ZINC001243106749
Fc1cncnc1-c1cc2ccccc2[nH]1    ZINC001243102264
Fc1ccc(-c2ccc3cc[nH]c3c2)nn1    ZINC001240795385
Fc1cnc(-c2cc3ccccc3[nH]2)nc1    ZINC001250476583
Fc1ccc2[nH]c(-c3cncnc3)cc2c1    ZINC001250601017
Fc1ccc2cc(-c3ccnnc3)[nH]c2c1    ZINC001245588079
Fc1ccc2cc(-c3cccnn3)[nH]c2c1    ZINC001245587508
Fc1cnc(-c2ccc3cc[nH]c3c2)nc1    ZINC001250475488
Fc1cnc(-c2ccc3cc[nH]c3c2)cn1    ZINC001240798469
Fc1ccc2[nH]c(-c3ccnnc3)cc2c1    ZINC001245577961
Cc1cc2cc(CC(F)(F)F)ccc2[nH]1    ZINC001250032901
COc1cc2cc[nH]c2cc1-c1ccoc1    ZINC001239689318
C#CCOC(=O)c1cc2cc(C)ccc2[nH]1    ZINC000928992219
C#CCc1cc2cc(C(=O)OC)ccc2[nH]1    ZINC001249948784
O=C1C=C[C@@H](Oc2ccc3[nH]ccc3c2)C1    ZINC001225274217
CC#CCOC(=O)c1ccc2[nH]ccc2c1    ZINC000744985226
FC(F)(F)CCc1ccc2cc[nH]c2c1    ZINC001250146115
FC(F)(F)CCc1cc2ccccc2[nH]1    ZINC001250148602
CC#CCOC(=O)c1ccc2cc[nH]c2c1    ZINC000744739579
O=C1C=C[C@@H](Oc2ccc3cc[nH]c3c2)C1    ZINC001225653247
O=C1C=C[C@@H](Oc2cc3ccccc3[nH]2)C1    ZINC001230744618
O=C1C=C[C@H](Oc2cc3ccccc3[nH]2)C1    ZINC001230744619
C#CCCOC(=O)c1ccc2cc[nH]c2c1    ZINC000727042614
C#CCOC(=O)c1cc2ccc(C)cc2[nH]1    ZINC000074056648
FC(F)(F)CCc1ccc2[nH]ccc2c1    ZINC001250146832
Cc1ccc2[nH]c(CC(F)(F)F)cc2c1    ZINC001250032080
C#CCCOC(=O)c1cc2ccccc2[nH]1    ZINC000727041193
O=C1C=C[C@H](Oc2ccc3[nH]ccc3c2)C1    ZINC001225274218
CC#CCOC(=O)c1cc2ccccc2[nH]1    ZINC000744458170
O=C1C=C[C@H](Oc2ccc3cc[nH]c3c2)C1    ZINC001225653250
C#CCCOC(=O)c1ccc2[nH]ccc2c1    ZINC000730921940
Cc1noc(Cc2ccc3cc[nH]c3c2)n1    ZINC001250356170
Cc1cc(Nc2ccc3cc[nH]c3c2)no1    ZINC001174746564
C[C@@H](C#N)NC(=O)c1ccc2cc[nH]c2c1    ZINC000125350092
Cc1nocc1Nc1ccc2[nH]ccc2c1    ZINC001173940299
Cc1nnc(Cc2cc3ccccc3[nH]2)o1    ZINC001250337616
Cc1ccc2[nH]c(Nc3ccon3)cc2c1    ZINC001249839848
CN(CC#N)C(=O)c1cc2ccccc2[nH]1    ZINC000259597237
CCc1nnc(-c2ccc3[nH]ccc3c2)o1    ZINC001255061829
Cc1nnc(Cc2ccc3[nH]ccc3c2)o1    ZINC001250335915
Cc1cc2cc(Nc3ccon3)ccc2[nH]1    ZINC001213784978
COc1cc2cc[nH]c2cc1-c1ncc[nH]1    ZINC001242018781
CN(CC#N)C(=O)c1ccc2cc[nH]c2c1    ZINC000069414538
Cc1cc2ccc(-c3nnc(C)o3)cc2[nH]1    ZINC001253386577
C[C@H](C#N)C(=O)Nc1ccc2[nH]ccc2c1    ZINC000334586183
Cc1nocc1Nc1ccc2cc[nH]c2c1    ZINC001174748558
N#CCCNC(=O)c1ccc2cc[nH]c2c1    ZINC000070162363
Cc1ccc2[nH]c(Nc3ncco3)cc2c1    ZINC001249840143
C[C@H](C#N)NC(=O)c1cc2ccccc2[nH]1    ZINC000068925486
Cc1cc2cc(NC(=O)CC#N)ccc2[nH]1    ZINC000153558587
CCc1nc(-c2ccc3cc[nH]c3c2)no1    ZINC000356120555
Cc1noc(Cc2cc3ccccc3[nH]2)n1    ZINC001250357201
CN(CC#N)C(=O)c1ccc2[nH]ccc2c1    ZINC000107579322
CN(C(=O)CC#N)c1ccc2cc[nH]c2c1    ZINC000336066111
Cc1cc(Nc2cc3ccccc3[nH]2)on1    ZINC001211303160
Cc1coc(Nc2ccc3cc[nH]c3c2)n1    ZINC001174746607
Cc1ccc2[nH]c(Nc3cnoc3)cc2c1    ZINC001249842988
Cc1noc(Cc2ccc3[nH]ccc3c2)n1    ZINC001250355080
COc1cc2cc[nH]c2cc1-c1cc[nH]n1    ZINC001245312034
CCc1nc(-c2ccc3[nH]ccc3c2)no1    ZINC000355843572
CCc1nnc(-c2cc3ccccc3[nH]2)o1    ZINC000026421446
Cc1coc(Nc2cc3ccccc3[nH]2)n1    ZINC001211303594
Cc1noc(-c2cc3cc(C)ccc3[nH]2)n1    ZINC000522236847
Cc1ccc2[nH]c(Nc3ccno3)cc2c1    ZINC001249842834
COc1cc2cc[nH]c2cc1-c1cn[nH]c1    ZINC001240241875
Cc1cnc(Nc2ccc3[nH]ccc3c2)o1    ZINC001173936515
Cc1cnc(Nc2ccc3cc[nH]c3c2)o1    ZINC001174746400
Cc1cc2cc[nH]c2cc1NC(=O)CC#N    ZINC000336178075
Cc1cc2cc(-c3nnc(C)o3)ccc2[nH]1    ZINC001253393149
C[C@H](C#N)NC(=O)c1ccc2[nH]ccc2c1    ZINC000107572516
Cc1nocc1Nc1cc2ccccc2[nH]1    ZINC001211307972
Cc1nnc(-c2cc3cc(C)ccc3[nH]2)o1    ZINC001253381563
CCc1noc(-c2cc3ccccc3[nH]2)n1    ZINC000045893821
N#CCC(=O)NCc1cc2ccccc2[nH]1    ZINC000334765933
Cc1nnc(Cc2ccc3cc[nH]c3c2)o1    ZINC001250336960
Cc1cc2cc(Nc3ncco3)ccc2[nH]1    ZINC001213785005
N#CCCNC(=O)c1ccc2[nH]ccc2c1    ZINC000082598521
C[C@H](C#N)NC(=O)c1ccc2cc[nH]c2c1    ZINC000125350314
Cc1nnc(-c2cc3ccc(C)cc3[nH]2)o1    ZINC001253382987
Cc1cc(Nc2ccc3[nH]ccc3c2)no1    ZINC001173935752
Cc1conc1Nc1ccc2[nH]ccc2c1    ZINC001173936112
C#CCNC(=O)Nc1ccc2[nH]ccc2c1    ZINC000729038626
CCc1noc(-c2ccc3cc[nH]c3c2)n1    ZINC000070458840
C[C@@H](C#N)NC(=O)c1cc2ccccc2[nH]1    ZINC000068925485
Cc1cc(Nc2ccc3cc[nH]c3c2)on1    ZINC001174747375
Cc1cc2cc(Nc3cnoc3)ccc2[nH]1    ZINC001213787428
Cc1cc2cc(Nc3ccno3)ccc2[nH]1    ZINC001213784790
Cc1ccc2[nH]c(C(=O)NCC#N)cc2c1    ZINC000259631282
Cc1cnc(Nc2cc3ccccc3[nH]2)o1    ZINC001211303300
Cc1ccc2cc(C(=O)NCC#N)[nH]c2c1    ZINC000259639126
C[C@@H](C#N)NC(=O)c1ccc2[nH]ccc2c1    ZINC000107572512
CCc1nnc(-c2ccc3cc[nH]c3c2)o1    ZINC001255061590
C[C@@H](C#N)C(=O)Nc1ccc2[nH]ccc2c1    ZINC000334586184
c1cc(=NCc2cc3ccccc3[nH]2)[nH]o1    ZINC000381261129
N#CCCC(=O)Nc1ccc2[nH]ccc2c1    ZINC001143188713
OCc1cc2cc(-c3cc[nH]n3)ccc2[nH]1    ZINC000067983453
Cc1cc(Nc2cc3ccccc3[nH]2)no1    ZINC001211302857
Cc1conc1Nc1cc2ccccc2[nH]1    ZINC001211303289
N#CCCNC(=O)c1cc2ccccc2[nH]1    ZINC000035137578
Cc1cc(Nc2ccc3[nH]ccc3c2)on1    ZINC001173936689
CN(C)C(=O)c1cc2cc(C#N)ccc2[nH]1    ZINC001156452574
Cc1coc(Nc2ccc3[nH]ccc3c2)n1    ZINC001173935882
Cc1noc(-c2cc3ccc(C)cc3[nH]2)n1    ZINC000113743479
Cc1conc1Nc1ccc2cc[nH]c2c1    ZINC001174747241
Cn1ncc(Nc2ccc3cc[nH]c3c2)n1    ZINC001174748566
NCc1ncn(-c2ccc3[nH]ccc3c2)n1    ZINC001168754080
Cn1nncc1Nc1cc2ccccc2[nH]1    ZINC001211307851
Cn1ncc(Nc2ccc3[nH]ccc3c2)n1    ZINC001173936089
Cn1[nH]cnc1=Nc1ccc2cc[nH]c2c1    ZINC001174746945
NCc1cnnn1-c1ccc2[nH]ccc2c1    ZINC001169311228
Cn1cc(Nc2ccc3cc[nH]c3c2)nn1    ZINC001174747195
Cn1cnc(Nc2ccc3[nH]ccc3c2)n1    ZINC001173936584
c1cc2cc(CNn3cnnc3)ccc2[nH]1    ZINC001308540806
Cn1cc(Nc2cc3ccccc3[nH]2)nn1    ZINC001211305407
Cn1ncc(Nc2cc3ccccc3[nH]2)n1    ZINC001211306176
Cn1cc(Nc2ccc3[nH]ccc3c2)nn1    ZINC001173937742
Cn1[nH]cnc1=Nc1cc2ccccc2[nH]1    ZINC001211303208
Cn1cnc(Nc2cc3ccccc3[nH]2)n1    ZINC001211303607
Cn1[nH]cnc1=Nc1ccc2[nH]ccc2c1    ZINC001173936608
Cn1nncc1Nc1ccc2[nH]ccc2c1    ZINC001173940300
Cn1cnc(Nc2ccc3cc[nH]c3c2)n1    ZINC001174747261
c1cc2ccc(CNn3cnnc3)cc2[nH]1    ZINC001474287762
c1nncn1NCc1cc2ccccc2[nH]1    ZINC001308540848
Nc1cn(-c2cc3ccccc3[nH]2)nc1N    ZINC001211305024
Nc1cn(-c2ccc3cc[nH]c3c2)nc1N    ZINC001174747573
Cn1nncc1Nc1ccc2cc[nH]c2c1    ZINC001174748365
Nc1cn(-c2ccc3[nH]ccc3c2)nc1N    ZINC001173937302
CCC#C[C@H](C)Oc1ccc2cc[nH]c2c1    ZINC001225654286
c1cc2cc(OCC3=CCCC3)ccc2[nH]1    ZINC000401060018
Cc1cc2[nH]ccc2cc1C1=CCCOC1    ZINC001245160664
Cc1cc2cc(O[C@H]3C=CCC3)ccc2[nH]1    ZINC001228449573
C#CC[C@@H](C)Oc1ccc2[nH]c(C)cc2c1    ZINC001228451779
C#CC[C@@H](CC)Oc1cc2ccccc2[nH]1    ZINC001218354498
C#C[C@H](Oc1ccc2cc[nH]c2c1)C(C)C    ZINC001225653328
Cc1cc2cc[nH]c2cc1C1=CCCOC1    ZINC001245157178
C=CC[C@@H](C=C)Oc1cc2ccccc2[nH]1    ZINC001218437838
CC#C[C@H](CC)Oc1cc2ccccc2[nH]1    ZINC001218439928
C#C[C@H](CCC)Oc1cc2ccccc2[nH]1    ZINC001218320506
Cc1cc2cc(O[C@@H]3C=CCC3)ccc2[nH]1    ZINC001228449570
c1cc2ccc(O[C@@H]3C=CCCC3)cc2[nH]1    ZINC001225656593
Cc1cc2cc(C3=CCOCC3)ccc2[nH]1    ZINC001242077937
CCC#C[C@@H](C)Oc1ccc2[nH]ccc2c1    ZINC001225269639
C#CC[C@H](C)Oc1ccc2[nH]c(C)cc2c1    ZINC001228451781
C#C[C@@H](CCC)Oc1ccc2cc[nH]c2c1    ZINC001225653301
CC#C[C@H](CC)Oc1ccc2[nH]ccc2c1    ZINC001225273926
C#CC[C@H](CC)Oc1ccc2[nH]ccc2c1    ZINC001225270684
C#C[C@H](CC)Oc1ccc2cc(C)[nH]c2c1    ZINC001229827648
CCC#C[C@@H](C)Oc1cc2ccccc2[nH]1    ZINC001230744321
C=CC[C@@H](C=C)Oc1ccc2cc[nH]c2c1    ZINC001225654609
c1cc2cc(OC3C[C@H]4C[C@@H]4C3)ccc2[nH]1    ZINC001225270631
C#CC[C@@H](CC)Oc1ccc2cc[nH]c2c1    ZINC001225653902
Cc1cc2ccc(O[C@H]3C=CCC3)cc2[nH]1    ZINC001229827583
C#C[C@@H](CC)Oc1ccc2[nH]c(C)cc2c1    ZINC001228451773
C#C[C@H](Oc1cc2ccccc2[nH]1)C(C)C    ZINC001218440371
CC#C[C@@H](CC)Oc1ccc2[nH]ccc2c1    ZINC001225273925
C=CC(C=C)Oc1ccc2[nH]c(C)cc2c1    ZINC001228451668
Cc1cc2ccc(C3=CCCOC3)cc2[nH]1    ZINC001245160623
C#C[C@@H](CC)Oc1ccc2cc(C)[nH]c2c1    ZINC001229827649
c1c2ccccc2[nH]c1OC1C[C@@H]2C[C@H]2C1    ZINC001218297288
c1c2ccccc2[nH]c1O[C@H]1C=CCCC1    ZINC000139018388
c1cc2cc(O[C@H]3C=CCCC3)ccc2[nH]1    ZINC000123772879
c1cc2cc(OCC3CC=CC3)ccc2[nH]1    ZINC000664000647
C#CC[C@@H](CC)Oc1ccc2[nH]ccc2c1    ZINC001225270681
CC#C[C@@H](CC)Oc1cc2ccccc2[nH]1    ZINC001218439926
C=CC[C@H](C=C)Oc1ccc2cc[nH]c2c1    ZINC001225654610
c1cc2cc(OC3C[C@@H]4C[C@H]4C3)ccc2[nH]1    ZINC001225270640
Cc1cc2cc[nH]c2cc1C1=CCOCC1    ZINC001242075634
Cc1cc2ccc(O[C@@H]3C=CCC3)cc2[nH]1    ZINC001229827582
Cc1cc2cc(C3=CCCOC3)ccc2[nH]1    ZINC001245162419
c1cc2ccc(OC3C[C@H]4C[C@@H]4C3)cc2[nH]1    ZINC001225654751
C#C[C@@H](Oc1ccc2cc[nH]c2c1)C(C)C    ZINC001225653331
C#C[C@H](CCC)Oc1ccc2cc[nH]c2c1    ZINC001225653299
C=CC[C@H](C=C)Oc1ccc2[nH]ccc2c1    ZINC001225274382
C#C[C@H](CC)Oc1ccc2[nH]c(C)cc2c1    ZINC001228451772
COc1cc2cc[nH]c2cc1C1=CCCC1    ZINC001239788638
C#CC[C@@H](C)Oc1ccc2cc(C)[nH]c2c1    ZINC001229828753
C#C[C@H](CCC)Oc1ccc2[nH]ccc2c1    ZINC001225269353
CCC#C[C@H](C)Oc1cc2ccccc2[nH]1    ZINC001230744322
Cc1cc2ccc(OC3CC=CC3)cc2[nH]1    ZINC001229826974
C#C[C@H](Oc1ccc2[nH]ccc2c1)C(C)C    ZINC001225274383
C#CC[C@H](CC)Oc1ccc2cc[nH]c2c1    ZINC001225653903
C=CC[C@H](C=C)Oc1cc2ccccc2[nH]1    ZINC001218437839
C#C[C@@H](CCC)Oc1ccc2[nH]ccc2c1    ZINC001225269354
CC#C[C@H](CC)Oc1ccc2cc[nH]c2c1    ZINC001225653742
c1c2ccccc2[nH]c1OC1C[C@H]2C[C@@H]2C1    ZINC001218297287
C#C[C@@H](Oc1cc2ccccc2[nH]1)C(C)C    ZINC001218440370
C=CC[C@@H](C=C)Oc1ccc2[nH]ccc2c1    ZINC001225274381
c1cc2ccc(O[C@H]3C=CCCC3)cc2[nH]1    ZINC001225656594
c1c2ccccc2[nH]c1O[C@@H]1C=CCCC1    ZINC000139018488
C#C[C@@H](CCC)Oc1cc2ccccc2[nH]1    ZINC001218320507
C#C[C@@H](Oc1ccc2[nH]ccc2c1)C(C)C    ZINC001225274384
c1cc2cc(O[C@@H]3C=CCCC3)ccc2[nH]1    ZINC000123773116
c1cc2cc(O[C@@H]3C[C@H]4C[C@H]4C3)ccc2[nH]1    ZINC001225270637
Cc1cc2[nH]ccc2cc1C1=CCOCC1    ZINC001242077176
C#CC[C@H](CC)Oc1cc2ccccc2[nH]1    ZINC001218354499
Cc1cc2cc(OC3CC=CC3)ccc2[nH]1    ZINC001228451328
c1cc2ccc(O[C@@H]3C[C@H]4C[C@H]4C3)cc2[nH]1    ZINC001225654756
CCC#C[C@@H](C)Oc1ccc2cc[nH]c2c1    ZINC001225654285
c1cc2ccc(OC3C[C@@H]4C[C@H]4C3)cc2[nH]1    ZINC001225654764
Cc1cc2ccc(C3=CCOCC3)cc2[nH]1    ZINC001242076123
C=CC(C=C)Oc1ccc2cc(C)[nH]c2c1    ZINC001229827210
C#CC[C@H](C)Oc1ccc2cc(C)[nH]c2c1    ZINC001229828761
CC#C[C@@H](CC)Oc1ccc2cc[nH]c2c1    ZINC001225653740
CCC#C[C@H](C)Oc1ccc2[nH]ccc2c1    ZINC001225269640
c1c2ccccc2[nH]c1O[C@@H]1C[C@H]2C[C@H]2C1    ZINC001218297289
CCN(C)Cc1cc2ccc(C#N)cc2[nH]1    ZINC001249426606
C[C@@H](C#N)CNCc1cc2ccccc2[nH]1    ZINC000309353309
N#CCCCNCc1ccc2[nH]ccc2c1    ZINC000521370416
C[C@@H](CC#N)NCc1ccc2cc[nH]c2c1    ZINC000862324627
C/C=C(\NC=N)c1ccc2[nH]c(C)cc2c1    ZINC001244239943
C[C@@H](C#N)N(C)Cc1cc2ccccc2[nH]1    ZINC001137320759
C[C@@H](C#N)CNCc1ccc2cc[nH]c2c1    ZINC000229649408
C[C@@H](C#N)N(C)Cc1ccc2cc[nH]c2c1    ZINC001209515754
C[C@@H](C#N)CNCc1ccc2[nH]ccc2c1    ZINC000229649428
C[C@H](C#N)N(C)Cc1cc2ccccc2[nH]1    ZINC001137320760
CN(CCC#N)Cc1ccc2[nH]ccc2c1    ZINC001205563415
C[C@H](C#N)CNCc1ccc2cc[nH]c2c1    ZINC000229649417
c1cc2ccc(CN3CC=CCN3)cc2[nH]1    ZINC001574775170
C/C=C(\NC=N)c1cc2cc(C)ccc2[nH]1    ZINC001245571614
C[C@H](C#N)N(C)Cc1ccc2cc[nH]c2c1    ZINC001209515755
c1cc2cc(NC3=CCNCC3)ccc2[nH]1    ZINC001159563703
Cc1cc2cc(CNCCC#N)ccc2[nH]1    ZINC000566129281
CCN(CC#N)Cc1ccc2[nH]ccc2c1    ZINC000615823457
N#CCCCNCc1ccc2cc[nH]c2c1    ZINC000598972519
CN(CCC#N)Cc1cc2ccccc2[nH]1    ZINC001137313524
c1cc2ccc(NC3=CCCNC3)cc2[nH]1    ZINC001159690072
N#CCCCNCc1cc2ccccc2[nH]1    ZINC000309503024
c1cc2ccc(NC3=CCNCC3)cc2[nH]1    ZINC001159689871
CCN(CC#N)Cc1ccc2cc[nH]c2c1    ZINC000529525941
CCN(CC#N)Cc1cc2ccccc2[nH]1    ZINC000619068084
C[C@H](CC#N)NCc1ccc2cc[nH]c2c1    ZINC000862324628
C[C@H](C#N)CNCc1cc2ccccc2[nH]1    ZINC000309353310
c1cc2cc(NC3=CCCNC3)ccc2[nH]1    ZINC001159562439
Cc1ccc2[nH]c(CN(C)CC#N)cc2c1    ZINC001138419819
C[C@H](C#N)N(C)Cc1ccc2[nH]ccc2c1    ZINC001205606365
c1cc2cc(NC3=CNCCC3)ccc2[nH]1    ZINC001159562685
N#CCCNCCc1ccc2[nH]ccc2c1    ZINC000591765327
C[C@@H](C#N)N(C)Cc1ccc2[nH]ccc2c1    ZINC001205606363
C[C@H](C#N)CNCc1ccc2[nH]ccc2c1    ZINC000229649436
CN(CCC#N)Cc1ccc2cc[nH]c2c1    ZINC000862211698
CC1(c2cc3ccccc3[nH]2)CCCCC1    ZINC000002172357
Cc1ccc2[nH]c(-c3nccs3)cc2c1    ZINC001245569685
Cc1ncc(-c2ccc3cc[nH]c3c2)s1    ZINC000118822953
Cc1cc2ccc(-c3nccs3)cc2[nH]1    ZINC001242896957
c1csc(Nc2cc3ccccc3[nH]2)c1    ZINC001211303243
Cc1cc2[nH]ccc2cc1-c1cscn1    ZINC001241891978
Cc1cc2cc(-c3cscn3)ccc2[nH]1    ZINC001241891983
Cc1cc2cc(-c3cncs3)ccc2[nH]1    ZINC001241500744
Cc1ncc(-c2ccc3[nH]ccc3c2)s1    ZINC000118820213
c1csc(Nc2ccc3[nH]ccc3c2)c1    ZINC001173935672
c1cc(Nc2cc3ccccc3[nH]2)cs1    ZINC001211303296
Cc1cc2cc[nH]c2cc1-c1cscn1    ZINC001241890357
c1cc2cc(Nc3ccsc3)ccc2[nH]1    ZINC001173936022
Cc1cc2ccc(-c3cncs3)cc2[nH]1    ZINC001241498133
c1csc(Nc2ccc3cc[nH]c3c2)c1    ZINC001174747766
Cc1cc2cc(-c3nccs3)ccc2[nH]1    ZINC000203720790
Cc1cc2cc[nH]c2cc1-c1cncs1    ZINC001241498201
Cc1cc2[nH]ccc2cc1-c1nccs1    ZINC001242896314
Cc1cc2cc[nH]c2cc1-c1nccs1    ZINC001242896967
c1cc2ccc(Nc3ccsc3)cc2[nH]1    ZINC001174746585
Cc1cc2[nH]ccc2cc1-c1cncs1    ZINC001241500980
Cc1cc2ccc(-c3cscn3)cc2[nH]1    ZINC001241890544
Fc1ccc2cc(-c3cnnnc3)[nH]c2c1    ZINC001245589249
Fc1ccc2[nH]c(-c3cnnnc3)cc2c1    ZINC001245577486
FC(F)(F)CNc1ccc2[nH]ccc2c1    ZINC001161629870
C[C@@H](C#N)OC(=O)c1cc2ccccc2[nH]1    ZINC000005531197
C#CCONC(=O)c1cc2ccccc2[nH]1    ZINC000390233700
c1cc2cc(OCc3ccon3)ccc2[nH]1    ZINC000160020993
C#CCNC(=O)c1cc2cc(O)ccc2[nH]1    ZINC001149507251
COc1cc2cc[nH]c2cc1-c1cnoc1    ZINC001239186626
N#Cc1cc2ccc(OC3COC3)cc2[nH]1    ZINC001233995828
CCOC(=O)c1cc2cc(C#N)ccc2[nH]1    ZINC000002534108
Cc1ccc2[nH]c(C(=O)OCC#N)cc2c1    ZINC000027699182
CCOC(=O)c1cc2ccc(C#N)cc2[nH]1    ZINC000002534109
C#CCONC(=O)c1ccc2cc[nH]c2c1    ZINC000309279354
Cc1ccc2cc(C(=O)OCC#N)[nH]c2c1    ZINC000031419810
C[C@H](C#N)OC(=O)c1cc2ccccc2[nH]1    ZINC000005531198
C[C@@H](C#N)OC(=O)c1ccc2[nH]ccc2c1    ZINC000730856887
C[C@H](C#N)OC(=O)c1ccc2cc[nH]c2c1    ZINC000046467578
C[C@H](C#N)OC(=O)c1ccc2[nH]ccc2c1    ZINC000730856884
C#CCONC(=O)c1ccc2[nH]ccc2c1    ZINC000381401015
C[C@@H](C#N)OC(=O)c1ccc2cc[nH]c2c1    ZINC000046467576
O=C(c1ccc2cc[nH]c2c1)N1CC(=O)C1    ZINC001149212769
c1cc2cc(NCc3ncon3)ccc2[nH]1    ZINC001162281275
Cc1nonc1Nc1ccc2[nH]ccc2c1    ZINC001173937261
Cc1cc2cc(Nc3nnco3)ccc2[nH]1    ZINC001213785193
Cc1nonc1Nc1ccc2cc[nH]c2c1    ZINC001174746862
Cc1nnc(Nc2ccc3[nH]ccc3c2)o1    ZINC001173935992
Cc1nonc1Nc1cc2ccccc2[nH]1    ZINC001211305760
Cc1ccc2[nH]c(Nc3nnco3)cc2c1    ZINC001249840475
Cc1nnc(Nc2cc3ccccc3[nH]2)o1    ZINC001211303191
Cc1nnc(Nc2ccc3cc[nH]c3c2)o1    ZINC001174746384
c1nnc(NCc2cc3ccccc3[nH]2)o1    ZINC000309361463
Cn1nnnc1Nc1ccc2[nH]ccc2c1    ZINC001173936927
Cn1[nH]nnc1=Nc1cc2ccccc2[nH]1    ZINC001211303578
Cn1[nH]nnc1=Nc1ccc2cc[nH]c2c1    ZINC001174746289
NCc1nnnn1-c1ccc2[nH]ccc2c1    ZINC001168920797
C(=NOCC1CC1)c1ccc2cc[nH]c2c1    ZINC000863115664
C=CCN(C)C(=O)c1ccc2cc[nH]c2c1    ZINC000131887151
CN(C(=O)c1ccc2cc[nH]c2c1)C1CC1    ZINC000063728456
O=C(NCC1CC1)c1ccc2[nH]ccc2c1    ZINC000082563408
O=C(c1cc2ccccc2[nH]1)N1CCCC1    ZINC000012919870
C=CCN(C)C(=O)c1ccc2[nH]ccc2c1    ZINC000131884010
CC1(C(=O)Nc2ccc3[nH]ccc3c2)CC1    ZINC000120060023
C/C=C/C(=O)Nc1cc2[nH]ccc2cc1C    ZINC000781538958
Cc1cc2cc(NC(=O)C3CC3)ccc2[nH]1    ZINC000356251396
O=C1CCN(Cc2ccc3[nH]ccc3c2)C1    ZINC001205594827
O=C1CCN(Cc2ccc3cc[nH]c3c2)C1    ZINC001209512573
Cc1ccc2[nH]c(C(=O)N3CCC3)cc2c1    ZINC000642164177
C[C@H]1CCN1C(=O)c1cc2ccccc2[nH]1    ZINC000641238881
C=C[C@@H](C)NC(=O)c1cc2ccccc2[nH]1    ZINC000130696900
C=C(C)CNC(=O)c1ccc2[nH]ccc2c1    ZINC000123016987
Cc1ccc2[nH]c(C(=O)NC3CC3)cc2c1    ZINC000029518584
C=C[C@@H](C)NC(=O)c1ccc2cc[nH]c2c1    ZINC000130673470
C(=NOC1CCC1)c1cc2ccccc2[nH]1    ZINC000812235423
CC/C=C/NC(=O)c1ccc2cc[nH]c2c1    ZINC001149217805
CN(C)C(=O)/C=C/c1ccc2[nH]ccc2c1    ZINC000492279984
O=C(NC1CCC1)c1ccc2[nH]ccc2c1    ZINC000082563461
C/C=C/C(=O)Nc1ccc2[nH]c(C)cc2c1    ZINC000737792963
C=CCNC(=O)c1cc2cc(C)ccc2[nH]1    ZINC000004696008
CN(C(=O)C1CC1)c1ccc2cc[nH]c2c1    ZINC000335871006
COc1cc2cc[nH]c2cc1C1=CCNC1    ZINC001243110532
C=C(C)CNC(=O)c1ccc2cc[nH]c2c1    ZINC000122980740
O=C(NC1CCC1)c1cc2ccccc2[nH]1    ZINC000052213997
CC(C)=CC(=O)Nc1ccc2[nH]ccc2c1    ZINC000112862672
c1c2ccccc2[nH]c1O[C@H]1C=CCNC1    ZINC001218327911
C[C@@H]1CCN1C(=O)c1ccc2cc[nH]c2c1    ZINC000620212733
C=CCCC(=O)Nc1ccc2[nH]ccc2c1    ZINC000112861990
Cc1cc2ccc(NC(=O)C3CC3)cc2[nH]1    ZINC001142679499
O=C(Cc1ccc2cc[nH]c2c1)NC1CC1    ZINC000096643043
CC(=O)/C=C(/C)Nc1ccc2[nH]ccc2c1    ZINC001163738123
C[C@@H]1CCN1C(=O)c1ccc2[nH]ccc2c1    ZINC000706951949
O=C1CCN(Cc2cc3ccccc3[nH]2)C1    ZINC001137319027
C[C@H]1CCN1C(=O)c1ccc2cc[nH]c2c1    ZINC000620212735
O=C(Nc1ccc2[nH]ccc2c1)C1CCC1    ZINC000074842238
C(=NOC1CCC1)c1ccc2cc[nH]c2c1    ZINC000863114657
CC[C@H](C)Oc1ccc2cc(C#N)[nH]c2c1    ZINC001233995927
C[C@@H]1CCN1C(=O)c1cc2ccccc2[nH]1    ZINC000641238880
C=C/C(=N\COC)c1cc2ccccc2[nH]1    ZINC001243105008
C/C=C(\C)C(=O)Nc1ccc2[nH]ccc2c1    ZINC000176266645
O=C(Cc1cc2ccccc2[nH]1)NC1CC1    ZINC001250382853
c1c2ccccc2[nH]c1O[C@@H]1C=CCNC1    ZINC001218327894
Cc1ccc2cc(C(=O)N3CCC3)[nH]c2c1    ZINC000073521676
CC1(NC(=O)c2cc3ccccc3[nH]2)CC1    ZINC000060249718
C=C/C(=N\COC)c1ccc2cc[nH]c2c1    ZINC001240797017
Cc1cc2cc[nH]c2cc1NC(=O)C1CC1    ZINC000336178021
C/C=C\C(=O)Nc1cc2[nH]ccc2cc1C    ZINC000781538957
O=C(NCc1cc2ccccc2[nH]1)C1CC1    ZINC000082275660
O=C(c1ccc2cc[nH]c2c1)N1CCCC1    ZINC000032478163
O=C(NCC1CC1)c1ccc2cc[nH]c2c1    ZINC000043011135
CC1(NC(=O)c2ccc3cc[nH]c3c2)CC1    ZINC000124370979
C[C@@H]1C[C@H]1C(=O)Nc1ccc2[nH]ccc2c1    ZINC000603186644
O=C(Cc1ccc2[nH]ccc2c1)NC1CC1    ZINC000096643044
C/C=C\C(=O)N(C)c1ccc2cc[nH]c2c1    ZINC000792578162
C=C[C@H](C)NC(=O)c1ccc2[nH]ccc2c1    ZINC000130663161
O=C(CC1CC1)Nc1ccc2[nH]ccc2c1    ZINC000112862489
C/C=C\C(=O)Nc1ccc2[nH]c(C)cc2c1    ZINC000737792957
C=CCNC(=O)c1cc2ccc(C)cc2[nH]1    ZINC000082299279
C[C@H]1C[C@@H]1C(=O)Nc1ccc2[nH]ccc2c1    ZINC000603186643
O=C(c1ccc2[nH]ccc2c1)N1CCCC1    ZINC000070249883
C/C=C/C(=O)NCc1cc2ccccc2[nH]1    ZINC000082275455
CN(C)/C=C/C(=O)c1cc2ccccc2[nH]1    ZINC000095117634
Cc1ccc2cc(C(=O)NC3CC3)[nH]c2c1    ZINC000082298975
C[C@H]1CCN1C(=O)c1ccc2[nH]ccc2c1    ZINC000706951952
O=C(NCC1CC1)c1cc2ccccc2[nH]1    ZINC000027465507
C[C@@H]1C[C@@H]1C(=O)Nc1ccc2[nH]ccc2c1    ZINC000603186642
C=C(C)CNC(=O)c1cc2ccccc2[nH]1    ZINC000153441763
C(=NOCC1CC1)c1ccc2[nH]ccc2c1    ZINC000814244319
CN(C(=O)c1cc2ccccc2[nH]1)C1CC1    ZINC000036166853
CN(C)C(=O)/C=C\c1ccc2[nH]ccc2c1    ZINC000492279985
Cc1cc2cc(NC3CC(=O)C3)ccc2[nH]1    ZINC001167344578
C=C/C(=N\COC)c1ccc2[nH]ccc2c1    ZINC001239694257
C[C@H]1C[C@H]1C(=O)Nc1ccc2[nH]ccc2c1    ZINC000603186641
CC[C@@H](C)Oc1ccc2cc(C#N)[nH]c2c1    ZINC001233995925
C=CCN(C)C(=O)c1cc2ccccc2[nH]1    ZINC000090750537
Cc1ccc2[nH]c(CN3CC(=O)C3)cc2c1    ZINC001138419959
C=C(C)C(=O)Nc1ccc2cc(C)[nH]c2c1    ZINC001142515822
CCNC(=O)/C=C\c1ccc2[nH]ccc2c1    ZINC000492264883
C(=NOCC1CC1)c1cc2ccccc2[nH]1    ZINC000814241109
O=C(NC1CCC1)c1ccc2cc[nH]c2c1    ZINC000082557131
O=C1CC(CNc2ccc3[nH]ccc3c2)C1    ZINC001168392827
O=CN1CCC[C@H]1c1ccc2[nH]ccc2c1    ZINC000072221719
C=C[C@@H](C)NC(=O)c1ccc2[nH]ccc2c1    ZINC000130663357
O=CN1CCC[C@@H]1c1ccc2[nH]ccc2c1    ZINC000072221720
COc1ccc2[nH]c(CCCC#N)cc2c1    ZINC000150132372
C=CC(=O)NCc1ccc2[nH]c(C)cc2c1    ZINC001346098376
CN(C(=O)c1ccc2[nH]ccc2c1)C1CC1    ZINC000082563416
C=CC(=O)NCCc1ccc2[nH]ccc2c1    ZINC001335331546
C/C=C\C(=O)NCc1cc2ccccc2[nH]1    ZINC000746889563
C(=NOC1CCC1)c1ccc2[nH]ccc2c1    ZINC000812237174
CC1(NC(=O)c2ccc3[nH]ccc3c2)CC1    ZINC000124370763
C/C=C/C(=O)N(C)c1ccc2cc[nH]c2c1    ZINC000792578165
C/C=C(/C)C(=O)Nc1ccc2[nH]ccc2c1    ZINC000080466691
C=C[C@H](C)NC(=O)c1cc2ccccc2[nH]1    ZINC000130696674
CCNC(=O)/C=C/c1ccc2[nH]ccc2c1    ZINC000492264882
C=C[C@H](C)NC(=O)c1ccc2cc[nH]c2c1    ZINC000130673251
c1cc2cc(CNCCC3CC3)ccc2[nH]1    ZINC000229658822
C[C@@H](NC1CCC1)c1cc2ccccc2[nH]1    ZINC000925377872
C=CCCN[C@H](C)c1cc2ccccc2[nH]1    ZINC000926686712
C=CCCN(C)Cc1ccc2[nH]ccc2c1    ZINC000628247232
C[C@H](NCC1CC1)c1cc2ccccc2[nH]1    ZINC000924629572
C[C@H]1C[C@H]1CNCc1ccc2[nH]ccc2c1    ZINC000229667701
C[C@@H](NCC1CC1)c1cc2ccccc2[nH]1    ZINC000924629573
CC(C)(C)/C=C/Nc1ccc2[nH]ccc2c1    ZINC001159563795
Cc1ccc2[nH]c(CN3CC[C@@H]3C)cc2c1    ZINC001138419005
Cc1cc2cc(CNCC3CC3)ccc2[nH]1    ZINC000285365297
c1c2ccccc2[nH]c1CCN1CCCC1    ZINC000029130739
C[C@@H](NCc1ccc2[nH]ccc2c1)C1CC1    ZINC000229625722
C=CC[C@H](C)NCc1ccc2[nH]ccc2c1    ZINC000229668089
C[C@@H]1CCCN1Cc1ccc2[nH]ccc2c1    ZINC000628170755
c1cc2ccc(CN3CCCCC3)cc2[nH]1    ZINC000529538252
CC1(NCc2cc3ccccc3[nH]2)CCC1    ZINC000309788127
CC(C)=CCNCc1cc2ccccc2[nH]1    ZINC000277044640
C=C(C)CN(C)Cc1ccc2cc[nH]c2c1    ZINC000529544174
CC/C=C\CNCc1ccc2[nH]ccc2c1    ZINC000385078963
C=C(C)CCNCc1cc2ccccc2[nH]1    ZINC000648727790
CC(C)=CCNCc1ccc2cc[nH]c2c1    ZINC000228836589
CN1CCCC[C@@H]1c1ccc2[nH]ccc2c1    ZINC000072221746
C=C(CC)CNCc1ccc2cc[nH]c2c1    ZINC000313477661
C[C@@H]1C[C@@H]1CNCc1ccc2[nH]ccc2c1    ZINC000229667683
CC1(CNCc2ccc3cc[nH]c3c2)CC1    ZINC000232899623
c1cc2ccc(CNCC3CCC3)cc2[nH]1    ZINC000229625312
C[C@H]1C[C@H]1CNCc1ccc2cc[nH]c2c1    ZINC000229667665
Cc1ccc2[nH]c(CN3CCCC3)cc2c1    ZINC000257892736
CC1(CNCc2cc3ccccc3[nH]2)CC1    ZINC000381448997
C[C@H]1CCN(Cc2cc3ccccc3[nH]2)C1    ZINC000684021457
C=CCCN(C)Cc1cc2ccccc2[nH]1    ZINC000674505472
CC/C=C/CNCc1ccc2cc[nH]c2c1    ZINC000385051666
C=C(C)CCNCc1ccc2[nH]ccc2c1    ZINC000386745093
C[C@H](NCc1cc2ccccc2[nH]1)C1CC1    ZINC000165278037
C=CCCN(CC)c1ccc2[nH]ccc2c1    ZINC000788281557
C=C[C@@H](C)N[C@@H](C)c1cc2ccccc2[nH]1    ZINC000390509179
CC/C=C/CNCc1cc2ccccc2[nH]1    ZINC000648716695
C[C@@H]1CCN(Cc2ccc3cc[nH]c3c2)C1    ZINC000529528447
C[C@@H]1CCN(Cc2cc3ccccc3[nH]2)C1    ZINC000684021456
C=CC[C@@H](C)NCc1cc2ccccc2[nH]1    ZINC000381530669
c1cc2cc(NCCC3CCC3)ccc2[nH]1    ZINC001168888633
c1cc2cc(CNCC3CCC3)ccc2[nH]1    ZINC000229625321
c1cc2cc(CN3CCCCC3)ccc2[nH]1    ZINC000205907796
CN(CC1(C)CC1)c1ccc2cc[nH]c2c1    ZINC000527241060
C[C@@H]1C[C@H]1CN(C)c1ccc2cc[nH]c2c1    ZINC000475346322
C[C@@H]1CCCN1Cc1cc2ccccc2[nH]1    ZINC000684022246
CN1CCCC[C@H]1c1cc2ccccc2[nH]1    ZINC000044126123
CCN(Cc1ccc2[nH]ccc2c1)C1CC1    ZINC000628133605
C=C(C)CN(C)Cc1ccc2[nH]ccc2c1    ZINC000628235109
CC1(C)C[C@@H]1NCc1ccc2[nH]ccc2c1    ZINC000229645883
CCC1(NCc2ccc3cc[nH]c3c2)CC1    ZINC000379729247
Cc1ccc2[nH]c(CN3CC(C)C3)cc2c1    ZINC001138418773
c1c2ccccc2[nH]c1CN1CCCCC1    ZINC000001510550
C[C@H]1CCCN1Cc1ccc2[nH]ccc2c1    ZINC000628170756
CC(C)=CCNCc1ccc2[nH]ccc2c1    ZINC000228842892
C[C@@H]1CCN(Cc2ccc3[nH]ccc3c2)C1    ZINC000628153980
CN(Cc1ccc2cc[nH]c2c1)C1CCC1    ZINC000529534107
CC1CC(NCc2cc3ccccc3[nH]2)C1    ZINC000390680237
C[C@@H]1C[C@H]1CNCc1ccc2[nH]ccc2c1    ZINC000229667696
C=C[C@H](C)N[C@@H](C)c1cc2ccccc2[nH]1    ZINC000390509180
C[C@H]1CCCN1Cc1ccc2cc[nH]c2c1    ZINC000628171178
C=CC[C@H](C)NCc1ccc2cc[nH]c2c1    ZINC000229668062
CC(C)=CCN(C)c1ccc2cc[nH]c2c1    ZINC000548099668
C=C[C@@H](C)N[C@H](C)c1cc2ccccc2[nH]1    ZINC000390509178
CN1CCCC[C@@H]1c1cc2ccccc2[nH]1    ZINC000044126120
CCN1CCC[C@H]1c1ccc2[nH]ccc2c1    ZINC000072221724
C=C(C)CN(C)Cc1cc2ccccc2[nH]1    ZINC000674505516
CN1CCC(c2ccc3[nH]ccc3c2)CC1    ZINC000002526995
C[C@H]1C[C@@H]1CNCc1ccc2cc[nH]c2c1    ZINC000229667652
CC1(C)C[C@H]1NCc1ccc2cc[nH]c2c1    ZINC000229645871
C=CC[C@@H](C)NCc1ccc2[nH]ccc2c1    ZINC000229668082
CC/C=C/CNCc1ccc2[nH]ccc2c1    ZINC000385079000
C[C@@H]1C[C@@H]1CNCc1ccc2cc[nH]c2c1    ZINC000229667646
C[C@@H](NC1(C)CC1)c1cc2ccccc2[nH]1    ZINC001332880058
CC1(C)C[C@@H]1NCc1ccc2cc[nH]c2c1    ZINC000229645864
C=C(C)CN(CC)c1ccc2[nH]ccc2c1    ZINC000472175252
CN(Cc1ccc2[nH]ccc2c1)C1CCC1    ZINC000628178015
C[C@@H]1C[C@@H]1CN(C)c1ccc2cc[nH]c2c1    ZINC000475346323
CC(C)(Nc1ccc2[nH]ccc2c1)C1CC1    ZINC001162516840
C=C(CC)CNCc1cc2ccccc2[nH]1    ZINC000648840269
C[C@@H](NCc1cc2ccccc2[nH]1)C1CC1    ZINC000165278166
C=C(CC)CNCc1ccc2[nH]ccc2c1    ZINC000313481098
CCN(Cc1cc2ccccc2[nH]1)C1CC1    ZINC000684020170
CC1(NCc2ccc3[nH]ccc3c2)CCC1    ZINC000229669661
C[C@@H](NCc1ccc2cc[nH]c2c1)C1CC1    ZINC000229625700
C=C[C@H](C)N[C@H](C)c1cc2ccccc2[nH]1    ZINC000390509181
CC1(C)C[C@H]1NCc1ccc2[nH]ccc2c1    ZINC000229645892
C[C@@H]1C[C@H]1CNCc1ccc2cc[nH]c2c1    ZINC000229667658
C[C@H]1C[C@H]1CN(C)c1ccc2cc[nH]c2c1    ZINC000475346321
c1cc2cc(CCN3CCCC3)ccc2[nH]1    ZINC001250164827
CC/C=C\CNCc1ccc2cc[nH]c2c1    ZINC000385051665
C=CCCCNCc1ccc2cc[nH]c2c1    ZINC000304227589
CCC1CN(Cc2ccc3[nH]ccc3c2)C1    ZINC000628305168
c1c2ccccc2[nH]c1CNCC1CCC1    ZINC000309663754
c1cc2ccc(CCN3CCCC3)cc2[nH]1    ZINC001250164554
C[C@H]1CCN(Cc2ccc3cc[nH]c3c2)C1    ZINC000529528449
CN(Cc1cc2ccccc2[nH]1)C1CCC1    ZINC000678349854
CC1(C)CN(Cc2ccc3[nH]ccc3c2)C1    ZINC000639392911
CC1CC(NCc2ccc3cc[nH]c3c2)C1    ZINC000229668094
Cc1cc2cc(NC3(C)CCC3)ccc2[nH]1    ZINC001164032766
c1cc2cc(CNC3CCCC3)ccc2[nH]1    ZINC000015424169
c1cc2cc(CCNCC3CC3)ccc2[nH]1    ZINC000282489266
CN(Cc1ccc2[nH]ccc2c1)CC1CC1    ZINC000628148888
CCC1(NCc2cc3ccccc3[nH]2)CC1    ZINC000648684385
CC1(NCc2ccc3cc[nH]c3c2)CCC1    ZINC000229669635
CCC1CN(Cc2cc3ccccc3[nH]2)C1    ZINC000651609436
C=CC[C@@H](C)NCc1ccc2cc[nH]c2c1    ZINC000229668055
CCN(Cc1ccc2cc[nH]c2c1)C1CC1    ZINC000529523166
CC1(C)CN(Cc2cc3ccccc3[nH]2)C1    ZINC000639393861
c1c2ccccc2[nH]c1CNC1CCCC1    ZINC000050266766
c1c2ccccc2[nH]c1CNCCC1CC1    ZINC000381364739
CN(Cc1ccc2cc[nH]c2c1)CC1CC1    ZINC000529524498
C[C@H](NC1CCC1)c1cc2ccccc2[nH]1    ZINC000925377871
C=CCCN[C@@H](C)c1cc2ccccc2[nH]1    ZINC000926686713
c1cc2ccc(CNCCC3CC3)cc2[nH]1    ZINC000229658796
C[C@H]1CCCN1Cc1cc2ccccc2[nH]1    ZINC000684022247
C=CCCN(C)Cc1ccc2cc[nH]c2c1    ZINC000529555332
CCN(CC1CC1)c1ccc2[nH]ccc2c1    ZINC000471816917
C[C@H](NC1(C)CC1)c1cc2ccccc2[nH]1    ZINC001332880057
C[C@H]1C[C@@H]1CNCc1ccc2[nH]ccc2c1    ZINC000229667688
CC(C)(C)/C=C/Nc1ccc2cc[nH]c2c1    ZINC001159691001
C=CCCCNc1ccc2[nH]c(C)cc2c1    ZINC001170301081
CC1(C)C[C@@H]1NCc1cc2ccccc2[nH]1    ZINC000381502138
CC1(C)CN(Cc2ccc3cc[nH]c3c2)C1    ZINC000639393923
C=CCN(C)Cc1cc2cc(C)ccc2[nH]1    ZINC001138419914
CCC1CN(Cc2ccc3cc[nH]c3c2)C1    ZINC000529602290
C[C@H]1C[C@@H]1CN(C)c1ccc2cc[nH]c2c1    ZINC000475346320
CC1CC(NCc2ccc3[nH]ccc3c2)C1    ZINC000229668113
C=CCCCNCc1ccc2[nH]ccc2c1    ZINC000304219371
CCN1CCC[C@@H]1c1ccc2[nH]ccc2c1    ZINC000072221723
CN1CCC(c2ccc3cc[nH]c3c2)CC1    ZINC000002526977
c1cc2ccc(CNC3CCCC3)cc2[nH]1    ZINC000019737382
C[C@H]1CCN(Cc2ccc3[nH]ccc3c2)C1    ZINC000628153981
CCC1(NCc2ccc3[nH]ccc3c2)CC1    ZINC000379729495
C=CC[C@H](C)NCc1cc2ccccc2[nH]1    ZINC000381530671
Cc1ccc2[nH]c(CN3CC[C@H]3C)cc2c1    ZINC001138419004
CC1(CNCc2ccc3[nH]ccc3c2)CC1    ZINC000232899391
C=C(C)CCNCc1ccc2cc[nH]c2c1    ZINC000386736156
Cc1ccc2[nH]c(CN(C)C3CC3)cc2c1    ZINC001138419273
C[C@H](NCc1ccc2cc[nH]c2c1)C1CC1    ZINC000229625709
CC/C=C\CNCc1cc2ccccc2[nH]1    ZINC000648716694
C[C@H](NCc1ccc2[nH]ccc2c1)C1CC1    ZINC000229625737
C[C@@H]1CCCN1Cc1ccc2cc[nH]c2c1    ZINC000628171177
CN(Cc1cc2ccccc2[nH]1)CC1CC1    ZINC000675639932
CN1CCCC[C@H]1c1ccc2[nH]ccc2c1    ZINC000072221747
O=S(=O)(Cl)c1ccc2[nH]ccc2c1    ZINC000100446359
O=S(=O)(Cl)c1ccc2cc[nH]c2c1    ZINC000104545976
OCc1cc2cc(Cl)c(Cl)cc2[nH]1    ZINC000012506050
O=C(Cl)c1cc2cc(F)c(F)cc2[nH]1    ZINC000199788624
c1cc2cc(Nc3cnsc3)ccc2[nH]1    ZINC001173940097
c1nc(Nc2cc3ccccc3[nH]2)cs1    ZINC001211305789
c1cc2ccc(Nc3cscn3)cc2[nH]1    ZINC001174748077
c1ncc(Nc2cc3ccccc3[nH]2)s1    ZINC001211306212
c1cc2ccc(Nc3cnsc3)cc2[nH]1    ZINC001174748314
Nc1nc(-c2ccc3cc[nH]c3c2)cs1    ZINC000032920088
c1csc(Nc2ccc3[nH]ccc3c2)n1    ZINC000733994752
c1csc(Nc2cc3ccccc3[nH]2)n1    ZINC001211303654
c1cc2cc(Nc3cscn3)ccc2[nH]1    ZINC001173936803
c1cc2cc(Nc3cncs3)ccc2[nH]1    ZINC001173937696
c1cc2ccc(Nc3cncs3)cc2[nH]1    ZINC001174747755
c1csc(Nc2ccc3cc[nH]c3c2)n1    ZINC001174746675
c1nscc1Nc1cc2ccccc2[nH]1    ZINC001211308168
Cc1cc2cc(OC(F)(F)F)ccc2[nH]1    ZINC000040434566
Cc1cc2ccc(OC(F)(F)F)cc2[nH]1    ZINC000038881538
COc1cc2cc[nH]c2cc1C(F)(F)F    ZINC000034503706
O=C1CNC(=O)N1c1ccc2[nH]ccc2c1    ZINC000335685890
COC(=O)c1cc2ccc(NC#N)cc2[nH]1    ZINC001168631603
COC(=O)c1cc2[nH]ccc2cc1NC#N    ZINC001168630663
COc1ccc2cc(C(=O)NC#N)[nH]c2c1    ZINC001149572592
Cc1occc1-c1cc2cc[nH]c2cc1F    ZINC001243064003
Cc1occc1-c1cc2[nH]ccc2cc1F    ZINC001243062461
Cc1nnc(-c2cc3ccc(O)cc3[nH]2)o1    ZINC001253387881
Cc1nnc(-c2cc3cc(O)ccc3[nH]2)o1    ZINC001253382996
c1cc2ccc(C3=CCSCC3)cc2[nH]1    ZINC000002526973
c1cc2cc(C3=CCSCC3)ccc2[nH]1    ZINC000002526991
Nc1nonc1Nc1ccc2[nH]ccc2c1    ZINC001173936070
Nc1nonc1Nc1cc2ccccc2[nH]1    ZINC001211303584
Nc1nonc1Nc1ccc2cc[nH]c2c1    ZINC001174746860
Cc1n[nH]cc1-c1cc2cc[nH]c2cc1F    ZINC001240520832
Cn1cc(-c2cc3[nH]ccc3cc2F)cn1    ZINC001240294865
Cn1ccc(-c2cc3cc(F)ccc3[nH]2)n1    ZINC001245574926
COc1cc2cc[nH]c2cc1C1=CCOC1    ZINC001239480431
C=CCc1cc2cc(C(=O)OC)ccc2[nH]1    ZINC001249956781
COC(=O)c1ccc2[nH]c(C3CC3)cc2c1    ZINC000261062143
C=C(C)COC(=O)c1cc2ccccc2[nH]1    ZINC000011831040
Oc1cc2cc[nH]c2cc1OC1CC=CC1    ZINC001228030715
C/C=C\COC(=O)c1ccc2[nH]ccc2c1    ZINC000730853984
C=CC(C=C)Oc1cc2[nH]ccc2cc1O    ZINC001228038949
C/C=C\COC(=O)c1cc2ccccc2[nH]1    ZINC000053907643
C=Cc1ccc2cc(C(=O)OCC)[nH]c2c1    ZINC001240829924
O=C(OCC1CC1)c1ccc2[nH]ccc2c1    ZINC000730922335
O=C(OCc1ccc2[nH]ccc2c1)C1CC1    ZINC000873553744
C#C[C@@H](CC)Oc1cc2[nH]ccc2cc1O    ZINC001228030737
C/C=C\COC(=O)c1ccc2cc[nH]c2c1    ZINC000046469760
Nc1cccn1-c1cc2cc(F)ccc2[nH]1    ZINC001249850820
Cn1cncc1-c1cc2ccc(F)cc2[nH]1    ZINC001245589043
Cn1cncc1-c1cc2[nH]ccc2cc1F    ZINC001243068535
Cn1cncc1-c1cc2cc[nH]c2cc1F    ZINC001243071114
Cn1cncc1-c1cc2cc(F)ccc2[nH]1    ZINC001245576410
C=CCOC(=O)c1cc2ccc(C)cc2[nH]1    ZINC000074233012
C=C(C)COC(=O)c1ccc2cc[nH]c2c1    ZINC000046468183
C=CCCOC(=O)c1ccc2[nH]ccc2c1    ZINC000730922280
O=C(OCC1CC1)c1cc2ccccc2[nH]1    ZINC000728764693
Oc1cc2cc[nH]c2cc1O[C@H]1C=CCC1    ZINC001228038696
C=CCCOC(=O)c1cc2ccccc2[nH]1    ZINC000729073232
Cc1cc2cc(OC3CC(=O)C3)ccc2[nH]1    ZINC001228451255
C#C[C@H](CC)Oc1cc2[nH]ccc2cc1O    ZINC001228030740
Oc1cc2cc[nH]c2cc1O[C@@H]1C=CCC1    ZINC001228038697
C#CC[C@@H](C)Oc1cc2[nH]ccc2cc1O    ZINC001228038203
Cn1cnc(-c2cc3cc(F)ccc3[nH]2)c1    ZINC000710065844
Cn1ccc(-c2cc3[nH]ccc3cc2F)n1    ZINC001242458761
Cn1ccc(-c2cc3cc[nH]c3cc2F)n1    ZINC001242460600
Cn1cnc(-c2cc3ccc(F)cc3[nH]2)c1    ZINC001245588181
Cn1ccc(-c2cc3ccc(F)cc3[nH]2)n1    ZINC001245587685
Nc1cccn1-c1cc2ccc(F)cc2[nH]1    ZINC001249873918
Cc1n[nH]cc1-c1cc2[nH]ccc2cc1F    ZINC001240521747
Cn1cc(-c2cc3cc[nH]c3cc2F)cn1    ZINC001240296191
Cc1cc2ccc(OC3CC(=O)C3)cc2[nH]1    ZINC001229827281
C#CC[C@H](C)Oc1cc2[nH]ccc2cc1O    ZINC001228038204
CCOC(=O)/C=C\c1ccc2[nH]ccc2c1    ZINC000380888112
CCOC(=O)/C=C/c1ccc2[nH]ccc2c1    ZINC000084817988
C=CCCOC(=O)c1ccc2cc[nH]c2c1    ZINC000729072788
COCC#CCOc1ccc2[nH]ccc2c1    ZINC000678825141
C=C(C)c1cc2cc[nH]c2cc1C(=O)OC    ZINC001240835556
O=C(OCC1CC1)c1ccc2cc[nH]c2c1    ZINC000728765995
C=C(C)COC(=O)c1ccc2[nH]ccc2c1    ZINC000730855375
C/C=C/COC(=O)c1ccc2cc[nH]c2c1    ZINC000046469762
C=Cc1ccc2[nH]c(C(=O)OCC)cc2c1    ZINC001240829277
C=CCOC(=O)c1cc2cc(C)ccc2[nH]1    ZINC000044937738
C/C=C/COC(=O)c1ccc2[nH]ccc2c1    ZINC000730853988
C=C(C)c1ccc2[nH]c(C(=O)OC)cc2c1    ZINC001240834733
C/C=C/COC(=O)c1cc2ccccc2[nH]1    ZINC000011831147
C=C(C)c1ccc2cc(C(=O)OC)[nH]c2c1    ZINC001240835531
NC1(C(=O)Nc2ccc3[nH]ccc3c2)CC1    ZINC000083835335
NC1(C(=O)Nc2ccc3cc[nH]c3c2)CC1    ZINC001218943038
CCC(=O)NN=Cc1cc2ccccc2[nH]1    ZINC000384194489
CCC(=O)NN=Cc1ccc2[nH]ccc2c1    ZINC000811631315
C=CCNC(=O)Nc1ccc2[nH]ccc2c1    ZINC000121127532
O=C(Nc1ccc2cc[nH]c2c1)[C@@H]1CCN1    ZINC001218943623
O=C(Nc1ccc2[nH]ccc2c1)[C@H]1CCN1    ZINC000335823008
Fc1cc2[nH]ccc2cc1C1=CCCCC1    ZINC001241716136
Fc1cc2cc[nH]c2cc1C1=CCCCC1    ZINC001241717059
C=C(N)C(=O)Nc1ccc2cc(C)[nH]c2c1    ZINC001219375087
O=C(Nc1ccc2[nH]ccc2c1)NC1CC1    ZINC000121129861
CN1CC(=O)N[C@@H]1c1ccc2cc[nH]c2c1    ZINC000630388895
O=C(Nc1ccc2[nH]ccc2c1)[C@@H]1CCN1    ZINC000384768809
CN1CC(=O)N[C@H]1c1ccc2cc[nH]c2c1    ZINC000630388894
CC(C)=NNC(=O)c1cc2ccccc2[nH]1    ZINC000013897418
CN1CC(=O)N[C@H]1c1ccc2[nH]ccc2c1    ZINC000335281467
N[C@@H]1C[C@@H]1C(=O)Nc1ccc2[nH]ccc2c1    ZINC000335049429
CN1CC(=O)N[C@@H]1c1ccc2[nH]ccc2c1    ZINC000335281475
C=CC[C@@H](C)Oc1ccc2cc(C)[nH]c2c1    ZINC001229825756
c1cc2cc(OC3CCCCC3)ccc2[nH]1    ZINC000141538111
C[C@H]1CC[C@H](Oc2ccc3cc[nH]c3c2)C1    ZINC001225655116
Cc1cc2cc(C[C@@H]3CCCO3)ccc2[nH]1    ZINC001250103215
C=C[C@H](CCC)Oc1ccc2[nH]ccc2c1    ZINC001225270169
c1c2ccccc2[nH]c1CC1CCOCC1    ZINC001250395162
Cc1ccc2[nH]c(C[C@H]3CCCO3)cc2c1    ZINC001250102966
C[C@H](Oc1cc2ccccc2[nH]1)C1CCC1    ZINC001218201624
C[C@@H](Oc1cc2ccccc2[nH]1)C1CCC1    ZINC001218201625
C=C[C@@H](CCC)Oc1cc2ccccc2[nH]1    ZINC001218334958
C=C[C@@H](CCC)Oc1ccc2cc[nH]c2c1    ZINC001225652807
C[C@@H](Oc1ccc2cc[nH]c2c1)C1CCC1    ZINC001225655347
COc1ccc2[nH]c(CC=C(C)C)cc2c1    ZINC001249952962
CC/C=C\CCOc1ccc2[nH]ccc2c1    ZINC000469557575
C=C[C@H](CCC)Oc1ccc2cc[nH]c2c1    ZINC001225652806
c1cc2cc(OCC3CCCC3)ccc2[nH]1    ZINC000163159989
c1cc2cc(CC3CCOCC3)ccc2[nH]1    ZINC001250394200
Cc1cc2[nH]ccc2cc1/C=C/C(C)(C)O    ZINC001239158135
Cc1cc2cc(OC3CCCC3)ccc2[nH]1    ZINC001228450737
Cc1cc2ccc(O[C@H](C)C3CC3)cc2[nH]1    ZINC001229825715
C[C@H]1CCC[C@@H]1Oc1ccc2[nH]ccc2c1    ZINC001225267509
C[C@H]1CC[C@@H](Oc2ccc3cc[nH]c3c2)C1    ZINC001225655115
C=C[C@@H](CC)Oc1ccc2[nH]c(C)cc2c1    ZINC001228449471
C=C[C@@H](CC)Oc1ccc2cc(C)[nH]c2c1    ZINC001229828542
C[C@H]1CCC[C@H]1Oc1ccc2cc[nH]c2c1    ZINC001225655414
c1cc2ccc(OC3CCCCC3)cc2[nH]1    ZINC001225654770
C[C@H]1CC[C@H](Oc2ccc3[nH]ccc3c2)C1    ZINC001225270078
Cc1cc2cc(C[C@H]3CCCO3)ccc2[nH]1    ZINC001250103214
C[C@H]1CCC[C@@H]1Oc1ccc2cc[nH]c2c1    ZINC001225655413
Cc1cc2cc(O[C@@H](C)C3CC3)ccc2[nH]1    ZINC001228448137
Cc1cc2ccc(/C=C/C(C)(C)O)cc2[nH]1    ZINC001239155425
Cc1ccc2[nH]c(C[C@@H]3CCCO3)cc2c1    ZINC001250102967
Cc1cc2ccc(OC3CCCC3)cc2[nH]1    ZINC001229827912
C[C@H]1CC[C@H](Oc2cc3ccccc3[nH]2)C1    ZINC001218290539
Cc1cc2ccc(O[C@@H](C)C3CC3)cc2[nH]1    ZINC001229825714
C[C@@H]1CC[C@@H](Oc2cc3ccccc3[nH]2)C1    ZINC001218290542
Cc1cc2cc(O[C@H](C)C3CC3)ccc2[nH]1    ZINC001228448138
C[C@@H]1CC[C@@H](Oc2ccc3cc[nH]c3c2)C1    ZINC001225655119
C=C[C@H](CC)Oc1ccc2[nH]c(C)cc2c1    ZINC001228449470
C[C@H]1CC[C@@H](Oc2cc3ccccc3[nH]2)C1    ZINC001218290538
C=CC[C@@H](C)Oc1ccc2[nH]c(C)cc2c1    ZINC001228449414
C=C[C@H](CC)Oc1ccc2cc(C)[nH]c2c1    ZINC001229828541
C[C@@H]1CC[C@@H](Oc2ccc3[nH]ccc3c2)C1    ZINC001225270080
C[C@@H]1CC[C@H](Oc2cc3ccccc3[nH]2)C1    ZINC001218290540
COc1ccc2[nH]c(C3CCCC3)cc2c1    ZINC000001518853
C=C[C@H](CCC)Oc1cc2ccccc2[nH]1    ZINC001218334955
C[C@H](Oc1ccc2[nH]ccc2c1)C1CCC1    ZINC001225270496
CC(C)(C)C(=O)Cc1ccc2[nH]ccc2c1    ZINC001249916239
C[C@@H]1CC[C@H](Oc2ccc3[nH]ccc3c2)C1    ZINC001225270079
CC(C)(C)C(=O)Cc1cc2ccccc2[nH]1    ZINC000196300674
COc1ccc2[nH]c(CC3CCC3)cc2c1    ZINC001250142477
C[C@H]1CCC[C@H]1Oc1cc2ccccc2[nH]1    ZINC001218019842
C[C@@H]1CC[C@H](Oc2ccc3cc[nH]c3c2)C1    ZINC001225655118
C[C@H]1CC[C@@H](Oc2ccc3[nH]ccc3c2)C1    ZINC001225270077
C[C@H]1CCC[C@H]1Oc1ccc2[nH]ccc2c1    ZINC001225267510
CCC/C=C/c1cc2[nH]ccc2cc1OC    ZINC001242254391
C=C[C@@H](CCC)Oc1ccc2[nH]ccc2c1    ZINC001225270170
C[C@H]1CCC[C@@H]1Oc1cc2ccccc2[nH]1    ZINC001218012182
C[C@@H](Oc1ccc2[nH]ccc2c1)C1CCC1    ZINC001225270497
Cc1cc2cc(/C=C/C(C)(C)O)ccc2[nH]1    ZINC001239158278
CC/C=C/CCOc1ccc2[nH]ccc2c1    ZINC000469557576
C[C@H](Oc1ccc2cc[nH]c2c1)C1CCC1    ZINC001225655346
Cc1cc2cc[nH]c2cc1/C=C/C(C)(C)O    ZINC001239154471
CC(C)(C)C(=O)Cc1ccc2cc[nH]c2c1    ZINC001249915999
c1c2ccccc2[nH]c1OC1CCCCC1    ZINC001218212422
c1cc2ccc(CC3CCOCC3)cc2[nH]1    ZINC001250394543
CC[C@@H](C)NN=Cc1ccc2[nH]ccc2c1    ZINC000811648505
Cc1cc2cc(N3CC[C@@H](N)C3)ccc2[nH]1    ZINC000075140058
c1cc2cc(CN3CCCCN3)ccc2[nH]1    ZINC001580890811
CC[C@@H](C)NN=Cc1ccc2cc[nH]c2c1    ZINC000863107321
N[C@H]1CCN(Cc2ccc3cc[nH]c3c2)C1    ZINC000687743518
CCCCNN=Cc1ccc2[nH]ccc2c1    ZINC000811637861
CCCCNN=Cc1ccc2cc[nH]c2c1    ZINC000863080309
CCCCNN=Cc1cc2ccccc2[nH]1    ZINC000788424915
N[C@H]1CCN(Cc2ccc3[nH]ccc3c2)C1    ZINC000687743522
Cc1cc2cc(CNC3CNC3)ccc2[nH]1    ZINC001574143816
N[C@@H]1CCN(Cc2ccc3[nH]ccc3c2)C1    ZINC000687743521
CC1(N)CN(Cc2cc3ccccc3[nH]2)C1    ZINC001204974563
N[C@@H]1CCN(Cc2ccc3cc[nH]c3c2)C1    ZINC000687743517
c1c2ccccc2[nH]c1CN1CCNCC1    ZINC000049815887
N[C@@H]1CCN(Cc2cc3ccccc3[nH]2)C1    ZINC000687743438
C[C@H]1NCC[C@H]1Nc1ccc2[nH]ccc2c1    ZINC001162672696
N[C@H]1CCN(Cc2cc3ccccc3[nH]2)C1    ZINC000687743440
c1cc2cc(CN[C@H]3CCNC3)ccc2[nH]1    ZINC000699084193
Cc1cc2cc(N3CC[C@H](N)C3)ccc2[nH]1    ZINC000075140056
N[C@H]1C[C@@H](NCc2ccc3[nH]ccc3c2)C1    ZINC001580423355
CC(C)CNN=Cc1ccc2cc[nH]c2c1    ZINC000863104889
CC(C)(C)C(=N)Nc1ccc2[nH]ccc2c1    ZINC001162660713
CCC1(Nc2ccc3[nH]ccc3c2)CNC1    ZINC001168583597
CC1(N)CN(Cc2ccc3[nH]ccc3c2)C1    ZINC001204965045
CN1CC[C@H](Nc2ccc3[nH]ccc3c2)C1    ZINC000061984783
CC[C@H](C)NN=Cc1cc2ccccc2[nH]1    ZINC000788441302
CC1(N)CN(Cc2ccc3cc[nH]c3c2)C1    ZINC001204973894
CC(C)CNN=Cc1cc2ccccc2[nH]1    ZINC000788437409
CC[C@H](C)NN=Cc1ccc2[nH]ccc2c1    ZINC000811648503
CN1CCN(c2ccc3[nH]ccc3c2)CC1    ZINC000082713133
CC(C)CNN=Cc1ccc2[nH]ccc2c1    ZINC000811647185
CC[C@@H](C)NN=Cc1cc2ccccc2[nH]1    ZINC000788441305
c1cc2cc(CN[C@@H]3CCNC3)ccc2[nH]1    ZINC000699084191
CC[C@H](C)NN=Cc1ccc2cc[nH]c2c1    ZINC000863107320
CC(C)c1ccc2[nH]c(C(C)(C)C)cc2c1    ZINC000001518332
c1nnsc1Nc1cc2ccccc2[nH]1    ZINC001211305417
c1cc2ccc(Nc3cnns3)cc2[nH]1    ZINC001174747167
c1cc2cc(Nc3cnns3)ccc2[nH]1    ZINC001173936802
Fc1ccc2cc(Nc3ccoc3)[nH]c2c1    ZINC001249873377
Cc1nocc1-c1cc2[nH]ccc2cc1F    ZINC001243675424
Cc1oncc1-c1cc2[nH]ccc2cc1F    ZINC001242601419
Fc1ccc2[nH]c(Nc3ccco3)cc2c1    ZINC001249850654
C#CCNC(=O)c1cc2cc(F)ccc2[nH]1    ZINC000012978339
Cc1oncc1-c1cc2cc[nH]c2cc1F    ZINC001242604178
Cc1nocc1-c1cc2cc[nH]c2cc1F    ZINC001243678345
Fc1ccc2cc(Nc3ccco3)[nH]c2c1    ZINC001249873390
Fc1ccc2[nH]c(Nc3ccoc3)cc2c1    ZINC001249851042
Nc1ccnn1-c1cc2cc(F)ccc2[nH]1    ZINC001249852042
Nc1cncn1-c1cc2ccc(F)cc2[nH]1    ZINC001249874895
Nc1cnn(-c2cc3cc(F)ccc3[nH]2)c1    ZINC001249851225
Nc1ccnn1-c1cc2ccc(F)cc2[nH]1    ZINC001249875152
Nc1cncn1-c1cc2cc(F)ccc2[nH]1    ZINC001249850252
Nc1cnn(-c2cc3ccc(F)cc3[nH]2)c1    ZINC001249874601
CC(=O)C(=O)Nc1ccc2cc(C)[nH]c2c1    ZINC001142699931
C=C[C@H](Nc1ccc2[nH]ccc2c1)C(=O)O    ZINC001588702691
O=C(Nc1ccc2[nH]ccc2c1)[C@@H]1CCO1    ZINC001181580285
O=C(c1ccc2cc[nH]c2c1)N1CC(O)C1    ZINC000082564888
O=C1C[C@@H](Oc2cc3ccccc3[nH]2)CN1    ZINC001218335256
CONC(=O)/C=C\c1ccc2[nH]ccc2c1    ZINC000492280171
O=C1C[C@@H](Nc2ccc3[nH]ccc3c2)CO1    ZINC001169120771
CONC(=O)/C=C/c1ccc2[nH]ccc2c1    ZINC000492280170
O=C1C[C@H](Oc2cc3ccccc3[nH]2)CN1    ZINC001218335274
CCC(=O)C(=O)Nc1ccc2[nH]ccc2c1    ZINC001143951570
C=C(CO)C(=O)Nc1ccc2[nH]ccc2c1    ZINC000791311345
O=C(Nc1ccc2[nH]ccc2c1)[C@H]1CCO1    ZINC001181580284
C=C[C@@H](Nc1ccc2[nH]ccc2c1)C(=O)O    ZINC001588702693
O=C(Nc1ccc2[nH]ccc2c1)C1COC1    ZINC000134919984
O=C(c1cc2ccccc2[nH]1)N1CC(O)C1    ZINC000062808466
C=C[C@@H](O)C(=O)Nc1ccc2[nH]ccc2c1    ZINC000646632682
O=C(c1ccc2[nH]ccc2c1)N1CC(O)C1    ZINC000082564889
O=C(Nc1ccc2[nH]ccc2c1)C1(O)CC1    ZINC001181521545
C=C[C@H](O)C(=O)Nc1ccc2[nH]ccc2c1    ZINC000646632683
CNC(=O)NN=Cc1ccc2[nH]ccc2c1    ZINC000811639064
CN(N=Cc1ccc2[nH]ccc2c1)C(N)=O    ZINC000811646089
CNC(=O)NN=Cc1cc2ccccc2[nH]1    ZINC000788426455
CN(N=Cc1cc2ccccc2[nH]1)C(N)=O    ZINC000788437803
Fc1cc2cc[nH]c2cc1C1=CCNCC1    ZINC001240467992
C/C(=C\C=C\N)c1cc2ccc(F)cc2[nH]1    ZINC001245588080
Fc1cc2[nH]ccc2cc1C1=CNCCC1    ZINC001243953228
Fc1cc2[nH]ccc2cc1C1=CCNCC1    ZINC001240469260
Fc1cc2cc[nH]c2cc1C1=CNCCC1    ZINC001243951814
N#CCCCCc1cc2cc(F)ccc2[nH]1    ZINC001250067497
Fc1cc2[nH]ccc2cc1C1=CCCNC1    ZINC001240669865
C/C(=C\C=C\N)c1cc2cc(F)ccc2[nH]1    ZINC001245577087
N#CCCCCc1cc2ccc(F)cc2[nH]1    ZINC001250067994
Fc1cc2cc[nH]c2cc1C1=CCCNC1    ZINC001240664895
c1c2ccccc2[nH]c1CN1CCOCC1    ZINC000036460065
CCN(C)C(=O)c1ccc2[nH]c(C)cc2c1    ZINC001156534807
CC(=O)CN(C)Cc1ccc2cc[nH]c2c1    ZINC000879727522
CCC1(Nc2ccc3[nH]ccc3c2)COC1    ZINC001168324450
O[C@H]1C[C@H](NCc2ccc3[nH]ccc3c2)C1    ZINC000657808153
CC(C)CNC(=O)c1ccc2[nH]ccc2c1    ZINC000074715561
C=C[C@@](C)(O)CNc1cc2ccccc2[nH]1    ZINC001252543498
O[C@@H]1CC[C@H]1NCc1ccc2[nH]ccc2c1    ZINC000517962661
CC[C@@H](C)NC(=O)c1cc2ccccc2[nH]1    ZINC000012978853
c1cc2cc(CN3CCOCC3)ccc2[nH]1    ZINC000034623286
C=C[C@@H](O)CNCc1ccc2[nH]ccc2c1    ZINC001253566468
Cc1cc2cc(O[C@H]3CCNC3)ccc2[nH]1    ZINC000215434020
c1cc2cc(N[C@H]3CCCOC3)ccc2[nH]1    ZINC000070011713
Cc1cc2cc(OC3CN(C)C3)ccc2[nH]1    ZINC001228448130
CCN(C)C(=O)c1cc2cc(C)ccc2[nH]1    ZINC000642058835
CCC(=O)NCCc1cc2ccccc2[nH]1    ZINC000159672504
CN(Cc1ccc2cc[nH]c2c1)C1COC1    ZINC001209512812
O[C@@H]1CCN(Cc2cc3ccccc3[nH]2)C1    ZINC000684019662
CC(=O)NCCc1cc2cc(C)ccc2[nH]1    ZINC001250016380
O[C@H]1CCN(Cc2ccc3[nH]ccc3c2)C1    ZINC000643885548
c1cc2cc(CN[C@@H]3CCOC3)ccc2[nH]1    ZINC000076645711
O[C@H]1CCN(Cc2ccc3cc[nH]c3c2)C1    ZINC000527531957
CC1(NCc2ccc3[nH]ccc3c2)COC1    ZINC000639381486
c1c2ccccc2[nH]c1CN[C@H]1CCOC1    ZINC000088696188
C=C[C@](C)(O)CNc1ccc2[nH]ccc2c1    ZINC001252538890
CCCC(=O)Nc1ccc2[nH]c(C)cc2c1    ZINC000225780473
CN(C)C(=O)CCc1ccc2[nH]ccc2c1    ZINC000075337106
CCN(C)C(=O)c1cc2ccc(C)cc2[nH]1    ZINC000248337228
CN1CC[C@@H](Oc2cc3ccccc3[nH]2)C1    ZINC001230741072
CCNC(=O)CCc1ccc2[nH]ccc2c1    ZINC000183415514
CC(C)(C)C(=O)Nc1ccc2[nH]ccc2c1    ZINC000038325554
CC(C)N(C)C(=O)c1ccc2[nH]ccc2c1    ZINC000082598520
CC(C)(C)ON=Cc1ccc2cc[nH]c2c1    ZINC001331722364
CC(C)CNC(=O)c1cc2ccccc2[nH]1    ZINC000020901348
CC(C)(C)ON=Cc1cc2ccccc2[nH]1    ZINC001256194360
CN1CC[C@H](Oc2ccc3[nH]ccc3c2)C1    ZINC001225266929
CCC(=O)NCc1ccc2[nH]c(C)cc2c1    ZINC000000429811
CC1(NCc2cc3ccccc3[nH]2)COC1    ZINC000639380973
CN1CC[C@@H](Oc2ccc3[nH]ccc3c2)C1    ZINC001225266927
CC1(NCc2ccc3cc[nH]c3c2)COC1    ZINC000639381562
CCN(CC(C)=O)c1ccc2[nH]ccc2c1    ZINC000878495752
c1cc2cc(O[C@H]3CCCNC3)ccc2[nH]1    ZINC000215438222
CCN(CC)C(=O)c1cc2ccccc2[nH]1    ZINC000035137531
CN(Cc1ccc2[nH]ccc2c1)C1COC1    ZINC001205593995
C[C@@H]1CNC[C@@H]1Oc1cc2ccccc2[nH]1    ZINC001217966342
CCCNC(=O)c1ccc2[nH]c(C)cc2c1    ZINC000074715681
CC(C)CON=Cc1cc2ccccc2[nH]1    ZINC000788436756
c1cc2ccc(CN[C@H]3CCOC3)cc2[nH]1    ZINC000229663051
Cc1ccc2[nH]c(CN3CC(O)C3)cc2c1    ZINC001138418291
O[C@H]1CCN(Cc2cc3ccccc3[nH]2)C1    ZINC000684020447
CCCCC(=O)Nc1ccc2[nH]ccc2c1    ZINC000074842166
O[C@H]1C[C@H](NCc2ccc3cc[nH]c3c2)C1    ZINC000527726544
c1cc2ccc(CN[C@@H]3CCOC3)cc2[nH]1    ZINC000229663042
CCN1CC(Oc2ccc3cc[nH]c3c2)C1    ZINC001225656415
Cc1cc2cc[nH]c2cc1NC(=O)C(C)C    ZINC000335726166
C[C@H](Oc1cc2ccccc2[nH]1)C1CNC1    ZINC001218195983
c1cc2ccc(CN3CCCCO3)cc2[nH]1    ZINC001209506997
C=C[C@H](O)CNc1ccc2[nH]c(C)cc2c1    ZINC001253565215
CCNC(=O)Cc1cc2cc(C)ccc2[nH]1    ZINC001250140221
O[C@@H]1CCN(Cc2ccc3[nH]ccc3c2)C1    ZINC000628129567
CC/C=C/Nc1cc2[nH]ccc2cc1OC    ZINC001170766966
C=C[C@@H](O)CNCc1cc2ccccc2[nH]1    ZINC001253597130
CC1(O)CN(Cc2cc3ccccc3[nH]2)C1    ZINC000639253523
C=C[C@@](C)(O)CNc1ccc2[nH]ccc2c1    ZINC001252538889
C=C[C@](C)(O)CNc1cc2ccccc2[nH]1    ZINC001252543499
CC(C)(C)NC(=O)c1ccc2cc[nH]c2c1    ZINC000048720634
c1cc2cc(CN3CCCCO3)ccc2[nH]1    ZINC001205563128
Cc1ccc2[nH]c(CN3CCCO3)cc2c1    ZINC001138417768
CCN(CC)C(=O)c1ccc2cc[nH]c2c1    ZINC000032481581
CCCN(C)C(=O)c1ccc2cc[nH]c2c1    ZINC000049494982
CC(C)CNC(=O)c1ccc2cc[nH]c2c1    ZINC000032488075
Cc1cc2ccc(O[C@H]3CCNC3)cc2[nH]1    ZINC001218180916
CC1(O)CN(Cc2ccc3[nH]ccc3c2)C1    ZINC000639253901
CNC(=O)c1cc2ccc(C(C)C)cc2[nH]1    ZINC000042348395
CCC(=O)NCCc1ccc2[nH]ccc2c1    ZINC000170210448
C=C(C)CNc1cc2[nH]ccc2cc1OC    ZINC001163378162
C=C[C@@](C)(O)CNc1ccc2cc[nH]c2c1    ZINC001252562791
COC1CN(Cc2ccc3cc[nH]c3c2)C1    ZINC000529598010
CC(C)C(=O)N(C)c1ccc2cc[nH]c2c1    ZINC000280508352
Cc1cc2cc(NC(=O)C(C)C)ccc2[nH]1    ZINC000142552869
CC[C@@H](C)C(=O)Nc1ccc2[nH]ccc2c1    ZINC000264978837
CC(=O)NCCc1ccc2[nH]c(C)cc2c1    ZINC000074859338
O[C@H]1C[C@@H](NCc2ccc3[nH]ccc3c2)C1    ZINC000655789950
C[C@@H](Oc1cc2ccccc2[nH]1)C1CNC1    ZINC001218195981
O[C@@H]1CCN(Cc2ccc3cc[nH]c3c2)C1    ZINC000527531953
CCN(CC)C(=O)c1ccc2[nH]ccc2c1    ZINC000074715618
C=C[C@H](O)CNc1ccc2cc(C)[nH]c2c1    ZINC001253596038
C=C[C@@H](O)CNCc1ccc2cc[nH]c2c1    ZINC001253597647
O[C@H]1C[C@H](NCc2cc3ccccc3[nH]2)C1    ZINC000657809951
CC(=O)CN(C)Cc1ccc2[nH]ccc2c1    ZINC001205571106
CC(C)(C)NC(=O)c1ccc2[nH]ccc2c1    ZINC000000024398
CC[C@@H](C)NC(=O)c1ccc2cc[nH]c2c1    ZINC000032477347
CCCN(C)C(=O)c1ccc2[nH]ccc2c1    ZINC000082563437
c1c2ccccc2[nH]c1CN1CCCCO1    ZINC001137313684
CC(C)CON=Cc1ccc2[nH]ccc2c1    ZINC000811645346
CCNC(=O)Cc1ccc2[nH]c(C)cc2c1    ZINC001250139041
c1cc2ccc(CN3CCOCC3)cc2[nH]1    ZINC000527535888
c1cc2ccc(O[C@@H]3CCCNC3)cc2[nH]1    ZINC000215437890
c1c2ccccc2[nH]c1O[C@H]1CCCNC1    ZINC001218277092
CCN(C)C(=O)Cc1ccc2cc[nH]c2c1    ZINC001181805551
CCCNC(=O)c1cc2ccc(C)cc2[nH]1    ZINC000082298429
CC(C)(C)NC(=O)c1cc2ccccc2[nH]1    ZINC000035133176
CC(=O)CN(C)Cc1cc2ccccc2[nH]1    ZINC001137313585
C=C[C@@H](CO)Nc1ccc2[nH]c(C)cc2c1    ZINC001169784185
CC(C)N(C)C(=O)c1ccc2cc[nH]c2c1    ZINC000070162382
CC(C)N(C)C(=O)c1cc2ccccc2[nH]1    ZINC000035207541
CCN1CC(Oc2cc3ccccc3[nH]2)C1    ZINC001230739965
O[C@H]1C[C@@H](NCc2ccc3cc[nH]c3c2)C1    ZINC000527716211
CC[C@H](C)NC(=O)c1ccc2cc[nH]c2c1    ZINC000032477348
C=C[C@@H](O)CNc1ccc2cc(C)[nH]c2c1    ZINC001253596037
C=C[C@H](O)CNCc1ccc2[nH]ccc2c1    ZINC001253566469
CCCC(=O)NCc1cc2ccccc2[nH]1    ZINC000058903134
COC1CN(Cc2ccc3[nH]ccc3c2)C1    ZINC000862389667
Cc1ccc2cc(C(=O)NC(C)C)[nH]c2c1    ZINC000082298691
Cc1cc2cc(NCC3COC3)ccc2[nH]1    ZINC001161951647
CC1(O)CN(Cc2ccc3cc[nH]c3c2)C1    ZINC000639253906
CC(C)C(=O)NCc1cc2ccccc2[nH]1    ZINC000058903168
C=C[C@H](O)CNCc1cc2ccccc2[nH]1    ZINC001253597131
C=C[C@@H](O)CNc1ccc2[nH]c(C)cc2c1    ZINC001253565214
c1cc2cc(CN[C@H]3CCOC3)ccc2[nH]1    ZINC000076645714
CC(C)CC(=O)Nc1ccc2[nH]ccc2c1    ZINC000074842168
CN1CC[C@H](Oc2cc3ccccc3[nH]2)C1    ZINC001230741073
CC[C@H](C)NC(=O)c1ccc2[nH]ccc2c1    ZINC000074715563
CCCCNC(=O)c1cc2ccccc2[nH]1    ZINC000020898117
C[C@@H]1C[C@H](Oc2cc3ccccc3[nH]2)CN1    ZINC001218044455
C=C[C@](C)(O)CNc1ccc2cc[nH]c2c1    ZINC001252562792
CC(C)(C)c1ccc2cc(C(N)=O)[nH]c2c1    ZINC000045883200
c1c2ccccc2[nH]c1O[C@@H]1CCCNC1    ZINC001218277091
Cc1cc2cc(CC(=O)N(C)C)ccc2[nH]1    ZINC001250131603
CN(Cc1cc2ccccc2[nH]1)C1COC1    ZINC001137319164
CCCNC(=O)c1cc2cc(C)ccc2[nH]1    ZINC000004696067
CCCC(=O)N(C)c1ccc2cc[nH]c2c1    ZINC000280573355
CN1CC[C@@H](Oc2ccc3cc[nH]c3c2)C1    ZINC001225656334
O[C@@H]1CC[C@H]1NCc1cc2ccccc2[nH]1    ZINC000382178298
Cc1ccc2[nH]c(CC(=O)N(C)C)cc2c1    ZINC001250134240
C[C@@H]1CNC[C@H]1Oc1cc2ccccc2[nH]1    ZINC001218035568
CC(C)(C)c1ccc2[nH]c(C(N)=O)cc2c1    ZINC000204578175
CCC(=O)N(CC)c1ccc2[nH]ccc2c1    ZINC000276663018
c1c2ccccc2[nH]c1OC1CCNCC1    ZINC001217966020
OCC1CN(Cc2ccc3[nH]ccc3c2)C1    ZINC000164436381
COC1CN(Cc2cc3ccccc3[nH]2)C1    ZINC000839131148
c1c2ccccc2[nH]c1CN[C@@H]1CCOC1    ZINC000088696187
CCCC(=O)Nc1cc2[nH]ccc2cc1C    ZINC000336178683
OCC1CN(Cc2cc3ccccc3[nH]2)C1    ZINC000164435194
c1cc2cc(O[C@@H]3CCCNC3)ccc2[nH]1    ZINC000215438177
C=C[C@H](O)CNCc1ccc2cc[nH]c2c1    ZINC001253597648
c1cc2cc(NC3CCOCC3)ccc2[nH]1    ZINC000036304319
O[C@@H]1CC[C@H]1NCc1ccc2cc[nH]c2c1    ZINC000858183104
CCC(=O)N(C)Cc1cc2ccccc2[nH]1    ZINC001319062130
Cc1cc2ccc(OC3CN(C)C3)cc2[nH]1    ZINC001229826915
OCC1CN(Cc2ccc3cc[nH]c3c2)C1    ZINC000164437830
CN[C@H]1C[C@@H](Oc2cc3ccccc3[nH]2)C1    ZINC001217956477
CN[C@H]1C[C@H](Oc2cc3ccccc3[nH]2)C1    ZINC001217952038
OC[C@H]1C[C@@H](Nc2ccc3[nH]ccc3c2)C1    ZINC001168244128
CC(C)CON=Cc1ccc2cc[nH]c2c1    ZINC000863104243
CC[C@@H](C)NC(=O)c1ccc2[nH]ccc2c1    ZINC000074715562
Cc1ccc2[nH]c(C(=O)NC(C)C)cc2c1    ZINC000012851273
c1cc2ccc(O[C@H]3CCCNC3)cc2[nH]1    ZINC000215437938
CCN1CC(Oc2ccc3[nH]ccc3c2)C1    ZINC001225266975
CC[C@H](C)C(=O)Nc1ccc2[nH]ccc2c1    ZINC000264978838
CCCCNC(=O)c1ccc2cc[nH]c2c1    ZINC000032488406
C[C@@H]1C[C@@H](Oc2cc3ccccc3[nH]2)CN1    ZINC001218035434
O[C@H]1C[C@@H](NCc2cc3ccccc3[nH]2)C1    ZINC000648849169
CC[C@H](C)NC(=O)c1cc2ccccc2[nH]1    ZINC000012978854
CCCN(C)C(=O)c1cc2ccccc2[nH]1    ZINC000036167072
CCCCNC(=O)c1ccc2[nH]ccc2c1    ZINC000074715560
CN1CC[C@H](Oc2ccc3cc[nH]c3c2)C1    ZINC001225656336
CC(C)(C)ON=Cc1ccc2[nH]ccc2c1    ZINC001325940891
CN(C)/C(N)=N/Cc1cc2ccccc2[nH]1    ZINC000262005538
CN/C(N)=N/CCc1cc2ccccc2[nH]1    ZINC000135061213
CN/C(N)=N/CCc1ccc2[nH]ccc2c1    ZINC000281845440
CCNC(=N)NCc1cc2ccccc2[nH]1    ZINC000848998971
CNC(=N)NCc1ccc2[nH]c(C)cc2c1    ZINC000849027734
CCCCCNCc1ccc2cc[nH]c2c1    ZINC000083348751
CN(Cc1cc2ccccc2[nH]1)C(C)(C)C    ZINC000648070177
CCN(CC(C)C)c1ccc2[nH]ccc2c1    ZINC000788268562
CCN(CC)Cc1cc2cc(C)ccc2[nH]1    ZINC001138419624
CCC[C@@H](C)NCc1ccc2[nH]ccc2c1    ZINC000229619771
CCC(C)(C)NCc1cc2ccccc2[nH]1    ZINC000390486599
Cc1ccc2[nH]c(CCCN(C)C)cc2c1    ZINC001250164133
CC(C)CCNCc1cc2ccccc2[nH]1    ZINC000206410779
CN(Cc1ccc2cc[nH]c2c1)C(C)(C)C    ZINC000529612706
CC(C)CN[C@H](C)c1cc2ccccc2[nH]1    ZINC000390334288
CCC[C@H](C)NCc1cc2ccccc2[nH]1    ZINC000167107636
CC(C)C[C@@H](C)Nc1ccc2[nH]ccc2c1    ZINC000020132446
Cc1cc2cc(CNCC(C)C)ccc2[nH]1    ZINC000285604738
CC[C@@H](C)N(C)Cc1cc2ccccc2[nH]1    ZINC000682074802
CC(C)C[C@H](C)Nc1ccc2[nH]ccc2c1    ZINC000020132450
CCC(C)(C)NCc1ccc2[nH]ccc2c1    ZINC000083251094
CC(C)(C)CNCc1cc2ccccc2[nH]1    ZINC000163818072
CCN(Cc1ccc2[nH]ccc2c1)C(C)C    ZINC000787370115
CC(C)CCNCc1ccc2cc[nH]c2c1    ZINC000083348753
CC(C)CCN(C)c1ccc2cc[nH]c2c1    ZINC000471014930
CCCCN[C@H](C)c1cc2ccccc2[nH]1    ZINC000310024424
C[C@H](Nc1ccc2[nH]ccc2c1)C(C)(C)C    ZINC000687711465
CC[C@H](C)N(C)Cc1cc2ccccc2[nH]1    ZINC000682074843
CCCCNCCc1ccc2[nH]ccc2c1    ZINC000906532026
CC[C@H](C)N[C@H](C)c1cc2ccccc2[nH]1    ZINC000309499985
CCCN(CC)Cc1ccc2[nH]ccc2c1    ZINC000682548948
CCCN(C)Cc1cc2cc(C)ccc2[nH]1    ZINC001138418786
CC[C@H](C)N(C)Cc1ccc2[nH]ccc2c1    ZINC000628135646
CCCN(CC)Cc1cc2ccccc2[nH]1    ZINC000684019184
CC(C)(C)CNCc1ccc2cc[nH]c2c1    ZINC000229641124
CC(C)CN[C@@H](C)c1cc2ccccc2[nH]1    ZINC000390334291
CCC(CC)NCc1ccc2[nH]ccc2c1    ZINC000075141704
CCC[C@@H](C)NCc1cc2ccccc2[nH]1    ZINC000167107573
CN(Cc1ccc2[nH]ccc2c1)C(C)(C)C    ZINC000628322802
CCCCN(CC)c1ccc2[nH]ccc2c1    ZINC000472183046
CC[C@@H](C)N(C)Cc1ccc2cc[nH]c2c1    ZINC000529522425
CCC[C@H](C)NCc1ccc2cc[nH]c2c1    ZINC000229619760
CC[C@H](C)N[C@@H](C)c1cc2ccccc2[nH]1    ZINC000309499984
CC(C)(C)CCNc1ccc2[nH]ccc2c1    ZINC000061838945
CC(C)CNCCc1ccc2[nH]ccc2c1    ZINC000282445708
CC[C@H](C)NCCc1ccc2[nH]ccc2c1    ZINC000336742700
CCC(CC)NCc1cc2ccccc2[nH]1    ZINC000122249162
Cc1cc2cc(CCCN(C)C)ccc2[nH]1    ZINC001250163672
CCC[C@H](C)NCc1ccc2[nH]ccc2c1    ZINC000229619779
CC[C@@H](C)CN(C)c1ccc2cc[nH]c2c1    ZINC000470995230
CC(C)CN(C)Cc1ccc2cc[nH]c2c1    ZINC000529520789
CC[C@H](C)CNCc1cc2ccccc2[nH]1    ZINC000122302433
Cc1cc2cc(NCC(C)(C)C)ccc2[nH]1    ZINC001161641284
CC[C@@H](C)N[C@H](C)c1cc2ccccc2[nH]1    ZINC000309499981
CC(C)CCNCc1ccc2[nH]ccc2c1    ZINC000015424215
CCCCN[C@@H](C)c1cc2ccccc2[nH]1    ZINC000310024427
CCCCN(C)Cc1ccc2cc[nH]c2c1    ZINC000529515341
CCCCN(C)Cc1ccc2[nH]ccc2c1    ZINC000628118946
CCN(Cc1ccc2cc[nH]c2c1)C(C)C    ZINC000529521482
CCN(Cc1cc2ccccc2[nH]1)C(C)C    ZINC000789720705
CCC[C@@H](C)NCc1ccc2cc[nH]c2c1    ZINC000229619751
CCCN(CC)Cc1ccc2cc[nH]c2c1    ZINC000529518052
CCC(CC)NCc1ccc2cc[nH]c2c1    ZINC000229619392
CC[C@@H](C)NCc1ccc2[nH]c(C)cc2c1    ZINC000285819850
CC[C@H](C)N(C)Cc1ccc2cc[nH]c2c1    ZINC000529522427
CC[C@H](C)CN(C)c1ccc2cc[nH]c2c1    ZINC000470995271
Cc1ccc2[nH]c(CN(C)C(C)C)cc2c1    ZINC001138419322
CC(C)(C)CNCc1ccc2[nH]ccc2c1    ZINC000229641133
CC[C@H](C)NCc1ccc2[nH]c(C)cc2c1    ZINC000285819848
CCCCCNCc1ccc2[nH]ccc2c1    ZINC000015424164
CC[C@@H](C)N[C@@H](C)c1cc2ccccc2[nH]1    ZINC000309499983
CC(C)CN(C)Cc1cc2ccccc2[nH]1    ZINC000674505385
CC[C@@H](C)NCCc1ccc2[nH]ccc2c1    ZINC000336742699
CCCCCNCc1cc2ccccc2[nH]1    ZINC000310016087
CC[C@@H](C)CNCc1cc2ccccc2[nH]1    ZINC000122302206
CCC(C)(C)NCc1ccc2cc[nH]c2c1    ZINC000083251118
CCCCN(C)Cc1cc2ccccc2[nH]1    ZINC000674506032
CC[C@@H](C)N(C)Cc1ccc2[nH]ccc2c1    ZINC000628135645
CC(C)CN(C)Cc1ccc2[nH]ccc2c1    ZINC000628129706
Fc1ccc2[nH]c(-c3ccsc3)cc2c1    ZINC000070463037
Fc1cc2[nH]ccc2cc1-c1ccsc1    ZINC001239511222
Fc1ccc2cc(-c3ccsc3)[nH]c2c1    ZINC001250593592
Fc1cc2cc[nH]c2cc1-c1ccsc1    ZINC001239510025
Fc1ccc2[nH]c(CC(F)(F)F)cc2c1    ZINC001250032900
Fc1ccc2cc(CC(F)(F)F)[nH]c2c1    ZINC001250032386
C#CCOC(=O)c1cc2cc(F)ccc2[nH]1    ZINC000074056568
Cc1nnc(-c2cc3cc(F)ccc3[nH]2)o1    ZINC001253382519
Fc1ccc2[nH]c(Nc3ncco3)cc2c1    ZINC001249851417
Cc1nnc(-c2cc3ccc(F)cc3[nH]2)o1    ZINC001253382999
Fc1ccc2[nH]c(Nc3ccon3)cc2c1    ZINC001249852480
Fc1ccc2cc(Nc3ccno3)[nH]c2c1    ZINC001249874128
Fc1ccc2[nH]c(Nc3ccno3)cc2c1    ZINC001249849609
Fc1ccc2[nH]c(Nc3cnoc3)cc2c1    ZINC001249849853
Cc1noc(-c2cc3cc(F)ccc3[nH]2)n1    ZINC000064574055
O=C1OCC[C@@H]1Oc1ccc2[nH]ccc2c1    ZINC001225270060
Fc1ccc2cc(Nc3cnoc3)[nH]c2c1    ZINC001249874912
Fc1ccc2cc(Nc3ccon3)[nH]c2c1    ZINC001249874107
O=C1OCC[C@H]1Oc1cc2ccccc2[nH]1    ZINC001230740909
CC(=O)COC(=O)c1ccc2[nH]ccc2c1    ZINC000730856952
O=C1OCC[C@H]1Oc1ccc2cc[nH]c2c1    ZINC001225656408
O=C1OCC[C@@H]1Oc1ccc2cc[nH]c2c1    ZINC001225656411
O=C1CC(Oc2cc3[nH]ccc3cc2O)C1    ZINC001228038961
CC(=O)COC(=O)c1cc2ccccc2[nH]1    ZINC000005531705
O=C1OCC[C@H]1Oc1ccc2[nH]ccc2c1    ZINC001225270059
Fc1ccc2cc(Nc3ncco3)[nH]c2c1    ZINC001249875006
N#CCNC(=O)c1cc2cc(F)ccc2[nH]1    ZINC000259718303
CC(=O)COC(=O)c1ccc2cc[nH]c2c1    ZINC000046471063
O=C1C[C@H](Oc2cc3ccccc3[nH]2)CO1    ZINC001230740284
O=C1C[C@H](Oc2ccc3cc[nH]c3c2)CO1    ZINC001225654899
O=C1OCC[C@@H]1Oc1cc2ccccc2[nH]1    ZINC001230740906
O=C1C[C@H](Oc2ccc3[nH]ccc3c2)CO1    ZINC001225269341
Cc1cc2cc(NC(=O)C(N)=O)ccc2[nH]1    ZINC000181203610
NC(=O)CNC(=O)c1ccc2cc[nH]c2c1    ZINC000070265954
CNC(=O)C(=O)Nc1ccc2cc[nH]c2c1    ZINC000032091737
CON=CC(=O)Nc1ccc2[nH]ccc2c1    ZINC000773753578
NC(=O)CNC(=O)c1cc2ccccc2[nH]1    ZINC000008161939
O=C(CO)NN=Cc1ccc2[nH]ccc2c1    ZINC000811647188
COc1ccc2cc(C(=O)NC=N)[nH]c2c1    ZINC001149573100
NC(=O)CNC(=O)c1ccc2[nH]ccc2c1    ZINC000082598518
COC(=O)NN=Cc1cc2ccccc2[nH]1    ZINC000788407915
COC(=O)c1cc2ccc(NC=N)cc2[nH]1    ZINC001167869667
COC(=O)c1cc2[nH]ccc2cc1NC=N    ZINC001167868310
O=C(O)CNN=Cc1cc2ccccc2[nH]1    ZINC000378756386
CC(=O)NNC(=O)c1cc2ccccc2[nH]1    ZINC000004672892
C#Cc1cccc(-c2ccc3[nH]ccc3c2)c1    ZINC001250597458
C#Cc1ccc(-c2ccc3[nH]ccc3c2)cc1    ZINC000146848011
C#CC[C@H](C)Oc1cc2cc[nH]c2cc1F    ZINC001228887563
Fc1cc2[nH]ccc2cc1OC1CC=CC1    ZINC001228887224
Fc1cc2[nH]ccc2cc1O[C@@H]1C=CCC1    ZINC001228889779
Fc1cc2cc[nH]c2cc1C1=CCOCC1    ZINC001242076372
C=CC(C=C)Oc1cc2cc[nH]c2cc1F    ZINC001228887646
c1cc2ccc(C3CCSCC3)cc2[nH]1    ZINC000002526974
c1cc2cc(C3CCSCC3)ccc2[nH]1    ZINC000002526999
NC(=O)CON=Cc1ccc2[nH]ccc2c1    ZINC000811646861
O=C1NOC[C@H]1Nc1ccc2[nH]ccc2c1    ZINC001167515599
CC(=O)NNC(=O)c1ccc2[nH]ccc2c1    ZINC000730830263
CC(=O)NNC(=O)c1ccc2cc[nH]c2c1    ZINC000915595505
C#Cc1cccc(-c2ccc3cc[nH]c3c2)c1    ZINC001241919855
C#Cc1ccc(-c2ccc3cc[nH]c3c2)cc1    ZINC001242294853
C#C[C@H](CC)Oc1cc2cc[nH]c2cc1F    ZINC001228888073
Fc1cc2[nH]ccc2cc1C1=CCCOC1    ZINC001245160603
Fc1cc2cc[nH]c2cc1C1=CCCOC1    ZINC001245157973
Fc1cc2[nH]ccc2cc1O[C@H]1C=CCC1    ZINC001228889778
O=C(O)CNN=Cc1ccc2[nH]ccc2c1    ZINC000378865986
Cc1cc2ccc(NC(=O)C(N)=O)cc2[nH]1    ZINC001142939860
CNC(=O)C(=O)Nc1ccc2[nH]ccc2c1    ZINC000174648405
COC(=O)NN=Cc1ccc2[nH]ccc2c1    ZINC000496521351
NC(=O)CON=Cc1cc2ccccc2[nH]1    ZINC000788437211
O=C(O)CNN=Cc1ccc2cc[nH]c2c1    ZINC001776078376
O=C(CO)NN=Cc1cc2ccccc2[nH]1    ZINC000788437794
Cc1cc2cc[nH]c2cc1NC(=O)C(N)=O    ZINC000335873642
C#C[C@@H](CC)Oc1cc2cc[nH]c2cc1F    ZINC001228888068
C#CC[C@@H](C)Oc1cc2cc[nH]c2cc1F    ZINC001228887561
Fc1cc2[nH]ccc2cc1C1=CCOCC1    ZINC001242077826
C/C=C(\NC=N)c1cc2ccc(F)cc2[nH]1    ZINC001245586258
C/C=C(\NC=N)c1cc2cc(F)ccc2[nH]1    ZINC001245573923
c1cc2cc(OCCOC3CC3)ccc2[nH]1    ZINC000711751992
Cc1ccc2[nH]c(C(=O)OC(C)C)cc2c1    ZINC000043919518
Cc1cc2cc(O[C@@H]3CCOC3)ccc2[nH]1    ZINC001228449238
COC(=O)CCc1cc2cc(C)ccc2[nH]1    ZINC000260010646
C=C[C@@H](CC)Oc1cc2[nH]ccc2cc1O    ZINC001228028867
CC[C@H](C)OC(=O)c1ccc2cc[nH]c2c1    ZINC000231171878
CCCC(=O)OCc1ccc2[nH]ccc2c1    ZINC000873555722
CCCCOC(=O)c1cc2ccccc2[nH]1    ZINC000082041677
c1cc2cc(OC3CCOCC3)ccc2[nH]1    ZINC000163159079
Cc1cc2cc(O[C@H]3C[C@@H](O)C3)ccc2[nH]1    ZINC001218417272
CCCCc1ccc2[nH]c(C(=O)O)cc2c1    ZINC000003748660
c1cc2cc(O[C@@H]3CCCOC3)ccc2[nH]1    ZINC000225344002
c1cc2ccc(OC[C@@H]3CCCO3)cc2[nH]1    ZINC000795236691
CCOC(=O)Cc1ccc2[nH]c(C)cc2c1    ZINC001249882451
CC[C@@H](C)OC(=O)c1ccc2[nH]ccc2c1    ZINC000223189088
C=C[C@H](CC)Oc1cc2[nH]ccc2cc1O    ZINC001228028870
CCOC(=O)Cc1cc2cc(C)ccc2[nH]1    ZINC001249882329
COC(=O)CCc1ccc2[nH]c(C)cc2c1    ZINC000259214541
CCOC(=O)[C@@H](C)c1ccc2cc[nH]c2c1    ZINC000260436994
CCOC(=O)[C@H](C)c1ccc2[nH]ccc2c1    ZINC000260521706
CCOC(=O)CCc1cc2ccccc2[nH]1    ZINC000141867639
Cc1cc2ccc(O[C@H]3C[C@H](O)C3)cc2[nH]1    ZINC001218361798
CC(=O)[C@@H](C)Oc1ccc2cc(C)[nH]c2c1    ZINC001229828414
CC(C)OC(=O)Cc1ccc2cc[nH]c2c1    ZINC001250085708
Cc1cc2ccc(OC3CC(O)C3)cc2[nH]1    ZINC001218259598
CCOC(=O)[C@@H](C)c1cc2ccccc2[nH]1    ZINC000034563618
CC(=O)[C@@H](C)Oc1ccc2[nH]c(C)cc2c1    ZINC001228450769
CC1(COc2ccc3[nH]ccc3c2)COC1    ZINC000505770509
Cc1ccc2cc(C(=O)OC(C)C)[nH]c2c1    ZINC000074056620
COC(=O)CCCc1ccc2cc[nH]c2c1    ZINC000260292166
c1cc2cc(OC[C@H]3CCOC3)ccc2[nH]1    ZINC000163166570
CCOC(=O)CCc1ccc2[nH]ccc2c1    ZINC000182714813
c1cc2cc(OC[C@H]3CCCO3)ccc2[nH]1    ZINC000163166026
CCOC(=O)CCc1ccc2cc[nH]c2c1    ZINC000260075858
CC(C)(C)OC(=O)c1ccc2cc[nH]c2c1    ZINC000090740006
c1cc2cc(OC[C@@H]3CCOC3)ccc2[nH]1    ZINC000163166473
COC(=O)c1cc2ccc(C(C)C)cc2[nH]1    ZINC000004235071
C[C@H]1COC[C@@H]1Oc1ccc2cc[nH]c2c1    ZINC001225655598
COC(=O)c1ccc2[nH]c(C(C)C)cc2c1    ZINC001249861294
C=CC[C@@H](C)Oc1cc2[nH]ccc2cc1O    ZINC001228030736
Cc1cc2cc(OC[C@H]3CCO3)ccc2[nH]1    ZINC001228451120
CCOC(=O)[C@H](C)c1ccc2cc[nH]c2c1    ZINC000260436992
Cc1cc2ccc(OC[C@@H]3CCO3)cc2[nH]1    ZINC001229826175
CCCOC(=O)c1cc2ccc(C)cc2[nH]1    ZINC000031419812
Cc1cc2ccc(O[C@@H]3CCOC3)cc2[nH]1    ZINC001229826772
CC(C)(C)c1ccc2cc(C(=O)O)[nH]c2c1    ZINC000003748697
CC(C)(C)OC(=O)c1ccc2[nH]ccc2c1    ZINC000038339407
CC(C)OC(=O)Cc1cc2ccccc2[nH]1    ZINC001250088365
CC(=O)[C@H](C)Oc1ccc2[nH]c(C)cc2c1    ZINC001228450766
c1cc2ccc(OC[C@H]3CCCO3)cc2[nH]1    ZINC000795236690
COC(=O)CCCc1cc2ccccc2[nH]1    ZINC000032167610
CC[C@H](C)OC(=O)c1ccc2[nH]ccc2c1    ZINC000223189131
c1cc2ccc(O[C@@H]3CCCOC3)cc2[nH]1    ZINC001225653400
CC(C)Cc1ccc2cc(C(=O)O)[nH]c2c1    ZINC000006658307
O[C@H]1C[C@H](COc2cc3ccccc3[nH]2)C1    ZINC001218423005
c1c2ccccc2[nH]c1OC[C@H]1CCCO1    ZINC001230739873
c1c2ccccc2[nH]c1OC1CCOCC1    ZINC001230739317
c1cc2cc(O[C@H]3CCCOC3)ccc2[nH]1    ZINC000225344034
Oc1cc2cc[nH]c2cc1OC1CCCC1    ZINC001228030036
OC1(c2ccc3cc[nH]c3c2)CCOCC1    ZINC000002527008
CC(C)(C)c1ccc2[nH]c(C(=O)O)cc2c1    ZINC000002582700
OC1(c2ccc3[nH]ccc3c2)CCOCC1    ZINC000002526987
c1cc2cc(OC[C@@H]3CCCO3)ccc2[nH]1    ZINC000163165905
CC[C@@H](C)OC(=O)c1cc2ccccc2[nH]1    ZINC000729078074
CCCOC(=O)c1cc2cc(C)ccc2[nH]1    ZINC000029030498
C[C@@H](Oc1cc2[nH]ccc2cc1O)C1CC1    ZINC001228030337
Cc1cc2cc(OC[C@@H]3CCO3)ccc2[nH]1    ZINC001228451121
C[C@H]1COC[C@@H]1Oc1cc2ccccc2[nH]1    ZINC001230740608
CC[C@H](C)OC(=O)c1cc2ccccc2[nH]1    ZINC000729078075
CC(C)COC(=O)c1ccc2[nH]ccc2c1    ZINC000147420701
CC(=O)[C@H](C)Oc1ccc2cc(C)[nH]c2c1    ZINC001229828411
CCCc1cc2cc(C(=O)OC)ccc2[nH]1    ZINC000144798124
CCOC(=O)c1cc2cc(CC)ccc2[nH]1    ZINC000001703141
Cc1cc2ccc(OC[C@H]3CCO3)cc2[nH]1    ZINC001229826172
CC(C)COC(=O)c1cc2ccccc2[nH]1    ZINC000011831227
c1cc2ccc(O[C@H]3CCCOC3)cc2[nH]1    ZINC001225655182
C[C@H](Oc1cc2[nH]ccc2cc1O)C1CC1    ZINC001228030343
CC(C)C(=O)OCc1ccc2[nH]ccc2c1    ZINC000873554274
c1c2ccccc2[nH]c1O[C@@H]1CCCOC1    ZINC001230739828
C[C@H]1COC[C@@H]1Oc1ccc2[nH]ccc2c1    ZINC001225268340
Cc1cc2cc(O[C@H]3C[C@H](O)C3)ccc2[nH]1    ZINC001218360357
Cc1cc2cc(OC3CC(O)C3)ccc2[nH]1    ZINC001218258009
O[C@H]1C[C@H](COc2ccc3[nH]ccc3c2)C1    ZINC001218424434
O[C@H]1C[C@@H](COc2ccc3cc[nH]c3c2)C1    ZINC001218430384
CC[C@@H](C)OC(=O)c1ccc2cc[nH]c2c1    ZINC000231171866
CCOC(=O)[C@@H](C)c1ccc2[nH]ccc2c1    ZINC000260521714
CCC(=O)Cc1cc2cc(OC)ccc2[nH]1    ZINC000205818171
c1c2ccccc2[nH]c1O[C@H]1CCCOC1    ZINC001230739837
c1c2ccccc2[nH]c1OC[C@@H]1CCCO1    ZINC001230739876
O[C@H]1C[C@@H](COc2ccc3[nH]ccc3c2)C1    ZINC000334997697
COC(=O)CCCc1ccc2[nH]ccc2c1    ZINC000259980309
CC(C)OC(=O)Cc1ccc2[nH]ccc2c1    ZINC001250085313
O[C@H]1C[C@@H](COc2cc3ccccc3[nH]2)C1    ZINC001218429471
CC(C)COC(=O)c1ccc2cc[nH]c2c1    ZINC000046467511
CCOC(=O)[C@H](C)c1cc2ccccc2[nH]1    ZINC000034563620
CCCCOC(=O)c1ccc2[nH]ccc2c1    ZINC000034428302
CCCCOC(=O)c1ccc2cc[nH]c2c1    ZINC000046468774
c1cc2ccc(OC3CCOCC3)cc2[nH]1    ZINC001225655615
Cc1cc2ccc(O[C@H]3C[C@@H](O)C3)cc2[nH]1    ZINC001218420381
NCCCNC(=O)c1ccc2cc[nH]c2c1    ZINC000082564901
Cc1ccc2[nH]c(C(=O)NCCN)cc2c1    ZINC000082240045
CN(CCN)C(=O)c1cc2ccccc2[nH]1    ZINC000054417685
C[C@@H](O)CNN=Cc1ccc2[nH]ccc2c1    ZINC000814962883
CN(CCN)C(=O)c1ccc2[nH]ccc2c1    ZINC000082564904
CCNC(=O)NCc1cc2ccccc2[nH]1    ZINC000058478953
CN(C)C(=O)NCc1cc2ccccc2[nH]1    ZINC000082276003
C[C@H](CO)NN=Cc1ccc2[nH]ccc2c1    ZINC000811643758
CN(CC(N)=O)Cc1cc2ccccc2[nH]1    ZINC000674505417
NCCCNC(=O)c1cc2ccccc2[nH]1    ZINC000002866182
CCNC(=O)Nc1ccc2[nH]c(C)cc2c1    ZINC000001501172
C[C@@H](CN)NC(=O)c1ccc2[nH]ccc2c1    ZINC000082576935
CC(=O)NCCNc1ccc2[nH]ccc2c1    ZINC000082711228
C[C@H](N)CNC(=O)c1ccc2[nH]ccc2c1    ZINC000082573646
C[C@@H](N)CC(=O)Nc1ccc2[nH]ccc2c1    ZINC000040809825
CC(C)NNC(=O)c1cc2ccccc2[nH]1    ZINC000004550685
CCNC(=O)Nc1cc2[nH]ccc2cc1C    ZINC000336183979
C[C@@H](O)CNN=Cc1cc2ccccc2[nH]1    ZINC000814965957
CNCC(=O)NCc1cc2ccccc2[nH]1    ZINC000082276202
CC[C@H](N)C(=O)Nc1ccc2[nH]ccc2c1    ZINC000040809819
C[C@@H](O)CNN=Cc1ccc2cc[nH]c2c1    ZINC000863116997
NCCCC(=O)Nc1ccc2[nH]ccc2c1    ZINC000040809771
Cc1cc2cc(N[C@@H](C)C(N)=O)ccc2[nH]1    ZINC000183074058
Cc1cc2ccc(NC(=O)[C@@H](C)N)cc2[nH]1    ZINC000083958156
CCN(CC(N)=O)c1ccc2[nH]ccc2c1    ZINC000276446850
CNC(=O)NCCc1cc2ccccc2[nH]1    ZINC000178782123
CNCCNC(=O)c1ccc2[nH]ccc2c1    ZINC000082564902
CNCC(=O)Nc1ccc2[nH]c(C)cc2c1    ZINC000083958097
CC[C@@H](Nc1ccc2[nH]ccc2c1)C(N)=O    ZINC000113307048
C[C@@H](CN)C(=O)Nc1ccc2cc[nH]c2c1    ZINC001218943505
NCC(=O)NCCc1cc2ccccc2[nH]1    ZINC000083904538
CN(CC(N)=O)Cc1ccc2[nH]ccc2c1    ZINC000643886057
C[C@H](N)CC(=O)Nc1ccc2[nH]ccc2c1    ZINC000040809824
C[C@@H](N)C(=O)NCc1cc2ccccc2[nH]1    ZINC000156129922
C[C@H](O)CNN=Cc1cc2ccccc2[nH]1    ZINC000814965958
C[C@H](CN)NC(=O)c1cc2ccccc2[nH]1    ZINC000082240042
NCCC(=O)NCc1cc2ccccc2[nH]1    ZINC001341218914
C[C@H](O)CNN=Cc1ccc2[nH]ccc2c1    ZINC000814962884
CCNC(=O)N(C)c1ccc2cc[nH]c2c1    ZINC000280097461
CC(C)NC(=O)Nc1ccc2[nH]ccc2c1    ZINC000074904337
C[C@H](N)CNC(=O)c1cc2ccccc2[nH]1    ZINC000082240039
Cc1ccc2cc(C(=O)NCCN)[nH]c2c1    ZINC000082240185
CNC(=O)CNCc1ccc2cc[nH]c2c1    ZINC000229625332
CNCCNC(=O)c1cc2ccccc2[nH]1    ZINC000054244391
C[C@H](CN)NC(=O)c1ccc2[nH]ccc2c1    ZINC000082576938
CNC(=O)NCc1ccc2[nH]c(C)cc2c1    ZINC000285070047
Cc1cc2cc(C(=O)NCCN)ccc2[nH]1    ZINC001219878348
C[C@@H](CN)C(=O)Nc1ccc2[nH]ccc2c1    ZINC000054343732
C[C@@H](CN)NC(=O)c1cc2ccccc2[nH]1    ZINC000082240041
NC(=O)CCNCc1cc2ccccc2[nH]1    ZINC000393792250
CNC(=O)[C@H](C)Nc1ccc2[nH]ccc2c1    ZINC001169985155
C[C@@H](NCc1cc2ccccc2[nH]1)C(N)=O    ZINC000309771764
Cc1cc2cc(N[C@H](C)C(N)=O)ccc2[nH]1    ZINC000183074073
C[C@H](CO)NN=Cc1cc2ccccc2[nH]1    ZINC000788434709
CNC(=O)N(C)Cc1cc2ccccc2[nH]1    ZINC001323626207
CC[C@H](Nc1ccc2[nH]ccc2c1)C(N)=O    ZINC000113307046
CC(C)(N)C(=O)Nc1ccc2[nH]ccc2c1    ZINC000040925089
C[C@H](O)CNN=Cc1ccc2cc[nH]c2c1    ZINC000863116998
C[C@H](CN)C(=O)Nc1ccc2[nH]ccc2c1    ZINC000054343734
Cc1cc2cc(NC(=O)[C@H](C)N)ccc2[nH]1    ZINC000083958087
Cc1cc2cc(NC(=O)CCN)ccc2[nH]1    ZINC000083958090
CN(CC(N)=O)Cc1ccc2cc[nH]c2c1    ZINC000529522474
CCNCC(=O)Nc1ccc2[nH]ccc2c1    ZINC000044651271
C[C@H](N)C(=O)NCc1cc2ccccc2[nH]1    ZINC000156129521
C[C@@H](NCc1ccc2[nH]ccc2c1)C(N)=O    ZINC000229625939
C[C@@H](N)CNC(=O)c1cc2ccccc2[nH]1    ZINC000082240040
C[C@@H](CO)NN=Cc1ccc2[nH]ccc2c1    ZINC000811643760
C[C@@H](NCc1ccc2cc[nH]c2c1)C(N)=O    ZINC000229625911
CNCCC(=O)Nc1ccc2cc[nH]c2c1    ZINC001218941637
CCCNC(=O)Nc1ccc2[nH]ccc2c1    ZINC000074904336
CNCCC(=O)Nc1ccc2[nH]ccc2c1    ZINC000043605861
C[C@@H](N)CNC(=O)c1ccc2[nH]ccc2c1    ZINC000082573647
CN[C@@H](C)C(=O)Nc1ccc2[nH]ccc2c1    ZINC000054076167
CN(C)CC(=O)Nc1ccc2[nH]ccc2c1    ZINC000113415634
CNCCNC(=O)c1ccc2cc[nH]c2c1    ZINC000082564903
Cc1cc2cc(NC(=O)[C@@H](C)N)ccc2[nH]1    ZINC000083958085
CN[C@@H](C)C(=O)Nc1ccc2cc[nH]c2c1    ZINC001218943435
C[C@@H](CO)NN=Cc1cc2ccccc2[nH]1    ZINC000788434711
C[C@@H](CO)NN=Cc1ccc2cc[nH]c2c1    ZINC000863100690
CCN(C)C(=O)Nc1ccc2[nH]ccc2c1    ZINC000103581464
C[C@H](CO)NN=Cc1ccc2cc[nH]c2c1    ZINC000863100689
N[C@H]1COC[C@H]1Nc1ccc2[nH]ccc2c1    ZINC001162921183
Cc1cc2cc(NCCC(N)=O)ccc2[nH]1    ZINC000576102141
CC[C@@H](N)C(=O)Nc1ccc2[nH]ccc2c1    ZINC000040809820
CNC(=O)NCCc1ccc2[nH]ccc2c1    ZINC000170298576
NCCNC(=O)Cc1ccc2cc[nH]c2c1    ZINC001219869018
CC(C)C[C@@H](C)Oc1ccc2[nH]ccc2c1    ZINC000304361663
CC[C@@H](Oc1ccc2cc[nH]c2c1)C(C)C    ZINC001225654616
COc1ccc2[nH]c(CCC(C)C)cc2c1    ZINC001249965529
CC[C@@H](C)[C@@H](C)Oc1cc2ccccc2[nH]1    ZINC001218317699
CC[C@H](C)[C@H](C)Oc1ccc2[nH]ccc2c1    ZINC000319601191
CC[C@H](Oc1ccc2[nH]ccc2c1)C(C)C    ZINC001225273865
CC(C)C[C@@H](C)Oc1ccc2cc[nH]c2c1    ZINC001225652926
CC[C@@H](C)[C@H](C)Oc1ccc2cc[nH]c2c1    ZINC001225653225
CCC[C@@H](CC)Oc1ccc2cc[nH]c2c1    ZINC001225654976
CCCC[C@@H](C)Oc1ccc2[nH]ccc2c1    ZINC001225271182
CCC[C@@H](CC)Oc1ccc2[nH]ccc2c1    ZINC001225270501
CC[C@H](C)[C@@H](C)Oc1ccc2[nH]ccc2c1    ZINC000319601192
CC[C@H](C)[C@H](C)Oc1cc2ccccc2[nH]1    ZINC001218317707
Cc1ccc2[nH]c(CCOC(C)C)cc2c1    ZINC001250409504
CC[C@@H](C)[C@H](C)Oc1cc2ccccc2[nH]1    ZINC001218317705
CCC[C@@H](C)Oc1ccc2cc(C)[nH]c2c1    ZINC001229825779
CC(C)C[C@H](C)Oc1cc2ccccc2[nH]1    ZINC001218224364
CC[C@@H](C)[C@@H](C)Oc1ccc2cc[nH]c2c1    ZINC001225653223
CCC[C@@H](CC)Oc1cc2ccccc2[nH]1    ZINC001218214415
CC[C@@H](Oc1cc2ccccc2[nH]1)C(C)C    ZINC001218440338
Cc1cc2cc(CCOC(C)C)ccc2[nH]1    ZINC001250407851
CC[C@H](C)[C@@H](C)Oc1cc2ccccc2[nH]1    ZINC001218317709
CCCC[C@H](C)Oc1ccc2[nH]ccc2c1    ZINC001225271186
CC[C@@H](C)[C@H](C)Oc1ccc2[nH]ccc2c1    ZINC000319601189
CCC[C@H](CC)Oc1ccc2cc[nH]c2c1    ZINC001225654977
CCC[C@H](C)Oc1ccc2[nH]c(C)cc2c1    ZINC001228451099
Cc1cc2cc(O[C@@H](C)C(C)C)ccc2[nH]1    ZINC001228449476
CC[C@H](C)[C@@H](C)Oc1ccc2cc[nH]c2c1    ZINC001225653228
CCCC[C@@H](C)Oc1cc2ccccc2[nH]1    ZINC001218223574
CCC[C@H](CC)Oc1cc2ccccc2[nH]1    ZINC001218214600
CCC[C@H](C)Oc1ccc2cc(C)[nH]c2c1    ZINC001229825780
Cc1cc2ccc(O[C@@H](C)C(C)C)cc2[nH]1    ZINC001229828076
CC[C@H](Oc1cc2ccccc2[nH]1)C(C)C    ZINC001218440339
COc1ccc2[nH]c(CC(C)(C)C)cc2c1    ZINC000147268550
CCC(CC)Oc1ccc2[nH]c(C)cc2c1    ZINC001228450291
COC(C)(C)Cc1cc2cc(C)ccc2[nH]1    ZINC001250355343
CC(C)C[C@@H](C)Oc1cc2ccccc2[nH]1    ZINC001218224363
CCC[C@H](CC)Oc1ccc2[nH]ccc2c1    ZINC001225270502
CCC(CC)Oc1ccc2cc(C)[nH]c2c1    ZINC001229825481
CCCC[C@H](C)Oc1ccc2cc[nH]c2c1    ZINC001225654387
CCC[C@@H](C)Oc1ccc2[nH]c(C)cc2c1    ZINC001228451098
CC[C@H](Oc1ccc2cc[nH]c2c1)C(C)C    ZINC001225654615
CCCC[C@@H](C)Oc1ccc2cc[nH]c2c1    ZINC001225656417
CCCC[C@H](C)Oc1cc2ccccc2[nH]1    ZINC001218223576
CC(C)C[C@H](C)Oc1ccc2cc[nH]c2c1    ZINC001225654921
Cc1cc2ccc(O[C@H](C)C(C)C)cc2[nH]1    ZINC001229828072
Cc1cc2cc(O[C@H](C)C(C)C)ccc2[nH]1    ZINC001228449475
CC[C@H](C)[C@H](C)Oc1ccc2cc[nH]c2c1    ZINC001225653226
COC(C)(C)Cc1ccc2[nH]c(C)cc2c1    ZINC001250353889
CC[C@@H](C)[C@@H](C)Oc1ccc2[nH]ccc2c1    ZINC000319601188
CC(C)C[C@H](C)Oc1ccc2[nH]ccc2c1    ZINC000304361665
CC[C@@H](Oc1ccc2[nH]ccc2c1)C(C)C    ZINC001225273868
CN(c1ccc2[nH]ccc2c1)C(C)(C)CN    ZINC001170055355
C[C@@H](CN(C)C)Nc1ccc2[nH]ccc2c1    ZINC001163778499
Cc1cc2cc(NCC[C@@H](C)N)ccc2[nH]1    ZINC001170890655
Cc1cc2cc(NCCN(C)C)ccc2[nH]1    ZINC001161670906
C[C@H](N)CN(C)Cc1ccc2[nH]ccc2c1    ZINC001236885843
C[C@H](CN(C)C)Nc1ccc2[nH]ccc2c1    ZINC001163778500
C[C@H](N)CN(C)Cc1ccc2cc[nH]c2c1    ZINC000866717697
C[C@H](N)CN(C)Cc1cc2ccccc2[nH]1    ZINC001236895500
Cc1cc2cc(NCC(C)(C)N)ccc2[nH]1    ZINC001171193241
Fc1cc2cc[nH]c2cc1-c1nccs1    ZINC001242897402
Fc1cc2[nH]ccc2cc1-c1nccs1    ZINC001242897700
Fc1ccc2cc(-c3nccs3)[nH]c2c1    ZINC001245587772
Fc1cc2cc[nH]c2cc1-c1cncs1    ZINC001241498882
Fc1ccc2[nH]c(-c3nccs3)cc2c1    ZINC001245576495
Fc1cc2cc[nH]c2cc1-c1cscn1    ZINC001241890765
Fc1cc2[nH]ccc2cc1-c1cncs1    ZINC001241501205
Fc1cc2[nH]ccc2cc1-c1cscn1    ZINC001241891760
N#CCOC(=O)c1cc2cc(F)ccc2[nH]1    ZINC000031395335
Fc1ccc2cc(Nc3nnco3)[nH]c2c1    ZINC001249874005
Fc1ccc2[nH]c(Nc3nnco3)cc2c1    ZINC001249851677
NC(=S)N/N=C/c1cc2ccccc2[nH]1    ZINC000000437665
O=C(O)CNC(=O)c1cc2ccccc2[nH]1    ZINC000019843563
Cc1cc2ccc(NC(=O)C(=O)O)cc2[nH]1    ZINC000083958176
O=C(O)CNC(=O)c1ccc2cc[nH]c2c1    ZINC000082564854
NC(=O)COC(=O)c1cc2ccccc2[nH]1    ZINC000005037168
NC(=O)COC(=O)c1ccc2cc[nH]c2c1    ZINC000046467547
COc1ccc2[nH]c(/C=C/[N+](=O)[O-])cc2c1    ZINC000000493768
O=C(O)CNC(=O)c1ccc2[nH]ccc2c1    ZINC000005307426
O=C(O)C(=O)NCc1cc2ccccc2[nH]1    ZINC000390354381
O=C(O)CC(=O)Nc1ccc2[nH]ccc2c1    ZINC000050918927
NC(=O)COC(=O)c1ccc2[nH]ccc2c1    ZINC000730856883
O=C(O)CC(=O)Nc1ccc2cc[nH]c2c1    ZINC001608664666
N#Cc1ccccc1-c1ccc2[nH]ccc2c1    ZINC000165654083
N#Cc1ccc2[nH]c(-c3ccccc3)cc2c1    ZINC000001517755
N#Cc1ccc(-c2ccc3cc[nH]c3c2)cc1    ZINC000059099116
N#Cc1cc2cc(-c3ccccc3)ccc2[nH]1    ZINC000113277261
N#Cc1cccc(-c2cc3ccccc3[nH]2)c1    ZINC000089203383
N#Cc1ccccc1-c1cc2ccccc2[nH]1    ZINC000143786709
N#Cc1cccc(-c2ccc3cc[nH]c3c2)c1    ZINC000589962991
N#Cc1cccc(-c2ccc3[nH]ccc3c2)c1    ZINC000006863129
N#Cc1ccccc1-c1ccc2cc[nH]c2c1    ZINC001250579904
N#Cc1ccc2cc(-c3ccccc3)[nH]c2c1    ZINC000089203448
N#Cc1ccc(-c2cc3ccccc3[nH]2)cc1    ZINC000038812840
N#Cc1ccc(-c2ccc3[nH]ccc3c2)cc1    ZINC000006863176
O=C(NC1CC1)c1cc2cc(F)ccc2[nH]1    ZINC000012946858
O=C(c1cc2cc(F)ccc2[nH]1)N1CCC1    ZINC000298304691
O=C(c1cc2ccccc2[nH]1)N1CC(F)C1    ZINC000336580343
O=C(c1ccc2cc[nH]c2c1)N1CC(F)C1    ZINC000335657520
O=C(Nc1ccc2[nH]ccc2c1)[C@@H]1C[C@H]1F    ZINC001123490151
O=C(NCB(O)O)c1ccc2[nH]ccc2c1    ZINC000585060881
c1c2ccccc2[nH]c1CNC1CSC1    ZINC000877634631
O=C(Nc1ccc2[nH]ccc2c1)[C@H]1C[C@H]1F    ZINC001123490154
O=C(Nc1ccc2[nH]ccc2c1)[C@@H]1C[C@@H]1F    ZINC001123490155
C=CCNC(=O)c1cc2cc(F)ccc2[nH]1    ZINC000046544162
O=C(Nc1ccc2[nH]ccc2c1)[C@H]1C[C@@H]1F    ZINC001123490152
O=C(c1ccc2[nH]ccc2c1)N1CC(F)C1    ZINC000334530216
C=C(F)C(=O)Nc1ccc2cc(C)[nH]c2c1    ZINC001180119997
O=C(N[C@@H]1C[C@H]1F)c1ccc2cc[nH]c2c1    ZINC001149217739
O=C(NCB(O)O)c1cc2ccccc2[nH]1    ZINC000585062133
c1cc2cc(CNC3CSC3)ccc2[nH]1    ZINC000075144631
c1cc2ccc(CNC3CSC3)cc2[nH]1    ZINC000701973495
CCCONC(=O)c1cc2ccccc2[nH]1    ZINC000314667830
C[C@H](CO)NC(=O)c1ccc2[nH]ccc2c1    ZINC000082564886
O=C(NCCCO)c1ccc2cc[nH]c2c1    ZINC000070162219
CCN(OC)C(=O)c1cc2ccccc2[nH]1    ZINC000303621505
CCN(C)C(=O)c1cc2cc(O)ccc2[nH]1    ZINC001149494852
COCC(=O)Nc1ccc2[nH]c(C)cc2c1    ZINC000040510833
CCN(C(=O)OC)c1ccc2[nH]ccc2c1    ZINC000788551488
CCOCC(=O)Nc1ccc2[nH]ccc2c1    ZINC000078594237
CCOc1ccc2cc(C(=O)NC)[nH]c2c1    ZINC000048190548
Cc1cc2cc(C(=O)NCCO)ccc2[nH]1    ZINC001156533888
CN(CC(=O)O)Cc1ccc2[nH]ccc2c1    ZINC000901577160
COc1ccc2[nH]c(C(=O)N(C)C)cc2c1    ZINC000001583568
CO[C@H](C)C(=O)Nc1ccc2[nH]ccc2c1    ZINC000168698082
CCONC(=O)c1cc2cc(C)ccc2[nH]1    ZINC000029569513
C[C@H](O)CNC(=O)c1cc2ccccc2[nH]1    ZINC000035203543
CN(CCO)C(=O)c1ccc2[nH]ccc2c1    ZINC000082564887
COC(=O)CNc1ccc2[nH]c(C)cc2c1    ZINC001164565737
CNC(=O)Cc1cc2cc(OC)ccc2[nH]1    ZINC000204764015
CC(C)ONC(=O)c1ccc2[nH]ccc2c1    ZINC000293908552
C[C@H](O)C(=O)NCc1cc2ccccc2[nH]1    ZINC000136724732
C[C@@H](NCc1cc2ccccc2[nH]1)C(=O)O    ZINC000737700600
C[C@@H](O)CC(=O)Nc1ccc2[nH]ccc2c1    ZINC001181347477
CN(CCO)C(=O)c1cc2ccccc2[nH]1    ZINC000034419545
COC(=O)N(C)Cc1cc2ccccc2[nH]1    ZINC001330318024
Cc1ccc2cc(C(=O)NCCO)[nH]c2c1    ZINC000097175828
CON(C)C(=O)c1cc2cc(C)ccc2[nH]1    ZINC000032779847
CCN(CC(=O)O)c1ccc2[nH]ccc2c1    ZINC001605417280
CONC(=O)CCc1ccc2[nH]ccc2c1    ZINC000179721740
O=C(Cc1ccc2cc[nH]c2c1)NCCO    ZINC000096784539
O=C(CO)NCCc1ccc2[nH]ccc2c1    ZINC000281685804
C[C@@H](NCc1ccc2[nH]ccc2c1)C(=O)O    ZINC000229643303
CC(C)(O)C(=O)Nc1ccc2[nH]ccc2c1    ZINC000188124680
CCCONC(=O)c1ccc2cc[nH]c2c1    ZINC000315337966
CCC(=O)Nc1cc2cc(OC)ccc2[nH]1    ZINC000683356998
CCN(OC)C(=O)c1ccc2[nH]ccc2c1    ZINC000303620651
C[C@](N)(Cc1cc2ccccc2[nH]1)C(=O)O    ZINC000141693029
COc1cc2cc[nH]c2cc1NCC(C)=O    ZINC001167631072
COCCON=Cc1ccc2[nH]ccc2c1    ZINC000811644228
COC(=O)[C@@H](C)Nc1ccc2[nH]ccc2c1    ZINC000085230774
OCC1(Nc2ccc3[nH]ccc3c2)COC1    ZINC001168173519
COC(=O)[C@H](C)Nc1ccc2[nH]ccc2c1    ZINC000085230773
C[C@H](NCc1cc2ccccc2[nH]1)C(=O)O    ZINC000737700602
Cc1cc2cc(N[C@@H](C)C(=O)O)ccc2[nH]1    ZINC000738249968
Oc1cc2cc[nH]c2cc1O[C@H]1CCNC1    ZINC001218180271
Cc1cc2cc[nH]c2cc1NC(=O)[C@H](C)O    ZINC000335781403
C[C@@H](CO)NC(=O)c1ccc2cc[nH]c2c1    ZINC000070162222
COCCNC(=O)c1ccc2cc[nH]c2c1    ZINC000032477309
CCOC(=O)c1cc2cc(C)c(N)cc2[nH]1    ZINC000012359069
Cc1cc2ccc(NC(=O)CCO)cc2[nH]1    ZINC001179576732
C[C@H](CO)NC(=O)c1cc2ccccc2[nH]1    ZINC000035205112
CC(C)ONC(=O)c1cc2ccccc2[nH]1    ZINC000238199377
COCCNC(=O)c1cc2ccccc2[nH]1    ZINC000009549902
COCC(=O)N(C)c1ccc2cc[nH]c2c1    ZINC000280717617
O=C(CCO)CNc1ccc2[nH]ccc2c1    ZINC001170099591
C[C@@H](O)C(=O)N(C)c1ccc2cc[nH]c2c1    ZINC000280719676
CCNC(=O)c1cc2ccc(OC)cc2[nH]1    ZINC000031277257
C[C@H](NCc1ccc2cc[nH]c2c1)C(=O)O    ZINC000229643278
COC(=O)NCc1ccc2[nH]c(C)cc2c1    ZINC000062158693
CN(CC(=O)O)Cc1ccc2cc[nH]c2c1    ZINC000873646550
COCC(=O)Nc1cc2[nH]ccc2cc1C    ZINC000335709742
C[C@@H](O)C(=O)NCc1cc2ccccc2[nH]1    ZINC000136724780
C[C@H](O)CNC(=O)c1ccc2cc[nH]c2c1    ZINC000070162220
C[C@H](CO)NC(=O)c1ccc2cc[nH]c2c1    ZINC000070162223
CN1CC(Oc2cc3[nH]ccc3cc2O)C1    ZINC001228030022
O=C(NCCCO)c1ccc2[nH]ccc2c1    ZINC000082271182
CCNC(=O)COc1ccc2[nH]ccc2c1    ZINC000156636483
COCCNC(=O)c1ccc2[nH]ccc2c1    ZINC000074715567
C[C@@H](O)CNC(=O)c1ccc2[nH]ccc2c1    ZINC000082271181
COCC(=O)NCc1cc2ccccc2[nH]1    ZINC000082276392
CC(C)c1ccc2cc(C(=O)NO)[nH]c2c1    ZINC000671998796
CCN(C(=O)CO)c1ccc2[nH]ccc2c1    ZINC000276303629
O=C(NCCCO)c1cc2ccccc2[nH]1    ZINC000002866179
CN(CCO)C(=O)c1ccc2cc[nH]c2c1    ZINC000070162218
CCN(OC)C(=O)c1ccc2cc[nH]c2c1    ZINC000303620486
COC(=O)NCCc1cc2ccccc2[nH]1    ZINC000771782815
O=C(CO)NCCc1cc2ccccc2[nH]1    ZINC000204254068
COCCC(=O)Nc1ccc2[nH]ccc2c1    ZINC000112860446
C[C@@H](CO)NC(=O)c1cc2ccccc2[nH]1    ZINC000035205111
COCCON=Cc1cc2ccccc2[nH]1    ZINC000788432848
O=C(O)CCNCc1cc2ccccc2[nH]1    ZINC001595061056
CC(C)(C)c1cc2cc([N+](=O)[O-])ccc2[nH]1    ZINC000001519015
CCONC(=O)c1cc2ccc(C)cc2[nH]1    ZINC000058647749
O=C(O)CCNCc1ccc2[nH]ccc2c1    ZINC000229625176
Cc1cc2cc[nH]c2cc1NC(=O)[C@@H](C)O    ZINC000336052712
C[C@@H](CO)NC(=O)c1ccc2[nH]ccc2c1    ZINC000082564885
C[C@@](N)(Cc1cc2ccccc2[nH]1)C(=O)O    ZINC000141692836
CCCONC(=O)c1ccc2[nH]ccc2c1    ZINC000315350480
Cc1cc2cc(NC(=O)[C@@H](C)O)ccc2[nH]1    ZINC000305729054
C[C@H](O)CC(=O)Nc1ccc2[nH]ccc2c1    ZINC001181347478
O=C(O)CCNCc1ccc2cc[nH]c2c1    ZINC000229625159
COC(=O)c1cc2ccc(N(C)C)cc2[nH]1    ZINC000004235035
C[C@H](O)CNC(=O)c1ccc2[nH]ccc2c1    ZINC000082271180
CON(C)C(=O)c1cc2ccc(C)cc2[nH]1    ZINC000074288803
COc1ccc2cc(C(=O)N(C)C)[nH]c2c1    ZINC000031223287
CC[C@H](Nc1ccc2[nH]ccc2c1)C(=O)O    ZINC000168240810
Cc1cc2cc(N[C@H](C)C(=O)O)ccc2[nH]1    ZINC000738249965
CO[C@@H](C)C(=O)Nc1ccc2[nH]ccc2c1    ZINC000168697988
CC(C)ONC(=O)c1ccc2cc[nH]c2c1    ZINC000294101102
C[C@@H](NCc1ccc2cc[nH]c2c1)C(=O)O    ZINC000229643271
C[C@@H](O)CNC(=O)c1cc2ccccc2[nH]1    ZINC000035203544
Cc1ccc2[nH]c(C(=O)NCCO)cc2c1    ZINC000141826298
Cc1cc2cc(CNC(=O)CO)ccc2[nH]1    ZINC000334177867
Cc1cc2cc(NC(=O)[C@H](C)O)ccc2[nH]1    ZINC000305729055
CC[C@@H](Nc1ccc2[nH]ccc2c1)C(=O)O    ZINC000168240909
COC(=O)NCCc1ccc2[nH]ccc2c1    ZINC000170266197
CN(Cc1cc2ccccc2[nH]1)C(=O)CO    ZINC001333732629
CN(C)C(=O)COc1ccc2[nH]ccc2c1    ZINC000034077087
c1cc2cc(NCC3OCCO3)ccc2[nH]1    ZINC001169064892
C[C@H](O)C(=O)N(C)c1ccc2cc[nH]c2c1    ZINC000280719678
COCC(=O)Nc1ccc2cc(C)[nH]c2c1    ZINC001142821592
O=C(CCO)NCc1cc2ccccc2[nH]1    ZINC000902834279
COCCON=Cc1ccc2cc[nH]c2c1    ZINC000863100540
C[C@H](NCc1ccc2[nH]ccc2c1)C(=O)O    ZINC000229643311
C[C@@H](O)CNC(=O)c1ccc2cc[nH]c2c1    ZINC000070162221
CN(CC(=O)O)Cc1cc2ccccc2[nH]1    ZINC000309718933
NC[C@H](N)C(=O)Nc1ccc2cc[nH]c2c1    ZINC001218943596
C=C[C@H](C)NCc1cc2ccc(F)cc2[nH]1    ZINC000336782648
C[C@@H]1C[C@@H]1NCc1cc2ccc(F)cc2[nH]1    ZINC000309792691
C=CCN(C)Cc1cc2ccc(F)cc2[nH]1    ZINC000488549747
CC1(F)CN(Cc2ccc3cc[nH]c3c2)C1    ZINC001209509743
F[C@@H]1CCN(Cc2cc3ccccc3[nH]2)C1    ZINC000648721624
C[C@@H]1C[C@H]1NCc1cc2ccc(F)cc2[nH]1    ZINC000309792694
F[C@H]1CCN(Cc2ccc3cc[nH]c3c2)C1    ZINC000529586686
F[C@@H]1CCN(Cc2ccc3cc[nH]c3c2)C1    ZINC000529586684
CC1(F)CN(Cc2cc3ccccc3[nH]2)C1    ZINC001137314672
C=C(C)CNCc1cc2ccc(F)cc2[nH]1    ZINC000336675032
Cc1ccc2[nH]c(CN3CC(F)C3)cc2c1    ZINC001138419215
Fc1ccc2cc(CNC3CCC3)[nH]c2c1    ZINC000257947013
F[C@@H]1CCN(Cc2ccc3[nH]ccc3c2)C1    ZINC000628298800
Fc1ccc2cc(CN3CCCC3)[nH]c2c1    ZINC000258170023
Fc1ccc2cc(CNCC3CC3)[nH]c2c1    ZINC000309554099
F[C@H]1C[C@H](CNc2ccc3[nH]ccc3c2)C1    ZINC001168237590
Cc1cc2cc(NC3CC(F)C3)ccc2[nH]1    ZINC001162214816
NC[C@H](N)C(=O)Nc1ccc2[nH]ccc2c1    ZINC001218807050
C[C@H]1C[C@@H]1NCc1cc2ccc(F)cc2[nH]1    ZINC000309792698
C[C@H]1C[C@H]1NCc1cc2ccc(F)cc2[nH]1    ZINC000309792695
CN(Cc1cc2ccc(F)cc2[nH]1)C1CC1    ZINC000335202888
F[C@H]1CCN(Cc2cc3ccccc3[nH]2)C1    ZINC000648721150
CC1(F)CN(Cc2ccc3[nH]ccc3c2)C1    ZINC001205570245
C=C[C@@H](C)NCc1cc2ccc(F)cc2[nH]1    ZINC000336782647
F[C@H]1CCN(Cc2ccc3[nH]ccc3c2)C1    ZINC000628298801
CC1CN(Cc2cc3ccc(F)cc3[nH]2)C1    ZINC000335909621
COC(C)(C)CNc1ccc2[nH]ccc2c1    ZINC000320054263
C[C@@H](NCCCO)c1cc2ccccc2[nH]1    ZINC000165542084
CCC[C@H](O)CNc1ccc2cc[nH]c2c1    ZINC001252791467
C[C@@H](O)CN[C@@H](C)c1cc2ccccc2[nH]1    ZINC000390528123
Cc1cc2cc(N[C@H](C)CCO)ccc2[nH]1    ZINC001165939567
COc1cc2cc[nH]c2cc1NCC(C)C    ZINC001161648813
C[C@H](CO)N[C@H](C)c1cc2ccccc2[nH]1    ZINC000381315322
CC[C@H](CO)NCc1ccc2[nH]ccc2c1    ZINC000083349423
COC[C@@H](C)NCc1ccc2[nH]ccc2c1    ZINC000083349433
COCCN(C)Cc1cc2ccccc2[nH]1    ZINC000674505804
C[C@H](CN(C)C)Oc1cc2ccccc2[nH]1    ZINC001230744320
C[C@@H](NCc1cc2ccccc2[nH]1)[C@H](C)O    ZINC000309951467
CC[C@@H](CO)NCc1ccc2cc[nH]c2c1    ZINC000083349424
C[C@H](CO)N(C)Cc1ccc2cc[nH]c2c1    ZINC000529567268
CCC[C@@H](O)CNc1ccc2[nH]ccc2c1    ZINC001252773120
Cc1cc2cc(NCC(C)(C)O)ccc2[nH]1    ZINC000211423279
C[C@@H](O)CN(C)Cc1cc2ccccc2[nH]1    ZINC000643356137
C[C@H](CCO)NCc1cc2ccccc2[nH]1    ZINC000309810161
C[C@@H](NC[C@H](C)O)c1cc2ccccc2[nH]1    ZINC000390528122
C[C@H](O)CNCCc1ccc2[nH]ccc2c1    ZINC000567726797
C[C@H](CO)CNCc1cc2ccccc2[nH]1    ZINC000309583046
CC[C@H](O)CNc1ccc2[nH]c(C)cc2c1    ZINC000584346726
Cc1cc2ccc(NCC(C)(C)O)cc2[nH]1    ZINC001252362100
CC[C@@H](CO)NCc1cc2ccccc2[nH]1    ZINC000309608377
Cc1cc2cc(N[C@H](C)[C@@H](C)O)ccc2[nH]1    ZINC000575175382
C[C@@H](O)[C@H](C)NCc1cc2ccccc2[nH]1    ZINC000309951466
CN(CCCO)Cc1ccc2cc[nH]c2c1    ZINC000527558654
C[C@H](CO)N[C@@H](C)c1cc2ccccc2[nH]1    ZINC000381315329
CC(C)(CO)NCc1ccc2cc[nH]c2c1    ZINC000083349429
Cc1cc2cc(CNC[C@H](C)O)ccc2[nH]1    ZINC000566005702
C[C@H](CO)CNCc1ccc2[nH]ccc2c1    ZINC000229656697
Cc1cc2cc(N[C@H](C)[C@H](C)O)ccc2[nH]1    ZINC000575175385
C[C@H](CCO)NCc1ccc2cc[nH]c2c1    ZINC000229665733
CC[C@H](O)CNCc1cc2ccccc2[nH]1    ZINC000309952113
C[C@H](CO)CNCc1ccc2cc[nH]c2c1    ZINC000229656673
CC[C@H](CO)NCc1cc2ccccc2[nH]1    ZINC000309608375
C[C@@H](NC[C@H](C)O)c1ccc2[nH]ccc2c1    ZINC001251968887
CC[C@@H](O)CN(C)c1ccc2cc[nH]c2c1    ZINC000548099678
OCCCCNCc1ccc2cc[nH]c2c1    ZINC000236500731
C[C@@H](CCO)NCc1ccc2cc[nH]c2c1    ZINC000229665726
C[C@@H](O)[C@@H](C)NCc1cc2ccccc2[nH]1    ZINC000309951464
C[C@@H](CO)CNCc1ccc2[nH]ccc2c1    ZINC000229656691
C[C@@H](CO)CNCc1cc2ccccc2[nH]1    ZINC000309583047
C[C@H](CN(C)C)Oc1ccc2cc[nH]c2c1    ZINC001225655113
CCC[C@H](O)CNc1cc2ccccc2[nH]1    ZINC001252775550
Cc1ccc2[nH]c(CN(C)CCO)cc2c1    ZINC001236254193
CC[C@H](O)CNCc1ccc2[nH]ccc2c1    ZINC000229670687
CC[C@@H](C)Nc1cc2[nH]ccc2cc1OC    ZINC001168001147
CC(C)[C@H](CO)Nc1ccc2[nH]ccc2c1    ZINC001161740634
CC[C@@H](O)CNCc1cc2ccccc2[nH]1    ZINC000643369434
C[C@H](O)CCNCc1ccc2[nH]ccc2c1    ZINC000229656330
CCC[C@@H](O)CNc1cc2ccccc2[nH]1    ZINC001252775548
COC[C@H](C)NCc1cc2ccccc2[nH]1    ZINC000393775482
COC[C@H](C)NCc1ccc2cc[nH]c2c1    ZINC000083349434
CCC[C@@H](O)CNc1ccc2cc[nH]c2c1    ZINC001252791466
COCC(C)(C)Nc1ccc2[nH]ccc2c1    ZINC001166001953
CC(C)[C@H](O)CNc1ccc2[nH]ccc2c1    ZINC001253752487
CC[C@@H](O)CNc1ccc2cc(C)[nH]c2c1    ZINC001251796467
CC(C)(O)CNCc1ccc2cc[nH]c2c1    ZINC000229656863
CC(C)(O)CNCc1cc2ccccc2[nH]1    ZINC000309693777
C[C@H](O)CCNCc1cc2ccccc2[nH]1    ZINC000381390313
CCOCCNCc1cc2ccccc2[nH]1    ZINC000309676578
CO[C@H](C)CNCc1ccc2[nH]ccc2c1    ZINC000229674077
CCN(C[C@@H](C)O)c1ccc2[nH]ccc2c1    ZINC000337217051
CC(C)[C@H](O)CNc1cc2ccccc2[nH]1    ZINC001253754295
CC[C@@H](CO)NCc1ccc2[nH]ccc2c1    ZINC000083349422
C[C@H](O)CNCCc1cc2ccccc2[nH]1    ZINC001251971874
CC(C)(O)CNCc1ccc2[nH]ccc2c1    ZINC000229656887
C[C@H](O)[C@H](C)NCc1cc2ccccc2[nH]1    ZINC000309951465
CO[C@@H](C)CNCc1ccc2[nH]ccc2c1    ZINC000229674070
C[C@H](O)CCNCc1ccc2cc[nH]c2c1    ZINC000229656308
OCCCCNCc1cc2ccccc2[nH]1    ZINC000381618917
COc1ccc2[nH]c(CCN(C)C)cc2c1    ZINC000140396049
CCN(CCO)Cc1ccc2cc[nH]c2c1    ZINC000529518166
C[C@H](NCCCO)c1cc2ccccc2[nH]1    ZINC000165542222
CCN(C[C@H](C)O)c1ccc2[nH]ccc2c1    ZINC000337217050
CCOCCNCc1ccc2cc[nH]c2c1    ZINC000229626395
COCCN[C@@H](C)c1cc2ccccc2[nH]1    ZINC000924538315
CC(C)[C@H](O)CNc1ccc2cc[nH]c2c1    ZINC001253768840
CO[C@H](C)CNCc1ccc2cc[nH]c2c1    ZINC000229674051
C[C@H](CN(C)C)Oc1ccc2[nH]ccc2c1    ZINC000713957283
CC(C)[C@@H](O)CNc1ccc2[nH]ccc2c1    ZINC001253752488
C[C@@H](CO)CNCc1ccc2cc[nH]c2c1    ZINC000229656662
C[C@@H](CN(C)C)Oc1cc2ccccc2[nH]1    ZINC001230744319
CC[C@H](CO)NCc1ccc2cc[nH]c2c1    ZINC000083349425
CC[C@@H](O)CNc1ccc2[nH]c(C)cc2c1    ZINC000644682154
CCCOCCNc1ccc2[nH]ccc2c1    ZINC001167871773
C[C@H](CO)N(C)Cc1ccc2[nH]ccc2c1    ZINC000628278679
C[C@@H](CCO)NCc1cc2ccccc2[nH]1    ZINC000309810159
COC[C@@H](C)NCc1ccc2cc[nH]c2c1    ZINC000083349435
CC(C)[C@@H](O)CNc1cc2ccccc2[nH]1    ZINC001253754296
C[C@H](O)CN(C)Cc1ccc2[nH]ccc2c1    ZINC000628238089
CO[C@@H](C)CN(C)c1ccc2cc[nH]c2c1    ZINC000280573608
CO[C@@H](C)CNc1ccc2[nH]c(C)cc2c1    ZINC001169776646
CO[C@H](C)CN(C)c1ccc2cc[nH]c2c1    ZINC000280573610
C[C@@H](CN(C)C)Oc1ccc2[nH]ccc2c1    ZINC000713957282
CC(C)(CO)NCc1cc2ccccc2[nH]1    ZINC000381127839
CCN(CCO)Cc1ccc2[nH]ccc2c1    ZINC000682548960
Cc1cc2cc(N[C@@H](C)CCO)ccc2[nH]1    ZINC001165939568
C[C@H](O)CN[C@@H](C)c1cc2ccccc2[nH]1    ZINC000390528121
CC(C)(CO)NCc1ccc2[nH]ccc2c1    ZINC000083349428
C[C@H](CCO)NCc1ccc2[nH]ccc2c1    ZINC000229665749
CN(CCCO)Cc1ccc2[nH]ccc2c1    ZINC000628261991
C[C@H](O)CN(C)Cc1cc2ccccc2[nH]1    ZINC000684025977
CCC[C@H](O)CNc1ccc2[nH]ccc2c1    ZINC001252773124
C[C@H](O)CN(C)Cc1ccc2cc[nH]c2c1    ZINC000529540025
C[C@@H](O)CN[C@H](C)c1cc2ccccc2[nH]1    ZINC000390528120
C[C@@H](O)CNCCc1ccc2[nH]ccc2c1    ZINC000644639511
C[C@@H](O)CN(C)Cc1ccc2cc[nH]c2c1    ZINC000529540026
C[C@H](CO)N(C)Cc1cc2ccccc2[nH]1    ZINC000685458870
CCN(CCCO)c1ccc2[nH]ccc2c1    ZINC000276355575
CCCCNc1cc2[nH]ccc2cc1OC    ZINC001162203781
Cc1cc2cc(N[C@@H](C)[C@H](C)O)ccc2[nH]1    ZINC000575175383
CC[C@@H](O)CNCc1ccc2cc[nH]c2c1    ZINC000229670653
C[C@@H](O)CN(C)Cc1ccc2[nH]ccc2c1    ZINC000628238090
COCCCNCc1ccc2cc[nH]c2c1    ZINC000083252786
COCCCNCc1ccc2[nH]ccc2c1    ZINC000015424208
COCCCNCc1cc2ccccc2[nH]1    ZINC000390502047
Cc1cc2cc(CNC[C@@H](C)O)ccc2[nH]1    ZINC000644646584
COC[C@@H](C)NCc1cc2ccccc2[nH]1    ZINC000381535495
CCN(CCOC)c1ccc2[nH]ccc2c1    ZINC000276331853
COCCN(C)Cc1ccc2[nH]ccc2c1    ZINC000628129654
CC(C)[C@@H](O)CNc1ccc2cc[nH]c2c1    ZINC001253768841
CC[C@H](O)CNCc1ccc2cc[nH]c2c1    ZINC000229670661
CC[C@@H](O)CNCc1ccc2[nH]ccc2c1    ZINC000229670683
C[C@H](O)CN[C@@H](C)c1ccc2[nH]ccc2c1    ZINC001251968885
CN(CCCO)Cc1cc2ccccc2[nH]1    ZINC000674505437
Cc1cc2cc(N[C@@H](C)[C@@H](C)O)ccc2[nH]1    ZINC000575175384
OCCCCNCc1ccc2[nH]ccc2c1    ZINC000236500726
C[C@@H](CO)N[C@@H](C)c1cc2ccccc2[nH]1    ZINC000381315325
C[C@@H](CCO)NCc1ccc2[nH]ccc2c1    ZINC000229665743
C[C@@H](N[C@@H](C)CO)c1cc2ccccc2[nH]1    ZINC000381315327
CC[C@H](C)Nc1cc2[nH]ccc2cc1OC    ZINC001168001151
COC[C@H](C)NCc1ccc2[nH]ccc2c1    ZINC000083349432
C[C@@H](CN(C)C)Oc1ccc2cc[nH]c2c1    ZINC001225655112
CO[C@@H](C)CNCc1ccc2cc[nH]c2c1    ZINC000229674044
CO[C@@H](C)CNCc1cc2ccccc2[nH]1    ZINC000309645101
COCCN(C)Cc1ccc2cc[nH]c2c1    ZINC000529521485
CCN(CCO)Cc1cc2ccccc2[nH]1    ZINC000684019193
COCCN[C@H](C)c1cc2ccccc2[nH]1    ZINC000924538316
CCOCCNCc1ccc2[nH]ccc2c1    ZINC000229626408
CO[C@H](C)CNCc1cc2ccccc2[nH]1    ZINC000309645102
NCCC[C@H](N)Nc1ccc2[nH]ccc2c1    ZINC001170899656
NCCC[C@@H](N)Nc1ccc2[nH]ccc2c1    ZINC001170899658
FC(F)(F)c1cc2[nH]ccc2cc1Cl    ZINC000039119354
O=C(O)COC(=O)c1ccc2cc[nH]c2c1    ZINC001610784978
O=C(O)COC(=O)c1cc2ccccc2[nH]1    ZINC001595107407
O=C(O)c1cc2cc3c(cc2[nH]1)OCCO3    ZINC000004218750
O=C(O)COC(=O)c1ccc2[nH]ccc2c1    ZINC000738614645
COC(=O)c1ccc2[nH]c(B(O)O)cc2c1    ZINC000199622353
C=Cc1cc2cc(C(=O)OC)[nH]c2cc1F    ZINC001240833984
COC(=O)c1ccc2cc(B(O)O)[nH]c2c1    ZINC000169746415
COC(=O)c1cc2cc(B(O)O)ccc2[nH]1    ZINC000169916585
O=C1CC(Oc2cc3cc[nH]c3cc2F)C1    ZINC001228888651
C=CCOC(=O)c1cc2cc(F)ccc2[nH]1    ZINC000074252217
N#Cc1cccc(-c2ccc3[nH]ccc3c2)n1    ZINC000067725736
N#Cc1ccnc(-c2ccc3[nH]ccc3c2)c1    ZINC001239692538
N#Cc1cccnc1-c1cc2ccccc2[nH]1    ZINC001243101841
N#Cc1cnccc1-c1ccc2cc[nH]c2c1    ZINC001240797778
N#Cc1ccnc(-c2ccc3cc[nH]c3c2)c1    ZINC001240795957
N#Cc1ccc(-c2ccc3cc[nH]c3c2)cn1    ZINC001240798083
N#Cc1cncc(-c2ccc3[nH]ccc3c2)c1    ZINC001250595868
N#Cc1cccnc1-c1ccc2cc[nH]c2c1    ZINC001240796178
CNC(=S)NCc1cc2ccccc2[nH]1    ZINC000040753009
CNC(=S)N(C)c1ccc2cc[nH]c2c1    ZINC000795002463
N#Cc1cc(-c2ccc3cc[nH]c3c2)ccn1    ZINC001240798301
N#Cc1cc(-c2cc3ccccc3[nH]2)ccn1    ZINC001243102852
N#Cc1cc2cc(-c3ccncc3)ccc2[nH]1    ZINC001239610817
N#Cc1cc2cc(-c3cccnc3)ccc2[nH]1    ZINC001239568964
N#Cc1ncccc1-c1ccc2cc[nH]c2c1    ZINC001242310881
N#Cc1ccc(-c2cc3ccccc3[nH]2)cn1    ZINC001243102813
N#Cc1cnccc1-c1cc2ccccc2[nH]1    ZINC001243103112
N#Cc1ncccc1-c1ccc2[nH]ccc2c1    ZINC001250595422
N#Cc1cncc(-c2ccc3cc[nH]c3c2)c1    ZINC001242272632
N#Cc1ccc(-c2ccc3[nH]ccc3c2)nc1    ZINC001250460634
N#Cc1cc(-c2ccc3[nH]ccc3c2)ccn1    ZINC001239695834
N#Cc1cccnc1-c1ccc2[nH]ccc2c1    ZINC000067675542
N#Cc1ccc(-c2cc3ccccc3[nH]2)nc1    ZINC000260550110
CNC(=S)Nc1ccc2[nH]c(C)cc2c1    ZINC000044157526
N#Cc1cccc(-c2cc3ccccc3[nH]2)n1    ZINC001243100328
N#Cc1ccc(-c2ccc3[nH]ccc3c2)cn1    ZINC001239696219
N#Cc1ccc(-c2ccc3cc[nH]c3c2)nc1    ZINC001250461385
N#Cc1ccnc(-c2cc3ccccc3[nH]2)c1    ZINC000259897364
N#Cc1cnccc1-c1ccc2[nH]ccc2c1    ZINC001239696372
N#Cc1cccc(-c2ccc3cc[nH]c3c2)n1    ZINC001240795563
C[C@H](O)COC(=O)c1ccc2[nH]ccc2c1    ZINC000791869241
COCCOC(=O)c1ccc2[nH]ccc2c1    ZINC000730854599
CC(C)Oc1ccc2cc(C(=O)O)[nH]c2c1    ZINC000004234962
COCCOC(=O)c1ccc2cc[nH]c2c1    ZINC000046470596
c1cc2ccc(OC[C@H]3COCO3)cc2[nH]1    ZINC001225655341
c1cc2ccc(OC[C@@H]3COCO3)cc2[nH]1    ZINC001225655342
COC(=O)[C@@H](C)Oc1ccc2[nH]ccc2c1    ZINC001225269441
O=C(OCCCO)c1cc2ccccc2[nH]1    ZINC000913981452
CC[C@@H](O)C(=O)Oc1ccc2cc[nH]c2c1    ZINC001225655967
Cc1cc2ccc(OC(=O)[C@H](C)O)cc2[nH]1    ZINC001229827075
c1cc2cc(OC3COCOC3)ccc2[nH]1    ZINC001225269832
Oc1cc2cc[nH]c2cc1O[C@H]1C[C@@H](O)C1    ZINC001218417622
COC(=O)Cc1cc2cc(OC)ccc2[nH]1    ZINC000035569385
O=C(OCCCO)c1ccc2[nH]ccc2c1    ZINC000744986247
CCOC(=O)c1cc2ccc(OC)cc2[nH]1    ZINC000015684360
c1cc2cc(OC[C@@H]3COCO3)ccc2[nH]1    ZINC001225269222
Cc1ccc2cc(C(=O)OCCO)[nH]c2c1    ZINC000912672494
COC(=O)[C@@H](C)Oc1cc2ccccc2[nH]1    ZINC001230740015
CC[C@@H](O)C(=O)Oc1cc2ccccc2[nH]1    ZINC001230741071
c1c2ccccc2[nH]c1OC[C@@H]1COCO1    ZINC001230740248
Oc1cc2cc[nH]c2cc1OC1CC(O)C1    ZINC001218257392
Oc1cc2cc[nH]c2cc1O[C@H]1C[C@H](O)C1    ZINC001218360632
CC[C@H](O)C(=O)Oc1ccc2cc[nH]c2c1    ZINC001225655968
c1c2ccccc2[nH]c1OC[C@H]1COCO1    ZINC001230740249
CCCOc1ccc2[nH]c(C(=O)O)cc2c1    ZINC000004672501
CC[C@H](O)C(=O)Oc1cc2ccccc2[nH]1    ZINC001230741070
c1cc2cc(OCC3OCCO3)ccc2[nH]1    ZINC000194667052
C[C@@H](O)COC(=O)c1ccc2[nH]ccc2c1    ZINC000791869239
C[C@@H](O)CC(=O)Oc1ccc2[nH]ccc2c1    ZINC001225269789
CCCOc1ccc2cc(C(=O)O)[nH]c2c1    ZINC000003748720
Oc1cc2cc[nH]c2cc1OC[C@@H]1CCO1    ZINC001228029706
CCOc1ccc2[nH]c(C(=O)OC)cc2c1    ZINC000008325053
c1c2ccccc2[nH]c1OC1COCOC1    ZINC001230740403
c1cc2ccc(OC3COCOC3)cc2[nH]1    ZINC001225655163
CC(=O)[C@@H](C)Oc1cc2[nH]ccc2cc1O    ZINC001228029006
C[C@@H](O)COC(=O)c1cc2ccccc2[nH]1    ZINC000787564995
CCOC(=O)c1cc2cc(OC)ccc2[nH]1    ZINC000000210121
COC(=O)[C@@H](C)Oc1ccc2cc[nH]c2c1    ZINC001225655098
C[C@H](O)COC(=O)c1ccc2cc[nH]c2c1    ZINC000791720159
Oc1cc2cc[nH]c2cc1OC[C@H]1CCO1    ZINC001228029705
CCOc1ccc2cc(C(=O)OC)[nH]c2c1    ZINC000002534136
O=C(OCCCO)c1ccc2cc[nH]c2c1    ZINC000915490855
Oc1cc2cc[nH]c2cc1O[C@@H]1CCOC1    ZINC001228029455
c1cc2cc(OC[C@H]3COCO3)ccc2[nH]1    ZINC001225269220
C[C@@H](O)CC(=O)Oc1ccc2cc[nH]c2c1    ZINC001225655390
C[C@@H](O)COC(=O)c1ccc2cc[nH]c2c1    ZINC000791720158
CC(=O)[C@H](C)Oc1cc2[nH]ccc2cc1O    ZINC001228029007
COCCOC(=O)c1cc2ccccc2[nH]1    ZINC000011831157
CC[C@H](O)C(=O)Oc1ccc2[nH]ccc2c1    ZINC001225269944
C[C@@H](O)CC(=O)Oc1cc2ccccc2[nH]1    ZINC001230740822
Cc1ccc2[nH]c(C(=O)OCCO)cc2c1    ZINC000029030723
CC[C@@H](O)C(=O)Oc1ccc2[nH]ccc2c1    ZINC001225269943
Cc1cc2cc(OC(=O)[C@H](C)O)ccc2[nH]1    ZINC001228451243
C[C@H](O)COC(=O)c1cc2ccccc2[nH]1    ZINC000787564997
CON(C)C(=O)Nc1ccc2[nH]ccc2c1    ZINC000183075322
CCONC(=O)Nc1ccc2[nH]ccc2c1    ZINC000183987673
NOCCNC(=O)c1ccc2cc[nH]c2c1    ZINC001149217649
NC[C@H](O)C(=O)Nc1ccc2cc[nH]c2c1    ZINC001580328361
CCOc1ccc2[nH]c(C(=O)NN)cc2c1    ZINC000008325052
C=Cc1ccc(-c2ccc3cc[nH]c3c2)cc1    ZINC001240799093
C=Cc1ccc2[nH]c(-c3ccccc3)cc2c1    ZINC001240831729
C(=C/c1ccc2[nH]ccc2c1)\c1ccccc1    ZINC000148440531
C=Cc1ccc2cc(-c3ccccc3)[nH]c2c1    ZINC001240829837
C=Cc1cccc(-c2cc3ccccc3[nH]2)c1    ZINC001243103213
c1cc2cc(-c3ccc4c(c3)CC4)ccc2[nH]1    ZINC001239696358
c1c2ccccc2[nH]c1-c1ccc2c(c1)CC2    ZINC001243104211
C(=C/c1ccc2cc[nH]c2c1)\c1ccccc1    ZINC000148438822
NC(=O)[C@H](CO)Nc1ccc2[nH]ccc2c1    ZINC001169326143
NC(=O)[C@@H](CO)Nc1ccc2[nH]ccc2c1    ZINC001169326144
COc1cc2cc[nH]c2cc1NCC(N)=O    ZINC001161842204
CONC(=O)NCc1cc2ccccc2[nH]1    ZINC000746718476
O=C(NCCO)Nc1ccc2[nH]ccc2c1    ZINC000303394160
NCCNC(=O)c1cc2cc(O)ccc2[nH]1    ZINC000082240166
C=Cc1cccc(-c2ccc3[nH]ccc3c2)c1    ZINC001239694812
C=Cc1ccccc1-c1cc2ccccc2[nH]1    ZINC001243105263
C=Cc1ccccc1-c1ccc2[nH]ccc2c1    ZINC001239695921
C(=C/c1ccccc1)\c1cc2ccccc2[nH]1    ZINC000014651789
O=[N+]([O-])CCNCc1cc2ccccc2[nH]1    ZINC000905077323
Cc1cc2cc(NCC[N+](=O)[O-])ccc2[nH]1    ZINC000905304310
CCOc1ccc2cc(C(=O)NN)[nH]c2c1    ZINC000194076242
C=Cc1cccc(-c2ccc3cc[nH]c3c2)c1    ZINC001240797388
C=Cc1ccc(-c2ccc3[nH]ccc3c2)cc1    ZINC001239695617
C=Cc1ccccc1-c1ccc2cc[nH]c2c1    ZINC001240797133
C=Cc1ccc(-c2cc3ccccc3[nH]2)cc1    ZINC000146165493
c1cc2ccc(-c3ccc4c(c3)CC4)cc2[nH]1    ZINC001240798326
C(=C\c1ccccc1)\c1cc2ccccc2[nH]1    ZINC000080856443
C=C(c1ccccc1)c1ccc2cc[nH]c2c1    ZINC001242894107
C=C(c1ccccc1)c1ccc2[nH]ccc2c1    ZINC001250595875
C=C[C@@H](CC)Oc1cc2cc[nH]c2cc1F    ZINC001228888524
C[C@@H](Oc1cc2cc[nH]c2cc1F)C1CC1    ZINC001228882623
CCSCCc1cc2cc(C)ccc2[nH]1    ZINC001250021955
CCSCCc1ccc2[nH]c(C)cc2c1    ZINC001250021816
C[C@H](Oc1cc2cc[nH]c2cc1F)C1CC1    ZINC001228882625
C=CC[C@@H](C)Oc1cc2cc[nH]c2cc1F    ZINC001228882630
Fc1ccc2[nH]c(C[C@@H]3CCCO3)cc2c1    ZINC001250105266
C=C[C@H](CC)Oc1cc2cc[nH]c2cc1F    ZINC001228888526
CC(C)(O)/C=C/c1cc2[nH]ccc2cc1F    ZINC001239155443
Fc1ccc2[nH]c(C[C@H]3CCCO3)cc2c1    ZINC001250105265
Fc1cc2[nH]ccc2cc1OC1CCCC1    ZINC001228888551
CC(C)(O)/C=C/c1cc2cc[nH]c2cc1F    ZINC001239157903
Fc1ccc2cc(C[C@H]3CCCO3)[nH]c2c1    ZINC001250104681
Fc1ccc2cc(C[C@@H]3CCCO3)[nH]c2c1    ZINC001250104682
CCO[C@H](C)COc1ccc2[nH]ccc2c1    ZINC001225273104
C[C@@H](O)CCCOc1ccc2[nH]ccc2c1    ZINC000309239166
CO[C@@H](C)CCOc1cc2ccccc2[nH]1    ZINC001230744570
COCCOCc1cc2cc(C)ccc2[nH]1    ZINC001250005718
CO[C@H](C)CCOc1ccc2cc[nH]c2c1    ZINC000078072148
CCOC[C@H](C)Oc1cc2ccccc2[nH]1    ZINC001230744644
CCC(CC)Oc1cc2[nH]ccc2cc1O    ZINC001228028833
CC[C@H](COC)Oc1ccc2cc[nH]c2c1    ZINC001225654727
CCOC[C@H](C)Oc1ccc2[nH]ccc2c1    ZINC001225269501
CCOC[C@H](C)Oc1ccc2cc[nH]c2c1    ZINC001225655370
CC(C)[C@@H](C)Oc1cc2[nH]ccc2cc1O    ZINC001228037144
CCO[C@@H](C)COc1ccc2cc[nH]c2c1    ZINC001225654301
CC(C)OCCOc1ccc2[nH]ccc2c1    ZINC000156634671
CO[C@H](C)CCOc1cc2ccccc2[nH]1    ZINC001230744571
CC[C@@H](COc1ccc2cc[nH]c2c1)OC    ZINC000842051409
CCO[C@H](C)COc1cc2ccccc2[nH]1    ZINC001230744314
COCCOCc1ccc2[nH]c(C)cc2c1    ZINC001250003623
CCOC[C@@H](C)Oc1ccc2[nH]ccc2c1    ZINC001225269510
CO[C@H](C)COc1ccc2cc(C)[nH]c2c1    ZINC001229828898
CCOC[C@@H](C)Oc1cc2ccccc2[nH]1    ZINC001230744645
CC(C)OCCOc1ccc2cc[nH]c2c1    ZINC000145644113
COC[C@H](C)Oc1ccc2cc(C)[nH]c2c1    ZINC001229825386
CC[C@H](COc1ccc2cc[nH]c2c1)OC    ZINC000842051407
CCO[C@H](C)COc1ccc2cc[nH]c2c1    ZINC001225654302
CC[C@@H](COC)Oc1cc2ccccc2[nH]1    ZINC001230743942
CC[C@@H](COc1cc2ccccc2[nH]1)OC    ZINC001230744408
CC[C@@H](COC)Oc1ccc2[nH]ccc2c1    ZINC001225270546
CC(C)[C@H](C)Oc1cc2[nH]ccc2cc1O    ZINC001228037145
COCCCc1cc2cc(OC)ccc2[nH]1    ZINC001250305969
CCC[C@@H](C)Oc1cc2[nH]ccc2cc1O    ZINC001228028884
CC[C@@H](COc1ccc2[nH]ccc2c1)OC    ZINC000396989603
CCO[C@@H](C)COc1cc2ccccc2[nH]1    ZINC001230744313
CC[C@H](COc1cc2ccccc2[nH]1)OC    ZINC001230744407
C[C@H](O)CCCOc1ccc2[nH]ccc2c1    ZINC000309239165
CCC[C@H](C)Oc1cc2[nH]ccc2cc1O    ZINC001228028887
CC(C)(O)CCOc1ccc2[nH]ccc2c1    ZINC000163160274
CC[C@@H](COC)Oc1ccc2cc[nH]c2c1    ZINC001225654728
CC[C@H](COC)Oc1ccc2[nH]ccc2c1    ZINC001225270544
CCO[C@@H](C)COc1ccc2[nH]ccc2c1    ZINC001225273101
CO[C@H](C)CCOc1ccc2[nH]ccc2c1    ZINC001225269611
CO[C@@H](C)CCOc1ccc2cc[nH]c2c1    ZINC000078072146
CC[C@H](COc1ccc2[nH]ccc2c1)OC    ZINC000396989601
CCOCCCOc1ccc2[nH]ccc2c1    ZINC000156638786
CO[C@@H](C)CCOc1ccc2[nH]ccc2c1    ZINC001225269610
CC(C)OCCOc1cc2ccccc2[nH]1    ZINC001230739435
CCOC[C@@H](C)Oc1ccc2cc[nH]c2c1    ZINC001225655371
COCCCCOc1ccc2[nH]ccc2c1    ZINC000135634443
CC[C@H](COC)Oc1cc2ccccc2[nH]1    ZINC001230743941
COC[C@H](C)Oc1ccc2[nH]c(C)cc2c1    ZINC001228451560
CO[C@H](C)COc1ccc2[nH]c(C)cc2c1    ZINC001228451767
CCOCCc1cc2cc(OC)ccc2[nH]1    ZINC001249945334
CC[C@](N)(CO)Nc1ccc2[nH]ccc2c1    ZINC001170863834
CNCCNc1cc2[nH]ccc2cc1OC    ZINC001167724217
NCCN(CCO)c1ccc2[nH]ccc2c1    ZINC001163831814
CC[C@@](N)(CO)Nc1ccc2[nH]ccc2c1    ZINC001170863836
COc1ccc2[nH]c(C[N+](C)(C)C)cc2c1    ZINC000001583569
N#Cc1cc2cc(Br)ccc2[nH]1    ZINC000082046762
N#Cc1cc2ccc(Br)cc2[nH]1    ZINC000083305308
COC(=O)c1cc2ccc([N+](=O)[O-])cc2[nH]1    ZINC000004237828
COC(=O)c1cc2cc([N+](=O)[O-])ccc2[nH]1    ZINC000052018841
C#CC(C#C)Oc1ccc2cc(C#N)[nH]c2c1    ZINC001233993427
O=C(CCS)Nc1ccc2[nH]ccc2c1    ZINC001143979746
N#Cc1ccnnc1-c1cc2ccccc2[nH]1    ZINC001243102240
N#Cc1cc(-c2cc3ccccc3[nH]2)ncn1    ZINC001243103094
N#Cc1cncc(-c2ccc3cc[nH]c3c2)n1    ZINC001240795963
N#Cc1ccnnc1-c1ccc2[nH]ccc2c1    ZINC001239692009
N#Cc1cnc(-c2cc3ccccc3[nH]2)cn1    ZINC001243102045
N#Cc1cncc(-c2ccc3[nH]ccc3c2)n1    ZINC001239692254
N#Cc1ncncc1-c1ccc2[nH]ccc2c1    ZINC001239695870
N#Cc1nccnc1-c1ccc2[nH]ccc2c1    ZINC001239691585
N#Cc1ncncc1-c1cc2ccccc2[nH]1    ZINC001243103817
N#Cc1cnnc(-c2ccc3[nH]ccc3c2)c1    ZINC001239695761
N#Cc1nccc(-c2ccc3[nH]ccc3c2)n1    ZINC001239691575
N#Cc1ncc(-c2ccc3[nH]ccc3c2)cn1    ZINC001239694703
N#Cc1ccnnc1-c1ccc2cc[nH]c2c1    ZINC001240796195
N#Cc1ccnc(-c2ccc3cc[nH]c3c2)n1    ZINC001240796396
N#Cc1cc2cc(-c3ccnnc3)ccc2[nH]1    ZINC001242059240
N#Cc1ncc(-c2cc3ccccc3[nH]2)cn1    ZINC001243105220
N#Cc1nccc(-c2cc3ccccc3[nH]2)n1    ZINC001243100623
N#Cc1ccc(-c2ccc3[nH]ccc3c2)nn1    ZINC001239691784
N#Cc1cnnc(-c2cc3ccccc3[nH]2)c1    ZINC001243102879
N#Cc1cncc(-c2cc3ccccc3[nH]2)n1    ZINC001243102306
N#Cc1ccc(-c2cc3ccccc3[nH]2)nn1    ZINC001243100332
N#Cc1ncc(-c2ccc3cc[nH]c3c2)cn1    ZINC001240797108
N#Cc1cc2cc(-c3ccncn3)ccc2[nH]1    ZINC001242918132
N#Cc1cnnc(-c2ccc3cc[nH]c3c2)c1    ZINC001240796456
N#Cc1cncnc1-c1ccc2cc[nH]c2c1    ZINC001240795707
N#Cc1cc2cc(-c3cncnc3)ccc2[nH]1    ZINC001240375555
N#Cc1ccnc(-c2ccc3[nH]ccc3c2)n1    ZINC001239691276
N#Cc1ccnc(-c2cc3ccccc3[nH]2)n1    ZINC001243102268
N#Cc1nccc(-c2ccc3cc[nH]c3c2)n1    ZINC001240796382
N#Cc1cncnc1-c1ccc2[nH]ccc2c1    ZINC001239692265
N#Cc1cnc(-c2ccc3[nH]ccc3c2)nc1    ZINC001250505226
N#Cc1cnc(-c2ccc3[nH]ccc3c2)cn1    ZINC001239691274
N#Cc1cnc(-c2ccc3cc[nH]c3c2)cn1    ZINC001240795833
N#Cc1ncncc1-c1ccc2cc[nH]c2c1    ZINC001240797762
N#Cc1nccnc1-c1cc2ccccc2[nH]1    ZINC001243102283
N#Cc1nccnc1-c1ccc2cc[nH]c2c1    ZINC001240795648
N#Cc1cnc(-c2cc3ccccc3[nH]2)nc1    ZINC001250508473
N#Cc1cc(-c2ccc3[nH]ccc3c2)ncn1    ZINC001239691752
N#Cc1cncnc1-c1cc2ccccc2[nH]1    ZINC001243103065
N#Cc1cc(-c2ccc3cc[nH]c3c2)ncn1    ZINC001240795250
N#Cc1cnc(-c2ccc3cc[nH]c3c2)nc1    ZINC001250504129
N#Cc1ccc(-c2ccc3cc[nH]c3c2)nn1    ZINC001240794240
Clc1ccc2cc(CN3CCC3)[nH]c2c1    ZINC001232727344
ClC1CN(Cc2ccc3cc[nH]c3c2)C1    ZINC001209512521
C=C(Cl)CNCc1cc2ccccc2[nH]1    ZINC000308894531
ClC1CN(Cc2ccc3[nH]ccc3c2)C1    ZINC001205593423
O=C(NOCCO)c1cc2ccccc2[nH]1    ZINC000776585112
COc1ccc2[nH]c(NC(=O)CO)cc2c1    ZINC001632819263
CCOc1ccc2cc(C(=O)NO)[nH]c2c1    ZINC000671995087
O=C(NOCCO)c1ccc2[nH]ccc2c1    ZINC000776583060
ClC1CN(Cc2cc3ccccc3[nH]2)C1    ZINC001137319388
Clc1ccc2[nH]c(CN3CCC3)cc2c1    ZINC001209719678
C=C(Cl)CNCc1ccc2[nH]ccc2c1    ZINC000229667831
CONC(=O)c1cc2ccc(OC)cc2[nH]1    ZINC000031283060
O=C(NOCCO)c1ccc2cc[nH]c2c1    ZINC000787300307
C=C(Cl)CNCc1ccc2cc[nH]c2c1    ZINC000229667822
O=C(NCCO)c1cc2cc(O)ccc2[nH]1    ZINC001149494476
COc1cc2cc(C(N)=O)[nH]c2cc1OC    ZINC000008472681
C=Cc1ccc(-c2ccc3[nH]ccc3c2)nc1    ZINC001239692788
C=Cc1ccc(-c2cc3ccccc3[nH]2)nc1    ZINC001243103996
C=C[C@H](O)CNc1cc2cc[nH]c2cc1F    ZINC001253599059
CN(CCF)C(=O)c1cc2ccccc2[nH]1    ZINC000293817217
F[C@H]1CNC[C@H]1Oc1cc2ccccc2[nH]1    ZINC001217999327
CN(C)C(=O)Cc1cc2ccc(F)cc2[nH]1    ZINC001250132758
F[C@H]1CNC[C@@H]1Oc1cc2ccccc2[nH]1    ZINC001218014977
C=C[C@@H](O)CNc1cc2cc[nH]c2cc1F    ZINC001253599058
CC(=O)NCCc1cc2cc(F)ccc2[nH]1    ZINC001250016209
CCCNC(=O)c1cc2cc(F)ccc2[nH]1    ZINC000012977710
Cc1ccc2cc(C(=O)NCCF)[nH]c2c1    ZINC000281940198
CC(=O)NCCc1cc2ccc(F)cc2[nH]1    ZINC001250016411
O=C(NCCCF)c1cc2ccccc2[nH]1    ZINC000161559199
CC(C)NC(=O)c1cc2cc(F)ccc2[nH]1    ZINC000020028329
C[C@H](CF)NC(=O)c1cc2ccccc2[nH]1    ZINC000287959508
CCN(C)C(=O)c1cc2cc(F)ccc2[nH]1    ZINC000248277502
Cc1cc2cc(NCCCS)ccc2[nH]1    ZINC001171002536
CSCCNCc1ccc2[nH]ccc2c1    ZINC000229652568
CSCCNCc1cc2ccccc2[nH]1    ZINC000389849597
Fc1cc2[nH]ccc2cc1O[C@H]1CCNC1    ZINC001218182806
CCNC(=O)Cc1cc2ccc(F)cc2[nH]1    ZINC001250139584
Cc1ccc2[nH]c(C(=O)NCCF)cc2c1    ZINC000684791845
CC(C)(F)C(=O)Nc1ccc2[nH]ccc2c1    ZINC000133678416
CN1CC(Oc2cc3cc[nH]c3cc2F)C1    ZINC001228886334
CCNC(=O)Cc1cc2cc(F)ccc2[nH]1    ZINC001250140364
O=C(NCCCF)c1ccc2cc[nH]c2c1    ZINC000154082428
C=Cc1ccc(-c2ccc3cc[nH]c3c2)nc1    ZINC001240795203
C[C@H](CF)NC(=O)c1ccc2cc[nH]c2c1    ZINC000288140470
C[C@@H](CF)NC(=O)c1ccc2cc[nH]c2c1    ZINC000288140472
C[C@H](CF)NC(=O)c1ccc2[nH]ccc2c1    ZINC000288156489
O=C(CCCF)Nc1ccc2[nH]ccc2c1    ZINC000665903458
C[C@@H](CF)NC(=O)c1cc2ccccc2[nH]1    ZINC000287959509
CN(C)C(=O)Cc1cc2cc(F)ccc2[nH]1    ZINC001250133159
C[C@@H](CF)NC(=O)c1ccc2[nH]ccc2c1    ZINC000288156492
CC[C@H](F)C(=O)Nc1ccc2[nH]ccc2c1    ZINC001262586675
O=C(NCCCF)c1ccc2[nH]ccc2c1    ZINC000154297597
CC[C@@H](F)C(=O)Nc1ccc2[nH]ccc2c1    ZINC001262586676
CSCCNCc1ccc2cc[nH]c2c1    ZINC000229652547
CC(C)(S)CNc1ccc2[nH]ccc2c1    ZINC001170305029
COC[C@@H](O)CNc1ccc2[nH]ccc2c1    ZINC001252809676
OCC(CO)NCc1cc2ccccc2[nH]1    ZINC000309574734
Cc1cc2ccc(O[C@@H](C)CON)cc2[nH]1    ZINC001229829331
COC[C@@H](O)CNc1cc2ccccc2[nH]1    ZINC001252810534
OC[C@@H](O)CNCc1ccc2cc[nH]c2c1    ZINC000083350418
Cc1cc2ccc(NC[C@H](O)CO)cc2[nH]1    ZINC001252067542
C[C@@H](O)[C@@H](CO)Nc1ccc2[nH]ccc2c1    ZINC001161775962
Cc1cc2cc(O[C@@H](C)CON)ccc2[nH]1    ZINC001228451282
Cc1cc2cc(NC[C@H](O)CO)ccc2[nH]1    ZINC001252052369
Cc1cc2cc(O[C@H](C)CON)ccc2[nH]1    ZINC001228451280
OC[C@@H](O)CNCc1ccc2[nH]ccc2c1    ZINC000083350416
OC[C@@H](O)CNCc1cc2ccccc2[nH]1    ZINC000309519119
OCC(CO)NCc1ccc2[nH]ccc2c1    ZINC000229657631
OCC(CO)NCc1ccc2cc[nH]c2c1    ZINC000229657621
Cc1cc2ccc(O[C@H](C)CON)cc2[nH]1    ZINC001229829330
Cc1cc2cc(NC[C@@H](O)CO)ccc2[nH]1    ZINC001163356934
COC[C@@H](O)CNc1ccc2cc[nH]c2c1    ZINC001252820438
OC[C@H](O)CNCc1ccc2cc[nH]c2c1    ZINC000083350419
OC[C@H](O)CNCc1ccc2[nH]ccc2c1    ZINC000083350417
OC[C@H](O)CNCc1cc2ccccc2[nH]1    ZINC000309519117
CC(C)N(C)Cc1cc2ccc(F)cc2[nH]1    ZINC000488317544
CC(C)(CF)NCc1ccc2cc[nH]c2c1    ZINC001331277578
Cc1ccc2cc(CN[C@H](C)CF)[nH]c2c1    ZINC000657466662
CC(C)(C)NCc1cc2ccc(F)cc2[nH]1    ZINC000309694925
CN(CCCF)Cc1ccc2cc[nH]c2c1    ZINC000879726344
CC(C)CNCc1cc2ccc(F)cc2[nH]1    ZINC000336696800
Cc1ccc2cc(CN[C@@H](C)CF)[nH]c2c1    ZINC000657466661
CN(C)CCCc1cc2ccc(F)cc2[nH]1    ZINC001250164737
CC[C@H](C)NCc1cc2ccc(F)cc2[nH]1    ZINC000309683126
CN(CCCF)Cc1ccc2[nH]ccc2c1    ZINC000895896156
Cc1ccc2[nH]c(CN(C)CCF)cc2c1    ZINC001138421089
CCCN(C)Cc1cc2ccc(F)cc2[nH]1    ZINC000488310525
CC[C@@H](C)NCc1cc2ccc(F)cc2[nH]1    ZINC000309683119
CN(C)CCCc1cc2cc(F)ccc2[nH]1    ZINC001250163706
C[C@H](NCCCF)c1cc2ccccc2[nH]1    ZINC000309518874
CCN(CC)Cc1cc2ccc(F)cc2[nH]1    ZINC000488294128
CN(CCCF)Cc1cc2ccccc2[nH]1    ZINC000766092976
CCCCNCc1cc2ccc(F)cc2[nH]1    ZINC000309415009
CC(C)(CF)NCc1ccc2[nH]ccc2c1    ZINC000570580749
CCN(CCCF)c1ccc2[nH]ccc2c1    ZINC000276217028
CC(C)(CF)NCc1cc2ccccc2[nH]1    ZINC000309638206
C[C@@H](NCCCF)c1cc2ccccc2[nH]1    ZINC000309518875
CCSc1ccc2cc(C(=O)O)[nH]c2c1    ZINC000006658355
CS(=O)(=O)/C=C\c1cc2ccccc2[nH]1    ZINC000005663239
CS(=O)(=O)/C=C/c1cc2ccccc2[nH]1    ZINC000001572995
COC(=O)c1cc2ccc(SC)cc2[nH]1    ZINC000004235072
C[C@H](O)C(=O)Oc1cc2[nH]ccc2cc1O    ZINC001228030681
COc1cc2cc(C(=O)O)[nH]c2cc1OC    ZINC000000489590
O=C(c1cc2ccccc2[nH]1)c1ccccc1    ZINC000000142395
Cc1ccc2cc(C(=O)OCCF)[nH]c2c1    ZINC000739324160
COC(=O)CCc1cc2ccc(F)cc2[nH]1    ZINC000261290252
OC1CC(Oc2cc3cc[nH]c3cc2F)C1    ZINC001218257841
CC(C)OC(=O)c1cc2cc(F)ccc2[nH]1    ZINC000074056523
F[C@@H]1COC[C@H]1Oc1ccc2[nH]ccc2c1    ZINC001225267010
CCCOC(=O)c1cc2cc(F)ccc2[nH]1    ZINC000031395339
CCOC(=O)Cc1cc2cc(F)ccc2[nH]1    ZINC001249882398
Cc1ccc2[nH]c(C(=O)OCCF)cc2c1    ZINC000744546717
F[C@@H]1COC[C@H]1Oc1cc2ccccc2[nH]1    ZINC001230741013
CSCCCOc1ccc2[nH]ccc2c1    ZINC000160026320
Cc1cc2ccc(O[C@H](C)CS)cc2[nH]1    ZINC001229829335
Cc1cc2cc(O[C@H](C)CS)ccc2[nH]1    ZINC001228453725
Cc1cc2ccc(O[C@@H](C)CS)cc2[nH]1    ZINC001229829336
Cc1cc2cc(O[C@@H](C)CS)ccc2[nH]1    ZINC001228453728
C[C@@H](Oc1ccc2cc[nH]c2c1)[C@H](C)S    ZINC001225653777
CC(=O)[C@@H](C)Oc1cc2cc[nH]c2cc1F    ZINC001228888609
O=C(OCCCF)c1ccc2cc[nH]c2c1    ZINC000741446392
CCOC(=O)Cc1cc2ccc(F)cc2[nH]1    ZINC000309384273
CC(=O)[C@H](C)Oc1cc2cc[nH]c2cc1F    ZINC001228888611
O=C(OCCCF)c1cc2ccccc2[nH]1    ZINC000741441055
Fc1cc2[nH]ccc2cc1OC[C@H]1CCO1    ZINC001228886630
C[C@@H](Oc1ccc2[nH]ccc2c1)[C@H](C)S    ZINC001225269551
O[C@H]1C[C@@H](Oc2cc3cc[nH]c3cc2F)C1    ZINC001218416798
CCC(=O)OCc1cc2cc(F)ccc2[nH]1    ZINC000822331199
Fc1cc2[nH]ccc2cc1OC[C@@H]1CCO1    ZINC001228886631
O=C(CCF)OCc1ccc2[nH]ccc2c1    ZINC000893306014
O=C(OCCCF)c1ccc2[nH]ccc2c1    ZINC000741449745
COC(=O)CCc1cc2cc(F)ccc2[nH]1    ZINC000204912587
O[C@H]1C[C@H](Oc2cc3cc[nH]c3cc2F)C1    ZINC001218361058
F[C@@H]1COC[C@H]1Oc1ccc2cc[nH]c2c1    ZINC001225655616
Fc1cc2[nH]ccc2cc1O[C@@H]1CCOC1    ZINC001228882517
C[C@@H](Oc1cc2ccccc2[nH]1)[C@H](C)S    ZINC001218335803
CCSCCOc1ccc2[nH]ccc2c1    ZINC000165881021
C=Cc1ncc(-c2ccc3[nH]ccc3c2)cn1    ZINC001239697019
C=Cc1cnc(-c2ccc3[nH]ccc3c2)nc1    ZINC001239692766
C=Cc1cnc(-c2cc3ccccc3[nH]2)nc1    ZINC001243104700
C=Cc1ncc(-c2ccc3cc[nH]c3c2)cn1    ZINC001240799869
C=Cc1ncc(-c2cc3ccccc3[nH]2)cn1    ZINC001243109452
C=Cc1cnc(-c2ccc3cc[nH]c3c2)nc1    ZINC001240795749
O=C(NCCF)Nc1ccc2[nH]ccc2c1    ZINC000336406837
CO[C@H](C)COc1cc2[nH]ccc2cc1O    ZINC001228029491
COC[C@H](C)Oc1cc2[nH]ccc2cc1O    ZINC001228029644
OCCOCCOc1ccc2[nH]ccc2c1    ZINC000163172354
Cc1cccc(Cc2cc3ccccc3[nH]2)c1    ZINC000147233460
Cc1cccc(Cc2ccc3cc[nH]c3c2)c1    ZINC001249870982
Cc1ccc(C)c(-c2ccc3cc[nH]c3c2)c1    ZINC001240798039
Cc1cc2ccc(-c3ccccc3C)cc2[nH]1    ZINC001239502974
c1cc2ccc(CCc3ccccc3)cc2[nH]1    ZINC001249945185
Cc1cccc(-c2cc3cc[nH]c3cc2C)c1    ZINC001239490775
Cc1cc2cc(-c3ccccc3C)ccc2[nH]1    ZINC000202375925
Cc1ccc(-c2ccc3cc[nH]c3c2)c(C)c1    ZINC001239809556
Cc1cccc(C)c1-c1cc2ccccc2[nH]1    ZINC001250548291
Cc1cccc(Cc2ccc3[nH]ccc3c2)c1    ZINC001249871466
Cc1ccc(-c2cc3[nH]ccc3cc2C)cc1    ZINC001239479947
CCc1ccccc1-c1ccc2[nH]ccc2c1    ZINC001239696255
Cc1cc2cc(Cc3ccccc3)ccc2[nH]1    ZINC001249866657
Cc1ccc(-c2ccc3[nH]ccc3c2)cc1C    ZINC001239694122
CC(C)OCCc1cc2cc(F)ccc2[nH]1    ZINC001250409645
FCCCCCOc1ccc2[nH]ccc2c1    ZINC000304361526
CC(C)[C@@H](C)Oc1cc2cc[nH]c2cc1F    ZINC001228888527
COc1ccc2[nH]c(CCCCF)cc2c1    ZINC001250265189
CC(C)OCCc1cc2ccc(F)cc2[nH]1    ZINC001250409416
Cc1cccc(C)c1-c1ccc2cc[nH]c2c1    ZINC001239597419
Cc1ccccc1Cc1ccc2cc[nH]c2c1    ZINC001249868271
Cc1ccc(Cc2ccc3[nH]ccc3c2)cc1    ZINC001249875243
Cc1cccc(-c2cc3[nH]ccc3cc2C)c1    ZINC001239489294
Cc1ccc(-c2cc3cc[nH]c3cc2C)cc1    ZINC001239480593
Cc1ccc2[nH]c(-c3ccccc3C)cc2c1    ZINC000001519605
CCc1ccccc1-c1cc2ccccc2[nH]1    ZINC001243104857
Cc1cccc(-c2ccc3cc[nH]c3c2)c1C    ZINC001239714948
Cc1ccc(C)c(-c2ccc3[nH]ccc3c2)c1    ZINC001239696398
Cc1ccccc1-c1cc2cc[nH]c2cc1C    ZINC001239504485
c1c2ccccc2[nH]c1CCc1ccccc1    ZINC000034416152
Cc1cccc(C)c1-c1ccc2[nH]ccc2c1    ZINC000166612362
COC(C)(C)Cc1cc2cc(F)ccc2[nH]1    ZINC001250354847
CC(C)[C@H](C)Oc1cc2cc[nH]c2cc1F    ZINC001228888529
CCC[C@H](C)Oc1cc2cc[nH]c2cc1F    ZINC001228887981
CCC(CC)Oc1cc2cc[nH]c2cc1F    ZINC001228889089
COc1cc2cc[nH]c2cc1NOCCN    ZINC001164428314
Cc1ccc(Cc2cc3ccccc3[nH]2)cc1    ZINC000059287032
Cc1ccc(Cc2ccc3cc[nH]c3c2)cc1    ZINC001249874476
CCc1ccc(-c2cc3ccccc3[nH]2)cc1    ZINC000001519052
Cc1ccc(C)c(-c2cc3ccccc3[nH]2)c1    ZINC000001519049
Cc1cccc(-c2cc3ccccc3[nH]2)c1C    ZINC001243104834
Cc1ccc2[nH]c(Cc3ccccc3)cc2c1    ZINC000140400279
Cc1ccc(-c2ccc3cc[nH]c3c2)cc1C    ZINC001240701518
c1cc2cc(CCc3ccccc3)ccc2[nH]1    ZINC000039433872
CCc1ccccc1-c1ccc2cc[nH]c2c1    ZINC001239743651
Cc1ccccc1Cc1ccc2[nH]ccc2c1    ZINC001249868653
Cc1ccccc1-c1cc2[nH]ccc2cc1C    ZINC001239502209
Cc1ccccc1Cc1cc2ccccc2[nH]1    ZINC000145609928
Cc1cccc(-c2ccc3[nH]ccc3c2)c1C    ZINC000213467097
CCc1ccc2[nH]c(-c3ccccc3)cc2c1    ZINC000001518072
Cc1ccc(-c2cc3ccccc3[nH]2)c(C)c1    ZINC000000970379
Cc1ccc(-c2ccc3[nH]ccc3c2)c(C)c1    ZINC001250544958
CCC[C@@H](C)Oc1cc2cc[nH]c2cc1F    ZINC001228887977
COC(C)(C)Cc1cc2ccc(F)cc2[nH]1    ZINC001250354655
CN(C)C(=O)c1cc2cc(Cl)ccc2[nH]1    ZINC000012908219
CN(C)C(=O)c1cc2ccc(Cl)cc2[nH]1    ZINC000047430032
CCNC(=O)c1cc2cc(Cl)ccc2[nH]1    ZINC000044303324
CCNC(=O)c1cc2ccc(Cl)cc2[nH]1    ZINC000047427949
Cc1cc2cc(NC(=O)CCl)ccc2[nH]1    ZINC000308513508
O=C(CCl)NCc1cc2ccccc2[nH]1    ZINC000082276924
CCONC(=O)c1cc2cc(F)ccc2[nH]1    ZINC000046544746
O=C(NCCO)c1cc2cc(F)ccc2[nH]1    ZINC000082273186
Cc1occc1-c1ccc2[nH]c(C#N)cc2c1    ZINC001243064142
O=C(c1cc2ccccc2[nH]1)c1cccnc1    ZINC000000387465
CON(C)C(=O)c1cc2cc(F)ccc2[nH]1    ZINC000032779849
Cn1cc(-c2ccc3[nH]c(C#N)cc3c2)cn1    ZINC001240296167
N#CC(C#N)=CNCc1cc2ccccc2[nH]1    ZINC000058468988
Cn1ccc(-c2ccc3[nH]c(C#N)cc3c2)n1    ZINC001242460174
N#Cc1ccn(-c2ccc3cc[nH]c3c2)c1N    ZINC001174748580
C[C@@H](CCl)CNc1ccc2[nH]ccc2c1    ZINC001162382740
Cn1cncc1-c1ccc2[nH]c(C#N)cc2c1    ZINC001243067341
N#Cc1ccn(-c2ccc3[nH]ccc3c2)c1N    ZINC001173940319
Cc1n[nH]cc1-c1ccc2[nH]c(C#N)cc2c1    ZINC001240521127
N#Cc1ccn(-c2cc3ccccc3[nH]2)c1N    ZINC001211307903
CCN(C)Cc1cc2cc(Cl)ccc2[nH]1    ZINC001209717754
C[C@H](CCl)CNc1ccc2[nH]ccc2c1    ZINC001162382739
CCN(C)Cc1cc2ccc(Cl)cc2[nH]1    ZINC001232726289
FC1(F)CN(Cc2ccc3cc[nH]c3c2)C1    ZINC001209507611
FC1(F)CN(Cc2ccc3[nH]ccc3c2)C1    ZINC001205563366
C[C@H](CON)Oc1cc2[nH]ccc2cc1O    ZINC001228037542
C[C@@H](CON)Oc1cc2[nH]ccc2cc1O    ZINC001228037545
Fc1ccc2cc(CN3CC(F)C3)[nH]c2c1    ZINC000334493196
FC1(F)CCN(c2ccc3[nH]ccc3c2)C1    ZINC000169725924
FC1(F)CN(Cc2cc3ccccc3[nH]2)C1    ZINC001137313870
Cc1cc2cc(-c3ccc(C)cn3)ccc2[nH]1    ZINC001242906783
CNc1cccc(-c2cc3ccccc3[nH]2)c1    ZINC000204740555
Cc1c(N)cccc1-c1ccc2[nH]ccc2c1    ZINC001239696287
Cc1nccc(-c2cc3ccccc3[nH]2)c1C    ZINC001243107276
Cc1cc2cc(-c3ccc(C)nc3)ccc2[nH]1    ZINC001240224500
Cc1cnc(-c2cc3ccccc3[nH]2)cc1C    ZINC001243105014
NCc1ccc(-c2cc3ccccc3[nH]2)cc1    ZINC000059721544
Cc1cnc(-c2ccc3[nH]ccc3c2)cc1C    ZINC001239694406
Cc1ccc(N)cc1-c1ccc2[nH]ccc2c1    ZINC000584592379
Cc1ccnc(-c2ccc3cc[nH]c3c2)c1C    ZINC001240795209
Cc1cc(-c2cc3ccccc3[nH]2)cc(C)n1    ZINC001243104067
Cc1ccc2[nH]c(-c3cncc(C)c3)cc2c1    ZINC001245571888
Cc1cc2ccc(-c3ccc(C)nc3)cc2[nH]1    ZINC001240223708
Cc1ccc(-c2ccc3[nH]ccc3c2)c(N)c1    ZINC001250595853
Cc1ccc(-c2ccc3cc[nH]c3c2)nc1C    ZINC001240795830
Cc1cc2cc[nH]c2cc1-c1ccccc1N    ZINC001241072772
Cc1cc2ccc(-c3cccnc3C)cc2[nH]1    ZINC001240730902
Cc1cc2cc(-c3cccc(C)n3)ccc2[nH]1    ZINC001250603367
Cc1ccc(-c2ccc3[nH]ccc3c2)cc1N    ZINC001250596980
Cc1cnc(-c2ccc3[nH]ccc3c2)c(C)c1    ZINC001239691707
Cc1cccc(Nc2cc3ccccc3[nH]2)c1    ZINC000757136216
Cc1ccc(N)c(-c2ccc3cc[nH]c3c2)c1    ZINC001240797547
CCc1ccncc1-c1ccc2cc[nH]c2c1    ZINC001240797612
NCc1cccc(-c2ccc3cc[nH]c3c2)c1    ZINC001240797161
CNc1ccccc1-c1cc2ccccc2[nH]1    ZINC000196536112
Cc1cc2cc[nH]c2cc1-c1ccc(N)cc1    ZINC001241543141
Cc1cc(-c2cc3[nH]ccc3cc2C)ccn1    ZINC001240716948
Cc1ccc2[nH]c(-c3ccc(C)nc3)cc2c1    ZINC001250645629
Cc1cccc(Cc2ccc3cc[nH]c3c2)n1    ZINC001250423173
Cc1ccc2[nH]c(Cc3cccnc3)cc2c1    ZINC001250172567
CCc1cc(-c2ccc3cc[nH]c3c2)ccn1    ZINC001240797496
Cc1ccc2[nH]c(-c3ccc(N)cc3)cc2c1    ZINC000032014299
Cc1cc2cc(Nc3ccccc3)ccc2[nH]1    ZINC001213791529
Cc1ccc2[nH]c(Cc3ccncc3)cc2c1    ZINC001250315922
CCc1cccc(-c2ccc3[nH]ccc3c2)n1    ZINC001239696308
Cc1ccc(-c2cc3[nH]ccc3cc2C)nc1    ZINC001242905598
Cc1cnc(C)c(-c2ccc3cc[nH]c3c2)c1    ZINC001239900181
Cc1cc2[nH]ccc2cc1-c1ccccc1N    ZINC001241073089
Cc1cccc(Nc2ccc3cc[nH]c3c2)c1    ZINC001174750093
Cc1cc2cc(-c3cccnc3C)ccc2[nH]1    ZINC001240730933
Cc1cc2cc(-c3cccc(N)c3)ccc2[nH]1    ZINC000259060331
Cc1ccnc(C)c1-c1ccc2[nH]ccc2c1    ZINC001239694306
N#C[C@H]1CC=C(c2ccc3[nH]ccc3c2)CC1    ZINC001250595962
Cc1cnc(C)c(-c2ccc3[nH]ccc3c2)c1    ZINC001250597613
Cc1ccc(C)c(-c2ccc3[nH]ccc3c2)n1    ZINC001239691313
Cc1ccc2[nH]c(-c3cc(C)ccn3)cc2c1    ZINC001250460897
Cc1cnc(-c2cc3ccccc3[nH]2)c(C)c1    ZINC001243103264
Cc1ccccc1Nc1ccc2cc[nH]c2c1    ZINC001174750674
Cc1ccnc(C)c1-c1cc2ccccc2[nH]1    ZINC001243108338
NCc1ccc(-c2ccc3cc[nH]c3c2)cc1    ZINC001240796471
Cc1cnccc1-c1cc2cc[nH]c2cc1C    ZINC001240609424
C#CCN(CC#C)Cc1ccc2cc[nH]c2c1    ZINC001167465139
Cc1ccc(C)c(-c2cc3ccccc3[nH]2)n1    ZINC001243103991
Cc1ccc(-c2cc3cc[nH]c3cc2C)nc1    ZINC001242906046
Cc1cc(-c2ccc3[nH]ccc3c2)c(C)cn1    ZINC001239695562
Cc1cc2cc(-c3cncc(C)c3)ccc2[nH]1    ZINC001240802309
NCc1ccc(-c2ccc3[nH]ccc3c2)cc1    ZINC000033428576
CCc1cncc(-c2cc3ccccc3[nH]2)c1    ZINC001243103865
Cc1ccncc1-c1cc2[nH]ccc2cc1C    ZINC001239974199
Cc1ccc(N)cc1-c1ccc2cc[nH]c2c1    ZINC001240796303
Cc1c(N)cccc1-c1ccc2cc[nH]c2c1    ZINC001240798097
CCc1ccncc1-c1cc2ccccc2[nH]1    ZINC001243106021
Cc1ccc2[nH]c(-c3ncccc3C)cc2c1    ZINC001250473174
CC[C@@H](O)CNc1cc2cc[nH]c2cc1F    ZINC001251798358
COCCNCc1cc2ccc(F)cc2[nH]1    ZINC000309681748
C[C@H](O)CNCc1cc2ccc(F)cc2[nH]1    ZINC000309849289
CN(CCO)Cc1cc2ccc(F)cc2[nH]1    ZINC000488308898
Cc1cc(C)c(-c2ccc3cc[nH]c3c2)cn1    ZINC001240799634
CCc1ccncc1-c1ccc2[nH]ccc2c1    ZINC001239696469
Cc1cc(-c2ccc3cc[nH]c3c2)cnc1C    ZINC001240797406
Cc1cc(-c2ccc3[nH]ccc3c2)cc(C)n1    ZINC001239695350
Cc1ccnc(-c2ccc3[nH]ccc3c2)c1C    ZINC001239693146
Cc1ccc2[nH]c(-c3cccc(C)n3)cc2c1    ZINC001250603847
c1cc2cc(CNc3ccccc3)ccc2[nH]1    ZINC000015424233
Cc1cncc(-c2cc3[nH]ccc3cc2C)c1    ZINC001240802870
CCc1ccnc(-c2ccc3cc[nH]c3c2)c1    ZINC001240798251
c1c2ccccc2[nH]c1CNc1ccccc1    ZINC000040829296
NCc1cccc(-c2cc3ccccc3[nH]2)c1    ZINC000259378170
Cc1ccc(-c2cc3ccccc3[nH]2)c(C)n1    ZINC001243102936
Cc1ccc2[nH]c(Nc3ccccc3)cc2c1    ZINC001249844549
Cc1cc2cc(-c3ccnc(C)c3)ccc2[nH]1    ZINC001240719538
Cc1cc(-c2ccc3cc[nH]c3c2)c(C)cn1    ZINC001240798532
CCc1cc(-c2ccc3[nH]ccc3c2)ccn1    ZINC001239696838
CCc1ccc(-c2ccc3cc[nH]c3c2)nc1    ZINC001240795770
CCc1ncccc1-c1cc2ccccc2[nH]1    ZINC001243107563
Cc1cc(N)ccc1-c1ccc2[nH]ccc2c1    ZINC001250595528
Cc1ccc(N)c(-c2ccc3[nH]ccc3c2)c1    ZINC001239696331
CNc1cccc(-c2ccc3[nH]ccc3c2)c1    ZINC000259124225
Cc1ccccc1Nc1cc2ccccc2[nH]1    ZINC000757135831
Cc1cncc(-c2ccc3cc[nH]c3c2)c1C    ZINC001240799079
CCc1ccc(-c2ccc3cc[nH]c3c2)cn1    ZINC001240798306
CCc1cccnc1-c1ccc2cc[nH]c2c1    ZINC001240795081
Cc1ccc(-c2cc3cc(C)ccc3[nH]2)nc1    ZINC001245570021
Cc1ccc(N)c(-c2cc3ccccc3[nH]2)c1    ZINC000034453351
N#Cc1cc2cc(C3=CCCCC3)ccc2[nH]1    ZINC001241716715
NCc1ccccc1-c1ccc2cc[nH]c2c1    ZINC001240797625
Cc1cncc(-c2cc3cc[nH]c3cc2C)c1    ZINC001240802500
C#CCN(CC#C)Cc1cc2ccccc2[nH]1    ZINC000789731079
Cc1cc2cc(-c3ccncc3C)ccc2[nH]1    ZINC001240609468
NCc1ccccc1-c1cc2ccccc2[nH]1    ZINC001243108684
Cc1cc2cc(-c3ccccc3)[nH]c2cc1N    ZINC000035326923
CCc1ncccc1-c1ccc2[nH]ccc2c1    ZINC001239695009
CCc1ccc(-c2ccc3[nH]ccc3c2)nc1    ZINC001239691216
CNc1ccccc1-c1ccc2cc[nH]c2c1    ZINC001240797864
Cc1cc2cc(-c3cc(C)ccn3)ccc2[nH]1    ZINC001250457821
Cc1nccc(-c2ccc3[nH]ccc3c2)c1C    ZINC001239695606
Cc1ccc2[nH]c(-c3ccccc3N)cc2c1    ZINC000045230762
Cc1cc(-c2ccc3[nH]ccc3c2)ccc1N    ZINC001239694785
Cc1ccc(-c2ccc3[nH]ccc3c2)c(C)n1    ZINC001239695548
Cc1ccncc1-c1cc2cc[nH]c2cc1C    ZINC001239974055
Cc1cc(-c2ccc3[nH]ccc3c2)cnc1C    ZINC001239695820
Cc1cc(-c2ccc3cc[nH]c3c2)cc(C)n1    ZINC001240795878
Cc1ccnc(-c2cc3ccccc3[nH]2)c1C    ZINC001243105612
CCc1ccc(-c2ccc3[nH]ccc3c2)cn1    ZINC001239695303
CCc1cccc(-c2ccc3cc[nH]c3c2)n1    ZINC001240798822
Cc1cncc(-c2ccc3[nH]ccc3c2)c1C    ZINC001239695909
Cc1ccc2[nH]c(-c3cccnc3C)cc2c1    ZINC001245572594
Cc1cc2ccc(-c3ccccc3N)cc2[nH]1    ZINC001241072221
Cc1cc(C)c(-c2ccc3[nH]ccc3c2)cn1    ZINC001239695481
Cc1ccc2[nH]c(-c3cnccc3C)cc2c1    ZINC001245571404
Cc1cc2ccc(-c3ccc(C)cn3)cc2[nH]1    ZINC001242904767
CCc1cc(-c2cc3ccccc3[nH]2)ccn1    ZINC001243106460
CCc1cncc(-c2ccc3cc[nH]c3c2)c1    ZINC001240797993
CCc1ncccc1-c1ccc2cc[nH]c2c1    ZINC001240799636
Cc1cc2[nH]ccc2cc1-c1cccnc1C    ZINC001240731877
Cc1cc(-c2cc3cc[nH]c3cc2C)ccn1    ZINC001240719328
CCc1ccc(-c2cc3ccccc3[nH]2)nc1    ZINC000019909053
Cc1cc(C)nc(-c2ccc3cc[nH]c3c2)c1    ZINC001240796239
N#C[C@@H]1CC=C(c2ccc3[nH]ccc3c2)CC1    ZINC001250595960
Cc1ccccc1Nc1ccc2[nH]ccc2c1    ZINC001173938569
Cc1ccc(C)c(-c2ccc3cc[nH]c3c2)n1    ZINC001240795397
Cc1ccc(N)cc1-c1cc2ccccc2[nH]1    ZINC001243104711
Cc1cc(C)c(-c2cc3ccccc3[nH]2)cn1    ZINC001243107076
CNc1ccccc1-c1ccc2[nH]ccc2c1    ZINC001239696930
NCc1ccccc1-c1ccc2[nH]ccc2c1    ZINC001239695250
Cc1cccc(Cc2cc3ccccc3[nH]2)n1    ZINC001250424824
Cc1cc2cc[nH]c2cc1-c1cccnc1C    ZINC001240730308
Cc1c(N)cccc1-c1cc2ccccc2[nH]1    ZINC001243106311
C[C@@H](O)CNCc1cc2ccc(F)cc2[nH]1    ZINC000309849288
C#CCN(CC#C)Cc1ccc2[nH]ccc2c1    ZINC001205606540
CNc1cccc(-c2ccc3cc[nH]c3c2)c1    ZINC001240798163
CCc1cncc(-c2ccc3[nH]ccc3c2)c1    ZINC001239694821
NCc1cccc(-c2ccc3[nH]ccc3c2)c1    ZINC000033428575
Cc1cccc(Cc2ccc3[nH]ccc3c2)n1    ZINC001250421510
Cc1ccnc(C)c1-c1ccc2cc[nH]c2c1    ZINC001240799103
Cc1cc2[nH]ccc2cc1-c1ccc(N)cc1    ZINC001241543728
Cc1cc2cc(-c3ccc(N)cc3)ccc2[nH]1    ZINC000166552100
Cc1ccc(-c2cc3cc[nH]c3cc2C)cn1    ZINC001240224332
Cc1ccc(Nc2ccc3[nH]ccc3c2)cc1    ZINC000200302446
CCc1cccnc1-c1ccc2[nH]ccc2c1    ZINC001239693058
Cc1cnc(-c2ccc3cc[nH]c3c2)cc1C    ZINC001240797211
N#C[C@H]1CC=C(c2ccc3cc[nH]c3c2)CC1    ZINC001243800979
Cc1cc2ccc(-c3ccc(N)cc3)cc2[nH]1    ZINC001241543180
Cc1ccc(-c2ccc3cc[nH]c3c2)c(N)c1    ZINC001244391804
N#C[C@@H]1CC=C(c2ccc3cc[nH]c3c2)CC1    ZINC001243800977
Cc1ccc2[nH]c(-c3ccncc3C)cc2c1    ZINC001245572189
Cc1cc(C)nc(-c2cc3ccccc3[nH]2)c1    ZINC001243101983
Cc1cc(-c2cc3ccccc3[nH]2)cnc1C    ZINC001243103115
Cc1ccc(Nc2cc3ccccc3[nH]2)cc1    ZINC000757136974
Cc1ccc(-c2ccc3cc[nH]c3c2)c(C)n1    ZINC001240797741
Cc1cc2cc(Cc3ccccn3)ccc2[nH]1    ZINC001250321545
Cc1cc2cc(Cc3ccncc3)ccc2[nH]1    ZINC001250312777
CCc1ccc(-c2cc3ccccc3[nH]2)cn1    ZINC001243103849
Cc1cc(N)ccc1-c1ccc2cc[nH]c2c1    ZINC001244368354
Cc1cc2ccc(-c3cnccc3C)cc2[nH]1    ZINC001239974554
Cc1cncc(-c2cc3ccccc3[nH]2)c1C    ZINC001243107101
CCc1cccnc1-c1cc2ccccc2[nH]1    ZINC001243104601
Cc1cc(-c2cc3ccccc3[nH]2)c(C)cn1    ZINC001243107839
Cc1cc2cc(Cc3cccnc3)ccc2[nH]1    ZINC001250171002
Cc1cc2cc(-c3ncccc3C)ccc2[nH]1    ZINC001250474130
Cc1cccc(Nc2ccc3[nH]ccc3c2)c1    ZINC001173938402
Cc1ccc(-c2cc3ccccc3[nH]2)nc1C    ZINC001243102495
Cc1ccc(Nc2ccc3cc[nH]c3c2)cc1    ZINC001174748173
Cc1cc2cc(-c3cnccc3C)ccc2[nH]1    ZINC001239975591
Cc1ccc2[nH]c(-c3cccc(N)c3)cc2c1    ZINC000000501252
CCc1cccc(-c2cc3ccccc3[nH]2)n1    ZINC001243106340
Cc1ccc2[nH]c(-c3ccnc(C)c3)cc2c1    ZINC001250647938
Cc1nccc(-c2ccc3cc[nH]c3c2)c1C    ZINC001240798463
Cc1cnc(-c2ccc3cc[nH]c3c2)c(C)c1    ZINC001240794763
Cc1ccc(-c2cc3[nH]ccc3cc2C)cn1    ZINC001240224243
CCc1ccnc(-c2cc3ccccc3[nH]2)c1    ZINC001243108638
Cc1cc2ccc(-c3ccnc(C)c3)cc2[nH]1    ZINC001240717203
Cc1cc2ccc(-c3cncc(C)c3)cc2[nH]1    ZINC001240802915
Cc1ccc(-c2ccc3cc[nH]c3c2)cc1N    ZINC001240962638
c1cc2ccc(CNc3ccccc3)cc2[nH]1    ZINC000020523373
Cc1cc(-c2cc3ccccc3[nH]2)ccc1N    ZINC001243103439
Cc1ccc2[nH]c(Cc3ccccn3)cc2c1    ZINC001250323188
Cc1cc2cc(-c3ccccc3N)ccc2[nH]1    ZINC001241072815
Cc1cnccc1-c1cc2[nH]ccc2cc1C    ZINC001240610379
Cc1cc(C)nc(-c2ccc3[nH]ccc3c2)c1    ZINC001239692374
Cc1cc(-c2ccc3cc[nH]c3c2)ccc1N    ZINC001240796627
CCc1ccnc(-c2ccc3[nH]ccc3c2)c1    ZINC001239694874
Cc1cc2ccc(-c3ccncc3C)cc2[nH]1    ZINC001240611015
Cc1ccc(-c2ccc3[nH]ccc3c2)nc1C    ZINC001239691414
OCCCNCc1cc2ccc(F)cc2[nH]1    ZINC000336685860
C[C@H](CO)NCc1cc2ccc(F)cc2[nH]1    ZINC000309545545
C[C@@H](CO)NCc1cc2ccc(F)cc2[nH]1    ZINC000309545546
CC(C)(O)CNc1cc2cc[nH]c2cc1F    ZINC001252363191
O=Cc1cc2cc(Br)ccc2[nH]1    ZINC000012336780
O=Cc1cc2ccc(Br)cc2[nH]1    ZINC000012984556
COC(=O)Cc1cc2cc(Cl)ccc2[nH]1    ZINC000396138545
CCOC(=O)c1cc2cc(Cl)ccc2[nH]1    ZINC000000056441
CCOC(=O)c1cc2ccc(Cl)cc2[nH]1    ZINC000002506068
CN(N)C(=O)c1cc2ccc(Cl)cc2[nH]1    ZINC001573882402
COC(=O)c1cc2cc(F)c(OC)cc2[nH]1    ZINC000085224928
C[C@H](O)C(=O)Oc1cc2cc[nH]c2cc1F    ZINC001228888515
O=C(OCCO)c1cc2cc(F)ccc2[nH]1    ZINC000912668066
C[C@H](CS)Oc1cc2[nH]ccc2cc1O    ZINC001228038713
Cc1nocc1-c1ccc2[nH]c(C#N)cc2c1    ZINC001243678887
C[C@@H](CS)Oc1cc2[nH]ccc2cc1O    ZINC001228038716
C#CCNC(=O)c1cc2cc(C#N)ccc2[nH]1    ZINC001156461428
Cc1oncc1-c1ccc2[nH]c(C#N)cc2c1    ZINC001242603215
Cc1cc2cc(O[C@H](C)CCl)ccc2[nH]1    ZINC001228451295
FC1(F)CC(Oc2ccc3[nH]ccc3c2)C1    ZINC001225270590
FC1(F)CC(Oc2cc3ccccc3[nH]2)C1    ZINC001230739337
CCSCCc1cc2cc(F)ccc2[nH]1    ZINC001250021539
Cc1cc2cc(O[C@@H](C)CCl)ccc2[nH]1    ZINC001228451296
Cc1cc2ccc(O[C@H](C)CCl)cc2[nH]1    ZINC001229827180
Cc1cc2ccc(O[C@@H](C)CCl)cc2[nH]1    ZINC001229827181
FC1(F)CC(Oc2ccc3cc[nH]c3c2)C1    ZINC001225655171
CCSCCc1cc2ccc(F)cc2[nH]1    ZINC001250021638
N#Cc1nn(-c2cc3ccccc3[nH]2)cc1N    ZINC001211308037
N#Cc1ncn(-c2ccc3cc[nH]c3c2)c1N    ZINC001174746703
N#Cc1nn(-c2ccc3[nH]ccc3c2)cc1N    ZINC001173940417
N#Cc1nn(-c2ccc3cc[nH]c3c2)cc1N    ZINC001174748665
N#Cc1ncn(-c2ccc3[nH]ccc3c2)c1N    ZINC001173937109
N#Cc1ncn(-c2cc3ccccc3[nH]2)c1N    ZINC001211304950
FC(F)CNN=Cc1ccc2[nH]ccc2c1    ZINC000811642849
FC(F)CNN=Cc1cc2ccccc2[nH]1    ZINC000788428962
Cc1ccc2[nH]c(-c3ccc(O)cc3)cc2c1    ZINC001245572721
Cc1cc(O)ccc1-c1ccc2[nH]ccc2c1    ZINC001250597608
COc1ccc(-c2cc3ccccc3[nH]2)cc1    ZINC000000217297
Cc1cc2ccc(-c3cccc(O)c3)cc2[nH]1    ZINC001240926285
COc1ccc2cc(-c3ccccc3)[nH]c2c1    ZINC000005527387
OCc1ccc(-c2ccc3[nH]ccc3c2)cc1    ZINC000199145544
Cc1cc(O)ccc1-c1ccc2cc[nH]c2c1    ZINC001240643680
Cc1ccc(-c2ccc3[nH]ccc3c2)c(O)c1    ZINC001250595488
Cc1cccc(-c2ccc3cc[nH]c3c2)c1O    ZINC001242346541
COc1ccccc1-c1ccc2[nH]ccc2c1    ZINC000003817623
Cc1c(O)cccc1-c1ccc2[nH]ccc2c1    ZINC001250598113
COc1ccc2[nH]c(-c3ccccc3)cc2c1    ZINC000000410252
OCc1ccc(-c2ccc3cc[nH]c3c2)cc1    ZINC001241557617
CO[C@H](C)COc1cc2cc[nH]c2cc1F    ZINC001228887255
COCCOCc1cc2cc(F)ccc2[nH]1    ZINC001250005140
Cc1ccc2[nH]c(-c3cccc(O)c3)cc2c1    ZINC001245572820
COc1cccc(-c2ccc3[nH]ccc3c2)c1    ZINC000006794133
Cc1cc2cc(-c3ccc(O)cc3)ccc2[nH]1    ZINC001241063335
Cc1cc(O)cc(-c2ccc3cc[nH]c3c2)c1    ZINC001206234207
c1cc2ccc(OCc3ccccc3)cc2[nH]1    ZINC000000402745
Cc1ccc(O)cc1-c1ccc2cc[nH]c2c1    ZINC001240799246
Cc1cc(-c2ccc3[nH]ccc3c2)ccc1O    ZINC001250595443
COc1cccc(-c2ccc3cc[nH]c3c2)c1    ZINC000118524089
Cc1cc2[nH]ccc2cc1-c1cccc(O)c1    ZINC001240928044
Cc1cc2[nH]ccc2cc1-c1ccccc1O    ZINC001241020734
Cc1cc2cc[nH]c2cc1-c1ccccc1O    ZINC001241014844
COc1cc2cc[nH]c2cc1-c1ccccc1    ZINC001239467972
COc1ccccc1-c1ccc2cc[nH]c2c1    ZINC000034566496
OCc1cccc(-c2ccc3[nH]ccc3c2)c1    ZINC000071791988
Cc1cc(O)cc(-c2ccc3[nH]ccc3c2)c1    ZINC001250598476
Cc1cc2cc(-c3ccccc3O)ccc2[nH]1    ZINC001241020830
Cc1cc2[nH]ccc2cc1-c1ccc(O)cc1    ZINC001241063507
Cc1cccc(-c2ccc3[nH]ccc3c2)c1O    ZINC001250595512
OCc1cccc(-c2ccc3cc[nH]c3c2)c1    ZINC000071791989
Cc1ccc(-c2ccc3cc[nH]c3c2)c(O)c1    ZINC001241038163
Cc1cc2cc(-c3cccc(O)c3)ccc2[nH]1    ZINC001240926801
COc1ccc(-c2ccc3[nH]ccc3c2)cc1    ZINC000006793816
Cc1cc2cc[nH]c2cc1-c1cccc(O)c1    ZINC001240926200
Cc1ccc(O)c(-c2cc3ccccc3[nH]2)c1    ZINC000001186464
Cc1cc2ccc(-c3ccc(O)cc3)cc2[nH]1    ZINC001241063197
COC[C@H](C)Oc1cc2cc[nH]c2cc1F    ZINC001228882592
COCCOCc1cc2ccc(F)cc2[nH]1    ZINC001250005214
Cc1cc2ccc(-c3ccccc3O)cc2[nH]1    ZINC001241015264
Cc1ccc(O)c(-c2ccc3cc[nH]c3c2)c1    ZINC001244407376
Cc1cc2cc[nH]c2cc1-c1ccc(O)cc1    ZINC001241063018
Cc1ccc(O)cc1-c1cc2ccccc2[nH]1    ZINC001243107825
Cc1c(O)cccc1-c1ccc2cc[nH]c2c1    ZINC001244957860
COc1ccc(-c2ccc3cc[nH]c3c2)cc1    ZINC000034526546
Cc1ccc(O)c(-c2ccc3[nH]ccc3c2)c1    ZINC001250595192
Cc1ccc(O)cc1-c1ccc2[nH]ccc2c1    ZINC001239694515
Cc1cc(-c2ccc3cc[nH]c3c2)ccc1O    ZINC001242111555
Cc1ccc(-c2ccc3cc[nH]c3c2)cc1O    ZINC001243227338
Cc1ccc(-c2ccc3[nH]ccc3c2)cc1O    ZINC001250595448
COc1cccc(-c2cc3ccccc3[nH]2)c1    ZINC000001519024
COc1ccccc1-c1cc2ccccc2[nH]1    ZINC000000480359
c1cc2cc(OCc3ccccc3)ccc2[nH]1    ZINC000000129178
Cc1ccc2[nH]c(-c3cnc(C)nc3)cc2c1    ZINC001245572237
Cc1ccncc1Nc1ccc2cc[nH]c2c1    ZINC001174747248
NCc1ccc(-c2cc3ccccc3[nH]2)cn1    ZINC001243103214
Cc1cc2cc(-c3ccnc(C)n3)ccc2[nH]1    ZINC001244241958
Cc1cnc(-c2cc3ccccc3[nH]2)cc1N    ZINC001243106600
Cc1cc2cc(-c3ccc(C)nn3)ccc2[nH]1    ZINC001250520144
Cc1cnc(C)c(-c2ccc3cc[nH]c3c2)n1    ZINC001240796248
Cc1cc(-c2ccc3cc[nH]c3c2)cnc1N    ZINC001240798593
Cc1cnc(-c2ccc3cc[nH]c3c2)cc1N    ZINC001240796844
Cc1ccc2[nH]c(-c3ncncc3C)cc2c1    ZINC001245567771
Cc1cc2cc(-c3ccc(N)nc3)ccc2[nH]1    ZINC001236318559
Cc1ccc2[nH]c(Nc3ccccn3)cc2c1    ZINC001249840211
Cc1cncc(Nc2cc3ccccc3[nH]2)c1    ZINC001211303008
NCc1ccnc(-c2cc3ccccc3[nH]2)c1    ZINC000257874096
Cc1ncc(-c2cc3ccccc3[nH]2)c(C)n1    ZINC001243107105
Cc1ncnc(-c2ccc3[nH]ccc3c2)c1C    ZINC001239691103
CCc1cncnc1-c1cc2ccccc2[nH]1    ZINC001243104629
Cc1cc2[nH]ccc2cc1-c1ccnc(N)c1    ZINC001241170198
c1cc2ccc(CNc3cccnc3)cc2[nH]1    ZINC000083352717
CCc1ncncc1-c1cc2ccccc2[nH]1    ZINC001243106101
Cc1cc2cc(-c3c[nH]ccc3=N)ccc2[nH]1    ZINC001244241366
Cc1ccc(Nc2ccc3[nH]ccc3c2)nc1    ZINC001173935958
NCc1ccc(-c2ccc3[nH]ccc3c2)cn1    ZINC001239695260
Cc1ccc(-c2cc3ccccc3[nH]2)nc1N    ZINC001243106130
CCc1ncc(-c2ccc3cc[nH]c3c2)cn1    ZINC001240797775
Cc1cc(C)c(-c2ccc3[nH]ccc3c2)nn1    ZINC001239691563
Cc1ccc(-c2ccc3[nH]ccc3c2)nc1N    ZINC001239693897
Cc1cc2cc(-c3ncncc3C)ccc2[nH]1    ZINC001244241755
Cc1cc2cc[nH]c2cc1-c1ccc(N)nc1    ZINC001236313417
Cc1ncc(-c2cc3cc[nH]c3cc2C)cn1    ZINC001205864556
N#Cc1cc2cc(C3=CCCNC3)ccc2[nH]1    ZINC001240664200
Cc1cc2cc(-c3ncc(C)cn3)ccc2[nH]1    ZINC001250496434
Cc1cc2cc(-c3cncc(N)c3)ccc2[nH]1    ZINC001242499529
Cc1nc(N)ccc1-c1ccc2[nH]ccc2c1    ZINC001239696279
Cc1cc2cc(-c3nccc(C)n3)ccc2[nH]1    ZINC001250455232
Cc1cnc(-c2ccc3cc[nH]c3c2)c(C)n1    ZINC001240795645
Cc1cc2cc(Nc3cccnc3)ccc2[nH]1    ZINC001213785028
Cc1ccc2[nH]c(-c3ncccc3N)cc2c1    ZINC001245571113
Cc1cc(C)nc(-c2ccc3[nH]ccc3c2)n1    ZINC001239691212
C=CCn1cc(-c2ccc3[nH]ccc3c2)cn1    ZINC001250597585
Cc1ccc(Nc2cc3ccccc3[nH]2)nc1    ZINC001211303013
Cc1ccnc(Nc2ccc3[nH]ccc3c2)c1    ZINC001173936119
Cc1ccc(Nc2ccc3cc[nH]c3c2)cn1    ZINC001174747219
Cc1ncnc(-c2cc3ccccc3[nH]2)c1C    ZINC001243102398
Cc1c(N)ccnc1-c1ccc2[nH]ccc2c1    ZINC001239691815
Cc1cc2cc(-c3ncccc3N)ccc2[nH]1    ZINC001244242318
CCc1ccnc(-c2cc3ccccc3[nH]2)n1    ZINC001243103295
Cc1ncc(-c2cc3ccccc3[nH]2)nc1C    ZINC001243102486
Cc1ncccc1Nc1ccc2cc[nH]c2c1    ZINC001174747933
Cc1cc(-c2ccc3[nH]ccc3c2)nc(C)n1    ZINC001239692277
NCc1cncc(-c2ccc3cc[nH]c3c2)c1    ZINC001239797349
Cc1cc2ccc(-c3cncc(N)c3)cc2[nH]1    ZINC001242500857
Cc1cc(C)c(-c2cc3ccccc3[nH]2)nn1    ZINC001243102051
CCc1cnc(-c2cc3ccccc3[nH]2)nc1    ZINC001243102339
Cc1cc2cc(Nc3ccccn3)ccc2[nH]1    ZINC001213784990
c1c2ccccc2[nH]c1CNc1cccnc1    ZINC000683923201
Cc1ccc2[nH]c(Nc3cccnc3)cc2c1    ZINC001249840200
CCc1nccnc1-c1ccc2cc[nH]c2c1    ZINC001240795713
c1cc2cc(-c3cnn(C4CC4)c3)ccc2[nH]1    ZINC001250596971
Cc1cc2[nH]ccc2cc1-c1cccnc1N    ZINC001243472991
CCc1ncncc1-c1ccc2[nH]ccc2c1    ZINC001239695261
Cc1ncc(C)c(-c2cc3ccccc3[nH]2)n1    ZINC001243102307
C=CCn1cc(-c2ccc3cc[nH]c3c2)cn1    ZINC001222386642
CNc1ccc(-c2ccc3cc[nH]c3c2)cn1    ZINC001240797092
Cc1cnc(-c2cc3ccccc3[nH]2)c(N)c1    ZINC001243103172
CNc1ccc(-c2cc3ccccc3[nH]2)cn1    ZINC000226299904
Cc1cnc(-c2cc3ccccc3[nH]2)c(C)n1    ZINC001243102229
Cc1ccncc1Nc1ccc2[nH]ccc2c1    ZINC001173936582
Cc1cc2cc(Cc3ncccn3)ccc2[nH]1    ZINC001250344626
Cc1ncc(-c2ccc3[nH]ccc3c2)nc1C    ZINC001239692180
c1cc2cc(CNc3cccnc3)ccc2[nH]1    ZINC000083352716
CCc1nccnc1-c1cc2ccccc2[nH]1    ZINC001243102335
CCc1ccc(-c2ccc3[nH]ccc3c2)nn1    ZINC001239692905
Cc1ccc2[nH]c(-c3cncc(N)c3)cc2c1    ZINC001245571309
Cc1cncc(Nc2ccc3cc[nH]c3c2)c1    ZINC001174748009
CCc1nccc(-c2ccc3[nH]ccc3c2)n1    ZINC001239692796
Cc1ccc2[nH]c(-c3cc(C)ncn3)cc2c1    ZINC001245566983
Cc1ccc2[nH]c(-c3nccnc3C)cc2c1    ZINC001245567399
Cc1cccnc1Nc1ccc2[nH]ccc2c1    ZINC001173936974
Cc1cccc(Nc2ccc3cc[nH]c3c2)n1    ZINC001174746624
Cc1cnc(-c2cc3ccccc3[nH]2)nc1C    ZINC001243104785
Cc1ccc2[nH]c(Cc3cnccn3)cc2c1    ZINC001250375543
Cc1cc2cc(-c3cncc(C)n3)ccc2[nH]1    ZINC001244242900
Cc1cc(-c2ccc3[nH]ccc3c2)cnc1N    ZINC001239695558
Cc1c[nH]ccc1=Nc1cc2ccccc2[nH]1    ZINC001211302961
Cc1cc2[nH]ccc2cc1-c1ccc(N)nc1    ZINC001236318648
Cc1cc2[nH]ccc2cc1-c1cncc(N)c1    ZINC001242500199
NCc1cccc(-c2cc3ccccc3[nH]2)n1    ZINC001243104571
CNc1cc(-c2ccc3[nH]ccc3c2)ccn1    ZINC001239695862
CCc1nccc(-c2cc3ccccc3[nH]2)n1    ZINC001243103024
Cc1cc2cc(-c3cccc(N)n3)ccc2[nH]1    ZINC001244242932
Cc1cc2cc[nH]c2cc1-c1ccnc(N)c1    ZINC001241170277
NCc1cc(-c2ccc3cc[nH]c3c2)ccn1    ZINC001240798830
Cc1ncccc1Nc1cc2ccccc2[nH]1    ZINC001211303391
Cc1cncc(Nc2ccc3[nH]ccc3c2)c1    ZINC001173936062
Cc1cc2cc(-c3cc(N)ccn3)ccc2[nH]1    ZINC001244241155
Cc1cnc(-c2ccc3[nH]ccc3c2)c(C)n1    ZINC001239692516
CCc1nccc(-c2ccc3cc[nH]c3c2)n1    ZINC001240795314
CCc1ccnc(-c2ccc3[nH]ccc3c2)n1    ZINC001239692242
Cc1ccc2[nH]c(-c3cncc(C)n3)cc2c1    ZINC001245570003
Cc1nc(N)ccc1-c1ccc2cc[nH]c2c1    ZINC001240797297
Cc1cc(C)nc(-c2ccc3cc[nH]c3c2)n1    ZINC001240795982
Cc1ncnc(C)c1-c1ccc2cc[nH]c2c1    ZINC001240798609
Cc1c[nH]ccc1=Nc1ccc2cc[nH]c2c1    ZINC001174746984
Nc1cccc(Nc2ccc3cc[nH]c3c2)c1    ZINC001159460883
Cc1cc2cc(-c3cncnc3C)ccc2[nH]1    ZINC001244242502
Cc1cnc(-c2ccc3[nH]ccc3c2)cc1N    ZINC001239694152
N#Cc1cc2cc(C3=CCNCC3)ccc2[nH]1    ZINC001240467000
Nc1ccc(Nc2ccc3[nH]ccc3c2)cc1    ZINC000147170350
Cc1ccc2[nH]c(-c3ccc(C)nn3)cc2c1    ZINC001250522203
Cc1cc(=Nc2cc3ccccc3[nH]2)cc[nH]1    ZINC001211303161
Cc1cnc(-c2ccc3cc[nH]c3c2)c(N)c1    ZINC001240797247
Cc1ccnc(Nc2ccc3cc[nH]c3c2)c1    ZINC001174748079
N#Cc1cc2cc(C3=CNCCC3)ccc2[nH]1    ZINC001243949804
Cc1ccc2[nH]c(-c3cccnc3N)cc2c1    ZINC001245571302
Cc1cc2cc(-c3cnc(C)cn3)ccc2[nH]1    ZINC001244242454
Cc1cnc(-c2ccc3[nH]ccc3c2)nc1C    ZINC001239694412
CCc1ccnc(-c2ccc3cc[nH]c3c2)n1    ZINC001240795514
Cc1ccc(Nc2ccc3[nH]ccc3c2)cn1    ZINC001173936512
Cc1ncc(-c2ccc3[nH]ccc3c2)c(C)n1    ZINC001239694596
Cc1ncc(C)c(-c2ccc3cc[nH]c3c2)n1    ZINC001240795828
Cc1ncnc(C)c1-c1cc2ccccc2[nH]1    ZINC001243104876
Cc1cccc(Nc2cc3ccccc3[nH]2)n1    ZINC001211303547
Cc1cc(C)c(-c2ccc3cc[nH]c3c2)nn1    ZINC001240796188
NCc1cccc(-c2ccc3cc[nH]c3c2)n1    ZINC001240795457
Cc1ccc2[nH]c(-c3cccc(N)n3)cc2c1    ZINC001245570633
Cc1cc2cc[nH]c2cc1-c1cccnc1N    ZINC001243476424
Cc1ccc2[nH]c(-c3c[nH]ccc3=N)cc2c1    ZINC001245571993
NCc1ccnc(-c2ccc3[nH]ccc3c2)c1    ZINC001239692398
Cc1c(N)ccnc1-c1ccc2cc[nH]c2c1    ZINC001240794798
Cc1cc2cc(-c3cnc(C)nc3)ccc2[nH]1    ZINC001205864233
Cc1ncnc(-c2ccc3cc[nH]c3c2)c1C    ZINC001240795608
NCc1cc(-c2cc3ccccc3[nH]2)ccn1    ZINC001243108698
Cc1ccc2[nH]c(Cc3ncccn3)cc2c1    ZINC001250345241
Nc1ccc(Nc2cc3ccccc3[nH]2)cc1    ZINC000757135704
CCc1ncc(-c2cc3ccccc3[nH]2)cn1    ZINC001243103840
Cc1cnc(-c2ccc3[nH]ccc3c2)c(N)c1    ZINC001239693050
CCc1ccc(-c2ccc3cc[nH]c3c2)nn1    ZINC001240795268
N#Cc1ccc2cc(CN3CC=CC3)[nH]c2c1    ZINC001249426237
Cc1ncc(-c2ccc3cc[nH]c3c2)cc1N    ZINC001242409527
Cc1ccc2[nH]c(-c3ccc(N)cn3)cc2c1    ZINC000257950922
Cc1ccc2[nH]c(-c3cnc(C)cn3)cc2c1    ZINC001245565298
NCc1ccc(-c2ccc3cc[nH]c3c2)cn1    ZINC001240798329
Cc1cnc(C)c(-c2ccc3[nH]ccc3c2)n1    ZINC000032580975
Cc1c(N)ccnc1-c1cc2ccccc2[nH]1    ZINC001243104021
Cc1nc(N)ccc1-c1cc2ccccc2[nH]1    ZINC001243105826
NCc1ccnc(-c2ccc3cc[nH]c3c2)c1    ZINC001240794328
Cc1ncccc1Nc1ccc2[nH]ccc2c1    ZINC001173935966
Cc1ccnc(Nc2cc3ccccc3[nH]2)c1    ZINC001211303211
Cc1cc(-c2cc3ccccc3[nH]2)nc(C)n1    ZINC001243102565
NCc1cnccc1-c1ccc2cc[nH]c2c1    ZINC001245559282
Cc1c[nH]ccc1=Nc1ccc2[nH]ccc2c1    ZINC001173936012
c1cc2cc(CNc3ccccn3)ccc2[nH]1    ZINC000083352724
Cc1ncc(C)c(-c2ccc3[nH]ccc3c2)n1    ZINC001239692209
Cc1ccc2[nH]c(-c3ccnc(N)c3)cc2c1    ZINC001245570281
c1c2ccccc2[nH]c1CNc1ccccn1    ZINC000058544124
CNc1ccc(-c2ccc3[nH]ccc3c2)cn1    ZINC001239695853
Cc1cc2cc(-c3cc(C)cnn3)ccc2[nH]1    ZINC001244242262
Cc1ccc2[nH]c(-c3nnccc3C)cc2c1    ZINC001245571875
CCc1cnc(-c2ccc3[nH]ccc3c2)nc1    ZINC001239691278
Cc1cc(-c2cc3ccccc3[nH]2)nnc1C    ZINC001243103952
Cc1cc2cc(Cc3cnccn3)ccc2[nH]1    ZINC001250375298
Cc1cc2cc(-c3cccnc3N)ccc2[nH]1    ZINC001243473269
CCc1ccc(-c2cc3ccccc3[nH]2)nn1    ZINC001243105503
Cc1ncc(-c2cc3[nH]ccc3cc2C)cn1    ZINC001205860083
Cc1ccc2[nH]c(-c3cc(C)cnn3)cc2c1    ZINC001245568399
Cc1cc2cc(-c3ccncc3N)ccc2[nH]1    ZINC001244240720
Cc1cc2cc(-c3nccnc3C)ccc2[nH]1    ZINC001244242955
NCc1cc(-c2ccc3[nH]ccc3c2)ccn1    ZINC000074032825
Cc1ccc2[nH]c(-c3ncc(C)cn3)cc2c1    ZINC001250497619
NCc1cccc(-c2ccc3[nH]ccc3c2)n1    ZINC001239692143
C#CCN(C)Cc1cc2ccc(C#N)cc2[nH]1    ZINC001249429607
Cc1cc(N)ncc1-c1ccc2[nH]ccc2c1    ZINC001250595931
Cc1ccc2[nH]c(-c3nccc(C)n3)cc2c1    ZINC001250454787
Cc1cnc(-c2ccc3cc[nH]c3c2)nc1C    ZINC001240796480
Cc1cc2ccc(-c3ccnc(N)c3)cc2[nH]1    ZINC001241170298
Cc1cc(N)ncc1-c1ccc2cc[nH]c2c1    ZINC001242084570
Cc1cc2ccc(-c3cccnc3N)cc2[nH]1    ZINC001243475877
CCc1nccnc1-c1ccc2[nH]ccc2c1    ZINC001239691127
Nc1cccc(Nc2cc3ccccc3[nH]2)c1    ZINC000757137176
Cc1ncc(-c2ccc3cc[nH]c3c2)c(C)n1    ZINC001240798783
Cc1cc(-c2ccc3cc[nH]c3c2)nc(C)n1    ZINC001240795972
c1cc2ccc(-c3cnn(C4CC4)c3)cc2[nH]1    ZINC001241906609
Nc1cccc(Nc2ccc3[nH]ccc3c2)c1    ZINC001159461431
Cc1cc(C)nc(-c2cc3ccccc3[nH]2)n1    ZINC000214677381
Cc1ccc(-c2ccc3cc[nH]c3c2)nc1N    ZINC001240797051
Cc1ncc(-c2ccc3[nH]ccc3c2)cc1N    ZINC001250595427
CCc1ncc(-c2ccc3[nH]ccc3c2)cn1    ZINC001239694968
Cc1ncnc(C)c1-c1ccc2[nH]ccc2c1    ZINC001239696443
CCc1cc(-c2ccc3[nH]ccc3c2)ncn1    ZINC001239693773
Cc1ccc(Nc2cc3ccccc3[nH]2)cn1    ZINC001211303369
CCc1cncnc1-c1ccc2cc[nH]c2c1    ZINC001240794868
Cc1cccnc1Nc1ccc2cc[nH]c2c1    ZINC001174746501
Cc1cc2cc(-c3cc(C)ncn3)ccc2[nH]1    ZINC001244242104
Cc1ccc2[nH]c(-c3ccncc3N)cc2c1    ZINC001245572202
CCc1ncncc1-c1ccc2cc[nH]c2c1    ZINC001240798242
Cc1ncc(-c2ccc3cc[nH]c3c2)nc1C    ZINC001240795630
Cc1cc(=Nc2ccc3cc[nH]c3c2)cc[nH]1    ZINC001174746311
Nc1ccc(Nc2ccc3cc[nH]c3c2)cc1    ZINC001174749879
Cc1cc2cc[nH]c2cc1-c1cncc(N)c1    ZINC001242500347
CNc1cc(-c2ccc3cc[nH]c3c2)ccn1    ZINC001240797349
Cc1cnc(C)c(-c2cc3ccccc3[nH]2)n1    ZINC000001624240
Cc1cc(-c2ccc3[nH]ccc3c2)nnc1C    ZINC001239693048
CCc1cc(-c2cc3ccccc3[nH]2)ncn1    ZINC001243106144
CCc1cncnc1-c1ccc2[nH]ccc2c1    ZINC001239691828
Cc1cc2cc(-c3ccc(N)cn3)ccc2[nH]1    ZINC001244242925
Cc1cc2cc(-c3ccnc(N)c3)ccc2[nH]1    ZINC001241170245
Cc1cc2ccc(-c3cnc(C)nc3)cc2[nH]1    ZINC001205860607
Cc1ccc2[nH]c(-c3cc(N)ccn3)cc2c1    ZINC000257987296
Cc1cccnc1Nc1cc2ccccc2[nH]1    ZINC001211303570
CNc1cc(-c2cc3ccccc3[nH]2)ccn1    ZINC001243105916
Cc1ccncc1Nc1cc2ccccc2[nH]1    ZINC001211303251
Cc1ccc2[nH]c(N=c3cc[nH]cc3)cc2c1    ZINC001249840264
Cc1cc2cc(-c3nnccc3C)ccc2[nH]1    ZINC001244241997
CCc1cnc(-c2ccc3cc[nH]c3c2)nc1    ZINC001240795822
Cc1cc(-c2ccc3cc[nH]c3c2)nnc1C    ZINC001240795694
Cc1ccc2[nH]c(-c3ccc(N)nc3)cc2c1    ZINC000257950918
Cc1ccc2[nH]c(-c3cncnc3C)cc2c1    ZINC001245572799
Cc1cccc(Nc2ccc3[nH]ccc3c2)n1    ZINC001173936977
Cc1ccc2[nH]c(-c3ccnc(C)n3)cc2c1    ZINC001245568516
Cc1cc(=Nc2ccc3[nH]ccc3c2)cc[nH]1    ZINC001173936882
c1cc2ccc(CNc3ccccn3)cc2[nH]1    ZINC000083352725
Cc1cc2ccc(-c3ccc(N)nc3)cc2[nH]1    ZINC001236313191
Cc1ccc(Nc2ccc3cc[nH]c3c2)nc1    ZINC001174746505
Cc1cc(-c2cc3ccccc3[nH]2)cnc1N    ZINC001243107737
Cc1cc2cc(N=c3cc[nH]cc3)ccc2[nH]1    ZINC001213784908
CCc1cc(-c2ccc3cc[nH]c3c2)ncn1    ZINC001240796992
Cc1ccc2[nH]c(-c3cc[n+](C)cc3)cc2c1    ZINC000000063339
NCc1cc2cc(Br)ccc2[nH]1    ZINC000082452141
O=C(Cl)c1cc2cc([N+](=O)[O-])ccc2[nH]1    ZINC000098213516
N#Cc1cc2cc(-c3ccsc3)ccc2[nH]1    ZINC001239511191
N#Cc1ccc(-c2ccc3cc[nH]c3c2)s1    ZINC000589963078
CONC(=O)c1cc2ccc(Cl)cc2[nH]1    ZINC000047431002
CONC(=O)c1cc2cc(Cl)ccc2[nH]1    ZINC000025827367
