# Supplementary material for: Implementing a Scoring Function Based on Interaction Fingerprint for Autogrow4: Protein Kinase CK1δ as a Case Study
Source: Front Mol Biosci. 2022 Jul 7;9:909499. doi: 10.3389/fmolb.2022.909499 (PMC9301033; doi:10.3389/fmolb.2022.909499)
Supplement: Supplementary file 1 [file DataSheet1.ZIP › autogrow4-4.0.3/autogrow/operators/mutation/smiles_click_chem/reaction_libraries/robust_rxns/complementary_mol_dir/aliphatic_alkyne_robust.smi]

C#CC#N    ZINC000095902925
C#CC=C    ZINC000250534029
C#CC=O    ZINC000000895973
C#CCC    ZINC000251211659
C#CCN    ZINC000032098729
C#CCO    ZINC000000895974
C#CCF    ZINC000107263258
C#CCC#C    ZINC000002390335
C#C/C=C/C    ZINC000002528320
C#CCC=C    ZINC000002579238
C#CC(=C)C    ZINC000001238570
C#C/C=C\C    ZINC000078073408
C#CC1CC1    ZINC000001433340
C#CC(C)=O    ZINC000002039581
C#CCCC    ZINC000002031638
C#CC(C)C    ZINC000001846000
C#CC(N)=O    ZINC000001604909
C#CCCN    ZINC000034115093
C#CCNC    ZINC000001687716
C#C[C@@H](C)N    ZINC000038462344
C#C[C@H](C)N    ZINC000038462343
C#CC(=O)O    ZINC000000895391
C#CCCO    ZINC000001700120
C#C[C@@H](C)O    ZINC000002038978
C#C[C@H](C)O    ZINC000001756137
C#CCOC    ZINC000001845912
C#CCNN    ZINC000034588915
C#CCON    ZINC000034071586
C#CCNO    ZINC000033961334
C#CCCl    ZINC000001693866
C#C/C=C/C#C    ZINC000111333236
C#CC#CCC    ZINC000002541499
C#CCCC#C    ZINC000001845906
C#CCC#CC    ZINC000002541500
C#CCCC#N    ZINC000002390304
C#CC(O)C#C    ZINC000079062025
C#CCC1CC1    ZINC000113746233
C#CCC(=C)C    ZINC000136310731
C#CC1CCC1    ZINC000088240557
C#CCCC=C    ZINC000002528304
C#CC1(C)CC1    ZINC000113585783
C#CCN=C=O    ZINC000062821978
C#CC1CNC1    ZINC000117474648
C#CC1(N)CC1    ZINC000088189598
C#CC(=O)CC    ZINC000005768026
C#CC1COC1    ZINC000237998879
C#CCCC=O    ZINC000036447710
C#C/C=C/CO    ZINC000001667503
C#C[C@H](O)C=C    ZINC000012363481
C#C/C=C\CO    ZINC000017299191
C#C[C@@H](O)C=C    ZINC000012363479
C#C[C@@H](C)CC    ZINC000002390361
C#C[C@H](C)CC    ZINC000001721647
C#CCC(C)C    ZINC000001699367
C#CCCCC    ZINC000001700121
C#CC(C)(C)C    ZINC000002040198
C#CC(=O)NC    ZINC000034497446
C#CCCNC    ZINC000043328847
C#CCCCN    ZINC000032301837
C#C[C@@H](C)NC    ZINC000039256873
C#C[C@H](N)CC    ZINC000001605836
C#C[C@@H](N)CC    ZINC000006001515
C#CC[C@H](C)N    ZINC000039190957
C#CCN(C)C    ZINC000019798470
C#C[C@H](C)NC    ZINC000002579236
C#CCNCC    ZINC000001684526
C#CC(C)(C)N    ZINC000005186904
C#CC[C@@H](C)N    ZINC000039190960
C#CC(=O)OC    ZINC000001564788
C#CCC(=O)O    ZINC000002392200
C#C[C@H](C)OC    ZINC000002025155
C#C[C@@H](C)OC    ZINC000002025159
C#CC[C@@H](C)O    ZINC000002504416
C#CCCCO    ZINC000001680814
C#CC(C)(C)O    ZINC000001555582
C#C[C@@H](O)CC    ZINC000002044152
C#CCOCC    ZINC000033949626
C#CC[C@H](C)O    ZINC000005226622
C#C[C@H](O)CC    ZINC000001690299
C#C[C@@H](N)CO    ZINC000060198355
C#C[C@H](N)CO    ZINC000060198352
C#CCSC    ZINC000032163098
C#C[C@H](C)Cl    ZINC000002016339
C#C[C@@H](C)Cl    ZINC000002016340
C#CCCCl    ZINC000002005216
C#C[C]1[CH][CH][CH][CH]1    ZINC000100084037
C#C[c-]1cccc1    ZINC000098177463
C#CC1=CC=CC1    ZINC000088466210
C#Cc1ccco1    ZINC000005112455
C#Cc1cn[nH]c1    ZINC000034213175
C#Cc1ccn[nH]1    ZINC000079668396
C#Cc1c[nH]cn1    ZINC000088189638
C#CC12CC(C1)C2    ZINC000196426048
C#CCCCC#C    ZINC000001582544
C#CCNCC#C    ZINC000019798465
C#CCCCC#N    ZINC000002242673
C#CCCC#CN    ZINC000113778081
C#CC(F)(F)F    ZINC000001845848
C#CC(=O)NC#N    ZINC000135338361
C#CC(C)(O)C#C    ZINC000036466036
C#CCOCC#C    ZINC000002029723
C#CC(C#C)OC    ZINC001222701535
C#CCNCC#N    ZINC000020033303
C#CC1(CC)CC1    ZINC000584881017
C#CCCCC=C    ZINC000002556445
C#CC1CCCC1    ZINC000002560411
C#C/C=C\C(C)C    ZINC000111350330
C#C/C=C/C(C)C    ZINC000071786766
C#CCC=C(C)C    ZINC000137412608
C#CC/C(C)=C/C    ZINC000137863350
C#CC1CN(C)C1    ZINC000616569477
C#CC1(C)CNC1    ZINC000606300615
C#C[C@H]1CCNC1    ZINC000144604472
C#CC1(N)CCC1    ZINC000088189599
C#C[C@@H]1CCNC1    ZINC000144604302
C#CCN1CCC1    ZINC000146400384
C#C[C@@H]1CCCN1    ZINC000034306854
C#CCNC1CC1    ZINC000039215813
C#C[C@@H](N)C1CC1    ZINC000083945179
C#C[C@H]1CCCN1    ZINC000034306855
C#CCNCC=C    ZINC000019735309
C#C[C@H](N)C1CC1    ZINC000083945178
C#CC(=O)NC=N    ZINC001143915840
C#CCCC(C)=O    ZINC000005159511
C#C[C@@H]1CCOC1    ZINC000095708174
C#C[C@@H](O)C1CC1    ZINC000001591484
C#CC(=O)CCC    ZINC000001613266
C#CC(=O)C(C)C    ZINC000001621716
C#C[C@H]1CCCO1    ZINC000034115100
C#C/C(C)=C\CO    ZINC000001851031
C#C[C@H](O)C1CC1    ZINC000005500498
C#C[C@](C)(O)C=C    ZINC000001676475
C#CC1(O)CCC1    ZINC000085754481
C#CCC[C@@H]1CO1    ZINC000006744551
C#CCC[C@H]1CO1    ZINC000006744559
C#CCCCC=O    ZINC000034016735
C#C[C@H]1C[C@H]1CO    ZINC000199086344
C#CC1(C)COC1    ZINC000091301345
C#C[C@H]1C[C@@H]1CO    ZINC000199086325
C#C[C@@](C)(O)C=C    ZINC000002045497
C#CC1(CO)CC1    ZINC000168390744
C#C/C(C)=C/CO    ZINC000033842290
C#C[C@@H]1CCCO1    ZINC000034115099
C#CCOCC=C    ZINC000034604503
C#C[C@H]1CCOC1    ZINC000095708175
C#CCOC1CC1    ZINC000713280449
C#C[C@@H]1C[C@@H]1CO    ZINC000199086316
C#C[C@H](C)CCC    ZINC000071769502
C#CC[C@@H](C)CC    ZINC000091366122
C#CC[C@H](C)CC    ZINC000002563459
C#C[C@@H](C)CCC    ZINC000002579240
C#CCCC(C)C    ZINC000002168568
C#CC(C)(C)CC    ZINC000001748849
C#CCCCCC    ZINC000001700122
C#CCN=C=S    ZINC000002528120
C#CCSC#N    ZINC000037628950
C#CCNC(C)=O    ZINC000001679299
C#CC[C@H](N)C=O    ZINC000080641050
C#CC1(O)CNC1    ZINC000084351363
C#CC(=O)NCC    ZINC000034741037
C#CC(=O)N(C)C    ZINC000078456619
C#CCCC(N)=O    ZINC000034516281
C#CC[C@@H](N)C=O    ZINC000080641054
C#CCNC(=N)N    ZINC000029238553
C#C[C@@](C)(N)CC    ZINC000005575019
C#CCCCCN    ZINC000044367926
C#CCCCNC    ZINC000053301923
C#CC[C@H](N)CC    ZINC000051074718
C#CC(C)(C)NC    ZINC000039256874
C#CC[C@@H](N)CC    ZINC000051074717
C#C[C@H](N)CCC    ZINC000039188816
C#C[C@@H](N)CCC    ZINC000039188815
C#CCNC(C)C    ZINC000001684532
C#C[C@@H](N)C(C)C    ZINC000034410128
C#CCCN(C)C    ZINC000038888081
C#CCN(C)CC    ZINC000041654991
C#C[C@H](N)C(C)C    ZINC000034410129
C#CCNCCC    ZINC000007262287
C#C[C@](C)(N)CC    ZINC000004743920
C#CC(=O)OCC    ZINC000001690295
C#CCOC(C)=O    ZINC000001845917
C#CCC(=O)OC    ZINC000002581457
C#CCCC(=O)O    ZINC000002034206
C#CC1(O)COC1    ZINC000074938385
C#CCNC(N)=O    ZINC000002510253
C#CC1CC(F)C1    ZINC000585164298
C#CCC[C@H](C)O    ZINC000043656669
C#C[C@@H](C)OCC    ZINC000034122681
C#CC(C)(C)CO    ZINC000036437458
C#CC[C@@H](O)CC    ZINC000001765496
C#CCC[C@@H](C)O    ZINC000043656671
C#CCC(C)(C)O    ZINC000001667502
C#C[C@H](C)OCC    ZINC000034122679
C#C[C@](C)(O)CC    ZINC000001238584
C#CCCCCO    ZINC000001845543
C#CC(C)(C)OC    ZINC000006658000
C#C[C@H](CC)OC    ZINC000116222805
C#CC[C@H](C)CO    ZINC000039249478
C#CC[C@H](O)CC    ZINC000002032398
C#C[C@@H](CC)OC    ZINC000116222802
C#C[C@@H](O)CCC    ZINC000001765495
C#CCOC(C)C    ZINC000095631255
C#C[C@@H](O)C(C)C    ZINC000001621717
C#CC[C@H](C)OC    ZINC000114190220
C#C[C@H](O)CCC    ZINC000002041127
C#CC[C@@H](C)OC    ZINC000114190222
C#C[C@@](C)(O)CC    ZINC000001238583
C#C[C@H](O)C(C)C    ZINC000005226739
C#CC[C@@H](C)CO    ZINC000039249479
C#CC[N+](C)(C)C    ZINC000001682430
C#CCOC(N)=O    ZINC000001604348
C#CC1(F)CNC1    ZINC000156382941
C#CC[C@H](O)CN    ZINC000084991355
C#CC[C@H](N)CO    ZINC000043204646
C#CCNCCO    ZINC000020033521
C#C[C@H](N)COC    ZINC000083946449
C#CC[C@@H](N)CO    ZINC000043204647
C#C[C@@H](N)COC    ZINC000083946448
C#CCOCCN    ZINC000051864320
C#CC[C@@H](O)CN    ZINC000084991357
C#C[C@H](O)C(=O)O    ZINC000005112422
C#C[C@@H](O)C(=O)O    ZINC000002567303
C#CCCCS    ZINC000039252731
C#CC1(F)COC1    ZINC000098095739
C#CCSCC    ZINC000002168531
C#CCOCOC    ZINC000036455513
C#CCOCCO    ZINC000002144162
C#CC[S+](C)C    ZINC000005226555
C#CC(C)(C)Cl    ZINC000001238565
C#CCCCCl    ZINC000002242625
C#Cc1ccccc1    ZINC000001680639
C#Cc1ccccn1    ZINC000002390334
C#Cc1ccncc1    ZINC000002506783
C#Cc1cccnc1    ZINC000002577202
C#CCOCCl    ZINC000039189552
C#Cc1cccnn1    ZINC000035569295
C#Cc1cnccn1    ZINC000034616027
C#Cc1cncnc1    ZINC000001387208
C#Cc1ncccn1    ZINC000039053289
C#CCn1cccc1    ZINC000032165472
C#CC1=CCCC1=O    ZINC000091251966
C#CCc1ccoc1    ZINC000140032358
C#Cc1ccoc1C    ZINC000307447704
C#CCc1ncc[nH]1    ZINC000101246076
C#Cc1ccnn1C    ZINC000069021541
C#CCn1cccn1    ZINC000036419577
C#CCn1ccnc1    ZINC000035143427
C#Cc1ccn(C)n1    ZINC000072339509
C#CCc1cn[nH]c1    ZINC000114850629
C#Cc1cnn(C)c1    ZINC000062605357
C#Cc1cncn1C    ZINC000006553981
C#CCC1=CCCC1    ZINC000079720299
C#CC#CC(C)(C)C    ZINC000066377785
C#CCCCCC#C    ZINC000001667491
C#CC1=CCCCC1    ZINC000043569677
C#CC1(C2CC2)CC1    ZINC000584880814
C#CCc1cnoc1    ZINC001249947972
C#CCNC(=O)C#C    ZINC000039184512
C#CCn1ccnn1    ZINC000039271100
C#CCn1cncn1    ZINC000003207447
C#CC12CC(C1)CN2    ZINC000667448213
C#CCC(N)CC#C    ZINC000060206234
C#CCNCC#CC    ZINC000051662780
C#CCCCCC#N    ZINC000036419578
C#Cc1cccs1    ZINC000002576039
C#Cc1ccsc1    ZINC000002526546
C#Cc1nnc(C)o1    ZINC000197475626
C#CCn1ncnn1    ZINC000199620486
C#CC(=O)C1CCC1    ZINC000083944325
C#CCCOCC#C    ZINC000074937703
C#CCO[C@@H](C)C#C    ZINC000038324736
C#CC(C#C)OCC    ZINC001204951352
C#CCO[C@H](C)C#C    ZINC000038324737
C#CCC1=CCOC1    ZINC001249947595
C#CCNCCC#N    ZINC000034883364
C#CC1(C(C)C)CC1    ZINC000584880589
C#CC1(C)CCCC1    ZINC000141626906
C#CC/C=C/CCC    ZINC000145015158
C#CCC1CCCC1    ZINC000002168565
C#CC1CCCCC1    ZINC000001845526
C#Cc1cnsc1    ZINC000385713918
C#Cc1ccns1    ZINC000306404650
C#Cc1cscn1    ZINC000039134755
C#Cc1cncs1    ZINC000039134545
C#Cc1nccs1    ZINC000039134756
C#CC(=O)NC1CC1    ZINC000082266215
C#CCNC(=O)C=C    ZINC000036334249
C#CCOCCC#N    ZINC000001732677
C#CC(C)(C)N=C=O    ZINC000045205886
C#C[C@@H]1CCCCN1    ZINC000072230693
C#CC[C@@H]1CCNC1    ZINC000116405799
C#C[C@@H]1CCCNC1    ZINC000075824262
C#CC[C@H]1CCNC1    ZINC000116405802
C#CCNC1CCC1    ZINC000044479819
C#C[C@H]1CCCCN1    ZINC000072230694
C#CCC1(N)CCC1    ZINC000575524963
C#C[C@H]1CCCNC1    ZINC000075824263
C#CCNCC1CC1    ZINC000037118231
C#CCN1CCCC1    ZINC000031720204
C#CC1CCNCC1    ZINC000033798493
C#CC1(N)CCCC1    ZINC000032501209
C#CCN(C)C1CC1    ZINC000041654542
C#CCSCC#C    ZINC000032149392
C#CC(=O)OCC=C    ZINC000001766088
C#C[C@H]1C[C@@H]1C(=O)O    ZINC000039244969
C#CC1(C(=O)O)CC1    ZINC000077010745
C#CCOC(=O)C=C    ZINC000001766085
C#C[C@H]1CCC[C@@H]1O    ZINC000005282282
C#CC1(CC)COC1    ZINC000095630836
C#C[C@](O)(C=C)CC    ZINC000001656326
C#C[C@@H](C)OCC=C    ZINC000039603807
C#C[C@@H]1CCO[C@H]1C    ZINC000575423716
C#CCOC1CCC1    ZINC000113166134
C#CC[C@@H](O)C1CC1    ZINC000051074433
C#CC1CCOCC1    ZINC000072194084
C#C[C@H]1CCO[C@@H]1C    ZINC000575423719
C#C[C@@H]1CCC[C@@H]1O    ZINC000006691132
C#C[C@H]1CCCOC1    ZINC000091365483
C#CC[C@H](O)C1CC1    ZINC000051074432
C#C[C@@](O)(C=C)CC    ZINC000005954742
C#C[C@H]1CCCCO1    ZINC000037628872
C#C[C@@H]1CCCCO1    ZINC000037628870
C#C[C@H](C)OC1CC1    ZINC001205463540
C#C[C@@H]1CCCOC1    ZINC000091365482
C#C[C@@H]1CCC[C@H]1O    ZINC000003106322
C#CCC1(O)CCC1    ZINC000085210696
C#CCO[C@H](C)C=C    ZINC000196671503
C#C[C@@H]1CCO[C@@H]1C    ZINC000575423717
C#C[C@@H](C)OC1CC1    ZINC001205463541
C#CCCCC(C)=O    ZINC000045795841
C#C[C@H]1CCO[C@H]1C    ZINC000575423713
C#CCO[C@@H](C)C=C    ZINC000196671493
C#CC1(O)CCCC1    ZINC000001075969
C#C[C@H](C)OCC=C    ZINC000039603804
C#C[C@](C)(O)C1CC1    ZINC000001235113
C#C[C@@](C)(O)C1CC1    ZINC000001235112
C#C[C@H]1CCC[C@H]1O    ZINC000006691133
C#CCCCCCC    ZINC000002031607
C#CCCN=C=S    ZINC000069790760
C#C[C@@H]1COC(=O)N1    ZINC000091692462
C#C[C@H]1COC(=O)N1    ZINC000091692022
C#CCON=C(C)C    ZINC000005377860
C#CC(=O)N(C)CC    ZINC000306461015
C#CCOC1CNC1    ZINC000042769748
C#CCC1(O)CNC1    ZINC000084351712
C#CCN(C)C(C)=O    ZINC000001669329
C#C[C@@H]1COCCN1    ZINC000144729108
C#CC1(O)CC(N)C1    ZINC000087652899
C#C[C@H]1COCCN1    ZINC000144729315
C#CCNC(=O)CC    ZINC000038879429
C#CC(=O)NC(C)C    ZINC000082266217
C#CCCNC(C)=O    ZINC000070640768
C#CCN(C)CCC    ZINC000033961348
C#C[C@H](N)C(C)(C)C    ZINC000078724383
C#CCN[C@@H](C)CC    ZINC000006412293
C#CC(N)(CC)CC    ZINC000002567982
C#C[C@@H](N)C(C)(C)C    ZINC000078724381
C#CCNCC(C)C    ZINC000002522934
C#CCN(CC)CC    ZINC000019798468
C#CCCCN(C)C    ZINC000075421555
C#CCN[C@H](C)CC    ZINC000001685524
C#CCN(C)C(C)C    ZINC000013727755
C#CCNC(C)(C)C    ZINC000001684533
C#CCNCCCC    ZINC000002509936
C#CC[C](N)C(=O)O    ZINC001560407567
C#CCC1(O)COC1    ZINC000074938387
C#CCC(=O)OCC    ZINC000088187517
C#CCCCC(=O)O    ZINC000002539604
C#CC1OCCCO1    ZINC000001590523
C#CCOC[C@H]1CO1    ZINC000001721553
C#CCOC1COC1    ZINC000606242884
C#CCOCC(C)=O    ZINC000003121853
C#CC(C)(C)C(=O)O    ZINC000002506553
C#CC[C@H](C)C(=O)O    ZINC000034188481
C#CCCC(=O)OC    ZINC000072188063
C#CCOC(=O)CC    ZINC000001995101
C#CCCOC(C)=O    ZINC000002382826
C#CCOC[C@@H]1CO1    ZINC000002144165
C#CC[C@@H](C)C(=O)O    ZINC000034188482
C#CC(=O)OC(C)C    ZINC000034614341
C#C[C@]1(O)CCOC1    ZINC000034721839
C#C[C@@]1(O)CCOC1    ZINC000034721841
C#CCNC(=O)NC    ZINC000104082415
C#CCCNC(N)=O    ZINC000069790680
C#CCNC(=O)CN    ZINC000019482478
C#CC[C@@H](N)C(N)=O    ZINC000078724393
C#CC[C@H](N)C(N)=O    ZINC000038350009
C#CC(=O)NCCN    ZINC000037902461
C#CC[Si](C)(C)C    ZINC000169743291
C#C[C@H](C)OC(C)C    ZINC000167184355
C#C[C@@](C)(O)CCC    ZINC000001235106
C#C[C@@H](O)CCCC    ZINC000002390332
C#CCO[C@H](C)CC    ZINC000218293173
C#C[C@@H](O)C(C)(C)C    ZINC000008557060
C#CCO[C@@H](C)CC    ZINC000218293204
C#CCCC[C@@H](C)O    ZINC000036436718
C#C[C@](C)(O)C(C)C    ZINC000002042603
C#C[C@@H](O)CC(C)C    ZINC000002390339
C#CC[C@H](O)C(C)C    ZINC000036437471
C#CC[C@@H](CC)OC    ZINC000218344306
C#C[C@H](O)CC(C)C    ZINC000005227368
C#CC[C@@H](C)OCC    ZINC000145016601
C#CCC[C@H](O)CC    ZINC000049852221
C#C[C@H](O)C(C)(C)C    ZINC000008557070
C#CC[C@@H](O)C(C)C    ZINC000051074419
C#C[C@@H](OC)C(C)C    ZINC000307401995
C#C[C@@H](C)OCCC    ZINC000199747719
C#C[C@@](C)(O)C(C)C    ZINC000001596794
C#C[C@H](CCC)OC    ZINC000039342223
C#C[C@H](CC)OCC    ZINC000196286343
C#CC[C@@](C)(O)CC    ZINC000063076744
C#C[C@H](OC)C(C)C    ZINC000307402013
C#C[C@H](O)CCCC    ZINC000004283778
C#CCC[C@@H](O)CC    ZINC000049852220
C#CC[C@H](C)OCC    ZINC000145016402
C#C[C@H](C)OCCC    ZINC000199747703
C#CC[C@H](CC)OC    ZINC000218344226
C#C[C@](C)(O)CCC    ZINC000001235107
C#CCCCCCO    ZINC000002564221
C#C[C@@H](CCC)OC    ZINC000039342225
C#CCOC(C)(C)C    ZINC000004291232
C#C[C@@H](C)OC(C)C    ZINC000167184464
C#CC[C@](C)(O)CC    ZINC000063076745
C#C[C@@H](CC)OCC    ZINC000196286350
C#CC(O)(CC)CC    ZINC000001687027
C#CCCC[C@H](C)O    ZINC000038233790
C#CCCCCNN    ZINC000104564509
C#CCN(C)CCN    ZINC000034516105
C#CCNCCCN    ZINC000051356253
C#CCC[N+](C)(C)C    ZINC000001595946
C#CC[C@H](N)C(=O)O    ZINC000002046243
C#CCNCC(=O)O    ZINC000001858411
C#CC(=O)NCCO    ZINC000035608832
C#CCCOC(N)=O    ZINC000038457927
C#C[C@@](C)(N)C(=O)O    ZINC000032501213
C#CCNC(=O)OC    ZINC000038192347
C#C[C@](C)(N)C(=O)O    ZINC000032501214
C#CC[C@@H](N)C(=O)O    ZINC000001584097
C#C[C@]1(F)CCNC1    ZINC000156409720
C#C[C@@]1(F)CCNC1    ZINC000156409819
C#CC[C@@H](O)CCN    ZINC000130381279
C#CCNCCOC    ZINC000020033344
C#CC[C@@H](N)COC    ZINC000051075118
C#CCOCCNC    ZINC000051841500
C#CC[C@H](O)CCN    ZINC000130381099
C#CC[C@H](N)COC    ZINC000051075119
C#CCN(C)CCO    ZINC000001639901
C#CCNC[C@H](C)O    ZINC000037488801
C#CC1(O)CSC1    ZINC000307060247
C#CCSC(=N)N    ZINC000004627434
C#CCOC(=O)OC    ZINC000114132529
C#CCOCC(=O)O    ZINC000034199943
C#CC[C@H](O)COC    ZINC000051074465
C#CCOCCCO    ZINC000038220124
C#CCOCCOC    ZINC000073632034
C#CC[C@@H](O)COC    ZINC000051074464
C#C[C@@](C)(O)COC    ZINC000083052675
C#CCC(OC)OC    ZINC000005997595
C#CCO[C@@H](C)CO    ZINC000087493223
C#C[C@@H](C)OCCO    ZINC000016970449
C#C[C@](C)(O)COC    ZINC000083052673
C#CCO[C@H](C)CO    ZINC000087493224
C#CCOC[C@@H](C)O    ZINC000039347595
C#CCOC[C@H](C)O    ZINC000039347594
C#C[C@H](C)OCCO    ZINC000001639929
C#CCSCCN    ZINC000001854449
C#CCCC(=O)Cl    ZINC000039402275
C#CCSCCO    ZINC000001708308
C#CC1CC(F)(F)C1    ZINC000585164282
C#CCCCCCl    ZINC000001705538
C#Cc1cccc(C)c1    ZINC000002244222
C#C[C@H](C)OCCF    ZINC001224675818
C#Cc1ccc(C)cc1    ZINC000002031142
C#CCc1ccccc1    ZINC000002504704
C#C[C@@H](C)OCCF    ZINC001224673181
C#CC12CC(C#C)(C1)C2    ZINC000137988816
C#Cc1ccccc1C    ZINC000002585383
C#Cc1ccc(C)nc1    ZINC000032297205
C#Cc1ccnc(C)c1    ZINC000072230806
C#Cc1cnccc1C    ZINC000072230804
C#Cc1cccnc1C    ZINC000034310315
C#Cc1cccc(C)n1    ZINC000039642421
C#Cc1cncc(C)c1    ZINC000072230807
C#CCc1ccncc1    ZINC000079713248
C#Cc1ccc(C)cn1    ZINC000039642419
C#Cc1cc(C)ccn1    ZINC000042384114
C#Cc1cccc(N)c1    ZINC000002560531
C#Cc1ncccc1C    ZINC000037593986
C#Cc1ccc(N)cc1    ZINC000002534484
C#CCc1cccnc1    ZINC000095642237
C#Cc1ccccc1N    ZINC000002534489
C#CCBr    ZINC000001648237
C#CCOC(=O)Cl    ZINC000002562433
C#CCS(C)(=O)=O    ZINC000041125489
C#CCOC(C#C)C#C    ZINC001205011972
C#Cc1ccc(O)cc1    ZINC000002555301
C#Cc1ccccc1O    ZINC000005112454
C#Cc1cccc(O)c1    ZINC000002149788
C#CCc1cncnc1    ZINC001249946066
C#Cc1cnc(C)cn1    ZINC000072265831
C#Cc1nccnc1C    ZINC000072265829
C#Cc1cccnc1N    ZINC000072230789
C#Cc1cc(N)ccn1    ZINC000039050090
C#CCc1ccnnc1    ZINC001249948003
C#Cc1ccc(C)nn1    ZINC000085388606
C#CCc1ccncn1    ZINC000198754934
C#Cc1cc(C)ncn1    ZINC000085388610
C#Cc1ccnc(N)c1    ZINC000095642447
C#Cc1cccc(N)n1    ZINC000039051134
C#Cc1cncc(C)n1    ZINC000072265832
C#Cc1nccc(C)n1    ZINC000085388615
C#Cc1ccc(N)cn1    ZINC000209820944
C#Cc1cnccc1N    ZINC000104600640
C#Cc1ccc(N)nc1    ZINC000072230783
C#Cc1cncc(N)c1    ZINC000039050088
C#Cc1ccc[nH]c1=O    ZINC000045786979
C#CC(C#C)OCC#N    ZINC001224382897
C#Cc1cc[nH]c(=O)c1    ZINC000095761556
C#Cc1ccc(O)cn1    ZINC000095630942
C#Cc1ccc(=O)[nH]c1    ZINC000038540744
C#Cc1cccc(=O)[nH]1    ZINC000045786965
C#Cc1ccnc(N)n1    ZINC000051971755
C#Cc1cnc(N)cn1    ZINC000095628564
C#Cc1cnc(N)nc1    ZINC000035246518
C#Cc1ccc(N)nn1    ZINC000217470493
C#Cc1nccnc1N    ZINC000040448283
C#CCS(=O)(=O)O    ZINC000005112407
C#Cc1ccc(C=O)o1    ZINC000073633023
C#Cc1ccc(F)cc1    ZINC000002534483
C#Cc1cccc(F)c1    ZINC000002506732
C#Cc1ccccc1F    ZINC000002569924
C#CC(C#C)OC1CC1    ZINC001205534073
C#CC1=CC(=O)CCC1    ZINC000034320103
C#CC(C#C)OCC=C    ZINC001205037201
C#CCc1ccoc1C    ZINC001249949293
C#Cc1ccn(CC)n1    ZINC000072339510
C#CCc1ccn(C)n1    ZINC001249949119
C#Cc1cnc(C)n1C    ZINC000147190238
C#CCc1cnn(C)c1    ZINC001249946233
C#CCCc1c[nH]cn1    ZINC000013795217
C#Cc1cnn(CC)c1    ZINC000062605365
C#CCc1cncn1C    ZINC000307397601
C#Cc1cn(C)nc1C    ZINC000039204093
C#CCc1c[nH]nc1C    ZINC001249946118
C#Cc1cnn(C)c1C    ZINC000039204259
C#CCn1cc(C)cn1    ZINC000042012037
C#Cc1ccnn1CC    ZINC000069024352
C#CCn1ccnc1C    ZINC000039073449
C#CC12CCC(CC1)C2    ZINC000080214168
C#C[C@H]1[C@@H]2CCCC[C@H]12    ZINC001772572623
C#CCCCCCC#C    ZINC000001667492
C#CC1[C@@H]2CCCC[C@@H]12    ZINC001772572622
C#CCC1=CCCCC1    ZINC000141195449
C#CC1[C@H]2CCCC[C@H]12    ZINC001772572624
C#Cc1ccc(F)nc1    ZINC000049581937
C#Cc1ccnc(F)c1    ZINC000113822733
C#Cc1ccncc1F    ZINC000095761572
C#Cc1cccnc1F    ZINC000072230826
C#Cc1cncc(F)c1    ZINC000062605360
C#Cc1ccc(F)cn1    ZINC000002384086
C#Cc1cc(F)ccn1    ZINC000209812938
C#Cc1ncccc1F    ZINC000095616334
C#Cc1cnccc1F    ZINC000209812899
C#Cc1cccc(F)n1    ZINC000082046720
C#Cc1c(C)noc1C    ZINC000086014420
C#CCc1cnoc1C    ZINC001249949816
C#CCNC(=O)C#CC    ZINC000232609919
C#CC(=O)N[C@@H](C)C#C    ZINC000167036152
C#CC(=O)N1CC=CC1    ZINC000606242131
C#CC(=O)N[C@H](C)C#C    ZINC000167036257
C#CCc1conc1C    ZINC000148219952
C#C[C@@H](N)c1ccco1    ZINC000083946831
C#C[C@H](N)c1ccco1    ZINC000083946830
C#CCn1cc(N)cn1    ZINC000040539357
C#CCc1c[nH]c(N)n1    ZINC000104644993
C#CCN(CC)CC#C    ZINC000019933759
C#CC(=O)OC(=O)C#C    ZINC000147676713
C#Cc1sccc1C    ZINC000086014421
C#CCc1ccsc1    ZINC000139861941
C#CC(=O)N(C)CC#N    ZINC000306432496
C#CCNC(=O)CC#N    ZINC000019430382
C#Cc1nnc(CC)o1    ZINC001255056927
C#CC#C[Si](C)(C)C    ZINC000195763827
C#CC1CCC(=O)CC1    ZINC000098209883
C#C[C@H]1CCCC(=O)C1    ZINC000196353437
C#CCOC(C=C)C=C    ZINC000035299885
C#C[C@@H]1CCCC(=O)C1    ZINC000196353431
C#CCO[C@H](C)CC#C    ZINC000201444240
C#C[C@H](C)OCC#CC    ZINC001224357631
C#CCC1=CCCOC1    ZINC001249948759
C#C[C@@H](C)OCC#CC    ZINC001224357630
C#CCO[C@@H](C#C)CC    ZINC001205006650
C#CCO[C@H](C#C)CC    ZINC001205006649
C#CC(C#C)OC(C)C    ZINC001204611326
C#CCO[C@@H](C)CC#C    ZINC000201444205
C#CCO[C@@H]1C=CCC1    ZINC000196714779
C#CCO[C@H]1C=CCC1    ZINC000196714769
C#CC(C#C)OCCC    ZINC001205099174
C#CCC1=CCOCC1    ZINC001249947594
C#CCOC1CC=CC1    ZINC001205006281
C#C[C@@H]1C[C@H]2CC[C@H]1O2    ZINC000575423590
C#C[C@H]1C[C@H]2CC[C@H]1O2    ZINC000575423602
C#C[C@H]1CCCC[C@@H]1C    ZINC000200235342
C#CC1CCC(C)CC1    ZINC000130327460
C#CCCCC/C=C\C    ZINC000071787032
C#C[C@@H]1CCCC[C@H]1C    ZINC000200235376
C#C/C=C(\C)C(C)(C)C    ZINC000068568856
C#C[C@@H]1CCCC[C@@H]1C    ZINC000200235408
C#CC1(C)CCCCC1    ZINC000060247591
C#C[C@H]1CCCC[C@H]1C    ZINC000200235308
C#CC/C=C/C(C)(C)C    ZINC001249947359
C#CC1CCCCCC1    ZINC000104151090
C#CCCCC/C=C/C    ZINC000071787033
C#CCC1CCCCC1    ZINC000002168566
C#Cc1nc(C)cs1    ZINC000098179565
C#Cc1csc(C)n1    ZINC000039134757
C#CCc1cscn1    ZINC000143062851
C#CCc1nccs1    ZINC000086828219
C#CCc1cncs1    ZINC001249948374
C#CC(=O)N1CC(=O)C1    ZINC001143908605
C#CCn1nnc(N)n1    ZINC000409093302
C#C[C@@H](CC)OCC#N    ZINC001224377932
C#CC(=O)N1CC[C@H]1C    ZINC000606241999
C#CC(=O)N1CC[C@@H]1C    ZINC000606241998
C#CC(=O)N1CCCC1    ZINC000001583522
C#CC(=O)N/C=C/CC    ZINC001143915899
C#CCN1CCCC1=O    ZINC000021993361
C#CCNC(=O)C(=C)C    ZINC000164618992
C#C[C@H](CC)OCC#N    ZINC001224377927
C#CC[C@@H](C)OCC#N    ZINC001224383479
C#CC[C@H](C)OCC#N    ZINC001224383481
C#CC(=O)NCC(=C)C    ZINC000160661882
C#CCNC(=O)C1CC1    ZINC000041634831
C#CC1CN(C(C)=O)C1    ZINC000307478909
C#C[C@H]1CC[C@@H](N)CC1    ZINC000953078840
C#C[C@@H]1CCCCNC1    ZINC000584883712
C#C[C@H]1CCCCNC1    ZINC000584883713
C#CCN(C)CC1CC1    ZINC000041654561
C#CC1CCC(N)CC1    ZINC000166787779
C#CC[C@@H]1CCCNC1    ZINC000034475912
C#CCCCN1CCC1    ZINC000306307878
C#C[C@H]1CC[C@H](N)CC1    ZINC000306573890
C#CCNC1CCCC1    ZINC000006854788
C#CCCN1CCCC1    ZINC000070159427
C#CC1CCN(C)CC1    ZINC000072231511
C#CC1(N)CCCCC1    ZINC000002140860
C#CC[C@H]1CCCNC1    ZINC000034475913
C#CCN1CCCCC1    ZINC000031771708
C#CCOC(=O)C=[N+]=[N-]    ZINC000005940572
C#CC(C#C)OCCO    ZINC001217931741
C#CCOC1CC(=O)C1    ZINC001205013027
C#C/C=C/CCC(=O)O    ZINC000015809789
C#CCOC(=O)C(=C)C    ZINC000002563333
C#C[C@H]1C[C@H]1C(=O)OC    ZINC000039244972
C#CCN1CCNC1=O    ZINC000034624883
C#CCNC(=O)C(=C)N    ZINC001219879360
C#CCCC[C@H]1C[C@@H]1O    ZINC000217562086
C#C[C@H](CC)OC1CC1    ZINC001205467667
C#CCCC[C@@H]1C[C@H]1O    ZINC000207584804
C#C[C@H](CC)OCC=C    ZINC001205032037
C#C[C@](C)(O)CCC=C    ZINC000002563329
C#C[C@H](C)OCC(=C)C    ZINC001206744631
C#C[C@H]1CCC[C@H]1OC    ZINC001222701056
C#CCO[C@H](C)C1CC1    ZINC000719020009
C#CC1CC(COC)C1    ZINC000584600387
C#C[C@@](C)(O)CCC=C    ZINC000001656303
C#C[C@@H]1CCCC[C@H]1O    ZINC000035939979
C#CC[C@H](C)OCC=C    ZINC001205031705
C#CCCC[C@H]1C[C@H]1O    ZINC000217560450
C#CC[C@](C)(O)C1CC1    ZINC000039147361
C#C[C@@H]1CCCC[C@@H]1O    ZINC000035939977
C#CCCC[C@@H]1C[C@@H]1O    ZINC000219024571
C#C[C@H]1CCCC[C@@H]1O    ZINC000035939978
C#C[C@H](C)OCCC=C    ZINC001224342180
C#C[C@@H](C)OCCC=C    ZINC001224339600
C#C[C@@H]1CCC[C@H]1OC    ZINC001222701055
C#C[C@H](C)OCC1CC1    ZINC001205534502
C#CCO[C@H](C)CC=C    ZINC000202439916
C#CC1(O)CCCCC1    ZINC000001586461
C#C[C@@H](C)OCC(=C)C    ZINC001206744626
C#C[C@@H](CC)OC1CC1    ZINC001205467669
C#CCC1(CO)CCC1    ZINC000088611536
C#C[C@](C)(O)C1CCC1    ZINC000001656248
C#CC[C@@H](C)OCC=C    ZINC001205031704
C#CC/C=C/C(C)(C)O    ZINC001249947126
C#CCO[C@H](C=C)CC    ZINC001205006741
C#CC[C@@H](C)OC1CC1    ZINC001205469177
C#CC[C@H](C)OC1CC1    ZINC001205469178
C#C[C@@H](CC)OCC=C    ZINC001205032038
C#C[C@H](C)OC/C=C/C    ZINC000212817223
C#C[C@H]1CCCC[C@H]1O    ZINC000035939980
C#C[C@H]1CCC[C@@H]1OC    ZINC001222701058
C#C[C@@H]1CCC[C@@H]1OC    ZINC001222701057
C#C[C@H](O)C1CCCC1    ZINC000083053123
C#C[C@@H](O)C1CCCC1    ZINC000083053125
C#CC[C@@](C)(O)C1CC1    ZINC000039147360
C#C[C@@](C)(O)C1CCC1    ZINC000016982960
C#CCO[C@@H](C=C)CC    ZINC001205006742
C#CCC1CCOCC1    ZINC000095774749
C#CCOC1CCCC1    ZINC000116406079
C#C[C@@H](C)OC/C=C/C    ZINC000212817355
C#CC1(C)CCOCC1    ZINC000095743469
C#CCO[C@@H](C)C1CC1    ZINC000719020013
C#C[C@@H](C)OCC1CC1    ZINC001205534500
C#C[C@H]1CC[C@H](O)CC1    ZINC000307512414
C#CCN1CCNCC1    ZINC000022921476
C#CCCCCCCC    ZINC000002026709
C#C[C@H]1C[C@@]1(N)C(=O)O    ZINC000219147010
C#C[C@@H]1C[C@]1(N)C(=O)O    ZINC000219146795
C#C[C@H]1C[C@]1(N)C(=O)O    ZINC000219146868
C#CCN1CCOC1=O    ZINC000034632696
C#C[C@@H]1C[C@@]1(N)C(=O)O    ZINC000219146947
C#CCNC(=O)C(C)=O    ZINC000104697789
C#CCCNC1COC1    ZINC000069769389
C#C[C@@H](N)[C@H]1CCOC1    ZINC000083947753
C#CCNC(=O)CCC    ZINC000042206214
C#C[C@H](C)NC(=O)CC    ZINC000104725906
C#C[C@@H](N)[C@@H]1CCCO1    ZINC000083947719
C#CCO[C@H]1CCNC1    ZINC000014632003
C#CC(=O)N(C)C(C)C    ZINC000219959192
C#C[C@@H](N)[C@H]1CCCO1    ZINC000083947721
C#CCO[C@@H]1CCNC1    ZINC000014632002
C#CCN1CCOCC1    ZINC000019205412
C#CCNC[C@@H](O)C=C    ZINC000031637005
C#CC(=O)N[C@H](C)CC    ZINC000135079767
C#CCNC[C@H](O)C=C    ZINC000031637001
C#C[C@H](N)[C@H]1CCOC1    ZINC000083947752
C#C[C@H](N)[C@@H]1CCOC1    ZINC000083947750
C#CC(C)(C)NC(C)=O    ZINC000001075941
C#CCC(C)(C)C(N)=O    ZINC000001721070
C#C[C@@H](N)[C@@H]1CCOC1    ZINC000083947751
C#CC(=O)N[C@@H](C)CC    ZINC000135079782
C#CC1(O)CCNCC1    ZINC000039048889
C#C[C@@H](C)NC(=O)CC    ZINC000104725908
C#CC(=O)N(CC)CC    ZINC000082266221
C#C[C@H](N)[C@H]1CCCO1    ZINC000083947720
C#CCOC1CN(C)C1    ZINC001205006023
C#C[C@H](N)[C@@H]1CCCO1    ZINC000083947718
C#CCCN[C@H](C)CC    ZINC000070199420
C#C[C@@H](C)N[C@H](C)CC    ZINC000079936949
C#C[C@@H](C)N[C@@H](C)CC    ZINC000079936953
C#C[C@@H](CCC)N(C)C    ZINC000031613430
C#CCNCCCCC    ZINC000007261209
C#CCN[C@H](C)CCC    ZINC000019875684
C#C[C@H](C)N[C@H](C)CC    ZINC000079936942
C#CCN(C)CC(C)C    ZINC000042011954
C#CCCN(CC)CC    ZINC000070159602
C#CCCNC(C)(C)C    ZINC000034143740
C#C[C@H](C)N[C@@H](C)CC    ZINC000079936948
C#CCNC(CC)CC    ZINC000019875487
C#CCCN[C@@H](C)CC    ZINC000070199421
C#CCCCN(C)CC    ZINC000161113503
C#CCN(C)[C@@H](C)CC    ZINC000013727762
C#CCN(C)[C@H](C)CC    ZINC000013727758
C#C[C@H](CCC)N(C)C    ZINC000031613426
C#CCN(C)CCCC    ZINC000013727765
C#CCN[C@@H](C)CCC    ZINC000019875685
C#Cc1ccc(F)s1    ZINC000252494718
C#CCS(=O)CC#C    ZINC000145256260
C#CC12CC(Cl)(C1)C2    ZINC000095922028
C#CC(=O)NCC(N)=O    ZINC000135334111
C#CCNC(=O)C(N)=O    ZINC000218184027
C#CC(C#C)OCCF    ZINC001224671942
C#Cc1ccc(C#C)cc1    ZINC000002149794
C#Cc1cccc(C#C)c1    ZINC000002579246
C#CC1CCSCC1    ZINC000095743474
C#CC1(O)CCOCC1    ZINC000034581060
C#CCCC(=O)CCO    ZINC000238637613
C#CCCC(=O)OCC    ZINC000005855084
C#CCOC[C@@H]1CCO1    ZINC001205006866
C#CCO[C@H]1C[C@@H](O)C1    ZINC001217915579
C#CCO[C@H](C)C(C)=O    ZINC000039068185
C#CCCCOC(C)=O    ZINC000002567252
C#CC(C)(C)OC(C)=O    ZINC000000393145
C#C[C@H](C)OC[C@@H]1CO1    ZINC000001564500
C#CCO[C@H]1C[C@H](O)C1    ZINC001217899270
C#CCO[C@@H](C)C(C)=O    ZINC000039068184
C#CCO[C@@H]1CCOC1    ZINC000141066456
C#C[C@@H](C)OC[C@@H]1CO1    ZINC000001564501
C#CC(=O)OCCCC    ZINC000002168575
C#C[C@H](C)OC1COC1    ZINC001222681644
C#C[C@@H](C)OC[C@H]1CO1    ZINC000001564499
C#CCOC1CC(O)C1    ZINC001217848939
C#CCCCC(=O)OC    ZINC000002567249
C#CCOC[C@H]1CCO1    ZINC001205006865
C#CC(=O)OC(C)(C)C    ZINC000000391907
C#CC(C)(C)C(=O)OC    ZINC000035644124
C#CCC(C)(C)C(=O)O    ZINC000039403402
C#CC[C@H](C)C(=O)OC    ZINC000075421380
C#C[C@H]1COC(C)(C)O1    ZINC000034307046
C#C[C@@H](C)OC1COC1    ZINC001222681648
C#CCCCCC(=O)O    ZINC000002561349
C#CC[C@@H](C)C(=O)OC    ZINC000075421381
C#C[C@H](C)OC[C@H]1CO1    ZINC000001564498
C#CCNC(=O)NCC    ZINC000034276266
C#C[C@](C)(F)C1CCC1    ZINC000256049793
C#CC(C)(C)NC(N)=O    ZINC000000159189
C#CCNC(=O)[C@@H](C)N    ZINC000019488538
C#CCNC(=O)CCN    ZINC000019439993
C#CC(=O)NCCNC    ZINC000054244238
C#CCCCC(=O)NN    ZINC000137734870
C#CCNC(=O)N(C)C    ZINC000082375554
C#C[C@@](C)(F)C1CCC1    ZINC000256049792
C#C[C@@H](O)CCCCC    ZINC000002030988
C#C[C@H](C)OCC(C)C    ZINC001204924286
C#CC[C@H](C)OCCC    ZINC001205098802
C#C[C@@H](O)[C@@H](C)CCC    ZINC000012419276
C#CCO[C@@H](C)C(C)C    ZINC000686892298
C#CCOC(CC)CC    ZINC000721509495
C#CC[C@H](O)C(C)(C)C    ZINC000036447763
C#C[C@@H](CC)OC(C)C    ZINC001204605496
C#C[C@@H](C)O[C@@H](C)CC    ZINC001204621183
C#C[C@](C)(O)C(C)(C)C    ZINC000001679513
C#CCO[C@H](C)C(C)C    ZINC000686892113
C#C[C@H](CC)OC(C)C    ZINC001204605493
C#CCO[C@H](C)CCC    ZINC000686891300
C#C[C@H](O)CCCCC    ZINC000002030991
C#C[C@H](C)O[C@H](C)CC    ZINC001204621181
C#C[C@@H](CCCC)OC    ZINC000196887432
C#C[C@@H](CC)OCCC    ZINC001205090410
C#C[C@@H](C)OCCCC    ZINC000145631473
C#C[C@@H](OCC)C(C)C    ZINC001204951328
C#C[C@@](C)(O)CCCC    ZINC000002168949
C#C[C@H](CC)OCCC    ZINC001205090395
C#C[C@](C)(O)CC(C)C    ZINC000001075968
C#C[C@H](OCC)C(C)C    ZINC001204951329
C#C[C@@H](CCC)OCC    ZINC001204951523
C#CC[C@H](CC)OCC    ZINC001204951667
C#C[C@@](C)(O)CC(C)C    ZINC000001075967
C#C[C@](C)(O)CCCC    ZINC000002168950
C#C[C@@H](O)[C@H](C)CCC    ZINC000002579214
C#C[C@@H](C)OCC(C)C    ZINC001204924283
C#C[C@H](CCC)OCC    ZINC001204951521
C#CCCCCCCO    ZINC000001845618
C#C[C@@H](C)O[C@H](C)CC    ZINC001204621180
C#C[C@H](CC(C)C)OC    ZINC001222701589
C#CC[C@H](C)OC(C)C    ZINC001204610693
C#CC[C@@H](CC)OCC    ZINC001204951666
C#C[C@H](C)OCCCC    ZINC000145631269
C#CCO[C@@H](C)CCC    ZINC000686891301
C#C[C@@H](CC(C)C)OC    ZINC001222701591
C#C[C@@](C)(O)C(C)(C)C    ZINC000002044940
C#CC[C@@H](C)OCCC    ZINC001205098801
C#CC[C@@H](O)C(C)(C)C    ZINC000036447762
C#CCCC(C)(C)CO    ZINC000148637858
C#C[C@H](O)[C@@H](C)CCC    ZINC000012419282
C#C[C@H](O)[C@H](C)CCC    ZINC000012419279
C#CC[C@@H](C)OC(C)C    ZINC001204610692
C#C[C@H](CCCC)OC    ZINC000196887424
C#C[C@H](C)O[C@@H](C)CC    ZINC001204621185
C#CCN(C)C[C@@H](C)N    ZINC000130312487
C#CCN(C)C[C@H](C)N    ZINC000130312267
C#CC(=O)NCC(=O)O    ZINC000019483606
C#CCNC(=O)C(=O)O    ZINC000035320553
C#CCNC(=O)C(=C)F    ZINC001180120619
C#Cc1cccc(C#N)c1    ZINC000015022012
C#Cc1cncc(C#C)c1    ZINC000039048913
C#Cc1ccc(C#N)cc1    ZINC000002541504
C#CC(=O)N[C@@H]1C[C@H]1F    ZINC001143916296
C#Cc1ccccc1C#N    ZINC000015022009
C#Cc1cccc(C#C)n1    ZINC000039048910
C#CCNC1CSC1    ZINC000306344706
C#C[C@H](N)CCC(=O)O    ZINC000003872662
C#CCCCNC(=O)O    ZINC000216804500
C#CC[C@@](C)(N)C(=O)O    ZINC000039072707
C#C[C@H](C)OCC(N)=O    ZINC001205849258
C#CC[C@H](N)CC(=O)O    ZINC000002385928
C#CC[C@@H](N)CC(=O)O    ZINC000002385797
C#CCCNC(=O)OC    ZINC000069791998
C#CCNC(=O)COC    ZINC000035287566
C#CC(C)(C)OC(N)=O    ZINC000001462236
C#CCN(C)C(=O)OC    ZINC000034452207
C#CC[C@H](N)C(=O)OC    ZINC000034528715
C#C[C@@H](C)OCC(N)=O    ZINC001205849257
C#C[C@@H](C)NC(=O)OC    ZINC000104624142
C#CCN(C)CC(=O)O    ZINC000035305603
C#CC(=O)NCCOC    ZINC000082266222
C#CC[C@@H](N)C(=O)OC    ZINC000013356440
C#CCNC(=O)CCO    ZINC000217994162
C#CC(C)(C)NC(=O)O    ZINC000118683117
C#C[C@@H](N)CCC(=O)O    ZINC000002565939
C#CCC[C@@H](N)C(=O)O    ZINC000013352541
C#CC[C@](C)(N)C(=O)O    ZINC000036914693
C#CC(=O)N(C)CCO    ZINC000037898446
C#CCC[C@H](N)C(=O)O    ZINC000013352537
C#C[C@H](C)NC(=O)OC    ZINC000104624140
C#CC[C@@H](N)C(=O)NN    ZINC000128813852
C#CC[C@H](N)C(=O)NN    ZINC000128813653
C#CCCNCCOC    ZINC000049832394
C#CCN(C)CCOC    ZINC000097125358
C#CCOCCN(C)C    ZINC000116871759
C#CCN(CC)CCO    ZINC000001695249
C#C[C@@H](N)C(C)(C)OC    ZINC000086073186
C#C[C@@H](C)NC[C@H](C)O    ZINC000135166389
C#CCN[C@@H](C)COC    ZINC000049799931
C#CCN(C)CCCO    ZINC000034549790
C#C[C@H](N)C(C)(C)OC    ZINC000086073188
C#CCN(C)C[C@H](C)O    ZINC000036455561
C#C[C@H](C)NC[C@H](C)O    ZINC000135166344
C#CCNCC(C)(C)O    ZINC000037692164
C#CCN[C@H](C)COC    ZINC000049799932
C#CCC[C@H](O)CCN    ZINC000130359532
C#CCNC[C@H](O)CC    ZINC000037688309
C#CCCNC[C@H](C)O    ZINC000070159512
C#C[C@H](C)OCCCN    ZINC001217824231
C#CCC[C@@H](O)CCN    ZINC000130359757
C#C[C@@H](C)OCCCN    ZINC001217824216
C#Cc1ccc(C#C)nn1    ZINC000039048957
C#Cc1ccnc(C#N)c1    ZINC000238005708
C#CCNC(=S)NC    ZINC000146899828
C#Cc1ccc(C#N)nc1    ZINC000072265857
C#Cc1ccc(C#N)cn1    ZINC000095616336
C#Cc1cncc(C#N)c1    ZINC000039048958
C#CCOC(=O)[C@H](C)O    ZINC000142529309
C#CCOCC(=O)OC    ZINC000034958354
C#C[C@@H](C)OCC(=O)O    ZINC000104715725
C#CCOC(=O)OCC    ZINC000114130597
C#CCO[C@H](C)C(=O)O    ZINC000034958357
C#C[C@H](O)C(=O)OCC    ZINC000012955464
C#C[C@@H](O)C(=O)OCC    ZINC000002556928
C#CCOCCC(=O)O    ZINC000001639909
C#C[C@H](C)OCC(=O)O    ZINC000104715722
C#CCO[C@@H](C)C(=O)O    ZINC000034958356
C#CC12C3C4C5C3C1C5C42    ZINC000095922027
C#CC(=O)NCCON    ZINC001143914612
C#Cc1ccc2c(c1)CC2    ZINC000071253520
C#CCO[Si](C)(C)C    ZINC000169743168
C#CC(OCC)OCC    ZINC000000388478
C#CCO[C@@H](C)COC    ZINC000115607147
C#C[C@H](CC)OCCO    ZINC001217862934
C#C[C@H](C)OC[C@H](C)O    ZINC000139835913
C#C[C@H](C)OCCOC    ZINC000199206615
C#CCO[C@@H](C)OCC    ZINC000002169934
C#CC(C)(C)OCCO    ZINC000001670140
C#C[C@@](C)(O)[C@@H](O)CC    ZINC000000404570
C#CC[C@H](C)OCCO    ZINC000238383765
C#C[C@@H](C)OC[C@H](C)O    ZINC000139836202
C#C[C@](C)(O)[C@H](O)CC    ZINC000005337450
C#C[C@H](C)OCCCO    ZINC001217825219
C#CC(C)(C)OCOC    ZINC000026522712
C#C[C@@H](C)OCCOC    ZINC000199206630
C#CCO[C@H](C)OCC    ZINC000002169932
C#C[C@@H](CC)OCCO    ZINC001217862936
C#C[C@@H](C)OC[C@@H](C)O    ZINC000139836358
C#C[C@@H](C)OCCCO    ZINC001217825218
C#CC[C@@H](C)OCCO    ZINC000238445883
C#C[C@H](C)OC[C@@H](C)O    ZINC000139836051
C#C[C@](C)(O)[C@@H](O)CC    ZINC000000404572
C#C[C@@](C)(O)[C@H](O)CC    ZINC000005337440
C#CCOC[C@@H](C)OC    ZINC000034588647
C#CC[N+](C)(C)CCO    ZINC000072233202
C#CCO[C@@H](C)CON    ZINC001205012723
C#CCNC[C@H](O)CO    ZINC000037853604
C#CCO[C@H](C)CON    ZINC001205012724
C#CCSCC(=O)O    ZINC000019474877
C#CC(C)(C)C(=O)Cl    ZINC000096034623
C#CCCCC(=O)Cl    ZINC000002574131
C#CC(=O)c1ccccc1    ZINC000001725590
C#Cc1cccc(C=O)c1    ZINC000006667080
C#Cc1ccccc1C=O    ZINC000002526550
C#Cc1ccc(C=O)cc1    ZINC000002548316
C#CCO[C@H](C)CS    ZINC001205018695
C#CCCCCCCl    ZINC000001705537
C#Cc1cc(C#C)n(C)n1    ZINC000006861536
C#CCO[C@@H](C)CS    ZINC001205018693
C#CCOC[C@H](O)CO    ZINC000002034946
C#CCOC[C@@H](O)CO    ZINC000001752827
C#CCc1ccc(C)cc1    ZINC000148120530
C#CCCc1ccccc1    ZINC000002579237
C#CCc1cccc(C)c1    ZINC000149285812
C#Cc1cc(C)ccc1C    ZINC000002548220
C#C[C@H](C)c1ccccc1    ZINC000095938065
C#C[C@@H](CC)OCCF    ZINC001224674928
C#Cc1ccc(CC)cc1    ZINC000002555809
C#C[C@@H](C)c1ccccc1    ZINC000095938066
C#Cc1c(C)cccc1C    ZINC000066319029
C#C[C@H](C)OCCCF    ZINC001225156266
C#Cc1ccccc1CC    ZINC000058626239
C#CCc1ccccc1C    ZINC000088263238
C#C[C@H](CC)OCCF    ZINC001224674926
C#Cc1ccc(C)c(C)c1    ZINC000062605346
C#Cc1cccc(CC)c1    ZINC000062605368
C#CC[C@@H](C)OCCF    ZINC001224674119
C#Cc1cccc(C)c1C    ZINC000058626246
C#C[C@@H](C)OCCCF    ZINC001225156265
C#CC[C@H](C)OCCF    ZINC001224674123
C#Cc1cc(C)cc(C)c1    ZINC000058626241
C#Cc1ccc(C)cc1C    ZINC000058626240
C#CCNC(=O)CCl    ZINC000002565077
C#Cc1ncccc1C=O    ZINC000095616337
C#Cc1ccc(C=O)nc1    ZINC000066054843
C#Cc1cccc(C=O)n1    ZINC000039048979
C#CCn1cc(C#N)cn1    ZINC000096528726
C#CCNC=C(C#N)C#N    ZINC000005177681
C#CCc1cncc(C)c1    ZINC001249946340
C#CCc1ccc(C)nc1    ZINC000307645960
C#Cc1ccc(CN)cc1    ZINC000035323262
C#Cc1ccc(NC)cc1    ZINC000036533585
C#Cc1cc(N)ccc1C    ZINC000036533538
C#CCc1cccnc1C    ZINC001249947193
C#Cc1ncc(C)cc1C    ZINC000209759131
C#Cc1cc(C)ccc1N    ZINC000032299734
C#CCN(CC#C)CC#C    ZINC000025695757
C#C[C@H](N)c1ccccc1    ZINC000032501210
C#CCc1ccc(C)cn1    ZINC001249949893
C#Cc1ccccc1CN    ZINC000039048991
C#Cc1ccc(N)c(C)c1    ZINC000036533536
C#C[C@@H](N)c1ccccc1    ZINC000032501211
C#Cc1cccc(CN)c1    ZINC000039048970
C#CCc1ccncc1C    ZINC001249946021
C#CCc1ccccc1N    ZINC000167719502
C#CCc1cnccc1C    ZINC001249946399
C#Cc1cccc(NC)c1    ZINC000020034385
C#Cc1cc(C)nc(C)c1    ZINC000039048986
C#CCNc1ccccc1    ZINC000001737352
C#CCc1ccnc(C)c1    ZINC000306681862
C#CCCBr    ZINC000056961682
C#C[C@H](C)Br    ZINC000056960626
C#C[C@@H](C)Br    ZINC000056960628
C#CCCOC(=O)Cl    ZINC000002387284
C#CCO[C@H](C)CCl    ZINC001205006027
C#CCO[C@@H](C)CCl    ZINC001205006026
C#C[C@H](C)OCCCl    ZINC000149467769
C#C[C@@H](C)OCCCl    ZINC000149467998
C#Cc1ccccc1CO    ZINC000012955499
C#Cc1cccc(OC)c1    ZINC000002531040
C#C[C@H](O)c1ccccc1    ZINC000002038031
C#Cc1ccc(CO)cc1    ZINC000002548215
C#Cc1ccccc1OC    ZINC000002513049
C#CCc1ccccc1O    ZINC000116613750
C#CCc1ccc(O)cc1    ZINC000113651297
C#CCOc1ccccc1    ZINC000002169051
C#Cc1ccc(OC)cc1    ZINC000000984394
C#C[C@@H](O)c1ccccc1    ZINC000001673125
C#CCc1cccc(O)c1    ZINC000113650590
C#Cc1cccc(CO)c1    ZINC000034561251
C#CC(C#C)OCC#CC    ZINC001224360922
C#Cc1cc(C)nc(C)n1    ZINC000039049055
C#C[C@@H](N)c1ccccn1    ZINC000083945103
C#CCc1cncc(N)c1    ZINC001249949096
C#C[C@@H](N)c1ccncc1    ZINC000083945111
C#CCc1cccnc1N    ZINC000069841358
C#CCc1ccc(N)nc1    ZINC000167910157
C#C[C@H](N)c1ccncc1    ZINC000083945110
C#CCNc1cccnc1    ZINC000068989639
C#Cc1ncc(C)cc1N    ZINC000095629617
C#CCNc1ccccn1    ZINC000032302817
C#C[C@@H](N)c1cccnc1    ZINC000083945108
C#Cc1ccc(NC)nc1    ZINC000072231307
C#C[C@H](N)c1cccnc1    ZINC000083945105
C#CCNc1ccncc1    ZINC000038803909
C#CCc1ccnc(N)c1    ZINC001249948309
C#Cc1ncc(C)nc1C    ZINC000072265828
C#C[C@H](N)c1ccccn1    ZINC000083945102
C#CCc1cnc(C)nc1    ZINC001249948320
C#Cc1nc(C)cc(C)n1    ZINC000039049057
C#CCCS(N)(=O)=O    ZINC000068983447
C#CCNS(C)(=O)=O    ZINC000034211333
C#CCNC(=O)C(F)F    ZINC000217866280
C#CC(=O)NCC(F)F    ZINC000307017691
C#CCc1cccc(O)n1    ZINC001249949143
C#CCc1ccc[nH]c1=O    ZINC000095922062
C#C[C@H](O)c1ccncc1    ZINC000083052830
C#Cc1ncccc1OC    ZINC000077025025
C#Cc1ncccc1CO    ZINC000116294487
C#Cc1ccc(OC)nc1    ZINC000039049076
C#Cc1cc(N)ccc1O    ZINC000077271177
C#C[C@@H](O)c1ccncc1    ZINC000083052832
C#CCOc1cccnc1    ZINC000034545586
C#Cc1cncc(OC)c1    ZINC000039049074
C#CCn1ccccc1=O    ZINC000038220167
C#Cc1cccc(CO)n1    ZINC000072231166
C#CCc1ccnc(O)c1    ZINC001249949894
C#C[C@@H](O)c1cccnc1    ZINC000039050646
C#C[C@H](O)c1ccccn1    ZINC000039050642
C#C[C@H](O)c1cccnc1    ZINC000039050644
C#CCc1cncc(O)c1    ZINC001249947988
C#Cc1ccc(CO)nc1    ZINC000035570294
C#Cc1ccc(O)c(N)c1    ZINC000039049133
C#CCn1cccc1C=O    ZINC000020154855
C#Cc1ccc(OC)cn1    ZINC000071863950
C#Cc1cccc(OC)n1    ZINC000039049085
C#CC(C#C)OCCC#N    ZINC001205620476
C#C[C@@H](O)c1ccccn1    ZINC000039050643
C#CCc1ccc(O)nc1    ZINC001249948407
C#Cc1cccnc1OC    ZINC000072265970
C#Cc1ccc(NC)nn1    ZINC000217470597
C#CCNc1cnccn1    ZINC000050522527
C#CCc1cnc(N)nc1    ZINC001249949271
C#CCNc1cncnc1    ZINC000232087779
C#CCNc1ccncn1    ZINC000050522641
C#CC(C)(C)n1cccc1    ZINC000002577662
C#CCn1c(C)ccc1C    ZINC000036333683
C#CCOS(C)(=O)=O    ZINC000001737475
C#CCNS(N)(=O)=O    ZINC000118858040
C#Cc1cccc(O)c1O    ZINC000096334675
C#Cc1ccc(O)c(O)c1    ZINC000039049092
C#CCc1ccc(F)cc1    ZINC000088189341
C#Cc1nccnc1OC    ZINC000072265967
C#Cc1ccc(OC)nn1    ZINC000217470381
C#Cc1cc(F)ccc1C    ZINC000062605334
C#CCc1cccc(F)c1    ZINC000104683042
C#Cc1ccc(C)cc1F    ZINC000062605381
C#Cc1cc(C)cc(F)c1    ZINC000066319036
C#Cc1ccc(C)c(F)c1    ZINC000058626238
C#CC(=O)N1CC(C#N)C1    ZINC001161416674
C#Cc1cc(C)ccc1F    ZINC000062605331
C#Cc1nnc(C2CC2)o1    ZINC001254042847
C#Cc1ccc(F)cc1C    ZINC000062605336
C#Cc1ccc(F)c(C)c1    ZINC000057988924
C#Cc1nccc(OC)n1    ZINC000034075415
C#CC(=O)Nc1ccc[nH]1    ZINC001143901279
C#CCOc1ncccn1    ZINC000095757830
C#CCn1ccnc1C=O    ZINC000051003509
C#CCc1ccccc1F    ZINC000088263241
C#Cc1cnc(OC)nc1    ZINC000095761576
C#Cc1cnc(OC)cn1    ZINC000072265968
C#CCNc1cnnnc1    ZINC001163367073
C#CCc1cc(C)oc1C    ZINC001249949835
C#CC(C#C)OCC1CC1    ZINC001205546698
C#CC(C#C)OCCC=C    ZINC001224339209
C#CC(C#C)OCC(=C)C    ZINC001206750000
C#CC(C#C)OC/C=C/C    ZINC001205050014
C#CCc1ccnn1CC    ZINC001249947391
C#Cc1cn(CC)nc1C    ZINC000072339680
C#Cc1ccn(C(C)C)n1    ZINC000072339512
C#Cc1cnn(CCC)c1    ZINC000062605363
C#CCn1nc(C)cc1C    ZINC000001505283
C#CCc1c(C)n[nH]c1C    ZINC001249946223
C#CCn1ccnc1CC    ZINC000042420126
C#Cc1ccnn1C(C)C    ZINC000238856636
C#Cc1cnn(C(C)C)c1    ZINC000072339679
C#Cc1cnn(CC)c1C    ZINC000072339678
C#CCc1cn(C)nc1C    ZINC001249946280
C#CCc1cnn(CC)c1    ZINC001249946244
C#CCc1cnn(C)c1C    ZINC001249946090
C#CCc1cc(C)nn1C    ZINC001249946210
C#Cc1c(C)nn(C)c1C    ZINC000020030666
C#Cc1ccn(CCC)n1    ZINC000072339514
C#CCCC#CCCCC    ZINC000002579225
C#CCC#CCCCCC    ZINC000002579228
C#CC12CCC(CC1)CC2    ZINC000095922029
C#CCCCCCCC#C    ZINC000001995198
C#CCN1C(=O)C=CC1=O    ZINC000036333668
C#CC(=O)Nc1cc[nH]n1    ZINC000042413975
C#CC(=O)Nc1cnc[nH]1    ZINC001143901145
C#Cc1cc(F)ccc1N    ZINC000034604176
C#CCc1ccncc1F    ZINC001249948416
C#Cc1ccc(N)c(F)c1    ZINC000036533535
C#Cc1cnc(F)cc1C    ZINC000209753770
C#CCc1ccc(F)cn1    ZINC000095762408
C#Cc1ccc(N)cc1F    ZINC000036533534
C#CCc1ncccc1F    ZINC001249947577
C#Cc1ncc(C)cc1F    ZINC000072265841
C#Cc1cnc(F)c(C)c1    ZINC000209750133
C#Cc1ccc(F)c(N)c1    ZINC000039325989
C#Cc1ccc(F)nc1C    ZINC000209764490
C#CCc1cncc(F)c1    ZINC001249946311
C#Cc1ncc(F)cc1C    ZINC000072265840
C#Cc1cc(N)ccc1F    ZINC000021984820
C#Cc1cc(C)cnc1F    ZINC000209761382
C#CCc1c(C)noc1C    ZINC001249948422
C#CCOCC1(C#N)CC1    ZINC000085390232
C#CCOC1CC(C#N)C1    ZINC001205012587
C#CC(=O)N1C[C@@H]2C[C@H]2C1    ZINC000692851839
C#CCNCc1ccco1    ZINC000002314239
C#CC(=O)N(C)CC#CC    ZINC001306853309
C#CC(=O)N1C[C@H]2C[C@@H]2C1    ZINC000692851889
C#C[C@H](C)NC(=O)C#CC    ZINC000232623577
C#C[C@@H](C)NC(=O)C#CC    ZINC000232631129
C#CCCCNC(=O)C#C    ZINC000229328051
C#CC(=O)N1C[C@@H]2C[C@@H]2C1    ZINC000020659790
C#CCNc1cn(C)cn1    ZINC000953058699
C#CCn1cc(CN)cn1    ZINC000073711507
C#CCNc1cncn1C    ZINC001163362317
C#CCn1nc(C)nc1C    ZINC000042012046
C#CCNc1ccn(C)n1    ZINC000068990785
C#Cc1c(N)c(C)nn1C    ZINC000039049254
C#CC12CCN(CC1)CC2    ZINC000005112329
C#CCN[C@@H]1C[C@H]2C[C@H]2C1    ZINC000307578618
C#CCCCN(C)CC#C    ZINC000307138826
C#CCCCN1CC=CC1    ZINC000307633688
C#CCC1=CCCN(C)C1    ZINC000039078134
C#CCN(CC#C)CCC    ZINC000005832649
C#CCN[C@H]1C[C@H]2C[C@H]2C1    ZINC001167895112
C#CCC1=CCN(C)CC1    ZINC001249947350
C#Cc1ccc(C=O)s1    ZINC000039049206
C#Cc1csc(C=O)c1    ZINC000073633035
C#Cc1cccc(Cl)c1    ZINC000002513044
C#Cc1ccc(Cl)cc1    ZINC000001845607
C#Cc1ccccc1Cl    ZINC000002562355
C#Cc1ccc(C(=O)O)o1    ZINC000085385863
C#Cc1cc(C)c(C)s1    ZINC000086014441
C#CC(=O)Nc1cnoc1    ZINC000306498706
C#Cc1c[nH]c(=O)[nH]c1=O    ZINC000000005467
C#CCc1ccsc1C    ZINC001249946310
C#CCc1cscc1C    ZINC001249947367
C#Cc1cc(F)cnc1N    ZINC000095932440
C#CC12CC(C(=O)O)(C1)C2    ZINC000606301648
C#CC(C#C)OC1COC1    ZINC001222687222
C#CCC(CC#C)C(=O)O    ZINC000034121789
C#CCO[C@H]1C=CC(=O)C1    ZINC000038250913
C#CCO[C@@H]1C=CC(=O)C1    ZINC000038250914
C#CCOc1cnn(C)c1    ZINC000161355721
C#Cc1nnc(CCC)o1    ZINC001253932917
C#CCNC(=O)CCC#N    ZINC001143201082
C#C[C@@H](C)Oc1ncc[nH]1    ZINC001228296133
C#CC(=O)N(C)[C@H](C)C#N    ZINC000606242430
C#C[C@@H](C)Oc1cn[nH]c1    ZINC001228323988
C#C[C@H](C)Oc1cc[nH]n1    ZINC001226425250
C#C[C@@H](C)Oc1cc[nH]n1    ZINC001226425256
C#C[C@H](C)Oc1ncc[nH]1    ZINC001228296115
C#CCNC(=O)[C@@H](C)C#N    ZINC000044812633
C#C[C@H](C)Oc1cn[nH]c1    ZINC001228323987
C#CCNC(=O)[C@H](C)C#N    ZINC000044812636
C#CC(=O)N(C)[C@@H](C)C#N    ZINC000606242429
C#CCC#C[Si](C)(C)C    ZINC000169744015
C#CCO[C@@H]1C=CCCC1    ZINC000135688123
C#CC(C#C)O[C@H](C)CC    ZINC001204629080
C#CC(C#C)O[C@@H](C)CC    ZINC001204629081
C#CCOC1C[C@H]2C[C@@H]2C1    ZINC001205012761
C#CCO[C@H]1C=CCCC1    ZINC000135688095
C#CCO[C@@H](C#C)CCC    ZINC001205012189
C#CCO[C@@H](C#CC)CC    ZINC001205012410
C#CCO[C@H](C#C)CCC    ZINC001205012188
C#CCO[C@H](C)C#CCC    ZINC001205012837
C#CCO[C@H](CC)CC#C    ZINC001205012629
C#CC(C#C)OCCCC    ZINC001205149494
C#CCOC1C[C@@H]2C[C@H]2C1    ZINC001205012762
C#CC1C[C@H]2CC[C@@H](C1)O2    ZINC000237998955
C#CC(C#C)OCC(C)C    ZINC001204931096
C#CCO[C@@H](CC)CC#C    ZINC001205012631
C#CCO[C@@H](C#C)C(C)C    ZINC001205012352
C#C[C@H](CC)OCC#CC    ZINC001224357906
C#CCO[C@@H](C)C#CCC    ZINC001205012838
C#CC[C@H](C)OCC#CC    ZINC001224357968
C#CCO[C@@H](C=C)CC=C    ZINC000035301961
C#CCC[C@H]1CCC(=O)C1    ZINC000045072100
C#CCO[C@H](C=C)CC=C    ZINC000035301957
C#CCO[C@H](C#C)C(C)C    ZINC001205012351
C#CCC[C@@H]1CCC(=O)C1    ZINC000045072098
C#CCO[C@H](C#CC)CC    ZINC001205012411
C#CCO[C@@H]1C[C@H]2C[C@H]2C1    ZINC001205012759
C#CC[C@@H](C)OCC#CC    ZINC001224357966
C#C[C@@H](CC)OCC#CC    ZINC001224357907
C#CC(O)(C1CC1)C1CC1    ZINC000003122465
C#CCN[C@@H](CC)CC#N    ZINC000036678204
C#CCN/C(C)=C/C=C/N    ZINC001163367095
C#CCCCN(C)CC#N    ZINC000161116690
C#CCN(CC#C)CCN    ZINC000688111764
C#CCN[C@H](CC)CC#N    ZINC000036678205
C#CCCC1CCCCC1    ZINC000032098749
C#Cc1ccnc(Cl)c1    ZINC000037593997
C#Cc1ncccc1Cl    ZINC000039049395
C#Cc1cccc(Cl)n1    ZINC000037594092
C#Cc1ccncc1Cl    ZINC000072265846
C#Cc1cccnc1Cl    ZINC000059438220
C#Cc1cncc(Cl)c1    ZINC000022013250
C#Cc1ccc(Cl)nc1    ZINC000036533654
C#Cc1cnccc1Cl    ZINC000095761562
C#Cc1ccc(Cl)cn1    ZINC000072265845
C#CC(=O)Nc1nnco1    ZINC001143900430
C#CCN1C(=O)N=NC1=O    ZINC000521396139
C#Cc1cc(F)c[nH]c1=O    ZINC000209847390
C#C[C@H](N)c1cccs1    ZINC000083944996
C#C[C@@H](N)c1cccs1    ZINC000083944998
C#CCc1cnc(C)s1    ZINC000082006354
C#Cc1c[nH]c(=O)c(F)c1    ZINC000209843731
C#CCOC[B-](F)(F)F    ZINC000169806732
C#CCN(CC#C)C(=O)O    ZINC000165204426
C#CCNCC(F)(F)F    ZINC000020033242
C#CC(=O)NC1CC(=O)C1    ZINC000717047009
C#CCN1C(=O)CCC1=O    ZINC000006854786
C#CC(C#C)OCC(N)=O    ZINC001205863809
C#C[C@@H](C)Oc1nc[nH]n1    ZINC001227102047
C#C[C@H](C)Oc1nc[nH]n1    ZINC001227102049
C#C[C@](C)(N)C(=O)NC#N    ZINC001220226747
C#CCCn1nnc(N)n1    ZINC000409015707
C#CC(=O)NCCCC=C    ZINC000307119211
C#C[C@H](C)NC(=O)C1CC1    ZINC000165248511
C#C[C@@H](CCC)OCC#N    ZINC001224383594
C#CC[C@@H](CC)OCC#N    ZINC001224380395
C#CC[C@H](C)OCCC#N    ZINC001205610688
C#C[C@@H](C)OCCCC#N    ZINC001205632765
C#CCNC(=O)[C@H]1C[C@H]1C    ZINC000041634872
C#CCNC(=O)[C@@H]1C[C@@H]1C    ZINC000041634878
C#C[C@H](CCC)OCC#N    ZINC001224383593
C#CCN1CCC(=O)CC1    ZINC000019506682
C#C[C@@H](C)NC(=O)C1CC1    ZINC000165248614
C#CCNC(=O)[C@@H]1C[C@H]1C    ZINC000041634876
C#CC(=O)NC1CCCC1    ZINC000082266223
C#CCCNC(=O)C1CC1    ZINC000070640771
C#C[C@H](C)NC(=O)C(=C)C    ZINC001142515619
C#CC(=O)N[C@@H](C)C1CC1    ZINC000307304172
C#C[C@H](CC)OCCC#N    ZINC001205610869
C#CC[C@H](CC)OCC#N    ZINC001224380398
C#C[C@@H](C)NC(=O)C(=C)C    ZINC001142515618
C#CCNC(=O)[C@H]1C[C@@H]1C    ZINC000041634874
C#C[C@H](OCC#N)C(C)C    ZINC001224380799
C#CCCCN1CC(=O)C1    ZINC001209265945
C#C[C@@H](OCC#N)C(C)C    ZINC001224380796
C#CCNC(=O)/C(C)=C/C    ZINC000378978750
C#CC(C#C)OCCCN    ZINC001217927276
C#CCNC(=O)C=C(C)C    ZINC000034448203
C#C[C@H](C)OCCCC#N    ZINC001205632767
C#CCN(CC#C)CCO    ZINC000214957285
C#C[C@@H](CC)OCCC#N    ZINC001205610870
C#CCN1CCCCC1=O    ZINC000039474555
C#CCCCC1=NCCO1    ZINC000086029327
C#CC[C@@H](C)OCCC#N    ZINC001205610687
C#CCCC1(CCN)N=N1    ZINC000306334144
C#CCN/C(=C/C)NC=N    ZINC001163357695
C#CCN(C)C[C@@H]1C[C@H]1C    ZINC000082649451
C#CCCN1CCCCC1    ZINC000013838065
C#CCCCN(C)C1CC1    ZINC000161096495
C#CCN[C@@H]1CC[C@H](C)C1    ZINC000070642708
C#CCCCN1CCCC1    ZINC000075421543
C#CCN[C@H]1CC[C@H](C)C1    ZINC000070642706
C#CCN(C)C[C@@H]1C[C@@H]1C    ZINC000082649452
C#CCN[C@@H](C)CCC=C    ZINC000126722244
C#CC1(N[C@H](C)CC)CC1    ZINC001257434041
C#CCN(C)C[C@H]1C[C@H]1C    ZINC000082649449
C#CCN(C)CCC1CC1    ZINC000306261236
C#CCN(C)CCCC=C    ZINC000306523781
C#CCN(C)C1CCCC1    ZINC000041636221
C#C[C@H]1CCCN(CC)C1    ZINC001201583043
C#CCCCN1CC[C@@H]1C    ZINC000706729748
C#CCCCN1CC(C)C1    ZINC000704694526
C#CCN(C)CC1CCC1    ZINC000061481348
C#CCN[C@H](C)CCC=C    ZINC000126722461
C#CCN1CCCC[C@@H]1C    ZINC000032146689
C#CCN[C@@H]1CC[C@@H](C)C1    ZINC000070642707
C#C[C@@H](N)C1CCCCC1    ZINC000083255209
C#CCN1CCC(C)CC1    ZINC000041635689
C#CCN[C@@H](C)CC1CC1    ZINC000069664473
C#CCN[C@H](C)CC1CC1    ZINC000069664475
C#CCN1CCCCCC1    ZINC000095939081
C#C[C@@H]1CCCN(CC)C1    ZINC001201583038
C#CCCCN(C)CC=C    ZINC000306934617
C#CCCCN1CC[C@H]1C    ZINC000706729747
C#CCCNC1CCCC1    ZINC000070204341
C#CCNC1CCCCC1    ZINC000002193161
C#CCN[C@H]1CC[C@@H](C)C1    ZINC000070642705
C#CC1(N[C@@H](C)CC)CC1    ZINC001257434058
C#C[C@H](C)NC1CCCC1    ZINC000135159240
C#C[C@@H](C)NC1CCCC1    ZINC000135159258
C#CCC1(N)CCCCC1    ZINC000575475489
C#CC1CCN(CC)CC1    ZINC000725241199
C#CCN1CCCC[C@H]1C    ZINC000032146684
C#CCN(C)C[C@H]1C[C@@H]1C    ZINC000082649450
C#C[C@H](N)C1CCCCC1    ZINC000083255207
C#CCS(=O)(=O)Cl    ZINC000100499625
C#Cc1ccnc(Cl)n1    ZINC000039053293
C#Cc1ncc(Cl)cn1    ZINC000079047841
C#Cc1cncc(Cl)n1    ZINC000072265848
C#Cc1cnc(Cl)nc1    ZINC000095761575
C#Cc1nccnc1Cl    ZINC000072265849
C#Cc1ccc(Cl)nn1    ZINC000095835378
C#C[C@H](O)c1ccsc1    ZINC000038362841
C#C[C@@H](O)c1ccsc1    ZINC000038362842
C#Cc1ccc(F)c(F)c1    ZINC000056960578
C#CC(C#C)OCC(=O)O    ZINC001225023244
C#Cc1cc(F)cc(F)c1    ZINC000002526549
C#Cc1c(C)nsc1N    ZINC000095884092
C#Cc1cc(F)ccc1F    ZINC000062605351
C#Cc1c(F)cccc1F    ZINC000058626250
C#Cc1cccc(F)c1F    ZINC000058626248
C#CCNc1nccs1    ZINC000034513534
C#CC[C@H]1CC(=O)OC1=O    ZINC000100544525
C#CC[C@@H]1CC(=O)OC1=O    ZINC000100544520
C#Cc1ccc(F)cc1F    ZINC000000404197
C#CC[C@@H]1NC(=O)NC1=O    ZINC000098095465
C#CC[C@H]1NC(=O)NC1=O    ZINC000098095464
C#CCC1=CCSCC1    ZINC001249948232
C#Cc1cnn(CCF)c1    ZINC000238833315
C#Cc1c(C)nn(C)c1F    ZINC000238857275
C#CC1CC2(C1)OCCO2    ZINC000095743476
C#C[C@]1(C)C=COCCO1    ZINC000039049362
C#C[C@@]1(C)C=COCCO1    ZINC000039049360
C#CCC(=C)C(=O)OCC    ZINC000032303082
C#CC1CC(C(=O)OC)C1    ZINC000584600633
C#CC(C)(C#C)OCCO    ZINC000036437554
C#CC1(C(=O)O)CCCC1    ZINC000238679475
C#CC(C#C)OCCOC    ZINC001204978481
C#CCC1(C(=O)O)CCC1    ZINC000085346895
C#CCOCCOCC#C    ZINC000006300544
C#CC(C#C)OCCCO    ZINC001217930518
C#CC(C#C)OC[C@H](C)O    ZINC001205785940
C#CC(C#C)OC[C@@H](C)O    ZINC001205785934
C#CC(=O)NC1CN(C)C1    ZINC000575519835
C#CCN1CCNC(=O)C1    ZINC000041634915
C#CC(C)(C)C(=O)NC=N    ZINC001182639052
C#CCNC(=O)C1(N)CC1    ZINC000083833990
C#CC(=O)N1CC(C)(N)C1    ZINC001157633165
C#CCCC1(CCO)N=N1    ZINC000238642391
C#CC(=O)N[C@H]1CCNC1    ZINC000052093044
C#CCN1CCNCC1=O    ZINC000082473435
C#CCNC(=O)[C@@H]1CCN1    ZINC000307566175
C#CCNC(=O)NCC=C    ZINC000170282473
C#C[C@H](C)NC(=O)C(=C)N    ZINC001220460748
C#CCNC(=O)NC1CC1    ZINC000049932723
C#C[C@@H](C)NC(=O)C(=C)N    ZINC001220460747
C#CC[C@@H](CC)OC1CC1    ZINC001205469212
C#C[C@@H](CC)OCC(=C)C    ZINC001206741682
C#CCO[C@H](C)C1CCC1    ZINC000719667021
C#C[C@@H](CC)OCC1CC1    ZINC001205542224
C#C[C@H](OCC=C)C(C)C    ZINC001205037123
C#C[C@@H](OC1CC1)C(C)C    ZINC001205533740
C#CCO[C@@H](C)C1CCC1    ZINC000719667023
C#CCO[C@H]1CCC[C@@H]1C    ZINC001205006478
C#C[C@H](C)OCC1CCC1    ZINC001206166207
C#C[C@H](CC)OCC1CC1    ZINC001205542223
C#CC[C@H](C)OCC(=C)C    ZINC001206742368
C#CC[C@H](CC)OC1CC1    ZINC001205469213
C#C[C@H](C)OCCC1CC1    ZINC001224758547
C#CCC1(O)CCCCC1    ZINC000005178307
C#C[C@H]1CCC[C@@H]1OCC    ZINC001204951803
C#CCO[C@@H]1CC[C@@H](C)C1    ZINC000721501123
C#CC[C@H](CC)OCC=C    ZINC001205036678
C#CCO[C@H]1CC[C@H](C)C1    ZINC000721501122
C#C[C@@H](OCC=C)C(C)C    ZINC001205037122
C#C[C@H](OC1CC1)C(C)C    ZINC001205533741
C#C[C@@H](C)OCC=C(C)C    ZINC001205019502
C#CC[C@@H](C)OCC1CC1    ZINC001205542095
C#C[C@]1(O)CCCC[C@H]1C    ZINC000001670136
C#CCOC1CCCCC1    ZINC000038233889
C#C[C@H](CCC)OCC=C    ZINC000036455614
C#C[C@H](CCC)OC1CC1    ZINC001205468045
C#C[C@@H](CCC)OC1CC1    ZINC001205468046
C#C[C@H](C)OCC=C(C)C    ZINC001205019503
C#C[C@H](C)OC1CCCC1    ZINC001205560620
C#C[C@@]1(O)CCC[C@@H](C)C1    ZINC000001665381
C#C[C@@H](O)C1CCCCC1    ZINC000003642292
C#C[C@H]1CCCCC[C@@H]1O    ZINC000005500515
C#CCO[C@H](C=C)CCC    ZINC001205012164
C#C[C@H]1CCCCC[C@H]1O    ZINC000005500517
C#C[C@@H]1CCCCC[C@@H]1O    ZINC000017212970
C#CC1(O)CCCCCC1    ZINC000004343119
C#CCO[C@H]1CC[C@@H](C)C1    ZINC000721501120
C#CC[C@H](C)OC/C=C/C    ZINC001205043257
C#C[C@H]1CCC[C@H]1OCC    ZINC001204951802
C#CC[C@H](C)OCCC=C    ZINC001224342065
C#CCO[C@@H](C=C)CCC    ZINC001205012165
C#CCO[C@@H]1CC[C@H](C)C1    ZINC000721501121
C#C[C@@]1(O)CCCC[C@H]1C    ZINC000001670138
C#C[C@@H](C)OCCC1CC1    ZINC001224758546
C#CC[C@@H](CC)OCC=C    ZINC001205036677
C#C[C@@H](C)OCCCC=C    ZINC000136656121
C#C[C@@H]1CCC[C@@H]1OCC    ZINC001204951801
C#CCO[C@@H]1CCC[C@@H]1C    ZINC001205006477
C#CC1CC(C(C)(C)O)C1    ZINC000584600508
C#CC[C@@H](C)OC/C=C/C    ZINC001205043258
C#C[C@@H](C)OC1CCCC1    ZINC001205560619
C#CC1CCC(CO)CC1    ZINC000039049387
C#CC[C@@H](C)OCCC=C    ZINC001224342062
C#C[C@@H](CCC)OCC=C    ZINC000036455615
C#CC[C@@H](C)OCC(=C)C    ZINC001206742359
C#C[C@]1(O)CCC[C@@H](C)C1    ZINC000001665379
C#C[C@H](CC)OCCC=C    ZINC001224343385
C#C[C@@H](CC)OC/C=C/C    ZINC001205044035
C#C[C@@]1(O)CCC[C@H](C)C1    ZINC000004769524
C#C[C@@]1(O)CCCC[C@@H]1C    ZINC000001670137
C#C[C@H](C)OCCCC=C    ZINC000136656086
C#C[C@@H](CC)OCCC=C    ZINC001224343386
C#C[C@H](CC)OC/C=C/C    ZINC001205044034
C#C[C@]1(O)CCCC[C@@H]1C    ZINC000001670135
C#C[C@@H]1CCCCC[C@H]1O    ZINC000016957866
C#C[C@@H]1CCC[C@H]1OCC    ZINC001204951804
C#C[C@@H](C)OCC1CCC1    ZINC001206166206
C#C[C@]1(O)CCC[C@H](C)C1    ZINC000004769525
C#CCCC(=O)C(C)(C)C    ZINC000036683737
C#C[C@H](O)C1CCCCC1    ZINC000003642290
C#CC[C@H](C)OCC1CC1    ZINC001205542096
C#C[C@H](CC)OCC(=C)C    ZINC001206741681
C#CCN1CCC[C@@H](N)C1    ZINC000041029178
C#CCN[C@H]1CCCNC1    ZINC000043323629
C#CCN[C@H]1CCN(C)C1    ZINC000050522091
C#CCN[C@@H]1CCN(C)C1    ZINC000050522093
C#CCCN1CCNCC1    ZINC000019479954
C#CCN1CCC[C@H](N)C1    ZINC000041029177
C#CCN1CCCNCC1    ZINC000019504917
C#CCN[C@@H]1CCCNC1    ZINC000043323627
C#CCN1CCC(N)CC1    ZINC000037118226
C#CCN1CCN(C)CC1    ZINC000026820235
C#CCNC1CCNCC1    ZINC000038040460
C#CC[N+](C)(C)CC(=C)C    ZINC000001247535
C#CCCCC[C@@H](C)CC    ZINC000095890284
C#CCCCC[C@H](C)CC    ZINC000002564169
C#CCCCCCCCC    ZINC000002031157
C#Cc1cc(OC)ns1    ZINC000306532865
C#Cc1cnc(OC)s1    ZINC000306469018
C#Cc1c(F)cncc1F    ZINC000209821324
C#CCSc1ncn[nH]1    ZINC000014608578
C#CCn1c(=O)[nH][nH]c1=O    ZINC000230390533
C#CCN[C@@H](C=C)C(=O)O    ZINC000300771194
C#CC(=O)N1CC(CO)C1    ZINC000084987193
C#C[C@@H]1C[C@@]1(N)C(=O)OC    ZINC000219170829
C#CC(=O)NOCCC=C    ZINC001161645832
C#CCNC(=O)C1COC1    ZINC000306187561
C#CCN[C@H](C=C)C(=O)O    ZINC000300771196
C#CC(=O)N1CCCCO1    ZINC000135338496
C#C[C@]1(O)CCN(C)C1=O    ZINC000202077800
C#CCN1CCOCC1=O    ZINC000086433353
C#CC(=O)N1CCOCC1    ZINC000082266224
C#C[C@@H]1C[C@]1(N)C(=O)OC    ZINC000219170909
C#CCNC(=O)C1(O)CC1    ZINC001181532350
C#CCNC(=O)C(=O)CC    ZINC001143969208
C#C[C@H]1C[C@@]1(N)C(=O)OC    ZINC000219170675
C#CCNC(=O)OCC=C    ZINC000104083697
C#CC(=O)N[C@H]1C[C@H](O)C1    ZINC001143915915
C#CCNC(=O)[C@@H]1CCO1    ZINC000306478328
C#CCNC(=O)[C@H]1CCO1    ZINC000306478329
C#CC1(NC(=O)OC)CC1    ZINC001193931002
C#C[C@H]1C[C@]1(N)C(=O)OC    ZINC000219170752
C#C[C@@H](C)NC(=O)C(C)=O    ZINC001142703377
C#CC(=O)N[C@@H](C=C)CO    ZINC000306720379
C#C[C@H](C)NC(=O)C(C)=O    ZINC001142703383
C#CC(=O)N(C)C1COC1    ZINC001143908463
C#CC(=O)N(C)CC(C)=O    ZINC001143906964
C#C[C@@]1(O)CCN(C)C1=O    ZINC000202077776
C#CC(=O)N[C@@H](C)C(C)C    ZINC000306508728
C#CCNC(C)(C)C(C)=O    ZINC000034929102
C#CCOC1CN(CC)C1    ZINC001205006591
C#CCNC[C@@](C)(O)C=C    ZINC001252572940
C#C[C@@H](N)C1CCOCC1    ZINC000083947781
C#CCN1CCC[C@H](O)C1    ZINC000001561540
C#CCN(C)C[C@H](O)C=C    ZINC001253578653
C#CCC1(O)CCNCC1    ZINC000063076779
C#C[C@@H](C)NC[C@H](O)C=C    ZINC001253605390
C#CCOC[C@H]1CCNC1    ZINC000042771677
C#CCO[C@@H]1CCN(C)C1    ZINC001205006863
C#CCN1CCC[C@@H]1CO    ZINC000042433507
C#C[C@@H](N)[C@@H]1CCCCO1    ZINC000130260449
C#CCCNC[C@H](O)C=C    ZINC001253603834
C#CCC1(N)CCOCC1    ZINC000575472242
C#C[C@]1(O)CCC[C@H](N)C1    ZINC000087652304
C#C[C@H](C)NC[C@H](O)C=C    ZINC001253605391
C#CCCCNC(=O)CC    ZINC000231572434
C#CC(=O)N[C@H](C)C(C)C    ZINC000306508727
C#CCOC1CCNCC1    ZINC000014631866
C#C[C@H](C)NC[C@@H](O)C=C    ZINC001253605393
C#CCNC1CCOCC1    ZINC000036303709
C#CC(=O)N(C)C(C)(C)C    ZINC000224153825
C#C[C@@H](C)NC[C@@H](O)C=C    ZINC001253605392
C#CCNC(=O)C(C)(C)C    ZINC000034617614
C#C[C@@H](N)[C@H]1CCCCO1    ZINC000130260827
C#CCCCN1CC(O)C1    ZINC000163584725
C#CCCCN1CCCO1    ZINC000306487906
C#C[C@H](N)[C@@H]1CCCCO1    ZINC000130260239
C#CCOC[C@@H]1CCNC1    ZINC000042771673
C#CCNC[C@H]1CCCO1    ZINC000057218643
C#CCN[C@@H]1CCCOC1    ZINC000069606516
C#CCN(C)C[C@@H](O)C=C    ZINC001253578654
C#CCO[C@H]1CCCNC1    ZINC000014631553
C#C[C@H](N)[C@H]1CCCCO1    ZINC000130260643
C#C[C@@]1(O)CCC[C@@H](N)C1    ZINC000087652307
C#CC1(O)CCN(C)CC1    ZINC000001304679
C#CC1(NC[C@H](C)O)CC1    ZINC001251971364
C#CCNC[C@](C)(O)C=C    ZINC001252572936
C#CCNC[C@@H]1CCCO1    ZINC000057218642
C#C[C@H](N)C1CCOCC1    ZINC000083947780
C#CC(C)(C)NCC(C)=O    ZINC000034929104
C#C[C@]1(O)CCC[C@@H](N)C1    ZINC000087652306
C#CCCNC[C@@H](O)C=C    ZINC001253603835
C#CCN1CCC[C@H]1CO    ZINC000042433508
C#CCCN1CCOCC1    ZINC000034448235
C#CCN[C@H]1CCCOC1    ZINC000069606517
C#CCO[C@H]1CCN(C)C1    ZINC001205006864
C#CCN1CCC(O)CC1    ZINC000035017959
C#CCN1CCC[C@@H](O)C1    ZINC000001561538
C#C[C@@]1(O)CCC[C@H](N)C1    ZINC000087652305
C#CCO[C@@H]1CCCNC1    ZINC000014631551
C#CCNC(=O)CC(C)C    ZINC000041634839
C#CCN1CCOC[C@H]1C    ZINC000041654519
C#CCN(C)CCC(C)C    ZINC000042338322
C#CCN[C@H](CC)CCC    ZINC000050522411
C#C[C@H](C)NC(CC)CC    ZINC000135159286
C#CCN(CCC)CCC    ZINC000019594772
C#CCN(C(C)C)C(C)C    ZINC000031623912
C#CCN(C)[C@H](C)CCC    ZINC000027204233
C#CC(C)(C)NCC(C)C    ZINC000069678414
C#CCN(C)CC(C)(C)C    ZINC000045086576
C#CCN(C)C(CC)CC    ZINC000013727771
C#CCN(C)C[C@@H](C)CC    ZINC000042011962
C#CCN(C)C[C@H](C)CC    ZINC000042011960
C#CCN(C)[C@@H](C)CCC    ZINC000027204239
C#C[C@H](C)N[C@@H](C)CCC    ZINC000079976870
C#C[C@@H](C)N[C@H](C)CCC    ZINC000079976874
C#CCCNC(CC)CC    ZINC000070159537
C#CCN[C@H](C)CCCC    ZINC000037184862
C#CCN(C)CCCCC    ZINC000013727768
C#CCCCN(C)CCC    ZINC000161110220
C#CC(C)(C)N[C@@H](C)CC    ZINC000069678975
C#C[C@H](C)N[C@H](C)CCC    ZINC000079976865
C#CCN[C@@H](CC)CCC    ZINC000050522413
C#CCCCN(CC)CC    ZINC000161082322
C#CCCCN(C)C(C)C    ZINC000161139724
C#CCCCN[C@H](C)CC    ZINC000160879899
C#C[C@@H](C)NC(CC)CC    ZINC000135159305
C#CC(C)(C)N[C@H](C)CC    ZINC000069678973
C#C[C@@H](C)N[C@@H](C)CCC    ZINC000079976877
C#CCCN[C@@H](C)CCC    ZINC000070159543
C#CC(C)(C)NC(C)(C)C    ZINC000002003762
C#CCCN[C@H](C)CCC    ZINC000070159542
C#CCCCN[C@@H](C)CC    ZINC000160880035
C#CCN[C@@H](C)CCCC    ZINC000034016770
C#CCNCCCCCC    ZINC000007260942
C#CCn1cc(Cl)cn1    ZINC000042012039
C#CCSC1=NCCN1    ZINC000044549688
C#CCOC(=O)[C@@H](O)C=C    ZINC000306307646
C#CCOC(=O)[C@H](O)C=C    ZINC000306307647
C#CCO[C@H]1CCOC1=O    ZINC000196631510
C#CCO[C@@H]1CCOC1=O    ZINC000196631500
C#CC1(O)CC(C(=O)O)C1    ZINC000133585130
C#CCO[C@@H]1COC(=O)C1    ZINC001205006617
C#CCNC(=O)C=NOC    ZINC000387823663
C#Cc1ccc(C#C)c(C)c1    ZINC000095922438
C#C[C@H](C)NC(=O)C(N)=O    ZINC001142942123
C#CCC#Cc1ccccc1    ZINC000001756704
C#CC(C#C)OCCCF    ZINC001225158986
C#CCNC(=O)CC(N)=O    ZINC000166174228
C#CC1(O)CN(C(N)=O)C1    ZINC000899462962
C#CCNC(=O)C(=O)NC    ZINC000307125948
C#CC(=O)N(C)CC(N)=O    ZINC000306385762
C#CCc1cccc(C#C)c1    ZINC001249948421
C#CCc1ccc(C#C)cc1    ZINC001249949349
C#C[C@@H](C)NC(=O)C(N)=O    ZINC001142942124
C#CCCNC(=O)C(N)=O    ZINC001330853795
C#CCN(C)C(=O)C(N)=O    ZINC001352229109
C#CC(=O)NCCC(N)=O    ZINC000307485523
C#CCOCC1(CO)N=N1    ZINC001776011285
C#CCN(CC#N)CCF    ZINC000307575596
C#CCCSCC1CC1    ZINC000307724717
C#CCCSC1CCC1    ZINC000829742970
C#C[C@H](C)O[C@H](C)C(C)=O    ZINC001205231834
C#CC[C@@H](CC)C(=O)OC    ZINC000075421389
C#C[C@@H](CC)OC1COC1    ZINC001222680080
C#C[C@H](C)OCC1COC1    ZINC001224745067
C#CCOC[C@@H]1CCCO1    ZINC000116406333
C#CCO[C@H]1CCCCO1    ZINC000004529398
C#CC(C)(C)OC[C@@H]1CO1    ZINC000005179323
C#CCCOC(=O)CCC    ZINC000114131620
C#C[C@@H](C)O[C@H](C)C(C)=O    ZINC001205231832
C#CCCCOC(=O)CC    ZINC000307674233
C#CCCCCCC(=O)O    ZINC000033822227
C#C[C@@H](CCC)OC(C)=O    ZINC000002045081
C#C[C@@H](C)OC[C@H]1CCO1    ZINC001224469922
C#CCOC(=O)[C@@H](C)CC    ZINC000220761805
C#CC(C)(C)OC[C@H]1CO1    ZINC000001702064
C#CCO[C@H]1CCCOC1    ZINC000196224355
C#CCCOC(=O)C(C)C    ZINC000196588064
C#CCOC(=O)CCCC    ZINC000196738687
C#CCOC1CCOCC1    ZINC000196388287
C#C[C@](C)(CC)OC(C)=O    ZINC000005599161
C#CCOC[C@H]1C[C@H](O)C1    ZINC001217920262
C#CCC(=O)OC(C)(C)C    ZINC000036466150
C#C[C@H](C)OCC(=O)CC    ZINC001204863687
C#C[C@@](C)(CC)OC(C)=O    ZINC000001687030
C#CCC(C)(C)C(=O)OC    ZINC000039403403
C#C[C@@H](C)OCC1COC1    ZINC001224745064
C#CCO[C@@H]1CCCCO1    ZINC000001560155
C#CCOC(=O)CC(C)C    ZINC000198711467
C#C[C@@H](C)OC[C@@H]1CCO1    ZINC001224469924
C#C[C@H](CC)OC1COC1    ZINC001222680071
C#CCC[C@H](C)OC(C)=O    ZINC000839034210
C#CCOC(=O)[C@H](C)CC    ZINC000220761762
C#CCO[C@@H]1CCCOC1    ZINC000196224350
C#C[C@H](C)OC[C@@H]1CCO1    ZINC001224469925
C#CC(C)(C)C(=O)OCC    ZINC000078505885
C#CCC[C@@H](C)OC(C)=O    ZINC000839034203
C#CCCCCC(=O)OC    ZINC000032225763
C#C[C@H](CCC)OC(C)=O    ZINC000001678056
C#C[C@@H](C)O[C@@H](C)C(C)=O    ZINC001205231835
C#C[C@H](C)OC[C@H]1CCO1    ZINC001224469923
C#CC[C@H](C)OC1COC1    ZINC001222687465
C#C[C@H](C)O[C@@H](C)C(C)=O    ZINC001205231836
C#CCOC[C@H]1CCCO1    ZINC000116406335
C#CC[C@H](CC)C(=O)OC    ZINC000075421388
C#CC[C@@H](C)OC1COC1    ZINC001222687464
C#CCCCC(=O)OCC    ZINC000036447813
C#CCOC(=O)C(C)(C)C    ZINC000036447814
C#C[C@@H](C)OCC(=O)CC    ZINC001204863686
C#CCOC[C@H]1C[C@@H](O)C1    ZINC001217920283
C#CCO[C@H]1COC[C@@H]1C    ZINC000606243092
C#CCC1(O)CCOCC1    ZINC000057218593
C#CCN(CC)C(=O)NC    ZINC000108907873
C#C[C@](C)(N)C(=O)N(C)C    ZINC001157458790
C#C[C@@H](C)N(C)CC(N)=O    ZINC000307683136
C#C[C@@H](C)N(C)C(=O)NC    ZINC000034624907
C#CCNC(=O)CNCC    ZINC000044291021
C#CCNC(=O)NCCC    ZINC000041635913
C#C[C@H](C)NC(=O)N(C)C    ZINC000166651633
C#CCN(C)C(=O)N(C)C    ZINC000130744323
C#CCNC(=O)[C@@H](C)CN    ZINC000054337606
C#C[C@@H](C)NC(=O)NCC    ZINC000165484572
C#CCCNCCC(N)=O    ZINC000082508250
C#C[C@@H](NC(N)=O)C(C)C    ZINC000301016780
C#CCN(C(N)=O)C(C)C    ZINC000708496131
C#C[C@H](C)N(C)CC(N)=O    ZINC000307683135
C#CCNCC(=O)NCC    ZINC000020033271
C#C[C@@H](CCC)NC(N)=O    ZINC000229897524
C#C[C@@H](C)NCCC(N)=O    ZINC000229513157
C#CC(=O)NCCN(C)C    ZINC000082266225
C#CCNC(=O)N(C)CC    ZINC000082368023
C#C[C@H](C)N(C)C(=O)NC    ZINC000034624905
C#CCN(CC)CC(N)=O    ZINC000221099141
C#C[C@H](CCC)NC(N)=O    ZINC000229897529
C#C[C@H](C)NC(=O)[C@@H](C)N    ZINC000166778313
C#CCCCNC(=O)NC    ZINC000231409549
C#C[C@@H](C)NC(=O)N(C)C    ZINC000166651746
C#CCNC(=O)C(C)(C)N    ZINC000040920352
C#CCNC(=O)CCNC    ZINC000043599922
C#CCN(C)[C@@H](C)C(N)=O    ZINC000307579141
C#C[C@H](C)NCCC(N)=O    ZINC000229513167
C#CCNCC(=O)N(C)C    ZINC000020033278
C#CCCN(C)CC(N)=O    ZINC000082496716
C#CCN(C)C(=O)NCC    ZINC000130740580
C#C[C@@H](CC)NC(=O)NC    ZINC000229897159
C#CCN(C)[C@H](C)C(N)=O    ZINC000307147462
C#CCNC(=O)CN(C)C    ZINC000105855884
C#C[C@H](CC)NC(=O)NC    ZINC000229897164
C#CCNC(=O)C[C@@H](C)N    ZINC000037476013
C#CCN(C)CCC(N)=O    ZINC000307188139
C#C[C@H](C)NC(=O)NCC    ZINC000165484444
C#CCN(C)CC(=O)NC    ZINC000041636175
C#CCNC(=O)CCCN    ZINC000019438662
C#CCNC(=O)[C@@H](N)CC    ZINC000036871448
C#CCNC(=O)NC(C)C    ZINC000041636313
C#CCCCCNC(N)=O    ZINC000229735795
C#CCNC(=O)C[C@H](C)N    ZINC000037476011
C#CC(=O)NCCCCN    ZINC000090609569
C#C[C@H](NC(N)=O)C(C)C    ZINC000301016779
C#CCCNC(=O)NCC    ZINC000069792001
C#CCNC(=O)[C@H](N)CC    ZINC000036871449
C#CCNC(=O)[C@H](C)CN    ZINC000054337608
C#C[C@@H](C)NC(=O)[C@@H](C)N    ZINC000166778427
C#CCNC(=O)[C@H](C)NC    ZINC000020363882
C#CCNCCNC(C)=O    ZINC000048776880
C#C[C@H](CCCCC)OC    ZINC000034346841
C#C[C@@H](CCC)OC(C)C    ZINC001204610745
C#C[C@@H](C)OCC(C)(C)C    ZINC001204878037
C#C[C@H](OC(C)C)C(C)C    ZINC001204611153
C#CCO[C@H](CC)CCC    ZINC000197889898
C#CC[C@H](C)O[C@@H](C)CC    ZINC001204622949
C#C[C@@H](C)OCCCCC    ZINC001224658228
C#CC[C@@H](CC)OC(C)C    ZINC001204611283
C#C[C@@H](C)OCCC(C)C    ZINC001205078626
C#CC[C@@](C)(O)CCCC    ZINC000038948746
C#CCO[C@H](C)[C@@H](C)CC    ZINC001205012422
C#CC[C@@H](CC)OCCC    ZINC001205098591
C#CCO[C@H](C)[C@H](C)CC    ZINC001205012424
C#C[C@H](CC)OCC(C)C    ZINC001204924397
C#C[C@@H](CC)O[C@@H](C)CC    ZINC000223928940
C#C[C@](O)(CC)CCCC    ZINC000002168571
C#C[C@@](O)(CC)CCCC    ZINC000001673127
C#C[C@@H](C)OC[C@@H](C)CC    ZINC001224664512
C#CC[C@H](C)O[C@H](C)CC    ZINC001204622947
C#C[C@@H](CCCC)OCC    ZINC001204951367
C#CC[C@@H](C)O[C@H](C)CC    ZINC001204622950
C#CC[C@H](C)OCCCC    ZINC001205138547
C#C[C@@H](CCCCC)OC    ZINC000034346842
C#C[C@](C)(O)CCC(C)C    ZINC000002042281
C#C[C@@](C)(O)CCCCC    ZINC000005227474
C#CCO[C@@H](CC)CCC    ZINC000197889904
C#C[C@@H](C)OC[C@H](C)CC    ZINC001224664515
C#C[C@@H](CC)O[C@H](C)CC    ZINC000223928884
C#CCO[C@@H](CC)C(C)C    ZINC001205012344
C#CC[C@H](CC)OCCC    ZINC001205098592
C#C[C@H](CCC)OC(C)C    ZINC001204610744
C#C[C@H](CC(C)C)OCC    ZINC001204951595
C#C[C@H](CCC)OCCC    ZINC001205098817
C#CCO[C@@H](C)[C@@H](C)CC    ZINC001205012423
C#CCO[C@H](C)CC(C)C    ZINC000686891599
C#CC[C@](C)(O)CCCC    ZINC000002570028
C#CCO[C@@H](C)CC(C)C    ZINC000686891603
C#C[C@H](C)OCCCCC    ZINC001224658229
C#CC[C@@H](C)OCCCC    ZINC001205138546
C#C[C@@H](CC(C)C)OCC    ZINC001204951597
C#CC[C@H](C)OCC(C)C    ZINC001204930176
C#CCO[C@H](CC)C(C)C    ZINC001205012343
C#CC[C@@H](C)OCC(C)C    ZINC001204930175
C#CC[C@H](CC)OC(C)C    ZINC001204611285
C#CC(O)(C(C)C)C(C)C    ZINC000001640855
C#CCO[C@@H](C)CCCC    ZINC001205006025
C#CCO[C@@H](C)[C@H](C)CC    ZINC001205012421
C#C[C@H](C)OC[C@H](C)CC    ZINC001224664509
C#C[C@H](C)OC[C@@H](C)CC    ZINC001224664513
C#C[C@@](C)(O)CCC(C)C    ZINC000001733764
C#CCO[C@H](C)CCCC    ZINC001205006024
C#C[C@@H](OCCC)C(C)C    ZINC001205099663
C#C[C@H](C)OCC(C)(C)C    ZINC001204878040
C#C[C@](C)(O)CCCCC    ZINC000002390317
C#C[C@H](C)OCCC(C)C    ZINC001205078628
C#C[C@H](CC)O[C@@H](C)CC    ZINC000223928836
C#C[C@H](CC)O[C@H](C)CC    ZINC000223928788
C#CC[C@@H](C)O[C@@H](C)CC    ZINC001204622948
C#C[C@H](CCCC)OCC    ZINC001204951366
C#C[C@@H](OC(C)C)C(C)C    ZINC001204611147
C#C[C@@H](CCC)OCCC    ZINC001205098818
C#CCCCCCCCO    ZINC000005282254
C#C[C@H](CC)OCCCC    ZINC001205138558
C#C[C@@H](CC)OCCCC    ZINC001205138559
C#C[C@@H](CC)OCC(C)C    ZINC001204924398
C#C[C@H](OCCC)C(C)C    ZINC001205099664
C#CCN(C)CCN(C)C    ZINC000082543088
C#CCN(C)CCCCN    ZINC000034516110
C#CC[N+](CC)(CC)CC    ZINC000001744024
C#CC(=O)NC1CSC1    ZINC000606244960
C#C[C@@H](C)NC(=O)C(=O)O    ZINC000166973595
C#CC(=O)NCCC(=O)O    ZINC000019474331
C#CC(=O)O[C@H]1CNOC1    ZINC000848061439
C#C[C@H](C)NC(=O)C(=O)O    ZINC000166973485
C#CC(=O)N(C)CC(=O)O    ZINC000019425828
C#CCNC(=O)CC(=O)O    ZINC000050916091
C#CC(=O)N[C@@H](C)C(=O)O    ZINC000019515944
C#CC(=O)N[C@H](C)C(=O)O    ZINC000019515942
C#CC(=O)NCC(=O)OC    ZINC000036816156
C#CC(=O)NN(C)C(N)=O    ZINC000306669384
C#CCNC(=O)[C@H]1C[C@H]1F    ZINC001346095960
C#Cc1ccc(C#C)c(N)c1    ZINC000082046672
C#CC(=O)N1CC[C@H](F)C1    ZINC000606243241
C#CCc1ccc(C#N)cc1    ZINC000095762401
C#CCN[C@H]1CCSC1    ZINC000019875381
C#CCN[C@@H]1CCSC1    ZINC000019875380
C#CCc1ccccc1C#N    ZINC001249949824
C#Cc1cccc(CC#N)c1    ZINC000036533566
C#CCNC(=O)[C@H]1C[C@@H]1F    ZINC001143445803
C#CC1(F)CN(C(C)=O)C1    ZINC000881947793
C#Cc1ccc2[nH]ccc2c1    ZINC000036533571
C#Cc1ccccc1CC#N    ZINC000036533565
C#CCN1CCSCC1    ZINC000038864487
C#C[C@H](C)NC(=O)C(=C)F    ZINC001180118937
C#CCNC(=O)[C@@H]1C[C@@H]1F    ZINC001346095964
C#Cc1c[nH]c2ccccc12    ZINC000024781922
C#CC(=O)N1CC[C@@H](F)C1    ZINC000606243246
C#C[C@@H](C)NC(=O)C(=C)F    ZINC001180118936
C#Cc1ccc(CC#N)cc1    ZINC000002548213
C#CCNC(=O)[C@@H]1C[C@H]1F    ZINC001346095963
C#Cc1ccc2cc[nH]c2c1    ZINC000095704941
C#C[C@H](C)OCC(=O)NC    ZINC001206018994
C#CCCNC(=O)CCO    ZINC000902863396
C#CCOCCNC(C)=O    ZINC000306461160
C#CCNC(C)(C)C(=O)O    ZINC000041730652
C#CCN[C@@H](CC)C(=O)O    ZINC000051963325
C#CCONC(=O)CCC    ZINC000306988865
C#CCCN(C)CC(=O)O    ZINC000035305600
C#CCOCCC(=O)NC    ZINC000307059823
C#CCNC(=O)[C@@H](C)OC    ZINC000160510490
C#C[C@@H](CC)NC(=O)CO    ZINC000306571952
C#CC[C@@H](CO)NC(C)=O    ZINC000104691612
C#CC[C@H](CO)NC(C)=O    ZINC000104691614
C#CCCCONC(C)=O    ZINC000307139532
C#CC(=O)N(C)CCOC    ZINC000144367889
C#CC(=O)NOCC(C)C    ZINC000135334660
C#CCN(CC)CC(=O)O    ZINC000038017744
C#CC(=O)NC[C@@H](C)OC    ZINC000307753853
C#C[C@H](C)NC(=O)COC    ZINC000158869170
C#C[C@H](C)NC(=O)[C@H](C)O    ZINC000306474200
C#CCNC(=O)OCCC    ZINC000145589205
C#CC(=O)NCCOCC    ZINC000306821839
C#CC[C@@H](C)OCC(N)=O    ZINC001205856280
C#C[C@@H](C)OCCC(N)=O    ZINC001224812032
C#C[C@H](C)NC(=O)CCO    ZINC001179577783
C#CCN(C)[C@H](C)C(=O)O    ZINC000054069948
C#C[C@@H](CC)NC(=O)OC    ZINC000104625690
C#C[C@H](C)N(C)C(=O)CO    ZINC000148018243
C#CCN1C[C@H](O)[C@@H](O)C1    ZINC000229214391
C#CCC(C)(C)C(=O)NO    ZINC000306473049
C#CC(=O)N[C@H](C)CCO    ZINC000123680788
C#C[C@H](C)N[C@H](C)C(=O)O    ZINC000166521769
C#CCNC(=O)OC(C)C    ZINC000044241364
C#C[C@](C)(CC)OC(N)=O    ZINC000002040864
C#CC(=O)N(C)C[C@@H](C)O    ZINC000051818128
C#CCO[C@@H](C)C(=O)NC    ZINC000897340719
C#CC(=O)N(CC)OCC    ZINC000692865493
C#C[C@@](C)(CC)OC(N)=O    ZINC000002040865
C#CCNC(=O)C[C@H](C)O    ZINC001181355566
C#CC(=O)NCC(C)(C)O    ZINC000083467098
C#CCN1C[C@@H](O)[C@@H](O)C1    ZINC000086331395
C#C[C@@H](C)NC(=O)[C@@H](C)O    ZINC000306474198
C#CCNC(=O)C(C)(C)O    ZINC000217374367
C#CCN(C)C(=O)[C@@H](C)O    ZINC000306574095
C#C[C@H](C)N(C)C(=O)OC    ZINC000306434866
C#CCNC(=O)C[C@@H](C)O    ZINC001181355569
C#CCN(C)[C@@H](C)C(=O)O    ZINC000054069945
C#CC(=O)N(C)C[C@H](C)O    ZINC000051818127
C#CCCC[C@H](N)C(=O)O    ZINC000043867387
C#CC(=O)NCCCOC    ZINC000307538453
C#CC(=O)N[C@H](CC)CO    ZINC000035607505
C#C[C@@H](C)N(C)CC(=O)O    ZINC001602671283
C#CCN(C)CCC(=O)O    ZINC000084544187
C#CC(C)(C)NC(=O)OC    ZINC000069680590
C#C[C@H](CC)NC(=O)CO    ZINC000306571953
C#CCCCCNC(=O)O    ZINC000823444178
C#CC[C@H](N)C(=O)OCC    ZINC000034596249
C#CCNC(=O)COCC    ZINC000041634884
C#CC(=O)N[C@@H](C)CCO    ZINC000123680552
C#CCN(C)C(=O)CCO    ZINC000902934621
C#CCN[C@H](CC)C(=O)O    ZINC000051963327
C#C[C@H](C)N[C@@H](C)C(=O)O    ZINC000166521525
C#C[C@@H](C)N[C@@H](C)C(=O)O    ZINC000166521658
C#CC1(O)CN(CCO)C1    ZINC000934448394
C#CCCCNC(=O)OC    ZINC000231572871
C#CCN(CC)C(=O)OC    ZINC000108912008
C#C[C@@H](C)OCC(=O)NC    ZINC001206018995
C#C[C@H](CC)OCC(N)=O    ZINC001205848934
C#CCN(C)C(=O)[C@H](C)O    ZINC000306431055
C#C[C@@H](N)CC(=O)OCC    ZINC000038809909
C#CCCOC(=O)N(C)C    ZINC000205279617
C#CCN(C)C(=O)COC    ZINC000164839656
C#C[C@H](C)NC(=O)[C@@H](C)O    ZINC000306474197
C#CC(=O)NOC(C)(C)C    ZINC000135338418
C#CCN(C)CC(=O)OC    ZINC000048584138
C#C[C@@H](C)NC(=O)[C@H](C)O    ZINC000306474199
C#CC(=O)N(CC)CCO    ZINC000037897226
C#C[C@H](C)OCCC(N)=O    ZINC001224812017
C#C[C@H](C)N(C)CC(=O)O    ZINC001602671282
C#CCONC(=O)C(C)C    ZINC000306475584
C#C[C@@H](C)N(C)C(=O)OC    ZINC000306434870
C#CCNC(=O)CCOC    ZINC000053732294
C#CC(=O)N[C@@H](CC)CO    ZINC000035607504
C#C[C@@H](C)N[C@H](C)C(=O)O    ZINC000166521887
C#C[C@H](CC)NC(=O)OC    ZINC000211937903
C#CCON=C(C)CCO    ZINC000387927971
C#C[C@@H](C)N(C)C(=O)CO    ZINC000148018474
C#C[C@@H](C)NC(=O)COC    ZINC000158869301
C#CCO[C@H](C)C(=O)NC    ZINC000897340720
C#CCCCCC(=O)NO    ZINC000207861293
C#CCNC(=O)[C@H](C)OC    ZINC000160510379
C#CC(=O)N(O)CCCC    ZINC000885228800
C#CCON=C(C)COC    ZINC000387966740
C#CCCC[C@@H](N)C(=O)O    ZINC000043867399
C#C[C@@H](CC)OCC(N)=O    ZINC001205848930
C#CC(=O)N[C@@H](C)COC    ZINC000306654050
C#CC(=O)NCC[C@H](C)O    ZINC000082994849
C#C[C@@H](C)NC(=O)CCO    ZINC001179577788
C#CC(=O)N[C@H](C)COC    ZINC000306654392
C#CC(=O)NC[C@H](C)OC    ZINC000307753852
C#CC(=O)N(C)[C@H](C)CO    ZINC000159014884
C#CCCCNC(=O)CO    ZINC000306439740
C#CCCOC(=O)NCC    ZINC000858875031
C#CC(=O)NCCCCO    ZINC000236491176
C#CCCCC(=O)NOC    ZINC000306476028
C#CC[C@H](C)OCC(N)=O    ZINC001205856279
C#CCOCCNC(=N)N    ZINC000307158448
C#CCNC(=O)[C@@H](N)CN    ZINC001219879177
C#CCN1CCC[C@@H](F)C1    ZINC000606244551
C#CCCN1CC[C@H](F)C1    ZINC000689894383
C#CCCN1CC[C@@H](F)C1    ZINC000689894367
C#CCN(CCF)C1CC1    ZINC000023804691
C#CCN1CCC[C@H](F)C1    ZINC000606244570
C#CCN1CC[C@H](CF)C1    ZINC000711504701
C#CCCCN1CC(F)C1    ZINC001209260914
C#CCN1CC[C@@H](CF)C1    ZINC000711504702
C#CCN1CCC(F)CC1    ZINC000606244642
C#CCN(C)[C@H](C)CCO    ZINC000201376811
C#CCNC[C@@H](O)C(C)C    ZINC000123406860
C#C[C@@H](C)N(C)CCOC    ZINC000039078900
C#CCCN[C@@H](C)[C@H](C)O    ZINC000087130076
C#C[C@@H](C)N(C)C[C@@H](C)O    ZINC000306948582
C#C[C@H](C)N(C)CCOC    ZINC000039078898
C#CCCN(CC)CCO    ZINC000049832401
C#CCCN(C)CCOC    ZINC000082493847
C#CCCN[C@@H](CC)CO    ZINC000070159490
C#C[C@H](C)N(C)C[C@H](C)O    ZINC000306948585
C#CCO[C@@H](C)CN(C)C    ZINC001205006782
C#CCN(CC)CCOC    ZINC000042494523
C#C[C@@H](CC)NC[C@H](C)O    ZINC000229512385
C#CCN(C)CC[C@H](C)O    ZINC000128429359
C#C[C@H](C)N[C@@H](C)COC    ZINC000135160089
C#CCN(C)C[C@H](O)CC    ZINC000306861098
C#CCN(C)CCCCO    ZINC000306473103
C#CCCN[C@@H](C)[C@@H](C)O    ZINC000087130073
C#CCCN[C@H](C)[C@H](C)O    ZINC000087130079
C#C[C@H](CC)OCCCN    ZINC001217863164
C#CCO[C@H](C)CN(C)C    ZINC001205006781
C#CCNC[C@@H](O)CCC    ZINC000217744755
C#C[C@@H](C)N(C)C[C@H](C)O    ZINC000306948584
C#C[C@H](C)N[C@H](C)COC    ZINC000135160109
C#CCCN[C@H](CC)CO    ZINC000070159491
C#C[C@@H](C)N[C@H](C)CCO    ZINC000229551122
C#CCCN[C@@H](C)COC    ZINC000070197445
C#CCN(CCO)C(C)C    ZINC000049826266
C#C[C@H](C)N(C)C[C@@H](C)O    ZINC000306948583
C#C[C@](C)(CC)NCCO    ZINC000104617362
C#C[C@@H](CC)OCCCN    ZINC001217863165
C#CC[C@H](C)OCCCN    ZINC001217877823
C#CCN(C)CCOCC    ZINC000087978835
C#CCNC(C)(C)COC    ZINC000134309580
C#CC(C)(C)NC[C@H](C)O    ZINC000069681813
C#CCN[C@H](CO)C(C)C    ZINC000078737725
C#C[C@H](C)OCCN(C)C    ZINC001206272217
C#CCN(C)CC[C@@H](C)O    ZINC000128429588
C#C[C@@H](C)NC[C@H](O)CC    ZINC000123410550
C#CCCNCC(C)(C)O    ZINC000069770058
C#CCN(C)C[C@@H](O)CC    ZINC000306437486
C#C[C@H](C)N[C@H](C)[C@@H](C)O    ZINC000166747425
C#CCN(C)[C@@H](C)CCO    ZINC000201376774
C#C[C@@H](C)NCC(C)(C)O    ZINC000135170694
C#C[C@H](CC)NC[C@H](C)O    ZINC000229512392
C#CCN(C)[C@H](C)COC    ZINC000042338070
C#CCN(C)C(C)(C)CO    ZINC000124789219
C#CCNC[C@H](O)CCC    ZINC000217744828
C#C[C@@H](CC)NC[C@@H](C)O    ZINC000229512369
C#CCCN(C)C[C@@H](C)O    ZINC000051837841
C#C[C@@](C)(CC)NCCO    ZINC000104617366
C#C[C@@H](C)NC[C@@H](O)CC    ZINC000123410356
C#C[C@H](C)N(C)CCCO    ZINC000307749615
C#CCN(C)[C@@H](C)COC    ZINC000042338069
C#CCCCNC[C@H](C)O    ZINC000163057106
C#CC[C@H](CO)NC(C)C    ZINC000717718990
C#C[C@@H](C)N(C)CCCO    ZINC000307749614
C#C[C@H](C)NCC(C)(C)O    ZINC000135170672
C#CCNC[C@H](O)C(C)C    ZINC000123407080
C#CC(C)(C)N(C)CCO    ZINC000060051890
C#C[C@@H](C)OCCN(C)C    ZINC001206272207
C#CCN(CC)C[C@H](C)O    ZINC000238250833
C#C[C@H](C)N[C@@H](C)[C@H](C)O    ZINC000229152369
C#CC[C@@H](CO)NC(C)C    ZINC000717718991
C#C[C@H](C)N[C@@H](C)[C@@H](C)O    ZINC000166747238
C#CCN(C)[C@H](CC)CO    ZINC000306245717
C#C[C@H](C)N[C@H](C)CCO    ZINC000229551108
C#C[C@H](C)NC[C@@H](O)CC    ZINC000123409864
C#CCOCCN(C)CC    ZINC001320282142
C#CCN(CC)CCCO    ZINC000128487693
C#CCCN(C)[C@H](C)CO    ZINC000158892798
C#CCCNC[C@H](O)CC    ZINC000069769519
C#C[C@H](CC)NC[C@@H](C)O    ZINC000229512377
C#CCCN(C)C[C@H](C)O    ZINC000051837839
C#C[C@@H](C)N[C@@H](C)CCO    ZINC000229551115
C#CCCCNC[C@@H](C)O    ZINC000163057206
C#CCNCCCOCC    ZINC000007538683
C#CCN(CC)C[C@@H](C)O    ZINC000238250821
C#CCCN(C)CCCO    ZINC000300828261
C#C[C@H](C)NC[C@H](O)CC    ZINC000123410122
C#CCCN[C@H](C)[C@@H](C)O    ZINC000087130075
C#CCCN(CC)OCC    ZINC000401388509
C#C[C@H](C)N[C@H](C)[C@H](C)O    ZINC000229152356
C#C[C@@H](C)N[C@H](C)COC    ZINC000135160146
C#CCN(CC)[C@H](C)CO    ZINC000306959466
C#CCN(CCC)CCO    ZINC000042224141
C#C[C@H](C)N[C@@H](C)CCO    ZINC000229551100
C#CCN(C)[C@@H](CC)CO    ZINC000306245718
C#CC[C@@H](C)OCCCN    ZINC001217877822
C#C[C@@H](C)N[C@@H](C)COC    ZINC000135160127
C#CCN(CC)[C@@H](C)CO    ZINC000306598500
C#CCCN[C@H](C)COC    ZINC000070197446
C#CCN(C)CC(C)(C)O    ZINC000078778210
C#CCCCN(C)CCO    ZINC000161090512
C#CCCNC[C@@H](O)CC    ZINC000069769514
C#CCN(C)CCCOC    ZINC000059487517
C#Cc1ccc(Cl)s1    ZINC000085224585
C#Cc1csc(Cl)c1    ZINC000095742756
C#CC(C#C)OCCCl    ZINC001224662812
C#CCOC(=O)[C@@H]1C[C@@H]1F    ZINC001263334362
C#CCOC(=O)[C@H]1C[C@H]1F    ZINC001263334360
C#CCOC(=O)[C@@H]1C[C@H]1F    ZINC001263334361
C#CCOC(=O)[C@H]1C[C@@H]1F    ZINC001263334363
C#CC[C@]1(O)CCSC1    ZINC000072314506
C#CC1(Cl)CCCCC1    ZINC000002383255
C#Cc1cnc2[nH]ccc2c1    ZINC000104626005
C#Cc1ccc(N)c(C#N)c1    ZINC000036533530
C#CCc1ccncc1C#N    ZINC001249949817
C#CC(=O)O[Si](C)(C)C    ZINC000170171840
C#Cc1ccnc2[nH]ccc21    ZINC000115874538
C#CCc1ccnc(C#N)c1    ZINC001249947447
C#CC1(F)CN(C(N)=O)C1    ZINC000887338083
C#Cc1cccc2[nH]ncc21    ZINC000143481986
C#CCc1cncc(C#N)c1    ZINC001249949475
C#CCc1cccnc1C#N    ZINC001249949828
C#Cc1ccc2[nH]cnc2c1    ZINC000045238614
C#Cc1cccc2cn[nH]c21    ZINC000040846358
C#Cc1ccc2cn[nH]c2c1    ZINC000142179644
C#CCc1ccc(C#N)nc1    ZINC001249948256
C#Cc1cccc2nccn21    ZINC000072265830
C#Cc1ccc2nccn2c1    ZINC000095643114
C#CCCSCC(C)=O    ZINC000307655454
C#CCCSC1COC1    ZINC000086195567
C#Cc1cnc2ccccn12    ZINC000024552046
C#CC[C@@]1(O)CCSC1    ZINC000072314507
C#Cc1c[nH]c2ncccc12    ZINC000024730340
C#Cc1cc2cccnc2[nH]1    ZINC000238006385
C#Cc1ccc2[nH]ncc2c1    ZINC000059705946
C#CCOC(=O)C[C@@H](C)O    ZINC001205006597
C#CCCCOC(=O)CO    ZINC000306402246
C#C[C@H](C)OCC(=O)OC    ZINC000059648752
C#CCOC(=O)[C@@H](C)OC    ZINC000034515075
C#CCOC[C@H]1COCO1    ZINC000216059780
C#C[C@H](CC)OCC(=O)O    ZINC001225024246
C#C[C@@H](OC)C(=O)OCC    ZINC001222701512
C#C[C@@H](CC)OCC(=O)O    ZINC001225024245
C#C[C@H](OC)C(=O)OCC    ZINC001222701511
C#CCCNC(=S)NC    ZINC000307320724
C#CC[C@@H](C)OCC(=O)O    ZINC000708430986
C#CCOC(=O)C(C)(C)O    ZINC000080585882
C#CCOC(=O)[C@H](C)OC    ZINC000034515074
C#CCOC(=O)COCC    ZINC000307327849
C#C[C@H](C)NC(=S)NC    ZINC000306434678
C#CCO[C@@H](CC)C(=O)O    ZINC000037912054
C#CCO[C@H](CC)C(=O)O    ZINC000037912056
C#CCN(C)C(=S)NC    ZINC001200607692
C#CCOC(=O)CCOC    ZINC000307586681
C#CCOC(=O)[C@H](O)CC    ZINC000306511472
C#CCOCCOC(C)=O    ZINC000002570499
C#CCOC[C@@H]1COCO1    ZINC000216059730
C#CCOC(=O)[C@@H](O)CC    ZINC000306511471
C#CCO[C@H](C)C(=O)OC    ZINC000238853532
C#CCOCCCC(=O)O    ZINC000001639910
C#CCOC1COCOC1    ZINC001205006718
C#CCO[C@@H](C)C(=O)OC    ZINC000307341577
C#CCNC(=S)NCC    ZINC000170296393
C#C[C@@H](C)OCC(=O)OC    ZINC000059648755
C#CCCOC(=O)COC    ZINC000307514252
C#C[C@@H](C)NC(=S)NC    ZINC000306434668
C#CCNC(=S)N(C)C    ZINC000307484795
C#CC[C@H](C)OCC(=O)O    ZINC000708430984
C#CCOCCC(=O)OC    ZINC000026515380
C#CCNC(=O)NCCO    ZINC000038386820
C#CCNC(=O)[C@H](N)CO    ZINC001342144073
C#C[C@H](C)NC(=O)NOC    ZINC000307533155
C#CCNC(=O)NOCC    ZINC000095949478
C#CCNC(=O)N(C)OC    ZINC000307516137
C#CCN(C)CC[N+](=O)[O-]    ZINC001333462835
C#C[C@H](C)NCC[N+](=O)[O-]    ZINC001336784088
C#CC(=O)NCCONC    ZINC001143915725
C#CCCNCC[N+](=O)[O-]    ZINC001336779000
C#CCCONC(=N)CO    ZINC000883012056
C#C[C@@H](C)NC(=O)NOC    ZINC000307533151
C#CCONC(=O)NCC    ZINC000306880241
C#C[C@@H](C)NCC[N+](=O)[O-]    ZINC001336784090
C#CCNCC(=O)NOC    ZINC000082413863
C#CCOCCNC(N)=O    ZINC000307220861
C#CCCSCC(C)C    ZINC000082496846
C#C[C@H](C)O[Si](C)(C)C    ZINC000169744029
C#CC/C=C/c1ccccc1    ZINC000140066911
C#CCCO[Si](C)(C)C    ZINC000169743375
C#Cc1ccc(CC=C)cc1    ZINC000114976315
C#CC1Cc2ccccc2C1    ZINC000095936809
C#CC1(c2ccccc2)CC1    ZINC000059289408
C#C[C@H]1C[C@@H]1c1ccccc1    ZINC000085210699
C#C[C@@H](C)O[Si](C)(C)C    ZINC000169744028
C#C[C@@H]1CCc2ccccc21    ZINC000150188416
C#Cc1ccc2c(c1)CCC2    ZINC000059019986
C#Cc1cccc(CC=C)c1    ZINC000150330669
C#CCc1cccc(C=C)c1    ZINC001249948016
C#Cc1cccc(C2CC2)c1    ZINC000125079826
C#C[C@H]1CCc2ccccc21    ZINC000150188603
C#C[C@H]1C[C@H]1c1ccccc1    ZINC000085210701
C#C[C@@H]1C[C@H]1c1ccccc1    ZINC000085210700
C#Cc1cccc2c1CCC2    ZINC000214466111
C#CCc1ccccc1C=C    ZINC001249948358
C#Cc1ccc(C2CC2)cc1    ZINC000088189751
C#CCC(=C)c1ccccc1    ZINC001249949786
C#C[C@@H]1C[C@@H]1c1ccccc1    ZINC000085210698
C#C[C@@H](OCCO)C(C)C    ZINC001217928866
C#C[C@@H](C)OCCOCC    ZINC000196203517
C#CCO[C@@H](C)COCC    ZINC000686894180
C#C[C@@H](C)OCCCOC    ZINC001211338304
C#C[C@H](CC)OC[C@@H](C)O    ZINC001205775990
C#C[C@H](CC)OCCCO    ZINC001217863502
C#CCOC[C@@H](C)OCC    ZINC000218714338
C#CC[C@@H](CC)OCCO    ZINC001217892470
C#CC[C@@H](C)OCCCO    ZINC001217877780
C#C[C@H](C)OCC(C)(C)O    ZINC000231377789
C#CCO[C@H](CC)COC    ZINC001205006824
C#C[C@@H](CC)OCCCO    ZINC001217863505
C#CC[C@@H](C)OC[C@H](C)O    ZINC001205777722
C#C[C@@H](C)OCCCCO    ZINC001217825705
C#C[C@@H](CCC)OCCO    ZINC000238263186
C#CCOC[C@@H](CC)OC    ZINC001205012610
C#C[C@H](CC)OC[C@H](C)O    ZINC001205775993
C#C[C@H](C)OC[C@H](C)CO    ZINC001205956973
C#CC[C@@H](C)OCCOC    ZINC001204969983
C#CCO[C@@H](CC)COC    ZINC001205006825
C#CCOCCOC(C)C    ZINC000148678209
C#C[C@@H](C)OCC(C)(C)O    ZINC000231377814
C#CC[C@H](C)OCCCO    ZINC001217877795
C#CC[C@@H](C)OC[C@@H](C)O    ZINC001205777721
C#CCC(OCC)OCC    ZINC000034617648
C#CC[C@H](C)OC[C@H](C)O    ZINC001205777724
C#CCCCCOCOC    ZINC000098174981
C#C[C@H](C)OCCOCC    ZINC000196203506
C#C[C@H](C)OCCCOC    ZINC001211338311
C#C[C@@H](C)OC[C@H](C)CO    ZINC001205956971
C#CC[C@H](C)OC[C@@H](C)O    ZINC001205777723
C#C[C@@H](CC)OC[C@H](C)O    ZINC001205775996
C#C[C@H](CC)OCCOC    ZINC000082080486
C#CCO[C@H](C)COCC    ZINC000686894179
C#CC[C@H](CC)OCCO    ZINC001217892472
C#CC[C@H](C)OCCOC    ZINC001204969984
C#C[C@H](CCC)OCCO    ZINC000238268223
C#CCOC[C@H](CC)OC    ZINC001205012611
C#C[C@H](C)OCCCCO    ZINC001217825724
C#CCOCC[C@@H](C)OC    ZINC001205006404
C#C[C@H](OCCO)C(C)C    ZINC001217928890
C#CCOC[C@H](C)OCC    ZINC000218714254
C#CCOCC[C@H](C)OC    ZINC001205006405
C#C[C@@H](CC)OC[C@@H](C)O    ZINC001205775994
C#C[C@@H](CC)OCCOC    ZINC000082080487
C#Cc1cnc(Cl)s1    ZINC000307443428
C#CC(=O)NC/C=C\Cl    ZINC001161884470
C#CC(=O)NCC(=C)Cl    ZINC000135334270
C#CC(=O)NC/C=C/Cl    ZINC001161884471
C#Cc1cnc2ccoc2c1    ZINC000038534107
C#CC(=O)NCCSC    ZINC000306314874
C#CCSCC(=O)NC    ZINC000300872272
C#Cc1ccc(N=C=O)cc1    ZINC000143664443
C#CC(=O)NCCCS    ZINC001143916265
C#CCNC(=O)CCS    ZINC000236567687
C#CCNC(=O)CSC    ZINC000041634801
C#CCN(C)C/C=C/Cl    ZINC000307175002
C#Cc1cc2[nH]ncc2cn1    ZINC000095628688
C#Cc1cncc2nccn21    ZINC000095616338
C#Cc1ncnc2[nH]ccc21    ZINC000071261351
C#Cc1ccc2[nH]ncc2n1    ZINC000094986210
C#Cc1nc2ccccn2n1    ZINC000117738372
C#Cc1cnc2cccnn12    ZINC000024552078
C#CCN(C)CC(=C)Cl    ZINC000839579536
C#Cc1cnc2[nH]ncc2c1    ZINC000095628700
C#Cc1cn2ccnc2cn1    ZINC000072265827
C#Cc1cnc(N)c(C#C)n1    ZINC000095670842
C#CCN(C)C/C=C\Cl    ZINC000387851091
C#Cc1cnc2cnccn12    ZINC000024552050
C#Cc1cnc2cn[nH]c2c1    ZINC000095628683
C#CC[C@](N)(CO)C(=O)O    ZINC000005500480
C#CCO[C@H](C)C(=O)NO    ZINC000904157545
C#CC(=O)NC[C@@H](O)CO    ZINC000085232319
C#CCOCCC(=O)NO    ZINC000307744312
C#CCONC(=O)COC    ZINC000306364541
C#CC[C@@](N)(CO)C(=O)O    ZINC000001620474
C#CCONC(=O)[C@H](C)O    ZINC000855606640
C#CCONC(=O)[C@@H](C)O    ZINC000855606639
C#CC(=O)NOCCOC    ZINC000135334464
C#CC(=O)NC(CO)CO    ZINC000083692874
C#CCO[C@@H](C)C(=O)NO    ZINC000904157546
C#CC1(O)CN(CCF)C1    ZINC000934449548
C#CC(=O)N(C)CCCF    ZINC000716724903
C#Cc1cncc(C2CC2)c1    ZINC000091365475
C#Cc1cccc(NC=C)c1    ZINC001174781017
C#Cc1ccccc1NC=C    ZINC001174785515
C#CC/N=C\c1ccccc1    ZINC000100194262
C#CCNC(=O)CCCF    ZINC000854257228
C#CCNC(=O)C(C)(C)F    ZINC000307311037
C#CCNC(=O)[C@@H](F)CC    ZINC001357668140
C#CCNC(=O)[C@H](F)CC    ZINC001357668141
C#CC/N=C/c1ccccc1    ZINC000018061018
C#Cc1ccc(NC=C)cc1    ZINC001174785873
C#CCN(C)CCSC    ZINC000156194370
C#CCOCCOCCN    ZINC000074495643
C#CCCNC[C@H](O)CO    ZINC000069770025
C#CCN(C)C[C@H](O)CO    ZINC000307632083
C#CCCNC(CO)CO    ZINC000083693437
C#CCOC[C@H](O)CNC    ZINC001251819087
C#CCOC[C@@H](O)CNC    ZINC001251819088
C#CCN(CCO)CCO    ZINC000041636087
C#CCOCCN(C)OC    ZINC000851723273
C#C[C@H](C)NC[C@H](O)CO    ZINC000135171239
C#C[C@@H](C)NC[C@H](O)CO    ZINC000135171264
C#CCNC[C@H](O)COC    ZINC000070558591
C#CCN(CC)CCCF    ZINC000307742805
C#C[C@@H](C)N(C)CCCF    ZINC000307741885
C#C[C@H](C)N(C)CCCF    ZINC000307741886
C#CCN(C)CCCCF    ZINC000306602223
C#CCN(CCF)C(C)C    ZINC000932388638
C#C[C@](C)(CC)NCCF    ZINC000306953746
C#CC(C)(C)N(C)CCF    ZINC000306481648
C#CCCN(C)CCCF    ZINC000714941934
C#CCCCN(C)CCF    ZINC001209269330
C#C[C@@](C)(CC)NCCF    ZINC000306953747
C#CC(F)(F)C(F)(F)F    ZINC000080440290
C#CCSCC(=O)OC    ZINC000041634490
C#CCC(=C)S(C)(=O)=O    ZINC000096532226
C#CCCSCC(=O)O    ZINC000019802343
C#CCC(C)(C)C(=O)Cl    ZINC000096034627
C#Cc1ncnc2[nH]ncc21    ZINC000685937580
C#Cc1ccc(C#C)c(F)c1    ZINC000059129138
C#C[C@H](C)OC(=O)CCF    ZINC000892723628
C#CCOC(=O)[C@H](F)CC    ZINC001356599047
C#CCOC(=O)C(C)(C)F    ZINC000306503503
C#CCO[C@H](C)[C@H](C)S    ZINC001205012106
C#CCCSCCCO    ZINC000085163436
C#CC(=O)c1ccc(C)cc1    ZINC000039193260
C#C[C@H](C)OCCSC    ZINC001225040791
C#CCCSC[C@H](C)O    ZINC000840211181
C#Cc1ccccc1C(C)=O    ZINC000032157750
C#CCCSCCOC    ZINC000082496860
C#C[C@@H](C)OCCSC    ZINC001225036198
C#Cc1cccc2c1OCC2    ZINC000132585702
C#CCOC(=O)CCCF    ZINC000850191898
C#CCCSC[C@@H](C)O    ZINC000840211169
C#Cc1cccc(C(C)=O)c1    ZINC000002541492
C#CCOC(=O)[C@@H](F)CC    ZINC001356599046
C#CCO[C@@H]1COC[C@H]1F    ZINC001205006713
C#CC(=O)Cc1ccccc1    ZINC000034551941
C#CCCOC(=O)CCF    ZINC000892572774
C#C[C@@H](C)OC(=O)CCF    ZINC000892723629
C#CCCCSCCO    ZINC000161064896
C#Cc1ccc(C(C)=O)cc1    ZINC000002541493
C#CCCS[C@@H](C)CO    ZINC000160971033
C#CCCS[C@H](C)CO    ZINC000160971145
C#Cc1ccc(NC=C)cn1    ZINC001174781042
C#CCNC(=O)NCCF    ZINC000306392693
C#Cc1cc(=NC=C)cc[nH]1    ZINC001174778869
C#Cc1cccnc1NC=C    ZINC001174778693
C#CCCCCCCCl    ZINC000059228957
C#CCCn1ccc(C#N)c1    ZINC000307167822
C#CC1CCC(F)(F)CC1    ZINC000710676191
C#CCOCCOCCO    ZINC000002510319
C#CCc1cccc(CC)c1    ZINC000101238777
C#CCc1ccccc1CC    ZINC001249946373
C#CCc1c(C)cccc1C    ZINC000071195829
C#Cc1ccc(C(C)C)cc1    ZINC000002513048
C#Cc1ccccc1C(C)C    ZINC000062605395
C#Cc1ccc(CCC)cc1    ZINC000002555808
C#CCc1ccc(CC)cc1    ZINC000230846620
C#CCc1ccc(C)c(C)c1    ZINC000149110261
C#CCc1ccc(C)cc1C    ZINC000149109580
C#Cc1c(C)cc(C)cc1C    ZINC000079069632
C#CCCCc1ccccc1    ZINC000001680051
C#CC(C)(C)c1ccccc1    ZINC000082006843
C#CCc1cc(C)ccc1C    ZINC000138221966
C#CCc1cc(C)cc(C)c1    ZINC001249946345
C#Cc1cccc(C(C)C)c1    ZINC000062605392
C#Cc1cccc(CCC)c1    ZINC000167563897
C#Cc1cc(C)c(C)cc1C    ZINC000002563907
C#CCc1cccc(C)c1C    ZINC000138222090
C#C[C@@H](OCCF)C(C)C    ZINC001224671095
C#C[C@@H](C)OCCCCF    ZINC001209968680
C#C[C@H](CCC)OCCF    ZINC001224671901
C#C[C@H](C)OCCCCF    ZINC001209968688
C#CC[C@@H](CC)OCCF    ZINC001224671496
C#C[C@H](OCCF)C(C)C    ZINC001224671096
C#C[C@@H](CCC)OCCF    ZINC001224671902
C#CC[C@@H](C)OCCCF    ZINC001225156968
C#C[C@H](CC)OCCCF    ZINC001225156899
C#CC[C@H](CC)OCCF    ZINC001224671500
C#C[C@@H](CC)OCCCF    ZINC001225156900
C#CC[C@H](C)OCCCF    ZINC001225156969
C#CCNS(=O)(=O)C=C    ZINC001198619890
C#CCSCC(=O)NO    ZINC001333719872
C#CC1(S(N)(=O)=O)CC1    ZINC000113547087
C#CCNC(=O)[C@@H](C)Cl    ZINC000019435992
C#Cc1cc(F)cc(C#N)c1    ZINC000036533559
C#CC(=O)NCCCCl    ZINC001143914204
C#Cc1ccc(F)c(C#N)c1    ZINC000087493439
C#CC(=O)N1CC(F)(F)C1    ZINC001343307132
C#CCNC(=O)CCCl    ZINC000003091475
C#Cc1cccc(F)c1C#N    ZINC000036533555
C#Cc1cc(F)ccc1C#N    ZINC000036533558
C#Cc1cc(C#N)ccc1F    ZINC000036533563
C#CCNC(=O)[C@H](C)Cl    ZINC000019435993
C#Cc1ccc(C#N)c(F)c1    ZINC000036533561
C#Cc1cccc(C(N)=O)c1    ZINC000039064387
C#Cc1ccccc1C(N)=O    ZINC000095630897
C#Cc1cccc(C(C)=O)n1    ZINC000021995307
C#CCNC(=O)OCCF    ZINC000858882816
C#CC(=O)NC[C@@H](O)CF    ZINC001143912958
C#CC(=O)Nc1ccccc1    ZINC000004105770
C#CC(=O)NC[C@H](O)CF    ZINC001143912957
C#Cc1ccc(C(C)=O)cn1    ZINC000169804191
C#C[C@@H](C)NC=C(C#N)C#N    ZINC000306436389
C#C[C@H](C)NC=C(C#N)C#N    ZINC000306436391
C#Cc1nccnc1NC=C    ZINC001174780836
C#CCN1CCC(F)(F)C1    ZINC000306487354
C#CCNc1cccc(C)c1    ZINC000038995587
C#C[C@H](N)c1cccc(C)c1    ZINC000039147453
C#C[C@H](N)c1ccc(C)cc1    ZINC000083945085
C#CCc1ccc(C)nc1C    ZINC001249947362
C#CC[C@@H](N)c1ccccc1    ZINC000012336865
C#C[C@@H](N)c1cccc(C)c1    ZINC000039147454
C#CCc1cncc(C)c1C    ZINC001249949298
C#CCc1ccc(C)c(N)c1    ZINC001249946321
C#CC[C@H](N)c1ccccc1    ZINC000012336864
C#C[C@H](N)c1ccccc1C    ZINC000038972937
C#Cc1cccc(NCC)c1    ZINC000019877004
C#CCNc1ccccc1C    ZINC000039319996
C#CCc1cnc(C)cc1C    ZINC001249949348
C#CCN(C)c1ccccc1    ZINC000032188564
C#CCNc1ccc(C)cc1    ZINC000002566386
C#C[C@@H](N)c1ccc(C)cc1    ZINC000083945081
C#CCc1cc(C)nc(C)c1    ZINC000307047635
C#CCc1cccnc1CC    ZINC001249949746
C#CCNCc1ccccc1    ZINC000019312725
C#CCc1cncc(CC)c1    ZINC001249947505
C#CCc1ccc(N)cc1C    ZINC001249949322
C#Cc1ccc(N(C)C)cc1    ZINC000002534480
C#CCc1ccc(CN)cc1    ZINC000104587074
C#C[C@@H](N)c1ccccc1C    ZINC000038972936
C#CCN(CC#C)CC#CC    ZINC000306307462
C#CCC1=CC[C@H](C#N)CC1    ZINC001249949687
C#CCc1cc(C)cnc1C    ZINC001249948230
C#CCCNc1ccccc1    ZINC000036458604
C#CCC1=CC[C@@H](C#N)CC1    ZINC001249949689
C#CCc1ccc(C)cc1N    ZINC001249949878
C#CC(C)(C)Br    ZINC000066377751
C#CCCCBr    ZINC000002578942
C#Cc1cccc(C(=O)O)c1    ZINC000027838115
C#Cc1ccc2c(c1)OCO2    ZINC000005112452
C#Cc1ccc(O)c(C=O)c1    ZINC000039061574
C#CCCS(=O)(=O)CC    ZINC000203092798
C#Cc1ccc(C(=O)O)cc1    ZINC000000379054
C#CCCCS(C)(=O)=O    ZINC000203080336
C#Cc1ccccc1C(=O)O    ZINC000015022006
C#CC[C@@H](C)OCCCl    ZINC001224661230
C#CC(=O)Nc1ccccn1    ZINC000082266226
C#Cc1cncc(C(N)=O)c1    ZINC000170637636
C#CC(=O)Nc1ccncc1    ZINC000082266228
C#C[C@@H](C)OCCCCl    ZINC001225124061
C#CC(C#C)Oc1ncc[nH]1    ZINC001228302350
C#Cc1cccc(B(O)O)c1    ZINC000169807630
C#C[C@H](CC)OCCCl    ZINC001224660346
C#Cc1ccccc1B(O)O    ZINC000199020917
C#Cc1ccc(C(N)=O)nc1    ZINC000209821469
C#C[C@@H](CC)OCCCl    ZINC001224660349
C#CC[C@H](C)OCCCl    ZINC001224661232
C#C[C@H](C)OCCCCl    ZINC001225124062
C#CC(C#C)Oc1cn[nH]c1    ZINC001228329209
C#CC(C#C)Oc1cc[nH]n1    ZINC001226429471
C#Cc1ccc(C(N)=O)cn1    ZINC000143306211
C#CCOC1CC(F)(F)C1    ZINC001205006246
C#Cc1ccc(B(O)O)cc1    ZINC000169794578
C#CCCn1cc(C#N)nn1    ZINC000882169237
C#CCCn1cnc(C#N)n1    ZINC000061842801
C#C[C@H](O)Cc1ccccc1    ZINC000021998490
C#CC[C@@H](O)c1ccccc1    ZINC000002390319
C#Cc1ccc(OC)cc1C    ZINC000002563908
C#CCOc1ccc(C)cc1    ZINC000001869848
C#C[C@@H](O)Cc1ccccc1    ZINC000021998486
C#Cc1cccc(COC)c1    ZINC000062605445
C#CCc1cccc(O)c1C    ZINC001249948697
C#CCc1cccc(CO)c1    ZINC000059683496
C#C[C@H](O)c1cccc(C)c1    ZINC000039393181
C#CCOc1cccc(C)c1    ZINC000041634656
C#CCc1cccc(OC)c1    ZINC000034751504
C#CCc1ccccc1OC    ZINC000167716375
C#C[C@H](OC)c1ccccc1    ZINC000032137164
C#C[C@H](C)Oc1ccccc1    ZINC000039241033
C#C[C@@H](OC)c1ccccc1    ZINC000032137165
C#CCc1ccc(C)cc1O    ZINC001249947387
C#C[C@](C)(O)c1ccccc1    ZINC000001673128
C#CCc1ccc(O)cc1C    ZINC001249946180
C#C[C@H](O)c1ccccc1C    ZINC000034478130
C#C[C@@](C)(O)c1ccccc1    ZINC000002140964
C#CCc1ccc(O)c(C)c1    ZINC000137628768
C#CC[C@H](O)c1ccccc1    ZINC000012361905
C#C[C@@H](O)c1cccc(C)c1    ZINC000039393180
C#Cc1ccc(OCC)cc1    ZINC000002555802
C#CCc1ccc(C)c(O)c1    ZINC001249949760
C#CCc1ccc(CO)cc1    ZINC000097054061
C#C[C@H](O)c1ccc(C)cc1    ZINC000021998409
C#CCc1cc(C)ccc1O    ZINC000100979881
C#CCOc1ccccc1C    ZINC000039213753
C#CCc1cc(O)ccc1C    ZINC001249949114
C#C[C@@H](O)c1ccc(C)cc1    ZINC000021998414
C#C[C@@H](C)Oc1ccccc1    ZINC000039241034
C#CCc1cccc(C)c1O    ZINC000139468665
C#C[C@@H](O)c1ccccc1C    ZINC000034478129
C#CCc1cc(C)cc(O)c1    ZINC001249948729
C#CCCOc1ccccc1    ZINC000034060439
C#CCc1ccc(OC)cc1    ZINC000034448360
C#CCOCc1ccccc1    ZINC000004291231
C#Cc1cccc(OCC)c1    ZINC000058626264
C#CCc1cnc(C)c(N)c1    ZINC001249949683
C#CCNc1cc(C)ccn1    ZINC000050522647
C#CCN1CC=C(C#N)CC1    ZINC000306647493
C#CCNc1cnccc1C    ZINC000068991141
C#CCNCc1cccnc1    ZINC000019875403
C#CCc1ccnc(NC)c1    ZINC001249949442
C#Cc1ccc(N(C)C)nc1    ZINC000095761558
C#CCCN(CC#C)CC#N    ZINC000307559993
C#CCc1cnc(N)c(C)c1    ZINC001249948771
C#CCc1cnn(C2CC2)c1    ZINC001249947240
C#Cc1ccnc(NCC)c1    ZINC000209775600
C#CCc1cnc(N)cc1C    ZINC001249947356
C#CCNc1ncccc1C    ZINC000051041215
C#CCNc1ccc(C)nc1    ZINC000113075701
C#CCNc1cncc(C)c1    ZINC000232074038
C#CCc1cnn(CC=C)c1    ZINC001249947525
C#Cc1cn(C)nc1C1CC1    ZINC000072339683
C#Cc1cnn(C)c1C1CC1    ZINC000072339682
C#CCNc1ccc(C)cn1    ZINC000050522538
C#CCNc1cccc(N)c1    ZINC001163367919
C#Cc1ccc(NCC)nc1    ZINC000104690598
C#CCNc1cccnc1C    ZINC000085712018
C#CCNCc1ccccn1    ZINC000019875690
C#Cc1nc(C)c(C)c(C)n1    ZINC000085388623
C#CCc1ccc(NC)nc1    ZINC001249947352
C#CCn1ccnc1C1CC1    ZINC000018002562
C#CCN(CC#N)CC#CC    ZINC000743852268
C#CC[N+](C)(CC#C)CC#C    ZINC000005813029
C#Cc1ccc(C(=O)O)cn1    ZINC000039049643
C#Cc1ccc(C(=O)O)nc1    ZINC000035570292
C#Cc1ccccc1[N+](=O)[O-]    ZINC000001410225
C#Cc1ccc([N+](=O)[O-])cc1    ZINC000001433114
C#Cc1cccc([N+](=O)[O-])c1    ZINC000001433326
C#Cc1cccc(C(=O)O)n1    ZINC000082046790
C#Cc1cncc(C(=O)O)c1    ZINC000104736966
C#C[C@@H](C)NS(C)(=O)=O    ZINC000167052645
C#CCCS(=O)(=O)NC    ZINC000306374305
C#CCCNS(C)(=O)=O    ZINC000070640805
C#CCS(=O)(=O)CCN    ZINC000058249963
C#CC(=O)Nc1cncnc1    ZINC000306240493
C#CC(=O)Nc1ncccn1    ZINC001143900615
C#CCNS(=O)(=O)CC    ZINC000042011831
C#C[C@H](C)NS(C)(=O)=O    ZINC000167052547
C#CC(C#C)Oc1nc[nH]n1    ZINC001227104952
C#CCCCS(N)(=O)=O    ZINC000163512698
C#CCN(C)S(C)(=O)=O    ZINC000034211334
C#CC(=O)Nc1ccnnc1    ZINC000606244180
C#CC(=O)Nc1cccnn1    ZINC000606244312
C#CC(=O)NCC(C)(F)F    ZINC000575541310
C#CCNC(=O)C(C)(F)F    ZINC000306476743
C#Cc1cncc(B(O)O)c1    ZINC000169993195
C#C[C@H](C)NC(=O)C(F)F    ZINC000235523993
C#CCNC(=O)CC(F)F    ZINC001182966769
C#C[C@@H](C)NC(=O)C(F)F    ZINC000235208359
C#CC(=O)N(C)CC(F)F    ZINC000306374645
C#CC(=O)NC(CF)CF    ZINC001355379296
C#CCN(C)C(=O)C(F)F    ZINC000234288309
C#CCN(C(=O)C#C)C1CC1    ZINC000306436399
C#CCc1ccc(=O)n(C)c1    ZINC001249946342
C#C[C@@](C)(O)c1ccncc1    ZINC000012364781
C#CCCn1ccccc1=O    ZINC000082496752
C#C[C@@H](N)c1cccc(O)c1    ZINC000085399464
C#CCc1cccc(OC)n1    ZINC001249949838
C#C[C@H](N)c1ccc(O)cc1    ZINC000085399457
C#C[C@](C)(O)c1ccncc1    ZINC000012364783
C#C[C@@H](C)Oc1cccnc1    ZINC001225283203
C#C[C@H](C)Oc1ccncc1    ZINC001225290947
C#CCNc1cccc(O)c1    ZINC000068989718
C#C[C@@](C)(O)c1cccnc1    ZINC000001304666
C#CCNC(=O)C1=CC=CC1    ZINC001199694817
C#C[C@@H](C)Oc1ccncc1    ZINC001225290946
C#CCOc1ccc(C)nc1    ZINC000146007501
C#CC[C@@H](O)c1ccccn1    ZINC000039050231
C#C[C@@H](N)c1ccccc1O    ZINC000085399472
C#C[C@@](C)(O)c1ccccn1    ZINC000012364779
C#CCNc1ccc(O)cc1    ZINC000068990616
C#CCOc1ccccc1N    ZINC000009239452
C#CCc1ccn(C)c(=O)c1    ZINC001249947638
C#CCOc1ccc(N)cc1    ZINC000009239338
C#C[C@H](OC)c1ccncc1    ZINC001222700083
C#CCc1cnccc1OC    ZINC001249948264
C#CCc1ccncc1OC    ZINC001249949960
C#C[C@@H](OC)c1ccncc1    ZINC001222700082
C#C[C@](C)(O)c1cccnc1    ZINC000001304667
C#Cc1cnc(OC)c(C)c1    ZINC000072265972
C#CCc1ccnc(OC)c1    ZINC000307331716
C#CC(C#C)OCCCC#N    ZINC001205648283
C#Cc1cc(CO)ccc1N    ZINC000098177887
C#CC[C@H](O)c1ccccn1    ZINC000039050238
C#CCc1cncc(CO)c1    ZINC001249949832
C#CCOc1cccc(N)c1    ZINC000009239393
C#CCc1cccnc1OC    ZINC001249946334
C#Cc1ccc(OCC)nc1    ZINC000095761545
C#CCc1ccc(CO)nc1    ZINC001249949438
C#C[C@H](N)c1cccc(O)c1    ZINC000085399462
C#C[C@H](C)Oc1cccnc1    ZINC001225283207
C#CCc1cncc(OC)c1    ZINC001249946263
C#C[C@H](N)c1ccccc1O    ZINC000085399470
C#CC(=O)N1C[C@H]2C=C[C@H]1C2    ZINC000922057980
C#C[C@@H](N)c1ccc(O)cc1    ZINC000085399460
C#Cc1cc(N)ccc1OC    ZINC000140024780
C#CCc1ccc(OC)nc1    ZINC000095761593
C#C[C@](C)(O)c1ccccn1    ZINC000012364780
C#CCNc1cncc(C)n1    ZINC001155651006
C#CCNc1cc(N)ccn1    ZINC000236351177
C#C[C@H](C)Nc1cccnn1    ZINC000164871140
C#C[C@H](C)Nc1ncccn1    ZINC000164855974
C#CCNc1cc(C)ncn1    ZINC000050522629
C#C[C@@H](C)Nc1cnccn1    ZINC000166895691
C#C[C@@H](C)Nc1ncccn1    ZINC000164856088
C#CCNc1nnccc1C    ZINC000953049811
C#CCNc1cncc(N)c1    ZINC001163367090
C#CCN1CCn2ccnc21    ZINC000931529984
C#Cc1ccc(N(C)C)nn1    ZINC000217470797
C#CCO[C@H](C)C1=CC=C[CH]1    ZINC001205012076
C#CCNc1cc(C)cnn1    ZINC000235808175
C#CCO[C@@H](C)C1=CC=C[CH]1    ZINC001205012079
C#Cc1ccc(NCC)nn1    ZINC000217470691
C#CCNc1ccc(C)nn1    ZINC000050522640
C#CCNc1ncncc1C    ZINC000881769422
C#CCc1cnc(N)nc1C    ZINC001249947326
C#Cc1cnc(NCC)nc1    ZINC000827270334
C#CCNc1cnc(C)cn1    ZINC001155647844
C#CCN(C)c1ncccn1    ZINC000066111529
C#C[C@H](C)Nc1ccncn1    ZINC000166879779
C#C[C@H](C)Nc1cnccn1    ZINC000166895592
C#CCNc1ncccc1N    ZINC000236338790
C#CCNc1nccnc1C    ZINC000214305992
C#CCN(CC#N)CCC#N    ZINC000307670406
C#Cc1nc(C)c(C)nc1N    ZINC000575436943
C#CCNc1ncc(C)cn1    ZINC000063048910
C#CCNc1cccc(N)n1    ZINC000087726255
C#CCNc1ccnc(C)n1    ZINC000054936477
C#CCN(C)c1cnccn1    ZINC000853528460
C#CCNc1ccc(N)nc1    ZINC001163366778
C#CCNc1nccc(C)n1    ZINC000033404273
C#CCNc1ccc[n+](C)c1    ZINC001163372364
C#CCCN(C)CC(F)F    ZINC000160382816
C#CCCN(CC#C)C1CC1    ZINC000307568596
C#CCN1CCCC[C@@H]1C#C    ZINC000885233653
C#CCN1CCCC[C@H]1C#C    ZINC000885233654
C#CCN1[C@H]2C=CC[C@H]1CC2    ZINC000307291773
C#CC[C@H]1CCN(CC#C)C1    ZINC000886354147
C#CCCN1C[C@H]2C=C[C@H]1C2    ZINC000880451133
C#CCC1(C#N)CCCCC1    ZINC000021990460
C#CCN(CC#CC)C1CC1    ZINC000306306302
C#CCN(CC#C)CC1CC1    ZINC000307557321
C#CCc1ccn(C(C)C)c1    ZINC001249947964
C#CCN1CCC(C#C)CC1    ZINC000606243930
C#CCN(CC#CC)CC=C    ZINC000743852223
C#CC[C@@H]1CCN(CC#C)C1    ZINC000886354148
C#CCOCBr    ZINC000228974389
C#CC1(S(=O)(=O)F)CC1    ZINC000725262545
C#CCCOS(C)(=O)=O    ZINC000022066026
C#C[C@H](C)OS(C)(=O)=O    ZINC000033914540
C#C[C@@H](C)OS(C)(=O)=O    ZINC000033914542
C#C[C@H](C)NS(N)(=O)=O    ZINC000164469077
C#Cc1cccc(SC)c1    ZINC000039017233
C#CCN(C)S(N)(=O)=O    ZINC000156618232
C#Cc1ccc(F)c(C=O)c1    ZINC000094986139
C#CCOC[C@@H](O)CCl    ZINC000001716436
C#CCSc1ccccc1    ZINC000004977021
C#CCc1cccc(S)c1    ZINC001249949637
C#CCOC[C@H](O)CCl    ZINC000005112392
C#Cc1ccccc1SC    ZINC000032189405
C#Cc1cc(C=O)ccc1F    ZINC000039049696
C#Cc1ccc(SC)cc1    ZINC000058626254
C#CCCNS(N)(=O)=O    ZINC000156145394
C#Cc1ccc(C=O)cc1F    ZINC000306189469
C#Cc1cccc(C=O)c1F    ZINC000306833679
C#CCNS(=O)(=O)NC    ZINC000161029103
C#C[C@@H](C)NS(N)(=O)=O    ZINC000164469206
C#Cc1ccc(F)cc1C=O    ZINC000095828973
C#Cc1cccc(F)c1C=O    ZINC000039049673
C#Cc1ccc(C=O)c(F)c1    ZINC000091252109
C#Cc1cc(F)cc(C=O)c1    ZINC000642887220
C#Cc1cc(F)ccc1C=O    ZINC000039049626
C#Cc1c(F)cccc1C=O    ZINC000642887025
C#Cc1ccc(O)cc1OC    ZINC000104147089
C#C[C@H](O)c1ccccc1O    ZINC000140139201
C#CCOc1ccccc1O    ZINC000001639886
C#C[C@@H](O)c1ccccc1O    ZINC000140139340
C#CCOC(=O)C#CC1CC1    ZINC000838370232
C#CCOc1cccc(O)c1    ZINC000034962463
C#C[C@@H](C)Oc1ncccn1    ZINC001226767987
C#CCNC(=O)[C@@H]1C[C@@H]1C#N    ZINC001186981479
C#C[C@H](C)Oc1cncnc1    ZINC001225457667
C#CCCn1ncccc1=O    ZINC000082496783
C#CCNc1cccc[n+]1[O-]    ZINC001163366632
C#CCNC(=O)C1(C#N)CC1    ZINC000087671586
C#CCNc1ccc[n+]([O-])c1    ZINC001163367080
C#CCOc1ccc(N)cn1    ZINC000040542902
C#C[C@@H](C)Oc1cccnn1    ZINC001225653087
C#CCNC(=O)c1ccc[nH]1    ZINC000014959093
C#CCNC(=O)c1cc[nH]c1    ZINC000307204784
C#CCON=Cc1cc[nH]c1    ZINC000388150070
C#C[C@@H](C)Oc1ccnnc1    ZINC001226907598
C#Cc1nnc(C2CCC2)o1    ZINC001255155498
C#CCc1cnc(OC)nc1    ZINC001249946188
C#CCCn1ccncc1=O    ZINC000306642674
C#Cc1ncc(C)c(OC)n1    ZINC000095831334
C#C[C@H](C)Oc1cccnn1    ZINC001225653088
C#C[C@H](C)Oc1ccnnc1    ZINC001226907599
C#C[C@H](C)Oc1ccncn1    ZINC000200386324
C#Cc1nnc([C@@H]2C[C@@H]2C)o1    ZINC001256608049
C#CC(=O)NC1(C#N)CCC1    ZINC000306508044
C#CC(=O)NCC1(C#N)CC1    ZINC000307295317
C#CC(=O)NCc1ccc[nH]1    ZINC000082266229
C#CC(=O)N1CC(C)(C#N)C1    ZINC000306414779
C#CCCOc1cncnc1    ZINC000901703347
C#C[C@@H](C)Oc1ccncn1    ZINC000200386355
C#CC(=O)NCc1cc[nH]c1    ZINC000231727739
C#C[C@H](C)Oc1ncccn1    ZINC001226768000
C#Cc1nnc([C@H]2C[C@H]2C)o1    ZINC001256608051
C#C[C@@H](C)Oc1cncnc1    ZINC001225457646
C#CCCn1cnccc1=O    ZINC000082599216
C#CCN(CC#N)C(=O)C=C    ZINC000300765525
C#Cc1nnc([C@H]2C[C@@H]2C)o1    ZINC001256608052
C#CCON=Cc1ccc[nH]1    ZINC000307852235
C#Cc1nnc([C@@H]2C[C@H]2C)o1    ZINC001256608050
C#CCNc1cc(N)ncn1    ZINC000165105864
C#CCc1ccc(C)cc1F    ZINC001249947201
C#CCNc1ncc(N)cn1    ZINC001163368214
C#CCNc1ccc(N)nn1    ZINC000159843801
C#CCc1ccc(C)c(F)c1    ZINC001249946042
C#CCc1cc(C)cc(F)c1    ZINC001249946298
C#CCc1ccc(F)c(C)c1    ZINC001249947389
C#CCc1cccc(F)c1C    ZINC001249946297
C#CCc1cc(F)ccc1C    ZINC001249946154
C#CCc1cc(C)ccc1F    ZINC001249946363
C#CCc1cccc(C)c1F    ZINC001249949860
C#CCNc1ccnc(N)n1    ZINC000236366141
C#CCc1ccc(F)cc1C    ZINC001249946078
C#CCNc1cnc(N)nc1    ZINC001163366725
C#CCO[C@@H]1CCC[C@H]1C#C    ZINC001205011917
C#CCO[C@H]1CCC[C@H]1C#C    ZINC001205011922
C#CCO[C@H]1C[C@H]2C=C[C@@H]1C2    ZINC001205011904
C#CC(C#C)OC1CCCC1    ZINC001205566514
C#CC(C#C)OCC1CCC1    ZINC001206186325
C#CC(C#C)OCCCC=C    ZINC001224508925
C#CC(C#C)OCC=C(C)C    ZINC001205025788
C#C[C@@H](C)OCC#CC1CC1    ZINC001224843896
C#CC(C#C)OCCC1CC1    ZINC001224761386
C#C[C@H](C)OCC#CC1CC1    ZINC001224843899
C#CCO[C@H]1CCC[C@@H]1C#C    ZINC001205011919
C#CCC1=CC(=O)C[C@@H](C)C1    ZINC000307197934
C#CCC1=CC(=O)C[C@H](C)C1    ZINC000307197933
C#CCO[C@@H]1C[C@H]2C=C[C@@H]1C2    ZINC001205011905
C#CCO[C@@H]1CCC[C@@H]1C#C    ZINC001205011921
C#CCCn1nc(C)cc1C    ZINC000084698381
C#CCN1CCC[C@@H](C#N)C1    ZINC000070663277
C#CCN(CC#N)CCC=C    ZINC000388154584
C#Cc1ccn([C@H](C)CC)n1    ZINC000072339515
C#CCn1ccnc1CCC    ZINC000070559644
C#CCCCn1cc(C)cn1    ZINC000161067040
C#CCN1CCC(C#N)CC1    ZINC000070212638
C#CC[C@@H]1CCN(CC#N)C1    ZINC000886355828
C#CCNN=C1CC[C@@H]2C[C@H]12    ZINC000872380188
C#CCN[C@@H]1CC[C@@H](C#N)C1    ZINC000306430179
C#CCN[C@H]1CC[C@H](C#N)C1    ZINC000306430178
C#CCNN=C1C=C(C)CC1    ZINC000835007463
C#CCN[C@@H]1CC[C@H](C#N)C1    ZINC000306430177
C#CCc1c(C)nn(C)c1C    ZINC000871940619
C#CCn1ccnc1C(C)C    ZINC000042012019
C#CCc1cnn(C(C)C)c1    ZINC001249949105
C#CCc1ccnn1CCC    ZINC001249949601
C#CC[C@H]1CCN(CC#N)C1    ZINC000886355829
C#CCN(CCC#N)C1CC1    ZINC000042548444
C#Cc1cnn(CC(C)C)c1    ZINC000039049636
C#CCc1cnn(CCC)c1    ZINC001249946362
C#CCc1ccn(C(C)C)n1    ZINC001249949437
C#CCCN1CC(C)(C#N)C1    ZINC000846884204
C#Cc1ccn([C@@H](C)CC)n1    ZINC000072339517
C#CCCn1cc(CC)cn1    ZINC000401998659
C#CCN(CC#N)CC1CC1    ZINC000753205531
C#CCCn1ccnc1CC    ZINC000082496774
C#CCCn1cnc(C)c1C    ZINC000082496781
C#CCN1CCC[C@H](C#N)C1    ZINC000070663276
C#CCc1ccnn1C(C)C    ZINC001249949603
C#CCCCn1ccnc1C    ZINC000161197962
C#CCN(C)Cc1ccc[nH]1    ZINC000013493583
C#CCN(CC=C)CCC#N    ZINC000794743591
C#CCN(C)CC1(C#N)CC1    ZINC000306627065
C#CCN[C@H]1CC[C@@H](C#N)C1    ZINC000306430176
C#CCN(CC#N)CC(=C)C    ZINC000307560479
C#CCN(C)Cc1cc[nH]c1    ZINC001140707656
C#CCCCN1CC(C#N)C1    ZINC001209261050
C#CCCN(CC#N)C1CC1    ZINC000685967176
C#CCCn1cc(C)nc1C    ZINC000715091158
C#CCN([C@H](C)C#N)C1CC1    ZINC000852481046
C#CC1CCN(CC#N)CC1    ZINC000830311032
C#CCn1nc(C)c(C)c1C    ZINC000042012044
C#CCN([C@@H](C)C#N)C1CC1    ZINC000852481047
C#Cc1ccn(CC(C)C)n1    ZINC000072339518
C#CCC1=CCCCCCC1    ZINC001249949287
C#CCC1=CCC(C)(C)CC1    ZINC001249949801
C#CC12CCC(CC1)C2(C)C    ZINC000575423910
C#CCSc1ccncc1    ZINC000087110494
C#CCSc1ccccn1    ZINC000006360340
C#Cc1ccc(SC)nc1    ZINC000095099979
C#Cc1nc(C2CC2)cs1    ZINC000039049734
C#CCONC(=O)C(F)F    ZINC000306426620
C#CC(=O)NOCC(F)F    ZINC000307297791
C#CCNC(=O)c1ccoc1    ZINC000041636201
C#CCNC(=O)c1ccco1    ZINC000041634819
C#CCON=Cc1ccco1    ZINC000307890049
C#CC(=O)N1CC(O)(C#C)C1    ZINC000890521049
C#CC(=O)NCc1ccco1    ZINC000082266230
C#CCOC(=O)c1cc[nH]c1    ZINC000306887381
C#CCOC(=O)c1ccc[nH]1    ZINC000045800821
C#CC(=O)NCc1ccoc1    ZINC000307620864
C#CCc1ccnc(F)c1C    ZINC001249949754
C#CCNC(=O)c1cn[nH]c1    ZINC000036164589
C#CCc1cc(F)ncc1C    ZINC001249949317
C#CCc1cnc(F)c(C)c1    ZINC001249949636
C#CC(=O)Nc1cc(C)n[nH]1    ZINC000082266232
C#CCON=Cc1cc[nH]n1    ZINC000379259302
C#C[C@@H](N)c1ccc(F)cc1    ZINC000039088361
C#CC(=O)Nc1cncn1C    ZINC001143901162
C#CCNc1ccc(F)cc1    ZINC000034335444
C#CCc1cnc(F)cc1C    ZINC001249949560
C#C[C@@H](N)c1ccccc1F    ZINC000083947013
C#CCc1ccc(N)cc1F    ZINC001249946382
C#C[C@@H](N)c1cccc(F)c1    ZINC000039088360
C#C[C@H](N)c1cccc(F)c1    ZINC000038972950
C#CCc1ccc(F)c(N)c1    ZINC001249949284
C#C[C@H](N)c1ccc(F)cc1    ZINC000038948843
C#CC(=O)Nc1ccnn1C    ZINC000307412030
C#CCNC(=O)c1c[nH]cn1    ZINC000038476013
C#CCNc1ccccc1F    ZINC000049136105
C#C[C@H](N)c1ccccc1F    ZINC000083947012
C#CC(=O)NCc1ncc[nH]1    ZINC000070819780
C#CCc1cc(N)ccc1F    ZINC001249949778
C#CC(=O)NCc1cc[nH]n1    ZINC000041016591
C#CCNC(=O)c1cc[nH]n1    ZINC000057375489
C#CC(=O)Nc1nccn1C    ZINC001143901054
C#CCc1c(C)ccnc1F    ZINC001249949861
C#CCNC(=O)c1ncc[nH]1    ZINC001187741680
C#CC(=O)NCc1c[nH]cn1    ZINC000084081752
C#CCc1cc(C)cnc1F    ZINC001249949100
C#CCc1cc(F)ccc1N    ZINC001249949865
C#CC(=O)NCc1cn[nH]c1    ZINC000038006739
C#CCc1cncc(F)c1C    ZINC001249949057
C#CC(=O)Nc1ccn(C)n1    ZINC000306467463
C#CCON=Cc1ncc[nH]1    ZINC000307872192
C#CCON=Cc1cnc[nH]1    ZINC000379274889
C#CCNC(=O)n1ccnc1    ZINC000032628565
C#CC(=O)Nc1[nH]ncc1C    ZINC000158758747
C#CC(=O)Nc1cnn(C)c1    ZINC000306376548
C#CCNc1c[n+]([O-])ccn1    ZINC001163363648
C#CCNc1cccc(F)c1    ZINC000038803886
C#CC(=O)N[C@H]1C=CCCC1    ZINC000307195502
C#CC(=O)N1CC[C@@H]1CC=C    ZINC000890561956
C#CC(=O)N[C@@H](C#C)C(C)C    ZINC000300931678
C#CC(=O)N[C@H]1CC=CCC1    ZINC000307201337
C#CCNC(=O)C1CC=CC1    ZINC000082866302
C#CC(=O)NC[C@H]1C=CCC1    ZINC000711742256
C#CC(=O)N[C@H](C#C)C(C)C    ZINC000300931675
C#C[C@H]1CCC[C@H]1OCC#N    ZINC001224381968
C#CCNC(=O)C1=CCCC1    ZINC000104696057
C#CC(=O)N[C@@H]1C=CCCC1    ZINC000307195501
C#CC(=O)N[C@@H](C#C)CCC    ZINC000233294564
C#CC(=O)N1CCC(=C)CC1    ZINC000307188641
C#C[C@H](C)N(C)C(=O)C#CC    ZINC000307576210
C#CC(=O)NCC1CC=CC1    ZINC000717394373
C#CC(=O)NC1(C2CC2)CC1    ZINC000306164702
C#C[C@H](CC)NC(=O)C#CC    ZINC000229944342
C#CC(=O)N1CCC[C@@H]2C[C@@H]21    ZINC000307146665
C#CC(=O)NC/C=C/C1CC1    ZINC000575477324
C#CC(=O)NCC1=CCCC1    ZINC000606246347
C#CC(=O)N(CC=C)CC=C    ZINC000307856456
C#CC(=O)N1CC=C(C)CC1    ZINC000306298458
C#CC(=O)N1CC[C@H]2C[C@H]2C1    ZINC000699216932
C#CC(=O)N[C@@H]1CC=CCC1    ZINC000307201336
C#CCN(CC)C(=O)C#CC    ZINC000233441434
C#CCNC(=O)C1CC(=C)C1    ZINC000066309325
C#CC(=O)N[C@@H]1C[C@H]1C1CC1    ZINC000306218745
C#CCNC(=O)C#CC(C)C    ZINC000854257390
C#CCN1O[C@H]2C=C[C@H]1CC2    ZINC000879801452
C#CC(=O)NC[C@@H]1C=CCC1    ZINC000711742255
C#CC(=O)N1CC[C@@H]2C[C@@H]2C1    ZINC000699216925
C#CCNC1=CC(=O)CCC1    ZINC000100946435
C#C[C@H]1CCC[C@@H]1OCC#N    ZINC001224381969
C#C[C@@H](C)N(C)C(=O)C#CC    ZINC000307576208
C#CCNC(=O)/C=C/C=C\C    ZINC000087555636
C#CC(=O)N[C@@H]1C[C@@H]1C1CC1    ZINC000306218744
C#CCNC(=O)C#CCCC    ZINC001184273033
C#CCN(C)Cc1ccco1    ZINC000041635731
C#CCN(C(=O)C=C)C1CC1    ZINC001120458938
C#CC(=O)N[C@H]1CC12CCC2    ZINC000721240120
C#CC(=O)N1CC[C@H]1CC=C    ZINC000890561955
C#CC(=O)N[C@@H]1CC12CCC2    ZINC000721240116
C#C[C@@H](C)NCc1ccco1    ZINC000135164341
C#CC(=O)N1CCC[C@H]2C[C@@H]21    ZINC000307146666
C#CCCCNC(=O)C#CC    ZINC000229857189
C#C[C@@H]1CCC[C@@H]1OCC#N    ZINC001224381966
C#CC1(O)CN(CC#CC)C1    ZINC000934446692
C#CC(=O)N1CC[C@@H]2C[C@H]2C1    ZINC000699216929
C#CCNC(=O)/C=C/C=C/C    ZINC000041634880
C#CC(=O)N[C@H]1C[C@@H]1C1CC1    ZINC000306218746
C#CC(=O)N(CC=C)C1CC1    ZINC000307634076
C#CCNC(=O)C=C1CCC1    ZINC000307203347
C#CC(=O)N1CCC=C(C)C1    ZINC000306462524
C#CCCCCNC(=O)C#C    ZINC000229329510
C#CC(=O)N1CCC[C@H]2C[C@H]21    ZINC000307146664
C#CCON=C1CC[C@@H]2C[C@H]12    ZINC000872374921
C#CCN(CC#CC)C(C)=O    ZINC000307618667
C#CCON=C1CC2(CC2)C1    ZINC000307686284
C#CCO[C@@H]1CC[C@H](C#N)C1    ZINC001205006234
C#CCN(C)Cc1ccoc1    ZINC000042371581
C#CC(=O)N1C2CCC1CC2    ZINC000307582016
C#CC(=O)N[C@H]1C[C@H]1C1CC1    ZINC000306218747
C#CC(=O)NC/C=C\C1CC1    ZINC000692886899
C#CCCN1CC(O)(C#C)C1    ZINC000934449521
C#CCNCc1ccoc1C    ZINC000085396696
C#C[C@@H]1CCC[C@H]1OCC#N    ZINC001224381971
C#CCOCC1(C#N)CCC1    ZINC000085390323
C#C[C@H](C)NCc1ccco1    ZINC000135164328
C#CCCCC(=O)NCC#C    ZINC000039074149
C#CC(C)(C)NC(=O)C#CC    ZINC000017684864
C#CCO[C@@H]1CC[C@@H](C#N)C1    ZINC001205006235
C#C[C@@H](CC)NC(=O)C#CC    ZINC000229944339
C#CC(=O)N[C@H](C#C)CCC    ZINC000233356897
C#CC(=O)N1CCC[C@@H]2C[C@H]21    ZINC000307146663
C#CCON=C1C=C(C)CC1    ZINC000307904503
C#CC(=O)N1CC[C@H]2C[C@@H]2C1    ZINC000699216926
C#CCN(C)Cc1cn[nH]c1    ZINC000306387609
C#C[C@H](C)NCc1cc[nH]n1    ZINC000166404976
C#CCN(C)Cc1c[nH]cn1    ZINC000306510686
C#CCN(C)c1cnn(C)c1    ZINC000306415924
C#CCCNc1ccn(C)n1    ZINC000086780063
C#CCN(C)Cc1cc[nH]n1    ZINC000306468805
C#CCN(C)c1ccn(C)n1    ZINC000306498683
C#CCNc1ccn(CC)n1    ZINC000300914892
C#CCN(C)c1cc(C)[nH]n1    ZINC000879746707
C#CCN(C)Cc1ncc[nH]1    ZINC000306719365
C#C[C@@H](C)NCc1cnc[nH]1    ZINC000166475970
C#CCCn1cnc(CC)n1    ZINC000853704085
C#CCNc1cnn(CC)c1    ZINC000068989779
C#C[C@@H](C)NCc1cc[nH]n1    ZINC000166405097
C#CCCCn1cnc(C)n1    ZINC000849170735
C#CCCCn1cc(C)nn1    ZINC000849171397
C#CCCn1nc(C)nc1C    ZINC000082496772
C#C[C@H](C)NCc1cnc[nH]1    ZINC000166475854
C#CCn1cc(CNC)cn1    ZINC000070631455
C#CCN1CCCC[C@@H]1C=C    ZINC000307628549
C#CCCN1CC[C@@H]2C[C@H]2C1    ZINC000699157889
C#CCN1CCCC2(CC2)C1    ZINC000307100823
C#CCN(CC=C)CC1CC1    ZINC000687713041
C#CCN(C)[C@H]1C[C@H]2C[C@H]2C1    ZINC001167954098
C#CCN1[C@@H]2CC[C@@H]1CCC2    ZINC000307583054
C#CCN1C[C@@H]2CCC[C@@H]2C1    ZINC000132011811
C#CCN(C)CC/C=C/C=C    ZINC000878501729
C#CCN(C)CC1=CCCC1    ZINC000828415451
C#CC1(NC2CCCC2)CC1    ZINC001257345386
C#CCCN1CC[C@H]2C[C@@H]2C1    ZINC000699157888
C#CCCCN(C)[C@H](C)C#C    ZINC000307670397
C#CCN(CC#C)CCCC    ZINC000031623911
C#CCCN[C@@H]1C[C@H]2C[C@H]2C1    ZINC000306962794
C#CC[C@H]1CCN(CC=C)C1    ZINC000886353238
C#CCCCN(C)CC#CC    ZINC000307676983
C#CCCN[C@](C)(C#C)CC    ZINC000307682018
C#CCNC1(C2CCC2)CC1    ZINC000575490460
C#CCCCN1CC=CCC1    ZINC000306428087
C#CCN1CCC[C@@H]1C1CC1    ZINC000017980238
C#CCCN[C@@](C)(C#C)CC    ZINC000307682017
C#C[C@H](C)N[C@@H]1C[C@H]2C[C@H]2C1    ZINC000306970371
C#CCN(C)[C@@H]1C=CCCC1    ZINC000307551511
C#CCCCN1C[C@@H]2C[C@H]2C1    ZINC000307039106
C#CCN(C)[C@H]1C=CCCC1    ZINC000307551510
C#CCN1CCC(C=C)CC1    ZINC000306415865
C#CCCN1CC=C(C)CC1    ZINC000306182086
C#CCN1CC[C@H](C2CC2)C1    ZINC000306412477
C#CCN1C[C@@H]2CCCC[C@@H]21    ZINC000024668606
C#C[C@@H](C)N(C)CCC#CC    ZINC000306372901
C#CCN(C)[C@@H](C)C#CCC    ZINC000306574605
C#CCCN(C)C(C)(C)C#C    ZINC000306386297
C#CCN(C)CC/C=C\C=C    ZINC000878501728
C#CCN(CC#C)[C@@H](C)CC    ZINC000307623341
C#CCN(C)[C@H](C)C#CCC    ZINC000306574606
C#CCN(CC#C)CC(C)C    ZINC000307613210
C#CCCN(CC=C)CC=C    ZINC000307851164
C#CCN(CC#CC)C(C)C    ZINC000772794039
C#CCCCN(CC)CC#C    ZINC000388125328
C#CCCN[C@H]1C[C@H]2C[C@H]2C1    ZINC001167904094
C#CCCN1CC[C@@H]2C[C@@H]2C1    ZINC000699157886
C#CCCCC#CCN(C)C    ZINC000001829890
C#CCN1CCC2(CCC2)C1    ZINC000307680427
C#CCN1CCC2(CC2)CC1    ZINC000306207437
C#CCCN(CC=C)C1CC1    ZINC000307900703
C#CCN1CCCC[C@H]1C=C    ZINC000307628550
C#CCN1CCC(C)=C(C)C1    ZINC000307729261
C#CCN[C@@H]1CCC[C@@H]2C[C@@H]21    ZINC000307245572
C#CCCNC1(C2CC2)CC1    ZINC000307535071
C#CCCN1CCC(=C)CC1    ZINC000307230287
C#CCN1C[C@@H]2[C@@H](C1)C2(C)C    ZINC000307358469
C#C[C@H](C)N(C)CCC#CC    ZINC000306372900
C#CCCN1C2CCC1CC2    ZINC000307070295
C#CCN1CCC[C@H]1C1CC1    ZINC000017980240
C#CCCN(C1CC1)C1CC1    ZINC000019462150
C#CCCN(CC#C)C(C)C    ZINC000688805736
C#CC1CCN(CC=C)CC1    ZINC000830305744
C#CCN(CC)CCC#CC    ZINC000764975425
C#CCN(CC#C)[C@H](C)CC    ZINC000307623344
C#CCN(CCC=C)C1CC1    ZINC000307882533
C#CCN[C@H]1CCC[C@@H]2C[C@@H]21    ZINC000307245573
C#CCCN1CCC=C(C)C1    ZINC000306149148
C#CC(C)(C)NC(C)(C)C#C    ZINC000022078334
C#CCCN1CC[C@H]2C[C@H]2C1    ZINC000699157887
C#C[C@](C)(CC)NCC#CC    ZINC000307633750
C#CCN(CC1CC1)C1CC1    ZINC000070650073
C#CCCCN1C[C@H]2C[C@@H]2C1    ZINC000307039105
C#CCN(C)[C@@H]1C[C@H]2C[C@H]2C1    ZINC001167954097
C#CC[C@@H]1CCN(CC=C)C1    ZINC000886353239
C#CCN1C[C@@H]2[C@H](C1)C2(C)C    ZINC000307358467
C#C[C@@H](C)N[C@@H]1C[C@H]2C[C@H]2C1    ZINC000306970368
C#CCN1CC2CCC1CC2    ZINC000307289375
C#CCCCN(C)[C@@H](C)C#C    ZINC000307670396
C#CCN1CC[C@@H](C2CC2)C1    ZINC000306412478
C#C[C@@](C)(CC)NCC#CC    ZINC000307633749
C#CCN(CC#CC)CCC    ZINC000743852224
C#CCCCN1C[C@@H]2C[C@@H]2C1    ZINC000307039104
C#C[C@@H](C)N[C@H]1C[C@H]2C[C@H]2C1    ZINC001167906112
C#CCN(C)CC1CC=CC1    ZINC000851977515
C#CCN1C[C@@H]2C[C@@H]1CCC2    ZINC000934384830
C#CCN1C[C@H]2[C@H](C1)C2(C)C    ZINC000307358468
C#CC(C)(C)N(C)CC#CC    ZINC000306355380
C#CCN(CC(=C)C)C1CC1    ZINC000307567986
C#C[C@H](C)N[C@H]1C[C@H]2C[C@H]2C1    ZINC001167906110
C#Cc1ccc(C)cc1Cl    ZINC000062605400
C#Cc1cccc(Cl)c1C    ZINC000062605398
C#CCc1ccccc1Cl    ZINC000141550134
C#CCO[C@@H](CF)CCl    ZINC001205012673
C#Cc1cccc(C)c1Cl    ZINC000066319024
C#CCc1ccc(Cl)cc1    ZINC000088189340
C#CCO[C@H](CF)CCl    ZINC001205012667
C#CCc1cccc(Cl)c1    ZINC000095629871
C#CCSc1cnccn1    ZINC000082433438
C#CCOC(=O)c1ccco1    ZINC000035975590
C#CCSc1ncccn1    ZINC000039052243
C#CCOC(=O)c1ccoc1    ZINC000039087612
C#Cc1cnn(CC(=O)O)c1    ZINC000072339628
C#CC(=O)Nc1cc(C)on1    ZINC000306510985
C#CCNC(=O)c1cocn1    ZINC000231445550
C#CCNC(=O)c1ccon1    ZINC000044413132
C#Cc1cn(C)nc1C(=O)O    ZINC000072336351
C#CC(=O)NCc1ccon1    ZINC000306395044
C#CCNC(=O)c1cnco1    ZINC000307583646
C#CCOC(=O)c1ccn[nH]1    ZINC000306362622
C#Cc1cnn(C)c1C(=O)O    ZINC000039049900
C#CCOC(=O)n1ccnc1    ZINC000039087617
C#CCc1ccc(F)c(O)c1    ZINC001249949113
C#C[C@H](O)c1ccccc1F    ZINC000083052907
C#CCNC(=O)c1nc[nH]n1    ZINC000087441208
C#CCc1c(O)cccc1F    ZINC001249948897
C#Cc1cc(F)ccc1OC    ZINC000036533578
C#CC(=O)NCc1c[nH]nn1    ZINC000307410476
C#CC(=O)Nc1ncn(C)n1    ZINC001143900916
C#Cc1ccc(OC)c(F)c1    ZINC000033953208
C#CCc1cc(O)cc(F)c1    ZINC001249948260
C#Cc1cc(C#C)cc(C#C)c1    ZINC000059447737
C#CC(=O)Nc1nncn1C    ZINC001306823775
C#CC(=O)Nc1cnnn1C    ZINC001143901447
C#C[C@@H](O)c1ccc(F)cc1    ZINC000039088418
C#CC(=O)NCc1nc[nH]n1    ZINC000037920283
C#CCNC(=O)c1cnn[nH]1    ZINC000088330217
C#Cc1cccc(OC)c1F    ZINC000084931274
C#CC(=O)Nc1cnn(C)n1    ZINC001143901505
C#CC(=O)Nc1nnc(C)[nH]1    ZINC000127837462
C#CC(=O)N=c1nc[nH]n1C    ZINC001143900924
C#CCc1cc(O)ccc1F    ZINC001249949634
C#C[C@H](O)c1ccc(F)cc1    ZINC000038265396
C#C[C@H](O)c1cccc(F)c1    ZINC000034550141
C#CC(=O)n1cc(N)c(N)n1    ZINC001143901427
C#CCOc1cccc(F)c1    ZINC000034307653
C#CCc1ccc(O)c(F)c1    ZINC001249946050
C#CC(=O)Nc1cn(C)nn1    ZINC000307334657
C#CCc1cccc(F)c1O    ZINC001249949834
C#CCc1ccc(F)cc1O    ZINC001249947353
C#CCc1cccc(O)c1F    ZINC001249949195
C#CCc1ccc(O)cc1F    ZINC001249947361
C#CCOc1ccccc1F    ZINC000034165450
C#C[C@@H](O)c1cccc(F)c1    ZINC000034539974
C#C[C@@H](O)c1ccccc1F    ZINC000083052909
C#CCOc1ccc(F)cc1    ZINC000039089156
C#Cc1ccc(OC)cc1F    ZINC000143988248
C#CCc1cc(F)ccc1O    ZINC001249946102
C#CCc1cc(C)sc1C    ZINC001249946389
C#CCN=c1cc[nH]cc1F    ZINC000575520216
C#CCc1ccc(N)nc1F    ZINC001249947656
C#CCNc1cccc(F)n1    ZINC000126189994
C#CCNc1cc(F)ccn1    ZINC001155648129
C#CCNc1ncccc1F    ZINC000054700909
C#CCc1cnc(N)c(F)c1    ZINC001249949170
C#CC(C#C)OCC(=O)CC    ZINC001204877072
C#CC[C@](C)(O)c1ccco1    ZINC000575447635
C#CCOC(=O)C1=CCCC1    ZINC000039087619
C#CC[C@@](C)(O)c1ccco1    ZINC000575447634
C#C[C@@H](C)OCc1ccco1    ZINC001223050147
C#CCCCC(=O)/C=C/C=O    ZINC000230492045
C#CC(C#C)OC[C@H]1CCO1    ZINC001224488122
C#CC(C#C)OC[C@@H]1CCO1    ZINC001224488124
C#CC(C#C)OCC1COC1    ZINC001224747954
C#CCCCC(=O)OCC#C    ZINC000166232232
C#CC(C#C)O[C@H](C)C(C)=O    ZINC001205239516
C#CC(C#C)O[C@@H](C)C(C)=O    ZINC001205239517
C#CC12CC(C(=O)OC)(C1)C2    ZINC000328579693
C#CCOC(=O)/C=C/C=C/C    ZINC000039428264
C#C[C@@H](C)OCc1ccoc1    ZINC001223782081
C#CCOC(=O)C1CC=CC1    ZINC000307402075
C#CCC1(C)C(=O)CCC1=O    ZINC000005414850
C#CCC1=C(C)[C@@H](O)CC1=O    ZINC000002547798
C#C[C@H](C)OCc1ccoc1    ZINC001223782093
C#CCC1=C(C)[C@H](O)CC1=O    ZINC000038265398
C#CCOC(=O)C=C1CCC1    ZINC000306225283
C#C[C@H](C)OCc1ccco1    ZINC001223054006
C#CCOC(=O)/C=C/C=C\C    ZINC000205159835
C#CCO[C@H](C)c1ccco1    ZINC000036404098
C#CCCn1cc(OC)cn1    ZINC000306436508
C#CCc1cnn(CCO)c1    ZINC001249947475
C#CCNC(=O)NCC=C=C    ZINC001123572923
C#CCNC(=O)N1CC=CC1    ZINC000864416334
C#C[C@@H](C)NC(=O)[C@H](C)C#N    ZINC000166842005
C#Cc1nnc(CC(C)C)o1    ZINC001256407041
C#C[C@@H](C)NC(=O)CCC#N    ZINC001143203103
C#C[C@@H](C)Oc1cnn(C)c1    ZINC001231179895
C#CCN(C)Cc1cocn1    ZINC001141129718
C#C[C@H](CC)Oc1cn[nH]c1    ZINC001228324456
C#C[C@@H](CC)Oc1ncc[nH]1    ZINC001228298245
C#CCOCn1ccnc1C    ZINC000306246672
C#CCN(CC#CC)C(N)=O    ZINC000307688276
C#C[C@@H](C)N(C)C(=O)CC#N    ZINC000307608245
C#CCN(C)Cc1cnoc1    ZINC001205704121
C#C[C@H](C)Oc1nccn1C    ZINC001228310273
C#CC(=O)N(C)[C@@H](C)CC#N    ZINC000306782783
C#CCN1CCO[C@H](C#N)C1    ZINC000082474132
C#C[C@@H](CC)Oc1cc[nH]n1    ZINC001226423939
C#CCCCc1nnc(C)o1    ZINC000138558258
C#C[C@H](CC)Oc1ncc[nH]1    ZINC001228298244
C#CCCCc1nc(C)no1    ZINC000306460886
C#CCN1N=C(C)[C@H](C)C1=O    ZINC000871960583
C#CC(=O)N(C)C[C@H](C)C#N    ZINC000306374422
C#CCNC(=O)C(C)(C)C#N    ZINC000044318177
C#C[C@@H](C)NCc1ccon1    ZINC000229544586
C#C[C@@H](C)Oc1ccnn1C    ZINC001226397597
C#C[C@H](C)Oc1ccnn1C    ZINC001226397598
C#CCNC(=O)N(C)CC#C    ZINC000306586827
C#CCN1N=C(CC)CC1=O    ZINC000871961624
C#CCCCC(=O)NCC#N    ZINC000307707502
C#C[C@H](C)NCc1ccon1    ZINC000229544594
C#CC[C@@H](C)Oc1ncc[nH]1    ZINC001228302867
C#CCN(C)Cc1ccon1    ZINC000306616184
C#C[C@@H](CC)NC(=O)CC#N    ZINC000233904261
C#CCNC(=O)[C@@H]1CCC=N1    ZINC001187371420
C#CCCOCc1ncc[nH]1    ZINC000307534011
C#CCOCCn1ccnc1    ZINC000851820925
C#C[C@@H](C)Oc1nccn1C    ZINC001228310272
C#CC(=O)N(CC)CCC#N    ZINC000307690277
C#CC(=O)N(C)[C@H](C)CC#N    ZINC000306782782
C#CCN1CCOC[C@@H]1C#N    ZINC000307132527
C#CC(C)(C)NC(=O)CC#N    ZINC000017676335
C#C[C@H](CC)Oc1cc[nH]n1    ZINC001226423938
C#CCN(CC#N)C(=O)CC    ZINC000300749664
C#CCNC(=O)NCC#CC    ZINC000307512562
C#CC[C@H](C)Oc1cn[nH]c1    ZINC001228324142
C#CCCCNC(=O)CC#N    ZINC000228997370
C#CCNC(=O)[C@H]1CCC=N1    ZINC001187371419
C#C[C@H](C)Oc1ncc(C)[nH]1    ZINC001234091801
C#CCN(CC)C(=O)CC#N    ZINC000130172411
C#CCNC(=O)CCCC#N    ZINC000307614036
C#C[C@H](C)Oc1cc(C)[nH]n1    ZINC001226666258
C#CC(C)(C)c1nnc(C)o1    ZINC001253416530
C#CC[C@@H](C)Oc1cn[nH]c1    ZINC001228324141
C#CCN(C)C(=O)[C@@H](C)C#N    ZINC000130168742
C#C[C@H](C)Oc1ccn(C)n1    ZINC001227682636
C#CCCc1cc(O)n(C)n1    ZINC001245951238
C#C[C@H](C)Oc1cnn(C)c1    ZINC001231179896
C#C[C@H](C)N(C)C(=O)CC#N    ZINC000307608246
C#CCNC(=O)N[C@@H](C)C#C    ZINC000306464686
C#CCN(C)C(=O)[C@H](C)C#N    ZINC000130168938
C#C[C@H](C)OCc1ncc[nH]1    ZINC001222877059
C#CCNC(=O)[C@@](C)(N)C#C    ZINC001219880082
C#CCN(C)Cc1ccno1    ZINC000306502973
C#C[C@H](C)NC(=O)[C@H](C)C#N    ZINC000166841888
C#CCN(CC#N)CC(C)=O    ZINC000878551939
C#C[C@H](C)OCc1cnc[nH]1    ZINC001223000536
C#CCOCCn1cccn1    ZINC000853669814
C#C[C@H](C)NC(=O)[C@@H](C)C#N    ZINC000166841664
C#CC[C@H](C)Oc1ncc[nH]1    ZINC001228302868
C#CC[C@@H](C)Oc1cc[nH]n1    ZINC001226431874
C#CC1(O)CN(CCC#N)C1    ZINC000934442166
C#C[C@@H](C)Oc1ccn(C)n1    ZINC001227682634
C#CCNCC(=O)NCC#C    ZINC000082239389
C#C[C@@H](C)Oc1cc(C)[nH]n1    ZINC001226662668
C#CC[C@H](C)Oc1cc[nH]n1    ZINC001226431876
C#C[C@H](CC)NC(=O)CC#N    ZINC000234032216
C#CC(=O)NCC(C)(C)C#N    ZINC000306416193
C#CCN1CCO[C@@H](C#N)C1    ZINC000082474133
C#CC(=O)N[C@@H](CC)CC#N    ZINC000306346524
C#C[C@@H](C)Oc1ncc(C)[nH]1    ZINC001234091787
C#CCc1cnn(COC)c1    ZINC001249949051
C#CCCOc1cnn(C)c1    ZINC000161348021
C#C[C@@H](C)NC(=O)[C@@H](C)C#N    ZINC000166841775
C#CC(=O)N[C@H](CC)CC#N    ZINC000306346521
C#C[C@@H](C)OCc1cnc[nH]1    ZINC001223000535
C#CCCc1noc(CC)n1    ZINC000306339132
C#CCNC(=O)N[C@H](C)C#C    ZINC000306464685
C#C[C@H](C)NC(=O)CCC#N    ZINC001143203104
C#CCNC(=O)[C@H](C#N)CC    ZINC000044812609
C#CCN(C)Cc1cnco1    ZINC001140932743
C#CC(=O)NCCCCC#N    ZINC000307732215
C#CC(=O)N(C)C[C@@H](C)C#N    ZINC000306374424
C#CCNC(=O)[C@@H](C#N)CC    ZINC000044812612
C#CCN1N=C(C)CCC1=O    ZINC000871962052
C#C[C@@H](C)OCc1ncc[nH]1    ZINC001222871751
C#C[C@@H](CC)Oc1cn[nH]c1    ZINC001228324457
C#CCN(C)Cc1ncco1    ZINC001141007686
C#CCN1N=C(C)[C@@H](C)C1=O    ZINC000871960584
C#CCN1CCOC[C@H]1C#N    ZINC000307132526
C#CCN(C)Cc1nnc[nH]1    ZINC000306762155
C#CCN(C)Cc1cnn[nH]1    ZINC001203206495
C#CCCCn1nnnc1C    ZINC000307760431
C#CCCN=c1nc[nH]n1C    ZINC000853330992
C#CCO[C@H](C#C)CC(C)C    ZINC001205011701
C#C[C@@H]1CCC[C@H]1OC1CC1    ZINC001205468902
C#CC(C#C)OC[C@@H](C)CC    ZINC001224667493
C#CCO[C@@H]1C[C@H]2CC[C@@H]1C2    ZINC001205012303
C#CCO[C@@H]1C[C@@H]2CC[C@H]1C2    ZINC001205012304
C#C[C@@H](OCC#CC)C(C)C    ZINC001224360931
C#CC[C@H](CC)OCC#CC    ZINC001224358914
C#C[C@@H]1CCC[C@@H]1OCC=C    ZINC001205036911
C#C[C@H]1CCC[C@@H]1OCC=C    ZINC001205036906
C#CCC1=CC[C@H](OC)CC1    ZINC001249949883
C#C[C@H](OCC#CC)C(C)C    ZINC001224360930
C#CC(C#C)OC[C@H](C)CC    ZINC001224667492
C#CCO[C@@H](C#C)CCCC    ZINC001205012399
C#CCOC(CC=C)CC=C    ZINC001205006257
C#CCO[C@@H](C#C)CC(C)C    ZINC001205011700
C#CC(C#C)OCCCCC    ZINC001224661499
C#CCO[C@@H](CC)CC#CC    ZINC001205011999
C#CCO[C@H](C#C)CCCC    ZINC001205012400
C#C[C@@H]1CCC[C@H]1OCC=C    ZINC001205036905
C#CC(C#C)OCC(C)(C)C    ZINC001204887508
C#C[C@@H]1CCC[C@@H]1OC1CC1    ZINC001205468903
C#C[C@H]1CCC[C@H]1OC1CC1    ZINC001205468904
C#CCO[C@H](CC)CC#CC    ZINC001205012001
C#C[C@@H](CCC)OCC#CC    ZINC001224359341
C#CCOC(C1CC1)C1CC1    ZINC000019462148
C#C[C@H]1CCC[C@H]1OCC=C    ZINC001205036907
C#C[C@H]1CCC[C@@H]1OC1CC1    ZINC001205468905
C#CC[C@@H](CC)OCC#CC    ZINC001224358915
C#CC(C#C)OCCC(C)C    ZINC001205085599
C#C[C@H](CCC)OCC#CC    ZINC001224359342
C#CCC1=CC[C@@H](OC)CC1    ZINC001249949884
C#C[C@@H](C)N[C@@H](CC)CC#N    ZINC000166716346
C#CCCN(C)[C@H](C)CC#N    ZINC000063095695
C#CCNN=C1CCCCC1    ZINC000835007080
C#CCN(CC#C)C[C@H](C)N    ZINC000688040789
C#CCN(CC)C[C@H](C)C#N    ZINC000042323858
C#CCN(CC)CCCC#N    ZINC000746457591
C#CCCCN(CC)CC#N    ZINC000161112950
C#CCCN(CC)[C@H](C)C#N    ZINC000852645783
C#CCN(C)[C@H](CC)CC#N    ZINC001255174274
C#CCN[C@@H](C)CCCC#N    ZINC001172481558
C#CCN(C)[C@@H](CC)CC#N    ZINC001255174277
C#CCN1C[C@H]2CNC[C@H]2C1    ZINC000088288137
C#CCCN(C)C[C@H](C)C#N    ZINC000042461016
C#CCN1C[C@@H]2CNC[C@H]2C1    ZINC000088288141
C#CCNN=C(CC)C1CC1    ZINC000835008329
C#CCNN=C1CCC[C@@H]1C    ZINC000835007803
C#CCN(CC)C[C@@H](C)C#N    ZINC000042323855
C#CCNN=C1CC[C@H]1CC    ZINC000835009206
C#CCN(C)CCCCC#N    ZINC000792305622
C#C[C@@H](C)N[C@H](CC)CC#N    ZINC000166716461
C#CCCN(CC)CCC#N    ZINC000042454471
C#CCCCN[C@@H](C)CC#N    ZINC000231669663
C#CCN(CC#N)CC(C)C    ZINC000307637080
C#CCCN(C)[C@@H](C)CC#N    ZINC000063095693
C#CCNN=C1CCC1(C)C    ZINC000835009227
C#CCN(CC#C)C[C@@H](C)N    ZINC000688040775
C#C[C@H](C)N(C)CCCC#N    ZINC000307673032
C#CCNN=C1CC[C@H](C)C1    ZINC000835008694
C#C[C@@H](NCCC#N)C(C)C    ZINC000301013742
C#CCN(CCC#N)C(C)C    ZINC000042529974
C#CCCN(C)C[C@@H](C)C#N    ZINC000042461018
C#C[C@H](C)N[C@H](CC)CC#N    ZINC000166716246
C#CCNN=C(C)C1CCC1    ZINC000835007834
C#CCCCN(C)[C@H](C)C#N    ZINC000163112616
C#C[C@H](NCCC#N)C(C)C    ZINC000301013743
C#C[C@](C)(CC)NCCC#N    ZINC000238288089
C#CCCCCNCCC#N    ZINC000229684797
C#CCCCN(C)CCC#N    ZINC000161137945
C#CCN[C@H](C)CCCC#N    ZINC001172481557
C#CCNN=C1CC[C@@H](C)C1    ZINC000835008693
C#CCCCN[C@H](C)CC#N    ZINC000231669667
C#CC(C)(C)N(C)CCC#N    ZINC000039080067
C#CCN(C)CC(C)(C)C#N    ZINC000017671302
C#CCN(CC#N)CCCC    ZINC000307914421
C#CCNN=C1CC[C@@H]1CC    ZINC000835009207
C#C[C@H](C)N[C@@H](CC)CC#N    ZINC000166716129
C#CCN(C)[C@H](C)CCC#N    ZINC000839579421
C#CCCN(CC)[C@@H](C)C#N    ZINC000852645784
C#CCN(C)[C@@H](C)CCC#N    ZINC000839579440
C#CCN1C[C@H]2CNC[C@@H]2C1    ZINC000088288139
C#C[C@@](C)(CC)NCCC#N    ZINC000238296388
C#CCNN=C(C)CC1CC1    ZINC000835007830
C#CCCN[C@H](CC)CC#N    ZINC000069769618
C#C[C@@H](C)N(C)CCCC#N    ZINC000307673031
C#CCCCN(C)[C@@H](C)C#N    ZINC000163112496
C#CCCN[C@@H](CC)CC#N    ZINC000069769612
C#CCNN=C1CCC[C@H]1C    ZINC000835007802
C#CCCCC1CCCCC1    ZINC000002507864
C#CC(=O)Nc1ccsc1    ZINC000306481572
C#CCNC(=O)C(F)(F)F    ZINC000038233984
C#Cc1cnc(Cl)cc1C    ZINC000095616335
C#Cc1ccc(N)cc1Cl    ZINC000036533527
C#CCc1cnccc1Cl    ZINC001249949875
C#CC(=O)NCC(F)(F)F    ZINC000307689776
C#Cc1ccc(N)c(Cl)c1    ZINC000036533528
C#CCc1ccncc1Cl    ZINC001249949107
C#CC(=O)NC1=CCOC1=O    ZINC001143912883
C#CC(=O)N[C@@H](C#N)C(N)=O    ZINC001143915490
C#CC(=O)Nc1nonc1C    ZINC001143901137
C#CC(=O)Nc1nc(C)no1    ZINC000306436388
C#Cc1cnc(OC)c(F)c1    ZINC000072265978
C#CC(=O)NC1=NCC(=O)N1    ZINC000307065845
C#CCn1cnc([N+](=O)[O-])c1    ZINC000196712005
C#CCNC(=O)c1ncon1    ZINC000306230370
C#CCOC(=O)c1c[nH]nn1    ZINC000306566411
C#CC(=O)N[C@H](C#N)C(N)=O    ZINC001143915491
C#CCn1ccnc1[N+](=O)[O-]    ZINC000114889061
C#Cc1cnn(C)c1[N+](=O)[O-]    ZINC000238852892
C#CCn1cc([N+](=O)[O-])cn1    ZINC000307178769
C#CCn1nccc1[N+](=O)[O-]    ZINC000231466877
C#CCc1cnc(O)c(F)c1    ZINC001249949617
C#CCn1cnc(C(=O)O)n1    ZINC000306273214
C#CCNc1ncncc1F    ZINC001163368415
C#CCN(C)c1ccsc1    ZINC000878830232
C#CCNc1ccc(F)nn1    ZINC001155650986
C#CCNc1ncc(F)cn1    ZINC000128462429
C#CC(=O)Nc1nnnn1C    ZINC001143900442
C#CC(=O)NCc1nnn[nH]1    ZINC000044927181
C#CCNCc1cccs1    ZINC000019875402
C#CCNc1cc(F)ncn1    ZINC000229299472
C#CC(=O)N/C(C)=C\C(C)=O    ZINC001143914456
C#C[C@H](C)OCc1cocn1    ZINC001223136392
C#CCNC(=O)C1=COCC1    ZINC000307640803
C#C[C@@H](C)OCc1cocn1    ZINC001223136391
C#CC(C#C)OCCC(N)=O    ZINC001224817853
C#CCN(CC#CC)C(=O)O    ZINC000736076708
C#CC[C@H](N)CC(F)(F)F    ZINC000051075082
C#C[C@](C)(O)c1cc(C)on1    ZINC000095917848
C#CCCOC(=O)NCC#C    ZINC000858883155
C#CCOCCNC(=O)C#C    ZINC000307733677
C#C[C@@H](C)OCc1ncco1    ZINC001223118129
C#C[C@H](C)OCc1cnco1    ZINC001223168501
C#CCN(CC#C)C(=O)OC    ZINC000196335977
C#C[C@H](C)OCc1cnoc1    ZINC001222370699
C#C[C@@H](C)OCc1cnco1    ZINC001223168500
C#CC[C@H](CO)NC(=O)C#C    ZINC000642826376
C#CCCCC(=O)OCC#N    ZINC000166213182
C#CC(=O)N1CCC(=O)CC1    ZINC000306460084
C#C[C@@H](C)OCc1cnoc1    ZINC001222370698
C#C[C@@](C)(O)c1cc(C)on1    ZINC000095917847
C#CCN(C)CC(F)(F)F    ZINC000042011975
C#C[C@H](C)OCc1ccon1    ZINC001222728403
C#C[C@H](C)OCc1ncco1    ZINC001223118131
C#C[C@H](C)Oc1cc(C)on1    ZINC001227278527
C#CC[C@@H](CO)NC(=O)C#C    ZINC000642826377
C#CCNC(=O)C(=O)C1CC1    ZINC001182670557
C#C[C@H](C)OCc1ccno1    ZINC001222726878
C#CC(C#C)OCC(=O)NC    ZINC001206027998
C#CC(=O)N[C@H]1[C@@H]2COC[C@@H]21    ZINC000306656404
C#CC(=O)NCC1CC(=O)C1    ZINC001143916102
C#CC[C@@H](N)CC(F)(F)F    ZINC000051075083
C#C[C@@H](C)OCc1ccon1    ZINC001222728401
C#CCOC(=O)C(C)(C)C#N    ZINC000307213250
C#CCNC(=O)C#CCOC    ZINC001187134287
C#C[C@@H](C)OCc1ccno1    ZINC001222726877
C#CCCNCC(F)(F)F    ZINC000082496831
C#CCN(CC#C)CC(=O)O    ZINC000085697689
C#CCOC(=O)CCCC#N    ZINC000166383944
C#C[C@@H](C)Oc1cc(C)on1    ZINC001227276903
C#CCNC(=O)C1CC(=O)C1    ZINC000066309414
C#C[C@@H](CC)Oc1nc[nH]n1    ZINC001227104181
C#CCNC(=O)NCCC#N    ZINC000306548321
C#CC[C@@H](C)Oc1nc[nH]n1    ZINC001227105299
C#CCN(CC#N)CC(N)=O    ZINC000307644512
C#CCCn1c(=O)ncn1C    ZINC000306567956
C#C[C@@H](C)OCn1cncn1    ZINC001223947758
C#CC[C@H](C)Oc1nc[nH]n1    ZINC001227105298
C#C[C@H](CC)Oc1nc[nH]n1    ZINC001227104192
C#CCN(C)Cc1cnon1    ZINC000851978505
C#CCNNC1=NCC(O)=C1    ZINC000835007956
C#C[C@](C)(N)c1nnc(C)o1    ZINC001217733991
C#CCCn1cnn(C)c1=O    ZINC000307408425
C#CCCn1ncn(C)c1=O    ZINC000161001006
C#C[C@H](C)OCn1cncn1    ZINC001223947764
C#CCOCCn1ccnn1    ZINC000853020677
C#CCOCCn1cncn1    ZINC000853668407
C#CCNC#C[Si](C)(C)C    ZINC001163361870
C#CCN(C)c1nnnn1C    ZINC001119646607
C#CCCCC(=O)N1CCC1    ZINC000307683437
C#CCN[C@@H]1CCO[C@H]1C=C    ZINC000831679443
C#CCCCCNC(=O)C=C    ZINC000221483253
C#CC(=O)NCC1CCCC1    ZINC000306610331
C#CCN(C)C(=O)C(=C)CC    ZINC001346747042
C#CC(=O)N1[C@H](C)CC[C@@H]1C    ZINC000307728686
C#CC(=O)N[C@H]1CCC[C@@H]1C    ZINC000307530178
C#C[C@H](C)NC(=O)/C(C)=C\C    ZINC000307212852
C#CC(=O)NC[C@H]1CC1(C)C    ZINC000306927392
C#CCON=C(C)C1CCC1    ZINC000307863628
C#C[C@H](C)NC(=O)C1CCC1    ZINC000165220388
C#CC(=O)N1C[C@H](C)[C@@H](C)C1    ZINC000306507307
C#C[C@@]1(O)CN2CCC1CC2    ZINC000000544570
C#CCNC(=O)C1CCCC1    ZINC000012922012
C#CC(=O)N(CC)CC(=C)C    ZINC000307672239
C#CCNC(=O)CCC(=C)C    ZINC001120519278
C#C[C@H](C)NC(=O)CCC=C    ZINC000165236550
C#C[C@H](C)NC(=O)C=C(C)C    ZINC000165271360
C#C[C@H](C)NC(=O)[C@@H]1C[C@H]1C    ZINC000165310829
C#CC(=O)N[C@@H]1CC[C@H](C)C1    ZINC000129876399
C#CC(=O)N1CC[C@H]1C(C)C    ZINC000306468422
C#CCNC(=O)/C=C/CCC    ZINC000307669150
C#CC(C)(C)NC(=O)/C=C\C    ZINC000017683139
C#CC(=O)NCC1CC(C)C1    ZINC000575494421
C#CC(=O)N[C@@H]1CC[C@@H](C)C1    ZINC000129876166
C#CC(=O)NCCCCC=C    ZINC000379237520
C#C[C@@H](CCCC)OCC#N    ZINC001224381993
C#CCN(CC#C)CCOC    ZINC000307907388
C#CCN(C)C(=O)[C@@H]1C[C@@H]1C    ZINC000130648205
C#CC(=O)N1[C@H](C)CC[C@H]1C    ZINC000307728685
C#C[C@@H](C)OCCCCC#N    ZINC001205656288
C#CCNC(=O)/C(C)=C\CC    ZINC000041638290
C#CCN(C1CC1)C1COC1    ZINC000017754967
C#C[C@H](CCCC)OCC#N    ZINC001224381988
C#C[C@@H]1CCCCN1C(C)=O    ZINC000039048785
C#CCON=C1CC[C@@H]1CC    ZINC000388147081
C#CC(=O)NC[C@@H]1C[C@H]1CC    ZINC000575519713
C#C[C@@H](C)N(C)C(=O)/C=C\C    ZINC000307888452
C#CCN(CC)C(=O)C1CC1    ZINC000108911836
C#CCO[C@@H]1C[C@H]2C[C@H]1CN2    ZINC001217901392
C#CC(=O)NC1(C(C)C)CC1    ZINC000575477323
C#C[C@@H](CC)NC(=O)/C=C\C    ZINC000307879303
C#CC[C@@H](C)OCCCC#N    ZINC001205631852
C#CCN(C)C(=O)C1(C)CC1    ZINC000307683637
C#CCCCNC(=O)C(=C)C    ZINC001142516405
C#CCCNC(=O)CCC=C    ZINC000069791893
C#C[C@H](C)OCCCCC#N    ZINC001205656289
C#CC(=O)N(C)CCC1CC1    ZINC000307736095
C#C[C@H](CCC)NC(=O)C=C    ZINC000229933843
C#CC(C)(C)NC(=O)/C=C/C    ZINC000017683142
C#CC[C@H](C)OCCCC#N    ZINC001205631864
C#C[C@@H](C)NC(=O)C=C(C)C    ZINC000165271499
C#C[C@@H](CC)NC(=O)/C=C/C    ZINC000233892690
C#CCN(CC#C)C[C@H](C)O    ZINC000307636686
C#CCNC(=O)C1(CC)CC1    ZINC000307535394
C#CC(=O)NC[C@@H](C)C1CC1    ZINC000306432769
C#CC(=O)N1CC[C@H](CC)C1    ZINC000306470918
C#CCNC(=O)CC1CCC1    ZINC000231282710
C#CCON=C1CC[C@H](C)C1    ZINC000378868562
C#C[C@H](OCCC#N)C(C)C    ZINC001205622585
C#CC(=O)N1CCCC[C@@H]1C    ZINC000307527611
C#CC(=O)N[C@H]1CCC[C@H]1C    ZINC000307530174
C#CC(=O)N[C@H](CC)CC=C    ZINC000307699838
C#CC1(O)CN(CC2CC2)C1    ZINC000934446097
C#CCN(CC(C)=O)C1CC1    ZINC000878434382
C#CC(=O)N1CC[C@H](C)[C@H]1C    ZINC000306560778
C#C[C@H](CC)NC(=O)/C=C\C    ZINC000307879304
C#CCN(C)C(=O)/C(C)=C\C    ZINC000307649845
C#CCOC1[C@@H]2C[C@@H]1CNC2    ZINC001217843288
C#CCON=C1CC[C@@H](C)C1    ZINC000378868561
C#CCN(C(=O)C=C)C(C)C    ZINC000688824874
C#CC(=O)N1C[C@@H](C)[C@H](C)C1    ZINC000306507305
C#CC(=O)NC[C@@H]1CC1(C)C    ZINC000306927393
C#CCN1[C@H]2CC[C@H]1COC2    ZINC000695036746
C#CC(=O)N1CC[C@@H]1C(C)C    ZINC000306468419
C#CC(=O)N[C@H](C)C1CCC1    ZINC000306318289
C#C[C@@H](NC(=O)C=C)C(C)C    ZINC000300955983
C#C[C@@H](C)NC(=O)C1CCC1    ZINC000165220531
C#CC(=O)N[C@@H]1C[C@H]1C(C)C    ZINC000838085923
C#C[C@@H](C)NC(=O)C(=C)CC    ZINC001346590769
C#CCNC(=O)C(C)=C(C)C    ZINC000307475415
C#CCO[C@H]1C[C@H]2C[C@H]1CN2    ZINC001217901393
C#C[C@@H](C)NC(=O)/C(C)=C/C    ZINC000379240181
C#C[C@H](C)NC(=O)CC1CC1    ZINC000165250470
C#CC(=O)N1CCC(C)CC1    ZINC000082266234
C#CCOCCN(C)CC#C    ZINC000378965028
C#C[C@H](CC)NC(=O)/C=C/C    ZINC000234050137
C#C[C@H](C)N(C)C(=O)/C=C/C    ZINC000307288460
C#CCN(CC)C(=O)/C=C/C    ZINC000108950914
C#CCN(CC)C(=O)/C=C\C    ZINC000387695505
C#CC(C#C)OCCN(C)C    ZINC001206285704
C#CC(=O)N(CC)C1CCC1    ZINC000306701880
C#CCN(C)C(=O)[C@@H]1C[C@H]1C    ZINC000130647957
C#CCNC(=O)/C=C(\C)CC    ZINC000148004231
C#CC(=O)N[C@@]1(C)CC1(C)C    ZINC000606244450
C#CCNC(=O)CCC1CC1    ZINC000307694489
C#CCN1C[C@H]2C[C@]2(CO)C1    ZINC000307697102
C#CCNC(=O)CCCC=C    ZINC000388040951
C#C[C@@](C)(CC)NC(=O)C=C    ZINC000307412675
C#CC[C@H](CC)OCCC#N    ZINC001205622580
C#CCON=C(C)CCC=C    ZINC000393616863
C#CCN(C)C(=O)CCC=C    ZINC000130717630
C#CC(=O)N1C[C@H](C)C[C@H]1C    ZINC000306701980
C#C[C@@H](C)N(C)C(=O)/C=C/C    ZINC000307288461
C#CCN(C)C(=O)CC1CC1    ZINC000130695250
C#CCN(C)CC#CCOC    ZINC000792305573
C#CCCCC(=O)NCC=C    ZINC000393585870
C#C[C@H](C)N(C)C(=O)C1CC1    ZINC000039064753
C#CCNC(=O)/C=C\CCC    ZINC000307900282
C#C[C@]1(O)CN2CCC1CC2    ZINC000000544571
C#C[C@H](CCC)OCCC#N    ZINC001205610856
C#C[C@H](C)NC(=O)[C@@H]1C[C@@H]1C    ZINC000165310943
C#C[C@@H](OCCC#N)C(C)C    ZINC001205622584
C#CC(=O)N1CCC(C)(C)C1    ZINC000307746477
C#C[C@H](NC(=O)C=C)C(C)C    ZINC000300955984
C#CCNC(=O)/C=C(/C)CC    ZINC000822220933
C#CCN1C[C@@H]2C[C@@]2(CO)C1    ZINC000307697101
C#CCON=C1CC[C@H]1CC    ZINC000388147075
C#C[C@@H](C)NC(=O)CC1CC1    ZINC000165250602
C#CC1(NC(C)=O)CCCC1    ZINC000004344163
C#CC(=O)N1CCCC[C@H]1C    ZINC000307527608
C#CC(C)(C)NC(=O)C1CC1    ZINC000039064752
C#CC(=O)N1CC(C)(CC)C1    ZINC000306570040
C#CCN(CC#C)CCCO    ZINC000388401923
C#C[C@H](CC)OCCCC#N    ZINC001205631637
C#CC(=O)N(CC)CC1CC1    ZINC000307687466
C#CC(=O)N[C@]1(C)CC1(C)C    ZINC000606244449
C#C[C@H](CC)NC(=O)C1CC1    ZINC000234030592
C#CCCCN1CCC(=O)C1    ZINC000229815123
C#C[C@H](C)NC(=O)C(=C)CC    ZINC001346590777
C#CCON=CCCC1CC1    ZINC000379271244
C#C[C@H](C)NC(=O)[C@H]1C[C@@H]1C    ZINC000165310721
C#C[C@@H](CCC)OCCC#N    ZINC001205610857
C#CCCCNC(=O)/C=C/C    ZINC000231576766
C#CCNC(=O)CC1(C)CC1    ZINC000307749455
C#CC(=O)N1[C@@H](C)CC[C@@H]1C    ZINC000307728689
C#CCN1CCOCC12CC2    ZINC000306999226
C#CC(=O)N1CC[C@@H](C)[C@H]1C    ZINC000306560770
C#CC1(NC[C@@H](O)C=C)CC1    ZINC001253605639
C#C[C@H](C)NC(=O)/C(C)=C/C    ZINC000379240178
C#CC(=O)N[C@@H]1CCC1(C)C    ZINC000306218663
C#C[C@@H](CC)NC(=O)C1CC1    ZINC000233903457
C#CCCCON=CC1CC1    ZINC000853736035
C#CCN(C)C(=O)[C@H]1C[C@@H]1C    ZINC000130647723
C#CC(=O)N1C[C@H](C)C[C@@H]1C    ZINC000306701983
C#CCN(CC1CC1)C(C)=O    ZINC000125271262
C#C[C@H](C)NC(=O)C1(C)CC1    ZINC000306148306
C#CCNC(=O)/C(=C\C)CC    ZINC000306699259
C#CCNC(=O)[C@@H](C)CC=C    ZINC000238408964
C#CC(=O)N[C@@H](CC)C1CC1    ZINC000575519752
C#CC(=O)N1CC[C@H](C)[C@@H]1C    ZINC000306560795
C#CCN(C)C(=O)C1CCC1    ZINC000130664463
C#C[C@H](CC(C)C)OCC#N    ZINC001224383557
C#CCN1C[C@@H]2COC[C@@H]2C1    ZINC000718579004
C#CC(=O)N1CC[C@@H](CC)C1    ZINC000306470917
C#CCN1C[C@H]2C[C@@]2(CO)C1    ZINC000307697099
C#CC(=O)N1CCC[C@H](C)C1    ZINC000146591220
C#CC(=O)NC[C@H](C)C1CC1    ZINC000306432770
C#CC(=O)N(C)[C@H](C)C1CC1    ZINC000306926083
C#C[C@H](C)NC(=O)[C@H]1C[C@H]1C    ZINC000165310608
C#CC(=O)NCC(C)(C)C=C    ZINC000575519304
C#CC(=O)N[C@@H]1CCC[C@@H]1C    ZINC000307530169
C#C[C@@H](C)NC(=O)C1(C)CC1    ZINC000306148305
C#CC1(O)CN(CCC=C)C1    ZINC000934448354
C#CC(=O)NC(C)(C)C1CC1    ZINC000307682386
C#CCNC(=O)/C(=C/C)CC    ZINC000379242571
C#CC(=O)N(C)C1CCCC1    ZINC000307707433
C#CCN1C[C@H]2[C@H](CO)[C@H]2C1    ZINC000307141431
C#CC(=O)N1CCC[C@@H]1CC    ZINC000306459102
C#CCON=C1CCC1(C)C    ZINC000307885348
C#CCNC(=O)[C@H]1CC1(C)C    ZINC000228640380
C#CC(=O)NCC1(CC)CC1    ZINC000307332324
C#CCCCON=C1CCC1    ZINC000307569421
C#CC(=O)N(CC=C)C(C)C    ZINC000307561620
C#CC(=O)N[C@@H]1CCC[C@H]1C    ZINC000307530165
C#CCON=CC1CCCC1    ZINC000379270058
C#CCN1CCCCCC1=O    ZINC000034374503
C#CCN(C)C(=O)[C@H]1C[C@H]1C    ZINC000130647504
C#CC(=O)N1CC(C(C)C)C1    ZINC000306962300
C#CC(=O)N[C@H]1CC[C@H](C)C1    ZINC000129875953
C#CCCCNC(=O)/C=C\C    ZINC000307883592
C#CCON=C(C)CC1CC1    ZINC000307857411
C#CC(=O)N(C)[C@@H](C)C1CC1    ZINC000306926084
C#CCNC(=O)/C(C)=C/CC    ZINC000084434981
C#C[C@@H](CC(C)C)OCC#N    ZINC001224383559
C#CC(=O)N[C@H]1CC[C@@H](C)C1    ZINC000129875746
C#CCNC(=O)[C@H](C)C1CC1    ZINC000147990501
C#CC(=O)N[C@H]1CCC1(C)C    ZINC000306218665
C#CC(=O)N[C@@H](C)C1CCC1    ZINC000306318297
C#CC(=O)N1CCC[C@H]1CC    ZINC000306459100
C#CC1(NC[C@H](O)C=C)CC1    ZINC001253605638
C#CC(=O)N[C@@H](CC)CC=C    ZINC000307699839
C#CCNC(=O)C(C)(C)C=C    ZINC000822220712
C#CCCNC(=O)C1CCC1    ZINC000069791793
C#CCCNC(=O)C(=C)CC    ZINC001347658836
C#CCN1C[C@@H]2C[C@]2(CO)C1    ZINC000307697100
C#CCON=C1CCC[C@H]1C    ZINC000307890093
C#CC[C@@H](CC)OCCC#N    ZINC001205622578
C#CCON=C1CC(C)(C)C1    ZINC000307757301
C#CCN(C)C(=O)/C(C)=C/C    ZINC000388097183
C#CC1(O)CN(CC(=C)C)C1    ZINC000934440515
C#CC(=O)N1C[C@@H](C)C[C@@H]1C    ZINC000306701985
C#CCON=C1CCC[C@@H]1C    ZINC000307890094
C#CCCCC(=O)NC1CC1    ZINC000218934859
C#CC(=O)N1C[C@@H](C)C[C@H]1C    ZINC000306701982
C#CC(=O)N1C[C@H](C)[C@H](C)C1    ZINC000306507306
C#CC(=O)N[C@H](CC)C1CC1    ZINC000575519751
C#C[C@@H](C)NC(=O)CCC=C    ZINC000165236682
C#CCN(C(=O)CC)C1CC1    ZINC000307572983
C#C[C@@H](C)NC(=O)/C(C)=C\C    ZINC000307212850
C#CC(=O)N(C)C1CC(C)C1    ZINC001143906865
C#CCCCNC(=O)C1CC1    ZINC000231574419
C#CCNC(=O)[C@@H](C)C1CC1    ZINC000147990292
C#CC(=O)NC1CCCCC1    ZINC000082266233
C#C[C@@H](C)NC(=O)[C@H]1C[C@@H]1C    ZINC000228870738
C#CC(=O)N1CCC[C@@H](C)C1    ZINC000146591012
C#CC1CCC(=NOC)CC1    ZINC000853289044
C#CC(=O)NCCC1CCC1    ZINC000307576739
C#C[C@H](C)N(C)C(=O)/C=C\C    ZINC000307888454
C#CCON=C1CCCCC1    ZINC000005479778
C#CC(=O)NCCC1(C)CC1    ZINC000307352345
C#CCN(CC#CC)CCO    ZINC000748824423
C#CCNC(=O)[C@H](C)CC=C    ZINC000238467501
C#CCNC(=O)/C=C/C(C)C    ZINC000307684948
C#CC(=O)NCCC=C(C)C    ZINC000307550215
C#C[C@@H](C)N(C)C(=O)C1CC1    ZINC000039064754
C#CC(=O)N(CCC)C1CC1    ZINC000307569394
C#C[C@@H](CCC)NC(=O)C=C    ZINC000229933839
C#CCNC(=O)C1(C)CCC1    ZINC000306472892
C#CC(=O)N1CCCCCC1    ZINC000082266235
C#CC(=O)N1CC[C@@H](C)[C@@H]1C    ZINC000306560786
C#CCN(C)C(=O)C=C(C)C    ZINC000033914538
C#C[C@](C)(CC)NC(=O)C=C    ZINC000307412663
C#CC1CCN(C(C)=O)CC1    ZINC000145200793
C#CCON=C(CC)C1CC1    ZINC000379152777
C#C[C@@H](CC)OCCCC#N    ZINC001205631638
C#C[C@@H](C)NC1=NCCN1C    ZINC000306677822
C#C[C@@H](C)/N=C(/N)NCC=C    ZINC000306402722
C#CCC/N=C(/N)NCC=C    ZINC000307683563
C#C[C@H](C)NC(=N)N1CCC1    ZINC000849020216
C#C[C@@H](C)NC(=N)N1CCC1    ZINC000849020215
C#CCCNC1=N[C@H](C)CN1    ZINC000306381238
C#CCN/C(N)=N/CC(=C)C    ZINC000306641793
C#CC/N=C(\N)N(C)C1CC1    ZINC000306199846
C#CCCNC1=NCCN1C    ZINC000307306843
C#CCN/C(=N/C1CC1)NC    ZINC000306389555
C#C[C@H](C)NC1=N[C@H](C)CN1    ZINC000306593057
C#C[C@@H](C)NC1=N[C@@H](C)CN1    ZINC000306593064
C#C[C@@H](C)NC1=N[C@H](C)CN1    ZINC000306593060
C#C[C@H](C)/N=C(/N)NCC=C    ZINC000306402723
C#C[C@H](C)NC1=NCCN1C    ZINC000306677823
C#CCCNC(=N)N1CCC1    ZINC000849008903
C#C[C@H](C)NC1=N[C@@H](C)CN1    ZINC000306593053
C#CCCNC1=N[C@@H](C)CN1    ZINC000306381239
C#CCNC(=N)NC1CCC1    ZINC000848982041
C#CCNC1=NCCCN1C    ZINC000306773764
C#CCNC(=N)NCC1CC1    ZINC000887347024
C#CCCCN1CCCCC1    ZINC000013838068
C#CCCN1[C@H](C)CC[C@H]1C    ZINC000606244408
C#CCCN1C[C@@H](C)C[C@H]1C    ZINC000160364448
C#CCCN1CCCC[C@@H]1C    ZINC000070159451
C#CCCN(CC)CC1CC1    ZINC000068947813
C#CCN(CCC)CC1CC1    ZINC000042223094
C#CCN1[C@H](C)CC[C@@H]1CC    ZINC000124588250
C#CC[C@H]1CCN(C(C)C)C1    ZINC000886356438
C#CCCCN[C@@H]1CC[C@@H]1C    ZINC000307610099
C#CC[C@@H]1CCN(CCC)C1    ZINC000886355148
C#CCN1CCCC[C@H](C)C1    ZINC000306511622
C#CCN[C@H]1CCCC[C@H]1C    ZINC000019875383
C#CCCCNC[C@H]1C[C@H]1C    ZINC000166918881
C#CCN1CCC[C@H](CC)C1    ZINC000041639357
C#CCN1CC(C)(C)C[C@@H]1C    ZINC000839660308
C#CCN1C[C@H](C)[C@@H](C)[C@@H]1C    ZINC000307095130
C#C[C@H](C)N[C@H](C)CC1CC1    ZINC000229532586
C#CCN(CCCC)C1CC1    ZINC000042337965
C#C[C@H](C)N[C@@H]1CCC[C@H]1C    ZINC000164055563
C#CCN[C@H]1CCC[C@@H](C)C1    ZINC000019875393
C#C[C@H](C)N[C@@H]1CC[C@H]1CC    ZINC000307155777
C#C[C@@H](C)N[C@@H](C)C1CCC1    ZINC000124062280
C#CCN[C@H]1CCCC1(C)C    ZINC000086855611
C#C[C@H](C)N[C@@H]1CC[C@@H]1CC    ZINC000307155778
C#C[C@](C)(CC)NCC1CC1    ZINC000307677311
C#CCCN1CC[C@H](C)[C@@H]1C    ZINC000307418567
C#CCCN(CC)CC(=C)C    ZINC000307870694
C#CCCCN[C@H](C)C1CC1    ZINC000160814809
C#CCN[C@H]1CCCC[C@@H]1C    ZINC000019875384
C#CCN1CCCC(C)(C)C1    ZINC000069793695
C#CCCN(CC=C)C(C)C    ZINC000393330969
C#C[C@H](C)N[C@H]1CCC[C@H]1C    ZINC000164055318
C#C[C@H](C)N(C)CCC(=C)C    ZINC000307644125
C#C[C@](C)(CC)NCCC=C    ZINC000384162546
C#C[C@@H](C)N[C@@H](CC)C1CC1    ZINC000166456178
C#CCCCN[C@@H](C)C1CC1    ZINC000160814695
C#CCCN1C[C@@H](C)C[C@@H]1C    ZINC000160364194
C#C[C@@H](C)N(C)CCC1CC1    ZINC000307667387
C#CCCCNC1CC(C)C1    ZINC000166635969
C#CCN(C)[C@H](C)CC1CC1    ZINC001258467587
C#CCN1C[C@H](C)C[C@@H](C)C1    ZINC000041635682
C#CCN(C)[C@H](C)C1(C)CC1    ZINC000306953401
C#CCN1CCC[C@@H]1C(C)C    ZINC000082238179
C#CCNC1(CC)CCCC1    ZINC000307636094
C#CCN1CCC[C@@H](C)[C@@H]1C    ZINC000224715896
C#CCCN1CCC(C)(C)C1    ZINC000087257778
C#CCN1CCC[C@H]1C(C)C    ZINC000082238178
C#CCCN1[C@@H](C)CC[C@@H]1C    ZINC000606244409
C#CCN[C@@H]1CCC[C@@H]1CC    ZINC000132156312
C#CCN(C)C1CC(C)(C)C1    ZINC000306846034
C#C[C@@H]1CCCN(CCC)C1    ZINC000149949405
C#C[C@H](NCC1CC1)C(C)C    ZINC000300880944
C#CCCN1CCC[C@@H](C)C1    ZINC000070159431
C#CCCCNC[C@@H]1C[C@H]1C    ZINC000166919045
C#C[C@@H](C)N[C@H](CC)C1CC1    ZINC000166456282
C#CCN(C)C1CCCCC1    ZINC000041635669
C#CCN(C)CC/C=C\CC    ZINC000379286526
C#C[C@H](C)N[C@H]1CCC[C@@H]1C    ZINC000164055443
C#CCN1CCCC[C@@H](C)C1    ZINC000306511623
C#CC(C)(C)N(C)CC(=C)C    ZINC000307726781
C#CCN1[C@H](C)CC[C@H]1CC    ZINC000124588047
C#CCN(C)C[C@@H]1C[C@H]1CC    ZINC001194058426
C#C[C@@](C)(CC)NCCC=C    ZINC000384162545
C#CCN1CC[C@H](C)[C@@H](C)C1    ZINC000135085781
C#CCN1[C@@H](C)CCC1(C)C    ZINC000832564847
C#CCCCN1CCC[C@@H]1C    ZINC000161134082
C#C[C@H](CC)N[C@H]1CC[C@H]1C    ZINC000307106651
C#CCCCN(C)C1CCC1    ZINC000160959602
C#C[C@](C)(CC)NCC(=C)C    ZINC000307677380
C#CCCN[C@@H]1CC[C@@H](C)C1    ZINC000070644260
C#C[C@@H](C)N[C@@H](C)CCC=C    ZINC000166446748
C#CC1CCN(CCC)CC1    ZINC000830316470
C#CCN1CCC(C)(C)CC1    ZINC000060313620
C#CCN1CC[C@@H](C)[C@H]1CC    ZINC000306389160
C#C[C@@](C)(CC)NCC1CC1    ZINC000307677310
C#C[C@@H](C)N(C)CCC(=C)C    ZINC000307644126
C#CCN(C)[C@H]1CC[C@H](C)C1    ZINC000306278392
C#CCN(CC)CCC1CC1    ZINC000307900985
C#CCCN[C@H]1CC[C@@H](C)C1    ZINC000070644258
C#C[C@H](C)NC1CCCCC1    ZINC000063772497
C#CCCN[C@@H]1CC[C@H](C)C1    ZINC000070644261
C#CCN[C@@H]1CCC[C@@H](C)C1    ZINC000019875391
C#CCCCN(C)CC1CC1    ZINC000161100425
C#CCN1CCC[C@H](C)[C@@H]1C    ZINC000224715942
C#CCN1CCC[C@H](C)[C@H]1C    ZINC000050566508
C#C[C@@H](C)N(C)CC=C(C)C    ZINC000307216084
C#C[C@@H](CC)NC1CC(C)C1    ZINC000229555971
C#C[C@H](C)N[C@@H](C)CCC=C    ZINC000166446515
C#CCN(C)[C@@H](C)CCC=C    ZINC000379230625
C#CCCCNC1CCCC1    ZINC000160673347
C#CCCN[C@@H](C)CCC=C    ZINC000132001546
C#CCN1C[C@H](C)CC1(C)C    ZINC000306430060
C#CC[C@H]1CCN(CCC)C1    ZINC000886355147
C#CCN1C[C@@H](C)C[C@@H]1CC    ZINC000306271828
C#CCN(CC1CC1)C(C)C    ZINC000042253447
C#CCN(C)CCC=C(C)C    ZINC000851978888
C#CCCN1CC[C@H](CC)C1    ZINC000133738149
C#CCN1[C@@H](C)CCC[C@@H]1C    ZINC000019706645
C#CCN1CCC[C@@H](CC)C1    ZINC000041639355
C#CCN1CC[C@](C)(CC)C1    ZINC000307416486
C#CCN1CC[C@@H](C)[C@@H]1CC    ZINC000306389163
C#CCN1CC(C)(C)C1(C)C    ZINC000306490955
C#CCN(CC)C[C@H]1C[C@@H]1C    ZINC000307693250
C#CCN[C@@H]1CC[C@@H](CC)C1    ZINC000070642703
C#C[C@H](C)N[C@@H]1CC[C@@H](C)C1    ZINC000166374856
C#C[C@H](C)N(C)C[C@@H]1C[C@H]1C    ZINC000306438620
C#C[C@H](C)N(C)C[C@H]1C[C@H]1C    ZINC000306438609
C#CCCN[C@H](C)CCC=C    ZINC000132001751
C#CCCN1CCC[C@H](C)C1    ZINC000070159432
C#C[C@@H](C)N[C@H](C)CC1CC1    ZINC000229532606
C#CCCN(C)[C@H](C)C1CC1    ZINC000082493798
C#C[C@H]1CCCN(CCC)C1    ZINC000149949195
C#CCCCN(CC)C1CC1    ZINC000161092421
C#CCN[C@@H]1CCCC[C@H]1C    ZINC000019875385
C#CCCN1CC[C@H](C)[C@H]1C    ZINC000307418569
C#C[C@H](CC)N[C@H]1CC[C@@H]1C    ZINC000307106650
C#CCCN[C@H]1CCC1(C)C    ZINC000306312451
C#CCN(CC=C)C(C)(C)C    ZINC000307648758
C#C[C@@H](NCC1CC1)C(C)C    ZINC000300880945
C#CCN1[C@H](C)CCC[C@@H]1C    ZINC000019706642
C#C[C@@H](CC)NCC1(C)CC1    ZINC000233900277
C#CCN1CC[C@@H](C)[C@@H](C)C1    ZINC000135085764
C#CCN[C@@H]1CCC[C@H](C)C1    ZINC000019875392
C#C[C@H](C)N(C)C[C@H]1C[C@@H]1C    ZINC000306438614
C#CCN1CCC[C@H](C)CC1    ZINC000070158221
C#C[C@H](C)N(C)CCC1CC1    ZINC000307667388
C#C[C@@H](CC)NC1CCCC1    ZINC000229507001
C#C[C@H](C)N[C@@H](CC)C1CC1    ZINC000166455942
C#CCN1C[C@@H](C)C[C@H](C)C1    ZINC000041635680
C#CCN[C@H]1CC[C@H](CC)C1    ZINC000070642702
C#CCN[C@H]1CCC[C@@H]1CC    ZINC000132155919
C#CC1(NC(CC)CC)CC1    ZINC001257290379
C#CC1CCN(C(C)C)CC1    ZINC000147548314
C#CCN(CCC=C)C(C)C    ZINC000932384366
C#CC(C)(C)N(C)CC1CC1    ZINC000306742407
C#CCN(C)CCC1CCC1    ZINC000688629850
C#CCN[C@H]1CCC(C)(C)C1    ZINC000087769141
C#C[C@H](C)N(C)C[C@@H]1C[C@@H]1C    ZINC000306438603
C#CCN1[C@H](C)CCC1(C)C    ZINC000832564846
C#C[C@H](CC)N[C@@H]1CC[C@@H]1C    ZINC000307106652
C#CCCN1C[C@@H](C)[C@H](C)C1    ZINC000086011390
C#CCCN[C@H](C)CC1CC1    ZINC000069664665
C#CCN1CCCC[C@@H]1CC    ZINC000041635667
C#C[C@H](C)N[C@@H](C)CC1CC1    ZINC000229532575
C#C[C@H](C)N(C)CC1(C)CC1    ZINC000307075161
C#CCCN(C)[C@@H](C)C1CC1    ZINC000082493796
C#C[C@H](C)N(C)CC=C(C)C    ZINC000307216082
C#C[C@H](C)N[C@H](C)C1CCC1    ZINC000124062499
C#C[C@H](CC)N[C@@H](C)C1CC1    ZINC000229512671
C#CCCCN1CC[C@H](C)C1    ZINC000161112738
C#CCCN1C[C@H](C)C[C@H]1C    ZINC000160364325
C#CCN1CC[C@@H](C)[C@H](C)C1    ZINC000252727899
C#CCN1C[C@@H](C)C[C@H]1CC    ZINC000306271829
C#CCCCN[C@H]1CC[C@@H]1C    ZINC000307610098
C#CCN(CC)C[C@@H]1C[C@H]1C    ZINC000307693251
C#C[C@H](CC)NCC1(C)CC1    ZINC000234029724
C#C[C@@H](C)N(C)CC(=C)CC    ZINC000307571705
C#CCCN1CCCCCC1    ZINC000070159420
C#C[C@@H](CC)N[C@H](C)C1CC1    ZINC000229512678
C#C[C@H](C)N[C@@H]1CCC[C@@H]1C    ZINC000164055676
C#CC1(N[C@H](C)CCC)CC1    ZINC001257308823
C#CCN(CC)C[C@H]1C[C@H]1C    ZINC000307693248
C#CCCCN[C@@H]1CC[C@H]1C    ZINC000307610097
C#CCN1C[C@H](C)[C@@H](C)[C@H]1C    ZINC000307095133
C#CCN1C[C@H](C)[C@H](C)[C@@H]1C    ZINC000307095132
C#C[C@H](CC)NC1CC(C)C1    ZINC000229555979
C#CCN1CC[C@H](C)[C@H]1CC    ZINC000306389162
C#CCN(CC)CC=C(C)C    ZINC000307627958
C#CCN(CC)CCC(=C)C    ZINC000388126905
C#CCN(C)CCCCC=C    ZINC000829159226
C#CCCN(C(C)C)C1CC1    ZINC000687712747
C#CCN1C[C@H](C)[C@H](C)[C@H]1C    ZINC000307095135
C#CCN[C@@H]1CCCC1(C)C    ZINC000086855612
C#C[C@H](C)N(C)CC1CCC1    ZINC000306437372
C#CCN1CC[C@@](C)(CC)C1    ZINC000307416488
C#C[C@H](C)N[C@H]1CC[C@H](C)C1    ZINC000166374743
C#CCCN(C)C1CCCC1    ZINC000082493778
C#CCNC1CCC(C)CC1    ZINC000019875372
C#C[C@H](CC)N[C@@H]1CC[C@H]1C    ZINC000307106653
C#C[C@H](C)N[C@@H](C)C1CCC1    ZINC000124062050
C#CCCN(CC)C1CCC1    ZINC000687712770
C#CCCN1CCC(C)CC1    ZINC000070159447
C#CCNC1CCCCCC1    ZINC000006854789
C#CCN(C(C)C)C1CCC1    ZINC000307225245
C#CCN1C[C@H](C)C[C@H]1CC    ZINC000306271827
C#CCN(C)C[C@@H]1CC1(C)C    ZINC000852774607
C#C[C@H](CC)N[C@H](C)C1CC1    ZINC000229512687
C#CCCCNC[C@@H]1C[C@@H]1C    ZINC000166919136
C#CCCN1CC[C@@H](C)[C@H]1C    ZINC000307418566
C#CCN(C)[C@@H](C)CC1CC1    ZINC001258467588
C#CCN(C)[C@H]1CC[C@@H](C)C1    ZINC000306278394
C#CCCN[C@H](CC)C1CC1    ZINC000083056745
C#CCN1[C@@H](C)CC[C@@H]1CC    ZINC000124587787
C#CCCN1C[C@H](C)C[C@@H]1C    ZINC000160364062
C#C[C@H](C)N[C@@H]1CC[C@H](C)C1    ZINC000166374968
C#CCN1CCCCCCC1    ZINC000041635705
C#C[C@H](C)N(C)CCCC=C    ZINC000307891607
C#CCN[C@H]1CC[C@@H](CC)C1    ZINC000070642701
C#CCN(CC)CC1(C)CC1    ZINC000307690668
C#C[C@H](C)N(C)CC(=C)CC    ZINC000307571704
C#CCCCNC[C@H]1C[C@@H]1C    ZINC000166918948
C#C[C@H](C)N[C@H](C)CCC=C    ZINC000166446632
C#CCN(CC(=C)C)C(C)C    ZINC000932387003
C#CCN1[C@H](CC)CC[C@@H]1C    ZINC000124587591
C#CCCN[C@@H]1CCC[C@H]1C    ZINC000082497114
C#CCCCN(C)CC(=C)C    ZINC000379261028
C#CC(C)(C)N1CCCCC1    ZINC000031636653
C#CC[C@@H]1CCN(C(C)C)C1    ZINC000886356439
C#CCCN[C@@H]1CCC1(C)C    ZINC000306312449
C#CCN1CCC(CC)CC1    ZINC000042338372
C#CCN[C@H]1CCC[C@H]1CC    ZINC000132155739
C#C[C@H](CC)NC[C@@H]1C[C@@H]1C    ZINC000229555340
C#CCN[C@@H]1CCC[C@H]1CC    ZINC000132156119
C#CCCN[C@H]1CC[C@H](C)C1    ZINC000070644259
C#C[C@H](C)N[C@H]1CC[C@@H](C)C1    ZINC000166374626
C#CCCN1CC[C@@H](C)[C@@H]1C    ZINC000307418570
C#CCCNC1CCCCC1    ZINC000070191009
C#CCN(C)C[C@H]1CC1(C)C    ZINC000852774606
C#CCN(C)CC/C=C/CC    ZINC000379286527
C#CCN(C)[C@@H]1CC[C@@H](C)C1    ZINC000306278391
C#C[C@H](CC)NC[C@@H]1C[C@H]1C    ZINC000252940522
C#CCN(CC)C1CCCC1    ZINC000041654548
C#CCCCN[C@H]1CC[C@H]1C    ZINC000307610100
C#C[C@@H](C)N[C@@H](C)CC1CC1    ZINC000229532595
C#CCNC1(CC(C)C)CC1    ZINC000701474524
C#CCN1CCCC[C@H]1CC    ZINC000041635665
C#CCN[C@@H]1CCC(C)(C)C1    ZINC000087769143
C#CCCCN(C)CCC=C    ZINC000378972125
C#CCCN[C@H]1CCC[C@@H]1C    ZINC000082497113
C#C[C@@H](C)N[C@H](C)CCC=C    ZINC000166446863
C#C[C@H](C)N[C@H](CC)C1CC1    ZINC000166456065
C#CCN1CCC[C@@H](C)CC1    ZINC000070158220
C#CCN1C[C@H](C)C[C@H](C)C1    ZINC000041635677
C#C[C@H](CC)NC1CCCC1    ZINC000229507010
C#C[C@@H](C)NC1CC(C)(C)C1    ZINC000306392719
C#CCN[C@@H]1CC[C@H](CC)C1    ZINC000070642704
C#CCN(C)CC1CCCC1    ZINC000070158349
C#CCCN1CC[C@@H](CC)C1    ZINC000133737945
C#CCN1CCC[C@@H](C)[C@H]1C    ZINC000050566507
C#C[C@H](C)NC1CC(C)(C)C1    ZINC000306392720
C#C[C@@H](CC)N[C@@H](C)C1CC1    ZINC000229512663
C#CCCN(C)CCC1CC1    ZINC000307861931
C#CC(C)(C)NC1CCCC1    ZINC000069679198
C#CCN1CC[C@@H](C)C[C@H]1C    ZINC000051734486
C#C[C@H](CC)NC[C@H]1C[C@H]1C    ZINC000252940523
C#CCCN[C@@H](C)CC1CC1    ZINC000069664661
C#CC1(N[C@@H](C)CCC)CC1    ZINC001257308824
C#CCN1[C@H](C)CCC[C@H]1C    ZINC000019706640
C#C[C@@H](C)N(C)CC1(C)CC1    ZINC000307075160
C#CCCN[C@@H](CC)C1CC1    ZINC000083056744
C#CCN(C)CC1CC(C)C1    ZINC000691917302
C#C[C@H](C)N[C@H]1CC[C@H]1CC    ZINC000307155774
C#CCN(CC(C)C)C1CC1    ZINC000047953427
C#CCN1C[C@H](C)C[C@@H]1CC    ZINC000306271830
C#C[C@@H](C)N[C@H](C)C1CCC1    ZINC000124062682
C#CCCCN1CCC[C@H]1C    ZINC000161133963
C#CCCCN1CC(C)(C)C1    ZINC000306331829
C#CCCN1C[C@H](C)[C@H](C)C1    ZINC000086011387
C#CCN(CC)CCCC=C    ZINC000379158301
C#CCCN(CCC)C1CC1    ZINC000082493784
C#C[C@@H](C)N(C)CCCC=C    ZINC000307891608
C#CCN1C[C@@H](C)CC1(C)C    ZINC000306430061
C#CCN(CC)C[C@@H]1C[C@@H]1C    ZINC000307693249
C#CCN1CC[C@H](C)[C@H](C)C1    ZINC000252727900
C#CCCN1C[C@H](C)[C@@H](C)C1    ZINC000086011388
C#CCCCNCC1(C)CC1    ZINC000226383490
C#CCCN1CCC[C@@H]1CC    ZINC000082496712
C#CCN[C@@H]1CCCC[C@@H]1C    ZINC000019875386
C#CCN(C)[C@@H]1CC[C@H](C)C1    ZINC000306278393
C#CCCCN1CC[C@@H](C)C1    ZINC000161112655
C#CCCN1CCC[C@H]1CC    ZINC000082496711
C#CCCN1[C@H](C)CC[C@@H]1C    ZINC000606244407
C#CCN(C)[C@@H](C)C1(C)CC1    ZINC000306953402
C#C[C@@H](C)N(C)CC1CCC1    ZINC000306437371
C#CC(C)(C)N(C)CCC=C    ZINC000307733662
C#CCN1CC(C)(C)C[C@H]1C    ZINC000839660307
C#C[C@H](C)N[C@H]1CC[C@@H]1CC    ZINC000307155775
C#C[C@@H](C)NC1CCCCC1    ZINC000063772499
C#CCCN[C@H]1CCC[C@H]1C    ZINC000082497112
C#CCN(CC)CC(=C)CC    ZINC000379229294
C#CCN[C@H]1CCC[C@H](C)C1    ZINC000019875394
C#CCN1CC[C@H](C)[C@@H]1CC    ZINC000306389161
C#CCCN[C@@H]1CCC[C@@H]1C    ZINC000082497115
C#CCCN1CCCC[C@H]1C    ZINC000070159450
C#CCN(C)CCCC1CC1    ZINC000400662084
C#C[C@@](C)(CC)NCC(=C)C    ZINC000307677378
C#C[C@H](CC)NC[C@H]1C[C@@H]1C    ZINC000229555356
C#CCN(C)[C@H](C)CCC=C    ZINC000379230626
C#CCN(CC)CC1CCC1    ZINC000226409940
C#CCCS(=O)(=O)Cl    ZINC000060120817
C#Cc1ccc(C(=O)O)s1    ZINC000036533225
C#CC(=O)Nc1nccs1    ZINC000039134644
C#Cc1ncc(Cl)cc1N    ZINC000032914748
C#Cc1cnc(Cl)cc1N    ZINC000063110924
C#Cc1cc(Cl)cnc1N    ZINC000014007240
C#CC(=O)Nn1cnnc1O    ZINC001161066004
C#CCn1cc([N+](=O)[O-])nn1    ZINC000039090937
C#CCc1csc(CO)c1    ZINC001249948419
C#CC(=O)Nc1nonc1N    ZINC001143901463
C#CCn1ncc([N+](=O)[O-])n1    ZINC000001067075
C#CCn1cnc([N+](=O)[O-])n1    ZINC000008295833
C#CCO[C@H](C)C(F)(F)F    ZINC000686897484
C#CCc1c(F)cccc1F    ZINC000079474188
C#C[C@H](C)Nc1nccs1    ZINC000166889015
C#CCO[C@@H](C)C(F)(F)F    ZINC000686897485
C#CCc1ccc(F)c(F)c1    ZINC000226053075
C#Cc1ncc(F)c(OC)n1    ZINC000095831335
C#CCCSc1ncc[nH]1    ZINC000228662421
C#CCc1cccc(F)c1F    ZINC001249946007
C#CCc1cc(F)ccc1F    ZINC001249946304
C#CCc1ccc(F)cc1F    ZINC000143692166
C#C[C@@H](C)Nc1nccs1    ZINC000166889112
C#CCSc1nccn1C    ZINC000033854631
C#CCc1cc(F)cc(F)c1    ZINC000079677580
C#CCN(C)c1nccs1    ZINC000217384685
C#Cc1cccc(C(F)F)c1    ZINC000071790151
C#C[C@]1(O)C=C[C@H]2CO[C@@H]1O2    ZINC000014988149
C#CCOC[C@@H]1C=CC(=O)O1    ZINC001205006238
C#CC(C#C)OCC(=O)OC    ZINC001204701932
C#C[C@@]1(O)C=C[C@@H]2CO[C@@H]1O2    ZINC000100021866
C#CCOC(=O)C1CC(=O)C1    ZINC000307309498
C#C[C@@]1(O)C=C[C@H]2CO[C@H]1O2    ZINC000101078723
C#C[C@]1(O)C=C[C@H]2CO[C@H]1O2    ZINC000101078727
C#C[C@]1(O)C=C[C@@H]2CO[C@@H]1O2    ZINC000100021864
C#C[C@@]1(O)C=C[C@H]2CO[C@@H]1O2    ZINC000014988152
C#CCOC(=O)C1=COCC1    ZINC000306443459
C#CC(=O)NC1(C(N)=O)CC1    ZINC000306276034
C#CCCOc1nc(C)no1    ZINC000306419240
C#CC(=O)NC1=NO[C@@H](C)C1    ZINC000306995567
C#CCO/N=C1\C=C(O)CN1    ZINC000307235528
C#CCN1C(=O)N[C@H](C)C1=O    ZINC000217645084
C#CCNC(=O)[C@H]1CC(=O)N1    ZINC000854257495
C#CCN(CC#N)C(=O)OC    ZINC000034596337
C#CC(=O)N[C@H]1CNC(=O)C1    ZINC000307657746
C#CCONC(=O)[C@@H](C)C#N    ZINC000306425326
C#C[C@H](C)OCc1ncon1    ZINC001222894478
C#CCN1C(=O)N[C@@H](C)C1=O    ZINC000217645153
C#C[C@@H](C)OCc1ncon1    ZINC001222894479
C#CCNC(=O)[C@@H]1CC(=O)N1    ZINC000854257496
C#CCCn1nc(C)oc1=O    ZINC000606245673
C#C[C@@H](C)Oc1nnc(C)o1    ZINC001226455224
C#Cc1ccc2ccccc2c1    ZINC000032098924
C#CCN(CC#N)C(=O)CO    ZINC000307695437
C#CC(=O)N[C@@H]1CNC(=O)C1    ZINC000307657748
C#C[C@H](C)Oc1nnc(C)o1    ZINC001226455239
C#CC(=O)N1CCNC(=O)C1    ZINC000061409908
C#CCNC(=O)NOCC#C    ZINC000306186842
C#CC(=O)NNC(=O)C1CC1    ZINC000307051456
C#CCN1C(=O)CN(C)C1=O    ZINC000041634670
C#CCN(CC#N)CC(=O)O    ZINC000086156427
C#CC(=O)NC1=NO[C@H](C)C1    ZINC000306995566
C#Cc1cccc2ccccc12    ZINC000002389333
C#CCONC(=O)[C@H](C)C#N    ZINC000306425327
C#C[C@@H](C)OCc1nn[nH]n1    ZINC001223028097
C#CCN1CC[C@@](F)(C#N)C1    ZINC000306652766
C#C[C@H](C)OCc1nn[nH]n1    ZINC001223030445
C#CCCOCc1nn[nH]n1    ZINC001333149072
C#CCN1CC[C@](F)(C#N)C1    ZINC000306652767
C#CCCn1nnn(C)c1=O    ZINC000882229259
C#Cc1cn(CCF)nc1C    ZINC000095098652
C#Cc1cc(C)nn1CCF    ZINC000095098659
C#CC(C#C)OCCOCC    ZINC001204994826
C#CCOC(=O)CCC(=C)C    ZINC001342183248
C#CCOC(=O)/C=C(/C)CC    ZINC000835078319
C#CCCC[C@H](O)/C=C/C=O    ZINC000064857840
C#CC(C#C)OCCCOC    ZINC001211354322
C#CCC1(C(=O)O)CC(C)C1    ZINC000096509244
C#CCOC(=O)/C(C)=C/CC    ZINC000388155655
C#CCOC(=O)[C@H]1CC1(C)C    ZINC000306988779
C#CCO[C@H]1CCCCC1=O    ZINC000196280077
C#CCOC(=O)[C@@H](C)C1CC1    ZINC000307609174
C#CCOC(=O)C1CCCC1    ZINC000220875892
C#CC(C#C)OCCCCO    ZINC001217930607
C#CCOC(=O)CCC1CC1    ZINC000307857681
C#CCOC[C@@H]1CCC=CO1    ZINC001205006809
C#CCCCOC(=O)C1CC1    ZINC000307907712
C#CCCC[C@@H](O)/C=C/C=O    ZINC000064857842
C#CCCCC(=O)OCC=C    ZINC000307898409
C#CCOC(=O)C1(C)CCC1    ZINC000306469213
C#CCCOC(=O)C1(C)CC1    ZINC000307635460
C#CCOC(=O)CC1(C)CC1    ZINC000307644249
C#CCCOC(=O)CCC=C    ZINC000307901392
C#CCOC(=O)/C(=C/C)CC    ZINC000307861817
C#CCOC(=O)/C=C(\C)CC    ZINC000147994898
C#CCCOC(=O)[C@@H]1C[C@@H]1C    ZINC000307609982
C#CCCOC(=O)C1CCC1    ZINC000307757328
C#CCOC(=O)C(C)(C)C=C    ZINC000835079059
C#CCOC(=O)CC1CCC1    ZINC000307755584
C#CCOC[C@H]1CCC=CO1    ZINC001205006808
C#CCCOC(=O)[C@H]1C[C@H]1C    ZINC000307609983
C#CCOC1CCC(=O)CC1    ZINC000114197792
C#CCOC(=O)CCCC=C    ZINC000388149722
C#CCOC(=O)C1(CC)CC1    ZINC000307669017
C#CCOC(=O)/C(=C\C)CC    ZINC000307560239
C#CCCOC(=O)/C(C)=C/C    ZINC000307866634
C#CCOC(=O)/C=C/CCC    ZINC000307871024
C#CCOC(=O)/C=C\CCC    ZINC000307871022
C#CCCOC(=O)[C@H]1C[C@@H]1C    ZINC000307609984
C#CCOC(=O)/C(C)=C\CC    ZINC000307758933
C#CCCOC(=O)[C@@H]1C[C@H]1C    ZINC000307609981
C#CCO[C@@H]1CCCCC1=O    ZINC000196280070
C#CCOC1CC2(COC2)C1    ZINC001205006612
C#CCCOC(=O)C=C(C)C    ZINC000307644782
C#CCOC(=O)C(C)=C(C)C    ZINC000307158681
C#CCCOC(=O)/C(C)=C\C    ZINC000307641734
C#CC(C#C)OC[C@H](C)CO    ZINC001205964085
C#CCCOC(=O)CC1CC1    ZINC000307900635
C#CCOC(=O)[C@H](C)C1CC1    ZINC000307609170
C#CC(C#C)OCC(C)(C)O    ZINC001206052175
C#CCC1(C(=O)O)CCCC1    ZINC000083823388
C#CC(=O)N[C@H]1CCCNC1    ZINC000070949852
C#CCN1CC(=O)N[C@H](C)C1    ZINC000307634799
C#CCNC(=O)N1CCCC1    ZINC000082344323
C#CCN(CC#N)CCCO    ZINC000388149127
C#C[C@@H](C)NC(=O)NC1CC1    ZINC000166651515
C#CCNC(=O)NCC(=C)C    ZINC000307711257
C#C[C@H](C)NC(=O)NCC=C    ZINC000306449531
C#CC1(NC(N)=O)CCCC1    ZINC000887339317
C#CC/N=C(/C=C)NCOC    ZINC001163363132
C#CCNN=C1CO[C@@H](C)C1    ZINC000842536551
C#C[C@H](C)NC(=O)C1(N)CC1    ZINC000166779155
C#C[C@@H](C)NC(=O)NCC=C    ZINC000306449529
C#CCNC(=O)C1(N)CCC1    ZINC000088050159
C#CCNC(=O)C1(C)CNC1    ZINC000307275471
C#C[C@@H](C)NC(=O)N1CCC1    ZINC000307439628
C#CCNC(=O)[C@H]1C[C@@H](N)C1    ZINC000575563529
C#CCN(C)C(=O)NCC=C    ZINC000307705038
C#C[C@H](C)NC(=O)NC1CC1    ZINC000166651400
C#CCN(C)C[C@H](O)CC#N    ZINC001119845083
C#CCCNC(=O)NCC=C    ZINC000070972500
C#CC[C@H](CO)NCCC#N    ZINC000717738449
C#CCOCCNCCC#N    ZINC000819227536
C#CCN(CC1CC1)C(N)=O    ZINC000125369835
C#C[C@@H]1CCCCN1C(N)=O    ZINC000885239631
C#CCNN=C1COC[C@H]1C    ZINC001331330970
C#CCNN=C1CCO[C@H]1C    ZINC000835007682
C#C[C@H](C)NC(=O)N1CCC1    ZINC000307439629
C#CCN(CC#N)CCOC    ZINC000388069276
C#CCNN=C1CCO[C@@H]1C    ZINC000835007680
C#CCCCNC(=O)C(=C)N    ZINC001219634396
C#CCNC(=O)[C@H]1CCCN1    ZINC000019513694
C#CCNC(=O)N(C)CC=C    ZINC000307665717
C#CCN1CCN(C)C(=O)C1    ZINC000082775038
C#CCNC(=O)[C@@H]1CCCN1    ZINC000019513692
C#CC1CCN(C(N)=O)CC1    ZINC000575513330
C#CC(=O)N[C@@H]1CCCNC1    ZINC000070949849
C#CCNN=C1COC[C@@H]1C    ZINC001331330971
C#C[C@H]1CCCCN1C(N)=O    ZINC000885239633
C#CC(=O)N1CCN(C)CC1    ZINC000082266236
C#CCN1CCCNC(=O)C1    ZINC000082382943
C#CCNN=C1CO[C@H](C)C1    ZINC000842536550
C#CCN1CCNC(=O)[C@H]1C    ZINC000082432332
C#CCN1CC(NC(C)=O)C1    ZINC000306857056
C#CC[C@@H](CO)NCCC#N    ZINC000717738450
C#CCNC(=O)[C@H]1C[C@H](N)C1    ZINC000575487090
C#CCNC(=O)N(C)C1CC1    ZINC000306342855
C#CCN1CC(=O)N[C@@H](C)C1    ZINC000307634801
C#CCN(CC#N)C[C@@H](C)O    ZINC000307633437
C#CCNC(=O)N[C@H](C)C=C    ZINC000307744157
C#CC(=O)N1CCC(N)CC1    ZINC000036753464
C#CCNC(=O)N[C@@H](C)C=C    ZINC000307744158
C#CCN(CC#N)C[C@H](C)O    ZINC000307633438
C#CCN1CCNC(=O)[C@@H]1C    ZINC000082432333
C#CCCN1CCNC(=O)C1    ZINC000070159397
C#CCCNC1(C(N)=O)CC1    ZINC000307761342
C#CC(=O)N1CC(N(C)C)C1    ZINC000306402637
C#CCOCCN(C)CC#N    ZINC000761110068
C#CC(=O)NN1CCCCC1    ZINC000306209491
C#CC[C@H]1CCN(C(N)=O)C1    ZINC000887340944
C#CC(=O)NCCN1CCC1    ZINC000307422821
C#CCN1CCC[C@H]1C(N)=O    ZINC000041635711
C#CCNC(=O)N1CC[C@@H]1C    ZINC000307185432
C#CCNC(=O)NCC1CC1    ZINC000306189151
C#CCCNC(=O)NC1CC1    ZINC000069792004
C#CC1(NC(=O)NCC)CC1    ZINC001202555170
C#C[C@@H](C)NC(=O)C1(N)CC1    ZINC000166779278
C#CCN(C)C(=O)NC1CC1    ZINC000130738552
C#CCN(C(=O)NC)C1CC1    ZINC000307115842
C#CC(=O)N1CCN[C@H](C)C1    ZINC000083814272
C#CCNC(=O)NC1CCC1    ZINC000122889132
C#CCNCC(=O)NC1CC1    ZINC000020033286
C#CCNC(=O)NCCC=C    ZINC000849226118
C#CCNC(=O)NC1(C)CC1    ZINC000307559223
C#CC[C@@H]1CCN(C(N)=O)C1    ZINC000887340943
C#CCN(CC(N)=O)C1CC1    ZINC000307645209
C#CCCNC(=O)[C@H]1C[C@H]1N    ZINC000069767427
C#CCNC(=O)CNC1CC1    ZINC000037390287
C#CCNCC(=O)NCC=C    ZINC000087555870
C#CCNC(=O)C1CN(C)C1    ZINC001142600347
C#CCNC(=O)N1CC[C@H]1C    ZINC000307185431
C#CCO[C@H]1CC[C@@H](C)CC1    ZINC001205012764
C#C[C@H](CCC)OC/C=C/C    ZINC001205044006
C#CCO[C@H]1CCC[C@@H](C)C1    ZINC000686897199
C#C[C@H](OCC1CC1)C(C)C    ZINC001205546937
C#C[C@H](C)OCCC=C(C)C    ZINC001224715663
C#C[C@@]1(C)CCCC(C)(C)O1    ZINC000002255780
C#CC[C@H](C)OCCCC=C    ZINC001224510836
C#C[C@@H](OCCC=C)C(C)C    ZINC001224339279
C#C[C@@H](C)OCCC=C(C)C    ZINC001224715666
C#CCO[C@@H]1CCCC[C@H]1C    ZINC000686892183
C#CC[C@H](CC)OCC1CC1    ZINC001205540653
C#CC[C@H](C)OCC=C(C)C    ZINC001205025582
C#CC[C@@H](C)OCCCC=C    ZINC001224510837
C#C[C@@H](CCC)OCCC=C    ZINC001224342610
C#CCO[C@@H]1CCC[C@H](C)C1    ZINC000686897195
C#C[C@@H](C)OCCCC(=C)C    ZINC001224279217
C#C[C@@H]1CCC[C@@H]1OCCC    ZINC001205098730
C#C[C@H](C)OCCCCC=C    ZINC001224338029
C#C[C@@H](OCC1CC1)C(C)C    ZINC001205546938
C#CCO[C@@H](C)C1CCCC1    ZINC001205012389
C#C[C@H](CCCC)OCC=C    ZINC000059099540
C#C[C@H](CC)OCCC1CC1    ZINC001224758520
C#C[C@@H](CCC)OCC1CC1    ZINC001205540354
C#C[C@@H](C)OCCCCC=C    ZINC001224335422
C#CCO[C@H](CC=C)C(C)C    ZINC001205012338
C#C[C@@H]1CCC[C@H]1OCCC    ZINC001205098722
C#C[C@@H](CC(C)C)OCC=C    ZINC001205038045
C#C[C@@H](C)OCC1CCCC1    ZINC001222704911
C#C[C@@H](CCCC)OCC=C    ZINC000059099541
C#C[C@@H](CCCC)OC1CC1    ZINC001205468246
C#C[C@@H]1CCC[C@H]1OC(C)C    ZINC001204611668
C#CCO[C@H]1CCCC[C@@H]1C    ZINC000686892187
C#CC[C@@H](C)OCC1CCC1    ZINC001206177746
C#CC[C@@H](C)OC1CCCC1    ZINC001205568389
C#C[C@@H](CCC)OC/C=C/C    ZINC001205044007
C#C[C@H](C)OCCCC(=C)C    ZINC001224279216
C#C[C@H]1CCC[C@@H]1OCCC    ZINC001205098723
C#C[C@H](OCCC=C)C(C)C    ZINC001224339278
C#C[C@@H](CC)OCCC1CC1    ZINC001224758519
C#CC[C@H](C)OCCC1CC1    ZINC001224758670
C#C[C@H](CC)OCC=C(C)C    ZINC001205019480
C#C[C@@H](CC(C)C)OC1CC1    ZINC001205468878
C#CCO[C@H]1CCCC[C@H]1C    ZINC000686892189
C#C[C@@H](CC)OCCCC=C    ZINC001224510719
C#C[C@H](CCC)OCC1CC1    ZINC001205540355
C#C[C@H]1CCC[C@@H]1OC(C)C    ZINC001204611669
C#CCO[C@H](C=C)CCCC    ZINC001205013036
C#C[C@H](OCC(=C)C)C(C)C    ZINC001206751069
C#CC[C@H](CC)OCCC=C    ZINC001224339904
C#CC[C@H](C)OCC1CCC1    ZINC001206177747
C#C[C@@H](CC)OCC1CCC1    ZINC001206178088
C#CCO[C@@H](C=C)CCCC    ZINC001205013035
C#C[C@@H]1CCC[C@@H]1OC(C)C    ZINC001204611671
C#C[C@H](CC(C)C)OCC=C    ZINC001205038047
C#C[C@H](CC)OCCCC=C    ZINC001224510720
C#CC[C@@H](CC)OC/C=C/C    ZINC001205051033
C#C[C@H]1CCC[C@H]1OC(C)C    ZINC001204611670
C#C[C@@H](OC/C=C/C)C(C)C    ZINC001205051386
C#CCOC1CCCCCC1    ZINC000686889146
C#CC1(O)CCCCCCC1    ZINC000005112328
C#CC[C@@H](C)OCC=C(C)C    ZINC001205025583
C#CCO[C@@H](CC=C)C(C)C    ZINC001205012337
C#C[C@H](CC)OCC1CCC1    ZINC001206178089
C#CC[C@H](CC)OCC(=C)C    ZINC001206751114
C#C[C@@H](CCC)OCC(=C)C    ZINC001206744378
C#CCO[C@@H](CC)CCC=C    ZINC001205012843
C#C[C@](C)(O)CCC=C(C)C    ZINC000001849683
C#CCO[C@H]1CCC[C@H](C)C1    ZINC000686897193
C#CC[C@H](CC)OC/C=C/C    ZINC001205051036
C#CC[C@@H](CC)OCC(=C)C    ZINC001206751115
C#CCO[C@H](CC)CCC=C    ZINC001205012844
C#C[C@H](CCC)OCC(=C)C    ZINC001206744379
C#C[C@H](CCC)OCCC=C    ZINC001224342612
C#CCO[C@@H]1CCC[C@@H](C)C1    ZINC000686897191
C#CCO[C@H](CC=C)CCC    ZINC001205012715
C#C[C@H]1CCC[C@H]1OCCC    ZINC001205098728
C#C[C@@](C)(O)CCC=C(C)C    ZINC000001849681
C#C[C@H](CCCC)OC1CC1    ZINC001205468245
C#CCOC1CCC(C)CC1    ZINC000686893130
C#C[C@H](OC/C=C/C)C(C)C    ZINC001205051387
C#CC[C@@H](C)OCCC1CC1    ZINC001224758669
C#C[C@@H](CC)OC1CCCC1    ZINC001205560230
C#CC[C@@H](CC)OCC1CC1    ZINC001205540654
C#CC[C@@H](CC)OCCC=C    ZINC001224339905
C#C[C@@H](OCC(=C)C)C(C)C    ZINC001206751070
C#C[C@@H](CC)OCC=C(C)C    ZINC001205019479
C#C[C@H](CC)OC1CCCC1    ZINC001205560229
C#C[C@H](C)OCC1CCCC1    ZINC001222704913
C#CCO[C@H]1CC[C@H](C)CC1    ZINC001205012765
C#CC[C@H](C)OC1CCCC1    ZINC001205568392
C#CCO[C@H](C)C1CCCC1    ZINC001205012388
C#CCO[C@@H](CC=C)CCC    ZINC001205012712
C#CCO[C@@H]1CCCC[C@@H]1C    ZINC000686892188
C#C[C@]1(C)CCCC(C)(C)O1    ZINC000003881851
C#C[C@H](CC(C)C)OC1CC1    ZINC001205468877
C#CCCCN1CC[C@H](N)C1    ZINC000160974710
C#CCCN[C@@H]1CCN(C)C1    ZINC000082508282
C#CCCCN1CC(C)(N)C1    ZINC001204965052
C#C[C@H](C)N[C@@H]1CCCNC1    ZINC000166426416
C#CCN1CCCN(C)CC1    ZINC000041635703
C#CCN[C@@H]1CC[C@H](C)NC1    ZINC000307507583
C#C[C@H](C)NC1CCNCC1    ZINC000166403813
C#CCN[C@@H]1CCN[C@H](C)C1    ZINC000575513075
C#CCN[C@@H]1CCN[C@@H](C)C1    ZINC000575513073
C#CCN[C@@H]1CCN(CC)C1    ZINC000307447287
C#C[C@@H](C)N[C@H]1CCN(C)C1    ZINC000135168026
C#C[C@@H](C)N[C@@H]1CCCNC1    ZINC000166426562
C#CCN(C)[C@H]1CCN(C)C1    ZINC000306470069
C#CCN1CCN(C)[C@H](C)C1    ZINC000082484363
C#C[C@@H](C)N[C@H]1CCCNC1    ZINC000166426787
C#CCN(C)C1CCNCC1    ZINC000036300576
C#CCN[C@@H]1CCCN(C)C1    ZINC000068991074
C#CC1CCN(CCN)CC1    ZINC000575453788
C#CCN1CCN(C)[C@@H](C)C1    ZINC000082484364
C#CCN(C)[C@@H]1CCCNC1    ZINC000082499535
C#C[C@H]1CCCN(CCN)C1    ZINC000575451326
C#C[C@H](C)N[C@H]1CCN(C)C1    ZINC000135168006
C#CCN[C@H]1CC[C@H](C)NC1    ZINC000307507584
C#C[C@H](C)N[C@H]1CCCNC1    ZINC000166426681
C#CCN[C@H]1CCN[C@@H](C)C1    ZINC000575513074
C#CCN[C@H]1CCCN(C)C1    ZINC000068991069
C#CCNN=CC(CC)CC    ZINC000835006709
C#CCN[C@@H]1CC[C@@H](C)NC1    ZINC000307507585
C#CCCN1CCC(N)CC1    ZINC000036754860
C#CCCN[C@H]1CCCNC1    ZINC000069768224
C#CCN(C)[C@@H]1CCN(C)C1    ZINC000306470068
C#CCN[C@H]1CCN(CC)C1    ZINC000307447288
C#CCCN1CCN(C)CC1    ZINC000035881864
C#CCNC1CCN(C)CC1    ZINC000019875373
C#CCCN[C@@H]1CCCNC1    ZINC000069768223
C#C[C@@H](C)NC1CCNCC1    ZINC000166403925
C#CCN[C@H]1CCN[C@H](C)C1    ZINC000575513072
C#CCN[C@H]1CC[C@@H](C)NC1    ZINC000307507582
C#C[C@H](NC1CNC1)C(C)C    ZINC000300892582
C#CCCCN1CC[C@@H](N)C1    ZINC000160974843
C#C[C@@H]1CCCN(CCN)C1    ZINC000575451325
C#CCCN[C@H]1CCN(C)C1    ZINC000082508281
C#C[C@@H](C)N[C@@H]1CCN(C)C1    ZINC000135167988
C#C[C@@H](NC1CNC1)C(C)C    ZINC000300892580
C#CCN(C)[C@H]1CCCNC1    ZINC000082499536
C#CCN1CCN(CC)CC1    ZINC000041635663
C#CCCNC1CCNCC1    ZINC000069768421
C#CCNN=C(CC)CCC    ZINC000835008660
C#C[C@H](C)N[C@@H]1CCN(C)C1    ZINC000135167968
C#CCCCCCCCCC    ZINC000001562201
C#CC(=O)Nc1nncs1    ZINC000306288201
C#CC(=O)Nc1cnns1    ZINC000307583045
C#Cc1cc(Cl)c[nH]c1=O    ZINC000209847599
C#Cc1c[nH]c(=O)c(Cl)c1    ZINC000209844984
C#Cc1cc(Cl)nnc1N    ZINC000091368486
C#Cc1cnc(N)nc1Cl    ZINC000095644227
C#CCCSc1ncco1    ZINC000232473309
C#CCSc1nc(C)co1    ZINC000223732183
C#C[C@H](C)Oc1ccsn1    ZINC001227732386
C#C[C@@H](C)Oc1ccsn1    ZINC001227732389
C#CCc1cnc(OC)s1    ZINC001249947242
C#CCCn1ccsc1=O    ZINC000082496801
C#C[C@@](C)(O)c1nccs1    ZINC000116666992
C#C[C@@H](C)Oc1nccs1    ZINC001227036313
C#C[C@](C)(O)c1nccs1    ZINC000116666994
C#C[C@H](C)Oc1nccs1    ZINC001227036311
C#CCSc1ncnn1C    ZINC000127970633
C#Cc1cc(F)c(N)c(F)c1    ZINC000036533533
C#Cc1cc(F)c(F)cc1N    ZINC000016159017
C#CCNC(=O)/C=C\C(=O)O    ZINC000100004408
C#CCSc1nc(C)n[nH]1    ZINC000039074196
C#CCN1C(=O)COCC1=O    ZINC000041654621
C#CCCSc1ncn[nH]1    ZINC000082496819
C#CCc1cc(F)nc(F)c1    ZINC001249949337
C#Cc1ccc(C(F)F)cn1    ZINC000209815925
C#CCSc1nncn1C    ZINC000033784696
C#CC(=O)N[C@H]1COC(=O)C1    ZINC001143916099
C#CC(=O)N1CC(C(=O)O)C1    ZINC001602672973
C#Cc1cncc(C(F)F)c1    ZINC000209815745
C#CCNC(=O)/C=C/C(=O)O    ZINC000002156659
C#CCN1CC(=O)OC(=O)C1    ZINC000111217847
C#Cc1cc(F)c(N)cc1F    ZINC000036533531
C#CCCN1C(=O)COC1=O    ZINC000606244708
C#CC/N=C(\NC#N)SC    ZINC000003171135
C#CCNc1nc(C)ns1    ZINC000083648523
C#Cc1c(F)cc(N)cc1F    ZINC000036533532
C#CCCSc1cnn[nH]1    ZINC000306322392
C#Cc1cc(F)cc(F)c1N    ZINC000021987735
C#C[C@@H](C)Oc1n[nH]c(O)n1    ZINC001231304223
C#C[C@H](C)Oc1n[nH]c(O)n1    ZINC001231304220
C#Cc1cnc2ccccc2c1    ZINC000013207209
C#Cc1cc2ccccc2cn1    ZINC000082046847
C#Cc1cccc2ccncc12    ZINC000087521345
C#CCCCSCCC#N    ZINC000840213636
C#Cc1ccc2ncccc2c1    ZINC000062605422
C#Cc1ccc2ccncc2c1    ZINC000082046849
C#Cc1cccc2cccnc12    ZINC000058626273
C#Cc1ccnc2ccccc12    ZINC000072187478
C#Cc1ccc2cnccc2c1    ZINC000082046848
C#CC(=O)N1CCC=C(F)C1    ZINC000606245004
C#Cc1nccc2ccccc12    ZINC000040448926
C#Cc1cncc2ccccc12    ZINC000039264386
C#Cc1cccc2cnccc12    ZINC000019722015
C#Cc1ccc2ccccc2n1    ZINC000001490816
C#Cc1ccc2cccnc2c1    ZINC000082046784
C#Cc1cccc2ncccc12    ZINC000019722110
C#CC(=O)N[C@H]1C[C@H](OC)C1    ZINC000606244731
C#CCN(CC=C)CC(=O)O    ZINC000086138735
C#CC(=O)N1CCOC[C@H]1C    ZINC000306739752
C#CC(=O)N(C)C1CC(O)C1    ZINC000307196104
C#CCN1CCC[C@@H]1C(=O)O    ZINC000035303911
C#CCNC(=O)[C@H]1C[C@@H](O)C1    ZINC000873822212
C#CC(=O)N1C[C@H](O)[C@@H](C)C1    ZINC000306395901
C#CCCNC(=O)[C@H](O)C=C    ZINC000827686549
C#CCNC(=O)C1(O)CCC1    ZINC000307612635
C#CCONC(=O)/C(C)=C\C    ZINC000855606926
C#CC(=O)NC[C@@H]1CCOC1    ZINC000306581512
C#CCON=C1CO[C@H](C)C1    ZINC000842534045
C#C[C@H](C)NC(=O)OCC=C    ZINC000700627262
C#CCN(C(=O)OC)C1CC1    ZINC000307730393
C#CCN1CC[C@H](C(=O)O)C1    ZINC000062134140
C#C[C@@H](C)NC(=O)[C@H]1CCO1    ZINC000306470207
C#CCN[C@@H](CC=C)C(=O)O    ZINC001588485567
C#CC(=O)N(C)C1(C)COC1    ZINC001143908670
C#CC(=O)N1CC[C@](C)(O)C1    ZINC000229328807
C#CC(=O)N[C@H]1CCC[C@@H]1O    ZINC000306466812
C#CC(=O)N1CCO[C@H](C)C1    ZINC000306217802
C#CC(=O)N[C@@H]1CCC[C@@H]1O    ZINC000306466820
C#CC(=O)N1CC[C@@H](CO)C1    ZINC000051884340
C#CCN(C)C(=O)[C@@H](O)C=C    ZINC000834320421
C#CCN[C@]1(C)CCOC1=O    ZINC000306460057
C#C[C@H](C)NC(=O)C(=O)CC    ZINC001143972078
C#CCONC(=O)[C@@H]1C[C@H]1C    ZINC000307194522
C#CCNC(=O)OCC1CC1    ZINC000307727412
C#CC(=O)NC1(CO)CCC1    ZINC000135335059
C#CC(=O)N1CC[C@@H](OC)C1    ZINC000306471624
C#CCN[C@@]1(C)CCOC1=O    ZINC000306460058
C#CCNC(=O)[C@H]1C[C@H](O)C1    ZINC001182643860
C#CC(=O)N1CC(COC)C1    ZINC001143900721
C#CC1(O)CN(CC(C)=O)C1    ZINC000934453796
C#CCNC(=O)COCC=C    ZINC000307855295
C#CCCON=C(C)C(C)=O    ZINC000902760418
C#CCNC(=O)C(=O)CCC    ZINC001144041095
C#CC(=O)NCCC1COC1    ZINC001143915868
C#CC(=O)N1CCC[C@H](O)C1    ZINC000035611909
C#CCONC(=O)[C@@H]1C[C@@H]1C    ZINC000307194516
C#CCN(C)[C@@H]1CCOC1=O    ZINC000306452935
C#CCOC1CN(C(C)=O)C1    ZINC001205011775
C#CCN(C)[C@H]1CCOC1=O    ZINC000306452936
C#CC(=O)N1CC(OCC)C1    ZINC000710319390
C#CC(=O)NC[C@H](O)C1CC1    ZINC000070880668
C#C[C@H](C)NC(=O)[C@@H]1CCO1    ZINC000306470204
C#CC(=O)NOCCC1CC1    ZINC000817383737
C#CC(=O)N1CCC(O)CC1    ZINC000035611811
C#CC(=O)N[C@@H]1CO[C@@H](C)C1    ZINC000575530368
C#CCON=C[C@H]1CCOC1    ZINC000307856236
C#CCNC(=O)/C=C\COC    ZINC000307923275
C#CCONC(=O)C(=C)CC    ZINC001521738511
C#CCN[C@H](C(=O)O)C1CC1    ZINC000051963748
C#C[C@@H](C)NC(=O)[C@@H](O)C=C    ZINC000832425821
C#CCON=C1COC[C@H]1C    ZINC000884471097
C#CCC1(C(=O)NO)CCC1    ZINC000307455634
C#CCONC(=O)CCC=C    ZINC000307858306
C#CCN[C@@H](C=C)C(=O)OC    ZINC000301053562
C#CC(=O)NCC1(O)CCC1    ZINC000135334297
C#CC(=O)NC[C@@H](O)C1CC1    ZINC000070880673
C#C[C@@H](C)NC(=O)[C@H](O)C=C    ZINC000832425820
C#CCNC(=O)CCC(C)=O    ZINC000170214841
C#CC(=O)NC[C@H]1CCOC1    ZINC000306581511
C#CC(=O)N[C@H]1C[C@@](C)(O)C1    ZINC000899164639
C#CCNC(=O)/C=C/OCC    ZINC000816820934
C#CCONC(=O)[C@H]1C[C@H]1C    ZINC000307194527
C#CCNC(=O)[C@H](O)C1CC1    ZINC000854253920
C#CCNC(=O)OC1CCC1    ZINC000307080900
C#C[C@@H](C)NC(=O)OCC=C    ZINC000700627261
C#CCNC1(CC(=O)O)CC1    ZINC001588485176
C#CCN(C)C(=O)OCC=C    ZINC000700626950
C#C[C@H](C)NC(=O)[C@H](O)C=C    ZINC000832425819
C#C[C@H](C)NC(=O)C1(O)CC1    ZINC001181531074
C#CC(=O)NC[C@H]1CCCO1    ZINC000082266238
C#CCONC(=O)[C@H]1C[C@@H]1C    ZINC000306314415
C#CC(=O)N1C[C@H](O)C[C@H]1C    ZINC000307681241
C#CC(=O)N1CCO[C@@H](C)C1    ZINC000306217803
C#C[C@@H](C)NC(=O)[C@@H]1CCO1    ZINC000306470209
C#CC(=O)N[C@@H]1COC[C@H]1C    ZINC000575488712
C#CCON=C1CCO[C@@H]1C    ZINC000307873840
C#CCCCNC(=O)C(C)=O    ZINC001142699598
C#CC(=O)N1CC[C@@H](O)[C@H]1C    ZINC000899155989
C#CC(=O)N[C@]1(C)CCOC1    ZINC000307726570
C#CCNC(=O)[C@@H]1CCCO1    ZINC000041634795
C#CC(=O)N1CC[C@H](OC)C1    ZINC000306600531
C#CC(=O)N1C[C@@H](O)C[C@@H]1C    ZINC000307681239
C#CC(=O)N[C@@H]1C[C@]1(C)OC    ZINC000575528967
C#CC(=O)N1CCOC[C@@H]1C    ZINC000307494444
C#CCONC(=O)CC1CC1    ZINC000307735523
C#CC(=O)NC1CCOCC1    ZINC000306710404
C#CC[C@H]1CN[C@H](C(=O)O)C1    ZINC000004241558
C#C[C@H](C)NC(=O)[C@H]1CCO1    ZINC000306470205
C#CC(=O)N1CC[C@@](C)(O)C1    ZINC000229328798
C#CCN1CC[C@@H](C(=O)O)C1    ZINC000062134141
C#CCNC(=O)/C=C\OCC    ZINC000816820933
C#CCNC(=O)/C=C/COC    ZINC000307689866
C#CC(=O)N1CCC[C@@H]1CO    ZINC000042433770
C#C[C@H](C)NC(=O)[C@@H](O)C=C    ZINC000832425818
C#CC(=O)N1CC[C@H](CO)C1    ZINC000051884339
C#CC(=O)NOC1CCCC1    ZINC000135335115
C#CC(=O)N[C@@H](C=C)COC    ZINC000307730402
C#CC(=O)N1C[C@H](C)[C@H](O)C1    ZINC000306395908
C#CC(=O)N[C@H]1COC[C@@H]1C    ZINC000575488710
C#CCNC(=O)[C@@](C)(O)C=C    ZINC000854257212
C#CCON=CC1(C)COC1    ZINC000378797224
C#CCN[C@H](CC=C)C(=O)O    ZINC001588485566
C#CCCNC(=O)[C@@H](O)C=C    ZINC000827686550
C#CC(=O)NC[C@H]1C[C@@H](O)C1    ZINC000720941825
C#CCN(C)C(=O)[C@H](O)C=C    ZINC000834320420
C#CC(=O)N[C@H]1CO[C@H](C)C1    ZINC000575530372
C#CCOCCNC(=O)C=C    ZINC001346090915
C#CC(=O)NC1(CCO)CC1    ZINC001335500734
C#C[C@H](C)NC(=O)C1COC1    ZINC000306199561
C#CC(=O)N1C[C@@H](O)C[C@H]1C    ZINC000307681242
C#CC(=O)N(CCO)C1CC1    ZINC000036129828
C#CCNC(=O)[C@H]1CCCO1    ZINC000039064839
C#CC(=O)N[C@@H]1CO[C@H](C)C1    ZINC000575530375
C#CCCNC(=O)OCC=C    ZINC000700627201
C#CCON=C1COC[C@@H]1C    ZINC000884471098
C#CCON=C1CCO[C@H]1C    ZINC000307873843
C#CCN[C@H](C=C)C(=O)OC    ZINC000301053561
C#CC(=O)NC[C@@H]1CCCO1    ZINC000082266237
C#CC(=O)NCC1(CO)CC1    ZINC000168898862
C#CC(=O)N[C@H]1COC[C@H]1C    ZINC000575488713
C#CCN(C(=O)CO)C1CC1    ZINC000307705901
C#CC(=O)N1CC(O)(CC)C1    ZINC000084358577
C#CCONC(=O)C1CCC1    ZINC000306621052
C#CC(=O)NC1(COC)CC1    ZINC000306150426
C#CC(=O)N(C)CC1COC1    ZINC001143908067
C#CCCOC(=O)NCC=C    ZINC000858876317
C#CC(=O)N[C@@]1(C)CCOC1    ZINC000307726572
C#CC(=O)N1CC(C)(OC)C1    ZINC000306273209
C#CC[C@]1(C(=O)O)CCCN1    ZINC000039795854
C#CCNC(=O)C1(C)COC1    ZINC000307257448
C#CCNC(=O)[C@](C)(O)C=C    ZINC000854257211
C#CCONC(=O)/C(C)=C/C    ZINC000855606927
C#CCN(CC(=O)O)C1CC1    ZINC000037474668
C#C[C@@H](C)NC(=O)C1(O)CC1    ZINC001181531076
C#CC(=O)N[C@@H](CO)C1CC1    ZINC000306462824
C#C[C@@H](C)NC(=O)C(=O)CC    ZINC001143972079
C#CC(=O)N1CCC[C@@H](O)C1    ZINC000035611910
C#CC(=O)N[C@H](CO)C1CC1    ZINC000306462822
C#CCON=C[C@@H]1CCOC1    ZINC000307856237
C#CCNC(=O)[C@H]1CCOC1    ZINC000042011823
C#CC(=O)N1C[C@@H](C)[C@@H](O)C1    ZINC000306395925
C#CCNC(=O)CC1COC1    ZINC000306404299
C#CCONC(=O)C=C(C)C    ZINC000306181724
C#CCON=C1CO[C@@H](C)C1    ZINC000842534051
C#CC(=O)N[C@H]1CO[C@@H](C)C1    ZINC000575530370
C#CC(=O)N[C@@H]1COC[C@@H]1C    ZINC000575488711
C#CC1(O)CN(C(=O)CC)C1    ZINC000890519067
C#CCN[C@@H](C(=O)O)C1CC1    ZINC000051963750
C#CC(=O)N[C@H](C=C)COC    ZINC000307730401
C#CCOC(=O)CCN1CC1    ZINC000001667863
C#CCN1CCC[C@H]1C(=O)O    ZINC000026898543
C#CC[C@@]1(C(=O)O)CCCN1    ZINC000004241284
C#C[C@@H](C)NC(=O)C1COC1    ZINC000306199566
C#CC(=O)NOCC1CCC1    ZINC000688540820
C#CCNC(=O)[C@@H](O)C1CC1    ZINC000854253921
C#CC(=O)N1C[C@H](O)C[C@@H]1C    ZINC000307681240
C#CCONC(=O)C1(C)CC1    ZINC000306687375
C#CCNC(=O)[C@@H]1CCOC1    ZINC000042011821
C#CC(=O)N1C[C@@H](C)[C@H](O)C1    ZINC000306395913
C#CCCN1CCC=C(F)C1    ZINC000306446044
C#CCN(CC#CC)CCF    ZINC000307569633
C#CCN[C@]1(C)CCO[C@H]1C    ZINC000235436442
C#C[C@@H](C)NC1CC(OC)C1    ZINC000234670657
C#CCCCNC[C@@H](O)C=C    ZINC001253600038
C#C[C@@H](NC(C)=O)C(C)(C)C    ZINC000307119212
C#CCN[C@@]1(C)CCO[C@@H]1C    ZINC000235637805
C#CCON=C(C)[C@H](C)CC    ZINC000379295992
C#CCN1CCC[C@@](C)(O)C1    ZINC000161012240
C#CCCNC(=O)C(C)(C)C    ZINC000070640769
C#CCN[C@]1(C)CCO[C@@H]1C    ZINC000235594186
C#CCO[C@H]1CC[C@H](N)CC1    ZINC000238833236
C#CCN[C@@H](C)[C@H]1CCOC1    ZINC000132151961
C#CCCN1C[C@@H](C)[C@H](O)C1    ZINC000307188944
C#CCN1CC[C@@H](O)[C@@H](C)C1    ZINC000229915196
C#CCNC(=O)[C@H](C)CCC    ZINC000041636654
C#CCN1C[C@H](C)OC[C@@H]1C    ZINC000222480107
C#CCN(C)C[C@@H]1CCCO1    ZINC000042338137
C#CCCN1CCOC[C@H]1C    ZINC000082495756
C#CCN[C@@H](CCO)C1CC1    ZINC000379266071
C#CCN1C[C@@H](C)OC[C@H]1C    ZINC000041639350
C#CCCCCC(=O)NCC    ZINC000222815617
C#CCCCNC(=O)C(C)C    ZINC000231577184
C#CCN1CC[C@@](O)(CC)C1    ZINC000306434808
C#CCCN1CC[C@H](CO)C1    ZINC000051887730
C#CCN1CC[C@H]([C@H](C)O)C1    ZINC000156857585
C#CCN1CCC[C@](C)(O)C1    ZINC000161012112
C#CCNC(=O)C[C@H](C)CC    ZINC000162785485
C#C[C@H](C)N[C@@H]1CCCOC1    ZINC000229531199
C#C[C@@H](C)NC(=O)C(C)(C)C    ZINC000159585278
C#C[C@@H](C)NC(=O)[C@H](C)CC    ZINC000165243540
C#C[C@@H](CC)N[C@@H]1CCOC1    ZINC000229544058
C#CCON=C(C)CCCC    ZINC000388119862
C#CCN1CCCOC[C@H]1C    ZINC000307696288
C#CCN1CCO[C@H](C)[C@@H]1C    ZINC000306969229
C#CC(=O)N(CC)CCCC    ZINC000307930921
C#CC(=O)N[C@H](CC)CCC    ZINC000307678493
C#CCN1CC[C@H](COC)C1    ZINC000081110599
C#CCN1CC[C@H](O)[C@@H](C)C1    ZINC000164659680
C#CCN(C)C[C@@](C)(O)C=C    ZINC000017671307
C#CCO[C@@H]1CCN(CC)C1    ZINC001205006806
C#CCN1CC[C@H](OCC)C1    ZINC000701674880
C#C[C@@H](CC)NC(=O)C(C)C    ZINC000233901617
C#CC(=O)NCC[C@H](C)CC    ZINC000696260032
C#CCN1CCCO[C@H](C)C1    ZINC000061932301
C#CCNC[C@@H](O)CCC=C    ZINC000702477422
C#CC(=O)N(CC)[C@H](C)CC    ZINC000692917151
C#CCN1CCC(CO)CC1    ZINC000041654536
C#CCCNC(=O)CCCC    ZINC000070534837
C#CCN1CC[C@@H](COC)C1    ZINC000081110596
C#CC1(N[C@H](C)COC)CC1    ZINC001255560702
C#CC[C@H](CO)NCC1CC1    ZINC000717741599
C#CC(=O)N[C@@H](C)[C@H](C)CC    ZINC000306223056
C#C[C@]1(O)CCN(C)C[C@@H]1C    ZINC000015635775
C#CCN1CCO[C@H](CC)C1    ZINC000041639364
C#CCCCN(C)CC(C)=O    ZINC001209261884
C#CCCN(CCO)C1CC1    ZINC000050103901
C#CCN(C)C[C@](C)(O)C=C    ZINC000017671309
C#CCN(C)C1(CO)CCC1    ZINC000307123450
C#C[C@](C)(CC)NCC(C)=O    ZINC000878660059
C#CCN1CCC[C@@H]1COC    ZINC000167695415
C#CC(=O)N(C)CC(C)(C)C    ZINC000306694275
C#CCCCN1CC[C@@H](O)C1    ZINC000161119951
C#CCN1CCC[C@H]1CCO    ZINC000306462055
C#C[C@H](C)N[C@H]1CCO[C@@H]1C    ZINC000229549426
C#C[C@@H](NCC)[C@H]1CCCO1    ZINC000083947737
C#CCN1CCC(OC)CC1    ZINC000041636311
C#CCN[C@@H]1C[C@H](O)C1(C)C    ZINC000163300002
C#CCN1CCC[C@@H](O)CC1    ZINC000306472243
C#CCN1CCC(C)(O)CC1    ZINC000087781105
C#CCN1CCOC[C@H]1CC    ZINC000042011970
C#CCN1CCCO[C@@H](C)C1    ZINC000061932302
C#CCNC(=O)C[C@@H](C)CC    ZINC000162785603
C#CCOC[C@@H]1CCCNC1    ZINC000014631073
C#CCN1C[C@H](O)[C@@H](CC)C1    ZINC000306478001
C#CCN(C)C[C@@H]1CCOC1    ZINC000306611269
C#CCN1CCCC[C@@H]1CO    ZINC000042222046
C#C[C@@]1(O)CCN(C)C[C@H]1C    ZINC000039404782
C#CC(=O)NC(C)(C)CCC    ZINC000306409867
C#C[C@@H](C)NC1CCOCC1    ZINC000229513537
C#CCCN1CCOC[C@@H]1C    ZINC000082495757
C#C[C@@H](NC(=O)CC)C(C)C    ZINC000300967887
C#CCN[C@H]1COC(C)(C)C1    ZINC000307398385
C#CCN(CCO)CC1CC1    ZINC000692239813
C#CCN1CCC[C@@H]1[C@@H](C)O    ZINC000852560646
C#CC(C)(C)N(C)C(=O)CC    ZINC000306803187
C#C[C@H](C)NC(=O)[C@@H](C)CC    ZINC000165243422
C#C[C@H](CC)NC(=O)CCC    ZINC000232899474
C#CCN1CC[C@H]([C@@H](C)O)C1    ZINC000156857727
C#CCN1CC[C@@H](C)[C@H]1CO    ZINC000299914471
C#CCON=CC[C@H](C)CC    ZINC000834979984
C#CCN[C@@H](C)[C@@H]1CCOC1    ZINC000132151634
C#CCN1CCC[C@@H]1[C@H](C)O    ZINC000852560645
C#CCCN[C@@H](CO)C1CC1    ZINC000307855808
C#CCN1C[C@H](O)[C@H](CC)C1    ZINC000306477998
C#CC(=O)NCCC(C)(C)C    ZINC000306270046
C#CCN(C)C(=O)[C@H](C)CC    ZINC000130712981
C#CC(=O)N(C)CCC(C)C    ZINC000307624930
C#CCCN1CC[C@@H](O)[C@H]1C    ZINC000832220237
C#CCN(CC)C(=O)C(C)C    ZINC000108911277
C#C[C@@](C)(CC)NC(=O)CC    ZINC000306680801
C#CCCCN1CC[C@H](O)C1    ZINC000161119823
C#CCN1CCOC(C)(C)C1    ZINC000041639348
C#CCCN1CCCOCC1    ZINC000082494035
C#C[C@H](CC)NC(=O)C(C)C    ZINC000234028170
C#CCOCCN(C)C1CC1    ZINC000851727868
C#CCNC(=O)[C@@H](C)CCC    ZINC000041636656
C#CCN[C@@H](COC)C1CC1    ZINC000087476727
C#CCN1CC[C@H](C)[C@H]1CO    ZINC000299914470
C#CCN1CCC[C@H](O)CC1    ZINC000306472244
C#CCN1CCC[C@@H](CO)C1    ZINC000041635701
C#CCCN1C[C@H](C)[C@H](O)C1    ZINC000307188939
C#CC(=O)N(C)[C@H](C)CCC    ZINC000307683393
C#CCON=C(CC)CCC    ZINC000388145374
C#CCNC(=O)CCCCC    ZINC000041636650
C#CCN(C)C(=O)[C@@H](C)CC    ZINC000130713214
C#CCN[C@@]1(C)CCO[C@H]1C    ZINC000300361332
C#C[C@H](NCC)[C@@H]1CCCO1    ZINC000083947734
C#CCO/N=C(\C)C(C)(C)C    ZINC000005621312
C#CCN[C@H](CCO)C1CC1    ZINC000379266070
C#CC(=O)N(CC)[C@@H](C)CC    ZINC000692917153
C#C[C@](C)(CC)NC(=O)CC    ZINC000306680800
C#CCCCC(=O)NCCC    ZINC000166820415
C#CC(=O)N[C@@H](C)[C@@H](C)CC    ZINC000306223057
C#CCN[C@@H]1CCCOCC1    ZINC000083424170
C#CCN1C[C@@H](C)O[C@@H](C)C1    ZINC000039136773
C#CCN[C@]1(CC)CCOC1    ZINC000306501376
C#CCCCN1CC(OC)C1    ZINC000307731534
C#CCN[C@H]1C[C@@H](O)C1(C)C    ZINC000163300334
C#CCN1CCC[C@]1(C)CO    ZINC000307322340
C#CC1(O)CN(CCCC)C1    ZINC000934443577
C#CCN(C)C1(COC)CC1    ZINC000307757186
C#CCN1C[C@@H](CC)[C@H](O)C1    ZINC000306478003
C#CCOC1CN(C(C)C)C1    ZINC001205006423
C#CC(C)(C)N(C)CC(C)=O    ZINC000878514608
C#CC(=O)N[C@@H](CC)CCC    ZINC000307678495
C#CC(=O)N(C)[C@@H](C)CCC    ZINC000307683395
C#CC[C@@H]1CCN(CCO)C1    ZINC000886358449
C#CCN[C@H](COC)C1CC1    ZINC000087476729
C#C[C@@H](C)NC(=O)CC(C)C    ZINC000165220771
C#CC1(NC[C@H](O)CC)CC1    ZINC001251808805
C#CCN1CCO[C@@H](C)[C@@H]1C    ZINC000306969230
C#CCCCN1CC(CO)C1    ZINC000163585694
C#CCCN(C)C1(CO)CC1    ZINC000307691805
C#CCN(C)CC1(C)COC1    ZINC000702998720
C#CCN1CC[C@](O)(CC)C1    ZINC000306434791
C#C[C@@H](C)N(C)C(=O)CCC    ZINC000196310466
C#CC(C)(C)NC[C@@H](O)C=C    ZINC001253597097
C#C[C@@H](NCC)[C@@H]1CCCO1    ZINC000083947735
C#CC(C)(C)NC[C@H](O)C=C    ZINC001253597096
C#CCN(C(C)C)C1COC1    ZINC000830218030
C#CCN[C@H]1CCCOCC1    ZINC000083424172
C#CCN1CCO[C@@H](C)[C@H]1C    ZINC000306969228
C#CCCN1CC[C@@](C)(O)C1    ZINC000230072784
C#CCN(C)C1CCOCC1    ZINC000042011968
C#CCNC(=O)[C@H](C)C(C)C    ZINC000069691112
C#C[C@H](C)N[C@@H]1CO[C@H](C)C1    ZINC000401870053
C#CCO[C@H]1CCN(CC)C1    ZINC001205006807
C#C[C@@H](C)NC(=O)CCCC    ZINC000165295260
C#CCCCN[C@H]1CCOC1    ZINC000160834864
C#CCCCCC(=O)N(C)C    ZINC000039080397
C#C[C@@]1(O)CCN(C)C[C@@H]1C    ZINC000039404783
C#CCN1C[C@H](C)C[C@H](O)C1    ZINC000306990788
C#CCNC[C@H](O)CCC=C    ZINC000702477419
C#C[C@H]1CCCN(CCO)C1    ZINC000847024429
C#C[C@@H](CO)N1CCCCC1    ZINC000059383628
C#CC(=O)N(C(C)C)C(C)C    ZINC000142748387
C#CCCNC[C@](C)(O)C=C    ZINC001252579383
C#C[C@@H]1CCCN(CCO)C1    ZINC000847024426
C#CC(=O)N[C@H](C)[C@H](C)CC    ZINC000306223054
C#CC1(O)CN(CC(C)C)C1    ZINC000934442658
C#CCCN1CC[C@](C)(O)C1    ZINC000230072790
C#C[C@@H](C)N[C@H]1CCCOC1    ZINC000229531207
C#CC(=O)N[C@H](C)[C@@H](C)CC    ZINC000306223055
C#CCN[C@H](C)[C@@H]1CCOC1    ZINC000132151808
C#CCN1CCOCC1(C)C    ZINC000039080429
C#CCCCN1CC(C)(O)C1    ZINC000163585095
C#CCC(C)(C)C(=O)NCC    ZINC000307438114
C#CCN(CC)[C@H]1CCOC1    ZINC000306470157
C#CCN1CC[C@@H](C)[C@@H]1CO    ZINC000227186067
C#CCN[C@@]1(CC)CCOC1    ZINC000306501381
C#CCON=CC(CC)CC    ZINC000307901074
C#CC(=O)NCC(CC)CC    ZINC000135334163
C#C[C@@H](CC)NC(=O)CCC    ZINC000232900838
C#CCN1CCC[C@H](CO)C1    ZINC000041635699
C#CCON=CCCC(C)C    ZINC000393574819
C#CCN(CCOC)C1CC1    ZINC000042338010
C#CCCCN1CC[C@H]1CO    ZINC000934014289
C#C[C@H](C)N[C@H]1CO[C@H](C)C1    ZINC000401870049
C#CCN1C[C@H](C)OC[C@H]1C    ZINC000041639352
C#CCN1CCCOC[C@@H]1C    ZINC000307696298
C#CCN(C)C(=O)C(C)(C)C    ZINC000126872175
C#CCCN1CCO[C@H](C)C1    ZINC000082495748
C#C[C@H](CCC)NC(=O)CC    ZINC000233357102
C#C[C@@H](C)NC[C@](C)(O)C=C    ZINC001252579565
C#CCN(C[C@H](C)O)C1CC1    ZINC000307633440
C#CCN(C)C[C@H]1CCCO1    ZINC000042338138
C#CCN[C@H](C)[C@H]1CCOC1    ZINC000132152120
C#CCCNCC1(O)CCC1    ZINC000131169974
C#CCCN[C@H]1COC[C@@H]1C    ZINC000575484305
C#CCCCN[C@H](C=C)CO    ZINC000717462253
C#CCN(C[C@@H](C)O)C1CC1    ZINC000307633439
C#CCN(CC)[C@@H]1CCOC1    ZINC000306470155
C#CCNC(=O)CC(C)(C)C    ZINC000041636652
C#CCCCC(=O)N(C)CC    ZINC000218298587
C#CCN1CC[C@H](C)[C@@H]1CO    ZINC000227186073
C#C[C@@H](C)N(C)C(=O)C(C)C    ZINC000218154554
C#C[C@H](C)NC1CC(OC)C1    ZINC000234669597
C#CCON=CC[C@@H](C)CC    ZINC000834979987
C#CC1(NCC(C)(C)O)CC1    ZINC001252367649
C#C[C@H](C)NCC1(O)CCC1    ZINC000131192124
C#CCN1CCOC[C@H](C)C1    ZINC000306579189
C#CCNC(=O)C(C)(C)CC    ZINC000054404395
C#C[C@H](C)N[C@H]1CCO[C@H]1C    ZINC000252950787
C#CCOCCN(C)CC=C    ZINC000388083707
C#CCN[C@@H]1COC(C)(C)C1    ZINC000307398386
C#CCCN[C@@H]1CCCOC1    ZINC000082497125
C#CCCN1CCC(O)CC1    ZINC000049832392
C#CCN1CC(O)(C(C)C)C1    ZINC000084376866
C#CC(=O)N(C)[C@H](C)C(C)C    ZINC000306781478
C#CC1CCN(CCO)CC1    ZINC000830326279
C#CCCN[C@@H]1COC[C@@H]1C    ZINC000575484303
C#CCNC(=O)[C@@H](C)C(C)C    ZINC000069691113
C#CCN(C)C[C@H]1CCOC1    ZINC000306611268
C#CCCN1C[C@@H](O)C[C@@H]1C    ZINC000306181802
C#CCCCN1CCCCO1    ZINC000307198644
C#CCN(C)CCOC1CC1    ZINC001341344771
C#CCN(C)[C@@H]1CCCOC1    ZINC000393649974
C#CCN1CCOC[C@@H](C)C1    ZINC000306579190
C#CC(=O)NCC(C)(C)CC    ZINC000306648948
C#CCON=CCCCCC    ZINC000307879680
C#C[C@@H](C)NCC1(O)CCC1    ZINC000131192339
C#CCCN[C@H](CO)C1CC1    ZINC000307855806
C#C[C@@H](C)NC(=O)[C@@H](C)CC    ZINC000165243665
C#CCN[C@@H]1CCO[C@H](C)C1    ZINC000069855793
C#CCNC(=O)CCC(C)C    ZINC000041634809
C#CCO[C@@H]1CCCN(C)C1    ZINC001205006109
C#CC(C)(C)NC(=O)C(C)C    ZINC000032214746
C#CC(=O)N(CCC)C(C)C    ZINC000692882319
C#CC(C)(C)NC(=O)CCC    ZINC000017676152
C#CCN1CCC[C@@]1(C)CO    ZINC000307322341
C#CCN(CC)C(=O)CCC    ZINC000108911232
C#CCCN1CC[C@@H](OC)C1    ZINC000234823579
C#CC[C@H]1CCN(CCO)C1    ZINC000886358450
C#C[C@H](C)N[C@H]1CO[C@@H](C)C1    ZINC000401870052
C#CCN(C)[C@@H]1CCC[C@H]1O    ZINC000306315697
C#CCN1CCC[C@@H]1CCO    ZINC000306462044
C#CCOCC1CCNCC1    ZINC000014631382
C#C[C@H](C)NC(=O)[C@H](C)CC    ZINC000165243301
C#CCN1C[C@@H](O)[C@@H](CC)C1    ZINC000306478000
C#CCN1CC[C@@H]([C@H](C)O)C1    ZINC000156857280
C#CC(=O)N[C@H](C)CC(C)C    ZINC000306555008
C#CCCN1CC[C@@H](CO)C1    ZINC000051887731
C#CCON=C(C)[C@@H](C)CC    ZINC000379295993
C#C[C@H](CC)N[C@H]1CCOC1    ZINC000229544080
C#CC1(N[C@@H](C)COC)CC1    ZINC001255560707
C#CCN1CCO[C@H](C)[C@H]1C    ZINC000306969232
C#CCN(C)CC1(O)CCC1    ZINC000759873665
C#CCN1CCC[C@H](OC)C1    ZINC000219570395
C#CCN(CC=C)CCOC    ZINC000388097021
C#CCCCC(=O)NC(C)C    ZINC000112937482
C#CCN[C@H]1CCO[C@H](C)C1    ZINC000069855799
C#C[C@H](C)N[C@@H]1CCO[C@H]1C    ZINC000252950788
C#CCN(C)C(=O)CCCC    ZINC000164828975
C#CCCN[C@H]1CCCOC1    ZINC000082497126
C#C[C@H](C)NC(=O)CCCC    ZINC000165295129
C#C[C@H](NC(C)=O)C(C)(C)C    ZINC000307119213
C#CCCN[C@H]1COC[C@H]1C    ZINC000575484300
C#CCCN1C[C@H](O)C[C@H]1C    ZINC000306181803
C#CCCN1CC[C@H](OC)C1    ZINC000234795123
C#C[C@H](NCC)[C@H]1CCCO1    ZINC000083947736
C#CC(=O)NCC[C@@H](C)CC    ZINC000696260036
C#CCN1CCOC[C@@H]1CC    ZINC000042011971
C#C[C@@H](CCC)NC(=O)CC    ZINC000233294880
C#CCN1CCC[C@@H](OC)C1    ZINC000219570319
C#C[C@H](C)NC[C@](C)(O)C=C    ZINC001252579563
C#CC(=O)N(C)[C@@H](C)C(C)C    ZINC000306781479
C#CCO[C@H]1CCCN(C)C1    ZINC001205006111
C#CCC(C)(C)C(=O)N(C)C    ZINC000307204114
C#C[C@H](C)NC1CCOCC1    ZINC000229513543
C#CCCCCCC=NOC    ZINC000834938793
C#CC(=O)N(C)C[C@H](C)CC    ZINC000307669431
C#CC(=O)N[C@@H](C)CC(C)C    ZINC000306555009
C#CCCN(C)[C@@H]1CCOC1    ZINC000133714487
C#CCCCCCC(=O)NC    ZINC000307905431
C#CCCCCNC(=O)CC    ZINC000229746228
C#CCN(C)C[C@H]1C[C@@H](O)C1    ZINC000642866611
C#CCCN1CCC[C@H](O)C1    ZINC000049832387
C#C[C@H](C)NC(=O)CC(C)C    ZINC000165220661
C#CCCN1C[C@H](O)C[C@@H]1C    ZINC000306181800
C#CCN1CC[C@@H]([C@@H](C)O)C1    ZINC000156857436
C#CCOC1CCN(C)CC1    ZINC000146704425
C#C[C@H](CO)N1CCCCC1    ZINC000059383629
C#CCCN1C[C@H](O)[C@@H](C)C1    ZINC000307188942
C#CCCN1C[C@@H](C)[C@@H](O)C1    ZINC000307188937
C#CCN[C@H]1C[C@H](O)C1(C)C    ZINC000163300110
C#CCN(CC(C)=O)C(C)C    ZINC000932384329
C#CC(C)(C)N1CCOCC1    ZINC000031773051
C#C[C@H](CC)N[C@@H]1CCOC1    ZINC000229544064
C#CCN1CC[C@H](O)[C@H](C)C1    ZINC000164659586
C#C[C@]1(O)CCN(C)C[C@H]1C    ZINC000015635773
C#CCN[C@@H]1CCO[C@H]1CC    ZINC000839199240
C#CCNC(=O)C(CC)CC    ZINC000041637138
C#CC(=O)NC(C)(C)C(C)C    ZINC000017504913
C#CC[C@@H](CO)NCC1CC1    ZINC000717741600
C#C[C@H](C)N(C)C(=O)C(C)C    ZINC000218154486
C#CCCN1CCO[C@@H](C)C1    ZINC000082495750
C#CCCN1C[C@@H](O)C[C@H]1C    ZINC000306181798
C#C[C@H](C)N[C@H]1CCCOC1    ZINC000229531214
C#CCCCN1CCOCC1    ZINC000039136724
C#CCCN1CCC[C@H]1CO    ZINC000050113523
C#CCN(C)[C@H]1CCCOC1    ZINC000393649975
C#CCN1C[C@@H](O)C(C)(C)C1    ZINC000306430223
C#CCOC[C@H]1CCCNC1    ZINC000014631075
C#CCCCNC[C@H](O)C=C    ZINC001253600037
C#C[C@H](C)N[C@@H]1CO[C@@H](C)C1    ZINC000401870047
C#CC(=O)N(CC)CC(C)C    ZINC000307682766
C#CCNC1(CO)CCCC1    ZINC000053069204
C#CCCNC1CCOCC1    ZINC000069625452
C#CCN(CCCO)C1CC1    ZINC000307911021
C#CCN1CCC[C@H]1COC    ZINC000117446005
C#CCOCCN1CCCC1    ZINC000146659161
C#C[C@H](C)N(C)C(=O)CCC    ZINC000196310459
C#CCN[C@@H]1C[C@@H](O)C1(C)C    ZINC000163300216
C#CC(=O)N(C)C[C@@H](C)CC    ZINC000307669432
C#C[C@@](C)(CC)NCC(C)=O    ZINC000878660060
C#CCON=CCC(C)(C)C    ZINC000393627242
C#CCN[C@H]1CCO[C@@H](C)C1    ZINC000069855802
C#C[C@H](C)N[C@@H]1CCO[C@@H]1C    ZINC000229549411
C#C[C@H](NC(=O)CC)C(C)C    ZINC000300967888
C#CCN[C@@H]1CCO[C@@H](C)C1    ZINC000069855795
C#CCN1CCO[C@@H](CC)C1    ZINC000041639367
C#CCN(CCO)C1CCC1    ZINC000221144293
C#CCN[C@@H]1CCC[C@H]1OC    ZINC000050522393
C#C[C@@H](C)NC[C@@](C)(O)C=C    ZINC001252579562
C#CCON=C(CC)C(C)C    ZINC000307908788
C#CCCN(C)[C@H]1CCOC1    ZINC000133714685
C#CC(=O)N(CCC)CCC    ZINC000039080497
C#C[C@H](C)NC(=O)C(C)(C)C    ZINC000159585171
C#C[C@H](C)NC[C@@](C)(O)C=C    ZINC001252579564
C#CCCCN1CC[C@@H]1CO    ZINC000934014283
C#CCCN(C)C1CC(O)C1    ZINC000306340489
C#CCN1C[C@H](O)C(C)(C)C1    ZINC000306430224
C#C[C@@H](C)N[C@@H]1CCCOC1    ZINC000229531193
C#CCN(C)C(=O)CC(C)C    ZINC000130674837
C#CCN(C)CCOCC=C    ZINC000382190740
C#CCCCN[C@@H]1CCOC1    ZINC000160834733
C#CCN1C[C@@H](C)OC[C@@H]1C    ZINC000222480048
C#CCN(C(=O)CC)C(C)C    ZINC000688822381
C#C[C@@H](CC)N[C@H]1CCOC1    ZINC000229544072
C#CCCNC[C@@](C)(O)C=C    ZINC001252579387
C#CCCN[C@@H]1COC[C@H]1C    ZINC000575484308
C#CCCN1CCC[C@@H]1CO    ZINC000050113521
C#CCCCNC(=O)CCC    ZINC000231572386
C#CCN1CCCC[C@H]1CO    ZINC000042222047
C#CCCN1CCC[C@@H](O)C1    ZINC000049832388
C#CCN1CC[C@@H](O)[C@H](C)C1    ZINC000253284292
C#CC(=O)NCCCCCC    ZINC000034549307
C#CCCCN(C)C1COC1    ZINC001209266126
C#C[C@@H](C)NC(=N)NC(C)C    ZINC000165492981
C#C[C@@H](CC)N/C(=N/C)NC    ZINC000306775421
C#CCNC(=N)NCC(C)C    ZINC000052042429
C#C[C@@H](NC(=N)NC)C(C)C    ZINC000300959157
C#C[C@@H](CCC)NC(=N)NC    ZINC000233294540
C#C[C@@H](C)NC(=N)NCCC    ZINC000165493981
C#CCN/C(N)=N/[C@@H](C)CC    ZINC000306175867
C#CCCCN/C(=N\C)NC    ZINC000306580233
C#C[C@H](NC(=N)N)C(C)(C)C    ZINC000306865515
C#CCCCCNC(=N)NC    ZINC000229722302
C#C[C@@H](CC)/N=C(\N)N(C)C    ZINC000306453321
C#C[C@H](NC(=N)NC)C(C)C    ZINC000300959158
C#C[C@@H](CC)NC(=N)NCC    ZINC000233489931
C#CCN/C(N)=N/CCCC    ZINC000307687566
C#CCCCNC(=N)NCC    ZINC000223881252
C#CCCNC(=N)NC(C)C    ZINC000069791458
C#C[C@H](CC)/N=C(\N)N(C)C    ZINC000306453320
C#C[C@H](CC)NC(=N)NCC    ZINC000233488711
C#CCCC/N=C(\N)N(C)C    ZINC000307573834
C#C[C@H](CC)N/C(=N/C)NC    ZINC000306775420
C#C[C@H](C)NC(=N)NC(C)C    ZINC000165492837
C#CCN=C(N(C)C)N(C)C    ZINC000306150419
C#C[C@H](C)NC(=N)NCCC    ZINC000165493842
C#CC/N=C(\N)N(CC)CC    ZINC000307607000
C#CCCNC(=N)NCCC    ZINC000069791470
C#CCN/C(N)=N/[C@H](C)CC    ZINC000306175368
C#CCNC(=N)NC(C)(C)C    ZINC000052042428
C#C[C@H](CCC)NC(=N)NC    ZINC000233356884
C#C[C@@H](NC(=N)N)C(C)(C)C    ZINC000306865516
C#CCCN(CC)CCCC    ZINC000070159657
C#CCCCN(C)CC(C)C    ZINC000161109414
C#C[C@@H](C)NCCCC(C)C    ZINC000229515994
C#C[C@H](C)N(C)CCCCC    ZINC000307912904
C#CCN(CC)[C@H](C)C(C)C    ZINC000307636683
C#CCN(CC)[C@H](C)CCC    ZINC000307896836
C#CCCN[C@@H](C)[C@@H](C)CC    ZINC000069625506
C#CCCCN(C)CCCC    ZINC000161076041
C#CCN(CC)[C@@H](C)C(C)C    ZINC000307636682
C#C[C@H](C)N[C@H](CC)CCC    ZINC000229526300
C#CCCN(C)[C@H](C)C(C)C    ZINC000082493800
C#CCCCN(C)[C@@H](C)CC    ZINC000161143584
C#C[C@@](C)(CC)N[C@H](C)CC    ZINC000307677284
C#CCNC(CCC)CCC    ZINC000019875666
C#C[C@H](CC)NC[C@@H](C)CC    ZINC000229528863
C#CCCN(C(C)C)C(C)C    ZINC000307665507
C#C[C@H](NC(C)C)C(C)(C)C    ZINC000307405637
C#C[C@H](C)N(C)CCC(C)C    ZINC000307636934
C#CCCCN(C)[C@H](C)CC    ZINC000161143478
C#CCN[C@@H](C)CCC(C)C    ZINC000019875669
C#C[C@H](C)N[C@H](C)CCCC    ZINC000079089832
C#CCCN[C@@H](CC)CCC    ZINC000084698396
C#CCN(C)CCCC(C)C    ZINC000150109127
C#CCCCCN[C@@H](C)CC    ZINC000222286645
C#C[C@@H](CCC)NC(C)(C)C    ZINC000001687201
C#CCN(C)CCCCCC    ZINC000137626951
C#CCCN(CC)CC(C)C    ZINC000082493766
C#C[C@H](C)NCC(CC)CC    ZINC000130348471
C#CCCN(C)[C@H](C)CCC    ZINC000082493815
C#C[C@H](CC)NC[C@H](C)CC    ZINC000229528856
C#CCNC(C(C)C)C(C)C    ZINC000307623564
C#C[C@](C)(CC)NCC(C)C    ZINC000307677706
C#CCCCN[C@H](C)CCC    ZINC000160877774
C#CC(C)(C)N[C@@H](C)CCC    ZINC000017671964
C#CCCN[C@H](C)[C@H](C)CC    ZINC000069625494
C#CCN(CC)C[C@@H](C)CC    ZINC000086438436
C#CCCCCNCC(C)C    ZINC000070621441
C#CCCN(C)[C@@H](C)C(C)C    ZINC000082493801
C#C[C@H](C)N[C@H](C)[C@@H](C)CC    ZINC000229518350
C#CC(C)(C)NC(C)(C)CC    ZINC000002389308
C#CCCCNC[C@H](C)CC    ZINC000146347449
C#CCCCCN[C@H](C)CC    ZINC000222286694
C#C[C@H](C)N[C@H](C)CC(C)C    ZINC000229511997
C#C[C@@H](C)N[C@H](C)CCCC    ZINC000079089837
C#C[C@@H](NC(C)C)C(C)(C)C    ZINC000307405634
C#C[C@H](C)NCCC(C)(C)C    ZINC000130017068
C#CCN[C@H](C)CCC(C)C    ZINC000019875668
C#CCN[C@@H](C)CCCCC    ZINC000002036876
C#CCN[C@@H](CC)CC(C)C    ZINC001172386047
C#CCN(CC)C[C@H](C)CC    ZINC000086438435
C#CCN(C)[C@@H](C)C(C)(C)C    ZINC000042253290
C#C[C@@H](CC)NCCC(C)C    ZINC000229508709
C#C[C@@H](C)N(C)CCC(C)C    ZINC000307636935
C#CCCCN(CC)CCC    ZINC000161109827
C#CCCN(CCC)C(C)C    ZINC000082493783
C#C[C@@H](C)N[C@H](CC)CCC    ZINC000229526319
C#C[C@H](NCC(C)C)C(C)C    ZINC000300946821
C#CCN[C@H](C)CCCCC    ZINC000002036875
C#CCN(C)CC(CC)CC    ZINC000851978758
C#C[C@H](C)N[C@@H](C)CCCC    ZINC000079089835
C#CC(C)(C)N(C)CC(C)C    ZINC000017707279
C#CCCCN(CC)C(C)C    ZINC000161103578
C#CCN(C)C[C@@H](C)CCC    ZINC001201552745
C#CC(C)(C)N(C)CCCC    ZINC000307665756
C#CCCN(CC)[C@@H](C)CC    ZINC000082493781
C#CC(C)(C)NC(CC)CC    ZINC000069679040
C#C[C@H](C)N[C@@H](CC)C(C)C    ZINC000229519068
C#C[C@@H](C)NCC(CC)CC    ZINC000130348691
C#C[C@H](C)N[C@@H](C)[C@H](C)CC    ZINC000229518361
C#C[C@H](C)N[C@@H](C)[C@@H](C)CC    ZINC000229518373
C#C[C@@](C)(CC)N[C@@H](C)CC    ZINC000307677282
C#CCN(C)[C@H](C)CCCC    ZINC000027204641
C#C[C@@H](CC)NC(CC)CC    ZINC000229507039
C#C[C@](C)(CC)N[C@H](C)CC    ZINC000307677281
C#CCCN(C)CCC(C)C    ZINC000082493845
C#CCN(C)[C@@H](C)CCCC    ZINC000027204648
C#C[C@H](CC)NCCC(C)C    ZINC000229508717
C#CC(C)(C)N[C@H](C)CCC    ZINC000017671963
C#CCCCN[C@H](C)C(C)C    ZINC000160875654
C#C[C@H](C)NCCCC(C)C    ZINC000229515982
C#C[C@@H](CCC)NCCCC    ZINC000005552444
C#C[C@H](C)N(C)C[C@H](C)CC    ZINC000307636655
C#C[C@@H](NCC(C)C)C(C)C    ZINC000300946823
C#CCCN(C)C[C@@H](C)CC    ZINC000082493793
C#C[C@@H](C)N(C)C[C@@H](C)CC    ZINC000307636654
C#CCCN(C)C(C)(C)CC    ZINC000069000709
C#CCNC(CC)(CC)CC    ZINC000083387862
C#C[C@H](C)N(C)C[C@@H](C)CC    ZINC000307636653
C#CCN(CCC)CC(C)C    ZINC000307865519
C#C[C@@H](CC)NC[C@H](C)CC    ZINC000229528869
C#C[C@@](C)(CC)NCCCC    ZINC000138128211
C#C[C@@H](CC)N[C@H](C)C(C)C    ZINC000229511385
C#CCN(C)[C@H](C)CC(C)C    ZINC000047953405
C#CCCN[C@@H](C)CCCC    ZINC000069625577
C#C[C@H](C)N[C@H](CC)C(C)C    ZINC000229519060
C#CCN(C)CCC(C)(C)C    ZINC000143891712
C#CCN(CC)[C@@H](C)CCC    ZINC000307896834
C#CCCN[C@H](CC)CCC    ZINC000084698395
C#C[C@@H](C)N[C@H](C)CC(C)C    ZINC000229512013
C#CCCN[C@@H](C)[C@H](C)CC    ZINC000069625502
C#CCCCNCCC(C)C    ZINC000163050459
C#CCN(CC)CCCCC    ZINC000388114092
C#CCCCN[C@@H](C)C(C)C    ZINC000160875769
C#C[C@H](NCCCC)C(C)C    ZINC000300953371
C#C[C@@H](C)N[C@@H](CC)CCC    ZINC000229526328
C#C[C@@H](C)N(C)C[C@H](C)CC    ZINC000307636652
C#CCN[C@H](CC)CC(C)C    ZINC001172386048
C#C[C@@H](C)NCCC(C)(C)C    ZINC000130017283
C#CCN(CC(C)C)C(C)C    ZINC000042253363
C#C[C@H](CCC)NC(C)(C)C    ZINC000005560753
C#CCCN(C)C[C@H](C)CC    ZINC000082493792
C#CCNCCCCCCC    ZINC000101764855
C#C[C@@H](CC)NC[C@@H](C)CC    ZINC000229528880
C#CCCCNCC(C)(C)C    ZINC000160676276
C#C[C@H](CC)N[C@H](C)C(C)C    ZINC000229511393
C#CCCCN(C)C(C)(C)C    ZINC000307731252
C#C[C@@H](C)N[C@@H](C)CC(C)C    ZINC000229512023
C#CCN(C)C[C@H](C)CCC    ZINC001201552747
C#CCN(C)[C@H](C)C(C)(C)C    ZINC000042253295
C#C[C@H](C)N[C@@H](CC)CCC    ZINC000229526311
C#CCCN[C@H](C)[C@@H](C)CC    ZINC000069625497
C#C[C@](C)(CC)NCCCC    ZINC000138128088
C#CCCCNC[C@@H](C)CC    ZINC000146347655
C#CCCCN[C@@H](C)CCC    ZINC000160877902
C#CCCN(CCC)CCC    ZINC000070159661
C#C[C@H](CC)N[C@@H](C)C(C)C    ZINC000229511378
C#CCN(CCCC)C(C)C    ZINC000932392586
C#CCN[C@@H](CC)CCCC    ZINC000068985182
C#CCCN(C)[C@@H](C)CCC    ZINC000082493816
C#C[C@](C)(CC)N[C@@H](C)CC    ZINC000307677283
C#C[C@@H](CC)N[C@@H](C)C(C)C    ZINC000229511370
C#C[C@H](CCC)NCCCC    ZINC000001693453
C#CCCN(CC)C(C)(C)C    ZINC000018685056
C#CCCCNC(CC)CC    ZINC000160882951
C#CCCN(C)CC(C)(C)C    ZINC000082493980
C#C[C@H](C)N[C@H](C)[C@H](C)CC    ZINC000229518339
C#C[C@@H](CC)NCC(C)(C)C    ZINC000229516326
