# Supplementary material for: Implementing a Scoring Function Based on Interaction Fingerprint for Autogrow4: Protein Kinase CK1δ as a Case Study
Source: Front Mol Biosci. 2022 Jul 7;9:909499. doi: 10.3389/fmolb.2022.909499 (PMC9301033; doi:10.3389/fmolb.2022.909499)
Supplement: Supplementary file 1 [file DataSheet1.ZIP › autogrow4-4.0.3/autogrow/operators/mutation/smiles_click_chem/reaction_libraries/robust_rxns/complementary_mol_dir/amidine_robust.smi]

N=C(N)N    ZINC000008101126
CNC(=N)N    ZINC000004658576
N=C(N)NN    ZINC000008034829
N#CNC(=N)N    ZINC000005112486
[N-]=[N+]=NC(=N)N    ZINC000104091058
CN(C)C(=N)N    ZINC000100020027
CCNC(=N)N    ZINC000002016764
N=C(N)NN=O    ZINC000044307335
CN(N)C(=N)N    ZINC000004742364
N=C(N)N(N)N    ZINC000100011503
N=C(N)NNO    ZINC000104088847
C#CCNC(=N)N    ZINC000029238553
C=CCNC(=N)N    ZINC000001652057
N=C(N)NC1CC1    ZINC000001458849
N=C(N)N1CCC1    ZINC000026510259
C/C=N\NC(=N)N    ZINC000004758818
N=C(N)NC(=N)N    ZINC000004097424
CCCNC(=N)N    ZINC000002047410
CC(C)NC(=N)N    ZINC000015265472
CCN(C)C(=N)N    ZINC000002038486
N=C(N)NNC=O    ZINC000004984222
N=C(N)NCCO    ZINC000001652056
N=C(N)c1ccc[nH]1    ZINC000034121751
N=C(N)c1ccoc1    ZINC000000161811
N=C(N)c1ccco1    ZINC000000019907
N=C(N)c1cc[nH]n1    ZINC000083267243
N=C(N)n1cccn1    ZINC000004217344
N=C(N)c1ncc[nH]1    ZINC000075847780
N=C(N)c1cnn[nH]1    ZINC000082021317
N=C(N)c1nc[nH]n1    ZINC000019470687
N=C(N)n1cncn1    ZINC000006585615
N=C(N)c1nnn[nH]1    ZINC000006494833
N=C(N)NCC1CC1    ZINC000026383780
N=C(N)N1CCCC1    ZINC000000160882
N=C(N)NC1CCC1    ZINC000052212179
CN(C(=N)N)C1CC1    ZINC000037081261
N=C(N)N=NC(=N)N    ZINC000252517343
N=C(N)/N=N\C(=N)N    ZINC000102417966
N=C(N)/N=N/C(=N)N    ZINC000017289784
C/C=N/N(C)C(=N)N    ZINC000334138594
CC/C=N\NC(=N)N    ZINC000004759167
C/N=C(/N)NC(=N)N    ZINC000001746016
CC(C)(C)NC(=N)N    ZINC000039307401
CCN(CC)C(=N)N    ZINC000000394156
CC(C)N(C)C(=N)N    ZINC000019874145
CCCCNC(=N)N    ZINC000001652055
N#CSNC(=N)N    ZINC000014989407
N=C(N)NCC(=O)O    ZINC000000895314
COCCNC(=N)N    ZINC000020134821
CN(CCO)C(=N)N    ZINC000100455116
N=C(N)NC(N)=S    ZINC000003882596
N=C(N)N(N)[N+](=O)[O-]    ZINC000104042470
N=C(N)NCCS    ZINC000002016534
N=C(N)c1ccccc1    ZINC000000036634
N=C(N)c1ccccn1    ZINC000000156702
N=C(N)c1ccncc1    ZINC000002389932
N=C(N)c1cccnc1    ZINC000000165409
N=C(N)c1cncnc1    ZINC000014807888
N=C(N)c1cccnn1    ZINC000057990139
N=C(N)c1ccncn1    ZINC000039052138
N=C(N)c1cnccn1    ZINC000001442804
N=C(N)c1ncccn1    ZINC000002582833
Cc1occc1C(=N)N    ZINC000026898070
Cc1ccoc1C(=N)N    ZINC000026898055
Cc1ccc(C(=N)N)o1    ZINC000028405125
Cn1ccnc1C(=N)N    ZINC000039073750
Cn1ccc(C(=N)N)n1    ZINC000083571371
Cn1cc(C(=N)N)cn1    ZINC000036893271
Cn1cncc1C(=N)N    ZINC000084290169
Cc1nc(C(=N)N)co1    ZINC000084290190
N=C(N)c1ccsc1    ZINC000000161834
N=C(N)c1cccs1    ZINC000000019906
N=C(N)n1ncnc1N    ZINC000040175506
N=C(N)Nn1cnnc1    ZINC000026953640
N=C(N)c1nn[nH]c1N    ZINC000005544260
N=C(N)NC1=NCCC1    ZINC000040163961
N=C(N)c1cncs1    ZINC000039134449
N=C(N)c1nccs1    ZINC000039134688
N=C(N)c1cscn1    ZINC000083598431
N=C(N)c1nnc(N)o1    ZINC000064038085
N=C(N)Nc1nnn[nH]1    ZINC000004404328
N=C(N)N1CCCC1=O    ZINC000022521270
CC(C)=CCNC(=N)N    ZINC000000897460
N=C(N)NC1CCCC1    ZINC000001458850
N=C(N)N1CCCCC1    ZINC000000159755
N=C(N)N1CCNCC1    ZINC000002585910
CC(C)/C=N\NC(=N)N    ZINC000017352541
N=C(N)N1CCOCC1    ZINC000003631913
N=C(N)N1CC[C@H](O)C1    ZINC000054965195
N=C(N)N1CC[C@@H](O)C1    ZINC000054965193
CC/N=C(/N)NC(=N)N    ZINC000001746129
CN(C)C(=N)NC(=N)N    ZINC000012859773
CC(C)(C)CNC(=N)N    ZINC000001700381
CC(C)CN(C)C(=N)N    ZINC000037108700
N=C(N)N/N=C/C(=O)O    ZINC000008618557
N=C(N)N/N=C\C(=O)O    ZINC000100038454
N=C(N)NCCCCN    ZINC000001532560
CN(C)CCNC(=N)N    ZINC000002019315
C[C@@H](NC(=N)N)C(=O)O    ZINC000002044403
N=C(N)NCCC(=O)O    ZINC000000901626
C[C@H](NC(=N)N)C(=O)O    ZINC000001688252
CN(CC(=O)O)C(=N)N    ZINC000003861770
COCCCNC(=N)N    ZINC000001648957
COCCN(C)C(=N)N    ZINC000042459498
CS/C(N)=N\C(=N)N    ZINC000078710885
CNC(=S)NC(=N)N    ZINC000033691246
N=C(N)NNC(N)=S    ZINC000020678293
N=C(N)NOCC(=O)O    ZINC000001600800
CN(CCS)C(=N)N    ZINC000004706602
N=C(N)NCCCS    ZINC000004809424
Cc1ccccc1C(=N)N    ZINC000001439402
Cc1cccc(C(=N)N)c1    ZINC000000166957
Cc1ccc(C(=N)N)cc1    ZINC000000166777
N=C(N)c1cccc(N)c1    ZINC000000154559
Cc1cccc(C(=N)N)n1    ZINC000034257769
Cc1ccc(C(=N)N)cn1    ZINC000026898068
Cc1cnccc1C(=N)N    ZINC000034345823
Cc1cc(C(=N)N)ccn1    ZINC000034100862
Cc1cccnc1C(=N)N    ZINC000039049963
N=C(N)c1ccc(N)cc1    ZINC000000156390
N=C(N)c1ccccc1N    ZINC000083267496
Cc1ccnc(C(=N)N)c1    ZINC000071186669
Cc1ncccc1C(=N)N    ZINC000026898065
Cc1ccc(C(=N)N)nc1    ZINC000071186668
Cc1ccncc1C(=N)N    ZINC000047478146
N=C(N)c1cccc(O)c1    ZINC000001749240
N=C(N)c1ccc(O)cc1    ZINC000000154053
N=C(N)c1ccccc1O    ZINC000001439356
Cc1ncc(C(=N)N)cn1    ZINC000084290422
Cc1ccc(C(=N)N)nn1    ZINC000067425348
Cc1cnc(C(=N)N)cn1    ZINC000002528756
Cc1cnc(C(=N)N)nc1    ZINC000095743214
Cc1ccnc(C(=N)N)n1    ZINC000072206907
N=C(N)c1cc(N)ccn1    ZINC000061814362
N=C(N)c1cccc(N)n1    ZINC000081621137
N=C(N)c1cccc[n+]1[O-]    ZINC000000161751
N=C(N)c1cccc(=O)[nH]1    ZINC000078725004
N=C(N)c1ccc[nH]c1=O    ZINC000001442790
N=C(N)c1cc(=O)cc[nH]1    ZINC000061814595
Cc1ccc(C(=N)N)n1C    ZINC000001437490
N=C(N)c1cccc(F)c1    ZINC000001443069
N=C(N)c1ccc(F)cc1    ZINC000001420576
N=C(N)c1ccccc1F    ZINC000001443072
Cc1cc(C(=N)N)c(C)o1    ZINC000026898001
Cc1cc(C)n(C(=N)N)n1    ZINC000004286592
N=C(N)NS(=O)(=O)O    ZINC000059300609
N=C(N)c1ncccc1F    ZINC000034553100
N=C(N)c1cccc(F)n1    ZINC000071186670
N=C(N)c1cncc(F)c1    ZINC000143075321
N=C(N)c1ccc(F)nc1    ZINC000095644290
N=C(N)c1ccc(F)cn1    ZINC000071186671
N=C(N)c1cc(F)ccn1    ZINC000071186672
N=C(N)NCc1ccco1    ZINC000000494410
N=C(N)NCc1cc[nH]n1    ZINC000052020258
C=CCN(CC=C)C(=N)N    ZINC000073640620
Cc1ccsc1C(=N)N    ZINC000036893266
Cc1ccc(C(=N)N)s1    ZINC000028290680
N=C(N)NCc1ccon1    ZINC000086443243
Cc1cc(O)n(C(=N)N)n1    ZINC000100021290
CC1=NN(C(=N)N)C(=O)C1    ZINC000100053498
Cc1cc(=O)n(C(=N)N)[nH]1    ZINC000012416814
Cn1nnc(C(=N)N)c1N    ZINC000104643595
C[C@@H]1C[C@H]1C=NNC(=N)N    ZINC000378975703
C[C@H]1C[C@H]1C=NNC(=N)N    ZINC000378975705
C[C@@H]1C[C@@H]1C=NNC(=N)N    ZINC000378975702
N=C(N)NC1=NCCCC1    ZINC000040163973
C[C@H]1C[C@@H]1C=NNC(=N)N    ZINC000378975697
Cc1csc(C(=N)N)n1    ZINC000072266134
Cc1nc(C(=N)N)cs1    ZINC000000166456
N=C(N)NCC(F)(F)F    ZINC000052019499
N=C(N)n1nc(N)nc1N    ZINC000033414724
C#CCOCCNC(=N)N    ZINC000307158448
C=CCNC(=N)NC(=N)N    ZINC000006761161
N=C(N)NNC1=NCCC1    ZINC000040163960
C=CC(C)(C)CNC(=N)N    ZINC000306801557
CC1(C)CC[C@H]1NC(=N)N    ZINC000306483433
CCC[C@H]1C[C@@H]1NC(=N)N    ZINC000231676287
CCC[C@H]1C[C@H]1NC(=N)N    ZINC000300357538
CC(C)=CCCNC(=N)N    ZINC000307640843
C[C@H]1CCCN(C(=N)N)C1    ZINC000004219214
CC1CC(CNC(=N)N)C1    ZINC000575494592
CC1(CNC(=N)N)CCC1    ZINC000226778460
N=C(N)NCC1CCCC1    ZINC000052019649
CC[C@@H]1C[C@H]1CNC(=N)N    ZINC000306638961
C[C@@H]1CCCN(C(=N)N)C1    ZINC000004219213
N=C(N)NCCC1CCC1    ZINC000130017776
CC1CCN(C(=N)N)CC1    ZINC000004219215
N=C(N)NC1CCCCC1    ZINC000001670235
CC1(CCNC(=N)N)CC1    ZINC000306400324
CC1(C)CC[C@@H]1NC(=N)N    ZINC000306483434
CCC1(CNC(=N)N)CC1    ZINC000226778294
N=C(N)N1CCCCCC1    ZINC000005375101
CCC[C@@H]1C[C@H]1NC(=N)N    ZINC000300357539
CC1(C)C[C@@H]1CNC(=N)N    ZINC000226261559
CCC[C@@H]1C[C@@H]1NC(=N)N    ZINC000231676284
CC1(C)C[C@H]1CNC(=N)N    ZINC000226261568
C=CCCCCNC(=N)N    ZINC000104635537
CC(C)[C@@H]1C[C@H]1NC(=N)N    ZINC000335250234
Cc1nnsc1C(=N)N    ZINC000091695986
N=C(N)N1CCNC(=O)C1    ZINC000019874146
N=C(N)NN=C1CCOC1    ZINC000252459335
C/C(=N\NC(=N)N)C(C)C    ZINC000017004137
C/C(=N/NC(=N)N)C(C)C    ZINC000004887341
N=C(N)NCCN1CCC1    ZINC000307195782
N=C(N)N1CCC[C@@H]1CN    ZINC000039078935
CN1CCN(C(=N)N)CC1    ZINC000002236368
N=C(N)N1CC[C@H](CN)C1    ZINC000146792509
CN1CC[C@@H]1CNC(=N)N    ZINC000712323083
N=C(N)N1CC[C@@H](CN)C1    ZINC000142730083
CC(C)C/C=N\NC(=N)N    ZINC000004804492
CCC(CC)=NNC(=N)N    ZINC000084147288
N=C(N)NC1CCNCC1    ZINC000078160933
N=C(N)N1CCC[C@H]1CN    ZINC000039078937
CN1CC[C@H]1CNC(=N)N    ZINC000712323084
C=CCOCCNC(=N)N    ZINC000307622833
CO[C@@]1(C)C[C@H]1NC(=N)N    ZINC000575522412
C[C@@H]1COCCN1C(=N)N    ZINC000035776817
N=C(N)NC[C@H]1CCOC1    ZINC000052020168
N=C(N)NOC1CCCC1    ZINC000088189562
C[C@H]1COCCN1C(=N)N    ZINC000035776820
N=C(N)NC[C@@H]1CCOC1    ZINC000052020166
N=C(N)NC[C@@H]1CCCO1    ZINC000002430554
N=C(N)NC1CCOCC1    ZINC000052019810
N=C(N)NCC1(CO)CC1    ZINC000118886275
N=C(N)NCC1(O)CCC1    ZINC000123218589
N=C(N)NC[C@H]1CCCO1    ZINC000004777045
CC(C)/N=C(/N)NC(=N)N    ZINC000001586440
CCC/N=C(/N)NC(=N)N    ZINC000001725927
CC[C@@H](C)CCNC(=N)N    ZINC000656508671
CC[C@H](C)CCNC(=N)N    ZINC000656508670
CC(C)CCCNC(=N)N    ZINC000052020151
CCC(CC)CNC(=N)N    ZINC000122737677
CCC(C)(C)CNC(=N)N    ZINC000143812075
CCCCCCNC(=N)N    ZINC000001571100
N=C(N)N/N=C/NC(N)=O    ZINC000004887073
CNC(=O)CCNC(=N)N    ZINC000052036029
CCNC(=O)CNC(=N)N    ZINC000053278517
CC(=O)NCCNC(=N)N    ZINC000039271610
CN(C)C(=O)CNC(=N)N    ZINC000053278602
C[C@H](CN(C)C)NC(=N)N    ZINC000096577861
C[C@@H](CNC(=N)N)N(C)C    ZINC000052020128
CN(C)CCN(C)C(=N)N    ZINC000001606363
CN(C)CCCNC(=N)N    ZINC000001670236
C[C@@H](CN(C)C)NC(=N)N    ZINC000096577860
C[C@H](CNC(=N)N)N(C)C    ZINC000052020130
CCCCCN(N)C(=N)N    ZINC000071606844
N=C(N)c1coc(Cl)n1    ZINC000211873167
CN(C(=N)N)C(=O)C(=O)O    ZINC000001676560
N#Cc1cccc(C(=N)N)c1    ZINC000043220559
N#Cc1ccccc1C(=N)N    ZINC000067802434
N#Cc1ccc(C(=N)N)cc1    ZINC000034200615
N=C(N)N1CCSCC1    ZINC000000152859
C[C@H](CC(=O)O)NC(=N)N    ZINC000002044818
COC(=O)CCNC(=N)N    ZINC000052019226
C[C@@H](CC(=O)O)NC(=N)N    ZINC000001681194
N=C(N)NCCCC(=O)O    ZINC000001532820
CCO/N=C(/N)NC(=N)N    ZINC000033777746
CC(C)OCCNC(=N)N    ZINC000141485710
CC[C@@H](O)CCNC(=N)N    ZINC000131585566
CCC[C@H](O)CNC(=N)N    ZINC000123332346
C[C@H](CCO)CNC(=N)N    ZINC000085132693
CC[C@@H](CNC(=N)N)OC    ZINC000307463102
C[C@@H](CCO)CNC(=N)N    ZINC000085132691
CC[C@](C)(O)CNC(=N)N    ZINC000082393499
CO[C@@H](C)CCNC(=N)N    ZINC000307707928
COC[C@H](C)CNC(=N)N    ZINC000052035916
CC[C@H](CNC(=N)N)OC    ZINC000307463101
N=C(N)NCCCCCO    ZINC000002534065
COCCCCNC(=N)N    ZINC000052035694
COC(C)(C)CNC(=N)N    ZINC000132998784
CC(C)(CO)CNC(=N)N    ZINC000133485178
CCC[C@@H](O)CNC(=N)N    ZINC000123332573
CC[C@H](O)CCNC(=N)N    ZINC000131585367
CC[C@@](C)(O)CNC(=N)N    ZINC000082393501
COC[C@@H](C)CNC(=N)N    ZINC000052035912
CCOCCCNC(=N)N    ZINC000052019554
CC(C)(O)CCNC(=N)N    ZINC000104572680
CO[C@H](C)CCNC(=N)N    ZINC000307707927
C[N+](C)(C)CCNC(=N)N    ZINC000002013699
N=C(N)NNC(=O)C(=O)O    ZINC000003954150
N#Cc1cccnc1C(=N)N    ZINC000071186748
N#Cc1ccc(C(=N)N)nc1    ZINC000071186746
N#Cc1cccc(C(=N)N)n1    ZINC000071186745
N#Cc1ccnc(C(=N)N)c1    ZINC000071186747
CCSC(=N)NC(=N)N    ZINC000033782988
N=C(N)NC[C@@H](N)C(=O)O    ZINC000001576365
N=C(N)NC[C@H](N)C(=O)O    ZINC000002384694
CON(C)CCNC(=N)N    ZINC000849215059
CSCCCNC(=N)N    ZINC000040878308
N=C(N)NCCOCCO    ZINC000053278575
COC[C@H](O)CNC(=N)N    ZINC000070559718
COC(CNC(=N)N)OC    ZINC000004298893
COC[C@@H](O)CNC(=N)N    ZINC000070559719
CC(C)(F)CCNC(=N)N    ZINC000575461370
N=C(N)c1ccc(C=O)cc1    ZINC000004502579
N=C(N)c1cccc(C=O)c1    ZINC000002581098
Cc1cccc(C)c1C(=N)N    ZINC000001437800
Cc1ccc(C(=N)N)c(C)c1    ZINC000001437798
CCc1ccc(C(=N)N)cc1    ZINC000014943166
Cc1ccc(C(=N)N)cc1C    ZINC000001437801
Cc1cccc(C(=N)N)c1C    ZINC000001437797
Cc1cc(C)cc(C(=N)N)c1    ZINC000001437802
CCc1cccc(C(=N)N)c1    ZINC000116876916
Cc1ccc(C)c(C(=N)N)c1    ZINC000001437799
CCc1ccccc1C(=N)N    ZINC000001444865
N=C(N)c1ccc(CN)cc1    ZINC000004202450
Cc1cccc(NC(=N)N)c1    ZINC000001571103
N=C(N)c1cccc(CN)c1    ZINC000002549343
CNc1ccc(C(=N)N)cc1    ZINC000050891510
CN(C(=N)N)c1ccccc1    ZINC000001571101
CCc1cccc(C(=N)N)n1    ZINC000039049936
Cc1cc(C)nc(C(=N)N)c1    ZINC000034257770
N=C(N)NCCOCCF    ZINC000702644741
N=C(N)N[C@@H](CO)CCF    ZINC001346682414
N=C(N)N[C@H](CO)CCF    ZINC001346682413
N=C(N)NNC(=S)S    ZINC000006292508
N=C(N)/N=C(/N)[S@@](=O)O    ZINC000005282287
COc1ccccc1C(=N)N    ZINC000001442740
N=C(N)c1ccc(CO)cc1    ZINC000006535656
N=C(N)c1cccc(CO)c1    ZINC000036949597
COc1cccc(C(=N)N)c1    ZINC000001439405
Cc1ccc(C(=N)N)c(O)c1    ZINC000051581084
COc1ccc(C(=N)N)cc1    ZINC000000391171
N=C(N)NCc1ccncc1    ZINC000014808570
N=C(N)NNc1ccccc1    ZINC000001757775
N=C(N)NCc1cccnc1    ZINC000019090436
N=C(N)NCc1ccccn1    ZINC000026655396
N=C(N)c1ccc(N)c(N)c1    ZINC000040443187
COc1cccc(C(=N)N)n1    ZINC000071186676
N=C(N)Nc1cccc(O)c1    ZINC000013858903
COc1ccc(C(=N)N)cn1    ZINC000019519378
COc1ccc(C(=N)N)nc1    ZINC000071186675
COc1ccnc(C(=N)N)c1    ZINC000061814506
COc1cc(C(=N)N)ccn1    ZINC000019433288
COc1cccnc1C(=N)N    ZINC000071186677
N=C(N)NN=Cc1cc[nH]c1    ZINC000252520087
Cc1cc(C(=N)N)nc(N)n1    ZINC000066322735
N=C(N)NN=Cc1ccc[nH]1    ZINC000008622477
N=C(N)Nc1ccc(N)cn1    ZINC000021985578
N=C(N)N/N=C\c1ccc[nH]1    ZINC000104391359
CC(F)(F)CCNC(=N)N    ZINC000307209975
N=C(N)NCCCC(F)F    ZINC001334087914
N=C(N)c1cc(O)cc(O)c1    ZINC000034925599
N=C(N)c1ccc(O)c(O)c1    ZINC000038171890
COc1ccnc(C(=N)N)n1    ZINC000095627668
N=C(N)NN=Cc1ccco1    ZINC000252447914
Cc1ccc(F)cc1C(=N)N    ZINC000001443055
Cc1ccc(C(=N)N)cc1F    ZINC000000127650
Cc1cc(C(=N)N)ccc1F    ZINC000041042299
Cc1ccc(F)c(C(=N)N)c1    ZINC000001443058
N=C(N)NN=Cc1cc[nH]n1    ZINC000388121616
N=C(N)NN=Cc1ncc[nH]1    ZINC000388148112
CC1=CC(=NNC(=N)N)CC1    ZINC000252512069
N=C(N)NCCn1cccc1    ZINC000306444344
Cn1cccc1CNC(=N)N    ZINC000083962503
N=C(N)/N=C/c1cccs1    ZINC000016430445
N=C(N)c1c(N)cccc1F    ZINC000039088545
N=C(N)Nc1cccc(F)c1    ZINC000026423539
N=C(N)c1ccc(N)cc1F    ZINC000039088536
N=C(N)Nc1ccccc1F    ZINC000002526901
N=C(N)NCCc1ccco1    ZINC000052020099
Cc1ccc(CNC(=N)N)o1    ZINC000053040211
CCc1noc(C)c1C(=N)N    ZINC000026898022
Cc1ccoc1CNC(=N)N    ZINC000306397441
N=C(N)NCCc1ccoc1    ZINC000575468505
Cn1cncc1CNC(=N)N    ZINC000307090014
Cc1n[nH]cc1CNC(=N)N    ZINC000052020060
N=C(N)NCCc1cn[nH]c1    ZINC000307388609
Cn1cnc(CNC(=N)N)c1    ZINC001120079016
Cn1ccnc1CNC(=N)N    ZINC000070917194
N=C(N)NCCn1ccnc1    ZINC000052020246
N=C(N)N[C@H]1CC12CCCC2    ZINC000306643562
N=C(N)NC[C@H]1CC=CCC1    ZINC000307376770
N=C(N)NCCC1=CCCC1    ZINC000229011318
N=C(N)N[C@@H]1CC12CCCC2    ZINC000306643563
N=C(N)NCC1=CCCCC1    ZINC000307587974
C#C[C@@H](NC(=N)N)C(C)(C)C    ZINC000306865516
C#C[C@H](NC(=N)N)C(C)(C)C    ZINC000306865515
N=C(N)N[C@@H]1C[C@H]1C1CCC1    ZINC000849045328
N=C(N)NC[C@@H]1CC=CCC1    ZINC000307376769
N=C(N)c1cccc(Cl)c1    ZINC000001438985
N=C(N)c1ccc(Cl)cc1    ZINC000000126846
N=C(N)c1ccccc1Cl    ZINC000000110578
N=C(N)c1ccc([N+](=O)[O-])[nH]1    ZINC000045802950
N=C(N)c1ccc(O)cc1F    ZINC000001443053
N=C(N)c1c(O)cccc1F    ZINC000083119895
N=C(N)c1ccc(O)c(F)c1    ZINC000036888140
CCc1cc(O)n(C(=N)N)n1    ZINC001245916715
Cc1ncc(CNC(=N)N)o1    ZINC000306585709
Cc1cc(CNC(=N)N)no1    ZINC000052020332
N=C(N)NC1=NCCCCC1    ZINC000040163982
C[C@@H]1CCCC1=NNC(=N)N    ZINC000252453313
CCC(=NNC(=N)N)C1CC1    ZINC000252661033
C[C@H]1CCC(=NNC(=N)N)C1    ZINC000252664589
C[C@@H]1CCC(=NNC(=N)N)C1    ZINC000252664588
CC(CC1CC1)=NNC(=N)N    ZINC000252752612
C[C@H]1CCCC1=NNC(=N)N    ZINC000252453314
CC[C@H]1CCC1=NNC(=N)N    ZINC000393590346
CC(C)=C/C(C)=N\NC(=N)N    ZINC000017355225
CC[C@@H]1CCC1=NNC(=N)N    ZINC000393590345
N=C(N)NCCN1CC=CC1    ZINC000238584294
CC(=NNC(=N)N)C1CCC1    ZINC000307890114
CC(C)(CC#N)CNC(=N)N    ZINC000017455610
CC1(C)CCC1=NNC(=N)N    ZINC000379186650
N=C(N)c1cccnc1Cl    ZINC000085217568
N=C(N)c1cncc(Cl)c1    ZINC000049581973
N=C(N)c1ccc(Cl)nc1    ZINC000026897978
N=C(N)c1ccnc(Cl)c1    ZINC000035323124
N=C(N)c1cccc(Cl)n1    ZINC000071186678
N=C(N)c1ccncc1Cl    ZINC000199558045
N=C(N)c1ncccc1Cl    ZINC000034553101
N=C(N)c1cc(Cl)ccn1    ZINC000071186679
N=C(N)c1ccc(Cl)cn1    ZINC000071186680
N=C(N)c1ccc([N+](=O)[O-])o1    ZINC000026898082
N=C(N)NCc1ccsc1    ZINC000060394413
N=C(N)NCc1cccs1    ZINC000001458851
N=C(N)NCCC(F)(F)F    ZINC000026377359
N=C(N)n1nc(CN)cc1O    ZINC001245923417
CN(CC(=O)NC#N)C(=N)N    ZINC001144141767
Cc1nonc1CNC(=N)N    ZINC000306393767
N=C(N)N1C[C@H]2CC[C@@H](C1)O2    ZINC000085542228
CC#CC[C@@H](CO)NC(=N)N    ZINC000656508592
C#CCC[C@@H](O)CNC(=N)N    ZINC000307754670
N=C(N)NCC1=CCCOC1    ZINC000307218063
CC#CC[C@H](CO)NC(=N)N    ZINC000656508593
C#CCC[C@H](O)CNC(=N)N    ZINC000307754669
N=C(N)NNC1=NCCCC1    ZINC000040163972
N=C(N)NC(=N)N1CCCC1    ZINC000003635995
N=C(N)NCCCC1CCC1    ZINC000656508415
CC(C)C[C@@H]1C[C@H]1NC(=N)N    ZINC000306817758
C[C@H]1CCC[C@H](C)N1C(=N)N    ZINC000004219212
C[C@H]1CC[C@@H](CNC(=N)N)C1    ZINC000230430085
C[C@@H]1C[C@@H](C)CN(C(=N)N)C1    ZINC000002330810
C[C@H]1CCC[C@@H]1CNC(=N)N    ZINC000230689788
CC1(CNC(=N)N)CCCC1    ZINC000082619070
C[C@@H]1C[C@H](C)CN(C(=N)N)C1    ZINC000100231638
N=C(N)NCC1CCCCC1    ZINC000001571110
N=C(N)NCCC1CCCC1    ZINC000052019866
C[C@@H]1CCC[C@@H](C)N1C(=N)N    ZINC000012504937
CC(C)[C@]1(C)C[C@H]1NC(=N)N    ZINC000306975768
C=CCC(C)(C)CNC(=N)N    ZINC000017455603
CC1(C)CC(CNC(=N)N)C1    ZINC000306453329
C[C@H]1CCC[C@H]1CNC(=N)N    ZINC000300308521
C[C@@H]1CC[C@H](CNC(=N)N)C1    ZINC000300240945
CC(C)[C@@]1(C)C[C@@H]1NC(=N)N    ZINC000306975766
CC(C)[C@@H]1C[C@H]1CNC(=N)N    ZINC000334861602
C[C@@H]1CCC[C@H](C)N1C(=N)N    ZINC000004219211
CC(C)[C@@]1(C)C[C@H]1NC(=N)N    ZINC000306975764
CC1(C)C(NC(=N)N)C1(C)C    ZINC000086240984
N=C(N)NC1CCCCCC1    ZINC000004298894
CC(C)[C@]1(C)C[C@@H]1NC(=N)N    ZINC000306975771
C[C@H]1C[C@H](C)CN(C(=N)N)C1    ZINC000002330811
CC(C)C1(CNC(=N)N)CC1    ZINC000227788668
CCCC1(CNC(=N)N)CC1    ZINC000230144852
C[C@@H]1CCC[C@H]1CNC(=N)N    ZINC000300308523
C[C@H]1CC[C@H](CNC(=N)N)C1    ZINC000300240944
C[C@@H]1CCC[C@@H]1CNC(=N)N    ZINC000230689782
C[C@@H]1CC[C@@H](CNC(=N)N)C1    ZINC000230430083
N=C(N)c1cc(F)ccc1F    ZINC000001437480
N=C(N)c1cc(F)cc(F)c1    ZINC000001437907
N=C(N)c1ccc(F)c(F)c1    ZINC000001437482
N=C(N)c1c(F)cccc1F    ZINC000001437471
N=C(N)c1ccc(F)cc1F    ZINC000001437479
N=C(N)c1cccc(F)c1F    ZINC000001437474
N=C(N)n1nc(CO)cc1O    ZINC001245924862
CC1=NN(C(=N)N)[C@@](C)(O)C1    ZINC000005296629
C[C@H]1OCCC1=NNC(=N)N    ZINC000252691824
N=C(N)N1CCN(C=O)CC1    ZINC000014607243
C[C@@H]1OCCC1=NNC(=N)N    ZINC000252691823
C=CCNC(=O)CNC(=N)N    ZINC000307663242
C[C@@H]1CC(=NNC(=N)N)CO1    ZINC000401418905
CC1=NN(C(=N)N)[C@](C)(O)C1    ZINC000005296658
C[C@H]1CC(=NNC(=N)N)CO1    ZINC000401418904
N=C(N)NCC(=O)NC1CC1    ZINC000053278604
CCN1CCN(C(=N)N)CC1    ZINC000002441416
CCCC(CC)=NNC(=N)N    ZINC000379040258
N=C(N)NC[C@H]1CCCNC1    ZINC000166522811
N=C(N)NC[C@H]1CCCCN1    ZINC000256054935
CN(C(=N)N)C1CCNCC1    ZINC000256054332
CCC(C=NNC(=N)N)CC    ZINC000252447898
C/C(CC(C)C)=N\NC(=N)N    ZINC000017013558
N=C(N)NC[C@@H]1CCCNC1    ZINC000166522689
CN1CCC[C@@H]1CNC(=N)N    ZINC000226329972
C/C(CC(C)C)=N/NC(=N)N    ZINC000004917735
N=C(N)NCCN1CCCC1    ZINC000053278562
CN1CCC(NC(=N)N)CC1    ZINC000053278524
CN(C(=N)N)[C@@H]1CCCNC1    ZINC000256053151
N=C(N)NCC1CCNCC1    ZINC000256052328
CN(C(=N)N)[C@H]1CCCNC1    ZINC000256053150
CN(C)C1(CNC(=N)N)CC1    ZINC000306777147
N=C(N)N1CCC(CN)CC1    ZINC000002585674
CN1CC[C@H](CNC(=N)N)C1    ZINC000051691775
CN(CCNC(=N)N)C1CC1    ZINC000060394446
N=C(N)NC[C@@H]1CCCCN1    ZINC000256054934
N=C(N)Nc1ncc(N)s1    ZINC000514250991
N=C(N)c1ncc(F)cc1F    ZINC000038391966
N=C(N)NOCC(F)(F)F    ZINC000307195136
C#CCSCCNC(=N)N    ZINC000219302541
N=C(N)N1CCC[C@@H]1C(=O)O    ZINC000032215261
N=C(N)N1CC[C@@H](C(=O)O)C1    ZINC000256049902
C/C(=C/CNC(=N)N)C(=O)O    ZINC001602963800
N=C(N)N1CC[C@H](C(=O)O)C1    ZINC000256049901
N=C(N)NCC1(C(=O)O)CC1    ZINC000575433770
C/C(=C\CNC(=N)N)C(=O)O    ZINC001602963799
N=C(N)N1CCC[C@H]1C(=O)O    ZINC000032215264
N=C(N)N[C@H]1C[C@H](C(=O)O)C1    ZINC001605626934
CN(CC(=O)NC=N)C(=N)N    ZINC001144143406
N=C(N)NCC1CCOCC1    ZINC000070162862
N=C(N)NC[C@@H]1CC[C@@H](O)C1    ZINC000232329700
C[C@](O)(CNC(=N)N)C1CC1    ZINC000306469772
N=C(N)NC[C@H]1CC[C@@H](O)C1    ZINC000232329702
C[C@@]1(CNC(=N)N)CCCO1    ZINC000087254965
N=C(N)NC[C@@H]1CC[C@H](O)C1    ZINC000300373718
N=C(N)NCCC1(O)CCC1    ZINC000307173060
CC1(C)[C@@H](O)C[C@@H]1NC(=N)N    ZINC000168288479
C[C@@H]1CN(C(=N)N)C[C@@H](C)O1    ZINC000000144164
CC1(C)[C@H](NC(=N)N)C[C@@H]1O    ZINC000168288367
N=C(N)NC[C@H]1CC[C@H](O)C1    ZINC000300373719
C=CC[C@H](CO)CNC(=N)N    ZINC000379336466
C[C@@H]1CN(C(=N)N)C[C@H](C)O1    ZINC000000144160
COC1CCN(C(=N)N)CC1    ZINC000037266457
CC1(C)[C@H](O)C[C@H]1NC(=N)N    ZINC000253108454
N=C(N)NC[C@@H](O)C1CCC1    ZINC000306466970
N=C(N)NCC1(O)CCCC1    ZINC000084560413
N=C(N)NCCC1CC(O)C1    ZINC000307305967
N=C(N)NC[C@H]1CCCCO1    ZINC000052020324
N=C(N)NOC1CCCCC1    ZINC000306714828
N=C(N)NCC[C@H](O)C1CC1    ZINC000899264019
N=C(N)NCC[C@@H](O)C1CC1    ZINC000899264020
C[C@H]1CN(C(=N)N)C[C@H](C)O1    ZINC000004323576
N=C(N)NC[C@@H]1CCCCO1    ZINC000052020323
C[C@@](O)(CNC(=N)N)C1CC1    ZINC000306469771
N=C(N)NC[C@H](O)C1CCC1    ZINC000306466969
N=C(N)NCCOC1CCC1    ZINC000307674163
C[C@]1(CNC(=N)N)CCCO1    ZINC000087254964
C[C@@H]1CC[C@H](CNC(=N)N)O1    ZINC000307396729
CCO[C@H]1C[C@@H](NC(=N)N)C1    ZINC000849040455
CC1(C)[C@H](O)C[C@@H]1NC(=N)N    ZINC000228874892
C=C(C)COCCNC(=N)N    ZINC000131339005
C=CC[C@@H](CO)CNC(=N)N    ZINC000379336467
C[C@@H]1CC[C@@H](CNC(=N)N)O1    ZINC000307396730
N=C(N)NCCOCC1CC1    ZINC000224543844
C[C@H]1CC[C@@H](CNC(=N)N)O1    ZINC000307396731
N=C(N)NCC1(CO)CCC1    ZINC000306156544
C[C@H]1CC[C@H](CNC(=N)N)O1    ZINC000307396728
COC1(CNC(=N)N)CCC1    ZINC000227196238
CCC1(CNC(=N)N)COC1    ZINC000307552568
C=CCCOCCNC(=N)N    ZINC000229858554
CC(C)C/N=C(/N)NC(=N)N    ZINC000001725928
CCCCNC(=N)NC(=N)N    ZINC000004097425
CC(C)(C)/N=C(/N)NC(=N)N    ZINC000002037609
C[C@H](CNC(=N)N)C(C)(C)C    ZINC000096610476
CC(C)C(C)(C)CNC(=N)N    ZINC000017547939
CCC[C@@H](C)CCNC(=N)N    ZINC000887323860
CCCCCCCNC(=N)N    ZINC000001670234
CCC[C@H](C)CCNC(=N)N    ZINC000887323861
CC(C)(C)CCCNC(=N)N    ZINC000145909121
C[C@@H](CNC(=N)N)C(C)(C)C    ZINC000096610475
N=C(N)NC1=NC(=O)CS1    ZINC000001606073
CCCNC(=O)CNC(=N)N    ZINC000053278518
CO[C@@H](C)C(C)=NNC(=N)N    ZINC000252712082
CN(C)C(=O)CN(C)C(=N)N    ZINC001144129322
CCOCC(C)=NNC(=N)N    ZINC000252894002
CC(C)(CNC(=N)N)C(N)=O    ZINC000017550793
CC(=O)NCCCNC(=N)N    ZINC000145870326
CCC(COC)=NNC(=N)N    ZINC000252466762
CC(C)[C@@H](N)C(=O)NC(=N)N    ZINC000256053935
CC(C)NC(=O)CNC(=N)N    ZINC000052019798
CN(C)C(=O)CCNC(=N)N    ZINC000052019203
CC(C)[C@H](N)C(=O)NC(=N)N    ZINC000256053934
COCCC(C)=NNC(=N)N    ZINC000252664712
CO[C@H](C)C(C)=NNC(=N)N    ZINC000252712081
C[C@@H](CCNC(=N)N)N(C)C    ZINC000656508603
CC(C)N(C)CCNC(=N)N    ZINC000002019313
C[C@H](CCNC(=N)N)N(C)C    ZINC000656508604
N=C(N)NCCCCCCN    ZINC000002382818
CCN(CC)CCNC(=N)N    ZINC000001614495
C[C@@H](CCN(C)C)NC(=N)N    ZINC000052036134
CN(C)CCCCNC(=N)N    ZINC000052035790
C[C@H](CCN(C)C)NC(=N)N    ZINC000052036136
N=C(N)c1ccc2[nH]ccc2c1    ZINC000001439372
N=C(N)c1cc2ccccc2[nH]1    ZINC000026898046
N=C(N)c1cccc2[nH]ccc21    ZINC000058827473
N=C(N)c1c[nH]c2ccccc12    ZINC000001439371
N=C(N)c1ccc2cc[nH]c2c1    ZINC000095617100
N=C(N)NC[C@@H]1CCSC1    ZINC000228579874
N=C(N)NC[C@H]1CCSC1    ZINC000228579880
CC1(C)SC[C@H]1NC(=N)N    ZINC000307604483
CC1(C)SC[C@@H]1NC(=N)N    ZINC000307604482
C=CCSCCNC(=N)N    ZINC000219467591
COC(=O)[C@@H](C)CNC(=N)N    ZINC000307644431
CCOC(=O)CN(C)C(=N)N    ZINC000035635604
N=C(N)NC[C@@H]1COCCO1    ZINC000052020103
N=C(N)NC[C@]1(O)CCOC1    ZINC000229575395
CC[C@@H](CNC(=N)N)C(=O)O    ZINC001595130749
N=C(N)NC[C@@]1(O)CCOC1    ZINC000229575386
COC(=O)[C@H](C)CNC(=N)N    ZINC000307644432
COC(=O)CCCNC(=N)N    ZINC000003200631
N=C(N)NC[C@H]1COCCO1    ZINC000052020105
N=C(N)NCCCCC(=O)O    ZINC000004654884
CC[C@H](CNC(=N)N)C(=O)O    ZINC001595130750
CC(C)[C@@](C)(O)CNC(=N)N    ZINC000017548111
CCC[C@](C)(O)CNC(=N)N    ZINC000017453839
CCC[C@H](CNC(=N)N)OC    ZINC000378772203
COCC[C@H](C)CNC(=N)N    ZINC000849041533
C[C@H](CCO)CCNC(=N)N    ZINC000397753085
CC[C@](C)(CNC(=N)N)OC    ZINC000307651028
C[C@@H](O)C[C@H](C)CNC(=N)N    ZINC000307653235
CO[C@@H](CNC(=N)N)C(C)C    ZINC000307696175
CC[C@H](C)[C@@H](O)CNC(=N)N    ZINC000307618331
CCC[C@@H](CNC(=N)N)OC    ZINC000378772201
CC(C)C[C@@H](O)CNC(=N)N    ZINC000226329149
CC[C@H](O)CCCNC(=N)N    ZINC000398463556
C[C@@H](CCCO)CNC(=N)N    ZINC000384602266
CC[C@@H](CCO)CNC(=N)N    ZINC000087260090
CC[C@H](CCO)CNC(=N)N    ZINC000087260092
C[C@H](O)C[C@H](C)CNC(=N)N    ZINC000307653238
C[C@H](CCCO)CNC(=N)N    ZINC000384602294
CCC[C@@H](O)CCNC(=N)N    ZINC000899262896
CC[C@@H](C)[C@@H](O)CNC(=N)N    ZINC000307618329
CC[C@@H](C)[C@H](O)CNC(=N)N    ZINC000307618328
CC(C)C[C@H](O)CNC(=N)N    ZINC000226329159
C[C@@H](O)C[C@@H](C)CNC(=N)N    ZINC000307653236
CC(C)OCCCNC(=N)N    ZINC000001649092
COCC(C)(C)CNC(=N)N    ZINC000017454128
C[C@@H](CCO)CCNC(=N)N    ZINC000397753087
CC[C@@H](O)CCCNC(=N)N    ZINC000398463558
CC(C)(CO)CCNC(=N)N    ZINC000017622044
CC(C)(CCO)CNC(=N)N    ZINC000017453673
CCCCOCCNC(=N)N    ZINC000052020262
CC(C)[C@H](CO)CNC(=N)N    ZINC000307659521
CC[C@H](C)[C@H](O)CNC(=N)N    ZINC000307618327
COCC[C@@H](C)CNC(=N)N    ZINC000849041534
COC(C)(C)CCNC(=N)N    ZINC000017622825
CC(C)[C@](C)(O)CNC(=N)N    ZINC000017548113
CCOC(C)(C)CNC(=N)N    ZINC000017454857
CC[C@@](C)(CNC(=N)N)OC    ZINC000307651029
CCC[C@@](C)(O)CNC(=N)N    ZINC000017453836
CC(C)[C@@H](CO)CNC(=N)N    ZINC000307659523
C[C@@H](CNC(=N)N)C[C@H](C)O    ZINC000307653237
CCC[C@H](O)CCNC(=N)N    ZINC000899262895
CO[C@H](CNC(=N)N)C(C)C    ZINC000307696176
N=C(N)c1ccc(Cl)s1    ZINC000036379849
N=C(N)c1cc(Cl)cs1    ZINC000072226060
N=C(N)N[C@H]1NCC(=O)S1    ZINC000001697300
N=C(N)N[C@@H]1NCC(=O)S1    ZINC000031648972
N=C(N)c1ccc2occc2c1    ZINC000002540096
N=C(N)c1cc2ccccc2o1    ZINC000033866788
N=C(N)c1nc2ccccc2[nH]1    ZINC000000394976
CCCNC(=S)NC(=N)N    ZINC000003075407
CON(C)C(=O)CNC(=N)N    ZINC000307702938
N=C(N)N/N=C\C[C@H](O)CO    ZINC000004887075
N=C(N)NCC[C@@H](N)C(=O)O    ZINC000005828708
COC(=O)NCCNC(=N)N    ZINC000144472817
CCONC(=O)CNC(=N)N    ZINC001329226447
N=C(N)NCC[C@H](N)C(=O)O    ZINC000001589384
CN(CCO)CCNC(=N)N    ZINC001353361580
N=C(N)n1nnc2ccccc21    ZINC000005520086
CCNC(=S)NNC(=N)N    ZINC000002556825
N=C(N)NCCSC(=N)N    ZINC000013831220
N=C(N)NCCOCC(=O)O    ZINC001601135857
N=C(N)N1CCc2ccccc21    ZINC000002358297
N=C(N)N1Cc2ccccc2C1    ZINC000050911476
CCSCCCNC(=N)N    ZINC000300864892
CSC(C)(C)CNC(=N)N    ZINC000128222555
CC(C)SCCNC(=N)N    ZINC000307104984
COC[C@H](O)CCNC(=N)N    ZINC000231549113
COC[C@H](CNC(=N)N)OC    ZINC000227691808
COC[C@@H](CNC(=N)N)OC    ZINC000227691804
COC[C@@H](O)CCNC(=N)N    ZINC000231549095
COC[C@@](C)(O)CNC(=N)N    ZINC000017454168
COC[C@](C)(O)CNC(=N)N    ZINC000017454171
COCCOCCNC(=N)N    ZINC000052020346
N=C(N)c1cccc(C(=N)N)c1    ZINC000003843398
N=C(N)NN=Cc1ccccc1    ZINC000006681207
N=C(N)c1ccc(C(=N)N)cc1    ZINC000000399551
CC(C)c1ccccc1C(=N)N    ZINC000075848010
CC(C)c1ccc(C(=N)N)cc1    ZINC000014943168
CCc1cccc(C)c1C(=N)N    ZINC000199759584
CCCc1ccc(C(=N)N)cc1    ZINC000014943167
CCCc1ccccc1C(=N)N    ZINC000002540802
Cc1cc(C)c(C(=N)N)c(C)c1    ZINC000036893260
N=C(N)N[C@@H](CS)C(=O)O    ZINC000004899845
N=C(N)c1ccc(C(N)=O)cc1    ZINC000000105171
CC[S@](=O)CCNC(=N)N    ZINC000123329684
C[C@H](C[S@](C)=O)NC(=N)N    ZINC000164118131
C[C@@H](C[S@](C)=O)NC(=N)N    ZINC000164118014
C[S@@](=O)CCCNC(=N)N    ZINC000124307059
C[C@@H](C[S@](C)=O)NC(=N)N    ZINC000252841580
C[C@H](C[S@](C)=O)NC(=N)N    ZINC000252841578
C[S@](=O)CCCNC(=N)N    ZINC000124307261
CC[S@@](=O)CCNC(=N)N    ZINC000123329482
N=C(N)NN=Cc1cccnc1    ZINC000008612847
N=C(N)NN=Cc1ccncc1    ZINC000002043702
N=C(N)NN=Cc1ccccn1    ZINC000252447450
N=C(N)c1cccc(C(=N)N)n1    ZINC000150247083
N=C(N)NCC1CC(F)(F)C1    ZINC000307591514
C[C@H](NC(=N)N)c1ccccc1    ZINC000001571111
Cc1cccc(NC(=N)N)c1C    ZINC000034936104
Cc1cccc(CNC(=N)N)c1    ZINC000002013851
Cc1ccc(CNC(=N)N)cc1    ZINC000002019697
C[C@@H](NC(=N)N)c1ccccc1    ZINC000002046405
Cc1ccc(NC(=N)N)cc1C    ZINC000029132857
Cc1cc(C)cc(NC(=N)N)c1    ZINC000031772058
CCc1ccc(NC(=N)N)cc1    ZINC000004772996
CN(C)c1ccc(C(=N)N)cc1    ZINC000001437470
CN(C)c1ccccc1C(=N)N    ZINC000020076155
CN(Cc1ccccc1)C(=N)N    ZINC000001652060
Cc1ccc(C)c(NC(=N)N)c1    ZINC000034936107
Cc1ccc(NC(=N)N)c(C)c1    ZINC000004773004
CCc1cccc(NC(=N)N)c1    ZINC000052091880
N=C(N)NCCc1ccccc1    ZINC000001652058
Cc1ccccc1CNC(=N)N    ZINC000002006066
N=C(N)c1ccc(C(=O)O)cc1    ZINC000004202339
N=C(N)c1cccc(C(=O)O)c1    ZINC000004202678
N=C(N)c1ccc2c(c1)OCO2    ZINC000001433252
N=C(N)NN=C1C=CC(=O)C=C1    ZINC000005785498
N=C(N)NN=Cc1cnccn1    ZINC000393345829
CCOc1cccc(C(=N)N)c1    ZINC000001444885
CCOc1ccccc1C(=N)N    ZINC000001444880
CCOc1ccc(C(=N)N)cc1    ZINC000001444883
COc1ccc(C)cc1C(=N)N    ZINC000082587598
N=C(N)c1ccc(CCO)cc1    ZINC000028386909
Cc1ccnc(CNC(=N)N)c1    ZINC000307523443
Cn1cc(C2CC2)nc1C(=N)N    ZINC000095644226
Cc1ccc(CNC(=N)N)nc1    ZINC000306602924
Cc1ccc(CNC(=N)N)cn1    ZINC000060394418
Cc1cc(CNC(=N)N)ccn1    ZINC000307020531
CN(Cc1ccncc1)C(=N)N    ZINC000019090445
Cn1c(C2CC2)cnc1C(=N)N    ZINC000095644234
N=C(N)NCCc1ccccn1    ZINC000034113198
N=C(N)Nc1ccc(CN)cc1    ZINC000020216995
Cc1ncccc1CNC(=N)N    ZINC000606249815
CN(Cc1ccccn1)C(=N)N    ZINC000019090442
Cc1ccncc1CNC(=N)N    ZINC000163028401
N=C(N)Nc1cccc(CN)c1    ZINC000059673485
N=C(N)NCCc1ccncc1    ZINC000052019851
CN(C)c1ccc(C(=N)N)cn1    ZINC000019510114
N=C(N)NCc1ccc(N)cc1    ZINC000020216994
Cc1cnccc1CNC(=N)N    ZINC000160680321
Cc1cccnc1CNC(=N)N    ZINC000071345389
N=C(N)NCCc1cccnc1    ZINC000052019860
N=C(N)c1cc(C(=O)O)ccn1    ZINC000095883927
N=C(N)c1cccc([N+](=O)[O-])c1    ZINC000000155927
N=C(N)c1ccc([N+](=O)[O-])cc1    ZINC000002565176
N=C(N)c1ccccc1[N+](=O)[O-]    ZINC000039243736
COc1ccccc1NC(=N)N    ZINC000002526902
COc1ccc(NC(=N)N)cc1    ZINC000004772989
Cc1cc(C)c(C(=N)N)c(=O)[nH]1    ZINC000004203625
N=C(N)NCc1ccc(O)cc1    ZINC000040880985
N=C(N)NCCc1cnccn1    ZINC000307601298
Cn1cccc1C=NNC(=N)N    ZINC000252447204
Cc1nccc(CNC(=N)N)n1    ZINC000052020020
N=C(N)Nc1nc2c([nH]1)CCC2    ZINC000040175500
Cn1ccc(C=NNC(=N)N)c1    ZINC000252520669
N=C(N)N/N=C1/N[C@H]2C=C[C@H]1C2    ZINC000306154844
CC(=NNC(=N)N)c1ccc[nH]1    ZINC000307970856
N=C(N)NC[C@H]1C[C@H]2C=C[C@H]1C2    ZINC001355379158
N=C(N)NC[C@@H]1C[C@H]2C=C[C@H]1C2    ZINC000306164600
CSc1ccccc1C(=N)N    ZINC000038063705
CSc1ccc(C(=N)N)cc1    ZINC000001439407
COc1cc(C(=N)N)ccc1O    ZINC000001439359
Cc1ccoc1C=NNC(=N)N    ZINC000307927716
CC(=NNC(=N)N)c1ccoc1    ZINC000250524960
N=C(N)n1nc(C2CC2)cc1O    ZINC001245911413
CC(=NNC(=N)N)c1ccco1    ZINC000252447990
Cc1ccc(C=NNC(=N)N)o1    ZINC000252447297
N=C(N)n1nc2c(c1O)CCC2    ZINC000005955264
Cn1ccc(C=NNC(=N)N)n1    ZINC000378797091
Cn1cc(C=NNC(=N)N)cn1    ZINC000252448589
Cc1c[nH]nc1C=NNC(=N)N    ZINC000378851504
Cn1cnc(C=NNC(=N)N)c1    ZINC000379317205
Cc1nc[nH]c1C=NNC(=N)N    ZINC000379338918
Cn1nccc1C=NNC(=N)N    ZINC000307952978
Cn1cncc1C=NNC(=N)N    ZINC000252511973
N=C(N)NN=C1CCC[C@H]2C[C@@H]12    ZINC000307997841
CC[C@@H](C)n1ccnc1C(=N)N    ZINC001257430455
N=C(N)NN=C1CCC12CCC2    ZINC000379337521
N=C(N)N/N=C\[C@H]1CC=CCC1    ZINC000015991160
N=C(N)NN=C[C@H]1CC=CCC1    ZINC000004136577
N=C(N)NN=C1CC2(CCC2)C1    ZINC000307538859
N=C(N)NN=C1CCC[C@@H]2C[C@H]12    ZINC000307997849
N=C(N)NN=C[C@@H]1CC=CCC1    ZINC000004136576
CC[C@H](C)n1ccnc1C(=N)N    ZINC001257430454
N=C(N)NCCS(=O)(=O)O    ZINC000004095756
CSc1ccnc(C(=N)N)c1    ZINC000061814730
N=C(N)N[C@@H]1C[C@H]1C(F)(F)F    ZINC000630387702
Cc1cc(O)nc(O)c1C(=N)N    ZINC000006420595
Cc1cc(F)ccc1NC(=N)N    ZINC000052091878
Cc1ccc(NC(=N)N)cc1F    ZINC000031772059
Cc1ccc(F)cc1NC(=N)N    ZINC000052091876
N=C(N)NCc1ccc(F)cc1    ZINC000003425318
N=C(N)NCc1cccc(F)c1    ZINC000006535008
Cc1ccc(NC(=N)N)c(F)c1    ZINC000052091881
N=C(N)NCc1ccccc1F    ZINC000002031359
N=C(N)NCCOCC(F)F    ZINC000231745115
N=C(N)NCCCOC(F)F    ZINC000398266548
Cn1cc(C=NNC(=N)N)nn1    ZINC000388409489
Cn1nncc1C=NNC(=N)N    ZINC000308078005
Cc1ccc(CCNC(=N)N)o1    ZINC000083963146
N=C(N)NCCCc1ccco1    ZINC000071496190
Cn1cc(CCNC(=N)N)cn1    ZINC000082304143
N=C(N)NCCCn1cccn1    ZINC000157025774
N=C(N)NCCCn1ccnc1    ZINC000039082345
Cn1nccc1CCNC(=N)N    ZINC000231029928
CCn1nccc1CNC(=N)N    ZINC001118576093
Cn1ccc(CCNC(=N)N)n1    ZINC000230910295
Cc1c(CNC(=N)N)cnn1C    ZINC000230170293
CCn1ccc(CNC(=N)N)n1    ZINC000849041513
CCn1cc(CNC(=N)N)cn1    ZINC000307244273
N=C(N)NCC1(C2CC2)CCC1    ZINC000307515478
N=C(N)NC[C@@H]1C[C@H]2CC[C@H]1C2    ZINC000251208324
N=C(N)NC[C@@H]1C[C@H]1C1CCC1    ZINC000849044426
N=C(N)NCCC1=CCCCC1    ZINC000053278585
N=C(N)N1CC[C@@H]2CCCC[C@@H]21    ZINC000096610521
N=C(N)NCC1(CC2CC2)CC1    ZINC000887323693
Cc1c(Cl)cccc1C(=N)N    ZINC000001439013
Cc1cc(Cl)ccc1C(=N)N    ZINC000004203514
Cc1ccc(C(=N)N)c(Cl)c1    ZINC000002599216
Cc1ccc(Cl)c(C(=N)N)c1    ZINC000199754567
N=C(N)c1ccc(CCl)cc1    ZINC000104713398
Cc1cccc(Cl)c1C(=N)N    ZINC000001438991
Cc1ccc(C(=N)N)cc1Cl    ZINC000001044762
Cc1cc(C(=N)N)ccc1Cl    ZINC000148008496
Cc1ccc(Cl)cc1C(=N)N    ZINC000001439018
N=C(N)NN=Cc1ccsc1    ZINC000252448535
N=C(N)NN=Cc1cccs1    ZINC000252447861
COc1cc(C(=N)N)ccc1F    ZINC000084290404
COc1cccc(F)c1C(=N)N    ZINC000001438993
COc1ccc(C(=N)N)cc1F    ZINC000034355327
N=C(N)NCc1cccc(F)n1    ZINC000306515636
N=C(N)NC(=N)Nn1cnnc1    ZINC000004482581
N=C(N)N/C(N)=N\c1nc[nH]n1    ZINC000001714291
N=C(N)Nc1nc(N)nc(N)n1    ZINC000006523906
CCCc1cc(O)n(C(=N)N)n1    ZINC001245925033
CC(C)c1cc(O)n(C(=N)N)n1    ZINC001245917212
C#CCNC(=O)CN(C)C(=N)N    ZINC001144141839
CCn1cc(CNC(=N)N)nn1    ZINC000404434555
CCn1nncc1CNC(=N)N    ZINC001331847090
N=C(N)NN=CC1CCCCC1    ZINC000252448585
CCC(=NNC(=N)N)[C@H]1C[C@H]1C    ZINC000321461646
CCC(=NNC(=N)N)[C@@H]1C[C@@H]1C    ZINC000321461644
CN1CC=C(CNC(=N)N)CC1    ZINC000307568219
N=C(N)N1CCN2CCC[C@H]2C1    ZINC000072207575
N=C(N)N1CCN2CCC[C@@H]2C1    ZINC000072207574
CC(CC1CCC1)=NNC(=N)N    ZINC000252740404
C#CCN(C)CCCNC(=N)N    ZINC000328314795
N=C(N)NN=C1CCCCCC1    ZINC000071774015
CC1(C)CCC(=NNC(=N)N)C1    ZINC000251159086
C[C@@H]1CCCCC1=NNC(=N)N    ZINC000252446971
CCC(=NNC(=N)N)[C@@H]1C[C@H]1C    ZINC000321461645
CC[C@H]1CCCC1=NNC(=N)N    ZINC000252737664
CC(=NNC(=N)N)C1CCCC1    ZINC000252468591
C=CCCC(CC)=NNC(=N)N    ZINC000379311317
C[C@@H]1CCCC(=NNC(=N)N)C1    ZINC000252447980
C[C@H]1CCCC(=NNC(=N)N)C1    ZINC000252447979
CC1(C)CCCC1=NNC(=N)N    ZINC000251185025
CC1CCC(=NNC(=N)N)CC1    ZINC000084147252
C=CCN1CCN(C(=N)N)CC1    ZINC000002599553
CC(C)C(=NNC(=N)N)C1CC1    ZINC000307959607
CC[C@@H]1CCCC1=NNC(=N)N    ZINC000252737665
CCC(=NNC(=N)N)[C@H]1C[C@@H]1C    ZINC000321461647
C[C@H]1CCCCC1=NNC(=N)N    ZINC000252446970
N=C(N)c1ccc(N)cc1Cl    ZINC000061856769
Cc1ccc(C(=N)N)c(Cl)n1    ZINC000001439011
N=C(N)Nc1cccc(Cl)c1    ZINC000013488369
N=C(N)NN=Cc1cncs1    ZINC000252708839
N=C(N)NN=Cc1nccs1    ZINC000307892613
Cc1ccsc1CNC(=N)N    ZINC000082304171
N=C(N)NCCc1cccs1    ZINC000053278600
Cc1ccc(CNC(=N)N)s1    ZINC000052019926
Cc1csc(CNC(=N)N)c1    ZINC000306996226
N=C(N)NCCCC(F)(F)F    ZINC000090584789
Cc1nnc(CN(C)C(=N)N)o1    ZINC001253370963
N=C(N)N1CCO[C@H]2CCC[C@H]21    ZINC000202950759
N=C(N)N1CCO[C@H]2CCC[C@@H]21    ZINC000202950744
N=C(N)N1CCO[C@@H]2CCC[C@@H]21    ZINC000043425853
N=C(N)N1CCO[C@@H]2CCC[C@H]21    ZINC000043425852
N=C(N)NNC1=NCCCCC1    ZINC000040163981
N=C(N)N/C(N)=N\C1CCCC1    ZINC000002023749
C[C@H]1CC(=NNC(=N)N)CN1C    ZINC000252491020
C[C@@H]1CC(=NNC(=N)N)CN1C    ZINC000252491014
C[C@@H]1CN(C)CC1=NNC(=N)N    ZINC000307954777
N=C(N)NC(=N)N1CCCCC1    ZINC000005413493
C[C@H]1CN(C)CC1=NNC(=N)N    ZINC000307954778
N=C(N)NC1CCCCCCC1    ZINC000005282839
CC1(C)CCC[C@@H]1CNC(=N)N    ZINC000307626018
CC(C)CC1(CNC(=N)N)CC1    ZINC000392138875
N=C(N)NCC1CCCCCC1    ZINC000307434730
C[C@H]1CCCC[C@@H]1CNC(=N)N    ZINC000052020314
CC1(C)CCC[C@H]1CNC(=N)N    ZINC000307626019
N=C(N)NCCC1CCCCC1    ZINC000001571114
C[C@@H]1CCC[C@@H](CNC(=N)N)C1    ZINC000226329823
CC[C@]1(C(C)C)C[C@@H]1NC(=N)N    ZINC000334862045
CC[C@@]1(C(C)C)C[C@@H]1NC(=N)N    ZINC000334862044
CC(C)(CNC(=N)N)C1CCC1    ZINC000307437741
CC1CCC(CNC(=N)N)CC1    ZINC000060394443
CC[C@@]1(C(C)C)C[C@H]1NC(=N)N    ZINC000334862043
C[C@H]1CCC[C@H](CNC(=N)N)C1    ZINC000300356110
CC[C@@H]1CCC[C@@H]1CNC(=N)N    ZINC000334861557
CCC1(CNC(=N)N)CCCC1    ZINC000230169666
CC[C@]1(C(C)C)C[C@H]1NC(=N)N    ZINC000334862046
CC(C)(CCNC(=N)N)C1CC1    ZINC000328446257
CC[C@@H]1CCC[C@H]1CNC(=N)N    ZINC000334861559
C[C@@H]1CCC[C@H](NC(=N)N)[C@H]1C    ZINC000245285212
CC1(C)C(CNC(=N)N)C1(C)C    ZINC000086240975
CCCC1(CNC(=N)N)CCC1    ZINC000392128369
CC[C@H]1CCC[C@@H]1CNC(=N)N    ZINC000334861558
C[C@@H]1CCC[C@H](NC(=N)N)[C@@H]1C    ZINC000053278609
CC1(CNC(=N)N)CCCCC1    ZINC000229541458
C[C@@H]1CCC[C@@H](NC(=N)N)[C@@H]1C    ZINC000195567105
C[C@@H]1CCCC[C@@H]1CNC(=N)N    ZINC000052020312
C[C@@H]1CCC[C@@H](NC(=N)N)[C@H]1C    ZINC000245285213
C[C@H]1CCC[C@@H](CNC(=N)N)C1    ZINC000226329830
C[C@@H]1CCC[C@H](CNC(=N)N)C1    ZINC000300356109
CC[C@H]1CCC[C@H]1CNC(=N)N    ZINC000334861560
N=C(N)c1cc(O)cc(Cl)c1    ZINC000040448122
N=C(N)c1ccc(O)cc1Cl    ZINC000061856926
N=C(N)c1cc(Cl)ccc1O    ZINC000052860348
N=C(N)c1c(O)cccc1Cl    ZINC000052907291
N=C(N)NCCc1nccs1    ZINC000060098715
Cc1cnc(CNC(=N)N)s1    ZINC000230515633
Cc1ncsc1CNC(=N)N    ZINC000070837887
Cc1nc(CNC(=N)N)cs1    ZINC000050165487
Cc1ncc(CNC(=N)N)s1    ZINC000052020250
N=C(N)c1ccccc1C(F)F    ZINC000107267605
N=C(N)c1ccc(C(F)F)cc1    ZINC000107267594
C[C@H]1COC(=O)C1=NNC(=N)N    ZINC000307952388
C[C@@H]1COC(=O)C1=NNC(=N)N    ZINC000307952384
N=C(N)c1ccc2ccccc2c1    ZINC000001442764
N=C(N)c1cccc2ccccc21    ZINC000002599214
C[C@H]1COCCC1=NNC(=N)N    ZINC000388463885
CC1=NN(C(=N)N)[C@](C)(O)[C@@H]1C    ZINC000005515716
CC(=O)N1CCN(C(=N)N)CC1    ZINC000002599496
CC1=NN(C(=N)N)[C@](C)(O)[C@H]1C    ZINC000005533010
CC1(C)CC(=NNC(=N)N)CO1    ZINC000396846052
N=C(N)N1CCC(C(N)=O)CC1    ZINC000010153166
CC1=NN(C(=N)N)[C@@](C)(O)[C@H]1C    ZINC000005533003
CC(=NNC(=N)N)[C@@H]1CCCO1    ZINC000308118110
CC[C@H]1COCC1=NNC(=N)N    ZINC000575485071
CC1(C)OCCC1=NNC(=N)N    ZINC000392853650
C[C@@]1(CNC(=N)N)CCC(=O)N1    ZINC001118412507
N=C(N)NCC(=O)NCC1CC1    ZINC000393129875
CC(=NNC(=N)N)[C@H]1CCOC1    ZINC000252889964
CC1=NN(C(=N)N)[C@@](C)(O)[C@@H]1C    ZINC000005515714
N=C(N)NN=C1CCCOCC1    ZINC000252664973
COCC(=NNC(=N)N)C1CC1    ZINC000250459142
C[C@@H]1CC(=NNC(=N)N)[C@@H](C)O1    ZINC000385127471
CC[C@@H]1COCC1=NNC(=N)N    ZINC000575485070
N=C(N)NCCNC(=O)C1CC1    ZINC000135055107
CC(=NNC(=N)N)[C@H]1CCCO1    ZINC000308118119
C[C@@H]1CC(=NNC(=N)N)CCO1    ZINC000252664695
C[C@H]1CC(=NNC(=N)N)CCO1    ZINC000252664696
C[C@]1(CNC(=N)N)CCC(=O)N1    ZINC001118412506
C[C@H]1CC(=NNC(=N)N)[C@H](C)O1    ZINC000385127474
C[C@H]1O[C@@H](C)CC1=NNC(=N)N    ZINC000385127455
CC(=NNC(=N)N)[C@@H]1CCOC1    ZINC000252889965
N=C(N)NCC(=O)N1CCCC1    ZINC000058159603
C[C@@H]1COCCC1=NNC(=N)N    ZINC000388463883
C[C@@H]1CC(=NNC(=N)N)[C@H](C)O1    ZINC000385127472
N=C(N)N1CCN(C(=N)N)CC1    ZINC000000309664
N=C(N)NCCN1CCCCC1    ZINC000002016700
CCCCCC/C=N/NC(=N)N    ZINC000104046064
CCCCCC/C=N\NC(=N)N    ZINC000104046059
CCN(CCNC(=N)N)C1CC1    ZINC000218001240
CCN1CCC[C@H]1CNC(=N)N    ZINC000141492243
CC(C)N1CCN(C(=N)N)CC1    ZINC000002599531
CCCCCC(C)=NNC(=N)N    ZINC000252673305
CCCCC(CC)=NNC(=N)N    ZINC000252468580
CN1CCC(CNC(=N)N)CC1    ZINC000052036113
CCCC(CCC)=NNC(=N)N    ZINC000084147245
CCN1CC[C@H](CNC(=N)N)C1    ZINC000051691803
N=C(N)NCCCN1CCCC1    ZINC000006850638
CCN1CCC[C@@H]1CNC(=N)N    ZINC000053278579
CN(C)[C@@H](CNC(=N)N)C1CC1    ZINC000308331893
C[C@@H](CNC(=N)N)N(C)C1CC1    ZINC000221246733
C[C@H](CNC(=N)N)N(C)C1CC1    ZINC000221246792
C[C@@H]1CCCN1CCNC(=N)N    ZINC000238400596
CN(C)C1(CNC(=N)N)CCC1    ZINC000097925040
C[C@@H](CNC(=N)N)N1CCCC1    ZINC000112332644
CN(C)[C@H](CNC(=N)N)C1CC1    ZINC000308331889
C[C@H]1CCCN1CCNC(=N)N    ZINC000238442797
C[C@H](CNC(=N)N)N1CCCC1    ZINC000112332646
CCN1CC[C@@H](CNC(=N)N)C1    ZINC000141489351
CN1CCCC[C@@H]1CNC(=N)N    ZINC000052035722
Cc1nnc(CNC(=N)N)s1    ZINC000307030617
Cc1nnsc1CNC(=N)N    ZINC000306906527
N=C(N)Nc1ccc(F)c(F)c1    ZINC000034936094
N=C(N)c1c(F)ccc(F)c1N    ZINC000060203130
N=C(N)Nc1ccc(F)cc1F    ZINC000020857747
N=C(N)c1cc(F)c(N)c(F)c1    ZINC000088125031
N=C(N)NCCOC(F)(F)F    ZINC000307648684
N=C(N)NC[C@@H](O)C(F)(F)F    ZINC000226328673
N=C(N)c1cccc2ncccc21    ZINC000196476956
N=C(N)c1ccc2ccccc2n1    ZINC000001442826
N=C(N)c1cccc2cccnc21    ZINC000069050791
N=C(N)c1nccc2ccccc21    ZINC000001439374
N=C(N)c1cnc2ccccc2c1    ZINC000001442832
N=C(N)c1cc2ccccc2cn1    ZINC000001439375
N=C(N)N1CCC[C@@H]1CC(=O)O    ZINC000014684374
N=C(N)N1CCC[C@H]1CC(=O)O    ZINC000014684375
N=C(N)N1CCC[C@H](C(=O)O)C1    ZINC000028233328
N=C(N)N1CCC[C@@H](C(=O)O)C1    ZINC000028233324
COC(=O)C1(CNC(=N)N)CC1    ZINC000379381282
N=C(N)NC1CC(CC(=O)O)C1    ZINC001608225169
N=C(N)N1CCCC[C@H]1C(=O)O    ZINC000136810863
N=C(N)N1CCC(C(=O)O)CC1    ZINC000006317405
N=C(N)N1CCCC[C@@H]1C(=O)O    ZINC000136810828
N=C(N)/N=C(\N)N1CCOCC1    ZINC000009302211
N=C(N)N1CCN(C(N)=O)CC1    ZINC000002528802
N=C(N)NCC1(CO)CCCC1    ZINC000168706689
C[C@@H]1CCC[C@]1(O)CNC(=N)N    ZINC000306211083
C[C@H]1CCC[C@]1(O)CNC(=N)N    ZINC000306211085
N=C(N)NCC[C@H]1CCCCO1    ZINC000227196465
N=C(N)NC[C@H]1CCC[C@H](O)C1    ZINC000300357661
N=C(N)NCC[C@@H]1CCCCO1    ZINC000227196454
N=C(N)NC[C@H]1CCC[C@@H](O)C1    ZINC000230514662
C[C@H]1CCC[C@@]1(O)CNC(=N)N    ZINC000306211082
C[C@@H]1C[C@H](CNC(=N)N)[C@@H](C)O1    ZINC000686395673
C[C@@H]1C[C@H](CNC(=N)N)[C@H](C)O1    ZINC000686395672
C[C@@H]1C[C@@H](CNC(=N)N)[C@H](C)O1    ZINC000686395675
N=C(N)NCC1(O)CCCCC1    ZINC000084560423
CO[C@@H]1C[C@H](NC(=N)N)C1(C)C    ZINC000300357534
CC1(CNC(=N)N)CCOCC1    ZINC000227788794
CO[C@H]1C[C@@H](NC(=N)N)C1(C)C    ZINC000227788505
N=C(N)NCCCOCC1CC1    ZINC000226328308
CO[C@](C)(CNC(=N)N)C1CC1    ZINC000388504732
N=C(N)NC[C@H](CO)CC1CC1    ZINC000656508674
CO[C@@](C)(CNC(=N)N)C1CC1    ZINC000388504735
CO[C@@H]1C[C@@H](NC(=N)N)C1(C)C    ZINC000227788500
N=C(N)NC[C@@H]1CCC[C@H](O)C1    ZINC000300357662
COCC1(CNC(=N)N)CCC1    ZINC000307968679
N=C(N)NCCC1CCOCC1    ZINC000306698912
CC(C)[C@@H]1CN(C(=N)N)CCO1    ZINC000072220365
N=C(N)NCCOC1CCCC1    ZINC000070167550
COC1(CNC(=N)N)CCCC1    ZINC000307759405
CC(C)[C@H]1CN(C(=N)N)CCO1    ZINC000072220366
N=C(N)NC[C@@H](CO)CC1CC1    ZINC000656508675
N=C(N)NC[C@@H]1CCCC[C@H]1O    ZINC000082998028
CO[C@H]1C[C@H](NC(=N)N)C1(C)C    ZINC000300357535
C[C@@H]1CCC[C@@]1(O)CNC(=N)N    ZINC000306211081
CC(C)O[C@H]1C[C@@H](NC(=N)N)C1    ZINC000849040070
N=C(N)NC[C@@H]1CCC[C@@H](O)C1    ZINC000230514622
N=C(N)NCCCC1(O)CCC1    ZINC001333041409
CN(CC1CCOCC1)C(=N)N    ZINC000082545705
C[C@@H]1C[C@@H](CNC(=N)N)[C@@H](C)O1    ZINC000686395674
CCCCC/N=C(/N)NC(=N)N    ZINC000002037608
CCCC[C@@H](CC)CNC(=N)N    ZINC000033506111
CC(C)(C)CC(C)(C)NC(=N)N    ZINC000000000356
CCCCCCCCNC(=N)N    ZINC000001652272
CC(C)CCC[C@H](C)NC(=N)N    ZINC000052036260
CC(C)CC(C)(C)CNC(=N)N    ZINC000391266258
CCCC[C@H](CC)CNC(=N)N    ZINC000033506112
CCC(CC)(CC)CNC(=N)N    ZINC000238204786
CC(C)(C)C(C)(C)CNC(=N)N    ZINC000307147352
CC(C)C(CNC(=N)N)C(C)C    ZINC000229600574
CC(C)CCC[C@@H](C)NC(=N)N    ZINC000052036256
N=C(N)c1c(F)cccc1Cl    ZINC000001438988
N=C(N)c1ccc(Cl)cc1F    ZINC000002599222
N=C(N)c1cc(Cl)ccc1F    ZINC000002540629
N=C(N)c1ccc(F)cc1Cl    ZINC000001438999
N=C(N)c1ccc(F)c(Cl)c1    ZINC000000089244
N=C(N)c1cccc(Cl)c1F    ZINC000075915113
C[C@@H]1S/C(=N\C(=N)N)NC1=O    ZINC000019819669
C[C@H]1S/C(=N\C(=N)N)NC1=O    ZINC000019819671
N=C(N)c1cc(F)c(F)cc1O    ZINC000107333179
N=C(N)NNC(=O)/C=C/C(=O)O    ZINC000004617649
N=C(N)c1ccc2cnccc2n1    ZINC000067173614
N=C(N)c1ccc2nccnc2c1    ZINC000001729541
C[C@@H]1CSCC1=NNC(=N)N    ZINC000378944856
C[C@@H]1SCCC1=NNC(=N)N    ZINC000307904811
C[C@H]1CSCC1=NNC(=N)N    ZINC000378944854
C[C@H]1SCCC1=NNC(=N)N    ZINC000307904812
N=C(N)NN=C1COCCOC1    ZINC000307572532
COC(=O)N1CC(NC(=N)N)C1    ZINC000307285330
CC(=O)NCCCCNC(=N)N    ZINC000001529357
N=C(N)N1CCN(CCO)CC1    ZINC000005376097
CC(C)CNC(=O)CNC(=N)N    ZINC000157068239
COCCCC(C)=NNC(=N)N    ZINC000308073448
N=C(N)NCCN1CCOCC1    ZINC000004124483
N=C(N)NCCN1CC[C@@H](O)C1    ZINC001118979715
CCN(CC)C(=O)CNC(=N)N    ZINC000134484179
CCN(C)C(=O)CN(C)C(=N)N    ZINC001144129107
CCCNC(=O)CCNC(=N)N    ZINC000052036187
N=C(N)NCCN1CC[C@H](O)C1    ZINC001329232772
N=C(N)NOCCN1CCCC1    ZINC000045069073
CNC(=O)C(C)(C)CNC(=N)N    ZINC000227588317
COCC(=NNC(=N)N)C(C)C    ZINC000252676993
CC(C)NC(=O)CCNC(=N)N    ZINC000134483334
N=C(N)NCCCCCCCN    ZINC000005828553
CN(C)CC(C)(C)CNC(=N)N    ZINC000053278613
CCCN(CC)CCNC(=N)N    ZINC000222238808
CCN(CC)CCCNC(=N)N    ZINC000004728836
CC(C)N(C)CCCNC(=N)N    ZINC000217999718
N=C(N)N1C[C@H](O)C[C@H]1C(=O)O    ZINC000039116116
N=C(N)N1C[C@H](O)C[C@@H]1C(=O)O    ZINC000032135554
N=C(N)N1C[C@@H](O)C[C@@H]1C(=O)O    ZINC000032135553
N=C(N)N1C[C@@H](O)C[C@H]1C(=O)O    ZINC000079530762
Cc1[nH]c2ccccc2c1C(=N)N    ZINC000014807609
Cn1cc(C(=N)N)c2ccccc21    ZINC000034370450
Cn1ccc2c1cccc2C(=N)N    ZINC000020428470
N=C(N)NCC#Cc1ccccc1    ZINC000849081612
C[C@]1(CNC(=N)N)CCCS1    ZINC000087618878
C=CCCSCCNC(=N)N    ZINC000594673872
CCSC1(CNC(=N)N)CC1    ZINC000596011806
N=C(N)NC[C@H]1CCCCS1    ZINC000087685757
N=C(N)NC[C@@H]1CCCCS1    ZINC000087685755
C[C@@]1(CNC(=N)N)CCCS1    ZINC000087618879
CSC1(CNC(=N)N)CCC1    ZINC000227931256
N=C(N)NCC1CCSCC1    ZINC000123601703
CC(C)(CCNC(=N)N)C(=O)O    ZINC001588768407
CC(C)(CNC(=N)N)CC(=O)O    ZINC001590702229
CC(C)OC(=O)CCNC(=N)N    ZINC000166236061
N=C(N)NCCCCCC(=O)O    ZINC000001727046
CC(C)[C@@H](CNC(=N)N)C(=O)O    ZINC001602974378
C[C@@H]1OCC[C@@]1(O)CNC(=N)N    ZINC000227931438
C[C@H]1OCC[C@@]1(O)CNC(=N)N    ZINC000227931444
N=C(N)NCCO[C@H]1CCOC1    ZINC001352109608
CC(C)[C@H](CNC(=N)N)C(=O)O    ZINC001602974380
C[C@H]1OCC[C@]1(O)CNC(=N)N    ZINC000300373339
N=C(N)NCCO[C@@H]1CCOC1    ZINC001352109609
CCOC(=O)CCCNC(=N)N    ZINC000070233255
C[C@@H]1OCC[C@]1(O)CNC(=N)N    ZINC000300373338
CCCOC(=O)CCNC(=N)N    ZINC000238227403
N=C(N)NCCC[C@@H](N)C(N)=O    ZINC000002020171
CN(CC(=O)NCCN)C(=N)N    ZINC001219867403
N=C(N)NCCC[C@H](N)C(N)=O    ZINC000001737947
CC(C)COCCCNC(=N)N    ZINC000141492035
CCC[C@H](CCO)CNC(=N)N    ZINC000231676188
C[C@@H](O)CC(C)(C)CNC(=N)N    ZINC000393581038
CCC(O)(CC)CCNC(=N)N    ZINC000308224494
CC(C)(C)C[C@H](O)CNC(=N)N    ZINC000227384933
CC(C)(C)OCCCNC(=N)N    ZINC000168312324
CCC(CC)[C@H](O)CNC(=N)N    ZINC000225934338
CCC(CC)(CNC(=N)N)OC    ZINC000308044083
CC(C)(CCCO)CNC(=N)N    ZINC000221164821
CC[C@@H](C)[C@@](C)(O)CNC(=N)N    ZINC000379359774
CC(C)OCCCCNC(=N)N    ZINC000228485057
CCC[C@@H](CNC(=N)N)OCC    ZINC000630387182
CCC[C@@H](CCO)CNC(=N)N    ZINC000231676183
CCC[C@H](CNC(=N)N)OCC    ZINC000630387177
CO[C@@H](CNC(=N)N)C(C)(C)C    ZINC000308405709
CO[C@@H](CNC(=N)N)CC(C)C    ZINC000849043185
CC[C@H](C)[C@](C)(O)CNC(=N)N    ZINC000379359773
CCOCC(C)(C)CNC(=N)N    ZINC000388395683
CC(C)CCOCCNC(=N)N    ZINC000052036227
CC(C)(O)C(C)(C)CNC(=N)N    ZINC000306692460
CO[C@H](CNC(=N)N)CC(C)C    ZINC000849043186
CCCCOCCCNC(=N)N    ZINC000059538003
C[C@H](O)CC(C)(C)CNC(=N)N    ZINC000393581037
CO[C@H](CNC(=N)N)C(C)(C)C    ZINC000308405710
CC(C)(C)C[C@@H](O)CNC(=N)N    ZINC000227384927
CC[C@H](C)[C@@](C)(O)CNC(=N)N    ZINC000379359775
CC(C)(CO)CCCNC(=N)N    ZINC000393368401
CC[C@@H](C)[C@](C)(O)CNC(=N)N    ZINC000379359772
CCC(CC)[C@@H](O)CNC(=N)N    ZINC000225934321
CCC(C)(C)OCCNC(=N)N    ZINC000308556238
N=C(N)c1cc(F)c(F)c(F)c1    ZINC000001442861
N=C(N)c1cc(F)c(F)cc1F    ZINC000001442868
N=C(N)c1ccc(F)c(F)c1F    ZINC000001442865
N=C(N)c1c(F)cc(F)cc1F    ZINC000002599224
Cc1c2ccccc2oc1C(=N)N    ZINC000001620111
N=C(N)c1c[nH]c2ccc(N)cc12    ZINC000096663788
N#Cc1ccc(CNC(=N)N)cc1    ZINC000052019171
N#Cc1cccc(CNC(=N)N)c1    ZINC000052019177
Cn1nc2ccccc2c1C(=N)N    ZINC000075847923
CN(CC(=O)NCCO)C(=N)N    ZINC001144128245
N=C(N)NCCC[C@@H](N)C(=O)O    ZINC000001532749
N=C(N)NCCC[C@H](N)C(=O)O    ZINC000001532525
COC(=O)N(C)CCNC(=N)N    ZINC000701609298
COCCN(C)CCNC(=N)N    ZINC000061399618
CN(C)C[C@@](C)(O)CNC(=N)N    ZINC000228630891
CCN(CCO)CCNC(=N)N    ZINC000388282309
CN(C)C[C@](C)(O)CNC(=N)N    ZINC000228630899
N=C(N)N[C@H](CC(=O)O)C(=O)O    ZINC000002044813
N=C(N)N[C@@H](CC(=O)O)C(=O)O    ZINC000004096031
N=C(N)c1c[nH]c2ccc(O)cc12    ZINC000022011373
C[S@](=O)C1(CNC(=N)N)CC1    ZINC000307567402
C[S@@](=O)C1(CNC(=N)N)CC1    ZINC000307567401
[N-]=[N+]=NCc1ccc(C(=N)N)cc1    ZINC000146789736
N#Cc1ccc(CNC(=N)N)nc1    ZINC001346588723
N=C(N)NCCC[C@H](O)C(=O)O    ZINC000001677572
COC(=O)COCCNC(=N)N    ZINC001118977813
N=C(N)NCCC[C@@H](O)C(=O)O    ZINC000002045141
N=C(N)N[C@@H]1C[C@H]1c1ccccc1    ZINC000169323218
N=C(N)Nc1ccc2c(c1)CCC2    ZINC000029132908
N=C(N)NC[C@@H]1Cc2ccccc21    ZINC000052019819
N=C(N)N1CCc2ccccc2C1    ZINC000003594299
N=C(N)NC1Cc2ccccc2C1    ZINC000010494107
N=C(N)N[C@H]1C[C@H]1c1ccccc1    ZINC000052035770
C[C@@H]1Cc2ccccc2N1C(=N)N    ZINC000010153171
N=C(N)N[C@H]1CCc2ccccc21    ZINC000052091899
N=C(N)N1CCCc2ccccc21    ZINC000019874130
C=C(CNC(=N)N)c1ccccc1    ZINC000849078116
N=C(N)N[C@H]1C[C@@H]1c1ccccc1    ZINC000052035774
N=C(N)NC[C@H]1Cc2ccccc21    ZINC000052019815
C[C@H]1Cc2ccccc2N1C(=N)N    ZINC000010153174
CSCCCCCNC(=N)N    ZINC000229018551
CC(C)(C)SCCNC(=N)N    ZINC000307646966
COCC[C@@](C)(O)CNC(=N)N    ZINC000226030928
CCOCCOCCNC(=N)N    ZINC000114350017
COCC[C@](C)(O)CNC(=N)N    ZINC000226030941
CCOC(CNC(=N)N)OCC    ZINC000002170280
N=C(N)c1csc2ccccc12    ZINC000000158717
N=C(N)c1cc2ccccc2s1    ZINC000002047300
N=C(N)NN=C1CC(C(F)F)C1    ZINC000306474528
C/C(=N\NC(=N)N)c1ccccc1    ZINC000013763768
Cc1ccc(C=NNC(=N)N)cc1    ZINC000017324679
Cc1ccc(/C=N\NC(=N)N)cc1    ZINC000031647742
Cc1ccccc1C=NNC(=N)N    ZINC000252447629
N=C(N)c1cc(NC2CC2)ccn1    ZINC000061814374
N=C(N)N/N=C/Cc1ccccc1    ZINC000004758326
Cc1cccc(C=NNC(=N)N)c1    ZINC000252447355
CN(/N=C/c1ccccc1)C(=N)N    ZINC000001577941
CN(/N=C\c1ccccc1)C(=N)N    ZINC000008628563
CCCCc1ccc(C(=N)N)cc1    ZINC000002599270
Cc1cccc(C(C)C)c1C(=N)N    ZINC000199760887
CC(C)(C)c1ccc(C(=N)N)cc1    ZINC000001437949
N=C(N)c1nc2ccccc2s1    ZINC000000395003
N=C(N)NCC1SCCS1    ZINC000575491827
N#Cc1ccc(C=NNC(=N)N)o1    ZINC000393592271
N=C(N)Nc1nc2cccnc2o1    ZINC000033784144
CC(=O)Nc1cccc(C(=N)N)c1    ZINC000083272636
CC(=O)Nc1ccc(C(=N)N)cc1    ZINC000082237908
COc1ccc(/C=N/C(=N)N)cc1    ZINC000100986881
CC(=O)c1ccc(NC(=N)N)cc1    ZINC000029133009
CSC[C@@](C)(O)CNC(=N)N    ZINC000217943997
CSC[C@](C)(O)CNC(=N)N    ZINC000217944089
N=C(N)NCCSCCCO    ZINC000222961216
N=C(N)c1cc(N)cc(C(=N)N)c1    ZINC000004046776
CC(=NNC(=N)N)c1ccccn1    ZINC000252446967
Cc1cccnc1C=NNC(=N)N    ZINC000308384989
CC(=NNC(=N)N)c1ccncc1    ZINC000252447123
Cc1ncccc1C=NNC(=N)N    ZINC000379359709
Cc1ccc(C=NNC(=N)N)nc1    ZINC000308034034
N=C(N)NC(=N)Nc1ccccc1    ZINC000014951244
C/C(=N\NC(=N)N)c1cccnc1    ZINC000004759077
N=C(N)NN=C1CCn2cccc21    ZINC000393580269
CC(=NNC(=N)N)c1cccnc1    ZINC000252448330
N=C(N)NC[C@@H]1CCCC1(F)F    ZINC000307015546
N=C(N)NC[C@H]1CCCC1(F)F    ZINC000307015545
N=C(N)NCCC1CC(F)(F)C1    ZINC000849039429
CN(C)Cc1ccc(C(=N)N)cc1    ZINC000019429745
CCc1ccc(CNC(=N)N)cc1    ZINC000071497342
CC(C)(C)c1cccc(C(=N)N)n1    ZINC000071186750
Cc1cccc(CCNC(=N)N)c1    ZINC000052019892
Cc1ccccc1CN(C)C(=N)N    ZINC000015635609
Cc1ccc(CNC(=N)N)c(C)c1    ZINC000071497347
N=C(N)NCCCc1ccccc1    ZINC000001571119
Cc1ccc(CN(C)C(=N)N)cc1    ZINC000019090448
Cc1ccccc1CCNC(=N)N    ZINC000071497338
CC(C)(C)c1ccc(C(=N)N)nc1    ZINC000071186751
Cc1cc(C(=N)N)ccc1N(C)C    ZINC000037734253
CC(C)(C)c1ccc(C(=N)N)cn1    ZINC000095218282
CC(C)(C)c1ccnc(C(=N)N)c1    ZINC000071186691
Cc1ccc(CCNC(=N)N)cc1    ZINC000071497340
CCN(C)c1ccc(C(=N)N)cc1    ZINC000037078941
C[C@H](Cc1ccccc1)NC(=N)N    ZINC000001571118
C[C@@H](Cc1ccccc1)NC(=N)N    ZINC000006487315
CC(C)c1cccc(NC(=N)N)c1    ZINC000052091888
CCc1ccccc1CNC(=N)N    ZINC000082774910
CC(C)c1ccc(NC(=N)N)cc1    ZINC000031772060
Cc1cc(C)cc(CNC(=N)N)c1    ZINC000575524727
CC(C)(C)c1cccnc1C(=N)N    ZINC000071186752
Cc1ccc(CNC(=N)N)cc1C    ZINC000072329880
Cc1cccc(CN(C)C(=N)N)c1    ZINC000015635611
N#CN(CS(=O)(=O)O)C(=N)N    ZINC000004411341
N=C(N)c1cnn(C(F)(F)F)c1    ZINC000107336673
N=C(N)c1cnc2ccc(F)cn12    ZINC000089201917
N=C(N)c1ccc2c(c1)OCCO2    ZINC000034963016
N=C(N)c1ccc(CC(=O)O)cc1    ZINC000002599210
COC(=O)c1cccc(C(=N)N)c1    ZINC000001442921
N=C(N)c1cccc(CC(=O)O)c1    ZINC000002599211
COC(=O)c1ccc(C(=N)N)cc1    ZINC000001433249
N=C(N)NN=Cc1ccc(O)cc1    ZINC000008622345
N=C(N)NNC(=O)c1ccccc1    ZINC000001627097
N=C(N)N/N=C\c1cccc(O)c1    ZINC000031647615
N=C(N)NN=C/C=C/c1ccco1    ZINC000308420730
N=C(N)NN=Cc1ccccc1O    ZINC000252448081
N=C(N)NN=C/C=C\c1ccco1    ZINC000308420731
C#CCCc1cc(O)n(C(=N)N)n1    ZINC001245951220
N=C(N)NN=Cc1cccc(O)c1    ZINC000008616016
N=C(N)N/N=C/c1ccc(O)cc1    ZINC000000240526
N=C(N)n1ncc2c1CCCC2=O    ZINC000004643006
N=C(N)N/N=C/c1cccc(O)c1    ZINC000001692408
C=Cn1cc(C=NNC(=N)N)cn1    ZINC000388328029
CCCOc1ccccc1C(=N)N    ZINC000002547520
COc1c(C)cc(C(=N)N)cc1C    ZINC000084290407
CC(C)Oc1cccc(C(=N)N)c1    ZINC000019424051
COc1cc(C)c(C(=N)N)cc1C    ZINC000001442761
CCCOc1ccc(C(=N)N)cc1    ZINC000019519469
CC(C)Oc1ccc(C(=N)N)cc1    ZINC000019481829
C[C@H](CNC(=N)N)c1ccncc1    ZINC000656508309
Cc1cnccc1CCNC(=N)N    ZINC000848991976
Cc1cccc(CCNC(=N)N)n1    ZINC000689408816
Cc1cc(CNC(=N)N)cc(C)n1    ZINC000849043238
CCc1ccnc(CNC(=N)N)c1    ZINC000849026156
Cc1ccc(CCNC(=N)N)nc1    ZINC000689409168
C#CC1CCC(=NNC(=N)N)CC1    ZINC000853287783
Cc1ncccc1CCNC(=N)N    ZINC000899263892
CCc1cnccc1CNC(=N)N    ZINC000656508313
C[C@@H](CNC(=N)N)c1ccncc1    ZINC000656508310
N=C(N)c1nccn1C1CCCC1    ZINC001257344680
Cc1cc(C)c(CNC(=N)N)cn1    ZINC000307276979
Cc1ccc(CNC(=N)N)nc1C    ZINC000306325984
Cc1ccc(CCNC(=N)N)cn1    ZINC000849005539
N=C(N)NCC[C@@H](Cl)C(=O)O    ZINC000001584495
N=C(N)Nc1ccc2c(c1)OCO2    ZINC000012325070
Cc1cccc([N+](=O)[O-])c1C(=N)N    ZINC000199556220
N=C(N)Nc1ccc(C(=O)O)cc1    ZINC000000155851
Cc1ccc([N+](=O)[O-])cc1C(=N)N    ZINC000050280162
Cc1cc(C(=N)N)ccc1[N+](=O)[O-]    ZINC000150011232
Cc1ccc([N+](=O)[O-])c(C(=N)N)c1    ZINC000199563704
Cc1ccc(C(=N)N)cc1[N+](=O)[O-]    ZINC000038583441
Cc1ccc(C(=N)N)c([N+](=O)[O-])c1    ZINC000199563203
COC(=O)c1ccc(C(=N)N)nc1    ZINC000067173618
COC(=O)c1cncc(C(=N)N)c1    ZINC000536957591
N=C(N)NNC(=O)c1cccnc1    ZINC000000257956
N=C(N)NNC(=O)c1ccncc1    ZINC000001695846
N=C(N)NN=Cc1cnc(N)nc1    ZINC000308425343
N=C(N)N/C(N)=N/c1cnccn1    ZINC000031687694
COc1ccc(CNC(=N)N)cc1    ZINC000000289754
N=C(N)NCCc1ccccc1O    ZINC000148584013
CC(C)Oc1cccc(C(=N)N)n1    ZINC000081621785
COc1ccccc1CNC(=N)N    ZINC000000235180
N=C(N)NC[C@H](O)c1ccccc1    ZINC000001742342
CC(C)Oc1ccc(C(=N)N)cn1    ZINC000019504745
CCCOc1cccnc1C(=N)N    ZINC000071186692
CC(C)Oc1cccnc1C(=N)N    ZINC000130839949
N=C(N)NCc1cccc(CO)c1    ZINC000143382416
N=C(N)NC[C@@H](O)c1ccccc1    ZINC000002014236
COc1ccc(C)cc1NC(=N)N    ZINC000034936108
N=C(N)NCCc1cccc(O)c1    ZINC000014824269
N=C(N)NCCOc1ccccc1    ZINC000002006060
N=C(N)NCCc1ccc(O)cc1    ZINC000002020049
N=C(N)NCc1ccccc1CO    ZINC000849009966
COc1cccc(CNC(=N)N)c1    ZINC000004298900
N=C(N)NCCNc1ccncc1    ZINC000306433451
N=C(N)N[C@H]1CCn2ccnc2C1    ZINC001349912382
N=C(N)N[C@@H]1CCn2ccnc2C1    ZINC001349912408
N#C[C@@H]1CCCC(=NNC(=N)N)C1    ZINC000378860271
N#C[C@H]1CCCC(=NNC(=N)N)C1    ZINC000378860270
CCn1cccc1C=NNC(=N)N    ZINC000252520688
Cc1cc(C)c(C=NNC(=N)N)[nH]1    ZINC000379369026
Cc1nccnc1CCNC(=N)N    ZINC001329225433
Cc1cc(C=NNC(=N)N)c(C)[nH]1    ZINC000308371079
CC(C)(CNC(=N)N)CC(F)F    ZINC000887324129
N=C(N)NCC[C@@H]1C[C@H]2C=C[C@H]1C2    ZINC000849047958
N=C(N)NC[C@@H]1C[C@H]2C=C[C@H]1CC2    ZINC000402522079
N=C(N)NC[C@H]1C[C@H]2C=C[C@H]1CC2    ZINC000402522081
N=C(N)Nc1ncccc1C(=O)O    ZINC000142241463
N=C(N)Nc1ccc(C(=O)O)cn1    ZINC000257197467
N=C(N)Nc1cnccc1C(=O)O    ZINC000257198210
N=C(N)Nc1cncc(C(=O)O)c1    ZINC000038575738
CNS(=O)(=O)CCNC(=N)N    ZINC000220955685
CC(C)(NNC(=N)N)[P@@H](=O)O    ZINC000033414707
N=C(N)NN=Cc1cccc(F)c1    ZINC000002043502
N=C(N)NN=Cc1ccc(F)cc1    ZINC000017325052
N=C(N)N/N=C\c1ccc(F)cc1    ZINC000031647886
N=C(N)N/N=C/c1ccc(F)cc1    ZINC000000240519
N=C(N)NN=Cc1ccccc1F    ZINC000017325231
N=C(N)N/N=C/c1ccccc1F    ZINC000001694516
N=C(N)NCC(=O)NCC(F)F    ZINC000393721937
COc1cccc(C(=N)N)c1OC    ZINC000001437477
COc1ccc(C(=N)N)cc1OC    ZINC000001437485
COc1cccc(OC)c1C(=N)N    ZINC000001437478
COc1cc(OC)cc(C(=N)N)c1    ZINC000001437486
COc1ccc(C(=N)N)c(OC)c1    ZINC000001437905
COc1ccc(OC)c(C(=N)N)c1    ZINC000034060885
CCc1ccc(C=NNC(=N)N)o1    ZINC000252664980
CC(=NNC(=N)N)c1occc1C    ZINC000308254268
N=C(N)n1nc2c(c1O)CCCC2    ZINC000102946788
N=C(N)n1nc(C2CCC2)cc1O    ZINC001245926100
COc1cc(CNC(=N)N)ccn1    ZINC000060394403
CCC(=NNC(=N)N)c1ccco1    ZINC000252664753
COc1ccc(CNC(=N)N)nc1    ZINC000849023119
N=C(N)n1nc(CC2CC2)cc1O    ZINC001245952576
COc1ncccc1CNC(=N)N    ZINC000052019260
CC(=NNC(=N)N)c1ccc(C)o1    ZINC000252446993
COc1ccc(CNC(=N)N)cn1    ZINC000060394398
Cc1cnc(O)c(CNC(=N)N)c1    ZINC001336885114
N=C(N)n1[nH]c2c(c1=O)CCCC2    ZINC000004613728
COc1cccnc1CNC(=N)N    ZINC000849037966
CCn1nccc1C=NNC(=N)N    ZINC000379286050
CCn1ccnc1C=NNC(=N)N    ZINC000308408115
Cc1ncc(C=NNC(=N)N)n1C    ZINC000606254990
Cc1nc(C=NNC(=N)N)[nH]c1C    ZINC000606254649
CC(=NNC(=N)N)c1c[nH]nc1C    ZINC000263613893
CC(Cn1cccn1)=NNC(=N)N    ZINC000378784406
CCn1cncc1C=NNC(=N)N    ZINC000252511853
Cc1n[nH]c(C)c1C=NNC(=N)N    ZINC000379377075
C=CCn1cc(CNC(=N)N)nn1    ZINC001326948245
Cc1cc(C=NNC(=N)N)nn1C    ZINC000713799442
CCC(=NNC(=N)N)c1cn[nH]c1    ZINC000308322339
Cc1cnn(C)c1C=NNC(=N)N    ZINC000308366134
C/C(=N/NC(=N)N)c1c[nH]nc1C    ZINC000005479436
CCn1cc(C=NNC(=N)N)cn1    ZINC000308139283
CN(CCNC(=N)N)CC(F)F    ZINC000630387326
N=C(N)NN=C[C@H]1C[C@H]2CC[C@H]1C2    ZINC000379360645
C#CCN1CCC[C@@H](NC(=N)N)C1    ZINC000887323586
C#CCN1CCC[C@H](NC(=N)N)C1    ZINC000887323587
N=C(N)NN=C1CC[C@@H]1C1CCC1    ZINC000393486077
N=C(N)NN=C1CC[C@H]1C1CCC1    ZINC000393486079
CCC[C@H](C)n1ccnc1C(=N)N    ZINC001257307894
CCC(CC)n1ccnc1C(=N)N    ZINC001257288967
N#CC1CCC(CNC(=N)N)CC1    ZINC000849026710
C=CCCC(=NNC(=N)N)C1CC1    ZINC000388200155
N=C(N)NN=C1CCC12CCCC2    ZINC000382037645
Cn1nc(C(C)(C)C)cc1C(=N)N    ZINC000091695983
N=C(N)NN=C[C@@H]1C[C@H]2CC[C@H]1C2    ZINC000379360646
CCC[C@@H](C)n1ccnc1C(=N)N    ZINC001257307892
N=C(N)NN=C1CCCC12CCC2    ZINC000394867971
N=C(N)NN=C1CCC2(CC2)CC1    ZINC000307755347
N=C(N)/N=C/c1ccc(Cl)cc1    ZINC000016400313
N=C(N)Nc1ncccc1[N+](=O)[O-]    ZINC000073241765
CSc1cccc(NC(=N)N)c1    ZINC000001570705
Cc1cc(C)c(C(=N)N)c(S)n1    ZINC000228972930
N=C(N)NN=Cc1ccc(F)nc1    ZINC000388355214
N=C(N)NC1CC(C(F)(F)F)C1    ZINC000307727882
N=C(N)n1nc(C2CNC2)cc1O    ZINC001245927002
CCc1nocc1C=NNC(=N)N    ZINC000378802408
N=C(N)NCc1nc(C2CC2)no1    ZINC001318270433
Cc1noc(C)c1C=NNC(=N)N    ZINC000252447756
N=C(N)NCCc1ccc(F)cc1    ZINC000004298899
Cc1cc(CNC(=N)N)ccc1F    ZINC000083964388
CN(Cc1ccccc1F)C(=N)N    ZINC000015635612
CN(Cc1cccc(F)c1)C(=N)N    ZINC000015635614
CN(C)c1ccc(C(=N)N)c(F)c1    ZINC000075847660
N=C(N)NCCc1ccccc1F    ZINC000028644603
Cc1ccc(CNC(=N)N)cc1F    ZINC000334436964
CN(Cc1ccc(F)cc1)C(=N)N    ZINC000015635616
CN(C)c1ccc(C(=N)N)cc1F    ZINC000036887799
Cc1cccc(F)c1CNC(=N)N    ZINC000849086135
N=C(N)NCCc1cccc(F)c1    ZINC000028644601
CN(C)c1cccc(F)c1C(=N)N    ZINC000062565946
CCn1ncnc1C=NNC(=N)N    ZINC000848404106
N=C(N)NN=C1CCN2CCC[C@H]12    ZINC000251591933
CC(CCCCC#N)=NNC(=N)N    ZINC000872341157
N=C(N)NC1=N[C@H]2CCCC[C@@H]2N1    ZINC000013633910
Cc1nccn1CCCNC(=N)N    ZINC000848986932
N#CCCN1CCN(C(=N)N)CC1    ZINC000002599565
N=C(N)NC1=N[C@H]2CCCC[C@H]2N1    ZINC000009288254
Cc1nn(C)c(C)c1CNC(=N)N    ZINC000085419115
N=C(N)NC1=N[C@@H]2CCCC[C@H]2N1    ZINC000009288247
C[C@@H](CNC(=N)N)Cn1cccn1    ZINC000848994414
CC(C)n1ccc(CNC(=N)N)n1    ZINC000849007918
Cc1[nH]ncc1CCCNC(=N)N    ZINC000052019987
C[C@H](CNC(=N)N)Cn1cccn1    ZINC000848994413
N=C(N)NN=C1CCN2CCC[C@@H]12    ZINC000251591939
N=C(N)NCCCCn1ccnc1    ZINC000052035838
CC(CC(C)(C)C#N)=NNC(=N)N    ZINC000853286505
N=C(N)N[C@H]1C[C@H]1C1CCCCC1    ZINC000336566378
N=C(N)NC[C@H]1CCC[C@H]1C1CC1    ZINC000335252810
N=C(N)N[C@@H]1C[C@H]1C1CCCCC1    ZINC000335709935
C=CCC1(CNC(=N)N)CCCC1    ZINC000849038476
N=C(N)NCC1(C2CCC2)CCC1    ZINC000334863878
N=C(N)NCCC1=CCCCCC1    ZINC000335881520
N=C(N)N[C@H]1C[C@@H]1C1CCCCC1    ZINC000336566377
N=C(N)NC[C@@H]1CCC[C@@H]1C1CC1    ZINC000335252812
N=C(N)NCC[C@H]1C[C@H]2CC[C@H]1C2    ZINC000307637159
CC(C)(CNC(=N)N)C1=CCCC1    ZINC000306218845
N=C(N)NC[C@@H]1CCC[C@H]1C1CC1    ZINC000335252815
N=C(N)NC[C@H]1CCC[C@@H]1C1CC1    ZINC000335252817
N=C(N)NCC[C@@H]1C[C@H]2CC[C@H]1C2    ZINC000307637160
N=C(N)N[C@@H]1C[C@@H]1C1CCCCC1    ZINC000336566379
N=C(N)c1ccc(C(=O)O)cc1F    ZINC000199561731
N=C(N)c1ccc(C(=O)O)c(F)c1    ZINC000038803771
N=C(N)c1cc(F)cc(C(=O)O)c1    ZINC000075847685
CC(=NNC(=N)N)c1cccs1    ZINC000252446963
Cc1ccc(C=NNC(=N)N)s1    ZINC000252447167
Cc1sccc1C=NNC(=N)N    ZINC000308002354
N=C(N)Nc1nc2c(s1)CCC2    ZINC000038671938
CC(=NNC(=N)N)c1ccsc1    ZINC000252668673
Cc1ccsc1C=NNC(=N)N    ZINC000252447644
N=C(N)NCc1ccc(C(N)=O)o1    ZINC001326950100
Cn1cc(C=NNC(=N)N)c(O)n1    ZINC000379365793
Cc1cc(NC(=N)NC(=N)N)no1    ZINC000001044727
C#CC(=O)N(CCCCN)C(=N)N    ZINC001143916112
CC(C)c1cc(CNC(=N)N)on1    ZINC000849008935
C#C[C@@H](C)NC(=O)CN(C)C(=N)N    ZINC001144143612
CC(C)Cc1cc(O)n(C(=N)N)n1    ZINC001245931786
C#C[C@H](C)NC(=O)CN(C)C(=N)N    ZINC001144143611
CN(CC(=O)N1CC=CC1)C(=N)N    ZINC001144128511
COC[C@H](C)n1ccnc1C(=N)N    ZINC001255558226
CC(C)(C)c1cc(O)n(C(=N)N)n1    ZINC001245929284
CCc1nc(C)c(CNC(=N)N)o1    ZINC000306327398
CCc1noc(C)c1CNC(=N)N    ZINC000849030742
COC[C@@H](C)n1ccnc1C(=N)N    ZINC001255558227
CCCCc1cc(O)n(C(=N)N)n1    ZINC001245926521
Cn1ncc(CCCNC(=N)N)n1    ZINC001118412486
CCn1nc(C)c(CNC(=N)N)n1    ZINC001349911412
C[C@@H]1CCCC(=NNC(=N)N)[C@H]1C    ZINC000252664564
C[C@H]1CC(C)(C)CC1=NNC(=N)N    ZINC000379361480
C[C@H]1CC[C@H](C)C(=NNC(=N)N)C1    ZINC000252664733
C[C@@H]1CC[C@@H](C)C(=NNC(=N)N)C1    ZINC000252664735
CC(CC1CCCC1)=NNC(=N)N    ZINC000379403653
CCC(=NNC(=N)N)[C@H]1CC1(C)C    ZINC000397716290
C[C@H]1CCC(=NNC(=N)N)C[C@@H]1C    ZINC000252664746
C[C@@H]1CC[C@H](C)C(=NNC(=N)N)C1    ZINC000252664736
C[C@@H]1CCCCCC1=NNC(=N)N    ZINC000575489644
C[C@@H]1CC(=NNC(=N)N)CC[C@@H]1C    ZINC000252664747
C[C@@H]1CCCC[C@@H]1C=NNC(=N)N    ZINC000379384284
C[C@@H]1CCC(=NNC(=N)N)[C@@H](C)C1    ZINC000252664870
CC(C)[C@@H]1CCCC1=NNC(=N)N    ZINC000308134230
C[C@H]1CCC[C@@H](C=NNC(=N)N)C1    ZINC000252695847
CCC(=NNC(=N)N)[C@@H]1CC1(C)C    ZINC000397716286
C[C@H]1CCC(=NNC(=N)N)[C@@H](C)C1    ZINC000252664867
C[C@@H]1CCCC(=NNC(=N)N)[C@@H]1C    ZINC000252664563
C[C@H]1CCCC(=NNC(=N)N)[C@H]1C    ZINC000252664561
C[C@@H]1CCC[C@@H](C=NNC(=N)N)C1    ZINC000252695846
CC[C@@H]1CCCC(=NNC(=N)N)C1    ZINC000252464936
CC(=NNC(=N)N)C1CCCCC1    ZINC000252504414
C=CCCC(CCC)=NNC(=N)N    ZINC000378853251
C[C@@H]1CCCC[C@H]1C=NNC(=N)N    ZINC000379384286
CC[C@@H]1CCCCC1=NNC(=N)N    ZINC000252664791
C[C@H]1C(=NNC(=N)N)CCC[C@@H]1C    ZINC000252664562
C[C@@H]1CC(=NNC(=N)N)C[C@@H](C)C1    ZINC000083588738
C[C@H]1CCC[C@H](C=NNC(=N)N)C1    ZINC000252695849
CC1(C)CCCCC1=NNC(=N)N    ZINC000251105531
C[C@H]1CC(=NNC(=N)N)C[C@@H](C)C1    ZINC000083588737
CC(C)=CCC/C(C)=N\NC(=N)N    ZINC000004917713
CC(C)[C@H]1CCCC1=NNC(=N)N    ZINC000308134228
CC1(C)CCCC(=NNC(=N)N)C1    ZINC000252664905
CC(C)=CCCC(C)=NNC(=N)N    ZINC000263610930
CC1(C)CCC(=NNC(=N)N)CC1    ZINC000080109863
N=C(N)NC[C@H]1CCN(C2CC2)C1    ZINC000051691813
C[C@@H]1C[C@@H](C)CCC1=NNC(=N)N    ZINC000252664868
C[C@@H]1CCC(=NNC(=N)N)[C@H](C)C1    ZINC000252664869
C[C@H]1CCCC[C@H]1C=NNC(=N)N    ZINC000379384287
C[C@@H]1CCC(=NNC(=N)N)C[C@H]1C    ZINC000252664748
CC[C@H]1CCCCC1=NNC(=N)N    ZINC000252664792
C[C@H]1CCCC[C@@H]1C=NNC(=N)N    ZINC000379384285
CC[C@H]1CCCC(=NNC(=N)N)C1    ZINC000252464937
C[C@@H]1CCC(=NNC(=N)N)C[C@@H]1C    ZINC000252664749
C[C@H]1CCCCCC1=NNC(=N)N    ZINC000575489654
C[C@@H]1CC[C@H](C)CC1=NNC(=N)N    ZINC000252664734
CC1=CCN(CCNC(=N)N)CC1    ZINC000000001523
C[C@@H]1CCC[C@H](C=NNC(=N)N)C1    ZINC000252695848
C[C@@H]1CC(C)(C)CC1=NNC(=N)N    ZINC000379361490
N=C(N)NN=C1CCCCCCC1    ZINC000084147270
N=C(N)c1ccc(F)c([N+](=O)[O-])c1    ZINC000199562315
N=C(N)c1ccc(F)cc1[N+](=O)[O-]    ZINC000199562289
N=C(N)c1ccc([N+](=O)[O-])c(F)c1    ZINC000199558263
N=C(N)c1ccc([N+](=O)[O-])cc1F    ZINC000199759814
Cc1c(Cl)cccc1NC(=N)N    ZINC000034936106
Cc1cc(C)c(C(=N)N)c(Cl)n1    ZINC000199754209
N=C(N)NCc1ccc(Cl)cc1    ZINC000001606362
N=C(N)NCc1ccccc1Cl    ZINC000001458853
N=C(N)NCc1cccc(Cl)c1    ZINC000002002802
Cc1ccc(NC(=N)N)cc1Cl    ZINC000031772057
Cc1ccc(Cl)cc1NC(=N)N    ZINC000034936103
Cc1cc(C=NNC(=N)N)sn1    ZINC000379333473
Cc1nc(C=NNC(=N)N)cs1    ZINC000252446953
Cc1ncsc1C=NNC(=N)N    ZINC000252664482
C[N+]1=C[CH-]N(C(=N)N)/C1=C/[N+](=O)[O-]    ZINC000060321958
N=C(N)NCc1ccc(O)c(F)c1    ZINC000849082040
Cc1ccsc1CCNC(=N)N    ZINC000306408421
CCc1ccc(CNC(=N)N)s1    ZINC000226328866
C[C@H](CNC(=N)N)CC(F)(F)F    ZINC000396917462
C[C@@H](CNC(=N)N)CC(F)(F)F    ZINC000396917463
C[C@@](O)(CNC(=N)N)c1ccco1    ZINC000849010667
C[C@](O)(CNC(=N)N)c1ccco1    ZINC000849010668
Cc1ccc([C@@H](O)CNC(=N)N)o1    ZINC000849214540
Cc1ccc([C@H](O)CNC(=N)N)o1    ZINC000849214541
CN(CC(=O)N(C)CC#N)C(=N)N    ZINC001144132301
CCc1nnc(CN(C)C(=N)N)o1    ZINC001255056463
C=C(C)[C@@H]1OCC[C@H]1CNC(=N)N    ZINC000849025434
CO[C@@H]1C[C@H](NC(=N)N)C12CCC2    ZINC000713119755
CC1(C)[C@H](NC(=N)N)[C@@H]2CCO[C@@H]21    ZINC000849009265
CO[C@H]1C[C@@H](NC(=N)N)C12CCC2    ZINC000713119761
CC1(C)[C@H](NC(=N)N)[C@H]2CCO[C@@H]21    ZINC000849009263
C=C(C)[C@H]1OCC[C@@H]1CNC(=N)N    ZINC000849025431
CO[C@@H]1C[C@@H](NC(=N)N)C12CCC2    ZINC000713119758
N=C(N)NCC[C@@H]1C[C@H]2CC[C@H]1O2    ZINC000849040834
N=C(N)NCC[C@H]1C[C@H]2CC[C@H]1O2    ZINC000849040835
N=C(N)NC[C@@H]1CC2(CCC2)CO1    ZINC000887323589
CC1(C)[C@H](NC(=N)N)[C@H]2CCO[C@H]21    ZINC000849009262
N=C(N)NC[C@H]1CC2(CCC2)CO1    ZINC000887323588
C=C(C)[C@@H]1OCC[C@@H]1CNC(=N)N    ZINC000849025433
CO[C@H]1C[C@H](NC(=N)N)C12CCC2    ZINC000713119752
CC1(C)[C@H](NC(=N)N)[C@@H]2CCO[C@H]21    ZINC000849009264
C=C(C)[C@H]1OCC[C@H]1CNC(=N)N    ZINC000849025432
CN1CCCC(=NNC(=N)N)CC1    ZINC000252664738
N=C(N)NC[C@H]1CN2CCN1CC2    ZINC000306832735
C[C@H]1CC(=NNC(=N)N)CCN1C    ZINC000252676786
N=C(N)NC(=N)N1CCCCCC1    ZINC000038409880
C[C@@H]1CC(=NNC(=N)N)CCN1C    ZINC000252676787
N=C(N)NC[C@@H]1CN2CCN1CC2    ZINC000306832734
N=C(N)N/C(N)=N\C1CCCCC1    ZINC000001571021
CC1CCN(C(=N)NC(=N)N)CC1    ZINC000049474262
CC[C@H]1CCCC[C@@H]1CNC(=N)N    ZINC000334860793
CC1(C)CCC(CNC(=N)N)CC1    ZINC000306174109
C[C@@H]1CCC[C@@H](CNC(=N)N)[C@@H]1C    ZINC000849025302
CC[C@@H]1CCCC[C@@H]1CNC(=N)N    ZINC000334860795
CC1(C)CCC[C@H](CNC(=N)N)C1    ZINC000334862725
N=C(N)NCCCCC1CCCC1    ZINC000849009309
CC[C@H]1CCCC[C@H]1CNC(=N)N    ZINC000334860794
CCC1CCC(CNC(=N)N)CC1    ZINC000052019246
C[C@@H]1CCC[C@H](CNC(=N)N)[C@H]1C    ZINC000849025303
C[C@@H]1CCCC[C@@H]1CCNC(=N)N    ZINC000335748071
C[C@@H]1CCC[C@H](CNC(=N)N)[C@@H]1C    ZINC000849025304
CC1CCC(C)(CNC(=N)N)CC1    ZINC000336218868
C[C@@H]1CCCC[C@H]1CCNC(=N)N    ZINC000335748068
CC(C)(CNC(=N)N)C1CCCC1    ZINC000336505484
N=C(N)NCC1CCCCCCC1    ZINC000848995703
CC1(C)CCC[C@@H](CNC(=N)N)C1    ZINC000334862723
C[C@H]1CCCC[C@@H]1CCNC(=N)N    ZINC000335748069
C[C@@H]1CCC[C@@H](CNC(=N)N)[C@H]1C    ZINC000849025305
C[C@H]1CCCC[C@H]1CCNC(=N)N    ZINC000335748070
C[C@H]1CCC[C@H](CCNC(=N)N)C1    ZINC000070540783
C=CCCCCCCCNC(=N)N    ZINC000849029455
CC(C)/C=C/CCCCNC(=N)N    ZINC000003154861
CC1(CNC(=N)N)CCCCCC1    ZINC000334395370
CC[C@@H]1CCCC[C@H]1CNC(=N)N    ZINC000334860792
C[C@@H]1CCC[C@H](CCNC(=N)N)C1    ZINC000070540782
CCC1(CNC(=N)N)CCCCC1    ZINC000334396082
COC(=O)c1cc(C(=N)N)cs1    ZINC000223179429
N=C(N)c1scc2c1OCCO2    ZINC000238613354
COc1ccc(Cl)cc1C(=N)N    ZINC000026897981
COc1cc(Cl)cc(C(=N)N)c1    ZINC000040448124
COc1ccc(Cl)c(C(=N)N)c1    ZINC000014807438
COc1ccc(C(=N)N)cc1Cl    ZINC000026897983
N=C(N)NCc1ccc(Cl)nc1    ZINC000095787435
Cc1nnsc1C=NNC(=N)N    ZINC000393347260
Cc1nc(CCNC(=N)N)cs1    ZINC000226328598
CCc1cnc(CNC(=N)N)s1    ZINC000230516254
C[C@@H](CNC(=N)N)c1nccs1    ZINC000230579703
C[C@H](CNC(=N)N)c1nccs1    ZINC000230579741
Cc1nc(C)c(CNC(=N)N)s1    ZINC000307307095
Cc1csc(CCNC(=N)N)n1    ZINC000060394408
Cc1ncsc1CCNC(=N)N    ZINC000307268215
N=C(N)NCCN1C(=O)CCC1=O    ZINC000405885845
CN(CC(=O)N1CC(=O)C1)C(=N)N    ZINC001144132234
COCCc1cc(O)n(C(=N)N)n1    ZINC001245940260
Cc1[nH]n(C(=N)N)c(=O)c1CCO    ZINC000005955265
Cc1nn(C(=N)N)c(O)c1CCO    ZINC000103015700
Cc1ccc(C(=N)N)c2ccccc12    ZINC000001442731
N=C(N)NCC(=O)NC1CCCC1    ZINC000848999742
N=C(N)NCC(=O)N1CCCCC1    ZINC000157026117
C=C(C)CNC(=O)CN(C)C(=N)N    ZINC001144143381
CC(=O)N1CCCN(C(=N)N)CC1    ZINC000040448247
CCN1C[C@H](CNC(=N)N)CC1=O    ZINC001261566348
CCC(=NNC(=N)N)[C@@H]1CCOC1    ZINC000379359477
CCO[C@H]1CCCC1=NNC(=N)N    ZINC000388582142
C[C@H]1CCN1C(=O)CN(C)C(=N)N    ZINC001144130324
CC1=NN(C(=N)N)[C@](C)(O)C1(C)C    ZINC000005416563
CC/C=C/NC(=O)CN(C)C(=N)N    ZINC001144144287
CO[C@H]1CCCCC1=NNC(=N)N    ZINC000379355363
CC1=NN(C(=N)N)[C@@](C)(O)C1(C)C    ZINC000005416529
CC(=NNC(=N)N)C1CCOCC1    ZINC000308332579
CCN1C[C@@H](CNC(=N)N)CC1=O    ZINC001261566349
CC1(C)CC(=NNC(=N)N)CCO1    ZINC000252664851
CC(=NNC(=N)N)[C@@]1(C)CCCO1    ZINC000393709293
COC1(C(C)=NNC(=N)N)CCC1    ZINC000853287354
C[C@@H]1CC(=NNC(=N)N)C[C@H](C)O1    ZINC000133745481
CN(CC(=O)N1CCCC1)C(=N)N    ZINC001144128265
CC(=NNC(=N)N)[C@@H]1CCCOC1    ZINC000308345900
CC(=NNC(=N)N)[C@H]1CCCOC1    ZINC000308345901
CCC(=NNC(=N)N)[C@H]1CCOC1    ZINC000379359476
COC1CCC(=NNC(=N)N)CC1    ZINC000163671854
CC(=NNC(=N)N)[C@]1(C)CCCO1    ZINC000393709294
C[C@@H]1CCN1C(=O)CN(C)C(=N)N    ZINC001144130325
CC[C@H]1CC(=NNC(=N)N)CCO1    ZINC000252665011
CC[C@@H]1CC(=NNC(=N)N)CCO1    ZINC000252665010
CO[C@@](C)(C=NNC(=N)N)C1CC1    ZINC000382113389
CO[C@](C)(C=NNC(=N)N)C1CC1    ZINC000382113386
N=C(N)NCC1(C(N)=O)CCCC1    ZINC000656508323
CCO[C@@H]1CCCC1=NNC(=N)N    ZINC000388582141
CO[C@@H]1CCCCC1=NNC(=N)N    ZINC000379355362
N=C(N)NC(=N)NN1CCCCC1    ZINC000000405400
CN1CCN(C(=N)NC(=N)N)CC1    ZINC000096837589
CC(C)CN1CCN(C(=N)N)CC1    ZINC000002599570
C[C@@H](CNC(=N)N)N1CCCCC1    ZINC000052020052
CN1CCC[C@@H](CCNC(=N)N)C1    ZINC000849041119
CCC[C@@H](C)C(CC)=NNC(=N)N    ZINC000308363836
CN(C)C1(CNC(=N)N)CCCC1    ZINC000111366846
CCC(C[C@H](C)CC)=NNC(=N)N    ZINC000252453702
N=C(N)NC[C@@H]1CCCCCCN1    ZINC000003954544
CC[C@H](CNC(=N)N)N1CCCC1    ZINC000589260387
CCCN1CCC[C@H]1CNC(=N)N    ZINC000849027916
CC(C)N1CC[C@H](CNC(=N)N)C1    ZINC000051691830
N=C(N)NC[C@H]1CCCCCCN1    ZINC000004213466
CN1CCC(C)(CNC(=N)N)CC1    ZINC000227196291
C[C@@H]1CCCN(CCNC(=N)N)C1    ZINC000071499586
C[C@H](CNC(=N)N)N1CCCCC1    ZINC000052020054
CN1CCCC[C@@H](CNC(=N)N)C1    ZINC000606259775
CN(CCCCNC(=N)N)C1CC1    ZINC000849039499
CC[C@@H](CNC(=N)N)N1CCCC1    ZINC000589260388
CC(CCCC(C)C)=NNC(=N)N    ZINC000379379953
N=C(N)NCCCN1CCCCC1    ZINC000027732744
CN1CCCC[C@H](CNC(=N)N)C1    ZINC000606259772
C[C@H]1CCCN(CCNC(=N)N)C1    ZINC000071499587
CCC(C[C@@H](C)CC)=NNC(=N)N    ZINC000252453703
CN1CCC[C@H](CCNC(=N)N)C1    ZINC000849041118
CC1CCN(CCNC(=N)N)CC1    ZINC000002019318
CCCN1CC[C@@H](CNC(=N)N)C1    ZINC000719179900
CCC[C@H](C)C(CC)=NNC(=N)N    ZINC000308363838
CCCN1CC[C@H](CNC(=N)N)C1    ZINC000719179895
COc1ccc(C(=N)N)nc1Cl    ZINC000071186695
N=C(N)NC[C@H](O)c1ccsc1    ZINC000219302256
N=C(N)NC[C@@H](O)c1ccsc1    ZINC000219302221
CCc1nnc(CNC(=N)N)s1    ZINC000307324417
Cc1nnc(CCNC(=N)N)s1    ZINC000307035969
N=C(N)NCc1ccc(F)cc1F    ZINC000052019943
N=C(N)NCc1cc(F)cc(F)c1    ZINC000072329878
N=C(N)NCc1cc(F)ccc1F    ZINC000082452178
N=C(N)NCc1c(F)cccc1F    ZINC000104513183
N=C(N)NCc1ccc(F)c(F)c1    ZINC000052035714
C[C@@](O)(CNC(=N)N)C(F)(F)F    ZINC000306696132
C[C@](O)(CNC(=N)N)C(F)(F)F    ZINC000306696131
CO[C@@H](CNC(=N)N)C(F)(F)F    ZINC000388279101
CO[C@H](CNC(=N)N)C(F)(F)F    ZINC000388279100
N=C(N)NCCOCC(F)(F)F    ZINC000070168478
CC(/C=N/NC(=N)N)=N/NC(N)=O    ZINC000104191842
CC(/C=N/NC(=N)N)=N\NC(N)=O    ZINC000016923516
CC(/C=N\NC(=N)N)=N\NC(N)=O    ZINC000008647707
CC(/C=N\NC(=N)N)=N/NC(N)=O    ZINC000104191837
N=C(N)NCC1(C(=O)O)CCCC1    ZINC000079098693
N=C(N)N1CCCC[C@H]1CC(=O)O    ZINC000028235995
N=C(N)NCC1CC2(C1)OCCO2    ZINC001335582057
N=C(N)N1CCC[C@@H](CC(=O)O)C1    ZINC000256050920
CCOC(=O)C1(CNC(=N)N)CC1    ZINC000594673562
N=C(N)N1CCC(CC(=O)O)CC1    ZINC000034593459
N=C(N)N1CCC[C@H](CC(=O)O)C1    ZINC000256050921
N=C(N)N1CCCC[C@@H]1CC(=O)O    ZINC000028235990
N=C(N)NCCN1CCNC(=O)C1    ZINC001333039577
CON1CCC(=NNC(=N)N)CC1    ZINC000872341433
CO[C@@]1(C)C[C@@H](NC(=N)N)C1(C)C    ZINC000849011456
C[C@@]1(CNC(=N)N)CCCC[C@H]1O    ZINC000849004448
COCC1(CCNC(=N)N)CCC1    ZINC000849031206
CO[C@@H](CNC(=N)N)C1CCCC1    ZINC000663234783
CC1CCC(O)(CNC(=N)N)CC1    ZINC000083470545
CCC1(CNC(=N)N)CCOCC1    ZINC000307409155
N=C(N)NCC[C@H](O)C1CCCC1    ZINC000864358144
CC(C)[C@@H](O)C1(CNC(=N)N)CC1    ZINC000849016759
C[C@]1(CNC(=N)N)CCCC[C@H]1O    ZINC000849004451
N=C(N)NCCOC1CCCCC1    ZINC000070168475
CO[C@]1(C)C[C@@H](NC(=N)N)C1(C)C    ZINC000849011454
C[C@]1(CNC(=N)N)CCCC[C@@H]1O    ZINC000849004450
CO[C@H](CNC(=N)N)C1CCCC1    ZINC000663234782
N=C(N)NCC[C@@H](O)C1CCCC1    ZINC000864358143
CC(C)[C@H](O)C1(CNC(=N)N)CC1    ZINC000849016760
N=C(N)NCCOCC1CCCC1    ZINC000313470413
C[C@@]1(CNC(=N)N)CCCC[C@@H]1O    ZINC000849004449
COCCC1(CNC(=N)N)CCC1    ZINC000849013002
CO[C@@]1(C)C[C@H](NC(=N)N)C1(C)C    ZINC000849011457
CC1(C)CCC[C@@]1(O)CNC(=N)N    ZINC000849031369
CCOCCC1(CNC(=N)N)CC1    ZINC000849014432
CO[C@]1(C)C[C@H](NC(=N)N)C1(C)C    ZINC000849011455
N=C(N)NCCCOC1CCCC1    ZINC000039111989
N=C(N)NCC1(O)CCCCCC1    ZINC000082725912
CC1(C)CCC[C@]1(O)CNC(=N)N    ZINC000849031370
CC1(C)C[C@@H](CNC(=N)N)CCO1    ZINC000849039317
CC1(C)C[C@H](CNC(=N)N)CCO1    ZINC000849039316
CCOC1CC(CCNC(=N)N)C1    ZINC000849021603
N=C(N)NCC[C@@H]1CCCC[C@@H]1O    ZINC000899262797
CCCC/N=C(/NCC)NC(=N)N    ZINC000001582940
CCCCCCNC(=N)NC(=N)N    ZINC000004217340
CCCC[C@@H](CCC)CNC(=N)N    ZINC000849012107
CC(C)CCCCCCNC(=N)N    ZINC000226328575
C[C@H](CCNC(=N)N)CC(C)(C)C    ZINC000238432009
CCCCCC(C)(C)CNC(=N)N    ZINC000087260105
C[C@@H](CCNC(=N)N)CC(C)(C)C    ZINC000238439016
CCCC[C@H](CCC)CNC(=N)N    ZINC000849012108
CCCCCCCCCNC(=N)N    ZINC000001996014
N=C(N)NN=Cc1ccc(Cl)o1    ZINC000252453257
Cc1ccc(F)c(C(=N)N)c1Cl    ZINC000075847646
N=C(N)c1ccc(OC(F)F)cc1    ZINC000026442126
N=C(N)c1ccc2cc(O)ccc2c1    ZINC000002516802
N=C(N)Nc1cccc2ncccc21    ZINC000019702715
N=C(N)c1nccn1-c1ccccc1    ZINC000075847701
N=C(N)n1nccc1-c1ccccc1    ZINC000005604569
N=C(N)c1ccc(-n2cccn2)cc1    ZINC000019865956
C[C@]1(C=NNC(=N)N)CCCS1    ZINC000379310941
C[C@@]1(C=NNC(=N)N)CCCS1    ZINC000379310942
N=C(N)NC(=N)NN1CCOCC1    ZINC000005494888
N=C(N)NN=C1CCC[C@@H]1CCF    ZINC000308415642
N=C(N)NN=C1CCC[C@H]1CCF    ZINC000308415641
CC[C@@H](C)NC(=O)CN(C)C(=N)N    ZINC001144144269
CN1CCC(O)(CNC(=N)N)CC1    ZINC000307182611
CCNC(=O)C(C)(C)CNC(=N)N    ZINC000849013852
C[C@H]1COCCN1CCNC(=N)N    ZINC000849003272
CC[C@H](C)NC(=O)CN(C)C(=N)N    ZINC001144144268
N=C(N)NCCN1CCCOCC1    ZINC000033877970
CCCCCCC(=O)NNC(=N)N    ZINC000003843439
CCCCC(COC)=NNC(=N)N    ZINC000308426722
CC(C)(C)NC(=O)CCNC(=N)N    ZINC000128070544
CC(C)(C)C(=O)NCCNC(=N)N    ZINC000849001031
N=C(N)NCCN1CCC(O)CC1    ZINC000307185293
CC(C)N(C)C(=O)CN(C)C(=N)N    ZINC001144128993
C[C@@H]1COCCN1CCNC(=N)N    ZINC000849003271
CC(C)C(=O)NCCCNC(=N)N    ZINC000848993054
CCN(CC)C(=O)CN(C)C(=N)N    ZINC001144128961
COCCN1CCN(C(=N)N)CC1    ZINC000013999245
CCC(=O)N(CCCCN)C(=N)N    ZINC001142719886
COCCC(=NNC(=N)N)C(C)C    ZINC000308370120
CC(C)N(CCNC(=N)N)C(C)C    ZINC000053278560
CC(C)C[C@H](CNC(=N)N)N(C)C    ZINC000589260299
CC(C)C[C@@H](CNC(=N)N)N(C)C    ZINC000589260307
N=C(N)Nc1ccc(F)c(Cl)c1    ZINC000034936093
Cn1cc(Cl)c(CNC(=N)N)n1    ZINC000307603225
N#Cc1ccccc1C=NNC(=N)N    ZINC000394301160
N=C(N)c1nccn1-c1cccnc1    ZINC001168416267
N#Cc1cccc(C=NNC(=N)N)c1    ZINC000252453718
N#Cc1ccc(C=NNC(=N)N)cc1    ZINC000008671562
N=C(N)c1nccn1-c1ccncc1    ZINC000075847799
N=C(N)NC(=N)N1CCSCC1    ZINC000006761004
CN(CC(=O)NCC(N)=O)C(=N)N    ZINC001144128973
Cc1[nH]c2ccc(C)cc2c1C(=N)N    ZINC000084290550
N=C(N)N[C@@H]1[C@H]2Cc3ccccc3[C@@H]12    ZINC000905032269
Cc1c(C(=N)N)c2ccccc2n1C    ZINC000026895437
CSCC1(CCNC(=N)N)CC1    ZINC000594673790
N=C(N)NCCOC[C@H]1CCCO1    ZINC000849005231
N=C(N)NC[C@@H](O)COCC1CC1    ZINC001318124468
CC(C)C[C@H](CNC(=N)N)C(=O)O    ZINC001588847385
N=C(N)NC[C@H](O)C1CCOCC1    ZINC001330119917
CC(C)OC(=O)CCCNC(=N)N    ZINC000849019653
N=C(N)NC[C@@H](CO)[C@H]1CCOC1    ZINC001327066411
N=C(N)NC[C@@H](O)C1CCOCC1    ZINC001330119916
N=C(N)NC[C@@H](CO)[C@@H]1CCOC1    ZINC001327066417
CCOC1CC(O)(CNC(=N)N)C1    ZINC000656508302
CCOC(=O)C[C@H](C)CNC(=N)N    ZINC000849001714
N=C(N)NCCOC[C@@H]1CCCO1    ZINC000849005236
N=C(N)NCCOC[C@H]1CCOC1    ZINC001333041397
CC(C)OC(=O)[C@@H](C)CNC(=N)N    ZINC000594673720
N=C(N)NCCOC[C@@H]1CCOC1    ZINC001333041396
COC1(CNC(=N)N)CCOCC1    ZINC001329226135
CC(C)OC(=O)[C@H](C)CNC(=N)N    ZINC000594673721
CC(C)C[C@@H](CNC(=N)N)C(=O)O    ZINC001588847384
N=C(N)NC[C@H](CO)[C@@H]1CCOC1    ZINC001327066416
N=C(N)NC[C@H](O)COCC1CC1    ZINC001318124469
N=C(N)NC[C@H](CO)[C@H]1CCOC1    ZINC001327066413
COC1(OC)CC(CNC(=N)N)C1    ZINC001515150468
CCOC(=O)C[C@@H](C)CNC(=N)N    ZINC000849001715
N=C(N)NCCCO[C@@H]1CCOC1    ZINC000656508378
N=C(N)NCC[C@@]1(O)CCCOC1    ZINC001261566663
N=C(N)NCCCO[C@H]1CCOC1    ZINC000656508379
CC(C)(C)OC(=O)CCNC(=N)N    ZINC000849006810
N=C(N)NCC[C@]1(O)CCCOC1    ZINC001261566662
CNCCNC(=O)CN(C)C(=N)N    ZINC001220051201
CCO[C@H](CCNC(=N)N)C(C)C    ZINC000849011394
COCC(C)(C)CCCNC(=N)N    ZINC000849028646
CCC(CC)(CCO)CNC(=N)N    ZINC000849011419
CC(C)[C@H](O)C(C)(C)CNC(=N)N    ZINC000656508315
CCCC(O)(CCC)CNC(=N)N    ZINC000656508360
CC(C)[C@@H](O)C(C)(C)CNC(=N)N    ZINC000656508314
CCO[C@@H](CCNC(=N)N)C(C)C    ZINC000849011395
N=C(N)c1ccc(Br)o1    ZINC000028405058
N=C(N)c1c(Cl)cccc1Cl    ZINC000001437476
N=C(N)c1cccc(Cl)c1Cl    ZINC000002599228
N=C(N)c1ccc(Cl)c(Cl)c1    ZINC000022124065
N=C(N)c1ccc(Cl)cc1Cl    ZINC000002599227
N=C(N)c1cc(Cl)cc(Cl)c1    ZINC000000115281
N=C(N)c1cc(Cl)ccc1Cl    ZINC000026898004
N=C(N)c1cccc(C(F)(F)F)c1    ZINC000000089416
N=C(N)c1ccc(C(F)(F)F)cc1    ZINC000000118910
N=C(N)c1ccccc1C(F)(F)F    ZINC000001442836
N=C(N)c1cc2ccccc2oc1=O    ZINC000005604910
N=C(N)c1nccn1-c1cccnn1    ZINC001157621331
N=C(N)c1nccn1-c1cnccn1    ZINC001157621479
N=C(N)c1nccn1-c1ncccn1    ZINC001157621581
N=C(N)c1ccnc(-n2cncn2)c1    ZINC000019431755
N=C(N)c1nccn1-c1cncnc1    ZINC001168415577
N=C(N)N1CCN=C1c1ccccc1    ZINC000020509850
N=C(N)NN=C/C=C\c1ccccc1    ZINC000252642043
N=C(N)NN=C/C=C/c1ccccc1    ZINC000252642044
N=C(N)NN=C1CCc2ccccc21    ZINC000252447443
N=C(N)N/N=C\C=C\c1ccccc1    ZINC000031658789
N=C(N)NCc1cccc2cc[nH]c21    ZINC000849087829
CN(CC(=O)N[C@@H]1C[C@H]1F)C(=N)N    ZINC001144142094
N=C(N)NCCN1CCSCC1    ZINC000226261336
CN[C@@H](CCCNC(=N)N)C(=O)O    ZINC000001995987
COCCC(COC)=NNC(=N)N    ZINC000388578465
COC(=O)[C@H](N)CCCNC(=N)N    ZINC000002526291
COC(=O)[C@@H](N)CCCNC(=N)N    ZINC000031333846
N=C(N)NCCCC[C@@H](N)C(=O)O    ZINC000002041821
COCCOCC(C)=NNC(=N)N    ZINC000379411914
N=C(N)NCCCC[C@H](N)C(=O)O    ZINC000001529320
CN(CC(=O)N(C)CCO)C(=N)N    ZINC001161105137
COCCCN(C)CCNC(=N)N    ZINC000656508375
N=C(N)c1ncc(Cl)cc1Cl    ZINC000054965458
N=C(N)c1cc(Cl)nc(Cl)c1    ZINC000000163105
N=C(N)NCc1ccc(Cl)s1    ZINC000070212791
N=C(N)c1ccc(C(F)(F)F)nc1    ZINC000000154415
N=C(N)c1ccc(C(F)(F)F)cn1    ZINC000000124345
N=C(N)c1cc(C(F)(F)F)ccn1    ZINC000071186702
N=C(N)c1cccc(C(F)(F)F)n1    ZINC000071186701
N=C(N)c1ncccc1C(F)(F)F    ZINC000020286599
N=C(N)N[C@@H](CCC(=O)O)C(=O)O    ZINC000001529598
N=C(N)N[C@H](CCC(=O)O)C(=O)O    ZINC000002562600
N=C(N)c1nccn1-c1cnnnc1    ZINC001168418046
N=C(N)NCc1nccn1C(F)F    ZINC001327035966
CC#CCOc1ccc(C(=N)N)cn1    ZINC000263624853
CC#CCOc1cc(C(=N)N)ccn1    ZINC000263623215
CC#CCOc1ncccc1C(=N)N    ZINC000263625033
COc1cccc2[nH]cc(C(=N)N)c21    ZINC000014807518
N=C(N)NCc1coc2ccccc12    ZINC000083966247
C[S@@](=O)C1(CNC(=N)N)CCC1    ZINC000306857474
C[S@](=O)C1(CNC(=N)N)CCC1    ZINC000306857476
N=C(N)NCc1cn2ccccc2n1    ZINC000849009202
Cc1ccc2nc(NC(=N)N)[nH]c2c1    ZINC000003170383
N=C(N)NCc1cnn2ccccc12    ZINC000849019933
CN(CC(=O)NCCON)C(=N)N    ZINC001144141929
N=C(N)N[C@@H]1C[C@@H]1Cc1ccccc1    ZINC000336431459
N=C(N)NCc1ccc(C2CC2)cc1    ZINC000335754935
N=C(N)N[C@H]1C[C@H](c2ccccc2)C1    ZINC000334591051
N=C(N)N[C@H]1CCCc2ccccc21    ZINC000004692116
Cc1ccccc1[C@@H]1C[C@H]1NC(=N)N    ZINC000849047265
C[C@]1(c2ccccc2)C[C@@H]1NC(=N)N    ZINC000849010076
N=C(N)NC[C@H]1CCc2ccccc21    ZINC000334475648
N=C(N)NC1CC(c2ccccc2)C1    ZINC000336345727
C=Cc1ccc(CCNC(=N)N)cc1    ZINC000849085570
Cc1ccc([C@@H]2C[C@H]2NC(=N)N)cc1    ZINC000849046211
C[C@@]1(c2ccccc2)C[C@H]1NC(=N)N    ZINC000849010077
N=C(N)Nc1cccc2c1CCCC2    ZINC000052091859
N=C(N)N[C@@H]1CCCc2ccccc21    ZINC000008613194
N=C(N)NC[C@@H]1CCc2ccccc21    ZINC000334475650
C[C@]1(c2ccccc2)C[C@H]1NC(=N)N    ZINC000849010078
N=C(N)c1ccc(N2CCCC2)cc1    ZINC000019865690
N=C(N)NC[C@@H]1C[C@H]1c1ccccc1    ZINC000169323214
N=C(N)N[C@@H]1CCc2ccccc2C1    ZINC000004692115
N=C(N)N[C@@H]1C[C@H]1Cc1ccccc1    ZINC000336431457
C[C@@]1(c2ccccc2)C[C@@H]1NC(=N)N    ZINC000849010079
N=C(N)N[C@H]1C[C@@H]1Cc1ccccc1    ZINC000336431458
N=C(N)N[C@H]1C[C@H]1Cc1ccccc1    ZINC000336431460
CCC(CC)(CNC(=N)N)SC    ZINC000230516542
CC(C)COC[C@@H](O)CNC(=N)N    ZINC000848990770
CC(C)COC[C@H](O)CNC(=N)N    ZINC000848990769
COCCOCCCCNC(=N)N    ZINC000136363449
N=C(N)c1cc(F)c(Cl)cc1F    ZINC000117414964
N=C(N)c1c(F)ccc(F)c1Cl    ZINC000199753975
N=C(N)c1c(F)ccc(Cl)c1F    ZINC000199770054
N=C(N)c1c(F)cc(Cl)cc1F    ZINC000199561910
N=C(N)c1ncc(C(F)(F)F)cn1    ZINC000218730570
N=C(N)NN=C1COc2ccccc21    ZINC000814796682
Cc1ccc2nc(NC(=N)N)oc2c1    ZINC000006206732
Cn1cncc1-n1ccnc1C(=N)N    ZINC001168416542
Cn1ccc(-n2ccnc2C(=N)N)n1    ZINC001168415565
N=C(N)Nc1nc2ccccc2n1N    ZINC000407947215
C#CCn1ccnc1C=NNC(=N)N    ZINC000807961727
Cn1cnc(-n2ccnc2C(=N)N)c1    ZINC001168416000
N=C(N)NN=C1CCC(F)(F)CC1    ZINC000575469221
CCC(=O)Cc1ccc(C(=N)N)cc1    ZINC000263623684
Cc1cc(C)cc(C=NNC(=N)N)c1    ZINC000252667061
Cc1ccc(C=NNC(=N)N)cc1C    ZINC000252453735
CC(=NNC(=N)N)c1cccc(C)c1    ZINC000379415673
CCC(=NNC(=N)N)c1ccccc1    ZINC000252447043
N=C(N)N1CCNc2ccccc2C1    ZINC000001566289
Cc1ccc(C)c(C=NNC(=N)N)c1    ZINC000252448397
C/C(Cc1ccccc1)=N\NC(=N)N    ZINC000004760439
N=C(N)c1ccc(N2CCCC2)nc1    ZINC000019470551
N=C(N)c1nccn1[C@H]1C[C@H]2C[C@H]2C1    ZINC001167902409
Cc1cccc(C)c1C=NNC(=N)N    ZINC000308339000
CCc1ccc(C=NNC(=N)N)cc1    ZINC000252446837
N=C(N)c1ccc(N2CCCC2)cn1    ZINC000083250308
Cc1ccc(C=NNC(=N)N)c(C)c1    ZINC000252448614
CC(=NNC(=N)N)c1ccc(C)cc1    ZINC000252448206
CC(=NNC(=N)N)c1ccccc1C    ZINC000252446875
N=C(N)c1cc(N2CCCC2)ccn1    ZINC000061813962
N=C(N)c1nccn1[C@@H]1C[C@H]2C[C@H]2C1    ZINC001167902411
Cc1cccc(C=NNC(=N)N)c1C    ZINC000252461362
N=C(N)c1cccc(N2CCCC2)n1    ZINC000081620166
N=C(N)NC(=O)C([N+](=O)[O-])[N+](=O)[O-]    ZINC000106126965
Cc1nc2c(cccc2C(=N)N)s1    ZINC000084289956
N=C(N)NC[C@@H]1CSCCS1    ZINC000129855185
N=C(N)NC[C@H]1CSCCS1    ZINC000129855409
N=C(N)/N=C/c1ccc2c(c1)OCO2    ZINC000016430984
N=C(N)NCCS(=O)(=O)C1CC1    ZINC001346588534
COC(=O)CSCCNC(=N)N    ZINC000388254241
CSCC[C@H](NC(=N)N)C(=O)O    ZINC000011888016
N=C(N)NC[C@@H]1CCCS1(=O)=O    ZINC000087971853
N=C(N)NC[C@H]1CCCS1(=O)=O    ZINC000087971851
CSCC[C@@H](NC(=N)N)C(=O)O    ZINC000011888012
C#CC(=O)N(C(=N)N)c1cc(C)[nH]n1    ZINC001143919137
N=C(N)N1Cc2ccccc2[C@@H](O)C1    ZINC000002558198
N=C(N)NC[C@H]1COc2ccccc21    ZINC000849029372
C[C@@H]1Oc2ccccc2[C@@H]1NC(=N)N    ZINC000849028462
N=C(N)NC[C@@H]1COc2ccccc21    ZINC000849029371
N=C(N)NCc1ccc2c(c1)COC2    ZINC000849013551
C[C@H]1Oc2ccccc2[C@H]1NC(=N)N    ZINC000849028463
N=C(N)NCc1ccc2c(c1)CCO2    ZINC000083967230
C[C@H]1Oc2ccccc2[C@@H]1NC(=N)N    ZINC000849028461
N=C(N)N1CCc2ccc(O)cc2C1    ZINC000044699596
N=C(N)NCc1cccc2c1OCC2    ZINC000606263490
C[C@@H]1Oc2ccccc2[C@H]1NC(=N)N    ZINC000849028464
N=C(N)N1CCc2c(O)cccc2C1    ZINC000038600363
N=C(N)N1Cc2ccccc2[C@H](O)C1    ZINC000006117321
N=C(N)N1CCc2cc(O)ccc2C1    ZINC000044699594
N=C(N)c1cc(OCC2CC2)ccn1    ZINC000061814564
CC(C)(C)[S@@](=O)CCNC(=N)N    ZINC000308232073
CC(C)(C)[S@](=O)CCNC(=N)N    ZINC000308232072
CN(C(=N)NC(=N)N)c1ccccc1    ZINC000006568855
CC[C@@H](CC#N)n1ccnc1C(=N)N    ZINC001255156451
N=C(N)NC(=N)NCc1ccccc1    ZINC000000390716
CC(=NNC(=N)N)c1cncc(C)c1    ZINC000767357229
Cc1ccccc1NC(=N)NC(=N)N    ZINC000003875632
CC[C@H](CC#N)n1ccnc1C(=N)N    ZINC001255156448
C/C(=N\NC(=N)N)c1ccc(N)cc1    ZINC000004707667
Cc1ccc(NC(=N)NC(=N)N)cc1    ZINC000015924299
CC(=NNC(=N)N)c1cnccc1C    ZINC000771550404
CC(=NNC(=N)N)c1ccc(N)cc1    ZINC000263599806
CC(Cc1ccncc1)=NNC(=N)N    ZINC000767742488
C/C(=N\NC(=N)N)c1cccc(N)c1    ZINC000004823895
C/C(=C\C=C\N)n1ccnc1C(=N)N    ZINC001168415582
N=C(N)NC[C@@H]1CCCCC1(F)F    ZINC000306761054
N=C(N)NCC[C@H]1CCCC1(F)F    ZINC000887323619
N=C(N)NCC[C@@H]1CCCC1(F)F    ZINC000887323618
N=C(N)NC[C@H]1CCCCC1(F)F    ZINC000306761055
N=C(N)NC[C@H]1CCCC(F)(F)C1    ZINC000335667904
N=C(N)NCC1CCC(F)(F)CC1    ZINC000334169010
N=C(N)NC[C@@H]1CCCC(F)(F)C1    ZINC000335667905
N=C(N)NCCCCc1ccccc1    ZINC000071505999
CC[C@H](C)N(C(=N)N)c1ccccc1    ZINC001257430559
CC(C)(C)c1ccc(NC(=N)N)cc1    ZINC000013858908
CCc1cccc(CC)c1NC(=N)N    ZINC000052091852
CCc1ccc(CCNC(=N)N)cc1    ZINC000071505988
Cc1cccc([C@@H](C)CNC(=N)N)c1    ZINC000336012894
Cc1cc(C)c(CNC(=N)N)c(C)c1    ZINC000071505998
Cc1ccc(CCNC(=N)N)c(C)c1    ZINC000071505997
CC[C@H](C)c1ccc(NC(=N)N)cc1    ZINC000078571871
Cc1ccc([C@@H](C)CNC(=N)N)cc1    ZINC000335745949
CCN(CC)c1ccc(C(=N)N)cc1    ZINC000019865703
CC[C@@H](C)N(C(=N)N)c1ccccc1    ZINC001257430558
Cc1ccc([C@H](C)CNC(=N)N)cc1    ZINC000335745948
C[C@@H](CCc1ccccc1)NC(=N)N    ZINC000053278513
CC[C@H](CNC(=N)N)c1ccccc1    ZINC000238306365
CC(C)c1cccc(CNC(=N)N)c1    ZINC000336331763
Cc1cccc(C)c1CCNC(=N)N    ZINC000306504522
Cc1ccc(CCNC(=N)N)cc1C    ZINC000083982329
CC(C)(CNC(=N)N)c1ccccc1    ZINC000052020016
CC(C)c1ccc(CNC(=N)N)cc1    ZINC000052036049
CC[C@@H](C)c1ccc(NC(=N)N)cc1    ZINC000078571862
CC[C@@H](CNC(=N)N)c1ccccc1    ZINC000238271090
Cc1cccc([C@H](C)CNC(=N)N)c1    ZINC000336012893
Cc1cc(C)cc(CCNC(=N)N)c1    ZINC000336015437
C[C@H](CCc1ccccc1)NC(=N)N    ZINC000053278514
CCCCc1ccc(NC(=N)N)cc1    ZINC000001650281
N=C(N)c1c(F)c(F)cc(F)c1F    ZINC000001442873
N=C(N)c1cc(F)c(F)c(F)c1F    ZINC000001442871
N=C(N)n1nc(-c2ccco2)cc1O    ZINC001245917410
N=C(N)n1nc(-c2ccoc2)cc1O    ZINC001245940198
N#Cc1ccc(CNC(=N)N)c(F)c1    ZINC000849075507
CCOC(=O)c1ccc(C(=N)N)cc1    ZINC000001706265
COC(=O)Cc1ccc(C(=N)N)cc1    ZINC000083278181
CC(=NNC(=N)N)c1ccc(O)cc1    ZINC000252447063
N=C(N)NN=C1CCCc2occc21    ZINC000379340216
N=C(N)NCc1cccc(C(N)=O)c1    ZINC001321166784
C/C(=N\NC(=N)N)c1ccc(O)cc1    ZINC000012603947
Cc1ccc(C=NNC(=N)N)c(O)c1    ZINC000864178818
CC(=O)Nc1ccc(NC(=N)N)cc1    ZINC000031772053
C/C(=N\NC(=N)N)c1cccc(O)c1    ZINC000004802110
CC(=NNC(=N)N)c1ccccc1O    ZINC000252448076
CC(=O)Nc1cccc(NC(=N)N)c1    ZINC000026423546
COc1cccc(C=NNC(=N)N)c1    ZINC000017326996
Cc1cccc(C=NNC(=N)N)c1O    ZINC000814796907
COc1ccc(C=NNC(=N)N)cc1    ZINC000006681108
N=C(N)NCC(=O)Nc1ccccc1    ZINC000001603405
COc1ccccc1C=NNC(=N)N    ZINC000252447686
Cc1ccc(O)c(C=NNC(=N)N)c1    ZINC000755633199
CCc1ncc(C=NNC(=N)N)cn1    ZINC000841619992
N=C(N)NN=Cc1cnc2n1CCC2    ZINC000719117411
N=C(N)N/C(N)=N/Cc1cccnc1    ZINC000019912793
C/C=C(\NC=N)n1ccnc1C(=N)N    ZINC001168411870
N=C(N)N/C(N)=N/Cc1ccncc1    ZINC000005902992
C/C(C[n+]1ccccc1)=N\NC(=N)N    ZINC000012671316
CCCCOc1ccc(C(=N)N)cc1    ZINC000019438487
CN(CCNC(=N)N)c1ccccc1    ZINC000000112939
CC(C)(C)Nc1cccc(C(=N)N)n1    ZINC000081621166
C[C@H]1CC[C@H](n2ccnc2C(=N)N)C1    ZINC001170103335
C[C@@H]1CC[C@H](n2ccnc2C(=N)N)C1    ZINC001170103329
N=C(N)NCCCNc1ccccc1    ZINC000238583387
C[C@@H](CC1CC1)n1ccnc1C(=N)N    ZINC001258450157
CN(C)c1cccc(CNC(=N)N)c1    ZINC000848984902
CC(C)(CNC(=N)N)c1cccnc1    ZINC000849043557
C=CCC[C@H](C)n1ccnc1C(=N)N    ZINC001258718982
CC(C)(C)Nc1ccc(C(=N)N)nc1    ZINC000095218165
CC(C)(CNC(=N)N)c1ccncc1    ZINC000656508318
N=C(N)c1nccn1C1CCCCC1    ZINC001257450997
C[C@H]1CC[C@@H](n2ccnc2C(=N)N)C1    ZINC001170103327
C[C@H](CC1CC1)n1ccnc1C(=N)N    ZINC001258450156
CN(C)c1ccc(CNC(=N)N)cc1    ZINC000073640662
C[C@@H]1CC[C@@H](n2ccnc2C(=N)N)C1    ZINC001170103321
C=CCC[C@@H](C)n1ccnc1C(=N)N    ZINC001258718981
N=C(N)c1cc2cc(Cl)ccc2[nH]1    ZINC000026897986
N#Cc1ccc(C=NNC(=N)N)s1    ZINC000308358447
N#Cc1csc(C=NNC(=N)N)c1    ZINC000379377341
N=C(N)NC[C@H]1[C@@H](C(=O)O)C1(F)F    ZINC001608224867
N=C(N)NCc1ccc2c(c1)OCO2    ZINC000001458848
Cc1cc(C(=N)N)c([N+](=O)[O-])cc1C    ZINC000199559447
Cc1cc(C)c(C(=N)N)c([N+](=O)[O-])c1    ZINC000199743123
N=C(N)Nc1ccc2c(c1)OCCO2    ZINC000020857763
N=C(N)NCc1ccc(C(=O)O)cc1    ZINC000003597283
N=C(N)NCc1cccc2c1OCO2    ZINC000052020214
CN(C(=N)N)c1ccc(C(=O)O)cc1    ZINC000038434783
COC(=O)c1ccc(NC(=N)N)cc1    ZINC000026751139
CCS(=O)(=O)CCCNC(=N)N    ZINC001327016117
COc1cccc(C=NNC(=N)N)n1    ZINC000389159349
N=C(N)NN=Cc1cnc(C2CC2)o1    ZINC000863079502
N=C(N)N/C(N)=N\c1ccc(O)cc1    ZINC000001714300
N=C(N)NCC(=O)Nc1cccnc1    ZINC000589260313
N=C(N)N/C(N)=N\c1cccc(O)c1    ZINC000003075802
COc1ccc(C=NNC(=N)N)cn1    ZINC000389155029
N=C(N)NCc1ccc(C(N)=O)nc1    ZINC001349923545
N=C(N)N/N=C\COc1cccnc1    ZINC000005615477
N=C(N)N[C@@H]1C[C@H]1c1ccccc1F    ZINC000335250389
N=C(N)N[C@@H]1C[C@H]1c1cccc(F)c1    ZINC000334145774
N=C(N)N[C@H]1C[C@H]1c1cccc(F)c1    ZINC000336512428
N=C(N)N[C@H]1C[C@@H]1c1cccc(F)c1    ZINC000336512427
N=C(N)N[C@@H]1C[C@@H]1c1cccc(F)c1    ZINC000336512429
N=C(N)N[C@@H]1C[C@H]1c1ccc(F)cc1    ZINC000335709954
Cc1ccccc1[C@@H](O)CNC(=N)N    ZINC000144752718
Cc1ccccc1OCCNC(=N)N    ZINC000002006056
Cc1ccc(OCCNC(=N)N)cc1    ZINC000002006050
C[C@@H]1C[C@@H]1c1ccc(CNC(=N)N)o1    ZINC000848986064
C[C@@](O)(CNC(=N)N)c1ccccc1    ZINC000849011622
COc1cccc(CCNC(=N)N)c1    ZINC000071506362
N=C(N)NCC[C@H](O)c1ccccc1    ZINC000168181823
COc1cc(C)ccc1CNC(=N)N    ZINC000849012917
N=C(N)NCC[C@@H](O)c1ccccc1    ZINC000168181721
COc1cccc(CNC(=N)N)c1C    ZINC000663234496
COc1ccc(CCNC(=N)N)cc1    ZINC000004298898
CC(C)(C)Oc1ccc(C(=N)N)nc1    ZINC000082164062
Cc1cccc([C@@H](O)CNC(=N)N)c1    ZINC000144752057
CCOc1ccccc1CNC(=N)N    ZINC000073640669
COc1ccc(C)cc1CNC(=N)N    ZINC000071506364
N=C(N)NCCCc1ccc(O)cc1    ZINC000849009420
COc1ccccc1CCNC(=N)N    ZINC000071506361
C[C@H]1C[C@@H]1c1ccc(CNC(=N)N)o1    ZINC000848986065
CO[C@@H](CNC(=N)N)c1ccccc1    ZINC000238381600
CCOc1ccc(CNC(=N)N)cc1    ZINC000016844157
C[C@](O)(CNC(=N)N)c1ccccc1    ZINC000849011621
C[C@@H]1C[C@H]1c1ccc(CNC(=N)N)o1    ZINC000848986062
COc1cc(C)cc(CNC(=N)N)c1    ZINC000849014443
COc1ccc(CN(C)C(=N)N)cc1    ZINC000019090457
C[C@H]1C[C@H]1c1ccc(CNC(=N)N)o1    ZINC000848986063
N=C(N)NCCCOc1ccccc1    ZINC000001699655
COc1cccc(CN(C)C(=N)N)c1    ZINC000019090454
Cc1cccc(OCCNC(=N)N)c1    ZINC000002006053
N=C(N)NC[C@H](O)Cc1ccccc1    ZINC000849002249
CC(C)(C)Oc1ccc(C(=N)N)cn1    ZINC000020516585
COCc1cccc(CNC(=N)N)c1    ZINC000052020075
COCc1ccc(CNC(=N)N)cc1    ZINC000848986253
CC(C)Oc1ccc(NC(=N)N)cc1    ZINC000052091885
CO[C@H](CNC(=N)N)c1ccccc1    ZINC000238402768
COc1cc(CNC(=N)N)ccc1C    ZINC000848997019
CC(C)(C)Oc1cccc(C(=N)N)n1    ZINC000081621975
Cn1nc(CNC(=N)N)cc1C1CC1    ZINC000899262340
CC1(C#N)CCC(=NNC(=N)N)CC1    ZINC000872341229
N=C(N)c1nccn1[C@@H]1CCCNC1    ZINC001246235561
N=C(N)c1nccn1C1CCNCC1    ZINC001246235843
CN1CC[C@H](n2ccnc2C(=N)N)C1    ZINC001255415858
N=C(N)NCc1cnc2n1CCCC2    ZINC000849002190
N=C(N)c1nccn1[C@H]1CCCNC1    ZINC001246235562
CN(C)c1cccnc1CNC(=N)N    ZINC000849029314
Cc1ccc(NCCNC(=N)N)nc1    ZINC000899262428
Cn1nc(C2CC2)cc1CNC(=N)N    ZINC000899262661
Cc1cccc(NCCNC(=N)N)n1    ZINC000899261808
Cc1cc(C=NNC(=N)N)c(C)n1C    ZINC000252664680
CN1CC[C@@H](n2ccnc2C(=N)N)C1    ZINC001255415857
Cn1ncc(C2CC2)c1CNC(=N)N    ZINC000656508513
CN(C)c1cccc(CNC(=N)N)n1    ZINC000848992056
CN(C)c1ccnc(CNC(=N)N)c1    ZINC000905032341
CN(C)c1ccc(CNC(=N)N)cn1    ZINC000848986615
N=C(N)n1[nH]c(C(F)(F)F)cc1=O    ZINC000006925573
N=C(N)NC(=S)Nc1ccccc1    ZINC000001758061
N=C(N)NCc1ccccc1[N+](=O)[O-]    ZINC000052035982
N=C(N)NN=Cc1ccc(O)cc1O    ZINC000308259165
N=C(N)NNC(=O)c1ccc(O)cc1    ZINC000066324843
Cc1ccc([N+](=O)[O-])cc1NC(=N)N    ZINC000002513613
N=C(N)NN=Cc1cccc(O)c1O    ZINC000383470494
N=C(N)NN=Cc1ccc(O)c(O)c1    ZINC000252448355
CCS(=O)(=O)NCCNC(=N)N    ZINC000390243722
CN(C)S(=O)(=O)CCNC(=N)N    ZINC000231015183
CS(=O)(=O)NCCCNC(=N)N    ZINC000226328748
CCNS(=O)(=O)CCNC(=N)N    ZINC000225257465
CC(=NNC(=N)N)c1cccc(F)c1    ZINC000252448658
Cc1cc(C=NNC(=N)N)ccc1F    ZINC000252453461
Cc1ccc(F)c(C=NNC(=N)N)c1    ZINC000379487642
Cc1ccc(F)cc1C=NNC(=N)N    ZINC000308436454
Cc1ccc(C=NNC(=N)N)cc1F    ZINC000252459369
Cc1cc(F)ccc1C=NNC(=N)N    ZINC000252668391
CC(=NNC(=N)N)c1ccccc1F    ZINC000252448492
CC(=NNC(=N)N)c1ccc(F)cc1    ZINC000252447124
CN(CC(=O)NCC(F)F)C(=N)N    ZINC001144128021
N=C(N)N/N=C/c1cnn(C(=N)N)c1    ZINC000001610236
N=C(N)n1cc(/C=N\N=C(N)N)cn1    ZINC000031794241
COCCOc1ccc(C(=N)N)cc1    ZINC000019516383
CCOc1ccc(C(=N)N)cc1OC    ZINC000001444875
CCOc1cc(C(=N)N)ccc1OC    ZINC000001444878
COCCOc1ccccc1C(=N)N    ZINC000019479929
COCCOc1cccc(C(=N)N)c1    ZINC000019505005
COc1cc(C(=N)N)cc(OC)c1C    ZINC000026897998
CCOc1ncccc1CNC(=N)N    ZINC000848985799
N=C(N)NCc1noc2c1CCCC2    ZINC000849028225
CC(=NNC(=N)N)c1cc(C)oc1C    ZINC000252448611
CC(CCc1ccco1)=NNC(=N)N    ZINC000915051227
N=C(N)c1nccn1[C@@H]1CCCOC1    ZINC001254364677
N=C(N)n1nc(C2CCCC2)cc1O    ZINC001245928662
N=C(N)c1nccn1C1CCOCC1    ZINC001255032004
CC(=NNC(=N)N)c1cc(C)c(C)o1    ZINC000799874969
N=C(N)c1nccn1[C@H]1CCCOC1    ZINC001254364689
N=C(N)n1nc(CC2CCC2)cc1O    ZINC001245936205
CCc1ccc(C(C)=NNC(=N)N)o1    ZINC000752156601
CCn1cccc(CNC(=N)N)c1=O    ZINC001118350780
CCCn1nccc1C=NNC(=N)N    ZINC000379437959
CCn1cc(C(C)=NNC(=N)N)cn1    ZINC000252667641
N=C(N)NCCCNc1ncccn1    ZINC000308863376
CC(=NNC(=N)N)c1cnn(C)c1C    ZINC000778538459
CCn1ccnc1C(C)=NNC(=N)N    ZINC000872341069
CCC(=NNC(=N)N)c1ccn(C)n1    ZINC000758104965
CN(C)c1nccc(CNC(=N)N)n1    ZINC001326907768
Cc1nn(C)c(C)c1C=NNC(=N)N    ZINC000252446769
CC(=NNC(=N)N)c1cn(C)nc1C    ZINC000252453345
CC(C)n1cc(C=NNC(=N)N)cn1    ZINC000308435738
CCC(=NNC(=N)N)c1cnn(C)c1    ZINC000741811336
CC(C)n1ccnc1C=NNC(=N)N    ZINC000692868760
CC(C)n1cncc1C=NNC(=N)N    ZINC000252511894
CC(C)n1nccc1C=NNC(=N)N    ZINC000394609307
CC(=NNC(=N)N)c1cc(C)n(C)n1    ZINC000799875044
N=C(N)NN=C1CCC[C@@H](C2CC2)C1    ZINC000252472343
CCCC[C@@H](C)n1ccnc1C(=N)N    ZINC001255313992
N=C(N)NN=C1CCCC12CCCC2    ZINC000328097116
C=CC[C@H]1CCCCC1=NNC(=N)N    ZINC000853287680
N=C(N)NN=C1CCC[C@H](C2CC2)C1    ZINC000252472344
C=CC[C@@H]1CCCCC1=NNC(=N)N    ZINC000853287679
CCC[C@@H](CC)n1ccnc1C(=N)N    ZINC001257246915
CC1(C)C(=NNC(=N)N)[C@H]2CCC[C@H]21    ZINC000853287542
CCCC[C@H](C)n1ccnc1C(=N)N    ZINC001255313998
CCC[C@H](CC)n1ccnc1C(=N)N    ZINC001257246920
N=C(N)c1csc(C(F)(F)F)n1    ZINC000084297865
N=C(N)c1nc(C(F)(F)F)cs1    ZINC000114134529
C[C@]1(CNC(=N)N)CC1(Cl)Cl    ZINC000849036211
C[C@@]1(CNC(=N)N)CC1(Cl)Cl    ZINC000849036216
N=C(N)Nc1nc2nonc2c(O)n1    ZINC000016382885
N=C(N)NCc1cn2ccsc2n1    ZINC000849005724
COc1ccc(C(=N)N)cc1[N+](=O)[O-]    ZINC000026898049
COc1cc([N+](=O)[O-])ccc1C(=N)N    ZINC000228967991
N=C(N)NN=Cc1c[nH]c(C(=O)O)c1    ZINC000393206104
N=C(N)NNc1ccc([N+](=O)[O-])cc1    ZINC000004777502
N=C(N)NN=Cc1ccc(C(=O)O)[nH]1    ZINC000308504569
CCOP(=O)(NC(=N)N)OCC    ZINC000005575800
N=C(N)N[C@H]1CCCc2sccc21    ZINC000061368185
N=C(N)N[C@@H]1CCCc2sccc21    ZINC000061368182
N=C(N)N/C(N)=N/c1ccccc1F    ZINC000006567770
N=C(N)N/C(N)=N/c1cccc(F)c1    ZINC000019735115
CC(=NNC(=N)N)c1ccnc(F)c1    ZINC000794888167
CC(=NNC(=N)N)c1cncc(F)c1    ZINC000393668556
CC(=NNC(=N)N)c1ccc(F)cn1    ZINC000308345410
N=C(N)NC(=N)Nc1ccc(F)cc1    ZINC000005785456
COc1ccc(NC(=N)N)cc1OC    ZINC000013858907
COc1ccc(NC(=N)N)c(OC)c1    ZINC000020857768
COc1ccc(O)c(CNC(=N)N)c1    ZINC000849079071
COc1ccc(CNC(=N)N)c(O)c1    ZINC000849093026
COc1cc(NC(=N)N)cc(OC)c1    ZINC000020857751
COc1ccc(CNC(=N)N)cc1O    ZINC000849003151
COc1cc(CNC(=N)N)ccc1O    ZINC000090527248
COc1cc(N)c(C(=N)N)cc1OC    ZINC000148411933
COc1ccc(OC)c(NC(=N)N)c1    ZINC000002510055
COc1cccc(CNC(=N)N)c1O    ZINC000849036845
N=C(N)n1nc([C@@H]2CCNC2)cc1O    ZINC001245944857
CCC(=O)N(C(=N)N)c1cc(C)[nH]n1    ZINC001142724064
N=C(N)n1nc([C@H]2CCNC2)cc1O    ZINC001245944860
CN(CC(=O)Nc1ccc[nH]1)C(=N)N    ZINC001144130730
CN(Cc1nnc(C2CC2)o1)C(=N)N    ZINC001254043807
C[C@@H](CNC(=N)N)c1ccc(F)cc1    ZINC000334305444
C[C@H](CNC(=N)N)c1ccc(F)cc1    ZINC000334305442
N=C(N)NCCCc1ccccc1F    ZINC000071507062
Cc1cc(F)ccc1CCNC(=N)N    ZINC000087260111
Cc1ccc(F)c(CCNC(=N)N)c1    ZINC000334862086
CC(C)n1cc(C=NNC(=N)N)nn1    ZINC000308546141
N=C(N)N[C@@H]1[C@H]2CCO[C@H]2C12CCC2    ZINC000713112381
N=C(N)N[C@@H]1[C@@H]2CCO[C@@H]2C12CCC2    ZINC000713112383
N=C(N)N[C@@H]1[C@@H]2CCO[C@H]2C12CCC2    ZINC000713112384
N=C(N)N[C@@H]1[C@H]2CCO[C@@H]2C12CCC2    ZINC000713112382
Cc1nccn1CCCCNC(=N)N    ZINC000849009677
CC[C@@H](C)N(C(=N)N)c1cc(C)[nH]n1    ZINC001257436619
C[C@@H]1CN(C2CC2)CC1=NNC(=N)N    ZINC000755873575
C[C@H]1CC(=NNC(=N)N)CN1C1CC1    ZINC000253182023
C[C@@H]1CC(=NNC(=N)N)CN1C1CC1    ZINC000253182024
Cc1cc(C)n(CCCNC(=N)N)n1    ZINC000220331123
C[C@H]1CN(C2CC2)CC1=NNC(=N)N    ZINC000755873573
CC[C@H](C)N(C(=N)N)c1cc(C)[nH]n1    ZINC001257436624
CC(C)(CNC(=N)N)C1=CCCCC1    ZINC000335713039
N=C(N)NC[C@@H]1C[C@H]1C1CCCCC1    ZINC000334883026
N=C(N)NN=Cc1ccccc1Cl    ZINC000017324235
N=C(N)N/N=C/c1cccc(Cl)c1    ZINC000001694514
N=C(N)NN=Cc1ccc(Cl)cc1    ZINC000004758327
N=C(N)N/N=C\c1ccccc1Cl    ZINC000031647611
N=C(N)N/N=C/c1ccccc1Cl    ZINC000000128265
N=C(N)NN=Cc1cccc(Cl)c1    ZINC000008622478
N=C(N)NN=Cc1cc(C(=O)O)co1    ZINC001776032949
N=C(N)NN=Cc1cc(F)ccc1O    ZINC000379489226
N=C(N)NN=Cc1cccc(F)c1O    ZINC000755632563
N=C(N)NN=Cc1ccc(O)c(F)c1    ZINC000308406012
CCC(=NNC(=N)N)c1ccsc1    ZINC000382101157
N=C(N)Nc1nc2c(s1)CCCC2    ZINC000140855531
C=CCCc1csc(NC(=N)N)n1    ZINC000388283427
CCC(=NNC(=N)N)c1cccs1    ZINC000252447735
CC(=NNC(=N)N)c1ccc(C)s1    ZINC000252447698
CC(Cc1cccs1)=NNC(=N)N    ZINC000308320937
Cc1cc(C=NNC(=N)N)c(C)s1    ZINC000252664917
CSc1cc(CNC(=N)N)ccn1    ZINC000849015980
CCc1ccc(C=NNC(=N)N)s1    ZINC000252461769
CC(Cc1ccsc1)=NNC(=N)N    ZINC000308352931
N=C(N)c1nccn1[C@H]1CCSC1    ZINC001255271139
CC(=NNC(=N)N)c1csc(C)c1    ZINC000381394010
CC(=NNC(=N)N)c1sccc1C    ZINC000252468323
N=C(N)c1nccn1[C@@H]1CCSC1    ZINC001255271158
N=C(N)NCc1nc2c(s1)CCC2    ZINC000719492278
N=C(N)NCCNC(=O)c1ccco1    ZINC001115973467
COCc1ccc(C=NNC(=N)N)o1    ZINC000382725144
N=C(N)c1ccc(-c2ccccc2)cc1    ZINC000001437952
N=C(N)c1cccc(-c2ccccc2)c1    ZINC000001437951
N=C(N)c1ccccc1-c1ccccc1    ZINC000001437950
CN(CC(=O)Nc1cc[nH]n1)C(=N)N    ZINC001144128998
CN(CC(=O)Nc1cnc[nH]1)C(=N)N    ZINC001144128957
N=C(N)NCCC(=O)c1c[nH]c(N)n1    ZINC000001592463
N=C(N)NCCNC(=O)c1cc[nH]n1    ZINC000849016546
CO[C@H]1CC(=NNC(=N)N)C12CCC2    ZINC000308412508
CCCc1nc(C)c(CNC(=N)N)o1    ZINC000849031011
Cc1noc(C)c1[C@@H](C)CNC(=N)N    ZINC000849014733
CN(CC(=O)N1C[C@H]2C[C@@H]2C1)C(=N)N    ZINC001144130019
CC(C)(C)Cc1cc(O)n(C(=N)N)n1    ZINC001245932779
CCCCCc1cc(O)n(C(=N)N)n1    ZINC001245945514
CC(C)(C)c1cnc(CNC(=N)N)o1    ZINC000849009034
Cc1noc(C)c1[C@H](C)CNC(=N)N    ZINC000849014732
CN(CC(=O)N1C[C@@H]2C[C@@H]2C1)C(=N)N    ZINC001144130018
CN(C)[C@@H](CNC(=N)N)c1ccco1    ZINC000848981264
CC#CC(=O)N(CCCCN)C(=N)N    ZINC001179756652
C#CCCCNC(=O)CN(C)C(=N)N    ZINC001144140961
CN(C)[C@H](CNC(=N)N)c1ccco1    ZINC000848981263
CO[C@@H]1CC(=NNC(=N)N)C12CCC2    ZINC000308412507
CN(CC(=O)N1C[C@@H]2C[C@H]2C1)C(=N)N    ZINC001144130017
N=C(N)NN=C1CCOC2(CCC2)C1    ZINC000872341201
CCc1noc(CC)c1CNC(=N)N    ZINC000849012494
CC(C)(C)n1ncnc1CNC(=N)N    ZINC001326940637
CN(C)c1ncc(CNC(=N)N)n1C    ZINC001327773259
CC(C)C1CCC(=NNC(=N)N)CC1    ZINC000082432730
CC(C)(C)CC(=NNC(=N)N)C1CC1    ZINC000787151838
CCCC(=NNC(=N)N)[C@H]1CC1(C)C    ZINC000397571383
CCCC(=NNC(=N)N)[C@@H]1CC1(C)C    ZINC000397571384
CC(C)[C@@H]1CCCC(=NNC(=N)N)C1    ZINC000379488691
CC1(C)CCC[C@H](C=NNC(=N)N)C1    ZINC000752724148
CC[C@@H]1CCC[C@@H](C=NNC(=N)N)C1    ZINC000394606078
N=C(N)NCC1CCN(C2CC2)CC1    ZINC000849022952
C[C@@H]1CC(C)(C)CCC1=NNC(=N)N    ZINC000252127749
CCCC[C@@H]1CCCC1=NNC(=N)N    ZINC000727252425
CC(=NNC(=N)N)C1C(C)(C)C1(C)C    ZINC000746565547
CC(=NNC(=N)N)[C@H]1CCCC[C@H]1C    ZINC000834938143
CC(C)[C@H]1CCCC(=NNC(=N)N)C1    ZINC000379488699
CC(=NNC(=N)N)[C@@H]1CCCC[C@H]1C    ZINC000834938149
CC[C@H]1CCC[C@@H](C=NNC(=N)N)C1    ZINC000394606076
CC[C@H]1C[C@@H](C)CCC1=NNC(=N)N    ZINC000769570747
CC(C)CCC(=NNC(=N)N)C1CC1    ZINC000308521147
CC[C@@H]1C[C@H](C)CCC1=NNC(=N)N    ZINC000769570730
CC[C@H]1CC[C@@H](C)CC1=NNC(=N)N    ZINC000797401617
CC(C)[C@H]1CCCCC1=NNC(=N)N    ZINC000251363864
CC[C@H]1C[C@H](C)CCC1=NNC(=N)N    ZINC000769570746
CC[C@H]1CC[C@H](C)CC1=NNC(=N)N    ZINC000797401619
CCC1(C)CCC(=NNC(=N)N)CC1    ZINC000751517717
C[C@H]1CC(C)(C)CCC1=NNC(=N)N    ZINC000252127751
CC[C@@H]1C[C@@H](C)CCC1=NNC(=N)N    ZINC000769570745
CC(=NNC(=N)N)[C@@H]1CCCC[C@@H]1C    ZINC000834938147
CC[C@@H]1CC[C@@H](C)CC1=NNC(=N)N    ZINC000797401610
CC(=NNC(=N)N)[C@H]1CCCC[C@@H]1C    ZINC000834938146
CCCC[C@H]1CCCC1=NNC(=N)N    ZINC000727252426
CC[C@@H]1CCC[C@H](C=NNC(=N)N)C1    ZINC000394606073
CC1(C)CCC(C=NNC(=N)N)CC1    ZINC000308477700
CC[C@H]1CCC[C@H](C=NNC(=N)N)C1    ZINC000394606077
CC(C)[C@@H]1CCCCC1=NNC(=N)N    ZINC000251363866
N=C(N)NC[C@H]1CCCCN1C1CC1    ZINC000849023012
CC[C@@H]1CC[C@H](C)CC1=NNC(=N)N    ZINC000797401616
N=C(N)N1CCN(C2CCCC2)CC1    ZINC000006855127
N=C(N)NC[C@@H]1CCCCN1C1CC1    ZINC000849023013
CC1(C)CCC[C@@H](C=NNC(=N)N)C1    ZINC000752724139
N=C(N)NN=Cc1ccc(Cl)nc1    ZINC000379374354
N=C(N)NN=Cc1cccnc1Cl    ZINC000307997015
N=C(N)N/N=C/c1ccc([N+](=O)[O-])o1    ZINC000001693513
N=C(N)NN=Cc1ccc([N+](=O)[O-])o1    ZINC000252448661
N=C(N)N/N=C\c1ccc([N+](=O)[O-])o1    ZINC000008614332
CN(CCOP(=O)(O)O)C(=N)N    ZINC000002029729
N=C(N)NCCc1ccccc1Cl    ZINC000013759262
N=C(N)NCCc1cccc(Cl)c1    ZINC000013759260
CN(Cc1ccc(Cl)cc1)C(=N)N    ZINC000015635621
CN(Cc1ccccc1Cl)C(=N)N    ZINC000015635617
Cc1cc(CNC(=N)N)ccc1Cl    ZINC000849081736
CN(C)c1ccc(C(=N)N)cc1Cl    ZINC000062793958
N=C(N)NCCc1ccc(Cl)cc1    ZINC000001742345
CN(C)c1ccc(C(=N)N)c(Cl)c1    ZINC000061856474
CN(Cc1cccc(Cl)c1)C(=N)N    ZINC000015635619
CCc1nc(C=NNC(=N)N)cs1    ZINC000308275624
CCc1cnc(C=NNC(=N)N)s1    ZINC000382112628
CC(=NNC(=N)N)c1scnc1C    ZINC000308142911
CC(=NNC(=N)N)c1csc(C)n1    ZINC000308148555
CC(=NNC(=N)N)c1nc(C)cs1    ZINC000606271829
CC(=NNC(=N)N)c1cnc(C)s1    ZINC000308158869
N=C(N)NCc1nnc(C2CC2)s1    ZINC001118412166
CCc1ncc(C=NNC(=N)N)s1    ZINC000308398159
Cc1oc(CNC(=N)N)cc1C(=O)O    ZINC001608050525
COCc1cc(C=NNC(=N)N)no1    ZINC000794888160
CN(CC(=O)Nc1cnoc1)C(=N)N    ZINC001144129306
COc1cc(C(C)=NNC(=N)N)on1    ZINC000814796721
N=C(N)c1ccc(-c2ccccc2)cn1    ZINC000071186707
N=C(N)NCCOc1cccc(F)c1    ZINC000071507456
N=C(N)NCCOc1ccc(F)cc1    ZINC000071507457
N=C(N)NC[C@@H](O)c1ccccc1F    ZINC000035822671
N=C(N)NCCOc1ccccc1F    ZINC000071507455
COc1cc(F)cc(CNC(=N)N)c1    ZINC000849053265
N=C(N)NC[C@H](O)c1ccccc1F    ZINC000035822672
COc1ccc(CNC(=N)N)c(F)c1    ZINC000849088306
CC(C)(CNC(=N)N)c1cccs1    ZINC000082707868
C[C@H](CNC(=N)N)Cc1cccs1    ZINC000849010558
C[C@@H](CNC(=N)N)Cc1cccs1    ZINC000849010557
CC[C@H](CNC(=N)N)CC(F)(F)F    ZINC000402239027
CC[C@@H](CNC(=N)N)CC(F)(F)F    ZINC000402239026
N=C(N)N[C@H]1C[C@H]2C[C@H](C(=O)O)C[C@H]21    ZINC001601135794
N=C(N)N[C@H]1C[C@H]2C[C@@H](C(=O)O)C[C@H]21    ZINC001601135793
N=C(N)NC[C@H](CO)Cc1ccoc1    ZINC000887324117
N=C(N)NC[C@@H](CO)Cc1ccco1    ZINC000589260365
N=C(N)NC[C@@H](CO)Cc1ccoc1    ZINC000887324118
N=C(N)NC[C@H](CO)Cc1ccco1    ZINC000589260357
CC(C)c1noc(CCNC(=N)N)n1    ZINC001329225857
C[C@H](C#N)N(C)C(=O)CN(C)C(=N)N    ZINC001144137693
C[C@@H](C#N)N(C)C(=O)CN(C)C(=N)N    ZINC001144137692
CCCc1nnc(CN(C)C(=N)N)o1    ZINC001253933631
CC(C)(C)n1nnc(CNC(=N)N)n1    ZINC000849049354
CCO[C@H]1C[C@@H](NC(=N)N)C12CCC2    ZINC000849010263
CC1(C)[C@H](NC(=N)N)[C@H]2CCCO[C@@H]21    ZINC000849010140
CCO[C@@H]1C[C@H](NC(=N)N)C12CCC2    ZINC000849010262
N=C(N)NCC[C@@]1(O)C[C@H]2CC[C@H]1C2    ZINC000849030575
N=C(N)NCC[C@]1(O)C[C@H]2CC[C@H]1C2    ZINC000849030573
CC1(C)[C@H](NC(=N)N)[C@@H]2CCCO[C@@H]21    ZINC000849010141
C[C@@]1(CNC(=N)N)CCO[C@H]1C1CC1    ZINC000849019989
CCO[C@H]1C[C@H](NC(=N)N)C12CCC2    ZINC000849010264
CC1(C)[C@H](NC(=N)N)[C@H]2CCCO[C@H]21    ZINC000849010139
CCO[C@@H]1C[C@@H](NC(=N)N)C12CCC2    ZINC000849010261
CC1(C)[C@H](NC(=N)N)[C@@H]2CCCO[C@H]21    ZINC000849010142
C[C@]1(CNC(=N)N)CCO[C@H]1C1CC1    ZINC000849019988
C[C@]1(CNC(=N)N)CCO[C@@H]1C1CC1    ZINC000849019986
C[C@@]1(CNC(=N)N)CCO[C@@H]1C1CC1    ZINC000849019987
CN(C)[C@@H]1CCCC(=NNC(=N)N)C1    ZINC000715199488
CC(C)N1CC(=NNC(=N)N)[C@H](C)C1    ZINC000754253686
CC(=NNC(=N)N)C1CCN(C)CC1    ZINC000814796949
CN(C)[C@H]1CCCC(=NNC(=N)N)C1    ZINC000715199490
CCN1CCC(=NNC(=N)N)[C@@H](C)C1    ZINC000741451007
CCN1CCC(=NNC(=N)N)[C@H](C)C1    ZINC000741451006
CC(C)N1CC(=NNC(=N)N)[C@@H](C)C1    ZINC000754253708
CC(C)C1CCC(CNC(=N)N)CC1    ZINC000335331454
CCC[C@H]1CCCC[C@@H]1CNC(=N)N    ZINC000849038505
CC(C)(CNC(=N)N)C1CCCCC1    ZINC000334416933
CC(C)CC1(CNC(=N)N)CCCC1    ZINC000087260127
CCC[C@H]1CCCC[C@H]1CNC(=N)N    ZINC000849038504
CCC[C@@H]1CCCC[C@@H]1CNC(=N)N    ZINC000849038503
CCC[C@@H]1CCCC[C@H]1CNC(=N)N    ZINC000849038506
CC1(C)CCC(C)(CNC(=N)N)CC1    ZINC000335252932
N=C(N)c1ccccc1Br    ZINC000001437884
N=C(N)c1ccc(Br)cc1    ZINC000001437890
N=C(N)c1cccc(Br)c1    ZINC000001437887
N=C(N)c1cc(C(=O)O)ccc1Cl    ZINC000075847684
CS(=O)(=O)c1cccc(C(=N)N)c1    ZINC000084290036
CS(=O)(=O)c1ccc(C(=N)N)cc1    ZINC000001706264
N=C(N)NN=C1C(=O)NC(=O)NC1=O    ZINC000001694246
N=C(N)Nc1c(F)cccc1[N+](=O)[O-]    ZINC000040448126
COc1cc(Cl)c(C)cc1C(=N)N    ZINC000075847676
CC(=NNC(=N)N)c1sccc1O    ZINC000388814794
CC(=O)c1nc(NC(=N)N)sc1C    ZINC000668128408
COc1ccsc1C=NNC(=N)N    ZINC000308287431
COc1ccc(C=NNC(=N)N)s1    ZINC000308329544
Cc1ccc(CNC(=N)N)c(Cl)n1    ZINC000887324306
N=C(N)N/N=C/c1ccc(F)cc1F    ZINC000084147262
N=C(N)NN=Cc1cc(F)cc(F)c1    ZINC000379488587
N=C(N)NN=Cc1cc(F)ccc1F    ZINC000252453621
N=C(N)NN=Cc1ccc(F)c(F)c1    ZINC000252447623
N=C(N)NN=Cc1cccc(F)c1F    ZINC000252459049
N=C(N)NN=Cc1c(F)cccc1F    ZINC000252447116
N=C(N)NN=Cc1ccc(F)cc1F    ZINC000252446720
N=C(N)NCC(=O)NCC(F)(F)F    ZINC000393715228
CN(CC(=O)Nc1nnco1)C(=N)N    ZINC001144123811
N=C(N)NCCn1cc([N+](=O)[O-])cn1    ZINC001349912381
N=C(N)c1cccc(-c2ccccn2)n1    ZINC000067173626
N=C(N)c1cccc(-c2cccnc2)n1    ZINC000067173627
N=C(N)c1cccc(-c2ccncc2)n1    ZINC000067173629
N=C(N)NCCOc1ncccc1F    ZINC000849014100
Cc1nc(CCNC(=N)N)sc1C    ZINC000849013224
Cc1csc([C@@H](C)CNC(=N)N)n1    ZINC000849018378
Cc1csc([C@H](C)CNC(=N)N)n1    ZINC000849018377
Cc1nc(C)c(CCNC(=N)N)s1    ZINC000849006923
CC(C)c1csc(CNC(=N)N)n1    ZINC000849013513
Cc1csc(CCCNC(=N)N)n1    ZINC001321452356
Cc1cnc([C@@H](C)CNC(=N)N)s1    ZINC000849018649
Cc1cnc([C@H](C)CNC(=N)N)s1    ZINC000849018648
CCc1nc(CCNC(=N)N)cs1    ZINC000589260420
CN(CCNC(=N)N)CC(F)(F)F    ZINC000849005949
CN(CC(=O)NC1CC(=O)C1)C(=N)N    ZINC001144143397
N=C(N)NN=C1CCC(C(=O)O)CC1    ZINC000306947799
N=C(N)NCCCN1C(=O)CCC1=O    ZINC001330120789
COCC[C@H]1CCCC1=NNC(=N)N    ZINC000799875263
CO[C@]1(C)CC(=NNC(=N)N)C1(C)C    ZINC000746566211
N=C(N)NC[C@@H]1CN2CCC[C@@H]2CO1    ZINC000082393526
COCC(=NNC(=N)N)C1CCCC1    ZINC000780210362
CC1(C)CC(=NNC(=N)N)C(C)(C)O1    ZINC000251204221
N=C(N)NC[C@@H]1CN2CCC[C@H]2CO1    ZINC000082393528
CC(C)[C@@H]1CC(=NNC(=N)N)CCO1    ZINC000252664986
C=C(C)C(=O)N(CCCCN)C(=N)N    ZINC001142515290
N=C(N)NCCCN1CCCCC1=O    ZINC000656508235
CCO[C@@H]1CC(=NNC(=N)N)C1(C)C    ZINC000736429002
N=C(N)N(CCCCN)C(=O)C1CC1    ZINC001142680752
C=CCCCNC(=O)CN(C)C(=N)N    ZINC001144142892
CCC(=NNC(=N)N)C1CCOCC1    ZINC000745193468
COCC1CCC(=NNC(=N)N)CC1    ZINC000872341168
CCCN1C[C@H](CNC(=N)N)CC1=O    ZINC000849043465
C[C@H](NC(=O)CN(C)C(=N)N)C1CC1    ZINC001144140803
CC(CC1CCOCC1)=NNC(=N)N    ZINC000757561329
CO[C@@]1(C)CC(=NNC(=N)N)C1(C)C    ZINC000746566212
CCNC(=O)C1(CNC(=N)N)CCC1    ZINC000849022113
CCO[C@H]1CC(=NNC(=N)N)C1(C)C    ZINC000736429004
N=C(N)NCC1(N2CCOCC2)CC1    ZINC000849022640
COCC[C@@H]1CCCC1=NNC(=N)N    ZINC000799875264
N=C(N)NCCC(=O)N1CCCCC1    ZINC000157026448
CC(C)[C@H]1CC(=NNC(=N)N)CCO1    ZINC000252664985
CCCN1C[C@@H](CNC(=N)N)CC1=O    ZINC000849043463
CCOC1CCC(=NNC(=N)N)CC1    ZINC000691181117
CCN1CCN(C(=N)NC(=N)N)CC1    ZINC000085389574
C[C@@H](CCNC(=N)N)N1CCCCC1    ZINC000849018436
CC[C@@H]1CCCCN1CCNC(=N)N    ZINC000071507752
C[C@@H](CNC(=N)N)N1CCC(C)CC1    ZINC000848998648
C[C@@H](CNC(=N)N)N1CCC[C@@H](C)C1    ZINC000848987433
CC(C)(C)N1CC[C@H](CNC(=N)N)C1    ZINC000656508588
CN1CCCC(C)(C)[C@@H]1CNC(=N)N    ZINC000849023939
C[C@H](CCNC(=N)N)N1CCCCC1    ZINC000849018435
CCN1CCC(CCNC(=N)N)CC1    ZINC000849007206
C[C@@H]1CCCCN1CCCNC(=N)N    ZINC000053278627
CN(C)CC1(CNC(=N)N)CCCC1    ZINC000849019013
C[C@@H](CNC(=N)N)CN1CCCCC1    ZINC000052020119
N=C(N)NCCCN1CCCCCC1    ZINC000071507751
CC(C[C@H](C)CC(C)C)=NNC(=N)N    ZINC000779769264
C[C@H](CNC(=N)N)N1CCC[C@@H](C)C1    ZINC000848987436
N=C(N)NCCN1CCCCCCC1    ZINC000001530648
C[C@@H](CNC(=N)N)N1CCCC[C@@H]1C    ZINC000848986911
C[C@H](CNC(=N)N)N1CCCC[C@H]1C    ZINC000848986912
C[C@H](CNC(=N)N)N1CCC[C@H](C)C1    ZINC000848987434
C[C@@H](CNC(=N)N)N1CCCC[C@H]1C    ZINC000848986909
CC(C[C@@H](C)CC(C)C)=NNC(=N)N    ZINC000779769265
C[C@@H](CNC(=N)N)N1CCC[C@H](C)C1    ZINC000848987435
CC(C)CN1CC[C@H](CNC(=N)N)C1    ZINC000849012721
C[C@H](CNC(=N)N)N1CCC(C)CC1    ZINC000848998647
CC(C)CN1CC[C@@H](CNC(=N)N)C1    ZINC000849012722
CN(C)C1(CNC(=N)N)CCCCC1    ZINC000848981182
CN1CCCC(C)(C)[C@H]1CNC(=N)N    ZINC000849023938
CC(C)(C)N1CC[C@@H](CNC(=N)N)C1    ZINC000656508589
CC[C@H]1CCCCN1CCNC(=N)N    ZINC000071507753
CCCCCCCC/C=N/NC(=N)N    ZINC000101134299
C[C@H](CNC(=N)N)N1CCCC[C@@H]1C    ZINC000848986910
CC1(C)CC(NC(=N)N)CC(C)(C)N1    ZINC000004298896
CC1CCN(CCCNC(=N)N)CC1    ZINC000027728367
C[C@H]1CCCCN1CCCNC(=N)N    ZINC000053278629
C[C@H](CNC(=N)N)CN1CCCCC1    ZINC000052020121
CC(C)(CNC(=N)N)N1CCCCC1    ZINC000848981692
CC(C)/C=C/NCCCCNC(=N)N    ZINC000001900163
N=C(N)c1ccc(Br)cn1    ZINC000071186710
N=C(N)c1ccncc1Br    ZINC000199769889
N=C(N)c1cc(Br)ccn1    ZINC000071186712
N=C(N)c1cccc(Br)n1    ZINC000034466768
N=C(N)c1ccc(Br)nc1    ZINC000082046785
N=C(N)c1cncc(Br)c1    ZINC000084193740
N=C(N)c1ncccc1Br    ZINC000071186711
N=C(N)c1ccc([N+](=O)[O-])cc1Cl    ZINC000098213539
N=C(N)c1cc(Cl)ccc1[N+](=O)[O-]    ZINC000096345741
N=C(N)c1ccc(Cl)cc1[N+](=O)[O-]    ZINC000199562046
N=C(N)c1c(Cl)cccc1[N+](=O)[O-]    ZINC000199754692
N=C(N)c1cc(Cl)cc([N+](=O)[O-])c1    ZINC000004014351
N=C(N)c1cc([N+](=O)[O-])ccc1Cl    ZINC000116701389
N=C(N)c1ccc(Cl)c([N+](=O)[O-])c1    ZINC000199562089
N=C(N)c1ccc(S(N)(=O)=O)cc1    ZINC000001668262
COc1ccc(Cl)cc1NC(=N)N    ZINC000034936105
COc1ccc(NC(=N)N)cc1Cl    ZINC000031772056
C[C@@](O)(CNC(=N)N)c1ccsc1    ZINC000849011681
C[C@](O)(CNC(=N)N)c1ccsc1    ZINC000849011682
COCc1csc(CNC(=N)N)c1    ZINC000656508497
CN(C)c1nc(CNC(=N)N)cs1    ZINC000849004250
N=C(N)NCCc1cc(F)cc(F)c1    ZINC000052345283
N=C(N)NCCc1cc(F)ccc1F    ZINC000083983759
N=C(N)NCCc1cccc(F)c1F    ZINC000849078378
N=C(N)NCCc1c(F)cccc1F    ZINC000306558393
N=C(N)NCCc1ccc(F)cc1F    ZINC000083983761
N=C(N)NCCc1ccc(F)c(F)c1    ZINC000083983760
N=C(N)NCc1cccc(C(F)F)c1    ZINC001261566812
N=C(N)NCC(F)(F)c1ccccc1    ZINC000849084741
CN(C)c1c(F)cc(C(=N)N)cc1F    ZINC000075847662
N=C(N)NCCCOCC(F)(F)F    ZINC000848988181
N=C(N)c1ccc(Cn2cccc2)cc1    ZINC000408712447
N=C(N)NCc1cccc2ccccc21    ZINC000001433164
N=C(N)NCc1ccc2ccccc2c1    ZINC000001571130
N=C(N)NC[C@@H]1COC2(CCCC2)O1    ZINC000090225783
N=C(N)NC[C@H]1COC2(CCCC2)O1    ZINC000090225782
COC(=O)C1(CNC(=N)N)CCCC1    ZINC000594673632
N=C(N)NC[C@H]1CC[C@H](C(=O)O)CC1    ZINC000250518468
CCOC(=O)C1(CNC(=N)N)CCC1    ZINC000594673794
CCOC(=O)C1CCN(C(=N)N)CC1    ZINC000043179099
CCOC(=O)[C@@H]1CCCN(C(=N)N)C1    ZINC000014607244
CCOC(=O)[C@H]1CCCN(C(=N)N)C1    ZINC000014607245
N=C(N)NN=C1CCN(CCO)CC1    ZINC000819805769
CN(CC(=O)N1CC(C)(N)C1)C(=N)N    ZINC001157634154
CN(CC(=O)NC1CN(C)C1)C(=N)N    ZINC001144142832
C=C(N)C(=O)N(CCCCN)C(=N)N    ZINC001220103546
CN(CC(=O)N[C@H]1CCNC1)C(=N)N    ZINC001144142271
N=C(N)NC[C@H](CO)CC1CCCC1    ZINC000849026280
C[C@@](O)(CNC(=N)N)C1CCCCC1    ZINC000656508330
N=C(N)NC[C@@H](CO)C1CCCCC1    ZINC000849033596
CC(C)[C@@H]1OCCC[C@@H]1CNC(=N)N    ZINC000849004820
C[C@@H]1C[C@@H](CCNC(=N)N)C[C@H](C)O1    ZINC000848991512
C[C@H](CCO)C1(CNC(=N)N)CCC1    ZINC000849016942
C[C@H]1CCCC[C@@H]1OCCNC(=N)N    ZINC000848990775
CO[C@@H](CNC(=N)N)C1CCCCC1    ZINC000663233663
N=C(N)NCCOC1CCCCCC1    ZINC000849008837
CC(C)[C@H]1OCCC[C@H]1CNC(=N)N    ZINC000849004821
C[C@@H](CCO)C1(CNC(=N)N)CCC1    ZINC000849016943
COC1(CNC(=N)N)CCCCCC1    ZINC000899263574
CO[C@H](CNC(=N)N)C1CCCCC1    ZINC000663233661
COC1(CNC(=N)N)CCC(C)CC1    ZINC000849024160
CC(C)O[C@@H]1C[C@@H](NC(=N)N)C1(C)C    ZINC000849019623
N=C(N)NCCCOC1CCCCC1    ZINC000095918037
N=C(N)NC[C@H](CO)C1CCCCC1    ZINC000849033595
CC(C)O[C@@H]1C[C@H](NC(=N)N)C1(C)C    ZINC000849019624
CC(C)(CNC(=N)N)C1(O)CCCC1    ZINC000656508462
CC(C)[C@H]1OCCC[C@@H]1CNC(=N)N    ZINC000849004823
COCC1(CNC(=N)N)CCCCC1    ZINC000849029635
CC(C)[C@@H]1OCCC[C@H]1CNC(=N)N    ZINC000849004822
C[C@@H]1CCCC[C@@H]1OCCNC(=N)N    ZINC000848990773
CC(C)O[C@H]1C[C@@H](NC(=N)N)C1(C)C    ZINC000849019625
C[C@H]1CC(CCNC(=N)N)C[C@H](C)O1    ZINC000848991514
C[C@@H]1CCCC[C@H]1OCCNC(=N)N    ZINC000848990776
C[C@H]1CCCC[C@H]1OCCNC(=N)N    ZINC000848990774
CC1(C)CCC(O)(CNC(=N)N)CC1    ZINC000083470562
C[C@](O)(CNC(=N)N)C1CCCCC1    ZINC000656508329
N=C(N)NC[C@@H](CO)CC1CCCC1    ZINC000849026281
CC(C)(CNC(=N)N)C1CCOCC1    ZINC000899262549
CC(C)O[C@H]1C[C@H](NC(=N)N)C1(C)C    ZINC000849019626
N=C(N)NCC1(CCO)CCCCC1    ZINC000849012367
C[C@@H]1CC(CCNC(=N)N)C[C@@H](C)O1    ZINC000848991513
COC1CCC(CCNC(=N)N)CC1    ZINC000849018684
C[C@@H](CNC(=N)N)N1CCN(C)CC1    ZINC001326905187
CCCCCCC/N=C(/N)NC(=N)N    ZINC000001706868
CCN1CCN(CCNC(=N)N)CC1    ZINC000071507911
C[C@H](CNC(=N)N)N1CCN(C)CC1    ZINC001326905155
CN1CCCN(CCNC(=N)N)CC1    ZINC000022042835
CN(C)CCN1CCN(C(=N)N)CC1    ZINC000020231052
CCCCCCCCCCNC(=N)N    ZINC000001670232
CCCCCCC[C@H](C)CNC(=N)N    ZINC000848995841
CCCCCCC[C@@H](C)CNC(=N)N    ZINC000848995842
Cn1c(Cl)cnc1C=NNC(=N)N    ZINC000308101494
Cn1ncc(C=NNC(=N)N)c1Cl    ZINC000378861937
Cn1ncc(Cl)c1C=NNC(=N)N    ZINC000379374381
COCCc1csc(NC(=N)N)n1    ZINC000388589091
COCc1nc(CNC(=N)N)cs1    ZINC001327017829
COc1ccc2cc(C(=N)N)ccc2c1    ZINC000001442759
COc1ccc(C(=N)N)c2ccccc12    ZINC000001442760
COc1ccc2ccccc2c1C(=N)N    ZINC000001442758
N=C(N)NCc1ccc2ccccc2n1    ZINC000001843607
N=C(N)NCc1ccnc2ccccc12    ZINC000001853645
N=C(N)c1cccn2c3c(nc12)CCC3    ZINC000409440471
N=C(N)/N=N/C=C/C=C/c1ccccc1    ZINC000004336493
Cc1cnn(-c2ccc(C(=N)N)cc2)c1    ZINC000037677396
N=C(N)NCc1cccc2cccnc21    ZINC000069350349
Cc1cc(-c2ccccc2)n(C(=N)N)n1    ZINC000006189178
CC(C)[C@@H]1CC(=NNC(=N)N)CS1    ZINC000382096944
CC(=NNC(=N)N)C1CCSCC1    ZINC000308351052
CC(C)[C@H]1CC(=NNC(=N)N)CS1    ZINC000382096911
CCO[C@@H]1CC(=NNC(=N)N)[C@H]1OC    ZINC000872341107
CN(CC(=O)N[C@H]1C[C@H](O)C1)C(=N)N    ZINC001144143435
CCOC(=O)CC/C(C)=N\NC(=N)N    ZINC000012859854
CN(CC(=O)N1CC(CO)C1)C(=N)N    ZINC001144132187
C=C[C@@H](CO)NC(=O)CN(C)C(=N)N    ZINC001144141902
CN(CC(=O)N1CCCCO1)C(=N)N    ZINC001144128024
N=C(N)NCCC(=O)N1CCOCC1    ZINC000157027520
N=C(N)NC1CCN(CC(=O)O)CC1    ZINC001594635958
CC(=O)CN(C)C(=O)CN(C)C(=N)N    ZINC001144131320
CN(CC(=O)N(C)C1COC1)C(=N)N    ZINC001144132352
CC(=O)C(=O)N(CCCCN)C(=N)N    ZINC001142702776
CCOC(=O)N1CCN(C(=N)N)CC1    ZINC000100012269
N=C(N)NN=C1CCC[C@H]1CCCF    ZINC000800810364
N=C(N)NN=C1CCC[C@@H]1CCCF    ZINC000800810362
CC(C)[C@@H](C)NC(=O)CN(C)C(=N)N    ZINC001144128706
N=C(N)NC[C@@H](O)CN1CCCCC1    ZINC000340032940
N=C(N)NC[C@@H]1CCCN1CCCO    ZINC000849034069
CC[C@@H]1CN(CCNC(=N)N)CCO1    ZINC000447129958
N=C(N)NC[C@H]1CCCN1CCCO    ZINC000849034068
N=C(N)NC[C@H](O)CN1CCCCC1    ZINC000340032941
C[C@@H]1CO[C@@H](C)CN1CCNC(=N)N    ZINC000656508457
CCCNC(=O)CCCCNC(=N)N    ZINC001220234899
C[C@@H]1CN(CCNC(=N)N)[C@@H](C)CO1    ZINC000656508456
N=C(N)NOCCN1CCCCCC1    ZINC000045069063
CCC[C@@H](C)C(=O)NCCNC(=N)N    ZINC000430951733
CN(CC(=O)N(C)C(C)(C)C)C(=N)N    ZINC001144132636
COCC(CC(C)(C)C)=NNC(=N)N    ZINC000844576954
CC[C@@H]1COCCN1CCNC(=N)N    ZINC000871603661
N=C(N)NCCCN1CCC(O)CC1    ZINC001251531147
CC(C)[C@H](C)NC(=O)CN(C)C(=N)N    ZINC001144128707
CC[C@H]1CN(CCNC(=N)N)CCO1    ZINC000447129963
CCN(CC)C(=O)CCCNC(=N)N    ZINC000341620624
C[C@H]1CN(CCNC(=N)N)[C@@H](C)CO1    ZINC000656508458
C[C@@H]1CN(CCNC(=N)N)[C@H](C)CO1    ZINC000656508455
CCC[C@H](C)C(=O)NCCNC(=N)N    ZINC000430951734
CC[C@H]1COCCN1CCNC(=N)N    ZINC000871603669
CCC(CC)[C@H](CNC(=N)N)N(C)C    ZINC000066245154
CCC(CC)[C@@H](CNC(=N)N)N(C)C    ZINC000066245153
CCCN(CCC)CCCNC(=N)N    ZINC000238241468
CC(C)N(CCCNC(=N)N)C(C)C    ZINC000074797721
N=C(N)c1c(F)ccc([N+](=O)[O-])c1F    ZINC000084193961
N=C(N)NCc1ccc(F)c(Cl)c1    ZINC000053159078
N=C(N)NCc1ccc(F)cc1Cl    ZINC000072329879
N=C(N)NCc1cccc(Cl)c1F    ZINC001329233387
N=C(N)NCc1c(F)cccc1Cl    ZINC000040876733
N=C(N)Nc1cccc(OC(F)F)c1    ZINC000038478254
CC(/C=N\NC(=N)N)=N\NC(N)=S    ZINC000011612776
CC(/C=N/NC(=N)N)=N\NC(N)=S    ZINC000104068838
CC(/C=N\NC(=N)N)=N/NC(N)=S    ZINC000104068832
CC(/C=N/NC(=N)N)=N/NC(N)=S    ZINC000017014240
N=C(N)NCc1nccc(C(F)F)n1    ZINC001327883258
CC(=NNC(=N)N)c1ccccc1C#N    ZINC000814796712
Cc1ccncc1-n1ccnc1C(=N)N    ZINC001168416447
N=C(N)n1nc(-c2ccccc2)cc1N    ZINC000004736688
CC(=NNC(=N)N)c1cccc(C#N)c1    ZINC000379643696
N=C(N)NN=Cc1cc2ccccc2[nH]1    ZINC000397081862
Cc1ncccc1-n1ccnc1C(=N)N    ZINC001168417501
Cc1cncc(-n2ccnc2C(=N)N)c1    ZINC001168416569
CC(=NNC(=N)N)c1ccc(C#N)cc1    ZINC000308775066
N=C(N)NN=Cc1cccc2cc[nH]c21    ZINC000814795772
N=C(N)NN=Cc1ccc2[nH]ccc2c1    ZINC000397087629
Cc1cc(C=NNC(=N)N)ccc1C#N    ZINC000766433438
Cc1ccnc(-n2ccnc2C(=N)N)c1    ZINC001157621496
N=C(N)c1nccn1-c1cccc(N)c1    ZINC000075847851
Cc1ccc(-n2ccnc2C(=N)N)nc1    ZINC001168412286
N=C(N)NN=Cc1c[nH]c2ccccc12    ZINC000252447827
Cc1cccnc1-n1ccnc1C(=N)N    ZINC001168409237
C#Cc1cccc(NC(=N)NC(=N)N)c1    ZINC000020459012
N=C(N)NN=Cc1cccc2[nH]ccc21    ZINC000755634734
Cc1ccc(-n2ccnc2C(=N)N)cn1    ZINC001168415102
N=C(N)NCC1(C(=O)O)CCOCC1    ZINC001601135914
N=C(N)NC[C@H](C(=O)O)[C@@H]1CCOC1    ZINC001608225481
N=C(N)NC[C@@H](C(=O)O)[C@H]1CCOC1    ZINC001608225479
N=C(N)NC[C@@H](C(=O)O)[C@@H]1CCOC1    ZINC001608225480
N=C(N)NC[C@H](C(=O)O)[C@H]1CCOC1    ZINC001608225482
N=C(N)N(CCCCN)C(=O)C(N)=O    ZINC001142934661
CN(CC(=O)NCCC(N)=O)C(=N)N    ZINC001144143201
N=C(N)NC[C@@H]1[C@H]2Cc3ccccc3[C@H]12    ZINC000262403378
N=C(N)NC[C@@H]1[C@@H]2Cc3ccccc3[C@H]12    ZINC000262403375
N=C(N)NC[C@@H]1[C@@H]2Cc3ccccc3[C@@H]12    ZINC000128708598
N=C(N)N1CC=C(c2ccccc2)CC1    ZINC000073640597
N=C(N)NC[C@H]1[C@@H]2c3ccccc3C[C@H]12    ZINC000128708831
CSC1(CNC(=N)N)CCCCC1    ZINC000235093900
C[C@@H](CNC(=N)N)CC1(C)OCCO1    ZINC000864358211
CC(C)OC(=O)CC[C@@H](C)NC(=N)N    ZINC000358885278
COC(=O)[C@H](CNC(=N)N)CC(C)C    ZINC000360297737
CC(C)C[C@H](CNC(=N)N)CC(=O)O    ZINC001588887716
C[C@H](CNC(=N)N)CC1(C)OCCO1    ZINC000864358212
CC(C)OC(=O)CC[C@H](C)NC(=N)N    ZINC000358885290
CC(C)(C)OC(=O)CCCNC(=N)N    ZINC000362550269
COC(=O)[C@@H](CNC(=N)N)CC(C)C    ZINC000360297736
C[C@@H](N)C(=O)N(CCCCN)C(=N)N    ZINC001220103580
CN(C)CCNC(=O)CN(C)C(=N)N    ZINC001144128309
CCC(CC)[C@@H](CCNC(=N)N)OC    ZINC000849014206
CCC(O)(CC)C(C)(C)CNC(=N)N    ZINC000584849311
CCC(CC)[C@H](CCNC(=N)N)OC    ZINC000849014207
CN(C)CCN(C)CCCNC(=N)N    ZINC000345209120
N=C(N)N/N=C\C(Cl)(Cl)Cl    ZINC000008622347
Cc1ccc(Cl)c(C(=N)N)c1Cl    ZINC000199551511
N=C(N)NN=Cc1ccc(Cl)s1    ZINC000252453825
N=C(N)NN=Cc1ccsc1Cl    ZINC000308085406
N=C(N)NN=Cc1cscc1Cl    ZINC000308090093
N=C(N)NN=Cc1sccc1Cl    ZINC000388431813
COc1ccc(F)c(C(=N)N)c1Cl    ZINC000199754607
N=C(N)NC1=NC(=O)[C@@H](CCO)S1    ZINC000038700849
N=C(N)NC1=NC(=O)[C@H](CCO)S1    ZINC000038700850
Cc1ccc(C(=N)N)cc1C(F)(F)F    ZINC000199766513
N=C(N)NN=Cc1cc2ccccc2o1    ZINC000252453265
N=C(N)c1nccn1-c1ccc(O)cc1    ZINC001168417487
N=C(N)NN=Cc1ccc2occc2c1    ZINC000794886948
N=C(N)NN=Cc1coc2ccccc12    ZINC000389525942
N=C(N)n1[nH]c(-c2ccccc2)cc1=O    ZINC000004089298
N=C(N)c1nccn1-c1cccc(O)c1    ZINC001168419128
Cc1ccc(-n2ccnc2C(=N)N)nn1    ZINC001168416594
Cc1cncc(-n2ccnc2C(=N)N)n1    ZINC001157621716
Cc1cnc(-n2ccnc2C(=N)N)nc1    ZINC001168416598
N=C(N)c1nccn1-c1ncccc1N    ZINC001157621621
Cc1cncnc1-n1ccnc1C(=N)N    ZINC001168415477
N=C(N)c1nccn1-c1cccc(N)n1    ZINC001157621228
Cc1ccnc(-n2ccnc2C(=N)N)n1    ZINC001168415209
Cc1cnc(-n2ccnc2C(=N)N)cn1    ZINC001157621639
Cc1cc(-n2ccnc2C(=N)N)ncn1    ZINC001168416579
N=C(N)NN=Cc1cn2ccccc2n1    ZINC000252453172
N=C(N)NN=Cc1c[nH]c2ncccc12    ZINC000252677191
N=C(N)c1nccn1-c1cc(N)ccn1    ZINC001157621648
N=C(N)NN=Cc1cccc2nccn21    ZINC000771098635
Cc1nccnc1-n1ccnc1C(=N)N    ZINC001168416633
Cc1nccc(-n2ccnc2C(=N)N)n1    ZINC001168416048
N=C(N)NN=Cc1cnc2ccccn12    ZINC000379696932
N=C(N)c1nccn1-c1ccc(N)cn1    ZINC001157621572
Cc1ccnnc1-n1ccnc1C(=N)N    ZINC001157621790
Cc1cnnc(-n2ccnc2C(=N)N)c1    ZINC001157621199
N=C(N)c1nccn1-c1ccc(N)nc1    ZINC001168416546
N=C(N)N/N=C1\N=C(N)c2ccccc21    ZINC000013571731
N=C(N)c1nccn1-c1cncc(N)c1    ZINC001168415214
N=C(N)NC(=N)NN1CCSCC1    ZINC000005494898
COC(=O)CNC(=O)CN(C)C(=N)N    ZINC001144143633
N=C(N)N(CCCCN)C(=O)C(=O)O    ZINC001143422388
C[n+]1ccccc1-n1ccnc1C(=N)N    ZINC001168410335
C[n+]1cccc(-n2ccnc2C(=N)N)c1    ZINC001168420683
N=C(N)NN=Cc1cccc2c1CCC2    ZINC000844576562
C/C(C=NNC(=N)N)=C/c1ccccc1    ZINC000002043743
CN(/N=C/C=C/c1ccccc1)C(=N)N    ZINC000408722987
N=C(N)NN=C1CC[C@H]1c1ccccc1    ZINC000769774295
CN(/N=C\C=C\c1ccccc1)C(=N)N    ZINC001559625162
N=C(N)NN=C1CCc2ccccc2C1    ZINC000252447435
N=C(N)NN=Cc1cccc(C2CC2)c1    ZINC000250072516
N=C(N)NN=C1CCCc2ccccc21    ZINC000252446892
N=C(N)NCCc1cccc2[nH]ccc21    ZINC000337673252
C[C@H]1CC(=NNC(=N)N)c2ccccc21    ZINC000308671211
Cc1ccc2c(c1)C(=NNC(=N)N)CC2    ZINC000308690051
N=C(N)NCCc1ccc2[nH]ccc2c1    ZINC000443028078
Cc1cc2cc(CNC(=N)N)ccc2[nH]1    ZINC000348964711
CC(=C\c1ccccc1)/C=N\NC(=N)N    ZINC000031647650
Cc1cccc2c1C(=NNC(=N)N)CC2    ZINC000039105160
CC(/C=N\NC(=N)N)=C/c1ccccc1    ZINC000031647653
N=C(N)NN=C1CC[C@@H]1c1ccccc1    ZINC000769774283
C[C@H]1Cc2ccccc2C1=NNC(=N)N    ZINC000379700198
N=C(N)NN=C1CC(c2ccccc2)C1    ZINC000709818344
N=C(N)NN=Cc1ccccc1C1CC1    ZINC000250211589
C[C@@H]1Cc2ccccc2C1=NNC(=N)N    ZINC000379700197
N=C(N)NCCc1c[nH]c2ccccc12    ZINC000027630115
N=C(N)NN=Cc1ccc(C2CC2)cc1    ZINC000250263951
C[C@@H]1CC(=NNC(=N)N)c2ccccc21    ZINC000379699846
N=C(N)NCCn1ccc2ccccc21    ZINC000000216148
Cc1cccc2c1CCC2=NNC(=N)N    ZINC000379700419
C/C(C=NNC(=N)N)=C\c1ccccc1    ZINC000017324431
C=C(F)C(=O)N(CCCCN)C(=N)N    ZINC001180120123
CC(CSC(C)(C)C)=NNC(=N)N    ZINC000388914079
COCCCNC(=O)CN(C)C(=N)N    ZINC001144129115
COCC(=O)N(CCCCN)C(=N)N    ZINC001142822678
CCOC(=O)[C@H](N)CCCNC(=N)N    ZINC000004533785
CO[C@@H](C)CNC(=O)CN(C)C(=N)N    ZINC001144144537
CCOC(=O)[C@@H](N)CCCNC(=N)N    ZINC000001529192
N=C(N)N(CCCCN)C(=O)CCO    ZINC001179578301
CCN(CC)CCOCCNC(=N)N    ZINC000347399539
N=C(N)NN=Cc1nc(Cl)cs1    ZINC000379335076
N=C(N)NN=Cc1ncc(Cl)s1    ZINC000393334390
N=C(N)NCCc1ccc(Cl)s1    ZINC000083985198
CSc1nnc(CNC(=N)N)s1    ZINC000306539227
N=C(N)Nc1ccc(C(F)(F)F)cc1    ZINC000002513206
N=C(N)Nc1cccc(C(F)(F)F)c1    ZINC000001565193
N=C(N)n1nc(-c2ccncc2)cc1O    ZINC001245910758
N=C(N)n1nc(-c2ccccn2)cc1O    ZINC001245913971
N#CNC(=O)c1ccc(NC(=N)N)cc1    ZINC001148652657
N=C(N)N/N=C1\c2ccccc2NC1=O    ZINC000004728719
N=C(N)n1c(N)nc2ccccc2c1=O    ZINC000008652230
N=C(N)c1nccn1-c1ccc[n+]([O-])c1    ZINC001168416561
N=C(N)c1nccn1-c1cccc[n+]1[O-]    ZINC001168417497
N=C(N)c1nccn1-c1cc(N)ncn1    ZINC001157626222
N=C(N)NN=Cc1cnc2ncccn12    ZINC000755633763
N=C(N)c1nccn1-c1cnc(N)nc1    ZINC001168417485
N=C(N)NN=Cc1cnc2cnccn12    ZINC000746367585
N=C(N)c1nccn1-c1ccnc(N)n1    ZINC001157627131
N=C(N)c1nccn1-c1ccc(N)nn1    ZINC001168409870
C#CCCCOc1cc(C(=N)N)ccn1    ZINC000263622731
C#CCOc1ccccc1CNC(=N)N    ZINC000849078859
C#CCCCOc1ncccc1C(=N)N    ZINC000263623479
C#CCCCOc1ccc(C(=N)N)cn1    ZINC000263622764
Cc1c2ccccc2oc1CNC(=N)N    ZINC000304227836
COc1ccc2[nH]c(C)c(C(=N)N)c2c1    ZINC000084290552
N=C(N)NCCc1cc2ccccc2o1    ZINC000304308109
N=C(N)NCCOC1CCSCC1    ZINC000899263824
CSC1(CNC(=N)N)CCOCC1    ZINC000262642648
Cc1cc2nc(NC(=N)N)[nH]c2cc1C    ZINC000022130389
Cn1nc(CNC(=N)N)c2ccccc21    ZINC000849082341
N=C(N)NN=C1CCCc2cccnc21    ZINC000716157964
Cc1ccn2cc(CNC(=N)N)nc2c1    ZINC000341597629
N=C(N)NCCc1ccc2c[nH]nc2c1    ZINC000341259044
N#C[C@@H]1CC[C@@H](n2ccnc2C(=N)N)C1    ZINC001254643523
N#C[C@H]1CC[C@H](n2ccnc2C(=N)N)C1    ZINC001254643530
Cn1ncc2ccc(CNC(=N)N)cc21    ZINC000849085588
Cc1ccc2nc(CNC(=N)N)cn2c1    ZINC000341606415
Cc1ccc2nc(CNC(=N)N)[nH]c2c1    ZINC000362550982
N=C(N)NN=C1CCCc2ncccc21    ZINC000872341699
N#C[C@@H]1CC[C@H](n2ccnc2C(=N)N)C1    ZINC001254643529
N=C(N)NC(=N)N1CCc2ccccc21    ZINC000004450551
N#C[C@H]1CC[C@@H](n2ccnc2C(=N)N)C1    ZINC001254643528
N=C(N)NCCn1cnc2ccccc21    ZINC000341596221
CNOCCNC(=O)CN(C)C(=N)N    ZINC001144143957
C[C@@]1(CNC(=N)N)C[C@H]1c1ccccc1    ZINC000334881623
N=C(N)NCC1(c2ccccc2)CCC1    ZINC000161484582
N=C(N)NCC[C@H]1CCc2ccccc21    ZINC000334860447
N=C(N)NC[C@H]1CCc2ccccc2C1    ZINC000238587225
N=C(N)N(c1ccccc1)C1CCCC1    ZINC001257344427
N=C(N)NC[C@@H]1CCc2ccccc2C1    ZINC000238586866
N=C(N)c1ccc(N2CCCCC2)cc1    ZINC000019865907
N=C(N)NCc1ccc(C2CCC2)cc1    ZINC000276936888
N=C(N)NCC[C@@H]1CCc2ccccc21    ZINC000334860446
N=C(N)c1ccccc1N1CCCCC1    ZINC000020076090
CC1(c2ccccc2)CC(NC(=N)N)C1    ZINC000262352773
N=C(N)c1ccc(CN2CCCC2)cc1    ZINC000019514793
N=C(N)NCC1CC(c2ccccc2)C1    ZINC000282698451
Cc1ccccc1C1(CNC(=N)N)CC1    ZINC000066246755
N=C(N)NCCC1Cc2ccccc2C1    ZINC000157554028
N=C(N)c1sccc1Br    ZINC000084298011
N=C(N)c1ccc(Br)s1    ZINC000032593530
N=C(N)c1ccccc1OC(F)(F)F    ZINC000000122328
N=C(N)c1cccc(OC(F)(F)F)c1    ZINC000008699936
N=C(N)c1ccc(OC(F)(F)F)cc1    ZINC000000264313
COc1c(F)c(F)cc(C(=N)N)c1F    ZINC000217375104
N=C(N)c1c[nH]c2ccc([N+](=O)[O-])cc12    ZINC000022015803
N=C(N)c1ccc2c(c1)n[nH]c2C(=O)O    ZINC000002547964
N=C(N)n1nc(-c2cnccn2)cc1O    ZINC001245933445
N=C(N)c1nccn1-c1c[n+]([O-])ccn1    ZINC001168411120
CC(=O)/C(=N\NC(=N)N)c1ccccc1    ZINC000004758819
N#CCOc1ccc(CNC(=N)N)cc1    ZINC000849008691
N=C(N)NN=C1COCc2ccccc21    ZINC000308780191
N=C(N)NN=C1CCOc2ccccc21    ZINC000252446876
N=C(N)NN=C1CCc2cc(O)ccc21    ZINC000780209858
N=C(N)NN=C1CCc2c1cccc2O    ZINC000308671684
N=C(N)N1N=CC[C@@]1(O)c1ccccc1    ZINC000055111778
N=C(N)NN=Cc1ccc2c(c1)CCO2    ZINC000252453922
N=C(N)N1N=CC[C@]1(O)c1ccccc1    ZINC000055111780
N=C(N)N/N=C/CC(=O)c1ccccc1    ZINC000408722954
CC(=O)/C(=N/NC(=N)N)c1ccccc1    ZINC000013099013
CN(CC(=O)NCCCS)C(=N)N    ZINC001144143943
N#Cc1ccc(NCCNC(=N)N)nc1    ZINC000079006803
N=C(N)NN=Cc1cnc(C2CC2)nc1    ZINC000841617958
N=C(N)NCCc1nnc2ccccn21    ZINC001350706927
N=C(N)NN=C1CCC(C(F)F)CC1    ZINC000799476498
CN(CC(=O)NC[C@@H](O)CO)C(=N)N    ZINC001144143801
N=C(N)NCCN1Cc2ccccc2C1    ZINC000394689340
N=C(N)N1CCN(c2ccccc2)CC1    ZINC000001606357
N=C(N)c1ccnc(N2CCCCC2)c1    ZINC000019507630
CC(Cc1ccccc1C)=NNC(=N)N    ZINC000743418020
CC(C)c1ccc(/C=N\NC(=N)N)cc1    ZINC000031647663
N=C(N)Nc1ccc(N2CCCC2)cc1    ZINC000034936096
CCC(Cc1ccccc1)=NNC(=N)N    ZINC000308612294
CCc1ccc(/C(C)=N/NC(=N)N)cc1    ZINC000001233206
CC(=NNC(=N)N)c1cc(C)cc(C)c1    ZINC000393699416
CC(C)c1ccc(/C=N/NC(=N)N)cc1    ZINC000001280755
CCc1ccc(C(C)=NNC(=N)N)cc1    ZINC000252447928
Cc1cc(C)c(C=NNC(=N)N)cc1C    ZINC000252448429
CC(C)c1cccc(C=NNC(=N)N)c1    ZINC000853287568
CCC(=NNC(=N)N)c1cccc(C)c1    ZINC000308882580
N=C(N)c1ccc(N2CCCCC2)nc1    ZINC000019508209
CC(=NNC(=N)N)[C@@H](C)c1ccccc1    ZINC000746367306
CCCc1cccc(C=NNC(=N)N)c1    ZINC000774364658
Cc1cc(C)c(C=NNC(=N)N)c(C)c1    ZINC000252448381
N=C(N)NCCN1CCc2ccccc21    ZINC000031538846
CC(=NNC(=N)N)[C@H](C)c1ccccc1    ZINC000746367308
N=C(N)NCc1ccc2c(n1)CCCC2    ZINC000263002016
CC(=NNC(=N)N)c1ccc(C)c(C)c1    ZINC000252446987
CC(=NNC(=N)N)c1cc(C)ccc1C    ZINC000252446798
CC(C)c1ccc(C=NNC(=N)N)cc1    ZINC000017324433
N=C(N)c1cccnc1N1CCCCC1    ZINC000019470639
C[C@@]1(CNC(=N)N)C[C@H]1Br    ZINC000856717390
C[C@@]1(CNC(=N)N)C[C@@H]1Br    ZINC000856717386
C[C@]1(CNC(=N)N)C[C@@H]1Br    ZINC000856717388
C[C@]1(CNC(=N)N)C[C@H]1Br    ZINC000856717383
N#Cc1ccc(NC(=N)N)c([N+](=O)[O-])c1    ZINC000024718272
C#CC(=O)N(C(=N)N)c1ccccc1F    ZINC001143915887
N=C(N)NCc1ccc2sccc2c1    ZINC000356958832
N=C(N)NCc1csc2ccccc12    ZINC000058326830
N=C(N)c1nccn1-c1ncccc1F    ZINC001157621208
N#Cc1ccc(C=NNC(=N)N)c(F)c1    ZINC000772841576
N=C(N)c1nccn1-c1cc(F)ccn1    ZINC001157621240
N=C(N)c1nccn1-c1ccc(F)cn1    ZINC001168415536
N=C(N)c1nccn1-c1cccc(F)n1    ZINC001168416614
N=C(N)NCCS(=O)(=O)CC1CC1    ZINC001118351123
N=C(N)NC[C@H]1CCCCS1(=O)=O    ZINC000575492707
CS(=O)(=O)CC1(CNC(=N)N)CC1    ZINC001326907793
CS(=O)(=O)C1(CNC(=N)N)CCC1    ZINC001327256329
N=C(N)NC[C@@H]1CCCCS1(=O)=O    ZINC000575492706
CC#CC(=O)N(C(=N)N)c1cc(C)[nH]n1    ZINC001179759058
N=CNC(=O)c1ccc(NC(=N)N)cc1    ZINC001148652694
N=C(N)NN=Cc1cccc(C(N)=O)c1    ZINC000261172323
N=C(N)NN=Cc1ccccc1C(N)=O    ZINC000788708905
N=C(N)NN=Cc1ccc(C(N)=O)cc1    ZINC000252453534
Cc1nn(C)c(-n2cncn2)c1C(=N)N    ZINC000082584156
N=C(N)c1cc(OC2CCCC2)ccn1    ZINC000061814500
N=C(N)c1ccc(N2CCOCC2)cc1    ZINC000019865701
C[C@H]1Cc2cc(CNC(=N)N)ccc2O1    ZINC000899262197
N=C(N)NCCc1ccc2c(c1)CCO2    ZINC000083985885
C=CCOc1ccc(CNC(=N)N)cc1    ZINC000348747169
C=CCOc1ccccc1CNC(=N)N    ZINC000304061117
N=C(N)NC[C@H]1OCCc2ccccc21    ZINC000363177263
N=C(N)NC[C@@H]1OCCc2ccccc21    ZINC000363177262
C[C@@H]1Cc2cc(CNC(=N)N)ccc2O1    ZINC000899262196
COc1ccccc1[C@@H]1C[C@H]1NC(=N)N    ZINC000566489066
N=C(N)NC[C@@]1(O)CCc2ccccc21    ZINC000262814654
N=C(N)NC[C@]1(O)CCc2ccccc21    ZINC000262814653
COc1cccc([C@@H]2C[C@H]2NC(=N)N)c1    ZINC000414357146
CCCC(=NNC(=N)N)c1ccccn1    ZINC000814796870
Cc1ccc(C)c(NC(=N)NC(=N)N)c1    ZINC000005765286
CC(=NNC(=N)N)c1ccc(C)nc1C    ZINC000814796669
N=C(N)N1CCN(c2ccccn2)CC1    ZINC000004200704
CC(=NNC(=N)N)c1ccc(N)cc1C    ZINC000379980248
C[C@H](CCCC#N)n1ccnc1C(=N)N    ZINC001172484023
Cc1ccc(NC(=N)NC(=N)N)cc1C    ZINC000000470763
CCc1cnccc1C(C)=NNC(=N)N    ZINC000765572640
CCc1cccnc1C(C)=NNC(=N)N    ZINC000779768897
CN(C)c1ccc(C=NNC(=N)N)cc1    ZINC000008622343
CCCC(=NNC(=N)N)c1cccnc1    ZINC000814796947
C[C@@H](CCCC#N)n1ccnc1C(=N)N    ZINC001172484030
Cc1cccc(C)c1NC(=N)NC(=N)N    ZINC000006071638
Cc1cccc(NC(=N)NC(=N)N)c1C    ZINC000020286643
CCC(=NNC(=N)N)c1cccc(N)c1    ZINC000389483102
CN(C)c1ccc(/C=N\NC(=N)N)cc1    ZINC000031342769
N=C(N)NN=Cc1cc2c([nH]1)CCCC2    ZINC000872341205
Cc1ccc(/N=C(\N)NC(=N)N)c(C)c1    ZINC000013635912
Cc1cc(C)cc(NC(=N)NC(=N)N)c1    ZINC000025724500
CCN(C(=N)NC(=N)N)c1ccccc1    ZINC000013153429
N=C(N)NCCC1CCC(F)(F)CC1    ZINC000899263800
N=C(N)NC[C@@H]1CCCCC(F)(F)C1    ZINC000262724832
N=C(N)NC[C@H]1CCCCC(F)(F)C1    ZINC000262724833
CCOCCOC[C@H](O)CNC(=N)N    ZINC001118377307
CCOCCOC[C@@H](O)CNC(=N)N    ZINC001118377308
N=C(N)NCCCCCc1ccccc1    ZINC000069656025
CCC[C@H](C)N(C(=N)N)c1ccccc1    ZINC001257308233
Cc1ccc(CCCNC(=N)N)c(C)c1    ZINC000848982760
CC(C)(CNC(=N)N)Cc1ccccc1    ZINC000265291729
CC(C)c1ccc(CCNC(=N)N)cc1    ZINC000071509817
Cc1cccc(C(C)(C)CNC(=N)N)c1    ZINC000263994941
Cc1ccccc1C(C)(C)CNC(=N)N    ZINC000066245867
CC(C)(C)c1ccc(CNC(=N)N)cc1    ZINC000060055025
CCC[C@@H](C)N(C(=N)N)c1ccccc1    ZINC001257308234
CC(C)(CCNC(=N)N)c1ccccc1    ZINC000848997888
Cc1cc(C)c(CCNC(=N)N)c(C)c1    ZINC000058326639
CCC(CC)N(C(=N)N)c1ccccc1    ZINC001257289216
N=C(N)c1ccc(F)cc1C(F)(F)F    ZINC000089064951
N=C(N)c1cc(F)cc(C(F)(F)F)c1    ZINC000001443051
N=C(N)c1cccc(C(F)(F)F)c1F    ZINC000001443066
N=C(N)c1ccc(C(F)(F)F)c(F)c1    ZINC000147998376
N=C(N)c1ccc(C(F)(F)F)cc1F    ZINC000001443061
N=C(N)c1cccc(F)c1C(F)(F)F    ZINC000199558191
N=C(N)c1ccc(F)c(C(F)(F)F)c1    ZINC000140407403
N=C(N)c1cc(C(F)(F)F)ccc1F    ZINC000075847649
N=C(N)c1cc(F)ccc1C(F)(F)F    ZINC000089065264
Cc1nc2cc(NC(=N)N)ccc2s1    ZINC000031772061
N=C(N)c1ccc(CC(=O)C(=O)O)cc1    ZINC000002574378
N=C(N)c1nccn1-c1ccc(F)nn1    ZINC001157622231
N=C(N)c1nccn1-c1ncc(F)cn1    ZINC001168416328
N=C(N)c1nccn1-c1ncncc1F    ZINC001168419188
N=C(N)N/N=C/c1ccccc1C(=O)O    ZINC000001693047
N=C(N)NN=Cc1cccc(C(=O)O)c1    ZINC000378766518
N=C(N)NN=Cc1cccc2c1OCO2    ZINC000915959270
N=C(N)N/N=C/c1ccc(C(=O)O)cc1    ZINC000001694943
N=C(N)NN=Cc1ccc(C(=O)O)cc1    ZINC000017325586
N=C(N)N/N=C\c1ccccc1C(=O)O    ZINC000008616051
N=C(N)NN=Cc1ccccc1C(=O)O    ZINC000263602234
N=C(N)NCCN1CCCS1(=O)=O    ZINC000405842642
CS(=O)(=O)N1CC(CNC(=N)N)C1    ZINC001327255641
COc1cc(C)nc(N(C#N)C(=N)N)n1    ZINC000004677294
CN(CC(=O)NCCCCl)C(=N)N    ZINC001144143823
N=C(N)NN=C1CCc2ccc(F)cc21    ZINC000748778253
N=C(N)NN=C/C=C/c1ccc(F)cc1    ZINC000747750798
N=C(N)NN=C/C=C\c1ccc(F)cc1    ZINC000747750807
N=C(N)NN=C1CCc2c1cccc2F    ZINC000379704455
N=C(N)NN=C1CCc2cc(F)ccc21    ZINC000379742752
C[Si](C)(C)C#Cn1ccnc1C(=N)N    ZINC001168416662
CCOC(=O)Cc1ccc(C(=N)N)cc1    ZINC000083286021
COc1ccccc1C(C)=NNC(=N)N    ZINC000252446921
CNC(=O)c1cccc(CNC(=N)N)c1    ZINC000849005997
N=C(N)c1cc(N2CCOCC2)ccn1    ZINC000061813965
COc1cc(C=NNC(=N)N)ccc1C    ZINC000773033484
COc1cccc(C(C)=NNC(=N)N)c1    ZINC000252446998
COc1cccc(/C(C)=N/NC(=N)N)c1    ZINC000004955506
CC(=NNC(=N)N)c1ccc(O)c(C)c1    ZINC000382598736
CCOc1ccccc1C=NNC(=N)N    ZINC000017324231
COc1ccc(C(C)=NNC(=N)N)cc1    ZINC000252448071
COCc1cccc(C=NNC(=N)N)c1    ZINC000252665051
C[C@@H]1C[C@@H]1c1ccc(C=NNC(=N)N)o1    ZINC000252453521
CC(=O)Nc1ccccc1CNC(=N)N    ZINC001349923011
COc1ccc(C=NNC(=N)N)cc1C    ZINC000252453598
CC(=NNC(=N)N)c1cc(C)ccc1O    ZINC000915051166
CNC(=O)c1ccc(CNC(=N)N)cc1    ZINC000849007030
COCc1ccc(C=NNC(=N)N)cc1    ZINC000252677270
CC/C(=N\NC(=N)N)c1ccc(O)cc1    ZINC000004917741
CCOc1ccc(C=NNC(=N)N)cc1    ZINC000252447079
CN(C)C(=O)c1ccc(NC(=N)N)cc1    ZINC000141495506
C[C@@H]1C[C@H]1c1ccc(C=NNC(=N)N)o1    ZINC000252453519
Cc1cc(C=NNC(=N)N)cc(C)c1O    ZINC000252447328
N=C(N)c1ccc(N2CCOCC2)nc1    ZINC000019489300
C[C@H]1C[C@H]1c1ccc(C=NNC(=N)N)o1    ZINC000252453520
N=C(N)NCc1ccc(CC(N)=O)cc1    ZINC001326905782
Cc1cc(O)c(C=NNC(=N)N)cc1C    ZINC000741760516
CN(CC(=O)Nc1ccccc1)C(=N)N    ZINC001144128659
CC(=NNC(=N)N)c1ccc(C)cc1O    ZINC000915051273
CC(=NNC(=N)N)c1cccc(CO)c1    ZINC000814796456
CCOc1ccccc1/C=N\NC(=N)N    ZINC000031647604
C[C@H]1C[C@@H]1c1ccc(C=NNC(=N)N)o1    ZINC000252453522
COc1ccc(C)cc1C=NNC(=N)N    ZINC000915051217
CCOc1cccc(C=NNC(=N)N)c1    ZINC000252453403
N=C(N)NCc1cc2c(nc1O)CCC2    ZINC001261844995
N=C(N)NCC(=O)NCc1ccccc1    ZINC000052019238
N=C(N)NCCNC(=O)c1ccccc1    ZINC000141456273
CC/C(=N/NC(=N)N)c1ccc(O)cc1    ZINC000017376402
N=C(N)NCCc1cccc(C(N)=O)c1    ZINC000341485443
CC(=O)Nc1ccc(CNC(=N)N)cc1    ZINC000341489056
CN(CC(=O)NC[C@@H](O)CF)C(=N)N    ZINC001144149216
CN(CC(=O)NC[C@H](O)CF)C(=N)N    ZINC001144149215
N=C(N)N1CCN(c2ncccn2)CC1    ZINC000008731899
Cn1cc2c(n1)CCCC2=NNC(=N)N    ZINC000794489057
N=C(N)NN=Cc1ccnn1CC1CC1    ZINC000853286657
CN(C)c1ccncc1C=NNC(=N)N    ZINC000776186015
CC(=NNC(=N)N)c1cc2n(n1)CCC2    ZINC000872341253
Cn1ncc(C2CC2)c1C=NNC(=N)N    ZINC000853286538
CC(=NNC(=N)N)c1cnc(C)nc1C    ZINC000308876771
N=C(N)NC[C@H]1CCCN1CC(F)F    ZINC000630386936
N=C(N)NC[C@@H]1CCCN1CC(F)F    ZINC000630386933
CCCCCOc1ccc(C(=N)N)cc1    ZINC000019517708
CCN(C)c1ccccc1CNC(=N)N    ZINC000849006342
Cc1cc(N(C)C)ccc1CNC(=N)N    ZINC000304217306
CC1CCC(n2ccnc2C(=N)N)CC1    ZINC001168201639
Cc1ccc(C(C)(C)CNC(=N)N)nc1    ZINC000630387679
C[C@H](CNC(=N)N)N(C)c1ccccc1    ZINC000263945175
CC[C@H]1CC[C@@H](n2ccnc2C(=N)N)C1    ZINC001173265131
CN(CCNC(=N)N)Cc1ccccc1    ZINC000002019307
N=C(N)NN=C1C2CC3CC(C2)CC1C3    ZINC000006672964
CN(CCCNC(=N)N)c1ccccc1    ZINC000053278548
CC[C@@H]1CC[C@H](n2ccnc2C(=N)N)C1    ZINC001173265130
C[C@@H]1CCC[C@@H](n2ccnc2C(=N)N)C1    ZINC001258808259
CC[C@@H]1CC[C@@H](n2ccnc2C(=N)N)C1    ZINC001173265133
CC[C@H]1CC[C@H](n2ccnc2C(=N)N)C1    ZINC001173265132
CC1(C)CC[C@@H](n2ccnc2C(=N)N)C1    ZINC001258595485
C[C@H]1CCC[C@H](n2ccnc2C(=N)N)C1    ZINC001258808257
CN(C)[C@H](CNC(=N)N)c1ccccc1    ZINC000073756955
C[C@@H](CNC(=N)N)N(C)c1ccccc1    ZINC000263945176
CC(=NNC(=N)N)[C@H]1C[C@H]2C=C[C@H]1CC2    ZINC000842525934
N=C(N)NN=C1C[C@H]2C[C@H]1[C@@H]1CCC[C@H]21    ZINC000308708983
N=C(N)NN=C1CCC(=C2CCC2)CC1    ZINC000853287776
C[C@H]1CCC[C@@H](n2ccnc2C(=N)N)C1    ZINC001258808256
CC1(C)CC[C@H](n2ccnc2C(=N)N)C1    ZINC001258595486
CN(C)[C@@H](CNC(=N)N)c1ccccc1    ZINC000073756953
N=C(N)NN=C1C[C@H]2C[C@H]1[C@H]1CCC[C@@H]21    ZINC000308708986
N=C(N)c1nccn1C1CCCCCC1    ZINC001255881183
N=C(N)NN=C1C[C@H]2C[C@H]1[C@@H]1CCC[C@@H]21    ZINC000308708985
CN(C)c1ccc(CCNC(=N)N)cc1    ZINC000066245942
C[C@@H]1CCC[C@H](n2ccnc2C(=N)N)C1    ZINC001258808254
CC(C)(C)c1ccncc1CNC(=N)N    ZINC000414362442
CC(=NNC(=N)N)[C@@H]1C[C@H]2C=C[C@H]1CC2    ZINC000842525933
N=C(N)NN=C1C[C@H]2C[C@H]1[C@H]1CCC[C@H]21    ZINC000308708984
COc1ccc2nc(C(=N)N)sc2c1    ZINC000001442730
C#C[C@@H](NC(=N)N)c1ccc(Cl)cc1    ZINC000491795783
C#C[C@H](NC(=N)N)c1ccc(Cl)cc1    ZINC000491795784
CC(=NNC(=N)N)c1ccc(C#N)s1    ZINC000762445950
N=C(N)c1cc(C(=N)N)cc([N+](=O)[O-])c1    ZINC000003161158
N=C(N)N/N=C/c1ccccc1[N+](=O)[O-]    ZINC000000128278
N=C(N)N/N=C/c1cccc([N+](=O)[O-])c1    ZINC000000128269
N=C(N)N/N=C\c1cccc([N+](=O)[O-])c1    ZINC000031342773
N=C(N)NN=Cc1ccccc1[N+](=O)[O-]    ZINC000252448676
N=C(N)NN=Cc1ccc([N+](=O)[O-])cc1    ZINC000008622342
N=C(N)NN=Cc1cccc([N+](=O)[O-])c1    ZINC000006663976
N=C(N)N/N=C/c1ccc([N+](=O)[O-])cc1    ZINC000000128273
N=C(N)NN=Cc1ccc(C(=O)O)nc1    ZINC001776033090
N=C(N)NC[C@H]1CSc2ccccc21    ZINC000334884900
N=C(N)NC[C@@H]1CSc2ccccc21    ZINC000334884898
N=C(N)N[C@@H](Cc1ccccc1)C(=O)O    ZINC000002042590
N=C(N)NCCc1ccc2c(c1)OCO2    ZINC000002018085
N=C(N)NCc1ccc2c(c1)OCCO2    ZINC000003647976
N=C(N)NCCc1ccccc1C(=O)O    ZINC001601135824
COC(=O)c1ccc(CNC(=N)N)cc1    ZINC000071257470
N=C(N)NCc1cccc2c1OCCO2    ZINC000849214487
N=C(N)NC[C@H]1COc2ccccc2O1    ZINC000000000357
COC(=O)c1ccc(C)c(NC(=N)N)c1    ZINC000066325532
N=C(N)N[C@H](Cc1ccccc1)C(=O)O    ZINC000001653010
N=C(N)Nc1ccc2c(c1)OCCCO2    ZINC000034936095
N=C(N)NCCc1ccc(C(=O)O)cc1    ZINC000003597281
N=C(N)N[C@@H](CC(=O)O)c1ccccc1    ZINC000002044954
N=C(N)NC[C@@H]1COc2ccccc2O1    ZINC000004213470
N=C(N)N[C@H](CC(=O)O)c1ccccc1    ZINC000001679447
N=C(N)N(CC(=O)O)Cc1ccccc1    ZINC000001765348
CC(C)(CCNC(=N)N)S(C)(=O)=O    ZINC001118411751
COc1ccc(NC(=N)NC(=N)N)cc1    ZINC000000553580
Cc1cc(N(C(=N)N)C(=O)C2CC2)n[nH]1    ZINC001142681821
CCOc1cccc(C=NNC(=N)N)n1    ZINC000763107437
COc1ccccc1NC(=N)NC(=N)N    ZINC000000089337
CC(=O)Nc1ccc(CNC(=N)N)cn1    ZINC001326948055
C=C(C)C(=O)N(C(=N)N)c1cc(C)[nH]n1    ZINC001142518877
COc1cccc(NC(=N)NC(=N)N)c1    ZINC000015921975
C=C/C(=N\COC)n1ccnc1C(=N)N    ZINC001168411394
COc1cc(C(C)=NNC(=N)N)ccn1    ZINC000782187624
N=C(N)NCC1(c2ccc(F)cc2)CC1    ZINC000263986409
N=C(N)NCc1cc(C2CC2)ccc1F    ZINC000334860373
N=C(N)N[C@H]1C[C@H](c2cccc(F)c2)C1    ZINC000262765321
N=C(N)N[C@H]1C[C@H](c2ccc(F)cc2)C1    ZINC000262659179
N=C(N)N[C@H]1C[C@H](c2ccccc2F)C1    ZINC000262861030
N=C(N)NCC1(c2cccc(F)c2)CC1    ZINC000125454347
CN(C)c1ncc(C=NNC(=N)N)cn1    ZINC000814796847
C=CCCn1cc(C=NNC(=N)N)nn1    ZINC000853287950
C/C(=N/NC(=N)N)c1cnc(N)nc1C    ZINC000005521365
Cc1cc(CCNC(=N)N)cc(C)c1O    ZINC000346057742
COc1ccc(C)cc1CCNC(=N)N    ZINC000071510525
Cc1cccc(OCCCNC(=N)N)c1    ZINC000071510537
CC(C)Oc1cccc(CNC(=N)N)c1    ZINC000848984910
CO[C@@H](CNC(=N)N)Cc1ccccc1    ZINC000414379066
CCOCc1ccccc1CNC(=N)N    ZINC000052019211
Cc1ccccc1O[C@@H](C)CNC(=N)N    ZINC000266154958
CO[C@](C)(CNC(=N)N)c1ccccc1    ZINC000414363976
CC(C)Oc1ccccc1CNC(=N)N    ZINC000195523013
CC(C)(CNC(=N)N)Oc1ccccc1    ZINC000359140470
CO[C@@](C)(CNC(=N)N)c1ccccc1    ZINC000414363985
N=C(N)NCCCCOc1ccccc1    ZINC000082078908
Cc1ccc(O[C@@H](C)CNC(=N)N)cc1    ZINC000304347972
Cc1cc(C)cc(OCCNC(=N)N)c1    ZINC000071510544
C[C@H](c1ccccc1)[C@H](O)CNC(=N)N    ZINC000663233360
Cc1cccc(O[C@H](C)CNC(=N)N)c1    ZINC000238420280
C[C@H](c1ccccc1)[C@@H](O)CNC(=N)N    ZINC000663233361
CC(C)Oc1ccc(CNC(=N)N)cc1    ZINC000057887665
Cc1cc(C)cc([C@@H](O)CNC(=N)N)c1    ZINC000282756178
N=C(N)NC[C@@H](CO)Cc1ccccc1    ZINC000341594608
Cc1cccc(C)c1OCCNC(=N)N    ZINC000002006045
CCOc1cccc(CCNC(=N)N)c1    ZINC000071510522
COC[C@H](C)N(C(=N)N)c1ccccc1    ZINC001255558872
COc1ccc(CCCNC(=N)N)cc1    ZINC000071510520
CCOc1ccc(CCNC(=N)N)cc1    ZINC000071510523
C[C@@H](c1ccccc1)[C@H](O)CNC(=N)N    ZINC000663233362
CCO[C@@H](CNC(=N)N)c1ccccc1    ZINC000194578596
N=C(N)NCCCOCc1ccccc1    ZINC000115400437
Cc1ccc(O[C@H](C)CNC(=N)N)cc1    ZINC000304347970
CN(C)CCOc1ccc(C(=N)N)cc1    ZINC000019504595
Cc1cc(C)cc([C@H](O)CNC(=N)N)c1    ZINC000282756180
CCc1ccc([C@H](O)CNC(=N)N)cc1    ZINC000285043632
N=C(N)NC[C@H](CO)Cc1ccccc1    ZINC000341594609
COc1cccc(CCCNC(=N)N)c1    ZINC000071510519
COC[C@@H](C)N(C(=N)N)c1ccccc1    ZINC001255558871
C[C@@H](c1ccccc1)[C@@H](O)CNC(=N)N    ZINC000663233363
COc1cc(CCNC(=N)N)ccc1C    ZINC000122626790
Cc1ccccc1OCCCNC(=N)N    ZINC000071510536
Cc1ccccc1O[C@H](C)CNC(=N)N    ZINC000266154956
CCCCCOc1ccnc(C(=N)N)c1    ZINC000061814608
Cc1ccc(OCCCNC(=N)N)cc1    ZINC000066245887
CO[C@H](CNC(=N)N)Cc1ccccc1    ZINC000414378850
N=C(N)NC[C@@H](CCO)c1ccccc1    ZINC000355306891
CCO[C@H](CNC(=N)N)c1ccccc1    ZINC000194578610
CCc1ccc([C@@H](O)CNC(=N)N)cc1    ZINC000285043628
N=C(N)NC[C@H](CCO)c1ccccc1    ZINC000355306105
CCCOc1ccc(CNC(=N)N)cc1    ZINC000073640664
Cc1cccc(O[C@@H](C)CNC(=N)N)c1    ZINC000238420594
Cc1ccc(OCCNC(=N)N)c(C)c1    ZINC000071510542
CCOc1ccccc1CCNC(=N)N    ZINC000071510521
C[C@H]1C[C@@H](n2ccnc2C(=N)N)CCN1    ZINC001246227097
CN1CCC[C@H](n2ccnc2C(=N)N)C1    ZINC001255469334
N=C(N)NCCc1cn2c(n1)CCCC2    ZINC000261714555
C[C@H]1C[C@H](n2ccnc2C(=N)N)CCN1    ZINC001246227079
CN1CCC[C@@H](n2ccnc2C(=N)N)C1    ZINC001255469333
CCN1CC[C@@H](n2ccnc2C(=N)N)C1    ZINC001173350653
C[C@H]1CC[C@H](n2ccnc2C(=N)N)CN1    ZINC001246228821
Cn1nc2c(c1CNC(=N)N)CCCC2    ZINC000359919387
C[C@@H]1CC[C@H](n2ccnc2C(=N)N)CN1    ZINC001246228820
CC(C)(C#N)[C@@H]1CCCC1=NNC(=N)N    ZINC000814796794
CC(C)(C#N)[C@H]1CCCC1=NNC(=N)N    ZINC000814796795
CCN1CC[C@H](n2ccnc2C(=N)N)C1    ZINC001173350654
Cc1cc(N(C(=N)N)C2CCCC2)n[nH]1    ZINC001257349599
CN1CCC(n2ccnc2C(=N)N)CC1    ZINC001256196614
N=C(N)NCc1cnn(CC2CCC2)c1    ZINC000899262220
C[C@@H]1C[C@@H](n2ccnc2C(=N)N)CCN1    ZINC001246227087
CCn1c(C)cc(C=NNC(=N)N)c1C    ZINC000252668329
C[C@@H]1C[C@H](n2ccnc2C(=N)N)CCN1    ZINC001246227074
C[C@H]1CC[C@@H](n2ccnc2C(=N)N)CN1    ZINC001246228819
C[C@@H]1CC[C@@H](n2ccnc2C(=N)N)CN1    ZINC001246228818
N=C(N)n1nc(-c2cccs2)cc1O    ZINC001245920691
N=C(N)n1nc(-c2ccsc2)cc1O    ZINC001245949776
N#Cc1ccc(CNC(=N)N)cc1Cl    ZINC000848988654
N=C(N)n1nc(CC(F)(F)F)cc1O    ZINC001245952659
N=C(N)NN=C1COc2ccc(F)cc21    ZINC000918153172
N=C(N)N/N=C/CSc1ccccc1    ZINC000004652655
CSc1ccc(C=NNC(=N)N)cc1    ZINC000252447607
Cc1ccc(NC(=S)NC(=N)N)cc1    ZINC000004773260
N=C(N)NN=C1CCCc2sccc21    ZINC000252664567
Cc1nnc2[nH]c(NC(=N)N)nn2c1=O    ZINC000100128265
COc1cccc(C=NNC(=N)N)c1O    ZINC000254815406
Cc1c(CNC(=N)N)cccc1[N+](=O)[O-]    ZINC000231865026
COc1ccc(C=NNC(=N)N)cc1O    ZINC000252448329
COc1cc(C=NNC(=N)N)ccc1O    ZINC000252446779
N=C(N)NCCc1ccccc1[N+](=O)[O-]    ZINC000360288611
COc1ccc(O)c(C=NNC(=N)N)c1    ZINC000384197762
COc1ccc(C=NNC(=N)N)c(O)c1    ZINC000394851570
N=C(N)NCCc1cccc([N+](=O)[O-])c1    ZINC000340127942
N=C(N)NCCc1ccc([N+](=O)[O-])cc1    ZINC000052020228
CC(=NNC(=N)N)c1cc(O)cc(O)c1    ZINC000753697343
COc1cc(/C=N\NC(=N)N)ccc1O    ZINC000095952340
N=C(N)NN=Cc1cc(CO)ccc1O    ZINC000814796791
CN(CCCNC(=N)N)S(C)(=O)=O    ZINC000692431616
CC(C)NS(=O)(=O)CCNC(=N)N    ZINC000341521880
CCS(=O)(=O)NCCCNC(=N)N    ZINC001326906557
N=C(N)c1cccc2c1Cc1ccccc1-2    ZINC000002599218
CN(CC(=O)Nc1ccnnc1)C(=N)N    ZINC001144128948
C=C(N)C(=O)N(C(=N)N)c1cc(C)[nH]n1    ZINC001157440118
CN(CC(=O)Nc1cccnn1)C(=N)N    ZINC001144129017
CN(CC(=O)Nc1ncccn1)C(=N)N    ZINC001144122627
CC/C(=N\NC(=N)N)c1ccc(F)cc1    ZINC000004804485
CCC(=NNC(=N)N)c1ccc(F)cc1    ZINC000252448467
CCC(=NNC(=N)N)c1cccc(F)c1    ZINC000308772404
CC/C(=N/NC(=N)N)c1ccc(F)cc1    ZINC000017327645
CC(Cc1ccc(F)cc1)=NNC(=N)N    ZINC000379590397
CCC(=NNC(=N)N)c1ccccc1F    ZINC000308747022
CN(CC(=O)NCC(C)(F)F)C(=N)N    ZINC001144128273
N=C(N)N(CCCCN)C(=O)C(F)F    ZINC001142789482
COc1cc(C(=N)N)ccc1OC(C)C    ZINC000019504764
CCOc1ccc(C(=N)N)cc1OCC    ZINC000020177273
CC(C)Oc1cc(CNC(=N)N)ccn1    ZINC000443411857
C[C@H]1C[C@@H](n2ccnc2C(=N)N)CCO1    ZINC001168080546
CC1(C)C[C@@H](n2ccnc2C(=N)N)CO1    ZINC001172275584
C[C@@H]1C[C@@H](n2ccnc2C(=N)N)CCO1    ZINC001168080545
C[C@@H]1C[C@H](n2ccnc2C(=N)N)CCO1    ZINC001168080539
COc1nc(C)cc(C)c1CNC(=N)N    ZINC000848999913
N=C(N)c1nccn1[C@H]1CCCOCC1    ZINC001170789579
N=C(N)n1nc(C2CCCCC2)cc1O    ZINC001245937399
CC(C)Oc1ncccc1CNC(=N)N    ZINC000052036167
N=C(N)NC[C@@H](O)CNc1ccccc1    ZINC000004729585
N=C(N)c1nccn1[C@@H]1CCCOCC1    ZINC001170789578
N=C(N)n1nc(CC2CCCC2)cc1O    ZINC001245933061
C[C@H]1C[C@H](n2ccnc2C(=N)N)CCO1    ZINC001168080544
CC1(C)C[C@H](n2ccnc2C(=N)N)CO1    ZINC001172275585
N=C(N)NC[C@H](O)CNc1ccccc1    ZINC000004729588
CC(C)(C)n1cc(C=NNC(=N)N)cn1    ZINC000691286154
N=C(N)NCc1nnc2n1CCCCC2    ZINC001318124319
CCn1nc(C)c(C=NNC(=N)N)c1C    ZINC000307990786
CC(C)Cn1nccc1C=NNC(=N)N    ZINC000842525549
CC(C)C(Cn1cccn1)=NNC(=N)N    ZINC000802708808
CCCCC[C@H](C)n1ccnc1C(=N)N    ZINC001257502404
CC(C)CC[C@H](C)n1ccnc1C(=N)N    ZINC001256355587
N=C(N)NN=C1CCCC12CCCCC2    ZINC000313041307
CC1=C[C@H](C)[C@@H](/C=N/NC(=N)N)[C@@H](C)C1    ZINC000108233619
CC1=C[C@H](C)[C@@H](/C=N/NC(=N)N)[C@H](C)C1    ZINC000245380984
N=C(N)NN=C1CCCCC12CCCC2    ZINC000309095670
CCCC[C@@H](CC)n1ccnc1C(=N)N    ZINC001257411229
CCCCC[C@@H](C)n1ccnc1C(=N)N    ZINC001257502402
CCCC[C@H](CC)n1ccnc1C(=N)N    ZINC001257411233
CC1=C[C@H](C)[C@H](/C=N/NC(=N)N)[C@@H](C)C1    ZINC000004812728
CC1=C[C@H](C)[C@H](/C=N/NC(=N)N)[C@H](C)C1    ZINC000004812727
CC1(C)[C@@H]2CC[C@]1(C)/C(=N/NC(=N)N)C2    ZINC000104128862
CC1(C)[C@@H]2CC[C@]1(C)/C(=N\NC(=N)N)C2    ZINC000104128858
CC(C)CC[C@@H](C)n1ccnc1C(=N)N    ZINC001256355586
N=C(N)NN=C1CCC2(CCCC2)CC1    ZINC000161492584
C/C(=N/NC(=N)N)C1=CC(C)(C)CCC1    ZINC000004856095
CC[C@@H](CC(C)C)n1ccnc1C(=N)N    ZINC001172393730
CCCC(CCC)n1ccnc1C(=N)N    ZINC001257329734
CCCCCC1=CCCC1=NNC(=N)N    ZINC000915050893
CC[C@H](CC(C)C)n1ccnc1C(=N)N    ZINC001172393728
N=C(N)n1nc(-c2nccs2)cc1O    ZINC001245948332
N=C(N)Nc1nc2cc(Cl)ccc2[nH]1    ZINC000000408378
N=C(N)NCCC[C@@H]1CC1(Cl)Cl    ZINC000849047990
C[C@@]1(CCNC(=N)N)CC1(Cl)Cl    ZINC000849037542
C[C@]1(CCNC(=N)N)CC1(Cl)Cl    ZINC000849037541
N=C(N)NCCC[C@H]1CC1(Cl)Cl    ZINC000849047991
CN(CC(=O)O[P@](C)(=O)O)C(=N)N    ZINC000071404910
N=C(N)N/C(N)=N/CCS(=O)(=O)O    ZINC000031792617
N=C(N)N[C@@H]1C[C@H]1c1ccccc1Cl    ZINC000568256270
N=C(N)N[C@@H]1C[C@H]1c1cccc(Cl)c1    ZINC000262814442
N=C(N)NN=Cc1scnc1C1CC1    ZINC000782188890
N=C(N)NN=Cc1nc2c(s1)CCC2    ZINC000814796004
N=C(N)NN=Cc1csc(C2CC2)n1    ZINC000920375636
N=C(N)NN=Cc1cnc(C2CC2)s1    ZINC000761795225
N=C(N)NN=C1CCCc2scnc21    ZINC000863079534
COc1cc(NC(=N)N)ccc1C(=O)O    ZINC000039087143
Cn1c(C=NNC(=N)N)ccc1C(=O)O    ZINC001600911324
Cn1cc(C(=O)O)cc1C=NNC(=N)N    ZINC001776033085
Cc1[nH]c(C=NNC(=N)N)cc1C(=O)O    ZINC000380222911
CC(=O)C(=O)N(C(=N)N)c1cc(C)[nH]n1    ZINC001142703688
Cn1cc(C=NNC(=N)N)cc1C(=O)O    ZINC001600946607
COC(=O)c1ccc(C=NNC(=N)N)[nH]1    ZINC000747624636
Cc1cc(C=NNC(=N)N)[nH]c1C(=O)O    ZINC001776032943
N=C(N)NN=Cc1cccn1CC(=O)O    ZINC001605626509
COC(=O)c1cc(C=NNC(=N)N)c[nH]1    ZINC000753161226
CCC(=O)N(C(=N)N)c1ccccc1F    ZINC001142719705
CSCc1ccc(CNC(=N)N)cc1    ZINC000348960992
CSCc1cccc(CNC(=N)N)c1    ZINC000187841526
CC(C)(C)Sc1cccc(C(=N)N)n1    ZINC000081622657
CCSc1ccc(CNC(=N)N)cc1    ZINC000083987569
CC(C)(C)Sc1ccc(C(=N)N)cn1    ZINC000019870347
N=C(N)NCc1cc2c(s1)CCCC2    ZINC000624515032
C[C@H](CNC(=N)N)Sc1ccccc1    ZINC000266095146
CC(C)(C)Sc1ccc(C(=N)N)nc1    ZINC000079112069
C[C@@H](CNC(=N)N)Sc1ccccc1    ZINC000266095149
CSc1cc(C)ccc1CNC(=N)N    ZINC000268061936
CSc1ccc(CCNC(=N)N)cc1    ZINC000083987570
COc1ncnc(N)c1C=NNC(=N)N    ZINC000379990117
CC(=NNC(=N)N)c1cc(N)ccc1F    ZINC000378863549
CCC(=NNC(=N)N)c1ccc(F)cn1    ZINC000308742724
COc1ccc(OCCNC(=N)N)cc1    ZINC000001996595
COc1ccc(CNC(=N)N)cc1OC    ZINC000000016573
N=C(N)NC[C@@H](O)COc1ccccc1    ZINC000002000800
N=C(N)NC[C@H](O)COc1ccccc1    ZINC000002000801
COc1ccccc1OCCNC(=N)N    ZINC000071511452
COc1cc(CCNC(=N)N)ccc1O    ZINC000849004880
N=C(N)NCc1ccc(OCCO)cc1    ZINC000341529050
COc1cccc(OCCNC(=N)N)c1    ZINC000071511453
COc1ccc(CNC(=N)N)c(OC)c1    ZINC000005720346
COc1cccc(CNC(=N)N)c1OC    ZINC000040980386
COc1cccc(OC)c1CNC(=N)N    ZINC000168917488
COc1ccc(OC)c(CNC(=N)N)c1    ZINC000040979454
COc1ccc([C@H](O)CNC(=N)N)cc1    ZINC000238352197
N=C(N)NCc1ccccc1OCCO    ZINC000356056114
COc1ccc(CCNC(=N)N)cc1O    ZINC000634533428
COc1ccc([C@@H](O)CNC(=N)N)cc1    ZINC000238339452
C[C@H]1C[C@H]1c1nnc(CN(C)C(=N)N)o1    ZINC001256611159
CC(=NNC(=N)N)c1coc(C(C)C)n1    ZINC000799476774
CN(CC(=O)N1CC(C)(C#N)C1)C(=N)N    ZINC001144127982
C[C@H]1C[C@@H]1c1nnc(CN(C)C(=N)N)o1    ZINC001256611164
N=C(N)n1nc(C2CCNCC2)cc1O    ZINC001245917825
CN(CC(=O)NC1(C#N)CCC1)C(=N)N    ZINC001144128325
N=C(N)n1nc([C@@H]2CCCNC2)cc1O    ZINC001245910489
CCc1noc(C)c1C(C)=NNC(=N)N    ZINC000769795774
C[C@@H]1C[C@H]1c1nnc(CN(C)C(=N)N)o1    ZINC001256611162
CN(CC(=O)NCc1cc[nH]c1)C(=N)N    ZINC001144144432
CN(CC(=O)NCc1ccc[nH]1)C(=N)N    ZINC001144143307
CN(Cc1nnc(C2CCC2)o1)C(=N)N    ZINC001255154347
C[C@@H]1C[C@@H]1c1nnc(CN(C)C(=N)N)o1    ZINC001256611163
CC(C)(CNC(=N)N)c1cccc(F)c1    ZINC000095960297
CC[C@H](C)N(C(=N)N)c1ccc(F)cc1    ZINC001257430034
CC[C@@H](C)N(C(=N)N)c1ccc(F)cc1    ZINC001257430033
CC[C@H](C)N(C(=N)N)c1ccccc1F    ZINC001257429578
CC[C@@H](C)N(C(=N)N)c1ccccc1F    ZINC001257429577
CC(C)(CNC(=N)N)c1ccccc1F    ZINC000263965518
CN(C)c1ncc(C=NNC(=N)N)n1C    ZINC000811638074
CC(C)(C)n1cc(C=NNC(=N)N)nn1    ZINC000790153853
CC(=NNC(=N)N)C(C)(C)n1cncn1    ZINC000794489062
Cc1nn(C)c(C)c1CCCNC(=N)N    ZINC000340762551
CCC(CC)N(C(=N)N)c1cc(C)[nH]n1    ZINC001257295034
CCCCn1cc(CNC(=N)N)c(C)n1    ZINC000358305832
CCC[C@H](C)N(C(=N)N)c1cc(C)[nH]n1    ZINC001257317014
CCC[C@@H](C)N(C(=N)N)c1cc(C)[nH]n1    ZINC001257317012
N=C(N)NC1CCC2(CCCCC2)CC1    ZINC000044460142
N=C(N)c1c(F)c(F)c(F)c(F)c1F    ZINC000002599217
N=C(N)Nc1nc2cc(Cl)ccc2o1    ZINC000019866323
N=C(N)c1cc([N+](=O)[O-])cc([N+](=O)[O-])c1    ZINC000004181912
CC(=NNC(=N)N)c1ccc(Cl)cc1    ZINC000252447633
C/C(=N/NC(=N)N)c1ccc(Cl)cc1    ZINC000017325054
Cc1cc(C=NNC(=N)N)ccc1Cl    ZINC000779768859
CC(=NNC(=N)N)c1cccc(Cl)c1    ZINC000252447485
Cc1cc(Cl)cc(C=NNC(=N)N)c1    ZINC000395257060
Cc1ccc(C=NNC(=N)N)cc1Cl    ZINC000388901388
Cc1cc(Cl)ccc1C=NNC(=N)N    ZINC000388795170
CC(=NNC(=N)N)c1ccccc1Cl    ZINC000252506086
C/C(=N\NC(=N)N)c1ccccc1Cl    ZINC000146040896
C/C(=N\NC(=N)N)c1ccc(Cl)cc1    ZINC000004758764
COC(=O)c1coc(C=NNC(=N)N)c1    ZINC000758104340
Cc1oc(C=NNC(=N)N)cc1C(=O)O    ZINC001600837924
Cc1cc(N(C(=N)N)C(=O)C(N)=O)n[nH]1    ZINC001142941197
Cn1nc(C(=O)O)cc1C=NNC(=N)N    ZINC001776033080
COc1ccc(F)cc1C=NNC(=N)N    ZINC000309119300
COc1ccc(C=NNC(=N)N)cc1F    ZINC000252453502
CC(=NNC(=N)N)c1ccc(F)cc1O    ZINC000727779814
CC(=NNC(=N)N)c1ccc(O)c(F)c1    ZINC000728431044
CC(=NNC(=N)N)c1ccc(O)cc1F    ZINC000729931398
COc1cccc(C=NNC(=N)N)c1F    ZINC000799875109
CC(=NNC(=N)N)c1cc(F)ccc1O    ZINC000915050874
CCC(Cc1cccs1)=NNC(=N)N    ZINC000730945888
N=C(N)NCCc1nc2c(s1)CCC2    ZINC000899262600
CC1(C)CCc2sc(NC(=N)N)nc21    ZINC000416404749
N=C(N)c1nccn1C1CCSCC1    ZINC001255081793
CC(=NNC(=N)N)c1cc(C)sc1C    ZINC000915050837
N=C(N)NCc1nc2c(s1)CCCC2    ZINC000719495130
N=C(N)c1nccn1[C@H]1CCCSC1    ZINC001257659997
N=C(N)c1nccn1[C@@H]1CCCSC1    ZINC001257659996
CCCc1ccc(C=NNC(=N)N)s1    ZINC000857207327
CCc1ccc(C(C)=NNC(=N)N)s1    ZINC000252448205
N=C(N)NCc1csc(C2CCC2)n1    ZINC000095093886
COc1ccc(C(=N)N)c(OC)c1OC    ZINC000001442837
COc1cc(C(=N)N)cc(OC)c1OC    ZINC000001442864
COc1cc(OC)c(C(=N)N)c(OC)c1    ZINC000001442860
N=C(N)n1nc(C2CCOCC2)cc1O    ZINC001245943989
Cc1c(C(=O)O)cc(CNC(=N)N)n1C    ZINC001599987140
CN(CC(=O)Nc1ccn(C)n1)C(=N)N    ZINC001144123440
Cc1c[nH]nc1NC(=O)CN(C)C(=N)N    ZINC001144129250
Cc1cc(N(C(=N)N)C(=O)[C@@H](C)N)n[nH]1    ZINC001157439229
CN(CC(=O)NCc1cnc[nH]1)C(=N)N    ZINC001144128295
COCCn1cc(C=NNC(=N)N)cn1    ZINC000743417860
CN(CC(=O)NCc1cn[nH]c1)C(=N)N    ZINC001144144484
CN(CC(=O)Nc1cncn1C)C(=N)N    ZINC001144129036
CN(CC(=O)NCc1cc[nH]n1)C(=N)N    ZINC001144141188
CN(CC(=O)Nc1nccn1C)C(=N)N    ZINC001144122635
N=C(N)NCCCNc1cccc(F)c1    ZINC000273347849
CC(C)(C)n1nnc(C=NNC(=N)N)n1    ZINC000700274734
CN(CC(=O)N[C@H]1C[C@H]1C1CC1)C(=N)N    ZINC001144150087
N=C(N)NN=C1CCC2(CCCO2)CC1    ZINC000788016255
CN(CC(=O)N[C@H]1C[C@@H]1C1CC1)C(=N)N    ZINC001144150086
CCOCC[C@@H](C)n1ccnc1C(=N)N    ZINC001172411531
CN(CC(=O)N[C@@H]1CC12CCC2)C(=N)N    ZINC001144142618
CN(CC(=O)N[C@@H]1C[C@@H]1C1CC1)C(=N)N    ZINC001144150084
CC1(C)C(=NNC(=N)N)[C@@H]2CCCO[C@H]21    ZINC000743417216
CN(CC(=O)N[C@@H]1CC=CCC1)C(=N)N    ZINC001144142350
CC1(C)C(=NNC(=N)N)[C@H]2CCCO[C@@H]21    ZINC000743417217
C#CC(=O)N(CCN(CC)CC)C(=N)N    ZINC001143912834
CN(CC(=O)N[C@H]1CC=CCC1)C(=N)N    ZINC001144142355
CCO[C@@H]1CC(=NNC(=N)N)C12CCC2    ZINC000741160677
CN(CC(=O)N[C@@H]1C[C@H]1C1CC1)C(=N)N    ZINC001144150085
CC1(C)C(=NNC(=N)N)[C@H]2CCCO[C@H]21    ZINC000743417213
CC1(C)C(=NNC(=N)N)[C@@H]2CCCO[C@@H]21    ZINC000743417218
CN(CC(=O)N[C@H]1CC12CCC2)C(=N)N    ZINC001144142624
N=C(N)NN=C1CCCC12CCOCC2    ZINC000308803048
CCOCC[C@H](C)n1ccnc1C(=N)N    ZINC001172411532
CN(CC(=O)N1C2CCC1CC2)C(=N)N    ZINC001144137870
CCO[C@H]1CC(=NNC(=N)N)C12CCC2    ZINC000741160683
CCCC(=NNC(=N)N)C1CCCCC1    ZINC000727779692
CC(C)C[C@@H]1CCCC(=NNC(=N)N)C1    ZINC000308768574
CC(C)CC[C@H]1CCC(=NNC(=N)N)C1    ZINC000834939347
CC1(C)CC(=NNC(=N)N)CC(C)(C)C1    ZINC000168315824
CC(C)CC[C@@H]1CCCC1=NNC(=N)N    ZINC000727252052
CC(CCC1CCCCC1)=NNC(=N)N    ZINC000731922918
CC(C)CC[C@H]1CCCC1=NNC(=N)N    ZINC000727252051
CC(C)=CCC[C@@H](C)CC=NNC(=N)N    ZINC000915050644
N=C(N)NC[C@H]1CCCN(CC2CC2)C1    ZINC000663234443
N=C(N)N1CCC(N2CCCCC2)CC1    ZINC000004200705
CC(C)C(=NNC(=N)N)C1CCCCC1    ZINC000733901487
CC(C)=CCC[C@H](C)CC=NNC(=N)N    ZINC000915050638
N=C(N)NCCN1CC2CCC(CC2)C1    ZINC000001639137
CC(C)(C)C1CCC(=NNC(=N)N)CC1    ZINC000057931961
N=C(N)NCC1CCN(CC2CC2)CC1    ZINC000663233089
CC(C)CC[C@@H]1CCC(=NNC(=N)N)C1    ZINC000834939346
CC(C)C1CCC(C=NNC(=N)N)CC1    ZINC000308941646
CC(C)C[C@H]1CCCC(=NNC(=N)N)C1    ZINC000308768573
N=C(N)N1CCN(C2CCCCC2)CC1    ZINC000002599548
N=C(N)NC[C@@H]1CCCN(CC2CC2)C1    ZINC000663234442
CC(C)[C@H]1CC[C@@H](C)CC1=NNC(=N)N    ZINC000252446936
N=C(N)N(CC(=O)O)CP(=O)(O)O    ZINC000066339601
N=C(N)NN=Cc1cc(C(N)=O)cs1    ZINC000755875507
N=C(N)N/C(N)=N\c1ccc(Cl)cc1    ZINC000013467525
N=C(N)NC(=N)Nc1cccc(Cl)c1    ZINC000015924305
CC(=NNC(=N)N)c1ccc(Cl)cn1    ZINC000606281491
Cc1cc(C=NNC(=N)N)cnc1Cl    ZINC000760214975
N=C(N)N/C(N)=N/c1ccccc1Cl    ZINC000016450314
Cc1cc(N(C(=N)N)C(=O)C(=O)O)n[nH]1    ZINC001143429421
COC(=O)c1cc(C=NNC(=N)N)on1    ZINC000814796944
C[S@@](=O)c1ccc(CNC(=N)N)cc1    ZINC001329233047
C[S@](=O)c1ccc(CNC(=N)N)cc1    ZINC001329233046
C=C(F)C(=O)N(C(=N)N)c1cc(C)[nH]n1    ZINC001180122488
N=C(N)NCCCc1ccc(Cl)cc1    ZINC000071518441
N=C(N)NCCCc1cccc(Cl)c1    ZINC000071518440
Cc1cc(CCNC(=N)N)ccc1Cl    ZINC000336031391
CC(C)c1cnc(C=NNC(=N)N)s1    ZINC000814796732
CC(=NNC(=N)N)c1sc(C)nc1C    ZINC000726738495
N=C(N)NCCc1cn2c(n1)SCC2    ZINC001349911661
N=C(N)N[C@@H]1C[C@H]1c1ccc(F)cc1F    ZINC000630387767
N=C(N)N[C@@H]1C[C@H]1c1c(F)cccc1F    ZINC000262277982
COC(=O)c1cc(CNC(=N)N)oc1C    ZINC000058159552
Cc1cc(N(C(=N)N)C(=O)CCO)n[nH]1    ZINC001179582306
COCC(=O)N(C(=N)N)c1cc(C)[nH]n1    ZINC001142823492
N=C(N)N(c1ccccc1)c1ccccc1    ZINC000004018857
C[C@@H](CNC(=N)N)Oc1ccc(F)cc1    ZINC000266145082
C[C@H](CNC(=N)N)Oc1cccc(F)c1    ZINC000266159117
N=C(N)NC[C@H](CO)c1ccc(F)cc1    ZINC000849043076
C[C@H](CNC(=N)N)Oc1ccccc1F    ZINC000266147894
C[C@H](CNC(=N)N)Oc1ccc(F)cc1    ZINC000266145081
N=C(N)NCCCOc1cccc(F)c1    ZINC000071518149
N=C(N)NCCCOc1ccc(F)cc1    ZINC000071518150
COc1ccc(CCNC(=N)N)cc1F    ZINC000071518146
C[C@@](O)(CNC(=N)N)c1cccc(F)c1    ZINC000905032383
N=C(N)NC[C@H](O)Cc1cccc(F)c1    ZINC000849032913
N=C(N)NC[C@@H](CO)c1ccc(F)cc1    ZINC000849043077
N=C(N)NC[C@@H](O)Cc1cccc(F)c1    ZINC000849032918
C[C@@H](CNC(=N)N)Oc1cccc(F)c1    ZINC000266159122
COc1ccc(F)cc1CCNC(=N)N    ZINC000071518147
N=C(N)NCCCOc1ccccc1F    ZINC000071518148
C[C@](O)(CNC(=N)N)c1cccc(F)c1    ZINC000905032382
CCOc1ccc(CNC(=N)N)cc1F    ZINC000083987929
CO[C@@H](CNC(=N)N)c1ccc(F)cc1    ZINC000304293556
CO[C@H](CNC(=N)N)c1ccc(F)cc1    ZINC000304293553
C[C@@H](CNC(=N)N)Oc1ccccc1F    ZINC000266147895
CN(CC(=O)NCc1cnn[nH]1)C(=N)N    ZINC001144143374
CN(CC(=O)Nc1cnnn1C)C(=N)N    ZINC001144130746
CN(CC(=O)N=c1nc[nH]n1C)C(=N)N    ZINC001144123340
CN(CC(=O)NCc1nc[nH]n1)C(=N)N    ZINC001144143892
CN(CC(=O)Nc1cn(C)nn1)C(=N)N    ZINC001144128028
CN(CC(=O)Nc1ncn(C)n1)C(=N)N    ZINC001144123160
CN(CC(=O)Nc1cnn(C)n1)C(=N)N    ZINC001144128946
CN(CC(=O)n1cc(N)c(N)n1)C(=N)N    ZINC001144128280
Cc1cc([C@@](C)(O)CNC(=N)N)c(C)o1    ZINC000262625016
Cc1cc([C@](C)(O)CNC(=N)N)c(C)o1    ZINC000262625020
CC(C)c1noc(CCCNC(=N)N)n1    ZINC000341453127
CN(CC(=O)NCCCCC#N)C(=N)N    ZINC001144143881
CC[C@H](CC#N)NC(=O)CN(C)C(=N)N    ZINC001144142439
N#CCCC(=O)N(CCCCN)C(=N)N    ZINC001143202808
COC[C@@H](C)N(C(=N)N)c1cc(C)[nH]n1    ZINC001255567118
C[C@H](C#N)C(=O)N(CCCCN)C(=N)N    ZINC001179900123
C[C@@H](C#N)C(=O)N(CCCCN)C(=N)N    ZINC001179900124
CC(C)Cc1nnc(CN(C)C(=N)N)o1    ZINC001256406935
COC[C@H](C)N(C(=N)N)c1cc(C)[nH]n1    ZINC001255567119
CCO[C@@H]1C[C@H](NC(=N)N)C12CCCC2    ZINC000262409377
CCO[C@H]1C[C@H](NC(=N)N)C12CCCC2    ZINC000262409378
CCO[C@H]1C[C@@H](NC(=N)N)C12CCCC2    ZINC000262409376
CCO[C@@H]1C[C@@H](NC(=N)N)C12CCCC2    ZINC000262409379
CC(C)(C)[C@H]1CCCC[C@H]1CNC(=N)N    ZINC000848997644
CC1(C)CC(CNC(=N)N)CC(C)(C)C1    ZINC000656508698
C[C@H]1C[C@@H](CCNC(=N)N)CC(C)(C)C1    ZINC000435433588
C[C@H]1C[C@H](CCNC(=N)N)CC(C)(C)C1    ZINC000435433587
CCCCC1CCC(CNC(=N)N)CC1    ZINC000076105335
CC(C)(C)[C@@H]1CCCC[C@H]1CNC(=N)N    ZINC000848997645
CC(C)(C)[C@H]1CCCC[C@@H]1CNC(=N)N    ZINC000848997646
C[C@@H]1C[C@@H](CCNC(=N)N)CC(C)(C)C1    ZINC000435433586
CC(C)(C)[C@@H]1CCCC[C@@H]1CNC(=N)N    ZINC000848997643
CC(C)(C)C1CCC(CNC(=N)N)CC1    ZINC000130663911
C[C@@H]1C[C@H](CCNC(=N)N)CC(C)(C)C1    ZINC000435433589
Cc1ccc(C(=N)N)c(Br)c1    ZINC000116938174
N=C(N)c1ccc(CBr)cc1    ZINC000146433475
Cc1cc(C(=N)N)ccc1Br    ZINC000084193964
Cc1ccc(C(=N)N)cc1Br    ZINC000075842730
Cc1c(Br)cccc1C(=N)N    ZINC000148761872
Cc1cc(Br)ccc1C(=N)N    ZINC000001437946
COC(=O)c1cc(Cl)ccc1C(=N)N    ZINC000199820213
N=C(N)NN=Cc1sccc1C(=O)O    ZINC001776032993
N=C(N)NSc1ccccc1[N+](=O)[O-]    ZINC000019418225
N=C(N)NN=Cc1csc(C(=O)O)c1    ZINC001776032922
N=C(N)NN=Cc1ccc(C(=O)O)s1    ZINC001605626212
N=C(N)NN=Cc1ccc(O)c(Cl)c1    ZINC000003129075
N=C(N)NN=Cc1cccc(O)c1Cl    ZINC000328433163
N=C(N)N/N=C\c1cc(Cl)ccc1O    ZINC000064585757
N=C(N)NN=Cc1cccc(Cl)c1O    ZINC000753161993
N=C(N)NN=Cc1cc(Cl)ccc1O    ZINC000008616012
N=C(N)N/N=C/c1cc(Cl)ccc1O    ZINC000001692407
COCc1csc(C=NNC(=N)N)c1    ZINC000695445658
CN(CC(=O)Nc1ccsc1)C(=N)N    ZINC001144129252
COc1ccsc1C(C)=NNC(=N)N    ZINC000769775106
N#Cc1ccc(-n2ccnc2C(=N)N)nc1    ZINC001157621379
N#Cc1cc(-n2ccnc2C(=N)N)ccn1    ZINC001168416585
N#Cc1cccnc1-n1ccnc1C(=N)N    ZINC001157621445
N#Cc1ccnc(-n2ccnc2C(=N)N)c1    ZINC001168409698
N#Cc1cccc(-n2ccnc2C(=N)N)n1    ZINC001168415774
CN(C)c1ncc(C=NNC(=N)N)s1    ZINC000755634424
CC(=NNC(=N)N)c1cccc(F)c1F    ZINC000308777749
CC(=NNC(=N)N)c1cc(F)cc(F)c1    ZINC000250521465
CC(=NNC(=N)N)c1ccc(F)c(F)c1    ZINC000252446978
CC(=NNC(=N)N)c1ccc(F)cc1F    ZINC000252446766
CC(=NNC(=N)N)c1cc(F)ccc1F    ZINC000252448603
N=C(N)NN=Cc1ccc(C(F)F)cc1    ZINC000389451891
CN(CC(=O)NCC(F)(F)F)C(=N)N    ZINC001144127963
CN(CC(=O)NC1=CCOC1=O)C(=N)N    ZINC001144142666
N=C(N)c1cccc(Oc2ccccc2)c1    ZINC000026580066
N=C(N)c1ccc(Oc2ccccc2)cc1    ZINC000019866074
Cc1nonc1NC(=O)CN(C)C(=N)N    ZINC001144129241
CN(CC(=O)N[C@H](C#N)C(N)=O)C(=N)N    ZINC001144141930
CN(CC(=O)N[C@@H](C#N)C(N)=O)C(=N)N    ZINC001144141927
N=C(N)NN=Cc1ccc2ccccc2c1    ZINC000016980090
C=Cc1ccccc1-n1ccnc1C(=N)N    ZINC001168415204
CN(C)[C@@H](CNC(=N)N)c1cccs1    ZINC000058157799
CSCC[C@@H](C)n1ccnc1C(=N)N    ZINC001258204727
CN(C)[C@@H](CNC(=N)N)c1ccsc1    ZINC000261691714
CCSC[C@@H](C)n1ccnc1C(=N)N    ZINC001173286937
CCC(C)(C)c1csc(NC(=N)N)n1    ZINC000356962944
CN(C)[C@H](CNC(=N)N)c1cccs1    ZINC000058157800
CN(C)[C@H](CNC(=N)N)c1ccsc1    ZINC000261691711
CCSC[C@H](C)n1ccnc1C(=N)N    ZINC001173286948
CSCC[C@H](C)n1ccnc1C(=N)N    ZINC001258204731
CN(CC(=O)Nc1nnnn1C)C(=N)N    ZINC001144123262
CN(CC(=O)NCc1nn[nH]n1)C(=N)N    ZINC001144141458
CN(CC(=O)NCC1CC(=O)C1)C(=N)N    ZINC001144143828
C[C@@H]1C(=NNC(=N)N)CC[C@H]1CC(=O)O    ZINC000393209485
C[C@H]1C(=NNC(=N)N)CC[C@H]1CC(=O)O    ZINC000393209483
C[C@H]1CC(=NNC(=N)N)CC[C@@H]1C(=O)O    ZINC000393215128
C[C@@H]1CC(=NNC(=N)N)CC[C@@H]1C(=O)O    ZINC000393215132
C[C@@H]1C[C@H](C(=O)O)CCC1=NNC(=N)N    ZINC000378661611
C[C@H]1CC(=NNC(=N)N)CC[C@H]1C(=O)O    ZINC000393215125
C[C@H]1C[C@H](C(=O)O)CCC1=NNC(=N)N    ZINC000378661605
CC(=O)/C=C(/C)NC(=O)CN(C)C(=N)N    ZINC001144141531
CN(CC(=O)N[C@H]1[C@@H]2COC[C@@H]21)C(=N)N    ZINC001144149228
C#CCOC(=O)[C@@H](N)CCCNC(=N)N    ZINC000001857620
C[C@@H]1CC(=NNC(=N)N)CC[C@H]1C(=O)O    ZINC000393215131
C[C@H]1C(=NNC(=N)N)CC[C@@H]1CC(=O)O    ZINC000393209482
C[C@H]1C[C@@H](C(=O)O)CCC1=NNC(=N)N    ZINC000378661613
C[C@@H]1C[C@@H](C(=O)O)CCC1=NNC(=N)N    ZINC000378661612
CC(CC1(C(=O)O)CCC1)=NNC(=N)N    ZINC000382094979
COC(=O)C1CCC(=NNC(=N)N)CC1    ZINC000754922962
C[C@@H]1C(=NNC(=N)N)CC[C@@H]1CC(=O)O    ZINC000393209479
C#CCOC(=O)[C@H](N)CCCNC(=N)N    ZINC000008665721
Cc1nnc([C@@H](N)CCCNC(=N)N)o1    ZINC001217725551
CC1=NN(C(=N)N)[C@@](C)(NN=C(N)N)C1    ZINC000035185405
CC1=NN(C(=N)N)[C@](C)(NN=C(N)N)C1    ZINC000005427325
CC(/C=N\N(C)C(=N)N)=N\N(C)C(=N)N    ZINC000017325431
CC(/C=N\N(C)C(=N)N)=N/N(C)C(=N)N    ZINC000005132338
CC1CC(N(C)C(=O)CN(C)C(=N)N)C1    ZINC001144131449
CCC1(CC)C(=NNC(=N)N)C[C@H]1OC    ZINC000762601609
CC(C)O[C@H]1CC(=NNC(=N)N)C1(C)C    ZINC000764905141
CC(C)O[C@@H]1CC(=NNC(=N)N)C1(C)C    ZINC000764905138
C=C(C)CN(CC)C(=O)CN(C)C(=N)N    ZINC001144132376
N=C(N)NCCCN1CCCCCC1=O    ZINC000408021442
CCC1(CC)C(=NNC(=N)N)C[C@@H]1OC    ZINC000762601614
C[C@H]1C[C@@H]1C(=O)N(CCCCN)C(=N)N    ZINC001178563645
CC(C)(C)N1C[C@@H](CNC(=N)N)CC1=O    ZINC000663234590
N=C(N)NN=C1CCCC[C@H]1CCCO    ZINC000814796861
CC(C)(C)N1C[C@H](CNC(=N)N)CC1=O    ZINC000663234592
CN(C(=O)CNC(=N)N)C1CCCCC1    ZINC000262453999
C/C=C(\C)C(=O)N(CCCCN)C(=N)N    ZINC001143945050
CN(CC(=O)NC(C)(C)C1CC1)C(=N)N    ZINC001144140915
N=C(N)NN=C1CCCC[C@@H]1CCCO    ZINC000814796860
CC(C)=CC(=O)N(CCCCN)C(=N)N    ZINC001143928336
CC1CCN(CCCCNC(=N)N)CC1    ZINC000303262088
CCCCCCCCC/C=N\NC(=N)N    ZINC000104047109
C[C@@H]1C[C@H](C)CN(CCCNC(=N)N)C1    ZINC000303265081
C[C@H]1CCCN(CCCCNC(=N)N)C1    ZINC000303258209
CC(C)N1CCC(CCNC(=N)N)CC1    ZINC000864358365
CC(C)C[C@@H](CNC(=N)N)N1CCCC1    ZINC000066245077
C[C@H]1C[C@H](C)CN(CCCNC(=N)N)C1    ZINC000303265084
CN(C)[C@H](CNC(=N)N)C1CCCCC1    ZINC000066245343
CC(C)CN1CCCC[C@H]1CNC(=N)N    ZINC000439010858
CCCCN1CCCC[C@@H]1CNC(=N)N    ZINC000066245813
CCCCCCCCC/C=N/NC(=N)N    ZINC000102250058
C[C@@H]1CCCN(C(C)(C)CNC(=N)N)C1    ZINC000303253938
C[C@@H]1C[C@@H](C)CN(CCCNC(=N)N)C1    ZINC000303265083
C[C@@H]1CCC[C@@](CNC(=N)N)(N(C)C)C1    ZINC000052020231
CN(C)[C@@H](CNC(=N)N)C1CCCCC1    ZINC000066245342
C[C@@H]1CCCCN1CCCCNC(=N)N    ZINC000161508053
C[C@H]1CCCCN1CCCCNC(=N)N    ZINC000161508158
CN(CCCNC(=N)N)C1CCCCC1    ZINC000052020011
CN(C)C1(CNC(=N)N)CCCCCC1    ZINC000331903851
C[C@@H]1CCCN(CCCCNC(=N)N)C1    ZINC000303258210
CCCCN1CCCC[C@H]1CNC(=N)N    ZINC000340034333
C[C@H]1CCC[C@@](CNC(=N)N)(N(C)C)C1    ZINC000052020233
CC(C)C[C@H](CNC(=N)N)N1CCCC1    ZINC000066245078
N=C(N)NCCCCCN1CCCCC1    ZINC000304032048
CC(C)CN1CCC[C@H](CNC(=N)N)C1    ZINC000157362632
C[C@H]1CCCN(C(C)(C)CNC(=N)N)C1    ZINC000303253939
CC(C)CN1CCCC[C@@H]1CNC(=N)N    ZINC000158602085
N=C(N)c1cc(Br)ccc1N    ZINC000116938180
N=C(N)c1cccc(CBr)n1    ZINC000071186716
N=C(N)Nc1ccc(Br)cc1    ZINC000013520436
Cc1cc(Br)cc(C(=N)N)n1    ZINC000952958998
N=C(N)Nc1cccc(Br)c1    ZINC000031772055
N=C(N)N/N=C\c1ccc([N+](=O)[O-])s1    ZINC000005181009
N=C(N)NN=Cc1csc([N+](=O)[O-])c1    ZINC000252453611
N=C(N)NN=Cc1ccc([N+](=O)[O-])s1    ZINC000263601618
COc1cccc(Cl)c1CNC(=N)N    ZINC000188287059
N=C(N)NC[C@@H](O)c1ccccc1Cl    ZINC000238586641
N=C(N)NC[C@@H](O)c1ccc(Cl)cc1    ZINC000238586585
N=C(N)NCCOc1ccccc1Cl    ZINC000002006055
N=C(N)NCCOc1ccc(Cl)cc1    ZINC000002006049
N=C(N)NCCOc1cccc(Cl)c1    ZINC000071518896
N=C(N)NC[C@H](O)c1ccc(Cl)cc1    ZINC000238587048
N=C(N)NC[C@H](O)c1ccccc1Cl    ZINC000238587095
COc1ccc(CNC(=N)N)cc1Cl    ZINC000000494731
COc1ccc(Cl)cc1CNC(=N)N    ZINC000071518895
C[C@@H](O)c1ncc(C=NNC(=N)N)s1    ZINC000773035635
C[C@H](O)c1ncc(C=NNC(=N)N)s1    ZINC000773035634
CSc1ccc(F)cc1CNC(=N)N    ZINC000362556712
CSc1cccc(F)c1CNC(=N)N    ZINC000348749076
N#Cc1nccnc1-n1ccnc1C(=N)N    ZINC001157621689
N#Cc1ccnc(-n2ccnc2C(=N)N)n1    ZINC001168409574
N#Cc1cnc(-n2ccnc2C(=N)N)nc1    ZINC001168409518
N#Cc1ncncc1-n1ccnc1C(=N)N    ZINC001168415190
N#Cc1ccnnc1-n1ccnc1C(=N)N    ZINC001168412059
N#Cc1cc(-n2ccnc2C(=N)N)ncn1    ZINC001168412155
N#Cc1cncc(-n2ccnc2C(=N)N)n1    ZINC001157621357
N#Cc1ccc(-n2ccnc2C(=N)N)nn1    ZINC001168410226
N#Cc1cnnc(-n2ccnc2C(=N)N)c1    ZINC001168416299
N#Cc1cnc(-n2ccnc2C(=N)N)cn1    ZINC001157621587
N=C(N)NC(=N)Nc1ccc(F)c(F)c1    ZINC000005607976
N=C(N)N/C(N)=N/c1cc(F)ccc1F    ZINC000016159427
N=C(N)N/C(N)=N/c1ccc(F)cc1F    ZINC000006505509
N=C(N)N/C(N)=N\c1cc(F)cc(F)c1    ZINC000002243313
N=C(N)N/C(N)=N/c1c(F)cccc1F    ZINC000020286570
N=C(N)c1ccc(Oc2ccccc2)nc1    ZINC000019474182
N=C(N)c1cccnc1Oc1ccccc1    ZINC000019475759
N=C(N)c1ccc(Oc2ccccn2)cc1    ZINC000263625329
N=C(N)c1ccnc(Oc2ccccc2)c1    ZINC000019441151
CN(CC(=O)Nc1nonc1N)C(=N)N    ZINC001144129318
N=C(N)NN=Cc1ccc2cnccc2c1    ZINC000782188868
N=C(N)NN=Cc1ccnc2ccccc12    ZINC000017175134
N=C(N)NN=Cc1ccc2ncccc2c1    ZINC000252448261
N=C(N)NN=Cc1cccc2cccnc12    ZINC000252453488
N=C(N)NN=Cc1nccc2ccccc21    ZINC000263607763
N#Cc1ccc2c(c1)C(=NNC(=N)N)CC2    ZINC000811638691
N=C(N)NN=Cc1ccc2ccccc2n1    ZINC000252664659
C=Cc1ccc(-n2ccnc2C(=N)N)nc1    ZINC001157626257
CC(F)(F)c1ccc(CNC(=N)N)cc1    ZINC000334882436
C[C@H](CNC(=N)N)c1ccc(F)cc1F    ZINC000304258768
C[C@@H](CNC(=N)N)c1ccc(F)cc1F    ZINC000304258766
CN(CC(=O)NC1(C(N)=O)CC1)C(=N)N    ZINC001144141199
N=C(N)NCCc1cccc2ccccc21    ZINC000058185091
N=C(N)NCCc1ccc2ccccc2c1    ZINC000169323198
COC(=O)C1(CNC(=N)N)CCCCC1    ZINC000181379222
CCOC(=O)[C@]1(C)CCC[C@@H]1NC(=N)N    ZINC000596015195
CCO[C@@H]1C[C@@H](NC(=N)N)[C@@]12CCCO2    ZINC000262368311
CCO[C@@H]1C[C@H](NC(=N)N)[C@@]12CCCO2    ZINC000262369581
CCOC(=O)[C@@]1(C)CCC[C@@H]1NC(=N)N    ZINC000596015198
CCO[C@@H]1C[C@H](NC(=N)N)[C@]12CCCO2    ZINC000262368319
CCOC(=O)[C@]1(C)CCC[C@H]1NC(=N)N    ZINC000596015193
CCO[C@@H]1C[C@@H](NC(=N)N)[C@]12CCCO2    ZINC000262368315
N=C(N)NC[C@H]1COC2(CCCCC2)O1    ZINC000001530647
C[C@@H](NC(=N)N)[C@@H]1C[C@H](C(=O)O)C1(C)C    ZINC001589085440
C[C@H](NC(=N)N)[C@@H]1C[C@H](C(=O)O)C1(C)C    ZINC001589085441
CCOC(=O)[C@@]1(C)CCC[C@H]1NC(=N)N    ZINC000596015196
CCOC(=O)C1(CNC(=N)N)CCCC1    ZINC000190475157
N=C(N)NC[C@@H]1COC2(CCCCC2)O1    ZINC000004097338
N=C(N)N(CCCCN)C(=O)[C@@H]1CCN1    ZINC001220101421
CN(CC(=O)N1CCN(C)CC1)C(=N)N    ZINC001144129225
N=C(N)N(CCCCN)C(=O)C1(N)CC1    ZINC001220101721
CN(CC(=O)N[C@H]1CCCNC1)C(=N)N    ZINC001220884389
CN(CC(=O)N[C@@H]1CCCNC1)C(=N)N    ZINC001220884388
N=C(N)NCCCCC(=O)N1CCNC1    ZINC001161418640
C[C@@H]1CN(C(=O)CN(C)C(=N)N)CCN1    ZINC001161014757
CN(C)C1CN(C(=O)CN(C)C(=N)N)C1    ZINC001144128311
CCCCO[C@H]1C[C@@H](NC(=N)N)C1(C)C    ZINC000304703358
COCCC1(CNC(=N)N)CCCCC1    ZINC000186890621
CCO[C@H]1C[C@@H](NC(=N)N)C1(CC)CC    ZINC000262553077
CCCCO[C@@H]1C[C@H](NC(=N)N)C1(C)C    ZINC000304703359
CCO[C@H](CCNC(=N)N)C1CCCC1    ZINC000304549157
CCCOC1(CNC(=N)N)CCCCC1    ZINC000304699592
CC1CCC(OCCCNC(=N)N)CC1    ZINC000095918044
CC(C)(C)O[C@@H]1C[C@H](NC(=N)N)C1(C)C    ZINC000332079886
CCC1(CC)[C@H](NC(=N)N)[C@H](C)[C@@H]1OC    ZINC000092198695
CCCCO[C@@H]1C[C@@H](NC(=N)N)C1(C)C    ZINC000304703363
CCO[C@@H]1C[C@H](NC(=N)N)C1(CC)CC    ZINC000262553079
CC(C)(C)OC1CC(CCNC(=N)N)C1    ZINC000263280029
CCO[C@@H]1C[C@@H](NC(=N)N)C1(CC)CC    ZINC000262553084
CCCCO[C@H]1C[C@H](NC(=N)N)C1(C)C    ZINC000304703361
N=C(N)NCCCOCC1CCCCC1    ZINC000095918045
CCC1(CC)[C@H](NC(=N)N)[C@H](C)[C@H]1OC    ZINC000262013674
CCO[C@@H](CCNC(=N)N)C1CCCC1    ZINC000304549154
CCO[C@H]1C[C@H](NC(=N)N)C1(CC)CC    ZINC000262553082
N=C(N)NCCCOC1CCCCCC1    ZINC000095918046
CCC1(CC)[C@H](NC(=N)N)[C@@H](C)[C@H]1OC    ZINC000262013682
CCC1(CC)[C@H](NC(=N)N)[C@@H](C)[C@@H]1OC    ZINC000262013677
C[C@@H](CNC(=N)N)CN1CCN(C)CC1    ZINC001318242461
CN1CCN(C(C)(C)CNC(=N)N)CC1    ZINC001318112005
CCCCN(CCCC)C(=N)NC(=N)N    ZINC000004183468
C[C@H](CNC(=N)N)CN1CCN(C)CC1    ZINC001318242454
CN(C)C1CCN(CCNC(=N)N)CC1    ZINC001327773103
CN1CCN(CCNC(=N)N)CC1(C)C    ZINC000443033720
CN1CCN(CCCCNC(=N)N)CC1    ZINC001318211947
CCN1CCN([C@H](C)CNC(=N)N)CC1    ZINC001115961824
CCN1CCN([C@@H](C)CNC(=N)N)CC1    ZINC001115961825
N=C(N)c1cc(Br)ccc1O    ZINC000084296291
N=C(N)c1cc(O)ccc1Br    ZINC000199752849
CSc1ccc(C=NNC(=N)N)s1    ZINC000393506805
N=C(N)NN=Cc1cc(F)cc(Cl)c1    ZINC000389050006
N=C(N)NN=Cc1cc(Cl)ccc1F    ZINC000379488069
N=C(N)NN=Cc1c(F)cccc1Cl    ZINC000242688364
N=C(N)NN=Cc1ccc(F)cc1Cl    ZINC000308446364
N=C(N)NN=Cc1cccc(Cl)c1F    ZINC000308383997
N=C(N)NN=Cc1ccc(Cl)cc1F    ZINC000379341373
N=C(N)N/N=C/c1c(F)cccc1Cl    ZINC000006672956
N=C(N)NN=Cc1ccc(F)c(Cl)c1    ZINC000379341097
N=C(N)NN=Cc1ccc(Cl)c(F)c1    ZINC000252666758
COc1ccc(C(=N)N)c(Cl)c1OC    ZINC000082491470
COc1cc(C(=N)N)c(OC)cc1Cl    ZINC000083256582
COc1cc(C(=N)N)cc(Cl)c1OC    ZINC000037895449
COc1cc(OC)c(C(=N)N)cc1Cl    ZINC000072226061
N=C(N)NNS(=O)(=O)c1ccccc1    ZINC000006575495
N=C(N)Nc1cccc(S(N)(=O)=O)c1    ZINC000026423549
N=C(N)NCCOc1ncccc1Cl    ZINC000262431172
N=C(N)NCCOc1ccc(Cl)cn1    ZINC000262471579
N=C(N)NN=Cc1cc(F)c(O)c(F)c1    ZINC000749853685
Cc1nn(C)c(Cl)c1C=NNC(=N)N    ZINC000915049629
N=C(N)c1ccnc(Oc2cccnc2)c1    ZINC000036904262
C=Cc1ncc(-n2ccnc2C(=N)N)cn1    ZINC001168421275
C=Cc1cnc(-n2ccnc2C(=N)N)nc1    ZINC001168412331
N=C(N)NN=Cc1cnc2ccccc2n1    ZINC000252446877
C[C@H](CCCCl)n1ccnc1C(=N)N    ZINC001258251023
C[C@@H](CCCCl)n1ccnc1C(=N)N    ZINC001258251024
CN(CC(=O)N[C@H]1COC(=O)C1)C(=N)N    ZINC001144142268
N=C(N)NCCc1cccc2cccnc21    ZINC000111366724
Cc1cccc(C)c1-n1ccnc1C(=N)N    ZINC001168416611
Cc1ccc(C)c(-n2ccnc2C(=N)N)c1    ZINC001168415716
N=C(N)NCCc1ccc2ccccc2n1    ZINC000341630625
Cc1cc(C)n(-c2ccc(C(=N)N)cc2)n1    ZINC000019865989
CC(C)(C)[C@@H]1CC(=NNC(=N)N)CS1    ZINC000814796696
CSCC1CCC(=NNC(=N)N)CC1    ZINC000307039627
CC(C)(C)[C@H]1CC(=NNC(=N)N)CS1    ZINC000814796695
CN(CC(=O)N1CC[C@@](C)(O)C1)C(=N)N    ZINC001144129787
CCC(=O)C(=O)N(CCCCN)C(=N)N    ZINC001143971771
COCC1CN(C(=O)CN(C)C(=N)N)C1    ZINC001144129291
CN(CC(=O)N1CCC(O)CC1)C(=N)N    ZINC001161176061
COCC(=NNC(=N)N)C1CCOCC1    ZINC000780210812
N=C(N)N(CCCCN)C(=O)C1COC1    ZINC001181009817
COC(=O)N1CCC(CNC(=N)N)CC1    ZINC000496531708
CN(CC(=O)NC[C@H]1CCOC1)C(=N)N    ZINC001144144540
N=C(N)N(CCCCN)C(=O)[C@@H]1CCO1    ZINC001181585569
N=C(N)N(CCCCN)C(=O)C1(O)CC1    ZINC001181531130
CN(CC(=O)N[C@H]1C[C@@](C)(O)C1)C(=N)N    ZINC001144143915
CC(C)(C)OC(=O)N1CC(NC(=N)N)C1    ZINC000304809974
CN(CC(=O)N(C)CC1COC1)C(=N)N    ZINC001144132132
CN(CC(=O)N(C)C1(C)COC1)C(=N)N    ZINC001144132523
CCOC(=O)N1CCC(NC(=N)N)CC1    ZINC000053278551
CN(CC(=O)NC[C@H]1C[C@@H](O)C1)C(=N)N    ZINC001144141977
CN(CC(=O)NCCC1COC1)C(=N)N    ZINC001144143405
C[C@H]1CN(C(=O)CN(C)C(=N)N)C[C@@H]1O    ZINC001144131072
CN(CC(=O)NC[C@@H]1CCOC1)C(=N)N    ZINC001144144541
CN(CC(=O)NCC1(O)CCC1)C(=N)N    ZINC001144142513
CN(CC(=O)N[C@@H]1CCC[C@@H]1O)C(=N)N    ZINC001144141979
CN(CC(=O)N1CC[C@](C)(O)C1)C(=N)N    ZINC001144129788
N=C(N)N(CCCCN)C(=O)[C@H]1CCO1    ZINC001181585568
CC(C)CC(=O)N(CCCCN)C(=N)N    ZINC001142711108
CC(C)N(C(=O)CN(C)C(=N)N)C(C)C    ZINC001144129313
CC(C)(C)C(=O)N(CCCCN)C(=N)N    ZINC001142777892
CCCN(C)C(=O)CCCCNC(=N)N    ZINC001161039063
CCCN(CCC)C(=O)CN(C)C(=N)N    ZINC001160856181
C[C@H]1CN(CCCNC(=N)N)CCCO1    ZINC000849022483
CC1CCN(C[C@@H](O)CNC(=N)N)CC1    ZINC000344530598
CCC(=O)N(CCN(CC)CC)C(=N)N    ZINC001142723866
CC(C)CN1CCO[C@H](CNC(=N)N)C1    ZINC000261771258
N=C(N)NCCCCN1CCC[C@H]1CO    ZINC000479313481
N=C(N)NCCCCN1CCC[C@@H]1CO    ZINC000479313476
CC(C)CN1CCO[C@@H](CNC(=N)N)C1    ZINC000261771262
CC1CCN(C[C@H](O)CNC(=N)N)CC1    ZINC000344530596
C[C@@H]1CN(CCCNC(=N)N)CCCO1    ZINC000849022482
CCC(CC)CNC(=O)CN(C)C(=N)N    ZINC001144128904
CC(C)N1CCC(O)(CNC(=N)N)CC1    ZINC001118437399
N=C(N)c1cc(Br)cnc1O    ZINC000228983626
N=C(N)Nc1ccc(S(=O)(=O)O)cc1    ZINC000001743675
N=C(N)NCCc1c(F)cccc1Cl    ZINC000071519469
N=C(N)NCCc1ccc(F)cc1Cl    ZINC000355799037
N=C(N)NCCC[C@@H]1NC(=S)NC1=O    ZINC000002564585
N=C(N)NCCC[C@H]1NC(=S)NC1=O    ZINC000096663668
N=C(N)NCc1ccccc1OC(F)F    ZINC000057887394
N=C(N)NCCOc1ccc(F)cc1F    ZINC000071519209
N=C(N)NCCOc1ccc(F)c(F)c1    ZINC000071519210
N=C(N)NCc1ccc(OC(F)F)cc1    ZINC000078716476
CN(CC(=O)N[C@@H]1CONC1=O)C(=N)N    ZINC001144144004
N=C(N)NCc1ccc(-c2ccccc2)o1    ZINC000341607938
Cc1cc(-n2cccn2)ccc1NC(=N)N    ZINC000585138640
Cc1ccc2c(C=NNC(=N)N)c[nH]c2c1    ZINC000917545468
Cc1cc(C)n(-c2ccc(C(=N)N)cn2)n1    ZINC000019441821
Cc1cc(-n2ccnc2C(=N)N)ccc1N    ZINC001168418083
Cc1ccc2[nH]cc(C=NNC(=N)N)c2c1    ZINC000735608667
N=C(N)c1nccn1-c1cccc(CN)c1    ZINC001168416575
CCc1ccncc1-n1ccnc1C(=N)N    ZINC001168418098
Cc1[nH]c2ccccc2c1/C=N/NC(=N)N    ZINC000007852747
Cc1n/c(=N\C(=N)N)n(C)c2ccccc12    ZINC000103703114
CCC(=NNC(=N)N)c1ccc(C#N)cc1    ZINC000773035902
CNc1ccccc1-n1ccnc1C(=N)N    ZINC001168420630
Cc1ccc(N)cc1-n1ccnc1C(=N)N    ZINC001168416033
CCc1ccc(-n2ccnc2C(=N)N)nc1    ZINC001168418359
Cc1cnc(-n2ccnc2C(=N)N)c(C)c1    ZINC001157622910
Cn1cc(C=NNC(=N)N)c2ccccc21    ZINC000380847155
Cc1cc(C)nc(-n2ccnc2C(=N)N)c1    ZINC001157621432
Cc1cc(-n2ccnc2C(=N)N)cnc1C    ZINC001168415780
CCc1cc(-n2ccnc2C(=N)N)ccn1    ZINC001168420197
Cc1cnc(-n2ccnc2C(=N)N)cc1C    ZINC001157626252
Cc1ccnc(C)c1-n1ccnc1C(=N)N    ZINC001168417496
Cc1ccnc(-n2ccnc2C(=N)N)c1C    ZINC001168411906
N=C(N)NCc1ccc(-n2ccnc2)cc1    ZINC000849013339
Cc1cncc(-n2ccnc2C(=N)N)c1C    ZINC001168418221
Cc1[nH]c2ccccc2c1C=NNC(=N)N    ZINC000254867297
Cc1ccc(-n2ccnc2C(=N)N)nc1C    ZINC001157622583
CCc1cccc(-n2ccnc2C(=N)N)n1    ZINC001168417294
Cc1n/c(=N/C(=N)N)n(C)c2ccccc12    ZINC000100324337
N=C(N)NCc1ccccc1-n1cccn1    ZINC000052020278
N=C(N)NCc1ccn(-c2ccccc2)n1    ZINC000341488932
Cc1nc(CNC(=N)N)nc2ccccc12    ZINC000589263242
Cc1cc(C)n(-c2ccc(C(=N)N)nc2)n1    ZINC000122600217
Cc1cc(-n2ccnc2C(=N)N)cc(C)n1    ZINC001168416046
CCc1cccnc1-n1ccnc1C(=N)N    ZINC001168411614
Cc1ccc(C)c(-n2ccnc2C(=N)N)n1    ZINC001168411851
Cc1cc(C)n(-c2cc(C(=N)N)ccn2)n1    ZINC000019428263
COC(=O)C1(CNC(=N)N)CCOCC1    ZINC001118376847
N=C(N)NC[C@H]1COC2(CCOCC2)O1    ZINC000095347868
N=C(N)NC[C@@H]1COC2(CCOCC2)O1    ZINC000095347869
Cn1cc(-c2ccc(C(=N)N)cc2)[n+](C)c1    ZINC000000387342
CC(=O)N[C@@H](CCCNC(=N)N)C(N)=O    ZINC000002560000
CN(CC(=O)NC1(CN)COC1)C(=N)N    ZINC001144141923
CNC(=O)[C@H](C)NC(=O)CN(C)C(=N)N    ZINC001144143420
N=C(N)N(c1ccccc1)[C@H]1C[C@H]2C[C@H]2C1    ZINC001167902392
N=C(N)N(c1ccccc1)[C@@H]1C[C@H]2C[C@H]2C1    ZINC001167902393
CCO[C@@H]1C[C@@](O)(CNC(=N)N)C1(C)C    ZINC000262538899
CC(C)(CNC(=N)N)[C@@]1(O)CCCOC1    ZINC000663234210
CC(C)(CNC(=N)N)C1(O)CCOCC1    ZINC001346682955
CCOC(=O)C(CC)(CC)CNC(=N)N    ZINC000600887806
CC(C)(CNC(=N)N)[C@]1(O)CCCOC1    ZINC000663234209
CCO[C@@H]1C[C@](O)(CNC(=N)N)C1(C)C    ZINC000262538901
CCO[C@H]1C[C@](O)(CNC(=N)N)C1(C)C    ZINC000262538902
CC(C)(C)OC(=O)CCCCNC(=N)N    ZINC000594673912
N=C(N)NCCCOCC1CCOCC1    ZINC000355311178
CCO[C@H]1C[C@@](O)(CNC(=N)N)C1(C)C    ZINC000262538900
C[C@H](CN(C)C)NC(=O)CN(C)C(=N)N    ZINC001144141573
C[C@@H](CN)C(=O)N(CCCCN)C(=N)N    ZINC001220103449
CNCCNC(=O)CCCCNC(=N)N    ZINC001220054426
CNCCC(=O)N(CCCCN)C(=N)N    ZINC001220103311
C[C@@H](CN(C)C)NC(=O)CN(C)C(=N)N    ZINC001144141581
N=C(N)c1cc(F)cc(Br)c1    ZINC000084193959
N=C(N)c1cc(F)ccc1Br    ZINC000199752827
N=C(N)c1ccc(Br)cc1F    ZINC000002599220
N=C(N)c1c(F)cccc1Br    ZINC000075847651
N=C(N)c1cccc(Br)c1F    ZINC000075847650
N=C(N)c1cc(Br)ccc1F    ZINC000002599221
N=C(N)c1ccc(F)c(Br)c1    ZINC000002599219
N=C(N)c1ccc(F)cc1Br    ZINC000199752521
N=C(N)c1ccc(Br)c(F)c1    ZINC000071605740
Cc1nn(C(=N)N)c(C)c1Br    ZINC000040162918
N=C(N)Nc1nc(C2(Cl)CC2)cs1    ZINC000853000392
CC(=NNC(=N)N)c1ccc(Cl)s1    ZINC000252447227
CC(=NNC(=N)N)c1csc(Cl)c1    ZINC000379300584
N=C(N)c1ccc(CS(=O)(=O)F)cc1    ZINC000038142944
N=C(N)NN=Cc1cc(F)c(F)c(F)c1    ZINC000252668660
N=C(N)NN=Cc1cc(F)c(F)cc1F    ZINC000308777348
N=C(N)NCc1ccc(OC(F)F)cn1    ZINC000446142197
N=C(N)NCc1ccnc(OC(F)F)c1    ZINC000261918500
N=C(N)n1nc(C2CC(F)(F)C2)cc1O    ZINC001245922832
Cn1cc(C=NNC(=N)N)c(C(F)F)n1    ZINC000812224733
N=C(N)NN=Cc1cnn(CC(F)F)c1    ZINC000814217399
CC(=NNC(=N)N)c1cc2ccccc2o1    ZINC000252448295
Cc1ccc(-c2cc(O)n(C(=N)N)n2)cc1    ZINC001245919656
Cc1cccc(-c2cc(O)n(C(=N)N)n2)c1    ZINC001245917954
Cc1ccccc1-c1cc(O)n(C(=N)N)n1    ZINC001245935209
C#CCOc1ccc(/C=N\NC(=N)N)cc1    ZINC000033362265
C#CCNC(=O)c1ccc(NC(=N)N)cc1    ZINC001148651265
CC(=NNC(=N)N)c1coc2ccccc12    ZINC000747751744
Cc1oc2ccccc2c1C=NNC(=N)N    ZINC000380458238
C#Cc1cccc(NC(=O)CNC(=N)N)c1    ZINC000065520181
N=C(N)NCc1cc(-c2ccccc2)no1    ZINC000341485395
N=C(N)NN=CC1=Cc2ccccc2OC1    ZINC000915050594
COc1cccc(-n2ccnc2C(=N)N)c1    ZINC001168415109
N=C(N)n1nc(Cc2ccccc2)cc1O    ZINC001245925839
C#CCOc1ccc(C=NNC(=N)N)cc1    ZINC000003765018
C#CCOc1ccccc1C=NNC(=N)N    ZINC000915051098
CCO[C@@H]1CC(=NNC(=N)N)[C@@H]1SC    ZINC000807962583
CCO[C@H]1CC(=NNC(=N)N)[C@H]1SC    ZINC000807962579
CCO[C@H]1CC(=NNC(=N)N)[C@@H]1SC    ZINC000807962572
CCO[C@@H]1CC(=NNC(=N)N)[C@H]1SC    ZINC000807962581
Cc1cnc(C)c(-n2ccnc2C(=N)N)n1    ZINC001168415530
Cc1cnc(-n2ccnc2C(=N)N)c(N)c1    ZINC001157627528
Cc1cc(C)c(-n2ccnc2C(=N)N)nn1    ZINC001157621469
CNc1ccc(-n2ccnc2C(=N)N)cn1    ZINC001168416138
N=C(N)NCc1ccnc(-n2cccn2)c1    ZINC000341623817
N=C(N)NCc1ccc(-n2ccnc2)nc1    ZINC001115935447
CCc1ccc(-n2ccnc2C(=N)N)nn1    ZINC001157626692
Cc1cnc(-n2ccnc2C(=N)N)nc1C    ZINC001168409451
Cc1c(N)ccnc1-n1ccnc1C(=N)N    ZINC001168411667
N=C(N)NCc1ncnn1-c1ccccc1    ZINC000358875419
Cc1ccc(-n2ccnc2C(=N)N)nc1N    ZINC001168409556
Cc1ccc2nc(C=NNC(=N)N)cn2c1    ZINC000788992335
Cc1cc(-n2ccnc2C(=N)N)nc(C)n1    ZINC001168408984
Cc1cc(C)nc(-n2ccnc2C(=N)N)n1    ZINC001157621761
N=C(N)NCc1nc(-c2ccccc2)n[nH]1    ZINC000849003210
N#Cc1ccc(CNC(=N)NC(=N)N)cc1    ZINC000020459025
N=C(N)NCc1cn(-c2ccccc2)nn1    ZINC000849108382
CCc1nccnc1-n1ccnc1C(=N)N    ZINC001157622358
Cc1cnc(-n2ccnc2C(=N)N)cc1N    ZINC001157625825
N=C(N)NCc1nncn1-c1ccccc1    ZINC000058184811
Cn1c(C=NNC(=N)N)nc2ccccc21    ZINC000755633655
CC(=NNC(=N)N)c1ccc2n[nH]cc2c1    ZINC000794888092
CCc1ccnc(-n2ccnc2C(=N)N)n1    ZINC001168411914
N=C(N)c1nccn1-c1cc(CN)ccn1    ZINC001168409563
CCc1cnc(-n2ccnc2C(=N)N)nc1    ZINC001157621528
N=C(N)NCc1cccc(-n2cncn2)c1    ZINC000344970793
CCc1cncnc1-n1ccnc1C(=N)N    ZINC001168412273
Cc1cnc(-n2ccnc2C(=N)N)c(C)n1    ZINC001157621346
CCc1cc(-n2ccnc2C(=N)N)ncn1    ZINC001157627292
Cc1nc(C=NNC(=N)N)c2ccccn12    ZINC000915049822
N=C(N)c1nccn1-c1ccnc(CN)c1    ZINC001168417477
Cc1ncnc(-n2ccnc2C(=N)N)c1C    ZINC001157622297
Cn1cnc2cc(C=NNC(=N)N)ccc21    ZINC000761251154
CCc1nccc(-n2ccnc2C(=N)N)n1    ZINC001157623659
Cc1ncc(-n2ccnc2C(=N)N)nc1C    ZINC001168417483
N=C(N)c1nccn1-c1cccc(CN)n1    ZINC001168420048
Cc1cc(-n2ccnc2C(=N)N)nnc1C    ZINC001168410941
Cc1ncc(C)c(-n2ccnc2C(=N)N)n1    ZINC001157622339
CCc1ncncc1-n1ccnc1C(=N)N    ZINC001168418048
CN(CC(=O)NCC1OCCO1)C(=N)N    ZINC001144144440
CC(=O)N[C@@H](CCCNC(=N)N)C(=O)O    ZINC000001847640
CC(=O)N[C@H](CCCNC(=N)N)C(=O)O    ZINC000002169795
CN(CC(=O)NCC(=O)CCO)C(=N)N    ZINC001144143813
CC1(C)CC(=NNC(=N)N)c2ccccc21    ZINC000390027691
Cc1cccc2c1[C@H](C)CC2=NNC(=N)N    ZINC000766692410
Cc1cc2c(c(C)c1)C(=NNC(=N)N)CC2    ZINC000848405023
CC(=NNC(=N)N)c1cccc(C2CC2)c1    ZINC000814796996
CC[C@@H](CC#N)N(C(=N)N)c1ccccc1    ZINC001255154827
N=C(N)NN=C1CCC[C@@H]1c1ccccc1    ZINC000732527095
Cc1ccccc1C(=NNC(=N)N)C1CC1    ZINC000731922505
Cc1ccc2c(c1)C(=NNC(=N)N)CCC2    ZINC000753924458
Cc1cccc2c1[C@@H](C)CC2=NNC(=N)N    ZINC000766692417
Cn1cc(CCNC(=N)N)c2ccccc21    ZINC000083991245
N=C(N)NN=C1CCC[C@H]1c1ccccc1    ZINC000732527094
Cc1ccc(C2CC(=NNC(=N)N)C2)cc1    ZINC000729818185
Cc1ccc2c(CCNC(=N)N)c[nH]c2c1    ZINC000263959500
N=C(N)NCCCc1c[nH]c2ccccc12    ZINC000264485708
N=C(N)NN=C1CC[C@H](c2ccccc2)C1    ZINC000814796770
CC[C@H](CC#N)N(C(=N)N)c1ccccc1    ZINC001255154832
Cc1cccc2c(CCNC(=N)N)c[nH]c21    ZINC000114048504
N=C(N)NN=Cc1ccc2c(c1)CCCC2    ZINC000792961855
N=C(N)NN=Cc1ccc(C2CCC2)cc1    ZINC000814796676
C[C@@H]1CCC(=NNC(=N)N)c2ccccc21    ZINC000380465701
CC(/C=C/c1ccc(C)cc1)=N\NC(=N)N    ZINC000004760431
N=C(N)NN=C(CC1CC1)c1ccccc1    ZINC000735970926
Cc1ccc2[nH]cc(CCNC(=N)N)c2c1    ZINC000141543961
Cc1[nH]c2ccccc2c1CCNC(=N)N    ZINC000083991248
C[C@H]1CCC(=NNC(=N)N)c2ccccc21    ZINC000380465727
CC1(c2ccccc2)CC(=NNC(=N)N)C1    ZINC000729632854
N=C(N)NN=C1CCCCc2ccccc21    ZINC000252448401
Cc1ccccc1C1CC(=NNC(=N)N)C1    ZINC000743417674
N=C(N)NN=C1CC[C@@H](c2ccccc2)C1    ZINC000814796771
N=C(N)NN=C1CCc2ccccc2CC1    ZINC000834939086
N=C(N)NN=C(Cc1ccccc1)C1CC1    ZINC000729140577
CC(=NNC(=N)N)c1ccc2c(c1)CCC2    ZINC000915051122
CN(CC(=O)NC[C@H]1C[C@H](F)C1)C(=N)N    ZINC001144144550
N=C(N)N(CCCCN)C(=O)[C@H]1C[C@@H]1F    ZINC001143446149
CN(CC(=O)NC[Si](C)(C)C)C(=N)N    ZINC001144143216
CSC1(CNC(=N)N)CCN(C)CC1    ZINC000262375399
C[C@@H](O)CC(=O)N(CCCCN)C(=N)N    ZINC001181357497
CCCOCCNC(=O)CN(C)C(=N)N    ZINC001144142477
CC(C)(O)C(=O)N(CCCCN)C(=N)N    ZINC001142909644
C[C@H](O)CC(=O)N(CCCCN)C(=N)N    ZINC001181357504
C[C@H](CNC(=O)OC(C)(C)C)NC(=N)N    ZINC000496152926
CC[C@H](COC)NC(=O)CN(C)C(=N)N    ZINC001144142737
CN(CCO)C(=O)CCCCNC(=N)N    ZINC001161108857
CC(C)OCCNC(=O)CN(C)C(=N)N    ZINC001144128235
C[C@@H](CNC(=O)OC(C)(C)C)NC(=N)N    ZINC000849022340
CCOCC(=O)N(CCCCN)C(=N)N    ZINC001142830587
C[C@@H](CNC(=N)N)NC(=O)OC(C)(C)C    ZINC000849024556
CN(CCNC(=N)N)C(=O)OC(C)(C)C    ZINC000066246504
C[C@H](CNC(=N)N)NC(=O)OC(C)(C)C    ZINC000849024557
CC(C)(C)OC(=O)NCCCNC(=N)N    ZINC000238142447
CN(CC(=O)NCCCCCO)C(=N)N    ZINC001221279760
CO[C@H](C)C(=O)N(CCCCN)C(=N)N    ZINC001181459208
N=C(N)N(CCCCN)C(=O)[C@@H](N)CN    ZINC001220103386
N=C(N)NCc1[nH]ncc1Br    ZINC000306928048
N=C(N)NCc1ccc(Cl)c(Cl)c1    ZINC000002006061
N=C(N)NCc1ccc(Cl)cc1Cl    ZINC000002038254
N=C(N)NCc1cccc(Cl)c1Cl    ZINC000523695538
Cc1cc(N(C(=N)N)C(=O)C(F)F)n[nH]1    ZINC001142792476
N=C(N)NCCc1ccc(F)c(F)c1F    ZINC000342120194
N=C(N)NCc1ccc(C(F)(F)F)cc1    ZINC000002019088
N=C(N)NCc1ccccc1C(F)(F)F    ZINC000040845163
N=C(N)NCc1cccc(C(F)(F)F)c1    ZINC000053278619
N=C(N)NCCOCC(F)(F)C(F)F    ZINC000849023154
N#CCOc1cccc(C=NNC(=N)N)c1    ZINC000915959090
COc1ccc(-n2ccnc2C(=N)N)cn1    ZINC001168415159
Cc1ccc2c(c1)/C(=N/NC(=N)N)C(=O)N2    ZINC000000189060
N=C(N)n1nc(-c2ccc(N)cc2)cc1O    ZINC001245938456
COc1ccc(-n2ccnc2C(=N)N)nc1    ZINC001168410212
Cc1ccc(-c2cc(O)n(C(=N)N)n2)cn1    ZINC001245949452
Cc1nnc(-c2ccc(NC(=N)N)cc2)o1    ZINC001253375895
Cc1ccc(-n2ccnc2C(=N)N)[n+]([O-])c1    ZINC001168418284
COc1ccc(C=NNC(=N)N)cc1C#N    ZINC000252662705
Cn1cc(-n2ccnc2C(=N)N)ccc1=O    ZINC001168415465
N=C(N)n1nc(-c2ccccc2N)cc1O    ZINC001245947361
Cc1cccc2c1N=C(O)/C2=N\NC(=N)N    ZINC000016045249
CN1c2ccccc2/C(=N\NC(=N)N)C1=O    ZINC000100872977
N#CCOc1ccc(C=NNC(=N)N)cc1    ZINC000252448070
CN1c2ccccc2/C(=N/NC(=N)N)C1=O    ZINC000001920741
COc1cc(C=NNC(=N)N)ccc1C#N    ZINC000799476652
COc1cccc(-n2ccnc2C(=N)N)n1    ZINC001157621588
N=C(N)n1nc(-c2cccc(N)c2)cc1O    ZINC001245949589
N=C(N)NCc1n[nH]c(=O)c2ccccc12    ZINC000000538258
Cn1c(-n2ccnc2C(=N)N)cccc1=O    ZINC001168417495
COc1ccnc(-n2ccnc2C(=N)N)c1    ZINC001157621671
Cc1cc[n+]([O-])c(-n2ccnc2C(=N)N)c1    ZINC001168412349
Cn1ccc(-n2ccnc2C(=N)N)cc1=O    ZINC001168416605
COc1ccncc1-n1ccnc1C(=N)N    ZINC001168415745
COc1cccnc1-n1ccnc1C(=N)N    ZINC001157621470
Cc1ccc[n+]([O-])c1-n1ccnc1C(=N)N    ZINC001168417239
Cc1cc(N(C(=N)N)c2ncccn2)n[nH]1    ZINC001163504798
N=C(N)NCc1ccc(-n2cncn2)nc1    ZINC001329225410
Cn1nnc2cc(C=NNC(=N)N)ccc21    ZINC000737416447
Cc1nnc(-n2ccnc2C(=N)N)nc1C    ZINC001157629506
Cc1cc(N(C(=N)N)c2cccnn2)n[nH]1    ZINC001163505292
Cc1cc(N(C(=N)N)c2cnccn2)n[nH]1    ZINC001163505384
N=C(N)c1nccn1-c1cnc(CN)nc1    ZINC001168417525
N=C(N)NCc1cccc(-c2nnn[nH]2)c1    ZINC000095220552
N=C(N)NC(=N)Nn1cnc2ccccc21    ZINC000004112789
CNc1ccnc(-n2ccnc2C(=N)N)n1    ZINC001168411863
N=C(N)c1nccn1-c1cc(CN)ncn1    ZINC001157621729
N=C(N)NCc1ccc(-c2nnn[nH]2)cc1    ZINC000095146333
Cc1cc(N(C(=N)N)c2ccncn2)n[nH]1    ZINC001163506421
CN(CC(=O)N[C@H](CO)C(N)=O)C(=N)N    ZINC001144142659
CN(CC(=O)N[C@@H](CO)C(N)=O)C(=N)N    ZINC001144142649
N#CC1CCC(n2ccnc2C(=N)N)CC1    ZINC001256955809
N=C(N)NN=C1CCCc2ccc(N)cc21    ZINC000378851322
Cc1nc2ccccc2n1CCNC(=N)N    ZINC000261906053
CN1CCc2cc(C=NNC(=N)N)ccc21    ZINC000252664818
N=C(N)NN=C1CCc2cccnc2CC1    ZINC000872341604
N=C(N)NN=C1CCC[C@H]1c1ccccn1    ZINC000794887533
C[C@@H]1Cc2ccccc2N1C(=N)NC(=N)N    ZINC000006714107
N=C(N)NC(=N)N1CCCc2ccccc21    ZINC000004628756
N=C(N)NN=C1CCC[C@@H]1c1ccccn1    ZINC000794887527
Cc1cccc2nc(CCNC(=N)N)cn21    ZINC000849046007
CCn1c(CNC(=N)N)nc2ccccc21    ZINC000848982416
N=C(N)NN=C1CCCNc2ccccc21    ZINC000309568088
CN(CC(=O)N1C[C@@H](F)[C@@H](N)C1)C(=N)N    ZINC001157530830
CN(CC(=O)NCCNCCO)C(=N)N    ZINC001144143846
C[C@@]1(CNC(=N)N)CCCc2ccccc21    ZINC000091517471
N=C(N)NC[C@H]1CCC[C@@H]1c1ccccc1    ZINC000334861585
C=CCC[C@@H](C)N(C(=N)N)c1ccccc1    ZINC001258720302
C[C@@H](CC1CC1)N(C(=N)N)c1ccccc1    ZINC001258450590
N=C(N)N(c1ccccc1)C1CCCCC1    ZINC001257450859
N=C(N)NC[C@@H]1CCC[C@H]1c1ccccc1    ZINC000334861584
C[C@@H]1CC[C@@H](N(C(=N)N)c2ccccc2)C1    ZINC001170105750
N=C(N)NCC1(c2ccccc2)CCCC1    ZINC000263945135
CC1(C)C[C@]1(CNC(=N)N)c1ccccc1    ZINC000663234753
CC1(C)[C@@H](CNC(=N)N)[C@@H]1c1ccccc1    ZINC000335253499
C[C@H]1CC[C@H](N(C(=N)N)c2ccccc2)C1    ZINC001170105748
C[C@]1(CNC(=N)N)CCCc2ccccc21    ZINC000091517469
C[C@H](CC1CC1)N(C(=N)N)c1ccccc1    ZINC001258450591
CC1(C)C[C@@]1(CNC(=N)N)c1ccccc1    ZINC000663234752
N=C(N)c1ccc(CN2CCCCC2)cc1    ZINC000019477813
N=C(N)NC[C@H]1CCC[C@H]1c1ccccc1    ZINC000334861582
N=C(N)c1cccc(CN2CCCCC2)c1    ZINC000019488551
N=C(N)N1CCC(Cc2ccccc2)CC1    ZINC000004287797
N=C(N)NC[C@@H]1CCC[C@@H]1c1ccccc1    ZINC000334861583
C[C@@H]1CC[C@H](N(C(=N)N)c2ccccc2)C1    ZINC001170105749
Cc1ccc(C2(CNC(=N)N)CC2)c(C)c1    ZINC000334863927
C=CCC[C@H](C)N(C(=N)N)c1ccccc1    ZINC001258720303
C[C@H]1CC[C@@H](N(C(=N)N)c2ccccc2)C1    ZINC001170105747
N=C(N)NN=Cc1csc2ccccc12    ZINC000252453577
N=C(N)NN=Cc1cc2ccccc2s1    ZINC000758354599
COc1ccc(C(=N)N)c(C(F)(F)F)c1    ZINC000036889162
COc1ccc(C(=N)N)cc1C(F)(F)F    ZINC000116938193
N=C(N)NCc1ccnc(C(F)(F)F)c1    ZINC000849036624
N=C(N)NCc1cnccc1C(F)(F)F    ZINC000663234733
N=C(N)n1nc(-c2cccc(O)c2)cc1O    ZINC001245939454
N=C(N)n1nc(-c2ccc(O)cc2)cc1O    ZINC001245941774
Cn1nc(-n2ccnc2C(=N)N)ccc1=O    ZINC001168416641
Cn1nccc(-n2ccnc2C(=N)N)c1=O    ZINC001168420653
COc1cncnc1-n1ccnc1C(=N)N    ZINC001157621271
COc1ccc(-n2ccnc2C(=N)N)nn1    ZINC001157621387
COc1cc(-n2ccnc2C(=N)N)ncn1    ZINC001157621446
Cn1cc(-n2ccnc2C(=N)N)ncc1=O    ZINC001168416212
COc1ncncc1-n1ccnc1C(=N)N    ZINC001168418088
COc1nccnc1-n1ccnc1C(=N)N    ZINC001157621430
COc1cncc(-n2ccnc2C(=N)N)n1    ZINC001157621235
COc1cnnc(-n2ccnc2C(=N)N)c1    ZINC001168408935
COc1ccnc(-n2ccnc2C(=N)N)n1    ZINC001157621191
COc1cnc(-n2ccnc2C(=N)N)cn1    ZINC001168416109
COc1cnc(-n2ccnc2C(=N)N)nc1    ZINC001168410296
COc1nccc(-n2ccnc2C(=N)N)n1    ZINC001168411903
Cn1cc(-n2ccnc2C(=N)N)cnc1=O    ZINC001168417864
N=C(N)c1nccn1-c1ccc(CF)cc1    ZINC001168415232
CC(/C=C\c1ccccc1O)=N\NC(=N)N    ZINC000104058752
COc1ccc2c(c1)C(=NNC(=N)N)CC2    ZINC000252610154
COc1cccc2c1CCC2=NNC(=N)N    ZINC000759646973
N=C(N)c1nccn1C1C[C@@H]2C=C[C@H](C1)O2    ZINC001172231473
C=CCOc1ccc(/C=N/NC(=N)N)cc1    ZINC000057932191
C=CCOc1cccc(C=NNC(=N)N)c1    ZINC000390648569
Cc1cc2c(cc1C)C(=NNC(=N)N)CO2    ZINC000814796675
N=C(N)NN=C1CCCc2cc(O)ccc21    ZINC000750911328
COc1ccc2c(c1)CCC2=NNC(=N)N    ZINC000384196562
CC1=NN(C(=N)N)[C@](O)(c2ccccc2)C1    ZINC000055111774
C[C@@H](Cc1ccco1)n1ccnc1C(=N)N    ZINC001258180898
CC1=NN(C(=N)N)[C@@](O)(c2ccccc2)C1    ZINC000055111776
CC(/C=C\c1ccccc1O)=N/NC(=N)N    ZINC000008618525
N=C(N)NN=C1CCCOc2ccccc21    ZINC000728430392
CC(=NNC(=N)N)c1ccc2c(c1)CCO2    ZINC000915049765
Cc1cccc2c1OCC/C2=N\NC(=N)N    ZINC000019851037
Cc1cccc2c1OCCC2=NNC(=N)N    ZINC000252591361
N=C(N)NCc1ccc2c(c1)C(=O)NCC2    ZINC000262353613
CN1c2ccc(CNC(=N)N)cc2CC1=O    ZINC000084010513
C=CCOc1ccccc1/C=N/NC(=N)N    ZINC000004575994
N=C(N)NN=C[C@H]1CCOc2ccccc21    ZINC000752157760
CC(=NNC(=N)N)c1ccc2c(c1)COC2    ZINC000743417004
N=C(N)NN=C[C@@H]1CCOc2ccccc21    ZINC000752157761
C[C@H](Cc1ccco1)n1ccnc1C(=N)N    ZINC001258180897
N=C(N)NCC[C@@H]1c2ccccc2NC1=O    ZINC000261731219
N=C(N)NCC[C@H]1c2ccccc2NC1=O    ZINC000261731225
CN(CC(=O)NCC(C)(C)S)C(=N)N    ZINC001144141151
N=C(N)N(CCCCN)C(=O)CCS    ZINC001143985765
CC(=NNC(=N)N)C1CCC(F)(F)CC1    ZINC000788709793
CN(CC(=O)N(C)C[C@@H](O)CO)C(=N)N    ZINC001144131173
C[C@@H](O)[C@@H](CO)NC(=O)CN(C)C(=N)N    ZINC001144128523
CN(CC(=O)N(C)C[C@H](O)CO)C(=N)N    ZINC001144131172
N=C(N)c1ccc(OC2CCCCC2)cc1    ZINC000019866168
N=C(N)c1cccc(OC2CCCCC2)c1    ZINC000020210440
CC1(C)[C@@H]2C[C@@H](n3ccnc3C(=N)N)C[C@@H]21    ZINC001170720838
CN1CC[C@H](N(C(=N)N)c2ccccc2)C1    ZINC001255415268
CCC(Cc1ccc(C)cc1)=NNC(=N)N    ZINC000731922574
Cc1ccc2c(c1)N[C@@H](CNC(=N)N)CC2    ZINC000002439465
N=C(N)N(c1ccccc1)[C@H]1CCCNC1    ZINC001246238989
N=C(N)NC[C@H]1CCN1Cc1ccccc1    ZINC000038173768
CCCc1ccc(C(C)=NNC(=N)N)cc1    ZINC000252448009
N=C(N)NCc1ccc(N2CCCC2)cc1    ZINC000073640707
CCC(=NNC(=N)N)c1ccc(CC)cc1    ZINC000252453125
C[C@@H](CNC(=N)N)N1CCc2ccccc21    ZINC000263973696
CC1(C)[C@@H]2C[C@H](n3ccnc3C(=N)N)C[C@@H]21    ZINC001170720837
N=C(N)N1CCN(Cc2ccccc2)CC1    ZINC000002569183
CCC(CCc1ccccc1)=NNC(=N)N    ZINC000863079728
Cc1ccc(N2CCN(C(=N)N)CC2)cc1    ZINC000003631914
N=C(N)Nc1ccc(N2CCCCC2)cc1    ZINC000029133004
CC(=NNC(=N)N)c1ccc(C(C)C)cc1    ZINC000252447438
N=C(N)NCCCN1CCc2ccccc21    ZINC000071520834
CC(C)Cc1ccc(C=NNC(=N)N)cc1    ZINC000250576580
N=C(N)c1nccn1C1C[C@H]2CC[C@@H](C2)C1    ZINC001257703097
CCCC(Cc1ccccc1)=NNC(=N)N    ZINC000727252178
CN1CC[C@@H](N(C(=N)N)c2ccccc2)C1    ZINC001255415267
Cc1ccccc1N1CCN(C(=N)N)CC1    ZINC000019090642
CC(CCc1cccc(C)c1)=NNC(=N)N    ZINC000920375292
Cc1ccc2c(c1)N[C@H](CNC(=N)N)CC2    ZINC000002439466
C[C@H]1Cc2ccccc2N1CCNC(=N)N    ZINC000071520838
C[C@H](C=NNC(=N)N)CCc1ccccc1    ZINC000749157461
Cc1cccc(N2CCN(C(=N)N)CC2)c1    ZINC000003631915
N=C(N)NCCN1CCc2ccccc2C1    ZINC000071520836
C[C@@H]1Cc2ccccc2N1CCNC(=N)N    ZINC000071520837
N=C(N)c1nccn1C1CCC2(CC2)CC1    ZINC001254434954
CC(=NNC(=N)N)c1cccc(C(C)C)c1    ZINC000863078971
CC(C)CC(=NNC(=N)N)c1ccccc1    ZINC000252447992
N=C(N)NCc1ccccc1N1CCCC1    ZINC000848995540
C[C@H](CNC(=N)N)N1CCc2ccccc21    ZINC000263973695
C[C@@H](C=NNC(=N)N)CCc1ccccc1    ZINC000749157463
CN1CCCc2cc(CNC(=N)N)ccc21    ZINC000161526092
CCC(=NNC(=N)N)c1cc(C)ccc1C    ZINC000863079727
CC(=NNC(=N)N)c1cc(C)c(C)cc1C    ZINC000380454248
N=C(N)N(c1ccccc1)C1CCNCC1    ZINC001246238853
N=C(N)NCCN1CCCc2ccccc21    ZINC000071520835
CC(C)(C)c1ccc(C=NNC(=N)N)cc1    ZINC000252447965
N=C(N)N(c1ccccc1)[C@@H]1CCCNC1    ZINC001246238987
N=C(N)NCc1cc(F)c(Cl)cc1F    ZINC000432498892
N=C(N)Nc1nc(-c2ccccn2)cs1    ZINC000003177930
N=C(N)Nc1nc(=S)c2ccccc2[nH]1    ZINC000028443439
N=C(N)c1nccn1-c1ccc(S)nc1    ZINC001168416638
N=C(N)Nc1nc(-c2cccnc2)cs1    ZINC000238593221
N=C(N)Nc1cccc(OC(F)(F)F)c1    ZINC000052091882
N=C(N)Nc1ccc(OC(F)(F)F)cc1    ZINC000031772063
N=C(N)NN=Cc1c[nH]c(C(F)(F)F)c1    ZINC000807961867
N=C(N)NCc1nccc(C(F)(F)F)n1    ZINC001333040185
N=C(N)NN=Cc1ccc(C(F)(F)F)[nH]1    ZINC000807962435
CC#CC(=O)N(C(=N)N)c1ccccc1F    ZINC001179756058
N=C(N)NCCc1csc2ccccc12    ZINC000084011745
Cc1cc(-n2ccnc2C(=N)N)cc(F)n1    ZINC001168416577
N=C(N)NN=Cc1c[nH]c2cccc(F)c12    ZINC000763354542
Cc1ccnc(-n2ccnc2C(=N)N)c1F    ZINC001157623116
Cc1nc(-n2ccnc2C(=N)N)ccc1F    ZINC001157621215
Cc1cnc(-n2ccnc2C(=N)N)c(F)c1    ZINC001157621447
Cc1ccc(-n2ccnc2C(=N)N)c(F)n1    ZINC001168415290
Cc1nccc(-n2ccnc2C(=N)N)c1F    ZINC001168419690
Cc1c(F)ccnc1-n1ccnc1C(=N)N    ZINC001157623158
CC(=NNC(=N)N)c1ccc(C#N)c(F)c1    ZINC000776763341
Cc1cc(F)cnc1-n1ccnc1C(=N)N    ZINC001157621612
Cc1cc(-n2ccnc2C(=N)N)ncc1F    ZINC001157621389
Cc1cc(F)ncc1-n1ccnc1C(=N)N    ZINC001168415088
N=C(N)c1nccn1-c1cc(N)ccc1F    ZINC001168417305
Cc1ccc(F)c(-n2ccnc2C(=N)N)n1    ZINC001157621401
N=C(N)N(CCC[C@H](N)C(=O)O)[N+](=O)[O-]    ZINC000027740002
N=C(N)NCCC[C@@H](N[N+](=O)[O-])C(=O)O    ZINC000054965112
N=C(N)N(CCC[C@@H](N)C(=O)O)[N+](=O)[O-]    ZINC000031628553
COc1cccc2cc(CNC(=N)N)oc21    ZINC001329226071
COc1c2ccccc2oc1CNC(=N)N    ZINC000352280038
COc1cc2[nH]cc(C(=N)N)c2cc1OC    ZINC000084290475
CC(=O)Nc1ccccc1C=NNC(=N)N    ZINC000755633264
CC(=O)Nc1ccc(C=NNC(=N)N)cc1    ZINC000017285674
CC(=O)N(C(=N)NC(=N)N)c1ccccc1    ZINC000006022427
CNC(=O)c1ccc(C=NNC(=N)N)cc1    ZINC000915048503
CC(=O)Nc1ccc(/C=N\NC(=N)N)cc1    ZINC000031647607
CC(=O)c1ccc(/N=C(\N)NC(=N)N)cc1    ZINC000005434465
N=C(N)NCCn1c2ccccc2[nH]c1=O    ZINC000114791360
N=C(N)NCCOc1ccc2c(c1)CCC2    ZINC000071521343
N=C(N)c1ccc(N2CCC(O)CC2)cc1    ZINC000019865900
N=C(N)N(c1ccccc1)[C@@H]1CCCOC1    ZINC001254364331
COc1cccc(C2(CNC(=N)N)CC2)c1    ZINC000290483518
COc1cccc([C@H]2C[C@H](NC(=N)N)C2)c1    ZINC000414360025
N=C(N)N(c1ccccc1)C1CCOCC1    ZINC001255031940
N=C(N)c1ccc(CN2CCOCC2)cc1    ZINC000019480176
N=C(N)NC[C@H]1CC[C@H](c2ccccc2)O1    ZINC000345191292
N=C(N)c1cccc(CN2CCOCC2)c1    ZINC000019439351
N=C(N)NC[C@H]1CCO[C@@H]1c1ccccc1    ZINC000358120390
CCOc1ccc([C@@H]2C[C@H]2NC(=N)N)cc1    ZINC000262818803
N=C(N)NCc1ccccc1OC1CCC1    ZINC000118604928
N=C(N)NCc1ccccc1OCC1CC1    ZINC000304282501
N=C(N)NC[C@]1(O)CCCc2ccccc21    ZINC000067004557
N=C(N)N(c1ccccc1)[C@H]1CCCOC1    ZINC001254364332
N=C(N)NCC1([C@H](O)c2ccccc2)CC1    ZINC000849214793
N=C(N)NC[C@@H]1CC[C@@H](c2ccccc2)O1    ZINC000345191302
N=C(N)NCc1c(O)ccc2c1CCCC2    ZINC000266123834
N=C(N)c1ccccc1N1CCC(O)CC1    ZINC000020076074
N=C(N)NC[C@H]1CC[C@@H](c2ccccc2)O1    ZINC000345191300
N=C(N)NC[C@H]1CCO[C@H]1c1ccccc1    ZINC000358120396
N=C(N)NCC1([C@@H](O)c2ccccc2)CC1    ZINC000849214792
N=C(N)NC[C@@H]1CCO[C@@H]1c1ccccc1    ZINC000358120397
COc1cccc([C@@H]2C[C@H]2CNC(=N)N)c1    ZINC000414359954
N=C(N)NC[C@@]1(O)CCCc2ccccc21    ZINC000067004555
N=C(N)NC1CC(OCc2ccccc2)C1    ZINC000364712797
COc1ccccc1C1(CNC(=N)N)CC1    ZINC000263952944
N=C(N)NC[C@@H]1CC[C@H](c2ccccc2)O1    ZINC000345191304
N=C(N)c1nccn1C1C[C@H]2CC[C@@H](C1)N2    ZINC001246231219
CC(=NNC(=N)N)c1ccc(N(C)C)cc1    ZINC000390051509
CN1CCN(c2ccnc(C(=N)N)c2)CC1    ZINC000061813969
CC(=NNC(=N)N)c1ccccc1N(C)C    ZINC000769570627
Cc1cc(C=NNC(=N)N)c(C)n1C1CC1    ZINC000915051025
CC(C)CC(=NNC(=N)N)c1ccccn1    ZINC000760217705
Cc1cc(N(C(=N)N)[C@H]2C[C@H]3C[C@H]3C2)n[nH]1    ZINC001167924635
CC(CCCc1cccnc1)=NNC(=N)N    ZINC000872341096
N=C(N)NCc1ccnc(N2CCCC2)c1    ZINC000065520193
Cc1cc(N(C(=N)N)[C@@H]2C[C@H]3C[C@H]3C2)n[nH]1    ZINC001167924634
N=C(N)NCc1cccnc1N1CCCC1    ZINC000656508410
Cc1cc(N(C)C)ccc1C=NNC(=N)N    ZINC000841619661
CC(C)c1ccc(NC(=N)NC(=N)N)cc1    ZINC000015924303
CC(C)(C)c1ccc(CCNC(=N)N)cc1    ZINC000071522033
CCC(C)(C)c1ccc(CNC(=N)N)cc1    ZINC000130532761
CCC[C@@H](CC)N(C(=N)N)c1ccccc1    ZINC001257249693
CC(C)c1ccc(CCCNC(=N)N)cc1    ZINC000071522032
CCCC[C@H](C)N(C(=N)N)c1ccccc1    ZINC001255314228
CCC[C@H](CC)N(C(=N)N)c1ccccc1    ZINC001257249694
CCCC[C@@H](C)N(C(=N)N)c1ccccc1    ZINC001255314227
N=C(N)NCCCCCCc1ccccc1    ZINC000864355923
Cc1c(C)c(C)c(CNC(=N)N)c(C)c1C    ZINC000151401812
CCc1ccc(C(C)(C)CNC(=N)N)cc1    ZINC000079382829
N=C(N)c1ccc(OC(F)F)c(Cl)c1    ZINC000042411021
N=C(N)c1ccc(SC(F)(F)F)cc1    ZINC000036893262
N=C(N)Nc1nc(=O)c2ccccc2s1    ZINC000018122554
N=C(N)c1ccc(-n2cccn2)c(Cl)c1    ZINC000062794346
N=C(N)Nc1nc(-c2cnccn2)cs1    ZINC000341295496
N=C(N)c1nccn1-c1ccc(S)nn1    ZINC001168410802
N=C(N)n1nc(-c2cccc(F)c2)cc1O    ZINC001245921375
N=C(N)NN=Cc1cc2cc(F)ccc2o1    ZINC000741759997
N=C(N)n1nc(-c2ccc(F)cc2)cc1O    ZINC001245918670
N=C(N)NN=C1CSCc2ccccc21    ZINC000915959281
Cc1ccc2c(c1)SCC2=NNC(=N)N    ZINC000797787528
N=C(N)NN=C1CCSc2ccccc21    ZINC000252446801
N=C(N)NN=Cc1ccc(-c2nn[nH]n2)o1    ZINC000822846332
N=C(N)c1nccn1-c1c(N)nccc1F    ZINC001168416021
N=C(N)c1nccn1-c1ncc(CF)cn1    ZINC001168410487
N=C(N)c1nccn1-c1ncc(N)cc1F    ZINC001168411627
Cc1ncc(F)c(-n2ccnc2C(=N)N)n1    ZINC001157621367
Cc1nc(-n2ccnc2C(=N)N)ncc1F    ZINC001157623290
N=C(N)c1nccn1-c1cc(N)c(F)cn1    ZINC001168409827
C[C@H](CC(F)(F)F)n1ccnc1C(=N)N    ZINC001255635912
C[C@@H](CC(F)(F)F)n1ccnc1C(=N)N    ZINC001255635913
Cc1ccc(C=NNC(=N)N)cc1C(=O)O    ZINC001776033002
N=C(N)NN=Cc1ccc2c(c1)OCCO2    ZINC000252447938
Cc1ccc(C=NNC(=N)N)c(C(=O)O)c1    ZINC001776033048
CC(=NNC(=N)N)c1ccc2c(c1)OCO2    ZINC000252448377
COc1ccc2c(c1)OCC2=NNC(=N)N    ZINC000749158566
COC(=O)c1ccc(C=NNC(=N)N)cc1    ZINC000252447594
CC(=NNC(=N)N)c1ccc(C(=O)O)cc1    ZINC000390206254
N=C(N)NN=Cc1cccc2c1OCCO2    ZINC000917546386
COC(=O)c1ccc(/C=N/NC(=N)N)cc1    ZINC000003262423
N=C(N)NCCS(=O)(=O)N1CCCC1    ZINC000721841220
CS(=O)(=O)N1CCC[C@@H]1CNC(=N)N    ZINC000261845780
N=C(N)c1cc2ccccc2c2ccccc12    ZINC000001442799
N=C(N)c1c2ccccc2cc2ccccc21    ZINC000001420625
CN(CC(=O)Nc1[nH]ccc1C#N)C(=N)N    ZINC001144127954
N=C(N)NN/C=N\N=C/c1ccccc1O    ZINC000017352481
Cc1cc(N(C(=N)N)C(=O)[C@@H](C)C#N)n[nH]1    ZINC001179901829
Cc1cc(N(C(=N)N)C(=O)CCC#N)n[nH]1    ZINC001143206141
N=C(N)N/N=C/N/N=C/c1ccccc1O    ZINC000001702483
Cc1cc(N(C(=N)N)C(=O)[C@H](C)C#N)n[nH]1    ZINC001179901828
N=C(N)N/C(N)=N\c1ccc(C(N)=O)cc1    ZINC000001680766
CN(CCCCl)C(=O)CN(C)C(=N)N    ZINC001144134935
C[C@@H](CCl)CNC(=O)CN(C)C(=N)N    ZINC001144141449
C[C@H](CCl)CNC(=O)CN(C)C(=N)N    ZINC001144141450
N=C(N)NN=C1CCCc2cc(F)ccc21    ZINC000747624777
N=C(N)NCCc1c[nH]c2cc(F)ccc12    ZINC000303263501
C=CCC(=NNC(=N)N)c1ccc(F)cc1    ZINC000735609214
N=C(N)N/N=C(/c1ccc(F)cc1)C1CC1    ZINC000004804253
N=C(N)NN=C1CCCc2ccc(F)cc21    ZINC000776185297
N=C(N)NN=C1CC(c2cccc(F)c2)C1    ZINC000781589233
N=C(N)NCCc1c[nH]c2ccc(F)cc12    ZINC000304244495
N=C(N)N/N=C(\c1ccc(F)cc1)C1CC1    ZINC000008622629
CN(CC(=O)N1CC(C(F)F)C1)C(=N)N    ZINC001144137863
N=C(N)Nc1ccc(N2CCOCC2)cc1    ZINC000026423533
COc1ccc(C)cc1C(C)=NNC(=N)N    ZINC000252448662
CC(=NNC(=N)N)c1c(C)cc(C)cc1O    ZINC000799874932
CCN(C(=O)CNC(=N)N)c1ccccc1    ZINC000905032245
Cc1ccc(NC(=O)CNC(=N)N)c(C)c1    ZINC000005538549
CN(C)C(=O)c1cccc(CNC(=N)N)c1    ZINC001318123594
CCOc1ccc(C(C)=NNC(=N)N)cc1    ZINC000252448497
CO[C@@H](C(C)=NNC(=N)N)c1ccccc1    ZINC000782199321
N=C(N)c1nccn1C1C[C@H]2CC[C@@H](C1)O2    ZINC001172220071
CCC(=O)Nc1cccc(CNC(=N)N)c1    ZINC000523372128
CC(=O)N(C)c1ccc(CNC(=N)N)cc1    ZINC000864355655
CC(C)Oc1cccc(C=NNC(=N)N)c1    ZINC000252668358
CCCOc1ccc(C=NNC(=N)N)cc1    ZINC000252447134
COc1ccc(C(C)=NNC(=N)N)c(C)c1    ZINC000841618109
CN(Cc1ccccc1)C(=O)CNC(=N)N    ZINC000058064525
CC/C(Cc1ccc(O)cc1)=N\NC(=N)N    ZINC000004775282
N=C(N)NCc1cc2c(nc1O)CCCC2    ZINC000864358345
CC(C)Oc1ccccc1C=NNC(=N)N    ZINC000252446710
CCCOc1cccc(C=NNC(=N)N)c1    ZINC000252453131
CC(C)Oc1ccc(C=NNC(=N)N)cc1    ZINC000252453491
CC(=NNC(=N)N)c1ccc(C)c(C)c1O    ZINC000728155196
Cc1ccc(OC/C=N\NC(=N)N)cc1C    ZINC000005760598
COc1ccccc1C/C(C)=N/NC(=N)N    ZINC000004760424
CC1(C)Cc2occc2C(=NNC(=N)N)C1    ZINC000731486304
CCN(C)C(=O)c1ccc(NC(=N)N)cc1    ZINC001148641475
CO[C@H](C(C)=NNC(=N)N)c1ccccc1    ZINC000782199324
COc1cc(C)ccc1C(C)=NNC(=N)N    ZINC000915050800
CCOc1ccc(C=NNC(=N)N)c(C)c1    ZINC000853287305
CC(C)(O)c1ccc(C=NNC(=N)N)cc1    ZINC000807961800
CNC(=O)c1cccc(CCNC(=N)N)c1    ZINC000355300136
COCC(Cc1ccccc1)=NNC(=N)N    ZINC000814796463
CC[C@@H](CC#N)N(C(=N)N)c1cc(C)[nH]n1    ZINC001255164469
N=C(N)NCc1cccc(CN=C(N)N)c1    ZINC000027097319
CN(C)c1cccc(NC(=N)NC(=N)N)c1    ZINC000255189705
CCN(C)c1ccc(C=NNC(=N)N)cn1    ZINC000790152992
CC[C@H](CC#N)N(C(=N)N)c1cc(C)[nH]n1    ZINC001255164466
CC(C)(C)c1ncc(C=NNC(=N)N)cn1    ZINC000814796634
CCCCCCOc1ccccc1C(=N)N    ZINC000020516627
CC(C)=CCC[C@H](C)n1ccnc1C(=N)N    ZINC001258076336
CCN(CCNC(=N)N)c1cccc(C)c1    ZINC000071522688
C[C@@H]1CC[C@H](n2ccnc2C(=N)N)C[C@@H]1C    ZINC001172358129
C[C@@H]1CC(n2ccnc2C(=N)N)C[C@@H](C)C1    ZINC001258153326
CN(CCCCNC(=N)N)c1ccccc1    ZINC000058304787
C[C@@H]1CC[C@@H](n2ccnc2C(=N)N)C[C@H]1C    ZINC001172358127
CCN(CC)c1ccc(CNC(=N)N)cc1    ZINC000195522594
C[C@@H]1CC[C@H](n2ccnc2C(=N)N)C[C@H]1C    ZINC001172358116
CCC1CCC(n2ccnc2C(=N)N)CC1    ZINC001256866952
C[C@H]1C[C@H](n2ccnc2C(=N)N)C[C@@H](C)C1    ZINC001258153327
CN(C)[C@H](CNC(=N)N)Cc1ccccc1    ZINC000073757059
CN(CCCNC(=N)N)Cc1ccccc1    ZINC000050165482
Cc1ccc([C@@H](CNC(=N)N)N(C)C)cc1    ZINC000264001822
CC(C)[C@@H](CNC(=N)N)Nc1ccccc1    ZINC000263960264
N=C(N)c1nccn1C1CCCCCCC1    ZINC001258233468
CC(C)[C@H](CNC(=N)N)Nc1ccccc1    ZINC000263960266
C[C@@H](CNC(=N)N)N(C)Cc1ccccc1    ZINC000264893405
C[C@H]1CC(n2ccnc2C(=N)N)C[C@H](C)C1    ZINC001258153328
CCN(CCCNC(=N)N)c1ccccc1    ZINC000071522687
CC1(C)CCC[C@H](n2ccnc2C(=N)N)C1    ZINC001258276380
Cc1ccc([C@H](CNC(=N)N)N(C)C)cc1    ZINC000264001823
CCN(C)Cc1cccc(CNC(=N)N)c1    ZINC000263969272
CN(C)CCc1ccc(CNC(=N)N)cc1    ZINC000341499062
C[C@@H]1CC[C@@H](n2ccnc2C(=N)N)C[C@@H]1C    ZINC001172358121
CCN(CCNC(=N)N)c1ccccc1C    ZINC000069655999
C[C@H](CNC(=N)N)N(C)Cc1ccccc1    ZINC000264893408
CN(C)[C@@H](CNC(=N)N)Cc1ccccc1    ZINC000073757062
CC1(C)CCC[C@@H](n2ccnc2C(=N)N)C1    ZINC001258276379
CC(C)=CCC[C@@H](C)n1ccnc1C(=N)N    ZINC001258076337
CC1(C)CCC(n2ccnc2C(=N)N)CC1    ZINC001255297664
N=C(N)c1nccn1-c1cc(Cl)ccn1    ZINC001157621755
N=C(N)c1nccn1-c1cccc(Cl)n1    ZINC001157621674
N=C(N)c1nccn1-c1ccc(Cl)cn1    ZINC001157621356
N=C(N)NCc1c(F)c(F)cc(F)c1F    ZINC000849105482
N=C(N)NCc1c(F)cc(F)c(F)c1F    ZINC000362333831
N=C(N)Nc1ccc(F)c(C(F)(F)F)c1    ZINC000034936088
N=C(N)N/N=C1/c2ccc(F)cc2NC1=O    ZINC000007711710
N=C(N)NN=C1c2cccc(F)c2NC1=O    ZINC000753965727
N=C(N)c1nccn1-c1c(F)ccc[n+]1[O-]    ZINC001168412164
N=C(N)c1nccn1-c1ccc(F)c[n+]1[O-]    ZINC001157621750
N=C(N)NCc1cnn(CC(F)(F)F)c1    ZINC001327771358
N=C(N)NCCn1ccc(C(F)(F)F)n1    ZINC000634533802
CC(=NNC(=N)N)c1cccc([N+](=O)[O-])c1    ZINC000687769309
N=C(N)NC(=N)Nc1ccc2c(c1)OCO2    ZINC000020459087
Cc1ccc(C=NNC(=N)N)cc1[N+](=O)[O-]    ZINC000252447540
N=C(N)N/C(N)=N\c1cccc(C(=O)O)c1    ZINC000006565949
Cc1ccc(/C=N/NC(=N)N)cc1[N+](=O)[O-]    ZINC000006206166
CC(=NNC(=N)N)c1ccc([N+](=O)[O-])cc1    ZINC000687769959
CC(=NNC(=N)N)c1ccccc1[N+](=O)[O-]    ZINC000915050945
Cc1c(CNC(=N)N)oc2ccc(F)cc12    ZINC000303256720
N=C(N)N(C(=O)C1CC1)c1ccccc1F    ZINC001142680499
C=C(C)C(=O)N(C(=N)N)c1ccccc1F    ZINC001142515476
N=C(N)NCC1(Sc2ccccc2)CC1    ZINC000069673580
N=C(N)NC[C@@H]1SCCc2ccccc21    ZINC000262551990
N=C(N)N(c1ccccc1)[C@H]1CCSC1    ZINC001255271540
N=C(N)NC[C@H]1SCCc2ccccc21    ZINC000262551992
N=C(N)N(c1ccccc1)[C@@H]1CCSC1    ZINC001255271543
CN(CC(=O)Nc1[nH]cnc1C#N)C(=N)N    ZINC001144128975
CN(CC(=O)Nc1c[nH]nc1C#N)C(=N)N    ZINC001144129034
N=C(N)NCCc1nc2ccc(F)cc2[nH]1    ZINC000021984692
COC(=O)c1ccccc1CCNC(=N)N    ZINC000899262981
CCOC(=O)c1ccc(CNC(=N)N)cc1    ZINC000263999670
COC(=O)Cc1ccccc1CNC(=N)N    ZINC000849050066
COC(=O)c1ccc(CCNC(=N)N)cc1    ZINC000303267328
COC(=O)c1cccc(CCNC(=N)N)c1    ZINC000131480046
CCOC(=O)c1ccc(C)c(NC(=N)N)c1    ZINC000035569906
N=C(N)NCc1ccc2c(c1)OCCCO2    ZINC000003616282
N=C(N)c1ccnc(OC2CCOCC2)c1    ZINC000040993225
N=C(N)NCCc1ccc2c(c1)OCCO2    ZINC000005844348
COc1cc(CC(C)=NNC(=N)N)ccn1    ZINC000834938636
C/C=C(\C)C(=O)N(C(=N)N)c1cc(C)[nH]n1    ZINC001143951354
COc1ccc(CNC(=N)NC(=N)N)cc1    ZINC000000219344
Cc1cc(N(C(=N)N)C(=O)[C@H]2C[C@@H]2C)n[nH]1    ZINC001178565008
CN(CC(=O)Nc1cccc(N)c1)C(=N)N    ZINC001218823591
CC(=O)N1CC[C@@H](n2ccnc2C(=N)N)C1    ZINC001169503833
CCOc1ccccc1NC(=N)NC(=N)N    ZINC000000470380
CC(=O)N1CC[C@H](n2ccnc2C(=N)N)C1    ZINC001169503834
CC(C)=CC(=O)N(C(=N)N)c1cc(C)[nH]n1    ZINC001143932162
N=C(N)Nc1ccc(C(=O)NCCN)cc1    ZINC001219874635
COc1ccc(CC(C)=NNC(=N)N)cn1    ZINC000841619649
CCOc1ccc(/N=C(/N)NC(=N)N)cc1    ZINC000002016595
COc1ccc(C)cc1NC(=N)NC(=N)N    ZINC000085389059
N=C(N)NCC1(c2ccccc2F)CCC1    ZINC000849046496
N=C(N)NCC1(Cc2ccc(F)cc2)CC1    ZINC000849015312
N=C(N)N(c1ccccc1F)C1CCCC1    ZINC001257342646
N=C(N)NCC1(c2cccc(F)c2)CCC1    ZINC000899262204
N=C(N)N(c1ccc(F)cc1)C1CCCC1    ZINC001257342521
CCCOc1ccc(CCNC(=N)N)cc1    ZINC000002950584
Cc1cccc(C)c1OCCCNC(=N)N    ZINC000001996583
CC(C)COc1ccccc1CNC(=N)N    ZINC000263986546
C[C@H](OCCCNC(=N)N)c1ccccc1    ZINC000263947431
COc1ccc([C@@H](C)CCNC(=N)N)cc1    ZINC000266083046
CC(C)COc1ccc(CNC(=N)N)cc1    ZINC000082292369
COc1ccc([C@H](C)CCNC(=N)N)cc1    ZINC000266083044
C[C@@H](CNC(=N)N)COCc1ccccc1    ZINC000263935348
CCCOc1ccc(CNC(=N)N)c(C)c1    ZINC000189696264
COc1ccccc1C(C)(C)CNC(=N)N    ZINC000848999289
CC(C)OCc1ccccc1CNC(=N)N    ZINC000523372244
CCCOCc1ccccc1CNC(=N)N    ZINC000264002883
CCCCOc1cccc(CNC(=N)N)c1    ZINC000057887519
CC(C)c1ccccc1OCCNC(=N)N    ZINC000005447557
Cc1ccc(C)c(OCCCNC(=N)N)c1    ZINC000071523436
N=C(N)NCCCCOCc1ccccc1    ZINC000263978172
Cc1cccc(OCCCNC(=N)N)c1C    ZINC000071523438
CC(C)c1ccc(OCCNC(=N)N)cc1    ZINC000071523435
C[C@@H](OCCCNC(=N)N)c1ccccc1    ZINC000263947432
COc1ccc(C(C)(C)CNC(=N)N)cc1    ZINC000095946999
C[C@H](CNC(=N)N)COCc1ccccc1    ZINC000263935350
Cc1ccc(OCCCCNC(=N)N)cc1    ZINC000161517300
CC(C)(C)Oc1ccc(CNC(=N)N)cc1    ZINC000084013340
CC(C)Oc1ccc(CCNC(=N)N)cc1    ZINC000082292373
CC(C)COc1cccc(CNC(=N)N)c1    ZINC000263983667
Cc1cc(N(C(=N)N)C2CCCCC2)n[nH]1    ZINC001257454902
C=CCC[C@H](C)N(C(=N)N)c1cc(C)[nH]n1    ZINC001258726002
C=CCC[C@@H](C)N(C(=N)N)c1cc(C)[nH]n1    ZINC001258725998
Cc1cc(N(C(=N)N)[C@H]2CC[C@H](C)C2)n[nH]1    ZINC001170125004
Cc1cc(N(C(=N)N)[C@@H]2CC[C@H](C)C2)n[nH]1    ZINC001170125006
CN1CCC[C@H](n2ccnc2C(=N)N)CC1    ZINC001254505055
Cc1cc(N(C(=N)N)[C@H](C)CC2CC2)n[nH]1    ZINC001258458816
Cc1cc(N(C(=N)N)[C@H]2CC[C@@H](C)C2)n[nH]1    ZINC001170125002
Cc1cc(N(C(=N)N)[C@@H]2CC[C@@H](C)C2)n[nH]1    ZINC001170125007
CCN1CCC(n2ccnc2C(=N)N)CC1    ZINC001169230522
CN1CCC[C@@H](n2ccnc2C(=N)N)CC1    ZINC001254505054
Cc1cc(N(C(=N)N)[C@@H](C)CC2CC2)n[nH]1    ZINC001258458819
C[C@]12C[C@@H]3C[C@](NC(=N)N)(C1)C[C@@](C)(C3)C2    ZINC000100436862
N=C(N)NCCC12CC3CC(CC(C3)C1)C2    ZINC000076105295
N=C(N)c1c(Cl)cc(Cl)cc1Cl    ZINC000001442847
N=C(N)c1cc(Cl)c(Cl)cc1Cl    ZINC000199742794
N=C(N)c1cc(C(F)(F)F)ccc1Cl    ZINC000001438996
N=C(N)c1ccc(Cl)c(C(F)(F)F)c1    ZINC000044960031
N=C(N)c1ccc(Cl)cc1C(F)(F)F    ZINC000199561964
N=C(N)c1nccn1-c1nccnc1Cl    ZINC001168416635
N=C(N)c1nccn1-c1cnc(Cl)cn1    ZINC001168415567
N=C(N)c1nccn1-c1cc(Cl)ncn1    ZINC001157621275
N=C(N)c1nccn1-c1ncc(Cl)cn1    ZINC001157621289
N=C(N)c1nccn1-c1nnccc1Cl    ZINC001168412351
N=C(N)c1nccn1-c1cncc(Cl)n1    ZINC001157621511
N=C(N)c1nccn1-c1cc(Cl)cnn1    ZINC001168412350
N=C(N)c1nccn1-c1ccc(Cl)nn1    ZINC001157621767
Cc1ccc(-c2cc(O)n(C(=N)N)n2)s1    ZINC001245946112
N=C(N)NC(=S)NC(=O)c1ccccc1    ZINC000004800528
N=C(N)NN=C1Cc2ccc(Cl)cc2C1    ZINC000743418512
N=C(N)NN=C/C(Cl)=C\c1ccccc1    ZINC000003271395
N=C(N)NN=C1CCc2ccc(Cl)cc21    ZINC000762448240
N=C(N)NN=C1CCc2c1cccc2Cl    ZINC000309128125
N=C(N)NN=C1CCc2cc(Cl)ccc21    ZINC000379672495
Cc1nc2sccn2c1C=NNC(=N)N    ZINC000252447801
N=C(N)NN=Cc1ccc(/C=C\C(=O)O)o1    ZINC001776033054
N=C(N)N/N=C/c1ccc(O)c(C(=O)O)c1    ZINC000001698576
N=C(N)NN=Cc1ccc(C(=O)O)c(O)c1    ZINC001776032974
N=C(N)NNC(=O)c1ccccc1C(=O)O    ZINC000005771694
N=C(N)NN=Cc1cc2c(cc1O)OCO2    ZINC000920376283
N=C(N)N/N=C\c1ccc(O)c(C(=O)O)c1    ZINC000036385350
N=C(N)NN=Cc1ccc(/C=C/C(=O)O)o1    ZINC001776033053
N=C(N)NN=Cc1ccc(O)c(C(=O)O)c1    ZINC000007996125
N=C(N)NC[C@H](n1cncn1)C(F)(F)F    ZINC001261844810
N=C(N)NC[C@@H](n1cncn1)C(F)(F)F    ZINC001261844811
N=C(N)N/C(N)=N\c1cccc([N+](=O)[O-])c1    ZINC000005785242
N=C(N)NC(=N)Nc1ccc([N+](=O)[O-])cc1    ZINC000005785460
C=C(N)C(=O)N(C(=N)N)c1ccccc1F    ZINC001220106192
N=C(N)NN=C1CCOc2ccc(F)cc21    ZINC000731559172
N=C(N)NN=C1CCOc2c(F)cccc21    ZINC000921257602
CSc1ccc(C(C)=NNC(=N)N)cc1    ZINC000252446800
CCSc1cccc(C=NNC(=N)N)c1    ZINC000769775132
Cc1ccc(SC/C=N/NC(=N)N)cc1    ZINC000004652656
CSCC(=NNC(=N)N)c1ccccc1    ZINC000749444301
COCCOC(=O)c1ccc(C(=N)N)cc1    ZINC000001704871
N=C(N)NN=C1CCC[C@@H](C(F)(F)F)C1    ZINC000252664927
N=C(N)NN=C1CCC[C@H](C(F)(F)F)C1    ZINC000252664928
COc1ccc(O)c(C(C)=NNC(=N)N)c1    ZINC000915051137
CN(CC(=O)Nc1ccccc1O)C(=N)N    ZINC001144141080
CCOc1cccc(C=NNC(=N)N)c1O    ZINC000606347491
N=C(N)Nc1ccc(C(=O)NCCO)cc1    ZINC001148641472
COc1cc(C(C)=NNC(=N)N)ccc1O    ZINC000757450672
COc1cccc(C=NNC(=N)N)c1OC    ZINC000017324440
COc1cccc(OC)c1C=NNC(=N)N    ZINC000755633783
COc1ccccc1NC(=O)CNC(=N)N    ZINC000005527596
COc1ccc(C=NNC(=N)N)cc1OC    ZINC000017378083
N=C(N)NCCNC(=O)c1ccc(O)cc1    ZINC000436525655
COc1ccc(C(C)=NNC(=N)N)c(O)c1    ZINC000606347501
COc1cccc(/C=N\NC(=N)N)c1OC    ZINC000031647677
N=C(N)N1CCN(C(=O)c2ccco2)CC1    ZINC000008730733
CCOc1ccc(O)c(C=NNC(=N)N)c1    ZINC000915050790
N=C(N)NCc1cccc(OCC(N)=O)c1    ZINC001330027043
COc1cc(C=NNC(=N)N)cc(OC)c1    ZINC000252448238
COc1ccc(C=NNC(=N)N)c(OC)c1    ZINC000252448677
COc1ccc(/C=N\NC(=N)N)cc1OC    ZINC000033342882
CCOc1cc(C=NNC(=N)N)ccc1O    ZINC000252447209
CCOc1cc(/C=N\NC(=N)N)ccc1O    ZINC000095952331
CCOc1ccc(C=NNC(=N)N)c(O)c1    ZINC000791004160
COC(=O)Nc1cccc(CNC(=N)N)c1    ZINC000496091780
CC(C)(C)NS(=O)(=O)CCNC(=N)N    ZINC000624515024
CCS(=O)(=O)N(C)CCCNC(=N)N    ZINC000332485899
CCN(CCCNC(=N)N)S(C)(=O)=O    ZINC000052020069
Cc1ncc(NC(=O)CN(C)C(=N)N)cn1    ZINC001144128286
Cc1cc(N(C(=N)N)C(=O)C2(N)CC2)n[nH]1    ZINC001157440377
CN(CC(=O)NCc1ccncn1)C(=N)N    ZINC001144142784
CN(CC(=O)NCc1cccnn1)C(=N)N    ZINC001144143317
Cc1cc(N(C(=N)N)C(=O)[C@@H]2CCN2)n[nH]1    ZINC001157440438
Cc1cncnc1NC(=O)CN(C)C(=N)N    ZINC001144131495
CN(CC(=O)NCc1cncnc1)C(=N)N    ZINC001144143537
CN(CC(=O)Nc1ncccc1N)C(=N)N    ZINC001144127959
N=C(N)N1CCN(c2ccc(F)cc2)CC1    ZINC000008702896
CC(=NNC(=N)N)c1cc(C)c(F)c(C)c1    ZINC000741450947
N=C(N)N1CCN(c2ccccc2F)CC1    ZINC000008702898
CC(CCc1ccccc1F)=NNC(=N)N    ZINC000734092473
CC(CCc1ccc(F)cc1)=NNC(=N)N    ZINC000917545929
N=C(N)N(CCCCN)C(=O)CC(F)F    ZINC001182966363
C/C(=N/N=C(N)N)c1cnn(C(=N)N)c1C    ZINC000017142711
C/C(=N\N=C(N)N)c1cnn(C(=N)N)c1C    ZINC000006520568
COC1CCC(n2ccnc2C(=N)N)CC1    ZINC001255448912
N=C(N)n1nc(CC2CCCCC2)cc1O    ZINC001245938783
CC[C@H]1C[C@H](n2ccnc2C(=N)N)CCO1    ZINC001170170109
CC1(C)C[C@H](n2ccnc2C(=N)N)CCO1    ZINC001255526789
N=C(N)N(CCCCN)C(=O)C1=CC=CC1    ZINC001199696087
CC[C@H](C)Oc1cc(CNC(=N)N)ccn1    ZINC000271961662
CC[C@@H](C)Oc1cc(CNC(=N)N)ccn1    ZINC000271961661
N=C(N)NC[C@@H](c1ccco1)N1CCCC1    ZINC000261691634
C[C@@H]1C[C@@H](n2ccnc2C(=N)N)C[C@H](C)O1    ZINC001257076973
CC1(C)[C@@H]2CC[C@]1(C)C(=O)/C2=N\NC(=N)N    ZINC000100837606
CCCCOc1ncccc1CNC(=N)N    ZINC000161553293
CC[C@H]1C[C@@H](n2ccnc2C(=N)N)CCO1    ZINC001170170111
C[C@@H]1CC(n2ccnc2C(=N)N)C[C@@H](C)O1    ZINC001257077001
CC[C@@H]1C[C@H](n2ccnc2C(=N)N)CCO1    ZINC001170170112
N=C(N)NC[C@H](c1ccco1)N1CCCC1    ZINC000261691631
C#CC1CCN(C(=O)CN(C)C(=N)N)CC1    ZINC001144136350
CO[C@@H]1CCC[C@H](n2ccnc2C(=N)N)C1    ZINC001172921020
CC1(C)C[C@@H](n2ccnc2C(=N)N)CCO1    ZINC001255526790
N=C(N)n1nc(CCC2CCCC2)cc1O    ZINC001245933251
CO[C@H]1CCC[C@@H](n2ccnc2C(=N)N)C1    ZINC001172921019
CO[C@H]1CCC[C@H](n2ccnc2C(=N)N)C1    ZINC001172921021
CC[C@@H]1C[C@@H](n2ccnc2C(=N)N)CCO1    ZINC001170170110
CO[C@@H]1CCC[C@@H](n2ccnc2C(=N)N)C1    ZINC001172921022
C[C@H]1CC(n2ccnc2C(=N)N)C[C@H](C)O1    ZINC001257077002
CC(C)(C)Oc1cccc(CNC(=N)N)n1    ZINC000262129391
Cn1cc(C=NNC(=N)N)c(C(C)(C)C)n1    ZINC000309061684
N=C(N)NCCc1nnc2n1CCCCC2    ZINC001327036527
Cc1cc(N(C(=N)N)[C@@H]2CCCNC2)n[nH]1    ZINC001246534302
CCc1nn(C)c(CC)c1C=NNC(=N)N    ZINC000755633882
Cc1cc(N(C(=N)N)C2CCNCC2)n[nH]1    ZINC001246532610
Cc1cc(N(C(=N)N)[C@@H]2CCN(C)C2)n[nH]1    ZINC001255427677
Cc1cc(N(C(=N)N)[C@H]2CCCNC2)n[nH]1    ZINC001246534303
CCC(=NNC(=N)N)c1c(C)nn(C)c1C    ZINC000741838773
CCCn1nc(C)c(C=NNC(=N)N)c1C    ZINC000755631872
CC(=NNC(=N)N)c1cnn(C(C)C)c1C    ZINC000787152090
Cc1cc(N(C(=N)N)[C@H]2CCN(C)C2)n[nH]1    ZINC001255427678
N=C(N)NN=C1CCC2(CCCCC2)CC1    ZINC000786038777
CC[C@H](C)C[C@H](CC)n1ccnc1C(=N)N    ZINC001258779725
CC[C@H](C[C@@H](C)CC)n1ccnc1C(=N)N    ZINC001258779729
CCCC[C@H](CCC)n1ccnc1C(=N)N    ZINC001258755227
CCCCC[C@@H](CC)n1ccnc1C(=N)N    ZINC001258433032
CCCC[C@@H](CCC)n1ccnc1C(=N)N    ZINC001258755228
CCCCC[C@H](CC)n1ccnc1C(=N)N    ZINC001258433031
CC[C@@H](C)C[C@@H](CC)n1ccnc1C(=N)N    ZINC001258779723
CCCCCC[C@H](C)n1ccnc1C(=N)N    ZINC001257362859
CCCCCC[C@@H](C)n1ccnc1C(=N)N    ZINC001257362860
CC[C@@H](C)C[C@H](CC)n1ccnc1C(=N)N    ZINC001258779733
CC(C)CCC[C@H](C)n1ccnc1C(=N)N    ZINC001170069711
CC(C)CCC[C@@H](C)n1ccnc1C(=N)N    ZINC001170069712
N=C(N)NCc1cc(Cl)sc1Cl    ZINC000306234887
N=C(N)c1ncc(C(F)(F)F)cc1Cl    ZINC000071186724
N=C(N)c1nccn1-c1ncnc(Cl)n1    ZINC001168409564
N=C(N)NCc1cn2cc(Cl)ccc2n1    ZINC000341613481
Cn1nncc1-c1csc(NC(=N)N)n1    ZINC000348971936
N=C(N)NN=Cc1ccc(O)c([N+](=O)[O-])c1    ZINC000003765023
N=C(N)NN=Cc1cc(O)ccc1[N+](=O)[O-]    ZINC000687770732
N=C(N)NN=Cc1cc([N+](=O)[O-])ccc1O    ZINC000254627664
N=C(N)N/N=C/c1cc([N+](=O)[O-])ccc1O    ZINC000001909227
N=C(N)N/N=C\c1cc([N+](=O)[O-])ccc1O    ZINC000008622341
N=C(N)NN=Cc1ccc([N+](=O)[O-])c(O)c1    ZINC000748133514
N=C(N)N/N=C\c1ccc(O)c([N+](=O)[O-])c1    ZINC000030755535
N=C(N)NNC(=O)c1ccccc1[N+](=O)[O-]    ZINC000040545257
N=C(N)N/N=C/c1cccc([N+](=O)[O-])c1O    ZINC000005446888
CC(=O)C(=O)N(C(=N)N)c1ccccc1F    ZINC001142702785
N=C(N)NCC1(c2cccc(Cl)c2)CC1    ZINC000125454618
N=C(N)N[C@H]1C[C@H](c2ccc(Cl)cc2)C1    ZINC000262345376
N=C(N)NCC1(c2ccc(Cl)cc2)CC1    ZINC000261830271
N=C(N)N[C@H]1C[C@H](c2ccccc2Cl)C1    ZINC000334881547
Cc1nc2c(s1)C(=NNC(=N)N)CCC2    ZINC000730945870
CSc1ccc(NC(=N)NC(=N)N)cc1    ZINC000095918032
N=C(N)NN=Cc1cnc(C2CCC2)s1    ZINC000760216631
N=C(N)N/C(N)=N\c1ccccc1CS    ZINC000001714311
N=C(N)NN=Cc1nc2c(s1)CCCC2    ZINC000814796767
CSc1cccc(NC(=N)NC(=N)N)c1    ZINC000001017821
CSc1ccccc1NC(=N)NC(=N)N    ZINC000020459009
N=C(N)NCCOc1ccc(C(=O)O)cc1    ZINC001601135861
N=C(N)NCCOc1ccc2c(c1)OCO2    ZINC000261913092
COC(=O)c1ccc(NC(=N)N)cc1OC    ZINC000085999782
N=C(N)NCc1cccc(OCC(=O)O)c1    ZINC001608225120
COc1ccc(CNC(=N)N)cc1C(=O)O    ZINC001607251634
CN(CC(=O)Nc1c[nH]ccc1=O)C(=N)N    ZINC001144130757
COC(=O)c1cc(C=NNC(=N)N)cn1C    ZINC000790153066
Cc1cc(N(C(=N)N)C(=O)C2(O)CC2)n[nH]1    ZINC001181532748
C[C@@H](C(=O)O)n1cccc1C=NNC(=N)N    ZINC000833407840
Cc1cc(N(C(=N)N)C(=O)[C@@H]2CCO2)n[nH]1    ZINC001181591660
COC(=O)c1ccc(C=NNC(=N)N)n1C    ZINC000814796599
CCC(=O)C(=O)N(C(=N)N)c1cc(C)[nH]n1    ZINC001143979704
CN(CC(=O)Nc1ncccc1O)C(=N)N    ZINC001144127962
N=C(N)NCCNc1ccc([N+](=O)[O-])cc1    ZINC000341484817
Cc1c(C(=O)O)cc(C=NNC(=N)N)n1C    ZINC001599984111
CN(CC(=O)Nc1cncc(O)c1)C(=N)N    ZINC001144128284
C[C@H](C(=O)O)n1cccc1C=NNC(=N)N    ZINC000833407846
Cc1cc(N(C(=N)N)C(=O)[C@H]2CCO2)n[nH]1    ZINC001181591661
Cc1cc(N(C(=N)N)C(=O)C2COC2)n[nH]1    ZINC001181010193
Cc1ncc(CO)c(C=NNC(=N)N)c1O    ZINC000390483805
COC(=O)Cn1cccc1C=NNC(=N)N    ZINC000776186561
N=C(N)NCCNc1ccccc1[N+](=O)[O-]    ZINC000303251382
CC(C)NS(=O)(=O)NCCNC(=N)N    ZINC000849022493
N=C(N)Nc1ccc2c(c1)Cc1ccccc1-2    ZINC000031772054
CCSc1ccccc1CCNC(=N)N    ZINC000899261768
CN(CC(=O)NC(=N)c1ncc[nH]1)C(=N)N    ZINC001144144373
CN(CC(=O)Nc1cnc(N)cn1)C(=N)N    ZINC001144129119
CN(C)c1ccc(C=NNC(=N)N)cc1F    ZINC000727649678
N=C(N)NC[C@@H]1CCCC[C@@H]1C(F)(F)F    ZINC000334694098
N=C(N)NC[C@@H]1CCCC[C@H]1C(F)(F)F    ZINC000334694099
N=C(N)NC[C@H]1CCCC[C@H]1C(F)(F)F    ZINC000262301270
N=C(N)NC[C@H]1CCCC[C@@H]1C(F)(F)F    ZINC000334694100
COc1cccc(O[C@@H](C)CNC(=N)N)c1    ZINC000266112695
COc1ccccc1O[C@@H](C)CNC(=N)N    ZINC000266140465
COc1ccc(OC)c(CCNC(=N)N)c1    ZINC000071524958
COc1ccc(COCCNC(=N)N)cc1    ZINC000092848690
COc1cccc(O[C@H](C)CNC(=N)N)c1    ZINC000266112694
COc1ccc([C@@H](CO)CNC(=N)N)cc1    ZINC000849041109
COc1cccc(OCCCNC(=N)N)c1    ZINC000071524965
COc1ccc(CCNC(=N)N)cc1OC    ZINC000000081466
COc1cc(CCNC(=N)N)cc(OC)c1    ZINC000141490590
COc1cccc([C@@H](CNC(=N)N)OC)c1    ZINC000630387748
Cc1cccc(OC[C@H](O)CNC(=N)N)c1    ZINC000002000796
Cc1cccc(OC[C@@H](O)CNC(=N)N)c1    ZINC000002000797
COc1ccc(O[C@H](C)CNC(=N)N)cc1    ZINC000266083289
COc1ccc(OCCCNC(=N)N)cc1    ZINC000071524966
CCOc1cc(CNC(=N)N)ccc1OC    ZINC000073640696
COc1cccc([C@H](CNC(=N)N)OC)c1    ZINC000630387740
COc1cccc(CCNC(=N)N)c1OC    ZINC000522950432
COCCOc1ccccc1CNC(=N)N    ZINC000058329409
COc1ccc(CCNC(=N)N)c(OC)c1    ZINC000071524959
COc1ccc(O[C@@H](C)CNC(=N)N)cc1    ZINC000266083290
COc1ccccc1O[C@H](C)CNC(=N)N    ZINC000266140464
CCOc1ccc(OCC)c(NC(=N)N)c1    ZINC000052091862
COc1ccc([C@H](CO)CNC(=N)N)cc1    ZINC000849041110
N#C[C@H]1C[C@H]1C(=O)N(CCCCN)C(=N)N    ZINC001186981318
CN(Cc1nnc(C2CCCC2)o1)C(=N)N    ZINC001257494668
Cc1cc(N(C(=N)N)[C@H]2CCCOC2)n[nH]1    ZINC001254375539
Cc1cc(N(C(=N)N)C(=O)C(C)(C)C)n[nH]1    ZINC001142781683
CN(CC(=O)NCCn1cccc1)C(=N)N    ZINC001144143911
CN(CC(=O)N1CCCC[C@@H]1C#N)C(=N)N    ZINC001144132539
CN(CC(=O)NCc1cccn1C)C(=N)N    ZINC001144140822
N=C(N)N(CCCCN)C(=O)c1cc[nH]c1    ZINC001146891283
N=C(N)N(CCCCN)C(=O)c1ccc[nH]1    ZINC001188578657
CN(CC(=O)N1CCC[C@H](C#N)C1)C(=N)N    ZINC001144132345
CN(CC(=O)NCC1(C#N)CCC1)C(=N)N    ZINC001144141084
CN(CC(=O)N1CCC[C@@H](C#N)C1)C(=N)N    ZINC001144132346
Cc1cc(N(C(=N)N)C(=O)CC(C)C)n[nH]1    ZINC001142715035
N#CC1(C(=O)N(CCCCN)C(=N)N)CC1    ZINC001143183141
Cc1cc(N(C(=N)N)[C@@H]2CCCOC2)n[nH]1    ZINC001254375534
CN(CC(=O)N1CCCC[C@H]1C#N)C(=N)N    ZINC001144132540
Cc1cc(N(C(=N)N)C2CCOCC2)n[nH]1    ZINC001255038290
CCC(CC)N(C(=N)N)c1ccc(F)cc1    ZINC001257287085
CCC[C@@H](C)N(C(=N)N)c1ccccc1F    ZINC001257307336
CCC(CC)N(C(=N)N)c1ccccc1F    ZINC001257287472
N=C(N)NCCCCCc1ccc(F)cc1    ZINC000186020408
CCC[C@H](C)N(C(=N)N)c1ccc(F)cc1    ZINC001257307514
CCC[C@H](C)N(C(=N)N)c1ccccc1F    ZINC001257307337
CCC[C@@H](C)N(C(=N)N)c1ccc(F)cc1    ZINC001257307513
CCCC[C@@H](C)N(C(=N)N)c1cc(C)[nH]n1    ZINC001255320911
CCC[C@H](CC)N(C(=N)N)c1cc(C)[nH]n1    ZINC001257255947
CCCCCn1cc(CNC(=N)N)c(C)n1    ZINC000849014757
CCCC[C@H](C)N(C(=N)N)c1cc(C)[nH]n1    ZINC001255320912
CCC[C@@H](CC)N(C(=N)N)c1cc(C)[nH]n1    ZINC001257255941
N=C(N)NN=C1COc2cccc(Cl)c21    ZINC000814796981
N=C(N)NN=C1COc2c1cccc2Cl    ZINC000814796748
CN(CC(=O)NCS(=O)(=O)O)C(=N)N    ZINC001144143919
N=C(N)NN=Cc1ccc(C(=O)O)c(F)c1    ZINC001776033012
N=C(N)N(C(=O)C(N)=O)c1ccccc1F    ZINC001142934737
N=C(N)NN=Cc1cccc(F)c1C(=O)O    ZINC001776033036
CCc1cccc(Cl)c1C=NNC(=N)N    ZINC000788709158
CCC(=NNC(=N)N)c1ccc(Cl)cc1    ZINC000252447427
CC(Cc1ccc(Cl)cc1)=NNC(=N)N    ZINC000379644043
CCC(=NNC(=N)N)c1cccc(Cl)c1    ZINC000252447905
Cc1cc(Cl)cc(C)c1C=NNC(=N)N    ZINC000756880425
N=C(N)NN=C1CCc2c1cc(F)cc2F    ZINC000752723738
N=C(N)NN=C1CCc2c1c(F)ccc2F    ZINC000749612219
N=C(N)NN=C/C=C/c1ccc(F)cc1F    ZINC000758104315
N=C(N)NN=C/C=C/c1ccc(F)c(F)c1    ZINC000794888624
N=C(N)NN=C/C=C\c1ccc(F)c(F)c1    ZINC000794888642
N=C(N)NN=C/C=C\c1ccc(F)cc1F    ZINC000758104319
N=C(N)NN=C1CCO[C@H](C(F)(F)F)C1    ZINC000308799924
N=C(N)NN=C1CCO[C@@H](C(F)(F)F)C1    ZINC000308799921
COC(=O)c1cc(C=NNC(=N)N)oc1C    ZINC000252453182
CCOC(=O)c1ccc(C=NNC(=N)N)o1    ZINC000748246143
N=C(N)NCCOc1ccc([N+](=O)[O-])cc1    ZINC000069673249
N=C(N)NC[C@H](O)c1ccc([N+](=O)[O-])cc1    ZINC000058112134
COc1ccc(CNC(=N)N)cc1[N+](=O)[O-]    ZINC000341533226
CCc1oc(C=NNC(=N)N)cc1C(=O)O    ZINC001605889529
N=C(N)NC[C@@H](O)c1ccc([N+](=O)[O-])cc1    ZINC000058112130
COC(=O)c1coc(C(C)=NNC(=N)N)c1    ZINC000766434971
N=C(N)NN=Cc1ccc(CCC(=O)O)o1    ZINC001776033045
COc1cc(C=NNC(=N)N)cc(O)c1O    ZINC000915051216
Cn1cc(C=NNC(=N)N)c(=O)n(C)c1=O    ZINC000915050723
CN(CC(=O)Nc1cnnc(O)c1)C(=N)N    ZINC001144129235
CCOC(=O)c1cc(C=NNC(=N)N)[nH]n1    ZINC000842525301
N=C(N)c1nccn1-c1cccc2c1CC=C2    ZINC001168417553
N=C(N)c1nccn1-c1ccc2c(c1)C=CC2    ZINC001168417813
COc1cccc(F)c1C(C)=NNC(=N)N    ZINC000309078267
CCOc1ccc(C=NNC(=N)N)cc1F    ZINC000782198640
C[C@@H](N)C(=O)N(C(=N)N)c1ccccc1F    ZINC001220106426
N=C(N)NCCNC(=O)c1ccc(F)cc1    ZINC000849009780
COc1ccc(C(C)=NNC(=N)N)cc1F    ZINC000252448404
COc1ccc(C(C)=NNC(=N)N)c(F)c1    ZINC000915050802
N=C(N)NCCc1nc2c(s1)CCCC2    ZINC000263094580
N=C(N)NC[C@H]1CCCN1CC(F)(F)F    ZINC000899262603
N=C(N)NC[C@@H]1CCCN1CC(F)(F)F    ZINC000899262602
N=C(N)NC[C@@H]1CCN(CC(F)(F)F)C1    ZINC000051691786
COC(=O)CC[C@H](C)n1ccnc1C(=N)N    ZINC001258356164
Cc1ccoc1C(=O)NCCCNC(=N)N    ZINC000350728631
CN(CC(=O)NC1=CC(=O)CCC1)C(=N)N    ZINC001144144271
COC(=O)CC[C@@H](C)n1ccnc1C(=N)N    ZINC001258356163
N=C(N)N(CCCCN)C(=O)c1ccco1    ZINC001147096178
COCCOc1ccc(CNC(=N)N)cn1    ZINC000523695648
Cc1c(NC(=O)CN(C)C(=N)N)ncn1C    ZINC001144130488
N=C(N)N(CCCCN)C(=O)c1cnc[nH]1    ZINC001147259280
Cc1cc(N(C(=N)N)C(=O)[C@@H](C)CN)n[nH]1    ZINC001157439656
CN(CC(=O)NCCc1cc[nH]n1)C(=N)N    ZINC001144142728
CN(CC(=O)NCc1nccn1C)C(=N)N    ZINC001144127937
Cc1c(NC(=O)CN(C)C(=N)N)cnn1C    ZINC001144128949
Cc1cc(CNC(=O)CN(C)C(=N)N)n[nH]1    ZINC001144143425
CNCCC(=O)N(C(=N)N)c1cc(C)[nH]n1    ZINC001157439356
N=C(N)N(CCCCN)C(=O)c1ncc[nH]1    ZINC001187741366
CN(CC(=O)N1CCNC[C@@H]1C#N)C(=N)N    ZINC001144130767
CN(CC(=O)N1CCNC[C@H]1C#N)C(=N)N    ZINC001144130759
CN(CC(=O)NCCn1ccnc1)C(=N)N    ZINC001144128927
N=C(N)N(CCCCN)C(=O)c1cc[nH]n1    ZINC001146843056
COCCCn1nccc1C=NNC(=N)N    ZINC000802707490
CCn1cc(NC(=O)CN(C)C(=N)N)cn1    ZINC001144128314
Cc1ncn(C)c1NC(=O)CN(C)C(=N)N    ZINC001144131369
CN(C)[C@@H](CNC(=N)N)c1cccc(F)c1    ZINC000078716469
CN(C)[C@@H](CNC(=N)N)c1ccc(F)cc1    ZINC000263942422
CN(CCCNC(=N)N)c1ccccc1F    ZINC000161539609
CN(C)[C@H](CNC(=N)N)c1ccc(F)cc1    ZINC000263942425
CN(C)[C@H](CNC(=N)N)c1cccc(F)c1    ZINC000078716472
C#CC(C)(C)C(=O)N(CCCCN)C(=N)N    ZINC001182639171
N=C(N)NN=C1CCC2(CCOCC2)CC1    ZINC000751516017
C[C@H]1CN(C(=O)CN(C)C(=N)N)C2(CC2)C1    ZINC001144136328
CN(CC(=O)N1CCC2(CCC2)C1)C(=N)N    ZINC001144132478
CCCC#CC(=O)N(CCCCN)C(=N)N    ZINC001184275748
C[C@@H]1CN(C(=O)CN(C)C(=N)N)C2(CC2)C1    ZINC001144136329
CC[C@@H](C)N[C@@H](CNC(=N)N)c1ccco1    ZINC000348744136
N=C(N)N(CCCCN)C(=O)C1CC=CC1    ZINC001146702778
CC[C@H](C)N[C@H](CNC(=N)N)c1ccco1    ZINC000348744140
CC[C@H](C)N[C@@H](CNC(=N)N)c1ccco1    ZINC000348744141
CCN(CC)[C@H](CNC(=N)N)c1ccco1    ZINC000263954259
CCN(CC)[C@@H](CNC(=N)N)c1ccco1    ZINC000263954260
CCO[C@H]1CC(=NNC(=N)N)C12CCCC2    ZINC000743417453
C/C=C/C=C/C(=O)N(CCCCN)C(=N)N    ZINC001144000916
CCO[C@@H]1CC(=NNC(=N)N)C12CCCC2    ZINC000743417452
CN(CC(=O)NC1(CC2CC2)CC1)C(=N)N    ZINC001144141669
CC[C@@H](C)N[C@H](CNC(=N)N)c1ccco1    ZINC000348744142
CC(C)OCC[C@@H](C)n1ccnc1C(=N)N    ZINC001172447044
CC#CC(=O)N(CCN(CC)CC)C(=N)N    ZINC001179758322
CC(C)OCC[C@H](C)n1ccnc1C(=N)N    ZINC001172447046
CN(CC(=O)N1CCC12CCCC2)C(=N)N    ZINC001144130059
C=CCN(CC=C)[C@@H](CNC(=N)N)C(C)C    ZINC000069950824
N=C(N)NC[C@@H]1CCCN1C1CCCCC1    ZINC000262790090
CCCCCC[C@H]1CCCC1=NNC(=N)N    ZINC000728155618
C=CCN(CC=C)[C@H](CNC(=N)N)C(C)C    ZINC000069950823
N=C(N)NC[C@H]1CCCN1C1CCCCC1    ZINC000262790076
CC(C)(C)[C@H]1CCCC(=NNC(=N)N)CC1    ZINC000252664708
CC(C)(C)C1CCC(C=NNC(=N)N)CC1    ZINC000252879669
CC(C)(C)[C@@H]1CCCC(=NNC(=N)N)CC1    ZINC000252664707
CCCCCC[C@@H]1CCCC1=NNC(=N)N    ZINC000728155637
N=C(N)Nc1nc(-c2cscn2)cs1    ZINC000039395298
Cc1nnc2sc(NC(=N)N)nn2c1=O    ZINC000038700820
C#C[C@H](NC(=N)N)c1ccc(Cl)cc1F    ZINC000491789824
C#C[C@@H](NC(=N)N)c1ccc(Cl)cc1F    ZINC000491789820
N=C(N)N(C(=O)C(=O)O)c1ccccc1F    ZINC001143422906
N=C(N)NN=Cc1ccc([N+](=O)[O-])cc1F    ZINC000777881754
N=C(N)NCc1cc(Cl)cc2c1OCC2    ZINC000262352582
C=C(F)C(=O)N(C(=N)N)c1ccccc1F    ZINC001180119912
COc1cc(C(=N)N)c([N+](=O)[O-])cc1OC    ZINC000199559426
Cc1ccc(Cl)cc1NC(=N)NC(=N)N    ZINC000000477754
Cc1cc(Cl)ccc1NC(=N)NC(=N)N    ZINC000020458497
CC(=NNC(=N)N)c1ccc(Cl)c(N)c1    ZINC000393453715
Cc1ccc(NC(=N)NC(=N)N)cc1Cl    ZINC000000089482
Cc1c(Cl)cccc1/N=C(\N)NC(=N)N    ZINC000013153427
Cc1cccc(Cl)c1NC(=N)NC(=N)N    ZINC000020286640
N=C(N)NC(=N)NCc1ccc(Cl)cc1    ZINC000005840319
CN(CC(=O)Nc1c(N)c(=O)c1=O)C(=N)N    ZINC001144129299
COCC(=O)N(C(=N)N)c1ccccc1F    ZINC001142822705
N=C(N)N(C(=O)CCO)c1ccccc1F    ZINC001179577854
C[C@]1(CNC(=N)N)OCCc2sccc21    ZINC000262390846
C[S@@](=O)Cc1ccc(CNC(=N)N)cc1    ZINC001349911765
C[C@@]1(CNC(=N)N)OCCc2sccc21    ZINC000262390028
C[S@](=O)Cc1ccc(CNC(=N)N)cc1    ZINC001349911746
CC#Cc1cncc(-n2ccnc2C(=N)N)c1    ZINC001168417247
Cc1cccc(-n2ccnc2C(=N)N)c1C#N    ZINC001168415481
N=C(N)c1nccn1-c1ccc2[nH]ccc2c1    ZINC001168415069
CN(CC(=O)Nc1cccnc1F)C(=N)N    ZINC001144129016
Cc1cc(N(C(=N)N)C(=O)[C@H]2C[C@@H]2F)n[nH]1    ZINC001143446041
CC[C@@H](C)N(C(=N)N)c1ccc(Cl)cc1    ZINC001257434603
CC(C)(CNC(=N)N)c1ccccc1Cl    ZINC000069709798
CC[C@H](C)N(C(=N)N)c1ccc(Cl)cc1    ZINC001257434604
CC(C)(CNC(=N)N)c1cccc(Cl)c1    ZINC000263954167
CC(C)(CNC(=N)N)c1ccc(Cl)cc1    ZINC000263973713
CCc1nc(C)c(C(C)=NNC(=N)N)s1    ZINC000735223514
Cc1cc(N(C(=N)N)[C@H]2CCSC2)n[nH]1    ZINC001255279563
Cc1cc(N(C(=N)N)[C@@H]2CCSC2)n[nH]1    ZINC001255279562
CC(=NNC(=N)N)c1csc(C(C)C)n1    ZINC000768773757
CC(C)(C)c1ncc(C=NNC(=N)N)s1    ZINC000920376213
CC(C)(C)c1cnc(C=NNC(=N)N)s1    ZINC000814796834
COc1cc(NC(=N)N)cc(OC)c1OC    ZINC000031772064
COc1cc(CNC(=N)N)cc(OC)c1O    ZINC000340033110
CN(CC(=O)N1CCOC[C@H]1C#N)C(=N)N    ZINC001144136989
CN(CC(=O)N1CCO[C@@H](C#N)C1)C(=N)N    ZINC001144137817
C[C@@H](NC(=O)CN(C)C(=N)N)c1ccno1    ZINC001144149222
Cc1cc(CNC(=O)CN(C)C(=N)N)no1    ZINC001144129269
CCOCC(=O)N(C(=N)N)c1cc(C)[nH]n1    ZINC001142832151
CN(CC(=O)N1CCOC[C@@H]1C#N)C(=N)N    ZINC001144137025
CN(CC(=O)N(C)Cc1ccon1)C(=N)N    ZINC001144132321
CN(Cc1nnc([C@H]2CCOC2)o1)C(=N)N    ZINC001255505456
CO[C@H](C)C(=O)N(C(=N)N)c1cc(C)[nH]n1    ZINC001181462802
Cc1nocc1CNC(=O)CN(C)C(=N)N    ZINC001144140813
Cc1cc(N(C(=N)N)C(=O)C[C@H](C)O)n[nH]1    ZINC001181356339
CN(CC(=O)N1CCO[C@H](C#N)C1)C(=N)N    ZINC001144137814
Cc1cc(N(C(=N)N)C(=O)C[C@@H](C)O)n[nH]1    ZINC001181356353
Cc1cc(N(C(=N)N)C(=O)C(C)(C)O)n[nH]1    ZINC001142915614
C[C@H](NC(=O)CN(C)C(=N)N)c1ccno1    ZINC001144149221
