# Supplementary material for: Implementing a Scoring Function Based on Interaction Fingerprint for Autogrow4: Protein Kinase CK1δ as a Case Study
Source: Front Mol Biosci. 2022 Jul 7;9:909499. doi: 10.3389/fmolb.2022.909499 (PMC9301033; doi:10.3389/fmolb.2022.909499)
Supplement: Supplementary file 1 [file DataSheet1.ZIP › autogrow4-4.0.3/autogrow/operators/mutation/smiles_click_chem/reaction_libraries/robust_rxns/complementary_mol_dir/tetrazole_2_robust.smi]

c1nn[nH]n1    ZINC000008251268
N[C@H]1N=NNN1    ZINC000097950843
C=Cc1nn[nH]n1    ZINC000005426787
CCc1nn[nH]n1    ZINC000005599579
C[C@H]1N=NNN1C    ZINC000006481676
C[C@@H]1N=NNN1C    ZINC000006441805
Nn1[nH]nnc1=O    ZINC000100286673
C1CC1c1nn[nH]n1    ZINC000002559289
CCCc1nn[nH]n1    ZINC000005561383
CC(C)c1nn[nH]n1    ZINC000005458707
CN(C)c1nn[nH]n1    ZINC000005965419
O=C(O)c1nn[nH]n1    ZINC000006505186
OCCc1nn[nH]n1    ZINC000001235060
C=CN=c1nn[nH]n1C    ZINC001174778460
CN[C@H](C)c1nn[nH]n1    ZINC000045147273
CN[C@@H](C)c1nn[nH]n1    ZINC000045147272
COCCc1nn[nH]n1    ZINC000006385402
ClCCc1nn[nH]n1    ZINC000001235061
c1coc(-c2nn[nH]n2)c1    ZINC000004693996
C1CCN(c2nn[nH]n2)C1    ZINC000005413484
C1C[C@@H](c2nn[nH]n2)CN1    ZINC000051951637
C1CN[C@H](c2nn[nH]n2)C1    ZINC000032625204
NC1(c2nn[nH]n2)CCC1    ZINC000040397312
C1CN[C@@H](c2nn[nH]n2)C1    ZINC000032625203
CN(c1nn[nH]n1)C1CC1    ZINC000521396184
C1C[C@H](c2nn[nH]n2)CN1    ZINC000051951638
C=C(C)N=c1nn[nH]n1C    ZINC001174792266
C(OC1CC1)c1nn[nH]n1    ZINC001223026635
CCCCCc1nn[nH]n1    ZINC000006397418
CC(=O)N(C)c1nn[nH]n1    ZINC001119655369
CCC[C@@H](N)c1nn[nH]n1    ZINC000040397344
CC(C)[C@@H](N)c1nn[nH]n1    ZINC000006762959
CC(C)[C@H](N)c1nn[nH]n1    ZINC000006762846
CCC[C@H](N)c1nn[nH]n1    ZINC000040397342
N[C@H](C(=O)O)c1nn[nH]n1    ZINC000004214424
OCCOCc1nn[nH]n1    ZINC001119540290
c1cc(-c2nn[nH]n2)ccn1    ZINC000000336525
c1ccc(-c2nn[nH]n2)nc1    ZINC000004291294
Cc1ccc(-c2nn[nH]n2)o1    ZINC000004355045
Cn1cc(-c2nn[nH]n2)nn1    ZINC000888094350
c1cc(-c2nn[nH]n2)cs1    ZINC000000111006
c1csc(-c2nn[nH]n2)c1    ZINC000000120906
N#CNC(=O)Cc1nn[nH]n1    ZINC001176846282
C#CCCOCc1nn[nH]n1    ZINC001333149072
CC#CCOCc1nn[nH]n1    ZINC001331952786
C#C[C@H](C)OCc1nn[nH]n1    ZINC001223030445
C#C[C@@H](C)OCc1nn[nH]n1    ZINC001223028097
C1CN=C(Nc2nn[nH]n2)C1    ZINC000005826325
n1nc(Nc2nn[nH]n2)n[nH]1    ZINC000004575351
C/C=C/C(=O)Nc1nn[nH]n1    ZINC000034241558
C/C=C\C(=O)Nc1nn[nH]n1    ZINC000211949274
C(c1nn[nH]n1)[C@H]1CCNC1    ZINC000211900768
C1CCN(c2nn[nH]n2)CC1    ZINC000000088908
CC(C)=CN=c1nn[nH]n1C    ZINC001174556851
C1CNC[C@H](c2nn[nH]n2)C1    ZINC000038665303
C1CC[C@@H](c2nn[nH]n2)NC1    ZINC000059809478
C/C=C(\C)N=c1nn[nH]n1C    ZINC001210791780
C1CC[C@H](c2nn[nH]n2)NC1    ZINC000059809483
C(c1nn[nH]n1)[C@@H]1CCNC1    ZINC000211900703
C1CNC[C@@H](c2nn[nH]n2)C1    ZINC000038665301
N=CNC(=O)Cc1nn[nH]n1    ZINC001176845848
C=C[C@H](C)OCc1nn[nH]n1    ZINC001223028883
C=C(C)COCc1nn[nH]n1    ZINC000585122843
C=C[C@@H](C)OCc1nn[nH]n1    ZINC001223028882
CCC(=O)N(C)c1nn[nH]n1    ZINC001333646966
NC(=O)CCCc1nn[nH]n1    ZINC001352186803
CC(C)C[C@@H](N)c1nn[nH]n1    ZINC000039135212
CCC(N)(CC)c1nn[nH]n1    ZINC000040397274
CC(C)C[C@H](N)c1nn[nH]n1    ZINC000039135211
CCOC(=O)Cc1nn[nH]n1    ZINC000004218258
C(OC1COC1)c1nn[nH]n1    ZINC001223028875
CCn1[nH]nnc1=NC(N)=O    ZINC000888345180
CN(C)C(=O)Nc1nn[nH]n1    ZINC000001253517
COC(=O)N=c1nn[nH]n1C    ZINC001193872233
CN(C(=O)CO)c1nn[nH]n1    ZINC001332212327
OCCCOCc1nn[nH]n1    ZINC001119607030
Cc1ccccc1-c1nn[nH]n1    ZINC000002786193
Cc1cccc(-c2nn[nH]n2)n1    ZINC000006491361
c1ccc(Nc2nn[nH]n2)cc1    ZINC000004058688
Nc1cccc(-c2nn[nH]n2)c1    ZINC000004919395
c1ccc(Cc2nn[nH]n2)nc1    ZINC000006403053
C#CC(C#C)OCc1nn[nH]n1    ZINC001223026975
Oc1cccc(-c2nn[nH]n2)c1    ZINC000002548537
c1ccc(Oc2nn[nH]n2)cc1    ZINC000006344533
Oc1ccc(-c2nn[nH]n2)cc1    ZINC000005027131
O=c1nn[nH]n1-c1cccnc1    ZINC000141378139
O=c1nn[nH]n1-c1ccncc1    ZINC000141376534
Cc1ccc(-c2nn[nH]n2)n1C    ZINC000002537741
CN1NN=C(Br)N1    ZINC000299803636
O=c1nn[nH]n1-c1cncnc1    ZINC000165042610
Fc1ccccc1-c1nn[nH]n1    ZINC000004831781
Fc1ccc(-c2nn[nH]n2)cc1    ZINC000002471094
c1coc(CNc2nn[nH]n2)c1    ZINC000007602084
CC#CC(=O)N(C)c1nn[nH]n1    ZINC000912617843
Cn1[nH]nnc1=Nc1ccoc1    ZINC001173931576
Cn1[nH]nnc1=Nc1ncc[nH]1    ZINC001176080251
Cn1[nH]nnc1=Nc1cn[nH]c1    ZINC001174291865
Cn1[nH]nnc1=N[C@H]1C=CCC1    ZINC000575503478
C=CCN(CC=C)c1nn[nH]n1    ZINC000005157745
Cn1[nH]nnc1=NC1=CCCC1    ZINC001173997334
Cn1[nH]nnc1=N[C@@H]1C=CCC1    ZINC000575503479
c1csc(Cc2nn[nH]n2)c1    ZINC000001304696
CN(C(=O)CC#N)c1nn[nH]n1    ZINC001119595360
Cn1[nH]nnc1=Nc1cnoc1    ZINC001203227332
C(Cc1nn[nH]n1)c1nn[nH]n1    ZINC000005131657
C1=C[C@H](OCc2nn[nH]n2)CC1    ZINC001223027693
C#C[C@@H](CC)OCc1nn[nH]n1    ZINC001223029446
C#C[C@H](CC)OCc1nn[nH]n1    ZINC001223029447
C#CC[C@H](C)OCc1nn[nH]n1    ZINC001223028115
C1=C[C@@H](OCc2nn[nH]n2)CC1    ZINC001223027699
C#CC[C@@H](C)OCc1nn[nH]n1    ZINC001223028116
CC#CCCOCc1nn[nH]n1    ZINC001119539248
C1=CCC(OCc2nn[nH]n2)C1    ZINC001223029125
C=CC(C=C)OCc1nn[nH]n1    ZINC001223027803
C1CCC(=NNc2nn[nH]n2)C1    ZINC000006361332
CC(C)(c1nn[nH]n1)C1CCC1    ZINC000585089019
C/C=C\C(=O)N(C)c1nn[nH]n1    ZINC001332242290
C=C(C)C(=O)NCc1nn[nH]n1    ZINC000220457007
C/C=C/C(=O)N(C)c1nn[nH]n1    ZINC001332242310
C=C(CC)C(=O)Nc1nn[nH]n1    ZINC001346448526
Cn1[nH]nnc1=NC1=CCOC1    ZINC001203381230
CN(C(=O)C1CC1)c1nn[nH]n1    ZINC001338076319
CC/C=C\CN=c1nn[nH]n1C    ZINC000395193083
CCC/C=C/N=c1nn[nH]n1C    ZINC001210056836
O=C(OCc1nn[nH]n1)C1CC1    ZINC001343940834
O=C1CC(OCc2nn[nH]n2)C1    ZINC001223027754
C=C(N)C(=O)NCc1nn[nH]n1    ZINC001220074230
CC(C)=CCOCc1nn[nH]n1    ZINC001332447090
C[C@H]1COCC[C@H]1c1nn[nH]n1    ZINC000888094274
C=C[C@@H](CC)OCc1nn[nH]n1    ZINC001223029145
C=C[C@H](CC)OCc1nn[nH]n1    ZINC001223029146
C[C@@H]1COCC[C@@H]1c1nn[nH]n1    ZINC000888094279
C=C(CC)COCc1nn[nH]n1    ZINC001332447520
C=CCCCOCc1nn[nH]n1    ZINC001353926099
C[C@@H]1COCC[C@H]1c1nn[nH]n1    ZINC000888094278
C[C@@H](OCc1nn[nH]n1)C1CC1    ZINC001223029770
C[C@H]1COCC[C@@H]1c1nn[nH]n1    ZINC000888094280
C(OCC1CCC1)c1nn[nH]n1    ZINC001334032090
C[C@H](OCc1nn[nH]n1)C1CC1    ZINC001223029771
C=CC[C@@H](C)OCc1nn[nH]n1    ZINC001223029035
N#CCSCCc1nn[nH]n1    ZINC000603335844
CC(=O)C(=O)N=c1nn[nH]n1C    ZINC001142693995
CC(=O)C(=O)NCc1nn[nH]n1    ZINC001142703084
Cn1[nH]nnc1=N[C@H]1C[C@@H](O)C1    ZINC000663985497
Cn1[nH]nnc1=N[C@H]1C[C@H](O)C1    ZINC000664642525
C=C[C@H](O)CN=c1nn[nH]n1C    ZINC001253565131
Cn1[nH]nnc1=NC/C=C\CO    ZINC000664235209
CC[C@@H](C)C(=O)Nc1nn[nH]n1    ZINC000202096722
CNC(=O)CCCc1nn[nH]n1    ZINC001352190381
Cn1[nH]nnc1=NC/C=C/CO    ZINC000664235212
CCCC(=O)N(C)c1nn[nH]n1    ZINC001262101534
CC(C)C(=O)N(C)c1nn[nH]n1    ZINC001119429669
C=C[C@@H](O)CN=c1nn[nH]n1C    ZINC001253565130
C=C[C@H](O)CNCc1nn[nH]n1    ZINC001253600308
CN1CC(OCc2nn[nH]n2)C1    ZINC001223029319
CC[C@H](C)C(=O)Nc1nn[nH]n1    ZINC000202096745
C=C[C@@H](O)CNCc1nn[nH]n1    ZINC001253600306
CC(C)N(c1nn[nH]n1)C(C)C    ZINC000005455127
C(SC1CCC1)c1nn[nH]n1    ZINC000336273814
Cn1[nH]nnc1=NC(=O)C(N)=O    ZINC001142924204
C(OC[C@@H]1CCO1)c1nn[nH]n1    ZINC001223030171
O[C@H]1C[C@H](OCc2nn[nH]n2)C1    ZINC001217897072
C(OC[C@H]1CCO1)c1nn[nH]n1    ZINC001223030166
OC1CC(OCc2nn[nH]n2)C1    ZINC001217848215
CC(=O)[C@H](C)OCc1nn[nH]n1    ZINC001223028673
CC(C)C(=O)OCc1nn[nH]n1    ZINC001263528635
CC(=O)[C@@H](C)OCc1nn[nH]n1    ZINC001223028672
O[C@H]1C[C@@H](OCc2nn[nH]n2)C1    ZINC001217917662
C[C@H](N)C(=O)N(C)c1nn[nH]n1    ZINC001573551833
CCNC(=O)N=c1nn[nH]n1C    ZINC001202535292
CNCC(=O)N(C)c1nn[nH]n1    ZINC001578618072
CN(C(=O)CCN)c1nn[nH]n1    ZINC001578375080
NCCNC(=O)Cc1nn[nH]n1    ZINC001219865459
CN[C@@H](C)C(=O)Nc1nn[nH]n1    ZINC000709762788
C[C@@H](N)C(=O)N(C)c1nn[nH]n1    ZINC001573551825
CCn1[nH]nnc1=NC(=O)NC    ZINC000888343449
CC[C@H](C)COCc1nn[nH]n1    ZINC001350624145
CCC[C@@H](C)OCc1nn[nH]n1    ZINC001223029991
CCC[C@H](C)OCc1nn[nH]n1    ZINC001223027705
CC[C@@H](C)COCc1nn[nH]n1    ZINC001350624146
CC(C)[C@H](C)OCc1nn[nH]n1    ZINC001223029819
CC(C)[C@@H](C)OCc1nn[nH]n1    ZINC001223027546
Cn1[nH]nnc1=NC(=O)C(=O)O    ZINC001143407867
O=C(O)CC(=O)Nc1nn[nH]n1    ZINC000710007780
N#Cc1ccc(-c2nn[nH]n2)cc1    ZINC000006512181
O=C(Nc1nn[nH]n1)[C@@H]1C[C@@H]1F    ZINC001345978283
C=C(F)C(=O)NCc1nn[nH]n1    ZINC001180120747
O=C(Nc1nn[nH]n1)[C@@H]1C[C@H]1F    ZINC001345978285
O=C(Nc1nn[nH]n1)[C@H]1C[C@H]1F    ZINC001345978286
N/C(O)=N/N=N/Nc1nn[nH]n1    ZINC000004805080
O=C(Nc1nn[nH]n1)[C@H]1C[C@@H]1F    ZINC001345978284
CNC(=O)COCc1nn[nH]n1    ZINC001333151737
COCC(=O)N(C)c1nn[nH]n1    ZINC001338076434
C[C@@H](O)C(=O)N(C)c1nn[nH]n1    ZINC001332212430
O=C(CCO)NCc1nn[nH]n1    ZINC001179578153
C[C@H](O)C(=O)N(C)c1nn[nH]n1    ZINC001335076807
CC[C@@H](O)CNCc1nn[nH]n1    ZINC001251803250
CC(C)(O)CNCc1nn[nH]n1    ZINC001252365557
C(SC1COC1)c1nn[nH]n1    ZINC000901641642
CNC(=S)N=c1nn[nH]n1C    ZINC001200597695
C[C@H](O)C(=O)OCc1nn[nH]n1    ZINC001223028664
C(=C\c1ccccc1)\c1nn[nH]n1    ZINC000012368433
C[C@@H](O)CCOCc1nn[nH]n1    ZINC001353925958
CO[C@H](C)COCc1nn[nH]n1    ZINC001223029764
C[C@H](O)CCOCc1nn[nH]n1    ZINC001353926042
CO[C@@H](C)COCc1nn[nH]n1    ZINC001333150397
Cn1[nH]nnc1=NC/C=C/Cl    ZINC000897502411
Cn1[nH]nnc1=NC/C=C\Cl    ZINC000897502410
CC[C@H](F)C(=O)Nc1nn[nH]n1    ZINC001338850072
O=C(CCCF)Nc1nn[nH]n1    ZINC000668868035
C=Cc1ccc(-c2nn[nH]n2)nc1    ZINC001240830277
CC[C@@H](F)C(=O)Nc1nn[nH]n1    ZINC001338849774
OC[C@@H](O)CNCc1nn[nH]n1    ZINC001252070170
C[C@@H](CON)OCc1nn[nH]n1    ZINC001223027362
C[C@H](CON)OCc1nn[nH]n1    ZINC001223027368
O=[N+]([O-])C(c1nn[nH]n1)[N+](=O)[O-]    ZINC000135610856
C=C(Cl)COCc1nn[nH]n1    ZINC001353926075
O=C(c1nn[nH]n1)c1ccccc1    ZINC000005602261
O=C(CCF)OCc1nn[nH]n1    ZINC001343953462
CSCCOCc1nn[nH]n1    ZINC001339183231
C[C@H](CS)OCc1nn[nH]n1    ZINC001223026695
C[C@@H](CS)OCc1nn[nH]n1    ZINC001223026694
COCSCCc1nn[nH]n1    ZINC000882184501
C#CCn1ccnc1-c1nn[nH]n1    ZINC001602735549
Cc1ccc(C)c(-c2nn[nH]n2)c1    ZINC000000336523
CCc1ccc(-c2nn[nH]n2)cc1    ZINC000004217822
FCCCCOCc1nn[nH]n1    ZINC001119540427
Cn1cnc(C#N)c1-c1nn[nH]n1    ZINC001592586084
Cn1cnc(-c2nn[nH]n2)c1C#N    ZINC001592586277
CC(C)(CCl)Nc1nn[nH]n1    ZINC000006563582
N#CCn1cc(-c2nn[nH]n2)cn1    ZINC001592680942
N[C@H](c1nn[nH]n1)c1ccccc1    ZINC000009339794
N[C@@H](c1nn[nH]n1)c1ccccc1    ZINC000009339793
C[C@@H](CCl)OCc1nn[nH]n1    ZINC001223029477
FCCSCCc1nn[nH]n1    ZINC000603337950
C[C@H](CCl)OCc1nn[nH]n1    ZINC001223027065
N#CCn1cc(-c2nn[nH]n2)nn1    ZINC001581859433
Cc1ccc(Oc2nn[nH]n2)cc1    ZINC000008672106
COc1cccc(-c2nn[nH]n2)c1    ZINC000004552835
Cc1cccc(-n2[nH]nnc2=O)c1    ZINC000166380101
c1ccc(OCc2nn[nH]n2)cc1    ZINC000006588727
C=CCn1ccnc1-c1nn[nH]n1    ZINC001573351531
Cn1[nH]nnc1=Nc1cccnc1    ZINC001173853882
CN(C(=O)C(F)F)c1nn[nH]n1    ZINC001353527085
CNc1ncncc1-c1nn[nH]n1    ZINC001591225776
CNc1cc(-c2nn[nH]n2)ncn1    ZINC001604897177
Cn1[nH]nnc1=Nc1cncnc1    ZINC001174384087
C=CCn1cc(-c2nn[nH]n2)nn1    ZINC001588710812
Cn1[nH]nnc1=Nc1ccnnc1    ZINC001209956504
C(=N/Nc1nn[nH]n1)\c1ccc[nH]1    ZINC000408979859
Cn1[nH]nnc1=Nc1ccncn1    ZINC001211023434
CN=c1cc[nH]c(-c2nn[nH]n2)n1    ZINC001579431693
CNc1cc(-c2nn[nH]n2)cnn1    ZINC001591220815
O=c1nn[nH]n1-c1cccc(O)c1    ZINC000104400417
NC(=O)c1c[nH]c(-c2nn[nH]n2)c1    ZINC001592734576
NC(=O)c1ccc(-c2nn[nH]n2)[nH]1    ZINC001606426762
CCCn1ccnc1-c1nn[nH]n1    ZINC001577773083
Cn1cccc1CNc1nn[nH]n1    ZINC000007601990
O/C(=N\c1nn[nH]n1)c1ccco1    ZINC000006251504
O=C(Nc1nn[nH]n1)c1ncc[nH]1    ZINC001586746985
O=C(Nc1nn[nH]n1)c1cn[nH]c1    ZINC000201302636
O=C(Nc1nn[nH]n1)c1cnc[nH]1    ZINC000201301588
Nc1cc(-c2nn[nH]n2)ccc1F    ZINC000002491521
[N-]=[N+]=NC1=NN2NNN=C2C(N)=C1    ZINC000104090163
C/C=C/C=C\C(=O)Nc1nn[nH]n1    ZINC000379356708
N#CC1CC(OCc2nn[nH]n2)C1    ZINC001223027211
CCc1noc(C)c1-c1nn[nH]n1    ZINC000888094351
O=C(Nc1nn[nH]n1)[C@H]1CC12CC2    ZINC000710007755
CC(C)C#CC(=O)Nc1nn[nH]n1    ZINC000828072624
CN(C(=O)C1=CCC1)c1nn[nH]n1    ZINC000892955188
C#C[C@@H](C)NC(=O)Cc1nn[nH]n1    ZINC001176845841
CCCc1nc(-c2nn[nH]n2)co1    ZINC000888093688
O=C(Cc1nn[nH]n1)N1CC=CC1    ZINC001176837773
C#C[C@H](C)NC(=O)Cc1nn[nH]n1    ZINC001176845842
O=C(Nc1nn[nH]n1)[C@@H]1CC12CC2    ZINC000710007753
Cc1occc1N=c1nn[nH]n1C    ZINC001211236732
O=C1C=C(Nc2nn[nH]n2)CCC1    ZINC000004401406
CCCn1cc(-c2nn[nH]n2)nn1    ZINC001604252111
Cc1n[nH]cc1N=c1nn[nH]n1C    ZINC001174470546
Cn1cncc1N=c1nn[nH]n1C    ZINC001211244992
Cn1[nH]nnc1=NC/C=C\C1CC1    ZINC000378851439
Cn1[nH]nnc1=NCC1=CCCC1    ZINC000575536473
Cn1[nH]nnc1=NC[C@H]1C=CCC1    ZINC000642832602
Cn1[nH]nnc1=NC[C@@H]1C=CCC1    ZINC000642832601
Cn1[nH]nnc1=N[C@H]1CC12CCC2    ZINC000721169697
Cn1[nH]nnc1=NC1=CCCCC1    ZINC001175751462
Cn1[nH]nnc1=NCC1CC=CC1    ZINC000528111828
C=C/C=C/CCN=c1nn[nH]n1C    ZINC000713488503
Cn1[nH]nnc1=N[C@@H]1CC12CCC2    ZINC000721169698
C=C/C=C\CCN=c1nn[nH]n1C    ZINC000713488502
Clc1ccccc1-c1nn[nH]n1    ZINC000000335259
NN=C(c1nn[nH]n1)c1nn[nH]n1    ZINC001772490909
O=C1C=C[C@H](OCc2nn[nH]n2)C1    ZINC001223025432
O=C1C=C[C@@H](OCc2nn[nH]n2)C1    ZINC001223028120
C[C@H](C#N)C(=O)N(C)c1nn[nH]n1    ZINC001262184316
COCn1ccnc1-c1nn[nH]n1    ZINC001605140502
C#CCNCC(=O)Nc1nn[nH]n1    ZINC000709762825
Cc1oncc1N=c1nn[nH]n1C    ZINC001210576575
C[C@@H](C#N)C(=O)N(C)c1nn[nH]n1    ZINC001262184315
CC[C@@H](C#N)C(=O)Nc1nn[nH]n1    ZINC000709896650
CN(CC#N)C(=O)Cc1nn[nH]n1    ZINC001176840198
OCCn1cc(-c2nn[nH]n2)cn1    ZINC001593531816
CCc1nnc(Cc2nn[nH]n2)o1    ZINC001255079399
Cc1nocc1N=c1nn[nH]n1C    ZINC001212717906
N#CCCC(=O)NCc1nn[nH]n1    ZINC001143202867
CC[C@H](C#N)C(=O)Nc1nn[nH]n1    ZINC000709896653
C(Cc1nn[nH]n1)Cc1nn[nH]n1    ZINC000006184866
C1=CCC(COCc2nn[nH]n2)C1    ZINC001119607101
C(OC1C[C@H]2C[C@@H]2C1)c1nn[nH]n1    ZINC001223027628
C=CC[C@H](C=C)OCc1nn[nH]n1    ZINC001223026955
C#CC[C@H](CC)OCc1nn[nH]n1    ZINC001223027573
C#C[C@H](OCc1nn[nH]n1)C(C)C    ZINC001223027811
C(OC1C[C@@H]2C[C@H]2C1)c1nn[nH]n1    ZINC001223027629
C1=C(COCc2nn[nH]n2)CCC1    ZINC001333148781
CC#C[C@@H](CC)OCc1nn[nH]n1    ZINC001223027214
C#C[C@@H](OCc1nn[nH]n1)C(C)C    ZINC001223027810
C1=C[C@H](OCc2nn[nH]n2)CCC1    ZINC001223030380
C#C[C@H](CCC)OCc1nn[nH]n1    ZINC001223027219
C=C/C=C\CCOCc1nn[nH]n1    ZINC001339182896
C#CC[C@@H](CC)OCc1nn[nH]n1    ZINC001223027572
CC#C[C@H](CC)OCc1nn[nH]n1    ZINC001223027215
C(O[C@@H]1C[C@H]2C[C@H]2C1)c1nn[nH]n1    ZINC001223027627
CCC#C[C@@H](C)OCc1nn[nH]n1    ZINC001223026964
C=CC[C@@H](C=C)OCc1nn[nH]n1    ZINC001223026954
C=C/C=C/CCOCc1nn[nH]n1    ZINC001339182897
CCC#C[C@H](C)OCc1nn[nH]n1    ZINC001223026965
C#C[C@@H](CCC)OCc1nn[nH]n1    ZINC001223027220
C1=C[C@@H](OCc2nn[nH]n2)CCC1    ZINC001223030375
C1CCN=C(Nc2nn[nH]n2)CC1    ZINC000004211270
O=C(Nc1nn[nH]n1)C(F)(F)F    ZINC000006862760
c1cc(CNc2nn[nH]n2)cs1    ZINC000007602225
Cn1[nH]nnc1=Nc1ccsc1    ZINC001173819769
N(=NC1=NNNN1)N=C1N=NN=N1    ZINC000585672307
c1cc(COCc2nn[nH]n2)no1    ZINC001334034615
O=C(Cc1nn[nH]n1)N1CC(=O)C1    ZINC001176839628
COCC#CC(=O)Nc1nn[nH]n1    ZINC001328018104
OCCn1cc(-c2nn[nH]n2)nn1    ZINC001593531195
N#CNC(=O)[C@@H](N)Cc1nn[nH]n1    ZINC001220226307
CC(=O)N1CC[C@@H](c2nn[nH]n2)C1    ZINC000616612362
C=C(C)CNC(=O)Cc1nn[nH]n1    ZINC001176845514
C[C@H]1C[C@H]1C(=O)N(C)c1nn[nH]n1    ZINC001332604842
C=CCCC(=O)N(C)c1nn[nH]n1    ZINC001331462683
C/C=C(/C)C(=O)N(C)c1nn[nH]n1    ZINC001331922454
CCC/C=C\C(=O)Nc1nn[nH]n1    ZINC000393559069
C/C=C(/CC)C(=O)Nc1nn[nH]n1    ZINC000379409781
O/C(=N\c1nn[nH]n1)C1CCCC1    ZINC000006855124
C=CCCCC(=O)Nc1nn[nH]n1    ZINC000388630498
C[C@@H]1C[C@H]1C(=O)N(C)c1nn[nH]n1    ZINC000892955199
C#CCOCCN=c1nn[nH]n1C    ZINC000379365422
CN(C(=O)CC1CC1)c1nn[nH]n1    ZINC001331463178
CC(C)=CC(=O)N(C)c1nn[nH]n1    ZINC001332195975
C[C@H]1CCN1C(=O)Cc1nn[nH]n1    ZINC001176840958
CC/C=C/NC(=O)Cc1nn[nH]n1    ZINC001176845567
Cn1[nH]nnc1=NC1=CCCOC1    ZINC001216504997
CC(=O)N1CC[C@H](c2nn[nH]n2)C1    ZINC000616612839
C[C@@H]1CCN1C(=O)Cc1nn[nH]n1    ZINC001176840957
CC/C=C(\C)C(=O)Nc1nn[nH]n1    ZINC000379401114
CN(C(=O)C1CCC1)c1nn[nH]n1    ZINC001333647292
C[C@@H]1C[C@@H]1C(=O)N(C)c1nn[nH]n1    ZINC001332604843
C[C@H]1C[C@@H]1C(=O)N(C)c1nn[nH]n1    ZINC000892955236
C/C=C(\C)C(=O)N(C)c1nn[nH]n1    ZINC001331922455
CN(C(=O)C1(C)CC1)c1nn[nH]n1    ZINC000892954124
Cn1[nH]nnc1=NC1=CCOCC1    ZINC001176138758
C=C(CC)C(=O)N(C)c1nn[nH]n1    ZINC001263862971
C=C(CC)C(=O)NCc1nn[nH]n1    ZINC001519419945
C=C(C)CCC(=O)Nc1nn[nH]n1    ZINC001346836658
CC1CC(CN=c2nn[nH]n2C)C1    ZINC000575492264
C=CC[C@@H](CC)N=c1nn[nH]n1C    ZINC000388365594
C=CC[C@H](CC)N=c1nn[nH]n1C    ZINC000388365595
C=CCCCCN=c1nn[nH]n1C    ZINC000379344625
Cn1[nH]nnc1=N/C=C/C(C)(C)C    ZINC001175569523
Cn1[nH]nnc1=Nc1cncs1    ZINC001175495518
Cn1[nH]nnc1=Nc1cscn1    ZINC001175938023
Cn1[nH]nnc1=Nc1nccs1    ZINC001210986787
NCc1nc(-c2nn[nH]n2)cs1    ZINC000725343529
Fc1cccc(F)c1-c1nn[nH]n1    ZINC000003250342
C#CCCSCCc1nn[nH]n1    ZINC000882188373
CC#CCSCCc1nn[nH]n1    ZINC000603341382
FCCn1cc(-c2nn[nH]n2)cn1    ZINC001581851951
FCCn1ccnc1-c1nn[nH]n1    ZINC001606303075
Cn1nnn(Cc2nn[nH]n2)c1=O    ZINC001459189497
O=C(OCc1nn[nH]n1)C1CCC1    ZINC001515655027
C/C=C(/C)C(=O)OCc1nn[nH]n1    ZINC001348851055
C=CCCC(=O)OCc1nn[nH]n1    ZINC001348849581
C#CCOCCOCc1nn[nH]n1    ZINC001331952598
C[C@H]1C[C@@H]1C(=O)OCc1nn[nH]n1    ZINC001345158158
C[C@@H]1C[C@H]1C(=O)OCc1nn[nH]n1    ZINC001343955106
COCC#CCOCc1nn[nH]n1    ZINC001119607387
C[C@@H]1C[C@@H]1C(=O)OCc1nn[nH]n1    ZINC001515654914
C/C=C(\C)C(=O)OCc1nn[nH]n1    ZINC001348851054
CC(C)=CC(=O)OCc1nn[nH]n1    ZINC001345157062
C[C@H]1C[C@H]1C(=O)OCc1nn[nH]n1    ZINC001515654908
O=C(CC1CC1)OCc1nn[nH]n1    ZINC001343941340
CN(C(=O)[C@H]1C[C@H]1N)c1nn[nH]n1    ZINC001578387667
CN(C(=O)C1CNC1)c1nn[nH]n1    ZINC001578372402
NC1(C(=O)Nc2nn[nH]n2)CCC1    ZINC000709777203
N[C@H]1C[C@@H](C(=O)Nc2nn[nH]n2)C1    ZINC000709956539
CN(C(=O)C1(N)CC1)c1nn[nH]n1    ZINC001573850595
CN(C(=O)[C@H]1CCN1)c1nn[nH]n1    ZINC001578386211
N[C@H]1C[C@H](C(=O)Nc2nn[nH]n2)C1    ZINC000709956536
CC1(COCc2nn[nH]n2)CCC1    ZINC001331984241
C(OCC1CCCC1)c1nn[nH]n1    ZINC001339183209
C[C@@H]1CC[C@@H](OCc2nn[nH]n2)C1    ZINC001223029879
C[C@H]1CCC[C@@H]1OCc1nn[nH]n1    ZINC000202885801
C(COCc1nn[nH]n1)CC1CC1    ZINC001119539483
C[C@@H](OCc1nn[nH]n1)C1CCC1    ZINC001223028682
C=C[C@H](CCC)OCc1nn[nH]n1    ZINC001223027518
CC/C=C\CCOCc1nn[nH]n1    ZINC001334806864
CC(C)=CCCOCc1nn[nH]n1    ZINC001353926082
C(CC1CCC1)OCc1nn[nH]n1    ZINC001334038938
CC/C=C/CCOCc1nn[nH]n1    ZINC001334806865
CC[C@@H]1C[C@H]1COCc1nn[nH]n1    ZINC001332447026
C=CCCCCOCc1nn[nH]n1    ZINC001119606606
C[C@@H]1CC[C@H](OCc2nn[nH]n2)C1    ZINC001223029882
CC1CC(COCc2nn[nH]n2)C1    ZINC001120359152
C[C@H]1CCC[C@H]1OCc1nn[nH]n1    ZINC000210163267
C[C@H]1CC[C@@H](OCc2nn[nH]n2)C1    ZINC001223029876
C=C[C@@H](CCC)OCc1nn[nH]n1    ZINC001223027521
C[C@H]1CC[C@H](OCc2nn[nH]n2)C1    ZINC001223029875
C[C@H](OCc1nn[nH]n1)C1CCC1    ZINC001223028681
NCCN1CC[C@H](c2nn[nH]n2)C1    ZINC000616612745
NCCN1CC[C@@H](c2nn[nH]n2)C1    ZINC000616614605
C[C@@H](C#N)SCCc1nn[nH]n1    ZINC000603336528
C[C@H](C#N)SCCc1nn[nH]n1    ZINC000603336527
FCCn1cnc(-c2nn[nH]n2)n1    ZINC000737639388
O=C(NCc1nn[nH]n1)C1(O)CC1    ZINC001181531094
CCC(=O)C(=O)N=c1nn[nH]n1C    ZINC001143951868
C=C[C@@](C)(O)C(=O)Nc1nn[nH]n1    ZINC001330448190
C=C[C@H](O)C(=O)N(C)c1nn[nH]n1    ZINC001350824654
COC/C=C/C(=O)Nc1nn[nH]n1    ZINC001331906648
O=C(Nc1nn[nH]n1)[C@H](O)C1CC1    ZINC001328353301
C=C[C@@H](O)C(=O)NCc1nn[nH]n1    ZINC001348534592
COC/C=C\C(=O)Nc1nn[nH]n1    ZINC001331906645
C=CCOC(=O)N=c1nn[nH]n1C    ZINC001194281506
O=C(Nc1nn[nH]n1)[C@H]1C[C@@H](O)C1    ZINC001136946967
O=C(CC1COC1)Nc1nn[nH]n1    ZINC001565958212
C=C[C@H](O)C(=O)NCc1nn[nH]n1    ZINC001348534591
C=C[C@](C)(O)C(=O)Nc1nn[nH]n1    ZINC001330448188
CCO/C=C\C(=O)Nc1nn[nH]n1    ZINC000847504941
C=C[C@@H](O)C(=O)N(C)c1nn[nH]n1    ZINC001350824662
O=C(Nc1nn[nH]n1)[C@@H](O)C1CC1    ZINC001328353299
CCO/C=C/C(=O)Nc1nn[nH]n1    ZINC000847504946
C=C(CO)C(=O)N(C)c1nn[nH]n1    ZINC001262184923
CCC(=O)C(=O)NCc1nn[nH]n1    ZINC001143972277
N=CNC(=O)[C@@H](N)Cc1nn[nH]n1    ZINC001220101566
C[C@@H]1C[C@@H](N=c2nn[nH]n2C)CO1    ZINC000402071232
Cn1[nH]nnc1=N[C@H]1C[C@@H](CO)C1    ZINC000631426374
C=C[C@@H](O)CNCCc1nn[nH]n1    ZINC001253601476
C=C[C@](C)(O)CNCc1nn[nH]n1    ZINC001252571773
Cn1[nH]nnc1=N[C@H]1C[C@H](CO)C1    ZINC000896690304
C[C@H]1C[C@H](N=c2nn[nH]n2C)CO1    ZINC000402071234
CN1CC[C@H](OCc2nn[nH]n2)C1    ZINC001223030690
C=C[C@H](O)CNCCc1nn[nH]n1    ZINC001253601475
C[C@@H]1COC[C@H]1N=c1nn[nH]n1C    ZINC000575485800
Cn1[nH]nnc1=NC[C@H]1C[C@@H](O)C1    ZINC000624666181
CC[C@H](C)C(=O)N(C)c1nn[nH]n1    ZINC001119656237
C=C[C@](C)(O)CN=c1nn[nH]n1C    ZINC001252538128
CC[C@@H](C)C(=O)N(C)c1nn[nH]n1    ZINC001119656236
C[C@@H]1COC[C@@H]1N=c1nn[nH]n1C    ZINC000575485801
CCNC(=O)CCCc1nn[nH]n1    ZINC000635069198
C[C@H]1COC[C@@H]1N=c1nn[nH]n1C    ZINC000575485803
CN1CC[C@@H](OCc2nn[nH]n2)C1    ZINC001223030694
CO[C@H]1C[C@H](N=c2nn[nH]n2C)C1    ZINC000575558925
C[C@H]1C[C@@H](N=c2nn[nH]n2C)CO1    ZINC000402071231
C=C[C@@](C)(O)CNCc1nn[nH]n1    ZINC001252571768
C[C@H]1COC[C@H]1N=c1nn[nH]n1C    ZINC000575485797
CC(C)CC(=O)N(C)c1nn[nH]n1    ZINC001332194834
C[C@@H]1C[C@H](N=c2nn[nH]n2C)CO1    ZINC000402071233
CON1CCC(c2nn[nH]n2)CC1    ZINC000888094367
Cn1[nH]nnc1=N/C=C/C(C)(C)O    ZINC001203210006
CCCCC(=O)N(C)c1nn[nH]n1    ZINC001331462521
CN(C(=O)C(C)(C)C)c1nn[nH]n1    ZINC001119490103
CO[C@@]1(C)C[C@H]1N=c1nn[nH]n1C    ZINC000575479485
CCN1CC(OCc2nn[nH]n2)C1    ZINC001223030626
Cn1[nH]nnc1=NC[C@H]1C[C@H](O)C1    ZINC000720962923
C=C[C@@](C)(O)CN=c1nn[nH]n1C    ZINC001252538127
CC[C@H](C)CCN=c1nn[nH]n1C    ZINC000664228215
CC[C@@H](C)CCN=c1nn[nH]n1C    ZINC000664228213
O=C1C[C@H](OCc2nn[nH]n2)CO1    ZINC001223029609
O=C1OCC[C@H]1OCc1nn[nH]n1    ZINC001223029432
O=C1OCC[C@@H]1OCc1nn[nH]n1    ZINC001223029431
NC(=O)CNC(=O)Cc1nn[nH]n1    ZINC001176837763
CON=CC(=O)N(C)c1nn[nH]n1    ZINC001119659777
NC(=O)CCC(=O)Nc1nn[nH]n1    ZINC001565958490
C#CCc1ccc(-c2nn[nH]n2)cc1    ZINC001249948221
C(Cc1nn[nH]n1)SCC1CC1    ZINC000603341414
C=CCCSCCc1nn[nH]n1    ZINC000603337914
C(COC1CC1)OCc1nn[nH]n1    ZINC001331983865
CC(C)CC(=O)OCc1nn[nH]n1    ZINC001263528743
O[C@H]1C[C@H](COCc2nn[nH]n2)C1    ZINC001217919391
C=CCOCCOCc1nn[nH]n1    ZINC001334039373
CC1(COCc2nn[nH]n2)COC1    ZINC001262160063
CC[C@H](C)C(=O)OCc1nn[nH]n1    ZINC001263528645
O[C@H]1C[C@@H](COCc2nn[nH]n2)C1    ZINC001217920493
CC[C@@H](C)C(=O)OCc1nn[nH]n1    ZINC001263528644
C[C@H]1COC[C@@H]1OCc1nn[nH]n1    ZINC001223028703
CCNC(=O)N=c1nn[nH]n1CC    ZINC000888343476
CN(C(=O)C(C)(C)N)c1nn[nH]n1    ZINC001578366708
C[C@H](CN)C(=O)N(C)c1nn[nH]n1    ZINC001575976329
CN(C(=O)CCCN)c1nn[nH]n1    ZINC001573852231
CC[C@H](NC)C(=O)Nc1nn[nH]n1    ZINC000709945858
CC[C@H](N)C(=O)N(C)c1nn[nH]n1    ZINC001578231294
C[C@H](N)CC(=O)N(C)c1nn[nH]n1    ZINC001579477845
CCN[C@H](C)C(=O)Nc1nn[nH]n1    ZINC000709761968
CCNCC(=O)N(C)c1nn[nH]n1    ZINC001577830433
CC[C@@H](NC)C(=O)Nc1nn[nH]n1    ZINC000709945859
CNCCNC(=O)Cc1nn[nH]n1    ZINC001220051347
C[C@@H](N)CC(=O)N(C)c1nn[nH]n1    ZINC001579399455
C[C@@H](CN)C(=O)N(C)c1nn[nH]n1    ZINC001575976328
C[C@H](C(=O)Nc1nn[nH]n1)N(C)C    ZINC001352217232
CC(C)NCC(=O)Nc1nn[nH]n1    ZINC000709775715
CCN[C@@H](C)C(=O)Nc1nn[nH]n1    ZINC000709761967
CC[C@@H](N)C(=O)N(C)c1nn[nH]n1    ZINC001578221780
CN(C)C(=O)[C@@H](N)Cc1nn[nH]n1    ZINC001157459119
CN(C)CC(=O)N(C)c1nn[nH]n1    ZINC001119659686
CCC(CC)COCc1nn[nH]n1    ZINC001119606222
CC[C@@H](C)[C@@H](C)OCc1nn[nH]n1    ZINC001223027591
CCC[C@H](CC)OCc1nn[nH]n1    ZINC001223029843
CC[C@H](OCc1nn[nH]n1)C(C)C    ZINC001223026770
CC[C@@H](OCc1nn[nH]n1)C(C)C    ZINC001223026769
CCC[C@@H](CC)OCc1nn[nH]n1    ZINC001223029842
CCCCCCOCc1nn[nH]n1    ZINC001331984242
CC[C@H](C)[C@@H](C)OCc1nn[nH]n1    ZINC001223027590
CC[C@@H](C)[C@H](C)OCc1nn[nH]n1    ZINC001223027592
CC[C@H](C)[C@H](C)OCc1nn[nH]n1    ZINC001223027589
CS/C=C\C(=O)Nc1nn[nH]n1    ZINC000388389799
O=C(Nc1nn[nH]n1)C1CSC1    ZINC000631358830
C[C@H](C(=O)O)C(=O)Nc1nn[nH]n1    ZINC000710008353
C[C@@H](C(=O)O)C(=O)Nc1nn[nH]n1    ZINC000710008357
CN(C(=O)[C@H]1C[C@@H]1F)c1nn[nH]n1    ZINC001263856309
O=C(NCc1nn[nH]n1)[C@@H]1C[C@H]1F    ZINC001348832788
O=C(NCc1nn[nH]n1)[C@@H]1C[C@@H]1F    ZINC001348832762
O=C(NCc1nn[nH]n1)[C@H]1C[C@@H]1F    ZINC001143446563
O=C(NCc1nn[nH]n1)[C@H]1C[C@H]1F    ZINC001348832786
CN(C(=O)[C@H]1C[C@H]1F)c1nn[nH]n1    ZINC001263856310
CN(C(=O)[C@@H]1C[C@@H]1F)c1nn[nH]n1    ZINC001263856308
O=C(Cc1nn[nH]n1)N[C@@H]1C[C@H]1F    ZINC001176844939
CN(C(=O)[C@@H]1C[C@H]1F)c1nn[nH]n1    ZINC001263856311
CC(C)OC(=O)N=c1nn[nH]n1C    ZINC001193445976
CCC[C@H](O)C(=O)Nc1nn[nH]n1    ZINC001147758036
CCCOC(=O)N=c1nn[nH]n1C    ZINC001194084326
CN(C(=O)C(C)(C)O)c1nn[nH]n1    ZINC001332695049
CO[C@H](C)C(=O)N(C)c1nn[nH]n1    ZINC001353528866
CONC(=O)CCCc1nn[nH]n1    ZINC001330197556
CC(C)(CO)C(=O)Nc1nn[nH]n1    ZINC001329054545
CN(C)C(=O)COCc1nn[nH]n1    ZINC001262159664
CO[C@@H](C)C(=O)N(C)c1nn[nH]n1    ZINC001353528859
CC[C@](C)(O)C(=O)Nc1nn[nH]n1    ZINC001147758782
CCOCC(=O)N(C)c1nn[nH]n1    ZINC001331922420
CC[C@@](C)(O)C(=O)Nc1nn[nH]n1    ZINC001147758783
C[C@@H](O)CC(=O)NCc1nn[nH]n1    ZINC001181357616
C[C@H](O)CC(=O)NCc1nn[nH]n1    ZINC001181357610
COCCC(=O)N(C)c1nn[nH]n1    ZINC001332604345
CCNC(=O)COCc1nn[nH]n1    ZINC001333148284
NC[C@H](N)C(=O)NCc1nn[nH]n1    ZINC001220073924
CCC[C@H](O)CNCc1nn[nH]n1    ZINC001252798510
CCC[C@@H](O)CNCc1nn[nH]n1    ZINC001252798514
CC[C@@H](CN=c1nn[nH]n1C)OC    ZINC000379404948
C[C@H](CN(C)C)OCc1nn[nH]n1    ZINC001223028695
CC(C)[C@H](O)CNCc1nn[nH]n1    ZINC001253780495
CC(C)[C@@H](O)CNCc1nn[nH]n1    ZINC001253780494
CC[C@@H](O)CNCCc1nn[nH]n1    ZINC001251803286
CC[C@H](CN=c1nn[nH]n1C)OC    ZINC000379404949
C[C@@H](CN(C)C)OCc1nn[nH]n1    ZINC001223028694
O=C(OCc1nn[nH]n1)[C@H]1C[C@@H]1F    ZINC001526054201
O=C(OCc1nn[nH]n1)[C@H]1C[C@H]1F    ZINC001526054202
CC(=O)[C@@H](C)SCc1nn[nH]n1    ZINC000379311200
O=C(OCc1nn[nH]n1)[C@@H]1C[C@@H]1F    ZINC001526054165
CC(=O)[C@H](C)SCc1nn[nH]n1    ZINC000379311201
O=C(OCc1nn[nH]n1)[C@@H]1C[C@H]1F    ZINC001526054203
CCNC(=S)N=c1nn[nH]n1C    ZINC001195300662
N#CNc1ccccc1-c1nn[nH]n1    ZINC001168630914
COC(=O)[C@@H](C)OCc1nn[nH]n1    ZINC001223028740
C(OC[C@H]1COCO1)c1nn[nH]n1    ZINC001223029003
C(OC[C@@H]1COCO1)c1nn[nH]n1    ZINC001223028987
C(OC1COCOC1)c1nn[nH]n1    ZINC001223030480
CC[C@@H](O)C(=O)OCc1nn[nH]n1    ZINC001223030327
CCOCC(=O)OCc1nn[nH]n1    ZINC001343952976
C(OCC1OCCO1)c1nn[nH]n1    ZINC001331984256
C[C@@H](O)CC(=O)OCc1nn[nH]n1    ZINC001223030453
CC[C@H](O)C(=O)OCc1nn[nH]n1    ZINC001223030326
CO[C@@H](C)C(=O)OCc1nn[nH]n1    ZINC001123019204
CO[C@H](C)C(=O)OCc1nn[nH]n1    ZINC001123019205
CCCCCCSc1nn[nH]n1    ZINC000006592010
NOCCNC(=O)Cc1nn[nH]n1    ZINC001176845777
CONC(=O)CN=c1nn[nH]n1C    ZINC001333810632
C=C(C)c1ccccc1-c1nn[nH]n1    ZINC001240834222
C=C(C)c1ccc(-c2nn[nH]n2)cc1    ZINC001240835585
C=Cc1ccc(-c2nn[nH]n2)cc1C    ZINC001240831400
C=C(C)c1cccc(-c2nn[nH]n2)c1    ZINC001240836579
CC(C)[C@H](C)SCc1nn[nH]n1    ZINC000379317997
CC(C)[C@@H](C)SCc1nn[nH]n1    ZINC000379317998
CC[C@H](COC)OCc1nn[nH]n1    ZINC001223030350
CO[C@H](C)CCOCc1nn[nH]n1    ZINC001223030437
CO[C@@H](C)CCOCc1nn[nH]n1    ZINC001223030433
CC[C@@H](COC)OCc1nn[nH]n1    ZINC001223030347
CC[C@@H](COCc1nn[nH]n1)OC    ZINC001223027336
COCCCCOCc1nn[nH]n1    ZINC001262159754
CCO[C@H](C)COCc1nn[nH]n1    ZINC001223026592
CC(C)(O)CCOCc1nn[nH]n1    ZINC001331950243
CCOCCCOCc1nn[nH]n1    ZINC001262160064
CCOC[C@H](C)OCc1nn[nH]n1    ZINC001223028888
CCO[C@@H](C)COCc1nn[nH]n1    ZINC001223026591
CC[C@H](COCc1nn[nH]n1)OC    ZINC001223027337
CCOC[C@@H](C)OCc1nn[nH]n1    ZINC001223028889
NC(=O)CCSCc1nn[nH]n1    ZINC000600610877
NC(=O)CSCCc1nn[nH]n1    ZINC001333570551
O=C(CCS)NCc1nn[nH]n1    ZINC001143985857
N#CNc1ccc(-c2nn[nH]n2)nc1    ZINC001168631593
C=C(C)c1ccc(-c2nn[nH]n2)nc1    ZINC001240835290
C#CCCn1ccc(-c2nn[nH]n2)c1    ZINC000823845400
CN(C(=O)C(C)(C)F)c1nn[nH]n1    ZINC000892955097
O=C(CCCF)NCc1nn[nH]n1    ZINC001329346408
CC[C@H](F)C(=O)N(C)c1nn[nH]n1    ZINC001337350188
C=C(C)c1cncc(-c2nn[nH]n2)c1    ZINC001240837298
CC[C@@H](F)C(=O)NCc1nn[nH]n1    ZINC001353571816
CC[C@@H](F)C(=O)N(C)c1nn[nH]n1    ZINC001337350189
CN(C(=O)CCCF)c1nn[nH]n1    ZINC001333647696
CC[C@H](F)C(=O)NCc1nn[nH]n1    ZINC001353571811
Cn1[nH]nnc1=NCCC(C)(C)F    ZINC000664369921
O=C(CCCF)OCc1nn[nH]n1    ZINC001519443554
C[C@@H](SCc1nn[nH]n1)[C@H](C)O    ZINC000379313348
C[C@H](CO)CSCc1nn[nH]n1    ZINC000379316453
CSCCCOCc1nn[nH]n1    ZINC001331985373
C[C@H](O)CSCCc1nn[nH]n1    ZINC000603342264
C[C@H](O)[C@H](C)SCc1nn[nH]n1    ZINC000379313351
CC[C@H](F)C(=O)OCc1nn[nH]n1    ZINC001519559298
CCSCCOCc1nn[nH]n1    ZINC001334806872
C[C@@H](OCc1nn[nH]n1)[C@H](C)S    ZINC001223027166
C[C@@H](O)CSCCc1nn[nH]n1    ZINC000603342263
CCOCSCCc1nn[nH]n1    ZINC000882188564
C[C@@H](O)[C@H](C)SCc1nn[nH]n1    ZINC000379313350
CO[C@@H](C)SCCc1nn[nH]n1    ZINC000901564827
C[C@@H](O)[C@@H](C)SCc1nn[nH]n1    ZINC000379313349
C[C@@H](CO)CSCc1nn[nH]n1    ZINC000379316454
F[C@@H]1COC[C@H]1OCc1nn[nH]n1    ZINC001223028884
CC[C@@H](F)C(=O)OCc1nn[nH]n1    ZINC001519559305
CO[C@H](C)SCCc1nn[nH]n1    ZINC000901564828
N=CNc1ccccc1-c1nn[nH]n1    ZINC001167869554
CC#CCn1ccnc1-c1nn[nH]n1    ZINC000823942765
C#CCCn1ccnc1-c1nn[nH]n1    ZINC000823844543
OCCOCCOCc1nn[nH]n1    ZINC001350624083
FCCCCCOCc1nn[nH]n1    ZINC001331950252
CC(C)(c1nn[nH]n1)c1ccccc1    ZINC000006615796
Cc1ccc(Cc2nn[nH]n2)cc1C    ZINC000000090114
O=C(Nc1nn[nH]n1)[C@H]1CC1(F)F    ZINC001618459122
O=C(Nc1nn[nH]n1)[C@@H]1CC1(F)F    ZINC001618459121
Oc1ccccc1/C=N/c1nn[nH]n1    ZINC000006473580
O=C(Nc1nn[nH]n1)c1ccccc1    ZINC000003082653
NC(=O)c1ccc(-c2nn[nH]n2)cc1    ZINC000002523087
Cn1[nH]nnc1=NC(=O)OCCF    ZINC001194929395
CCn1cnc(C#N)c1-c1nn[nH]n1    ZINC000825805159
Cc1nc(-c2nn[nH]n2)c(C#N)n1C    ZINC001592334663
Cc1nc(C#N)c(-c2nn[nH]n2)n1C    ZINC001592340804
N=CNc1ccc(-c2nn[nH]n2)nc1    ZINC001167869074
CCn1cnc(-c2nn[nH]n2)c1C#N    ZINC000825805087
C=C(C)Cn1ccc(-c2nn[nH]n2)c1    ZINC000823878328
NC[C@@H](c1nn[nH]n1)c1ccccc1    ZINC000040565427
C=CCCn1ccc(-c2nn[nH]n2)c1    ZINC000823898971
Cn1[nH]nnc1=N[C@@H](CO)CCF    ZINC000651461542
CN(C)c1ccc(-c2nn[nH]n2)cc1    ZINC000000411181
Cc1ccccc1CNc1nn[nH]n1    ZINC000007039492
Cn1[nH]nnc1=N[C@H](CO)CCF    ZINC000651461543
c1cn(CC2CC2)cc1-c1nn[nH]n1    ZINC000826524905
C=CCn1cc(C)c(-c2nn[nH]n2)c1    ZINC000823937137
CNc1cccc(-c2nn[nH]n2)c1C    ZINC000821637507
Cn1[nH]nnc1=NCCOCCF    ZINC000664676907
Cc1cccc(N=c2nn[nH]n2C)c1    ZINC001173808208
NC[C@H](c1nn[nH]n1)c1ccccc1    ZINC000040565429
CSCSCCc1nn[nH]n1    ZINC000882190353
O=C(O)c1ccc(-c2nn[nH]n2)cc1    ZINC000000094366
NC(=O)c1cccc(-c2nn[nH]n2)n1    ZINC001606433312
O/C(=N\c1nn[nH]n1)c1ccccn1    ZINC000028262121
O=C(Nc1nn[nH]n1)c1cccnc1    ZINC000006226010
C=Cc1cc(F)cc(-c2nn[nH]n2)c1    ZINC001240833609
C=Cc1cc(-c2nn[nH]n2)ccc1F    ZINC001240831853
OB(O)c1ccccc1-c1nn[nH]n1    ZINC000169743644
OB(O)c1cccc(-c2nn[nH]n2)c1    ZINC000169743645
FC1(F)CC(OCc2nn[nH]n2)C1    ZINC001223029360
FCCCSCCc1nn[nH]n1    ZINC000603338619
OB(O)c1ccc(-c2nn[nH]n2)cc1    ZINC000169743646
C=Cc1ccc(-c2nn[nH]n2)c(F)c1    ZINC001240831321
C=Cc1ccc(F)c(-c2nn[nH]n2)c1    ZINC001240831497
Cc1cc(C)cc(Oc2nn[nH]n2)c1    ZINC000008577883
COc1ccccc1Cc1nn[nH]n1    ZINC000000197840
CCc1cccc(Oc2nn[nH]n2)c1    ZINC000008577885
CCOc1ccc(-c2nn[nH]n2)cc1    ZINC000004130132
C=CCCn1ccnc1-c1nn[nH]n1    ZINC000823899170
CCNc1ccc(-c2nn[nH]n2)nc1    ZINC000821308659
Cc1ccc(N=c2nn[nH]n2C)nc1    ZINC001211006851
Cc1ccc(N=c2nn[nH]n2C)cn1    ZINC001174279997
Cc1ccncc1N=c1nn[nH]n1C    ZINC001174115646
CCNc1cnccc1-c1nn[nH]n1    ZINC000825480770
Cc1cncc(N=c2nn[nH]n2C)c1    ZINC001174755599
CN(C)c1cnccc1-c1nn[nH]n1    ZINC000888094365
C=C(C)Cn1ccnc1-c1nn[nH]n1    ZINC000823878231
c1cn(Cc2nn[nH]n2)c(C2CC2)n1    ZINC000527531531
CCN=c1cc[nH]cc1-c1nn[nH]n1    ZINC001609230467
Cc1ncccc1N=c1nn[nH]n1C    ZINC001205338759
C=CCCn1cc(-c2nn[nH]n2)cn1    ZINC001602846804
Cn1[nH]nnc1=Nc1ccccc1N    ZINC001206300536
c1cn(CC2CC2)c(-c2nn[nH]n2)n1    ZINC000826525038
O=[N+]([O-])c1cccc(-c2nn[nH]n2)c1    ZINC000000090069
O=C(Nc1nn[nH]n1)c1cncnc1    ZINC000709777368
O=C(Cc1nn[nH]n1)NCC(F)F    ZINC001176838496
CN(C(=O)C(C)(F)F)c1nn[nH]n1    ZINC000912616307
O=C(Nc1nn[nH]n1)c1ccncn1    ZINC000201303161
O=C(CC(F)F)NCc1nn[nH]n1    ZINC001182967072
CCC(F)(F)C(=O)Nc1nn[nH]n1    ZINC000709994001
O=C(Nc1nn[nH]n1)c1ncccn1    ZINC000034176112
O=C(Nc1nn[nH]n1)c1cccnn1    ZINC000201303054
CN(C(=O)C#CC1CC1)c1nn[nH]n1    ZINC000912618002
Cc1cc(-c2nn[nH]n2)c(=O)n(C)c1    ZINC001609386596
c1ccc(COCc2nn[nH]n2)nc1    ZINC001262160152
Cn1[nH]nnc1=Nc1ccccc1O    ZINC001206188398
CCn1ccc(-c2nn[nH]n2)cc1=O    ZINC001590955565
CCn1cc(-c2nn[nH]n2)ccc1=O    ZINC001590949692
c1cncc(COCc2nn[nH]n2)c1    ZINC001353925496
COc1cc(-c2nn[nH]n2)cc(C)n1    ZINC000888094383
O=C(C#CC1CC1)NCc1nn[nH]n1    ZINC001335506707
Cn1[nH]nnc1=Nc1cccc(O)c1    ZINC001174887110
O=C(NCc1nn[nH]n1)C1=CC=CC1    ZINC001199695810
Cn1[nH]nnc1=Nc1cncc(N)c1    ZINC001210435302
CNc1nc(C)cc(-c2nn[nH]n2)n1    ZINC001604901089
c1c(-c2nn[nH]n2)nnn1CC1CC1    ZINC001607113681
Cn1[nH]nnc1=Nc1ccc(N)nc1    ZINC001201272061
CCNc1nnccc1-c1nn[nH]n1    ZINC001604360259
CCNc1cc(-c2nn[nH]n2)ncn1    ZINC001590746522
Cc1cncnc1NCc1nn[nH]n1    ZINC000641370026
CCNc1cc(-c2nn[nH]n2)cnn1    ZINC001590746020
CNc1cc(-c2nn[nH]n2)nc(C)n1    ZINC001591221078
Cn1[nH]nnc1=Nc1ccnc(N)c1    ZINC001206522753
CCNc1ccc(-c2nn[nH]n2)nn1    ZINC000825480987
C[C@@H](OCc1nn[nH]n1)C1=CC=C[CH]1    ZINC001223027523
Cn1[nH]nnc1=Nc1cccnc1N    ZINC001212389067
Cn1[nH]nnc1=NCc1cnccn1    ZINC000606263246
C[C@H](OCc1nn[nH]n1)C1=CC=C[CH]1    ZINC001223027530
Cc1ncc(N=c2nn[nH]n2C)cn1    ZINC001176392405
Cn1[nH]nnc1=NCc1ncccn1    ZINC000606263248
CCN=c1cc[nH]c(-c2nn[nH]n2)n1    ZINC001604360237
Cn1[nH]nnc1=NCCCC(F)F    ZINC001333779995
CC(C)Cn1ccc(-c2nn[nH]n2)c1    ZINC000824280227
CCCn1cc(C)c(-c2nn[nH]n2)c1    ZINC000821148644
CCCCn1ccc(-c2nn[nH]n2)c1    ZINC000825301860
Cc1ccc(Sc2nn[nH]n2)cc1    ZINC000002489599
COc1cccc(-c2nn[nH]n2)c1O    ZINC000006556116
COc1cc(-c2nn[nH]n2)ccc1O    ZINC000002784248
Cn1[nH]nnc1=NC(=O)c1ccc[nH]1    ZINC001188566576
Cn1cccc1C(=O)Nc1nn[nH]n1    ZINC000605381081
CC(=O)Cn1ccnc1-c1nn[nH]n1    ZINC000823967186
CNC(=O)c1cc(-c2nn[nH]n2)c[nH]1    ZINC000821635205
CCOc1cnc(-c2nn[nH]n2)nc1    ZINC001590844713
CC(=O)Cn1cc(-c2nn[nH]n2)cn1    ZINC001588796862
Cn1[nH]nnc1=Nc1cccnc1O    ZINC001206416857
O=C(Cc1nn[nH]n1)Nc1ccc[nH]1    ZINC001176839692
Cn1[nH]nnc1=Nc1ccnc(O)c1    ZINC001212265300
CN(C(=O)c1ccc[nH]1)c1nn[nH]n1    ZINC001642427895
Cn1[nH]nnc1=Nc1cccc(O)n1    ZINC001212786321
Cc1cc[nH]c1C(=O)Nc1nn[nH]n1    ZINC000797879835
Cn1cc(-c2nn[nH]n2)cc1C(N)=O    ZINC000822665818
CN(C(=O)c1cc[nH]c1)c1nn[nH]n1    ZINC001168359761
C(c1nn[nH]n1)c1nnc(C2CC2)o1    ZINC001254064087
CNC(=O)c1ccc(-c2nn[nH]n2)[nH]1    ZINC000826068855
CNC(=O)c1c[nH]c(-c2nn[nH]n2)c1    ZINC000826067573
O=C(NCc1nn[nH]n1)c1cc[nH]c1    ZINC000600496894
Cn1[nH]nnc1=Nc1cncc(O)c1    ZINC001201629022
CCn1cnc(-c2nn[nH]n2)cc1=O    ZINC001590961975
N#C[C@H]1C[C@H]1C(=O)NCc1nn[nH]n1    ZINC001186982770
NC(=O)Cn1ccc(-c2nn[nH]n2)c1    ZINC000826392475
N#CC1(C(=O)Nc2nn[nH]n2)CCC1    ZINC000709897389
Cc1c[nH]cc1C(=O)Nc1nn[nH]n1    ZINC000590500910
Cn1[nH]nnc1=Nc1ccc(O)nc1    ZINC001176124800
Cn1ccc(C(=O)Nc2nn[nH]n2)c1    ZINC000675638737
Cc1[nH]ccc1C(=O)Nc1nn[nH]n1    ZINC000674243798
Cn1[nH]nnc1=Nc1cnc(N)nc1    ZINC001212958611
C#C[C@@H]1CCC[C@@H]1OCc1nn[nH]n1    ZINC001223027179
C#C[C@@H]1CCC[C@H]1OCc1nn[nH]n1    ZINC001223027177
C1=C[C@@H]2C[C@H]1C[C@@H]2OCc1nn[nH]n1    ZINC001223029300
C#C[C@H]1CCC[C@@H]1OCc1nn[nH]n1    ZINC001223027180
C1=C[C@@H]2C[C@H]1C[C@H]2OCc1nn[nH]n1    ZINC001223029303
C#C[C@H]1CCC[C@H]1OCc1nn[nH]n1    ZINC001223027178
CCCCn1cc(-c2nn[nH]n2)cn1    ZINC000736471389
Cn1[nH]nnc1=NCC1(C#N)CCC1    ZINC000591371718
CC(C)c1nn(C)cc1-c1nn[nH]n1    ZINC000888094246
Cc1cc(C)n(CCc2nn[nH]n2)n1    ZINC000002536620
CCCCn1ccnc1-c1nn[nH]n1    ZINC000825301661
CC(C)Cn1ccnc1-c1nn[nH]n1    ZINC000824280584
CCn1c(C)c(C)nc1-c1nn[nH]n1    ZINC001604594162
CSc1cccnc1-c1nn[nH]n1    ZINC001605389664
Cc1occc1C(=O)Nc1nn[nH]n1    ZINC000002486371
Cc1coc(C(=O)Nc2nn[nH]n2)c1    ZINC000718471561
CNC(=O)c1ccc(-c2nn[nH]n2)o1    ZINC001609289288
CN(C(=O)c1ccco1)c1nn[nH]n1    ZINC001461565041
CON=Cc1ccc(-c2nn[nH]n2)o1    ZINC000821697534
CNC(=O)c1coc(-c2nn[nH]n2)c1    ZINC001591215745
O=C(Cc1ccoc1)Nc1nn[nH]n1    ZINC000681279978
Cc1cc(C(=O)Nc2nn[nH]n2)co1    ZINC000681999891
Cc1cocc1C(=O)Nc1nn[nH]n1    ZINC000710007825
Cc1ccoc1C(=O)Nc1nn[nH]n1    ZINC000647335336
O=C(Cc1ccco1)Nc1nn[nH]n1    ZINC000675800454
CN(C(=O)c1ccoc1)c1nn[nH]n1    ZINC001586262313
Cn1[nH]nnc1=NC(=O)c1ccco1    ZINC000779466743
NC(=O)Cn1ccnc1-c1nn[nH]n1    ZINC001606418827
Cc1nc[nH]c1C(=O)Nc1nn[nH]n1    ZINC001586746779
CC(=O)Cn1cc(-c2nn[nH]n2)nn1    ZINC001602916278
Cn1cc(C(=O)Nc2nn[nH]n2)cn1    ZINC000709778994
Cn1ccc(C(=O)Nc2nn[nH]n2)n1    ZINC000709776643
CN(C(=O)c1cnc[nH]1)c1nn[nH]n1    ZINC001647844284
Cn1[nH]nnc1=NC(=O)c1cc[nH]n1    ZINC001146825796
CC(=O)Nc1c[nH]nc1-c1nn[nH]n1    ZINC001573548020
O=C(Cc1nn[nH]n1)Nc1cnc[nH]1    ZINC001176837818
NC(=O)Cn1cc(-c2nn[nH]n2)cn1    ZINC001609504541
O=C(Cc1cnc[nH]1)Nc1nn[nH]n1    ZINC001565958327
Cc1c[nH]nc1C(=O)Nc1nn[nH]n1    ZINC000709777406
CN(C(=O)c1cn[nH]c1)c1nn[nH]n1    ZINC001630603643
Cn1cncc1C(=O)Nc1nn[nH]n1    ZINC000709777130
Cc1n[nH]cc1C(=O)Nc1nn[nH]n1    ZINC000709791814
O=C(Cc1cc[nH]n1)Nc1nn[nH]n1    ZINC000709777135
Cn1[nH]nnc1=NC(=O)c1ncc[nH]1    ZINC001187727651
Cn1cnc(C(=O)Nc2nn[nH]n2)c1    ZINC000709778385
Cc1cc(C(=O)Nc2nn[nH]n2)n[nH]1    ZINC000590500977
Cc1ncc(C(=O)Nc2nn[nH]n2)[nH]1    ZINC000600954618
O=C(NCc1nn[nH]n1)c1cnc[nH]1    ZINC000605662706
O=C(Cn1cccn1)Nc1nn[nH]n1    ZINC000709778148
Cn1nccc1C(=O)Nc1nn[nH]n1    ZINC000709778126
O=C(Cc1ncc[nH]1)Nc1nn[nH]n1    ZINC001586746854
CN(C(=O)c1ncc[nH]1)c1nn[nH]n1    ZINC001642430862
O=C(NCc1nn[nH]n1)c1ncc[nH]1    ZINC001187741660
CN(C(=O)c1cc[nH]n1)c1nn[nH]n1    ZINC001557697812
Cn1[nH]nnc1=Nc1ccccc1F    ZINC001173847637
Cn1[nH]nnc1=Nc1cccc(F)c1    ZINC001173832433
Fc1ccccc1CNc1nn[nH]n1    ZINC000022109492
Fc1ccc(CNc2nn[nH]n2)cc1    ZINC000004480313
O=C(Nc1nn[nH]n1)C1[C@@H]2CCC[C@@H]12    ZINC000674011613
O=C(Nc1nn[nH]n1)[C@@H]1CC12CCC2    ZINC000675328438
O=C(Nc1nn[nH]n1)C1CC2(CC2)C1    ZINC000668866615
C/C(=C\C(=O)Nc1nn[nH]n1)C1CC1    ZINC000728207540
C#CCCCC(=O)NCc1nn[nH]n1    ZINC000760322741
O=C(C[C@@H]1C=CCC1)Nc1nn[nH]n1    ZINC000647335344
O=C(NCc1nn[nH]n1)C1=CCCC1    ZINC000675459375
C#CC(C)(C)C(=O)NCc1nn[nH]n1    ZINC000952959314
C#CCC(C)(C)C(=O)Nc1nn[nH]n1    ZINC000768168674
O=C(Nc1nn[nH]n1)[C@@H]1CC=CCC1    ZINC000620445465
C/C=C/C=C/C(=O)N(C)c1nn[nH]n1    ZINC001353526785
N#C[C@H]1CC[C@@H](OCc2nn[nH]n2)C1    ZINC001223029546
O=C(Nc1nn[nH]n1)[C@H]1C[C@H]1C1CC1    ZINC000674358721
CN(C(=O)C1=CCCC1)c1nn[nH]n1    ZINC000892955058
CN(C(=O)C1CC=CC1)c1nn[nH]n1    ZINC001119489962
CCCC#CC(=O)NCc1nn[nH]n1    ZINC001184277087
CC#CCCCC(=O)Nc1nn[nH]n1    ZINC000681047281
N#C[C@@H]1CC[C@@H](OCc2nn[nH]n2)C1    ZINC001223029563
CC(C)C#CC(=O)NCc1nn[nH]n1    ZINC000832222943
O=C(Cc1nn[nH]n1)N1C[C@@H]2C[C@@H]2C1    ZINC001176839888
O=C(Nc1nn[nH]n1)[C@]12C[C@H]1CCC2    ZINC000709982196
Cn1[nH]nnc1=NCCc1ccoc1    ZINC000664379331
O=C(Cc1nn[nH]n1)N1C[C@H]2C[C@@H]2C1    ZINC001176839889
N#CC1(COCc2nn[nH]n2)CCC1    ZINC001119539858
N#CCC1(COCc2nn[nH]n2)CC1    ZINC001332447783
O=C(C=C1CCCC1)Nc1nn[nH]n1    ZINC000736153835
C#CCCCCC(=O)Nc1nn[nH]n1    ZINC000709791488
C#CCCCC(=O)N(C)c1nn[nH]n1    ZINC001119430594
C#CCNC(=O)CCCc1nn[nH]n1    ZINC000873821864
O=C(Nc1nn[nH]n1)[C@@H]1C[C@@H]1C1CC1    ZINC000674358718
CC(C)C#CC(=O)N(C)c1nn[nH]n1    ZINC000912618009
C/C(=C/C(=O)Nc1nn[nH]n1)C1CC1    ZINC000728207539
C#CCCCNC(=O)Cc1nn[nH]n1    ZINC001176844755
OCCCn1ccc(-c2nn[nH]n2)c1    ZINC000826509764
CC1=C(C(=O)Nc2nn[nH]n2)CCC1    ZINC000676607348
C/C=C/C=C\C(=O)N(C)c1nn[nH]n1    ZINC001353526782
O=C(C[C@H]1C=CCC1)Nc1nn[nH]n1    ZINC000647335343
O=C(Nc1nn[nH]n1)[C@H]1[C@@H]2CCC[C@@H]21    ZINC000674011612
CN(C(=O)C=C1CCC1)c1nn[nH]n1    ZINC000892954507
COCCn1ccc(-c2nn[nH]n2)c1    ZINC000826163618
Cc1cc(N=c2nn[nH]n2C)c(C)o1    ZINC001210278412
O=C(Nc1nn[nH]n1)[C@@H]1C[C@H]1C1CC1    ZINC000674358716
O=C(Nc1nn[nH]n1)C1=CCCCC1    ZINC000682161360
Cc1cn(CCO)cc1-c1nn[nH]n1    ZINC000826317057
O=C(Nc1nn[nH]n1)[C@H]1CC=CCC1    ZINC000620445464
O=C(Cc1nn[nH]n1)N1C[C@@H]2C[C@H]2C1    ZINC001176839890
O=C(Nc1nn[nH]n1)[C@H]1C[C@@H]1C1CC1    ZINC000645488590
O=C(Nc1nn[nH]n1)[C@H]1CC12CCC2    ZINC000675328437
O=C(C=C1CCC1)NCc1nn[nH]n1    ZINC000755362729
O=C(Nc1nn[nH]n1)C1[C@H]2CCC[C@H]12    ZINC000674011614
C[C@@H](N)Cn1ccnc1-c1nn[nH]n1    ZINC001589911649
Cc1c(N=c2nn[nH]n2C)cnn1C    ZINC001174389403
CC(C)Cn1cnnc1-c1nn[nH]n1    ZINC000735851489
Cc1n[nH]c(C)c1N=c1nn[nH]n1C    ZINC001174212932
CCCCn1cc(-c2nn[nH]n2)nn1    ZINC001590617189
CCCCn1cnnc1-c1nn[nH]n1    ZINC001590616963
C[C@H](N)Cn1ccnc1-c1nn[nH]n1    ZINC001589911650
C(C1CC1)N1CC[C@@H](c2nn[nH]n2)C1    ZINC001308035030
C=C(C)CN1CC[C@@H](c2nn[nH]n2)C1    ZINC001308035560
C1[C@H]2CCCCN2C[C@H]1c1nn[nH]n1    ZINC000521396186
C(C1CC1)N1CC[C@H](c2nn[nH]n2)C1    ZINC001308035048
C1[C@@H](c2nn[nH]n2)CN2CCCC[C@H]12    ZINC000521396185
C=C(C)CN1CC[C@H](c2nn[nH]n2)C1    ZINC001308035561
Cn1[nH]nnc1=N[C@H]1CCC[C@@H]2C[C@@H]21    ZINC000665739908
Cn1[nH]nnc1=N[C@@H]1CCC[C@@H]2C[C@@H]21    ZINC000645383454
Cn1[nH]nnc1=N[C@@H]1C[C@H]1C1CCC1    ZINC000644879801
Cn1[nH]nnc1=NC1CC2(CCC2)C1    ZINC000651474219
FC(F)CSCCc1nn[nH]n1    ZINC000603337745
Clc1ccc(Cc2nn[nH]n2)cc1    ZINC000000082869
FC[C@H](CCl)OCc1nn[nH]n1    ZINC001223027730
Cc1ccc(-c2nn[nH]n2)cc1Cl    ZINC000000089812
FC[C@@H](CCl)OCc1nn[nH]n1    ZINC001223027731
O=C(NO)c1c[nH]c(-c2nn[nH]n2)c1    ZINC001593166281
Cc1ocnc1C(=O)Nc1nn[nH]n1    ZINC001318598716
CN(C(=O)c1cnco1)c1nn[nH]n1    ZINC001470572267
Cc1nc(C(=O)Nc2nn[nH]n2)co1    ZINC000669945516
Cc1cc(C(=O)Nc2nn[nH]n2)no1    ZINC000605381032
Cc1cc(F)ccc1-n1[nH]nnc1=O    ZINC000223236315
S=c1nn[nH]n1[C@H]1C[C@@H]2C=C[C@H]1C2    ZINC000005847148
Cc1nocc1C(=O)Nc1nn[nH]n1    ZINC000709981392
CN(C(=O)c1cocn1)c1nn[nH]n1    ZINC001539041323
Cc1ncoc1C(=O)Nc1nn[nH]n1    ZINC000709777439
O=C(NCc1nn[nH]n1)c1cocn1    ZINC000738128454
Cc1conc1C(=O)Nc1nn[nH]n1    ZINC000709967638
O=C(NCc1nn[nH]n1)c1cnco1    ZINC001323051774
Cc1cc(C(=O)Nc2nn[nH]n2)on1    ZINC000590501036
O=C(NO)c1ccc(-c2nn[nH]n2)[nH]1    ZINC001606862706
CN(C(=O)c1ccon1)c1nn[nH]n1    ZINC001642426151
O=C(Cn1cncn1)Nc1nn[nH]n1    ZINC000709779075
Cn1[nH]nnc1=Nc1ncccc1F    ZINC001209803557
Cn1nncc1C(=O)Nc1nn[nH]n1    ZINC001629822010
Cn1cnc(C(=O)Nc2nn[nH]n2)n1    ZINC001261217283
Cn1[nH]nnc1=NC(=O)c1nc[nH]n1    ZINC001188684720
Cn1[nH]nnc1=Nc1ccc(F)cn1    ZINC001175847007
Cc1nn[nH]c1C(=O)Nc1nn[nH]n1    ZINC001586746508
O=C(Cc1nc[nH]n1)Nc1nn[nH]n1    ZINC001634296343
Cn1cc(C(=O)Nc2nn[nH]n2)nn1    ZINC000709776663
CN(C(=O)c1nc[nH]n1)c1nn[nH]n1    ZINC001149219764
CNc1ncc(-c2nn[nH]n2)cc1F    ZINC001591225390
Cn1[nH]nnc1=Nc1cncc(F)c1    ZINC001174288318
C[C@@H](OCc1nn[nH]n1)c1ccco1    ZINC001223026805
C#CCCCC(=O)OCc1nn[nH]n1    ZINC001263528844
O=C(C=C1CCC1)OCc1nn[nH]n1    ZINC001345158307
O=C(OCc1nn[nH]n1)C1CC=CC1    ZINC000738244928
O=C(OCc1nn[nH]n1)C1=CCCC1    ZINC001345163987
C[C@@H](C#N)N(C)C(=O)Cc1nn[nH]n1    ZINC001176842061
CCCc1nnc(Cc2nn[nH]n2)o1    ZINC001253956622
CC[C@@](C)(C#N)C(=O)Nc1nn[nH]n1    ZINC000709895933
O=C(Nc1nn[nH]n1)[C@@H]1NC[C@@H]2C[C@@H]21    ZINC001352095164
C#CCNC(=O)[C@@H](N)Cc1nn[nH]n1    ZINC001219880150
OCCCn1ccnc1-c1nn[nH]n1    ZINC000826509612
C#CCNC(=O)N=c1nn[nH]n1CC    ZINC000888338591
Cn1cncc1COCc1nn[nH]n1    ZINC001262159665
COCCn1cc(-c2nn[nH]n2)cn1    ZINC001591448750
CN(C(=O)C(C)(C)C#N)c1nn[nH]n1    ZINC001331922864
O=C(Nc1nn[nH]n1)[C@@]12C[C@H]1CNC2    ZINC000709767432
COCCn1ccnc1-c1nn[nH]n1    ZINC000826163787
O=C(NCc1nn[nH]n1)[C@H]1CCC=N1    ZINC001187370064
CN(C(=O)CCCC#N)c1nn[nH]n1    ZINC001350820377
O=C(NCc1nn[nH]n1)[C@@H]1CCC=N1    ZINC001187370065
C[C@H](C#N)N(C)C(=O)Cc1nn[nH]n1    ZINC001176842060
O=C(Nc1nn[nH]n1)C12CC(C1)CN2    ZINC000709956775
CC[C@](C)(C#N)C(=O)Nc1nn[nH]n1    ZINC000709895932
C[C@@H](O)Cn1ccnc1-c1nn[nH]n1    ZINC001603697865
CC(C)(C#N)CC(=O)Nc1nn[nH]n1    ZINC001327954600
C#C[C@](C)(N)C(=O)NCc1nn[nH]n1    ZINC001220074251
C[C@H](O)Cn1ccnc1-c1nn[nH]n1    ZINC001603697866
CC[C@H](C#N)C(=O)N(C)c1nn[nH]n1    ZINC001334246931
N#CCCCC(=O)NCc1nn[nH]n1    ZINC001327665905
CC[C@@H](C#N)C(=O)N(C)c1nn[nH]n1    ZINC001334246935
Cc1noc(C)c1N=c1nn[nH]n1C    ZINC001176175636
C#C[C@@H](CCCC)OCc1nn[nH]n1    ZINC001223026983
C#C[C@H](CC(C)C)OCc1nn[nH]n1    ZINC001223027115
C=CCC(CC=C)OCc1nn[nH]n1    ZINC001223029316
C(OC(C1CC1)C1CC1)c1nn[nH]n1    ZINC001223029603
C#C[C@@H](CC(C)C)OCc1nn[nH]n1    ZINC001223027117
C#C[C@H](CCCC)OCc1nn[nH]n1    ZINC001223026982
C(O[C@@H]1C[C@H]2CC[C@@H]1C2)c1nn[nH]n1    ZINC001223028757
CC#CC[C@@H](CC)OCc1nn[nH]n1    ZINC001223026606
CC#CC[C@H](CC)OCc1nn[nH]n1    ZINC001223026607
C(O[C@@H]1C[C@@H]2CC[C@H]1C2)c1nn[nH]n1    ZINC001223026623
C1NCC1N1CC[C@@H](c2nn[nH]n2)C1    ZINC001574801629
Cn1[nH]nnc1=NC1=CCN(C)CC1    ZINC001208717328
Cn1[nH]nnc1=NCC(C)(C)CC#N    ZINC000591176592
C1NCC1N1CC[C@H](c2nn[nH]n2)C1    ZINC001574801628
Cn1[nH]nnc1=NC1=CCCN(C)C1    ZINC001175573747
NC(=O)c1sccc1-c1nn[nH]n1    ZINC000139533067
NC(=O)c1cscc1-c1nn[nH]n1    ZINC001592738218
NC(=O)c1ccsc1-c1nn[nH]n1    ZINC001581905707
NC(=O)c1ccc(-c2nn[nH]n2)s1    ZINC000822880665
NC(=O)c1csc(-c2nn[nH]n2)c1    ZINC001592737810
NC(=O)c1cc(-c2nn[nH]n2)cs1    ZINC000822880601
Nc1ccc(Cl)c(-c2nn[nH]n2)c1    ZINC000005631015
O=C(NO)c1ccc(-c2nn[nH]n2)o1    ZINC001606862618
O=C(NCc1nn[nH]n1)c1ncon1    ZINC001192028060
Cc1nonc1C(=O)Nc1nn[nH]n1    ZINC000736671849
O=C(Cc1nn[nH]n1)Nc1nnco1    ZINC001176836783
O=[N+]([O-])c1ccnn1Cc1nn[nH]n1    ZINC000610892916
O=[N+]([O-])c1cn(Cc2nn[nH]n2)cn1    ZINC001116217290
Cn1[nH]nnc1=NC(=O)c1ncon1    ZINC001192007323
Cc1ccc(CNc2nn[nH]n2)s1    ZINC000005969521
Cc1sccc1N=c1nn[nH]n1C    ZINC001174458249
N#C/C=C/CSCCc1nn[nH]n1    ZINC000882188168
Cc1ccsc1CNc1nn[nH]n1    ZINC000005982102
O=C(Cn1cnnn1)Nc1nn[nH]n1    ZINC000709778167
Cc1cscc1N=c1nn[nH]n1C    ZINC001175765734
N#C/C=C\CSCCc1nn[nH]n1    ZINC000882188190
N/N=C(\N)c1nonc1-c1nn[nH]n1    ZINC000004344225
O=C(Cn1ncnn1)Nc1nn[nH]n1    ZINC001544470364
Cc1cc(COCc2nn[nH]n2)on1    ZINC001353925478
Cc1cc(COCc2nn[nH]n2)no1    ZINC001119539829
O=C(Nc1nn[nH]n1)[C@H]1CCC=CO1    ZINC001544464102
O=C(Nc1nn[nH]n1)[C@@H]1CCC=CO1    ZINC001544464103
CN(C(=O)C1CC(=O)C1)c1nn[nH]n1    ZINC001332245510
O=C(Nc1nn[nH]n1)[C@@H]1CCC(=O)C1    ZINC001118213147
O=C(Nc1nn[nH]n1)C1=CCCCO1    ZINC000746279058
COCC#CC(=O)N(C)c1nn[nH]n1    ZINC001262184336
C#CCNC(=O)COCc1nn[nH]n1    ZINC001350623417
O=C(NCc1nn[nH]n1)C(=O)C1CC1    ZINC001182671628
COCC#CC(=O)NCc1nn[nH]n1    ZINC001187134100
O=C(NCc1nn[nH]n1)C1=COCC1    ZINC000734128358
O=C(Cc1nn[nH]n1)NC1CC(=O)C1    ZINC001176845290
Cn1[nH]nnc1=NC(=O)C(=O)C1CC1    ZINC001182663699
O=C(NCc1nn[nH]n1)C1CC(=O)C1    ZINC001261849952
CN(C(=O)C1=COCC1)c1nn[nH]n1    ZINC000912617625
O=C(Nc1nn[nH]n1)[C@H]1CCC(=O)C1    ZINC001118213146
C#CCOCCC(=O)Nc1nn[nH]n1    ZINC000755909187
Cc1nocc1COCc1nn[nH]n1    ZINC001339182520
O=C(Nc1nn[nH]n1)C1=CCOCC1    ZINC001634296675
Cc1cnc(COCc2nn[nH]n2)o1    ZINC001334805678
Cn1cc(COCc2nn[nH]n2)nn1    ZINC001334031896
OCCCn1cc(-c2nn[nH]n2)nn1    ZINC001593530935
Cc1nonc1CN=c1nn[nH]n1C    ZINC000872777753
Cn1ncc(COCc2nn[nH]n2)n1    ZINC001353924914
C[C@@H](O)Cn1cc(-c2nn[nH]n2)nn1    ZINC001590000876
Cc1nnc([C@@H](N)Cc2nn[nH]n2)o1    ZINC001217693200
Cn1nncc1COCc1nn[nH]n1    ZINC001119539221
Cc1nnc(CN=c2nn[nH]n2C)o1    ZINC000718898928
COCCn1cc(-c2nn[nH]n2)nn1    ZINC001591448845
C[C@H](O)Cn1cc(-c2nn[nH]n2)nn1    ZINC001590000872
C=CC(C)(C)C(=O)N(C)c1nn[nH]n1    ZINC001332687764
CN(C(=O)[C@@H]1CC1(C)C)c1nn[nH]n1    ZINC000892954372
CC1(CC(=O)NCc2nn[nH]n2)CC1    ZINC000401262986
CC(C)(C(=O)Nc1nn[nH]n1)C1CC1    ZINC000643989505
CCC1(C(=O)N(C)c2nn[nH]n2)CC1    ZINC001334239635
C/C=C(/CC)C(=O)N(C)c1nn[nH]n1    ZINC000892954329
O=C(CCCC1CC1)Nc1nn[nH]n1    ZINC000643154199
C(OC1[C@@H]2C[C@@H]1CNC2)c1nn[nH]n1    ZINC001217841533
CN(C(=O)CCC1CC1)c1nn[nH]n1    ZINC001353527105
C/C=C(\CC)C(=O)N(C)c1nn[nH]n1    ZINC000892954328
CN(C(=O)[C@H]1CC1(C)C)c1nn[nH]n1    ZINC000892954371
C[C@H]1CC[C@@H](C(=O)Nc2nn[nH]n2)C1    ZINC000678959995
C[C@H](C(=O)N(C)c1nn[nH]n1)C1CC1    ZINC001350817050
C=CC(C)(C)C(=O)NCc1nn[nH]n1    ZINC000631233617
CC1(CCC(=O)Nc2nn[nH]n2)CC1    ZINC000933075399
CCC1(C(=O)Nc2nn[nH]n2)CCC1    ZINC000674360407
CC#CC[C@H](CO)N=c1nn[nH]n1C    ZINC000645403481
CC(=O)CN1CC[C@H](c2nn[nH]n2)C1    ZINC001308036572
C#CCC[C@@H](O)CN=c1nn[nH]n1C    ZINC000393674772
CC/C=C(\C)C(=O)N(C)c1nn[nH]n1    ZINC001331462457
CN(C(=O)C1CCCC1)c1nn[nH]n1    ZINC001338076105
CN(C(=O)CC1(C)CC1)c1nn[nH]n1    ZINC001334273997
C=C[C@@](C)(CC)C(=O)Nc1nn[nH]n1    ZINC000682360735
CC/C=C(/C)C(=O)N(C)c1nn[nH]n1    ZINC001331462462
Cn1[nH]nnc1=NCC12CC(C1)CO2    ZINC000528184611
C=C(C)CCC(=O)N(C)c1nn[nH]n1    ZINC001358397091
C=CCCCNC(=O)Cc1nn[nH]n1    ZINC001176845890
C[C@@H](C(=O)N(C)c1nn[nH]n1)C1CC1    ZINC001350817047
CC#CC[C@@H](CO)N=c1nn[nH]n1C    ZINC000645403488
CN(C(=O)CC1CCC1)c1nn[nH]n1    ZINC001119490137
CN(C(=O)C1(C)CCC1)c1nn[nH]n1    ZINC001333647626
CCC/C=C/C(=O)N(C)c1nn[nH]n1    ZINC000912618227
C=CC(C)(C)CC(=O)Nc1nn[nH]n1    ZINC000878266273
C=C[C@H](CC)CC(=O)Nc1nn[nH]n1    ZINC000933075047
C[C@@H](CC(=O)Nc1nn[nH]n1)C1CC1    ZINC000728207800
CC1(C(=O)NCc2nn[nH]n2)CCC1    ZINC000674242625
CC/C(C)=C\C(=O)NCc1nn[nH]n1    ZINC000865708874
O=C(CC1CCCC1)Nc1nn[nH]n1    ZINC000620446117
CCC(=O)N1CC[C@@H](c2nn[nH]n2)C1    ZINC000720625496
C[C@@H](C(=O)Nc1nn[nH]n1)C1CCC1    ZINC000709993769
C=C(C)C(C)(C)C(=O)Nc1nn[nH]n1    ZINC000644642145
C=CC[C@@H](C)C(=O)NCc1nn[nH]n1    ZINC001144020847
C[C@@H]1CC[C@H](C(=O)Nc2nn[nH]n2)C1    ZINC000678959997
CCC(=CC(=O)Nc1nn[nH]n1)CC    ZINC000759218870
CC/C(C)=C/C(=O)N(C)c1nn[nH]n1    ZINC001331460892
O=C(CCC1CCC1)Nc1nn[nH]n1    ZINC000674095128
C=CCC(C)(C)C(=O)Nc1nn[nH]n1    ZINC000645488566
O=C(CCCc1nn[nH]n1)NC1CC1    ZINC000635088585
C=CCCCC(=O)NCc1nn[nH]n1    ZINC000748542142
CC1(C)CC(C(=O)Nc2nn[nH]n2)C1    ZINC000710008361
CC/C(C)=C(\C)C(=O)Nc1nn[nH]n1    ZINC000780944811
CCCC1(C(=O)Nc2nn[nH]n2)CC1    ZINC000675467273
CCC/C(C)=C\C(=O)Nc1nn[nH]n1    ZINC000736151383
CC(C)/C=C/C(=O)NCc1nn[nH]n1    ZINC001142664062
CCC/C=C\C(=O)NCc1nn[nH]n1    ZINC000732157708
CC(C)(C#N)CCOCc1nn[nH]n1    ZINC001350623661
C=CC[C@H](C)C(=O)NCc1nn[nH]n1    ZINC001144020845
CCC/C=C/C(=O)NCc1nn[nH]n1    ZINC000732157709
CC/C(C)=C/C(=O)NCc1nn[nH]n1    ZINC000865708873
C(O[C@@H]1C[C@H]2C[C@H]1CN2)c1nn[nH]n1    ZINC001217904006
C/C=C(/CC)C(=O)NCc1nn[nH]n1    ZINC000789759354
C/C=C(\CC)C(=O)NCc1nn[nH]n1    ZINC000789759358
Cn1[nH]nnc1=N[C@@H]1C[C@@H]2CC[C@H]1O2    ZINC001338445065
C=CCCCC(=O)N(C)c1nn[nH]n1    ZINC001338074844
C=C[C@@H]1OCC[C@H]1N=c1nn[nH]n1C    ZINC000649454144
CC/C(C)=C(/C)C(=O)Nc1nn[nH]n1    ZINC000780944812
C[C@@H]1CC[C@@H](C(=O)Nc2nn[nH]n2)C1    ZINC000678959996
C=C(C)CCC(=O)NCc1nn[nH]n1    ZINC001338844336
O=C(CCC1CC1)NCc1nn[nH]n1    ZINC000400790462
CCC/C(C)=C/C(=O)Nc1nn[nH]n1    ZINC000736151381
C[C@H](C(=O)Nc1nn[nH]n1)C1CCC1    ZINC000709993770
C=C[C@](C)(CC)C(=O)Nc1nn[nH]n1    ZINC000682360734
CCC(=O)N1CC[C@H](c2nn[nH]n2)C1    ZINC000720625495
CCC[C@@H]1C[C@H]1C(=O)Nc1nn[nH]n1    ZINC000643154186
CC(C)=C(C)C(=O)N(C)c1nn[nH]n1    ZINC001331482319
CCC/C=C\C(=O)N(C)c1nn[nH]n1    ZINC000912618250
C=C[C@@H](CC)CC(=O)Nc1nn[nH]n1    ZINC000933075046
O=C(CCCc1nn[nH]n1)N1CCC1    ZINC001338188485
CC1(C(=O)Nc2nn[nH]n2)CCCC1    ZINC000605381039
C[C@H](CC(=O)Nc1nn[nH]n1)C1CC1    ZINC000728207799
C#CCC[C@H](O)CN=c1nn[nH]n1C    ZINC000393674776
CC(=O)CN1CC[C@@H](c2nn[nH]n2)C1    ZINC001308036571
CC/C(C)=C\C(=O)N(C)c1nn[nH]n1    ZINC001331460893
C(O[C@H]1C[C@H]2C[C@H]1CN2)c1nn[nH]n1    ZINC001217904007
C[C@H]1CC[C@H](C(=O)Nc2nn[nH]n2)C1    ZINC000678959998
C=CCCC[C@H](C)N=c1nn[nH]n1C    ZINC000379663060
C[C@H](CCC1CC1)N=c1nn[nH]n1C    ZINC000379663695
Cn1[nH]nnc1=NCCCC1CCC1    ZINC000664395530
C[C@@H](CCC1CC1)N=c1nn[nH]n1C    ZINC000379663696
CC(C)[C@@H]1C[C@H]1CN=c1nn[nH]n1C    ZINC000649467786
C=CCCC[C@@H](C)N=c1nn[nH]n1C    ZINC000379663059
O=S(=O)(O)Cn1[nH]nnc1=S    ZINC000012958546
O=C(Nc1nn[nH]n1)c1ccsn1    ZINC000709949119
O=C(Nc1nn[nH]n1)c1ccns1    ZINC000709948792
CSCc1ccc(-c2nn[nH]n2)o1    ZINC001591700597
N/C(=N\O)c1nonc1-c1nn[nH]n1    ZINC000004344201
CSCn1cc(-c2nn[nH]n2)cn1    ZINC001591702049
Cc1ncc(N=c2nn[nH]n2C)s1    ZINC001212124155
O=[N+]([O-])c1cn(Cc2nn[nH]n2)nn1    ZINC000409077507
O=C(Nc1nn[nH]n1)c1cc(F)c[nH]1    ZINC000645488595
C[C@@H](OCc1nn[nH]n1)C(F)(F)F    ZINC001223029713
O=C1C=C[C@@H](COCc2nn[nH]n2)O1    ZINC001223029761
O=C(OCc1nn[nH]n1)C1=COCC1    ZINC000738245496
C[C@H](OCc1nn[nH]n1)C(F)(F)F    ZINC001223025392
CC1=NO[C@H](C(=O)Nc2nn[nH]n2)C1    ZINC000828074726
O=C(Nc1nn[nH]n1)[C@H]1CCC(=O)N1    ZINC000709777381
NC(=O)[C@@H]1C[C@@H]1C(=O)Nc1nn[nH]n1    ZINC001565958343
CC1=NO[C@@H](C(=O)Nc2nn[nH]n2)C1    ZINC000828074727
c1ccc2c(c1)cccc2-c1nn[nH]n1    ZINC000000382900
O=C(Nc1nn[nH]n1)[C@@H]1CCC(=O)N1    ZINC000709777382
CC#CCCSCCc1nn[nH]n1    ZINC000603338523
C#CCCCSCCc1nn[nH]n1    ZINC000882187876
FCCCn1cc(-c2nn[nH]n2)cn1    ZINC001606302490
FCCCn1ccnc1-c1nn[nH]n1    ZINC000826370418
O=C(OCc1nn[nH]n1)C1CCCC1    ZINC001348850057
O=C1CCCC[C@@H]1OCc1nn[nH]n1    ZINC001223026710
CCC/C=C/C(=O)OCc1nn[nH]n1    ZINC001343953476
C=C(C)CCC(=O)OCc1nn[nH]n1    ZINC001345223323
C1=CO[C@@H](COCc2nn[nH]n2)CC1    ZINC001223028738
CC/C(C)=C/C(=O)OCc1nn[nH]n1    ZINC001343952431
C/C=C(/CC)C(=O)OCc1nn[nH]n1    ZINC001123120698
C=CCCCC(=O)OCc1nn[nH]n1    ZINC001346450442
CC1(CC(=O)OCc2nn[nH]n2)CC1    ZINC001525996628
C=CC(C)(C)C(=O)OCc1nn[nH]n1    ZINC001515654967
CCC/C=C\C(=O)OCc1nn[nH]n1    ZINC001343953475
C[C@@H](C(=O)OCc1nn[nH]n1)C1CC1    ZINC001519441844
CC/C(C)=C\C(=O)OCc1nn[nH]n1    ZINC001343952432
O=C(CC1CCC1)OCc1nn[nH]n1    ZINC001123018436
C[C@H](C(=O)OCc1nn[nH]n1)C1CC1    ZINC001519441863
O=C1CCCC[C@H]1OCc1nn[nH]n1    ZINC001223026709
O=C(CCC1CC1)OCc1nn[nH]n1    ZINC000737824400
C/C=C(\CC)C(=O)OCc1nn[nH]n1    ZINC001123120700
C1=CO[C@H](COCc2nn[nH]n2)CC1    ZINC001223028739
CC1(C)C[C@@H]1C(=O)OCc1nn[nH]n1    ZINC001343940635
C(OC1CC2(COC2)C1)c1nn[nH]n1    ZINC001223029085
C=CCNC(=O)N=c1nn[nH]n1CC    ZINC000888345173
CN1CC[C@@H](C(=O)Nc2nn[nH]n2)C1    ZINC000709950672
CN1CC[C@H](C(=O)Nc2nn[nH]n2)C1    ZINC000709950675
NC[C@@H]1C[C@@H]1C(=O)NCc1nn[nH]n1    ZINC000715077248
CN(C(=O)C1(N)CCC1)c1nn[nH]n1    ZINC001578367808
C[C@H](NC1CC1)C(=O)Nc1nn[nH]n1    ZINC000709917062
N[C@H]1CC[C@@H]1C(=O)NCc1nn[nH]n1    ZINC001220073889
O=C(CN1CCCC1)Nc1nn[nH]n1    ZINC000820076086
C[C@@H](NC1CC1)C(=O)Nc1nn[nH]n1    ZINC000709917064
Cn1[nH]nnc1=NC(=O)NCC1CC1    ZINC001186575136
O=C(CCNC1CC1)Nc1nn[nH]n1    ZINC000709777238
CN(C(=O)[C@H]1C[C@H]1CN)c1nn[nH]n1    ZINC001578385927
CN1CCC[C@H]1C(=O)Nc1nn[nH]n1    ZINC000605530711
O=C(CNCC1CC1)Nc1nn[nH]n1    ZINC000380001394
N[C@H](CC1CC1)C(=O)Nc1nn[nH]n1    ZINC000709775723
NCC(=O)N1CC[C@H](c2nn[nH]n2)C1    ZINC000720637385
NCC(=O)N1CC[C@@H](c2nn[nH]n2)C1    ZINC000720637377
CN(C(=O)[C@H]1CCCN1)c1nn[nH]n1    ZINC001573855989
CN(C(=O)[C@@H]1CCNC1)c1nn[nH]n1    ZINC001573850701
O=C(Cc1nn[nH]n1)N[C@H]1CCNC1    ZINC001176844551
CN1CC(C(=O)NCc2nn[nH]n2)C1    ZINC001142600328
O=C(CCc1nn[nH]n1)NC1CNC1    ZINC001580545695
CNC1(C(=O)Nc2nn[nH]n2)CCC1    ZINC000709777205
NCC(=O)NC1(c2nn[nH]n2)CCC1    ZINC001574270685
CN(C(=O)[C@H]1CCNC1)c1nn[nH]n1    ZINC001573850702
CCn1[nH]nnc1=NC(=O)NC1CC1    ZINC000888345452
CN1CC(NC(=O)Cc2nn[nH]n2)C1    ZINC001176845840
CN(C(=O)C1(CN)CC1)c1nn[nH]n1    ZINC001578368913
CN1CCC[C@@H]1C(=O)Nc1nn[nH]n1    ZINC000605530691
CN(C(=O)[C@@H]1CCCN1)c1nn[nH]n1    ZINC001578385252
CN(C(=O)C1(C)CNC1)c1nn[nH]n1    ZINC001578368058
CN(C(=O)[C@H]1C[C@H](N)C1)c1nn[nH]n1    ZINC001578511544
CN(C)C1(C(=O)Nc2nn[nH]n2)CC1    ZINC001330917010
N[C@@H](CC1CC1)C(=O)Nc1nn[nH]n1    ZINC000709775724
CN(C(=O)[C@H]1C[C@@H](N)C1)c1nn[nH]n1    ZINC001573882486
CN(C(=O)CC1(N)CC1)c1nn[nH]n1    ZINC001578373710
NC1CC(CC(=O)Nc2nn[nH]n2)C1    ZINC000718118141
CC1(N)CN(C(=O)Cc2nn[nH]n2)C1    ZINC001157628196
C=C[C@H](CCCC)OCc1nn[nH]n1    ZINC001223027668
C[C@H]1CC[C@H](OCc2nn[nH]n2)CC1    ZINC001223029692
C[C@@H](OCc1nn[nH]n1)C1CCCC1    ZINC001223026677
C=CCCCCCOCc1nn[nH]n1    ZINC001353925692
C=CC[C@@H](OCc1nn[nH]n1)C(C)C    ZINC001223026813
C(CC1CCCC1)OCc1nn[nH]n1    ZINC001353926888
C=CC[C@H](CCC)OCc1nn[nH]n1    ZINC001223029429
C[C@H](OCc1nn[nH]n1)C1CCCC1    ZINC001223026678
C=CC[C@H](OCc1nn[nH]n1)C(C)C    ZINC001223026814
C(COCc1nn[nH]n1)CC1CCC1    ZINC001331985359
C=CCC[C@H](CC)OCc1nn[nH]n1    ZINC001223028234
C=CCC[C@@H](CC)OCc1nn[nH]n1    ZINC001223028233
C[C@H]1CC[C@@H](OCc2nn[nH]n2)CC1    ZINC001223027348
C=CC[C@@H](CCC)OCc1nn[nH]n1    ZINC001223029430
C=C[C@@H](CCCC)OCc1nn[nH]n1    ZINC001223027670
C[C@H](N)CN1CC[C@H](c2nn[nH]n2)C1    ZINC001576157310
C[C@@H](N)CN1CC[C@H](c2nn[nH]n2)C1    ZINC001576157319
C[C@H](N)CN1CC[C@@H](c2nn[nH]n2)C1    ZINC001576157312
C[C@@H](N)CN1CC[C@@H](c2nn[nH]n2)C1    ZINC001576157313
O=c1nn[nH]n1-c1ccc(Cl)nc1    ZINC000141384502
O=c1nn[nH]n1-c1ccnc(Cl)c1    ZINC000141383899
c1csc(COCc2nn[nH]n2)n1    ZINC001332448468
C#CCSCC(=O)Nc1nn[nH]n1    ZINC000895748523
c1cc(COCc2nn[nH]n2)sn1    ZINC001120256895
O=C(O)[C@H]1C[C@H]1C(=O)Nc1nn[nH]n1    ZINC000709776262
O=C(O)[C@@H]1C[C@@H]1C(=O)Nc1nn[nH]n1    ZINC000709776267
O=C(O)[C@@H]1C[C@H]1C(=O)Nc1nn[nH]n1    ZINC000649459498
O=C(O)[C@H]1C[C@@H]1C(=O)Nc1nn[nH]n1    ZINC000709776266
O=C(Nc1nn[nH]n1)C1=COCCO1    ZINC000709794260
O=C(O)C1(C(=O)Nc2nn[nH]n2)CC1    ZINC000709945892
Cn1[nH]nnc1=NC1=CCSCC1    ZINC001201327233
CC[C@@H](C#N)SCCc1nn[nH]n1    ZINC000603340130
N#CCCCSCCc1nn[nH]n1    ZINC000603337778
c1ccc2c(c1)ccnc2-c1nn[nH]n1    ZINC000004481726
CC[C@H](C#N)SCCc1nn[nH]n1    ZINC000603340131
FCCCn1cc(-c2nn[nH]n2)nn1    ZINC001592629604
FCCCn1cnc(-c2nn[nH]n2)n1    ZINC000822736330
CCCC(=O)C(=O)NCc1nn[nH]n1    ZINC001144042773
O=C(Nc1nn[nH]n1)[C@@H]1CCCOC1    ZINC000709793603
CCO/C=C/C(=O)NCc1nn[nH]n1    ZINC000847484221
O=C(CO)NC1(c2nn[nH]n2)CCC1    ZINC001651218253
CC1(C(=O)NCc2nn[nH]n2)COC1    ZINC000679885149
COC/C=C/C(=O)N(C)c1nn[nH]n1    ZINC000912617077
C=C[C@@](C)(O)CC(=O)Nc1nn[nH]n1    ZINC001326460660
O=C(C[C@H]1CCOC1)Nc1nn[nH]n1    ZINC000709983066
O=C(NCc1nn[nH]n1)C1(O)CCC1    ZINC001116665467
O=C(Nc1nn[nH]n1)C1(O)CCCC1    ZINC000674765514
C[C@@]1(C(=O)Nc2nn[nH]n2)CCOC1    ZINC000680439822
O=C(C[C@@H]1CCCO1)Nc1nn[nH]n1    ZINC000590500917
CN(C(=O)[C@@H]1CCOC1)c1nn[nH]n1    ZINC001331922450
C[C@@H]1OCC[C@@H]1C(=O)Nc1nn[nH]n1    ZINC000678363909
C[C@H]1C[C@H](C(=O)Nc2nn[nH]n2)CO1    ZINC000682223583
C[C@](O)(C(=O)Nc1nn[nH]n1)C1CC1    ZINC001341742661
C[C@@H]1C[C@@H](C(=O)Nc2nn[nH]n2)CO1    ZINC000682223581
CCO[C@@H]1C[C@@H]1C(=O)Nc1nn[nH]n1    ZINC000590500950
CC(=O)CCC(=O)NCc1nn[nH]n1    ZINC000203576493
COC/C=C\C(=O)N(C)c1nn[nH]n1    ZINC000912617076
C/C(=C\CN=c1nn[nH]n1C)C(=O)O    ZINC000906150460
CN(C(=O)CC1COC1)c1nn[nH]n1    ZINC001634121585
C[C@H]1C[C@@H](C(=O)Nc2nn[nH]n2)CO1    ZINC000682223575
O=C(Cc1nn[nH]n1)N1CC(CO)C1    ZINC001176839673
O=C(COCc1nn[nH]n1)NC1CC1    ZINC001334035495
C=C[C@](C)(O)C(=O)NCc1nn[nH]n1    ZINC000613539384
O=C(Cc1nn[nH]n1)N1CCCCO1    ZINC001176838546
C[C@@H](C#N)OCCOCc1nn[nH]n1    ZINC001333149122
CN(C(=O)[C@H]1CCOC1)c1nn[nH]n1    ZINC001331922451
O=C1C[C@H](COCc2nn[nH]n2)CN1    ZINC001119541214
C[C@@H]1C[C@H](C(=O)Nc2nn[nH]n2)CO1    ZINC000682223582
O=C(CO)N1CC[C@@H](c2nn[nH]n2)C1    ZINC001520460573
O=C(NCc1nn[nH]n1)[C@@H](O)C1CC1    ZINC001335493111
CO[C@H](C(=O)Nc1nn[nH]n1)C1CC1    ZINC000684284658
Cn1[nH]nnc1=N[C@H]1C[C@@H](C(=O)O)C1    ZINC000693453261
CN(C(=O)C1(O)CCC1)c1nn[nH]n1    ZINC001332694810
CN(C(=O)Cc1nn[nH]n1)C1COC1    ZINC001176841054
CO[C@@H](C(=O)Nc1nn[nH]n1)C1CC1    ZINC000684284657
C=C[C@@](C)(O)C(=O)NCc1nn[nH]n1    ZINC000613539382
C=CCOCC(=O)N(C)c1nn[nH]n1    ZINC001331464061
C[C@@](O)(C(=O)Nc1nn[nH]n1)C1CC1    ZINC001341742664
O=C(Nc1nn[nH]n1)[C@H]1CCCCO1    ZINC000676441560
C=CCCOCC(=O)Nc1nn[nH]n1    ZINC000590500941
COC/C=C\C(=O)NCc1nn[nH]n1    ZINC001335507023
O=C(NCc1nn[nH]n1)[C@H](O)C1CC1    ZINC001335493112
CN(C(=O)[C@H](O)C1CC1)c1nn[nH]n1    ZINC001119594753
CCCC(=O)C(=O)N=c1nn[nH]n1C    ZINC001144029275
O=C(Nc1nn[nH]n1)[C@H]1CCCOC1    ZINC000709793611
C[C@H]1OCC[C@@H]1C(=O)Nc1nn[nH]n1    ZINC000678363908
CCO[C@H]1C[C@@H]1C(=O)Nc1nn[nH]n1    ZINC000590500953
CCO[C@H]1C[C@H]1C(=O)Nc1nn[nH]n1    ZINC000590500952
C/C(=C/CN=c1nn[nH]n1C)C(=O)O    ZINC000906150461
CC(=O)N1CCO[C@@H](c2nn[nH]n2)C1    ZINC000616646992
C[C@H]1OCC[C@H]1C(=O)Nc1nn[nH]n1    ZINC000678363907
CN(C(=O)[C@@H](O)C1CC1)c1nn[nH]n1    ZINC001119594754
O=C(O)CN1CC[C@H](c2nn[nH]n2)C1    ZINC001606246779
C=C[C@](C)(O)CC(=O)Nc1nn[nH]n1    ZINC001326460661
C=C[C@](C)(O)C(=O)N(C)c1nn[nH]n1    ZINC000912616548
COC/C(C)=C/C(=O)Nc1nn[nH]n1    ZINC000845554948
O=C(COCC1CC1)Nc1nn[nH]n1    ZINC000590500935
O=C(CO)N1CC[C@H](c2nn[nH]n2)C1    ZINC001520460574
COC1(C(=O)Nc2nn[nH]n2)CCC1    ZINC000679800677
O=C(NCc1nn[nH]n1)[C@H]1C[C@@H](O)C1    ZINC001143974304
COC1CC(C(=O)Nc2nn[nH]n2)C1    ZINC000625708598
COCC1(C(=O)Nc2nn[nH]n2)CC1    ZINC000679308351
O=C(C[C@H]1CCCO1)Nc1nn[nH]n1    ZINC000590500916
C=C[C@@](C)(O)C(=O)N(C)c1nn[nH]n1    ZINC000912616547
O=C(CC1(O)CCC1)Nc1nn[nH]n1    ZINC001618460483
CN(C(=O)C1(C)COC1)c1nn[nH]n1    ZINC000892954864
Cn1[nH]nnc1=N[C@H]1C[C@H](C(=O)O)C1    ZINC000693001882
O=C1C[C@@H](COCc2nn[nH]n2)CN1    ZINC001119541212
C[C@H](C#N)OCCOCc1nn[nH]n1    ZINC001333149124
CC(=O)N1CC(OCc2nn[nH]n2)C1    ZINC001223027202
O=C(NCc1nn[nH]n1)[C@H]1C[C@H](O)C1    ZINC001182642719
COC/C(C)=C\C(=O)Nc1nn[nH]n1    ZINC000845554949
CC(=O)CN(C)C(=O)Cc1nn[nH]n1    ZINC001176840692
C[C@@H]1OCC[C@H]1C(=O)Nc1nn[nH]n1    ZINC000678363906
CCC1(C(=O)Nc2nn[nH]n2)COC1    ZINC000755378243
C[C@]1(C(=O)Nc2nn[nH]n2)CCOC1    ZINC000680439823
COC/C=C/C(=O)NCc1nn[nH]n1    ZINC001335507024
CC(=O)CCCC(=O)Nc1nn[nH]n1    ZINC001255123642
CC(=O)CCC(=O)N(C)c1nn[nH]n1    ZINC001335079130
CC(C)(C)C(=O)C(=O)Nc1nn[nH]n1    ZINC000746278255
CCO/C=C\C(=O)NCc1nn[nH]n1    ZINC000847484220
C=CCOCC(=O)NCc1nn[nH]n1    ZINC000600495364
CN(C(=O)[C@H]1C[C@@H](O)C1)c1nn[nH]n1    ZINC001332694191
CCO[C@@H]1C[C@H]1C(=O)Nc1nn[nH]n1    ZINC000590500951
CC(=O)N1CCO[C@H](c2nn[nH]n2)C1    ZINC000616648659
O=C(Cc1nn[nH]n1)N[C@H]1C[C@H](O)C1    ZINC001176845868
O=C(O)CN1CC[C@@H](c2nn[nH]n2)C1    ZINC001606246768
O=C(CC1COC1)NCc1nn[nH]n1    ZINC001565584546
O=C(C[C@@H]1CCOC1)Nc1nn[nH]n1    ZINC000709983069
O=C(Nc1nn[nH]n1)C1CCOCC1    ZINC000709794261
C=C[C@@H](CO)NC(=O)Cc1nn[nH]n1    ZINC001176845282
O=C(Nc1nn[nH]n1)[C@@H]1CCCCO1    ZINC000676441563
CC[C@H](C)CCC(=O)Nc1nn[nH]n1    ZINC000671730897
CCO[C@H]1C[C@@H](N=c2nn[nH]n2C)C1    ZINC000665730693
Cn1[nH]nnc1=NCC[C@@H](O)C1CC1    ZINC000897384031
C[C@@H](C(=O)Nc1nn[nH]n1)C(C)(C)C    ZINC000605532641
C=CCC[C@@H](O)CN=c1nn[nH]n1C    ZINC001252586866
CCC[C@H](C)C(=O)N(C)c1nn[nH]n1    ZINC001350254101
CCC[C@@H](C)CC(=O)Nc1nn[nH]n1    ZINC000590500957
C=C[C@@](C)(O)CNCCc1nn[nH]n1    ZINC001252574739
CCC(CC)C(=O)N(C)c1nn[nH]n1    ZINC001338076716
C[C@@H](O)CN1CC[C@H](c2nn[nH]n2)C1    ZINC001308033218
CC[C@H](C)[C@H](C)C(=O)Nc1nn[nH]n1    ZINC000679541006
C=CCC[C@@H](O)CNCc1nn[nH]n1    ZINC001252616785
CCC[C@H](CC)C(=O)Nc1nn[nH]n1    ZINC000820076248
C[C@H](N=c1nn[nH]n1C)C1(CO)CC1    ZINC000664270129
C[C@H](O)CN1CC[C@H](c2nn[nH]n2)C1    ZINC001308033210
CC(C)(C)CCC(=O)Nc1nn[nH]n1    ZINC000606373843
CN1CCC[C@@H](OCc2nn[nH]n2)C1    ZINC001223030654
CC(C)[C@H](C)C(=O)N(C)c1nn[nH]n1    ZINC001331461232
CCC(C)(CC)C(=O)Nc1nn[nH]n1    ZINC000681046937
CC[C@@H]1OCC[C@H]1N=c1nn[nH]n1C    ZINC000665740202
CCCNC(=O)CCCc1nn[nH]n1    ZINC000635076483
CCC[C@H](NC(=O)CC)c1nn[nH]n1    ZINC000674368691
CCCC(C)(C)C(=O)Nc1nn[nH]n1    ZINC000651353869
CCC[C@@H](CC)C(=O)Nc1nn[nH]n1    ZINC000820076249
CCC[C@H](C)CC(=O)Nc1nn[nH]n1    ZINC000590500956
CC(C)[C@@H](C)NC(=O)Cc1nn[nH]n1    ZINC001176835923
CC[C@@H](C)CCC(=O)Nc1nn[nH]n1    ZINC000671730898
CC[C@H](C)CC(=O)N(C)c1nn[nH]n1    ZINC000892954537
CCCC[C@H](C)C(=O)Nc1nn[nH]n1    ZINC000669705472
CCCC[C@@H](C)C(=O)Nc1nn[nH]n1    ZINC000669705473
CCN1CC[C@@H](OCc2nn[nH]n2)C1    ZINC001223029010
CO[C@@H](CN=c1nn[nH]n1C)C1CC1    ZINC000382203806
Cn1[nH]nnc1=NCCOC1CCC1    ZINC000379623941
CCC[C@@H](C)C(=O)N(C)c1nn[nH]n1    ZINC001350254102
C=C(C)C[C@H](CO)N=c1nn[nH]n1C    ZINC000883005691
C=C(C)C[C@@H](CO)N=c1nn[nH]n1C    ZINC000883005692
CC[C@@H](C)CC(=O)N(C)c1nn[nH]n1    ZINC000892954538
CCC[C@@H](NC(=O)CC)c1nn[nH]n1    ZINC000674368695
CC[C@H](C)[C@@H](C)C(=O)Nc1nn[nH]n1    ZINC000679541003
Cn1[nH]nnc1=NCC[C@H](O)C1CC1    ZINC000897384033
CC(C)N1CC(OCc2nn[nH]n2)C1    ZINC001223029498
CC(C)[C@@H](C)C(=O)N(C)c1nn[nH]n1    ZINC001331461233
CO[C@H](CN=c1nn[nH]n1C)C1CC1    ZINC000382203797
Cn1[nH]nnc1=NCCC1(CO)CC1    ZINC000395787547
C[C@H](C(=O)Nc1nn[nH]n1)C(C)(C)C    ZINC000605532633
C[C@@H](N=c1nn[nH]n1C)C1(CO)CC1    ZINC000664270132
CCCCCC(=O)N(C)c1nn[nH]n1    ZINC001331482074
C=C[C@](C)(O)CNCCc1nn[nH]n1    ZINC001252574740
CN1CCC[C@H](OCc2nn[nH]n2)C1    ZINC001223030656
CCC(C)(C)CC(=O)Nc1nn[nH]n1    ZINC000608588104
CN1CCC(OCc2nn[nH]n2)CC1    ZINC001223030633
CCCCCCC(=O)Nc1nn[nH]n1    ZINC000005826012
CC[C@@H](C)[C@@H](C)C(=O)Nc1nn[nH]n1    ZINC000679541004
CC(C)CCC(=O)N(C)c1nn[nH]n1    ZINC001338075692
CN(C(=O)CC(C)(C)C)c1nn[nH]n1    ZINC001350256800
Cn1[nH]nnc1=N[C@H]1CC[C@@H](CO)C1    ZINC000663959567
CC(C)C(C)(C)C(=O)Nc1nn[nH]n1    ZINC000149448507
CCN1CC[C@H](OCc2nn[nH]n2)C1    ZINC001223029018
CCC(CC)CC(=O)Nc1nn[nH]n1    ZINC000675226074
C=CCC[C@H](O)CNCc1nn[nH]n1    ZINC001252616786
CCC1(CN=c2nn[nH]n2C)COC1    ZINC000653465974
C[C@@H](O)CN1CC[C@@H](c2nn[nH]n2)C1    ZINC001308033217
CCN(C)C(=O)CCCc1nn[nH]n1    ZINC000635246718
C[C@H](O)CN1CC[C@@H](c2nn[nH]n2)C1    ZINC001308033216
CC[C@@H](C)[C@H](C)C(=O)Nc1nn[nH]n1    ZINC000679541005
C=CCC[C@H](O)CN=c1nn[nH]n1C    ZINC001252586874
CC(C)[C@H](C)NC(=O)Cc1nn[nH]n1    ZINC001176835920
CC(C)NC(=O)CCCc1nn[nH]n1    ZINC000147411177
CCC(C)(C)C(=O)N(C)c1nn[nH]n1    ZINC001333646618
CCC[C@@H](C)CCN=c1nn[nH]n1C    ZINC000882777659
CCC[C@H](C)CCN=c1nn[nH]n1C    ZINC000882777660
CCCCCCCN=c1nn[nH]n1C    ZINC000703732141
c1nsnc1COCc1nn[nH]n1    ZINC001331985037
c1nnsc1COCc1nn[nH]n1    ZINC001350623974
C#CCOCSCCc1nn[nH]n1    ZINC000882191030
C=CCNC(=S)N=c1nn[nH]n1C    ZINC001200285264
Cn1[nH]nnc1=NC(=S)NC1CC1    ZINC001200618768
C=C[C@@H](OCc1nn[nH]n1)C(=O)OC    ZINC001223026785
O=C1CC[C@@H](COCc2nn[nH]n2)O1    ZINC001223029059
O=C(O)C1(COCc2nn[nH]n2)CC1    ZINC001601709672
O=C1OCCC[C@H]1OCc1nn[nH]n1    ZINC001223029718
CC(=O)CCC(=O)OCc1nn[nH]n1    ZINC001343954467
COC/C=C\C(=O)OCc1nn[nH]n1    ZINC001263528317
C=C[C@H](OCc1nn[nH]n1)C(=O)OC    ZINC001223026786
COC/C=C/C(=O)OCc1nn[nH]n1    ZINC001263528318
O=C1OCCC[C@@H]1OCc1nn[nH]n1    ZINC001223029721
NC(=O)CCCC(=O)Nc1nn[nH]n1    ZINC001136946924
C=CC[C@@H](C)SCCc1nn[nH]n1    ZINC000882190292
C=C(CC)CSCCc1nn[nH]n1    ZINC000603341112
NC(=O)CCC(=O)NCc1nn[nH]n1    ZINC001142957374
CC(=O)N[C@@H](C)C(=O)Nc1nn[nH]n1    ZINC000709791172
C[C@H](CC(N)=O)C(=O)Nc1nn[nH]n1    ZINC001147751978
CC(=O)N[C@H](C)C(=O)Nc1nn[nH]n1    ZINC000709791171
C=CCCCSCCc1nn[nH]n1    ZINC000603340845
C=CC[C@H](C)SCCc1nn[nH]n1    ZINC000882190293
CC(=O)N(C)CC(=O)Nc1nn[nH]n1    ZINC000709791541
CCNC(=O)CC(=O)Nc1nn[nH]n1    ZINC001323605457
NC1(CC(=O)Nc2nn[nH]n2)COC1    ZINC001580144896
CCOC(=O)/C(C)=N\Nc1nn[nH]n1    ZINC000005053145
CN(C)C(=O)C(=O)N=c1nn[nH]n1C    ZINC001143271129
CN(C(=O)C1(O)CNC1)c1nn[nH]n1    ZINC001573850978
C[C@@H](CC(N)=O)C(=O)Nc1nn[nH]n1    ZINC001147751980
CC(=O)NCC(=O)N(C)c1nn[nH]n1    ZINC001585906098
C=C(C)CCSCCc1nn[nH]n1    ZINC000603337131
CN(C(=O)CCC(N)=O)c1nn[nH]n1    ZINC001647843965
O=C(NCc1nn[nH]n1)[C@@H]1COCN1    ZINC001220074348
C(Cc1nn[nH]n1)SCCC1CC1    ZINC000603337887
C(Cc1nn[nH]n1)SCC1CCC1    ZINC000603339337
CC(C)[C@@H](C)C(=O)OCc1nn[nH]n1    ZINC000735702126
C(C[C@@H]1CCOC1)OCc1nn[nH]n1    ZINC001262159693
C(C[C@H]1CCOC1)OCc1nn[nH]n1    ZINC001262159692
C[C@H]1COCC[C@@H]1OCc1nn[nH]n1    ZINC001223025250
C[C@H]1OCC[C@@H]1COCc1nn[nH]n1    ZINC001331983361
CC[C@@H](C)CC(=O)OCc1nn[nH]n1    ZINC001348849669
C[C@@H]1COCC[C@H]1OCc1nn[nH]n1    ZINC001223025259
CC(C)(C)CC(=O)OCc1nn[nH]n1    ZINC001525996173
CCC(CC)C(=O)OCc1nn[nH]n1    ZINC001348849493
CCC[C@@H](C)C(=O)OCc1nn[nH]n1    ZINC001123018757
C[C@H]1C[C@H](OCc2nn[nH]n2)CCO1    ZINC001223026792
C(COC1CCC1)OCc1nn[nH]n1    ZINC001331983370
C(OC[C@H]1CCCOC1)c1nn[nH]n1    ZINC001331985295
OC1(CCOCc2nn[nH]n2)CCC1    ZINC001350622088
C[C@@H]1OCC[C@@H]1COCc1nn[nH]n1    ZINC001331983360
C[C@H]1C[C@@H](OCc2nn[nH]n2)CCO1    ZINC001223026791
C[C@@H]1OCC[C@H]1COCc1nn[nH]n1    ZINC001331983357
C[C@@H]1C[C@@H](OCc2nn[nH]n2)CCO1    ZINC001223026794
C[C@@H]1C[C@H](OCc2nn[nH]n2)CCO1    ZINC001223026793
C(COCC1CC1)OCc1nn[nH]n1    ZINC001119607246
CCC[C@H](C)C(=O)OCc1nn[nH]n1    ZINC001123018756
C[C@H]1COCC[C@H]1OCc1nn[nH]n1    ZINC001223025255
C(OC[C@@H]1CCCOC1)c1nn[nH]n1    ZINC001331985294
CC(C)[C@H](C)C(=O)OCc1nn[nH]n1    ZINC000735702125
CCC(=O)[C@H](CC)OCc1nn[nH]n1    ZINC001223026934
COC1(COCc2nn[nH]n2)CCC1    ZINC001334806831
CCC(=O)[C@@H](CC)OCc1nn[nH]n1    ZINC001223026933
C(C[C@@H]1CCCO1)OCc1nn[nH]n1    ZINC001332447519
C(C[C@H]1CCCO1)OCc1nn[nH]n1    ZINC001332447518
CC[C@H](C)CC(=O)OCc1nn[nH]n1    ZINC001348849668
C[C@H]1CC[C@@H](COCc2nn[nH]n2)O1    ZINC001223029151
CC(C)CCC(=O)OCc1nn[nH]n1    ZINC001525995472
C[C@@H]1COCC[C@@H]1OCc1nn[nH]n1    ZINC001223025264
C[C@H]1OCC[C@H]1COCc1nn[nH]n1    ZINC001223028772
CNC[C@H](C)C(=O)N(C)c1nn[nH]n1    ZINC001578622313
CCN(C)C(=O)[C@@H](N)Cc1nn[nH]n1    ZINC001157459060
CC[C@@H](C(=O)Nc1nn[nH]n1)N(C)C    ZINC000675799939
CN(C(=O)CC(C)(C)N)c1nn[nH]n1    ZINC001578372458
C[C@H](C(=O)NCc1nn[nH]n1)N(C)C    ZINC001119101513
C[C@@H](C(=O)NCc1nn[nH]n1)N(C)C    ZINC001180864665
CCn1[nH]nnc1=NC(=O)NC(C)C    ZINC000888339784
CC(C)CNCC(=O)Nc1nn[nH]n1    ZINC000379917431
CCN(C)C(=O)N=c1nn[nH]n1CC    ZINC000888334515
C[C@@H](N)[C@H](C)C(=O)N(C)c1nn[nH]n1    ZINC001576087573
CCC[C@@H](NC(=O)CN)c1nn[nH]n1    ZINC000389607442
C[C@H](C(=O)N(C)c1nn[nH]n1)N(C)C    ZINC000912616592
CNC[C@@H](C)C(=O)N(C)c1nn[nH]n1    ZINC001578622312
CCCNC(=O)[C@@H](N)Cc1nn[nH]n1    ZINC001220232852
CCN(CC)CC(=O)Nc1nn[nH]n1    ZINC000590500986
CC[C@H](C(=O)Nc1nn[nH]n1)N(C)C    ZINC000675799938
NN1CCC(OCc2nn[nH]n2)CC1    ZINC001223026693
CCCNC(=O)N=c1nn[nH]n1CC    ZINC000888345406
CCN[C@@H](C)C(=O)N(C)c1nn[nH]n1    ZINC001577800475
CCCN(C)CC(=O)Nc1nn[nH]n1    ZINC000592844766
CC[C@@H](N=c1nn[nH]n1C)C(=O)NC    ZINC000663986674
CNCCNC(=O)CCc1nn[nH]n1    ZINC001349585948
CCN[C@H](C)C(=O)N(C)c1nn[nH]n1    ZINC001577800474
C[C@@H](C(=O)N(C)c1nn[nH]n1)[C@H](C)N    ZINC001576087578
CCC[C@H](NC(=O)CN)c1nn[nH]n1    ZINC000389607444
CC(C)NCC(=O)N(C)c1nn[nH]n1    ZINC001575721776
NCCCCNC(=O)Cc1nn[nH]n1    ZINC001221344375
CC(C)(CN)CC(=O)Nc1nn[nH]n1    ZINC000721257659
CC(C)[C@H](N)C(=O)N(C)c1nn[nH]n1    ZINC001575831307
CC[C@H](N=c1nn[nH]n1C)C(=O)NC    ZINC000663986675
CC[C@H](NC)C(=O)N(C)c1nn[nH]n1    ZINC001577168505
C[C@@H](CN)NC(=O)CCc1nn[nH]n1    ZINC001579397063
CN(C(=O)CCCCN)c1nn[nH]n1    ZINC001573852024
CC[C@@H](NC)C(=O)N(C)c1nn[nH]n1    ZINC001577168497
CC(C)[C@@H](N)C(=O)N(C)c1nn[nH]n1    ZINC001575820554
NCCCNC(=O)CCc1nn[nH]n1    ZINC001580298703
CC(C)N(C)CC(=O)Nc1nn[nH]n1    ZINC000590500975
CN(C(=O)C(C)(C)CN)c1nn[nH]n1    ZINC001578367138
CC(=O)NCCCN=c1nn[nH]n1C    ZINC000393684187
CCCCNC(=O)N=c1nn[nH]n1C    ZINC001190582430
CNCCCC(=O)N(C)c1nn[nH]n1    ZINC001578678956
C[C@@H](N)[C@@H](C)C(=O)N(C)c1nn[nH]n1    ZINC001576087576
C[C@@H](C(=O)N(C)c1nn[nH]n1)N(C)C    ZINC000912616593
CCCN[C@@H](C)C(=O)Nc1nn[nH]n1    ZINC000647892236
CCCN[C@H](C)C(=O)Nc1nn[nH]n1    ZINC000647892235
CNC(=O)CCCN=c1nn[nH]n1C    ZINC000393678648
NCCCCCC(=O)Nc1nn[nH]n1    ZINC000380164360
Cn1[nH]nnc1=NC(=O)NC(C)(C)C    ZINC001202468747
C[C@H](N)[C@H](C)C(=O)N(C)c1nn[nH]n1    ZINC001576087580
CCCC[C@H](CC)OCc1nn[nH]n1    ZINC001223029543
CCC[C@@H](OCc1nn[nH]n1)C(C)C    ZINC001223029407
CCCCC[C@H](C)OCc1nn[nH]n1    ZINC001223027740
CCCCC[C@@H](C)OCc1nn[nH]n1    ZINC001223030050
CCC[C@H](OCc1nn[nH]n1)C(C)C    ZINC001223029424
CCCC(CCC)OCc1nn[nH]n1    ZINC001223030536
C[C@@H](COCc1nn[nH]n1)C(C)(C)C    ZINC001353926140
CCCCCCCOCc1nn[nH]n1    ZINC001332447477
CC(C)C(OCc1nn[nH]n1)C(C)C    ZINC001223027125
CC(C)C[C@@H](C)COCc1nn[nH]n1    ZINC001353926995
CC(C)(C)CCCOCc1nn[nH]n1    ZINC001334030847
C[C@H](COCc1nn[nH]n1)C(C)(C)C    ZINC001353926139
CC[C@@H](OCc1nn[nH]n1)C(C)(C)C    ZINC001223028894
CC(C)C[C@H](C)COCc1nn[nH]n1    ZINC001353926998
CC[C@H](OCc1nn[nH]n1)C(C)(C)C    ZINC001223028895
CC(C)CC[C@H](C)OCc1nn[nH]n1    ZINC001223030091
CC(C)CC[C@@H](C)OCc1nn[nH]n1    ZINC001223030090
CCCC[C@@H](CC)OCc1nn[nH]n1    ZINC001223029533
C[C@@H](CCN=c1nn[nH]n1C)N(C)C    ZINC000664246718
C[C@H](CCN=c1nn[nH]n1C)N(C)C    ZINC000664246717
C[C@@H](CN=c1nn[nH]n1C)CN(C)C    ZINC000379618263
C[C@H](CN=c1nn[nH]n1C)CN(C)C    ZINC000379618262
CS/C=C\C(=O)NCc1nn[nH]n1    ZINC000388279229
CS/C=C/C(=O)N(C)c1nn[nH]n1    ZINC001350818605
CS/C=C/C(=O)NCc1nn[nH]n1    ZINC000388279231
CN(C(=O)C1CSC1)c1nn[nH]n1    ZINC000912616938
O=C(NCc1nn[nH]n1)C1CSC1    ZINC000631233271
O=C(CSC1CC1)Nc1nn[nH]n1    ZINC001465376293
CS/C=C\C(=O)N(C)c1nn[nH]n1    ZINC001350818595
C#CCn1cnc(C#N)c1-c1nn[nH]n1    ZINC001609021850
C#CCn1cnc(-c2nn[nH]n2)c1C#N    ZINC001609022021
O=[N+]([O-])C1=NNNN1Cc1nnn[nH]1    ZINC000009972308
O=C(CC1OCCO1)Nc1nn[nH]n1    ZINC001321079906
COC(=O)CC(=O)NCc1nn[nH]n1    ZINC001181388949
CC[C@H](C(=O)O)C(=O)Nc1nn[nH]n1    ZINC001594766536
C[C@H](C(=O)O)C(=O)N(C)c1nn[nH]n1    ZINC001588562575
O=C(Nc1nn[nH]n1)[C@@]1(O)CCOC1    ZINC001465376228
C[C@H](CC(=O)O)C(=O)Nc1nn[nH]n1    ZINC000827324363
C[C@@H](CC(=O)O)C(=O)Nc1nn[nH]n1    ZINC000827324364
CCOC(=O)CC(=O)Nc1nn[nH]n1    ZINC001328831135
O=C(Nc1nn[nH]n1)[C@H]1COCCO1    ZINC000709791953
O=C(Nc1nn[nH]n1)[C@@H]1COCCO1    ZINC000709791950
O=C(O)CNC(=O)CCc1nn[nH]n1    ZINC001574896292
O=C(Nc1nn[nH]n1)[C@]1(O)CCOC1    ZINC001465376227
CC(=O)OCC(=O)NCc1nn[nH]n1    ZINC001181406533
CC[C@@H](C(=O)O)C(=O)Nc1nn[nH]n1    ZINC001594766535
CC(C)(C(=O)O)C(=O)Nc1nn[nH]n1    ZINC000709946663
CCOC(=O)C(=O)N=c1nn[nH]n1C    ZINC001183247168
C[C@@H](C(=O)O)C(=O)N(C)c1nn[nH]n1    ZINC001588562564
CNC(=O)NCC(=O)Nc1nn[nH]n1    ZINC001444624154
C[C@H](NC(N)=O)C(=O)Nc1nn[nH]n1    ZINC000709792691
NC(=O)NCCC(=O)Nc1nn[nH]n1    ZINC001586746706
C#Cc1cccc(N=c2nn[nH]n2C)c1    ZINC001175973204
O=C(NCc1nn[nH]n1)C1CC(F)C1    ZINC001142579767
O=C(Nc1nn[nH]n1)C1(F)CCCC1    ZINC000773057408
N#CCCc1ccc(-c2nn[nH]n2)cc1    ZINC000214968653
C(#Cc1ccccc1)CNc1nn[nH]n1    ZINC000006343972
CC[C@H](OC)C(=O)NCc1nn[nH]n1    ZINC000600493528
CC(C)[C@H](O)C(=O)NCc1nn[nH]n1    ZINC000643982637
CC[C@@H](OC)C(=O)NCc1nn[nH]n1    ZINC000600493518
CC[C@@](C)(O)C(=O)N(C)c1nn[nH]n1    ZINC000825531618
CCC[C@H](O)C(=O)N(C)c1nn[nH]n1    ZINC000825531152
CC[C@](C)(O)C(=O)NCc1nn[nH]n1    ZINC001143974278
CC[C@@H](O)[C@@H](C)C(=O)Nc1nn[nH]n1    ZINC001544464874
CO[C@@H]1COC[C@H]1N=c1nn[nH]n1C    ZINC000645350030
CC[C@](C)(O)C(=O)N(C)c1nn[nH]n1    ZINC000825531620
COCCCC(=O)N(C)c1nn[nH]n1    ZINC001338075346
CCC[C@H](OC)C(=O)Nc1nn[nH]n1    ZINC001586746497
CO[C@@H]1COC[C@@H]1N=c1nn[nH]n1C    ZINC000664005678
CC[C@@H](C)OCC(=O)Nc1nn[nH]n1    ZINC000676886653
CN(C(=O)CCCCO)c1nn[nH]n1    ZINC001332693498
CCO[C@@H](CC)C(=O)Nc1nn[nH]n1    ZINC000605381049
CC[C@H](O)[C@@H](C)C(=O)Nc1nn[nH]n1    ZINC001544464877
COC[C@H](C)CC(=O)Nc1nn[nH]n1    ZINC000674801073
CC(C)OCC(=O)N(C)c1nn[nH]n1    ZINC001262101522
CC[C@@H](CO)C(=O)N(C)c1nn[nH]n1    ZINC001339676556
CC[C@H](O)[C@H](C)C(=O)Nc1nn[nH]n1    ZINC001544464881
CC[C@@](C)(O)C(=O)NCc1nn[nH]n1    ZINC001143974277
Cn1[nH]nnc1=N[C@@H]1COCC[C@H]1O    ZINC000631529622
COCCCCC(=O)Nc1nn[nH]n1    ZINC001318649981
CC(C)NC(=O)COCc1nn[nH]n1    ZINC001331983856
CC[C@@H](OC)C(=O)N(C)c1nn[nH]n1    ZINC001332604693
COCC(C)(C)C(=O)Nc1nn[nH]n1    ZINC000677308113
CC[C@H](OC)C(=O)N(C)c1nn[nH]n1    ZINC001332604694
CC[C@@H](C)OC(=O)N=c1nn[nH]n1C    ZINC001195069953
C[C@@H](CN(C)C(=O)CO)c1nn[nH]n1    ZINC001320393242
CC[C@@](C)(OC)C(=O)Nc1nn[nH]n1    ZINC000684743579
CCCCOCC(=O)Nc1nn[nH]n1    ZINC000605331759
O=C(CCCc1nn[nH]n1)NCCO    ZINC001463614395
CCC[C@H](O)CC(=O)Nc1nn[nH]n1    ZINC000676758986
CCOC(C)(C)C(=O)Nc1nn[nH]n1    ZINC000631359026
CCCOCC(=O)N(C)c1nn[nH]n1    ZINC001334274087
CCC[C@@H](NC(=O)CO)c1nn[nH]n1    ZINC001587599132
CC(C)[C@](C)(O)C(=O)Nc1nn[nH]n1    ZINC000681191829
CCO[C@H](C)C(=O)N(C)c1nn[nH]n1    ZINC001335061266
CO[C@H](C)CC(=O)N(C)c1nn[nH]n1    ZINC001334274509
CO[C@H](C(=O)Nc1nn[nH]n1)C(C)C    ZINC000681192240
CC(C)(C)OCC(=O)Nc1nn[nH]n1    ZINC000679235270
CC[C@@H](CO)C(=O)NCc1nn[nH]n1    ZINC001183170914
CC(C)[C@H](O)C(=O)N(C)c1nn[nH]n1    ZINC000912617335
CC(C)(O)CC(=O)NCc1nn[nH]n1    ZINC001324955763
CCO[C@@H](C)C(=O)NCc1nn[nH]n1    ZINC000599334090
CCOCCC(=O)N(C)c1nn[nH]n1    ZINC001332688602
CC[C@](C)(OC)C(=O)Nc1nn[nH]n1    ZINC000684743585
Cn1[nH]nnc1=N[C@H]1C[C@@H](O)[C@@H](O)C1    ZINC000884622488
CC[C@H](CO)C(=O)N(C)c1nn[nH]n1    ZINC001339676555
CCO[C@H](C)C(=O)NCc1nn[nH]n1    ZINC000599334089
CO[C@H](C)CCC(=O)Nc1nn[nH]n1    ZINC000679887620
CCOCCCC(=O)Nc1nn[nH]n1    ZINC000590500919
CN(C(=O)C(C)(C)CO)c1nn[nH]n1    ZINC001332213527
CO[C@@H](C)CCC(=O)Nc1nn[nH]n1    ZINC000679887621
CCC[C@@H](O)CC(=O)Nc1nn[nH]n1    ZINC000676758985
CC(C)OCCC(=O)Nc1nn[nH]n1    ZINC000716921623
CCC[C@](C)(O)C(=O)Nc1nn[nH]n1    ZINC000676335208
CC[C@H](CO)C(=O)NCc1nn[nH]n1    ZINC001183170913
Cn1[nH]nnc1=N[C@@H]1C[C@@H](O)[C@@H](O)C1    ZINC000884620909
CCC[C@H](O)C(=O)NCc1nn[nH]n1    ZINC001143974382
CC[C@H](C)OC(=O)N=c1nn[nH]n1C    ZINC001195069954
C[C@H](CN(C)C(=O)CO)c1nn[nH]n1    ZINC001320393240
CO[C@@H](C(=O)Nc1nn[nH]n1)C(C)C    ZINC000681192238
CO[C@H](C)CC(=O)NCc1nn[nH]n1    ZINC001181594694
CCC[C@H](NC(=O)CO)c1nn[nH]n1    ZINC001587599134
CO[C@@H](C)CNC(=O)Cc1nn[nH]n1    ZINC001176844829
CCO[C@@H](C)C(=O)N(C)c1nn[nH]n1    ZINC001335061267
CCO[C@H](CC)C(=O)Nc1nn[nH]n1    ZINC000605381048
CC(C)(C)[C@H](O)C(=O)Nc1nn[nH]n1    ZINC000765051907
CN(C(=O)CC(C)(C)O)c1nn[nH]n1    ZINC001350825404
CON(C)C(=O)CCCc1nn[nH]n1    ZINC000873907638
CC(C)[C@@H](O)C(=O)N(C)c1nn[nH]n1    ZINC000912617332
CCONC(=O)CCCc1nn[nH]n1    ZINC000873912901
CC(C)COC(=O)N=c1nn[nH]n1C    ZINC001193794716
CC(C)(C)[C@@H](O)C(=O)Nc1nn[nH]n1    ZINC000765051878
CC(C)[C@@](C)(O)C(=O)Nc1nn[nH]n1    ZINC000681191823
CC[C@H](C)OCC(=O)Nc1nn[nH]n1    ZINC000676886654
COC[C@@H](C)CC(=O)Nc1nn[nH]n1    ZINC000674801074
Cn1[nH]nnc1=N[C@@H]1CCOC[C@H]1O    ZINC000624683821
CC(C)[C@@H](O)C(=O)NCc1nn[nH]n1    ZINC000671719568
COC(C)(C)CC(=O)Nc1nn[nH]n1    ZINC000683853835
CCCCOC(=O)N=c1nn[nH]n1C    ZINC001193658340
CC(C)(O)CCC(=O)Nc1nn[nH]n1    ZINC001321359875
CCC[C@@H](OC)C(=O)Nc1nn[nH]n1    ZINC001586746496
CCCNC(=O)COCc1nn[nH]n1    ZINC001119539422
CO[C@@H](C)CC(=O)N(C)c1nn[nH]n1    ZINC001334274510
CCC[C@@](C)(O)C(=O)Nc1nn[nH]n1    ZINC000676335207
CC[C@@H](O)[C@H](C)C(=O)Nc1nn[nH]n1    ZINC001544464610
CC(C)(CO)C(=O)NCc1nn[nH]n1    ZINC001326781358
CCN(C)C(=O)COCc1nn[nH]n1    ZINC001350622528
CO[C@@H](C)CC(=O)NCc1nn[nH]n1    ZINC001181594762
Cn1[nH]nnc1=N[C@@H]1CCC[C@@H](F)C1    ZINC001325976913
Cn1[nH]nnc1=N[C@H]1CCC[C@@H](F)C1    ZINC001325976915
NCC[C@H](N)C(=O)NCc1nn[nH]n1    ZINC001220073591
NCCNC(=O)[C@@H](N)Cc1nn[nH]n1    ZINC001219867108
Cn1[nH]nnc1=N[C@@H]1CCC[C@H](F)C1    ZINC001325976911
Cn1[nH]nnc1=N[C@H]1CCC[C@H](F)C1    ZINC001325976904
CCCC[C@H](O)CN=c1nn[nH]n1C    ZINC001252078807
CCC[C@H](CCO)N=c1nn[nH]n1C    ZINC000631428054
C[C@@H](CN=c1nn[nH]n1C)C[C@H](C)O    ZINC000393681274
CCC[C@@H](CCO)N=c1nn[nH]n1C    ZINC000631428055
C[C@H](O)C[C@H](C)CN=c1nn[nH]n1C    ZINC000393681271
C[C@@H](CCCCO)N=c1nn[nH]n1C    ZINC000398554265
CC(C)(C)[C@@H](O)CNCc1nn[nH]n1    ZINC001253742361
CCCC[C@H](O)CNCc1nn[nH]n1    ZINC001252111323
C[C@H](CCO)CCN=c1nn[nH]n1C    ZINC000397869022
COC(C)(C)CCN=c1nn[nH]n1C    ZINC000711895525
CC(C)[C@H](O)CNCCc1nn[nH]n1    ZINC001253780206
C[C@@H](O)C[C@@H](C)CN=c1nn[nH]n1C    ZINC000393681273
CCCC[C@@H](O)CNCc1nn[nH]n1    ZINC001252111322
CCC[C@H](O)CCN=c1nn[nH]n1C    ZINC000896182290
CC(C)(C)[C@H](O)CNCc1nn[nH]n1    ZINC001253742362
CCC[C@H](CN=c1nn[nH]n1C)OC    ZINC000378745456
C[C@@H](O)C[C@H](C)CN=c1nn[nH]n1C    ZINC000393681272
CCC[C@@H](O)CNCCc1nn[nH]n1    ZINC001252799142
C[C@@H](CCCO)CN=c1nn[nH]n1C    ZINC000384346116
Cn1[nH]nnc1=NCCC(C)(C)CO    ZINC000385841491
COCC[C@@H](C)CN=c1nn[nH]n1C    ZINC000665744068
COCC[C@H](C)CN=c1nn[nH]n1C    ZINC000665744069
CC(C)[C@@H](O)CNCCc1nn[nH]n1    ZINC001253780207
C[C@@H](CCO)CCN=c1nn[nH]n1C    ZINC000397869020
CCC[C@@H](O)CCN=c1nn[nH]n1C    ZINC000896182289
CC(C)OCCCN=c1nn[nH]n1C    ZINC000379633103
CCC[C@@H](CN=c1nn[nH]n1C)OC    ZINC000378745460
CCC[C@H](O)CNCCc1nn[nH]n1    ZINC001252799143
CCCC[C@@H](O)CN=c1nn[nH]n1C    ZINC001252078806
COCC(C)(C)CN=c1nn[nH]n1C    ZINC000379604588
C[C@H](CCCO)CN=c1nn[nH]n1C    ZINC000384346111
C[C@H](CCCCO)N=c1nn[nH]n1C    ZINC000398554257
CS/C=C\C(=O)OCc1nn[nH]n1    ZINC001343941203
CS/C=C/C(=O)OCc1nn[nH]n1    ZINC001343941204
O=C1OC[C@@H](COCc2nn[nH]n2)O1    ZINC001223029238
O=C1OC[C@H](COCc2nn[nH]n2)O1    ZINC001223029237
FC(F)Cn1ccnc1-c1nn[nH]n1    ZINC000826369598
N#CCn1cnc(-c2nn[nH]n2)c1C#N    ZINC001606354348
N#Cc1ncn(Cc2nn[nH]n2)c1C#N    ZINC000379888618
N#CCn1cnc(C#N)c1-c1nn[nH]n1    ZINC001606354230
COC(=O)NCC(=O)Nc1nn[nH]n1    ZINC001251959492
C(OC1CCSCC1)c1nn[nH]n1    ZINC001223029911
CCC(=O)CSCCc1nn[nH]n1    ZINC000603337671
C=CCOCSCCc1nn[nH]n1    ZINC000882190677
C(Cc1nn[nH]n1)S[C@@H]1CCOC1    ZINC000603342310
C(Cc1nn[nH]n1)S[C@H]1CCOC1    ZINC000603342302
C#CCNc1ccc(-c2nn[nH]n2)nc1    ZINC001163367430
N#CCNc1ccccc1-c1nn[nH]n1    ZINC001163187080
CC(C)NC(=S)N=c1nn[nH]n1C    ZINC001200772671
CCCNC(=S)N=c1nn[nH]n1C    ZINC001244832442
Cn1[nH]nnc1=Nc1ccccc1C#N    ZINC001210734993
Cc1ccc(NC#N)cc1-c1nn[nH]n1    ZINC001168636606
C(CC1OCCO1)OCc1nn[nH]n1    ZINC001262159952
CO[C@@H](C)CC(=O)OCc1nn[nH]n1    ZINC001519443110
COCCCC(=O)OCc1nn[nH]n1    ZINC001519441548
CC[C@@H](OC)C(=O)OCc1nn[nH]n1    ZINC001345162142
C(OC[C@H]1COCCO1)c1nn[nH]n1    ZINC001119606248
CCOCCC(=O)OCc1nn[nH]n1    ZINC000736609482
COC(=O)C[C@@H](C)OCc1nn[nH]n1    ZINC001223029221
COC(=O)CCCOCc1nn[nH]n1    ZINC001333150414
CC(C)OCC(=O)OCc1nn[nH]n1    ZINC001343939832
O=C(O)CCCCOCc1nn[nH]n1    ZINC001601989201
CCO[C@H](C)C(=O)OCc1nn[nH]n1    ZINC001515654153
CC[C@@H](OCc1nn[nH]n1)C(=O)OC    ZINC001223026637
CCO[C@@H](C)C(=O)OCc1nn[nH]n1    ZINC001515654162
C(OC[C@@H]1COCCO1)c1nn[nH]n1    ZINC001119606247
CC[C@H](OC)C(=O)OCc1nn[nH]n1    ZINC001345162154
CCOC(=O)[C@H](C)OCc1nn[nH]n1    ZINC001223029252
CO[C@H](C)CC(=O)OCc1nn[nH]n1    ZINC001519443109
CC(C)OC(=O)COCc1nn[nH]n1    ZINC001223028869
CNOCCNC(=O)Cc1nn[nH]n1    ZINC001176844953
CON(C)C(=O)CN=c1nn[nH]n1C    ZINC000853697471
CCONC(=O)N=c1nn[nH]n1CC    ZINC000888331354
COCCNC(=O)N=c1nn[nH]n1C    ZINC001186493771
CCn1[nH]nnc1=NC(=O)N(C)OC    ZINC000888331941
CCONC(=O)CN=c1nn[nH]n1C    ZINC000845714018
COCC[C@@H](N)C(=O)Nc1nn[nH]n1    ZINC000709814168
CCn1[nH]nnc1=NC(=O)NCCO    ZINC001217905840
NC[C@H](O)CC(=O)NCc1nn[nH]n1    ZINC000703400739
COCC[C@H](N)C(=O)Nc1nn[nH]n1    ZINC000709814160
COC[C@H](N)C(=O)N(C)c1nn[nH]n1    ZINC001579082398
CN(C(=O)C[C@H](O)CN)c1nn[nH]n1    ZINC001578372672
CN(C(=O)C[C@@H](O)CN)c1nn[nH]n1    ZINC001578372673
N[C@@H](Cc1nn[nH]n1)C(=O)NCCO    ZINC001219555762
CO[C@@H](CN)C(=O)N(C)c1nn[nH]n1    ZINC001579110905
NC[C@@H](O)CC(=O)NCc1nn[nH]n1    ZINC000703400738
COCCNCC(=O)Nc1nn[nH]n1    ZINC000380258210
C/C=C(\C)c1ccc(-c2nn[nH]n2)cc1    ZINC000197424983
C/C=C(\C)c1cccc(-c2nn[nH]n2)c1    ZINC001242759749
F[C@H]1CCCC[C@@H]1OCc1nn[nH]n1    ZINC001223026660
F[C@H]1CCCC[C@H]1OCc1nn[nH]n1    ZINC001223026661
CCC(CC)SCCc1nn[nH]n1    ZINC000603337124
C=C(C)c1ccc(C)c(-c2nn[nH]n2)c1    ZINC001240837185
C=C(C)c1ccc(Cc2nn[nH]n2)cc1    ZINC001240836682
CC(C)=Cc1ccccc1-c1nn[nH]n1    ZINC001240632929
F[C@@H]1CCCC[C@H]1OCc1nn[nH]n1    ZINC001223026662
CC(C)[C@H](C)SCCc1nn[nH]n1    ZINC000603339780
CC(C)[C@@H](C)SCCc1nn[nH]n1    ZINC000603339779
CCCCCSCCc1nn[nH]n1    ZINC000603340701
C/C=C(\C)c1ccccc1-c1nn[nH]n1    ZINC001242757326
C=C(C)c1ccc(-c2nn[nH]n2)cc1C    ZINC001240837840
F[C@@H]1CCCC[C@@H]1OCc1nn[nH]n1    ZINC001223026663
c1cc(-c2nn[nH]n2)ccc1CC1CC1    ZINC001250036796
CC(C)=Cc1cccc(-c2nn[nH]n2)c1    ZINC001240640981
CC(C)=Cc1ccc(-c2nn[nH]n2)cc1    ZINC001240635186
CCC[C@H](C)SCCc1nn[nH]n1    ZINC000603341062
CC(C)CCSCCc1nn[nH]n1    ZINC000603336538
CCC[C@@H](C)SCCc1nn[nH]n1    ZINC000603341061
OCCCCCCOCc1nn[nH]n1    ZINC001334035081
CCCOC[C@H](C)OCc1nn[nH]n1    ZINC001223026743
CC(C)(C)OCCOCc1nn[nH]n1    ZINC001331952656
COCCCCCOCc1nn[nH]n1    ZINC001334804690
CCCOC[C@@H](C)OCc1nn[nH]n1    ZINC001223026742
CN(CCO)CCN=c1nn[nH]n1C    ZINC000884823903
C[C@@H](C[N+](C)(C)C)OCc1nn[nH]n1    ZINC001223028020
C[C@H](C[N+](C)(C)C)OCc1nn[nH]n1    ZINC001223028000
C/C(Cl)=C\C(=O)NCc1nn[nH]n1    ZINC000900660053
C/C(Cl)=C/C(=O)N(C)c1nn[nH]n1    ZINC000912616315
N#CC[C@@H](CCl)OCc1nn[nH]n1    ZINC001223029449
C/C(Cl)=C\C(=O)N(C)c1nn[nH]n1    ZINC000912616316
C/C(Cl)=C/C(=O)NCc1nn[nH]n1    ZINC000900660054
O=C(O)COCC(=O)Nc1nn[nH]n1    ZINC000709776794
C[C@H](SCCc1nn[nH]n1)C(N)=O    ZINC001333571585
CSC(C)(C)C(=O)Nc1nn[nH]n1    ZINC000828072414
CNC(=O)CCSCc1nn[nH]n1    ZINC000581195572
O=C(Nc1nn[nH]n1)[C@@]1(F)CCOC1    ZINC001327664392
O=C(Nc1nn[nH]n1)[C@]1(F)CCOC1    ZINC001327664388
O=C(Cc1nn[nH]n1)NCCCS    ZINC001176847387
CS[C@@H](C)C(=O)N(C)c1nn[nH]n1    ZINC001350253963
CS[C@H](C)C(=O)N(C)c1nn[nH]n1    ZINC001350253966
NC(=O)CCSCCc1nn[nH]n1    ZINC000603338853
C[C@@H](SCCc1nn[nH]n1)C(N)=O    ZINC001333571586
N#CCOc1cccc(-c2nn[nH]n2)c1    ZINC001609496162
Cn1[nH]nnc1=Nc1ccnc(C#N)c1    ZINC001206585010
Cn1[nH]nnc1=Nc1ccc(C#N)nc1    ZINC001209461691
C#CCNc1cc(-c2nn[nH]n2)cnn1    ZINC001602725753
N#CCNc1ccc(-c2nn[nH]n2)nc1    ZINC001163186713
C#CCNc1cncc(-c2nn[nH]n2)n1    ZINC001588358011
C=CCn1cnc(-c2nn[nH]n2)c1C#N    ZINC000823937188
N#C/C=C/Cn1ccnc1-c1nn[nH]n1    ZINC001592671388
C#CCN=c1cc[nH]c(-c2nn[nH]n2)n1    ZINC001602726469
Cn1[nH]nnc1=Nc1cncc(C#N)c1    ZINC001210083330
C=CCn1cnc(C#N)c1-c1nn[nH]n1    ZINC000823937220
C#CCNc1cc(-c2nn[nH]n2)ncn1    ZINC001588357557
N#C/C=C\Cn1ccnc1-c1nn[nH]n1    ZINC001592671393
C#CCNc1ccc(-c2nn[nH]n2)nn1    ZINC000823850010
O=C(COCCO)NCc1nn[nH]n1    ZINC001181799041
COC[C@H](OC)C(=O)Nc1nn[nH]n1    ZINC000709994218
COC[C@@](C)(O)C(=O)Nc1nn[nH]n1    ZINC001252775667
Cn1[nH]nnc1=NC[C@@](C)(O)C(=O)O    ZINC000570282569
COCCOCC(=O)Nc1nn[nH]n1    ZINC000709831666
COCCOC(=O)N=c1nn[nH]n1C    ZINC001193368533
COC[C@](C)(O)C(=O)Nc1nn[nH]n1    ZINC001252775666
COC(=O)[C@H](O)CN=c1nn[nH]n1C    ZINC001252406665
COC(=O)[C@@H](O)CN=c1nn[nH]n1C    ZINC001252406656
COC[C@@H](OC)C(=O)Nc1nn[nH]n1    ZINC000709994225
Cn1[nH]nnc1=NC[C@](C)(O)C(=O)O    ZINC000570282568
COC(OC)C(=O)N(C)c1nn[nH]n1    ZINC001350824568
COC(=O)[C@@H](O)CNCc1nn[nH]n1    ZINC001252441016
COC(=O)[C@H](O)CNCc1nn[nH]n1    ZINC001252441017
C#CCCCn1ccc(-c2nn[nH]n2)c1    ZINC000823844712
CC(C)=Cc1ccc(-c2nn[nH]n2)nc1    ZINC001240635483
O=C(CCCc1nn[nH]n1)NCCF    ZINC001331961231
CC(C)[C@H](F)C(=O)N(C)c1nn[nH]n1    ZINC000892954251
CC(C)[C@@H](F)C(=O)NCc1nn[nH]n1    ZINC000784399886
C(=C/c1ccccc1)\CNc1nn[nH]n1    ZINC000004897455
C#CCCn1cc(C)c(-c2nn[nH]n2)c1    ZINC000823844548
CC#CCCn1ccc(-c2nn[nH]n2)c1    ZINC001609059909
Cn1[nH]nnc1=N/C=C/c1ccccc1    ZINC001173870712
C=Cc1cccc(N=c2nn[nH]n2C)c1    ZINC001209914741
C/C=C(\C)c1ccc(-c2nn[nH]n2)nc1    ZINC001242759345
C=Cc1ccccc1N=c1nn[nH]n1C    ZINC001209940016
C/C=C(\C)c1cncc(-c2nn[nH]n2)c1    ZINC001242758109
CC(C)=Cc1cncc(-c2nn[nH]n2)c1    ZINC001240635825
C=C(N=c1nn[nH]n1C)c1ccccc1    ZINC001210981913
CC(C)[C@H](F)C(=O)NCc1nn[nH]n1    ZINC000784399885
CC(C)[C@@H](F)C(=O)N(C)c1nn[nH]n1    ZINC000892954250
CC(C)SCCN=c1nn[nH]n1C    ZINC000379367001
CN(C)CCSCCc1nn[nH]n1    ZINC000603333711
CCOC[C@H](O)CN=c1nn[nH]n1C    ZINC000389280578
COCC(COC)N=c1nn[nH]n1C    ZINC000388400568
COC[C@@H](O)CNCCc1nn[nH]n1    ZINC001252826190
CCOC[C@@H](O)CN=c1nn[nH]n1C    ZINC000389280577
Cn1[nH]nnc1=NCC(C)(CO)CO    ZINC000393869222
CCOC[C@H](O)CNCc1nn[nH]n1    ZINC001252043737
CCOC[C@@H](O)CNCc1nn[nH]n1    ZINC001252043720
CS[C@H](C)C(=O)OCc1nn[nH]n1    ZINC001346448825
C[C@H](CC(=O)O)SCc1nn[nH]n1    ZINC000379350694
CC(=O)OCSCCc1nn[nH]n1    ZINC001262190941
C[C@@H](CC(=O)O)SCc1nn[nH]n1    ZINC000379350693
CS[C@@H](C)C(=O)OCc1nn[nH]n1    ZINC001346448823
N#CCOc1cccnc1-c1nn[nH]n1    ZINC001606350712
COCNC(=S)N=c1nn[nH]n1C    ZINC001198797635
N#CCn1cccc(-c2nn[nH]n2)c1=O    ZINC001592680837
C=Cc1cc(-c2nn[nH]n2)ccc1OC    ZINC001240831776
F[C@@H]1COCC[C@H]1OCc1nn[nH]n1    ZINC001223027027
CC(C)(O)CCSCc1nn[nH]n1    ZINC000574292509
CCOCCSCCc1nn[nH]n1    ZINC000603334662
COC[C@@H](C)SCCc1nn[nH]n1    ZINC000603337251
CCO[C@@H](C)SCCc1nn[nH]n1    ZINC000901564180
C[C@H](O)CCSCCc1nn[nH]n1    ZINC000603341744
CC[C@@H](CO)SCCc1nn[nH]n1    ZINC000917859830
CCCOCSCCc1nn[nH]n1    ZINC000882190439
F[C@H]1COCC[C@@H]1OCc1nn[nH]n1    ZINC001223027029
C[C@@H](O)CCSCCc1nn[nH]n1    ZINC000603341746
CC(C)SCCOCc1nn[nH]n1    ZINC001331952713
CC[C@H](O)CSCCc1nn[nH]n1    ZINC000603339816
CC(C)(O)CSCCc1nn[nH]n1    ZINC000603338789
F[C@H]1COCC[C@H]1OCc1nn[nH]n1    ZINC001223027025
F[C@@H]1COCC[C@@H]1OCc1nn[nH]n1    ZINC001223027028
CC(C)[C@H](F)C(=O)OCc1nn[nH]n1    ZINC001123018233
CC[C@@H](O)CSCCc1nn[nH]n1    ZINC000603339817
COC[C@H](C)SCCc1nn[nH]n1    ZINC000603337250
C[C@H](CO)CSCCc1nn[nH]n1    ZINC000603338465
C[C@@H](CO)CSCCc1nn[nH]n1    ZINC000603338451
CC[C@H](CO)SCCc1nn[nH]n1    ZINC000917859831
c1cc(OC2CC2)cc(-c2nn[nH]n2)c1    ZINC000226193866
CC(C)[C@@H](F)C(=O)OCc1nn[nH]n1    ZINC001123018234
OCCCCSCCc1nn[nH]n1    ZINC000603341308
CCO[C@H](C)SCCc1nn[nH]n1    ZINC000901564178
COCCCSCCc1nn[nH]n1    ZINC000603337698
CO[C@H](C)CSCCc1nn[nH]n1    ZINC000603337224
CO[C@@H](C)CSCCc1nn[nH]n1    ZINC000603337217
c1cnc(-c2nn[nH]n2)c(NC2CC2)c1    ZINC001607133691
c1cc(N2CCC2)c(-c2nn[nH]n2)cn1    ZINC001609614412
C=CCN=c1cc[nH]cc1-c1nn[nH]n1    ZINC001588664386
CCn1[nH]nnc1=NC(=O)NCCF    ZINC000826540065
Cc1ccc(NC=N)cc1-c1nn[nH]n1    ZINC001167871832
c1cc(-c2nn[nH]n2)nc(N2CCC2)c1    ZINC000826514044
C#CCCCn1cc(-c2nn[nH]n2)cn1    ZINC000735374963
c1cc(-c2nn[nH]n2)ncc1NC1CC1    ZINC000823746921
C(\Cc1ccccc1)=N/Nc1nn[nH]n1    ZINC000006884978
C#CCCCn1ccnc1-c1nn[nH]n1    ZINC000823845430
COCCOCCOCc1nn[nH]n1    ZINC001339183486
COCC(COC)OCc1nn[nH]n1    ZINC001223030295
CC(C)(C)c1ccc(-c2nn[nH]n2)cc1    ZINC000000118683
O=C(Cn1[nH]nnc1=S)NCCO    ZINC000138431508
N#CCOc1cnc(-c2nn[nH]n2)nc1    ZINC001606351331
C[C@@H]1[C@@H](C(=O)Nc2nn[nH]n2)C1(F)F    ZINC000359812031
C[C@H]1[C@H](C(=O)Nc2nn[nH]n2)C1(F)F    ZINC000359812041
C[C@@]1(C(=O)Nc2nn[nH]n2)CC1(F)F    ZINC001634296690
N#Cc1cc(C(=O)Nc2nn[nH]n2)c[nH]1    ZINC001325024464
N#CCn1cnc(-c2nn[nH]n2)cc1=O    ZINC001592681238
O=C(Cc1nn[nH]n1)NCCCCl    ZINC001176844731
O=C(NCc1nn[nH]n1)[C@@H]1CC1(F)F    ZINC000631232233
C[C@H]1[C@@H](C(=O)Nc2nn[nH]n2)C1(F)F    ZINC000359812039
N#Cc1c[nH]c(C(=O)Nc2nn[nH]n2)c1    ZINC000359053121
O=C(NCc1nn[nH]n1)[C@H]1CC1(F)F    ZINC000631232231
N#Cc1ccc(C(=O)Nc2nn[nH]n2)[nH]1    ZINC000343127966
C[C@@H]1[C@H](C(=O)Nc2nn[nH]n2)C1(F)F    ZINC000359812040
CN(C(=O)[C@H]1CC1(F)F)c1nn[nH]n1    ZINC000953084561
CN(C(=O)[C@@H]1CC1(F)F)c1nn[nH]n1    ZINC000953084562
O=C(Nc1nn[nH]n1)C1CC(F)(F)C1    ZINC000709949804
C[C@]1(C(=O)Nc2nn[nH]n2)CC1(F)F    ZINC001634296689
O=C(O)CN(CC(=O)O)[C@H]1N=NNN1    ZINC000006013664
CON=Cc1cccc(-c2nn[nH]n2)c1    ZINC001591466927
NC(=O)Cc1cccc(-c2nn[nH]n2)c1    ZINC000822874221
C=CCn1ccc(-c2nn[nH]n2)cc1=O    ZINC001602883711
C=CCn1cc(-c2nn[nH]n2)ccc1=O    ZINC001602882876
CON=Cc1ccccc1-c1nn[nH]n1    ZINC000826166754
CC(=O)Nc1ccc(-c2nn[nH]n2)cc1    ZINC000004950899
O=C(Cc1nn[nH]n1)NC[C@H](O)CF    ZINC001176846996
Cc1ccc(/C(O)=N/c2nn[nH]n2)cc1    ZINC000006814219
CON=Cc1ccc(-c2nn[nH]n2)cc1    ZINC001605142894
Cc1c(C(N)=O)cccc1-c1nn[nH]n1    ZINC001609382573
Cc1ccc(C(N)=O)cc1-c1nn[nH]n1    ZINC001592136367
Cc1cccc(C(=O)Nc2nn[nH]n2)c1    ZINC000006815750
Cc1cc(-c2nn[nH]n2)ccc1C(N)=O    ZINC000826252951
O=C(Cc1nn[nH]n1)NC[C@@H](O)CF    ZINC001176846995
c1cc(=NC2CC2)nc(-c2nn[nH]n2)[nH]1    ZINC001593559551
c1cc(N2CCC2)nnc1-c1nn[nH]n1    ZINC000826516428
C=CCNc1cncc(-c2nn[nH]n2)n1    ZINC001588662952
c1nc(-c2nn[nH]n2)cc(N2CCC2)n1    ZINC001593590070
CCCn1cnc(-c2nn[nH]n2)c1C#N    ZINC001604252014
c1cc(-c2nn[nH]n2)nnc1NC1CC1    ZINC000826514587
c1cnc(N2CCC2)c(-c2nn[nH]n2)n1    ZINC000738444937
C=CCNc1ccc(-c2nn[nH]n2)nn1    ZINC000823925865
CCn1c(C)nc(-c2nn[nH]n2)c1C#N    ZINC001604596660
c1nnc(NC2CC2)cc1-c1nn[nH]n1    ZINC001593593743
C=CCNc1cc(-c2nn[nH]n2)cnn1    ZINC001588663559
CCCn1cnc(C#N)c1-c1nn[nH]n1    ZINC001604252586
Cc1nc(-c2nn[nH]n2)n(CC#N)c1C    ZINC001592339648
N#CCCCn1cc(-c2nn[nH]n2)cn1    ZINC000737685314
CCn1c(C)nc(C#N)c1-c1nn[nH]n1    ZINC001604597134
CC#CCCn1cnc(-c2nn[nH]n2)n1    ZINC001602893940
c1nc(N2CCC2)cnc1-c1nn[nH]n1    ZINC001593590617
N#CCCCn1ccnc1-c1nn[nH]n1    ZINC000826381187
C#CCCCn1cnc(-c2nn[nH]n2)n1    ZINC000823844677
CCn1ccn2ncc(-c3nn[nH]n3)c12    ZINC001590960508
c1ncc(N2CCC2)nc1-c1nn[nH]n1    ZINC001609621119
CC(C)=CCn1ccc(-c2nn[nH]n2)c1    ZINC001589380295
Cc1cc(C)cc(N=c2nn[nH]n2C)c1    ZINC001173826648
CCN(Cc1ccccc1)c1nn[nH]n1    ZINC000005807699
Cc1cccc(N=c2nn[nH]n2C)c1C    ZINC001173951419
C=C(C)CCn1ccc(-c2nn[nH]n2)c1    ZINC001588425641
C[C@@H]1C[C@@H]1Cn1ccc(-c2nn[nH]n2)c1    ZINC001590219807
c1cn(CC2CCC2)cc1-c1nn[nH]n1    ZINC000826524966
CCc1ccccc1N=c1nn[nH]n1C    ZINC001173967371
C[C@@H]1C[C@H]1Cn1ccc(-c2nn[nH]n2)c1    ZINC001590219804
CCc1cccc(N=c2nn[nH]n2C)c1    ZINC001175551150
Cc1ccc(N=c2nn[nH]n2C)c(C)c1    ZINC001174013206
C=C(C)Cn1cc(C)c(-c2nn[nH]n2)c1    ZINC000823877881
CCc1ccc(CNc2nn[nH]n2)cc1    ZINC000005908652
C=CCCn1cc(C)c(-c2nn[nH]n2)c1    ZINC000819739607
C[C@H]1C[C@H]1Cn1ccc(-c2nn[nH]n2)c1    ZINC001590219805
C[C@H]1C[C@@H]1Cn1ccc(-c2nn[nH]n2)c1    ZINC001590219806
C=CCCCn1ccc(-c2nn[nH]n2)c1    ZINC000823898856
Cc1cn(CC2CC2)cc1-c1nn[nH]n1    ZINC000822384725
CCCCc1ccc(-c2nn[nH]n2)nc1    ZINC000005784799
CCNc1cc(C)cc(-c2nn[nH]n2)c1    ZINC001604358867
Cc1ccc(C)c(N=c2nn[nH]n2C)c1    ZINC001175162406
CCNc1cccc(-c2nn[nH]n2)c1C    ZINC000821309195
C=C(CC)Cn1ccc(-c2nn[nH]n2)c1    ZINC000823883473
c1cn(CCC2CC2)cc1-c1nn[nH]n1    ZINC001593583248
C=C(Cl)CSCCc1nn[nH]n1    ZINC000882185093
C/C(=C\Cl)CSCc1nn[nH]n1    ZINC000393335321
C/C(=C/Cl)CSCc1nn[nH]n1    ZINC000393335316
O=S1(=O)CC(OCc2nn[nH]n2)C1    ZINC001223026648
CSCCSCCc1nn[nH]n1    ZINC000882185381
O=C(OCc1nn[nH]n1)[C@H]1CC1(F)F    ZINC001123120638
O=C(OCc1nn[nH]n1)[C@@H]1CC1(F)F    ZINC001123120641
CCSCCSCc1nn[nH]n1    ZINC000379336783
CCSCSCCc1nn[nH]n1    ZINC000882190529
CSCCCSCc1nn[nH]n1    ZINC000413012759
N#CNc1cc(F)cc(-c2nn[nH]n2)c1    ZINC001168636140
O=C(O)c1ccccc1Cc1nn[nH]n1    ZINC000012375595
OC[C@H](O)CSCCc1nn[nH]n1    ZINC001333570545
OC[C@@H](O)CSCCc1nn[nH]n1    ZINC001333570544
CN(C(=O)c1cccnc1)c1nn[nH]n1    ZINC001586256347
Cc1cc(C(N)=O)ncc1-c1nn[nH]n1    ZINC001580890857
CNC(=O)c1cc(-c2nn[nH]n2)ccn1    ZINC001591214307
O=C(/C=C\c1ccc[nH]1)Nc1nn[nH]n1    ZINC000491982307
Cn1[nH]nnc1=NC(=O)c1ccncc1    ZINC001127555696
CNC(=O)c1cccc(-c2nn[nH]n2)n1    ZINC001591214556
C=C(C)c1ccc(-c2nn[nH]n2)c(F)c1    ZINC001240836369
C=C(C)c1ccc(F)c(-c2nn[nH]n2)c1    ZINC001240836416
C=C(C)c1cc(-c2nn[nH]n2)ccc1F    ZINC001240836503
FC1(F)CC(COCc2nn[nH]n2)C1    ZINC001331985021
FC1(F)CC[C@@H](OCc2nn[nH]n2)C1    ZINC001223025399
Cc1cnccc1C(=O)Nc1nn[nH]n1    ZINC000353421041
O=C(Cc1cccnc1)Nc1nn[nH]n1    ZINC000709814998
N=c1nn[nH]n1-c1cccc(C(N)=O)c1    ZINC001440448317
Cc1ccc(/C(O)=N/c2nn[nH]n2)nc1    ZINC000028259980
Cc1cccc(/C(O)=N/c2nn[nH]n2)n1    ZINC000028265000
CN(C(=O)c1ccncc1)c1nn[nH]n1    ZINC001587339794
Cc1ccncc1C(=O)Nc1nn[nH]n1    ZINC000359380954
Cc1cc(C(=O)Nc2nn[nH]n2)ccn1    ZINC000447514265
FC1(F)CC[C@H](OCc2nn[nH]n2)C1    ZINC001223025401
Cc1cccnc1/C(O)=N/c1nn[nH]n1    ZINC000028258789
CNC(=O)c1cnccc1-c1nn[nH]n1    ZINC001609289386
Cc1cncc(C(=O)Nc2nn[nH]n2)c1    ZINC000361724815
CNC(=O)c1ccc(-c2nn[nH]n2)nc1    ZINC000736879672
CN(C(=O)c1ccccn1)c1nn[nH]n1    ZINC001437666761
O=C(Cc1ccncc1)Nc1nn[nH]n1    ZINC000709950174
Cc1ncccc1C(=O)Nc1nn[nH]n1    ZINC000346351962
C=CCn1cncc(-c2nn[nH]n2)c1=O    ZINC001588716385
C=C(C)c1cc(F)cc(-c2nn[nH]n2)c1    ZINC001240836906
FCCCCSCCc1nn[nH]n1    ZINC000603340531
CNC(=O)c1ccc(-c2nn[nH]n2)cn1    ZINC000736879647
CC(=O)Nc1ccc(-c2nn[nH]n2)cn1    ZINC000231468511
O=C(NNc1nn[nH]n1)c1ccccc1    ZINC000223069845
CC(=O)N=c1cc[nH]cc1-c1nn[nH]n1    ZINC000735488833
Cc1ccc(C(=O)Nc2nn[nH]n2)cn1    ZINC000342853656
N#CCCCn1cc(-c2nn[nH]n2)nn1    ZINC001606347962
CCn1c(N)nc(-c2nn[nH]n2)c1C#N    ZINC001604599156
CCn1c(N)nc(C#N)c1-c1nn[nH]n1    ZINC001604599039
Cc1cccc(COCc2nn[nH]n2)c1    ZINC001332448400
CCOc1cc(-c2nn[nH]n2)ccc1C    ZINC000821389165
Cc1ccccc1COCc1nn[nH]n1    ZINC001334035148
Cc1ccc(COCc2nn[nH]n2)cc1    ZINC001119606866
COCCc1ccc(-c2nn[nH]n2)cc1    ZINC001249939360
C=C(CC)Cn1cc(-c2nn[nH]n2)cn1    ZINC001588444337
CCNc1cc(C)nc(-c2nn[nH]n2)c1    ZINC001609230004
c1nn(CCC2CC2)cc1-c1nn[nH]n1    ZINC001607137504
CCNc1cc(C)c(-c2nn[nH]n2)cn1    ZINC001590745994
CC(C)=CCn1ccnc1-c1nn[nH]n1    ZINC001603186286
Cn1[nH]nnc1=NC1=CC[C@@H](C#N)CC1    ZINC001212854620
Cc1cc(C)c(N=c2nn[nH]n2C)cn1    ZINC001213503459
CCNc1nccc(C)c1-c1nn[nH]n1    ZINC000825486191
Cc1cc(CN=c2nn[nH]n2C)ccn1    ZINC000391218057
c1cn(CC2CCC2)c(-c2nn[nH]n2)n1    ZINC000826524806
C=C(CC)Cn1ccnc1-c1nn[nH]n1    ZINC000823883646
CCN=c1cc(C)[nH]cc1-c1nn[nH]n1    ZINC001604359646
c1nn(CC2CCC2)cc1-c1nn[nH]n1    ZINC001609620637
C=C(C)CCn1cc(-c2nn[nH]n2)cn1    ZINC001602758484
C[C@@H]1C[C@@H]1Cn1cc(-c2nn[nH]n2)cn1    ZINC001590218513
C[C@@H]1C[C@H]1Cn1cc(-c2nn[nH]n2)cn1    ZINC001590218514
Cc1ncccc1CN=c1nn[nH]n1C    ZINC000528185478
C=CCCCn1cc(-c2nn[nH]n2)cn1    ZINC000735412626
Cc1cncc(N=c2nn[nH]n2C)c1C    ZINC001213522825
C=CCCCn1ccnc1-c1nn[nH]n1    ZINC000823899252
C[C@H]1C[C@@H]1Cn1cc(-c2nn[nH]n2)cn1    ZINC001590218512
Cc1ccc(N=c2nn[nH]n2C)c(C)n1    ZINC001203363947
C[C@H]1C[C@H]1Cn1cc(-c2nn[nH]n2)cn1    ZINC001590218511
Cc1ccc(CN=c2nn[nH]n2C)nc1    ZINC000400901310
CCc1ncccc1N=c1nn[nH]n1C    ZINC001210463797
Cc1ccc(N=c2nn[nH]n2C)c(N)c1    ZINC001214175529
CCNc1nc(-c2nn[nH]n2)ccc1C    ZINC000825481354
Cc1cncc(CN=c2nn[nH]n2C)c1    ZINC000393624826
Cc1cnc(C)c(N=c2nn[nH]n2C)c1    ZINC001203653624
C=C(C)CCn1ccnc1-c1nn[nH]n1    ZINC001588425859
CCCNc1ccc(-c2nn[nH]n2)nc1    ZINC001168131415
CCNc1cc(C)cc(-c2nn[nH]n2)n1    ZINC001604358380
Cn1[nH]nnc1=NC1=CC[C@H](C#N)CC1    ZINC001212854621
Cc1ccc(N=c2nn[nH]n2C)cc1N    ZINC001174929605
CCc1cncc(N=c2nn[nH]n2C)c1    ZINC001209164785
CCNc1cc(-c2nn[nH]n2)cc(C)n1    ZINC001590746723
CC(=O)Oc1cccnc1-c1nn[nH]n1    ZINC001588888071
O=C(O)c1cccc(Nc2nn[nH]n2)c1    ZINC000003591776
N=c1nn[nH]n1-c1cccc(C(=O)O)c1    ZINC000521398426
NC(=O)c1ccc(-c2nn[nH]n2)c(O)c1    ZINC001592735548
Cc1ccc([N+](=O)[O-])cc1-c1nn[nH]n1    ZINC000050441161
Cc1ncncc1C(=O)Nc1nn[nH]n1    ZINC001318650139
CN(C(=O)c1cnccn1)c1nn[nH]n1    ZINC001279181564
O=C(NCc1nn[nH]n1)c1ccncn1    ZINC000397049877
C#CCOCn1cnc(-c2nn[nH]n2)n1    ZINC001602731989
N#Cc1ncn(CCO)c1-c1nn[nH]n1    ZINC001592709488
Cc1nnccc1C(=O)Nc1nn[nH]n1    ZINC000710008254
CN(C(=O)c1ccncn1)c1nn[nH]n1    ZINC001587340025
Cn1[nH]nnc1=NC(=O)c1ncccn1    ZINC001147407383
CN(C(=O)c1cccnn1)c1nn[nH]n1    ZINC001131172146
Cc1nccc(C(=O)Nc2nn[nH]n2)n1    ZINC000590500983
O=C(NCc1nn[nH]n1)c1ncccn1    ZINC000738129721
N#Cc1c(-c2nn[nH]n2)ncn1CCO    ZINC001592684167
COCn1cnc(-c2nn[nH]n2)c1C#N    ZINC001591464223
Cn1[nH]nnc1=NC(=O)c1cccnn1    ZINC001188663189
CN(C(=O)c1ncccn1)c1nn[nH]n1    ZINC001528750212
O=C(Cc1nn[nH]n1)Nc1ccnnc1    ZINC001176837837
Cc1cc(C(=O)Nc2nn[nH]n2)ncn1    ZINC000536200802
Nc1cc(C(=O)Nc2nn[nH]n2)ccn1    ZINC000709930472
NC(=O)Nc1ccnc(-c2nn[nH]n2)c1    ZINC001592733631
Cn1[nH]nnc1=NC(=O)c1ccncn1    ZINC001127555188
COCn1cnc(C#N)c1-c1nn[nH]n1    ZINC001591464843
Cc1ccc(C(=O)Nc2nn[nH]n2)nn1    ZINC000709968401
O=C(Cc1nn[nH]n1)Nc1cccnn1    ZINC001176838036
O=C(NCc1nn[nH]n1)c1cccnn1    ZINC000701809725
CN(C(=O)c1cncnc1)c1nn[nH]n1    ZINC001539041540
CN(C(=O)c1ccnnc1)c1nn[nH]n1    ZINC001630603553
Nc1cccnc1C(=O)Nc1nn[nH]n1    ZINC000709814230
CCC(F)(F)C(=O)NCc1nn[nH]n1    ZINC000692398452
CC(C)(C(=O)Nc1nn[nH]n1)C(F)F    ZINC000349853847
CN(C(=O)CC(C)(F)F)c1nn[nH]n1    ZINC000892954183
CC(F)(F)CNC(=O)Cc1nn[nH]n1    ZINC001176837919
CCC(F)(F)C(=O)N(C)c1nn[nH]n1    ZINC000912616340
CC(F)(F)CCC(=O)Nc1nn[nH]n1    ZINC000590500925
COc1ccccc1N=c1nn[nH]n1C    ZINC001173839147
Cc1cc(O)cc(N=c2nn[nH]n2C)c1    ZINC001215505449
Cc1ccc(COCc2nn[nH]n2)cn1    ZINC001334807437
Cc1cncc(COCc2nn[nH]n2)c1    ZINC001334039029
Cc1ccc(N=c2nn[nH]n2C)c(O)c1    ZINC001206247497
Cn1[nH]nnc1=Nc1cccc(CO)c1    ZINC001175507545
COc1ccccc1CNc1nn[nH]n1    ZINC000004785429
Cc1ccc(O)cc1N=c1nn[nH]n1C    ZINC001214337161
Cn1[nH]nnc1=N[C@@H]1C[C@H]1c1ccco1    ZINC000556863580
CCn1cc(C)cc(-c2nn[nH]n2)c1=O    ZINC001604605252
Cc1c(O)cccc1N=c1nn[nH]n1C    ZINC001216317283
C[C@@H](OCc1nn[nH]n1)c1ccncc1    ZINC001223029983
Cc1cccc(N=c2nn[nH]n2C)c1O    ZINC001210186537
C[C@@H](OCc1nn[nH]n1)c1cccnc1    ZINC001223028053
CCCn1ccc(-c2nn[nH]n2)cc1=O    ZINC001604252025
Cc1ccnc(COCc2nn[nH]n2)c1    ZINC001334034636
COc1cccc(CNc2nn[nH]n2)c1    ZINC000005019195
CNc1cc(-c2nn[nH]n2)ccc1OC    ZINC000821637821
Cc1ccc(O)c(N=c2nn[nH]n2C)c1    ZINC001214216612
Cc1ccc(N=c2nn[nH]n2C)cc1O    ZINC001211688620
Cc1ncccc1COCc1nn[nH]n1    ZINC001339182834
COc1cccc(N=c2nn[nH]n2C)c1    ZINC001173824093
C[C@@H](OCc1nn[nH]n1)c1ccccn1    ZINC001223027772
C[C@H](OCc1nn[nH]n1)c1cccnc1    ZINC001223030339
C[C@H](OCc1nn[nH]n1)c1ccccn1    ZINC001223027777
C[C@H](OCc1nn[nH]n1)c1ccncc1    ZINC001223029984
CNc1ccc(-c2nn[nH]n2)cc1OC    ZINC001591225709
CC(C)=CCn1cc(-c2nn[nH]n2)nn1    ZINC001589379812
Cc1cc(N=c2nn[nH]n2C)cnc1N    ZINC001249778795
CC(C)Nc1cc(-c2nn[nH]n2)cnn1    ZINC001589729684
Cc1cc(N)ncc1N=c1nn[nH]n1C    ZINC001209961695
C=CCn1nc(C)c(-c2nn[nH]n2)c1N    ZINC000823937066
c1nc(-c2nn[nH]n2)nn1CC1CCC1    ZINC000823816314
c1c(-c2nn[nH]n2)nnn1CC1CCC1    ZINC001593543313
Cn1[nH]nnc1=Nc1cnn(C2CC2)c1    ZINC001175959206
CNc1ccc(N=c2nn[nH]n2C)cn1    ZINC001203447609
c1c(-c2nn[nH]n2)nnn1CCC1CC1    ZINC001607114860
Cc1ncc(N=c2nn[nH]n2C)cc1N    ZINC001210286098
C=C(CC)Cn1cnc(-c2nn[nH]n2)n1    ZINC000823882931
C=C(C)CCn1cc(-c2nn[nH]n2)nn1    ZINC001588425509
CNc1cc(N=c2nn[nH]n2C)ccn1    ZINC001216331456
C=CCCCn1cc(-c2nn[nH]n2)nn1    ZINC001602839642
CC(C)Nc1ccc(-c2nn[nH]n2)nn1    ZINC000824304847
C=C(C)CCn1cnc(-c2nn[nH]n2)n1    ZINC001588425404
Cc1cc(CN=c2nn[nH]n2C)ncn1    ZINC000389941878
C=CCn1cc(N=c2nn[nH]n2C)cn1    ZINC001176542069
c1nn(CC2CNC2)cc1-c1nn[nH]n1    ZINC001593593050
CCCCCn1ccc(-c2nn[nH]n2)c1    ZINC000825282684
CC(C)CCn1ccc(-c2nn[nH]n2)c1    ZINC000824249491
Cn1[nH]nnc1=NC[C@H]1C[C@H]2C=C[C@H]1C2    ZINC001119983555
CC[C@H](C)Cn1ccc(-c2nn[nH]n2)c1    ZINC000825066891
Cc1cn(CC(C)C)cc1-c1nn[nH]n1    ZINC000822385099
Cn1[nH]nnc1=NC[C@@H]1C[C@H]2C=C[C@H]1C2    ZINC000380014353
CC[C@@H](C)Cn1ccc(-c2nn[nH]n2)c1    ZINC000825066889
CCCCn1cc(C)c(-c2nn[nH]n2)c1    ZINC000821081870
O=C(O)c1ccc(-n2[nH]nnc2=O)cc1    ZINC000202089668
O=Cc1ccc(C(=O)Nc2nn[nH]n2)[nH]1    ZINC000750004189
O=C(Nc1nn[nH]n1)c1cncc(O)c1    ZINC000339953899
O=C(Nc1nn[nH]n1)c1ccc(O)nc1    ZINC000342856250
O=C(Nc1nn[nH]n1)c1ccc(O)cn1    ZINC001544464954
COC[C@@H](CCl)OCc1nn[nH]n1    ZINC001223027657
Oc1ccc(/N=N/c2nn[nH]n2)c(O)c1    ZINC000006505548
O=[N+]([O-])c1ccc(Nc2nn[nH]n2)cc1    ZINC000006615324
O=C(Nc1nn[nH]n1)c1ccnc(O)c1    ZINC000709791188
CSc1c(C)cccc1-c1nn[nH]n1    ZINC001591706318
O=Cc1c[nH]c(C(=O)Nc2nn[nH]n2)c1    ZINC000815645038
O=C(Nc1nn[nH]n1)c1cccc(O)n1    ZINC000709790411
O=C(Nc1nn[nH]n1)c1cc(=O)cc[nH]1    ZINC001465377060
O=C(NO)c1cccc(-c2nn[nH]n2)n1    ZINC001593166699
CSc1ccc(-c2nn[nH]n2)c(C)c1    ZINC001591707159
O=C(NO)c1cc(-c2nn[nH]n2)ccn1    ZINC001606862674
COC[C@H](CCl)OCc1nn[nH]n1    ZINC001223027667
N=CNc1cc(F)cc(-c2nn[nH]n2)c1    ZINC001167871360
NCC(F)(F)CC(=O)Nc1nn[nH]n1    ZINC000583571793
N[C@@H](CC(=O)Nc1nn[nH]n1)C(F)F    ZINC000724743348
N[C@H](CC(=O)Nc1nn[nH]n1)C(F)F    ZINC000724743350
COc1cccc(OCc2nn[nH]n2)c1    ZINC000013119481
COc1cc(OC)cc(-c2nn[nH]n2)c1    ZINC000004664682
Cc1ccc(C(=O)N=c2nn[nH]n2C)[nH]1    ZINC001193900385
CN(C)C(=O)c1c[nH]c(-c2nn[nH]n2)c1    ZINC000825845476
COc1ccncc1N=c1nn[nH]n1C    ZINC001176119771
Cc1cc[nH]c1C(=O)NCc1nn[nH]n1    ZINC000797873070
O=C(Cc1nn[nH]n1)NCc1ccc[nH]1    ZINC001176845648
CCCn1cncc(-c2nn[nH]n2)c1=O    ZINC001590664524
CON(C)c1ncccc1-c1nn[nH]n1    ZINC001609332120
C[C@H](OCc1nn[nH]n1)c1cncnc1    ZINC001223026952
CC1(C#N)CN(C(=O)Cc2nn[nH]n2)C1    ZINC001176837695
C[C@@H](OCc1nn[nH]n1)c1ncccn1    ZINC001223029945
OCCNc1cnccc1-c1nn[nH]n1    ZINC000826510088
CNC(=O)c1cc(-c2nn[nH]n2)[nH]c1C    ZINC001591214140
N#CC1(C(=O)Nc2nn[nH]n2)CCCC1    ZINC000345489125
COc1ncccc1N=c1nn[nH]n1C    ZINC001174040425
Cc1cn(CC(N)=O)cc1-c1nn[nH]n1    ZINC000822384652
Cn1[nH]nnc1=Nc1ccn(C)c(=O)c1    ZINC001206071023
CN(C(=O)c1cccn1C)c1nn[nH]n1    ZINC001332240133
Cc1nccc(COCc2nn[nH]n2)n1    ZINC001334806094
Cc1ccnc(COCc2nn[nH]n2)n1    ZINC001334804918
C(c1nn[nH]n1)c1nnc(C2CCC2)o1    ZINC001255182916
OCCNc1ccc(-c2nn[nH]n2)nc1    ZINC000823721834
C[C@@H](OCc1nn[nH]n1)c1cncnc1    ZINC001223026953
COc1cc(N=c2nn[nH]n2C)ccn1    ZINC001174304942
Cc1[nH]ccc1C(=O)N(C)c1nn[nH]n1    ZINC000912617050
N#CCC(=O)N1CC[C@H](c2nn[nH]n2)C1    ZINC000720462964
COc1cccc(N=c2nn[nH]n2C)n1    ZINC001211295454
Cn1[nH]nnc1=Nc1cncc(CO)c1    ZINC001211101737
c1cn2c(n1)[C@@H](OCc1nn[nH]n1)CC2    ZINC001223029596
Cc1cc[nH]c1C(=O)N(C)c1nn[nH]n1    ZINC000912616325
C[C@H](OCc1nn[nH]n1)c1cnccn1    ZINC001223026631
O=C(Cc1nn[nH]n1)NCc1cc[nH]c1    ZINC001176846179
Cc1ccc(C(=O)NCc2nn[nH]n2)[nH]1    ZINC001193911610
N#CCC(=O)N1CC[C@@H](c2nn[nH]n2)C1    ZINC000720462966
OCCNc1cccnc1-c1nn[nH]n1    ZINC001609610638
C[C@H]1C[C@@H]1c1nnc(Cc2nn[nH]n2)o1    ZINC001256659638
CC1CC(C#N)(C(=O)Nc2nn[nH]n2)C1    ZINC000531822615
CON(C)c1cccc(-c2nn[nH]n2)n1    ZINC000826166306
C[C@@H]1C[C@H]1c1nnc(Cc2nn[nH]n2)o1    ZINC001256659635
O=C(CCn1cccc1)Nc1nn[nH]n1    ZINC000409413234
O=C(Cc1ccc[nH]1)NCc1nn[nH]n1    ZINC001177872454
CON(C)c1ccc(-c2nn[nH]n2)cn1    ZINC001609331815
CNC(=O)c1ccc(-c2nn[nH]n2)n1C    ZINC001604886920
Cc1cc(C)c(C(=O)Nc2nn[nH]n2)[nH]1    ZINC000349715958
C[C@H]1C[C@H]1c1nnc(Cc2nn[nH]n2)o1    ZINC001256659630
Cn1[nH]nnc1=NCc1cccnc1O    ZINC000714967262
Cn1[nH]nnc1=Nc1ccc(CO)nc1    ZINC001212368632
CN(C)C(=O)c1cc(-c2nn[nH]n2)c[nH]1    ZINC000821578202
CN(C(=O)C1(C#N)CCC1)c1nn[nH]n1    ZINC001333397859
Cc1c[nH]cc1C(=O)N(C)c1nn[nH]n1    ZINC000912617744
CN(C)C(=O)c1ccc(-c2nn[nH]n2)[nH]1    ZINC000825846327
CCNC(=O)c1ccc(-c2nn[nH]n2)[nH]1    ZINC000825476457
C[C@@H](C(=O)Nc1nn[nH]n1)n1cccc1    ZINC000713870274
C[C@H](OCc1nn[nH]n1)c1ncccn1    ZINC001223029942
CCNC(=O)c1cc(-c2nn[nH]n2)c[nH]1    ZINC000821294589
COc1ccc(N=c2nn[nH]n2C)cn1    ZINC001173958017
CON(C)c1ccncc1-c1nn[nH]n1    ZINC001591465575
Cc1ncc(COCc2nn[nH]n2)cn1    ZINC001350623115
C[C@@H](OCc1nn[nH]n1)c1cnccn1    ZINC001223026632
Cc1[nH]ccc1C(=O)NCc1nn[nH]n1    ZINC000674241763
CCNC(=O)c1c[nH]c(-c2nn[nH]n2)c1    ZINC000825476664
c1cn2c(n1)[C@H](OCc1nn[nH]n1)CC2    ZINC001223029597
CCC(=O)Cn1cc(-c2nn[nH]n2)cn1    ZINC001609181075
CCC(=O)Cn1ccnc1-c1nn[nH]n1    ZINC000825034777
Cc1c[nH]cc1C(=O)NCc1nn[nH]n1    ZINC000600495973
C[C@H](C(=O)Nc1nn[nH]n1)n1cccc1    ZINC000524735731
Cc1cc(C(=O)NCc2nn[nH]n2)c[nH]1    ZINC001188201313
Cn1[nH]nnc1=Nc1ccc(=O)n(C)c1    ZINC001174354358
COc1cncc(N=c2nn[nH]n2C)c1    ZINC001174085670
CNC(=O)c1cc(-c2nn[nH]n2)cn1C    ZINC000821635219
CN(C(=O)c1ccn(C)c1)c1nn[nH]n1    ZINC000892955016
c1cn([C@H]2CCOC2)c(-c2nn[nH]n2)n1    ZINC001609618963
C[C@@H]1C[C@@H]1c1nnc(Cc2nn[nH]n2)o1    ZINC001256659636
Cn1ccc(C(=O)NCc2nn[nH]n2)c1    ZINC000675636965
N#CC1(NC(=O)Cc2nn[nH]n2)CCC1    ZINC001176837914
c1cn([C@@H]2CCOC2)c(-c2nn[nH]n2)n1    ZINC001609618964
Cc1nc(N)ncc1N=c1nn[nH]n1C    ZINC001175663732
C1=C[C@@H]2C[C@H]1C[C@H]2COCc1nn[nH]n1    ZINC001332448288
C1=C[C@@H]2C[C@H]1C[C@@H]2COCc1nn[nH]n1    ZINC001332448287
CC[C@H](C)Cn1ccnc1-c1nn[nH]n1    ZINC000825069088
CC(C)n1ccc(N=c2nn[nH]n2C)c1    ZINC001203156964
CC(C)CCn1ccnc1-c1nn[nH]n1    ZINC000824249621
CCCCCn1ccnc1-c1nn[nH]n1    ZINC000825281902
CC[C@H](C)Cn1cc(-c2nn[nH]n2)cn1    ZINC001609184516
CC(C)CCn1cc(-c2nn[nH]n2)cn1    ZINC001589609159
CCCCCn1cc(-c2nn[nH]n2)cn1    ZINC000736451081
CC[C@@H](C)Cn1ccnc1-c1nn[nH]n1    ZINC000825069085
CC[C@@H](C)Cn1cc(-c2nn[nH]n2)cn1    ZINC001609184515
Clc1cccc2c1CN=C1N=NNN12    ZINC000006668593
O=[N+]([O-])c1ccc(O)c(-c2nn[nH]n2)c1    ZINC000008681048
O=C(Nc1nn[nH]n1)c1ccc(O)nn1    ZINC000709790427
O=C(Nc1nn[nH]n1)c1cc(O)ncn1    ZINC001293899505
O=C(Nc1nn[nH]n1)c1cnnc(O)c1    ZINC001465376655
c1cc(CSCc2nn[nH]n2)ccn1    ZINC000901630996
CCSc1ccncc1-c1nn[nH]n1    ZINC001590855387
C=C(C)c1sc(-c2nn[nH]n2)nc1C    ZINC001602770178
Cc1ccnc(SCc2nn[nH]n2)c1    ZINC000918802372
CN(C(=O)COC(F)F)c1nn[nH]n1    ZINC001119429813
c1cncc(CSCc2nn[nH]n2)c1    ZINC000451044855
CSCc1ccnc(-c2nn[nH]n2)c1    ZINC000826229023
O=C(COC(F)F)NCc1nn[nH]n1    ZINC001117110514
Cn1[nH]nnc1=Nc1cccc(S)c1    ZINC001210946305
O=C(Nc1nn[nH]n1)[C@@H]1[C@@H]2CCC(=O)[C@@H]21    ZINC001618460937
Cc1ccc(C(=O)N(C)c2nn[nH]n2)o1    ZINC001332603568
CN(C)C(=O)c1ccc(-c2nn[nH]n2)o1    ZINC001609265128
CCON=Cc1ccc(-c2nn[nH]n2)o1    ZINC000821390238
Cc1ccoc1C(=O)N(C)c1nn[nH]n1    ZINC001331482156
O=C(Nc1nn[nH]n1)[C@@H]1[C@@H]2CCC(=O)[C@H]21    ZINC001618460931
O=C(Cc1ccco1)NCc1nn[nH]n1    ZINC000675791564
COC(=O)c1cc(-c2nn[nH]n2)[nH]c1C    ZINC001604963906
Cc1cc(C(=O)Nc2nn[nH]n2)oc1C    ZINC000532656441
O=C(Nc1nn[nH]n1)[C@H]1[C@@H]2CCC(=O)[C@H]21    ZINC001618460936
O=C(Cc1ccoc1)NCc1nn[nH]n1    ZINC000681271511
Cn1ccc(C(=O)OCc2nn[nH]n2)c1    ZINC001123119207
CN(C)C(=O)c1coc(-c2nn[nH]n2)c1    ZINC001591006046
COC(=O)c1ccc(-c2nn[nH]n2)n1C    ZINC001609302889
Cc1coc(C(=O)N(C)c2nn[nH]n2)c1    ZINC001335059699
Cc1coc(C(=O)NCc2nn[nH]n2)c1    ZINC000718417754
OCCOc1cccnc1-c1nn[nH]n1    ZINC001593531791
Cc1c[nH]cc1C(=O)OCc1nn[nH]n1    ZINC001345164112
O=C(Nc1nn[nH]n1)[C@H]1[C@@H]2CCC(=O)[C@@H]21    ZINC001618460935
Cc1cc(C(=O)N(C)c2nn[nH]n2)co1    ZINC000892955115
O=c1ccc(-c2nn[nH]n2)cn1CCO    ZINC001593496197
COC(=O)c1cc(-c2nn[nH]n2)cn1C    ZINC000408494385
C[C@@H](C(=O)Nc1nn[nH]n1)c1ccco1    ZINC000607653438
CCOC(=O)c1c[nH]c(-c2nn[nH]n2)c1    ZINC000825560618
Cc1cocc1C(=O)NCc1nn[nH]n1    ZINC000626465293
Cc1ccoc1CC(=O)Nc1nn[nH]n1    ZINC000668868071
CN(C(=O)Cc1ccco1)c1nn[nH]n1    ZINC000892954088
Cc1ccc(C(=O)N=c2nn[nH]n2C)o1    ZINC000904207470
Cc1coc(C(=O)Nc2nn[nH]n2)c1C    ZINC001117110853
Cc1occc1C(=O)N(C)c1nn[nH]n1    ZINC001338076168
O=c1c(-c2nn[nH]n2)cccn1CCO    ZINC000738371345
Cn1cccc1C(=O)OCc1nn[nH]n1    ZINC001345162303
CNC(=O)c1cc(-c2nn[nH]n2)oc1C    ZINC001609288704
O=C(CCc1ccoc1)Nc1nn[nH]n1    ZINC000439956058
CN(C(=O)Cc1ccoc1)c1nn[nH]n1    ZINC000892954190
Cc1cocc1C(=O)N(C)c1nn[nH]n1    ZINC001332593400
Cc1ccc(CC(=O)Nc2nn[nH]n2)o1    ZINC000677147554
C[C@H](C(=O)Nc1nn[nH]n1)c1ccco1    ZINC000607653439
Cc1coc(C(=O)N=c2nn[nH]n2C)c1    ZINC000904191593
Cc1cnn(C)c1C(=O)Nc1nn[nH]n1    ZINC001444629591
CNC(=O)Cn1cc(-c2nn[nH]n2)cn1    ZINC001609288248
OCCNc1ncncc1-c1nn[nH]n1    ZINC001593533784
Cc1c[nH]c(C(=O)N=c2nn[nH]n2C)n1    ZINC001191086783
CCn1nccc1C(=O)Nc1nn[nH]n1    ZINC000681475891
CCn1cnc(C(=O)Nc2nn[nH]n2)c1    ZINC000668866345
O=C(CCc1cnc[nH]1)Nc1nn[nH]n1    ZINC001321047336
Cc1c[nH]nc1C(=O)N(C)c1nn[nH]n1    ZINC001647844714
Cn1ccnc1NC(=O)Cc1nn[nH]n1    ZINC001176836849
Cc1cc(C(=O)N(C)c2nn[nH]n2)n[nH]1    ZINC001168359699
CON(C)c1ncncc1-c1nn[nH]n1    ZINC001591464764
O=C(CCc1cn[nH]c1)Nc1nn[nH]n1    ZINC001353884048
Cc1c[nH]nc1NC(=O)Cc1nn[nH]n1    ZINC001176837698
Cc1nccn1CC(=O)Nc1nn[nH]n1    ZINC001325436355
O=C(CCc1ncc[nH]1)Nc1nn[nH]n1    ZINC001330548587
CN(C(=O)c1cn(C)cn1)c1nn[nH]n1    ZINC001454157679
Cn1cc(CC(=O)Nc2nn[nH]n2)cn1    ZINC000709983153
Cn1nccc1C(=O)N=c1nn[nH]n1C    ZINC000779467502
CN(C(=O)Cc1ncc[nH]1)c1nn[nH]n1    ZINC001642431500
Cc1cc(C(=O)NCc2nn[nH]n2)n[nH]1    ZINC000599335020
Cc1ccc(F)c(N=c2nn[nH]n2C)c1    ZINC001174110915
Cc1c(F)cccc1N=c1nn[nH]n1C    ZINC001174664703
Cc1ccc(N=c2nn[nH]n2C)cc1F    ZINC001174018337
Cc1ccc(N=c2nn[nH]n2C)c(F)c1    ZINC001175320677
CN(C(=O)Cc1cc[nH]n1)c1nn[nH]n1    ZINC001634121462
CN(C(=O)c1cnn(C)c1)c1nn[nH]n1    ZINC001119594716
Cc1nc[nH]c1CC(=O)Nc1nn[nH]n1    ZINC001565958107
CCC(=O)Nc1n[nH]cc1-c1nn[nH]n1    ZINC000820838318
CON(C)c1ccnc(-c2nn[nH]n2)n1    ZINC001591465223
CON(C)c1nccnc1-c1nn[nH]n1    ZINC000826166295
Cn1ccc(C(=O)N=c2nn[nH]n2C)n1    ZINC000904199736
Cc1cn(C)nc1C(=O)Nc1nn[nH]n1    ZINC000723487931
O=C(Cc1cnc[nH]1)NCc1nn[nH]n1    ZINC001176836127
CN(C(=O)c1ccn(C)n1)c1nn[nH]n1    ZINC001119490312
OCCNc1ccc(-c2nn[nH]n2)nn1    ZINC000826509716
O=C(Cc1nn[nH]n1)NCc1cnc[nH]1    ZINC001176838505
OCCNc1cncc(-c2nn[nH]n2)n1    ZINC001593533375
Cn1cncc1CC(=O)Nc1nn[nH]n1    ZINC001465376713
Cc1ncc(C(=O)Nc2nn[nH]n2)n1C    ZINC001444620254
Cc1c[nH]c(C(=O)NCc2nn[nH]n2)n1    ZINC001191105757
Cc1nc[nH]c1C(=O)NCc1nn[nH]n1    ZINC001292873282
COc1ncc(N=c2nn[nH]n2C)cn1    ZINC001174032019
C[C@H](C(=O)Nc1nn[nH]n1)n1ccnc1    ZINC001318608392
C[C@@H](C(=O)Nc1nn[nH]n1)n1cccn1    ZINC000709813549
CCn1ccc(C(=O)Nc2nn[nH]n2)n1    ZINC000581132977
O=C(CCn1ccnc1)Nc1nn[nH]n1    ZINC000709813447
OCCNc1nnccc1-c1nn[nH]n1    ZINC001593533415
Cc1c[nH]nc1C(=O)N=c1nn[nH]n1C    ZINC001195887422
CCNc1cc(F)ccc1-c1nn[nH]n1    ZINC001590746433
Cc1cccc(N=c2nn[nH]n2C)c1F    ZINC001210035334
Cc1cc(F)cc(N=c2nn[nH]n2C)c1    ZINC001174527843
CN(C(=O)c1cncn1C)c1nn[nH]n1    ZINC001461560298
Cc1cnn(CC(=O)Nc2nn[nH]n2)c1    ZINC001116097568
Cn1ccc(CC(=O)Nc2nn[nH]n2)n1    ZINC000709993921
Cc1nc[nH]c1C(=O)N(C)c1nn[nH]n1    ZINC001149220074
C[C@@H](C(=O)Nc1nn[nH]n1)n1ccnc1    ZINC001318608394
Cc1ccnn1CC(=O)Nc1nn[nH]n1    ZINC001118892593
CN(C(=O)Cc1cnc[nH]1)c1nn[nH]n1    ZINC001149220008
CCC(=O)Cn1cc(-c2nn[nH]n2)nn1    ZINC001603968063
OCCN=c1cc[nH]c(-c2nn[nH]n2)n1    ZINC001593532478
Cc1ncc(C(=O)NCc2nn[nH]n2)[nH]1    ZINC000677293576
CNC(=O)Cn1ccnc1-c1nn[nH]n1    ZINC001591209637
O=C(Cc1nn[nH]n1)NCc1cc[nH]n1    ZINC001176844981
Cc1ncc(C(=O)N(C)c2nn[nH]n2)[nH]1    ZINC001149220143
Cc1ccc(F)cc1N=c1nn[nH]n1C    ZINC001174883444
CNc1cc(C)cc(F)c1-c1nn[nH]n1    ZINC001591220854
Cn1[nH]nnc1=N[C@@H](CO)CC(F)F    ZINC000379622046
Cn1[nH]nnc1=N[C@H](CO)CC(F)F    ZINC000379622045
Cc1nc(C)c(C(=O)Nc2nn[nH]n2)[nH]1    ZINC000856995126
Cc1cc(C(=O)Nc2nn[nH]n2)n(C)n1    ZINC000709813497
Cc1n[nH]cc1C(=O)N(C)c1nn[nH]n1    ZINC001634121393
O=C(Cc1ncc[nH]1)NCc1nn[nH]n1    ZINC001464851772
Cn1cncc1NC(=O)Cc1nn[nH]n1    ZINC001176838026
Cc1c(C(=O)Nc2nn[nH]n2)cnn1C    ZINC000709814289
CCn1cc(C(=O)Nc2nn[nH]n2)cn1    ZINC000358370268
C[C@H](C(=O)Nc1nn[nH]n1)n1cccn1    ZINC000709813544
O=C(CCn1cccn1)Nc1nn[nH]n1    ZINC000709813509
Cc1nn(C)cc1C(=O)Nc1nn[nH]n1    ZINC000709814807
CON(C)c1cnc(-c2nn[nH]n2)cn1    ZINC001609331768
CN(C(=O)c1ccnn1C)c1nn[nH]n1    ZINC001262101817
CN(C(=O)Cn1cccn1)c1nn[nH]n1    ZINC001350820582
FCCNc1ccc(-c2nn[nH]n2)cc1    ZINC001609486854
Cn1[nH]nnc1=NCCCOC(F)F    ZINC000379632412
CCCNCc1ccc(-c2nn[nH]n2)o1    ZINC000821119147
O=C(NCc1nn[nH]n1)[C@]12C[C@H]1CCC2    ZINC000631232124
O=C(/C=C\C1CCCC1)Nc1nn[nH]n1    ZINC000493256322
C/C(=C\C(=O)NCc1nn[nH]n1)C1CC1    ZINC000732157616
N#CC1CCC(OCc2nn[nH]n2)CC1    ZINC001223029924
C#CCN(C)C(=O)CCCc1nn[nH]n1    ZINC000822371279
CC#CCCCC(=O)NCc1nn[nH]n1    ZINC000681044302
C/C(=C/C(=O)N(C)c1nn[nH]n1)C1CC1    ZINC001354093219
CN(C(=O)[C@H]1CC=CCC1)c1nn[nH]n1    ZINC001332604684
CN(C(=O)C1[C@H]2CCC[C@H]12)c1nn[nH]n1    ZINC000912618053
O=C(NCc1nn[nH]n1)[C@]12C[C@@H]1CCC2    ZINC000631232126
C/C=C\C(=O)N1CC[C@H](c2nn[nH]n2)C1    ZINC000720634884
C[C@@H]1[C@H](C(=O)Nc2nn[nH]n2)[C@H]1C1CC1    ZINC000528599450
O=C(Nc1nn[nH]n1)[C@@H]1C[C@H]1C1CCC1    ZINC000579965853
O=C(Nc1nn[nH]n1)C12CCC(CC1)C2    ZINC000543289151
O=C(C[C@@H]1CC[C@@H]2C[C@H]21)Nc1nn[nH]n1    ZINC000716921454
CC#CC(=O)N[C@H](CCC)c1nn[nH]n1    ZINC000801166456
C/C=C/C(=O)N1CC[C@@H](c2nn[nH]n2)C1    ZINC000720634883
C[C@]1(C(=O)Nc2nn[nH]n2)CC=CCC1    ZINC000449923767
O=C(Nc1nn[nH]n1)C1CCC=CCC1    ZINC000635575072
C[C@@H]1[C@@H](C(=O)Nc2nn[nH]n2)[C@@H]1C1CC1    ZINC000528599452
O=C(Cc1nn[nH]n1)N[C@H]1CC12CCC2    ZINC001176846959
COCCn1cc(C)c(-c2nn[nH]n2)c1    ZINC000821694967
CN(C(=O)[C@H]1C[C@@H]1C1CC1)c1nn[nH]n1    ZINC001333398074
C#CCC(C)(C)C(=O)NCc1nn[nH]n1    ZINC000768078416
O=C(Cc1nn[nH]n1)N[C@@H]1CC12CCC2    ZINC001176846960
C[C@H]1CC=CC[C@H]1C(=O)Nc1nn[nH]n1    ZINC000352976642
C=C1CN(C(=O)CCCc2nn[nH]n2)C1    ZINC001332211417
C[C@@]1(C(=O)Nc2nn[nH]n2)CC=CCC1    ZINC000449923759
CC#CCNC(=O)CCCc1nn[nH]n1    ZINC000635747150
C[C@H]1[C@@H](C2CC2)[C@H]1C(=O)Nc1nn[nH]n1    ZINC000528599454
C#CCC(C)(C)C(=O)N(C)c1nn[nH]n1    ZINC000892954521
C[C@@H]1CC=C(C(=O)Nc2nn[nH]n2)CC1    ZINC000455717067
CC(C)(C)C#CC(=O)NCc1nn[nH]n1    ZINC000865709521
Cc1cn(CCCO)cc1-c1nn[nH]n1    ZINC000826317190
C/C=C\C(=O)N1CC[C@@H](c2nn[nH]n2)C1    ZINC000720634882
CC1(C)CC(=O)C=C(Nc2nn[nH]n2)C1    ZINC000023001846
CN(C(=O)[C@@H]1CC=CCC1)c1nn[nH]n1    ZINC001332604683
O=C(NCc1nn[nH]n1)C1(C2CC2)CC1    ZINC000900660094
C/C(=C/C(=O)NCc1nn[nH]n1)C1CC1    ZINC000732157617
O=C(C1CC1)N1CC[C@@H](c2nn[nH]n2)C1    ZINC000720621195
O=C(C=C1CCCC1)NCc1nn[nH]n1    ZINC000732157999
C[C@H]1CC=CC[C@@H]1C(=O)Nc1nn[nH]n1    ZINC000352976641
C#CCCCCCC(=O)Nc1nn[nH]n1    ZINC000780376784
C/C(=C\C(=O)N(C)c1nn[nH]n1)C1CC1    ZINC001354093218
C/C=C(/C=C/C(=O)Nc1nn[nH]n1)CC    ZINC000492142374
O=C(Cc1nn[nH]n1)N[C@H]1CC=CCC1    ZINC001176847439
O=C(Cc1nn[nH]n1)N[C@@H]1C[C@H]1C1CC1    ZINC001176849151
C[C@H]1CC(=O)C=C(N=c2nn[nH]n2C)C1    ZINC001210766337
CN(C(=O)C1CC2(CC2)C1)c1nn[nH]n1    ZINC001350256049
C[C@@H]1[C@@H](C(=O)Nc2nn[nH]n2)[C@H]1C1CC1    ZINC000528599455
CN(C(=O)C#CC(C)(C)C)c1nn[nH]n1    ZINC000912616866
CN(C(=O)C1=CCCCC1)c1nn[nH]n1    ZINC000892955083
O=C(NCc1nn[nH]n1)[C@@]12C[C@@H]1CCC2    ZINC000631232129
O=C(C[C@@H]1CC[C@H]2C[C@@H]21)Nc1nn[nH]n1    ZINC000716921453
CN(C(=O)[C@H]1CC12CCC2)c1nn[nH]n1    ZINC000892954874
O=C(NCc1nn[nH]n1)[C@@H]1CC12CCC2    ZINC000675327868
O=C(Cc1nn[nH]n1)N[C@H]1C[C@H]1C1CC1    ZINC001176849150
CN(C(=O)[C@H]1[C@@H]2CCC[C@@H]21)c1nn[nH]n1    ZINC000912618054
O=C(NCc1nn[nH]n1)C1=CCCCC1    ZINC000682158059
CC1=C(C(=O)NCc2nn[nH]n2)CCC1    ZINC000676607296
O=C(C[C@@H]1CC[C@@H]2C[C@@H]21)Nc1nn[nH]n1    ZINC000716921456
CCN(C)Cc1ccc(-c2nn[nH]n2)o1    ZINC000825391293
CC(C)NCc1ccc(-c2nn[nH]n2)o1    ZINC000820138315
C=C1CC(C)(C(=O)NCc2nn[nH]n2)C1    ZINC000631234488
Cn1[nH]nnc1=NCCCc1ccco1    ZINC000664584169
CN(C(=O)C[C@@H]1C=CCC1)c1nn[nH]n1    ZINC001350255445
O=C(Cc1nn[nH]n1)N[C@@H]1C[C@@H]1C1CC1    ZINC001176849152
O=C(/C=C/C1CCCC1)Nc1nn[nH]n1    ZINC000493256321
CC#CCCCC(=O)N(C)c1nn[nH]n1    ZINC000892954544
C=CCCC1(C(=O)Nc2nn[nH]n2)CC1    ZINC000356155940
C#CCCCCC(=O)N(C)c1nn[nH]n1    ZINC000892954611
O=C(NCc1nn[nH]n1)C1CC2(CC2)C1    ZINC000613536919
O=C(Cc1nn[nH]n1)N1C2CCC1CC2    ZINC001176842789
CN(C(=O)[C@H]1C[C@H]2C[C@H]2C1)c1nn[nH]n1    ZINC001332592704
O=C(C[C@@H]1CC[C@H]2C[C@H]21)Nc1nn[nH]n1    ZINC000716921455
C[C@@H]1CC(=O)C=C(N=c2nn[nH]n2C)C1    ZINC001210766335
CC1=C(C(=O)N(C)c2nn[nH]n2)CCC1    ZINC000822312294
C[C@@H]1CC=CC[C@@H]1C(=O)Nc1nn[nH]n1    ZINC000352976643
CN(C(=O)[C@]12C[C@H]1CCC2)c1nn[nH]n1    ZINC000825531542
O=C(CCCc1nn[nH]n1)N1CC=CC1    ZINC001332150092
C=C=CCNC(=O)CCCc1nn[nH]n1    ZINC000823081210
O=C(Cc1nn[nH]n1)N[C@@H]1CC=CCC1    ZINC001176847438
O=C(Nc1nn[nH]n1)C(C1CC1)C1CC1    ZINC000338060756
O=C(Cc1nn[nH]n1)N[C@H]1C[C@@H]1C1CC1    ZINC001176849153
C#CCCNC(=O)CCCc1nn[nH]n1    ZINC000819982627
CN(C(=O)C=C1CCCC1)c1nn[nH]n1    ZINC001119430583
O=C(C1CC1)N1CC[C@H](c2nn[nH]n2)C1    ZINC000720621196
COCCCn1ccc(-c2nn[nH]n2)c1    ZINC001609323911
C/C=C(C)/C=C/C(=O)NCc1nn[nH]n1    ZINC001178512130
CC(C(=O)N(C)c1nn[nH]n1)=C1CCC1    ZINC001353526484
C/C=C/C(=O)N1CC[C@H](c2nn[nH]n2)C1    ZINC000720634881
O=C(Nc1nn[nH]n1)[C@@H]1CC12CCCC2    ZINC000354458549
O=C(NCc1nn[nH]n1)[C@H]1C[C@@H]1C1CC1    ZINC000645388377
C=CC(=O)N1CCC(c2nn[nH]n2)CC1    ZINC000720630662
O=C(NCc1nn[nH]n1)[C@@]12C[C@H]1CCC2    ZINC000631232127
CN(C(=O)C1[C@@H]2CCC[C@@H]12)c1nn[nH]n1    ZINC000912618052
C[C@H]1CC=C(C(=O)Nc2nn[nH]n2)CC1    ZINC000455717065
CC(C(=O)NCc1nn[nH]n1)=C1CCC1    ZINC000865709211
CCOCCn1ccc(-c2nn[nH]n2)c1    ZINC000825604419
O=C(Nc1nn[nH]n1)C1CC2(CCC2)C1    ZINC000573612129
O=C(NCc1nn[nH]n1)[C@H]1CC12CCC2    ZINC000675327869
CC#CC(=O)N[C@@H](CCC)c1nn[nH]n1    ZINC000801166461
O=C(Nc1nn[nH]n1)[C@H]1CC12CCCC2    ZINC000354458559
C=C1CCC(C(=O)Nc2nn[nH]n2)CC1    ZINC000895747096
C/C=C(/C=C\C(=O)Nc1nn[nH]n1)CC    ZINC000492142373
CN(C(=O)[C@@H]1CC12CCC2)c1nn[nH]n1    ZINC000892954873
C#C[C@H](C)NC(=O)CCCc1nn[nH]n1    ZINC000822081757
CN(C(=O)C[C@H]1C=CCC1)c1nn[nH]n1    ZINC001350255446
C#C[C@@H](C)NC(=O)CCCc1nn[nH]n1    ZINC000822081753
Cc1nccn1CCN=c1nn[nH]n1C    ZINC000379927865
CCCn1nc(C)c(-c2nn[nH]n2)c1N    ZINC000821147841
C[C@H](N=c1nn[nH]n1C)c1ccn(C)n1    ZINC000653465199
CNCCCn1ccnc1-c1nn[nH]n1    ZINC001591216496
CN(C)CCn1ccnc1-c1nn[nH]n1    ZINC000825870326
CC[C@H](C)Cn1cc(-c2nn[nH]n2)nn1    ZINC001604004921
CCCn1cc(N=c2nn[nH]n2C)cn1    ZINC000722364188
Cc1[nH]nc(NC(C)C)c1-c1nn[nH]n1    ZINC001592330203
CCn1ccc(CN=c2nn[nH]n2C)n1    ZINC000653465240
Cc1nn(C)c(C)c1N=c1nn[nH]n1C    ZINC000532717827
C[C@@H](N=c1nn[nH]n1C)c1cnn(C)c1    ZINC000393766739
CC(C)CNc1n[nH]cc1-c1nn[nH]n1    ZINC001609096525
C[C@H](N=c1nn[nH]n1C)c1cnn(C)c1    ZINC000393766737
C[C@@H](N=c1nn[nH]n1C)c1ccn(C)n1    ZINC000653465200
CCn1nccc1CN=c1nn[nH]n1C    ZINC000664680042
Cc1cc(CN=c2nn[nH]n2C)n(C)n1    ZINC000379973406
CC(C)CCn1cc(-c2nn[nH]n2)nn1    ZINC001603284859
CC[C@@H](C)Cn1cc(-c2nn[nH]n2)nn1    ZINC001604004922
CNCCCn1cc(-c2nn[nH]n2)cn1    ZINC001609289892
Cn1[nH]nnc1=NC1=CCC(C)(C)CC1    ZINC001210167646
Cn1[nH]nnc1=NC1=CCCCCCC1    ZINC001210450283
Cn1[nH]nnc1=NC[C@@H]1C[C@H]1C1CCC1    ZINC000575117777
Cn1[nH]nnc1=NCC1(C2CC2)CCC1    ZINC000380192835
Cn1[nH]nnc1=N[C@@H]1CC12CCCCC2    ZINC000380201735
Cn1[nH]nnc1=N[C@H]1CC12CCCCC2    ZINC000380201738
Cl/C=C(/Cl)COCc1nn[nH]n1    ZINC001331983494
ClC(Cl)=CCOCc1nn[nH]n1    ZINC001119606921
Cl/C=C(\Cl)COCc1nn[nH]n1    ZINC001331983495
O=C(COC(F)F)OCc1nn[nH]n1    ZINC001345163850
O=C(Nc1nn[nH]n1)c1ccc(F)nc1    ZINC000709814395
O=C(Nc1nn[nH]n1)c1ccc(F)cn1    ZINC000337500871
Cc1ccc(SCc2nn[nH]n2)nn1    ZINC000641455993
O=C(Nc1nn[nH]n1)c1ncccc1F    ZINC001565958337
O=C(Nc1nn[nH]n1)c1cncc(F)c1    ZINC000345575268
O=C(Nc1nn[nH]n1)c1cccnc1F    ZINC000709811636
c1cnc(SCCc2nn[nH]n2)cn1    ZINC000641638220
O=C(Nc1nn[nH]n1)c1cccc(F)n1    ZINC000709815286
O=C(Nc1nn[nH]n1)c1ccncc1F    ZINC000355585082
O=C(Nc1nn[nH]n1)c1ccnc(F)c1    ZINC000709815111
Cc1ccc(/C=N/Nc2nn[nH]n2)s1    ZINC000006301919
O=C(Cc1ccoc1)OCc1nn[nH]n1    ZINC001343955416
CCOC(=O)c1ccc(-c2nn[nH]n2)o1    ZINC001590773266
Cc1occc1C(=O)OCc1nn[nH]n1    ZINC001519440963
O=C(Cc1ccco1)OCc1nn[nH]n1    ZINC001123018827
Cc1ccc(C(=O)OCc2nn[nH]n2)o1    ZINC001345157682
Cc1ccoc1C(=O)OCc1nn[nH]n1    ZINC001346450121
Cc1cc(C(=O)OCc2nn[nH]n2)co1    ZINC001343939674
Cc1coc(C(=O)OCc2nn[nH]n2)c1    ZINC001123018310
Cc1cocc1C(=O)OCc1nn[nH]n1    ZINC001525995958
Cc1conc1C(=O)NCc1nn[nH]n1    ZINC000720429331
Cc1nocc1C(=O)NCc1nn[nH]n1    ZINC000402559354
CCc1nocc1C(=O)Nc1nn[nH]n1    ZINC000668867063
CC(=O)OCn1ccnc1-c1nn[nH]n1    ZINC001588888557
Cc1nc(C(=O)NCc2nn[nH]n2)co1    ZINC001565584414
CCc1nc(C(=O)Nc2nn[nH]n2)co1    ZINC000356844666
Cc1nocc1C(=O)N(C)c1nn[nH]n1    ZINC001532481200
CONC(=O)c1ccc(-c2nn[nH]n2)[nH]1    ZINC000826166453
Cc1nc(C(=O)O)cn1Cc1nn[nH]n1    ZINC001607949567
Cc1cc(C(=O)N(C)c2nn[nH]n2)no1    ZINC001279178780
CCc1cc(C(=O)Nc2nn[nH]n2)no1    ZINC001618459559
O=c1c(-c2nn[nH]n2)cncn1CCO    ZINC001607090115
Cc1cc(C(=O)N(C)c2nn[nH]n2)on1    ZINC001437668842
Cn1nccc1C(=O)OCc1nn[nH]n1    ZINC001346449419
CCc1ncoc1C(=O)Nc1nn[nH]n1    ZINC001586751662
Cc1onc(CC(N)=O)c1-c1nn[nH]n1    ZINC001592516619
Cc1noc(C)c1C(=O)Nc1nn[nH]n1    ZINC000606675573
COC(=O)Cn1ccnc1-c1nn[nH]n1    ZINC001609299735
CCn1c(O)ncc(-c2nn[nH]n2)c1=O    ZINC001609256825
Cn1ccc(C(=O)OCc2nn[nH]n2)n1    ZINC001346450459
Cc1conc1C(=O)N=c1nn[nH]n1C    ZINC000904191006
Cc1nc(C)c(C(=O)Nc2nn[nH]n2)o1    ZINC000709831850
Cn1cncc1C(=O)OCc1nn[nH]n1    ZINC001343953857
Cn1cc(C(=O)OCc2nn[nH]n2)cn1    ZINC001123119206
Cn1c(C(=O)NO)ccc1-c1nn[nH]n1    ZINC001606212997
Cc1coc(C(=O)NCc2nn[nH]n2)n1    ZINC001195764228
OCCOc1cnc(-c2nn[nH]n2)nc1    ZINC001609610681
Cc1conc1C(=O)N(C)c1nn[nH]n1    ZINC001130971933
Cc1ocnc1C(=O)NCc1nn[nH]n1    ZINC001251775022
Cc1cc(CC(=O)Nc2nn[nH]n2)no1    ZINC001339790186
CCc1ocnc1C(=O)Nc1nn[nH]n1    ZINC000351950091
Cc1nc(C(=O)Nc2nn[nH]n2)c(C)o1    ZINC000340461144
CONC(=O)c1c[nH]c(-c2nn[nH]n2)c1    ZINC000826166332
Cc1coc(C(=O)N=c2nn[nH]n2C)n1    ZINC001195751456
CONC(=O)c1cc(-c2nn[nH]n2)c[nH]1    ZINC000821697897
Cc1nc(C(=O)N(C)c2nn[nH]n2)co1    ZINC001279188260
O=C(Cc1ccon1)NCc1nn[nH]n1    ZINC001177516987
Cc1ocnc1C(=O)N(C)c1nn[nH]n1    ZINC001539040942
Cc1ncoc1C(=O)N(C)c1nn[nH]n1    ZINC001528750255
O=C(CCc1ccon1)Nc1nn[nH]n1    ZINC001118675988
Cc1cc(C(=O)N=c2nn[nH]n2C)on1    ZINC000779467850
Cc1cc(C(=O)N=c2nn[nH]n2C)no1    ZINC000904203525
FC(F)COCCOCc1nn[nH]n1    ZINC001339183668
CNC(=O)Cn1cc(-c2nn[nH]n2)nn1    ZINC001604882918
C[C@@H](C(N)=O)n1cnc(-c2nn[nH]n2)n1    ZINC001589033858
Cn1cnc(C(=O)NCc2nn[nH]n2)n1    ZINC001343707815
O=C(CCc1nc[nH]n1)Nc1nn[nH]n1    ZINC001136947080
Cc1nn[nH]c1C(=O)N(C)c1nn[nH]n1    ZINC001630603827
Cc1nc(CC(=O)Nc2nn[nH]n2)n[nH]1    ZINC001293899094
Cn1cnc(C(=O)N=c2nn[nH]n2C)n1    ZINC001458302035
O=C(Cn1nccn1)NCc1nn[nH]n1    ZINC001142195323
Cn1ncc(NC(=O)Cc2nn[nH]n2)n1    ZINC001176837761
O=C(Cc1nc[nH]n1)NCc1nn[nH]n1    ZINC001626983954
C[C@H](C(N)=O)n1cnc(-c2nn[nH]n2)n1    ZINC001589033857
CN(C(=O)c1cn(C)nn1)c1nn[nH]n1    ZINC001539041399
O=C(CCn1cncn1)Nc1nn[nH]n1    ZINC000709831740
Cc1c(C(=O)Nc2nn[nH]n2)nnn1C    ZINC001634297914
Cn1nc(C(=O)Nc2nn[nH]n2)cc1N    ZINC000725146177
Cc1nc(C(=O)N=c2nn[nH]n2C)n[nH]1    ZINC001189859852
CCn1nncc1C(=O)Nc1nn[nH]n1    ZINC001117751928
Cn1cc(NC(=O)Cc2nn[nH]n2)nn1    ZINC001176837803
Cn1cnc(NC(=O)Cc2nn[nH]n2)n1    ZINC001176835824
CCOc1cc(F)cc(-c2nn[nH]n2)c1    ZINC001590828514
O=C(CCn1ccnn1)Nc1nn[nH]n1    ZINC000709830502
Cn1ncc(N)c1C(=O)Nc1nn[nH]n1    ZINC000709851496
CN(C(=O)c1ncn(C)n1)c1nn[nH]n1    ZINC001130971976
O=C(CCc1cnn[nH]1)Nc1nn[nH]n1    ZINC001629823266
Cn1nncc1NC(=O)Cc1nn[nH]n1    ZINC001176837814
Cc1nn[nH]c1C(=O)NCc1nn[nH]n1    ZINC001147575638
CN(C(=O)Cc1nc[nH]n1)c1nn[nH]n1    ZINC001634121073
Nc1cn(C(=O)Cc2nn[nH]n2)nc1N    ZINC001176837701
C[C@H](C(=O)Nc1nn[nH]n1)n1cncn1    ZINC000709831652
FCCOc1ccccc1-c1nn[nH]n1    ZINC000737637680
Cn1cc(-c2nn[nH]n2)c(NC(N)=O)n1    ZINC000822619853
C[C@@H](C(=O)Nc1nn[nH]n1)n1cncn1    ZINC000709831649
Cn1ncnc1C(=O)NCc1nn[nH]n1    ZINC001146997991
Cn1ncnc1C(=O)N=c1nn[nH]n1C    ZINC001146990978
CN(C(=O)c1cnn(C)n1)c1nn[nH]n1    ZINC001461560877
CCn1cc(C(=O)Nc2nn[nH]n2)nn1    ZINC001628641904
O=C(Cc1nn[nH]n1)NCc1cnn[nH]1    ZINC001176844928
Cn1cc(C(=O)NCc2nn[nH]n2)nn1    ZINC000389596989
CN(C(=O)Cn1cncn1)c1nn[nH]n1    ZINC001539040926
Cn1nncc1C(=O)NCc1nn[nH]n1    ZINC001193137799
Cn1[nH]cnc1=NC(=O)Cc1nn[nH]n1    ZINC001176836521
CN(C(=O)c1cnnn1C)c1nn[nH]n1    ZINC001437665676
Cc1cnc(F)c(N=c2nn[nH]n2C)c1    ZINC001211493515
Cc1cc(N=c2nn[nH]n2C)cnc1F    ZINC001212173932
FCCNc1cc(-c2nn[nH]n2)ccn1    ZINC001609486834
Cc1cnc(F)cc1N=c1nn[nH]n1C    ZINC001212845865
Cc1c(F)cncc1N=c1nn[nH]n1C    ZINC001216190652
Cn1[nH]nnc1=Nc1cc(F)ccc1N    ZINC001214197218
FCCNc1ccc(-c2nn[nH]n2)cn1    ZINC001592629594
FCCNc1ncccc1-c1nn[nH]n1    ZINC001606303411
Cc1ccnc(F)c1N=c1nn[nH]n1C    ZINC001212554271
Cn1[nH]nnc1=Nc1ccc(F)c(N)c1    ZINC001212328341
Cn1[nH]nnc1=NCc1cccc(F)n1    ZINC000379914753
FCCNc1ccc(-c2nn[nH]n2)nc1    ZINC001606302566
Cc1cc(F)ncc1N=c1nn[nH]n1C    ZINC001212811848
Cn1[nH]nnc1=Nc1cc(N)ccc1F    ZINC001211818260
Cc1c(N=c2nn[nH]n2C)ccnc1F    ZINC001212838568
FCCNc1cnccc1-c1nn[nH]n1    ZINC001592629955
Cn1[nH]nnc1=NCc1ccc(F)cn1    ZINC000379918521
FCCNc1cccc(-c2nn[nH]n2)n1    ZINC001606302475
FCCNc1ccnc(-c2nn[nH]n2)c1    ZINC001606303108
FCCNc1cccnc1-c1nn[nH]n1    ZINC001609487247
FCCN=c1cc[nH]cc1-c1nn[nH]n1    ZINC001592630227
Cn1[nH]nnc1=Nc1ccc(N)cc1F    ZINC001174480680
O=C(C[C@@H]1C=CCC1)OCc1nn[nH]n1    ZINC001346448671
O=C(OCc1nn[nH]n1)[C@]12C[C@H]1CCC2    ZINC001526054371
O=C(OCc1nn[nH]n1)[C@H]1C[C@@H]1C1CC1    ZINC001343952873
C/C(=C\C(=O)OCc1nn[nH]n1)C1CC1    ZINC001525995635
C/C(=C/C(=O)OCc1nn[nH]n1)C1CC1    ZINC001525995636
O=C(OCc1nn[nH]n1)[C@@H]1CC12CCC2    ZINC001263529116
C#CCCCCC(=O)OCc1nn[nH]n1    ZINC001123018565
O=C(OCc1nn[nH]n1)[C@H]1CC=CCC1    ZINC001345162476
C[C@H](Cc1ccco1)OCc1nn[nH]n1    ZINC001223026669
C[C@@H](Cc1ccco1)OCc1nn[nH]n1    ZINC001223026670
O=C(OCc1nn[nH]n1)[C@H]1CC12CCC2    ZINC001263529117
O=C(C=C1CCCC1)OCc1nn[nH]n1    ZINC001263528630
CC#CCCCC(=O)OCc1nn[nH]n1    ZINC001345164063
O=C(OCc1nn[nH]n1)C1CC2(CC2)C1    ZINC001515652075
O=C(OCc1nn[nH]n1)C1=CCCCC1    ZINC001345156300
O=C(OCc1nn[nH]n1)[C@@H]1CC=CCC1    ZINC001345162475
O=C(C[C@H]1C=CCC1)OCc1nn[nH]n1    ZINC001346448675
CCOCCn1cc(-c2nn[nH]n2)cn1    ZINC001609241392
C=C1CN(C(=O)N=c2nn[nH]n2CC)C1    ZINC000931680906
Cn1nccc1CCOCc1nn[nH]n1    ZINC001350622136
CCOCCn1ccnc1-c1nn[nH]n1    ZINC000825605580
C[C@H](CO)Cn1ccnc1-c1nn[nH]n1    ZINC000824440534
C[C@H](CN(C)C(=O)CC#N)c1nn[nH]n1    ZINC001255148620
CN(C(=O)[C@@]12C[C@H]1CNC2)c1nn[nH]n1    ZINC001578387583
CO[C@H](C)Cn1cc(-c2nn[nH]n2)cn1    ZINC001605005246
C#C[C@H](C)NC(=O)N=c1nn[nH]n1CC    ZINC000888330771
CC(C)(O)Cn1ccnc1-c1nn[nH]n1    ZINC000824171842
C[C@@H](O)CCn1ccnc1-c1nn[nH]n1    ZINC001603695489
CN(C(=O)C1=CC[C@H](N)C1)c1nn[nH]n1    ZINC001578368143
N#CCN1CC[C@@H](OCc2nn[nH]n2)C1    ZINC001223028025
N#CCCCCNC(=O)Cc1nn[nH]n1    ZINC001176845563
C[C@H](O)CCn1ccnc1-c1nn[nH]n1    ZINC001603695488
N#CCN1CC[C@H](OCc2nn[nH]n2)C1    ZINC001223028026
C=C=CCNC(=O)N=c1nn[nH]n1CC    ZINC000888319735
O=C(NCc1nn[nH]n1)[C@@]12C[C@H]1CNC2    ZINC000693279292
C#C[C@H](C)NC(=O)[C@@H](N)Cc1nn[nH]n1    ZINC001220458104
O=C(Nc1nn[nH]n1)[C@H]1C[C@]12CCNC2    ZINC000381612646
COCCCn1cc(-c2nn[nH]n2)cn1    ZINC001591418745
O=C(Nc1nn[nH]n1)[C@@H]1C[C@@H]2CC[C@H]1N2    ZINC001335306506
N[C@@H]1C[C@H](C(=O)Nc2nn[nH]n2)[C@H]2C[C@H]21    ZINC001580401263
N[C@@H](Cc1nn[nH]n1)C(=O)N1CC=CC1    ZINC001157679678
COCCCn1ccnc1-c1nn[nH]n1    ZINC000826157485
CC[C@](C)(C#N)C(=O)N(C)c1nn[nH]n1    ZINC001119590860
C#C[C@@H](C)NC(=O)[C@@H](N)Cc1nn[nH]n1    ZINC001220458103
O=C(Nc1nn[nH]n1)[C@H]1C[C@H]2CC[C@@H]1N2    ZINC001580799976
O=C(Nc1nn[nH]n1)[C@@H]1C[C@@]12CCNC2    ZINC000381612647
CN(C(=O)[C@@H]1NC[C@@H]2C[C@@H]21)c1nn[nH]n1    ZINC001578385982
CN(C(=O)CC(C)(C)C#N)c1nn[nH]n1    ZINC000826668768
O=C(Nc1nn[nH]n1)C1=CCCNCC1    ZINC001262554468
C[C@@H](CN(C)C(=O)CC#N)c1nn[nH]n1    ZINC001255148610
C#C[C@@H](C)NC(=O)N=c1nn[nH]n1CC    ZINC000888330772
CN(C(=O)[C@H]1[C@@H]2CNC[C@@H]21)c1nn[nH]n1    ZINC001578386214
O=C(Nc1nn[nH]n1)C12CCC(CC1)N2    ZINC001120456842
CN(CC#N)C(=O)CCCc1nn[nH]n1    ZINC001332440299
CN(C(=O)[C@H]1CC12CNC2)c1nn[nH]n1    ZINC001578370659
C[C@@H](CO)Cn1ccnc1-c1nn[nH]n1    ZINC000824440535
CN(C(=O)C1=CC[C@@H](N)C1)c1nn[nH]n1    ZINC001578368145
O=C(NCc1nn[nH]n1)[C@@H]1NC[C@@H]2C[C@@H]21    ZINC001580734377
N#CCCCCCC(=O)Nc1nn[nH]n1    ZINC000588296320
O=C(Nc1nn[nH]n1)[C@]12C[C@H]1CCCN2    ZINC001336662096
CC#CCNC(=O)N=c1nn[nH]n1CC    ZINC000888330791
N#CCCN1CC(OCc2nn[nH]n2)C1    ZINC001223026801
CC[C@H](O)Cn1ccnc1-c1nn[nH]n1    ZINC001590476338
CCC[C@@H](NC(=O)CC#N)c1nn[nH]n1    ZINC000356929742
C#CCN(C)C(=O)N=c1nn[nH]n1CC    ZINC000888328154
CC(C)Cc1nnc(Cc2nn[nH]n2)o1    ZINC001256432659
O=C(NCc1nn[nH]n1)[C@H]1[C@@H]2CNC[C@@H]21    ZINC001220073545
Cc1cc(COCc2nn[nH]n2)nn1C    ZINC001119541161
Cc1nc(-c2nn[nH]n2)n(CCO)c1C    ZINC001592339282
CCCOCn1cc(-c2nn[nH]n2)cn1    ZINC001590644661
O=C(Nc1nn[nH]n1)[C@H]1C[C@@]12CCNC2    ZINC000381612644
CN(C(=O)C1=CCNCC1)c1nn[nH]n1    ZINC001578369941
O=C(Nc1nn[nH]n1)[C@@H]1C[C@]12CCNC2    ZINC000381612645
Cn1cc(CCOCc2nn[nH]n2)cn1    ZINC001334032827
CCc1nc(CN=c2nn[nH]n2C)co1    ZINC000853669055
CC[C@H](CC#N)NC(=O)Cc1nn[nH]n1    ZINC001176847498
CC(C)(C#N)CC(=O)NCc1nn[nH]n1    ZINC001632592560
O=C(NCc1nn[nH]n1)C12CC(C1)CN2    ZINC000708239826
CCC[C@H](NC(=O)CC#N)c1nn[nH]n1    ZINC000356929741
O=C(Nc1nn[nH]n1)[C@]12CC[C@H]1CNC2    ZINC000911957978
CCC(C#N)(CC)C(=O)Nc1nn[nH]n1    ZINC000528599003
CO[C@@H](C)Cn1cc(-c2nn[nH]n2)cn1    ZINC001605005245
CN(C(=O)C12CC(C1)CN2)c1nn[nH]n1    ZINC001578367798
CC[C@@H](O)Cn1ccnc1-c1nn[nH]n1    ZINC001590476346
CC[C@@](C)(C#N)C(=O)N(C)c1nn[nH]n1    ZINC001119590861
CCn1[nH]nnc1=NC(=O)N1CC=CC1    ZINC000888322839
CN(C(=O)[C@@H]1CC12CNC2)c1nn[nH]n1    ZINC001578370660
Cc1nn(C)cc1COCc1nn[nH]n1    ZINC001119606831
C#CCCNC(=O)N=c1nn[nH]n1CC    ZINC000888338070
CCCOCn1ccnc1-c1nn[nH]n1    ZINC001590645486
CCn1cc(CN=c2nn[nH]n2C)nn1    ZINC000404513225
C[C@@H](N=c1nn[nH]n1C)c1ncnn1C    ZINC000380344465
C[C@H](N=c1nn[nH]n1C)c1ncnn1C    ZINC000380344475
CCn1ncnc1CN=c1nn[nH]n1C    ZINC000380201649
C(CCc1nn[nH]n1)CCc1nn[nH]n1    ZINC000005822483
C[C@H](N=c1nn[nH]n1C)c1ncn(C)n1    ZINC000389975857
CCn1nncc1CN=c1nn[nH]n1C    ZINC000528062914
C[C@@H](N=c1nn[nH]n1C)c1ncn(C)n1    ZINC000389975855
Cc1nc(CCN=c2nn[nH]n2C)n[nH]1    ZINC000380002619
C(O[C@H]1CC2CCC1CC2)c1nn[nH]n1    ZINC001223028285
C1=CCC[C@H](OCc2nn[nH]n2)CCC1    ZINC001223026544
C1=C(CCOCc2nn[nH]n2)CCCC1    ZINC001119540689
C(O[C@@H]1CC2CCC1CC2)c1nn[nH]n1    ZINC001223028283
C#C[C@H](CCCCC)OCc1nn[nH]n1    ZINC001223028108
C#C[C@@H](CCCCC)OCc1nn[nH]n1    ZINC001223030456
C=C(C)C[C@H](OCc1nn[nH]n1)C(=C)C    ZINC001223026732
CC1(C)[C@@H]2C[C@@H](OCc3nn[nH]n3)C[C@@H]21    ZINC001223026782
C1=CCC[C@@H](OCc2nn[nH]n2)CCC1    ZINC001223026543
C=C(C)C[C@@H](OCc1nn[nH]n1)C(=C)C    ZINC001223026731
Cn1[nH]nnc1=NCCN1CC=CCC1    ZINC000380006504
Cn1[nH]nnc1=NCC(C)(C)CCC#N    ZINC000380053584
Cn1[nH]nnc1=NCC1=CCN(C)CC1    ZINC000380343661
C#CCN(C)CCCN=c1nn[nH]n1C    ZINC000392777660
O=C(CSC(F)F)Nc1nn[nH]n1    ZINC001465376687
CON=Cc1cc(-c2nn[nH]n2)cs1    ZINC000821697720
CNC(=O)c1cscc1-c1nn[nH]n1    ZINC001591214667
Cc1cscc1C(=O)Nc1nn[nH]n1    ZINC000487047879
O=C(Cc1ccsc1)Nc1nn[nH]n1    ZINC000342857249
CON=Cc1ccc(-c2nn[nH]n2)s1    ZINC000821697590
Cn1[nH]nnc1=NC(=O)c1cccs1    ZINC000779465036
CN(C(=O)c1cccs1)c1nn[nH]n1    ZINC001617641758
O=C(Cc1nn[nH]n1)Nc1ccsc1    ZINC001176837709
CNC(=O)c1cc(-c2nn[nH]n2)cs1    ZINC000821634983
Cc1sccc1C(=O)Nc1nn[nH]n1    ZINC001586746330
CN(C(=O)c1ccsc1)c1nn[nH]n1    ZINC001279179538
Cc1ccsc1C(=O)Nc1nn[nH]n1    ZINC000006816541
CNC(=O)c1csc(-c2nn[nH]n2)c1    ZINC001591215847
Cc1csc(C(=O)Nc2nn[nH]n2)c1    ZINC000709948916
CNC(=O)c1ccc(-c2nn[nH]n2)s1    ZINC000821635380
Clc1ccccc1CNc1nn[nH]n1    ZINC000005019339
C[C@H](C(=O)Nc1nn[nH]n1)C(F)(F)F    ZINC000361718908
CONC(=O)c1ccc(-c2nn[nH]n2)o1    ZINC001609332382
C[C@@H](C(=O)Nc1nn[nH]n1)C(F)(F)F    ZINC000361718899
CN(C(=O)CC(F)(F)F)c1nn[nH]n1    ZINC000953089703
O=C(Cc1nn[nH]n1)NCC(F)(F)F    ZINC001176836216
Cn1[nH]nnc1=Nc1ccccc1Cl    ZINC001176551043
O=C(CCC(F)(F)F)Nc1nn[nH]n1    ZINC000361726775
COc1ccc(C(=O)Nc2nn[nH]n2)o1    ZINC001465376252
CONC(=O)c1coc(-c2nn[nH]n2)c1    ZINC001591466645
Cn1[nH]nnc1=Nc1cccc(Cl)c1    ZINC001176219160
Clc1cccc(CNc2nn[nH]n2)c1    ZINC000004998030
O=C(Cc1nn[nH]n1)NC1=CCOC1=O    ZINC001176847109
Cc1ncc([N+](=O)[O-])n1Cc1nn[nH]n1    ZINC000197802220
N#C[C@@H](NC(=O)Cc1nn[nH]n1)C(N)=O    ZINC001176845606
O=[N+]([O-])c1cnn(CCc2nn[nH]n2)c1    ZINC000002537038
Cc1nc(C(=O)NCc2nn[nH]n2)no1    ZINC000701133183
O=C(CO)Nc1n[nH]cc1-c1nn[nH]n1    ZINC001606559399
Cc1nnc(CC(=O)Nc2nn[nH]n2)o1    ZINC001136946641
O=[N+]([O-])CCn1cc(-c2nn[nH]n2)cn1    ZINC001593467158
O=c1ccc(-c2nn[nH]n2)cn1CCF    ZINC001593496537
Fc1ccc(COCc2nn[nH]n2)nc1    ZINC001262160150
Cn1[nH]nnc1=Nc1cc(O)cc(F)c1    ZINC001206754553
Cn1[nH]nnc1=Nc1c(O)cccc1F    ZINC001249989628
Cn1[nH]nnc1=Nc1cc(O)ccc1F    ZINC001210798740
Cn1[nH]nnc1=Nc1ccc(F)cc1O    ZINC001210014551
CSCCn1ccc(-c2nn[nH]n2)c1    ZINC001605375214
Cc1nonc1C(=O)N(C)c1nn[nH]n1    ZINC001454160913
Cn1nc(C(=O)Nc2nn[nH]n2)cc1O    ZINC001465376595
Cc1nc(C(=O)N=c2nn[nH]n2C)no1    ZINC001191982422
O=C(NCc1nn[nH]n1)c1cc(O)n[nH]1    ZINC001193476614
Cc1[nH]nc(C(=O)Nc2nn[nH]n2)c1O    ZINC000676695215
Cc1nonc1CC(=O)Nc1nn[nH]n1    ZINC001328678732
Cn1[nH]nnc1=Nc1cccc(F)c1O    ZINC001210195936
Cn1[nH]nnc1=Nc1ccc(F)c(O)c1    ZINC001211213483
Cn1[nH]nnc1=Nc1ccc(O)c(F)c1    ZINC001174733632
N#C[C@@H](SCCc1nn[nH]n1)C1CC1    ZINC000603341844
Cc1cc(N=c2nn[nH]n2C)c(C)s1    ZINC001174421785
CCNCc1csc(-c2nn[nH]n2)c1    ZINC001590745396
N#CC1(CSCCc2nn[nH]n2)CC1    ZINC000603340098
N#C[C@H](NC(=O)Cc1nn[nH]n1)C(N)=O    ZINC001176845607
Cn1c(O)ncc1C(=O)Nc1nn[nH]n1    ZINC001628641785
Cn1[nH]nnc1=Nc1cccc(O)c1F    ZINC001212545526
Cn1[nH]nnc1=Nc1ccc(O)cc1F    ZINC001176407873
Cn1[nH]nnc1=Nc1cc(F)ccc1O    ZINC001174625064
FCCOc1cccnc1-c1nn[nH]n1    ZINC001609487015
O=c1cc(-c2nn[nH]n2)ccn1CCF    ZINC001593493348
Fc1cncc(COCc2nn[nH]n2)c1    ZINC001339183679
CCNCc1cc(-c2nn[nH]n2)cs1    ZINC000821294024
N#C[C@H](SCCc1nn[nH]n1)C1CC1    ZINC000603341845
Cc1nc(O)[nH]c1C(=O)Nc1nn[nH]n1    ZINC001544465429
Cc1nonc1NC(=O)Cc1nn[nH]n1    ZINC001176837905
Cc1nonc1C(=O)NCc1nn[nH]n1    ZINC000737547624
CCOc1ccc(F)nc1-c1nn[nH]n1    ZINC001604460516
O=C(CCn1cnnn1)Nc1nn[nH]n1    ZINC001565960165
FCCN=c1cc[nH]c(-c2nn[nH]n2)n1    ZINC001592629314
FCCNc1cnc(-c2nn[nH]n2)cn1    ZINC001592629939
FCCNc1nccnc1-c1nn[nH]n1    ZINC001609487191
FCCNc1ncncc1-c1nn[nH]n1    ZINC001592629940
Cn1[nH]nnc1=Nc1cnc(N)c(F)c1    ZINC001249753689
CN(C(=O)Cn1ncnn1)c1nn[nH]n1    ZINC001532480334
O=C(Cn1ncnn1)NCc1nn[nH]n1    ZINC001143974273
FCCNc1cc(-c2nn[nH]n2)cnn1    ZINC001592629638
FCCNc1ccc(-c2nn[nH]n2)nn1    ZINC001592629355
FCCNc1cncc(-c2nn[nH]n2)n1    ZINC001592629980
Cn1nnnc1NC(=O)Cc1nn[nH]n1    ZINC001176835885
CN(C(=O)Cn1cnnn1)c1nn[nH]n1    ZINC001532481001
Cn1[nH]nnc1=Nc1ccc(N)nc1F    ZINC001203607495
CC(=O)/C=C(/C)NC(=O)Cc1nn[nH]n1    ZINC001176845216
CCc1cnc(COCc2nn[nH]n2)o1    ZINC001331952661
O=C(NCc1nn[nH]n1)C1=CCCCO1    ZINC000738122637
O=C(NCc1nn[nH]n1)C1=CCOCC1    ZINC001584968653
Cc1nc(C)c(COCc2nn[nH]n2)o1    ZINC001339184116
CN(C(=O)[C@@H]1CCC=CO1)c1nn[nH]n1    ZINC000912618132
Cc1noc(C)c1COCc1nn[nH]n1    ZINC001333149295
O=C(NCc1nn[nH]n1)[C@H]1CCC(=O)C1    ZINC001181892831
O=C(Nc1nn[nH]n1)[C@@H]1C[C@H]2CC[C@H]1O2    ZINC000709949505
O=C(Nc1nn[nH]n1)[C@H]1C[C@H]2CC[C@H]1O2    ZINC000709949508
O=C(NCc1nn[nH]n1)[C@H]1[C@@H]2COC[C@@H]21    ZINC000385551981
CCc1ncc(COCc2nn[nH]n2)o1    ZINC001345107545
C#CCO[C@@H](C)C(=O)N(C)c1nn[nH]n1    ZINC001119490762
O=C(Nc1nn[nH]n1)[C@@H]1[C@H]2CCCO[C@H]21    ZINC000356337096
Cc1nc(COCc2nn[nH]n2)oc1C    ZINC001331984253
O=C(NCc1nn[nH]n1)[C@@H]1CCC=CO1    ZINC000764720638
O=C(Nc1nn[nH]n1)[C@H]1C[C@@]12CCOC2    ZINC001342601714
O=C(Nc1nn[nH]n1)[C@@H]1C[C@H]2CC[C@@H]1O2    ZINC001586746752
O=C(Nc1nn[nH]n1)[C@@H]1C[C@@]12CCOC2    ZINC001342601718
O=C(Cc1nn[nH]n1)N[C@H]1[C@@H]2COC[C@@H]21    ZINC001176846978
CN(C(=O)C1=CCOCC1)c1nn[nH]n1    ZINC001331481143
CCc1nocc1COCc1nn[nH]n1    ZINC001119606408
CN(C(=O)C1=CCCCO1)c1nn[nH]n1    ZINC001119655901
CON(C)Cc1ccc(-c2nn[nH]n2)o1    ZINC001591464015
O=C(NCc1nn[nH]n1)[C@H]1CCC=CO1    ZINC000764720657
C#CCO[C@@H](C)C(=O)NCc1nn[nH]n1    ZINC000865709050
CN(C(=O)[C@H]1CCC(=O)C1)c1nn[nH]n1    ZINC001119595663
O=C(Cc1nn[nH]n1)NCC1CC(=O)C1    ZINC001176846261
C#CCOCCC(=O)NCc1nn[nH]n1    ZINC000755883327
CN(C(=O)[C@@H]1CCC(=O)C1)c1nn[nH]n1    ZINC001119595659
CN(C(=O)[C@H]1CCC=CO1)c1nn[nH]n1    ZINC000912618133
OCCNCc1ccc(-c2nn[nH]n2)o1    ZINC000823722699
C#CCO[C@H](C)C(=O)NCc1nn[nH]n1    ZINC000865709051
O=C(Nc1nn[nH]n1)[C@H]1C[C@]12CCOC2    ZINC001342601716
CN(C(=O)C1=COCCC1)c1nn[nH]n1    ZINC001350819037
O=C(NCc1nn[nH]n1)[C@@H]1CCC(=O)C1    ZINC001329539702
C#CCOCCC(=O)N(C)c1nn[nH]n1    ZINC000892954357
O=C(Nc1nn[nH]n1)[C@@H]1C[C@]12CCOC2    ZINC001342601715
C#CCO[C@H](C)C(=O)N(C)c1nn[nH]n1    ZINC001119490763
C#CCONC(=O)CCCc1nn[nH]n1    ZINC001261910781
C[C@@H](O)[C@@H](C)n1cc(-c2nn[nH]n2)nn1    ZINC001589997083
CCc1nnc([C@@H](N)Cc2nn[nH]n2)o1    ZINC001217694493
CCCOCn1cc(-c2nn[nH]n2)nn1    ZINC001590645306
CC[C@@H](O)Cn1cc(-c2nn[nH]n2)nn1    ZINC001590477711
CO[C@@H](C)Cn1cnc(-c2nn[nH]n2)n1    ZINC001605005643
CCn1ncnc1COCc1nn[nH]n1    ZINC001333149563
Cn1[nH]nnc1=Nc1cnn(CCO)c1    ZINC001176471430
CN(CC#N)C(=O)[C@@H](N)Cc1nn[nH]n1    ZINC001160584713
Cc1nc([C@H](C)N=c2nn[nH]n2C)no1    ZINC000379926119
CO[C@H](C)Cn1cnc(-c2nn[nH]n2)n1    ZINC001605005642
Cc1nnc([C@@H](N)CCc2nn[nH]n2)o1    ZINC001217692225
CCCOCn1cnc(-c2nn[nH]n2)n1    ZINC001590645491
COCn1cc(N=c2nn[nH]n2C)cn1    ZINC001216571799
Cc1nc([C@@H](C)N=c2nn[nH]n2C)no1    ZINC000379926121
CO[C@H](C)Cn1cc(-c2nn[nH]n2)nn1    ZINC001605005890
C[C@@H](O)[C@H](C)n1cc(-c2nn[nH]n2)nn1    ZINC001589997082
CO[C@@H](C)Cn1cc(-c2nn[nH]n2)nn1    ZINC001605005891
CC[C@H](O)Cn1cc(-c2nn[nH]n2)nn1    ZINC001590477712
C[C@H]([C@H](C)O)n1cc(-c2nn[nH]n2)nn1    ZINC001589997084
CC[C@@H](O)Cn1cnc(-c2nn[nH]n2)n1    ZINC001590475938
CC[C@H](O)Cn1cnc(-c2nn[nH]n2)n1    ZINC001590475939
CCOCCn1cc(-c2nn[nH]n2)nn1    ZINC001590817461
C[C@H](O)[C@H](C)n1cc(-c2nn[nH]n2)nn1    ZINC001589997085
Cn1ncc(-c2nn[nH]n2)c1NCCO    ZINC001606270783
C[C@@H]1CC[C@H](C(=O)NCc2nn[nH]n2)C1    ZINC000678993530
C/C(=C/C(=O)Nc1nn[nH]n1)C(C)(C)C    ZINC000742687900
CC1CC(N(C)C(=O)Cc2nn[nH]n2)C1    ZINC001176840660
CN(C(=O)C1CC(C)(C)C1)c1nn[nH]n1    ZINC001333647490
CN(C(=O)CCCc1nn[nH]n1)C1CC1    ZINC000635263649
CC(C)[C@H]1C[C@@H]1C(=O)N(C)c1nn[nH]n1    ZINC000892954592
CC1(CCC(=O)NCc2nn[nH]n2)CC1    ZINC000932533881
C=C[C@H](C)NC(=O)CCCc1nn[nH]n1    ZINC000635673322
Cn1[nH]nnc1=N[C@H]1CC12CCOCC2    ZINC000387367299
CC/C(C)=C(\C)C(=O)N(C)c1nn[nH]n1    ZINC000892955171
CCC/C(C)=C/C(=O)NCc1nn[nH]n1    ZINC000732158266
C/C=C/C(=O)N(C)C[C@H](C)c1nn[nH]n1    ZINC000736301432
C[C@H]1CCC[C@]1(C)C(=O)Nc1nn[nH]n1    ZINC000449925989
C=C[C@](C)(CC)C(=O)N(C)c1nn[nH]n1    ZINC000892955366
CC(C)(CC(O)=Nc1nn[nH]n1)C1CC1    ZINC000328815961
CC1(C)C[C@H]1NC(=O)CCc1nn[nH]n1    ZINC000630809034
CC1(CC(=O)NCc2nn[nH]n2)CCC1    ZINC001185110752
C[C@H]1CCN1C(=O)CCCc1nn[nH]n1    ZINC000899201324
CC(C)(C(=O)Nc1nn[nH]n1)C1CCC1    ZINC000333614427
CC(C)(NC(=O)Cc1nn[nH]n1)C1CC1    ZINC001176844697
C[C@H]1CCCC[C@H]1C(=O)Nc1nn[nH]n1    ZINC000424675205
C=C[C@@H]1OCCC[C@H]1N=c1nn[nH]n1C    ZINC000571274226
C[C@@H](CC(=O)NCc1nn[nH]n1)C1CC1    ZINC000732157814
C=CCCC(=O)NC(C)(C)c1nn[nH]n1    ZINC000359791185
C[C@H]1CC[C@H](C(=O)Nc2nn[nH]n2)CC1    ZINC000651353309
CC(C)(C(=O)NCc1nn[nH]n1)C1CC1    ZINC000643982758
CN(C(=O)CCC1CCC1)c1nn[nH]n1    ZINC001119591979
C#CC[C@@H](CCOC)N=c1nn[nH]n1C    ZINC000858857288
C[C@H]1C[C@@H]1CNC(=O)CCc1nn[nH]n1    ZINC000630740731
CC(C)C(=O)N1CC[C@H](c2nn[nH]n2)C1    ZINC000720625863
CC(C)CC1(C(=O)Nc2nn[nH]n2)CC1    ZINC000442718824
C/C=C\C(=O)N[C@H](CCC)c1nn[nH]n1    ZINC000736301375
C[C@H]1C[C@H]1CNC(=O)CCc1nn[nH]n1    ZINC000630740727
CCC1(C(=O)NCc2nn[nH]n2)CCC1    ZINC000674360282
C[C@H](CC(=O)NCc1nn[nH]n1)C1CC1    ZINC000732157815
C=C[C@H](CC)CC(=O)NCc1nn[nH]n1    ZINC000932533639
C[C@H](CC(=O)N(C)c1nn[nH]n1)C1CC1    ZINC001119429340
C[C@@H]1CCC[C@]1(C)C(=O)Nc1nn[nH]n1    ZINC000449925988
C(O[C@@H]1CN2CCC1CC2)c1nn[nH]n1    ZINC001223029120
CC(C)C(=O)N1CC[C@@H](c2nn[nH]n2)C1    ZINC000720625858
CCCC(=O)N1CC[C@@H](c2nn[nH]n2)C1    ZINC000720624058
C=CCN(C)C(=O)CCCc1nn[nH]n1    ZINC000635818911
CC(C)C[C@@H]1C[C@H]1C(=O)Nc1nn[nH]n1    ZINC000449808679
CC(C)[C@@H]1C[C@@H]1C(=O)N(C)c1nn[nH]n1    ZINC000892954589
C[C@@H]1CCN1C(=O)CCCc1nn[nH]n1    ZINC000899201322
C=C[C@@H](CC)CC(=O)NCc1nn[nH]n1    ZINC000932533640
CO[C@@H]1CC=C(N=c2nn[nH]n2C)CC1    ZINC001212872380
C[C@@H]1CC[C@H](C(=O)N(C)c2nn[nH]n2)C1    ZINC000892954669
CC/C(C)=C(/C)C(=O)N(C)c1nn[nH]n1    ZINC000892955170
CCCC1(C(=O)NCc2nn[nH]n2)CC1    ZINC000379825259
C=CC(C)(C)CC(=O)N(C)c1nn[nH]n1    ZINC001331925652
C=C[C@](C)(CC)C(=O)NCc1nn[nH]n1    ZINC000682361021
C=C[C@@](C)(CC)C(=O)N(C)c1nn[nH]n1    ZINC000892955367
CN(C(=O)C1(C)CCCC1)c1nn[nH]n1    ZINC001350256016
CCC/C(C)=C\C(=O)NCc1nn[nH]n1    ZINC000732158265
CCCC(=O)N1CC[C@H](c2nn[nH]n2)C1    ZINC000720624061
C=C[C@H](CC)CC(=O)N(C)c1nn[nH]n1    ZINC000825532332
C[C@H]1CC[C@H](C(=O)N(C)c2nn[nH]n2)C1    ZINC000892954666
CN(C(=O)CCC1(C)CC1)c1nn[nH]n1    ZINC000825532723
C[C@@H]1C[C@@H]1CNC(=O)CCc1nn[nH]n1    ZINC000630740732
C/C=C\C(=O)N[C@@H](CCC)c1nn[nH]n1    ZINC000736301377
C/C=C/C(=O)N[C@@H](CCC)c1nn[nH]n1    ZINC000736301376
CN(C(=O)CC1CCCC1)c1nn[nH]n1    ZINC001350257112
CC1(C)CC(C(=O)NCc2nn[nH]n2)C1    ZINC000706088900
CC(C)[C@@H]1C[C@H]1C(=O)N(C)c1nn[nH]n1    ZINC000892954590
CCC(=CC(=O)NCc1nn[nH]n1)CC    ZINC000759204292
C=CCCNC(=O)CCCc1nn[nH]n1    ZINC000636170471
CN(C(=O)CCCC1CC1)c1nn[nH]n1    ZINC001262101562
C[C@H](C(=O)N(C)c1nn[nH]n1)C1CCC1    ZINC001338076441
CC(=O)N1CCC(Cc2nn[nH]n2)CC1    ZINC001528798347
C=C[C@@](C)(CC)C(=O)NCc1nn[nH]n1    ZINC000682361022
CC(C)[C@H]1C[C@H]1C(=O)N(C)c1nn[nH]n1    ZINC000892954591
CCC/C(C)=C\C(=O)N(C)c1nn[nH]n1    ZINC001332604852
C[C@@H](C(=O)NCc1nn[nH]n1)C1CCC1    ZINC000631232851
CC1(C)C(C(=O)Nc2nn[nH]n2)C1(C)C    ZINC000346185514
CC1(NC(=O)CCCc2nn[nH]n2)CC1    ZINC001332456146
C[C@H](C(=O)Nc1nn[nH]n1)C1CCCC1    ZINC000674094534
O=C(CCCc1nn[nH]n1)NCC1CC1    ZINC000635194279
CCC/C(C)=C/C(=O)N(C)c1nn[nH]n1    ZINC001332604853
CC(C)(C#N)CCCOCc1nn[nH]n1    ZINC001119606456
C=C(C)C(C)(C)C(=O)N(C)c1nn[nH]n1    ZINC001353526574
C/C=C/C(=O)N(C)C[C@@H](C)c1nn[nH]n1    ZINC000736301434
C#CC[C@H](CCOC)N=c1nn[nH]n1C    ZINC000858857283
C[C@H]1CCC[C@@]1(C)C(=O)Nc1nn[nH]n1    ZINC000449925987
CCCC1(C(=O)Nc2nn[nH]n2)CCC1    ZINC000345707429
C[C@H]1CC[C@@H](C(=O)NCc2nn[nH]n2)C1    ZINC000678993527
C=C[C@@H](CC)CC(=O)N(C)c1nn[nH]n1    ZINC000825532336
CC[C@H]1CCC[C@@H]1C(=O)Nc1nn[nH]n1    ZINC000449810159
C/C=C\C(=O)N(C)C[C@H](C)c1nn[nH]n1    ZINC000736301433
Cn1[nH]nnc1=N[C@@H]1CC12CCOCC2    ZINC000387367292
C[C@@H]1CCCC[C@@H]1C(=O)Nc1nn[nH]n1    ZINC000424675209
C=CCC(C)(C)C(=O)N(C)c1nn[nH]n1    ZINC000820443854
CC/C(C)=C(\C)C(=O)NCc1nn[nH]n1    ZINC000780937795
CC/C(C)=C(/C)C(=O)NCc1nn[nH]n1    ZINC000780937751
C[C@@H]1CCC[C@@]1(C)C(=O)Nc1nn[nH]n1    ZINC000449925706
CC[C@H]1CCC[C@H]1C(=O)Nc1nn[nH]n1    ZINC000449810160
CCCC1(C(=O)N(C)c2nn[nH]n2)CC1    ZINC000892954875
C=C(C)CN(CC)C(=O)Cc1nn[nH]n1    ZINC001176840787
CN(C(=O)C(C)(C)C1CC1)c1nn[nH]n1    ZINC001353526508
C[C@H]1CCCC[C@@H]1C(=O)Nc1nn[nH]n1    ZINC000424675203
C[C@H]1CC[C@@H](C(=O)N(C)c2nn[nH]n2)C1    ZINC000892954667
CC1(C)CC[C@H](C(=O)Nc2nn[nH]n2)C1    ZINC000359435962
CC[C@@H]1CCC[C@@H]1C(=O)Nc1nn[nH]n1    ZINC000449810162
C(O[C@H]1CN2CCC1CC2)c1nn[nH]n1    ZINC001223029122
CC[C@@H]1CCC[C@H]1C(=O)Nc1nn[nH]n1    ZINC000449810161
C=CCC(C)(C)C(=O)NCc1nn[nH]n1    ZINC000645388654
CCC[C@@H]1C[C@H]1C(=O)NCc1nn[nH]n1    ZINC000643982622
C[C@@H]1CC[C@@H](C(=O)N(C)c2nn[nH]n2)C1    ZINC000892954668
C=C(C)CNC(=O)CCCc1nn[nH]n1    ZINC000635819353
C[C@H](C(=O)NCc1nn[nH]n1)C1CCC1    ZINC000631232849
C/C=C\C(=O)N(C)C[C@@H](C)c1nn[nH]n1    ZINC000736301431
O=C(CCCc1nn[nH]n1)N1CCCC1    ZINC000635058857
O=C(CCCc1nn[nH]n1)NC1CCC1    ZINC000635536287
CN(C(=O)C1CCCCC1)c1nn[nH]n1    ZINC001119489935
C=C[C@@H](C)NC(=O)CCCc1nn[nH]n1    ZINC000635673320
CCC(=CC(=O)N(C)c1nn[nH]n1)CC    ZINC000892954249
CCC1(C(=O)N(C)c2nn[nH]n2)CCC1    ZINC000953009986
C[C@H]1CC[C@H](C(=O)NCc2nn[nH]n2)C1    ZINC000678993523
CCC1CN(C(=O)CCc2nn[nH]n2)C1    ZINC000633383947
C[C@@H]1CCCC[C@H]1C(=O)Nc1nn[nH]n1    ZINC000424675207
O=C(CCC1CCC1)NCc1nn[nH]n1    ZINC000674092655
C[C@@H]1C[C@H]1CNC(=O)CCc1nn[nH]n1    ZINC000630740735
C=C(C)C(C)(C)C(=O)NCc1nn[nH]n1    ZINC000644634656
C[C@@H](C(=O)Nc1nn[nH]n1)C1CCCC1    ZINC000674094536
C[C@@H]1CC[C@@H](C(=O)NCc2nn[nH]n2)C1    ZINC000678993529
CC1(C)C[C@@H]1NC(=O)CCc1nn[nH]n1    ZINC000630809033
C[C@@H](CC(=O)N(C)c1nn[nH]n1)C1CC1    ZINC001119429338
CO[C@H]1CC=C(N=c2nn[nH]n2C)CC1    ZINC001212872381
C=CC(C)(C)CC(=O)NCc1nn[nH]n1    ZINC000900659167
O=C(CCCC1CC1)NCc1nn[nH]n1    ZINC000643982748
C[C@@H](C(=O)N(C)c1nn[nH]n1)C1CCC1    ZINC001338076442
CC1(C)CCC[C@H]1C(=O)Nc1nn[nH]n1    ZINC000356841768
CC1(C)CC[C@@H](C(=O)Nc2nn[nH]n2)C1    ZINC000359435964
C/C=C/C(=O)N[C@H](CCC)c1nn[nH]n1    ZINC000736301378
CC1(C)CCC[C@@H]1C(=O)Nc1nn[nH]n1    ZINC000356841769
CC[C@H](N=c1nn[nH]n1C)[C@@H]1CC1(C)C    ZINC000583742758
CC[C@@]1(C(C)C)C[C@@H]1N=c1nn[nH]n1C    ZINC000556846869
CC[C@@H](N=c1nn[nH]n1C)[C@H]1CC1(C)C    ZINC000583742755
Cn1[nH]nnc1=NC[C@@H]1CCCC1(C)C    ZINC000378862150
CC(C)=CCC[C@H](C)N=c1nn[nH]n1C    ZINC000578835053
CC[C@H]1CCC[C@H]1CN=c1nn[nH]n1C    ZINC000569189324
CC[C@@]1(C(C)C)C[C@H]1N=c1nn[nH]n1C    ZINC000556846867
CC[C@@H](N=c1nn[nH]n1C)[C@@H]1CC1(C)C    ZINC000583742756
Cn1[nH]nnc1=N[C@@H]1C[C@H]1CC(C)(C)C    ZINC000651395261
CC[C@H]1CCC[C@@H]1CN=c1nn[nH]n1C    ZINC000569189323
Cn1[nH]nnc1=NCC1CCCCCC1    ZINC000389458411
CC[C@@H]1CCC[C@@H]1CN=c1nn[nH]n1C    ZINC000569189325
Cn1[nH]nnc1=NCCC(C)(C)C1CC1    ZINC000382101474
C=CCCCCCCN=c1nn[nH]n1C    ZINC000379837904
CC[C@@H](N=c1nn[nH]n1C)C1CCCC1    ZINC000382768931
CC[C@]1(C(C)C)C[C@@H]1N=c1nn[nH]n1C    ZINC000556846868
Cn1[nH]nnc1=NCC(C)(C)C1CCC1    ZINC000384836270
CC(C)=CCC[C@@H](C)N=c1nn[nH]n1C    ZINC000578835050
CC[C@H](N=c1nn[nH]n1C)C1CCCC1    ZINC000382768932
CC[C@@H]1CCC[C@H]1CN=c1nn[nH]n1C    ZINC000569189322
CC[C@H](N=c1nn[nH]n1C)[C@H]1CC1(C)C    ZINC000583742757
CC[C@]1(C(C)C)C[C@H]1N=c1nn[nH]n1C    ZINC000556846866
Cn1[nH]nnc1=NC[C@H]1CCCC1(C)C    ZINC000378862149
ClCC(CCl)OCc1nn[nH]n1    ZINC001223030705
CN(C(=O)c1nccs1)c1nn[nH]n1    ZINC001587339606
Cn1[nH]nnc1=NC(=O)c1ccsn1    ZINC001520629621
CN(C(=O)c1cncs1)c1nn[nH]n1    ZINC001532085564
O=C(Cc1cncs1)Nc1nn[nH]n1    ZINC001343299058
O=C(Cc1cscn1)Nc1nn[nH]n1    ZINC001293900571
Cc1cc(C(=O)Nc2nn[nH]n2)ns1    ZINC000444257334
O=C(NCc1nn[nH]n1)c1nccs1    ZINC000683619929
CN(C(=O)c1ccns1)c1nn[nH]n1    ZINC001634121438
CN(C(=O)c1ccsn1)c1nn[nH]n1    ZINC001131172293
Cc1nscc1C(=O)Nc1nn[nH]n1    ZINC000358367381
Cc1ncsc1C(=O)Nc1nn[nH]n1    ZINC000342851234
O=C(NCc1nn[nH]n1)c1ccns1    ZINC000705420232
NC(=O)Nc1sccc1-c1nn[nH]n1    ZINC001592732808
CON=Cc1nc(-c2nn[nH]n2)cs1    ZINC001591466988
O=C(NCc1nn[nH]n1)c1ccsn1    ZINC000705431367
Cc1ncc(C(=O)Nc2nn[nH]n2)s1    ZINC000342853299
CN(C(=O)c1cscn1)c1nn[nH]n1    ZINC001532086066
Cn1[nH]nnc1=NC(=O)c1nccs1    ZINC001357676359
Cl/C=C\Cn1ccnc1-c1nn[nH]n1    ZINC000826350381
Cl/C=C/Cn1cc(-c2nn[nH]n2)cn1    ZINC001606185873
Cl/C=C/Cn1ccnc1-c1nn[nH]n1    ZINC000826350380
C=C(Cl)Cn1ccnc1-c1nn[nH]n1    ZINC000823883665
Cn1[nH]nnc1=Nc1cnccc1Cl    ZINC001211208268
Cl/C=C\Cn1cc(-c2nn[nH]n2)cn1    ZINC001606185876
O=C(Nc1nn[nH]n1)c1cc(CO)on1    ZINC001634296392
COc1cc(C(=O)Nc2nn[nH]n2)on1    ZINC000359815671
Cc1cc(COCc2nn[nH]n2)cs1    ZINC001119540306
C[C@H](OCc1nn[nH]n1)c1cccs1    ZINC001223029250
Nc1nonc1NC(=O)Cc1nn[nH]n1    ZINC001176838312
C[C@@H](OCc1nn[nH]n1)c1cccs1    ZINC001223029251
CN(C(=O)c1cc(F)c[nH]1)c1nn[nH]n1    ZINC001557697106
FCCOc1cnc(-c2nn[nH]n2)nc1    ZINC001592629592
O=c1c(-c2nn[nH]n2)cncn1CCF    ZINC001593494154
CSCCn1ccnc1-c1nn[nH]n1    ZINC000826229219
c1cnn(CSCCc2nn[nH]n2)c1    ZINC000603341201
CCSCn1cc(-c2nn[nH]n2)cn1    ZINC001590853827
CCNc1snc(C)c1-c1nn[nH]n1    ZINC001609230553
Cn1[nH]nnc1=Nc1cnc(O)c(F)c1    ZINC001210597831
CCNCc1nc(-c2nn[nH]n2)cs1    ZINC001604356816
FC(F)Cc1ccc(-c2nn[nH]n2)cc1    ZINC001250390619
O=C(NCc1nn[nH]n1)c1cc(F)c[nH]1    ZINC000645388555
Cn1[nH]nnc1=NC(=O)c1cc(F)c[nH]1    ZINC001188475615
O=c1cc(-c2nn[nH]n2)ncn1CCF    ZINC001609604863
CSCCn1cc(-c2nn[nH]n2)cn1    ZINC000821970500
c1n[nH]cc1CSCCc1nn[nH]n1    ZINC000603339193
C#CCOCCC(=O)OCc1nn[nH]n1    ZINC001343940507
CC1=C[C@@H](OCc2nn[nH]n2)CC(=O)O1    ZINC001223029246
CC1=C(OCc2nn[nH]n2)C(=O)[C@@H](C)O1    ZINC001223030303
C#CCO[C@H](C)C(=O)OCc1nn[nH]n1    ZINC001123118865
C#C[C@@H](OCc1nn[nH]n1)C(=O)OCC    ZINC001223027333
CC1=C(OCc2nn[nH]n2)C(=O)O[C@H]1C    ZINC001223026924
C#CCO[C@@H](C)C(=O)OCc1nn[nH]n1    ZINC001123118864
O=C(OCc1nn[nH]n1)C1=COCCC1    ZINC000738243884
O=C(OCc1nn[nH]n1)C1=CCOCC1    ZINC001348849534
CC1=C[C@H](OCc2nn[nH]n2)CC(=O)O1    ZINC001223029245
O=C(OCc1nn[nH]n1)[C@H]1CCC(=O)C1    ZINC001348849687
CC1=C(OCc2nn[nH]n2)C(=O)[C@H](C)O1    ZINC001223030302
C#C[C@H](OCc1nn[nH]n1)C(=O)OCC    ZINC001223027332
O=C(OCc1nn[nH]n1)[C@@H]1CCC(=O)C1    ZINC001348849685
CC1=C(OCc2nn[nH]n2)C(=O)O[C@@H]1C    ZINC001223026923
CC1=NO[C@](C)(C(=O)Nc2nn[nH]n2)C1    ZINC001634297945
CC(=O)N1CC(C(=O)Nc2nn[nH]n2)C1    ZINC001320783948
CN1C[C@@H](C(=O)Nc2nn[nH]n2)CC1=O    ZINC000709830383
CNC(=O)/C=C/C(=O)NCc1nn[nH]n1    ZINC001144089010
O=C(Nc1nn[nH]n1)[C@@H]1CCNC(=O)C1    ZINC001586746974
NC(=O)[C@H]1CC[C@@H]1C(=O)Nc1nn[nH]n1    ZINC001628642191
O=C(Nc1nn[nH]n1)[C@H]1CCC(=O)NC1    ZINC000709791913
NC(=O)C1(C(=O)Nc2nn[nH]n2)CCC1    ZINC001116200407
O=CN1CCC[C@@H]1C(=O)Nc1nn[nH]n1    ZINC001328350915
C1=CCC(CSCCc2nn[nH]n2)C1    ZINC000603345076
C1=C[C@H](SCCc2nn[nH]n2)CCC1    ZINC000603338887
C1=C(CSCCc2nn[nH]n2)CCC1    ZINC000603341809
C=C/C=C\CCSCCc1nn[nH]n1    ZINC000882191705
CC1=NO[C@@](C)(C(=O)Nc2nn[nH]n2)C1    ZINC001634297942
NC(=O)[C@H]1CC[C@H]1C(=O)Nc1nn[nH]n1    ZINC001628642192
O=C(C[C@@H]1CCC(=O)N1)Nc1nn[nH]n1    ZINC001293901525
CN(C(=O)[C@@H]1CCC(=O)N1)c1nn[nH]n1    ZINC001301546725
CC1=NO[C@H](C(=O)N(C)c2nn[nH]n2)C1    ZINC000912616541
O=C(NCC1CC1)C(=O)Nc1nn[nH]n1    ZINC001320671726
NC(=O)[C@@H]1CC[C@@H]1C(=O)Nc1nn[nH]n1    ZINC001628642189
CC1=NO[C@H](C(=O)NCc2nn[nH]n2)C1    ZINC000832222490
O=C(Nc1nn[nH]n1)[C@H]1CCCC(=O)N1    ZINC000709948912
CN1C(=O)CC[C@@H]1C(=O)Nc1nn[nH]n1    ZINC001117787597
c1ccc2c(c1)cccc2Cc1nn[nH]n1    ZINC000004853928
CCC#C[C@H](C)SCCc1nn[nH]n1    ZINC000603340052
C=C/C=C/CCSCCc1nn[nH]n1    ZINC000882191706
C1=C[C@@H](SCCc2nn[nH]n2)CCC1    ZINC000603338886
NC(=O)[C@@H]1C[C@@H]1C(=O)NCc1nn[nH]n1    ZINC001182385645
NC(=O)C1(C(=O)NCc2nn[nH]n2)CC1    ZINC001143163091
CN1CC[C@@H](C(=O)Nc2nn[nH]n2)C1=O    ZINC001342877937
COc1cc(CN=c2nn[nH]n2C)on1    ZINC001548519590
CN(C(=O)[C@H]1CCC(=O)N1)c1nn[nH]n1    ZINC001301546736
CN1CC[C@H](C(=O)Nc2nn[nH]n2)C1=O    ZINC001342877939
C=CC(=O)N(C)CC(=O)Nc1nn[nH]n1    ZINC001118837655
O=CN1CCC[C@H]1C(=O)Nc1nn[nH]n1    ZINC001328350920
O=C(NCc1nn[nH]n1)[C@@H]1CCNC1=O    ZINC001183022047
O=C(NCc1nn[nH]n1)[C@H]1CCNC1=O    ZINC001183022037
OC[C@@H](O)Cn1ccnc1-c1nn[nH]n1    ZINC001609610117
CN1C[C@H](C(=O)Nc2nn[nH]n2)CC1=O    ZINC000709830386
NC(=O)C1(NC(=O)Cc2nn[nH]n2)CC1    ZINC001176845291
CC1=NO[C@@H](C(=O)N(C)c2nn[nH]n2)C1    ZINC000912616540
CN1C(=O)CC[C@H]1C(=O)Nc1nn[nH]n1    ZINC001117787596
O=C(Nc1nn[nH]n1)[C@H]1CCNC(=O)C1    ZINC001586746973
N[C@@H](Cc1nn[nH]n1)C(=O)N1CC(=O)C1    ZINC001160554500
NC(=O)[C@@H]1CC[C@H]1C(=O)Nc1nn[nH]n1    ZINC001628642193
NC(=O)[C@H]1C[C@@H]1C(=O)NCc1nn[nH]n1    ZINC001182385650
O=C(CNC(=O)C1CC1)Nc1nn[nH]n1    ZINC001321941752
NC(=O)[C@@H]1C[C@H]1C(=O)NCc1nn[nH]n1    ZINC001182385653
O=C(Nc1nn[nH]n1)[C@@H]1CCC(=O)NC1    ZINC000709791915
NC(=O)[C@H]1C[C@H]1C(=O)NCc1nn[nH]n1    ZINC001182385651
O=C(CN1CCCC1=O)Nc1nn[nH]n1    ZINC000709831613
CC1=NO[C@@H](C(=O)NCc2nn[nH]n2)C1    ZINC000832222488
CN(C(=O)[C@H]1C[C@H]1C(N)=O)c1nn[nH]n1    ZINC001647844245
OC[C@H](O)Cn1ccnc1-c1nn[nH]n1    ZINC001609610112
O=C(C[C@H]1CCC(=O)N1)Nc1nn[nH]n1    ZINC001293901537
CCC#C[C@@H](C)SCCc1nn[nH]n1    ZINC000603340051
FCCCCn1ccnc1-c1nn[nH]n1    ZINC001609486901
FCCCCn1cc(-c2nn[nH]n2)cn1    ZINC000822736356
Cn1[nH]nnc1=NCCc1nc(N)no1    ZINC000380219768
C(Cc1nn[nH]n1)OCCc1nn[nH]n1    ZINC000005662796
O=C(CCCC1CC1)OCc1nn[nH]n1    ZINC001343953384
CC1(CCC(=O)OCc2nn[nH]n2)CC1    ZINC001123142593
C[C@H]1CC[C@@H](C(=O)OCc2nn[nH]n2)C1    ZINC001123119571
C=C[C@@H](CC)CC(=O)OCc1nn[nH]n1    ZINC001344055103
O=C(CC1CCCC1)OCc1nn[nH]n1    ZINC001346450440
C[C@@H](C(=O)OCc1nn[nH]n1)C1CCC1    ZINC001345162618
C(OC[C@@H]1C[C@H]2CC[C@H]1O2)c1nn[nH]n1    ZINC001339182176
C=CCC(C)(C)C(=O)OCc1nn[nH]n1    ZINC001525996646
C[C@@H]1CC[C@@H](C(=O)OCc2nn[nH]n2)C1    ZINC001123119572
C[C@H]1CC[C@H](C(=O)OCc2nn[nH]n2)C1    ZINC001123119570
CC(C)(C(=O)OCc1nn[nH]n1)C1CC1    ZINC001346449642
O=C(CCC1CCC1)OCc1nn[nH]n1    ZINC001515651885
CC1(C(=O)OCc2nn[nH]n2)CCCC1    ZINC001345162898
COC1=CC[C@H](OCc2nn[nH]n2)CC1    ZINC001223026995
C[C@@H]1CC[C@H](C(=O)OCc2nn[nH]n2)C1    ZINC001123119573
O=C(OCc1nn[nH]n1)C1CCCCC1    ZINC001123120825
COC1=CC[C@@H](OCc2nn[nH]n2)CC1    ZINC001223026993
CCC/C(C)=C\C(=O)OCc1nn[nH]n1    ZINC001515652257
CCC(=CC(=O)OCc1nn[nH]n1)CC    ZINC001345157663
CC1(C)CC(C(=O)OCc2nn[nH]n2)C1    ZINC001343953980
C[C@H](CC(=O)OCc1nn[nH]n1)C1CC1    ZINC001343954679
CCC/C(C)=C/C(=O)OCc1nn[nH]n1    ZINC001515652261
C[C@H](C(=O)OCc1nn[nH]n1)C1CCC1    ZINC001345162617
C=C(C)C(C)(C)C(=O)OCc1nn[nH]n1    ZINC001348849748
C=C[C@H](CC)CC(=O)OCc1nn[nH]n1    ZINC001344055102
C[C@@H](CC(=O)OCc1nn[nH]n1)C1CC1    ZINC001343954678
C=CC(C)(C)CC(=O)OCc1nn[nH]n1    ZINC001515652613
C(OC[C@H]1C[C@H]2CC[C@H]1O2)c1nn[nH]n1    ZINC001339182175
CN(C(=O)C[C@H]1CCCN1)c1nn[nH]n1    ZINC001578373612
Cn1[nH]nnc1=NC[C@H]1CCCNC1=O    ZINC000664006049
CNCC(=O)N1CC[C@H](c2nn[nH]n2)C1    ZINC000720638560
C=C(CN(C)C)C(=O)N(C)c1nn[nH]n1    ZINC000912617567
Cn1[nH]nnc1=NC(=O)NC1CCCC1    ZINC001185862803
CN(C(=O)C[C@@H](N)C1CC1)c1nn[nH]n1    ZINC001578372685
CCn1[nH]nnc1=NC(=O)N(C)C1CC1    ZINC000888338679
CN(C(=O)CC1(CN)CC1)c1nn[nH]n1    ZINC001578372386
O=C(CC[C@@H]1CCNC1)Nc1nn[nH]n1    ZINC000381840617
CC1(C)[C@@H](N)C[C@@H]1C(=O)Nc1nn[nH]n1    ZINC001576382056
CN(C(=O)[C@@H](N)CC1CC1)c1nn[nH]n1    ZINC001578367888
CN1CCCC[C@H]1C(=O)Nc1nn[nH]n1    ZINC000606373612
C[C@H](C(N)=O)N1CC[C@@H](c2nn[nH]n2)C1    ZINC001175697832
C[C@H]1CCN1C(=O)[C@@H](N)Cc1nn[nH]n1    ZINC001157914044
C[C@@H](C(=O)Nc1nn[nH]n1)N1CC(C)C1    ZINC000569589909
Cn1[nH]nnc1=NC[C@H]1CCCC(=O)N1    ZINC000380159688
Cn1[nH]nnc1=NC[C@@]1(C)CCC(=O)N1    ZINC000663993835
CN(C)C1(C(=O)NCc2nn[nH]n2)CC1    ZINC001182600761
C[C@H](N)C(=O)N1CC[C@@H](c2nn[nH]n2)C1    ZINC000720639214
Cn1[nH]nnc1=NCC(=O)NCC1CC1    ZINC000380053281
C[C@H]1CCCN1CC(=O)Nc1nn[nH]n1    ZINC000346210164
C=C(C)CNC(=O)N=c1nn[nH]n1CC    ZINC000888329730
CN(C(=O)[C@@H]1CCCCN1)c1nn[nH]n1    ZINC001573850663
CC1(C)CCN[C@@H]1C(=O)Nc1nn[nH]n1    ZINC000662437023
O=C(Cc1nn[nH]n1)N[C@@H]1CCCNC1    ZINC001220881386
NCCC(=O)NC1(c2nn[nH]n2)CCC1    ZINC001580281074
CN(C)C1(C(=O)Nc2nn[nH]n2)CCC1    ZINC000763050168
CN(C(=O)[C@H]1CCCN1C)c1nn[nH]n1    ZINC000912618222
C[C@@H]1CCCN1CC(=O)Nc1nn[nH]n1    ZINC000346210165
CCN1C[C@@H](N=c2nn[nH]n2C)CC1=O    ZINC000391617663
O=C(CCc1nn[nH]n1)N1CCCCN1    ZINC000633035751
CN(C(=O)[C@]1(C)CCNC1)c1nn[nH]n1    ZINC001578368503
C[C@H](C(N)=O)N1CC[C@H](c2nn[nH]n2)C1    ZINC001175697833
CCn1[nH]nnc1=NC(=O)N1CCCC1    ZINC000823614362
CN(CC(=O)Nc1nn[nH]n1)C1CCC1    ZINC000863858779
CC/C=C/NC(=O)[C@@H](N)Cc1nn[nH]n1    ZINC001220560563
N[C@H]1CC[C@@H](C(=O)Nc2nn[nH]n2)CC1    ZINC001580415057
O=C(Nc1nn[nH]n1)[C@H]1CCCCCN1    ZINC000364480171
C[C@@H](C(N)=O)N1CC[C@@H](c2nn[nH]n2)C1    ZINC001175697831
C[C@H]1CN(C)C[C@H]1C(=O)Nc1nn[nH]n1    ZINC000362816742
CN(C(=O)[C@H](N)CC1CC1)c1nn[nH]n1    ZINC001578367989
CNCC(=O)NC1(c2nn[nH]n2)CCC1    ZINC001578616680
O=C(CC[C@H]1CCNC1)Nc1nn[nH]n1    ZINC000381840610
C[C@@H](C(=O)N(C)c1nn[nH]n1)C1CNC1    ZINC001575047987
CN(C(=O)[C@@H]1CCN(C)C1)c1nn[nH]n1    ZINC000912617976
NC1CCN(C(=O)Cc2nn[nH]n2)CC1    ZINC001160505281
CC1(C)[C@H](C(=O)Nc2nn[nH]n2)C[C@@H]1N    ZINC001576382057
CC1(C)[C@H](N)C[C@@H]1C(=O)Nc1nn[nH]n1    ZINC001576382055
C[C@@H](N)C(=O)N1CC[C@@H](c2nn[nH]n2)C1    ZINC000720639217
NCC(=O)N1CCC[C@H](c2nn[nH]n2)C1    ZINC000720635783
CNC1(C(=O)N(C)c2nn[nH]n2)CCC1    ZINC001578592149
CN(C)CC1(C(=O)Nc2nn[nH]n2)CC1    ZINC000635573756
CC(=O)N1CC[C@H](N=c2nn[nH]n2C)C1    ZINC000380051693
N[C@@H]1CC[C@H](CC(=O)Nc2nn[nH]n2)C1    ZINC000378848293
Cn1[nH]nnc1=NC[C@@H]1CCCC(=O)N1    ZINC000380159675
Cn1[nH]nnc1=NC[C@]1(C)CCC(=O)N1    ZINC000663994091
C=C(C)CNC(=O)[C@@H](N)Cc1nn[nH]n1    ZINC001219879190
CCn1[nH]nnc1=NC(=O)NC1CCC1    ZINC000888324220
C=C(CN(C)C)C(=O)NCc1nn[nH]n1    ZINC001348550856
NCCC(=O)N1CC[C@H](c2nn[nH]n2)C1    ZINC000720630659
CN(C(=O)C[C@@H]1CCNC1)c1nn[nH]n1    ZINC001578378444
O=C(Cc1nn[nH]n1)N[C@H]1CCCNC1    ZINC001220881385
CN1CCC[C@@H]1C(=O)NCc1nn[nH]n1    ZINC000603782841
CC1(C)CNC[C@@H]1C(=O)Nc1nn[nH]n1    ZINC000711352087
C[C@@H]1CN(C)C[C@@H]1C(=O)Nc1nn[nH]n1    ZINC000362816744
CN(C(=O)C[C@H](N)C1CC1)c1nn[nH]n1    ZINC001578372684
C[C@H](C(=O)N(C)c1nn[nH]n1)C1CNC1    ZINC001575047988
C[C@H]1NCC[C@@H]1C(=O)N(C)c1nn[nH]n1    ZINC001576880393
C[C@H](C(=O)Nc1nn[nH]n1)N1CC(C)C1    ZINC000569589910
C[C@@H](N)C(=O)N1CC[C@H](c2nn[nH]n2)C1    ZINC000720639221
C[C@@H](C(N)=O)N1CC[C@H](c2nn[nH]n2)C1    ZINC001175697834
CN(C(=O)[C@@H]1NCC1(C)C)c1nn[nH]n1    ZINC001578373326
CN(C(=O)CCNC1CC1)c1nn[nH]n1    ZINC001578376046
CN1CCC(C(=O)Nc2nn[nH]n2)CC1    ZINC000207432634
C[C@@H]1NCC[C@H]1C(=O)N(C)c1nn[nH]n1    ZINC001576880389
O=C(CCc1nn[nH]n1)N1CCNCC1    ZINC001330573898
NCCC(=O)N1CC[C@@H](c2nn[nH]n2)C1    ZINC000720630660
C[C@@H]1[C@H](C(=O)Nc2nn[nH]n2)CCN1C    ZINC000648788687
Cn1[nH]nnc1=N[C@@H]1CCCN(C)C1=O    ZINC000380177993
O=C(CC1CCNCC1)Nc1nn[nH]n1    ZINC000381618970
CN(C(=O)[C@@H]1CCCN1C)c1nn[nH]n1    ZINC000912618221
CN(C(=O)[C@@]1(C)CCCN1)c1nn[nH]n1    ZINC001578386239
O=C(CCc1nn[nH]n1)NC[C@@H]1CCN1    ZINC001580544502
N[C@H]1C[C@@H](NC(=O)CCc2nn[nH]n2)C1    ZINC001580421431
C[C@@H]1CN(C)C[C@H]1C(=O)Nc1nn[nH]n1    ZINC000362816743
CCN1C[C@H](N=c2nn[nH]n2C)CC1=O    ZINC000391617664
C[C@@H]1CNC[C@H]1CC(=O)Nc1nn[nH]n1    ZINC000722504018
Cn1[nH]nnc1=NC[C@@H]1CCCNC1=O    ZINC000664006048
CCn1[nH]nnc1=NC(=O)NCC1CC1    ZINC000888343658
CNC1CC(C(=O)N(C)c2nn[nH]n2)C1    ZINC001578592883
CC(=O)N1CC[C@@H](N=c2nn[nH]n2C)C1    ZINC000380051692
CNCC(=O)N1CC[C@@H](c2nn[nH]n2)C1    ZINC000720638563
Cn1[nH]nnc1=N[C@H]1CCCN(C)C1=O    ZINC000380177991
CC1(C)CNC[C@H]1C(=O)Nc1nn[nH]n1    ZINC000711352090
CN1CCCC[C@@H]1C(=O)Nc1nn[nH]n1    ZINC000606373613
CN(C(=O)CC1(N)CCC1)c1nn[nH]n1    ZINC001578374237
CN(C(=O)[C@H]1CCC[C@H]1N)c1nn[nH]n1    ZINC001578386391
O=C(CCNCC1CC1)Nc1nn[nH]n1    ZINC000709930515
C[C@H]1CN(C)C[C@@H]1C(=O)Nc1nn[nH]n1    ZINC000362816745
CN(C(=O)C[C@@H]1CCCN1)c1nn[nH]n1    ZINC001578373606
CCn1[nH]nnc1=NC(=O)NC1(C)CC1    ZINC001331275668
C[C@H](N)C(=O)NC1(c2nn[nH]n2)CCC1    ZINC001574104255
Cn1[nH]nnc1=NCCN1CCCC1=O    ZINC000405447588
CN(C)C1(C(=O)N(C)c2nn[nH]n2)CC1    ZINC000912616863
C[C@H](N)C(=O)N1CC[C@H](c2nn[nH]n2)C1    ZINC000720639223
O=C(Nc1nn[nH]n1)[C@H]1CCCNCC1    ZINC001346306157
O=C(Nc1nn[nH]n1)[C@@H]1CCCNCC1    ZINC001346306158
CN(C(=O)[C@H]1CCN(C)C1)c1nn[nH]n1    ZINC000912617975
N[C@H]1C[C@H](NC(=O)CCc2nn[nH]n2)C1    ZINC001580428926
CN(C(=O)CN1CCCC1)c1nn[nH]n1    ZINC000912617040
N[C@@H](Cc1nn[nH]n1)C(=O)N1CCCC1    ZINC001157448775
Cn1[nH]nnc1=N[C@@H]1CC[C@H](C(N)=O)C1    ZINC000663984329
CN1CCC[C@H]1C(=O)NCc1nn[nH]n1    ZINC000603782835
NCC(=O)N1CCC(c2nn[nH]n2)CC1    ZINC000720627494
CN(C(=O)[C@H]1NCC1(C)C)c1nn[nH]n1    ZINC001578373325
CN(C(=O)CC1CC(N)C1)c1nn[nH]n1    ZINC001578375102
CN(C)C1CN(C(=O)Cc2nn[nH]n2)C1    ZINC001176837882
CN(C(=O)[C@@]1(C)CCNC1)c1nn[nH]n1    ZINC001578368504
O=C(CCc1nn[nH]n1)NC[C@H]1CCN1    ZINC001580544503
C[C@@H]1NCC[C@@H]1C(=O)N(C)c1nn[nH]n1    ZINC001576880396
CN(C(=O)C1(N)CCCC1)c1nn[nH]n1    ZINC001578368272
O=C(CN1CCCC1)NCc1nn[nH]n1    ZINC000737876139
CC1(NC(=O)CCc2nn[nH]n2)CNC1    ZINC001576534762
N[C@H]1CC[C@H](C(=O)Nc2nn[nH]n2)CC1    ZINC000709930091
NC1CC(CC(=O)NCc2nn[nH]n2)C1    ZINC000718074351
CN(C(=O)[C@H]1CCCCN1)c1nn[nH]n1    ZINC001573850664
C[C@@H]1CCN1C(=O)[C@@H](N)Cc1nn[nH]n1    ZINC001157914043
CN(C(=O)CNCC1CC1)c1nn[nH]n1    ZINC001578378453
Cn1[nH]nnc1=NCC1(CC(N)=O)CC1    ZINC000664026156
CC1(C)CCN[C@H]1C(=O)Nc1nn[nH]n1    ZINC000662437024
C=CCN(C)C(=O)N=c1nn[nH]n1CC    ZINC000888329727
O=C(CCc1nn[nH]n1)N[C@@H]1CCNC1    ZINC001262009545
C=C[C@H](C)NC(=O)N=c1nn[nH]n1CC    ZINC000888332720
O=C(Nc1nn[nH]n1)[C@@H]1CCCCCN1    ZINC000364480164
C[C@H]1NCC[C@H]1C(=O)N(C)c1nn[nH]n1    ZINC001576880390
C=C[C@@H](C)NC(=O)N=c1nn[nH]n1CC    ZINC000888332721
CC1(C)[C@H](N)C[C@H]1C(=O)Nc1nn[nH]n1    ZINC001576382054
O=C(CCc1nn[nH]n1)NCC1CNC1    ZINC001580544999
NCC(=O)N1CCC[C@@H](c2nn[nH]n2)C1    ZINC000720635784
N[C@H](CC1CC1)C(=O)NCc1nn[nH]n1    ZINC000379812322
C=CCCNC(=O)N=c1nn[nH]n1CC    ZINC000888323102
C[C@@H]1CC[C@H](OCc2nn[nH]n2)C[C@@H]1C    ZINC001223030616
C[C@@H]1CC[C@H](C)[C@@H](OCc2nn[nH]n2)C1    ZINC001223029332
C=C[C@@H](CCCCC)OCc1nn[nH]n1    ZINC001223029230
C[C@H]1CC(OCc2nn[nH]n2)C[C@H](C)C1    ZINC001223029309
CC1(C)CCC(OCc2nn[nH]n2)CC1    ZINC001223029435
CC1(C)CCC[C@H](OCc2nn[nH]n2)C1    ZINC001223026588
CCC1CCC(OCc2nn[nH]n2)CC1    ZINC001223026730
CCCC/C=C/[C@@H](C)OCc1nn[nH]n1    ZINC001223026557
CC(C)=CCC[C@H](C)OCc1nn[nH]n1    ZINC001223026654
C[C@@H]1CCC[C@H](OCc2nn[nH]n2)[C@H]1C    ZINC001223026938
C[C@@H]1CC[C@@H](C)[C@@H](OCc2nn[nH]n2)C1    ZINC001223029325
C[C@@H]1CC(OCc2nn[nH]n2)C[C@@H](C)C1    ZINC001223029310
C[C@@H]1CCC[C@@H](OCc2nn[nH]n2)[C@H]1C    ZINC001223026936
C[C@@H]1CC[C@@H](C)[C@H](OCc2nn[nH]n2)C1    ZINC001223029331
C[C@H]1CCC[C@H](C)C1OCc1nn[nH]n1    ZINC001223026616
CC/C=C(\C)[C@H](CC)OCc1nn[nH]n1    ZINC001223027768
C[C@@H]1CCC[C@@H](OCc2nn[nH]n2)[C@@H]1C    ZINC001223026937
C[C@H]1C[C@H](OCc2nn[nH]n2)C[C@@H](C)C1    ZINC001223029307
C=C[C@H](CCCCC)OCc1nn[nH]n1    ZINC001223029229
C(OC1CCCCCCC1)c1nn[nH]n1    ZINC001223027626
CC/C=C(\C)[C@@H](CC)OCc1nn[nH]n1    ZINC001223027767
C(COCc1nn[nH]n1)CC1CCCC1    ZINC001119606915
C[C@H]1CCCC[C@H]1COCc1nn[nH]n1    ZINC001331984622
C[C@@H]1CC[C@@H](OCc2nn[nH]n2)C[C@H]1C    ZINC001223030615
C[C@@H]1CCC[C@H](OCc2nn[nH]n2)[C@@H]1C    ZINC001223026935
C[C@@H]1CCCC[C@H]1COCc1nn[nH]n1    ZINC001331984618
C[C@@H]1CC[C@H](C)[C@H](OCc2nn[nH]n2)C1    ZINC001223029327
C[C@H]1CCCC[C@@H]1COCc1nn[nH]n1    ZINC001331984620
CC[C@H]1CC[C@H](OCc2nn[nH]n2)CC1    ZINC001223026729
CC1(C)CCC[C@@H](OCc2nn[nH]n2)C1    ZINC001223026587
C[C@@H]1CC[C@H](OCc2nn[nH]n2)C[C@H]1C    ZINC001223030548
CCCC/C=C/[C@H](C)OCc1nn[nH]n1    ZINC001223026556
CC(C)=CCC[C@@H](C)OCc1nn[nH]n1    ZINC001223026653
C[C@H]1CCC[C@H](COCc2nn[nH]n2)C1    ZINC001262160100
C=CC[C@@H](CCCC)OCc1nn[nH]n1    ZINC001223026630
C(OCC1CCCCCC1)c1nn[nH]n1    ZINC001331951211
C[C@H]1CCC[C@@H](COCc2nn[nH]n2)C1    ZINC001262160099
C[C@@H]1CCC[C@H](COCc2nn[nH]n2)C1    ZINC001262160098
C[C@@H]1CCC[C@@H](C)C1OCc1nn[nH]n1    ZINC001223026614
C[C@@H]1CCCC[C@@H]1COCc1nn[nH]n1    ZINC001331984623
C[C@@H]1CC[C@@H](OCc2nn[nH]n2)C[C@@H]1C    ZINC001223030551
C[C@@H]1CCC[C@H](C)[C@H]1OCc1nn[nH]n1    ZINC001223026615
C[C@@H]1CCC[C@@H](COCc2nn[nH]n2)C1    ZINC001262160101
C=CC[C@H](CCCC)OCc1nn[nH]n1    ZINC001223026629
CNCCCN1CC[C@@H](c2nn[nH]n2)C1    ZINC001578686981
CNCCCN1CC[C@H](c2nn[nH]n2)C1    ZINC001578686982
CN(C)[C@H](CN=c1nn[nH]n1C)C1CC1    ZINC000379932518
CN(C)[C@@H](CN=c1nn[nH]n1C)C1CC1    ZINC000379932520
NCCN1CCC(Cc2nn[nH]n2)CC1    ZINC001580310560
O=C(NO)c1csc(-c2nn[nH]n2)c1    ZINC001606863079
O=C(Nc1nn[nH]n1)c1cc(O)cs1    ZINC000732272131
Cc1nnc(C(=O)Nc2nn[nH]n2)s1    ZINC001628637780
CN(C(=O)c1cnsn1)c1nn[nH]n1    ZINC001532480909
Cc1nnsc1C(=O)Nc1nn[nH]n1    ZINC000709794398
Nc1ncc(C(=O)Nc2nn[nH]n2)s1    ZINC000720272858
O=C(COC(F)(F)F)Nc1nn[nH]n1    ZINC000933071343
CN(C(=O)c1cnns1)c1nn[nH]n1    ZINC001168359212
CN(C(=O)c1csnn1)c1nn[nH]n1    ZINC001454168480
Cl/C=C/Cn1cc(-c2nn[nH]n2)nn1    ZINC001581744624
C=C(Cl)Cn1cnnc1-c1nn[nH]n1    ZINC000735401936
Cl/C=C\Cn1cc(-c2nn[nH]n2)nn1    ZINC001581744625
C[C@H](OCc1nn[nH]n1)c1nccs1    ZINC001223027359
c1nc(CCOCc2nn[nH]n2)cs1    ZINC001339183403
Cc1ncc(COCc2nn[nH]n2)s1    ZINC001334035079
c1cc(CSCCc2nn[nH]n2)on1    ZINC000603337040
C#CCSCC(=O)NCc1nn[nH]n1    ZINC000900658270
Cn1[nH]nnc1=Nc1csc(CO)c1    ZINC001176366431
c1cc(CSCCc2nn[nH]n2)no1    ZINC000603337439
Cc1nc(COCc2nn[nH]n2)cs1    ZINC001334804788
Cc1nc(SCc2nn[nH]n2)oc1C    ZINC000530684334
C#CCSCC(=O)N(C)c1nn[nH]n1    ZINC001334239765
Cc1cnc(COCc2nn[nH]n2)s1    ZINC001339183359
C[C@@H](OCc1nn[nH]n1)c1nccs1    ZINC001223027358
Cc1csc(COCc2nn[nH]n2)n1    ZINC001350622781
Cc1ncsc1COCc1nn[nH]n1    ZINC001119606431
c1nn[nH]c1CSCCc1nn[nH]n1    ZINC000603340585
CCn1cnnc1SCc1nn[nH]n1    ZINC000913399379
CCc1nc(SCc2nn[nH]n2)n[nH]1    ZINC000345274804
CCSCn1cnc(-c2nn[nH]n2)n1    ZINC001590853650
CSCCn1cnc(-c2nn[nH]n2)n1    ZINC001591698754
c1nc(CSCCc2nn[nH]n2)n[nH]1    ZINC001330815715
Cn1[nH]nnc1=Nc1cccc(F)c1F    ZINC001173947858
Cn1[nH]nnc1=Nc1ccc(F)c(F)c1    ZINC001173865530
Cn1[nH]nnc1=Nc1cc(F)cc(F)c1    ZINC001173912765
O=C(O)C1(C(=O)Nc2nn[nH]n2)CCC1    ZINC000663094705
CN(C(=O)C1=COCCO1)c1nn[nH]n1    ZINC001119656028
COC(=O)C1(C(=O)Nc2nn[nH]n2)CC1    ZINC001342695709
Cn1[nH]nnc1=Nc1ccc(F)cc1F    ZINC001173925459
O=C(O)[C@@H]1CC[C@H]1C(=O)Nc1nn[nH]n1    ZINC000709789355
C=C(CCC(=O)O)C(=O)Nc1nn[nH]n1    ZINC001602788079
O=C(C[C@H]1COC(=O)C1)Nc1nn[nH]n1    ZINC001444622670
O=C(Cc1nn[nH]n1)N[C@H]1COC(=O)C1    ZINC001176845500
O=C(C[C@@H]1COC(=O)C1)Nc1nn[nH]n1    ZINC001444622661
Cn1[nH]nnc1=Nc1cc(F)ccc1F    ZINC001173948810
O[C@@H](CNCc1nn[nH]n1)C(F)(F)F    ZINC001250989348
CN(C(=O)C1(C(=O)O)CC1)c1nn[nH]n1    ZINC001605949056
COC(=O)/C=C/C(=O)NCc1nn[nH]n1    ZINC001144103331
CN(C(=O)[C@H]1C[C@H]1C(=O)O)c1nn[nH]n1    ZINC001605977860
COc1cc(COCc2nn[nH]n2)on1    ZINC001353926058
Cn1[nH]nnc1=Nc1c(F)cccc1F    ZINC001173858782
O[C@H](CNCc1nn[nH]n1)C(F)(F)F    ZINC001250989347
O=C(O)[C@H]1C[C@@H](C(=O)Nc2nn[nH]n2)C1    ZINC001602217024
O=C(NCc1nn[nH]n1)[C@@H]1CNC(=O)N1    ZINC001220073935
NC(=O)NC1(C(=O)Nc2nn[nH]n2)CC1    ZINC001586746810
Cc1ccc2nc(-c3nn[nH]n3)ccc2c1    ZINC000002536610
O=C(Nc1nn[nH]n1)C(F)=C1CCCC1    ZINC000763052556
C/C(=C(\F)C(=O)Nc1nn[nH]n1)C1CC1    ZINC000900744271
C[C@@H](CCC#N)SCCc1nn[nH]n1    ZINC000603339878
N#CCCCCSCCc1nn[nH]n1    ZINC000603336563
C[C@H](CCC#N)SCCc1nn[nH]n1    ZINC000603339877
C/C(=C(/F)C(=O)Nc1nn[nH]n1)C1CC1    ZINC000900744280
FCCCCn1cnc(-c2nn[nH]n2)n1    ZINC001592630185
FCCCCn1cc(-c2nn[nH]n2)nn1    ZINC001592629319
Cn1ncc(-c2nn[nH]n2)c1NCCF    ZINC001606272082
C=CCONC(=O)CCCc1nn[nH]n1    ZINC000823421192
C[C@H](O)C(=O)NC1(c2nn[nH]n2)CCC1    ZINC001558173844
CC(=O)C[C@@H](C)C(=O)NCc1nn[nH]n1    ZINC001181259868
COC/C(C)=C/C(=O)NCc1nn[nH]n1    ZINC000845487098
CO[C@](C)(C(=O)Nc1nn[nH]n1)C1CC1    ZINC000362812595
COC1(C(=O)Nc2nn[nH]n2)CCCC1    ZINC000577693080
C#CCOC[C@H](O)CN=c1nn[nH]n1C    ZINC001251819177
CCC(=O)N1CCOC[C@@H]1c1nn[nH]n1    ZINC000736306579
CO[C@@H](C(=O)NCc1nn[nH]n1)C1CC1    ZINC000684281363
COCC1(CC(=O)Nc2nn[nH]n2)CC1    ZINC000568629139
O=C(C[C@@H]1CCCOC1)Nc1nn[nH]n1    ZINC001321046163
CN(C(=O)CC1(O)CCC1)c1nn[nH]n1    ZINC001339677575
O=C(Cc1nn[nH]n1)NC[C@@H]1CCOC1    ZINC001176845339
O=C(Cc1nn[nH]n1)NC[C@H]1C[C@@H](O)C1    ZINC001176845332
C[C@@H]1OCC[C@H]1C(=O)N(C)c1nn[nH]n1    ZINC000892954279
O=C(NCc1nn[nH]n1)C1(O)CCCC1    ZINC000674764620
CN(C(=O)[C@@](C)(O)C1CC1)c1nn[nH]n1    ZINC000912617997
CO[C@@H]1CCC[C@H]1C(=O)Nc1nn[nH]n1    ZINC001353575571
C[C@](O)(C(=O)NCc1nn[nH]n1)C1CC1    ZINC000672170759
CN(C(=O)[C@H]1CCCOC1)c1nn[nH]n1    ZINC001350255370
CN(C(=O)C(=O)C(C)(C)C)c1nn[nH]n1    ZINC001262101660
C[C@@](O)(C(=O)NCc1nn[nH]n1)C1CC1    ZINC000672170760
O=C(CC[C@@H]1CCCO1)Nc1nn[nH]n1    ZINC000342851485
C[C@H]1OCC[C@H]1C(=O)N(C)c1nn[nH]n1    ZINC000892954280
C[C@@H]1C[C@@H](C(=O)Nc2nn[nH]n2)CCO1    ZINC001337293554
CCO[C@H]1C[C@H]1C(=O)N(C)c1nn[nH]n1    ZINC001334240520
C[C@@]1(O)CCN(C(=O)Cc2nn[nH]n2)C1    ZINC001176839688
C[C@@H](O)C(=O)N1CC[C@H](c2nn[nH]n2)C1    ZINC001352584812
COC1(C(=O)N(C)c2nn[nH]n2)CCC1    ZINC000892954573
CO[C@H]1CCC[C@@H]1C(=O)Nc1nn[nH]n1    ZINC001353575573
COC1(C(=O)NCc2nn[nH]n2)CCC1    ZINC000679797232
CO[C@@](C)(C(=O)Nc1nn[nH]n1)C1CC1    ZINC000362812594
C[C@@H](C(=O)O)N1CC[C@H](c2nn[nH]n2)C1    ZINC001589487692
C[C@@](O)(CC(=O)Nc1nn[nH]n1)C1CC1    ZINC000339220721
CC1(OCC(=O)Nc2nn[nH]n2)CCC1    ZINC000746179969
C[C@@H](C(=O)O)N1CC[C@@H](c2nn[nH]n2)C1    ZINC001589487688
CC[C@H](C)C(=O)C(=O)N=c1nn[nH]n1C    ZINC001184316644
CO[C@H](C(=O)NCc1nn[nH]n1)C1CC1    ZINC000684281364
CN(C(=O)C1(O)CCCC1)c1nn[nH]n1    ZINC000912618632
C[C@]1(C(=O)Nc2nn[nH]n2)CCCCO1    ZINC001147752312
O=C(O)CCN1CC[C@H](c2nn[nH]n2)C1    ZINC001574877870
O=C1NCC[C@@H]1CCOCc1nn[nH]n1    ZINC001331952764
CCO[C@H]1C[C@@H]1C(=O)NCc1nn[nH]n1    ZINC000600493510
C[C@H]1C[C@H](C(=O)Nc2nn[nH]n2)CCO1    ZINC001337293551
O=C(CC[C@H]1CCOC1)Nc1nn[nH]n1    ZINC000709981780
C#CCOC[C@@H](O)CN=c1nn[nH]n1C    ZINC001251819178
CCO[C@@H]1C[C@H]1C(=O)NCc1nn[nH]n1    ZINC000600493508
COCC1CN(C(=O)Cc2nn[nH]n2)C1    ZINC001176838533
CC[C@@H](C)C(=O)C(=O)NCc1nn[nH]n1    ZINC001184320158
C[C@@]1(C(=O)Nc2nn[nH]n2)CCCCO1    ZINC001147752314
COCC(=O)N1CC[C@H](c2nn[nH]n2)C1    ZINC000720624492
C[C@H]1C[C@H](C(=O)N(C)c2nn[nH]n2)CO1    ZINC000892955312
O=C(Nc1nn[nH]n1)[C@@H]1CCC[C@H](O)C1    ZINC000439281367
CCC(=O)N1CCO[C@@H](c2nn[nH]n2)C1    ZINC000736305781
CN(C(=O)C[C@H]1CCOC1)c1nn[nH]n1    ZINC001350255487
CO[C@H]1CCC[C@H]1C(=O)Nc1nn[nH]n1    ZINC001353575572
O=C(C[C@H]1CCCOC1)Nc1nn[nH]n1    ZINC001321046164
CCO[C@@H]1C[C@@H]1C(=O)N(C)c1nn[nH]n1    ZINC001334240516
CC[C@H](C)C(=O)C(=O)NCc1nn[nH]n1    ZINC001184320213
COC/C(C)=C\C(=O)NCc1nn[nH]n1    ZINC000845487097
O=C(Nc1nn[nH]n1)[C@H]1CCC[C@@H](O)C1    ZINC000439281350
C[C@@H]1C[C@@H](C(=O)N(C)c2nn[nH]n2)CO1    ZINC000892955310
CN(C(=O)C[C@@H]1CCOC1)c1nn[nH]n1    ZINC001350255486
CC[C@@H](C)C(=O)C(=O)N=c1nn[nH]n1C    ZINC001184316638
CC1(C(=O)Nc2nn[nH]n2)CCOCC1    ZINC001328830813
CN(C(=O)C[C@@H]1CCCO1)c1nn[nH]n1    ZINC001333646190
CCO[C@@H](C(=O)Nc1nn[nH]n1)C1CC1    ZINC000625708592
O=C(Nc1nn[nH]n1)[C@H]1CCC[C@H](O)C1    ZINC000439281368
CCO[C@@H]1C[C@H]1C(=O)N(C)c1nn[nH]n1    ZINC001334240518
O=C(Nc1nn[nH]n1)C1CCC(O)CC1    ZINC001321479424
C=C[C@@](C)(O)CC(=O)N(C)c1nn[nH]n1    ZINC000912617668
CCC(=O)N1CCOC[C@H]1c1nn[nH]n1    ZINC000736306577
O=C(Cc1nn[nH]n1)NCCC1COC1    ZINC001176845285
COC1CC(C(=O)NCc2nn[nH]n2)C1    ZINC000626465157
C=C[C@](C)(O)CC(=O)N(C)c1nn[nH]n1    ZINC000912617669
C[C@H](O)C(=O)N1CC[C@H](c2nn[nH]n2)C1    ZINC001352584814
O=C(CO)N1CCC(c2nn[nH]n2)CC1    ZINC001354110532
O=C(C[C@H]1CCOC1)NCc1nn[nH]n1    ZINC000401355823
CCO[C@@H]1C[C@@H]1C(=O)NCc1nn[nH]n1    ZINC000600493504
COCC(=O)N1CC[C@@H](c2nn[nH]n2)C1    ZINC000720624494
C[C@@]1(O)C[C@@H](C(=O)NCc2nn[nH]n2)C1    ZINC001185473559
CC(C)CC(=O)C(=O)N=c1nn[nH]n1C    ZINC001184323719
C[C@]1(C(=O)NCc2nn[nH]n2)CCOC1    ZINC000687408410
O=C1NCC[C@H]1CCOCc1nn[nH]n1    ZINC001331952763
C[C@@H]1OCC[C@@H]1C(=O)N(C)c1nn[nH]n1    ZINC000892954282
C[C@@](O)(C(=O)Nc1nn[nH]n1)C1CCC1    ZINC000362814478
CC(C)CC(=O)C(=O)NCc1nn[nH]n1    ZINC001184333775
CN(C(=O)[C@]1(C)CCOC1)c1nn[nH]n1    ZINC000892954814
C=CCCOCC(=O)N(C)c1nn[nH]n1    ZINC001331461856
C[C@H]1OCC[C@@H]1C(=O)N(C)c1nn[nH]n1    ZINC000892954281
C[C@H](C(=O)O)N1CC[C@H](c2nn[nH]n2)C1    ZINC001589487691
C[C@@H]1C[C@H](C(=O)Nc2nn[nH]n2)CCO1    ZINC001337293553
O=C(CC1CCOCC1)Nc1nn[nH]n1    ZINC001328769421
C[C@H]1C[C@@H](C(=O)N(C)c2nn[nH]n2)CO1    ZINC000892955309
C[C@H]1C[C@@H](C(=O)Nc2nn[nH]n2)CCO1    ZINC001337293556
O=C(COCc1nn[nH]n1)N1CCCC1    ZINC001119607299
COCC1(C(=O)N(C)c2nn[nH]n2)CC1    ZINC001333646761
COC1CC(C(=O)N(C)c2nn[nH]n2)C1    ZINC001334239700
O=C(Cc1nn[nH]n1)N[C@@H]1CCC[C@@H]1O    ZINC001176846306
CN(C(=O)C[C@H]1CCCO1)c1nn[nH]n1    ZINC001333646191
Cn1[nH]nnc1=NC(=O)C(=O)C(C)(C)C    ZINC000904198369
CN(C(=O)[C@H]1CCCCO1)c1nn[nH]n1    ZINC000892955185
CCOCC1(C(=O)Nc2nn[nH]n2)CC1    ZINC000442708989
CC(=O)CCCC(=O)NCc1nn[nH]n1    ZINC001116641220
CO[C@H](C(=O)N(C)c1nn[nH]n1)C1CC1    ZINC000953035325
C[C@@]1(C(=O)NCc2nn[nH]n2)CCOC1    ZINC000687408409
COCCC1(C(=O)Nc2nn[nH]n2)CC1    ZINC000448247438
CO[C@@H]1CCC[C@@H]1C(=O)Nc1nn[nH]n1    ZINC001353575570
C[C@](O)(C(=O)Nc1nn[nH]n1)C1CCC1    ZINC000362814477
C=CCCOCC(=O)NCc1nn[nH]n1    ZINC000600496346
O=C(O)CCN1CC[C@@H](c2nn[nH]n2)C1    ZINC001574877873
O=C(Cc1nn[nH]n1)NC[C@H]1CCOC1    ZINC001176845340
O=C(COCc1nn[nH]n1)NCC1CC1    ZINC001339182678
CC(=O)[C@@H](C)CC(=O)NCc1nn[nH]n1    ZINC001184344223
C[C@](O)(CC(=O)Nc1nn[nH]n1)C1CC1    ZINC000339220722
CCC(=O)N1CCO[C@H](c2nn[nH]n2)C1    ZINC000736305780
CCO[C@H]1C[C@H]1C(=O)NCc1nn[nH]n1    ZINC000600493509
C[C@H]1CN(C(=O)Cc2nn[nH]n2)C[C@@H]1O    ZINC001176839670
O=C(Nc1nn[nH]n1)[C@@H]1CCC[C@@H](O)C1    ZINC000439281365
O=C(COCC1CC1)NCc1nn[nH]n1    ZINC000599334097
CN(C(=O)[C@@]1(C)CCOC1)c1nn[nH]n1    ZINC000892954815
C[C@@]1(C(=O)Nc2nn[nH]n2)CCCOC1    ZINC000358370956
C[C@@H](O)C(=O)N1CC[C@@H](c2nn[nH]n2)C1    ZINC001352584810
CN(CC1COC1)C(=O)Cc1nn[nH]n1    ZINC001176841390
O=C(CC1(O)CCC1)NCc1nn[nH]n1    ZINC001142622140
CN(C(=O)COCc1nn[nH]n1)C1CC1    ZINC001350623378
C[C@]1(O)CCN(C(=O)Cc2nn[nH]n2)C1    ZINC001176839690
COCC1(C(=O)NCc2nn[nH]n2)CC1    ZINC000679306831
CC(=O)N1CCC(O)(c2nn[nH]n2)CC1    ZINC001296954694
COC/C(C)=C\C(=O)N(C)c1nn[nH]n1    ZINC000953037282
CC(=O)N1CC[C@@H](OCc2nn[nH]n2)C1    ZINC001223030209
C[C@@H]1C[C@H](C(=O)N(C)c2nn[nH]n2)CO1    ZINC000892955311
CC(=O)[C@H](C)CC(=O)NCc1nn[nH]n1    ZINC001184344222
C[C@@H](O)C(=O)NC1(c2nn[nH]n2)CCC1    ZINC001303222738
O=C(CC[C@@H]1CCOC1)Nc1nn[nH]n1    ZINC000709981784
CN(C(=O)[C@@H]1CCCCO1)c1nn[nH]n1    ZINC000892955184
C[C@@]1(O)C[C@H](NC(=O)Cc2nn[nH]n2)C1    ZINC001176845669
CN(C(=O)Cc1nn[nH]n1)C1(C)COC1    ZINC001176841418
C#CCOC[C@H](O)CNCc1nn[nH]n1    ZINC001251884990
CCC1(C(=O)NCc2nn[nH]n2)COC1    ZINC000755360589
C[C@H](OCC1CC1)C(=O)Nc1nn[nH]n1    ZINC000590500994
CN(C(=O)C1CCOCC1)c1nn[nH]n1    ZINC001332604187
COC/C(C)=C/C(=O)N(C)c1nn[nH]n1    ZINC000953037281
CC(=O)CCCC(=O)N(C)c1nn[nH]n1    ZINC001119658554
CN(C(=O)[C@@H]1CCCOC1)c1nn[nH]n1    ZINC001350255374
C[C@@H](OCC1CC1)C(=O)Nc1nn[nH]n1    ZINC000590500993
O=C(C[C@@H]1CCOC1)NCc1nn[nH]n1    ZINC000401355799
CCO[C@H](C(=O)Nc1nn[nH]n1)C1CC1    ZINC000625708585
Cn1[nH]nnc1=NC1CC(CC(=O)O)C1    ZINC000718115502
CC(=O)C[C@H](C)C(=O)NCc1nn[nH]n1    ZINC001181259869
C#CCOC[C@@H](O)CNCc1nn[nH]n1    ZINC001251884991
C[C@H](O)C(=O)N1CC[C@@H](c2nn[nH]n2)C1    ZINC001352584807
CO[C@@H](C(=O)N(C)c1nn[nH]n1)C1CC1    ZINC000953035326
Cn1[nH]nnc1=NC(=O)OC1CCCC1    ZINC001193522376
CC(C)C1(C(=O)Nc2nn[nH]n2)COC1    ZINC000933073508
CC(C)(C)C(=O)C(=O)NCc1nn[nH]n1    ZINC000735586349
O=C(CCCc1nn[nH]n1)N1CC(O)C1    ZINC001331525315
CN(C(=O)[C@](C)(O)C1CC1)c1nn[nH]n1    ZINC000912617996
O=C(CCC1(O)CCC1)Nc1nn[nH]n1    ZINC001465377016
CCC1(C(=O)N(C)c2nn[nH]n2)COC1    ZINC001353527381
CCO[C@H]1C[C@@H]1C(=O)N(C)c1nn[nH]n1    ZINC001334240521
C[C@]1(C(=O)Nc2nn[nH]n2)CCCOC1    ZINC000358370957
O=C(CC1(O)CCCC1)Nc1nn[nH]n1    ZINC000346204793
CN(C(=O)COCC1CC1)c1nn[nH]n1    ZINC001331460854
O=C(CC[C@H]1CCCO1)Nc1nn[nH]n1    ZINC000342851486
C[C@H](C(=O)O)N1CC[C@@H](c2nn[nH]n2)C1    ZINC001589487689
O=C(Cc1nn[nH]n1)NCC1(O)CCC1    ZINC001176846180
CN1CCNC[C@@H]1C(=O)Nc1nn[nH]n1    ZINC000709930554
O=C(CN1CCNCC1)Nc1nn[nH]n1    ZINC000143441129
N[C@H]1CN[C@H](C(=O)NCc2nn[nH]n2)C1    ZINC001220073341
N[C@@]1(C(=O)NCc2nn[nH]n2)CCNC1    ZINC001220074220
CN1CCNC[C@H]1C(=O)Nc1nn[nH]n1    ZINC000709930555
O=C(NCc1nn[nH]n1)[C@@H]1CNCCN1    ZINC001220074152
CCn1[nH]nnc1=NC(=O)NC1CNC1    ZINC001578366767
N[C@@H](Cc1nn[nH]n1)C(=O)N1CCNC1    ZINC001161415790
N[C@]1(C(=O)NCc2nn[nH]n2)CCNC1    ZINC001220074219
Cn1[nH]nnc1=NCCN1CCNC1=O    ZINC000884691235
CN(C(=O)CCC(C)(C)C)c1nn[nH]n1    ZINC001331480817
C[C@H]([C@H](C)O)N1CC[C@H](c2nn[nH]n2)C1    ZINC001620536442
CC[C@H](CC(C)C)C(=O)Nc1nn[nH]n1    ZINC000449922807
CO[C@@H]1CCC[C@H]1CN=c1nn[nH]n1C    ZINC000379966834
C[C@H]1C[C@H](CN=c2nn[nH]n2C)CCO1    ZINC000393625357
Cn1[nH]nnc1=N[C@H](CO)CC1CCC1    ZINC000379996510
CCC(CC)[C@@H](C)C(=O)Nc1nn[nH]n1    ZINC000341801305
C[C@H]([C@H](C)O)N1CC[C@@H](c2nn[nH]n2)C1    ZINC001620536444
CCCCCCC(=O)N(C)c1nn[nH]n1    ZINC001332689202
CC(C)C[C@@H](C)C(=O)N(C)c1nn[nH]n1    ZINC000892954568
C[C@@H]1C[C@@H](CN=c2nn[nH]n2C)[C@@H](C)O1    ZINC000665747585
C[C@@H]1C[C@H](CN=c2nn[nH]n2C)CCO1    ZINC000393625352
CC[C@@H](CC(C)C)C(=O)Nc1nn[nH]n1    ZINC000449922809
Cn1[nH]nnc1=N[C@H]1CCC[C@H]1CCO    ZINC000380053233
CO[C@H]1CCC[C@H]1CN=c1nn[nH]n1C    ZINC000379966837
C=CCC[C@@H](O)CNCCc1nn[nH]n1    ZINC001252616317
CC[C@@H](C)[C@@H](C)C(=O)N(C)c1nn[nH]n1    ZINC000892954541
Cn1[nH]nnc1=NCCC[C@@H]1CCOC1    ZINC000402226240
CCC(=O)NC(CC)(CC)c1nn[nH]n1    ZINC001556494975
C[C@H](O)[C@H](C)N1CC[C@H](c2nn[nH]n2)C1    ZINC001620536443
CCC[C@](C)(CC)C(=O)Nc1nn[nH]n1    ZINC000356115403
Cn1[nH]nnc1=N[C@@H]1CCC[C@H]1CCO    ZINC000380053228
CCN(CC)C(=O)CCCc1nn[nH]n1    ZINC000635064420
C[C@@H](C[C@H]1CCOC1)N=c1nn[nH]n1C    ZINC000380126008
CC(C)O[C@H]1C[C@@H](N=c2nn[nH]n2C)C1    ZINC000560821150
C[C@H]1C[C@@H](CN=c2nn[nH]n2C)CCO1    ZINC000393625365
CCC[C@@H](C)CC(=O)NCc1nn[nH]n1    ZINC000600498884
CCCC[C@H](CC)C(=O)Nc1nn[nH]n1    ZINC000006757083
CO[C@H]([C@H](C)N=c1nn[nH]n1C)C1CC1    ZINC000388309483
CC(C)C(C)(C)C(=O)N(C)c1nn[nH]n1    ZINC000892955034
CCCC[C@@H](CC)C(=O)Nc1nn[nH]n1    ZINC000006757030
CN1CCC[C@@H](OCc2nn[nH]n2)CC1    ZINC001223028892
Cn1[nH]nnc1=N[C@@H](CO)CC1CCC1    ZINC000379996509
CCN1CCC[C@H](OCc2nn[nH]n2)C1    ZINC001223028112
Cn1[nH]nnc1=NCCC[C@H]1CCOC1    ZINC000402226242
CC(C)N1CC[C@H](OCc2nn[nH]n2)C1    ZINC001223030395
CCC(C)(CC)C(=O)NCc1nn[nH]n1    ZINC000681044193
CC[C@@H](C)[C@H](C)C(=O)NCc1nn[nH]n1    ZINC000679636309
CCC(C)(CC)C(=O)N(C)c1nn[nH]n1    ZINC000892954333
CCCC[C@H](C)C(=O)N(C)c1nn[nH]n1    ZINC001331922270
C(CN1CCCCC1)OCc1nn[nH]n1    ZINC001353926418
CCCC(C)(C)C(=O)NCc1nn[nH]n1    ZINC000651307284
CCC[C@H](C)CC(=O)N(C)c1nn[nH]n1    ZINC001335061505
C[C@@H](C(=O)NCc1nn[nH]n1)C(C)(C)C    ZINC000205554906
CCC(CC)[C@H](C)C(=O)Nc1nn[nH]n1    ZINC000341801303
C[C@@H]1C[C@H](CN=c2nn[nH]n2C)[C@@H](C)O1    ZINC000665747582
COC1(CN=c2nn[nH]n2C)CCCC1    ZINC000390010655
Cn1[nH]nnc1=NC1CCC(C)(O)CC1    ZINC000380180341
CC[C@@H](O)CN1CC[C@H](c2nn[nH]n2)C1    ZINC001308034195
CCC(CC)CNC(=O)Cc1nn[nH]n1    ZINC001176838543
CCC[C@H](C)CC(=O)NCc1nn[nH]n1    ZINC000600498892
CCC[C@@H](CC)C(=O)NCc1nn[nH]n1    ZINC000874457872
C[C@@H]1C[C@@H](CN=c2nn[nH]n2C)CCO1    ZINC000393625362
CC(C)(C)N1CC(OCc2nn[nH]n2)C1    ZINC001223030072
C[C@H](C(=O)N(C)c1nn[nH]n1)C(C)(C)C    ZINC001262101679
CC[C@@H](C)[C@H](C)C(=O)N(C)c1nn[nH]n1    ZINC000892954542
CC[C@@H](C)CCC(=O)N(C)c1nn[nH]n1    ZINC000822601010
CCC(CC)CC(=O)N(C)c1nn[nH]n1    ZINC000892954061
COC1CCC(N=c2nn[nH]n2C)CC1    ZINC000556843912
CC[C@@H](O)CN1CC[C@@H](c2nn[nH]n2)C1    ZINC001308034183
C[C@H](C(=O)NCc1nn[nH]n1)C(C)(C)C    ZINC000205554917
CC[C@@H](C)CCC(=O)NCc1nn[nH]n1    ZINC000671719665
CC[C@H](C)[C@H](C)C(=O)NCc1nn[nH]n1    ZINC000679636299
C[C@@H](N=c1nn[nH]n1C)[C@@H]1CCCOC1    ZINC000389897649
CC[C@H](C)NC(=O)CCCc1nn[nH]n1    ZINC000635056696
C[C@H](COCC1CC1)N=c1nn[nH]n1C    ZINC000651458327
C[C@@H](C[C@@H]1CCOC1)N=c1nn[nH]n1C    ZINC000380126013
C[C@@H](C(=O)N(C)c1nn[nH]n1)C(C)(C)C    ZINC001262101678
CC[C@H](O)CN1CC[C@H](c2nn[nH]n2)C1    ZINC001308034198
CCC(CC)(CC)C(=O)Nc1nn[nH]n1    ZINC000675467222
CC[C@H](C)[C@@H](C)C(=O)NCc1nn[nH]n1    ZINC000679636306
C=CCC[C@H](O)CNCCc1nn[nH]n1    ZINC001252616323
CC(C)C[C@H](C)C(=O)N(C)c1nn[nH]n1    ZINC000892954569
Cn1[nH]nnc1=N[C@@H]1CCC[C@@H]1CCO    ZINC000380053227
CC[C@@H](C)NC(=O)CCCc1nn[nH]n1    ZINC000635056695
CC(C)CNC(=O)CCCc1nn[nH]n1    ZINC000635088551
CCC[C@H](CC)C(=O)N(C)c1nn[nH]n1    ZINC001338076299
CC[C@H](O)CN1CC[C@@H](c2nn[nH]n2)C1    ZINC001308034197
CC(C)N1CC[C@@H](OCc2nn[nH]n2)C1    ZINC001223030393
CO[C@@H]1CCCC[C@H]1N=c1nn[nH]n1C    ZINC000378716656
CCC(C)(C)CC(=O)N(C)c1nn[nH]n1    ZINC001262183113
CCC[C@H](CC)C(=O)NCc1nn[nH]n1    ZINC000874457877
C[C@H](N=c1nn[nH]n1C)[C@@H]1CCCOC1    ZINC000389897650
CO[C@](C)(CN=c1nn[nH]n1C)C1CC1    ZINC000389595147
C[C@H](O)[C@H](C)N1CC[C@@H](c2nn[nH]n2)C1    ZINC001620536441
CO[C@@H]([C@H](C)N=c1nn[nH]n1C)C1CC1    ZINC000388309486
CCC(C)(C)CC(=O)NCc1nn[nH]n1    ZINC000608587328
CCCC(C)(C)C(=O)N(C)c1nn[nH]n1    ZINC001119490513
C[C@H](C[C@@H]1CCOC1)N=c1nn[nH]n1C    ZINC000380126011
CC[C@H](C)[C@@H](C)C(=O)N(C)c1nn[nH]n1    ZINC000892954540
CO[C@@H]([C@@H](C)N=c1nn[nH]n1C)C1CC1    ZINC000388309484
Cn1[nH]nnc1=NCCCC1(O)CCC1    ZINC000566671732
CCCN(C)C(=O)CCCc1nn[nH]n1    ZINC000635449098
CO[C@H]([C@@H](C)N=c1nn[nH]n1C)C1CC1    ZINC000388309481
CCN1CCC(OCc2nn[nH]n2)CC1    ZINC001223029474
C[C@@H](COCC1CC1)N=c1nn[nH]n1C    ZINC000651458328
C[C@@H]1C[C@H](CN=c2nn[nH]n2C)[C@H](C)O1    ZINC000665747584
CCC[C@@](C)(CC)C(=O)Nc1nn[nH]n1    ZINC000356115398
CC(C)N(C)C(=O)CCCc1nn[nH]n1    ZINC000635225693
CCCCNC(=O)CCCc1nn[nH]n1    ZINC000635064661
CCN1CCC[C@@H](OCc2nn[nH]n2)C1    ZINC001223028111
CC(C)CCCCC(=O)Nc1nn[nH]n1    ZINC000457611331
C[C@@H](N=c1nn[nH]n1C)[C@H]1CCCOC1    ZINC000389897651
Cn1[nH]nnc1=NC[C@H](CO)CC1CC1    ZINC000664461191
CC[C@H](C)CCC(=O)N(C)c1nn[nH]n1    ZINC000822601012
Cn1[nH]nnc1=NC[C@@H](CO)CC1CC1    ZINC000664461193
CCC(CC)CC(=O)NCc1nn[nH]n1    ZINC000675225679
CC[C@H](C)CCC(=O)NCc1nn[nH]n1    ZINC000671719666
CCC[C@@H](CC)C(=O)N(C)c1nn[nH]n1    ZINC001338076295
Cn1[nH]nnc1=N[C@H]1CCC[C@@H]1CCO    ZINC000380053232
CO[C@H]1CCC[C@@H]1CN=c1nn[nH]n1C    ZINC000379966835
C[C@H](N=c1nn[nH]n1C)[C@H]1CCCOC1    ZINC000389897652
CCO[C@@H]1CCC[C@H]1N=c1nn[nH]n1C    ZINC000565639593
CC[C@@H](C)[C@@H](C)C(=O)NCc1nn[nH]n1    ZINC000679636308
CO[C@@](C)(CN=c1nn[nH]n1C)C1CC1    ZINC000389595148
CC[C@H](C)[C@H](C)C(=O)N(C)c1nn[nH]n1    ZINC000892954539
C[C@@H]1C[C@@H](CN=c2nn[nH]n2C)[C@H](C)O1    ZINC000665747583
CO[C@@H]1CCC[C@@H]1CN=c1nn[nH]n1C    ZINC000379966833
Cn1[nH]nnc1=NCCC1CCOCC1    ZINC000379800189
C[C@H](C[C@H]1CCOC1)N=c1nn[nH]n1C    ZINC000380126006
COCC1(CN=c2nn[nH]n2C)CCC1    ZINC000379881559
CC(C)O[C@@]1(C)C[C@H]1N=c1nn[nH]n1C    ZINC000528202909
CCC[C@@H](C)CC(=O)N(C)c1nn[nH]n1    ZINC001335061504
CC(C)C(C)(C)C(=O)NCc1nn[nH]n1    ZINC000682224379
CC(C)N(C(=O)Cc1nn[nH]n1)C(C)C    ZINC001176837862
CCCC[C@@H](C)C(=O)N(C)c1nn[nH]n1    ZINC001331922269
CN1CCC[C@H](OCc2nn[nH]n2)CC1    ZINC001223028893
Cn1[nH]nnc1=NCCCCC(C)(C)C    ZINC000380171935
O=C(Nc1nn[nH]n1)c1csc(O)n1    ZINC001324955152
O=C(Nc1nn[nH]n1)c1ccc(Cl)[nH]1    ZINC001618467730
Cc1ccc(SCc2nn[nH]n2)s1    ZINC000146630401
O=C(Nc1nn[nH]n1)c1cc(Cl)c[nH]1    ZINC000342851439
CSCc1ccc(-c2nn[nH]n2)s1    ZINC001591698721
Fc1cccc(Cl)c1Cc1nn[nH]n1    ZINC000012359635
FC(F)(F)CCSCc1nn[nH]n1    ZINC000336646944
FC(F)(F)CSCCc1nn[nH]n1    ZINC000603338181
N#CC(C#N)=Cc1ccc(-c2nn[nH]n2)o1    ZINC000822800996
C#CCSCC(=O)OCc1nn[nH]n1    ZINC001345157544
FC(F)Oc1ccc(-c2nn[nH]n2)cc1    ZINC000002537659
Cc1nnc(COCc2nn[nH]n2)s1    ZINC001353926801
Cc1nnsc1COCc1nn[nH]n1    ZINC001331951189
COc1ncc(N=c2nn[nH]n2C)s1    ZINC001175387387
CN(C(=O)CSCC#N)c1nn[nH]n1    ZINC001119429280
FC(F)Oc1ccccc1-c1nn[nH]n1    ZINC000002537742
Cn1[nH]nnc1=Nc1cc(F)nc(F)c1    ZINC001213077452
C[C@H]1OC(=O)N[C@H]1C(=O)Nc1nn[nH]n1    ZINC001618458739
C[C@H]1OC(=O)N[C@@H]1C(=O)Nc1nn[nH]n1    ZINC001618458737
c1cc(-c2cccc(-c3nn[nH]n3)c2)co1    ZINC001239691039
COCC#CCSCCc1nn[nH]n1    ZINC000603337936
O=C(Nc1nn[nH]n1)[C@H]1CCOC(=O)N1    ZINC001331629185
O=C(Cc1nn[nH]n1)N[C@@H]1CONC1=O    ZINC001176845998
COCc1nn(Cc2nn[nH]n2)c(=O)o1    ZINC001116482908
c1cc(-c2ccc(-c3nn[nH]n3)cc2)co1    ZINC001239688750
C#CCOCCSCCc1nn[nH]n1    ZINC000882190307
O=C(CN1CCOC1=O)Nc1nn[nH]n1    ZINC001136947105
C[C@@H]1OC(=O)N[C@H]1C(=O)Nc1nn[nH]n1    ZINC001618458740
c1cc(-c2ccccc2-c2nn[nH]n2)co1    ZINC001239688135
O=C(Nc1nn[nH]n1)[C@@H]1CCOC(=O)N1    ZINC001331629186
C[C@@H]1OC(=O)N[C@@H]1C(=O)Nc1nn[nH]n1    ZINC001618458738
c1n[nH]cc1-c1ccccc1-c1nn[nH]n1    ZINC001240242948
c1c[nH]c(-c2ccccc2-c2nn[nH]n2)n1    ZINC001242014918
c1cn(-c2ccc(-c3nn[nH]n3)cc2)cn1    ZINC000004002549
C=CCCNC(=S)N=c1nn[nH]n1C    ZINC001247584627
c1c[nH]c(-c2cccc(-c3nn[nH]n3)c2)n1    ZINC000222968243
c1cc(-c2ccccc2-c2nn[nH]n2)n[nH]1    ZINC001245314526
CCC1(C(=O)OCc2nn[nH]n2)COC1    ZINC001343940657
O=C(COCC1CC1)OCc1nn[nH]n1    ZINC001345157694
O=C(C[C@H]1CCOC1)OCc1nn[nH]n1    ZINC000737821349
CO[C@H](C(=O)OCc1nn[nH]n1)C1CC1    ZINC001343951934
O=C(C[C@@H]1CCCO1)OCc1nn[nH]n1    ZINC001348850067
CCO[C@@H]1C[C@@H]1C(=O)OCc1nn[nH]n1    ZINC001263528964
CC1(C)COC(=O)[C@@H]1OCc1nn[nH]n1    ZINC001223029478
C[C@H]1C[C@H](C(=O)OCc2nn[nH]n2)CO1    ZINC001525994863
CCO[C@H]1C[C@@H]1C(=O)OCc1nn[nH]n1    ZINC001263528967
O=C(OCc1nn[nH]n1)C1CCOCC1    ZINC001343953906
C(O[C@H]1CO[C@H]2OCC[C@@H]12)c1nn[nH]n1    ZINC001223028271
C[C@@H]1C[C@H](C(=O)OCc2nn[nH]n2)CO1    ZINC001525994862
COC(=O)C1CC(OCc2nn[nH]n2)C1    ZINC001223029602
O=C(OCc1nn[nH]n1)[C@H]1CCCCO1    ZINC001123119583
COC1CC(C(=O)OCc2nn[nH]n2)C1    ZINC001345163979
C=CCCOCC(=O)OCc1nn[nH]n1    ZINC001345157242
CCO[C@H]1C[C@H]1C(=O)OCc1nn[nH]n1    ZINC001263528966
C[C@@H]1C[C@@H](C(=O)OCc2nn[nH]n2)CO1    ZINC001525994861
C[C@@]1(C(=O)OCc2nn[nH]n2)CCOC1    ZINC001343955172
O=C(OCc1nn[nH]n1)[C@@H]1CCCOC1    ZINC000738245850
CC(=O)CCCC(=O)OCc1nn[nH]n1    ZINC001263528730
COC/C(C)=C\C(=O)OCc1nn[nH]n1    ZINC001525996498
CC1(C)COC(=O)[C@H]1OCc1nn[nH]n1    ZINC001223029479
CO[C@@H](C(=O)OCc1nn[nH]n1)C1CC1    ZINC001343951933
C[C@H]1C[C@@H](C(=O)OCc2nn[nH]n2)CO1    ZINC001525994860
COC(=O)[C@H]1C[C@@H](OCc2nn[nH]n2)C1    ZINC001223029601
O=C(C[C@H]1CCCO1)OCc1nn[nH]n1    ZINC001348850068
C[C@]1(C(=O)OCc2nn[nH]n2)CCOC1    ZINC001343955173
O=C(OCc1nn[nH]n1)[C@@H]1CCCCO1    ZINC001123119582
COC/C(C)=C/C(=O)OCc1nn[nH]n1    ZINC001525996499
O=C(OCc1nn[nH]n1)[C@H]1CCCOC1    ZINC000738245849
O=C(C[C@@H]1CCOC1)OCc1nn[nH]n1    ZINC000737821344
COC(=O)[C@H]1C[C@H](OCc2nn[nH]n2)C1    ZINC001223029600
C=CC(=O)OC[C@@H](C)OCc1nn[nH]n1    ZINC001223026718
CCO[C@@H]1C[C@H]1C(=O)OCc1nn[nH]n1    ZINC001263528965
C=CC(=O)OC[C@H](C)OCc1nn[nH]n1    ZINC001223026717
CCNC(=O)CCC(=O)Nc1nn[nH]n1    ZINC001318643733
C[C@]1(C(=O)Nc2nn[nH]n2)C[C@@H](O)CN1    ZINC001576367375
NC[C@@H]1OCC[C@H]1C(=O)Nc1nn[nH]n1    ZINC001580278879
O=C(NCc1nn[nH]n1)[C@@H]1CNC[C@H]1O    ZINC001220074105
CN(C(=O)[C@@H]1CNCCO1)c1nn[nH]n1    ZINC001578372360
CN(C(=O)[C@H]1CNCCO1)c1nn[nH]n1    ZINC001578372359
CN(C(=O)CCCC(N)=O)c1nn[nH]n1    ZINC001168357558
CNC(=O)[C@H](C)NC(=O)Cc1nn[nH]n1    ZINC001176846159
O=C(C[C@H]1CNCCO1)Nc1nn[nH]n1    ZINC000381808346
CNC(=O)CCCC(=O)Nc1nn[nH]n1    ZINC001321560312
O=C(NCc1nn[nH]n1)[C@H]1NCC[C@H]1O    ZINC001220073555
CN(C(=O)[C@H]1OCC[C@H]1N)c1nn[nH]n1    ZINC001578387411
NC[C@H]1OCC[C@H]1C(=O)Nc1nn[nH]n1    ZINC001580278878
O=C(C[C@]1(O)CCNC1)Nc1nn[nH]n1    ZINC001580501737
CC[C@@H](NC(C)=O)C(=O)Nc1nn[nH]n1    ZINC000709949727
O=C(CN1CCOCC1)Nc1nn[nH]n1    ZINC001117747678
NC[C@H]1OCC[C@@H]1C(=O)Nc1nn[nH]n1    ZINC001580278877
CC(=O)N[C@H](C)C(=O)N(C)c1nn[nH]n1    ZINC001532077830
C[C@@]1(C(=O)Nc2nn[nH]n2)CNCCO1    ZINC000709916968
CN(C(=O)CC1(N)COC1)c1nn[nH]n1    ZINC001578374884
CCNC(=O)CC(=O)NCc1nn[nH]n1    ZINC001319951854
NC(=O)CCCC(=O)NCc1nn[nH]n1    ZINC001464853028
CN1CCO[C@H](C(=O)Nc2nn[nH]n2)C1    ZINC001323412105
C[C@]1(C(=O)Nc2nn[nH]n2)CNCCO1    ZINC000709916964
CCC(=O)N[C@@H](C)C(=O)Nc1nn[nH]n1    ZINC001318599448
CC(=O)NC(C)(C)C(=O)Nc1nn[nH]n1    ZINC001251969395
O=C(NCc1nn[nH]n1)[C@H]1CNC[C@@H]1O    ZINC001220074107
O=C(C[C@@]1(O)CCNC1)Nc1nn[nH]n1    ZINC001580501742
C[C@@H](CC(N)=O)C(=O)N(C)c1nn[nH]n1    ZINC001647844891
O=C(NCc1nn[nH]n1)[C@H]1NCC[C@@H]1O    ZINC001220073554
CN1CCO[C@@H](C(=O)Nc2nn[nH]n2)C1    ZINC001323412101
NC(=O)CNC(=O)CCCc1nn[nH]n1    ZINC001543197594
C[C@@]1(C(=O)Nc2nn[nH]n2)C[C@H](O)CN1    ZINC001576367377
CN(C(=O)[C@H]1COCCN1)c1nn[nH]n1    ZINC001573853064
NCC(=O)N1CCOC[C@@H]1c1nn[nH]n1    ZINC001580210346
C[C@@]1(C(=O)Nc2nn[nH]n2)C[C@@H](O)CN1    ZINC001576367376
C=CCONC(=O)N=c1nn[nH]n1CC    ZINC000888324138
NCC(=O)N1CCOC[C@H]1c1nn[nH]n1    ZINC001580210350
N[C@@H]1CCO[C@@H]1C(=O)NCc1nn[nH]n1    ZINC000703210067
NCC1(NC(=O)Cc2nn[nH]n2)COC1    ZINC001176846269
CC(=O)N[C@@H](C)C(=O)N(C)c1nn[nH]n1    ZINC001532077829
O=C(NCc1nn[nH]n1)[C@@H]1CNC[C@@H]1O    ZINC001220074106
C[C@H](CC(N)=O)C(=O)N(C)c1nn[nH]n1    ZINC001647844892
CCC(=O)N[C@H](C)C(=O)Nc1nn[nH]n1    ZINC001318599449
CC(C)[C@H](NC=O)C(=O)Nc1nn[nH]n1    ZINC001331627678
C[C@@H](CC(N)=O)C(=O)NCc1nn[nH]n1    ZINC001584968080
CN(C(=O)COC1CNC1)c1nn[nH]n1    ZINC001578378115
CC[C@H](NC(C)=O)C(=O)Nc1nn[nH]n1    ZINC000709949729
O=C(NCc1nn[nH]n1)[C@H]1CNC[C@H]1O    ZINC001220074104
CC(=O)N(C)CC(=O)N(C)c1nn[nH]n1    ZINC001332240207
NC[C@@H]1OCC[C@@H]1C(=O)Nc1nn[nH]n1    ZINC001580278880
C[C@H](CC(N)=O)C(=O)NCc1nn[nH]n1    ZINC001584968081
C[C@]1(C(=O)Nc2nn[nH]n2)C[C@H](O)CN1    ZINC001576367378
CN(C(=O)[C@@H]1COCCN1)c1nn[nH]n1    ZINC001573853069
O=C(C[C@@H]1CNCCO1)Nc1nn[nH]n1    ZINC000381808342
C[C@@H]1CC[C@H](SCCc2nn[nH]n2)C1    ZINC000603337926
C(CSCCc1nn[nH]n1)CC1CC1    ZINC000882191159
CC(C)=CCCSCCc1nn[nH]n1    ZINC000603344092
C(SCC1CCCCC1)c1nn[nH]n1    ZINC000435231795
CC1(CSCCc2nn[nH]n2)CCC1    ZINC000603341947
CC/C=C\CCSCCc1nn[nH]n1    ZINC000603337197
C[C@H]1CC[C@H](SCCc2nn[nH]n2)C1    ZINC000603337927
CC1CC(CSCCc2nn[nH]n2)C1    ZINC000901564156
CN(CC(=O)NCc1nn[nH]n1)C(=N)N    ZINC001144141458
C1=C(c2cccc(-c3nn[nH]n3)c2)CCC1    ZINC001239789098
C1=C(c2ccc(-c3nn[nH]n3)cc2)CCC1    ZINC001239788832
C=CCCCCSCCc1nn[nH]n1    ZINC000603341664
CC[C@@H]1C[C@H]1CSCCc1nn[nH]n1    ZINC000917865591
C[C@@H]1CC[C@@H](SCCc2nn[nH]n2)C1    ZINC000603337924
CC/C=C/CCSCCc1nn[nH]n1    ZINC000603337199
C(Cc1nn[nH]n1)SCCC1CCC1    ZINC000603342996
C[C@H]1CC[C@@H](SCCc2nn[nH]n2)C1    ZINC000603337925
COC1(CCOCc2nn[nH]n2)CCC1    ZINC001262159598
COCC1(COCc2nn[nH]n2)CCC1    ZINC001332448314
C[C@H](OCc1nn[nH]n1)C1CCOCC1    ZINC001223030228
CC1(C)C[C@@H](OCc2nn[nH]n2)CCO1    ZINC001223026676
COC1CCC(OCc2nn[nH]n2)CC1    ZINC001223029448
CC(C)C(C)(C)C(=O)OCc1nn[nH]n1    ZINC001519441777
C(COCC1CCC1)OCc1nn[nH]n1    ZINC001334804916
C[C@@H](OCc1nn[nH]n1)C1CCOCC1    ZINC001223030225
CC[C@@H](C)[C@@H](C)C(=O)OCc1nn[nH]n1    ZINC001123018582
CCC(C)(C)CC(=O)OCc1nn[nH]n1    ZINC001515655214
CC1(C)CC[C@@H](COCc2nn[nH]n2)O1    ZINC001223029365
CCC[C@H](CC)C(=O)OCc1nn[nH]n1    ZINC001525996611
C(COC1CCCC1)OCc1nn[nH]n1    ZINC001223026800
CC[C@H](C)CCC(=O)OCc1nn[nH]n1    ZINC001348849479
CCCC[C@@H](C)C(=O)OCc1nn[nH]n1    ZINC001525995963
C(CC1CCOCC1)OCc1nn[nH]n1    ZINC001334031893
CC[C@@H](C)[C@H](C)C(=O)OCc1nn[nH]n1    ZINC001123018583
CCCC[C@H](C)C(=O)OCc1nn[nH]n1    ZINC001525995964
CCOC1CC(COCc2nn[nH]n2)C1    ZINC001339182902
CCC[C@@H](CC)C(=O)OCc1nn[nH]n1    ZINC001525996610
CC[C@@H](C)CCC(=O)OCc1nn[nH]n1    ZINC001348849478
CC[C@H](C)[C@H](C)C(=O)OCc1nn[nH]n1    ZINC001123018580
CCC[C@@H](C)CC(=O)OCc1nn[nH]n1    ZINC001123018143
CCC(CC)CC(=O)OCc1nn[nH]n1    ZINC001346450112
CC[C@H](C)[C@@H](C)C(=O)OCc1nn[nH]n1    ZINC001123018581
CO[C@H]1CCCC[C@@H]1OCc1nn[nH]n1    ZINC001223027558
CC1(C)C[C@H](OCc2nn[nH]n2)CCO1    ZINC001223026675
CCC[C@H](C)CC(=O)OCc1nn[nH]n1    ZINC001123018144
CC(C)C[C@H](N)C(=O)N(C)c1nn[nH]n1    ZINC001574067945
C[C@@H](CCN)NC(=O)CCc1nn[nH]n1    ZINC001575955242
CC[C@H](C)NC(=O)[C@@H](N)Cc1nn[nH]n1    ZINC001220113265
C[C@H](CN)N(C)C(=O)CCc1nn[nH]n1    ZINC001576003584
CC[C@](C)(CN)C(=O)N(C)c1nn[nH]n1    ZINC001576948310
CCCC[C@@H](N)C(=O)N(C)c1nn[nH]n1    ZINC001577400839
C[C@H](CCN)NC(=O)CCc1nn[nH]n1    ZINC001575955243
CC(C)[C@@H](C(=O)Nc1nn[nH]n1)N(C)C    ZINC000345534337
CCn1[nH]nnc1=NC(=O)N(C)C(C)C    ZINC000888332773
CC[C@@H](C(=O)N(C)c1nn[nH]n1)N(C)C    ZINC000912616997
CN(C(=O)CCC(C)(C)N)c1nn[nH]n1    ZINC001578374721
CCCN(C)C(=O)N=c1nn[nH]n1CC    ZINC000888335649
CC[C@H](C)NC(=O)N=c1nn[nH]n1CC    ZINC000888346797
CC[C@@H](C)NC(=O)N=c1nn[nH]n1CC    ZINC000888346798
CC(C)N(C)C(=O)[C@@H](N)Cc1nn[nH]n1    ZINC001157474322
CC[C@H](C(=O)N(C)c1nn[nH]n1)N(C)C    ZINC000912616998
C[C@H](CN)CNC(=O)CCc1nn[nH]n1    ZINC001575985151
CC(C)C[C@@H](N)C(=O)N(C)c1nn[nH]n1    ZINC001575618752
CN(C)CC(=O)NC(C)(C)c1nn[nH]n1    ZINC000442669149
CCN(CC)CC(=O)NCc1nn[nH]n1    ZINC000600502505
CC(C)(C)NCCC(=O)Nc1nn[nH]n1    ZINC000709830444
CCC[C@@H](NC(=O)CCN)c1nn[nH]n1    ZINC000336747015
CCCCCNC(=O)N=c1nn[nH]n1C    ZINC001193283061
CC[C@H](C)C[C@@H](N)C(=O)Nc1nn[nH]n1    ZINC000709945276
CC[C@@H](C)C[C@H](N)C(=O)Nc1nn[nH]n1    ZINC000709945278
CCCN(C)CC(=O)NCc1nn[nH]n1    ZINC000607341140
CN(C(=O)CNC(C)(C)C)c1nn[nH]n1    ZINC001339677632
Cn1[nH]nnc1=NCCN1CC[C@@H](O)C1    ZINC000624677291
CC(C)CNCC(=O)N(C)c1nn[nH]n1    ZINC001575603805
CCCN(C)CC(=O)N(C)c1nn[nH]n1    ZINC000912618134
CCN(CC)C(=O)[C@@H](N)Cc1nn[nH]n1    ZINC001157464657
CCCN[C@H](C)C(=O)N(C)c1nn[nH]n1    ZINC001577548448
CCN(CC)C(=O)N=c1nn[nH]n1CC    ZINC000888343580
C[C@H](N)[C@H](C)NC(=O)CCc1nn[nH]n1    ZINC001576097923
CC[C@@H](C)C[C@@H](N)C(=O)Nc1nn[nH]n1    ZINC000709945277
C[C@H](CN(C)C)NC(=O)Cc1nn[nH]n1    ZINC001176844791
C[C@H](N)CCNC(=O)CCc1nn[nH]n1    ZINC001579479237
C[C@@H](N)CNC(=O)CCCc1nn[nH]n1    ZINC001576157612
CNC[C@@H](C)NC(=O)CCc1nn[nH]n1    ZINC001332977249
CC(C)NCCC(=O)N(C)c1nn[nH]n1    ZINC001575727462
C[C@H](N)CNC(=O)CCCc1nn[nH]n1    ZINC001576157610
CC[C@H](C(=O)NCc1nn[nH]n1)N(C)C    ZINC000675790953
CN(CCN)C(=O)CCCc1nn[nH]n1    ZINC001578470160
CCCN(C)C(=O)[C@@H](N)Cc1nn[nH]n1    ZINC001161039095
C[C@@H](N)[C@H](C)NC(=O)CCc1nn[nH]n1    ZINC001576097921
CCC[C@H](NC(=O)CCN)c1nn[nH]n1    ZINC000336747010
C[C@@H](N)[C@@H](C)NC(=O)CCc1nn[nH]n1    ZINC001576097920
CNC[C@H](C)NC(=O)CCc1nn[nH]n1    ZINC001332977248
CC(C)N(C)CC(=O)N(C)c1nn[nH]n1    ZINC000912618671
CNCCNC(=O)CCCc1nn[nH]n1    ZINC001578704891
CCC(CC)(NC(=O)CN)c1nn[nH]n1    ZINC001577061284
CCN(CC)CC(=O)N(C)c1nn[nH]n1    ZINC000912618386
CCC[C@H](NC)C(=O)NCc1nn[nH]n1    ZINC001574076717
CN(C(=O)CC(C)(C)CN)c1nn[nH]n1    ZINC001578372472
CC[C@@H](C(=O)NCc1nn[nH]n1)N(C)C    ZINC000675790952
C[C@H](N)CN(C)C(=O)CCc1nn[nH]n1    ZINC001576151988
C[C@@H](NC(=O)CCc1nn[nH]n1)[C@H](C)N    ZINC001576097918
CC[C@@H](C)NC(=O)[C@@H](N)Cc1nn[nH]n1    ZINC001220113264
CCN(CCN)C(=O)CCc1nn[nH]n1    ZINC001577715534
Cn1[nH]nnc1=NCCN1CC[C@H](O)C1    ZINC000624773690
C[C@@H](CN)NC(=O)CCCc1nn[nH]n1    ZINC001579397384
CC(C)N(C)CC(=O)NCc1nn[nH]n1    ZINC000600503571
CCC[C@@](C)(N)C(=O)N(C)c1nn[nH]n1    ZINC001577328617
CN[C@@H](CC(C)C)C(=O)Nc1nn[nH]n1    ZINC000884047602
CON1CCC(N=c2nn[nH]n2C)CC1    ZINC000653470768
CNCCCCC(=O)N(C)c1nn[nH]n1    ZINC001578683024
CC(C)CN(Cc1nn[nH]n1)C(=O)CN    ZINC001573516092
CN(CCCN)C(=O)CCc1nn[nH]n1    ZINC001578466943
C[C@@H](CN)CNC(=O)CCc1nn[nH]n1    ZINC001575985150
CCC[C@](C)(N)C(=O)N(C)c1nn[nH]n1    ZINC001577328618
C[C@@H](N)CN(C)C(=O)CCc1nn[nH]n1    ZINC001576151989
CC[C@H](C)C[C@H](N)C(=O)Nc1nn[nH]n1    ZINC000709945279
CN(C)CCCCC(=O)Nc1nn[nH]n1    ZINC001318800336
CCCC[C@H](N)C(=O)N(C)c1nn[nH]n1    ZINC001577400838
CCCCNC(=O)N=c1nn[nH]n1CC    ZINC000888346334
CC(C)(N)CNC(=O)CCc1nn[nH]n1    ZINC001575354127
C[C@@H](CN(C)C)NC(=O)Cc1nn[nH]n1    ZINC001176844789
CC[C@@](C)(CN)C(=O)N(C)c1nn[nH]n1    ZINC001576948313
CC(C)(CN)NC(=O)CCc1nn[nH]n1    ZINC001575318514
CCCN[C@@H](C)C(=O)N(C)c1nn[nH]n1    ZINC001577548447
C[C@@H](CN)N(C)C(=O)CCc1nn[nH]n1    ZINC001576003583
CCn1[nH]nnc1=NC(=O)NC(C)(C)C    ZINC000888334229
CCn1[nH]nnc1=NC(=O)NCC(C)C    ZINC000888346822
CC(C)C[C@@H](OCc1nn[nH]n1)C(C)C    ZINC001223026762
CCC[C@@H](OCc1nn[nH]n1)[C@@H](C)CC    ZINC001223029612
CCC(CC)[C@H](CC)OCc1nn[nH]n1    ZINC001223027819
CCC[C@H](OCc1nn[nH]n1)C(C)(C)C    ZINC001223030299
CC(C)CCC[C@H](C)OCc1nn[nH]n1    ZINC001223027743
CCC[C@H](OCc1nn[nH]n1)[C@@H](C)CC    ZINC001223029613
CCC(CC)[C@@H](CC)OCc1nn[nH]n1    ZINC001223027818
CCCC[C@H](CC)COCc1nn[nH]n1    ZINC001333149952
CCCC[C@H](CCC)OCc1nn[nH]n1    ZINC001223027041
CCCCC[C@@H](CC)OCc1nn[nH]n1    ZINC001223030310
CCCCCC[C@H](C)OCc1nn[nH]n1    ZINC001223028696
CCCC[C@@H](CCC)OCc1nn[nH]n1    ZINC001223027037
CC(C)C[C@H](OCc1nn[nH]n1)C(C)C    ZINC001223026763
CCC[C@H](C)[C@H](CC)OCc1nn[nH]n1    ZINC001223026551
CCC[C@H](C)[C@@H](CC)OCc1nn[nH]n1    ZINC001223026550
CCCCCCCCOCc1nn[nH]n1    ZINC001334807416
CC[C@H](C[C@@H](C)CC)OCc1nn[nH]n1    ZINC001223030038
CC[C@@H](C)C[C@H](CC)OCc1nn[nH]n1    ZINC001223030037
CC[C@@H](C)CC[C@H](C)OCc1nn[nH]n1    ZINC001223026596
CCC[C@@H](OCc1nn[nH]n1)[C@H](C)CC    ZINC001223029614
CC[C@H](C)CC[C@H](C)OCc1nn[nH]n1    ZINC001223026598
CC[C@H](C)C[C@H](CC)OCc1nn[nH]n1    ZINC001223030039
CCC[C@H](OCc1nn[nH]n1)[C@H](C)CC    ZINC001223029611
CCCCC[C@H](CC)OCc1nn[nH]n1    ZINC001223030312
CCC[C@@H](OCc1nn[nH]n1)C(C)(C)C    ZINC001223030298
CC(C)CCC[C@@H](C)OCc1nn[nH]n1    ZINC001223027741
CC[C@@H](C)C[C@@H](CC)OCc1nn[nH]n1    ZINC001223030040
CC[C@@H](C)CC[C@@H](C)OCc1nn[nH]n1    ZINC001223026599
CCC[C@@H](C)[C@@H](CC)OCc1nn[nH]n1    ZINC001223026552
CCC[C@@H](C)[C@H](CC)OCc1nn[nH]n1    ZINC001223026549
CC[C@H](C)CC[C@@H](C)OCc1nn[nH]n1    ZINC001223026597
CCCC[C@@H](CC)COCc1nn[nH]n1    ZINC001333149949
CCCCN(C)CCN=c1nn[nH]n1C    ZINC000389896715
O=C(Nc1nn[nH]n1)c1ccoc1Cl    ZINC000433979148
O=C(Nc1nn[nH]n1)c1ccc(Cl)o1    ZINC000342852194
CSCc1nc(-c2nn[nH]n2)cs1    ZINC001609372288
OCc1nc(SCc2nn[nH]n2)n[nH]1    ZINC001320813946
C[S@@](=O)c1nncn1Cc1nn[nH]n1    ZINC001643696601
C[S@](=O)c1nncn1Cc1nn[nH]n1    ZINC001643696600
CSC1(C(=O)NCc2nn[nH]n2)CC1    ZINC000616169756
CC(=O)N1CCSC[C@H]1c1nn[nH]n1    ZINC001116658927
CN(C(=O)CSC1CC1)c1nn[nH]n1    ZINC001333397893
c1cc(-c2ccc(-c3nn[nH]n3)nc2)co1    ZINC001239688233
c1nocc1-c1ccc(-c2nn[nH]n2)cc1    ZINC001239186042
C#CC(=O)Nc1cccc(-c2nn[nH]n2)c1    ZINC000692915232
C=CCSCC(=O)NCc1nn[nH]n1    ZINC001180560960
CSC1(C(=O)Nc2nn[nH]n2)CCC1    ZINC000426873998
O=C(Nc1nn[nH]n1)C1CCSCC1    ZINC000352764834
CC(=O)N1CCSC[C@@H]1c1nn[nH]n1    ZINC001116658929
C#CC(=O)Nc1ccccc1-c1nn[nH]n1    ZINC001143908658
c1nocc1-c1cccc(-c2nn[nH]n2)c1    ZINC001239188586
c1nocc1-c1ccccc1-c1nn[nH]n1    ZINC001239179249
CN(C(=O)[C@H]1CCCS1)c1nn[nH]n1    ZINC001331481785
CSCC(=O)NC1(c2nn[nH]n2)CC1    ZINC000357081837
OC(=Nc1nn[nH]n1)[C@@H]1CCCSC1    ZINC000329811243
CN(C(=O)[C@H]1CCSC1)c1nn[nH]n1    ZINC000827891466
CSC1(C(=O)N(C)c2nn[nH]n2)CC1    ZINC000892954381
O=C(CSC1CC1)NCc1nn[nH]n1    ZINC000601151369
c1coc(-c2cncc(-c3nn[nH]n3)c2)c1    ZINC000738450333
c1cc(-c2cncc(-c3nn[nH]n3)c2)co1    ZINC001239690430
CN(C(=O)[C@@H]1CCCS1)c1nn[nH]n1    ZINC001331481916
N#CC[C@@H](O)CSCCc1nn[nH]n1    ZINC001333146864
OC(=Nc1nn[nH]n1)[C@H]1CCCSC1    ZINC000329811248
CN(C(=O)[C@@H]1CCSC1)c1nn[nH]n1    ZINC000827891463
C#CCCn1cnc(C#N)c1-c1nn[nH]n1    ZINC001588346935
c1cn(-c2ccncc2-c2nn[nH]n2)cn1    ZINC001607116804
c1cc(-c2cncc(-c3nn[nH]n3)c2)n[nH]1    ZINC001245312058
CC#CCn1cnc(C#N)c1-c1nn[nH]n1    ZINC000823944183
c1nn(-c2ccccc2)nc1-c1nn[nH]n1    ZINC000000353605
CC#CCn1cnc(-c2nn[nH]n2)c1C#N    ZINC000823943983
c1n[nH]cc1-c1cncc(-c2nn[nH]n2)c1    ZINC001240241225
c1cc(-c2ccc(-c3nn[nH]n3)nc2)n[nH]1    ZINC001245313272
c1c[nH]c(-c2cncc(-c3nn[nH]n3)c2)n1    ZINC001242017322
c1n[nH]cc1-c1ccc(-c2nn[nH]n2)nc1    ZINC001240241671
c1c[nH]c(-c2ccc(-c3nn[nH]n3)nc2)n1    ZINC001242018442
C#CCCn1cnc(-c2nn[nH]n2)c1C#N    ZINC001588347680
CC(=O)OC(C)(C)C(=O)Nc1nn[nH]n1    ZINC000779789917
CC(C)[C@H](C(=O)O)C(=O)Nc1nn[nH]n1    ZINC000577117283
CN(C(=O)[C@@]1(O)CCOC1)c1nn[nH]n1    ZINC001642430581
O=C(CC1OCCCO1)Nc1nn[nH]n1    ZINC001321079918
O=[N+]([O-])C[C@H](OCc1nn[nH]n1)C1CC1    ZINC001223027976
CC[C@@H](C(=O)Nc1nn[nH]n1)C(=O)OC    ZINC000338771663
O=[N+]([O-])C[C@@H](OCc1nn[nH]n1)C1CC1    ZINC001223027999
O=C(CO)N1CCOC[C@H]1c1nn[nH]n1    ZINC001557850816
CN(C(=O)CC1OCCO1)c1nn[nH]n1    ZINC001332694061
C[C@@H](NC(=O)CCc1nn[nH]n1)C(=O)O    ZINC001607421607
CC(=O)O[C@@H](C)C(=O)NCc1nn[nH]n1    ZINC001144161755
C[C@H](CC(=O)O)C(=O)NCc1nn[nH]n1    ZINC000827303885
O=C(Nc1nn[nH]n1)C1(O)CCOCC1    ZINC001444621072
O=C1OCCN1CCOCc1nn[nH]n1    ZINC001262159796
CC(C)[C@@H](C(=O)O)C(=O)Nc1nn[nH]n1    ZINC000577117286
C[C@@H](CC(=O)O)CC(=O)Nc1nn[nH]n1    ZINC000709775694
COC(=O)CCCC(=O)Nc1nn[nH]n1    ZINC000613140779
C[C@@H](CC(=O)O)C(=O)NCc1nn[nH]n1    ZINC000827303884
COC(=O)[C@@H](C)CC(=O)Nc1nn[nH]n1    ZINC000354863258
O=C(NCc1nn[nH]n1)[C@]1(O)CCOC1    ZINC001136627754
O=C(O)CNC(=O)CCCc1nn[nH]n1    ZINC001574896296
O=C(NCc1nn[nH]n1)[C@@]1(O)CCOC1    ZINC001136627753
CN(C(=O)[C@H]1COCCO1)c1nn[nH]n1    ZINC001262183150
COC(=O)C[C@@H](C)C(=O)Nc1nn[nH]n1    ZINC000343623639
CN(CC(=O)O)C(=O)CCc1nn[nH]n1    ZINC001593720311
O=C(O)CCCCC(=O)Nc1nn[nH]n1    ZINC000709777591
O=C(CC1OCCO1)NCc1nn[nH]n1    ZINC001344379542
CC[C@H](C(=O)Nc1nn[nH]n1)C(=O)OC    ZINC000338771670
CC[C@@H](C(=O)O)C(=O)N(C)c1nn[nH]n1    ZINC001604868908
CN(C(=O)[C@@H]1COCCO1)c1nn[nH]n1    ZINC001262183151
C[C@H](CC(=O)O)CC(=O)Nc1nn[nH]n1    ZINC000709775693
CC(C)(C(=O)O)C(=O)NCc1nn[nH]n1    ZINC000215174232
O=C(NCc1nn[nH]n1)C1(CO)COC1    ZINC001184047297
COC(=O)C[C@H](C)C(=O)Nc1nn[nH]n1    ZINC000343623466
O=C(CO[C@H]1CCOC1)Nc1nn[nH]n1    ZINC001319367480
O=C(CCO)CNC(=O)Cc1nn[nH]n1    ZINC001176844468
O=C(CO)N1CCO[C@@H](c2nn[nH]n2)C1    ZINC001144254892
O=C(Cc1nn[nH]n1)NCC1OCCO1    ZINC001176845791
COC(=O)[C@H](C)CC(=O)Nc1nn[nH]n1    ZINC000354863278
O=C(CO)N1CCOC[C@@H]1c1nn[nH]n1    ZINC001557850810
CCOC(=O)CC(=O)NCc1nn[nH]n1    ZINC000736593569
CN(C(=O)[C@]1(O)CCOC1)c1nn[nH]n1    ZINC001642430587
C[C@H](NC(=O)CCc1nn[nH]n1)C(=O)O    ZINC001605042014
CC[C@H](C(=O)O)C(=O)N(C)c1nn[nH]n1    ZINC001604868907
O=C(CO)N1CCO[C@H](c2nn[nH]n2)C1    ZINC001144254893
O=C(CO[C@@H]1CCOC1)Nc1nn[nH]n1    ZINC001319367473
COC(=O)CCC(=O)N(C)c1nn[nH]n1    ZINC001587339188
C[C@H](NC(N)=O)C(=O)N(C)c1nn[nH]n1    ZINC001585911333
CNC(=O)NCC(=O)N(C)c1nn[nH]n1    ZINC001634121023
NC(=O)CNC(=O)[C@@H](N)Cc1nn[nH]n1    ZINC001219562060
C1=C(c2ccc(-c3nn[nH]n3)nc2)CCC1    ZINC001239788111
N#CCCCc1ccc(-c2nn[nH]n2)cc1    ZINC001250060954
C#CCNc1cc(-c2nn[nH]n2)ccc1C    ZINC000819702347
C#CCCNc1ccc(-c2nn[nH]n2)cc1    ZINC000735374332
O=C(CCCc1nn[nH]n1)N1CC(F)C1    ZINC001329803168
O=C(NCc1nn[nH]n1)C1(F)CCCC1    ZINC000772970043
C=CCCSCCN=c1nn[nH]n1C    ZINC000596413631
CCSC1(CN=c2nn[nH]n2C)CC1    ZINC000596510560
CNC(=O)NCC(=O)NCc1nn[nH]n1    ZINC001626985480
C#CCCNc1cccc(-c2nn[nH]n2)c1    ZINC000823845533
C1=C(c2cccc(-c3nn[nH]n3)c2)CNC1    ZINC001243111107
CNC(=O)NCCC(=O)Nc1nn[nH]n1    ZINC001347668224
CN(C(=O)CCNC(N)=O)c1nn[nH]n1    ZINC001301548063
NC(=O)NCCC(=O)NCc1nn[nH]n1    ZINC001136627653
C1=C(c2ccc(-c3nn[nH]n3)cc2)CNC1    ZINC001243112502
C1=C(c2cncc(-c3nn[nH]n3)c2)CCC1    ZINC001239789487
C#CCNc1ccc(C)c(-c2nn[nH]n2)c1    ZINC001163372048
O=C(Cc1nn[nH]n1)NC[C@H]1C[C@H](F)C1    ZINC001176844669
O=C(CCF)NC1(c2nn[nH]n2)CCC1    ZINC001303221814
CCn1[nH]nnc1=NC(=O)NNC(C)=O    ZINC001310736469
C1=C(c2ccccc2-c2nn[nH]n2)CNC1    ZINC001243108762
C#CCNc1cccc(-c2nn[nH]n2)c1C    ZINC000819702194
CN(C(=O)C1(F)CCCC1)c1nn[nH]n1    ZINC000892954129
O=C(Nc1nn[nH]n1)C1(F)CCCCC1    ZINC000810153204
C[Si](C)(C)CNC(=O)Cc1nn[nH]n1    ZINC001176844931
CO[C@H](C)C(=O)NC(C)(C)c1nn[nH]n1    ZINC000354797833
CCC[C@@](C)(O)C(=O)NCc1nn[nH]n1    ZINC000676335801
CC[C@@H](O)[C@H](C)C(=O)N(C)c1nn[nH]n1    ZINC000912617434
CCCONC(=O)CCCc1nn[nH]n1    ZINC000824041351
CCC[C@H](OC)C(=O)N(C)c1nn[nH]n1    ZINC001119590892
COCCCCC(=O)N(C)c1nn[nH]n1    ZINC001331481648
C=CCOC[C@H](O)CNCc1nn[nH]n1    ZINC001252487642
CCC[C@H](O)CC(=O)N(C)c1nn[nH]n1    ZINC000912617041
CC(C)OCCC(=O)NCc1nn[nH]n1    ZINC000716900903
CC[C@](C)(OC)C(=O)N(C)c1nn[nH]n1    ZINC001334274182
CCO[C@@H](CC)C(=O)N(C)c1nn[nH]n1    ZINC001334274383
CC[C@@H](O)[C@@H](C)C(=O)N(C)c1nn[nH]n1    ZINC000912617435
CO[C@H](CC(C)C)C(=O)Nc1nn[nH]n1    ZINC001136946639
CCC[C@H](OCC)C(=O)Nc1nn[nH]n1    ZINC000528599571
CCCCNC(=O)COCc1nn[nH]n1    ZINC001353925571
CCOCCCC(=O)N(C)c1nn[nH]n1    ZINC001262101999
CC[C@@H](C)OCC(=O)NCc1nn[nH]n1    ZINC000676886042
CCN(CC)C(=O)COCc1nn[nH]n1    ZINC001332448245
CC[C@@H](O)[C@H](C)C(=O)NCc1nn[nH]n1    ZINC001292871950
CCOC(C)(C)C(=O)N(C)c1nn[nH]n1    ZINC001334274354
CCO[C@@H]1COC[C@H]1N=c1nn[nH]n1C    ZINC000579195962
CC[C@H](C)[C@@H](OC)C(=O)Nc1nn[nH]n1    ZINC000356116761
CO[C@H](C(=O)NCc1nn[nH]n1)C(C)C    ZINC000681189648
CC[C@H](O)[C@@H](C)C(=O)N(C)c1nn[nH]n1    ZINC000912617436
CC[C@@H](O)[C@@H](C)C(=O)NCc1nn[nH]n1    ZINC001292871953
CCO[C@H](CC)C(=O)NCc1nn[nH]n1    ZINC000600505629
C[C@H](CO)NC(=O)CCCc1nn[nH]n1    ZINC001464042030
CCO[C@@H](CC)C(=O)NCc1nn[nH]n1    ZINC000600505615
CO[C@@H](C)CCC(=O)N(C)c1nn[nH]n1    ZINC000892954622
CC(C)OCCC(=O)N(C)c1nn[nH]n1    ZINC000953000447
CCC[C@@H](OC)C(=O)N(C)c1nn[nH]n1    ZINC001119590893
Cn1[nH]nnc1=NCCO[C@@H]1CCOC1    ZINC000896474460
CO[C@@H](C(=O)N(C)c1nn[nH]n1)C(C)C    ZINC000892954336
CC(C)OCCNC(=O)Cc1nn[nH]n1    ZINC001176838544
COCCNC(=O)CCCc1nn[nH]n1    ZINC001261904584
CCCOCCNC(=O)Cc1nn[nH]n1    ZINC001176845537
Cn1[nH]nnc1=NC1COC(C)(C)OC1    ZINC000380053499
COC[C@H](C)[C@H](C)C(=O)Nc1nn[nH]n1    ZINC000360005865
CC(C)[C@](C)(O)C(=O)NCc1nn[nH]n1    ZINC000681190158
CC[C@H](C)OCC(=O)NCc1nn[nH]n1    ZINC000676886041
CC[C@@H](C)OCC(=O)N(C)c1nn[nH]n1    ZINC000822643905
CC[C@@H](C)COC(=O)N=c1nn[nH]n1C    ZINC001194756738
CC(C)C[C@@H](O)C(=O)NCc1nn[nH]n1    ZINC001144181628
CCC[C@](C)(O)C(=O)N(C)c1nn[nH]n1    ZINC000912618100
CC(C)C[C@H](O)C(=O)NCc1nn[nH]n1    ZINC001144181627
CO[C@@H](C(=O)NCc1nn[nH]n1)C(C)C    ZINC000681189647
CC[C@H](C)[C@H](OC)C(=O)Nc1nn[nH]n1    ZINC000356116766
CCCCOCC(=O)NCc1nn[nH]n1    ZINC000605305735
CO[C@@H](C)C(=O)NC(C)(C)c1nn[nH]n1    ZINC000354797834
CC[C@H](C)COC(=O)N=c1nn[nH]n1C    ZINC001194756737
CO[C@H](C(=O)N(C)c1nn[nH]n1)C(C)C    ZINC000892954334
CCC(CC)(NC(=O)CO)c1nn[nH]n1    ZINC001467792392
C[C@@H](O)C(=O)N(C)C[C@H](C)c1nn[nH]n1    ZINC000358395096
CCC[C@](C)(O)C(=O)NCc1nn[nH]n1    ZINC000676335802
CCCCCOC(=O)N=c1nn[nH]n1C    ZINC001193731417
CC(C)ONC(=O)CCCc1nn[nH]n1    ZINC000823301921
C=CCOC[C@@H](O)CNCc1nn[nH]n1    ZINC001252487643
CN(C(=O)[C@H](O)C(C)(C)C)c1nn[nH]n1    ZINC000912617056
CC(C)(C)[C@H](O)C(=O)NCc1nn[nH]n1    ZINC001182745651
CCC[C@@H](NC(=O)[C@@H](C)O)c1nn[nH]n1    ZINC000682510491
COC(C)(C)CC(=O)N(C)c1nn[nH]n1    ZINC001338076520
CO[C@@H](CC(C)C)C(=O)Nc1nn[nH]n1    ZINC001136946638
CC(C)[C@@](C)(O)C(=O)NCc1nn[nH]n1    ZINC000681190157
OC1(CNCc2nn[nH]n2)CCOCC1    ZINC001252973210
Cn1[nH]nnc1=NC(=O)OCC(C)(C)C    ZINC001194350489
CCC[C@@H](OCC)C(=O)Nc1nn[nH]n1    ZINC000528599575
COC[C@H](C)[C@@H](C)C(=O)Nc1nn[nH]n1    ZINC000360005859
CCN(OC)C(=O)CCCc1nn[nH]n1    ZINC001348368585
COC[C@@H](C)[C@@H](C)C(=O)Nc1nn[nH]n1    ZINC000360005862
CCC[C@H](NC(=O)[C@H](C)O)c1nn[nH]n1    ZINC000682510493
COCC(C)(C)C(=O)NCc1nn[nH]n1    ZINC000677306034
C[C@@H](O)C(=O)N(C)C[C@@H](C)c1nn[nH]n1    ZINC000358395105
CC[C@H](O)[C@@H](C)C(=O)NCc1nn[nH]n1    ZINC001292871954
CC(C)CO[C@@H](C)C(=O)Nc1nn[nH]n1    ZINC000590500979
CC[C@H](O)[C@H](C)C(=O)NCc1nn[nH]n1    ZINC001292871956
CO[C@@H]1CCOC[C@H]1N=c1nn[nH]n1C    ZINC000724890118
C[C@H](O)CNC(=O)CCCc1nn[nH]n1    ZINC001295111216
CCC[C@@H](O)CC(=O)N(C)c1nn[nH]n1    ZINC000912617042
CCO[C@H](CC)C(=O)N(C)c1nn[nH]n1    ZINC001334274384
O=C(Cc1nn[nH]n1)NCCCCCO    ZINC001221279944
C[C@@H](O)CNC(=O)CCCc1nn[nH]n1    ZINC001446295269
CC[C@@H](C)[C@H](OC)C(=O)Nc1nn[nH]n1    ZINC000356116764
CCCCOCC(=O)N(C)c1nn[nH]n1    ZINC001332240497
C[C@H](CN(C)C(=O)[C@H](C)O)c1nn[nH]n1    ZINC000358395107
Cn1[nH]nnc1=NC[C@H]1CC[C@@H](CO)O1    ZINC000382251993
CN(CCO)C(=O)CCCc1nn[nH]n1    ZINC001332420078
CO[C@H](C)CCC(=O)N(C)c1nn[nH]n1    ZINC000892954623
CCC[C@H](NC(=O)[C@@H](C)O)c1nn[nH]n1    ZINC000682510492
C=CCOC[C@H](O)CN=c1nn[nH]n1C    ZINC001252453691
COC[C@@H](C)[C@H](C)C(=O)Nc1nn[nH]n1    ZINC000360005864
CC[C@@](C)(O)CC(=O)NCc1nn[nH]n1    ZINC001184265361
CCOCC(=O)NCCCc1nn[nH]n1    ZINC000392723297
CC[C@@H](C)[C@@H](OC)C(=O)Nc1nn[nH]n1    ZINC000356116763
CN(C(=O)CCC(C)(C)O)c1nn[nH]n1    ZINC000912618634
COCC(C)(C)C(=O)N(C)c1nn[nH]n1    ZINC000892954324
CCC(C)(C)OCC(=O)Nc1nn[nH]n1    ZINC001629822017
CN1CCO[C@@H](COCc2nn[nH]n2)C1    ZINC001223027633
COCCCCC(=O)NCc1nn[nH]n1    ZINC001116037727
C[C@@H](CO)NC(=O)CCCc1nn[nH]n1    ZINC001151413122
CCOC(C)(C)C(=O)NCc1nn[nH]n1    ZINC000384124588
CC[C@H](C)NC(=O)COCc1nn[nH]n1    ZINC001262159833
CC[C@H](C)[C@H](N=c1nn[nH]n1C)C(=O)O    ZINC000515220363
COCCC[C@@H](C)C(=O)Nc1nn[nH]n1    ZINC000349995498
C[C@H](O)C(=O)N(C)C[C@H](C)c1nn[nH]n1    ZINC000358395110
COC[C@H](C)CC(=O)N(C)c1nn[nH]n1    ZINC000953037433
CN1CCO[C@H](COCc2nn[nH]n2)C1    ZINC001223027634
CC(C)CO[C@H](C)C(=O)Nc1nn[nH]n1    ZINC000590500980
CC(C)COCC(=O)NCc1nn[nH]n1    ZINC001180753259
CC[C@](C)(O)CC(=O)NCc1nn[nH]n1    ZINC001184265362
CC[C@@H](C)NC(=O)COCc1nn[nH]n1    ZINC001262159834
CCC[C@@](C)(O)C(=O)N(C)c1nn[nH]n1    ZINC000912618099
CC[C@@](C)(OC)C(=O)N(C)c1nn[nH]n1    ZINC001334274181
C=CCOC[C@@H](O)CN=c1nn[nH]n1C    ZINC001252453697
CN(C(=O)COC(C)(C)C)c1nn[nH]n1    ZINC000892954681
CCC(CC)(CO)C(=O)Nc1nn[nH]n1    ZINC000579372106
CC[C@H](C)OCC(=O)N(C)c1nn[nH]n1    ZINC000822643897
Cn1[nH]nnc1=NCCO[C@H]1CCOC1    ZINC000896474461
CCC[C@@H](NC(=O)[C@H](C)O)c1nn[nH]n1    ZINC000682510490
COC[C@@H](C)CC(=O)N(C)c1nn[nH]n1    ZINC000953037432
CC[C@H](O)[C@H](C)C(=O)N(C)c1nn[nH]n1    ZINC000912617437
CC(C)(O)CCC(=O)NCc1nn[nH]n1    ZINC001320940765
CN(C(=O)[C@@H](O)C(C)(C)C)c1nn[nH]n1    ZINC000912617055
COCCC[C@H](C)C(=O)Nc1nn[nH]n1    ZINC000349995497
CCC[C@@H](OC)C(=O)NCc1nn[nH]n1    ZINC000631234148
CC(C)CCOC(=O)N=c1nn[nH]n1C    ZINC001194842782
CCC[C@H](OC)C(=O)NCc1nn[nH]n1    ZINC000631234146
CC(C)CNC(=O)COCc1nn[nH]n1    ZINC001353926129
CCn1[nH]nnc1=NC(=O)N(C)CCN    ZINC001578367336
NCCC[C@H](N)C(=O)NCc1nn[nH]n1    ZINC001220073557
CCn1[nH]nnc1=NC(=O)N[C@H](C)CN    ZINC001578367187
CCn1[nH]nnc1=NC(=O)NC[C@@H](C)N    ZINC001578367117
CCn1[nH]nnc1=NC(=O)NC[C@H](C)N    ZINC001578367118
CCn1[nH]nnc1=NC(=O)NCCNC    ZINC001578367076
NCCC[C@@H](N)C(=O)NCc1nn[nH]n1    ZINC001220073556
CNCCNC(=O)[C@@H](N)Cc1nn[nH]n1    ZINC001220051036
CCCCC[C@H](O)CN=c1nn[nH]n1C    ZINC001253522952
CCCC[C@@H](O)CNCCc1nn[nH]n1    ZINC001252112782
CO[C@H](CN=c1nn[nH]n1C)C(C)(C)C    ZINC000380197028
Cn1[nH]nnc1=N[C@H](CO)CC(C)(C)C    ZINC000379975725
CC[C@@H](C)C[C@@H](CO)N=c1nn[nH]n1C    ZINC000645356214
Cn1[nH]nnc1=NCC(C)(C)C(C)(C)O    ZINC000393576662
CCN(CC)C[C@@H](C)OCc1nn[nH]n1    ZINC001223029605
CCC[C@H](CN=c1nn[nH]n1C)OCC    ZINC000528077657
CC[C@H](C)C[C@H](CO)N=c1nn[nH]n1C    ZINC000645356213
COC(C)(C)C[C@@H](C)N=c1nn[nH]n1C    ZINC000379954305
CC[C@H](C)[C@@H](CN=c1nn[nH]n1C)OC    ZINC000381255725
CC(C)CC[C@H](CO)N=c1nn[nH]n1C    ZINC000624530167
CC[C@H](C)[C@](C)(O)CN=c1nn[nH]n1C    ZINC000380175011
CC[C@H](C)[C@@](C)(O)CN=c1nn[nH]n1C    ZINC000380175009
CC[C@H](C[C@@H](C)CO)N=c1nn[nH]n1C    ZINC000379996111
Cn1[nH]nnc1=NCCCC(C)(C)CO    ZINC000389860035
CCC(O)(CC)CCN=c1nn[nH]n1C    ZINC000379963446
CC[C@@H](C)[C@](C)(O)CN=c1nn[nH]n1C    ZINC000380175012
CC[C@H](C)[C@H](CN=c1nn[nH]n1C)OC    ZINC000381255727
CC[C@@H](C)[C@@](C)(O)CN=c1nn[nH]n1C    ZINC000380175007
CC[C@H](C[C@H](C)CO)N=c1nn[nH]n1C    ZINC000379996113
CC[C@@H](C)C[C@H](CO)N=c1nn[nH]n1C    ZINC000645356212
CO[C@@H](CN=c1nn[nH]n1C)C(C)(C)C    ZINC000380197034
C[C@H](O)CC(C)(C)CN=c1nn[nH]n1C    ZINC000380212025
CO[C@H](CN=c1nn[nH]n1C)CC(C)C    ZINC000642277156
CCC[C@@H](CN=c1nn[nH]n1C)OCC    ZINC000528077661
CC(C)(C)[C@H](O)CNCCc1nn[nH]n1    ZINC001253742294
CC[C@@H](C[C@@H](C)CO)N=c1nn[nH]n1C    ZINC000379996114
CC(C)CC[C@@H](CO)N=c1nn[nH]n1C    ZINC000624530168
CC[C@@H](C)[C@@H](CN=c1nn[nH]n1C)OC    ZINC000381255724
Cn1[nH]nnc1=N[C@@H](CO)CC(C)(C)C    ZINC000379975721
CC[C@@H](C)[C@H](CN=c1nn[nH]n1C)OC    ZINC000381255726
CO[C@@H](CN=c1nn[nH]n1C)CC(C)C    ZINC000642277155
CCCCC[C@H](O)CNCc1nn[nH]n1    ZINC001253552671
CC(C)(C)[C@@H](O)CNCCc1nn[nH]n1    ZINC001253742298
CCN(CC)C[C@H](C)OCc1nn[nH]n1    ZINC001223029606
CCCCC[C@@H](O)CNCc1nn[nH]n1    ZINC001253552670
CC[C@H](C)C[C@@H](CO)N=c1nn[nH]n1C    ZINC000645356215
C[C@@H](O)CC(C)(C)CN=c1nn[nH]n1C    ZINC000380212021
CCCC[C@H](O)CNCCc1nn[nH]n1    ZINC001252112783
CCOCC(C)(C)CN=c1nn[nH]n1C    ZINC000393804396
Cn1[nH]nnc1=NCCCOC(C)(C)C    ZINC000664361010
COC(C)(C)C[C@H](C)N=c1nn[nH]n1C    ZINC000379954309
CCCCC[C@@H](O)CN=c1nn[nH]n1C    ZINC001253522951
CC[C@@H](C[C@H](C)CO)N=c1nn[nH]n1C    ZINC000379996115
Clc1cccc(Cl)c1-c1nn[nH]n1    ZINC000000116114
Clc1ccc(-c2nn[nH]n2)cc1Cl    ZINC000000116111
O=C(Nc1nn[nH]n1)c1cc(Cl)no1    ZINC001565958485
O=C1OCC[C@@H]1SCCc1nn[nH]n1    ZINC000882181930
O=C(CSC1CC1)OCc1nn[nH]n1    ZINC001348850189
C=C[C@@H](SCCc1nn[nH]n1)C(=O)O    ZINC001588715025
O=C(OCc1nn[nH]n1)[C@H]1CCSC1    ZINC001345156631
O=C(OCc1nn[nH]n1)[C@@H]1CCSC1    ZINC001345156630
O=C1OCC[C@H]1SCCc1nn[nH]n1    ZINC000882181929
C=C[C@H](SCCc1nn[nH]n1)C(=O)O    ZINC001588715026
FC(F)(F)c1ccc(-c2nn[nH]n2)cc1    ZINC000000105883
c1nocc1-c1cncc(-c2nn[nH]n2)c1    ZINC001239184245
c1nocc1-c1ccc(-c2nn[nH]n2)nc1    ZINC001239186079
N#CNC(=O)c1ccccc1-c1nn[nH]n1    ZINC001187007928
CN(C(=O)[C@H]1CSCN1)c1nn[nH]n1    ZINC001578372814
C#Cc1ccc(C(=O)Nc2nn[nH]n2)nc1    ZINC000728961133
C#Cc1ccc(C(=O)Nc2nn[nH]n2)cn1    ZINC000728961521
C#Cc1cncc(C(=O)Nc2nn[nH]n2)c1    ZINC000806495801
CN(C(=O)[C@@H]1CSCN1)c1nn[nH]n1    ZINC001578372813
O=C(CC1OCCO1)OCc1nn[nH]n1    ZINC001123120076
c1cn(-c2cc(-c3nn[nH]n3)ncn2)cn1    ZINC001609619642
Cc1nc(-c2nn[nH]n2)c(C#N)n1CC#N    ZINC001592335043
Cc1nc(C#N)c(-c2nn[nH]n2)n1CC#N    ZINC001592341075
c1cc(-c2nn[nH]n2)cc(-c2nn[nH]n2)c1    ZINC000006225165
[N-]=[N+]=NC1=Nc2ccccc2N2NNN=C12    ZINC000003887190
c1cn(-c2nnccc2-c2nn[nH]n2)cn1    ZINC001593582382
c1cn(-c2ncncc2-c2nn[nH]n2)cn1    ZINC001593582084
c1cn(-c2ccc(-c3nn[nH]n3)nn2)cn1    ZINC000826524928
COC(=O)NCC(=O)NCc1nn[nH]n1    ZINC001327639768
NC(=O)[C@H](CO)NC(=O)Cc1nn[nH]n1    ZINC001176845494
NC(=O)[C@@H](CO)NC(=O)Cc1nn[nH]n1    ZINC001176845492
COC(=O)NCC(=O)N(C)c1nn[nH]n1    ZINC001634121780
CCOC(=O)NCC(=O)Nc1nn[nH]n1    ZINC001321043791
COC(=O)NCCC(=O)Nc1nn[nH]n1    ZINC001323009499
COC(=O)N[C@@H](C)C(=O)Nc1nn[nH]n1    ZINC001336123385
CCn1[nH]nnc1=NC(=O)NCC(=O)O    ZINC001573979033
COC(=O)N(C)CC(=O)Nc1nn[nH]n1    ZINC001318598928
C1=C(c2cccc(-c3nn[nH]n3)c2)COC1    ZINC001239488834
C#CCCOc1ccc(-c2nn[nH]n2)cc1    ZINC000819697893
C#C[C@H](C)Oc1cccc(-c2nn[nH]n2)c1    ZINC001231116004
C1=C(c2ccccc2-c2nn[nH]n2)COC1    ZINC001239481037
C#C[C@@H](C)Oc1cccc(-c2nn[nH]n2)c1    ZINC001231116003
O=C(OCc1nn[nH]n1)C1(F)CCCC1    ZINC001525995666
CC[C@@H](SCCc1nn[nH]n1)C(C)=O    ZINC000882190831
CC1(CSCCc2nn[nH]n2)COC1    ZINC000603341038
C(Cc1nn[nH]n1)SC[C@@H]1CCOC1    ZINC000603340109
CCC(=O)[C@@H](C)SCCc1nn[nH]n1    ZINC000603339993
CC[C@H](SCCc1nn[nH]n1)C(C)=O    ZINC000882190832
COC1CC(SCCc2nn[nH]n2)C1    ZINC000603340563
CC(=O)CCCSCCc1nn[nH]n1    ZINC000603337443
CCC(=O)[C@H](C)SCCc1nn[nH]n1    ZINC000603339992
C1=C(c2ccc(-c3nn[nH]n3)cc2)COC1    ZINC001239486834
C#C[C@H](C)Oc1ccccc1-c1nn[nH]n1    ZINC001229956172
C#C[C@H](OCc1nn[nH]n1)c1ccccc1    ZINC001223030346
C(Cc1nn[nH]n1)SCOC1CCC1    ZINC000882190524
C=CCOCCSCCc1nn[nH]n1    ZINC000603341192
C#C[C@@H](OCc1nn[nH]n1)c1ccccc1    ZINC001223028062
C#C[C@@H](C)Oc1ccc(-c2nn[nH]n2)cc1    ZINC001231074275
C#CCCOc1cccc(-c2nn[nH]n2)c1    ZINC000819697862
C#C[C@@H](C)Oc1ccccc1-c1nn[nH]n1    ZINC001229953714
C#C[C@H](C)Oc1ccc(-c2nn[nH]n2)cc1    ZINC001231074283
CC(C)C(=O)CSCCc1nn[nH]n1    ZINC000603339420
C(Cc1nn[nH]n1)SC[C@H]1CCOC1    ZINC000603340110
C(CSCCc1nn[nH]n1)OC1CC1    ZINC000917865797
CCCC(=O)CSCCc1nn[nH]n1    ZINC000603341958
C#CCN(C)c1ccnc(-c2nn[nH]n2)c1    ZINC001602716946
Cc1ccc2nc(Cc3nn[nH]n3)[nH]c2c1    ZINC000006493794
CC#CCNc1cccc(-c2nn[nH]n2)n1    ZINC000823942493
C#C[C@H](C)Nc1cccc(-c2nn[nH]n2)n1    ZINC001588326453
C=C1CN(c2ccncc2-c2nn[nH]n2)C1    ZINC001573295526
N#CCCNc1ccc(-c2nn[nH]n2)cc1    ZINC001609495318
CC#Cc1cncc(N=c2nn[nH]n2C)c1    ZINC001211054111
C#CCN(C)c1ccc(-c2nn[nH]n2)cn1    ZINC001602716726
C=C=CCN=c1cc[nH]cc1-c1nn[nH]n1    ZINC001609052223
C#CCN(C)c1ccncc1-c1nn[nH]n1    ZINC001588349188
C=C=CCNc1ncccc1-c1nn[nH]n1    ZINC001609052053
C1=CCN(c2ccncc2-c2nn[nH]n2)C1    ZINC001588385123
Cc1ccc(NCC#N)cc1-c1nn[nH]n1    ZINC001163187671
N[C@@H](Cc1nn[nH]n1)C(=O)N[C@@H]1C[C@H]1F    ZINC001220212819
O=C(Nc1nn[nH]n1)C1(F)CCNCC1    ZINC001580799370
Cc1c(C#N)cccc1N=c1nn[nH]n1C    ZINC001216173439
CCNc1c(C#N)cccc1-c1nn[nH]n1    ZINC001609230247
C#CCCNc1ccc(-c2nn[nH]n2)nc1    ZINC000819698318
CC#CCNc1ccc(-c2nn[nH]n2)cn1    ZINC000823942731
C1=C(c2ccc(-c3nn[nH]n3)nc2)CNC1    ZINC001243110269
C#CCNc1ccc(-c2nn[nH]n2)c(C)n1    ZINC001588358001
C#C[C@@H](C)Nc1ncccc1-c1nn[nH]n1    ZINC001588326996
C1=C(c2cncc(-c3nn[nH]n3)c2)CNC1    ZINC001243112231
Cc1ccc(C#N)cc1N=c1nn[nH]n1C    ZINC001210497713
Cc1cc(C#N)cc(N=c2nn[nH]n2C)c1    ZINC001210387045
C=C=CCNc1ccc(-c2nn[nH]n2)cn1    ZINC001609051916
CN(C(=O)[C@@H](F)C1CNC1)c1nn[nH]n1    ZINC001578367318
CN(C(=O)[C@]1(F)CCNC1)c1nn[nH]n1    ZINC001573851671
N[C@H]1CN(C(=O)Cc2nn[nH]n2)C[C@H]1F    ZINC001157530361
CN(C(=O)[C@@]1(F)CCNC1)c1nn[nH]n1    ZINC001573851664
CC[C@H](C)NC(=S)N=c1nn[nH]n1C    ZINC001200465930
CCCCNC(=S)N=c1nn[nH]n1C    ZINC001200445308
C1=CCN(c2ccc(-c3nn[nH]n3)cn2)C1    ZINC001602749987
C#C[C@H](C)Nc1ncccc1-c1nn[nH]n1    ZINC001588326997
Cn1[nH]nnc1=Nc1cc2ccccc2[nH]1    ZINC001211303578
CC#CCNc1ccnc(-c2nn[nH]n2)c1    ZINC001573359064
CC#CCN=c1cc[nH]cc1-c1nn[nH]n1    ZINC001588751640
Cn1[nH]nnc1=Nc1ccc2cc[nH]c2c1    ZINC001174746289
C#CCNc1nccc(C)c1-c1nn[nH]n1    ZINC001588355286
C#C[C@@H](C)Nc1cccc(-c2nn[nH]n2)n1    ZINC001588326452
C=C=CCNc1cccc(-c2nn[nH]n2)n1    ZINC001588466654
C=C1CN(c2ccnc(-c3nn[nH]n3)c2)C1    ZINC001588462757
Cn1[nH]nnc1=Nc1cccc2[nH]ccc21    ZINC001174644934
C#CCCNc1cnccc1-c1nn[nH]n1    ZINC000823845513
C#CCNc1cc(C)c(-c2nn[nH]n2)cn1    ZINC001588358433
CC#CCNc1ncccc1-c1nn[nH]n1    ZINC000823942835
Cn1[nH]nnc1=NC(=S)NC(C)(C)C    ZINC001200893054
CC(C)CNC(=S)N=c1nn[nH]n1C    ZINC001245202637
C#CCN(C)c1ncccc1-c1nn[nH]n1    ZINC001588349082
Cn1[nH]nnc1=Nc1cccc2cc[nH]c21    ZINC001210209356
C#C[C@@H](C)Nc1ccc(-c2nn[nH]n2)cn1    ZINC001588326162
C#C[C@H](C)Nc1ccc(-c2nn[nH]n2)cn1    ZINC001588326163
C1=CCN(c2cccc(-c3nn[nH]n3)n2)C1    ZINC001588387710
C1=CCN(c2ncccc2-c2nn[nH]n2)C1    ZINC001573292333
CN(C(=O)[C@H](F)C1CNC1)c1nn[nH]n1    ZINC001578367317
CC[C@@H](C)NC(=S)N=c1nn[nH]n1C    ZINC001200465929
CC[C@@H](C)OCC(=O)OCc1nn[nH]n1    ZINC001519443475
COC(C)(C)CC(=O)OCc1nn[nH]n1    ZINC001519442392
COCCCCC(=O)OCc1nn[nH]n1    ZINC001263528648
CCC[C@@H](OC)C(=O)OCc1nn[nH]n1    ZINC001515651236
CCCOC(=O)[C@H](C)OCc1nn[nH]n1    ZINC001223028657
CO[C@@H](C(=O)OCc1nn[nH]n1)C(C)C    ZINC001348849804
CC(C)OCCC(=O)OCc1nn[nH]n1    ZINC001343952776
C[C@@H](O)CCCC(=O)OCc1nn[nH]n1    ZINC001223027044
CCOCCCC(=O)OCc1nn[nH]n1    ZINC001343939872
CO[C@@H](C)CCC(=O)OCc1nn[nH]n1    ZINC001515653871
CC[C@H](C)OCC(=O)OCc1nn[nH]n1    ZINC001519443474
CCOC(=O)[C@@H](CC)OCc1nn[nH]n1    ZINC001223028070
COC[C@@H](C)CC(=O)OCc1nn[nH]n1    ZINC001525995565
C(CC1OCCCO1)OCc1nn[nH]n1    ZINC001333150946
COCC(C)(C)C(=O)OCc1nn[nH]n1    ZINC001123120961
CCO[C@@H](CC)C(=O)OCc1nn[nH]n1    ZINC001348849630
CO[C@H](C)CCC(=O)OCc1nn[nH]n1    ZINC001515653873
CCO[C@H](CC)C(=O)OCc1nn[nH]n1    ZINC001348849631
CCOC(=O)C[C@@H](C)OCc1nn[nH]n1    ZINC001223029351
CC(C)(C)OCC(=O)OCc1nn[nH]n1    ZINC001123120990
COC[C@H](C)CC(=O)OCc1nn[nH]n1    ZINC001525995575
CC[C@@H](CC(=O)OC)OCc1nn[nH]n1    ZINC001223029162
CCCOC(=O)[C@@H](C)OCc1nn[nH]n1    ZINC001223028658
CO[C@H](C(=O)OCc1nn[nH]n1)C(C)C    ZINC001348849807
CCOC(=O)[C@H](CC)OCc1nn[nH]n1    ZINC001223028069
CC1(C)OC[C@H](COCc2nn[nH]n2)O1    ZINC001223029244
COC(=O)CCCCOCc1nn[nH]n1    ZINC001119606483
C[C@H](O)CCCC(=O)OCc1nn[nH]n1    ZINC001223027042
CCC[C@H](OC)C(=O)OCc1nn[nH]n1    ZINC001515651230
CCn1[nH]nnc1=NC(=O)N[C@@H](C)CO    ZINC001669983427
CO[C@H](CN)CC(=O)N(C)c1nn[nH]n1    ZINC001578908248
CNCC(=O)N[C@@H](COC)c1nn[nH]n1    ZINC001578616063
CCn1[nH]nnc1=NC(=O)NC[C@H](C)O    ZINC001671896901
CCn1[nH]nnc1=NC(=O)N(C)CCO    ZINC000888337675
CCn1[nH]nnc1=NC(=O)NCCOC    ZINC000824420620
CON(C)C(=O)[C@@H](C)N=c1nn[nH]n1C    ZINC000858842856
COCC[C@@H](N)C(=O)N(C)c1nn[nH]n1    ZINC001578997927
C/C=C(\C)c1ccc(C)c(-c2nn[nH]n2)c1    ZINC001242759552
CCC/C=C/c1ccccc1-c1nn[nH]n1    ZINC001242255004
C=C(C)c1cc(C)c(-c2nn[nH]n2)c(C)c1    ZINC001609051655
C/C=C(\C)c1ccc(-c2nn[nH]n2)cc1C    ZINC001242759918
CC(C)=Cc1ccc(-c2nn[nH]n2)cc1C    ZINC001240638635
CN(CCO)C(=O)[C@@H](N)Cc1nn[nH]n1    ZINC001161104804
CN(C(=O)[C@@H](N)C(C)(C)O)c1nn[nH]n1    ZINC001578385350
COC[C@@H](NC(=O)[C@@H](C)N)c1nn[nH]n1    ZINC001578967681
COC[C@@H](NC(=O)[C@H](C)N)c1nn[nH]n1    ZINC001573969193
COC[C@H](NC(=O)CCN)c1nn[nH]n1    ZINC001578967543
COCCNCC(=O)N(C)c1nn[nH]n1    ZINC001579040243
CO[C@@H](CN)CC(=O)N(C)c1nn[nH]n1    ZINC001578908246
CCCONC(=O)N=c1nn[nH]n1CC    ZINC000888323112
O=C(Cc1nn[nH]n1)NCCNCCO    ZINC001176845481
CC(C)=Cc1ccc(Cc2nn[nH]n2)cc1    ZINC001240638158
CNCC(=O)N[C@H](COC)c1nn[nH]n1    ZINC001578616061
COC[C@H](NC(=O)[C@H](C)N)c1nn[nH]n1    ZINC001573969197
COC[C@@H](NC(=O)CCN)c1nn[nH]n1    ZINC001578967542
NOCCCNC(=O)CCc1nn[nH]n1    ZINC001580359312
CCn1[nH]nnc1=NC(=O)NC[C@@H](C)O    ZINC001624792533
COC(=O)N(C)CCN=c1nn[nH]n1C    ZINC000689560737
COCC[C@H](N)C(=O)N(C)c1nn[nH]n1    ZINC001578997928
CN(C)C(=O)OCCN=c1nn[nH]n1C    ZINC000689047010
C/C=C(\C)c1ccc(Cc2nn[nH]n2)cc1    ZINC001242760020
c1cc(C2CCCC2)ccc1-c1nn[nH]n1    ZINC001250040247
CCC/C=C/c1cccc(-c2nn[nH]n2)c1    ZINC001242255419
CC(C)=Cc1ccc(C)c(-c2nn[nH]n2)c1    ZINC001240640370
CC(C)=CCc1ccc(-c2nn[nH]n2)cc1    ZINC001249951557
c1cc(-c2nn[nH]n2)ccc1CC1CCC1    ZINC001250140882
COCC[C@@H](N=c1nn[nH]n1C)C(N)=O    ZINC000380161493
COCC[C@H](N=c1nn[nH]n1C)C(N)=O    ZINC000380161508
CCn1[nH]nnc1=NC(=O)NOC(C)C    ZINC000888325373
CON(C)C(=O)[C@H](C)N=c1nn[nH]n1C    ZINC000858834381
COC[C@H](NC(=O)[C@@H](C)N)c1nn[nH]n1    ZINC001578967682
CCn1[nH]nnc1=NC(=O)N[C@H](C)CO    ZINC001669983414
CCC(CC)(CC)SCc1nn[nH]n1    ZINC000762975550
CCCCCCSCCc1nn[nH]n1    ZINC000882187183
CCC(CC)CSCCc1nn[nH]n1    ZINC000603342457
CCCC(CCC)SCc1nn[nH]n1    ZINC000435229525
CC(C)C[C@@H](C)SCCc1nn[nH]n1    ZINC000603341662
CC(C)C[C@H](C)SCCc1nn[nH]n1    ZINC000603341663
CC(C)(C)CCSCCc1nn[nH]n1    ZINC000603337192
CC(C)CCCSCCc1nn[nH]n1    ZINC000603341203
C[C@@H](COC(C)(C)C)OCc1nn[nH]n1    ZINC001223028689
CO[C@H](COCc1nn[nH]n1)CC(C)C    ZINC001332448509
CO[C@@H](COCc1nn[nH]n1)CC(C)C    ZINC001332448508
CCCCOC[C@H](C)OCc1nn[nH]n1    ZINC001223026756
COC(C)(C)C[C@@H](C)OCc1nn[nH]n1    ZINC001223027473
COC(C)(C)C[C@H](C)OCc1nn[nH]n1    ZINC001223027475
C[C@H](COC(C)(C)C)OCc1nn[nH]n1    ZINC001223028688
CCCCOC[C@@H](C)OCc1nn[nH]n1    ZINC001223026755
CC(C)(C)OCCCOCc1nn[nH]n1    ZINC001334033937
NS(=O)(=O)c1ccc(-c2nn[nH]n2)o1    ZINC001592750110
CC(=O)CSCC(=O)Nc1nn[nH]n1    ZINC001116829079
O=C(Nc1nn[nH]n1)[C@@]1(O)CCSC1    ZINC001324641166
O=C(Nc1nn[nH]n1)[C@]1(O)CCSC1    ZINC001324641164
N#Cc1cccc(C(=O)Nc2nn[nH]n2)n1    ZINC000589317759
N#Cc1ccncc1C(=O)Nc1nn[nH]n1    ZINC001324088065
N#Cc1ccc(C(=O)Nc2nn[nH]n2)nc1    ZINC000609354478
Cn1[nH]nnc1=Nc1cnn(C(F)F)c1    ZINC001201723516
CO[C@](C)(C(=O)O)C(=O)Nc1nn[nH]n1    ZINC001118575029
N#CCn1c(N)nc(C#N)c1-c1nn[nH]n1    ZINC001592680757
CO[C@H](C(=O)O)C(=O)N(C)c1nn[nH]n1    ZINC001593902740
CO[C@@](C)(C(=O)O)C(=O)Nc1nn[nH]n1    ZINC001118575030
N#CCn1c(N)nc(-c2nn[nH]n2)c1C#N    ZINC001592681077
COC(=O)COCC(=O)Nc1nn[nH]n1    ZINC001261669454
CO[C@@H](C(=O)O)C(=O)N(C)c1nn[nH]n1    ZINC001593902739
CN(C(=O)COCC(=O)O)c1nn[nH]n1    ZINC001573980369
OC(/C=C\c1ccccc1)=N/c1nn[nH]n1    ZINC000006060224
O=C(Nc1nn[nH]n1)C1(F)CCOCC1    ZINC001335505901
CCCCSCC(=O)Nc1nn[nH]n1    ZINC000709792795
CCCSCC(=O)NCc1nn[nH]n1    ZINC000609489072
CC(C)SCC(=O)N(C)c1nn[nH]n1    ZINC001334237158
CS[C@H](C)CC(=O)N(C)c1nn[nH]n1    ZINC000892955094
CCCSCC(=O)N(C)c1nn[nH]n1    ZINC001262101750
CSC(C)(C)C(=O)N(C)c1nn[nH]n1    ZINC001335060898
CS[C@@H](C)CCC(=O)Nc1nn[nH]n1    ZINC000358419587
CSC(C)(C)C(=O)NCc1nn[nH]n1    ZINC000832226491
Cn1[nH]nnc1=Nc1coc2ccccc12    ZINC001203146455
C1=C(c2cncc(-c3nn[nH]n3)c2)COC1    ZINC001239486751
OC(/C=C/c1ccccc1)=N\c1nn[nH]n1    ZINC000006227369
C#CCCOc1cccnc1-c1nn[nH]n1    ZINC001588347681
CC#CCn1ccc(-c2nn[nH]n2)cc1=O    ZINC001588752117
O=C(NCc1nn[nH]n1)[C@]1(F)CCOC1    ZINC001327664154
CSC[C@H](C)C(=O)N(C)c1nn[nH]n1    ZINC001338076209
CS[C@H](C)CC(=O)NCc1nn[nH]n1    ZINC000611134250
CSC[C@@H](C)C(=O)N(C)c1nn[nH]n1    ZINC001338076206
CC[C@@H](SCCc1nn[nH]n1)C(N)=O    ZINC000603337434
CN(C)C(=O)CSCCc1nn[nH]n1    ZINC000603337695
CS[C@@H](C)CC(=O)N(C)c1nn[nH]n1    ZINC000892955096
C#CCCn1cc(-c2nn[nH]n2)ccc1=O    ZINC001588347896
O=C(Nc1nn[nH]n1)[C@@H]1Cc2ccccc21    ZINC000359397512
Cc1cc(OCC#N)ccc1-c1nn[nH]n1    ZINC001605746368
N#C[C@H](OCc1nn[nH]n1)c1ccccc1    ZINC001223029336
CC#CCn1cccc(-c2nn[nH]n2)c1=O    ZINC001588752720
C#CCCn1cccc(-c2nn[nH]n2)c1=O    ZINC000823844664
C#C[C@H](OCc1nn[nH]n1)c1ccncc1    ZINC001223026579
O=C(Nc1nn[nH]n1)[C@H]1Cc2ccccc21    ZINC000359397513
C#CCCn1ccc(-c2nn[nH]n2)cc1=O    ZINC001602713847
Cn1[nH]nnc1=Nc1cccc2ccoc21    ZINC001249911682
CN(C(=O)[C@@]1(F)CCOC1)c1nn[nH]n1    ZINC001334274525
O=C(NCc1nn[nH]n1)[C@@]1(F)CCOC1    ZINC001327664153
CC[C@@H](SC)C(=O)N(C)c1nn[nH]n1    ZINC000892954851
CSCCCCC(=O)Nc1nn[nH]n1    ZINC000351947927
CC[C@H](SC)C(=O)N(C)c1nn[nH]n1    ZINC000892954852
CC(C)CSCC(=O)Nc1nn[nH]n1    ZINC000342852962
CC(C)(S)CNC(=O)Cc1nn[nH]n1    ZINC001176845820
CS[C@@H](C)CC(=O)NCc1nn[nH]n1    ZINC000611134251
CC[C@H](SCCc1nn[nH]n1)C(N)=O    ZINC000603337436
CSCC[C@H](NC(C)=O)c1nn[nH]n1    ZINC000912860604
CC[C@H](SC)C(=O)NCc1nn[nH]n1    ZINC000610964180
C1=C(c2ccc(-c3nn[nH]n3)nc2)COC1    ZINC001239481869
N#CCCOc1ccccc1-c1nn[nH]n1    ZINC001606349316
C#C[C@@H](OCc1nn[nH]n1)c1ccncc1    ZINC001223026578
CN(C(=O)[C@]1(F)CCOC1)c1nn[nH]n1    ZINC001334274526
CCNC(=O)CSCCc1nn[nH]n1    ZINC000603336185
CC[C@@H](SC)C(=O)NCc1nn[nH]n1    ZINC000610964179
CS[C@H](C)CCC(=O)Nc1nn[nH]n1    ZINC000358419579
C#CCCNc1nnccc1-c1nn[nH]n1    ZINC001602711979
Cn1[nH]nnc1=Nc1ccc2cncn2c1    ZINC001250323540
CC#CCNc1nccnc1-c1nn[nH]n1    ZINC000823943475
Cn1[nH]nnc1=Nc1cc[nH]c2nccc1-2    ZINC001174409407
C#C[C@H](C)Nc1cncc(-c2nn[nH]n2)n1    ZINC001588326328
CC#CCNc1ccc(-c2nn[nH]n2)nn1    ZINC000823944000
C#CCN(C)c1cncc(-c2nn[nH]n2)n1    ZINC001588349722
C#CCCNc1cc(-c2nn[nH]n2)cnn1    ZINC001588347186
C=C=CCNc1nnccc1-c1nn[nH]n1    ZINC001602776645
Cn1[nH]nnc1=Nc1cccc2nc[nH]c21    ZINC001213026241
N#CCCNc1cccnc1-c1nn[nH]n1    ZINC001606349082
N#CCCNc1ccnc(-c2nn[nH]n2)c1    ZINC001592678043
C#C[C@H](C)Nc1ncncc1-c1nn[nH]n1    ZINC001602689129
Cn1[nH]nnc1=Nc1cc2cccnc2[nH]1    ZINC001248694551
Cn1[nH]nnc1=Nc1ccc2nc[nH]c2c1    ZINC001209841106
C=C1CN(c2nccnc2-c2nn[nH]n2)C1    ZINC001588462716
Cn1[nH]nnc1=NCc1ccc(C#N)cn1    ZINC000393770578
Cn1[nH]nnc1=Nc1ccc(C#N)cc1N    ZINC001213346945
C#CCN(C)c1cnc(-c2nn[nH]n2)cn1    ZINC001588349259
C=C1CN(c2cc(-c3nn[nH]n3)ncn2)C1    ZINC001588462962
N#Cc1c(-c2nn[nH]n2)ncn1CC1CC1    ZINC001592683905
C#CCCNc1cc(-c2nn[nH]n2)ncn1    ZINC001602712872
C#C[C@H](C)Nc1nccnc1-c1nn[nH]n1    ZINC001588326272
Cn1[nH]nnc1=Nc1c[nH]c2nccc-2c1    ZINC001174394603
Cn1[nH]nnc1=Nc1ccc2nccn2c1    ZINC001174275772
C/C(C#N)=C/Cn1ccnc1-c1nn[nH]n1    ZINC001602981859
C#C[C@@H](C)Nc1cc(-c2nn[nH]n2)ncn1    ZINC001588326123
C=C(C)Cn1cnc(-c2nn[nH]n2)c1C#N    ZINC000823877604
C#C[C@@H](C)Nc1ncncc1-c1nn[nH]n1    ZINC001602689132
C#C[C@@H](C)N=c1cc[nH]c(-c2nn[nH]n2)n1    ZINC001602689101
C/C(C#N)=C\Cn1ccnc1-c1nn[nH]n1    ZINC001602981858
Cn1[nH]nnc1=Nc1ccn2ccnc2c1    ZINC001204943788
Cn1[nH]nnc1=Nc1cccc2c[nH]nc21    ZINC001175634914
C=C1CN(c2cncc(-c3nn[nH]n3)n2)C1    ZINC001602777310
C=C(C)Cn1cnc(C#N)c1-c1nn[nH]n1    ZINC000823877715
C#CCN(C)c1ccc(-c2nn[nH]n2)nn1    ZINC001609020897
C#C[C@H](C)Nc1cc(-c2nn[nH]n2)ncn1    ZINC001588326122
C1=CCN(c2cncc(-c3nn[nH]n3)n2)C1    ZINC001602750007
N#CCCNc1cccc(-c2nn[nH]n2)n1    ZINC001606349055
C#CCCNc1ccc(-c2nn[nH]n2)nn1    ZINC000823845114
CC#CCNc1cc(-c2nn[nH]n2)cnn1    ZINC001588750620
C#CCN(C)c1nccnc1-c1nn[nH]n1    ZINC001602716709
C#C[C@H](C)Nc1cnc(-c2nn[nH]n2)cn1    ZINC001609018789
C=C1CN(c2ccnc(-c3nn[nH]n3)n2)C1    ZINC001588462477
C=C=CCNc1cnc(-c2nn[nH]n2)cn1    ZINC001588466904
C=C=CCNc1ncncc1-c1nn[nH]n1    ZINC001602777293
C#CCCNc1ncncc1-c1nn[nH]n1    ZINC001602712061
C=C1CN(c2cc(-c3nn[nH]n3)cnn2)C1    ZINC001602776535
N#CC1(Cn2ccnc2-c2nn[nH]n2)CC1    ZINC000826380208
C#C[C@@H](C)Nc1cnc(-c2nn[nH]n2)cn1    ZINC001609018790
C#CCN(C)c1cc(-c2nn[nH]n2)ncn1    ZINC001588349109
N#Cc1ncn(CC2CC2)c1-c1nn[nH]n1    ZINC001592709935
Cn1[nH]nnc1=Nc1c[nH]c2ncccc12    ZINC001210938670
C#C[C@@H](C)Nc1nccnc1-c1nn[nH]n1    ZINC001588326273
C=C1CN(c2ncncc2-c2nn[nH]n2)C1    ZINC001588462464
Cc1cc(N=c2nn[nH]n2C)cnc1C#N    ZINC001210201386
N#CCCNc1ncccc1-c1nn[nH]n1    ZINC001592677967
Cn1[nH]nnc1=Nc1ccc2c[nH]nc2c1    ZINC001174498352
C#CCNc1nc(C)cc(-c2nn[nH]n2)n1    ZINC001588358302
C#C[C@H](C)N=c1cc[nH]c(-c2nn[nH]n2)n1    ZINC001602689096
C#CCN(C)c1ccnc(-c2nn[nH]n2)n1    ZINC001588349442
CC#CCNc1nnccc1-c1nn[nH]n1    ZINC001588750614
Cn1[nH]nnc1=Nc1cnn2ccccc12    ZINC001211093053
C=C1CN(c2nnccc2-c2nn[nH]n2)C1    ZINC001588462469
C#C[C@@H](C)Nc1cncc(-c2nn[nH]n2)n1    ZINC001588326329
C1=CCN(c2ccc(-c3nn[nH]n3)nn2)C1    ZINC001588388010
C=C=CCNc1cc(-c2nn[nH]n2)cnn1    ZINC001588466792
C=C=CCNc1ccc(-c2nn[nH]n2)nn1    ZINC001602776599
C=CCn1ccn2ncc(-c3nn[nH]n3)c12    ZINC001602883855
C1=CCN(c2cc(-c3nn[nH]n3)cnn2)C1    ZINC001602748937
CC#CCN=c1cc[nH]c(-c2nn[nH]n2)n1    ZINC001602899240
C#CCNc1cc(-c2nn[nH]n2)nc(C)n1    ZINC001573285421
C#CCN(C)c1nnccc1-c1nn[nH]n1    ZINC001588349362
Cn1[nH]nnc1=NC1=CCC(F)(F)CC1    ZINC001210027772
COC(=O)[C@@H](O)CNCCc1nn[nH]n1    ZINC001252441167
CN(C[C@H](O)CO)C(=O)Cc1nn[nH]n1    ZINC001176839923
COCCOCC(=O)N(C)c1nn[nH]n1    ZINC001332604698
COCCOCCC(=O)Nc1nn[nH]n1    ZINC001116092356
COC[C@](C)(O)C(=O)N(C)c1nn[nH]n1    ZINC001642427095
COC[C@@](C)(O)C(=O)N(C)c1nn[nH]n1    ZINC001642427094
COC[C@@](C)(O)C(=O)NCc1nn[nH]n1    ZINC001319042454
COC[C@H](OC)C(=O)NCc1nn[nH]n1    ZINC000691204536
CN(C)C(=O)OCCOCc1nn[nH]n1    ZINC001334806814
COC[C@](C)(O)C(=O)NCc1nn[nH]n1    ZINC001319042455
CN(C[C@@H](O)CO)C(=O)Cc1nn[nH]n1    ZINC001176839922
COC[C@@H](OC)C(=O)NCc1nn[nH]n1    ZINC000691204535
COC[C@H](OC)C(=O)N(C)c1nn[nH]n1    ZINC001334273718
COC(=O)[C@H](O)CNCCc1nn[nH]n1    ZINC001252441161
C[C@@H](O)[C@@H](CO)NC(=O)Cc1nn[nH]n1    ZINC001176838301
COCCCOCC(=O)Nc1nn[nH]n1    ZINC001320636497
COC[C@@H](OC)C(=O)N(C)c1nn[nH]n1    ZINC001334273717
NOCCNC(=O)[C@@H](N)Cc1nn[nH]n1    ZINC001219969515
CC#CCCn1cc(C)c(-c2nn[nH]n2)c1    ZINC001602893868
c1cn(CC2=CCCC2)cc1-c1nn[nH]n1    ZINC001588384479
C[C@@H](CF)NC(=O)CCCc1nn[nH]n1    ZINC000635935681
Cn1[nH]nnc1=NCCSC(C)(C)C    ZINC000379646858
CCN1Cc2cccc(-c3nn[nH]n3)c2C1    ZINC001590737570
CCC/C=C/c1cncc(-c2nn[nH]n2)c1    ZINC001242254464
C/C=C\CNc1ccc(-c2nn[nH]n2)cc1    ZINC001590355418
C=C(CN=c1nn[nH]n1C)c1ccccc1    ZINC000381594326
Cn1[nH]nnc1=Nc1cccc(C2CC2)c1    ZINC001176722631
CC/C=C/Nc1ccccc1-c1nn[nH]n1    ZINC001170767852
Cn1[nH]nnc1=N/C=C/Cc1ccccc1    ZINC001176215144
CCC/C=C/c1ccc(-c2nn[nH]n2)nc1    ZINC001242254613
C=CCNc1cccc(-c2nn[nH]n2)c1C    ZINC000819751093
CNc1ccc(-c2nn[nH]n2)cc1C1CC1    ZINC001604896370
C#CCCCn1cc(C)c(-c2nn[nH]n2)c1    ZINC000823844974
C=C[C@H](C)Nc1ccc(-c2nn[nH]n2)cc1    ZINC000819729067
C=C[C@@H](C)Nc1ccc(-c2nn[nH]n2)cc1    ZINC000819729066
Cc1ccc(/C=C/N=c2nn[nH]n2C)cc1    ZINC001176424138
CCN1CCc2c1cccc2-c1nn[nH]n1    ZINC001604345841
C/C=C/CNc1ccc(-c2nn[nH]n2)cc1    ZINC001590355419
CCCC[C@](C)(F)C(=O)Nc1nn[nH]n1    ZINC000828073651
O=C(CCCc1nn[nH]n1)NCCCF    ZINC000635705076
CCCC[C@@](C)(F)C(=O)Nc1nn[nH]n1    ZINC000828073650
C[C@H](CF)NC(=O)CCCc1nn[nH]n1    ZINC000635935684
CCN(CC)CCSCc1nn[nH]n1    ZINC000435236008
COCCOC[C@@H](C)N=c1nn[nH]n1C    ZINC000380316109
CC(C)OC[C@H](O)CN=c1nn[nH]n1C    ZINC001252665711
CCC[C@@H](O)[C@@H](CO)N=c1nn[nH]n1C    ZINC000664013062
COCCOC[C@H](C)N=c1nn[nH]n1C    ZINC000380316126
CCOC[C@H](O)CNCCc1nn[nH]n1    ZINC001252046204
CC(C)OC[C@@H](O)CNCc1nn[nH]n1    ZINC001252692222
CC(C)OC[C@H](O)CNCc1nn[nH]n1    ZINC001252692221
CCOC[C@@H](O)CNCCc1nn[nH]n1    ZINC001252046205
CCC[C@@H](O)[C@H](CO)N=c1nn[nH]n1C    ZINC000664013061
CCC[C@H](O)[C@@H](CO)N=c1nn[nH]n1C    ZINC000664013063
CCOCCOCCN=c1nn[nH]n1C    ZINC000896481655
CCC[C@H](O)[C@H](CO)N=c1nn[nH]n1C    ZINC000664013060
CC(C)OC[C@@H](O)CN=c1nn[nH]n1C    ZINC001252665718
CNc1nc(Cl)c(-c2nn[nH]n2)s1    ZINC001591225352
CNc1nc(-c2nn[nH]n2)c(Cl)s1    ZINC001609291781
CNc1snc(Cl)c1-c1nn[nH]n1    ZINC001591225921
NC(=O)CSCC(=O)Nc1nn[nH]n1    ZINC001465376269
NC(=O)CNC(=O)Cn1[nH]nnc1=S    ZINC000148586698
Cc1c2ccccc2sc1-c1nn[nH]n1    ZINC000000172484
C(Cc1nn[nH]n1)S[C@H]1CCSC1    ZINC000882190966
C#CCSc1cccc(-c2nn[nH]n2)c1    ZINC001588364057
C=C(Cl)C[C@@H](N)C(=O)Nc1nn[nH]n1    ZINC001574860654
O=C(O)C[C@@H](O)C(=O)OCc1nn[nH]n1    ZINC001223028721
C(Cc1nn[nH]n1)S[C@@H]1CCSC1    ZINC000882190967
C=C(Cl)C[C@H](N)C(=O)Nc1nn[nH]n1    ZINC001574860653
C#CCSc1ccc(-c2nn[nH]n2)cc1    ZINC001609021551
O=C(O)C[C@H](O)C(=O)OCc1nn[nH]n1    ZINC001223028722
CC[C@@H](SC)C(=O)OCc1nn[nH]n1    ZINC001263528561
O=C(OCc1nn[nH]n1)[C@]1(F)CCOC1    ZINC001515653196
CSC[C@H](C)C(=O)OCc1nn[nH]n1    ZINC000737179236
CSC[C@@H](C)C(=O)OCc1nn[nH]n1    ZINC000737179234
CC(=O)O[C@@H](C)SCCc1nn[nH]n1    ZINC000882191097
CC(C)OC(=O)CSCc1nn[nH]n1    ZINC000435230532
CS[C@@H](C)CC(=O)OCc1nn[nH]n1    ZINC001345161917
CS[C@H](C)CC(=O)OCc1nn[nH]n1    ZINC001345161916
CC[C@@H](SCCc1nn[nH]n1)C(=O)O    ZINC001595358362
CC[C@H](SC)C(=O)OCc1nn[nH]n1    ZINC001263528562
C(Cc1nn[nH]n1)SCC1OCCO1    ZINC000882188869
O=C(O)CCCSCCc1nn[nH]n1    ZINC001608718530
COCC(=O)CSCCc1nn[nH]n1    ZINC000603339854
COC(=O)[C@H](C)SCCc1nn[nH]n1    ZINC000603335023
CCOC(=O)CCSCc1nn[nH]n1    ZINC000601095938
CC(C)SCC(=O)OCc1nn[nH]n1    ZINC001343941452
COC(=O)[C@@H](C)SCCc1nn[nH]n1    ZINC000603335022
CCCSCC(=O)OCc1nn[nH]n1    ZINC001123119575
O=C(OCc1nn[nH]n1)[C@@]1(F)CCOC1    ZINC001515653179
CCOC(=O)CSCCc1nn[nH]n1    ZINC000603335113
CC[C@H](SCCc1nn[nH]n1)C(=O)O    ZINC001595358367
CC(=O)OCCSCCc1nn[nH]n1    ZINC000917859069
CC(=O)O[C@H](C)SCCc1nn[nH]n1    ZINC000882191096
CC#CCn1cnc(-c2nn[nH]n2)cc1=O    ZINC001573358596
C#CCCOc1cnc(-c2nn[nH]n2)nc1    ZINC001609020423
C#CCNC(=O)c1c[nH]c(-c2nn[nH]n2)c1    ZINC000823850542
CSCC[C@@H](N)C(=O)Nc1nn[nH]n1    ZINC000389625728
CSCC[C@H](N)C(=O)Nc1nn[nH]n1    ZINC000389625717
c1cn(Cc2ccc(-c3nn[nH]n3)o2)cn1    ZINC001607132918
N=CNC(=O)c1ccccc1-c1nn[nH]n1    ZINC001187007576
C#CCCn1cncc(-c2nn[nH]n2)c1=O    ZINC001609020863
N#CCCOc1cccnc1-c1nn[nH]n1    ZINC001592677685
Cl[C@H]1CCCC[C@@H]1OCc1nn[nH]n1    ZINC001223026539
Cl[C@H]1CCCC[C@H]1OCc1nn[nH]n1    ZINC001223026540
Cl[C@@H]1CCCC[C@@H]1OCc1nn[nH]n1    ZINC001223026542
Cl[C@@H]1CCCC[C@H]1OCc1nn[nH]n1    ZINC001223026541
Cn1[nH]nnc1=Nc1ccc2ocnc2c1    ZINC001210570084
CC#CCn1cncc(-c2nn[nH]n2)c1=O    ZINC001588751801
Cc1cc(-c2nn[nH]n2)c(=O)n(CC#N)c1    ZINC001605511167
COc1ccc(-c2nn[nH]n2)cc1NC#N    ZINC001168631664
C#CCCn1cnc(-c2nn[nH]n2)cc1=O    ZINC001588347138
Cc1ccn(CC#N)c(=O)c1-c1nn[nH]n1    ZINC001592265436
c1cc(Cn2ccc(-c3nn[nH]n3)c2)no1    ZINC000826516469
COCCNC(=S)N=c1nn[nH]n1C    ZINC001197815653
CC#CCOc1cnc(-c2nn[nH]n2)nc1    ZINC001602896955
C#CCNC(=O)c1cc(-c2nn[nH]n2)c[nH]1    ZINC000819701389
c1cc(Cn2ccc(-c3nn[nH]n3)c2)on1    ZINC000826516337
C#CCNC(=O)c1ccc(-c2nn[nH]n2)[nH]1    ZINC000823850305
C[Si](C)(C)CSCCc1nn[nH]n1    ZINC000882188853
CCNc1cnc(-c2nn[nH]n2)c(C#N)n1    ZINC001590748564
C=CCn1c(N)nc(C#N)c1-c1nn[nH]n1    ZINC001588708868
N#CCCNc1cnc(-c2nn[nH]n2)cn1    ZINC001606349263
Cn1[nH]nnc1=Nc1ccc2ncnn2c1    ZINC001174371671
Cn1[nH]nnc1=Nc1ccc2nn[nH]c2c1    ZINC001175995437
N#CCCNc1ncncc1-c1nn[nH]n1    ZINC001606349232
C/C(C#N)=C\Cn1cc(-c2nn[nH]n2)nn1    ZINC001573558294
COC[C@H](OC)C(=O)OCc1nn[nH]n1    ZINC001123018774
Cn1[nH]nnc1=Nc1cnn2cccnc12    ZINC001205940491
N#CCCNc1cc(-c2nn[nH]n2)ncn1    ZINC001609495506
N#CCCNc1cc(-c2nn[nH]n2)cnn1    ZINC001592678227
c1cn(Cc2cn[nH]c2)c(-c2nn[nH]n2)n1    ZINC001593583328
Cn1[nH]nnc1=Nc1ccc2nncn2c1    ZINC001249999311
Cn1[nH]nnc1=Nc1cnc2[nH]ncc2c1    ZINC001175401799
N#CCCNc1nccnc1-c1nn[nH]n1    ZINC001592678351
Cn1[nH]nnc1=Nc1cnc2ccnn2c1    ZINC001204773973
CCNc1cnc(C#N)c(-c2nn[nH]n2)n1    ZINC001590748095
N#CC1(Cn2cc(-c3nn[nH]n3)nn2)CC1    ZINC001592670889
C=CCn1c(N)nc(-c2nn[nH]n2)c1C#N    ZINC001588708959
C/C(C#N)=C/Cn1cc(-c2nn[nH]n2)nn1    ZINC001573558293
COC[C@@H](OC)C(=O)OCc1nn[nH]n1    ZINC001123018773
COC(=O)[C@H](CCO)OCc1nn[nH]n1    ZINC001217838588
N#CCCNc1cncc(-c2nn[nH]n2)n1    ZINC001592678400
c1ccc2c(c1)CC(OCc1nn[nH]n1)C2    ZINC001223029802
C=CCOc1ccc(-c2nn[nH]n2)cc1C    ZINC000823932075
c1cc(OC2CCC2)cc(-c2nn[nH]n2)c1    ZINC000231583437
COCC[C@H](C)SCCc1nn[nH]n1    ZINC000603338613
C[C@@H](O)CCCSCCc1nn[nH]n1    ZINC000603341912
CC(C)COCSCCc1nn[nH]n1    ZINC000882190606
COCC[C@@H](C)SCCc1nn[nH]n1    ZINC000603338611
C=CCCOc1ccccc1-c1nn[nH]n1    ZINC000735416467
c1ccc2c(c1)CC[C@@H]2OCc1nn[nH]n1    ZINC001223028880
C=CCCOc1ccc(-c2nn[nH]n2)cc1    ZINC000735416977
CCC(=O)Cc1ccc(-c2nn[nH]n2)cc1    ZINC001249921839
CC(C)[C@H](O)CSCCc1nn[nH]n1    ZINC000603341206
C[C@H](CC(C)(C)S)OCc1nn[nH]n1    ZINC001223027580
CC[C@@H](CSCCc1nn[nH]n1)OC    ZINC000603339516
CCOCCCSCCc1nn[nH]n1    ZINC000603337115
C[C@H](O)CCCSCCc1nn[nH]n1    ZINC000603341914
CCC[C@@H](O)CSCCc1nn[nH]n1    ZINC000603339788
OCCCCCSCCc1nn[nH]n1    ZINC000603340800
C=C(C)c1cc(-c2nn[nH]n2)ccc1OC    ZINC001240837918
C=C[C@@H](OCc1nn[nH]n1)c1ccccc1    ZINC001223026525
C=C[C@H](OCc1nn[nH]n1)c1ccccc1    ZINC001223026524
C=CCOc1cc(-c2nn[nH]n2)ccc1C    ZINC000819759382
CC(C)OCCSCCc1nn[nH]n1    ZINC000603338192
C[C@@H](CC(C)(C)S)OCc1nn[nH]n1    ZINC001223027575
CC(C)[C@@H](O)CSCCc1nn[nH]n1    ZINC000603341207
COCCCCSCCc1nn[nH]n1    ZINC000603338839
c1ccc2c(c1)CC[C@H]2OCc1nn[nH]n1    ZINC001223026638
CC(C)(O)CCSCCc1nn[nH]n1    ZINC000603337885
CC(C)(C)SCCOCc1nn[nH]n1    ZINC001334805393
CC[C@H](CSCCc1nn[nH]n1)OC    ZINC000603339511
CC(C)(CO)CSCCc1nn[nH]n1    ZINC000917858728
CCC[C@H](O)CSCCc1nn[nH]n1    ZINC000603339789
C=CCN(C)c1ccnc(-c2nn[nH]n2)c1    ZINC001588626858
C=CCNc1cc(C)c(-c2nn[nH]n2)cn1    ZINC001588663626
Cc1ccnc(NC2CC2)c1-c1nn[nH]n1    ZINC000826311783
C=CCN=c1cc(C)[nH]cc1-c1nn[nH]n1    ZINC001602866672
C=CCNc1nccc(C)c1-c1nn[nH]n1    ZINC000823925544
CC1(Nc2ccc(-c3nn[nH]n3)cn2)CC1    ZINC001603820352
Cn1[nH]nnc1=Nc1cnccc1C1CC1    ZINC001213866357
c1cc(-c2nn[nH]n2)c(N2CCCC2)cn1    ZINC000408494434
C[C@H]1C[C@@H]1Nc1ccc(-c2nn[nH]n2)nc1    ZINC000820675407
Cn1[nH]nnc1=Nc1cccnc1C1CC1    ZINC001212735048
C=C[C@H](C)Nc1cccc(-c2nn[nH]n2)n1    ZINC000819729034
C[C@@H]1C[C@H]1N=c1cc[nH]cc1-c1nn[nH]n1    ZINC001591753241
C=CCN(C)c1ncccc1-c1nn[nH]n1    ZINC001602847425
Cc1nc(N2CCC2)ccc1-c1nn[nH]n1    ZINC001609451024
Cc1cc(-c2nn[nH]n2)cc(N2CCC2)n1    ZINC001591856712
Cn1[nH]nnc1=Nc1ccc(C2CC2)nc1    ZINC001201699121
C=C[C@H](C)Nc1ncccc1-c1nn[nH]n1    ZINC000819730367
C=C[C@@H](C)Nc1ncccc1-c1nn[nH]n1    ZINC000819730366
C[C@@H]1C[C@@H]1Nc1cnccc1-c1nn[nH]n1    ZINC000824898979
C[C@H]1C[C@H]1Nc1cnccc1-c1nn[nH]n1    ZINC000824898977
Cn1[nH]nnc1=Nc1ccc2c(c1)NCC2    ZINC001213143940
C[C@@H](/C=N/Nc1nn[nH]n1)c1ccccc1    ZINC000006467689
C[C@@H]1C[C@H]1Nc1ccc(-c2nn[nH]n2)nc1    ZINC000820675401
C=C[C@@H](C)Nc1ccc(-c2nn[nH]n2)cn1    ZINC000819730328
C[C@@H]1CCN1c1ccncc1-c1nn[nH]n1    ZINC001603910021
CCc1ccc(/C=N/Nc2nn[nH]n2)cc1    ZINC000006791634
CC1CN(c2cccc(-c3nn[nH]n3)n2)C1    ZINC001590317230
Cc1cc(N2CCC2)c(-c2nn[nH]n2)cn1    ZINC001609404589
C=CCNc1ccc(-c2nn[nH]n2)c(C)n1    ZINC001588663313
C[C@H]1CCN1c1ccncc1-c1nn[nH]n1    ZINC001603910022
C=C[C@H](C)Nc1ccc(-c2nn[nH]n2)cn1    ZINC000819730329
C[C@@H]1CCN1c1cccc(-c2nn[nH]n2)n1    ZINC000824962163
c1cc(-c2nn[nH]n2)c(NCC2CC2)cn1    ZINC000826513061
CN(C)c1ccc(/C=N/c2nn[nH]n2)cc1    ZINC000005893548
Cc1ccnc(N2CCC2)c1-c1nn[nH]n1    ZINC000826309956
CCc1ccc(C=NNc2nn[nH]n2)cc1    ZINC000013139277
c1nn([C@H]2C=CCCC2)cc1-c1nn[nH]n1    ZINC001609022533
Cc1cc(N2CCC2)ncc1-c1nn[nH]n1    ZINC001605695437
c1cc(-c2nn[nH]n2)c(NC2CCC2)cn1    ZINC000826512972
CC1(Nc2cccc(-c3nn[nH]n3)n2)CC1    ZINC001609150910
C[C@H]1C[C@H]1Nc1ccc(-c2nn[nH]n2)nc1    ZINC000820675403
C=C(C)CN=c1cc[nH]cc1-c1nn[nH]n1    ZINC001609051746
Cc1ccc(-c2nn[nH]n2)c(N2CCC2)n1    ZINC001609414509
C=C(C)CNc1cccc(-c2nn[nH]n2)n1    ZINC001609051773
c1cc(-c2nn[nH]n2)ncc1NC1CCC1    ZINC000823748062
c1cn(CC2=CCCC2)c(-c2nn[nH]n2)n1    ZINC001588384298
C[C@@H]1CCN1c1ncccc1-c1nn[nH]n1    ZINC001603910782
CC1CN(c2ccncc2-c2nn[nH]n2)C1    ZINC001603941176
C=C[C@@H](C)Nc1cccc(-c2nn[nH]n2)n1    ZINC000819729033
c1nn([C@@H]2C=CCCC2)cc1-c1nn[nH]n1    ZINC001609022532
c1cn([C@@H]2C=CCCC2)c(-c2nn[nH]n2)n1    ZINC000823867488
C[C@H]1C[C@@H]1Nc1cnccc1-c1nn[nH]n1    ZINC000824898981
C[C@@H]1C[C@H]1Nc1cnccc1-c1nn[nH]n1    ZINC000824898969
Cn1[nH]nnc1=Nc1cncc(C2CC2)c1    ZINC001176282400
C[C@@H]1C[C@@H]1Nc1ccc(-c2nn[nH]n2)nc1    ZINC000820675405
CC1CN(c2ccnc(-c3nn[nH]n3)c2)C1    ZINC001590314973
c1cc(-c2nn[nH]n2)ncc1NCC1CC1    ZINC000823748232
CCNN=Cc1ccc(-c2nn[nH]n2)cc1    ZINC001604356340
C[C@H]1CCN1c1ncccc1-c1nn[nH]n1    ZINC001603910784
CC1CN(c2ncccc2-c2nn[nH]n2)C1    ZINC001603941463
C=CCN(C)c1cccc(-c2nn[nH]n2)n1    ZINC001588626614
CCn1[nH]nnc1=NC(=O)NCCCF    ZINC000888332631
C=C(C)CNc1ccc(-c2nn[nH]n2)nc1    ZINC001163377938
c1cc(=NC2CCC2)c(-c2nn[nH]n2)c[nH]1    ZINC001607120078
C=C[C@H](C)Nc1ccc(-c2nn[nH]n2)nc1    ZINC000819730008
c1cnc(-c2nn[nH]n2)c(N2CCCC2)c1    ZINC001593582869
