# Supplementary material for: Implementing a Scoring Function Based on Interaction Fingerprint for Autogrow4: Protein Kinase CK1δ as a Case Study
Source: Front Mol Biosci. 2022 Jul 7;9:909499. doi: 10.3389/fmolb.2022.909499 (PMC9301033; doi:10.3389/fmolb.2022.909499)
Supplement: Supplementary file 1 [file DataSheet1.ZIP › autogrow4-4.0.3/autogrow/operators/mutation/smiles_click_chem/reaction_libraries/robust_rxns/complementary_mol_dir/alkyl_halogen_robust.smi]

C#CCCl    ZINC000001693866
N#CCCl    ZINC000059699280
ClC1CC1    ZINC000002162262
C/C=C/Cl    ZINC000001693304
C=C(C)Cl    ZINC000002034768
C/C=C\Cl    ZINC000073370888
C=CCCl    ZINC000001577258
O=CCCl    ZINC000008220699
N=C(N)Cl    ZINC000100007669
CCCCl    ZINC000002034871
CC(C)Cl    ZINC000002041292
NCCCl    ZINC000035302911
C=C(F)Cl    ZINC000095707871
F/C=C/Cl    ZINC000100036067
F/C=C\Cl    ZINC000095707869
OCCCl    ZINC000008220697
COCCl    ZINC000070667158
FCCCl    ZINC000081914968
C[C@H](F)Cl    ZINC000095707873
C[C@@H](F)Cl    ZINC000081914736
FC(F)Cl    ZINC000043356566
C=C(Cl)C#N    ZINC000001603500
C#C[C@H](C)Cl    ZINC000002016339
C#C[C@@H](C)Cl    ZINC000002016340
C=CC(=C)Cl    ZINC000001561508
C#CCCCl    ZINC000002005216
C[C@H](Cl)C#N    ZINC000002140886
C[C@@H](Cl)C#N    ZINC000002140888
N#CCCCl    ZINC000001641015
C=CCCCl    ZINC000002040172
C/C=C(/C)Cl    ZINC000072099231
C=C[C@@H](C)Cl    ZINC000001690064
C/C=C/CCl    ZINC000002034592
C=C[C@H](C)Cl    ZINC000002034737
C=C(Cl)CC    ZINC000002004834
ClCC1CC1    ZINC000002242632
CC/C=C/Cl    ZINC000002037807
C/C=C(\C)Cl    ZINC000002242617
CC/C=C\Cl    ZINC000083310090
C/C=C\CCl    ZINC000071789415
CC(C)=CCl    ZINC000002036753
ClC1CCC1    ZINC000002004406
C=C(C)CCl    ZINC000001683469
ClC1CNC1    ZINC000034579042
NC/C=C\Cl    ZINC000034865797
NC/C=C/Cl    ZINC000090587338
C=C(Cl)CN    ZINC000095914967
C=C(Cl)CO    ZINC000001562139
ClC[C@H]1CO1    ZINC000002016052
O=CCCCl    ZINC000002016729
ClC[C@@H]1CO1    ZINC000001487602
CC(=O)CCl    ZINC000001661230
ClC1COC1    ZINC000095630833
N=C(N)CCl    ZINC000004716340
C[N+](C)=CCl    ZINC000002539429
CC(C)(C)Cl    ZINC000001693576
CC[C@H](C)Cl    ZINC000002041257
CC(C)CCl    ZINC000002036754
CC[C@@H](C)Cl    ZINC000002041256
CCCCCl    ZINC000001586730
N#C[C@H](F)Cl    ZINC000039242270
N#C[C@@H](F)Cl    ZINC000039242269
NC(=O)CCl    ZINC000004722803
C[C@@H](N)CCl    ZINC000039342998
NCCCCl    ZINC000001668459
CN(C)CCl    ZINC000031667387
CNCCCl    ZINC000002037751
C[C@H](Cl)CN    ZINC000001669618
C[C@H](N)CCl    ZINC000039342997
C[C@@H](Cl)CN    ZINC000006036542
O=C(O)CCl    ZINC000003860254
[SiH3]CCCl    ZINC000199868096
C=C(Cl)CF    ZINC000063146279
C/C(F)=C/Cl    ZINC000064370185
C=C(F)CCl    ZINC000002383138
CO[C@H](C)Cl    ZINC000006021091
C[C@@H](O)CCl    ZINC000002015515
C[C@H](O)CCl    ZINC000001713391
COCCCl    ZINC000002031633
OCCCCl    ZINC000001690062
CCOCCl    ZINC000006661811
C[C@H](Cl)CO    ZINC000001712064
CO[C@@H](C)Cl    ZINC000006036894
C[C@@H](Cl)CO    ZINC000002041254
O=[N+]([O-])CCl    ZINC000077285782
OCNCCl    ZINC000005494318
C=C(Cl)Cl    ZINC000008437654
Cl/C=C/Cl    ZINC000017263645
Cl/C=C\Cl    ZINC000008220708
CSCCl    ZINC000095738311
O=C(F)CCl    ZINC000013385772
CC(C)(F)Cl    ZINC000059268157
FC(F)=CCl    ZINC000040135789
ClCCCl    ZINC000008220695
CC(Cl)Cl    ZINC000008681670
F/C=C(\F)Cl    ZINC000071790032
F/C=C(/F)Cl    ZINC000064220207
FC[C@H](F)Cl    ZINC000063148489
FC(F)CCl    ZINC000055345645
FC[C@@H](F)Cl    ZINC000063148488
CC(F)(F)Cl    ZINC000045329281
ClC1=CCC=C1    ZINC000095933044
C=C(C#N)CCl    ZINC000001759957
FC(Cl)Cl    ZINC000043356624
Cl/C=C/C1CC1    ZINC000138323804
CCC#CCCl    ZINC000002556936
Cl[C@H]1C=CCC1    ZINC000002041172
C#CC(C)(C)Cl    ZINC000001238565
ClC12CC(C1)C2    ZINC000138832167
ClC1=CCCC1    ZINC000002539329
Cl[C@@H]1C=CCC1    ZINC000002041173
C#CCCCCl    ZINC000002242625
N#C[C@H](Cl)C=O    ZINC000038292293
N#C[C@@H](Cl)C=O    ZINC000038292292
N#C/N=C(/N)Cl    ZINC000039274697
NCC#CCCl    ZINC000002560700
ClC1=CCNC1    ZINC000204200871
N#CCCCCl    ZINC000001586659
CC[C@@H](Cl)C#N    ZINC000005924267
CC[C@H](Cl)C#N    ZINC000001589228
C[C@H](C#N)CCl    ZINC000003861167
C[C@@H](C#N)CCl    ZINC000001632615
FC(F)(F)Cl    ZINC000059682964
O=C[C@H]1C[C@@H]1Cl    ZINC000034311085
O=C1CC[C@@H]1Cl    ZINC000039254792
C=C(Cl)[C@@H]1CO1    ZINC000002048209
C#CCOCCl    ZINC000039189552
OCC#CCCl    ZINC000002383013
O=C1CC[C@H]1Cl    ZINC000039254791
C/C=C(\Cl)C=O    ZINC000001670683
C=C(Cl)[C@H]1CO1    ZINC000001641344
O=C[C@@H]1C[C@H]1Cl    ZINC000034311083
C/C=C(/Cl)C=O    ZINC000002043284
O=C[C@@H]1C[C@@H]1Cl    ZINC000034311086
O=C[C@H]1C[C@H]1Cl    ZINC000034311081
ClC1=NCCN1    ZINC000001670679
C[C@@H]1C(Cl)[C@H]1C    ZINC000001730169
CC1(CCl)CC1    ZINC000078749735
C/C=C(\C)CCl    ZINC000002019648
ClCC1CCC1    ZINC000057385890
C/C=C(\Cl)CC    ZINC000078468598
CC(C)=CCCl    ZINC000002040420
C[C@H](Cl)C1CC1    ZINC000057332761
C[C@@H](Cl)C1CC1    ZINC000057332764
C=CCCCCl    ZINC000002579147
ClCCC1CC1    ZINC000049731402
C=C(C)CCCl    ZINC000096331909
C=CC(C)(C)Cl    ZINC000002564187
C[C@H]1C(Cl)[C@@H]1C    ZINC000001730168
C[C@H]1C(Cl)[C@H]1C    ZINC000104154311
ClC1CCCC1    ZINC000001747824
NC(=O)/C=C\Cl    ZINC000013386486
NC(=O)/C=C/Cl    ZINC000005282285
O=C=NCCCl    ZINC000001562081
[N-]=[N+]=NCCCl    ZINC000143106097
Cl[C@@H]1CCNC1    ZINC000039642515
CN1CC(Cl)C1    ZINC000039476961
C=C(Cl)CNC    ZINC000059015938
Cl[C@H]1CCNC1    ZINC000039642516
C/C(Cl)=C/CN    ZINC000002508704
CC1(Cl)CNC1    ZINC000953002104
ClCC1CNC1    ZINC000306460463
NC/C=C/CCl    ZINC000001682521
NC/C=C\CCl    ZINC000004721345
O=CC(Cl)C=O    ZINC000100005120
O=C(O)/C=C/Cl    ZINC000012358771
O=C(O)/C=C\Cl    ZINC000004528577
C=C(Cl)C(=O)O    ZINC000001627212
ClC[C@@H]1CCO1    ZINC000095616492
ClC[C@H]1CCO1    ZINC000095616493
C[C@H](Cl)[C@@H]1CO1    ZINC000034380544
O=CCCCCl    ZINC000001681994
C[C@@H](Cl)[C@@H]1CO1    ZINC000034380545
CC(=O)CCCl    ZINC000001664673
CCC(=O)CCl    ZINC000001845968
ClCC[C@@H]1CO1    ZINC000039241061
C/C(Cl)=C/CO    ZINC000002572214
C[C@@]1(CCl)CO1    ZINC000004277495
ClCC1COC1    ZINC000064033757
OC[C@H]1C[C@@H]1Cl    ZINC000034518783
Cl[C@@H]1CCOC1    ZINC000032162207
CCO/C=C/Cl    ZINC000005854021
CC(=O)[C@@H](C)Cl    ZINC000002038108
OC[C@@H]1C[C@H]1Cl    ZINC000090225661
C/C(=C\Cl)CO    ZINC000005104107
C[C@H](Cl)[C@H]1CO1    ZINC000034380547
C[C@@H](Cl)[C@H]1CO1    ZINC000034380549
C=CCOCCl    ZINC000078749684
C/C(=C/Cl)CO    ZINC000016970422
OC[C@@H]1C[C@@H]1Cl    ZINC000090225662
C=COCCCl    ZINC000001586527
ClCC[C@H]1CO1    ZINC000039241060
OC/C=C/CCl    ZINC000033359474
C/C(Cl)=C\CO    ZINC000013547132
OC[C@H]1C[C@H]1Cl    ZINC000090225660
CC(=O)[C@H](C)Cl    ZINC000002038107
OC/C=C\CCl    ZINC000038265087
CC[C@@H](Cl)C=O    ZINC000075517603
Cl[C@H]1CCOC1    ZINC000032162209
CC[C@H](Cl)C=O    ZINC000075517588
C[C@]1(CCl)CO1    ZINC000004277494
N=C(N)CCCl    ZINC000001439004
C[C@@H](Cl)C(=N)N    ZINC000001438966
CN(C)C(=N)Cl    ZINC000005508944
C[C@H](Cl)C(=N)N    ZINC000001438965
CC[C@@H](C)CCl    ZINC000002034412
CCC[C@H](C)Cl    ZINC000001586304
CCC[C@@H](C)Cl    ZINC000002031654
CC[C@H](C)CCl    ZINC000002034413
CCCCCCl    ZINC000001586303
CCC(C)(C)Cl    ZINC000001586305
CC(C)CCCl    ZINC000001693577
CC(C)[C@H](C)Cl    ZINC000057218583
CC(C)[C@@H](C)Cl    ZINC000057218582
CC(C)(C)CCl    ZINC000002031181
CCC(Cl)CC    ZINC000002034410
N#CSCCl    ZINC000004501379
C[C](Cl)C(=O)O    ZINC001560408633
C[Si](C)CCl    ZINC000195814934
C[C@@H](Cl)C(N)=O    ZINC000001594383
NOC/C=C\Cl    ZINC000085473466
NOC/C=C/Cl    ZINC000005112525
O=CNCCCl    ZINC000001695274
COC(=N)CCl    ZINC000039268135
C[C@H](Cl)C(N)=O    ZINC000002166831
CNC(=O)CCl    ZINC000001576991
NC(=O)CCCl    ZINC000001594370
C[C@@H](N)[C@@H](C)Cl    ZINC000001730558
CNCCCCl    ZINC000002516953
C[C@H](N)[C@H](C)Cl    ZINC000001730559
NCCCCCl    ZINC000039269899
C[C@H](N)CCCl    ZINC000044410569
C[C@@H](N)CCCl    ZINC000044410572
CC(C)(N)CCl    ZINC000001648381
CN(C)CCCl    ZINC000001577085
C[C@@H](N)[C@H](C)Cl    ZINC000001730560
C[C@@H](Cl)[C@H](C)N    ZINC000001730557
C[C@@H](CN)CCl    ZINC000044249076
C[C@H](CN)CCl    ZINC000044249079
CCNCCCl    ZINC000001587865
ClC[C@@H]1CS1    ZINC000004262213
ClC[C@H]1CS1    ZINC000004262212
ClC1CSC1    ZINC000001674496
COC(=O)CCl    ZINC000001641046
O=COCCCl    ZINC000001690059
C[C@@H](Cl)C(=O)O    ZINC000001555333
CC(=O)OCCl    ZINC000001845923
O=C(O)CCCl    ZINC000001555334
C[C@H](Cl)C(=O)O    ZINC000002034501
NNC(=O)CCl    ZINC000005112738
N/C(CCl)=N\O    ZINC000012504756
NC[C](O)CCl    ZINC001560410041
C[SiH](C)CCl    ZINC000170155589
C[C@@H](Cl)CCO    ZINC000039340136
CC(C)(O)CCl    ZINC000001678735
C[C@H](O)[C@H](C)Cl    ZINC000001762875
C[C@@H](O)[C@@H](C)Cl    ZINC000001762873
CO[C@H](C)CCl    ZINC000006036502
CCCOCCl    ZINC000002507815
C[C@@H](Cl)[C@H](C)O    ZINC000001762872
CCO[C@@H](C)Cl    ZINC000002029625
C[C@@H](O)[C@H](C)Cl    ZINC000001762876
C[C@H](Cl)CCO    ZINC000032301870
CC[C@H](O)CCl    ZINC000032210329
CO[C@@H](C)CCl    ZINC000006020682
CCOCCCl    ZINC000002031622
OCCCCCl    ZINC000001712476
CC(C)OCCl    ZINC000056958907
CCO[C@H](C)Cl    ZINC000002029627
COCCCCl    ZINC000002547543
CC[C@@H](O)CCl    ZINC000032210325
N#CC(Cl)Cl    ZINC000004283780
NC(=S)CCl    ZINC000039244226
O=[N+]([O-])CCCl    ZINC000005113366
C[C@@H](Cl)[N+](=O)[O-]    ZINC000004409862
O=C(CCl)NO    ZINC000039223135
C[C@H](Cl)[N+](=O)[O-]    ZINC000005735423
NC[C@@H](O)CCl    ZINC000005131931
NC[C@H](O)CCl    ZINC000005131776
ClC1(Cl)CC1    ZINC000001841434
Cl/C=C/CCl    ZINC000001530489
C=CC(Cl)Cl    ZINC000002034732
C/C(Cl)=C\Cl    ZINC000078366677
C=C(Cl)CCl    ZINC000001690275
C/C(Cl)=C/Cl    ZINC000002034734
Cl/C=C\CCl    ZINC000030726012
CC=C(Cl)Cl    ZINC000001693326
O=C(CF)CCl    ZINC000001577571
SCCCCl    ZINC000004501375
CSCCCl    ZINC000001592634
OCCOCCl    ZINC000078214512
OCC(Cl)CO    ZINC000002040448
OC[C@@H](O)CCl    ZINC000002041175
OC[C@H](O)CCl    ZINC000002041174
N#CC(F)(F)Cl    ZINC000004329284
NC(=O)[C@@H](F)Cl    ZINC000004934607
NC(=O)[C@H](F)Cl    ZINC000008698312
ClC1=CC=C=C[CH-]1    ZINC000390823285
O=CC(Cl)Cl    ZINC000004404565
O=C(Cl)CCl    ZINC000003860850
O=C(O)[C@H](F)Cl    ZINC000004934608
O=C(O)[C@@H](F)Cl    ZINC000008622433
C[C@@H](Cl)CCl    ZINC000002041255
CC(C)(Cl)Cl    ZINC000002037955
CCC(Cl)Cl    ZINC000002041253
ClCCCCl    ZINC000001693328
C[C@H](Cl)CCl    ZINC000001591799
FC(F)/C=C\Cl    ZINC000115003112
C=CC(F)(F)Cl    ZINC000114135122
FC(F)=CCCl    ZINC000071790189
ClC1=C[N]C=C=C1    ZINC000328578060
O[C@@H](CF)CCl    ZINC000001577575
OC[C@H](Cl)CF    ZINC000068590941
OC[C@@H](Cl)CF    ZINC000068590945
O[C@H](CF)CCl    ZINC000002036327
ON=C(Cl)Cl    ZINC000095669956
NCC(Cl)Cl    ZINC000100805522
ClC1=NC=C=C[N]1    ZINC000328579116
S=C(Cl)Cl    ZINC000064622608
F/C(Cl)=C/Cl    ZINC000064370178
F/C(Cl)=C\Cl    ZINC000066322058
[SiH3]C(Cl)Cl    ZINC000201239028
OCC(Cl)Cl    ZINC000004742916
ClCOCCl    ZINC000004202480
COC(Cl)Cl    ZINC000004261782
O=C(F)[C@H](F)Cl    ZINC000016159210
O=CC(F)(F)Cl    ZINC000005112661
O=C(F)[C@@H](F)Cl    ZINC000016159208
CC(F)(F)CCl    ZINC000001847440
FCC(Cl)CF    ZINC000002539789
N#CC1CC(Cl)C1    ZINC000206870114
C=C(CCl)CC#N    ZINC000034360016
ClCc1ccc[nH]1    ZINC000088189671
C/C(=C\C#N)CCl    ZINC000022054708
PC(Cl)Cl    ZINC000106111791
F[C@H](Cl)CCl    ZINC000095671278
FC(F)=C(F)Cl    ZINC000045329285
CC(F)(Cl)Cl    ZINC000045329269
F[C@@H](Cl)CCl    ZINC000095671277
OCC(F)(F)Cl    ZINC000014628424
O=C1C=C(Cl)CC1    ZINC000002004732
ClCc1ccoc1    ZINC000037390183
ClCc1ccco1    ZINC000001587710
ClCn1cccn1    ZINC000039190370
ClCc1ncc[nH]1    ZINC000001494936
ClCc1cc[nH]n1    ZINC000039612546
ClCc1c[nH]cn1    ZINC000015894707
ClCc1cn[nH]c1    ZINC000045672775
Cl[C@H]1C=CCCC1    ZINC000056961598
C#CCCCCCl    ZINC000001705538
ClC1=CCCCC1    ZINC000071624776
Cl[C@H]1CC=CCC1    ZINC000080810460
Cl[C@@H]1CC=CCC1    ZINC000080810458
Cl[C@@H]1C=CCCC1    ZINC000056961599
F[B-](F)(F)CCl    ZINC000169748450
ClCc1ncco1    ZINC000002527134
ClCc1cnco1    ZINC000034525964
ClCc1ccon1    ZINC000004343312
ClCc1cnoc1    ZINC000095889623
ClCc1ccno1    ZINC000004200425
ClCc1cocn1    ZINC000082523313
ClCn1cncn1    ZINC000005522105
ClCn1nccn1    ZINC000059363046
ClCc1nc[nH]n1    ZINC000006062898
ClCc1cn[nH]n1    ZINC000052225457
C[C@H](Cl)CCC#N    ZINC000083632224
CC(C)(C#N)CCl    ZINC000071773953
C[C@@H](Cl)CCC#N    ZINC000083632226
NC12CC(Cl)(C1)C2    ZINC000642813701
ClC1=CCCNC1    ZINC000221316248
N#CCCCCCl    ZINC000001693305
CC(C)[C@@H](Cl)C#N    ZINC000032155519
C[C@H](CCl)CC#N    ZINC000002036620
C[C@@H](CCl)CC#N    ZINC000001707957
CC(C)[C@H](Cl)C#N    ZINC000032155523
ClC(Cl)Cl    ZINC000008214524
C#CCBr    ZINC000001648237
FC(F)[C@@H](F)Cl    ZINC000081914825
O=C1C=C[C@H](Cl)O1    ZINC000002560102
O=C1OCC=C1Cl    ZINC000033506145
O=C1C=C[C@@H](Cl)O1    ZINC000008101009
FC(F)[C@H](F)Cl    ZINC000090557401
O=C(O)C#CCCl    ZINC000005112680
FC(F)(F)CCl    ZINC000040135787
ClCc1nnco1    ZINC000003844434
ClCc1cnon1    ZINC000082411679
ClCc1ncon1    ZINC000002169235
ClCc1ncno1    ZINC000020282418
ClCc1nnn[nH]1    ZINC000016123934
O=C1CCC[C@@H]1Cl    ZINC000002031398
ClC1=CCCCO1    ZINC000081131630
C[C@@H]1[C@H](Cl)[C@@H]1C=O    ZINC000238459207
CCC(=O)/C=C/Cl    ZINC000033956665
C/C(C=O)=C/CCl    ZINC000138949626
C[C@@H]1[C@@H](Cl)[C@@H]1C=O    ZINC000196121267
COCC#CCCl    ZINC000083255142
C/C(C=O)=C\CCl    ZINC000056958894
CC(=O)C1(Cl)CC1    ZINC000022112861
O=C1CCC[C@H]1Cl    ZINC000001690074
ClC1=CCOCC1    ZINC000005104113
O=C(CCl)C1CC1    ZINC000039054728
O=C1CC(CCl)C1    ZINC000032625283
C[C@@H]1[C@@H](Cl)[C@H]1C=O    ZINC000196121248
C[C@H]1[C@H](C=O)[C@H]1Cl    ZINC000306751328
OC12CC(Cl)(C1)C2    ZINC000953113945
ClCC1=NCCN1    ZINC000001494935
CC1CC(CCl)C1    ZINC000085391720
C[C@H]1CC[C@@H](Cl)C1    ZINC000070651355
C[C@H]1CC[C@H](Cl)C1    ZINC000070651353
ClC1CCCCC1    ZINC000001586739
CC(C)(C)/C=C/Cl    ZINC000082214857
C[C@@H]1CC[C@H](Cl)C1    ZINC000070651352
CC1(CCl)CCC1    ZINC000078749982
C[C@@H]1CC[C@@H](Cl)C1    ZINC000070651354
ClCC1CCCC1    ZINC000049701336
C=CCCCCCl    ZINC000001845545
N#CCBr    ZINC000008681669
O=C=NC(=O)CCl    ZINC000002242678
ClCC1=NCCO1    ZINC000104714229
O=C1CN(CCl)C1    ZINC000199547403
N#CCOCCCl    ZINC000034381515
C[C@H](Cl)[C@@H](O)C#N    ZINC000100229550
N#CC[C@H](O)CCl    ZINC000002564700
C[C@@H](Cl)[C@@H](O)C#N    ZINC000100229552
COC[C@@H](Cl)C#N    ZINC000075519897
O=C=NCCCCl    ZINC000002539356
N#CC[C@@H](O)CCl    ZINC000002564699
COC[C@H](Cl)C#N    ZINC000075519895
C[C@@H](Cl)[C@H](O)C#N    ZINC000100229547
C[C@H](Cl)[C@H](O)C#N    ZINC000100229546
O=C(CCl)N1CC1    ZINC000074941646
ClC[C@H]1CCNC1    ZINC000072194495
CCN1CC(Cl)C1    ZINC001201582794
Cl[C@H]1CCCCN1    ZINC000031949422
CC(C)(N)/C=C/Cl    ZINC000080497670
ClCCNC1CC1    ZINC000049804391
CN1CC[C@@H](Cl)C1    ZINC000039215893
CN1CC[C@H](Cl)C1    ZINC000039215892
C=C(Cl)CNCC    ZINC000059016001
ClC[C@@H]1CCNC1    ZINC000072194494
CC(C)(N)/C=C\Cl    ZINC000080497668
Cl[C@H]1CCCNC1    ZINC000005848496
ClC1CCNCC1    ZINC000002524890
ClC[C@H]1CCCN1    ZINC000014987773
N[C@H]1CCC[C@@H]1Cl    ZINC000005185223
Cl[C@@H]1CCCNC1    ZINC000005849372
N[C@@H]1CCC[C@H]1Cl    ZINC000005185341
ClC[C@@H]1CCCN1    ZINC000014987770
Cl[C@@H]1CCCCN1    ZINC000031949421
N[C@H]1CCC[C@H]1Cl    ZINC000005185216
N[C@@H]1CCC[C@@H]1Cl    ZINC000000158408
ClCCN1CCC1    ZINC000015020265
FC(F)(Cl)Cl    ZINC000008214541
C=CCBr    ZINC000001683657
C=C(C)Br    ZINC000001562138
C/C=C/Br    ZINC000002034620
C/C=C\Br    ZINC000085479906
BrC1CC1    ZINC000001575579
C=C(Cl)C(=O)OC    ZINC000001664994
C=COC(=O)CCl    ZINC000002507818
O=C(O)/C=C/CCl    ZINC000005178352
O=C1CC[C@H](Cl)O1    ZINC000039277554
C/C(Cl)=C\C(=O)O    ZINC000004915175
C/C(Cl)=C/C(=O)O    ZINC000001575454
O=C1OCC[C@H]1Cl    ZINC000005134260
O=C(O)C1(Cl)CC1    ZINC000034353839
O=C1CC[C@@H](Cl)O1    ZINC000039277553
CC(=O)C(=O)CCl    ZINC000005196272
O=C1OCC[C@@H]1Cl    ZINC000005134263
OB(O)/C=C/CCl    ZINC000169876880
OB(O)/C=C\CCl    ZINC000195820406
Cl[C@@H]1CCCCO1    ZINC000032162237
OCC1CC(Cl)C1    ZINC000034161138
C=CCCOCCl    ZINC000004203522
Cl[C@H]1CCCCO1    ZINC000032162239
CC(=O)CCCCl    ZINC000001586735
CC1(C)O[C@@H]1CCl    ZINC000001573437
O[C@@H]1CCC[C@H]1Cl    ZINC000016137622
O[C@@H]1CCC[C@@H]1Cl    ZINC000016137618
C=CC[C@H](O)CCl    ZINC000031829554
CC[C@@]1(CCl)CO1    ZINC000071791039
ClC[C@@H]1CCCO1    ZINC000002033089
ClC[C@@H]1CCOC1    ZINC000020078000
CCC(=O)[C@H](C)Cl    ZINC000038250878
O[C@H]1CCC[C@@H]1Cl    ZINC000016137620
CCCC(=O)CCl    ZINC000050184054
C=C[C@H](CCl)OC    ZINC000016194319
CC(=O)C(C)(C)Cl    ZINC000001659967
CC1(CCl)COC1    ZINC000005454604
O[C@H]1CCC[C@H]1Cl    ZINC000016137624
C=CC[C@@H](O)CCl    ZINC000034596163
C=C(Cl)CCCO    ZINC000238648730
ClCOC1CCC1    ZINC000034128031
ClC[C@H]1CCOC1    ZINC000020078002
Cl[C@H]1CCCOC1    ZINC000032175505
ClCCOC1CC1    ZINC000002599127
C=C[C@@H](CCl)OC    ZINC000016194320
CCC(=O)CCCl    ZINC000001718822
C[C@]1(CCl)CCO1    ZINC000097439028
C=CCOCCCl    ZINC000004203523
CC[C@]1(CCl)CO1    ZINC000071791038
CCC(=O)[C@@H](C)Cl    ZINC000036455679
CC1(C)O[C@H]1CCl    ZINC000005663960
O=CCCCCCl    ZINC000032302927
Cl[C@@H]1CCCOC1    ZINC000032175500
ClC[C@H]1CCCO1    ZINC000001641196
C[C@@]1(CCl)CCO1    ZINC000097439029
CC(C)C(=O)CCl    ZINC000039233795
C=COCCCCl    ZINC000104734147
CC(C)(C=O)CCl    ZINC000038281945
ClC1CCOCC1    ZINC000002545311
CNC(=N)[C@H](C)Cl    ZINC000006485436
N=C(N)CCCCl    ZINC000002547115
CN(C)C(=N)CCl    ZINC000001731838
C/N=C(\N)[C@@H](C)Cl    ZINC000001731869
CC(C)(C)CCCl    ZINC000001707952
CC[C@@H](C)CCCl    ZINC000078749902
CCC[C@@H](C)CCl    ZINC000055345630
CCC(C)(Cl)CC    ZINC000002242614
CC[C@@H](C)[C@H](C)Cl    ZINC000057940084
CC(C)C(C)(C)Cl    ZINC000002600025
CC[C@H](C)CCCl    ZINC000078749906
CCC[C@@H](Cl)CC    ZINC000002013440
CC(C)CCCCl    ZINC000002168863
CCCC[C@@H](C)Cl    ZINC000002013437
CC[C@H](C)[C@H](C)Cl    ZINC000057940087
CCCC[C@H](C)Cl    ZINC000002013438
CCCC(C)(C)Cl    ZINC000002528224
CC[C@H](C)[C@@H](C)Cl    ZINC000057940082
CC(C)C[C@@H](C)Cl    ZINC000002528229
CCCCCCCl    ZINC000002013436
CC(C)C[C@H](C)Cl    ZINC000057332807
CCC[C@H](C)CCl    ZINC000002510306
CCC[C@H](Cl)CC    ZINC000002013439
CC[C@@H](C)[C@@H](C)Cl    ZINC000057940079
CCC(CC)CCl    ZINC000002379629
N#C/C(Cl)=C/Cl    ZINC000012405131
N#C/C(Cl)=C\Cl    ZINC000015903479
N#CSCCCl    ZINC000001734841
S=C=NCCCl    ZINC000002390110
CC(=O)/C(Cl)=N/O    ZINC000005132079
CC(=O)/C(Cl)=N\O    ZINC000100217139
CN(C)C(=O)CCl    ZINC000001591767
CC(C)(Cl)C(N)=O    ZINC000001594673
NC(=O)CCCCl    ZINC000001841208
C[C@H](N)C(=O)CCl    ZINC000090760570
CNC(=O)[C@H](C)Cl    ZINC000004218321
CCOC(=N)CCl    ZINC000017300981
C[C@@H](CCl)C(N)=O    ZINC000001594371
C[C@@H](Cl)CC(N)=O    ZINC000006442853
CC[C@H](Cl)C(N)=O    ZINC000005225723
CNC(=O)[C@@H](C)Cl    ZINC000004218322
C[C@@H](N)C(=O)CCl    ZINC000090760571
C[C@H](Cl)CC(N)=O    ZINC000001599295
CNC(=O)CCCl    ZINC000001694568
COC(=N)CCCl    ZINC000100007116
C[C@H](CCl)C(N)=O    ZINC000006443022
CC(=O)NCCCl    ZINC000001656317
CC[C@@H](Cl)C(N)=O    ZINC000001594671
CCNC(=O)CCl    ZINC000001591766
C[C@@H](CCl)N(C)C    ZINC000002018080
CN[C@H](C)[C@@H](C)Cl    ZINC000006494179
C[C@@H](Cl)CN(C)C    ZINC000001680873
C[C@H](CCl)N(C)C    ZINC000001686882
CN(C)CCCCl    ZINC000001680874
C[C@H](N)CCCCl    ZINC000149204809
CN[C@@H](C)[C@@H](C)Cl    ZINC000006487365
C[C@@H](N)CCCCl    ZINC000149204607
CC(C)NCCCl    ZINC000001848440
CN[C@@H](C)[C@H](C)Cl    ZINC000006487481
CN[C@H](C)[C@H](C)Cl    ZINC000001730561
CC(C)(CN)CCl    ZINC000083339429
C[C@H](Cl)CN(C)C    ZINC000001684569
CC[C@H](Cl)N(C)C    ZINC000038612072
O=CCBr    ZINC000030728765
CCCBr    ZINC000002012917
Cl[C@@H]1C=C[C@@H]1Cl    ZINC000008100984
ClCC#CCCl    ZINC000001661185
CC(C)Br    ZINC000002041293
O=C(O)C(=O)CCl    ZINC000005112710
O=C1OC[C@@H](Cl)O1    ZINC000001620975
O=C1OC[C@H](Cl)O1    ZINC000002037128
CCCC(=S)Cl    ZINC000066348381
Cl[C@H]1CCSC1    ZINC000095889628
Cl[C@@H]1CCSC1    ZINC000095889627
C[C@H](O)C(=O)CCl    ZINC000059584873
CC[C@H](Cl)C(=O)O    ZINC000002038037
ClCC1OCCO1    ZINC000001572084
CCOC(=O)CCl    ZINC000001648258
O=COCCCCl    ZINC000032182404
ClC[C@H]1COCO1    ZINC000001677878
COC(=O)CCCl    ZINC000001696146
C=C(Cl)[C@H](O)CO    ZINC000005426447
C[C@@H](Cl)CC(=O)O    ZINC000001597268
C=C(Cl)[C@@H](O)CO    ZINC000001661160
C[C@H](Cl)CC(=O)O    ZINC000002039076
O=C(O)CCCCl    ZINC000001693438
C[C@@H](O)C(=O)CCl    ZINC000059584881
ClC[C@@H]1COCO1    ZINC000002045101
COC(=O)[C@@H](C)Cl    ZINC000002017921
CC(=O)OCCCl    ZINC000004887626
COC(=O)[C@H](C)Cl    ZINC000001696573
CC(C)(Cl)C(=O)O    ZINC000001846022
CCC(=O)OCCl    ZINC000001680716
CC(=O)O[C@H](C)Cl    ZINC000032154748
CC(=O)O[C@@H](C)Cl    ZINC000032154744
CC[C@@H](Cl)C(=O)O    ZINC000002038038
NC(=O)NCCCl    ZINC000001679325
C[C@@H](Cl)/C(N)=N/O    ZINC000016082776
C[C@H](Cl)C(=O)NN    ZINC000082105317
C[C@H](Cl)/C(N)=N/O    ZINC000002547114
C[C@@H](Cl)C(=O)NN    ZINC000082105318
CN(CCCl)N=O    ZINC000004403988
N/C(CCCl)=N\O    ZINC000004202657
C[Si](C)(C)CCl    ZINC000169743071
C[C@H](Cl)CCCO    ZINC000039298329
C[C@@H](O)CCCCl    ZINC000002384234
OCCCCCCl    ZINC000001587855
C[C@@H](Cl)CCCO    ZINC000039298330
CC(C)OCCCl    ZINC000006645507
CC(C)(CO)CCl    ZINC000001765864
COCCCCCl    ZINC000001730997
CC(C)COCCl    ZINC000005759370
CCC[C@@H](O)CCl    ZINC000034741234
COC[C@@H](C)CCl    ZINC000070024312
CC(C)(O)CCCl    ZINC000022054704
CCC[C@H](O)CCl    ZINC000034741233
CCO[C@H](C)CCl    ZINC000104729394
C[C@H](O)CCCCl    ZINC000002513622
CCCOCCCl    ZINC000002522731
CC(C)[C@@H](O)CCl    ZINC000104723617
CC(C)[C@H](O)CCl    ZINC000104723614
CCO[C@@H](C)CCl    ZINC000104729391
CCCCOCCl    ZINC000038250880
CCOCCCCl    ZINC000019415016
COC[C@H](C)CCl    ZINC000070024311
NCCNCCCl    ZINC000019365278
CN(C)NCCCl    ZINC000033902377
C[N+](C)(C)CCCl    ZINC000001473469
N#C[C@@H](Cl)CCl    ZINC000002043285
N#C[C@H](Cl)CCl    ZINC000001670676
NCCBr    ZINC000059066260
C[C@H](Cl)C(N)=S    ZINC000083339430
CN(C)C(=S)Cl    ZINC000002018437
NC(=S)CCCl    ZINC000083339431
C[C@@H](Cl)C(N)=S    ZINC000714540999
C[C@H](CCl)[N+](=O)[O-]    ZINC000002038305
N[C@@H](CCl)C(=O)O    ZINC000001529480
CONC(=O)CCl    ZINC000032626813
CC(C)(Cl)[N+](=O)[O-]    ZINC000001666915
O=C(CCl)NCO    ZINC000001700274
C[C@@H](CCl)[N+](=O)[O-]    ZINC000001758981
CC[C@H](Cl)[N+](=O)[O-]    ZINC000002034489
O=[N+]([O-])CCCCl    ZINC000001758979
CC[C@@H](Cl)[N+](=O)[O-]    ZINC000001586658
NC(=O)OCCCl    ZINC000001865419
O=C(CCCl)NO    ZINC000034573128
N[C@H](CCl)C(=O)O    ZINC000001529479
NCCOCCCl    ZINC000078217455
OCCNCCCl    ZINC000001698832
C[N+](C)(N)CCCl    ZINC000002019855
F/C=C/Br    ZINC000095671288
C=C(F)Br    ZINC000088243787
F/C=C\Br    ZINC000097949820
O=CC=C(Cl)Cl    ZINC000002035964
O=C(Cl)/C=C\Cl    ZINC000013386485
COCBr    ZINC000095698346
C=C(Cl)C(=O)Cl    ZINC000002016213
OCCBr    ZINC000004978447
CCOC(=S)Cl    ZINC000033836090
C=C[C@H](Cl)CCl    ZINC000001850204
C/C(Cl)=C\CCl    ZINC000057988323
ClC/C=C/CCl    ZINC000001699991
C/C(Cl)=C/CCl    ZINC000001648216
C=C[C@@H](Cl)CCl    ZINC000001850206
C=C(CCl)CCl    ZINC000002022278
ClC/C=C\CCl    ZINC000051951725
O=C(O)[C@H](Cl)CO    ZINC000075521310
C=CC(Cl)=C(F)F    ZINC000002244208
O=C(O)[C@@H](O)CCl    ZINC000004537132
COC(=O)OCCl    ZINC000034364505
O=C(O)[C@@H](Cl)CO    ZINC000075521308
O=C(O)[C@H](O)CCl    ZINC000002508025
CSCCCCl    ZINC000038063438
CC(C)SCCl    ZINC000039392555
CCSCCCl    ZINC000001712614
OCCOCCCl    ZINC000001641057
OCC[C@@H](O)CCl    ZINC000002569664
COCCOCCl    ZINC000002242622
COC[C@@H](O)CCl    ZINC000001693052
COC(CCl)OC    ZINC000001690179
C[C@](O)(CO)CCl    ZINC000001672807
COCOCCCl    ZINC000038220141
C[C@@](O)(CO)CCl    ZINC000006031982
CC(Cl)(CO)CO    ZINC000001627214
COC[C@H](O)CCl    ZINC000002043739
O=S=NCCCl    ZINC000004758087
NC(=O)SCCl    ZINC000095890268
NCC=C(Cl)Cl    ZINC000104570423
CNC(=O)[C@@H](F)Cl    ZINC000002525278
CNC(=O)[C@H](F)Cl    ZINC000008698289
C[S+](C)CCCl    ZINC000004792414
C[C@@H](F)Br    ZINC000100127334
C[C@H](F)Br    ZINC000100127336
FCCBr    ZINC000081914865
C[C@H](Cl)C(=O)Cl    ZINC000004262242
C[C@@H](Cl)C(=O)Cl    ZINC000002242618
O=C(Cl)CCCl    ZINC000001736653
O/C=C(\Cl)CCl    ZINC000104170014
O/C=C(/Cl)CCl    ZINC000104170010
CC(=O)C(Cl)Cl    ZINC000001675518
O=C(CCl)CCl    ZINC000001648213
OCC=C(Cl)Cl    ZINC000001634330
N=C(N)C(Cl)Cl    ZINC000004203535
C[S@](=O)CCCl    ZINC000016891608
C[S@@](=O)CCCl    ZINC000001640818
C[N+](C)=C(Cl)Cl    ZINC000001703149
CC[C@@H](Cl)CCl    ZINC000002034408
ClCCCCCl    ZINC000001693385
CC(CCl)CCl    ZINC000001845969
CCC(C)(Cl)Cl    ZINC000002170335
C[C@H](Cl)CCCl    ZINC000002039796
C[C@H](Cl)[C@H](C)Cl    ZINC000001841377
CC(C)(Cl)CCl    ZINC000001655702
CC[C@H](Cl)CCl    ZINC000001609554
C[C@@H](Cl)[C@H](C)Cl    ZINC000043920170
C=C[C@@H](Cl)C(F)F    ZINC000064220206
C=C[C@H](Cl)C(F)F    ZINC000064220205
CCCC(Cl)Cl    ZINC000002034867
C[C@@H](Cl)[C@@H](C)Cl    ZINC000001841378
FC(F)=CCCCl    ZINC000072265614
C[C@@H](Cl)CCCl    ZINC000002039797
ClC1C2C=CC1C=C2    ZINC000001767560
C#CC12CC(Cl)(C1)C2    ZINC000095922028
CO[C@H](CF)CCl    ZINC001222699179
CO[C@@H](CF)CCl    ZINC001222699180
ClCc1ccccc1    ZINC000001586371
NC(=O)C(Cl)Cl    ZINC000004261780
NC[C@@H](Cl)CCl    ZINC000104405384
NC(CCl)CCl    ZINC000001689383
NC[C@H](Cl)CCl    ZINC000104405382
CNCC(Cl)Cl    ZINC000005996297
ClCc1ccccn1    ZINC000008294964
ClCc1cccnc1    ZINC000000164815
ClCc1ccncc1    ZINC000000164896
O=C(Cl)OCCl    ZINC000004521315
O=C(O)C(Cl)Cl    ZINC000003830689
F/C(Cl)=C/CCl    ZINC000072265615
F/C(Cl)=C\CCl    ZINC000071790191
CS(=O)(=O)CCl    ZINC000040163716
O=[S@](O)CCCl    ZINC000015444462
CO/C(F)=C(/F)Cl    ZINC000097437787
CO/C(F)=C(\F)Cl    ZINC000097437786
ClCCOCCl    ZINC000002556814
OC[C@@H](Cl)CCl    ZINC000002034406
OC(CCl)CCl    ZINC000001696572
CC(=O)C(F)(F)Cl    ZINC000039410378
OC[C@H](Cl)CCl    ZINC000002034404
NP(N)(=O)CCl    ZINC000104343154
OC(Cl)=C1C=CC=C1    ZINC000098177468
ClCc1cnccn1    ZINC000006119123
ClCc1ccncn1    ZINC000039053120
ClCc1cccnn1    ZINC000034256213
ClCc1ncccn1    ZINC000011887620
ClCc1cncnc1    ZINC000030677788
Cl[C@H]1C2[C@@H]3CC1C[C@@H]23    ZINC000103932685
Cl[C@H]1C2[C@@H]3CC1C[C@H]23    ZINC000103932690
Cl[C@H]1C2[C@H]3CC1C[C@H]23    ZINC000103932696
O=[N+]([O-])C(Cl)Cl    ZINC000077291421
NS(=O)(=O)CCl    ZINC000095754127
NC(=O)C(F)(F)Cl    ZINC000003880139
O=C1C=C(Cl)N=CC1    ZINC000008672866
N#CC1(CCl)CCC1    ZINC000104686159
C=C(Cl)CCCC#N    ZINC000002567412
ClCCn1cccc1    ZINC000002556780
ClC=C(Cl)Cl    ZINC000008214699
FC(F)Br    ZINC000095707966
O=C(F)C(Cl)Cl    ZINC000103603758
O=C(Cl)[C@@H](F)Cl    ZINC000016159204
ClCSCCl    ZINC000100015242
O=C(Cl)[C@H](F)Cl    ZINC000016159206
O=S(=O)(O)CCl    ZINC000085629230
PCC(Cl)Cl    ZINC000116141781
OC(O)C(Cl)Cl    ZINC000005178445
O=C(O)C(F)(F)Cl    ZINC000003860269
O=P(O)(O)CCl    ZINC000085604598
C[C@](F)(Cl)CCl    ZINC000002584263
C=C(Cl)C(F)(F)F    ZINC000002572166
C[C@@](F)(Cl)CCl    ZINC000063148423
C=C(F)C(F)(F)Cl    ZINC000141153181
FC(F)(F)/C=C\Cl    ZINC000071613564
FC(F)(F)/C=C/Cl    ZINC000064370180
FC(F)COCCl    ZINC000130609378
O[C@H](CCl)C(F)F    ZINC001083806316
O[C@@H](CCl)C(F)F    ZINC001083806315
O=C1C=C(Cl)CCC1    ZINC000020160223
ClCCc1cnc[nH]1    ZINC000013283532
Cc1cnc(CCl)[nH]1    ZINC000039132765
Cc1c[nH]nc1CCl    ZINC000143331000
Cc1cc(CCl)[nH]n1    ZINC000065288525
Cn1nccc1CCl    ZINC000012396510
ClCCc1ncc[nH]1    ZINC000059269062
ClCCc1cn[nH]c1    ZINC000019089888
Cn1cncc1CCl    ZINC000019090588
Cn1cc(CCl)cn1    ZINC000012398537
Cn1ccnc1CCl    ZINC000000158948
Cc1cnn(CCl)c1    ZINC000002536482
Cc1ccn(CCl)n1    ZINC000076494857
ClCCn1cccn1    ZINC000001393361
Cc1[nH]cnc1CCl    ZINC000008614793
Cn1ccc(CCl)n1    ZINC000001610364
Cn1cnc(CCl)c1    ZINC000008614783
Cc1ncc(CCl)[nH]1    ZINC000034463014
ClCCn1ccnc1    ZINC000002569851
Cl[C@H]1C[C@H]2CC[C@@H]1C2    ZINC000083309221
C[C@@H]1CC=C(Cl)CC1    ZINC000146009952
Cl[C@H]1C[C@@H]2CC[C@H]1C2    ZINC000002534416
C=C1CCCC[C@@H]1Cl    ZINC000196645537
Cl[C@@H]1C[C@@H]2CC[C@H]1C2    ZINC000057988228
Cl[C@@H]1C[C@H]2CC[C@H]1C2    ZINC000105126099
C#CCCCCCCl    ZINC000001705537
CC1=CC[C@H](Cl)CC1    ZINC000071782689
C[C@H]1CC=C(Cl)CC1    ZINC000146009753
Cl[C@H]1C[C@H]2CC[C@H]1C2    ZINC000101153914
Cl[C@H]1C[C@@H]2CC[C@@H]1C2    ZINC000100127455
CC1=CC[C@@H](Cl)CC1    ZINC000071782690
CCC#CCCCCl    ZINC000002507824
C=C1CCCC[C@H]1Cl    ZINC000196645555
C=C(Br)C#N    ZINC000001845576
O=N[C@H]1CC=C[C@H]1Cl    ZINC000005004379
Cc1ncoc1CCl    ZINC000003631342
O=N[C@H]1CC=C[C@@H]1Cl    ZINC000005004377
O=N[C@@H]1CC=C[C@@H]1Cl    ZINC000005004375
O=C1NCCC=C1Cl    ZINC000090661862
Cc1ocnc1CCl    ZINC000085942809
Cc1cnc(CCl)o1    ZINC000071373484
Cc1oncc1CCl    ZINC000034168289
Cc1ncc(CCl)o1    ZINC000095642495
Cc1cnoc1CCl    ZINC000118457362
Cc1cc(CCl)on1    ZINC000004218850
Cc1nc(CCl)co1    ZINC000040539565
O=N[C@@H]1CC=C[C@H]1Cl    ZINC000005004376
Cc1cc(CCl)no1    ZINC000000166026
Cc1nocc1CCl    ZINC000059664634
ClCCc1cnoc1    ZINC000238853774
C#CCNC(=O)CCl    ZINC000002565077
ClCCc1cn[nH]n1    ZINC000052226061
Cn1cc(CCl)nn1    ZINC000052225958
Cn1cnc(CCl)n1    ZINC000038665130
ClCCn1cncn1    ZINC000019089269
Cn1ncc(CCl)n1    ZINC000085400312
Cc1n[nH]c(CCl)n1    ZINC000072362050
Cn1nncc1CCl    ZINC000082951287
Cn1cnnc1CCl    ZINC000038915861
Cn1ncnc1CCl    ZINC000038809872
CC(C)(Cl)CCC#N    ZINC000002145567
CC(C)(CCl)CC#N    ZINC000015021815
CC1=C(Cl)N(C)CC1    ZINC000138154926
NC[C@@H]1CC=C(Cl)C1    ZINC000218818987
CCCC[C@@H](Cl)C#N    ZINC000045626970
CCCC[C@H](Cl)C#N    ZINC000045626969
N#CCCCCCCl    ZINC000001689748
NC[C@H]1CC=C(Cl)C1    ZINC000218819054
CC(C)(C#N)CCCl    ZINC000001613311
ClCC(Cl)Cl    ZINC000008585885
CC(Cl)(Cl)Cl    ZINC000008585883
FC(F)=C(Cl)Cl    ZINC000056960511
F/C(Cl)=C(\F)Cl    ZINC000066322057
F/C(Cl)=C(/F)Cl    ZINC000064370176
O=S(=O)(F)CCl    ZINC000095753976
OCC(F)(Cl)Cl    ZINC000005112814
C#CCCBr    ZINC000056961682
O=C(F)C(F)(F)Cl    ZINC000005178392
CCC#CBr    ZINC000045328468
C#C[C@H](C)Br    ZINC000056960626
CC#CCBr    ZINC000002556446
C#C[C@@H](C)Br    ZINC000056960628
O=C1C=C(Cl)C(=O)O1    ZINC000008100999
ClCc1cccs1    ZINC000001845722
OC(O)C(F)(F)Cl    ZINC000004329283
ClCc1ccsc1    ZINC000016124406
O=C1CCC(=O)C1Cl    ZINC000100316320
FC(F)(F)CCCl    ZINC000002040580
C[C@@H](Cl)C(F)(F)F    ZINC000064370149
C[C@H](Cl)C(F)(F)F    ZINC000064370148
COC(=O)C#CCCl    ZINC000005996762
N#CCNC(=O)CCl    ZINC000020204145
Cc1nc(CCl)no1    ZINC000001731419
C[C@H](Cl)c1ncno1    ZINC000040863653
C[C@@H](Cl)c1ncno1    ZINC000040863655
Cc1noc(CCl)n1    ZINC000012463251
Cc1nonc1CCl    ZINC000002387467
Cc1nnc(CCl)o1    ZINC000004200339
Cn1nnc(CCl)n1    ZINC000038887771
ClCCn1cnnn1    ZINC000088189725
ClCCc1nn[nH]n1    ZINC000001235061
Cn1nnnc1CCl    ZINC000026466853
CC#C[C@@](C)(O)CCl    ZINC000002560398
O=C1CCCC[C@H]1Cl    ZINC000003860267
OC[C@@H]1CC=C(Cl)C1    ZINC000218818808
O=C1CCC[C@@H](Cl)C1    ZINC000136655519
OC[C@H]1CC=C(Cl)C1    ZINC000218818889
OCC12CC(Cl)(C1)C2    ZINC000575624150
CC(C)C(=O)/C=C/Cl    ZINC000033956666
ClCC1=CCCCO1    ZINC000217481948
C=CCCC(=O)CCl    ZINC000088611803
C#CCO[C@H](C)CCl    ZINC001205006027
C#C[C@H](C)OCCCl    ZINC000149467769
O=C1CCCC[C@@H]1Cl    ZINC000003860268
O=C(CCl)C1CCC1    ZINC000039054727
C=CC(=O)CCCCl    ZINC000002579442
O=C1CCC[C@H](Cl)C1    ZINC000136655474
CC#C[C@](C)(O)CCl    ZINC000012363753
C#C[C@@H](C)OCCCl    ZINC000149467998
C#CCO[C@@H](C)CCl    ZINC001205006026
CCN(C#N)CCCl    ZINC000104714466
ClCC1=NCCCN1    ZINC000001731835
ClCCC1CCCC1    ZINC000057385889
ClCC1CCCCC1    ZINC000055412823
C=CCCC(C)(C)Cl    ZINC000146703463
C/C(=C/Cl)CC(C)C    ZINC000387809617
CC1(Cl)CCCCC1    ZINC000001691453
CC1CCC(Cl)CC1    ZINC000002564207
C=C(Cl)CCCCC    ZINC000002567438
CCC(/C=C/Cl)CC    ZINC000216765540
ClC1CCCCCC1    ZINC000055345785
C/C(=C/Cl)C(C)(C)C    ZINC000953053591
C=CCCCCCCl    ZINC000002567401
C[C@@H](Br)C#N    ZINC000002539355
C[C@H](Br)C#N    ZINC000004529475
N#CCCBr    ZINC000003860883
ClCc1cnsc1    ZINC000095763548
N#CSC/C=C/Cl    ZINC000001673783
ClCc1cncs1    ZINC000003631346
ClCc1cscn1    ZINC000002566814
ClCc1nccs1    ZINC000022861495
C=C(Cl)CN=C=S    ZINC000002019270
N#CSC/C=C\Cl    ZINC000005046667
ClCc1ccns1    ZINC000067176153
NC1=C(Cl)COC1=O    ZINC000104654556
O=c1[nH]nc(CCl)[nH]1    ZINC000026894078
O=C1CN(CCCl)C1    ZINC000199540006
CC(=O)NC/C=C/Cl    ZINC001616715301
O=C(CCl)N1CCC1    ZINC000003423870
NC/C=C/C(=O)CCl    ZINC000071603528
N#CCCOCCCl    ZINC000095470260
O=C(CCl)NC1CC1    ZINC000000152791
C[C@H](C#N)OCCCl    ZINC000104726590
NC/C=C\C(=O)CCl    ZINC000071603526
C[C@@H](C#N)OCCCl    ZINC000104726588
C=C(Cl)CNC(C)=O    ZINC000124628671
C[C@H](CCl)OCC#N    ZINC000104720404
C=CC(=O)NCCCl    ZINC000075772123
CC1=NO[C@H](CCl)C1    ZINC000039234576
CO[C@H](CCl)CC#N    ZINC000034260902
C[C@@]1(CCl)CC(=O)N1    ZINC000072481871
C=CCNC(=O)CCl    ZINC000001648990
C[C@@H](CCl)OCC#N    ZINC000104720399
CC(=O)NC/C=C\Cl    ZINC001616715300
O=C1CCCN1CCl    ZINC000003865397
C[C@]1(CCl)CC(=O)N1    ZINC000072481870
CC1=NO[C@@H](CCl)C1    ZINC000039234577
CN1CC[N+](C)=C1Cl    ZINC000000395622
ClCCN1CCCC1    ZINC000001656254
CN1CC[C@@H](CCl)C1    ZINC000004344075
ClC[C@@H]1CCCNC1    ZINC000058827357
ClC[C@@H]1CCCCN1    ZINC000005494857
C/C(=C\Cl)CN(C)C    ZINC000016970428
ClCN1CCCCC1    ZINC000021983912
NC1CCC(Cl)CC1    ZINC000001640344
ClCC1CCNCC1    ZINC000001556391
N[C@H]1CCCC[C@@H]1Cl    ZINC000004963379
CN1CCC(Cl)CC1    ZINC000001702522
CN1CCC[C@H]1CCl    ZINC000003643670
CN1CCC[C@@H](Cl)C1    ZINC000037629559
CN1CCC[C@H](Cl)C1    ZINC000037629557
CCN1CC[C@H](Cl)C1    ZINC000082433937
CN1CCC[C@@H]1CCl    ZINC000003643673
C/C(=C/Cl)CN(C)C    ZINC000001639903
CC(C)=C(Cl)N(C)C    ZINC000002570096
ClC[C@H]1CCCNC1    ZINC000058827354
N[C@@H]1CCCC[C@H]1Cl    ZINC000001698022
ClC[C@H]1CCCCN1    ZINC000005494858
CC(C)NC/C=C\Cl    ZINC000307782362
CCN1CC[C@@H](Cl)C1    ZINC000082433938
N[C@H]1CCCC[C@H]1Cl    ZINC000001698021
C=CCN(C)CCCl    ZINC000049804430
CN1CC[C@H](CCl)C1    ZINC000004344074
CCCN1CC(Cl)C1    ZINC001201643553
CC(C)NC/C=C/Cl    ZINC000232681247
C=C(Cl)CNC(C)C    ZINC000058946865
N[C@@H]1CCCC[C@@H]1Cl    ZINC000001698024
OCC#CBr    ZINC000032297158
C=C(Br)C=O    ZINC000002018968
N#CC(Cl)(Cl)C#N    ZINC000001575576
FC(F)C(Cl)Cl    ZINC000081914746
F[C@H](Cl)[C@H](F)Cl    ZINC000095682157
FCC(F)(Cl)Cl    ZINC000063148404
F[C@H](Cl)[C@@H](F)Cl    ZINC000095682156
F[C@@H](Cl)[C@@H](F)Cl    ZINC000095682155
FC(F)(Cl)CCl    ZINC000063148406
C/C=C\CBr    ZINC000080767044
C[C@H]1C[C@@H]1Br    ZINC000113240261
C[C@@H]1C[C@H]1Br    ZINC000113240263
C=C[C@H](C)Br    ZINC000066370726
C=C[C@@H](C)Br    ZINC000066370729
CC/C=C/Br    ZINC000002010776
C[C@H]1C[C@H]1Br    ZINC000113240265
CC(C)=CBr    ZINC000001639905
C[C@@H]1C[C@@H]1Br    ZINC000113240260
C=CCCBr    ZINC000002037390
C/C=C(\C)Br    ZINC000002019747
ClCc1cnsn1    ZINC000034550508
C/C=C(/C)Br    ZINC000002019748
C/C=C/CBr    ZINC000001577259
C=C(C)CBr    ZINC000001613260
CC/C=C\Br    ZINC000056960505
C=C(Br)CC    ZINC000002579098
BrCC1CC1    ZINC000002140848
ClCc1csnn1    ZINC000034284512
CC1(Br)CC1    ZINC000114351119
BrC1CCC1    ZINC000002242634
O=C1C=C(Cl)[C@@H](O)O1    ZINC000059370144
O=C1COC(=O)[C@H]1Cl    ZINC000100017553
O=C1C=C(Cl)[C@H](O)O1    ZINC000059370143
O=C1COC(=O)[C@@H]1Cl    ZINC000100017555
S=C1CCC[C@@H]1Cl    ZINC000228950446
S=C1CCC[C@H]1Cl    ZINC000228950429
ClC1=CCSCC1    ZINC000261494211
O=C1CC[C@H](CCl)O1    ZINC000005413209
C=CCOC(=O)CCl    ZINC000001677158
C=CC[C@@H](Cl)C(=O)O    ZINC000060184037
C=C(Cl)CCC(=O)O    ZINC000075524804
C=C(CCl)C(=O)OC    ZINC000040448619
CC(=O)C(Cl)C(C)=O    ZINC000100005431
C=C(Cl)COC(C)=O    ZINC000001681466
C=CC(=O)OCCCl    ZINC000001561511
C/C(Cl)=C/CC(=O)O    ZINC000071256929
O=C(O)[C@H]1C[C@@H](Cl)C1    ZINC000104689835
O=C(OCCl)C1CC1    ZINC000088189731
O=C1CC[C@@H](CCl)O1    ZINC000004411045
CCOC(=O)/C=C\Cl    ZINC000013386484
O=C(O)C1CC(Cl)C1    ZINC000034161357
O=C1CCOC[C@H]1Cl    ZINC000082048364
O=C1CCOC[C@@H]1Cl    ZINC000082048363
C=CC[C@H](Cl)C(=O)O    ZINC000060184034
O=C1C[C@H](Cl)CNN1    ZINC000098181485
O=C1C[C@@H](Cl)CNN1    ZINC000098181486
C=C[Si](C)(C)CCl    ZINC000169746872
C=C[C@@]1(C)C[C@]1(F)Cl    ZINC000137128706
C=C[C@@]1(C)C[C@@]1(F)Cl    ZINC000137128619
C=C[C@]1(C)C[C@]1(F)Cl    ZINC000137128755
C=C(Cl)[Si](C)(C)C    ZINC000196604829
C=C[C@]1(C)C[C@@]1(F)Cl    ZINC000137128666
NC(N)=N/N=C/CCl    ZINC000005828112
NC(N)=N/N=C\CCl    ZINC000017352486
OC1CCC(Cl)CC1    ZINC000002011505
COCC/C=C/CCl    ZINC000001640003
ClC[C@@H]1CCCOC1    ZINC000014987962
CC(C)(C)C(=O)CCl    ZINC000004262385
CCCCC(=O)CCl    ZINC000001686227
ClCC[C@H]1CCCO1    ZINC000078750120
ClCCOC1CCC1    ZINC000050520399
CC(=O)C(C)(C)CCl    ZINC000034621605
OC1(CCCCl)CC1    ZINC000104726737
COCC/C=C\CCl    ZINC000016997518
C=CCOCCCCl    ZINC000034958407
O[C@@H]1CCCC[C@H]1Cl    ZINC000002039447
C=C[C@H](C)OCCCl    ZINC000104711456
ClCC[C@H]1CCOC1    ZINC000082457369
CCCC[C@H](Cl)C=O    ZINC000032184077
C=CCC[C@H](O)CCl    ZINC000085221499
CC(=O)[C@H](C)CCCl    ZINC000104732346
CCCC[C@@H](Cl)C=O    ZINC000032184075
O[C@@H]1CCCC[C@@H]1Cl    ZINC000002039448
C=CCO[C@@H](C)CCl    ZINC000104726845
ClC[C@@H]1CCCCO1    ZINC000002048359
CC(C)CC(=O)CCl    ZINC000034133392
ClC[C@H]1CCCCO1    ZINC000004529454
CCOC1CC(Cl)C1    ZINC000083822339
C=CCCCOCCl    ZINC000002244264
O[C@H]1CCCC[C@H]1Cl    ZINC000003860266
CCC(=O)CCCCl    ZINC000039392880
ClC[C@H]1CCCOC1    ZINC000014987965
C[C@@H](CCl)OC1CC1    ZINC001205468232
C=CCO[C@H](C)CCl    ZINC000104726849
O=CCCCCCCl    ZINC000032302928
ClCC1CCOCC1    ZINC000052170967
CC(=O)CCCCCl    ZINC000002556912
C[C@H](CCl)OC1CC1    ZINC001205468231
C=CCC[C@@H](O)CCl    ZINC000085221502
C=C[C@@H](C)OCCCl    ZINC000104711460
O[C@H]1CCCC[C@@H]1Cl    ZINC000003860265
ClCC[C@@H]1CCOC1    ZINC000082457368
ClCC[C@@H]1CCCO1    ZINC000078750126
ClCCCOC1CC1    ZINC000713290811
CC(=O)[C@@H](C)CCCl    ZINC000104732343
N=C(N)CCCCCl    ZINC000002547119
NN[C@@H]1CCC[C@@H]1Cl    ZINC000104555126
NN[C@@H]1CCC[C@H]1Cl    ZINC000104555117
N[C@H]1CC[C@@H](Cl)CN1    ZINC000021985937
NCCN1CC(Cl)C1    ZINC001235735136
CN1CCN(C)C1Cl    ZINC000019321075
N[C@H]1CC[C@H](Cl)CN1    ZINC000021985941
NN[C@H]1CCC[C@@H]1Cl    ZINC000104555121
N[C@@H]1CC[C@H](Cl)CN1    ZINC000021985939
N[C@@H]1CC[C@@H](Cl)CN1    ZINC000021985935
NN[C@H]1CCC[C@H]1Cl    ZINC000104555112
CCCC(Cl)CCC    ZINC000002011438
CC(C)C(Cl)C(C)C    ZINC000002528309
CCC[C@](C)(Cl)CC    ZINC000071795179
CC(C)(C)C(C)(C)Cl    ZINC000001575595
CCCCC[C@@H](C)Cl    ZINC000002015918
CCC(C)(C)CCCl    ZINC000002392208
CCCCC(C)(C)Cl    ZINC000002528226
CCCCCCCCl    ZINC000002011435
CC(C)(C)CCCCl    ZINC000070651676
CC(C)CCCCCl    ZINC000002569759
C[C@H](CCl)C(C)(C)C    ZINC000067739284
CC(C)CC(C)(C)Cl    ZINC000002528221
CCC[C@@](C)(Cl)CC    ZINC000002528225
CCCC[C@@H](C)CCl    ZINC000078750457
CCC(Cl)(CC)CC    ZINC000071787088
CCCCC[C@H](C)Cl    ZINC000002015919
CCCC[C@H](C)CCl    ZINC000078750465
C[C@@H](CCl)C(C)(C)C    ZINC000067739283
N#C[C@@H]1CC1(Cl)Cl    ZINC000002145212
N#C[C@H]1CC1(Cl)Cl    ZINC000002145217
BrC1CNC1    ZINC000034579043
C=C(Br)CN    ZINC000057217534
S=C=NCCCCl    ZINC000002390117
O=C1N[C@@H](CCl)CO1    ZINC000005426315
CC(=O)/C(CCl)=N/O    ZINC000038611224
C=C(Cl)CNC(=O)O    ZINC000736094523
CC(=O)NC(=O)CCl    ZINC000003249591
CC(=O)C(CCl)=NO    ZINC000352009978
C/C(=C/CCl)[N+](=O)[O-]    ZINC000001733879
C/C(=C\CCl)[N+](=O)[O-]    ZINC000016968746
O=C1NC[C@@H](CCl)O1    ZINC000003861057
CC(=O)[C@@H](Cl)C(N)=O    ZINC000100218457
C=C(CCl)C[N+](=O)[O-]    ZINC000001678154
O=C1NC[C@H](CCl)O1    ZINC000003861056
CC(=O)[C@H](Cl)C(N)=O    ZINC000100218455
O=C1N[C@H](CCl)CO1    ZINC000004721942
[N-]=[N+]=NC[C@@H](O)CCl    ZINC000022049399
[N-]=[N+]=NC[C@H](O)CCl    ZINC000022049403
NC(N)=NC(=O)CCl    ZINC000059441786
NC(=O)N/N=C/CCl    ZINC000017002775
NC(=O)N/N=C\CCl    ZINC000004758465
CCNC(=O)[C@H](C)Cl    ZINC000005852748
C[C@H](Cl)CC(=O)CN    ZINC000216712341
C[C@@H](Cl)C(=O)N(C)C    ZINC000004218320
COC(=N)CCCCl    ZINC000040448261
O[C@H]1CCN(CCl)C1    ZINC000083302406
NC(=O)CCCCCl    ZINC000020204324
COC(=N)C(C)(C)Cl    ZINC000104084196
CN(C)C(=O)CCCl    ZINC000005717932
CCN(C)C(=O)CCl    ZINC000019092627
CC(=O)NCCCCl    ZINC000005378209
ClCN1CCOCC1    ZINC000021983805
CCOC(=N)CCCl    ZINC000017002002
OC1CN(CCCl)C1    ZINC000199539989
ClC[C@H]1CNCCO1    ZINC000038415706
CNC(=O)CCCCl    ZINC000020204176
C[C@@H](Cl)CC(=O)CN    ZINC000216712293
C[C@H](Cl)C(=O)N(C)C    ZINC000004218319
CCNC(=O)CCCl    ZINC000005709006
ClC[C@@H]1CNCCO1    ZINC000038415705
OCCN1CC(Cl)C1    ZINC001235734692
CCNC(=O)[C@@H](C)Cl    ZINC000005852666
CC(C)NC(=O)CCl    ZINC000000161218
CCCNC(=O)CCl    ZINC000004411382
CCN(C)CCCCl    ZINC000039274208
C[C@@H](N)CCCCCl    ZINC000083591289
C[C@H](Cl)[C@H](C)N(C)C    ZINC000006487480
CC(C)NC[C@@H](C)Cl    ZINC000005962938
CN[C@H](C)CCCCl    ZINC000087361562
C[C@@H](Cl)[C@H](C)N(C)C    ZINC000006487362
C[C@H](CCl)CN(C)C    ZINC000002170253
CN[C@@H](C)CCCCl    ZINC000087361561
C[C@@H](Cl)[C@@H](C)N(C)C    ZINC000001730562
C[C@H]([C@H](C)Cl)N(C)C    ZINC000001730563
C[C@H](N)CCCCCl    ZINC000083591286
CC(C)NC[C@H](C)Cl    ZINC000001707283
CCN(CC)CCCl    ZINC000001577143
CC[C@@H](C)NCCCl    ZINC000001557765
CN(C)CCCCCl    ZINC000002392232
CC[C@H](CCl)N(C)C    ZINC000001682052
CC[C@@H](CCl)N(C)C    ZINC000006411890
C[C@@H](CCl)CN(C)C    ZINC000002170254
CC[C@H](C)NCCCl    ZINC000006412296
CC(C)(C)NCCCl    ZINC000002510038
FC(Cl)(Cl)Cl    ZINC000008214698
C[C@@H](Br)C=O    ZINC000001603670
BrC[C@H]1CO1    ZINC000001596385
C[C@H](Br)C=O    ZINC000006436993
BrC1COC1    ZINC000016083105
C=C(Br)CO    ZINC000002043455
BrC[C@@H]1CO1    ZINC000004353049
OC/C=C/Br    ZINC000003070145
CC(=O)CBr    ZINC000002034519
F[C@H](Cl)C(F)(F)F    ZINC000059977867
F[C@@H](Cl)C(F)(F)F    ZINC000059977865
FC(F)C(F)(F)Cl    ZINC000063148511
C=C[C@@H]1CC1(Cl)Cl    ZINC000086019925
C=C[C@H]1CC1(Cl)Cl    ZINC000001673439
CCCCBr    ZINC000002041078
CC[C@@H](C)Br    ZINC000001586728
CC(C)CBr    ZINC000001586727
COC(=O)[C@@H](Cl)C=O    ZINC000100165148
CC[C@H](C)Br    ZINC000002041258
COC(=O)[C@H](Cl)C=O    ZINC000100165146
O=C(O)CC(=O)CCl    ZINC000005112723
O=C1OC[C@@H](CCl)O1    ZINC000001702520
O=C1OC[C@H](CCl)O1    ZINC000002036661
CC(C)(C)Br    ZINC000001586729
NC(=O)NC(=O)CCl    ZINC000001255037
O=C(CCl)/N=C/NO    ZINC000098213659
CSC/C(C)=C/Cl    ZINC000307665908
CSC/C(C)=C\Cl    ZINC000379161746
ClC#Cc1ccccc1    ZINC000066325587
ClCCOC[C@H]1CO1    ZINC000001596388
ClCCOC1COC1    ZINC000141666362
CC(C)[C@@H](Cl)C(=O)O    ZINC000002033566
C=C(Cl)C[C@H](O)CO    ZINC000043763362
CO[C@@H]1O[C@@]1(C)CCl    ZINC000001669388
CCOC(=O)[C@@H](C)Cl    ZINC000002034883
CCC(=O)OCCCl    ZINC000016609984
COC(=O)CCCCl    ZINC000001693788
ClC[C@@H]1CCOCO1    ZINC000003886479
CC(C)C(=O)OCCl    ZINC000022114223
CCOC(=O)CCCl    ZINC000001648267
CC1(CCl)OCCO1    ZINC000001644721
C=C(CCl)OCOC    ZINC000002504564
OCC1(CCl)COC1    ZINC000004582795
CC[C@H](Cl)C(=O)OC    ZINC000005921948
CC(=O)[C@H](Cl)CCO    ZINC000002170595
CC(=O)COCCCl    ZINC000082057787
ClC[C@H]1CCOCO1    ZINC000003012130
CO[C@H]1O[C@]1(C)CCl    ZINC000001669385
COC(=O)C[C@H](C)Cl    ZINC000002162124
CO[C@@H]1O[C@]1(C)CCl    ZINC000001669387
CC(C)[C@H](Cl)C(=O)O    ZINC000001757835
ClC[C@H]1COCCO1    ZINC000005191059
CC[C@@H](Cl)C(=O)OC    ZINC000005924315
O=CCCOCCCl    ZINC000001712675
CCCC(=O)OCCl    ZINC000002559058
CCOC(=O)[C@H](C)Cl    ZINC000001605305
CC(=O)OCCCCl    ZINC000002031626
ClC[C@@H]1COCCO1    ZINC000005191046
CCCOC(=O)CCl    ZINC000001591778
C=C(Cl)COCCO    ZINC000001708309
CC(=O)O[C@H](C)CCl    ZINC000008619212
CO[C@H]1O[C@@]1(C)CCl    ZINC000001669386
CC(=O)[C@@H](Cl)CCO    ZINC000002170597
ClCCC1OCCO1    ZINC000005190710
CC(C)OC(=O)CCl    ZINC000001641625
ClCCOC[C@@H]1CO1    ZINC000004353050
CC(C)(CCl)C(=O)O    ZINC000001575580
O=C(O)CCCCCl    ZINC000002039893
CC(=O)O[C@@H](C)CCl    ZINC000001627215
COC(=O)C[C@@H](C)Cl    ZINC000002162125
COC(=O)C(C)(C)Cl    ZINC000003617629
ClCC1OCCCO1    ZINC000004800724
C[C@H](CCl)/C(N)=N\O    ZINC000002547117
C[C@@H](CCl)/C(N)=N/O    ZINC000016082777
NNC(=O)CCCCl    ZINC000001614019
CC[Si](C)(C)CCl    ZINC000170013456
C[C@H](Cl)[Si](C)(C)C    ZINC000170159610
C[C@@H](Cl)[Si](C)(C)C    ZINC000170159613
CC(C)(C)OCCCl    ZINC000036883188
CC(C)[C@H](O)CCCl    ZINC000104712304
CCCOCCCCl    ZINC000037025377
CCCCOCCCl    ZINC000002522730
CC(C)O[C@H](C)CCl    ZINC000104735486
CC[C@H](C)[C@H](Cl)CO    ZINC000039342945
CC(C)(C)[C@@H](O)CCl    ZINC000036447800
CC(C)[C@@H](O)CCCl    ZINC000104712310
CCCO[C@H](C)CCl    ZINC001205091544
CC(C)OCCCCl    ZINC000019414371
CC[C@@H](C)OCCCl    ZINC000044342215
CC[C@H](C)OCCCl    ZINC000044342219
CC[C@@H](C)[C@H](Cl)CO    ZINC000039342944
COCCCCCCl    ZINC000037393816
CC(C)(C)[C@H](O)CCl    ZINC000036447799
CC[C@@H](C)[C@@H](Cl)CO    ZINC000039342946
CCOCCCCCl    ZINC000032152791
CC(C)O[C@@H](C)CCl    ZINC000104735484
CCCO[C@@H](C)CCl    ZINC001205091543
OCCCCCCCl    ZINC000001666983
CC[C@H](C)[C@@H](Cl)CO    ZINC000032301869
CC[N+](C)(CC)CCl    ZINC000001590646
C[N+](C)(C)CCCCl    ZINC000039643406
N#C[C@H](F)Br    ZINC000008698383
N#C[C@@H](F)Br    ZINC000008698382
NC(=O)CBr    ZINC000004262207
NCCCBr    ZINC000001719021
C[C@@H](Cl)[C@@H](Cl)C#N    ZINC000100898673
C[C@H](Cl)[C@@H](Cl)C#N    ZINC000100898671
C[C@@H](Cl)[C@H](Cl)C#N    ZINC000002244031
CNCCBr    ZINC000036720865
C[C@H](Cl)[C@H](Cl)C#N    ZINC000100898669
COC(=O)C(Cl)=NO    ZINC000252586471
COC(=O)/C(Cl)=N/O    ZINC000097978498
NC(=S)CCCCl    ZINC000199333686
COC(=O)NCCCl    ZINC000001698370
COC(=O)[C@@H](N)CCl    ZINC000022001996
C[C@@H](CCl)OC(N)=O    ZINC000104515436
NC(=O)OCCCCl    ZINC000004769104
NC(=O)COCCCl    ZINC000002569977
O=C(CCl)NCCO    ZINC000001664000
CNC(=O)OCCCl    ZINC000002519010
COC(=O)[C@H](N)CCl    ZINC000022002002
CN(C)C(=O)OCCl    ZINC000034742622
C[C@H](CCl)OC(N)=O    ZINC000104515441
CON(C)C(=O)CCl    ZINC000002504671
CCOC(=O)NCCl    ZINC000039288529
NCC(=O)OCCCl    ZINC000035982054
COC(=O)N(C)CCl    ZINC000039256708
C[C@H](O)CNCCCl    ZINC000058863183
NCCOCCCCl    ZINC001083811055
OCCCNCCCl    ZINC000058861956
CNCCOCCCl    ZINC000083195915
CN(C)C[C@@H](O)CCl    ZINC000001718553
CN(C)C[C@H](O)CCl    ZINC000005599712
O=C(O)CBr    ZINC000003860231
O=S1(=O)C=C(Cl)C1    ZINC000001575061
F[C@H]1C[C@@H]1Br    ZINC000213945397
F[C@@H]1C[C@@H]1Br    ZINC000169725077
C=C(F)CBr    ZINC000085400115
C/C(Br)=C\F    ZINC000144840882
F[C@@H]1C[C@H]1Br    ZINC000213945343
F[C@H]1C[C@H]1Br    ZINC000213945287
O=C(/C=C\Cl)CCl    ZINC000095909137
CC(=O)/C(Cl)=C/Cl    ZINC000022000861
O=C(/C=C/Cl)CCl    ZINC000044564099
C[C@@H](O)CBr    ZINC000003861678
OCCCBr    ZINC000002031639
C[C@H](O)CBr    ZINC000003861677
CCOCBr    ZINC000038250932
O=C(O)C(Cl)C(=O)O    ZINC000001724772
C[C@H](Br)CO    ZINC000002034521
COCCBr    ZINC000001627348
O=C(O)[C@H]1C[C@@]1(F)Cl    ZINC000016159864
O=C(O)[C@H]1C[C@]1(F)Cl    ZINC000002540181
O=C(O)[C@@H]1C[C@@]1(F)Cl    ZINC000016159862
O=C(O)[C@@H]1C[C@]1(F)Cl    ZINC000016159866
C[C@@H]1[C@H](C)C1(Cl)Cl    ZINC000008100919
C=C(CCl)CCCl    ZINC000104737185
ClCC1(CCl)CC1    ZINC000104729461
C=CC/C(F)=C(/F)Cl    ZINC000002525223
Cl[C@H]1CCC[C@@H]1Cl    ZINC000001591986
N=C(N)SCCCl    ZINC000001665216
Cl[C@@H]1CCC[C@@H]1Cl    ZINC000001591984
ClC1(Cl)CCCC1    ZINC000002242639
C=CC/C(F)=C(\F)Cl    ZINC000002243145
C=C(Cl)CCCCl    ZINC000104722068
C[C@H]1[C@H](C)C1(Cl)Cl    ZINC000002564189
C[C@@H]1[C@@H](C)C1(Cl)Cl    ZINC000008100920
Cl[C@@H]1CCC[C@H]1Cl    ZINC000001591985
O=C(O)COCCCl    ZINC000066351994
COC(=O)[C@@H](O)CCl    ZINC000039320106
COC(=O)O[C@H](C)Cl    ZINC000034077139
COC[C@@H](Cl)C(=O)O    ZINC000015021897
COC[C@H](Cl)C(=O)O    ZINC000002506656
CCOC(=O)OCCl    ZINC000021989293
C[C@@H](O)[C@@H](Cl)C(=O)O    ZINC000062715396
COC(=O)[C@@H](Cl)CO    ZINC000012359450
COC(=O)[C@@H](Cl)OC    ZINC000096395085
C[C@](O)(CCl)C(=O)O    ZINC000002044914
O=C(CO)OCCCl    ZINC000034115189
COC(=O)OCCCl    ZINC000059458230
COC(=O)O[C@@H](C)Cl    ZINC000034077140
C[C@@](O)(CCl)C(=O)O    ZINC000001679582
C[C@H](O)[C@H](Cl)C(=O)O    ZINC000062715390
C[C@H](O)[C@@H](Cl)C(=O)O    ZINC000062715394
C[C@@H](O)[C@H](Cl)C(=O)O    ZINC000062715392
COC(=O)[C@H](Cl)CO    ZINC000012359451
COC(=O)[C@H](Cl)OC    ZINC000096395087
COC(=O)[C@H](O)CCl    ZINC000039320104
Cl[C@@H]1Cc2ccccc21    ZINC000068568717
CCO[C@H]1C[C@]1(F)Cl    ZINC000095611816
CC(C)(F)C(=O)CCl    ZINC000104154326
N[C@H](CCl)C(=O)NO    ZINC000017120004
Cl[C@H]1Cc2ccccc21    ZINC000068568716
CCO[C@H]1C[C@@]1(F)Cl    ZINC000095611814
Cl/C=C/c1ccccc1    ZINC000002034351
C[C@@]1(CO)C[C@@]1(F)Cl    ZINC000095917639
C[C@]1(CO)C[C@]1(F)Cl    ZINC000238480466
Cl/C=C\c1ccccc1    ZINC000083309234
CCO[C@@H]1C[C@]1(F)Cl    ZINC000095611815
CO[C@@]1(C)C[C@@]1(F)Cl    ZINC000098175160
C[C@]1(CO)C[C@@]1(F)Cl    ZINC000238480292
C[C@@]1(CO)C[C@]1(F)Cl    ZINC000238494523
FCC1(CCl)COC1    ZINC000104727081
CCO[C@@H]1C[C@@]1(F)Cl    ZINC000095611813
CO[C@]1(C)C[C@]1(F)Cl    ZINC000098175162
CO[C@@]1(C)C[C@]1(F)Cl    ZINC000098175161
N[C@@H](CCl)C(=O)NO    ZINC000055460246
CO[C@]1(C)C[C@@]1(F)Cl    ZINC000038250931
CC(C)SCCCl    ZINC000037684833
CO[Si](C)(C)CCl    ZINC000169877078
CCOC[C@H](Cl)OC    ZINC000002563429
COC(OC)[C@H](C)Cl    ZINC000019230204
COC[C@@H](CCl)OC    ZINC000039259516
OCCCOCCCl    ZINC000088189738
COC[C@@](C)(O)CCl    ZINC000104730071
C[C@@H](CCl)OCCO    ZINC001217855957
CCOC[C@@H](O)CCl    ZINC000002159850
COCCOCCCl    ZINC000004416204
COC[C@](C)(O)CCl    ZINC000104730073
COC(C)(CCl)OC    ZINC000039271323
COC[C@H](CCl)OC    ZINC000039259517
COC(OC)[C@@H](C)Cl    ZINC000002567318
CCOC[C@H](O)CCl    ZINC000002159847
C[C@H](CCl)OCCO    ZINC001217855939
CCOC[C@@H](Cl)OC    ZINC000035052472
OCCOCCCCl    ZINC000104724998
COCC(Cl)COC    ZINC000026897993
C[N+](C)(CCl)CCO    ZINC000013822351
O=[N+]([O-])CBr    ZINC000100022789
O=S=NCCCCl    ZINC000004758088
NC[C@H]1CC1(Cl)Cl    ZINC000004204744
NC[C@@H]1CC1(Cl)Cl    ZINC000004204747
O=[N+]([O-])C[C@@H](O)CCl    ZINC000001733870
O=[N+]([O-])C[C@H](O)CCl    ZINC000002042260
NC1CC(Cl)(Cl)C1    ZINC000669371758
O=C(CF)NCCCl    ZINC000001697996
NCCSCCCl    ZINC000001575893
O=C(O)/C(Cl)=C\Cl    ZINC000013451694
O=C(O)/C(Cl)=C/Cl    ZINC000004769403
O=C(O)C=C(Cl)Cl    ZINC000002039450
FCCCBr    ZINC000001847535
C[SiH2]C=C(Cl)Cl    ZINC000575444265
[SiH3]/C=C\C(Cl)Cl    ZINC000201096824
[SiH3]/C=C/C(Cl)Cl    ZINC000201096858
O=S1(=O)CC(Cl)C1    ZINC000001674464
ClC[C@H](Cl)[C@@H]1CO1    ZINC000001598462
Cl[C@@H]1CCO[C@H]1Cl    ZINC000095793049
ClC[C@H]1O[C@@H]1CCl    ZINC000001648239
CC(C)(Cl)C(=O)Cl    ZINC000083254818
C[C@H](CCl)C(=O)Cl    ZINC000033961395
O=C(CCl)CCCl    ZINC000005178717
ClC[C@@H]1O[C@H]1CCl    ZINC000001648240
ClC[C@H](Cl)[C@H]1CO1    ZINC000001598463
C[C@@](Cl)(C=O)CCl    ZINC000002023937
O=C(Cl)CCCCl    ZINC000002242611
ClC[C@@H]1O[C@@H]1CCl    ZINC000015879890
OC[C@@H]1CC1(Cl)Cl    ZINC000001066773
ClC[C@@H](Cl)[C@H]1CO1    ZINC000001598461
CC[C@H](Cl)C(=O)Cl    ZINC000005227373
C[C@](Cl)(C=O)CCl    ZINC000002023935
C[C@H](Cl)CC(=O)Cl    ZINC000038324771
Cl[C@H]1OCC[C@@H]1Cl    ZINC000095793050
ClCC1(CCl)CO1    ZINC000104719674
Cl[C@@H]1CCO[C@@H]1Cl    ZINC000002026505
C[C@@H](Cl)CC(=O)Cl    ZINC000038324772
CC[C@@H](Cl)C(=O)Cl    ZINC000005227378
ClC[C@@H](Cl)[C@@H]1CO1    ZINC000001598460
Cl[C@H]1CCO[C@H]1Cl    ZINC000002026494
OC[C@H]1CC1(Cl)Cl    ZINC000001066774
COC(=O)[C@H](F)CCl    ZINC000095917637
CCOC(=O)[C@H](F)Cl    ZINC000002168354
COC(=O)[C@@H](F)CCl    ZINC000095917638
CCOC(=O)[C@@H](F)Cl    ZINC000002168353
CC(CCl)=C(C#N)C#N    ZINC000038292405
CC[C@@H](Cl)[C@H](C)Cl    ZINC000100270663
C[C@@H](Cl)C(C)(C)Cl    ZINC000002040413
C[C@H](Cl)C(C)(C)Cl    ZINC000002040412
C[C@@H](Cl)C[C@H](C)Cl    ZINC000100049125
C[C@@H](Cl)CCCCl    ZINC000001693388
FC1(F)CC(CCl)C1    ZINC000238665492
CC(C)(C)C(Cl)Cl    ZINC000002507476
CCC[C@H](Cl)CCl    ZINC000002039343
CC[C@H](Cl)[C@H](C)Cl    ZINC000100270659
CCC[C@@H](Cl)CCl    ZINC000002039344
C[C@@H](Cl)C[C@@H](C)Cl    ZINC000002031646
C[C@H](Cl)CCCCl    ZINC000100371749
CC(C)(CCl)CCl    ZINC000002579140
CC[C@H](Cl)CCCl    ZINC000104717862
CC[C@@H](Cl)[C@@H](C)Cl    ZINC000002389898
ClCCCCCCl    ZINC000001693335
CC[C@@H](Cl)CCCl    ZINC000104717866
C[C@H](Cl)C[C@H](C)Cl    ZINC000002031647
CC(C)(Cl)CCCl    ZINC000001845926
CC[C@H](Cl)[C@@H](C)Cl    ZINC000100270656
ClCCc1ccccc1    ZINC000001641679
FCCCOCCCl    ZINC000072265701
C[C@@H](Cl)c1ccccc1    ZINC000002031484
C[C@H](F)COCCCl    ZINC001083806977
C[C@@H](F)COCCCl    ZINC001083806976
C[C@H](Cl)c1ccccc1    ZINC000002031482
Cc1ccccc1CCl    ZINC000002034794
CCO[C@@H](CF)CCl    ZINC001204951362
C[C@H](CCl)OCCF    ZINC001224673635
C[C@@H](CCl)OCCF    ZINC001224673636
Cc1ccc(CCl)cc1    ZINC000001583767
Cc1cccc(CCl)c1    ZINC000001707966
CCO[C@H](CF)CCl    ZINC001204951363
NC(=O)[C@H](Cl)CCl    ZINC000002389923
NC(=O)[C@@H](Cl)CCl    ZINC000001599294
CNC(=O)C(Cl)Cl    ZINC000001576992
CC(Cl)(Cl)C(N)=O    ZINC000090585080
N#Cc1ccc(CCl)o1    ZINC000034087139
ClCCNCCCl    ZINC000001712524
N#CC(C#N)=C(N)CCl    ZINC000015983958
N#Cc1cnn(CCl)c1    ZINC000059363041
Cc1ccnc(CCl)c1    ZINC000021985734
Cc1ccc(CCl)nc1    ZINC000032180603
C[C@H](Cl)c1cccnc1    ZINC000026515370
Cc1ncccc1CCl    ZINC000039051731
Nc1ccccc1CCl    ZINC000020216992
Cc1cnccc1CCl    ZINC000016948467
ClCCc1cccnc1    ZINC000031554353
Cc1cncc(CCl)c1    ZINC000015021787
C[C@H](Cl)c1ccncc1    ZINC000026515374
C[C@@H](Cl)c1ccncc1    ZINC000026515372
C=C1CC(C#N)(CCl)C1    ZINC000020358141
Cc1ccncc1CCl    ZINC000082164012
Cc1cc(CCl)ccn1    ZINC000039263764
C[C@@H](Cl)c1ccccn1    ZINC000026515376
ClCCc1ccccn1    ZINC000012360602
C[C@@H](Cl)c1cccnc1    ZINC000026515368
Nc1ccc(CCl)cc1    ZINC000044830272
Nc1cccc(CCl)c1    ZINC000058003991
N#CC1=C(Cl)CCCC1    ZINC000043214880
ClCCc1ccncc1    ZINC000037405173
Cc1ccc(CCl)cn1    ZINC000037390090
Cc1cccc(CCl)n1    ZINC000015884435
C[C@H](Cl)c1ccccn1    ZINC000026515378
Cc1cccnc1CCl    ZINC000014807832
C[C@H](Cl)Br    ZINC000081914860
C[C@@H](Cl)Br    ZINC000088241947
ClCCBr    ZINC000008860182
FC(F)=CBr    ZINC000063146296
F/C=C(/F)Br    ZINC000064370193
F/C=C(\F)Br    ZINC000071614813
OC[C@@H](F)Br    ZINC000066351572
OC[C@H](F)Br    ZINC000066351573
O=C(Cl)OCCCl    ZINC000002031641
O=C(CCl)OCCl    ZINC000104721747
COC(=O)C(Cl)Cl    ZINC000001641200
CC(Cl)(Cl)C(=O)O    ZINC000001686875
O=C(O)[C@H](Cl)CCl    ZINC000001690276
O=C(O)[C@@H](Cl)CCl    ZINC000002034721
C[C@H](Cl)OC(=O)Cl    ZINC000004521314
C[C@@H](Cl)OC(=O)Cl    ZINC000002242593
N/C(=N\O)C(Cl)Cl    ZINC000004203536
O=C1C=CC(=O)C(Cl)=C1    ZINC000001606709
C[Si](C)(Cl)CCl    ZINC000169743518
FC1=C(Cl)CC1(F)F    ZINC000008100903
O=[S@@](O)CCCCl    ZINC000142488563
CCS(=O)(=O)CCl    ZINC000095740515
CS(=O)(=O)CCCl    ZINC000001732780
ClCCCOCCl    ZINC000104580418
C[C@H](Cl)[C@@H](O)CCl    ZINC000104732655
C[C@@](Cl)(CO)CCl    ZINC000001562425
C[C@](Cl)(CO)CCl    ZINC000002046488
CCO[C@@H](Cl)CCl    ZINC000004521382
ClCCOCCCl    ZINC000001599332
C[C@@H](Cl)[C@H](O)CCl    ZINC000104732653
C[C@H](Cl)[C@H](O)CCl    ZINC000104732650
COC(CCl)CCl    ZINC000104392164
O[C@@H](CCl)CCCl    ZINC000002038321
O[C@H](CCl)CCCl    ZINC000002038320
C[C@@H](Cl)[C@@H](O)CCl    ZINC000104732658
CCO[C@H](Cl)CCl    ZINC000001635706
N=C(N)CC(F)(F)Cl    ZINC000199770111
O=C1[C@H]2C=C[C@H](C2)[C@H]1Cl    ZINC000001709929
C#CC(C#C)OCCCl    ZINC001224662812
O=C1[C@H](Cl)[C@@H]2C=C[C@@H]1C2    ZINC000100354010
C=C(Cl)Cc1ccco1    ZINC000096543380
Oc1ccc(CCl)cc1    ZINC000002034013
O=C1[C@H](Cl)[C@H]2C=C[C@@H]1C2    ZINC000005031305
Oc1ccccc1CCl    ZINC000002034016
O=C1[C@H]2C=C[C@@H](C2)[C@H]1Cl    ZINC000100354005
Oc1cccc(CCl)c1    ZINC000002034015
N#CCC[C@H](Cl)CC#N    ZINC000104515447
Cc1nnccc1CCl    ZINC000261508235
Cl/C=C/Cn1ccnc1    ZINC000041391570
Nc1ccc(CCl)nc1    ZINC000065731371
C[C@@H](Cl)c1cnccn1    ZINC000070026247
Cc1ncc(CCl)cn1    ZINC000022016720
Cc1ccnc(CCl)n1    ZINC000039052867
Cc1ccc(CCl)nn1    ZINC000138277951
Nc1ccc(CCl)cn1    ZINC000035569802
C[C@H](Cl)c1ncccn1    ZINC000087736069
Cc1cc(CCl)ncn1    ZINC000039401101
Cc1cncc(CCl)n1    ZINC000082409551
Cc1cnc(CCl)cn1    ZINC000037405175
C=C(Cl)Cn1ccnc1    ZINC000082615222
Nc1ncccc1CCl    ZINC000021984220
Cl/C=C\Cn1ccnc1    ZINC000211107610
Nc1cc(CCl)ccn1    ZINC000035569763
Cc1nccnc1CCl    ZINC000039306963
C[C@H](Cl)c1cnccn1    ZINC000070026244
Cc1cnc(CCl)nc1    ZINC000034345904
Cc1ncncc1CCl    ZINC000299889977
ClCCc1cncnc1    ZINC000060711190
Cc1cnnc(CCl)c1    ZINC000261507723
N#CCC[C@@H](Cl)CC#N    ZINC000104515451
Cc1cnncc1CCl    ZINC000261506728
C[C@@H](Cl)c1ncccn1    ZINC000087736070
ClCC[n+]1ccccc1    ZINC000001561726
CCC(F)(F)CCCl    ZINC000104723854
CC(F)(F)CCCCl    ZINC000104716243
C#CC1(Cl)CCCCC1    ZINC000002383255
ClC1=C[C@H]2CC[C@H](C2)C1    ZINC000002545301
N#CC(Cl)(Cl)Cl    ZINC000003860796
Br[C]1[CH][CH][CH][CH]1    ZINC000100032786
CC(Cl)(Cl)[N+](=O)[O-]    ZINC000004409900
NS(=O)(=O)CCCl    ZINC000059835038
C[C@@H](Cl)S(N)(=O)=O    ZINC000005459969
C[C@H](Cl)S(N)(=O)=O    ZINC000006437302
CNS(=O)(=O)CCl    ZINC000005996469
C#CC(=O)NC/C=C\Cl    ZINC001161884470
[O-][n+]1ccccc1CCl    ZINC000001668042
O=c1cc(CCl)cc[nH]1    ZINC000034085642
O=c1ccc(CCl)c[nH]1    ZINC000072225649
O=C(CCl)c1ccc[nH]1    ZINC000001574410
C#CC(=O)NCC(=C)Cl    ZINC000135334270
C/N=C(/Cl)c1ccco1    ZINC000013014450
C#CC(=O)NC/C=C/Cl    ZINC001161884471
[O-][n+]1cccc(CCl)c1    ZINC000039236293
Oc1cccnc1CCl    ZINC000039049957
C/N=C(\Cl)c1ccco1    ZINC000100378540
Nc1ncc(CCl)cn1    ZINC000014989440
Cl/C=C/Cn1ccnn1    ZINC000606243912
Cl/C=C\Cn1ccnn1    ZINC000606243915
Nc1ccc(CCl)nn1    ZINC000104651899
Nc1ccnc(CCl)n1    ZINC000039052857
Cc1nncnc1CCl    ZINC000098091059
C=C(Cl)Cn1ccnn1    ZINC000606243785
CC(C)(C)/C(Cl)=C/C#N    ZINC000000159941
N#C[C@@H]1CCCC[C@@H]1Cl    ZINC000075529333
N#C[C@H]1CCCC[C@@H]1Cl    ZINC000075529340
N[C@H]1[C@H]2[C@@H]3C[C@H]1[C@@H](Cl)[C@@H]32    ZINC000299804281
C#CCN(C)C/C=C/Cl    ZINC000307175002
C#CCN(C)C/C=C\Cl    ZINC000387851091
N[C@@H]1[C@H]2[C@@H]3C[C@H]1[C@H](Cl)[C@@H]32    ZINC000299804278
N#CC1(Cl)CCCCC1    ZINC000020160446
N#C[C@H]1CCCC[C@H]1Cl    ZINC000075529343
C=C(Cl)CCCCC#N    ZINC000002567413
CC(C)(C)/C(Cl)=C\C#N    ZINC000033364639
C#CCN(C)CC(=C)Cl    ZINC000839579536
N#C[C@@H]1CCCC[C@H]1Cl    ZINC000075529337
N#CC1(CCl)CCCC1    ZINC000034247256
N[C@@H]1[C@H]2[C@@H]3C[C@H]1[C@@H](Cl)[C@@H]32    ZINC000299804279
Cn1cccc1CCCl    ZINC000104718929
ClCCCn1cccc1    ZINC000079124066
N[C@H]1[C@H]2[C@@H]3C[C@H]1[C@H](Cl)[C@@H]32    ZINC000299804280
N#CC(Br)C#N    ZINC000003651020
Cl/C=C(/Cl)CCl    ZINC000071774050
CC(Cl)=C(Cl)Cl    ZINC000002016201
Cl/C=C(\Cl)CCl    ZINC000001640049
ClCC=C(Cl)Cl    ZINC000002036048
C=CC(Cl)(Cl)Cl    ZINC000002038769
CC(F)(F)Br    ZINC000071647667
FC(F)CBr    ZINC000055345805
C[C@@H](Cl)S(=O)(=O)O    ZINC000032139704
BrC1=CCC=C1    ZINC000088466237
O=S(=O)(O)CCCl    ZINC000004261819
C[C@H](Cl)S(=O)(=O)O    ZINC000032139705
BrC#CC1CC1    ZINC000090469897
BrC1=CC=CC1    ZINC000136030736
O=P(O)(O)CCCl    ZINC000003957753
OCC(Cl)(Cl)CO    ZINC000003070150
ClCOCOCCl    ZINC000103525128
CO[P@](=O)(O)CCl    ZINC000006483332
COC(=O)C(F)(F)Cl    ZINC000002003941
CCCC(F)(Cl)Cl    ZINC000002555170
F[C@@H]1[C@@H](Cl)CC1(F)F    ZINC000071621218
O=Cc1ccc(CCl)o1    ZINC000001995255
O=C(CCl)c1ccoc1    ZINC000039054726
O=C(CCl)c1ccco1    ZINC000032005474
F[C@@H]1[C@H](Cl)CC1(F)F    ZINC000071621220
F[C@H]1[C@@H](Cl)CC1(F)F    ZINC000071621215
FC(F)=C(F)CCCl    ZINC000002555165
FC1(F)CC[C@]1(F)Cl    ZINC000008100904
FC1(F)CC[C@@]1(F)Cl    ZINC000002584265
F[C@H]1[C@H](Cl)CC1(F)F    ZINC000071621217
CC1=NC(=O)[C@@H](Cl)C=N1    ZINC000085343517
C=C(Cl)c1nnc(C)o1    ZINC001253369447
Fc1ccc(CCl)cc1    ZINC000000559398
Fc1cccc(CCl)c1    ZINC000000164512
O=c1cc(CCl)nc[nH]1    ZINC000039052689
O=C(CCl)n1cccn1    ZINC000004992598
CC1=NC(=O)[C@H](Cl)C=N1    ZINC000085343515
Fc1ccccc1CCl    ZINC000000164432
[O-][n+]1cccnc1CCl    ZINC000039052338
F[C@H](Cl)c1ccccc1    ZINC000071621388
O=c1ccnc(CCl)[nH]1    ZINC000059565664
F[C@@H](Cl)c1ccccc1    ZINC000002510714
CC(F)(F)OCCCl    ZINC001083808036
FC(F)COCCCl    ZINC000072265700
C[C@@H]1CC(=O)C=C(Cl)C1    ZINC000022126743
O=C1C[C@@H]2CC[C@H]1[C@@H]2Cl    ZINC000001664140
O=C1[C@@H]2CC[C@@H](C2)[C@@H]1Cl    ZINC000003860277
O=C1C[C@@H]2CC[C@H]1[C@H]2Cl    ZINC000005045961
O=C[C@H]1CC=C(Cl)CC1    ZINC000075529767
C[C@H]1CC(=O)C=C(Cl)C1    ZINC000022126740
O=C1[C@@H]2CC[C@H](C2)[C@@H]1Cl    ZINC000100077194
CC1=C(Cl)CCCC1=O    ZINC000004825911
O=C1C[C@@H]2CC[C@@H]1[C@@H]2Cl    ZINC000104145631
O=C[C@@H]1CC=C(Cl)CC1    ZINC000075529773
O=CC1=C(Cl)CCCC1    ZINC000026478646
O=C1[C@H]2CC[C@@H](C2)[C@@H]1Cl    ZINC000100077202
O=C1[C@H](Cl)[C@H]2CC[C@H]1C2    ZINC000100404679
O=C1[C@H](Cl)[C@@H]2CC[C@H]1C2    ZINC000016137728
O=C1C[C@@H]2CC[C@@H]1[C@H]2Cl    ZINC000104145637
O=C1[C@H]2CC[C@H](C2)[C@@H]1Cl    ZINC000002534411
Cc1cnn(C)c1CCl    ZINC000147537760
Cc1nc(CCl)[nH]c1C    ZINC000072109525
Cc1cnn(CCCl)c1    ZINC000037677056
CCn1cncc1CCl    ZINC000019090592
Cc1n[nH]c(C)c1CCl    ZINC000088189323
Cn1cc(CCCl)cn1    ZINC000060711241
Cc1cc(C)n(CCl)n1    ZINC000002536479
ClCCCc1ncc[nH]1    ZINC000034440902
Cc1ccnn1CCCl    ZINC000013691007
Cc1cc(CCl)n(C)n1    ZINC000004277269
Cn1cncc1CCCl    ZINC000078750117
CCn1ccnc1CCl    ZINC000019090626
CCn1cc(CCl)cn1    ZINC000050530779
CCn1nccc1CCl    ZINC000012398291
Cc1c(CCl)cnn1C    ZINC000037405166
Cc1nn(C)cc1CCl    ZINC000071372423
CN(CC#N)C/C=C\Cl    ZINC000218669652
CN(CC#N)C/C=C/Cl    ZINC000045050391
Cn1nccc1CCCl    ZINC000069021938
CCn1ccc(CCl)n1    ZINC000012397779
Cc1nccn1CCCl    ZINC000005116502
C=C(Cl)CN(C)CC#N    ZINC000045050395
ClCCCn1ccnc1    ZINC000022164575
N#CCCNC/C=C/Cl    ZINC000905709410
Cn1ccnc1CCCl    ZINC000040539589
Cc1ccn(CCCl)n1    ZINC000009547120
ClCCCc1cn[nH]c1    ZINC000054669971
Cc1cc(CCl)nn1C    ZINC000005177588
ClCCCn1cccn1    ZINC000019092289
N#CCCNC/C=C\Cl    ZINC000905709411
Cc1cn(C)nc1CCl    ZINC000104687784
CCCC#CCCCCl    ZINC000002390297
CC1(C)CC=C(Cl)CC1    ZINC000261493507
C[C@@]12CC[C@H](C[C@@H]1Cl)C2    ZINC000100355379
C[C@@]12CC[C@@H](C[C@@H]1Cl)C2    ZINC000001674673
ClCC12CCC(CC1)C2    ZINC000104712464
C#CCCCCCCCl    ZINC000059228957
C[C@]12CC[C@H](C[C@@H]1Cl)C2    ZINC000090484604
ClC12CCC(CC1)CC2    ZINC000096328166
CCCCCC#CCCl    ZINC000002564782
C[C@]12CC[C@@H](C[C@@H]1Cl)C2    ZINC000100355382
N#C/C=C/CBr    ZINC000038282068
N#C/C=C\CBr    ZINC000095629613
C=C(C#N)CBr    ZINC000036447870
C/C(C#N)=C/Br    ZINC000002539354
C/C(C#N)=C\Br    ZINC000016138636
N#CSCC#CCCl    ZINC000104712762
O=C(CCl)c1ccon1    ZINC000039054720
O=C(CCl)c1cnco1    ZINC000085344405
O=C(CCl)c1ncco1    ZINC000095635252
O=C(CCl)c1cocn1    ZINC000040546538
NC1=NC(=O)CC(Cl)=N1    ZINC000100770654
O/N=C(\Cl)c1ncc[nH]1    ZINC000228914126
Fc1cncc(CCl)c1    ZINC000071790076
Fc1ncccc1CCl    ZINC000039050615
Fc1cc(CCl)ccn1    ZINC000039051316
Fc1cnccc1CCl    ZINC000083094186
Fc1cccc(CCl)n1    ZINC000021985780
Fc1cccnc1CCl    ZINC000034476227
Fc1ccc(CCl)nc1    ZINC000088189344
Fc1ccc(CCl)cn1    ZINC000039050614
C=CC(=O)NCC(=C)Cl    ZINC000135362582
C#CCNC(=O)[C@@H](C)Cl    ZINC000019435992
C=CC(=O)NC/C=C\Cl    ZINC001338393755
C=CC(=O)NC/C=C/Cl    ZINC001338393758
CCc1ncc(CCl)o1    ZINC000117856756
Cc1nc(CCl)oc1C    ZINC000036379740
C#CCNC(=O)CCCl    ZINC000003091475
Cc1cc(CCCl)no1    ZINC000104714702
CCc1oncc1CCl    ZINC000409422854
CCc1cc(CCl)no1    ZINC000096346902
C#CCNC(=O)[C@H](C)Cl    ZINC000019435993
CCc1nocc1CCl    ZINC000238851150
CCc1cnc(CCl)o1    ZINC000071790315
C#CC(=O)NCCCCl    ZINC001143914204
C=CN(C=C)C(=O)CCl    ZINC000095611836
CCc1cc(CCl)on1    ZINC000012398534
Cc1noc(C)c1CCl    ZINC000000160293
Cc1nc(CCl)c(C)o1    ZINC000005177593
Cc1nc(C)c(CCl)o1    ZINC000035822547
Cc1cc(CCCl)on1    ZINC000238476374
C[C@H](CCl)n1cncn1    ZINC000033414655
CCn1nncc1CCl    ZINC000095774092
Cc1nnc(CCl)n1C    ZINC000059270571
Cc1nc([C@@H](C)Cl)n[nH]1    ZINC000147551678
C[C@@H](CCl)n1cncn1    ZINC000033414654
Cn1cc(CCCl)nn1    ZINC000052226575
CCn1cnnc1CCl    ZINC000072226808
C[C@@H](Cl)c1nncn1C    ZINC000238854978
CC1=C[C@@H](N)N=N[C@@H]1Cl    ZINC000072482174
CCn1ncnc1CCl    ZINC000078750087
Cc1nc(CCl)n(C)n1    ZINC000071372388
CC1=C[C@H](N)N=N[C@H]1Cl    ZINC000072482175
CCn1cc(CCl)nn1    ZINC000052225559
ClCCCn1cncn1    ZINC000022218393
CCc1nc(CCl)n[nH]1    ZINC000085385557
C[C@H](Cl)c1nncn1C    ZINC000238854977
CC1=C[C@H](N)N=N[C@@H]1Cl    ZINC000072482173
CC1=C[C@@H](N)N=N[C@H]1Cl    ZINC000072482176
Cc1nc([C@H](C)Cl)n[nH]1    ZINC000147551802
CCn1ncc(CCl)n1    ZINC000117872232
CCN1CCC=C(Cl)C1    ZINC000878793963
N#CCCCCCCCl    ZINC000002579165
CN(C/C=C/Cl)C1CC1    ZINC000306444779
Cl/C=C\CNCC1CC1    ZINC000387926119
Cl/C=C/CNCC1CC1    ZINC000236012844
Cl[C@H]1CN2CCC1CC2    ZINC000001627168
CC(C)(C#N)CCCCl    ZINC000001653894
ClC[C@H]1[C@@H]2CC[C@@H]1NC2    ZINC000100472559
Cl/C=C\CN1CCCC1    ZINC000146013580
C=CCN(C)CC(=C)Cl    ZINC000306856307
ClC[C@@H]1[C@H]2CC[C@H]1NC2    ZINC000100018286
C=CCNC/C=C(/C)Cl    ZINC000012955156
NCC1=C(Cl)CCCC1    ZINC000045069125
C=CCN(C)C/C=C/Cl    ZINC000306933534
C=C(Cl)CN1CCCC1    ZINC000096026969
C=CCN(C)C/C=C\Cl    ZINC000379042601
ClC[C@@H]1[C@H]2CC[C@@H]1NC2    ZINC000033376621
C=C(Cl)CN(C)C1CC1    ZINC000307564357
ClC12CCN(CC1)CC2    ZINC000005134164
ClC[C@H]1[C@H]2CC[C@H]1NC2    ZINC000100018290
ClC1CN(CC2CC2)C1    ZINC001201932717
ClC[C@H]1[C@H]2CC[C@@H]1NC2    ZINC000033376622
Cl/C=C/CN1CCCC1    ZINC000041362262
CN(C/C=C\Cl)C1CC1    ZINC000307825938
Cl[C@@H]1CN2CCC1CC2    ZINC000004501400
C=C(Cl)CNCC1CC1    ZINC000037680870
ClC[C@@H]1[C@@H]2CC[C@@H]1NC2    ZINC000100472557
O=CC(Cl)(Cl)Cl    ZINC000003875479
O=C(Cl)C(Cl)Cl    ZINC000004261781
O=C(O)C(F)(Cl)Cl    ZINC000005178391
C[P@](=O)(Cl)CCl    ZINC000100013398
C[C@H](Cl)C(Cl)Cl    ZINC000002013255
CCC(Cl)(Cl)Cl    ZINC000002013257
C=C(Cl)C(F)(F)Cl    ZINC000098210412
C[P@@](=O)(Cl)CCl    ZINC000100013400
FC(F)=CC(Cl)Cl    ZINC000100046514
ClCCC(Cl)Cl    ZINC000002013254
FC(F)/C(Cl)=C/Cl    ZINC000071782807
C[C@@H](Cl)C(Cl)Cl    ZINC000002013256
CC(Cl)(Cl)CCl    ZINC000095678184
FC(F)=C(Cl)CCl    ZINC000001699990
ClCC(Cl)CCl    ZINC000001667602
O=S(=O)(F)CCCl    ZINC000095795060
BrC1=CCCC1    ZINC000063866844
Br/C=C/C1CC1    ZINC000095764038
CCC#CCBr    ZINC000002560244
CC#CCCBr    ZINC000095829553
C#CC(C)(C)Br    ZINC000066377751
CCCC#CBr    ZINC000138166392
O=C(CCl)C(F)(F)F    ZINC000002382176
BrC12CC(C1)C2    ZINC000095922273
C#CCCCBr    ZINC000002578942
C=C(Br)C1CC1    ZINC000137996236
CC1=C(Cl)C(=O)OC1=O    ZINC000100494140
O=C(CCl)c1cnon1    ZINC000095884065
CO[C@@H](O)C(F)(F)Cl    ZINC000072265681
N#C/C(C(=O)O)=C(/N)Cl    ZINC000100242496
O=C1N=CN=C(O)[C@H]1Cl    ZINC000100028212
CO[C@H](O)C(F)(F)Cl    ZINC000072265680
Cc1sccc1CCl    ZINC000034200502
ClCCc1cccs1    ZINC000037405171
Fc1cnc(CCl)nc1    ZINC000095707195
Cc1ccc(CCl)s1    ZINC000037390088
C=CC(=O)OC/C=C/Cl    ZINC000001871135
O=C(O)[C@@H]1CC=C(Cl)C1    ZINC000218818641
C=CC(=O)OC/C=C\Cl    ZINC000008580935
O=C(O)[C@H]1CC=C(Cl)C1    ZINC000218818715
O=C1C=CC[C@@H](CCl)O1    ZINC000025695790
COC(=O)C(Cl)=C1CC1    ZINC000001629090
O[C@H]1C=CC=C(Cl)[C@H]1O    ZINC000004978595
O=C1CCCC(O)=C1Cl    ZINC000004262620
CC(=O)OCC#CCCl    ZINC000038995594
O=C1CCCC(=O)C1Cl    ZINC000138706438
O=C(O)/C=C(/Cl)C1CC1    ZINC000134152382
O=C(O)C1=C(Cl)CCC1    ZINC000000336288
O=C(O)C12CC(Cl)(C1)C2    ZINC000038864569
FC(F)(F)CCCCl    ZINC000002576914
O=c1[nH]ccn1CCCl    ZINC000019089925
CCc1noc(CCl)n1    ZINC000012505491
CCc1nc(CCl)no1    ZINC000020363164
Cc1nc(CCCl)no1    ZINC000039245713
Cc1nnc([C@@H](C)Cl)o1    ZINC000021948636
Cc1noc([C@H](C)Cl)n1    ZINC000012505708
Cc1noc([C@@H](C)Cl)n1    ZINC000012505707
Cc1nonc1CCCl    ZINC000005537557
CCc1nnc(CCl)o1    ZINC000009646789
CC1=NNC(=O)[C@@]1(C)Cl    ZINC000096300079
ClCCCc1nnco1    ZINC000050284425
CN(CC#N)C(=O)CCl    ZINC000104718882
Cc1nc([C@H](C)Cl)no1    ZINC000098108772
CC1=NNC(=O)[C@]1(C)Cl    ZINC000096300080
Cc1nc([C@@H](C)Cl)no1    ZINC000098108770
N#CCCNC(=O)CCl    ZINC000004200455
Cc1nnc([C@H](C)Cl)o1    ZINC000021948638
Cn1nnc(CCCl)n1    ZINC000001726462
NN[C@H]1NC=CN=C1Cl    ZINC000095902212
CCn1nnnc1CCl    ZINC000052125693
NN[C@@H]1NC=CN=C1Cl    ZINC000095902211
ClCCCn1cnnn1    ZINC000042383902
Cn1nnnc1CCCl    ZINC000104718577
C#C[C@H](CC)OCCCl    ZINC001224660346
O[C@@H]1[C@H](Cl)[C@@H]2CC[C@@H]1C2    ZINC000100017659
O[C@@H]1[C@H](Cl)[C@@H]2CC[C@H]1C2    ZINC000004280492
O=C1CCCCC[C@@H]1Cl    ZINC000012505244
C[C@]1(CCl)CCCC1=O    ZINC000096300603
C#CC[C@@H](C)OCCCl    ZINC001224661230
ClCCOC1CC=CC1    ZINC001224660104
C#C[C@@H](CC)OCCCl    ZINC001224660349
O[C@H]1[C@@H]2CC[C@H](C2)[C@@H]1Cl    ZINC000100307013
C[C@]1(Cl)CCCCC1=O    ZINC000005540897
C#CC[C@H](C)OCCCl    ZINC001224661232
O=C1CCC[C@H](CCl)C1    ZINC000062715566
O=C(CCl)C1CCCC1    ZINC000022005574
O=C1CCC[C@@H](CCl)C1    ZINC000062715568
C[C@@]1(Cl)CCCCC1=O    ZINC000006067287
ClCCO[C@H]1C=CCC1    ZINC001224663966
O[C@H]1[C@H](Cl)[C@@H]2CC[C@@H]1C2    ZINC000138701422
CC#CCO[C@H](C)CCl    ZINC001224358461
CC1(C)CC[C@@H](Cl)C1=O    ZINC000076577287
O[C@@H]1[C@@H](Cl)[C@H]2CC[C@H]1C2    ZINC000257353313
O[C@H]1[C@@H]2CC[C@@H](C2)[C@H]1Cl    ZINC000004280491
C[C@@]1(CCl)CCCC1=O    ZINC000096300604
CC1(C)CC[C@H](Cl)C1=O    ZINC000076577283
O=C1CCCCC[C@H]1Cl    ZINC000012505243
C#C[C@H](C)OCCCCl    ZINC001225124062
O[C@@H]1[C@H]2CC[C@@H](C2)[C@@H]1Cl    ZINC000257353315
CCC(O)(C#CCl)CC    ZINC000001596793
CC#CCO[C@@H](C)CCl    ZINC001224358468
O[C@H]1[C@H](Cl)[C@H]2CC[C@H]1C2    ZINC000257353314
O=C1CCC(CCl)CC1    ZINC000113030936
O[C@@H]1[C@@H]2CC[C@H](C2)[C@@H]1Cl    ZINC000100307010
C=CC(C=C)OCCCl    ZINC001224661440
C#C[C@@H](C)OCCCCl    ZINC001225124061
O[C@@H]1[C@H](Cl)[C@H]2CC[C@H]1C2    ZINC000100017663
ClCCO[C@@H]1C=CCC1    ZINC001224663962
Cl/C=C/CNC1CNC1    ZINC001574208041
C[C@H](CCCCl)NC#N    ZINC001258250779
C[C@@H](CCCCl)NC#N    ZINC001258250778
ClCCC1=NCCCN1    ZINC000104628615
Cl/C=C\CNC1CNC1    ZINC001574208042
ClCCNC1=NCCC1    ZINC000040163954
CC1CCC(CCl)CC1    ZINC000078749822
C=C(C)CCCCCCl    ZINC000002567409
ClC1CCCCCCC1    ZINC000057332949
C=C(CCl)CC(C)(C)C    ZINC000001679574
C=C(Cl)CCCCCC    ZINC000002567439
CC1(CCl)CCCCC1    ZINC000066055365
CCC1(Cl)CCCCC1    ZINC000002170637
ClCCC1CCCCC1    ZINC000057385867
C=CCCCCCCCl    ZINC000002567402
ClCCCC1CCCC1    ZINC000002504545
N#C[C@H](Br)C=O    ZINC000083428677
N#C[C@@H](Br)C=O    ZINC000083428676
NCC(Cl)(Cl)Cl    ZINC000044236372
C[C@@H](C#N)CBr    ZINC000063064666
CC(C)(Br)C#N    ZINC000039392558
C[C@H](Br)CC#N    ZINC000032214596
N#CCCCBr    ZINC000001672936
CC[C@@H](Br)C#N    ZINC000039415781
CC[C@H](Br)C#N    ZINC000039415780
C[C@H](C#N)CBr    ZINC000063064665
C[C@@H](Br)CC#N    ZINC000002579164
O/N=C(\Cl)c1ncon1    ZINC000005705310
N#CC(=N\O)/C(Cl)=N\O    ZINC000100097739
C[C@H](Cl)c1nccs1    ZINC000072194502
Cc1csc(CCl)n1    ZINC000011764196
Cc1ncc(CCl)s1    ZINC000036379790
Cc1cnc(CCl)s1    ZINC000022861726
Cc1nc(CCl)cs1    ZINC000000157256
ClCCc1cscn1    ZINC000019092526
Cc1cc(CCl)sn1    ZINC000104737154
C[C@@H](Cl)c1nccs1    ZINC000072194503
ClCCc1cncs1    ZINC000003631343
Cc1ncsc1CCl    ZINC000003631350
Cc1scnc1CCl    ZINC000039134716
COc1cc(CCl)on1    ZINC000034179350
Cc1cc(=O)n(CCl)o1    ZINC000059992593
NC(=O)OCC#CCCl    ZINC000001573439
Cn1c(CCl)n[nH]c1=O    ZINC000143022015
Nc1nnnn1CCCl    ZINC000017315314
C[C@H]1CCN1C(=O)CCl    ZINC000168064287
O=C(CCl)NC1CCC1    ZINC000052209249
C[C@H](Cl)N1CCCC1=O    ZINC000165979058
O=C1NCC[C@@H]1CCCl    ZINC000104625585
O=C1CCN(CCl)CC1    ZINC000199547503
O=N[C@H]1CCC[C@@H](Cl)C1    ZINC000005085183
C[C@@H](Cl)N1CCCC1=O    ZINC000165978927
C[C@H](Cl)C(=O)N1CCC1    ZINC000036893390
CN1C[C@](C)(CCl)C1=O    ZINC000950757289
O=C1CCC[C@@H](CCl)N1    ZINC000068575362
C[C@@H](CCl)OCCC#N    ZINC001205610997
O=C1CCCCN1CCl    ZINC000036927129
O=N[C@@H]1CCC[C@@H](Cl)C1    ZINC000005085184
CN1C[C@@](C)(CCl)C1=O    ZINC000950757290
C/C(Cl)=C\C(=O)N(C)C    ZINC000900100362
C[C@H](C#N)OCCCCl    ZINC001083810978
O=N[C@H]1CCC[C@H](Cl)C1    ZINC000005085185
CN1C[C@@H](CCl)CC1=O    ZINC000575440893
C=CCNC(=O)[C@@H](C)Cl    ZINC000012504899
O=C1NCCCC[C@@H]1Cl    ZINC000005566898
O=C1CCCN(CCl)C1    ZINC000199547460
O=C(CCl)N1CCCC1    ZINC000003289322
O=N[C@H]1CCCC[C@@H]1Cl    ZINC000005004385
O=C1CCCN1CCCl    ZINC000004476456
C[C@@H](Cl)C(=O)NC1CC1    ZINC000002650761
C=CCNC(=O)CCCl    ZINC000001678737
O=N[C@H]1CCCC[C@H]1Cl    ZINC000005004386
CCO[C@H](CCl)CC#N    ZINC001204945189
O=C1CCC[C@H](CCl)N1    ZINC000068575361
C[C@H](CCl)OCCC#N    ZINC001205610998
O=C(CCCl)NC1CC1    ZINC000005382454
CC(C)=NOC/C=C/Cl    ZINC000034617697
C/C(Cl)=C/C(=O)N(C)C    ZINC000219473710
O=C1NCC[C@H]1CCCl    ZINC000104625580
CC(C)(CCl)[C@@H](O)C#N    ZINC000100657471
C=C(C)CNC(=O)CCl    ZINC000071774048
CC1(C)COC(CCl)=N1    ZINC000038415789
O=C(CCl)NCC1CC1    ZINC000013566708
N#CCCOCCCCl    ZINC001083811024
O=C(NCCCl)C1CC1    ZINC000019782999
CN1C[C@H](CCl)CC1=O    ZINC000575440894
CC1(NC(=O)CCl)CC1    ZINC000135281491
CC(=O)N1CC[C@@H](Cl)C1    ZINC000071082394
CN(C)C(=O)/C=C/CCl    ZINC000079019233
CC(=O)N1CC[C@H](Cl)C1    ZINC000071082393
CC(C)=NOC/C=C\Cl    ZINC000200210967
CCC1=NO[C@@H](CCl)C1    ZINC000068592551
CCNC(=O)/C=C(/C)Cl    ZINC000104613744
C=CCNC(=O)[C@H](C)Cl    ZINC000012504900
C[C@@H]1CCN1C(=O)CCl    ZINC000168064179
O=N[C@@H]1CCCC[C@@H]1Cl    ZINC000005004383
O=C1NCCCC[C@H]1Cl    ZINC000005566897
C[C@H](Cl)C(=O)NC1CC1    ZINC000002650760
CCNC(=O)/C=C(\C)Cl    ZINC000211922234
C[C@@H](C#N)OCCCCl    ZINC001083810977
C[C@@H](Cl)C(=O)N1CCC1    ZINC000036893391
O=C1CN(CCCCl)C1    ZINC000199543098
CCC1=NO[C@H](CCl)C1    ZINC000068592548
C=C(Cl)CNC(=O)CC    ZINC000124635194
O=N[C@@H]1CCC[C@H](Cl)C1    ZINC000005085186
C=C[C@H](C)NC(=O)CCl    ZINC000091352080
O=NC1(Cl)CCCCC1    ZINC000032296862
O=N[C@@H]1CCCC[C@H]1Cl    ZINC000005004384
CN(C(=O)CCl)C1CC1    ZINC000037080914
C=C[C@@H](C)NC(=O)CCl    ZINC000091352081
CCC(=O)NC/C=C/Cl    ZINC000891213698
CCC(=O)NC/C=C\Cl    ZINC000891213697
CC(C)(CCl)[C@H](O)C#N    ZINC000100657467
O=C(CCCl)N1CCC1    ZINC000036893389
C=C(Cl)CNC(=N)NC    ZINC000125175670
C=C(Cl)CN[C@@H](C)CC    ZINC000037488658
CCN(CC)C/C=C/Cl    ZINC000041392071
CC[C@@H](C)N1CC(Cl)C1    ZINC001257443688
C=C(Cl)CN[C@H](C)CC    ZINC000037488657
ClC[C@@H]1CCCCCN1    ZINC000104605129
CC[C@@H](C)NC/C=C/Cl    ZINC000233860661
CC[C@H](C)N1CC(Cl)C1    ZINC001257443680
C[C@H](CCl)N1CCCC1    ZINC000021953312
CN1CCCC[C@H]1CCl    ZINC000005966414
CCCCN1CC(Cl)C1    ZINC001201713596
CC[C@H](C)NC/C=C\Cl    ZINC000307818424
CN1CCC[C@H](CCl)C1    ZINC000000155402
CCN(CC)C/C=C\Cl    ZINC000207264797
C=C(Cl)CN(CC)CC    ZINC000196283696
CCN1CC[C@H](CCl)C1    ZINC000019092771
CCN1CCC[C@H](Cl)C1    ZINC000002168169
CN1CCC(CCl)CC1    ZINC000026423789
ClCC[C@H]1CCCCN1    ZINC000020216984
CC(C)CNC/C=C/Cl    ZINC000232589647
ClCCNC1CCCC1    ZINC000049804529
C=C(Cl)CNCCCC    ZINC000001684541
C=C(Cl)CNCC(C)C    ZINC000037488726
CCCCNC/C=C\Cl    ZINC000307816333
C[C@@H](CCl)N1CCCC1    ZINC000021953309
CCN1CCC[C@H]1CCl    ZINC000071372401
CCN1CCC[C@@H]1CCl    ZINC000071372399
CCCN(C)C/C=C/Cl    ZINC000149421792
CN1CCCC[C@@H]1CCl    ZINC000005966399
CCN[C@@H](C)C1(Cl)CC1    ZINC000575461118
ClCC[C@@H]1CCCCN1    ZINC000020216983
C=C(Cl)CNC(C)(C)C    ZINC000057898381
ClCCCN1CCCC1    ZINC000015021424
CC[C@@H](C)NC/C=C\Cl    ZINC000307818423
CCCN(C)C/C=C\Cl    ZINC000207809665
CC(C)CN1CC(Cl)C1    ZINC001201476684
CN1CCC[C@@H]1CCCl    ZINC000001726420
CCN1CCC[C@@H](Cl)C1    ZINC000001707956
ClCCC1CCNCC1    ZINC000020216991
CCN1CC[C@@H](CCl)C1    ZINC000019092769
CN1CCC[C@@H](CCl)C1    ZINC000000155399
CCCCNC/C=C/Cl    ZINC000232985138
CCN1CCC(Cl)CC1    ZINC000082433930
ClCCN1CCCCC1    ZINC000001700296
ClC[C@H]1CCCCCN1    ZINC000104605126
CN1CCC[C@H]1CCCl    ZINC000002539489
CCN[C@H](C)C1(Cl)CC1    ZINC000575461119
C=C(Cl)CN(C)CCC    ZINC000307703615
CC(C)CNC/C=C\Cl    ZINC000382199200
CC[C@H](C)NC/C=C/Cl    ZINC000233988616
FC(Cl)=C(Cl)Cl    ZINC000063148464
FC(F)(F)Br    ZINC000095754162
O=S(=O)(Cl)CCl    ZINC000095698277
OCC(Cl)(Cl)Cl    ZINC000003860797
O=C(O)C#CBr    ZINC000005282283
O=C(Cl)C(F)(F)Cl    ZINC000004329286
O=C1CC[C@H]1Br    ZINC000039249467
O=C1CC(Br)C1    ZINC000095100062
BrC1=COCC1    ZINC000225538051
O=C1CC[C@@H]1Br    ZINC000039249468
OCC#CCBr    ZINC000039234478
C=CC(=O)CBr    ZINC000035635566
C#CCOCBr    ZINC000228974389
FC(F)(Cl)CCCl    ZINC000001845664
F/C(Cl)=C/C(F)(F)F    ZINC000064220326
F/C(=C/Cl)C(F)(F)F    ZINC000113046584
F/C(=C\Cl)C(F)(F)F    ZINC000113046586
F/C(Cl)=C\C(F)(F)F    ZINC000066325895
CC(F)(F)C(Cl)Cl    ZINC000100076155
C=C(Br)CCC    ZINC000095932706
C[C@H]1C[C@@H]1CBr    ZINC000054711021
C=C(C)CCBr    ZINC000071257177
O[C@H](CCl)C(F)(F)F    ZINC000137983071
Nc1ncc(CCl)s1    ZINC000085389455
C/C=C\CCBr    ZINC000116878648
CC(C)=CCBr    ZINC000001845620
C/C=C/CCBr    ZINC000083821918
CC/C=C/CBr    ZINC000002545337
Nc1nc(CCl)cs1    ZINC000004633527
C[C@H]1C[C@H]1CBr    ZINC000054711023
CC1(Br)CCC1    ZINC000147034213
C=CC[C@@H](C)Br    ZINC000111339176
Cc1oc(=O)oc1CCl    ZINC000021300263
C=C1OC(=O)O[C@]1(C)Cl    ZINC000034454847
C[C@H](Br)C1CC1    ZINC000114429862
COC(F)(F)[C@H](F)Cl    ZINC000002040627
O[C@@H](CCl)C(F)(F)F    ZINC000137983018
Cc1nsc(CCl)n1    ZINC000141891044
CC/C=C\CBr    ZINC000082101976
C[C@@H](Cl)c1csnn1    ZINC000299805668
BrCC1CCC1    ZINC000002390042
FC(F)(F)OCCCl    ZINC000039311179
BrC1CCCC1    ZINC000001587858
C[C@@H]1C[C@@H]1CBr    ZINC000054711020
CC1(C)C[C@H]1Br    ZINC000118841046
C[C@@H]1C[C@H]1CBr    ZINC000054711022
C=C1OC(=O)O[C@@]1(C)Cl    ZINC000034454846
CC1(C)C[C@@H]1Br    ZINC000118841044
Cc1nnc(CCl)s1    ZINC000034593190
Cc1nnsc1CCl    ZINC000019093023
C=CCCCBr    ZINC000002004411
C[C@@H](Br)C1CC1    ZINC000114429861
C=CC[C@H](C)Br    ZINC000111339173
COC(F)(F)[C@@H](F)Cl    ZINC000002040626
CC(C)=C(C)Br    ZINC000002556965
BrCCC1CC1    ZINC000054711057
C=C(Br)C(C)C    ZINC000136709527
C[C@H](Cl)c1csnn1    ZINC000299805669
C=C(CC)CBr    ZINC000083821927
O=C1NC(=O)[C@H](CCl)N1    ZINC000104631940
O=C1NC[C@@H](Cl)C(=O)N1    ZINC000016137469
O=C1NC[C@H](Cl)C(=O)N1    ZINC000016137471
O=C1NC(=O)[C@@H](CCl)N1    ZINC000104631936
C=CCSCC(=C)Cl    ZINC000307428104
CCC(=O)OC/C=C\Cl    ZINC000378999398
COC(=O)C1CC(Cl)C1    ZINC000085221064
CCOC(=O)/C=C/CCl    ZINC000104687906
C/C=C/C(=O)OCCCl    ZINC000104728100
C=C(Cl)COC(=O)CC    ZINC000140494817
C=C(CCl)C(=O)OCC    ZINC000002379588
C=C(Cl)C(C)(C)C(=O)O    ZINC000002506555
COCOCC#CCCl    ZINC000104723917
CC1(C)COC(=O)[C@@H]1Cl    ZINC000004537263
CCC(=O)OC/C=C/Cl    ZINC000306736592
O=C(CCl)[C@@H]1CCCO1    ZINC000038759567
O=C(CCl)OCC1CC1    ZINC000001638464
COC(=O)/C(C)=C\CCl    ZINC000095908291
COC(=O)[C@H]1C[C@@H](Cl)C1    ZINC000299805483
O=C(O)C1(CCCl)CC1    ZINC000306483934
C=C(C)[C@H](Cl)C(=O)OC    ZINC000238357910
O=C(OCCl)C1CCC1    ZINC000148774963
C#CCOC[C@@H](O)CCl    ZINC000001716436
C=CC[C@H](Cl)C(=O)OC    ZINC000032136444
COC(=O)/C(C)=C/CCl    ZINC000034787007
C=CC[C@@H](Cl)C(=O)OC    ZINC000032136445
CCOC(=O)/C(C)=C\Cl    ZINC000078920778
CC1(C)COC(=O)[C@H]1Cl    ZINC000005496691
C=CC(=O)OCCCCl    ZINC000104726446
C=C(Cl)COC[C@H]1CO1    ZINC000001677142
C=C(Cl)COC[C@@H]1CO1    ZINC000002045367
C=C(Cl)CCCC(=O)O    ZINC000002579539
CC(=O)C(CCl)C(C)=O    ZINC000104075871
C#CCOC[C@H](O)CCl    ZINC000005112392
COC(=O)C/C=C/CCl    ZINC000033844131
O=C1CC(OCCCl)C1    ZINC000104726987
O=C(CCl)[C@H]1CCCO1    ZINC000038759563
COC(=O)[C@@H](Cl)C1CC1    ZINC000050978188
COC(=O)[C@H](Cl)C1CC1    ZINC000050978185
C=C(C)[C@@H](Cl)C(=O)OC    ZINC000238799765
C=C(C)C(=O)OCCCl    ZINC000001561514
CNC(=O)NC/C=C\Cl    ZINC000891945762
C=C(Cl)C[C@H](N)C(N)=O    ZINC000575467714
O=C1NCCN1CCCl    ZINC000001708097
NCC(=O)NC/C=C\Cl    ZINC001345639107
C=C(Cl)CNC(=O)NC    ZINC000125155053
NCC(=O)NC/C=C/Cl    ZINC001345639091
O[C@H]1CN=C(CCl)NC1    ZINC000238669823
C=C(Cl)CNC(=O)CN    ZINC000157658293
C=C(Cl)C[C@@H](N)C(N)=O    ZINC000575467715
CNC(=O)NC/C=C/Cl    ZINC000891945763
C/C(CCl)=N\N=C(N)N    ZINC000016970191
OB(O)/C=C/CCCCl    ZINC000169746907
C[Si]1(C)CC[C@@H](Cl)C1    ZINC000238460153
C[Si]1(C)CC[C@H](Cl)C1    ZINC000238460290
C/C(CCl)=N/N=C(N)N    ZINC000005831017
OB(O)/C=C\CCCCl    ZINC000195815319
C=CC[Si](C)(C)CCl    ZINC000169747113
C/C=C/CO[C@H](C)CCl    ZINC001205043439
O[C@@H]1CCC[C@@H](CCl)C1    ZINC000104730111
CO[C@H]1CCCC[C@H]1Cl    ZINC000033834851
ClCOC1CCCCC1    ZINC000044069498
O[C@H]1CCCC[C@@H]1CCl    ZINC000004976367
C[C@@H](OCCCl)C1CC1    ZINC000253180196
C[C@@H](CCl)COC1CC1    ZINC000713292378
C=C[C@H](CC)OCCCl    ZINC001224659111
CO[C@H]1CCCC[C@@H]1Cl    ZINC000100683502
C=C[C@@H](CC)OCCCl    ZINC001224659114
ClCCCOC1CCC1    ZINC000050520400
C=C[C@H](C)OCCCCl    ZINC000706118659
ClCCC1CCOCC1    ZINC000068958312
C[C@H](OCCCl)C1CC1    ZINC000253180194
C=C[C@@H](C)OCCCCl    ZINC000706118658
ClCCOC1CCCC1    ZINC000036883148
C[C@@]1(Cl)CCCC[C@@H]1O    ZINC000003851264
CCC(C)(C)C(=O)CCl    ZINC000082707865
C=CCCO[C@@H](C)CCl    ZINC001224343366
O[C@@H]1CCCC[C@@H]1CCl    ZINC000001662486
CO[C@@H]1CCCC[C@H]1Cl    ZINC000100683507
O[C@@H]1CCCC[C@H]1CCl    ZINC000001662487
COCCC1(CCl)CC1    ZINC000085043304
ClCCCCOC1CC1    ZINC000713292400
C=C(C)CO[C@@H](C)CCl    ZINC001206742288
CO[C@@H]1CCCC[C@@H]1Cl    ZINC000039290468
O[C@H]1CCC[C@@H](CCl)C1    ZINC000104720671
C=CC[C@@H](C)OCCCl    ZINC001224660587
C=CCCO[C@H](C)CCl    ZINC001224343365
CC(C)C(=O)CCCCl    ZINC000034216005
C[C@H](CCl)COC1CC1    ZINC000713292380
C/C=C/CO[C@@H](C)CCl    ZINC001205043440
O[C@H]1CCC[C@H](CCl)C1    ZINC000104730114
CC(C)CCC(=O)CCl    ZINC000074942604
C[C@H](CCl)OCC1CC1    ZINC001205540012
O[C@H]1CCCC[C@H]1CCl    ZINC000001662489
O[C@@H]1CCC[C@H](CCl)C1    ZINC000104730108
C=C(C)CO[C@H](C)CCl    ZINC001206742287
C[C@@H](CCl)OCC1CC1    ZINC001205540008
CCCCNC(=N)CCl    ZINC000001733241
C=C(Cl)CN(C)CCN    ZINC000054418168
CN(C/C=C\Cl)CCN    ZINC000078766348
NN[C@H]1CCCC[C@H]1Cl    ZINC000104558821
C[C@@H](CCCCl)NC=N    ZINC001258251789
C[C@H](N)CN1CC(Cl)C1    ZINC001235735729
C[C@H](CCCCl)NC=N    ZINC001258251791
NN[C@H]1CCCC[C@@H]1Cl    ZINC000104558817
CN(C/C=C/Cl)CCN    ZINC000034516106
NN[C@@H]1CCCC[C@@H]1Cl    ZINC000104558808
ClCCN1CCNCC1    ZINC000019364945
C[C@@H](N)CN1CC(Cl)C1    ZINC001235735728
NN[C@@H]1CCCC[C@H]1Cl    ZINC000104558812
C/C(Cl)=C/C[N+](C)(C)C    ZINC000001682438
C[N+]1(CCl)CCCCC1    ZINC000004099391
C/C(Cl)=C\C[N+](C)(C)C    ZINC000017312667
CCCC(Cl)(CC)CC    ZINC000002507469
CCCCCCCCCl    ZINC000001686928
CCCC[C@H](Cl)CCC    ZINC000002012872
CCCC[C@H](CC)CCl    ZINC000002015540
CC[C@](C)(Cl)CC(C)C    ZINC000002528223
CC[C@@](C)(Cl)CC(C)C    ZINC000091366051
CCCC[C@@H](Cl)CCC    ZINC000002012873
CC(C)(C)CC(C)(C)Cl    ZINC000002145460
CCCCC[C@H](Cl)CC    ZINC000002012868
CCCCCC[C@@H](C)Cl    ZINC000001686929
CCCCC[C@@H](Cl)CC    ZINC000002012870
CCCCCC(C)(C)Cl    ZINC000001679947
C[C@@H](CCl)CC(C)(C)C    ZINC000078749789
CCCC[C@@H](CC)CCl    ZINC000001648305
CCCCCC[C@H](C)Cl    ZINC000002012866
CC(C)CCC(C)(C)Cl    ZINC000002528222
C[C@H](CCl)CC(C)(C)C    ZINC000078749782
C=C(Br)C(N)=O    ZINC000034164341
O=C=NCCBr    ZINC000002556964
[N-]=[N+]=NCCBr    ZINC000196739073
N#CC[C@H]1CC1(Cl)Cl    ZINC000032154058
N#CC[C@@H]1CC1(Cl)Cl    ZINC000032154063
BrCC1CNC1    ZINC000221762991
C=C(Br)[C@H](C)N    ZINC000090760497
Nc1nnc(CCl)s1    ZINC000032500431
C=C(Br)[C@@H](C)N    ZINC000090760498
Br[C@@H]1CCNC1    ZINC000040448569
N[C@H]1C[C@@H](Br)C1    ZINC001083803625
Br[C@H]1CCNC1    ZINC000039095069
C=C(Br)CCN    ZINC000035028020
NCC1(Br)CC1    ZINC000238612944
O=C1N[C@H](CCl)C(=O)O1    ZINC000077285751
O=C1N[C@@H](CCl)C(=O)O1    ZINC000077285754
N#CCSCCCCl    ZINC000034153578
O=C(NO)C1CC(Cl)C1    ZINC000671995875
O=C(CO)NC/C=C/Cl    ZINC000891204286
C=C(Cl)C[C@H](N)C(=O)O    ZINC000000901922
N[C@@H](C/C=C/Cl)C(=O)O    ZINC000001584104
CCOC(=O)/C(Cl)=N/C    ZINC000135935406
N[C@@H](C/C=C\Cl)C(=O)O    ZINC000017283835
O=C1OCCN1CCCl    ZINC000004705847
N[C@H](C/C=C\Cl)C(=O)O    ZINC000017283837
N[C@H](C/C=C/Cl)C(=O)O    ZINC000001584106
CC(=O)NOC/C=C/Cl    ZINC000136256189
C=C(Cl)C[C@@H](N)C(=O)O    ZINC000001584103
CONC(=O)/C=C(/C)Cl    ZINC000900104543
O=C(CCl)OC1CNC1    ZINC000042768563
O=C(CCl)N1CC(O)C1    ZINC000170279545
O=C1NCC[C@H](O)[C@@H]1Cl    ZINC000013386282
O=C1NCC[C@@H](O)[C@H]1Cl    ZINC000013386279
CNC(=O)[C@H](Cl)C(C)=O    ZINC000002038076
CNC(=O)[C@@H](Cl)C(C)=O    ZINC000002038075
C=C(Cl)CNC(=O)CO    ZINC000307147888
CONC(=O)/C=C(\C)Cl    ZINC000900104566
COC(=O)N1CC(Cl)C1    ZINC001193894833
C=C(Cl)CNC(=O)OC    ZINC000124638034
C=C(Cl)CONC(C)=O    ZINC000853660906
COC(=O)NC/C=C\Cl    ZINC000908443991
O=C1NCC[C@@H](O)[C@@H]1Cl    ZINC000013386280
O=C1NCC[C@H](O)[C@H]1Cl    ZINC000013386281
CC(=O)NOC/C=C\Cl    ZINC000168111136
COC(=O)NC/C=C/Cl    ZINC000908443992
O=C(CO)NC/C=C\Cl    ZINC000891204287
CC(=O)N/N=C(\N)CCl    ZINC000113449467
NNC(=O)NC/C=C\Cl    ZINC001338781323
NNC(=O)NC/C=C/Cl    ZINC001338781303
CCOC(=N)CCCCl    ZINC000034924834
COC(=N)CCCCCl    ZINC000039259807
O[C@H]1CCN(CCCl)C1    ZINC000061711407
CCCNC(=O)[C@H](C)Cl    ZINC000012504914
CC(C)CNC(=O)CCl    ZINC000001586533
OC1CN(CCCCl)C1    ZINC000144402728
O[C@@H]1CCCN(CCl)C1    ZINC000199547437
CN1CC(OCCCl)C1    ZINC001224660822
OC1CCN(CCl)CC1    ZINC000199547483
C[C@H](O)CNC/C=C/Cl    ZINC000235541352
CC(C)C(=O)N(C)CCl    ZINC000104731179
O[C@@H]1CCN(CCCl)C1    ZINC000061711406
CC(C)N(C)C(=O)CCl    ZINC000007784502
C[C@H](O)CN1CC(Cl)C1    ZINC001251961371
CN(C/C=C/Cl)CCO    ZINC000041392345
CC(C)(C)NC(=O)CCl    ZINC000001586620
CCC(=O)NCCCCl    ZINC000019783082
CC(C)NC(=O)CCCl    ZINC000005643959
C[C@H](O)CNC/C=C\Cl    ZINC000307789882
CCCCNC(=O)CCl    ZINC000001591768
CCCN(C)C(=O)CCl    ZINC000037098217
CC[C@@](C)(N)C(=O)CCl    ZINC000038220264
C=C(Cl)CN(C)CCO    ZINC000049633866
CCCNC(=O)[C@@H](C)Cl    ZINC000012504913
CC(C)NC(=O)[C@@H](C)Cl    ZINC000003491367
CC[C@@H](C)NC(=O)CCl    ZINC000003103947
ClCCN1CCOCC1    ZINC000019230201
CN1CCO[C@H](CCl)C1    ZINC000057217747
CN1CCO[C@@H](CCl)C1    ZINC000057217749
CCN(CC)C(=O)CCl    ZINC000000156869
CN(C)C(=O)CCCCl    ZINC000002541443
C[C@@H](O)CNC/C=C/Cl    ZINC000235247275
O[C@H]1CCCN(CCl)C1    ZINC000199547422
ClCCO[C@H]1CCNC1    ZINC001217822402
C=C[C@@H](O)CNCCCl    ZINC000238684559
C[C@@H](O)CNC/C=C\Cl    ZINC000307789883
OCCCN1CC(Cl)C1    ZINC001235736296
CC(=O)NCCCCCl    ZINC000104630730
COCCN1CC(Cl)C1    ZINC001209212459
CC[C@H](C)NC(=O)CCl    ZINC000003103948
CCC(Cl)(CC)C(N)=O    ZINC000071772987
CC(C)[C@H](N)C(=O)CCl    ZINC000075538660
CC(C)NC(=O)[C@H](C)Cl    ZINC000003491368
C=C[C@H](O)CNCCCl    ZINC000238708989
CC[C@](C)(N)C(=O)CCl    ZINC000038220263
CN(C/C=C\Cl)CCO    ZINC000207268206
CNC(=O)C(C)(C)CCl    ZINC000019092801
CCC(CC)NCCCl    ZINC000058845343
CCN[C@H](C)CCCCl    ZINC000087361430
CCN(CC)C[C@H](C)Cl    ZINC000005848389
CCC[C@@H](C)NCCCl    ZINC000058846118
CC[C@@H](C)NCCCCl    ZINC000058855952
CCCCN(C)CCCl    ZINC000002510039
CCCN(CC)CCCl    ZINC000003635636
CCC[C@H](C)NCCCl    ZINC000058846120
CN[C@H](C)CCCCCl    ZINC000306869637
CCN(CC)CCCCl    ZINC000001700297
CCCCNCCCCl    ZINC000058840890
CC(C)NCC[C@@H](C)Cl    ZINC000005732680
CN[C@@H](C)CCCCCl    ZINC000306869640
CC[C@H](C)NCCCCl    ZINC000058855955
CCCN(C)CCCCl    ZINC000040990743
CC(C)NCC[C@H](C)Cl    ZINC000001598622
CC(C)(C)CNCCCl    ZINC000001686746
NCCCCCCCCl    ZINC000044250274
CCN(CC)C[C@@H](C)Cl    ZINC000002579138
C[C@@H](CCCCl)N(C)C    ZINC001258260110
CCN[C@@H](C)CCCCl    ZINC000087361429
C[C@H](CCCCl)N(C)C    ZINC001258260106
CC(C)(C)NCCCCl    ZINC000015021417
ClSC(Cl)Cl    ZINC000100374321
SC(Cl)(Cl)Cl    ZINC000085590271
F[C@H](Cl)C(Cl)Cl    ZINC000095707651
F[C@@H](Cl)C(Cl)Cl    ZINC000095707650
FC(Cl)(Cl)CCl    ZINC000063148462
O=C(O)/C=C/Br    ZINC000001730113
O=C(O)/C=C\Br    ZINC000013379806
O=C/C(Br)=C/O    ZINC000111487302
O=CC(Br)C=O    ZINC000100003133
C=C(Br)C(=O)O    ZINC000001757799
FC(F)(F)SCCl    ZINC000004531691
CC(=O)[C@@H](C)Br    ZINC000002031007
OCC/C=C\Br    ZINC000198869783
C/C(Br)=C\CO    ZINC000116492750
CC[C@H](Br)C=O    ZINC000039255063
CC(=O)[C@H](C)Br    ZINC000002031004
CCO/C=C/Br    ZINC000001613352
C[C@@]1(CBr)CO1    ZINC000038282106
CCC(=O)CBr    ZINC000002030997
C/C(=C\Br)CO    ZINC000012416533
BrC[C@@H]1CCO1    ZINC000016083109
Fc1ccc(CCl)s1    ZINC000167971096
O=CCCCBr    ZINC000033506410
CC(C)(Br)C=O    ZINC000021989299
CC(=O)CCBr    ZINC000088189964
OCC/C=C/Br    ZINC000088189972
BrCC1COC1    ZINC000095616499
O[C@H]1C[C@H](Br)C1    ZINC000307459899
C[C@]1(CBr)CO1    ZINC000140141836
BrCC[C@@H]1CO1    ZINC000002022777
OC/C=C/CBr    ZINC000034545638
BrCC[C@H]1CO1    ZINC000004521282
C/C=C(/Br)CO    ZINC000002569601
C=C[C@@H](O)CBr    ZINC000001997857
CCO/C=C\Br    ZINC000012359516
OC1CC(Br)C1    ZINC000306721282
C=C(Br)CCO    ZINC000002530726
O=C(O)/C=C(\Cl)C(=O)O    ZINC000004800622
C=COCCBr    ZINC000140358346
Br[C@@H]1CCOC1    ZINC000039342815
OCC1(Br)CC1    ZINC000140181784
CC[C@@H](Br)C=O    ZINC000039255064
Br[C@H]1CCOC1    ZINC000039342816
C/C=C(\Br)CO    ZINC000034539988
BrC[C@H]1CCO1    ZINC000016083110
C=C[C@H](O)CBr    ZINC000001997856
ClCn1cc(Cl)cn1    ZINC000002552485
N=C(N)CCBr    ZINC000001437877
FC[C@@H](Cl)C(F)(F)F    ZINC000096342005
F[C@H](Cl)CC(F)(F)F    ZINC000063148449
CC(F)(F)C(F)(F)Cl    ZINC000001847437
FC(F)C(F)(F)CCl    ZINC000002530823
C[C@@](F)(Cl)C(F)(F)F    ZINC000072265592
F[C@@H](Cl)CC(F)(F)F    ZINC000002525504
C=C(Cl)CSC(C)=O    ZINC000072194347
C[C@](F)(Cl)C(F)(F)F    ZINC000072265593
FC[C@H](Cl)C(F)(F)F    ZINC000096342004
CC(C)=CC=C(Cl)Cl    ZINC000056958911
CC(C)(C)CBr    ZINC000002031597
CC(C)[C@H](C)Br    ZINC000057368601
CCCCCBr    ZINC000001586300
CCC[C@@H](C)Br    ZINC000002041098
C=C(C)CC=C(Cl)Cl    ZINC000104971633
CCC[C@H](C)Br    ZINC000001586301
CCC(C)(C)Br    ZINC000001586302
CC(C)[C@@H](C)Br    ZINC000002392169
ClC1(Cl)[C@@H]2CCC[C@@H]21    ZINC000001665049
CC[C@H](C)CBr    ZINC000001846563
CC[C@@H](C)CBr    ZINC000002015887
ClC1(Cl)[C@@H]2CCC[C@H]21    ZINC000001665047
CCC(Br)CC    ZINC000002039232
ClC1(Cl)[C@H]2CCC[C@@H]21    ZINC000100353038
C=C(Cl)CSC(=N)N    ZINC000005606573
CC(C)CCBr    ZINC000001699877
ClC1(Cl)CC12CCC2    ZINC000000544320
O=C(CO)OC/C=C\Cl    ZINC000909116570
COC(=O)[C@@H](Cl)C(C)=O    ZINC000003861333
C=C(Cl)COC(=O)CO    ZINC000238686980
COC(=O)[C@H](Cl)C(C)=O    ZINC000002568011
O=C(CO)OC/C=C/Cl    ZINC000909116569
COC(=O)CC(=O)CCl    ZINC000002010466
O=C(O)CCC(=O)CCl    ZINC000001769321
CC(=O)OCC(=O)CCl    ZINC000002007333
CCOC(=O)[C@@H](Cl)C=O    ZINC000005857395
CCOC(=O)/C(Cl)=C/O    ZINC000117819303
CCOC(=O)[C@H](Cl)C=O    ZINC000005856715
NC(=O)NOC/C=C\Cl    ZINC000307793839
NC(=O)NOC/C=C/Cl    ZINC000306385274
CC(=O)NNC(=O)CCl    ZINC000002522979
C#CCO[C@@H](CF)CCl    ZINC001205012673
NC(=O)CNC(=O)CCl    ZINC000020081006
ClCC#Cc1ccccc1    ZINC000001729044
NC(=O)NC(=O)CCCl    ZINC000012504984
C[C@H](Cl)C(=O)NC(N)=O    ZINC000003324520
C#CCO[C@H](CF)CCl    ZINC001205012667
C[C@@H](Cl)C(=O)NC(N)=O    ZINC000003324521
CC(=NO)C(CCl)=NO    ZINC000352000897
CNC(=O)NC(=O)CCl    ZINC000003286658
C=C(Cl)CSCCC    ZINC000306478311
C=C(Cl)CSC(C)C    ZINC000307181360
CCSC/C(C)=C\Cl    ZINC000307825589
CCSC/C(C)=C/Cl    ZINC000238282277
ClCCCOC[C@H]1CO1    ZINC000104687990
CCOC(=O)[C@@H](Cl)CC    ZINC000002170190
O[C@H]1C[C@@H](OCCCl)C1    ZINC001217918275
OC1CC(OCCCl)C1    ZINC001217848559
CC[C@H](C)OC(=O)CCl    ZINC000005599278
CCCOC(=O)[C@@H](C)Cl    ZINC000005835465
CC(C)COC(=O)CCl    ZINC000001597258
C=CCOC[C@@H](O)CCl    ZINC000001867151
CCOC(=O)[C@H](C)CCl    ZINC000001690412
CCC(=O)OCCCCl    ZINC000032162610
COC(=O)CC[C@@H](C)Cl    ZINC000059653643
CC[C@@H](C)[C@H](Cl)C(=O)O    ZINC000002539666
CC(=O)COCCCCl    ZINC000196418481
CC(C)OC(=O)CCCl    ZINC000001720172
O=C(O)CCCCCCl    ZINC000002038001
ClCCOC[C@H]1CCO1    ZINC001224660372
CC(C)(C)[C@H](Cl)C(=O)O    ZINC000000163884
CCOC(=O)C(C)(C)Cl    ZINC000002141614
CCOC(=O)[C@@H](C)CCl    ZINC000002044143
ClCOC[C@H]1CCCO1    ZINC000078750373
COC(=O)CC[C@H](C)Cl    ZINC000059653638
ClCCOC[C@@H]1CCO1    ZINC001224660363
C[C@@H](CCl)OC1COC1    ZINC001222680466
ClCCCC1OCCO1    ZINC000002584435
CC(C)(C)C(=O)OCCl    ZINC000002242620
CC[C@@H](C)OC(=O)CCl    ZINC000001711929
CC(=O)[C@@H](C)OCCCl    ZINC000104729913
CCOC(=O)CCCCl    ZINC000001574312
ClCOC1CCOCC1    ZINC000086491174
CCCCOC(=O)CCl    ZINC000001591784
C[C@H](CCCCl)C(=O)O    ZINC000004262394
CC(=O)OCCCCCl    ZINC000001684560
CCCC[C@@H](Cl)C(=O)O    ZINC000002507435
CC1(C)OC[C@@H](CCl)O1    ZINC000000152341
COC(=O)[C@H](C)CCCl    ZINC000002557125
CC(C)(C)OC(=O)CCl    ZINC000002015932
CC(=O)CCOCCCl    ZINC000104688160
ClCOC[C@@H]1CCCO1    ZINC000078750379
COC(=O)CCCCCl    ZINC000001709928
CC(=O)[C@H](C)OCCCl    ZINC000104729911
COC(=O)[C@@H](C)CCCl    ZINC000040448039
ClCCCOC1COC1    ZINC001225124862
CCOC(=O)[C@H](Cl)CC    ZINC000002170192
CC[C@H](C)C(=O)OCCl    ZINC000104719854
ClCCO[C@@H]1CCOC1    ZINC000082453572
CC(C)C[C@@H](Cl)C(=O)O    ZINC000005759947
ClCCCOC[C@@H]1CO1    ZINC000104687994
CCCC(=O)OCCCl    ZINC000006655500
CCCOC(=O)[C@H](C)Cl    ZINC000005835507
CC(C)C[C@H](Cl)C(=O)O    ZINC000002507430
CC1(C)OC[C@H](CCl)O1    ZINC000000152342
CC[C@H](C)[C@H](Cl)C(=O)O    ZINC000002556813
COC(=O)C(C)(C)CCl    ZINC000071671033
C[C@@H](CCCCl)C(=O)O    ZINC000004262393
COC(C)(C)C(=O)CCl    ZINC000039125543
C=CCOC[C@H](O)CCl    ZINC000002162137
CC(C)CC(=O)OCCl    ZINC000032182885
CC[C@@H](C)C(=O)OCCl    ZINC000104719849
C[C@H](CCl)OC1COC1    ZINC001222680465
CCCC[C@H](Cl)C(=O)O    ZINC000002539665
CCCCC(=O)OCCl    ZINC000032162792
CCNC(=O)NCCCl    ZINC000040415558
CNC(=O)NCCCCl    ZINC000034404864
C[Si](C)(C)CCCCl    ZINC000169746868
N/C(CCCCCl)=N\O    ZINC000006691148
CC[Si](C)(CC)CCl    ZINC000195760906
CCC[Si](C)(C)CCl    ZINC000195760905
C[N+]1(CCl)CCOCC1    ZINC000001720069
CC(C)(C)OCCCCl    ZINC000003130997
CC(C)CCOCCCl    ZINC000034959720
CC(C)[C@@H](C)OCCCl    ZINC000087469109
CC(C)OCCCCCl    ZINC000034141615
CC(C)CO[C@@H](C)CCl    ZINC000104725378
CCC[C@H](C)OCCCl    ZINC000230439534
CC(C)CC[C@H](O)CCl    ZINC000104735381
CCCCC[C@H](O)CCl    ZINC000039277439
CC(C)[C@H](C)OCCCl    ZINC000087469110
CC(C)CO[C@H](C)CCl    ZINC000104725380
CC[C@@H](C)O[C@@H](C)CCl    ZINC000104720408
CCCCO[C@@H](C)CCl    ZINC000104729650
CC(C)OC[C@H](C)CCl    ZINC000070024318
CC[C@H](C)O[C@@H](C)CCl    ZINC000104720412
CCCCOCCCCl    ZINC000037093545
CC(C)OC[C@@H](C)CCl    ZINC000070024317
CCCCC[C@@H](O)CCl    ZINC000035803388
CCC(CC)OCCCl    ZINC000721611104
CC(C)CC[C@@H](O)CCl    ZINC000104735385
CCCOCCCCCl    ZINC000034077592
CCCCO[C@H](C)CCl    ZINC000104729653
CC[C@H](C)O[C@H](C)CCl    ZINC000104720422
CCC[C@@H](C)OCCCl    ZINC000230439531
CC[C@@H](C)OCCCCl    ZINC000048264461
CC[C@@H](C)O[C@H](C)CCl    ZINC000104720417
CC[C@H](C)OCCCCl    ZINC000048264463
CN(CCN)CCCCl    ZINC001236308615
CC(C)(Cl)C[N+](C)(C)C    ZINC000000162345
C[C@@H](Br)C(N)=O    ZINC000001594670
ClC(Cl)c1ncco1    ZINC000002540638
C[C@H](Br)C(N)=O    ZINC000002170245
NC(=O)CCBr    ZINC000001664836
CNC(=O)CBr    ZINC000009879564
ClCn1cnc(Cl)n1    ZINC000039088515
CC[C@H](N)CBr    ZINC000001682053
NCCCCBr    ZINC000001592685
CCOC(=O)C(Cl)=NO    ZINC000242687852
C[C@@H](Br)CCN    ZINC000044236516
CCOC(=O)/C(Cl)=N/O    ZINC000100002387
CO/N=C(\Cl)C(=O)OC    ZINC000138487330
O=[N+]([O-])C1(CCl)COC1    ZINC000097463348
COC(=O)NC(=O)CCl    ZINC000002510185
CNCCCBr    ZINC000038251002
CCOC(=O)/C(Cl)=N\O    ZINC000100009131
CC(C)(Br)CN    ZINC000034584023
CN(C)CCBr    ZINC000001693334
CC(C)(N)CBr    ZINC000001732011
C[C@H](Br)CCN    ZINC000044236512
CC[C@@H](N)CBr    ZINC000003140714
O=C(O)CNC(=O)CCl    ZINC000001236711
NC(=O)N(CCCl)N=O    ZINC000004705960
N#C[C@@H](Cl)c1ccccc1    ZINC000039216103
NC(=S)CCCCCl    ZINC000083339548
O=C(CCl)N1CC(F)C1    ZINC000221206997
N#CCO[C@@H](CF)CCl    ZINC001224380800
N#CCO[C@H](CF)CCl    ZINC001224380801
N#C[C@H](Cl)c1ccccc1    ZINC000039216104
CCN(CC)C(=S)Cl    ZINC000000164406
N#Cc1ccccc1CCl    ZINC000000331060
N#Cc1ccc(CCl)cc1    ZINC000000559396
N#Cc1cccc(CCl)c1    ZINC000002583900
CCON(C)C(=O)CCl    ZINC000140352113
C[C@H](Cl)C[C@H](N)C(=O)O    ZINC000006020927
CN(CCCl)CC(=O)O    ZINC000001667779
COCCNC(=O)CCl    ZINC000003269727
CCCONC(=O)CCl    ZINC000104688757
CC(C)(CCl)C(=O)NO    ZINC000004501359
C[C@H](CO)NC(=O)CCl    ZINC000040438558
C[C@@H](CCl)OCC(N)=O    ZINC000104731282
C[C@H](Cl)C(=O)NCCO    ZINC000040432171
COCC(=O)NCCCl    ZINC000216235612
CCN(OC)C(=O)CCl    ZINC000165648969
NC(=O)OCCCCCl    ZINC000001573440
COC(=O)NCCCCl    ZINC000001558253
CCOC(=O)NCCCl    ZINC000001676154
C[C@H](O)CNC(=O)CCl    ZINC000040438510
C[C@@H](Cl)C(=O)NCCO    ZINC000040432172
C[C@@H](CO)NC(=O)CCl    ZINC000040438556
CCOC(=O)[C@H](N)CCl    ZINC000031947834
C[C@@H](O)CNC(=O)CCl    ZINC000040438512
C[C@H](CCl)OCC(N)=O    ZINC000104731283
CN(CCO)C(=O)CCl    ZINC000037654073
CC(C)ONC(=O)CCl    ZINC000196984963
O=C(CCl)NCCCO    ZINC000040165673
COC(=O)[C@H](N)CCCl    ZINC000022013470
C[C@@]1(CCN)C[C@@]1(F)Cl    ZINC000328579748
C[C@]1(CCN)C[C@]1(F)Cl    ZINC000328579746
C[C@@]1(CCN)C[C@]1(F)Cl    ZINC000328579747
C[C@]1(CCN)C[C@@]1(F)Cl    ZINC000328579749
COC[C@H](C)NCCCl    ZINC000128238665
C[C@H](CCl)OCCCN    ZINC001217856651
CO[C@@H](CCl)CN(C)C    ZINC001222699149
CN(CCO)CCCCl    ZINC000040991405
COC[C@@H](C)NCCCl    ZINC000128238890
CO[C@H](CCl)CN(C)C    ZINC001222699150
C[C@@H](CCl)OCCCN    ZINC001217856650
CC(C)(O)CNCCCl    ZINC001252366030
CN(C)CCOCCCl    ZINC000082163150
CC[C@@H](O)CNCCCl    ZINC001251803197
C[C@H](O)CNCCCCl    ZINC000058839524
ClC(Cl)(Cl)Cl    ZINC000008214515
F[C@H](Cl)C(F)(F)Cl    ZINC000071872195
FC(F)(F)C(Cl)Cl    ZINC000060040243
O=C1OCC(Cl)=C1Cl    ZINC000001669133
F[C@@H](Cl)C(F)(F)Cl    ZINC000071872194
O=C(CO)CBr    ZINC000013524723
C[C@H](Br)C(=O)O    ZINC000002034508
O=COCCBr    ZINC000039283274
COC(=O)CBr    ZINC000001641052
CC(=O)OCBr    ZINC000001846487
N#CC(Cl)(Cl)C(N)=O    ZINC000001065264
O=C(O)CCBr    ZINC000001641049
C[C@@H](Br)C(=O)O    ZINC000001555332
FC1(CBr)CC1    ZINC000146780569
C/C=C(\F)CBr    ZINC000095611791
O=S1(=O)C=C[C@@H](Cl)C1    ZINC000003865974
O=S1(=O)C=C[C@H](Cl)C1    ZINC000003865975
O=S1(=O)C=C(Cl)CC1    ZINC000005290314
O=S1(=O)CCC=C1Cl    ZINC000003865976
O=S1(=O)CC=C(Cl)C1    ZINC000001042080
OCCCCBr    ZINC000002560614
C[C@@H](Br)[C@H](C)O    ZINC000039238140
COCCCBr    ZINC000002392168
CCOCCBr    ZINC000001586364
C[C@H](CO)CBr    ZINC000002560368
COC[C@@H](C)Br    ZINC000032161767
O=C(CCl)C1(Cl)CC1    ZINC000022112864
C[C@H](Cl)/C=C/C(=O)Cl    ZINC000096031308
C[C@@H](CO)CBr    ZINC000002597089
CCCOCBr    ZINC000034362811
CC[C@H](O)CBr    ZINC000002527961
C[C@@H](O)[C@@H](C)Br    ZINC000038292483
C[C@H](O)CCBr    ZINC000032301973
C[C@@H](O)[C@H](C)Br    ZINC000039238142
CC[C@H](Br)CO    ZINC000039641964
C[C@@H](O)CCBr    ZINC000039398403
COC[C@H](C)Br    ZINC000032161769
CO[C@H](C)CBr    ZINC000032161730
CC(C)(O)CBr    ZINC000032211209
O=C(Cl)C1CC(Cl)C1    ZINC000039056060
C[C@H](O)[C@H](C)Br    ZINC000039238141
CC[C@@H](Br)CO    ZINC000039641966
CC[C@@H](O)CBr    ZINC000014807113
C[C@@H](Cl)/C=C/C(=O)Cl    ZINC000096031310
CO[C@@H](C)CBr    ZINC000032161728
O=C(O)C[C@H](Cl)C(=O)O    ZINC000002018557
O=C(O)C[C@@H](Cl)C(=O)O    ZINC000002018558
C[C@@]1(C(=O)O)C[C@@]1(F)Cl    ZINC000034348298
O=C1c2ccccc2[C@H]1Cl    ZINC000003848334
C[C@@]1(C(=O)O)C[C@]1(F)Cl    ZINC000034348300
O=NN(CCCl)C(=O)O    ZINC000004683405
O=C1c2ccccc2[C@@H]1Cl    ZINC000003848331
C[C@]1(C(=O)O)C[C@]1(F)Cl    ZINC000034348299
CC(=O)C(F)(Cl)C(C)=O    ZINC000073641045
C[C@]1(C(=O)O)C[C@@]1(F)Cl    ZINC000034348297
C[N+](C)(C)CBr    ZINC000001871185
CC(=O)SCCCCl    ZINC000001635551
CC[S@](=O)C/C=C\Cl    ZINC000905189497
OCCSC/C=C\Cl    ZINC000209142792
CC[S@@](=O)C/C=C/Cl    ZINC000905189481
N#Cc1cccc(CCl)n1    ZINC000016697431
N#Cc1ccnc(CCl)c1    ZINC000049578146
ClC1=C2C=CN=C2C=NC1    ZINC000090411674
ClC1=NN=C2C=CC=C[C@H]12    ZINC000100349499
N#Cc1cc(CCl)ccn1    ZINC000082164150
C=C(Cl)C[S@](=O)CC    ZINC000306444468
N#Cc1cnccc1CCl    ZINC000071260825
N#Cc1ccc(CCl)nc1    ZINC000034414628
N#Cc1cncc(CCl)c1    ZINC000095642215
ClC1=NN=C2C=CC=C[C@@H]12    ZINC000100349495
CC[S@@](=O)C/C=C\Cl    ZINC000905189494
CC(=S)OCCCCl    ZINC000095080244
C=C(Cl)C[S@@](=O)CC    ZINC000306444469
C=C(Cl)CSCCO    ZINC000001708306
CC[S@](=O)C/C=C/Cl    ZINC000905189493
OCCSC/C=C/Cl    ZINC000035116969
N#Cc1ccc(CCl)cn1    ZINC000034289367
N#Cc1cccnc1CCl    ZINC000066327855
COC(=O)[C@](C)(O)CCl    ZINC000068576419
Cl[C@H]1CCCC[C@@H]1Cl    ZINC000001627223
FC1(F)CC=C(Cl)CC1    ZINC000261493738
Cl[C@@H]1CCCC[C@H]1Cl    ZINC000001627222
CCCOC(=O)OCCl    ZINC000077285733
CC(C)OC(=O)OCCl    ZINC000021299034
O=C(CO)OCCCCl    ZINC000080529130
CC(=O)OC[C@H](O)CCl    ZINC000002041688
C[C@H](O)C(=O)OCCCl    ZINC000104732385
C[C@@H](CCl)OCC(=O)O    ZINC001225023755
COC(=O)OCCCCl    ZINC000104686338
CC(=O)OCCOCCl    ZINC000026896288
Cl[C@H]1CC[C@H](Cl)CC1    ZINC000242701906
CC[C@@H](O)[C@@H](Cl)C(=O)O    ZINC000000157920
CCOC(=O)OCCCl    ZINC000039189261
CNC(=S)NCCCl    ZINC000244056043
CC[C@H](O)[C@H](Cl)C(=O)O    ZINC000000157916
COC(=O)C[C@H](O)CCl    ZINC000001433360
Cl[C@@H]1CCCC[C@@H]1Cl    ZINC000095803234
COC(=O)C[C@@H](O)CCl    ZINC000002564702
CCOC(=O)[C@@H](O)CCl    ZINC000039125570
CC[C@H](O)[C@@H](Cl)C(=O)O    ZINC000000157919
COC(=O)COCCCl    ZINC000021990560
CCOC(=O)[C@H](O)CCl    ZINC000039125569
ClC1CCC(Cl)CC1    ZINC000002507991
COC(=O)[C@@](C)(O)CCl    ZINC000068576421
COCCOC(=O)CCl    ZINC000001687365
CCOC(=O)O[C@H](C)Cl    ZINC000004521313
CCOC(=O)O[C@@H](C)Cl    ZINC000004521312
CCOC(=O)COCCl    ZINC000038258372
CC(=O)OC[C@@H](O)CCl    ZINC000001699458
C[C@H](CCl)OCC(=O)O    ZINC001225023763
CC[C@@H](O)[C@H](Cl)C(=O)O    ZINC000002577583
C=C[C@H](Cl)c1ccccc1    ZINC000059469658
Cl[C@@H]1CCc2ccccc21    ZINC000049634952
C[C@@]1(CCO)C[C@@]1(F)Cl    ZINC000307369577
CC(C)(C)SCCCl    ZINC000001691382
C[C@]1(CCO)C[C@]1(F)Cl    ZINC000307369574
CCO[C@@H]1[C@@H](C)[C@]1(F)Cl    ZINC000261491080
ClC1(c2ccccc2)CC1    ZINC000068560085
CCO[Si](C)(C)CCl    ZINC000169747809
CC[C@H](C)SCCCl    ZINC000002045452
Cl[C@H]1CCc2ccccc21    ZINC000049634951
ClC1[C@H]2C=CC3C=C[C@H]1C23    ZINC000071785801
C=Cc1cccc(CCl)c1    ZINC000083428649
CCO[C@@H]1[C@@H](C)[C@@]1(F)Cl    ZINC000095611811
FC[C@H](CCl)OC1CC1    ZINC001205469185
C=CCO[C@@H](CF)CCl    ZINC001205032045
CC[C@@H](C)SCCCl    ZINC000001676723
CCO[C@H]1[C@H](C)[C@@]1(F)Cl    ZINC000095611810
CCO[C@@H]1[C@H](C)[C@@]1(F)Cl    ZINC000095611809
C=C[C@@H](Cl)c1ccccc1    ZINC000059469659
ClC1[C@@H]2C=CC3C=C[C@H]1[C@H]23    ZINC000102263305
ClC/C=C\c1ccccc1    ZINC000077054737
NNC(=O)C[C@@H](O)CCl    ZINC000067340655
C[C@@]1(CCO)C[C@]1(F)Cl    ZINC000307369575
C[C@]1(CCO)C[C@@]1(F)Cl    ZINC000307369578
Cl[C@H]1[C@@H]2C=C[C@H]3C=C[C@H]1[C@@H]23    ZINC000254815842
FC[C@@H](CCl)OC1CC1    ZINC001205469186
CCO[C@@H]1[C@H](C)[C@]1(F)Cl    ZINC000261491081
CCO[C@H]1[C@@H](C)[C@@]1(F)Cl    ZINC000095611812
C[Si](C)(C)OCCCl    ZINC000170173119
ClC/C=C/c1ccccc1    ZINC000001687033
ClC1[C@@H]2C=CC3C=C[C@H]1[C@@H]23    ZINC000102263295
CC(C)CSCCCl    ZINC000020231169
C=Cc1ccc(CCl)cc1    ZINC000001995284
C=CCO[C@H](CF)CCl    ZINC001205032044
NNC(=O)C[C@H](O)CCl    ZINC000067340652
C/C(=C\Cl)c1ccccc1    ZINC000115067668
ClC1[C@@H]2C=CC3C=C[C@@H]1C23    ZINC000102263301
ClCc1ccc2c(c1)CC2    ZINC000104733920
C[C@H](CCl)OC[C@H](C)O    ZINC000217619179
CCO[C@H](C)OCCCl    ZINC000032219584
CCOC(CCl)OCC    ZINC000001586741
CCCOC[C@H](O)CCl    ZINC000002046116
COC[C@H](C)OCCCl    ZINC000070207876
CCOCCOCCCl    ZINC000005858987
C[C@@H](O)CO[C@@H](C)CCl    ZINC000217619089
CC(C)OC[C@H](O)CCl    ZINC000002044921
CCCOC[C@@H](O)CCl    ZINC000001684556
CCO[C@@H](C)OCCCl    ZINC000032219583
C[C@H](CCl)OCCCO    ZINC001217855967
CC(C)OC[C@@H](O)CCl    ZINC000001663842
COCCO[C@@H](C)CCl    ZINC000104722202
C[C@@H](O)CO[C@H](C)CCl    ZINC000217619278
C[C@@H](CCl)OCCCO    ZINC001217855958
CO[C@H](C)COCCCl    ZINC000104685447
CCO[C@H](CCl)COC    ZINC001204951772
CCO[C@@H](CCl)COC    ZINC001204951771
COCCO[C@H](C)CCl    ZINC000104722205
COC(CCCCl)OC    ZINC000005997614
COCCOCCCCl    ZINC000019421541
OCCCOCCCCl    ZINC000039074186
COCOCCCCCl    ZINC000098174971
C[C@H](O)CO[C@@H](C)CCl    ZINC000217619002
C[N+](C)(C)C[C@@H](O)CCl    ZINC000002027187
C[N+](C)(CCl)CCCO    ZINC000072265870
C[N+](C)(C)C[C@H](O)CCl    ZINC000001682435
N#C[C@@H](Cl)Br    ZINC000005178348
N#C[C@H](Cl)Br    ZINC000005178349
C[C@H](Br)[N+](=O)[O-]    ZINC000016968743
O=[N+]([O-])CCBr    ZINC000039375270
C[C@@H](Br)[N+](=O)[O-]    ZINC000004683080
NC(=O)[C@@H]1CC1(Cl)Cl    ZINC000003128938
ClC(Cl)C1=NCCO1    ZINC000100027331
CC(=O)NC=C(Cl)Cl    ZINC000001455644
NC(=O)[C@H]1CC1(Cl)Cl    ZINC000002559155
CS(=O)(=O)[C@@H](Cl)C#N    ZINC000110763341
CS(=O)(=O)[C@H](Cl)C#N    ZINC000110763340
FC(F)(Cl)c1ccno1    ZINC000002540175
NC(=O)CSCCCl    ZINC000001689398
NC(=O)SCCCCl    ZINC000001755559
C[C@]1(CN)CC1(Cl)Cl    ZINC000034477608
O=C/C=C(/Cl)[C]1[CH][CH][CH][CH]1    ZINC000100057071
N#Cc1cnc(CCl)nc1    ZINC000035322976
NCC[C@@H]1CC1(Cl)Cl    ZINC000306249480
C[C@@]1(CN)CC1(Cl)Cl    ZINC000034477609
NCC[C@H]1CC1(Cl)Cl    ZINC000306249477
N#C[C@@]1(Cl)C[C@H]2C=C[C@H]1C2    ZINC000100389330
ClC/C=C\c1cccnc1    ZINC000038972998
N#C[C@@]1(Cl)C[C@H]2C=C[C@@H]1C2    ZINC000001684105
NC12C3C4C1C1C2C3C41Cl    ZINC000329780385
ClC/C=C/c1cccnc1    ZINC000078750430
C=C(Cl)Cc1ccccn1    ZINC000043209580
N#C[C@]1(Cl)C[C@H]2C=C[C@@H]1C2    ZINC000004721931
N#C[C@]1(Cl)C[C@@H]2C=C[C@@H]1C2    ZINC000100015649
N#C[C@@]1(Cl)C[C@@H]2C=C[C@@H]1C2    ZINC000100015647
N#C[C@]1(Cl)C[C@H]2C=C[C@H]1C2    ZINC000100389333
CN(CCF)C(=O)CCl    ZINC001118553599
O=C(CCl)NCCCF    ZINC000306997446
C[C@@H](CON)OCCCl    ZINC001224662153
C[C@H](CON)OCCCl    ZINC001224662149
OC[C@@H](O)CNCCCl    ZINC001252070145
ClC/C=C/Br    ZINC000096029520
C/C=C(/Cl)Br    ZINC000002579133
Cl/C=C/CBr    ZINC000002038448
C/C=C(\Cl)Br    ZINC000083333128
Cl/C=C\CBr    ZINC000095629614
C=C(Br)CCl    ZINC000002579141
C=C(Cl)CBr    ZINC000001668617
CSCCBr    ZINC000032223679
SCCCBr    ZINC000005113769
O=C(Cl)CC(=O)CCl    ZINC000104732339
N#CNS(=O)(=O)CCl    ZINC000236034110
OCC(Br)CO    ZINC000038391963
OC[C@H](O)CBr    ZINC000002037652
FC(F)(F)C(F)(F)Cl    ZINC000042804200
COC(=O)/C(Cl)=C/Cl    ZINC000033838290
ClC(Cl)=C1OCCO1    ZINC000001572083
O=C(O)[C@@H]1CC1(Cl)Cl    ZINC000001774497
OC[C@@H](O)CBr    ZINC000002037653
O=C(O)[C@H]1CC1(Cl)Cl    ZINC000001774498
C[C@H](F)CCBr    ZINC000098210191
CC(Cl)([N+](=O)[O-])[N+](=O)[O-]    ZINC000031622917
C[C@@H](F)CCBr    ZINC000098210192
CC(C)(F)CBr    ZINC000002540152
FCCCCBr    ZINC000002040568
CS(=O)(=O)C/C=C\Cl    ZINC000202392532
CS(=O)(=O)C1(Cl)CC1    ZINC000217750550
CS(=O)(=O)C/C=C/Cl    ZINC000211752763
C=CS(=O)(=O)CCCl    ZINC000034478105
O=S1(=O)CC[C@H](Cl)C1    ZINC000003865980
O=S1(=O)CC[C@@H](Cl)C1    ZINC000003865979
C=C(Cl)CS(C)(=O)=O    ZINC000034478850
ClCC1(CCl)COC1    ZINC000001632231
CCCC(Cl)(Cl)C=O    ZINC000002512306
C[C@H](CCl)CC(=O)Cl    ZINC000096024961
OCC[C@H]1CC1(Cl)Cl    ZINC000225460432
CCO[C@@H]1CC1(Cl)Cl    ZINC000002040383
O=C(CCl)CCCCl    ZINC000001627174
C[C@H](Cl)CCC(=O)Cl    ZINC000039253172
CCO[C@H]1CC1(Cl)Cl    ZINC000001604947
C[C@H](CCCl)C(=O)Cl    ZINC000034152150
C[C@@H](CCCl)C(=O)Cl    ZINC000034152149
OCC[C@@H]1CC1(Cl)Cl    ZINC000225460477
CC(C)(CCl)C(=O)Cl    ZINC000001850836
CC(=O)[C@H](Cl)CCCl    ZINC000005166986
Fc1cccc(C#CCl)c1    ZINC000217656763
C[C@@H](CCl)CC(=O)Cl    ZINC000096024963
CC(=O)[C@@H](Cl)CCCl    ZINC000005167087
O=C(CCCl)CCCl    ZINC000100020118
O=C(Cl)CCCCCl    ZINC000001736654
C[C@@H](Cl)CCC(=O)Cl    ZINC000039253173
C[C@H](CS)OCCCl    ZINC001224661368
CO[Si](C)(CCl)OC    ZINC000169747807
CCSC[C@H](O)CCl    ZINC000002035191
O=Cc1cccc(CCl)c1    ZINC000088189728
CCSC[C@@H](O)CCl    ZINC000001556605
O=C(CCl)c1ccccc1    ZINC000001673519
O=Cc1ccc(CCl)cc1    ZINC000001613307
C[C@@H](CS)OCCCl    ZINC001224661369
C[C@@H](CCl)[C@@H](C)CCl    ZINC000104725164
ClCCCCCCCl    ZINC000001690413
CCCC[C@@H](Cl)CCl    ZINC000002038838
CC[C@H](Cl)CCCCl    ZINC000060050126
CC(C)(C)CC(Cl)Cl    ZINC000001707970
CCP(=O)(CC)CCl    ZINC000095348283
CC(C)(Cl)CCCCl    ZINC000002557574
N=C(Cl)c1ccc(N)cc1    ZINC000088611762
CC[C@@H](Cl)CCCCl    ZINC000060050128
C[C@H](CCl)[C@H](C)CCl    ZINC000104725168
CCCC[C@H](Cl)CCl    ZINC000002038837
NN=C(Cl)c1ccccc1    ZINC000299888681
C[C@@H](CCl)[C@H](C)CCl    ZINC000104725165
FC1(F)CCCC[C@H]1Cl    ZINC000066324271
OC[C@@H](O)COCCCl    ZINC000104724985
FC1(F)CCCC[C@@H]1Cl    ZINC000066324273
Cl/C=C/C[n+]1ccccc1    ZINC000002028951
OCCOC[C@@H](O)CCl    ZINC000005178837
OC[C@H](O)COCCCl    ZINC000104724988
COC(CCl)(OC)OC    ZINC000002558997
OCCOC[C@H](O)CCl    ZINC000005178831
CC(N)=C1C=C[C](Cl)C=C1    ZINC001560410002
Cc1ccc(CCCl)cc1    ZINC000001705424
C[C@H](CCl)c1ccccc1    ZINC000049778415
C[C@H](Cl)Cc1ccccc1    ZINC000001641405
Cc1cccc(CCCl)c1    ZINC000052136539
Cc1cccc([C@@H](C)Cl)c1    ZINC000058481009
Cc1ccc(CCl)c(C)c1    ZINC000001596348
ClCCCc1ccccc1    ZINC000001747835
C[C@@H](Cl)Cc1ccccc1    ZINC000002048774
Cc1cccc([C@H](C)Cl)c1    ZINC000058481010
C[C@@H](CCl)c1ccccc1    ZINC000049778414
Cc1ccc(C)c(CCl)c1    ZINC000001720162
Cc1ccc(CCl)cc1C    ZINC000001691294
CCc1cccc(CCl)c1    ZINC000071613279
CCc1ccc(CCl)cc1    ZINC000002003998
CC(C)(Cl)c1ccccc1    ZINC000001845513
Cc1cccc(CCl)c1C    ZINC000001598580
CC[C@H](Cl)c1ccccc1    ZINC000049701344
Cc1cccc(C)c1CCl    ZINC000001680738
Cc1ccccc1CCCl    ZINC000001705423
Cc1cc(C)cc(CCl)c1    ZINC000049826953
CC[C@@H](Cl)c1ccccc1    ZINC000049701347
C[C@H](CCl)OCCCF    ZINC001225156889
CC(C)O[C@H](CF)CCl    ZINC001204605610
CCCO[C@H](CF)CCl    ZINC001205099137
CC(C)O[C@@H](CF)CCl    ZINC001204605611
C[C@@H](CCl)OCCCF    ZINC001225156888
CCCO[C@@H](CF)CCl    ZINC001205099138
N#CC(F)(F)Br    ZINC000008698276
NC(=O)[C@@H](F)Br    ZINC000008698277
NC(=O)[C@H](F)Br    ZINC000008698278
NS(=O)(=O)C1(Cl)CC1    ZINC000039053867
O=C(CCl)NCCCl    ZINC000001573672
C[C@](Cl)(CCl)C(N)=O    ZINC000002045066
CN(C)C(=O)C(Cl)Cl    ZINC000001706699
CC(=O)NCC(Cl)Cl    ZINC000307527639
C[C@@](Cl)(CCl)C(N)=O    ZINC000001678726
CNC(=O)C(C)(Cl)Cl    ZINC000196413290
CN(CCCl)C(=O)Cl    ZINC000104716404
O/N=C(/Cl)c1ccccc1    ZINC000100009698
O/N=C(\Cl)c1ccccc1    ZINC000015773500
ON=C(Cl)c1ccccc1    ZINC000255003940
O=C(CCl)c1ccncc1    ZINC000011919359
O=C(CCl)c1cccnc1    ZINC000001713556
O=Cc1ccc(CCl)nc1    ZINC000095642474
O=Cc1ccc(CCl)cn1    ZINC000059544856
O=C(CCl)c1ccccn1    ZINC000039054751
O=Cc1cccc(CCl)n1    ZINC000095756140
N#C[C@H](Cl)Cn1ccnc1    ZINC000039216426
NC[C@@H](Cl)CCCCl    ZINC000002539500
N#C[C@@H](Cl)Cn1ccnc1    ZINC000039216425
C[C@H](Cl)CNCCCl    ZINC000078637436
CN(CCCl)CCCl    ZINC000002539484
CN(C)C[C@@H](Cl)CCl    ZINC000001842926
C[C@@H](Cl)CNCCCl    ZINC000002383128
ClC1=NN2CCN=C2C=C1    ZINC000211385470
CN(C)C[C@H](Cl)CCl    ZINC000002046454
ClCCCNCCCl    ZINC000080076973
CC(Cl)(Cl)CCCN    ZINC000104507629
NC[C@H](Cl)CCCCl    ZINC000004072708
ClC1=NC=CN2CCN=C12    ZINC000033378689
ClCCCc1ccncc1    ZINC000013207970
NCc1ccc(CCl)cc1    ZINC000002524607
Cc1cc(C)nc(CCl)c1    ZINC000034140441
N#C[C@@]1(Cl)C[C@H]2CC[C@@H]1C2    ZINC000001598143
Cc1ccc(CCl)nc1C    ZINC000095761024
N#C[C@@]1(Cl)C[C@@H]2CC[C@@H]1C2    ZINC000100436693
NCc1ccccc1CCl    ZINC000034204147
ClCCCc1cccnc1    ZINC000013208009
C#CCN1CCC=C(Cl)C1    ZINC000404507084
Cc1ccc(CCl)c(C)n1    ZINC000055331017
Nc1ccc(CCCl)cc1    ZINC000001674982
N#C[C@@]1(Cl)C[C@H]2CC[C@H]1C2    ZINC000100436697
ClCCNc1ccccc1    ZINC000001712525
Cc1cc(CCl)cc(C)n1    ZINC000034099741
ClCCCc1ccccn1    ZINC000013208006
NC[C@@H](Cl)c1ccccc1    ZINC000006116191
N#C[C@@]1(Cl)C[C@@H]2CC[C@H]1C2    ZINC000001598142
Cc1cnc(CCl)c(C)c1    ZINC000034595999
Cc1ccnc(CCCl)c1    ZINC000089228903
NC[C@H](Cl)c1ccccc1    ZINC000001702137
Cc1cccc(CCCl)n1    ZINC000031560047
O=C[C@@H](Cl)Br    ZINC000101646882
O=C[C@H](Cl)Br    ZINC000101646879
O=C(Cl)CBr    ZINC000004521278
O=C(O)[C@@H](F)Br    ZINC000016082616
O=C(O)[C@H](F)Br    ZINC000008698391
CC(C)(Cl)Br    ZINC000001841319
C[C@H](Cl)CBr    ZINC000002033081
C[C@@H](Cl)CBr    ZINC000002033082
ClCCCBr    ZINC000001648515
C[C@@H](Br)CCl    ZINC000002033083
C[C@H](Br)CCl    ZINC000043426897
O=C1O[C@H](Cl)[C@H](Cl)O1    ZINC000001733749
Br[C]1C=C=CC=N1    ZINC000329788100
O=C1O[C@H](Cl)[C@@H](Cl)O1    ZINC000001733750
FC1(F)C[C@@H]1Br    ZINC000097436556
FC(F)=CCBr    ZINC000071618849
C=CC(F)(F)Br    ZINC000002584270
Br[C]1C=C=NC=C1    ZINC000329788057
O=C1O[C@@H](Cl)[C@H](Cl)O1    ZINC000001733747
FC1(F)C[C@H]1Br    ZINC000097436557
O/N=C(Cl)\C(Cl)=N\O    ZINC000103643031
ON=C(Cl)C(Cl)=NO    ZINC000254743824
O/N=C(Cl)\C(Cl)=N/O    ZINC000103555587
O/N=C(Cl)/C(Cl)=N/O    ZINC000100439885
O[C@H](CF)CBr    ZINC000016158594
OC[C@H](F)CBr    ZINC000034283257
OC[C@@H](F)CBr    ZINC000034283258
CSCC=C(Cl)Cl    ZINC001347194822
CSC/C(Cl)=C\Cl    ZINC000307783903
CSC/C(Cl)=C/Cl    ZINC000306362136
O[C@@H](CF)CBr    ZINC000002507456
COC(=O)C(C)(Cl)Cl    ZINC000002516860
Cl[C@H]1OCCO[C@H]1Cl    ZINC000095866490
ClC(Cl)C1OCCO1    ZINC000002036004
O=C(Cl)OCCCCl    ZINC000001845910
OC/C(Cl)=C(/Cl)CO    ZINC000017109747
COC(=O)[C@@H](Cl)CCl    ZINC000001699946
OC/C(Cl)=C(\Cl)CO    ZINC000005500551
Cl[C@@H]1OCCO[C@H]1Cl    ZINC000004403466
C[C@](Cl)(CCl)C(=O)O    ZINC000002023484
C[C@@](Cl)(CCl)C(=O)O    ZINC000001760646
Cl[C@H]1OCCO[C@@H]1Cl    ZINC000001640809
CCOC(=O)C(Cl)Cl    ZINC000001866955
O=C(CCl)OCCCl    ZINC000001675721
O=C(Cl)COCCCl    ZINC000065739269
C=C(CCl)P(=O)(O)O    ZINC000005725737
COC(=O)[C@H](Cl)CCl    ZINC000002043594
C=COC(=O)C(F)(F)Cl    ZINC000144286949
S=C(Cl)c1ccccc1    ZINC000034278574
ClCC#Cc1cccs1    ZINC000040238003
F[C@H]1CC1(CCl)CCl    ZINC000261508803
CCC[SiH2]C(Cl)Cl    ZINC000205433850
C[Si](C)(C)C(Cl)Cl    ZINC000170172682
C[Si](C)(CCl)CCl    ZINC000170155528
F[C@@H]1CC1(CCl)CCl    ZINC000261508804
CC(Cl)(Cl)C(=O)NN    ZINC000307527194
CCS(=O)(=O)CCCl    ZINC000001603450
CCS(=O)(=O)[C@H](C)Cl    ZINC000045069249
CCS(=O)(=O)[C@@H](C)Cl    ZINC000045069245
CC(C)S(=O)(=O)CCl    ZINC000095348296
O=[S@](O)CCCCCl    ZINC000034172708
CS(=O)(=O)CCCCl    ZINC000032005792
CC1=CC(=O)C(Cl)=CC1=O    ZINC000002556343
CC1=CC(=O)C=C(Cl)C1=O    ZINC000003051894
O/N=C(/Cl)c1ccccn1    ZINC000016953822
CCO[C@@H](Cl)[C@@H](C)Cl    ZINC000104515464
O/N=C(\Cl)c1cccnc1    ZINC000116226891
O=C(CCl)c1cnccn1    ZINC000006584890
ON=C(Cl)c1cccnc1    ZINC000307820993
O=Cc1ccnc(CCl)n1    ZINC000091362260
O/N=C(\Cl)c1ccncc1    ZINC000038171309
CO[C@@H](CCl)CCCl    ZINC000104725365
O/N=C(\Cl)c1ccccn1    ZINC000100032903
ON=C(Cl)c1ccncc1    ZINC000252537731
CCOC(CCl)CCl    ZINC000104719765
CCO[C@H](Cl)[C@H](C)Cl    ZINC000104515469
CC(CO)(CCl)CCl    ZINC000002140973
C[C@@H](Cl)COCCCl    ZINC000005532420
ClCCCOCCCl    ZINC000104712225
C[C@H](CCl)OCCCl    ZINC000104716143
CCO[C@H](Cl)[C@@H](C)Cl    ZINC000104515460
C[C@H](Cl)COCCCl    ZINC000005515615
C[C@@H](CCl)OCCCl    ZINC000104716140
CCCCOC(Cl)Cl    ZINC000002556820
O=C(CCl)c1ccncn1    ZINC000104817147
CO[C@H](CCl)CCCl    ZINC000104725362
CCO[C@@H](Cl)[C@H](C)Cl    ZINC000104515472
ClC[SiH2]c1ccccc1    ZINC000195751535
NN(CCCl)CCCl    ZINC000095783711
C#CC(C#C)OCCCCl    ZINC001225127394
N#C[C@@H](Cl)C[n+]1cc[nH]c1    ZINC000003091279
O[C@H](CCl)c1ccccc1    ZINC000002555240
COc1ccc(CCl)cc1    ZINC000000161699
OCc1ccc(CCl)cc1    ZINC000002581133
N#C[C@H](Cl)C[n+]1cc[nH]c1    ZINC000003091280
COc1ccccc1CCl    ZINC000002528046
COc1cccc(CCl)c1    ZINC000001559804
CC1(CCl)C=CC(=O)C=C1    ZINC000003121824
ClCOCc1ccccc1    ZINC000002242621
OCc1cccc(CCl)c1    ZINC000021994833
O[C@@H](CCl)c1ccccc1    ZINC000002555239
Cc1ccc(CCl)c(O)c1    ZINC000001595511
ClCCOc1ccccc1    ZINC000001587815
OCCO[C@H](CF)CCl    ZINC001217874846
OCCO[C@@H](CF)CCl    ZINC001217874843
ClCc1nccn1C1CC1    ZINC000072362051
CNc1ccc(CCl)cn1    ZINC000072225100
C/C(Cl)=C\Cn1ccnc1    ZINC000528404945
ClCc1cncn1C1CC1    ZINC000042384266
ClCc1n[nH]c2c1CCC2    ZINC000091305413
ClCCNc1ccccn1    ZINC000078749898
C=C(Cl)Cn1ccnc1C    ZINC000082615261
C/C(Cl)=C\Cn1cccn1    ZINC000530160824
Cc1ncc(CCl)nc1C    ZINC000090500430
CC(C)(C)C(F)(F)CCl    ZINC000585681209
ClCc1cn2c(n1)CCC2    ZINC000218892006
C/C(Cl)=C/Cn1ccnc1    ZINC000528404955
ClCc1cc(C2CC2)n[nH]1    ZINC000084122175
ClCc1cc2n(n1)CCC2    ZINC000307040370
N#CCN1CCC=C(Cl)C1    ZINC000404448657
Cl[C@H]1CCc2n[nH]cc2C1    ZINC000575424392
Cc1nc(N)ccc1CCl    ZINC000072224116
C=C(Cl)Cn1cc(C)cn1    ZINC000853670659
ClCCNc1ccncc1    ZINC000083202624
ClCCNc1cccnc1    ZINC000259132412
Cc1cc(CCl)cnc1N    ZINC000072222035
Cc1cc(N)c(CCl)cn1    ZINC000034781648
Cc1cc(C)nc(CCl)n1    ZINC000019088936
Cc1nccn1C/C=C\Cl    ZINC000216894894
Cl[C@@H]1CCc2n[nH]cc2C1    ZINC000575424400
Cc1cc(N)ncc1CCl    ZINC000072223074
Cc1cc(CCl)nc(C)n1    ZINC000054833015
Cc1nccn1C/C=C/Cl    ZINC000082615284
C/C(Cl)=C/Cn1cccn1    ZINC000530160823
C=C[C@H]1[C@@H](Cl)[C@H]2CC[C@H]1C2    ZINC000104187113
CC(C)(C)C#C/C=C\CCl    ZINC000085484760
C=C[C@H]1[C@@H]2CC[C@@H](C2)[C@@H]1Cl    ZINC000104187110
C=C[C@@H]1[C@@H](Cl)[C@H]2CC[C@H]1C2    ZINC000104187115
CC(C)(C)C#C/C=C/CCl    ZINC000002525704
ClCC#CC1CCCCC1    ZINC000002002629
C=C[C@@H]1[C@@H]2CC[C@@H](C2)[C@@H]1Cl    ZINC000104187107
N#CC(Cl)(Cl)CCl    ZINC000001641016
CC(Cl)(Cl)C(=O)NO    ZINC000306233699
O=[N+]([O-])C[C@@H](Cl)CCl    ZINC000003070203
O=[N+]([O-])C[C@H](Cl)CCl    ZINC000003070202
CCC(Cl)(Cl)[N+](=O)[O-]    ZINC000001693383
N#Cc1ccc(CCl)s1    ZINC000095762218
ClCC#Cc1ccns1    ZINC000306800965
CNS(=O)(=O)CCCl    ZINC000059835160
CN(C)S(=O)(=O)CCl    ZINC000034566980
NS(=O)(=O)CCCCl    ZINC000034108069
CCNS(=O)(=O)CCl    ZINC000005853268
CN(CCl)S(C)(=O)=O    ZINC000039277264
CS(=O)(=O)NCCCl    ZINC000002504549
O=C(CCl)NCC(F)F    ZINC000168103660
O=c1ccccn1CCCl    ZINC000034959689
Cc1ccc(O)c(CCl)n1    ZINC000085221115
O/N=C1\[C@H]2C=C[C@@H](C2)[C@H]1Cl    ZINC000104100175
Cn1cccc1C(=O)CCl    ZINC000003394016
C=C(Cl)CNC(=O)C#CC    ZINC000232610491
COc1cc(CCl)ccn1    ZINC000040886173
O[C@@H](CCl)c1cccnc1    ZINC000008764125
Cc1cc(CCl)c[nH]c1=O    ZINC000072222707
COc1cccnc1CCl    ZINC000034337995
Cc1[nH]c(=O)ccc1CCl    ZINC000072224794
ClCc1coc(C2CC2)n1    ZINC000058517765
COc1cncc(CCl)c1    ZINC000095642381
Cn1ccc(CCl)cc1=O    ZINC000032628431
ClCc1cnoc1C1CC1    ZINC000082164560
COc1ccnc(CCl)c1    ZINC000019090611
COc1ccc(CCl)cn1    ZINC000034142819
Cl[C@H]1CCc2oncc2C1    ZINC000575424060
COc1ncccc1CCl    ZINC000034410846
Cn1ccc(C(=O)CCl)c1    ZINC000003394906
ClCc1ncc(C2CC2)o1    ZINC000040539300
O[C@H](CCl)c1cccnc1    ZINC000008764124
COc1ccncc1CCl    ZINC000083141710
Cc1cc(CCl)cc(=O)[nH]1    ZINC000008652227
O/N=C1\[C@H]2C=C[C@H](C2)[C@H]1Cl    ZINC000104100182
O/N=C1/[C@H]2C=C[C@H](C2)[C@H]1Cl    ZINC000005031316
CC#CC(=O)NC/C=C/Cl    ZINC000891200332
O=N[C@@H]1[C@H]2C=C[C@H](C2)[C@@H]1Cl    ZINC000004769236
Cl[C@@H]1CCc2oncc2C1    ZINC000575424061
Cc1cc(=O)[nH]cc1CCl    ZINC000072223749
O=N[C@@H]1[C@H]2C=C[C@@H](C2)[C@@H]1Cl    ZINC000100498160
O/N=C1/[C@H]2C=C[C@@H](C2)[C@H]1Cl    ZINC000104100180
ClCCOc1cccnc1    ZINC000072427630
O=N[C@@H]1[C@@H]2C=C[C@@H](C2)[C@@H]1Cl    ZINC000004769235
C#CCNC(=O)/C=C(/C)Cl    ZINC000899975266
COc1ccc(CCl)nc1    ZINC000034308439
C#CCNC(=O)/C=C(\C)Cl    ZINC000899975265
C#CCO[C@H](CCl)CC#N    ZINC001205006258
ClCc1cc(C2CC2)no1    ZINC000034335544
ClCc1cc(C2CC2)on1    ZINC000019093263
ClCc1ncoc1C1CC1    ZINC000085943158
O=N[C@@H]1[C@@H]2C=C[C@H](C2)[C@@H]1Cl    ZINC000100498161
COc1cccc(CCl)n1    ZINC000051042717
CC#CC(=O)NC/C=C\Cl    ZINC000891200333
C=C(Cl)Cn1ccc(N)n1    ZINC000096528134
C=C(Cl)Cn1cc(C)nn1    ZINC000853718263
C=C(Cl)Cn1cc(N)cn1    ZINC000096528128
C/C(Cl)=C/Cn1cncn1    ZINC000530160164
Nc1ncncc1CCCl    ZINC001161695746
C/C(Cl)=C/Cn1ccnn1    ZINC000530109935
C[C@@H](Cl)c1nccc(N)n1    ZINC000087736120
ClCc1nnc2n1CCC2    ZINC000062720704
Cc1nnc(C)c(CCl)n1    ZINC000216147813
ClC[C@@H]1CCc2ncnn21    ZINC000536952037
C/C(Cl)=C\Cn1ccnn1    ZINC000530109943
ClCCNc1cncnc1    ZINC000089224294
C/C(Cl)=N\c1cc(C)n[nH]1    ZINC000265540744
ClCCNc1ncccn1    ZINC000078749969
ClCc1n[nH]c(C2CC2)n1    ZINC000085385564
ClC[C@H]1CCc2ncnn21    ZINC000536952029
C[C@H](Cl)c1nccc(N)n1    ZINC000087736119
ClCc1nncn1C1CC1    ZINC000038582616
C=C(Cl)Cn1cnc(C)n1    ZINC000853718947
Nc1cn(C/C=C/Cl)cn1    ZINC000685951079
ClCCNc1cccnn1    ZINC000059492721
C/C(Cl)=C\Cn1cncn1    ZINC000530160165
ClCCNc1cnccn1    ZINC000083202904
ClCCNc1ccncn1    ZINC000083202836
Cc1ncc(CCl)c(N)n1    ZINC000001719385
C=C(Cl)CN1C[C@@H]2C[C@@H]2C1    ZINC000886328782
C=C(Cl)CN(C)CC#CC    ZINC000839612298
C=C(Cl)CN1C[C@H]2C[C@@H]2C1    ZINC000886328781
C=C(Cl)CCCCCC#N    ZINC000033414750
Cl/C=C/CN1C[C@@H]2C[C@@H]2C1    ZINC000886327840
CC#CCN(C)C/C=C/Cl    ZINC000306226126
Cl/C=C/CN1CC=CCC1    ZINC000306483972
C=C(Cl)CN1CC=CCC1    ZINC000306472303
Cl/C=C\CN1C[C@@H]2C[C@H]2C1    ZINC000886327838
C#CCN(CC)C/C=C\Cl    ZINC000378973426
Cl/C=C\CN1C[C@@H]2C[C@@H]2C1    ZINC000886327841
C#C[C@H](C)N(C)CC(=C)Cl    ZINC000307694591
C#C[C@@H](C)N(C)C/C=C\Cl    ZINC000387874351
C#C[C@H](C)N(C)C/C=C/Cl    ZINC000307651063
C#CCCCN1CC(Cl)C1    ZINC001209265793
Cl/C=C\CN1CC=CCC1    ZINC000307791411
C#CCN(CC)CC(=C)Cl    ZINC000306497128
N#C[C@@H](Cl)C1CCCCC1    ZINC000045626787
C=CCN1CCC=C(Cl)C1    ZINC000878793780
C#C[C@@H](C)N(C)C/C=C/Cl    ZINC000307651064
N#C[C@H](Cl)C1CCCCC1    ZINC000045626788
N#CC1(CCl)CCCCC1    ZINC000000163556
C#C[C@@H](C)N(C)CC(=C)Cl    ZINC000307694590
CC#CCN(C)C/C=C\Cl    ZINC000378867692
C=C(Cl)CN1C[C@@H]2C[C@H]2C1    ZINC000886328783
C#C[C@H](C)N(C)C/C=C\Cl    ZINC000387874352
C#CCN(CC)C/C=C/Cl    ZINC000306496154
Cl/C=C/CN1C[C@@H]2C[C@H]2C1    ZINC000886327839
O=CC(Cl)=C(Cl)Cl    ZINC000002038399
O=C(Cl)/C(Cl)=C/Cl    ZINC000034729246
CCC(F)(F)Br    ZINC000064370150
O=C(OCCl)OCCl    ZINC000002511045
C=C(CCl)S(=O)(=O)F    ZINC000097957410
BrCC#CC1CC1    ZINC000098213358
CS(=O)(=O)OCCCl    ZINC000001768592
O=S(=O)(O)CCCCl    ZINC000004542306
CO[S@](=O)OCCCl    ZINC000005607005
CO[S@@](=O)OCCCl    ZINC000004743803
O=C(OCCCl)C(F)F    ZINC001083809098
CCO[P@](=O)(O)CCl    ZINC000003105924
O[C@@H](CCl)[C@H](O)CCl    ZINC000085427975
OC[C@@H](O)[C@@H](Cl)CCl    ZINC000001607459
CO[C@H](Cl)[C@@H](Cl)OC    ZINC000138513771
OC[C@@H](O)[C@H](Cl)CCl    ZINC000001607457
FC1(F)OCCO[C@H]1Cl    ZINC000068591146
CO[C@@H](Cl)[C@H](Cl)OC    ZINC000138513632
OC[C@H](O)[C@H](Cl)CCl    ZINC000001607456
FC1(F)OCCO[C@@H]1Cl    ZINC000068591149
CO[C@H](Cl)[C@H](Cl)OC    ZINC000138513520
NS(=O)(=O)NCCCl    ZINC000060274435
CCOC(=O)C(F)(F)Cl    ZINC000001691290
O[C@@H](CCl)[C@@H](O)CCl    ZINC000005131835
O[C@H](CCl)[C@H](O)CCl    ZINC000002510085
COP(=O)(CCl)OC    ZINC000001676370
OC[C@H](O)[C@@H](Cl)CCl    ZINC000001607458
C=C(Cl)Cc1cccs1    ZINC000095727343
ClCc1nc2nonc2[nH]1    ZINC000040175443
ClCSc1ccccc1    ZINC000001737427
Sc1cccc(CCl)c1    ZINC000166048494
C[Si](C)(C)C(F)(F)Cl    ZINC000196089807
O=C1C(=O)[C@@H]2CC[C@@H]1C2Cl    ZINC000100354043
Cc1ccc(C(=O)CCl)o1    ZINC000001669321
O=C1C(=O)[C@@H]2CC[C@H]1C2Cl    ZINC000012403024
COC(=O)[C@H]1C=CC=C1Cl    ZINC000004958376
Cc1occc1C(=O)CCl    ZINC000087224315
O=C1C(=O)[C@H]2CC[C@H]1C2Cl    ZINC000100354048
Cc1ccoc1C(=O)CCl    ZINC000087224263
COC(=O)[C@@H]1C=CC=C1Cl    ZINC000001626925
Cl[C@H]1COc2ccnn2C1    ZINC000256054613
N#CCO[C@H](CCl)CC#N    ZINC001224378746
COc1nnccc1CCl    ZINC000261506923
N#CCC(=O)NC/C=C\Cl    ZINC000891203816
O=Cc1cnn(CCCl)c1    ZINC000012428313
C=C(Cl)CNC(=O)CC#N    ZINC000162764906
C/C(Cl)=C\C(=O)NCC#N    ZINC000900464994
Cc1nc(CCl)cc(=O)[nH]1    ZINC000013137010
ClCc1noc(C2CC2)n1    ZINC000019090180
C/C(N)=C(/C#N)C(=O)CCl    ZINC000096837222
C/C(N)=C(\C#N)C(=O)CCl    ZINC000003885305
ClCc1nnc(C2CC2)o1    ZINC000019090050
N#CCC(=O)NC/C=C/Cl    ZINC000891203815
COc1cnc(CCl)nc1    ZINC000145473702
Cl[C@@H]1COc2ccnn2C1    ZINC000256054614
COc1nccnc1CCl    ZINC000079438446
N#CC1(NC(=O)CCl)CC1    ZINC000306508131
COc1ccc(CCl)nn1    ZINC000040886168
COc1ccnc(CCl)n1    ZINC000039121164
C=C(Cl)c1nnc(CC)o1    ZINC001255056531
COc1cncc(CCl)n1    ZINC000083119810
Cn1cc(C(=O)CCl)cn1    ZINC000026515588
Cc1cc(=O)[nH]c(CCl)n1    ZINC000013139068
COc1ncc(CCl)cn1    ZINC000088189334
Cn1ccnc1C(=O)CCl    ZINC000039125679
C/C(Cl)=C/C(=O)NCC#N    ZINC000900464993
ClCc1nc(C2CC2)no1    ZINC000012803975
COc1nccc(CCl)n1    ZINC000071864071
Cn1nccc1C(=O)CCl    ZINC000083141800
COc1cnc(CCl)cn1    ZINC000095642480
CCC[C@@H](O)C(F)(F)Cl    ZINC000002045673
FCCO[C@@H](CF)CCl    ZINC001224674006
FCc1ccc(CCl)cc1    ZINC000095218253
Cc1cccc(CCl)c1F    ZINC000075898731
FCCO[C@H](CF)CCl    ZINC001224674007
CC(F)(F)COCCCl    ZINC000703594068
Fc1cccc(CCCl)c1    ZINC000057385874
Cc1ccc(F)cc1CCl    ZINC000002509695
C[C@H](Cl)c1ccc(F)cc1    ZINC000003349012
Fc1ccccc1CCCl    ZINC000049651111
Cc1c(F)cccc1CCl    ZINC000149290328
C[C@@H](Cl)c1cccc(F)c1    ZINC000057218538
Cc1ccc(F)c(CCl)c1    ZINC000052998389
Cc1ccc(CCl)c(F)c1    ZINC000078676499
C[C@H](Cl)c1ccccc1F    ZINC000057214400
C[C@H](Cl)c1cccc(F)c1    ZINC000057218537
CCC[C@H](O)C(F)(F)Cl    ZINC000001675529
C[C@@H](Cl)c1ccc(F)cc1    ZINC000003349014
Cc1ccc(CCl)cc1F    ZINC000002509694
Cc1cc(CCl)ccc1F    ZINC000049778416
C[C@@H](Cl)c1ccccc1F    ZINC000057214402
Fc1ccc(CCCl)cc1    ZINC000001847568
Cc1cc(F)ccc1CCl    ZINC000050580297
CC(F)(F)OCCCCl    ZINC001083807937
C=CCn1nnnc1CCl    ZINC000096510780
ClCCNc1cnnnc1    ZINC001167815276
ClCCNc1nccnn1    ZINC000001557212
Cc1nnnn1C/C=C\Cl    ZINC000378965239
Oc1ccc[n+](CCCl)c1    ZINC000001717103
ClCc1nnnn1C1CC1    ZINC000012804086
Cc1nnnn1C/C=C/Cl    ZINC000306492678
C=C(Cl)Cn1nnnc1C    ZINC000306234440
C#C[C@]1(O)CCCC[C@H]1Cl    ZINC000004794472
ClC1=CC[C@@H]2COC[C@@H]2C1    ZINC000000494810
C#C[C@]1(O)CCCC[C@@H]1Cl    ZINC000004794468
O=C/C=C(\Cl)C1CCCC1    ZINC000025580743
ClC[C@@H]1C[C@@H]2C[C@H]1[C@H]1O[C@@H]12    ZINC000100200818
ClC1=CC[C@H]2COC[C@@H]2C1    ZINC000000494809
C#C[C@@]1(O)CCCC[C@H]1Cl    ZINC000004794474
C=C(Cl)CC#CC(C)(C)O    ZINC000005379409
ClC[C@@H]1C[C@@H]2C[C@@H]1[C@H]1O[C@@H]12    ZINC000100200812
ClC[C@@H]1C[C@H]2C[C@@H]1[C@H]1O[C@@H]12    ZINC000100200814
CC1(C)CC(=O)C=C(Cl)C1    ZINC000004822595
ClC[C@@H]1C[C@H]2C[C@H]1[C@H]1O[C@@H]12    ZINC000100200820
C#C[C@@]1(O)CCCC[C@@H]1Cl    ZINC000004794470
C#CC(=O)CCCCCCl    ZINC000001737473
ClC1=CC[C@H]2COC[C@H]2C1    ZINC000000494811
ClC1=CC[C@@H]2COC[C@H]2C1    ZINC000000494812
C=C(Cl)CN(C)CCC#N    ZINC000019834217
CC(C)n1ccnc1CCl    ZINC000033414637
CCn1cc(CCCl)cn1    ZINC000060711257
CC(C)n1nccc1CCl    ZINC000072209565
CCc1nccn1CCCl    ZINC000019092947
C[C@@H](CC#N)NC/C=C/Cl    ZINC000878817677
Cc1cc(C)n(CCCl)n1    ZINC000000895959
CCn1nc(C)cc1CCl    ZINC000072209563
CCCn1cncc1CCl    ZINC000078675770
C=C(Cl)CN1CC=CCN1    ZINC000707880608
CCCn1ccc(CCl)n1    ZINC000096509691
Cc1nn(C)c(C)c1CCl    ZINC000036888849
Cl/C=C\CN1CC=CCN1    ZINC000705194624
C=C(Cl)CN[C@@H](C)CC#N    ZINC000125059000
C[C@@H](CC#N)NC/C=C\Cl    ZINC000878817678
Cc1nc(CCl)n(C)c1C    ZINC000022861579
CCn1cc(C)nc1CCl    ZINC000408715157
C[C@H](CC#N)NC/C=C/Cl    ZINC000878817676
C=C(Cl)CN[C@H](C)CC#N    ZINC000125059262
CCn1nc(CCl)cc1C    ZINC000096509690
C=C(Cl)CN(CC)CC#N    ZINC000045061227
CC(C)n1cncc1CCl    ZINC000019090595
CN(C/C=C\Cl)CCC#N    ZINC000206250889
CCN(CC#N)C/C=C/Cl    ZINC000045061223
CCN(CC#N)C/C=C\Cl    ZINC000218672114
CCCn1nccc1CCl    ZINC000077863125
CC(C)n1cc(CCl)cn1    ZINC000054740374
Cn1cc(CCCCl)cn1    ZINC000057218548
C[C@H](CC#N)NC/C=C\Cl    ZINC000878817675
Cc1cnn(CCCCl)c1    ZINC000037677053
CC(C)(CCl)n1cccn1    ZINC000407986234
CN(C/C=C/Cl)CCC#N    ZINC000019834212
Cc1n[nH]c(C)c1CCCl    ZINC000000495184
CC(C)n1ccc(CCl)n1    ZINC000068589970
Cl/C=C/CN1CC=CCN1    ZINC000705194629
Cc1nccn1CCCCl    ZINC000019092840
CCn1nccc1CCCl    ZINC000069026787
CCCCC#CCCCCl    ZINC000002390298
O=C=NC(Cl)(Cl)Cl    ZINC000004262410
NCC(Cl)=C(Cl)Cl    ZINC000098210116
NCC(F)(F)Br    ZINC000019616473
N#CC1(Br)CCC1    ZINC000098096544
N#C[C@@H](Br)C1CC1    ZINC000127635715
N#C[C@H](Br)C1CC1    ZINC000127635910
N#CC1(CBr)CC1    ZINC000088613677
C/N=C(/Cl)c1cccs1    ZINC000012433200
S=c1ccc(CCl)c[nH]1    ZINC000072225845
C/N=C(\Cl)c1cccs1    ZINC000104970665
Cc1ncoc1C(=O)CCl    ZINC000096373467
C#CC(=O)NOC/C=C/Cl    ZINC000306660408
Cc1cc(C(=O)CCl)no1    ZINC000087224388
Cc1nocc1C(=O)CCl    ZINC000402624081
C#CC(=O)NOC/C=C\Cl    ZINC000381924349
Cc1oncc1C(=O)CCl    ZINC000087224233
Cn1cc(C(Cl)=NO)cn1    ZINC000242543457
Cn1ncc(C(=O)CCl)n1    ZINC000238854233
O=C(CCl)N=c1[nH]cc[nH]1    ZINC000082457772
Cn1cc(C(=O)CCl)nn1    ZINC000306268075
Cn1nncc1C(=O)CCl    ZINC000238851018
O=C(CCl)Nc1cc[nH]n1    ZINC000042414644
O=C(CCl)Nc1cn[nH]c1    ZINC000035764182
Cc1cc(F)ncc1CCl    ZINC000095616364
Cc1nc(CCl)ccc1F    ZINC000095768611
Cc1nc(F)ccc1CCl    ZINC000091305953
C[C@@H](Cl)c1ccncc1F    ZINC000091305749
Nc1ccc(F)cc1CCl    ZINC000090496408
Fc1cncc(CCCl)c1    ZINC000060711233
Nc1cc(F)ccc1CCl    ZINC000016082896
Cc1cc(CCl)cnc1F    ZINC000095760980
Cc1ncc(CCl)cc1F    ZINC000095764005
Nc1nc(N)nc(CCl)n1    ZINC000002023116
Nc1ccc(CCl)c(F)c1    ZINC000238588003
C[C@H](Cl)c1ccncc1F    ZINC000091305744
N#CC1CC(OCCCl)C1    ZINC001224662329
C=CCNC(=O)/C=C(/C)Cl    ZINC000899921410
C#CC(=O)NC[C@@H](C)CCl    ZINC001143914380
CN1CCC/C(=C\Cl)C1=O    ZINC000012416743
C=C(Cl)CON=C1CCC1    ZINC000853669703
CC(C)c1nocc1CCl    ZINC000725241976
O=C(CCl)N1C[C@@H]2C[C@@H]2C1    ZINC000170279668
C/C=C\C(=O)NC/C=C\Cl    ZINC000891197542
C#CC(=O)N(C)CCCCl    ZINC001143908455
O=C(NC/C=C\Cl)C1CC1    ZINC000891214428
O=N[C@H]1[C@@H]2CC[C@@H](C2)[C@H]1Cl    ZINC000005004381
C#CCN(CC)C(=O)CCl    ZINC000129917385
CC(C)c1cnc(CCl)o1    ZINC000068590620
Cl/C=C\CON=CC1CC1    ZINC000378972539
O=C(CCl)N1C[C@H]2C[C@@H]2C1    ZINC000170279669
O=N[C@H]1[C@@H]2CC[C@H](C2)[C@H]1Cl    ZINC000104092300
O=C(NC/C=C/Cl)C1CC1    ZINC000891214427
CCCc1oncc1CCl    ZINC000409424110
C#CC(=O)NC[C@H](C)CCl    ZINC001143914381
C/C(Cl)=C\C(=O)N1CCC1    ZINC000900007764
C/C(Cl)=C\C(=O)NC1CC1    ZINC000149486131
Cc1noc(C)c1CCCl    ZINC000000495195
C=C(Cl)CNC(=O)C1CC1    ZINC000124641465
C#CC(C)(C)NC(=O)CCl    ZINC000032215086
O=N[C@@H]1[C@H](Cl)[C@H]2CC[C@H]1C2    ZINC000104092309
Cl/C=C/CON=CC1CC1    ZINC000378972538
CCc1noc(C)c1CCl    ZINC000039113058
C/C(Cl)=C/C(=O)NC1CC1    ZINC000149486357
CC(=O)N1CCC=C(Cl)C1    ZINC000404384367
CC#CC(=O)NCCCCl    ZINC001179756132
CC(C)c1ocnc1CCl    ZINC000085942873
C=CCNC(=O)/C=C(\C)Cl    ZINC000899921402
C/C(Cl)=C/C(=O)N1CCC1    ZINC000900007765
C/C=C/C(=O)NC/C=C\Cl    ZINC000891197541
O=C(CCl)N1C[C@@H]2C[C@H]2C1    ZINC000170279671
C/C=C/C(=O)NC/C=C/Cl    ZINC000891197544
C=C(Cl)CNC(=O)/C=C/C    ZINC000135352914
CC(C)c1cc(CCl)no1    ZINC000012398232
CC(C)c1nc(CCl)co1    ZINC000004198793
C=C(Cl)CNC(=O)/C=C\C    ZINC000394326054
C=CCO[C@H](CCl)CC#N    ZINC001205032128
C/C=C\C(=O)NC/C=C/Cl    ZINC000891197543
N#CC[C@@H](CCl)OC1CC1    ZINC001205468179
C=C(Cl)CON=CC1CC1    ZINC000853735968
O=N[C@@H]1[C@H](Cl)[C@@H]2CC[C@H]1C2    ZINC000005004382
CCCc1cc(CCl)on1    ZINC000012398326
Cc1cc(CCCCl)on1    ZINC000002524889
CC(C)c1cc(CCl)on1    ZINC000012396663
Cn1cncc1NCCCl    ZINC001167814343
CC(C)n1cc(CCl)nn1    ZINC000052225966
CC(C)n1cnnc1CCl    ZINC000072226807
CC(C)c1nc(CCl)n[nH]1    ZINC000085385552
Cc1nc(C)n(CCCl)n1    ZINC000041062700
CCCn1ncnc1CCl    ZINC000078750468
CCCn1cnnc1CCl    ZINC000083601966
CCCn1cc(CCl)nn1    ZINC000052225964
CCn1cc(CCCl)nn1    ZINC000052226169
CCc1nnc(CCl)n1C    ZINC000057217657
CCn1nnc(C)c1CCl    ZINC000299805647
CC(C)n1ncnc1CCl    ZINC000083976977
CCc1nc([C@@H](C)Cl)n[nH]1    ZINC000147562227
Cn1cnc(NCCCl)c1    ZINC001167814270
Cn1ccc(NCCCl)n1    ZINC001167814387
CCn1c(C)nnc1CCl    ZINC000057217660
CCc1nc([C@H](C)Cl)n[nH]1    ZINC000147562424
C[C@H]1CCN(C/C=C/Cl)C1    ZINC000306322056
C/C(Cl)=C/CN1CCCC1    ZINC000002864806
C[C@@H]1CCN(C/C=C\Cl)C1    ZINC000307842522
C[C@@H]1C[C@H]1CNC/C=C\Cl    ZINC000378962862
ClC1CN(C2CCCC2)C1    ZINC001257353935
CC(C)N1CCC=C(Cl)C1    ZINC000878793224
CN(C/C=C/Cl)CC1CC1    ZINC000307268477
C/C(Cl)=C\CN1CCCC1    ZINC000033315136
C[C@H]1CCCN1C/C=C\Cl    ZINC000379288285
C[C@@H]1C[C@H]1CN1CC(Cl)C1    ZINC001209421866
C=C(Cl)CNC[C@H]1C[C@@H]1C    ZINC000166893236
CC1CC(NC/C=C\Cl)C1    ZINC000378963774
C=C(Cl)CNCC1(C)CC1    ZINC000226381835
C[C@@H](NC/C=C/Cl)C1CC1    ZINC000235205103
CCN(C/C=C\Cl)C1CC1    ZINC000307776828
C=C(Cl)CN(C)C1CCC1    ZINC000306853702
C=C(C)CN(C)CC(=C)Cl    ZINC000307295607
C=C(Cl)CNC[C@@H]1C[C@H]1C    ZINC000166893348
C=C(Cl)CN(CC)C1CC1    ZINC000307606364
CN(C/C=C\Cl)CC1CC1    ZINC000378972556
C#CCN[C@H](C)CCCCl    ZINC001258245509
C[C@H]1C[C@H]1CN1CC(Cl)C1    ZINC001209421863
ClCCN1C[C@H]2CC[C@H]1C2    ZINC000100303963
C[C@@H]1CCCN1C/C=C/Cl    ZINC000306367155
ClCCN[C@@H]1C[C@H]2C[C@H]2C1    ZINC001167897252
C=C(Cl)CN[C@@H]1CC[C@H]1C    ZINC000307306912
CN1[C@@H]2CC[C@H]1CC(Cl)C2    ZINC000001584636
C[C@@H]1C[C@@H]1CN1CC(Cl)C1    ZINC001209421865
CC1=C(Cl)N(C)CCCC1    ZINC000138155080
C[C@H](NC1CC1)C1(Cl)CC1    ZINC000575494735
C=C(Cl)CN1CCC[C@H]1C    ZINC000306281135
C=C(Cl)CN[C@H](C)C1CC1    ZINC000037489014
CN(C/C=C/Cl)C1CCC1    ZINC000306415211
C=C(Cl)CN1CC[C@@H](C)C1    ZINC000307047954
C[C@@H]1CC[C@H]1NC/C=C/Cl    ZINC000306347026
C#CCN[C@@H](C)CCCCl    ZINC001258245510
C=C(Cl)CN1CCCCC1    ZINC000165651092
C=C(Cl)CN[C@H]1CC[C@@H]1C    ZINC000307306915
C=C(Cl)CN1CC[C@H](C)C1    ZINC000307047960
Cl/C=C\CNC1CCCC1    ZINC000307782975
C[C@@H]1CC[C@@H]1NC/C=C/Cl    ZINC000306347027
Cl/C=C/CN1CCCCC1    ZINC000038853337
C=C(Cl)CN[C@@H](C)C1CC1    ZINC000037489013
C=C(Cl)CNC[C@H]1C[C@H]1C    ZINC000166893122
Cl/C=C/CNC1CCCC1    ZINC000227261757
C=CCCN(C)C/C=C\Cl    ZINC000307834181
CN1[C@@H]2CC[C@@H]1CC(Cl)C2    ZINC000100126465
Cl/C=C\CN1CCCCC1    ZINC000146503526
C[C@@H](NC1CC1)C1(Cl)CC1    ZINC000575494736
C[C@@H]1CCCN1C/C=C\Cl    ZINC000379288286
C[C@@H]1CC[C@@H]1NC/C=C\Cl    ZINC000378974567
C[C@H]1CCN(C/C=C\Cl)C1    ZINC000307842523
C=C(C)CN(C)C/C=C/Cl    ZINC000307281182
C[C@@H]1CC[C@H]1NC/C=C\Cl    ZINC000378974566
C=C(C)CN(C)C/C=C\Cl    ZINC000387873532
C=CCN1CC[C@@H](CCl)C1    ZINC000071062169
ClC1CN(CCC2CC2)C1    ZINC001208684164
C[C@H](NC/C=C/Cl)C1CC1    ZINC000235507587
C[C@@H](NC/C=C\Cl)C1CC1    ZINC000378973204
C/C(Cl)=C/CN(C)C1CC1    ZINC000528347931
ClC[C@@H]1CN2CCC1CC2    ZINC000008406506
C=C(Cl)CN[C@@H]1CC[C@@H]1C    ZINC000307306913
C=CCN1CC[C@H](CCl)C1    ZINC000071062167
C=C(Cl)CNC1CC(C)C1    ZINC000166639826
CC1(CNC/C=C\Cl)CC1    ZINC000378975179
C[C@@H]1C[C@H]1CNC/C=C/Cl    ZINC000235304877
CN(C/C=C\Cl)C1CCC1    ZINC000378973031
C=C(Cl)CN[C@H]1CC[C@H]1C    ZINC000307306914
CCN(C/C=C/Cl)C1CC1    ZINC000307204379
CC1(CNC/C=C/Cl)CC1    ZINC000232818669
ClC[C@H]1CN2CCC1CC2    ZINC000002569319
ClCCN[C@H]1C[C@H]2C[C@H]2C1    ZINC001167897251
CCCN1CCC=C(Cl)C1    ZINC000878793535
CN1[C@H]2CC[C@H]1CC(Cl)C2    ZINC000100126469
C[C@@H]1C[C@@H]1CNC/C=C/Cl    ZINC000235276854
C[C@H]1CCCN1C/C=C/Cl    ZINC000306367156
C=CCCN(C)C/C=C/Cl    ZINC000307757866
C=C(Cl)CNC1CCCC1    ZINC000037488734
C=C(Cl)CNC[C@@H]1C[C@@H]1C    ZINC000166893459
C=CCCN(C)CC(=C)Cl    ZINC000306887390
C[C@@H]1C[C@@H]1CNC/C=C\Cl    ZINC000378962861
C=C(Cl)CN1CCC[C@@H]1C    ZINC000306281138
C=CCCCN1CC(Cl)C1    ZINC001209160362
C/C(Cl)=C\CN(C)C1CC1    ZINC000528347936
C=C(Cl)CN(C)CC1CC1    ZINC000306412896
C[C@H](NC/C=C\Cl)C1CC1    ZINC000378973205
C[C@@H]1CCN(C/C=C/Cl)C1    ZINC000306322047
ClC1CN(CC2CCC2)C1    ZINC001202739625
C[C@H]1C[C@@H]1CN1CC(Cl)C1    ZINC001209421864
CC1CC(NC/C=C/Cl)C1    ZINC000232786157
[SiH3]C(Cl)=C(Cl)Cl    ZINC000201239511
FC(F)=C(F)Br    ZINC000059995535
CC(Cl)(Cl)C(=O)Cl    ZINC000005167665
ClC(Cl)(Cl)[C@H]1CO1    ZINC000004983177
O=C(CCl)C(Cl)Cl    ZINC000002040190
O=C(Cl)[C@@H](Cl)CCl    ZINC000004521384
ClC(Cl)(Cl)[C@@H]1CO1    ZINC000001722615
O=C(Cl)[C@H](Cl)CCl    ZINC000002242604
CC(=O)C(Cl)(Cl)Cl    ZINC000001641054
OCC(F)(F)Br    ZINC000113377876
N=C(N)C(Cl)(Cl)Cl    ZINC000003864964
O=C(O)[C@H](F)C(Cl)Cl    ZINC000003121680
O=C1CCC=C1Br    ZINC000030677948
BrCc1ccco1    ZINC000008379380
O=C/C=C/C=C/Br    ZINC000034588881
O=C/C=C/C=C\Br    ZINC000071606810
O=C(O)[C@@H](F)C(Cl)Cl    ZINC000003121681
BrCc1ccoc1    ZINC000038234085
BrCn1cccn1    ZINC000039190369
ClCC(CCl)CCl    ZINC000103710622
BrCc1cc[nH]n1    ZINC000040539539
BrCc1c[nH]cn1    ZINC000008614801
BrCc1ncc[nH]1    ZINC000071257212
O=S(=O)(O)[C@@H](O)CCl    ZINC000005131961
CC(Cl)(CCl)CCl    ZINC000001621692
O=S(=O)(O)[C@H](O)CCl    ZINC000005131809
BrCc1cn[nH]c1    ZINC000062778058
O=S(=O)(O)OCCCl    ZINC000004896115
CC(C)(Cl)C(Cl)Cl    ZINC000002527971
O=C(CCl)c1cccs1    ZINC000002383794
O=Cc1cc(CCl)cs1    ZINC000001296251
ClCc1ccccc1Cl    ZINC000002504271
ClCc1cccc(Cl)c1    ZINC000000164429
ClC(Cl)c1ccccc1    ZINC000001586312
O=S(=O)(F)CCCCl    ZINC000100615032
ClCc1ccc(Cl)cc1    ZINC000000559400
BrC[C@H]1C=CCC1    ZINC000140657951
OCCCC(F)(Cl)Cl    ZINC000002555172
BrCC1=CCCC1    ZINC000079006980
BrC[C@H]1CC12CC2    ZINC000060149803
O[C@H]1C[C@](F)(Cl)C1(F)F    ZINC000095881918
C#CCCCCBr    ZINC000002578896
O[C@@H]1C[C@@](F)(Cl)C1(F)F    ZINC000095881921
CC1=C(Br)CCC1    ZINC000071786650
CSCCC(F)(F)Cl    ZINC000863293627
Br[C@@H]1C=CCCC1    ZINC000049942692
Br[C@H]1CC=CCC1    ZINC000086860163
C=C/C=C/CCBr    ZINC000059245637
CC(C)(O)C(F)(Cl)Cl    ZINC000001675402
BrC[C@@H]1CC12CC2    ZINC000060149800
CC#CCCCBr    ZINC000060712435
O=C(CCl)CC(F)(F)F    ZINC000083137816
BrC1(C2CC2)CC1    ZINC000097757740
O=C(O)c1ccc(CCl)o1    ZINC000088189686
BrCC1CC=CC1    ZINC000095764037
C=CCCC(=C)Br    ZINC000138785517
BrCC12CC(C1)C2    ZINC000230570102
BrC1=CCCCC1    ZINC000063363105
Br[C@H]1C=CCCC1    ZINC000049942691
O=c1cc(CCl)occ1O    ZINC000001706127
O[C@H]1C[C@@](F)(Cl)C1(F)F    ZINC000095881920
BrCC=C1CCC1    ZINC000059979513
O=C1C=C(CCl)OCC1=O    ZINC000104716066
Br[C@@H]1CC=CCC1    ZINC000086860162
C=C/C=C\CCBr    ZINC000090156840
O[C@@H]1C[C@](F)(Cl)C1(F)F    ZINC000095881919
ClCSc1ncccn1    ZINC000000332907
BrC[C@@H]1C=CCC1    ZINC000140657767
CC12CC(Br)(C1)C2    ZINC000095923684
C=C1CC(CBr)C1    ZINC000196724724
O=c1[nH]cc(CCl)c(=O)[nH]1    ZINC000001670523
Cc1nonc1C(=O)CCl    ZINC000299805244
O=C(CCl)c1c[nH]c(=O)[nH]1    ZINC000055104550
O=c1cc(O)[nH]c(CCl)n1    ZINC000062701770
C[C@@H]1C(=O)NC(=O)N=C1Cl    ZINC000100045346
O=C(CCl)Nc1ccon1    ZINC000012505051
O=c1cc(CCl)[nH]c(=O)[nH]1    ZINC000002008825
C[C@H]1C(=O)NC(=O)N=C1Cl    ZINC000100045350
C=C(Cl)CSCC#CC    ZINC000853783255
Cc1cc(CCl)c(C)s1    ZINC000020439832
O/C(CCl)=N\c1ncn[nH]1    ZINC000003099659
O=C(CCl)Nn1cnnc1    ZINC000005522139
ClCc1nc2c([nH]1)NON2    ZINC000040174033
O=C(O)C1=C(Cl)CCCC1    ZINC000004107728
CC(=O)[C@H](Cl)C(=O)C1CC1    ZINC000100041017
C#CCO[C@@H]1OCC[C@@H]1Cl    ZINC000006087976
O=C(OC/C=C\Cl)C1CC1    ZINC000195790077
C#CCO[C@H]1OCC[C@@H]1Cl    ZINC000006087974
O=C1C=C[C@H](OCCCl)C1    ZINC001224663393
COC1=C(Cl)C(=O)CCC1    ZINC000150145319
C#CCO[C@@H]1OCC[C@H]1Cl    ZINC000006087975
C#CCO[C@H]1OCC[C@H]1Cl    ZINC000006087973
C=C(Cl)COC(=O)C1CC1    ZINC000306273032
CC(=O)[C@@H](Cl)C(=O)C1CC1    ZINC000100041014
O=C(OC/C=C/Cl)C1CC1    ZINC000033838704
O=C1C=C[C@@H](OCCCl)C1    ZINC001224663384
C[C@@H](CCl)Oc1cc[nH]n1    ZINC001226424093
CC(C)c1noc(CCl)n1    ZINC000012505490
N#CCCNOC/C=C/Cl    ZINC000819324457
C[C@@H](CCl)Oc1ncc[nH]1    ZINC001228297033
CCc1noc([C@@H](C)Cl)n1    ZINC000012505709
Cc1nnc(CCCCl)o1    ZINC000035658631
CCCc1noc(CCl)n1    ZINC000012505493
C[C@H](CCl)Oc1ncc[nH]1    ZINC001228297026
C[C@H](CCl)Oc1cn[nH]c1    ZINC001228324787
CC(C)c1nc(CCl)no1    ZINC000019089866
C[C@@H](C#N)CNC(=O)CCl    ZINC000054156670
C[C@H](C#N)CNC(=O)CCl    ZINC000054156668
CC(C)c1nnc(CCl)o1    ZINC000014988253
C[C@H](CC#N)NC(=O)CCl    ZINC000050392076
CCc1nnc([C@@H](C)Cl)o1    ZINC000021949213
N#CCCNOC/C=C\Cl    ZINC000819324458
C[C@H](CCl)Oc1cc[nH]n1    ZINC001226424085
CN(CCC#N)C(=O)CCl    ZINC000003269718
C#CCNC(=O)NCCCl    ZINC000001673738
CCc1noc([C@H](C)Cl)n1    ZINC000012505710
CCc1nnc([C@H](C)Cl)o1    ZINC000021949215
C[C@@H](CCl)Oc1cn[nH]c1    ZINC001228324788
CCCc1nnc(CCl)o1    ZINC000014988250
COCn1ccnc1CCl    ZINC000067425308
CCN(CC#N)C(=O)CCl    ZINC000104731121
OC[C@@H](Cl)Cc1c[nH]cn1    ZINC000008648986
C[C@@H](CC#N)NC(=O)CCl    ZINC000050392075
OC[C@H](Cl)Cc1cnc[nH]1    ZINC000013207514
O=c1[nH]ccn1CCCCl    ZINC000019090126
Cc1noc(CCCCl)n1    ZINC000035658748
CCCc1nc(CCl)no1    ZINC000020368531
Cc1nnnn1CCCCl    ZINC000042383936
CCCn1nnnc1CCl    ZINC000004207176
NCCn1cc(CCl)nn1    ZINC001254155693
CC(C)n1nnnc1CCl    ZINC000026466861
CCC#C[C@@H](C)OCCCl    ZINC001224662496
C#C[C@H](C)OC[C@H](C)CCl    ZINC001224596530
C#CC[C@H](C)OCCCCl    ZINC001225127157
CC1(C)CCC[C@H](Cl)C1=O    ZINC000076593848
C#C[C@@H](OCCCl)C(C)C    ZINC001224661035
ClCCCOC1CC=CC1    ZINC001225124456
C#C[C@H](CCC)OCCCl    ZINC001224661936
CC1(C)CCC[C@@H](Cl)C1=O    ZINC000076593850
C#CC[C@H](CC)OCCCl    ZINC001224664045
ClCCCO[C@@H]1C=CCC1    ZINC001225126768
ClCCO[C@@H]1C=CCCC1    ZINC000104685991
CC#C[C@@H](CC)OCCCl    ZINC001224663480
C=CC[C@H](C=C)OCCCl    ZINC000706661075
C#C[C@@](O)(CCl)CCCC    ZINC000104733103
CC#C[C@H](CC)OCCCl    ZINC001224663483
ClCCOC1C[C@H]2C[C@@H]2C1    ZINC001224660159
C#C[C@@H](CC)OCCCCl    ZINC001225124794
CC1(C)CCCO/C1=C/Cl    ZINC000104516243
ClCCO[C@H]1C=CCCC1    ZINC000104685988
O=C1CCCCCC[C@@H]1Cl    ZINC000005133717
C#C[C@H](C)OCCCCCl    ZINC001224585955
O=C(CCl)C1CCCCC1    ZINC000032005992
CC1=C(C)C[C@H](CCl)OC1    ZINC000004205230
ClCCCO[C@H]1C=CCC1    ZINC001225126769
C=CC(C=C)OCCCCl    ZINC001225127159
C#C[C@@H](CCC)OCCCl    ZINC001224661942
CC1=C(C)C[C@@H](CCl)OC1    ZINC000004205229
ClCCO[C@@H]1C[C@H]2C[C@H]2C1    ZINC001224660161
C#C[C@@H](C)OC[C@H](C)CCl    ZINC001224596528
C#C[C@H](OCCCl)C(C)C    ZINC001224661036
C#C[C@@H](C)OCCCCCl    ZINC001224585946
C#CC[C@@H](C)OCCCCl    ZINC001225127156
C#CC[C@@H](CC)OCCCl    ZINC001224664044
O=C1CCCCCC[C@H]1Cl    ZINC000005133715
C=CC[C@@H](C=C)OCCCl    ZINC000706661070
CCC#C[C@H](C)OCCCl    ZINC001224662497
ClCCOC1C[C@@H]2C[C@H]2C1    ZINC001224660158
C#C[C@@H](C)OC[C@@H](C)CCl    ZINC001224596529
C#C[C@H](C)OC[C@@H](C)CCl    ZINC001224596531
C#C[C@H](CC)OCCCCl    ZINC001225124793
C#C[C@](O)(CCl)CCCC    ZINC000104733100
N[C@H]1CCN(C/C=C/Cl)C1    ZINC000050242861
N[C@@H]1CCN(C/C=C\Cl)C1    ZINC000219747456
Cl/C=C/CN1CCNCC1    ZINC000019436151
C[C@H](CCCCl)NCC#N    ZINC001258244465
N[C@H]1CCN(C/C=C\Cl)C1    ZINC000307800685
N[C@@H]1CCN(C/C=C/Cl)C1    ZINC000050242860
C=C(Cl)CN1CC[C@H](N)C1    ZINC000050242870
CC[C@@H](CC#N)NCCCl    ZINC001255156998
Cl/C=C\CN1CCNCC1    ZINC000146095051
C[C@@H](CCCCCl)NC#N    ZINC001257526991
C/C(=C\C=C\N)NCCCl    ZINC001167815481
C[C@@H](CCCCl)NCC#N    ZINC001258244466
C=C(Cl)CN1CC[C@@H](N)C1    ZINC000050242871
ClCCNC1=NCCCC1    ZINC000040163964
C=C(Cl)CN1CCNCC1    ZINC000019508404
C[C@H](CCCCCl)NC#N    ZINC001257526990
CC[C@H](CC#N)NCCCl    ZINC001255156995
C=CCCCCCCCCl    ZINC000001845617
C=C(C)CCCCCCCl    ZINC000002567410
C=C(Cl)CCCC(C)(C)C    ZINC000096543333
C=C(Cl)CCCCCCC    ZINC000002567440
ClCCCC1CCCCC1    ZINC000002004391
ClCCC1CCCCCC1    ZINC000055048365
O/N=C\C(Cl)(Cl)Cl    ZINC000012417461
NC(=O)C(Cl)(Cl)Cl    ZINC000003846891
O/N=C/C(Cl)(Cl)Cl    ZINC000100468109
ON=CC(Cl)(Cl)Cl    ZINC000263593923
F[B-](F)(F)CBr    ZINC000169743490
BrCc1ccon1    ZINC000038916071
BrCc1cnoc1    ZINC000036379623
BrCc1ncco1    ZINC000036533164
CC(=O)[C@@H](Br)C#N    ZINC000196490218
N#CCC(=O)CBr    ZINC000166130456
BrCc1cnco1    ZINC000036533170
BrCc1cocn1    ZINC000036533166
CC(=O)[C@H](Br)C#N    ZINC000196490205
O=C1C=C(Br)CN1    ZINC000094568701
BrCc1ccno1    ZINC000034115401
ClCN(CCl)CCl    ZINC000001674451
O=C(CCl)c1ccns1    ZINC000521398906
O=C(CCl)c1cscn1    ZINC000039054821
O/N=C(\Cl)c1ccsc1    ZINC000034616851
C[C@@H](Br)CCC#N    ZINC000005751213
BrC1=CCCNC1    ZINC000216716090
ClCc1cc(Cl)ccn1    ZINC000021985727
ClCc1cncc(Cl)c1    ZINC000034333376
ClCc1ccncc1Cl    ZINC000034383933
CC[C@H](C#N)CBr    ZINC000063064615
ClCc1ccc(Cl)cn1    ZINC000034308438
ClCc1cccnc1Cl    ZINC000043794340
ClCc1ccc(Cl)nc1    ZINC000000336169
ClCc1ncccc1Cl    ZINC000034308440
ClCc1cccc(Cl)n1    ZINC000021985748
ClCc1ccnc(Cl)c1    ZINC000016697471
CC[C@@H](C#N)CBr    ZINC000063064616
CC(C)[C@@H](Br)C#N    ZINC000075545176
CC(C)[C@H](Br)C#N    ZINC000075545175
C[C@H](Br)CCC#N    ZINC000005734884
ClC(Cl)c1ccccn1    ZINC000059173591
N#CCCCCBr    ZINC000003860244
O=C(O)c1cnoc1CCl    ZINC000008699984
O=[N+]([O-])c1ccc(CCl)o1    ZINC000001621103
O=C(O)c1cc(CCl)no1    ZINC000012958121
O=[N+]([O-])c1cnn(CCl)c1    ZINC000002569105
NC(=O)c1noc(CCl)n1    ZINC000033414663
NC(=O)c1nc(CCl)no1    ZINC000033414670
O=c1[nH]nc(CCl)c(=O)[nH]1    ZINC000104730917
O=[N+]([O-])c1cc(CCl)[nH]n1    ZINC000072209668
O=[N+]([O-])c1ccn(CCl)n1    ZINC000002536477
Oc1cc(CCl)c(F)cn1    ZINC000238686350
N#CCCSC/C=C\Cl    ZINC000714522141
Cc1ncsc1CCCl    ZINC000000001192
Cc1nc(CCl)sc1C    ZINC000033414658
CCc1nc(CCl)cs1    ZINC000012505553
C/C(=C\Cl)CSCC#N    ZINC000306332522
Cc1nc(CCl)c(C)s1    ZINC000067425175
Cc1nc(C)c(CCl)s1    ZINC000032914947
Cc1nc(CCCl)cs1    ZINC000019092949
C/C(=C/Cl)CSCC#N    ZINC000307813873
C=C(Cl)CSCCC#N    ZINC000840214651
Cc1nsc(C)c1CCl    ZINC000104737164
O=C(CCl)Nc1nnn[nH]1    ZINC000005380631
N#CCCSC/C=C/Cl    ZINC000075545169
O=C(CCl)[C@@H]1CCC(=O)N1    ZINC000005133407
O=C(CCl)N1CCC(=O)C1    ZINC000079390748
O=C(CCl)N1CCCC1=O    ZINC000003886345
Cl/C=C\CON=C1COC1    ZINC000393917896
O=C(NO)C1=C(Cl)CCC1    ZINC000306563774
Cc1noc(C)c1OCCl    ZINC000012359656
Cl/C=C/CON=C1COC1    ZINC000307046908
O=C1CCC(=O)N1CCCl    ZINC000001688946
COCc1cc(CCl)no1    ZINC000045814193
C[C@H](CCl)Oc1nc[nH]n1    ZINC001227103915
C[C@@H](CCl)Oc1nc[nH]n1    ZINC001227103914
OCCn1cc(CCl)nn1    ZINC000104714431
NC1=C[C@@](N)(Cl)NC(N)=N1    ZINC000104394446
C[C@H]1CCCN1C(=O)CCl    ZINC000037911253
C=C(Cl)CN1CC[C@@H]1CO    ZINC000934014411
C[C@H](NC(=O)CCl)C1CC1    ZINC000007989027
CCC1=NO[C@@H]([C@H](C)Cl)C1    ZINC000068593730
O=C(CCCl)N1CCCC1    ZINC000005638863
CC1(C)CCN1C(=O)CCl    ZINC000306240352
OC[C@@H]1CCN1C/C=C\Cl    ZINC000934027160
C/C(Cl)=C/C(=O)NC(C)C    ZINC000306255894
C=C(Cl)CN1CC[C@H]1CO    ZINC000934014413
C[C@@H](Cl)C(=O)N1CCCC1    ZINC000003372960
CCC1=NO[C@H]([C@@H](C)Cl)C1    ZINC000068593721
CCCC=NOC/C=C/Cl    ZINC000387927120
O[C@H]1CCN(C/C=C/Cl)C1    ZINC000061708793
CC(=O)N1CC[C@@H](CCl)C1    ZINC000071082869
CC(=O)N1CCC(Cl)CC1    ZINC000019782894
CC(C)O[C@H](CCl)CC#N    ZINC001204604266
CC(C)C=NOC/C=C/Cl    ZINC000307790183
C[C@H](CCl)OCCCC#N    ZINC001205632935
OC[C@H]1CCN1C/C=C/Cl    ZINC000934027156
C=CC[C@@H](C)NC(=O)CCl    ZINC000135281379
O=C(CCl)NC1CCCC1    ZINC000001442041
OC[C@@H]1CCN1C/C=C/Cl    ZINC000934027158
CC(C)C1=NO[C@@H](CCl)C1    ZINC000068592372
CC1CC(NC(=O)CCl)C1    ZINC000135283934
CCCO[C@H](CCl)CC#N    ZINC001205091056
C=C(Cl)CNC(=O)CCC    ZINC000124641215
C/C(Cl)=C\C(=O)NC(C)C    ZINC000394738899
CC(C)C=NOC/C=C\Cl    ZINC000307790181
CCCC(=O)NC/C=C\Cl    ZINC000891215053
C=C(Cl)CN1CCOCC1    ZINC000025623990
CCC(C)=NOC/C=C/Cl    ZINC000393557494
CC(=O)N1CCC[C@@H](Cl)C1    ZINC000071079847
CC(C)C(=O)NC/C=C/Cl    ZINC000891210733
CCCC1=NO[C@@H](CCl)C1    ZINC000069969754
C=C(Cl)CN1CC[C@H](O)C1    ZINC000061708802
CC(C)C1=NO[C@H](CCl)C1    ZINC000068592368
C=C[C@H](O)CN1CC(Cl)C1    ZINC001253578478
C[C@H](Cl)C(=O)N1CCCC1    ZINC000003372958
O=C1CCN(CCCl)CC1    ZINC000199540103
CCCC1=NO[C@H](CCl)C1    ZINC000069969751
C[C@@H](NC(=O)CCl)C1CC1    ZINC000007989028
C[C@H]1CCN(C(=O)CCl)C1    ZINC000040724248
C=C[C@H](CO)NC/C=C/Cl    ZINC000717448122
C=CC[C@H](C)NC(=O)CCl    ZINC000135281360
C=C(Cl)CN[C@@H]1CCOC1    ZINC000087786327
CCCC(=O)NC/C=C/Cl    ZINC000891215052
OC[C@H]1CCN1C/C=C\Cl    ZINC000934027155
CCC1CN(C(=O)CCl)C1    ZINC000168067182
C[C@@H]1CCCN1C(=O)CCl    ZINC000037911252
O=C(CCl)NCCC1CC1    ZINC000083894033
CCC1=NO[C@@H]([C@@H](C)Cl)C1    ZINC000068593723
CN(CC1CC1)C(=O)CCl    ZINC000037654251
CCCNC(=O)/C=C(/C)Cl    ZINC000899932218
Cl/C=C/CN1CCOCC1    ZINC000041363586
C=C(C)C(=O)NCCCCl    ZINC000038337534
CC(=O)N1CC[C@H](CCl)C1    ZINC000071082868
C[C@@H]1CCN(C(=O)CCl)C1    ZINC000040724246
Cl/C=C\CN[C@H]1CCOC1    ZINC000378965262
CC1(C)C[C@@H]1NC(=O)CCl    ZINC000045135428
Cl/C=C/CN[C@@H]1CCOC1    ZINC000236015069
CCC(C)=NOC/C=C\Cl    ZINC000393557495
CC1(NC(=O)CCl)CCC1    ZINC000040544757
O=C(CCCCl)NC1CC1    ZINC000005896734
CCN(C)C(=O)/C=C(\C)Cl    ZINC000900143391
O[C@H]1CCN(C/C=C\Cl)C1    ZINC000211145793
C=C(Cl)CNC(=O)C(C)C    ZINC000124624592
CC(C)C(=O)NC/C=C\Cl    ZINC000891210732
CC1(CNC(=O)CCl)CC1    ZINC000218368761
CCC1=NO[C@H]([C@H](C)Cl)C1    ZINC000068593727
C=C[C@@H](O)CN1CC(Cl)C1    ZINC001253578477
O=C(NCCCCl)C1CC1    ZINC000019783084
O=C1CCCN1CCCCl    ZINC000019259873
CCN(C)C(=O)/C=C(/C)Cl    ZINC000900143392
C=C[C@H](CO)NCC(=C)Cl    ZINC000717447994
Cl/C=C/CN[C@H]1CCOC1    ZINC000236015474
Cl/C=C\CN1CCOCC1    ZINC000137227575
CC(=O)N1CCC[C@@H]1CCl    ZINC000032218392
Cl/C=C\CN[C@@H]1CCOC1    ZINC000378965261
CCCNC(=O)/C=C(\C)Cl    ZINC000899932217
NC(=O)C1(Cl)CCCCC1    ZINC000001594368
C=C[C@H](CO)NC/C=C\Cl    ZINC000717448120
CCCC=NOC/C=C\Cl    ZINC000387927123
CC(=O)N1CCC[C@H]1CCl    ZINC000019783407
O=C(CCl)NCC1CCC1    ZINC000037180725
CCN(C(=O)CCl)C1CC1    ZINC000032627355
O=C(CCl)N1CCCCC1    ZINC000000154443
CC(=O)N1CCC[C@H](Cl)C1    ZINC000071079845
CN(C(=O)CCl)C1CCC1    ZINC000113339979
OCCN1CCC=C(Cl)C1    ZINC000404328630
C=C(Cl)CN[C@H]1CCOC1    ZINC000087786330
C[C@@H](CCl)OCCCC#N    ZINC001205632939
C/C=C(\NC=N)NCCCl    ZINC001167811036
C=C(Cl)C/N=C(\N)N(C)C    ZINC000306501036
C/N=C(/NC)NC/C=C/Cl    ZINC000899263852
C=C(Cl)CNC(=N)NCC    ZINC000128921095
C/N=C(/NC)NC/C=C\Cl    ZINC000899263851
C=C(Cl)CN/C(=N/C)NC    ZINC000306523649
C[N+](C)(CCCl)CCC#N    ZINC000001720074
ClC[N+]12CCN(CC1)CC2    ZINC000034513819
CN(C)/C=C(\Cl)C=[N+](C)C    ZINC000030678639
CCN(C)C[C@@H]1[C@H](C)[C@@H]1Cl    ZINC000891571814
CCN(CC)C/C=C(/C)Cl    ZINC000096026359
CC(C)NC[C@@H]1[C@H](C)[C@@H]1Cl    ZINC000892501276
CC(C)CCNC/C=C/Cl    ZINC000232567029
CC(C)NC(C)(C)/C=C\Cl    ZINC001308526816
CCN(CC)C/C=C(\C)Cl    ZINC000396763302
C=C(Cl)CN(C)CC(C)C    ZINC000306390743
C[C@@H](CCCCl)NC1CC1    ZINC001258241579
C=C(Cl)CN[C@H](C)C(C)C    ZINC000037488852
C[C@H](CCCCl)N1CCC1    ZINC001258259687
CC(C)[C@@H](C)NC/C=C\Cl    ZINC000307784489
CC(C)CN(C)C/C=C/Cl    ZINC000307669348
CCCN[C@H](C)C1(Cl)CC1    ZINC000702314788
ClCCNC1CCCCC1    ZINC000001656023
C[C@@H]1CC[C@@H](NCCCl)C1    ZINC001170104307
CC[C@H](C)CNC/C=C\Cl    ZINC000307811081
CC[C@@H](C)N(C)C/C=C/Cl    ZINC000307508293
CCN1CCCC[C@@H]1CCl    ZINC000059288393
C[C@@H](Cl)CN1CCCCC1    ZINC000001700299
C[C@H]1CC[C@@H](NCCCl)C1    ZINC001170104308
CCN(C)C[C@@H]1[C@@H](C)[C@H]1Cl    ZINC000891571812
CC(C)NC[C@@H]1[C@@H](C)[C@H]1Cl    ZINC000892501274
CN1CCC(C)(CCl)CC1    ZINC000238852696
CC[C@@H](C)CNC/C=C\Cl    ZINC000307811082
C[C@H](CC1CC1)NCCCl    ZINC001258448787
C=CCC[C@H](C)NCCCl    ZINC001258718515
CCCN(CC)C/C=C\Cl    ZINC000378963890
CC[C@@H](C)CN1CC(Cl)C1    ZINC001201511100
CCC[C@@H](C)NC/C=C\Cl    ZINC000307814519
CC(C)CCNC/C=C\Cl    ZINC000307780144
CCCCN(C)C/C=C/Cl    ZINC000306560214
CCN(C)C[C@H]1[C@H](Cl)[C@H]1C    ZINC000891571815
CC(C)(C)CN1CC(Cl)C1    ZINC001201440490
CN(CCCl)C1CCCC1    ZINC000001726092
CC(C)(C)CNC/C=C\Cl    ZINC000378965208
CC(C)N1CC[C@@H](CCl)C1    ZINC000071062046
C=C(Cl)CNC[C@@H](C)CC    ZINC000054471462
CC[C@H](C)N(C)C/C=C/Cl    ZINC000307508288
C=C(Cl)CN(C)[C@@H](C)CC    ZINC000306472118
CC[C@H](C)N(C)C/C=C\Cl    ZINC000378962410
CCCNC[C@@H]1[C@@H](C)[C@@H]1Cl    ZINC000892444381
CCCNC[C@@H]1[C@@H](C)[C@H]1Cl    ZINC000892444380
C=CCN[C@H](C)CCCCl    ZINC000087361378
C[C@@H]1CCCN(CCCl)C1    ZINC000006030872
CC(C)(C)CNC/C=C/Cl    ZINC000232503232
C=C(Cl)CN(CC)CCC    ZINC000306920075
CCC[C@H](C)NC/C=C/Cl    ZINC000233337533
CCCN(CC)C/C=C/Cl    ZINC000306484134
CN(C/C=C/Cl)C(C)(C)C    ZINC000830541603
CC[C@H](C)CN1CC(Cl)C1    ZINC001201511101
C[C@@H]1CC[C@H](NCCCl)C1    ZINC001170104310
CC(C)[C@H](C)NC/C=C/Cl    ZINC000232705372
CC[C@@H](C)N(C)C/C=C\Cl    ZINC000378962407
CCCCN(C)C/C=C\Cl    ZINC000307837332
ClCCN1CCCCCC1    ZINC000001621021
CC1CCN(CCCl)CC1    ZINC000033605016
CCCN1CCC[C@H](Cl)C1    ZINC000039189744
C[C@H](CCl)N1CCCCC1    ZINC000006491764
CC[C@H](C)CNC/C=C/Cl    ZINC000233997699
C=C(Cl)CNC(CC)CC    ZINC000037488755
ClCCCNC1CCCC1    ZINC000058844576
CCCNC[C@@H]1[C@H](C)[C@@H]1Cl    ZINC000892444382
CC(C)N1CC[C@H](CCl)C1    ZINC000071062044
CCN1CCC(CCl)CC1    ZINC000071061490
C[C@H]1CCCN(CCCl)C1    ZINC000006037541
C=C(Cl)CN(C)[C@H](C)CC    ZINC000306472116
CN1CCCC[C@H]1CCCl    ZINC000015446232
CCC[C@H](C)NC/C=C\Cl    ZINC000307814517
CC[C@@H](C)CNC/C=C/Cl    ZINC000233823895
CC(C)[C@H](C)NC/C=C\Cl    ZINC000307784487
C[C@H](CCCCl)NC1CC1    ZINC001258241578
C=C(Cl)CN(CC)C(C)C    ZINC000307207893
CCC[C@H](C)N1CC(Cl)C1    ZINC001257319714
C=C(Cl)CNC[C@H](C)CC    ZINC000054471458
CCCN1CCC(Cl)CC1    ZINC000071057448
CC(C)NC[C@H]1[C@H](Cl)[C@H]1C    ZINC000892501277
C=C(Cl)CN[C@@H](C)C(C)C    ZINC000037488853
CC(C)NC(C)(C)/C=C/Cl    ZINC001308526808
CN(C/C=C\Cl)C(C)(C)C    ZINC000830541604
C=CCC[C@@H](C)NCCCl    ZINC001258718514
CCC(CC)N1CC(Cl)C1    ZINC001257300540
CCN(C/C=C/Cl)C(C)C    ZINC000306640867
C=C(Cl)CN(C)CCCC    ZINC000306681230
CC(C)CCN1CC(Cl)C1    ZINC001201623734
C=C(Cl)CNCCC(C)C    ZINC000037488710
C=C(Cl)CNCC(C)(C)C    ZINC000040493468
C=CCN[C@@H](C)CCCCl    ZINC000087361377
CCC[C@@H](C)NC/C=C/Cl    ZINC000233277449
CCCN1CCC[C@@H](Cl)C1    ZINC000039189745
CCC(CC)NC/C=C/Cl    ZINC000232885401
C=C(Cl)CN(C)C(C)(C)C    ZINC000830545095
CCC(CC)NC/C=C\Cl    ZINC000378964475
CCN(C/C=C\Cl)C(C)C    ZINC000387874119
CCN(C)C[C@@H]1[C@@H](C)[C@@H]1Cl    ZINC000891571813
CCCCCN1CC(Cl)C1    ZINC001201735669
CN(CCCCl)CC1CC1    ZINC000041043793
ClCCCN1CCCCC1    ZINC000001646381
C[C@@H](CCCCl)N1CCC1    ZINC001258259688
CN1CCCC[C@@H]1CCCl    ZINC000002579075
C[C@@H](CCl)N1CCCCC1    ZINC000006487176
CCCN[C@@H](C)C1(Cl)CC1    ZINC000702314791
CCCNC[C@H]1[C@H](Cl)[C@H]1C    ZINC000892444383
CC(C)NC[C@@H]1[C@@H](C)[C@@H]1Cl    ZINC000892501275
C[C@H](Cl)CN1CCCCC1    ZINC000001700298
CC(C)[C@@H](C)NC/C=C/Cl    ZINC000232696331
CCC[C@@H](C)N1CC(Cl)C1    ZINC001257319713
C[C@H]1CC[C@H](NCCCl)C1    ZINC001170104555
CCN1CCCC[C@H]1CCl    ZINC000059288395
CC(C)CN(C)C/C=C\Cl    ZINC000387927514
C[C@@H](CC1CC1)NCCCl    ZINC001258448788
ClC(Cl)Br    ZINC000008437802
O=C(O)C(Cl)(Cl)Cl    ZINC000003791092
FCC(Cl)=C(Cl)Cl    ZINC000114293649
F/C(Cl)=C/C(Cl)Cl    ZINC000100046522
[SiH3]CC(Cl)(Cl)Cl    ZINC000201088721
F/C(Cl)=C\C(Cl)Cl    ZINC000100475813
C[Si](Cl)(Cl)CCl    ZINC000169743158
ClC[SiH2]C(Cl)Cl    ZINC000199856103
C=C(Cl)C(F)(Cl)Cl    ZINC000113846553
F/C(Cl)=C(\Cl)CCl    ZINC000098210413
O=C1C=C[C@H](Br)O1    ZINC000039192824
O=C1C=C(Br)CO1    ZINC000030677957
COC(=O)C#CBr    ZINC000001635685
C[C@H](Cl)S(=O)(=O)Cl    ZINC000100486569
O=S(=O)(Cl)CCCl    ZINC000095713234
O=C1C=C[C@@H](Br)O1    ZINC000039192823
C[C@@H](Cl)S(=O)(=O)Cl    ZINC000100486573
CS(=O)(=O)C(Cl)Cl    ZINC000005732003
O=C1OC=C[C@@H]1Br    ZINC000100047851
O=C1OC=C[C@H]1Br    ZINC000100047849
FC(F)(F)CBr    ZINC000050885770
FCC(F)(F)Br    ZINC000113766438
C[C@H](O)C(Cl)(Cl)Cl    ZINC000002015897
N#C[C@H](Br)C(N)=O    ZINC000005409830
N#C[C@@H](Br)C(N)=O    ZINC000001638459
BrCc1ncon1    ZINC000076819539
O=P(O)(CCl)CCl    ZINC000003982500
BrCc1cnon1    ZINC000096306901
BrCc1ncno1    ZINC000078273305
COCC(Cl)(Cl)Cl    ZINC000080730952
C[C@@H](O)C(Cl)(Cl)Cl    ZINC000001722613
N#CNC(=O)CBr    ZINC000086085293
O[C@@H]1CCC=C1Br    ZINC000032302968
O=C1CCC[C@@H]1Br    ZINC000033992166
BrC1C[C@H]2O[C@H]2C1    ZINC000012403023
O=C(CBr)C1CC1    ZINC000038478295
BrC1=CCOCC1    ZINC000038537033
BrC1C[C@@H]2O[C@H]2C1    ZINC000100182601
C[C@@]1(Br)C[C@@H]1C=O    ZINC000238472396
O[C@H]1CCC=C1Br    ZINC000036466358
OC12CC(Br)(C1)C2    ZINC000039089019
Br[C@@H]1[C@H]2COC[C@H]21    ZINC000306582995
O=C1CCC[C@H]1Br    ZINC000033992167
O=C(CCl)c1csnn1    ZINC000087224374
CC(C)(O)C#CBr    ZINC000003091474
C[C@]1(Br)C[C@@H]1C=O    ZINC000238453306
C[C@@]1(Br)C[C@H]1C=O    ZINC000238472458
C[C@]1(Br)C[C@H]1C=O    ZINC000238453358
BrC1C[C@H]2O[C@@H]2C1    ZINC000100182598
O=C1CC(CBr)C1    ZINC000038540902
CC(=O)C1(Br)CC1    ZINC000039071462
ClCc1ccc(Cl)nn1    ZINC000078749726
ClCc1nccc(Cl)n1    ZINC000071617281
ClCc1cnc(Cl)cn1    ZINC000085210411
ClCc1ncc(Cl)cn1    ZINC000064033653
ClCc1cc(Cl)ncn1    ZINC000026510543
ClCc1cnc(Cl)nc1    ZINC000085210596
ClCc1nccnc1Cl    ZINC000063772313
ClCc1ccnc(Cl)n1    ZINC000066322918
Nc1nonc1[C@@H](Cl)N=O    ZINC000226079679
Nc1nonc1C(Cl)=NO    ZINC000254393726
Nc1nonc1[C@H](Cl)N=O    ZINC000226079665
FC/C=C(\Cl)C(F)(F)F    ZINC000002244211
FC1(F)C[C@@H](Cl)C1(F)F    ZINC000008100906
C/C(F)=C(\Cl)C(F)(F)F    ZINC000064370181
C/C(F)=C(/Cl)C(F)(F)F    ZINC000071790168
Nc1nonc1/C(Cl)=N/O    ZINC000013844192
FC1(F)C[C@H](Cl)C1(F)F    ZINC000002584283
Nc1nonc1/C(Cl)=N\O    ZINC000100706366
C=CCC[C@@H](C)Br    ZINC000002564184
CC[C@@H](Br)C1CC1    ZINC000071008380
C=C(Br)CCCC    ZINC000136020237
Fc1ccc(CCl)cc1F    ZINC000002560122
BrCC1CCCC1    ZINC000032098865
CC[C@H](Br)C1CC1    ZINC000071008377
CC/C=C\CCBr    ZINC000095919506
Fc1ccc(CCl)c(F)c1    ZINC000002572862
Fc1cccc(F)c1CCl    ZINC000002556783
C[C@H]1CC[C@@H](Br)C1    ZINC000070764237
CC1(C)CC(Br)C1    ZINC000095093147
C=C(Br)CC(C)C    ZINC000001613253
C=C(Br)[C@H](C)CC    ZINC000307392323
CCCC/C=C/Br    ZINC000001729035
Fc1cccc(CCl)c1F    ZINC000002384123
Cl[C@@H]1[C@H]2C=C[C@H](C2)[C@@H]1Cl    ZINC000104105481
CCCC/C=C\Br    ZINC000079238256
Fc1ccc(F)c(CCl)c1    ZINC000002572863
N#CNC(=O)[C@H]1C[C@@]1(F)Cl    ZINC001181670088
Cl[C@@H]1[C@@H]2C=C[C@H](C2)[C@@H]1Cl    ZINC000104105484
CC(C)=CCCBr    ZINC000001765202
C=C(Br)[C@@H](C)CC    ZINC000307392324
N#CNC(=O)[C@@H]1C[C@@]1(F)Cl    ZINC001181670086
Cl[C@H]1[C@@H](Cl)[C@H]2C=C[C@@H]1C2    ZINC000104105480
CC1(Br)CCCC1    ZINC000115832973
C[C@@H]1CCC[C@@H]1Br    ZINC000049852935
C[C@@H]1CCC[C@H]1Br    ZINC000049852937
CCC/C=C\CBr    ZINC000115008512
C[C@H]1CCC[C@H]1Br    ZINC000049852938
C=C(Br)C(C)(C)C    ZINC000001766622
CCC/C=C/CBr    ZINC000115008514
C[C@H]1CC[C@H](Br)C1    ZINC000070764235
Fc1cc(F)cc(CCl)c1    ZINC000002572864
N#CNC(=O)[C@H]1C[C@]1(F)Cl    ZINC001181670081
Cc1nnc([C@@H](C)Cl)s1    ZINC000084097504
CC1CC(CBr)C1    ZINC000085393854
CC1(CCBr)CC1    ZINC000307178125
Cl[C@@H]1[C@H]2C=C[C@@H](C2)[C@@H]1Cl    ZINC000104105477
CNc1nc(CCl)cs1    ZINC000040457322
CC1(CBr)CCC1    ZINC000083822196
CC/C(C)=C/CBr    ZINC000079006971
BrC1CCCCC1    ZINC000001712791
C=CCC[C@H](C)Br    ZINC000091366352
C[C@@H]1CC[C@@H](Br)C1    ZINC000070764236
FC(F)(Cl)c1ccccc1    ZINC000001847546
C=CCCCCBr    ZINC000001841094
CC/C=C/CCBr    ZINC000062498503
C[C@H]1CCC[C@@H]1Br    ZINC000049852936
Cc1nnc([C@H](C)Cl)s1    ZINC000084097509
CC1(C)CC[C@H]1Br    ZINC000306364687
N#CNC(=O)[C@@H]1C[C@]1(F)Cl    ZINC001181670089
Oc1ncnc(CCl)c1F    ZINC000003130166
CC1(C)CC[C@@H]1Br    ZINC000306364699
C[C@@H]1CC[C@H](Br)C1    ZINC000070764234
C=C(C)CCCBr    ZINC000078675989
BrCCC1CCC1    ZINC000083822332
BrCCCC1CC1    ZINC000070791548
FC(F)(F)OCCCCl    ZINC000115276789
CCOC(F)(F)[C@@H](F)Cl    ZINC000002162112
O=C(O)C1=C(Cl)CCOC1    ZINC000134127485
FC(F)(F)COCCCl    ZINC000016158943
CC(=O)[C@]1(Cl)CCOC1=O    ZINC000005167055
CC(=O)[C@@]1(Cl)CCOC1=O    ZINC000005167240
CCOC(F)(F)[C@H](F)Cl    ZINC000002162113
C[C@]1(CCl)NC(=O)NC1=O    ZINC000104730923
O=C(CCl)N1CCNC1=O    ZINC000000806258
COCc1noc(CCl)n1    ZINC000021953090
O=C1CNC(=O)N1CCCl    ZINC000001678545
COCc1nc(CCl)no1    ZINC000019092519
C[C@@]1(CCl)NC(=O)NC1=O    ZINC000104730922
COCc1nnc(CCl)o1    ZINC000040432174
O=C(CCl)N1CCC(=O)N1    ZINC000004038567
C=C(Cl)CSC1CCC1    ZINC000829758231
C=CCSC/C(C)=C\Cl    ZINC000306563908
Cl/C=C\CSCC1CC1    ZINC000382099448
C=C(C)CSCC(=C)Cl    ZINC000307088622
C=C(Cl)CSC/C=C/C    ZINC000307699459
Cl/C=C\CSC1CCC1    ZINC000829742470
C=C(Cl)CSCC1CC1    ZINC000307298415
C=CCSC/C(C)=C/Cl    ZINC000387823984
Cl/C=C/CSC1CCC1    ZINC000829742477
C=CCCSCC(=C)Cl    ZINC000306648795
C=C(Cl)CSC/C=C\C    ZINC000307825168
CC1(C)CCS/C1=C/Cl    ZINC000104515504
Cl/C=C/CSCC1CC1    ZINC000306808026
O=C(O)C1(Cl)CCCCC1    ZINC000020160387
C/C=C\[C@H]1OC[C@H](CCl)O1    ZINC000104372938
CCCC(=O)OC/C=C\Cl    ZINC000195789835
O=C(CCl)[C@H]1CCCCO1    ZINC000034115424
C/C=C/[C@H]1OC[C@H](CCl)O1    ZINC000004721097
O=C(O)C1(CCCl)CCC1    ZINC000307538759
Cc1nn(C)c(F)c1CCl    ZINC000256051134
FCCn1nccc1CCl    ZINC000095098609
CC#CCOC[C@@H](O)CCl    ZINC000005601236
C#C[C@H](C)OC[C@@H](O)CCl    ZINC000001564509
C#CCO[C@H](CCl)COC    ZINC001205012535
C#C[C@@H](C)OC[C@@H](O)CCl    ZINC000001564510
O=C(O)[C@@H]1CCCC[C@H]1Cl    ZINC000004536693
FCCn1cc(CCl)cn1    ZINC000087777174
CCCC(=O)OC/C=C/Cl    ZINC000033838642
C/C=C/C(=O)OCCCCl    ZINC001083809747
O=C(CCl)[C@@H]1CCCCO1    ZINC000034115423
C#C[C@@H](C)OC[C@H](O)CCl    ZINC000001564508
O=C(O)[C@H]1CCCC[C@@H]1Cl    ZINC000008614817
C=C(Cl)CCC(=O)OCC    ZINC000043199349
C=C(Cl)C(C)(C)C(=O)OC    ZINC000002506554
O=C(O)[C@H]1CCCC[C@H]1Cl    ZINC000001621880
C=C(Cl)COC(=O)CCC    ZINC000307099739
CC(C)C(=O)OC/C=C\Cl    ZINC000378962381
CC(C)C(=O)OC/C=C/Cl    ZINC000306463952
FCCn1ccc(CCl)n1    ZINC000095098593
C=CC(=O)OCCCCCl    ZINC000104729488
C/C=C\C(=O)OCCCCl    ZINC001565662117
C=C(Cl)COC(=O)C(C)C    ZINC000306772486
C#C[C@H](C)OC[C@H](O)CCl    ZINC000001564507
O=C(CCl)C1CCOCC1    ZINC000087224256
C=C(C)C(=O)OCCCCl    ZINC000034479004
C/C=C/[C@@H]1OC[C@H](CCl)O1    ZINC000004721096
O=C(O)C1CCC(Cl)CC1    ZINC000039252849
O=C(O)[C@@H]1CCCC[C@@H]1Cl    ZINC000004536692
C/C=C\[C@@H]1OC[C@H](CCl)O1    ZINC000104372936
C=C(Cl)CCCCC(=O)O    ZINC000002579540
O=C(CCl)OC1CCCC1    ZINC000001867158
C#CCO[C@@H](CCl)COC    ZINC001205012538
CC#CCOC[C@H](O)CCl    ZINC000001564505
O=C1CC(OCCCCl)C1    ZINC001225127222
C=C(Cl)CNC(=O)[C@H](C)N    ZINC000157657807
O=C1NCCN1CCCCl    ZINC000002553993
C=C(CCl)C[Si](C)(C)C    ZINC000170153906
CCNC(=O)NC/C=C\Cl    ZINC000891948244
C[C@@H](N)C(=O)NC/C=C\Cl    ZINC001122414601
NC(=O)CCNC/C=C\Cl    ZINC000378973183
C=C(Cl)CNC(=O)N(C)C    ZINC000124603397
C[C@H](N)C(=O)NC/C=C\Cl    ZINC001343037632
CNCC(=O)NC/C=C\Cl    ZINC001341623929
O=C(NCCCl)NC1CC1    ZINC000047826223
NC(=O)CCNC/C=C/Cl    ZINC000236190869
CN(C/C=C\Cl)CC(N)=O    ZINC000379043791
NCCC(=O)NC/C=C\Cl    ZINC001122414888
CN(C)C(=O)NC/C=C\Cl    ZINC000891206871
C=C(Cl)CNC(=O)NCC    ZINC000125113096
CCNC(=O)N1CC(Cl)C1    ZINC001202544084
C[C@H](N)C(=O)NC/C=C/Cl    ZINC001343037631
C=C(Cl)CNC(=O)[C@@H](C)N    ZINC000157659233
O=C(CCl)N1CCNCC1    ZINC000024863973
CN(C)C(=O)NC/C=C/Cl    ZINC000891206951
CCNC(=O)NC/C=C/Cl    ZINC000891948245
CNCC(=O)NC/C=C/Cl    ZINC001341623930
NCC(=O)N1CC[C@@H](Cl)C1    ZINC000079390764
C=C(N)C(=O)NCCCCl    ZINC001219863562
NCC(=O)N1CC[C@H](Cl)C1    ZINC000079390765
NCCC(=O)NC/C=C/Cl    ZINC001122414887
CC(C)C(=O)N/N=C/CCl    ZINC000003886825
C=C(Cl)CNC(=O)CCN    ZINC000157658120
C=CCC[Si](C)(C)CCl    ZINC000195760920
CN(C/C=C/Cl)CC(N)=O    ZINC000238343256
C=C(Cl)CN(C)CC(N)=O    ZINC000307423579
C=CCNC(=O)NCCCl    ZINC000104082889
C=C(Cl)CNC(=O)CNC    ZINC000158238833
C[C@@H](N)C(=O)NC/C=C/Cl    ZINC001122414602
C=C(Cl)CONC(=N)CC    ZINC000853655741
C[C@H]1CCC[C@H]1OCCCl    ZINC001224659616
C[C@H](CCl)OCCC1CC1    ZINC001224759154
CCCCCC[C@H](Cl)C=O    ZINC000141203944
C=C[C@H](C)OC[C@@H](C)CCl    ZINC000706118927
CCO[C@@H]1CCCC[C@@H]1Cl    ZINC000034303492
CCO[C@H]1CCCC[C@H]1Cl    ZINC000034303495
C=C[C@@H](C)OCCCCCl    ZINC000706118347
CC(C)=CCO[C@H](C)CCl    ZINC001205019265
CCCCCC[C@@H](Cl)C=O    ZINC000141203749
ClCCCCOC1CCC1    ZINC000050520404
C[C@H](OCCCCl)C1CC1    ZINC000253187319
C=C[C@H](C)OC[C@H](C)CCl    ZINC000706118926
C[C@H](CCl)OCC1CCC1    ZINC001206177736
C[C@@H](CCl)COC1CCC1    ZINC000070067033
ClCCCCCOC1CC1    ZINC000713292197
C[C@H](CCl)OC1CCCC1    ZINC001205561798
C[C@H]1CC[C@H](OCCCl)C1    ZINC000721638140
C/C(=C/Cl)COC(C)(C)C    ZINC000012417333
C=CCCCO[C@H](C)CCl    ZINC001224510736
C=C[C@@H](CCC)OCCCl    ZINC001224661366
C=C[C@@H](C)OC[C@@H](C)CCl    ZINC000706118925
C[C@@H](CCl)OCC1CCC1    ZINC001206177737
C[C@H](OCCCl)C1CCC1    ZINC000719677248
CCC[C@H](Cl)[C@]1(CC)CO1    ZINC000004429419
ClCCCOC1CCCC1    ZINC000019415686
CCC[C@@H](Cl)[C@@]1(CC)CO1    ZINC000004429422
CC(C)=CCO[C@@H](C)CCl    ZINC001205019266
ClCCOC1CCCCC1    ZINC000036883147
C[C@H](CCl)COC1CCC1    ZINC000070067032
CCC[C@H](Cl)[C@@]1(CC)CO1    ZINC000004429421
C[C@H]1CCC[C@@H]1OCCCl    ZINC001224659617
C[C@@H](CCl)OCCC1CC1    ZINC001224759155
CC(C)(C)O[C@H]1C[C@H](Cl)C1    ZINC000299805359
O[C@H](CCl)C1CCCCC1    ZINC000096373337
C=C[C@@H](C)OC[C@H](C)CCl    ZINC000706118924
C[C@@H](OCCCCl)C1CC1    ZINC000253187317
C[C@@H]1CC[C@@H](OCCCl)C1    ZINC000721638135
C[C@@H](CCl)OC1CCCC1    ZINC001205561800
C[C@@H]1CC[C@H](OCCCl)C1    ZINC000721638138
C[C@@H](OCCCl)C1CCC1    ZINC000719677244
C/C(=C\Cl)COC(C)(C)C    ZINC000005104109
C=CC[C@@H](C)OCCCCl    ZINC001225124559
O[C@@H](CCl)C1CCCCC1    ZINC000096373338
C=C[C@H](CCC)OCCCl    ZINC001224661365
C=C[C@H](CC)OCCCCl    ZINC001225124191
C[C@H]1CC[C@@H](OCCCl)C1    ZINC000721638137
CCO[C@H]1CCCC[C@@H]1Cl    ZINC000034303493
C=C[C@H](C)OCCCCCl    ZINC000706118349
C=CCCCO[C@@H](C)CCl    ZINC001224510747
CC1CC(COCCCl)C1    ZINC000242495584
C=C[C@@H](CC)OCCCCl    ZINC001225124210
CCC[C@@H](Cl)[C@]1(CC)CO1    ZINC000004429420
CCO[C@@H]1CCCC[C@H]1Cl    ZINC000034303494
CNCCN(C)C/C=C\Cl    ZINC000216702637
C=C(Cl)CN(C)C[C@H](C)N    ZINC000307005421
NCCN1CCC(Cl)CC1    ZINC000089212553
C[C@@H](N)CN(C)C/C=C\Cl    ZINC000378973430
NN[C@@H]1CCCCC[C@H]1Cl    ZINC000104563334
CN(C/C=C/Cl)CCCN    ZINC000227748546
C[C@@H](N)CN(C)C/C=C/Cl    ZINC000307199357
C[C@@H](CN)N(C)C/C=C/Cl    ZINC000307245430
C[C@H](CN)N(C)C/C=C/Cl    ZINC000307245429
CN(C)CCN1CC(Cl)C1    ZINC001208126367
C=C(Cl)CN(C)[C@@H](C)CN    ZINC000306841558
CCN(C/C=C/Cl)CCN    ZINC000233453629
CN1CC[C@H](NCCCl)C1    ZINC000259064862
C[C@H](N)CN(C)C/C=C\Cl    ZINC000378973429
CN1CCN(CCCl)CC1    ZINC000019366121
C[C@H](CN)N(C)C/C=C\Cl    ZINC000382979463
C[C@H](N)CN(C)C/C=C/Cl    ZINC000307199359
C=C(Cl)CN(C)[C@H](C)CN    ZINC000306841557
NCCCCN1CC(Cl)C1    ZINC001235736865
ClCCCN1CCNCC1    ZINC000019798344
C[C@@H](CN)N(C)C/C=C\Cl    ZINC000382979456
ClCCN[C@@H]1CCCNC1    ZINC001246205711
CNCCN(C)C/C=C/Cl    ZINC000069802361
CN1CC[C@@H](NCCCl)C1    ZINC000259064860
C=C(Cl)CN(CC)CCN    ZINC000300861022
ClCCNC1CCNCC1    ZINC001246205702
NN[C@H]1CCCCC[C@@H]1Cl    ZINC000104563340
NN[C@H]1CCCCC[C@H]1Cl    ZINC000104563327
C[C@H](CCCCCl)NC=N    ZINC001257528146
NN[C@@H]1CCCCC[C@@H]1Cl    ZINC000104563344
NCCN1CCC[C@H](Cl)C1    ZINC000199990004
CN(C)/C=C(\Cl)CN(C)C    ZINC000148921277
C[C@@H](CCCCCl)NC=N    ZINC001257528147
NCCN1CCC[C@@H](Cl)C1    ZINC000199990035
N=C(N)CCCCCCCl    ZINC000199805845
C=C(Cl)CN(C)C[C@@H](C)N    ZINC000307005409
C=C(Cl)CN(C)CCNC    ZINC000069802180
CCN(C/C=C\Cl)CCN    ZINC000387927253
C=C(Cl)CN(C)CCCN    ZINC000227749116
ClCCN[C@H]1CCCNC1    ZINC001246205712
CN(C/C=C\Cl)CCCN    ZINC000307811208
[CH2]CCN[C@H](C)CCCCl    ZINC001258251912
[CH2]CCN[C@@H](C)CCCCl    ZINC001258251915
CCCCC[C@](C)(Cl)CC    ZINC000091365447
CCCCC[C@@](C)(Cl)CC    ZINC000091365448
CCCCCCCCCCl    ZINC000002036114
CCCCCCC(C)(C)Cl    ZINC000002507472
CC(C)CCCC(C)(C)Cl    ZINC000002556008
O=[N+]([O-])C(Cl)(Cl)Cl    ZINC000017263524
NS(=O)(=O)C(Cl)Cl    ZINC000059693644
O=C1NCC[C@@H]1Br    ZINC000067175691
O=C1C(Cl)=CN=C[C@@H]1Cl    ZINC000100019202
O=C1C(Cl)=CN=C[C@H]1Cl    ZINC000011757584
NC(=O)C1(Br)CC1    ZINC000091297345
O=C1NCC[C@H]1Br    ZINC000067175690
COc1cc(CCl)sn1    ZINC000034060616
COc1ncc(CCl)s1    ZINC000045205407
Br[C@H]1CCCNC1    ZINC000005848473
C=C(Cl)CNC(=O)C(=O)O    ZINC000132427780
C[C@]1(CN)C[C@H]1Br    ZINC000238478091
O=C(CCl)N1CCOC1=O    ZINC000004207427
Br[C@H]1CCCCN1    ZINC000026893210
C=C(NC(=O)CCl)C(=O)O    ZINC000000559097
Fc1cnc(CCl)c(F)c1    ZINC000098086111
FC(F)(Cl)c1cccnc1    ZINC000003887768
C[C@@]1(CC#N)CC1(Cl)Cl    ZINC000238852657
Br[C@@H]1CCCCN1    ZINC000026893204
N[C@H]1CCC[C@@H]1Br    ZINC000074942430
NCC1(CBr)CC1    ZINC000140805771
CC1(CBr)CNC1    ZINC000713767430
N#CCC[C@@H]1CC1(Cl)Cl    ZINC000307588429
BrC1CCNCC1    ZINC000004692708
BrCCN1CCC1    ZINC000306280795
CC(C)=C(Br)CN    ZINC000075545919
N[C@@H]1CCC[C@H]1Br    ZINC000074942428
NCC1CC(Br)C1    ZINC000536953479
CN1CC[C@@H](Br)C1    ZINC000034134210
BrC[C@H]1CCCN1    ZINC000021299267
Nc1nnc(CCCl)s1    ZINC000034439048
Br[C@@H]1CCCNC1    ZINC000005849340
CN1CC(CBr)C1    ZINC000091305710
C[C@@]1(CN)C[C@H]1Br    ZINC000238492592
N#CCC[C@H]1CC1(Cl)Cl    ZINC000307588430
BrC[C@@H]1CCCN1    ZINC000021299262
C[C@]1(CN)C[C@@H]1Br    ZINC000238477918
N[C@H]1CCC[C@H]1Br    ZINC000074942427
C[C@]1(CC#N)CC1(Cl)Cl    ZINC000238852658
C[C@@]1(CN)C[C@@H]1Br    ZINC000238492501
CN1CC[C@H](Br)C1    ZINC000034134209
BrC[C@H]1CCNC1    ZINC000072203593
N[C@@H]1CCC[C@@H]1Br    ZINC000074942432
BrC[C@@H]1CCNC1    ZINC000072203592
N#C[C@@]1(Cl)Cc2ccccc21    ZINC000003848329
N#C[C@]1(Cl)Cc2ccccc21    ZINC000003848330
C[C@@H](C#N)SCCCCl    ZINC000085221572
N#C/C=C(\Cl)c1ccccc1    ZINC000000159947
N#C/C=C(/Cl)c1ccccc1    ZINC000033374126
C[C@H](C#N)SCCCCl    ZINC000085221574
FCCn1ncnc1CCl    ZINC000087777179
C=C(Cl)CN[C@@H](C)C(=O)O    ZINC000035388926
C=C(Cl)C(C)(C)C(=O)NO    ZINC000671996235
CCONC(=O)/C=C(\C)Cl    ZINC000900076490
COCC(=O)NC/C=C/Cl    ZINC000891217014
CC(C)C(=O)NC(=O)CCl    ZINC000003268214
CC(=O)[C@@H](Cl)C(=O)N(C)C    ZINC000002584411
C[C@H](O)C(=O)NC/C=C\Cl    ZINC000891201047
C[C@@H](NC/C=C\Cl)C(=O)O    ZINC000208720808
O=C(CCl)N1CC[C@H](O)C1    ZINC000061710791
C=CCNC(=O)OCCCl    ZINC000001603563
O=C1COCCN1CCCl    ZINC000034516866
CON(C)C(=O)/C=C(/C)Cl    ZINC000900073151
C=C(Cl)CN[C@H](C)C(=O)O    ZINC000035388927
CN(C/C=C/Cl)CC(=O)O    ZINC000035305616
O=C(CCl)N1CC[C@@H](O)C1    ZINC000061710790
C=CCOC(=O)NCCCl    ZINC000104082885
C=C(Cl)CNC(=O)[C@@H](C)O    ZINC000306324696
CC1(O)CN(C(=O)CCl)C1    ZINC000170279715
C/C(Cl)=C\C(=O)NCCO    ZINC000899914248
CC1(NC(=O)CCl)COC1    ZINC001330274300
COC[C@H](CCl)OCC#N    ZINC001224380917
C/C(Cl)=C/C(=O)NCCO    ZINC000899914240
O=C(CCO)NC/C=C/Cl    ZINC000903045219
C[C@H](NC/C=C/Cl)C(=O)O    ZINC000035388936
O=C(CCl)NOC1CCC1    ZINC001350353972
O=C(CCl)N[C@H]1CCOC1    ZINC000087784250
N#CC[C@@H](CCl)OCCO    ZINC001217858755
CCC(=O)NOC/C=C\Cl    ZINC000378963231
CC(=O)[C@H](Cl)C(=O)N(C)C    ZINC000004521425
COC[C@@H](CCl)OCC#N    ZINC001224380920
O=C(CCl)N1CCCCO1    ZINC000039054794
C=C(Cl)CN(C)CC(=O)O    ZINC000035305608
O=C(OCCl)N1CCCC1    ZINC000104728268
CCONC(=O)/C=C(/C)Cl    ZINC000900076489
O=C(CCl)N1CC[C@@H]1CO    ZINC000642885864
O=C(CCl)N1CC[C@H]1CO    ZINC000642885865
O=C(CCl)O[C@@H]1CCNC1    ZINC000042768614
O=C(CCl)O[C@H]1CCNC1    ZINC000042768617
C=C(Cl)CNC(=O)CCO    ZINC000902867729
C[C@@H](NC/C=C/Cl)C(=O)O    ZINC000035388937
O=C(O)CN1CC[C@@H](Cl)C1    ZINC000079390301
C=C(Cl)CNC(=O)COC    ZINC000124620505
CC(=O)C(=O)NCCCCl    ZINC001142699892
CCC(=O)CNC(=O)CCl    ZINC000075261118
CON(C)C(=O)/C=C(\C)Cl    ZINC000900073152
C[C@@H](O)C(=O)NC/C=C/Cl    ZINC000891201049
C[C@H](O)C(=O)NC/C=C/Cl    ZINC000891201036
COC1CN(C(=O)CCl)C1    ZINC000204306941
C[C@@H](O)C(=O)NC/C=C\Cl    ZINC000891201048
O=C(CCl)N[C@@H]1CCOC1    ZINC000087784247
O=C(O)CN1CC[C@H](Cl)C1    ZINC000079390302
COCC(=O)NC/C=C\Cl    ZINC000891217013
O=C(CCl)N1CCOCC1    ZINC000000154451
CCC(=O)NOC/C=C/Cl    ZINC000306283455
CN(C/C=C\Cl)CC(=O)O    ZINC000088046655
C=C(Cl)CNC(=O)[C@H](C)O    ZINC000306324697
O=C(CCl)NOCC1CC1    ZINC000688901824
C[C@H](NC/C=C\Cl)C(=O)O    ZINC000208720769
O=C(CCO)NC/C=C\Cl    ZINC000903045220
CC(=O)N(C)/N=N\CCCl    ZINC000017174966
CC(=O)N(C)/N=N/CCCl    ZINC000104266683
F[C@@H]1CCN(C/C=C/Cl)C1    ZINC000830461668
F[C@H]1CCN(C/C=C\Cl)C1    ZINC000830461670
C=C(Cl)CN1CC[C@@H](F)C1    ZINC000830467408
F[C@@H]1CCN(C/C=C\Cl)C1    ZINC000830461667
C=C(Cl)CN1CC[C@H](F)C1    ZINC000830467409
F[C@H]1CCN(C/C=C/Cl)C1    ZINC000830461669
FCCN1CCC=C(Cl)C1    ZINC000878791313
CC(=O)NCCCCCCl    ZINC000104713173
CCN(C(=O)CCl)C(C)C    ZINC000037082062
O[C@@H]1CCCCN1CCCl    ZINC000199540026
CCON(CC)C/C=C\Cl    ZINC000879794832
C=C(Cl)CN(CC)OCC    ZINC000879794721
CC(C)(C)NC(=O)CCCl    ZINC000001598652
C=C(Cl)CN(C)[C@H](C)CO    ZINC000124676646
CCNC(=O)C(C)(C)CCl    ZINC000019092781
CC(C)CNC(=O)[C@H](C)Cl    ZINC000012504902
C[C@@H](Cl)C(=O)NC(C)(C)C    ZINC000008324086
OCCN1CCC(Cl)CC1    ZINC000616620384
CC(C)C[C@H](N)C(=O)CCl    ZINC000001731934
C[C@H](Cl)CN1CCOCC1    ZINC000034467270
COC[C@@H](C)N1CC(Cl)C1    ZINC001255575819
C=C(Cl)CN(CC)CCO    ZINC000001695248
CC[C@H](CO)NC/C=C/Cl    ZINC000234015607
OCCCCN1CC(Cl)C1    ZINC001235734781
C[C@@H](NCCO)C1(Cl)CC1    ZINC000695656701
C[C@@H](CCO)NC/C=C/Cl    ZINC000235087509
C[C@@H]1[C@@H](Cl)[C@H]1CNCCO    ZINC000893324591
C[C@@H](NC/C=C\Cl)[C@H](C)O    ZINC000386931123
O[C@@H]1CCCN(CCCl)C1    ZINC000042470239
CC(C)[C@H](C)NC(=O)CCl    ZINC000003337394
CCN(CC)C(=O)[C@@H](C)Cl    ZINC000002003243
CCC[C@@H](C)NC(=O)CCl    ZINC000003267888
C[C@H](Cl)C(=O)NC(C)(C)C    ZINC000008324085
C[C@H](CO)N(C)C/C=C\Cl    ZINC000307794039
CCON(CC)C/C=C/Cl    ZINC000879794831
COC[C@@H](C)NC/C=C/Cl    ZINC000234687635
C[C@H](O)[C@H](C)NC/C=C/Cl    ZINC000307135675
OCCN1CCC[C@H](Cl)C1    ZINC000616618149
CC(C)N(C)C(=O)[C@@H](C)Cl    ZINC000022163562
C[C@H]1[C@H](CNCCO)[C@H]1Cl    ZINC000893324590
C[C@@H](O)CN(C)C/C=C/Cl    ZINC000051837844
CC[C@@H](CO)NC/C=C/Cl    ZINC000233877024
C=C(Cl)CN(C)CCOC    ZINC000307317063
CC(C)CNC(=O)[C@@H](C)Cl    ZINC000012504901
C=C[C@@H](O)CNCCCCl    ZINC001253597121
COC[C@H](C)N1CC(Cl)C1    ZINC001255575818
CCCCN(C)C(=O)CCl    ZINC000019488384
CCN(C/C=C\Cl)CCO    ZINC000219677220
ClCCCN1CCOCC1    ZINC000019851217
C=C(Cl)CN[C@@H](CC)CO    ZINC000037488713
O[C@H]1CCCN(CCCl)C1    ZINC000042470236
C[C@H](CCO)NC/C=C\Cl    ZINC000378972805
ClCCO[C@@H]1CCCNC1    ZINC001217860624
CC(C)CCNC(=O)CCl    ZINC000003267914
CC[C@@H](O)CNC/C=C/Cl    ZINC000233899773
C=C[C@](C)(O)CNCCCl    ZINC001252574641
ClCCCO[C@H]1CCNC1    ZINC000118154471
C[C@@H](NC/C=C/Cl)[C@H](C)O    ZINC000307135678
CC[C@@H](C)NC(=O)[C@H](C)Cl    ZINC000019519242
C=C(Cl)CN[C@H](C)CCO    ZINC000132935031
C[C@@H](O)CN(C)C/C=C\Cl    ZINC000220528506
OCCN1CCC[C@@H](Cl)C1    ZINC000616621087
CCN1CC(OCCCl)C1    ZINC001224659097
CC[C@H](O)CNC/C=C\Cl    ZINC000307778734
CC(C)N(C)C(=O)[C@H](C)Cl    ZINC000022163566
ClCCN[C@@H]1CCCOC1    ZINC001254363696
CC[C@H](C)NC(=O)[C@@H](C)Cl    ZINC000019519241
CN1CC[C@@H](OCCCl)C1    ZINC001224660435
O[C@H]1CCCCN1CCCl    ZINC000199540047
CC(C)[C@@H](C)NC(=O)CCl    ZINC000003337392
CC[C@@H](O)CNC/C=C\Cl    ZINC000307778736
CC(C)(C)CNC(=O)CCl    ZINC000040494237
CCC(=O)NC[C@H](C)CCl    ZINC000137717639
C[C@H](CO)N(C)C/C=C/Cl    ZINC000159127536
CN1CC(OCCCCl)C1    ZINC001225124152
C[C@H](O)CN(C)C/C=C\Cl    ZINC000220528431
CCC(=O)N(C)CCCCl    ZINC000300787884
C=C(Cl)CN[C@H](CC)CO    ZINC000037488714
CC[C@@H](O)CN1CC(Cl)C1    ZINC001251774085
CCCCNC(=O)[C@H](C)Cl    ZINC000019516942
O[C@H]1CCN(CCCCl)C1    ZINC000061711409
CCN(C/C=C/Cl)CCO    ZINC000050105195
C=C(Cl)CN[C@H](C)COC    ZINC000037488810
OC1CCN(CCCl)CC1    ZINC000040989963
COC[C@H](C)NC/C=C\Cl    ZINC000387823763
C[C@@H](CCl)N1CCOCC1    ZINC000034925160
CN(C)C(=O)CCCCCl    ZINC000020204500
C=C[C@@](C)(O)CNCCCl    ZINC001252574640
CCN1CCO[C@@H](CCl)C1    ZINC000057217752
CC[C@@H](CO)NC/C=C\Cl    ZINC000307780122
C[C@@H]1[C@H](Cl)[C@@H]1CNCCO    ZINC000893324593
ClCCO[C@H]1CCCNC1    ZINC001217860625
CC[C@H](C)NC(=O)[C@H](C)Cl    ZINC000019519243
OC1CN(CCCCCl)C1    ZINC000199544917
CC(C)(O)CN1CC(Cl)C1    ZINC001252356364
C[C@H](O)CN(C)C/C=C/Cl    ZINC000051837842
C[C@H](O)[C@H](C)NC/C=C\Cl    ZINC000386931124
CCC(C)(C)NC(=O)CCl    ZINC000009428860
ClCCN[C@H]1CCCOC1    ZINC001254363697
CCCCNC(=O)[C@@H](C)Cl    ZINC000019516940
COCCN(C)C/C=C\Cl    ZINC000387927257
C[C@H](CCl)N1CCOCC1    ZINC000034925161
C=C(Cl)CN(C)C[C@@H](C)O    ZINC000051837861
CCCNC(=O)CCCCl    ZINC000006043288
CC(C)C[C@@H](N)C(=O)CCl    ZINC000004556676
COCCN(C)C/C=C/Cl    ZINC000307014316
CN1CC[C@H](OCCCl)C1    ZINC001224660444
CCCN(CC)C(=O)CCl    ZINC000037023908
CCC(CC)NC(=O)CCl    ZINC000003268096
C[C@H](NCCO)C1(Cl)CC1    ZINC000695656700
CC[C@@H](C)NC(=O)[C@@H](C)Cl    ZINC000019519240
COC[C@H](C)NC/C=C/Cl    ZINC000234696042
CCC(=O)NC[C@@H](C)CCl    ZINC000137717549
CCN(CC)C(=O)CCCl    ZINC000005470469
O[C@@H]1CCN(CCCCl)C1    ZINC000061711408
C=C(Cl)CN[C@@H](C)CCO    ZINC000132934838
CCC[C@H](C)NC(=O)CCl    ZINC000003267889
COC[C@@H](C)NC/C=C\Cl    ZINC000387823766
CCN(CC)C(=O)[C@H](C)Cl    ZINC000002003244
C=C(Cl)CNCCCOC    ZINC000095917818
CC(C)CN(C)C(=O)CCl    ZINC000037023910
CCN1CCO[C@H](CCl)C1    ZINC000057217751
C=C[C@H](O)CNCCCCl    ZINC001253597126
C[C@H](CCO)NC/C=C/Cl    ZINC000235449109
C=C(Cl)CN[C@@H](C)COC    ZINC000037488809
ClCCNC1CCOCC1    ZINC000258914348
C[C@@H](CCO)NC/C=C\Cl    ZINC000378972806
C=C(Cl)CN(C)C[C@H](C)O    ZINC000051837860
CC[C@H](CO)NC/C=C\Cl    ZINC000307780124
CC[C@H](C)[C@H](N)C(=O)CCl    ZINC000095495874
C[C@@H]1[C@@H](Cl)[C@@H]1CNCCO    ZINC000893324592
COCCCN1CC(Cl)C1    ZINC001209052347
CC[C@H](O)CNC/C=C/Cl    ZINC000234065083
CCCCCNC(=O)CCl    ZINC000001586534
C[C@@H](Cl)CN1CCOCC1    ZINC000034467272
NCC(CN)NC/C=C/Cl    ZINC001350909656
NCC(CN)NC/C=C\Cl    ZINC001350909665
C=C(Cl)CNC(CN)CN    ZINC001120244822
CCCN[C@@H](C)CCCCl    ZINC000087361395
CC(C)N[C@@H](C)CCCCl    ZINC000087361441
CCN(CC)CCCCCl    ZINC000043646573
CCN(CC)C(C)(C)CCl    ZINC000001702809
CC[C@@H](C)NC[C@@H](C)CCl    ZINC000086393820
CCCC[C@@H](C)NCCCl    ZINC001255311889
CC(C)N[C@H](C)CCCCl    ZINC000087361442
CC[C@@H](C)NCCCCCl    ZINC000233849368
CCC[C@@H](CC)NCCCl    ZINC001257247521
CC[C@H](C)NC[C@H](C)CCl    ZINC000086393826
CC[C@H](C)NCCCCCl    ZINC000234013236
C[C@H](Cl)CNCC(C)(C)C    ZINC000001686745
CCCCN(C)CCCCl    ZINC000040990215
CC(C)CN(C)CCCCl    ZINC000042372927
CN(C)CCCC(C)(C)Cl    ZINC000000162332
CCC(CC)NCCCCl    ZINC000058848025
CCC[C@@H](C)NCCCCl    ZINC000058853355
CCN[C@@H](C)CCCCCl    ZINC000307336917
C[C@@H](CCCCCl)N(C)C    ZINC001257534851
CC[C@H](C)N(C)CCCCl    ZINC000042372925
CCN(C)[C@@H](C)CCCCl    ZINC001258259935
CC[C@@H](C)NC[C@H](C)CCl    ZINC000086393824
CC[C@@H](C)N(C)CCCCl    ZINC000042372924
C[C@H](CCCCCl)N(C)C    ZINC001257534848
CCCCNCCCCCl    ZINC000005951813
CCN[C@H](C)CCCCCl    ZINC000307336916
CC(C)N(CCCl)C(C)C    ZINC000001718579
CCN(CC)CC[C@H](C)Cl    ZINC000002048708
CC(C)NCCCCCCl    ZINC000001646689
CCC[C@H](C)NCCCCl    ZINC000058853359
CCCN[C@H](C)CCCCl    ZINC000087361396
CCCC[C@H](C)NCCCl    ZINC001255311894
CCC[C@H](CC)NCCCl    ZINC001257247529
CCN(C)[C@H](C)CCCCl    ZINC001258259934
C[C@@H](Cl)CNCC(C)(C)C    ZINC000006491826
CC[C@H](C)NC[C@@H](C)CCl    ZINC000086393822
CCN(CC)CC[C@@H](C)Cl    ZINC000001646248
CCCCNC(C)(C)CCl    ZINC000001724788
FC(F)(Cl)Br    ZINC000059972240
ClC(Cl)=C(Cl)Cl    ZINC000008214691
O=S(=O)(Cl)OCCl    ZINC000080022077
OC(O)C(Cl)(Cl)Cl    ZINC000003872049
FC(F)(F)/C(Cl)=C\Cl    ZINC000066322061
O=C1C=CC(=C(Cl)Cl)O1    ZINC000001581213
FC(Cl)(CCl)CCl    ZINC000103527158
FC(F)(F)/C(Cl)=C/Cl    ZINC000064370179
FC(Cl)(Cl)CCCl    ZINC000002572171
O=C1CC(=O)C(Cl)=C1Cl    ZINC000100488753
FC(F)(F)C=C(Cl)Cl    ZINC000002578125
CC(=O)[C@@H](Br)C=O    ZINC000100614834
O=C(O)C/C=C/Br    ZINC000001716651
C=C(Br)C(=O)OC    ZINC000001608900
N#CC(NC=O)=C(Cl)Cl    ZINC000096346671
C/C=C(\Br)C(=O)O    ZINC000001586406
CC[C@@]1(Br)OC1=O    ZINC000005104211
C/C=C(/Br)C(=O)O    ZINC000001716010
CC(=O)C(=O)CBr    ZINC000062152655
O=C1OCC[C@H]1Br    ZINC000003860233
O=C(O)[C@H]1C[C@@H]1Br    ZINC000001767648
O=C(O)/C=C/CBr    ZINC000002572182
COC(=O)/C=C\Br    ZINC000013379807
BrC=C1OCCO1    ZINC000115151165
O=C1OCC[C@@H]1Br    ZINC000003860234
O=C(O)/C=C\CBr    ZINC000085477360
C/C(=C\Br)C(=O)O    ZINC000004824551
O=C(O)[C@@H]1C[C@@H]1Br    ZINC000001767643
CC[C@]1(Br)OC1=O    ZINC000001729752
C=C(CBr)C(=O)O    ZINC000002242760
O=C(O)C/C=C\Br    ZINC000012417041
CC(=O)[C@H](Br)C=O    ZINC000100614831
O=C(O)[C@H]1C[C@H]1Br    ZINC000001767650
O=C(O)[C@@H]1C[C@H]1Br    ZINC000001767646
C=COC(=O)CBr    ZINC000002555323
O=C(O)C1(Br)CC1    ZINC000039319666
O=C1C[C@@H](CBr)O1    ZINC000113684146
O=C1C[C@H](CBr)O1    ZINC000113684147
COC(F)(F)C(Cl)Cl    ZINC000000896988
N=CNC(=O)CBr    ZINC001144199045
O=C(C(F)F)C(F)(F)Cl    ZINC000005112716
FC(F)(F)SCCCl    ZINC000071792912
CN1NN=C(Br)N1    ZINC000299803636
CC(C)C(=O)CBr    ZINC000038530126
C=C(CBr)[C@H](C)O    ZINC000038949247
O[C@H]1C[C@@H](CBr)C1    ZINC000299805510
CCCC(=O)CBr    ZINC000039127833
O[C@@H](CBr)C1CC1    ZINC000091241704
Br[C@@H]1CCCOC1    ZINC000029865994
BrC1CCOCC1    ZINC000030677687
C[C@]1(CO)C[C@H]1Br    ZINC000022014324
OC1CC(CBr)C1    ZINC000230982497
CC(=O)C(C)(C)Br    ZINC000001594581
CC(C)[C@@H](Br)C=O    ZINC000038251159
CO[C@H]1C[C@H](Br)C1    ZINC000100557248
C[C@@]1(CO)C[C@@H]1Br    ZINC000022014312
COc1nnc(CCl)s1    ZINC000038342168
BrC[C@@H]1CCOC1    ZINC000034241311
O[C@@H]1CCC[C@H]1Br    ZINC000005134659
O[C@H]1CCC[C@@H]1Br    ZINC000005134469
OC[C@H]1C[C@@H]1CBr    ZINC000143197472
OC[C@@H]1C[C@H]1CBr    ZINC000143197687
C[C@]1(CO)C[C@@H]1Br    ZINC000022014315
C[C@@]1(CBr)CCO1    ZINC000097439031
C[C@]1(CBr)CCO1    ZINC000097439030
O=CCCCCBr    ZINC000038415949
C=C(Br)CCCO    ZINC000034621870
CC(=O)CCCBr    ZINC000005196483
BrC[C@H]1CCOC1    ZINC000034241313
OC[C@@H]1C[C@@H]1CBr    ZINC000143197261
C=CCOCCBr    ZINC000004203464
BrC[C@@H]1CCCO1    ZINC000000158845
COC1CC(Br)C1    ZINC000085513835
C=C[C@H](O)CCBr    ZINC000006129901
BrCCC[C@@H]1CO1    ZINC000039233358
CCC(=O)[C@@H](C)Br    ZINC000019843047
BrCCC[C@H]1CO1    ZINC000039233357
O[C@H]1C[C@H](CBr)C1    ZINC000606303237
C=C[C@@H](O)CCBr    ZINC000006129902
O[C@@H]1CCC[C@@H]1Br    ZINC000005134666
CCOC1(Br)CC1    ZINC000002388374
C[C@@]1(CO)C[C@H]1Br    ZINC000022014320
OC[C@H]1C[C@H]1CBr    ZINC000143197896
O[C@H]1CCC[C@H]1Br    ZINC000005134457
BrCCOC1CC1    ZINC000220004459
CO[C@H]1C[C@H](Br)C1    ZINC000238857092
O[C@H](CBr)C1CC1    ZINC000091241703
CC(C)[C@H](Br)C=O    ZINC000038251157
CC1(CBr)COC1    ZINC000002583942
Br[C@H]1CCCOC1    ZINC000029865995
CC(C)=C(Br)CO    ZINC000032183841
CCC(=O)[C@H](C)Br    ZINC000019843048
BrC[C@H]1CCCO1    ZINC000000158846
N=C(N)CCCBr    ZINC000002547088
CC1=NC(Cl)(Cl)NC=C1    ZINC000104180208
Cn1c(Cl)cnc1CCl    ZINC000004206489
Cn1ncc(Cl)c1CCl    ZINC000078750280
O=C(O)/C=C(/Cl)CC(=O)O    ZINC000004480105
Cn1cc(Cl)c(CCl)n1    ZINC000095098470
Cn1nc(CCl)cc1Cl    ZINC000039088217
C=C(Cl)CSC1COC1    ZINC000901632310
CC(=O)CSC/C=C/Cl    ZINC000307756130
C=CC[S@@](=O)C/C=C\Cl    ZINC000905223454
C=CC[S@](=O)C/C=C\Cl    ZINC000905223453
C=CC[S@](=O)C/C=C/Cl    ZINC000905223452
CC(=O)CSC/C=C\Cl    ZINC000307800286
C=CC[S@](=O)CC(=C)Cl    ZINC000905224000
C=CC[S@@](=O)C/C=C/Cl    ZINC000905223451
C=C(Cl)CSCC(C)=O    ZINC000307677147
C=CC[S@@](=O)CC(=C)Cl    ZINC000905223999
Cl/C=C\CSC1COC1    ZINC000901635114
Cl/C=C/CSC1COC1    ZINC000901635113
C=C(Cl)CNC(=S)NC    ZINC000306281601
CCCC[C@@H](C)Br    ZINC000002027029
O=C1OCC[C@H]1OCCCl    ZINC001224659409
CC[C@@H](C)CCBr    ZINC000002005555
CC[C@H](C)CCBr    ZINC000002005556
O=C1OCC[C@@H]1OCCCl    ZINC001224659410
N=CNC(=O)[C@H]1C[C@@]1(F)Cl    ZINC001181667536
N=CNC(=O)[C@@H]1C[C@]1(F)Cl    ZINC001181667537
COC(=O)[C@@H]1C[C@@]1(Cl)OC    ZINC000001571541
C=C(C)[C@]1(C)CC1(Cl)Cl    ZINC000071786033
CC(C)C[C@@H](C)Br    ZINC000002584457
CC[C@@H](C)[C@@H](C)Br    ZINC000057940089
CC(C)[C@H](C)CBr    ZINC000069688158
COCC(=O)OC/C=C\Cl    ZINC000307790225
CCOC(=O)CC(=O)CCl    ZINC000001845882
CCC(C)(Br)CC    ZINC000002560384
CCOC(=O)[C@@H](Cl)C(C)=O    ZINC000001718824
ClC1(Cl)CCC[C@H]2C[C@@H]21    ZINC000001760810
CCCC[C@H](C)Br    ZINC000002027032
CCOC(=O)[C@H](Cl)C(C)=O    ZINC000002034449
COC(=O)/C=C(/CCl)OC    ZINC000032169991
ClC1(Cl)CCC[C@@H]2C[C@H]21    ZINC000001760811
Cl[C@@H]1[C@H]2CC[C@@H](C2)[C@@H]1Cl    ZINC000100275537
Cl[C@@H]1[C@@H]2CC[C@@H](C2)[C@@H]1Cl    ZINC000080874937
CCC[C@H](Br)CC    ZINC000002027021
COC(=O)[C@H]1C[C@]1(Cl)OC    ZINC000001571542
C=C[C@H](Cl)OC(=O)[C@H](C)O    ZINC000001599018
CCC(=O)[C@@H](Cl)C(=O)OC    ZINC000100061114
C=C(Cl)COC(=O)COC    ZINC000307631689
ClC1(Cl)[C@@H]2CCCC[C@H]21    ZINC000100065905
ClC1(Cl)[C@@H]2CCCC[C@@H]21    ZINC000001685681
CCC[C@@H](C)CBr    ZINC000049954042
CC(C)CCCBr    ZINC000001610369
ClC1(Cl)CCC[C@@H]2C[C@@H]21    ZINC000071782797
ClC1(Cl)C[C@H]2CC[C@@H]1C2    ZINC000001720591
CCC(CC)CBr    ZINC000002242580
CC[C@H](C)[C@H](C)Br    ZINC000057940096
CCC[C@H](C)CBr    ZINC000002579103
C=C(Cl)COC(=O)[C@@H](C)O    ZINC000006035972
CCC(=O)[C@H](Cl)C(=O)OC    ZINC000002567317
COC(=O)/C=C(\CCl)OC    ZINC000002545267
C=C[C@@H](Cl)OC(=O)[C@H](C)O    ZINC000001599016
ClC1(Cl)C[C@H]2CC[C@H]1C2    ZINC000100074309
COC(=O)[C@@H]1C[C@]1(Cl)OC    ZINC000001571543
ClC1(Cl)[C@H]2CCCC[C@@H]21    ZINC000001685682
CCCC(C)(C)Br    ZINC000002579088
C=C[C@H](Cl)OC(=O)[C@@H](C)O    ZINC000001599019
ClC1(Cl)C[C@@H]2CC[C@@H]1C2    ZINC000100074304
CC(C)[C@@H](C)CBr    ZINC000069688153
CCCCCCBr    ZINC000001696693
Cl[C@H]1[C@H](Cl)[C@H]2CC[C@H]1C2    ZINC000254622820
CNC(=S)NC/C=C/Cl    ZINC000899721848
CC(C)(C)CCBr    ZINC000002528263
N=CNC(=O)[C@@H]1C[C@@]1(F)Cl    ZINC001181667535
Cl[C@H]1[C@H]2CC[C@@H](C2)[C@@H]1Cl    ZINC000216198878
ClC1(Cl)CCC[C@H]2C[C@H]21    ZINC000071782798
C=C(C)[C@@]1(C)CC1(Cl)Cl    ZINC000071786034
CNC(=S)N1CC(Cl)C1    ZINC001200602837
C=C(Cl)COC(=O)[C@H](C)O    ZINC000001641211
Cl[C@@H]1[C@@H]2CC[C@H](C2)[C@@H]1Cl    ZINC000100275531
CCC[C@@H](Br)CC    ZINC000002027023
O=C1C[C@H](OCCCl)CO1    ZINC001224659586
C=C[C@@H](Cl)OC(=O)[C@@H](C)O    ZINC000001599017
CCOC(=O)C(=O)[C@H](C)Cl    ZINC000205003582
CC(C)C[C@H](C)Br    ZINC000049942693
COCC(=O)OC/C=C/Cl    ZINC000306475263
N=CNC(=O)[C@H]1C[C@]1(F)Cl    ZINC001181667532
CNC(=S)NC/C=C\Cl    ZINC000899721847
CCOC(=O)C(=O)[C@@H](C)Cl    ZINC000205003569
COC(=O)CCC(=O)CCl    ZINC000036437820
Cl[C@@H]1[C@H]2CC[C@H](C2)[C@@H]1Cl    ZINC000080874935
C/C(Cl)=C/CSC(=N)N    ZINC000013693447
CC[C@H](C)[C@@H](C)Br    ZINC000057940091
COC(=O)[C@H]1C[C@@]1(Cl)OC    ZINC000001571540
ClC1(Cl)C[C@@H]2CC[C@H]1C2    ZINC000001720590
CC[C@@H](C)[C@H](C)Br    ZINC000057940093
CC(=O)CC(=O)OCCCl    ZINC000005159467
CCC(C)(C)CBr    ZINC000054711049
CC(=O)NNC(=O)[C@H](C)Cl    ZINC000036819470
C=C(Cl)CSCC(C)C    ZINC000306277694
CC(C)CSC/C=C\Cl    ZINC000382239354
CCOC(=O)N/N=C/CCl    ZINC000029753826
CONC(=O)NC/C=C\Cl    ZINC000894277231
CC#CCO[C@@H](CF)CCl    ZINC001224358683
C=C(Cl)CSCCCC    ZINC000306383166
NOCC(=O)NC/C=C\Cl    ZINC001122413939
CNC(=O)NC(=O)[C@@H](C)Cl    ZINC000003249870
COC(=O)C/N=C(\N)CCl    ZINC000012568310
C=C(Cl)CNC(=O)CON    ZINC000708695412
CONC(=O)NC/C=C/Cl    ZINC000894277232
CCNC(=O)NC(=O)CCl    ZINC000003106345
NC(=O)C(=O)NCCCCl    ZINC000170314532
CNC(=O)NC(=O)CCCl    ZINC000012778450
NOCC(=O)NC/C=C/Cl    ZINC001122413938
C/C(=C\Cl)CSC(C)C    ZINC000306368791
C/C(=C/Cl)CSC(C)C    ZINC000307796714
CNC(=O)CNC(=O)CCl    ZINC000008191991
O=[N+]([O-])CCNC/C=C\Cl    ZINC000905707520
C=C(Cl)CSC(C)(C)C    ZINC000001737660
Cc1ccc(C#CCCl)cc1    ZINC000057840616
CCCSC/C(C)=C/Cl    ZINC000164835707
CNC(=O)NC(=O)[C@H](C)Cl    ZINC000003249868
CC(C)CSC/C=C/Cl    ZINC000307715433
CNC(=O)NOC/C=C\Cl    ZINC000307775360
CC(=O)NNC(=O)[C@@H](C)Cl    ZINC000036819471
CCCSC/C(C)=C\Cl    ZINC000033838314
C=C(Cl)CONC(=N)CO    ZINC000883013444
C[C@@H]1C=C(Cl)c2ccccc21    ZINC000068568809
NC(=O)NC(=O)CCCCl    ZINC000038342458
NC(=O)CCNC(=O)CCl    ZINC000036747367
CN(CC(N)=O)C(=O)CCl    ZINC000037268793
CCC(=O)NNC(=O)CCl    ZINC000047218760
CNC(=O)NOC/C=C/Cl    ZINC000306394156
C[C@H]1C=C(Cl)c2ccccc21    ZINC000068568811
CC#CCO[C@H](CF)CCl    ZINC001224358685
CC(=O)NNC(=O)CCCl    ZINC000005856136
O=[N+]([O-])CCNC/C=C/Cl    ZINC000905707514
COC(=O)N/N=C(\C)CCl    ZINC000005183927
C=C(Cl)CNC(=O)NOC    ZINC000307098575
C=C(Cl)C(OCC)OCC    ZINC000095828981
CCOC(=O)CC[C@@H](C)Cl    ZINC000034129811
CC(C)[C@@H]1OC[C@H](CCl)O1    ZINC000004803740
CCCCOC(=O)[C@@H](C)Cl    ZINC000002572901
O[C@H]1C[C@@H](OCCCCl)C1    ZINC001217918583
ClCCO[C@H]1CCCOC1    ZINC000196668715
ClCCOC1CCOCC1    ZINC000040992870
CCCCC(=O)OCCCl    ZINC000001584000
COC(=O)CCCCCCl    ZINC000005700835
CCC[C@H](Cl)CCC(=O)O    ZINC000059690906
CC(C)CCOC(=O)CCl    ZINC000001672993
CCCCCOC(=O)CCl    ZINC000001712624
CCC(=O)CO[C@@H](C)CCl    ZINC000104729894
CCCC(=O)OCCCCl    ZINC000032166125
