# Supplementary material for: Implementing a Scoring Function Based on Interaction Fingerprint for Autogrow4: Protein Kinase CK1δ as a Case Study
Source: Front Mol Biosci. 2022 Jul 7;9:909499. doi: 10.3389/fmolb.2022.909499 (PMC9301033; doi:10.3389/fmolb.2022.909499)
Supplement: Supplementary file 1 [file DataSheet1.ZIP › autogrow4-4.0.3/autogrow/operators/mutation/smiles_click_chem/reaction_libraries/robust_rxns/complementary_mol_dir/sulfonic_acid_robust.smi]

NS(=O)(=O)O    ZINC000238809066
C=CS(=O)(=O)O    ZINC000004216798
CCS(=O)(=O)O    ZINC000003861350
COS(C)(=O)=O    ZINC000003861020
NCS(=O)(=O)O    ZINC000008034708
CNS(=O)(=O)O    ZINC000056870867
O=S(=O)(O)CO    ZINC000085591278
CC#CS(=O)(=O)O    ZINC000005158098
O=S1(=O)C=CCO1    ZINC000034781165
C#CCS(=O)(=O)O    ZINC000005112407
N#CCS(=O)(=O)O    ZINC000045008132
C[C@H]1CS(=O)(=O)O1    ZINC000001732529
O=S1(=O)CCCO1    ZINC000004521808
C=CCS(=O)(=O)O    ZINC000001744569
C[C@@H]1CS(=O)(=O)O1    ZINC000005217443
O=S1(=O)NCCO1    ZINC000095708091
N=C(N)S(=O)(=O)O    ZINC000072399365
CCOS(C)(=O)=O    ZINC000001634140
CC(C)S(=O)(=O)O    ZINC000001680418
CCCS(=O)(=O)O    ZINC000002022078
CCS(=O)(=O)OC    ZINC000002039122
NC(=O)S(=O)(=O)O    ZINC000059815837
CCNS(=O)(=O)O    ZINC000004722958
C[C@H](N)S(=O)(=O)O    ZINC000005699795
CNCS(=O)(=O)O    ZINC000005369188
CN(C)S(=O)(=O)O    ZINC000004722957
C[C@@H](N)S(=O)(=O)O    ZINC000006437295
NCCS(=O)(=O)O    ZINC000003809490
O=S(=O)(O)CCO    ZINC000003875755
C[C@H](O)S(=O)(=O)O    ZINC000031483967
C[C@@H](O)S(=O)(=O)O    ZINC000031483964
O=S(=O)(O)CCl    ZINC000085629230
C#CCOS(C)(=O)=O    ZINC000001737475
N#CCCS(=O)(=O)O    ZINC000001586433
O=C1CCS(=O)(=O)O1    ZINC000001693869
C[C@@H]1COS(=O)(=O)C1    ZINC000004706053
C=CCOS(C)(=O)=O    ZINC000005734473
C[C@H]1COS(=O)(=O)C1    ZINC000017311231
C[C@H]1CCS(=O)(=O)O1    ZINC000003638706
C[C@@H]1CCS(=O)(=O)O1    ZINC000003638707
C[C@H]1CCOS1(=O)=O    ZINC000005752000
C=C(C)CS(=O)(=O)O    ZINC000001577237
C[C@@H]1CCOS1(=O)=O    ZINC000005735720
O=S1(=O)CCCCO1    ZINC000001697391
CN1CCOS1(=O)=O    ZINC000072267079
O=S1(=O)NCCCO1    ZINC000113731702
C[C@@H]1COS(=O)(=O)N1    ZINC000213284095
C[C@H]1COS(=O)(=O)N1    ZINC000135751410
CC(=O)OS(C)(=O)=O    ZINC000001605890
O=S(=O)(O)/C=C/CO    ZINC000104514675
CCOS(=O)(=O)CC    ZINC000001995111
CC[C@@H](C)S(=O)(=O)O    ZINC000033505963
CCCOS(C)(=O)=O    ZINC000001681652
CC[C@H](C)S(=O)(=O)O    ZINC000033505964
CC(C)OS(C)(=O)=O    ZINC000002040183
CCCCS(=O)(=O)O    ZINC000001666660
CC(C)(C)S(=O)(=O)O    ZINC000001602578
N=C(N)NS(=O)(=O)O    ZINC000059300609
C[C@H](N)CS(=O)(=O)O    ZINC000002585523
CC(C)NS(=O)(=O)O    ZINC000002020156
CNCCS(=O)(=O)O    ZINC000001706239
C[C@@H](N)CS(=O)(=O)O    ZINC000005532450
NCCCS(=O)(=O)O    ZINC000001529636
O=C(O)CS(=O)(=O)O    ZINC000004429660
CC(C)(O)S(=O)(=O)O    ZINC000001683659
C[C@@H](CO)S(=O)(=O)O    ZINC000001628296
CS(=O)(=O)OCCO    ZINC000001692213
O=S(=O)(O)CCCO    ZINC000001736719
COS(=O)(=O)CCO    ZINC000005998106
C[C@H](O)CS(=O)(=O)O    ZINC000001682806
COCCS(=O)(=O)O    ZINC000090556311
COCOS(C)(=O)=O    ZINC000001605903
C[C@@H](O)CS(=O)(=O)O    ZINC000006491880
CC[C@@H](O)S(=O)(=O)O    ZINC000020573393
CC[C@H](O)S(=O)(=O)O    ZINC000020573395
C[C@H](CO)S(=O)(=O)O    ZINC000006491855
O=NN(O)S(=O)(=O)O    ZINC000256272969
O=S(=O)(O)/[N+]([O-])=N/O    ZINC000257355125
O=S(=O)(O)CCS    ZINC000003831040
CS(=O)(=O)OCCF    ZINC000001683838
O=[N+](NO)S(=O)(=O)O    ZINC000407947260
C[C@H](Cl)S(=O)(=O)O    ZINC000032139705
C[C@@H](Cl)S(=O)(=O)O    ZINC000032139704
O=S(=O)(O)CCCl    ZINC000004261819
C#C[C@H](C)OS(C)(=O)=O    ZINC000033914540
C#C[C@@H](C)OS(C)(=O)=O    ZINC000033914542
C#CCCOS(C)(=O)=O    ZINC000022066026
CS(=O)(=O)OCCC#N    ZINC000001628365
N#CCCCS(=O)(=O)O    ZINC000003199929
O=S(=O)(O)C(F)(F)F    ZINC000011027584
O=S(=O)(O)C1=NCCN1    ZINC000021982840
O=S(=O)(O)C1CCCC1    ZINC000034722803
C/C=C/S(=O)(=O)OCC    ZINC000001603892
C[C@@H]1CCCS(=O)(=O)O1    ZINC000005731998
C[C@H]1CCCS(=O)(=O)O1    ZINC000001595568
C/C=C\S(=O)(=O)OCC    ZINC000012416723
C=CCS(=O)(=O)OCC    ZINC000001603891
C[C@@H]1CCOS(=O)(=O)C1    ZINC000001602567
C[C@H]1CCOS(=O)(=O)C1    ZINC000002045920
O=S(=O)(O)CC1CCC1    ZINC000143264685
CS(=O)(=O)OC1CNC1    ZINC000060262883
CCN1CCOS1(=O)=O    ZINC000095629945
O=C(O)/C=C\S(=O)(=O)O    ZINC000031946841
O=C(O)/C=C/S(=O)(=O)O    ZINC000001711665
CS(=O)(=O)OC[C@@H]1CO1    ZINC000006019503
CS(=O)(=O)OC[C@H]1CO1    ZINC000006019504
CC(=O)COS(C)(=O)=O    ZINC000005159705
CC(=O)[C@H](C)S(=O)(=O)O    ZINC000001558390
CC(=O)[C@@H](C)S(=O)(=O)O    ZINC000005531353
CS(=O)(=O)OC1COC1    ZINC000095093223
CC[C@@H](C)OS(C)(=O)=O    ZINC000005922401
CC(C)CCS(=O)(=O)O    ZINC000001555532
CCS(=O)(=O)OC(C)C    ZINC000005863837
CC(C)(C)CS(=O)(=O)O    ZINC000001602579
CC[C@H](C)OS(C)(=O)=O    ZINC000005925120
CCCCOS(C)(=O)=O    ZINC000001668573
CCCCCS(=O)(=O)O    ZINC000002539606
CC(C)COS(C)(=O)=O    ZINC000005759449
CC(C)(C)OS(C)(=O)=O    ZINC000005353780
NC(=O)CCS(=O)(=O)O    ZINC000001681456
CC(=O)NCS(=O)(=O)O    ZINC000001678914
CCC[C@H](N)S(=O)(=O)O    ZINC000005785623
NCCCCS(=O)(=O)O    ZINC000033505936
CC[C@@H](N)CS(=O)(=O)O    ZINC000002042884
CN(C)CCS(=O)(=O)O    ZINC000001671858
CC(C)[C@H](N)S(=O)(=O)O    ZINC000002033395
CC[C@H](N)CS(=O)(=O)O    ZINC000001700310
CNCCOS(C)(=O)=O    ZINC000146222270
CCC[C@@H](N)S(=O)(=O)O    ZINC000001594204
CC(C)[C@@H](N)S(=O)(=O)O    ZINC000001763025
CCCCNS(=O)(=O)O    ZINC000002167054
O=C(O)CCS(=O)(=O)O    ZINC000001848385
C[C@H](C(=O)O)S(=O)(=O)O    ZINC000001759130
CS(=O)(=O)OCC(=O)O    ZINC000001615364
COC(=O)CS(=O)(=O)O    ZINC000038890542
C[C@@H](C(=O)O)S(=O)(=O)O    ZINC000006486930
CCS(=O)(=O)OCCO    ZINC000001693128
O=S(=O)(O)CCCCO    ZINC000001697301
C[C@@H](CO)CS(=O)(=O)O    ZINC000001679601
CCOS(=O)(=O)CCO    ZINC000005860434
CC[C@H](O)CS(=O)(=O)O    ZINC000060248451
CC[C@@H](O)CS(=O)(=O)O    ZINC000060248454
CC(C)[C@H](O)S(=O)(=O)O    ZINC000005963254
C[C@H](O)COS(C)(=O)=O    ZINC000034160149
C[C@@H](O)COS(C)(=O)=O    ZINC000034160150
CC(C)[C@@H](O)S(=O)(=O)O    ZINC000001692160
COCCCS(=O)(=O)O    ZINC000005997837
CCC[C@@H](O)S(=O)(=O)O    ZINC000001871793
COCCOS(C)(=O)=O    ZINC000002581642
CCC[C@H](O)S(=O)(=O)O    ZINC000006381313
C[C@H](CO)CS(=O)(=O)O    ZINC000006491845
O=S(=O)(O)NCCCO    ZINC000004697465
CSCCS(=O)(=O)O    ZINC000001529790
O=S(=O)(O)CCCS    ZINC000004244651
O=S(=O)(O)C[C@@H](O)CO    ZINC000001603749
O=S(=O)(O)C[C@H](O)CO    ZINC000005131953
CS(=O)(=O)OCCCF    ZINC000001692384
C[C@@H](F)COS(C)(=O)=O    ZINC000147126425
C[C@H](F)COS(C)(=O)=O    ZINC000147126643
O=S(=O)(O)CCCCl    ZINC000004542306
CS(=O)(=O)OCCCl    ZINC000001768592
O=S(=O)(O)CCNCl    ZINC000005113729
O=S(=O)(O)[C@@H](O)CCl    ZINC000005131961
O=S(=O)(O)[C@H](O)CCl    ZINC000005131809
CS(=O)(=O)OCC(F)F    ZINC000072265994
CC1=CS(=O)(=O)OC(C)=C1    ZINC000001578038
C=CCC1(S(=O)(=O)O)CC1    ZINC000044135981
C#CCCCOS(C)(=O)=O    ZINC000026422625
CC1=CC(O)=NS(=O)(=O)O1    ZINC000002009976
C#CC(=O)NCS(=O)(=O)O    ZINC001143915510
O=S1(=O)OC[C@H]2CCCN21    ZINC000081135561
O=S1(=O)OC[C@@H]2CCCN21    ZINC000072267078
CC(C)(C#N)OS(C)(=O)=O    ZINC000034617894
COS(=O)(=O)C(F)(F)F    ZINC000059699224
O=S(=O)(O)CC(F)(F)F    ZINC000033505698
CC1(C)CS(=O)(=O)OC1=O    ZINC000071773021
C[C@@H]1CC(C)(C)S(=O)(=O)O1    ZINC000002036213
C=C(C)CCOS(C)(=O)=O    ZINC000039278273
O=S(=O)(O)C1CCCCC1    ZINC000005840601
CC[C@H]1CCCOS1(=O)=O    ZINC000145052997
CC[C@@H]1CCCOS1(=O)=O    ZINC000145052794
C[C@H]1CC(C)(C)S(=O)(=O)O1    ZINC000001602568
CS(=O)(=O)OCCC1CC1    ZINC000034319256
CC(C)OS(=O)(=O)C1CC1    ZINC000038415946
CS(=O)(=O)OCCN=[N+]=[N-]    ZINC000042249583
O=S(=O)(O)[C@H]1CCCNC1    ZINC000005848508
O=S(=O)(O)C1CCNCC1    ZINC000002516028
O=S(=O)(O)[C@@H]1CCCNC1    ZINC000005849378
C=CCOS(=O)(=O)C=S    ZINC001569975917
CS(=O)(=O)OCC1COC1    ZINC000219627457
O=S(=O)(O)C1(O)CCCC1    ZINC000001693040
O=S(=O)(O)CCOC1CC1    ZINC001224571238
CS(=O)(=O)O[C@H]1CCOC1    ZINC000034515559
CS(=O)(=O)O[C@@H]1CCOC1    ZINC000034515558
CCCCCCS(=O)(=O)O    ZINC000001840995
CC(C)[C@H](C)OS(C)(=O)=O    ZINC000005761352
CCOS(=O)(=O)CC(C)C    ZINC000003163263
CC(C)(C)CCS(=O)(=O)O    ZINC000003075436
CC(C)[C@@H](C)OS(C)(=O)=O    ZINC000005761121
CCCCCOS(C)(=O)=O    ZINC000001571165
CC(C)(C)COS(C)(=O)=O    ZINC000005352403
CC[C@H](C)COS(C)(=O)=O    ZINC000002539457
CC(=N)OCCS(=O)(=O)O    ZINC000002522670
CS(=O)(=O)O[C@H]1CNOC1    ZINC000307365269
CCC(=O)NCS(=O)(=O)O    ZINC000197100021
O=S(=O)(O)N1CCOCC1    ZINC000003164866
N=C(N)NCCS(=O)(=O)O    ZINC000004095756
CCCCCOS(N)(=O)=O    ZINC000013530362
NCCCCCS(=O)(=O)O    ZINC000001625334
CC[C@@H](C)NCS(=O)(=O)O    ZINC001257430156
CC(C)C[C@@H](N)S(=O)(=O)O    ZINC000034474404
CN(C)CCOS(C)(=O)=O    ZINC000001755751
CC[C@H](C)NCS(=O)(=O)O    ZINC001257430157
CC(C)C[C@H](N)S(=O)(=O)O    ZINC000034474406
O=C(O)C(=O)CS(=O)(=O)O    ZINC000004096823
COC(=O)[C@H](C)S(=O)(=O)O    ZINC000001711562
CCOC(=O)CS(=O)(=O)O    ZINC000021984161
COC(=O)[C@@H](C)S(=O)(=O)O    ZINC000006491527
COC(=O)CCS(=O)(=O)O    ZINC000058518214
COC(=O)COS(C)(=O)=O    ZINC000005997040
NC(=O)NCCS(=O)(=O)O    ZINC000034405710
C[Si](C)(C)CS(=O)(=O)O    ZINC000195924285
C[Si](C)(C)OS(C)(=O)=O    ZINC000169745034
CCS(=O)(=O)OCCOC    ZINC000001689593
CC(C)C[C@H](O)S(=O)(=O)O    ZINC000200714688
CC(C)(C)[C@@H](O)S(=O)(=O)O    ZINC000002169380
CC(C)C[C@@H](O)S(=O)(=O)O    ZINC000200714651
O=S(=O)(O)CCCCCO    ZINC000001641136
COC[C@H](C)OS(C)(=O)=O    ZINC000001689592
CC(C)(C)[C@H](O)S(=O)(=O)O    ZINC000002169381
CCOCCOS(C)(=O)=O    ZINC000034452562
COC[C@@H](C)OS(C)(=O)=O    ZINC000002044281
CC(C)OCCS(=O)(=O)O    ZINC000080813575
NCCNCCS(=O)(=O)O    ZINC000038615690
C[N+](C)(C)CCS(=O)(=O)O    ZINC000001688710
N[C@H](CS(=O)(=O)O)C(=O)O    ZINC000003861739
N[C@@H](CS(=O)(=O)O)C(=O)O    ZINC000004228276
COC(=O)NCS(=O)(=O)O    ZINC000115304761
CN(C)C[C@@H](O)S(=O)(=O)O    ZINC000095093158
CN(C)C[C@H](O)S(=O)(=O)O    ZINC000095093159
C[C@H](O)CNCS(=O)(=O)O    ZINC000143085211
O=C(O)[C@H](O)CS(=O)(=O)O    ZINC000004099140
O=C(O)[C@@H](O)CS(=O)(=O)O    ZINC000004099158
O=S1(=O)Cc2ccccc2O1    ZINC000001710877
CS[C@H](C)CS(=O)(=O)O    ZINC000006491882
CS[C@@H](C)CS(=O)(=O)O    ZINC000001596065
COC[C@@H](O)CS(=O)(=O)O    ZINC000085210737
COC[C@H](O)CS(=O)(=O)O    ZINC000085210736
CS(=O)(=O)OCCCCF    ZINC000001692385
CC(C)(CCl)S(=O)(=O)O    ZINC000045069356
CCS(=O)(=O)OCCCl    ZINC000001681831
O=S(=O)(O)CCCCCl    ZINC000003075434
CS(=O)(=O)OCCCCl    ZINC000001681414
O=S(=O)(O)C(O)(CO)CO    ZINC000004257086
O=S(=O)(O)Cc1ccccc1    ZINC000001593155
CS(=O)(=O)Oc1ccccc1    ZINC000001764631
NS(=O)(=O)Oc1ccccc1    ZINC000001537101
O=S(=O)(O)Cc1ccccn1    ZINC000040174141
O=S(=O)(O)Nc1ccccc1    ZINC000001530325
CS(=O)(=O)Oc1cccnc1    ZINC000033835678
CS(=O)(=O)Oc1ccccn1    ZINC000006500251
O=S(=O)(O)CBr    ZINC000101017183
CS(=O)(=O)OS(C)(=O)=O    ZINC000004521659
CS(=O)(=O)CS(=O)(=O)O    ZINC000039647980
O=S(=O)(O)C[C@@H](O)CCl    ZINC000001684115
O=S(=O)(O)C[C@H](O)CCl    ZINC000002015521
C#CCOCC#CS(=O)(=O)O    ZINC000002569815
CC(F)(F)COS(C)(=O)=O    ZINC000117657295
O=S(=O)(O)CS(=O)(=O)O    ZINC000045329225
O=C(O)C(F)(F)S(=O)(=O)O    ZINC000004356378
C=COS(=O)(=O)C(F)(F)F    ZINC000113560759
CS(=O)(=O)OCC1CC=CC1    ZINC000113882566
C#CCCCCOS(C)(=O)=O    ZINC000039271495
O=S(=O)(O)NS(=O)(=O)O    ZINC000247664325
CC#CC(=O)NCS(=O)(=O)O    ZINC001179756628
CC[C@H]1OS(=O)(=O)C(C)=C1N    ZINC000108806916
O=S1(=O)OC[C@H]2CCCCN21    ZINC000139537133
O=S1(=O)OC[C@@H]2CCCCN21    ZINC000139536981
CC[C@@H]1OS(=O)(=O)C(C)=C1N    ZINC000108806919
O=S(=O)(O)Cc1ccsc1    ZINC000143692662
CS(=O)(=O)OCC(F)(F)F    ZINC000004267524
CCOS(=O)(=O)C(F)(F)F    ZINC000095707705
N#CN(CS(=O)(=O)O)C(=N)N    ZINC000004411341
O=S(=O)(O)CCc1nnn[nH]1    ZINC000005395789
O=S(=O)(O)CCn1cnnn1    ZINC000098209804
O=C1CCC[C@@H](S(=O)(=O)O)C1    ZINC000005282949
C#C[C@H](C)OCCS(=O)(=O)O    ZINC001224568104
O=C1CCCC[C@H]1S(=O)(=O)O    ZINC000033414725
O=C1CCCC[C@@H]1S(=O)(=O)O    ZINC000033414726
C#C[C@@H](C)OCCS(=O)(=O)O    ZINC001224568105
C#CCOCCCS(=O)(=O)O    ZINC000003070082
O=C1CCC[C@H](S(=O)(=O)O)C1    ZINC000005282936
O=S(=O)(O)C1CCCCCC1    ZINC000034722802
CCCCOS(=O)(=O)C1CC1    ZINC000038916330
CC1CCC(S(=O)(=O)O)CC1    ZINC000033799664
C=CC(C)(C)COS(C)(=O)=O    ZINC000299805539
CCOS(=O)(=O)C1CCCC1    ZINC000001602569
C=C(CCCCC)S(=O)(=O)O    ZINC000045069353
CS(=O)(=O)OCC1CCCC1    ZINC000034724053
CS(=O)(=O)OC1CCCCC1    ZINC000031317787
CC1(C)CS(=O)(=O)OC1(C)C    ZINC000004897015
C[C]1[C@H](N)C(=O)N1S(=O)(=O)O    ZINC001560407575
CS(=O)(=O)OC[C@H]1CC(=O)N1    ZINC000039331643
O=C(NCS(=O)(=O)O)C1CC1    ZINC001142680729
CS(=O)(=O)OC[C@@H]1CC(=O)N1    ZINC000039331642
C=C(C)C(=O)NCS(=O)(=O)O    ZINC000112961663
CS(=O)(=O)OC[C@@H]1CCCN1    ZINC000145661131
O=S(=O)(O)C[C@@H]1CCCNC1    ZINC000097437112
CS(=O)(=O)OC1CCNCC1    ZINC000059286077
N[C@@H]1CCC[C@@H](S(=O)(=O)O)C1    ZINC000139113704
O=S(=O)(O)C[C@H]1CCCNC1    ZINC000097437111
O=S(=O)(O)NC1CCCCC1    ZINC000001529532
O=S(=O)(O)CNC1CCCC1    ZINC001257344436
NC1CCC(S(=O)(=O)O)CC1    ZINC000039316475
N[C@@H]1CCC[C@H](S(=O)(=O)O)C1    ZINC000139113928
CS(=O)(=O)OC[C@H]1CCCN1    ZINC000082006252
CS(=O)(=O)OC1CC(CN)C1    ZINC000536954023
N[C@H]1CCC[C@H](S(=O)(=O)O)C1    ZINC000139113818
N[C@H]1CCC[C@@H](S(=O)(=O)O)C1    ZINC000139113596
O=S1(=O)OC(F)(F)C1(F)F    ZINC000005187457
O=C1C[C@@H](S(=O)(=O)O)C(=O)O1    ZINC000072400605
O=C1C[C@H](S(=O)(=O)O)C(=O)O1    ZINC000100494173
C[C@@H]1[C@@H](N)C(=O)N1S(=O)(=O)O    ZINC000056958386
C[C@@H]1[C@H](N)C(=O)N1S(=O)(=O)O    ZINC000026892291
C[C@H]1[C@H](N)C(=O)N1S(=O)(=O)O    ZINC000019851098
C[C@H]1[C@@H](N)C(=O)N1S(=O)(=O)O    ZINC000056958388
C=C(N)C(=O)NCS(=O)(=O)O    ZINC001220240151
CC(=O)CC(C)(C)S(=O)(=O)O    ZINC000001702055
CO[C@H]1C[C@@H](OS(C)(=O)=O)C1    ZINC001542984488
CC(C)(O)[C@@H]1CCOS1(=O)=O    ZINC000005051744
C=CCOCCCS(=O)(=O)O    ZINC000005377389
CS(=O)(=O)OC[C@@H]1CCCO1    ZINC000004582750
O=S(=O)(O)C1(O)CCCCC1    ZINC000001727743
CS(=O)(=O)O[C@H]1CCCOC1    ZINC000071603421
C=C[C@@H](C)OCCS(=O)(=O)O    ZINC000201402330
CS(=O)(=O)OC[C@H]1CCCO1    ZINC000001680254
CS(=O)(=O)O[C@@H]1CCCOC1    ZINC000071603420
C=C[C@H](C)OCCS(=O)(=O)O    ZINC000201402299
O=S(=O)(O)CCCOC1CC1    ZINC001224900780
O=S(=O)(O)CCOC1CCC1    ZINC001224568250
CC1(COS(C)(=O)=O)COC1    ZINC000038220621
CC(C)(O)[C@H]1CCOS1(=O)=O    ZINC000005452563
CS(=O)(=O)OC1CCOCC1    ZINC000040448202
CC(C)(C)C(=O)CS(=O)(=O)O    ZINC000001759586
CCCCCCOS(C)(=O)=O    ZINC000002568363
CCOS(=O)(=O)CC(C)(C)C    ZINC000001602570
CCCCCCCS(=O)(=O)O    ZINC000002567966
CC(C)(C)CCOS(C)(=O)=O    ZINC000039148036
CCCC(CCC)S(=O)(=O)O    ZINC000078217478
N#CSCCCS(=O)(=O)O    ZINC000003163409
CC(=O)C(=O)NCS(=O)(=O)O    ZINC001142702699
C=C[C@H](O)CNCS(=O)(=O)O    ZINC001253603043
C=C[C@@H](O)CNCS(=O)(=O)O    ZINC001253603042
CCS(=O)(=O)O[C@H]1CNOC1    ZINC000845931572
CC(=O)NCCCS(=O)(=O)O    ZINC000001554588
CC(C)NCCCS(=O)(=O)O    ZINC000038350481
CCC[C@@H](C)NCS(=O)(=O)O    ZINC001257308334
CCC(CC)NCS(=O)(=O)O    ZINC000145455475
CCC[C@H](C)NCS(=O)(=O)O    ZINC001257308333
C[N+](C)(C)CCCS(=O)(=O)[O-]    ZINC000329788173
CCCCNCCS(=O)(=O)O    ZINC000002913677
CN(C)CCCOS(C)(=O)=O    ZINC000001737340
O=S(=O)(O)[C@@H](F)C(F)(F)F    ZINC000113565607
O=S(=O)(O)C(F)(F)C(F)F    ZINC000015442244
O=S(=O)(O)[C@H](F)C(F)(F)F    ZINC000113565610
NC(=O)C(=O)NCS(=O)(=O)O    ZINC001142934287
O=S1(=O)C=Cc2ccccc2O1    ZINC000001723878
CCOC(=O)[C@@H](C)S(=O)(=O)O    ZINC000003075435
CCOC(=O)COS(C)(=O)=O    ZINC000001615365
O=S(=O)(O)CCOC1COC1    ZINC001224569122
CCOC(=O)[C@H](C)S(=O)(=O)O    ZINC000001711565
O=C(O)CCCCS(=O)(=O)O    ZINC000034852675
NC(=O)CNCCS(=O)(=O)O    ZINC000001659811
C[C@@H](N)C(=O)NCS(=O)(=O)O    ZINC001220241393
CCNC(=O)NCS(=O)(=O)O    ZINC000220806970
CNS(=O)(=O)O[C@H]1CNOC1    ZINC000845932660
NCCC(=O)NCS(=O)(=O)O    ZINC000001594203
C[Si](C)(C)CCS(=O)(=O)O    ZINC000170156970
CC(C)OCCOS(C)(=O)=O    ZINC000002576977
CC(C)(O)CCOS(C)(=O)=O    ZINC000072266343
CC[C@H](C)OCCS(=O)(=O)O    ZINC000200989334
CC(C)OCCCS(=O)(=O)O    ZINC000141987414
CC[C@@H](C)OCCS(=O)(=O)O    ZINC000200989301
CCOCCCCS(=O)(=O)O    ZINC000001641130
NCCNCCCS(=O)(=O)O    ZINC000066331607
C[N+](C)(C)CCOS(C)(=O)=O    ZINC000001558045
C[N+](C)(C)CCCS(=O)(=O)O    ZINC000001674777
O=C(O)C(=O)NCS(=O)(=O)O    ZINC001143422389
O=S1(=O)N=Cc2ccccc2O1    ZINC000039271338
C=C(F)C(=O)NCS(=O)(=O)O    ZINC001180120070
COCC(=O)NCS(=O)(=O)O    ZINC001142822966
O=C(CCO)NCS(=O)(=O)O    ZINC001179577527
CC[C@@H](CS(=O)(=O)O)[N+](=O)[O-]    ZINC000001672842
N[C@@H](CCS(=O)(=O)O)C(=O)O    ZINC000002567965
N[C@H](CCS(=O)(=O)O)C(=O)O    ZINC000002545126
CC[C@H](CS(=O)(=O)O)[N+](=O)[O-]    ZINC000003591821
CC[C@@H](O)CNCS(=O)(=O)O    ZINC001251805977
COC[C@@H](C)NCS(=O)(=O)O    ZINC001255558246
COC[C@H](C)NCS(=O)(=O)O    ZINC001255558247
CC(C)(O)CNCS(=O)(=O)O    ZINC001252366641
CC(=O)SCCS(=O)(=O)O    ZINC000035993888
CNC(=S)NCS(=O)(=O)O    ZINC001200613597
N=C(N)SCCS(=O)(=O)O    ZINC000022198851
O=S(=O)(O)/C=C\c1ccccc1    ZINC000031302589
O=S(=O)(O)/C=C/c1ccccc1    ZINC000001561886
C=CS(=O)(=O)Oc1ccccc1    ZINC000002167094
CSCCCOS(C)(=O)=O    ZINC000104678550
CS(=O)(=O)OCCOCCO    ZINC000083254093
CS(=O)(=O)OCCCCCF    ZINC000001692386
O=S(=O)(O)CNC[C@H](O)CO    ZINC000141116970
O=S(=O)(O)N(CCO)CCO    ZINC000004866021
[N-]=[N+]=C1C=CC(S(=O)(=O)O)C=C1    ZINC000034120506
CCS(=O)(=O)OCCCCl    ZINC000001689590
CS(=O)(=O)OCCCCCl    ZINC000040448988
CCOS(=O)(=O)CCCCl    ZINC000669370967
CCS(=O)(=O)O[C@@H](C)CCl    ZINC000002044282
CCS(=O)(=O)O[C@H](C)CCl    ZINC000001689591
CS(=O)(=O)OC[C@@H]1CC1(F)F    ZINC000096515585
CS(=O)(=O)OC[C@H]1CC1(F)F    ZINC000096515586
O=S(=O)(O)CC(O)(CO)CO    ZINC000005479796
Cc1ccccc1OS(C)(=O)=O    ZINC000032133875
CS(=O)(=O)OCc1ccccc1    ZINC000006019506
Cc1cccc(OS(C)(=O)=O)c1    ZINC000034205918
Cc1ccc(OS(C)(=O)=O)cc1    ZINC000004666252
Cc1cccc(CS(=O)(=O)O)c1    ZINC000015019552
O=S(=O)(O)CCc1ccccc1    ZINC000001604315
COS(=O)(=O)Cc1ccccc1    ZINC000001595113
CCS(=O)(=O)Oc1ccccc1    ZINC000045929161
N[C@@H](c1ccccc1)S(=O)(=O)O    ZINC000006575724
Cc1ncccc1OS(C)(=O)=O    ZINC000307686372
N[C@H](c1ccccc1)S(=O)(=O)O    ZINC000001562658
O=S(=O)(O)NCc1ccccc1    ZINC000003164872
Cc1ccncc1OS(C)(=O)=O    ZINC000921871070
Cc1cccc(OS(N)(=O)=O)c1    ZINC000013440959
CCS(=O)(=O)Oc1cccnc1    ZINC000306643666
O=S(=O)(O)CNc1ccccc1    ZINC000001688380
Cc1ccc(OS(N)(=O)=O)cc1    ZINC000013440957
O=S(=O)(O)CCc1ccncc1    ZINC000002022056
Nc1ccc(CS(=O)(=O)O)cc1    ZINC000001761787
C[C@@H](c1ccncc1)S(=O)(=O)O    ZINC000071618198
CS(=O)(=O)OCc1ccccn1    ZINC000114223481
O=S(=O)(O)CCc1ccccn1    ZINC000002022066
O=S(=O)(O)CCBr    ZINC000004261812
O=S1(=O)CS(=O)(=O)OCO1    ZINC000097971810
CCC(S)(S)S(=O)(=O)O    ZINC000044135089
O=S(=O)(O)C[C@H](S)CS    ZINC000003873646
O=S(=O)(O)C[C@@H](S)CS    ZINC000004579270
C#CCOS(=O)(=O)C(F)(F)F    ZINC000114133000
O=S(=O)(O)[C@H](O)CCCCl    ZINC000002567268
O=S(=O)(O)[C@@H](O)CCCCl    ZINC000016696675
CO[C@@H](CCl)CS(=O)(=O)O    ZINC001222699044
CO[C@H](CCl)CS(=O)(=O)O    ZINC001222699048
O=S(=O)(O)[C@@H](O)c1ccccc1    ZINC000002165034
O=S(=O)(O)[C@H](O)c1ccccc1    ZINC000001669676
O=S(=O)(O)Cc1ccccc1O    ZINC000001725406
CS(=O)(=O)Oc1cccc(O)c1    ZINC000002061778
C#CC(C#C)OCCS(=O)(=O)O    ZINC001224570968
N#CCC[C@H](CC#N)S(=O)(=O)O    ZINC000001673780
N#CCC[C@@H](CC#N)S(=O)(=O)O    ZINC000005829082
CC(F)(F)CCOS(C)(=O)=O    ZINC000168605246
CS(=O)(=O)NCS(=O)(=O)O    ZINC000201283301
O=S(=O)(O)NC[C@H](O)CCl    ZINC000004342764
O=S(=O)(O)NC[C@@H](O)CCl    ZINC000004342765
O=C(NCS(=O)(=O)O)C(F)F    ZINC001142791729
O=S(=O)(O)[C@@H](O)c1cccnc1    ZINC000002567871
O=S(=O)(O)COc1ccccn1    ZINC000001532217
O=S(=O)(O)[C@H](O)c1cccnc1    ZINC000006500229
O=S(=O)(O)[C@@H](O)c1ccccn1    ZINC000006500228
O=S(=O)(O)[C@H](O)c1ccncc1    ZINC000006500241
CS(=O)(=O)Oc1ccc[nH]c1=O    ZINC000017062610
O=S(=O)(O)[C@@H](O)c1ccncc1    ZINC000006500275
O=S(=O)(O)N(O)c1ccccc1    ZINC000001559930
O=S(=O)(O)[C@H](O)c1ccccn1    ZINC000006500276
CS(=O)(=O)OCC1(C#N)CCC1    ZINC000203340557
CS(=O)(=O)OCCn1cccc1    ZINC000026422551
CS(=O)(=O)O[C@H]1CC[C@@H](C#N)C1    ZINC000222512120
CS(=O)(=O)O[C@@H]1CC[C@@H](C#N)C1    ZINC000222512063
CS(=O)(=O)O[C@@H]1CC[C@H](C#N)C1    ZINC000222511936
CS(=O)(=O)O[C@H]1CC[C@H](C#N)C1    ZINC000222511992
CS(=O)(=O)OOS(C)(=O)=O    ZINC000090210958
O=S(=O)(O)CCS(=O)(=O)O    ZINC000003812991
COS(=O)(=O)CS(=O)(=O)O    ZINC000167687322
NS(=O)(=O)NCS(=O)(=O)O    ZINC001260083680
O=S(=O)(OC1CC1)C(F)(F)F    ZINC000100072100
C=CCOS(=O)(=O)C(F)(F)F    ZINC000112981469
O=S(=O)(O)COc1cnccn1    ZINC000026893425
O=S(=O)(O)COc1cccnn1    ZINC000026893429
O=S(=O)(O)Cc1ccc(F)cc1    ZINC000067173046
CS(=O)(=O)Oc1ccc(F)cc1    ZINC000028051528
CS(=O)(=O)Oc1cccc(F)c1    ZINC000059160255
CS(=O)(=O)Oc1ccccc1F    ZINC000139943449
O=S(=O)(O)Cc1cccc(F)c1    ZINC000035588021
CS(=O)(=O)OCCc1ccco1    ZINC000034337465
CCn1cc(OS(C)(=O)=O)cn1    ZINC000306291791
CS(=O)(=O)OC[C@H]1CC=CCC1    ZINC000096031324
CS(=O)(=O)OC[C@@H]1CC=CCC1    ZINC000096031325
CS(=O)(=O)OCCC1=CCCC1    ZINC000228914370
NC(S(=O)(=O)O)S(=O)(=O)O    ZINC000100288256
CS(=O)(=O)O/C=C(\C#N)C(=O)O    ZINC000001707264
CS(=O)(=O)O/C=C(/C#N)C(=O)O    ZINC000001707265
CS(=O)(=O)Oc1cccnc1F    ZINC000306598007
CS(=O)(=O)Oc1ccc(F)nc1    ZINC000307230886
Cc1cc(COS(C)(=O)=O)no1    ZINC000091305431
O=S(=O)(O)CN[C@@H]1C[C@H]2C[C@H]2C1    ZINC001167902777
O=S(=O)(O)CN[C@H]1C[C@H]2C[C@H]2C1    ZINC001167902778
[O]N(S(=O)(=O)O)S(=O)(=O)O    ZINC000256090787
O=S(=O)(O)NNS(=O)(=O)O    ZINC000256056075
CS(=O)(=O)OCCC(F)(F)F    ZINC000002540459
CCS(=O)(=O)OCC(F)(F)F    ZINC000005863841
N#CCCC(=O)NCS(=O)(=O)O    ZINC001143203075
C[C@@H](C#N)C(=O)NCS(=O)(=O)O    ZINC001179900205
C[C@H](C#N)C(=O)NCS(=O)(=O)O    ZINC001179900208
C#C[C@H](C)OCCCS(=O)(=O)O    ZINC001224894616
O=S(=O)(O)CCO[C@@H]1C=CCC1    ZINC001224571397
C#C[C@H](CC)OCCS(=O)(=O)O    ZINC001224569576
CS(=O)(=O)O[C@@]1(CO)C=CCC1    ZINC000228983449
C#C[C@@H](CC)OCCS(=O)(=O)O    ZINC001224569577
C=CC(C=C)OCCS(=O)(=O)O    ZINC001224571432
CS(=O)(=O)OC1CCC(=O)CC1    ZINC000034538366
C#C[C@@H](C)OCCCS(=O)(=O)O    ZINC001224894615
C#CC[C@H](C)OCCS(=O)(=O)O    ZINC001224571486
O=S(=O)(O)CCO[C@H]1C=CCC1    ZINC001224571398
CS(=O)(=O)O[C@]1(CO)C=CCC1    ZINC000228983439
C#CC[C@@H](C)OCCS(=O)(=O)O    ZINC001224571484
O=S(=O)(O)CCOC1CC=CC1    ZINC001224568273
CC[C@@H](CC#N)NCS(=O)(=O)O    ZINC001255155697
CC[C@H](CC#N)NCS(=O)(=O)O    ZINC001255155708
C=CCCC[C@@H](C)OS(C)(=O)=O    ZINC000090225751
C[C@@H]1CCCC[C@@H]1OS(C)(=O)=O    ZINC000096379059
C[C@H]1CCC[C@@H](OS(C)(=O)=O)C1    ZINC000096379067
C[C@@H]1CCC[C@@H](OS(C)(=O)=O)C1    ZINC000096379066
C[C@@H]1CCCC[C@H]1OS(C)(=O)=O    ZINC000096379061
CS(=O)(=O)OCC1CCCCC1    ZINC000045071684
C[C@H]1CCC[C@H](OS(C)(=O)=O)C1    ZINC000096379065
C=CCCC[C@H](C)OS(C)(=O)=O    ZINC000090225750
C[C@@H]1CCC[C@H](OS(C)(=O)=O)C1    ZINC000096379064
C[C@H]1CCCC[C@@H]1OS(C)(=O)=O    ZINC000096379060
C[C@H]1CCCC[C@H]1OS(C)(=O)=O    ZINC000096379062
O=S(=O)(O)N(O)S(=O)(=O)O    ZINC000247650237
Cc1nc(CS(=O)(=O)O)cs1    ZINC000096347486
C[C@H]1C[C@@H]1C(=O)NCS(=O)(=O)O    ZINC001178564193
O=S(=O)(O[C@H]1CNOC1)C1CC1    ZINC000845931553
CC(C)=CC(=O)NCS(=O)(=O)O    ZINC001143928686
CC(=O)N1CC(OS(C)(=O)=O)C1    ZINC000038220877
O=S(=O)(O)CCN1C=CCOC1    ZINC000005373426
C/C=C(\C)C(=O)NCS(=O)(=O)O    ZINC001143950419
CS(=O)(=O)OCCCCN=[N+]=[N-]    ZINC000077272100
C[C@@H]1CC[C@H](NCS(=O)(=O)O)C1    ZINC001170100847
C[C@H]1CC[C@@H](NCS(=O)(=O)O)C1    ZINC001170100845
C[C@H](CC1CC1)NCS(=O)(=O)O    ZINC001258450126
O=S(=O)(O)CCC1CCNCC1    ZINC000015781547
C=CCC[C@@H](C)NCS(=O)(=O)O    ZINC001258719566
O=S(=O)(O)CNC1CCCCC1    ZINC000215979673
C=CCC[C@H](C)NCS(=O)(=O)O    ZINC001258719567
O=S(=O)(O)CC[C@H]1CCCCN1    ZINC000071773155
C[C@H]1CC[C@H](NCS(=O)(=O)O)C1    ZINC001170100842
C[C@@H](CC1CC1)NCS(=O)(=O)O    ZINC001258450125
C[C@@H]1CC[C@@H](NCS(=O)(=O)O)C1    ZINC001170100846
O=S(=O)(O)CCCN1CCCC1    ZINC000038325184
O=S(=O)(O)CC[C@@H]1CCCCN1    ZINC000071773154
CS(=O)(=O)OCc1cnns1    ZINC000141895146
O=C1CC(OCCS(=O)(=O)O)C1    ZINC001224570573
C#CCOC[C@H](O)CS(=O)(=O)O    ZINC000005380572
C#CCOC[C@@H](O)CS(=O)(=O)O    ZINC000002243850
C=C(C)C(=O)OCCS(=O)(=O)O    ZINC000001995148
C=CC(=O)OCCCS(=O)(=O)O    ZINC000001607349
O=C(NCS(=O)(=O)O)[C@@H]1CCN1    ZINC001220239951
C=CCNC(=O)NCS(=O)(=O)O    ZINC001202575991
O=C(NCS(=O)(=O)O)NC1CC1    ZINC001191497009
NC1(C(=O)NCS(=O)(=O)O)CC1    ZINC001220241550
C=C[C@H](CC)OCCS(=O)(=O)O    ZINC001224568194
C=C[C@@H](CC)OCCS(=O)(=O)O    ZINC001224568196
O=S(=O)(O)CCCOC1CCC1    ZINC001224893994
C=CC[C@@H](C)OCCS(=O)(=O)O    ZINC001224569701
C[C@@H]1C[C@@H](OS(C)(=O)=O)CCO1    ZINC000166206282
C=C[C@H](C)OCCCS(=O)(=O)O    ZINC001224893171
C[C@@H](OCCS(=O)(=O)O)C1CC1    ZINC001224568066
O=S(=O)(O)[C@H](O)C1CCCCC1    ZINC000065742815
C[C@H](OCCS(=O)(=O)O)C1CC1    ZINC001224568064
O=S(=O)(O)CCOC1CCCC1    ZINC001224569094
CS(=O)(=O)OC[C@@H]1CCCCO1    ZINC000005104249
CS(=O)(=O)OCC1CCOCC1    ZINC000034491756
CS(=O)(=O)OC[C@H]1CCCCO1    ZINC000005640903
O=S(=O)(O)[C@@H](O)C1CCCCC1    ZINC000065742816
C=C[C@@H](C)OCCCS(=O)(=O)O    ZINC001224893170
O=S(=O)(O)CN[C@H]1CCCNC1    ZINC001246234979
O=S(=O)(O)CNC1CCNCC1    ZINC001246235118
O=S(=O)(O)CCN1CCNCC1    ZINC000019369410
CN1CC[C@@H](NCS(=O)(=O)O)C1    ZINC001255414940
CN1CC[C@H](NCS(=O)(=O)O)C1    ZINC001255414939
O=S(=O)(O)CN[C@@H]1CCCNC1    ZINC001246234987
CCOS(=O)(=O)C[C@@H](C)C(C)C    ZINC000002045919
CCCCCCCCS(=O)(=O)O    ZINC000001641127
CCCC[C@H](C)COS(C)(=O)=O    ZINC000149967971
CCCCCC[C@H](C)S(=O)(=O)O    ZINC000003132734
CCOS(=O)(=O)C[C@H](C)C(C)C    ZINC000001602571
CCCCCC[C@@H](C)S(=O)(=O)O    ZINC000001720952
CCCC[C@@H](C)COS(C)(=O)=O    ZINC000149967073
O=C1C[C@H](S(=O)(=O)O)C(=O)N1O    ZINC000019850151
O=C1C[C@@H](S(=O)(=O)O)C(=O)N1O    ZINC000004521594
O=C(NCS(=O)(=O)O)[C@@H]1CCO1    ZINC001181587306
O=C(NCS(=O)(=O)O)C1(O)CC1    ZINC001181530482
O=C(NCS(=O)(=O)O)C1COC1    ZINC001181009659
O=C(NCS(=O)(=O)O)[C@H]1CCO1    ZINC001181587308
C=CCOC(=O)NCS(=O)(=O)O    ZINC001194334345
CCC(=O)C(=O)NCS(=O)(=O)O    ZINC001143971374
CN1CC(OCCS(=O)(=O)O)C1    ZINC001224569781
C=C[C@@](C)(O)CNCS(=O)(=O)O    ZINC001252573374
C=C[C@](C)(O)CNCS(=O)(=O)O    ZINC001252573372
O=S(=O)(O)CN[C@H]1CCCOC1    ZINC001254363750
O=S(=O)(O)CNC1CCOCC1    ZINC001255031822
O=S(=O)(O)CCN1CCOCC1    ZINC000001583444
O=S(=O)(O)CCO[C@H]1CCNC1    ZINC001217822966
CC(C)(C)C(=O)NCS(=O)(=O)O    ZINC001142777986
O=S(=O)(O)CN[C@@H]1CCCOC1    ZINC001254363751
CC(C)CC(=O)NCS(=O)(=O)O    ZINC001142711218
CCCS(=O)(=O)O[C@H]1CNOC1    ZINC000845930622
CCN(CC)CCCS(=O)(=O)O    ZINC000044831969
CCCC[C@H](C)NCS(=O)(=O)O    ZINC001255313033
CCC[C@@H](CC)NCS(=O)(=O)O    ZINC001257247929
CCC[C@H](CC)NCS(=O)(=O)O    ZINC001257247939
CCCC[C@@H](C)NCS(=O)(=O)O    ZINC001255313032
O=S(=O)(O)Cn1[nH]nnc1=S    ZINC000012958546
O=S(=O)(O)CCCOC1COC1    ZINC001224892785
CC(C)COC(=O)CS(=O)(=O)O    ZINC000001592075
CC(=O)[C@H](C)OCCS(=O)(=O)O    ZINC001224568283
C=CCOC[C@H](O)CS(=O)(=O)O    ZINC000004975663
O=S(=O)(O)CCO[C@H]1C[C@@H](O)C1    ZINC001217918059
O=S(=O)(O)CCOC1CC(O)C1    ZINC001217851549
COC(=O)CCCCS(=O)(=O)O    ZINC001772715197
CCCC(=O)OCCS(=O)(=O)O    ZINC000584578368
C=CCOC[C@@H](O)CS(=O)(=O)O    ZINC000002571904
O=S(=O)(O)CCO[C@@H]1CCOC1    ZINC001224568314
O=S(=O)(O)CCO[C@H]1C[C@H](O)C1    ZINC001217897274
O=S(=O)(O)CC1(O)CCOCC1    ZINC000002475560
CC(=O)[C@@H](C)OCCS(=O)(=O)O    ZINC001224568284
O=S(=O)(O)CCOC[C@@H]1CCO1    ZINC001224569085
O=S(=O)(O)CCOC[C@H]1CCO1    ZINC001224569086
CNCCC(=O)NCS(=O)(=O)O    ZINC001220241489
CN(C)S(=O)(=O)O[C@H]1CNOC1    ZINC000306494946
CC(C)NC(=O)NCS(=O)(=O)O    ZINC000150086949
C[C@@H](CN)C(=O)NCS(=O)(=O)O    ZINC001220239961
CCCNC(=O)NCS(=O)(=O)O    ZINC001202600591
C[Si](C)(C)CCCS(=O)(=O)O    ZINC000169748302
CC(C)[C@H](C)OCCS(=O)(=O)O    ZINC001224573222
CCO[C@@H](C)CCCS(=O)(=O)O    ZINC000001641132
CCC[C@H](C)OCCS(=O)(=O)O    ZINC001224569127
CCO[C@H](C)CCCS(=O)(=O)O    ZINC000006404067
CCC[C@@H](C)OCCS(=O)(=O)O    ZINC001224569125
CC(C)(C)OCCOS(C)(=O)=O    ZINC000035287519
CC[C@H](C)OCCCS(=O)(=O)O    ZINC000145539557
CCC(CC)OCCS(=O)(=O)O    ZINC000198140620
CC(C)[C@@H](C)OCCS(=O)(=O)O    ZINC001224571005
CC[C@@H](C)OCCCS(=O)(=O)O    ZINC000145539358
CCN(CCCCN)S(=O)(=O)O    ZINC000095627696
CC[N+](C)(C)CCCS(=O)(=O)O    ZINC000002245241
CS(=O)(=O)Oc1ccccc1C#N    ZINC000137864736
Cc1ccc2c(c1)C=NS(=O)(=O)O2    ZINC001565504927
N#Cc1ccccc1CS(=O)(=O)O    ZINC000002165041
CS(=O)(=O)Oc1ccc(C#N)cc1    ZINC000038523753
CS(=O)(=O)Oc1cccc(C#N)c1    ZINC000307317655
O=C(NCS(=O)(=O)O)[C@H]1C[C@@H]1F    ZINC001143445903
O=S(=O)(O)CN[C@H]1CCSC1    ZINC001255271168
O=S(=O)(O)CN[C@@H]1CCSC1    ZINC001255271167
CC(=N)SCCCS(=O)(=O)O    ZINC000003130491
CCOCC(=O)NCS(=O)(=O)O    ZINC001142830066
C[C@H](O)CC(=O)NCS(=O)(=O)O    ZINC001181355860
CC(C)OC(=O)NCS(=O)(=O)O    ZINC001193503015
CC(C)(COS(C)(=O)=O)[N+](=O)[O-]    ZINC000117926284
CCCOC(=O)NCS(=O)(=O)O    ZINC001194139419
CC(C)(O)C(=O)NCS(=O)(=O)O    ZINC001142909629
C[C@@H](O)CC(=O)NCS(=O)(=O)O    ZINC001181355877
CCOC(=O)[C@@H](N)CS(=O)(=O)O    ZINC000072201432
CO[C@H](C)C(=O)NCS(=O)(=O)O    ZINC001181458925
NC[C@H](N)C(=O)NCS(=O)(=O)O    ZINC001220241531
CC(C)[C@@H](O)CNCS(=O)(=O)O    ZINC001253779695
CCC[C@@H](O)CNCS(=O)(=O)O    ZINC000198615274
CCC[C@H](O)CNCS(=O)(=O)O    ZINC000198615258
CC(C)[C@H](O)CNCS(=O)(=O)O    ZINC001253779716
O=S1(=O)C=C(Br)CO1    ZINC000002025439
O=S(=O)(O)[C@H]1C=CS(=O)(=O)C1    ZINC000004829503
O=S(=O)(O)[C@@H]1C=CS(=O)(=O)C1    ZINC000004829502
O=C(O)C[C@H](C(=O)O)S(=O)(=O)O    ZINC000001850487
O=C(O)C[C@@H](C(=O)O)S(=O)(=O)O    ZINC000001850486
O=C1CS(=O)(=O)Oc2ccccc21    ZINC000002569704
N#Cc1ccc(OS(N)(=O)=O)cc1    ZINC000013440977
CCNC(=S)NCS(=O)(=O)O    ZINC000167872892
N=C(N)SCCCS(=O)(=O)O    ZINC000019943462
C[C@H](O)C(=O)OCCS(=O)(=O)O    ZINC000140482199
C=C(Cc1ccccc1)S(=O)(=O)O    ZINC000045069210
O=S1(=O)OCC[C@H]1c1ccccc1    ZINC000001689999
O=S(=O)(Oc1ccccc1)C1CC1    ZINC000144883031
O=S1(=O)OCC[C@@H]1c1ccccc1    ZINC000002044204
C=Cc1ccc(OS(C)(=O)=O)cc1    ZINC000114887134
CS(=O)(=O)O[C@H]1CCOC[C@@H]1F    ZINC000169808058
CS(=O)(=O)O[C@@H]1CCOC[C@@H]1F    ZINC000169808055
COCC(COC)OS(C)(=O)=O    ZINC000115497520
COCCOCCOS(C)(=O)=O    ZINC000005355850
COC[C@H](C)OCCS(=O)(=O)O    ZINC001224568265
CCOC(CS(=O)(=O)O)OCC    ZINC000096299044
COC[C@@H](COS(C)(=O)=O)OC    ZINC000142818688
CO[C@H](C)COCCS(=O)(=O)O    ZINC001224568086
COC[C@H](COS(C)(=O)=O)OC    ZINC000142818888
CS(=O)(=O)OCCCCCCF    ZINC000001692387
O=C1OS(=O)(=O)Nc2ccccc21    ZINC000001688735
O=C(CCS)NCS(=O)(=O)O    ZINC001143986044
O=S1(=O)CCNc2ccccc2O1    ZINC000001725483
O=S(=O)(O)[C@@H]1Cc2ccccc2N1    ZINC000002531006
O=S(=O)(Oc1cccnc1)C1CC1    ZINC000307508183
O=S(=O)(O)[C@H]1Cc2ccccc2N1    ZINC000002923609
C[C@@H](CON)OCCS(=O)(=O)O    ZINC001224571007
C[C@H](CON)OCCS(=O)(=O)O    ZINC001224571002
O=S(=O)(O)CN(CCO)CCO    ZINC000002165039
COC[C@@H](O)CNCS(=O)(=O)O    ZINC001252828950
O=S1(=O)C[C@H](Br)CO1    ZINC000026895356
O=S1(=O)C[C@@H](Br)CO1    ZINC000026895359
O=S(=O)(OC(F)F)C(F)(F)F    ZINC000103624211
O=S(=O)(O)[C@H]1CCS(=O)(=O)C1    ZINC000003186756
O=S(=O)(O)[C@@H]1CCS(=O)(=O)C1    ZINC000004064201
CS(=O)(=O)O[C@H]1C[C@H](Cl)CO1    ZINC000002025046
CS(=O)(=O)O[C@H]1C[C@@H](Cl)CO1    ZINC000002025040
CS(=O)(=O)O[C@@H]1C[C@@H](Cl)CO1    ZINC000002025042
CS(=O)(=O)O[C@@H]1C[C@H](Cl)CO1    ZINC000002025048
CS(=O)(=O)Oc1ccc(C=O)cc1    ZINC000008728285
CS(=O)(=O)Oc1ccccc1C=O    ZINC000078609122
O=C(CS(=O)(=O)O)c1ccccc1    ZINC000001764760
CS(=O)(=O)Oc1cccc(C=O)c1    ZINC000034069322
C[C@@H](CS)OCCS(=O)(=O)O    ZINC001224570771
C[C@H](CS)OCCS(=O)(=O)O    ZINC001224570770
Cc1ccc(/N=N/S(=O)(=O)O)cc1    ZINC000003098187
CS(=O)(=O)OCC1CC(F)(F)C1    ZINC000169082908
C[C@@](O)(COCCO)S(=O)(=O)O    ZINC000003040308
C[C@](O)(COCCO)S(=O)(=O)O    ZINC000003040306
CCOS(=O)(=O)Cc1ccccc1    ZINC000113645398
Cc1ccc(OS(C)(=O)=O)c(C)c1    ZINC000002057778
Cc1ccc(CS(=O)(=O)O)cc1C    ZINC000218734320
Cc1cccc(C)c1OS(C)(=O)=O    ZINC000034273127
Cc1cc(C)cc(OS(C)(=O)=O)c1    ZINC000070828062
CCS(=O)(=O)Oc1ccc(C)cc1    ZINC000045929159
CCc1ccc(OS(C)(=O)=O)cc1    ZINC000153441812
CCS(=O)(=O)Oc1ccccc1C    ZINC000045929164
CCCS(=O)(=O)Oc1ccccc1    ZINC000039476351
CCS(=O)(=O)Oc1cccc(C)c1    ZINC000172956274
Cc1cc(C)cc(CS(=O)(=O)O)c1    ZINC000005225835
CS(=O)(=O)OCCc1ccccc1    ZINC000006019501
Cc1cccc(OS(C)(=O)=O)c1C    ZINC000002065827
Cc1ccc(OS(C)(=O)=O)cc1C    ZINC000078609132
Cc1ccc(COS(C)(=O)=O)cc1    ZINC000146801217
Cc1cccc(COS(C)(=O)=O)c1    ZINC000147017676
Cc1ccc(C)c(OS(C)(=O)=O)c1    ZINC000002061699
COS(=O)(=O)[C@H](C)c1ccccc1    ZINC000003136987
Cc1ccc(C)c(CS(=O)(=O)O)c1    ZINC000035588023
COS(=O)(=O)[C@@H](C)c1ccccc1    ZINC000003136986
C=CS(=O)(=O)NCS(=O)(=O)O    ZINC001198636130
O=S(=O)(CCl)O[C@H]1CNOC1    ZINC000845933974
O=S1(=O)N=Cc2cc(F)ccc2O1    ZINC000205091089
O=C(Nc1ccccc1)S(=O)(=O)O    ZINC000002165033
O=C(NCS(=O)(=O)O)OCCF    ZINC001194979717
Cc1cccc(NCS(=O)(=O)O)c1    ZINC000001669692
CN(CS(=O)(=O)O)c1ccccc1    ZINC000001609839
N[C@H](CS(=O)(=O)O)c1ccccc1    ZINC000005604222
O=S(=O)(O)NCCc1ccccc1    ZINC000094992753
Cc1ccccc1NCS(=O)(=O)O    ZINC000001712793
N[C@@H](Cc1ccccc1)S(=O)(=O)O    ZINC000002045026
O=S(=O)(O)CCNc1ccccc1    ZINC000002170599
CCS(=O)(=O)Oc1cnccc1C    ZINC000921869390
N[C@@H](CS(=O)(=O)O)c1ccccc1    ZINC000001725410
CN(C)S(=O)(=O)Oc1ccccc1    ZINC000001537106
Cc1ccc(NCS(=O)(=O)O)cc1    ZINC000001755327
N[C@H](Cc1ccccc1)S(=O)(=O)O    ZINC000001678916
CS(=O)(=O)OCCc1ccccn1    ZINC000006088186
CCS(=O)(=O)Oc1cccnc1C    ZINC000181435713
CS(=O)(=O)OCCBr    ZINC000001681443
O=S(=O)(O)CCCBr    ZINC000001728352
O=S1(=O)CS(=O)(=O)OCCO1    ZINC000014089106
CCSSCCS(=O)(=O)O    ZINC000087489301
O=S(=O)(O)CCC[Si](O)(O)O    ZINC000195751428
C[C@@H](CS(C)(=O)=O)S(=O)(=O)O    ZINC000001682808
C[C@H](CS(C)(=O)=O)S(=O)(=O)O    ZINC000006491874
CCS(=O)(=O)OS(=O)(=O)CC    ZINC000095628518
CCO[C@H](CCl)CS(=O)(=O)O    ZINC001204944899
C[C@@H](CCl)OCCS(=O)(=O)O    ZINC001224571435
O=S(=O)(O)CCCOCCCl    ZINC000002517060
CCO[C@@H](CCl)CS(=O)(=O)O    ZINC001204944900
C[C@H](CCl)OCCS(=O)(=O)O    ZINC001224571434
O=S(=O)(O)[C@H](O)Cc1ccccc1    ZINC000001682663
O=S(=O)(O)[C@@H](CO)c1ccccc1    ZINC000001681753
COc1ccc(OS(C)(=O)=O)cc1    ZINC000002057777
COc1ccccc1OS(C)(=O)=O    ZINC000002065826
COc1cccc(OS(C)(=O)=O)c1    ZINC000034752443
O=S(=O)(O)CCOc1ccccc1    ZINC000002023851
C#CC(C#C)OCCCS(=O)(=O)O    ZINC001224898271
O=S(=O)(O)[C@H](CO)c1ccccc1    ZINC000006581830
O=S(=O)(O)[C@@H](O)Cc1ccccc1    ZINC000002043091
O=S(=O)(O)CCC[n+]1ccccc1    ZINC000004521819
Cc1cccc[n+]1CCS(=O)(=O)O    ZINC000003032858
Cc1ccc[n+](CCS(=O)(=O)O)c1    ZINC000002346815
CCS(=O)(=O)NCS(=O)(=O)O    ZINC001253392295
CN(C[C@H](O)CCl)S(=O)(=O)O    ZINC000002522333
CN(C[C@@H](O)CCl)S(=O)(=O)O    ZINC000002586605
O=C(CC(F)F)NCS(=O)(=O)O    ZINC001182966330
COc1ccc(OS(C)(=O)=O)cn1    ZINC000306821725
O=C(NCS(=O)(=O)O)C1=CC=CC1    ZINC001199694992
Cc1ccc(OS(=O)(=O)NO)cc1    ZINC000584906740
COc1ncccc1OS(C)(=O)=O    ZINC000272338169
Cc1ncc(CS(=O)(=O)O)c(N)n1    ZINC000001644960
CS(=O)(=O)OCC1(C#N)CCCC1    ZINC000049812637
O=S(=O)(O)CCCS(=O)(=O)O    ZINC000005225211
CS(=O)(=O)OCOS(C)(=O)=O    ZINC000073417255
O=S(=O)(O)CSc1ccccc1    ZINC000001688762
O=S(=O)(O)/N=N/c1ccccc1F    ZINC000223812207
O=S(=O)(OCC(F)(F)F)C1CC1    ZINC000172959273
O=S(=O)(O)[C@@H](O)c1ccccc1O    ZINC000002165036
O=S(=O)(O)COc1ccccc1O    ZINC000020230418
O=S(=O)(O)[C@H](O)c1ccccc1O    ZINC000001663915
O=C(NCS(=O)(=O)O)c1ccc[nH]1    ZINC001188582043
N#C[C@H]1C[C@H]1C(=O)NCS(=O)(=O)O    ZINC001186984577
N#CC1(C(=O)NCS(=O)(=O)O)CC1    ZINC001143185672
O=C(NCS(=O)(=O)O)c1cc[nH]c1    ZINC001146892763
CS(=O)(=O)OCc1ccc(F)cc1    ZINC000114579845
CCS(=O)(=O)Oc1ccccc1F    ZINC000168253014
CS(=O)(=O)OCc1ccccc1F    ZINC000114575662
Cc1cc(F)ccc1OS(C)(=O)=O    ZINC000147496259
Cc1ccc(F)c(OS(C)(=O)=O)c1    ZINC000147826183
Cc1ccc(OS(C)(=O)=O)cc1F    ZINC000194030547
O=S(=O)(O)CCc1ccc(F)cc1    ZINC000049582067
Cc1ccc(F)cc1OS(C)(=O)=O    ZINC000191223473
CCS(=O)(=O)Oc1cccc(F)c1    ZINC000169025827
CS(=O)(=O)OCc1cccc(F)c1    ZINC000114575669
Cc1cccc(OS(C)(=O)=O)c1F    ZINC000180363047
N#C[C@@H]1CC[C@H](NCS(=O)(=O)O)C1    ZINC001254641574
CCn1cc(OS(=O)(=O)CC)cn1    ZINC000190275003
N#C[C@H]1CC[C@@H](NCS(=O)(=O)O)C1    ZINC001254641572
N#C[C@@H]1CC[C@@H](NCS(=O)(=O)O)C1    ZINC001254641573
N#C[C@H]1CC[C@H](NCS(=O)(=O)O)C1    ZINC001254641571
CS(=O)(=O)OCCC1=CCCCC1    ZINC000196107962
C=C1CCC(COS(C)(=O)=O)CC1    ZINC000052507757
O=S(=O)(O)Nc1ccc(O)c(O)c1    ZINC000083331368
O=C1C=CC(=O)N1CCS(=O)(=O)O    ZINC000022066606
O=C(NCS(=O)(=O)O)c1ccco1    ZINC001147096673
O=C(NCS(=O)(=O)O)c1ncc[nH]1    ZINC001187741611
O=C(NCS(=O)(=O)O)c1cc[nH]n1    ZINC001146842813
O=C(NCS(=O)(=O)O)c1cnc[nH]1    ZINC001147260953
CCS(=O)(=O)Oc1cccnc1F    ZINC000125160515
CS(=O)(=O)OCc1ccnc(F)c1    ZINC000038951506
CCS(=O)(=O)Oc1ccc(F)nc1    ZINC000181448942
O=C(NCS(=O)(=O)O)C1CC=CC1    ZINC001146703955
N#CC1CC(OCCS(=O)(=O)O)C1    ZINC001224571292
C/C=C/C=C/C(=O)NCS(=O)(=O)O    ZINC001144004832
C#CC(C)(C)C(=O)NCS(=O)(=O)O    ZINC001182638676
CCCC#CC(=O)NCS(=O)(=O)O    ZINC001184277014
Cn1cc[n+](CCCS(=O)(=O)O)c1    ZINC000015455575
CC1=C(C)[C@H](N(C)C)CS(=O)(=O)O1    ZINC000031769248
O=S(=O)(O)[C@@H]1CC[C@@H]2CCN[C@@H]2C1    ZINC000101800030
CC1=C(C)[C@@H](N(C)C)CS(=O)(=O)O1    ZINC000031769250
O=S(=O)(O)[C@@H]1CC[C@H]2CCN[C@H]2C1    ZINC000090225673
CS(=O)(=O)O[C@H]1CN2CCC1CC2    ZINC000002187394
CS(=O)(=O)O[C@@H]1CN2CCC1CC2    ZINC000001724092
O=S(=O)(O)[C@@H]1CC[C@@H]2CCN[C@H]2C1    ZINC000238852848
O=S(=O)(O)[C@@H]1CC[C@H]2CCN[C@@H]2C1    ZINC000090225671
CC(C)(C(Cl)Cl)S(=O)(=O)O    ZINC000001721867
CS(=O)(=O)Oc1ccccc1Cl    ZINC000028051530
O=S(=O)(CCl)Oc1ccccc1    ZINC000039418774
CS(=O)(=O)Oc1cccc(Cl)c1    ZINC000070827931
CS(=O)(=O)Oc1ccc(Cl)cc1    ZINC000001672046
O=S(=O)(O)[C@H](Cl)c1ccccc1    ZINC000001711458
O=S(=O)(O)[C@@H](Cl)c1ccccc1    ZINC000006581843
O=S(=O)(O)Cc1ccccc1Cl    ZINC000039617109
O=S(=O)(OC1COC1)C(F)(F)F    ZINC000097956519
CS(=O)(=O)OCCc1cccs1    ZINC000022006973
O=C(NCS(=O)(=O)O)c1nc[nH]n1    ZINC001188698798
O=C(NCS(=O)(=O)O)c1cnn[nH]1    ZINC001189352498
CCCCOS(=O)(=O)C(F)(F)F    ZINC000100023942
CS(=O)(=O)OCCCC(F)(F)F    ZINC000002540422
O=S(=O)(O)CCCCC(F)(F)F    ZINC000080529809
CC(C)COS(=O)(=O)C(F)(F)F    ZINC000059201165
O=C1C=C[C@H](OCCS(=O)(=O)O)C1    ZINC001224570448
CC(=O)OC#CCCCS(=O)(=O)O    ZINC000005378687
O=C1C=C[C@@H](OCCS(=O)(=O)O)C1    ZINC001224571481
CCC1=C(OS(C)(=O)=O)COC1=O    ZINC000001742510
O=C(NCS(=O)(=O)O)[C@H]1CCC=N1    ZINC001187377503
CC(C)(C#N)C(=O)NCS(=O)(=O)O    ZINC001143403218
C#C[C@](C)(N)C(=O)NCS(=O)(=O)O    ZINC001220240453
O=C(NCS(=O)(=O)O)[C@@H]1CCC=N1    ZINC001187377506
N#CN/C(N)=N\CCCS(=O)(=O)O    ZINC000006021244
C#C[C@@H](CCC)OCCS(=O)(=O)O    ZINC001224571935
O=S(=O)(O)CCCO[C@H]1C=CCC1    ZINC001224898152
C=CC(C=C)OCCCS(=O)(=O)O    ZINC001224900804
C#CC[C@H](C)OCCCS(=O)(=O)O    ZINC001224896260
O=S(=O)(O)CCOC1C[C@@H]2C[C@H]2C1    ZINC001224572069
C=CC[C@H](C=C)OCCS(=O)(=O)O    ZINC001224570512
CC#C[C@@H](CC)OCCS(=O)(=O)O    ZINC001224570950
CC#C[C@H](CC)OCCS(=O)(=O)O    ZINC001224570951
C#C[C@H](CC)OCCCS(=O)(=O)O    ZINC001224893138
O=S(=O)(O)CCCO[C@@H]1C=CCC1    ZINC001224898151
C#C[C@H](OCCS(=O)(=O)O)C(C)C    ZINC001224570002
C#CC[C@H](CC)OCCS(=O)(=O)O    ZINC001224570502
C#CC[C@@H](C)OCCCS(=O)(=O)O    ZINC001224896259
CCC#C[C@@H](C)OCCS(=O)(=O)O    ZINC001224571399
C#C[C@@H](CC)OCCCS(=O)(=O)O    ZINC001224893139
O=S(=O)(O)CCO[C@@H]1C=CCCC1    ZINC001224570405
CS(=O)(=O)OC[C@@H]1C[C@H]2CC[C@H]1O2    ZINC000238854927
O=S(=O)(O)CCO[C@@H]1C[C@H]2C[C@H]2C1    ZINC001224572076
C#C[C@H](CCC)OCCS(=O)(=O)O    ZINC001224571934
C#CC[C@@H](CC)OCCS(=O)(=O)O    ZINC001224570501
C#C[C@@H](OCCS(=O)(=O)O)C(C)C    ZINC001224569999
O=S(=O)(O)CCCOC1CC=CC1    ZINC001224892903
C=CC[C@@H](C=C)OCCS(=O)(=O)O    ZINC001224570511
CS(=O)(=O)OC[C@H]1C[C@H]2CC[C@H]1O2    ZINC000238854926
O=S(=O)(O)CCO[C@H]1C=CCCC1    ZINC001224570407
CCC#C[C@H](C)OCCS(=O)(=O)O    ZINC001224571400
O=S(=O)(O)CCOC1C[C@H]2C[C@@H]2C1    ZINC001224572072
C[C@H](CCCC#N)NCS(=O)(=O)O    ZINC001172483283
C[C@@H](CCCC#N)NCS(=O)(=O)O    ZINC001172483287
CC1CCC(COS(C)(=O)=O)CC1    ZINC000165656413
CS(=O)(=O)OCC1CCCCCC1    ZINC000095347945
CC1(C)CCC(OS(C)(=O)=O)CC1    ZINC000095883647
CS(=O)(=O)Oc1cncc(Cl)c1    ZINC000186381975
NS(=O)(=O)Oc1cccc(Cl)c1    ZINC000013440967
O=S(=O)(O)Nc1ccc(Cl)cc1    ZINC000001732183
CS(=O)(=O)Oc1ccc(Cl)cn1    ZINC000001702836
CS(=O)(=O)Oc1cccnc1Cl    ZINC000124957857
CS(=O)(=O)Oc1ccc(Cl)nc1    ZINC000125063791
NS(=O)(=O)Oc1ccc(Cl)cc1    ZINC000013440965
O=C(NCS(=O)(=O)O)C(F)(F)F    ZINC000136484247
O=C(NCS(=O)(=O)O)c1ncon1    ZINC001192027266
O=c1[nH]cc(NS(=O)(=O)O)c(=O)[nH]1    ZINC000004429444
CS(=O)(=O)OCCc1nccs1    ZINC000059357786
COCC#CC(=O)NCS(=O)(=O)O    ZINC001187134089
O=C(NCS(=O)(=O)O)C1=COCC1    ZINC001142560501
O=C(NCS(=O)(=O)O)C(=O)C1CC1    ZINC001182670551
CS(=O)(=O)OC[C@H]1CCCNC1=O    ZINC000201718339
C=CC(=O)NC(C)(C)CS(=O)(=O)O    ZINC000002020126
C=CCCS(=O)(=O)O[C@H]1CNOC1    ZINC000379406211
C=CC[C@H](C)C(=O)NCS(=O)(=O)O    ZINC001144028617
CC/C=C(\C)C(=O)NCS(=O)(=O)O    ZINC001142673346
CS(=O)(=O)OC[C@@H]1CCCNC1=O    ZINC000201718308
CC1(S(=O)(=O)O[C@H]2CNOC2)CC1    ZINC000845933775
CC1(C)C[C@@H]1C(=O)NCS(=O)(=O)O    ZINC001181300185
CC(C)/C=C/C(=O)NCS(=O)(=O)O    ZINC001142664311
C=CC(=O)N[C@@](C)(CC)S(=O)(=O)O    ZINC000001849639
C=CC[C@@H](C)C(=O)NCS(=O)(=O)O    ZINC001144028619
C=C(C)CS(=O)(=O)O[C@H]1CNOC1    ZINC000845932394
C=CC(=O)N[C@](C)(CC)S(=O)(=O)O    ZINC000001849638
C[C@H]1CCC[C@H](NCS(=O)(=O)O)C1    ZINC001258809386
CC(C)(C)N1CC(OS(C)(=O)=O)C1    ZINC000026422648
O=S(=O)(O)CCCCN1CCCC1    ZINC000044831975
CC[C@H]1CC[C@@H](NCS(=O)(=O)O)C1    ZINC001173264003
CC[C@@H]1CC[C@@H](NCS(=O)(=O)O)C1    ZINC001173264002
O=S(=O)(O)CCCN1CCCCC1    ZINC000001757453
C[C@@H]1CCC[C@H](NCS(=O)(=O)O)C1    ZINC001258809385
C[C@H]1CCC[C@@H](NCS(=O)(=O)O)C1    ZINC001258809384
C[C@@H]1CCC[C@@H](NCS(=O)(=O)O)C1    ZINC001258809383
CC1(C)CC[C@H](NCS(=O)(=O)O)C1    ZINC001258596285
CCN1CC[C@H](COS(C)(=O)=O)C1    ZINC000039320974
CC1(C)CC[C@@H](NCS(=O)(=O)O)C1    ZINC001258596284
CC1CCC(NCS(=O)(=O)O)CC1    ZINC001168201608
CC(C)(N1CCCCC1)S(=O)(=O)O    ZINC000005380173
CC[C@@H]1CC[C@H](NCS(=O)(=O)O)C1    ZINC001173264004
O=S(=O)(O)CCNC1CCCCC1    ZINC000001710230
O=S(=O)(O)CNC1CCCCCC1    ZINC001255881564
CCN1CC[C@@H](COS(C)(=O)=O)C1    ZINC000039320976
CC[C@H]1CC[C@H](NCS(=O)(=O)O)C1    ZINC001173264005
CS(=O)(=O)Oc1cc(F)cc(F)c1    ZINC000111335940
CS(=O)(=O)Oc1c(F)cccc1F    ZINC000141979778
CS(=O)(=O)Oc1ccc(F)c(F)c1    ZINC000070829789
CS(=O)(=O)Oc1cc(F)ccc1F    ZINC000141979585
CS(=O)(=O)Oc1cccc(F)c1F    ZINC000111339070
CS(=O)(=O)Oc1ccc(F)cc1F    ZINC000141563793
COCCOS(=O)(=O)C(F)(F)F    ZINC000110753577
Cc1csc[n+]1CCS(=O)(=O)O    ZINC000001703425
C[C@@H](O)C#COCCCS(=O)(=O)O    ZINC000055167310
O=C1CC(OCCCS(=O)(=O)O)C1    ZINC001224899615
COC(=O)/C=C\CCOS(C)(=O)=O    ZINC000031749595
C[C@H](O)C#COCCCS(=O)(=O)O    ZINC000055167306
C=C(C)C(=O)OCCCS(=O)(=O)O    ZINC000002539304
O=S(=O)(O)CCCOCC#CCO    ZINC000002569820
COC(=O)/C=C/CCOS(C)(=O)=O    ZINC000001559917
C=C(C)C(=O)OCCOS(C)(=O)=O    ZINC000116454697
O=S(=O)(O[C@H]1CNOC1)N1CCC1    ZINC000845933208
O=C(NCC1CC1)NCS(=O)(=O)O    ZINC001186632427
N[C@H]1CC[C@@H]1C(=O)NCS(=O)(=O)O    ZINC001220240541
CN1CC(C(=O)NCS(=O)(=O)O)C1    ZINC001142600413
C[C@@H]1CC[C@H](OCCS(=O)(=O)O)C1    ZINC001224571361
CS(=O)(=O)OCCC1CCOCC1    ZINC000117957796
O=S(=O)(O)[C@H](O)CC1CCCCC1    ZINC000095221318
C[C@@H]1CC[C@@H](OCCS(=O)(=O)O)C1    ZINC001224571359
C[C@@H](OCCS(=O)(=O)O)C1CCC1    ZINC001224568599
O=S(=O)(O)CCCOC1CCCC1    ZINC001224893175
C[C@H](OS(C)(=O)=O)C1CCOCC1    ZINC000115997250
C=C[C@@H](CCC)OCCS(=O)(=O)O    ZINC001224571535
C[C@H]1CC[C@@H](OCCS(=O)(=O)O)C1    ZINC001224571360
CS(=O)(=O)OCC[C@H]1CCCCO1    ZINC000095348346
C[C@H]1CCC[C@H]1OCCS(=O)(=O)O    ZINC001224568542
C[C@H]1CCC[C@@H]1OCCS(=O)(=O)O    ZINC001224568546
C[C@H](OCCCS(=O)(=O)O)C1CC1    ZINC001224893522
C=C[C@H](CCC)OCCS(=O)(=O)O    ZINC001224571519
CC1(COS(C)(=O)=O)CCOCC1    ZINC000575617773
O=S(=O)(O)[C@@H](O)CC1CCCCC1    ZINC000095221320
C[C@H]1CC[C@H](OCCS(=O)(=O)O)C1    ZINC001224571362
CS(=O)(=O)OCC[C@@H]1CCCCO1    ZINC000095348345
C[C@@H](OCCCS(=O)(=O)O)C1CC1    ZINC001224893521
C=C[C@H](CC)OCCCS(=O)(=O)O    ZINC001224893992
O=S(=O)(O)CCOC1CCCCC1    ZINC000145245823
C[C@H](OCCS(=O)(=O)O)C1CCC1    ZINC001224568601
C=C[C@@H](CC)OCCCS(=O)(=O)O    ZINC001224893993
C=CC[C@@H](C)OCCCS(=O)(=O)O    ZINC001224894329
C[C@@H]1CC[C@H](NCS(=O)(=O)O)CN1    ZINC001246228292
CN1CCC[C@@H](NCS(=O)(=O)O)C1    ZINC001255469937
C[C@H]1C[C@@H](NCS(=O)(=O)O)CCN1    ZINC001246229364
C[C@H]1C[C@H](NCS(=O)(=O)O)CCN1    ZINC001246229369
C[C@H]1CC[C@H](NCS(=O)(=O)O)CN1    ZINC001246228172
C[C@H]1CC[C@@H](NCS(=O)(=O)O)CN1    ZINC001246228284
C[C@@H]1C[C@H](NCS(=O)(=O)O)CCN1    ZINC001246229374
C[C@@H]1CC[C@@H](NCS(=O)(=O)O)CN1    ZINC001246228288
C[C@@H]1C[C@@H](NCS(=O)(=O)O)CCN1    ZINC001246229380
O=S(=O)(O)CCCN1CCNCC1    ZINC000038644880
CCN1CC[C@@H](NCS(=O)(=O)O)C1    ZINC001173349514
CN1CCC[C@H](NCS(=O)(=O)O)C1    ZINC001255469966
CN1CCC(NCS(=O)(=O)O)CC1    ZINC001256196671
CCN1CC[C@H](NCS(=O)(=O)O)C1    ZINC001173349518
C[C@H]1C[N+](C)(C)C[C@H]1CS(=O)(=O)O    ZINC000005534366
C[C@@H]1C[N+](C)(C)C[C@@H]1CS(=O)(=O)O    ZINC000005530557
C[C@@H]1C[N+](C)(C)C[C@H]1CS(=O)(=O)O    ZINC000002572950
C[C@H]1C[N+](C)(C)C[C@@H]1CS(=O)(=O)O    ZINC000005534363
CCCCCCCCCS(=O)(=O)O    ZINC000080135680
CCCCS(=O)(=O)OCC(C)(C)C    ZINC000002165062
O=C(NCS(=O)(=O)O)[C@H]1C[C@H](O)C1    ZINC001182643383
CCCC(=O)C(=O)NCS(=O)(=O)O    ZINC001144043422
CC(=O)CCC(=O)NCS(=O)(=O)O    ZINC001142753525
O=S(=O)(O[C@H]1CNOC1)C1COC1    ZINC000845933385
CC1(C(=O)NCS(=O)(=O)O)COC1    ZINC001143390983
N=C(N)N/C(N)=N/CCS(=O)(=O)O    ZINC000031792617
CC1(C)C[C@H](NCS(=O)(=O)O)CO1    ZINC001172275291
CC(C)[C@@H](C)C(=O)NCS(=O)(=O)O    ZINC001181502344
O=S(=O)(O)CN[C@H]1CCCOCC1    ZINC001170789314
CC(C)(N1CCOCC1)S(=O)(=O)O    ZINC000002569185
C[C@H]1C[C@H](NCS(=O)(=O)O)CCO1    ZINC001168075290
C[C@@H]1C[C@@H](NCS(=O)(=O)O)CCO1    ZINC001168075292
C[C@@H](CS(=O)(=O)O)N1CCOCC1    ZINC000001659809
CCCCS(=O)(=O)O[C@H]1CNOC1    ZINC000388749969
CN1CC(OCCCS(=O)(=O)O)C1    ZINC001224892625
CC(C)[C@H](C)C(=O)NCS(=O)(=O)O    ZINC001181502341
C=CCC[C@@H](O)CNCS(=O)(=O)O    ZINC001252616206
O=S(=O)(O)CCCN1CCOCC1    ZINC000002004377
O=S(=O)(O)CCO[C@H]1CCCNC1    ZINC001217860456
CC1(C)C[C@@H](NCS(=O)(=O)O)CO1    ZINC001172275296
C[C@H]1C[C@@H](NCS(=O)(=O)O)CCO1    ZINC001168075287
O=S(=O)(O)CCCO[C@H]1CCNC1    ZINC000690313065
C[C@H](CS(=O)(=O)O)N1CCOCC1    ZINC000006443096
O=S(=O)(O)CN[C@@H]1CCCOCC1    ZINC001170789309
CN1CC[C@H](OCCS(=O)(=O)O)C1    ZINC001224568457
CN1CC[C@@H](OCCS(=O)(=O)O)C1    ZINC001224568456
O=S(=O)(O)CCO[C@@H]1CCCNC1    ZINC001217860455
C[C@@H]1C[C@H](NCS(=O)(=O)O)CCO1    ZINC001168075291
C=CCC[C@H](O)CNCS(=O)(=O)O    ZINC001252616207
CCN1CC(OCCS(=O)(=O)O)C1    ZINC001224568003
CC(C)CC[C@@H](C)NCS(=O)(=O)O    ZINC001256354491
CC[C@@H](CC(C)C)NCS(=O)(=O)O    ZINC001172396000
CC[C@H](CC(C)C)NCS(=O)(=O)O    ZINC001172395999
CCN(CC)CCCCS(=O)(=O)O    ZINC000044831983
CCCC(CCC)NCS(=O)(=O)O    ZINC001257329615
CCCCC[C@@H](C)NCS(=O)(=O)O    ZINC001257502830
CCCCC[C@H](C)NCS(=O)(=O)O    ZINC001257502831
CCCC[C@@H](CC)NCS(=O)(=O)O    ZINC001257411629
CCCC[C@H](CC)NCS(=O)(=O)O    ZINC001257411631
CC(C)CC[C@H](C)NCS(=O)(=O)O    ZINC001256354492
CS(=O)(=O)OCC(F)(F)C(F)F    ZINC000039390140
C[C@H](F)COS(=O)(=O)C(F)(F)F    ZINC000223308971
O=S(=O)(OCCCF)C(F)(F)F    ZINC000100037250
C[C@@H](F)COS(=O)(=O)C(F)(F)F    ZINC000223309017
CS(=O)(=O)OC[C@H]1CCSC1=O    ZINC000005371687
CS(=O)(=O)OC[C@@H]1CCSC1=O    ZINC000006425056
C=CCNC(=S)NCS(=O)(=O)O    ZINC001200296943
O=S(=O)(O)CNC(=S)NC1CC1    ZINC001200633312
O=C1OCC[C@@H]1OCCS(=O)(=O)O    ZINC001224568822
O=C1C[C@H](OCCS(=O)(=O)O)CO1    ZINC001224569623
O=C1OCC[C@H]1OCCS(=O)(=O)O    ZINC001224568820
NC(=O)CCC(=O)NCS(=O)(=O)O    ZINC001142957376
CN(C)C(=O)C(=O)NCS(=O)(=O)O    ZINC001143282525
CC(=O)NCC(=O)NCS(=O)(=O)O    ZINC001142806912
O=C(NCS(=O)(=O)O)[C@@H]1COCN1    ZINC001220241466
C#CCCS(=O)(=O)Oc1ccccc1    ZINC000791410767
O=S(=O)(O)CCOC[C@@H]1CCCO1    ZINC001224568791
CC(=O)[C@H](C)OCCCS(=O)(=O)O    ZINC001224892803
O=S(=O)(O)CCCO[C@H]1C[C@H](O)C1    ZINC001217898993
O=S(=O)(O)CCO[C@@H]1CCCOC1    ZINC001224568069
C=CCOC[C@@H](CS(=O)(=O)O)OC    ZINC001222699293
C=CCOC[C@H](CS(=O)(=O)O)OC    ZINC001222699292
O=S(=O)(O)CCCOC[C@@H]1CCO1    ZINC001224894223
O=S(=O)(O)CCOC[C@H]1C[C@H](O)C1    ZINC001217922911
O=S(=O)(O)CCOC1CCOCC1    ZINC001224568591
CC1(C)OC[C@H](COS(C)(=O)=O)O1    ZINC000002569296
O=S(=O)(O)CCCO[C@H]1C[C@@H](O)C1    ZINC001217918206
C[C@H]1COC[C@@H]1OCCS(=O)(=O)O    ZINC001224567973
O=S(=O)(O)CCOC[C@H]1CCCO1    ZINC001224568790
O=S(=O)(O)CCCOC[C@H]1CCO1    ZINC001224894222
CC(=O)[C@@H](C)OCCCS(=O)(=O)O    ZINC001224892802
O=S(=O)(O)CCOC[C@H]1C[C@@H](O)C1    ZINC001217923070
O=S(=O)(O)CCO[C@H]1CCCOC1    ZINC001224568070
O=S(=O)(O)CCCOC1CC(O)C1    ZINC001217848157
CC1(C)OC[C@@H](COS(C)(=O)=O)O1    ZINC000002569295
O=S(=O)(O)CCCO[C@@H]1CCOC1    ZINC001224894315
CCN(C)S(=O)(=O)O[C@H]1CNOC1    ZINC000845931417
CCCCNC(=O)NCS(=O)(=O)O    ZINC001190630619
CC(C)(C)NC(=O)NCS(=O)(=O)O    ZINC001202484452
CC(C)NS(=O)(=O)O[C@H]1CNOC1    ZINC000308135036
C[C@@H](C(=O)NCS(=O)(=O)O)N(C)C    ZINC001180864756
CC(C)C[C@@H](C)OCCS(=O)(=O)O    ZINC001224568031
CC[C@H](C)[C@H](C)OCCS(=O)(=O)O    ZINC001224570490
CCCC[C@@H](C)OCCS(=O)(=O)O    ZINC000197109234
CCC[C@@H](CC)OCCS(=O)(=O)O    ZINC001224568428
CCC[C@H](CC)OCCS(=O)(=O)O    ZINC001224568429
CC(C)[C@@H](C)OCCCS(=O)(=O)O    ZINC001224894487
CC(C)C[C@H](C)OCCS(=O)(=O)O    ZINC001224568033
CCC(CC)OCCCS(=O)(=O)O    ZINC001224892864
CC[C@H](C)[C@@H](C)OCCS(=O)(=O)O    ZINC001224570488
CC[C@@H](C)[C@@H](C)OCCS(=O)(=O)O    ZINC001224570487
CCCC[C@H](C)OCCS(=O)(=O)O    ZINC000197109249
CC[C@H](OCCS(=O)(=O)O)C(C)C    ZINC001224570485
CC[C@@H](OCCS(=O)(=O)O)C(C)C    ZINC001224570484
CC(C)[C@H](C)OCCCS(=O)(=O)O    ZINC001224894488
CC[C@@H](C)[C@H](C)OCCS(=O)(=O)O    ZINC001224570489
CCC(O)(CC)CCOS(C)(=O)=O    ZINC000021299311
CCC[C@H](C)OCCCS(=O)(=O)O    ZINC001224894239
CCC[C@@H](C)OCCCS(=O)(=O)O    ZINC001224894238
CC[N+](CC)(CC)CCS(=O)(=O)O    ZINC000003130601
CCOC(=O)C(=O)NCS(=O)(=O)O    ZINC001183254034
CC(=O)OCC(=O)NCS(=O)(=O)O    ZINC001181406525
COC(=O)CC(=O)NCS(=O)(=O)O    ZINC001181388753
Cc1cc(C#N)ccc1OS(C)(=O)=O    ZINC000111336573
CS(=O)(=O)Oc1cccc(CC#N)c1    ZINC000192147333
CCS(=O)(=O)Oc1cccc(C#N)c1    ZINC000119863236
Cc1ccc(C#N)cc1OS(C)(=O)=O    ZINC000150977585
Cc1cc(OS(C)(=O)=O)ccc1C#N    ZINC000766178210
CCS(=O)(=O)Oc1ccccc1C#N    ZINC000072554276
O=S(=O)(O)Cc1c[nH]c2ccccc12    ZINC000001676045
CS(=O)(=O)Oc1ccc(CC#N)cc1    ZINC000070830020
CCS(=O)(=O)Oc1ccc(C#N)cc1    ZINC000072554260
N#Cc1ccccc1CCS(=O)(=O)O    ZINC000049582077
N#CCCS(=O)(=O)Oc1ccccc1    ZINC000001786821
C#CCCS(=O)(=O)Oc1cccnc1    ZINC000808305967
O=C(NCS(=O)(=O)O)C1CC(F)C1    ZINC001142580273
O=S(=O)(O)CN[C@H]1CCCSC1    ZINC001257662047
O=S(=O)(O)CNC1CCSCC1    ZINC001255081535
O=S(=O)(O)CN[C@@H]1CCCSC1    ZINC001257662048
C[S+](C)C1(CS(=O)(=O)O)CCC1    ZINC000005003164
COC(C)(C)C(=O)NCS(=O)(=O)O    ZINC001143330089
CO[C@@H](C)CC(=O)NCS(=O)(=O)O    ZINC001181595544
CC(C)OCC(=O)NCS(=O)(=O)O    ZINC001143379320
CCOCCC(=O)NCS(=O)(=O)O    ZINC001142525830
COCCS(=O)(=O)O[C@H]1CNOC1    ZINC000388645226
CC[C@@H](C)OC(=O)NCS(=O)(=O)O    ZINC001195145830
CC[C@H](CO)C(=O)NCS(=O)(=O)O    ZINC001183170917
CC[C@@H](CO)C(=O)NCS(=O)(=O)O    ZINC001183170918
CO[C@H](C)CC(=O)NCS(=O)(=O)O    ZINC001181595543
CC(C)COC(=O)NCS(=O)(=O)O    ZINC001193855220
CC[C@H](C)OC(=O)NCS(=O)(=O)O    ZINC001195145834
CC(C)[C@H](O)C(=O)NCS(=O)(=O)O    ZINC001179607423
CCCCOC(=O)NCS(=O)(=O)O    ZINC001193720105
NCCNCC(=O)NCS(=O)(=O)O    ZINC001220241454
NCC[C@H](N)C(=O)NCS(=O)(=O)O    ZINC001220241069
CC(C)(C)[C@@H](O)CNCS(=O)(=O)O    ZINC001253743787
CCCC[C@@H](O)CNCS(=O)(=O)O    ZINC001252112872
CC(C)(C)[C@H](O)CNCS(=O)(=O)O    ZINC001253743789
C[C@H](CN(C)C)OCCS(=O)(=O)O    ZINC001224569095
CCOCC[C@@H](C)NCS(=O)(=O)O    ZINC001172409892
CCOCC[C@H](C)NCS(=O)(=O)O    ZINC001172409893
C[C@@H](CN(C)C)OCCS(=O)(=O)O    ZINC001224569099
CCCC[C@H](O)CNCS(=O)(=O)O    ZINC001252112873
O=S1(=O)O[C@](F)(Cl)[C@@]1(F)Cl    ZINC000144700442
O=S1(=O)O[C@](F)(Cl)[C@]1(F)Cl    ZINC000144700058
O=S1(=O)O[C@@](F)(Cl)[C@]1(F)Cl    ZINC000144699829
O=S1(=O)O[C@@](F)(Cl)[C@@]1(F)Cl    ZINC000144700249
O=S(=O)(OCCCl)C(F)(F)F    ZINC000043439661
O=S(=O)(CCl)OCC(F)(F)F    ZINC000820743397
CS(=O)(=O)O[C@H]1C=CS(=O)(=O)C1    ZINC000004304328
CS(=O)(=O)O[C@@H]1C=CS(=O)(=O)C1    ZINC000004304333
C#CCO[C@@H](CCl)CS(=O)(=O)O    ZINC001205006884
C#CCO[C@H](CCl)CS(=O)(=O)O    ZINC001205006885
O=S(=O)(O)[C@@H](O)C#Cc1ccccc1    ZINC000003160913
O=S(=O)(O)[C@H](O)C#Cc1ccccc1    ZINC000003160912
O=S(=O)(O)C1(CCl)CCCCC1    ZINC000045069281
CCCNC(=S)NCS(=O)(=O)O    ZINC001244906395
CC/N=C(\N)SCCS(=O)(=O)O    ZINC000031720299
CC(C)NC(=S)NCS(=O)(=O)O    ZINC001200790590
C[C@H](O)C(=O)OCCCS(=O)(=O)O    ZINC001224894859
C[C@@H](O)CC(=O)OCCS(=O)(=O)O    ZINC001224568759
CC[C@H](O)C(=O)OCCS(=O)(=O)O    ZINC001224568261
COC(=O)[C@@H](C)OCCS(=O)(=O)O    ZINC001224568036
O=S(=O)(O)CCOC1COCOC1    ZINC001224569672
O=S(=O)(O)CCOC[C@@H]1COCO1    ZINC001224568452
O=S(=O)(O)CCOC[C@H]1COCO1    ZINC001224568451
CC[C@@H](O)C(=O)OCCS(=O)(=O)O    ZINC001224568260
N[C@H](CO)C(=O)NCCS(=O)(=O)O    ZINC000001611164
COCCNC(=O)NCS(=O)(=O)O    ZINC001186559610
NC[C@@H](O)CC(=O)NCS(=O)(=O)O    ZINC001220240640
NC[C@H](O)CC(=O)NCS(=O)(=O)O    ZINC001220240641
N[C@@H](CO)C(=O)NCCS(=O)(=O)O    ZINC000002014753
Cc1cccc(OS(=O)(=O)C2CC2)c1    ZINC000172956312
C=CS(=O)(=O)Oc1cc(C)cc(C)c1    ZINC000001782996
C[C@H]1C[C@@H](c2ccccc2)S(=O)(=O)O1    ZINC000001713410
C=CCCS(=O)(=O)Oc1ccccc1    ZINC000129213442
CS(=O)(=O)OC1Cc2ccccc2C1    ZINC000001596634
CS(=O)(=O)Oc1cccc(C2CC2)c1    ZINC000819903225
C[C@@H]1C[C@@H](c2ccccc2)S(=O)(=O)O1    ZINC000001713411
O=S(=O)(Oc1ccccc1)C1CCC1    ZINC000820739480
C[C@@H]1C[C@H](c2ccccc2)S(=O)(=O)O1    ZINC000001713413
CCOS(=O)(=O)/C=C/c1ccccc1    ZINC000002837411
C[C@H]1C[C@H](c2ccccc2)S(=O)(=O)O1    ZINC000001713412
C=C(C)CS(=O)(=O)Oc1ccccc1    ZINC000143262641
O=S1(=O)OCC[C@@H]1Cc1ccccc1    ZINC000001723875
Cc1ccccc1OS(=O)(=O)C1CC1    ZINC000122619376
O=S1(=O)OCC[C@H]1Cc1ccccc1    ZINC000005051743
CC1(S(=O)(=O)Oc2ccccc2)CC1    ZINC000820739684
CS(=O)(=O)Oc1ccc2c(c1)CCC2    ZINC000001703052
C=C(CCc1ccccc1)S(=O)(=O)O    ZINC000045069285
C=C(C)c1ccc(OS(C)(=O)=O)cc1    ZINC001240836440
C=CCc1ccccc1OS(C)(=O)=O    ZINC000070829739
Cc1ccc(OS(=O)(=O)C2CC2)cc1    ZINC000172956242
COC[C@H](C)OCCCS(=O)(=O)O    ZINC000148631703
CC[C@@H](COCCS(=O)(=O)O)OC    ZINC001224572563
CCOC[C@@H](C)OCCS(=O)(=O)O    ZINC000202469572
CC[C@H](COC)OCCS(=O)(=O)O    ZINC001224570933
CO[C@H](C)CCOCCS(=O)(=O)O    ZINC001224568305
CO[C@H](C)COCCCS(=O)(=O)O    ZINC001224892547
CCO[C@H](C)COCCS(=O)(=O)O    ZINC001224571162
CO[C@@H](C)CCOCCS(=O)(=O)O    ZINC001224568306
CCO[C@@H](C)COCCS(=O)(=O)O    ZINC001224571165
CC[C@@H](COC)OCCS(=O)(=O)O    ZINC001224570934
CCOC[C@H](C)OCCS(=O)(=O)O    ZINC000202469585
CC(C)OCCOCCS(=O)(=O)O    ZINC001224569615
CC[C@H](COCCS(=O)(=O)O)OC    ZINC001224572558
CCCCCCCCS(=O)(=O)OF    ZINC000100098829
C[N+](C)(CCO)CCCS(=O)(=O)O    ZINC000002379127
N#CCO[C@H](CCl)CS(=O)(=O)O    ZINC001224378693
N#CCO[C@@H](CCl)CS(=O)(=O)O    ZINC001224378694
COc1ccc2c(c1)OS(=O)(=O)N=C2    ZINC001565504917
O=S(=O)(O)Cc1noc2ccccc21    ZINC000022049801
CSCCC(=O)NCS(=O)(=O)O    ZINC001144058729
O=C(COCCO)NCS(=O)(=O)O    ZINC001181800202
COC(=O)[C@H](O)CNCS(=O)(=O)O    ZINC001252441069
COCCOC(=O)NCS(=O)(=O)O    ZINC001193428841
COC(=O)[C@@H](O)CNCS(=O)(=O)O    ZINC001252441068
C=CCCS(=O)(=O)Oc1cccnc1    ZINC000186341556
C=C(C)CS(=O)(=O)Oc1cccnc1    ZINC000797831037
O=S(=O)(Oc1cccnc1)C1CCC1    ZINC000882054606
Cc1ncccc1OS(=O)(=O)C1CC1    ZINC000181443870
Cc1ccncc1OS(=O)(=O)C1CC1    ZINC000921871769
CC1(S(=O)(=O)Oc2cccnc2)CC1    ZINC000831068943
O=S1(=O)OCCN1Cc1ccccc1    ZINC000086032099
O=S(=O)(CCCF)O[C@H]1CNOC1    ZINC000845930961
CCSC[C@H](C)NCS(=O)(=O)O    ZINC001173287347
CSCC[C@@H](C)NCS(=O)(=O)O    ZINC001258203493
CSCC[C@H](C)NCS(=O)(=O)O    ZINC001258203492
CCSC[C@@H](C)NCS(=O)(=O)O    ZINC001173287348
CCOC[C@H](O)CNCS(=O)(=O)O    ZINC001252044943
C[C@H](CON)OCCCS(=O)(=O)O    ZINC001224899688
C[C@@H](CON)OCCCS(=O)(=O)O    ZINC001224899684
CCOC[C@@H](O)CNCS(=O)(=O)O    ZINC001252044936
O=S(=O)(O)CCN(CCO)CCO    ZINC000001659810
N#CCS(=O)(=O)NCS(=O)(=O)O    ZINC001192994433
O=S(=O)(OCC(F)F)C(F)(F)F    ZINC000095682147
CC(F)(F)OS(=O)(=O)C(F)(F)F    ZINC000113207313
CS(=O)(=O)O[C@@H]1CCS(=O)(=O)C1    ZINC000003163117
CS(=O)(=O)O[C@H]1CCS(=O)(=O)C1    ZINC000004064146
COS(=O)(=O)[C@H]1CCS(=O)(=O)C1    ZINC000012175054
COS(=O)(=O)[C@@H]1CCS(=O)(=O)C1    ZINC000012175051
CS(=O)(=O)Oc1ccc2nonc2c1    ZINC000002142641
C=CCO[C@@H](CCl)CS(=O)(=O)O    ZINC001205031580
O=S(=O)(O)C[C@H](CCl)OC1CC1    ZINC001205468726
O=S(=O)(O)C[C@@H](CCl)OC1CC1    ZINC001205468727
C=CCO[C@H](CCl)CS(=O)(=O)O    ZINC001205031581
N=C(N)SC[C@@H](O)CS(=O)(=O)O    ZINC000020028810
COCNC(=S)NCS(=O)(=O)O    ZINC001198856022
N=C(N)SC[C@H](CO)S(=O)(=O)O    ZINC000033571209
N=C(N)SC[C@@H](CO)S(=O)(=O)O    ZINC000033571208
N=C(N)SC[C@H](O)CS(=O)(=O)O    ZINC000020028811
O=S(=O)(O)[C@H](O)/C=C\c1ccccc1    ZINC000017191651
O=S(=O)(Oc1ccccc1)C1COC1    ZINC000788417746
C=CS(=O)(=O)Oc1ccccc1OC    ZINC000004530233
CC(=O)c1ccc(OS(C)(=O)=O)cc1    ZINC000001689511
O=S(=O)(O)[C@H](O)/C=C/c1ccccc1    ZINC000001618279
O=S(=O)(O)[C@@H](O)/C=C\c1ccccc1    ZINC000017191647
CC(=O)c1ccccc1OS(C)(=O)=O    ZINC000001689510
CCS(=O)(=O)Oc1ccccc1C=O    ZINC000172955565
CCS(=O)(=O)Oc1ccc(C=O)cc1    ZINC000073742234
Cc1ccc(C(=O)CS(=O)(=O)O)cc1    ZINC000002831622
C[C@@H](C(=O)c1ccccc1)S(=O)(=O)O    ZINC000001711564
O=S(=O)(O)[C@@H](O)/C=C/c1ccccc1    ZINC000001618281
CCS(=O)(=O)Oc1cccc(C=O)c1    ZINC000078700071
Cc1cccc(C=O)c1OS(C)(=O)=O    ZINC000092018796
CS(=O)(=O)Oc1cccc2c1OCC2    ZINC000841548600
CS(=O)(=O)Oc1ccc2c(c1)CCO2    ZINC000867666439
CC(=O)c1cccc(OS(C)(=O)=O)c1    ZINC000070828428
C[C@H](C(=O)c1ccccc1)S(=O)(=O)O    ZINC000006491544
O=S(=O)(O)CCO[C@@H]1COC[C@H]1F    ZINC001224568279
C[C@@H](OCCS(=O)(=O)O)[C@H](C)S    ZINC001224571381
C[C@@H](CS)OCCCS(=O)(=O)O    ZINC001224900515
C[C@H](CS)OCCCS(=O)(=O)O    ZINC001224900517
CCCCOS(=O)(=O)CCCCl    ZINC000016697360
CS(=O)(=O)OC[C@@H]1CCC(F)(F)C1    ZINC000216712864
CS(=O)(=O)OC[C@H]1CCCC1(F)F    ZINC000238852504
CS(=O)(=O)OC[C@@H]1CCCC1(F)F    ZINC000238852503
CS(=O)(=O)OC[C@H]1CCC(F)(F)C1    ZINC000216712916
O=S(=O)(O)CCOCCOCCO    ZINC000115955979
CCS(=O)(=O)Oc1ccc(C)c(C)c1    ZINC000172962035
CCCS(=O)(=O)Oc1ccccc1C    ZINC000045929275
Cc1ccc(C)c(OS(C)(=O)=O)c1C    ZINC000070828087
CCS(=O)(=O)Oc1cc(C)ccc1C    ZINC000172961987
CCS(=O)(=O)Oc1cc(C)cc(C)c1    ZINC000172962086
CC(C)c1ccc(OS(C)(=O)=O)cc1    ZINC000078609267
CCCc1ccc(OS(C)(=O)=O)cc1    ZINC000084019405
CCCc1ccccc1OS(C)(=O)=O    ZINC000220531531
CCS(=O)(=O)Oc1cccc(C)c1C    ZINC000172969499
CC(C)c1cccc(OS(C)(=O)=O)c1    ZINC000070829550
Cc1ccccc1CCOS(C)(=O)=O    ZINC000071873610
CC(C)CS(=O)(=O)Oc1ccccc1    ZINC000109840771
CCc1ccc(COS(C)(=O)=O)cc1    ZINC000161774456
CCCS(=O)(=O)Oc1ccc(C)cc1    ZINC000045929272
CCS(=O)(=O)Oc1ccc(C)cc1C    ZINC000172976668
CCCCS(=O)(=O)Oc1ccccc1    ZINC000039189848
CS(=O)(=O)OCCCc1ccccc1    ZINC000034455614
CCS(=O)(=O)Oc1c(C)cccc1C    ZINC000172956687
Cc1cc(C)c(C)c(OS(C)(=O)=O)c1    ZINC000070829007
CC(C)c1ccccc1OS(C)(=O)=O    ZINC000218651221
O=S(=O)(O)CCCCc1ccccc1    ZINC000004797148
CCc1ccc(OS(=O)(=O)CC)cc1    ZINC000153877995
O=[N+]([O-])c1ccc2c(c1)CS(=O)(=O)O2    ZINC000001710886
C=CCS(=O)(=O)NCS(=O)(=O)O    ZINC001259933692
O=S(=O)(O)CNS(=O)(=O)C1CC1    ZINC001259277395
CS(=O)(=O)Oc1cccc(F)c1C#N    ZINC000151725863
CS(=O)(=O)Oc1cc(F)cc(C#N)c1    ZINC000808333376
CS(=O)(=O)Oc1ccc(C#N)c(F)c1    ZINC000111342336
CS(=O)(=O)Oc1ccc(C#N)cc1F    ZINC000134557717
CS(=O)(=O)Oc1cccc(C(N)=O)c1    ZINC000078700130
CS(=O)(=O)Oc1ccccc1C(N)=O    ZINC000069056636
O=S(=O)(Oc1cccnc1)C1COC1    ZINC000277065902
COc1ccc(/C=N/S(=O)(=O)O)cc1    ZINC000018031267
O=C(CS(=O)(=O)O)Nc1ccccc1    ZINC000001592150
CS(=O)(=O)Oc1ccc(C(N)=O)cc1    ZINC000078609285
O=S(=O)(O)CN1Cc2ccccc2O1    ZINC000584578420
COc1ccc(/C=N\S(=O)(=O)O)cc1    ZINC000104342019
CCS(=O)(=O)ON=C1C=CC(=O)C=C1    ZINC000003074080
CS(=O)(=O)OCCn1cc(C#N)cn1    ZINC000068592123
C[C@H](CCCCl)NCS(=O)(=O)O    ZINC001258248559
C[C@@H](CCCCl)NCS(=O)(=O)O    ZINC001258248557
CCCCS(=O)(=O)Oc1cccnc1    ZINC000180367790
Cc1ccccc1OS(=O)(=O)N(C)C    ZINC000045929462
O=S(=O)(O)CCCNc1ccccc1    ZINC000002170604
CC(C)CS(=O)(=O)Oc1cccnc1    ZINC000273392452
CN(C)c1ccc(OS(C)(=O)=O)cc1    ZINC000036472755
N[C@@H](Cc1ccccc1)CS(=O)(=O)O    ZINC000034294295
O=S(=O)(O)CCNCc1ccccc1    ZINC000039382629
Cc1ccc(OS(=O)(=O)N(C)C)cc1    ZINC000045929459
CCc1nc(C)ccc1OS(C)(=O)=O    ZINC000188638301
CCS(=O)(=O)OCCBr    ZINC000001689588
O=S(=O)(O)CCCCBr    ZINC000001641088
O=S(=O)(O)[C@H]1CS(=O)(=O)C[C@@H]1O    ZINC000002371866
CC1S(=O)(=O)OCCOS1(=O)=O    ZINC000073370975
O=S1(=O)CS(=O)(=O)OCCCO1    ZINC000001580613
C[C@H]1COS(=O)(=O)CS(=O)(=O)O1    ZINC000104244682
C[C@@H]1COS(=O)(=O)CS(=O)(=O)O1    ZINC000104244676
O=S(=O)(O)[C@@H]1CS(=O)(=O)C[C@H]1O    ZINC000004110719
O=S(=O)(O)[C@H]1CS(=O)(=O)C[C@H]1O    ZINC000004110721
O=S(=O)(O)[C@@H]1CS(=O)(=O)C[C@@H]1O    ZINC000002371867
CS(=O)(=O)Oc1ccc(F)nc1C#N    ZINC000808345841
C#CCCS(=O)(=O)OCC(F)(F)F    ZINC000279336240
O=S(=O)(OC1=CCCC1)C(F)(F)F    ZINC000100542038
O=C(O)[C@@H](c1ccccc1)S(=O)(=O)O    ZINC000001681752
CS(=O)(=O)Oc1ccc2c(c1)OCO2    ZINC000004666458
CS(=O)(=O)Oc1cccc(C(=O)O)c1    ZINC000149849056
CS(=O)(=O)Oc1ccccc1C(=O)O    ZINC000001609710
CS(=O)(=O)Oc1ccc(C(=O)O)cc1    ZINC000005919053
O=C(O)[C@H](c1ccccc1)S(=O)(=O)O    ZINC000002168179
CS(=O)(=O)CCCOS(C)(=O)=O    ZINC000038435585
O=NN(CS(=O)(=O)O)c1ccccc1    ZINC000005104256
CCCO[C@@H](CCl)CS(=O)(=O)O    ZINC001205091510
CC(C)O[C@@H](CCl)CS(=O)(=O)O    ZINC001204604277
CCCO[C@H](CCl)CS(=O)(=O)O    ZINC001205091511
CC(C)O[C@H](CCl)CS(=O)(=O)O    ZINC001204604278
C[C@H](CCl)OCCCS(=O)(=O)O    ZINC001224894324
C[C@@H](CCl)OCCCS(=O)(=O)O    ZINC001224894320
O=S(=O)(Oc1ccccc1F)C1CC1    ZINC000122618618
O=S(=O)(Oc1cccc(F)c1)C1CC1    ZINC000122623167
CS(=O)(=O)Oc1ccc(B(O)O)cc1    ZINC000169807154
O=S(=O)(O)CCOC1CC(F)(F)C1    ZINC001224568310
O=S(=O)(O)[C@@H](O)CCc1ccccc1    ZINC000006579627
COc1ccc(OS(C)(=O)=O)cc1C    ZINC000173254638
Cc1ccc(OCCS(=O)(=O)O)cc1    ZINC000072242357
CCOc1cccc(OS(C)(=O)=O)c1    ZINC000196653003
CCS(=O)(=O)Oc1ccc(OC)cc1    ZINC000072554262
O=S(=O)(O)[C@H](O)CCc1ccccc1    ZINC000001715519
COCc1ccccc1OS(C)(=O)=O    ZINC000841544152
COCc1cccc(OS(C)(=O)=O)c1    ZINC000171839202
COCCS(=O)(=O)Oc1ccccc1    ZINC000121253803
COc1cccc(OS(C)(=O)=O)c1C    ZINC000219104105
COc1ccccc1COS(C)(=O)=O    ZINC000118296860
CS(=O)(=O)Oc1ccc(CCO)cc1    ZINC000066054498
O=S(=O)(O)CCCOc1ccccc1    ZINC000002570189
CCS(=O)(=O)Oc1cccc(OC)c1    ZINC000172965321
COc1ccc(COS(C)(=O)=O)cc1    ZINC000144592485
CCOc1ccccc1OS(C)(=O)=O    ZINC000070828158
COc1ccc(CCS(=O)(=O)O)cc1    ZINC000035588028
C[C@@H](c1ccccc1)[C@@H](O)S(=O)(=O)O    ZINC000001584879
COc1cc(C)ccc1OS(C)(=O)=O    ZINC000070828767
CS(=O)(=O)OCCOc1ccccc1    ZINC000001747899
COc1cccc(COS(C)(=O)=O)c1    ZINC000034557375
C[C@@H](c1ccccc1)[C@H](O)S(=O)(=O)O    ZINC000001584881
CCS(=O)(=O)Oc1ccccc1OC    ZINC000045929166
C[C@H](c1ccccc1)[C@@H](O)S(=O)(=O)O    ZINC000001584880
CCOc1ccc(OS(C)(=O)=O)cc1    ZINC000069056591
C[C@H](c1ccccc1)[C@H](O)S(=O)(=O)O    ZINC000001584882
C/C(=C/Cn1ccnc1)CS(=O)(=O)O    ZINC000012362104
CN(C)S(=O)(=O)Oc1ccccc1N    ZINC000001756492
CCn1cc(OS(=O)(=O)C2CC2)cn1    ZINC000190277310
CC(C)(COS(C)(=O)=O)C(C)(F)F    ZINC000521398992
Cc1cccc[n+]1CCCS(=O)(=O)O    ZINC000001601733
Cc1cc[n+](CCCS(=O)(=O)O)cc1    ZINC000002028695
CC1(C)[C@H]2CC[C@@]13CS(=O)(=O)O[C@@H]3C2    ZINC000043763196
O=S(=O)(O)C12CC3CC(CC(C3)C1)C2    ZINC000002900807
O=S1(=O)N=Cc2cc(Cl)ccc2O1    ZINC000136592459
O=S(=O)(O)[C@@H]1C[S@@+](=O)(O)C[C@@H]1O    ZINC000409416097
O=S(=O)(O)[C@@H]1C[S@@+](=O)(O)C[C@H]1O    ZINC000409416098
O=[N+]([O-])c1cccc(CS(=O)(=O)O)c1    ZINC000096191894
CS(=O)(=O)Oc1ccc([N+](=O)[O-])cc1    ZINC000001759879
O=[N+]([O-])c1ccc(CS(=O)(=O)O)cc1    ZINC000001764786
CS(=O)(=O)Oc1cnccc1C(=O)O    ZINC000832703944
CS(=O)(=O)Oc1cccnc1C(=O)O    ZINC001599762081
CS(=O)(=O)Oc1cccc([N+](=O)[O-])c1    ZINC000034569382
CS(=O)(=O)Oc1ccccc1[N+](=O)[O-]    ZINC000002061771
CCCS(=O)(=O)NCS(=O)(=O)O    ZINC001253733590
CC(C)S(=O)(=O)NCS(=O)(=O)O    ZINC001252570533
O=C(NCS(=O)(=O)O)c1ccncn1    ZINC001148176035
O=C(NCS(=O)(=O)O)c1cncnc1    ZINC001147439658
COc1ccc(/N=N/S(=O)(=O)O)cn1    ZINC000018007407
COc1ccc(/N=N\S(=O)(=O)O)cn1    ZINC000104235429
O=C(NCS(=O)(=O)O)c1cccnn1    ZINC001188679417
O=C(NCS(=O)(=O)O)c1ncccn1    ZINC001147419584
O=C(NCS(=O)(=O)O)c1ccnnc1    ZINC001147206691
O=S(=O)(Oc1cccnc1F)C1CC1    ZINC000125187697
O=S(=O)(Oc1ccc(F)nc1)C1CC1    ZINC000181456938
COc1ccccc1NCS(=O)(=O)O    ZINC000001683631
CNS(=O)(=O)Oc1ccc(OC)cc1    ZINC000071773744
CCS(=O)(=O)Oc1ccc(OC)nc1    ZINC000859240070
CNS(=O)(=O)Oc1ccccc1OC    ZINC000071773736
COCCS(=O)(=O)Oc1cccnc1    ZINC000186341674
CCS(=O)(=O)Oc1cccnc1OC    ZINC000272392590
Cc1cc(NCS(=O)(=O)O)nc(C)n1    ZINC000005541391
C[C@H](OCCS(=O)(=O)O)C1=CC=C[CH]1    ZINC001224570547
C[C@@H](OCCS(=O)(=O)O)C1=CC=C[CH]1    ZINC001224570544
CS(=O)(=O)OCC1(C#N)CCCCC1    ZINC000049816363
O=S(=O)(OC(F)(F)F)C(F)(F)F    ZINC000100541723
O=S(=O)(O)/C(Cl)=C/c1ccccc1    ZINC000043761469
C=CS(=O)(=O)Oc1ccc(Cl)cc1    ZINC000003108227
CS(=O)(=O)OCCCS(=O)(=O)O    ZINC000001699832
O=S(=O)(O)CCCCS(=O)(=O)O    ZINC000001763010
CS(=O)(=O)OCCOS(C)(=O)=O    ZINC000001747897
CS(=O)(=O)Oc1cccnc1[N+](=O)[O-]    ZINC000070828319
O=S(=O)(O)C[C@@H](CCl)OCCO    ZINC001217863421
O=S(=O)(O)C[C@H](CCl)OCCO    ZINC001217863429
CN(C)S(=O)(=O)NCS(=O)(=O)O    ZINC001251100656
NCCS(=O)(=O)NCS(=O)(=O)O    ZINC001238517166
O=C(c1ccccc1)[C@H](F)S(=O)(=O)O    ZINC000006578820
O=C(c1ccccc1)[C@@H](F)S(=O)(=O)O    ZINC000001641085
CS(=O)(=O)Oc1ccc(F)cc1C=O    ZINC000139598791
CS(=O)(=O)Oc1ccc(C=O)c(F)c1    ZINC001309650996
CS(=O)(=O)Oc1ccc(C=O)cc1F    ZINC000159504477
CSc1ccc(OS(C)(=O)=O)cc1    ZINC000078609224
O=S(=O)(OCC(F)(F)F)C1CCC1    ZINC000820743333
O=S(=O)(OCC1CCC1)C(F)(F)F    ZINC000110753550
CC(C)=CCOS(=O)(=O)C(F)(F)F    ZINC000149399664
CC(C)=C(C)OS(=O)(=O)C(F)(F)F    ZINC000100623822
C=CCCS(=O)(=O)OCC(F)(F)F    ZINC000268869933
CS(=O)(=O)OCC1(C(F)(F)F)CC1    ZINC000114956551
CC1(S(=O)(=O)OCC(F)(F)F)CC1    ZINC000820743732
CS(=O)(=O)O[C@@H](C1CC1)C(F)(F)F    ZINC000220589605
C=C(C)CS(=O)(=O)OCC(F)(F)F    ZINC000038882109
CS(=O)(=O)O[C@H](C1CC1)C(F)(F)F    ZINC000220589683
COc1ccc([C@H](O)S(=O)(=O)O)cc1    ZINC000002065275
COc1ccc([C@@H](O)S(=O)(=O)O)cc1    ZINC000001631217
Cc1cccc([C@@H](O)S(=O)(=O)O)c1O    ZINC000584906262
COc1ccccc1[C@H](O)S(=O)(=O)O    ZINC000002163881
Cc1ccc(O)c([C@H](O)S(=O)(=O)O)c1    ZINC000006189921
COc1ccccc1[C@@H](O)S(=O)(=O)O    ZINC000002163880
Cc1ccc(O)c([C@@H](O)S(=O)(=O)O)c1    ZINC000006189918
Cc1cccc([C@H](O)S(=O)(=O)O)c1O    ZINC000584906260
O=C(Cc1ccc[nH]1)NCS(=O)(=O)O    ZINC001177872684
Cn1ccc(C(=O)NCS(=O)(=O)O)c1    ZINC001147013271
Cc1ccc(C(=O)NCS(=O)(=O)O)[nH]1    ZINC001193910356
COc1ccccc1NNS(=O)(=O)O    ZINC000020275057
COc1ccc(NNS(=O)(=O)O)cc1    ZINC000001758372
Cc1[nH]ccc1C(=O)NCS(=O)(=O)O    ZINC001188163025
Cc1cc(C(=O)NCS(=O)(=O)O)c[nH]1    ZINC001188202362
Cc1cc[nH]c1C(=O)NCS(=O)(=O)O    ZINC001195499987
Cc1c[nH]cc1C(=O)NCS(=O)(=O)O    ZINC001187806783
CCS(=O)(=O)Oc1cccc(C)c1F    ZINC000180360002
CCS(=O)(=O)Oc1cc(C)ccc1F    ZINC000173206686
CCS(=O)(=O)Oc1ccc(F)cc1C    ZINC000167088405
CCS(=O)(=O)Oc1ccc(C)c(F)c1    ZINC000194028724
O=S(=O)(CCCF)Oc1ccccc1    ZINC000173985020
O=S(=O)(O)CCCc1ccc(F)cc1    ZINC000049582070
CCS(=O)(=O)Oc1cc(F)ccc1C    ZINC000191222473
O=S(=O)(O)C[C@H](O)C[n+]1ccccc1    ZINC000003040200
O=S(=O)(O)C[C@@H](O)C[n+]1ccccc1    ZINC000003040198
O=S(=O)(O)CCO[C@@H]1C[C@H]2C=C[C@@H]1C2    ZINC001224572942
O=S(=O)(O)CCO[C@H]1C[C@H]2C=C[C@@H]1C2    ZINC001224572943
C#C[C@@H]1CCC[C@@H]1OCCS(=O)(=O)O    ZINC001224573145
CC1(C)[C@H]2CC[C@@]1(S(=O)(=O)O)C(=O)C2    ZINC000103786863
C#C[C@@H]1CCC[C@H]1OCCS(=O)(=O)O    ZINC001224573148
C#C[C@H]1CCC[C@@H]1OCCS(=O)(=O)O    ZINC001224573147
C#C[C@H]1CCC[C@H]1OCCS(=O)(=O)O    ZINC001224573146
N#CC1CCC(NCS(=O)(=O)O)CC1    ZINC001256956040
C=CCC1(S(=O)(=O)OCCCC)CC1    ZINC000090447926
CC1(C)C2CCC1(CS(=O)(=O)O)CC2    ZINC000001708497
[N-]=[N+]=NCCOS(=O)(=O)C(F)(F)F    ZINC000146355334
O=c1ccccn1C[C@H](O)S(=O)(=O)O    ZINC000006584572
O=c1ccccn1C[C@@H](O)S(=O)(=O)O    ZINC000001702384
CONS(=O)(=O)Oc1ccccc1O    ZINC000005720066
CS(=O)(=O)OCCN1C(=O)C=CC1=O    ZINC000043277617
Cn1cc(C(=O)NCS(=O)(=O)O)cn1    ZINC001147286658
Cc1ncc(C(=O)NCS(=O)(=O)O)[nH]1    ZINC001146876923
Cc1c[nH]nc1C(=O)NCS(=O)(=O)O    ZINC001195909658
O=C(Cc1cnc[nH]1)NCS(=O)(=O)O    ZINC001176836711
Cc1c[nH]c(C(=O)NCS(=O)(=O)O)n1    ZINC001191105432
O=C(Cn1cccn1)NCS(=O)(=O)O    ZINC001142157797
O=C(Cc1cc[nH]n1)NCS(=O)(=O)O    ZINC001175762476
Cn1ccc(C(=O)NCS(=O)(=O)O)n1    ZINC001147353093
Cn1nccc1C(=O)NCS(=O)(=O)O    ZINC001147337785
Cc1n[nH]cc1C(=O)NCS(=O)(=O)O    ZINC001188061569
O=S(=O)(CCCF)Oc1cccnc1    ZINC000186337726
C/C=C(C)/C=C/C(=O)NCS(=O)(=O)O    ZINC001178512694
C=C1CC(C)(C(=O)NCS(=O)(=O)O)C1    ZINC001184794008
O=S(=O)(O)CNC1C[C@@H]2C=C[C@H](C1)O2    ZINC001172230907
O=C(NCS(=O)(=O)O)C1=CCCCC1    ZINC001146724735
C[C@H](Cc1ccco1)NCS(=O)(=O)O    ZINC001258180403
O=C(NCS(=O)(=O)O)C1(C2CC2)CC1    ZINC001183803420
N#C[C@@H]1CC[C@@H](OCCS(=O)(=O)O)C1    ZINC001224568760
C[C@@H](Cc1ccco1)NCS(=O)(=O)O    ZINC001258180404
N#CC1CC(OCCCS(=O)(=O)O)C1    ZINC001224897022
N#C[C@H]1CC[C@@H](OCCS(=O)(=O)O)C1    ZINC001224568761
C[n+]1ccn(CCCCS(=O)(=O)O)c1    ZINC000015455574
CC1=C(C)C[C@H](S(=O)(=O)O)[C@H](CN)C1    ZINC000113645882
CN1[C@@H]2CC[C@@H]1CC(OS(C)(=O)=O)C2    ZINC000100012880
O=S(=O)(O)CNC1CCC2(CC2)CC1    ZINC001254434277
CC1=C(C)C[C@@H](CN)[C@H](S(=O)(=O)O)C1    ZINC000113645884
CN1[C@@H]2CC[C@H]1CC(OS(C)(=O)=O)C2    ZINC000005967195
CN1[C@@H]2CC[C@H]1C[C@@H](OS(C)(=O)=O)C2    ZINC000100025415
CC1(C)[C@@H]2C[C@@H](NCS(=O)(=O)O)C[C@@H]21    ZINC001170724958
O=S(=O)(O)CNC1C[C@H]2CC[C@@H](C2)C1    ZINC001257703035
CN1[C@H]2CC[C@H]1CC(OS(C)(=O)=O)C2    ZINC000100012885
CC1(C)[C@@H]2C[C@H](NCS(=O)(=O)O)C[C@@H]21    ZINC001170724957
CC1=C(C)C[C@H](S(=O)(=O)O)[C@@H](CN)C1    ZINC000113645879
CC1=C(C)C[C@@H](S(=O)(=O)O)[C@@H](CN)C1    ZINC000113645880
O=C(O)C(S(=O)(=O)O)S(=O)(=O)O    ZINC000005368832
O=S1(=O)OCCOS(=O)(=O)C1F    ZINC000073259028
CS(=O)(=O)SCCS(=O)(=O)O    ZINC000022066519
O=S(=O)(O)CC[C@@H](O)S(=O)(=O)O    ZINC000005217387
O=S(=O)(O)CC[C@H](O)S(=O)(=O)O    ZINC000005828879
CC(C)[C@H](C(Cl)Cl)S(=O)(=O)O    ZINC000101042315
CC(C)[C@@H](C(Cl)Cl)S(=O)(=O)O    ZINC000101042318
CS(=O)(=O)CS(=O)(=O)OCCF    ZINC000001582660
CS(=O)(=O)OCc1ccccc1Cl    ZINC000059512040
Cc1cccc(Cl)c1OS(C)(=O)=O    ZINC000128380046
CCS(=O)(=O)Oc1ccc(Cl)cc1    ZINC000045929169
Cc1ccccc1OS(=O)(=O)CCl    ZINC000820739619
Cc1cc(OS(C)(=O)=O)ccc1Cl    ZINC000059671947
Cc1ccc(OS(=O)(=O)CCl)cc1    ZINC000196738159
CS(=O)(=O)OCc1ccc(Cl)cc1    ZINC000132632348
Cc1cccc(OS(C)(=O)=O)c1Cl    ZINC000307196839
Cc1ccc(Cl)cc1OS(C)(=O)=O    ZINC000173843520
Cc1ccc(Cl)c(OS(C)(=O)=O)c1    ZINC000078609164
Cc1cc(Cl)ccc1OS(C)(=O)=O    ZINC000069056590
Cc1ccc(OS(C)(=O)=O)c(Cl)c1    ZINC000077402404
Cc1ccc(OS(C)(=O)=O)cc1Cl    ZINC000218232205
CCS(=O)(=O)Oc1cccc(Cl)c1    ZINC000172957111
Cc1cccc(OS(=O)(=O)CCl)c1    ZINC000196540241
CS(=O)(=O)OCc1cccc(Cl)c1    ZINC000161773819
Cc1c(Cl)cccc1OS(C)(=O)=O    ZINC000859370868
CCS(=O)(=O)Oc1ccccc1Cl    ZINC000172956061
O=S(=O)(O)C[C@@H](CCl)OCCF    ZINC001224675716
O=S(=O)(O)CCO[C@@H](CF)CCl    ZINC001224573224
O=S(=O)(O)CCO[C@H](CF)CCl    ZINC001224573237
O=S(=O)(O)C[C@H](CCl)OCCF    ZINC001224675717
O=S(=O)(O[C@@H]1CCOC1)C(F)(F)F    ZINC000110753614
O=S(=O)(OCC(F)(F)F)C1COC1    ZINC000308377720
O=S(=O)(O[C@H]1CCOC1)C(F)(F)F    ZINC000110753612
Cc1coc(C(=O)NCS(=O)(=O)O)n1    ZINC001195764771
O=C(Cc1ccon1)NCS(=O)(=O)O    ZINC001177516831
O=S(=O)(O)CCOc1ccccc1F    ZINC000072424491
O=S(=O)(O)CCOc1ccc(F)cc1    ZINC000072242358
O=C(Cn1cncn1)NCS(=O)(=O)O    ZINC001142132773
Cn1nncc1C(=O)NCS(=O)(=O)O    ZINC001193138123
Cc1nc(C(=O)NCS(=O)(=O)O)n[nH]1    ZINC001189872676
Cc1nn[nH]c1C(=O)NCS(=O)(=O)O    ZINC001147578467
Cn1ncnc1C(=O)NCS(=O)(=O)O    ZINC001147001817
O=C(Cn1nccn1)NCS(=O)(=O)O    ZINC001142195202
CC(C)CCOS(=O)(=O)C(F)(F)F    ZINC000110753593
CC(C)CS(=O)(=O)OCC(F)(F)F    ZINC000118423305
CC(C)(COS(C)(=O)=O)C(F)(F)F    ZINC000705064312
CC[C@H](C)COS(=O)(=O)C(F)(F)F    ZINC000110753597
CC[C@@H](C)COS(=O)(=O)C(F)(F)F    ZINC000110753599
CCCCS(=O)(=O)OCC(F)(F)F    ZINC000220643969
CC(=O)OCC#CCCCS(=O)(=O)O    ZINC000005378696
CC1(C)CC(=O)C(S(=O)(=O)O)C(=O)C1    ZINC000138013524
C[C@@H](OCCS(=O)(=O)O)c1ccco1    ZINC001224570766
O=C1C=C[C@H](OCCCS(=O)(=O)O)C1    ZINC001224899517
O=C1C=C[C@@H](OCCCS(=O)(=O)O)C1    ZINC001224899514
CS(=O)(=O)O[C@@]12C[C@@H]1C[C@@H](C(N)=O)N2    ZINC000255996083
O=C(NCS(=O)(=O)O)[C@H]1[C@@H]2CNC[C@@H]21    ZINC001220240995
N#CCCCS(=O)(=O)O[C@H]1CNOC1    ZINC000809381218
C#C[C@@H](CC(C)C)OCCS(=O)(=O)O    ZINC001224570394
CS(=O)(=O)O[C@@H]1CCOC2(CCC2)C1    ZINC000082161770
C#C[C@@H](OCCCS(=O)(=O)O)C(C)C    ZINC001224900226
C=CC[C@@H](C=C)OCCCS(=O)(=O)O    ZINC001224900631
C#C[C@@H](CCCC)OCCS(=O)(=O)O    ZINC001224571423
CC#C[C@H](CC)OCCCS(=O)(=O)O    ZINC001224900221
O=S(=O)(O)CCCOC1C[C@H]2C[C@@H]2C1    ZINC001224892508
C=CCC(CC=C)OCCS(=O)(=O)O    ZINC001224568935
C#CC[C@@H](CC)OCCCS(=O)(=O)O    ZINC001224900053
C#CC[C@H](CC)OCCCS(=O)(=O)O    ZINC001224900054
CC#CC[C@@H](CC)OCCS(=O)(=O)O    ZINC001224570643
CC#CC[C@H](CC)OCCS(=O)(=O)O    ZINC001224570646
CCC#C[C@H](C)OCCCS(=O)(=O)O    ZINC001224899719
O=S(=O)(O)CCO[C@@H]1C[C@@H]2CC[C@H]1C2    ZINC001224570559
C#C[C@@H](CCC)OCCCS(=O)(=O)O    ZINC001224896947
C#C[C@H](OCCCS(=O)(=O)O)C(C)C    ZINC001224900227
O=S(=O)(O)CCCO[C@H]1C=CCCC1    ZINC001224894791
CC#C[C@@H](CC)OCCCS(=O)(=O)O    ZINC001224900220
C#C[C@H](CCCC)OCCS(=O)(=O)O    ZINC001224571422
C#C[C@H](CCC)OCCCS(=O)(=O)O    ZINC001224896945
CCC#C[C@@H](C)OCCCS(=O)(=O)O    ZINC001224899716
O=S(=O)(O)CCCOC1C[C@@H]2C[C@H]2C1    ZINC001224892511
O=S(=O)(O)CCCO[C@@H]1C=CCCC1    ZINC001224894790
O=S(=O)(O)CCCO[C@@H]1C[C@H]2C[C@H]2C1    ZINC001224892505
CS(=O)(=O)O[C@H]1CCOC2(CCC2)C1    ZINC000082161772
O=S(=O)(O)CCO[C@@H]1C[C@H]2CC[C@@H]1C2    ZINC001224571683
O=S(=O)(O)CCOC(C1CC1)C1CC1    ZINC001224572097
C#C[C@H](CC(C)C)OCCS(=O)(=O)O    ZINC001224570392
C=CC[C@H](C=C)OCCCS(=O)(=O)O    ZINC001224900632
O=S(=O)(O)CNC1C[C@H]2CC[C@@H](C1)N2    ZINC001246234789
CNS(=O)(=O)Oc1ccc(Cl)cc1    ZINC000001537103
CCS(=O)(=O)Oc1ccc(Cl)nc1    ZINC000125085560
Cc1ccncc1OS(=O)(=O)CCl    ZINC000921870850
Cc1ccnc(Cl)c1OS(C)(=O)=O    ZINC000271291724
CS(=O)(=O)OCc1cccnc1Cl    ZINC000207131478
Cc1cc(Cl)ncc1OS(C)(=O)=O    ZINC000306994564
Cc1ncccc1OS(=O)(=O)CCl    ZINC000831069252
CCS(=O)(=O)Oc1cccnc1Cl    ZINC000124977007
O=S(=O)(O)CNc1ccc(Cl)cc1    ZINC000001559481
CS(=O)(=O)OCc1ccc(Cl)cn1    ZINC000082049732
CCS(=O)(=O)Oc1cncc(Cl)c1    ZINC000186377921
Cc1ccc(OS(C)(=O)=O)c(Cl)n1    ZINC000306589980
Cc1nc(C(=O)NCS(=O)(=O)O)no1    ZINC001192003948
O=C(NCS(=O)(=O)O)c1cc(O)n[nH]1    ZINC001193475033
O=C(NCS(=O)(=O)O)c1cnc(O)[nH]1    ZINC001189553016
O=S(=O)(O)N1CNc2nonc2NC1    ZINC000098086437
O=C(Cn1cnnn1)NCS(=O)(=O)O    ZINC001142140481
O=C(Cc1nn[nH]n1)NCS(=O)(=O)O    ZINC001176844514
C[C@@H](CC(F)(F)F)NCS(=O)(=O)O    ZINC001255635645
C[C@H](CC(F)(F)F)NCS(=O)(=O)O    ZINC001255635646
O=C(NCS(=O)(=O)O)[C@H]1[C@@H]2COC[C@@H]21    ZINC001142644493
O=C1CCCC(=O)N1CCS(=O)(=O)O    ZINC000073658646
O=C(NCS(=O)(=O)O)[C@H]1CCC(=O)C1    ZINC001181894408
O=S(=O)(O)CCOC1[C@@H]2C[C@@H]1CNC2    ZINC001217841940
CC1(CC(=O)NCS(=O)(=O)O)CCC1    ZINC001185109995
C=CCCCS(=O)(=O)O[C@H]1CNOC1    ZINC000845932403
O=S(=O)(O)CCO[C@H]1C[C@H]2C[C@H]1CN2    ZINC001217905623
C=CCC(C)(C)C(=O)NCS(=O)(=O)O    ZINC001144077067
CS(=O)(=O)OCCN1CCC(=O)CC1    ZINC000199745416
O=S(=O)(CCC1CC1)O[C@H]1CNOC1    ZINC000845930537
CCC1(C(=O)NCS(=O)(=O)O)CCC1    ZINC001179026952
O=S(=O)(CC1CCC1)O[C@H]1CNOC1    ZINC000845931556
O=S(=O)(O)CCO[C@@H]1C[C@H]2C[C@H]1CN2    ZINC001217905624
O=S(=O)(O)CNC1C[C@H]2CC[C@@H](C1)O2    ZINC001172219549
CCN(CC)C1(S(=O)(=O)O)CCCC1    ZINC000002577262
C[C@@H]1CC[C@@H](NCS(=O)(=O)O)C[C@H]1C    ZINC001172359417
CC(C)N1CC[C@@H](COS(C)(=O)=O)C1    ZINC000039320980
O=S(=O)(O)CCCNC1CCCCC1    ZINC000002004372
CC(C)=CCC[C@@H](C)NCS(=O)(=O)O    ZINC001258080950
CC1(C)CCC[C@H](NCS(=O)(=O)O)C1    ZINC001258276406
CC1(C)CCC(NCS(=O)(=O)O)CC1    ZINC001255297971
C[C@H]1CC(NCS(=O)(=O)O)C[C@H](C)C1    ZINC001258153419
C[C@@H]1CC[C@H](NCS(=O)(=O)O)C[C@@H]1C    ZINC001172359418
O=S(=O)(O)CCCCN1CCCCC1    ZINC000001713409
CC(C)=CCC[C@H](C)NCS(=O)(=O)O    ZINC001258080951
C[C@@H]1CC(NCS(=O)(=O)O)C[C@@H](C)C1    ZINC001258153420
C[C@H]1C[C@H](NCS(=O)(=O)O)C[C@@H](C)C1    ZINC001258153418
CC(C)N1CC[C@H](COS(C)(=O)=O)C1    ZINC000039320978
C[C@@H]1CC[C@@H](NCS(=O)(=O)O)C[C@@H]1C    ZINC001172359416
O=S(=O)(O)CNC1CCCCCCC1    ZINC001258233451
CCC1CCC(NCS(=O)(=O)O)CC1    ZINC001256866943
CC1(C)CCC[C@@H](NCS(=O)(=O)O)C1    ZINC001258276405
C[C@@H]1CC[C@H](NCS(=O)(=O)O)C[C@H]1C    ZINC001172359414
O=S(=O)(O)CI    ZINC000008214608
O=S(=O)(O)[C@H](O)[C@@H](O)S(=O)(=O)O    ZINC000008612805
O=S(=O)(O)[C@@H](O)[C@@H](O)S(=O)(=O)O    ZINC000004261827
O=S(=O)(O)[C@@H](O)[C@H](O)S(=O)(=O)O    ZINC000004261826
CS(=O)(=O)Oc1ccsc1C(=O)O    ZINC000738168456
CS(=O)(=O)Oc1cccc(Cl)c1O    ZINC000228981383
O=C(NCS(=O)(=O)O)c1cscn1    ZINC001147370771
C[Si](C)(C)OS(=O)(=O)C(F)(F)F    ZINC000169743086
O=C(NCS(=O)(=O)O)c1cc(F)c[nH]1    ZINC001188491827
Cc1cc(F)c(F)cc1OS(C)(=O)=O    ZINC000790412863
CCS(=O)(=O)Oc1c(F)cccc1F    ZINC000172981579
CCS(=O)(=O)Oc1cccc(F)c1F    ZINC000168424920
CCS(=O)(=O)Oc1ccc(F)cc1F    ZINC000168889733
CCS(=O)(=O)Oc1cc(F)ccc1F    ZINC000173119082
CCS(=O)(=O)Oc1cc(F)cc(F)c1    ZINC000168433280
CCS(=O)(=O)Oc1ccc(F)c(F)c1    ZINC000172977790
C[C@@H](OCCS(=O)(=O)O)C(F)(F)F    ZINC001224568667
C[C@H](OCCS(=O)(=O)O)C(F)(F)F    ZINC001224568666
COCCCOS(=O)(=O)C(F)(F)F    ZINC000110753570
CCOCCOS(=O)(=O)C(F)(F)F    ZINC000059714310
CS(=O)(=O)OCCOCC(F)(F)F    ZINC000060009319
COCCS(=O)(=O)OCC(F)(F)F    ZINC000308207385
O=C1C=C[C@@H](COCCS(=O)(=O)O)O1    ZINC001224568280
O=C(NCS(=O)(=O)O)[C@@H]1CCNC1=O    ZINC001183022391
NC(=O)[C@H]1C[C@H]1C(=O)NCS(=O)(=O)O    ZINC001182386902
CNC(=O)/C=C/C(=O)NCS(=O)(=O)O    ZINC001144089569
O=C(NCS(=O)(=O)O)[C@@H]1CCC(=O)N1    ZINC001143127711
CS(=O)(=O)OCCN1C(=O)CNC1=O    ZINC000001561258
NC(=O)C1(C(=O)NCS(=O)(=O)O)CC1    ZINC001143163333
O=C(NCS(=O)(=O)O)[C@H]1CCNC1=O    ZINC001183022389
O=C(NCS(=O)(=O)O)[C@H]1CCC(=O)N1    ZINC001143127716
NC(=O)[C@@H]1C[C@H]1C(=O)NCS(=O)(=O)O    ZINC001182386903
NC(=O)[C@@H]1C[C@@H]1C(=O)NCS(=O)(=O)O    ZINC001182386900
O=C(NCS(=O)(=O)O)[C@@H]1CNC(=O)C1    ZINC001143299038
O=C(NCS(=O)(=O)O)[C@H]1CNC(=O)C1    ZINC001143299039
NC(=O)[C@H]1C[C@@H]1C(=O)NCS(=O)(=O)O    ZINC001182386901
O=S(=O)(O)Cc1cccc2ccccc21    ZINC000001641137
CS(=O)(=O)Oc1ccc2ccccc2c1    ZINC000028051534
CS(=O)(=O)Oc1cccc2ccccc21    ZINC000004659218
O=S(=O)(O)CCOC1CC2(COC2)C1    ZINC001224569568
O=C1CCCC[C@@H]1OCCS(=O)(=O)O    ZINC001224570611
O=C1CCC(OCCS(=O)(=O)O)CC1    ZINC001224568676
O=C1CCCC[C@H]1OCCS(=O)(=O)O    ZINC001224570610
COC(=O)CC1(COS(C)(=O)=O)CC1    ZINC000116312930
O=S(=O)(O)CCOC[C@@H]1CCC=CO1    ZINC001224569678
CC(=O)C1(OS(C)(=O)=O)CCOCC1    ZINC001775965224
O=S(=O)(O)CCOC[C@H]1CCC=CO1    ZINC001224569677
CN(C)C1(C(=O)NCS(=O)(=O)O)CC1    ZINC001182602625
O=C(NCCS(=O)(=O)O)[C@H]1CCCN1    ZINC000001611163
O=C(NCCS(=O)(=O)O)[C@@H]1CCCN1    ZINC000005600390
C[C@@]1(C(=O)NCS(=O)(=O)O)CCNC1    ZINC001220242623
C[C@]1(C(=O)NCS(=O)(=O)O)CCCN1    ZINC001220241488
O=C(NCS(=O)(=O)O)[C@@H]1CCCCN1    ZINC001220240000
O=S(=O)(O[C@H]1CNOC1)N1CCCC1    ZINC000845932049
O=C(NCS(=O)(=O)O)NC1CCCC1    ZINC001185909648
CC(=O)N1CC[C@H](NCS(=O)(=O)O)C1    ZINC001169505016
C[C@]1(C(=O)NCS(=O)(=O)O)CCNC1    ZINC001220242624
CC(=O)N1CC[C@@H](NCS(=O)(=O)O)C1    ZINC001169505015
N[C@@H]1CCC[C@H]1C(=O)NCS(=O)(=O)O    ZINC001220240394
O=C(NCS(=O)(=O)O)C1CCNCC1    ZINC001220241291
C[C@H]1CCCC[C@@H]1OCCS(=O)(=O)O    ZINC001224568243
C[C@H]1CC[C@H](OCCS(=O)(=O)O)CC1    ZINC001224570541
CC1(C)C[C@H](OS(C)(=O)=O)C(C)(C)O1    ZINC000095942474
C=C[C@H](CCC)OCCCS(=O)(=O)O    ZINC001224900229
C[C@@H](OCCS(=O)(=O)O)C1CCCC1    ZINC001224570409
C[C@H]1CCC[C@H](OCCS(=O)(=O)O)C1    ZINC001224571012
C[C@@H]1CCCC[C@@H]1OCCS(=O)(=O)O    ZINC001224568241
C[C@@H]1CCC[C@@H](OCCS(=O)(=O)O)C1    ZINC001224571014
C=CC[C@@H](CCC)OCCS(=O)(=O)O    ZINC001224572005
C[C@H]1CCC[C@@H](OCCS(=O)(=O)O)C1    ZINC001224571011
C=C[C@H](CCCC)OCCS(=O)(=O)O    ZINC001224571232
CC1CCC(OCCS(=O)(=O)O)CC1    ZINC001224568085
C=CCC[C@@H](CC)OCCS(=O)(=O)O    ZINC001224571248
C[C@@H]1CCC[C@H](OCCS(=O)(=O)O)C1    ZINC001224571008
C[C@@H]1CC[C@@H](OCCCS(=O)(=O)O)C1    ZINC001224893953
O=S(=O)(O)CCOC1CCCCCC1    ZINC001224572119
C=CC[C@H](OCCS(=O)(=O)O)C(C)C    ZINC001224571726
C=CC[C@@H](OCCS(=O)(=O)O)C(C)C    ZINC001224571715
C[C@@H](OCCCS(=O)(=O)O)C1CCC1    ZINC001224892821
C[C@H]1CC[C@@H](OCCS(=O)(=O)O)CC1    ZINC001224570539
C=CCC[C@H](CC)OCCS(=O)(=O)O    ZINC001224571251
C=CC[C@H](CCC)OCCS(=O)(=O)O    ZINC001224572004
C[C@H]1CC[C@H](OCCCS(=O)(=O)O)C1    ZINC001224893951
O=S(=O)(O)CCCOC1CCCCC1    ZINC000142931719
C[C@H](OCCS(=O)(=O)O)C1CCCC1    ZINC001224570411
C[C@H]1CC[C@@H](OCCCS(=O)(=O)O)C1    ZINC001224893949
C[C@H]1CCC[C@H]1OCCCS(=O)(=O)O    ZINC001224892637
C[C@@H]1CC[C@H](OCCCS(=O)(=O)O)C1    ZINC001224893947
C=C[C@@H](CCCC)OCCS(=O)(=O)O    ZINC001224571236
C=C[C@@H](CCC)OCCCS(=O)(=O)O    ZINC001224900230
CC1(C)C[C@@H](OS(C)(=O)=O)C(C)(C)O1    ZINC000095942475
C[C@H](OCCCS(=O)(=O)O)C1CCC1    ZINC001224892822
C[C@H]1CCCC[C@H]1OCCS(=O)(=O)O    ZINC001224568242
C[C@@H]1CCCC[C@H]1OCCS(=O)(=O)O    ZINC001224568244
C[C@H]1CCC[C@@H]1OCCCS(=O)(=O)O    ZINC001224892638
CN1CCC[C@H](NCS(=O)(=O)O)CC1    ZINC001254502507
CCN1CCC(NCS(=O)(=O)O)CC1    ZINC001169230551
CCC[C@@H](N1CCNCC1)S(=O)(=O)O    ZINC000097437109
O=S(=O)(O)CCCCN1CCNCC1    ZINC000090741911
CCC[C@H](N1CCNCC1)S(=O)(=O)O    ZINC000097437110
CN1CCC[C@@H](NCS(=O)(=O)O)CC1    ZINC001254502501
C[N+]1(CCCS(=O)(=O)O)CCCCC1    ZINC000002507617
CCCCCCCCS(=O)(=O)OCC    ZINC000001602573
CCCCCCCCCCS(=O)(=O)O    ZINC000001843748
O=S(=O)(O)CNS(=O)(=O)CCl    ZINC001260937583
O=C(NCS(=O)(=O)O)c1csnn1    ZINC001146827904
O=S(=O)(O)CCCSc1nnc[nH]1    ZINC000005943506
O=S(=O)(O)CNc1cc(F)cc(F)c1    ZINC000001574359
O=S(=O)(O)CNC[C@H](O)C(F)(F)F    ZINC001250992090
O=S(=O)(O)CNC[C@@H](O)C(F)(F)F    ZINC001250992089
COC(=O)/C=C/C(=O)NCS(=O)(=O)O    ZINC001144104518
O=C(NCS(=O)(=O)O)[C@@H]1CNC(=O)N1    ZINC001220239969
CS(=O)(=O)Oc1cnc2ccccc2c1    ZINC000188178106
CS(=O)(=O)Oc1ccc2cccnc2c1    ZINC000139607403
CS(=O)(=O)Oc1ccc2ccncc2c1    ZINC000168365965
CS(=O)(=O)Oc1cccc2cccnc21    ZINC000041125099
CS(=O)(=O)Oc1ccc2ncccc2c1    ZINC000085399818
CS(=O)(=O)Oc1cccc2ncccc21    ZINC000192978665
N#Cc1ccc(OS(=O)(=O)C2CC2)cc1    ZINC000038763589
N#Cc1ccccc1OS(=O)(=O)C1CC1    ZINC000122649022
N#Cc1cccc(OS(=O)(=O)C2CC2)c1    ZINC000122679354
COC1CC(C(=O)NCS(=O)(=O)O)C1    ZINC001142568502
CC(C)CC(=O)C(=O)NCS(=O)(=O)O    ZINC001184333622
O=C(COCC1CC1)NCS(=O)(=O)O    ZINC001182483159
C[C@]1(C(=O)NCS(=O)(=O)O)CCCO1    ZINC001180473371
CCC1(C(=O)NCS(=O)(=O)O)COC1    ZINC001143461712
C[C@]1(C(=O)NCS(=O)(=O)O)CCOC1    ZINC001184409440
CC(=O)N1CC(OCCS(=O)(=O)O)C1    ZINC001224571939
C[C@@]1(C(=O)NCS(=O)(=O)O)CCCO1    ZINC001180473375
CC[C@@H](C)C(=O)C(=O)NCS(=O)(=O)O    ZINC001184327619
C[C@@]1(C(=O)NCS(=O)(=O)O)CCOC1    ZINC001184409434
C#CCOC[C@H](O)CNCS(=O)(=O)O    ZINC001251887501
CC(=O)C[C@H](C)C(=O)NCS(=O)(=O)O    ZINC001181257353
O=C(C[C@@H]1CCOC1)NCS(=O)(=O)O    ZINC001180926704
O=C(CC1(O)CCC1)NCS(=O)(=O)O    ZINC001142623647
CC(C)(C)OC(=O)N1CCOS1(=O)=O    ZINC000071773604
CC(=O)[C@@H](C)CC(=O)NCS(=O)(=O)O    ZINC001184345707
CC[C@H](C)C(=O)C(=O)NCS(=O)(=O)O    ZINC001184327623
C#CCOC[C@@H](O)CNCS(=O)(=O)O    ZINC001251887502
O=C(C[C@H]1CCOC1)NCS(=O)(=O)O    ZINC001180926705
CC(=O)C[C@@H](C)C(=O)NCS(=O)(=O)O    ZINC001181257352
CC(=O)[C@H](C)CC(=O)NCS(=O)(=O)O    ZINC001184345705
C[C@@H]1OCC[C@@H]1C(=O)NCS(=O)(=O)O    ZINC001178963630
O=C(NCS(=O)(=O)O)C1CCOCC1    ZINC001143020478
O=C(NCS(=O)(=O)O)OC1CCCC1    ZINC001193576278
C[C@@H]1CC[C@H](C(=O)NCS(=O)(=O)O)O1    ZINC001178842452
C[C@@]1(O)C[C@@H](C(=O)NCS(=O)(=O)O)C1    ZINC001185474527
N[C@H]1CN[C@H](C(=O)NCS(=O)(=O)O)C1    ZINC001220240542
N[C@@]1(C(=O)NCS(=O)(=O)O)CCNC1    ZINC001220240322
N[C@]1(C(=O)NCS(=O)(=O)O)CCNC1    ZINC001220240323
O=C(NCS(=O)(=O)O)[C@@H]1CNCCN1    ZINC001220240174
N[C@H]1CNC[C@@H]1C(=O)NCS(=O)(=O)O    ZINC001220242740
O=S(=O)(O)CCCCN1CCOCC1    ZINC000002568377
CCCCCS(=O)(=O)O[C@H]1CNOC1    ZINC000845933107
O=S(=O)(O)CCCO[C@@H]1CCCNC1    ZINC000821919658
CC[C@H]1C[C@@H](NCS(=O)(=O)O)CCO1    ZINC001170176581
CC[C@@H](C)CCC(=O)NCS(=O)(=O)O    ZINC001185574067
CC[C@H]1C[C@H](NCS(=O)(=O)O)CCO1    ZINC001170176580
CN1CCC[C@@H](OCCS(=O)(=O)O)C1    ZINC001224568893
CC1(C)C[C@@H](NCS(=O)(=O)O)CCO1    ZINC001255526608
CC(C)(C)CS(=O)(=O)O[C@H]1CNOC1    ZINC000845931028
CO[C@@H]1CCC[C@@H](NCS(=O)(=O)O)C1    ZINC001172916909
C[C@@H]1C[C@@H](NCS(=O)(=O)O)C[C@H](C)O1    ZINC001257078157
CC[C@@H](C)CS(=O)(=O)O[C@H]1CNOC1    ZINC000809380870
CN1CC[C@@H](OCCCS(=O)(=O)O)C1    ZINC001224892590
CC[C@@H]1C[C@@H](NCS(=O)(=O)O)CCO1    ZINC001170176579
CN1CCC(OCCS(=O)(=O)O)CC1    ZINC001224569587
CN1CCC[C@H](OCCS(=O)(=O)O)C1    ZINC001224568896
CO[C@H]1CCC[C@@H](NCS(=O)(=O)O)C1    ZINC001172916916
CO[C@H]1CCC[C@H](NCS(=O)(=O)O)C1    ZINC001172916917
CCN1CC[C@H](OCCS(=O)(=O)O)C1    ZINC001224569614
CCCC(C)(C)C(=O)NCS(=O)(=O)O    ZINC001144123096
C[C@H]1CC(NCS(=O)(=O)O)C[C@H](C)O1    ZINC001257078155
CC[C@@H]1C[C@H](NCS(=O)(=O)O)CCO1    ZINC001170176578
CCN1CC(OCCCS(=O)(=O)O)C1    ZINC001224894213
CO[C@@H]1CCC[C@H](NCS(=O)(=O)O)C1    ZINC001172916915
CC1(C)C[C@H](NCS(=O)(=O)O)CCO1    ZINC001255526607
CC[C@H](C)CCC(=O)NCS(=O)(=O)O    ZINC001185574070
CCN1CC[C@@H](OCCS(=O)(=O)O)C1    ZINC001224569613
CCCCCC(=O)NCCS(=O)(=O)O    ZINC000002895765
O=S(=O)(O)CCCO[C@H]1CCCNC1    ZINC000690313357
COC1CCC(NCS(=O)(=O)O)CC1    ZINC001255449619
CC[C@H](C)CS(=O)(=O)O[C@H]1CNOC1    ZINC000809380874
CC(C)N1CC(OCCS(=O)(=O)O)C1    ZINC001224568274
C[C@@H]1CC(NCS(=O)(=O)O)C[C@@H](C)O1    ZINC001257078156
CN1CC[C@H](OCCCS(=O)(=O)O)C1    ZINC001224892591
CC[C@H](C[C@@H](C)CC)NCS(=O)(=O)O    ZINC001258782400
CC[C@@H](C)C[C@H](CC)NCS(=O)(=O)O    ZINC001258782399
CCCCCC[C@H](C)NCS(=O)(=O)O    ZINC001257363757
CCCC[C@@H](CCC)NCS(=O)(=O)O    ZINC001258755446
CC[C@@H](C)C[C@@H](CC)NCS(=O)(=O)O    ZINC001258782402
CCCCC[C@H](CC)NCS(=O)(=O)O    ZINC001258432145
CC[C@H](C)C[C@H](CC)NCS(=O)(=O)O    ZINC001258782401
CC(C)CCC[C@@H](C)NCS(=O)(=O)O    ZINC001170069753
CCCCC[C@@H](CC)NCS(=O)(=O)O    ZINC001258432144
CCCC[C@H](CCC)NCS(=O)(=O)O    ZINC001258755447
CC(C)CCC[C@H](C)NCS(=O)(=O)O    ZINC001170069754
CCCCCC[C@@H](C)NCS(=O)(=O)O    ZINC001257363756
CC(C)N(CCCS(=O)(=O)O)C(C)C    ZINC000044831978
CS(=O)(=O)Oc1cc(Cl)ccc1F    ZINC000306454037
CS(=O)(=O)Oc1cccc(Cl)c1F    ZINC000185968195
CS(=O)(=O)Oc1ccc(F)cc1Cl    ZINC000033978963
CS(=O)(=O)Oc1ccc(Cl)cc1F    ZINC000178026429
O=S(=O)(CCl)Oc1ccccc1F    ZINC000820739783
CS(=O)(=O)Oc1c(F)cccc1Cl    ZINC000123994267
O=S(=O)(CCl)Oc1cccc(F)c1    ZINC000820743257
CS(=O)(=O)Oc1ccc(F)c(Cl)c1    ZINC000070828081
CS(=O)(=O)Oc1ccc(Cl)c(F)c1    ZINC000122993333
CS(=O)(=O)Oc1cc(F)ccc1Cl    ZINC000193930481
CCn1cc(OS(=O)(=O)CCl)cn1    ZINC000831247647
CC(C)(F)COS(=O)(=O)C(F)(F)F    ZINC000115155671
CCS(=O)(=O)OCC(F)(F)C(F)F    ZINC000388932063
O=S(=O)(CCCF)OCC(F)(F)F    ZINC000308418722
CS(=O)(=O)Oc1ccc2nccnc2c1    ZINC000089780092
CS(=O)(=O)Oc1ccc2cncnc2c1    ZINC000771810545
C=CCCNC(=S)NCS(=O)(=O)O    ZINC001247669141
O=S(=O)(O)CCCSC1=NCCN1    ZINC000019204727
O=C1OCC[C@@H]1OCCCS(=O)(=O)O    ZINC001224894316
O=C1OCC[C@H]1OCCCS(=O)(=O)O    ZINC001224894317
C=C[C@@H](OCCS(=O)(=O)O)C(=O)OC    ZINC001224571551
O=C1C[C@H](OCCCS(=O)(=O)O)CO1    ZINC001224893507
C=C[C@H](OCCS(=O)(=O)O)C(=O)OC    ZINC001224571541
O=C1OCCC[C@@H]1OCCS(=O)(=O)O    ZINC001224568269
O=C1OCCC[C@H]1OCCS(=O)(=O)O    ZINC001224568270
O=C1CC[C@@H](COCCS(=O)(=O)O)O1    ZINC001224568301
O=C(NCS(=O)(=O)O)[C@H]1CNC[C@@H]1O    ZINC001220241399
O=C(NCS(=O)(=O)O)[C@H]1CNC[C@H]1O    ZINC001220241396
O=C(NCS(=O)(=O)O)[C@H]1NCC[C@H]1O    ZINC001220242750
O=C(NCS(=O)(=O)O)[C@@H]1C[C@H](O)CN1    ZINC001220241413
O=C(NCS(=O)(=O)O)[C@@H]1COCCN1    ZINC001220241376
O=C(NCS(=O)(=O)O)[C@@H]1CNC[C@@H]1O    ZINC001220241398
O=C(NCS(=O)(=O)O)[C@H]1NCC[C@@H]1O    ZINC001220242751
O=C(NCS(=O)(=O)O)[C@H]1C[C@@H](O)CN1    ZINC001220241411
O=C(NCS(=O)(=O)O)[C@@H]1CNC[C@H]1O    ZINC001220241397
C#CCCS(=O)(=O)Oc1ccccc1C    ZINC000791412240
C#CCCS(=O)(=O)Oc1ccc(C)cc1    ZINC000142971386
C#CCCCS(=O)(=O)Oc1ccccc1    ZINC000791410891
CN(CC(=O)NCS(=O)(=O)O)C(=N)N    ZINC001144143919
C[C@H]1COC[C@@H]1OCCCS(=O)(=O)O    ZINC001224894509
O=S(=O)(O)CCCOC[C@H]1C[C@@H](O)C1    ZINC001217922372
C[C@H]1COCC[C@@H]1OCCS(=O)(=O)O    ZINC001224570997
O=S(=O)(O)CCOC[C@@H]1CCCCO1    ZINC001224571616
O=S(=O)(O)CCCO[C@@H]1CCCOC1    ZINC001224894792
C[C@H]1COCC[C@H]1OCCS(=O)(=O)O    ZINC001224570994
O=S(=O)(O)CCCOC[C@H]1CCCO1    ZINC001224893925
C[C@H]1OCC[C@H]1COCCS(=O)(=O)O    ZINC001224568594
C[C@@H]1COCC[C@@H]1OCCS(=O)(=O)O    ZINC001224570996
C=CCOC[C@@H](CS(=O)(=O)O)OCC    ZINC001204951232
C[C@@H]1COCC[C@H]1OCCS(=O)(=O)O    ZINC001224570993
CCC(=O)[C@@H](CC)OCCS(=O)(=O)O    ZINC001224573134
O=S(=O)(O)CCCOC[C@H]1C[C@H](O)C1    ZINC001217922048
O=S(=O)(O)CCCOC1CCOCC1    ZINC001224894051
O=S(=O)(O)CCOC[C@H]1CCCCO1    ZINC001224571615
O=S(=O)(O)CCCO[C@H]1CCCOC1    ZINC001224894796
O=S(=O)(O)CCCOC[C@@H]1CCCO1    ZINC001224893927
C[C@@H]1C[C@H](OCCS(=O)(=O)O)CCO1    ZINC001224571886
CCC(=O)[C@H](CC)OCCS(=O)(=O)O    ZINC001224573135
C[C@H]1CC[C@@H](COCCS(=O)(=O)O)O1    ZINC001224568949
O=S(=O)(O)CCOC1CCC(O)CC1    ZINC001217900796
C=CCOC[C@H](CS(=O)(=O)O)OCC    ZINC001204951231
C[C@H]1C[C@H](OCCS(=O)(=O)O)CCO1    ZINC001224571887
C[C@@H]1C[C@@H](OCCS(=O)(=O)O)CCO1    ZINC001224571888
C[C@H]1C[C@@H](OCCS(=O)(=O)O)CCO1    ZINC001224571889
NN1CCC(OCCS(=O)(=O)O)CC1    ZINC001224572321
CCN(CC)S(=O)(=O)O[C@H]1CNOC1    ZINC000845931579
CCN(CC)CC(=O)NCS(=O)(=O)O    ZINC001180390489
O=S(=O)(O)CN1CCN(CCO)CC1    ZINC000019366017
CCCN(C)S(=O)(=O)O[C@H]1CNOC1    ZINC000809381462
CCCCCNC(=O)NCS(=O)(=O)O    ZINC000146866652
CC(C)N(C)CC(=O)NCS(=O)(=O)O    ZINC001142590340
CC(C)N(C)S(=O)(=O)O[C@H]1CNOC1    ZINC000809381284
C[N+]1(CCCS(=O)(=O)O)CCOCC1    ZINC000001720084
CC[C@H](OCCS(=O)(=O)O)C(C)(C)C    ZINC001224571891
CCCCC[C@@H](C)OCCS(=O)(=O)O    ZINC001224568444
CCC[C@H](OCCS(=O)(=O)O)C(C)C    ZINC001224571933
CC(C)C(OCCS(=O)(=O)O)C(C)C    ZINC001224571358
CC(C)C[C@H](C)OCCCS(=O)(=O)O    ZINC001224894507
CCCC[C@@H](C)OCCCS(=O)(=O)O    ZINC001224894034
CC[C@@H](OCCS(=O)(=O)O)C(C)(C)C    ZINC001224571890
CCCC[C@H](C)OCCCS(=O)(=O)O    ZINC001224894035
CCCC[C@@H](CC)OCCS(=O)(=O)O    ZINC001224569264
CC(C)C[C@@H](C)OCCCS(=O)(=O)O    ZINC001224894506
CC[C@H](C)[C@@H](C)OCCCS(=O)(=O)O    ZINC001224898369
CC(C)CC[C@H](C)OCCS(=O)(=O)O    ZINC001224572532
CCCCC[C@H](C)OCCS(=O)(=O)O    ZINC001224568445
CCCC[C@H](CC)OCCS(=O)(=O)O    ZINC001224569265
CC[C@@H](OCCCS(=O)(=O)O)C(C)C    ZINC001224899581
CCCC(CCC)OCCS(=O)(=O)O    ZINC001224571223
CC(C)CC[C@@H](C)OCCS(=O)(=O)O    ZINC001224572525
CC[C@@H](C)[C@@H](C)OCCCS(=O)(=O)O    ZINC001224898373
CCC[C@@H](CC)OCCCS(=O)(=O)O    ZINC001224894831
CCC[C@H](CC)OCCCS(=O)(=O)O    ZINC001224894833
CC[C@H](C)[C@H](C)OCCCS(=O)(=O)O    ZINC001224898371
CCC[C@@H](OCCS(=O)(=O)O)C(C)C    ZINC001224571932
CC[C@H](OCCCS(=O)(=O)O)C(C)C    ZINC001224899582
CC[C@@H](C)[C@H](C)OCCCS(=O)(=O)O    ZINC001224898367
CC[N+](CC)(CC)CCCS(=O)(=O)O    ZINC000001882300
O=S(=O)(O)CNS(=O)(=O)C(F)F    ZINC001259962304
CS(=O)(=O)Oc1cnc(F)cc1Cl    ZINC000307707480
C=CCSCC(=O)NCS(=O)(=O)O    ZINC001180560843
O=S(=O)(O)CCN1CNC(=S)NC1    ZINC000003103775
CC(=O)O[C@@H](C)C(=O)NCS(=O)(=O)O    ZINC001144162315
O=C(NCS(=O)(=O)O)C1(CO)COC1    ZINC001184047758
O=C(NCS(=O)(=O)O)[C@@H]1COCCO1    ZINC001181005988
CCOC(=O)CC(=O)NCS(=O)(=O)O    ZINC001181789506
O=C(NCS(=O)(=O)O)[C@H]1COCCO1    ZINC001181005976
CCc1cc(C#N)ccc1OS(C)(=O)=O    ZINC000799826024
C#CCCS(=O)(=O)Oc1cccnc1C    ZINC000289124528
Cc1cc(C#N)cc(C)c1OS(C)(=O)=O    ZINC000144990328
CCS(=O)(=O)Oc1cc(C#N)ccc1C    ZINC000150979353
N#CCCCS(=O)(=O)Oc1ccccc1    ZINC000104104550
CCS(=O)(=O)Oc1ccc(C#N)c(C)c1    ZINC000277422392
C#CCCS(=O)(=O)Oc1cnccc1C    ZINC000921870178
C#CCCCS(=O)(=O)Oc1cccnc1    ZINC000805058772
CCS(=O)(=O)Oc1cccc(CC#N)c1    ZINC000192148542
CCS(=O)(=O)Oc1ccc(CC#N)cc1    ZINC000172979648
CCS(=O)(=O)Oc1ccc(C#N)cc1C    ZINC000173093781
COC(=O)CC[C@@H](C)NCS(=O)(=O)O    ZINC001258356259
CC(C)(C)COC(=O)NCS(=O)(=O)O    ZINC001194404579
CC(C)C[C@@H](O)C(=O)NCS(=O)(=O)O    ZINC001144183889
O=S(=O)(O)C[C@H](O)CN1CCOCC1    ZINC000002149411
CC(C)(C)OCC(=O)NCS(=O)(=O)O    ZINC001180324166
COCC(C)(C)C(=O)NCS(=O)(=O)O    ZINC001181945179
CC(C)COCC(=O)NCS(=O)(=O)O    ZINC001180752961
CC[C@@H](C)COC(=O)NCS(=O)(=O)O    ZINC001194827157
O=S(=O)(O)CNCC1(O)CCOCC1    ZINC001252973732
CCOC(C)(C)C(=O)NCS(=O)(=O)O    ZINC001181152515
CCOCCS(=O)(=O)O[C@H]1CNOC1    ZINC000809381259
CC[C@@](C)(O)CC(=O)NCS(=O)(=O)O    ZINC001184269853
COCCCS(=O)(=O)O[C@H]1CNOC1    ZINC000809381295
O=S(=O)(O)C[C@@H](O)CN1CCOCC1    ZINC000002149410
CC[C@](C)(O)CC(=O)NCS(=O)(=O)O    ZINC001184269854
CO[C@H](C)CS(=O)(=O)O[C@H]1CNOC1    ZINC000809381535
CC(C)CCOC(=O)NCS(=O)(=O)O    ZINC001194893245
CCCCCOC(=O)NCS(=O)(=O)O    ZINC001193783780
C=CCOC[C@H](O)CNCS(=O)(=O)O    ZINC001252487212
C=CCOC[C@@H](O)CNCS(=O)(=O)O    ZINC001252487213
CC(C)C[C@H](O)C(=O)NCS(=O)(=O)O    ZINC001144183888
CC(C)(C)[C@H](O)C(=O)NCS(=O)(=O)O    ZINC001182745928
COCCCCC(=O)NCS(=O)(=O)O    ZINC001185626957
COC[C@H](C)S(=O)(=O)O[C@H]1CNOC1    ZINC000845931006
COC[C@@H](C)S(=O)(=O)O[C@H]1CNOC1    ZINC000845931007
CC[C@H](C)COC(=O)NCS(=O)(=O)O    ZINC001194827156
COC(=O)CC[C@H](C)NCS(=O)(=O)O    ZINC001258356258
CO[C@@H](C)CS(=O)(=O)O[C@H]1CNOC1    ZINC000809381534
NCCC[C@@H](N)C(=O)NCS(=O)(=O)O    ZINC001220240590
NCCC[C@H](N)C(=O)NCS(=O)(=O)O    ZINC001220240593
C[C@H](CN(C)C)OCCCS(=O)(=O)O    ZINC001224894573
CCCCC[C@H](O)CNCS(=O)(=O)O    ZINC001253554521
C[C@@H](CN(C)C)OCCCS(=O)(=O)O    ZINC001224894577
CC(C)OCC[C@H](C)NCS(=O)(=O)O    ZINC001172450122
CC(C)OCC[C@@H](C)NCS(=O)(=O)O    ZINC001172450121
CCCCC[C@@H](O)CNCS(=O)(=O)O    ZINC001253554520
CS(=O)(=O)OCC(Cl)(Cl)Cl    ZINC000006019496
CC1(C)OS(=O)(=O)C=C1Br    ZINC000002025449
O=S(=O)(OCCCCl)C(F)(F)F    ZINC000136795467
O=S(=O)(Oc1ccccc1)C(F)(F)F    ZINC000100010867
CC#CCO[C@H](CCl)CS(=O)(=O)O    ZINC001224359323
CC#CCO[C@@H](CCl)CS(=O)(=O)O    ZINC001224359324
O=C1OC[C@@H](COCCS(=O)(=O)O)O1    ZINC001224568498
O=C1OC[C@H](COCCS(=O)(=O)O)O1    ZINC001224568501
O=Cc1ccc(OS(=O)(=O)C2CC2)cc1    ZINC000172955537
C#CCOc1ccccc1OS(C)(=O)=O    ZINC000111341740
C#CCOc1cccc(OS(C)(=O)=O)c1    ZINC000732222467
CS(=O)(=O)Oc1ccc2c(c1)CCC2=O    ZINC000188299512
O=Cc1cccc(OS(=O)(=O)C2CC2)c1    ZINC000172960976
O=Cc1ccccc1OS(=O)(=O)C1CC1    ZINC000172955607
CS(=O)(=O)Oc1cccc2c1CCC2=O    ZINC000105391659
O=S(=O)(O)CCOC1CCSCC1    ZINC001224568002
CS(=O)(=O)OCCN/C(N)=N\[N+](=O)[O-]    ZINC000031947717
CN(C)S(=O)(=O)Oc1ccc(C#N)cc1    ZINC000002169251
Cn1cnc2cc(OS(C)(=O)=O)ccc21    ZINC000070974547
N#CCCCS(=O)(=O)Oc1cccnc1    ZINC000180368924
CCCCNC(=S)NCS(=O)(=O)O    ZINC001200468573
CC[C@H](C)NC(=S)NCS(=O)(=O)O    ZINC001200492113
CC[C@@H](C)NC(=S)NCS(=O)(=O)O    ZINC001200492104
CC(C)(C)NC(=S)NCS(=O)(=O)O    ZINC001200915839
CC(C)CNC(=S)NCS(=O)(=O)O    ZINC001245261498
O=S(=O)(O)CCCOC[C@H]1COCO1    ZINC001224893528
C[C@@H](O)CC(=O)OCCCS(=O)(=O)O    ZINC001224892497
CC[C@@H](O)C(=O)OCCCS(=O)(=O)O    ZINC001224893908
CC[C@@H](OCCS(=O)(=O)O)C(=O)OC    ZINC001224571703
O=S(=O)(O)CCCOC1COCOC1    ZINC001224894359
CC[C@H](O)C(=O)OCCCS(=O)(=O)O    ZINC001224893906
COC(=O)[C@@H](C)OCCCS(=O)(=O)O    ZINC001224892833
O=S(=O)(O)CCOC[C@H]1COCCO1    ZINC001224569648
O=S(=O)(O)CCCOC[C@@H]1COCO1    ZINC001224893527
O=S(=O)(O)CCOC[C@@H]1COCCO1    ZINC001224569650
CCOC(=O)[C@H](C)OCCS(=O)(=O)O    ZINC001224568483
CC(C)OC(=O)COCCS(=O)(=O)O    ZINC001224568295
COC(=O)C[C@@H](C)OCCS(=O)(=O)O    ZINC001224569706
Cc1ccc(OS(=O)(=O)C2CC2)c(C)c1    ZINC000172976679
CS(=O)(=O)Oc1ccc(C2CCC2)cc1    ZINC000767294076
Cc1cccc(C)c1OS(=O)(=O)C1CC1    ZINC000172956874
C=CCc1ccccc1OS(=O)(=O)CC    ZINC000172978066
O=S(=O)(CC1CCC1)Oc1ccccc1    ZINC000120317794
Cc1ccc(C)c(OS(=O)(=O)C2CC2)c1    ZINC000172962006
Cc1ccc(OS(=O)(=O)C2(C)CC2)cc1    ZINC000820739407
C=CCCCS(=O)(=O)Oc1ccccc1    ZINC000293099449
CCc1ccc(OS(=O)(=O)C2CC2)cc1    ZINC000153928532
C=C(C)CS(=O)(=O)Oc1cccc(C)c1    ZINC000280565791
O=S(=O)(CCC1CC1)Oc1ccccc1    ZINC000120317956
C=Cc1ccc(COS(C)(=O)=O)cc1C    ZINC001240831882
Cc1cccc(OS(=O)(=O)C2(C)CC2)c1    ZINC000829614602
C=CCCS(=O)(=O)Oc1ccc(C)cc1    ZINC000129208948
C=CCCS(=O)(=O)Oc1ccccc1C    ZINC000129210141
CCS(=O)(=O)Oc1ccc2c(c1)CCC2    ZINC000172968638
CS(=O)(=O)Oc1cccc2c1CCCC2    ZINC000080787553
C=C(C)CS(=O)(=O)Oc1ccccc1C    ZINC000188153563
C=CCCS(=O)(=O)Oc1cccc(C)c1    ZINC000119250910
Cc1ccccc1OS(=O)(=O)C1CCC1    ZINC000820739794
CS(=O)(=O)OC[C@H]1CCc2ccccc21    ZINC000095347860
CCS(=O)(=O)Oc1cccc(C2CC2)c1    ZINC000819902827
C/C=C(\C)c1ccc(OS(C)(=O)=O)cc1    ZINC001242760348
C=C(C)CS(=O)(=O)Oc1ccc(C)cc1    ZINC000188152163
Cc1ccccc1OS(=O)(=O)C1(C)CC1    ZINC000820739782
Cc1cccc(OS(=O)(=O)C2CC2)c1C    ZINC000122665412
CS(=O)(=O)Oc1ccc2c(c1)CCCC2    ZINC000034453804
Cc1cc(C)cc(OS(=O)(=O)C2CC2)c1    ZINC000172962106
Cc1ccc(OS(=O)(=O)C2CC2)cc1C    ZINC000172962051
Cc1ccc(OS(=O)(=O)C2CCC2)cc1    ZINC000820739478
CS(=O)(=O)OC[C@@H]1CCc2ccccc21    ZINC000095347859
CC(C)=Cc1ccc(OS(C)(=O)=O)cc1    ZINC001240640624
O=S(=O)(O)CCO[C@H]1CCCC[C@@H]1F    ZINC001224571319
O=S(=O)(O)CCO[C@@H]1CCCC[C@@H]1F    ZINC001224571317
O=S(=O)(O)CCO[C@@H]1CCCC[C@H]1F    ZINC001224571316
O=S(=O)(O)CCO[C@H]1CCCC[C@H]1F    ZINC001224571318
CO[C@H](C)CCOCCCS(=O)(=O)O    ZINC001224892828
CC[C@H](COC)OCCCS(=O)(=O)O    ZINC001224894659
CCOC[C@H](C)OCCCS(=O)(=O)O    ZINC001224892840
CC[C@@H](COCCCS(=O)(=O)O)OC    ZINC001224900205
CCO[C@@H](C)COCCCS(=O)(=O)O    ZINC001224897550
CCO[C@H](C)COCCCS(=O)(=O)O    ZINC001224897547
CCCOC[C@@H](C)OCCS(=O)(=O)O    ZINC001224571334
CO[C@@H](C)CCOCCCS(=O)(=O)O    ZINC001224892829
CCOC[C@@H](C)OCCCS(=O)(=O)O    ZINC001224892839
CC[C@H](COCCCS(=O)(=O)O)OC    ZINC001224900203
CC[C@@H](COC)OCCCS(=O)(=O)O    ZINC001224894660
CCCOC[C@H](C)OCCS(=O)(=O)O    ZINC001224571335
CC(C)OCCOCCCS(=O)(=O)O    ZINC001224893208
CC(C)NC[C@@H](O)CN(C)S(=O)(=O)O    ZINC000022205826
CC(C)NC[C@H](O)CN(C)S(=O)(=O)O    ZINC000022205829
C[C@@H](C[N+](C)(C)C)OCCS(=O)(=O)O    ZINC001224571396
C[C@H](C[N+](C)(C)C)OCCS(=O)(=O)O    ZINC001224571395
NS(=O)(=O)OCC(Cl)(Cl)Cl    ZINC000013440955
O=S(=O)(Oc1cccnc1)C(F)(F)F    ZINC000072400368
O=S(=O)(Oc1ccccn1)C(F)(F)F    ZINC000100021753
N#CCCO[C@@H](CCl)CS(=O)(=O)O    ZINC001205610706
N#CCCO[C@H](CCl)CS(=O)(=O)O    ZINC001205610707
N#CC[C@@H](CCl)OCCS(=O)(=O)O    ZINC001224573249
COc1cc(C#N)ccc1OS(C)(=O)=O    ZINC000032189810
Cc1nc2c(cccc2OS(C)(=O)=O)o1    ZINC000188176617
CS(=O)(=O)Oc1ccc2c(c1)CC(=O)N2    ZINC000795436547
CS(=O)(=O)Oc1cccc(OCC#N)c1    ZINC001309576511
CS(=O)(=O)Oc1ccc2c(c1)C(=O)NC2    ZINC000788949868
COc1cc(OS(C)(=O)=O)ccc1C#N    ZINC000195427123
COc1cc(C#N)cc(OS(C)(=O)=O)c1    ZINC000752836207
CSC[C@@H](C)C(=O)NCS(=O)(=O)O    ZINC001183217875
CSC[C@H](C)C(=O)NCS(=O)(=O)O    ZINC001183217880
N#Cc1ccc(NCCS(=O)(=O)O)cn1    ZINC000757131928
O=S(=O)(CCC1CC1)Oc1cccnc1    ZINC000273511608
C=CCCCS(=O)(=O)Oc1cccnc1    ZINC000292788979
C=C(C)CS(=O)(=O)Oc1cnccc1C    ZINC000921871131
O=S(=O)(CC1CCC1)Oc1cccnc1    ZINC000273556053
Cc1ncccc1OS(=O)(=O)C1(C)CC1    ZINC000831068650
Cc1ncccc1OS(=O)(=O)C1CCC1    ZINC000882054605
C=CCCS(=O)(=O)Oc1cccnc1C    ZINC000181438572
O=S(=O)(O)CNC1Cc2ccccc2C1    ZINC001255014559
C=CCCS(=O)(=O)Oc1cnccc1C    ZINC000921870233
Cc1ccncc1OS(=O)(=O)C1CCC1    ZINC000921870540
C=C(C)CS(=O)(=O)Oc1cccnc1C    ZINC000280607912
Cc1ccncc1OS(=O)(=O)C1(C)CC1    ZINC000921869990
O=S(=O)(CCCCF)O[C@H]1CNOC1    ZINC000845932867
CC(C)OC[C@@H](O)CNCS(=O)(=O)O    ZINC001252692539
CC(C)(CO)NC[C@H](O)CS(=O)(=O)O    ZINC000002168582
CC(C)(CO)NC[C@@H](O)CS(=O)(=O)O    ZINC000001590504
CCOC[C@H](O)CN(CC)S(=O)(=O)O    ZINC000022205754
CC(C)OC[C@H](O)CNCS(=O)(=O)O    ZINC001252692537
CCOC[C@@H](O)CN(CC)S(=O)(=O)O    ZINC000022205753
O=S1(=O)CC2(CO1)COS(=O)(=O)C2    ZINC000001692364
O=S(=O)(Oc1cccnn1)C(F)(F)F    ZINC000100040013
C[C@H](C#N)S(=O)(=O)NCS(=O)(=O)O    ZINC001193171051
C[C@@H](C#N)S(=O)(=O)NCS(=O)(=O)O    ZINC001193171050
CS(=O)(=O)OCC(F)(F)C(F)(F)F    ZINC000071779868
CC(F)(F)COS(=O)(=O)C(F)(F)F    ZINC000100478178
CS(=O)(=O)Oc1cccc2sccc21    ZINC000002049227
O=C1C[C@@H](S(=O)(=O)O)c2ccccc2O1    ZINC000238715769
O=C1C[C@H](S(=O)(=O)O)c2ccccc2O1    ZINC000238715969
CCOS(=O)(=O)[C@H]1CCS(=O)(=O)C1    ZINC000012175198
C[C@H]1CS(=O)(=O)C[C@H]1OS(C)(=O)=O    ZINC000004595334
C[C@H]1CS(=O)(=O)C[C@@H]1OS(C)(=O)=O    ZINC000003164745
C[C@@H]1CS(=O)(=O)C[C@H]1OS(C)(=O)=O    ZINC000003164744
C[C@@H]1CS(=O)(=O)C[C@@H]1OS(C)(=O)=O    ZINC000003164746
CCOS(=O)(=O)[C@@H]1CCS(=O)(=O)C1    ZINC000012175195
O=S(=O)(O)C[C@H](CCl)OCC1CC1    ZINC001205540619
C/C=C/CO[C@H](CCl)CS(=O)(=O)O    ZINC001205042634
O=S(=O)(O)C[C@@H](CCl)OCC1CC1    ZINC001205540611
C=CCCO[C@H](CCl)CS(=O)(=O)O    ZINC001224342691
C/C=C/CO[C@@H](CCl)CS(=O)(=O)O    ZINC001205042633
C=CCCO[C@@H](CCl)CS(=O)(=O)O    ZINC001224342693
C=C(C)CO[C@@H](CCl)CS(=O)(=O)O    ZINC001206743211
C=C(C)CO[C@H](CCl)CS(=O)(=O)O    ZINC001206743210
COCCNC(=S)NCS(=O)(=O)O    ZINC001197876399
C#CCCS(=O)(=O)Oc1cccc(F)c1    ZINC000791412453
C#CCCS(=O)(=O)Oc1ccccc1F    ZINC000791411989
CS(=O)(=O)O[C@H](C=O)[C@H](O)[C@H](O)CO    ZINC000004538472
CS(=O)(=O)O[C@@H]1[C@H](O)OC[C@@H](O)[C@H]1O    ZINC000257345608
CS(=O)(=O)O[C@@H](C=O)[C@@H](O)[C@H](O)CO    ZINC000004538476
CS(=O)(=O)O[C@@H]1[C@@H](O)OC[C@@H](O)[C@@H]1O    ZINC000004831429
CS(=O)(=O)O[C@@H]1[C@H](O)OC[C@H](O)[C@H]1O    ZINC000257345609
CS(=O)(=O)O[C@H](C=O)[C@@H](O)[C@H](O)CO    ZINC000001634090
CS(=O)(=O)O[C@@H](C=O)[C@H](O)[C@H](O)CO    ZINC000004538470
CS(=O)(=O)O[C@H]1[C@H](O)[C@H](O)CO[C@@H]1O    ZINC000004831427
CS(=O)(=O)O[C@@H]1[C@H](O)OC[C@@H](O)[C@@H]1O    ZINC000025626794
CS(=O)(=O)O[C@@H]1[C@@H](O)OC[C@H](O)[C@@H]1O    ZINC000005671314
CS(=O)(=O)O[C@H]1[C@H](O)[C@@H](O)CO[C@@H]1O    ZINC000005671312
CS(=O)(=O)O[C@@H]1[C@H](O)OC[C@H](O)[C@@H]1O    ZINC000025626802
CCS(=O)(=O)Oc1ccc2c(c1)CCO2    ZINC000867665825
Cc1cc(C=O)c(OS(C)(=O)=O)cc1C    ZINC000173511544
CCS(=O)(=O)Oc1cccc(C(C)=O)c1    ZINC000172970200
C[C@@H](CS(=O)(=O)O)C(=O)c1ccccc1    ZINC000001848424
CC(=O)c1cc(C)ccc1OS(C)(=O)=O    ZINC000121499541
C[C@H](CS(=O)(=O)O)C(=O)c1ccccc1    ZINC000006491878
C=CCOc1ccc(OS(C)(=O)=O)cc1    ZINC000173915965
CCS(=O)(=O)Oc1c(C)cccc1C=O    ZINC000092018758
CS(=O)(=O)Oc1cccc(OC2CC2)c1    ZINC000849444930
CCC(=O)c1ccc(OS(C)(=O)=O)cc1    ZINC000028051532
C/C(=C\c1ccccc1)[C@@H](O)S(=O)(=O)O    ZINC000005813396
O=S(=O)(O)[C@@]1(O)CCc2ccccc2C1    ZINC000004409345
Cc1cccc(OS(=O)(=O)C2COC2)c1    ZINC000755057412
CC(=O)c1ccc(C)cc1OS(C)(=O)=O    ZINC000078238771
C/C(=C\c1ccccc1)[C@H](O)S(=O)(=O)O    ZINC000005813397
CCS(=O)(=O)Oc1cc(C)ccc1C=O    ZINC000872613255
CCc1cccc(C=O)c1OS(C)(=O)=O    ZINC000848469041
CCS(=O)(=O)Oc1cccc2c1OCC2    ZINC000841546589
CS(=O)(=O)Oc1cccc2c1OCCC2    ZINC000828030638
O=S(=O)(O)[C@]1(O)CCc2ccccc2C1    ZINC000001687160
COc1ccc(OS(=O)(=O)C2CC2)cc1    ZINC000122628160
C/C(=C/c1ccccc1)[C@H](O)S(=O)(=O)O    ZINC000001618250
Cc1cc(C=O)cc(C)c1OS(C)(=O)=O    ZINC000218844777
Cc1ccc(OS(=O)(=O)C2COC2)cc1    ZINC000276312147
O=S(=O)(Oc1ccccc1)[C@@H]1CCOC1    ZINC000265025751
Cc1ccccc1OS(=O)(=O)C1COC1    ZINC000276378199
CC(=O)Cc1ccc(OS(C)(=O)=O)cc1    ZINC000258488783
O=S(=O)(Oc1ccccc1)[C@H]1CCOC1    ZINC000265025747
CC(=O)c1ccc(OS(C)(=O)=O)c(C)c1    ZINC000034564292
C/C(=C/c1ccccc1)[C@@H](O)S(=O)(=O)O    ZINC000001618248
CCS(=O)(=O)Oc1ccc(C(C)=O)cc1    ZINC000078294016
COc1ccccc1OS(=O)(=O)C1CC1    ZINC000122621854
COc1cccc(OS(=O)(=O)C2CC2)c1    ZINC000122649544
CS(=O)(=O)Oc1ccc2c(c1)CCCO2    ZINC000809854069
O=S(=O)(O)CCO[C@@H]1CCOC[C@@H]1F    ZINC001224571009
O=S(=O)(O)CCO[C@H]1CCOC[C@@H]1F    ZINC001224571006
O=S(=O)(O)CCO[C@@H]1CCOC[C@H]1F    ZINC001224571010
O=S(=O)(O)CCO[C@H]1CCOC[C@H]1F    ZINC001224571013
O=S(=O)(O)CCCO[C@@H]1COC[C@H]1F    ZINC001224893120
C[C@@H](OCCCS(=O)(=O)O)[C@H](C)S    ZINC001224900462
C#CCCS(=O)(=O)Oc1cnn(CC)c1    ZINC000289058006
CS(=O)(=O)OCC[C@H]1CCCC1(F)F    ZINC000642882269
CS(=O)(=O)OCC1CCC(F)(F)CC1    ZINC000034542647
CS(=O)(=O)OC[C@H]1CCCC(F)(F)C1    ZINC000252513923
CS(=O)(=O)OCC[C@@H]1CCCC1(F)F    ZINC000642882270
CS(=O)(=O)OC[C@@H]1CCCC(F)(F)C1    ZINC000252513922
CS(=O)(=O)OCCOCCOCCO    ZINC000083253941
COCC(COC)OCCS(=O)(=O)O    ZINC001224569351
C=Cc1cccc[n+]1CCCS(=O)(=O)O    ZINC000002572017
Cc1ccc(C(C)C)cc1OS(C)(=O)=O    ZINC000070828286
CC[C@@H](C)CS(=O)(=O)Oc1ccccc1    ZINC000122529640
Cc1ccc(C(C)C)c(OS(C)(=O)=O)c1    ZINC000004659191
Cc1cc(OS(C)(=O)=O)ccc1C(C)C    ZINC000070827981
Cc1ccccc1OS(=O)(=O)CC(C)C    ZINC000109840753
CC[C@@H](C)c1ccc(OS(C)(=O)=O)cc1    ZINC000117220514
CCS(=O)(=O)Oc1c(C)ccc(C)c1C    ZINC000172965419
CC[C@H](C)c1ccc(OS(C)(=O)=O)cc1    ZINC000117220517
CC[C@@H](C)c1ccccc1OS(C)(=O)=O    ZINC000078609188
CC[C@H](C)c1ccccc1OS(C)(=O)=O    ZINC000078609191
CCCc1ccc(OS(=O)(=O)CC)cc1    ZINC000084019337
CC(C)(C)c1cccc(OS(C)(=O)=O)c1    ZINC000078609154
Cc1ccc(OS(=O)(=O)CC(C)C)cc1    ZINC000118423242
CCCCCS(=O)(=O)Oc1ccccc1    ZINC000116367509
CCS(=O)(=O)Oc1cc(C)cc(C)c1C    ZINC000172975790
CCCCS(=O)(=O)Oc1ccccc1C    ZINC000045929402
CCS(=O)(=O)Oc1cccc(C(C)C)c1    ZINC000172980011
CCCc1ccccc1OS(=O)(=O)CC    ZINC000859380635
CCc1cc(C)c(OS(C)(=O)=O)c(C)c1    ZINC000867866756
CC(C)(C)CS(=O)(=O)Oc1ccccc1    ZINC000265875473
CCS(=O)(=O)Oc1ccccc1C(C)C    ZINC000172970163
CCCCS(=O)(=O)Oc1cccc(C)c1    ZINC000172956265
CC(C)CCS(=O)(=O)Oc1ccccc1    ZINC000147886391
CCC[C@@H](C)S(=O)(=O)Oc1ccccc1    ZINC000757724744
CC[C@H](C)CS(=O)(=O)Oc1ccccc1    ZINC000122529863
CCC[C@H](C)S(=O)(=O)Oc1ccccc1    ZINC000757724735
CC(C)(C)c1ccc(OS(C)(=O)=O)cc1    ZINC000003086355
CCS(=O)(=O)Oc1ccc(C(C)C)cc1    ZINC000172978017
CCCCS(=O)(=O)Oc1ccc(C)cc1    ZINC000045929400
CCCCc1ccc(OS(C)(=O)=O)cc1    ZINC000144126506
O=S(=O)(O)C1=NC2=CC=CC=C[C@@H]2S1    ZINC000044784066
O=S(=O)(O)C1=NC2=CC=CC=C[C@H]2S1    ZINC000044784063
C=CS(=O)(=O)Oc1ccc([N+](=O)[O-])cc1    ZINC000018194643
O=S(=O)(O)CN[C@H]1CCS(=O)(=O)C1    ZINC001254318658
O=S(=O)(O)CNS(=O)(=O)C1CCC1    ZINC001188152847
O=S(=O)(O)CNS(=O)(=O)CC1CC1    ZINC001188990310
O=S(=O)(O)CN[C@@H]1CCS(=O)(=O)C1    ZINC001254318657
N#Cc1ccc(C(=O)NCS(=O)(=O)O)[nH]1    ZINC001199682845
O=S(=O)(CCCCl)O[C@H]1CNOC1    ZINC000882185945
C#CCCS(=O)(=O)Oc1ccc(F)nc1    ZINC000808306351
C#CCCS(=O)(=O)Oc1cccnc1F    ZINC000808302422
CCS(=O)(=O)Oc1cccc(F)c1C#N    ZINC000151717570
CCS(=O)(=O)Oc1ccc(C#N)c(F)c1    ZINC000173131673
CCS(=O)(=O)Oc1ccc(C#N)cc1F    ZINC000134557743
CCS(=O)(=O)Oc1cc(F)cc(C#N)c1    ZINC000808333512
CC(=O)Nc1ccc(OS(C)(=O)=O)cc1    ZINC000001756753
Cc1ncccc1OS(=O)(=O)C1COC1    ZINC000276952794
CS(=O)(=O)Oc1cccc(CC(N)=O)c1    ZINC000111335261
O=S(=O)(Oc1cccnc1)[C@@H]1CCOC1    ZINC000758544109
CCS(=O)(=O)Oc1cccc(C(N)=O)c1    ZINC000119863857
Cc1ccc(C(N)=O)c(OS(C)(=O)=O)c1    ZINC000078360862
CNC(=O)c1ccc(OS(C)(=O)=O)cc1    ZINC000078712127
COc1ncccc1OS(=O)(=O)C1CC1    ZINC000779636210
CC(=O)Nc1cccc(OS(C)(=O)=O)c1    ZINC000032134357
Cc1ccncc1OS(=O)(=O)C1COC1    ZINC000921869545
CCS(=O)(=O)Oc1ccccc1C(N)=O    ZINC000072555417
COc1ccc(OS(=O)(=O)C2CC2)cn1    ZINC000859240394
Cc1ccc(C(N)=O)cc1OS(C)(=O)=O    ZINC000111339909
CS(=O)(=O)O/N=C1/CCCc2occc21    ZINC000006182716
O=S(=O)(Oc1cccnc1)[C@H]1CCOC1    ZINC000758544110
CNC(=O)c1cccc(OS(C)(=O)=O)c1    ZINC000078868353
CCS(=O)(=O)Oc1ccc(C(N)=O)cc1    ZINC000073742327
CC(=O)Nc1ccccc1OS(C)(=O)=O    ZINC000069056628
CS(=O)(=O)Oc1ccccc1CC(N)=O    ZINC000151928749
O=C(CCS(=O)(=O)O)Nc1ccccc1    ZINC000012174637
CN(C)c1ccc(/N=N/S(=O)(=O)O)cc1    ZINC000002040981
CN(C)c1ccc(N=NS(=O)(=O)O)cc1    ZINC000256082967
C[C@@H](CCCCCl)NCS(=O)(=O)O    ZINC001257527220
C[C@H](CCCCCl)NCS(=O)(=O)O    ZINC001257527219
O=S(=O)(O)CNC1CCC(F)(F)CC1    ZINC001254211566
O=S(=O)(O)CCNC(CO)(CO)CO    ZINC000001530141
CC[C@H](C)CS(=O)(=O)Oc1cccnc1    ZINC000186338800
CCN(CCS(=O)(=O)O)c1ccccc1    ZINC000003070081
Cc1ncccc1OS(=O)(=O)CC(C)C    ZINC000272720382
CCC[C@H](C)S(=O)(=O)Oc1cccnc1    ZINC000845906222
CN(CCCS(=O)(=O)O)c1ccccc1    ZINC000002170376
CCCCS(=O)(=O)Oc1cnccc1C    ZINC000921869285
CCc1nc(C)ccc1OS(=O)(=O)CC    ZINC000188640169
CCC[C@@H](C)S(=O)(=O)Oc1cccnc1    ZINC000845906220
CCS(=O)(=O)Oc1ccc(N(C)C)cc1    ZINC000809847120
CCCCS(=O)(=O)Oc1cccnc1C    ZINC000181435736
CC[C@@H](C)CS(=O)(=O)Oc1cccnc1    ZINC000186338783
CC(C)CCS(=O)(=O)Oc1cccnc1    ZINC000186342083
CC(C)(C)CS(=O)(=O)Oc1cccnc1    ZINC000282098243
Cc1ccncc1OS(=O)(=O)CC(C)C    ZINC000921869327
CCCCCS(=O)(=O)Oc1cccnc1    ZINC000184866058
O=S1(=O)OC(F)(F)[C@]1(F)C(F)(F)F    ZINC000004290180
O=S1(=O)OC(F)(F)[C@@]1(F)C(F)(F)F    ZINC000004290177
O=S(=O)(O)CCCCCBr    ZINC000065735014
N#CCC(N)(S(=O)(=O)O)S(=O)(=O)O    ZINC000004582932
CS(=O)(=O)Oc1ccc2oc(=O)oc2c1    ZINC000799823818
O=C(c1ccc2c(c1)OCO2)S(=O)(=O)O    ZINC000001608224
CC1S(=O)(=O)OCCCOS1(=O)=O    ZINC000001588546
CC[C@H]1COS(=O)(=O)CS(=O)(=O)O1    ZINC000104244694
CC[C@@H]1COS(=O)(=O)CS(=O)(=O)O1    ZINC000104244690
C[C@H]1OS(=O)(=O)CS(=O)(=O)O[C@@H]1C    ZINC000104244705
CC1(C)S(=O)(=O)OCCOS1(=O)=O    ZINC000104267124
O=S(=O)(O)CCOC1CS(=O)(=O)C1    ZINC001224571688
CCC1S(=O)(=O)OCCOS1(=O)=O    ZINC000104244853
C[C@H]1OS(=O)(=O)CS(=O)(=O)O[C@H]1C    ZINC000001590734
C[C@@H]1OS(=O)(=O)CS(=O)(=O)O[C@H]1C    ZINC000104244701
O=S1(=O)CS(=O)(=O)OCCCCO1    ZINC000001580607
N#Cc1ccc(C(=O)NCS(=O)(=O)O)o1    ZINC001192684388
O=S(=O)(O)C[C@@H](CCl)OC1COC1    ZINC001222680204
O=S(=O)(O)C[C@H](CCl)OC1COC1    ZINC001222680215
CCS(=O)(=O)Oc1ccc(F)nc1C#N    ZINC000808346122
O=S(=O)(OC1=CCCCC1)C(F)(F)F    ZINC000043910461
C#CCCCS(=O)(=O)OCC(F)(F)F    ZINC000791411540
CS(=O)(=O)Oc1cccc2c1OCCO2    ZINC000186175328
COC(=O)c1ccc(OS(C)(=O)=O)cc1    ZINC000038918209
CS(=O)(=O)Oc1cccc(CC(=O)O)c1    ZINC000043828313
CCS(=O)(=O)Oc1cccc(C(=O)O)c1    ZINC000308890822
CCS(=O)(=O)Oc1ccccc1C(=O)O    ZINC000164566200
COc1cc(OS(C)(=O)=O)ccc1C=O    ZINC000219129371
Cc1ccc(OS(C)(=O)=O)c(C(=O)O)c1    ZINC000307760363
Cc1ccc(OS(C)(=O)=O)cc1C(=O)O    ZINC001600471525
COc1cc(C=O)ccc1OS(C)(=O)=O    ZINC000004557412
COc1ccc(OS(C)(=O)=O)c(C=O)c1    ZINC000153431905
COc1ccc(C=O)c(OS(C)(=O)=O)c1    ZINC000078531221
CCS(=O)(=O)Oc1ccc2c(c1)OCO2    ZINC000072554261
CC(=O)Oc1cccc(OS(C)(=O)=O)c1    ZINC000152416754
COC(=O)c1cccc(OS(C)(=O)=O)c1    ZINC000038868162
CS(=O)(=O)Oc1ccc(CC(=O)O)cc1    ZINC000020357710
COC(=O)c1ccccc1OS(C)(=O)=O    ZINC000002065828
CS(=O)(=O)Oc1ccccc1CC(=O)O    ZINC000167292261
COc1ccc(C=O)cc1OS(C)(=O)=O    ZINC000070828144
CCS(=O)(=O)Oc1ccc(C(=O)O)cc1    ZINC000011804532
CS(=O)(=O)Oc1ccc2c(c1)OCCO2    ZINC000078238725
C[C@H](CCOS(C)(=O)=O)S(C)(=O)=O    ZINC000045069837
C[C@@H](CCOS(C)(=O)=O)S(C)(=O)=O    ZINC000045069834
CN(C)S(=O)(=O)ON=C1C=CC(=O)C=C1    ZINC000020397416
O=C(Cc1ccccn1)NCS(=O)(=O)O    ZINC001142167050
Cc1cccc(C(=O)NCS(=O)(=O)O)n1    ZINC001147221706
CCOc1ccc(/N=N/S(=O)(=O)O)cc1    ZINC000018181244
CC(=O)Nc1ccc(NS(=O)(=O)O)cc1    ZINC000001692003
O=C(NCS(=O)(=O)O)Nc1ccccc1    ZINC001201958715
O=C(Cc1ccncc1)NCS(=O)(=O)O    ZINC001142184841
Cc1ccncc1C(=O)NCS(=O)(=O)O    ZINC001188241558
O=C(NCCS(=O)(=O)O)c1cccnc1    ZINC000003171831
Cc1ccc(C(=O)NCS(=O)(=O)O)nc1    ZINC001147454094
O=C(Cc1cccnc1)NCS(=O)(=O)O    ZINC001142148210
Cc1cncc(C(=O)NCS(=O)(=O)O)c1    ZINC001147405225
CCOc1ccc(/N=N\S(=O)(=O)O)cc1    ZINC000100135762
Cc1cc(C(=O)NCS(=O)(=O)O)ccn1    ZINC001188790620
Cc1ccc(C(=O)NCS(=O)(=O)O)cn1    ZINC001147168937
O=C(/C=C/c1ccc[nH]1)NCS(=O)(=O)O    ZINC001177938657
CC[C@H](C)O[C@@H](CCl)CS(=O)(=O)O    ZINC001204623168
CC[C@@H](C)O[C@H](CCl)CS(=O)(=O)O    ZINC001204623170
CCCCO[C@H](CCl)CS(=O)(=O)O    ZINC001205138787
CC[C@@H](C)O[C@@H](CCl)CS(=O)(=O)O    ZINC001204623171
CCCCO[C@@H](CCl)CS(=O)(=O)O    ZINC001205138788
CC[C@H](C)O[C@H](CCl)CS(=O)(=O)O    ZINC001204623169
CC(C)CO[C@@H](CCl)CS(=O)(=O)O    ZINC001204923272
CC(C)CO[C@H](CCl)CS(=O)(=O)O    ZINC001204923271
Cc1ccc(F)c(OS(=O)(=O)C2CC2)c1    ZINC000173206770
O=S(=O)(Oc1ccccc1F)C1CCC1    ZINC000820739039
C=C(C)CS(=O)(=O)Oc1cccc(F)c1    ZINC000188157314
C=CCCS(=O)(=O)Oc1cccc(F)c1    ZINC000129229308
Cc1cc(F)ccc1OS(=O)(=O)C1CC1    ZINC000167096665
Cc1ccc(F)cc1OS(=O)(=O)C1CC1    ZINC000191229860
C=CCCS(=O)(=O)Oc1ccccc1F    ZINC000129206267
C=C(C)CS(=O)(=O)Oc1ccccc1F    ZINC000188151493
CC1(S(=O)(=O)Oc2ccccc2F)CC1    ZINC000820739631
Cc1ccc(OS(=O)(=O)C2CC2)cc1F    ZINC000194028431
Cc1cccc(OS(=O)(=O)C2CC2)c1F    ZINC000180365933
O=S(=O)(Oc1cccc(F)c1)C1CCC1    ZINC000820744199
CC1(S(=O)(=O)Oc2cccc(F)c2)CC1    ZINC000820743545
O=S(=O)(O)CCO[C@H]1CCC(F)(F)C1    ZINC001224570775
O=S(=O)(O)CCCOC1CC(F)(F)C1    ZINC001224894379
O=S(=O)(O)CCO[C@@H]1CCC(F)(F)C1    ZINC001224570776
O=Cc1ccc[n+](CCCS(=O)(=O)O)c1    ZINC000002569818
COc1cc(C)c(OS(C)(=O)=O)c(C)c1    ZINC000819917226
COCCc1ccc(OS(C)(=O)=O)cc1    ZINC000070828764
CO[C@H](C)CS(=O)(=O)Oc1ccccc1    ZINC000192868277
CCCS(=O)(=O)Oc1ccccc1OC    ZINC000045929281
CCOc1ccccc1OS(=O)(=O)CC    ZINC000172967029
CCCOc1ccc(OS(C)(=O)=O)cc1    ZINC000070828337
CCS(=O)(=O)Oc1ccc(OC)c(C)c1    ZINC000173254307
COCCS(=O)(=O)Oc1cccc(C)c1    ZINC000121253623
CCOCCS(=O)(=O)Oc1ccccc1    ZINC000104104557
COCCS(=O)(=O)Oc1ccc(C)cc1    ZINC000077372686
CCOc1ccc(OS(=O)(=O)CC)cc1    ZINC000072555415
CC(C)Oc1ccc(OS(C)(=O)=O)cc1    ZINC000117366190
CCS(=O)(=O)Oc1ccc(C)cc1OC    ZINC000172970393
C[C@H](OCCS(=O)(=O)O)c1ccccc1    ZINC001224568497
COC[C@H](C)S(=O)(=O)Oc1ccccc1    ZINC000074358625
CCOc1cccc(OS(=O)(=O)CC)c1    ZINC000867664634
CCc1ccc(OS(C)(=O)=O)c(OC)c1    ZINC000122196692
COC[C@@H](C)S(=O)(=O)Oc1ccccc1    ZINC000074358631
Cc1cccc(OCCOS(C)(=O)=O)c1    ZINC000096316111
CCS(=O)(=O)Oc1ccccc1COC    ZINC000841543875
CCOc1cccc(COS(C)(=O)=O)c1    ZINC000161774152
CO[C@@H](C)CS(=O)(=O)Oc1ccccc1    ZINC000192868262
CCOc1ccc(COS(C)(=O)=O)cc1    ZINC000161774319
COCCS(=O)(=O)Oc1ccccc1C    ZINC000129763152
CC(C)Oc1cccc(OS(C)(=O)=O)c1    ZINC000732221470
CC(C)(O)[C@@H](c1ccccc1)S(=O)(=O)O    ZINC000001681755
CCS(=O)(=O)Oc1cccc(COC)c1    ZINC000173145572
CC(C)(O)[C@H](c1ccccc1)S(=O)(=O)O    ZINC000002044718
CCS(=O)(=O)Oc1cccc(OC)c1C    ZINC000921561756
C=C(C)CS(=O)(=O)Oc1cnn(CC)c1    ZINC000280659529
C[C@H](Cc1cccnc1)NCS(=O)(=O)O    ZINC001258612380
C=CCCS(=O)(=O)Oc1cnn(CC)c1    ZINC000190278412
C[C@@H](Cc1cccnc1)NCS(=O)(=O)O    ZINC001258612381
CCn1cc(OS(=O)(=O)C2CCC2)cn1    ZINC000882121749
C[C@@H](Cc1ccccn1)NCS(=O)(=O)O    ZINC001256399686
C[C@@H](Cc1ccncc1)NCS(=O)(=O)O    ZINC001256723489
C[C@H](Cc1ccccn1)NCS(=O)(=O)O    ZINC001256399685
C[C@H](Cc1ccncc1)NCS(=O)(=O)O    ZINC001256723488
CN(CCOS(C)(=O)=O)c1ccccn1    ZINC000091302827
CCn1cc(OS(=O)(=O)C2(C)CC2)cn1    ZINC000831248236
CN(C)S(=O)(=O)Oc1ccc(CN)cc1    ZINC000044249424
CCC(F)(F)C(C)(C)COS(C)(=O)=O    ZINC000521399460
CS(=O)(=O)OC12CC3CC(CC(C3)C1)C2    ZINC000004975671
CS(=O)(=O)OC1C2CC3CC(C2)CC1C3    ZINC000039280515
COS(=O)(=O)C12CC3CC(CC(C3)C1)C2    ZINC000004529836
O=C(CBr)NCS(=O)(=O)O    ZINC001144198867
CS(=O)(=O)Oc1ccc(C#N)c(Cl)c1    ZINC000190701447
CS(=O)(=O)Oc1cc(Cl)cc(C#N)c1    ZINC000808319654
N#Cc1ccc(OS(=O)(=O)CCl)cc1    ZINC000144792520
N#Cc1ccccc1OS(=O)(=O)CCl    ZINC000820754166
CS(=O)(=O)Oc1ccc(C#N)cc1Cl    ZINC000070830925
CS(=O)(=O)Oc1cc(Cl)ccc1C#N    ZINC000761933709
O=C(NCS(=O)(=O)O)[C@@H]1C[C@]1(F)Cl    ZINC001181669483
O=C(NCS(=O)(=O)O)[C@@H]1C[C@@]1(F)Cl    ZINC001181669480
O=C(NCS(=O)(=O)O)[C@H]1C[C@]1(F)Cl    ZINC001181669476
O=C(NCS(=O)(=O)O)[C@H]1C[C@@]1(F)Cl    ZINC001181669481
Cc1cc(OS(=O)(=O)C(F)(F)F)on1    ZINC000100132797
NC(=O)CO[C@@H](CCl)CS(=O)(=O)O    ZINC001205849989
NC(=O)CO[C@H](CCl)CS(=O)(=O)O    ZINC001205850000
N#CCCCS(=O)(=O)OCC(F)(F)F    ZINC000732214627
O=S(=O)(OC1=CCNCC1)C(F)(F)F    ZINC000100182280
CCS(=O)(=O)Oc1cccnc1C(=O)O    ZINC001597229848
O=C(/C=C/c1ccoc1)NCS(=O)(=O)O    ZINC001142265691
COC(=O)c1ccncc1OS(C)(=O)=O    ZINC000763343357
CCS(=O)(=O)Oc1cccc([N+](=O)[O-])c1    ZINC000060116737
Cc1cc(OS(C)(=O)=O)ccc1[N+](=O)[O-]    ZINC000070830918
CCS(=O)(=O)Oc1ccccc1[N+](=O)[O-]    ZINC000172957165
Cc1ccc(OS(C)(=O)=O)cc1[N+](=O)[O-]    ZINC000034317396
Cc1c(OS(C)(=O)=O)cccc1[N+](=O)[O-]    ZINC000119824417
CS(=O)(=O)Oc1ccccc1NC(=O)O    ZINC000832704029
CS(=O)(=O)OCc1ccc([N+](=O)[O-])cc1    ZINC000117236207
O=C(NCS(=O)(=O)O)Oc1ccccc1    ZINC001194267448
CCS(=O)(=O)Oc1ccc([N+](=O)[O-])cc1    ZINC000072554266
Cc1ccc(OS(C)(=O)=O)c([N+](=O)[O-])c1    ZINC000070828870
Cc1cccc(OS(C)(=O)=O)c1[N+](=O)[O-]    ZINC000034947453
CS(=O)(=O)OCc1ccccc1[N+](=O)[O-]    ZINC000026423127
CCS(=O)(=O)Oc1cnccc1C(=O)O    ZINC000830136621
O=C1C=CC=C/C1=C(/CS(=O)(=O)O)NO    ZINC000138317131
Cc1cc([N+](=O)[O-])ccc1OS(C)(=O)=O    ZINC000151685899
Cc1ccc([N+](=O)[O-])cc1OS(C)(=O)=O    ZINC000075790470
CC[C@@H](C)S(=O)(=O)NCS(=O)(=O)O    ZINC001260746667
CCCCS(=O)(=O)NCS(=O)(=O)O    ZINC001253896890
CC[C@H](C)S(=O)(=O)NCS(=O)(=O)O    ZINC001260746668
CC(C)CS(=O)(=O)NCS(=O)(=O)O    ZINC001259887839
O=C(NNCS(=O)(=O)O)c1ccncc1    ZINC000003872958
Cc1ncc(C(=O)NCS(=O)(=O)O)cn1    ZINC001146960055
O=C(NCS(=O)(=O)O)Nc1cccnc1    ZINC001185711007
O=C(Cc1ncccn1)NCS(=O)(=O)O    ZINC001177379723
Cc1cnncc1C(=O)NCS(=O)(=O)O    ZINC001192947398
Cc1cnc(C(=O)NCS(=O)(=O)O)nc1    ZINC001194078056
O=C(Cc1cncnc1)NCS(=O)(=O)O    ZINC001177223461
O=C(NCS(=O)(=O)O)Nc1ccccn1    ZINC001191353117
Cc1cc(C(=O)NCS(=O)(=O)O)ncn1    ZINC001194057492
O=C(/C=C/c1cnc[nH]1)NCS(=O)(=O)O    ZINC001142276466
Cc1cncnc1C(=O)NCS(=O)(=O)O    ZINC001195370088
Cc1nccc(C(=O)NCS(=O)(=O)O)n1    ZINC001188180606
NCCCO[C@@H](CCl)CS(=O)(=O)O    ZINC001217859858
NCCCO[C@H](CCl)CS(=O)(=O)O    ZINC001217859863
C=C(C)CS(=O)(=O)Oc1ccc(F)nc1    ZINC000189810924
CC1(S(=O)(=O)Oc2cccnc2F)CC1    ZINC000830908804
O=S(=O)(Oc1ccc(F)nc1)C1CCC1    ZINC000882054626
CC1(S(=O)(=O)Oc2ccc(F)nc2)CC1    ZINC000831069813
O=S(=O)(Oc1cccnc1F)C1CCC1    ZINC000882002688
C=CCCS(=O)(=O)Oc1cccnc1F    ZINC000125110372
C=CCCS(=O)(=O)Oc1ccc(F)nc1    ZINC000181451926
C=C(C)CS(=O)(=O)Oc1cccnc1F    ZINC000189744283
NC(=O)c1ccc[n+](CCS(=O)(=O)O)c1    ZINC000001695849
CO[C@@H](C)CS(=O)(=O)Oc1cccnc1    ZINC000195449221
C[C@H](OCCS(=O)(=O)O)c1ccncc1    ZINC001224568454
CCOCCS(=O)(=O)Oc1cccnc1    ZINC000180367512
COC[C@@H](C)S(=O)(=O)Oc1cccnc1    ZINC000186338596
COCCS(=O)(=O)Oc1cnccc1C    ZINC000921872245
C[C@@H](OCCS(=O)(=O)O)c1ccccn1    ZINC001224570862
COC[C@H](C)S(=O)(=O)Oc1cccnc1    ZINC000186338581
CO[C@H](C)CS(=O)(=O)Oc1cccnc1    ZINC000195449225
C[C@H](OCCS(=O)(=O)O)c1ccccn1    ZINC001224570863
C[C@@H](OCCS(=O)(=O)O)c1cccnc1    ZINC001224569815
O=S(=O)(O)C[C@H](O)CNc1ccccc1    ZINC000004806367
COc1ccccc1OS(=O)(=O)N(C)C    ZINC000045929464
O=S(=O)(O)CNC[C@H](O)c1ccccc1    ZINC001252003875
C[C@@H](OCCS(=O)(=O)O)c1ccncc1    ZINC001224568453
COCCS(=O)(=O)Oc1cccnc1C    ZINC000181436872
O=S(=O)(O)C[C@@H](O)CNc1ccccc1    ZINC000004806366
C[C@H](OCCS(=O)(=O)O)c1cccnc1    ZINC001224569817
O=S(=O)(O)CNC[C@@H](O)c1ccccc1    ZINC001252003871
C[C@@H](OCCCS(=O)(=O)O)C1=CC=C[CH]1    ZINC001224896193
C[C@H](OCCCS(=O)(=O)O)C1=CC=C[CH]1    ZINC001224896211
O=S(=O)(O)NC12CC3CC(CC(C3)C1)C2    ZINC000036644180
O=C(CBr)OCS(=O)(=O)O    ZINC000005048631
O=S(=O)(O)[C@H]1CS(=O)(=O)C[C@H]1S    ZINC000005598692
O=S(=O)(O)[C@@H]1CS(=O)(=O)C[C@@H]1S    ZINC000005598689
O=S(=O)(O)[C@H]1CS(=O)(=O)C[C@@H]1S    ZINC000005598690
O=S(=O)(O)[C@@H]1CS(=O)(=O)C[C@H]1S    ZINC000005598691
O=S(=O)(OCC(F)(F)F)C(F)(F)F    ZINC000077319803
O=S(=O)(O)C(F)(F)[C@@H](F)C(F)(F)F    ZINC000015442434
O=S(=O)(O)C(F)(F)[C@H](F)C(F)(F)F    ZINC000015442436
O=C(O)CO[C@H](CCl)CS(=O)(=O)O    ZINC001225023694
O=C(O)CO[C@@H](CCl)CS(=O)(=O)O    ZINC001225023687
O=S(=O)(O)CCOC[C@H](S)CS    ZINC000005113730
O=S(=O)(O)CCOC[C@@H](S)CS    ZINC000005113732
O=S(=O)(O)/C(=C\Cl)Cc1ccccc1    ZINC000043761467
O=S(=O)(Oc1ccccc1Cl)C1CC1    ZINC000034146753
O=S(=O)(Oc1cccc(Cl)c1)C1CC1    ZINC000172957141
O=S(=O)(Oc1ccc(Cl)cc1)C1CC1    ZINC000172956133
O=S(=O)(OC1=CCCOC1)C(F)(F)F    ZINC000115802075
O=S(=O)(OC1=CCOCC1)C(F)(F)F    ZINC000100012035
O=C(O)[C@@H](c1ccc(O)cc1)S(=O)(=O)O    ZINC000003096222
O=S(=O)(O)[C@H](O)c1ccc2c(c1)OCO2    ZINC000003097810
O=C(O)[C@H](c1ccc(O)cc1)S(=O)(=O)O    ZINC000003096221
O=S(=O)(O)[C@@H](O)c1ccc2c(c1)OCO2    ZINC000003097811
C[C@@H](COS(C)(=O)=O)OS(C)(=O)=O    ZINC000002031750
CS(=O)(=O)OCCCOS(C)(=O)=O    ZINC000001747898
C[C@H](COS(C)(=O)=O)OS(C)(=O)=O    ZINC000001558044
O=C(NCS(=O)(=O)O)c1cccc(O)n1    ZINC001147306215
CCS(=O)(=O)Oc1cccnc1[N+](=O)[O-]    ZINC000172969825
O=[N+]([O-])c1ccc(NCS(=O)(=O)O)cc1    ZINC000004774029
O=C(NCS(=O)(=O)O)c1ccncc1O    ZINC001188637528
O=S(=O)(O)NNc1ccc2c(c1)OCO2    ZINC000071789956
O=C(NCS(=O)(=O)O)c1ccc(O)nc1    ZINC001147153531
C#CC(=O)N[C@@H]1C(=O)N(S(=O)(=O)O)[C@H]1C    ZINC001143915966
O=C(NCS(=O)(=O)O)c1ccnc(O)c1    ZINC001146908448
O=C(NCS(=O)(=O)O)c1cccnc1O    ZINC001147185451
COCCO[C@@H](CCl)CS(=O)(=O)O    ZINC001204969965
O=S(=O)(O)C[C@H](CCl)OCCCO    ZINC001217863128
COC[C@@H](CCl)OCCS(=O)(=O)O    ZINC001224570962
C[C@@H](O)CO[C@H](CCl)CS(=O)(=O)O    ZINC001205775977
C[C@@H](O)CO[C@@H](CCl)CS(=O)(=O)O    ZINC001205775978
O=S(=O)(O)C[C@@H](CCl)OCCCO    ZINC001217863134
C[C@H](O)CO[C@@H](CCl)CS(=O)(=O)O    ZINC001205775980
C[C@H](O)CO[C@H](CCl)CS(=O)(=O)O    ZINC001205775976
COC[C@H](CCl)OCCS(=O)(=O)O    ZINC001224570960
COCCO[C@H](CCl)CS(=O)(=O)O    ZINC001204969966
CCS(=O)(=O)Oc1ccc(C=O)cc1F    ZINC000159491341
CC(=O)c1cc(F)ccc1OS(C)(=O)=O    ZINC000078294034
CCS(=O)(=O)Oc1ccc(F)cc1C=O    ZINC000159527197
CC(=O)c1ccc(F)cc1OS(C)(=O)=O    ZINC000111339058
CC(=O)c1ccc(OS(C)(=O)=O)cc1F    ZINC000111340917
O=S(=O)(Oc1cccc(F)c1)C1COC1    ZINC000276350990
CC(=O)c1ccc(OS(C)(=O)=O)c(F)c1    ZINC000111339575
O=S(=O)(Oc1ccccc1F)C1COC1    ZINC000276283198
O=S(=O)(O)CCCSc1ccccc1    ZINC000005604176
CCS(=O)(=O)Oc1ccc(SC)cc1    ZINC000172980075
CCSc1ccccc1OS(C)(=O)=O    ZINC000116369148
Nc1ncncc1C(=O)NCS(=O)(=O)O    ZINC001189121704
O=C(O)c1cc[n+](CCS(=O)(=O)O)cc1    ZINC000003162867
O=C(O)c1ccc[n+](CCS(=O)(=O)O)c1    ZINC000003040197
N[C@@H](CC(F)F)C(=O)NCS(=O)(=O)O    ZINC001220243732
C=CCCCS(=O)(=O)OCC(F)(F)F    ZINC000293120956
O=S(=O)(CCC1CC1)OCC(F)(F)F    ZINC000120331048
CC1(COS(=O)(=O)C(F)(F)F)CCC1    ZINC000110753525
O=S(=O)(OC1CCCCC1)C(F)(F)F    ZINC000097950113
O=S(=O)(CC1CCC1)OCC(F)(F)F    ZINC000120330372
CC1CC(COS(=O)(=O)C(F)(F)F)C1    ZINC000110753554
COc1ccc(OS(C)(=O)=O)cc1OC    ZINC000136550213
COc1cc([C@@H](C)S(=O)(=O)O)ccc1O    ZINC000006494361
COc1cc([C@H](C)S(=O)(=O)O)ccc1O    ZINC000001681971
COc1cc(OC)cc(OS(C)(=O)=O)c1    ZINC000034444914
COc1cc(CO)ccc1OS(C)(=O)=O    ZINC000004557413
O=S(=O)(O)CCCOc1ccc(O)cc1    ZINC000005569906
C[C@@H](OCCS(=O)(=O)O)c1cnccn1    ZINC001224572775
C[C@H](OCCS(=O)(=O)O)c1cncnc1    ZINC001224570937
O=S(=O)(O)CCO[C@@H]1CCn2ccnc21    ZINC001224567996
Cc1c[nH]c(C(=O)NCS(=O)(=O)O)c1C    ZINC001191162482
Cc1c[nH]c(C)c1C(=O)NCS(=O)(=O)O    ZINC001193360009
O=S(=O)(O)CCO[C@H]1CCn2ccnc21    ZINC001224567997
C[C@@H](OCCS(=O)(=O)O)c1cncnc1    ZINC001224570935
Cc1cc(C(=O)NCS(=O)(=O)O)cn1C    ZINC001188077582
Cn1cccc1CC(=O)NCS(=O)(=O)O    ZINC001177322127
Cc1cc(C(=O)NCS(=O)(=O)O)c(C)[nH]1    ZINC001189004460
Cc1c(C(=O)NCS(=O)(=O)O)ccn1C    ZINC001191849908
CCn1cc(OS(=O)(=O)C2COC2)cn1    ZINC000276978231
O=C(CCn1cccc1)NCS(=O)(=O)O    ZINC001176940935
C[C@H](OCCS(=O)(=O)O)c1cnccn1    ZINC001224572776
C[C@H](OCCS(=O)(=O)O)c1ncccn1    ZINC001224567985
C[C@@H](OCCS(=O)(=O)O)c1ncccn1    ZINC001224567982
Cc1ccc(OS(=O)(=O)CCCF)cc1    ZINC000173984915
CCCCS(=O)(=O)Oc1ccccc1F    ZINC000172955951
O=S(=O)(CCCCF)Oc1ccccc1    ZINC000804933323
CCCCS(=O)(=O)Oc1cccc(F)c1    ZINC000172957640
CC(C)CS(=O)(=O)Oc1ccccc1F    ZINC000109840737
Cc1cccc(OS(=O)(=O)CCCF)c1    ZINC000175493380
CC(C)CS(=O)(=O)Oc1cccc(F)c1    ZINC000109840846
Cc1ccccc1OS(=O)(=O)CCCF    ZINC000173984959
CO[C@@H](C[n+]1ccccc1)CS(=O)(=O)O    ZINC001222700112
CO[C@H](C[n+]1ccccc1)CS(=O)(=O)O    ZINC001222700111
O=S(=O)(O)CCc1cc[n+](CCO)cc1    ZINC000003040187
CS(=O)(=O)O[C@@H]1CC2CC(C2)CCC1=O    ZINC000043198750
CC1(C)[C@@H]2CC[C@@]1(CS(=O)(=O)O)C(=O)C2    ZINC000001673035
C[C@H]1[C@H]2C[C@@H]([C@H](S(=O)(=O)O)C2=O)C1(C)C    ZINC000229895320
O=S(=O)(O)CCCO[C@H]1C[C@H]2C=C[C@@H]1C2    ZINC001224893143
C[C@@H]1[C@H]2C[C@@H]([C@H](S(=O)(=O)O)C2=O)C1(C)C    ZINC000101817476
C#C[C@@H]1CCC[C@H]1OCCCS(=O)(=O)O    ZINC001224899519
C#C[C@@H]1CCC[C@@H]1OCCCS(=O)(=O)O    ZINC001224899527
CC1(C)[C@H]2CC[C@@]1(C)C(=O)[C@@H]2S(=O)(=O)O    ZINC000100017952
C[C@@]1(CS(=O)(=O)O)[C@H]2CC[C@@]1(C)C(=O)C2    ZINC000104376493
C[C@@H]1[C@H]2C[C@@H]([C@@H](S(=O)(=O)O)C2=O)C1(C)C    ZINC000169682616
CC1(C)[C@H]2CC[C@@]1(CS(=O)(=O)O)C(=O)C2    ZINC000100004787
C[C@@]1(CS(=O)(=O)O)[C@@H]2CC[C@]1(C)C(=O)C2    ZINC000104376490
C[C@H]1[C@H]2C[C@@H]([C@@H](S(=O)(=O)O)C2=O)C1(C)C    ZINC000169682617
C[C@H]1[C@@H]2C[C@H]([C@H](S(=O)(=O)O)C2=O)C1(C)C    ZINC000100314836
C[C@@H]1[C@@H]2C[C@H]([C@H](S(=O)(=O)O)C2=O)C1(C)C    ZINC000100314833
C#C[C@H]1CCC[C@H]1OCCCS(=O)(=O)O    ZINC001224899525
CC1(C)[C@H]2CC[C@]1(C)C(=O)[C@@H]2S(=O)(=O)O    ZINC000001686357
CS(=O)(=O)O[C@H]1CC2CC(C2)CCC1=O    ZINC000043198751
O=S(=O)(O)CCCO[C@@H]1C[C@H]2C=C[C@@H]1C2    ZINC001224893144
C#C[C@H]1CCC[C@@H]1OCCCS(=O)(=O)O    ZINC001224899523
C[C@H]1[C@H]2C[C@H]([C@H](S(=O)(=O)O)C2=O)C1(C)C    ZINC000001635166
CC1(C)[C@@H]2CC[C@]1(C)C(=O)[C@@H]2S(=O)(=O)O    ZINC000100017945
CC1(C)[C@@H]2CC[C@@]1(C)C(=O)[C@@H]2S(=O)(=O)O    ZINC000004726182
C[C@@H]1[C@H]2C[C@H]([C@H](S(=O)(=O)O)C2=O)C1(C)C    ZINC000003896234
C[C@@]1(CS(=O)(=O)O)[C@@H]2CC[C@@]1(C)C(=O)C2    ZINC000004722766
C[C@@]1(CS(=O)(=O)O)[C@H]2CC[C@]1(C)C(=O)C2    ZINC000004722767
CC1(C)[C@@H]2CC[C@]1(CS(=O)(=O)O)C(=O)C2    ZINC000100004785
CC1(C)[C@H]2CC[C@]1(CS(=O)(=O)O)C(=O)C2    ZINC000001542202
N#CCC1CCC(NCS(=O)(=O)O)CC1    ZINC001173330167
CC1(C#N)CCC(NCS(=O)(=O)O)CC1    ZINC001173588799
CCn1cc(OS(=O)(=O)CC(C)C)cn1    ZINC000277021389
CCCCS(=O)(=O)Oc1cnn(CC)c1    ZINC000190275028
O=S(=O)(Oc1cccnc1Cl)C1CC1    ZINC000269275393
O=S(=O)(Oc1ccc(Cl)nc1)C1CC1    ZINC000125107866
O=S(=O)(Oc1cncc(Cl)c1)C1CC1    ZINC000186375724
C=C(C(=O)NCS(=O)(=O)O)C(F)(F)F    ZINC001144213485
O=C(/C=C/C(F)(F)F)NCS(=O)(=O)O    ZINC001179931073
O=[N+]([O-])c1cccc([C@@H](O)S(=O)(=O)O)c1    ZINC000002810056
O=C(NCS(=O)(=O)O)C(=O)c1ccco1    ZINC001142288039
O=[N+]([O-])c1ccc([C@H](O)S(=O)(=O)O)cc1    ZINC000005945046
O=C(NCS(=O)(=O)O)c1ccc(=O)oc1    ZINC001147595719
O=[N+]([O-])c1ccc([C@@H](O)S(=O)(=O)O)cc1    ZINC000005945028
O=C(NCS(=O)(=O)O)c1cc(=O)cco1    ZINC001147612668
O=[N+]([O-])c1cccc([C@H](O)S(=O)(=O)O)c1    ZINC000002810057
COCCS(=O)(=O)NCS(=O)(=O)O    ZINC001259974093
O=C(NCS(=O)(=O)O)c1cncc(=O)[nH]1    ZINC001196164426
O=C(NCS(=O)(=O)O)[C@H]1C=CC(=O)N=N1    ZINC001181704849
O=C(NCS(=O)(=O)O)c1c[nH]c(=O)cn1    ZINC001147629571
O=C(NCS(=O)(=O)O)[C@@H]1C=CC(=O)N=N1    ZINC001181704848
O=C(NCS(=O)(=O)O)c1ncc[nH]c1=O    ZINC001191519093
O=C(NCS(=O)(=O)O)c1cnc(O)nc1    ZINC001191185583
O=C(NCS(=O)(=O)O)c1ccc(O)nn1    ZINC001146989364
O=C(NCS(=O)(=O)O)c1ccnnc1O    ZINC001192398488
O=C(NCS(=O)(=O)O)c1cnnc(O)c1    ZINC001191575528
O=C(NCS(=O)(=O)O)C1=CCC(=O)N=N1    ZINC001181753105
O=S(=O)(O)NC[C@H](O)COCCCl    ZINC000004697508
O=S(=O)(O)NC[C@@H](O)COCCCl    ZINC000004697502
O=S(=O)(Oc1cccnc1F)C1COC1    ZINC000277109817
O=S(=O)(Oc1ccc(F)nc1)C1COC1    ZINC000276931861
CS(=O)(=O)Oc1cccc(F)c1C(N)=O    ZINC000184994416
O=S(=O)(OC1CCNCC1)C(F)(F)F    ZINC000100111320
Cc1cnn(C)c1C(=O)NCS(=O)(=O)O    ZINC001195523885
Cc1[nH]nc(C(=O)NCS(=O)(=O)O)c1C    ZINC001191130227
Cc1cn(C)nc1C(=O)NCS(=O)(=O)O    ZINC001194842398
Cc1c(C(=O)NCS(=O)(=O)O)cnn1C    ZINC001147470488
O=C(CCc1ncc[nH]1)NCS(=O)(=O)O    ZINC001177998580
Cc1ccn(CC(=O)NCS(=O)(=O)O)n1    ZINC001177064478
Cn1cnc(CC(=O)NCS(=O)(=O)O)c1    ZINC001177854383
O=C(CCn1ccnc1)NCS(=O)(=O)O    ZINC001176883923
Cc1cnn(CC(=O)NCS(=O)(=O)O)c1    ZINC001142175263
CCc1n[nH]cc1C(=O)NCS(=O)(=O)O    ZINC001190147925
Cc1ccnn1CC(=O)NCS(=O)(=O)O    ZINC001177053549
Cc1n[nH]c(C)c1C(=O)NCS(=O)(=O)O    ZINC001188606035
Cc1ncc(C(=O)NCS(=O)(=O)O)n1C    ZINC001196079094
C[C@H](C(=O)NCS(=O)(=O)O)n1ccnc1    ZINC001177927490
O=C(CCn1cccn1)NCS(=O)(=O)O    ZINC001141845075
Cc1c(C(=O)NCS(=O)(=O)O)ncn1C    ZINC001194866810
Cn1ccc(CC(=O)NCS(=O)(=O)O)n1    ZINC001142081920
O=C(CCc1cn[nH]c1)NCS(=O)(=O)O    ZINC001175964829
Cc1ncccc1OS(=O)(=O)CCCF    ZINC000181442595
CC(C)CS(=O)(=O)Oc1ccc(F)nc1    ZINC000272767310
O=S(=O)(CCCCF)Oc1cccnc1    ZINC000287772402
CCCCS(=O)(=O)Oc1cccnc1F    ZINC000125133699
Cc1ccncc1OS(=O)(=O)CCCF    ZINC000921870159
CC(C)CS(=O)(=O)Oc1cccnc1F    ZINC000125117872
CCCCS(=O)(=O)Oc1ccc(F)nc1    ZINC000181448970
CN(C)[C@@H]1CS(=O)(=O)OC2=C1COCC2    ZINC000031793858
CN(C)[C@H]1CS(=O)(=O)OC2=C1COCC2    ZINC000031793861
O=C(NCS(=O)(=O)O)[C@@H]1C[C@H]2CC[C@H]1C2    ZINC001183330596
O=C(NCS(=O)(=O)O)[C@H]1C[C@H]2CC[C@H]1C2    ZINC001183330597
C[C@@]1(C(=O)NCS(=O)(=O)O)CC=CCC1    ZINC001142551498
N#C[C@H]1CC[C@@H](OCCCS(=O)(=O)O)C1    ZINC001224893115
C[C@]1(C(=O)NCS(=O)(=O)O)CC=CCC1    ZINC001142551499
O=C1C[C@H]2C[C@H](NCS(=O)(=O)O)C[C@H]2C1    ZINC001254926912
N#CC1CCC(OCCS(=O)(=O)O)CC1    ZINC001224569624
O=C1C[C@H]2CC(NCS(=O)(=O)O)C[C@@H]2C1    ZINC001254926915
N#C[C@@H]1CC[C@@H](OCCCS(=O)(=O)O)C1    ZINC001224893116
O=C1C[C@@H]2CC(NCS(=O)(=O)O)C[C@H]2C1    ZINC001254926908
O=C(CC1=CCCCC1)NCS(=O)(=O)O    ZINC001146749501
C[N+]1(C)CC[C@H](S(=O)(=O)O)C[C@H](C#N)C1    ZINC000001720083
C[N+]1(C)CC[C@H](S(=O)(=O)O)C[C@@H](C#N)C1    ZINC000001720082
C[N+]1(C)CC[C@@H](S(=O)(=O)O)C[C@@H](C#N)C1    ZINC000001720080
C[N+]1(C)CC[C@@H](S(=O)(=O)O)C[C@H](C#N)C1    ZINC000001720081
O=S(=O)(O)[C@@H]1CS(=O)(=O)C[C@H]1Cl    ZINC000095955776
O=S(=O)(O)[C@H]1CS(=O)(=O)C[C@H]1Cl    ZINC000095955775
O=S(=O)(O)[C@H]1CS(=O)(=O)C[C@@H]1Cl    ZINC000095955777
O=S(=O)(O)[C@@H]1CS(=O)(=O)C[C@@H]1Cl    ZINC000095955778
O=C(O)[C@@H](CS(=O)(=O)O)S(=O)(=O)O    ZINC000005340116
O=C(O)[C@H](CS(=O)(=O)O)S(=O)(=O)O    ZINC000005829551
NC(=O)NC(S(=O)(=O)O)S(=O)(=O)O    ZINC000005368838
CS(=O)(=O)SCCCS(=O)(=O)O    ZINC000001714115
CS(=O)(=O)Oc1cccc(C=O)c1Cl    ZINC000815058183
CS(=O)(=O)Oc1ccc(C=O)cc1Cl    ZINC000008728361
CS(=O)(=O)Oc1ccc(Cl)cc1C=O    ZINC000078609157
O=C(CS(=O)(=O)O)c1ccc(Cl)cc1    ZINC000002826165
CS(=O)(=O)Oc1ccc(C(=O)Cl)cc1    ZINC000073641558
CS(=O)(=O)Oc1cc(C(=O)O)ccc1F    ZINC001604931801
O=C(NCS(=O)(=O)O)c1cccc(F)n1    ZINC001188721567
O=C(NCS(=O)(=O)O)c1ccc(F)nc1    ZINC001188661327
CCS(=O)(=O)Oc1ccc(Cl)c(C)c1    ZINC000078294029
CS(=O)(=O)OCCc1ccccc1Cl    ZINC000167825680
CCS(=O)(=O)Oc1ccc(Cl)cc1C    ZINC000072554273
Cc1ccc(C)c(OS(=O)(=O)CCl)c1    ZINC000829629917
CCS(=O)(=O)Oc1cccc(Cl)c1C    ZINC000859369113
Cc1cccc(C)c1OS(=O)(=O)CCl    ZINC000829617297
Cc1cc(C)cc(OS(=O)(=O)CCl)c1    ZINC000820749284
CCS(=O)(=O)Oc1cccc(C)c1Cl    ZINC000774930991
Cc1ccc(OS(=O)(=O)CCl)c(C)c1    ZINC000829720442
Cc1ccc(OS(=O)(=O)CCl)cc1C    ZINC000829629676
CCS(=O)(=O)Oc1cc(Cl)ccc1C    ZINC000173843364
CCS(=O)(=O)Oc1ccc(C)cc1Cl    ZINC000173203945
CCc1cc(OS(C)(=O)=O)ccc1Cl    ZINC000070828394
O=S(=O)(Cc1ccccc1)OCCCl    ZINC000001687866
Cc1cc(OS(C)(=O)=O)cc(C)c1Cl    ZINC000079269030
Cc1cccc(OS(=O)(=O)CCl)c1C    ZINC000820757181
CCS(=O)(=O)Oc1c(C)cccc1Cl    ZINC000266164092
CCCS(=O)(=O)Oc1ccc(Cl)cc1    ZINC000045929283
CCS(=O)(=O)Oc1ccc(C)c(Cl)c1    ZINC000841561434
CCc1ccc(OS(=O)(=O)CCl)cc1    ZINC000196540267
O=S(=O)(CCCCl)Oc1ccccc1    ZINC000142531743
CCS(=O)(=O)Oc1cc(C)ccc1Cl    ZINC000172968606
Cc1cc(Cl)cc(C)c1OS(C)(=O)=O    ZINC000748674226
O=S(=O)(O)CCCO[C@@H](CF)CCl    ZINC001224896830
O=S(=O)(O)CCCO[C@H](CF)CCl    ZINC001224896828
O=S(=O)(O)C[C@H](CCl)OCCCF    ZINC001225157596
O=S(=O)(O)C[C@@H](CCl)OCCCF    ZINC001225157597
CSc1nccc(COS(C)(=O)=O)n1    ZINC000117107055
O=S(=O)(Oc1cc(F)ccc1F)C1CC1    ZINC000173119145
O=S(=O)(Oc1cccc(F)c1F)C1CC1    ZINC000173110039
O=S(=O)(Oc1ccc(F)c(F)c1)C1CC1    ZINC000122712136
O=S(=O)(Oc1c(F)cccc1F)C1CC1    ZINC000172981615
O=S(=O)(Oc1ccc(F)cc1F)C1CC1    ZINC000172981559
O=S(=O)(Oc1cc(F)cc(F)c1)C1CC1    ZINC000173087041
O=S(=O)(OCC(F)(F)F)[C@@H]1CCOC1    ZINC000735673486
O=S(=O)(OCC(F)(F)F)[C@H]1CCOC1    ZINC000735673487
COc1cc([C@H](O)S(=O)(=O)O)ccc1O    ZINC000005732752
COc1cc([C@@H](O)S(=O)(=O)O)ccc1O    ZINC000001710223
Cc1cc(CC(=O)NCS(=O)(=O)O)on1    ZINC001142214693
O=C(CCc1cnoc1)NCS(=O)(=O)O    ZINC001178408028
O=S(=O)(Cc1ccon1)O[C@H]1CNOC1    ZINC000809381572
O=C(NCc1ccco1)NCS(=O)(=O)O    ZINC001188184614
CCc1cc(C(=O)NCS(=O)(=O)O)no1    ZINC001190008645
CCc1oncc1C(=O)NCS(=O)(=O)O    ZINC001147510523
C=CS(=O)(=O)Oc1ccc2ccccc2c1    ZINC000020064381
COCCS(=O)(=O)Oc1ccccc1F    ZINC000129762917
COCCS(=O)(=O)Oc1cccc(F)c1    ZINC000129764419
Cc1nc(CC(=O)NCS(=O)(=O)O)n[nH]1    ZINC001177440566
Cc1cc(C(=O)NNCS(=O)(=O)O)[nH]n1    ZINC000006694264
Cn1cc(N)nc1C(=O)NCS(=O)(=O)O    ZINC001220242906
CS(=O)(=O)OCCn1cc(C(N)=O)nn1    ZINC000032629247
CC[C@H](C)CS(=O)(=O)OCC(F)(F)F    ZINC000120331547
CC(C)(C)CS(=O)(=O)OCC(F)(F)F    ZINC000799741813
CCCCCS(=O)(=O)OCC(F)(F)F    ZINC000777815982
CCC[C@@H](C)S(=O)(=O)OCC(F)(F)F    ZINC000757724764
CC(C)CCS(=O)(=O)OCC(F)(F)F    ZINC000727758304
CCC[C@H](C)S(=O)(=O)OCC(F)(F)F    ZINC000757724753
CC[C@@H](C)CS(=O)(=O)OCC(F)(F)F    ZINC000120331407
C[C@H](Cc1ccco1)OCCS(=O)(=O)O    ZINC001224572554
CC1=C(C(=O)O)C[C@@H](S(=O)(=O)O)C1(C)C    ZINC000005031386
C#CCO[C@H](COCC=C)CS(=O)(=O)O    ZINC001205012167
C[C@@H](OCCCS(=O)(=O)O)c1ccco1    ZINC001224900615
CC1=C(C(=O)O)C[C@H](S(=O)(=O)O)C1(C)C    ZINC000001709987
C[C@@H](Cc1ccco1)OCCS(=O)(=O)O    ZINC001224572555
C#CCO[C@@H](COCC=C)CS(=O)(=O)O    ZINC001205012168
O=C(C=C1CCNCC1)NCS(=O)(=O)O    ZINC001220243724
N#CCCCCS(=O)(=O)O[C@H]1CNOC1    ZINC000809381464
N#CCN1CC[C@@H](OCCS(=O)(=O)O)C1    ZINC001224571368
CC(C)(C#N)CS(=O)(=O)O[C@H]1CNOC1    ZINC000915511884
N#CCCN1CC(OCCS(=O)(=O)O)C1    ZINC001224571936
CCn1cc(OS(=O)(=O)CCOC)cn1    ZINC000190277205
O=C(NCS(=O)(=O)O)C1CC2(CNC2)C1    ZINC001220240795
N#CCN1CC[C@H](OCCS(=O)(=O)O)C1    ZINC001224571369
C#C[C@H](CCCCC)OCCS(=O)(=O)O    ZINC001224568574
C=C(C)C[C@@H](OCCS(=O)(=O)O)C(=C)C    ZINC001224572840
O=S(=O)(O)CCCO[C@@H]1C[C@@H]2CC[C@H]1C2    ZINC001224898850
O=S(=O)(O)CCO[C@@H]1CC2CCC1CC2    ZINC001224570910
O=S(=O)(O)CCCO[C@@H]1C[C@H]2CC[C@@H]1C2    ZINC001224893508
CS(=O)(=O)O[C@H]1CCOC2(CCCC2)C1    ZINC000074942338
O=S(=O)(O)CCO[C@H]1CC2CCC1CC2    ZINC001224570908
C=C(C)C[C@H](OCCS(=O)(=O)O)C(=C)C    ZINC001224572834
CC#CC[C@H](CC)OCCCS(=O)(=O)O    ZINC001224896279
CC#CC[C@@H](CC)OCCCS(=O)(=O)O    ZINC001224896280
C#C[C@@H](CCCC)OCCCS(=O)(=O)O    ZINC001224900638
C#C[C@@H](CC(C)C)OCCCS(=O)(=O)O    ZINC001224897033
CS(=O)(=O)O[C@@H]1CCOC2(CCCC2)C1    ZINC000074942336
C#C[C@@H](CCCCC)OCCS(=O)(=O)O    ZINC001224568573
C=CCC(CC=C)OCCCS(=O)(=O)O    ZINC001224893133
C#C[C@H](CCCC)OCCCS(=O)(=O)O    ZINC001224900639
O=S(=O)(O)CCCOC(C1CC1)C1CC1    ZINC001224894858
O=S(=O)(O)CCO[C@H]1CCC=CCCC1    ZINC001224570891
O=S(=O)(O)CCO[C@@H]1CCC=CCCC1    ZINC001224570892
CC1(C)[C@@H]2C[C@@H](OCCS(=O)(=O)O)C[C@@H]21    ZINC001224572320
C#C[C@H](CC(C)C)OCCCS(=O)(=O)O    ZINC001224897035
O=S(=O)(O)CN[C@H]1CC2CCN(CC2)C1    ZINC001254840490
O=S(=O)(O)CNC1CCN(C2CC2)CC1    ZINC001256067206
CN1[C@@H]2CC[C@H]1C[C@H](NCS(=O)(=O)O)C2    ZINC001169097814
CN1[C@@H]2CC[C@H]1C[C@@H](NCS(=O)(=O)O)C2    ZINC001169097813
CN1[C@H]2CC[C@H]1CC(NCS(=O)(=O)O)C2    ZINC001256615378
O=S(=O)(O)CN[C@@H]1CC2CCN(CC2)C1    ZINC001254840489
C#CC[N+](CC)(CC)CCCS(=O)(=O)O    ZINC000003162879
O=C(NCS(=O)(=O)O)[C@H](Cl)CCl    ZINC001144248767
O=C(NCS(=O)(=O)O)[C@@H](Cl)CCl    ZINC001144248768
CS(=O)(=O)Oc1cc(F)ccc1[N+](=O)[O-]    ZINC000069056635
CS(=O)(=O)Oc1ccc(F)cc1[N+](=O)[O-]    ZINC000111337833
CS(=O)(=O)Oc1cc(F)cc([N+](=O)[O-])c1    ZINC000135591069
CS(=O)(=O)Oc1ccc([N+](=O)[O-])c(F)c1    ZINC000094992617
CS(=O)(=O)Oc1ccc(F)c([N+](=O)[O-])c1    ZINC000575442717
CS(=O)(=O)Oc1ccc([N+](=O)[O-])cc1F    ZINC000079269032
CS(=O)(=O)Oc1c(F)cccc1[N+](=O)[O-]    ZINC000183691405
Cc1ccsc1C(=O)NCS(=O)(=O)O    ZINC001147115112
O=C(NCCS(=O)(=O)O)c1cccs1    ZINC000001548005
Cc1sccc1C(=O)NCS(=O)(=O)O    ZINC001193385141
O=S(=O)(O)CNS(=O)(=O)CCCF    ZINC001189932046
O=C(NCS(=O)(=O)O)c1ncc(F)cn1    ZINC001197213627
CCS(=O)(=O)Oc1ccc(C)nc1Cl    ZINC000778090596
CN(C)S(=O)(=O)Oc1cccc(Cl)c1    ZINC000071773737
C[C@H](Nc1ccc(Cl)cc1)S(=O)(=O)O    ZINC000006494165
CCS(=O)(=O)Oc1cnc(Cl)cc1C    ZINC000753847951
Cc1c(Cl)ccnc1COS(C)(=O)=O    ZINC000035076485
C[C@H](Nc1cccc(Cl)c1)S(=O)(=O)O    ZINC000006494167
C[C@@H](Nc1cccc(Cl)c1)S(=O)(=O)O    ZINC000001556340
O=S(=O)(CCCCl)Oc1cccnc1    ZINC000882054837
CN(C)S(=O)(=O)Oc1ccc(Cl)cc1    ZINC000005912823
CCS(=O)(=O)Oc1c(C)ccnc1Cl    ZINC000271281501
C[C@@H](Nc1ccc(Cl)cc1)S(=O)(=O)O    ZINC000001559041
O=C(CCC(F)(F)F)NCS(=O)(=O)O    ZINC001143146355
O=C(NCS(=O)(=O)O)c1ccc(CO)o1    ZINC001189160595
O=C(NCS(=O)(=O)O)C1=NNC(=O)CC1    ZINC001180260154
Cn1c(O)ncc1C(=O)NCS(=O)(=O)O    ZINC001190995836
Cn1nc(C(=O)NCS(=O)(=O)O)cc1O    ZINC001194212584
Cc1nnc(CC(=O)NCS(=O)(=O)O)o1    ZINC001142001871
C#CCCS(=O)(=O)Oc1ccccc1C#N    ZINC000791418218
C#CCCS(=O)(=O)Oc1cccc(C#N)c1    ZINC000791419068
C#CCCS(=O)(=O)Oc1ccc(C#N)cc1    ZINC000791412098
COCCS(=O)(=O)Oc1ccc(F)nc1    ZINC000181450212
COCCS(=O)(=O)Oc1cccnc1F    ZINC000125189166
Nc1n[nH]c(CC(=O)NCS(=O)(=O)O)n1    ZINC001180250960
C=CCOC[C@@H](CS(=O)(=O)O)OCC#N    ZINC001224383426
O=C(NCS(=O)(=O)O)[C@@H]1C[C@H]2CC[C@@H]1O2    ZINC001179560827
O=C(CCC(=O)C1CC1)NCS(=O)(=O)O    ZINC001144229207
O=C(NCS(=O)(=O)O)C1CC2(COC2)C1    ZINC001181617079
C=CCOC[C@H](CS(=O)(=O)O)OCC#N    ZINC001224383425
CN(CCC#N)S(=O)(=O)O[C@H]1CNOC1    ZINC000845932458
O=S(=O)(O)CCO[C@@H]1CN2CCC1CC2    ZINC001224569679
CCC1(CC)C[C@@H]1C(=O)NCS(=O)(=O)O    ZINC001181889373
C[C@@H]1CCC[C@H](C(=O)NCS(=O)(=O)O)C1    ZINC001184516876
O=S(=O)(CC1CCCC1)O[C@H]1CNOC1    ZINC000845931737
O=S(=O)(CCC1CCC1)O[C@H]1CNOC1    ZINC000845933486
CC1(C)C/C(=N/O)C[C@](C)(S(=O)(=O)O)C1    ZINC000005734316
CCC1(CC)C[C@H]1C(=O)NCS(=O)(=O)O    ZINC001181889374
C[C@H]1CCC[C@@H](C(=O)NCS(=O)(=O)O)C1    ZINC001184516875
C[C@@H]1CCC[C@@H](C(=O)NCS(=O)(=O)O)C1    ZINC001184516874
CC1(C)C/C(=N\O)C[C@](C)(S(=O)(=O)O)C1    ZINC000104266111
O=S(=O)(O[C@H]1CNOC1)C1CCCCC1    ZINC000845930249
CC(C)C1(C(=O)NCS(=O)(=O)O)CCC1    ZINC001142653826
O=S(=O)(O)CCO[C@H]1CN2CCC1CC2    ZINC001224569681
O=S(=O)(O)CCCO[C@@H]1C[C@H]2C[C@H]1CN2    ZINC001217906795
O=S(=O)(O)CCCO[C@H]1C[C@H]2C[C@H]1CN2    ZINC001217906828
CC1(C)C/C(=N/O)C[C@@](C)(S(=O)(=O)O)C1    ZINC000005734314
CC1(C)C(C(=O)NCS(=O)(=O)O)C1(C)C    ZINC001179697197
CC1(C)CC[C@@H](C(=O)NCS(=O)(=O)O)C1    ZINC001185173898
O=S(=O)(O)CNC1CCC2(COC2)CC1    ZINC001257899601
CC1(C)C/C(=N\O)C[C@@](C)(S(=O)(=O)O)C1    ZINC000104266102
C[C@H]1CCC[C@H](C(=O)NCS(=O)(=O)O)C1    ZINC001184516877
CC1(CS(=O)(=O)O[C@H]2CNOC2)CCC1    ZINC000882185749
CC1(C)CC[C@H](C(=O)NCS(=O)(=O)O)C1    ZINC001185173899
O=S(=O)(O)CN[C@@H]1CCNC2(CNC2)C1    ZINC001246226571
O=S(=O)(O)CN[C@H]1CCNC2(CNC2)C1    ZINC001246226583
CCN(CC)C1(S(=O)(=O)O)CCCCC1    ZINC000002577261
CC(C)C1CCC(NCS(=O)(=O)O)CC1    ZINC001258798916
C[C@@H]1C[C@H](NCS(=O)(=O)O)CC(C)(C)C1    ZINC001258686862
O=S(=O)(O)CCCCNC1CCCCC1    ZINC000038364153
C[C@H]1C[C@@H](NCS(=O)(=O)O)CC(C)(C)C1    ZINC001258686868
CCCC1CCC(NCS(=O)(=O)O)CC1    ZINC001258529545
C[C@@H]1C[C@@H](NCS(=O)(=O)O)CC(C)(C)C1    ZINC001258686871
C[C@H]1C[C@H](NCS(=O)(=O)O)CC(C)(C)C1    ZINC001258686869
O=S(=O)(O)CCCCN1CCCCCC1    ZINC000003206804
O=S(=O)(O)CCI    ZINC000004416199
O=S1(=O)OCCOS(=O)(=O)C1Cl    ZINC000073417799
CS(=O)(=O)CS(=O)(=O)OCCCl    ZINC000001578321
O=S(=O)(O)[C@@H](O)C[C@H](O)S(=O)(=O)O    ZINC000004683835
O=S(=O)(O)[C@H](O)C[C@@H](O)S(=O)(=O)O    ZINC000004683831
O=S(=O)(O)[C@@H](O)C[C@@H](O)S(=O)(=O)O    ZINC000004683833
O=S(=O)(O)C[C@@H](CCl)OCCCl    ZINC001224659825
O=S(=O)(O)C[C@H](CCl)OCCCl    ZINC001224659826
O=S(=O)(O)CCOC(CCl)CCl    ZINC001224568089
CCS(=O)(=O)Oc1ccsc1C(=O)O    ZINC000830136909
Cc1cc(OS(C)(=O)=O)c(C(=O)O)s1    ZINC000738474592
COC(=O)c1sccc1OS(C)(=O)=O    ZINC000111340560
COc1ccc(OS(=O)(=O)CCl)cc1    ZINC000196540230
CS(=O)(=O)OCc1cc(Cl)ccc1O    ZINC000228959220
COc1ccccc1OS(=O)(=O)CCl    ZINC000820739085
COc1cc(Cl)ccc1OS(C)(=O)=O    ZINC000817147504
COc1cccc(OS(=O)(=O)CCl)c1    ZINC000820753936
Cc1ncsc1C(=O)NCS(=O)(=O)O    ZINC001147392191
Cc1ncc(C(=O)NCS(=O)(=O)O)s1    ZINC001188422833
C#CC(=O)NC(=N)SCCS(=O)(=O)O    ZINC001143915543
O=C(Cc1cscn1)NCS(=O)(=O)O    ZINC001142045170
CS(=O)(=O)Oc1c(F)cc(C=O)cc1F    ZINC000175610155
CS(=O)(=O)Oc1ccc(F)c(C=O)c1F    ZINC000795255534
CCOC(=O)COS(=O)(=O)C(F)(F)F    ZINC000059190468
N[C@@H](C(=O)NCS(=O)(=O)O)C(F)(F)F    ZINC001220240116
N[C@H](C(=O)NCS(=O)(=O)O)C(F)(F)F    ZINC001220240117
O=C(NCC(F)(F)F)NCS(=O)(=O)O    ZINC001187103784
COc1cnc(C(=O)NCS(=O)(=O)O)o1    ZINC001195803186
COc1cc(C(=O)NCS(=O)(=O)O)on1    ZINC001146943011
O=S(=O)(OCC(F)(F)C(F)F)C1CC1    ZINC000172964501
C[Si](C)(C)COS(=O)(=O)C(F)(F)F    ZINC000169876225
C[C@H](OCCS(=O)(=O)O)c1cccs1    ZINC001224568084
C[C@@H](OCCS(=O)(=O)O)c1cccs1    ZINC001224568083
O=S(=O)(CCCF)Oc1cccc(F)c1    ZINC000173985283
CCS(=O)(=O)Oc1cc(F)c(F)cc1C    ZINC000790414249
O=S(=O)(CCCF)Oc1ccccc1F    ZINC000173984744
CCOCCS(=O)(=O)OCC(F)(F)F    ZINC000731670684
COC[C@H](C)S(=O)(=O)OCC(F)(F)F    ZINC000117901861
C[C@H](OCCCS(=O)(=O)O)C(F)(F)F    ZINC001224893220
CO[C@H](C)CS(=O)(=O)OCC(F)(F)F    ZINC000192869716
CC(C)OCCOS(=O)(=O)C(F)(F)F    ZINC000110753585
COC[C@@H](C)S(=O)(=O)OCC(F)(F)F    ZINC000117901863
C[C@@H](OCCCS(=O)(=O)O)C(F)(F)F    ZINC001224893219
CO[C@@H](C)CS(=O)(=O)OCC(F)(F)F    ZINC000192869698
CC1=C[C@@H](OCCS(=O)(=O)O)CC(=O)O1    ZINC001224568810
CC1=C(OCCS(=O)(=O)O)C(=O)[C@@H](C)O1    ZINC001224568771
O=C1C=C[C@@H](COCCCS(=O)(=O)O)O1    ZINC001224894176
C#C[C@@H](OCCS(=O)(=O)O)C(=O)OCC    ZINC001224571705
CC1=C(OCCS(=O)(=O)O)C(=O)O[C@@H]1C    ZINC001224572779
C#C[C@H](OCCS(=O)(=O)O)C(=O)OCC    ZINC001224571711
CC1=C(OCCS(=O)(=O)O)C(=O)[C@H](C)O1    ZINC001224568779
CC1=C(OCCS(=O)(=O)O)C(=O)O[C@H]1C    ZINC001224572778
CC1=C[C@H](OCCS(=O)(=O)O)CC(=O)O1    ZINC001224568811
Cc1sc[n+](CCCS(=O)(=O)O)c1C    ZINC000003197977
CN1C[C@H](C(=O)NCS(=O)(=O)O)CC1=O    ZINC001178526595
O=C(CN1CCC(=O)C1)NCS(=O)(=O)O    ZINC001187335828
O=C(CN1CCCC1=O)NCS(=O)(=O)O    ZINC001143251690
CN1C(=O)CC[C@H]1C(=O)NCS(=O)(=O)O    ZINC001184319451
CN1C[C@@H](C(=O)NCS(=O)(=O)O)CC1=O    ZINC001178526596
CCC(=O)N[C@@H]1C(=O)N(S(=O)(=O)O)[C@H]1C    ZINC001142719875
CCS(=O)(=O)Oc1cccc2ccccc21    ZINC000002057796
CCS(=O)(=O)Oc1ccc2ccccc2c1    ZINC000002057797
CCn1cc(OS(=O)(=O)CCCF)cn1    ZINC000190275050
COC1=CC[C@@H](OCCS(=O)(=O)O)CC1    ZINC001224570679
CS(=O)(=O)OC1CCC2(CC1)OCCO2    ZINC000034413008
C#C[C@@](C)(CC)OC[C@@H](O)CS(=O)(=O)O    ZINC000003070086
C#C[C@](C)(CC)OC[C@@H](O)CS(=O)(=O)O    ZINC000003070085
O=C1CCC(OCCCS(=O)(=O)O)CC1    ZINC001224892574
C=CCOC[C@@H](CS(=O)(=O)O)OCC=C    ZINC001205031919
C#C[C@@](C)(CC)OC[C@H](O)CS(=O)(=O)O    ZINC000003070084
C#C[C@](C)(CC)OC[C@H](O)CS(=O)(=O)O    ZINC000003070083
O=S(=O)(O)CCCOC[C@@H]1CCC=CO1    ZINC001224894028
O=C1CCCC[C@@H]1OCCCS(=O)(=O)O    ZINC001224896148
C=CCOC[C@H](CS(=O)(=O)O)OCC=C    ZINC001205031918
O=S(=O)(O)CCCOC[C@H]1CCC=CO1    ZINC001224894026
COC1=CC[C@H](OCCS(=O)(=O)O)CC1    ZINC001224570680
C=CCOC[C@H](CS(=O)(=O)O)OC1CC1    ZINC001205467983
C=CCOC[C@@H](CS(=O)(=O)O)OC1CC1    ZINC001205467984
O=C1CCCC[C@H]1OCCCS(=O)(=O)O    ZINC001224896147
O=S(=O)(O)CCCOC1CC2(COC2)C1    ZINC001224894189
C[C@H]1CCCN1S(=O)(=O)O[C@H]1CNOC1    ZINC000809380928
O=C(C[C@H]1CCCNC1)NCS(=O)(=O)O    ZINC001220241548
C[C@@H]1CCN[C@@H](C(=O)NCS(=O)(=O)O)C1    ZINC001220240460
C[C@@H]1CCN[C@H](C(=O)NCS(=O)(=O)O)C1    ZINC001220240461
CN1CCC[C@H](C(=O)NCS(=O)(=O)O)C1    ZINC001186364560
C[C@@H]1NCCC[C@H]1C(=O)NCS(=O)(=O)O    ZINC001220240143
O=C(NCS(=O)(=O)O)NC1CCCCC1    ZINC001202620075
CN(C)[C@H]1C[C@@H](C(=O)NCS(=O)(=O)O)C1    ZINC001183374118
CC[C@H](C)N[C@@H]1C(=O)N(S(=O)(=O)O)[C@H]1C    ZINC001257429659
CN(CC1CC1)S(=O)(=O)O[C@H]1CNOC1    ZINC000845931818
CN1CCCC[C@H]1C(=O)NCS(=O)(=O)O    ZINC001178701597
CN1CCCC[C@@H]1C(=O)NCS(=O)(=O)O    ZINC001178701596
CC(C)N1CC[C@H]1C(=O)NCS(=O)(=O)O    ZINC001182868779
C[C@H]1CCN[C@@H](C(=O)NCS(=O)(=O)O)C1    ZINC001220240459
CCN1CC[C@@H](NCS(=O)(=O)O)CC1=O    ZINC001172027288
C[C@H]1NCCC[C@@H]1C(=O)NCS(=O)(=O)O    ZINC001220240145
C[C@H](C(=O)NCS(=O)(=O)O)N1CCCC1    ZINC001180583263
C[C@H]1CCN(S(=O)(=O)O[C@H]2CNOC2)C1    ZINC000845932853
C[C@H]1CCN[C@H](C(=O)NCS(=O)(=O)O)C1    ZINC001220240458
CCN1CC[C@H](NCS(=O)(=O)O)CC1=O    ZINC001172027289
CC(=O)N1CCC[C@H](NCS(=O)(=O)O)C1    ZINC001169580375
C[C@@H]1CCN(S(=O)(=O)O[C@H]2CNOC2)C1    ZINC000845932852
CC(=O)N1CCC(NCS(=O)(=O)O)CC1    ZINC001254417274
O=C(C[C@@H]1CCCNC1)NCS(=O)(=O)O    ZINC001220241549
O=S(=O)(O[C@H]1CNOC1)N1CCCCC1    ZINC000845931537
C[C@H]1NCCC[C@H]1C(=O)NCS(=O)(=O)O    ZINC001220240144
N[C@@H](CC1CCC1)C(=O)NCS(=O)(=O)O    ZINC001220240350
C[C@@H]1NCCC[C@@H]1C(=O)NCS(=O)(=O)O    ZINC001220240142
CC(=O)N1CCC[C@@H](NCS(=O)(=O)O)C1    ZINC001169580370
C[C@@H](C(=O)NCS(=O)(=O)O)N1CCCC1    ZINC001180583264
O=C(CC1CCNCC1)NCS(=O)(=O)O    ZINC001220240424
CC[C@@H](C)N[C@@H]1C(=O)N(S(=O)(=O)O)[C@H]1C    ZINC001257429667
CN1CCC(C(=O)NCS(=O)(=O)O)CC1    ZINC001143316250
C[C@@H]1CCCN1S(=O)(=O)O[C@H]1CNOC1    ZINC000809380925
N=C(N)N1CCN(CCS(=O)(=O)O)CC1    ZINC000024868741
C=C[C@H](CCCCC)OCCS(=O)(=O)O    ZINC001224568433
O=S(=O)(O)CCCOC1CCCCCC1    ZINC001224894666
C=CC[C@H](OCCCS(=O)(=O)O)C(C)C    ZINC001224898350
C[C@H]1CCC[C@@H](OCCCS(=O)(=O)O)C1    ZINC001224892934
C[C@@H]1CC[C@H](OCCS(=O)(=O)O)C[C@H]1C    ZINC001224571414
CCCC/C=C/[C@@H](C)OCCS(=O)(=O)O    ZINC001224573174
C[C@@H]1CC[C@@H](C)[C@@H](OCCS(=O)(=O)O)C1    ZINC001224571371
CC1(C)CCC(OCCS(=O)(=O)O)CC1    ZINC001224568300
C[C@@H]1CCC[C@@H](OCCS(=O)(=O)O)[C@H]1C    ZINC001224571612
O=S(=O)(O)CCOC1CCCCCCC1    ZINC001224572781
C[C@H]1CC[C@@H](OCCCS(=O)(=O)O)CC1    ZINC001224896810
C[C@@H]1CCC[C@@H](OCCCS(=O)(=O)O)C1    ZINC001224892930
C=CCC[C@@H](CC)OCCCS(=O)(=O)O    ZINC001224899668
C[C@H]1CCCC[C@H]1OCCCS(=O)(=O)O    ZINC001224893158
C[C@@H]1CC(OCCS(=O)(=O)O)C[C@@H](C)C1    ZINC001224568938
CC[C@H]1CC[C@H](OCCS(=O)(=O)O)CC1    ZINC001224571356
C[C@@H]1CC[C@@H](OCCS(=O)(=O)O)C[C@@H]1C    ZINC001224571415
C=CC[C@@H](CCCC)OCCS(=O)(=O)O    ZINC001224571902
C[C@@H]1CCC[C@H](C)[C@H]1OCCS(=O)(=O)O    ZINC001224572920
C[C@@H]1CC[C@@H](C)[C@H](OCCS(=O)(=O)O)C1    ZINC001224571373
C[C@@H]1CC[C@@H](OCCS(=O)(=O)O)C[C@H]1C    ZINC001224571416
CC(C)=CCC[C@H](C)OCCS(=O)(=O)O    ZINC001224573255
C[C@@H]1CCC[C@@H](C)C1OCCS(=O)(=O)O    ZINC001224572921
C=C[C@@H](CCCCC)OCCS(=O)(=O)O    ZINC001224568432
C[C@@H]1CC[C@H](C)[C@@H](OCCS(=O)(=O)O)C1    ZINC001224571374
CC[C@H]1CCCC[C@@H]1OCCS(=O)(=O)O    ZINC001224569372
C[C@H]1CCC[C@H](OCCCS(=O)(=O)O)C1    ZINC001224892932
CCCC/C=C/[C@H](C)OCCS(=O)(=O)O    ZINC001224573172
CC[C@H]1CCCC[C@H]1OCCS(=O)(=O)O    ZINC001224569373
C[C@@H](OCCCS(=O)(=O)O)C1CCCC1    ZINC001224898994
C[C@H]1C[C@H](OCCS(=O)(=O)O)C[C@@H](C)C1    ZINC001224568939
C[C@@H]1CCCC[C@H]1OCCCS(=O)(=O)O    ZINC001224893156
CC1CCC(OCCCS(=O)(=O)O)CC1    ZINC000221000463
CC[C@@H]1CCCC[C@H]1OCCS(=O)(=O)O    ZINC001224569371
C[C@@H]1CCCC[C@@H]1OCCCS(=O)(=O)O    ZINC001224893163
CC1(C)CCC[C@H](OCCS(=O)(=O)O)C1    ZINC001224572351
C[C@H]1CCC[C@H](C)C1OCCS(=O)(=O)O    ZINC001224572919
C=CC[C@H](CCCC)OCCS(=O)(=O)O    ZINC001224571903
C[C@@H]1CCC[C@H](OCCS(=O)(=O)O)[C@H]1C    ZINC001224571614
C[C@@H]1CCC[C@H](OCCS(=O)(=O)O)[C@@H]1C    ZINC001224571611
CCC1CCC(OCCS(=O)(=O)O)CC1    ZINC001224571357
C[C@H]1CC[C@H](OCCCS(=O)(=O)O)CC1    ZINC001224892818
C[C@@H]1CC[C@H](OCCS(=O)(=O)O)C[C@@H]1C    ZINC001224571417
CC1(C)CCC[C@@H](OCCS(=O)(=O)O)C1    ZINC001224572350
C[C@@H]1CCC[C@@H](OCCS(=O)(=O)O)[C@@H]1C    ZINC001224571613
C=C[C@H](CCCC)OCCCS(=O)(=O)O    ZINC001224897578
C[C@H](OCCCS(=O)(=O)O)C1CCCC1    ZINC001224899000
C=CCC[C@H](CC)OCCCS(=O)(=O)O    ZINC001224899667
CC[C@@H]1CCCC[C@@H]1OCCS(=O)(=O)O    ZINC001224569374
C[C@H]1CC(OCCS(=O)(=O)O)C[C@H](C)C1    ZINC001224568940
C=CC[C@H](CCC)OCCCS(=O)(=O)O    ZINC001224894853
C=CC[C@@H](OCCCS(=O)(=O)O)C(C)C    ZINC001224898351
C[C@H]1CCCC[C@@H]1OCCCS(=O)(=O)O    ZINC001224893157
CC/C=C(\C)[C@@H](CC)OCCS(=O)(=O)O    ZINC001224571912
C=C[C@@H](CCCC)OCCCS(=O)(=O)O    ZINC001224897577
CC/C=C(\C)[C@H](CC)OCCS(=O)(=O)O    ZINC001224571913
C[C@@H]1CCC[C@H](OCCCS(=O)(=O)O)C1    ZINC001224892935
C=CC[C@@H](CCC)OCCCS(=O)(=O)O    ZINC001224894852
CC(C)=CCC[C@@H](C)OCCS(=O)(=O)O    ZINC001224571018
C[C@@H]1CC[C@H](C)[C@H](OCCS(=O)(=O)O)C1    ZINC001224571372
CCCN1CCC(NCS(=O)(=O)O)CC1    ZINC001258766984
CN(C)C1CCC(NCS(=O)(=O)O)CC1    ZINC001168298133
CC(C)N1CCC(NCS(=O)(=O)O)CC1    ZINC001257207798
CN1CCN(CCCCS(=O)(=O)O)CC1    ZINC000044831981
C[N+](C)(CCS(=O)(=O)O)C1CCCCC1    ZINC000001568286
CCCCCCCC[C@H](C)OS(C)(=O)=O    ZINC000072399639
CCCCCCCCCCCS(=O)(=O)O    ZINC000002515939
CCCCCCCC[C@@H](C)OS(C)(=O)=O    ZINC000072399638
CCCCCCCCCCOS(C)(=O)=O    ZINC000002522557
O=S(=O)(O)CNS(=O)(=O)CCCl    ZINC001253560213
COc1ccc(OS(=O)(=O)CCl)cn1    ZINC000859240661
COc1ncccc1OS(=O)(=O)CCl    ZINC000831058430
Cc1nnsc1C(=O)NCS(=O)(=O)O    ZINC001187899202
O=C(NCS(=O)(=O)O)Nc1nccs1    ZINC001189397123
O=C(COC(F)(F)F)NCS(=O)(=O)O    ZINC001183209391
O=C(NCS(=O)(=O)O)[C@H](O)C(F)(F)F    ZINC001183201903
CC(=O)ON1C(=O)C[C@H](S(=O)(=O)O)C1=O    ZINC000076945503
CC(=O)ON1C(=O)C[C@@H](S(=O)(=O)O)C1=O    ZINC000002516005
C[C@H](OCCS(=O)(=O)O)c1nccs1    ZINC001224571320
C[C@@H](OCCS(=O)(=O)O)c1nccs1    ZINC001224571321
O=S(=O)(CCCF)Oc1cccnc1F    ZINC000125180060
O=S(=O)(CCCF)Oc1ccc(F)nc1    ZINC000181455866
CN(CS(=O)(=O)O)c1cc(F)cc(F)c1    ZINC000001674725
C[C@H]1C(=O)OC[C@@H]1C(=O)NCS(=O)(=O)O    ZINC001182086476
C[C@H]1C(=O)OC[C@H]1C(=O)NCS(=O)(=O)O    ZINC001182086475
C[C@@H]1C(=O)OC[C@@H]1C(=O)NCS(=O)(=O)O    ZINC001182086477
C[C@@H]1C(=O)OC[C@H]1C(=O)NCS(=O)(=O)O    ZINC001182086471
CN1C[C@@H](C(=O)NCS(=O)(=O)O)NC1=O    ZINC001183075241
N#CC1(CS(=O)(=O)Oc2ccccc2)CC1    ZINC000180379780
CCS(=O)(=O)Oc1ccc2cccnc2c1    ZINC000795209389
N#Cc1ccccc1OS(=O)(=O)C1CCC1    ZINC000820753435
CC1(S(=O)(=O)Oc2cccc(C#N)c2)CC1    ZINC000829696685
Cc1nc2ccccc2cc1OS(C)(=O)=O    ZINC000810114180
Cc1ccc2cccc(OS(C)(=O)=O)c2n1    ZINC000002057620
CCS(=O)(=O)Oc1cccc2cccnc21    ZINC000045929174
CCS(=O)(=O)Oc1ccc2ncccc2c1    ZINC000173072278
C=C(C)CS(=O)(=O)Oc1ccccc1C#N    ZINC000188184430
C=C(C)CS(=O)(=O)Oc1cccc(C#N)c1    ZINC000188222574
C=CCCS(=O)(=O)Oc1ccc(C#N)cc1    ZINC000129217627
Cc1ccnc2c(OS(C)(=O)=O)cccc12    ZINC000152496697
Cc1cc(OS(=O)(=O)C2CC2)ccc1C#N    ZINC000277554937
C=C(C)CS(=O)(=O)Oc1ccc(C#N)cc1    ZINC000188154574
CCS(=O)(=O)Oc1cnc2ccccc2c1    ZINC000188174971
N#CCc1ccc(OS(=O)(=O)C2CC2)cc1    ZINC000172979693
N#CCc1cccc(OS(=O)(=O)C2CC2)c1    ZINC000192148099
CC1(S(=O)(=O)Oc2ccc(C#N)cc2)CC1    ZINC000820739523
N#Cc1ccc(OS(=O)(=O)C2CCC2)cc1    ZINC000820739325
CCS(=O)(=O)Oc1cccc2ncccc21    ZINC000192974955
CC1(S(=O)(=O)Oc2ccccc2C#N)CC1    ZINC000820753204
C=CCCS(=O)(=O)Oc1ccccc1C#N    ZINC000760848490
N#Cc1cccc(OS(=O)(=O)C2CCC2)c1    ZINC000881744202
Cc1ccc(C#N)cc1OS(=O)(=O)C1CC1    ZINC000268252017
C=CCCS(=O)(=O)Oc1cccc(C#N)c1    ZINC000129444628
Cc1cc(C#N)ccc1OS(=O)(=O)C1CC1    ZINC000173093839
CCS(=O)(=O)Oc1ccc2ccncc2c1    ZINC000777955622
O=C(COC1CCCC1)NCS(=O)(=O)O    ZINC001146771366
O=C(NCS(=O)(=O)O)[C@H]1CCCC[C@@H]1O    ZINC001181099100
C[C@H]1CN(C(=O)OC(C)(C)C)S(=O)(=O)O1    ZINC000022010685
O=C(C[C@@H]1CCCCO1)NCS(=O)(=O)O    ZINC001180413891
CC(C)(C)OC(=O)N1CCCOS1(=O)=O    ZINC000072267084
O=C(NCS(=O)(=O)O)[C@@H]1CCCC[C@@H]1O    ZINC001181099103
O=S(=O)(C[C@H]1CCOC1)O[C@H]1CNOC1    ZINC000845931672
O=C(NCS(=O)(=O)O)[C@@H]1CCCC[C@H]1O    ZINC001181099102
O=S(=O)(C[C@@H]1CCCO1)O[C@H]1CNOC1    ZINC000809381235
CC(=O)N1CC(OCCCS(=O)(=O)O)C1    ZINC001224900746
C[C@H]1COS(=O)(=O)N1C(=O)OC(C)(C)C    ZINC000034591964
C[C@@H]1COS(=O)(=O)N1C(=O)OC(C)(C)C    ZINC000038518577
COCC1(S(=O)(=O)O[C@H]2CNOC2)CC1    ZINC000845934563
COC(=O)[C@@H]1CC[C@@H](NCS(=O)(=O)O)C1    ZINC001170512076
COC(=O)[C@@H]1CC[C@H](NCS(=O)(=O)O)C1    ZINC001170512077
O=C(NCS(=O)(=O)O)[C@H]1CCCC[C@H]1O    ZINC001181099101
O=C(C[C@H]1CCCCO1)NCS(=O)(=O)O    ZINC001180413890
O=S(=O)(C[C@H]1CCCO1)O[C@H]1CNOC1    ZINC000809381234
O=C(NCS(=O)(=O)O)OC1CCCCC1    ZINC001193639785
O=S(=O)(C[C@@H]1CCOC1)O[C@H]1CNOC1    ZINC000845931670
COCC1(C(=O)NCS(=O)(=O)O)CCC1    ZINC001181952454
CC(=O)N1CC[C@@H](OCCS(=O)(=O)O)C1    ZINC001224568862
C[C@@H]1CN(C(=O)OC(C)(C)C)S(=O)(=O)O1    ZINC000096300709
O=C(CN1CCNCC1)NCS(=O)(=O)O    ZINC001220240959
NC1(C(=O)NCS(=O)(=O)O)CCNCC1    ZINC001220240988
N[C@@]1(C(=O)NCS(=O)(=O)O)CCCNC1    ZINC001220241086
N[C@]1(C(=O)NCS(=O)(=O)O)CCCNC1    ZINC001220241085
CCN1CC[C@H](OCCCS(=O)(=O)O)C1    ZINC000148761935
CN1CCC[C@H](OCCS(=O)(=O)O)CC1    ZINC001224569580
CCN1CCC[C@H](OCCS(=O)(=O)O)C1    ZINC001224570619
CC(C)N1CC(OCCCS(=O)(=O)O)C1    ZINC001224892550
CCN1CCC(OCCS(=O)(=O)O)CC1    ZINC001224568677
CC[C@@H](C)C(=O)NC(C)(C)CS(=O)(=O)O    ZINC000033975830
CCN1CCC[C@@H](OCCS(=O)(=O)O)C1    ZINC001224570604
CC[C@@H](CC(C)C)C(=O)NCS(=O)(=O)O    ZINC001181844694
CN1CCC(OCCCS(=O)(=O)O)CC1    ZINC001224892850
CC[C@H](C)C(=O)NC(C)(C)CS(=O)(=O)O    ZINC000033975831
O=S(=O)(O)C[C@H](O)CNC1CCCCC1    ZINC000002168584
CC(C)(C)CCS(=O)(=O)O[C@H]1CNOC1    ZINC000845931352
CCN1CC[C@@H](OCCCS(=O)(=O)O)C1    ZINC000148762132
CC[C@H](CC(C)C)C(=O)NCS(=O)(=O)O    ZINC001181844693
CC(C)N1CC[C@@H](OCCS(=O)(=O)O)C1    ZINC001224572787
CCC(CC)CS(=O)(=O)O[C@H]1CNOC1    ZINC000845931414
CN1CCC[C@@H](OCCCS(=O)(=O)O)C1    ZINC001224892927
CN1CCC[C@H](OCCCS(=O)(=O)O)C1    ZINC001224892928
O=S(=O)(O)C[C@@H](O)CNC1CCCCC1    ZINC000002168583
CCOC1CCC(NCS(=O)(=O)O)CC1    ZINC001256430961
CCC[C@@H](C)CS(=O)(=O)O[C@H]1CNOC1    ZINC000845931412
CC(C)(C)N1CC(OCCS(=O)(=O)O)C1    ZINC001224569575
CC(C)N1CC[C@H](OCCS(=O)(=O)O)C1    ZINC001224572788
CCCCCC(=O)N(C)CCS(=O)(=O)O    ZINC000002819766
CCC[C@H](C)CS(=O)(=O)O[C@H]1CNOC1    ZINC000845931413
CN1CCC[C@@H](OCCS(=O)(=O)O)CC1    ZINC001224569579
CC(C)C[C@@H](C)C[C@@H](C)NCS(=O)(=O)O    ZINC001258059281
CCC[C@H](C)CC[C@@H](C)NCS(=O)(=O)O    ZINC001257468612
CCC[C@H](C)CC[C@H](C)NCS(=O)(=O)O    ZINC001257468611
CCCCC[C@@H](CCC)NCS(=O)(=O)O    ZINC001258664368
CCCCCCC[C@@H](C)NCS(=O)(=O)O    ZINC001258038781
CCCCCC[C@H](CC)NCS(=O)(=O)O    ZINC001170578242
CCCCC[C@H](CCC)NCS(=O)(=O)O    ZINC001258664367
CCCC[C@@H](CC(C)C)NCS(=O)(=O)O    ZINC001173249955
CCCC[C@H](CC(C)C)NCS(=O)(=O)O    ZINC001173249956
CCC[C@@H](C)CC[C@H](C)NCS(=O)(=O)O    ZINC001257468613
CCCCC(CCCC)NCS(=O)(=O)O    ZINC001258380286
CCCCCCC[C@H](C)NCS(=O)(=O)O    ZINC001258038780
CCC[C@@H](C)CC[C@@H](C)NCS(=O)(=O)O    ZINC001257468610
CC(C)C[C@@H](C)C[C@H](C)NCS(=O)(=O)O    ZINC001258059284
CC(C)C[C@H](C)C[C@H](C)NCS(=O)(=O)O    ZINC001258059282
CC(C)C[C@H](C)C[C@@H](C)NCS(=O)(=O)O    ZINC001258059283
CC(C)CC(CC(C)C)NCS(=O)(=O)O    ZINC001258831307
CCCCCC[C@@H](CC)NCS(=O)(=O)O    ZINC001170578243
O=S(=O)(O)CS(=O)(=O)OCCCl    ZINC000005501712
Cc1cccc(OS(=O)(=O)CCl)c1F    ZINC000831059608
CCS(=O)(=O)Oc1ccc(F)c(Cl)c1    ZINC000172961344
Cc1ccc(OS(=O)(=O)CCl)cc1F    ZINC000831314656
CCS(=O)(=O)Oc1cccc(Cl)c1F    ZINC000185966401
CS(=O)(=O)OCc1ccc(F)cc1Cl    ZINC000034557373
CCS(=O)(=O)Oc1cc(F)ccc1Cl    ZINC000193928552
CCS(=O)(=O)Oc1cc(Cl)ccc1F    ZINC000742300202
CCS(=O)(=O)Oc1ccc(F)cc1Cl    ZINC000172961258
Cc1cc(F)ccc1OS(=O)(=O)CCl    ZINC000830945054
Cc1ccc(F)cc1OS(=O)(=O)CCl    ZINC000831222696
CCS(=O)(=O)Oc1ccc(Cl)c(F)c1    ZINC000122973531
CCS(=O)(=O)Oc1cc(F)cc(Cl)c1    ZINC000859269636
CCS(=O)(=O)Oc1c(F)cccc1Cl    ZINC000123988525
Cc1ccc(F)c(OS(=O)(=O)CCl)c1    ZINC000830663397
CCS(=O)(=O)Oc1ccc(Cl)cc1F    ZINC000172981648
CS(=O)(=O)OCc1ccc(Cl)cc1F    ZINC000148765351
O=C1C=C(S(=O)(=O)O)c2ccccc2C1=O    ZINC000001669713
O=C1C=C(S(=O)(=O)O)C(=O)c2ccccc21    ZINC000001553995
CS(=O)(=O)Oc1ccccc1OC(F)F    ZINC000111340929
Cc1nn(C)c(C)c1OS(=O)(=O)CCl    ZINC000831005857
COC(=O)N[C@@H]1C(=O)N(S(=O)(=O)O)[C@H]1C    ZINC000082028898
O=S(=O)(CCCCF)OCC(F)(F)F    ZINC000804934715
O=S(=O)(O)[C@H](O)c1cccc2ccccc21    ZINC000002163989
C#CCCS(=O)(=O)Oc1ccc(C=O)cc1    ZINC000808276534
CS(=O)(=O)Oc1ccc(-c2ccoc2)cc1    ZINC001239691100
O=S(=O)(O)[C@@H](O)c1cccc2ccccc21    ZINC000002163991
CCS(=O)(=O)Oc1ccc2nccnc2c1    ZINC000089780192
CCS(=O)(=O)Oc1ccc2cncnc2c1    ZINC000771807548
CS(=O)(=O)Oc1cccc(-n2ccnc2)c1    ZINC000159001559
CS(=O)(=O)Oc1ccc(-c2cc[nH]n2)cc1    ZINC001245310561
CS(=O)(=O)Oc1ccc(-n2cccn2)cc1    ZINC000078847004
CS(=O)(=O)Oc1ccccc1-n1cccn1    ZINC000796028508
CS(=O)(=O)Oc1ccc(-c2ncc[nH]2)cc1    ZINC001242018220
N#CC1(CS(=O)(=O)Oc2cccnc2)CC1    ZINC000166385150
CS(=O)(=O)Oc1ccc(-n2ccnc2)cc1    ZINC000078609216
CS(=O)(=O)Oc1cccc(-n2cccn2)c1    ZINC000159022683
CS(=O)(=O)Oc1ccc(-c2cn[nH]c2)cc1    ZINC001240243104
C=CCCCNC(=S)NCS(=O)(=O)O    ZINC001247771050
O=S(=O)(O)CNC(=S)NC1CCCC1    ZINC001198571927
C=C[C@@H](OCCCS(=O)(=O)O)C(=O)OC    ZINC001224900064
CC1(C)COC(=O)[C@H]1OCCS(=O)(=O)O    ZINC001224568419
O=S(=O)(O)CCO[C@H]1CO[C@H]2OCC[C@@H]12    ZINC001224571582
O=C1OCCC[C@H]1OCCCS(=O)(=O)O    ZINC001224892551
C=C[C@H](OCCCS(=O)(=O)O)C(=O)OC    ZINC001224900065
O=C1CC[C@@H](COCCCS(=O)(=O)O)O1    ZINC001224893962
COC(=O)C1CC(OCCS(=O)(=O)O)C1    ZINC001224568077
CC1(C)COC(=O)[C@@H]1OCCS(=O)(=O)O    ZINC001224568418
C=CC(=O)OC[C@@H](C)OCCS(=O)(=O)O    ZINC001224570412
COC(=O)[C@H]1C[C@H](OCCS(=O)(=O)O)C1    ZINC001224568076
C=CC(=O)OC[C@H](C)OCCS(=O)(=O)O    ZINC001224570414
COC(=O)[C@H]1C[C@@H](OCCS(=O)(=O)O)C1    ZINC001224568072
O=C1OCCC[C@@H]1OCCCS(=O)(=O)O    ZINC001224892559
CN(C)C(=O)CCC(=O)NCS(=O)(=O)O    ZINC001143057097
O=C(C[C@@H]1COCCN1)NCS(=O)(=O)O    ZINC001220242514
O=[N+]([O-])C[C@@H]1CC[C@H](NCS(=O)(=O)O)C1    ZINC001168979536
O=[N+]([O-])C[C@H]1CC[C@H](NCS(=O)(=O)O)C1    ZINC001168979533
CN1CCO[C@H](C(=O)NCS(=O)(=O)O)C1    ZINC001180759212
O=C(CN1CC[C@H](O)C1)NCS(=O)(=O)O    ZINC001186049135
O=C(C[C@H]1COCCN1)NCS(=O)(=O)O    ZINC001220242513
CN1CCO[C@@H](C(=O)NCS(=O)(=O)O)C1    ZINC001180759323
O=[N+]([O-])C[C@H]1CC[C@@H](NCS(=O)(=O)O)C1    ZINC001168979534
C[C@H](O)CN[C@@H]1C(=O)N(S(=O)(=O)O)[C@H]1C    ZINC001251969807
O=S(=O)(O[C@H]1CNOC1)N1CCOCC1    ZINC000845932041
O=[N+]([O-])C[C@@H]1CC[C@@H](NCS(=O)(=O)O)C1    ZINC001168979535
COC(=O)[C@@H]1C[C@H](NCS(=O)(=O)O)CN1    ZINC001246231648
O=C(CN1CC[C@@H](O)C1)NCS(=O)(=O)O    ZINC001186049136
COC(=O)[C@@H]1C[C@@H](NCS(=O)(=O)O)CN1    ZINC001246231638
CC(=O)N(C)CCC(=O)NCS(=O)(=O)O    ZINC001180229544
C#CCCS(=O)(=O)Oc1cccc(C)c1C    ZINC000279367017
C#CCCS(=O)(=O)Oc1ccc(C)cc1C    ZINC000288776608
C#CCCCS(=O)(=O)Oc1ccccc1C    ZINC000791411026
C#CCCS(=O)(=O)Oc1cc(C)cc(C)c1    ZINC000279334735
C=CCc1ccccc1OS(=O)(=O)C1CC1    ZINC000172978074
C#CCCCS(=O)(=O)Oc1ccc(C)cc1    ZINC000791411002
O=S(=O)(Oc1cccc(C2CC2)c1)C1CC1    ZINC000819903655
C#CCCS(=O)(=O)Oc1cc(C)ccc1C    ZINC000808275789
C#CCCS(=O)(=O)Oc1ccc(CC)cc1    ZINC000288810238
C#CCCS(=O)(=O)Oc1ccc(C)c(C)c1    ZINC000288765007
CS(=O)(=O)Oc1ccc(C2=CCCC2)cc1    ZINC001239789062
O=S(=O)(Oc1ccc2c(c1)CCC2)C1CC1    ZINC000122662164
O=S(=O)(O)CCCOC[C@H]1CCCCO1    ZINC001224892837
O=S(=O)(O)CCOCCOC1CCCC1    ZINC001224571436
C[C@@H]1C[C@@H](OCCCS(=O)(=O)O)CCO1    ZINC001224898352
CC1(C)C[C@@H](OCCS(=O)(=O)O)CCO1    ZINC001224571448
CCC(=O)[C@H](CC)OCCCS(=O)(=O)O    ZINC001224900619
C[C@H]1C[C@@H](OCCCS(=O)(=O)O)CCO1    ZINC001224898357
CO[C@H]1CCCC[C@@H]1OCCS(=O)(=O)O    ZINC001224570974
COC1CCC(OCCS(=O)(=O)O)CC1    ZINC001224568118
C[C@@H]1COCC[C@@H]1OCCCS(=O)(=O)O    ZINC001224899047
C=CCOC[C@@H](CS(=O)(=O)O)OC(C)C    ZINC001204604948
C[C@H]1C[C@H](OCCCS(=O)(=O)O)CCO1    ZINC001224898355
C=CCOC[C@@H](CS(=O)(=O)O)OCCC    ZINC001205099379
C[C@H]1COCC[C@@H]1OCCCS(=O)(=O)O    ZINC001224899056
C[C@H]1COCC[C@H]1OCCCS(=O)(=O)O    ZINC001224899053
C[C@H](OCCS(=O)(=O)O)C1CCOCC1    ZINC001224569811
C=CCOC[C@H](CS(=O)(=O)O)OCCC    ZINC001205099378
C[C@H]1OCC[C@H]1COCCCS(=O)(=O)O    ZINC001224894344
CC1(C)CC[C@@H](COCCS(=O)(=O)O)O1    ZINC001224569588
C[C@@H]1COCC[C@H]1OCCCS(=O)(=O)O    ZINC001224899061
C[C@@H]1C[C@H](OCCCS(=O)(=O)O)CCO1    ZINC001224898358
O=S(=O)(O)CCCOC1CCC(O)CC1    ZINC000821710839
CCC(=O)[C@@H](CC)OCCCS(=O)(=O)O    ZINC001224900618
C[C@H]1CC[C@@H](COCCCS(=O)(=O)O)O1    ZINC001224893407
O=S(=O)(O)CCCOC[C@@H]1CCCCO1    ZINC001224892838
CC1(C)C[C@H](OCCS(=O)(=O)O)CCO1    ZINC001224571447
C[C@@H](OCCS(=O)(=O)O)C1CCOCC1    ZINC001224569807
C=CCOC[C@H](CS(=O)(=O)O)OC(C)C    ZINC001204604945
CC(C)C[C@@](C)(N)C(=O)NCS(=O)(=O)O    ZINC001220241120
O=S(=O)(O)CCN1CCN(CCO)CC1    ZINC000019203136
CN[C@@H](CC(C)C)C(=O)NCS(=O)(=O)O    ZINC001220240770
CCCC[C@H](C)NC(=O)NCS(=O)(=O)O    ZINC001193087100
CCCCCCNC(=O)NCS(=O)(=O)O    ZINC001191990305
CC[C@H](C)[C@@H](N)CC(=O)NCS(=O)(=O)O    ZINC001220241487
CN(C)CCCCC(=O)NCS(=O)(=O)O    ZINC001184060797
NN1CCC(OCCCS(=O)(=O)O)CC1    ZINC001224897892
CC(C)[C@H](N)C(=O)NCCCS(=O)(=O)O    ZINC000083366236
CC(C)[C@H](C(=O)NCS(=O)(=O)O)N(C)C    ZINC001183366323
CN(C)CCCS(=O)(=O)O[C@H]1CNOC1    ZINC000867257292
CCCCN(C)S(=O)(=O)O[C@H]1CNOC1    ZINC000809380919
CC(C)CN(C)S(=O)(=O)O[C@H]1CNOC1    ZINC000845932387
CCC[C@H](C)[C@@H](CC)OCCS(=O)(=O)O    ZINC001224571919
CC(C)CCC[C@H](C)OCCS(=O)(=O)O    ZINC001224571204
CCC[C@H](C)[C@H](CC)OCCS(=O)(=O)O    ZINC001224571918
CC[C@@H](OCCCS(=O)(=O)O)C(C)(C)C    ZINC001224893988
CCC(CC)[C@H](CC)OCCS(=O)(=O)O    ZINC001224570901
CCC[C@@H](OCCS(=O)(=O)O)[C@@H](C)CC    ZINC001224571927
CCCCCC[C@H](C)OCCS(=O)(=O)O    ZINC001224568193
CC(C)CC[C@H](C)OCCCS(=O)(=O)O    ZINC001224893410
CC[C@H](C)CC[C@@H](C)OCCS(=O)(=O)O    ZINC001224572550
CC[C@@H](C)C[C@@H](CC)OCCS(=O)(=O)O    ZINC001224572762
CC(C)C(OCCCS(=O)(=O)O)C(C)C    ZINC001224893415
CC[C@H](C)CC[C@H](C)OCCS(=O)(=O)O    ZINC001224572549
CC[C@@H](C)C[C@H](CC)OCCS(=O)(=O)O    ZINC001224572765
CC(C)C[C@H](OCCS(=O)(=O)O)C(C)C    ZINC001224572122
CCCC[C@H](CC)OCCCS(=O)(=O)O    ZINC001224894862
CC(C)CCC[C@@H](C)OCCS(=O)(=O)O    ZINC001224571208
CC(C)C[C@@H](OCCS(=O)(=O)O)C(C)C    ZINC001224572123
CCCCCCCCOCCS(=O)(=O)O    ZINC000001589373
CCCC[C@H](CCC)OCCS(=O)(=O)O    ZINC001224571930
CCC[C@H](OCCCS(=O)(=O)O)C(C)C    ZINC001224892886
CCCC(CCC)OCCCS(=O)(=O)O    ZINC001224894335
CCC(CC)[C@@H](CC)OCCS(=O)(=O)O    ZINC001224570905
CCCCC[C@@H](C)OCCCS(=O)(=O)O    ZINC001224893169
CC[C@@H](C)CC[C@H](C)OCCS(=O)(=O)O    ZINC001224572552
CC[C@H](C)C[C@H](CC)OCCS(=O)(=O)O    ZINC001224572763
CCC[C@@H](C)[C@@H](CC)OCCS(=O)(=O)O    ZINC001224571917
CCCCC[C@H](CC)OCCS(=O)(=O)O    ZINC001224568551
CCC[C@@H](C)[C@H](CC)OCCS(=O)(=O)O    ZINC001224571920
CCC[C@H](OCCS(=O)(=O)O)C(C)(C)C    ZINC001224570401
CC(C)CC[C@@H](C)OCCCS(=O)(=O)O    ZINC001224893411
CCC[C@@H](OCCCS(=O)(=O)O)C(C)C    ZINC001224892887
CCC[C@@H](OCCS(=O)(=O)O)C(C)(C)C    ZINC001224570399
CCC[C@@H](OCCS(=O)(=O)O)[C@H](C)CC    ZINC001224571925
CC[C@H](OCCCS(=O)(=O)O)C(C)(C)C    ZINC001224893990
CC[C@@H](C)CC[C@@H](C)OCCS(=O)(=O)O    ZINC001224572543
CCCCC[C@@H](CC)OCCS(=O)(=O)O    ZINC001224568554
CCC[C@H](OCCS(=O)(=O)O)[C@H](C)CC    ZINC001224571928
CCC[C@H](OCCS(=O)(=O)O)[C@@H](C)CC    ZINC001224571926
CCCC[C@@H](CC)OCCCS(=O)(=O)O    ZINC001224894863
CC[C@H](C[C@@H](C)CC)OCCS(=O)(=O)O    ZINC001224572764
CCCC[C@@H](CCC)OCCS(=O)(=O)O    ZINC001224571931
CCCCC[C@H](C)OCCCS(=O)(=O)O    ZINC001224893168
CCN(CC)CC[C@H](C)NCS(=O)(=O)O    ZINC001255945349
CCN(CC)CC[C@@H](C)NCS(=O)(=O)O    ZINC001255945348
O=C(NCS(=O)(=O)O)c1n[nH]cc1Cl    ZINC001187845618
O=C(NCS(=O)(=O)O)c1c[nH]nc1Cl    ZINC001194962222
CCS(=O)(=O)Oc1cnc(F)cc1Cl    ZINC001340976151
CCS(=O)(=O)Oc1cnc(Cl)c(F)c1    ZINC000851856347
NC(=O)OC[C@@H]1[C@H](N)C(=O)N1S(=O)(=O)O    ZINC000034067081
O=S(=O)(Cc1ccon1)Oc1ccccc1    ZINC000122619922
N#Cc1ccccc1OS(=O)(=O)C1COC1    ZINC000276242570
C#Cc1ccccc1C(=O)NCS(=O)(=O)O    ZINC001191116261
CS(=O)(=O)Oc1ccc(-c2cnoc2)cc1    ZINC001239188402
N#Cc1cccc(OS(=O)(=O)C2COC2)c1    ZINC000276228963
N#Cc1ccc(OS(=O)(=O)C2COC2)cc1    ZINC000276333516
CC1=C(c2ccccc2)OS(=O)(=O)N=C1O    ZINC000002032157
O=C(C#Cc1ccccc1)NCS(=O)(=O)O    ZINC001142862890
C#Cc1ccc(C(=O)NCS(=O)(=O)O)cc1    ZINC001188740044
CS(=O)(=O)Oc1cccc(-n2ccnn2)c1    ZINC000185024762
CS(=O)(=O)Oc1cccc(-n2cncn2)c1    ZINC000076832868
O=S(=O)(O)Cc1ccc(-n2ccnn2)cc1    ZINC000255187458
CS(=O)(=O)Oc1ccc(-n2cncn2)cc1    ZINC000158947842
CCOC(=O)[C@H](C)C(=O)NCS(=O)(=O)O    ZINC001184228487
CC(C)OC(=O)CC(=O)NCS(=O)(=O)O    ZINC001184450585
O=C(CCC1OCCO1)NCS(=O)(=O)O    ZINC001182731641
CC1(C)OC[C@H](C(=O)NCS(=O)(=O)O)O1    ZINC001181743952
O=[N+]([O-])C[C@@H](OCCS(=O)(=O)O)C1CC1    ZINC001224571304
C[C@H](CS(=O)(=O)O[C@H]1CNOC1)C(=O)O    ZINC001604209289
CCOC(=O)[C@@H](C)C(=O)NCS(=O)(=O)O    ZINC001184228488
O=[N+]([O-])C[C@H](OCCS(=O)(=O)O)C1CC1    ZINC001224571305
CC1(C)OC[C@@H](C(=O)NCS(=O)(=O)O)O1    ZINC001181743953
C[C@@H](CS(=O)(=O)O[C@H]1CNOC1)C(=O)O    ZINC001604209326
[N-]=[N+]=NCCOCCOCCS(=O)(=O)O    ZINC000396176561
CC1(C)OS(=O)(=O)C(c2ccccc2)=C1N    ZINC000108806913
C#CCCCS(=O)(=O)Oc1cccnc1C    ZINC000805058663
CCCCS(=O)(=O)Oc1ccc(C#N)cc1    ZINC000073742275
CCCCS(=O)(=O)Oc1cccc(C#N)c1    ZINC000078700105
Cc1cc2cc(OS(C)(=O)=O)ccc2n1C    ZINC000841554181
Cc1cccc(OS(=O)(=O)CCCC#N)c1    ZINC000111324213
CS(=O)(=O)O/N=C1\CCCc2ccccc21    ZINC000005746733
N#CCCCCS(=O)(=O)Oc1ccccc1    ZINC000170886275
C#CCCCS(=O)(=O)Oc1cnccc1C    ZINC000921869692
CC(C)CS(=O)(=O)Oc1cccc(C#N)c1    ZINC000118423745
Cc1cc(OS(C)(=O)=O)c(C)c(C)c1C#N    ZINC000796193490
CC(C)CS(=O)(=O)Oc1ccccc1C#N    ZINC000109841190
CCc1cc(C#N)ccc1OS(=O)(=O)CC    ZINC000282089017
CCCCS(=O)(=O)Oc1ccccc1C#N    ZINC000172965047
CCS(=O)(=O)Oc1c(C)cc(C#N)cc1C    ZINC000173644304
Cc1ccc(OS(=O)(=O)CCCC#N)cc1    ZINC000111324204
CS(=O)(=O)Oc1ccc(C2=CCNC2)cc1    ZINC001243111239
CC(C)CS(=O)(=O)Oc1ccc(C#N)cc1    ZINC000109840786
CC(C)(C#N)CS(=O)(=O)Oc1ccccc1    ZINC000777816142
Cc1ccccc1OS(=O)(=O)CCCC#N    ZINC000104104519
CN1CCO[C@@H](COCCS(=O)(=O)O)C1    ZINC001224570859
COCC[C@@H](C)S(=O)(=O)O[C@H]1CNOC1    ZINC000845932629
CO[C@@H](CN1CCOCC1)CS(=O)(=O)O    ZINC001222699262
COCC[C@H](C)S(=O)(=O)O[C@H]1CNOC1    ZINC000845932630
CO[C@H](CN1CCOCC1)CS(=O)(=O)O    ZINC001222699249
CCC(CC)COC(=O)NCS(=O)(=O)O    ZINC001194721317
CN1CCO[C@H](COCCS(=O)(=O)O)C1    ZINC001224570860
CCCCCCOC(=O)NCS(=O)(=O)O    ZINC001194196887
CCOC(=O)CC[C@H](C)NCS(=O)(=O)O    ZINC001258478870
CC(C)C[C@](C)(O)C(=O)NCS(=O)(=O)O    ZINC001183972163
CC[C@H](CS(=O)(=O)O[C@H]1CNOC1)OC    ZINC000845934084
CCOC(=O)CC[C@@H](C)NCS(=O)(=O)O    ZINC001258478868
CC(C)(C)OC(=O)NCCCS(=O)(=O)O    ZINC000036457047
CC(C)(C)OC(=O)NCCOS(C)(=O)=O    ZINC000071625184
CC[C@@H](CS(=O)(=O)O[C@H]1CNOC1)OC    ZINC000845934085
CC(C)C[C@@](C)(O)C(=O)NCS(=O)(=O)O    ZINC001183972162
CC(C)OCCS(=O)(=O)O[C@H]1CNOC1    ZINC000809381296
NCCCC[C@H](N)C(=O)NCS(=O)(=O)O    ZINC001220240759
CCN(CC)C[C@@H](C)OCCS(=O)(=O)O    ZINC001224568211
CC[C@H](C)OCC[C@H](C)NCS(=O)(=O)O    ZINC001172323198
CC(C)COCC[C@H](C)NCS(=O)(=O)O    ZINC001172461072
CC[C@@H](C)OCC[C@@H](C)NCS(=O)(=O)O    ZINC001172323199
CCN(CC)C[C@H](C)OCCS(=O)(=O)O    ZINC001224568213
CC[C@@H](C)OCC[C@H](C)NCS(=O)(=O)O    ZINC001172323195
CC[C@H](C)OCC[C@@H](C)NCS(=O)(=O)O    ZINC001172323176
CC(C)COCC[C@@H](C)NCS(=O)(=O)O    ZINC001172461071
CS(=O)(=O)Oc1ccc(Cl)cc1Cl    ZINC000005734479
CS(=O)(=O)Oc1cccc(Cl)c1Cl    ZINC000070828106
CS(=O)(=O)Oc1cc(Cl)ccc1Cl    ZINC000041125097
CS(=O)(=O)Oc1cc(Cl)cc(Cl)c1    ZINC000070829633
CS(=O)(=O)Oc1ccc(Cl)c(Cl)c1    ZINC000032147750
O=S(=O)(OCCCCCl)C(F)(F)F    ZINC000137188129
O=S(=O)(CCCCl)OCC(F)(F)F    ZINC000881732632
O=S(=O)(OC[C@H]1CC1(F)F)C(F)(F)F    ZINC000110753689
O=S(=O)(OC[C@@H]1CC1(F)F)C(F)(F)F    ZINC000110753693
O=S(=O)(O)C[C@@H](CCl)Oc1cn[nH]c1    ZINC001228325142
O=S(=O)(O)C[C@H](CCl)Oc1cn[nH]c1    ZINC001228325143
O=S(=O)(O)C[C@@H](CCl)Oc1ncc[nH]1    ZINC001228297425
O=S(=O)(O)C[C@@H](CCl)Oc1cc[nH]n1    ZINC001226424270
O=S(=O)(O)C[C@H](CCl)Oc1ncc[nH]1    ZINC001228297429
O=S(=O)(O)C[C@H](CCl)Oc1cc[nH]n1    ZINC001226424273
Cc1cccc(OS(=O)(=O)C(F)(F)F)c1    ZINC000113241862
Cc1ccc(OS(=O)(=O)C(F)(F)F)cc1    ZINC000100013940
O=S(=O)(OCc1ccccc1)C(F)(F)F    ZINC000100321690
CS(=O)(=O)Oc1ccccc1C(F)(F)F    ZINC000078416521
CS(=O)(=O)Oc1ccc(C(F)(F)F)cc1    ZINC000034614658
Cc1ccccc1OS(=O)(=O)C(F)(F)F    ZINC000143794549
CS(=O)(=O)Oc1cccc(C(F)(F)F)c1    ZINC000001703051
O=C1C[C@@H](S(=O)(=O)O)c2ccccc2C1=O    ZINC000002028933
CS(=O)(=O)Oc1ccc2c(=O)ccoc2c1    ZINC000585146663
O=C1C=C(S(=O)(=O)O)[C@H]2C=CC=C[C@H]2C1=O    ZINC000002911498
O=C1C=C(S(=O)(=O)O)[C@H]2C=CC=C[C@@H]2C1=O    ZINC000100511331
O=C1C=C(S(=O)(=O)O)[C@@H]2C=CC=C[C@H]2C1=O    ZINC000100511318
CS(=O)(=O)Oc1ccc2ccc(=O)oc2c1    ZINC000002995793
CS(=O)(=O)Oc1cc(=O)oc2ccccc12    ZINC000001768240
O=C1C[C@H](S(=O)(=O)O)C(=O)c2ccccc21    ZINC000100011307
O=C1C[C@H](S(=O)(=O)O)c2ccccc2C1=O    ZINC000002028932
O=C1C=C(S(=O)(=O)O)[C@@H]2C=CC=C[C@@H]2C1=O    ZINC000100511329
O=C1C[C@@H](S(=O)(=O)O)C(=O)c2ccccc21    ZINC000071257450
C=CCOS(=O)(=O)[C@H]1CCS(=O)(=O)C1    ZINC000012175074
C=CCOS(=O)(=O)[C@@H]1CCS(=O)(=O)C1    ZINC000012175071
O=S(=O)(Cc1ccon1)Oc1cccnc1    ZINC000758545394
O=S(=O)(O)Cc1nnc(-c2ccccc2)o1    ZINC000008731380
O=C(C#Cc1ccccn1)NCS(=O)(=O)O    ZINC001177805574
O=C(C#Cc1cccnc1)NCS(=O)(=O)O    ZINC001177781619
O=c1[nH]c(CS(=O)(=O)O)nc2ccccc12    ZINC000032625243
CCC(=O)NC(=N)SCCS(=O)(=O)O    ZINC001142719816
O=C1OC[C@H](COCCCS(=O)(=O)O)O1    ZINC001224893525
O=C1OC[C@@H](COCCCS(=O)(=O)O)O1    ZINC001224893526
CS(=O)(=O)Oc1ccc(-n2cnnn2)cc1    ZINC000070828936
CS(=O)(=O)Oc1cccc(-c2nn[nH]n2)c1    ZINC000821936717
CS(=O)(=O)Oc1cccc(-n2cnnn2)c1    ZINC000070843181
COC(=O)[C@H](C)NC(=O)NCS(=O)(=O)O    ZINC001190560931
CCOC(=O)CNC(=O)NCS(=O)(=O)O    ZINC001189927443
COC(=O)[C@@H](N)CC(=O)NCS(=O)(=O)O    ZINC001220240095
CC(=O)OC[C@H](N)C(=O)NCS(=O)(=O)O    ZINC001220241119
N[C@H](CCC(=O)NCS(=O)(=O)O)C(=O)O    ZINC000003872193
N[C@H](CCC(=O)O)C(=O)NCS(=O)(=O)O    ZINC000002522685
C#CCOc1ccccc1OS(=O)(=O)CC    ZINC000173127515
CC(=O)c1ccc(OS(=O)(=O)C2CC2)cc1    ZINC000122616807
CS(=O)(=O)Oc1ccc(C2=CCOC2)cc1    ZINC001239488768
C#CCOc1cccc(OS(=O)(=O)CC)c1    ZINC000742291538
CS(=O)(=O)Oc1ccc2c(c1)CCCC2=O    ZINC000044124130
C#C[C@@H](OCCS(=O)(=O)O)c1ccccc1    ZINC001224568013
O=Cc1ccc(OS(=O)(=O)C2CCC2)cc1    ZINC000881733645
CS(=O)(=O)Oc1ccc2c(c1)C(=O)CCC2    ZINC000220623335
CC1(S(=O)(=O)Oc2cccc(C=O)c2)CC1    ZINC000829627907
C#CCCS(=O)(=O)Oc1ccc(OC)cc1    ZINC000279557057
CCS(=O)(=O)Oc1ccc2c(c1)CCC2=O    ZINC000188291275
Cc1ccc(C=O)c(OS(=O)(=O)C2CC2)c1    ZINC000872614562
C#CCCS(=O)(=O)Oc1cccc(OC)c1    ZINC000279495360
CC1(S(=O)(=O)Oc2ccccc2C=O)CC1    ZINC000829614342
C=C(C)CS(=O)(=O)Oc1ccccc1C=O    ZINC000790007030
CC1(S(=O)(=O)Oc2ccc(C=O)cc2)CC1    ZINC000829614820
C=CCCS(=O)(=O)Oc1ccccc1C=O    ZINC000119247528
CC(=O)c1cccc(OS(=O)(=O)C2CC2)c1    ZINC000122668332
C=C(C)CS(=O)(=O)Oc1cccc(C=O)c1    ZINC000790009282
C=C(C)CS(=O)(=O)Oc1ccc(C=O)cc1    ZINC000189522073
O=S(=O)(Oc1ccc2c(c1)CCO2)C1CC1    ZINC000867665774
C=CCCS(=O)(=O)Oc1ccc(C=O)cc1    ZINC000119246745
C#CCCS(=O)(=O)Oc1ccccc1OC    ZINC000279331573
O=S(=O)(Oc1cccc2c1OCC2)C1CC1    ZINC000841548122
Cc1cccc(C=O)c1OS(=O)(=O)C1CC1    ZINC000122706519
CS(=O)(=O)Oc1cccc2c1CCCC2=O    ZINC000071781366
CCS(=O)(=O)Oc1cccc2c1CCC2=O    ZINC000172996521
C#C[C@H](OCCS(=O)(=O)O)c1ccccc1    ZINC001224568015
C=CCCS(=O)(=O)Oc1cccc(C=O)c1    ZINC000119266325
O=S(=O)(O)CCCOC1CCSCC1    ZINC001224893516
Cc1nc2cc(OS(C)(=O)=O)ccc2n1C    ZINC000831642722
CCS(=O)(=O)Oc1ccc2c(c1)ncn2C    ZINC000070974550
CC(C)(C#N)CS(=O)(=O)Oc1cccnc1    ZINC000914350723
N#CCCCCS(=O)(=O)Oc1cccnc1    ZINC000180370136
Cc1ncccc1OS(=O)(=O)CCCC#N    ZINC000181439184
Cc1ccncc1OS(=O)(=O)CCCC#N    ZINC000921872823
O=C(NCS(=O)(=O)O)[C@@H]1CCNC[C@@H]1F    ZINC001220242527
O=C(NCS(=O)(=O)O)[C@H]1CCNC[C@@H]1F    ZINC001220242528
O=C(NCS(=O)(=O)O)[C@@H]1CCNC[C@H]1F    ZINC001220242526
O=C(NCS(=O)(=O)O)[C@H]1CCNC[C@H]1F    ZINC001220242525
O=C(NCS(=O)(=O)O)[C@@H]1C[C@@H](F)CCN1    ZINC001220241467
CC[C@@H](C)CNC(=S)NCS(=O)(=O)O    ZINC001200270855
CC[C@H](C)CNC(=S)NCS(=O)(=O)O    ZINC001200270848
CC[C@H](C)NC(=N)SCCS(=O)(=O)O    ZINC001257430180
CCCCCNC(=S)NCS(=O)(=O)O    ZINC001200059313
CC(C)(C)CNC(=S)NCS(=O)(=O)O    ZINC001247998504
CC[C@@H](C)NC(=N)SCCS(=O)(=O)O    ZINC001257430181
C=CCOC[C@@H](CS(=O)(=O)O)OCCO    ZINC001217869775
C[C@H](O)CCCC(=O)OCCS(=O)(=O)O    ZINC001224570601
O=S(=O)(O)CCCOC[C@@H]1COCCO1    ZINC001224894893
C=CCOC[C@H](CS(=O)(=O)O)OCCO    ZINC001217869774
CC[C@@H](OCCCS(=O)(=O)O)C(=O)OC    ZINC001224899693
CC1(C)OC[C@H](COCCS(=O)(=O)O)O1    ZINC001224569574
CCCOC(=O)[C@@H](C)OCCS(=O)(=O)O    ZINC001224568281
CCOC(=O)[C@@H](CC)OCCS(=O)(=O)O    ZINC001224572924
O=S(=O)(O)CCCOC[C@H]1COCCO1    ZINC001224894895
CCOC(=O)[C@H](C)OCCCS(=O)(=O)O    ZINC001224894819
CCCOC(=O)[C@H](C)OCCS(=O)(=O)O    ZINC001224568282
C[C@@H](O)CCCC(=O)OCCS(=O)(=O)O    ZINC001224570594
CC[C@@H](CC(=O)OC)OCCS(=O)(=O)O    ZINC001224572772
CCOC(=O)C[C@@H](C)OCCS(=O)(=O)O    ZINC001224568245
CC(C)OC(=O)COCCCS(=O)(=O)O    ZINC001224892801
COC(=O)C[C@@H](C)OCCCS(=O)(=O)O    ZINC001224894877
CCOC(=O)[C@H](CC)OCCS(=O)(=O)O    ZINC001224572925
COCCN(C)S(=O)(=O)O[C@H]1CNOC1    ZINC000845931329
Cc1cccc(C)c1OS(=O)(=O)C1(C)CC1    ZINC000829618326
C=CCCCS(=O)(=O)Oc1ccc(C)cc1    ZINC000292864047
CCS(=O)(=O)Oc1ccc2c(c1)CCCC2    ZINC000167931577
Cc1ccc(OS(=O)(=O)C2(C)CC2)cc1C    ZINC000829629951
Cc1cccc(OS(=O)(=O)C2(C)CC2)c1C    ZINC000820758115
Cc1ccccc1OS(=O)(=O)CC1CCC1    ZINC000120316977
CCS(=O)(=O)Oc1ccc(C2CCC2)cc1    ZINC000767297676
Cc1ccc(C)c(OS(=O)(=O)C2(C)CC2)c1    ZINC000829629966
C=CCCS(=O)(=O)Oc1ccc(C)c(C)c1    ZINC000119270267
CCc1ccc(OS(=O)(=O)C2(C)CC2)cc1    ZINC000829644835
Cc1ccc(C)c(OS(=O)(=O)C2CC2)c1C    ZINC000172965431
C=CCCS(=O)(=O)Oc1cc(C)cc(C)c1    ZINC000119270404
CCC/C=C/c1ccc(OS(C)(=O)=O)cc1    ZINC001242255459
C=C(C)CS(=O)(=O)Oc1cc(C)cc(C)c1    ZINC000188174999
C=CCCS(=O)(=O)Oc1c(C)cccc1C    ZINC000268836179
C=C(C)CS(=O)(=O)Oc1ccc(C)c(C)c1    ZINC000280588881
Cc1cccc(OS(=O)(=O)CC2CCC2)c1    ZINC000271302102
O=S(=O)(CC1CCCC1)Oc1ccccc1    ZINC000177735693
CC1=C[C@@H]2C=C[C@@H]3C[C@H](OS(C)(=O)=O)[C@H]1[C@@H]23    ZINC000253589474
C=C(C)CS(=O)(=O)Oc1ccc(C)cc1C    ZINC000280636216
Cc1cccc(OS(=O)(=O)C2CCC2)c1C    ZINC000820758108
CC1=C[C@@H]2C=C[C@@H]3C[C@H](OS(C)(=O)=O)[C@@H]1[C@@H]23    ZINC000253589473
Cc1cc(C)c(C)c(OS(=O)(=O)C2CC2)c1    ZINC000172975797
Cc1cccc(OS(=O)(=O)CCC2CC2)c1    ZINC000271302771
CC1(CS(=O)(=O)Oc2ccccc2)CCC1    ZINC000798224983
O=S(=O)(CCC1CCC1)Oc1ccccc1    ZINC000289193865
Cc1ccc(OS(=O)(=O)C2CCC2)c(C)c1    ZINC000881747514
C=C(C)CS(=O)(=O)Oc1ccc(CC)cc1    ZINC000280511265
C=C(C)CS(=O)(=O)Oc1c(C)cccc1C    ZINC000280561394
Cc1cc(C)cc(OS(=O)(=O)C2(C)CC2)c1    ZINC000820748364
CC1=C[C@H]2C=C[C@H]3C[C@@H](OS(C)(=O)=O)[C@H]1[C@@H]32    ZINC000045070792
Cc1ccccc1OS(=O)(=O)CCC1CC1    ZINC000120317129
CCCc1ccccc1OS(=O)(=O)C1CC1    ZINC000859379955
C=CCCS(=O)(=O)Oc1cc(C)ccc1C    ZINC000119270143
O=S(=O)(Oc1ccccc1)C1CCCCC1    ZINC000038892048
Cc1ccc(OS(=O)(=O)C2CCC2)cc1C    ZINC000881733865
Cc1ccc(C)c(OS(=O)(=O)C2CCC2)c1    ZINC000881734285
CC(C)c1ccccc1OS(=O)(=O)C1CC1    ZINC000122667731
C=CCCS(=O)(=O)Oc1ccc(CC)cc1    ZINC000153906778
CC1=C[C@@H]2C=C[C@@H]3C[C@@H](OS(C)(=O)=O)[C@H]1[C@H]23    ZINC000045070794
CC(C)c1ccc(OS(=O)(=O)C2CC2)cc1    ZINC000172978025
C=CCCS(=O)(=O)Oc1cccc(C)c1C    ZINC000129373318
CC(C)c1cccc(OS(=O)(=O)C2CC2)c1    ZINC000122723404
Cc1ccc(OS(=O)(=O)C2(C)CC2)c(C)c1    ZINC000829719657
CC1=C[C@@H]2C=C[C@@H]3C[C@H](OS(C)(=O)=O)[C@@H]1[C@H]23    ZINC000253589475
C=CCCS(=O)(=O)Oc1ccc(C)cc1C    ZINC000119337661
CCS(=O)(=O)Oc1cccc2c1CCCC2    ZINC000080787545
CCc1ccc(OS(=O)(=O)C2CCC2)cc1    ZINC000881735308
C=CCCCS(=O)(=O)Oc1ccccc1C    ZINC000292963631
CC1=C[C@H]2C=C[C@@H]3C[C@@H](OS(C)(=O)=O)[C@H]1[C@H]23    ZINC000045070796
CC1=C[C@@H]2C=C[C@H]3C[C@@H](OS(C)(=O)=O)[C@H]1[C@H]23    ZINC000045070789
C=C(C)CS(=O)(=O)Oc1cc(C)ccc1C    ZINC000280569126
C=C(C)c1ccc(COS(C)(=O)=O)cc1C    ZINC001240836526
Cc1ccc(OS(=O)(=O)CCC2CC2)cc1    ZINC000120316317
CCCc1ccc(OS(=O)(=O)C2CC2)cc1    ZINC000176750863
CC1=C[C@@H]2C=C[C@@H]3C[C@H](OS(C)(=O)=O)[C@H]1[C@H]23    ZINC000253589472
Cc1ccc(OS(=O)(=O)CC2CCC2)cc1    ZINC000120316137
C=CCCCS(=O)(=O)Oc1cccc(C)c1    ZINC000292923191
Cc1cc(C)cc(OS(=O)(=O)C2CCC2)c1    ZINC000820748061
C=C(C)CS(=O)(=O)Oc1cccc(C)c1C    ZINC000188203301
O=S(=O)(O)CCCO[C@H]1CCCC[C@@H]1F    ZINC001224896897
O=S(=O)(O)CCCO[C@H]1CCCC[C@H]1F    ZINC001224896878
O=S(=O)(O)CCCO[C@@H]1CCCC[C@@H]1F    ZINC001224896893
O=S(=O)(O)CCCO[C@@H]1CCCC[C@H]1F    ZINC001224896900
COC(C)(C)C[C@@H](C)OCCS(=O)(=O)O    ZINC001224570359
C[C@H](COC(C)(C)C)OCCS(=O)(=O)O    ZINC001224569782
COC(C)(C)C[C@H](C)OCCS(=O)(=O)O    ZINC001224570361
C[C@@H](COC(C)(C)C)OCCS(=O)(=O)O    ZINC001224569792
CCCCOC[C@@H](C)OCCS(=O)(=O)O    ZINC001224571302
CCCOC[C@@H](C)OCCCS(=O)(=O)O    ZINC001224893510
CCCCOC[C@H](C)OCCS(=O)(=O)O    ZINC001224571303
CCCOC[C@H](C)OCCCS(=O)(=O)O    ZINC001224893511
CCN(CC)C[C@@H](O)CN(C)S(=O)(=O)O    ZINC000019537676
CCN(CC)C[C@H](O)CN(C)S(=O)(=O)O    ZINC000019537678
CC(C)(C)NC[C@@H](O)CNCS(=O)(=O)O    ZINC001253404634
CCN(CC)C[C@H](O)CNCS(=O)(=O)O    ZINC001253207318
CCN(CC)C[C@@H](O)CNCS(=O)(=O)O    ZINC001253207319
C[C@@H](C[N+](C)(C)C)OCCCS(=O)(=O)O    ZINC001224896169
C[C@H](C[N+](C)(C)C)OCCCS(=O)(=O)O    ZINC001224896163
CS(=O)(=O)Oc1ncc(Cl)cc1Cl    ZINC000001702834
O=C1CSC(=S)N1CCS(=O)(=O)O    ZINC000002023616
O=S(=O)(O)CNS(=O)(=O)c1ccco1    ZINC001186870078
O=S(=O)(O)CNS(=O)(=O)c1ccoc1    ZINC001188622420
O=S(=O)(O)CNS(=O)(=O)c1cn[nH]c1    ZINC001260964066
O=S(=O)(O)CNS(=O)(=O)c1ncc[nH]1    ZINC001190747958
O=S(=O)(O)CNS(=O)(=O)c1cnc[nH]1    ZINC001187779897
O=S(=O)(O)C[C@H](CCl)Oc1nc[nH]n1    ZINC001227102358
O=S(=O)(O)C[C@@H](CCl)Oc1nc[nH]n1    ZINC001227102366
Cc1ccc(OS(=O)(=O)C(F)(F)F)cn1    ZINC000100029630
Cc1ccnc(OS(=O)(=O)C(F)(F)F)c1    ZINC000100010938
Nc1ccccc1OS(=O)(=O)C(F)(F)F    ZINC000140717260
CS(=O)(=O)ON1C(=O)c2ccccc2C1=O    ZINC000001627098
N#Cc1cccnc1C(=O)NCS(=O)(=O)O    ZINC001196560850
N#Cc1ccncc1C(=O)NCS(=O)(=O)O    ZINC001192979561
N#Cc1ccc(C(=O)NCS(=O)(=O)O)nc1    ZINC001190597054
N#Cc1cc(C(=O)NCS(=O)(=O)O)ccn1    ZINC001191557512
N#Cc1cncc(C(=O)NCS(=O)(=O)O)c1    ZINC001194113075
N#CCCCO[C@H](CCl)CS(=O)(=O)O    ZINC001205631283
N#CC[C@@H](CCl)OCCCS(=O)(=O)O    ZINC001224894646
N#CCCCO[C@@H](CCl)CS(=O)(=O)O    ZINC001205631284
CS(=O)(=O)Oc1cnc2ccc(F)cc2c1    ZINC000800953374
N#Cc1cc(F)cc(OS(=O)(=O)C2CC2)c1    ZINC000288711509
N#Cc1c(F)cccc1OS(=O)(=O)C1CC1    ZINC000151736610
N#Cc1ccc(OS(=O)(=O)C2CC2)cc1F    ZINC000266113500
N#Cc1ccc(OS(=O)(=O)C2CC2)c(F)c1    ZINC000134561680
O=S(=O)(O)[C@H](O)Cc1c[nH]c2ccccc12    ZINC000004556521
CCS(=O)(=O)Oc1ccc2c(c1)CC(=O)N2    ZINC000795427533
CS(=O)(=O)Oc1ccc(N2CCC2=O)cc1    ZINC000851813511
O=C1Nc2ccccc2CC[C@@H]1S(=O)(=O)O    ZINC000097053959
COCCS(=O)(=O)Oc1ccccc1C#N    ZINC000129767789
COCCS(=O)(=O)Oc1ccc(C#N)cc1    ZINC000129763399
CCS(=O)(=O)Oc1ccc2c(c1)C(=O)NC2    ZINC000276629762
CCS(=O)(=O)Oc1ccc(C#N)c(OC)c1    ZINC000195425881
C#CCCS(=O)(=O)Oc1cccnc1OC    ZINC000289207463
O=S(=O)(O)[C@@H](O)Cc1c[nH]c2ccccc12    ZINC000002539441
N#C[C@H](OCCS(=O)(=O)O)c1ccccc1    ZINC001224569143
COCCS(=O)(=O)Oc1cccc(C#N)c1    ZINC000121268120
CN1Cc2cc(OS(C)(=O)=O)ccc2C1=O    ZINC000768567181
CCOc1cc(C#N)ccc1OS(C)(=O)=O    ZINC000070830042
CC(=O)N1c2ccccc2C[C@@H]1S(=O)(=O)O    ZINC000002293985
CC(=O)N1c2ccccc2C[C@H]1S(=O)(=O)O    ZINC000002293984
CCS(=O)(=O)Oc1cc(C#N)cc(OC)c1    ZINC000752831270
C#C[C@H](OCCS(=O)(=O)O)c1ccncc1    ZINC001224573275
CN1C(=O)Cc2cc(OS(C)(=O)=O)ccc21    ZINC000767635296
Cc1nc2ccc(COS(C)(=O)=O)cc2o1    ZINC000725384915
C=Cc1ccc(C(=O)NCS(=O)(=O)O)cc1    ZINC001186526033
CCS(=O)(=O)Oc1cccc2oc(C)nc21    ZINC000188162491
CS(=O)(=O)Oc1ccc2c(c1)CCNC2=O    ZINC000809855906
CCS(=O)(=O)Oc1ccc(C#N)cc1OC    ZINC000073742282
C#C[C@@H](OCCS(=O)(=O)O)c1ccncc1    ZINC001224573278
CCS(=O)(=O)Oc1cccc(OCC#N)c1    ZINC000841567560
C#CCCS(=O)(=O)Oc1ccc(OC)nc1    ZINC000859240288
CS(=O)(=O)Oc1ccc2c(c1)CCC(=O)N2    ZINC000078492698
NC(=O)c1ccc(OS(=O)(=O)C2CC2)cc1    ZINC000172979964
O=C(/C=C/c1ccccc1)NCS(=O)(=O)O    ZINC001142873806
NC(=O)c1ccccc1OS(=O)(=O)C1CC1    ZINC000122659846
CS(=O)(=O)Oc1ccc2c(c1)NC(=O)CC2    ZINC000188245247
O=C1Nc2ccccc2CC[C@H]1S(=O)(=O)O    ZINC000097053963
NC(=O)c1cccc(OS(=O)(=O)C2CC2)c1    ZINC000173021379
O=C(NCS(=O)(=O)O)C1(F)CCOCC1    ZINC001142610824
CN(C)CCNC(=S)NCS(=O)(=O)O    ZINC001249847170
CCOC(=O)C[C@H](O)CNCS(=O)(=O)O    ZINC001253807560
CS(=O)(=O)OC1CN(Cc2ccccc2)C1    ZINC000066331948
O=S(=O)(CC1CCCC1)Oc1cccnc1    ZINC000186338711
Cc1ncccc1OS(=O)(=O)CCC1CC1    ZINC000272828827
CCc1nc(C)ccc1OS(=O)(=O)C1CC1    ZINC000188638113
CC1(C)COS(=O)(=O)N1Cc1ccccc1    ZINC000090373495
C=CCCCS(=O)(=O)Oc1cnccc1C    ZINC000921870757
Cc1ncccc1OS(=O)(=O)CC1CCC1    ZINC000272830160
CS(=O)(=O)Oc1ccc(N2CCCC2)cc1    ZINC000175073586
Cc1ccncc1OS(=O)(=O)CC1CCC1    ZINC000921871074
CN(C)c1ccc(OS(=O)(=O)C2CC2)cc1    ZINC000289653198
O=S(=O)(Oc1cccnc1)C1CCCCC1    ZINC000273567196
O=S(=O)(CCC1CCC1)Oc1cccnc1    ZINC000289902406
C=CCCCS(=O)(=O)Oc1cccnc1C    ZINC000813690944
Cc1ccncc1OS(=O)(=O)CCC1CC1    ZINC000921869276
CC1(CS(=O)(=O)Oc2cccnc2)CCC1    ZINC000882054235
CSC(C)(C)C[C@H](C)NCS(=O)(=O)O    ZINC001258325039
CSC(C)(C)C[C@@H](C)NCS(=O)(=O)O    ZINC001258325038
CCCCOC[C@@H](O)CNCS(=O)(=O)O    ZINC001252529527
CC(C)(C)OC[C@H](O)CNCS(=O)(=O)O    ZINC001253475223
CCCCOC[C@@H](O)CN(C)S(=O)(=O)O    ZINC000034132553
CCCCOC[C@H](O)CN(C)S(=O)(=O)O    ZINC000034132551
CC(C)(C)OC[C@@H](O)CNCS(=O)(=O)O    ZINC001253475231
CCCCOC[C@H](O)CNCS(=O)(=O)O    ZINC001252529516
O=S(=O)(CCl)Oc1ccc(F)c(F)c1    ZINC000820773653
CS(=O)(=O)OCC#CCOS(C)(=O)=O    ZINC000001674090
CS(=O)(=O)Oc1ccc(C#N)cc1[N+](=O)[O-]    ZINC000111334281
CCOC(=O)NC(=S)NCS(=O)(=O)O    ZINC001195502617
COC(=O)CNC(=S)NCS(=O)(=O)O    ZINC001197207072
Cc1csc2c1cccc2OS(C)(=O)=O    ZINC000002022925
O=C(O)C[C@H](O)C(=O)OCCS(=O)(=O)O    ZINC001224568830
O=C(O)C[C@@H](O)C(=O)OCCS(=O)(=O)O    ZINC001224568832
N#Cc1cnc(C(=O)NCS(=O)(=O)O)cn1    ZINC001199668408
N#Cc1nc(F)ccc1OS(=O)(=O)C1CC1    ZINC000808345696
O=Cc1ccc(OS(=O)(=O)C2COC2)cc1    ZINC000276965513
O=S(=O)(Oc1ccc2c(c1)OCO2)C1CC1    ZINC000172957242
O=Cc1cccc(OS(=O)(=O)C2COC2)c1    ZINC000276982816
O=Cc1ccccc1OS(=O)(=O)C1COC1    ZINC000276928250
O=C(O)c1cccc(OS(=O)(=O)C2CC2)c1    ZINC000309613087
O=C(O)c1ccc(OS(=O)(=O)C2CC2)cc1    ZINC000309685500
O=C(O)c1ccccc1OS(=O)(=O)C1CC1    ZINC000738689477
CC(C)OS(=O)(=O)[C@H]1CCS(=O)(=O)C1    ZINC000012175048
CS(=O)(=O)OCC1CCS(=O)(=O)CC1    ZINC000219135414
CC(C)OS(=O)(=O)[C@@H]1CCS(=O)(=O)C1    ZINC000012175045
O=C(/C=C/c1ccccn1)NCS(=O)(=O)O    ZINC001142299679
C=CCCCO[C@@H](CCl)CS(=O)(=O)O    ZINC001224511452
CC(C)=CCO[C@@H](CCl)CS(=O)(=O)O    ZINC001205018975
O=S(=O)(O)CCO[C@@H]1CCCC[C@@H]1Cl    ZINC001224570419
O=S(=O)(O)CCO[C@H]1CCCC[C@@H]1Cl    ZINC001224570423
O=S(=O)(O)C[C@@H](CCl)OCCC1CC1    ZINC001224758148
CC(C)=CCO[C@H](CCl)CS(=O)(=O)O    ZINC001205018974
C=CCCCO[C@H](CCl)CS(=O)(=O)O    ZINC001224511448
O=S(=O)(O)C[C@@H](CCl)OC1CCCC1    ZINC001205560219
O=S(=O)(O)C[C@@H](CCl)OCC1CCC1    ZINC001206176501
O=S(=O)(O)C[C@H](CCl)OCCC1CC1    ZINC001224758149
O=S(=O)(O)C[C@H](CCl)OC1CCCC1    ZINC001205560220
O=S(=O)(O)C[C@H](CCl)OCC1CCC1    ZINC001206176503
O=S(=O)(O)CCO[C@H]1CCCC[C@H]1Cl    ZINC001224570421
O=S(=O)(O)CCO[C@@H]1CCCC[C@H]1Cl    ZINC001224570417
COCCCNC(=S)NCS(=O)(=O)O    ZINC001245634148
C[C@H](O)CNC(=N)SCCS(=O)(=O)O    ZINC001251970611
C#CCCS(=O)(=O)Oc1cc(F)ccc1C    ZINC000289080559
C#CCCCS(=O)(=O)Oc1ccccc1F    ZINC000791411527
C#CCCCS(=O)(=O)Oc1cccc(F)c1    ZINC000791412475
C#CCCS(=O)(=O)Oc1ccc(C)c(F)c1    ZINC000289137956
C#CCCS(=O)(=O)Oc1cccc(C)c1F    ZINC000289286566
C#CCCS(=O)(=O)Oc1cc(C)ccc1F    ZINC000288442834
C#CCCS(=O)(=O)Oc1ccc(F)cc1C    ZINC000289241608
COCCO[C@@H](C)C(=O)[C@H](O)S(=O)(=O)O    ZINC000001758500
CO[C@@H]1O[C@@H](CO)[C@@H](O)[C@H]1OS(C)(=O)=O    ZINC000004963406
COCCO[C@@H](C)C(=O)[C@@H](O)S(=O)(=O)O    ZINC000001758497
CO[C@@H]1OC[C@@H](OS(C)(=O)=O)[C@@H](O)[C@H]1O    ZINC000004921675
CO[C@H]1OC[C@@H](OS(C)(=O)=O)[C@@H](O)[C@H]1O    ZINC000004921674
CO[C@H]1OC[C@@H](O)[C@@H](O)[C@H]1OS(C)(=O)=O    ZINC000004994952
O=C(O)CCOCCOCCS(=O)(=O)O    ZINC000396175792
COC(=O)[C@H](CCO)OCCS(=O)(=O)O    ZINC001217839361
CO[C@H]1OC[C@@H](O)[C@@H](O)[C@@H]1OS(C)(=O)=O    ZINC000004994955
COCCO[C@H](C)C(=O)[C@@H](O)S(=O)(=O)O    ZINC000001758499
CO[C@@H]1OC[C@@H](O)[C@@H](O)[C@@H]1OS(C)(=O)=O    ZINC000004994956
CO[C@@H]1OC[C@@H](OS(C)(=O)=O)[C@@H](O)[C@@H]1O    ZINC000004921677
CO[C@H]1O[C@@H](CO)[C@@H](O)[C@H]1OS(C)(=O)=O    ZINC000004963403
CO[C@H]1O[C@@H](CO)[C@@H](O)[C@@H]1OS(C)(=O)=O    ZINC000004963408
CO[C@@H]1OC[C@@H](O)[C@@H](O)[C@H]1OS(C)(=O)=O    ZINC000004994954
COCCO[C@H](C)C(=O)[C@H](O)S(=O)(=O)O    ZINC000001758501
CO[C@H]1OC[C@@H](OS(C)(=O)=O)[C@@H](O)[C@@H]1O    ZINC000004921676
CO[C@@H]1O[C@@H](CO)[C@@H](O)[C@@H]1OS(C)(=O)=O    ZINC000004963410
CS(=O)(=O)Oc1ccc([C@@H]2CCOC2)cc1    ZINC000190663575
Cc1ccc(OS(=O)(=O)[C@@H]2CCOC2)cc1    ZINC000735673491
CCc1cccc(C=O)c1OS(=O)(=O)CC    ZINC000848468373
CCS(=O)(=O)Oc1ccc2c(c1)CCCO2    ZINC000290283648
CS(=O)(=O)O[C@H]1C[C@@H]2C=C[C@H]3CC(=O)[C@H]1[C@@H]32    ZINC000045070820
CCOc1ccccc1OS(=O)(=O)C1CC1    ZINC000172967053
CCS(=O)(=O)Oc1cccc2c1OCCC2    ZINC000828030291
CCCCS(=O)(=O)Oc1ccccc1C=O    ZINC000138280928
C=C(C)CS(=O)(=O)Oc1cccc(OC)c1    ZINC000188185110
CS(=O)(=O)O[C@@H]1C[C@@H]2C=C[C@@H]3CC(=O)[C@H]1[C@H]23    ZINC000247531081
C/C=C/c1ccc(OS(C)(=O)=O)c(OC)c1    ZINC000078609160
CCCCS(=O)(=O)Oc1cccc(C=O)c1    ZINC000078700087
Cc1ccc(C)c(OS(=O)(=O)C2COC2)c1    ZINC000276967347
COc1cccc(OS(=O)(=O)C2CCC2)c1    ZINC000820754208
O=S(=O)(O)CCOC1Cc2ccccc2C1    ZINC001224568582
COc1cccc(OS(=O)(=O)C2CC2)c1C    ZINC000921560975
CS(=O)(=O)O[C@@H]1C[C@@H]2C=C[C@@H]3CC(=O)[C@H]1[C@@H]23    ZINC000247531086
COc1ccc(OS(=O)(=O)C2(C)CC2)cc1    ZINC000820744710
COCC1(S(=O)(=O)Oc2ccccc2)CC1    ZINC000809385217
CCS(=O)(=O)Oc1ccc(C(C)=O)cc1C    ZINC000266111684
C=CCc1ccc(OS(C)(=O)=O)c(OC)c1    ZINC000070829108
Cc1ccc(OS(=O)(=O)C2COC2)cc1C    ZINC000276964115
COc1cccc(OS(=O)(=O)C2(C)CC2)c1    ZINC000820754296
COc1ccccc1OS(=O)(=O)C1CCC1    ZINC000820739393
CS(=O)(=O)Oc1ccc(OCC2CC2)cc1    ZINC000111334874
CCOc1cccc(OS(=O)(=O)C2CC2)c1    ZINC000867664853
CC(C)(OS(C)(=O)=O)C(=O)c1ccccc1    ZINC000077028163
Cc1ccc(OS(=O)(=O)C2COC2)c(C)c1    ZINC000276908616
O=S(=O)(O)CCO[C@H]1CCc2ccccc21    ZINC001224569609
Cc1ccccc1OS(=O)(=O)[C@H]1CCOC1    ZINC000265083069
CCS(=O)(=O)Oc1cccc(OC2CC2)c1    ZINC000849445459
CCS(=O)(=O)Oc1ccc(C)cc1C(C)=O    ZINC000072555424
C=C[C@@H](OCCS(=O)(=O)O)c1ccccc1    ZINC001224570758
O=S(=O)(C[C@@H]1CCOC1)Oc1ccccc1    ZINC000109840757
CCS(=O)(=O)Oc1cc(C)ccc1C(C)=O    ZINC000172994805
Cc1cccc(OS(=O)(=O)C2COC2)c1C    ZINC000276932975
CCS(=O)(=O)Oc1ccc(CC(C)=O)cc1    ZINC000292532464
C=CCCS(=O)(=O)Oc1ccccc1OC    ZINC000129223675
Cc1cccc(C)c1OS(=O)(=O)C1COC1    ZINC000276881187
CCS(=O)(=O)Oc1cc(C)c(C)cc1C=O    ZINC000173511329
O=S(=O)(C[C@H]1CCCO1)Oc1ccccc1    ZINC000170886283
O=S(=O)(O)CCO[C@@H]1CCc2ccccc21    ZINC001224569608
C=C(C)CS(=O)(=O)Oc1ccccc1OC    ZINC000188156299
CC1(C)Cc2cccc(OS(C)(=O)=O)c2O1    ZINC000070828258
C=CCCS(=O)(=O)Oc1ccc(OC)cc1    ZINC000129246604
CCOc1ccc(OS(=O)(=O)C2CC2)cc1    ZINC000122659247
O=S(=O)(C[C@@H]1CCCO1)Oc1ccccc1    ZINC000170886279
CCCCS(=O)(=O)Oc1ccc(C=O)cc1    ZINC000073742251
O=S(=O)(O)CC1(CO)Cc2ccccc2C1    ZINC000228915716
CCC(=O)c1ccc(OS(=O)(=O)CC)cc1    ZINC000072554272
CS(=O)(=O)O[C@@H]1C[C@@H]2C=C[C@H]3CC(=O)[C@H]1[C@@H]32    ZINC000045070818
CC(C)CS(=O)(=O)Oc1ccc(C=O)cc1    ZINC000118423184
COc1ccc(OS(=O)(=O)C2CCC2)cc1    ZINC000820744681
Cc1ccc(OS(=O)(=O)[C@H]2CCOC2)cc1    ZINC000735673492
C=CCCS(=O)(=O)Oc1cccc(OC)c1    ZINC000268506977
CC(=O)CCc1ccc(OS(C)(=O)=O)cc1    ZINC000070828297
COc1ccccc1OS(=O)(=O)C1(C)CC1    ZINC000820739233
C=C(C)CS(=O)(=O)Oc1ccc(OC)cc1    ZINC000188160608
COCc1cccc(OS(=O)(=O)C2CC2)c1    ZINC000173145596
CS(=O)(=O)O[C@H]1C[C@H]2C=C[C@H]3CC(=O)[C@H]1[C@@H]32    ZINC000045070824
COCc1ccccc1OS(=O)(=O)C1CC1    ZINC000841545450
CS(=O)(=O)O[C@@H]1C[C@H]2C=C[C@H]3CC(=O)[C@H]1[C@@H]32    ZINC000045070822
C=CCOc1ccc(OS(=O)(=O)CC)cc1    ZINC000173915750
CS(=O)(=O)O[C@@H]1C[C@@H]2C=C[C@@H]3CC(=O)[C@@H]1[C@H]23    ZINC000101046280
Cc1cc(C)cc(OS(=O)(=O)C2COC2)c1    ZINC000276256113
C=C[C@H](OCCS(=O)(=O)O)c1ccccc1    ZINC001224570759
CS(=O)(=O)Oc1ccc([C@H]2CCOC2)cc1    ZINC000190663594
Cc1ccccc1OS(=O)(=O)[C@@H]1CCOC1    ZINC000265083072
C/C=C\c1ccc(OS(C)(=O)=O)c(OC)c1    ZINC000210585912
COc1ccc(OS(=O)(=O)C2CC2)cc1C    ZINC000173254929
CCc1ccc(OS(=O)(=O)C2COC2)cc1    ZINC000276900710
CS(=O)(=O)O[C@@H]1C[C@@H]2C=C[C@@H]3CC(=O)[C@@H]1[C@@H]23    ZINC000101046284
COc1cc(C)ccc1OS(=O)(=O)C1CC1    ZINC000122669643
O=S(=O)(C[C@H]1CCOC1)Oc1ccccc1    ZINC000109840759
O=S(=O)(O)CCCO[C@H]1CCOC[C@@H]1F    ZINC001224899160
O=S(=O)(O)CCCO[C@H]1CCOC[C@H]1F    ZINC001224899158
C=CCOC[C@H](CS(=O)(=O)O)OCCF    ZINC001224675079
O=S(=O)(O)CCCO[C@@H]1CCOC[C@H]1F    ZINC001224899151
O=S(=O)(O)CCCO[C@@H]1CCOC[C@@H]1F    ZINC001224899155
C=CCOC[C@@H](CS(=O)(=O)O)OCCF    ZINC001224675084
C[C@H](CC(C)(C)S)OCCS(=O)(=O)O    ZINC001224570110
C[C@@H](CC(C)(C)S)OCCS(=O)(=O)O    ZINC001224570111
C#CCCS(=O)(=O)Oc1c(C)nn(C)c1C    ZINC000289085201
C#CCCCS(=O)(=O)Oc1cnn(CC)c1    ZINC000805076833
COC(C[C@@H](C)OCCS(=O)(=O)O)OC    ZINC001224570855
COCCOCCOCCOS(C)(=O)=O    ZINC000039255382
COCC(COC)OCCCS(=O)(=O)O    ZINC001224893479
COC(C[C@H](C)OCCS(=O)(=O)O)OC    ZINC001224570856
CCCCS(=O)(=O)Oc1ccc(C)cc1C    ZINC000172976663
CCCCc1ccc(OS(=O)(=O)CC)cc1    ZINC000156821590
CCS(=O)(=O)Oc1cc(C(C)C)ccc1C    ZINC000172968802
CC[C@@H](C)c1ccc(OS(=O)(=O)CC)cc1    ZINC000172968918
Cc1cc(C)cc(OS(=O)(=O)CC(C)C)c1    ZINC000118423417
Cc1cc(C(C)(C)C)ccc1OS(C)(=O)=O    ZINC000070828301
CC[C@H](C)c1ccccc1OS(=O)(=O)CC    ZINC000172970177
Cc1ccc(C)c(OS(=O)(=O)CC(C)C)c1    ZINC000118423411
CC[C@@H](C)CS(=O)(=O)Oc1ccccc1C    ZINC000122528955
Cc1ccc(OS(=O)(=O)CCC(C)C)cc1    ZINC000729481166
Cc1cccc(OS(=O)(=O)CC(C)(C)C)c1    ZINC000799742372
CC[C@@H](C)c1ccccc1OS(=O)(=O)CC    ZINC000172970170
CC[C@H](C)CS(=O)(=O)Oc1ccc(C)cc1    ZINC000122528048
CCCCS(=O)(=O)Oc1ccc(C)c(C)c1    ZINC000172962024
CCCCCc1ccc(OS(C)(=O)=O)cc1    ZINC000078609194
Cc1ccc(OS(=O)(=O)CC(C)(C)C)cc1    ZINC000799742471
CC[C@@H](C)CS(=O)(=O)Oc1ccc(C)cc1    ZINC000122527819
CC[C@H](C)c1ccc(OS(=O)(=O)CC)cc1    ZINC000172968928
CCc1ccc(OS(=O)(=O)CC(C)C)cc1    ZINC000755936026
CCCCS(=O)(=O)Oc1ccc(CC)cc1    ZINC000153878868
CCCCCS(=O)(=O)Oc1cccc(C)c1    ZINC000184075313
Cc1ccc(C)c(CCCCS(=O)(=O)O)c1    ZINC000001641131
CCCCCS(=O)(=O)Oc1ccc(C)cc1    ZINC000181392477
CCC[C@H](C)S(=O)(=O)Oc1ccccc1C    ZINC000757729451
Cc1cccc(OS(=O)(=O)CC(C)C)c1C    ZINC000109841511
CCCCS(=O)(=O)Oc1c(C)cccc1C    ZINC000172956642
CCC[C@H](C)S(=O)(=O)Oc1ccc(C)cc1    ZINC000196101403
O=S(=O)(O)CCCCCCc1ccccc1    ZINC000001641128
CCC[C@@H](C)S(=O)(=O)Oc1ccccc1C    ZINC000757729447
CC[C@@H](C)CS(=O)(=O)Oc1cccc(C)c1    ZINC000179304016
CCS(=O)(=O)Oc1cc(C)ccc1C(C)C    ZINC000172960095
CCCCS(=O)(=O)Oc1cc(C)cc(C)c1    ZINC000172962076
CC(C)(C)CCS(=O)(=O)Oc1ccccc1    ZINC000034511317
CCCCCS(=O)(=O)Oc1ccccc1C    ZINC000181392505
Cc1ccc(OS(=O)(=O)CC(C)C)cc1C    ZINC000735674728
CCS(=O)(=O)Oc1cccc(C(C)(C)C)c1    ZINC000172969519
Cc1ccccc1OS(=O)(=O)CCC(C)C    ZINC000060377676
CCCCS(=O)(=O)Oc1cc(C)ccc1C    ZINC000172961974
Cc1ccccc1OS(=O)(=O)CC(C)(C)C    ZINC000741157739
CC[C@H](C)CS(=O)(=O)Oc1cccc(C)c1    ZINC000179304023
CCS(=O)(=O)Oc1ccc(C(C)C)c(C)c1    ZINC000172960114
CCC[C@@H](C)S(=O)(=O)Oc1ccc(C)cc1    ZINC000196101395
CC[C@H](C)CS(=O)(=O)Oc1ccccc1C    ZINC000122529158
CCCCS(=O)(=O)Oc1cccc(C)c1C    ZINC000172969488
Cc1ccc(OS(=O)(=O)CC(C)C)c(C)c1    ZINC000118423820
CCS(=O)(=O)Oc1ccc(C(C)(C)C)cc1    ZINC000172960663
C[N+](CCO)(CCO)CCCS(=O)(=O)O    ZINC000038647701
O=S(=O)(O)CNS(=O)(=O)C(F)(F)F    ZINC001252378459
O=C(NCS(=O)(=O)O)C1CS(=O)(=O)C1    ZINC001182815741
CN(C)C(=S)SCCCS(=O)(=O)O    ZINC000002570188
N#CC1(COS(=O)(=O)C(F)(F)F)CCC1    ZINC000110753778
N#CC1(CS(=O)(=O)OCC(F)(F)F)CC1    ZINC000180380821
O=[N+]([O-])c1ccc(OS(=O)(=O)C2CC2)cc1    ZINC000112927779
COc1cc([C@@H](C#N)S(=O)(=O)O)ccc1O    ZINC000003594300
COc1cc([C@H](C#N)S(=O)(=O)O)ccc1O    ZINC000001722334
O=[N+]([O-])c1ccccc1OS(=O)(=O)C1CC1    ZINC000122620171
O=C(NCS(=O)(=O)O)C(=O)c1ccccc1    ZINC001142691843
O=C(O)c1ncccc1OS(=O)(=O)C1CC1    ZINC001602575955
O=C(O)c1ccncc1OS(=O)(=O)C1CC1    ZINC000833335086
O=[N+]([O-])c1cccc(OS(=O)(=O)C2CC2)c1    ZINC000122627590
CS(=O)(=O)Oc1cccc2c1NC(=O)CO2    ZINC000774806078
CS(=O)(=O)Oc1ccc2c(c1)CNC(=O)O2    ZINC001309970086
O=S(=O)(O)CNS(=O)(=O)C1CCCC1    ZINC001259804349
O=S(=O)(O)CCN[C@@H]1CCS(=O)(=O)C1    ZINC000026468763
N[C@H](CSCCCS(=O)(=O)O)C(=O)O    ZINC000001579976
O=S(=O)(O)CNS(=O)(=O)CC1CCC1    ZINC001193532641
O=S(=O)(O)CCN[C@H]1CCS(=O)(=O)C1    ZINC000026468770
N[C@@H](CSCCCS(=O)(=O)O)C(=O)O    ZINC000005501912
O=S(=O)(O)CNC1CCS(=O)(=O)CC1    ZINC001256379866
O=S(=O)(CCCCCl)O[C@H]1CNOC1    ZINC000809381306
N#Cc1cccc(OS(=O)(=O)CCCF)c1    ZINC000080634712
N#CCCCS(=O)(=O)Oc1ccccc1F    ZINC000065575290
C#CCCCS(=O)(=O)Oc1ccc(F)nc1    ZINC000805058526
N#CCCCS(=O)(=O)Oc1cccc(F)c1    ZINC000104104670
C#CCCCS(=O)(=O)Oc1cccnc1F    ZINC000805041383
N#Cc1ccc(OS(=O)(=O)CCCF)cc1    ZINC000080633440
N#Cc1ccccc1OS(=O)(=O)CCCF    ZINC000080634064
O=C(NCS(=O)(=O)O)[C@@H]1CCC(F)(F)C1    ZINC001186889649
O=S(=O)(O)CCO[C@@H]1CCc2cccnc21    ZINC001224572853
CCS(=O)(=O)Oc1ccc(C(=O)NC)cc1    ZINC000742277048
CCNC(=O)c1ccc(OS(C)(=O)=O)cc1    ZINC000078711632
C=C(C)CS(=O)(=O)Oc1ccc(OC)nc1    ZINC000859240101
C=CCCS(=O)(=O)Oc1ccc(OC)nc1    ZINC000859240236
O=S(=O)(C[C@H]1CCCO1)Oc1cccnc1    ZINC000180368185
Cc1ncccc1OS(=O)(=O)[C@H]1CCOC1    ZINC000272785632
CCS(=O)(=O)Oc1ccc(C(N)=O)c(C)c1    ZINC000849463699
C=C(C)CS(=O)(=O)Oc1cccnc1OC    ZINC000280668621
CCS(=O)(=O)Oc1cccc(CC(N)=O)c1    ZINC000173080527
CCc1ccccc1C(=O)NCS(=O)(=O)O    ZINC001148417038
CCS(=O)(=O)Oc1ccccc1NC(C)=O    ZINC000078294020
CCS(=O)(=O)Oc1cccc(NC(C)=O)c1    ZINC000172971166
COc1ccc(OS(=O)(=O)C2(C)CC2)cn1    ZINC000859239609
O=S(=O)(C[C@@H]1CCCO1)Oc1cccnc1    ZINC000180368167
COc1ncccc1OS(=O)(=O)C1(C)CC1    ZINC000831059616
COc1ccc(OS(=O)(=O)C2CCC2)cn1    ZINC000882434727
CN(C)C(=O)c1ccccc1OS(C)(=O)=O    ZINC000751254400
Cc1ccc(C(=O)NCS(=O)(=O)O)c(C)c1    ZINC001148253263
CC(=O)Nc1ccc(C)cc1OS(C)(=O)=O    ZINC000111340239
CCS(=O)(=O)Oc1cccc(C(=O)NC)c1    ZINC000173021322
CN(CCS(=O)(=O)O)c1ccc(C=O)cc1    ZINC000033986704
CCS(=O)(=O)Oc1cc(C(N)=O)ccc1C    ZINC000742291152
CCS(=O)(=O)Oc1cc(C)ccc1C(N)=O    ZINC000172997105
CN(C)C(=O)c1ccc(OS(C)(=O)=O)cc1    ZINC000120396401
Cc1ccncc1OS(=O)(=O)[C@@H]1CCOC1    ZINC000921871339
O=S(=O)(Cc1ccccc1)O[C@H]1CNOC1    ZINC000809381553
COCC1(S(=O)(=O)Oc2cccnc2)CC1    ZINC000831069142
Cc1ncccc1OS(=O)(=O)[C@@H]1CCOC1    ZINC000272785630
CN(C)C(=O)c1cccc(OS(C)(=O)=O)c1    ZINC000127359524
Cc1ccncc1OS(=O)(=O)[C@H]1CCOC1    ZINC000921871343
C=CCCS(=O)(=O)Oc1cccnc1OC    ZINC000272327560
Cc1cccc(C)c1C(=O)NCS(=O)(=O)O    ZINC001189060391
Cc1cc(/C=N/O)cc(C)c1OS(C)(=O)=O    ZINC000256052216
CCc1cccc(C(=O)NCS(=O)(=O)O)c1    ZINC000220805312
CC(=O)N(C)c1ccc(OS(C)(=O)=O)cc1    ZINC000742330599
Cc1cc(C(N)=O)cc(C)c1OS(C)(=O)=O    ZINC000256052493
CCNC(=O)c1cccc(OS(C)(=O)=O)c1    ZINC000111335921
O=S(=O)(C[C@@H]1CCOC1)Oc1cccnc1    ZINC000186341746
O=S(=O)(C[C@H]1CCOC1)Oc1cccnc1    ZINC000186341765
CCS(=O)(=O)Oc1ccc(NC(C)=O)cc1    ZINC000172968013
COc1ncccc1OS(=O)(=O)C1CCC1    ZINC000882051711
O=S(=O)(O)CCO[C@H]1CCc2cccnc21    ZINC001224572858
CCS(=O)(=O)Oc1ccccc1CC(N)=O    ZINC000151949568
CN(C)S(=O)(=O)Oc1ccc(C(=N)N)cc1    ZINC000228964690
CCn1cc(OS(=O)(=O)CCCC#N)cn1    ZINC000190272645
O=S(=O)(O)C[C@@H](O)CN(CCO)CCO    ZINC000001590503
O=S(=O)(O)CCCNC(CO)(CO)CO    ZINC000001611594
C[C@@H](CS(=O)(=O)O)NC(CO)(CO)CO    ZINC000006437257
O=S(=O)(O)C[C@H](O)CN(CCO)CCO    ZINC000004262454
C[C@H](CS(=O)(=O)O)NC(CO)(CO)CO    ZINC000001659812
C[C@@H](Cc1ccccc1)NCCS(=O)(=O)O    ZINC000670419681
Cc1ccncc1OS(=O)(=O)CC(C)(C)C    ZINC000921871024
Cc1ccncc1OS(=O)(=O)CCC(C)C    ZINC000921871527
CCC[C@@H](C)S(=O)(=O)Oc1cnccc1C    ZINC000921870162
CC[C@H](C)CS(=O)(=O)Oc1cnccc1C    ZINC000921871652
C[C@H](Cc1ccccc1)NCCS(=O)(=O)O    ZINC000670419682
CCC[C@H](C)S(=O)(=O)Oc1cnccc1C    ZINC000921870161
CC[C@@H](C)CS(=O)(=O)Oc1cnccc1C    ZINC000921871651
CCCCCS(=O)(=O)Oc1cccnc1C    ZINC000184866149
CC[C@H](C)CS(=O)(=O)Oc1cccnc1C    ZINC000181444102
CC(C)(C)CCS(=O)(=O)Oc1cccnc1    ZINC000186339402
CCC[C@H](C)S(=O)(=O)Oc1cccnc1C    ZINC000845907818
Cc1ccc(C[C@@H](C)NCS(=O)(=O)O)cc1    ZINC001255778637
CCN(CCCS(=O)(=O)O)c1ccccc1    ZINC000002574376
CCC[C@@H](C)S(=O)(=O)Oc1cccnc1C    ZINC000845907817
CC[C@@H](Cc1ccccc1)NCS(=O)(=O)O    ZINC001258838844
C[C@@H](NCCCS(=O)(=O)O)c1ccccc1    ZINC000044831963
CC[C@@H](C)CS(=O)(=O)Oc1cccnc1C    ZINC000181444086
CN(C)CCCS(=O)(=O)Oc1ccccc1    ZINC000866376837
Cc1ccc(C[C@H](C)NCS(=O)(=O)O)cc1    ZINC001255778636
Cc1ncccc1OS(=O)(=O)CCC(C)C    ZINC000181440487
C[C@H](NCCCS(=O)(=O)O)c1ccccc1    ZINC000044831966
CC[C@H](Cc1ccccc1)NCS(=O)(=O)O    ZINC001258838843
Cc1ncccc1OS(=O)(=O)CC(C)(C)C    ZINC000282562252
O=S(=O)(CCl)OCC(F)(F)C(F)F    ZINC000829640616
O=S(=O)(Oc1ccc(F)cc1)C(F)(F)F    ZINC000100542050
O=S(=O)(Oc1cccc(F)c1)C(F)(F)F    ZINC000114575766
O=S(=O)(Oc1ccccc1F)C(F)(F)F    ZINC000114570723
CS(=O)(=O)Oc1c(F)c(F)cc(F)c1F    ZINC000140805821
C#CCCS(=O)(=O)Oc1cccc(Cl)c1    ZINC000808276324
C#CCCS(=O)(=O)Oc1ccc(Cl)cc1    ZINC000808276079
C#CCCS(=O)(=O)Oc1ccccc1Cl    ZINC000808276095
O=C1C=C(OS(=O)(=O)C(F)(F)F)CCC1    ZINC000115805794
CCS(=O)(=O)Oc1ccc2oc(=O)oc2c1    ZINC000799824740
CS(=O)(=O)Oc1ccc(C(=O)O)cc1C=O    ZINC000738168785
O=S(=O)(O)CCO[C@@H]1CCS(=O)(=O)C1    ZINC001224571340
CS(=O)(=O)OC/C=C\COS(C)(=O)=O    ZINC000095831515
CS(=O)(=O)OC/C=C/COS(C)(=O)=O    ZINC000095831516
O=S1(=O)CS(=O)(=O)OCCCCCO1    ZINC000001588547
O=S(=O)(O)CCO[C@H]1CCS(=O)(=O)C1    ZINC001224571339
O=S(=O)(O)CCCOC1CS(=O)(=O)C1    ZINC001224897630
O=S(=O)(O)CC[n+]1csc2ccccc21    ZINC000004831631
Cc1cc(OS(=O)(=O)C(F)(F)F)n(C)n1    ZINC000137637137
O=[N+]([O-])c1ncccc1OS(=O)(=O)C1CC1    ZINC000172969890
CCC(=O)CO[C@H](CCl)CS(=O)(=O)O    ZINC001204871440
CCC(=O)CO[C@@H](CCl)CS(=O)(=O)O    ZINC001204871441
O=S(=O)(O)C[C@@H](CCl)OC[C@H]1CCO1    ZINC001224473526
CC(=O)[C@H](C)O[C@H](CCl)CS(=O)(=O)O    ZINC001205231367
O=S(=O)(O)C[C@@H](CCl)OC[C@@H]1CCO1    ZINC001224473525
O=S(=O)(O)C[C@H](CCl)OCC1COC1    ZINC001224745687
CC(=O)[C@H](C)O[C@@H](CCl)CS(=O)(=O)O    ZINC001205231366
O=S(=O)(O)C[C@H](CCl)OC[C@H]1CCO1    ZINC001224473527
O=S(=O)(O)C[C@@H](CCl)OCC1COC1    ZINC001224745686
CC(=O)[C@@H](C)O[C@@H](CCl)CS(=O)(=O)O    ZINC001205231369
CC(=O)[C@@H](C)O[C@H](CCl)CS(=O)(=O)O    ZINC001205231368
O=S(=O)(O)C[C@H](CCl)OC[C@@H]1CCO1    ZINC001224473524
CS(C)(=O)=NS(=O)(=O)O[C@H]1CNOC1    ZINC000867256798
O=Cc1ccc(OS(=O)(=O)C2CC2)c(F)c1    ZINC000159524834
O=Cc1cc(F)ccc1OS(=O)(=O)C1CC1    ZINC000159552539
O=Cc1cc(F)cc(OS(=O)(=O)C2CC2)c1    ZINC000185196497
O=Cc1ccc(OS(=O)(=O)C2CC2)cc1F    ZINC000845961369
CSc1ccc(OS(=O)(=O)C2CC2)cc1    ZINC000172980081
N#CCCCS(=O)(=O)Oc1cccnc1F    ZINC000125114683
N#CCCCS(=O)(=O)Oc1ccc(F)nc1    ZINC000181453003
C[C@H]1CCCC=C1OS(=O)(=O)C(F)(F)F    ZINC000100258700
C[C@@H]1CCCC=C1OS(=O)(=O)C(F)(F)F    ZINC000100258695
O=S(=O)(OC1=CCCCCC1)C(F)(F)F    ZINC000043393850
O=S(=O)(OC=C1CCCCC1)C(F)(F)F    ZINC000043967993
CC1(C)C=C(OS(=O)(=O)C(F)(F)F)CC1    ZINC000101054709
CCS(=O)(=O)Oc1ccc(C=O)c(OC)c1    ZINC001322084227
CS(=O)(=O)Oc1cccc(CCC(=O)O)c1    ZINC000052508205
CCOC(=O)c1ccccc1OS(C)(=O)=O    ZINC000078609179
CCOC(=O)[C@@H](c1ccccc1)S(=O)(=O)O    ZINC000001666929
CCS(=O)(=O)Oc1ccc(CC(=O)O)cc1    ZINC000309717729
C[C@@H](CS(=O)(=O)Oc1ccccc1)C(=O)O    ZINC000827571120
COC(=O)c1cc(C)ccc1OS(C)(=O)=O    ZINC000111339889
CCOC(=O)[C@H](c1ccccc1)S(=O)(=O)O    ZINC000004800550
COc1ccc(C(C)=O)cc1OS(C)(=O)=O    ZINC000810103556
COC(=O)c1ccc(C)c(OS(C)(=O)=O)c1    ZINC000059861505
CCS(=O)(=O)Oc1cccc(C=O)c1OC    ZINC000266077699
Cc1cc(C(=O)O)cc(C)c1OS(C)(=O)=O    ZINC000256050796
COC(=O)Cc1cccc(OS(C)(=O)=O)c1    ZINC000111342362
CCS(=O)(=O)Oc1cc(C=O)ccc1OC    ZINC000035356633
COC(=O)Cc1ccc(OS(C)(=O)=O)cc1    ZINC000035940460
COCCS(=O)(=O)Oc1ccccc1C=O    ZINC000121252590
COc1ccc(OS(=O)(=O)C2COC2)cc1    ZINC000276354904
CCS(=O)(=O)Oc1ccc(C=O)cc1OC    ZINC000073742237
CCOc1ccc(OS(C)(=O)=O)c(C=O)c1    ZINC000078609207
O=C(O)CCCS(=O)(=O)Oc1ccccc1    ZINC000738586652
CCS(=O)(=O)Oc1ccccc1C(=O)OC    ZINC000164570282
CCS(=O)(=O)Oc1cc(OC)ccc1C=O    ZINC000173015771
CCOC(=O)c1ccc(OS(C)(=O)=O)cc1    ZINC000070828342
CS(=O)(=O)OC[C@H]1COc2ccccc2O1    ZINC000005640906
CCS(=O)(=O)Oc1ccc(C(=O)OC)cc1    ZINC000172960193
COC(=O)c1ccc(CCS(=O)(=O)O)cc1    ZINC000049582074
COc1cc(C(C)=O)ccc1OS(C)(=O)=O    ZINC000001635820
CCS(=O)(=O)Oc1ccc(OC)cc1C=O    ZINC000172961875
CCS(=O)(=O)Oc1cccc2c1OCCO2    ZINC000186176793
CCS(=O)(=O)Oc1cccc(CC(=O)O)c1    ZINC000830136886
CCS(=O)(=O)Oc1ccc(C(=O)O)c(C)c1    ZINC001597231787
CCS(=O)(=O)Oc1ccc(C)cc1C(=O)O    ZINC000830137096
CCS(=O)(=O)Oc1cc(C(=O)O)ccc1C    ZINC000830137111
CCS(=O)(=O)Oc1cccc(C(=O)OC)c1    ZINC000172970275
CCOc1ccc(C=O)c(OS(C)(=O)=O)c1    ZINC000748661867
CCc1ccc(C(=O)O)c(OS(C)(=O)=O)c1    ZINC001605807481
CCS(=O)(=O)Oc1ccc2c(c1)OCCO2    ZINC000266073040
CCOc1cc(C=O)ccc1OS(C)(=O)=O    ZINC000008728233
CCS(=O)(=O)Oc1ccccc1CC(=O)O    ZINC000830136807
CCS(=O)(=O)Oc1cccc(OC(C)=O)c1    ZINC000152398777
COC(=O)Cc1ccccc1OS(C)(=O)=O    ZINC000151392029
CS(=O)(=O)Oc1cccc2c1OCCCO2    ZINC000849403268
COc1ccccc1OS(=O)(=O)C1COC1    ZINC000276336454
C[C@H](CS(=O)(=O)Oc1ccccc1)C(=O)O    ZINC000827571118
COCCS(=O)(=O)Oc1cccc(C=O)c1    ZINC000121257069
CS(=O)(=O)OC[C@@H]1COc2ccccc2O1    ZINC000004974440
CCS(=O)(=O)Oc1ccc(C)c(C(=O)O)c1    ZINC001597230340
COc1ccc(C(C)=O)c(OS(C)(=O)=O)c1    ZINC000096967696
CS(=O)(=O)Oc1ccc2c(c1)OCCCO2    ZINC000732220195
COCCS(=O)(=O)Oc1ccc(C=O)cc1    ZINC000077372659
COc1cccc(OS(=O)(=O)C2COC2)c1    ZINC000276402089
CS(=O)(=O)Oc1ccc(CCC(=O)O)cc1    ZINC000002524680
N[C@H](C(=O)NCS(=O)(=O)O)c1ccccc1    ZINC001220241384
Nc1ccc(CC(=O)NCS(=O)(=O)O)cc1    ZINC001220242868
C[C@H](C(=O)NCS(=O)(=O)O)c1cccnc1    ZINC001177796109
Cc1ccc(CC(=O)NCS(=O)(=O)O)cn1    ZINC001177253812
C[C@@H](C(=O)NCS(=O)(=O)O)c1cccnc1    ZINC001177796108
Cc1ccc(NC(=O)NCS(=O)(=O)O)cc1    ZINC001202436921
Cc1ccc(C)c(C(=O)NCS(=O)(=O)O)n1    ZINC001184609398
Cc1ccnc(CC(=O)NCS(=O)(=O)O)c1    ZINC001178269027
NCc1ccccc1C(=O)NCS(=O)(=O)O    ZINC001220243313
NCc1cccc(C(=O)NCS(=O)(=O)O)c1    ZINC001220242974
Cc1cccc(NC(=O)NCS(=O)(=O)O)c1    ZINC001202317825
Cc1ccccc1NC(=O)NCS(=O)(=O)O    ZINC001202188974
Cc1cc(C)nc(C(=O)NCS(=O)(=O)O)c1    ZINC001188147323
N[C@@H](C(=O)NCS(=O)(=O)O)c1ccccc1    ZINC001220241380
CCc1cnccc1C(=O)NCS(=O)(=O)O    ZINC001196146554
O=C(NCCS(=O)(=O)O)Nc1ccccc1    ZINC000005603964
O=C(NCc1ccccc1)NCS(=O)(=O)O    ZINC000169463207
Cc1cccnc1CC(=O)NCS(=O)(=O)O    ZINC001177461827
CN(C(N)=O)c1ccc(OS(C)(=O)=O)cc1    ZINC000111339365
CC[C@H](C)CO[C@H](CCl)CS(=O)(=O)O    ZINC001224663020
CC[C@@H](C)CO[C@H](CCl)CS(=O)(=O)O    ZINC001224663019
CC(C)(C)CO[C@@H](CCl)CS(=O)(=O)O    ZINC001204887533
CCCCCO[C@@H](CCl)CS(=O)(=O)O    ZINC001224661517
CC(C)CCO[C@@H](CCl)CS(=O)(=O)O    ZINC001205085961
CC[C@@H](C)CO[C@@H](CCl)CS(=O)(=O)O    ZINC001224663021
CC[C@H](C)CO[C@@H](CCl)CS(=O)(=O)O    ZINC001224663022
CC(C)CCO[C@H](CCl)CS(=O)(=O)O    ZINC001205085960
CC(C)(C)CO[C@H](CCl)CS(=O)(=O)O    ZINC001204887532
CCCCCO[C@H](CCl)CS(=O)(=O)O    ZINC001224661514
Cc1ccc(F)cc1OS(=O)(=O)C1CCC1    ZINC000882114723
Cc1ccc(F)c(OS(=O)(=O)C2(C)CC2)c1    ZINC000830663287
C=CCCS(=O)(=O)Oc1cc(F)ccc1C    ZINC000191226822
C=CCc1cccc(F)c1OS(=O)(=O)CC    ZINC000819885392
Cc1ccc(F)c(OS(=O)(=O)C2CCC2)c1    ZINC000881930873
Cc1cccc(OS(=O)(=O)C2CCC2)c1F    ZINC000882052305
Cc1cc(F)ccc1OS(=O)(=O)C1CCC1    ZINC000882014867
O=S(=O)(CC1CCC1)Oc1ccccc1F    ZINC000120314392
O=S(=O)(CCC1CC1)Oc1ccccc1F    ZINC000120314569
O=S(=O)(CCC1CC1)Oc1cccc(F)c1    ZINC000120322769
C=CCCCS(=O)(=O)Oc1ccccc1F    ZINC000292975540
C=C(C)CS(=O)(=O)Oc1ccc(C)c(F)c1    ZINC000280570616
Cc1cc(F)ccc1OS(=O)(=O)C1(C)CC1    ZINC000830944519
C=CCCS(=O)(=O)Oc1cc(C)ccc1F    ZINC000120899588
O=S(=O)(CC1CCC1)Oc1cccc(F)c1    ZINC000120322630
C=CCCS(=O)(=O)Oc1ccc(F)cc1C    ZINC000167089126
C=C(C)CS(=O)(=O)Oc1ccc(F)cc1C    ZINC000189768369
Cc1cccc(OS(=O)(=O)C2(C)CC2)c1F    ZINC000831059660
C=C(C)CS(=O)(=O)Oc1cccc(C)c1F    ZINC000189806004
Cc1ccc(F)cc1OS(=O)(=O)C1(C)CC1    ZINC000831222808
C=C(C)CS(=O)(=O)Oc1cc(C)ccc1F    ZINC000280494983
Cc1ccc(OS(=O)(=O)C2CCC2)cc1F    ZINC000882137454
Cc1ccc(OS(=O)(=O)C2(C)CC2)cc1F    ZINC000831315278
C=CCCS(=O)(=O)Oc1cccc(C)c1F    ZINC000180359574
C=C(C)CS(=O)(=O)Oc1cc(F)ccc1C    ZINC000189838293
C=CCCS(=O)(=O)Oc1ccc(C)c(F)c1    ZINC000194029694
C=CCCCS(=O)(=O)Oc1cccc(F)c1    ZINC000292913611
O=S(=O)(O)CCCO[C@@H]1CCC(F)(F)C1    ZINC001224899617
O=S(=O)(O)CCCO[C@H]1CCC(F)(F)C1    ZINC001224899619
O=S(=O)(O)CCOC1CCC(F)(F)CC1    ZINC001224568078
CCS(=O)(=O)Oc1c(C)cc(OC)cc1C    ZINC000819917024
CO[C@@H](C)CS(=O)(=O)Oc1ccc(C)cc1    ZINC000192868163
Cc1ccccc1[C@H](C)OCCS(=O)(=O)O    ZINC001224571565
COC[C@H](C)S(=O)(=O)Oc1cccc(C)c1    ZINC000117901699
COC[C@@H](C)S(=O)(=O)Oc1cccc(C)c1    ZINC000117901702
CO[C@H](C)CS(=O)(=O)Oc1ccccc1C    ZINC000192868205
CCc1ccc(OS(=O)(=O)CC)c(OC)c1    ZINC000122151512
COCC[C@H](C)S(=O)(=O)Oc1ccccc1    ZINC000782141264
CC[C@@H](CS(=O)(=O)Oc1ccccc1)OC    ZINC000817128083
COCCS(=O)(=O)Oc1ccc(C)c(C)c1    ZINC000121258054
COC[C@@H](C)S(=O)(=O)Oc1ccc(C)cc1    ZINC000117901684
COc1ccc(OS(=O)(=O)CC(C)C)cc1    ZINC000118423291
CCOCCS(=O)(=O)Oc1ccc(C)cc1    ZINC000068868481
CCS(=O)(=O)Oc1ccc(OC(C)C)cc1    ZINC000173166377
Cc1ccc([C@@H](C)OCCS(=O)(=O)O)cc1    ZINC001224572880
CCCCS(=O)(=O)Oc1ccc(OC)cc1    ZINC000172958856
CCCCS(=O)(=O)Oc1cccc(OC)c1    ZINC000172965301
Cc1ccc([C@H](C)OCCS(=O)(=O)O)cc1    ZINC001224572876
CC[C@@H](OCCS(=O)(=O)O)c1ccccc1    ZINC001224569669
CCCCS(=O)(=O)Oc1ccccc1OC    ZINC000045929405
COc1cccc(OS(=O)(=O)CC(C)C)c1    ZINC000109841200
COc1ccccc1OS(=O)(=O)CC(C)C    ZINC000109840811
CCOCCS(=O)(=O)Oc1ccccc1C    ZINC000104104539
CCOCCS(=O)(=O)Oc1cccc(C)c1    ZINC000109336263
COC[C@H](C)S(=O)(=O)Oc1ccccc1C    ZINC000074358609
COC[C@H](C)S(=O)(=O)Oc1ccc(C)cc1    ZINC000117901681
CC[C@H](CS(=O)(=O)Oc1ccccc1)OC    ZINC000817128084
C[C@H](Cc1ccccc1)OCCS(=O)(=O)O    ZINC001224572485
CCCOc1ccc(OS(=O)(=O)CC)cc1    ZINC000172968392
CC(C)(C)c1cc(OS(C)(=O)=O)ccc1O    ZINC000002065796
C[C@@H](Cc1ccccc1)OCCS(=O)(=O)O    ZINC001224572477
CC(C)COc1ccc(OS(C)(=O)=O)cc1    ZINC000188358489
CCS(=O)(=O)Oc1cccc(OC(C)C)c1    ZINC000742292427
CO[C@H](C)CS(=O)(=O)Oc1ccc(C)cc1    ZINC000192868149
CO[C@@H](C)CS(=O)(=O)Oc1cccc(C)c1    ZINC000281827021
CCS(=O)(=O)Oc1ccc(CCOC)cc1    ZINC000172970522
COCCS(=O)(=O)Oc1c(C)cccc1C    ZINC000172956469
COCCS(=O)(=O)Oc1cccc(C)c1C    ZINC000129771510
Cc1ccc(OCCOS(C)(=O)=O)c(C)c1    ZINC000004106952
CCc1ccc(OCCOS(C)(=O)=O)cc1    ZINC000004105568
COC[C@H](C)CS(=O)(=O)Oc1ccccc1    ZINC000771560930
Cc1ccccc1[C@@H](C)OCCS(=O)(=O)O    ZINC001224571576
COCCS(=O)(=O)Oc1ccc(C)cc1C    ZINC000077373159
CO[C@@H](C)CS(=O)(=O)Oc1ccccc1C    ZINC000192868217
CC(C)OCCS(=O)(=O)Oc1ccccc1    ZINC000266831342
COC[C@@H](C)CS(=O)(=O)Oc1ccccc1    ZINC000771560933
COCC[C@@H](C)S(=O)(=O)Oc1ccccc1    ZINC000782141265
CCc1ccc(OS(=O)(=O)CCOC)cc1    ZINC000153878516
COCCS(=O)(=O)Oc1cc(C)ccc1C    ZINC000077372810
COCCS(=O)(=O)Oc1cc(C)cc(C)c1    ZINC000077372816
COC[C@@H](C)S(=O)(=O)Oc1ccccc1C    ZINC000074358613
CO[C@H](C)CS(=O)(=O)Oc1cccc(C)c1    ZINC000281827024
Cc1cccc([C@H](C)OCCS(=O)(=O)O)c1    ZINC001224572322
C[C@H](OCCCS(=O)(=O)O)c1ccccc1    ZINC001224893451
C=CCCCS(=O)(=O)Oc1cnn(CC)c1    ZINC000292488913
CCn1cc(OS(=O)(=O)CCC2CC2)cn1    ZINC000790889518
Cc1nn(C)c(C)c1OS(=O)(=O)C1CCC1    ZINC000882035378
Cc1nn(C)c(C)c1OS(=O)(=O)C1(C)CC1    ZINC000831005574
CN(C)CCCS(=O)(=O)Oc1cccnc1    ZINC000867078172
CCn1cc(OS(=O)(=O)CC2CCC2)cn1    ZINC000277028930
C[N+](C)(CCCS(=O)(=O)O)c1ccccc1    ZINC000005377537
C[C@H](Br)C(=O)NCS(=O)(=O)O    ZINC001179519631
O=S(=O)(CBr)O[C@H]1CNOC1    ZINC000845931727
O=C(CCBr)NCS(=O)(=O)O    ZINC001142732423
C[C@](C#N)(CCl)OS(=O)(=O)CCCl    ZINC000001605203
C[C@@](C#N)(CCl)OS(=O)(=O)CCCl    ZINC000006482075
O=S(=O)(Oc1ccc(F)cn1)C(F)(F)F    ZINC000100016041
O=S(=O)(Oc1ncccc1F)C(F)(F)F    ZINC000100016045
CCS(=O)(=O)Oc1ccc(C#N)cc1Cl    ZINC000172989808
CCS(=O)(=O)Oc1ccc(C#N)c(Cl)c1    ZINC000187165806
CCS(=O)(=O)Oc1cc(Cl)ccc1C#N    ZINC000761932428
C#CCCS(=O)(=O)Oc1cccnc1Cl    ZINC000808302685
C#CCCS(=O)(=O)Oc1ccc(Cl)nc1    ZINC000808302529
CCS(=O)(=O)Oc1cc(Cl)cc(C#N)c1    ZINC000808320158
C#CCCS(=O)(=O)Oc1cncc(Cl)c1    ZINC000808305993
O=S(=O)(Cc1ccon1)OCC(F)(F)F    ZINC000266200535
CS(=O)(=O)Oc1ccc(C=O)cc1[N+](=O)[O-]    ZINC000078609156
CS(=O)(=O)Oc1cc(C=O)ccc1[N+](=O)[O-]    ZINC000111335573
CS(=O)(=O)Oc1ccc([N+](=O)[O-])cc1C=O    ZINC000002564946
CS(=O)(=O)CCC(=O)NCS(=O)(=O)O    ZINC001142536765
NC(=O)CCO[C@H](CCl)CS(=O)(=O)O    ZINC001224815500
NC(=O)CCO[C@@H](CCl)CS(=O)(=O)O    ZINC001224815502
CNC(=O)CO[C@@H](CCl)CS(=O)(=O)O    ZINC001206019784
CNC(=O)CO[C@H](CCl)CS(=O)(=O)O    ZINC001206019778
C[S+](C)/C(=C/S(=O)(=O)O)c1ccccc1    ZINC000005003727
CN1CC=C(OS(=O)(=O)C(F)(F)F)CC1    ZINC000101740648
N#CCCCCS(=O)(=O)OCC(F)(F)F    ZINC000109336315
CC(C)(C#N)CS(=O)(=O)OCC(F)(F)F    ZINC000777815702
O=C(NCS(=O)(=O)O)[C@H]1[C@@H]2[C@H]3C[C@@H]1C(=O)[C@H]32    ZINC001184000256
Cc1ccc(OC(=O)NCS(=O)(=O)O)cc1    ZINC001194473627
CCS(=O)(=O)Oc1cnccc1C(=O)OC    ZINC000268668140
CS(=O)(=O)Oc1cccc(OCC(N)=O)c1    ZINC000754038776
CCS(=O)(=O)Oc1ccccc1NC(=O)O    ZINC000830136913
O=C(NCS(=O)(=O)O)c1ccc(CO)cc1    ZINC001186123511
O=S(=O)(O)CCO[C@@H]1COc2cnccc21    ZINC001224570909
CCS(=O)(=O)Oc1ccc(C)c([N+](=O)[O-])c1    ZINC000151696758
O=C(Cc1cccc(O)c1)NCS(=O)(=O)O    ZINC001142854334
CCS(=O)(=O)Oc1cccc([N+](=O)[O-])c1C    ZINC000173048297
CCS(=O)(=O)Oc1ccc(C)cc1[N+](=O)[O-]    ZINC000172989704
COc1ccc(/C=N\S(=O)(=O)O)cc1OC    ZINC000104342027
CCS(=O)(=O)Oc1cccc(NC(=O)O)c1    ZINC000737891127
O=C(Cc1ccccc1O)NCS(=O)(=O)O    ZINC001144270065
CCS(=O)(=O)Oc1ccc([N+](=O)[O-])cc1C    ZINC000151681817
CCS(=O)(=O)Oc1cc([N+](=O)[O-])ccc1C    ZINC000173039843
COc1ncccc1OS(=O)(=O)C1COC1    ZINC000277029456
CN(C)S(=O)(=O)Oc1ccc2c(c1)OCO2    ZINC000007616185
Cc1cccc(O)c1C(=O)NCS(=O)(=O)O    ZINC001188658535
Cc1cc(O)ccc1C(=O)NCS(=O)(=O)O    ZINC001186195768
Cc1ccc(C(=O)NCS(=O)(=O)O)c(O)c1    ZINC001148506198
COC(=O)Nc1ccccc1OS(C)(=O)=O    ZINC000493099488
O=C(O)CCCS(=O)(=O)Oc1cccnc1    ZINC001602002069
CCS(=O)(=O)Oc1ccc(NC(=O)O)cc1    ZINC000827480554
O=S(=O)(O)CCO[C@H]1COc2cnccc21    ZINC001224570912
CCS(=O)(=O)Oc1cccc(C)c1[N+](=O)[O-]    ZINC000071784295
COc1ccc(OS(=O)(=O)C2COC2)cn1    ZINC000859240301
CCS(=O)(=O)Oc1ccc([N+](=O)[O-])c(C)c1    ZINC000172989667
COC(=O)Nc1cccc(OS(C)(=O)=O)c1    ZINC000490676360
COc1ccc(/C=N/S(=O)(=O)O)cc1OC    ZINC000017287387
COC(=O)Nc1ccc(OS(C)(=O)=O)cc1    ZINC000490674226
O=C(NCS(=O)(=O)O)OCc1ccccc1    ZINC000001678915
CCc1ccc(OS(C)(=O)=O)c([N+](=O)[O-])c1    ZINC000115593040
CS(=O)(=O)Oc1ccc(OCC(N)=O)cc1    ZINC000739979162
O=C(NCS(=O)(=O)O)c1cc2n(n1)CCC2    ZINC001151941574
O=C(NCS(=O)(=O)O)c1n[nH]c2c1CCC2    ZINC001201243059
Cc1cc(N)ncc1C(=O)NCS(=O)(=O)O    ZINC001194358610
O=C(NCS(=O)(=O)O)c1cc(C2CC2)[nH]n1    ZINC001188399487
O=C(NCS(=O)(=O)O)c1cnn2c1CCC2    ZINC001154056482
Cc1ncnc(C)c1C(=O)NCS(=O)(=O)O    ZINC001191324557
Cc1ncnc(C(=O)NCS(=O)(=O)O)c1C    ZINC001147072249
Cc1cnc(C)c(C(=O)NCS(=O)(=O)O)n1    ZINC001194921837
Nc1cc(CC(=O)NCS(=O)(=O)O)ccn1    ZINC001181263771
CN(C)C[C@@H](CCl)OCCS(=O)(=O)O    ZINC001224568006
CN(C)CCO[C@@H](CCl)CS(=O)(=O)O    ZINC001206278384
CN(C)C[C@H](CCl)OCCS(=O)(=O)O    ZINC001224568011
CN(C)CCO[C@H](CCl)CS(=O)(=O)O    ZINC001206278383
O=S(=O)(CC1CCC1)Oc1cccnc1F    ZINC000093019940
O=S(=O)(O)CN[C@@H]1Cc2cccc(F)c2C1    ZINC001171777484
O=S(=O)(CCC1CC1)Oc1cccnc1F    ZINC000092317118
C=CCCCS(=O)(=O)Oc1cccnc1F    ZINC000292576635
O=S(=O)(CCC1CC1)Oc1ccc(F)nc1    ZINC000272767313
O=S(=O)(O)CN[C@H]1Cc2cccc(F)c2C1    ZINC001171777485
C=CCCCS(=O)(=O)Oc1ccc(F)nc1    ZINC000292605726
O=S(=O)(CC1CCC1)Oc1ccc(F)nc1    ZINC000272828716
CC(F)(F)CCS(=O)(=O)O[C@H]1CNOC1    ZINC000867255848
NC(=O)C[n+]1ccc(CCS(=O)(=O)O)cc1    ZINC000003162868
COCC[C@H](C)S(=O)(=O)Oc1cccnc1    ZINC000766539864
C[C@H](OCCCS(=O)(=O)O)c1ccncc1    ZINC001224894826
COCC[C@@H](C)S(=O)(=O)Oc1cccnc1    ZINC000766539863
COc1ccc(OS(=O)(=O)CC(C)C)cn1    ZINC000859240752
C[C@H](OCCCS(=O)(=O)O)c1cccnc1    ZINC001224893087
CC[C@H](CS(=O)(=O)Oc1cccnc1)OC    ZINC000817138701
CC(C)COc1ccc(OS(C)(=O)=O)cn1    ZINC001118094517
COC[C@H](C)CS(=O)(=O)Oc1cccnc1    ZINC000809831224
CCOCCS(=O)(=O)Oc1cccnc1C    ZINC000181437169
Cc1ccc([C@@H](C)OCCS(=O)(=O)O)cn1    ZINC001224573269
CC(C)OCCS(=O)(=O)Oc1cccnc1    ZINC000180368263
CO[C@H](C)CS(=O)(=O)Oc1cccnc1C    ZINC000195449284
C[C@H](OCCCS(=O)(=O)O)c1ccccn1    ZINC001224892581
COC[C@H](C)S(=O)(=O)Oc1cccnc1C    ZINC000181439263
COC[C@H](C)S(=O)(=O)Oc1cnccc1C    ZINC000921871067
Cc1ccc([C@H](C)OCCS(=O)(=O)O)cn1    ZINC001224573271
CCCCS(=O)(=O)Oc1ccc(OC)nc1    ZINC000859240487
COC[C@@H](C)S(=O)(=O)Oc1cccnc1C    ZINC000181439277
COc1ncccc1OS(=O)(=O)CC(C)C    ZINC000272332265
COCCCS(=O)(=O)Oc1cnccc1C    ZINC000921871020
CC[C@@H](CS(=O)(=O)Oc1cccnc1)OC    ZINC000817138702
C[C@@H](OCCCS(=O)(=O)O)c1ccncc1    ZINC001224894825
CCOCCS(=O)(=O)Oc1cnccc1C    ZINC000921873580
C[C@@](O)(CNCS(=O)(=O)O)c1ccccc1    ZINC001253116939
C[C@@H](OCCCS(=O)(=O)O)c1cccnc1    ZINC001224893083
C[C@@H](OCCCS(=O)(=O)O)c1ccccn1    ZINC001224892580
CO[C@@H](C)CS(=O)(=O)Oc1cnccc1C    ZINC000921871426
CO[C@H](C)CS(=O)(=O)Oc1cnccc1C    ZINC000921871424
COC[C@@H](C)CS(=O)(=O)Oc1cccnc1    ZINC000809831223
C[C@@]1(C(=O)NCS(=O)(=O)O)C[C@@H]2C=C[C@H]1C2    ZINC001144285459
C[C@](O)(CNCS(=O)(=O)O)c1ccccc1    ZINC001253116938
COC[C@@H](C)S(=O)(=O)Oc1cnccc1C    ZINC000921871064
CC(C)(C)Oc1ncccc1OS(C)(=O)=O    ZINC000758572086
CCCCS(=O)(=O)Oc1cccnc1OC    ZINC000272397579
CO[C@@H](C)CS(=O)(=O)Oc1cccnc1C    ZINC000195449291
C[C@]1(C(=O)NCS(=O)(=O)O)C[C@@H]2C=C[C@H]1C2    ZINC001144285460
C=C1C[C@@H]2CC(NCS(=O)(=O)O)C[C@H](C1)C2    ZINC001257888437
O=C(OS(=O)(=O)C(F)(F)F)C(F)(F)F    ZINC000095712986
C[C@H](OS(=O)(=O)C(F)(F)F)C(F)(F)F    ZINC000100446171
O=S(=O)(OCCC(F)(F)F)C(F)(F)F    ZINC000100552021
C[C@@H](OS(=O)(=O)C(F)(F)F)C(F)(F)F    ZINC000100446175
CS(=O)(=O)OC(C(F)(F)F)C(F)(F)F    ZINC000004716420
CS(=O)(=O)OCC(=O)COS(C)(=O)=O    ZINC000001689393
O=S(=O)(O)O[C@@H]1CCC[C@@H]1S(=O)(=O)O    ZINC000001667912
O=S(=O)(O)O[C@H]1CCC[C@@H]1S(=O)(=O)O    ZINC000001667914
O=S(=O)(O)CC1(CS(=O)(=O)O)COC1    ZINC000001725633
O=S(=O)(O)O[C@H]1CCC[C@H]1S(=O)(=O)O    ZINC000001667915
O=S(=O)(O)O[C@@H]1CCC[C@H]1S(=O)(=O)O    ZINC000001667913
COC(=O)CO[C@H](CCl)CS(=O)(=O)O    ZINC001204695248
COC(=O)CO[C@@H](CCl)CS(=O)(=O)O    ZINC001204695251
O=S(=O)(CCl)Oc1cccc(C2CC2)c1    ZINC000819903812
C=CCCS(=O)(=O)Oc1cccc(Cl)c1    ZINC000765151500
C=C(C)CS(=O)(=O)Oc1ccccc1Cl    ZINC000797817038
C=CCCS(=O)(=O)Oc1ccccc1Cl    ZINC000119250091
Cc1ccc(OS(=O)(=O)C2CC2)c(Cl)c1    ZINC000173203965
Cc1ccc(Cl)cc1OS(=O)(=O)C1CC1    ZINC000266272353
CCOS(=O)(=O)/C=C/c1ccc(Cl)cc1    ZINC000072482119
C=C(C)CS(=O)(=O)Oc1ccc(Cl)cc1    ZINC000196540559
Cc1cc(Cl)ccc1OS(=O)(=O)C1CC1    ZINC000172964618
O=S(=O)(Oc1ccccc1Cl)C1CCC1    ZINC000881732073
Cc1ccc(Cl)c(OS(=O)(=O)C2CC2)c1    ZINC000172968615
O=S(=O)(Oc1cccc(Cl)c1)C1CCC1    ZINC000881732275
Cc1c(Cl)cccc1OS(=O)(=O)C1CC1    ZINC000859368521
Cc1cc(OS(=O)(=O)C2CC2)ccc1Cl    ZINC000172964639
Cc1cccc(OS(=O)(=O)C2CC2)c1Cl    ZINC000774933800
C=CCCS(=O)(=O)Oc1ccc(Cl)cc1    ZINC000119250224
CC1(S(=O)(=O)Oc2cccc(Cl)c2)CC1    ZINC000829618124
Cc1cccc(Cl)c1OS(=O)(=O)C1CC1    ZINC000266240640
O=S(=O)(O)/C(=C\Cl)CCc1ccccc1    ZINC000043761468
CC1(S(=O)(=O)Oc2ccc(Cl)cc2)CC1    ZINC000829614303
Cc1ccc(OS(=O)(=O)C2CC2)cc1Cl    ZINC000841560806
O=S(=O)(Oc1ccc(Cl)cc1)C1CCC1    ZINC000881732779
C=C(C)CS(=O)(=O)Oc1cccc(Cl)c1    ZINC000797816815
CC1(S(=O)(=O)Oc2ccccc2Cl)CC1    ZINC000829614580
CS(=O)(=O)Oc1ccc(C2CC2)cc1Cl    ZINC000814404548
O=S(=O)(CCl)Oc1ccc2c(c1)CCC2    ZINC000820757558
O=S(=O)(O)CNC(=S)Nc1ccccc1    ZINC001200845184
C#CCCS(=O)(=O)Oc1ccc(F)cc1F    ZINC000808278149
C#CCCS(=O)(=O)Oc1c(F)cccc1F    ZINC000808277873
C#CCCS(=O)(=O)Oc1ccc(F)c(F)c1    ZINC000791418415
C#CCCS(=O)(=O)Oc1cccc(F)c1F    ZINC000808290622
C#CCCS(=O)(=O)Oc1cc(F)ccc1F    ZINC000808290335
C#CCCS(=O)(=O)Oc1cc(F)cc(F)c1    ZINC000808287496
COc1cc(C(=O)O)ccc1OS(C)(=O)=O    ZINC000032224944
COc1ccc(C(=O)O)c(OS(C)(=O)=O)c1    ZINC000381471749
C[C@H](OS(C)(=O)=O)[C@H](C)OS(C)(=O)=O    ZINC000001558113
C[C@@H](CCOS(C)(=O)=O)OS(C)(=O)=O    ZINC000001755819
CCCC(OS(C)(=O)=O)OS(C)(=O)=O    ZINC000100009323
CS(=O)(=O)OCCCCOS(C)(=O)=O    ZINC000001530572
COS(=O)(=O)CCCCS(=O)(=O)OC    ZINC000001628007
C[C@H](CCOS(C)(=O)=O)OS(C)(=O)=O    ZINC000002033735
O=S(=O)(O)CCCCCCS(=O)(=O)O    ZINC000005113156
C[C@@H](OS(C)(=O)=O)[C@H](C)OS(C)(=O)=O    ZINC000095831718
C[C@@H](OS(C)(=O)=O)[C@@H](C)OS(C)(=O)=O    ZINC000001558112
Cc1ccc(C(=O)NCS(=O)(=O)O)c(O)n1    ZINC001147135183
Cc1ccc(O)nc1C(=O)NCS(=O)(=O)O    ZINC001193199582
Cc1c(COS(C)(=O)=O)nccc1[N+](=O)[O-]    ZINC000035076484
C[C@@H](Nc1ccc([N+](=O)[O-])cc1)S(=O)(=O)O    ZINC000004774486
Cc1ccnc(O)c1C(=O)NCS(=O)(=O)O    ZINC001190979883
O=C(NCS(=O)(=O)O)c1ccnc(CO)c1    ZINC001196246348
CC#CC(=O)N[C@@H]1C(=O)N(S(=O)(=O)O)[C@H]1C    ZINC001179755969
C[C@H](Nc1cccc([N+](=O)[O-])c1)S(=O)(=O)O    ZINC000005929900
O=C(NCS(=O)(=O)O)c1cc(CO)ccn1    ZINC001193932990
C[C@@H](Nc1cccc([N+](=O)[O-])c1)S(=O)(=O)O    ZINC000001559043
Cc1cc(=O)c(C(=O)NCS(=O)(=O)O)c[nH]1    ZINC001147644111
C[C@H](Nc1ccc([N+](=O)[O-])cc1)S(=O)(=O)O    ZINC000005929896
O=[N+]([O-])c1ccccc1CNCS(=O)(=O)O    ZINC000001685593
O=C(Cn1ccccc1=O)NCS(=O)(=O)O    ZINC001141923604
Cc1cc(C(=O)NCS(=O)(=O)O)cc(O)n1    ZINC001192239030
Cc1ccc(C(=O)NCS(=O)(=O)O)nc1O    ZINC001199269699
O=C(COc1ccccn1)NCS(=O)(=O)O    ZINC001177638690
O=C(NCS(=O)(=O)O)c1cnoc1C1CC1    ZINC001147666536
O=C(NCS(=O)(=O)O)c1cc(C2CC2)on1    ZINC001146928872
O=C(NCS(=O)(=O)O)c1cnc(C2CC2)o1    ZINC001185228453
Cc1ccc(O)c(C(=O)NCS(=O)(=O)O)n1    ZINC001195331740
CN(C)S(=O)(=O)Oc1ccc([N+](=O)[O-])cc1    ZINC000002004364
Cn1ccc(C(=O)NCS(=O)(=O)O)cc1=O    ZINC001189648286
O=C(COc1cccnc1)NCS(=O)(=O)O    ZINC001142310401
CN(C)S(=O)(=O)Oc1ccccc1[N+](=O)[O-]    ZINC000001756489
O=C(NCCS(=O)(=O)O)c1cncc(O)c1    ZINC000002097573
O=C(NCS(=O)(=O)O)c1ccc(CO)cn1    ZINC001193322721
O=S(=O)(O)C[C@@H](CCl)OCCCCO    ZINC001217859041
CCOCCO[C@H](CCl)CS(=O)(=O)O    ZINC001204986465
CC(C)(O)CO[C@H](CCl)CS(=O)(=O)O    ZINC001206045423
C[C@H](CO)CO[C@H](CCl)CS(=O)(=O)O    ZINC001205957585
O=S(=O)(O)C[C@H](CCl)OCCCCO    ZINC001217859084
COCCCO[C@H](CCl)CS(=O)(=O)O    ZINC001211346574
COCCCO[C@@H](CCl)CS(=O)(=O)O    ZINC001211346587
CCOCCO[C@@H](CCl)CS(=O)(=O)O    ZINC001204986467
COC[C@H](CCl)OCCCS(=O)(=O)O    ZINC001224898206
CC(C)(O)CO[C@@H](CCl)CS(=O)(=O)O    ZINC001206045422
C[C@H](CO)CO[C@@H](CCl)CS(=O)(=O)O    ZINC001205957586
COC[C@@H](CCl)OCCCS(=O)(=O)O    ZINC001224898197
CCS(=O)(=O)Oc1cc(F)ccc1C(C)=O    ZINC000173109887
CCS(=O)(=O)Oc1cccc(C(C)=O)c1F    ZINC000872678443
O=S(=O)(Oc1ccccc1F)[C@@H]1CCOC1    ZINC000074358601
O=Cc1ccc(OS(=O)(=O)CCCF)cc1    ZINC000175493174
Cc1ccc(F)c(OS(=O)(=O)C2COC2)c1    ZINC000755112346
CCS(=O)(=O)Oc1ccc(F)cc1C(C)=O    ZINC000078294036
O=Cc1cccc(OS(=O)(=O)CCCF)c1    ZINC000175493970
Cc1cc(F)ccc1OS(=O)(=O)C1COC1    ZINC000277073933
CCC(=O)c1ccc(OS(C)(=O)=O)c(F)c1    ZINC000765223452
CCS(=O)(=O)Oc1ccc(C(C)=O)c(F)c1    ZINC000173122467
Cc1ccc(OS(=O)(=O)C2COC2)cc1F    ZINC000278675066
CCS(=O)(=O)Oc1ccc(F)c(C(C)=O)c1    ZINC000872677371
Cc1cccc(OS(=O)(=O)C2COC2)c1F    ZINC000277085102
O=Cc1ccccc1OS(=O)(=O)CCCF    ZINC000175493200
Cc1ccc(F)cc1OS(=O)(=O)C1COC1    ZINC000276923129
O=S(=O)(Oc1cccc(F)c1)[C@@H]1CCOC1    ZINC000074358760
O=S(=O)(Oc1cccc(F)c1)[C@H]1CCOC1    ZINC000074358763
CCS(=O)(=O)Oc1ccc(C(C)=O)cc1F    ZINC000173114314
O=S(=O)(Oc1ccccc1F)[C@H]1CCOC1    ZINC000074358605
CCSc1ccccc1OS(=O)(=O)CC    ZINC000116369345
O=S(=O)(CC1CCCC1)OCC(F)(F)F    ZINC000178274741
CC1(CS(=O)(=O)OCC(F)(F)F)CCC1    ZINC000798224067
O=S(=O)(OCC(F)(F)F)C1CCCCC1    ZINC000731214511
O=S(=O)(CCC1CCC1)OCC(F)(F)F    ZINC000809385338
CCC1(COS(=O)(=O)C(F)(F)F)CCC1    ZINC000110753529
CC1CC(C)(COS(=O)(=O)C(F)(F)F)C1    ZINC000110753559
CS(=O)(=O)O/C=C1\C(=O)O[C@H]2CCCC[C@H]12    ZINC000005431429
CC1(C)[C@@H]2CC[C@@]1(CS(=O)(=O)O)C(=O)C2=O    ZINC000002558653
C[C@@]12CC[C@H]3[C@@]1(C)CO[C@@]3(S(=O)(=O)O)C2=O    ZINC000252448739
CS(=O)(=O)O/C=C1/C(=O)O[C@H]2CCCC[C@@H]12    ZINC000006425033
COCCS(=O)(=O)Oc1ccc(OC)cc1    ZINC000077372744
CCS(=O)(=O)Oc1cc(OC)cc(OC)c1    ZINC000172978123
CCS(=O)(=O)Oc1ccc(OC)c(OC)c1    ZINC000173904985
COCCS(=O)(=O)Oc1cccc(OC)c1    ZINC000129767995
CS(=O)(=O)O/C=C1/C(=O)O[C@H]2CCCC[C@H]12    ZINC000006425034
CC1(C)[C@H]2CC[C@]1(CS(=O)(=O)O)C(=O)C2=O    ZINC000002708105
COCCS(=O)(=O)Oc1ccccc1OC    ZINC000129764159
CC(C)Oc1ccc([C@H](O)S(=O)(=O)O)cc1    ZINC000002065280
COCCOc1cccc(OS(C)(=O)=O)c1    ZINC000800960593
CC(C)Oc1ccc([C@@H](O)S(=O)(=O)O)cc1    ZINC000002065279
CC1(C)[C@@H]2CC[C@]1(CS(=O)(=O)O)C(=O)C2=O    ZINC000100488152
CS(=O)(=O)O/C=C1\C(=O)O[C@H]2CCCC[C@@H]12    ZINC000005431428
CC1(C)[C@H]2CC[C@@]1(CS(=O)(=O)O)C(=O)C2=O    ZINC000100488155
C[C@@H](OCCCS(=O)(=O)O)c1ncccn1    ZINC001224893954
C[C@H](OCCCS(=O)(=O)O)c1cncnc1    ZINC001224899623
C[C@@H](OCCCS(=O)(=O)O)c1cncnc1    ZINC001224899621
CC(C)Oc1ccc(NNS(=O)(=O)O)cc1    ZINC000005481887
C[C@H](OCCCS(=O)(=O)O)c1ncccn1    ZINC001224893955
O=S(=O)(O)CCCO[C@@H]1CCn2ccnc21    ZINC001224893429
O=S(=O)(O)CCCO[C@H]1CCn2ccnc21    ZINC001224893430
C[C@@H](OCCCS(=O)(=O)O)c1cnccn1    ZINC001224900867
Cc1cc(C(=O)NCS(=O)(=O)O)c(C)n1C    ZINC001192441376
C[C@H](OCCCS(=O)(=O)O)c1cnccn1    ZINC001224900869
CCn1cc(OS(=O)(=O)[C@H]2CCOC2)cn1    ZINC000277067075
O=S(=O)(O)CCO[C@H]1CCc2nccn2C1    ZINC001224571478
N#CCC1(CS(=O)(=O)O[C@H]2CNOC2)CC1    ZINC000845933080
O=S(=O)(O)CCO[C@@H]1CCc2nccn2C1    ZINC001224571477
CCn1cc(OS(=O)(=O)[C@@H]2CCOC2)cn1    ZINC000277067067
CCC[C@@H](C)S(=O)(=O)Oc1cccc(F)c1    ZINC000757724108
Cc1ccc(C)c(OS(=O)(=O)CCCF)c1    ZINC000175494127
CC[C@@H](C)CS(=O)(=O)Oc1cccc(F)c1    ZINC000122535661
Cc1cc(F)ccc1OS(=O)(=O)CC(C)C    ZINC000167080938
CCCCS(=O)(=O)Oc1cc(F)ccc1C    ZINC000191227853
Cc1ccc(OS(=O)(=O)CCCCF)cc1    ZINC000804932747
CCCCCS(=O)(=O)Oc1cccc(F)c1    ZINC000181392634
CC(C)CCS(=O)(=O)Oc1ccccc1F    ZINC000060377675
CC(C)CCS(=O)(=O)Oc1cccc(F)c1    ZINC000068461007
CC(C)(C)CS(=O)(=O)Oc1cccc(F)c1    ZINC000265872248
CCCCCS(=O)(=O)Oc1ccccc1F    ZINC000181392422
CCC[C@H](C)S(=O)(=O)Oc1cccc(F)c1    ZINC000757724109
CC(C)(COS(C)(=O)=O)c1ccccc1F    ZINC000261506866
CCCCS(=O)(=O)Oc1cccc(C)c1F    ZINC000180361945
Cc1ccc(F)cc1OS(=O)(=O)CC(C)C    ZINC000276322060
Cc1cccc(OS(=O)(=O)CCCCF)c1    ZINC000286643949
Cc1ccc(F)c(OS(=O)(=O)CC(C)C)c1    ZINC000153300408
CC[C@H](C)CS(=O)(=O)Oc1ccccc1F    ZINC000122526626
Cc1ccccc1OS(=O)(=O)CCCCF    ZINC000286486556
Cc1ccc(OS(=O)(=O)CCCF)cc1C    ZINC000175494153
CCCCS(=O)(=O)Oc1ccc(F)cc1C    ZINC000167084178
CC(C)(C)CS(=O)(=O)Oc1ccccc1F    ZINC000265829723
CCC[C@H](C)S(=O)(=O)Oc1ccccc1F    ZINC000757728908
Cc1ccc(OS(=O)(=O)CC(C)C)cc1F    ZINC000278708635
Cc1ccc(OS(=O)(=O)CCCF)c(C)c1    ZINC000175497432
Cc1cccc(C)c1OS(=O)(=O)CCCF    ZINC000175493404
Cc1cccc(OS(=O)(=O)CCCF)c1C    ZINC000173988047
CCc1ccc(OS(=O)(=O)CCCF)cc1    ZINC000153904848
CCCCS(=O)(=O)Oc1ccc(C)c(F)c1    ZINC000194027168
Cc1cccc(OS(=O)(=O)CC(C)C)c1F    ZINC000272480649
Cc1cc(C)cc(OS(=O)(=O)CCCF)c1    ZINC000175494175
CCCCS(=O)(=O)Oc1cc(C)ccc1F    ZINC000173206650
CCC[C@@H](C)S(=O)(=O)Oc1ccccc1F    ZINC000757728907
CC[C@@H](C)CS(=O)(=O)Oc1ccccc1F    ZINC000122526353
CC[C@H](C)CS(=O)(=O)Oc1cccc(F)c1    ZINC000122535834
CCO[C@H](C[n+]1ccccc1)CS(=O)(=O)O    ZINC001204951609
CCO[C@@H](C[n+]1ccccc1)CS(=O)(=O)O    ZINC001204951605
COS(=O)(=O)[C@H]1C(=O)[C@]2(C)CC[C@H]1C2(C)C    ZINC000004786942
COS(=O)(=O)[C@H]1C(=O)[C@@]2(C)CC[C@H]1C2(C)C    ZINC000100967329
C=C[C@H](C#CC(C)(C)C)OCCS(=O)(=O)O    ZINC001224571301
COS(=O)(=O)[C@H]1C(=O)[C@@]2(C)CC[C@@H]1C2(C)C    ZINC000004786940
O=S(=O)(O)[C@H](O)C12CC3CC(CC(C3)C1)C2    ZINC000005613077
C=C[C@@H](C#CC(C)(C)C)OCCS(=O)(=O)O    ZINC001224571300
COS(=O)(=O)C[C@]12CC[C@@H](CC1=O)C2(C)C    ZINC000113843302
COS(=O)(=O)[C@H]1C(=O)[C@]2(C)CC[C@@H]1C2(C)C    ZINC000104067240
COS(=O)(=O)[C@@H]1C(=O)[C@@]2(C)CC[C@H]1C2(C)C    ZINC000100967322
O=S(=O)(O)[C@@H](O)C12CC3CC(CC(C3)C1)C2    ZINC000007636360
CC[C@H](C)CS(=O)(=O)Oc1cnn(CC)c1    ZINC000190272291
CCCCCS(=O)(=O)Oc1cnn(CC)c1    ZINC000190274817
CCC[C@H](C)S(=O)(=O)Oc1cnn(CC)c1    ZINC000845919194
CCC[C@@H](C)S(=O)(=O)Oc1cnn(CC)c1    ZINC000845919193
CCn1cc(OS(=O)(=O)CC(C)(C)C)cn1    ZINC000282711158
CC[C@@H](C)CS(=O)(=O)Oc1cnn(CC)c1    ZINC000190272275
CCn1cc(OS(=O)(=O)CCC(C)C)cn1    ZINC000190269135
COC(=O)CS(=O)(=O)NCS(=O)(=O)O    ZINC001259030081
O=C(NCS(=O)(=O)O)c1cccc(S)c1    ZINC001186155774
CC1(S(=O)(=O)Oc2cccnc2Cl)CC1    ZINC000830908178
O=S(=O)(Oc1cncc(Cl)c1)C1CCC1    ZINC000882062858
C=C(C)CS(=O)(=O)Oc1ccc(Cl)nc1    ZINC000189744014
O=S(=O)(Oc1ccc(Cl)nc1)C1CCC1    ZINC000882002575
C=C(C)CS(=O)(=O)Oc1cncc(Cl)c1    ZINC000797831086
CC1(S(=O)(=O)Oc2cncc(Cl)c2)CC1    ZINC000831091200
O=S(=O)(Oc1cccnc1Cl)C1CCC1    ZINC000882002846
C=CCCS(=O)(=O)Oc1cncc(Cl)c1    ZINC000186378045
CC1(S(=O)(=O)Oc2ccc(Cl)nc2)CC1    ZINC000830908596
Cc1ccc(OS(=O)(=O)C2CC2)c(Cl)n1    ZINC000778089540
C=C(C)CS(=O)(=O)Oc1cccnc1Cl    ZINC000797828827
C=CCCS(=O)(=O)Oc1ccc(Cl)nc1    ZINC000125047586
Cc1ccnc(Cl)c1OS(=O)(=O)C1CC1    ZINC000271259293
C=CCCS(=O)(=O)Oc1cccnc1Cl    ZINC000124941542
Cc1cc(Cl)ncc1OS(=O)(=O)C1CC1    ZINC000753848415
O=S(=O)(O)CNC(=S)Nc1cccnc1    ZINC001199908423
O=C(NCS(=O)(=O)O)[C@H]1C[C@H]1C(F)(F)F    ZINC001182330338
O=C(NCS(=O)(=O)O)[C@@H]1C[C@@H]1C(F)(F)F    ZINC001182330336
O=C(NCS(=O)(=O)O)[C@H]1C[C@@H]1C(F)(F)F    ZINC001182330337
O=C(NCS(=O)(=O)O)[C@@H]1C[C@H]1C(F)(F)F    ZINC001182330339
O=C(CCC(F)=C(F)F)NCS(=O)(=O)O    ZINC001180281471
O=C(NCS(=O)(=O)O)c1cc(O)cc(O)c1    ZINC001148520486
O=C(NCS(=O)(=O)O)c1cccc(O)c1O    ZINC001148220142
COc1ccc(OS(C)(=O)=O)c([N+](=O)[O-])c1    ZINC000070828810
COc1ccc([N+](=O)[O-])c(OS(C)(=O)=O)c1    ZINC000827953488
COc1cc([N+](=O)[O-])ccc1OS(C)(=O)=O    ZINC000111336422
COc1ccc(OS(C)(=O)=O)cc1[N+](=O)[O-]    ZINC000190302865
COc1ccc([N+](=O)[O-])cc1OS(C)(=O)=O    ZINC000070830422
COc1cc(OS(C)(=O)=O)ccc1[N+](=O)[O-]    ZINC000795221482
CCOCCS(=O)(=O)NCS(=O)(=O)O    ZINC001187299411
COc1ncncc1C(=O)NCS(=O)(=O)O    ZINC001196545201
Cc1nc(C(=O)NCS(=O)(=O)O)c[nH]c1=O    ZINC001196522626
O=C(NCS(=O)(=O)O)c1cc2n(n1)CCO2    ZINC001153888336
Cn1nc(C(=O)NCS(=O)(=O)O)ccc1=O    ZINC001189497876
COc1nccc(C(=O)NCS(=O)(=O)O)n1    ZINC001199324243
COc1cnc(C(=O)NCS(=O)(=O)O)nc1    ZINC001147041026
Cc1nc(O)ncc1C(=O)NCS(=O)(=O)O    ZINC001194181449
O=C(NCS(=O)(=O)O)c1cnn2c1OCC2    ZINC001156189661
O=C(Cn1cccnc1=O)NCS(=O)(=O)O    ZINC001141958033
COc1nccnc1C(=O)NCS(=O)(=O)O    ZINC001195094975
CCS(=O)(=O)Oc1cccc(F)c1C(N)=O    ZINC000184997147
O=S(=O)(Oc1ccc(F)nc1)[C@@H]1CCOC1    ZINC000272847322
O=S(=O)(Oc1cccnc1F)[C@@H]1CCOC1    ZINC000269259732
O=C(NCS(=O)(=O)O)[C@@H](F)c1ccccc1    ZINC001180151217
O=S(=O)(Oc1ccc(F)nc1)[C@H]1CCOC1    ZINC000272847324
O=S(=O)(Oc1cccnc1F)[C@H]1CCOC1    ZINC000269259733
O=C(NCS(=O)(=O)O)[C@H](F)c1ccccc1    ZINC001180151216
CC(=O)Nc1ccc(OS(C)(=O)=O)c(F)c1    ZINC000742336774
C[S+](C)[C@H](CS(=O)(=O)O)c1ccccc1    ZINC000005003884
C[S+](C)[C@@H](CS(=O)(=O)O)c1ccccc1    ZINC000005003883
CN1CCC(OS(=O)(=O)C(F)(F)F)CC1    ZINC000110753623
CNC[C@H](c1ccc(O)c(O)c1)S(=O)(=O)O    ZINC000028256107
O=C1CCCC(=O)C1=CNCCS(=O)(=O)O    ZINC000020123475
O=C(NCS(=O)(=O)O)C1(C(=O)C2CC2)CC1    ZINC001187652668
COCCS(=O)(=O)Oc1cccnc1OC    ZINC000272338048
CNC[C@@H](c1ccc(O)c(O)c1)S(=O)(=O)O    ZINC000028256102
COCCS(=O)(=O)Oc1ccc(OC)nc1    ZINC000859238788
Cc1cc(CC(=O)NCS(=O)(=O)O)nn1C    ZINC001177892857
O=S(=O)(CCn1cccn1)O[C@H]1CNOC1    ZINC000867257733
CCCn1ccc(C(=O)NCS(=O)(=O)O)n1    ZINC001189828785
Cn1cc(CCC(=O)NCS(=O)(=O)O)cn1    ZINC001141880793
CCc1cc(C(=O)NCS(=O)(=O)O)nn1C    ZINC001191654385
CCn1nc(C(=O)NCS(=O)(=O)O)cc1C    ZINC001190124061
Cc1nn(C)c(C)c1C(=O)NCS(=O)(=O)O    ZINC001146858186
CC(C)n1nccc1C(=O)NCS(=O)(=O)O    ZINC001189373766
CC(C)n1ccnc1C(=O)NCS(=O)(=O)O    ZINC001199415609
CC(C)n1cncc1C(=O)NCS(=O)(=O)O    ZINC001198116221
CCC[C@@H](C)S(=O)(=O)Oc1ccc(F)nc1    ZINC000845907978
CC(C)(C)CS(=O)(=O)Oc1ccc(F)nc1    ZINC000282623199
C[C@H](Cc1ccccc1F)NCS(=O)(=O)O    ZINC001255834110
C[C@@H](Cc1ccccc1F)NCS(=O)(=O)O    ZINC001255834111
CCCCCS(=O)(=O)Oc1ccc(F)nc1    ZINC000184866233
CCC[C@H](C)S(=O)(=O)Oc1cccnc1F    ZINC000845901782
CCC[C@H](C)S(=O)(=O)Oc1ccc(F)nc1    ZINC000845907979
CC[C@@H](C)CS(=O)(=O)Oc1cccnc1F    ZINC000161115365
C[C@H](Cc1ccc(F)cc1)NCS(=O)(=O)O    ZINC001255860494
CC(C)(C)CS(=O)(=O)Oc1cccnc1F    ZINC000281982264
CCC[C@@H](C)S(=O)(=O)Oc1cccnc1F    ZINC000845901781
CC(C)CCS(=O)(=O)Oc1cccnc1F    ZINC000125155044
CCCCCS(=O)(=O)Oc1cccnc1F    ZINC000184710016
CC[C@@H](C)CS(=O)(=O)Oc1ccc(F)nc1    ZINC000181457144
C[C@@H](Cc1ccc(F)cc1)NCS(=O)(=O)O    ZINC001255860495
C[C@@H](Cc1cccc(F)c1)NCS(=O)(=O)O    ZINC001168460558
C[C@H](Cc1cccc(F)c1)NCS(=O)(=O)O    ZINC001168460557
Cc1ncccc1OS(=O)(=O)CCCCF    ZINC000287942117
CC[C@H](C)CS(=O)(=O)Oc1cccnc1F    ZINC000161115482
Cc1ccncc1OS(=O)(=O)CCCCF    ZINC000921870818
CC[C@H](C)CS(=O)(=O)Oc1ccc(F)nc1    ZINC000181457167
CC(C)CCS(=O)(=O)Oc1ccc(F)nc1    ZINC000181454277
CC1=C(C)[C@@H](N2CCOCC2)CS(=O)(=O)O1    ZINC000031769252
O=C(NCS(=O)(=O)O)[C@H]1CC12CCCCC2    ZINC001181909423
C[C@H]1[C@H]2C[C@H]([C@H](S(=O)(=O)ON)C2=O)C1(C)C    ZINC000019877656
C[C@H]1[C@H]2C[C@H]([C@@H](S(=O)(=O)ON)C2=O)C1(C)C    ZINC000019877650
O=C(C[C@H]1C[C@@H]2CC[C@H]1C2)NCS(=O)(=O)O    ZINC001144301810
CC1=C(C)[C@H](N2CCOCC2)CS(=O)(=O)O1    ZINC000031769255
O=C(C[C@@H]1C[C@@H]2CC[C@H]1C2)NCS(=O)(=O)O    ZINC001144301811
C[C@@H]1[C@H]2C[C@H]([C@@H](S(=O)(=O)ON)C2=O)C1(C)C    ZINC000019877647
C[C@@H]1[C@H]2C[C@H]([C@H](S(=O)(=O)ON)C2=O)C1(C)C    ZINC000019877653
N#CC1CCC(OCCCS(=O)(=O)O)CC1    ZINC001224894595
O=C(NCS(=O)(=O)O)C1CCC2(CC2)CC1    ZINC001183882039
O=C(NCS(=O)(=O)O)[C@@H]1CC12CCCCC2    ZINC001181909426
O=S(=O)(O)CNC1CCC2(CCCC2)CC1    ZINC001172726588
O=S1(=O)Cc2cc(Br)ccc2O1    ZINC000002117852
CS(=O)(=O)O[C@H]1CS(=O)(=O)C[C@H]1Cl    ZINC000004304348
CS(=O)(=O)O[C@H]1CS(=O)(=O)C[C@@H]1Cl    ZINC000003123993
CS(=O)(=O)O[C@@H]1CS(=O)(=O)C[C@@H]1Cl    ZINC000003123994
CS(=O)(=O)O[C@@H]1CS(=O)(=O)C[C@H]1Cl    ZINC000003123992
O=S(=O)(OC1=CCSCC1)C(F)(F)F    ZINC000100498559
O=C(O)c1sccc1OS(=O)(=O)C1CC1    ZINC000833347629
O=S(=O)(O)C(F)(F)C(F)(F)n1cccn1    ZINC000070450797
O=S(=O)(Oc1ccccc1Cl)C1COC1    ZINC000276964017
CC(=O)c1ccc(OS(=O)(=O)CCl)cc1    ZINC000196305103
CCS(=O)(=O)Oc1ccc(C=O)cc1Cl    ZINC000173070830
CC(=O)c1ccc(OS(C)(=O)=O)c(Cl)c1    ZINC000113575328
CC(=O)c1cccc(OS(=O)(=O)CCl)c1    ZINC000141062020
CCS(=O)(=O)Oc1cccc(C=O)c1Cl    ZINC000815057942
O=S(=O)(Oc1cccc(Cl)c1)C1COC1    ZINC000276868446
CC(=O)c1cc(Cl)ccc1OS(C)(=O)=O    ZINC000078294042
O=S(=O)(CCl)Oc1ccc2c(c1)CCO2    ZINC000867666403
CCS(=O)(=O)Oc1ccc(Cl)cc1C=O    ZINC000172969754
O=S(=O)(Oc1ccc(Cl)cc1)C1COC1    ZINC000276950681
O=S(=O)(CCl)Oc1cccc2c1OCC2    ZINC000841546142
O=C(/C=C/c1nccs1)NCS(=O)(=O)O    ZINC001177526838
O=C(NCS(=O)(=O)O)c1cccnc1S    ZINC001147680320
CSCCO[C@@H](CCl)CS(=O)(=O)O    ZINC001225036952
CSCCO[C@H](CCl)CS(=O)(=O)O    ZINC001225036953
COC(=O)/C=C(/C)OS(=O)(=O)C(F)(F)F    ZINC000100009203
COC(=O)/C=C(\C)OS(=O)(=O)C(F)(F)F    ZINC000032098908
O=S(=O)(O)C(F)(F)c1nc2ccccc2[nH]1    ZINC000006143709
O=C(NCS(=O)(=O)O)c1ccc(O)c(O)n1    ZINC001199200565
C#CCCS(=O)(=O)OCC(F)(F)C(F)F    ZINC000288519880
CS(=O)(=O)Oc1ccc(CC(=O)O)cc1F    ZINC000833737878
O=C(NCS(=O)(=O)O)Nc1ccc(F)cc1    ZINC001202364784
O=C(Cc1ncccc1F)NCS(=O)(=O)O    ZINC001178483983
Cc1ccnc(F)c1C(=O)NCS(=O)(=O)O    ZINC001199714935
O=C(NCS(=O)(=O)O)Nc1cccc(F)c1    ZINC001202232736
O=C(NCS(=O)(=O)O)Nc1ccccc1F    ZINC001202004631
O=C(Cc1cncc(F)c1)NCS(=O)(=O)O    ZINC001177387573
O=C(Cc1ccc(F)cn1)NCS(=O)(=O)O    ZINC001142025455
Cc1cc(F)ncc1C(=O)NCS(=O)(=O)O    ZINC001193632877
CC(C)c1ccc(OS(=O)(=O)CCl)cc1    ZINC000196813691
CC(C)CS(=O)(=O)Oc1cccc(Cl)c1    ZINC000118423258
CCCc1ccc(OS(=O)(=O)CCl)cc1    ZINC000830818713
Cc1ccccc1OS(=O)(=O)CCCCl    ZINC000881733153
CC(C)c1ccccc1OS(=O)(=O)CCl    ZINC000829684511
CCCc1ccccc1OS(=O)(=O)CCl    ZINC000859380687
Cc1ccc(OS(=O)(=O)CCCCl)cc1    ZINC000881732782
Cc1cc(OS(=O)(=O)CCl)cc(C)c1C    ZINC000071778022
Cc1cc(C)c(C)c(OS(=O)(=O)CCl)c1    ZINC000829709118
CCCCS(=O)(=O)Oc1ccc(Cl)cc1    ZINC000045929406
Cc1ccc(C)c(OS(=O)(=O)CCl)c1C    ZINC000829646677
CCc1cc(OS(=O)(=O)CC)ccc1Cl    ZINC000172968427
O=S(=O)(CCCCCl)Oc1ccccc1    ZINC000188154129
Cc1cccc(OS(=O)(=O)CCCCl)c1    ZINC000881732024
CC(C)CS(=O)(=O)Oc1ccccc1Cl    ZINC000118423216
CCCCS(=O)(=O)Oc1ccccc1Cl    ZINC000142332499
CS(=O)(=O)OCCCc1ccc(Cl)cc1    ZINC000039390324
CC(C)c1cccc(OS(=O)(=O)CCl)c1    ZINC000820774218
CC(C)CS(=O)(=O)Oc1ccc(Cl)cc1    ZINC000118423223
CCCCS(=O)(=O)Oc1cccc(Cl)c1    ZINC000172957102
CCS(=O)(=O)Oc1cc(C)c(Cl)c(C)c1    ZINC000173035205
CCS(=O)(=O)Oc1c(C)cc(Cl)cc1C    ZINC000742266870
O=S(=O)(O)C[C@H](CCl)OCCCCF    ZINC001209987159
O=S(=O)(O)C[C@@H](CCl)OCCCCF    ZINC001209987158
O=S(=O)(O)CN[C@H]1CCc2ncsc2C1    ZINC001173124571
O=S(=O)(O)CN[C@@H]1CCc2ncsc2C1    ZINC001173124572
C=CCCS(=O)(=O)Oc1cc(F)cc(F)c1    ZINC000120127365
Cc1cc(F)c(F)cc1OS(=O)(=O)C1CC1    ZINC000790414186
C=CCCS(=O)(=O)Oc1c(F)cccc1F    ZINC000119372855
C=CCCS(=O)(=O)Oc1cccc(F)c1F    ZINC000120296305
O=S(=O)(Oc1cc(F)ccc1F)C1CCC1    ZINC000881862920
C=C(C)CS(=O)(=O)Oc1c(F)cccc1F    ZINC000189525478
C=C(C)CS(=O)(=O)Oc1cc(F)cc(F)c1    ZINC000189571801
C=C(C)CS(=O)(=O)Oc1ccc(F)c(F)c1    ZINC000188247597
C=C(C)CS(=O)(=O)Oc1cc(F)ccc1F    ZINC000189594139
O=S(=O)(Oc1ccc(F)cc1F)C1CCC1    ZINC000881751696
CC1(S(=O)(=O)Oc2cc(F)ccc2F)CC1    ZINC000830395690
C=CCCS(=O)(=O)Oc1ccc(F)cc1F    ZINC000765161461
CC1(S(=O)(=O)Oc2ccc(F)c(F)c2)CC1    ZINC000820773911
C=CCCS(=O)(=O)Oc1ccc(F)c(F)c1    ZINC000760853080
C=C(C)CS(=O)(=O)Oc1cccc(F)c1F    ZINC000189585953
O=S(=O)(Oc1c(F)cccc1F)C1CCC1    ZINC000881752144
O=S(=O)(Oc1cccc(F)c1F)C1CCC1    ZINC000881857455
CC1(S(=O)(=O)Oc2ccc(F)cc2F)CC1    ZINC000829748748
CC1(S(=O)(=O)Oc2c(F)cccc2F)CC1    ZINC000829748720
C=C(C)CS(=O)(=O)Oc1ccc(F)cc1F    ZINC000797819826
CC1(S(=O)(=O)Oc2cc(F)cc(F)c2)CC1    ZINC000830322055
O=S(=O)(Oc1ccc(F)c(F)c1)C1CCC1    ZINC000820773570
CC1(S(=O)(=O)Oc2cccc(F)c2F)CC1    ZINC000830372182
C=CCCS(=O)(=O)Oc1cc(F)ccc1F    ZINC000178332816
O=S(=O)(Oc1cc(F)cc(F)c1)C1CCC1    ZINC000881847792
O=S(=O)(C[C@@H]1CCOC1)OCC(F)(F)F    ZINC000117901870
O=S(=O)(C[C@H]1CCCO1)OCC(F)(F)F    ZINC000172060108
COCC1(S(=O)(=O)OCC(F)(F)F)CC1    ZINC000809385095
O=S(=O)(C[C@@H]1CCCO1)OCC(F)(F)F    ZINC000172060111
O=S(=O)(C[C@H]1CCOC1)OCC(F)(F)F    ZINC000117901873
C=C(C)C(=O)N[C@@H]1C(=O)N(S(=O)(=O)O)[C@H]1C    ZINC001142515565
COc1ccc(NNS(=O)(=O)O)cc1OC    ZINC000071789951
C[C@H]1[C@H](NC(=O)C2CC2)C(=O)N1S(=O)(=O)O    ZINC001142680432
CC(C)c1oncc1C(=O)NCS(=O)(=O)O    ZINC001199747209
Cc1cc(CS(=O)(=O)O[C@H]2CNOC2)on1    ZINC000845931407
CC(C)c1cc(C(=O)NCS(=O)(=O)O)no1    ZINC001147484132
Cc1noc(C)c1CC(=O)NCS(=O)(=O)O    ZINC001142204440
O=S(=O)(Cc1ccccc1)Oc1ccccc1    ZINC000001557056
CS(=O)(=O)Oc1ccccc1-c1ccccc1    ZINC000070827941
O=S(=O)(Oc1ccc2ccccc2c1)C1CC1    ZINC000122632348
CS(=O)(=O)Oc1ccc(-c2ccccc2)cc1    ZINC000004666346
C[C@H](OCCS(=O)(=O)O)c1cccc(F)c1    ZINC001224568308
CO[C@@H](C)CS(=O)(=O)Oc1ccccc1F    ZINC000192868013
C[C@@H](OCCS(=O)(=O)O)c1cccc(F)c1    ZINC001224568307
C[C@H](OCCS(=O)(=O)O)c1ccccc1F    ZINC001224568874
COCCS(=O)(=O)Oc1cc(F)ccc1C    ZINC000191223846
CO[C@@H](C)CS(=O)(=O)Oc1cccc(F)c1    ZINC000192868755
C[C@H](OCCS(=O)(=O)O)c1ccc(F)cc1    ZINC001224569675
COCCS(=O)(=O)Oc1cccc(C)c1F    ZINC000180361539
COC[C@H](C)S(=O)(=O)Oc1ccccc1F    ZINC000114211532
CO[C@H](C)CS(=O)(=O)Oc1ccccc1F    ZINC000192868031
C[C@@H](OCCS(=O)(=O)O)c1ccc(F)cc1    ZINC001224569674
CCOCCS(=O)(=O)Oc1cccc(F)c1    ZINC000065564615
COC[C@H](C)S(=O)(=O)Oc1cccc(F)c1    ZINC000074358741
COC[C@@H](C)S(=O)(=O)Oc1ccccc1F    ZINC000114211533
COc1ccc(OS(=O)(=O)CCCF)cc1    ZINC000080633654
COCCS(=O)(=O)Oc1cc(C)ccc1F    ZINC000153294804
COC[C@@H](C)S(=O)(=O)Oc1cccc(F)c1    ZINC000074358746
C[C@@H](OCCS(=O)(=O)O)c1ccccc1F    ZINC001224568873
CC(C)Oc1cc(F)ccc1OS(C)(=O)=O    ZINC000190644060
COCCS(=O)(=O)Oc1ccc(C)c(F)c1    ZINC000194027956
COc1cccc(OS(=O)(=O)CCCF)c1    ZINC000173986829
COc1ccccc1OS(=O)(=O)CCCF    ZINC000080633487
COCCS(=O)(=O)Oc1ccc(F)cc1C    ZINC000167091790
CCOCCS(=O)(=O)Oc1ccccc1F    ZINC000104104502
CO[C@H](C)CS(=O)(=O)Oc1cccc(F)c1    ZINC000192868767
Cn1cnnc1CCC(=O)NCS(=O)(=O)O    ZINC001177433162
N[C@H](Cc1cnc[nH]1)C(=O)NCS(=O)(=O)O    ZINC001220241506
N[C@@H](Cc1cnc[nH]1)C(=O)NCS(=O)(=O)O    ZINC001220241500
CNC(=O)c1cn(CCOS(C)(=O)=O)nn1    ZINC000032629245
Cc1nc(C)n(CC(=O)NCS(=O)(=O)O)n1    ZINC001176905071
CC(C)n1cnc(C(=O)NCS(=O)(=O)O)n1    ZINC001188043631
CC(C)(C)CCS(=O)(=O)OCC(F)(F)F    ZINC000176813112
CS(=O)(=O)O[C@H]1CC[C@H]2CC[C@]1(C(=O)O)C2    ZINC000005080671
C=CCOC[C@@H](CS(=O)(=O)O)OCC#CC    ZINC001224358569
C[C@@H](Cc1ccco1)OCCCS(=O)(=O)O    ZINC001224899531
CS(=O)(=O)O[C@@H]1CC[C@H]2CC[C@]1(C(=O)O)C2    ZINC000005080670
C=CCOC[C@H](CS(=O)(=O)O)OCC#CC    ZINC001224358573
C[C@H](Cc1ccco1)OCCCS(=O)(=O)O    ZINC001224899529
CS(=O)(=O)O[C@H]1CC[C@@H]2CC[C@]1(C(=O)O)C2    ZINC000104109100
CS(=O)(=O)O[C@@H]1CC[C@@H]2CC[C@]1(C(=O)O)C2    ZINC000104109095
O=C1CC[C@H]2C[C@@H](NCS(=O)(=O)O)CCN12    ZINC001172168274
O=C(NCS(=O)(=O)O)[C@H]1CN2CCC1CC2    ZINC001182018783
O=C1CC[C@@H]2C[C@@H](NCS(=O)(=O)O)CCN12    ZINC001172168255
CCn1cc(OS(=O)(=O)[C@H](C)COC)cn1    ZINC000190277816
CCn1cc(OS(=O)(=O)C[C@H](C)OC)cn1    ZINC000195469840
Cc1nn(C)cc1[C@H](C)OCCS(=O)(=O)O    ZINC001224569332
CCOCCS(=O)(=O)Oc1cnn(CC)c1    ZINC000190272042
O=C(NCS(=O)(=O)O)[C@@H]1CN2CCC1CC2    ZINC001182018782
O=C1CC[C@@H]2C[C@H](NCS(=O)(=O)O)CCN12    ZINC001172168253
O=C(NCS(=O)(=O)O)C12CCN(CC1)CC2    ZINC001181552216
O=C(NCS(=O)(=O)O)[C@H]1CC2CCN1CC2    ZINC001142635215
O=C(NCS(=O)(=O)O)C12CCCN1CCC2    ZINC001183560003
C[C@H]1[C@H](NC2CCCC2)C(=O)N1S(=O)(=O)O    ZINC001257343091
O=S(=O)(O[C@H]1CNOC1)N1C[C@H]2CC[C@H]1C2    ZINC000809381539
O=C(NCS(=O)(=O)O)[C@@H]1CC2CCN1CC2    ZINC001142635216
CCn1cc(OS(=O)(=O)C[C@@H](C)OC)cn1    ZINC000195469836
N#CCCN1CC(OCCCS(=O)(=O)O)C1    ZINC001224899512
Cc1c([C@H](C)OCCS(=O)(=O)O)cnn1C    ZINC001224568819
O=C1C[C@H](NCS(=O)(=O)O)CCN1C1CC1    ZINC001172002615
Cc1c([C@@H](C)OCCS(=O)(=O)O)cnn1C    ZINC001224568816
Cc1nn(C)cc1[C@@H](C)OCCS(=O)(=O)O    ZINC001224569330
O=C1C[C@@H](NCS(=O)(=O)O)CCN1C1CC1    ZINC001172002618
C=C(CN1CCCC1)C(=O)NCS(=O)(=O)O    ZINC001183085525
N#CCN1CC[C@H](OCCCS(=O)(=O)O)C1    ZINC001224896941
O=C1CC[C@H]2C[C@H](NCS(=O)(=O)O)CCN12    ZINC001172168271
N#CCN1CC[C@@H](OCCCS(=O)(=O)O)C1    ZINC001224896934
CCn1cc(OS(=O)(=O)[C@@H](C)COC)cn1    ZINC000190277796
O=S(=O)(O)CCCO[C@H]1CCC=CCCC1    ZINC001224900237
C#C[C@H](CCCCC)OCCCS(=O)(=O)O    ZINC001224894184
O=S(=O)(O)CCCO[C@@H]1CCC=CCCC1    ZINC001224900236
C=C(C)C[C@H](OCCCS(=O)(=O)O)C(=C)C    ZINC001224900613
C#C[C@@H](CCCCC)OCCCS(=O)(=O)O    ZINC001224894186
CC1(C)[C@@H]2C[C@@H](OCCCS(=O)(=O)O)C[C@@H]21    ZINC001224896758
O=S(=O)(O)CCCO[C@H]1CC2CCC1CC2    ZINC001224892946
O=S(=O)(O)CCCO[C@@H]1CC2CCC1CC2    ZINC001224892947
C=C(C)C[C@@H](OCCCS(=O)(=O)O)C(=C)C    ZINC001224900612
CN1[C@@H]2CCC[C@H]1C[C@H](NCS(=O)(=O)O)C2    ZINC001172107181
CN1[C@H]2CCC[C@H]1CC(NCS(=O)(=O)O)C2    ZINC001255667806
CN1[C@@H]2CCC[C@H]1C[C@@H](NCS(=O)(=O)O)C2    ZINC001172107180
O=S(=O)(O)CNC1CCN(CC2CC2)CC1    ZINC001168357504
C[C@H]1CC[C@H](C)[C@H](CCCCS(=O)(=O)O)C1    ZINC000004797153
C[C@@H]1CC[C@H](C)[C@H](CCCCS(=O)(=O)O)C1    ZINC000004797151
C[C@@H]1CC[C@@H](C)[C@H](CCCCS(=O)(=O)O)C1    ZINC000003200676
C[C@@H]1CC[C@H](C)C[C@H]1CCCCS(=O)(=O)O    ZINC000004797156
C[C@@H]1CC[C@@H](C)[C@@H](CCCCS(=O)(=O)O)C1    ZINC000019878118
C[C@@H]1CC[C@H](C)[C@@H](CCCCS(=O)(=O)O)C1    ZINC000019878124
COC(=O)NC(S(=O)(=O)O)S(=O)(=O)O    ZINC000005368839
O=S(=O)(Oc1cccnc1Cl)C1COC1    ZINC000277082413
NC(=O)c1ccccc1OS(=O)(=O)CCl    ZINC000820754098
O=S(=O)(Oc1cncc(Cl)c1)C1COC1    ZINC000276993147
O=S(=O)(Oc1ccc(Cl)nc1)C1COC1    ZINC000277080475
O=C(CC(=O)C(F)(F)F)NCS(=O)(=O)O    ZINC001184465662
O=S(=O)(O)CCN(O)CCS(=O)(=O)O    ZINC000034582806
O=C(NCS(=O)(=O)O)c1cc(O)nc(O)n1    ZINC001147701177
O=C(NCS(=O)(=O)O)Oc1ccc(F)cc1    ZINC001195055332
CCS(=O)(=O)Oc1ccc([N+](=O)[O-])c(F)c1    ZINC000173071466
O=C(NCS(=O)(=O)O)c1ccc(O)cc1F    ZINC001186337539
CCS(=O)(=O)Oc1cc(F)ccc1[N+](=O)[O-]    ZINC000072554278
CCS(=O)(=O)Oc1cc(F)cc([N+](=O)[O-])c1    ZINC000135590829
Cc1cc(OS(C)(=O)=O)c(F)cc1[N+](=O)[O-]    ZINC000185972728
CCS(=O)(=O)Oc1ccc(F)cc1[N+](=O)[O-]    ZINC000173100983
CCS(=O)(=O)Oc1c(F)cccc1[N+](=O)[O-]    ZINC000183691969
CCS(=O)(=O)Oc1ccc([N+](=O)[O-])cc1F    ZINC000173035234
O=C(NCS(=O)(=O)O)c1ccc(O)c(F)c1    ZINC001186237767
CCc1cc(C(=O)NCS(=O)(=O)O)cs1    ZINC001147713640
Cc1scc(C(=O)NCS(=O)(=O)O)c1C    ZINC001147531344
CS(C)(=O)=NS(=O)(=O)Oc1ccccc1    ZINC000820739512
O=C(Cc1ncc(F)cn1)NCS(=O)(=O)O    ZINC001177406101
Cc1ccncc1OS(=O)(=O)CCCCl    ZINC000921870544
NC[C@@H](CS(=O)(=O)O)c1ccc(Cl)cc1    ZINC000002559029
CC(C)CS(=O)(=O)Oc1cccnc1Cl    ZINC000124946783
O=S(=O)(CCCCCl)Oc1cccnc1    ZINC000155075508
CC(C)CS(=O)(=O)Oc1cncc(Cl)c1    ZINC000273526767
CC(C)CS(=O)(=O)Oc1ccc(Cl)nc1    ZINC000125053344
Cc1ncccc1OS(=O)(=O)CCCCl    ZINC000882054689
CCCCS(=O)(=O)Oc1ccc(Cl)nc1    ZINC000125064319
CCCCS(=O)(=O)Oc1cccnc1Cl    ZINC000124958359
CN(C)c1ccc(OS(=O)(=O)CCl)cc1    ZINC000831562064
CCCCS(=O)(=O)Oc1cncc(Cl)c1    ZINC000186379021
CCc1nc(C)ccc1OS(=O)(=O)CCl    ZINC000831236969
NC[C@H](CS(=O)(=O)O)c1ccc(Cl)cc1    ZINC000003995577
C[C@@H](CC(=O)NCS(=O)(=O)O)C(F)(F)F    ZINC001180091372
C[C@@H](CC(F)(F)F)C(=O)NCS(=O)(=O)O    ZINC001179870457
C[C@H](CC(=O)NCS(=O)(=O)O)C(F)(F)F    ZINC001180091373
CC(C)(C(=O)NCS(=O)(=O)O)C(F)(F)F    ZINC001180449147
O=S(=O)(CCC(F)(F)F)O[C@H]1CNOC1    ZINC000845932680
C[C@H](CC(F)(F)F)C(=O)NCS(=O)(=O)O    ZINC001179870458
COCc1ccc(C(=O)NCS(=O)(=O)O)o1    ZINC001189266476
C=C(N)C(=O)N[C@@H]1C(=O)N(S(=O)(=O)O)[C@H]1C    ZINC001220101281
CN(C)c1ncc(C(=O)NCS(=O)(=O)O)o1    ZINC001147061234
Cc1noc(C)c1NC(=O)NCS(=O)(=O)O    ZINC001185201969
COc1cc(C(=O)NCS(=O)(=O)O)n(C)n1    ZINC001194748933
CN1N=C(C(=O)NCS(=O)(=O)O)CCC1=O    ZINC001180444110
COc1nn(C)cc1C(=O)NCS(=O)(=O)O    ZINC001147023911
O=S(=O)(Oc1cccc2ncccc21)C1CC1    ZINC000192975912
CS(=O)(=O)Oc1ccc(-c2ccncc2)cc1    ZINC001239611739
O=S(=O)(Oc1cccc2cccnc21)C1CC1    ZINC000122616254
C#CCCS(=O)(=O)Oc1ccc(CC#N)cc1    ZINC000808277878
CS(=O)(=O)Oc1cncc(-c2ccccc2)c1    ZINC000809853212
C#CCCCS(=O)(=O)Oc1cccc(C#N)c1    ZINC000791419293
CS(=O)(=O)Oc1ccc(-c2cccnc2)cc1    ZINC001239569366
O=S(=O)(O)N(c1ccccc1)c1ccccc1    ZINC000006096728
C#CCCCS(=O)(=O)Oc1ccccc1C#N    ZINC000791417386
C#CCCS(=O)(=O)Oc1cc(C#N)ccc1C    ZINC000808301711
O=S(=O)(Oc1ccc2cnccc2c1)C1CC1    ZINC000885655298
C#CCCS(=O)(=O)Oc1cccc(CC#N)c1    ZINC000289273878
C#CCCS(=O)(=O)Oc1ccc(C#N)c(C)c1    ZINC000289243239
C#CCCCS(=O)(=O)Oc1ccc(C#N)cc1    ZINC000791412478
O=S(=O)(Oc1ccc2cccnc2c1)C1CC1    ZINC000280139265
CS(=O)(=O)Oc1ccc(-c2ccccc2)nc1    ZINC000183229390
O=S(=O)(Oc1ccc2ccncc2c1)C1CC1    ZINC000777954810
CS(=O)(=O)Oc1cnccc1-c1ccccc1    ZINC000766156575
O=S(=O)(Oc1cnc2ccccc2c1)C1CC1    ZINC000188169381
O=S(=O)(Cc1ccccc1)Oc1cccnc1    ZINC000186338942
O=S(=O)(Oc1ccc2ncccc2c1)C1CC1    ZINC000173072310
C=C(Nc1ccc2ccccc2c1)S(=O)(=O)O    ZINC000001735973
COc1ccc(OS(=O)(=O)CCCF)cn1    ZINC000859240636
C[C@@H](OCCS(=O)(=O)O)c1ccncc1F    ZINC001224572489
COC[C@@H](C)S(=O)(=O)Oc1ccc(F)nc1    ZINC000181453128
COC[C@@H](C)S(=O)(=O)Oc1cccnc1F    ZINC000125155743
O=S(=O)(O)CNC[C@@H](O)c1ccc(F)cc1    ZINC001252862607
CO[C@H](C)CS(=O)(=O)Oc1ccc(F)nc1    ZINC000195449348
CO[C@@H](C)CS(=O)(=O)Oc1cccnc1F    ZINC000195426427
CCOCCS(=O)(=O)Oc1cccnc1F    ZINC000125130613
COC[C@H](C)S(=O)(=O)Oc1cccnc1F    ZINC000125155541
