# Supplementary material for: Implementing a Scoring Function Based on Interaction Fingerprint for Autogrow4: Protein Kinase CK1δ as a Case Study
Source: Front Mol Biosci. 2022 Jul 7;9:909499. doi: 10.3389/fmolb.2022.909499 (PMC9301033; doi:10.3389/fmolb.2022.909499)
Supplement: Supplementary file 1 [file DataSheet1.ZIP › autogrow4-4.0.3/autogrow/operators/mutation/smiles_click_chem/reaction_libraries/robust_rxns/complementary_mol_dir/4_piperidone_robust.smi]

O=C1CCNCC1    ZINC000001721205
CN1CCC(=O)CC1    ZINC000001693920
N#CN1CCC(=O)CC1    ZINC000238590425
O=CN1CCC(=O)CC1    ZINC000039077573
CCN1CCC(=O)CC1    ZINC000002560372
C[N+]1(C)CCC(=O)CC1    ZINC000001744525
CON1CCC(=O)CC1    ZINC000072319796
C#CCN1CCC(=O)CC1    ZINC000019506682
N#CCN1CCC(=O)CC1    ZINC000019482657
C=CCN1CCC(=O)CC1    ZINC000012336808
O=C1CCN(C2CC2)CC1    ZINC000008939748
CC(=O)N1CCC(=O)CC1    ZINC000000395510
CC(C)N1CCC(=O)CC1    ZINC000000394917
CCCN1CCC(=O)CC1    ZINC000002539359
NC(=O)N1CCC(=O)CC1    ZINC000001401226
NCCN1CCC(=O)CC1    ZINC000067173028
CN(C)N1CCC(=O)CC1    ZINC000067425302
CC[N+]1(C)CCC(=O)CC1    ZINC000038241756
O=C1CCN(CCO)CC1    ZINC000019425132
CCON1CCC(=O)CC1    ZINC000091361854
O=C1CCN(CCl)CC1    ZINC000199547503
C#CC(=O)N1CCC(=O)CC1    ZINC000306460084
N#CCCN1CCC(=O)CC1    ZINC000041579911
C=CC(=O)N1CCC(=O)CC1    ZINC000034412878
O=C1CCN(C2CCC2)CC1    ZINC000022002052
O=C1CCN(CC2CC2)CC1    ZINC000019476559
CCC(=O)N1CCC(=O)CC1    ZINC000019513267
CCCCN1CCC(=O)CC1    ZINC000002164545
CC[C@H](C)N1CCC(=O)CC1    ZINC000019488757
CC(C)(C)N1CCC(=O)CC1    ZINC000002004000
CC[C@@H](C)N1CCC(=O)CC1    ZINC000019488756
CC(C)CN1CCC(=O)CC1    ZINC000002556461
NC(=O)CN1CCC(=O)CC1    ZINC000019470762
NCC(=O)N1CCC(=O)CC1    ZINC000079390760
C[C@H](N)CN1CCC(=O)CC1    ZINC001206049682
NCCCN1CCC(=O)CC1    ZINC000082632141
C[C@@H](N)CN1CCC(=O)CC1    ZINC001206049673
O=C(CO)N1CCC(=O)CC1    ZINC000050161269
O=C(O)CN1CCC(=O)CC1    ZINC000002527217
COC(=O)N1CCC(=O)CC1    ZINC000005997143
COCCN1CCC(=O)CC1    ZINC000019518116
C[C@H](O)CN1CCC(=O)CC1    ZINC000037687949
O=C1CCN(CCCO)CC1    ZINC000048694613
O=C(Cl)N1CCC(=O)CC1    ZINC000036466342
O=C1CCN(CCCl)CC1    ZINC000199540103
O=C1CCN(CC(F)F)CC1    ZINC000037755988
CC#CC(=O)N1CCC(=O)CC1    ZINC000306448704
C#CCCCN1CCC(=O)CC1    ZINC000163113809
N#CCC(=O)N1CCC(=O)CC1    ZINC000169807376
N#CCCCN1CCC(=O)CC1    ZINC000019424094
C/C=C/C(=O)N1CCC(=O)CC1    ZINC000169807639
O=C(C1CC1)N1CCC(=O)CC1    ZINC000019091912
C/C=C\C(=O)N1CCC(=O)CC1    ZINC000388500133
C[C@@H]1C[C@@H]1CN1CCC(=O)CC1    ZINC000167057183
C[C@H]1C[C@H]1CN1CCC(=O)CC1    ZINC000167057433
CC(C)=CCN1CCC(=O)CC1    ZINC000002028362
O=C1CCN(CCC2CC2)CC1    ZINC000083895112
O=C1CCN(C2CCCC2)CC1    ZINC000019432334
C=CCCCN1CCC(=O)CC1    ZINC000070592572
O=C1CCN(CC2CCC2)CC1    ZINC000037180729
C[C@@H]1C[C@H]1CN1CCC(=O)CC1    ZINC000167057356
C[C@H]1C[C@@H]1CN1CCC(=O)CC1    ZINC000167057259
CC(C)C(=O)N1CCC(=O)CC1    ZINC000019091389
O=C1CCN([C@H]2CCOC2)CC1    ZINC000070072112
C=C[C@@H](O)CN1CCC(=O)CC1    ZINC001253571086
CCCC(=O)N1CCC(=O)CC1    ZINC000019092823
O=C1CCN([C@@H]2CCOC2)CC1    ZINC000070072111
C=C[C@H](O)CN1CCC(=O)CC1    ZINC001253571108
CC[C@@H](C)CN1CCC(=O)CC1    ZINC000050424628
CCCCCN1CCC(=O)CC1    ZINC000019439218
CCC(CC)N1CCC(=O)CC1    ZINC000019471088
CC(C)CCN1CCC(=O)CC1    ZINC000012336776
CCC[C@H](C)N1CCC(=O)CC1    ZINC000019475634
CC(C)(C)CN1CCC(=O)CC1    ZINC000040494664
CC[C@H](C)CN1CCC(=O)CC1    ZINC000050424630
CCC[C@@H](C)N1CCC(=O)CC1    ZINC000019475632
NC(=O)C(=O)N1CCC(=O)CC1    ZINC001335958983
CCNC(=O)N1CCC(=O)CC1    ZINC000036949077
CN(C)C(=O)N1CCC(=O)CC1    ZINC000083141835
C[C@H](N)C(=O)N1CCC(=O)CC1    ZINC000079391888
NCCCCN1CCC(=O)CC1    ZINC000199544704
CN(C)CCN1CCC(=O)CC1    ZINC000019474103
C[C@H](O)C(=O)N1CCC(=O)CC1    ZINC000306449320
CCOC(=O)N1CCC(=O)CC1    ZINC000000155166
COCC(=O)N1CCC(=O)CC1    ZINC000019508700
C[C@@H](O)C(=O)N1CCC(=O)CC1    ZINC000306313878
COC(=O)CN1CCC(=O)CC1    ZINC000019472406
O=C(O)CCN1CCC(=O)CC1    ZINC000011864058
O=C1CCN(CCCCO)CC1    ZINC000043445761
COC[C@@H](C)N1CCC(=O)CC1    ZINC000019515224
CC[C@@H](O)CN1CCC(=O)CC1    ZINC000037688889
CC(C)(O)CN1CCC(=O)CC1    ZINC000037692373
COC[C@H](C)N1CCC(=O)CC1    ZINC000019515226
COCCCN1CCC(=O)CC1    ZINC000034974468
CNC(=S)N1CCC(=O)CC1    ZINC000306499702
O=C1CCN(C[C@H](O)CO)CC1    ZINC000074374271
O=C(Cl)CN1CCC(=O)CC1    ZINC000032020971
O=C(CCl)N1CCC(=O)CC1    ZINC000041736128
O=C1CCN(CCCCl)CC1    ZINC000196163992
O=C1CCN(c2ccccc2)CC1    ZINC000001676484
O=C1CCN(c2ccncc2)CC1    ZINC000019802413
O=C1CCN(c2ccccn2)CC1    ZINC000019505840
O=C1CCN(c2cccnc2)CC1    ZINC000019519466
CS(=O)(=O)N1CCC(=O)CC1    ZINC000013745195
O=C(C(F)F)N1CCC(=O)CC1    ZINC000217662977
O=C1CCN(c2cnccn2)CC1    ZINC000019431771
O=C1CCN(c2cncnc2)CC1    ZINC000236407191
O=C1CCN(c2ncccn2)CC1    ZINC000001391541
NS(=O)(=O)N1CCC(=O)CC1    ZINC000012877943
O=C1CCN(Cc2cc[nH]c2)CC1    ZINC001140704926
O=C1CCN(Cc2ccc[nH]2)CC1    ZINC001204003480
O=C1CCN(Cc2ccco2)CC1    ZINC000015635389
O=C1CCN(Cc2ccoc2)CC1    ZINC000130737013
O=C1CCN(Cc2c[nH]cn2)CC1    ZINC000104401683
O=C1CCN(Cc2cn[nH]c2)CC1    ZINC000306419883
O=C1CCN(Cc2ncc[nH]2)CC1    ZINC000104401674
O=C1CCN(Cc2cc[nH]n2)CC1    ZINC000575484285
O=C1CCN([C@H]2C[C@H]3C[C@H]3C2)CC1    ZINC001167931604
O=C1CCN([C@@H]2C[C@H]3C[C@H]3C2)CC1    ZINC000306909732
O=C1CCN(Cc2cnco2)CC1    ZINC000074303806
C[C@@H](C#N)C(=O)N1CCC(=O)CC1    ZINC000306206482
O=C1CCN(Cc2ncco2)CC1    ZINC001141005096
O=C1CCN(Cc2cnoc2)CC1    ZINC000037676458
O=C1CCN(Cc2ccon2)CC1    ZINC000088054077
C[C@H](C#N)C(=O)N1CCC(=O)CC1    ZINC000306206480
O=C1CCN(Cc2cocn2)CC1    ZINC000306869160
O=C1CCN(Cc2cnn[nH]2)CC1    ZINC001203198096
O=C1CCN(Cc2nc[nH]n2)CC1    ZINC000575484332
CC[C@H](CC#N)N1CCC(=O)CC1    ZINC001255167225
CC[C@@H](CC#N)N1CCC(=O)CC1    ZINC001255167226
O=C1CCN(CC(F)(F)F)CC1    ZINC000019474267
C[C@H]1C[C@H]1C(=O)N1CCC(=O)CC1    ZINC000019507559
C=CCCC(=O)N1CCC(=O)CC1    ZINC000308326010
C[C@@H]1C[C@H]1C(=O)N1CCC(=O)CC1    ZINC000019507557
C=C(CC)C(=O)N1CCC(=O)CC1    ZINC001345574880
C/C=C(/C)C(=O)N1CCC(=O)CC1    ZINC000307740256
O=C(C1CCC1)N1CCC(=O)CC1    ZINC000019092008
O=C(CC1CC1)N1CCC(=O)CC1    ZINC000049730627
C[C@@H]1C[C@@H]1C(=O)N1CCC(=O)CC1    ZINC000019507553
C/C=C(\C)C(=O)N1CCC(=O)CC1    ZINC000308291063
CC1(C(=O)N2CCC(=O)CC2)CC1    ZINC000306338578
CC(C)=CC(=O)N1CCC(=O)CC1    ZINC000074374727
C[C@H]1C[C@@H]1C(=O)N1CCC(=O)CC1    ZINC000019507555
C=CCC[C@H](C)N1CCC(=O)CC1    ZINC001258726005
O=C1CCN(CC2CCCC2)CC1    ZINC000037258647
C=CCC[C@@H](C)N1CCC(=O)CC1    ZINC001258726008
O=C1CCN(C2CCCCC2)CC1    ZINC000002513926
C[C@H]1CC[C@H](N2CCC(=O)CC2)C1    ZINC000129243725
CC/C=C\CCN1CCC(=O)CC1    ZINC001208725315
C=CCCCCN1CCC(=O)CC1    ZINC000388821112
C[C@@H]1CC[C@@H](N2CCC(=O)CC2)C1    ZINC000129243931
C[C@@H]1CC[C@H](N2CCC(=O)CC2)C1    ZINC000129243530
C[C@@H](CC1CC1)N1CCC(=O)CC1    ZINC000069666392
C[C@H]1CC[C@@H](N2CCC(=O)CC2)C1    ZINC000129244179
C[C@H](CC1CC1)N1CCC(=O)CC1    ZINC000069666395
O=C1CCN(c2nccs2)CC1    ZINC000019505774
C=CCNC(=O)N1CCC(=O)CC1    ZINC000306465306
O=C(NC1CC1)N1CCC(=O)CC1    ZINC000054457320
N[C@@H]1C[C@@H]1C(=O)N1CCC(=O)CC1    ZINC001580396244
CN1CC[C@H](N2CCC(=O)CC2)C1    ZINC000107170795
O=C1CCN([C@@H]2CCCNC2)CC1    ZINC000212818182
O=C1CCN([C@H]2CCCNC2)CC1    ZINC000145657511
O=C1CCN(C2CCNCC2)CC1    ZINC000071257250
CN1CC[C@@H](N2CCC(=O)CC2)C1    ZINC000107170799
C=CCOC(=O)N1CCC(=O)CC1    ZINC000002578115
C=C(CO)C(=O)N1CCC(=O)CC1    ZINC000307743882
C=C[C@H](O)C(=O)N1CCC(=O)CC1    ZINC000665949417
C=C[C@@H](O)C(=O)N1CCC(=O)CC1    ZINC000665949416
O=C1CCN(C2CCOCC2)CC1    ZINC000036319868
O=C1CCN(C[C@H]2CCOC2)CC1    ZINC000049688331
O=C1CCN(C[C@@H]2CCCO2)CC1    ZINC000019507513
CC1(CN2CCC(=O)CC2)COC1    ZINC000306571975
O=C1CCN(C[C@@H]2CCOC2)CC1    ZINC000049688330
O=C1CCN([C@@H]2CCCOC2)CC1    ZINC000071013985
CC(C)(C)C(=O)N1CCC(=O)CC1    ZINC000019478499
CC[C@@H](C)C(=O)N1CCC(=O)CC1    ZINC000019441366
O=C1CCN([C@H]2CCCOC2)CC1    ZINC000071013983
C=C[C@@](C)(O)CN1CCC(=O)CC1    ZINC001252546832
CC(C)CC(=O)N1CCC(=O)CC1    ZINC000019483379
O=C1CCN(C[C@H]2CCCO2)CC1    ZINC000019507515
CCCCC(=O)N1CCC(=O)CC1    ZINC000019433197
C=C[C@](C)(O)CN1CCC(=O)CC1    ZINC001252546830
CC[C@H](C)C(=O)N1CCC(=O)CC1    ZINC000019441368
CC(C)CCCN1CCC(=O)CC1    ZINC000062097804
CCCCCCN1CCC(=O)CC1    ZINC000012336775
CCC[C@H](C)CN1CCC(=O)CC1    ZINC000051320580
CCC[C@@H](C)CN1CCC(=O)CC1    ZINC000051320578
CCCC[C@@H](C)N1CCC(=O)CC1    ZINC000050888965
CCC[C@H](CC)N1CCC(=O)CC1    ZINC000050404887
CCC[C@@H](CC)N1CCC(=O)CC1    ZINC000050404885
CCC(CC)CN1CCC(=O)CC1    ZINC000129128546
CC(C)(C)CCN1CCC(=O)CC1    ZINC000042223175
CCCC[C@H](C)N1CCC(=O)CC1    ZINC000050888966
CON=CC(=O)N1CCC(=O)CC1    ZINC000308484812
CC(C)NC(=O)N1CCC(=O)CC1    ZINC000020209499
CCN(C)C(=O)N1CCC(=O)CC1    ZINC000085966905
CN(C)C(=O)CN1CCC(=O)CC1    ZINC000095929161
CCCNC(=O)N1CCC(=O)CC1    ZINC000020257265
CN(C)CC(=O)N1CCC(=O)CC1    ZINC000037322856
O=C(O)CC(=O)N1CCC(=O)CC1    ZINC000169811250
O=C([C@H]1C[C@H]1F)N1CCC(=O)CC1    ZINC001346261326
O=C([C@@H]1C[C@@H]1F)N1CCC(=O)CC1    ZINC001346261327
O=C([C@H]1C[C@@H]1F)N1CCC(=O)CC1    ZINC001346261328
O=C([C@@H]1C[C@H]1F)N1CCC(=O)CC1    ZINC001346261325
O=C1CCN([C@@H]2CCSC2)CC1    ZINC000107172748
O=C1CCN([C@H]2CCSC2)CC1    ZINC000107172750
CO[C@@H](C)C(=O)N1CCC(=O)CC1    ZINC000113586364
CCOC(=O)CN1CCC(=O)CC1    ZINC000019472306
CC(C)(O)C(=O)N1CCC(=O)CC1    ZINC000306284657
CC(C)OC(=O)N1CCC(=O)CC1    ZINC000039128487
CCCOC(=O)N1CCC(=O)CC1    ZINC000204412007
CCOCC(=O)N1CCC(=O)CC1    ZINC000020252506
COC(=O)CCN1CCC(=O)CC1    ZINC000041635259
COCCC(=O)N1CCC(=O)CC1    ZINC000053731391
CO[C@H](C)C(=O)N1CCC(=O)CC1    ZINC000113586367
CC(C)[C@@H](O)CN1CCC(=O)CC1    ZINC000300862906
CCC[C@H](O)CN1CCC(=O)CC1    ZINC001252779832
O=C1CCN(CCCCCO)CC1    ZINC000051021284
CC(C)[C@H](O)CN1CCC(=O)CC1    ZINC000300862907
CCC[C@@H](O)CN1CCC(=O)CC1    ZINC001252779833
COCCCCN1CCC(=O)CC1    ZINC000044659095
CCNC(=S)N1CCC(=O)CC1    ZINC000307421822
O=C(CCCF)N1CCC(=O)CC1    ZINC000665948430
CC(C)(F)C(=O)N1CCC(=O)CC1    ZINC000306516074
CC[C@@H](F)C(=O)N1CCC(=O)CC1    ZINC001335610090
CC[C@H](F)C(=O)N1CCC(=O)CC1    ZINC001335610091
CSCCCN1CCC(=O)CC1    ZINC000069011962
COC(CN1CCC(=O)CC1)OC    ZINC000074374415
COC[C@@H](O)CN1CCC(=O)CC1    ZINC000068892111
C=CS(=O)(=O)N1CCC(=O)CC1    ZINC000114706391
O=C(OCCF)N1CCC(=O)CC1    ZINC000858891387
O=C1CCN(CCCCCl)CC1    ZINC000199544999
Cc1ccc(N2CCC(=O)CC2)cc1    ZINC000002559658
O=C1CCN(Cc2ccccc2)CC1    ZINC000053178479
Cc1cccc(N2CCC(=O)CC2)c1    ZINC000002559731
Cc1ccccc1N1CCC(=O)CC1    ZINC000019087722
O=C1CCN(Cc2ccncc2)CC1    ZINC000055168304
O=C1CCN(Cc2ccccn2)CC1    ZINC000055168319
O=C1CCN(Cc2cccnc2)CC1    ZINC000019087777
CCS(=O)(=O)N1CCC(=O)CC1    ZINC000019439614
CC(F)(F)C(=O)N1CCC(=O)CC1    ZINC000306953379
O=C1CCN(Cc2ncccn2)CC1    ZINC000054459966
O=C1CCN(Cc2cccnn2)CC1    ZINC000236406442
Cc1nccc(N2CCC(=O)CC2)n1    ZINC000054935501
O=C1CCN(Cc2ccnnc2)CC1    ZINC001139979953
O=C1CCN(Cc2cncnc2)CC1    ZINC001137664090
Cc1cc(N2CCC(=O)CC2)ncn1    ZINC000040726924
O=C1CCN(Cc2ccncn2)CC1    ZINC000236406527
Cc1cnc(N2CCC(=O)CC2)nc1    ZINC000063048413
Nc1cc(N2CCC(=O)CC2)ccn1    ZINC000098175322
Cc1ccnc(N2CCC(=O)CC2)n1    ZINC000061858741
Cc1cncnc1N1CCC(=O)CC1    ZINC000641278163
O=C1CCN(Cc2cnccn2)CC1    ZINC000693616918
Cc1ccc(N2CCC(=O)CC2)nn1    ZINC000041044988
CNS(=O)(=O)N1CCC(=O)CC1    ZINC000160597482
O=C(c1cc[nH]c1)N1CCC(=O)CC1    ZINC000082530559
O=C(c1ccc[nH]1)N1CCC(=O)CC1    ZINC000096570454
N#C[C@@H]1CC[C@@H](N2CCC(=O)CC2)C1    ZINC001254661740
N#C[C@@H]1CC[C@H](N2CCC(=O)CC2)C1    ZINC001254661743
N#C[C@H]1CC[C@@H](N2CCC(=O)CC2)C1    ZINC001254661742
Cn1cccc1CN1CCC(=O)CC1    ZINC001203254159
Cc1ccc(CN2CCC(=O)CC2)[nH]1    ZINC001209568047
N#C[C@H]1CC[C@H](N2CCC(=O)CC2)C1    ZINC001254661741
O=C(c1ccoc1)N1CCC(=O)CC1    ZINC000019440580
O=C(c1ccco1)N1CCC(=O)CC1    ZINC000019475569
O=C(c1ncc[nH]1)N1CCC(=O)CC1    ZINC001328638721
O=C(c1cn[nH]c1)N1CCC(=O)CC1    ZINC000062777663
O=C(c1cc[nH]n1)N1CCC(=O)CC1    ZINC000062777662
O=C(c1cnc[nH]1)N1CCC(=O)CC1    ZINC000606266920
O=C1CCN(c2cccc(F)c2)CC1    ZINC000019430301
O=C1CCN(c2ccc(F)cc2)CC1    ZINC000002559656
O=C1CCN(c2ccccc2F)CC1    ZINC000002559722
CC(C)C#CC(=O)N1CCC(=O)CC1    ZINC000820771158
O=C(C1=CCCC1)N1CCC(=O)CC1    ZINC000335317300
C#CCCCC(=O)N1CCC(=O)CC1    ZINC000760105003
C/C=C/C=C\C(=O)N1CCC(=O)CC1    ZINC000701238623
C/C=C/C=C/C(=O)N1CCC(=O)CC1    ZINC000169812684
O=C(C1CC=CC1)N1CCC(=O)CC1    ZINC000336436975
O=C(C=C1CCC1)N1CCC(=O)CC1    ZINC000778565812
Cc1ccc(CN2CCC(=O)CC2)o1    ZINC000053038186
Cn1ccnc1CN1CCC(=O)CC1    ZINC000036804659
Cn1cc(CN2CCC(=O)CC2)cn1    ZINC000020253768
Cc1cnc(CN2CCC(=O)CC2)[nH]1    ZINC000074247898
Cc1cc(CN2CCC(=O)CC2)n[nH]1    ZINC001203070136
Cc1[nH]cnc1CN1CCC(=O)CC1    ZINC000140226125
Cn1ccc(CN2CCC(=O)CC2)n1    ZINC000123848679
Cn1nccc1CN1CCC(=O)CC1    ZINC001206322848
Cn1cnc(CN2CCC(=O)CC2)c1    ZINC001206198431
Cn1cncc1CN1CCC(=O)CC1    ZINC000085191504
Cc1n[nH]cc1CN1CCC(=O)CC1    ZINC001209554016
Cc1ncc(CN2CCC(=O)CC2)[nH]1    ZINC000689644437
O=C1CCN(C[C@H]2CC=CCC2)CC1    ZINC000045630689
O=C1CCN(C[C@@H]2CC=CCC2)CC1    ZINC000045630688
O=C(c1cocn1)N1CCC(=O)CC1    ZINC001319899861
O=C(c1cnco1)N1CCC(=O)CC1    ZINC001254294354
O=C(c1ccon1)N1CCC(=O)CC1    ZINC000044586411
O=C(c1c[nH]nn1)N1CCC(=O)CC1    ZINC000087601604
O=C(c1nc[nH]n1)N1CCC(=O)CC1    ZINC000606266032
O=C1CCN(c2cccc(F)n2)CC1    ZINC000020246930
CC(C)(C#N)C(=O)N1CCC(=O)CC1    ZINC000334440848
Cc1coc(CN2CCC(=O)CC2)n1    ZINC001237634468
Cc1ncc(CN2CCC(=O)CC2)o1    ZINC000307344682
N#CCCCC(=O)N1CCC(=O)CC1    ZINC000334310268
Cc1nc(CN2CCC(=O)CC2)co1    ZINC000723621053
CC[C@@H](C#N)C(=O)N1CCC(=O)CC1    ZINC000651063170
CC[C@H](C#N)C(=O)N1CCC(=O)CC1    ZINC000651063169
Cc1ncoc1CN1CCC(=O)CC1    ZINC001141051729
Cc1cc(CN2CCC(=O)CC2)no1    ZINC000020253754
Cn1nncc1CN1CCC(=O)CC1    ZINC001238155493
C[C@@H](CCCC#N)N1CCC(=O)CC1    ZINC001172494040
C[C@H](CCCC#N)N1CCC(=O)CC1    ZINC001172494041
O=C(N1CCC(=O)CC1)C(F)(F)F    ZINC000019092551
O=C1CCN(Cc2ccsc2)CC1    ZINC000036866852
O=C1CCN(Cc2cccs2)CC1    ZINC000019436926
O=C1CCN(c2cc(F)ncn2)CC1    ZINC000853137230
O=C1CCN(c2cnc(F)cn2)CC1    ZINC000853136290
O=C1CCN(c2ncc(F)cn2)CC1    ZINC000128445401
O=C1CCN(CCC(F)(F)F)CC1    ZINC000059167809
O=C(C1=COCC1)N1CCC(=O)CC1    ZINC001341928409
O=C(C1CC(=O)C1)N1CCC(=O)CC1    ZINC000334354247
C#CCCOC(=O)N1CCC(=O)CC1    ZINC000034624322
COCC#CC(=O)N1CCC(=O)CC1    ZINC001330137037
N#CCNC(=O)CN1CCC(=O)CC1    ZINC000019482048
Cc1nnc(CN2CCC(=O)CC2)o1    ZINC000020253764
Cc1nonc1CN1CCC(=O)CC1    ZINC000069795332
CC/C(C)=C\C(=O)N1CCC(=O)CC1    ZINC000822377038
O=C1CCN(C[C@H]2CCC=CO2)CC1    ZINC000307108789
CC(C)=C(C)C(=O)N1CCC(=O)CC1    ZINC000778568293
O=C(CC1CCC1)N1CCC(=O)CC1    ZINC000226545169
CCC/C=C/C(=O)N1CCC(=O)CC1    ZINC000778567898
O=C(C1CCCC1)N1CCC(=O)CC1    ZINC000019505867
CCC/C=C\C(=O)N1CCC(=O)CC1    ZINC000778567896
C=CCCCC(=O)N1CCC(=O)CC1    ZINC000778567733
CC/C=C(\C)C(=O)N1CCC(=O)CC1    ZINC000706302555
CC1(C)C[C@@H]1C(=O)N1CCC(=O)CC1    ZINC000226544883
C[C@H](C(=O)N1CCC(=O)CC1)C1CC1    ZINC000163593051
CC/C=C(/C)C(=O)N1CCC(=O)CC1    ZINC000706302557
C[C@@H]1C[C@@H]1CC(=O)N1CCC(=O)CC1    ZINC000334609448
C/C=C(\CC)C(=O)N1CCC(=O)CC1    ZINC000789741991
O=C(CCC1CC1)N1CCC(=O)CC1    ZINC000335940150
O=C1CCN(C[C@@H]2CCC=CO2)CC1    ZINC000307108790
CC1(C(=O)N2CCC(=O)CC2)CCC1    ZINC000335726299
C[C@@H]1C[C@H]1CC(=O)N1CCC(=O)CC1    ZINC000334609413
C/C=C(/CC)C(=O)N1CCC(=O)CC1    ZINC000789741990
C=C(C)CCC(=O)N1CCC(=O)CC1    ZINC001335588264
C=CC(C)(C)C(=O)N1CCC(=O)CC1    ZINC000336239538
CC/C(C)=C/C(=O)N1CCC(=O)CC1    ZINC000822377037
CC1(CC(=O)N2CCC(=O)CC2)CC1    ZINC000307385838
C[C@@H](C(=O)N1CCC(=O)CC1)C1CC1    ZINC000163593191
C[C@H]1C[C@@H]1CC(=O)N1CCC(=O)CC1    ZINC000334609436
C[C@H]1C[C@H]1CC(=O)N1CCC(=O)CC1    ZINC000334609443
CCC1(C(=O)N2CCC(=O)CC2)CC1    ZINC000306375274
CC[C@H]1CC[C@H](N2CCC(=O)CC2)C1    ZINC001173275421
CC[C@@H]1CC[C@@H](N2CCC(=O)CC2)C1    ZINC001173275416
C[C@@H]1CCC[C@@H](N2CCC(=O)CC2)C1    ZINC000037255775
CC1(C)CC[C@H](N2CCC(=O)CC2)C1    ZINC000129246484
O=C1CCN(CC2CCCCC2)CC1    ZINC000019512479
CC[C@@H]1CC[C@H](N2CCC(=O)CC2)C1    ZINC001173275419
CC1(C)CC[C@@H](N2CCC(=O)CC2)C1    ZINC000129246743
CC1CCC(N2CCC(=O)CC2)CC1    ZINC000019802851
O=C1CCN(C2CCCCCC2)CC1    ZINC000034947583
C[C@H]1CCC[C@@H](N2CCC(=O)CC2)C1    ZINC000037255777
C[C@H]1CCC[C@H](N2CCC(=O)CC2)C1    ZINC000037255773
C[C@@H]1CCC[C@H](N2CCC(=O)CC2)C1    ZINC000037255771
O=C1CCN(CCC2CCCC2)CC1    ZINC000037741396
CC[C@H]1CC[C@@H](N2CCC(=O)CC2)C1    ZINC001173275423
CC/C=C\CCCN1CCC(=O)CC1    ZINC001208133908
C=CCCCCCN1CCC(=O)CC1    ZINC000232570814
O=C1CCN(Cc2ccns2)CC1    ZINC000404283152
O=C1CCN(Cc2nccs2)CC1    ZINC000049533858
Cc1csc(N2CCC(=O)CC2)n1    ZINC000019518731
O=C1CCN(Cc2cncs2)CC1    ZINC000159620384
O=C1CCN(Cc2cscn2)CC1    ZINC000020253766
O=C1CCN(Cc2cnsc2)CC1    ZINC000687231048
O=C([C@H]1CC(=O)N1)N1CCC(=O)CC1    ZINC000665947990
O=C([C@@H]1CC(=O)N1)N1CCC(=O)CC1    ZINC000665947991
O=C1CC[C@@H](CN2CCC(=O)CC2)N1    ZINC000306776606
O=C1CC[C@H](CN2CCC(=O)CC2)N1    ZINC000306776605
O=C(NCC1CC1)N1CCC(=O)CC1    ZINC000700993898
NC[C@@H]1C[C@@H]1C(=O)N1CCC(=O)CC1    ZINC001580322693
CN1CCC[C@@H](N2CCC(=O)CC2)C1    ZINC000040715839
CC1(N2CCC(=O)CC2)CCNCC1    ZINC000148970349
C[C@H]1C[C@H](N2CCC(=O)CC2)CCN1    ZINC001246560574
C[C@H]1CC[C@@H](N2CCC(=O)CC2)CN1    ZINC000669382992
CN1CCC[C@H](N2CCC(=O)CC2)C1    ZINC000040715838
O=C1CCN(CC2CCNCC2)CC1    ZINC000257984859
C[C@@H]1C[C@H](N2CCC(=O)CC2)CCN1    ZINC001246560558
C[C@@H]1CC[C@@H](N2CCC(=O)CC2)CN1    ZINC000669382985
CN1CCC(N2CCC(=O)CC2)CC1    ZINC000037267444
C[C@@H]1CC[C@H](N2CCC(=O)CC2)CN1    ZINC000669382994
C[C@@H]1C[C@@H](N2CCC(=O)CC2)CCN1    ZINC001246560576
CCN1CC[C@H](N2CCC(=O)CC2)C1    ZINC001173359218
C[C@H]1C[C@@H](N2CCC(=O)CC2)CCN1    ZINC001246560573
C[C@H]1CC[C@H](N2CCC(=O)CC2)CN1    ZINC000669382990
CCN1CC[C@@H](N2CCC(=O)CC2)C1    ZINC001173359224
Cc1nsc(N2CCC(=O)CC2)n1    ZINC000083647720
Cc1nnc(N2CCC(=O)CC2)s1    ZINC000083583626
O=C1CCN(Cc2csnn2)CC1    ZINC000306168689
O=C([C@H]1C[C@@H](O)C1)N1CCC(=O)CC1    ZINC000635206650
C=C[C@](C)(O)C(=O)N1CCC(=O)CC1    ZINC000665947910
O=C([C@@H]1CCOC1)N1CCC(=O)CC1    ZINC000048626851
CC1(C(=O)N2CCC(=O)CC2)COC1    ZINC000335976624
COC/C=C\C(=O)N1CCC(=O)CC1    ZINC001331845612
C=C[C@@](C)(O)C(=O)N1CCC(=O)CC1    ZINC000665947911
COC/C=C/C(=O)N1CCC(=O)CC1    ZINC001331845613
O=C([C@H]1CCOC1)N1CCC(=O)CC1    ZINC000048626854
CCO/C=C/C(=O)N1CCC(=O)CC1    ZINC000847318864
C=CCOCC(=O)N1CCC(=O)CC1    ZINC000050160071
O=C([C@H](O)C1CC1)N1CCC(=O)CC1    ZINC000665949241
CCO/C=C\C(=O)N1CCC(=O)CC1    ZINC000847318866
O=C(CC1COC1)N1CCC(=O)CC1    ZINC000170044774
O=C([C@@H](O)C1CC1)N1CCC(=O)CC1    ZINC000665949242
O=C(OCC1CC1)N1CCC(=O)CC1    ZINC000784911505
O=C([C@H]1CCCO1)N1CCC(=O)CC1    ZINC000019092215
O=C(OC1CCC1)N1CCC(=O)CC1    ZINC000238595957
CC(=O)CCC(=O)N1CCC(=O)CC1    ZINC000334244293
O=C(N1CCC(=O)CC1)C1(O)CCC1    ZINC000335339414
O=C([C@@H]1CCCO1)N1CCC(=O)CC1    ZINC000019092211
O=C1CCN(C[C@@H]2CCCOC2)CC1    ZINC000044981732
CCC1(CN2CCC(=O)CC2)COC1    ZINC001202927387
C[C@@H]1C[C@H](N2CCC(=O)CC2)CCO1    ZINC000235421022
CCC(C)(C)C(=O)N1CCC(=O)CC1    ZINC000054403201
CCC(CC)C(=O)N1CCC(=O)CC1    ZINC000019518305
CC(C)(C)CC(=O)N1CCC(=O)CC1    ZINC000019427439
O=C1CCN(C[C@H]2CCCCO2)CC1    ZINC000035150066
CC(C)[C@H](C)C(=O)N1CCC(=O)CC1    ZINC000069687223
CCCCCC(=O)N1CCC(=O)CC1    ZINC000020368532
C=CCC[C@H](O)CN1CCC(=O)CC1    ZINC001252593345
CC1(C)C[C@@H](N2CCC(=O)CC2)CO1    ZINC000307131935
O=C1CCN(CC2CCOCC2)CC1    ZINC000052172852
CC(C)[C@@H](C)C(=O)N1CCC(=O)CC1    ZINC000069687221
CC[C@H](C)CC(=O)N1CCC(=O)CC1    ZINC000164383379
C[C@@H]1C[C@@H](N2CCC(=O)CC2)CCO1    ZINC000235345698
CC1(C)C[C@H](N2CCC(=O)CC2)CO1    ZINC000307131936
CC[C@@H](C)CC(=O)N1CCC(=O)CC1    ZINC000164383248
C[C@H]1C[C@H](N2CCC(=O)CC2)CCO1    ZINC000235698189
O=C1CCN([C@@H]2CCCOCC2)CC1    ZINC000307154407
O=C1CCN([C@H]2CCCOCC2)CC1    ZINC000307154406
C=CCC[C@@H](O)CN1CCC(=O)CC1    ZINC001252593344
CCC[C@@H](C)C(=O)N1CCC(=O)CC1    ZINC000020252501
O=C1CCN(C[C@@H]2CCCCO2)CC1    ZINC000035150065
CC(C)CCC(=O)N1CCC(=O)CC1    ZINC000020252498
CCC[C@H](C)C(=O)N1CCC(=O)CC1    ZINC000020252503
C[C@H]1C[C@@H](N2CCC(=O)CC2)CCO1    ZINC000235736890
O=C1CCN(C[C@H]2CCCOC2)CC1    ZINC000044981731
CC(C)CC[C@@H](C)N1CCC(=O)CC1    ZINC000068944969
CCCC(CCC)N1CCC(=O)CC1    ZINC001257334693
CC(C)CC[C@H](C)N1CCC(=O)CC1    ZINC000068944972
CC[C@H](CC(C)C)N1CCC(=O)CC1    ZINC001172396539
CCCCCCCN1CCC(=O)CC1    ZINC000101780331
CCCCC[C@@H](C)N1CCC(=O)CC1    ZINC000042571322
CC[C@@H](CC(C)C)N1CCC(=O)CC1    ZINC001172396540
CCCC[C@H](CC)N1CCC(=O)CC1    ZINC000166850918
CCCC[C@@H](CC)N1CCC(=O)CC1    ZINC000166850809
CCCCC[C@H](C)N1CCC(=O)CC1    ZINC000042571325
O=C1CCN(C(=S)NC2CC2)CC1    ZINC000307438606
C=CCNC(=S)N1CCC(=O)CC1    ZINC000306424835
CC(=O)NCC(=O)N1CCC(=O)CC1    ZINC000701218003
NC(=O)CCC(=O)N1CCC(=O)CC1    ZINC001332522197
CCCCNC(=O)N1CCC(=O)CC1    ZINC000020257316
CC[C@H](CN)C(=O)N1CCC(=O)CC1    ZINC001574076112
CC(C)N(C)C(=O)N1CCC(=O)CC1    ZINC000336565933
CCN(CC)C(=O)N1CCC(=O)CC1    ZINC000085958831
CC(C)[C@H](N)C(=O)N1CCC(=O)CC1    ZINC000079391909
C[C@@H](C(=O)N1CCC(=O)CC1)N(C)C    ZINC000679277258
CC(C)(C)NC(=O)N1CCC(=O)CC1    ZINC000020257317
CC[C@@H](CN)C(=O)N1CCC(=O)CC1    ZINC001574076113
CCCN(C)C(=O)N1CCC(=O)CC1    ZINC000772378263
C[C@H](C(=O)N1CCC(=O)CC1)N(C)C    ZINC000635206845
CS/C=C/C(=O)N1CCC(=O)CC1    ZINC000307168050
O=C(C1CSC1)N1CCC(=O)CC1    ZINC000630679497
CS/C=C\C(=O)N1CCC(=O)CC1    ZINC000393558071
C[C@@H](C(=O)O)C(=O)N1CCC(=O)CC1    ZINC001588564237
O=C(O)CCC(=O)N1CCC(=O)CC1    ZINC000074374659
COC(=O)CC(=O)N1CCC(=O)CC1    ZINC000141022518
C[C@H](C(=O)O)C(=O)N1CCC(=O)CC1    ZINC001588564236
C[C@]1(C(=O)N2CCC(=O)CC2)C[C@H]1F    ZINC000306955275
C[C@]1(C(=O)N2CCC(=O)CC2)C[C@@H]1F    ZINC000306955277
C[C@@]1(C(=O)N2CCC(=O)CC2)C[C@@H]1F    ZINC000306955276
C[C@@]1(C(=O)N2CCC(=O)CC2)C[C@H]1F    ZINC000306955274
O=C1CCN(C2CCSCC2)CC1    ZINC000107189486
O=C1CCN([C@H]2CCCSC2)CC1    ZINC000107189490
O=C1CCN([C@@H]2CCCSC2)CC1    ZINC000107189493
CO[C@@H](C)CC(=O)N1CCC(=O)CC1    ZINC001325021132
CCCOCC(=O)N1CCC(=O)CC1    ZINC000037330788
CC(C)(O)CC(=O)N1CCC(=O)CC1    ZINC000336054136
CC(C)(CO)C(=O)N1CCC(=O)CC1    ZINC000681580251
COC(=O)CCCN1CCC(=O)CC1    ZINC000037286706
CCOCCC(=O)N1CCC(=O)CC1    ZINC000053733286
CC[C@@](C)(O)C(=O)N1CCC(=O)CC1    ZINC001333838002
CC[C@H](CO)C(=O)N1CCC(=O)CC1    ZINC001339036032
CCO[C@@H](C)C(=O)N1CCC(=O)CC1    ZINC000141578175
CO[C@H](C)CC(=O)N1CCC(=O)CC1    ZINC001325021131
O=C(CCCCO)N1CCC(=O)CC1    ZINC001329316324
CCO[C@H](C)C(=O)N1CCC(=O)CC1    ZINC000141578373
COC(=O)[C@@H](C)CN1CCC(=O)CC1    ZINC000041635253
CC[C@@H](OC)C(=O)N1CCC(=O)CC1    ZINC000334224009
CCC[C@H](O)C(=O)N1CCC(=O)CC1    ZINC001119759879
CC(C)OCC(=O)N1CCC(=O)CC1    ZINC000037329607
CC[C@](C)(O)C(=O)N1CCC(=O)CC1    ZINC001333838001
COC(=O)[C@H](C)CN1CCC(=O)CC1    ZINC000041635255
CCCCOC(=O)N1CCC(=O)CC1    ZINC000116196348
CCOC(=O)CCN1CCC(=O)CC1    ZINC000041635257
CC[C@H](C)OC(=O)N1CCC(=O)CC1    ZINC000148037098
CC(C)[C@H](O)C(=O)N1CCC(=O)CC1    ZINC000336085587
CC(C)COC(=O)N1CCC(=O)CC1    ZINC000019816459
CC(C)(C)OC(=O)N1CCC(=O)CC1    ZINC000000154062
COCCCC(=O)N1CCC(=O)CC1    ZINC000087436097
CC(C)[C@@H](O)C(=O)N1CCC(=O)CC1    ZINC000334943359
CC[C@H](OC)C(=O)N1CCC(=O)CC1    ZINC000334224011
CC[C@@H](CO)C(=O)N1CCC(=O)CC1    ZINC001339036033
CC[C@@H](C)OC(=O)N1CCC(=O)CC1    ZINC000148036892
COC(C)(C)CCN1CCC(=O)CC1    ZINC000231027256
CCOCC[C@@H](C)N1CCC(=O)CC1    ZINC001172416128
CCOCC[C@H](C)N1CCC(=O)CC1    ZINC001172416127
CCOC(C)(C)CN1CCC(=O)CC1    ZINC000167051523
CC(C)(C)[C@H](O)CN1CCC(=O)CC1    ZINC000306459866
CCCC[C@@H](O)CN1CCC(=O)CC1    ZINC001252083864
CCCC[C@H](O)CN1CCC(=O)CC1    ZINC001252083865
CC(C)(C)[C@@H](O)CN1CCC(=O)CC1    ZINC000306459865
N#Cc1ccc(N2CCC(=O)CC2)cc1    ZINC000019867353
N#Cc1cccc(N2CCC(=O)CC2)c1    ZINC000084858479
CCCNC(=S)N1CCC(=O)CC1    ZINC000057779752
CC(C)NC(=S)N1CCC(=O)CC1    ZINC000057779740
COCCNC(=O)N1CCC(=O)CC1    ZINC001186508749
C/C(Cl)=C\C(=O)N1CCC(=O)CC1    ZINC001119594149
C/C(Cl)=C/C(=O)N1CCC(=O)CC1    ZINC001119594148
CS[C@H](C)C(=O)N1CCC(=O)CC1    ZINC000307358451
CS[C@@H](C)C(=O)N1CCC(=O)CC1    ZINC000307358452
N#Cc1cc(N2CCC(=O)CC2)ccn1    ZINC000061811505
N#Cc1ccc(N2CCC(=O)CC2)nc1    ZINC000019519073
N#Cc1cccc(N2CCC(=O)CC2)n1    ZINC000081595072
N#Cc1cccnc1N1CCC(=O)CC1    ZINC000019475334
COC(OC)C(=O)N1CCC(=O)CC1    ZINC000873936543
COC(=O)[C@@H](O)CN1CCC(=O)CC1    ZINC000308534879
COCCOC(=O)N1CCC(=O)CC1    ZINC000308489044
COC(=O)[C@H](O)CN1CCC(=O)CC1    ZINC000308534877
CC(C)[C@H](F)C(=O)N1CCC(=O)CC1    ZINC001116709007
CC(C)[C@@H](F)C(=O)N1CCC(=O)CC1    ZINC001116709005
CCSC[C@@H](C)N1CCC(=O)CC1    ZINC000219542010
CSCC[C@H](C)N1CCC(=O)CC1    ZINC000228966279
CSCC[C@@H](C)N1CCC(=O)CC1    ZINC000228966266
CS[C@@H](C)CCN1CCC(=O)CC1    ZINC000217321652
CS[C@H](C)CCN1CCC(=O)CC1    ZINC000217321655
CCSC[C@H](C)N1CCC(=O)CC1    ZINC000219542087
COCOCCCN1CCC(=O)CC1    ZINC001209023704
CCOC[C@H](O)CN1CCC(=O)CC1    ZINC000068953012
CCOC[C@@H](O)CN1CCC(=O)CC1    ZINC000068953015
N#CCS(=O)(=O)N1CCC(=O)CC1    ZINC000082267080
COCNC(=S)N1CCC(=O)CC1    ZINC001198807689
N#Cc1cnnc(N2CCC(=O)CC2)c1    ZINC000259685187
N#Cc1nccnc1N1CCC(=O)CC1    ZINC000054376806
N#Cc1cncc(N2CCC(=O)CC2)n1    ZINC000401317491
N#Cc1nccc(N2CCC(=O)CC2)n1    ZINC000306662656
N#Cc1cncnc1N1CCC(=O)CC1    ZINC000307633554
N#Cc1ccc(N2CCC(=O)CC2)nn1    ZINC000307381710
N#Cc1cc(N2CCC(=O)CC2)ncn1    ZINC000306921852
C=C(Cl)CNCN1CCC(=O)CC1    ZINC000273015092
C=CCS(=O)(=O)N1CCC(=O)CC1    ZINC000710997472
O=C1CCN(S(=O)(=O)C2CC2)CC1    ZINC000070909068
O=C([C@@H]1CC1(F)F)N1CCC(=O)CC1    ZINC000571819698
O=C([C@H]1CC1(F)F)N1CCC(=O)CC1    ZINC000571819697
O=C(c1ccccc1)N1CCC(=O)CC1    ZINC000000135582
O=C(OCCCF)N1CCC(=O)CC1    ZINC000496788733
N#Cc1cc[nH]c1CN1CCC(=O)CC1    ZINC001233046532
C[C@@H](CCCCl)N1CCC(=O)CC1    ZINC001258261284
C[C@H](CCCCl)N1CCC(=O)CC1    ZINC001258261283
Cc1cccc(CN2CCC(=O)CC2)c1    ZINC000019434524
C[C@H](c1ccccc1)N1CCC(=O)CC1    ZINC000000753062
Cc1ccc(CN2CCC(=O)CC2)cc1    ZINC000019427685
O=C1CCN(CCc2ccccc2)CC1    ZINC000000119408
Cc1cccc(N2CCC(=O)CC2)c1C    ZINC000019087733
Cc1ccccc1CN1CCC(=O)CC1    ZINC000087555568
C[C@@H](c1ccccc1)N1CCC(=O)CC1    ZINC000000753061
CCc1ccc(N2CCC(=O)CC2)cc1    ZINC000019427546
Cc1cc(C)cc(N2CCC(=O)CC2)c1    ZINC000002559730
O=C(c1ccccn1)N1CCC(=O)CC1    ZINC000019092260
O=C(c1cccnc1)N1CCC(=O)CC1    ZINC000019092741
O=C(c1ccncc1)N1CCC(=O)CC1    ZINC000019092928
Cc1ccnc(CN2CCC(=O)CC2)c1    ZINC000306218851
Cc1ccc(CN2CCC(=O)CC2)nc1    ZINC000074204931
Cc1ccc(CN2CCC(=O)CC2)cn1    ZINC000062053384
Cc1cncc(CN2CCC(=O)CC2)c1    ZINC000228692575
Cc1cccnc1CN1CCC(=O)CC1    ZINC000070909001
Cc1cnccc1CN1CCC(=O)CC1    ZINC000129847806
Nc1cccc(CN2CCC(=O)CC2)c1    ZINC001237217006
Cc1ncccc1CN1CCC(=O)CC1    ZINC000307230365
Cc1cccc(CN2CCC(=O)CC2)n1    ZINC000051576571
Cc1cc(CN2CCC(=O)CC2)ccn1    ZINC000306756480
Cc1ccncc1CN1CCC(=O)CC1    ZINC000162569973
C[N+]1(Cc2ccccc2)CCC(=O)CC1    ZINC000004976418
CCCS(=O)(=O)N1CCC(=O)CC1    ZINC000019422984
CC(C)S(=O)(=O)N1CCC(=O)CC1    ZINC000037657565
O=C(c1cnccn1)N1CCC(=O)CC1    ZINC000019092783
O=C(c1ccncn1)N1CCC(=O)CC1    ZINC000306814020
O=C(c1cncnc1)N1CCC(=O)CC1    ZINC000230887649
O=C(c1ncccn1)N1CCC(=O)CC1    ZINC001262105039
CCC(F)(F)C(=O)N1CCC(=O)CC1    ZINC000692394441
CC(F)(F)CC(=O)N1CCC(=O)CC1    ZINC000307611536
COc1ccc(N2CCC(=O)CC2)cc1    ZINC000002559723
O=C1CCN(Cc2ccccc2O)CC1    ZINC000084857717
COc1ccccc1N1CCC(=O)CC1    ZINC000019430427
O=C1CCN(OCc2ccccc2)CC1    ZINC000076639672
O=C1CCN(Cc2ccc(O)cc2)CC1    ZINC000019729425
COc1cccc(N2CCC(=O)CC2)c1    ZINC000002559659
O=C1CCN(Cc2cccc(O)c2)CC1    ZINC000019729426
Cc1cnc(C)c(N2CCC(=O)CC2)n1    ZINC000082237697
Cc1cc(N2CCC(=O)CC2)nc(C)n1    ZINC000037498689
Nc1cccc(CN2CCC(=O)CC2)n1    ZINC001233368739
Cc1nccc(CN2CCC(=O)CC2)n1    ZINC000044994720
Cc1nccnc1CN1CCC(=O)CC1    ZINC000704180731
CCc1cc(N2CCC(=O)CC2)ncn1    ZINC000040764961
Cc1ncc(CN2CCC(=O)CC2)cn1    ZINC001203103349
Cc1cnc(CN2CCC(=O)CC2)cn1    ZINC000061321452
N=c1cc[nH]cc1CN1CCC(=O)CC1    ZINC001209729365
Cc1cnc(CN2CCC(=O)CC2)nc1    ZINC000692696106
Nc1ccc(CN2CCC(=O)CC2)cn1    ZINC001232364630
Cc1cncc(CN2CCC(=O)CC2)n1    ZINC000082382950
Cc1ncncc1CN1CCC(=O)CC1    ZINC001238164083
Cc1cc(C)nc(N2CCC(=O)CC2)n1    ZINC000035206301
O=C1CCN(C[C@H]2C[C@H]3C=C[C@@H]2C3)CC1    ZINC001207615013
O=C1CCN(C[C@@H]2C[C@H]3C=C[C@@H]2C3)CC1    ZINC001207615014
O=C1CCN(C[C@H]2C[C@H]3C=C[C@H]2C3)CC1    ZINC001202968301
O=C1CCN(C[C@@H]2C[C@H]3C=C[C@H]2C3)CC1    ZINC001202968302
CCNS(=O)(=O)N1CCC(=O)CC1    ZINC000163689019
NCCS(=O)(=O)N1CCC(=O)CC1    ZINC000307470500
CN(C)S(=O)(=O)N1CCC(=O)CC1    ZINC000020223846
C[C@@H]1C[C@]1(C#N)C(=O)N1CCC(=O)CC1    ZINC000572179250
Cc1[nH]ccc1C(=O)N1CCC(=O)CC1    ZINC000272169032
O=C1CCN(Cc2ccnc(O)c2)CC1    ZINC001207118352
O=C1CCN(Cc2ccc(O)cn2)CC1    ZINC001144252949
C[C@H]1C[C@]1(C#N)C(=O)N1CCC(=O)CC1    ZINC000572179247
Cc1cc[nH]c1C(=O)N1CCC(=O)CC1    ZINC000280531671
N#CC1(C(=O)N2CCC(=O)CC2)CCC1    ZINC000335940483
C[C@H]1C[C@@]1(C#N)C(=O)N1CCC(=O)CC1    ZINC000572179249
O=C1CCN(Cc2ncccc2O)CC1    ZINC000140223290
Cc1c[nH]cc1C(=O)N1CCC(=O)CC1    ZINC000335792240
O=C1CCN(Cc2cccnc2O)CC1    ZINC001207002000
O=c1cc[nH]cc1CN1CCC(=O)CC1    ZINC001237833681
Cn1ccc(C(=O)N2CCC(=O)CC2)c1    ZINC000082532598
O=C1CCN(Cc2cncc(O)c2)CC1    ZINC001232038291
C[C@@H]1C[C@@]1(C#N)C(=O)N1CCC(=O)CC1    ZINC000572179248
O=C1CCN(Cc2ccc(O)nc2)CC1    ZINC001139464047
COc1ncccc1N1CCC(=O)CC1    ZINC000256052858
COc1ccncc1N1CCC(=O)CC1    ZINC000256049931
COc1ccc(N2CCC(=O)CC2)cn1    ZINC000115962189
Cn1cccc1C(=O)N1CCC(=O)CC1    ZINC000204425061
COc1cncc(N2CCC(=O)CC2)c1    ZINC000114209347
O=C1CCN(Cc2ccncc2O)CC1    ZINC001140274691
O=C1CCN(Cc2cccc(O)n2)CC1    ZINC001207065235
Cc1nnc(N2CCC(=O)CC2)nc1C    ZINC000158943858
Nc1nccnc1CN1CCC(=O)CC1    ZINC001140008893
Nc1ncc(CN2CCC(=O)CC2)cn1    ZINC001138160100
Cc1cc(C)c(CN2CCC(=O)CC2)[nH]1    ZINC001137322334
Cc1c[nH]c(CN2CCC(=O)CC2)c1C    ZINC001140859000
N#CC1CCC(N2CCC(=O)CC2)CC1    ZINC001256965540
O=C(COC(F)F)N1CCC(=O)CC1    ZINC000334308128
Cc1cc(C(=O)N2CCC(=O)CC2)co1    ZINC000161490121
Cc1coc(C(=O)N2CCC(=O)CC2)c1    ZINC000718399355
O=C(Cc1ccco1)N1CCC(=O)CC1    ZINC000336265500
Cc1ccc(C(=O)N2CCC(=O)CC2)o1    ZINC000020252500
Cc1occc1C(=O)N1CCC(=O)CC1    ZINC000019429534
Cc1cocc1C(=O)N1CCC(=O)CC1    ZINC000527531609
O=C(Cc1ccoc1)N1CCC(=O)CC1    ZINC000334301042
Cc1ccoc1C(=O)N1CCC(=O)CC1    ZINC000019513812
Cc1cc(=O)[nH]c(N2CCC(=O)CC2)n1    ZINC000045946827
Cn1cncc1C(=O)N1CCC(=O)CC1    ZINC000236067307
O=C1CCN(Cc2ccc(O)nn2)CC1    ZINC001232020114
Cc1nc[nH]c1C(=O)N1CCC(=O)CC1    ZINC000635207133
Cc1cn[nH]c1C(=O)N1CCC(=O)CC1    ZINC000306468585
COc1ccnc(N2CCC(=O)CC2)n1    ZINC000298151118
Cc1cc(C(=O)N2CCC(=O)CC2)n[nH]1    ZINC000170044827
Cn1ccnc(N2CCC(=O)CC2)c1=O    ZINC000061747562
Cc1ncc(C(=O)N2CCC(=O)CC2)[nH]1    ZINC000329083420
Cn1cc(C(=O)N2CCC(=O)CC2)cn1    ZINC000020216148
Cn1ccc(C(=O)N2CCC(=O)CC2)n1    ZINC000226545987
O=C(Cc1ccn[nH]1)N1CCC(=O)CC1    ZINC000170044771
O=C(Cc1ncc[nH]1)N1CCC(=O)CC1    ZINC001350543363
COc1ncncc1N1CCC(=O)CC1    ZINC000252493636
Cn1nccc1C(=O)N1CCC(=O)CC1    ZINC000061665555
O=C(Cc1cnc[nH]1)N1CCC(=O)CC1    ZINC001331899129
Cc1[nH]ncc1C(=O)N1CCC(=O)CC1    ZINC000070705823
Cn1cnc(C(=O)N2CCC(=O)CC2)c1    ZINC000226545514
O=C(Cn1cccn1)N1CCC(=O)CC1    ZINC000035222742
Cc1cc(F)ccc1N1CCC(=O)CC1    ZINC000019087729
O=C1CCN(Cc2cccc(F)c2)CC1    ZINC000087555560
O=C1CCN(Cc2ccccc2F)CC1    ZINC000019431030
O=C1CCN(Cc2ccc(F)cc2)CC1    ZINC000019474987
O=C(C[C@H]1C=CCC1)N1CCC(=O)CC1    ZINC000267514510
O=C(C=C1CCCC1)N1CCC(=O)CC1    ZINC000778567844
O=C(N1CCC(=O)CC1)[C@]12C[C@H]1CCC2    ZINC000569471620
O=C(/C=C\C1CCC1)N1CCC(=O)CC1    ZINC000492399462
O=C([C@H]1C[C@@H]1C1CC1)N1CCC(=O)CC1    ZINC000335963788
O=C1CCN(C2C[C@@H]3C=C[C@H](C2)O3)CC1    ZINC001172239306
O=C([C@H]1CC12CCC2)N1CCC(=O)CC1    ZINC000679277013
O=C([C@@H]1C[C@@H]1C1CC1)N1CCC(=O)CC1    ZINC000335963787
O=C(C1[C@@H]2CCC[C@@H]12)N1CCC(=O)CC1    ZINC000162982663
CC#CCCCC(=O)N1CCC(=O)CC1    ZINC000274261669
Cc1cc(CN2CCC(=O)CC2)oc1C    ZINC001204536833
O=C([C@@H]1CC=CCC1)N1CCC(=O)CC1    ZINC000336239676
O=C([C@@H]1CC12CCC2)N1CCC(=O)CC1    ZINC000679277012
C#CCCCCC(=O)N1CCC(=O)CC1    ZINC000272278797
CCc1ccc(CN2CCC(=O)CC2)o1    ZINC001204389864
O=C(C1[C@H]2CCC[C@H]12)N1CCC(=O)CC1    ZINC000162982865
O=C([C@@H]1C[C@H]1C1CC1)N1CCC(=O)CC1    ZINC000335963790
O=C(N1CCC(=O)CC1)[C@@]12C[C@@H]1CCC2    ZINC000569471641
O=C(N1CCC(=O)CC1)[C@@]12C[C@H]1CCC2    ZINC000569471649
O=C(/C=C/C1CCC1)N1CCC(=O)CC1    ZINC000492399463
O=C(C1CC2(CC2)C1)N1CCC(=O)CC1    ZINC000665948886
O=C([C@H]1[C@@H]2CCC[C@@H]21)N1CCC(=O)CC1    ZINC000251082461
O=C([C@H]1CC=CCC1)N1CCC(=O)CC1    ZINC000336239675
O=C(C1=CCCCC1)N1CCC(=O)CC1    ZINC000275699138
C#CCC(C)(C)C(=O)N1CCC(=O)CC1    ZINC000274275861
C[C@@H](Cc1ccco1)N1CCC(=O)CC1    ZINC000042590043
CC1=C(C(=O)N2CCC(=O)CC2)CCC1    ZINC000336146490
O=C(N1CCC(=O)CC1)[C@]12C[C@@H]1CCC2    ZINC000569471645
C/C(=C\C(=O)N1CCC(=O)CC1)C1CC1    ZINC000272229662
CC(C)(C)C#CC(=O)N1CCC(=O)CC1    ZINC000837329491
CC(C(=O)N1CCC(=O)CC1)=C1CCC1    ZINC000824554265
O=C(C[C@@H]1C=CCC1)N1CCC(=O)CC1    ZINC000267514511
C[C@H](Cc1ccco1)N1CCC(=O)CC1    ZINC000042590046
O=C([C@H]1C[C@H]1C1CC1)N1CCC(=O)CC1    ZINC000335963789
Cc1n[nH]c(C)c1CN1CCC(=O)CC1    ZINC001139094392
Cc1ncc(CN2CCC(=O)CC2)n1C    ZINC001206791518
CCc1n[nH]cc1CN1CCC(=O)CC1    ZINC001237652550
CCn1ccnc1CN1CCC(=O)CC1    ZINC000054743591
Cc1cc(CN2CCC(=O)CC2)n(C)n1    ZINC000084245010
Cc1ncn(C)c1CN1CCC(=O)CC1    ZINC001235538090
CCn1cc(CN2CCC(=O)CC2)cn1    ZINC000050539928
CCn1cncc1CN1CCC(=O)CC1    ZINC000085192319
Cc1nn(C)cc1CN1CCC(=O)CC1    ZINC000885937080
Cc1cc(CN2CCC(=O)CC2)nn1C    ZINC000688074292
Cc1c(CN2CCC(=O)CC2)cnn1C    ZINC000690749215
Cc1nc(C)c(CN2CCC(=O)CC2)[nH]1    ZINC001234601225
O=C1CCN(CCCn2cccn2)CC1    ZINC001208082819
CC1(C)[C@@H]2C[C@@H](N3CCC(=O)CC3)C[C@@H]21    ZINC001170746111
O=C1CCN(C2C[C@H]3CC[C@@H](C3)C2)CC1    ZINC000697911883
O=C1CCN(C2CCC3(CC3)CC2)CC1    ZINC000695762238
CC1(C)[C@@H]2C[C@H](N3CCC(=O)CC3)C[C@@H]21    ZINC001170746113
O=C(Cc1ccon1)N1CCC(=O)CC1    ZINC000329226527
Cc1nc(C(=O)N2CCC(=O)CC2)co1    ZINC000681578726
Cc1cc(C(=O)N2CCC(=O)CC2)on1    ZINC000044293617
Cc1conc1C(=O)N1CCC(=O)CC1    ZINC000630680105
Cc1cc(C(=O)N2CCC(=O)CC2)no1    ZINC000084713073
Cc1ncoc1C(=O)N1CCC(=O)CC1    ZINC000159462036
Cc1ocnc1C(=O)N1CCC(=O)CC1    ZINC000329035982
Cc1nocc1C(=O)N1CCC(=O)CC1    ZINC000402605673
O=C(Cn1cncn1)N1CCC(=O)CC1    ZINC000035222745
Cn1nncc1C(=O)N1CCC(=O)CC1    ZINC001344536641
Cn1cnc(C(=O)N2CCC(=O)CC2)n1    ZINC001329917528
O=C(Cc1nc[nH]n1)N1CCC(=O)CC1    ZINC001348513594
Cc1nn[nH]c1C(=O)N1CCC(=O)CC1    ZINC001116742894
Cn1cc(C(=O)N2CCC(=O)CC2)nn1    ZINC000169815142
O=C1CCN(Cc2cc(F)ccn2)CC1    ZINC001232490075
O=C1CCN(Cc2ccnc(F)c2)CC1    ZINC001139831164
O=C1CCN(Cc2cncc(F)c2)CC1    ZINC000236234911
O=C1CCN(Cc2cccnc2F)CC1    ZINC001138783799
O=C1CCN(Cc2cccc(F)n2)CC1    ZINC001140131570
O=C1CCN(Cc2ccc(F)cn2)CC1    ZINC001207039151
O=C1CCN(Cc2ccc(F)nc2)CC1    ZINC001137735078
O=C1CCN(Cc2ccncc2F)CC1    ZINC001206783706
O=C1CCN(Cc2ncccc2F)CC1    ZINC001207025902
N=c1nc(N2CCC(=O)CC2)[nH]c(=N)[nH]1    ZINC000623835620
O=C([C@@H]1NC[C@@H]2C[C@@H]21)N1CCC(=O)CC1    ZINC001580846489
O=C1CCN(CNCc2ccco2)CC1    ZINC000273135299
CCc1cc(CN2CCC(=O)CC2)on1    ZINC001203212778
O=C(N1CCC(=O)CC1)[C@@]12C[C@H]1CNC2    ZINC001580846364
CC[C@@](C)(C#N)C(=O)N1CCC(=O)CC1    ZINC000285460033
CC[C@](C)(C#N)C(=O)N1CCC(=O)CC1    ZINC000285460022
Cc1noc(C)c1CN1CCC(=O)CC1    ZINC000020253753
Cc1nc(C)c(CN2CCC(=O)CC2)o1    ZINC000306188883
CC(C)(C#N)CC(=O)N1CCC(=O)CC1    ZINC000279142332
O=C1CCN(CNCC2CC=CC2)CC1    ZINC000529640376
O=C1CCN(CN[C@@H]2CC=CCC2)CC1    ZINC000273085590
O=C1CCN(CN[C@H]2CC=CCC2)CC1    ZINC000273085592
C#C[C@H](NCN1CCC(=O)CC1)C(C)C    ZINC000289319452
C#C[C@@H](NCN1CCC(=O)CC1)C(C)C    ZINC000289319440
O=C1CCN(C2C[C@H]3CC[C@@H](C2)N3)CC1    ZINC001246561734
O=C(c1ccsc1)N1CCC(=O)CC1    ZINC000019480597
O=C(c1cccs1)N1CCC(=O)CC1    ZINC000019092655
O=C1CCN(c2cccc(Cl)c2)CC1    ZINC000002559721
O=C1CCN(c2ccc(Cl)cc2)CC1    ZINC000002559657
O=C1CCN(c2ccccc2Cl)CC1    ZINC000019087726
O=C(CC(F)(F)F)N1CCC(=O)CC1    ZINC000019476007
Cc1nonc1C(=O)N1CCC(=O)CC1    ZINC000778566043
O=C(C1=NNC(=O)C1)N1CCC(=O)CC1    ZINC000791312921
Cc1ccsc1CN1CCC(=O)CC1    ZINC000087310840
O=C1CCN(CCc2cccs2)CC1    ZINC000019504169
Cc1cc(CN2CCC(=O)CC2)cs1    ZINC000306401187
Cc1csc(CN2CCC(=O)CC2)c1    ZINC000307110126
Cc1ccc(CN2CCC(=O)CC2)s1    ZINC000050225574
Cc1sccc1CN1CCC(=O)CC1    ZINC001237964969
O=C(Cn1ncnn1)N1CCC(=O)CC1    ZINC001347302942
O=C(Cn1cnnn1)N1CCC(=O)CC1    ZINC000002770662
O=C1CCN(Cc2ncc(F)cn2)CC1    ZINC001235007652
C[C@H](CC(F)(F)F)N1CCC(=O)CC1    ZINC000143163833
C[C@H](CN1CCC(=O)CC1)C(F)(F)F    ZINC000697751548
C[C@@H](CC(F)(F)F)N1CCC(=O)CC1    ZINC000143163636
C[C@@H](CN1CCC(=O)CC1)C(F)(F)F    ZINC000697751550
O=C1CCN(CCCC(F)(F)F)CC1    ZINC000123660358
C#CCO[C@@H](C)C(=O)N1CCC(=O)CC1    ZINC000848377295
COc1ccoc1CN1CCC(=O)CC1    ZINC001237862859
O=C1CCN(Cc2ccc(CO)o2)CC1    ZINC001140679164
O=C(C1=CCCCO1)N1CCC(=O)CC1    ZINC000778567774
O=C([C@@H]1CCC=CO1)N1CCC(=O)CC1    ZINC000778568064
O=C([C@H]1CCC=CO1)N1CCC(=O)CC1    ZINC000778568065
O=C([C@@H]1CCC(=O)C1)N1CCC(=O)CC1    ZINC000578872095
O=C([C@H]1CCC(=O)C1)N1CCC(=O)CC1    ZINC000578872102
CC(=O)C1(C(=O)N2CCC(=O)CC2)CC1    ZINC000292920556
C#CCOCCC(=O)N1CCC(=O)CC1    ZINC000778567944
C#CCO[C@H](C)C(=O)N1CCC(=O)CC1    ZINC000848377294
O=C(C1=CCOCC1)N1CCC(=O)CC1    ZINC001320327364
CCc1nnc(CN2CCC(=O)CC2)o1    ZINC000020253763
CCC/C(C)=C/C(=O)N1CCC(=O)CC1    ZINC000778567915
CCC(=CC(=O)N1CCC(=O)CC1)CC    ZINC000272180493
O=C(CC1CCCC1)N1CCC(=O)CC1    ZINC000019484919
O=C(CCCC1CC1)N1CCC(=O)CC1    ZINC000643930661
C=C[C@@H](CC)CC(=O)N1CCC(=O)CC1    ZINC001335507146
C=C[C@H](CC)CC(=O)N1CCC(=O)CC1    ZINC001335507147
C=CC(C)(C)CC(=O)N1CCC(=O)CC1    ZINC001349686624
CC/C(C)=C(\C)C(=O)N1CCC(=O)CC1    ZINC000780859901
C[C@H](C(=O)N1CCC(=O)CC1)C1CCC1    ZINC000334751139
CC1(CCC(=O)N2CCC(=O)CC2)CC1    ZINC000725635098
CCCC1(C(=O)N2CCC(=O)CC2)CC1    ZINC000335556888
C[C@@H]1CC[C@@H](C(=O)N2CCC(=O)CC2)C1    ZINC000336146548
CC(C)(C(=O)N1CCC(=O)CC1)C1CC1    ZINC000336085592
CC1(C(=O)N2CCC(=O)CC2)CCCC1    ZINC000088318298
C=C(CC(C)C)C(=O)N1CCC(=O)CC1    ZINC001527425963
CCC[C@@H]1C[C@H]1C(=O)N1CCC(=O)CC1    ZINC000335890859
CCC1(C(=O)N2CCC(=O)CC2)CCC1    ZINC000335963723
CC1(C)CC(C(=O)N2CCC(=O)CC2)C1    ZINC000334943320
C[C@H]1CC[C@@H](C(=O)N2CCC(=O)CC2)C1    ZINC000336146550
C[C@@H]1CC[C@H](C(=O)N2CCC(=O)CC2)C1    ZINC000336146551
C=C[C@@](C)(CC)C(=O)N1CCC(=O)CC1    ZINC000276125833
CC[C@]1(C)C[C@H]1C(=O)N1CCC(=O)CC1    ZINC000334248956
CC(C)(C)/C=C/C(=O)N1CCC(=O)CC1    ZINC000270890609
O=C(CCC1CCC1)N1CCC(=O)CC1    ZINC000352422412
CC(C)(C)/C=C\C(=O)N1CCC(=O)CC1    ZINC000492823901
O=C(C1CCCCC1)N1CCC(=O)CC1    ZINC000019435797
C[C@H]1CC[C@H](C(=O)N2CCC(=O)CC2)C1    ZINC000336146549
CC[C@@]1(C)C[C@@H]1C(=O)N1CCC(=O)CC1    ZINC000334248958
C=C[C@](C)(CC)C(=O)N1CCC(=O)CC1    ZINC000276125832
C=C(C)C(C)(C)C(=O)N1CCC(=O)CC1    ZINC000335092454
C[C@@H](CC(=O)N1CCC(=O)CC1)C1CC1    ZINC000778567488
O=C1CCN(C2C[C@H]3CC[C@@H](C2)O3)CC1    ZINC001172221121
CCC/C(C)=C\C(=O)N1CCC(=O)CC1    ZINC000778567913
C[C@H](CC(=O)N1CCC(=O)CC1)C1CC1    ZINC000778567486
C=CCC(C)(C)C(=O)N1CCC(=O)CC1    ZINC000292476764
C[C@@H](C(=O)N1CCC(=O)CC1)C1CCC1    ZINC000334751138
CC/C(C)=C(/C)C(=O)N1CCC(=O)CC1    ZINC000780859896
CC[C@]1(C)C[C@@H]1C(=O)N1CCC(=O)CC1    ZINC000334248959
CC[C@@]1(C)C[C@H]1C(=O)N1CCC(=O)CC1    ZINC000334248957
C[C@H]1CC(N2CCC(=O)CC2)C[C@H](C)C1    ZINC000082832751
CC1(C)CCC(N2CCC(=O)CC2)CC1    ZINC000070655361
C[C@@H]1CC[C@@H](N2CCC(=O)CC2)C[C@H]1C    ZINC000251639804
O=C1CCN(CCCC2CCCC2)CC1    ZINC000228059157
C[C@H]1C[C@H](N2CCC(=O)CC2)C[C@@H](C)C1    ZINC000252103620
CC1(C)CCC[C@@H](N2CCC(=O)CC2)C1    ZINC000150033766
C[C@@H]1CC[C@@H](N2CCC(=O)CC2)C[C@@H]1C    ZINC000082841952
CCC1CCC(N2CCC(=O)CC2)CC1    ZINC000042580485
CC1(CN2CCC(=O)CC2)CCCCC1    ZINC000232821364
C[C@@H]1CC[C@H](N2CCC(=O)CC2)C[C@H]1C    ZINC000251639807
C[C@@H]1CC[C@H](N2CCC(=O)CC2)C[C@@H]1C    ZINC000082841949
CC(C)=CCC[C@@H](C)N1CCC(=O)CC1    ZINC001258085246
C=CCCCCCCN1CCC(=O)CC1    ZINC000308804270
CC(C)=CCC[C@H](C)N1CCC(=O)CC1    ZINC001258085248
CC1(C)CCC[C@H](N2CCC(=O)CC2)C1    ZINC000150033541
O=C1CCN(CCC2CCCCC2)CC1    ZINC000034543861
C[C@@H]1CC(N2CCC(=O)CC2)C[C@@H](C)C1    ZINC000082832750
O=C1CCN(C2CCCCCCC2)CC1    ZINC000019431890
O=C(c1cscn1)N1CCC(=O)CC1    ZINC000062357606
O=C(c1cncs1)N1CCC(=O)CC1    ZINC000204411110
O=C(c1ccns1)N1CCC(=O)CC1    ZINC000606280577
O=C(c1ccsn1)N1CCC(=O)CC1    ZINC000583092910
O=C(c1nccs1)N1CCC(=O)CC1    ZINC000204432310
O=C1CCN(c2ccc(Cl)nc2)CC1    ZINC000256054193
O=C1CCN(c2cnccc2Cl)CC1    ZINC000256054286
O=C1CCN(c2cncc(Cl)c2)CC1    ZINC000256050547
O=C(c1n[nH]c(O)n1)N1CCC(=O)CC1    ZINC001118322542
Cc1ncc(CN2CCC(=O)CC2)s1    ZINC000049533856
Cc1nc(CN2CCC(=O)CC2)cs1    ZINC000020253752
Cc1csc(CN2CCC(=O)CC2)n1    ZINC000049533861
Cc1cc(CN2CCC(=O)CC2)ns1    ZINC001249571064
Cc1scnc1CN1CCC(=O)CC1    ZINC001232204729
Cc1ncsc1CN1CCC(=O)CC1    ZINC000070837054
CCc1csc(N2CCC(=O)CC2)n1    ZINC000061894241
Cc1cnsc1CN1CCC(=O)CC1    ZINC001233317894
Cc1cc(CN2CCC(=O)CC2)sn1    ZINC000404295743
Cc1cnc(CN2CCC(=O)CC2)s1    ZINC000235930952
O=C([C@H]1CCC(=O)N1)N1CCC(=O)CC1    ZINC000140153383
CC1=NO[C@@H](C(=O)N2CCC(=O)CC2)C1    ZINC000820770963
O=C(C[C@@H]1CC(=O)N1)N1CCC(=O)CC1    ZINC001118550168
O=C(NC1CC1)C(=O)N1CCC(=O)CC1    ZINC000272173039
NC(=O)[C@@H]1C[C@@H]1C(=O)N1CCC(=O)CC1    ZINC001339053405
O=C(C[C@H]1CC(=O)N1)N1CCC(=O)CC1    ZINC001118550167
O=C([C@@H]1CCC(=O)N1)N1CCC(=O)CC1    ZINC000140153257
CC1=NO[C@H](C(=O)N2CCC(=O)CC2)C1    ZINC000820770964
NC(=O)C1(C(=O)N2CCC(=O)CC2)CC1    ZINC001329070622
O=C([C@@H]1CCNC1=O)N1CCC(=O)CC1    ZINC001327769601
O=C([C@H]1CCNC1=O)N1CCC(=O)CC1    ZINC001327769603
O=C([C@@H]1CNC(=O)C1)N1CCC(=O)CC1    ZINC000270945264
O=C([C@H]1CNC(=O)C1)N1CCC(=O)CC1    ZINC000270945261
CN1CCC[C@H]1C(=O)N1CCC(=O)CC1    ZINC000335963520
CN1CC[C@H](C(=O)N2CCC(=O)CC2)C1    ZINC000335672812
CN1CC[C@@H](C(=O)N2CCC(=O)CC2)C1    ZINC000335672811
O=C(C1CCNCC1)N1CCC(=O)CC1    ZINC000002563765
CN(C)C1(C(=O)N2CCC(=O)CC2)CC1    ZINC000665948100
O=C(NC1CCCC1)N1CCC(=O)CC1    ZINC000087312479
CN1CCC[C@@H]1C(=O)N1CCC(=O)CC1    ZINC000335963521
O=C(CN1CCCC1)N1CCC(=O)CC1    ZINC000035038689
N[C@@H]1CCC[C@@H]1C(=O)N1CCC(=O)CC1    ZINC001580374496
CC(=O)N1CC[C@@H](N2CCC(=O)CC2)C1    ZINC001169533828
C=C(CN(C)C)C(=O)N1CCC(=O)CC1    ZINC000764122161
CN(C)C/C=C\C(=O)N1CCC(=O)CC1    ZINC000492381583
CN(C)C/C=C/C(=O)N1CCC(=O)CC1    ZINC000272322450
CC(=O)N1CC[C@H](N2CCC(=O)CC2)C1    ZINC001169533827
CN1CCC[C@H](N2CCC(=O)CC2)CC1    ZINC000107211819
CN1CCC[C@H](CN2CCC(=O)CC2)C1    ZINC000044537308
CN1CCC(CN2CCC(=O)CC2)CC1    ZINC000044518771
C=CCCCCNCN1CCC(=O)CC1    ZINC000276288743
CN1CCC[C@@H](CN2CCC(=O)CC2)C1    ZINC000044537310
C=CC[C@H](CC)NCN1CCC(=O)CC1    ZINC000281107967
CCN1CCC(N2CCC(=O)CC2)CC1    ZINC000306643187
C=CC[C@@H](CC)NCN1CCC(=O)CC1    ZINC000281107965
CN1CCC[C@@H](N2CCC(=O)CC2)CC1    ZINC000107211821
O=C1CCN(S(=O)(=O)CCl)CC1    ZINC000725352023
O=C(c1cnsn1)N1CCC(=O)CC1    ZINC000272348291
O=C(c1cnns1)N1CCC(=O)CC1    ZINC000059702987
O=C(c1csnn1)N1CCC(=O)CC1    ZINC000083591669
O=C1CCN(c2cncc(Cl)n2)CC1    ZINC000039295431
O=C1CCN(c2ncc(Cl)cn2)CC1    ZINC000168018786
O=C1CCN(c2ccc(Cl)nn2)CC1    ZINC000001368474
O=C1CCN(c2ncncc2Cl)CC1    ZINC000163564291
O=C1CCN(Cc2occc2S)CC1    ZINC001237182248
C#CCSCC(=O)N1CCC(=O)CC1    ZINC001332117907
Cc1nnc(CN2CCC(=O)CC2)s1    ZINC000306767447
CCc1nsc(N2CCC(=O)CC2)n1    ZINC000083651454
Nc1ncc(CN2CCC(=O)CC2)s1    ZINC001139226152
O=C1CCN(c2ccc(F)c(F)c2)CC1    ZINC000019087711
O=C1CCN(c2cc(F)cc(F)c2)CC1    ZINC000019438830
O=C1CCN(c2ccc(F)cc2F)CC1    ZINC000019429857
O=C1CCN(C[C@@H](O)C(F)(F)F)CC1    ZINC000082681217
O=C1CCN(C[C@H](O)C(F)(F)F)CC1    ZINC000082681216
O=C(C1=COCCO1)N1CCC(=O)CC1    ZINC000298299464
O=C(O)C1(C(=O)N2CCC(=O)CC2)CC1    ZINC000308849890
C[C@H]1C[C@@H](C(=O)N2CCC(=O)CC2)CO1    ZINC000162098052
C[C@H]1OCC[C@H]1C(=O)N1CCC(=O)CC1    ZINC000086757827
CC(=O)CCCC(=O)N1CCC(=O)CC1    ZINC000269190783
CCC1(C(=O)N2CCC(=O)CC2)COC1    ZINC000778567846
O=C(C[C@@H]1CCCO1)N1CCC(=O)CC1    ZINC000083523791
CCO[C@H]1C[C@@H]1C(=O)N1CCC(=O)CC1    ZINC000335962969
C[C@@]1(C(=O)N2CCC(=O)CC2)CCOC1    ZINC000335362388
CCO[C@@H]1C[C@@H]1C(=O)N1CCC(=O)CC1    ZINC000335962971
C[C@@](O)(C(=O)N1CCC(=O)CC1)C1CC1    ZINC000335950016
COC/C(C)=C/C(=O)N1CCC(=O)CC1    ZINC000845151663
CO[C@H](C(=O)N1CCC(=O)CC1)C1CC1    ZINC000336054205
O=C([C@H]1CCCOC1)N1CCC(=O)CC1    ZINC000062235706
O=C([C@@H]1CCCOC1)N1CCC(=O)CC1    ZINC000062235713
O=C(C[C@H]1CCOC1)N1CCC(=O)CC1    ZINC000306899403
C[C@@H]1OCC[C@H]1C(=O)N1CCC(=O)CC1    ZINC000086757829
O=C(C1CCOCC1)N1CCC(=O)CC1    ZINC000061672413
O=C(OC1CCCC1)N1CCC(=O)CC1    ZINC000238595982
C[C@](O)(C(=O)N1CCC(=O)CC1)C1CC1    ZINC000335950015
O=C(C[C@@H]1CCOC1)N1CCC(=O)CC1    ZINC000306899405
COC1(C(=O)N2CCC(=O)CC2)CCC1    ZINC000335915729
C#CCOC[C@H](O)CN1CCC(=O)CC1    ZINC001251832645
COC/C(C)=C\C(=O)N1CCC(=O)CC1    ZINC000845151639
COCC1(C(=O)N2CCC(=O)CC2)CC1    ZINC000335963691
C=C[C@](C)(O)CC(=O)N1CCC(=O)CC1    ZINC000279285798
CCO[C@H]1C[C@H]1C(=O)N1CCC(=O)CC1    ZINC000335962973
C[C@H]1OCC[C@@H]1C(=O)N1CCC(=O)CC1    ZINC000086757831
CC(C)(C)C(=O)C(=O)N1CCC(=O)CC1    ZINC000272232565
CCO[C@@H]1C[C@H]1C(=O)N1CCC(=O)CC1    ZINC000335962968
C[C@@H]1C[C@H](C(=O)N2CCC(=O)CC2)CO1    ZINC000162097664
C=C[C@@](C)(O)CC(=O)N1CCC(=O)CC1    ZINC000279285795
O=C([C@@H]1CC[C@@H](O)C1)N1CCC(=O)CC1    ZINC000334250179
O=C(C[C@H]1CCCO1)N1CCC(=O)CC1    ZINC000083523790
C[C@@H]1OCC[C@@H]1C(=O)N1CCC(=O)CC1    ZINC000086757833
O=C([C@H]1CCCCO1)N1CCC(=O)CC1    ZINC000050963615
O=C([C@@H]1CCCCO1)N1CCC(=O)CC1    ZINC000050963612
COC1CC(C(=O)N2CCC(=O)CC2)C1    ZINC000623745664
O=C(N1CCC(=O)CC1)C1(O)CCCC1    ZINC000336316257
C[C@]1(C(=O)N2CCC(=O)CC2)CCOC1    ZINC000335362389
C=CCCOCC(=O)N1CCC(=O)CC1    ZINC000050160914
C#CCOC[C@@H](O)CN1CCC(=O)CC1    ZINC001251832646
C[C@H]1C[C@H](C(=O)N2CCC(=O)CC2)CO1    ZINC000162097785
CO[C@@H](C(=O)N1CCC(=O)CC1)C1CC1    ZINC000336054206
O=C(COCC1CC1)N1CCC(=O)CC1    ZINC000037329813
C[C@@H]1C[C@@H](C(=O)N2CCC(=O)CC2)CO1    ZINC000162097924
CC[C@@H](C)[C@H](C)C(=O)N1CCC(=O)CC1    ZINC000336544271
CCC[C@H](CC)C(=O)N1CCC(=O)CC1    ZINC001119034606
CC1(CN2CCC(=O)CC2)CCOCC1    ZINC000232821417
CC[C@H](C)[C@@H](C)C(=O)N1CCC(=O)CC1    ZINC000336544269
CO[C@@H]1CCC[C@@H](N2CCC(=O)CC2)C1    ZINC000069848808
CC[C@@H](C)CCC(=O)N1CCC(=O)CC1    ZINC000349326539
CC(C)[C@@H](C)CC(=O)N1CCC(=O)CC1    ZINC000334432965
CC[C@H](C)CCC(=O)N1CCC(=O)CC1    ZINC000349326538
CC[C@@H]1C[C@@H](N2CCC(=O)CC2)CCO1    ZINC001170205493
C[C@@H]1CC(N2CCC(=O)CC2)C[C@@H](C)O1    ZINC000694803671
C[C@@H](C(=O)N1CCC(=O)CC1)C(C)(C)C    ZINC000306949749
CC[C@@H](C)[C@@H](C)C(=O)N1CCC(=O)CC1    ZINC000336544265
C[C@H](C(=O)N1CCC(=O)CC1)C(C)(C)C    ZINC000306949748
CCCC(C)(C)C(=O)N1CCC(=O)CC1    ZINC000651062844
COC1CCC(N2CCC(=O)CC2)CC1    ZINC000149144215
CC[C@H]1C[C@H](N2CCC(=O)CC2)CCO1    ZINC001170205495
CCCC[C@@H](C)C(=O)N1CCC(=O)CC1    ZINC000300921914
CC1(C)C[C@H](N2CCC(=O)CC2)CCO1    ZINC000215401242
CO[C@H]1CCC[C@H](N2CCC(=O)CC2)C1    ZINC000069848806
CO[C@@H]1CCC[C@H](N2CCC(=O)CC2)C1    ZINC000069848804
CCC(CC)CC(=O)N1CCC(=O)CC1    ZINC000351845183
CCC[C@@H](CC)C(=O)N1CCC(=O)CC1    ZINC001119034607
CC(C)[C@H](C)CC(=O)N1CCC(=O)CC1    ZINC000334432968
CCC(=O)C(C)(C)CN1CCC(=O)CC1    ZINC001208919426
CC[C@@H]1C[C@H](N2CCC(=O)CC2)CCO1    ZINC001170205496
CO[C@H]1CCC[C@@H](N2CCC(=O)CC2)C1    ZINC000069848810
CC[C@H](C)[C@H](C)C(=O)N1CCC(=O)CC1    ZINC000336544267
CCC(C)(C)CC(=O)N1CCC(=O)CC1    ZINC000335962954
C[C@H]1CC(N2CCC(=O)CC2)C[C@H](C)O1    ZINC000694803672
CCC(C)(CC)C(=O)N1CCC(=O)CC1    ZINC000681016810
CC[C@H]1C[C@@H](N2CCC(=O)CC2)CCO1    ZINC001170205494
C[C@@H]1C[C@@H](N2CCC(=O)CC2)C[C@H](C)O1    ZINC000694803670
CCCCCCC(=O)N1CCC(=O)CC1    ZINC000163255819
CCC[C@@H](C)CC(=O)N1CCC(=O)CC1    ZINC000345384970
CC(C)C(C)(C)C(=O)N1CCC(=O)CC1    ZINC000334869985
CCCC[C@H](C)C(=O)N1CCC(=O)CC1    ZINC000300921911
CC1(C)C[C@@H](N2CCC(=O)CC2)CCO1    ZINC000215401288
O=C1CCN(CCC2CCOCC2)CC1    ZINC000307577144
CCC[C@H](C)CC(=O)N1CCC(=O)CC1    ZINC000345384966
CC(C)(C)CCC(=O)N1CCC(=O)CC1    ZINC000300764587
CCCC[C@H](CCC)N1CCC(=O)CC1    ZINC000226118520
CC[C@H](C)C[C@H](CC)N1CCC(=O)CC1    ZINC001258789108
CCCCCC[C@H](C)N1CCC(=O)CC1    ZINC000049216534
CCCCC[C@H](CC)N1CCC(=O)CC1    ZINC001258440453
CC(C)(C)CC(C)(C)N1CCC(=O)CC1    ZINC000039366419
CC(C)CCC[C@H](C)N1CCC(=O)CC1    ZINC000042590061
CCCCCC[C@@H](C)N1CCC(=O)CC1    ZINC000049216530
CCCCC[C@@H](CC)N1CCC(=O)CC1    ZINC001258440452
CCCCCCCCN1CCC(=O)CC1    ZINC000102224957
CC[C@@H](C)C[C@H](CC)N1CCC(=O)CC1    ZINC001258789106
CCCC[C@@H](CCC)N1CCC(=O)CC1    ZINC000226118509
CCCC[C@H](CC)CN1CCC(=O)CC1    ZINC000043455140
CC[C@@H](C)C[C@@H](CC)N1CCC(=O)CC1    ZINC001258789109
CCCC[C@@H](CC)CN1CCC(=O)CC1    ZINC000043455138
CC(C)CCC[C@@H](C)N1CCC(=O)CC1    ZINC000042590058
CC[C@H](C[C@@H](C)CC)N1CCC(=O)CC1    ZINC001258789107
N#CCSCC(=O)N1CCC(=O)CC1    ZINC000408143435
O=C([C@@H]1C[C@H]1[N+](=O)[O-])N1CCC(=O)CC1    ZINC000840253351
C=CCCNC(=S)N1CCC(=O)CC1    ZINC001247601351
CC(=O)N[C@@H](C)C(=O)N1CCC(=O)CC1    ZINC000408006854
O=C(N1CCOCC1)N1CCC(=O)CC1    ZINC000085963271
CC(C)(C(N)=O)C(=O)N1CCC(=O)CC1    ZINC000683464567
C[C@H](CC(N)=O)C(=O)N1CCC(=O)CC1    ZINC000339242462
CC(=O)N(C)CC(=O)N1CCC(=O)CC1    ZINC000408040404
NC(=O)CCCC(=O)N1CCC(=O)CC1    ZINC001116685097
CC(=O)N[C@H](C)C(=O)N1CCC(=O)CC1    ZINC000408006852
C[C@@H](CC(N)=O)C(=O)N1CCC(=O)CC1    ZINC000339242463
CCNC(=O)CC(=O)N1CCC(=O)CC1    ZINC000408160672
N[C@@H]1CCO[C@@H]1C(=O)N1CCC(=O)CC1    ZINC001580381148
CC[C@@H](C(=O)N1CCC(=O)CC1)N(C)C    ZINC000334293095
CC(C)C[C@@H](N)C(=O)N1CCC(=O)CC1    ZINC001574068159
CCN(CC)CC(=O)N1CCC(=O)CC1    ZINC000035038940
CC[C@H](C(=O)N1CCC(=O)CC1)N(C)C    ZINC000334293096
O=C1CCN(CNCC2CC(O)C2)CC1    ZINC000529675943
CCCN(C)CC(=O)N1CCC(=O)CC1    ZINC000037323128
CCN(C(=O)N1CCC(=O)CC1)C(C)C    ZINC000335340232
CC(C)N(C)CC(=O)N1CCC(=O)CC1    ZINC000035040267
CCCC[C@H](N)C(=O)N1CCC(=O)CC1    ZINC001577401085
CC(C)CN(C)C(=O)N1CCC(=O)CC1    ZINC001344453110
CCCCCNC(=O)N1CCC(=O)CC1    ZINC001193300759
O=C1CCN(CCN2CCOCC2)CC1    ZINC000019840704
CC1(C)NC[C@@H](CN2CCC(=O)CC2)O1    ZINC001206049844
CCCC[C@@H](N)C(=O)N1CCC(=O)CC1    ZINC001577401086
CC(C)(C)NCC(=O)N1CCC(=O)CC1    ZINC000309086821
CN(C)CC(C)(C)CN1CCC(=O)CC1    ZINC001207275607
O=C1CCN(S(=O)(=O)C(F)F)CC1    ZINC000020082834
O=C1CCN(Cc2ccc(Cl)o2)CC1    ZINC000606284327
CSC1(C(=O)N2CCC(=O)CC2)CC1    ZINC000334365272
O=C([C@@H]1CCSC1)N1CCC(=O)CC1    ZINC000069983344
O=C([C@@H]1CCCS1)N1CCC(=O)CC1    ZINC000069983340
O=C(CSC1CC1)N1CCC(=O)CC1    ZINC000336239434
O=C([C@H]1CCSC1)N1CCC(=O)CC1    ZINC000069983346
O=C([C@H]1CCCS1)N1CCC(=O)CC1    ZINC000069983337
O=C(N1CCC(=O)CC1)C1(CO)COC1    ZINC000329164557
O=C(N1CCC(=O)CC1)[C@@]1(O)CCOC1    ZINC001540690708
O=C(O)CCCC(=O)N1CCC(=O)CC1    ZINC000002569661
O=C(O[C@@H]1CCOC1)N1CCC(=O)CC1    ZINC001332749216
CCOC(=O)CC(=O)N1CCC(=O)CC1    ZINC000169812450
O=C([C@H]1COCCO1)N1CCC(=O)CC1    ZINC000055301888
O=C([C@@H]1COCCO1)N1CCC(=O)CC1    ZINC000055301886
O=C(N1CCC(=O)CC1)[C@]1(O)CCOC1    ZINC001540690707
COC(=O)CC(=O)CN1CCC(=O)CC1    ZINC000048622892
CC(C)(C(=O)O)C(=O)N1CCC(=O)CC1    ZINC001602832492
O=C(O[C@H]1CCOC1)N1CCC(=O)CC1    ZINC001332749217
O=C(CC1OCCO1)N1CCC(=O)CC1    ZINC000789955365
C[C@H](NC(N)=O)C(=O)N1CCC(=O)CC1    ZINC000701203961
CNC(=O)NCC(=O)N1CCC(=O)CC1    ZINC000408143845
NC(=O)NCCC(=O)N1CCC(=O)CC1    ZINC001319899460
C#Cc1ccc(CN2CCC(=O)CC2)cc1    ZINC001144568091
C#Cc1cccc(CN2CCC(=O)CC2)c1    ZINC001231655797
O=C(N1CCC(=O)CC1)C1(F)CCCC1    ZINC000772040345
O=C1CCN(CC2CCSCC2)CC1    ZINC000229282355
COC(=O)CC[C@H](C)N1CCC(=O)CC1    ZINC001258366173
CC[C@@H](C)OCC(=O)N1CCC(=O)CC1    ZINC000048265097
CO[C@H](C(=O)N1CCC(=O)CC1)C(C)C    ZINC000336410847
CO[C@@H](C(=O)N1CCC(=O)CC1)C(C)C    ZINC000336410848
COCCCCC(=O)N1CCC(=O)CC1    ZINC000345379664
CC(C)(C)OCC(=O)N1CCC(=O)CC1    ZINC000037330455
CC(C)(C)[C@H](O)C(=O)N1CCC(=O)CC1    ZINC001116495611
CC(C)[C@](C)(O)C(=O)N1CCC(=O)CC1    ZINC000336410749
CCCCCOC(=O)N1CCC(=O)CC1    ZINC000586474956
CCC[C@@H](OC)C(=O)N1CCC(=O)CC1    ZINC000448658999
C=CCOC[C@@H](O)CN1CCC(=O)CC1    ZINC001252461671
CC[C@H](C)COC(=O)N1CCC(=O)CC1    ZINC001194771539
O=C1CCN(CCCC2OCCO2)CC1    ZINC001209304407
CC[C@](C)(OC)C(=O)N1CCC(=O)CC1    ZINC000234097561
CC[C@H](C)OCC(=O)N1CCC(=O)CC1    ZINC000048265099
CC(C)CCOC(=O)N1CCC(=O)CC1    ZINC000258501829
CC[C@H](C(=O)N1CCC(=O)CC1)[C@H](C)O    ZINC000584444663
COC(C)(C)CC(=O)N1CCC(=O)CC1    ZINC000230937576
COC(=O)CC[C@@H](C)N1CCC(=O)CC1    ZINC001258366172
COCC(C)(C)C(=O)N1CCC(=O)CC1    ZINC000334276424
CCOCCCC(=O)N1CCC(=O)CC1    ZINC000087436094
O=C1CCN(CC2(O)CCOCC2)CC1    ZINC000204494825
CC[C@@](C)(OC)C(=O)N1CCC(=O)CC1    ZINC000233971682
CC[C@H](C(=O)N1CCC(=O)CC1)[C@@H](C)O    ZINC000584444661
CCCCOCC(=O)N1CCC(=O)CC1    ZINC000037330808
CO[C@H](C)CCC(=O)N1CCC(=O)CC1    ZINC000164080385
CC(C)OCCC(=O)N1CCC(=O)CC1    ZINC000345369770
CC[C@@H](C)COC(=O)N1CCC(=O)CC1    ZINC001194771538
CC(C)(C)[C@@H](O)C(=O)N1CCC(=O)CC1    ZINC001116495612
CC(C)[C@@H](CO)C(=O)N1CCC(=O)CC1    ZINC000335722731
COC[C@H](C)CC(=O)N1CCC(=O)CC1    ZINC000087436096
CC(C)(C)COC(=O)N1CCC(=O)CC1    ZINC000115125215
CC(C)(C)OC(=O)CN1CCC(=O)CC1    ZINC000071606301
CCC[C@H](OC)C(=O)N1CCC(=O)CC1    ZINC000448658998
CC(C)[C@H](CO)C(=O)N1CCC(=O)CC1    ZINC000335722730
CCC[C@@H](O)CC(=O)N1CCC(=O)CC1    ZINC000679278671
CC[C@H](O)[C@H](C)C(=O)N1CCC(=O)CC1    ZINC001353876472
CO[C@@H](C)CCC(=O)N1CCC(=O)CC1    ZINC000164080278
CC[C@@H](C(=O)N1CCC(=O)CC1)[C@@H](C)O    ZINC000584444660
CC1(C)OC[C@H](CN2CCC(=O)CC2)O1    ZINC001207920516
COC[C@@H](C)CC(=O)N1CCC(=O)CC1    ZINC000087436095
CCC[C@](C)(O)C(=O)N1CCC(=O)CC1    ZINC000335964122
CCO[C@H](CC)C(=O)N1CCC(=O)CC1    ZINC000538705262
CC[C@H](O)[C@@H](C)C(=O)N1CCC(=O)CC1    ZINC001353876470
CCC[C@@](C)(O)C(=O)N1CCC(=O)CC1    ZINC000335964121
C=CCOC[C@H](O)CN1CCC(=O)CC1    ZINC001252461669
CCOC(C)(C)C(=O)N1CCC(=O)CC1    ZINC000383960631
CC(C)(O)CCC(=O)N1CCC(=O)CC1    ZINC000335291975
CCC[C@H](O)CC(=O)N1CCC(=O)CC1    ZINC000679278670
CC(C)[C@@](C)(O)C(=O)N1CCC(=O)CC1    ZINC000336410748
CCO[C@@H](CC)C(=O)N1CCC(=O)CC1    ZINC000538705261
CC[C@@H](O)[C@@H](C)C(=O)N1CCC(=O)CC1    ZINC001353876469
CC[C@@H](O)[C@H](C)C(=O)N1CCC(=O)CC1    ZINC001353876471
CC[C@@H](C(=O)N1CCC(=O)CC1)[C@H](C)O    ZINC000584444662
CC(C)OCC[C@@H](C)N1CCC(=O)CC1    ZINC001172442974
CC(C)OCC[C@H](C)N1CCC(=O)CC1    ZINC001172442975
CCCCC[C@H](O)CN1CCC(=O)CC1    ZINC001253525330
CCCCC[C@@H](O)CN1CCC(=O)CC1    ZINC001253525329
COC(=O)NCC(=O)N1CCC(=O)CC1    ZINC000494140636
N#Cc1ccccc1CN1CCC(=O)CC1    ZINC000019507423
N#Cc1cccc(CN2CCC(=O)CC2)c1    ZINC000019514390
N#Cc1ccc(CN2CCC(=O)CC2)cc1    ZINC000019516226
CC(C)CNC(=S)N1CCC(=O)CC1    ZINC001245215325
CC[C@H](C)NC(=S)N1CCC(=O)CC1    ZINC001200471771
CCCCNC(=S)N1CCC(=O)CC1    ZINC000057779734
CC(C)(C)NC(=S)N1CCC(=O)CC1    ZINC001200899004
CC[C@@H](C)NC(=S)N1CCC(=O)CC1    ZINC001200471770
C#CCCS(=O)(=O)N1CCC(=O)CC1    ZINC000710933475
O=C(O)COCC(=O)N1CCC(=O)CC1    ZINC000169817336
O=C(N1CCC(=O)CC1)[C@@]1(F)CCOC1    ZINC001326052786
O=C(N1CCC(=O)CC1)[C@]1(F)CCOC1    ZINC001326052785
CC(C)SCC(=O)N1CCC(=O)CC1    ZINC000037687571
CSC(C)(C)C(=O)N1CCC(=O)CC1    ZINC000820771462
CC[C@H](SC)C(=O)N1CCC(=O)CC1    ZINC000335017258
CC[C@@H](SC)C(=O)N1CCC(=O)CC1    ZINC000335017257
CS[C@H](C)CC(=O)N1CCC(=O)CC1    ZINC000336386946
CSC[C@H](C)C(=O)N1CCC(=O)CC1    ZINC000300763597
CSC[C@@H](C)C(=O)N1CCC(=O)CC1    ZINC000300763592
CCCSCC(=O)N1CCC(=O)CC1    ZINC000037331132
CS[C@@H](C)CC(=O)N1CCC(=O)CC1    ZINC000336386947
Cc1nc(N2CCC(=O)CC2)ccc1C#N    ZINC000291647556
N#Cc1cc(CN2CCC(=O)CC2)ccn1    ZINC000082668627
O=C1CCN(c2ccc3[nH]ncc3c2)CC1    ZINC000019087715
Cc1ccnc(N2CCC(=O)CC2)c1C#N    ZINC000135136778
N#Cc1ccc(CN2CCC(=O)CC2)nc1    ZINC001144153748
Cc1ccc(C#N)c(N2CCC(=O)CC2)n1    ZINC000043395353
N#Cc1ccc(CN2CCC(=O)CC2)cn1    ZINC001140540061
N#Cc1cccc(CN2CCC(=O)CC2)n1    ZINC001232921684
Cc1cc(N2CCC(=O)CC2)c(C#N)cn1    ZINC000075563245
N#Cc1ccnc(CN2CCC(=O)CC2)c1    ZINC001232475271
N#Cc1cncc(CN2CCC(=O)CC2)c1    ZINC000721583607
COC[C@@](C)(O)C(=O)N1CCC(=O)CC1    ZINC000540904177
COCCOCC(=O)N1CCC(=O)CC1    ZINC000035222743
COC[C@@H](OC)C(=O)N1CCC(=O)CC1    ZINC000665947894
COC[C@H](OC)C(=O)N1CCC(=O)CC1    ZINC000665947895
COC[C@](C)(O)C(=O)N1CCC(=O)CC1    ZINC000540904170
O=C1CCN(C2(c3ccccc3)CC2)CC1    ZINC000144617760
O=C1CCN(c2ccc3c(c2)CCC3)CC1    ZINC000019087719
O=C1CCN(C2Cc3ccccc3C2)CC1    ZINC000149801046
CC(C)OC[C@@H](O)CN1CCC(=O)CC1    ZINC000070186884
CC(C)OC[C@H](O)CN1CCC(=O)CC1    ZINC000070186883
O=C1CCN(c2nc(Cl)cs2)CC1    ZINC000164959154
C[C@H](C#N)S(=O)(=O)N1CCC(=O)CC1    ZINC000083919119
C[C@@H](C#N)S(=O)(=O)N1CCC(=O)CC1    ZINC000083919118
O=C1CCN(c2nc3ccccc3o2)CC1    ZINC000034924872
COCCNC(=S)N1CCC(=O)CC1    ZINC001197830933
O=C1CCN(c2ncnc3[nH]ccc32)CC1    ZINC000278322898
Cc1nc(C#N)cc(N2CCC(=O)CC2)n1    ZINC000259804892
O=C1CCN(S(=O)(=O)C2CCC2)CC1    ZINC000717797637
C=C(C)CS(=O)(=O)N1CCC(=O)CC1    ZINC000280550403
O=C1CCN([C@@H]2CCS(=O)(=O)C2)CC1    ZINC000019479805
CC[S@@](=O)CC(=O)N1CCC(=O)CC1    ZINC000081915697
O=C1CCN(S(=O)(=O)CC2CC2)CC1    ZINC000083140502
C=CCCS(=O)(=O)N1CCC(=O)CC1    ZINC000273542316
CC[S@](=O)CC(=O)N1CCC(=O)CC1    ZINC000081915698
O=C1CCN([C@H]2CCS(=O)(=O)C2)CC1    ZINC000019479807
N#Cc1ccc(C(=O)N2CCC(=O)CC2)[nH]1    ZINC000408143609
N#Cc1cc(C(=O)N2CCC(=O)CC2)c[nH]1    ZINC000408072301
N#Cc1c[nH]c(C(=O)N2CCC(=O)CC2)c1    ZINC000408071652
C[C@@]1(C(=O)N2CCC(=O)CC2)CC1(F)F    ZINC000655398920
C[C@]1(C(=O)N2CCC(=O)CC2)CC1(F)F    ZINC000655398919
C[C@@H]1[C@@H](C(=O)N2CCC(=O)CC2)C1(F)F    ZINC000335157765
C[C@H]1[C@@H](C(=O)N2CCC(=O)CC2)C1(F)F    ZINC000335157766
C[C@H]1[C@H](C(=O)N2CCC(=O)CC2)C1(F)F    ZINC000335157764
C[C@@H]1[C@H](C(=O)N2CCC(=O)CC2)C1(F)F    ZINC000335157763
O=C(C1CC(F)(F)C1)N1CCC(=O)CC1    ZINC000307024903
O=C1CCN(c2nccn3cnnc23)CC1    ZINC000070616409
O=C1CCN(c2ncnc3[nH]ncc32)CC1    ZINC000041121000
Cc1cccc(C(=O)N2CCC(=O)CC2)c1    ZINC000019477543
Cc1ccc(C(=O)N2CCC(=O)CC2)cc1    ZINC000019477527
Cc1ccccc1C(=O)N1CCC(=O)CC1    ZINC000019507375
O=C1CCN(c2cc(C3CC3)ncn2)CC1    ZINC000641278165
O=C1CCN(c2cc3c(nn2)CCC3)CC1    ZINC000683456239
O=C1CCN(c2ncnc3c2CCC3)CC1    ZINC000061276389
Cn1cc(CN2CCC(=O)CC2)cc1C#N    ZINC001207103055
C[C@H](CCCCCl)N1CCC(=O)CC1    ZINC001257536059
C[C@@H](CCCCCl)N1CCC(=O)CC1    ZINC001257536058
O=C1CCN(C2CCC(F)(F)CC2)CC1    ZINC000306762019
C[C@H](Cc1ccccc1)N1CCC(=O)CC1    ZINC000062187361
CCc1ccc(CN2CCC(=O)CC2)cc1    ZINC000019729411
Cc1cccc(CCN2CCC(=O)CC2)c1    ZINC000041230067
C[C@@H](Cc1ccccc1)N1CCC(=O)CC1    ZINC000062187358
CCc1cccc(CN2CCC(=O)CC2)c1    ZINC000686086143
Cc1ccc(CN2CCC(=O)CC2)cc1C    ZINC000049668758
Cc1cccc(CN2CCC(=O)CC2)c1C    ZINC000686086228
CCc1ccccc1CN1CCC(=O)CC1    ZINC000082774851
C[C@H](CN1CCC(=O)CC1)c1ccccc1    ZINC000059544813
Cc1cc(C)cc(CN2CCC(=O)CC2)c1    ZINC000037978649
Cc1ccc(CN2CCC(=O)CC2)c(C)c1    ZINC000098180441
Cc1cccc(C)c1CN1CCC(=O)CC1    ZINC000122267100
O=C1CCN(CCCc2ccccc2)CC1    ZINC000019423698
Cc1ccc(C)c(CN2CCC(=O)CC2)c1    ZINC000087555567
C[C@@H](CN1CCC(=O)CC1)c1ccccc1    ZINC000059544812
O=C1CCN(S(=O)(=O)NC2CC2)CC1    ZINC000164422452
O=C1CCN(S(=O)(=O)N2CCC2)CC1    ZINC000556808755
N#Cc1c(F)cccc1N1CCC(=O)CC1    ZINC000088362503
O=C1CCN(c2ccc3nnnn3n2)CC1    ZINC000082375655
O=C1CCN(c2nccn3nnnc23)CC1    ZINC000583677721
O=C(Cc1ccncc1)N1CCC(=O)CC1    ZINC000272371111
Nc1ccc(C(=O)N2CCC(=O)CC2)cc1    ZINC000002527226
Cc1cccnc1C(=O)N1CCC(=O)CC1    ZINC000051813228
Cc1cnccc1C(=O)N1CCC(=O)CC1    ZINC000274618622
Cc1cccc(C(=O)N2CCC(=O)CC2)n1    ZINC000019512758
O=C(Cc1cccnc1)N1CCC(=O)CC1    ZINC000272346656
Cc1ccncc1C(=O)N1CCC(=O)CC1    ZINC000334469353
O=C(/C=C/c1ccc[nH]1)N1CCC(=O)CC1    ZINC000275728388
Cc1ccc(C(=O)N2CCC(=O)CC2)cn1    ZINC000019503930
O=C(/C=C\c1ccc[nH]1)N1CCC(=O)CC1    ZINC000491973229
Cc1cc(C(=O)N2CCC(=O)CC2)ccn1    ZINC000235817230
Cc1ncccc1C(=O)N1CCC(=O)CC1    ZINC000087121635
NC(=O)c1ccc(N2CCC(=O)CC2)cc1    ZINC000034431605
Cc1cncc(C(=O)N2CCC(=O)CC2)c1    ZINC000083892050
O=C(Nc1ccccc1)N1CCC(=O)CC1    ZINC000019802538
Cc1ccccc1NCN1CCC(=O)CC1    ZINC000273109816
Cc1cnc(CN2CCC(=O)CC2)c(C)c1    ZINC000724111242
Cc1cccc(NCN2CCC(=O)CC2)c1    ZINC000273108599
CNc1ccccc1CN1CCC(=O)CC1    ZINC001232666728
CCc1cccc(CN2CCC(=O)CC2)n1    ZINC001235255431
CN(C)c1ccc(N2CCC(=O)CC2)cc1    ZINC000036335621
Cc1ccc(CN2CCC(=O)CC2)c(C)n1    ZINC001232082273
O=C1CCN(CCCc2ccncc2)CC1    ZINC001209185684
C[C@@H](Cc1ccncc1)N1CCC(=O)CC1    ZINC001256737013
C[C@H](Cc1ccncc1)N1CCC(=O)CC1    ZINC001256737012
C[C@H](Cc1cccnc1)N1CCC(=O)CC1    ZINC001258622938
C[C@@H](Cc1cccnc1)N1CCC(=O)CC1    ZINC001258622939
C[C@@H](Cc1ccccn1)N1CCC(=O)CC1    ZINC000693999954
O=C1CCN(CCCc2cccnc2)CC1    ZINC001209172665
Cc1cc(CN2CCC(=O)CC2)cnc1C    ZINC001233155697
C[C@H](Cc1ccccn1)N1CCC(=O)CC1    ZINC000693999952
Cc1cc(CN2CCC(=O)CC2)cc(C)n1    ZINC001231994700
O=C1CCN(Cc2ccc3n2CCC3)CC1    ZINC001248821005
CCc1ccc(CN2CCC(=O)CC2)nc1    ZINC000382129340
Cc1cc(C)c(CN2CCC(=O)CC2)cn1    ZINC000397085885
CS(=O)(=O)CC(=O)N1CCC(=O)CC1    ZINC000054929938
O=C1CCN(S(=O)(=O)C2COC2)CC1    ZINC000330224342
N#Cc1cnc(N2CCC(=O)CC2)c(F)c1    ZINC001651350498
O=C(/C=C/c1ccco1)N1CCC(=O)CC1    ZINC000074374730
O=C(Oc1ccccc1)N1CCC(=O)CC1    ZINC000019816461
O=C1CCN(c2ccc3c(c2)OCO3)CC1    ZINC000000084545
O=C(c1ccccc1O)N1CCC(=O)CC1    ZINC000019423514
O=C(c1ccc(O)cc1)N1CCC(=O)CC1    ZINC000019508466
O=C(O)c1ccc(N2CCC(=O)CC2)cc1    ZINC000039320602
O=C(c1cccc(O)c1)N1CCC(=O)CC1    ZINC000019423627
CC(C)CS(=O)(=O)N1CCC(=O)CC1    ZINC000070712385
CC[C@H](C)S(=O)(=O)N1CCC(=O)CC1    ZINC000725670865
CC[C@@H](C)S(=O)(=O)N1CCC(=O)CC1    ZINC000886044723
CCCCS(=O)(=O)N1CCC(=O)CC1    ZINC000019435534
Cc1cnc(C(=O)N2CCC(=O)CC2)cn1    ZINC000142719628
Cc1ccnc(C(=O)N2CCC(=O)CC2)n1    ZINC000329895105
O=C(/C=C/c1ncc[nH]1)N1CCC(=O)CC1    ZINC000493495122
O=C(/C=C\c1cnc[nH]1)N1CCC(=O)CC1    ZINC000493009429
Cc1nccnc1C(=O)N1CCC(=O)CC1    ZINC000665948184
Cc1nnccc1C(=O)N1CCC(=O)CC1    ZINC000569254792
Cc1ccc(C(=O)N2CCC(=O)CC2)nn1    ZINC000396890486
Cc1cc(C(=O)N2CCC(=O)CC2)ncn1    ZINC000537602892
O=C(/C=C/c1cnc[nH]1)N1CCC(=O)CC1    ZINC000493009428
Nc1ccnc(C(=O)N2CCC(=O)CC2)c1    ZINC001123590756
Cc1nccc(C(=O)N2CCC(=O)CC2)n1    ZINC000397023192
O=C(Nc1ccccn1)N1CCC(=O)CC1    ZINC000059822769
Cc1ncncc1C(=O)N1CCC(=O)CC1    ZINC000408141718
Cc1cc(C(=O)N2CCC(=O)CC2)cnn1    ZINC000329832339
O=C(/C=C\c1ncc[nH]1)N1CCC(=O)CC1    ZINC000493495123
O=C(Nc1cccnc1)N1CCC(=O)CC1    ZINC001185666323
C[C@H](CC(F)F)C(=O)N1CCC(=O)CC1    ZINC000580328120
CC(C)(C(=O)N1CCC(=O)CC1)C(F)F    ZINC000336054112
C[C@@H](C(=O)N1CCC(=O)CC1)C(C)(F)F    ZINC000307607659
C[C@H](C(=O)N1CCC(=O)CC1)C(C)(F)F    ZINC000307607658
CC(F)(F)CCC(=O)N1CCC(=O)CC1    ZINC000679279061
C[C@@H](CC(F)F)C(=O)N1CCC(=O)CC1    ZINC000580328121
Cc1ccc(O)c(CN2CCC(=O)CC2)c1    ZINC001140617252
O=C1CCN(Cc2ccc(CO)cc2)CC1    ZINC000227575832
Cc1ccc(O)cc1CN1CCC(=O)CC1    ZINC001238096748
Cc1cccc(O)c1CN1CCC(=O)CC1    ZINC001237486189
Cc1cc(O)cc(CN2CCC(=O)CC2)c1    ZINC001232879216
Cc1cccc(CN2CCC(=O)CC2)c1O    ZINC001231590600
COc1ccc(CN2CCC(=O)CC2)cc1    ZINC000019477881
COc1ccccc1CN1CCC(=O)CC1    ZINC000019519690
Cc1ccc(CN2CCC(=O)CC2)cc1O    ZINC001233231595
Cc1ccc(CN2CCC(=O)CC2)c(O)c1    ZINC001140948177
O=C1CCN(CCOc2ccccc2)CC1    ZINC000032013405
O=C1CCN(C[C@@H](O)c2ccccc2)CC1    ZINC000037486470
Cc1cc(CN2CCC(=O)CC2)ccc1O    ZINC001140574413
COc1cccc(CN2CCC(=O)CC2)c1    ZINC000087555562
Cc1c(O)cccc1CN1CCC(=O)CC1    ZINC001144108659
O=C1CCN(C[C@H](O)c2ccccc2)CC1    ZINC000037486471
C=CCn1cc(CN2CCC(=O)CC2)cn1    ZINC001139765930
Cc1cncc(NCN2CCC(=O)CC2)c1    ZINC000276275669
Cc1cc(C)nc(CN2CCC(=O)CC2)n1    ZINC000700511141
Cc1ccncc1NCN1CCC(=O)CC1    ZINC000273150790
Cc1nc(N)ccc1CN1CCC(=O)CC1    ZINC001232337905
CCc1nc(C)cc(N2CCC(=O)CC2)n1    ZINC000045951233
Cc1ccnc(NCN2CCC(=O)CC2)c1    ZINC000275853287
CC(C)c1nccc(N2CCC(=O)CC2)n1    ZINC000344544887
Cc1nc(C)c(C)c(N2CCC(=O)CC2)n1    ZINC000045951222
CCc1cc(C)nc(N2CCC(=O)CC2)n1    ZINC000683456250
Cc1ncccc1NCN1CCC(=O)CC1    ZINC000276126961
CC(C)c1cc(N2CCC(=O)CC2)ncn1    ZINC000040766004
CCc1cc(N2CCC(=O)CC2)nc(C)n1    ZINC000045951212
O=C1CCN(CNCc2cccnc2)CC1    ZINC000273034822
Cc1ccc(NCN2CCC(=O)CC2)cn1    ZINC000273004477
O=C1CCN(Cc2n[nH]c3c2CCC3)CC1    ZINC001232428974
Cc1ccc(NCN2CCC(=O)CC2)nc1    ZINC000275799228
Cc1ccc(CN2CCC(=O)CC2)c(N)n1    ZINC001143195109
CNc1ncccc1CN1CCC(=O)CC1    ZINC001138690188
CCc1nccc(CN2CCC(=O)CC2)n1    ZINC001207084242
N#Cc1ccc(CN2CCC(=O)CC2)s1    ZINC001232842218
O=Cc1ccc(C(=O)N2CCC(=O)CC2)[nH]1    ZINC000778566629
O=C(c1ccc[n+]([O-])c1)N1CCC(=O)CC1    ZINC001326820598
O=C(c1ccc(=O)[nH]c1)N1CCC(=O)CC1    ZINC000217663405
O=Cc1c[nH]c(C(=O)N2CCC(=O)CC2)c1    ZINC000814903451
O=C1CCN(c2cccc([N+](=O)[O-])c2)CC1    ZINC000113589121
O=C(c1ncccc1O)N1CCC(=O)CC1    ZINC000274006851
O=C(c1cc[nH]c(=O)c1)N1CCC(=O)CC1    ZINC000226545947
O=C1CCN(c2ccc([N+](=O)[O-])cc2)CC1    ZINC000004052624
O=C(c1cccnc1O)N1CCC(=O)CC1    ZINC000552124536
O=C(c1cc[n+]([O-])cc1)N1CCC(=O)CC1    ZINC001320400004
O=C(c1cccc[n+]1[O-])N1CCC(=O)CC1    ZINC001323197089
O=C(c1cncc(O)c1)N1CCC(=O)CC1    ZINC000408274088
O=C(c1cccc(=O)[nH]1)N1CCC(=O)CC1    ZINC000229977668
O=C(c1cc(=O)cc[nH]1)N1CCC(=O)CC1    ZINC001332670419
O=C1CCN(c2ccccc2[N+](=O)[O-])CC1    ZINC000004755526
CCN(C)S(=O)(=O)N1CCC(=O)CC1    ZINC000408152014
CC(C)NS(=O)(=O)N1CCC(=O)CC1    ZINC000163688895
CCCNS(=O)(=O)N1CCC(=O)CC1    ZINC000160597054
NC(=O)c1cc(N2CCC(=O)CC2)ncn1    ZINC000641278164
Nc1nccnc1C(=O)N1CCC(=O)CC1    ZINC000390269576
Cc1ccc(O)c(CN2CCC(=O)CC2)n1    ZINC000140217919
COc1ncccc1CN1CCC(=O)CC1    ZINC000087415039
C[C@H](C(=O)N1CCC(=O)CC1)n1cccc1    ZINC001117758042
N#CC1(C(=O)N2CCC(=O)CC2)CCCC1    ZINC000270889405
COc1cccc(CN2CCC(=O)CC2)n1    ZINC000069637690
Cc1ccc(C(=O)N2CCC(=O)CC2)n1C    ZINC000273764384
COc1cncc(CN2CCC(=O)CC2)c1    ZINC000704124791
COc1cnccc1CN1CCC(=O)CC1    ZINC001206437835
C[C@@H](C(=O)N1CCC(=O)CC1)n1cccc1    ZINC001117758041
COc1ccc(CN2CCC(=O)CC2)cn1    ZINC000062073411
Cc1cc(C)c(C(=O)N2CCC(=O)CC2)[nH]1    ZINC000335964137
Cn1c(CN2CCC(=O)CC2)cccc1=O    ZINC001248805053
CC1CC(C#N)(C(=O)N2CCC(=O)CC2)C1    ZINC000539804844
Cc1cnc(O)c(CN2CCC(=O)CC2)c1    ZINC001233189181
COc1ccncc1CN1CCC(=O)CC1    ZINC000309229128
COc1ccc(CN2CCC(=O)CC2)nc1    ZINC001144420204
COc1cc(CN2CCC(=O)CC2)ccn1    ZINC000062073358
CCc1[nH]ccc1C(=O)N1CCC(=O)CC1    ZINC000285509623
COc1cccnc1CN1CCC(=O)CC1    ZINC001206610866
O=C(CCn1cccc1)N1CCC(=O)CC1    ZINC000679278849
COc1ccnc(CN2CCC(=O)CC2)c1    ZINC001231966338
Cc1ccn(C)c1C(=O)N1CCC(=O)CC1    ZINC000334870252
CNc1nccc(CN2CCC(=O)CC2)n1    ZINC001140041077
N#CCC1CCC(N2CCC(=O)CC2)CC1    ZINC001173330552
CC1(C#N)CCC(N2CCC(=O)CC2)CC1    ZINC001173594054
Cc1nsc(N2CCC(=O)CC2)c1C#N    ZINC000288056361
O=Cc1cc(C(=O)N2CCC(=O)CC2)co1    ZINC001333120333
COCCS(=O)(=O)N1CCC(=O)CC1    ZINC000042809478
CS(=O)(=O)OCCN1CCC(=O)CC1    ZINC000199745416
O=C(O)c1nccc(N2CCC(=O)CC2)n1    ZINC001602645424
O=C1CCN(c2ccc([N+](=O)[O-])nc2)CC1    ZINC000019868681
O=C1CCN(c2cccnc2[N+](=O)[O-])CC1    ZINC000603837780
O=C(O)c1cncc(N2CCC(=O)CC2)n1    ZINC001609039182
O=C(c1cc(O)ncn1)N1CCC(=O)CC1    ZINC000623746178
O=C(c1cnnc(O)c1)N1CCC(=O)CC1    ZINC001629365791
O=C(O)c1cc(N2CCC(=O)CC2)ncn1    ZINC000199897824
O=C(O)c1cnc(N2CCC(=O)CC2)nc1    ZINC000146424039
O=C(c1ccc(=O)[nH]n1)N1CCC(=O)CC1    ZINC000169818567
O=C(O)c1nccnc1N1CCC(=O)CC1    ZINC001602645644
O=C1CCN(c2ncccc2[N+](=O)[O-])CC1    ZINC000019437727
O=C(O)c1ccnc(N2CCC(=O)CC2)n1    ZINC001602645207
O=C1CCN(c2ccc([N+](=O)[O-])cn2)CC1    ZINC000019472732
O=C(c1ccc(F)cc1)N1CCC(=O)CC1    ZINC000002527228
O=C(c1ccccc1F)N1CCC(=O)CC1    ZINC000019434127
O=C(c1cccc(F)c1)N1CCC(=O)CC1    ZINC000019425398
O=C1CCN(Cc2ccc(S)cc2)CC1    ZINC001233259053
Cc1cc(C(=O)N2CCC(=O)CC2)c(C)o1    ZINC000019477740
Cc1ccc(CC(=O)N2CCC(=O)CC2)o1    ZINC000558438674
CCc1occc1C(=O)N1CCC(=O)CC1    ZINC000234187756
O=C1CCN(Cc2cc(O)ccc2O)CC1    ZINC001141156972
Cc1ccoc1CC(=O)N1CCC(=O)CC1    ZINC000665948956
O=C([C@@H]1[C@H]2CCC(=O)[C@H]12)N1CCC(=O)CC1    ZINC001332038195
O=C(CCc1ccoc1)N1CCC(=O)CC1    ZINC000336230588
O=C([C@@H]1[C@@H]2CCC(=O)[C@@H]21)N1CCC(=O)CC1    ZINC001332038190
C[C@@H](C(=O)N1CCC(=O)CC1)c1ccco1    ZINC000679277796
Cc1coc(C(=O)N2CCC(=O)CC2)c1C    ZINC001340937605
O=C1CCN(Cc2cc(O)cc(O)c2)CC1    ZINC001138324113
O=C([C@H]1[C@@H]2C(=O)CC[C@H]12)N1CCC(=O)CC1    ZINC001332038192
Cc1cc(C)c(C(=O)N2CCC(=O)CC2)o1    ZINC000270901269
O=C([C@@H]1[C@@H]2CCC(=O)[C@H]21)N1CCC(=O)CC1    ZINC001332038184
O=C1CCN(Cc2ccc(O)c(O)c2)CC1    ZINC001203875518
O=C1CCN(Cc2ccc(O)cc2O)CC1    ZINC001204275761
Cc1coc(C)c1C(=O)N1CCC(=O)CC1    ZINC000170044741
C[C@H](C(=O)N1CCC(=O)CC1)c1ccco1    ZINC000679277797
O=C(CCc1ccco1)N1CCC(=O)CC1    ZINC000020252510
Cc1cc(C(=O)N2CCC(=O)CC2)oc1C    ZINC000334417703
O=C(CCc1cnc[nH]1)N1CCC(=O)CC1    ZINC001116759600
CCn1ccc(C(=O)N2CCC(=O)CC2)n1    ZINC000335502980
O=C(CCn1cccn1)N1CCC(=O)CC1    ZINC000270942508
Cc1ccn(CC(=O)N2CCC(=O)CC2)n1    ZINC000070685608
Cc1c(C(=O)N2CCC(=O)CC2)cnn1C    ZINC000020252508
C[C@@H](C(=O)N1CCC(=O)CC1)n1ccnc1    ZINC001320144093
CCc1cc(C(=O)N2CCC(=O)CC2)[nH]n1    ZINC000272198618
Cc1cnn(C)c1C(=O)N1CCC(=O)CC1    ZINC000574291233
COc1cc(C)nc(N2CCC(=O)CC2)n1    ZINC000436315016
Cc1cc(C(=O)N2CCC(=O)CC2)nn1C    ZINC000300764753
COc1nc(C)cc(N2CCC(=O)CC2)n1    ZINC000436320372
C[C@@H](C(=O)N1CCC(=O)CC1)n1cccn1    ZINC000335936720
CCn1nccc1C(=O)N1CCC(=O)CC1    ZINC000681469755
Cc1nn(C)cc1C(=O)N1CCC(=O)CC1    ZINC000231360701
Cn1ccc(CC(=O)N2CCC(=O)CC2)n1    ZINC000577878253
CCn1cc(C(=O)N2CCC(=O)CC2)cn1    ZINC000270979416
COc1nccc(CN2CCC(=O)CC2)n1    ZINC001140690756
CCOc1cc(N2CCC(=O)CC2)ncn1    ZINC000278423398
Cn1cncc1CC(=O)N1CCC(=O)CC1    ZINC000548583138
Cn1cc(CC(=O)N2CCC(=O)CC2)cn1    ZINC000329042772
COc1ncc(CN2CCC(=O)CC2)cn1    ZINC001206381641
Cn1nccc1CC(=O)N1CCC(=O)CC1    ZINC000333422376
COCc1cc(N2CCC(=O)CC2)ncn1    ZINC000045951155
CCn1ccnc(N2CCC(=O)CC2)c1=O    ZINC000061761652
O=C(CCc1cn[nH]c1)N1CCC(=O)CC1    ZINC000629991269
Cc1cc(C(=O)N2CCC(=O)CC2)n(C)n1    ZINC000085165623
COc1cnc(CN2CCC(=O)CC2)cn1    ZINC001231939498
Cc1cn(C)nc1C(=O)N1CCC(=O)CC1    ZINC000517585802
O=C1CCN(Cc2nnc(C3CC3)o2)CC1    ZINC000700406005
O=C(CCc1ncc[nH]1)N1CCC(=O)CC1    ZINC001321003978
Cc1[nH]nc(C(=O)N2CCC(=O)CC2)c1C    ZINC000272220221
Cc1ncc(C(=O)N2CCC(=O)CC2)n1C    ZINC001333995769
Cc1nccn1CC(=O)N1CCC(=O)CC1    ZINC000037329182
Cc1cc(N2CCC(=O)CC2)nc(CO)n1    ZINC001328503762
C[C@H](C(=O)N1CCC(=O)CC1)n1ccnc1    ZINC001320144077
C[C@H](C(=O)N1CCC(=O)CC1)n1cccn1    ZINC000335936719
CCn1ccnc1C(=O)N1CCC(=O)CC1    ZINC000329903511
Cc1cc(CC(=O)N2CCC(=O)CC2)n[nH]1    ZINC000272286458
CCn1cnc(C(=O)N2CCC(=O)CC2)c1    ZINC000665948049
Cc1ccnn1CC(=O)N1CCC(=O)CC1    ZINC000070685739
Cc1nc(C)c(C(=O)N2CCC(=O)CC2)[nH]1    ZINC000622032474
O=C(CCn1ccnc1)N1CCC(=O)CC1    ZINC000329241911
Cc1nc[nH]c1CC(=O)N1CCC(=O)CC1    ZINC000346157938
COCc1nccc(N2CCC(=O)CC2)n1    ZINC001119934736
Cc1cnn(CC(=O)N2CCC(=O)CC2)c1    ZINC000037677578
Cc1cc(CN2CCC(=O)CC2)ccc1F    ZINC001205161096
Cc1cccc(F)c1CN1CCC(=O)CC1    ZINC001232488925
O=C1CCN(CCc2ccc(F)cc2)CC1    ZINC000002598112
Cc1ccc(CN2CCC(=O)CC2)cc1F    ZINC001205206002
O=C1CCN(CCc2ccccc2F)CC1    ZINC000019519143
Cc1cc(F)ccc1CN1CCC(=O)CC1    ZINC000163299049
Cc1cccc(CN2CCC(=O)CC2)c1F    ZINC001137672374
Cc1c(F)cccc1CN1CCC(=O)CC1    ZINC001204508473
O=C1CCN(CCc2cccc(F)c2)CC1    ZINC000036779611
Cc1cc(F)cc(CN2CCC(=O)CC2)c1    ZINC001143580616
Cc1ccc(CN2CCC(=O)CC2)c(F)c1    ZINC001141191924
Cc1ccc(F)cc1CN1CCC(=O)CC1    ZINC000163828999
Cc1ccc(F)c(CN2CCC(=O)CC2)c1    ZINC001205616386
O=C1C[C@@H]2CC(N3CCC(=O)CC3)C[C@H]2C1    ZINC001254946532
C/C=C(/C=C/C(=O)N1CCC(=O)CC1)CC    ZINC000492374629
O=C(C[C@@H]1CC[C@H]2C[C@H]21)N1CCC(=O)CC1    ZINC000448657868
C=CCCC1(C(=O)N2CCC(=O)CC2)CC1    ZINC000354127021
O=C([C@@H]1C[C@H]1C1CCC1)N1CCC(=O)CC1    ZINC000579237843
O=C(/C=C/C1CCCC1)N1CCC(=O)CC1    ZINC000493060022
O=C(C[C@@H]1CC[C@@H]2C[C@@H]21)N1CCC(=O)CC1    ZINC000448657871
O=C([C@@H]1C[C@H]2CC[C@H]1C2)N1CCC(=O)CC1    ZINC000251415422
O=C(C[C@@H]1C=CCCC1)N1CCC(=O)CC1    ZINC000275110417
C[C@@H]1[C@H](C(=O)N2CCC(=O)CC2)[C@H]1C1CC1    ZINC000527533161
C[C@H]1CC=C(C(=O)N2CCC(=O)CC2)CC1    ZINC000334675385
O=C([C@H]1C[C@H]2CC[C@H]1C2)N1CCC(=O)CC1    ZINC000104453951
O=C([C@@H]1CC12CCCC2)N1CCC(=O)CC1    ZINC000334526851
O=C(C1CC2(CCC2)C1)N1CCC(=O)CC1    ZINC000335501905
CC(C(=O)N1CCC(=O)CC1)=C1CCCC1    ZINC000272161994
O=C(C[C@@H]1CC[C@H]2C[C@@H]21)N1CCC(=O)CC1    ZINC000448657870
O=C(C1=CCCCCC1)N1CCC(=O)CC1    ZINC000274974099
C[C@H]1CC/C(=C\C(=O)N2CCC(=O)CC2)C1    ZINC000272300679
C=C1CCC(C(=O)N2CCC(=O)CC2)CC1    ZINC001262122786
O=C([C@H]1CC12CCCC2)N1CCC(=O)CC1    ZINC000334526846
O=C1C[C@H]2CC(N3CCC(=O)CC3)C[C@@H]2C1    ZINC001254946530
C[C@@H]1CC/C(=C\C(=O)N2CCC(=O)CC2)C1    ZINC000272300677
O=C(CC1=CCCCC1)N1CCC(=O)CC1    ZINC000270938903
C#CCCCCCC(=O)N1CCC(=O)CC1    ZINC000780864062
C/C=C(\C=C\C(=O)N1CCC(=O)CC1)CC    ZINC000272164970
C[C@@]1(C(=O)N2CCC(=O)CC2)CC=CCC1    ZINC000336239441
C[C@@H]1CC=C(C(=O)N2CCC(=O)CC2)CC1    ZINC000334675387
C=CCC(CC=C)C(=O)N1CCC(=O)CC1    ZINC000352420228
O=C1C[C@H]2C[C@H](N3CCC(=O)CC3)C[C@H]2C1    ZINC001254946531
O=C(C[C@H]1C=CCCC1)N1CCC(=O)CC1    ZINC000275110420
C[C@@H]1CC=CC[C@H]1C(=O)N1CCC(=O)CC1    ZINC000285298961
C=CCC1(C(=O)N2CCC(=O)CC2)CCC1    ZINC000276599783
O=C(C=C1CCCCC1)N1CCC(=O)CC1    ZINC000272343107
O=C(/C=C\C1CCCC1)N1CCC(=O)CC1    ZINC000493060023
O=C(C(C1CC1)C1CC1)N1CCC(=O)CC1    ZINC000309127344
O=C(N1CCC(=O)CC1)C12CCC(CC1)C2    ZINC000334669993
O=C(C1CCC=CCC1)N1CCC(=O)CC1    ZINC000635206423
C[C@@H]1[C@@H](C(=O)N2CCC(=O)CC2)[C@@H]1C1CC1    ZINC000527533163
C[C@H]1[C@@H](C2CC2)[C@H]1C(=O)N1CCC(=O)CC1    ZINC000527533165
O=C(C[C@@H]1CC[C@@H]2C[C@H]21)N1CCC(=O)CC1    ZINC000448657869
C[C@]1(C(=O)N2CCC(=O)CC2)CC=CCC1    ZINC000336239442
C/C=C(/C=C\C(=O)N1CCC(=O)CC1)CC    ZINC000492374630
Cc1ccc(CCCN2CCC(=O)CC2)o1    ZINC001207944675
C[C@@H]1[C@@H](C(=O)N2CCC(=O)CC2)[C@H]1C1CC1    ZINC000527533169
CCCn1cnc(CN2CCC(=O)CC2)c1    ZINC001232796008
Cc1nn(C)c(C)c1CN1CCC(=O)CC1    ZINC001203053047
CC(C)n1cc(CN2CCC(=O)CC2)cn1    ZINC001137072615
CCCn1cc(CN2CCC(=O)CC2)cn1    ZINC001139037548
CCc1nc(C)c(CN2CCC(=O)CC2)[nH]1    ZINC001203234734
Cn1ccc(CNCN2CCC(=O)CC2)c1    ZINC000273050994
CC(C)n1nccc1CN1CCC(=O)CC1    ZINC001207171233
CC1=C[C@@H](C)[C@@H](CN2CCC(=O)CC2)CC1    ZINC001208162038
CC1=C[C@H](C)[C@@H](CN2CCC(=O)CC2)CC1    ZINC001208162041
CC1=C[C@@H](C)[C@H](CN2CCC(=O)CC2)CC1    ZINC001208162039
CC1=C[C@H](C)[C@H](CN2CCC(=O)CC2)CC1    ZINC001208162042
O=C1CCN(c2ncc([N+](=O)[O-])cn2)CC1    ZINC000040454250
O=C(c1ccc(F)nc1)N1CCC(=O)CC1    ZINC000272172787
O=C(c1ncccc1F)N1CCC(=O)CC1    ZINC000665948655
O=C(c1cncc(F)c1)N1CCC(=O)CC1    ZINC000133931023
O=C(c1cccnc1F)N1CCC(=O)CC1    ZINC000279223754
O=C(c1cccc(F)n1)N1CCC(=O)CC1    ZINC000272836960
O=C(c1ccc(F)cn1)N1CCC(=O)CC1    ZINC000164586912
O=C(c1ccnc(F)c1)N1CCC(=O)CC1    ZINC000270903461
O=C(c1ccncc1F)N1CCC(=O)CC1    ZINC000083094107
O=C(CCc1ccon1)N1CCC(=O)CC1    ZINC001328540345
Cc1cc(CC(=O)N2CCC(=O)CC2)on1    ZINC000565483955
CCc1cc(C(=O)N2CCC(=O)CC2)no1    ZINC001119470781
Cc1nc(C)c(C(=O)N2CCC(=O)CC2)o1    ZINC000159461849
O=C(NCc1ccco1)N1CCC(=O)CC1    ZINC001188147582
CCO/C=C(\C#N)C(=O)N1CCC(=O)CC1    ZINC000272155234
Cc1cc(CC(=O)N2CCC(=O)CC2)no1    ZINC000328962824
CCc1nocc1C(=O)N1CCC(=O)CC1    ZINC000665947900
Cc1nc(C(=O)N2CCC(=O)CC2)c(C)o1    ZINC000408390490
CCc1nc(C(=O)N2CCC(=O)CC2)co1    ZINC000330037857
CCO/C=C(/C#N)C(=O)N1CCC(=O)CC1    ZINC000490810495
CCc1ocnc1C(=O)N1CCC(=O)CC1    ZINC000272246325
CCc1ncoc1C(=O)N1CCC(=O)CC1    ZINC001346512926
Cc1noc(C)c1C(=O)N1CCC(=O)CC1    ZINC000298783466
CCn1nncc1C(=O)N1CCC(=O)CC1    ZINC000328680005
Cc1nc(CC(=O)N2CCC(=O)CC2)n[nH]1    ZINC000665948093
Cc1c(C(=O)N2CCC(=O)CC2)nnn1C    ZINC001320722458
O=C(CCn1cncn1)N1CCC(=O)CC1    ZINC000701244968
O=C(CCc1cnn[nH]1)N1CCC(=O)CC1    ZINC001331930882
O=C(CCn1ccnn1)N1CCC(=O)CC1    ZINC000329099532
C[C@@H](C(=O)N1CCC(=O)CC1)n1cncn1    ZINC000408071166
Cn1ncc(C(=O)N2CCC(=O)CC2)c1N    ZINC000309547042
CCn1cc(C(=O)N2CCC(=O)CC2)nn1    ZINC001262231733
C[C@H](C(=O)N1CCC(=O)CC1)n1cncn1    ZINC000408071164
O=C(CCc1nc[nH]n1)N1CCC(=O)CC1    ZINC001540611545
O=C1CCN(CNc2ccccc2F)CC1    ZINC000275812969
Cc1cnc(F)c(CN2CCC(=O)CC2)c1    ZINC001235332726
Cc1cc(F)ncc1CN1CCC(=O)CC1    ZINC001231979534
Nc1ccc(F)cc1CN1CCC(=O)CC1    ZINC001232507774
O=C1CCN(CNc2ccc(F)cc2)CC1    ZINC000275817168
Cc1nc(F)ccc1CN1CCC(=O)CC1    ZINC001235804905
Cc1cc(CN2CCC(=O)CC2)cnc1F    ZINC001231925535
Nc1cccc(F)c1CN1CCC(=O)CC1    ZINC001140872996
O=C1CCN(Cc2cccc(CF)n2)CC1    ZINC001232534374
O=C1CCN(CNc2cccc(F)c2)CC1    ZINC000273045183
Cc1ncc(F)cc1CN1CCC(=O)CC1    ZINC001232986966
Cc1nc(CN2CCC(=O)CC2)ccc1F    ZINC001237813483
CCC(C#N)(CC)C(=O)N1CCC(=O)CC1    ZINC000527815215
Cc1ccoc1CNCN1CCC(=O)CC1    ZINC000292862661
N[C@@H]1C[C@H](C(=O)N2CCC(=O)CC2)[C@H]2C[C@H]21    ZINC001580400179
O=C([C@H]1[C@@H]2CNCC[C@@H]21)N1CCC(=O)CC1    ZINC001580846496
O=C(N1CCC(=O)CC1)[C@]12C[C@H]1CCCN2    ZINC001580847105
O=C(N1CCC(=O)CC1)[C@]12CC[C@H]1CNC2    ZINC001580847132
N#CCCCCCC(=O)N1CCC(=O)CC1    ZINC000643930676
O=C([C@H]1C[C@H]2CC[C@@H]1N2)N1CCC(=O)CC1    ZINC001580846050
O=C([C@@H]1[C@@H]2CNCC[C@@H]21)N1CCC(=O)CC1    ZINC001580846495
C[C@H](NCN1CCC(=O)CC1)c1cn[nH]c1    ZINC000276236481
C[C@@H](NCN1CCC(=O)CC1)c1cn[nH]c1    ZINC000276236476
O=C1CCN(CNCCc2cn[nH]c2)CC1    ZINC000291521128
CCn1cc(NCN2CCC(=O)CC2)cn1    ZINC000273054237
Cn1nccc1CNCN1CCC(=O)CC1    ZINC000273034813
O=C1CCN(CNCCn2ccnc2)CC1    ZINC000275834133
CN1[C@@H]2CC[C@H]1C[C@@H](N1CCC(=O)CC1)C2    ZINC001169126488
C#C[C@@H](NCN1CCC(=O)CC1)C(C)(C)C    ZINC000309610167
O=C1CCN(C2CCN(C3CC3)CC2)CC1    ZINC001256072300
CN1[C@H]2CC[C@H]1CC(N1CCC(=O)CC1)C2    ZINC000257759935
CN1[C@@H]2CC[C@H]1C[C@H](N1CCC(=O)CC1)C2    ZINC001169126489
O=C1CCN([C@H]2CC3CCN(CC3)C2)CC1    ZINC001254853805
O=C1CCN([C@@H]2CC3CCN(CC3)C2)CC1    ZINC001254853804
C#C[C@H](NCN1CCC(=O)CC1)C(C)(C)C    ZINC000309610168
CC(Cl)(Cl)C(=O)N1CCC(=O)CC1    ZINC000272220265
O=C(CSC(F)F)N1CCC(=O)CC1    ZINC000294528435
Cc1ccc(C(=O)N2CCC(=O)CC2)s1    ZINC000019474039
O=C(Cc1ccsc1)N1CCC(=O)CC1    ZINC000020252512
Cc1csc(C(=O)N2CCC(=O)CC2)c1    ZINC000293812558
Cc1ccsc1C(=O)N1CCC(=O)CC1    ZINC000019470261
Cc1sccc1C(=O)N1CCC(=O)CC1    ZINC000294267496
O=C(Cc1cccs1)N1CCC(=O)CC1    ZINC000019438602
Cc1cscc1C(=O)N1CCC(=O)CC1    ZINC000086815652
O=C1CCN(S(=O)(=O)CCCF)CC1    ZINC000335045914
O=C1CCN(Cc2ccc(Cl)cc2)CC1    ZINC000057211713
Cc1ccc(N2CCC(=O)CC2)cc1Cl    ZINC000019090656
O=C1CCN(Cc2ccccc2Cl)CC1    ZINC000019471919
O=C1CCN(Cc2cccc(Cl)c2)CC1    ZINC000019430345
O=C1CCN(c2nc(C3CC3)ns2)CC1    ZINC000083651447
C[C@H](C(=O)N1CCC(=O)CC1)C(F)(F)F    ZINC000336175395
C[C@@H](C(=O)N1CCC(=O)CC1)C(F)(F)F    ZINC000336175394
O=C(CCC(F)(F)F)N1CCC(=O)CC1    ZINC000084123822
O=c1cc(CN2CCC(=O)CC2)occ1O    ZINC000036357199
O=C(O)c1ccc(CN2CCC(=O)CC2)o1    ZINC000011960735
COc1ccc(C(=O)N2CCC(=O)CC2)o1    ZINC000654443831
O=C1CCN(Cc2c(O)ncnc2O)CC1    ZINC001140469408
Cc1nc(O)[nH]c1C(=O)N1CCC(=O)CC1    ZINC000579729984
Cc1nonc1CC(=O)N1CCC(=O)CC1    ZINC000845152053
O=C1CCN(Cc2cnc(O)nc2O)CC1    ZINC001231702127
Cn1nc(C(=O)N2CCC(=O)CC2)cc1O    ZINC001328101509
Cn1c(O)ncc1C(=O)N1CCC(=O)CC1    ZINC000630680297
Cc1[nH]nc(C(=O)N2CCC(=O)CC2)c1O    ZINC000679279011
Cc1nnc(CC(=O)N2CCC(=O)CC2)o1    ZINC001623943743
Cn1c(=O)cc(N2CCC(=O)CC2)nc1O    ZINC001337717147
O=C1CCN(Cc2cccc(O)c2F)CC1    ZINC001233049578
O=C1CCN(Cc2ccc(F)c(O)c2)CC1    ZINC001236701232
O=C1CCN(Cc2ccc(O)cc2F)CC1    ZINC001140124425
O=C1CCN(Cc2cc(O)ccc2F)CC1    ZINC001140050083
O=C1CCN(Cc2cc(O)cc(F)c2)CC1    ZINC001237285222
O=C1CCN(Cc2c(O)cccc2F)CC1    ZINC001137831921
O=C1CCN(Cc2cccc(F)c2O)CC1    ZINC001138122607
O=C1CCN(Cc2cc(F)ccc2O)CC1    ZINC001140057125
CCc1ccc(CN2CCC(=O)CC2)s1    ZINC000019438834
Cc1cc(CN2CCC(=O)CC2)sc1C    ZINC000083633662
Cc1cc(CN2CCC(=O)CC2)c(C)s1    ZINC001138566556
O=C(CCn1cnnn1)N1CCC(=O)CC1    ZINC001119559756
Nc1ncn(CC(=O)N2CCC(=O)CC2)n1    ZINC001118978620
CCc1ncnc(N2CCC(=O)CC2)c1F    ZINC000234169099
Nc1ccnc(F)c1CN1CCC(=O)CC1    ZINC001238149124
O=C([C@@H]1C[C@]12CCOC2)N1CCC(=O)CC1    ZINC000335653094
O=C([C@@H]1C[C@H]2CC[C@@H]1O2)N1CCC(=O)CC1    ZINC000563413833
O=C([C@@H]1C[C@@]12CCOC2)N1CCC(=O)CC1    ZINC000335653093
O=C([C@@H]1[C@H]2CCCO[C@H]21)N1CCC(=O)CC1    ZINC000357262987
O=C([C@@H]1C[C@H]2CC[C@H]1O2)N1CCC(=O)CC1    ZINC000351836039
O=C([C@H]1C[C@]12CCOC2)N1CCC(=O)CC1    ZINC000335653095
CC1=C(C(=O)N2CCC(=O)CC2)CCCO1    ZINC000272339219
C=C[C@@H]1OCC[C@H]1C(=O)N1CCC(=O)CC1    ZINC000569622605
COCc1ccc(CN2CCC(=O)CC2)o1    ZINC001231691313
O=C([C@H]1C[C@H]2CC[C@H]1O2)N1CCC(=O)CC1    ZINC000351836040
O=C([C@H]1C[C@@]12CCOC2)N1CCC(=O)CC1    ZINC000335653096
CCCc1nnc(CN2CCC(=O)CC2)o1    ZINC000700425666
CC1(C)CCC[C@@H]1C(=O)N1CCC(=O)CC1    ZINC000228848592
O=C(CCC1CCCC1)N1CCC(=O)CC1    ZINC000019504769
CC1(C)CCC[C@H]1C(=O)N1CCC(=O)CC1    ZINC000228848599
C[C@H]1CCC[C@@H](C(=O)N2CCC(=O)CC2)C1    ZINC000335940095
C[C@@H]1CCC[C@@H](C(=O)N2CCC(=O)CC2)C1    ZINC000335940090
C[C@H]1CC[C@H](CC(=O)N2CCC(=O)CC2)C1    ZINC000335963930
CC(C)C[C@@H]1C[C@H]1C(=O)N1CCC(=O)CC1    ZINC000335663242
CC(C)[C@]1(C)C[C@H]1C(=O)N1CCC(=O)CC1    ZINC000336076917
CC(C)[C@@]1(C)C[C@H]1C(=O)N1CCC(=O)CC1    ZINC000336076919
C[C@H]1CCCC[C@@H]1C(=O)N1CCC(=O)CC1    ZINC000335092475
CC(C)(CC(=O)N1CCC(=O)CC1)C1CC1    ZINC000335928329
C[C@H]1CCC[C@@H]1CC(=O)N1CCC(=O)CC1    ZINC000336409686
C/C(=C/C(=O)N1CCC(=O)CC1)C(C)(C)C    ZINC000778567706
C[C@@H](C(=O)N1CCC(=O)CC1)C1CCCC1    ZINC000679278861
C[C@@H]1CC[C@H](CC(=O)N2CCC(=O)CC2)C1    ZINC000335963929
CC(C)(C(=O)N1CCC(=O)CC1)C1CCC1    ZINC000322537401
O=C(C1CCCCCC1)N1CCC(=O)CC1    ZINC000053714713
C[C@H](C(=O)N1CCC(=O)CC1)C1CCCC1    ZINC000679278860
C[C@H]1CCC[C@@]1(C)C(=O)N1CCC(=O)CC1    ZINC000336239423
C[C@H]1CCC[C@H]1CC(=O)N1CCC(=O)CC1    ZINC000336409685
CC[C@H]1CCC[C@@H]1C(=O)N1CCC(=O)CC1    ZINC000336239560
CC1(C)C(C(=O)N2CCC(=O)CC2)C1(C)C    ZINC000085709827
C[C@H]1CC[C@H](C(=O)N2CCC(=O)CC2)CC1    ZINC000570848384
C[C@@H]1CCC[C@@H]1CC(=O)N1CCC(=O)CC1    ZINC000336409683
C[C@H]1CCC[C@]1(C)C(=O)N1CCC(=O)CC1    ZINC000336239422
C/C(=C\C(=O)N1CCC(=O)CC1)C(C)(C)C    ZINC000778567707
CC(C)CC1(C(=O)N2CCC(=O)CC2)CC1    ZINC000336169641
C[C@H]1CC[C@@H](CC(=O)N2CCC(=O)CC2)C1    ZINC000335963931
CC[C@H]1CCC[C@H]1C(=O)N1CCC(=O)CC1    ZINC000336239559
C[C@@H]1CCC[C@H]1CC(=O)N1CCC(=O)CC1    ZINC000336409684
CC1(C)CC[C@H](C(=O)N2CCC(=O)CC2)C1    ZINC000336500317
CCCC1(C(=O)N2CCC(=O)CC2)CCC1    ZINC000336439218
CC1(C)CC[C@@H](C(=O)N2CCC(=O)CC2)C1    ZINC000336500318
O=C1CCN(C2CCC3(COC3)CC2)CC1    ZINC001257908057
C[C@@H]1CCC[C@]1(C)C(=O)N1CCC(=O)CC1    ZINC000336239424
C[C@H]1CCCC[C@H]1C(=O)N1CCC(=O)CC1    ZINC000335092473
CC(C)[C@@]1(C)C[C@@H]1C(=O)N1CCC(=O)CC1    ZINC000336076918
CC[C@@H]1CCC[C@@H]1C(=O)N1CCC(=O)CC1    ZINC000336239561
O=C(CC1CCCCC1)N1CCC(=O)CC1    ZINC000020252504
C[C@@H]1CC[C@@H](CC(=O)N2CCC(=O)CC2)C1    ZINC000335963928
CCC1(C(=O)N2CCC(=O)CC2)CCCC1    ZINC000087316687
CC(C)[C@]1(C)C[C@@H]1C(=O)N1CCC(=O)CC1    ZINC000336076920
C[C@@H]1CCC[C@H](C(=O)N2CCC(=O)CC2)C1    ZINC000335940092
C[C@@H]1CCCC[C@@H]1C(=O)N1CCC(=O)CC1    ZINC000335092477
C[C@H]1CCC[C@H](C(=O)N2CCC(=O)CC2)C1    ZINC000335940093
CC1(C(=O)N2CCC(=O)CC2)CCCCC1    ZINC000231953710
C[C@@H]1CCCC[C@H]1C(=O)N1CCC(=O)CC1    ZINC000335092478
C[C@@H]1CCC[C@@]1(C)C(=O)N1CCC(=O)CC1    ZINC000336239425
CC[C@@H]1CCC[C@H]1C(=O)N1CCC(=O)CC1    ZINC000336239562
O=C1CCN([C@H]2CCNC3(CNC3)C2)CC1    ZINC001246559872
O=C1CCN([C@@H]2CCNC3(CNC3)C2)CC1    ZINC001246559876
CC(C)C1CCC(N2CCC(=O)CC2)CC1    ZINC000090659394
CC/C=C\CCCCCN1CCC(=O)CC1    ZINC001208189989
O=C1CCN(CCCC2CCCCC2)CC1    ZINC000694046007
C[C@H]1C[C@H](N2CCC(=O)CC2)CC(C)(C)C1    ZINC000708235900
CCCC1CCC(N2CCC(=O)CC2)CC1    ZINC000034604757
C[C@H]1C[C@@H](N2CCC(=O)CC2)CC(C)(C)C1    ZINC000708235894
C[C@@H]1C[C@H](N2CCC(=O)CC2)CC(C)(C)C1    ZINC000708235891
CC(C)=CCC[C@H](C)CN1CCC(=O)CC1    ZINC001201487243
C[C@@H]1C[C@@H](N2CCC(=O)CC2)CC(C)(C)C1    ZINC000708235908
CC(C)=CCC[C@@H](C)CN1CCC(=O)CC1    ZINC001201487242
C=CCCCCCCCN1CCC(=O)CC1    ZINC001209438371
Cc1cc(C(=O)N2CCC(=O)CC2)ns1    ZINC000277503717
O=C(Cc1cncs1)N1CCC(=O)CC1    ZINC000275641588
Cc1ncsc1C(=O)N1CCC(=O)CC1    ZINC000019482025
O=C(Cc1cscn1)N1CCC(=O)CC1    ZINC000169818921
Cc1nscc1C(=O)N1CCC(=O)CC1    ZINC000272940507
Cc1ncc(C(=O)N2CCC(=O)CC2)s1    ZINC000226545939
O=C1CCN(Cc2cccc(Cl)n2)CC1    ZINC001139548035
O=C1CCN(Cc2cccnc2Cl)CC1    ZINC001137421490
O=C1CCN(Cc2ccc(Cl)cn2)CC1    ZINC000707358254
O=C1CCN(Cc2cnccc2Cl)CC1    ZINC001137231393
O=C1CCN(Cc2ccncc2Cl)CC1    ZINC000084085223
O=C1CCN(Cc2ccnc(Cl)c2)CC1    ZINC001138815897
O=C1CCN(Cc2cc(Cl)ccn2)CC1    ZINC001139559350
O=C1CCN(Cc2ccc(Cl)nc2)CC1    ZINC000137186585
O=C1CCN(Cc2ncccc2Cl)CC1    ZINC000703853562
O=C1CCN(Cc2cncc(Cl)c2)CC1    ZINC000703001852
O=C(NCC(F)(F)F)N1CCC(=O)CC1    ZINC000166529812
COc1cc(C(=O)N2CCC(=O)CC2)on1    ZINC000408074292
O=C(c1cc(CO)on1)N1CCC(=O)CC1    ZINC001351754757
O=C(Cn1cnnc1O)N1CCC(=O)CC1    ZINC000333252840
Cn1ncc([N+](=O)[O-])c1N1CCC(=O)CC1    ZINC000095803021
Cn1cnc([N+](=O)[O-])c1N1CCC(=O)CC1    ZINC000035121780
Cc1nc(CN2CCC(=O)CC2)sc1C    ZINC000087376971
O=C1CCN(CNCc2cccs2)CC1    ZINC000275720905
O=C1CCN(CNCc2ccsc2)CC1    ZINC000273042055
Cc1nc(C)c(CN2CCC(=O)CC2)s1    ZINC000306648872
CCc1csc(CN2CCC(=O)CC2)n1    ZINC001232470269
CCc1ncc(CN2CCC(=O)CC2)s1    ZINC001237820841
Nc1nnn(CC(=O)N2CCC(=O)CC2)n1    ZINC001136121865
CC1=NO[C@](C)(C(=O)N2CCC(=O)CC2)C1    ZINC001338660785
O=CN1CCC[C@H]1C(=O)N1CCC(=O)CC1    ZINC000820770991
CC1=NO[C@@](C)(C(=O)N2CCC(=O)CC2)C1    ZINC001338660784
NC(=O)C1(C(=O)N2CCC(=O)CC2)CCC1    ZINC000540904357
CN1CC[C@@H](C(=O)N2CCC(=O)CC2)C1=O    ZINC000681230168
O=C([C@@H]1CCC(=O)NC1)N1CCC(=O)CC1    ZINC000701210711
O=C([C@@H]1CCCNC1=O)N1CCC(=O)CC1    ZINC000630678791
CN1CC[C@H](C(=O)N2CCC(=O)CC2)C1=O    ZINC000681230169
O=C(CNC(=O)C1CC1)N1CCC(=O)CC1    ZINC000540904381
O=C([C@H]1CCC(=O)NC1)N1CCC(=O)CC1    ZINC000701210712
C=CC(=O)NCCC(=O)N1CCC(=O)CC1    ZINC000490673831
O=C(CN1CCCC1=O)N1CCC(=O)CC1    ZINC000048521380
CN1C(=O)CC[C@H]1C(=O)N1CCC(=O)CC1    ZINC000329085905
O=CN1CCC[C@@H]1C(=O)N1CCC(=O)CC1    ZINC000820770992
O=C([C@H]1CCCC(=O)N1)N1CCC(=O)CC1    ZINC000333144711
O=C([C@@H]1CCNC(=O)C1)N1CCC(=O)CC1    ZINC001337380004
NC(=O)[C@H]1CC[C@H]1C(=O)N1CCC(=O)CC1    ZINC000565841497
CN1C[C@H](C(=O)N2CCC(=O)CC2)CC1=O    ZINC000272322465
O=C([C@H]1CCCNC1=O)N1CCC(=O)CC1    ZINC000630678795
NC(=O)[C@H]1CC[C@@H]1C(=O)N1CCC(=O)CC1    ZINC000565841498
CN1C[C@@H](C(=O)N2CCC(=O)CC2)CC1=O    ZINC000272322466
O=C([C@H]1CCNC(=O)C1)N1CCC(=O)CC1    ZINC001337380005
O=C([C@@H]1CCCC(=O)N1)N1CCC(=O)CC1    ZINC000351836898
CC(=O)N1CC(C(=O)N2CCC(=O)CC2)C1    ZINC000276293555
O=C(NCC1CC1)C(=O)N1CCC(=O)CC1    ZINC000276286850
C=CC(=O)N(C)CC(=O)N1CCC(=O)CC1    ZINC000858293339
CN1C(=O)CC[C@@H]1C(=O)N1CCC(=O)CC1    ZINC000329085904
NC(=O)[C@@H]1CC[C@H]1C(=O)N1CCC(=O)CC1    ZINC000565841499
C[C@]1(C(=O)N2CCC(=O)CC2)CCNC1=O    ZINC000635208413
CNC(=O)C1(C(=O)N2CCC(=O)CC2)CC1    ZINC000408138779
C[C@@]1(C(=O)N2CCC(=O)CC2)CCNC1=O    ZINC000635208396
O=C(C[C@H]1CCC(=O)N1)N1CCC(=O)CC1    ZINC001330714141
O=C(C[C@@H]1CCC(=O)N1)N1CCC(=O)CC1    ZINC001330714143
NC(=O)[C@@H]1CC[C@@H]1C(=O)N1CCC(=O)CC1    ZINC000565841496
CN1CCC(C(=O)N2CCC(=O)CC2)CC1    ZINC000096624926
N[C@@H]1CCC[C@H](C(=O)N2CCC(=O)CC2)C1    ZINC001580377536
C[C@@H]1CN(C)C[C@@H]1C(=O)N1CCC(=O)CC1    ZINC000362493113
N[C@@H]1CCC[C@H]1CC(=O)N1CCC(=O)CC1    ZINC001580378385
O=C(NC1CCCCC1)N1CCC(=O)CC1    ZINC000019472425
C[C@@H]1CCCCN1C(=O)N1CCC(=O)CC1    ZINC000655471299
CN(CC(=O)N1CCC(=O)CC1)C1CCC1    ZINC000127630064
C[C@@H]1[C@H](C(=O)N2CCC(=O)CC2)CCN1C    ZINC000648725956
CC(=O)N1CCC[C@@H](N2CCC(=O)CC2)C1    ZINC001169603602
CN(C)CC1(C(=O)N2CCC(=O)CC2)CC1    ZINC000635207603
CCN1CC[C@H](N2CCC(=O)CC2)CC1=O    ZINC001172037207
CCN(CC(=O)N1CCC(=O)CC1)C1CC1    ZINC000037322926
N[C@@H]1CCC[C@@H](C(=O)N2CCC(=O)CC2)C1    ZINC001580373900
C[C@@H](C(=O)N1CCC(=O)CC1)N1CC(C)C1    ZINC000577765779
C[C@@H]1C[C@H](C(=O)N2CCC(=O)CC2)CCN1    ZINC001579467119
CN1CCCC[C@@H]1C(=O)N1CCC(=O)CC1    ZINC000679279040
C[C@H]1CN(C)C[C@H]1C(=O)N1CCC(=O)CC1    ZINC000362493112
CC(=O)N1CCC[C@H](N2CCC(=O)CC2)C1    ZINC001169603603
O=C1CCN(CNCC2=CCCOC2)CC1    ZINC000289688409
CN(C(=O)N1CCC(=O)CC1)C1CCCC1    ZINC000334438515
N[C@@H]1CC[C@H](CC(=O)N2CCC(=O)CC2)C1    ZINC001580384419
CC(=O)N1CCC(N2CCC(=O)CC2)CC1    ZINC001254424057
C[C@H](C(=O)N1CCC(=O)CC1)N1CC(C)C1    ZINC000577765780
C[C@@H]1CNC[C@H]1CC(=O)N1CCC(=O)CC1    ZINC001579447498
C[C@@H]1CN(C)C[C@H]1C(=O)N1CCC(=O)CC1    ZINC000362493114
C[C@H]1CN(C)C[C@@H]1C(=O)N1CCC(=O)CC1    ZINC000362493115
CCN1CC[C@@H](N2CCC(=O)CC2)CC1=O    ZINC001172037210
O=C1CCN(CNCC23CC(C2)CO3)CC1    ZINC000529661328
CN1CCCC[C@H]1C(=O)N1CCC(=O)CC1    ZINC000635207975
CN(C)C1(C(=O)N2CCC(=O)CC2)CCC1    ZINC000778567184
C[C@H]1CCCCN1C(=O)N1CCC(=O)CC1    ZINC000655471290
CCN1CCC(CN2CCC(=O)CC2)CC1    ZINC000044518776
O=C1CCN(CCCN2CCCCC2)CC1    ZINC000140125880
CCCN1CCC(N2CCC(=O)CC2)CC1    ZINC000049557827
CN1CCC(C)(CN2CCC(=O)CC2)CC1    ZINC000226355130
CN1CCC(CCN2CCC(=O)CC2)CC1    ZINC000125168059
CC(C)N1CCC(N2CCC(=O)CC2)CC1    ZINC000387390943
CN(C)C1CCC(N2CCC(=O)CC2)CC1    ZINC000715558701
O=C1CCN(S(=O)(=O)CCCl)CC1    ZINC001253457250
O=C(c1cc(O)cs1)N1CCC(=O)CC1    ZINC000848377726
O=C(c1cnc(S)[nH]1)N1CCC(=O)CC1    ZINC000776614584
O=C(Nc1nccs1)N1CCC(=O)CC1    ZINC001189351539
Cc1nnc(C(=O)N2CCC(=O)CC2)s1    ZINC001330715184
Cc1nnsc1C(=O)N1CCC(=O)CC1    ZINC000082266776
O=C(OCC(F)(F)F)N1CCC(=O)CC1    ZINC000283792679
O=C(COC(F)(F)F)N1CCC(=O)CC1    ZINC001119684972
O=C1CCN(Cc2ccc(Cl)nn2)CC1    ZINC001142059913
O=C1CCN(Cc2ncc(Cl)cn2)CC1    ZINC001235415983
O=C1CCN(Cc2cncc(Cl)n2)CC1    ZINC001233446686
O=C1CCN(Cc2cnc(Cl)nc2)CC1    ZINC001139987846
Cc1nc(Cl)cc(N2CCC(=O)CC2)n1    ZINC000166064190
O=C1CCN(Cc2nccnc2Cl)CC1    ZINC001236614274
COc1ccsc1CN1CCC(=O)CC1    ZINC001141318641
N#Cc1cccc(C#N)c1N1CCC(=O)CC1    ZINC000436318552
CCCc1nsc(N2CCC(=O)CC2)n1    ZINC000083651449
O=C1CCN(CNCc2nccs2)CC1    ZINC000275699378
CC(C)c1nsc(N2CCC(=O)CC2)n1    ZINC000083651445
O=C1CCN(Cc2cc(F)cc(F)c2)CC1    ZINC000139320359
O=C1CCN(Cc2ccc(F)cc2F)CC1    ZINC000050884886
O=C1CCN(Cc2ccc(F)c(F)c2)CC1    ZINC000042223180
O=C1CCN(Cc2cccc(F)c2F)CC1    ZINC000035222969
O=C1CCN(Cc2c(F)cccc2F)CC1    ZINC000137184303
O=C1CCN(Cc2cc(F)ccc2F)CC1    ZINC000043458742
O=C([C@H]1C[C@@H](C(=O)O)C1)N1CCC(=O)CC1    ZINC001602646400
C=C(CCC(=O)O)C(=O)N1CCC(=O)CC1    ZINC001588613817
COC(=O)[C@H]1C[C@H]1C(=O)N1CCC(=O)CC1    ZINC000270889351
O=C(O)[C@@H]1CC[C@H]1C(=O)N1CCC(=O)CC1    ZINC001574825876
COC(=O)C1(C(=O)N2CCC(=O)CC2)CC1    ZINC000274345984
O=C(O)[C@@H]1CC[C@@H]1C(=O)N1CCC(=O)CC1    ZINC001574825875
COC(=O)[C@@H]1C[C@@H]1C(=O)N1CCC(=O)CC1    ZINC000270889353
O=C(C[C@@H]1COC(=O)C1)N1CCC(=O)CC1    ZINC001540611459
C[C@@H]1C[C@@]1(C(=O)O)C(=O)N1CCC(=O)CC1    ZINC001594223079
O=C(C[C@H]1COC(=O)C1)N1CCC(=O)CC1    ZINC001540611458
O=C(O)C1(C(=O)N2CCC(=O)CC2)CCC1    ZINC001606560972
NC(=O)NC1(C(=O)N2CCC(=O)CC2)CC1    ZINC001320006737
O=C(C(F)=C1CCCC1)N1CCC(=O)CC1    ZINC000778568416
C/C(=C(/F)C(=O)N1CCC(=O)CC1)C1CC1    ZINC001119527389
C/C(=C(\F)C(=O)N1CCC(=O)CC1)C1CC1    ZINC001119527251
CO[C@@H]1CCC[C@H]1C(=O)N1CCC(=O)CC1    ZINC001353444114
O=C(N1CCC(=O)CC1)C1(O)CCCCC1    ZINC000335963791
CCOC1CC(C(=O)N2CCC(=O)CC2)C1    ZINC000334610546
COC(=O)[C@@H]1CC[C@H](N2CCC(=O)CC2)C1    ZINC001170533423
CO[C@](C)(C(=O)N1CCC(=O)CC1)C1CC1    ZINC000334307207
O=C(C[C@@H]1CCCOC1)N1CCC(=O)CC1    ZINC000792950965
O=C(CC1(O)CCCC1)N1CCC(=O)CC1    ZINC000334299748
O=C(C[C@H]1CCCOC1)N1CCC(=O)CC1    ZINC000792950966
COC(=O)[C@@H]1CC[C@@H](N2CCC(=O)CC2)C1    ZINC001170533422
COC1(C(=O)N2CCC(=O)CC2)CCCC1    ZINC000335306051
O=C([C@H]1CCC[C@H](O)C1)N1CCC(=O)CC1    ZINC000334870618
CO[C@H]1CCC[C@@H]1C(=O)N1CCC(=O)CC1    ZINC001353444120
C[C@@H]1C[C@@H](C)[C@@H](C(=O)N2CCC(=O)CC2)O1    ZINC000337502110
C[C@H](OCC1CC1)C(=O)N1CCC(=O)CC1    ZINC000677945440
O=C(C[C@@H]1CCCCO1)N1CCC(=O)CC1    ZINC000087419764
CCO[C@H](C(=O)N1CCC(=O)CC1)C1CC1    ZINC000623746138
C[C@@H](OCC1CC1)C(=O)N1CCC(=O)CC1    ZINC000677945439
O=C(COC1CCCC1)N1CCC(=O)CC1    ZINC000037329874
COCC1(CC(=O)N2CCC(=O)CC2)CC1    ZINC000401386648
O=C([C@H]1CCC[C@@H](O)C1)N1CCC(=O)CC1    ZINC000334870612
O=C(CC1CCOCC1)N1CCC(=O)CC1    ZINC000345382240
C[C@@]1(C(=O)N2CCC(=O)CC2)CCCCO1    ZINC000334751903
C[C@@H]1C[C@@H](C)[C@H](C(=O)N2CCC(=O)CC2)O1    ZINC000337502108
O=C(OC1CCCCC1)N1CCC(=O)CC1    ZINC000141594156
C[C@](O)(CC(=O)N1CCC(=O)CC1)C1CC1    ZINC000329238253
O=C(C1CCC(O)CC1)N1CCC(=O)CC1    ZINC000170044906
C[C@@H]1C[C@H](C(=O)N2CCC(=O)CC2)CCO1    ZINC000351841989
C[C@@]1(C(=O)N2CCC(=O)CC2)CCCOC1    ZINC000334401830
CC(C)C1(C(=O)N2CCC(=O)CC2)COC1    ZINC001119759311
C[C@]1(C(=O)N2CCC(=O)CC2)CCCOC1    ZINC000334401833
O=C(C[C@H]1CCCCO1)N1CCC(=O)CC1    ZINC000087419765
O=C(CC[C@@H]1CCOC1)N1CCC(=O)CC1    ZINC000352421343
C[C@@](O)(C(=O)N1CCC(=O)CC1)C1CCC1    ZINC000362490729
C[C@@H]1C[C@@H](C(=O)N2CCC(=O)CC2)CCO1    ZINC000351841992
O=C([C@@H]1CCC[C@@H](O)C1)N1CCC(=O)CC1    ZINC000334870616
C[C@](O)(C(=O)N1CCC(=O)CC1)C1CCC1    ZINC000362490726
CC[C@@H]1CC[C@@H](C(=O)N2CCC(=O)CC2)O1    ZINC000335726268
O=C(CCC1(O)CCC1)N1CCC(=O)CC1    ZINC000630679548
C[C@H]1C[C@H](C(=O)N2CCC(=O)CC2)CCO1    ZINC000351841991
COC1(CC(=O)N2CCC(=O)CC2)CCC1    ZINC000234568950
O=C(CC[C@H]1CCCO1)N1CCC(=O)CC1    ZINC000083523792
CCOCC1(C(=O)N2CCC(=O)CC2)CC1    ZINC000442267856
C[C@@](O)(CC(=O)N1CCC(=O)CC1)C1CC1    ZINC000329238252
CC1(OCC(=O)N2CCC(=O)CC2)CCC1    ZINC000778566970
C=CCCO[C@@H](C)C(=O)N1CCC(=O)CC1    ZINC000270733375
COCCC1(C(=O)N2CCC(=O)CC2)CC1    ZINC000352427247
C[C@@H]1C[C@H](C)[C@@H](C(=O)N2CCC(=O)CC2)O1    ZINC000337502111
CC[C@@H]1CC[C@H](C(=O)N2CCC(=O)CC2)O1    ZINC000335726267
C[C@]1(C(=O)N2CCC(=O)CC2)CCCCO1    ZINC000334751901
CO[C@@H]1CCC[C@@H]1C(=O)N1CCC(=O)CC1    ZINC001353444122
CCO[C@@H](C(=O)N1CCC(=O)CC1)C1CC1    ZINC000623746137
CC[C@H]1CC[C@H](C(=O)N2CCC(=O)CC2)O1    ZINC000335726270
C=CCOCCCC(=O)N1CCC(=O)CC1    ZINC000270952996
COCC1(C(=O)N2CCC(=O)CC2)CCC1    ZINC000336511326
C[C@H]1C[C@@H](C(=O)N2CCC(=O)CC2)CCO1    ZINC000351841990
O=C(CC[C@@H]1CCCO1)N1CCC(=O)CC1    ZINC000083523793
CC1(C(=O)N2CCC(=O)CC2)CCOCC1    ZINC000679277240
O=C([C@@H]1CCC[C@H](O)C1)N1CCC(=O)CC1    ZINC000334870614
CO[C@H]1CCC[C@H]1C(=O)N1CCC(=O)CC1    ZINC001353444118
CO[C@@](C)(C(=O)N1CCC(=O)CC1)C1CC1    ZINC000334307202
C=CCCO[C@H](C)C(=O)N1CCC(=O)CC1    ZINC000270733377
CC[C@H]1CC[C@@H](C(=O)N2CCC(=O)CC2)O1    ZINC000335726269
C[C@@H]1C[C@H](C)[C@H](C(=O)N2CCC(=O)CC2)O1    ZINC000337502109
O=C(CC[C@H]1CCOC1)N1CCC(=O)CC1    ZINC000352421342
C=CCNC(=O)CNCN1CCC(=O)CC1    ZINC000273075087
CCC[C@H](C(=O)N1CCC(=O)CC1)C(C)C    ZINC000352421095
CCC(CC)[C@@H](C)C(=O)N1CCC(=O)CC1    ZINC000351843473
CCCC(CCC)C(=O)N1CCC(=O)CC1    ZINC000132934878
CCC(CC)(CC)C(=O)N1CCC(=O)CC1    ZINC000679279029
C[C@H]1CC(CN2CCC(=O)CC2)C[C@H](C)O1    ZINC000724486788
CC1(C)C[C@H](CN2CCC(=O)CC2)CCO1    ZINC001207352366
CC1(C)C[C@@H](CN2CCC(=O)CC2)CCO1    ZINC001207352367
C[C@@H]1C[C@@H](CN2CCC(=O)CC2)C[C@H](C)O1    ZINC000724486789
CCCC[C@H](CC)C(=O)N1CCC(=O)CC1    ZINC000020482738
CC(C)C[C@H](C)CC(=O)N1CCC(=O)CC1    ZINC000351840697
CC[C@H](CC(C)C)C(=O)N1CCC(=O)CC1    ZINC000308080173
CC(C)CCCCC(=O)N1CCC(=O)CC1    ZINC000457414399
CC(C)C[C@@H](C)CC(=O)N1CCC(=O)CC1    ZINC000351840696
CCCCCCCC(=O)N1CCC(=O)CC1    ZINC000059076401
C[C@H](CC(=O)N1CCC(=O)CC1)C(C)(C)C    ZINC000082628340
CC[C@@H](CC(=O)N1CCC(=O)CC1)C(C)C    ZINC000351841582
CCCC[C@@H](CC)C(=O)N1CCC(=O)CC1    ZINC000020482737
CCC[C@](C)(CC)C(=O)N1CCC(=O)CC1    ZINC000354114427
CC(C)CC(C)(C)C(=O)N1CCC(=O)CC1    ZINC000335964142
CCC(CC)[C@H](C)C(=O)N1CCC(=O)CC1    ZINC000351843471
CCC[C@@](C)(CC)C(=O)N1CCC(=O)CC1    ZINC000354114426
CCC[C@@H](C(=O)N1CCC(=O)CC1)C(C)C    ZINC000352421094
CC(C)(C)CCCC(=O)N1CCC(=O)CC1    ZINC000345362379
CC[C@@H](CC(C)C)C(=O)N1CCC(=O)CC1    ZINC000308080175
CCOC1CCC(N2CCC(=O)CC2)CC1    ZINC000114191897
COC1CCC(CN2CCC(=O)CC2)CC1    ZINC001209397710
CC[C@H](CC(=O)N1CCC(=O)CC1)C(C)C    ZINC000351841581
C[C@@H]1CC(CN2CCC(=O)CC2)C[C@@H](C)O1    ZINC000724486786
C[C@@H](CC(=O)N1CCC(=O)CC1)C(C)(C)C    ZINC000082628339
CCCCC(CCCC)N1CCC(=O)CC1    ZINC001258385047
CC(C)C[C@@H](C)C[C@H](C)N1CCC(=O)CC1    ZINC001258061292
C[C@@H](CCN1CCC(=O)CC1)CC(C)(C)C    ZINC001208655614
CC(C)CC(CC(C)C)N1CCC(=O)CC1    ZINC001258834220
CCC[C@@H](C)CC[C@@H](C)N1CCC(=O)CC1    ZINC001257475615
CCCCC[C@H](CCC)N1CCC(=O)CC1    ZINC001258667368
CCCCC[C@@H](CCC)N1CCC(=O)CC1    ZINC001258667367
CCC[C@H](C)CC[C@H](C)N1CCC(=O)CC1    ZINC001257475618
CCCC[C@H](CC(C)C)N1CCC(=O)CC1    ZINC001173254769
CCCCCC[C@H](CC)N1CCC(=O)CC1    ZINC001170592917
CCCCCCC[C@@H](C)N1CCC(=O)CC1    ZINC000168569503
CC(C)C[C@@H](C)C[C@@H](C)N1CCC(=O)CC1    ZINC001258061291
C[C@H](CCN1CCC(=O)CC1)CC(C)(C)C    ZINC001208655613
CCCCCCCCCN1CCC(=O)CC1    ZINC000100312581
CCCCCC[C@@H](CC)N1CCC(=O)CC1    ZINC001170592916
CCCCCCC[C@H](C)N1CCC(=O)CC1    ZINC000168569599
CC(C)C[C@H](C)C[C@H](C)N1CCC(=O)CC1    ZINC001258061298
CCCC[C@@H](CC(C)C)N1CCC(=O)CC1    ZINC001173254770
CCC[C@@H](C)CC[C@H](C)N1CCC(=O)CC1    ZINC001257475616
CCC[C@H](C)CC[C@@H](C)N1CCC(=O)CC1    ZINC001257475617
CC(C)C[C@H](C)C[C@@H](C)N1CCC(=O)CC1    ZINC001258061293
O=C1CCN(c2ccsc2[N+](=O)[O-])CC1    ZINC000306852076
O=C1CCN(c2sccc2[N+](=O)[O-])CC1    ZINC000618150475
O=C(c1csc(O)n1)N1CCC(=O)CC1    ZINC001321271652
O=C(c1cc(Cl)c[nH]1)N1CCC(=O)CC1    ZINC000269180953
O=C(c1ccc(Cl)[nH]1)N1CCC(=O)CC1    ZINC001123490542
Nc1nc(Cl)cc(N2CCC(=O)CC2)n1    ZINC000298281048
COc1ncc(CN2CCC(=O)CC2)s1    ZINC001139814389
O=C1CCN(Cc2c(F)cncc2F)CC1    ZINC001206854556
O=C1CCN(Cc2ncc(F)cc2F)CC1    ZINC001207093078
C[C@H]1OC(=O)N[C@@H]1C(=O)N1CCC(=O)CC1    ZINC000495953493
C[C@@H]1OC(=O)N[C@@H]1C(=O)N1CCC(=O)CC1    ZINC000495953494
C[C@H]1OC(=O)N[C@H]1C(=O)N1CCC(=O)CC1    ZINC000495953491
O=C([C@H]1CCOC(=O)N1)N1CCC(=O)CC1    ZINC000858292501
O=C(CN1CCOC1=O)N1CCC(=O)CC1    ZINC000050129511
O=C([C@@H]1CCOC(=O)N1)N1CCC(=O)CC1    ZINC000858292502
C[C@@H]1OC(=O)N[C@H]1C(=O)N1CCC(=O)CC1    ZINC000495953492
O=C1CCN(C(=S)NC2CCCC2)CC1    ZINC001198525618
C#CCSCCNCN1CCC(=O)CC1    ZINC000273076059
C=CCCCNC(=S)N1CCC(=O)CC1    ZINC001247713744
O=C1CCN([C@H]2CC[C@H](C[N+](=O)[O-])C2)CC1    ZINC001169013720
CC(C)[C@H](NC=O)C(=O)N1CCC(=O)CC1    ZINC000858292939
CN1CCO[C@H](C(=O)N2CCC(=O)CC2)C1    ZINC000352420847
CN1CCO[C@@H](C(=O)N2CCC(=O)CC2)C1    ZINC000352420848
O=C1CCN([C@@H]2CC[C@@H](C[N+](=O)[O-])C2)CC1    ZINC001169013718
CC[C@@H](NC(C)=O)C(=O)N1CCC(=O)CC1    ZINC000630679970
CN1CCOC[C@@H]1C(=O)N1CCC(=O)CC1    ZINC000346017380
CCC(=O)N[C@H](C)C(=O)N1CCC(=O)CC1    ZINC000679278889
CC[C@H](NC(C)=O)C(=O)N1CCC(=O)CC1    ZINC000630679967
O=C(CN1CCOCC1)N1CCC(=O)CC1    ZINC000035038928
CNC(=O)CCCC(=O)N1CCC(=O)CC1    ZINC000331238464
O=C1CCN([C@@H]2CC[C@H](C[N+](=O)[O-])C2)CC1    ZINC001169013722
CN1CCOC[C@H]1C(=O)N1CCC(=O)CC1    ZINC000346017378
CC(=O)NC(C)(C)C(=O)N1CCC(=O)CC1    ZINC000679277373
O=C1CCN([C@H]2CC[C@@H](C[N+](=O)[O-])C2)CC1    ZINC001169013725
COC(=O)[C@@H]1C[C@@H](N2CCC(=O)CC2)CN1    ZINC001246560542
CCNC(=O)CCC(=O)N1CCC(=O)CC1    ZINC000679278429
CCC(=O)N[C@@H](C)C(=O)N1CCC(=O)CC1    ZINC000679278890
COC(=O)[C@@H]1C[C@H](N2CCC(=O)CC2)CN1    ZINC001246560545
CC(C)[C@@H](C(=O)N1CCC(=O)CC1)N(C)C    ZINC000335963008
CN(CC(C)(C)C)C(=O)N1CCC(=O)CC1    ZINC000334451519
CCO[C@@]1(C)C[C@H]1NCN1CCC(=O)CC1    ZINC000529650870
CC(C)[C@H](C(=O)N1CCC(=O)CC1)N(C)C    ZINC000335963006
CCCCCCNC(=O)N1CCC(=O)CC1    ZINC001191955060
CCC(C)(C)N(C)C(=O)N1CCC(=O)CC1    ZINC000684902013
C=CCCOCCNCN1CCC(=O)CC1    ZINC000273004521
C/C=C/C[C@@H](CO)NCN1CCC(=O)CC1    ZINC000276317758
CC(C)(C)NCCC(=O)N1CCC(=O)CC1    ZINC001332668924
CN(C)CCCCC(=O)N1CCC(=O)CC1    ZINC000583075335
C/C=C/C[C@H](CO)NCN1CCC(=O)CC1    ZINC000276317753
CCCC[C@H](C)NC(=O)N1CCC(=O)CC1    ZINC001193036248
CCN(CC)CC[C@H](C)N1CCC(=O)CC1    ZINC001255957660
CCN(CC)CC[C@@H](C)N1CCC(=O)CC1    ZINC001255957659
O=C(c1ccoc1Cl)N1CCC(=O)CC1    ZINC000236036862
O=C(c1ccc(Cl)o1)N1CCC(=O)CC1    ZINC000219958952
O=C1CCN(c2ncc([N+](=O)[O-])s2)CC1    ZINC000226765639
O=C1CCN(c2cc(Cl)nc(O)n2)CC1    ZINC000858338318
O=C1CCN(c2cc(Cl)nnc2O)CC1    ZINC000872402579
O=C(N1CCC(=O)CC1)C(F)(F)C(F)F    ZINC000226546025
O=C([C@@H](F)C(F)(F)F)N1CCC(=O)CC1    ZINC000277320018
O=C([C@H](F)C(F)(F)F)N1CCC(=O)CC1    ZINC000277320017
O=C1CCN(c2cc(C(F)F)ncn2)CC1    ZINC000724639380
C#Cc1ccc(C(=O)N2CCC(=O)CC2)cc1    ZINC000221334129
O=C(C#Cc1ccccc1)N1CCC(=O)CC1    ZINC000272210846
O=C([C@H]1CCCCS1)N1CCC(=O)CC1    ZINC000087680121
O=C([C@@H]1CCCSC1)N1CCC(=O)CC1    ZINC000334302876
CSC1(C(=O)N2CCC(=O)CC2)CCC1    ZINC000335743555
O=C(C1CCSCC1)N1CCC(=O)CC1    ZINC000334457642
O=C([C@@H]1CCCCS1)N1CCC(=O)CC1    ZINC000087680119
O=C([C@H]1CCCSC1)N1CCC(=O)CC1    ZINC000334302883
O=C1CCN(c2cnc3ccccc3n2)CC1    ZINC000052076617
COC(=O)[C@@H](C)CC(=O)N1CCC(=O)CC1    ZINC000351832963
O=C(OC1CCOCC1)N1CCC(=O)CC1    ZINC000380508945
COC(=O)C[C@H](C)C(=O)N1CCC(=O)CC1    ZINC000270739373
O=C(CC1OCCCO1)N1CCC(=O)CC1    ZINC000789955383
COC(=O)CCCC(=O)N1CCC(=O)CC1    ZINC000556824480
COC(=O)[C@H](C)CC(=O)N1CCC(=O)CC1    ZINC000351832962
O=C(CO[C@H]1CCOC1)N1CCC(=O)CC1    ZINC000082454161
CC[C@@H](C(=O)OC)C(=O)N1CCC(=O)CC1    ZINC000276580840
O=C(CO[C@@H]1CCOC1)N1CCC(=O)CC1    ZINC000082454160
O=C(OC[C@@H]1CCCO1)N1CCC(=O)CC1    ZINC000495772692
CC[C@H](C(=O)OC)C(=O)N1CCC(=O)CC1    ZINC000276580844
COC(=O)C[C@@H](C)C(=O)N1CCC(=O)CC1    ZINC000270739372
O=C(OC[C@H]1CCCO1)N1CCC(=O)CC1    ZINC000495772693
O=C(O)CCCCC(=O)N1CCC(=O)CC1    ZINC000169819213
O=C(N1CCC(=O)CC1)C1(O)CCOCC1    ZINC001320371543
CC(=O)OC(C)(C)C(=O)N1CCC(=O)CC1    ZINC000275292884
CNC(=O)NCCC(=O)N1CCC(=O)CC1    ZINC000431792477
O=C(N1CCC(=O)CC1)C1(F)CCCCC1    ZINC000813404355
CC(C)CO[C@H](C)C(=O)N1CCC(=O)CC1    ZINC000538705492
CC(C)OC(C)(C)C(=O)N1CCC(=O)CC1    ZINC000335434908
CCC[C@@H](OCC)C(=O)N1CCC(=O)CC1    ZINC000527815123
CC[C@@H](C)[C@H](OC)C(=O)N1CCC(=O)CC1    ZINC000354114121
CCC[C@H](OCC)C(=O)N1CCC(=O)CC1    ZINC000527815124
CC(C)OCCCC(=O)N1CCC(=O)CC1    ZINC000352428547
COC[C@H](C)[C@H](C)C(=O)N1CCC(=O)CC1    ZINC000362492702
CCCCC[C@H](O)C(=O)N1CCC(=O)CC1    ZINC000822376403
CCC(C)(C)OCC(=O)N1CCC(=O)CC1    ZINC000037330554
COC[C@H](C)[C@@H](C)C(=O)N1CCC(=O)CC1    ZINC000362492703
CCC(CC)COC(=O)N1CCC(=O)CC1    ZINC001194687154
COC[C@@H](C)[C@H](C)C(=O)N1CCC(=O)CC1    ZINC000362492704
COCCC(C)(C)C(=O)N1CCC(=O)CC1    ZINC000352428505
CC(C)CO[C@@H](C)C(=O)N1CCC(=O)CC1    ZINC000538705491
CC[C@@H](C)[C@@H](OC)C(=O)N1CCC(=O)CC1    ZINC000354114122
CC(C)C[C@@H](C)OC(=O)N1CCC(=O)CC1    ZINC000497153024
CCCCCCOC(=O)N1CCC(=O)CC1    ZINC000586478262
CCC(CC)(CO)C(=O)N1CCC(=O)CC1    ZINC000519420661
CCOC(=O)CC[C@@H](C)N1CCC(=O)CC1    ZINC001258489799
COCCC[C@@H](C)C(=O)N1CCC(=O)CC1    ZINC000351847008
CO[C@H](CC(C)C)C(=O)N1CCC(=O)CC1    ZINC000416140887
COC[C@@H](C)[C@@H](C)C(=O)N1CCC(=O)CC1    ZINC000362492701
CC[C@H](C)[C@H](OC)C(=O)N1CCC(=O)CC1    ZINC000354114123
CO[C@@H](CC(C)C)C(=O)N1CCC(=O)CC1    ZINC000416140888
CC(C)C[C@H](C)OC(=O)N1CCC(=O)CC1    ZINC000497153022
CCCCO[C@H](C)C(=O)N1CCC(=O)CC1    ZINC000345379470
CC[C@H](C)[C@@H](OC)C(=O)N1CCC(=O)CC1    ZINC000354114120
CC1(C)OCC(CN2CCC(=O)CC2)CO1    ZINC001209192231
CCCCC[C@@H](O)C(=O)N1CCC(=O)CC1    ZINC000822376400
COCCC[C@H](C)C(=O)N1CCC(=O)CC1    ZINC000351847007
CCCCCOCC(=O)N1CCC(=O)CC1    ZINC000037330830
CCCCO[C@@H](C)C(=O)N1CCC(=O)CC1    ZINC000345379468
CCOC(=O)CC[C@H](C)N1CCC(=O)CC1    ZINC001258489797
CC[C@@H](C)OCC[C@H](C)N1CCC(=O)CC1    ZINC001172334429
CC[C@H](C)OCC[C@H](C)N1CCC(=O)CC1    ZINC001172334430
CC(C)COCC[C@@H](C)N1CCC(=O)CC1    ZINC001172465111
CC[C@H](C)OCC[C@@H](C)N1CCC(=O)CC1    ZINC001172334428
CC[C@@H](C)OCC[C@@H](C)N1CCC(=O)CC1    ZINC001172334431
CC(C)COCC[C@H](C)N1CCC(=O)CC1    ZINC001172465113
O=C(c1cc(Cl)no1)N1CCC(=O)CC1    ZINC000873936385
C#Cc1ccc(C(=O)N2CCC(=O)CC2)cn1    ZINC000778567484
C#Cc1ccc(C(=O)N2CCC(=O)CC2)nc1    ZINC000778566983
C#Cc1cncc(C(=O)N2CCC(=O)CC2)c1    ZINC000798278646
N#Cc1ccc(C(=O)N2CCC(=O)CC2)cc1    ZINC000002527221
N#Cc1cccc(C(=O)N2CCC(=O)CC2)c1    ZINC000019503079
O=C(N1CCSCC1)N1CCC(=O)CC1    ZINC000334226138
O=C1CCN(c2ccc3nccnc3n2)CC1    ZINC000094725849
CCOC(=O)NCC(=O)N1CCC(=O)CC1    ZINC000280792481
COC(=O)N[C@@H](C)C(=O)N1CCC(=O)CC1    ZINC000272201668
CCOC(=O)CNC(=O)N1CCC(=O)CC1    ZINC001189877950
COC(=O)NCCC(=O)N1CCC(=O)CC1    ZINC000494556920
CC(C)(NC(=O)O)C(=O)N1CCC(=O)CC1    ZINC000833459607
COC(=O)N(C)CC(=O)N1CCC(=O)CC1    ZINC000270968274
COC(=O)[C@H](C)NC(=O)N1CCC(=O)CC1    ZINC001190518476
Cc1ccc(CN2CCC(=O)CC2)cc1C#N    ZINC000701840763
N#Cc1ccc(CCN2CCC(=O)CC2)cc1    ZINC000118693403
O=C1CCN(Cc2cccc3cc[nH]c32)CC1    ZINC001144709835
N#CCc1ccccc1CN1CCC(=O)CC1    ZINC001235511052
C#Cc1cccc(NCN2CCC(=O)CC2)c1    ZINC000275876556
O=C1CCN(Cc2ccc3[nH]ccc3c2)CC1    ZINC001205571041
O=C1CCN(Cc2c[nH]c3ccccc23)CC1    ZINC000221271990
O=C1CCN(Cc2cccc3[nH]ccc32)CC1    ZINC001205256061
O=C1CCN(Cc2ccc3cc[nH]c3c2)CC1    ZINC001209507243
Cc1cc(C#N)ccc1CN1CCC(=O)CC1    ZINC000165692765
Cc1ccc(CN2CCC(=O)CC2)c(C#N)c1    ZINC001232961915
O=C1CCN(Cc2cc3ccccc3[nH]2)CC1    ZINC000022007609
O=C(N1CCC(=O)CC1)C1(F)CCNCC1    ZINC001580846350
CC[C@H](C)CNC(=S)N1CCC(=O)CC1    ZINC001200244492
CCCCCNC(=S)N1CCC(=O)CC1    ZINC001200047858
CC(C)(C)CNC(=S)N1CCC(=O)CC1    ZINC001247946667
CC[C@@H](C)CNC(=S)N1CCC(=O)CC1    ZINC001200244491
C=CCSCCNCN1CCC(=O)CC1    ZINC000273122472
CCN(CC)C[C@H](O)CN1CCC(=O)CC1    ZINC000381086650
CCN(CC)C[C@@H](O)CN1CCC(=O)CC1    ZINC000381086647
CC(C)(C)NC[C@@H](O)CN1CCC(=O)CC1    ZINC001253390951
O=C1CCN(Cc2cc(Cl)cs2)CC1    ZINC001232276748
O=C1CCN(Cc2csc(Cl)c2)CC1    ZINC000306226803
O=C1CCN(Cc2ccc(Cl)s2)CC1    ZINC000019517140
O=C1CCN(Cc2sccc2Cl)CC1    ZINC000307444419
O=C1CCN(Cc2ccsc2Cl)CC1    ZINC000306217543
O=C1CCN(S(=O)(=O)c2ccco2)CC1    ZINC000275515228
O=C1CCN(S(=O)(=O)c2ccoc2)CC1    ZINC000284990524
O=C1CCN(S(=O)(=O)c2cn[nH]c2)CC1    ZINC000037745050
O=C1CCN(S(=O)(=O)c2c[nH]cn2)CC1    ZINC000069948299
O=C1CCN(S(=O)(=O)c2ncc[nH]2)CC1    ZINC000307234415
O=C(N1CCC(=O)CC1)[C@@]1(O)CCSC1    ZINC000334327493
O=C(N1CCC(=O)CC1)[C@]1(O)CCSC1    ZINC000334327491
CC(=O)CSCC(=O)N1CCC(=O)CC1    ZINC000279747829
C#CCCCS(=O)(=O)N1CCC(=O)CC1    ZINC000711042064
N#Cc1cccc(C(=O)N2CCC(=O)CC2)n1    ZINC000643930689
N#Cc1ccc(C(=O)N2CCC(=O)CC2)nc1    ZINC000104227523
N#Cc1ccncc1C(=O)N1CCC(=O)CC1    ZINC000362492844
COC(=O)COCC(=O)N1CCC(=O)CC1    ZINC000575934632
CO[C@](C)(C(=O)O)C(=O)N1CCC(=O)CC1    ZINC001593919128
CO[C@@](C)(C(=O)O)C(=O)N1CCC(=O)CC1    ZINC001593919130
NC(=O)N[C@@H](CO)C(=O)N1CCC(=O)CC1    ZINC001624997533
NC(=O)N[C@H](CO)C(=O)N1CCC(=O)CC1    ZINC001624997532
O=C1CCN(Cc2coc3ccccc23)CC1    ZINC001140782654
O=C([C@H]1Cc2ccccc21)N1CCC(=O)CC1    ZINC000090984657
O=C(/C=C\c1ccccc1)N1CCC(=O)CC1    ZINC000198698728
O=C1CCN(Cc2ccc3occc3c2)CC1    ZINC001138822552
O=C1CCN(Cc2cccc3occc32)CC1    ZINC001236735848
C=Cc1ccc(C(=O)N2CCC(=O)CC2)cc1    ZINC000274015924
O=C1CCN(Cc2cc3ccccc3o2)CC1    ZINC001139062119
O=C1CCN(Cc2cccc3ccoc32)CC1    ZINC001236733976
O=C([C@@H]1Cc2ccccc21)N1CCC(=O)CC1    ZINC000090984658
O=C(/C=C/c1ccccc1)N1CCC(=O)CC1    ZINC000074374620
O=C(N1CCC(=O)CC1)C1(F)CCOCC1    ZINC000864734271
CS[C@H](C)CCC(=O)N1CCC(=O)CC1    ZINC000351848901
CSCC(C)(C)C(=O)N1CCC(=O)CC1    ZINC000334233391
CS[C@@H](C)CCC(=O)N1CCC(=O)CC1    ZINC000351848902
CSCCCCC(=O)N1CCC(=O)CC1    ZINC000351842096
CCCCSCC(=O)N1CCC(=O)CC1    ZINC000037330878
O=C1CCN(Cc2cccc3nc[nH]c32)CC1    ZINC001142672645
O=C1CCN(Cc2cc3cnccc3[nH]2)CC1    ZINC001232012182
O=C1CCN(Cc2cn3ccccc3n2)CC1    ZINC000019485476
O=C1CCN(Cc2cc3cccnc3[nH]2)CC1    ZINC001143216680
N#Cc1cccc(NCN2CCC(=O)CC2)c1    ZINC000273093353
O=C1CCN(Cc2cnc3[nH]ccc3c2)CC1    ZINC001138738135
O=C1CCN(Cc2cc3cc[nH]c3cn2)CC1    ZINC001231663636
O=C1CCN(Cc2nc3ccccc3[nH]2)CC1    ZINC000036439372
O=C1CCN(Cc2cccc3[nH]ncc32)CC1    ZINC001143087474
O=C1CCN(Cc2ccnc3[nH]ccc32)CC1    ZINC001142871444
O=C1CCN(Cc2ccn3ccnc3c2)CC1    ZINC001141047476
O=C1CCN(Cc2ncc3ccccn32)CC1    ZINC001207049491
O=C1CCN(Cc2cnn3ccccc23)CC1    ZINC001233236526
O=C1CCN(Cc2ccc3cc[nH]c3n2)CC1    ZINC001144168499
O=C1CCN(Cc2cccn3ccnc23)CC1    ZINC001142944721
O=C1CCN(Cc2cccc3ccnn32)CC1    ZINC001138804757
O=C1CCN(Cc2cccc3nccn32)CC1    ZINC001233360723
O=C1CCN(Cc2c[nH]c3ncccc23)CC1    ZINC001137397236
O=C1CCN(Cc2c[nH]c3ccncc23)CC1    ZINC001140801178
O=C1CCN(Cc2cc3ccncc3[nH]2)CC1    ZINC001232089861
O=C1CCN(Cc2cccc3c[nH]nc32)CC1    ZINC001231970569
O=C1CCN(Cc2cc3ncccc3[nH]2)CC1    ZINC001232061701
O=C1CCN(Cc2c[nH]c3cnccc23)CC1    ZINC001231514260
O=C1CCN(Cc2cc3ccccn3n2)CC1    ZINC001237440238
O=C1CCN(Cc2ccc3nc[nH]c3c2)CC1    ZINC001137041076
O=C1CCN(Cc2c[nH]c3cccnc23)CC1    ZINC001231486553
O=C1CCN(Cc2cccc3cncn32)CC1    ZINC001238104096
O=C1CCN(Cc2ccc3c[nH]nc3c2)CC1    ZINC000694041858
O=C1CCN(Cc2ccc3n[nH]cc3c2)CC1    ZINC001140384810
O=C1CCN(Cc2ccn3nccc3c2)CC1    ZINC001237548065
O=C1CCN(Cc2n[nH]c3ccccc32)CC1    ZINC001137344732
O=C1CCN(Cc2ncn3ccccc23)CC1    ZINC001144615531
O=C1CCN(Cc2ccc3nccn3c2)CC1    ZINC000205099362
O=C1CCN(Cc2cnc3ccccn23)CC1    ZINC001203144151
CN(C)CCNC(=S)N1CCC(=O)CC1    ZINC001249830675
COCCCOCC(=O)N1CCC(=O)CC1    ZINC000037747512
CCCOCCOC(=O)N1CCC(=O)CC1    ZINC000309273153
CCOC(=O)C[C@H](O)CN1CCC(=O)CC1    ZINC000135021902
COCCOCCC(=O)N1CCC(=O)CC1    ZINC000330610556
O=C1CCN(CC2Cc3ccccc3C2)CC1    ZINC001209319729
O=C1CCN(Cc2ccccc2C2CC2)CC1    ZINC001139881821
O=C1CCN(Cc2ccc3c(c2)CCC3)CC1    ZINC000070498935
O=C1CCN(Cc2cccc3c2CCC3)CC1    ZINC001249456404
O=C1CCN(Cc2ccc(C3CC3)cc2)CC1    ZINC001232984431
O=C1CCN(CC2(c3ccccc3)CC2)CC1    ZINC000703826650
CCCC[C@](C)(F)C(=O)N1CCC(=O)CC1    ZINC000820771761
CCCC[C@@](C)(F)C(=O)N1CCC(=O)CC1    ZINC000820771660
CSC(C)(C)C[C@@H](C)N1CCC(=O)CC1    ZINC001258333890
CSC(C)(C)C[C@H](C)N1CCC(=O)CC1    ZINC001258333889
CC(C)(C)OC[C@H](O)CN1CCC(=O)CC1    ZINC001253449916
CCCCOC[C@H](O)CN1CCC(=O)CC1    ZINC000227898515
CC(C)(C)OC[C@@H](O)CN1CCC(=O)CC1    ZINC001253449939
CCCCOC[C@@H](O)CN1CCC(=O)CC1    ZINC000227898510
O=C1CCN(Cc2ncc(Cl)s2)CC1    ZINC000719392514
O=C1CCN(Cc2cnc(Cl)s2)CC1    ZINC000205141671
O=C1CCN(Cc2scnc2Cl)CC1    ZINC000721126832
O=C1CCN(Cc2csc(Cl)n2)CC1    ZINC001139976756
CCOC(=O)NC(=S)N1CCC(=O)CC1    ZINC001195461757
COC(=O)CNC(=S)N1CCC(=O)CC1    ZINC001197161886
NC(=O)CSCC(=O)N1CCC(=O)CC1    ZINC000300766994
N#CCCCS(=O)(=O)N1CCC(=O)CC1    ZINC000408151157
N#Cc1ccc(CN2CCC(=O)CC2)c(O)c1    ZINC001233383431
O=C1CCN(Cc2ccc3ncoc3c2)CC1    ZINC001232937828
N#Cc1ccc(O)c(CN2CCC(=O)CC2)c1    ZINC001232673526
O=C(/C=C\c1ccncc1)N1CCC(=O)CC1    ZINC000492400580
O=C1CCN(Cc2nc3ccccc3o2)CC1    ZINC001232555168
Cc1cccc2nc(N3CCC(=O)CC3)oc21    ZINC001324416204
O=C(/C=C/c1cccnc1)N1CCC(=O)CC1    ZINC000082541973
O=C(/C=C/c1ccncc1)N1CCC(=O)CC1    ZINC000082541977
O=C1CCN(Cc2cc3ccoc3cn2)CC1    ZINC001232550513
Cc1ccc2oc(N3CCC(=O)CC3)nc2c1    ZINC000278438385
O=C(/C=C\c1cccnc1)N1CCC(=O)CC1    ZINC000492261112
COCCCNC(=S)N1CCC(=O)CC1    ZINC001245580110
O=C1CCN(Cc2nc3ccccn3n2)CC1    ZINC001233069148
CCc1nc(C#N)cc(N2CCC(=O)CC2)n1    ZINC000308270359
Cc1nnc(N2CCC(=O)CC2)c(C#N)c1C    ZINC000106198751
O=C1CCN(Cc2cn3ccncc3n2)CC1    ZINC001139694159
O=C1CCN(Cc2cnc3[nH]ccnc2-3)CC1    ZINC001232547162
O=C1CCN(Cc2cnc3[nH]cncc2-3)CC1    ZINC001232654744
O=C1CCN(Cc2cncc(C3CC3)c2)CC1    ZINC001238181637
O=C1CCN(S(=O)(=O)C(F)(F)F)CC1    ZINC000205077229
O=C(C1SCCS1)N1CCC(=O)CC1    ZINC000778567623
O=C(O)CSCC(=O)N1CCC(=O)CC1    ZINC000821535745
O=C(C(=O)N1CCC(=O)CC1)c1ccccc1    ZINC000335757046
C=CCCCS(=O)(=O)N1CCC(=O)CC1    ZINC000293067966
O=C1CCN(S(=O)(=O)CC2CCC2)CC1    ZINC000306754905
CSCC[C@H](O)C(=O)N1CCC(=O)CC1    ZINC000408138229
O=C1CCN(S(=O)(=O)CCC2CC2)CC1    ZINC000328634405
O=C1CCN(C2CCS(=O)(=O)CC2)CC1    ZINC000036332094
O=C1CCN(S(=O)(=O)C2CCCC2)CC1    ZINC000163688774
CSCC[C@@H](O)C(=O)N1CCC(=O)CC1    ZINC000408138227
O=C(/C=C/c1cnccn1)N1CCC(=O)CC1    ZINC000492398210
O=C1CCN(Cc2ccc3nonc3c2)CC1    ZINC001139219164
O=C(/C=C/c1ccncn1)N1CCC(=O)CC1    ZINC000492358383
O=C(/C=C\c1cnccn1)N1CCC(=O)CC1    ZINC000492398211
Cc1[nH]c(C#N)cc1C(=O)N1CCC(=O)CC1    ZINC000579493611
O=C(/C=C\c1ccncn1)N1CCC(=O)CC1    ZINC000492358384
Cn1c(C#N)ccc1C(=O)N1CCC(=O)CC1    ZINC000568780018
O=C1CCN(Cc2cccc3nonc32)CC1    ZINC001203128391
O=C([C@H]1CCC(F)(F)C1)N1CCC(=O)CC1    ZINC000300784225
O=C(CC1CC(F)(F)C1)N1CCC(=O)CC1    ZINC000579004827
CC1(C(=O)N2CCC(=O)CC2)CC(F)(F)C1    ZINC000720495184
O=C([C@@H]1CCC(F)(F)C1)N1CCC(=O)CC1    ZINC000300784222
CC(F)(F)C1(C(=O)N2CCC(=O)CC2)CC1    ZINC000692849526
Cc1cc(N2CCC(=O)CC2)n2ncnc2n1    ZINC000035121369
Cn1cnc2c1ncnc2N1CCC(=O)CC1    ZINC000683456397
Cn1ncc2c1ncnc2N1CCC(=O)CC1    ZINC000036888833
Cc1nnc2c(N3CCC(=O)CC3)nccn12    ZINC000079455463
C[C@H](C(=O)N1CCC(=O)CC1)c1ccccc1    ZINC000228848585
O=C1CCN(Cc2cccc3c2CCO3)CC1    ZINC001233274369
CCc1ccccc1C(=O)N1CCC(=O)CC1    ZINC000161921823
O=C(CCc1ccccc1)N1CCC(=O)CC1    ZINC000019470654
O=C1CCN(Cc2ccc3c(c2)COC3)CC1    ZINC001137022218
Cc1cccc(C)c1C(=O)N1CCC(=O)CC1    ZINC000141635991
Cc1cccc(CC(=O)N2CCC(=O)CC2)c1    ZINC000052136086
Cc1ccc(C(=O)N2CCC(=O)CC2)cc1C    ZINC000019423825
Cc1ccccc1CC(=O)N1CCC(=O)CC1    ZINC000019428643
CCc1ccc(C(=O)N2CCC(=O)CC2)cc1    ZINC000019484771
Cc1ccc(CC(=O)N2CCC(=O)CC2)cc1    ZINC000036923357
Cc1ccc(C)c(C(=O)N2CCC(=O)CC2)c1    ZINC000019485927
O=C1CCN(Cc2ccc3c(c2)CCO3)CC1    ZINC000720697891
O=C1CCN(Cc2cccc3c2OCC3)CC1    ZINC000692938248
Cc1ccc(C(=O)N2CCC(=O)CC2)c(C)c1    ZINC000019517463
Cc1cccc(C(=O)N2CCC(=O)CC2)c1C    ZINC000019517603
Cc1cc(C)cc(C(=O)N2CCC(=O)CC2)c1    ZINC000019510429
C[C@@H](C(=O)N1CCC(=O)CC1)c1ccccc1    ZINC000228848575
O=C1CCN(c2ncnc3c2CCCC3)CC1    ZINC000094871737
Cc1cc(N2CCC(=O)CC2)nc(C2CC2)n1    ZINC000278463235
O=C1CCN(CC2CCC(F)(F)CC2)CC1    ZINC000693393368
CCc1cccc(C)c1CN1CCC(=O)CC1    ZINC001237331708
CC(C)c1cccc(CN2CCC(=O)CC2)c1    ZINC001237455904
CC[C@H](Cc1ccccc1)N1CCC(=O)CC1    ZINC001258845072
CC(C)c1ccccc1CN1CCC(=O)CC1    ZINC000200534420
Cc1ccc(C[C@H](C)N2CCC(=O)CC2)cc1    ZINC001255784573
O=C1CCN(CCCCc2ccccc2)CC1    ZINC000121974327
CC(C)(C)c1ccc(N2CCC(=O)CC2)cc1    ZINC000019806678
Cc1cc(C)c(CN2CCC(=O)CC2)c(C)c1    ZINC000053300068
CCCc1ccc(CN2CCC(=O)CC2)cc1    ZINC001142354370
CC[C@@H](Cc1ccccc1)N1CCC(=O)CC1    ZINC001258845070
CC(C)c1ccc(CN2CCC(=O)CC2)cc1    ZINC000019729412
Cc1ccc(C[C@@H](C)N2CCC(=O)CC2)cc1    ZINC001255784572
Cc1cc(C)c(CN2CCC(=O)CC2)cc1C    ZINC001231482339
O=C1CCN(c2nc3ccccc3s2)CC1    ZINC000019516892
Cc1oc(C#N)cc1C(=O)N1CCC(=O)CC1    ZINC000280527811
O=C(c1cc2occc2[nH]1)N1CCC(=O)CC1    ZINC000778565974
O=C1CCN(S(=O)(=O)N2CCCC2)CC1    ZINC000020255833
Cc1noc2ncnc(N3CCC(=O)CC3)c12    ZINC000669648646
N#Cc1cccc(CN2CCC(=O)CC2)c1F    ZINC000222118232
N#Cc1ccc(CN2CCC(=O)CC2)cc1F    ZINC000404101259
N#Cc1cc(F)ccc1CN1CCC(=O)CC1    ZINC001141164235
N#Cc1ccc(CN2CCC(=O)CC2)c(F)c1    ZINC000019504836
N#Cc1cc(CN2CCC(=O)CC2)ccc1F    ZINC000228059086
N#Cc1ccc(F)c(CN2CCC(=O)CC2)c1    ZINC000019482495
N#Cc1ccc(F)cc1CN1CCC(=O)CC1    ZINC000228058942
N#Cc1cc(F)cc(CN2CCC(=O)CC2)c1    ZINC000163125460
NC[C@@H]1[C@H](C(=O)N2CCC(=O)CC2)C1(F)F    ZINC001580326274
Cn1nnc2c1ncnc2N1CCC(=O)CC1    ZINC000663381993
Cc1ccncc1CC(=O)N1CCC(=O)CC1    ZINC000665948124
C[C@@H](C(=O)N1CCC(=O)CC1)c1ccccn1    ZINC000328785756
CCc1ccnc(C(=O)N2CCC(=O)CC2)c1    ZINC000272186560
C=CCn1cccc1C(=O)N1CCC(=O)CC1    ZINC000335306154
Cc1ccccc1NC(=O)N1CCC(=O)CC1    ZINC001202178002
O=C(CCc1ccccn1)N1CCC(=O)CC1    ZINC000082546400
Cn1ccc(/C=C/C(=O)N2CCC(=O)CC2)c1    ZINC000277176660
Cc1cc(C(=O)N2CCC(=O)CC2)cc(C)n1    ZINC001262588648
O=C(c1c[nH]cc1C1CC1)N1CCC(=O)CC1    ZINC000640285951
CCc1cccc(C(=O)N2CCC(=O)CC2)n1    ZINC000336229281
Cc1ccc(NC(=O)N2CCC(=O)CC2)cc1    ZINC000035082688
Cc1cc(C)nc(C(=O)N2CCC(=O)CC2)c1    ZINC000304244329
O=C(CCc1ccncc1)N1CCC(=O)CC1    ZINC000082546403
Cc1ccc(C(=O)N2CCC(=O)CC2)nc1C    ZINC000298205126
CCc1cccnc1C(=O)N1CCC(=O)CC1    ZINC000272189342
NC(=O)c1cccc(CN2CCC(=O)CC2)c1    ZINC000032024788
Cc1ccc(CC(=O)N2CCC(=O)CC2)cn1    ZINC000270931700
C[C@H](C(=O)N1CCC(=O)CC1)c1ccccn1    ZINC000328785752
Cc1cnc(C(=O)N2CCC(=O)CC2)c(C)c1    ZINC001335429841
O=C(CCc1cccnc1)N1CCC(=O)CC1    ZINC000082546402
Cc1ncccc1CC(=O)N1CCC(=O)CC1    ZINC000285286180
CCc1cncc(C(=O)N2CCC(=O)CC2)c1    ZINC000279041737
Cc1cccc(NC(=O)N2CCC(=O)CC2)c1    ZINC000019802649
CNc1ccccc1C(=O)N1CCC(=O)CC1    ZINC000255188961
Cc1cnccc1CC(=O)N1CCC(=O)CC1    ZINC000275068553
Cn1ccc(/C=C\C(=O)N2CCC(=O)CC2)c1    ZINC000493535414
O=C(NCc1ccccc1)N1CCC(=O)CC1    ZINC000219002010
O=C1CCN(CNCCc2ccccc2)CC1    ZINC000273151039
Cc1cccc(NCN2CCC(=O)CC2)c1C    ZINC000273111378
C[C@@H](NCN1CCC(=O)CC1)c1ccccc1    ZINC000273047839
Cc1ccc(C)c(NCN2CCC(=O)CC2)c1    ZINC000273074003
CN(C)c1ccc(CN2CCC(=O)CC2)cc1    ZINC000019729413
Cc1cc(C)cc(NCN2CCC(=O)CC2)c1    ZINC000273086903
CN(C)c1cccc(CN2CCC(=O)CC2)c1    ZINC000074374499
Cc1cccc(CNCN2CCC(=O)CC2)c1    ZINC000273033508
Cc1ccc(CNCN2CCC(=O)CC2)cc1    ZINC000273085680
CN(C)c1ccccc1CN1CCC(=O)CC1    ZINC001209772969
Cc1ccccc1CNCN1CCC(=O)CC1    ZINC000273045157
CCc1ccc(NCN2CCC(=O)CC2)cc1    ZINC000273084182
CCc1ccccc1NCN1CCC(=O)CC1    ZINC000273135277
CCc1cccc(NCN2CCC(=O)CC2)c1    ZINC000273109771
N[C@H](Cc1ccccc1)CN1CCC(=O)CC1    ZINC001206049627
Cc1ccc(NCN2CCC(=O)CC2)c(C)c1    ZINC000273073984
C[C@H](NCN1CCC(=O)CC1)c1ccccc1    ZINC000273047841
Cc1ccc(NCN2CCC(=O)CC2)cc1C    ZINC000273109646
O=C(C#Cc1cccs1)N1CCC(=O)CC1    ZINC000824555618
O=C1CCN(c2ncnc3ccsc32)CC1    ZINC000037115644
O=C1CCN(c2ncnc3sccc32)CC1    ZINC000036888685
CS(=O)(=O)CCC(=O)N1CCC(=O)CC1    ZINC000701257867
CCS(=O)(=O)CC(=O)N1CCC(=O)CC1    ZINC000081907182
C[C@@H](C(=O)N1CCC(=O)CC1)S(C)(=O)=O    ZINC000159051028
O=C1CCN(S(=O)(=O)[C@@H]2CCOC2)CC1    ZINC000759001279
O=C1CCN(S(=O)(=O)[C@H]2CCOC2)CC1    ZINC000759001287
C[C@H](C(=O)N1CCC(=O)CC1)S(C)(=O)=O    ZINC000159051134
N#Cc1ncn(CC(=O)N2CCC(=O)CC2)n1    ZINC000061842327
O=C(Cc1ccccc1O)N1CCC(=O)CC1    ZINC000157244899
Cc1cc(C(=O)N2CCC(=O)CC2)ccc1O    ZINC000227016217
C/C(=C/c1ccco1)C(=O)N1CCC(=O)CC1    ZINC000847319454
C/C(=C/C(=O)N1CCC(=O)CC1)c1ccco1    ZINC000820772024
O=C([C@@H]1C[C@H]1c1ccco1)N1CCC(=O)CC1    ZINC001118979739
Cc1ccc(O)cc1C(=O)N1CCC(=O)CC1    ZINC000380205426
O=C1CCN(Cc2cccc3c2OCO3)CC1    ZINC001141948094
COc1cccc(C(=O)N2CCC(=O)CC2)c1    ZINC000019430016
Cc1ccc(/C=C/C(=O)N2CCC(=O)CC2)o1    ZINC000298315015
Cc1ccc(OC(=O)N2CCC(=O)CC2)cc1    ZINC000259156442
O=C([C@@H](O)c1ccccc1)N1CCC(=O)CC1    ZINC000272175352
Cc1ccc(C(=O)N2CCC(=O)CC2)cc1O    ZINC000019504613
Cc1cccc(O)c1C(=O)N1CCC(=O)CC1    ZINC000623745533
O=C(O)[C@H](c1ccccc1)N1CCC(=O)CC1    ZINC000011962658
Cc1ccc(/C=C\C(=O)N2CCC(=O)CC2)o1    ZINC000492278607
O=C(c1occ2c1CCC2)N1CCC(=O)CC1    ZINC000671650911
Cc1ccc(C(=O)N2CCC(=O)CC2)c(O)c1    ZINC000019472294
COc1ccccc1C(=O)N1CCC(=O)CC1    ZINC000019488704
O=C(c1cccc(CO)c1)N1CCC(=O)CC1    ZINC000334274179
COc1ccc(C(=O)N2CCC(=O)CC2)cc1    ZINC000002558206
O=C(COc1ccccc1)N1CCC(=O)CC1    ZINC000019437143
O=C1CCN(Cc2ccc3c(c2)OCO3)CC1    ZINC000019729419
Cc1ccc(O)c(C(=O)N2CCC(=O)CC2)c1    ZINC000019489239
C/C(=C\c1ccco1)C(=O)N1CCC(=O)CC1    ZINC000847319455
O=C(O)[C@@H](c1ccccc1)N1CCC(=O)CC1    ZINC000011962660
Cc1cccc(C(=O)N2CCC(=O)CC2)c1O    ZINC000019441246
O=C(Cc1ccc(O)cc1)N1CCC(=O)CC1    ZINC000267508105
C/C(=C\C(=O)N1CCC(=O)CC1)c1ccco1    ZINC000820772026
O=C(O)c1ccccc1CN1CCC(=O)CC1    ZINC000011802024
O=C(c1ccc(CO)cc1)N1CCC(=O)CC1    ZINC000641995911
O=C(OCc1ccccc1)N1CCC(=O)CC1    ZINC000000155135
O=C([C@H](O)c1ccccc1)N1CCC(=O)CC1    ZINC000272175350
O=C(O)c1ccc(CN2CCC(=O)CC2)cc1    ZINC000011962430
CCC[C@@H](C)S(=O)(=O)N1CCC(=O)CC1    ZINC001118244680
CC[C@@H](C)CS(=O)(=O)N1CCC(=O)CC1    ZINC000336004713
CCCCCS(=O)(=O)N1CCC(=O)CC1    ZINC000408216404
CC(C)(C)CS(=O)(=O)N1CCC(=O)CC1    ZINC000070712387
CCC[C@H](C)S(=O)(=O)N1CCC(=O)CC1    ZINC001118244681
CC[C@H](C)CS(=O)(=O)N1CCC(=O)CC1    ZINC000336004714
CC(C)CCS(=O)(=O)N1CCC(=O)CC1    ZINC000082629090
O=C(c1cnc2n1CCC2)N1CCC(=O)CC1    ZINC000665947874
C[C@H](C(=O)N1CCC(=O)CC1)c1cnccn1    ZINC001332524141
Cc1cc(C(=O)N2CCC(=O)CC2)c(C)nn1    ZINC000135882716
Cn1cc(/C=C/C(=O)N2CCC(=O)CC2)cn1    ZINC000701218794
O=C(c1c[nH]nc1C1CC1)N1CCC(=O)CC1    ZINC000565867452
O=C(c1n[nH]c2c1CCC2)N1CCC(=O)CC1    ZINC000329032142
Cn1nccc1/C=C\C(=O)N1CCC(=O)CC1    ZINC000492341510
C[C@@H](C(=O)N1CCC(=O)CC1)c1cncnc1    ZINC000333408704
CNc1ccc(C(=O)N2CCC(=O)CC2)cn1    ZINC000279217542
O=C1CCN(c2nccn(C3CC3)c2=O)CC1    ZINC000061761651
O=C(CCc1ncccn1)N1CCC(=O)CC1    ZINC001330108831
C[C@H](C(=O)N1CCC(=O)CC1)c1cncnc1    ZINC000333408706
C[C@@H](C(=O)N1CCC(=O)CC1)c1cnccn1    ZINC001332524140
O=C(CCc1cnccn1)N1CCC(=O)CC1    ZINC001322401916
Cn1cc(/C=C\C(=O)N2CCC(=O)CC2)cn1    ZINC000701218792
O=C(c1cnn2c1CCC2)N1CCC(=O)CC1    ZINC000568233241
Cc1ncc(C(=O)N2CCC(=O)CC2)c(C)n1    ZINC000113838675
CCc1ncncc1C(=O)N1CCC(=O)CC1    ZINC000537602914
O=C(c1cc2n(n1)CCC2)N1CCC(=O)CC1    ZINC000566469999
O=C(c1cnc(C2CC2)[nH]1)N1CCC(=O)CC1    ZINC001327648489
Cn1cnc(/C=C\C(=O)N2CCC(=O)CC2)c1    ZINC001340614703
O=C(c1cc(C2CC2)[nH]n1)N1CCC(=O)CC1    ZINC000272309017
O=C(CCc1ccncn1)N1CCC(=O)CC1    ZINC001255794848
O=C(c1cnn(C2CC2)c1)N1CCC(=O)CC1    ZINC000527814984
Cn1cnc(/C=C/C(=O)N2CCC(=O)CC2)c1    ZINC001340614704
CNc1ncccc1C(=O)N1CCC(=O)CC1    ZINC001336931725
O=C(CCc1cncnc1)N1CCC(=O)CC1    ZINC001330286654
Cn1nccc1/C=C/C(=O)N1CCC(=O)CC1    ZINC000272313816
O=C1CCN([C@H]2Cc3cccc(F)c3C2)CC1    ZINC001171793867
O=C1CCN([C@@H]2Cc3cccc(F)c3C2)CC1    ZINC001171793866
O=C1CCN(Cc2ccccc2B(O)O)CC1    ZINC000169852406
O=C1CCN(Cc2ccc(B(O)O)cc2)CC1    ZINC000230525260
CC(C)(C(=O)N1CCC(=O)CC1)C(C)(F)F    ZINC000336239365
CC(C)(CC(F)F)C(=O)N1CCC(=O)CC1    ZINC000515867756
COc1ccc(C)cc1CN1CCC(=O)CC1    ZINC000049800900
O=C(C=C(C1CC1)C1CC1)N1CCC(=O)CC1    ZINC000272288044
COc1cc(C)ccc1CN1CCC(=O)CC1    ZINC001206740411
Cc1cc(CN2CCC(=O)CC2)cc(C)c1O    ZINC001140658163
COc1ccccc1CCN1CCC(=O)CC1    ZINC000041260677
COc1cccc(C)c1CN1CCC(=O)CC1    ZINC001232620483
CCOc1ccccc1CN1CCC(=O)CC1    ZINC000019729414
CCOc1cccc(CN2CCC(=O)CC2)c1    ZINC000019729415
COc1cc(CN2CCC(=O)CC2)ccc1C    ZINC001140157190
Cc1ccc(C)c(CN2CCC(=O)CC2)c1O    ZINC001140178235
O=C([C@H]1[C@H]2[C@@H]1[C@@H]1CC[C@H]2C1)N1CCC(=O)CC1    ZINC001335554740
O=C([C@@H]1C[C@@H]2C=C[C@H]1CC2)N1CCC(=O)CC1    ZINC000651062880
O=C1CCN(CCOCc2ccccc2)CC1    ZINC000020247164
Cc1cc(C)c(CN2CCC(=O)CC2)c(O)c1    ZINC001231842554
CCOc1ccc(CN2CCC(=O)CC2)cc1    ZINC000019729416
CCc1ccc(CN2CCC(=O)CC2)c(O)c1    ZINC001236784650
Cc1cc(CN2CCC(=O)CC2)c(C)cc1O    ZINC001140196793
COc1ccc(CN2CCC(=O)CC2)cc1C    ZINC001203895294
COc1cc(C)cc(CN2CCC(=O)CC2)c1    ZINC001143150372
COCc1ccc(CN2CCC(=O)CC2)cc1    ZINC001232298817
COc1ccc(CN2CCC(=O)CC2)c(C)c1    ZINC001140673870
C[C@](O)(CN1CCC(=O)CC1)c1ccccc1    ZINC000052098692
C[C@@](O)(CN1CCC(=O)CC1)c1ccccc1    ZINC000052098691
COc1ccc(CCN2CCC(=O)CC2)cc1    ZINC000019481738
COc1ccc(C)c(CN2CCC(=O)CC2)c1    ZINC001237708236
COc1cccc(CCN2CCC(=O)CC2)c1    ZINC000041260679
O=C1CCN(Cc2ccc(CCO)cc2)CC1    ZINC001232774468
Cc1cc(O)cc(C)c1CN1CCC(=O)CC1    ZINC001139711813
COc1c(C)cccc1CN1CCC(=O)CC1    ZINC001237500820
C[C@@H](NCN1CCC(=O)CC1)c1cccnc1    ZINC000273068899
O=C1CCN(CNCCc2ccncc2)CC1    ZINC000276129657
CC(C)(C)c1cc(N2CCC(=O)CC2)ncn1    ZINC000310091466
O=C1CCN(CNCCc2ccccn2)CC1    ZINC000273126555
O=C1CCN(CNCCc2cccnc2)CC1    ZINC000273134031
C[C@H](NCN1CCC(=O)CC1)c1cccnc1    ZINC000273068900
Cc1ccc(CNCN2CCC(=O)CC2)cn1    ZINC000273088365
CCc1cccnc1NCN1CCC(=O)CC1    ZINC000273067663
CCc1cc(N2CCC(=O)CC2)nc(CC)n1    ZINC000045951236
Cc1ncccc1CNCN1CCC(=O)CC1    ZINC000529661988
Cn1cc(CN2CCC(=O)CC2)c(C2CC2)n1    ZINC001232168697
CN(C)c1ccc(CN2CCC(=O)CC2)cn1    ZINC001139453032
C[C@@H](NCN1CCC(=O)CC1)c1ccccn1    ZINC000275797433
Cc1cc(C)nc(NCN2CCC(=O)CC2)c1    ZINC000276210921
CCCCc1cc(N2CCC(=O)CC2)ncn1    ZINC000631053041
Cc1cccnc1CNCN1CCC(=O)CC1    ZINC000275782851
Cc1ccc(NCN2CCC(=O)CC2)c(C)n1    ZINC000276236188
C[C@H](NCN1CCC(=O)CC1)c1ccccn1    ZINC000275797435
CC(C)(C)c1nccc(N2CCC(=O)CC2)n1    ZINC000683456264
Cc1cc(N2CCC(=O)CC2)nc(C(C)C)n1    ZINC000035121370
C=C1C[C@@H]2CC(N3CCC(=O)CC3)C[C@H](C1)C2    ZINC001257892136
C=C(C)[C@@H]1CC=C(CN2CCC(=O)CC2)CC1    ZINC001208170882
N#Cc1csc(C(=O)N2CCC(=O)CC2)c1    ZINC000272365496
N#Cc1ccc(C(=O)N2CCC(=O)CC2)s1    ZINC000334526002
N#Cc1cc(C(=O)N2CCC(=O)CC2)cs1    ZINC001346493222
N#Cc1sccc1C(=O)N1CCC(=O)CC1    ZINC001333234109
O=C1CCN(c2ncnc3scnc32)CC1    ZINC000320273945
CNS(=O)(=O)CC(=O)N1CCC(=O)CC1    ZINC001324636379
O=C1CCN(c2nc3cccc(F)c3o2)CC1    ZINC000623835580
O=C1CCN(c2nc3cc(F)ccc3o2)CC1    ZINC000278417625
O=C(NCC(F)F)C(=O)N1CCC(=O)CC1    ZINC000335780159
O=C1CCN(C(=S)Nc2ccccc2)CC1    ZINC000016282085
CC(=O)c1c[nH]c(C(=O)N2CCC(=O)CC2)c1    ZINC000408073512
O=C([C@@H](O)c1cccnc1)N1CCC(=O)CC1    ZINC000272341693
Cc1ccc(C(=O)N2CCC(=O)CC2)c(O)n1    ZINC000701232487
COc1cccnc1C(=O)N1CCC(=O)CC1    ZINC000630679243
O=C(c1ocnc1C1CC1)N1CCC(=O)CC1    ZINC000330139398
Cc1cc(=O)c(C(=O)N2CCC(=O)CC2)c[nH]1    ZINC000226546017
O=C(c1cc(C2CC2)on1)N1CCC(=O)CC1    ZINC000298157994
Cn1cccc1C(=O)C(=O)N1CCC(=O)CC1    ZINC000334610551
O=C([C@H](O)c1cccnc1)N1CCC(=O)CC1    ZINC000272341692
O=C(Cc1cncc(O)c1)N1CCC(=O)CC1    ZINC000583214215
COc1ccnc(C(=O)N2CCC(=O)CC2)c1    ZINC000677944994
COc1ncccc1C(=O)N1CCC(=O)CC1    ZINC000061444770
Cc1ccnc(O)c1C(=O)N1CCC(=O)CC1    ZINC001116502063
O=C(c1cnc(C2CC2)o1)N1CCC(=O)CC1    ZINC000640282260
O=C(c1coc(C2CC2)n1)N1CCC(=O)CC1    ZINC000680843483
O=C(c1conc1C1CC1)N1CCC(=O)CC1    ZINC000281162646
COc1cc(C(=O)N2CCC(=O)CC2)ccn1    ZINC001319902814
Cn1ccc(C(=O)N2CCC(=O)CC2)cc1=O    ZINC000226545912
Cc1c[nH]cc(C(=O)N2CCC(=O)CC2)c1=O    ZINC000562280325
Cc1ccc([N+](=O)[O-])c(N2CCC(=O)CC2)c1    ZINC000094659237
O=C1CCN(Cc2cccc([N+](=O)[O-])c2)CC1    ZINC000019430808
Cc1ccc(N2CCC(=O)CC2)c([N+](=O)[O-])c1    ZINC000037115650
Cc1cc(N2CCC(=O)CC2)ccc1[N+](=O)[O-]    ZINC000035277187
O=C(c1cc(C2CC2)no1)N1CCC(=O)CC1    ZINC000282986603
COc1ccc(C(=O)N2CCC(=O)CC2)nc1    ZINC000362493553
Cc1[nH]c(C=O)cc1C(=O)N1CCC(=O)CC1    ZINC000282864098
Cc1cc(C(=O)N2CCC(=O)CC2)cc(O)n1    ZINC000272329010
O=C([C@H](O)c1ccccn1)N1CCC(=O)CC1    ZINC000279239947
CC(=O)c1ccc(C(=O)N2CCC(=O)CC2)[nH]1    ZINC000408388328
Cn1c(=O)cccc1C(=O)N1CCC(=O)CC1    ZINC001323549599
Cc1nc(O)ccc1C(=O)N1CCC(=O)CC1    ZINC000272356480
O=C1CCN(Cc2ccccc2[N+](=O)[O-])CC1    ZINC000019515281
O=C(Cn1ccccc1=O)N1CCC(=O)CC1    ZINC000047916749
COc1ccc(C(=O)N2CCC(=O)CC2)cn1    ZINC000273721815
O=C([C@@H](O)c1ccccn1)N1CCC(=O)CC1    ZINC000279239949
COc1cccc(C(=O)N2CCC(=O)CC2)n1    ZINC001337383047
O=C(c1cnoc1C1CC1)N1CCC(=O)CC1    ZINC001320005414
O=C(c1ncoc1C1CC1)N1CCC(=O)CC1    ZINC000328694640
O=C(COc1cccnc1)N1CCC(=O)CC1    ZINC000271013592
CCN(CC)S(=O)(=O)N1CCC(=O)CC1    ZINC000020255842
CC(C)N(C)S(=O)(=O)N1CCC(=O)CC1    ZINC000042520447
CCCN(C)S(=O)(=O)N1CCC(=O)CC1    ZINC000408151734
O=C([C@H]1NCc2n[nH]cc21)N1CCC(=O)CC1    ZINC001580847200
O=C([C@@H]1NCc2n[nH]cc21)N1CCC(=O)CC1    ZINC001580847201
Cc1ncc(C(=O)N2CCC(=O)CC2)c(N)n1    ZINC000563412987
O=C(c1cn(C2CC2)nn1)N1CCC(=O)CC1    ZINC000623746159
NCc1ncc(C(=O)N2CCC(=O)CC2)cn1    ZINC001580355573
C=CCn1cc(C(=O)N2CCC(=O)CC2)nn1    ZINC000648726114
COCc1cccc(CN2CCC(=O)CC2)n1    ZINC001232251789
COc1ccc(CN2CCC(=O)CC2)cc1N    ZINC001140894368
CC(C)c1[nH]ccc1C(=O)N1CCC(=O)CC1    ZINC000285301294
CCOc1cc(CN2CCC(=O)CC2)ccn1    ZINC001249997807
CCOc1ccc(CN2CCC(=O)CC2)cn1    ZINC001231649040
O=C(CCCn1cccc1)N1CCC(=O)CC1    ZINC000272293274
O=C1CCN(CNc2cccc(CO)c2)CC1    ZINC000276399537
C#CCN1CCC[C@H]1C(=O)N1CCC(=O)CC1    ZINC001331895835
CCOc1cncc(CN2CCC(=O)CC2)c1    ZINC001236837471
Cc1cc(C(=O)N2CCC(=O)CC2)c(C)n1C    ZINC000334179465
CCOc1ncccc1CN1CCC(=O)CC1    ZINC001231763189
COc1ccc(CN2CCC(=O)CC2)nc1C    ZINC001249892501
CCCc1[nH]ccc1C(=O)N1CCC(=O)CC1    ZINC000335027067
COc1cncc(CN2CCC(=O)CC2)c1C    ZINC001235460195
CC(C)n1cccc1C(=O)N1CCC(=O)CC1    ZINC000272167575
CCc1c(C(=O)N2CCC(=O)CC2)ccn1C    ZINC000291538202
N#CC1(C(=O)N2CCC(=O)CC2)CCCCC1    ZINC000335936388
COc1ncc(CN2CCC(=O)CC2)cc1C    ZINC001136999676
COc1cc(C)c(CN2CCC(=O)CC2)cn1    ZINC001232348194
COc1cccc(NCN2CCC(=O)CC2)c1    ZINC000275863379
CCOc1ccncc1CN1CCC(=O)CC1    ZINC001139627695
O=C1CCN(CNCc2ccccc2O)CC1    ZINC000275720490
O=C1CCN(CNCc2cccc(O)c2)CC1    ZINC000275646259
COc1ccc(CN2CCC(=O)CC2)c(C)n1    ZINC001232330287
COc1ccccc1NCN1CCC(=O)CC1    ZINC000273052598
CCOc1ccnc(CN2CCC(=O)CC2)c1    ZINC001232580157
CN(C)c1ncc(CN2CCC(=O)CC2)cn1    ZINC001138347748
CCc1nnc(N2CCC(=O)CC2)nc1CC    ZINC000097836809
CC(C)(C)c1c[nH]c(CN2CCC(=O)CC2)c1    ZINC001249476525
CC(C)(C)c1ccc(CN2CCC(=O)CC2)[nH]1    ZINC001137371961
O=C([C@H]1CC1(Cl)Cl)N1CCC(=O)CC1    ZINC000871312083
O=C([C@@H]1CC1(Cl)Cl)N1CCC(=O)CC1    ZINC000871312084
N#Cc1ccnc(N2CCC(=O)CC2)c1Cl    ZINC000236028168
N#Cc1nc(N2CCC(=O)CC2)ccc1Cl    ZINC000278407953
N#Cc1cnc(N2CCC(=O)CC2)c(Cl)c1    ZINC000274312260
COC(=O)CS(=O)(=O)N1CCC(=O)CC1    ZINC000042137743
O=C(/C=C\c1ccsc1)N1CCC(=O)CC1    ZINC000492356268
O=C(/C=C/c1cccs1)N1CCC(=O)CC1    ZINC000082547989
O=C(/C=C/c1ccsc1)N1CCC(=O)CC1    ZINC000299209605
O=C1CCN(C(=S)Nc2cccnc2)CC1    ZINC001199894546
CC(=O)c1ccc(C(=O)N2CCC(=O)CC2)o1    ZINC000336182111
O=C(c1c(O)cccc1O)N1CCC(=O)CC1    ZINC000232431763
O=C(c1cccc(O)c1O)N1CCC(=O)CC1    ZINC000126164156
O=C(c1ccc(O)cc1O)N1CCC(=O)CC1    ZINC000227553101
CO[C@H](C)CS(=O)(=O)N1CCC(=O)CC1    ZINC000408430077
COC[C@@H](C)S(=O)(=O)N1CCC(=O)CC1    ZINC000353414138
CO[C@@H](C)CS(=O)(=O)N1CCC(=O)CC1    ZINC000408430078
COCCCS(=O)(=O)N1CCC(=O)CC1    ZINC000070848050
CCOCCS(=O)(=O)N1CCC(=O)CC1    ZINC000063154054
COC[C@H](C)S(=O)(=O)N1CCC(=O)CC1    ZINC000353414139
COc1ncc(C(=O)N2CCC(=O)CC2)cn1    ZINC000778566763
Cn1cnc(C(=O)N2CCC(=O)CC2)cc1=O    ZINC001540690554
COC(=O)c1cnc(N2CCC(=O)CC2)nc1    ZINC000341138862
COc1ccc(C(=O)N2CCC(=O)CC2)nn1    ZINC000329081446
Cn1cc(C(=O)C(=O)N2CCC(=O)CC2)cn1    ZINC001320145399
Cc1cc(C(=O)O)nc(N2CCC(=O)CC2)n1    ZINC001607600293
Cc1nc(N2CCC(=O)CC2)ccc1[N+](=O)[O-]    ZINC000123574828
Cc1ccnc(N2CCC(=O)CC2)c1[N+](=O)[O-]    ZINC000070495698
COC(=O)c1ccnc(N2CCC(=O)CC2)n1    ZINC001336448520
COc1cncc(C(=O)N2CCC(=O)CC2)n1    ZINC000276565335
COC(=O)c1ccc(N2CCC(=O)CC2)nn1    ZINC000603837866
NC(=O)c1ccc(C(=O)N2CCC(=O)CC2)[nH]1    ZINC001329008582
Cc1ccc([N+](=O)[O-])c(N2CCC(=O)CC2)n1    ZINC000113191789
Cc1cc(N2CCC(=O)CC2)ncc1[N+](=O)[O-]    ZINC000092026624
COc1cc(C(=O)N2CCC(=O)CC2)ncn1    ZINC001262231821
COC(=O)c1cc(N2CCC(=O)CC2)ncn1    ZINC000603273426
NC(=O)c1cc(C(=O)N2CCC(=O)CC2)c[nH]1    ZINC001329917562
Cn1nc(C(=O)N2CCC(=O)CC2)ccc1=O    ZINC000701235088
Cc1cc([N+](=O)[O-])cnc1N1CCC(=O)CC1    ZINC000052812126
O=C(c1cc2n(n1)CCO2)N1CCC(=O)CC1    ZINC000330149059
COc1nccc(C(=O)N2CCC(=O)CC2)n1    ZINC001335505975
COc1cnc(C(=O)N2CCC(=O)CC2)nc1    ZINC000549573877
COC(=O)c1nccnc1N1CCC(=O)CC1    ZINC000591892565
Cc1cnc(N2CCC(=O)CC2)c([N+](=O)[O-])c1    ZINC000090691854
NC(=O)c1c[nH]c(C(=O)N2CCC(=O)CC2)c1    ZINC001116422478
COC(=O)c1nccc(N2CCC(=O)CC2)n1    ZINC000090736809
Cc1cccc(C(=O)N2CCC(=O)CC2)c1F    ZINC000131922541
Cc1ccc(F)cc1C(=O)N1CCC(=O)CC1    ZINC000059798734
Cc1cc(F)ccc1C(=O)N1CCC(=O)CC1    ZINC000135883045
Cc1ccc(F)c(C(=O)N2CCC(=O)CC2)c1    ZINC000052983257
O=C(c1ccc(CF)cc1)N1CCC(=O)CC1    ZINC000820771414
O=C([C@@H](F)c1ccccc1)N1CCC(=O)CC1    ZINC000769548617
O=C([C@H](F)c1ccccc1)N1CCC(=O)CC1    ZINC000769548615
Cc1ccc(C(=O)N2CCC(=O)CC2)c(F)c1    ZINC000094916851
Cc1c(F)cccc1C(=O)N1CCC(=O)CC1    ZINC000335027041
Cc1cc(C(=O)N2CCC(=O)CC2)ccc1F    ZINC000063056669
O=C(Cc1ccc(F)cc1)N1CCC(=O)CC1    ZINC000019428952
Cc1ccc(C(=O)N2CCC(=O)CC2)cc1F    ZINC000019505571
Cc1cc(F)cc(C(=O)N2CCC(=O)CC2)c1    ZINC000135883157
O=C(Cc1ccccc1F)N1CCC(=O)CC1    ZINC000019515524
O=C(Cc1cccc(F)c1)N1CCC(=O)CC1    ZINC000019478327
O=C(CCOCC(F)F)N1CCC(=O)CC1    ZINC000232333827
CSc1ccc(CN2CCC(=O)CC2)cc1    ZINC000137184240
CSc1ccccc1CN1CCC(=O)CC1    ZINC001231783618
O=C(N1CCC(=O)CC1)C1(n2cnnn2)CC1    ZINC000665948782
COc1ccc(CN2CCC(=O)CC2)cc1O    ZINC000019729424
C[C@H](CC(=O)N1CCC(=O)CC1)c1ccco1    ZINC000527815671
COc1ccc(O)c(CN2CCC(=O)CC2)c1    ZINC001203669900
CC(C)c1occc1C(=O)N1CCC(=O)CC1    ZINC000280671601
COc1cc(O)ccc1CN1CCC(=O)CC1    ZINC001139139256
Cc1ccc([C@H](C)C(=O)N2CCC(=O)CC2)o1    ZINC000778565993
COc1c(O)cccc1CN1CCC(=O)CC1    ZINC001233254910
Cc1oc(C)c(C(=O)N2CCC(=O)CC2)c1C    ZINC000105949187
COc1cc(CN2CCC(=O)CC2)ccc1O    ZINC000019729423
O=C([C@@H]1C[C@H]2CC(=O)[C@@H]1C2)N1CCC(=O)CC1    ZINC000569500838
Cc1c(O)ccc(CN2CCC(=O)CC2)c1O    ZINC001140742551
CC(C)c1ccoc1C(=O)N1CCC(=O)CC1    ZINC000284577806
O=C(C1CC1)C1(C(=O)N2CCC(=O)CC2)CC1    ZINC000565216679
C[C@@H](CC(=O)N1CCC(=O)CC1)c1ccco1    ZINC000527815670
COc1cc(O)cc(CN2CCC(=O)CC2)c1    ZINC001232805734
COc1cccc(CN2CCC(=O)CC2)c1O    ZINC001203584851
O=C([C@H]1C[C@H]2CC(=O)[C@@H]1C2)N1CCC(=O)CC1    ZINC000569500817
Cc1ccc([C@@H](C)C(=O)N2CCC(=O)CC2)o1    ZINC000778565995
COc1ccc(CN2CCC(=O)CC2)c(O)c1    ZINC001203621467
C[C@@H](C(=O)N1CCC(=O)CC1)c1cnn(C)c1    ZINC000334329617
O=C(CCCn1cccn1)N1CCC(=O)CC1    ZINC000330731174
CC(C)n1nccc1C(=O)N1CCC(=O)CC1    ZINC000272200125
C[C@H](CC(=O)N1CCC(=O)CC1)n1cccn1    ZINC000333565984
Cn1nccc1CCC(=O)N1CCC(=O)CC1    ZINC000330033038
O=C(CCCn1ccnc1)N1CCC(=O)CC1    ZINC000677945451
CC(C)n1cc(C(=O)N2CCC(=O)CC2)cn1    ZINC000276087756
O=C1CCN(Cc2cn3c(n2)COCC3)CC1    ZINC001141527363
CCc1cc(C(=O)N2CCC(=O)CC2)nn1C    ZINC001319978145
CCCn1nccc1C(=O)N1CCC(=O)CC1    ZINC000665948330
CCc1c(C(=O)N2CCC(=O)CC2)cnn1C    ZINC000679277062
Cc1nn(C)c(C)c1C(=O)N1CCC(=O)CC1    ZINC000020216150
CCc1cc(C(=O)N2CCC(=O)CC2)n(C)n1    ZINC000090126489
COCc1nc(C)cc(N2CCC(=O)CC2)n1    ZINC000274313640
C[C@H](C(=O)N1CCC(=O)CC1)c1cnn(C)c1    ZINC000334329618
CCOc1cc(N2CCC(=O)CC2)nc(C)n1    ZINC000663381193
Cc1cnn(CCC(=O)N2CCC(=O)CC2)c1    ZINC000328937460
CCc1nn(C)cc1C(=O)N1CCC(=O)CC1    ZINC000226545978
CC(C)n1cnc(C(=O)N2CCC(=O)CC2)c1    ZINC000281146484
CC(C)Oc1ncncc1N1CCC(=O)CC1    ZINC000252480083
O=C1CCN(Cc2nnc(C3CCC3)o2)CC1    ZINC001255188688
C[C@@H](Cc1cnc[nH]1)C(=O)N1CCC(=O)CC1    ZINC000516979114
C[C@H]1C[C@@H]1c1nnc(CN2CCC(=O)CC2)o1    ZINC001256661288
Cn1ccnc1CCC(=O)N1CCC(=O)CC1    ZINC001346140649
Cc1cc(CC(=O)N2CCC(=O)CC2)n(C)n1    ZINC000335500640
Cc1c(CC(=O)N2CCC(=O)CC2)cnn1C    ZINC000292579555
C[C@@H](CC(=O)N1CCC(=O)CC1)n1ccnc1    ZINC000516655271
CCn1cc(C(=O)N2CCC(=O)CC2)c(C)n1    ZINC000623745828
CCCc1cc(C(=O)N2CCC(=O)CC2)n[nH]1    ZINC000677945209
CCn1cc(CC(=O)N2CCC(=O)CC2)cn1    ZINC000547702277
CCCOc1ccnc(N2CCC(=O)CC2)n1    ZINC001330809475
CC(C)n1ccc(C(=O)N2CCC(=O)CC2)n1    ZINC000272291768
Cc1nn(C)cc1CC(=O)N1CCC(=O)CC1    ZINC000573980684
C[C@@H](CC(=O)N1CCC(=O)CC1)n1cccn1    ZINC000333565983
CCn1ncc(C(=O)N2CCC(=O)CC2)c1C    ZINC000630680385
Cc1n[nH]c(C)c1CC(=O)N1CCC(=O)CC1    ZINC000275008043
CCc1c(C)nc(N2CCC(=O)CC2)[nH]c1=O    ZINC000057329904
CCCc1n[nH]cc1C(=O)N1CCC(=O)CC1    ZINC001325724953
C[C@H](Cc1cnc[nH]1)C(=O)N1CCC(=O)CC1    ZINC000516979112
CC(C)c1ncc(C(=O)N2CCC(=O)CC2)[nH]1    ZINC001254294053
C[C@H](CC(=O)N1CCC(=O)CC1)n1ccnc1    ZINC000516655272
Cn1cncc1CCC(=O)N1CCC(=O)CC1    ZINC001326234733
C[C@@H]1C[C@H]1c1nnc(CN2CCC(=O)CC2)o1    ZINC001256661282
COc1ccc(NCN2CCC(=O)CC2)cn1    ZINC000273080239
Cn1ccc(CCC(=O)N2CCC(=O)CC2)n1    ZINC000580394063
CCCn1cc(C(=O)N2CCC(=O)CC2)cn1    ZINC000272942709
CCn1ccc(CC(=O)N2CCC(=O)CC2)n1    ZINC000651062774
CC(C)c1cc(C(=O)N2CCC(=O)CC2)n[nH]1    ZINC000270728517
C[C@H]1C[C@H]1c1nnc(CN2CCC(=O)CC2)o1    ZINC001256661286
C[C@@H]1C[C@@H]1c1nnc(CN2CCC(=O)CC2)o1    ZINC001256661284
Cn1cc(CCC(=O)N2CCC(=O)CC2)cn1    ZINC000328933397
C[C@H](Cc1ccc(F)cc1)N1CCC(=O)CC1    ZINC000062053377
O=C1CCN(CCCc2ccccc2F)CC1    ZINC001207490124
O=C1CCN(CCCc2cccc(F)c2)CC1    ZINC001207599787
Cc1cc(F)cc(C)c1CN1CCC(=O)CC1    ZINC001237316604
C[C@H](Cc1ccccc1F)N1CCC(=O)CC1    ZINC001255842160
C[C@@H](Cc1cccc(F)c1)N1CCC(=O)CC1    ZINC001168478624
O=C1CCN(CCCc2ccc(F)cc2)CC1    ZINC000082547987
Cc1cc(CN2CCC(=O)CC2)cc(C)c1F    ZINC000094894864
C[C@H](Cc1cccc(F)c1)N1CCC(=O)CC1    ZINC001168478623
C[C@@H](Cc1ccccc1F)N1CCC(=O)CC1    ZINC001255842161
C[C@@H](Cc1ccc(F)cc1)N1CCC(=O)CC1    ZINC000062053376
O=C(N1CCC(=O)CC1)C1(C2CCC2)CCC1    ZINC000334676711
O=C(C[C@@H]1C[C@H]2CC[C@H]1C2)N1CCC(=O)CC1    ZINC000251582429
C[C@@]1(C(=O)N2CCC(=O)CC2)C[C@H]2CC[C@H]1C2    ZINC000527816041
CC1=C(C)C[C@@H](C(=O)N2CCC(=O)CC2)CC1    ZINC000335502584
C[C@]1(C(=O)N2CCC(=O)CC2)C[C@H]2CC[C@H]1C2    ZINC000527816042
O=C(N1CCC(=O)CC1)C12CCC(CC1)CC2    ZINC000710160490
O=C(/C=C/C1CCCCC1)N1CCC(=O)CC1    ZINC000492337908
CC1CCC(=CC(=O)N2CCC(=O)CC2)CC1    ZINC000270924173
O=C([C@@H]1CC2CCC1CC2)N1CCC(=O)CC1    ZINC000334899542
CC1=C(C)C[C@H](C(=O)N2CCC(=O)CC2)CC1    ZINC000335502583
CC1(C)CC=C(C(=O)N2CCC(=O)CC2)CC1    ZINC000334674816
O=C([C@H]1CC12CCCCC2)N1CCC(=O)CC1    ZINC000336345261
O=C(C[C@H]1C[C@H]2CC[C@H]1C2)N1CCC(=O)CC1    ZINC000100616991
O=C([C@@H]1CC12CCCCC2)N1CCC(=O)CC1    ZINC000336345262
O=C(CC(C1CC1)C1CC1)N1CCC(=O)CC1    ZINC000400807726
Cc1ccc([C@@H](C)CCN2CCC(=O)CC2)o1    ZINC001208152611
O=C(/C=C\C1CCCCC1)N1CCC(=O)CC1    ZINC000492337907
O=C(C1CCC2(CC2)CC1)N1CCC(=O)CC1    ZINC000665948340
O=C([C@H]1CC2CCC1CC2)N1CCC(=O)CC1    ZINC000334899544
Cc1ccc([C@H](C)CCN2CCC(=O)CC2)o1    ZINC001208152610
C=CCC1(C(=O)N2CCC(=O)CC2)CCCC1    ZINC000336229207
CC(C)(C)c1[nH]cnc1CN1CCC(=O)CC1    ZINC001142212715
CCCCc1ncc(CN2CCC(=O)CC2)[nH]1    ZINC001141067436
CCCn1ncc(CN2CCC(=O)CC2)c1C    ZINC001138636123
CCn1nc(C)c(CN2CCC(=O)CC2)c1C    ZINC001138641275
CC(C)(C)c1n[nH]cc1CN1CCC(=O)CC1    ZINC001138574776
CC1=CC[C@H](CCN2CCC(=O)CC2)C1(C)C    ZINC001207267458
CC1=CC[C@@H](CCN2CCC(=O)CC2)C1(C)C    ZINC001207267459
O=C1CCN(C2CCC3(CCCC3)CC2)CC1    ZINC001172727688
O=C(/C=C/c1nccs1)N1CCC(=O)CC1    ZINC001520703100
O=C(/C=C/c1cscn1)N1CCC(=O)CC1    ZINC000492358501
O=C(/C=C\c1cscn1)N1CCC(=O)CC1    ZINC000492358502
O=C(/C=C\c1cncs1)N1CCC(=O)CC1    ZINC000493615785
O=C(/C=C/c1cncs1)N1CCC(=O)CC1    ZINC000283017827
O=C(/C=C\c1nccs1)N1CCC(=O)CC1    ZINC001520703101
O=C(c1cccnc1S)N1CCC(=O)CC1    ZINC000778567144
Cc1cn2nc(N3CCC(=O)CC3)sc2n1    ZINC000298722217
O=C(c1cc(O)cc(O)n1)N1CCC(=O)CC1    ZINC000665949113
NC(=O)c1ccc(C(=O)N2CCC(=O)CC2)o1    ZINC001326770246
NC(=O)c1cc(C(=O)N2CCC(=O)CC2)co1    ZINC001320446144
O=C(O)c1cc(C(=O)N2CCC(=O)CC2)c[nH]1    ZINC001609038776
O=C(Nc1cccc(F)c1)N1CCC(=O)CC1    ZINC000038076464
Cc1cc(F)ncc1C(=O)N1CCC(=O)CC1    ZINC001119310466
O=C(Nc1ccc(F)cc1)N1CCC(=O)CC1    ZINC000019482140
Cc1cc(C(=O)N2CCC(=O)CC2)cnc1F    ZINC000857708500
O=C(Nc1ccccc1F)N1CCC(=O)CC1    ZINC000019432898
O=C(Cc1ncccc1F)N1CCC(=O)CC1    ZINC000280823917
CSc1ccc(CN2CCC(=O)CC2)cn1    ZINC001232324260
O=C1CCN(Cc2cnc(C3CC3)s2)CC1    ZINC001237787954
O=C1CCN([C@H]2CCc3ncsc3C2)CC1    ZINC001173128338
O=C1CCN([C@@H]2CCc3ncsc3C2)CC1    ZINC001173128335
O=C1CCN(Cc2nc(C3CC3)cs2)CC1    ZINC001249526630
COC(=O)c1ccc(CN2CCC(=O)CC2)[nH]1    ZINC001232072907
CCCc1nc(C(=O)N2CCC(=O)CC2)co1    ZINC000273450394
CC(C)c1oncc1C(=O)N1CCC(=O)CC1    ZINC001346259980
CCc1nc(C)c(C(=O)N2CCC(=O)CC2)o1    ZINC000292333735
CC(C)c1nocc1C(=O)N1CCC(=O)CC1    ZINC000527816216
N#CC1(C(=O)N2CCC(=O)CC2)CCOCC1    ZINC001320006415
CCc1noc(C)c1C(=O)N1CCC(=O)CC1    ZINC000334474773
Cc1noc(C)c1CC(=O)N1CCC(=O)CC1    ZINC000298706517
CC(C)c1ocnc1C(=O)N1CCC(=O)CC1    ZINC001319900040
CCCc1cc(C(=O)N2CCC(=O)CC2)no1    ZINC000294616136
Cc1cc(CCC(=O)N2CCC(=O)CC2)no1    ZINC001333118541
CC(C)c1cc(C(=O)N2CCC(=O)CC2)no1    ZINC000272185225
CC(C)c1cc(C(=O)N2CCC(=O)CC2)on1    ZINC000270941484
CCn1nc(C)c(C(=O)N2CCC(=O)CC2)n1    ZINC000814903279
O=C(CCCn1cncn1)N1CCC(=O)CC1    ZINC001262152694
CCCn1cc(C(=O)N2CCC(=O)CC2)nn1    ZINC000679278413
Cc1cccc(NCN2CCC(=O)CC2)c1F    ZINC000273021738
Cc1cc(NCN2CCC(=O)CC2)ccc1F    ZINC000273021716
Cc1ccc(F)cc1NCN1CCC(=O)CC1    ZINC000273137586
Cc1cc(F)cc(NCN2CCC(=O)CC2)c1    ZINC000273051009
O=C1CCN(CNCc2ccc(F)cc2)CC1    ZINC000273063742
O=C1CCN(CNCc2ccccc2F)CC1    ZINC000273011534
Cc1c(F)cccc1NCN1CCC(=O)CC1    ZINC000273127773
O=C1CCN(CNCc2cccc(F)c2)CC1    ZINC000273155356
Cc1ccc(NCN2CCC(=O)CC2)c(F)c1    ZINC000273112745
Cc1cc(F)ccc1NCN1CCC(=O)CC1    ZINC000273063722
Cc1ccc([C@H](C)NCN2CCC(=O)CC2)o1    ZINC000273013169
O=C1CC[C@H]2C[C@H](N3CCC(=O)CC3)CCN12    ZINC001172159844
O=C(N1CCC(=O)CC1)[C@@]12CCC[C@@H]1NCC2    ZINC001580846051
O=C1CC[C@H]2C[C@@H](N3CCC(=O)CC3)CCN12    ZINC001172159845
O=C([C@H]1CCCN1C1CC1)N1CCC(=O)CC1    ZINC000335941197
O=C([C@@H]1CCCN1C1CC1)N1CCC(=O)CC1    ZINC000335941198
O=C(N1CCC(=O)CC1)C12CCCN1CCC2    ZINC000336586274
O=C1CCN([C@H]2CCN(C3CC3)C(=O)C2)CC1    ZINC001172009024
O=C1CC[C@@H]2C[C@H](N3CCC(=O)CC3)CCN12    ZINC001172159843
O=C1CC[C@@H]2C[C@@H](N3CCC(=O)CC3)CCN12    ZINC001172159846
C/C=C\[C@@H]1CNC[C@H]1C(=O)N1CCC(=O)CC1    ZINC001576920264
Cc1ccc([C@@H](C)NCN2CCC(=O)CC2)o1    ZINC000273013160
O=C1CCN([C@@H]2CCN(C3CC3)C(=O)C2)CC1    ZINC001172009023
C/C=C/[C@@H]1CNC[C@H]1C(=O)N1CCC(=O)CC1    ZINC001576920266
N[C@@H]1[C@H](C(=O)N2CCC(=O)CC2)[C@H]2CC[C@H]1C2    ZINC001580409121
Cn1cc(CCNCN2CCC(=O)CC2)cn1    ZINC000273146117
C[C@H](Cn1cccn1)NCN1CCC(=O)CC1    ZINC000273016584
CC(C)(C)n1cc(CN2CCC(=O)CC2)nn1    ZINC001249480934
C[C@@H](NCN1CCC(=O)CC1)c1cnn(C)c1    ZINC000273028381
CCn1cc(CNCN2CCC(=O)CC2)cn1    ZINC000275877930
Cc1c(CNCN2CCC(=O)CC2)cnn1C    ZINC000273109879
Cc1nccn1CCNCN1CCC(=O)CC1    ZINC000275701571
CCc1nn(C)cc1NCN1CCC(=O)CC1    ZINC000273112674
C[C@H](Cn1ccnc1)NCN1CCC(=O)CC1    ZINC000273121151
C[C@@H](Cn1ccnc1)NCN1CCC(=O)CC1    ZINC000273121153
Cc1cc(CNCN2CCC(=O)CC2)n(C)n1    ZINC000284450000
C[C@@H](Cn1cccn1)NCN1CCC(=O)CC1    ZINC000273016586
O=C1CCN(CNCCCn2cccn2)CC1    ZINC000273146138
C[C@H](NCN1CCC(=O)CC1)c1cnn(C)c1    ZINC000273028379
O=C1CCN(CNCCCn2ccnc2)CC1    ZINC000273156412
O=C1CCN(CNCC[C@H]2CC=CCC2)CC1    ZINC000529666370
CN1[C@H]2CCC[C@H]1CC(N1CCC(=O)CC1)C2    ZINC000115092014
CN1[C@@H]2CCC[C@H]1C[C@@H](N1CCC(=O)CC1)C2    ZINC001172120358
CN1[C@@H]2CCC[C@H]1C[C@H](N1CCC(=O)CC1)C2    ZINC001172120357
O=C1CCN(CNC[C@@H]2CC[C@@H]3C[C@H]3C2)CC1    ZINC000529637514
O=C1CCN(CNC[C@@H]2CC[C@H]3C[C@@H]3C2)CC1    ZINC000529637512
O=C1CCN(CNC[C@@H]2CC[C@H]3C[C@H]3C2)CC1    ZINC000529637513
O=C1CCN(C2CCN(CC3CC3)CC2)CC1    ZINC001168373357
O=C1CCN(CNC[C@@H]2CC[C@@H]3C[C@@H]3C2)CC1    ZINC000529637515
O=C1CCN(CNCC[C@@H]2CC=CCC2)CC1    ZINC000529666369
O=Cc1ccc(C(=O)N2CCC(=O)CC2)s1    ZINC000864734071
O=Cc1cc(C(=O)N2CCC(=O)CC2)cs1    ZINC000778567925
O=C(c1cccc(Cl)c1)N1CCC(=O)CC1    ZINC000019504357
O=C(c1ccc(Cl)cc1)N1CCC(=O)CC1    ZINC000002527223
O=C(c1ccccc1Cl)N1CCC(=O)CC1    ZINC000019432462
O=C(O)c1coc(C(=O)N2CCC(=O)CC2)c1    ZINC001602646137
O=C(O)c1ccc(C(=O)N2CCC(=O)CC2)o1    ZINC001610882322
O=C(c1ccc([N+](=O)[O-])[nH]1)N1CCC(=O)CC1    ZINC000272282554
O=C1CCN(c2ccnc(O)c2[N+](=O)[O-])CC1    ZINC000596070944
O=C(c1cc([N+](=O)[O-])c[nH]1)N1CCC(=O)CC1    ZINC000408081545
O=C(c1ccc(O)c(F)c1)N1CCC(=O)CC1    ZINC000681016875
O=C(c1ccc(O)cc1F)N1CCC(=O)CC1    ZINC000226546000
O=C(c1c(O)cccc1F)N1CCC(=O)CC1    ZINC000228848607
O=C(Oc1ccc(F)cc1)N1CCC(=O)CC1    ZINC000258975694
O=C(c1ccc(F)cc1O)N1CCC(=O)CC1    ZINC000226545586
O=C(c1cc(F)ccc1O)N1CCC(=O)CC1    ZINC000128579000
O=C(c1cccc(F)c1O)N1CCC(=O)CC1    ZINC001262231814
Cc1cc(C(=O)N2CCC(=O)CC2)c(C)s1    ZINC000674335476
O=C(CCc1ccsc1)N1CCC(=O)CC1    ZINC000299242253
CCc1ccsc1C(=O)N1CCC(=O)CC1    ZINC000087017132
CCc1ccc(C(=O)N2CCC(=O)CC2)s1    ZINC000043640052
Cc1cc(C(=O)N2CCC(=O)CC2)sc1C    ZINC000088318432
Cc1cc(C)c(C(=O)N2CCC(=O)CC2)s1    ZINC000630680257
C[C@@H](C(=O)N1CCC(=O)CC1)c1cccs1    ZINC000272194473
C[C@H](C(=O)N1CCC(=O)CC1)c1ccsc1    ZINC000334373109
C[C@@H](C(=O)N1CCC(=O)CC1)c1ccsc1    ZINC000334373108
Cc1scc(C(=O)N2CCC(=O)CC2)c1C    ZINC000096755185
O=C(CCc1cccs1)N1CCC(=O)CC1    ZINC000082548909
C[C@H](C(=O)N1CCC(=O)CC1)c1cccs1    ZINC000272194476
O=C1CCN(S(=O)(=O)CCCCF)CC1    ZINC000344219930
Nc1nc(N2CCC(=O)CC2)ncc1[N+](=O)[O-]    ZINC000274359376
Cc1ccc(Cl)cc1CN1CCC(=O)CC1    ZINC001233247535
Cc1ccc(CN2CCC(=O)CC2)c(Cl)c1    ZINC000235868936
O=C1CCN(CCc2ccc(Cl)cc2)CC1    ZINC000041279471
O=C1CCN(Cc2ccc(CCl)cc2)CC1    ZINC001232927580
O=C1CCN(CCc2cccc(Cl)c2)CC1    ZINC000041279469
Cc1cc(Cl)cc(CN2CCC(=O)CC2)c1    ZINC001235531024
Cc1cccc(CN2CCC(=O)CC2)c1Cl    ZINC001236849868
Cc1cc(Cl)ccc1CN1CCC(=O)CC1    ZINC001141229304
Cc1ccc(CN2CCC(=O)CC2)cc1Cl    ZINC001231417435
Cc1ccc(Cl)c(CN2CCC(=O)CC2)c1    ZINC001238555027
Cc1cc(CN2CCC(=O)CC2)ccc1Cl    ZINC000114149681
Cc1cccc(Cl)c1CN1CCC(=O)CC1    ZINC001138718932
Cc1c(Cl)cccc1CN1CCC(=O)CC1    ZINC001237727629
CSc1nccc(CN2CCC(=O)CC2)n1    ZINC001140032257
CSc1ncc(CN2CCC(=O)CC2)cn1    ZINC001138701411
O=C(CCCC(F)(F)F)N1CCC(=O)CC1    ZINC000351834407
O=C(O)C12CC(C(=O)N3CCC(=O)CC3)(C1)C2    ZINC001602644597
O=C1CCN(Cc2c(O)cc(O)cc2O)CC1    ZINC001144500309
O=C1CCN(Cc2cc(O)c(O)c(O)c2)CC1    ZINC001233010173
COC(=O)c1ccc(CN2CCC(=O)CC2)o1    ZINC000074374435
O=C1CCN(Cc2cc(O)c(O)cc2O)CC1    ZINC001233482737
Cc1oc(C(=O)N2CCC(=O)CC2)cc1CO    ZINC000630680097
CN1N=C(C(=O)N2CCC(=O)CC2)CCC1=O    ZINC000273796903
Cc1nc(O)nc(O)c1CN1CCC(=O)CC1    ZINC001138464385
O=C(c1cnn(CCO)c1)N1CCC(=O)CC1    ZINC001263705093
Cc1noc(CCC(=O)N2CCC(=O)CC2)n1    ZINC000701231116
CCOc1cc(C(=O)N2CCC(=O)CC2)[nH]n1    ZINC001261664610
Cn1cc(C(=O)N2CCC(=O)CC2)n(C)c1=O    ZINC000710410026
Cn1cc([C@H](O)C(=O)N2CCC(=O)CC2)cn1    ZINC000773758085
COc1cc(C(=O)N2CCC(=O)CC2)nn1C    ZINC000303687278
COCn1ccc(C(=O)N2CCC(=O)CC2)n1    ZINC001327745626
Cc1nnc(CCC(=O)N2CCC(=O)CC2)o1    ZINC001136122464
Cn1cc([C@@H](O)C(=O)N2CCC(=O)CC2)cn1    ZINC000773758086
Cc1noc(C)c1NC(=O)N1CCC(=O)CC1    ZINC001185144381
COc1nn(C)cc1C(=O)N1CCC(=O)CC1    ZINC001336962664
COc1cc(CN2CCC(=O)CC2)ccc1F    ZINC001204556890
COc1cccc(CN2CCC(=O)CC2)c1F    ZINC000165915992
COc1cc(F)cc(CN2CCC(=O)CC2)c1    ZINC001140477641
COc1ccc(F)c(CN2CCC(=O)CC2)c1    ZINC001137991582
COc1ccc(CN2CCC(=O)CC2)cc1F    ZINC000036922943
COc1cccc(F)c1CN1CCC(=O)CC1    ZINC001138380199
Cc1cc(F)cc(CN2CCC(=O)CC2)c1O    ZINC001238059035
COc1ccc(CN2CCC(=O)CC2)c(F)c1    ZINC000228603227
COc1c(F)cccc1CN1CCC(=O)CC1    ZINC001143522516
O=C1CCN(C[C@@H](O)c2ccc(F)cc2)CC1    ZINC001252839470
O=C1CCN(C[C@H](O)c2ccc(F)cc2)CC1    ZINC001252839475
COc1ccc(F)cc1CN1CCC(=O)CC1    ZINC000074374521
COc1cc(F)ccc1CN1CCC(=O)CC1    ZINC001231602739
CCCc1ccc(CN2CCC(=O)CC2)s1    ZINC001138523912
O=C(CCCc1nn[nH]n1)N1CCC(=O)CC1    ZINC001335958480
C[C@@H]1C(=O)CC[C@H]1CC(=O)N1CCC(=O)CC1    ZINC000329075205
C[C@H]1C[C@@H](C(=O)N2CCC(=O)CC2)CCC1=O    ZINC000329232596
O=C(CCCC(=O)N1CCC(=O)CC1)C1CC1    ZINC000567179043
C[C@@H]1C[C@H](C(=O)N2CCC(=O)CC2)CCC1=O    ZINC000329232595
C[C@@H]1CC(=O)CC[C@H]1C(=O)N1CCC(=O)CC1    ZINC000351846642
C=C(C)[C@H]1OCC[C@H]1C(=O)N1CCC(=O)CC1    ZINC000279841181
C[C@H]1C(=O)CC[C@@H]1CC(=O)N1CCC(=O)CC1    ZINC000329075204
O=C([C@H]1CC12CCOCC2)N1CCC(=O)CC1    ZINC000535736984
O=C(/C=C\C1CCOCC1)N1CCC(=O)CC1    ZINC000492398823
O=C(C[C@H]1C[C@H]2CC[C@H]1O2)N1CCC(=O)CC1    ZINC000575934600
C[C@H]1C(=O)CC[C@H]1CC(=O)N1CCC(=O)CC1    ZINC000329075207
CC(=O)CC1(C(=O)N2CCC(=O)CC2)CCC1    ZINC000334692938
O=C([C@@H]1OC[C@@H]2CCC[C@@H]21)N1CCC(=O)CC1    ZINC001119264283
C[C@@H]1CC(=O)CC[C@@H]1C(=O)N1CCC(=O)CC1    ZINC000351846647
C[C@H]1CC(=O)CC[C@@H]1C(=O)N1CCC(=O)CC1    ZINC000351846644
C=C(C)[C@@H]1OCC[C@@H]1C(=O)N1CCC(=O)CC1    ZINC001339334481
C[C@H]1C[C@H](C(=O)N2CCC(=O)CC2)CCC1=O    ZINC000329232597
O=C([C@@H]1CC12CCOCC2)N1CCC(=O)CC1    ZINC000535736985
C[C@@H]1C(=O)CC[C@@H]1CC(=O)N1CCC(=O)CC1    ZINC000329075206
C[C@@H]1C[C@@H](C(=O)N2CCC(=O)CC2)CCC1=O    ZINC000329232598
O=C(/C=C/C1CCOCC1)N1CCC(=O)CC1    ZINC000492398822
O=C(CC1CCC(=O)CC1)N1CCC(=O)CC1    ZINC000530558695
C[C@H]1CC(=O)CC[C@H]1C(=O)N1CCC(=O)CC1    ZINC000351846645
CC1(C(=O)N2CCC(=O)CC2)CCC(=O)CC1    ZINC001136121924
CCC1=C(C(=O)N2CCC(=O)CC2)CCCO1    ZINC000790263911
O=C(C[C@@H]1C[C@H]2CC[C@H]1O2)N1CCC(=O)CC1    ZINC000575934599
CC(C)Cc1nnc(CN2CCC(=O)CC2)o1    ZINC001256438522
Cc1noc(C)c1CNCN1CCC(=O)CC1    ZINC000273119876
COCCn1cc(CN2CCC(=O)CC2)cn1    ZINC001139778205
CCn1ncc(CNCN2CCC(=O)CC2)n1    ZINC000529639130
C[C@H](Cn1cncn1)NCN1CCC(=O)CC1    ZINC000275639671
C[C@@H](Cn1cncn1)NCN1CCC(=O)CC1    ZINC000275639669
CCn1nncc1CNCN1CCC(=O)CC1    ZINC000529639148
O=C(CCC1CCCCC1)N1CCC(=O)CC1    ZINC000019441388
CCC[C@H]1CCC[C@@H]1C(=O)N1CCC(=O)CC1    ZINC000336239458
C[C@H]1CC(C(=O)N2CCC(=O)CC2)C[C@H](C)C1    ZINC000335798658
CC[C@H]1CCCC[C@H]1C(=O)N1CCC(=O)CC1    ZINC000336060568
C[C@@H]1CCC[C@H](CC(=O)N2CCC(=O)CC2)C1    ZINC000336353123
CC1(CC(=O)N2CCC(=O)CC2)CCCCC1    ZINC000334215331
C[C@@H]1CC(C(=O)N2CCC(=O)CC2)C[C@@H](C)C1    ZINC000335798660
CC1(C(=O)N2CCC(=O)CC2)CCCCCC1    ZINC000334411438
CC1(C)CCC(C(=O)N2CCC(=O)CC2)CC1    ZINC000334889782
C[C@@H]1CC[C@@H](C(=O)N2CCC(=O)CC2)C[C@@H]1C    ZINC000448662014
CC1(C)CCCC[C@H]1C(=O)N1CCC(=O)CC1    ZINC000226588337
C[C@H]1CCC[C@@H](CC(=O)N2CCC(=O)CC2)C1    ZINC000336353124
CC(C)CC1(C(=O)N2CCC(=O)CC2)CCC1    ZINC000334345513
O=C(CC1CCCCCC1)N1CCC(=O)CC1    ZINC000165985610
CCC1(C(=O)N2CCC(=O)CC2)CCCCC1    ZINC000335652805
C[C@@H]1CCCC[C@@H]1CC(=O)N1CCC(=O)CC1    ZINC000334279577
C[C@H]1CCCC[C@H]1CC(=O)N1CCC(=O)CC1    ZINC000334279576
C[C@@H]1CCC[C@@H](CC(=O)N2CCC(=O)CC2)C1    ZINC000336353126
CC(C)(C)C1CC(C(=O)N2CCC(=O)CC2)C1    ZINC000334750684
CC[C@@H]1CCCC[C@H]1C(=O)N1CCC(=O)CC1    ZINC000336060567
CC(C)(C(=O)N1CCC(=O)CC1)C1CCCC1    ZINC000335326540
C[C@@H]1CC[C@H](C(=O)N2CCC(=O)CC2)C[C@H]1C    ZINC000448662016
C[C@@H]1CCCC[C@H]1CC(=O)N1CCC(=O)CC1    ZINC000334279574
C[C@@H]1CC[C@H](C(=O)N2CCC(=O)CC2)C[C@@H]1C    ZINC000448662017
CC1(C)CCCC[C@@H]1C(=O)N1CCC(=O)CC1    ZINC000226588333
CC[C@H]1CC[C@H](C(=O)N2CCC(=O)CC2)CC1    ZINC000328478763
CCC[C@H]1CCC[C@H]1C(=O)N1CCC(=O)CC1    ZINC000336239460
CCC[C@@H]1CCC[C@@H]1C(=O)N1CCC(=O)CC1    ZINC000336239461
CC[C@@H]1CCCC[C@@H]1C(=O)N1CCC(=O)CC1    ZINC000336060569
CC1(C)CCC[C@H](C(=O)N2CCC(=O)CC2)C1    ZINC000336146553
CC(C)(C)C[C@@H]1C[C@H]1C(=O)N1CCC(=O)CC1    ZINC000648725955
CC1CCC(CC(=O)N2CCC(=O)CC2)CC1    ZINC000334255277
C[C@H]1CCCC[C@@H]1CC(=O)N1CCC(=O)CC1    ZINC000334279575
O=C(CCCC1CCCC1)N1CCC(=O)CC1    ZINC000352420598
C[C@H]1CCC[C@H](CC(=O)N2CCC(=O)CC2)C1    ZINC000336353125
C[C@H]1C[C@H](C(=O)N2CCC(=O)CC2)C[C@@H](C)C1    ZINC000335798656
C=CCOC1CCC(N2CCC(=O)CC2)CC1    ZINC001173320286
CC[C@H]1CCCC[C@@H]1C(=O)N1CCC(=O)CC1    ZINC000336060566
CCC[C@@H]1CCC[C@H]1C(=O)N1CCC(=O)CC1    ZINC000336239459
CCCC(=CC(=O)N1CCC(=O)CC1)CCC    ZINC000272244600
O=C(C1CCCCCCC1)N1CCC(=O)CC1    ZINC000086579939
C[C@@H](CC1CCCC1)C(=O)N1CCC(=O)CC1    ZINC000336340768
C[C@H](CC1CCCC1)C(=O)N1CCC(=O)CC1    ZINC000336340767
C[C@@H]1CC[C@@H](C(=O)N2CCC(=O)CC2)C[C@H]1C    ZINC000448662015
CC1(C)CCC[C@@H](C(=O)N2CCC(=O)CC2)C1    ZINC000336146552
CC(C)=CCC[C@H](C)CCN1CCC(=O)CC1    ZINC001201977834
CC(C)=CCC[C@@H](C)CCN1CCC(=O)CC1    ZINC001201977835
C=CCCCCCCCCN1CCC(=O)CC1    ZINC001209443483
CC/C=C\CCCCCCN1CCC(=O)CC1    ZINC001209287540
CCCCCCC/C=C/CN1CCC(=O)CC1    ZINC001208119391
CC(C)(C)C1CCC(N2CCC(=O)CC2)CC1    ZINC000035994212
O=C(c1ccnc(Cl)c1)N1CCC(=O)CC1    ZINC000269424566
O=C(c1cccc(Cl)n1)N1CCC(=O)CC1    ZINC000270890612
O=C(c1ncccc1Cl)N1CCC(=O)CC1    ZINC000336418716
O=C(c1ccc(Cl)cn1)N1CCC(=O)CC1    ZINC000070657621
O=C(c1cccnc1Cl)N1CCC(=O)CC1    ZINC000044137249
O=C(c1ccncc1Cl)N1CCC(=O)CC1    ZINC000085704261
O=C(c1ccc(Cl)nc1)N1CCC(=O)CC1    ZINC000221312565
O=C(c1cc(Cl)ccn1)N1CCC(=O)CC1    ZINC000568542627
O=C(O)c1cc(C(=O)N2CCC(=O)CC2)no1    ZINC001602646167
O=C(O)c1cc(C(=O)N2CCC(=O)CC2)on1    ZINC001602646197
O=C(c1ccc([N+](=O)[O-])o1)N1CCC(=O)CC1    ZINC000019504513
O=C(c1nnc(O)nc1O)N1CCC(=O)CC1    ZINC001629364618
O=C(c1n[nH]cc1[N+](=O)[O-])N1CCC(=O)CC1    ZINC000352421356
O=C(c1cc([N+](=O)[O-])[nH]n1)N1CCC(=O)CC1    ZINC000285664768
O=C(c1c[nH]nc1[N+](=O)[O-])N1CCC(=O)CC1    ZINC000547754580
O=C(c1cc(F)cnc1O)N1CCC(=O)CC1    ZINC000622032241
O=C1CCN(c2ccc(F)cc2[N+](=O)[O-])CC1    ZINC000019868677
O=C1CCN(c2c(F)cccc2[N+](=O)[O-])CC1    ZINC000238791272
O=C1CCN(c2ccc([N+](=O)[O-])cc2F)CC1    ZINC000004052142
Cc1nc(CC(=O)N2CCC(=O)CC2)cs1    ZINC000169819544
O=C(CCc1cncs1)N1CCC(=O)CC1    ZINC000559427667
Cc1nc(C(=O)N2CCC(=O)CC2)c(C)s1    ZINC000272252402
CCc1ncc(C(=O)N2CCC(=O)CC2)s1    ZINC000336168378
Cc1cnc(CC(=O)N2CCC(=O)CC2)s1    ZINC000335963701
O=C1CCN(C(=S)NCc2ccco2)CC1    ZINC001200556054
O=C(CCc1cscn1)N1CCC(=O)CC1    ZINC000270946750
Cc1nc(C)c(C(=O)N2CCC(=O)CC2)s1    ZINC000220078204
O=C(CCc1nccs1)N1CCC(=O)CC1    ZINC000272246284
CCc1ncsc1C(=O)N1CCC(=O)CC1    ZINC000272217202
Cc1nc(C(=O)N2CCC(=O)CC2)sc1C    ZINC000683578294
Cc1nsc(C)c1C(=O)N1CCC(=O)CC1    ZINC000292314812
Cc1cc(CN2CCC(=O)CC2)cnc1Cl    ZINC001139541543
Cc1cc(Cl)cc(CN2CCC(=O)CC2)n1    ZINC001236641790
Cc1ccc(Cl)nc1CN1CCC(=O)CC1    ZINC001140441402
Cc1nc(CN2CCC(=O)CC2)ccc1Cl    ZINC001248869233
Cc1ccc(CN2CCC(=O)CC2)c(Cl)n1    ZINC001142125464
Cc1cc(CN2CCC(=O)CC2)ncc1Cl    ZINC001238428412
Cc1ccnc(CN2CCC(=O)CC2)c1Cl    ZINC001235576662
Cc1cnc(Cl)c(CN2CCC(=O)CC2)c1    ZINC001139589909
O=C1CCN(CNc2cccc(Cl)c2)CC1    ZINC000275689051
O=C1CCN(CNc2ccccc2Cl)CC1    ZINC000273094465
Nc1ccc(Cl)cc1CN1CCC(=O)CC1    ZINC001140716604
Cc1cc(Cl)ncc1CN1CCC(=O)CC1    ZINC001209632368
Cc1c(CN2CCC(=O)CC2)ccnc1Cl    ZINC001232751719
Nc1ccc(CN2CCC(=O)CC2)c(Cl)c1    ZINC001233373775
CN(CC(F)(F)F)C(=O)N1CCC(=O)CC1    ZINC000334208427
O=C(NCCC(F)(F)F)N1CCC(=O)CC1    ZINC001186988210
O=C(CNCC(F)(F)F)N1CCC(=O)CC1    ZINC000336660660
O=C(C[C@H]1CC(=O)NC1=O)N1CCC(=O)CC1    ZINC001119760111
COCc1nocc1C(=O)N1CCC(=O)CC1    ZINC000362492030
O=C(C[C@@H]1CC(=O)NC1=O)N1CCC(=O)CC1    ZINC001119760113
Cc1onc(CO)c1C(=O)N1CCC(=O)CC1    ZINC001118309799
C[C@@](C#N)(CC(=O)O)C(=O)N1CCC(=O)CC1    ZINC000819810886
CCOc1cc(C(=O)N2CCC(=O)CC2)on1    ZINC000565960393
O=C(CN1C(=O)CCC1=O)N1CCC(=O)CC1    ZINC000044242691
COCc1cc(C(=O)N2CCC(=O)CC2)no1    ZINC000090253825
C[C@](C#N)(CC(=O)O)C(=O)N1CCC(=O)CC1    ZINC000819810885
CCOc1nc(C(=O)N2CCC(=O)CC2)co1    ZINC000681230346
Cc1cc(OCC(=O)N2CCC(=O)CC2)no1    ZINC000706307136
Cn1cnn(CC(=O)N2CCC(=O)CC2)c1=O    ZINC000211638961
Cc1nn(C)c(N2CCC(=O)CC2)c1[N+](=O)[O-]    ZINC000036749071
COc1ncc(F)cc1CN1CCC(=O)CC1    ZINC001231738837
COc1cc(CN2CCC(=O)CC2)cnc1F    ZINC001238450097
COc1ncc(CN2CCC(=O)CC2)cc1F    ZINC001144455393
COc1cnc(F)c(CN2CCC(=O)CC2)c1    ZINC001238115287
COc1cc(CN2CCC(=O)CC2)c(F)cn1    ZINC001235311287
Cc1ccsc1CNCN1CCC(=O)CC1    ZINC000273047956
O=C1CCN(CNCCc2cccs2)CC1    ZINC000275693228
C[C@@H](NCN1CCC(=O)CC1)c1cccs1    ZINC000273046407
O=C1CCN(CNCCc2ccsc2)CC1    ZINC000273020010
Cc1ccc(CNCN2CCC(=O)CC2)s1    ZINC000273018240
CN(C)c1ccc(CN2CCC(=O)CC2)s1    ZINC001138489955
CC(C)c1nc(CN2CCC(=O)CC2)cs1    ZINC000049276984
C[C@H](NCN1CCC(=O)CC1)c1cccs1    ZINC000273046405
O=C([C@H]1CCCCC(=O)N1)N1CCC(=O)CC1    ZINC000279032287
CN(C)C(=O)C1(C(=O)N2CCC(=O)CC2)CC1    ZINC000335902263
CCN1C[C@@H](C(=O)N2CCC(=O)CC2)CC1=O    ZINC000272260324
O=C(N1CCC(=O)CC1)[C@@]12CNC[C@@H]1CCO2    ZINC001580846810
O=C(N1CCC(=O)CC1)[C@@]12CNC[C@@H]1COC2    ZINC001580846500
C[C@H]1C[C@@H](C(=O)N2CCC(=O)CC2)CC(O)=N1    ZINC000329101031
CC[C@@]1(C(=O)N2CCC(=O)CC2)CCNC1=O    ZINC001351757958
CN1C(=O)CCC[C@@H]1C(=O)N1CCC(=O)CC1    ZINC001119621500
CN1C(=O)CC[C@@H]1CC(=O)N1CCC(=O)CC1    ZINC000665947890
C[C@H]1C[C@H](C(=O)N2CCC(=O)CC2)CC(O)=N1    ZINC000329101032
CN1CC[C@@H](C(=O)N2CCC(=O)CC2)CC1=O    ZINC000329241973
C[C@@H](C(=O)N1CCC(=O)CC1)[C@H]1CCC(=O)N1    ZINC000623745957
O=C([C@@H]1CCCCC(=O)N1)N1CCC(=O)CC1    ZINC000279032286
O=C(CC(=O)N1CCC(=O)CC1)NCC1CC1    ZINC000572949784
O=C(CN1CCCCC1=O)N1CCC(=O)CC1    ZINC000050129676
CC[C@]1(C(=O)N2CCC(=O)CC2)CCNC1=O    ZINC001351757959
CN1C(=O)CC[C@H]1CC(=O)N1CCC(=O)CC1    ZINC000665947891
O=C(C[C@@H]1CCC(=O)NC1)N1CCC(=O)CC1    ZINC001349827387
C[C@]1(C(=O)N2CCC(=O)CC2)CCC(O)=NC1    ZINC000329852690
CN1CC[C@H](C(=O)N2CCC(=O)CC2)CC1=O    ZINC000329241974
C[C@H](C(=O)N1CCC(=O)CC1)[C@@H]1CCC(=O)N1    ZINC000623745960
CN1C(=O)CCC[C@H]1C(=O)N1CCC(=O)CC1    ZINC001119621499
CC(=O)N1CCC[C@@H]1C(=O)N1CCC(=O)CC1    ZINC000270922857
CN(CC(=O)N1CCC(=O)CC1)C(=O)C1CC1    ZINC000679277602
C[C@@H]1C[C@H](C(=O)N2CCC(=O)CC2)CC(O)=N1    ZINC000329101030
C=CC(=O)N(CC)CC(=O)N1CCC(=O)CC1    ZINC001331900690
O=C(C[C@H]1CCC(=O)NC1)N1CCC(=O)CC1    ZINC001349827379
CC(=O)N1CCC[C@H]1C(=O)N1CCC(=O)CC1    ZINC000270922859
C[C@H](C(=O)N1CCC(=O)CC1)[C@H]1CCC(=O)N1    ZINC000623745959
CCN1C[C@H](C(=O)N2CCC(=O)CC2)CC1=O    ZINC000272260323
C[C@@H]1C[C@@H](C(=O)N2CCC(=O)CC2)CC(O)=N1    ZINC000329101033
C[C@@]1(C(=O)N2CCC(=O)CC2)CCC(O)=NC1    ZINC000329852689
CNC(=O)C1(C(=O)N2CCC(=O)CC2)CCC1    ZINC000679278191
O=C(CCN1CCCC1=O)N1CCC(=O)CC1    ZINC000677945510
O=C(C[C@H]1CCCC(O)=N1)N1CCC(=O)CC1    ZINC000330125968
O=C(C[C@@H]1CCCC(O)=N1)N1CCC(=O)CC1    ZINC000330125969
C[C@@H](C(=O)N1CCC(=O)CC1)[C@@H]1CCC(=O)N1    ZINC000623745958
C[C@@H]1CC(=O)N[C@H](C(=O)N2CCC(=O)CC2)C1    ZINC000292861347
CN1[C@H]2COC[C@H]1CC(N1CCC(=O)CC1)C2    ZINC001172135897
CN(C(=O)N1CCC(=O)CC1)C1CCCCC1    ZINC000336351080
O=C(NC1CCCCCC1)N1CCC(=O)CC1    ZINC001191251870
CN1CCC(CC(=O)N2CCC(=O)CC2)CC1    ZINC000336085487
C[C@H]1C[C@@H](C(=O)N2CCC(=O)CC2)CCN1C    ZINC000335127260
CC(=O)N1CCC[C@H](CN2CCC(=O)CC2)C1    ZINC001208953327
CC(=O)N1CCC[C@@H](CN2CCC(=O)CC2)C1    ZINC001208953328
CC(C)(C)N1CC[C@H]1C(=O)N1CCC(=O)CC1    ZINC001353676637
CC1CCN(CC(=O)N2CCC(=O)CC2)CC1    ZINC000035039991
CCN1CCC(C(=O)N2CCC(=O)CC2)CC1    ZINC000096625048
CC(C)(C)N1CC[C@@H]1C(=O)N1CCC(=O)CC1    ZINC001353676636
C[C@H]1CC[C@H](C)N1CC(=O)N1CCC(=O)CC1    ZINC000336582928
CC1(C)CCN(CC(=O)N2CCC(=O)CC2)C1    ZINC000094805921
N[C@@H]1CCCCC[C@@H]1C(=O)N1CCC(=O)CC1    ZINC001580369039
C[C@H]1CC[C@H](NC(=O)N2CCC(=O)CC2)CC1    ZINC000705743506
CC(C)N1CCC[C@H]1C(=O)N1CCC(=O)CC1    ZINC001332653840
C[C@@H]1CC[C@@H](C)N1CC(=O)N1CCC(=O)CC1    ZINC000336582924
O=C(NCC1CCCCC1)N1CCC(=O)CC1    ZINC000143083804
CCN1CCCC[C@H]1C(=O)N1CCC(=O)CC1    ZINC000554511923
CC(=O)N1CCC(CN2CCC(=O)CC2)CC1    ZINC001208673259
CCN1CCCC[C@@H]1C(=O)N1CCC(=O)CC1    ZINC000554511922
C[C@@H]1CC[C@H](C)N1CC(=O)N1CCC(=O)CC1    ZINC000336582926
CC(C)N1CCC[C@@H]1C(=O)N1CCC(=O)CC1    ZINC001332653839
CC(C)(C)N1CCC(N2CCC(=O)CC2)CC1    ZINC001256570131
CC(C)CN1CCC(N2CCC(=O)CC2)CC1    ZINC001258012191
CN(C)CC1(CN2CCC(=O)CC2)CCCC1    ZINC001208183366
O=C1CCN(S(=O)(=O)CCCCl)CC1    ZINC000881775331
O=C(c1cncc(Cl)n1)N1CCC(=O)CC1    ZINC000701180536
O=C(c1nccnc1Cl)N1CCC(=O)CC1    ZINC000703325108
O=C(c1ccc(Cl)nn1)N1CCC(=O)CC1    ZINC000701204192
O=C(c1cnc(Cl)cn1)N1CCC(=O)CC1    ZINC000701217345
CSc1ccc(C(=O)N2CCC(=O)CC2)o1    ZINC000270981161
O=C(O)c1ccc(CN2CCC(=O)CC2)s1    ZINC000071026391
COc1csc(C(=O)N2CCC(=O)CC2)c1    ZINC000088028584
COc1ccsc1C(=O)N1CCC(=O)CC1    ZINC000088028583
O=C(O)c1ccsc1CN1CCC(=O)CC1    ZINC001144664602
CSc1cc(C(=O)N2CCC(=O)CC2)co1    ZINC000630679214
O=C1CCN(S(=O)(=O)c2ccccc2)CC1    ZINC000019485355
O=C1CCN(c2ncc([N+](=O)[O-])cc2F)CC1    ZINC000413048702
O=C1CCN(Cc2c(O)cccc2Cl)CC1    ZINC001140337876
O=C1CCN(Cc2ccc(O)cc2Cl)CC1    ZINC001140081599
O=C1CCN(Cc2cc(Cl)ccc2O)CC1    ZINC001203650957
O=C1CCN(Cc2cccc(Cl)c2O)CC1    ZINC001231909360
O=C1CCN(Cc2ccc(Cl)cc2O)CC1    ZINC001140461198
O=C1CCN(Cc2ccc(Cl)c(O)c2)CC1    ZINC001231733456
O=C1CCN(Cc2cccc(O)c2Cl)CC1    ZINC001232784813
O=C1CCN(Cc2cc(O)cc(Cl)c2)CC1    ZINC001140787228
Cc1nnc(CC(=O)N2CCC(=O)CC2)s1    ZINC001333782503
CCc1nnsc1C(=O)N1CCC(=O)CC1    ZINC000082314300
CCc1nnc(C(=O)N2CCC(=O)CC2)s1    ZINC001339053385
CNc1ncc(C(=O)N2CCC(=O)CC2)s1    ZINC001333985452
CNc1nc(C(=O)N2CCC(=O)CC2)cs1    ZINC001339036575
O=C(c1cccc(F)c1F)N1CCC(=O)CC1    ZINC000054206673
O=C(c1cc(F)cc(F)c1)N1CCC(=O)CC1    ZINC000019434460
O=C(c1ccc(F)c(F)c1)N1CCC(=O)CC1    ZINC000019422439
O=C(c1cc(F)ccc1F)N1CCC(=O)CC1    ZINC000019481344
O=C(c1ccc(F)cc1F)N1CCC(=O)CC1    ZINC000019802916
O=C(c1c(F)cccc1F)N1CCC(=O)CC1    ZINC000019488437
O=C(COCC(F)(F)F)N1CCC(=O)CC1    ZINC000037329896
O=C1CCN(Cc2cscc2B(O)O)CC1    ZINC001231946429
O=C1CCN(CNc2ccc(Cl)nc2)CC1    ZINC000273078770
O=C(CN1C(=O)CNC1=O)N1CCC(=O)CC1    ZINC000055420408
O=C([C@@H]1CC(=O)NC(=O)N1)N1CCC(=O)CC1    ZINC000665948445
O=C(C=C1CCSCC1)N1CCC(=O)CC1    ZINC000778567526
COCc1ccc(CN2CCC(=O)CC2)s1    ZINC001139824413
O=C(c1cnn(CCF)c1)N1CCC(=O)CC1    ZINC000362491194
CC(C)(C)c1nsc(N2CCC(=O)CC2)n1    ZINC000083651455
Cc1ncc(CNCN2CCC(=O)CC2)s1    ZINC000275808825
O=C1CCN(CNCCc2nccs2)CC1    ZINC000275790489
Cc1csc(CNCN2CCC(=O)CC2)n1    ZINC000275705387
Cc1c(F)cc(F)cc1CN1CCC(=O)CC1    ZINC001143757923
Cc1ccc(CN2CCC(=O)CC2)c(F)c1F    ZINC001137964601
O=C1CCN(Cc2cccc(C(F)F)c2)CC1    ZINC001207125471
Cc1ccc(F)c(CN2CCC(=O)CC2)c1F    ZINC001138114787
Cc1cc(F)c(CN2CCC(=O)CC2)c(F)c1    ZINC001235188654
Cc1c(F)cc(CN2CCC(=O)CC2)cc1F    ZINC001232421085
O=C1CCN(Cc2ccc(C(F)F)cc2)CC1    ZINC001143243765
O=C1CCN(CCc2cc(F)cc(F)c2)CC1    ZINC000060718704
Cc1c(CN2CCC(=O)CC2)ccc(F)c1F    ZINC001237155997
Cc1c(F)ccc(CN2CCC(=O)CC2)c1F    ZINC001231476748
O=C1CCN(CCc2ccc(F)c(F)c2)CC1    ZINC000082549435
Cc1cc(CN2CCC(=O)CC2)cc(F)c1F    ZINC001143597342
O=C1CCN(CCc2c(F)cccc2F)CC1    ZINC000402782005
O=C1CCN(Cc2ccccc2C(F)F)CC1    ZINC001139795990
Cc1cc(CN2CCC(=O)CC2)c(F)cc1F    ZINC001232783709
CCOC(=O)C1(C(=O)N2CCC(=O)CC2)CC1    ZINC000270728468
CC1(C)C[C@@]1(C(=O)O)C(=O)N1CCC(=O)CC1    ZINC001589211121
COC(=O)[C@@H]1CC[C@H]1C(=O)N1CCC(=O)CC1    ZINC000285470285
COC(=O)[C@H]1CC[C@H]1C(=O)N1CCC(=O)CC1    ZINC000285470288
O=C(O)[C@@H]1CC[C@H](C(=O)N2CCC(=O)CC2)C1    ZINC001574826132
COC(=O)[C@@H]1CC[C@@H]1C(=O)N1CCC(=O)CC1    ZINC000285470287
CCOC(=O)[C@@H]1C[C@H]1C(=O)N1CCC(=O)CC1    ZINC001333836616
COC(=O)[C@H]1CC[C@@H]1C(=O)N1CCC(=O)CC1    ZINC000285470286
COC(=O)[C@H]1C[C@@H](C(=O)N2CCC(=O)CC2)C1    ZINC001262588550
CC1(C)C[C@]1(C(=O)O)C(=O)N1CCC(=O)CC1    ZINC001589211120
O=C(CN1CCCNC1=O)N1CCC(=O)CC1    ZINC000335963750
O=C(CN1CCNC(=O)C1)N1CCC(=O)CC1    ZINC000049826666
NC(=O)N1CCC[C@H]1C(=O)N1CCC(=O)CC1    ZINC001337380773
O=C1CCN(Cc2ccc3ccccc3c2)CC1    ZINC000036468012
O=C1CCN(Cc2cccc3ccccc32)CC1    ZINC000019505787
O=C1CCN(Cc2ccc3cccccc2-3)CC1    ZINC001237183564
O=C(CC[C@@H]1CCCCO1)N1CCC(=O)CC1    ZINC000069394724
C=C[C@](C)(CCOC)C(=O)N1CCC(=O)CC1    ZINC000275646238
CC[C@@H]1OCCC[C@@H]1C(=O)N1CCC(=O)CC1    ZINC000334762244
CC(C)[C@H]1OCC[C@H]1C(=O)N1CCC(=O)CC1    ZINC000334463133
O=C(C[C@H]1CCCC[C@@H]1O)N1CCC(=O)CC1    ZINC000334292632
CC[C@@H]1OCCC[C@H]1C(=O)N1CCC(=O)CC1    ZINC000334762242
COC(=O)[C@H]1CCC[C@H](N2CCC(=O)CC2)C1    ZINC001172611098
C[C@H]1O[C@@H](C)[C@@H](C)[C@@H]1C(=O)N1CCC(=O)CC1    ZINC000226737529
O=C(CCC1CCOCC1)N1CCC(=O)CC1    ZINC000334345810
CC[C@@H]1C[C@@H](C(=O)N2CCC(=O)CC2)CCO1    ZINC000335866556
C[C@@H](C(=O)N1CCC(=O)CC1)C1CCOCC1    ZINC000334272802
CC(=O)CC(C)(C)CC(=O)N1CCC(=O)CC1    ZINC000330979895
COCC1(C(=O)N2CCC(=O)CC2)CCCC1    ZINC000334751158
O=C1CCN([C@@H]2CCCC3(C2)OCCO3)CC1    ZINC001169936878
CC1(C)C[C@H](C(=O)N2CCC(=O)CC2)CCO1    ZINC001338659757
CCOC(=O)[C@H]1CC[C@H](N2CCC(=O)CC2)C1    ZINC001257053427
C=C(C)[C@H](CC(=O)N1CCC(=O)CC1)OCC    ZINC000272252440
CC[C@H]1OCCC[C@@H]1C(=O)N1CCC(=O)CC1    ZINC000334762243
CCC1(C(=O)N2CCC(=O)CC2)CCOCC1    ZINC000335963432
CCOC(=O)[C@@H]1CC[C@H](N2CCC(=O)CC2)C1    ZINC001257053426
CC[C@@H]1C[C@H](C(=O)N2CCC(=O)CC2)CCO1    ZINC000335866559
O=C([C@H](O)C1CCCCC1)N1CCC(=O)CC1    ZINC000336475123
C[C@H]1O[C@@H](C)[C@@H](C)[C@H]1C(=O)N1CCC(=O)CC1    ZINC000087216284
O=C1CCN([C@H]2CCCC3(C2)OCCO3)CC1    ZINC001169936879
O=C1CCN(C2CCC3(CC2)OCCO3)CC1    ZINC001255622254
CO[C@@H]1CCC[C@H](C(=O)N2CCC(=O)CC2)C1    ZINC000336418799
CCOC1CC(CC(=O)N2CCC(=O)CC2)C1    ZINC000232160336
COCCC1(C(=O)N2CCC(=O)CC2)CCC1    ZINC000352427490
CCOC1(C(=O)N2CCC(=O)CC2)CCCC1    ZINC000334943342
C[C@H]1O[C@@H](C)[C@H](C)[C@@H]1C(=O)N1CCC(=O)CC1    ZINC000252684474
O=C(C[C@@H]1CCCC[C@H]1O)N1CCC(=O)CC1    ZINC000334292631
C[C@H]1CC(C(=O)N2CCC(=O)CC2)C[C@H](C)O1    ZINC000335726227
CCOC(=O)[C@H]1CC[C@@H](N2CCC(=O)CC2)C1    ZINC001257053428
C=C(C)[C@@H](CC(=O)N1CCC(=O)CC1)OCC    ZINC000272252439
O=C(COC1CCCCC1)N1CCC(=O)CC1    ZINC000037329852
COC(=O)[C@@H]1CCC[C@H](N2CCC(=O)CC2)C1    ZINC001172611097
C[C@@H]1CC[C@H](CCC(=O)N2CCC(=O)CC2)O1    ZINC000334149950
CC[C@H]1C[C@@H](C(=O)N2CCC(=O)CC2)CCO1    ZINC000335866557
O=C(CC[C@H]1CCCCO1)N1CCC(=O)CC1    ZINC000069394727
COC(=O)C1CCC(N2CCC(=O)CC2)CC1    ZINC001257860385
CC1(C)C[C@@H](C(=O)N2CCC(=O)CC2)CCO1    ZINC001338659756
C[C@H](C(=O)N1CCC(=O)CC1)C1CCOCC1    ZINC000334272801
CC(C)[C@@H]1OCC[C@H]1C(=O)N1CCC(=O)CC1    ZINC000334463130
CC[C@H]1OCCC[C@H]1C(=O)N1CCC(=O)CC1    ZINC000334762245
C=C[C@@](C)(CCOC)C(=O)N1CCC(=O)CC1    ZINC000275646242
C[C@@H]1C[C@@H](C(=O)N2CCC(=O)CC2)C[C@H](C)O1    ZINC000335726225
CO[C@H]1CCC[C@H](C(=O)N2CCC(=O)CC2)C1    ZINC000336418800
O=C(COCC1CCCC1)N1CCC(=O)CC1    ZINC000090809712
CO[C@@H]1CCCC[C@@H]1C(=O)N1CCC(=O)CC1    ZINC000335317517
CO[C@H]1CCC[C@@H](C(=O)N2CCC(=O)CC2)C1    ZINC000336418801
C[C@H]1O[C@@H](C)[C@H](C)[C@H]1C(=O)N1CCC(=O)CC1    ZINC000087216285
CO[C@H]1CCCC[C@H]1C(=O)N1CCC(=O)CC1    ZINC000335317516
COC(=O)[C@H]1CCC[C@@H](N2CCC(=O)CC2)C1    ZINC001172611099
CC(C)(C)O[C@@H]1C[C@H]1C(=O)N1CCC(=O)CC1    ZINC000665948048
CCOC(=O)[C@@H]1CC[C@@H](N2CCC(=O)CC2)C1    ZINC001257053425
C[C@@H]1CC(C(=O)N2CCC(=O)CC2)C[C@@H](C)O1    ZINC000335726226
O=C(OCC1CCCCC1)N1CCC(=O)CC1    ZINC000258658175
COC1(C(=O)N2CCC(=O)CC2)CCCCC1    ZINC000336070675
O=C(CC1(O)CCCCC1)N1CCC(=O)CC1    ZINC000334154608
C[C@@H]1CC[C@@H](CCC(=O)N2CCC(=O)CC2)O1    ZINC000334149949
CO[C@H]1CCCC[C@@H]1C(=O)N1CCC(=O)CC1    ZINC000335317518
CC[C@H]1C[C@H](C(=O)N2CCC(=O)CC2)CCO1    ZINC000335866558
CO[C@@H]1CCC[C@@H](C(=O)N2CCC(=O)CC2)C1    ZINC000336418802
CC(C)[C@H]1OCC[C@@H]1C(=O)N1CCC(=O)CC1    ZINC000334463131
O=C([C@@H](O)C1CCCCC1)N1CCC(=O)CC1    ZINC000336475124
COC(=O)[C@@H]1CCC[C@@H](N2CCC(=O)CC2)C1    ZINC001172611096
C[C@H]1CC[C@@H](CCC(=O)N2CCC(=O)CC2)O1    ZINC000334149948
C[C@H]1CC[C@H](CCC(=O)N2CCC(=O)CC2)O1    ZINC000334149947
CO[C@@H]1CCCC[C@H]1C(=O)N1CCC(=O)CC1    ZINC000335317519
COC1CCC(C(=O)N2CCC(=O)CC2)CC1    ZINC000170044910
CC(C)[C@@H]1OCC[C@@H]1C(=O)N1CCC(=O)CC1    ZINC000334463132
CN1CCN(CC(=O)N2CCC(=O)CC2)CC1    ZINC000035038413
CCCC[C@@H](CC)CC(=O)N1CCC(=O)CC1    ZINC000352423861
CCCCCCCCC(=O)N1CCC(=O)CC1    ZINC000115063501
CCCCC[C@H](CC)C(=O)N1CCC(=O)CC1    ZINC000778566991
C[C@H](CC(=O)N1CCC(=O)CC1)CC(C)(C)C    ZINC000036889633
C[C@@H](CC(=O)N1CCC(=O)CC1)CC(C)(C)C    ZINC000036889631
CCCCCC[C@@H](C)C(=O)N1CCC(=O)CC1    ZINC000778566032
CCCCCC[C@H](C)C(=O)N1CCC(=O)CC1    ZINC000778566035
CCCCCC(C)(C)C(=O)N1CCC(=O)CC1    ZINC000778568362
CCC[C@H](CC(C)C)C(=O)N1CCC(=O)CC1    ZINC000308113541
CCC[C@@H](CC(C)C)C(=O)N1CCC(=O)CC1    ZINC000308113542
CCCC[C@@H](C(=O)N1CCC(=O)CC1)C(C)C    ZINC000622032540
CCCCC[C@H](C)CC(=O)N1CCC(=O)CC1    ZINC000778567677
CC(C)OC1CCC(N2CCC(=O)CC2)CC1    ZINC000707468273
CC(C)(C)CCCCC(=O)N1CCC(=O)CC1    ZINC000359342068
CCCCC[C@@H](C)CC(=O)N1CCC(=O)CC1    ZINC000778567675
CC[C@H](C)CCCCC(=O)N1CCC(=O)CC1    ZINC000680179382
C[C@@H](CCC(C)(C)C)C(=O)N1CCC(=O)CC1    ZINC000348407022
CCCCC[C@@H](CC)C(=O)N1CCC(=O)CC1    ZINC000778566988
CC[C@@H](C)CCCCC(=O)N1CCC(=O)CC1    ZINC000680179381
C[C@H](CCC(C)(C)C)C(=O)N1CCC(=O)CC1    ZINC000348407021
CCCOC1CCC(N2CCC(=O)CC2)CC1    ZINC000114189425
CC(C)CCCCCC(=O)N1CCC(=O)CC1    ZINC000778568167
CCCC[C@H](C(=O)N1CCC(=O)CC1)C(C)C    ZINC000622032541
CCCC[C@H](CC)CC(=O)N1CCC(=O)CC1    ZINC000352423862
CC1(C)CC(N2CCC(=O)CC2)CC(C)(C)O1    ZINC001172655382
CCCCCCC[C@H](CC)N1CCC(=O)CC1    ZINC001172358500
CCCCCCC[C@@H](CC)N1CCC(=O)CC1    ZINC001172358502
CCCCCCCCCCN1CCC(=O)CC1    ZINC000106844083
CCCCCC[C@@H](CCC)N1CCC(=O)CC1    ZINC001172387239
CCCCCC[C@H](CCC)N1CCC(=O)CC1    ZINC001172387238
O=C1CCN(S(=O)(=O)c2cccnc2)CC1    ZINC000019506286
Cc1sc(C(=O)N2CCC(=O)CC2)nc1O    ZINC001346258784
Cc1cc(N2CCC(=O)CC2)c([N+](=O)[O-])s1    ZINC000596071592
O=C1CCN(S(=O)(=O)c2ccccn2)CC1    ZINC000205263357
COc1cc(C(=O)N2CCC(=O)CC2)sn1    ZINC000622032705
O=C1CCN(S(=O)(=O)c2ccncc2)CC1    ZINC000656869741
O=C(c1csc(CO)n1)N1CCC(=O)CC1    ZINC001329692645
Cn1cc(Cl)cc1C(=O)N1CCC(=O)CC1    ZINC000280166126
O=C1CCN(Cc2cc(Cl)ncc2O)CC1    ZINC001233032428
Nc1nnc(CC(=O)N2CCC(=O)CC2)s1    ZINC001263705273
O=C(c1c(F)cncc1F)N1CCC(=O)CC1    ZINC001119094248
O=C(c1ccnc(F)c1F)N1CCC(=O)CC1    ZINC000276749749
O=C(c1ncc(F)cc1F)N1CCC(=O)CC1    ZINC000277115351
O=C(c1c(F)ccnc1F)N1CCC(=O)CC1    ZINC000847320605
Nc1ncnc(Cl)c1CN1CCC(=O)CC1    ZINC001139437012
Cc1nnsc1CNCN1CCC(=O)CC1    ZINC000292879067
Nc1ccc(F)c(CN2CCC(=O)CC2)c1F    ZINC001206049651
O=C1CCN(Cc2ccnc(C(F)F)c2)CC1    ZINC001231887866
Nc1cc(F)c(F)cc1CN1CCC(=O)CC1    ZINC001233378381
NC(=O)[C@@H]1CC[C@H](C(=O)N2CCC(=O)CC2)O1    ZINC001329174646
O=C(CN1CCOCC1=O)N1CCC(=O)CC1    ZINC000093225868
O=C(CCN1CCOC1=O)N1CCC(=O)CC1    ZINC000494642577
CN1CCO[C@@H](C(=O)N2CCC(=O)CC2)C1=O    ZINC001339054427
CN1CCO[C@H](C(=O)N2CCC(=O)CC2)C1=O    ZINC001339054429
O=C1CCN(Cc2cccc3ccncc32)CC1    ZINC001140640147
O=C1CCN(Cc2cccc3cnccc32)CC1    ZINC001140142769
O=C1CCN(Cc2ccc3ccccc3n2)CC1    ZINC000020246587
O=C1CCN(Cc2cnc3ccccc3c2)CC1    ZINC000302247422
O=C1CCN(Cc2cc3ccccc3cn2)CC1    ZINC001139996126
O=C1CCN(Cc2ccnc3ccccc23)CC1    ZINC000092347865
O=C1CCN(Cc2ccc3cccnc3c2)CC1    ZINC001139165495
O=C1CCN(Cc2ccc3ncccc3c2)CC1    ZINC000020248370
O=C1CCN(Cc2cccc3cccnc32)CC1    ZINC000020246589
O=C1CCN(Cc2cncc3ccccc32)CC1    ZINC001139893500
O=C1CCN(Cc2cccc3ncccc23)CC1    ZINC000720512293
O=C1CCN(Cc2nccc3ccccc32)CC1    ZINC001232248055
O=C1CCN(C(=S)NC2CCCCC2)CC1    ZINC001200643807
C[C@@]1(C(=O)N2CCC(=O)CC2)C[C@@H](N)CCO1    ZINC001576331413
CCN1CCO[C@H](C(=O)N2CCC(=O)CC2)C1    ZINC000345384912
O=C(NCC1CCOCC1)N1CCC(=O)CC1    ZINC001186913226
CCCNC(=O)CCC(=O)N1CCC(=O)CC1    ZINC000270917238
C[C@@]1(C(=O)N2CCC(=O)CC2)C[C@H](N)CCO1    ZINC001576331415
COC(=O)[C@@H]1CC[C@H](N2CCC(=O)CC2)CN1    ZINC001246564465
CN(C(=O)N1CCC(=O)CC1)C1CCOCC1    ZINC000334451846
COC(=O)N1CCC(N2CCC(=O)CC2)CC1    ZINC001172737611
CC(C)(C)C(=O)NCC(=O)N1CCC(=O)CC1    ZINC000263706602
COC1CCN(C(=O)N2CCC(=O)CC2)CC1    ZINC000336054344
O=C(CCN1CCOCC1)N1CCC(=O)CC1    ZINC000169819691
CN(C)C(=O)CCCC(=O)N1CCC(=O)CC1    ZINC000271003033
C[C@H](C(=O)N1CCC(=O)CC1)N1CCOCC1    ZINC000169819770
C[C@]1(C(=O)N2CCC(=O)CC2)C[C@H](N)CCO1    ZINC001576331412
C[C@]1(C(=O)N2CCC(=O)CC2)C[C@@H](N)CCO1    ZINC001576331414
CC(C)C[C@H](C(N)=O)C(=O)N1CCC(=O)CC1    ZINC000565216697
CCN1CCO[C@@H](C(=O)N2CCC(=O)CC2)C1    ZINC000345384898
COC[C@@H]1CCN(C(=O)N2CCC(=O)CC2)C1    ZINC000334747276
CCN1CCOC[C@H]1C(=O)N1CCC(=O)CC1    ZINC000351839449
CCN1CCOC[C@@H]1C(=O)N1CCC(=O)CC1    ZINC000351839448
CCNC(=O)CCCC(=O)N1CCC(=O)CC1    ZINC000270942676
CC(=O)N[C@@H](C(=O)N1CCC(=O)CC1)C(C)C    ZINC000559680357
CCOC(=O)N1CC[C@@H](N2CCC(=O)CC2)C1    ZINC000209206742
CC(=O)NCC(C)(C)C(=O)N1CCC(=O)CC1    ZINC000651062866
CNC(=O)CCCCC(=O)N1CCC(=O)CC1    ZINC001116678905
CC(=O)N[C@H](C(=O)N1CCC(=O)CC1)C(C)C    ZINC000559680373
C[C@@H](C(=O)N1CCC(=O)CC1)N1CCOCC1    ZINC000169819769
CC(C)C[C@@H](C(N)=O)C(=O)N1CCC(=O)CC1    ZINC000565216696
CCOC(=O)N1CC[C@H](N2CCC(=O)CC2)C1    ZINC000148354772
C[C@@H]1CN(C(=O)N2CCC(=O)CC2)C[C@H](C)O1    ZINC000624838493
COC[C@H]1CCN(C(=O)N2CCC(=O)CC2)C1    ZINC000334747273
COC(=O)[C@@H]1CC[C@@H](N2CCC(=O)CC2)CN1    ZINC001246564102
C[C@H]1O[C@@H](C)[C@@H](C)[C@@H]1NCN1CCC(=O)CC1    ZINC000529671030
C[C@H]1O[C@@H](C)[C@H](C)[C@H]1NCN1CCC(=O)CC1    ZINC000529671029
CC[C@@H](C(=O)N1CCC(=O)CC1)N(CC)CC    ZINC000345383077
CC(C)(CN1CCC(=O)CC1)N1CCOCC1    ZINC001207296980
CC[C@H](C(=O)N1CCC(=O)CC1)N(CC)CC    ZINC000345383074
CCN(CC)C(=O)C[C@@H](C)N1CCC(=O)CC1    ZINC001169465567
CN(CC(=O)N1CCC(=O)CC1)CC(C)(C)C    ZINC000045084483
CCN(CC)C(=O)C[C@H](C)N1CCC(=O)CC1    ZINC001169465568
CCCCCCCNC(=O)N1CCC(=O)CC1    ZINC001191089217
CCC(C)(C)N[C@@H](C)C(=O)N1CCC(=O)CC1    ZINC000355467794
O=C1CCN(CNCC[C@@H]2CCCOC2)CC1    ZINC000529636417
CC(C)O[C@@]1(C)C[C@H]1NCN1CCC(=O)CC1    ZINC000529668907
CCC(C)(C)N[C@H](C)C(=O)N1CCC(=O)CC1    ZINC000355467795
C[C@H]1O[C@@H](C)[C@@H](C)[C@H]1NCN1CCC(=O)CC1    ZINC000529671028
C[C@H]1O[C@@H](C)[C@H](C)[C@@H]1NCN1CCC(=O)CC1    ZINC000529671027
O=C1CCN(CNCC[C@H]2CCCOC2)CC1    ZINC000529636416
CCN(CC)CCC[C@H](C)N1CCC(=O)CC1    ZINC001258908468
CCN(CC)CCC[C@@H](C)N1CCC(=O)CC1    ZINC001258908467
N#Cc1nc(N2CCC(=O)CC2)sc1Cl    ZINC000663381632
N#Cc1c(Cl)nsc1N1CCC(=O)CC1    ZINC000274350592
N#Cc1sc(N2CCC(=O)CC2)nc1Cl    ZINC000286229647
O=C(CSC(F)(F)F)N1CCC(=O)CC1    ZINC000778566155
CSc1ccc(CN2CCC(=O)CC2)s1    ZINC001142018855
Cn1ncc(C(=O)N2CCC(=O)CC2)c1Cl    ZINC000848377467
O=C(Cn1cc(Cl)cn1)N1CCC(=O)CC1    ZINC000038053749
Cn1cc(Cl)c(C(=O)N2CCC(=O)CC2)n1    ZINC000623745591
Cn1c(Cl)ncc1C(=O)N1CCC(=O)CC1    ZINC000696507816
Cn1nc(C(=O)N2CCC(=O)CC2)cc1Cl    ZINC000848377469
Cn1ncc(Cl)c1C(=O)N1CCC(=O)CC1    ZINC000665948192
O=C1CCN(Cc2cccc(Cl)c2F)CC1    ZINC000228234371
O=C1CCN(Cc2c(F)cccc2Cl)CC1    ZINC000019688258
O=C1CCN(Cc2cc(F)ccc2Cl)CC1    ZINC000165949676
O=C1CCN(Cc2ccc(F)c(Cl)c2)CC1    ZINC000053157682
O=C1CCN(Cc2ccc(Cl)c(F)c2)CC1    ZINC000236273602
O=C1CCN(Cc2ccc(F)cc2Cl)CC1    ZINC000087555558
O=C1CCN(Cc2ccc(Cl)cc2F)CC1    ZINC000162636026
O=C1CCN(Cc2cc(F)cc(Cl)c2)CC1    ZINC001140536662
O=C1CCN(Cc2cccc(F)c2Cl)CC1    ZINC000167099574
O=C1CCN(Cc2cc(Cl)ccc2F)CC1    ZINC000231107123
Nc1nc(Cl)c(N)c(N2CCC(=O)CC2)n1    ZINC001120547708
CC1=C(C(=O)N2CCC(=O)CC2)SCCO1    ZINC000281250927
COCCc1nsc(N2CCC(=O)CC2)n1    ZINC000444826743
O=C1CCN(Cc2c(F)ccc(O)c2F)CC1    ZINC001233393872
O=C1CCN(Cc2cc(O)c(F)c(F)c2)CC1    ZINC001232968444
O=C1CCN(Cc2cc(F)c(O)cc2F)CC1    ZINC001144647475
O=C1CCN(Cc2ccc(F)c(F)c2O)CC1    ZINC001233073605
O=C1CCN(Cc2c(F)ccc(F)c2O)CC1    ZINC001139685861
O=C1CCN(Cc2c(O)cc(F)cc2F)CC1    ZINC001140582492
O=C1CCN(Cc2ccc(O)c(F)c2F)CC1    ZINC001140890092
O=C1CCN(Cc2cc(F)c(O)c(F)c2)CC1    ZINC001140987922
O=C1CCN(Cc2cc(F)c(F)cc2O)CC1    ZINC001142509055
O=C1CCN(Cc2c(F)cc(O)cc2F)CC1    ZINC001144541110
O=C1CCN(Cc2ccc(F)c(O)c2F)CC1    ZINC001232930686
O=C1CCN(Cc2c(O)ccc(F)c2F)CC1    ZINC001233332642
O=C(O)[C@@H]1CC[C@H](C(=O)N2CCC(=O)CC2)O1    ZINC001609038780
O=C(O)[C@@]1(C(=O)N2CCC(=O)CC2)CCCO1    ZINC001595285616
O=C(O)[C@]1(C(=O)N2CCC(=O)CC2)CCCO1    ZINC001595285615
Cc1nn(C)c(Cl)c1CN1CCC(=O)CC1    ZINC000135078841
C#CCc1ccc(C(=O)N2CCC(=O)CC2)cc1    ZINC001249948234
C#Cc1ccccc1CC(=O)N1CCC(=O)CC1    ZINC000291370777
CSCC1(CC(=O)N2CCC(=O)CC2)CC1    ZINC000593396159
O=C(CC1CCSCC1)N1CCC(=O)CC1    ZINC000157604317
O=C1CCN(Cc2cnc3ccccc3n2)CC1    ZINC000695764361
N#Cc1c2c(cnc1N1CCC(=O)CC1)CCC2    ZINC000564446259
O=C1CCN(Cc2ccc3nccnc3c2)CC1    ZINC001137084630
Cc1cccc2ncnc(N3CCC(=O)CC3)c12    ZINC000278136142
O=C1CCN(Cc2cncc3cnccc32)CC1    ZINC001232649102
O=C1CCN(Cc2cnc3cccnc3c2)CC1    ZINC001139741680
O=C1CCN(Cc2cccc3nccnc23)CC1    ZINC001138299075
CCOC(=O)C(C)(C)C(=O)N1CCC(=O)CC1    ZINC000272174099
O=C(COC[C@@H]1CCCO1)N1CCC(=O)CC1    ZINC000037329391
COC1(C(=O)N2CCC(=O)CC2)CCOCC1    ZINC000339883541
O=C(COC1CCOCC1)N1CCC(=O)CC1    ZINC000040993474
CC(C)(C)[C@H](C(=O)O)C(=O)N1CCC(=O)CC1    ZINC001602847781
COC(=O)C[C@H](C)CC(=O)N1CCC(=O)CC1    ZINC000572494228
CCC(CC)(C(=O)O)C(=O)N1CCC(=O)CC1    ZINC001603520156
O=C(N1CCC(=O)CC1)C1(CO)CCOCC1    ZINC001540690681
O=C(COC[C@H]1CCCO1)N1CCC(=O)CC1    ZINC000037329389
CC(C)(CC(=O)O)CC(=O)N1CCC(=O)CC1    ZINC000833450941
CC(C)(C)[C@@H](C(=O)O)C(=O)N1CCC(=O)CC1    ZINC001602847780
COC(=O)C[C@@H](C)CC(=O)N1CCC(=O)CC1    ZINC000572494229
CCC[C@@H](NC(N)=O)C(=O)N1CCC(=O)CC1    ZINC000272160162
NC(=O)NCCCCC(=O)N1CCC(=O)CC1    ZINC001323543672
COC(=O)N1CC(NCN2CCC(=O)CC2)C1    ZINC000492098444
CC(=O)OC(C)(C)CCCN1CCC(=O)CC1    ZINC001209147985
CC(C)CCO[C@@H](C)C(=O)N1CCC(=O)CC1    ZINC000352427553
CC(C)(C)OCCCC(=O)N1CCC(=O)CC1    ZINC000795037428
CCO[C@H](CC(=O)N1CCC(=O)CC1)C(C)C    ZINC000351835298
CCCCCCCOC(=O)N1CCC(=O)CC1    ZINC001193993627
COC(=O)CCCC[C@H](C)N1CCC(=O)CC1    ZINC001173448704
CCOC(=O)CCC[C@H](C)N1CCC(=O)CC1    ZINC001258117409
CCO[C@@H](CC(=O)N1CCC(=O)CC1)C(C)C    ZINC000351835299
CC(C)CCO[C@H](C)C(=O)N1CCC(=O)CC1    ZINC000352427552
CC[C@@H](CCC(=O)OC)CN1CCC(=O)CC1    ZINC001208778217
CC(C)OC(=O)CC[C@H](C)N1CCC(=O)CC1    ZINC001172754457
CC(C)OC(=O)CC[C@@H](C)N1CCC(=O)CC1    ZINC001172754456
CC[C@H](CCC(=O)OC)CN1CCC(=O)CC1    ZINC001208778216
COC(=O)CCCC[C@@H](C)N1CCC(=O)CC1    ZINC001173448703
CCOC(=O)CCC[C@@H](C)N1CCC(=O)CC1    ZINC001258117408
O=C1CCN(Cc2cc(F)cnc2Cl)CC1    ZINC001138891106
O=C1CCN(Cc2nc(Cl)ccc2F)CC1    ZINC001232155760
O=C1CCN(Cc2ccnc(Cl)c2F)CC1    ZINC001139661438
O=C1CCN(Cc2cc(Cl)cnc2F)CC1    ZINC001231992572
O=C1CCN(Cc2cnc(F)cc2Cl)CC1    ZINC001238016891
O=C1CCN(Cc2cc(Cl)ncc2F)CC1    ZINC001140605686
O=C1CCN(Cc2cncc(F)c2Cl)CC1    ZINC001235488598
O=C1CCN(Cc2cnc(Cl)c(F)c2)CC1    ZINC001237398815
O=C1CCN(Cc2ccc(Cl)nc2F)CC1    ZINC001137471063
O=C1CCN(Cc2c(F)ccnc2Cl)CC1    ZINC001238224516
O=C1CCN(Cc2c(Cl)ccnc2F)CC1    ZINC001232614081
O=C(CN1CCSC1=O)N1CCC(=O)CC1    ZINC000048775226
O=C(CN1CSCC1=O)N1CCC(=O)CC1    ZINC000263675971
N#CC1(CS(=O)(=O)N2CCC(=O)CC2)CC1    ZINC000766027218
O=C([C@@H]1CSCC(=O)N1)N1CCC(=O)CC1    ZINC001333834290
N#CCc1cccc(C(=O)N2CCC(=O)CC2)c1    ZINC000270957015
Cc1c(C#N)cccc1C(=O)N1CCC(=O)CC1    ZINC000338165387
Cc1ccc(C(=O)N2CCC(=O)CC2)cc1C#N    ZINC000096617913
N#CCc1ccccc1C(=O)N1CCC(=O)CC1    ZINC000630680084
N#CCc1ccc(C(=O)N2CCC(=O)CC2)cc1    ZINC000272284455
O=C(c1ccc2cc[nH]c2c1)N1CCC(=O)CC1    ZINC000170044830
N#Cc1ccc(CC(=O)N2CCC(=O)CC2)cc1    ZINC000272179285
O=C(c1cccc2[nH]ccc21)N1CCC(=O)CC1    ZINC000170044971
O=C(c1cc2ccccc2[nH]1)N1CCC(=O)CC1    ZINC000045949680
O=C(c1cc2ccccn2c1)N1CCC(=O)CC1    ZINC000272324718
O=C(c1cccc2cc[nH]c21)N1CCC(=O)CC1    ZINC000170044988
Cc1ccc(C#N)cc1C(=O)N1CCC(=O)CC1    ZINC001340617221
O=C(c1ccc2[nH]ccc2c1)N1CCC(=O)CC1    ZINC000170044968
O=C1CCN(C(=S)NC[C@H]2CCCO2)CC1    ZINC001200016592
O=C1CCN(C(=S)NC[C@@H]2CCCO2)CC1    ZINC001200016590
COCC(=O)N(C)CC(=O)N1CCC(=O)CC1    ZINC000272153451
CCOC(=O)NCCC(=O)N1CCC(=O)CC1    ZINC000270935562
CC(C)[C@H](NC(=O)O)C(=O)N1CCC(=O)CC1    ZINC000833508889
COC(=O)NC(C)(C)C(=O)N1CCC(=O)CC1    ZINC000272325912
COC(=O)NCCCC(=O)N1CCC(=O)CC1    ZINC000270887726
CCOC(=O)CCNC(=O)N1CCC(=O)CC1    ZINC001187185991
COC(=O)CC[C@@H](N)C(=O)N1CCC(=O)CC1    ZINC001578809206
CC(C)(CCC(=O)N1CCC(=O)CC1)[N+](=O)[O-]    ZINC000848377922
COCC(=O)NCCC(=O)N1CCC(=O)CC1    ZINC001320145367
Cc1ccc2c(CN3CCC(=O)CC3)c[nH]c2c1    ZINC001136969731
CCc1cc(C#N)ccc1CN1CCC(=O)CC1    ZINC001248748755
Cc1cccc2[nH]cc(CN3CCC(=O)CC3)c21    ZINC001139191807
C[C@@H](Cc1cccc(C#N)c1)N1CCC(=O)CC1    ZINC001171203537
Cn1ccc2c1cccc2CN1CCC(=O)CC1    ZINC001139156330
Cc1c2ccccc2[nH]c1CN1CCC(=O)CC1    ZINC001138397380
C[C@H](Cc1cccc(C#N)c1)N1CCC(=O)CC1    ZINC001171203535
C[C@@H](Cc1ccc(C#N)cc1)N1CCC(=O)CC1    ZINC001172313917
Cc1cccc2c(CN3CCC(=O)CC3)c[nH]c21    ZINC001209482339
N#Cc1ccc(CCCN2CCC(=O)CC2)cc1    ZINC001208855995
Cn1ccc2ccc(CN3CCC(=O)CC3)cc21    ZINC001139200727
CCc1cc(CN2CCC(=O)CC2)ccc1C#N    ZINC001238765167
N#Cc1cccc(CCCN2CCC(=O)CC2)c1    ZINC001208844230
Cc1ccc2[nH]cc(CN3CCC(=O)CC3)c2c1    ZINC001209490717
Cn1c(CN2CCC(=O)CC2)cc2ccccc21    ZINC001139868081
Cn1cc(CN2CCC(=O)CC2)c2ccccc21    ZINC001204316250
Cc1ccc2[nH]c(CN3CCC(=O)CC3)cc2c1    ZINC001138419048
Cn1ccc2cc(CN3CCC(=O)CC3)ccc21    ZINC001139188953
C[C@H](Cc1ccc(C#N)cc1)N1CCC(=O)CC1    ZINC001172313913
Cc1[nH]c2ccccc2c1CN1CCC(=O)CC1    ZINC001204292316
CCCCCCNC(=S)N1CCC(=O)CC1    ZINC001200948550
CC(C)(C)OC(=O)NCCN1CCC(=O)CC1    ZINC000199830801
O=C1CCN(C[C@@H](O)CN2CCOCC2)CC1    ZINC000310186895
O=C1CCN(C[C@H](O)CN2CCOCC2)CC1    ZINC000310186896
O=C(c1sccc1Cl)N1CCC(=O)CC1    ZINC000087721232
O=C(c1csc(Cl)c1)N1CCC(=O)CC1    ZINC000276075986
O=C(c1cc(Cl)cs1)N1CCC(=O)CC1    ZINC000760103871
O=C(c1ccc(Cl)s1)N1CCC(=O)CC1    ZINC000055420437
O=C(c1ccsc1Cl)N1CCC(=O)CC1    ZINC000665948110
Cc1csc(CN2CCC(=O)CC2)c1Cl    ZINC001137287854
Cn1cnc(S(=O)(=O)N2CCC(=O)CC2)c1    ZINC000052096370
Cn1ccc(S(=O)(=O)N2CCC(=O)CC2)n1    ZINC000570566338
Cn1cc(S(=O)(=O)N2CCC(=O)CC2)cn1    ZINC000048443497
Cn1nccc1S(=O)(=O)N1CCC(=O)CC1    ZINC000129814644
Cc1[nH]ncc1S(=O)(=O)N1CCC(=O)CC1    ZINC000037730585
Cn1ccnc1S(=O)(=O)N1CCC(=O)CC1    ZINC001193566705
O=C(c1ccnn1C(F)F)N1CCC(=O)CC1    ZINC000665948560
O=C(c1cnn(C(F)F)c1)N1CCC(=O)CC1    ZINC000630679235
O=C(c1cc(C(F)F)[nH]n1)N1CCC(=O)CC1    ZINC000640285212
O=C1CCN(c2nccn(C(F)F)c2=O)CC1    ZINC000578907946
O=C(c1ccn(C(F)F)n1)N1CCC(=O)CC1    ZINC000679276954
O=C1CCN(Cc2c(F)cc(F)cc2F)CC1    ZINC001140529612
O=C1CCN(Cc2c(F)ccc(F)c2F)CC1    ZINC001137925429
O=C1CCN(Cc2cc(F)cc(F)c2F)CC1    ZINC001137868635
O=C1CCN(c2ccc(C(F)(F)F)cc2)CC1    ZINC000019474950
O=C1CCN(Cc2ccc(F)c(F)c2F)CC1    ZINC001137934686
O=C1CCN(Cc2cc(F)c(F)c(F)c2)CC1    ZINC001204526107
O=C1CCN(Cc2cc(F)c(F)cc2F)CC1    ZINC001137885365
O=C1CCN(c2cccc(C(F)(F)F)c2)CC1    ZINC000019486132
O=C(c1coc2ccccc12)N1CCC(=O)CC1    ZINC000070392248
O=C(c1cc2ccccc2o1)N1CCC(=O)CC1    ZINC000019504334
C=CCC1(S(=O)(=O)N2CCC(=O)CC2)CC1    ZINC001190776656
CO[C@]1(C(=O)N2CCC(=O)CC2)CCSC1    ZINC001262123065
O=C(N1CCC(=O)CC1)C1(O)CCSCC1    ZINC000778566680
CO[C@@]1(C(=O)N2CCC(=O)CC2)CCSC1    ZINC001262123066
O=C(c1ccc2cncn2c1)N1CCC(=O)CC1    ZINC000284410689
O=C(c1ccc2n[nH]cc2c1)N1CCC(=O)CC1    ZINC000334684458
N#Cc1cccc(NC(=O)N2CCC(=O)CC2)c1    ZINC000036720611
O=C(c1cn2ccccc2n1)N1CCC(=O)CC1    ZINC000336239273
Cc1nc(C(=O)N2CCC(=O)CC2)ccc1C#N    ZINC000408071206
Cc1cc(C#N)cnc1C(=O)N1CCC(=O)CC1    ZINC000563481554
O=C(c1cc2cccnc2[nH]1)N1CCC(=O)CC1    ZINC000584063255
O=C(c1cccc2nccn21)N1CCC(=O)CC1    ZINC000778566792
O=C(c1n[nH]c2ccccc21)N1CCC(=O)CC1    ZINC000006506993
O=C(c1cccc2[nH]ncc21)N1CCC(=O)CC1    ZINC000272232690
O=C(c1ncc2ccccn21)N1CCC(=O)CC1    ZINC000630679572
O=C(c1cccc2[nH]cnc21)N1CCC(=O)CC1    ZINC000272193316
O=C(c1ccc2nccn2c1)N1CCC(=O)CC1    ZINC000272158527
O=C(c1cnc2cc[nH]c2c1)N1CCC(=O)CC1    ZINC001330706942
N#Cc1ccc(NC(=O)N2CCC(=O)CC2)cc1    ZINC000019477645
O=C(c1c[nH]c2cccnc12)N1CCC(=O)CC1    ZINC000329904160
O=C(c1cc2cccn2cn1)N1CCC(=O)CC1    ZINC001351140281
O=C(c1cccc2c[nH]nc21)N1CCC(=O)CC1    ZINC000329086940
O=C(c1cnn2ccccc12)N1CCC(=O)CC1    ZINC000226544785
O=C(c1cc2cnccc2[nH]1)N1CCC(=O)CC1    ZINC001332651797
O=C(c1ccc2[nH]ccc2n1)N1CCC(=O)CC1    ZINC001334102363
O=C(c1ccc2cc[nH]c2n1)N1CCC(=O)CC1    ZINC000329286091
O=C(c1c[nH]c2nccc-2c1)N1CCC(=O)CC1    ZINC000622032824
O=C(c1cnc2ccccn12)N1CCC(=O)CC1    ZINC000538705512
O=C(c1ccc2cccnn21)N1CCC(=O)CC1    ZINC000778566865
O=C(c1ccc2[nH]cnc2c1)N1CCC(=O)CC1    ZINC000169819834
O=C(c1c[nH]c2ncccc12)N1CCC(=O)CC1    ZINC000329251062
O=C(C1CCC(Cl)CC1)N1CCC(=O)CC1    ZINC001123487954
O=C1CCN(c2cc(-n3ccnc3)ncn2)CC1    ZINC000683456398
C/C(=C\C(=O)N1CCC(=O)CC1)c1ccccc1    ZINC000270735585
O=C(c1cccc(C2CC2)c1)N1CCC(=O)CC1    ZINC000576884168
O=C([C@H]1CCc2ccccc21)N1CCC(=O)CC1    ZINC000336507040
C#CCOc1ccc(CN2CCC(=O)CC2)cc1    ZINC001138556435
O=C(c1ccc(C2CC2)cc1)N1CCC(=O)CC1    ZINC000665947977
Cc1ccc(/C=C\C(=O)N2CCC(=O)CC2)cc1    ZINC000222493564
O=C(c1ccc2c(c1)CCC2)N1CCC(=O)CC1    ZINC000008040164
O=C(C1Cc2ccccc2C1)N1CCC(=O)CC1    ZINC000170044964
O=C([C@@H]1CCc2ccccc21)N1CCC(=O)CC1    ZINC000336507042
Cc1cccc(/C=C\C(=O)N2CCC(=O)CC2)c1    ZINC000492259473
Cc1ccc(/C=C/C(=O)N2CCC(=O)CC2)cc1    ZINC000074374624
O=C(N1CCC(=O)CC1)C1(c2ccccc2)CC1    ZINC000057788180
C=C[C@H](C(=O)N1CCC(=O)CC1)c1ccccc1    ZINC001350861907
Cc1ccccc1/C=C\C(=O)N1CCC(=O)CC1    ZINC000492380264
C=C[C@@H](C(=O)N1CCC(=O)CC1)c1ccccc1    ZINC001350861908
Cc1ccccc1/C=C/C(=O)N1CCC(=O)CC1    ZINC000082550830
C=CCc1ccc(C(=O)N2CCC(=O)CC2)cc1    ZINC001249954103
O=C(c1cccc2c1CCC2)N1CCC(=O)CC1    ZINC000336322710
Cc1cccc(/C=C/C(=O)N2CCC(=O)CC2)c1    ZINC000082550833
C[Si](C)(C)CCOC(=O)N1CCC(=O)CC1    ZINC000196936091
CCS[C@H](C(=O)N1CCC(=O)CC1)C(C)C    ZINC000351845170
CCCCS[C@@H](C)C(=O)N1CCC(=O)CC1    ZINC000345377824
CCCCSCCC(=O)N1CCC(=O)CC1    ZINC000345361201
CC(C)CCSCC(=O)N1CCC(=O)CC1    ZINC000226546012
CCCCS[C@H](C)C(=O)N1CCC(=O)CC1    ZINC000345377825
CCS[C@@H](C(=O)N1CCC(=O)CC1)C(C)C    ZINC000351845169
Cc1ccc2nc(CN3CCC(=O)CC3)[nH]c2c1    ZINC001248839331
Cn1nc2ccccc2c1CN1CCC(=O)CC1    ZINC001209534106
Cc1nc2ccccn2c1CN1CCC(=O)CC1    ZINC001209648062
Cc1cccc2c(CN3CCC(=O)CC3)n[nH]c21    ZINC001137142357
Cc1cccc2ncc(CN3CCC(=O)CC3)n21    ZINC001137192486
Cn1cc(CN2CCC(=O)CC2)c2cccnc21    ZINC001209744635
Cc1ccc2ncc(CN3CCC(=O)CC3)n2c1    ZINC001137304911
Cn1cnc2cc(CN3CCC(=O)CC3)ccc21    ZINC001140509583
N#CCc1ccc(NCN2CCC(=O)CC2)cc1    ZINC000276322747
Cc1ccc2[nH]nc(CN3CCC(=O)CC3)c2c1    ZINC001140328793
Cn1nc(CN2CCC(=O)CC2)c2ccccc21    ZINC000089174734
N#Cc1cccc(CNCN2CCC(=O)CC2)c1    ZINC000273016413
Cn1ncc2ccc(CN3CCC(=O)CC3)cc21    ZINC001139904481
Cc1ccn2c(CN3CCC(=O)CC3)cnc2c1    ZINC001136885106
Cc1cccn2c(CN3CCC(=O)CC3)cnc12    ZINC001136958173
Cc1cccn2cc(CN3CCC(=O)CC3)nc12    ZINC001209736153
Cc1[nH]c2ncccc2c1CN1CCC(=O)CC1    ZINC001209587547
Cc1cccc2nc(CN3CCC(=O)CC3)cn21    ZINC001137295331
Cn1cnc2ccc(CN3CCC(=O)CC3)cc21    ZINC001140741274
Cc1c(CN2CCC(=O)CC2)nc2ccccn12    ZINC001137268558
Cn1ncc2cc(CN3CCC(=O)CC3)ccc21    ZINC001139948502
Cn1c2ccccc2nc1CN1CCC(=O)CC1    ZINC001138376632
Cn1cc2c(cccc2CN2CCC(=O)CC2)n1    ZINC001142445304
CC(C)(C)OC(=O)[C@H](O)CN1CCC(=O)CC1    ZINC001253675168
CC(C)(C)OC(=O)[C@@H](O)CN1CCC(=O)CC1    ZINC001253675167
COCCCOCCC(=O)N1CCC(=O)CC1    ZINC000665949055
CCOCCO[C@H](C)C(=O)N1CCC(=O)CC1    ZINC000330543950
CCOCCO[C@@H](C)C(=O)N1CCC(=O)CC1    ZINC000330543949
O=C1CCN(Cc2ccc(C3CCC3)cc2)CC1    ZINC001237104516
O=C1CCN([C@H]2CC[C@@H](c3ccccc3)C2)CC1    ZINC001172555392
O=C1CCN(Cc2cccc3c2CCCC3)CC1    ZINC001232633603
O=C1CCN(C2CCc3ccccc3CC2)CC1    ZINC000149782813
Cc1ccc2c(c1)C[C@@H](N1CCC(=O)CC1)CC2    ZINC001172826706
O=C1CCN([C@@H]2CC[C@@H](c3ccccc3)C2)CC1    ZINC001172555394
Cc1cccc2c1CC[C@H](N1CCC(=O)CC1)C2    ZINC001171565119
Cc1cccc2c1CC[C@@H](N1CCC(=O)CC1)C2    ZINC001171565120
Cc1ccc2c(c1)C[C@H](N1CCC(=O)CC1)CC2    ZINC001172826708
O=Cc1sc(N2CCC(=O)CC2)nc1Cl    ZINC000002507509
O=C(c1ncc(Cl)s1)N1CCC(=O)CC1    ZINC001256287626
O=C(c1scnc1Cl)N1CCC(=O)CC1    ZINC000778567982
O=C1CCN(S(=O)(=O)Cc2ccon2)CC1    ZINC000408215005
Cc1nocc1S(=O)(=O)N1CCC(=O)CC1    ZINC000631709602
Cc1oncc1S(=O)(=O)N1CCC(=O)CC1    ZINC001187342939
Cn1nncc1S(=O)(=O)N1CCC(=O)CC1    ZINC001321228201
Cn1cnnc1S(=O)(=O)N1CCC(=O)CC1    ZINC001331974175
O=C1CCN(c2ccc(C(F)(F)F)cn2)CC1    ZINC000019480440
O=C1CCN(c2ccncc2C(F)(F)F)CC1    ZINC001331889542
O=C1CCN(c2ncccc2C(F)(F)F)CC1    ZINC000019422360
O=C(c1nccc2occc21)N1CCC(=O)CC1    ZINC001340410225
N#Cc1cc(O)cc(C(=O)N2CCC(=O)CC2)c1    ZINC000681580556
N#Cc1ccc(C(=O)N2CCC(=O)CC2)cc1O    ZINC000408427232
O=C(c1cc2ncccc2o1)N1CCC(=O)CC1    ZINC001262231358
CC(C)(C#N)CS(=O)(=O)N1CCC(=O)CC1    ZINC001332749998
CCOC(=O)CNC(=S)N1CCC(=O)CC1    ZINC001195526837
N#CCCCCS(=O)(=O)N1CCC(=O)CC1    ZINC000408147574
COC(=O)CCNC(=S)N1CCC(=O)CC1    ZINC001199984814
O=C(c1cnn2ccncc12)N1CCC(=O)CC1    ZINC000231900292
O=C(c1nc[nH]c2nccc1-2)N1CCC(=O)CC1    ZINC000665948494
O=C(c1ccc2nncn2c1)N1CCC(=O)CC1    ZINC000328932684
O=C(c1ccnc2ccnn21)N1CCC(=O)CC1    ZINC000623745683
O=C(c1cnn2ncccc12)N1CCC(=O)CC1    ZINC000329813808
O=C(c1nccn2ccnc12)N1CCC(=O)CC1    ZINC000328718413
O=C(c1ccc2[nH]nnc2c1)N1CCC(=O)CC1    ZINC000272359127
O=C(c1cc2ncccn2n1)N1CCC(=O)CC1    ZINC000630679227
O=C(c1cnc2nccn2c1)N1CCC(=O)CC1    ZINC001349660892
O=C(c1cccc2nn[nH]c21)N1CCC(=O)CC1    ZINC000525864839
O=C(c1cnc2[nH]ncc2c1)N1CCC(=O)CC1    ZINC001346139011
O=C(c1cnc2[nH]cnc2c1)N1CCC(=O)CC1    ZINC000679277393
O=C(c1cnn2cccnc12)N1CCC(=O)CC1    ZINC000408040032
O=C(c1ccc2nc[nH]c2n1)N1CCC(=O)CC1    ZINC000273377347
O=C(c1cnc2cccnn12)N1CCC(=O)CC1    ZINC000563236739
O=C1CCN(c2c(F)ccc3cccnc32)CC1    ZINC000079006377
O=C1CCN(c2ccncc2-c2nn[nH]n2)CC1    ZINC001593394385
O=C([C@@H]1C[C@H]1c1ccncc1)N1CCC(=O)CC1    ZINC001263704985
Cc1cnccc1/C=C\C(=O)N1CCC(=O)CC1    ZINC000493368497
Cc1ncccc1/C=C\C(=O)N1CCC(=O)CC1    ZINC000493863749
O=C1CCN(Cc2c[nH]c3cccc(O)c23)CC1    ZINC001140230644
Cc1cc2nc(N3CCC(=O)CC3)oc2c(C)c1    ZINC000336188727
Cc1cccnc1/C=C/C(=O)N1CCC(=O)CC1    ZINC000273610143
O=C(c1cccnc1C1CC1)N1CCC(=O)CC1    ZINC000329578281
Cc1ccncc1/C=C\C(=O)N1CCC(=O)CC1    ZINC000492460982
Cc1cncc(/C=C\C(=O)N2CCC(=O)CC2)c1    ZINC000492360473
O=C(N1CCc2ccccc21)N1CCC(=O)CC1    ZINC000278023894
COc1ccc(CN2CCC(=O)CC2)c(C#N)c1    ZINC001137699478
Cc1cncc(/C=C/C(=O)N2CCC(=O)CC2)c1    ZINC000272323659
Cc1ccncc1/C=C/C(=O)N1CCC(=O)CC1    ZINC000273119732
C=CNc1ccc(C(=O)N2CCC(=O)CC2)cc1    ZINC001174791361
Cc1cnccc1/C=C/C(=O)N1CCC(=O)CC1    ZINC000493368500
Cc1noc2ccc(CN3CCC(=O)CC3)cc12    ZINC001248689893
O=C([C@@H]1CCc2cccnc21)N1CCC(=O)CC1    ZINC000655398720
O=C(N1CCC(=O)CC1)C1(c2ccccn2)CC1    ZINC000630679888
O=C([C@H]1CCc2cccnc21)N1CCC(=O)CC1    ZINC000655398721
Cc1ccc(/C=C/C(=O)N2CCC(=O)CC2)cn1    ZINC000492403593
Cc1ccc(/C=C/C(=O)N2CCC(=O)CC2)nc1    ZINC000492429365
Cc1ncccc1/C=C/C(=O)N1CCC(=O)CC1    ZINC000493863754
N#CCOc1ccc(CN2CCC(=O)CC2)cc1    ZINC001137115428
Cc1cccnc1/C=C\C(=O)N1CCC(=O)CC1    ZINC000492626058
COc1cc(CN2CCC(=O)CC2)ccc1C#N    ZINC000234960077
Cc1ccc(/C=C\C(=O)N2CCC(=O)CC2)nc1    ZINC000492429364
O=C1CCN(Cc2c[nH]c3ccc(O)cc23)CC1    ZINC001232865247
O=C(N1CCC(=O)CC1)C1(c2cccnc2)CC1    ZINC000579903565
Cc1ccc(/C=C\C(=O)N2CCC(=O)CC2)cn1    ZINC000492403592
O=C(c1ccnc(C2CC2)c1)N1CCC(=O)CC1    ZINC000329345733
COc1cc(C#N)ccc1CN1CCC(=O)CC1    ZINC001231616351
O=C(c1ccc(C2CC2)cn1)N1CCC(=O)CC1    ZINC000554365457
O=C([C@@H]1C[C@H]1c1cccnc1)N1CCC(=O)CC1    ZINC000518398087
CCc1c[nH]c2ncnc(N3CCC(=O)CC3)c12    ZINC001333630243
Cn1nnc2cc(CN3CCC(=O)CC3)ccc21    ZINC001144631800
O=C1CCN(CNC2Cc3ccccc3C2)CC1    ZINC000276143108
C=C(CNCN1CCC(=O)CC1)c1ccccc1    ZINC000275672871
O=C1CCN(CN[C@@H]2CCc3ccccc32)CC1    ZINC000275824816
Cc1cc(CN2CCC(=O)CC2)cnc1C1CC1    ZINC001238620836
O=C1CCN(CN[C@H]2CCc3ccccc32)CC1    ZINC000275824811
O=C1CCN(S(=O)(=O)C(Cl)Cl)CC1    ZINC001201812125
O=C(N1CCC(=O)CC1)C1(Br)CC1    ZINC000873936679
O=C1CCN(S(=O)(=O)c2ccsc2)CC1    ZINC000149744552
O=C1CCN(S(=O)(=O)c2cccs2)CC1    ZINC000019518972
O=C1CCN(S(=O)(=O)CC(F)(F)F)CC1    ZINC000141349811
O=C([C@@H]1CSCCS1)N1CCC(=O)CC1    ZINC000778566861
O=C([C@H]1CSCCS1)N1CCC(=O)CC1    ZINC000778566851
O=C(C1SCCCS1)N1CCC(=O)CC1    ZINC000841378461
O=C(CS(=O)(=O)C1CC1)N1CCC(=O)CC1    ZINC001540611504
CS(=O)(=O)C1(C(=O)N2CCC(=O)CC2)CC1    ZINC001321015954
O=C([C@H]1CCS(=O)(=O)C1)N1CCC(=O)CC1    ZINC000070233806
O=C([C@H]1CCCS1(=O)=O)N1CCC(=O)CC1    ZINC000694636703
O=C([C@@H]1CCCS1(=O)=O)N1CCC(=O)CC1    ZINC000694636708
O=C([C@@H]1CCS(=O)(=O)C1)N1CCC(=O)CC1    ZINC000070233802
O=C1CCN(c2ccc(C(F)(F)F)nn2)CC1    ZINC000167050952
O=C1CCN(c2nccc(C(F)(F)F)n2)CC1    ZINC000008730121
N#Cc1cccc(N2CCC(=O)CC2)c1[N+](=O)[O-]    ZINC000131139157
N#Cc1cc([N+](=O)[O-])ccc1N1CCC(=O)CC1    ZINC000019519489
N#Cc1ccc([N+](=O)[O-])c(N2CCC(=O)CC2)c1    ZINC000128091415
O=C(c1ccc2nonc2c1)N1CCC(=O)CC1    ZINC000000017408
N#Cc1nc(C(=O)O)ccc1N1CCC(=O)CC1    ZINC001601133777
N#Cc1ccc(N2CCC(=O)CC2)c([N+](=O)[O-])c1    ZINC000035121367
N#Cc1cccc([N+](=O)[O-])c1N1CCC(=O)CC1    ZINC000425211463
CN(CCC#N)S(=O)(=O)N1CCC(=O)CC1    ZINC000408154886
O=C1CCN(Cc2csc3ccccc23)CC1    ZINC000111311817
O=C1CCN(Cc2cccc3sccc32)CC1    ZINC001236683853
O=C1CCN(Cc2cc3ccccc3s2)CC1    ZINC001137681416
O=C1CCN(Cc2ccc3ccsc3c2)CC1    ZINC001232610288
O=C(c1ccc2nn[nH]c2n1)N1CCC(=O)CC1    ZINC001463948573
O=C(c1cnc2[nH]nnc2c1)N1CCC(=O)CC1    ZINC000329399987
O=C(c1ccnc2[nH]nnc21)N1CCC(=O)CC1    ZINC000328796720
O=C(c1ccn2nnnc2c1)N1CCC(=O)CC1    ZINC000665948610
O=C(c1cccn2nnnc12)N1CCC(=O)CC1    ZINC001262123067
O=C(c1ccc2nnnn2c1)N1CCC(=O)CC1    ZINC000540904421
O=C(c1nc2ncccn2n1)N1CCC(=O)CC1    ZINC001350541678
O=C1CCN(c2ncnc3cccc(F)c32)CC1    ZINC000274309802
O=C1CCN(c2ncnc3ccc(F)cc32)CC1    ZINC000344533806
O=C1CCN(c2nc3ccccc3nc2F)CC1    ZINC000865430621
O=C1CCN(c2ncncc2-c2nn[nH]n2)CC1    ZINC001593394064
O=C1CCN(c2nccnc2-c2nnn[nH]2)CC1    ZINC000095183723
O=C1CCN(c2cc(-c3nn[nH]n3)ncn2)CC1    ZINC001593394071
O=C1CCN(c2ccnc(-c3nn[nH]n3)n2)CC1    ZINC001593394358
O=C(/C=C/c1ccc(O)cc1)N1CCC(=O)CC1    ZINC000274205555
CC(=O)c1cccc(C(=O)N2CCC(=O)CC2)c1    ZINC000272167604
O=C([C@@H]1COc2ccccc21)N1CCC(=O)CC1    ZINC000070392249
O=C(c1ccc2c(c1)COC2)N1CCC(=O)CC1    ZINC000111305958
O=C([C@H]1COc2ccccc21)N1CCC(=O)CC1    ZINC000070392250
O=C(c1ccc2c(c1)CCO2)N1CCC(=O)CC1    ZINC000050892266
O=C([C@H]1Cc2ccccc2O1)N1CCC(=O)CC1    ZINC000019474962
CC(=O)c1ccccc1C(=O)N1CCC(=O)CC1    ZINC000272270284
O=C(/C=C\c1cccc(O)c1)N1CCC(=O)CC1    ZINC000492745468
O=Cc1ccc(CC(=O)N2CCC(=O)CC2)cc1    ZINC000858292340
Cc1ccc(C(=O)C(=O)N2CCC(=O)CC2)cc1    ZINC000298137522
O=C(c1cccc2c1OCC2)N1CCC(=O)CC1    ZINC001333118592
CC(=O)c1ccc(C(=O)N2CCC(=O)CC2)cc1    ZINC000334232059
O=C([C@@H]1Cc2ccccc2O1)N1CCC(=O)CC1    ZINC000019474960
O=C(/C=C\c1ccc(O)cc1)N1CCC(=O)CC1    ZINC000492566542
O=C(/C=C/c1cccc(O)c1)N1CCC(=O)CC1    ZINC000492745470
O=C1CCN(S(=O)(=O)CC2CCCC2)CC1    ZINC000329788324
O=C1CCN(S(=O)(=O)C2CCCCC2)CC1    ZINC000038137408
CC1(CS(=O)(=O)N2CCC(=O)CC2)CCC1    ZINC000641267586
O=C1CCN(S(=O)(=O)CCC2CCC2)CC1    ZINC000328666590
O=C(c1ccnc(C2CC2)n1)N1CCC(=O)CC1    ZINC000329048832
O=C(c1cncnc1C1CC1)N1CCC(=O)CC1    ZINC000581834452
O=C([C@@H]1CCCC(F)(F)C1)N1CCC(=O)CC1    ZINC000304183936
O=C(N1CCC(=O)CC1)C1(C(F)F)CCCC1    ZINC000573658071
O=C([C@H]1CCCC(F)(F)C1)N1CCC(=O)CC1    ZINC000304183939
O=C([C@H]1CCCCC1(F)F)N1CCC(=O)CC1    ZINC000327607245
O=C([C@@H]1CCCCC1(F)F)N1CCC(=O)CC1    ZINC000327607244
O=C(C1CCC(F)(F)CC1)N1CCC(=O)CC1    ZINC000216337362
CCn1cnc2c1ncnc2N1CCC(=O)CC1    ZINC000278201860
CCc1cc(N2CCC(=O)CC2)n2ncnc2n1    ZINC000338387838
Cc1nc2c(cnn2C)c(N2CCC(=O)CC2)n1    ZINC000917385209
O=C1CCN(CNc2ccc3[nH]nnc3c2)CC1    ZINC000273112757
Cc1nc2nc(C)cc(N3CCC(=O)CC3)n2n1    ZINC001331897236
Cc1nc2ncnn2c(N2CCC(=O)CC2)c1C    ZINC000545947783
O=C1CCN(CCc2ccc3c(c2)CCO3)CC1    ZINC000088102440
Cc1cccc(CCC(=O)N2CCC(=O)CC2)c1    ZINC000049933609
CCc1ccccc1CC(=O)N1CCC(=O)CC1    ZINC000275948196
C=CCOc1ccc(CN2CCC(=O)CC2)cc1    ZINC001204298030
Cc1ccc(CC(=O)N2CCC(=O)CC2)cc1C    ZINC000055420389
Cc1ccccc1[C@H](C)C(=O)N1CCC(=O)CC1    ZINC001119759855
CC(C)c1cccc(C(=O)N2CCC(=O)CC2)c1    ZINC000665948753
CCc1ccc(CC(=O)N2CCC(=O)CC2)cc1    ZINC000057535082
Cc1cc(C)cc(CC(=O)N2CCC(=O)CC2)c1    ZINC000665948440
Cc1ccccc1[C@@H](C)C(=O)N1CCC(=O)CC1    ZINC001119759854
COc1ccc2c(c1)C[C@@H](N1CCC(=O)CC1)C2    ZINC001168264599
C[C@H](CC(=O)N1CCC(=O)CC1)c1ccccc1    ZINC000298330247
CC(C)(C(=O)N1CCC(=O)CC1)c1ccccc1    ZINC000019423731
CCCc1ccc(C(=O)N2CCC(=O)CC2)cc1    ZINC000098128219
Cc1cccc([C@H](C)C(=O)N2CCC(=O)CC2)c1    ZINC000334270697
C=CCOc1cccc(CN2CCC(=O)CC2)c1    ZINC001231621102
CC(C)c1ccccc1C(=O)N1CCC(=O)CC1    ZINC001347311113
COc1ccc2c(c1)C[C@H](N1CCC(=O)CC1)C2    ZINC001168264598
CC[C@@H](C(=O)N1CCC(=O)CC1)c1ccccc1    ZINC000019482966
C=CCOc1ccccc1CN1CCC(=O)CC1    ZINC001139029192
O=C1CCN(Cc2ccc3c(c2)CCCO3)CC1    ZINC001138712441
O=C(CCCc1ccccc1)N1CCC(=O)CC1    ZINC000034940607
C[C@@H](CC(=O)N1CCC(=O)CC1)c1ccccc1    ZINC000298330251
Cc1cc(C)c(C(=O)N2CCC(=O)CC2)c(C)c1    ZINC000019517618
CC[C@H](C(=O)N1CCC(=O)CC1)c1ccccc1    ZINC000019482968
Cc1ccccc1CCC(=O)N1CCC(=O)CC1    ZINC000051985229
Cc1ccc(C)c(CC(=O)N2CCC(=O)CC2)c1    ZINC000053143257
C=CCc1cccc(CN2CCC(=O)CC2)c1O    ZINC001138626079
Cc1cccc(C)c1CC(=O)N1CCC(=O)CC1    ZINC000334337376
CC(C)c1ccc(C(=O)N2CCC(=O)CC2)cc1    ZINC000019431375
Cc1cccc([C@@H](C)C(=O)N2CCC(=O)CC2)c1    ZINC000334270696
Cc1cc(N2CCC(=O)CC2)nc(C2CCC2)n1    ZINC001120013632
Cc1nc2c(c(N3CCC(=O)CC3)n1)CCCC2    ZINC000581049938
O=C1CCN(CNc2cc(C3CC3)ccn2)CC1    ZINC000291046001
CC(C)Cc1ccc(CN2CCC(=O)CC2)cc1    ZINC001231786913
O=C1CCN(CCCCCc2ccccc2)CC1    ZINC000584636953
Cc1ccc(CC[C@@H](C)N2CCC(=O)CC2)cc1    ZINC001171672173
CC(C)(C)c1cccc(CN2CCC(=O)CC2)c1    ZINC001141102716
CCc1ccc(C[C@H](C)N2CCC(=O)CC2)cc1    ZINC001173253421
CCC[C@H](Cc1ccccc1)N1CCC(=O)CC1    ZINC001258656167
CCc1ccc(C[C@@H](C)N2CCC(=O)CC2)cc1    ZINC001173253416
CC(C)(CCN1CCC(=O)CC1)c1ccccc1    ZINC001208663164
CCC[C@@H](Cc1ccccc1)N1CCC(=O)CC1    ZINC001258656166
CC(C)(C)c1ccc(CN2CCC(=O)CC2)cc1    ZINC000019729417
CCCCc1ccc(CN2CCC(=O)CC2)cc1    ZINC001231779767
Cc1ccc(CC[C@H](C)N2CCC(=O)CC2)cc1    ZINC001171672172
CC(C)c1ccc(CCN2CCC(=O)CC2)cc1    ZINC000041296333
O=C1CCN(S(=O)(=O)c2nccs2)CC1    ZINC001187863082
O=C1CCN(Cc2sc(O)nc2Cl)CC1    ZINC001237160838
NS(=O)(=O)C1(C(=O)N2CCC(=O)CC2)CC1    ZINC001118296344
O=C([C@@H]1CCS(=O)(=O)N1)N1CCC(=O)CC1    ZINC001261507848
O=C([C@H]1CCS(=O)(=O)N1)N1CCC(=O)CC1    ZINC001261507847
N#Cc1ccnc(N2CCC(=O)CC2)c1[N+](=O)[O-]    ZINC000214649988
N#Cc1cc([N+](=O)[O-])cnc1N1CCC(=O)CC1    ZINC000048935759
N#Cc1cc(C(=O)N2CCC(=O)CC2)ccc1F    ZINC000334692958
N#Cc1c(F)cccc1C(=O)N1CCC(=O)CC1    ZINC000335695461
N#Cc1ccc(C(=O)N2CCC(=O)CC2)c(F)c1    ZINC001346512872
N#Cc1ccc(F)c(C(=O)N2CCC(=O)CC2)c1    ZINC001330134608
O=C1CCN(Cc2ccc3scnc3c2)CC1    ZINC001144732742
O=C1CCN(Cc2cc3cccnc3s2)CC1    ZINC001233346200
Cc1cccc2nc(N3CCC(=O)CC3)sc21    ZINC000280041094
O=C1CCN(Cc2nc3ccccc3s2)CC1    ZINC000157516080
O=C1CCN(Cc2ccc3ncsc3c2)CC1    ZINC001232737448
O=C1CCN(Cc2cccc3ncsc32)CC1    ZINC001232730432
CSCCCNC(=S)N1CCC(=O)CC1    ZINC000057779755
O=CNc1ccc(C(=O)N2CCC(=O)CC2)cc1    ZINC000272203322
NC(=O)c1ccc(C(=O)N2CCC(=O)CC2)cc1    ZINC000002527222
O=C(/C=C/c1cncc(O)c1)N1CCC(=O)CC1    ZINC000492477470
NC(=O)c1cccc(C(=O)N2CCC(=O)CC2)c1    ZINC000272203277
O=C(/C=C\c1cncc(O)c1)N1CCC(=O)CC1    ZINC000492477484
O=C(Nc1ccccc1)C(=O)N1CCC(=O)CC1    ZINC000272167586
O=C(NC(=O)N1CCC(=O)CC1)c1ccccc1    ZINC001202447548
O=C1CCN(S(=O)(=O)N2CCCCC2)CC1    ZINC000020255839
C[C@H]1CCN(S(=O)(=O)N2CCC(=O)CC2)C1    ZINC000353408396
C[C@@H]1CCN(S(=O)(=O)N2CCC(=O)CC2)C1    ZINC000353408395
CN(CC1CC1)S(=O)(=O)N1CCC(=O)CC1    ZINC000546094842
O=C1CCN(Cc2cc(F)cc3cc[nH]c32)CC1    ZINC001249521855
O=C1CCN(Cc2ccc(F)c3cc[nH]c32)CC1    ZINC001248815006
O=C1CCN(Cc2c[nH]c3cccc(F)c23)CC1    ZINC001136979788
O=C1CCN(Cc2c[nH]c3c2cccc3F)CC1    ZINC001137051605
O=C1CCN(Cc2c[nH]c3cc(F)ccc23)CC1    ZINC001209687944
O=C1CCN(Cc2cc3cccc(F)c3[nH]2)CC1    ZINC001235236148
O=C1CCN(Cc2c[nH]c3ccc(F)cc23)CC1    ZINC001137335156
Cc1cccc(CNC(=O)N2CCC(=O)CC2)c1    ZINC001190970406
Cc1ccc(NC(=O)N2CCC(=O)CC2)cc1C    ZINC001202817146
CCc1cccc(NC(=O)N2CCC(=O)CC2)c1    ZINC001202880269
CCCc1cc(C(=O)N2CCC(=O)CC2)ccn1    ZINC000362492637
CN(C)c1cccc(C(=O)N2CCC(=O)CC2)c1    ZINC000037326129
O=C1CCN(CNc2ccc3c(c2)CCO3)CC1    ZINC000273147020
O=C(NCCc1ccccc1)N1CCC(=O)CC1    ZINC001184912848
C[C@@H](CC(=O)N1CCC(=O)CC1)c1cccnc1    ZINC000329257457
O=C1CCN(Cc2cc3c(cn2)OCCC3)CC1    ZINC001209504732
Cc1cccc(C)c1NC(=O)N1CCC(=O)CC1    ZINC000141646360
CC(C)c1ccc(C(=O)N2CCC(=O)CC2)cn1    ZINC000272346858
Cc1cncc(CCC(=O)N2CCC(=O)CC2)c1    ZINC000292362935
CC(=O)Nc1ccccc1CN1CCC(=O)CC1    ZINC001237405376
Cc1ccc(C)c(NC(=O)N2CCC(=O)CC2)c1    ZINC001202758500
CC(C)c1ccc(C(=O)N2CCC(=O)CC2)nc1    ZINC000291390339
C[C@@H](CC(=O)N1CCC(=O)CC1)c1ccncc1    ZINC000679279144
Cc1cc(C)c(C(=O)N2CCC(=O)CC2)c(C)n1    ZINC001350697765
O=C(CCNc1ccccc1)N1CCC(=O)CC1    ZINC001320722514
C[C@@H](NC(=O)N1CCC(=O)CC1)c1ccccc1    ZINC001184995144
N#C[C@]1(C(=O)N2CCC(=O)CC2)CC12CCCC2    ZINC000333177058
CC(C)c1cccc(C(=O)N2CCC(=O)CC2)n1    ZINC000335963938
CC(=O)Nc1ccc(CN2CCC(=O)CC2)cc1    ZINC000202713370
Cc1ccc(NC(=O)N2CCC(=O)CC2)c(C)c1    ZINC001202740608
O=C(CCCc1ccccn1)N1CCC(=O)CC1    ZINC000677945373
C[C@H](NC(=O)N1CCC(=O)CC1)c1ccccc1    ZINC001202495068
O=C1CCN(CNc2cccc3c2OCC3)CC1    ZINC000529643378
C[C@H](CC(=O)N1CCC(=O)CC1)c1ccncc1    ZINC000679279143
CN(CC(=O)N1CCC(=O)CC1)c1ccccc1    ZINC000035038458
Cc1cccc(NC(=O)N2CCC(=O)CC2)c1C    ZINC001202693868
CC(C)(C(=O)N1CCC(=O)CC1)c1cccnc1    ZINC000329240515
O=C1CCN(CN[C@H]2COc3ccccc32)CC1    ZINC000273146152
CCc1ccc(CC(=O)N2CCC(=O)CC2)nc1    ZINC000665948943
Cc1ccc(CNC(=O)N2CCC(=O)CC2)cc1    ZINC001185379183
CCc1ccc(C(=O)N2CCC(=O)CC2)c(C)n1    ZINC000354927692
CCc1ccc(NC(=O)N2CCC(=O)CC2)cc1    ZINC001202934035
O=C(c1cc2c([nH]1)CCCC2)N1CCC(=O)CC1    ZINC000333164134
O=C(CCCc1cccnc1)N1CCC(=O)CC1    ZINC000665948584
N#C[C@@]1(C(=O)N2CCC(=O)CC2)CC12CCCC2    ZINC000333177059
CCc1ccccc1NC(=O)N1CCC(=O)CC1    ZINC001187615069
C[C@H](CC(=O)N1CCC(=O)CC1)c1cccnc1    ZINC000329257456
CN(C)c1ccc(C(=O)N2CCC(=O)CC2)cc1    ZINC000037326130
Cc1cc(C)cc(NC(=O)N2CCC(=O)CC2)c1    ZINC001202841437
CC(C)(C(=O)N1CCC(=O)CC1)c1ccccn1    ZINC000670413347
CN(Cc1ccccc1)C(=O)N1CCC(=O)CC1    ZINC000336319109
O=C1CCN(CN[C@@H]2COc3ccccc32)CC1    ZINC000273146151
CC(C)c1ccc(NCN2CCC(=O)CC2)cc1    ZINC000273032341
Cc1ccccc1[C@@H](C)NCN1CCC(=O)CC1    ZINC000273067797
Cc1ccc(CCNCN2CCC(=O)CC2)cc1    ZINC000273127714
CC[C@H](NCN1CCC(=O)CC1)c1ccccc1    ZINC000273093455
O=C1CCN(CNCCCc2ccccc2)CC1    ZINC000273142187
Cc1ccc(CNCN2CCC(=O)CC2)c(C)c1    ZINC000273043832
CC[C@@H](NCN1CCC(=O)CC1)c1ccccc1    ZINC000273093457
CC(C)c1ccccc1NCN1CCC(=O)CC1    ZINC000273145117
CC(C)(C)c1cc(CN2CCC(=O)CC2)ccn1    ZINC001232213859
Cc1cc(CN2CCC(=O)CC2)ccc1N(C)C    ZINC001139670166
CCc1ccccc1CNCN1CCC(=O)CC1    ZINC000273009941
Cc1ccccc1[C@H](C)NCN1CCC(=O)CC1    ZINC000273067799
Cc1ccc([C@H](C)NCN2CCC(=O)CC2)cc1    ZINC000273049430
Cc1ccc([C@@H](C)NCN2CCC(=O)CC2)cc1    ZINC000273049426
CC(C)c1cccc(NCN2CCC(=O)CC2)c1    ZINC000273004340
Cc1ccccc1CCNCN1CCC(=O)CC1    ZINC000273130272
CCCc1ccccc1NCN1CCC(=O)CC1    ZINC000273087022
C[C@H](CCCBr)N1CCC(=O)CC1    ZINC001256770144
C[C@@H](CCCBr)N1CCC(=O)CC1    ZINC001256770145
Cc1cc2c(ncnc2N2CCC(=O)CC2)s1    ZINC000767168976
Cc1csc2ncnc(N3CCC(=O)CC3)c12    ZINC000413051188
O=C1CCN(Cc2ccc3nsnc3c2)CC1    ZINC001139210236
O=C1CCN(Cc2ccc(C(F)(F)F)o2)CC1    ZINC001232442031
O=C(OC(=O)N1CCC(=O)CC1)c1ccccc1    ZINC000059662706
O=C(C(=O)N1CCC(=O)CC1)c1ccc(O)cc1    ZINC000281244340
O=C(c1ccc2c(c1)OCO2)N1CCC(=O)CC1    ZINC000019474130
O=C(O)c1cccc(C(=O)N2CCC(=O)CC2)c1    ZINC000821557746
O=C(c1cccc2c1OCO2)N1CCC(=O)CC1    ZINC000328960909
O=C(O)c1ccc(C(=O)N2CCC(=O)CC2)cc1    ZINC000002569649
O=C1CCN(S(=O)(=O)C[C@H]2CCCO2)CC1    ZINC000063156051
O=C1CCN(S(=O)(=O)C2CCOCC2)CC1    ZINC000050199850
C[C@@H](CS(C)(=O)=O)C(=O)N1CCC(=O)CC1    ZINC001323550518
C[C@@H]1OCC[C@@H]1S(=O)(=O)N1CCC(=O)CC1    ZINC000333424076
O=C1CCN(S(=O)(=O)C[C@@H]2CCOC2)CC1    ZINC000329724954
C[C@H]1OCC[C@H]1S(=O)(=O)N1CCC(=O)CC1    ZINC000333424073
C[C@@H]1OCC[C@H]1S(=O)(=O)N1CCC(=O)CC1    ZINC000333424075
COCC1(S(=O)(=O)N2CCC(=O)CC2)CC1    ZINC001653521874
C[C@H](CS(C)(=O)=O)C(=O)N1CCC(=O)CC1    ZINC001323550517
C[C@H]1OCC[C@@H]1S(=O)(=O)N1CCC(=O)CC1    ZINC000333424074
CS(=O)(=O)CCCC(=O)N1CCC(=O)CC1    ZINC000071552615
O=C1CCN(S(=O)(=O)C[C@H]2CCOC2)CC1    ZINC000329724955
CCCS(=O)(=O)CC(=O)N1CCC(=O)CC1    ZINC000081908130
O=C1CCN(S(=O)(=O)C[C@@H]2CCCO2)CC1    ZINC000063156052
CC(C)(C(=O)N1CCC(=O)CC1)S(C)(=O)=O    ZINC000069714315
CC(C)S(=O)(=O)CC(=O)N1CCC(=O)CC1    ZINC000081909108
O=C1CCN(Cc2ncc(C(F)(F)F)[nH]2)CC1    ZINC001137010485
O=C1CCN(Cc2c[nH]nc2C(F)(F)F)CC1    ZINC001141011474
NC(=O)c1cccc(C(=O)N2CCC(=O)CC2)n1    ZINC000542869191
NC(=O)c1ccc(C(=O)N2CCC(=O)CC2)cn1    ZINC000330616225
Cc1onc(CC(=O)N2CCC(=O)CC2)c1C#N    ZINC000408150086
NC(=O)c1ccc(C(=O)N2CCC(=O)CC2)nc1    ZINC001323198566
O=C(/C=C/c1cccc(F)c1)N1CCC(=O)CC1    ZINC000082553413
O=C(/C=C\c1cccc(F)c1)N1CCC(=O)CC1    ZINC000493588573
O=C1CCN(Cc2coc3ccc(F)cc23)CC1    ZINC001141846953
O=C1CCN(Cc2ccc(F)c3ccoc32)CC1    ZINC001236890944
O=C(/C=C/c1ccc(F)cc1)N1CCC(=O)CC1    ZINC000074374593
O=C(/C=C/c1ccccc1F)N1CCC(=O)CC1    ZINC000082553408
O=C([C@@H]1Cc2ccc(F)cc21)N1CCC(=O)CC1    ZINC000684374750
O=C1CCN(Cc2c3ccoc3ccc2F)CC1    ZINC001248528277
O=C(/C=C\c1ccc(F)cc1)N1CCC(=O)CC1    ZINC000222493121
O=C([C@H]1Cc2ccc(F)cc21)N1CCC(=O)CC1    ZINC000684374751
O=C(/C=C\c1ccccc1F)N1CCC(=O)CC1    ZINC000687761776
O=C(c1cccc(B(O)O)c1)N1CCC(=O)CC1    ZINC000169745446
O=C(c1ccc(B(O)O)cc1)N1CCC(=O)CC1    ZINC000169745635
O=C(N1CCC(=O)CC1)C(F)(F)C1(O)CCC1    ZINC000778567212
O=C1CCN(C(=S)CCc2ccccc2)CC1    ZINC000027232072
O=C1CCN([C@@H]2CSc3ccccc3C2)CC1    ZINC001172194936
O=C1CCN([C@H]2CSc3ccccc3C2)CC1    ZINC001172194935
Cn1ncc2c1nc(N1CCC(=O)CC1)nc2O    ZINC001116785072
O=C1CCN(Cc2nc3ccc(F)cc3[nH]2)CC1    ZINC001235682440
O=C1CCN(Cc2cn3c(cccc3F)n2)CC1    ZINC001139570934
O=C1CCN(Cc2n[nH]c3ccc(F)cc32)CC1    ZINC001144191402
O=C1CCN(Cc2n[nH]c3cc(F)ccc32)CC1    ZINC001233118950
O=C1CCN(Cc2cn3cc(F)ccc3n2)CC1    ZINC001232408902
Cc1cc(O)ccc1CC(=O)N1CCC(=O)CC1    ZINC001263705233
O=C(CCOc1ccccc1)N1CCC(=O)CC1    ZINC000019425472
O=C(Cc1ccccc1CO)N1CCC(=O)CC1    ZINC000779589483
COc1cccc(CC(=O)N2CCC(=O)CC2)c1    ZINC000019473965
COc1ccc(C(=O)N2CCC(=O)CC2)cc1C    ZINC000082553464
CCc1ccc(O)c(C(=O)N2CCC(=O)CC2)c1    ZINC000334474253
CCc1ccc(C(=O)N2CCC(=O)CC2)c(O)c1    ZINC000276074509
Cc1ccc(OCC(=O)N2CCC(=O)CC2)cc1    ZINC000020223838
CCc1ccc(/C=C/C(=O)N2CCC(=O)CC2)o1    ZINC000274018768
CCc1cc(C(=O)N2CCC(=O)CC2)ccc1O    ZINC000291453228
COC(=O)c1cccc(CN2CCC(=O)CC2)c1    ZINC000074374217
COc1ccc(CC(=O)N2CCC(=O)CC2)cc1    ZINC000019425396
CC(=O)Oc1cccc(CN2CCC(=O)CC2)c1    ZINC001138037416
O=C(CCc1cccc(O)c1)N1CCC(=O)CC1    ZINC001347303370
CC(=O)Oc1ccc(CN2CCC(=O)CC2)cc1    ZINC001203945371
O=C(COCc1ccccc1)N1CCC(=O)CC1    ZINC000047916747
CCc1cccc(C(=O)N2CCC(=O)CC2)c1O    ZINC000540904334
O=C(CCc1ccc(O)cc1)N1CCC(=O)CC1    ZINC000169820080
Cc1cc(C(=O)O)ccc1CN1CCC(=O)CC1    ZINC001238135965
COc1cc(C(=O)N2CCC(=O)CC2)ccc1C    ZINC000019436893
Cc1ccccc1OCC(=O)N1CCC(=O)CC1    ZINC000032102855
CO[C@H](C(=O)N1CCC(=O)CC1)c1ccccc1    ZINC000050437773
Cc1ccc(CC(=O)N2CCC(=O)CC2)cc1O    ZINC000272247685
CCc1ccc(/C=C\C(=O)N2CCC(=O)CC2)o1    ZINC000492628099
CCOc1ccccc1C(=O)N1CCC(=O)CC1    ZINC000019422626
COCc1ccc(C(=O)N2CCC(=O)CC2)cc1    ZINC000298644013
COC(=O)c1ccc(CN2CCC(=O)CC2)cc1    ZINC000020302783
C[C@@H](C(=O)N1CCC(=O)CC1)c1cccc(O)c1    ZINC001334619266
CCOc1cccc(C(=O)N2CCC(=O)CC2)c1    ZINC000075249318
Cc1ccccc1COC(=O)N1CCC(=O)CC1    ZINC000258630112
O=C(CN1CCC(=O)CC1)OCc1ccccc1    ZINC000071614885
C[C@H](Oc1ccccc1)C(=O)N1CCC(=O)CC1    ZINC000032102860
COc1cccc(C(=O)N2CCC(=O)CC2)c1C    ZINC000665947831
O=C(OCCc1ccccc1)N1CCC(=O)CC1    ZINC000586478374
Cc1ccc(C(=O)N2CCC(=O)CC2)c(O)c1C    ZINC000272201748
COC(=O)c1ccccc1CN1CCC(=O)CC1    ZINC000130181887
O=C1CCN(Cc2ccc3c(c2)OCCO3)CC1    ZINC000019729418
C[C@@](O)(C(=O)N1CCC(=O)CC1)c1ccccc1    ZINC000817518981
CCOc1ccc(C(=O)N2CCC(=O)CC2)cc1    ZINC000019428846
CO[C@@H](C(=O)N1CCC(=O)CC1)c1ccccc1    ZINC000050437775
O=C(c1cc2c(o1)CCCC2)N1CCC(=O)CC1    ZINC001518849940
C[C@@H](Oc1ccccc1)C(=O)N1CCC(=O)CC1    ZINC000032102858
O=C1CCN(Cc2cccc3c2OCCO3)CC1    ZINC001231882510
COc1cc(C)ccc1C(=O)N1CCC(=O)CC1    ZINC000548030138
COCc1cccc(C(=O)N2CCC(=O)CC2)c1    ZINC000263664460
Cc1cccc(OCC(=O)N2CCC(=O)CC2)c1    ZINC000032102857
C[C@H](C(=O)N1CCC(=O)CC1)c1cccc(O)c1    ZINC001334619265
COc1ccccc1CC(=O)N1CCC(=O)CC1    ZINC000037295529
O=C(OCCN1CCC(=O)CC1)c1ccccc1    ZINC001209039971
O=C([C@@H](O)Cc1ccccc1)N1CCC(=O)CC1    ZINC000336474518
COCc1ccccc1C(=O)N1CCC(=O)CC1    ZINC000270963296
COc1ccc(C(=O)N2CCC(=O)CC2)c(C)c1    ZINC000270927951
CC(C)(C)CCS(=O)(=O)N1CCC(=O)CC1    ZINC000230843853
CCC[C@H](C)CS(=O)(=O)N1CCC(=O)CC1    ZINC000408217537
CCC(CC)CS(=O)(=O)N1CCC(=O)CC1    ZINC000353409558
CCC[C@@H](C)CS(=O)(=O)N1CCC(=O)CC1    ZINC000408217554
O=C([C@H]1CCc2nccn2C1)N1CCC(=O)CC1    ZINC000681578689
CN(C)c1cccnc1C(=O)N1CCC(=O)CC1    ZINC001333995961
CN(C)c1ccc(C(=O)N2CCC(=O)CC2)cn1    ZINC000270910655
CN(C)c1ccnc(C(=O)N2CCC(=O)CC2)c1    ZINC000274956631
Cn1nc2c(c1C(=O)N1CCC(=O)CC1)CCC2    ZINC001334102355
Cn1cc(C(=O)N2CCC(=O)CC2)c(C2CC2)n1    ZINC000291415298
O=C(c1cnn(C2CCC2)c1)N1CCC(=O)CC1    ZINC001119684716
Cn1nc(C2CC2)cc1C(=O)N1CCC(=O)CC1    ZINC001332652245
O=C(c1cn2c(n1)CCCC2)N1CCC(=O)CC1    ZINC000333056633
O=C(c1cnn2c1CCCC2)N1CCC(=O)CC1    ZINC000272297912
Cn1ncc(C(=O)N2CCC(=O)CC2)c1C1CC1    ZINC000272246319
O=C([C@@H]1CCCc2nccn21)N1CCC(=O)CC1    ZINC000362492940
O=C(Cn1cc(C2CC2)cn1)N1CCC(=O)CC1    ZINC000402145096
O=C(c1n[nH]c2c1CCCC2)N1CCC(=O)CC1    ZINC000679278634
CCn1nccc1/C=C/C(=O)N1CCC(=O)CC1    ZINC000272215848
CN(C)c1ncccc1C(=O)N1CCC(=O)CC1    ZINC000408040866
CN(C)c1cc(C(=O)N2CCC(=O)CC2)ccn1    ZINC000270903542
CCn1ccnc1/C=C/C(=O)N1CCC(=O)CC1    ZINC000492379794
O=C(c1cc2n(n1)CCCC2)N1CCC(=O)CC1    ZINC000655398983
Cc1nccc(CCC(=O)N2CCC(=O)CC2)n1    ZINC000330317488
Cc1c(/C=C/C(=O)N2CCC(=O)CC2)cnn1C    ZINC000272270085
O=C([C@H]1CCc2c[nH]nc2C1)N1CCC(=O)CC1    ZINC000329054783
O=C([C@@H]1CCCc2n[nH]cc21)N1CCC(=O)CC1    ZINC000335940657
O=C([C@@H]1CCc2nccn2C1)N1CCC(=O)CC1    ZINC000681578691
O=C([C@@H]1CCc2c[nH]nc2C1)N1CCC(=O)CC1    ZINC000329054781
O=C(c1cnc2n1CCCC2)N1CCC(=O)CC1    ZINC000554369125
O=C([C@H]1CCc2n[nH]cc2C1)N1CCC(=O)CC1    ZINC000329237496
O=C([C@@H]1CCn2ccnc2C1)N1CCC(=O)CC1    ZINC000170044794
Cn1ncc(C2CC2)c1C(=O)N1CCC(=O)CC1    ZINC000665948628
O=C(c1cnn(CC2CC2)c1)N1CCC(=O)CC1    ZINC000630680025
CCn1ccnc1/C=C\C(=O)N1CCC(=O)CC1    ZINC000492379793
CCNc1cccnc1C(=O)N1CCC(=O)CC1    ZINC001123489947
O=C([C@H]1CCCc2nc[nH]c21)N1CCC(=O)CC1    ZINC000547754586
O=C1CCN(c2nc3c(c(=O)[nH]2)CCCC3)CC1    ZINC000057329698
Cn1nc(C(=O)N2CCC(=O)CC2)cc1C1CC1    ZINC000329236951
O=C([C@H]1CCc2cncn2C1)N1CCC(=O)CC1    ZINC000563412812
CCc1cc(C(=O)N2CCC(=O)CC2)c(C)nn1    ZINC000544723282
CCc1nnc(C)cc1C(=O)N1CCC(=O)CC1    ZINC000228445487
O=C1CCN(c2cncnc2OC2CCC2)CC1    ZINC000242473338
O=C([C@H]1CCCc2n[nH]cc21)N1CCC(=O)CC1    ZINC000335940656
CNc1nc(C)ccc1C(=O)N1CCC(=O)CC1    ZINC001333085326
O=C([C@H]1CCn2cncc2C1)N1CCC(=O)CC1    ZINC000170044809
CCn1nccc1/C=C\C(=O)N1CCC(=O)CC1    ZINC000492378105
Cn1cncc1[C@@H]1C[C@H]1C(=O)N1CCC(=O)CC1    ZINC001347311081
O=C([C@@H]1CCCc2nc[nH]c21)N1CCC(=O)CC1    ZINC000547754587
O=C([C@H]1CCn2ccnc2C1)N1CCC(=O)CC1    ZINC000170044799
O=C([C@H]1CCCc2nccn21)N1CCC(=O)CC1    ZINC000362492939
O=C([C@@H]1CCc2n[nH]cc2C1)N1CCC(=O)CC1    ZINC000329237495
CC(C)c1ncncc1C(=O)N1CCC(=O)CC1    ZINC000408142954
Cn1cc([C@@H]2C[C@H]2C(=O)N2CCC(=O)CC2)cn1    ZINC000572378002
O=C([C@@H]1CCn2cncc2C1)N1CCC(=O)CC1    ZINC000170044804
O=C([C@@H]1CCc2cncn2C1)N1CCC(=O)CC1    ZINC000563412815
O=C(c1ncc2n1CCCC2)N1CCC(=O)CC1    ZINC000630679885
Cc1c(/C=C\C(=O)N2CCC(=O)CC2)cnn1C    ZINC000492358947
NC(=O)c1cccc(NCN2CCC(=O)CC2)c1    ZINC000275808651
O=C1CCN([C@@H]2CCc3cc(F)ccc3C2)CC1    ZINC001168425147
O=C1CCN([C@@H]2CCc3c(F)cccc3C2)CC1    ZINC001171423023
O=C1CCN([C@@H]2CCc3cccc(F)c3C2)CC1    ZINC001170986661
O=C1CCN([C@H]2CCc3c(F)cccc3C2)CC1    ZINC001171423027
O=C1CCN([C@H]2CCc3cccc(F)c3C2)CC1    ZINC001170986662
O=C1CCN(Cc2ccc(F)c(C3CC3)c2)CC1    ZINC001238499504
O=C1CCN([C@H]2CCc3cc(F)ccc3C2)CC1    ZINC001168425145
CCOc1cc(CN2CCC(=O)CC2)ccc1C    ZINC001238068033
CC(C)Oc1cccc(CN2CCC(=O)CC2)c1    ZINC000114171176
COc1cccc(CCCN2CCC(=O)CC2)c1    ZINC000082553629
COc1ccccc1C[C@@H](C)N1CCC(=O)CC1    ZINC001258888538
COc1ccccc1C[C@H](C)N1CCC(=O)CC1    ZINC001258888539
CCOc1ccc(CN2CCC(=O)CC2)c(C)c1    ZINC001138430778
COc1cccc(C[C@@H](C)N2CCC(=O)CC2)c1    ZINC001256160327
CCOc1cc(C)ccc1CN1CCC(=O)CC1    ZINC001250171441
CCCOc1ccc(CN2CCC(=O)CC2)cc1    ZINC001204305899
COc1cccc(C[C@H](C)N2CCC(=O)CC2)c1    ZINC001256160328
COc1ccccc1CCCN1CCC(=O)CC1    ZINC000082553628
COc1ccc(CN2CCC(=O)CC2)c(C)c1C    ZINC001203715832
COc1cc(C)c(CN2CCC(=O)CC2)cc1C    ZINC001203756020
COc1cc(C)c(C)cc1CN1CCC(=O)CC1    ZINC001238757929
CC(C)c1ccc(CN2CCC(=O)CC2)c(O)c1    ZINC001237044832
CCCOc1ccccc1CN1CCC(=O)CC1    ZINC001138994917
CCOc1ccc(C)c(CN2CCC(=O)CC2)c1    ZINC001238705347
CCOc1ccc(C)cc1CN1CCC(=O)CC1    ZINC001139600590
CC(C)Oc1ccc(CN2CCC(=O)CC2)cc1    ZINC001204451968
C#CCC1(C(=O)N2CCC(=O)CC2)CCCCC1    ZINC000276311691
COc1c(C)cc(CN2CCC(=O)CC2)cc1C    ZINC001138426102
CC(C)Oc1ccccc1CN1CCC(=O)CC1    ZINC001137134023
COc1cc(C)c(CN2CCC(=O)CC2)c(C)c1    ZINC001142933273
C[C@@H](CN1CCC(=O)CC1)OCc1ccccc1    ZINC001208700231
COc1ccc(CCCN2CCC(=O)CC2)cc1    ZINC000082553624
Cc1cccnc1CCNCN1CCC(=O)CC1    ZINC000295051244
CN(C)c1ccc(NCN2CCC(=O)CC2)cc1    ZINC000273060494
CC[C@@H](NCN1CCC(=O)CC1)c1ccncc1    ZINC000273025108
O=C1CCN(CNCCCc2ccccn2)CC1    ZINC000273149880
CC[C@H](NCN1CCC(=O)CC1)c1ccncc1    ZINC000273025105
O=C1CCN(c2c(F)c(F)nc(F)c2F)CC1    ZINC000767169203
O=C(c1cc2sccc2[nH]1)N1CCC(=O)CC1    ZINC000276495860
O=C(c1cc2ccsc2[nH]1)N1CCC(=O)CC1    ZINC000679276995
N#Cc1cccc(Cl)c1CN1CCC(=O)CC1    ZINC001143716656
N#Cc1ccc(CN2CCC(=O)CC2)cc1Cl    ZINC001232111702
N#Cc1cccc(CN2CCC(=O)CC2)c1Cl    ZINC001140808734
N#C[C@@H](c1ccccc1Cl)N1CCC(=O)CC1    ZINC000020178605
N#Cc1ccc(CN2CCC(=O)CC2)c(Cl)c1    ZINC000163117591
N#Cc1cc(Cl)ccc1CN1CCC(=O)CC1    ZINC001232605271
N#Cc1cc(CN2CCC(=O)CC2)ccc1Cl    ZINC001238188343
N#Cc1cc(Cl)cc(CN2CCC(=O)CC2)c1    ZINC001237745016
N#Cc1c(Cl)cccc1CN1CCC(=O)CC1    ZINC001139687689
N#Cc1ccc(Cl)c(CN2CCC(=O)CC2)c1    ZINC001140600270
N#C[C@H](c1ccccc1Cl)N1CCC(=O)CC1    ZINC000020178604
O=C(c1cccc([N+](=O)[O-])c1)N1CCC(=O)CC1    ZINC000019425106
O=C(O)c1cccc(C(=O)N2CCC(=O)CC2)n1    ZINC001602646345
O=C(c1ccccc1[N+](=O)[O-])N1CCC(=O)CC1    ZINC000019435389
O=C(O)c1cncc(C(=O)N2CCC(=O)CC2)c1    ZINC001609039144
O=C(O)c1ccc(C(=O)N2CCC(=O)CC2)cn1    ZINC001602646156
O=C(O)c1ccc(C(=O)N2CCC(=O)CC2)nc1    ZINC001595285597
O=C(O)c1cc(C(=O)N2CCC(=O)CC2)ccn1    ZINC001602646538
O=C(c1ccc([N+](=O)[O-])cc1)N1CCC(=O)CC1    ZINC000002505780
C[C@@H](NS(C)(=O)=O)C(=O)N1CCC(=O)CC1    ZINC000408140049
NS(=O)(=O)CCCC(=O)N1CCC(=O)CC1    ZINC001334101283
C[C@H](NS(C)(=O)=O)C(=O)N1CCC(=O)CC1    ZINC000408140054
O=C1CCN(S(=O)(=O)N2CCOCC2)CC1    ZINC000020255835
CN(CC(=O)N1CCC(=O)CC1)S(C)(=O)=O    ZINC000408042214
CS(=O)(=O)NCCC(=O)N1CCC(=O)CC1    ZINC000538705396
CCS(=O)(=O)NCC(=O)N1CCC(=O)CC1    ZINC000408140225
NC(=O)c1nccnc1C(=O)N1CCC(=O)CC1    ZINC001320144810
Cn1c(=O)[nH]c(N2CCC(=O)CC2)c(C#N)c1=O    ZINC001336466495
O=C(/C=C\c1cncc(F)c1)N1CCC(=O)CC1    ZINC000492295043
O=C(/C=C/c1cncc(F)c1)N1CCC(=O)CC1    ZINC000270925259
Cc1cccc(NC(=S)N2CCC(=O)CC2)c1    ZINC000006335173
O=C1CCN(C(=S)NCc2ccccc2)CC1    ZINC000002646945
Cc1ccccc1NC(=S)N1CCC(=O)CC1    ZINC000007561307
Cc1ccc(NC(=S)N2CCC(=O)CC2)cc1    ZINC000007561303
COC(=O)c1ccc(CN2CCC(=O)CC2)nc1    ZINC000094761805
CCOC(=O)c1ccc(N2CCC(=O)CC2)nc1    ZINC000019517815
O=C(COCc1ccccn1)N1CCC(=O)CC1    ZINC001332373892
Cc1ccn(CC(=O)N2CCC(=O)CC2)c(=O)c1    ZINC000061909348
C[C@H](Oc1cccnc1)C(=O)N1CCC(=O)CC1    ZINC000272332107
Cc1cc(=O)c(C(=O)N2CCC(=O)CC2)cn1C    ZINC001457820586
COC(=O)c1cccc(CN2CCC(=O)CC2)n1    ZINC001231424793
CCOc1ccc(C(=O)N2CCC(=O)CC2)cn1    ZINC001319729077
COC(=O)c1ccnc(CN2CCC(=O)CC2)c1    ZINC001235200110
O=C(COCc1ccncc1)N1CCC(=O)CC1    ZINC001324730593
CCOC(=O)c1cccnc1N1CCC(=O)CC1    ZINC000019428662
O=C1CCN(Cc2ccc3c(n2)OCCO3)CC1    ZINC001233839613
COc1cccc(NC(=O)N2CCC(=O)CC2)c1    ZINC000041093247
C[C@H](Oc1ccccn1)C(=O)N1CCC(=O)CC1    ZINC000562668464
COc1ccnc(CC(=O)N2CCC(=O)CC2)c1    ZINC000329898906
O=C(CCc1ccc(O)nc1)N1CCC(=O)CC1    ZINC001322206684
COC(=O)c1ccc(CN2CCC(=O)CC2)cn1    ZINC001237435187
CCc1cc(C(=O)N2CCC(=O)CC2)cc(O)n1    ZINC000329250294
COc1ccc(CC(=O)N2CCC(=O)CC2)nc1    ZINC000329091482
Cc1onc(C2CC2)c1C(=O)N1CCC(=O)CC1    ZINC000580961729
COc1cccnc1CC(=O)N1CCC(=O)CC1    ZINC000684870808
Cc1cc(C)c(C(=O)N2CCC(=O)CC2)c(O)n1    ZINC000328960847
Cc1[nH]c(C(=O)N2CCC(=O)CC2)c(C)c1C=O    ZINC000858292511
COc1nc(C)ccc1C(=O)N1CCC(=O)CC1    ZINC000408142806
COc1ccccc1NC(=O)N1CCC(=O)CC1    ZINC000019438856
COc1cc(C)cnc1C(=O)N1CCC(=O)CC1    ZINC000408363024
O=C(c1noc2c1CCCC2)N1CCC(=O)CC1    ZINC000328946293
Cc1noc(C2CC2)c1C(=O)N1CCC(=O)CC1    ZINC000785140598
C[C@@H](Oc1ccccn1)C(=O)N1CCC(=O)CC1    ZINC000562668467
COc1ccc(NC(=O)N2CCC(=O)CC2)cc1    ZINC000019516364
CCc1cnc(O)c(C(=O)N2CCC(=O)CC2)c1    ZINC000665948625
O=C(CCn1ccccc1=O)N1CCC(=O)CC1    ZINC000677945416
COC(=O)c1cc(CN2CCC(=O)CC2)ccn1    ZINC001232767418
CCOc1ncccc1C(=O)N1CCC(=O)CC1    ZINC000330564390
O=C(COCc1cccnc1)N1CCC(=O)CC1    ZINC000519415039
O=C(c1coc(C2CCC2)n1)N1CCC(=O)CC1    ZINC000683464035
C[C@@H](Oc1cccnc1)C(=O)N1CCC(=O)CC1    ZINC000272332108
CC(=O)c1cc(C(=O)N2CCC(=O)CC2)n(C)c1    ZINC000270890447
O=C1CCN(Cc2cc3c(cn2)OCCO3)CC1    ZINC001143052978
O=C1CCN(CNc2ccc3c(c2)OCO3)CC1    ZINC000273096470
O=C1CCN(Cc2cnc3c(c2)OCCO3)CC1    ZINC001139731106
CCCCN(C)S(=O)(=O)N1CCC(=O)CC1    ZINC000408159806
CN(C)CCCS(=O)(=O)N1CCC(=O)CC1    ZINC000631709403
CC(C)CN(C)S(=O)(=O)N1CCC(=O)CC1    ZINC000408213976
O=C([C@@H]1CCCc2nn[nH]c21)N1CCC(=O)CC1    ZINC000665949615
O=C([C@H]1CCc2nncn2C1)N1CCC(=O)CC1    ZINC001343852565
O=C([C@H]1CCCc2nn[nH]c21)N1CCC(=O)CC1    ZINC000665949616
O=C([C@@H]1CCc2nncn2C1)N1CCC(=O)CC1    ZINC001343852561
Cc1nc(N)nc(C)c1C(=O)N1CCC(=O)CC1    ZINC000351844126
CN(C)c1cnc(C(=O)N2CCC(=O)CC2)cn1    ZINC000408153780
C=CCCn1cc(C(=O)N2CCC(=O)CC2)nn1    ZINC000424560560
O=C(Cn1cc(C2CC2)nn1)N1CCC(=O)CC1    ZINC001320722826
CNc1nc(C)cc(C(=O)N2CCC(=O)CC2)n1    ZINC000281113985
O=C(c1cnn2c1NCCC2)N1CCC(=O)CC1    ZINC001350862708
CCn1c(C)cc(C(=O)N2CCC(=O)CC2)c1C    ZINC000280246453
CCCOc1ncccc1CN1CCC(=O)CC1    ZINC001231859253
COc1ccc(NCN2CCC(=O)CC2)c(C)c1    ZINC000273121133
CCOc1ccc(CN2CCC(=O)CC2)c(C)n1    ZINC001232308520
O=C1CCN(CNC[C@H](O)c2ccccc2)CC1    ZINC000273025153
COc1cccc(CNCN2CCC(=O)CC2)c1    ZINC000273122477
CCOc1ccccc1NCN1CCC(=O)CC1    ZINC000273020032
CC(C)Oc1ncccc1CN1CCC(=O)CC1    ZINC001231755146
CN(C)c1ccc(CN2CCC(=O)CC2)c(O)c1    ZINC001232834673
O=C1CCN(CNC[C@@H](O)c2ccccc2)CC1    ZINC000273025156
CC(C)Oc1ccc(CN2CCC(=O)CC2)cn1    ZINC001231531232
COc1ccc(CNCN2CCC(=O)CC2)cc1    ZINC000273052611
CC(C)(O)c1ccc(CN2CCC(=O)CC2)cn1    ZINC001232826302
CCOc1cccc(NCN2CCC(=O)CC2)c1    ZINC000273028484
C#CCN1CCC(C(=O)N2CCC(=O)CC2)CC1    ZINC000272337948
C[C@H](NCN1CCC(=O)CC1)c1cccc(O)c1    ZINC000275790131
O=C1CCN(CN[C@H]2CCCc3occc32)CC1    ZINC000273076240
CC(C)Cc1c[nH]c(C(=O)N2CCC(=O)CC2)c1    ZINC000335208506
O=C1CCN(CNCc2cccc(CO)c2)CC1    ZINC000275876044
O=C1CCN(CN[C@H](CO)c2ccccc2)CC1    ZINC000273037281
O=C1CCN(Cc2ccc(N3CCCC3)o2)CC1    ZINC001137060898
O=C1CCN(CN[C@@H](CO)c2ccccc2)CC1    ZINC000275667881
COc1c(C)cnc(CN2CCC(=O)CC2)c1C    ZINC000019844432
CCOc1ccc(NCN2CCC(=O)CC2)cc1    ZINC000273036035
COCc1cccc(NCN2CCC(=O)CC2)c1    ZINC000275821260
O=C1CCN(CNCCc2ccc(O)cc2)CC1    ZINC000275670524
Cc1c(C(=O)N2CCC(=O)CC2)ccn1C(C)C    ZINC000336575282
COc1ccccc1CNCN1CCC(=O)CC1    ZINC000273038482
O=C1CCN(CNCCc2ccccc2O)CC1    ZINC000273084173
CCOc1ncc(CN2CCC(=O)CC2)cc1C    ZINC001232303167
C[C@@H](NCN1CCC(=O)CC1)c1cccc(O)c1    ZINC000275790127
CC(C)Oc1cncc(CN2CCC(=O)CC2)c1    ZINC001238462845
O=C1CCN(CNCCOc2ccccc2)CC1    ZINC000273029642
O=C1CCN(CNc2ccc(CCO)cc2)CC1    ZINC000275874061
N#CC1(CC(=O)N2CCC(=O)CC2)CCCCC1    ZINC000665948770
O=C1CCN(CN[C@@H]2CCCc3occc32)CC1    ZINC000273076238
O=C1CCN(CNCCNc2ccccn2)CC1    ZINC000273144231
Cc1nccnc1CCNCN1CCC(=O)CC1    ZINC000293692098
Cn1cc(NCN2CCC(=O)CC2)c(C2CC2)n1    ZINC000291280692
O=C1CCN(CN[C@@H]2CCCc3cn[nH]c32)CC1    ZINC000276272883
O=C1CCN(CN[C@H]2CCCc3cn[nH]c32)CC1    ZINC000276272889
O=C(c1cc2occc2s1)N1CCC(=O)CC1    ZINC000679278257
O=C(c1csc2cncn21)N1CCC(=O)CC1    ZINC001319898230
Cc1nc(N2CCC(=O)CC2)c(Cl)cc1C#N    ZINC000290883152
Cc1c(Cl)cnc(N2CCC(=O)CC2)c1C#N    ZINC000278304257
C[C@@H](CS(=O)(=O)N1CCC(=O)CC1)C(=O)O    ZINC001592789989
O=C(O)CCCS(=O)(=O)N1CCC(=O)CC1    ZINC001608718060
C[C@H](CS(=O)(=O)N1CCC(=O)CC1)C(=O)O    ZINC001592789988
CCOC(=O)CS(=O)(=O)N1CCC(=O)CC1    ZINC000042534465
COC(=O)CCS(=O)(=O)N1CCC(=O)CC1    ZINC000042536260
O=C(O)c1cnc(C(=O)N2CCC(=O)CC2)cn1    ZINC001595286735
O=Cc1cc(C(=O)N2CCC(=O)CC2)ccc1F    ZINC000864734724
O=Cc1ccc(F)c(C(=O)N2CCC(=O)CC2)c1    ZINC000858292605
C/C(=C\C(=O)N1CCC(=O)CC1)c1cccs1    ZINC000857247056
CSc1ccccc1C(=O)N1CCC(=O)CC1    ZINC000087955018
O=C(c1sccc1C1CC1)N1CCC(=O)CC1    ZINC000334286173
C/C(=C/C(=O)N1CCC(=O)CC1)c1cccs1    ZINC000857247055
O=C(CSc1ccccc1)N1CCC(=O)CC1    ZINC000034979510
O=C(c1cc2c(s1)CCC2)N1CCC(=O)CC1    ZINC000019438521
CSc1ccc(C(=O)N2CCC(=O)CC2)cc1    ZINC000082554665
O=C1CCN([C@@H]2Cc3cccc(Cl)c3C2)CC1    ZINC001168723376
O=C1CCN(C2(c3ccc(Cl)cc3)CC2)CC1    ZINC000019332797
O=C1CCN([C@H]2Cc3ccc(Cl)cc3C2)CC1    ZINC001172719188
O=C1CCN([C@@H]2Cc3ccc(Cl)cc3C2)CC1    ZINC001172719180
O=C1CCN([C@H]2Cc3cccc(Cl)c3C2)CC1    ZINC001168723377
O=C(N1CCC(=O)CC1)C1(C(F)(F)F)CCC1    ZINC000336239514
O=C(O)c1ccc(CN2CCC(=O)CC2)c(O)c1    ZINC001231446571
O=C(O)c1ccc(O)c(CN2CCC(=O)CC2)c1    ZINC001231561429
Cc1ccc(C(=O)N2CCC(=O)CC2)c(O)c1O    ZINC000272689305
COc1ccc(C(=O)N2CCC(=O)CC2)c(O)c1    ZINC000019508506
COc1cccc(C(=O)N2CCC(=O)CC2)c1O    ZINC000019516857
COc1ccccc1OC(=O)N1CCC(=O)CC1    ZINC000258977585
COc1cc(C(=O)N2CCC(=O)CC2)ccc1O    ZINC000275927656
COc1cccc(O)c1C(=O)N1CCC(=O)CC1    ZINC000405674086
O=C(c1occ2c1CCOC2)N1CCC(=O)CC1    ZINC001322039215
O=C(COc1ccccc1O)N1CCC(=O)CC1    ZINC000298319166
COc1ccc(OC(=O)N2CCC(=O)CC2)cc1    ZINC000259176933
COc1ccc(O)c(C(=O)N2CCC(=O)CC2)c1    ZINC000043327857
COCC[C@@H](C)S(=O)(=O)N1CCC(=O)CC1    ZINC000408243704
COCC[C@H](C)S(=O)(=O)N1CCC(=O)CC1    ZINC000408243705
CC[C@@H](CS(=O)(=O)N1CCC(=O)CC1)OC    ZINC000420647614
CC(C)OCCS(=O)(=O)N1CCC(=O)CC1    ZINC000086559395
COC[C@H](C)CS(=O)(=O)N1CCC(=O)CC1    ZINC001329883188
COC[C@@H](C)CS(=O)(=O)N1CCC(=O)CC1    ZINC001329883186
CC[C@H](CS(=O)(=O)N1CCC(=O)CC1)OC    ZINC000420647616
COC(=O)c1cnc(CN2CCC(=O)CC2)cn1    ZINC001141819604
O=C(c1cnn2c1OCCC2)N1CCC(=O)CC1    ZINC000555733898
CCOC(=O)c1nccc(N2CCC(=O)CC2)n1    ZINC000596071298
CCn1nc(C(=O)N2CCC(=O)CC2)ccc1=O    ZINC001320721320
O=C(CCn1cnccc1=O)N1CCC(=O)CC1    ZINC001324883604
O=C(c1cc2n(n1)CCCO2)N1CCC(=O)CC1    ZINC000330312796
CCn1cc(C(=O)C(=O)N2CCC(=O)CC2)cn1    ZINC000272231196
COC(=O)c1cc(C)nc(N2CCC(=O)CC2)n1    ZINC000557472970
CCOc1cnc(C(=O)N2CCC(=O)CC2)cn1    ZINC000681709147
Cc1nnc(O)c(C(=O)N2CCC(=O)CC2)c1C    ZINC000701239776
O=C1CCN(c2cncnc2OC2COC2)CC1    ZINC000242687257
CCOC(=O)c1cnc(N2CCC(=O)CC2)cn1    ZINC000259654267
O=C([C@H](F)Cc1ccccc1)N1CCC(=O)CC1    ZINC000778567448
Cc1cc(F)cc(C)c1C(=O)N1CCC(=O)CC1    ZINC000665947839
C[C@@H](C(=O)N1CCC(=O)CC1)c1cccc(F)c1    ZINC000272249208
C[C@H](C(=O)N1CCC(=O)CC1)c1cccc(F)c1    ZINC000272249206
C[C@H](C(=O)N1CCC(=O)CC1)c1ccccc1F    ZINC000334289565
CCc1ccc(F)cc1C(=O)N1CCC(=O)CC1    ZINC000630679109
O=C(CCc1ccccc1F)N1CCC(=O)CC1    ZINC000082554505
Cc1ccc(F)c(CC(=O)N2CCC(=O)CC2)c1    ZINC000336239351
Cc1cc(C(=O)N2CCC(=O)CC2)cc(C)c1F    ZINC000272221979
O=C(CCc1ccc(F)cc1)N1CCC(=O)CC1    ZINC000082554506
C[C@@H](C(=O)N1CCC(=O)CC1)c1ccccc1F    ZINC000334289566
O=C([C@@H](F)Cc1ccccc1)N1CCC(=O)CC1    ZINC000778567450
CCSc1ccccc1CN1CCC(=O)CC1    ZINC001249438182
CSc1cc(C)cc(CN2CCC(=O)CC2)c1    ZINC001238675042
O=C(C1=NN2CCCN=C2N1)N1CCC(=O)CC1    ZINC001261664826
O=C1CCN(C2CCC(C(F)(F)F)CC2)CC1    ZINC001255515300
O=C1CCN([C@H]2CCC[C@@H](C(F)(F)F)C2)CC1    ZINC001255706205
O=C1CCN([C@H]2CCC[C@H](C(F)(F)F)C2)CC1    ZINC001255706203
O=C1CCN([C@@H]2CCC[C@@H](C(F)(F)F)C2)CC1    ZINC001255706202
O=C1CCN([C@@H]2CCC[C@H](C(F)(F)F)C2)CC1    ZINC001255706204
CCOc1cc(CN2CCC(=O)CC2)ccc1O    ZINC001204127848
COc1ccc(CN2CCC(=O)CC2)c(OC)c1    ZINC000019729421
CCOc1cccc(CN2CCC(=O)CC2)c1O    ZINC001203602281
O=C1CCN(C[C@@H](O)COc2ccccc2)CC1    ZINC001251167261
COc1cccc(OC)c1CN1CCC(=O)CC1    ZINC000063926188
O=C(C1C[C@H]2CC[C@@H](C1)C2=O)N1CCC(=O)CC1    ZINC000351841551
COc1cccc(CN2CCC(=O)CC2)c1OC    ZINC001203439756
CCOc1ccc(CN2CCC(=O)CC2)c(O)c1    ZINC001237050877
COc1ccc(OC)c(CN2CCC(=O)CC2)c1    ZINC000019729420
COc1ccc(CN2CCC(=O)CC2)cc1OC    ZINC000019482861
COc1cc(CN2CCC(=O)CC2)cc(OC)c1    ZINC000045505721
O=C1CCN(Cc2ccc(OCCO)cc2)CC1    ZINC001138792608
O=C1CCN(Cc2ccccc2OCCO)CC1    ZINC001237194615
O=C1CCN(C[C@H](O)COc2ccccc2)CC1    ZINC001251167262
CCOc1cc(O)cc(CN2CCC(=O)CC2)c1    ZINC001235393071
COc1cccc([C@@H](O)CN2CCC(=O)CC2)c1    ZINC000162207160
COc1cccc([C@H](O)CN2CCC(=O)CC2)c1    ZINC000162207067
COc1cc(C)c(CN2CCC(=O)CC2)c(O)c1    ZINC001236809463
Cc1oc(C(C)C)cc1C(=O)N1CCC(=O)CC1    ZINC000334943218
COCOc1cccc(CN2CCC(=O)CC2)c1    ZINC001233279269
Cc1n[nH]c(C)c1[C@H](C)C(=O)N1CCC(=O)CC1    ZINC000273147141
Cc1nn(C)cc1CCC(=O)N1CCC(=O)CC1    ZINC001341926659
O=C1CCN(Cc2nnc(C3CCCC3)o2)CC1    ZINC001257525405
Cc1n[nH]c(C)c1[C@@H](C)C(=O)N1CCC(=O)CC1    ZINC000273147120
CCCn1ncc(C(=O)N2CCC(=O)CC2)c1C    ZINC001120550599
CC[C@@H](C)n1nccc1C(=O)N1CCC(=O)CC1    ZINC001348482667
CC(C)Cn1nccc1C(=O)N1CCC(=O)CC1    ZINC000335501881
C[C@@H](CC(=O)N1CCC(=O)CC1)c1cnn(C)c1    ZINC000515311728
CC(C)(C)c1cc(C(=O)N2CCC(=O)CC2)[nH]n1    ZINC000270741865
CC(C)c1cc(C(=O)N2CCC(=O)CC2)nn1C    ZINC000272201621
CC(C)(C)c1n[nH]cc1C(=O)N1CCC(=O)CC1    ZINC000292850610
COc1ccc(NCN2CCC(=O)CC2)c(C)n1    ZINC000273090700
Cc1cc(C(=O)N2CCC(=O)CC2)nn1C(C)C    ZINC000573338372
CCCn1cc(C(=O)N2CCC(=O)CC2)c(C)n1    ZINC001120638104
CCn1nc(C)c(C(=O)N2CCC(=O)CC2)c1C    ZINC000272328183
COc1ccc(C)nc1NCN1CCC(=O)CC1    ZINC000273136568
CC[C@H](C)n1nccc1C(=O)N1CCC(=O)CC1    ZINC001348482666
Cc1c(CCC(=O)N2CCC(=O)CC2)cnn1C    ZINC000329252462
Cc1nccn1CCCC(=O)N1CCC(=O)CC1    ZINC000778566601
Cc1ccn(C[C@H](C)C(=O)N2CCC(=O)CC2)n1    ZINC001351757225
CC(C)c1nn(C)cc1C(=O)N1CCC(=O)CC1    ZINC000272325835
C[C@H](Cc1cnn(C)c1)C(=O)N1CCC(=O)CC1    ZINC000574772114
COc1cc(CNCN2CCC(=O)CC2)ccn1    ZINC000273016493
CC(C)(C)c1[nH]cnc1C(=O)N1CCC(=O)CC1    ZINC000630680149
Cc1nn(C)c(C)c1CC(=O)N1CCC(=O)CC1    ZINC000298170176
COc1ncccc1CNCN1CCC(=O)CC1    ZINC000275834170
COc1ccncc1CNCN1CCC(=O)CC1    ZINC000293774789
CC(C)(C)n1cc(C(=O)N2CCC(=O)CC2)cn1    ZINC000271004581
Cc1n[nH]c(C)c1CCC(=O)N1CCC(=O)CC1    ZINC000298639443
CC(C)Cn1cc(C(=O)N2CCC(=O)CC2)cn1    ZINC000272951019
C[C@H](CC(=O)N1CCC(=O)CC1)c1cnn(C)c1    ZINC000515311729
C[C@@H](Cc1cnn(C)c1)C(=O)N1CCC(=O)CC1    ZINC000574772113
CC(C)c1nccn1CC(=O)N1CCC(=O)CC1    ZINC000037329134
Cc1c(C(=O)N2CCC(=O)CC2)cnn1C(C)C    ZINC000335963075
CC(C)Cn1ccc(C(=O)N2CCC(=O)CC2)n1    ZINC001262122312
CC(C)n1ccc(CC(=O)N2CCC(=O)CC2)n1    ZINC001333009950
Cc1ccn(C[C@@H](C)C(=O)N2CCC(=O)CC2)n1    ZINC001351757241
CC(C)c1cc(C(=O)N2CCC(=O)CC2)n(C)n1    ZINC000335936725
Cc1nn(C(C)C)cc1C(=O)N1CCC(=O)CC1    ZINC000571104958
CCOCc1nc(C)cc(N2CCC(=O)CC2)n1    ZINC001262355928
Cc1cc(C)n(CCC(=O)N2CCC(=O)CC2)n1    ZINC000701231741
O=C1CCN([C@@H]2CCC[C@@H](n3ncnn3)C2)CC1    ZINC001173754015
O=C1CCN([C@H]2CCC[C@@H](n3ncnn3)C2)CC1    ZINC001173754020
O=C1CCN([C@@H]2CCC[C@H](n3ncnn3)C2)CC1    ZINC001173754017
O=C1CCN([C@H]2CCC[C@H](n3ncnn3)C2)CC1    ZINC001173754018
O=C([C@H]1[C@@H]2CCCCCC[C@@H]21)N1CCC(=O)CC1    ZINC000665948769
O=C(C(C1CCC1)C1CCC1)N1CCC(=O)CC1    ZINC000302588190
CC(C)=C[C@H]1[C@H](C(=O)N2CCC(=O)CC2)C1(C)C    ZINC000684388391
O=C(N1CCC(=O)CC1)C1(C2CCCCC2)CC1    ZINC001119559470
CC1=C(C(=O)N2CCC(=O)CC2)CCC(C)(C)C1    ZINC000336239346
CC(C)=C[C@@H]1[C@@H](C(=O)N2CCC(=O)CC2)C1(C)C    ZINC000684388389
O=C([C@@H]1C[C@H]1C1CCCCC1)N1CCC(=O)CC1    ZINC000334250274
O=C(C1[C@@H]2CCCCCC[C@@H]12)N1CCC(=O)CC1    ZINC000665948767
O=C([C@@H]1C[C@@H]1C1CCCCC1)N1CCC(=O)CC1    ZINC000334250280
O=C([C@H]1C[C@H]1C1CCCCC1)N1CCC(=O)CC1    ZINC000334166857
C=CCC1(C(=O)N2CCC(=O)CC2)CCCCC1    ZINC000336239531
CC(C)=C[C@H]1[C@@H](C(=O)N2CCC(=O)CC2)C1(C)C    ZINC000684388392
O=C([C@H]1C[C@@H]1C1CCCCC1)N1CCC(=O)CC1    ZINC000334250266
O=C(C1[C@H]2CCCCCC[C@H]12)N1CCC(=O)CC1    ZINC000665948768
CC(C)=C[C@@H]1[C@H](C(=O)N2CCC(=O)CC2)C1(C)C    ZINC000684388387
O=C(C1C[C@H]2CCC[C@H](C1)C2)N1CCC(=O)CC1    ZINC000335521342
CC[C@H](C)c1nn(C)cc1CN1CCC(=O)CC1    ZINC001249401979
CC[C@@H](C)c1nn(C)cc1CN1CCC(=O)CC1    ZINC001249401978
O=C1CCN(C2CCC3(CCCCC3)CC2)CC1    ZINC001173117274
O=C1CCN([C@@H]2CCCC3(CCCCC3)C2)CC1    ZINC001173346191
O=C1CCN([C@H]2CCCC3(CCCCC3)C2)CC1    ZINC001173346189
