# Supplementary material for: Implementing a Scoring Function Based on Interaction Fingerprint for Autogrow4: Protein Kinase CK1δ as a Case Study
Source: Front Mol Biosci. 2022 Jul 7;9:909499. doi: 10.3389/fmolb.2022.909499 (PMC9301033; doi:10.3389/fmolb.2022.909499)
Supplement: Supplementary file 1 [file DataSheet1.ZIP › autogrow4-4.0.3/autogrow/operators/mutation/smiles_click_chem/reaction_libraries/robust_rxns/complementary_mol_dir/alkene_robust.smi]

C=CC#N    ZINC000000901212
C=CC(=O)O    ZINC000000895281
C=CC(=O)OC    ZINC000001608901
C=Cc1ccoc1    ZINC000005158062
C=Cc1ccco1    ZINC000002003979
C=Cc1cnc[nH]1    ZINC000013284960
C=Cc1ccn[nH]1    ZINC000032240390
C=Cc1nn[nH]n1    ZINC000005426787
C=COC(=O)C=C    ZINC000001680391
C=CC(=O)OCC    ZINC000001586528
C=Cc1ccccc1    ZINC000000968269
C=Cc1ccccn1    ZINC000001769022
C=Cc1cccnc1    ZINC000002039882
C=Cc1ccncc1    ZINC000001769024
C=Cc1cccnn1    ZINC000039210047
C=Cc1cnccn1    ZINC000000152334
C=Cc1ncccn1    ZINC000034268627
C=Cc1cncnc1    ZINC000032298910
C=Cc1ccncn1    ZINC000038457926
C=Cc1ccnnc1    ZINC000139910183
C=Cc1cnnnc1    ZINC000204443710
C=Cc1ccc(C)o1    ZINC000033505893
C=Cc1ccn(C)n1    ZINC000032134601
C=Cc1cn(C)cn1    ZINC000114208540
C=Cc1cnn(C)c1    ZINC000078210722
C=Cc1cncn1C    ZINC000034463648
C=Cc1cccs1    ZINC000032150628
C=Cc1ccsc1    ZINC000014983700
C#CCOC(=O)C=C    ZINC000001766085
C=Cc1nnc(C)o1    ZINC000104386978
C=Cc1nnnn1C    ZINC000001564392
C=Cc1nccs1    ZINC000034122631
C=Cc1cncs1    ZINC000034122633
C=CCOC(=O)C=C    ZINC000001577261
C=CC(=O)OCCC    ZINC000001665004
C=CC(=O)OC(C)C    ZINC000001665003
C=CC(=O)OCCO    ZINC000001850233
C=CC(=O)OCCF    ZINC000002584299
C=Cc1cccc(C)c1    ZINC000002041160
C=Cc1ccccc1C    ZINC000001435985
C=Cc1ccc(C)cc1    ZINC000002039648
C=Cc1ccnc(C)c1    ZINC000038301377
C=Cc1ccccc1N    ZINC000038582193
C=Cc1cnccc1C    ZINC000034327568
C=Cc1cccc(N)c1    ZINC000002566109
C=Cc1ccc(N)cc1    ZINC000001673648
C=Cc1cncc(C)c1    ZINC000001435983
C=Cc1ccc(C)cn1    ZINC000021986941
C=Cc1cccnc1C    ZINC000072230796
C=Cc1ncccc1C    ZINC000039238675
C=Cc1ccncc1C    ZINC000060050512
C=Cc1cc(C)ccn1    ZINC000021989405
C=Cc1ccc(C)nc1    ZINC000002040980
C=Cc1cccc(C)n1    ZINC000001433314
C=Cc1ccccc1O    ZINC000005158058
C=Cc1ccc(O)cc1    ZINC000000895826
C=Cc1cccc(O)c1    ZINC000033505645
C=Cc1cc(N)ccn1    ZINC000072230717
C=Cc1ccc(N)cn1    ZINC000067172321
C=Cc1ccc(C)nn1    ZINC000114874020
C=Cc1ncccc1N    ZINC000039050664
C=Cc1nccnc1C    ZINC000001435981
C=Cc1nccc(C)n1    ZINC000147611527
C=Cc1ccnc(N)c1    ZINC000033975124
C=Cc1cnc(C)cn1    ZINC000002019414
C=Cc1cc(C)cnn1    ZINC001240826856
C=Cc1cncnc1C    ZINC000145791038
C=Cc1ccc(N)nc1    ZINC000072225134
C=Cc1ccncc1N    ZINC000209822395
C=Cc1ncncc1C    ZINC001240826290
C=Cc1ccnc(C)n1    ZINC000124998494
C=Cc1ncc(C)cn1    ZINC000952961270
C=Cc1cccc(N)n1    ZINC000039054277
C=Cc1cnc(C)nc1    ZINC000114873143
C=Cc1nnccc1C    ZINC000143090310
C=Cc1cncc(C)n1    ZINC000032149475
C=Cc1cncc(N)c1    ZINC000115058181
C=Cc1cccnc1N    ZINC000039054275
C=Cc1cnccc1N    ZINC000204913642
C=Cc1cc(C)ncn1    ZINC000039052269
C=Cc1ccc[n+](C)c1    ZINC000005377973
C=Cc1cccc[n+]1C    ZINC000002558006
C=Cc1cc[n+](C)cc1    ZINC000005764924
C=Cc1ccc[nH]c1=O    ZINC000085210572
C=Cc1ccc(=O)[nH]c1    ZINC000072225662
C=Cc1cccc[n+]1[O-]    ZINC000005064497
C=Cc1ccnc(N)n1    ZINC000219782615
C=Cc1ccc(N)nn1    ZINC000307529142
C=Cc1ncc(N)cn1    ZINC000104594883
C=Cc1cnc(N)nc1    ZINC000039052635
C=Cc1nccnc1N    ZINC000145104320
C=Cc1cc(N)ncn1    ZINC000114602347
C=Cc1cnc(N)cn1    ZINC000104658506
C=Cc1cccoc1=O    ZINC000141205849
C=Cc1ccccc1F    ZINC000002560388
C=Cc1ccc(F)cc1    ZINC000001847455
C=Cc1cccc(F)c1    ZINC000001847542
C=Cc1cnn(CC)c1    ZINC000087198296
C=Cc1c(C)n[nH]c1C    ZINC000040545970
C=Cc1cc(C)nn1C    ZINC000196039582
C=Cc1ccc(F)nc1    ZINC000095628501
C=Cc1cc(F)ccn1    ZINC000209822537
C=Cc1cnccc1F    ZINC000209822444
C=Cc1ncccc1F    ZINC000145426100
C=Cc1cccc(F)n1    ZINC000095093466
C=Cc1cccnc1F    ZINC000209822495
C=Cc1ccc(F)cn1    ZINC000113436040
C=Cc1cncc(F)c1    ZINC000083119760
C=Cc1ccnc(F)c1    ZINC000039050207
C=Cc1c(C)noc1C    ZINC000000493097
C=Cc1sccc1C    ZINC000038875311
C=Cc1cnc(F)nc1    ZINC001240829717
C=Cc1ncncc1F    ZINC000207662877
C=Cc1ncc(F)cn1    ZINC000140601258
C=Cc1cnc(F)cn1    ZINC000642883816
C=Cc1ccnc(F)n1    ZINC001240827727
C=Cc1ccc(F)nn1    ZINC001240826964
C=Cc1nnc(CC)o1    ZINC001255056900
C=Cc1csc(C)n1    ZINC000035261001
C=Cc1scnc1C    ZINC000000407074
C=Cc1nc(C)cs1    ZINC000059191578
C=CC(=O)OCCC#N    ZINC000001561512
C=Cc1cnc(N)s1    ZINC000071261357
C=Cc1csc(N)n1    ZINC000080343621
C=CC(=O)OC(=O)C=C    ZINC000059818875
C=CC(=O)OCC(=C)C    ZINC000001608909
C=CC(=O)OC[C@@H]1CO1    ZINC000002041109
C=CC(=O)OC[C@H]1CO1    ZINC000001608905
C=Cc1ccc2c(c1)C=C2    ZINC000055168390
C=CC(=O)OC(C)(C)C    ZINC000001577265
C=CC(=O)OCC(C)C    ZINC000001577264
C=CC(=O)OCCCC    ZINC000001532055
C=Cc1cccc(C#N)c1    ZINC000001666775
C=Cc1ccccc1C#N    ZINC000039189226
C=Cc1ccc(C#N)cc1    ZINC000002571926
C=CC(=O)OCCCN    ZINC000095619250
C=Cc1ccc(C#N)nc1    ZINC000039116733
C=Cc1cc(C#N)ccn1    ZINC000039052115
C=Cc1ccncc1C#N    ZINC000039050404
C=Cc1ccc(C#N)cn1    ZINC000039116745
C=Cc1cccc(C#N)n1    ZINC000211732499
C=Cc1ccnc(C#N)c1    ZINC000078327120
C=Cc1ncccc1C#N    ZINC000039052038
C=CC(=O)OCCCO    ZINC000002013353
C=CC(=O)OC[C@@H](C)O    ZINC000002020155
C=CC(=O)OC[C@H](C)O    ZINC000002020154
C=CC(=O)OCCOC    ZINC000001608907
C=CC(=O)O[C@@H](C)CO    ZINC000006020797
C=CC(=O)O[C@H](C)CO    ZINC000006036615
C=Cc1cccc2c1CC2    ZINC000146101622
C=Cc1ccc(C=C)cc1    ZINC000002015938
C=Cc1ccccc1C=C    ZINC000001690991
C=Cc1ccc2c(c1)CC2    ZINC000071254438
C=Cc1cccc(C=C)c1    ZINC000001691475
C=Cc1cc(C#N)ncn1    ZINC001240827814
C=Cc1cnc(C#N)nc1    ZINC001240829902
C=Cc1cnc(C#N)cn1    ZINC001240827618
C=Cc1ccc(C#N)nn1    ZINC000144091922
C=Cc1nccc(C#N)n1    ZINC000039052173
C=Cc1ccnc(C#N)n1    ZINC001240827538
C=Cc1ncc(C#N)cn1    ZINC001250505217
C=Cc1cncnc1C#N    ZINC001240830006
C=Cc1cncc(C#N)n1    ZINC000584628215
C=Cc1cc(C#N)cnn1    ZINC001240829328
C=Cc1ncncc1C#N    ZINC001240827830
C=Cc1nnccc1C#N    ZINC001240827991
C=Cc1nccnc1C#N    ZINC001240826703
C=Cc1ccc(C=C)nc1    ZINC000005137925
C=CC(=O)OC[C@@H](C)F    ZINC001083809144
C=CC(=O)OC[C@H](C)F    ZINC001083809145
C=Cc1cccc(C=O)c1    ZINC000002006167
C=CC(=O)OCCCF    ZINC000072265765
C=Cc1ccccc1C=O    ZINC000002006166
C=Cc1ccc(C=O)cc1    ZINC000002006168
C=Cc1cnc(C=C)nc1    ZINC001240828098
C=Cc1cc(C)ccc1C    ZINC000001699069
C=Cc1ccc(C)cc1C    ZINC000001690997
C=Cc1ccccc1CC    ZINC000059511929
C=Cc1cccc(CC)c1    ZINC000095876290
C=Cc1c(C)cccc1C    ZINC000002012372
C=Cc1ccc(CC)cc1    ZINC000059208894
C=Cc1cc(C)cc(C)c1    ZINC000002012370
C=Cc1cccc(C)c1C    ZINC000002012373
C=Cc1ccc(C)c(C)c1    ZINC000002012278
C=Cc1ncccc1C=O    ZINC000006665692
C=Cc1ccnc(C)c1C    ZINC000143387365
C=Cc1ccc(CN)cc1    ZINC000044075534
C=Cc1ccc(C)nc1C    ZINC000145910638
C=Cc1cccc(CC)n1    ZINC000072231201
C=Cc1nccc(C)c1C    ZINC000144964828
C=Cc1cc(C)nc(C)c1    ZINC000114450342
C=Cc1ccc(N)c(C)c1    ZINC000075524583
C=Cc1cc(CC)ccn1    ZINC000034165874
C=Cc1ncccc1CC    ZINC000072231195
C=Cc1cncc(C)c1C    ZINC000209762705
C=Cc1cnc(C)cc1C    ZINC000209765432
C=Cc1cc(C)cc(C)n1    ZINC000072231242
C=Cc1cccnc1CC    ZINC000060273602
C=Cc1ccccc1CN    ZINC000104654984
C=Cc1cccc(CN)c1    ZINC000104592128
C=Cc1ccc(C)c(C)n1    ZINC000196734719
C=Cc1c(C)ccnc1C    ZINC000199447015
C=Cc1ccnc(CC)c1    ZINC000060050509
C=Cc1cc(C)ncc1C    ZINC000201014628
C=Cc1cc(N)ccc1C    ZINC000197031736
C=Cc1ccccc1NC    ZINC000001666814
C=Cc1ccc(CC)nc1    ZINC000034490872
C=Cc1nc(C)ccc1C    ZINC000072231209
C=Cc1cnc(C)c(C)c1    ZINC000039051836
C=Cc1cccc(N)c1C    ZINC000115287330
C=Cc1cccc(NC)c1    ZINC000141802682
C=Cc1ccc(CC)cn1    ZINC000001586645
C=Cc1cncc(CC)c1    ZINC000038886800
C=Cc1cc(C)ccc1N    ZINC000104564890
C=Cc1ncc(C)cc1C    ZINC000138083025
C=Cc1cc(C)c(C)cn1    ZINC000140121886
C=Cc1cnccc1CC    ZINC000209769629
C=CC(=O)OCCCl    ZINC000001561511
C=Cc1ccc(OC)cc1    ZINC000001675020
C=Cc1ccccc1OC    ZINC000001850962
C=Cc1cccc(CO)c1    ZINC000033727850
C=Cc1ccc(CO)cc1    ZINC000002566080
C=Cc1ccccc1CO    ZINC000006158564
C=Cc1cc(O)ccc1C    ZINC000034216432
C=Cc1cccc(OC)c1    ZINC000002585408
C=Cc1cncnc1CC    ZINC001240832041
C=Cc1cnc(C)c(C)n1    ZINC000224278922
C=Cc1cc(N)c(C)cn1    ZINC000209760251
C=Cc1cc(CN)ccn1    ZINC000209835343
C=Cc1ccnc(CN)c1    ZINC000209838082
C=Cc1ncnc(C)c1C    ZINC001240827217
C=Cc1ccc(N)nc1C    ZINC000072224134
C=Cc1cccc(CN)n1    ZINC000209837981
C=Cc1ncc(C)c(C)n1    ZINC001240829479
C=Cc1ccc(CN)nc1    ZINC001240830160
C=Cc1ncc(CC)cn1    ZINC001240826215
C=Cc1nccc(CC)n1    ZINC000148847595
C=Cc1ncncc1CC    ZINC001240827811
C=Cc1cnc(N)cc1C    ZINC000072223091
C=Cc1nc(C)ncc1C    ZINC001240827234
C=Cc1ncc(C)nc1C    ZINC000033951616
C=Cc1ncc(C)cc1N    ZINC000209759930
C=Cc1cnc(N)c(C)c1    ZINC000072222052
C=Cc1ccc(NC)nc1    ZINC000072225116
C=Cc1ccnc(NC)c1    ZINC000209788048
C=Cc1ccc(CC)nn1    ZINC001240827940
C=Cc1nc(C)cc(C)n1    ZINC000039052549
C=Cc1ccnc(CC)n1    ZINC000148871140
C=Cc1cc(C)nc(C)n1    ZINC000034614300
C=Cc1nccnc1CC    ZINC000033951347
C=Cc1cc(CC)ncn1    ZINC000148774226
C=Cc1cc(C)c(C)nn1    ZINC001240828457
C=Cc1cnc(CC)nc1    ZINC001240830398
C=Cc1nnc(C)cc1C    ZINC001240827458
C=Cc1nc(C)cnc1C    ZINC000032164304
C=Cc1c(C)ncnc1C    ZINC001240830119
C=Cc1ccc(C)c(N)n1    ZINC000209756730
C=Cc1cnc(C)nc1C    ZINC000039052547
C=Cc1nccc(N)c1C    ZINC000209746302
C=Cc1ccc(C)[n+](C)c1    ZINC000001297257
C=Cc1cc[n+](CC)cc1    ZINC000001240355
C=Cc1ccc(=O)n(C)c1    ZINC000142534516
C=Cc1ncccc1OC    ZINC000072231364
C=Cc1cccc(OC)n1    ZINC000039050874
C=Cc1cccn(C)c1=O    ZINC001240830393
C=Cc1cccc(=O)n1C    ZINC001240831473
C=Cc1cccnc1OC    ZINC000039050436
C=Cc1c[nH]c(=O)cc1C    ZINC000072223769
C=Cc1c[nH]c(=O)c(C)c1    ZINC000072222725
C=Cc1ccc(OC)cn1    ZINC000072231357
C=Cc1ccncc1OC    ZINC000035569878
C=Cc1ccnc(OC)c1    ZINC000035569876
C=Cc1cnccc1OC    ZINC000072231356
C=Cc1ccc(C)[n+]([O-])c1    ZINC000001668504
C=Cc1cc(OC)ccn1    ZINC000060119235
C=Cc1cncc(OC)c1    ZINC000072231355
C=Cc1ccc(=O)[nH]c1C    ZINC000072224811
C=Cc1ccc(OC)nc1    ZINC000072225054
C=Cc1ccn(C)c(=O)c1    ZINC000144104383
C=Cc1nnc(C)c(C)n1    ZINC001240829419
C=Cc1nccc(NC)n1    ZINC001240828198
C=Cc1cc(CN)ncn1    ZINC001240826976
C=Cc1cnc(CN)nc1    ZINC001240830350
C=CC(=O)OCC(F)F    ZINC000072265746
C=Cc1cccc(S)c1    ZINC000104681895
C=Cc1ccccc1S    ZINC000005158059
C=Cc1ccc(S)cc1    ZINC000034383553
C=Cc1ccc(O)c(O)c1    ZINC000000896083
C=Cc1cc(C)oc(=O)c1    ZINC001240831512
C=Cc1cccc(O)c1O    ZINC000000896602
C=Cc1cnc(OC)nc1    ZINC000039052579
C=Cc1cnc(=O)n(C)c1    ZINC001240830284
C=Cc1ncncc1OC    ZINC001240827794
C=Cc1cnc(OC)cn1    ZINC000033951351
C=Cc1ncc(OC)cn1    ZINC001240826425
C=Cc1cnn(C)c(=O)c1    ZINC000090505182
C=Cc1nccc(OC)n1    ZINC000238383551
C=Cc1ccnn(C)c1=O    ZINC001240833922
C=Cc1cc(OC)ncn1    ZINC000307460073
C=Cc1ccnc(OC)n1    ZINC001240826702
C=Cc1cn(C)c(=O)cn1    ZINC001240829742
C=Cc1nccnc1OC    ZINC000114799267
C=Cc1cc(OC)cnn1    ZINC001240827162
C=Cc1ccc(OC)nn1    ZINC000144066277
C=Cc1cncc(OC)n1    ZINC001240827224
C=Cc1cncnc1OC    ZINC001240831570
C=Cc1ccc(=O)n(C)n1    ZINC000144080742
C=Cc1nnc(C2CC2)o1    ZINC001254042389
C=Cc1ccc(C)cc1F    ZINC000064219822
C=Cc1cc(F)ccc1C    ZINC000064219831
C=Cc1ccc(F)cc1C    ZINC000064219830
C=Cc1c(C)cccc1F    ZINC000064219825
C=Cc1cc(C)cc(F)c1    ZINC000231249573
C=Cc1ccc(F)c(C)c1    ZINC000078142217
C=Cc1cccc(C)c1F    ZINC000064219821
C=Cc1ccc(CF)cc1    ZINC000059138246
C=Cc1ccc(C)c(F)c1    ZINC000064219827
C=Cc1cccc(F)c1C    ZINC000142689377
C=Cc1cc(C)ccc1F    ZINC000064219823
C=Cc1cnn(C(C)C)c1    ZINC000230584678
C=Cc1ccc(=S)[nH]c1    ZINC000072225685
C=Cc1cnc(C)c(F)c1    ZINC000209765823
C=Cc1ccc(F)nc1C    ZINC000209764532
C=Cc1nc(C)ccc1F    ZINC000209757661
C=Cc1nccc(F)c1C    ZINC000209745351
C=Cc1cnc(F)c(C)c1    ZINC000209752627
C=Cc1cc(C)c(F)cn1    ZINC000209752771
C=Cc1cc(C)nc(F)c1    ZINC000209752262
C=Cc1cc(F)ncc1C    ZINC000209761510
C=Cc1ccc(N)cc1F    ZINC000204083064
C=Cc1cncc(F)c1C    ZINC001240831915
C=Cc1cc(C)ncc1F    ZINC000209766507
C=Cc1ccc(C)nc1F    ZINC000209756413
C=Cc1ccc(C)c(F)n1    ZINC000209756687
C=Cc1ncc(F)cc1C    ZINC000209753727
C=Cc1c(C)ccnc1F    ZINC000209741827
C=Cc1cnc(F)cc1C    ZINC000209753816
C=Cc1ccc(F)c(C)n1    ZINC000209764154
C=Cc1ccnc(F)c1C    ZINC000209742783
C=Cc1ccnc(C)c1F    ZINC000209767272
C=Cc1nccc(C)c1F    ZINC000209745223
C=Cc1ccc(N)c(F)c1    ZINC000090735036
C=Cc1ncc(C)cc1F    ZINC000209759887
C=Cc1cc(F)cnc1C    ZINC001240831454
C=Cc1cc(C)cnc1F    ZINC000209761421
C=Cc1cc(N)ccc1F    ZINC000307183729
C=Cc1cc(C)cc(F)n1    ZINC000209752727
C=Cc1nc(N)nc(N)n1    ZINC000002527978
C=Cc1ccc(Cl)cc1    ZINC000001561521
C=Cc1cccc(Cl)c1    ZINC000001561520
C=Cc1ccccc1Cl    ZINC000001561519
C=Cc1ccc(S)nn1    ZINC001240828859
C=Cc1occc(=O)c1O    ZINC000059467491
C=Cc1c[nH]c(=O)[nH]c1=O    ZINC000000016359
C=Cc1ncnc(C)c1F    ZINC001240827428
C=Cc1ncc(CF)cn1    ZINC001240829262
C=Cc1nc(C)ncc1F    ZINC001240827434
C=Cc1ncc(N)cc1F    ZINC001240828181
C=Cc1c(N)cncc1F    ZINC001240829735
C=Cc1ncc(F)c(C)n1    ZINC001240827187
C=Cc1cc(N)c(F)cn1    ZINC000209823683
C=Cc1c(N)nccc1F    ZINC001240829516
C=Cc1nnc(CCC)o1    ZINC001253932904
C=Cc1cc(Cl)ccn1    ZINC000039052117
C=Cc1ccc(Cl)nc1    ZINC000036455628
C=Cc1cccnc1Cl    ZINC000140297681
C=Cc1ccc(Cl)cn1    ZINC000034580633
C=Cc1c(O)nccc1F    ZINC000584884032
C=Cc1sc(C)nc1C    ZINC000002569298
C=Cc1cnc(Cl)nc1    ZINC000035569413
C=Cc1cc(F)cc(F)c1    ZINC000064219829
C=Cc1cccc(F)c1F    ZINC000071790193
C=Cc1ccc(F)cc1F    ZINC000059439498
C=Cc1ccc(F)c(F)c1    ZINC000059796738
C=Cc1c(F)cccc1F    ZINC000000389819
C=Cc1cc(F)ccc1F    ZINC000059796739
C=CC(=O)OC1CCCC1    ZINC000002555304
C=Cc1cc(F)cc(F)n1    ZINC000209824016
C=Cc1ncc(F)cc1F    ZINC000209823977
C=Cc1nc(F)ccc1F    ZINC001240831708
C=Cc1ccc(F)nc1F    ZINC000209823850
C=Cc1cnc(F)c(F)c1    ZINC000209831134
C=Cc1ccnc(F)c1F    ZINC000209824145
C=CC(=O)OCCN=C=O    ZINC000033505929
C=Cc1cc(F)nc(F)c1    ZINC001240830127
C=Cc1c(F)ccnc1F    ZINC000209823934
C=Cc1cc(F)cnc1F    ZINC000209823891
C=Cc1cnc(F)nc1F    ZINC001240831928
C=CC(=O)O[C@H]1CCCO1    ZINC000004794598
C=CC(=O)O[C@@H]1CCCO1    ZINC000004794595
C=Cc1cccc2c1CC=C2    ZINC000146175867
C#CCc1cccc(C=C)c1    ZINC001249948016
C=Cc1ccc2c(c1)C=CC2    ZINC000143083953
C#CCc1ccccc1C=C    ZINC001249948358
C=Cc1ccc2c(c1)CC=C2    ZINC000146172811
C=CC(=O)OCCCCC    ZINC000001561523
C=CC(=O)OCC(C)(C)C    ZINC000001702328
C=CC(=O)OCCC(C)C    ZINC000001577268
C=Cc1ccc2[nH]ccc2c1    ZINC000039253841
C=Cc1ccc(CC#N)cc1    ZINC000002528204
C=Cc1cccc2cc[nH]c21    ZINC000034319889
C=Cc1cncc(C#CC)c1    ZINC001240831456
C=Cc1cccc2[nH]ccc21    ZINC000021020300
C=Cc1ccc2cc[nH]c2c1    ZINC000091301594
C=Cc1cccc(C)c1C#N    ZINC001240830104
C=Cc1ccccc1CC#N    ZINC000044368092
C=Cc1cccc(CC#N)c1    ZINC000005158054
C=CC(=O)OCCN(C)C    ZINC000001577266
C=CC(=O)OCCC(=O)O    ZINC000002389977
C=Cc1ccc2occc2c1    ZINC000150329527
C=Cc1cccc2ccoc21    ZINC000215505833
C=Cc1ccc2ccoc2c1    ZINC000219983204
C=Cc1cccc2occc21    ZINC000095628573
C=CC(=O)O[Si](C)(C)C    ZINC000169864354
C=Cc1nccc2[nH]ccc21    ZINC000021020320
C=Cc1ccc2[nH]ccc2n1    ZINC001240827572
C=Cc1c(C)ccnc1C#N    ZINC001240831106
C=Cc1cc2cc[nH]c2cn1    ZINC000208344140
C=Cc1ccc(C)c(C#N)n1    ZINC000584628379
C=Cc1cccnc1CC#N    ZINC000204316952
C=Cc1ccc2nccn2c1    ZINC001240829877
C=Cc1ccc(CC#N)cn1    ZINC001240826170
C=Cc1cccc2cncn21    ZINC001240831613
C=Cc1cc(C#N)cc(C)n1    ZINC000204919253
C=Cc1ccc2nc[nH]c2c1    ZINC000095923368
C=Cc1ccnc(CC#N)c1    ZINC001240831859
C=Cc1ncc(C#N)cc1C    ZINC001240826404
C=Cc1cccc(CC#N)n1    ZINC001240827844
C=Cc1cc(CC#N)ccn1    ZINC001240827723
C=Cc1cccc2[nH]cnc21    ZINC000089195151
C=Cc1cccc(NC#N)c1    ZINC001168631274
C=Cc1ccn2ccnc2c1    ZINC000200850515
C=Cc1cc2[nH]ccc2cn1    ZINC000208346127
C=Cc1ccnc(C)c1C#N    ZINC001240830659
C=Cc1cncc2cc[nH]c21    ZINC001240830271
C=Cc1cnc2ccccn12    ZINC000024551568
C=Cc1ccc(C#N)c(C)n1    ZINC001240828451
C=Cc1nc(C)ccc1C#N    ZINC000039050191
C=Cc1nccc2cc[nH]c21    ZINC001240827548
C=Cc1ncc(C)cc1C#N    ZINC001240826434
C=Cc1ccnc2[nH]ccc21    ZINC001240830034
C=Cc1ncccc1CC#N    ZINC001240827046
C=Cc1cnc2[nH]ccc2c1    ZINC000143205064
C=Cc1cccc2nccn21    ZINC001240829919
C=Cc1ccc(CC#N)nc1    ZINC000208344626
C=Cc1cncc2[nH]ccc21    ZINC000021020309
C=Cc1cnn2ccccc12    ZINC000024728880
C=Cc1ccc2cc[nH]c2n1    ZINC001240826601
C=Cc1nccc(C#N)c1C    ZINC001240827183
C=Cc1ccccc1NC#N    ZINC001168630938
C=Cc1cc(C#N)c(C)cn1    ZINC001240829509
C=Cc1cc(C)c(C#N)cn1    ZINC001240828123
C=Cc1cnc2cc[nH]c2c1    ZINC000208343921
C=Cc1ccc(C)nc1C#N    ZINC001240829883
C=Cc1cnccc1CC#N    ZINC001240831537
C=Cc1n[nH]c2ccccc12    ZINC000024553727
C=Cc1nc(C#N)ccc1C    ZINC001240827888
C=Cc1nc2ccccc2[nH]1    ZINC000013284959
C=Cc1cccn2cncc12    ZINC001240831254
C=Cc1nccc(C)c1C#N    ZINC001240826245
C=Cc1cncc(CC#N)c1    ZINC001240830163
C=Cc1cccn2ccnc12    ZINC000198825460
C=Cc1ccc2cncn2c1    ZINC001240830026
C=CC(=O)OCCCCO    ZINC000001841196
C=CC(=O)OC[C@H](C)OC    ZINC000113442234
C=CC(=O)OC[C@@H](C)OC    ZINC000113442237
C=CC(=O)OCCOCC    ZINC000001586643
C=Cc1cccc(C(=C)C)c1    ZINC000111352977
C=Cc1cccc(C2CC2)c1    ZINC000087013771
C=Cc1ccccc1C1CC1    ZINC000087015657
C=CCc1ccccc1C=C    ZINC000112972621
C=Cc1ccccc1C(=C)C    ZINC000113941103
C=Cc1ccc2c(c1)CCC2    ZINC000112977094
C=Cc1ccc(C(=C)C)cc1    ZINC000111352982
C=Cc1ccc(C2CC2)cc1    ZINC000087013773
C=CCc1cccc(C=C)c1    ZINC000095902397
C=Cc1cccc2c1CCC2    ZINC000220024027
C=Cc1ccc2oncc2c1    ZINC001240830044
C=Cc1ccc2ncoc2c1    ZINC001240829839
C=Cc1cccc2oncc21    ZINC000021020339
C=Cc1cnc2ccoc2c1    ZINC000208344850
C=Cc1ccc2cnoc2c1    ZINC001240830279
C=Cc1cccc2ncoc21    ZINC001240830117
C=Cc1ccc2ocnc2c1    ZINC000218606057
C=Cc1nccc2ccoc21    ZINC001240827433
C=Cc1ccc2occc2n1    ZINC001240828411
C=Cc1cnc2occc2c1    ZINC000039050897
C=Cc1cccc2ocnc21    ZINC001240830082
C=Cc1nccc2occc21    ZINC000199258059
C=Cc1cccc2cnoc21    ZINC000145918357
C=Cc1ncnc2[nH]ccc21    ZINC000089223845
C=Cc1ncnn2cccc12    ZINC001240831655
C=Cc1cccc2ncnn21    ZINC001240830068
C=Cc1ccc2n[nH]nc2c1    ZINC000080222452
C=Cc1cnc2nccn2c1    ZINC001240829875
C=Cc1cc2[nH]cnc2cn1    ZINC000143327996
C=Cc1cccn2cnnc12    ZINC001240830340
C=Cc1ccc2nccn2n1    ZINC000585163895
C=Cc1cn2ccnc2cn1    ZINC001240829864
C=Cc1cc(C)nc(C#N)n1    ZINC001240827514
C=Cc1cc(C#N)nc(C)n1    ZINC001240829292
C=Cc1nc(C)cnc1C#N    ZINC001240829360
C=Cc1ccc2nncn2c1    ZINC001240830061
C=Cc1cccc2[nH]nnc21    ZINC000114080147
C=Cc1ccnc2nc[nH]c21    ZINC000115373841
C=Cc1ncc(C)nc1C#N    ZINC001240828715
C=Cc1cccc2nncn21    ZINC001240829923
C=Cc1ccc(NC#N)nc1    ZINC001157824196
C=Cc1nccc2nc[nH]c21    ZINC001240826174
C=Cc1cnc2[nH]cnc2c1    ZINC000115244266
C=Cc1nc(C)ncc1C#N    ZINC001240827886
C=Cc1ncc(C#N)nc1C    ZINC001240827715
C=Cc1cnc(CC#N)nc1    ZINC001240830035
C=Cc1ncnc2cc[nH]c21    ZINC001240827079
C=Cc1ccn2cnnc2c1    ZINC001240829426
C=Cc1ccnc2ccnn21    ZINC001250479413
C=Cc1ncc2cc[nH]c2n1    ZINC000147272552
C=Cc1cncc2nccn21    ZINC001240829874
C=Cc1cnc(C#N)c(C)n1    ZINC001240828453
C=Cc1ccc2ncnn2c1    ZINC000204075021
C=Cc1ccc2nc[nH]c2n1    ZINC000143720748
C=Cc1cnc2cc[nH]c2n1    ZINC001240827442
C=Cc1nccnc1CC#N    ZINC001240828134
C=Cc1cncc(CC#N)n1    ZINC001240828704
C=Cc1cccn2ncnc12    ZINC001240829753
C=Cc1cnc2[nH]ccc2n1    ZINC001240826792
C=Cc1cnc2c(c1)CN=N2    ZINC001240833523
C=Cc1cncc2nc[nH]c21    ZINC001240830096
C=Cc1ccn2ncnc2c1    ZINC001240829850
C=Cc1nccn2ccnc12    ZINC001240831564
C=Cc1cc2[nH]ccc2nn1    ZINC001240829518
C=Cc1nc(C)cc(C#N)n1    ZINC001240826987
C=Cc1ncc2[nH]ccc2n1    ZINC001240826671
C=Cc1ccc2c(n1)CCC2    ZINC001240827443
C=Cc1cccc2c1NCC2    ZINC000130578446
C=Cc1cccc2c1CCN2    ZINC000306310675
C=Cc1cccc2c1CNC2    ZINC000044138846
C=Cc1ccnc(C2CC2)c1    ZINC000208342569
C=Cc1ccc(C(=C)C)cn1    ZINC001240829075
C=Cc1cc(C2CC2)ccn1    ZINC000208346491
C=Cc1cnc2c(c1)CCC2    ZINC001240830247
C=Cc1cncc(C(=C)C)c1    ZINC001240829888
C=Cc1cccc(C2CC2)n1    ZINC000208343313
C=CNc1ccccc1C=C    ZINC001174785382
C=Cc1ncccc1C1CC1    ZINC000017940010
C=Cc1ccc(C(=C)C)nc1    ZINC000163827767
C=Cc1ccc2c(c1)NCC2    ZINC000307349127
C=Cc1ccc(C2CC2)cn1    ZINC000208345952
C=CNc1ccc(C=C)cc1    ZINC000150051330
C=Cc1ccc2c(c1)CCN2    ZINC000117750548
C=Cc1ccc(C2CC2)nc1    ZINC000144700394
C=Cc1ccc2c(c1)CNC2    ZINC000707965507
C=Cc1cncc(C2CC2)c1    ZINC000208345281
C=CNc1cccc(C=C)c1    ZINC001174786839
C=CC(=O)OC/C=C/Cl    ZINC000001871135
C=CC(=O)OC/C=C\Cl    ZINC000008580935
C=Cc1cncc2ncoc21    ZINC001240832042
C=Cc1ccc2nonc2c1    ZINC000113484821
C=Cc1cnc2ncoc2c1    ZINC001240829825
C=Cc1cnc2ocnc2c1    ZINC001240830273
C=Cc1ncnc2occc21    ZINC001240826447
C=Cc1ncnc2ccoc21    ZINC001240827565
C=Cc1nncc2ccoc21    ZINC001240829693
C=Cc1cn2ncnc2cn1    ZINC001240830270
C=Cc1cnc2ncnn2c1    ZINC001240830417
C=CC(=O)OC[C@H](O)CO    ZINC000002571957
C=CC(=O)OC[C@@H](O)CO    ZINC000005157572
C=Cc1ncc2nc[nH]c2n1    ZINC000113825838
C=Cc1cncc2nncn21    ZINC001240833812
C=Cc1ccc2nncn2n1    ZINC001240832060
C=Cc1ncnc2[nH]cnc21    ZINC000082037730
C=Cc1ncc(NC#N)cn1    ZINC001168635686
C=Cc1cnc2[nH]nnc2c1    ZINC001240829851
C=Cc1nccc2n[nH]nc21    ZINC000021020405
C=Cc1nccn2ncnc12    ZINC001240831198
C=Cc1cnc(NC#N)nc1    ZINC001168625947
C=Cc1cncn2cnnc12    ZINC001240833846
C=Cc1cccc(C(C)=O)c1    ZINC000039069787
C=Cc1cccc2c1OCC2    ZINC000238138321
C=COc1ccc(C=C)cc1    ZINC000113177193
C=Cc1cc(C)ccc1C=O    ZINC000198639103
C=Cc1ccc2c(c1)OCC2    ZINC000219907788
C=Cc1cccc2c1COC2    ZINC001240831976
C=Cc1ccc2c(c1)CCO2    ZINC000082762060
C=Cc1ccc2c(c1)COC2    ZINC000087198222
C=Cc1ccc(C(C)=O)cc1    ZINC000022002783
C=Cc1cccc2c1CCO2    ZINC000021989388
C=Cc1nccc2c1CCN2    ZINC001240826966
C=Cc1cnc(C(=C)C)nc1    ZINC001240833143
C=Cc1cc2c(nn1)CCC2    ZINC000203983834
C=Cc1cnc(C2CC2)nc1    ZINC001240829970
C=Cc1cccc(NC=N)c1    ZINC001167864692
C=Cc1cc(C2CC2)ncn1    ZINC001240829074
C=Cc1ccnc(C2CC2)n1    ZINC001240828655
C=Cc1ccnc2c1CCN2    ZINC001240830781
C=Cc1ccc(C2CC2)nn1    ZINC001240828171
C=Cc1ncc(C(=C)C)cn1    ZINC001240837095
C=Cc1ncc(C2CC2)cn1    ZINC001240827017
C=Cc1ncc2c(n1)CCC2    ZINC001240828071
C=Cc1ccccc1/N=C/N    ZINC000204735234
C=Cc1cncnc1C1CC1    ZINC000017940039
C=Cc1ncnc2c1CCC2    ZINC001240827473
C=Cc1c(C)cc(C)cc1C    ZINC000001682315
C=Cc1cccc(C(C)C)c1    ZINC000111352980
C=Cc1cc(C)c(C)cc1C    ZINC000082762057
C=Cc1ccc(C(C)C)cc1    ZINC000001846698
C=Cc1cccc(CCC)c1    ZINC000113940343
C=Cc1cc(C)c(C)c(C)c1    ZINC000116663278
C=Cc1ccccc1CCC    ZINC000059268601
C=Cc1c(C)cccc1CC    ZINC000167088117
C=Cc1ccc(CCC)cc1    ZINC000059444460
C=Cc1ccccc1C(C)C    ZINC000113014064
C=Cc1ccc(CC)cc1C    ZINC000115697594
C=Cc1cncc2nnoc21    ZINC001240833575
C=Cc1cc(C#N)ccc1F    ZINC000203698465
C=Cc1cccc(F)c1C#N    ZINC001240830069
C=Cc1ccc(F)c(C#N)c1    ZINC000165634975
C=Cc1cccc(/C=N/O)c1    ZINC000083301984
C=Cc1ccc(C(N)=O)cc1    ZINC000001726809
C=Cc1ccc2c(n1)COC2    ZINC001240828189
C=Cc1cccc(C(N)=O)c1    ZINC000039064612
C=Cc1ccccc1C(N)=O    ZINC000039064610
C=Cc1ccccc1C=NO    ZINC001240833651
C=Cc1cc2c(nn1)CNC2    ZINC001240828402
C=Cc1ncc2c(n1)CNC2    ZINC001240827096
C=Cc1ccc(NC=N)nc1    ZINC001157076995
C=Cc1ncnc2c1CNC2    ZINC001240827774
C=Cc1ccccc1CNC    ZINC000034153410
C=Cc1cccc(CCN)c1    ZINC000044397728
C=Cc1cccc(C(C)C)n1    ZINC000039051633
C=Cc1c(C)cc(C)nc1C    ZINC000209751498
C=Cc1ccc(C(C)C)nc1    ZINC000141828279
C=Cc1cccc([C@H](C)N)c1    ZINC000104392218
C=Cc1ccccc1[C@H](C)N    ZINC000104580076
C=Cc1ccccc1[C@@H](C)N    ZINC000104530934
C=Cc1cccc([C@@H](C)N)c1    ZINC000104581772
C=Cc1ccc(CCN)cc1    ZINC000039241039
C=Cc1ccc(CNC)cc1    ZINC000142938285
C=Cc1ccc(N(C)C)cc1    ZINC000001666794
C=Cc1ccc([C@H](C)N)cc1    ZINC000032169017
C=Cc1cccc(N(C)C)c1    ZINC000001666795
C=Cc1cccc(NC)c1C    ZINC001240830588
C=Cc1ccccc1N(C)C    ZINC000001666802
C=Cc1ccc(C(C)C)cn1    ZINC000208356995
C=Cc1ccc([C@@H](C)N)cc1    ZINC000032169015
C=Cc1ccccc1CCN    ZINC000104598353
C=CC(=O)OCCCCl    ZINC000104726446
C=Cc1ncc(F)cc1C#N    ZINC001240827091
C=Cc1ncc(C#N)cc1F    ZINC001240828653
C=Cc1cnc(F)c(C#N)c1    ZINC001240831950
C=Cc1cncc(F)c1C#N    ZINC001240831942
C=Cc1cc(F)cnc1C#N    ZINC000209831317
C=Cc1nccc(C#N)c1F    ZINC000708277278
C=Cc1cnc(C#N)c(F)c1    ZINC000209831273
C=Cc1nccc(F)c1C#N    ZINC001240827743
C=Cc1ccc(C#N)c(F)n1    ZINC001240827746
C=Cc1cccc(C(=O)O)c1    ZINC000000403410
C=Cc1ccc(C(=O)O)cc1    ZINC000000162323
C=CC(=O)Oc1ccccc1    ZINC000001850915
C=Cc1ccc2c(c1)OCO2    ZINC000005158052
C=Cc1ccccc1C(=O)O    ZINC000033506137
C=Cc1cccc2c1OCO2    ZINC000113834728
C=Cc1ccc(O)cc1C=O    ZINC000238714082
C=Cc1cnccc1C(N)=O    ZINC001240830195
C=Cc1ncccc1C(N)=O    ZINC000113217246
C=Cc1cccc(C(N)=O)n1    ZINC001240827757
C=Cc1ncc2c(n1)COC2    ZINC001240829691
C=Cc1ccc(C(N)=O)cn1    ZINC000209831518
C=Cc1cncc(C(N)=O)c1    ZINC000238641152
C=Cc1ncnc2c1COC2    ZINC001240829716
C=Cc1cc(C(N)=O)ccn1    ZINC000209831468
C=Cc1ccc(C(N)=O)nc1    ZINC000209831367
C=Cc1ccnc(C(N)=O)c1    ZINC001240830404
C=Cc1ccc(F)cc1C=C    ZINC001240830368
C=Cc1ccccc1B(O)O    ZINC000169747056
C=Cc1ncc(NC=N)cn1    ZINC001167871465
C=Cc1cnc(NC=N)nc1    ZINC001167864321
C=Cc1ccc(B(O)O)cc1    ZINC000169743279
C=Cc1cccc(B(O)O)c1    ZINC000169747054
C=Cc1cc(F)cc(C=C)c1    ZINC001240830662
C=Cc1cccc(OCC)c1    ZINC000038218568
C=Cc1ccc(COC)cc1    ZINC000039244572
C=Cc1ccc([C@@H]2C[C@H]2C)o1    ZINC000062712714
C=Cc1ccc(OC)cc1C    ZINC000022003264
C=Cc1cc(C)cc(OC)c1    ZINC000205331158
C=Cc1c(C)cccc1OC    ZINC000113101731
C=Cc1ccccc1OCC    ZINC000082762052
C=Cc1cccc(C)c1OC    ZINC000059209359
C=Cc1ccc(C)cc1OC    ZINC000202423636
C=Cc1cc(C)ccc1OC    ZINC000059209365
C=Cc1ccccc1COC    ZINC000039120394
C=Cc1cccc(OC)c1C    ZINC000060132643
C=Cc1ccc(CCO)cc1    ZINC000113731717
C=Cc1cccc(COC)c1    ZINC000034087671
C=Cc1ccc([C@H]2C[C@@H]2C)o1    ZINC000062712711
C=Cc1ccc(OCC)cc1    ZINC000001608928
C=Cc1ccc([C@@H]2C[C@@H]2C)o1    ZINC000062712717
C=Cc1ccc(OC)c(C)c1    ZINC000082762095
C=Cc1ccccc1CCO    ZINC000143347585
C=Cc1ccc(C)c(OC)c1    ZINC000141926145
C=Cc1cc(OC)ccc1C    ZINC000201213357
C=Cc1ccc([C@H]2C[C@H]2C)o1    ZINC000062712708
C=Cc1cccnc1N(C)C    ZINC000209788249
C=Cc1ncc(C(C)C)cn1    ZINC001240827563
C=Cc1ccnc(C(C)C)n1    ZINC000147746489
C=Cc1nc(C)nc(C)c1C    ZINC001240828905
C=Cc1ncc(C)cc1CN    ZINC001240828556
C=Cc1nccnc1C(C)C    ZINC001240829397
C=Cc1nccc(C(C)C)n1    ZINC001240828328
C=Cc1cnc(NC)c(C)c1    ZINC000072222029
C=Cc1cc(C)nc(CC)n1    ZINC001240828845
C=Cc1ncc(C)nc1CC    ZINC000022058494
C=Cc1ccc(CCC)nn1    ZINC001240829541
C=Cc1ncc(CCC)cn1    ZINC001240828072
C=Cc1ccc([C@H](C)N)nc1    ZINC000208340616
C=Cc1ncncc1C(C)C    ZINC001240826981
C=Cc1nccc(CCC)n1    ZINC001240828325
C=Cc1ccc(N(C)C)nc1    ZINC000072225153
C=Cc1cnc(C(C)C)nc1    ZINC000202100507
C=Cc1nnc(C)c(C)c1C    ZINC001240829503
C=Cc1cc(CC)nc(C)n1    ZINC001240828637
C=Cc1cc(C(C)C)ncn1    ZINC001240827993
C=Cc1cccc(N(C)C)n1    ZINC000209790187
C=Cc1cnc(NC)cc1C    ZINC000072223068
C=Cc1ccc(N(C)C)cn1    ZINC000209788288
C=Cc1nccnc1CCC    ZINC001240829525
C=Cc1ccnc(N(C)C)c1    ZINC000059348941
C=Cc1ccc(C(C)C)nn1    ZINC001240827168
C=Cc1cncc(N(C)C)c1    ZINC000209788173
C=Cc1cc(CCC)ncn1    ZINC001240829568
C=Cc1cc(N(C)C)ccn1    ZINC000039051374
C=Cc1nc(C)cc(CC)n1    ZINC001240829698
C=Cc1ccc(NC)nc1C    ZINC000072224110
C=Cc1ncncc1CCC    ZINC000146437460
C=Cc1nc(C)c(C)nc1C    ZINC000147472672
C=Cc1cc(O)c(C=O)cn1    ZINC000263617104
C=Cc1ccccc1[N+](=O)[O-]    ZINC000022002802
C=Cc1cccc([N+](=O)[O-])c1    ZINC000001693951
C=Cc1cncc(C=O)c1O    ZINC000263618340
C=Cc1ccc([N+](=O)[O-])cc1    ZINC000000153489
C=Cc1cnc(C(N)=O)cn1    ZINC000166499192
C=Cc1ccc(C(N)=O)nn1    ZINC001240826449
C=Cc1cncc(C(N)=O)n1    ZINC001240828196
C=Cc1cc(C(N)=O)ncn1    ZINC001240829733
C=Cc1cnc(C(N)=O)nc1    ZINC001240830145
C=Cc1nccc(C(N)=O)n1    ZINC001240826144
C=Cc1nccnc1C(N)=O    ZINC001240827515
C=Cc1ccc(OC)cc1N    ZINC000104634813
C=Cc1cc(OCC)ccn1    ZINC000209777575
C=Cc1cnc(C)c(OC)c1    ZINC001240830038
C=Cc1ncccc1OCC    ZINC000144338400
C=Cc1cc(C)cnc1OC    ZINC000039961317
C=Cc1ccc(OCC)nc1    ZINC000072225171
C=Cc1cccc(OCC)n1    ZINC000209778257
C=Cc1cnc(OC)c(C)c1    ZINC000072221950
C=Cc1cc(C)c(OC)cn1    ZINC000209805207
C=Cc1ccc(OC)c(C)n1    ZINC000209804814
C=Cc1cc(OC)ccc1N    ZINC000021982435
C=Cc1c(N)cccc1OC    ZINC000039282889
C=Cc1cc(C)cc(OC)n1    ZINC000209805071
C=Cc1cc(C)cn(C)c1=O    ZINC001240833807
C=Cc1ccc(COC)cn1    ZINC000209805291
C=Cc1ccc(OCC)cn1    ZINC000209778576
C=Cc1c(C)ccnc1OC    ZINC001240830233
C=Cc1ccnc(OCC)c1    ZINC000209779461
C=Cc1cnc(C)cc1OC    ZINC001240831652
C=Cc1nc(C)ccc1OC    ZINC000209804766
C=Cc1cncc(OC)c1C    ZINC000209804722
C=Cc1cc(COC)ccn1    ZINC000209805250
C=Cc1cc(C)nc(OC)c1    ZINC000209805519
C=Cc1ncc(C)cc1OC    ZINC000209804947
C=Cc1cnc(OC)cc1C    ZINC000072222989
C=Cc1ccc(=O)n(CC)c1    ZINC000216887330
C=Cc1ccc(C)nc1OC    ZINC000209808964
C=Cc1ncc(OC)cc1C    ZINC000209805158
C=Cc1ccnc(OC)c1C    ZINC000209805425
C=Cc1ccn(CC)c(=O)c1    ZINC001240831824
C=Cc1ccc(OC)nc1C    ZINC000072224031
C=Cc1cc(C)c(=O)n(C)c1    ZINC000039079983
C=Cc1cncc(OCC)c1    ZINC000137409396
C=Cc1cc(N)ccc1OC    ZINC000140908851
C=Cc1cccn(CC)c1=O    ZINC001240831920
C=Cc1cc(OC)cnc1C    ZINC000209804517
C=Cc1cccnc1OCC    ZINC001240830100
C=Cc1cnc(N(C)C)cn1    ZINC001240828441
C=Cc1ccnc(N(C)C)n1    ZINC000148626674
C=Cc1cnc(N(C)C)nc1    ZINC000039052634
C=Cc1cc(CNC)ncn1    ZINC001240828592
C=Cc1cncc(N(C)C)n1    ZINC001240827258
C=Cc1ccc(N(C)C)nn1    ZINC000144100715
C=Cc1nccnc1N(C)C    ZINC001240826989
C=Cc1cc(N(C)C)ncn1    ZINC000117861375
C=Cc1nccc(N(C)C)n1    ZINC001240827461
C=Cc1cncc(C(=O)O)n1    ZINC001240828073
C=Cc1ccc(C(=O)O)nn1    ZINC001240829240
C=Cc1ccncc1[N+](=O)[O-]    ZINC000095804010
C=Cc1ccc([N+](=O)[O-])nc1    ZINC000039051650
C=Cc1ccc(F)cc1C=O    ZINC000229394505
C=Cc1ccc(SC)cc1    ZINC000032190458
C=Cc1ccc(CS)cc1    ZINC000039416099
C=Cc1ccccc1SC    ZINC000136117172
C=Cc1cccc(SC)c1    ZINC000139643621
C=Cc1ccccc1CS    ZINC000114634245
C=CC(=O)OCC(C)(F)F    ZINC000199943146
C=Cc1cccc(CS)c1    ZINC000115054563
C=Cc1ccc(O)c(OC)c1    ZINC000001849800
C=Cc1ccc(OC)c(O)c1    ZINC000014829542
C=Cc1nccnc1COC    ZINC001240827429
C=Cc1nc(C(C)=O)c(C)[nH]1    ZINC000020283430
C=Cc1nccc(OCC)n1    ZINC001240827807
C=Cc1nnc([C@@H]2C[C@H]2C)o1    ZINC001256610361
C=Cc1ncnc(C)c1OC    ZINC001240829293
C=Cc1cnc(OC)nc1C    ZINC001240831993
C=Cc1cc(C)cc(C)c1F    ZINC000203905535
C=Cc1cc(C)c(C)cc1F    ZINC001240830803
C=Cc1c(C)cc(F)cc1C    ZINC001240829472
C=Cc1nc(C)cc(OC)n1    ZINC001240827793
C=Cc1cc(COC)ncn1    ZINC001240828159
C=Cc1cncc(OCC)n1    ZINC001240826821
C=Cc1ccnc(OCC)n1    ZINC001240827371
C=Cc1ccc(=O)n(CC)n1    ZINC001240831194
C=Cc1nccnc1OCC    ZINC000033951349
C=Cc1c(C)ncnc1OC    ZINC001240830239
C=Cc1nnc([C@H]2C[C@H]2C)o1    ZINC001256610362
C=Cc1nnc([C@@H]2C[C@@H]2C)o1    ZINC001256610357
C=Cc1ncc(OCC)cn1    ZINC001240827896
C=Cc1nc(C)ncc1OC    ZINC001240828178
C=Cc1cnn(CC)c(=O)c1    ZINC001240833060
C=Cc1cnc(OCC)cn1    ZINC001240831844
C=Cc1ncnc(OC)c1C    ZINC001240827873
C=Cc1cc(C)c(OC)nn1    ZINC001240828673
C=Cc1cc(OC)nc(C)n1    ZINC001240827027
C=Cc1nnc([C@H]2C[C@@H]2C)o1    ZINC001256610363
C=Cc1nnc(OC)cc1C    ZINC001240828386
C=Cc1ncc(OC)c(C)n1    ZINC001240826381
C=Cc1ccnc(OC)c1N    ZINC001240829495
C=Cc1cc(C)nc(OC)n1    ZINC001240827902
C=Cc1cc(CC)ccc1F    ZINC001240831875
C=Cc1ccc(F)c(C)c1C    ZINC001240831508
C=Cc1ccc(F)c(CC)c1    ZINC001240832023
C=Cc1ccnn(CC)c1=O    ZINC001240833852
C=Cc1cnc(OCC)nc1    ZINC001240830025
C=Cc1nccc(COC)n1    ZINC001240827164
C=Cc1cn(CC)c(=O)cn1    ZINC001240833977
C=Cc1ccc(OCC)nn1    ZINC001240826813
C=Cc1nnc(C2CCC2)o1    ZINC001255155195
C=Cc1ccc(COC)nn1    ZINC001240829784
C=Cc1ncc(COC)cn1    ZINC001240827836
C=Cc1cc(OCC)ncn1    ZINC001240829089
C=Cc1cc(C)c(F)c(C)c1    ZINC000087198250
C=Cc1ccc(SC)cn1    ZINC000209806619
C=Cc1c[nH]c(=S)cc1C    ZINC000072223795
C=Cc1ccncc1SC    ZINC001240833851
C=Cc1c[nH]c(=S)c(C)c1    ZINC000072222751
C=Cc1cc(SC)ccn1    ZINC001240829254
C=Cc1ccc(SC)nc1    ZINC000072225095
C=Cc1cccc(SC)n1    ZINC000209806673
C=Cc1ccc(=S)[nH]c1C    ZINC000072224837
C=Cc1cncc(SC)c1    ZINC000209809061
C=Cc1ncccc1SC    ZINC000209806720
C=Cc1cncc(F)c1CC    ZINC001240830128
C=Cc1cccc(CN)c1F    ZINC000307372389
C=Cc1cc(F)c(N)cc1C    ZINC000307425925
C=Cc1cccc(Cl)c1C    ZINC000116452750
C=Cc1ccc(SC)nn1    ZINC001240829206
C=Cc1ccnc(SC)n1    ZINC000034617732
C=Cc1ccc(CCl)cc1    ZINC000001995284
C=Cc1cccc(CCl)c1    ZINC000083428649
C=Cc1nccc(SC)n1    ZINC001240826430
C=Cc1cnc(SC)nc1    ZINC000197209921
C=Cc1ncc(SC)cn1    ZINC001240827755
C=Cc1cnc(SC)cn1    ZINC001240832045
C=Cc1cncc(SC)n1    ZINC001240829344
C=Cc1cc(SC)ncn1    ZINC001240827454
C=CC(=O)OCc1ccco1    ZINC000001608911
C=Cc1cccc(OC)c1F    ZINC000113250127
C=Cc1cc(F)cc(OC)c1    ZINC000306313393
C=Cc1ccc(OC)cc1F    ZINC000238376545
C=Cc1ccc(F)cc1OC    ZINC001240829688
C=Cc1c(F)cccc1OC    ZINC000125334251
C=Cc1ccc(OC)c(F)c1    ZINC000083446238
C=Cc1cc(F)ccc1OC    ZINC000167049736
C=Cc1cn(C)c(=O)nc1O    ZINC000147855935
C=Cc1ccc(F)c(OC)c1    ZINC000039088466
C=Cc1cc(OC)ccc1F    ZINC000039088501
C=Cc1cccc(F)c1OC    ZINC000039088471
C=Cc1nc(CC)ncc1F    ZINC001240828857
C=Cc1ncnc(CC)c1F    ZINC001240827559
C=Cc1nc(C)nc(C)c1F    ZINC001240829750
C=Cc1ncc(F)c(CC)n1    ZINC001240828341
C=Cc1nnc(CC(C)C)o1    ZINC001256407004
C=Cc1ccc(Cl)nc1C    ZINC000072225918
C=Cc1cnc(Cl)cc1C    ZINC000072225895
C=Cc1cnc(Cl)c(C)c1    ZINC000072225872
C=Cc1cnc([N+](=O)[O-])n1C    ZINC000013282293
C=Cc1cc(F)cnc1OC    ZINC000209809117
C=Cc1ccc(OC)c(F)n1    ZINC000209807208
C=Cc1cnc(F)c(OC)c1    ZINC001240831657
C=Cc1c(F)nccc1OC    ZINC000209806968
C=Cc1nccc(OC)c1F    ZINC000209807448
C=Cc1cnc(OC)c(F)c1    ZINC000209809090
C=Cc1cc(OC)cnc1F    ZINC000209806867
C=Cc1cc(F)c(=O)n(C)c1    ZINC001240834007
C=Cc1cc(F)ncc1OC    ZINC000209807753
C=Cc1cc(OC)c(F)cn1    ZINC000209807528
C=Cc1cc(OC)ncc1F    ZINC000209807707
C=Cc1ccnc(F)c1OC    ZINC000209807934
C=Cc1nc(F)ccc1OC    ZINC000209807400
C=Cc1ccc(OC)nc1F    ZINC000209806916
C=CC(=O)OCC(F)(F)F    ZINC000001664997
C=Cc1ccc(S)c(F)c1    ZINC001240831686
C=Cc1cc(F)ccc1S    ZINC001240831841
C=Cc1ccc(S)cc1F    ZINC001240832052
C=Cc1ccc(C#N)cc1C#N    ZINC000141564966
C=Cc1nc(OC)ncc1F    ZINC001240827120
C=Cc1cc(C#N)cc(C#N)c1    ZINC000141567240
C=Cc1ncc(F)c(OC)n1    ZINC000238373344
C=Cc1c(C)c(F)ccc1F    ZINC001240831186
C=Cc1cc(F)c(C)c(F)c1    ZINC001240830269
C=Cc1cc(F)c(C)cc1F    ZINC000087220908
C=Cc1ccc(F)c(F)c1C    ZINC001240830301
C=Cc1cc(F)c(F)cc1C    ZINC001240830227
C=Cc1cccc(C(F)F)c1    ZINC000124998229
C=Cc1ccc(F)c(C)c1F    ZINC001240830213
C=Cc1ccc(C(F)F)cc1    ZINC000124689942
C=Cc1cc(C)c(F)cc1F    ZINC001240829714
C=Cc1ccccc1C(F)F    ZINC000139513662
C=Cc1cc(C)c(F)c(F)c1    ZINC001240831709
C#CCOCCOC(=O)C=C    ZINC000096307092
C=Cc1ccc2ccccc2c1    ZINC000001725142
C=Cc1cccc2ccccc12    ZINC000001845648
C=CC(=O)OC1CCCCC1    ZINC000001561529
C=Cc1nc(C(=O)O)cs1    ZINC000020357788
C=Cc1c(O)nccc1Cl    ZINC000584884033
C=Cc1ncc(C#N)cc1C#N    ZINC001240826961
C=Cc1cc(C(F)F)ccn1    ZINC000209825809
C=Cc1ccnc(C(F)F)c1    ZINC000209826038
C=Cc1ccc(C(F)F)nc1    ZINC000116346744
C=Cc1cccnc1C(F)F    ZINC000209825718
C=Cc1cncc(C(F)F)c1    ZINC000209825674
C=Cc1ncccc1C(F)F    ZINC000209825946
C=Cc1ccc(C(F)F)cn1    ZINC000209825856
C=Cc1cccc2ccncc12    ZINC000149614328
C=Cc1ccc2cccnc2c1    ZINC000168867146
C=Cc1cccc2cnccc12    ZINC000085399591
C=Cc1cccc2cccnc12    ZINC000078677340
C=Cc1cc2ccccc2cn1    ZINC000118674349
C=Cc1ccc2ncccc2c1    ZINC000082762022
C=Cc1cnc2ccccc2c1    ZINC000022002797
C=Cc1ccc2ccncc2c1    ZINC000202056448
C=Cc1nccc2ccccc12    ZINC000034278371
C=Cc1ccnc2ccccc12    ZINC000039598883
C=Cc1cncc2ccccc12    ZINC000104683629
C=Cc1ccc2ccccc2n1    ZINC000013284225
C=Cc1cccc2ncccc12    ZINC000115633467
C=Cc1ccc2cnccc2c1    ZINC000116421567
C=Cc1ccc(Cl)cc1F    ZINC000142749251
C=Cc1c(F)cccc1Cl    ZINC000082762120
C=Cc1ccc(Cl)c(F)c1    ZINC000082762062
C=Cc1ccc(F)c(Cl)c1    ZINC000087198226
C=Cc1cccc(F)c1Cl    ZINC000097436583
C=Cc1cnc(C#N)c(C#N)n1    ZINC001240829095
C=Cc1nccnc1C(F)F    ZINC001240829682
C=Cc1nccc(C(F)F)n1    ZINC001240828698
C=Cc1ncc(C(F)F)cn1    ZINC001240829512
C=Cc1nccc2ncccc12    ZINC000208346994
C=Cc1ccc2nccnc2c1    ZINC000039134419
C=Cc1cc2ccccc2nn1    ZINC000147305919
C=Cc1cncc2cccnc12    ZINC000208345654
C=Cc1ccc2nnccc2c1    ZINC000143163811
C=Cc1ccc2ncccc2n1    ZINC000082015796
C=Cc1ccnc2ncccc12    ZINC000145178429
C=Cc1ccc2cncnc2c1    ZINC000145701660
C=Cc1cnc2ccccc2n1    ZINC000039121593
C=Cc1cnc2ccncc2c1    ZINC001240831447
C=Cc1nccc2ccncc12    ZINC000208342019
C=Cc1cccc2ncncc12    ZINC000221060103
C=Cc1ccc2ccncc2n1    ZINC000208342958
C=Cc1ncc2ccccc2n1    ZINC000139664795
C=Cc1ccc2cccnc2n1    ZINC000165260032
C=Cc1ccnc2ccncc12    ZINC001250503152
C=Cc1nccc2cnccc12    ZINC000208341848
C=Cc1cnc2ncccc2c1    ZINC000117758589
C=Cc1ccc2cnccc2n1    ZINC000208343012
C=Cc1nncc2ccccc12    ZINC000147683926
C=Cc1cccc2cncnc12    ZINC001240830217
C=Cc1nccc2cccnc12    ZINC000208346940
C=Cc1cccc2nccnc12    ZINC000039134404
C=Cc1ccc2ccnnc2c1    ZINC001240831531
C=Cc1cccc2cnncc12    ZINC001240831373
C=Cc1cnc2cccnc2c1    ZINC000117758583
C=Cc1ccc2cnncc2c1    ZINC001240830022
C=Cc1ccc2ncncc2c1    ZINC000141195142
C=Cc1ncnc2ccccc12    ZINC000038949044
C=CC(=O)OC[C@H]1CCCO1    ZINC000000155099
C=CCOCCOC(=O)C=C    ZINC000002571902
C=CC(=O)O[C@H]1CCCCO1    ZINC000098050689
C=CC(=O)O[C@@H]1CCCCO1    ZINC000098050688
C=CC(=O)OC[C@@H]1CCCO1    ZINC000000155101
C=Cc1cccc2c1CC(C)=C2    ZINC001240830254
C=CC(=O)OCC(CC)CC    ZINC000001693290
C=CC(=O)OCCCCCC    ZINC000001718580
C=Cc1ccnc(Cl)c1F    ZINC000169799076
C=Cc1cc(Cl)cnc1F    ZINC000209831946
C=Cc1cnc2nccnc2c1    ZINC000149928617
C=Cc1nncc2cnccc12    ZINC001240828606
C=Cc1ncnc2cccnc12    ZINC001240826847
C=Cc1ncnc2ncccc12    ZINC001240827225
C=Cc1nnc2ccccc2n1    ZINC000140906886
C=Cc1cnc2cccnc2n1    ZINC001240827203
C=Cc1ncc2cccnc2n1    ZINC001240827824
C=Cc1ncnc2cnccc12    ZINC001240827132
C=Cc1cc2cncnc2cn1    ZINC001240827518
C=Cc1cncc2nccnc12    ZINC001240830080
C=Cc1cc2nccnc2cn1    ZINC001240827232
C=Cc1ccc2nccnc2n1    ZINC000115373977
C=Cc1nccc2nccnc12    ZINC001240826409
C=Cc1cnc2ncccc2n1    ZINC001240827507
C=Cc1ccc(C)c2cc[nH]c21    ZINC001240830324
C=Cc1ccc(C)c2[nH]ccc21    ZINC001240831360
C#CCNc1ccccc1C=C    ZINC000039184724
C=Cc1ccc2cc(C)[nH]c2c1    ZINC001240830167
C=Cc1ccc(CC#N)c(C)c1    ZINC001240832046
C=Cc1ccc([C@H](C)C#N)cc1    ZINC001240831961
C=Cc1ccc(CCC#N)cc1    ZINC000200648282
C=Cc1ccc2ccn(C)c2c1    ZINC001240830413
C=Cc1ccc(C)c(C#N)c1C    ZINC001240831834
C=Cc1ccc2[nH]cc(C)c2c1    ZINC000148654468
C=Cc1ccc2cc[nH]c2c1C    ZINC001240831603
C=Cc1cc2cc[nH]c2c(C)c1    ZINC001240831744
C=Cc1cc2[nH]ccc2c(C)c1    ZINC001240833866
C=Cc1cccc2c(C)c[nH]c21    ZINC001240830090
C=Cc1cccc2[nH]c(C)cc21    ZINC001240831489
C=Cc1ccc2c(C)c[nH]c2c1    ZINC000144519729
C=Cc1cccc(CCC#N)c1    ZINC001240829913
C=Cc1ccc2c(ccn2C)c1    ZINC000034139959
C=Cc1cc2cc[nH]c2cc1C    ZINC001240831762
C=Cc1cccc2c1ccn2C    ZINC000202437902
C=Cc1ccc(CC#N)cc1C    ZINC001240832057
C#CCNc1cccc(C=C)c1    ZINC001163366786
C=Cc1ccc2[nH]c(C)cc2c1    ZINC000148654262
C=Cc1ccccc1CCC#N    ZINC000135758631
C=Cc1cccc2[nH]cc(C)c21    ZINC001240830237
C=Cc1c2cc[nH]c2ccc1C    ZINC001240829925
C=Cc1ccc([C@@H](C)C#N)cc1    ZINC001240831962
C=Cc1cc2[nH]ccc2cc1C    ZINC001240830107
C=Cc1cc(C)c(C#N)c(C)c1    ZINC001240829886
C=Cc1cc(C)cc2[nH]ccc21    ZINC001240831442
C=CC(=O)OCCCN(C)C    ZINC000002558984
C=Cc1ccc(F)c(F)c1F    ZINC000071790194
C=Cc1c(F)cc(F)cc1F    ZINC000071790198
C=Cc1cc(F)cc(F)c1F    ZINC000071790195
C=Cc1cc(F)c(F)cc1F    ZINC000071790197
C=Cc1cc(F)c(F)c(F)c1    ZINC000059087046
C=Cc1c(F)ccc(F)c1F    ZINC000071790196
C=CC(=O)OC(C)(C)C(=O)O    ZINC000017537764
C=Cc1ccc2c(c1)CCC2=O    ZINC000117196328
C=Cc1ccc2occ(C)c2c1    ZINC001240831250
C=Cc1cc(C)c2[nH]ccc2n1    ZINC000209752813
C=Cc1ccc2ncn(C)c2c1    ZINC000202884994
C=Cc1cccc(NCC#N)c1    ZINC001163183504
C=Cc1c[nH]c2nccc-2c1C    ZINC001240830014
C=Cc1ccc2nccn2c1C    ZINC000584605497
C=Cc1cnn2ccc(C)cc12    ZINC000096509228
C=Cc1ccc2nc(C)cn2c1    ZINC001240830184
C=Cc1ncc(C)c2cc[nH]c21    ZINC001240828519
C=Cc1ccc2nc[nH]c2c1C    ZINC001240829914
C=Cc1nccc2cc(C)[nH]c21    ZINC001240827406
C=Cc1ccnc2[nH]c(C)cc21    ZINC001240830212
C=Cc1nc(C)c(C)cc1C#N    ZINC000223959704
C=Cc1nccc2c1ccn2C    ZINC001240828115
C=Cc1ccc2c(C)c[nH]c2n1    ZINC001240827464
C=Cc1cnc2[nH]c(C)cc2c1    ZINC001240829961
C=Cc1cnc2[nH]cc(C)c2c1    ZINC000685948683
C=Cc1ccccc1NCC#N    ZINC001163183781
C=Cc1cc(C)c(C#N)c(C)n1    ZINC001240829309
C=Cc1cccc2nc(C)cn21    ZINC001240830033
C=Cc1cccc2ncn(C)c21    ZINC001240830808
C=Cc1cc2[nH]ccc2c(C)n1    ZINC001240828712
C=Cc1nc(C)cc2[nH]ccc21    ZINC001240827494
C=Cc1cc(C)c2cc[nH]c2n1    ZINC001240828630
C=Cc1nc(C)ccc1CC#N    ZINC001240829577
C=Cc1ccc(CC#N)c(C)n1    ZINC001240829407
C=Cc1nc(C)cc2cc[nH]c21    ZINC001240827823
C=Cc1cc(C)c2nccn2c1    ZINC001240830300
C=Cc1cc2cc(C)[nH]c2cn1    ZINC001240827716
C=Cc1cn2ccnc2cc1C    ZINC001240830162
C=Cc1cccc2c1ncn2C    ZINC001240830361
C=Cc1c2ccnc-2[nH]cc1C    ZINC001240831090
C=Cc1nccc2ccn(C)c21    ZINC001240829385
C=Cc1cc2[nH]cnc2cc1C    ZINC001240829974
C=Cc1nc(C)cc(C)c1C#N    ZINC001240826180
C=Cc1ccc2[nH]c(C)cc2n1    ZINC001240827768
C=Cc1cnc2ccn(C)c2c1    ZINC001240831470
C=Cc1cnc2c(ccn2C)c1    ZINC000168084025
C=Cc1ccc2c(c1)ncn2C    ZINC001240829947
C=CC(=O)OC[Si](C)(C)C    ZINC000196776243
C=Cc1cc2nc[nH]c2c(C)c1    ZINC001240829791
C#CCNc1ccc(C=C)cn1    ZINC001155653768
C=Cc1cccc2[nH]c(C)nc21    ZINC000167041226
C=Cc1cc2cc[nH]c2nc1C    ZINC001240832061
C=Cc1ccnc2c1ccn2C    ZINC000209789073
C=Cc1cc(C)cn2ccnc12    ZINC001240830228
C=Cc1ccc2nc(C)[nH]c2c1    ZINC000095924609
C=CC(=O)OC[C@@H](C)OCC    ZINC000147175076
C=CC(=O)OCC[C@@H](C)OC    ZINC000001608915
C=CC(=O)OC[C@H](C)OCC    ZINC000147174912
C=CC(=O)OCC[C@H](C)OC    ZINC000002045809
C=Cc1cccc2c1CCCC2    ZINC000137399064
C=Cc1cccc(CC(=C)C)c1    ZINC000095902314
C=Cc1cccc(C=C(C)C)c1    ZINC000147641881
C=Cc1cccc(CC2CC2)c1    ZINC001250037158
C=Cc1ccc(C=C(C)C)cc1    ZINC000137473579
C=Cc1ccccc1/C(C)=C/C    ZINC001242757940
C=Cc1cccc(C2CCC2)c1    ZINC000080081493
C=CCCc1cccc(C=C)c1    ZINC000140377168
C=Cc1ccc(C2CCC2)cc1    ZINC000149874080
C=Cc1ccc(C2CC2)cc1C    ZINC001240833973
C=CCCc1ccccc1C=C    ZINC000100034081
C=Cc1ccccc1CC1CC1    ZINC001250036733
C=Cc1cccc(/C(C)=C/C)c1    ZINC001242758457
C=Cc1ccccc1C=C(C)C    ZINC000140847275
C=Cc1ccccc1CC(=C)C    ZINC000115117089
C=Cc1ccc(/C(C)=C/C)cc1    ZINC000148059671
C=Cc1ccc2c(c1)CCCC2    ZINC000140349177
C=CC(=O)OCC[N+](C)(C)C    ZINC000002571944
C=Cc1nc(F)c(F)cc1F    ZINC000039088784
C=Cc1ccc2oc(C)nc2c1    ZINC000149741364
C=Cc1ccc2c(c1)C(=O)NC2    ZINC001240829899
C=Cc1ccc2c(c1)CC(=O)N2    ZINC000238136191
C=Cc1ccc2nc(C)oc2c1    ZINC001240830432
C=Cc1ccc2c(C)noc2c1    ZINC001240831561
C=Cc1cccc2c1C(=O)NC2    ZINC001240829732
C=Cc1ccccc1OCC#N    ZINC001240830204
C=Cc1cccc(OC)c1C#N    ZINC001240830097
C=Cc1ccc2c(c1)NC(=O)C2    ZINC000139030312
C=Cc1ccc2c(c1)CNC2=O    ZINC001240829990
C=Cc1cccc2nc(C)oc21    ZINC001240831386
C=Cc1cccc2c1NC(=O)C2    ZINC000238138063
C=Cc1cccc2c1CNC2=O    ZINC001240830054
C=Cc1nccc2oc(C)cc21    ZINC001240829061
C=Cc1cccc2c1CC(=O)N2    ZINC000022058490
C=Cc1ccc2onc(C)c2c1    ZINC001240831968
C=Cc1nc(C)[nH]c2nccc1-2    ZINC001240826368
C=Cc1cncc2nc(C)[nH]c21    ZINC001240831904
C=Cc1cc(C#N)nc(CC)n1    ZINC001240829783
C#CCNc1ncc(C=C)cn1    ZINC001163363536
C=Cc1ccc2nnc(C)n2c1    ZINC001240831384
C=Cc1ccn2cc(N)nc2c1    ZINC001240829901
C=Cc1cc2c(cn1)ncn2C    ZINC001240826998
C=Cc1ccc2nnn(C)c2c1    ZINC001240830095
C=Cc1nc2cc[nH]c2nc1C    ZINC001240832054
C=Cc1ncnc2[nH]c(C)cc21    ZINC001240827947
C=Cc1ccc2nc(C)[nH]c2n1    ZINC001240827957
C=Cc1ccc2nc(C)nn2c1    ZINC001240829885
C=Cc1ccn2nc(C)nc2c1    ZINC001240831523
C=Cc1ncc2cc(C)nc-2[nH]1    ZINC001240827427
C=Cc1ccc(NCC#N)nc1    ZINC001155534843
C=Cc1cnc2c(c1)ncn2C    ZINC000209790270
C=Cc1nccc2ncn(C)c21    ZINC001240827876
C=Cc1ncc2c(ccn2C)n1    ZINC001240827648
C=Cc1cnc2[nH]cnc2c1C    ZINC001240830137
C=Cc1ncnc2ccn(C)c21    ZINC001240828122
C=Cc1ccc2ncn(C)c2n1    ZINC001240827418
C=Cc1nc[nH]c2ncc(C)c1-2    ZINC001240827597
C=Cc1cc2nc[nH]c2nc1C    ZINC001240830201
C=Cc1cccn2nc(C)nc12    ZINC001240829835
C=Cc1cnc2c(ccn2C)n1    ZINC001240829997
C=Cc1cc(C)c2nc[nH]c2n1    ZINC001240828188
C=Cc1ccc2ncnn2c1C    ZINC001240829826
C=Cc1cn2cc(C)nc2cn1    ZINC001240830150
C=Cc1nccc2c1ncn2C    ZINC001240826858
C=Cc1ncc2c(C)cnc-2[nH]1    ZINC001240827475
C=Cc1ccc2nc(N)[nH]c2c1    ZINC001240831721
C=Cc1ncnc2cc(C)[nH]c21    ZINC001240827642
C=Cc1cnc2nc(C)cn2c1    ZINC001240830047
C=Cc1cc(C)cn2ncnc12    ZINC001240829873
C#CCNc1cnc(C=C)nc1    ZINC001163372899
C=Cc1ncnc2c1ccn2C    ZINC001240827035
C=Cc1ccn2c(C)nnc2c1    ZINC001240830196
C=Cc1nnc(C)c(C)c1C#N    ZINC001240828118
C=Cc1ncc2ccn(C)c2n1    ZINC001240828211
C=Cc1ccc2c(c1)nnn2C    ZINC001240830400
C=Cc1ccc2c(c1)CCCN2    ZINC000147828981
C=Cc1ccccc1NC(=C)C    ZINC001174794409
C=Cc1ccc(C=C(C)C)nc1    ZINC001240633875
C=Cc1cccc2c1CC[C@@H]2N    ZINC000095785930
C=Cc1ccc2c(c1)[C@H](N)CC2    ZINC000104662221
C=Cc1ccc2c(c1)CCNC2    ZINC000238136039
C=CCc1cc(C)cnc1C=C    ZINC001240828718
C=Cc1cccc(NC(=C)C)c1    ZINC001174795462
C=Cc1cccc2c1CC[C@H]2N    ZINC000095786194
C=Cc1ccc2c(c1)[C@@H](N)CC2    ZINC000104662225
C=Cc1cccc2c1CCNC2    ZINC001240830276
C=Cc1ccc(/C(C)=C/C)nc1    ZINC001242756724
C=Cc1ccc2c(c1)NCCC2    ZINC000144332140
C=Cc1ccc2c(n1)CCCC2    ZINC000149933825
C=Cc1cncc(C2CC2)c1C    ZINC001240833062
C=Cc1ccc2c(c1)CNCC2    ZINC000238135954
C=Cc1ccc(NC(=C)C)cc1    ZINC001174790091
C=Cc1cccc(C2(N)CC2)c1    ZINC000238567440
C=Cc1ccc(C2(N)CC2)cc1    ZINC000104681109
C=Cc1ccccc1C1(N)CC1    ZINC000238568756
C=Cc1cccc2c1CNCC2    ZINC001240832022
C=Cc1ccc2cscc2c1    ZINC000200288681
C=Cc1ccc2ccsc2c1    ZINC000584596771
C=Cc1cccc2ccsc21    ZINC001240829910
C=Cc1ccc2sccc2c1    ZINC000089195337
C=Cc1cccc2sccc21    ZINC000138834077
C=Cc1cccc2c1COC2=O    ZINC000038265553
C=Cc1ccc2c(c1)C(=O)OC2    ZINC000113104916
C=Cc1ccc2c(c1)COC2=O    ZINC000143830397
C=Cc1ccnc2c1CC(=O)N2    ZINC001240830190
C=Cc1ccc2c(n1)C(=O)NC2    ZINC001240827958
C=Cc1ccc(C#N)c(OC)n1    ZINC001240827798
C=Cc1ccc2c(n1)NC(=O)C2    ZINC001240827033
C=Cc1nccc2c1NC(=O)C2    ZINC001240826975
C=Cc1cc2c(cn1)CC(=O)N2    ZINC001240828487
C=Cc1ccc2c(n1)CNC2=O    ZINC001240827169
C=Cc1nc(OC)ccc1C#N    ZINC001240830668
C=Cc1cc(OC)c(C#N)cn1    ZINC000113484654
C=Cc1ncc(OC)cc1C#N    ZINC001240828220
C=Cc1cnc2c(c1)NC(=O)C2    ZINC001240829843
C=Cc1ccc2c(n1)CC(=O)N2    ZINC001240826833
C=Cc1cnc2c(c1)C(=O)NC2    ZINC001240831594
C=Cc1ncc(C#N)cc1OC    ZINC001240828161
C=Cc1cnc2nc(C)oc2c1    ZINC001240830231
C=Cc1ccc2c(N)noc2c1    ZINC001240831606
C=Cc1cc2c(cn1)NC(=O)C2    ZINC001240827071
C=Cc1cnc2oc(C)nc2c1    ZINC001240831042
C=Cc1cc(OC)cc(C#N)n1    ZINC001240827064
C=Cc1nccc2c1C(=O)NC2    ZINC001240828010
C=Cc1cncc2nc(C)oc21    ZINC001240832066
C=Cc1cncc2c1CC(=O)N2    ZINC001240831822
C=Cc1nccc(OC)c1C#N    ZINC001240827171
C=Cc1cnc2c(c1)CC(=O)N2    ZINC000089221976
C=Cc1nc(C)nc2ccoc21    ZINC001240827147
C=Cc1cnc(OC)c(C#N)c1    ZINC000209809140
C=Cc1ccc(OCC#N)cn1    ZINC001240829809
C=Cc1cnc(NCC#N)nc1    ZINC001163182346
C=Cc1ncc2nc(C)nc-2[nH]1    ZINC001240828303
C=Cc1ncnc2ncn(C)c21    ZINC001240827189
C=Cc1nc(C)c2ncnc-2[nH]1    ZINC001240827765
C=Cc1cnc2ncn(C)c2n1    ZINC001240830854
C=Cc1ncnc2c1ncn2C    ZINC001240826445
C=Cc1ncc2ncn(C)c2n1    ZINC001240827778
C=Cc1ncc(NCC#N)cn1    ZINC001163187238
C=Cc1ccc2c(c1)COCC2    ZINC000238135998
C=Cc1ccc2c(c1)CCOC2    ZINC000238136114
C=Cc1ccc2c(c1)OCCC2    ZINC000140969320
C=Cc1cccc2c1CCCO2    ZINC000238138547
C=Cc1cccc2c1COCC2    ZINC000238138279
C=Cc1cccc(OC2CC2)c1    ZINC000704386656
C=Cc1ccc2c(c1)C[C@H](C)O2    ZINC001240829637
C=Cc1ccccc1OC1CC1    ZINC001240832020
C=Cc1ccc2c(c1)C[C@@H](C)O2    ZINC001240829635
C=Cc1ccc(OC2CC2)cc1    ZINC000238134435
C=Cc1cccc2c1OCCC2    ZINC000238138194
C=Cc1cccc(C2COC2)c1    ZINC001240830366
C=Cc1ccc2c(c1)CCCO2    ZINC000118145088
C=Cc1ccc(/C=C/OC)cc1    ZINC001240831842
C=Cc1ccc2c(n1)CCNC2    ZINC000208343069
C=Cc1cnc(/C(C)=C/C)nc1    ZINC001242756375
C=Cc1ccc(N2CCC2)nc1    ZINC001163537896
C=Cc1ncc(C=C(C)C)cn1    ZINC001240639206
C=Cc1ncc(/C(C)=C/C)cn1    ZINC001242759907
C=Cc1nc(C)nc2c1CCC2    ZINC001240827732
C=Cc1ccc(C2CCC2)nn1    ZINC001240828416
C=Cc1ccc(NC2CC2)nc1    ZINC000072225708
C=Cc1cc(C2CCC2)ncn1    ZINC001240829378
C=Cc1ncnc2c1CCCC2    ZINC001240827113
C=Cc1ccc2c(n1)CNCC2    ZINC001240828640
C=Cc1cnc2c(n1)CCCC2    ZINC001240829766
C=Cc1cnc2c(c1)CCCN2    ZINC000147846635
C=Cc1cc2c(nn1)CCCC2    ZINC000098179996
C=Cc1cnc2c(c1)CNCC2    ZINC000208344966
C=Cc1cnc(C=C(C)C)nc1    ZINC001240634235
C=Cc1ncc2c(n1)CCCC2    ZINC000145151932
C=Cc1cc(C)nc(C2CC2)n1    ZINC001240829436
C=CC[n+]1cc(C=C)ccc1C    ZINC000003122243
C=Cc1cccc(C(C)(C)C)c1    ZINC000112967043
C=Cc1ccccc1[C@@H](C)CC    ZINC000060054090
C=Cc1cccc([C@@H](C)CC)c1    ZINC000060054085
C=Cc1ccc(CC(C)C)cc1    ZINC000077301348
C=Cc1ccc([C@@H](C)CC)cc1    ZINC000114446739
C=Cc1c(C)c(C)cc(C)c1C    ZINC000111335306
C=Cc1c(CC)cccc1CC    ZINC000115970769
C=Cc1cc(CC)cc(CC)c1    ZINC000113795870
C=Cc1cccc(CC(C)C)c1    ZINC000059092362
C=Cc1ccc(C(C)(C)C)cc1    ZINC000002039279
C=Cc1ccccc1C(C)(C)C    ZINC000059882270
C=Cc1ccc(CCCC)cc1    ZINC000104461520
C=Cc1ccccc1[C@H](C)CC    ZINC000060054088
C=Cc1c(C)cc(C)c(C)c1C    ZINC000001646478
C=Cc1ccc([C@H](C)CC)cc1    ZINC000114446737
C=Cc1ccccc1CCCC    ZINC000059042297
C=Cc1ccccc1CC(C)C    ZINC000059072518
C=Cc1cccc([C@H](C)CC)c1    ZINC000060054082
C=Cc1cccc(CCCC)c1    ZINC000090429026
C=Cc1ccc2sccc2n1    ZINC001240828001
C=Cc1ccc2csnc2c1    ZINC001240830088
C=Cc1ccc(N=C=S)cc1    ZINC000002564140
C=Cc1ccc2nscc2c1    ZINC001240830259
C=Cc1nccc2sccc21    ZINC001240827547
C=Cc1cccc2ncsc21    ZINC001240831958
C=Cc1ccc2cnsc2c1    ZINC001240831366
C=Cc1cnc2sccc2c1    ZINC001240833549
C=Cc1cc2ccsc2cn1    ZINC001240827713
C=Cc1nccc2ccsc21    ZINC001240827373
C=Cc1ccc2ncsc2c1    ZINC000038540427
C=Cc1cccc2scnc21    ZINC001240829931
C=Cc1ccc2scnc2c1    ZINC000089195245
C=Cc1cnc2c(c1)C(=O)OC2    ZINC001240830576
C=Cc1ncnc2c1CC(=O)N2    ZINC001240826830
C=Cc1cc2[nH]ccc2c(F)c1    ZINC001240831588
C=Cc1ccc(F)c(CC#N)c1    ZINC001240830422
C=Cc1cc(F)cc(CC#N)c1    ZINC001240832989
C=Cc1ccc(CC#N)c(F)c1    ZINC001240829989
C=Cc1ccc(F)c2cc[nH]c21    ZINC001240829937
C=Cc1ncnc2onc(C)c21    ZINC001240828865
C=Cc1ncc(C#N)c(OC)n1    ZINC001240826816
C=Cc1cc2[nH]ccc2cc1F    ZINC001240830011
C=Cc1cc(F)cc2[nH]ccc21    ZINC001240829927
C=Cc1cc2cc[nH]c2cc1F    ZINC001240831965
C=Cc1ccc(F)c2[nH]ccc21    ZINC001240830057
C=Cc1cc(CC#N)ccc1F    ZINC001240831955
C=Cc1cc(F)ccc1CC#N    ZINC001240830066
C=Cc1ccc(CC#N)cc1F    ZINC001240830009
C=Cc1cc2cc[nH]c2c(F)c1    ZINC001240830062
C=Cc1cccc2[nH]cc(F)c21    ZINC001240831745
C=Cc1cc(F)cc(C)c1C#N    ZINC001240830214
C=Cc1cc(C)c(C#N)c(F)c1    ZINC001240831474
C=Cc1cc(F)cc2cc[nH]c21    ZINC001240830055
C=Cc1ncc2c(n1)NC(=O)C2    ZINC000141003618
C=Cc1cccc(F)c1CC#N    ZINC001240833058
C=Cc1ccc(F)cc1CC#N    ZINC001240832059
C=Cc1cccc(CC#N)c1F    ZINC001240829832
C=Cc1ccc2[nH]ccc2c1F    ZINC001240829692
C=Cc1ncnc2c1nnn2C    ZINC001240829394
C=Cc1nc(N)nc2[nH]cnc21    ZINC000115726334
C=Cc1ccccc1C(=O)NC    ZINC000039065633
C=Cc1ccc(NC(C)=O)cc1    ZINC000003846747
C=Cc1ccc2c(c1)NCCO2    ZINC000238136313
C=Cc1ccc(/C(C)=N/O)cc1    ZINC000033845909
C=Cc1ccccc1CC(N)=O    ZINC000118125950
C=Cc1ccc(CC(N)=O)cc1    ZINC000078324113
C=Cc1cccc(C(=N)OC)c1    ZINC001240831568
C=Cc1cccc(C(=O)NC)c1    ZINC000039065631
C=Cc1ccc(C(N)=O)cc1C    ZINC001240831895
C=Cc1cccc(CC(N)=O)c1    ZINC001250081171
C=Cc1ccccc1NC(C)=O    ZINC000039233515
C=Cc1ccc(C(=O)NC)cc1    ZINC000148655349
C=Cc1ccc2c(n1)CCOC2    ZINC001240828152
C=Cc1ccc(C(N)=O)c(C)c1    ZINC001240831518
C=Cc1cccc(C(N)=O)c1C    ZINC000141368407
C=Cc1ccc2c(c1)OCCN2    ZINC000238136269
C=Cc1ncc2c(n1)CCNC2    ZINC001240826280
C=Cc1ncc2c(n1)CNCC2    ZINC001240827376
C=Cc1ncnc2c1CCNC2    ZINC001240827543
C=Cc1ncnc2c1CNCC2    ZINC001240827451
C=Cc1cc2c(nn1)CCNC2    ZINC001240828497
C=Cc1nccc(C2CNC2)n1    ZINC001240829474
C=Cc1nccc(NC2CC2)n1    ZINC001240826727
C=Cc1cc(C2CNC2)ncn1    ZINC001240829459
C=Cc1cnc(N2CCC2)nc1    ZINC001240829956
C=Cc1ncc2c(n1)CCCN2    ZINC001240828002
C=Cc1cccc(CN(C)C)c1    ZINC000039363473
C=Cc1ccccc1C(C)(C)N    ZINC000144209830
C=Cc1ccnc(C(C)(C)C)c1    ZINC000140286510
C=Cc1ccccc1CN(C)C    ZINC000005965045
C=Cc1cccc(C(C)(C)N)c1    ZINC000225920897
C=Cc1ccc(N(C)C)cc1C    ZINC000146256837
C=Cc1cc(C)ccc1N(C)C    ZINC001240831817
C=Cc1cccc(NCCC)c1    ZINC001168132847
C=Cc1ccc(C(C)(C)C)cn1    ZINC000208351835
C=Cc1ccc(CN(C)C)cc1    ZINC000002555296
C=Cc1cccc(C(C)(C)C)n1    ZINC000167728086
C=Cc1ccc(C(C)(C)N)cc1    ZINC000143250298
C=Cc1ccc(C(C)(C)C)nc1    ZINC000116284631
C=Cc1ccccc1NCCC    ZINC000141751313
C=Cc1cc(N(C)C)ccc1C    ZINC001240834012
C=Cc1cc(C(C)(C)C)ccn1    ZINC000113069239
C=Cc1ccc(N(C)C)c(C)c1    ZINC001240831850
C=Cc1nccc2scnc21    ZINC001240827805
C=Cc1ccc2ncsc2n1    ZINC001240827641
C=Cc1ncnc2sccc21    ZINC001240827199
C=Cc1ncnc2ccsc21    ZINC001240827583
C=Cc1nccc2ncsc21    ZINC001240827832
C=Cc1cnc2scnc2c1    ZINC001240830065
C=Cc1ccc2nsnc2c1    ZINC000306761521
C=Cc1ncc2ccsc2n1    ZINC001240827517
C=Cc1cccc2nsnc21    ZINC000307609112
C=Cc1ncc2sccc2n1    ZINC001240827566
C=CC(=O)OCCCCCl    ZINC000104729488
C=Cc1cc2ccoc2c(F)c1    ZINC001240831181
C=Cc1ccc(F)c2ccoc21    ZINC001240830337
C=Cc1cc(F)c2nccn2c1    ZINC001240831058
C=Cc1cc(CC#N)cnc1F    ZINC001240831348
C=Cc1ncc(F)c2cc[nH]c21    ZINC001240827932
C=Cc1cc2nc[nH]c2c(F)c1    ZINC001240831608
C=Cc1cc2nc[nH]c2cc1F    ZINC001240833053
C=Cc1ccc2nc[nH]c2c1F    ZINC001240831573
C=Cc1cnc2[nH]cc(F)c2c1    ZINC001240831662
C=Cc1cnc2[nH]ccc2c1F    ZINC000209828357
C=Cc1ncc(F)c2[nH]ccc21    ZINC000209828437
C=Cc1cccc2c1OCCO2    ZINC000238138588
C=Cc1ccc(O[C@@H]2CO2)cc1    ZINC000098213325
C=CC(=O)OCc1ccccc1    ZINC000001577277
C=Cc1cccc(OC(C)=O)c1    ZINC000113771728
C=Cc1ccc(O[C@H]2CO2)cc1    ZINC000098213326
C=Cc1ccc2c(c1)OCCO2    ZINC000038350289
C=Cc1ccccc1OC(C)=O    ZINC000002576949
C=CC(=O)Oc1ccccc1C    ZINC000001698681
C=Cc1ccc(OC(C)=O)cc1    ZINC000000389862
C=Cc1ccc(C(=O)OC)cc1    ZINC000002566124
C=Cc1cccc(C(=O)OC)c1    ZINC000039244551
C=Cc1ccccc1C(=O)OC    ZINC000039244547
C=Cc1cccc(NC(N)=O)c1    ZINC000238601496
C=Cc1ncccc1C(=O)NC    ZINC001240828413
C=Cc1ccc2c(n1)NCCO2    ZINC001240831675
C=Cc1cc(=NC(C)=O)cc[nH]1    ZINC001240826173
C=Cc1ccc(NC(N)=O)cc1    ZINC000199585570
C=Cc1ncccc1NC(C)=O    ZINC001240831522
C=Cc1cncc(C(N)=O)c1C    ZINC000218263165
C=Cc1ccc(NC(C)=O)nc1    ZINC000034567722
C=Cc1cccc(NC(C)=O)n1    ZINC000222763914
C=Cc1ccc(F)cc1C(=C)C    ZINC001240835017
C=Cc1ccc(C(=O)NC)nc1    ZINC000209790355
C=Cc1ccc(C(=O)NC)cn1    ZINC000145128796
C=Cc1cncc(C(=O)NC)c1    ZINC000209790313
C=Cc1ncc(C)cc1/C=N/O    ZINC001240827782
C=Cc1cccc(C(=O)NC)n1    ZINC001240829046
C=Cc1ccc(C(N)=O)nc1C    ZINC001240831475
C=Cc1nc(C)ccc1C(N)=O    ZINC001240828291
C=Cc1ccc(CC(N)=O)nc1    ZINC000220480699
C=Cc1ncnc2c1COCC2    ZINC001240827370
C=Cc1cc(F)ccc1C(=C)C    ZINC001240837405
C=Cc1cc(F)cc(C(=C)C)c1    ZINC001240837635
C=Cc1cc2c(nn1)CCOC2    ZINC000203992894
C=Cc1ccc(NC(C)=O)cn1    ZINC000091690802
C=Cc1cnc(C)c(C(N)=O)c1    ZINC001240830789
C=Cc1nccc(C)c1C(N)=O    ZINC001240828038
C=Cc1cc(C(=O)NC)ccn1    ZINC001240828531
C=Cc1cnc(C(N)=O)c(C)c1    ZINC001240833953
C=Cc1ccccc1NC(N)=O    ZINC000238601751
C=Cc1cc(C(N)=O)cc(C)n1    ZINC001240829189
C=Cc1ccnc(NC(C)=O)c1    ZINC001240831694
C=Cc1ccc(COCC)cc1    ZINC000039244573
C=Cc1ccc(C)cc1OCC    ZINC001240833808
C=Cc1ccccc1CCOC    ZINC000147412026
C=Cc1ccccc1C(C)(C)O    ZINC000145477914
C=Cc1ccc(OC)c(CC)c1    ZINC000147659502
C=Cc1ccc(OC)cc1CC    ZINC001240829819
C=Cc1cc(OCC)ccc1C    ZINC001240832971
C=Cc1ccc(OCC)cc1C    ZINC001240831635
C=Cc1ccc(OC)c(C)c1C    ZINC000144071833
C=Cc1cc(C)ccc1OCC    ZINC000147461778
C=Cc1ccc(OCC)c(C)c1    ZINC001240830131
C=Cc1ccc(COC)cc1C    ZINC001240833859
C=Cc1ccc(OCCC)cc1    ZINC000035975626
C=Cc1cccc(OCCC)c1    ZINC000082762065
C=Cc1ccccc1OC(C)C    ZINC000033915345
C=Cc1cc(C)cc(C)c1OC    ZINC000223883000
C=Cc1ccc(OC(C)C)cc1    ZINC000082762061
C=Cc1cc(C)c(OC)c(C)c1    ZINC001240830224
C=Cc1cc(C)c(C)cc1OC    ZINC001240833978
C=Cc1cccc(OC(C)C)c1    ZINC000082762024
C=Cc1ccc(C)c(OCC)c1    ZINC001240833493
C=Cc1c(C)cc(OC)cc1C    ZINC001240829932
C=Cc1cccc(CCOC)c1    ZINC001249938693
C=Cc1cnc(C(C)(C)C)nc1    ZINC001240831661
C=Cc1cnc(N(C)C)cc1C    ZINC000072223116
C=Cc1ccc(NCCC)nc1    ZINC000072225229
C=Cc1cccc(CN(C)C)n1    ZINC001240829307
C=Cc1ccc(N(C)CC)nc1    ZINC000072225249
C=Cc1cc(C(C)C)nc(C)n1    ZINC001240827558
C=Cc1cc(CCCC)ncn1    ZINC001240829164
C=Cc1ccnc(C(C)(C)C)n1    ZINC000167724810
C=Cc1cc(C(C)(C)C)ncn1    ZINC000167722656
C=Cc1ccc(CN(C)C)cn1    ZINC001240829543
C=Cc1cc(CN(C)C)ccn1    ZINC001240829537
C=Cc1nc(CC)cc(CC)n1    ZINC001240829670
C=Cc1cncnc1C(C)(C)C    ZINC001240831870
C=Cc1ccc(N(C)C)nc1C    ZINC000072224158
C=Cc1nc(C)cc(C(C)C)n1    ZINC001240829467
C=Cc1cncc(CN(C)C)c1    ZINC001240831811
C=Cc1cnc(N(C)C)c(C)c1    ZINC000072222076
C=Cc1cc(CCC)nc(C)n1    ZINC001240828323
C=Cc1cc(C)nc(C(C)C)n1    ZINC001240829560
C=Cc1cc(CC(C)C)ncn1    ZINC001240828793
C=Cc1ccc(C(C)(C)C)nn1    ZINC001240828816
C=Cc1nccc(C(C)(C)C)n1    ZINC000167719457
C=Cc1ccc(NC(C)C)nc1    ZINC000072225075
C=Cc1ncnc2scnc21    ZINC001240827877
C=Cc1ncc2ncsc2n1    ZINC001240827766
C=Cc1ncnc2sncc21    ZINC001240828588
C=Cc1ccc(C(N)=S)cc1    ZINC000149389534
C=Cc1cn2ncnc2cc1F    ZINC001240831107
C=Cc1cc(F)cn2ncnc12    ZINC001240831108
C=Cc1ccc2ncnn2c1F    ZINC001240830583
C=Cc1nc[nH]c2ncc(F)c1-2    ZINC001240827453
C=Cc1cc2nn[nH]c2cc1F    ZINC001240830249
C=Cc1cncc(C(=O)OC)c1    ZINC000014829609
C=Cc1ccc(C(=O)OC)cn1    ZINC000114699214
C=Cc1ccnc(C(=O)OC)c1    ZINC000039058347
C=Cc1ncccc1C(=O)OC    ZINC000098086103
C=Cc1ccc(C(=O)OC)nc1    ZINC000143990976
C=Cc1ccc(C(=O)NO)cc1    ZINC000039063538
C=Cc1cnccc1C(=O)OC    ZINC000958719677
C=Cc1cnc2c(c1)OCCO2    ZINC000208345070
C=Cc1cnc(C(=O)O)c(C)c1    ZINC000209752441
C=Cc1cccc(C(=O)OC)n1    ZINC000168433523
C=Cc1cc(C(=O)OC)ccn1    ZINC000204309579
C=CC(=O)Oc1ccc(N)cc1    ZINC000059456674
C=Cc1cccnc1C(=O)OC    ZINC000034514061
C=Cc1ccncc1C(=O)OC    ZINC000209789872
C=Cc1ccc(NC(C)=O)nn1    ZINC001240827975
C=Cc1cc(NC(C)=O)ncn1    ZINC001240828182
C=Cc1ccc(CC(N)=O)nn1    ZINC001240827230
C=Cc1ncc(C(=O)NC)cn1    ZINC001240827423
C=Cc1ccc(C(=O)NC)nn1    ZINC001240829131
C=Cc1cncc(NC(C)=O)n1    ZINC001240829094
C=Cc1cc(F)ncc1C1CC1    ZINC001240829668
C=Cc1cc(C2CC2)cnc1F    ZINC001240829169
C=Cc1ncccc1OC(C)C    ZINC000208359335
C=Cc1c(C)cc(OC)nc1C    ZINC000209808670
C=Cc1cncc(COCC)c1    ZINC001240833881
C=Cc1ccc(OC)nc1CC    ZINC000209771436
C=Cc1cccnc1OC(C)C    ZINC000208359929
C=Cc1cncc(OC(C)C)c1    ZINC000208359574
C=Cc1ccc(OC(C)C)cn1    ZINC000208359452
C=Cc1cc(OC(C)C)ccn1    ZINC000208359047
C=Cc1ccnc(OC(C)C)c1    ZINC000584648914
C=Cc1cccc(OC(C)C)n1    ZINC000145306154
C=Cc1cnc(OCC)c(C)c1    ZINC000072222103
C=Cc1ccn(C(C)C)c(=O)c1    ZINC001240831770
C=Cc1ccc(=O)n(C(C)C)c1    ZINC000144020817
C=Cc1cccn(C(C)C)c1=O    ZINC001240831796
C=Cc1ccc(OC(C)C)nc1    ZINC000208359694
C=Cc1cnc(OCC)cc1C    ZINC000072223139
C=Cc1ccc(OCC)nc1C    ZINC000072224183
C=Cc1nnc(CC)c(CC)n1    ZINC001240829317
C=Cc1nccc(NCCC)n1    ZINC001240827178
C=Cc1cnc(NCCC)nc1    ZINC001168130783
C=Cc1ncc(NCCC)cn1    ZINC001168140063
C=Cc1nccc(N(C)CC)n1    ZINC001240827445
C=Cc1nc(C)cc(N(C)C)n1    ZINC001240828426
C=Cc1nccc(NC(C)C)n1    ZINC001240826649
C=Cc1cc(N(C)CC)ncn1    ZINC001240827926
C=Cc1cc(N(C)C)nc(C)n1    ZINC001240827496
C=Cc1cc(C(N)=S)ccn1    ZINC001240828806
C=Cc1ncccc1C(N)=S    ZINC001240828163
C=Cc1nc(F)[nH]c2ncnc1-2    ZINC001240827206
C=Cc1ccnc(C(=O)OC)n1    ZINC001240829800
C=Cc1cc(C(=O)OC)ncn1    ZINC000118116819
C=Cc1cnc(C(=O)OC)cn1    ZINC000669370793
C=Cc1ccc(C(=O)OC)nn1    ZINC000142983790
C=Cc1nccnc1CC(=O)O    ZINC001240828415
C=Cc1ncc(C(=O)OC)cn1    ZINC000142088321
C=Cc1cncc(C(=O)OC)n1    ZINC001240827179
C=Cc1ncncc1C(=O)OC    ZINC001240827769
C=Cc1cc2c(nn1)OCCO2    ZINC000166229916
C=Cc1cc(C(=O)OC)cnn1    ZINC001240827161
C=Cc1cnc(C(=O)OC)nc1    ZINC001240830037
C=Cc1nccnc1C(=O)OC    ZINC001240827218
C=Cc1cncnc1C(=O)OC    ZINC001240829852
C=Cc1nccc(C(=O)OC)n1    ZINC001240826247
C=Cc1ccc(C)cc1SC    ZINC001240833804
C=Cc1ccc(SC)cc1C    ZINC001240831550
C=Cc1cccc(CSC)c1    ZINC000142625955
C=Cc1ccc(SCC)cc1    ZINC000039390996
C=Cc1ccc(C)c(SC)c1    ZINC001240833950
C=Cc1cc(C)ccc1SC    ZINC001240833789
C=Cc1ccc(SC)c(C)c1    ZINC001240833648
C=Cc1ccc(OC)cc1OC    ZINC000014829545
C=Cc1ccc(OCOC)cc1    ZINC000113766928
C=Cc1cc(OC)ccc1OC    ZINC000035962234
C=Cc1ccc(OC)c(OC)c1    ZINC000000388339
C=Cc1cc(OC)cc(OC)c1    ZINC000070632684
C=Cc1cccc(OC)c1OC    ZINC000033914619
C=Cc1c(OC)cccc1OC    ZINC000035854920
C=Cc1cc(C)cc(OC)c1O    ZINC000001686355
C=Cc1cnc(OC(C)C)cn1    ZINC001240827773
C=Cc1cnc(OC(C)C)nc1    ZINC001240831056
C=Cc1cnn(C(C)C)c(=O)c1    ZINC001240833110
C=Cc1cnc(=O)n(C(C)C)c1    ZINC001240831803
C=Cc1nc(C)nc(OC)c1C    ZINC001240829638
C=Cc1ccc(=O)n(C(C)C)n1    ZINC001240832893
C=Cc1ccc(OC(C)C)nn1    ZINC001240828294
C=Cc1nccc(OC(C)C)n1    ZINC001240828223
C=Cc1nccc(OCCC)n1    ZINC001240829736
C=Cc1nccnc1OC(C)C    ZINC001240829592
C=Cc1cc(OCC)nc(C)n1    ZINC001240829302
C=Cc1nccnc1OCCC    ZINC001240829604
C=Cc1cc(COC)nc(C)n1    ZINC001240827900
C=Cc1cn(C(C)C)c(=O)cn1    ZINC001240832884
C=Cc1cncc(OC(C)C)n1    ZINC001240828879
C=Cc1cc(C)nc(COC)n1    ZINC001240829410
C=Cc1nc(C)cc(OCC)n1    ZINC001240827698
C=Cc1ccnn(C(C)C)c1=O    ZINC001240833791
C=Cc1nnc(C2CCCC2)o1    ZINC001257494539
C=Cc1cc(OC(C)C)ncn1    ZINC001240827476
C=Cc1ccc(CCC)cc1F    ZINC001240830392
C=Cc1c(C)cc(C)c(F)c1C    ZINC001240831979
C=Cc1nc(C)nc(N(C)C)n1    ZINC001240827632
C=Cc1ccc(F)c(C#N)c1F    ZINC000218207940
C=Cc1cc(F)c(C#N)c(F)c1    ZINC000217634945
C=Cc1cc(CSC)ccn1    ZINC001240829487
C=Cc1ncc(SC)cc1C    ZINC001240828615
C=Cc1ccc(CSC)cn1    ZINC001240828829
C=Cc1cc(C(N)=O)ccc1F    ZINC001240831553
C=Cc1cc(/C=N/O)ccc1F    ZINC001240831270
C=Cc1ccc(C(N)=O)c(F)c1    ZINC001240832008
C=Cc1cnc(SC)c(C)c1    ZINC000072222002
C=Cc1cc(C)cnc1SC    ZINC001240833473
C=Cc1cc(SCC)ccn1    ZINC001240829233
C=Cc1ccc(SC)nc1C    ZINC000072224083
C=Cc1ccc(F)c(C(N)=O)c1    ZINC001240832049
C=Cc1cc(F)ccc1C(N)=O    ZINC001240833507
C=Cc1cccc(C(N)=O)c1F    ZINC001240830229
C=Cc1ccc(/C=N/O)c(F)c1    ZINC001240831565
C=Cc1cnc(SC)cc1C    ZINC000072223041
C=Cc1c(OC)cncc1OC    ZINC001240830357
C=Cc1cncc(OCOC)c1    ZINC001240833055
C=Cc1cnc(OC)c(OC)c1    ZINC000209809276
C=Cc1ccc(OC)c(OC)n1    ZINC001240828664
C=Cc1ccc(OCOC)nc1    ZINC001240833604
C=Cc1cc(OC)ncc1OC    ZINC001240831002
C=Cc1cc(OC)cc(OC)n1    ZINC001240828199
C=Cc1ccc(OC)nc1OC    ZINC000238376606
C=Cc1ccc(OCOC)cn1    ZINC000149973818
C=Cc1cc(C(C)(C)F)ccn1    ZINC001240829788
C=Cc1cc(F)cc(N(C)C)c1    ZINC001240829154
C=Cc1cc(F)ccc1N(C)C    ZINC001240831040
C=CC(=O)OCP(=O)(O)O    ZINC000149164789
C=Cc1ccc(C(=O)Cl)cc1    ZINC000034617989
C=Cc1cncc(F)c1C(N)=O    ZINC001240831520
C=Cc1ccccc1[S@](C)=O    ZINC000034545400
C=Cc1ccccc1[S@@](C)=O    ZINC000034545399
C=Cc1nccc(C(N)=O)c1F    ZINC001240829671
C=Cc1ncc(F)cc1C(N)=O    ZINC001240827734
C=Cc1ccc(CCCl)cc1    ZINC000098090011
C=Cc1cc(C)nc(SC)n1    ZINC000145284571
C=Cc1cc(SC)nc(C)n1    ZINC001240827153
C=Cc1nc(SC)ncc1C    ZINC001240828004
C=Cc1ccc(F)cc1B(O)O    ZINC000604221812
C=Cc1cncc(SCC)n1    ZINC001240829195
C=Cc1nc(C)cc(SC)n1    ZINC001240828075
C=Cc1cnc(SC)nc1C    ZINC000197210014
C=Cc1cn(C)c(=O)n(C)c1=O    ZINC000098188477
C=Cc1nc(OC)ncc1OC    ZINC001240827504
C=Cc1cc(OC)nc(OC)n1    ZINC001240827767
C=Cc1ncnc(OC)c1OC    ZINC001240827987
C=Cc1ncc(OC)c(OC)n1    ZINC001240826985
C=Cc1nnc([C@@H]2CCOC2)o1    ZINC001255506132
C=Cc1nc(OC)cc(OC)n1    ZINC000095093054
C=Cc1nnc([C@H]2CCOC2)o1    ZINC001255506127
C=Cc1cnc(OC)c(OC)n1    ZINC001240829976
C=Cc1cnc(OC)nc1OC    ZINC000139176211
C=Cc1c(OC)ncnc1OC    ZINC000144831289
C=Cc1cc(F)cc(OCC)c1    ZINC001240832027
C=Cc1ccc(F)c(COC)c1    ZINC001240831819
C=Cc1ccc(F)c(OCC)c1    ZINC001240831671
C=Cc1c(F)cccc1OCC    ZINC001240831704
C=Cc1cc(F)ccc1OCC    ZINC001240831498
C=Cc1ccc(F)cc1OCC    ZINC001240831851
C=Cc1ccc(COC)cc1F    ZINC000202036953
C=Cc1cc(C)c(F)c(OC)c1    ZINC001240833475
C=Cc1ccc(OCC)cc1F    ZINC001240832929
C=Cc1ccc(OCC)c(F)c1    ZINC000059870710
C=Cc1cccc(F)c1OCC    ZINC001240833663
C=Cc1ccc(C)c(F)c1OC    ZINC001240834003
C=Cc1cc(COC)ccc1F    ZINC001240832050
C=Cc1c(C)ccc(F)c1OC    ZINC001240831917
C=Cc1cc(C)cc(F)c1OC    ZINC001240833903
C=Cc1nnc(CCC(C)C)o1    ZINC001258256456
C=Cc1nnc(CC(C)(C)C)o1    ZINC001257835307
C=Cc1nnc(CCCCC)o1    ZINC001256063920
C=Cc1ccc([S@@](C)=O)cn1    ZINC001240831905
C=Cc1ccc([S@](C)=O)cn1    ZINC001240831906
C=Cc1ccc([N+](=O)[O-])c(F)c1    ZINC000036437975
C=Cc1nc(C(=O)OCC)co1    ZINC000039058588
C=Cc1ncc(C(=O)OCC)o1    ZINC000098179196
C=Cc1nc(OC)nc(OC)n1    ZINC001240827441
C=Cc1nn(C)c(=O)n(C)c1=O    ZINC001240830313
C=Cc1cnc(F)c(OCC)c1    ZINC001240833562
C=Cc1cc(S)cc(S)c1    ZINC001240831587
C=Cc1ccc(S(=O)O)cc1    ZINC000002386033
C=Cc1cnc([S@](C)=O)nc1    ZINC001240830840
C=Cc1cnc([S@@](C)=O)nc1    ZINC001240830839
C=Cc1ccc(SC)c(F)c1    ZINC000087198231
C=Cc1cccc(F)c1SC    ZINC001240833951
C=Cc1cc(F)cc(SC)c1    ZINC001240831566
C=Cc1ccc(SC)cc1F    ZINC001240831946
C=Cc1ccc(S)c(C)c1F    ZINC001240831546
C=Cc1cccc(SC)c1F    ZINC001240833043
C=Cc1ccc(F)c(SC)c1    ZINC001240833962
C=Cc1cc(F)ccc1SC    ZINC001240831654
C=Cc1nc(C(=O)OCC)no1    ZINC000039058693
C=Cc1ccc(C#N)c2[nH]ccc21    ZINC001240831690
C=Cc1ccc2c(C#N)c[nH]c2c1    ZINC001240830087
C=Cc1cc(C#N)cc2[nH]ccc21    ZINC001240831633
C=Cc1nc(C)c(F)c(OC)n1    ZINC001240826992
C=Cc1ccc2[nH]cc(C#N)c2c1    ZINC001240830433
C=Cc1ccc(CC#N)c(C#N)c1    ZINC001240829903
C=Cc1ccc(C#N)c(CC#N)c1    ZINC001240829849
C=Cc1nc(OCC)ncc1F    ZINC001240827521
C=Cc1ccc2[nH]c(C#N)cc2c1    ZINC001240830106
C=Cc1cccc2[nH]c(C#N)cc21    ZINC001240830116
C=Cc1ccc(C(C)(F)F)cc1    ZINC000149720007
C=Cc1ccccc1C(C)(F)F    ZINC001240830188
C=Cc1cccc(CC(F)F)c1    ZINC001250389709
C#CCO[C@H](C)COC(=O)C=C    ZINC001205012806
C=Cc1ccccc1CC(F)F    ZINC001250390329
C#CCO[C@@H](C)COC(=O)C=C    ZINC001205012807
C=Cc1cc(C)cc2ccccc12    ZINC000200185216
C=Cc1ccc(C)c2ccccc12    ZINC000113454641
C=Cc1c(C)ccc2ccccc21    ZINC000113452884
C=Cc1ccc2ccc(C)cc2c1    ZINC000199708463
C=Cc1nccc(SC)c1F    ZINC001240828423
C=Cc1cc(SC)c(F)cn1    ZINC001240827233
C=CC(=O)ON1C(=O)CCC1=O    ZINC000002149783
C=Cc1cnc2[nH]cc(C#N)c2c1    ZINC001240831938
C=Cc1cnc2c(C#N)c[nH]c2c1    ZINC001240831927
C=Cc1ccc2[nH]c(C#N)cc2n1    ZINC001240828644
C=Cc1nccc2[nH]cc(C#N)c21    ZINC001240828201
C=Cc1ccc2ncc(C#N)n2c1    ZINC000089201982
C=Cc1cc2cc[nH]c2nc1C#N    ZINC001240831651
C=Cc1ccnc2[nH]cc(C#N)c21    ZINC001240830121
C=Cc1ccc2c(C#N)c[nH]c2n1    ZINC000143515815
C=CC(=O)OC[C@H](C)OCC#N    ZINC001224380836
C=CC(=O)OC[C@@H](C#N)OCC    ZINC000039363469
C=CC(=O)OCCOCCC#N    ZINC000002036783
C=CC(=O)OC[C@H](C#N)OCC    ZINC000002571925
C=CC(=O)OC[C@@H](C)OCC#N    ZINC001224380833
C=Cc1nc2ccccc2cc1C    ZINC000307021871
C=Cc1cccc(-n2cccc2)c1    ZINC000145976733
C=Cc1cccc(C2(C#N)CC2)c1    ZINC000238136862
C=Cc1cnc2ccc(C)cc2c1    ZINC001240834009
C=Cc1cccc2c(C)cncc12    ZINC001240831295
C=Cc1ccc2nc(C)ccc2c1    ZINC000164078514
C=Cc1ccc(C2(C#N)CC2)cc1    ZINC000113640087
C=Cc1ccc2ccc(C)nc2c1    ZINC000307190439
C=Cc1cc(C)nc2ccccc12    ZINC000078885457
C=Cc1ccc2nccc(C)c2c1    ZINC000167353430
C=Cc1cccc2cncc(C)c12    ZINC001240829917
C=Cc1nccc2c(C)cccc12    ZINC001240827861
C=Cc1ccc(-n2cccc2)cc1    ZINC001240829871
C=Cc1cc(C)c2ncccc2c1    ZINC001240831936
C=Cc1c(C)ccc2cccnc21    ZINC001240830390
C=Cc1ccc2c(C)ccnc2c1    ZINC001240831947
C=Cc1cnc(C)c2ccccc12    ZINC000146099573
C=Cc1ccc2cnc(C)cc2c1    ZINC000306942145
C=Cc1ccc2cccc(C)c2n1    ZINC000209747780
C=Cc1nccc2cc(C)ccc21    ZINC001240827837
C=Cc1ccnc2ccc(C)cc12    ZINC000209758452
C=Cc1ccnc2cc(C)ccc12    ZINC001240830794
C=Cc1nccc2ccc(C)cc21    ZINC001240827000
C=Cc1c(C)ccc2cnccc21    ZINC001240830241
C=Cc1cc2cccnc2cc1C    ZINC001240832021
C=Cc1ccc2cc(N)ccc2c1    ZINC001240831048
C=Cc1ccnc2c(C)cccc12    ZINC001240831855
C=Cc1cccc2ccc(C)nc12    ZINC000138690442
C=Cc1cc(C)c2ccccc2n1    ZINC000140474649
C=Cc1ccc2cccnc2c1C    ZINC001240830381
C=Cc1cc2ccc(C)cc2cn1    ZINC001240827985
C=Cc1nc(C)cc2ccccc21    ZINC001240828654
C=Cc1nccc2cccc(C)c21    ZINC001240829569
C=Cc1ccc2cc(C)cnc2c1    ZINC001240830591
C=Cc1ccc(C)c2ncccc12    ZINC001240831926
C=Cc1c(C)ncc2ccccc21    ZINC000306944340
C=Cc1ncc(C)c2ccccc12    ZINC001240827438
C=Cc1cccc2nc(C)ccc12    ZINC000118152298
C=Cc1ccc2cc(C)ccc2n1    ZINC000143856248
C=Cc1cncc2ccc(C)cc12    ZINC000209758308
C=Cc1cc(C)cc2ncccc12    ZINC001240830166
C=Cc1ccc(C)c2cccnc12    ZINC001240830416
C=Cc1cc(C)cc2cccnc12    ZINC001240830243
C=Cc1nc(SC)ncc1F    ZINC001240828046
C=Cc1c(F)ccc(C)c1Cl    ZINC000064219768
C=Cc1ncc(F)c(SC)n1    ZINC001240827010
C=Cc1cc(F)cc(F)c1OC    ZINC001240830004
C=Cc1cc(F)c(F)c(OC)c1    ZINC001240829879
C=Cc1cccc(OC(F)F)c1    ZINC000147215011
C=Cc1cc(F)c(OC)cc1F    ZINC000306934191
C=Cc1c(F)cc(OC)cc1F    ZINC000060286453
C=Cc1ccc(OC(F)F)cc1    ZINC000101302673
C=Cc1ccccc1OC(F)F    ZINC000147350639
C=Cc1ccc(F)c(F)c1OC    ZINC001240832897
C=Cc1cc(F)c(OC)c(F)c1    ZINC000060286451
C=Cc1ccc(OC)c(F)c1F    ZINC000060286454
C=Cc1cc(F)c(F)cc1OC    ZINC001240829889
C=Cc1c(F)ccc(F)c1OC    ZINC001240831513
C=Cc1ccc(F)c(OC)c1F    ZINC001240831775
C=Cc1cc2nc[nH]c2c(C#N)n1    ZINC001240828157
C=CC(=O)OCCOC(=O)C=C    ZINC000001608912
C=Cc1ncnc2[nH]cc(C#N)c21    ZINC001240826202
C=Cc1nc(C#N)c(C#N)nc1C    ZINC001240829290
C=Cc1ncc2c(C#N)c[nH]c2n1    ZINC001240828625
C=Cc1ccccc1-c1ccoc1    ZINC000231386605
C=Cc1ccc(-c2ccoc2)cc1    ZINC001239690132
C=Cc1ccc2cc(O)ccc2c1    ZINC000059712941
C=Cc1cccc(-c2ccoc2)c1    ZINC001239687959
C=Cc1cnc2cccc(C)c2n1    ZINC001240827883
C=Cc1nc2ccccc2nc1C    ZINC000039134296
C=Cc1ncnc2cc(C)ccc12    ZINC001240827408
C=Cc1ccccc1-c1ncc[nH]1    ZINC000147601527
C=Cc1cccc(-c2cn[nH]c2)c1    ZINC001240241281
C=Cc1nc2cccnc2cc1C    ZINC001240829567
C=Cc1ncc2cc(C)ccc2n1    ZINC001240827086
C=Cc1ccc(-c2cn[nH]c2)cc1    ZINC001240242792
C=Cc1ncc2c(c1C#N)CCC2    ZINC001240829776
C=Cc1cccc2cc(N)cnc12    ZINC001240831647
C=Cc1nnc(C)c2ccccc12    ZINC001240829579
C=Cc1ccc2cc(N)cnc2c1    ZINC001240831382
C=Cc1ncnc2c(C)cccc12    ZINC001240827524
C=Cc1ccccc1-c1cn[nH]c1    ZINC000003852376
C=Cc1ccc(-c2cc[nH]n2)cc1    ZINC001245311597
C=Cc1cnc2ccc(C)cc2n1    ZINC001240827595
C=Cc1ccc(C2(C#N)CC2)cn1    ZINC001240827090
C=Cc1ccc(-n2ccnc2)cc1    ZINC000082762055
C=Cc1cc(C2(C#N)CC2)ccn1    ZINC001240829780
C=Cc1ncnc2ccc(C)cc12    ZINC001240827446
C=Cc1ccc2cnc(C)nc2c1    ZINC001240831923
C=Cc1ccc2c(N)ccnc2c1    ZINC001240831864
C=Cc1nc(C)nc2ccccc12    ZINC001240826341
C=Cc1ncnc2cccc(C)c12    ZINC001240828036
C=Cc1ccc(-n2cccc2)cn1    ZINC001240829130
C=Cc1ccc(-c2c[nH]cn2)cc1    ZINC000039132663
C=Cc1nc2c(cc1C#N)CCC2    ZINC001240829565
C=Cc1nc(C)c2ccccc2n1    ZINC001240828011
C=Cc1ccccc1-c1cc[nH]n1    ZINC001245314574
C=Cc1ccc2nc(N)ccc2c1    ZINC001240831874
C=Cc1nc(C)cc2cccnc21    ZINC001240829618
C=Cc1cccc(-c2cc[nH]n2)c1    ZINC001245313713
C=Cc1cccc(-c2ncc[nH]2)c1    ZINC001240832003
C=Cc1ccc2nc(C)ccc2n1    ZINC001240827511
C=Cc1nc2cnccc2cc1C    ZINC001240829596
C=Cc1ncccc1-n1cccc1    ZINC001240828030
C=Cc1ccc(-c2ncc[nH]2)cc1    ZINC000230572145
C=Cc1cccc2ccc(N)nc12    ZINC001240831903
C=CCO[C@@H](C)COC(=O)C=C    ZINC001205031838
C=CC(=O)OC[C@@H](C)OC1CC1    ZINC001205468691
C=CC(=O)OC[C@H](C)OC1CC1    ZINC001205468692
C=CCO[C@H](C)COC(=O)C=C    ZINC001205031837
C=Cc1cccc(C2=CCCC2)c1    ZINC001239785620
C=Cc1ccccc1C1=CCCC1    ZINC001239787736
C=Cc1ccc(C2=CCCC2)cc1    ZINC000149890011
C=CC(=O)OCCCCCCC    ZINC000001608919
C=Cc1ccnc(OC(F)F)c1    ZINC001240831449
C=Cc1ccc(=O)n(C(F)F)c1    ZINC001240829861
C=Cc1ncccc1OC(F)F    ZINC001240827803
C=Cc1ccc(OC(F)F)nc1    ZINC001240830308
C=Cc1cccc(OC(F)F)n1    ZINC001240827207
C=Cc1ccc(OC(F)F)cn1    ZINC000307613835
C=Cc1cc(OC(F)F)ccn1    ZINC001240827852
C=Cc1cccnc1OC(F)F    ZINC001240833602
C=Cc1cccc([B-](F)(F)F)c1    ZINC000170175005
C=Cc1ccc([B-](F)(F)F)cc1    ZINC000169794531
C=Cc1ccc(-c2ccno2)cc1    ZINC001240829978
C=Cc1cccc(-c2ncco2)c1    ZINC001240830183
C#CC(=O)Nc1ccc(C=C)cc1    ZINC001143908871
C=Cc1ccccc1-c1cnco1    ZINC001240830032
C=Cc1cccc(-c2cnco2)c1    ZINC001240830193
C=Cc1ccc(-c2ccon2)cc1    ZINC001240829876
C=Cc1ccc(-c2cnco2)cc1    ZINC001240829916
C=Cc1ccc(-c2ccoc2)nc1    ZINC001239685760
C=Cc1ccc(-c2cnoc2)cc1    ZINC001239186298
C=Cc1ccccc1-c1cnoc1    ZINC001239179522
C=Cc1ccc(-c2ncco2)cc1    ZINC001240830185
C=Cc1ccccc1-c1ncco1    ZINC001240829998
C=Cc1cccc(-c2cnoc2)c1    ZINC001239178820
C=Cc1cnc2ncc(C)nc2c1    ZINC001240830040
C=Cc1ccc(-c2nc[nH]n2)cc1    ZINC001240830399
C=Cc1cc(-n2ccnc2)ccn1    ZINC001240828880
C=Cc1ccc(-n2nccn2)cc1    ZINC001240831503
C=Cc1ncnc2nc(C)ccc12    ZINC001240828649
C=Cc1ccc2ccc(N)nc2n1    ZINC001240829330
C=Cc1cc(C#N)nc(C2CC2)n1    ZINC001240829644
C=Cc1cccc(-c2nc[nH]n2)c1    ZINC001240831964
C=Cc1nc(C)nc2cccnc12    ZINC001240828646
C=Cc1ccc(-c2cn[nH]c2)nc1    ZINC001240240247
C=Cc1nccc2nc(C)cnc12    ZINC001240829429
C=Cc1cc(-c2ncc[nH]2)ccn1    ZINC001240828370
C=Cc1ccc(-n2ccnn2)cc1    ZINC001240829887
C=Cc1ccc(-n2cccc2)nn1    ZINC001240826740
C=Cc1ccc(-c2cc[nH]n2)nc1    ZINC001245309921
C=Cc1ccc(-c2ncc[nH]2)nc1    ZINC001242013311
C=Cc1ccc(-n2ccnc2)nc1    ZINC001240831211
C=Cc1cnc2nccnc2c1C    ZINC001240829926
C=Cc1cccc2c1cc(C)n2C    ZINC001240831129
C=Cc1cccc(CCCC#N)c1    ZINC001250060426
C=Cc1ccc2[nH]c(C)c(C)c2c1    ZINC000147636439
C=Cc1ccc2c(c1)c(C)cn2C    ZINC001240831390
C=Cc1ccc([C@@H](C#N)CC)cc1    ZINC000144847863
C=Cc1cccc(C2=NCCC2)c1    ZINC001240833833
C=Cc1ccc2c(ccn2CC)c1    ZINC001240831235
C=Cc1ccc(C2=CCNC2)cc1    ZINC001243111734
C=Cc1ccc([C@H](C#N)CC)cc1    ZINC000144847674
C=Cc1ccc(C2=CCCC2)nc1    ZINC001239785053
C=Cc1ccc(C2=NCCC2)cc1    ZINC001240829269
C=Cc1ccc(C(C)(C)C#N)cc1    ZINC001240830275
C=Cc1ccccc1CCCC#N    ZINC001250060470
C=Cc1ccccc1C1=CCNC1    ZINC001243109889
C=Cc1cccc(C2=CCNC2)c1    ZINC001243109838
C=CC(=O)OCCN(CC)CC    ZINC000001666592
C=Cc1cc(Cl)cc(Cl)c1    ZINC000066367963
C=Cc1ccc(Cl)c(Cl)c1    ZINC000001852610
C=Cc1ccc(Cl)cc1Cl    ZINC000002038875
C=Cc1cc(Cl)ccc1Cl    ZINC000001577267
C=Cc1c(Cl)cccc1Cl    ZINC000000404353
C=Cc1ccc(OC(F)F)nn1    ZINC001240829696
C=Cc1ncc(OC(F)F)cn1    ZINC001240828539
C=Cc1nccnc1OC(F)F    ZINC001240829179
C=Cc1cncc(OC(F)F)n1    ZINC001240829752
C=Cc1cc(F)c(F)c(C)c1F    ZINC000146134243
C=Cc1cccc(C(F)(F)F)c1    ZINC000002545373
C=Cc1cc(F)cc(C(F)F)c1    ZINC001240831309
C=Cc1ccc2oc(=O)ccc2c1    ZINC000307308569
C=Cc1cccc2ccc(=O)oc12    ZINC001240829983
C=Cc1ccc(C(F)(F)F)cc1    ZINC000002545388
C=Cc1ccccc1C(F)(F)F    ZINC000002243596
C=Cc1ccc2ccc(=O)oc2c1    ZINC000144435877
C=Cc1cnc(-c2ccco2)cn1    ZINC001240828043
C=Cc1ccc(C(=O)NC#N)cc1    ZINC000148750260
C=Cc1nc(-c2ccccc2)no1    ZINC000062151961
C=Cc1nnc(-c2ccccc2)o1    ZINC000081144691
C=Cc1ccc2nccc(=O)n2c1    ZINC001240830274
C=Cc1cncc(-c2ncco2)c1    ZINC001240832973
C=Cc1ncc(-c2ccoc2)cn1    ZINC001239691734
C=Cc1ccc(-c2nnco2)cc1    ZINC000216018045
C=Cc1ccc(-c2cnoc2)nc1    ZINC001239171504
C=Cc1cc(-c2ccco2)ncn1    ZINC001240829612
C=Cc1nccc(-c2ccco2)n1    ZINC001240827911
C=Cc1nc2ccccc2c(=O)[nH]1    ZINC000014628492
C=Cc1ccc(-c2ccco2)nn1    ZINC001240829336
C=Cc1cnc(-c2ccoc2)nc1    ZINC001239686018
C=Cc1cccn2c(=O)ccnc12    ZINC001240832030
C=Cc1ccc2cc(F)ccc2c1    ZINC001240830007
C=Cc1cc(F)c2ccccc2c1    ZINC001240831785
C=Cc1cnc(-c2cn[nH]c2)nc1    ZINC001240239980
C=Cc1ccccc1-c1nnn[nH]1    ZINC000095129125
C=Cc1cnc(-c2ncc[nH]2)nc1    ZINC001242012646
C=Cc1ccc2ccccc2c1F    ZINC001240831861
C=Cc1ccc(F)c2ccccc12    ZINC000143432584
C=Cc1cnc(-c2cc[nH]n2)nc1    ZINC001245310586
C=Cc1ncc(-c2ncc[nH]2)cn1    ZINC001242020175
C=Cc1cncc(-n2ccnc2)n1    ZINC001240828292
C=Cc1cccc2c(F)cccc12    ZINC001240833144
C=Cc1ncc(-c2cc[nH]n2)cn1    ZINC001245315544
C=Cc1ncc(-c2cn[nH]c2)cn1    ZINC001240244622
C=Cc1ccc(-c2nnn[nH]2)cc1    ZINC000095130204
C=Cc1cc(-n2ccnc2)ncn1    ZINC001240828016
C=Cc1cccc(-c2nnn[nH]2)c1    ZINC000095129124
C=Cc1ccc(-n2ccnc2)nn1    ZINC001240828463
C=Cc1ccc2oc(CC)cc2c1    ZINC001240831886
C=Cc1ccc(C2=CCOC2)cc1    ZINC001239486696
C=Cc1ccccc1C1=CCOC1    ZINC001239481192
C#C[C@@H](C)Oc1ccc(C=C)cc1    ZINC001230445266
C=Cc1cccc(C2=CCOC2)c1    ZINC001239481114
C#C[C@H](C)Oc1ccc(C=C)cc1    ZINC001230445265
C=Cc1ccc(C2=CCNC2)nc1    ZINC001243110780
C#C[C@H](C)Nc1ccc(C=C)cn1    ZINC001163161383
C=Cc1cnc2[nH]c(C)c(C)c2c1    ZINC001240831465
C=Cc1cnc(C2=CCCC2)nc1    ZINC001239785746
C=Cc1nc(C(C)C)ccc1C#N    ZINC001240827231
C=Cc1ccc(C(C)(C)C#N)nc1    ZINC001240830356
C=Cc1nc(C)c(C)c(C)c1C#N    ZINC001240829326
C=Cc1ncc(C2=CCCC2)cn1    ZINC001239789904
C=Cc1ccc2[nH]cc(CN)c2c1    ZINC001240833913
C=Cc1cnc2[nH]c(CC)cc2c1    ZINC000209771192
C=Cc1ccc(N2CC=CC2)nc1    ZINC001163918432
C=CC(=O)OC[C@@H](C)OCCC    ZINC000114634473
C=CC(=O)OC[C@H](C)OCCC    ZINC000114634471
C=CC(=O)OCCCCCCO    ZINC000005192790
C=CC(=O)OCCOCCCC    ZINC000001680740
C=CC(=O)OC[C@@H](C)OC(C)C    ZINC001204605023
C=CC(=O)OC[C@H](C)OC(C)C    ZINC001204605024
C=Cc1cccc(CC2CCC2)c1    ZINC001250142349
C=Cc1cccc(C2CCCC2)c1    ZINC001250040861
C=Cc1ccccc1C1CCCC1    ZINC001250041334
C=Cc1ccc(C2CCCC2)cc1    ZINC000150128880
C=Cc1ccccc1CC=C(C)C    ZINC000141201607
C=Cc1cccc(CC=C(C)C)c1    ZINC001249954144
C=Cc1ccccc1CCC(=C)C    ZINC000135875826
C=Cc1ccccc1CC1CCC1    ZINC000113882192
C=Cc1cncc(C(F)(F)F)c1    ZINC000144997245
C=Cc1ccc(C(F)(F)F)cn1    ZINC000095628500
C=Cc1cccnc1C(F)(F)F    ZINC001240829977
C=Cc1ncccc1C(F)(F)F    ZINC000221598856
C=Cc1cnccc1C(F)(F)F    ZINC000145872544
C=Cc1cc(C(F)(F)F)ccn1    ZINC000146464392
C=Cc1ccc(C(F)(F)F)nc1    ZINC000095628502
C=Cc1ccncc1C(F)(F)F    ZINC000143385040
C=Cc1cccc(C(F)(F)F)n1    ZINC000091690800
C=Cc1ccnc(C(F)(F)F)c1    ZINC001240829973
C=Cc1ccc2ncoc(=O)c2c1    ZINC001240830202
C=Cc1cc(-c2nnco2)ccn1    ZINC001240828858
C=Cc1nccc2c(F)cccc12    ZINC001240828125
C=Cc1ccc(F)c2cccnc12    ZINC001240830197
C=Cc1cccc2cc(F)cnc12    ZINC001240831922
C=Cc1ccc2cc(F)cnc2c1    ZINC001240831869
C=Cc1ccc2cccc(F)c2n1    ZINC001240828373
C=Cc1nccc2ccc(F)cc21    ZINC001240827413
C=Cc1cc(F)cc2cccnc12    ZINC001240830081
C=Cc1cc2ccc(F)cc2cn1    ZINC001240828792
C=Cc1ncc(-c2cnoc2)cn1    ZINC001239194186
C=Cc1nc(-c2ccncc2)no1    ZINC000070581045
C=Cc1nc(-c2cccnc2)no1    ZINC000070559378
C=Cc1nc(-c2ccccn2)no1    ZINC000070580976
C=Cc1ccc2cc(F)ccc2n1    ZINC001240827775
C=Cc1ccnc2c(F)cccc12    ZINC001240831585
C=Cc1cnc2cccc(F)c2c1    ZINC001240831598
C=Cc1cc2cc(F)ccc2cn1    ZINC001240828765
C=Cc1cc2cnccc2cc1F    ZINC001240831738
C=Cc1cc2ccncc2cc1F    ZINC001240833965
C=Cc1nccc2cccc(F)c21    ZINC001240831208
C=Cc1cnc2ccc(F)cc2c1    ZINC001240831907
C=Cc1cnc2cc(F)ccc2c1    ZINC001240829660
C=Cc1nccc2cc(F)ccc21    ZINC001240826993
C=Cc1c(F)ccc2cccnc21    ZINC001240831771
C=Cc1cnc(-c2cnoc2)nc1    ZINC001239172496
C=Cc1cc2cccnc2cc1F    ZINC001240829986
C=Cc1ccc(F)c2ncccc12    ZINC001240832033
C=Cc1cncc2cc(F)ccc12    ZINC001240831559
C=Cc1cnc2c(F)cccc2c1    ZINC001240831793
C=Cc1cc(F)c2ncccc2c1    ZINC001240830015
C=Cc1ccc(F)c2cnccc12    ZINC001240830245
C=Cc1ccc2ncc(F)cc2c1    ZINC001240831616
C=Cc1ccc2ccc(F)cc2n1    ZINC000199806252
C=Cc1ncc(F)c2ccccc12    ZINC001240827865
C=Cc1ccnc2ccc(F)cc12    ZINC001240830144
C=Cc1ccnc2cc(F)ccc12    ZINC001240830292
C=Cc1cncc2c(F)cccc12    ZINC001240831292
C=CC(=O)OCC(C)(C)[N+](=O)[O-]    ZINC000001597130
C=Cc1ccc(-n2cnnn2)nc1    ZINC000220757858
C=Cc1cncc(-n2cncn2)n1    ZINC001240829597
C=Cc1ccc(-c2nn[nH]n2)nc1    ZINC001240830277
C=Cc1cncc(-c2nnn[nH]2)c1    ZINC000238138947
C=Cc1cccc2c1CCNC2=O    ZINC001240831506
C=Cc1ccc(OC)cc1CC#N    ZINC001240832063
C=Cc1ccc2c(c1)N(C)C(=O)C2    ZINC001240833854
C=Cc1cccc2c1C(=O)N(C)C2    ZINC001240829968
C=Cc1ccc2c(c1)CC(=O)N2C    ZINC001240829867
C=Cc1cc(CC#N)ccc1OC    ZINC001240829984
C=Cc1c2cc[nH]c2ccc1OC    ZINC001240830294
C=Cc1cccc2c1CC(=O)NC2    ZINC001240831501
C=Cc1nccc2oc(CC)cc21    ZINC001240829320
C=Cc1cc2[nH]ccc2cc1OC    ZINC001240830323
C=Cc1ccc2c(c1)CC(=O)NC2    ZINC001240831669
C=Cc1cccc2c1CN(C)C2=O    ZINC001240830008
C=Cc1cccc2c1C(=O)NCC2    ZINC001240831631
C=Cc1ccc2c(c1)C(=O)N(C)C2    ZINC001240830209
C=Cc1ccc2c(c1)CNC(=O)C2    ZINC001240829845
C=Cc1ccc2c(c1)NC(=O)[C@@H]2C    ZINC001240829519
C=Cc1ccc(OCCC#N)cc1    ZINC001240831944
C=Cc1ccc2c(c1)NC(=O)[C@H]2C    ZINC001240829520
C=Cc1ccc2c(c1)CC/C2=N/O    ZINC000117194243
C=Cc1ccc(OC)c(CC#N)c1    ZINC001240829848
C=Cc1ccc2c(c1)[C@H](C)C(=O)N2    ZINC001240830018
C=Cc1ccc(CC#N)c(OC)c1    ZINC001240829985
C=Cc1ccc2c(c1)C(=O)NCC2    ZINC000098177963
C=Cc1ccc2c(c1)CN(C)C2=O    ZINC001240830153
C=Cc1ccc(OC)c2[nH]ccc21    ZINC001240830161
C=Cc1ccc(OC)c2cc[nH]c21    ZINC001240829862
C=Cc1cc2[nH]ccc2c(OC)c1    ZINC000089204519
C=Cc1ccc2c(c1)CCNC2=O    ZINC001240830216
C=Cc1ccc(C2=CCOC2)nc1    ZINC001239475204
C=Cc1ccc2oc(CC)nc2c1    ZINC001240829893
C=Cc1cccc2c1NC(=O)CC2    ZINC001240832071
C=Cc1cc(OC)cc2[nH]ccc21    ZINC001240832017
C=Cc1cccc2c1CCC(=O)N2    ZINC000118387051
C=Cc1cc2c(cc1C)NC(=O)C2    ZINC001240831212
C=Cc1ccc2c(c1)CCC(=O)N2    ZINC000226017241
C=Cc1cccc(N2CCC2=O)c1    ZINC001240831638
C=Cc1ccc2c(c1)NC(=O)CC2    ZINC001240829687
C=Cc1ccc2c(c1)[C@@H](C)C(=O)N2    ZINC001240830017
C=Cc1ccc2nnc(CC)n2c1    ZINC001240830302
C=Cc1nc(C)nc2cc(C)[nH]c21    ZINC001240827835
C=Cc1ccc(B2NCCO2)cc1    ZINC000195757191
C=Cc1ncc(C2=CCNC2)cn1    ZINC001243114419
C=Cc1nc(C)nc2c1ccn2C    ZINC001240828352
C=Cc1ccc(N(C)CC#N)nc1    ZINC001166799591
C=Cc1cnc2[nH]c(C)nc2c1C    ZINC001240833774
C=Cc1ncnc2c(C)c(C)[nH]c21    ZINC001240828185
C=Cc1ncnc2[nH]c(C)c(C)c21    ZINC001240827439
C=Cc1ccc2nc(C)n(C)c2n1    ZINC001240827892
C=Cc1cnc(C2=CCNC2)nc1    ZINC001243109867
C=Cc1cccc(C2(N)CCC2)c1    ZINC000238567466
C=Cc1ccccc1N/C=C/CC    ZINC001170767391
C=Cc1ccc(N/C(C)=C/C)cc1    ZINC001210795183
C=Cc1ccc([C@H]2CCNC2)cc1    ZINC000238135291
C=Cc1ccccc1NC=C(C)C    ZINC001174555747
C=Cc1cccc(NCC(=C)C)c1    ZINC001163378651
C=Cc1cccc(N/C=C/CC)c1    ZINC001170767796
C=Cc1ccc([C@@H]2CCNC2)cc1    ZINC000238134858
C=Cc1ccc(C2(N)CCC2)cc1    ZINC000238564295
C=Cc1ccc2c(c1)CN(C)CC2    ZINC001240831076
C=Cc1ccccc1N/C(C)=C/C    ZINC001210796583
C=Cc1ccc(/C=C/CCC)nc1    ZINC001242252811
C=Cc1ccc(NC=C(C)C)cc1    ZINC001174555509
C=Cc1cccc(NC=C(C)C)c1    ZINC001174557785
C=Cc1ccc(CN2CCC2)cc1    ZINC001240831900
C=Cc1ccc2c(c1)CCN(C)C2    ZINC001240831689
C=Cc1cccc(N2CCCC2)c1    ZINC000114207644
C=Cc1cccc(N/C(C)=C/C)c1    ZINC001210796577
C=Cc1ccccc1NCC(=C)C    ZINC001163378480
C=Cc1ccccc1C1(N)CCC1    ZINC000238568771
C=Cc1ccc([C@@H]2CCCN2)cc1    ZINC000238134711
C=Cc1ccc([C@H]2CCCN2)cc1    ZINC000238135183
C=Cc1ccc(N2CCCC2)cc1    ZINC000113121707
C=Cc1cc(Cl)nc(Cl)n1    ZINC000095483599
C=Cc1nc(Cl)cc(Cl)n1    ZINC000085210649
C=Cc1ncc(C(F)(F)F)cn1    ZINC001240827212
C=Cc1ccc(C(F)(F)F)nn1    ZINC001240826340
C=Cc1cnc(C(F)(F)F)cn1    ZINC000145922970
C=Cc1nccc(C(F)(F)F)n1    ZINC000085397215
C=Cc1cc(C(F)(F)F)cnn1    ZINC001240828132
C=Cc1cnc(C(F)(F)F)nc1    ZINC000115281069
C=Cc1cc(C(F)(F)F)ncn1    ZINC001240827204
C=Cc1nccnc1C(F)(F)F    ZINC001240828474
C=Cc1cncnc1C(F)(F)F    ZINC001240830314
C=Cc1cncc(C(F)(F)F)n1    ZINC001240828091
C=Cc1ccnc(C(F)(F)F)n1    ZINC001240827493
C=Cc1ccc2scc(C)c2c1    ZINC000144735306
C=Cc1nncc2ccc(F)cc21    ZINC001240826978
C=Cc1cc(F)c2nccnc2c1    ZINC001240831986
C=Cc1ccc2ncc(F)cc2n1    ZINC001240828329
C=Cc1ncc2cc(F)ccc2n1    ZINC001240828605
C=Cc1cnc2ccc(F)cc2n1    ZINC001240827761
C=Cc1ncnc2ccc(F)cc12    ZINC001240827068
C=Cc1ncnc2cc(F)ccc12    ZINC001240826192
C=Cc1nncc2cc(F)ccc21    ZINC001240827945
C=Cc1cnc2cc(F)ccc2n1    ZINC001240827160
C=Cc1ncnc2cccc(F)c12    ZINC001240827829
C=Cc1ncnc2c(F)cccc12    ZINC001240827872
C=Cc1ncc2ccc(F)cc2n1    ZINC001240827636
C=Cc1cc(F)cc2nccnc12    ZINC001240831885
C=Cc1ccc2c(c1)CCC(=O)O2    ZINC001240829767
C=Cc1ccc2c(c1C)COC2=O    ZINC000113484796
C=Cc1ccccc1/C=C/C(=O)O    ZINC000038885467
C=Cc1cc2ccoc2c(OC)c1    ZINC001240831670
C=CC(=O)Oc1ccc(C=C)cc1    ZINC000141671428
C=Cc1ncc(OC)c2cc[nH]c21    ZINC001240828502
C=Cc1ccc(C(=O)NC=N)cc1    ZINC001186525429
C=Cc1cnc2c(c1)CN(C)C2=O    ZINC001240829992
C=Cc1cccc2c1CNC(=O)N2    ZINC001240833987
C=Cc1cnc(C2=CCOC2)nc1    ZINC001239475823
C=Cc1ccc2c(c1)NC(=O)NC2    ZINC001240831556
C=Cc1cnc(OC)c2[nH]ccc21    ZINC001240830056
C=Cc1cc2nc[nH]c2cc1OC    ZINC001240830172
C=Cc1cn2ccnc2cc1OC    ZINC001240831894
C=Cc1cc2nc(OC)ccc2[nH]1    ZINC000030678245
C=Cc1cn(C)c(=O)c2[nH]ccc21    ZINC001240831789
C=Cc1cnc2c(c1)CCC(=O)N2    ZINC000150004894
C=Cc1ccc2c(n1)CCNC2=O    ZINC001240828064
C=Cc1cc2cc[nH]c2nc1OC    ZINC001240831860
C=Cc1ccc(OC)c(CC#N)n1    ZINC001240829449
C=Cc1ncc(C2=CCOC2)cn1    ZINC001239494459
C=Cc1ccc2c(c1)CNC(=O)N2    ZINC001240830165
C=Cc1cccc2c1NC(=O)NC2    ZINC001240831338
C=Cc1cc(OC)nc2[nH]ccc21    ZINC001240831414
C=Cc1c2[nH]ccc2cnc1OC    ZINC001240831967
C=Cc1cc2c(cn1)C(=O)NCC2    ZINC001240828650
C=Cc1ccc(N2CC(=O)C2)nc1    ZINC001166738066
C=CC(=O)OC[C@@H](C)OCCO    ZINC001217871075
C=Cc1ncnc2c1ncn2CC    ZINC001240829253
C=CC(=O)OCCOCCOC    ZINC000001598488
C=CC(=O)OC[C@H](C)OCCO    ZINC001217871081
C=Cc1cc(C)c2nnn(C)c2n1    ZINC001240828684
C=CCOCc1cccc(C=C)c1    ZINC000144353166
C=Cc1ccc(OC2CCC2)cc1    ZINC000238134477
C=Cc1cccc(CC(=O)CC)c1    ZINC001249920999
C=Cc1ccc(O[C@H](C)C=C)cc1    ZINC001230442876
C=Cc1cccc(OC2CCC2)c1    ZINC001240832016
C=Cc1ccc(COC2CC2)cc1    ZINC001223152446
C=Cc1ccc(C2(C)COC2)cc1    ZINC001240830075
C=Cc1ccc2c(c1)C(C)(C)CO2    ZINC001240833769
C=Cc1ccc(O[C@@H](C)C=C)cc1    ZINC001230442875
C=Cc1ccccc1OC1CCC1    ZINC001240832072
C=Cc1ccccc1CC(=O)CC    ZINC001249920978
C=Cc1cnc2c(c1)NCC2(C)C    ZINC001240830615
C=Cc1cc2c(nn1)CC[C@@H](C)C2    ZINC001240829499
C=Cc1ccc(NC2CC2)nc1C    ZINC000072224864
C=Cc1ccnc(N2CCCC2)c1    ZINC001240829271
C=Cc1ccc([C@@H]2CCCN2)cn1    ZINC001240828090
C=Cc1ccnc(C2CCCC2)n1    ZINC001240829578
C=Cc1ccc(N2CCCC2)nc1    ZINC000072225440
C=Cc1cnc(NC2CC2)cc1C    ZINC000072223822
C=Cc1ccc(N/C=C/CC)nc1    ZINC001159669242
C=Cc1ccc(NCC(=C)C)nc1    ZINC001155661210
C=Cc1cc(C)c2c(n1)CCNC2    ZINC001240827639
C=Cc1cnccc1/C=C/N(C)C    ZINC001240831032
C=Cc1ncnc2c1CCCCC2    ZINC001240829760
C=Cc1cc(N2CCCC2)ccn1    ZINC001240828503
C=Cc1cnc(/C=C/CCC)nc1    ZINC001242252329
C=Cc1nc(C)nc2c1CCCC2    ZINC001240828619
C=Cc1ccc([C@H]2CCCN2)cn1    ZINC001240828087
C=Cc1cnc(NC2CC2)c(C)c1    ZINC000072222778
C=Cc1ncc(/C=C/CCC)cn1    ZINC001242255856
C=Cc1cc2c(nn1)CC[C@H](C)C2    ZINC001240829500
C=Cc1cccc2nc(C)sc21    ZINC001240831883
C=Cc1ccc2c(c1)NC(=S)C2    ZINC001240830655
C=Cc1ncnc2cnc(F)cc12    ZINC001240827785
C=Cc1nccc2sc(C)cc21    ZINC001240826732
C=Cc1ccc2sc(C)nc2c1    ZINC000045237930
C=Cc1cccc2sc(C)nc21    ZINC001240831705
C=Cc1ccc2nc(C)sc2c1    ZINC000045237928
C=Cc1ccc(CSC#N)cc1    ZINC000034498015
C=Cc1ccc2scc(C)c2n1    ZINC001240828207
C=Cc1ncc(F)c2nccnc12    ZINC001240828563
C=Cc1ccc2c(c1)oc(=O)n2C    ZINC001240829863
C=Cc1ccc2c(c1)NC(=O)CO2    ZINC000142089599
C=Cc1cncc2cc(CO)oc21    ZINC001240829680
C=Cc1cccc2c1NC(=O)CO2    ZINC001240831732
C=Cc1ccc2c(c1)OCC(=O)N2    ZINC000238136156
C=Cc1cncc2c1CCOC2=O    ZINC000001530467
C=Cc1nc(C)nc(OC)c1C#N    ZINC001240827906
C=Cc1ncnc2c1CC(=O)N2C    ZINC001240828624
C=Cc1ncnc2c1[C@H](C)C(=O)N2    ZINC001240827999
C=Cc1cn2ccnc2c(OC)n1    ZINC001240830240
C=Cc1ncnc2c1[C@@H](C)C(=O)N2    ZINC001240827994
C=Cc1c2cc[nH]c2c(F)cc1C    ZINC001240832068
C=Cc1ccnc(OC2CCC2)c1    ZINC001240833944
C=Cc1ccc(NC(C)=O)c(C)c1    ZINC000196102851
C=Cc1ccc(OC2CCC2)nc1    ZINC001240831790
C=Cc1ccnc(OCC2CC2)c1    ZINC001240833792
C=Cc1ccc(NC(C)=O)cc1C    ZINC000224855275
C=Cc1cccc(C(=O)N(C)C)c1    ZINC001240829507
C=Cc1ccc2c(c1)N(C)CCO2    ZINC001240830795
C=Cc1ccc(C(=O)N(C)C)cc1    ZINC000147017546
C=Cc1ccn(CC2CC2)c(=O)c1    ZINC001240832896
C=Cc1ccc(OCC2CC2)nc1    ZINC000208344683
C=Cc1cccn(CC2CC2)c1=O    ZINC001240833898
C=Cc1cccn(C2CCC2)c1=O    ZINC001240833980
C=Cc1ccccc1CC(=O)NC    ZINC001240829318
C=Cc1cccc(C(=N)OCC)c1    ZINC001240831482
C=Cc1ccc(CC(=O)NC)cc1    ZINC001240830203
C=Cc1ccn(C2CCC2)c(=O)c1    ZINC001240833894
C=Cc1ccc(C(=O)NCC)cc1    ZINC000199205264
C=Cc1c(C)cc(C(N)=O)cc1C    ZINC001240831767
C=Cc1cccc(CC(=O)NC)c1    ZINC001250110664
C=Cc1cc(C)ccc1NC(C)=O    ZINC000039233514
C=Cc1ccccc1C(=O)NCC    ZINC000238259415
C=Cc1ccc(NC(=O)CC)cc1    ZINC001142719268
C=Cc1ccc(C(=N)OCC)cc1    ZINC000213467294
C=Cc1ccc(C)c(NC(C)=O)c1    ZINC000224862932
C=Cc1cc(NC(C)=O)ccc1C    ZINC001240829511
C=Cc1ccc(=O)n(C2CCC2)c1    ZINC001240833966
C=Cc1cc(OCC2CC2)ccn1    ZINC001240829315
C=Cc1ccccc1NCC(C)=O    ZINC001167630858
C=Cc1cccc(CCC(N)=O)c1    ZINC001240831780
C=Cc1ccc2c(c1)OCCN2C    ZINC001240830218
C=Cc1ccc(=O)n(CC2CC2)c1    ZINC001240833964
C=Cc1cnc(N2CCCC2)cn1    ZINC001240831472
C=Cc1ncnc2c1CN(C)CC2    ZINC001240829312
C=Cc1ncnc2c1CCNCC2    ZINC001240826213
C=Cc1nc(C)cc(NC2CC2)n1    ZINC001240827533
C=Cc1ncc(C)c(C2CNC2)n1    ZINC001240829305
C=Cc1ccc(N2CCCC2)nn1    ZINC000144067317
C=Cc1ccnc(N2CCCC2)n1    ZINC001240828357
C=Cc1nccc(NCC2CC2)n1    ZINC001240826303
C=Cc1ncc(NCC(=C)C)cn1    ZINC001163381620
C=Cc1ncc(N/C=C/CC)cn1    ZINC001170775864
C=Cc1cnc(N2CCCC2)nc1    ZINC001240829993
C=Cc1ncc(C)c(NC2CC2)n1    ZINC001240827530
C=Cc1cc(N2CCCC2)ncn1    ZINC001240828709
C=Cc1nccc(N2CCCC2)n1    ZINC001250497671
C=Cc1cnc(N/C=C/CC)nc1    ZINC001170767587
C=Cc1cnc(NCC(=C)C)nc1    ZINC001163374410
C=Cc1cncc(N2CCCC2)n1    ZINC001240828169
C=Cc1ccccc1N[C@@H](C)CC    ZINC001167998499
C=Cc1ccc(C)cc1CN(C)C    ZINC001240833959
C=Cc1ccccc1NCC(C)C    ZINC001161649102
C=Cc1cccc(CCN(C)C)c1    ZINC000114212090
C=Cc1cccc(N[C@@H](C)CC)c1    ZINC001168000315
C=Cc1ccccc1N[C@H](C)CC    ZINC001167998501
C=Cc1cc(C)c(N(C)C)c(C)c1    ZINC001240830175
C=Cc1ccccc1NCCCC    ZINC000141789085
C=Cc1cccc(NCC(C)C)c1    ZINC001161648235
C=Cc1c(C)cc(N(C)C)cc1C    ZINC001240831888
C=Cc1cccc(N[C@H](C)CC)c1    ZINC001168000317
C=Cc1ccccc1CCN(C)C    ZINC000117808889
C=Cc1ccc(N(CC)CC)cc1    ZINC000033951770
C=Cc1cc(F)c(F)c(F)c1F    ZINC000114942759
C=Cc1c(F)c(F)cc(F)c1F    ZINC000114886225
C=Cc1nc(C)nc2ccsc21    ZINC001240826634
C=Cc1ncnc2c(C)csc21    ZINC001240826979
C=Cc1ncnc2scc(C)c21    ZINC001240826432
C=Cc1ncnc2sc(C)cc21    ZINC001240826158
C=Cc1ncc2scc(C)c2n1    ZINC001240828610
C=Cc1ccc2nc(S)[nH]c2c1    ZINC001240831998
C=Cc1ccc2nc(N)sc2c1    ZINC000197802693
C=Cc1nc(C)nc2sccc21    ZINC001240827557
C=Cc1ccc2c(C)nsc2n1    ZINC001240828096
C=Cc1ccc(C)c2nsnc21    ZINC001240831830
C=Cc1cnc2sc(C)nc2c1    ZINC001240829950
C=Cc1ncc2cc(C)sc2n1    ZINC001240828728
C=Cc1ncnc2cc(C)sc21    ZINC001240828324
C=Cc1ncc2c(C)csc2n1    ZINC001240827025
C=CC(=O)Oc1ccc(C=O)cc1    ZINC000005377190
C=Cc1cc2c(cn1)OCC(=O)N2    ZINC001240826977
C=Cc1nccc2c1OCC(=O)N2    ZINC001240827762
C=Cc1ccc2c(n1)OCC(=O)N2    ZINC001240826962
C=Cc1cnc2c(c1)OCC(=O)N2    ZINC001240829865
C=Cc1ccc2c(n1)NC(=O)CO2    ZINC000261507507
C=Cc1nccc2c1NC(=O)CO2    ZINC001240828227
C=Cc1cnc2c(c1)NC(=O)CO2    ZINC000208344246
C=Cc1nc2[nH]cnc2c(OC)n1    ZINC001240828032
C=Cc1cccc(C2OCCO2)c1    ZINC000038416109
C=Cc1ccccc1C(=O)OCC    ZINC000022002790
C=Cc1cccc(CC(=O)OC)c1    ZINC000138393106
C=Cc1ccc(OC2COC2)cc1    ZINC000217802489
C=Cc1ccc(C(=O)OC)c(C)c1    ZINC000200407411
C=Cc1cccc(C(=O)OCC)c1    ZINC000034561130
C=Cc1cc(C)cc(C(=O)OC)c1    ZINC001240830111
C=Cc1ccc(C(=O)OC)cc1C    ZINC000114762927
C=Cc1cc(C(=O)OC)ccc1C    ZINC000221347212
C=Cc1ccccc1C1OCCO1    ZINC000079239851
C=Cc1cccc(C)c1C(=O)OC    ZINC001240829413
C=Cc1ccc2c(c1)[C@@H](O)CCO2    ZINC001240830289
C=Cc1ccc(CC(=O)OC)cc1    ZINC000071773962
C=Cc1ccc2c(c1)OCCCO2    ZINC000082762023
C=Cc1cccc(C(=O)OC)c1C    ZINC001240829728
C=Cc1ccccc1CC(=O)OC    ZINC000142684373
C=Cc1ccc2c(c1)[C@H](O)CCO2    ZINC001240830290
C=Cc1cc(C)ccc1C(=O)OC    ZINC000146921021
C=Cc1ccc(C2OCCO2)cc1    ZINC000039429681
C=Cc1ccc(C)cc1C(=O)OC    ZINC001240831987
C=Cc1ccc2c(c1)OC(C)(C)O2    ZINC000225091468
C=Cc1ccc(C)c(C(=O)OC)c1    ZINC000039185010
C=CC(=O)OC[C@H](C)OCCF    ZINC001224673642
C=Cc1c(C)cccc1C(=O)OC    ZINC000166910765
C=Cc1cc(C(C)=O)ccc1CO    ZINC000238141331
C=Cc1ccc(C(=O)OCC)cc1    ZINC000002566134
C=Cc1ccc(COC(C)=O)cc1    ZINC000002555294
C=CC(=O)OCCc1ccccc1    ZINC000002572003
C=CC(=O)OC[C@@H](C)OCCF    ZINC001224673641
C=Cc1cccc(NCC(N)=O)c1    ZINC001161842682
C=Cc1cnc(OCC2CC2)nc1    ZINC001240833640
C=Cc1cc(C(=O)N(C)C)ccn1    ZINC001240829035
C=Cc1nccnc1/C=C\OCC    ZINC001240828142
C=Cc1cnc(NC(C)=O)c(C)c1    ZINC000145495306
C=Cc1ccnc(NC(=O)CC)c1    ZINC001240831232
C=Cc1cnc(C(=O)NC)c(C)c1    ZINC001240833994
C=CCOc1cc(C)nc(C=C)n1    ZINC001240827934
C=Cc1ncccc1C(=O)NCC    ZINC001240828508
C=Cc1cn(CC2CC2)c(=O)cn1    ZINC001240833929
C=Cc1cncc(C(=O)NCC)c1    ZINC000209774920
C=Cc1cnc(NC(C)=O)cc1C    ZINC001240832062
C=Cc1ncc(OCC2CC2)cn1    ZINC001240827889
C=Cc1ccccc1NC(=O)NC    ZINC001563176618
C=Cc1ccc(CNC(C)=O)cn1    ZINC000146596553
C=Cc1ccc(OC2CNC2)cn1    ZINC001240831478
C=Cc1ccc(=O)n(C2CCC2)n1    ZINC001240832906
C=Cc1nccc(C)c1NC(C)=O    ZINC001240828528
C=Cc1ccc(C(=O)NCC)cn1    ZINC001240829055
C=Cc1ccc(C(=O)N(C)C)cn1    ZINC001240827375
C=Cc1cc(C)cnc1NC(C)=O    ZINC001240833857
C=Cc1nc(C)cc(C)c1C(N)=O    ZINC001240827431
C=Cc1cc(OCC2CC2)ncn1    ZINC001240828144
C=Cc1ccc(NC(C)=O)nc1C    ZINC000208350286
C=Cc1ccnn(C2CCC2)c1=O    ZINC001240833051
C=Cc1ncccc1C(=O)N(C)C    ZINC001240827069
C=Cc1cnc(OC2CCC2)nc1    ZINC001240833937
C=Cc1ccc2c(n1)OCCNC2    ZINC001240828128
C=Cc1ccc(=O)n(CC2CC2)n1    ZINC001240833522
C=Cc1cccnc1OC1CNC1    ZINC001240831303
C=Cc1ccnn(CC2CC2)c1=O    ZINC001240833983
C=Cc1ccc(C(=C)OCC)nn1    ZINC001240827174
C=Cc1cnn(CC2CC2)c(=O)c1    ZINC001240833505
C=Cc1cnc(OC2CCC2)cn1    ZINC001240831612
C=Cc1ccc(NCC(C)=O)nc1    ZINC001156780100
C=Cc1ccc(C(=O)N(C)C)nc1    ZINC001240832895
C=Cc1cncc(C(=O)N(C)C)c1    ZINC001240830171
C=Cc1cnc(OCC2CC2)cn1    ZINC001240833773
C=Cc1cn(C2CCC2)c(=O)cn1    ZINC001240833843
C=Cc1ccc(N2CC(O)C2)nc1    ZINC001166936116
C=Cc1nccnc1OC1CCC1    ZINC001240829679
C=Cc1cc(F)cc(C=C(C)C)c1    ZINC001240639122
C=Cc1cc(F)ccc1/C(C)=C/C    ZINC001242759868
C=Cc1ccc([Si](C)(C)C)cc1    ZINC000195775434
C=Cc1ccc(F)cc1C=C(C)C    ZINC001240635513
C=Cc1cc(F)ccc1C=C(C)C    ZINC001240639371
C=Cc1ccc(F)cc1/C(C)=C/C    ZINC001242758689
C=Cc1cc(F)cc(/C(C)=C/C)c1    ZINC001242759819
C=Cc1ccc(COC(C)C)cc1    ZINC000139643780
C=Cc1c(C)cc(COC)cc1C    ZINC001240832992
C=Cc1ccccc1CCCOC    ZINC001250303073
C=Cc1ccc(O[C@H](C)CC)cc1    ZINC000139597133
C=Cc1ccc(C)c(OC(C)C)c1    ZINC001240833831
C=Cc1ccccc1CCOCC    ZINC001249943140
C=Cc1cccc(CCOCC)c1    ZINC001249942884
C=Cc1ccccc1OCCCC    ZINC000113758961
C=Cc1ccc(OC(C)C)cc1C    ZINC000202666931
C=Cc1ccc(OC(C)C)c(C)c1    ZINC001240831557
C=Cc1cc(C)ccc1OC(C)C    ZINC000149333759
C=Cc1ccc(OC)c(C(C)C)c1    ZINC001240833805
C=Cc1ccc(O[C@@H](C)CC)cc1    ZINC000139597258
C=Cc1cc(C)cc(C)c1OCC    ZINC001240833819
C=Cc1cccc(CCCOC)c1    ZINC001250303979
C=Cc1cc(OC)cc(C(C)C)c1    ZINC001240833029
C=Cc1ccc(OC)cc1C(C)C    ZINC000143792449
C=Cc1cc(OC(C)C)ccc1C    ZINC000202666591
C=Cc1ccc(OCC(C)C)cc1    ZINC000080775482
C=Cc1cc(OCCC)ccc1C    ZINC001240833856
C=Cc1c(C)cc(OCC)cc1C    ZINC001240833850
C=Cc1cccc(OC(C)(C)C)c1    ZINC000002525165
C=Cc1cc(C)c(C)cc1OCC    ZINC001240833630
C=Cc1ccc(OC(C)(C)C)cc1    ZINC000002516976
C=Cc1ccc(OCC)c(CC)c1    ZINC001240830828
C=Cc1cc(C)nc(CCCC)n1    ZINC001240828849
C=Cc1ccc(NCCC)nc1C    ZINC000072224262
C=Cc1ccc(N(C)CC)nc1C    ZINC000072224289
C=Cc1cnc(NC(C)C)cc1C    ZINC000072223015
C=Cc1ccc(N[C@@H](C)CC)nc1    ZINC001157238721
C=Cc1cnc(NCCC)cc1C    ZINC000072223219
C=Cc1ccc(N(CC)CC)nc1    ZINC000072225268
C=Cc1ccc(N[C@H](C)CC)nc1    ZINC001157238720
C=Cc1ccc(N(C)CCC)nc1    ZINC001156878637
C=Cc1cnc(NC(C)C)c(C)c1    ZINC000072221976
C=Cc1cc(C)nc(C(C)(C)C)n1    ZINC001240829655
C=Cc1ccc(N(C)C(C)C)nc1    ZINC001163621605
C=Cc1cnc(NCCC)c(C)c1    ZINC000072222183
C=Cc1ccc(NC(C)(C)C)nc1    ZINC000072225841
C=Cc1cnc(N(C)CC)c(C)c1    ZINC000072222210
C=Cc1ccc(NC(C)C)nc1C    ZINC000072224057
C=Cc1ccc(NCCCC)nc1    ZINC001154828362
C=Cc1ccccc1NCCNC    ZINC001167724476
C=Cc1cnc(N(C)CC)cc1C    ZINC000072223246
C=Cc1ccc(C[N+](C)(C)C)cc1    ZINC000002572046
C=Cc1c(F)c(F)nc(F)c1F    ZINC000231519682
C=Cc1ccc2oc(S)nc2c1    ZINC001240830246
C=Cc1cnc2nc(C)sc2n1    ZINC001240827485
C=Cc1nc(SC)ncc1C#N    ZINC001240827779
C=Cc1ncc2c(n1)NC(=O)CO2    ZINC001240829496
C=Cc1ncc2c(n1)OCC(=O)N2    ZINC001240829490
C=Cc1ccc(F)c(C#N)c1OC    ZINC000218208709
C=Cc1ccc(F)cc1OCC#N    ZINC001240829846
C=Cc1cc2c(cc1F)CC(=O)N2    ZINC001240830115
C=Cc1cc(F)c(C#N)c(OC)c1    ZINC000217625481
C=Cc1cc2c(c(F)c1)C(=O)NC2    ZINC001240830287
C=Cc1ccnc(C(=O)OCC)c1    ZINC001240830135
C=Cc1ccccc1NC(=O)OC    ZINC000201500290
C=Cc1ccc(C(=O)OC)c(C)n1    ZINC001240827976
C=Cc1cc(C(=O)OC)cc(C)n1    ZINC000307113640
C=Cc1cc(OC)ccc1C(N)=O    ZINC000196134408
C=Cc1ncc(C(=O)OC)cc1C    ZINC000710303398
C=Cc1cnc(C(=O)OC)cc1C    ZINC001240829948
C=Cc1cnc(C)c(C(=O)OC)c1    ZINC001240830401
C=Cc1ncc(C)cc1C(=O)OC    ZINC001240827574
C=Cc1ccc(C(=O)NOC)cc1    ZINC000307187612
C=Cc1ccc(C(=O)OCC)nc1    ZINC000168647428
C=Cc1cncc(C(=O)OCC)c1    ZINC000238275316
C=Cc1ccc(CC(=O)OC)nc1    ZINC001240831840
C=Cc1cc(C(=O)OC)c(C)cn1    ZINC001240827733
C=Cc1ccc(CC(=O)OC)cn1    ZINC000220514152
C=Cc1cc(C(=O)OC)ccc1N    ZINC000075567243
C=Cc1cnccc1CC(=O)OC    ZINC000225355063
C=Cc1ccnc(C(=O)OC)c1C    ZINC001240831896
C=Cc1cc(C)c(C(=O)OC)cn1    ZINC001240827198
C=Cc1cccc(C(=O)OCC)n1    ZINC000205324867
C=Cc1cc(C(=O)OC)cnc1C    ZINC001240830663
C=Cc1cc(C)cc(C(=O)OC)n1    ZINC001240827725
C=Cc1ccc(OC)cc1C(N)=O    ZINC000166911031
C=Cc1cnc(C(=O)OC)c(C)c1    ZINC000238358562
C=Cc1ncccc1C(=O)OCC    ZINC000150000273
C=Cc1cc(C(=O)OCC)ccn1    ZINC001240827059
C=Cc1ccc(C(=O)OC)nc1C    ZINC001240831990
C=Cc1nccc(C(=O)OC)c1C    ZINC001240827205
C=Cc1ccc(NC(=O)OC)cc1    ZINC000196404137
C=Cc1nc(C)ccc1C(=O)OC    ZINC000114206827
C=Cc1nc(C(=O)OC)ccc1C    ZINC001240827909
C=Cc1cccc(NC(=O)OC)c1    ZINC001193912670
C=Cc1ccc(C)c(C(=O)OC)n1    ZINC001240827469
C=Cc1cnccc1C(=O)OCC    ZINC001240831791
C=Cc1cccnc1C(=O)OCC    ZINC001240831880
C=Cc1cccc(OC)c1C(N)=O    ZINC001240830869
C=Cc1cccc(CC(=O)OC)n1    ZINC001240827772
C=Cc1ccnc(CC(=O)OC)c1    ZINC000220556792
C=Cc1nccc(C)c1C(=O)OC    ZINC001240827842
C=Cc1ccc(C(=O)OCC)cn1    ZINC000145124145
C=Cc1cncc(C(=O)OC)c1C    ZINC000205134879
C=Cc1ncc(NCC(C)=O)cn1    ZINC001167632047
C=Cc1cc(C)nc(NC(C)=O)n1    ZINC001240829213
C=Cc1ccc(C(=O)NCC)nn1    ZINC001240829267
C=Cc1cncc(C(=O)N(C)C)n1    ZINC001240828846
C=Cc1cnc(C(=O)N(C)C)nc1    ZINC001240831021
C=Cc1cccc(NNC(C)=O)n1    ZINC001240828180
C=Cc1ncc(NC(C)=O)c(C)n1    ZINC001240828143
C=Cc1ccc(C(=O)N(C)C)nn1    ZINC001240829432
C=Cc1cnc(NCC(C)=O)nc1    ZINC001167627583
C=Cc1nncc2c1OCCN2C    ZINC001240828066
C=Cc1ccc(C)[n+](CC(N)=O)c1    ZINC000096191836
C=Cc1ncccc1[Si](C)(C)C    ZINC001240828480
C=Cc1ccc(OCC(C)C)nc1    ZINC001240832988
C=Cc1cnc(OC(C)C)cc1C    ZINC001240833847
C=Cc1ccc(COC(C)C)cn1    ZINC001240829363
C=Cc1ccc(OC(C)(C)C)cn1    ZINC001240831275
C=Cc1cccc(OCC(C)C)n1    ZINC001240827801
C=Cc1ccn(CC(C)C)c(=O)c1    ZINC001240833423
C=Cc1ccc(OC(C)C)nc1C    ZINC001240831554
C=Cc1cccn(CC(C)C)c1=O    ZINC001240833974
C=Cc1cnc(OCCC)c(C)c1    ZINC001240831800
C=Cc1cc(C)cnc1OC(C)C    ZINC001240831593
C=Cc1cccc(OC(C)(C)C)n1    ZINC000116292807
C=Cc1ccc(=O)n(CC(C)C)c1    ZINC001240833835
C=Cc1ccccc1NC[C@H](C)O    ZINC001251966603
C=Cc1cnc(OC(C)C)c(C)c1    ZINC000115415196
C=Cc1cc(OC(C)(C)C)ccn1    ZINC001240831091
C=Cc1ccnc(OCC(C)C)c1    ZINC001240833968
C=Cc1ccc(NC[C@H](C)O)cc1    ZINC001251964644
C=Cc1cccc(NC[C@H](C)O)c1    ZINC001251967131
C=Cc1ccc(N(C)CCN)nc1    ZINC001163687980
C=Cc1ccc(NCCNC)nc1    ZINC001156893502
C=Cc1ncc(NCCCC)cn1    ZINC001162207333
C=Cc1ncc(C)c(NC(C)C)n1    ZINC001240827141
C=Cc1nc(C)cc(N(C)CC)n1    ZINC001240826288
C=Cc1ncc(N[C@@H](C)CC)cn1    ZINC001168010412
C=Cc1cnc(NCCCC)nc1    ZINC001162201341
C=Cc1cnc(NCC(C)C)nc1    ZINC001161644883
C=Cc1ncc(C)c(N(C)CC)n1    ZINC001240827531
C=Cc1cnc(N[C@H](C)CC)nc1    ZINC001167999758
C=Cc1cc(N(CC)CC)ncn1    ZINC001240828629
C=Cc1cnc(N(CC)CC)nc1    ZINC001240831935
C=Cc1ncc(N[C@H](C)CC)cn1    ZINC001168010408
C=Cc1nc(C)cc(NCCC)n1    ZINC001240827594
C=Cc1ncc(C)c(NCCC)n1    ZINC001240827133
C=Cc1cncc(N(CC)CC)n1    ZINC001240828447
C=Cc1ncc(NCC(C)C)cn1    ZINC001161653358
C=Cc1cnc(N[C@@H](C)CC)nc1    ZINC001167999761
C=CC(=O)OCCBr    ZINC000001561510
C=Cc1ccc(F)c2ccsc21    ZINC001240831362
C=Cc1cc2c(c(F)c1)C(=O)OC2    ZINC000113485223
C=Cc1nc(OC)c(C#N)cc1F    ZINC001240828736
C=Cc1cc(O)cc(OC(C)=O)c1    ZINC000065733950
C=Cc1ncnc2c1SCCC2    ZINC001240827996
C=Cc1ccccc1OCC(=O)O    ZINC000034545812
C=Cc1cc(F)cn2nc(N)nc12    ZINC001240831535
C=Cc1cncc(C(=O)NOC)c1    ZINC001240833895
C=Cc1nc(C)cc(C(=O)OC)n1    ZINC001240827771
C=Cc1ccnc(C(=O)OCC)n1    ZINC001240829347
C=Cc1cncnc1C(=O)OCC    ZINC001240831821
C=Cc1cc(C(=O)OC)c(N)cn1    ZINC001240827510
C=Cc1nnccc1C(=O)OCC    ZINC001240827843
C=Cc1ncc(C(=O)OCC)cn1    ZINC001240826431
C=Cc1cnc(O)nc1OC1CC1    ZINC001227714255
C=Cc1nccnc1C(=O)OCC    ZINC001240827770
C=Cc1cnc(C)c(C(=O)OC)n1    ZINC001240827809
C=Cc1cnc(C(=O)OCC)nc1    ZINC001240830336
C=Cc1cnc(C(=O)OCC)cn1    ZINC001240827365
C=Cc1nccc(CC(=O)OC)n1    ZINC001240829418
C=Cc1ncncc1C(=O)OCC    ZINC001240827534
C=Cc1cc(C(=O)OCC)ncn1    ZINC001240827967
C=Cc1nccc(C(=O)OCC)n1    ZINC001240827777
C=Cc1ccc(C(=O)OCC)nn1    ZINC001240827492
C=Cc1cnc(CC(=O)OC)nc1    ZINC001240830031
C=Cc1cncc(C(=O)OCC)n1    ZINC001240827500
C=Cc1ncc(C(=O)OC)nc1C    ZINC001240828197
C=Cc1cnc(NCC(N)=O)nc1    ZINC001161836673
C=Cc1ncc(NCC(N)=O)cn1    ZINC001161847971
C=Cc1nc(C2CC2)nc(C)c1F    ZINC001240829246
C=Cc1cc(C)ccc1OCOC    ZINC001240831977
C=Cc1ccc(C(OC)OC)cc1    ZINC000166034075
C=CC(=O)OC[C@H]1C[C@H]2C=C[C@@H]1C2    ZINC000002041180
C=Cc1ccc(OCCOC)cc1    ZINC000087198283
C=Cc1ccc(OC)c(OC)c1C    ZINC000164969861
C=Cc1ccccc1C(OC)OC    ZINC000144991235
C=Cc1cc(OC)c(C)cc1OC    ZINC000039168502
C=Cc1ccc(OC)cc1COC    ZINC001240833949
C=Cc1cc(OC)cc(OCC)c1    ZINC000034604345
C=CC(=O)OC[C@@H]1C[C@H]2C=C[C@@H]1C2    ZINC000036455999
C=Cc1ccc(OCC)c(OC)c1    ZINC000070632481
C=Cc1nccc(OC(C)(C)C)n1    ZINC000116285195
C=Cc1cnc(OCC(C)C)cn1    ZINC001240833923
C=Cc1ccc(N(C)CCO)nc1    ZINC001157385477
C=Cc1cn(CC(C)C)c(=O)cn1    ZINC001240833888
C=Cc1cnc(OCC(C)C)nc1    ZINC001240833039
C=Cc1cncc(OCC(C)C)n1    ZINC001240829161
C=Cc1nccnc1O[C@@H](C)CC    ZINC001240829174
C=Cc1ccc(OC(C)(C)C)nn1    ZINC001240826845
C=Cc1nccnc1O[C@H](C)CC    ZINC001240829173
C=Cc1ccccc1NOCCN    ZINC001164428320
C=Cc1cnc(=O)n(CC(C)C)c1    ZINC001240833642
C=Cc1nnc(CC2CCCC2)o1    ZINC001258595321
C=Cc1nccnc1OCC(C)C    ZINC001240828804
C=Cc1cc(F)cc(C(C)(C)C)c1    ZINC001240831536
C=Cc1cccc(CCCCF)c1    ZINC001250261816
C=Cc1ccccc1CCCCF    ZINC001250261628
C=Cc1ncc(NCCNC)cn1    ZINC001167726667
C=Cc1cnc(NCCNC)nc1    ZINC001167722795
C=Cc1nc(C(F)(F)F)cs1    ZINC000218732832
C=Cc1ccc(NC(N)=S)cn1    ZINC001240829022
C=Cc1ccc(OC)c([N+](=O)[O-])c1    ZINC000001685737
C=Cc1ccc(NC(C)=O)c(F)c1    ZINC001240829296
C=Cc1ccc(F)c(/C=N/OC)c1    ZINC001240833082
C=Cc1ccc(C(=O)NC)c(F)c1    ZINC000584592133
C=Cc1cc(NC(C)=O)ccc1F    ZINC001240831600
C=Cc1ccc(NC(C)=O)cc1F    ZINC001240830264
C=Cc1cc(F)ccc1NC(C)=O    ZINC000141328673
C=Cc1ccc(SC(C)C)nc1    ZINC001240831358
C=Cc1ccn(CCOC)c(=O)c1    ZINC001240833000
C=Cc1ccnc(OCCOC)c1    ZINC001240831863
C=Cc1ccc(OCCOC)nc1    ZINC001240833484
C=Cc1ccc(=O)n(CCOC)c1    ZINC001240831381
C=Cc1cnc(OCC)c(OC)c1    ZINC001240831244
C=Cc1cccn(CCOC)c1=O    ZINC001240831361
C=Cc1cncc(OCCOC)c1    ZINC001240833119
C=Cc1cc(C)c(OC)nc1OC    ZINC001240833516
C=Cc1ccc(NOCCN)nc1    ZINC001156294281
C=Cc1ccc(CN(C)C)c(F)c1    ZINC001240833981
C=Cc1cccc(CN(C)C)c1F    ZINC001240833814
C=Cc1ccc(F)c(CN(C)C)c1    ZINC001240833160
C=Cc1cc(C(=O)OC)coc1=O    ZINC001240830260
C=Cc1c(F)cccc1C(=O)OC    ZINC001240831701
C=Cc1cccc(F)c1C(=O)OC    ZINC000224852548
C=Cc1cc(F)cc(C(=O)OC)c1    ZINC000306286163
C=Cc1cc(C(=O)OC)ccc1F    ZINC000168083279
C=Cc1ccc(F)cc1C(=O)OC    ZINC001240829646
C=Cc1cccc(C(=O)OC)c1F    ZINC001240830181
C=Cc1ccc(C(=O)OC)c(F)c1    ZINC000146750874
C=Cc1ccc(F)c(C(=O)OC)c1    ZINC000039074653
C=Cc1ccc(C(=O)OC)cc1F    ZINC000168071024
C=Cc1cc(F)ccc1C(=O)OC    ZINC000199801725
C=Cc1ccc(OC)c(SC)c1    ZINC001240833957
C=Cc1ccc(C=C(C#N)C#N)cc1    ZINC000164001200
C=Cc1ccnc2ccc(C#N)cc12    ZINC000136351979
C=Cc1ccc2c(C#N)nccc2c1    ZINC001240833031
C=Cc1cc(C#N)c2ccccc2n1    ZINC001240829350
C=Cc1ccc2nc(C#N)ccc2c1    ZINC001240831626
C=Cc1nc2ccccc2cc1C#N    ZINC000145965270
C=Cc1nccc2ccc(C#N)cc12    ZINC001240827859
C=Cc1ccnc2cc(C#N)ccc12    ZINC001240830043
C=Cc1ncc(C#N)c2ccccc12    ZINC001240826623
C=Cc1ccc2ncccc2c1C#N    ZINC001240831680
C=Cc1ccc2cc(C#N)cnc2c1    ZINC001240831374
C=Cc1cncc(SCCC)n1    ZINC001240829544
C=Cc1ccc(SC(C)C)nn1    ZINC001240829441
C=Cc1ncc2ccccc2c1C#N    ZINC001240828408
C=Cc1cnc(F)c(C(=O)NC)c1    ZINC001240833777
C=Cc1cc(OC)c(O)c(OC)c1    ZINC000002010767
C=Cc1nccnc1C(OC)OC    ZINC001240827717
C=Cc1ccnn(CCOC)c1=O    ZINC001240832981
C=Cc1cnc(O)nc1OC(C)C    ZINC001227710743
C=Cc1cnc(OCCOC)nc1    ZINC001240833882
C=Cc1nnc(C2CCOCC2)o1    ZINC001255638336
C=Cc1cc(OC)nc(COC)n1    ZINC001240829647
C=Cc1ccc2c3c(cccc31)CC2    ZINC000231483182
C=Cc1cccc(-c2ccccc2)c1    ZINC000114444224
C=Cc1ncc(OC)c(OCC)n1    ZINC001240828148
C=Cc1nc(C(=O)OCC)c(C)[nH]1    ZINC000104835154
C=Cc1cnn(CCOC)c(=O)c1    ZINC001240833876
C=Cc1ccc(OCCOC)nn1    ZINC001240829542
C=Cc1ccc(=O)n(CCOC)n1    ZINC001240833796
C=Cc1cn(CCOC)c(=O)cn1    ZINC001240833893
C=Cc1cnc(OCCOC)cn1    ZINC001240833828
C=Cc1ccc(-c2ccccc2)cc1    ZINC000001688878
C=Cc1ccccc1-c1ccccc1    ZINC000111461523
C=Cc1ccc(OC(C)C)cc1F    ZINC001240831584
C=Cc1ccc(F)c(OC(C)C)c1    ZINC001240831180
C=Cc1cccc(F)c1OC(C)C    ZINC000090735131
C=Cc1ccc(F)cc1OCCC    ZINC001240833936
C=Cc1ccc(OC(C)C)c(F)c1    ZINC001240830074
C=Cc1cc(F)cc(OC(C)C)c1    ZINC001240831627
C=Cc1cc(F)ccc1OCCC    ZINC001240831739
C=Cc1cc(F)ccc1OC(C)C    ZINC000059051383
C=Cc1ccc(F)cc1OC(C)C    ZINC000218823214
C=Cc1cnc(NOCCN)nc1    ZINC001164414844
C=Cc1cccc(OC(C)C)c1F    ZINC001240833865
C=Cc1ccc(OCCC)cc1F    ZINC001240833572
C=Cc1ccc(OCCC)c(F)c1    ZINC001240831707
C=Cc1ncc(NOCCN)cn1    ZINC001164438653
C=Cc1nnc(CCCCCC)o1    ZINC000136956893
C=Cc1cc(Cl)ccc1C(N)=O    ZINC000034469307
C=Cc1cc(F)cnc1C(=O)OC    ZINC000238359916
C=Cc1cnc(C(=O)OC)c(F)c1    ZINC001240829996
C=Cc1ncc(F)cc1C(=O)OC    ZINC001240826161
C=Cc1ncc(C(=O)OC)cc1F    ZINC001240827984
C=Cc1cc(C(=O)OC)c(F)cn1    ZINC001240827982
C=Cc1ccc(C(=O)OC)c(F)n1    ZINC001240827512
C=Cc1cncc(F)c1C(=O)OC    ZINC001240831839
C=Cc1nccc(C(=O)OC)c1F    ZINC000140172223
C=Cc1c(C)c([N+](=O)[O-])ccc1F    ZINC001504245243
C=Cc1cc(F)c(C(=O)OC)cn1    ZINC001240829743
C=Cc1nc(C(=O)OC)ccc1F    ZINC001240828385
C=Cc1cnc(F)cc1C(=O)OC    ZINC001240831733
C=Cc1cnc(F)c(C(=O)OC)c1    ZINC001240830010
C=Cc1cnc(OC)cc1SC    ZINC001240833998
C=Cc1ccc([S@@](C)(=N)=O)cc1    ZINC001240831826
C=Cc1ccc([S@](C)(=N)=O)cc1    ZINC001240831814
C=Cc1ncnc2cc(C#N)ccc12    ZINC001240827018
C=Cc1ccc2ncnc(C#N)c2c1    ZINC001240831948
C=Cc1ncnc2ccc(C#N)cc12    ZINC001240826141
C=Cc1nc2ncccc2cc1C#N    ZINC001240829712
C=Cc1cnc2ccc(C#N)cc2n1    ZINC001240828342
C=Cc1ccccc1NCCCl    ZINC001167814298
C=Cc1cccc(NCCCl)c1    ZINC001167814237
C=Cc1ccc(-c2cccnc2)cc1    ZINC000147304804
C=Cc1ccc(-c2ccccc2)nc1    ZINC000201994735
C=Cc1ccnc(-c2ccccc2)c1    ZINC000197334396
C=Cc1ccc(-c2ccccc2)cn1    ZINC000166592390
C=Cc1ccccc1-c1ccccn1    ZINC000095896342
C=Cc1ccncc1-c1ccccc1    ZINC001240831505
C=Cc1cccc(-c2ccncc2)c1    ZINC000201498188
C=Cc1cccnc1-c1ccccc1    ZINC000113738885
C=Cc1cc(-c2ccccc2)ccn1    ZINC001240826972
C=Cc1ccccc1-c1cccnc1    ZINC000059602795
C=Cc1cnc(F)c(OC(C)C)c1    ZINC001240830414
C=Cc1cnccc1-c1ccccc1    ZINC001240833915
C=Cc1ccc(-c2ccncc2)cc1    ZINC000087198224
C=Cc1cccc(-c2ccccn2)c1    ZINC001240831997
C=Cc1ccccc1-c1ccncc1    ZINC000117403045
C=Cc1cccc(-c2cccnc2)c1    ZINC000199130015
C=Cc1ncccc1-c1ccccc1    ZINC000140449001
C=Cc1cccc(-c2ccccc2)n1    ZINC000138469216
C=Cc1ccc(-c2ccccn2)cc1    ZINC000034638702
C=Cc1cncc(-c2ccccc2)c1    ZINC000059986752
C=Cc1ccccc1Br    ZINC000002038971
C=Cc1cccc(Br)c1    ZINC000001852608
C=Cc1ccc(Br)cc1    ZINC000001690185
C=Cc1ccc(Cl)cc1C(=O)O    ZINC000238644204
C=CC(=O)Oc1ccc(Cl)cc1    ZINC000001614845
C=Cc1ccc(C(=O)O)c(Cl)c1    ZINC000115371725
C=Cc1cccc(S(C)(=O)=O)c1    ZINC000149019607
C=Cc1ccc(S(C)(=O)=O)cc1    ZINC000060148243
C=Cc1ccccc1S(C)(=O)=O    ZINC000139012567
C=Cc1nc(SC)ncc1OC    ZINC001240827562
C=Cc1ccc(Cl)c(OCC)c1    ZINC000585661687
C=Cc1cnc(SC)nc1OC    ZINC001240830351
C=Cc1cc(OC)nc(SC)n1    ZINC001240827881
C=Cc1c(C)c(F)ccc1SC    ZINC001240830999
C=Cc1ccc(NCCCl)nc1    ZINC001157019357
C#CC(C#C)Oc1ccc(C=C)cc1    ZINC001230448522
C=Cc1ccc(F)c(OC)c1OC    ZINC001240833506
C=Cc1ccc(F)c(OCOC)c1    ZINC000141816450
C=Cc1c(F)cc(OC)cc1OC    ZINC001240830310
C=Cc1cc(OC)c(OC)cc1F    ZINC000147043064
C=Cc1ccc(OC)c(F)c1OC    ZINC001240833626
C=Cc1ncncc1-c1ccccc1    ZINC001240827781
C=Cc1ccccc1-c1cccnn1    ZINC001242000060
C=Cc1ccccc1-c1cncnc1    ZINC001240374643
C=Cc1ccc(-c2ccncc2)nc1    ZINC000147632662
C=Cc1ccnc(-c2ccccc2)n1    ZINC001240826217
C=Cc1nccc(-c2ccccc2)n1    ZINC001240827250
C=Cc1ccc(-c2ccccc2)nn1    ZINC000114836024
C=Cc1cnc(-c2ccccc2)nc1    ZINC000196417680
C=Cc1ccc(-c2ccncc2)cn1    ZINC001240828627
C=Cc1cncc(-c2ccccc2)n1    ZINC001240827417
C=Cc1ccc(-c2cncnc2)cc1    ZINC000198866680
C=Cc1cc(-c2ccccc2)cnn1    ZINC001240827981
C=Cc1cc(-c2ccncc2)ccn1    ZINC000230567574
C=Cc1ccccc1-c1ccncn1    ZINC001250493200
C=Cc1ccc(-c2ccnnc2)cc1    ZINC001242059199
C=Cc1cccc2[nH]cc(CC#N)c21    ZINC000207055153
C=Cc1ccccc1-c1ccnnc1    ZINC001242008156
C=Cc1cccc(-c2ccncc2)n1    ZINC001240831901
C=Cc1cccc(-c2ccnnc2)c1    ZINC001241956905
C=Cc1cccc(-c2cccnn2)c1    ZINC001241939433
C=Cc1ccc(-c2ccncn2)cc1    ZINC001242918756
C=Cc1ccc(-c2cccnc2)nc1    ZINC001239568334
C=Cc1cccc(-c2ccncn2)c1    ZINC001250492862
C=Cc1cncc(-c2ccncc2)c1    ZINC001240831540
C=Cc1ncc(-c2ccccc2)cn1    ZINC001239468746
C=Cc1cnc(-c2ccccc2)cn1    ZINC001240828890
C=Cc1ccc(-c2ccccn2)nc1    ZINC000198581519
C=Cc1cccc(-c2ccccn2)n1    ZINC000144956258
C=Cc1ccccc1-c1ncccn1    ZINC000104453258
C=Cc1ccccc1-c1cnccn1    ZINC000143995963
C=Cc1cccc(-c2cccnc2)n1    ZINC001240830793
C=Cc1cc(-c2ccccc2)ncn1    ZINC001240828184
C=Cc1cccc(-c2ncccn2)c1    ZINC001250444122
C=Cc1ccnc(-c2ccccn2)c1    ZINC000113294038
C=Cc1cccc(-c2cnccn2)c1    ZINC001250443289
C=Cc1cccc(-c2cncnc2)c1    ZINC001240374647
C=CC(=O)OC[C@@H]1CC[C@@H]2O[C@H]2C1    ZINC000255969874
C=CC(=O)OC[C@H](C)OCC#CC    ZINC001224359083
C=CC(=O)OC[C@@H]1CC[C@@H]2O[C@@H]2C1    ZINC000039318698
C=CC(=O)OC[C@@H](C)OCC#CC    ZINC001224359082
C=CC(=O)OC[C@@H]1CC[C@H]2O[C@@H]2C1    ZINC000113290179
C=CC(=O)OC[C@@H]1CC[C@H]2O[C@H]2C1    ZINC000255969873
C=Cc1ccccc1NC1=CC=C[CH]1    ZINC001171358632
C=Cc1cccc(NC2=CC=C[CH]2)c1    ZINC001171360080
C=Cc1cccnc1Br    ZINC000095628594
C=Cc1cccc(Br)n1    ZINC000082046639
C=Cc1cc(Br)ccn1    ZINC000022009589
C=Cc1ncccc1Br    ZINC000082046637
C=Cc1ccnc(Br)c1    ZINC000082046640
C=Cc1ccc(Br)cn1    ZINC000082046638
C=Cc1cncc(Br)c1    ZINC000066054784
C=Cc1ccc(Br)nc1    ZINC000072225038
C=Cc1ccccc1S(N)(=O)=O    ZINC000039053973
C=Cc1cncc(S(C)(=O)=O)c1    ZINC001240829830
C=Cc1cc(S(C)(=O)=O)ccn1    ZINC001240828287
C=Cc1ccc(S(N)(=O)=O)cc1    ZINC000001720088
C=Cc1ccc(S(C)(=O)=O)nc1    ZINC000204256743
C=Cc1cccc(S(N)(=O)=O)c1    ZINC000039053955
C=Cc1ccc(S(C)(=O)=O)cn1    ZINC000143047369
C=Cc1ncccc1S(C)(=O)=O    ZINC001240827916
C=Cc1cc(F)c(C(N)=O)c(F)c1    ZINC001240833059
C=Cc1cc(F)c(C(N)=O)cc1F    ZINC001240831759
C=Cc1cnc(NCCCl)nc1    ZINC001167813744
C=Cc1ncc(NCCCl)cn1    ZINC001167816899
C=Cc1cc(F)ncc1OCOC    ZINC001240829244
C=Cc1ccc2c(c1)C=C(C#N)CO2    ZINC001240830078
C=Cc1ccc(-c2ncccn2)cn1    ZINC001240830342
C=Cc1ccc(-c2ccnnc2)nc1    ZINC001242045615
C=Cc1ncc(-c2cccnc2)cn1    ZINC001239571184
C=Cc1ncc(-c2ccncc2)cn1    ZINC001239612137
C=Cc1cccc(-c2cnnnc2)c1    ZINC001241956615
C=Cc1cc(-c2ccccn2)ncn1    ZINC001240829186
C=Cc1ccccc1-c1cnnnc1    ZINC001242010772
C=Cc1ccc(-c2ccccn2)nn1    ZINC001240829139
C=Cc1ccnc(-c2cccnc2)n1    ZINC001240828657
C=Cc1c(N)c(C#N)c2ccccn12    ZINC000028047509
C=Cc1cnc(-c2ccncc2)nc1    ZINC001239608957
C=Cc1ccc(-c2ccncn2)nc1    ZINC001242915863
C=Cc1cc(-c2cccnc2)ncn1    ZINC001240829539
C=Cc1nccc(-c2cccnc2)n1    ZINC001240827890
C=Cc1cnc(-c2cccnc2)nc1    ZINC000217887776
C=Cc1ccc(-c2cncnc2)nc1    ZINC001240374862
C=Cc1ccc(-c2ccncc2)nn1    ZINC001240828812
C=Cc1ccc(-c2cccnc2)nn1    ZINC001240828769
C=Cc1cc(-c2ccncc2)ncn1    ZINC001240828799
C=Cc1ccccc1NCC(F)F    ZINC001161813693
C=CC(=O)OCCC(C)(C)N=C=O    ZINC000104505540
C=Cc1cccc(NCC(F)F)c1    ZINC001161813574
C=CC(=O)OC[C@@H](C)OCCC#N    ZINC001205611097
C=CC(=O)OC[C@H](C)OCCC#N    ZINC001205611098
C=Cc1ccnc2cc(C)c(C)cc12    ZINC001240830861
C=Cc1ccc2cc(C)cc(C)c2n1    ZINC001240828647
C=Cc1cc(C)c2cccc(C)c2n1    ZINC001240827253
C=Cc1cc(C)c2ccc(C)cc2n1    ZINC001240828454
C=Cc1ccccc1C1(C#N)CCC1    ZINC000238132114
C=Cc1ccc(C)c2c(C)ccnc12    ZINC001240831448
C=Cc1ccc(C2(C#N)CCC2)cc1    ZINC001240830206
C=Cc1cc(C)c2nc(C)ccc2c1    ZINC001240831355
C=Cc1ncc(Br)cn1    ZINC000116482477
C=Cc1ncncc1Br    ZINC000091366389
C=Cc1ccccc1S(=O)(=O)O    ZINC000005158061
C=Cc1ccc(S(=O)(=O)O)cc1    ZINC000001841096
C=Cc1cccc(S(=O)(=O)O)c1    ZINC000006022340
C=Cc1cc(S(N)(=O)=O)ccn1    ZINC001240828882
C=Cc1ccc(S(C)(=O)=O)nn1    ZINC000144079666
C=Cc1ncc(S(C)(=O)=O)cn1    ZINC001240829812
C=Cc1cnc(S(C)(=O)=O)nc1    ZINC000307290653
C=Cc1ccc2c(c1)OC(F)(F)O2    ZINC000149070580
C=Cc1ccc(P(=O)(O)O)cc1    ZINC000114638991
C=Cc1ccnc(S(C)(=O)=O)n1    ZINC000307011546
C=Cc1ncccc1S(N)(=O)=O    ZINC001240826229
C=Cc1ccc(S(N)(=O)=O)cn1    ZINC001240827422
C=Cc1nccc(S(C)(=O)=O)n1    ZINC001240828070
C=Cc1cccc(S(N)(=O)=O)n1    ZINC001240829466
C=Cc1cccc2c1OC(F)(F)O2    ZINC001240830039
C=Cc1cc(S(C)(=O)=O)ncn1    ZINC001240827401
C=CC(=O)O[C@H]1C(=O)OCC1(C)C    ZINC000004280601
C=CC(=O)OCCCOC(=O)C=C    ZINC000001849728
C=Cc1cnc(-c2cncnc2)nc1    ZINC001240372379
C=Cc1ncc(-c2ccnnc2)cn1    ZINC001242067388
C=Cc1cnc(-c2ccncn2)nc1    ZINC001242916595
C=Cc1cc(F)c(F)cc1OCC    ZINC001240833620
C=Cc1ccc(OCC)c(F)c1F    ZINC001240829955
C=Cc1cc(F)c(OCC)cc1F    ZINC000306687673
C=Cc1ccc(F)c(F)c1OCC    ZINC001240833901
C=Cc1ccc(OC(F)F)c(C)c1    ZINC001240831624
C=Cc1cc(F)c(OCC)c(F)c1    ZINC001240831249
C=Cc1nc(C#N)c(C#N)nc1CC    ZINC001240829471
C=Cc1ncc(-c2cncnc2)cn1    ZINC001240379454
C=Cc1cnc(-c2ccnnc2)nc1    ZINC001242046872
C=Cc1nccc(-c2cnccn2)n1    ZINC001240829739
C=Cc1ncc(-c2ccncn2)cn1    ZINC001242921826
C=Cc1cnc(NC2=CC=C[CH]2)nc1    ZINC001171355856
C=Cc1ccc(OC)c2ccccc12    ZINC000015017084
C=Cc1ccccc1-c1ccoc1C    ZINC001243061747
C=Cc1ccc2ccccc2c1OC    ZINC000144075299
C=Cc1c(OC)ccc2ccccc21    ZINC000082762059
C=Cc1cccc2ccc(OC)cc12    ZINC000072233263
C=Cc1cccc(-c2ccoc2C)c1    ZINC001243061875
C=Cc1ncc(NC2=CC=C[CH]2)cn1    ZINC001171359706
C=Cc1ccc(-c2ccoc2C)cc1    ZINC001243065779
C=Cc1cccc2c(OC)cccc12    ZINC000168734305
C=Cc1ccc2c(cccc2OC)c1    ZINC000222866032
C=Cc1ccc2cc(OC)ccc2c1    ZINC000002585522
C=Cc1cc2ccccc2cc1OC    ZINC000148351633
C=Cc1ccc(Cn2ccnc2)cc1    ZINC000139788469
C=Cc1ccccc1-c1cn(C)cn1    ZINC001242007209
C=Cc1ccc(C2(C#N)CCC2)cn1    ZINC001240827228
C=Cc1ccccc1Cn1ccnc1    ZINC000114925110
C=Cc1ccc(-c2cccn2C)cn1    ZINC001240829508
C=Cc1ccccc1-c1cnn(C)c1    ZINC001240296304
C=Cc1ncnc2cc(C)c(C)cc12    ZINC001240829762
C=Cc1nccc2c3c([nH]c21)CCC3    ZINC001240829279
C=Cc1ccc(-c2cncn2C)cc1    ZINC001240831637
C=Cc1ccccc1-c1c[nH]nc1C    ZINC001240518110
C=Cc1ccccc1-c1ccn(C)n1    ZINC001242007411
C=Cc1cccc(-n2cccc2N)c1    ZINC001209918516
C=Cc1cccc(-c2cncn2C)c1    ZINC001240831572
C=Cc1ccc(-c2cnn(C)c2)cc1    ZINC001240296094
C=Cc1cccc(-c2c[nH]nc2C)c1    ZINC001240518082
C=Cc1ccc(-c2ccn(C)n2)cc1    ZINC001242460317
C=Cc1ccc(-c2c[nH]nc2C)cc1    ZINC001240521215
C=Cc1nc2c(cc1C#N)CCCC2    ZINC001240829377
C=Cc1ncc2c(c1C#N)CCCC2    ZINC001240829531
C=Cc1ccc2c(C)cc(C)nc2n1    ZINC001240828336
C=Cc1cccc(-c2cnn(C)c2)c1    ZINC001240296289
C=Cc1ccc2[nH]c(C3CC3)cc2n1    ZINC001240828165
C=Cc1ccnc2[nH]c(C3CC3)cc21    ZINC001240832025
C=Cc1cccc(-c2cn(C)cn2)c1    ZINC001241957093
C=Cc1ccccc1-c1cncn1C    ZINC001242007215
C=Cc1cccc(-c2ccn(C)n2)c1    ZINC001241957145
C=Cc1ccccc1-n1cccc1N    ZINC001209943271
C=CC(=O)OC[C@@H](C)OC/C=C/C    ZINC001205043067
C=CCCO[C@H](C)COC(=O)C=C    ZINC001224343163
C=CC(=O)OC[C@H](C)OCC(=C)C    ZINC001206744834
C=CC(=O)OC[C@@H](C)OCC1CC1    ZINC001205541319
C=CC(=O)OC[C@H](C)OCC1CC1    ZINC001205541320
C=CC(=O)OC[C@@H](C)OCC(=C)C    ZINC001206744833
C=CCCO[C@@H](C)COC(=O)C=C    ZINC001224343165
C=CC(=O)OC[C@H](C)OC/C=C/C    ZINC001205043065
C=CC(=O)OCCCCCCCC    ZINC000001680750
C=CC(=O)OCCCCCC(C)C    ZINC000002571995
C=CC(=O)O[C@@H](CCC)CCCC    ZINC000118106384
C=CC(=O)OC[C@@H](CC)CCCC    ZINC000001680406
C=CC(=O)O[C@H](CCC)CCCC    ZINC000118106381
C=CC(=O)OC[C@H](CC)CCCC    ZINC000002041147
C=CC(=O)O[C@H](C)CCCCCC    ZINC000001698692
C=CC(=O)O[C@@H](C)CCCCCC    ZINC000002041781
C=Cc1cccc(S(=O)(=O)O)n1    ZINC001240828069
C=Cc1ccc(S(N)(=O)=O)nn1    ZINC001240829667
C=Cc1ccc2cc(C#N)sc2c1    ZINC001240829960
C=Cc1cnc(OC)c(C(F)F)c1    ZINC001240830967
C=Cc1cc(C)nc(OC(F)F)c1    ZINC001240833914
C=Cc1ncc(NCC(F)F)cn1    ZINC001161817593
C=Cc1cccc(-c2conc2C)c1    ZINC001243675395
C=Cc1ccc2c(ccc(=O)n2C)c1    ZINC000204352760
C=Cc1ccnc2cc(OC)ccc12    ZINC000143960515
C=Cc1ccc2ccc(=O)n(C)c2c1    ZINC001240830811
C=Cc1c(OC)ccc2cccnc21    ZINC001240829827
C=Cc1nccc2cc(OC)ccc21    ZINC001240826418
C=Cc1cn(C)c(=O)c2ccccc12    ZINC000139539146
C=Cc1nccc2ccc(OC)cc21    ZINC001240828300
C=Cc1cnc2cc(OC)ccc2c1    ZINC001240832000
C=Cc1ccc2nccc(OC)c2c1    ZINC001240830091
C=Cc1ccc(NC(=O)C#CC)cc1    ZINC001179752307
C=Cc1cccc(-c2cnoc2C)c1    ZINC001242601732
C=Cc1ccc2ccc(OC)cc2n1    ZINC001240828362
C=Cc1ccc(Nc2ccoc2)cc1    ZINC001173934553
C#CCNC(=O)c1ccc(C=C)cc1    ZINC000763250827
C=Cc1cnc2c(cccc2OC)c1    ZINC001240831925
C=Cc1ccnc2cccc(OC)c12    ZINC001240831939
C=Cc1cc(=O)n(C)c2ccccc12    ZINC000039121466
C=Cc1cnc(OC)c2ccccc12    ZINC001240829829
C=Cc1ccccc1Nc1ccoc1    ZINC001173936252
C=Cc1ccc2c(ccn2C(C)=O)c1    ZINC000006810545
C=Cc1ccc2c(cccc2OC)n1    ZINC001240828286
C=Cc1ccc2c(ccn(C)c2=O)c1    ZINC001240830205
C=Cc1cc(OC)c2ccccc2n1    ZINC001240828594
C=Cc1cnc(NCC(F)F)nc1    ZINC001161809910
C=Cc1nc(-c2ccccc2)oc1C    ZINC000197894381
C=Cc1ccc2ccc(OC)nc2c1    ZINC001240829957
C=Cc1cccc2ccc(OC)nc12    ZINC000116909345
C=Cc1cnc2cccc(OC)c2c1    ZINC001240831597
C=Cc1ccnc2ccc(OC)cc12    ZINC000115337927
C=Cc1cnc2ccc(OC)cc2c1    ZINC001240831464
C=Cc1ccccc1-c1conc1C    ZINC001243673482
C=Cc1cc2ccccc2n(C)c1=O    ZINC001240830347
C=Cc1ccc2cccc(OC)c2n1    ZINC001240827468
C=Cc1cccc2c1NC(=O)C21CC1    ZINC001240830297
C#CC(=O)NCc1ccc(C=C)cc1    ZINC001143915470
C=Cc1ccc2cc(OC)cnc2c1    ZINC001240831197
C=Cc1cc2ccc(OC)cc2cn1    ZINC001240828093
C=Cc1ccc(-c2ccoc2C)nc1    ZINC001243058591
C=Cc1ccnc2c(OC)cccc12    ZINC001240831322
C=Cc1cccc(Nc2ccco2)c1    ZINC001209917745
C=Cc1ncc(OC)c2ccccc12    ZINC001240827758
C=Cc1cc(OC)cc2ncccc12    ZINC001240831959
C=Cc1ccc(-c2cnoc2C)cc1    ZINC001242603396
C=Cc1cccc(Nc2ccoc2)c1    ZINC001173938335
C=Cc1ccc2cc(OC)ccc2n1    ZINC000164097434
C=Cc1ccc2oc(C3CC3)nc2c1    ZINC001240830235
C=Cc1cccc2c1C1(CC1)C(=O)N2    ZINC001240831742
C=Cc1cc2ncccc2c(OC)c1    ZINC001240831526
C=Cc1ccc2c(c1)NC(=O)C21CC1    ZINC001240831385
C=Cc1cc(OC)cc2cccnc12    ZINC001240831567
C=Cc1ccc(-c2conc2C)cc1    ZINC001243677363
C=Cc1nccc2c(OC)cccc12    ZINC000687827603
C=Cc1ccccc1-c1cnoc1C    ZINC001242600976
C=Cc1ccc2c(c1)C1(CC1)C(=O)N2    ZINC001240830346
C=Cc1ccc2c(ccnc2OC)c1    ZINC001240830058
C=Cc1cc2cc(OC)ccc2cn1    ZINC000705884058
C=Cc1ccccc1Nc1ccco1    ZINC001209943627
C=Cc1ccc2nc(OC)ccc2c1    ZINC001240829170
C=Cc1ccc(OC)c2cnccc12    ZINC001240830993
C=Cc1cccc(-n2cncc2N)c1    ZINC001209916162
C=Cc1ccc(-n2ccnc2N)cc1    ZINC001240833919
C=Cc1ccccc1-n1cncc1N    ZINC001209943235
C=Cc1cccc(Nc2ncc[nH]2)c1    ZINC001176085597
C=Cc1ccc(Cn2ccnc2)cn1    ZINC001240828818
C=Cc1ccc2nnc(C3CC3)n2c1    ZINC001240831510
C=Cc1ccccc1Nc1cn[nH]c1    ZINC001174297344
C=Cc1ccccc1Nc1ncc[nH]1    ZINC001176085338
C=Cc1ccccc1-n1cc(N)cn1    ZINC001209939840
C=Cc1ccc(-c2ncn(C)n2)cc1    ZINC001240831632
C=Cc1ccc(Nc2cn[nH]c2)cc1    ZINC001174293766
C=Cc1cccc(Nc2cn[nH]c2)c1    ZINC001174298130
C=Cc1ccccc1-n1nccc1N    ZINC001209940129
C=Cc1ccc(-c2nc(C)n[nH]2)cc1    ZINC000065533547
C=Cc1ccc(Cn2cncn2)cc1    ZINC000255983821
C=Cc1ccc(-c2ccn(C)n2)nc1    ZINC001242457966
C=Cc1ccc(N2CC(C#N)C2)nc1    ZINC001163694835
C=Cc1nc(C2CC2)[nH]c2nccc1-2    ZINC001240829697
C=Cc1cccc(-n2cc(N)cn2)c1    ZINC001209915221
C=Cc1cccc(-n2nccc2N)c1    ZINC001209915976
C=Cc1ccc(-c2cnn(C)c2)nc1    ZINC001240293919
C=CCn1ccc2c1ncnc2C=C    ZINC001240827879
C=Cc1ccc(Nc2ncc[nH]2)cc1    ZINC001176084530
C=Cc1ccc(-c2c[nH]nc2C)nc1    ZINC001240516434
C=Cc1ccc(-c2cncn2C)nc1    ZINC001243064263
C=Cc1cccc(-n2ccnc2N)c1    ZINC001240833912
C=CC(=O)OCCN1CCOCC1    ZINC000031319453
C=Cc1cc(CC)c(C#N)c(CC)c1    ZINC001240831199
C=Cc1ccc(C2=CCNCC2)cc1    ZINC000204996988
C=Cc1cccc(C2=CCCNC2)c1    ZINC001240658678
C=Cc1ccccc1NC1=CCCC1    ZINC001173998974
C#CCCCNc1cccc(C=C)c1    ZINC001162445912
C=Cc1ccccc1/C(C)=C/C=C/N    ZINC001242008560
C=Cc1ccc([C@H](C#N)C(C)C)cc1    ZINC001240831974
C#CCCCNc1ccccc1C=C    ZINC001162445914
C=Cc1cccc(C2=CCNCC2)c1    ZINC001240467715
C=Cc1ccc(C2=CCCNC2)cc1    ZINC001240665235
C=Cc1ccccc1C1=CNCCC1    ZINC001243949998
C=Cc1ccc([C@@H](C#N)C(C)C)cc1    ZINC001240831975
C=Cc1cccc(C2=CNCCC2)c1    ZINC001243952686
C=Cc1cccc(CCCCC#N)c1    ZINC001250065860
C=Cc1ccc(NC2=CCCC2)cc1    ZINC001173999861
C=Cc1ccc(C2=CCCCC2)nc1    ZINC001241714968
C=Cc1ccccc1C1=CCNCC1    ZINC001240468111
C=Cc1ccc(C2=CNCCC2)cc1    ZINC001243949198
C=Cc1cccc(NC2=CCCC2)c1    ZINC001173998548
C=Cc1ccccc1CCCCC#N    ZINC001250065996
C=Cc1ccccc1C1=CCCNC1    ZINC001240659543
C=Cc1cccc(/C(C)=C/C=C/N)c1    ZINC001241956270
C=CC(=O)OCC(C)(C)CN(C)C    ZINC000002572110
C=Cc1ccc(S(=O)(=O)F)cc1    ZINC000147017894
C=Cc1cccc2sc(C#N)nc21    ZINC001240833971
C=Cc1ncc(C#N)c2ccsc21    ZINC001240829460
C=Cc1ccc(F)c(F)c1SC    ZINC001240833889
C=CC(=O)OCC(F)(F)C(F)F    ZINC000002584317
C=Cc1cc(F)c(SC)cc1F    ZINC001240833002
C=Cc1cc(F)cc(F)c1SC    ZINC001240833123
C=Cc1cc(F)c(SC)c(F)c1    ZINC001240833535
C=Cc1cccc(-c2ccsc2)c1    ZINC001239510425
C=Cc1ccccc1-c1ccsc1    ZINC001239508460
C=Cc1ccc(-c2ccsc2)cc1    ZINC001239510688
C=Cc1ccc(-c2cccs2)cc1    ZINC000090735063
C=Cc1cc(C)ccc1C(F)(F)F    ZINC001240830250
C=Cc1cccc(C(F)(F)F)c1C    ZINC000143499764
C=Cc1cccc(CC(F)(F)F)c1    ZINC001250030170
C=Cc1cccc(C)c1C(F)(F)F    ZINC001240829965
C=Cc1ccc(CC(F)(F)F)cc1    ZINC000200516339
C=Cc1cc(C(F)(F)F)ccc1C    ZINC000221709427
C=Cc1ccc(C)c(C(F)(F)F)c1    ZINC000231592239
C=Cc1cc(C)cc(C(F)(F)F)c1    ZINC000142543652
C=Cc1ccc(C(F)(F)F)cc1C    ZINC001240829921
C=Cc1ccccc1CC(F)(F)F    ZINC000142453246
C=Cc1ccc(C(F)(F)F)c(C)c1    ZINC001240829975
C=Cc1ccc(C)cc1C(F)(F)F    ZINC001240829963
C#CCOC(=O)c1ccc(C=C)cc1    ZINC000584643269
C=Cc1nc(-c2cccc(C)c2)no1    ZINC000070581024
C=Cc1cccc(Nc2ccon2)c1    ZINC001209916543
C=Cc1ncc2ccc(OC)cc2n1    ZINC001240828200
C=Cc1ncnc2cccc(OC)c12    ZINC001240829159
C=Cc1nc2ccccc2nc1OC    ZINC000306574677
C=Cc1cccc(-c2nnc(C)o2)c1    ZINC001253470902
C=Cc1ccc2ncc(=O)n(C)c2c1    ZINC001240829840
C=Cc1ccc(-c2noc(C)n2)cc1    ZINC001240829967
C=Cc1nc(-c2ccc(C)cc2)no1    ZINC000034295368
C=Cc1ccccc1-c1nnc(C)o1    ZINC001253470983
C=Cc1cnc2c(c1)C1(CC1)C(=O)N2    ZINC001240831396
C=Cc1cccc(Nc2ncco2)c1    ZINC001209916967
C=Cc1ncnc2cc(OC)ccc12    ZINC001240827783
C=Cc1ncc(-c2ccoc2C)cn1    ZINC001243065921
C=Cc1ccccc1Nc1ccno1    ZINC001209944730
C=Cc1nc2c(cc1C#N)COCC2    ZINC001240829367
C=Cc1nnc(-c2cccc(C)c2)o1    ZINC001253602592
C=Cc1cnc2c(c1)nccc2OC    ZINC001240833813
C=Cc1ncc2cc(OC)ccc2n1    ZINC001240826973
C=Cc1ccc(C(N)=O)c2[nH]ccc21    ZINC001240832019
C=Cc1ncnc2ccc(OC)cc12    ZINC001240827145
C=Cc1cccc(Nc2cnoc2)c1    ZINC001203244734
C=Cc1ccc(Nc2cnoc2)cc1    ZINC001203237451
C=Cc1cccc(Nc2ccno2)c1    ZINC001209916036
C=Cc1nc2ccccc2c(OC)n1    ZINC001240827856
C=Cc1ccc2ncnc(OC)c2c1    ZINC001240829907
C=Cc1nnc(Cc2ccccc2)o1    ZINC000202492439
C=Cc1cc(C)nc(-c2ccco2)n1    ZINC001240828851
C=Cc1cc2cc[nH]c2c(C(N)=O)c1    ZINC001240831067
C=Cc1nc(-c2ccccc2C)no1    ZINC000070581008
C=Cc1nnc(OC)c2ccccc12    ZINC001240829073
C=Cc1ccccc1Nc1cnoc1    ZINC001203244880
C=Cc1cnc(-c2ccoc2C)nc1    ZINC001243060287
C=Cc1ccccc1Nc1ncco1    ZINC001209938891
C=Cc1ccc(-c2conc2C)nc1    ZINC001243675225
C=Cc1cnc2cc(OC)ccc2n1    ZINC001240827247
C=Cc1nnc(-c2ccc(C)cc2)o1    ZINC000104515412
C=Cc1ccc(-c2cnoc2C)nc1    ZINC001242599929
C=Cc1ccc(C(=O)NCC#N)cc1    ZINC000334305347
C=Cc1ccc(-c2nnc(C)o2)cc1    ZINC000219558631
C=Cc1cnc2ccc(OC)cc2n1    ZINC001240828028
C=CCOc1ccc(C=C)nc1C#N    ZINC001240829062
C=Cc1ccc(-c2ccc(C)o2)nn1    ZINC001240829001
C=Cc1ccccc1Nc1ccon1    ZINC001209938874
C=Cc1ccnc2ccc(OC)nc12    ZINC000090548547
C=Cc1ccc2ccc(=O)n(C)c2n1    ZINC001240827249
C=Cc1ncc2cccc(OC)c2n1    ZINC001240827021
C=Cc1ncnc2c(OC)cccc12    ZINC001240827522
C=Cc1ncnc2c1ncn2C1CC1    ZINC001240828898
C=Cc1ncc(-c2cncn2C)cn1    ZINC001243072626
C=Cc1cnc(-c2c[nH]nc2C)nc1    ZINC001240516986
C=Cc1ccc(-n2cnc(C)c2)nn1    ZINC001240828369
C=Cc1ccc(-n2ccnc2C)nn1    ZINC001240829434
C=Cc1cnc(-c2cncn2C)nc1    ZINC001243064246
C=Cc1ncc(-c2cnn(C)c2)cn1    ZINC001240299233
C=Cc1cncc(-n2ccnc2C)n1    ZINC001240828794
C=CC(=O)OC[C@H](C)OC1COC1    ZINC001222687404
C=Cc1ncc(-c2c[nH]nc2C)cn1    ZINC001240522655
C=Cc1ccc(Cn2cncn2)cn1    ZINC001240829037
C=Cc1ccc(Cc2nnn[nH]2)cc1    ZINC000095130207
C=Cc1ncc(-c2ccn(C)n2)cn1    ZINC001242461286
C=Cc1cc(-n2cnc(C)c2)ncn1    ZINC001240828660
C=Cc1cnc(-c2cnn(C)c2)nc1    ZINC001240293381
C=CC(=O)OC[C@@H](C)OC1COC1    ZINC001222687403
C=Cc1ccc(C)c(-c2nnn[nH]2)c1    ZINC000079383852
C=Cc1ccc(-c2nn[nH]n2)cc1C    ZINC001240831400
C=Cc1cnc(-c2ccn(C)n2)nc1    ZINC001242458402
C=Cc1cc(-n2ccnc2C)ncn1    ZINC001240827674
C=Cc1cc(-n2ccnc2)nc(C)n1    ZINC001240829529
C#C[C@H](C)OCc1ccc(C=C)cc1    ZINC001223148073
C=Cc1ccccc1C1=CCCOC1    ZINC001245157047
C#CC[C@@H](C)Oc1ccc(C=C)cc1    ZINC001230448022
C=Cc1ccccc1C1=CCOCC1    ZINC001242075068
C=Cc1cccc(C2=CCCOC2)c1    ZINC001245158896
C#C[C@@H](CC)Oc1ccc(C=C)cc1    ZINC001230444134
C=Cc1ccc(C2=CCOCC2)cc1    ZINC001240829639
C=Cc1ccc(OC2CC=CC2)cc1    ZINC001230443186
C=Cc1cccc(C2=CCOCC2)c1    ZINC001242076267
C#C[C@H](CC)Oc1ccc(C=C)cc1    ZINC001230444132
C=Cc1ccc(O[C@H]2C=CCC2)cc1    ZINC001230447282
C#C[C@@H](C)OCc1ccc(C=C)cc1    ZINC001223148071
C=Cc1ccc(OC(C=C)C=C)cc1    ZINC001230448336
C=Cc1ccc(C2=CCCOC2)cc1    ZINC001245161002
C#CC[C@H](C)Oc1ccc(C=C)cc1    ZINC001230448024
C=Cc1ccc(O[C@@H]2C=CCC2)cc1    ZINC001230447281
C=Cc1ccc(C2=CCCNC2)nc1    ZINC001240653275
C#CCCCNc1ccc(C=C)cn1    ZINC001155018107
C=Cc1ncc(C2=CCCCC2)cn1    ZINC001241719493
C=Cc1ccc(C2=CCNCC2)nc1    ZINC001240466036
C=Cc1nc(C(C)(C)C)ccc1C#N    ZINC001240829228
C=Cc1ccc(C2=CNCCC2)nc1    ZINC001243948769
C=Cc1cccc(/C(=C/C)NC=N)c1    ZINC001241942617
C=Cc1nc(C2CC2)nc2c1CCC2    ZINC001240829384
C=Cc1cnc(C2=CCCCC2)nc1    ZINC001241715541
C=Cc1ccccc1/C(=C/C)NC=N    ZINC001241999822
C=Cc1cnc2[nH]cc(C(C)C)c2c1    ZINC001240829954
C=Cc1cc(C2CC2)nc(C2CC2)n1    ZINC001240829141
C=CC(=O)OC[C@@H](C)O[C@H](C)CC    ZINC001204622533
C=CC(=O)OC[C@@H](C)OCCCC    ZINC000114635366
C=CC(=O)OC[C@H](C)OCCCC    ZINC000114635364
C=CC(=O)OC[C@@H](C)OCC(C)C    ZINC000200783148
C=CC(=O)OC[C@H](C)O[C@H](C)CC    ZINC001204622529
C=CC(=O)OC[C@H](C)OCC(C)C    ZINC000200783119
C=CC(=O)OC[C@@H](C)O[C@@H](C)CC    ZINC001204622530
C=CC(=O)OC[C@H](C)O[C@@H](C)CC    ZINC001204622532
C=Cc1ccc(C2CCCCC2)cc1    ZINC000002571928
C=Cc1c(C)c(C)c(C=C)c(C)c1C    ZINC000001621293
C=CC(=O)OCC[N+](C)(CC)CC    ZINC000002571940
C=Cc1cc(S(=O)(=O)F)ccn1    ZINC001240829689
C=Cc1cccc(-c2cscn2)c1    ZINC001241890622
C=Cc1ccccc1-c1cscn1    ZINC000162904636
C=Cc1ccccc1-c1nccs1    ZINC000139055203
C=Cc1ccc(-c2ccsc2)nc1    ZINC001239508595
C=Cc1cc(-c2cccs2)ccn1    ZINC001240827786
C=Cc1ccc(-c2cccs2)nc1    ZINC001240833928
C=Cc1ccc(-c2cncs2)cc1    ZINC001241500463
C=Cc1ccccc1-c1cncs1    ZINC001241497832
C=Cc1ccc(-c2nccs2)cc1    ZINC001240830784
C=Cc1ccc(-c2cscn2)cc1    ZINC000146730168
C=Cc1cccc(-c2cncs2)c1    ZINC001241497458
C=Cc1cccc(-c2nccs2)c1    ZINC001241957471
C=Cc1cc(C)c(C(F)(F)F)cn1    ZINC001240826960
C=Cc1cc(C(F)(F)F)cc(C)n1    ZINC001240826162
C=Cc1ccc(C)c(C(F)(F)F)n1    ZINC001240828458
C=Cc1cnc(C)c(C(F)(F)F)c1    ZINC001240830774
C=Cc1ccc2oc(C(N)=O)cc2c1    ZINC001240831999
C=Cc1ccc2c(c1)CC(=O)NC2=O    ZINC001240831432
C=Cc1cc(C#N)ccc1C(=O)OC    ZINC001240832890
C=Cc1ccc(C#N)c(C(=O)OC)c1    ZINC001240831187
C=Cc1ccc(C(=O)OC)c(C#N)c1    ZINC001240829813
C=Cc1cc(C)cc(C(F)(F)F)n1    ZINC001240828083
C=Cc1nc(C(F)(F)F)ccc1C    ZINC001240828226
C=Cc1ccc(C(F)(F)F)nc1C    ZINC001240830286
C=Cc1ccc2nc(C)oc(=O)c2c1    ZINC001240830311
C=Cc1ccc(C(=O)OC)cc1C#N    ZINC001240829912
C=Cc1cnc(C(F)(F)F)c(C)c1    ZINC001240831495
C=Cc1cnc(C(F)(F)F)cc1C    ZINC001240829250
C=Cc1ccc(C(=O)OCC#N)cc1    ZINC000785619274
C=Cc1cc(C#N)cc(C(=O)OC)c1    ZINC001240831769
C=Cc1ccc(C#N)cc1C(=O)OC    ZINC001240829184
C=Cc1ccccc1Nc1nnco1    ZINC001209939504
C=Cc1nc(-c2cccnc2C)no1    ZINC001247513058
C=Cc1ncnc2cc(OC)cnc12    ZINC001240827812
C=Cc1nc(-c2ccc(C)cn2)no1    ZINC000307357290
C=Cc1ncnc2c1ccnc2OC    ZINC001240827213
C=Cc1nc(-c2cc(C)ccn2)no1    ZINC000070581005
C=Cc1nc(-c2ncccc2C)no1    ZINC000070581019
C=Cc1ncccc1-c1nc(C)no1    ZINC001240829387
C=Cc1nc(-c2cnccc2C)no1    ZINC000164638290
C=Cc1nc(-c2ccnc(C)c2)no1    ZINC000606258882
C=Cc1cnc(-c2cnoc2C)nc1    ZINC001242599992
C=Cc1ncnc2ccc(OC)nc12    ZINC001240828711
C=Cc1cc(-c2nc(C)no2)ccn1    ZINC001240829204
C=Cc1nc(-c2cncc(C)c2)no1    ZINC001247513054
C=Cc1cccc(Nc2nnco2)c1    ZINC001209916939
C=Cc1nc(-c2cccc(C)n2)no1    ZINC000070581004
C=Cc1cnc(-c2conc2C)nc1    ZINC001243675078
C=Cc1ncc(-c2cnoc2C)cn1    ZINC001242604664
C=Cc1ncc(-c2conc2C)cn1    ZINC001243679948
C=Cc1ccc(-c2nc(C)no2)cn1    ZINC000142602264
C=Cc1nc(-c2ccncc2C)no1    ZINC000132761578
C=CC(=O)OC[C@H](C)OCC(N)=O    ZINC001205856345
C=CC(=O)OC[C@@H](C)OCC(N)=O    ZINC001205856346
C=Cc1ccc(-c2nnn(C)n2)nc1    ZINC001240829941
C=Cc1ccc(-c2nnnn2C)nc1    ZINC001240831687
C=Cc1cc(-n2cncn2)nc(C)n1    ZINC001240829738
C=CCNC(=O)c1ccc(C=C)cc1    ZINC000141863545
C=Cc1ccc(N2CCCC2=O)cc1    ZINC001240829929
C=Cc1cc(C)c2c(c1)CCC(=O)N2    ZINC001240831192
C=Cc1ccc(C(=O)N2CCC2)cc1    ZINC000336121162
C=Cc1ccc2c(c1)CCCC(=O)N2    ZINC001240831459
C=Cc1ccc([C@@H]2CCC(=O)N2)cc1    ZINC001240830800
C=Cc1cccc(NC2=CCOC2)c1    ZINC001203395529
C=Cc1ccc2c(c1)C(=O)NC2(C)C    ZINC001240833883
C=Cc1ccc(NC(=O)C2CC2)cc1    ZINC001142677529
C=Cc1ccccc1NC1CC(=O)C1    ZINC001167340877
C=Cc1ccc2c(c1)CCN2C(C)=O    ZINC000045820086
C=Cc1cccc2c1C(=O)N(C)CC2    ZINC001240831679
C=Cc1ccc(NC2=CCOC2)cc1    ZINC001203389331
C=Cc1ccc(NC(=O)C(=C)C)cc1    ZINC000000500005
C=Cc1ccccc1NC1=CCOC1    ZINC001203395018
C=Cc1cccc([C@@H]2CNC(=O)C2)c1    ZINC000238137458
C=Cc1cccc2c1CCN(C)C2=O    ZINC001240833064
C=Cc1ccc(C(=O)NC2CC2)cc1    ZINC000336119292
C=Cc1ccc(C2=CCCOC2)nc1    ZINC001245155446
C=Cc1cccc([C@H]2CNC(=O)C2)c1    ZINC000238137781
C=Cc1ccc2c(c1)CCN(C)C2=O    ZINC001240831504
C=Cc1ccc2c(c1)COC21CNC1    ZINC001240833509
C=Cc1ccc2c(c1)C(C)(C)C(=O)N2    ZINC001240830383
C=Cc1cccc(NC2CC(=O)C2)c1    ZINC001167340929
C=Cc1ccc2c(c1)NC(=O)C2(C)C    ZINC001240833827
C=Cc1ccc(C2=CCOCC2)nc1    ZINC001242074128
C=Cc1cccc2c1C(C)(C)C(=O)N2    ZINC001240831583
C=Cc1ccc([C@H]2CCC(=O)N2)cc1    ZINC001240830799
C=Cc1ccc2c(c1)C(=O)N(C)CC2    ZINC000142703236
C#CCCCNc1cnc(C=C)nc1    ZINC001162446377
C=Cc1ncc(C2=CNCCC2)cn1    ZINC001243954080
C=Cc1ncnc2c1ccn2C(C)C    ZINC001240827868
C=Cc1ccc(N(C)[C@@H](C)C#N)nc1    ZINC001157491753
C=Cc1ncc(C2=CCNCC2)cn1    ZINC001240470289
C=Cc1ccc(N(C)[C@H](C)C#N)nc1    ZINC001157491747
C=Cc1nnc(CC)c(CC)c1C#N    ZINC001240829469
C=Cc1cnc(C2=CCNCC2)nc1    ZINC001240465564
C=Cc1cnc(C2=CCCNC2)nc1    ZINC001240652348
C=Cc1ncc(C2=CCCNC2)cn1    ZINC001240679755
C=Cc1ccc2c(nnn2CC)c1C    ZINC001240830600
C=Cc1nc(C(C)C)[nH]c2nccc1-2    ZINC001240829316
C=Cc1ccc2nnc(C(C)C)n2c1    ZINC000038234799
C#CCCCNc1ncc(C=C)cn1    ZINC001162439823
C=Cc1cnc(C2=CNCCC2)nc1    ZINC001243948992
C=CC(=O)OC[C@@H](C)OCCCN    ZINC001217871192
C=CC(=O)OC[C@H](C)OCCCN    ZINC001217871193
C=Cc1ccc([C@H]2CCN(C)C2)cc1    ZINC000114208720
C=CCCCNc1cccc(C=C)c1    ZINC001170299875
C=Cc1ccccc1CN1CCCC1    ZINC000059619610
C=Cc1cccc(NC2(C)CCC2)c1    ZINC001164032655
C=Cc1cccc(C2CCNCC2)c1    ZINC000238136949
C=Cc1ccc([C@H]2CCCNC2)cc1    ZINC000238135232
C=Cc1ccccc1NC1(C)CCC1    ZINC001164032926
C=Cc1ccc([C@@H]2CCCNC2)cc1    ZINC000238134786
C=Cc1ccc2c(c1)CCN(CC)C2    ZINC001240829884
C=Cc1ccc(CN2CCCC2)cc1    ZINC000038854892
C=Cc1cccc(CN2CCCC2)c1    ZINC000114214070
C=Cc1ccc(/C=C/C(C)(C)C)nc1    ZINC001241563258
C=Cc1ccc([C@@H]2CCN(C)C2)cc1    ZINC000114208723
C=Cc1ccc(N2CCCCC2)cc1    ZINC000081217751
C=Cc1cccc(N2CCCCC2)c1    ZINC000114210432
C=Cc1ccc2c(c1)NCCC2(C)C    ZINC001240831306
C=Cc1ccc(C2CCNCC2)cc1    ZINC001240830109
C=CCCCNc1ccccc1C=C    ZINC001170299659
C=Cc1ccc2c(c1)C(C)(C)CCN2    ZINC001240830997
C=Cc1ccccc1C1CCNCC1    ZINC000114648845
C=Cc1ccc(S(=O)(=O)F)nn1    ZINC001240829124
C=Cc1ccc(-c2ccsc2)nn1    ZINC001240829171
C=Cc1ccc(-c2cscn2)nc1    ZINC001241887952
C=Cc1cccc(OC(F)(F)F)c1    ZINC000087198248
C=Cc1cc(F)ccc1OC(F)F    ZINC001240831854
C=Cc1ccccc1OC(F)(F)F    ZINC000087198268
C=Cc1c(F)cccc1OC(F)F    ZINC001240830215
C=Cc1ccc(OC(F)F)c(F)c1    ZINC001240830293
C=Cc1ccc(F)c(OC(F)F)c1    ZINC001240830225
C=Cc1cncc(-c2cccs2)n1    ZINC001240829808
C=Cc1ccc(-c2cncs2)nc1    ZINC001241496201
C=Cc1ccc(-c2nccs2)nc1    ZINC001242894971
C=Cc1ccc(-c2cccs2)nn1    ZINC001240827664
C=Cc1ccc(OC(F)F)cc1F    ZINC001240830335
C=Cc1ccc(F)cc1OC(F)F    ZINC001240830174
C=Cc1ccc(OC(F)(F)F)cc1    ZINC000034140366
C=Cc1ncc(-c2ccsc2)cn1    ZINC001239512386
C=Cc1cc(-c2cccs2)ncn1    ZINC001240829368
C=Cc1cnc(-c2ccsc2)nc1    ZINC001239508546
C=Cc1ccc(-c2csnn2)cc1    ZINC000144857983
C=Cc1cc(C)nc(C(F)(F)F)n1    ZINC001240827226
C=Cc1cc(N)cc(C(F)(F)F)n1    ZINC001240827744
C=Cc1cnc(C)nc1C(F)(F)F    ZINC001240831185
C=Cc1nc(C)cc2c1C(=O)NC2=O    ZINC001240828536
C=CC(=O)O[C@@H]1CCCC[C@H]1Cl    ZINC000113694489
C=CC(=O)O[C@@H]1CCCC[C@@H]1Cl    ZINC000113694490
C=CC(=O)O[C@H]1CCCC[C@@H]1Cl    ZINC000113694487
C=Cc1cc(F)cc(-c2ccoc2)c1    ZINC001239691307
C=Cc1nc(C)cc(C(F)(F)F)n1    ZINC000202491179
C=Cc1ncc(C(F)(F)F)cc1N    ZINC001240828420
C=Cc1nnc(C)cc1C(F)(F)F    ZINC001240829056
C=Cc1ccc2nc(C(N)=O)oc2c1    ZINC001240831024
C=CC(=O)Oc1ccc(NC#N)cc1    ZINC001168636275
C=Cc1ncc(C#N)cc1C(=O)OC    ZINC001240829747
C=CC(=O)O[C@H]1CCCC[C@H]1Cl    ZINC000113694485
C=Cc1ccc(F)cc1-c1ccoc1    ZINC001239688022
C=Cc1cc(=N)c(C(F)(F)F)c[nH]1    ZINC001240827501
C=Cc1cc(C(F)(F)F)nc(C)n1    ZINC001240827111
C=Cc1ccc2oc(C(N)=O)nc2c1    ZINC001240831017
C=Cc1ccc(C(=O)OC)nc1C#N    ZINC001240832058
C=Cc1cc(F)ccc1-c1ccoc1    ZINC001239691795
C=CC(=O)OC[C@H](C)OCC(=O)O    ZINC001225023736
C=Cc1cnc(NC(C)=O)c(C#N)n1    ZINC000001769590
C=Cc1cc(F)ccc1-c1ncc[nH]1    ZINC001242019203
C=Cc1nc(C)nc2ccc(F)cc12    ZINC001240827470
C=Cc1ccc(F)cc1-c1ncc[nH]1    ZINC001242018408
C=Cc1cc(F)ccc1-c1cn[nH]c1    ZINC001240243318
C=Cc1cc(F)cc(-c2cc[nH]n2)c1    ZINC001245312971
C=Cc1nc(C)nc2cc(F)ccc12    ZINC001240828079
C=Cc1cc(F)cc(-c2ncc[nH]2)c1    ZINC001242019530
C=CC(=O)OC[C@@H](C)OCC(=O)O    ZINC001225023739
C=Cc1nc[nH]c2ncc(C(N)=O)c1-2    ZINC001240829301
C=Cc1ccc(F)cc1-c1cc[nH]n1    ZINC001245311479
C=Cc1cc(F)cc(-c2cn[nH]c2)c1    ZINC001240244259
C=Cc1ccc(F)c(-n2ccnc2)c1    ZINC001240833133
C=Cc1cc(F)ccc1-c1cc[nH]n1    ZINC001245314282
C=Cc1ccc(F)cc1-c1cn[nH]c1    ZINC001240242745
C=Cc1ccc(/C=C\C(=O)OC)cc1    ZINC000201161926
C=Cc1ccc(/C=C/C(=O)OC)cc1    ZINC000138023967
C=Cc1ccc(OC2CC(=O)C2)cc1    ZINC001230447665
C=CC(=O)Oc1ccc(C(=C)C)cc1    ZINC000201950206
C=CCOC(=O)c1ccc(C=C)cc1    ZINC000146020724
C=Cc1cccc2c1CN(C)C(=O)N2    ZINC001240831783
C=Cc1ccc2c(c1)NC(=O)N(C)C2    ZINC001240831302
C=Cc1cnc(C2=CCOCC2)nc1    ZINC001242073956
C=Cc1cc2c(cn1)C(C)(C)C(=O)N2    ZINC001240828398
C=CCNC(=O)c1ccc(C=C)nc1    ZINC001240828883
C=Cc1ccc2c(c1)CNC(=O)N2C    ZINC001240833426
C=Cc1ccc(NC(=O)C(=C)N)cc1    ZINC001218840293
C=Cc1cccc2c1N(C)C(=O)NC2    ZINC001240831293
C=Cc1ccc(NC2CC(=O)C2)nc1    ZINC001156616428
C=CC(=O)OCCO[Si](C)(C)C    ZINC000195937019
C=Cc1ccc(C2(C(N)=O)CC2)cn1    ZINC001240827721
C=Cc1c(C)nc(OC)c(C#N)c1C    ZINC001240829909
C=Cc1cccc2c1CNC(=O)N2C    ZINC001240833412
C=Cc1ncc(C2=CCOCC2)cn1    ZINC001242079901
C=Cc1ccc(C(=O)NC2CC2)cn1    ZINC001240828214
C=CCNC(=O)c1cccnc1C=C    ZINC001240829215
C=Cc1ncc(C2=CCCOC2)cn1    ZINC001245160453
C=Cc1cccc2c1NC(=O)N(C)C2    ZINC001240830819
C=Cc1cnc(C2=CCCOC2)nc1    ZINC001245156096
C=Cc1cccc(N2CCNC2=O)c1    ZINC001240829991
C=Cc1ccc(N2CCCC2=O)nc1    ZINC001240831924
C=Cc1nc2c(cc1C(N)=O)CCC2    ZINC001240829591
C=Cc1cc(F)ccc1C1=CCCC1    ZINC001239789372
C=Cc1ccc(F)cc1C1=CCCC1    ZINC001239788694
C=Cc1ccccc1B1OCCCO1    ZINC000169807821
C=CC(=O)OC[C@H](C)OC[C@H](C)O    ZINC000113267118
C=CC(=O)OC[C@H](C)OC[C@@H](C)O    ZINC000113267116
C=CC(=O)OC[C@H](C)OCCOC    ZINC001204971168
C=CC(=O)OC[C@H](C)OCCCO    ZINC001217870816
C=CC(=O)OC[C@@H](C)OCCCO    ZINC001217870815
C=CC(=O)OC[C@@H](C)OC[C@@H](C)O    ZINC000113267121
C=Cc1cc(F)cc(C2=CCCC2)c1    ZINC001239789596
C=CC(=O)OC[C@@H](C)OC[C@H](C)O    ZINC000113267123
C=CC(=O)OC[C@@H](C)OCCOC    ZINC001204971161
C=CC(=O)OCCOCCOCC    ZINC000002560646
C=Cc1ncc2ncn(C(C)C)c2n1    ZINC001240828870
C=Cc1ncnc2[nH]c(C(C)C)nc21    ZINC001240829435
C=Cc1ccccc1C[C@H]1CCCO1    ZINC001250102127
C=Cc1ccc(CO[C@H](C)C=C)cc1    ZINC001223148202
C=Cc1ccc(/C=C/C(C)(C)O)cc1    ZINC001239155727
C=Cc1ccc2c(c1)C(C)(C)CCO2    ZINC001240830810
C=Cc1ccc(CO[C@@H](C)C=C)cc1    ZINC001223148204
C=Cc1ccc(O[C@@H](C)C2CC2)cc1    ZINC001230444958
C=Cc1ccc(O[C@@H](C=C)CC)cc1    ZINC001230444907
C=Cc1cccc(/C=C/C(C)(C)O)c1    ZINC001239151374
C=Cc1ccccc1C[C@@H]1CCCO1    ZINC001250102131
C=Cc1ccc(O[C@H](C)C2CC2)cc1    ZINC001230444963
C=Cc1ccccc1OC1CCCC1    ZINC000222864825
C=CC[C@@H](C)Oc1ccc(C=C)cc1    ZINC001230444624
C=Cc1ccc(O[C@H](C=C)CC)cc1    ZINC001230444906
C=Cc1ccc2c(c1)CCC(C)(C)O2    ZINC001240831788
C=Cc1ccc(C2CCOCC2)cc1    ZINC001240831614
C=Cc1cccc(C[C@H]2CCCO2)c1    ZINC001250103324
C=Cc1ccc(OC2CCCC2)cc1    ZINC000101440139
C=Cc1ccccc1/C=C/C(C)(C)O    ZINC001239151273
C=Cc1ccc(COC2CCC2)cc1    ZINC001223148935
C=Cc1cccc(C[C@@H]2CCCO2)c1    ZINC001250103328
C=Cc1cnc(/C=C/C(C)(C)C)nc1    ZINC001241563017
C=Cc1ccccc1N1CC[C@H](N)C1    ZINC001164282279
C=Cc1ccc(CN2CCCC2)cn1    ZINC001240829580
C=Cc1ccc(N2CC(C)(C)C2)nc1    ZINC001163727058
C=Cc1cnc(N2CCCC2)c(C)c1    ZINC000072222446
C=Cc1ccccc1N1CCNCC1    ZINC001240831728
C=Cc1ccc(N2CCNCC2)cc1    ZINC000039115297
C=Cc1ccc(CN(C)C2CC2)cn1    ZINC001240829043
C=Cc1ccccc1N1CC[C@@H](N)C1    ZINC001164282278
C=Cc1ncccc1CN1CCCC1    ZINC001240829331
C=Cc1cnc(N2CCCC2)cc1C    ZINC000072223485
C=Cc1cncc(CN2CCCC2)c1    ZINC001240831574
C=Cc1ncc(/C=C/C(C)(C)C)cn1    ZINC001241566023
C=Cc1ccnc(N2CCCCC2)c1    ZINC001240829787
C=CCCCNc1ccc(C=C)cn1    ZINC001159262663
C=Cc1cc(N2CCCCC2)ccn1    ZINC000138161882
C=Cc1ccc(N2CCCCC2)nc1    ZINC000072225459
C=Cc1cccc(N2CC[C@H](N)C2)c1    ZINC001164282609
C=Cc1cccc(N2CC[C@@H](N)C2)c1    ZINC001164282608
C=Cc1cccc(N2CCNCC2)c1    ZINC000142409801
C=Cc1ccc(NC2(C)CCC2)nc1    ZINC001156073685
C=Cc1ccc(N2CCCC2)nc1C    ZINC000072224529
C=Cc1ccc2ccc(Cl)cc2n1    ZINC000039185378
C=Cc1cc2ccccc2nc1Cl    ZINC000039251018
C=Cc1ccc2cccc(Cl)c2n1    ZINC000199808509
C=Cc1ncc(-c2nccs2)cn1    ZINC001242899209
C=Cc1cnc(-c2cncs2)nc1    ZINC001241496334
C=Cc1ccc(OC(F)(F)F)nc1    ZINC001240831697
C=Cc1ccc(OC(F)(F)F)cn1    ZINC001240827802
C=Cc1ncccc1OC(F)(F)F    ZINC001240827456
C=Cc1cnc(-c2nccs2)nc1    ZINC001242895336
C=Cc1cnc(-c2cscn2)nc1    ZINC001241888438
C=Cc1ccnc(-c2cncs2)n1    ZINC001240829769
C=Cc1ccnc(-c2nccs2)n1    ZINC001240829797
C=Cc1ncc(-c2cscn2)cn1    ZINC001241892977
C=Cc1cc(OC(F)(F)F)ccn1    ZINC001240829274
C=Cc1cncc(OC(F)(F)F)c1    ZINC001240831500
C=Cc1cccc(OC(F)(F)F)n1    ZINC001240827776
C=Cc1ccc2oc(=O)nc(O)c2c1    ZINC001240830285
C=Cc1ncc(-c2cncs2)cn1    ZINC001241500751
C=Cc1ccc(F)cc1-c1cnoc1    ZINC001239186028
C=Cc1cc(F)cc(-c2cnoc2)c1    ZINC001239195236
C=Cc1cc(F)ccc1-c1cnoc1    ZINC001239189752
C=Cc1ccc2c(c1)N(C)C(=O)CO2    ZINC001240829188
C=Cc1ccc(NC(=O)C(C)=O)cc1    ZINC001142699324
C=Cc1ccc2c(c1C)NC(=O)CO2    ZINC001240830656
C=Cc1nccc2c1C(=O)OC2(C)C    ZINC001240827185
C=Cc1ccc2c(c1)NC(=O)[C@H](C)O2    ZINC001240830060
C=Cc1ccc2c(c1)NC(=O)[C@@H](C)O2    ZINC001240830059
C=Cc1cc(C)c2c(c1)NC(=O)CO2    ZINC001240833526
C=Cc1ncnc2c1[C@@H](C)CC(=O)N2    ZINC001240828061
C=Cc1ncc(NC2CC(=O)C2)cn1    ZINC001167347770
C=Cc1nc2c(ccn2C)c(OC)n1    ZINC001240829300
C=Cc1ncnc2c1[C@H](C)CC(=O)N2    ZINC001240828062
C=Cc1ccc(C(=O)NC2CC2)nn1    ZINC001240828891
C=Cc1cc(C(N)=O)nc(C2CC2)n1    ZINC001240829746
C=Cc1ccc2c(n1)N(C)CC(=O)N2    ZINC001240829072
C=Cc1ncnc2c1C(C)(C)C(=O)N2    ZINC001240828316
C=Cc1cnc(NC2CC(=O)C2)nc1    ZINC001167335580
C=Cc1cc(F)ccc1C1=CCNC1    ZINC001243112333
C=Cc1ccc(F)cc1C1=CCNC1    ZINC001243111459
C=Cc1cc(F)cc(C2=CCNC2)c1    ZINC001243115487
C=Cc1nc2[nH]cnc2c(N(C)C)n1    ZINC001240827724
C=Cc1ccccc1NC[C@@H](O)C=C    ZINC001253591912
C=Cc1ccc(/C=C/C(C)(C)O)nc1    ZINC001239142310
C=Cc1ccc(N2CCOCC2)cc1    ZINC000033836231
C=Cc1ccnc(OCC2CCC2)c1    ZINC001240833424
C=Cc1ccc(NC[C@@H](O)C=C)cc1    ZINC001253589400
C=Cc1ccc(O[C@H]2CCNC2)cc1    ZINC001240831748
C=Cc1ccccc1NCC1COC1    ZINC001161949474
C=Cc1cc(C)c(NC(C)=O)c(C)c1    ZINC001240831677
C=Cc1cccc(N2CCOCC2)c1    ZINC000139931310
C=Cc1cccc(NC[C@@H](O)C=C)c1    ZINC001253593095
C=Cc1ccccc1CC(=O)NCC    ZINC001250136462
C=Cc1cccc(CCNC(C)=O)c1    ZINC000059394003
C=Cc1ccc(COC2CCC2)cn1    ZINC001240829422
C=Cc1cccc(CNC(=O)CC)c1    ZINC000217679141
C=Cc1cccc(N[C@@H](C=C)CO)c1    ZINC001169781258
C=Cc1cccc(NC(=O)C(C)C)c1    ZINC000149010315
C=Cc1ccc(CCNC(C)=O)cc1    ZINC000059394001
C=Cc1ncccc1C1CCOCC1    ZINC001240829749
C=Cc1cccc(COCC2CC2)n1    ZINC001240829178
C=Cc1ccc(OCC2CCC2)nc1    ZINC001240831954
C=Cc1ccc(C(=O)N(C)CC)cc1    ZINC000336494099
C=Cc1cccc(CC(=O)NCC)c1    ZINC001250136396
C=Cc1cccc(NC[C@H](O)C=C)c1    ZINC001253593094
C=Cc1ccccc1CC(=O)N(C)C    ZINC001250131229
C=Cc1ccc(=O)n(CC2CCC2)c1    ZINC001240831862
C=Cc1cc(C)c(C)cc1NC(C)=O    ZINC001240831831
C=Cc1ccc(OC2CN(C)C2)cc1    ZINC001230443527
C=Cc1ccccc1NC[C@H](O)C=C    ZINC001253591911
C=Cc1ccc(COCC2CC2)cn1    ZINC001240829556
C=Cc1ccc(O[C@@H]2CCNC2)cc1    ZINC001240831746
C=Cc1ccc(CNC(=O)CC)cc1    ZINC000223349655
C=Cc1ccc(NC(C)=O)c(C)c1C    ZINC001240833870
C=Cc1ccc(C(=O)NCCC)cc1    ZINC000238246303
C=Cc1cccc(CC(=O)N(C)C)c1    ZINC001250130520
C=Cc1ccccc1CCNC(C)=O    ZINC001250015876
C=Cc1ccc(NC(C)=O)c(CC)c1    ZINC001240830157
C=Cc1ccc(C(=O)NC(C)C)cc1    ZINC000201868463
C=Cc1cc(CC)cc(NC(C)=O)c1    ZINC001240831499
C=Cc1ccccc1N[C@@H](C=C)CO    ZINC001169781401
C=Cc1ccc(CC(=O)N(C)C)cc1    ZINC001240830063
C=Cc1ccccc1N1CCOCC1    ZINC001240832056
C=Cc1ccc(NC[C@H](O)C=C)cc1    ZINC001253589399
C=Cc1nccc(N2CCCCC2)n1    ZINC001240828425
C=Cc1cncc(N2CCCCC2)n1    ZINC001240828476
C=Cc1ccc(N2CC[C@H](N)C2)nc1    ZINC001156225096
C=CCCCNc1cnc(C=C)nc1    ZINC001170301699
C=Cc1cnc(N2CCCCC2)nc1    ZINC001240830306
C=Cc1ncc(C)c(N2CCCC2)n1    ZINC001240826168
C=Cc1ncc(C)c(NCC2CC2)n1    ZINC001240827149
C=Cc1cc(N2CCCCC2)ncn1    ZINC001240828855
C=Cc1ccc(N2CCNCC2)nc1    ZINC000072225518
C=Cc1ccc(N2CC(NC)C2)nc1    ZINC001163706915
C=Cc1nc(C)cc(N2CCCC2)n1    ZINC001240826701
C=Cc1ccc(N2CCNCC2)cn1    ZINC001240828077
C=Cc1ccnc(N2CCCCC2)n1    ZINC001240828595
C=Cc1nccc(C2CCNCC2)n1    ZINC001240828700
C=CCCCNc1ncc(C=C)cn1    ZINC001170298716
C=Cc1ccc(N2CCCCC2)nn1    ZINC001240827448
C=Cc1cnc(NC2(C)CCC2)nc1    ZINC001164025081
C=Cc1ccc(NC/C=C/CN)nc1    ZINC001160983159
C=Cc1ncccc1N1CCNCC1    ZINC001240828056
C=Cc1cc(N2CCCC2)nc(C)n1    ZINC001240827192
C=Cc1ccc(CCNC(=N)N)cc1    ZINC000849085570
C=Cc1cncc(N(C)CC2CC2)n1    ZINC001240828907
C=Cc1ccc(N2CC[C@@H](N)C2)nc1    ZINC001156225097
C=Cc1ccc(N(C)C2CNC2)nc1    ZINC001166978662
C=Cc1cc(N2CCNCC2)ccn1    ZINC001240830180
C=Cc1ncc(NC2(C)CCC2)cn1    ZINC001164036125
C=Cc1ccnc(N2CCNCC2)c1    ZINC001240830221
C=Cc1ccc(CN[C@@H](C)CC)cc1    ZINC000217534003
C=Cc1ccccc1CCNC(C)C    ZINC000002575714
C=Cc1ccc(CN[C@H](C)CC)cc1    ZINC000217533911
C=Cc1ccccc1CCCN(C)C    ZINC001250164085
C=Cc1cccc(NCC(C)(C)C)c1    ZINC001161638774
C=Cc1ccccc1NCC(C)(C)C    ZINC001161638888
C=Cc1cccc(CCCN(C)C)c1    ZINC001250164269
C=Cc1cc(N(CC)CC)ccc1C    ZINC001240833891
C=Cc1ccc(CCNC(C)C)cc1    ZINC000033606484
C=Cc1cccc(CN(CC)CC)c1    ZINC000114210341
C=Cc1ccc(C(F)(F)F)cc1F    ZINC000143864140
C=Cc1ccc(F)cc1C(F)(F)F    ZINC000115302699
C=Cc1cc(F)ccc1C(F)(F)F    ZINC000231477739
C=Cc1cnc(OC(F)(F)F)cn1    ZINC001240829745
C=Cc1cccc(F)c1C(F)(F)F    ZINC001240830048
C=Cc1ccc(C(F)(F)F)c(F)c1    ZINC000197085122
C=Cc1c(F)cccc1C(F)(F)F    ZINC001240830053
C=Cc1cccc(C(F)(F)F)c1F    ZINC000071790056
C=Cc1cc(C(F)(F)F)ccc1F    ZINC000071790041
C=Cc1cc(F)c(F)c(C(F)F)c1    ZINC001240831167
C=Cc1cc(F)cc(C(F)(F)F)c1    ZINC000149100966
C=Cc1ccc(F)c(C(F)(F)F)c1    ZINC000113738683
C=Cc1nc(-c2ccc(F)cc2)no1    ZINC000070580967
C=Cc1nc(-c2cccc(F)c2)no1    ZINC000070580968
C=Cc1noc(-c2ccc(=O)[nH]n2)n1    ZINC000072226820
C=Cc1nnc(-c2ccc(F)cc2)o1    ZINC001252154728
C=Cc1nnc(-c2cccc(F)c2)o1    ZINC001254138615
C=Cc1nc(-c2ccccc2F)no1    ZINC000070580986
C=Cc1ncnc2cc(CC)sc21    ZINC001240827864
C=Cc1nc(C)nc2scc(C)c21    ZINC001240829558
C=Cc1nc(CC)nc2sccc21    ZINC001240829028
C=Cc1ncnc2sc(CC)cc21    ZINC001240827466
C=Cc1ncnc2sc(C)c(C)c21    ZINC001240827480
C=CC(=O)Oc1ccccc1C(C)=O    ZINC000005379322
C=Cc1cc(F)cc(-c2nn[nH]n2)c1    ZINC001240833609
C=Cc1cc(-c2nn[nH]n2)ccc1F    ZINC001240831853
C=CC(=O)Oc1ccc(NC=N)cc1    ZINC001167871846
C#C[C@@H](C)Oc1nc(O)ncc1C=C    ZINC001227712644
C=Cc1ccc(-c2nn[nH]n2)c(F)c1    ZINC001240831321
C#C[C@H](C)Oc1nc(O)ncc1C=C    ZINC001227712646
C=Cc1cnc2c(c1)OCC(=O)N2C    ZINC001240830024
C=Cc1ccc(NC(=O)C(N)=O)cc1    ZINC001142931917
C=Cc1ccc(F)c(-c2nn[nH]n2)c1    ZINC001240831497
C=Cc1cc(F)cc(C2=CCOC2)c1    ZINC001239493652
C=Cc1cc(F)ccc1C1=CCOC1    ZINC001239494205
C=Cc1ccc(F)cc1C1=CCOC1    ZINC001239482324
C=Cc1ncc2c(n1)N(C)CC(=O)N2    ZINC001240828467
C=Cc1ccc([C@H](C)C(=O)OC)cc1    ZINC001240831981
C=Cc1ccc(C)cc1C(=O)OCC    ZINC001240829756
C=Cc1ccc(O[C@H]2C[C@H](O)C2)cc1    ZINC001218364121
C=Cc1cc(C)c(C)cc1C(=O)OC    ZINC001240829643
C=Cc1cc(C)c(C(=O)OC)cc1C    ZINC001240833624
C=Cc1ccc(OC[C@H]2CCO2)cc1    ZINC001230442827
C=Cc1ccccc1CCC(=O)OC    ZINC000034589764
C=Cc1ccc(O[C@H]2C[C@@H](O)C2)cc1    ZINC001218422708
C=Cc1ccc(CC)c(C(=O)OC)c1    ZINC001240831562
C=Cc1ccc(C(=O)OCC)c(C)c1    ZINC000117656375
C=Cc1cccc(C2(C)OCCO2)c1    ZINC001240832007
C=Cc1cc(C)ccc1C(=O)OCC    ZINC001240832031
C=CC(=O)OC[C@@H](C)OCCCF    ZINC001225157692
C=Cc1ccc(COC[C@@H]2CO2)cc1    ZINC000025559311
C=Cc1ccc(C(=O)OC)c(CC)c1    ZINC001240833418
C=Cc1ccc(CC(=O)OCC)cc1    ZINC000032137576
C=Cc1ccccc1CC(=O)OCC    ZINC000035923648
C=Cc1ccc(O[C@@H](C)C(C)=O)cc1    ZINC001230445256
C=Cc1cccc(CCC(=O)OC)c1    ZINC001240831591
C=Cc1ccc(COC[C@H]2CO2)cc1    ZINC000025559315
C=Cc1c(C)ccc(C(=O)OC)c1C    ZINC001240831195
C=Cc1ccc(O[C@H](C)C(C)=O)cc1    ZINC001230445259
C=Cc1ccc(OC[C@@H]2CCO2)cc1    ZINC001230442833
C=Cc1ccc(CCC(=O)OC)cc1    ZINC000141588972
C=Cc1ccc(COC2COC2)cc1    ZINC001223149943
C=Cc1ccc(OC2CC(O)C2)cc1    ZINC001218259198
C=Cc1ccc([C@@H](C)C(=O)OC)cc1    ZINC001240831980
C=Cc1cc(C(=O)OC)c(C)cc1C    ZINC001240829415
C=Cc1cccc([C@@H](C)C(=O)OC)c1    ZINC001240831003
C=Cc1cccc(CC(=O)OCC)c1    ZINC000038246899
C=Cc1cc(C(=O)OCC)ccc1C    ZINC001240831743
C=Cc1ccc(OC2CC2)c(OC)c1    ZINC001233569793
C=Cc1c(C)cc(C(=O)OC)cc1C    ZINC001240832069
C=Cc1ccc(C(=O)OC)c(C)c1C    ZINC001240831666
C=Cc1ccc(C(=O)OC(C)C)cc1    ZINC000039244554
C=Cc1cccc(COC[C@H]2CO2)c1    ZINC000101488520
C=Cc1cccc(C(=O)OCC)c1C    ZINC001240831484
C=Cc1cc(C)c(C(=O)OC)c(C)c1    ZINC001240830092
C=Cc1cccc([C@H](C)C(=O)OC)c1    ZINC001240831004
C=Cc1cccc(COC[C@@H]2CO2)c1    ZINC000101488519
C=Cc1ccc(C(=O)OCC)cc1C    ZINC001240829524
C=Cc1ccc(C(=O)OCCC)cc1    ZINC000039244553
C=Cc1ccc(O[C@@H]2CCOC2)cc1    ZINC001230443093
C=Cc1ccc(C(C)(C)C(=O)O)cc1    ZINC000095080203
C=CC(=O)OC[C@H](C)OCCCF    ZINC001225157693
C=Cc1cnc(OCC2CCC2)cn1    ZINC001240833151
C=Cc1ccc(NCC2COC2)nc1    ZINC001154633738
C=Cc1cncc(C(=O)NC(C)C)c1    ZINC001240831623
C=Cc1cnc(/C=C/C(C)(C)O)nc1    ZINC001239142981
C=Cc1cccc(NC(=O)NCC)c1    ZINC001202549122
C=Cc1ccccc1NCCC(N)=O    ZINC001168954834
C=Cc1c(C)nc2n(c1=O)CCCC2    ZINC000065749022
C=Cc1cnn(CC2CCC2)c(=O)c1    ZINC001240833049
C=Cc1ccc(N(C)CC(C)=O)nc1    ZINC001164191223
C=Cc1ccc(CCNC(N)=O)cc1    ZINC000642936017
C=Cc1ccc(NC(=O)[C@@H](C)N)cc1    ZINC001218841761
C=Cc1ccccc1NC(=O)NCC    ZINC001202548864
C=Cc1ccnc(N2CCOCC2)c1    ZINC001240829789
C=Cc1ccc(NC(=O)NCC)cc1    ZINC001202547598
C=Cc1ncc(/C=C/C(C)(C)O)cn1    ZINC001239160389
C=Cc1cncc(N2CCOCC2)c1    ZINC001240830198
C=Cc1ncccc1C(=O)NCCC    ZINC001240829214
C=Cc1ccc(N2CCOCC2)cn1    ZINC001240828442
C=Cc1ccc(C(=O)NCCN)cc1    ZINC000196217256
C=Cc1cccc(N2CCOCC2)n1    ZINC001240828477
C=Cc1ccc(N[C@@H](C=C)CO)nc1    ZINC001158817844
C=Cc1cnccc1N1CCOCC1    ZINC001240830143
C=Cc1cc(N2CCOCC2)ccn1    ZINC001240828410
C=Cc1ccc(=O)n(CC2CCC2)n1    ZINC001240832987
C=Cc1ccc(N2CCOCC2)nc1    ZINC000072225499
C=Cc1cnc(C(=O)N(C)C)cc1C    ZINC001240833637
C=Cc1cn(CC2CCC2)c(=O)cn1    ZINC001240833155
C=Cc1ccc(N2CCCCO2)nc1    ZINC001163931784
C=Cc1ccc(C(=O)NCCC)cn1    ZINC001240829260
C=Cc1nc(C2CC2)nc(C)c1OC    ZINC001240829462
C=Cc1cnc(OCC2CCC2)nc1    ZINC001240833494
C=Cc1cncc(N2CCNCC2)n1    ZINC001240827379
C=Cc1ccc(N2CCNCC2)nn1    ZINC001240827048
C=Cc1cnc(N2CCNCC2)nc1    ZINC001240829942
C=Cc1ccnc(N2CCNCC2)n1    ZINC001240827256
C=Cc1cnc(N2CC[C@@H](N)C2)nc1    ZINC001164279925
C=Cc1nccc(N2CCNCC2)n1    ZINC001240827241
C=Cc1cnc(N2CC[C@H](N)C2)nc1    ZINC001164279926
C=Cc1ncc(N2CC[C@@H](N)C2)cn1    ZINC001164289547
C=Cc1ncc(N2CC[C@H](N)C2)cn1    ZINC001164289549
C=Cc1nccnc1N1CCNCC1    ZINC001240827627
C=Cc1ccc(OCCCC)cc1C    ZINC001240833798
C=Cc1cccc(CC(C)(C)OC)c1    ZINC001250353892
C=Cc1ccc(O[C@H](C)CCC)cc1    ZINC000143870986
C=Cc1c(C)cc(OC(C)C)cc1C    ZINC001240831835
C=Cc1cc(C)c(OC(C)C)c(C)c1    ZINC001240831455
C=Cc1ccc(OCCCCC)cc1    ZINC000038246905
C=Cc1ccc(O[C@@H](C)C(C)C)cc1    ZINC000143896471
C=Cc1ccc(OC(CC)CC)cc1    ZINC001230443101
C=Cc1cccc(CCOC(C)C)c1    ZINC001250411154
C=Cc1ccc(O[C@@H](C)CCC)cc1    ZINC000143871182
C=Cc1ccc(CO[C@@H](C)CC)cc1    ZINC000115188773
C=Cc1ccc(CO[C@H](C)CC)cc1    ZINC000115188771
C=Cc1ccc(O[C@H](C)C(C)C)cc1    ZINC000143896259
C=Cc1cc(C)cc(C)c1OC(C)C    ZINC001240833933
C=Cc1ccccc1CCOC(C)C    ZINC001250410985
C=Cc1ccccc1CC(C)(C)OC    ZINC001250350821
C=Cc1ccc(OC(C)C)c(C)c1C    ZINC001240832942
C=Cc1cc(C)c(C)cc1OC(C)C    ZINC001240832953
C=Cc1nc(C(C)C)cnc1C(C)C    ZINC001240828127
C=Cc1cnc(NC(C)(C)C)cc1C    ZINC000072223982
C=Cc1cccc(NCC(C)(C)N)c1    ZINC001171196177
C=Cc1cncc(CN(CC)CC)c1    ZINC001240831693
C=Cc1cccc(NCC[C@@H](C)N)c1    ZINC001170890895
C=Cc1cnc(N(CC)CC)cc1C    ZINC000072223272
C=Cc1cnc(NC(C)(C)C)c(C)c1    ZINC000072222938
C=Cc1ccc(CNCCNC)cc1    ZINC000071773493
C=Cc1ccc(N(CC)CCC)nc1    ZINC001163602493
C=Cc1ccc(N(C)C(C)(C)C)nc1    ZINC001166527440
C=Cc1ccc(NC(C)(C)C)nc1C    ZINC000072225024
C=Cc1ccc(N(CC)CC)nc1C    ZINC000072224314
C=Cc1nc(C(C)(C)C)nc(C)c1C    ZINC001240829409
C=Cc1ccccc1NCCN(C)C    ZINC001161669116
C=Cc1cc(CCC)nc(CCC)n1    ZINC001240828807
C=Cc1ccc(N[C@@H](C)CCC)nc1    ZINC001161716835
C=Cc1nc(C)c(CC(C)C)c(C)n1    ZINC001240829678
C=Cc1cnc(N(CC)CC)c(C)c1    ZINC000072222234
C=Cc1cc(C(C)C)nc(C(C)C)n1    ZINC001240828884
C=Cc1ccccc1NCC[C@@H](C)N    ZINC001170890894
C=Cc1cnccc1CN(CC)CC    ZINC001240833821
C=Cc1nc(C(F)(F)F)ccc1F    ZINC001240827080
C=Cc1cc(C(F)(F)F)c(F)cn1    ZINC001240827380
C=Cc1ccc2c(c1)SCC(=O)N2    ZINC001240831620
C=Cc1ccc(F)c(C(F)(F)F)n1    ZINC001240827520
C=Cc1ncc(C(F)(F)F)cc1F    ZINC001240828205
C=Cc1nccc(C(F)(F)F)c1F    ZINC001240827158
C=Cc1nc(SC)[nH]c2nccc1-2    ZINC001240826834
C=Cc1nc(SC)nc(C)c1C#N    ZINC001240827599
C=Cc1nc(-c2cc(F)ccn2)no1    ZINC001247512406
C=Cc1ccc2cc(F)cc(F)c2n1    ZINC001240827394
C=Cc1c(F)cc2ncccc2c1F    ZINC000115364798
C=Cc1nc[nH]c2ncc(SC)c1-2    ZINC001240827806
C=Cc1ccc(NC(=O)C(=O)O)cc1    ZINC001143416116
C=Cc1cc(C(N)=O)nc(C(N)=O)c1    ZINC001240830164
C=Cc1ccc(NC(=O)C(=C)F)cc1    ZINC001180116210
C=Cc1ccccc1NC1CSC1    ZINC001168365239
C=Cc1cccc(NC2CSC2)c1    ZINC001168365532
C=Cc1nccc(C(=O)OCC)c1C    ZINC001240827550
C=Cc1cccc(NCC(=O)OC)c1    ZINC001164558526
C=Cc1ccc(C[C@H](N)C(=O)O)cc1    ZINC000146325291
C=Cc1ccc(NC(C)=O)c(OC)c1    ZINC001240830118
C=Cc1nc(C(=O)OCC)ccc1C    ZINC001240826169
C=Cc1ncc(C)cc1C(=O)OCC    ZINC001240827516
C=Cc1cc(O[C@@H]2CCOC2)ccn1    ZINC001240833456
C=Cc1ccc([C@H](C)C(=O)OC)cn1    ZINC001240829289
C=Cc1ccc(C(=O)NCCO)cc1    ZINC000680842183
C=Cc1cnc(C(=O)OCC)cc1C    ZINC001240833650
C=Cc1nc(C)cc(C)c1C(=O)OC    ZINC001240826967
C=Cc1ncccc1CC(=O)OCC    ZINC001240826166
C=Cc1ccc(NC(=O)COC)cc1    ZINC001142820162
C=Cc1ccc([C@@H](C)C(=O)OC)cn1    ZINC001240829288
C=Cc1ccc(CNC(=O)OC)cc1    ZINC000223969365
C=Cc1cc(C(=O)OCC)cnc1C    ZINC001240832010
C=Cc1ccc(CC(=O)OCC)nc1    ZINC001240829699
C=Cc1cc(C)cc(C(=O)OCC)n1    ZINC001240826201
C=Cc1ccc(NC(=O)CCO)cc1    ZINC001179573812
C=Cc1nccc(C)c1C(=O)OCC    ZINC001240828424
C=Cc1ccc([C@@H](N)C(=O)OC)cc1    ZINC001240831737
C=Cc1cc(C(=O)OCC)c(C)cn1    ZINC001240827863
C=Cc1ccc([C@H](N)C(=O)OC)cc1    ZINC001240831736
C=Cc1cnc(C(=O)OCC)c(C)c1    ZINC001240831296
C=Cc1ccc(C(=O)OCC)nc1C    ZINC001240831461
C=Cc1ccc(C(=O)OCC)c(C)n1    ZINC001240826724
C=Cc1cccnc1CC(=O)OCC    ZINC001240831581
C=Cc1ccc(CC(=O)OCC)cn1    ZINC001240827455
C=Cc1cnc(C)c(C(=O)OCC)c1    ZINC000197207306
C=Cc1cc(C2(C)OCCO2)ccn1    ZINC001240828462
C=Cc1ccc(C(=O)N(C)OC)cc1    ZINC000139583654
C=Cc1cnccc1CC(=O)OCC    ZINC001240831911
C=Cc1ccc(C(=O)NOCC)cc1    ZINC000763238467
C=Cc1ccccc1C(=O)N(C)OC    ZINC000584647931
C=Cc1cc(C(=O)OCC)cc(C)n1    ZINC000115413060
C=Cc1ncc(C(=O)OCC)cc1C    ZINC001240827200
C=Cc1ccc(OC)c(NC(C)=O)c1    ZINC000196199797
C=Cc1cccc(CC(=O)OCC)n1    ZINC001240831660
C=Cc1ccccc1NCC(=O)OC    ZINC001164558264
C=Cc1cccc(C(=O)N(C)OC)c1    ZINC001240831916
C=Cc1cc(O[C@H]2CCOC2)ccn1    ZINC001240833457
C=Cc1cccc(C2(C)OCCO2)n1    ZINC001240830200
C=Cc1ccnc(CC(=O)OCC)c1    ZINC001240831193
C=Cc1ccc(C2(C)OCCO2)nc1    ZINC001240831352
C=Cc1cc(CC(=O)OCC)ccn1    ZINC001240829458
C=Cc1ncccc1C(=O)OC(C)C    ZINC001240829481
C=Cc1ccc(NCCC(N)=O)nc1    ZINC001158110886
C=Cc1cnc(NCC2COC2)nc1    ZINC001161946158
C=Cc1ncc(N[C@@H](C=C)CO)cn1    ZINC001169787241
C=Cc1ccnc(N2CCOCC2)n1    ZINC001240827942
C=Cc1ncnc(C2CNC2)c1OC    ZINC001240829247
C=Cc1ccc(N2CCOCC2)nn1    ZINC000137885553
C=Cc1cnc(N2CCOCC2)nc1    ZINC001240829870
C=Cc1ccc(C(=O)NC(C)C)nn1    ZINC001240829024
C=Cc1cnc(O[C@H]2CCNC2)nc1    ZINC001240830013
C=Cc1cncc(N2CCOCC2)n1    ZINC000137879249
C=Cc1cccc(NC2CC(F)C2)c1    ZINC001162212450
C=Cc1cc(F)cc(N2CCCC2)c1    ZINC001240830402
C=Cc1ccc([C@H]2CCCN2)c(F)c1    ZINC001240831480
C=Cc1ncc(C)cc1[Si](C)(C)C    ZINC001240828623
C=Cc1ncc(OC)c(NC2CC2)n1    ZINC001240826622
C=Cc1cnc(O[C@@H]2CCNC2)nc1    ZINC001240830012
C=Cc1nccnc1N1CCOCC1    ZINC001240828864
C=Cc1cnc(N[C@@H](C=C)CO)nc1    ZINC001169779540
C=Cc1ccc([C@@H]2CCCN2)c(F)c1    ZINC001240831481
C=Cc1cc(F)c2c(c1)CN(C)CC2    ZINC001240831245
C=Cc1ccccc1NC1CC(F)C1    ZINC001162212502
C=Cc1ncc(NCC2COC2)cn1    ZINC001161955006
C=Cc1nccc(N2CCOCC2)n1    ZINC001240827221
C=Cc1cc(N2CCOCC2)ncn1    ZINC000137887123
C=Cc1cnc(OCC(C)C)cc1C    ZINC001240833862
C=Cc1cccc(OCCN(C)C)c1    ZINC001240831365
C=Cc1ccccc1NCC(C)(C)O    ZINC001252360369
C=Cc1ccccc1N[C@H](C)CCO    ZINC001165903893
C=Cc1cnc(OCCCC)c(C)c1    ZINC001240831857
C=Cc1cnc(OCC(C)C)c(C)c1    ZINC001240832931
C=Cc1ccc(NCC(C)(C)O)cc1    ZINC001252359236
C=Cc1cccc(NCC(C)(C)O)c1    ZINC001252362511
C=Cc1ccc(OC)cc1CN(C)C    ZINC001240832990
C=Cc1ccc(OCC(C)C)nc1C    ZINC001240833782
C=Cc1ccc(CNC[C@H](C)O)cc1    ZINC001251969991
C=Cc1cccc(NC[C@H](C)OC)c1    ZINC001169775926
C=Cc1ccccc1NC[C@H](O)CC    ZINC001251793523
C=Cc1ccccc1OCCN(C)C    ZINC001240830142
C=Cc1ccc(OC)c(CN(C)C)c1    ZINC001240831772
C=Cc1cccc(N[C@@H](C)CCO)c1    ZINC001165905340
C=Cc1cccc(N[C@H](C)CCO)c1    ZINC001165905341
C=Cc1ccccc1N[C@@H](C)CCO    ZINC001165903890
C=Cc1ccccc1NC[C@H](C)OC    ZINC001169776159
C=Cc1cccc(NC[C@H](O)CC)c1    ZINC001251793938
C=Cc1ccc(NC[C@H](O)CC)cc1    ZINC001251784534
C=Cc1cncc(N(C)CCCC)n1    ZINC001240829414
C=Cc1ccc(NCC[C@@H](C)N)nc1    ZINC001159773186
C=Cc1ccc(NCC(C)(C)N)nc1    ZINC001160032045
C=Cc1cnc(NCC(C)(C)C)nc1    ZINC001161635119
C=Cc1ncc(NCC(C)(C)C)cn1    ZINC001161642235
C=Cc1cc(C(C)C)nc(N(C)C)n1    ZINC001240829003
C=Cc1ccc(N(C)CCNC)nc1    ZINC001163720542
C=Cc1c(F)c(F)c(O)c(F)c1F    ZINC000064370239
C=Cc1cnc2c(c1)NC(=O)CS2    ZINC001240831985
C=Cc1nc2ccsc2c(OC)n1    ZINC001240828151
C=Cc1cc(C(=O)O)ccc1C(=O)O    ZINC000090734999
C=Cc1c(C(=O)O)cccc1C(=O)O    ZINC001240829505
C=Cc1ncnc2cc(F)cc(F)c12    ZINC001240828507
C=Cc1cnc2cc(F)c(F)cc2n1    ZINC001240829020
C=Cc1ncnc2c(F)c(F)ccc12    ZINC001240829804
C=Cc1ncnc2cc(F)c(F)cc12    ZINC001240826794
C=CC(=O)OC[C@@H](C)OCCCl    ZINC001224661846
C=CC(=O)OC[C@H](C)OCCCl    ZINC001224661850
C=Cc1nc(SC)nc2c1CCC2    ZINC001240828547
C=Cc1ccc(NC2CSC2)nc1    ZINC001157576469
C=Cc1cccc(NC(=S)NC)c1    ZINC001200609602
C=Cc1ccc(NC(=S)NC)cc1    ZINC000199421430
C=Cc1ccccc1NC(=S)NC    ZINC001200610788
C=CC(=O)OCCOc1ccccc1    ZINC000001614755
C=Cc1cccc(C(=O)OC)c1OC    ZINC000147100944
C=Cc1ccc(OC)c(C(=O)OC)c1    ZINC001240831451
C=Cc1ccc(C(=O)OCCO)cc1    ZINC000116681037
C=CC(=O)OCc1ccc(OC)cc1    ZINC000001597135
C=Cc1cc(OC)cc(C(=O)OC)c1    ZINC000144730275
C=Cc1ccc(OC(=O)[C@H](C)O)cc1    ZINC000143353061
C=Cc1ccc(C(=O)OC)cc1OC    ZINC001240830291
C=Cc1c(OC)cc(C=O)cc1OC    ZINC000263625009
C=Cc1ccc(OCC(=O)OC)cc1    ZINC000139687935
C=Cc1cc(C(=O)OC)ccc1OC    ZINC001240831940
C=Cc1cccc(OC)c1C(=O)OC    ZINC000034808966
C=Cc1ccc(C(=O)OC)c(OC)c1    ZINC000224853716
C=Cc1cc(OC)ccc1C(=O)OC    ZINC001240830114
C=Cc1ccc(OC)cc1C(=O)OC    ZINC000166910912
C=Cc1nc(C)ncc1C(=O)OCC    ZINC001240827236
C=Cc1cnc([C@H](C)C(=O)OC)nc1    ZINC001240831019
C=Cc1ccc(C(=O)OC(C)C)nn1    ZINC001240826809
C=Cc1cc(C(=O)N(C)OC)ccn1    ZINC001240828867
C=Cc1cc(C(=O)OCC)nc(C)n1    ZINC001240826990
C=Cc1cnc(O)nc1O[C@H](C)C=C    ZINC001227713068
C=Cc1ncncc1CC(=O)OCC    ZINC001240827364
C=Cc1cccc(C(=O)N(C)OC)n1    ZINC001240828155
C=Cc1ccc(NCC(=O)OC)nc1    ZINC001156341083
C=Cc1ncnc(C(=O)OCC)c1C    ZINC001240827816
C=Cc1ncccc1C(=O)N(C)OC    ZINC001240828735
C=Cc1ccc(C(=O)N(C)OC)cn1    ZINC001240826178
C=Cc1ncc(CC(=O)OCC)cn1    ZINC001240828113
C=Cc1cccnc1C(=O)N(C)OC    ZINC001240831290
C=Cc1cnc(O)nc1O[C@@H](C)C=C    ZINC001227713069
C=Cc1ccc(CC(=O)OCC)nn1    ZINC001240828396
C=Cc1ccc(C(=O)N(C)OC)nc1    ZINC001240831795
C=Cc1ncc(C(=O)OCC)c(C)n1    ZINC001240827965
C=Cc1cnc(O)nc1OC1CCC1    ZINC001227714404
C=Cc1ncnc(C)c1C(=O)OCC    ZINC001240827474
C=Cc1cnc([C@@H](C)C(=O)OC)nc1    ZINC001240831018
C=Cc1cncc(C(=O)N(C)OC)c1    ZINC001240829834
C=Cc1cncnc1CC(=O)OCC    ZINC001240831960
C=Cc1cnc(CC(=O)OCC)nc1    ZINC001240829979
C=Cc1nc(C)cc(C(=O)OCC)n1    ZINC001240827216
C=Cc1cc(C(=O)OC)c(NC)cn1    ZINC001240828215
C=Cc1ccc2c(c1)Cc1ccccc1-2    ZINC000080450950
C=Cc1cccc(CCSCC)c1    ZINC001250022154
C=Cc1ccccc1CCSCC    ZINC001250021429
C=Cc1cnc(NCCC(N)=O)nc1    ZINC001168952146
C=Cc1ncc(NCCC(N)=O)cn1    ZINC001168963492
C=Cc1ccc(O[Si](C)(C)C)cc1    ZINC000195956626
C=Cc1ccc(NC2CC(F)C2)nc1    ZINC001154834170
C=Cc1ccc(N2CC(C)(F)C2)nc1    ZINC001164589316
C=Cc1ccccc1COCCOC    ZINC000220605690
C=Cc1ccc(OC[C@@H](C)OC)cc1    ZINC000147144263
C=Cc1ccc(O[C@H](C)OCC)cc1    ZINC000033992319
C=Cc1cccc(COCCOC)c1    ZINC000150312428
C=Cc1ccc(OC(C)C)c(OC)c1    ZINC000082762077
C=Cc1ccc(OCOC)c(C)c1C    ZINC001240831621
C=Cc1ccc(O[C@@H](C)COC)cc1    ZINC000148736322
C=Cc1ccc(O[C@@H](C)OCC)cc1    ZINC000033992320
C=Cc1ccc(N[C@H](CC)CO)nc1    ZINC001163045219
C=Cc1ccc(N[C@@H](C)CCO)nc1    ZINC001156451765
C=Cc1ccc(N[C@H](C)CCO)nc1    ZINC001156451764
C=Cc1ccc(N[C@@H](CC)CO)nc1    ZINC001163045218
C=Cc1nnc(CC2CCCCC2)o1    ZINC001257000608
C=Cc1ccc(NC[C@H](C)OC)nc1    ZINC001158808127
C=Cc1cnc(NCC(C)(C)N)nc1    ZINC001171188296
C=Cc1ncc(NCC(C)(C)N)cn1    ZINC001171194381
C=Cc1ncc(NCCN(C)C)cn1    ZINC001161673036
C=Cc1nc(C(C)C)nc(N(C)C)n1    ZINC001240828063
C=Cc1ncc(NCC[C@@H](C)N)cn1    ZINC001170895818
C=Cc1cnc(NCC[C@@H](C)N)nc1    ZINC001170889393
C=Cc1cnc(NCCN(C)C)nc1    ZINC001161666323
C=Cc1ccc2sc(=S)[nH]c2c1    ZINC000306656419
C=Cc1ccc2nc(S)sc2c1    ZINC001240830152
C=Cc1ncnc2c1NC(=O)CS2    ZINC001240829761
C=CC(=O)Oc1ccc([N+](=O)[O-])cc1    ZINC000001727833
C=Cc1ncc(NC2CSC2)cn1    ZINC001168367547
C=Cc1ccc(OC)nc1C(=O)OC    ZINC001240831551
C=Cc1ncc(OC)cc1C(=O)OC    ZINC001240828175
C=Cc1nc(C(=O)OC)ccc1OC    ZINC000039018131
C=Cc1ccc(=O)n(CC(=O)OC)c1    ZINC001240830837
C=Cc1ncc(C(=O)OC)cc1OC    ZINC001240827891
C=Cc1cnc(C(=O)OC)cc1OC    ZINC001240830139
C=Cc1ccc(NC(=S)NC)cn1    ZINC001240829798
C=Cc1cc(OC)c(C(=O)OC)cn1    ZINC001240826814
C=Cc1cnc(OC)cc1C(=O)OC    ZINC001240830262
C=Cc1cc(C(=O)OC)cn(C)c1=O    ZINC001240831093
C=Cc1nc(OC)ccc1C(=O)OC    ZINC000166051348
C=Cc1cnc(NC2CSC2)nc1    ZINC001168359242
C=Cc1cc(C(=O)OC)cc(OC)n1    ZINC001240827477
C=Cc1ccc(OC)c(C(=O)OC)n1    ZINC001240831956
C=Cc1cnc(OC)c(C(=O)OC)c1    ZINC001240829842
C=Cc1cc(C(=O)OC)cnc1OC    ZINC001240830158
C=Cc1ccc(C(=O)OC)nc1OC    ZINC001240831813
C=Cc1nccc(OC)c1C(=O)OC    ZINC001240828216
C=Cc1cc(OC)cc(C(=O)OC)n1    ZINC001240826810
C=Cc1ccc(C(=O)OC)c(OC)n1    ZINC001240827154
C=Cc1cnc(NCC(=O)OC)nc1    ZINC001164555930
C=Cc1cc(C(=O)N(C)C)ccc1F    ZINC001240830577
C=Cc1ccc2[nH]c3ccccc3c2c1    ZINC000112979124
C=Cc1cccc2c3ccccc3[nH]c21    ZINC000034469956
C=Cc1ccc2c(c1)[nH]c1ccccc12    ZINC000083253091
C=Cc1cc(CC#N)cc2ccccc12    ZINC001240831101
C=Cc1cccc2[nH]c3ccccc3c21    ZINC000034184919
C=Cc1ccccc1NCCCS    ZINC001171004242
C=Cc1ccc(SC(C)(C)C)nc1    ZINC000072225754
C=Cc1ncc(NCC(=O)OC)cn1    ZINC001164570570
C=Cc1ccc(C(=O)NCCF)cc1    ZINC000684789377
C=Cc1cc(C)c(NC(C)=O)cc1F    ZINC001240829971
C=Cc1cnc(NC2CC(F)C2)nc1    ZINC001162209718
C=Cc1ncc(NC2CC(F)C2)cn1    ZINC001162217283
C=Cc1ccc(NC[C@H](O)CO)cc1    ZINC001252063746
C=Cc1ccc(OCC)nc1OCC    ZINC001240833801
C=Cc1ncc(C)cc1C(OC)OC    ZINC001240828107
C=Cc1cccc(NC[C@@H](O)CO)c1    ZINC001163353284
C=Cc1ccc(O[C@H](C)CON)cc1    ZINC001230448744
C=Cc1cccc(NC[C@H](O)CO)c1    ZINC001252068083
C=Cc1ccccc1NC[C@H](O)CO    ZINC001252064797
C=Cc1ccccc1NC[C@@H](O)CO    ZINC001163352218
C=Cc1ccc(O[C@@H](C)CON)cc1    ZINC001230448745
C=Cc1ncc(OC)c(NC(C)C)n1    ZINC001240826791
C=Cc1ncc(N[C@H](C)CCO)cn1    ZINC001165967353
C=Cc1ncc(NC[C@H](C)OC)cn1    ZINC001169777586
C=Cc1ncc(N[C@@H](C)CCO)cn1    ZINC001165967354
C=Cc1cnc(N[C@@H](C)CCO)nc1    ZINC001165866618
C=Cc1cnc(N[C@H](C)CCO)nc1    ZINC001165866617
C=Cc1cnc(NC[C@H](C)OC)nc1    ZINC001169773423
C=Cc1cc(F)cc(N(CC)CC)c1    ZINC001240833410
C=Cc1cccc(F)c1N(CC)CC    ZINC001240834000
C=Cc1c(F)c(F)c(F)c(F)c1F    ZINC000001627121
C=CC(=O)OCCCS(=O)(=O)O    ZINC000001607349
C=CC(=O)OCP(=O)(OC)OC    ZINC000143712155
C=Cc1ccc2c(c1)CS(=O)(=O)C2    ZINC000090735119
C=Cc1cccc2c1CS(=O)(=O)C2    ZINC001240829936
C=Cc1nc(OC)cc(C(=O)OC)n1    ZINC000117021275
C=Cc1cnc(O)nc1OC1COC1    ZINC001227712420
C=Cc1ncnc(C(=O)OC)c1OC    ZINC001240829741
C=Cc1cccc2oc3ccccc3c21    ZINC000118188140
C=Cc1ccc2oc3ccccc3c2c1    ZINC000116128925
C=Cc1cc(C(=O)OC)c(F)cc1C    ZINC001240829522
C=Cc1cc(C)c(C(=O)OC)c(F)c1    ZINC001240831722
C=Cc1ccc(C2OCCO2)c(F)c1    ZINC001240830124
C=Cc1cc(C(=O)OC)c(OC)nn1    ZINC001240828295
C=Cc1cccc2c3ccccc3oc21    ZINC000116129214
C=Cc1cc(C2OCCO2)ccc1F    ZINC001240831560
C=Cc1ccc(F)cc1C(=O)OCC    ZINC001240831891
C=Cc1c(F)cccc1C(=O)OCC    ZINC001240831847
C=Cc1ccc(C(=O)OCC)cc1F    ZINC001240830426
C=Cc1cc(F)cc(C)c1C(=O)OC    ZINC001240832014
C=Cc1ccc(F)c(C2OCCO2)c1    ZINC001240830312
C=Cc1cc(F)cc(C(=O)OCC)c1    ZINC001240831601
C=Cc1cccc(F)c1C(=O)OCC    ZINC001240832001
C=Cc1ccc(C(=O)OCC)c(F)c1    ZINC000224842748
C=Cc1cnc(OC)c(C(=O)OC)n1    ZINC001240833501
C=Cc1ccc2c(c1)oc1ccccc12    ZINC000146280979
C=Cc1cc(F)cc(C(=O)OC)c1C    ZINC001240831602
C=Cc1ccc(C(=O)OCCF)cc1    ZINC000803485222
C=Cc1cc(C(=O)OC)cc(F)c1C    ZINC001240831756
C=Cc1cc(C(=O)OCC)ccc1F    ZINC000066325728
C=Cc1ccc(F)c(C(=O)OCC)c1    ZINC001240831190
C=Cc1ccc(C(=O)OC)c(F)c1C    ZINC001240831836
C=Cc1cc(C)cc(F)c1C(=O)OC    ZINC001240831053
C=Cc1ccc(C)c(F)c1C(=O)OC    ZINC001240832935
C=Cc1ccc(CC(=O)OC)c(F)c1    ZINC001240831681
C=Cc1ccc([S@@](=O)C(C)C)cc1    ZINC001240830223
C=Cc1ccc(O[C@@H](C)CS)cc1    ZINC001230449282
C=Cc1ccc([S@](=O)C(C)C)cc1    ZINC001240830222
C=Cc1ccc(O[C@H](C)CS)cc1    ZINC001230449281
C=Cc1ccc2[nH]c3ccncc3c2c1    ZINC001240830609
C=Cc1nc2ccccc2cc1CC#N    ZINC001240829129
C=Cc1ccc2c(c1)[nH]c1ccncc12    ZINC001240831545
C=Cc1ccc2[nH]c3cccnc3c2c1    ZINC001240833899
C=Cc1nc2ccccc2c(C)c1C#N    ZINC001240828795
C=Cc1cnc(F)c(C(=O)N(C)C)c1    ZINC001240833799
C=Cc1c(OC)cc(OC)cc1OC    ZINC000014829553
C=Cc1cc(OC)c(OC)c(OC)c1    ZINC000014829556
C=Cc1cc(OC)c(OC)cc1OC    ZINC000005998877
C=Cc1ccc(OC)c(OC)c1OC    ZINC000034561008
C=Cc1ccc(NCCCS)nc1    ZINC001159869816
C=Cc1cc(OC)ccc1OCOC    ZINC000164399532
C=Cc1ccc(NC[C@@H](O)CO)nc1    ZINC001155646584
C=Cc1cnc(O)nc1O[C@@H](C)CC    ZINC001227714230
C=Cc1ccc(NC(CO)CO)nc1    ZINC001161747585
C=Cc1cccc(-c2ccccc2C)c1    ZINC000138067527
C=Cc1cc(C(C)C)c(F)cc1OC    ZINC001240830232
C=Cc1cc(F)cc(OC(C)(C)C)c1    ZINC001240831609
C=Cc1ccc(OCCCC)cc1F    ZINC001240833770
C=Cc1ccc(F)cc1OCCCC    ZINC001240830266
C=Cc1ccc(C)c(-c2ccccc2)c1    ZINC001240833956
C=Cc1ccc(Cc2ccccc2)cc1    ZINC000116526186
C=Cc1cccc(Cc2ccccc2)c1    ZINC000137973100
C=Cc1ccccc1-c1ccccc1C    ZINC000141147147
C=Cc1cc(F)ccc1OCCCC    ZINC000223625831
C=Cc1cnc(O)nc1O[C@H](C)CC    ZINC001227714228
C=Cc1ccccc1Cc1ccccc1    ZINC000059191218
C=Cc1ccc(-c2ccccc2C)cc1    ZINC000143944931
C=Cc1ccc(F)c(OCCCC)c1    ZINC001240833918
C=Cc1ccc(OCCCC)c(F)c1    ZINC001240831617
C=Cc1ncnc2nc(S)sc21    ZINC001240827605
C=Cc1ccc2c(c1)CS(=O)(=O)N2    ZINC001240830027
C=Cc1cc(OC(F)F)ccc1C#N    ZINC001240831673
C=Cc1ccc(-c2ccc(C#N)o2)cc1    ZINC001240830238
C=Cc1nc(C)c(F)cc1C(=O)OC    ZINC001240827907
C=Cc1cnc(F)c(C(=O)OCC)c1    ZINC001240833022
C=Cc1cncc(F)c1C(=O)OCC    ZINC001240831698
C=Cc1ccc([S@@](=N)(=O)CC)cc1    ZINC001240832039
C=Cc1ncc(F)cc1C(=O)OCC    ZINC001240826436
C=Cc1ccc([S@](=N)(=O)CC)cc1    ZINC001240832038
C=Cc1ccc(N(C)CCCl)cc1    ZINC000584578359
C=Cc1ncc(NCCCS)cn1    ZINC001171013107
C=Cc1cnc(NCCCS)nc1    ZINC001171000770
C=Cc1ncnc2[nH]c3ccccc3c21    ZINC001240827895
C=Cc1nccc([Si](C)(C)C)c1F    ZINC001240829628
C=Cc1cccc(-c2ccc(N)cc2)c1    ZINC001241542242
C=Cc1ccc(-c2cccc(C)c2)nc1    ZINC001239487569
C=Cc1ccccc1-c1cccnc1C    ZINC001240725120
C=Cc1ccc(-c2ccncc2C)cc1    ZINC001240610844
C=Cc1ccccc1-c1cncc(C)c1    ZINC001240805730
C=Cc1ccc(-c2ccc(C)cc2)nc1    ZINC001239478462
C=Cc1ccccc1Nc1ccccc1    ZINC000113501195
C=Cc1ccc(-c2ccc(C)nc2)cc1    ZINC000143070146
C=Cc1ccc(-c2ccc(C)cn2)cc1    ZINC001242905016
C=Cc1ccccc1-c1cnccc1C    ZINC001239973769
C=Cc1ccccc1-c1ccncc1C    ZINC001240608523
C=Cc1ccccc1-c1ncccc1C    ZINC001250470688
C=Cc1ccc(-c2cnccc2C)cc1    ZINC001239974945
C=Cc1cccc(-c2ccccc2N)c1    ZINC001241066226
C=Cc1ccccc1-c1cc(C)ccn1    ZINC001250456144
C=Cc1ccc(-c2cccnc2C)cc1    ZINC000725241408
C=Cc1cccc(Nc2ccccc2)c1    ZINC001173795797
C=Cc1ccc(-c2cncc(C)c2)cc1    ZINC001240802865
C=Cc1cccc(-c2cccc(C)n2)c1    ZINC001250601205
C=Cc1cnc(NC[C@@H](O)CO)nc1    ZINC001163350164
C=Cc1ccccc1-c1ccc(N)cc1    ZINC001241541383
C=Cc1cc(-c2ccc(C)cc2)ccn1    ZINC001240827742
C=Cc1ccccc1Cc1ccccn1    ZINC001250320598
C=Cc1ccc(Nc2ccccc2)cc1    ZINC000113498134
C=Cc1cccc(-c2cc(C)ccn2)c1    ZINC001250454780
C=Cc1ccccc1-c1ccnc(C)c1    ZINC001240716610
C=Cc1cccc(Cc2ccccn2)c1    ZINC001250319828
C=Cc1cnc(-c2ccccc2)cc1C    ZINC001240833839
C=Cc1cccc(Cc2cccnc2)c1    ZINC001250171308
C=Cc1cccc(Cc2ccncc2)c1    ZINC001250312691
C=Cc1cccc(-c2cccnc2C)c1    ZINC001240723680
C=Cc1cccc(-c2ccnc(C)c2)c1    ZINC001240716670
C=Cc1ccc(-c2ccc(N)cc2)cc1    ZINC000231530687
C=Cc1ccccc1-c1cccc(C)n1    ZINC001250601413
C=Cc1ccccc1-c1ccc(C)cn1    ZINC001242001184
C=Cc1ccccc1-c1ccc(C)nc1    ZINC001240223163
C=Cc1cccc(-c2ccc(C)nc2)c1    ZINC001240223054
C=Cc1cccc(-c2ncccc2C)c1    ZINC001250470776
C=Cc1ccccc1-c1ccccc1N    ZINC000138057446
C=Cc1ccccc1Cc1ccncc1    ZINC000115017658
C=Cc1cccc(-c2cnccc2C)c1    ZINC001239974326
C=Cc1ccc(-c2ccccc2C)nc1    ZINC001239500607
C=Cc1ccc(-c2ccnc(C)c2)cc1    ZINC001240718475
C=Cc1ccc(-c2ccccc2N)cc1    ZINC000164746786
C=Cc1cccc(-c2ccncc2C)c1    ZINC001240609027
C=Cc1cccc(-c2cccc(N)c2)c1    ZINC000202383368
C=Cc1ccccc1Cc1cccnc1    ZINC001250170747
C=Cc1ccccc1-c1cccc(N)c1    ZINC001242014967
C=Cc1cccc(-c2cncc(C)c2)c1    ZINC001240805735
C=Cc1cccc(-c2ccc(C)cn2)c1    ZINC001241941827
C=Cc1cccc(CBr)c1    ZINC000113270312
C=Cc1ccc(CBr)cc1    ZINC000072265668
C=CC(=O)OCCOP(=O)(O)O    ZINC000002572116
C=Cc1ccc(Cl)c(C(=O)OC)c1    ZINC000039117585
C=Cc1cc(S(C)(=O)=O)ccc1C    ZINC001240831838
C=Cc1ccc(C)c(S(C)(=O)=O)c1    ZINC001240829915
C=Cc1ccccc1CS(C)(=O)=O    ZINC000218125146
C=Cc1ccc(S(=O)(=O)CC)cc1    ZINC000165768620
C=Cc1cccc(CS(C)(=O)=O)c1    ZINC001240831779
C=Cc1ncnc2c3ccccc3oc21    ZINC001240826608
C=Cc1ccc(O[C@@H](C)CCl)cc1    ZINC001230443779
C=Cc1ccc(O[C@H](C)CCl)cc1    ZINC001230443769
C=Cc1cc(OCC)nc(SC)n1    ZINC001240827898
C=Cc1cc(COC)nc(SC)n1    ZINC001240827961
C=CC(=O)OCC(C)(C)C(F)(F)F    ZINC001083809191
C=CC(=O)OC[C@H](C)Oc1cn[nH]c1    ZINC001228325404
C=CC(=O)OC[C@@H](C)Oc1cn[nH]c1    ZINC001228325403
C=CC(=O)OC[C@@H](C)Oc1cc[nH]n1    ZINC001226424047
C=CC(=O)OC[C@@H](C)Oc1ncc[nH]1    ZINC001228298085
C=CC(=O)OC[C@H](C)Oc1ncc[nH]1    ZINC001228298086
C=CC(=O)OC[C@H](C)Oc1cc[nH]n1    ZINC001226424048
C=Cc1cccc(-c2ccc(O)cc2)c1    ZINC001241062470
C=Cc1ccc(-c2ccccc2O)cc1    ZINC000115269388
C=Cc1cccc(-c2cccc(O)c2)c1    ZINC001240924636
C=Cc1ccccc1-c1ccccc1O    ZINC000034451696
C=Cc1ccc(-c2ccc(O)cc2)cc1    ZINC000034190877
C=Cc1ccccc1-c1cccc(O)c1    ZINC001240924706
C=Cc1cccc(Oc2ccccc2)c1    ZINC000033978618
C=Cc1cc(OC)c(OCC)cc1F    ZINC000382685281
C=Cc1ccc(Oc2ccccc2)cc1    ZINC000001605993
C#CC(C#C)OCc1ccc(C=C)cc1    ZINC001223152482
C=Cc1cccc(-c2ccccc2O)c1    ZINC001241014166
C=Cc1ccccc1-c1ccc(O)cc1    ZINC000114278662
C=Cc1ccccc1Oc1ccccc1    ZINC000102279188
C=Cc1ccc(-c2cccc(O)c2)cc1    ZINC001240926317
C=Cc1ccc(C(OC)OC)c(F)c1    ZINC001240831446
C=CC(=O)OCc1cn(CCN)nn1    ZINC001254157431
C=Cc1cccc(-c2nnccc2C)c1    ZINC001241942573
C=Cc1ccc(-c2ccc(C)nc2)nc1    ZINC001240221068
C=Cc1cccc(Nc2ccccn2)c1    ZINC000225319475
C=Cc1ccc(-c2cccnc2N)cc1    ZINC001243476560
C=Cc1ccccc1-c1ccc(N)nc1    ZINC001236312414
C=Cc1cccc(-c2cc(N)ccn2)c1    ZINC001241939403
C=Cc1ccc(-c2cccnc2C)nc1    ZINC001240723156
C=Cc1ccccc1Nc1ccncc1    ZINC000222839271
C=Cc1cccc(-c2cncnc2C)c1    ZINC001241957476
C=Cc1cccc(-c2cccc(N)n2)c1    ZINC001241941919
C=Cc1ccc(-c2cncc(C)c2)nc1    ZINC001240801784
C=Cc1ccc(-c2cnccc2C)nc1    ZINC001239971721
C=Cc1cccc(Cc2cnccn2)c1    ZINC001250373570
C=Cc1ccccc1Cc1ncccn1    ZINC001250342624
C=Cc1cccc(-c2cnc(C)cn2)c1    ZINC001241939202
C=Cc1ccccc1-c1cc(C)cnn1    ZINC001241999187
C=Cc1cccc(-c2nccc(C)n2)c1    ZINC001250454165
C=Cc1ccc(-c2cncc(N)c2)cc1    ZINC001242500941
C=Cc1cccc(-c2ncccc2N)c1    ZINC001241942732
C=Cc1cccc(-c2cc(C)ncn2)c1    ZINC001241939424
C=Cc1ccccc1Cc1cnccn1    ZINC001250373086
C=Cc1ccccc1-c1cc(N)ccn1    ZINC001242000608
C=Cc1ccccc1-c1cc(C)ncn1    ZINC001242000030
C=Cc1ccccc1-c1nccnc1C    ZINC001241999396
C=Cc1ccc(-c2ccncc2C)nc1    ZINC001240606294
C=Cc1ccccc1-c1cnc(C)cn1    ZINC001242000556
C=Cc1ccc(Nc2cccnc2)cc1    ZINC000238134349
C=Cc1ccccc1-c1ccnc(N)c1    ZINC001241163858
C=Cc1cccc(-c2ccnc(N)c2)c1    ZINC001241161856
C=Cc1cccc(-c2ncc(C)cn2)c1    ZINC001250497680
C=Cc1ccnc(Cc2ccccc2)n1    ZINC001240829333
C=Cc1ccc(-c2cnc(C)nc2)cc1    ZINC001205859901
C=Cc1cccc(-c2ccnc(C)n2)c1    ZINC001241942979
C=Cc1cccc(-c2c[nH]ccc2=N)c1    ZINC001241956292
C=Cc1ccc(-c2cccc(C)c2)nn1    ZINC001240829031
C=Cc1ccc(-c2ccnc(C)n2)cc1    ZINC001240830255
C=Cc1cnc(-c2ccccc2C)nc1    ZINC001239500661
C=Cc1ccccc1Nc1ccccn1    ZINC000230549159
C=Cc1ccccc1-c1cncnc1C    ZINC001242008161
C=Cc1ccc(-c2ccc(C)cn2)nc1    ZINC001242903176
C=Cc1cccc(-c2cccnc2N)c1    ZINC001241956305
C=Cc1nc(C)cc(-c2ccccc2)n1    ZINC000207750333
C=Cc1cccc(-c2cncc(N)c2)c1    ZINC001241957181
C=Cc1ccc(-c2ccc(N)cc2)nc1    ZINC001241538934
C=Cc1cccc(Cc2ncccn2)c1    ZINC001250342944
C=Cc1ccc(-c2ccnc(N)c2)cc1    ZINC001241170698
C=Cc1ccccc1-c1cccc(N)n1    ZINC001241999149
C=Cc1ccccc1-c1cncc(C)n1    ZINC001242000321
C=Cc1ncc(-c2ccc(C)cc2)cn1    ZINC001239481962
C=Cc1cccc(-c2ccc(N)nc2)c1    ZINC001236313180
C=Cc1ccccc1-c1nnccc1C    ZINC001241999137
C=Cc1ccccc1-c1cncc(N)c1    ZINC001242008719
C=Cc1ccc(-c2ccnc(C)c2)nc1    ZINC001240714759
C=Cc1nc2c(cc1C#N)[C@H]1CC[C@H]2C1    ZINC001240829190
C=Cc1ccc(-c2ccccc2N)nc1    ZINC001241058464
C#CCN(CC#C)c1ccc(C=C)cn1    ZINC001157562773
C=Cc1ccccc1-c1ncncc1C    ZINC001241999991
C=Cc1cnc(-c2cccc(C)c2)nc1    ZINC001239487714
C=Cc1ccccc1-c1ncccc1N    ZINC001241999522
C=Cc1ccc(N=c2cc[nH]cc2)cc1    ZINC001173882753
C=Cc1cccc(N=c2cc[nH]cc2)c1    ZINC001173884194
C=Cc1ccccc1-c1ccc(N)cn1    ZINC001242001212
C=Cc1cccc(-c2cnc(C)nc2)c1    ZINC001205853109
C=Cc1ccnc(-c2cc(C)ccn2)c1    ZINC000034000093
C=Cc1ccccc1-c1ccncc1N    ZINC001242006908
C=Cc1ccccc1-c1c[nH]ccc1=N    ZINC001242008146
C=Cc1cc(C)nc(-c2ccccc2)n1    ZINC001240826611
C=Cc1cccc(-c2ccncc2N)c1    ZINC001241957070
C=Cc1cncc(-c2cccnc2)c1C    ZINC001240833993
C=Cc1ccccc1-c1ncc(C)cn1    ZINC001250497598
C=Cc1ccc(-c2ccccc2C)nn1    ZINC001240829404
C=Cc1cccc(Cc2ccncc2)n1    ZINC001240829802
C=Cc1ccc(-c2ccc(C)cc2)nn1    ZINC001240828085
C=Cc1cnc(-c2ccc(C)cc2)nc1    ZINC000104855959
C=Cc1ccccc1-c1ccc(C)nn1    ZINC001250518611
C=Cc1cccc(-c2ccc(N)cn2)c1    ZINC001241941821
C=Cc1ncc(-c2cccc(C)c2)cn1    ZINC001239491921
C=Cc1cccc(-c2ncncc2C)c1    ZINC001241939130
C=Cc1cccc(-c2ccc(C)nn2)c1    ZINC001250519117
C=Cc1ccc(Nc2ccccc2)nc1    ZINC000072225312
C=Cc1cccc(Nc2cccnc2)c1    ZINC001173857546
C=Cc1ccccc1-c1cnc(C)nc1    ZINC001205847034
C=Cc1cccc(-c2nccnc2C)c1    ZINC001241939620
C=Cc1cc(-c2ccccc2)nc(C)n1    ZINC001240827472
C=Cc1ccc(-c2ccc(N)nc2)cc1    ZINC001236313749
C=Cc1cccc(-c2cncc(C)n2)c1    ZINC001241941425
C=Cc1ccccc1-c1nccc(C)n1    ZINC001250452630
C=Cc1ccccc1Nc1cccnc1    ZINC000231602520
C=Cc1ncc(-c2ccccc2C)cn1    ZINC001239504035
C=Cc1cccc(-c2cc(C)cnn2)c1    ZINC001241942299
C=Cc1cncc(-c2ccncc2)c1C    ZINC001240833445
C=Cc1ccccc1-c1ccnc(C)n1    ZINC001242001155
C=Cc1ccccc1-c1cccnc1N    ZINC001242008632
C=CC(=O)O[C@H]1C[C@H](C)CC(C)(C)C1    ZINC000001698702
C=CC(=O)O[C@H]1C[C@@H](C)CC(C)(C)C1    ZINC000001698703
C=CC(=O)O[C@@H]1C[C@H](C)CC(C)(C)C1    ZINC000001698700
C=CC(=O)O[C@@H]1C[C@@H](C)CC(C)(C)C1    ZINC000004804891
C=Cc1cnc(Br)cc1C    ZINC000072222964
C=Cc1cnc(Br)c(C)c1    ZINC000072221926
C=Cc1ccc(Br)nc1C    ZINC000072224008
C=Cc1cnc(S(C)(=O)=O)cc1C    ZINC001240830838
C=Cc1ccccc1NS(C)(=O)=O    ZINC000117712640
C=Cc1ccc(NS(C)(=O)=O)cc1    ZINC000114400071
C=Cc1cc(S(=O)(=O)CC)ccn1    ZINC001240829673
C=Cc1ccc(S(N)(=O)=O)cc1C    ZINC000145649284
C=Cc1ncccc1S(=O)(=O)CC    ZINC001240829219
C=Cc1ccc(S(N)(=O)=O)c(C)c1    ZINC000090735033
C=Cc1ccc(S(=O)(=O)NC)cc1    ZINC000001720086
C=Cc1ccccc1CS(N)(=O)=O    ZINC001240830067
C=Cc1ccc(S(=O)(=O)CC)cn1    ZINC001240827372
C=Cc1cccc(NS(C)(=O)=O)c1    ZINC000220540609
C=Cc1cccc(S(=O)(=O)NC)c1    ZINC001240831806
C=Cc1cnc(S(C)(=O)=O)c(C)c1    ZINC001240833643
C=Cc1nc(-c2cccc(C#N)c2)no1    ZINC001247512047
C=Cc1cc(F)c(F)c(/C=N/OC)c1    ZINC001240833969
C=Cc1ccc(NC(=O)C(F)F)cc1    ZINC001142789014
C=CC(=O)OCCN1C(=O)CCC1=O    ZINC000002571898
C=CC(=O)OC[C@H](C)Oc1nc[nH]n1    ZINC001227108347
C=CC(=O)OC[C@@H](C)Oc1nc[nH]n1    ZINC001227108348
C=Cc1ccccc1-c1cccnc1O    ZINC001241113019
C=Cc1ccc(-c2cccc(O)n2)cc1    ZINC001243739289
C=Cc1ccccc1-c1cncc(O)c1    ZINC001236581385
C=Cc1ccc(-c2cccc(O)c2)nc1    ZINC001240922922
C=Cc1cccc(-c2ccc(O)nc2)c1    ZINC001242065733
C=Cc1cccc(-c2ccnc(O)c2)c1    ZINC001243425713
C=Cc1cccn(-c2ccccc2)c1=O    ZINC001240833788
C=CC(=O)OCc1cn(CCO)nn1    ZINC001254105821
C=Cc1ccc(-c2cccnc2O)cc1    ZINC001241119133
C=Cc1ccc(-c2ccccc2O)nc1    ZINC001241009139
C=Cc1cncc(Oc2ccccc2)c1    ZINC001240831356
C=Cc1ccn(-c2ccccc2)c(=O)c1    ZINC001240833416
C=Cc1ccnc(Oc2ccccc2)c1    ZINC001240829483
C=Cc1cccc(-c2cncc(O)c2)c1    ZINC001236580197
C=Cc1ccc(-c2ccc(O)nc2)cc1    ZINC001242063120
C=Cc1ccc2c3c(ccnc13)CCO2    ZINC001240831978
C=Cc1ccc(Oc2ccccc2)nc1    ZINC000072225189
C=Cc1cccnc1Oc1ccccc1    ZINC001240829291
C=Cc1cccc(-c2cccc(O)n2)c1    ZINC001243737247
C=Cc1ccccc1-c1cccc(O)n1    ZINC001243737586
C=Cc1cccc(-c2cccnc2O)c1    ZINC001241112971
C=Cc1ccccc1-c1ccc(O)nc1    ZINC001242063557
C=Cc1ccc(-c2ccc(O)cc2)nc1    ZINC001241062231
C=Cc1ccc(=O)n(-c2ccccc2)c1    ZINC001240833485
C=Cc1ccccc1-c1ccnc(O)c1    ZINC001243426047
C=Cc1ccc(-c2ccnc(O)c2)cc1    ZINC001243427916
C=Cc1ccc(-c2cncc(O)c2)cc1    ZINC001236583049
C=Cc1cc(C)nc(-c2ccncc2)n1    ZINC001240828412
C=Cc1ncc(-c2cccnc2C)cn1    ZINC001240728482
C=Cc1ccccc1-c1cnc(N)cn1    ZINC001242008653
C=Cc1ccc(-c2ccnc(N)c2)nc1    ZINC001241158222
C=Cc1cc(-c2ccccn2)nc(C)n1    ZINC001240829547
C=Cc1ccc(Nc2cncnc2)cc1    ZINC001174384724
C=Cc1ccccc1-c1ncc(N)cn1    ZINC001242010248
C=Cc1nncc(-c2ccc(C)cc2)n1    ZINC001240826986
C=Cc1ccccc1Nc1ccncn1    ZINC001209939128
C=Cc1ncc(-c2ccnc(C)c2)cn1    ZINC001240721216
C=Cc1ccccc1Nc1ncccn1    ZINC001209938826
C=Cc1cnc(-c2ccnc(C)c2)nc1    ZINC001240715624
C=Cc1cnc(-c2ccncc2C)nc1    ZINC001240606137
C=Cc1ccccc1-c1cnc(N)nc1    ZINC001242008633
C=Cc1cccc(Nc2cccnn2)c1    ZINC001209915272
C=Cc1ncc(-c2ccc(C)nc2)cn1    ZINC001240226939
C=Cc1cc(-c2ccncc2)nc(C)n1    ZINC001240828896
C=Cc1cccc(NCC(C)(F)F)c1    ZINC001162233793
C=Cc1cnc(-c2ccc(N)cc2)nc1    ZINC001241539221
C=Cc1cccc(-c2cnc(N)cn2)c1    ZINC001241957049
C=Cc1cc(C)nc(-c2ccccn2)n1    ZINC001240828994
C=Cc1cccc(-c2cc(N)ncn2)c1    ZINC001241945313
C=Cc1cccc(-c2ccc(N)nn2)c1    ZINC001241945371
C=Cc1cnc(-c2ccc(C)nc2)nc1    ZINC001240220107
C=Cc1ccc(-c2cccnc2N)nc1    ZINC001243469659
C=Cc1ccccc1-c1ccc(N)nn1    ZINC001242001602
C=Cc1ccc(-c2cnc(N)nc2)cc1    ZINC001243876403
C=Cc1ncc(-c2ccc(C)cn2)cn1    ZINC001242907979
C=Cc1ccccc1Nc1cnccn1    ZINC001209939166
C=Cc1cccc(Nc2ccnnc2)c1    ZINC001209916041
C=Cc1cnc(-c2cccnc2C)nc1    ZINC001240723203
C=Cc1ccc(Nc2ccncn2)cc1    ZINC001211027043
C=Cc1cccc(-c2cnc(N)nc2)c1    ZINC001241956778
C=Cc1ccccc1-c1ccnc(N)n1    ZINC001242001198
C=Cc1cnc(-c2ccccc2N)nc1    ZINC001241058728
C=Cc1cccc(Nc2cncnc2)c1    ZINC001174388085
C=Cc1cccc(Nc2ncccn2)c1    ZINC001209916483
C=Cc1cnc(-c2cnccc2C)nc1    ZINC001239971504
C=Cc1ncc(-c2cncc(C)c2)cn1    ZINC001240805961
C=Cc1ccccc1-c1cc(N)ncn1    ZINC001242000743
C=Cc1ccc(Nc2ccnnc2)cc1    ZINC001209962239
C=Cc1cc(F)c(CN(C)C)c(F)c1    ZINC001240833458
C=Cc1cccc(Nc2ccncn2)c1    ZINC001209915419
C=Cc1cccc(-c2ccnc(N)n2)c1    ZINC001241945370
C=Cc1ccc(-c2ccc(N)nc2)nc1    ZINC001236309837
C=Cc1cc(-c2cccnc2)nc(C)n1    ZINC001240829242
C=Cc1ncc(-c2ccccc2N)cn1    ZINC001241082713
C=Cc1ccccc1Nc1cccnn1    ZINC001209939779
C=Cc1cccc(-c2ncc(N)cn2)c1    ZINC001241956106
C=Cc1ccccc1Nc1ccnnc1    ZINC001209944518
C=Cc1cc(C)nc(-c2cccnc2)n1    ZINC001240829423
C=Cc1ccccc1Nc1cncnc1    ZINC001174386997
C=Cc1cnc(-c2cncc(C)c2)nc1    ZINC001240801318
C=Cc1ccc(-c2cnc(C)nc2)nc1    ZINC001205833934
C=Cc1ncc(-c2ccncc2C)cn1    ZINC001240610500
C=Cc1ncc(-c2ccc(N)cc2)cn1    ZINC001241544972
C=Cc1ncc(-c2cnccc2C)cn1    ZINC001239977290
C=Cc1ccc(-c2cncc(N)c2)nc1    ZINC001242500838
C=Cc1cccc(Nc2cnccn2)c1    ZINC001209916943
C=Cc1cnc(-c2ccc(C)cn2)nc1    ZINC001242903230
C=Cc1ccccc1NCC(C)(F)F    ZINC001162234339
C=CC(=O)OC[C@@H](C)OCCCC#N    ZINC001205632373
C=CC(=O)OC[C@H](C)OCCCC#N    ZINC001205632375
C=Cc1ccc(N(C)C)c2ccccc12    ZINC000146432427
C=Cc1cc(C)c2ccc(C)c(C)c2n1    ZINC001240829138
C=Cc1ccc(C2(C#N)CCCC2)cc1    ZINC001240829841
C=Cc1cc(C)c2cc(C)cc(C)c2n1    ZINC001240829392
C=Cc1ccc2[nH]c3c(c2c1)CCCC3    ZINC001240829897
C=Cc1ccc(Br)cc1O    ZINC000216704057
C=Cc1cc(SC)nc(SC)n1    ZINC001240829803
C=Cc1cc(C#N)c(C(F)(F)F)cn1    ZINC001240828139
C=Cc1cc(C(F)(F)F)cc(C#N)n1    ZINC001240828000
C=Cc1ncc(C(F)(F)F)cc1C#N    ZINC001240827020
C=Cc1nccc(C(F)(F)F)c1C#N    ZINC001240827251
C=Cc1cc(C#N)cc(C(F)(F)F)n1    ZINC001240827795
C=Cc1cc(C(F)(F)F)c(C#N)cn1    ZINC001240827894
C=Cc1ccc(OS(C)(=O)=O)cc1    ZINC000114887134
C=Cc1nc(C(F)(F)F)ccc1C#N    ZINC001240826159
C=Cc1ccc(C(F)(F)F)c(C#N)n1    ZINC001240827449
C=Cc1cnc(C#N)c(C(F)(F)F)c1    ZINC001240830288
C=Cc1ccc(C#N)c(C(F)(F)F)n1    ZINC001240827505
C=Cc1ccc(CP(=O)(O)O)cc1    ZINC000072193588
C=Cc1ccccc1NS(N)(=O)=O    ZINC001260080610
C=Cc1cccc(NS(N)(=O)=O)c1    ZINC001260081164
C=Cc1cnc(S(C)(=O)=O)nc1C    ZINC001240830618
C=Cc1cc(OC)nc([S@@](C)=O)n1    ZINC001240826970
C=Cc1ncccc1S(=O)(=O)NC    ZINC001240827813
C=Cc1cc(OC)nc([S@](C)=O)n1    ZINC001240826971
C=Cc1ccc(S(=O)(=O)NC)cn1    ZINC001240829416
C=Cc1cc(C(=O)OC)cc(F)c1F    ZINC001240831563
C=Cc1cc(F)c(F)cc1C(=O)OC    ZINC001240830252
C=Cc1cc(F)c(C(=O)OC)c(F)c1    ZINC000218348006
C=Cc1cc(F)c(C(=O)OC)cc1F    ZINC001240831596
C=Cc1c(SC)ccc(F)c1OC    ZINC001240830639
C=Cc1nc(S(C)(=O)=O)ncc1C    ZINC001240828183
C=Cc1cncc(NS(C)(=O)=O)c1    ZINC001240831122
C=Cc1ccc(CS(N)(=O)=O)cn1    ZINC001240829041
C=Cc1cc(C(=O)OC)c(F)cc1F    ZINC001240829785
C=Cc1ccc(C(=O)OC)c(F)c1F    ZINC001240833855
C=Cc1ccc(F)c(C(=O)OC)c1F    ZINC001240830430
C=Cc1c(F)ccc(F)c1C(=O)OC    ZINC001240830787
C=Cc1ccc(NS(N)(=O)=O)cc1    ZINC001260079894
C=Cc1cc(C)nc(S(C)(=O)=O)n1    ZINC001240827968
C=Cc1cc(F)cc(F)c1C(=O)OC    ZINC001240831538
C=CC(=O)OCCOCC(F)(F)F    ZINC000101420003
C=Cc1nc(-c2ccc(C#N)cn2)no1    ZINC001247513226
C=CC(=O)Oc1ccc2ccccc2c1    ZINC000002571985
C=Cc1ccccc1-c1cccoc1=O    ZINC001242011166
C=CC(=O)Oc1cccc2ccccc21    ZINC000002571984
C=Cc1cccc(-c2cccoc2=O)c1    ZINC001241962118
C=Cc1ccc(=O)n(-c2ccccc2)n1    ZINC001240831555
C=Cc1cnc(-c2ccccc2O)nc1    ZINC001241007441
C=Cc1ccc(-c2cccnc2O)nc1    ZINC001241106785
C=Cc1ncc(-c2ccccc2O)cn1    ZINC001241023494
C=Cc1ccn(-c2ccncc2)c(=O)c1    ZINC001240833990
C=Cc1cnn(-c2ccccc2)c(=O)c1    ZINC001240833467
C=Cc1ccc(=O)n(-c2ccccn2)c1    ZINC001240833581
C=Cc1cnc(Oc2ccccc2)nc1    ZINC001240829959
C=Cc1cnc(-c2ccc(O)cc2)nc1    ZINC001241061891
C=Cc1ccc(-c2ccnc(O)c2)nc1    ZINC001243426571
C=Cc1ccccc1-c1ccc(F)cc1    ZINC000144770032
C=Cc1ccc(-c2ccc(F)cc2)cc1    ZINC000143945814
C=Cc1ccc(F)cc1-c1ccccc1    ZINC000140127277
C=Cc1cccc(-c2cccc(F)c2)c1    ZINC001239534696
C=Cc1ccc(-c2cccc(F)c2)cc1    ZINC000143946059
C=Cc1ccc(-c2ccccc2F)cc1    ZINC000143952687
C=Cc1cc(F)ccc1-c1ccccc1    ZINC001239468272
C=Cc1cc(F)cc(-c2ccccc2)c1    ZINC001239468252
C=Cc1ccc(=O)n(-c2cccnc2)c1    ZINC001240833892
C=Cc1cccn(-c2ccccn2)c1=O    ZINC001240833510
C=Cc1ccc(=O)n(-c2ccncc2)c1    ZINC001240833832
C=Cc1cncc(Oc2ccccc2)n1    ZINC001240828500
C=Cc1ccc(-c2ccc(O)nc2)nc1    ZINC001242061849
C=Cc1cc(C(N)=O)c2ccccc2n1    ZINC001240829555
C=Cc1ccn(-c2cccnc2)c(=O)c1    ZINC001240833879
C=Cc1ccc2nc(C(N)=O)ccc2c1    ZINC001240831034
C=Cc1ccc2ncc(C(N)=O)cc2c1    ZINC001240832011
C=Cc1cnc(-c2cccc(O)c2)nc1    ZINC001240923747
C=Cc1ncc(-c2ccc(O)cc2)cn1    ZINC001241067760
C=Cc1cn(-c2ccccc2)c(=O)cn1    ZINC001240833868
C=Cc1nccnc1Oc1ccccc1    ZINC001240829626
C=Cc1cccn(-c2cccnc2)c1=O    ZINC001240833871
C=Cc1cc(Oc2ccccc2)ncn1    ZINC001240827037
C=Cc1ccc(-c2ccccc2)c(F)c1    ZINC000117598468
C=Cc1cccc(-c2ccc(F)cc2)c1    ZINC001239474096
C=Cc1ccccc1-c1cccc(F)c1    ZINC001239534384
C=Cc1cc(-c2ccccc2)ccc1F    ZINC001240830295
C=Cc1nccc(Oc2ccccc2)n1    ZINC001240827489
C=Cc1ccc(-c2cncc(O)c2)nc1    ZINC001236573958
C=Cc1nc(C(N)=O)cc2ccccc12    ZINC001240829135
C=Cc1ccn(-c2ccccn2)c(=O)c1    ZINC001240831317
C=Cc1ccnn(-c2ccccc2)c1=O    ZINC001240833816
C=Cc1cccn(-c2ccncc2)c1=O    ZINC001240831188
C=Cc1ccc2cc(C(N)=O)cnc2c1    ZINC001240830594
C=Cc1ccc(-c2cccc(O)n2)nc1    ZINC001243732996
C=Cc1ncc(-c2cccc(O)c2)cn1    ZINC001240926121
C=Cc1ccc(F)c(-c2ccccc2)c1    ZINC001240833622
C=Cc1ccccc1-c1ccccc1F    ZINC000142689149
C=Cc1cccc(-c2ccccc2F)c1    ZINC001239553612
C=Cc1ccc(F)c(F)c1OC(C)C    ZINC001240832892
C=CC(=O)O[C@H](C)C(=O)O[C@H](C)C=C    ZINC000001698685
C=Cc1cnc(-c2ccc(N)nc2)nc1    ZINC001236310095
C=Cc1ncc(-c2ccnc(N)c2)cn1    ZINC001241176295
C=Cc1cnc(-c2cncc(N)c2)nc1    ZINC001242500924
C=Cc1cc(F)c(OCCC)c(F)c1    ZINC001240829786
C=Cc1cc(F)c(F)cc1OC(C)C    ZINC000059047600
C=Cc1cc(F)c(OC(C)C)c(F)c1    ZINC001240829757
C=CC(=O)OCC[C@H](C)OC(=O)C=C    ZINC000002016621
C=CC(=O)OCC[C@@H](C)OC(=O)C=C    ZINC000004975755
C=CC(=O)OCCCCOC(=O)C=C    ZINC000002004470
C=CC(=O)O[C@H](C)C(=O)O[C@@H](C)C=C    ZINC000001698684
C=Cc1cnc(-c2cnc(C)nc2)nc1    ZINC001205833091
C=Cc1ncc(-c2cccnc2N)cn1    ZINC001243477345
C=Cc1cnc(-c2ccnc(N)c2)nc1    ZINC001241158087
C=Cc1cnc(-c2cccnc2N)nc1    ZINC001243470793
C=Cc1ncc(-c2cnc(C)nc2)cn1    ZINC001205875946
C=Cc1ncc(-c2ccc(N)nc2)cn1    ZINC001236317641
C=Cc1ccc(-c2cnc(N)nc2)nc1    ZINC001243869407
C=CC(=O)O[C@@H](C)C(=O)O[C@H](C)C=C    ZINC000001698687
C=CC(=O)O[C@@H](C)C(=O)O[C@@H](C)C=C    ZINC000001698686
C=Cc1cc(C)nc(-c2ncccn2)n1    ZINC001240829194
C=Cc1ncc(-c2cncc(N)c2)cn1    ZINC001242502614
C=Cc1ccc(NCC(C)(F)F)nc1    ZINC001154858381
C=Cc1c(COC)ccc2ccccc21    ZINC000144370276
C=Cc1ccc2cc(OCC)ccc2c1    ZINC000202049103
C=Cc1ccc(N(C)CC(F)F)nc1    ZINC001158926186
C=Cc1c(OCC)ccc2ccccc21    ZINC000136890324
C=Cc1ccccc1-c1cc(C)oc1C    ZINC001242405900
C=Cc1cccc(-c2cc(C)oc2C)c1    ZINC001242402454
C=Cc1ccc(-c2cc(C)oc2C)cc1    ZINC001242407987
C=Cc1cccc(CCn2ccnc2)c1    ZINC001250319570
C=Cc1ccccc1CCn1ccnc1    ZINC001250318541
C=Cc1ccccc1-c1c(C)n[nH]c1C    ZINC001240124963
C=Cc1cccc(-c2ccnn2CC)c1    ZINC001240699684
C=Cc1ccc(-c2c(C)n[nH]c2C)cc1    ZINC001240125622
C=Cc1cccc(NC2(C#N)CCC2)c1    ZINC001162309691
C=Cc1ncnc2ccc(C(C)C)cc12    ZINC001240829162
C=Cc1c(C)nn(-c2ccccc2)c1C    ZINC000000499654
C=Cc1ccc(-c2cnn(C)c2C)cc1    ZINC001240381838
C=Cc1ccccc1-c1cn(C)nc1C    ZINC001240301440
C=Cc1ccccc1NC1(C#N)CCC1    ZINC001162309530
C=Cc1cccc(-c2c(C)n[nH]c2C)c1    ZINC001240126289
C=Cc1ccc(-c2cc(C)nn2C)cc1    ZINC001240859005
C=Cc1cccc(-c2cnn(C)c2C)c1    ZINC001240381535
C=Cc1cccc(Cc2ccnn2C)c1    ZINC001250437387
C=Cc1ccccc1Cc1ccnn1C    ZINC001250437343
C=Cc1ccccc1-c1cc(C)nn1C    ZINC001240859042
C=Cc1ccccc1-c1ccnn1CC    ZINC001240695910
C=Cc1ccc(-c2cnn(CC)c2)cc1    ZINC001240651080
C=Cc1cccc(-c2cc(C)nn2C)c1    ZINC001240858773
C=Cc1ccccc1-n1cccc1CN    ZINC001167589132
C=Cc1nccc2c3c([nH]c21)CCCC3    ZINC001240829452
C=Cc1ccccc1-c1cnn(C)c1C    ZINC001240380824
C=Cc1ccc(-c2ccnn2CC)cc1    ZINC001240702636
C=Cc1ccccc1-c1cnn(CC)c1    ZINC001240648801
C=Cc1cccc(-c2cn(C)nc2C)c1    ZINC001240300614
C=Cc1cccc(-n2ccc(CN)c2)c1    ZINC001169726046
C=Cc1ccc(-n2c(C)ccc2C)nc1    ZINC001240830083
C=Cc1ccc(-c2cn(C)nc2C)cc1    ZINC001240302465
C=Cc1cccc(-c2cnn(CC)c2)c1    ZINC001240648686
C=CC(=O)OC[C@@H](C)OC1CCCC1    ZINC001205568105
C=CC(=O)OC[C@H](C)OCCC1CC1    ZINC001224759124
C=CC(=O)OC[C@@H](C)OCCC1CC1    ZINC001224759123
C=CCCCO[C@@H](C)COC(=O)C=C    ZINC001224511866
C=CC(=O)OC[C@H](C)OC1CCCC1    ZINC001205568106
C=CC(=O)OC[C@H](C)OCC=C(C)C    ZINC001205026251
C=CC(=O)OC[C@@H](C)OCC=C(C)C    ZINC001205026252
C=CC(=O)OC[C@@H](C)OCC1CCC1    ZINC001206177778
C=CCCCO[C@H](C)COC(=O)C=C    ZINC001224511867
C=CC(=O)OC[C@H](C)OCC1CCC1    ZINC001206177779
C=CC(=O)OCC[C@@H](C)CC(C)(C)C    ZINC000002572026
C=CC(=O)OCCCCCCCCC    ZINC000001841111
C=CC(=O)OCC[C@H](C)CC(C)(C)C    ZINC000004976003
C=Cc1c(O)nccc1Br    ZINC000584884039
C=Cc1ccccc1N1C(=O)C=CC1=O    ZINC000114153730
C=Cc1ccc(N2C(=O)C=CC2=O)cc1    ZINC000002516944
C=Cc1cnc(-c2cccc(O)n2)nc1    ZINC001243733803
C=Cc1ncc(-c2cncc(O)c2)cn1    ZINC001236584685
C=Cc1cnc(-c2ccnc(O)c2)nc1    ZINC001243428242
C=Cc1ncc(-c2cccc(O)n2)cn1    ZINC001243738328
C=Cc1ccnc(-n2ccccc2=O)n1    ZINC001240829535
C=Cc1cnc(-c2ccc(O)nc2)nc1    ZINC001242061792
C=Cc1ncc(-c2ccnc(O)c2)cn1    ZINC001243430413
C=Cc1ncc(-c2ccc(O)nc2)cn1    ZINC001242066519
C=Cc1cnc(-c2cncc(O)c2)nc1    ZINC001236574326
C=Cc1ncc(-c2cccnc2O)cn1    ZINC001241130057
C=Cc1cnc(-c2cccnc2O)nc1    ZINC001241105848
C=Cc1ccc(-c2ccccc2F)nc1    ZINC001239552382
C=Cc1ccccc1-c1cnccc1F    ZINC001242007993
C=Cc1ccccc1-c1ccncc1F    ZINC001241224975
C=Cc1ccc(-c2ncccc2F)cc1    ZINC001241541148
C=Cc1cccc(-c2cccc(F)n2)c1    ZINC001241939409
C=Cc1ccc(-c2ccncc2F)cc1    ZINC001241226963
C=Cc1ccc(-c2ccc(F)cn2)cc1    ZINC001241808649
C=Cc1ccccc1-c1cncc(F)c1    ZINC001240234907
C=Cc1cc(F)cc(-c2cccnc2)c1    ZINC001239571342
C=Cc1ccccc1-c1cccnc1F    ZINC001250483976
C=Cc1ccccc1-c1ccc(F)nc1    ZINC001242008542
C=Cc1ccc(-c2ccc(F)cc2)nc1    ZINC001239473462
C=Cc1ccccc1-c1cccc(F)n1    ZINC001241999466
C=Cc1cnc(F)c(-c2ccccc2)c1    ZINC001240833887
C=Cc1ccc(-c2cncc(F)c2)cc1    ZINC001240235788
C=Cc1cccc(-c2ccncc2F)c1    ZINC001241226163
C=Cc1ccccc1-c1cc(F)ccn1    ZINC001242000607
C=Cc1cccc(-c2cncc(F)c2)c1    ZINC001240234948
C=Cc1cccc(-c2ccc(F)nc2)c1    ZINC001241956855
C=Cc1cc(-c2ccccc2)cnc1F    ZINC001240829669
C=Cc1cncc(-c2ccc(F)cc2)c1    ZINC000201830974
C=Cc1cccc(-c2ccc(F)cn2)c1    ZINC001241808313
C=Cc1ccc(-c2cccc(F)c2)nc1    ZINC001239533283
C=Cc1cccc(-c2cccnc2F)c1    ZINC001250483699
C=Cc1cccc(-c2ncccc2F)c1    ZINC001241535223
C=Cc1ccccc1-c1ncccc1F    ZINC001241534971
C=Cc1cccc(-c2ccnc(F)c2)c1    ZINC001241957373
C=Cc1cc(F)ccc1-c1cccnc1    ZINC001239571208
C=Cc1cccc(-c2cc(F)ccn2)c1    ZINC001241939113
C=Cc1ccccc1-c1ccnc(F)c1    ZINC001242007409
C=Cc1ccc(F)cc1-c1cccnc1    ZINC001239569820
C=Cc1ccc(F)cc1-c1ccncc1    ZINC001239610625
C=Cc1cc(F)ccc1-c1ccncc1    ZINC001239612648
C=Cc1ccccc1-c1ccc(F)cn1    ZINC001241807357
C=Cc1cccc(-c2cnccc2F)c1    ZINC001241956970
C=Cc1cc(F)cc(-c2ccncc2)c1    ZINC001239612824
C=Cc1ncc(-c2cnc(N)nc2)cn1    ZINC001243878012
C=Cc1ncc(NCC(C)(F)F)cn1    ZINC001162239989
C=Cc1cnc(-c2cnc(N)nc2)nc1    ZINC001243870595
C=Cc1cnc(NCC(C)(F)F)nc1    ZINC001162228109
C=Cc1ccc(OC)c2nc(C)ccc12    ZINC001240831468
C=Cc1ccccc1Nc1ccoc1C    ZINC001211243722
C=Cc1cc(C)c2cc(OC)ccc2n1    ZINC001240828221
C=Cc1ccc2c(c1)C(=O)N(C1CC1)C2    ZINC001240832015
C=Cc1cc(C)nc2c(OC)cccc12    ZINC001240832004
C=C=CCNC(=O)c1ccc(C=C)cc1    ZINC000816700569
C=Cc1ccc(-c2cc(C)oc2C)nc1    ZINC001242404817
C=Cc1ccccc1-c1c(C)noc1C    ZINC001242106841
C=Cc1ccc(CNC(=O)C#CC)cc1    ZINC001179756564
C=Cc1cnc2cc(OCC)ccc2c1    ZINC001240831884
C#C[C@H](C)NC(=O)c1ccc(C=C)cc1    ZINC000776269637
C=Cc1nc2ccc(OC)cc2cc1C    ZINC001240827539
C#CCN(C)C(=O)c1ccc(C=C)cc1    ZINC000792477469
C=Cc1cccc(Cc2cc(C)no2)c1    ZINC001250364667
C=Cc1ccc2c(c1)CN(C1CC1)C2=O    ZINC001240832037
C=Cc1ccc(-c2c(C)noc2C)cc1    ZINC001242107040
C#CC(=O)NCCc1ccc(C=C)cc1    ZINC000794383821
C#C[C@@H](C)NC(=O)c1ccc(C=C)cc1    ZINC000776269642
C=Cc1cccc2c1C(=O)N(C1CC1)C2    ZINC001240834008
C=Cc1ccc(C(=O)N2CC=CC2)cc1    ZINC001186497523
C=Cc1ccc(Nc2ccoc2C)cc1    ZINC001211239000
C=Cc1cccc(-c2c(C)noc2C)c1    ZINC001242106636
C=Cc1cc(C)nc2ccc(OC)cc12    ZINC001240831918
C=Cc1ccnc2cc(C)c(OC)cc12    ZINC001240831096
C=Cc1cccc(Nc2ccoc2C)c1    ZINC001211242787
C=Cc1ccc(OC2CC(C#N)C2)cc1    ZINC001230449309
C=Cc1cc(C)c2ccc(OC)cc2n1    ZINC001240828645
C=Cc1ccccc1Cc1cc(C)no1    ZINC001250364227
C=Cc1cccc2c1CN(C1CC1)C2=O    ZINC001240831445
C=Cc1ccc(Nc2c[nH]nc2C)cc1    ZINC001174473889
C=Cc1ccc(N2CC(C)(C#N)C2)nc1    ZINC001163952217
C=Cc1nc(CC2CC2)[nH]c2nccc1-2    ZINC001240829683
C=Cc1ccc(-c2cn(C)nc2C)nc1    ZINC001240300229
C=Cc1ccccc1-n1nc(C)cc1N    ZINC001209940012
C=Cc1ccc(N2C=C(N)C=CC2)nc1    ZINC001160884230
C=Cc1ccc(-c2cnn(C)c2C)nc1    ZINC001240379937
C=Cc1ncnc2[nH]c3c(c21)CCCC3    ZINC001240826995
C=Cc1ccc(Nc2cncn2C)cc1    ZINC001211249181
C=Cc1ccccc1-n1cc(CN)cn1    ZINC001168262828
C=Cc1ccc(Nc2ccn(C)n2)cc1    ZINC001210352500
C=Cc1ccccc1-n1cnc(C)c1N    ZINC001209943236
C=Cc1ccccc1Nc1nccn1C    ZINC001209939780
C=Cc1cccc(-n2cnc(C)c2N)c1    ZINC001209918709
C=Cc1nc(C2CCC2)[nH]c2nccc1-2    ZINC001240829627
C=Cc1ccc(-c2cnn(CC)c2)nc1    ZINC001240647999
C=Cc1ccc2nnc(C3CCC3)n2c1    ZINC001240831354
C=Cc1cccc(Nc2cn(C)cn2)c1    ZINC001209916434
C=Cc1ccc(/N=C/N(C)C)c(C#N)c1    ZINC000032234420
C=Cc1cccc(Nc2cncn2C)c1    ZINC001209915594
C=Cc1ccc2nc(N(C)C)ncc2c1    ZINC001240830046
C=Cc1ccc2c(C3CNC3)ncn2c1    ZINC001240829824
C=Cc1cccc(-n2ncc(C)c2N)c1    ZINC001209916970
C=Cc1ccccc1Nc1cncn1C    ZINC001209944522
C=Cc1ccc(-n2cccc2CN)nc1    ZINC001156730982
C=Cc1ncc2c(c1C#N)CCCNC2    ZINC001240827104
C=Cc1ccc(NC2(C#N)CCC2)nc1    ZINC001154919486
C=Cc1ccccc1Nc1cn(C)cn1    ZINC001209940084
C=Cc1nc2ccccc2c(N(C)C)n1    ZINC000222586822
C=Cc1ccccc1Nc1ccn(C)n1    ZINC001209939880
C=Cc1ccccc1Nc1ccnn1C    ZINC001209939878
C=Cc1cccc(-n2nccc2CN)c1    ZINC001162593626
C=Cc1ccc(-n2ccc(CN)c2)nc1    ZINC001158766819
C=Cc1ccc(-c2cc(C)nn2C)nc1    ZINC001240856600
C=Cc1ccc(-c2ccnn2CC)nc1    ZINC001240689105
C=Cc1ccccc1Cn1ccnc1N    ZINC001240833472
C=Cc1cccc(Nc2ccnn2C)c1    ZINC001209916326
C=Cc1ccccc1Nc1cnn(C)c1    ZINC001174331392
C=Cc1ccccc1-n1ncc(C)c1N    ZINC001209939349
C=Cc1cccc(Cn2ccnc2N)c1    ZINC001240832904
C=Cc1cccc(-n2nc(C)cc2N)c1    ZINC001209914650
C=Cc1cccc(Nc2ccn(C)n2)c1    ZINC001209916445
C=Cc1ccc(-c2c(C)n[nH]c2C)nc1    ZINC001240124559
C=Cc1cccc(-n2cc(CN)cn2)c1    ZINC001168262832
C=Cc1ccccc1-n1nccc1CN    ZINC001162593942
C=Cc1ccc(Nc2cnn(C)c2)cc1    ZINC001174330134
C=Cc1cccc(Nc2cnn(C)c2)c1    ZINC001174332625
C=Cc1ccccc1-n1cnc(CN)c1    ZINC001162302055
C=Cc1cccc(Nc2c[nH]nc2C)c1    ZINC001174474748
C=Cc1ccn2cnc(C3CNC3)c2c1    ZINC001240829853
C=Cc1cccc(Nc2nccn2C)c1    ZINC001209915896
C=Cc1ccccc1Nc1c[nH]nc1C    ZINC001174475077
C=Cc1ccccc1C=C1CCNCC1    ZINC001240875848
C=Cc1ccccc1C1=CCCN(C)C1    ZINC001241569430
C#C[C@@](C)(CC)Nc1cccc(C=C)c1    ZINC001169697929
C=Cc1cc2c3c(c1)CCCN3CCC2    ZINC000059484144
C=Cc1ccccc1C1=CCCNCC1    ZINC001238938744
C=Cc1cccc(C2=CCCNCC2)c1    ZINC001238940140
C#C[C@](C)(CC)Nc1cccc(C=C)c1    ZINC001169697930
C=Cc1cccc(C=C2CCNCC2)c1    ZINC001240875903
C=Cc1cccc(C2=CCCN(C)C2)c1    ZINC001241569687
C=Cc1ccccc1C1=CCN(C)CC1    ZINC001241319281
C=Cc1ccc(C=C2CCNCC2)cc1    ZINC001240877249
C#C[C@](C)(CC)Nc1ccccc1C=C    ZINC001169698764
C=Cc1ccc2c(c1)C(C(C)C)=NCC2    ZINC001240831222
C=Cc1ccc(C2=CCN(C)CC2)cc1    ZINC001241322707
C=Cc1ccc(C2=CCCNCC2)cc1    ZINC001238946839
C=Cc1ccc(C2=CCCN(C)C2)cc1    ZINC001241570079
C#C[C@@](C)(CC)Nc1ccccc1C=C    ZINC001169698763
C=Cc1cccc(C2=CCN(C)CC2)c1    ZINC001241320270
C=Cc1cc(F)cc(Br)c1    ZINC000143658532
C=Cc1ccc(Br)cc1F    ZINC000071790221
C=Cc1cc(F)ccc1Br    ZINC000071790224
C=Cc1cccc(F)c1Br    ZINC000098210428
C=Cc1ccc(F)cc1Br    ZINC000071790220
C=Cc1c(F)cccc1Br    ZINC000117708171
C=Cc1cc(Br)ccc1F    ZINC000075772397
C=Cc1ccc(Br)c(F)c1    ZINC000116382662
C=Cc1ccc(F)c(Br)c1    ZINC000082762075
C=Cc1cccc(Br)c1F    ZINC000091251930
C=Cc1ccc(C(=O)Cl)c(Cl)c1    ZINC000263624609
C=Cc1ccc(S(C)(=O)=O)c(F)c1    ZINC000087198291
C=Cc1ccc(S(C)(=O)=O)cc1F    ZINC001240831832
C=Cc1ncccc1N1C(=O)C=CC1=O    ZINC001240827482
C=Cc1ncnc2cc3c(cc12)OCO3    ZINC001240828009
C#CC(C#C)Oc1nc(O)ncc1C=C    ZINC001227716985
C=Cc1ccc(OC(F)F)c(OC)c1    ZINC001240830220
C=Cc1cccc(-c2ccsc2C)c1    ZINC001240500183
C=Cc1cccc(-c2cscc2C)c1    ZINC001241729324
C=Cc1ccc(-c2ccc(F)cn2)nc1    ZINC001241806243
C=Cc1cc(F)ccc1-c1ccnnc1    ZINC001242065245
C=Cc1nccc(-c2ccc(F)cc2)n1    ZINC001240827254
C=Cc1cc(F)cc(-c2cncnc2)c1    ZINC001240378535
C=Cc1cccc(-c2ncc(F)cn2)c1    ZINC001250476573
C=Cc1ccccc1-c1ncncc1F    ZINC001241999572
C=Cc1ccc(-c2ccncc2F)nc1    ZINC001241224318
C=Cc1ccc(-c2cccc(F)c2)nn1    ZINC001240829661
C=Cc1cccc(-c2ncncc2F)c1    ZINC001241942323
C=Cc1cccc(-c2cnc(F)nc2)c1    ZINC001241956339
C=Cc1ncc(-c2cccc(F)c2)cn1    ZINC001239537257
C=Cc1cc(F)ccc1-c1cncnc1    ZINC001240379407
C=Cc1ccc(-c2ncccc2F)nc1    ZINC001241529134
C=Cc1ccc(F)cc1-c1ccncn1    ZINC001242918602
C=Cc1ccccc1-c1ccsc1C    ZINC001240499768
C=Cc1ccccc1-c1cscc1C    ZINC001241727726
C=Cc1ccc(-c2ccc(F)cc2)nn1    ZINC001240829551
C=Cc1cc(-c2ccc(F)cc2)ncn1    ZINC001240828887
C=Cc1cnc(-c2cccc(F)c2)nc1    ZINC001239533609
C=Cc1ccc(-c2cncc(F)c2)nc1    ZINC001240233865
C=Cc1ccccc1-c1ccc(F)nn1    ZINC001242000749
C=Cc1cnc(-c2ccc(F)cc2)nc1    ZINC001239472809
C=Cc1cncc(-c2ccc(F)cc2)n1    ZINC001240829801
C=Cc1ccccc1-c1cnc(F)cn1    ZINC001242009821
C=Cc1cc(F)ccc1-c1ccncn1    ZINC001242919231
C=Cc1ccccc1-c1cnc(F)nc1    ZINC001242006829
C=Cc1ccc(F)cc1-c1cncnc1    ZINC001240375882
C=Cc1ccc(-c2ccccc2F)nn1    ZINC001240829370
C=Cc1cccc(-c2cnc(F)cn2)c1    ZINC001241956888
C=Cc1ncc(-c2ccc(F)cc2)cn1    ZINC001239477954
C=Cc1cc(F)cc(-c2ccnnc2)c1    ZINC001242068761
C=Cc1ccc(-c2csc(C)c2)cc1    ZINC000725241250
C=Cc1ccc(-c2ccsc2C)cc1    ZINC000725241492
C=Cc1ccc(-c2cscc2C)cc1    ZINC001241729039
C=CC(=O)OCCOC(=O)CC(C)=O    ZINC000002565931
C=Cc1ccc(F)cc1-c1ccnnc1    ZINC001242055594
C=Cc1ncc(-c2ccccc2F)cn1    ZINC001239556672
C=Cc1ccccc1-c1ccnc(F)n1    ZINC001242001057
C=Cc1cccc(-c2ccc(F)nn2)c1    ZINC001241945474
C=Cc1cccc(-c2ccnc(F)n2)c1    ZINC001241945666
C=Cc1ccccc1-c1ncc(F)cn1    ZINC001250476267
C=Cc1cnc(-c2ccccc2F)nc1    ZINC001239551949
C=Cc1cc(F)cc(-c2ccncn2)c1    ZINC001242921605
C=Cc1ccccc1CCC(F)(F)F    ZINC001250148639
C#CCCOC(=O)c1ccc(C=C)cc1    ZINC000785625669
C=Cc1cccc(CCC(F)(F)F)c1    ZINC001250148531
C=Cc1ccc(C(=O)OCC#CC)cc1    ZINC000785626277
C=Cc1ccc(O[C@H]2C=CC(=O)C2)cc1    ZINC001230449076
C=Cc1ccc(O[C@@H]2C=CC(=O)C2)cc1    ZINC001230449072
C=Cc1ccc(-c2nnc(CC)o2)cc1    ZINC001255132765
C=Cc1ccccc1Nc1cc(C)on1    ZINC001209939839
C=Cc1ccc(NC(=O)CCC#N)cc1    ZINC001143198947
C=Cc1ccccc1Nc1ncc(C)o1    ZINC001209939609
C=Cc1nc(C)c2ccc(OC)cc2n1    ZINC001240828368
C=Cc1ncnc2c(C)cc(OC)cc12    ZINC001240829794
C=Cc1nc(-c2ccc(CC)cc2)no1    ZINC000070581014
C=Cc1cccc(Nc2cc(C)on2)c1    ZINC001209914834
C=Cc1ccc(Nc2cnoc2C)cc1    ZINC001210578167
C=Cc1cccc(Nc2conc2C)c1    ZINC001209916177
C=Cc1ccc(NC(=O)[C@H](C)C#N)cc1    ZINC001179896576
C=Cc1nc(-c2cc(C)cc(C)c2)no1    ZINC001247512225
C=Cc1cccc(-c2nnc(CC)o2)c1    ZINC001255144881
C=Cc1nc(-c2ccc(C)c(C)c2)no1    ZINC001247512910
C=Cc1ccc(C(=O)N[C@@H](C)C#N)cc1    ZINC000185263979
C=Cc1cccc(Nc2nocc2C)c1    ZINC001209915820
C=Cc1ccccc1Cc1nc(C)no1    ZINC001250357133
C=Cc1ccc(-n2ccnc2)cc1OC    ZINC001240834004
C=Cc1ccccc1Nc1nocc1C    ZINC001209938819
C=Cc1nnc(Cc2ccccc2C)o1    ZINC001258368337
C=Cc1cccc(Cc2nnc(C)o2)c1    ZINC001250338017
C=Cc1ccc(C(=O)N[C@H](C)C#N)cc1    ZINC000185263997
C=Cc1ncnc2ccc(OCC)cc12    ZINC001240827903
C=Cc1nnc(-c2ccc(CC)cc2)o1    ZINC001252946836
C=Cc1nc(-c2cccc(C)c2C)no1    ZINC000405081604
C=Cc1cccc(Nc2ncc(C)o2)c1    ZINC001209915895
C=Cc1ccc(C(=O)NCCC#N)cc1    ZINC000427632526
C=Cc1ccccc1-c1nnc(CC)o1    ZINC001255144911
C=Cc1nc(C)c2cc(OC)ccc2n1    ZINC001240828208
C=Cc1nnc(OCC)c2ccccc12    ZINC001240829249
C=Cc1cccc(Cc2nc(C)no2)c1    ZINC001250356618
C=Cc1ccc(-c2c(C)noc2C)nc1    ZINC001242104824
C=Cc1nc(-c2cccc(CC)c2)no1    ZINC001247511571
C=Cc1nc(-c2ccc(C)cc2C)no1    ZINC001247510974
C=Cc1ccc(-c2onc(C)c2N)cc1    ZINC001240831466
C=Cc1ccc(C2=NNC(=O)CC2)cc1    ZINC001240830129
C=Cc1ccc(Nc2conc2C)cc1    ZINC001212721962
C=Cc1cccc(Nc2nc(C)co2)c1    ZINC001209915555
C=Cc1ccccc1Nc1nc(C)co1    ZINC001209939480
C=Cc1ccccc1Cc1nnc(C)o1    ZINC001250337898
C=Cc1ccc(C(=O)N(C)CC#N)cc1    ZINC000335706677
C=Cc1ccc(NC(=O)[C@@H](C)C#N)cc1    ZINC001179896577
C=Cc1nnc(-c2ccc(C)c(C)c2)o1    ZINC001256525786
C=Cc1ncc(-c2cc(C)oc2C)cn1    ZINC001242407651
C=Cc1nc(C)nc2ccc(OC)cc12    ZINC001240828029
C=Cc1nc2ccc(OC)cc2nc1C    ZINC001240828832
C=Cc1cnc(-c2cc(C)oc2C)nc1    ZINC001242405272
C=Cc1ccccc1Nc1cc(C)no1    ZINC001209940073
C=Cc1ccccc1Nc1conc1C    ZINC001209943866
C=Cc1ccccc1Nc1cnoc1C    ZINC001210583222
C=Cc1cccc(Nc2cc(C)no2)c1    ZINC001209915398
C=Cc1cccc(Nc2cnoc2C)c1    ZINC001210583913
C=CC(=O)OC[C@@H](C)O[C@@H](C)C(C)=O    ZINC001205241613
C=CC(=O)OC[C@H](C)OCC1COC1    ZINC001224746467
C=CC(=O)OC[C@H](C)O[C@H](C)C(C)=O    ZINC001205241616
C=CC(=O)OCC1(CC)COCOC1    ZINC000005819480
C=CC(=O)OC[C@@H](C)OC[C@H]1CCO1    ZINC001224471019
C=CC(=O)O[C@@H](C)C(=O)OCC(C)C    ZINC000001698689
C=CC(=O)OC[C@@H](C)OC[C@@H]1CCO1    ZINC001224471016
C=CC(=O)OC[C@H](C)OCC(=O)CC    ZINC001204871417
C=CC(=O)OC[C@@H](C)OCC1COC1    ZINC001224746464
C=CC(=O)OC[C@H](C)OC[C@@H]1CCO1    ZINC001224471018
C=CC(=O)O[C@H](C)C(=O)OCC(C)C    ZINC000002041783
C=CC(=O)OC[C@H](C)O[C@@H](C)C(C)=O    ZINC001205241615
C=CC(=O)OC[C@@H](C)O[C@H](C)C(C)=O    ZINC001205241618
C=CC(=O)OC[C@@H](C)OCC(=O)CC    ZINC001204871416
C=CC(=O)OC[C@H](C)OC[C@H]1CCO1    ZINC001224471017
C=Cc1cccc(-n2cnc(CN)n2)c1    ZINC001168753500
C=Cc1ccc(-n2cnc(CN)c2)nc1    ZINC001154909255
C=Cc1ncc(-c2ccnn2CC)cn1    ZINC001240717403
C=Cc1ccccc1Nc1cnnn1C    ZINC001209943305
C=Cc1cccc(Nc2cnn(C)n2)c1    ZINC001209915413
C=Cc1ccccc1Nc1cn(C)nn1    ZINC001209943255
C=Cc1cnc(NC2(C#N)CCC2)nc1    ZINC001162310217
C=Cc1nnc(C)cc1-c1nccn1C    ZINC001240829222
C=Cc1ncc(-c2c(C)n[nH]c2C)cn1    ZINC001240128436
C=Cc1cccc(-n2cc(N)c(N)n2)c1    ZINC001209915055
C=Cc1ncc(-n2ccc(CN)c2)cn1    ZINC001169727053
C=Cc1cccc(Nc2ncn(C)n2)c1    ZINC001209915429
C=Cc1ccc(-n2nccc2CN)nc1    ZINC001155124449
C=Cc1ccc(-n2cc(CN)cn2)nc1    ZINC001157475080
C=Cc1cnc(-c2ccnn2CC)nc1    ZINC001240689154
C=Cc1cnc(-c2cc(C)nn2C)nc1    ZINC001240856782
C=Cc1cnc(-n2ccc(CN)c2)nc1    ZINC001169723377
C=Cc1cnc(-n2cccc2CN)nc1    ZINC001167586972
C=Cc1ccccc1Nc1ncn(C)n1    ZINC001209939789
C=Cc1ccccc1N=c1nc[nH]n1C    ZINC001209939860
C=Cc1cnc(-c2c(C)n[nH]c2C)nc1    ZINC001240125338
C=Cc1cnc(-c2cnn(C)c2C)nc1    ZINC001240379909
C=Cc1cccc(Nc2cnnn2C)c1    ZINC001209918671
C=Cc1ccccc1-n1nncc1CN    ZINC001169310308
C=Cc1cccc(N=c2nc[nH]n2C)c1    ZINC001209916482
C=Cc1ncc(-c2cc(C)nn2C)cn1    ZINC001240862107
C=Cc1ccccc1-n1cnc(CN)n1    ZINC001168754177
C=Cc1ncc(NC2(C#N)CCC2)cn1    ZINC001162317419
C=Cc1ncc(-c2cnn(CC)c2)cn1    ZINC001240653134
C=Cc1cnc(-c2cnn(CC)c2)nc1    ZINC001240647951
C=Cc1ncc(-n2cccc2CN)cn1    ZINC001167600301
C=Cc1ccccc1Nc1cnn(C)n1    ZINC001209942891
C=Cc1cccc(Nc2cn(C)nn2)c1    ZINC001209916754
C=Cc1ccccc1-n1cc(N)c(N)n1    ZINC001209943832
C=Cc1ncc(-c2cnn(C)c2C)cn1    ZINC001240385338
C=Cc1nnc(-n2ccnc2)c(C)c1C    ZINC001240829729
C=Cc1ncc(-c2cn(C)nc2C)cn1    ZINC001240305730
C=Cc1cnc(-c2cn(C)nc2C)nc1    ZINC001240300297
C=Cc1cccc(-n2nncc2CN)c1    ZINC001169309409
C=Cc1ccc(-n2cnc(C)c2C)nn1    ZINC001240829424
C=Cc1ccc(O[C@H](C)C#CCC)cc1    ZINC001230447204
C#C[C@@H](Oc1ccc(C=C)cc1)C(C)C    ZINC001230449272
C#C[C@H](Oc1ccc(C=C)cc1)C(C)C    ZINC001230449271
C=CC[C@@H](C=C)Oc1ccc(C=C)cc1    ZINC001230448051
C#CC[C@H](C)OCc1ccc(C=C)cc1    ZINC001223150602
C=Cc1ccc(COC(C=C)C=C)cc1    ZINC001223151693
C#CC[C@@H](C)OCc1ccc(C=C)cc1    ZINC001223150436
C=Cc1ccc(OC2C[C@H]3C[C@@H]3C2)cc1    ZINC001230445215
C=Cc1ccc(OC2C[C@@H]3C[C@H]3C2)cc1    ZINC001230445214
C=Cc1ccc(O[C@H]2C=CCCC2)cc1    ZINC000079203769
C#C[C@H](CCC)Oc1ccc(C=C)cc1    ZINC001230447236
C#CC[C@H](CC)Oc1ccc(C=C)cc1    ZINC001230448207
C=Cc1ccc(O[C@@H](C#CC)CC)cc1    ZINC001230447682
C#C[C@@H](CC)OCc1ccc(C=C)cc1    ZINC001223152023
C=Cc1ccc(CO[C@H]2C=CCC2)cc1    ZINC001223150933
C#C[C@@H](CCC)Oc1ccc(C=C)cc1    ZINC001230447237
C#CC[C@@H](CC)Oc1ccc(C=C)cc1    ZINC001230448206
C=Cc1ccc(O[C@@H]2C[C@H]3C[C@H]3C2)cc1    ZINC001230445207
C=CC[C@H](C=C)Oc1ccc(C=C)cc1    ZINC001230448053
C=Cc1ccc(O[C@@H]2C=CCCC2)cc1    ZINC000079203773
C=Cc1ccc(O[C@@H](C)C#CCC)cc1    ZINC001230447205
C=Cc1ccc(O[C@H](C#CC)CC)cc1    ZINC001230447684
C=Cc1ccc(CO[C@@H]2C=CCC2)cc1    ZINC001223150934
C=Cc1ccc(COC2CC=CC2)cc1    ZINC001223148550
C#C[C@H](CC)OCc1ccc(C=C)cc1    ZINC001223152024
C=Cc1cccc(NC2=CNCCC2)c1    ZINC001159853216
C=Cc1ccc(N2CC3CC(C3)C2)nc1    ZINC001156902632
C=Cc1ccc(N2CCC[C@@H]3C[C@@H]32)nc1    ZINC001157142103
C=Cc1ccc(C2=CCCNCC2)nc1    ZINC001238938987
C=Cc1ccc2nc(C)n(C(C)C)c2c1    ZINC001240831576
C=Cc1ccc(N[C@H]2CC=CCC2)nc1    ZINC001161754557
C=Cc1cccc(NCCCCC#N)c1    ZINC001168430894
C=Cc1ccc(N2CCC[C@H]3C[C@H]32)nc1    ZINC001157142104
C=Cc1ccc(CCNCCC#N)cc1    ZINC000581722034
C=Cc1ccc(N2C3CCC2CC3)nc1    ZINC001159082220
C=Cc1ccccc1NC1=CNCCC1    ZINC001159753865
C=Cc1ccc(N2CCC[C@@H]3C[C@H]32)nc1    ZINC001157142106
C=Cc1ccc(N2CCC[C@H]3C[C@@H]32)nc1    ZINC001157142105
C=Cc1ccccc1NCCCCC#N    ZINC001168430935
C=Cc1ccc(C=C2CCNCC2)nc1    ZINC001240874820
C=Cc1ccc(C2=CCCN(C)C2)nc1    ZINC001241566831
C=Cc1ccc(NC2=CNCCC2)cc1    ZINC001159505590
C=Cc1ccc(C2=CCN(C)CC2)nc1    ZINC001241310772
C=Cc1ccc(N[C@@H]2CC=CCC2)nc1    ZINC001161754556
C=CC(=O)OC[C@@H](C)OC[C@@H](C)CC    ZINC001224666327
C=CC(=O)OC[C@@H](C)OCC(C)(C)C    ZINC001204885883
C=CC(=O)OCCOCCCCCC    ZINC000002571964
C=CC(=O)OC[C@H](C)OCCCCC    ZINC001224659853
C=CC(=O)OC[C@@H](C)OCCCCC    ZINC001224659857
C=CC(=O)OC[C@H](C)OC[C@H](C)CC    ZINC001224666328
C=CC(=O)OC[C@H](C)OC[C@@H](C)CC    ZINC001224666326
C=CC(=O)OC[C@@H](C)OC[C@H](C)CC    ZINC001224666322
C=CC(=O)OC[C@@H](C)OCCC(C)C    ZINC001205084912
C=CC(=O)OC[C@H](C)OCCC(C)C    ZINC001205084911
C=CC(=O)OC[C@H](C)OCC(C)(C)C    ZINC001204885884
C=Cc1nc(Br)ccc1F    ZINC000575624903
C=Cc1c(F)c(F)c(C#N)c(F)c1F    ZINC001240831966
C=Cc1cccc(F)c1S(N)(=O)=O    ZINC001240833979
C=Cc1cc(F)ccc1S(N)(=O)=O    ZINC001240831645
C=Cc1ccc(CS(=O)(=O)F)cn1    ZINC001240829521
C=Cc1ncc(S(=O)(=O)F)cc1C    ZINC001240829443
C=Cc1ccc(S(N)(=O)=O)cc1F    ZINC001240830303
C=Cc1ccc(S(N)(=O)=O)c(F)c1    ZINC001240830378
C=Cc1ccc(F)c(S(N)(=O)=O)c1    ZINC001240831691
C=Cc1ccccc1-c1cnc(C)s1    ZINC001243379992
C=Cc1ccc(-c2cscc2C)nc1    ZINC001241726525
C=Cc1ccc(-c2ccsc2C)nc1    ZINC001240499811
C=Cc1cccc(-c2cnc(C)s2)c1    ZINC001243378387
C=Cc1ccccc1Nc1cccs1    ZINC001209944036
C=Cc1cccc(Nc2cccs2)c1    ZINC001209916315
C=Cc1cccc(Nc2ccsc2)c1    ZINC001173822866
C=Cc1ccccc1Nc1ccsc1    ZINC001173823586
C=Cc1ccc(-c2cnc(C)s2)cc1    ZINC001243379922
C=Cc1ccc(Nc2ccsc2)cc1    ZINC001173820051
C=Cc1nccc(-c2cccnc2F)n1    ZINC001240827841
C=Cc1ncc(-c2ncccc2F)cn1    ZINC001241548395
C=Cc1cnc(-c2cncc(F)c2)nc1    ZINC001240232891
C=Cc1ncc(-c2cncc(F)c2)cn1    ZINC001240237362
C=Cc1ncnc(-c2cccc(F)c2)n1    ZINC001240829081
C=Cc1cnc(-c2ccncc2F)nc1    ZINC001241224761
C=Cc1ncc(-c2ccncc2F)cn1    ZINC001241228656
C=Cc1cnc(-c2ncccc2F)nc1    ZINC001241527942
C=Cc1cnc(-c2ccc(F)cn2)nc1    ZINC001241806219
C=Cc1ncc(-c2ccc(F)cn2)cn1    ZINC001241810440
C=Cc1ccc2c(c1)[nH]cc2C(=O)OC    ZINC001240831213
C#CCNc1ccc(OC(=O)C=C)cc1    ZINC001163372552
C=Cc1ccc2[nH]c(C(=O)OC)cc2c1    ZINC000238391693
C=Cc1cc(C(=O)OCC)ccc1C#N    ZINC001240830307
C=Cc1cccc2[nH]c(C(=O)OC)cc21    ZINC000708178726
C=Cc1cc2cc[nH]c2c(C(=O)OC)c1    ZINC001240830365
C=Cc1ccc(N2C(=O)CCC2=O)cc1    ZINC001240831909
C#CCONC(=O)c1ccc(C=C)cc1    ZINC000812786131
C=Cc1cc2[nH]ccc2c(C(=O)OC)c1    ZINC001240830155
C=Cc1ccc2[nH]cc(OC(C)=O)c2c1    ZINC001240830093
C=Cc1ccc(C(=O)O[C@@H](C)C#N)cc1    ZINC000785625181
C=Cc1cc2cc[nH]c2cc1C(=O)OC    ZINC001240829859
C=Cc1cccc(NCC(F)(F)F)c1    ZINC001161629525
C=Cc1cccc2cc(C(=O)OC)[nH]c21    ZINC000238392903
C=Cc1ccc(C(=O)OC)c(CC#N)c1    ZINC001240831260
C=Cc1cc(C(=O)OC)cc2cc[nH]c21    ZINC001240831982
C=Cc1ccc2[nH]cc(C(=O)OC)c2c1    ZINC001240829953
C=Cc1ccccc1NCC(F)(F)F    ZINC001161629487
C=Cc1ccc2c(OC(C)=O)c[nH]c2c1    ZINC001240832070
C=Cc1ccc2cc(C(=O)OC)[nH]c2c1    ZINC001240829949
C=Cc1ccc(C(=O)O[C@H](C)C#N)cc1    ZINC000785625180
C=Cc1cccc2c(C(=O)OC)c[nH]c21    ZINC001240831605
C=Cc1ccc(C(=O)OC)c2[nH]ccc21    ZINC001240830110
C=Cc1ccc(C(=O)N2CC(=O)C2)cc1    ZINC001186512404
C=Cc1ccc(C#N)c(C(=O)OCC)c1    ZINC001240831370
C=Cc1cc(C(=O)OC)cc2[nH]ccc21    ZINC001240830244
C=Cc1nc(-c2ncccc2CC)no1    ZINC000134604957
C=Cc1cccc(Nc2nnc(C)o2)c1    ZINC001209915890
C=Cc1ncc(-c2c(C)noc2C)cn1    ZINC001242109155
C=Cc1ccccc1N[C@@H](C#N)C(N)=O    ZINC001170537051
C=Cc1cnc(-c2c(C)noc2C)nc1    ZINC001242105332
C=Cc1nc(-c2cnc(C)c(C)c2)no1    ZINC001247513186
C=Cc1cc(-c2nc(CC)no2)ccn1    ZINC001240829038
C=Cc1cccc(Nc2nonc2C)c1    ZINC001209915031
C=Cc1ccccc1NCc1ncon1    ZINC001162282835
C=Cc1cccc(N[C@H](C#N)C(N)=O)c1    ZINC001170536457
C=Cc1ccccc1Nc1nonc1C    ZINC001209944067
C=Cc1nc(-c2cc(C)nc(C)c2)no1    ZINC000231653157
C=Cc1ccccc1Nc1nnc(C)o1    ZINC001209939293
C=Cc1nc(-c2cnc(C)cc2C)no1    ZINC000306910794
C=Cc1cccc(N[C@@H](C#N)C(N)=O)c1    ZINC001170536448
C=Cc1c(N)c(C(N)=O)c2ccccn12    ZINC000032604918
C=Cc1ccccc1N[C@H](C#N)C(N)=O    ZINC001170537052
C=Cc1cccc(NCc2ncon2)c1    ZINC001162282719
C=Cc1nc2c(C)ccc(F)c2cc1C    ZINC001240828150
C=Cc1ncc(-n2cnc(CN)c2)cn1    ZINC001162304874
C=Cc1ccccc1-n1nnnc1CN    ZINC001168919924
C=Cc1ncc(-n2cc(CN)cn2)cn1    ZINC001168261089
C=Cc1ccc(-n2nncc2CN)nc1    ZINC001158423211
C=Cc1cccc(-n2nnnc2CN)c1    ZINC001168920373
C=Cc1ncc(-n2nccc2CN)cn1    ZINC001162596668
C=Cc1ncccc1C#C[Si](C)(C)C    ZINC001240828381
C=Cc1cc(C#C[Si](C)(C)C)ccn1    ZINC001240829734
C=Cc1ccc(C#C[Si](C)(C)C)nc1    ZINC001240831372
C=CC(=O)OC[C@@H](C)OCCC(N)=O    ZINC001224813712
C=CC(=O)OC[C@H](C)OCC(=O)NC    ZINC001206028996
C=Cc1ccc(-n2cnc(CN)n2)nc1    ZINC001157928192
C=Cc1cccc(N=c2nn[nH]n2C)c1    ZINC001209914741
