# Supplementary material for: Implementing a Scoring Function Based on Interaction Fingerprint for Autogrow4: Protein Kinase CK1δ as a Case Study
Source: Front Mol Biosci. 2022 Jul 7;9:909499. doi: 10.3389/fmolb.2022.909499 (PMC9301033; doi:10.3389/fmolb.2022.909499)
Supplement: Supplementary file 1 [file DataSheet1.ZIP › autogrow4-4.0.3/autogrow/operators/mutation/smiles_click_chem/reaction_libraries/robust_rxns/complementary_mol_dir/imide_robust.smi]

O=CNC=O    ZINC000006360404
NC(=O)NC=O    ZINC000004742917
O=C1C=CC(=O)N1    ZINC000005133132
O=C1CCC(=O)N1    ZINC000005133396
O=C1CNC(=O)N1    ZINC000005133259
O=C1COC(=O)N1    ZINC000001709820
CC(=O)NC(C)=O    ZINC000005132336
CC(=O)NC(N)=O    ZINC000001641140
COC(=O)NC=O    ZINC000066339790
NC(=O)NC(N)=O    ZINC000003875757
NC(=O)NC(=O)O    ZINC000004095510
O=C1NC(=O)[C@H]2C[C@H]12    ZINC000100104726
O=C1NC(=O)[C@H]2C[C@@H]12    ZINC000013401200
O=C1NC(=O)[C@@H]2C[C@@H]12    ZINC000100104721
CC1=CC(=O)NC1=O    ZINC000001676456
C=C1NC(=O)NC1=O    ZINC000032135974
O=C1CCCC(=O)N1    ZINC000001530742
C=CC(=O)NC(C)=O    ZINC000001742276
C[C@H]1CC(=O)NC1=O    ZINC000002035036
C[C@@H]1CC(=O)NC1=O    ZINC000100008428
O=C1NC(=O)C(=O)N1    ZINC000001700191
N[C@H]1CC(=O)NC1=O    ZINC000005134830
N[C@@H]1CC(=O)NC1=O    ZINC000024694632
C=CC(=O)NC(N)=O    ZINC000039947134
C[C@@H]1NC(=O)NC1=O    ZINC000001701819
O=C1CCNC(=O)N1    ZINC000000895228
C[C@H]1NC(=O)NC1=O    ZINC000001845971
CN1CC(=O)NC1=O    ZINC000005966178
O=C1CNCC(=O)N1    ZINC000059268941
O=C1C[C@H](O)C(=O)N1    ZINC000112937024
C[C@@H]1OC(=O)NC1=O    ZINC000038433619
C[C@H]1OC(=O)NC1=O    ZINC000038433618
O=C1C[C@@H](O)C(=O)N1    ZINC000059636951
O=C1COCC(=O)N1    ZINC000001622465
O=C1NCNC(=O)N1    ZINC000001709410
NN1CC(=O)NC1=O    ZINC000004206650
O=C1NC(=O)[C@@H](O)N1    ZINC000002566038
O=CNC(=O)NC=O    ZINC000037634018
O=C1NC(=O)[C@H](O)N1    ZINC000006862750
CC(=O)NC(=O)CN    ZINC000001841134
CNC(=O)NC(C)=O    ZINC000001683662
CCC(=O)NC(N)=O    ZINC000001596837
O=C1CSC(=O)N1    ZINC000008554292
CNC(=O)NC(N)=O    ZINC000001646609
COC(=O)NC(N)=O    ZINC000000900515
NNC(=O)NC(N)=O    ZINC000004403279
C=C1CCC(=O)NC1=O    ZINC000001616027
O=C1NC(=O)[C@H]2CC[C@@H]12    ZINC000018143092
C[C@]12C[C@H]1C(=O)NC2=O    ZINC000039094725
CC1=C(C)C(=O)NC1=O    ZINC000002017845
O=C1NC(=O)[C@H]2CC[C@H]12    ZINC000001606855
O=C1NC(=O)[C@@H]2CC[C@@H]12    ZINC000001606852
O=C1NC(=O)C2(CC2)N1    ZINC000001643372
NC1=CC(=O)NC(=O)C1    ZINC000039116674
CC(=O)NC(=O)CC#N    ZINC000000161383
O=C1CC(=O)NC(=O)C1    ZINC000100285599
O=C1C=C(O)CC(=O)N1    ZINC000100305166
N[C@@H]1C=NC(=O)NC1=O    ZINC000085343588
N#CCC(=O)NC(N)=O    ZINC000001693384
CC(=O)NC(=O)NC#N    ZINC000001697343
N[C@H]1C=NC(=O)NC1=O    ZINC000085343591
CC1CC(=O)NC(=O)C1    ZINC000001671602
C[C@H]1C(=O)NC(=O)[C@H]1C    ZINC000100640683
CC1(C)CC(=O)NC1=O    ZINC000001706867
C[C@H]1CCC(=O)NC1=O    ZINC000002011499
O=C1CCCCC(=O)N1    ZINC000002037637
C[C@H]1C(=O)NC(=O)[C@@H]1C    ZINC000017139671
C[C@@H]1CCC(=O)NC1=O    ZINC000002011500
C[C@@H]1C(=O)NC(=O)[C@H]1C    ZINC000100640685
CN1C(=O)NC(=O)C1=O    ZINC000001532166
CC[C@@H]1NC(=O)NC1=O    ZINC000001701821
O=C1CCCNC(=O)N1    ZINC000001575821
C=CC(=O)NC(=O)NC    ZINC000012778425
NC[C@@H]1CC(=O)NC1=O    ZINC000100759512
N[C@@H]1CCC(=O)NC1=O    ZINC000005133397
C[C@H]1CNC(=O)NC1=O    ZINC000006481415
C[C@H]1CC(=O)NC(=O)N1    ZINC000000410122
CN1CCC(=O)NC1=O    ZINC000000160407
NC1CC(=O)NC(=O)C1    ZINC000019436377
C[C@@H]1CNC(=O)NC1=O    ZINC000006437922
C[C@@H]1CC(=O)NC(=O)N1    ZINC000000410123
CC1(C)NC(=O)NC1=O    ZINC000000391024
CC[C@H]1NC(=O)NC1=O    ZINC000002036685
N[C@H]1CCC(=O)NC1=O    ZINC000005133401
C[C@H]1NCC(=O)NC1=O    ZINC000039095683
CN1CC(=O)NC(=O)C1    ZINC000057211596
NN1C(=O)NC(=O)C1=O    ZINC000218675638
CC1(C)OC(=O)NC1=O    ZINC000005762010
CC(=O)CC(=O)NC=O    ZINC000001851286
C[C@@H]1NNC(=O)NC1=O    ZINC000021982262
C[C@H]1NNC(=O)NC1=O    ZINC000021982264
CCC(=O)NC(=O)CC    ZINC000005768195
C[C@]1(O)NC(=O)NC1=O    ZINC000002149490
O=C1NC(=O)[C@H](CO)N1    ZINC000001603599
C[C@@]1(O)NC(=O)NC1=O    ZINC000002149491
O=C1NC(=O)[C@@H](CO)N1    ZINC000002572695
CC(C)C(=O)NC(N)=O    ZINC000070019558
O=C1CCSC(=O)N1    ZINC000003102095
O=C1CSCC(=O)N1    ZINC000001668590
C[C@@H]1SC(=O)NC1=O    ZINC000039134602
C[C@H]1SC(=O)NC1=O    ZINC000082046629
CCOC(=O)NC(C)=O    ZINC000000393821
CCNC(=O)NC(N)=O    ZINC000001707930
NCCC(=O)NC(N)=O    ZINC000072266644
N[C@@H]1SC(=O)NC1=O    ZINC000033509363
N[C@H]1SC(=O)NC1=O    ZINC000033509365
NC(=O)NC(=O)C(=O)O    ZINC000001532751
CCOC(=O)NC(N)=O    ZINC000001555401
NNC(=O)NC(=O)NN    ZINC000004403894
CC(=O)NC(=O)CCl    ZINC000003249591
NC(=O)NC(=O)CCl    ZINC000001255037
O=C1NC(=O)C2=C1CCC2    ZINC000001566054
O=C1N=CC2(N=N2)C(=O)N1    ZINC000004786960
[N-]=[N+]=C1C=NC(=O)NC1=O    ZINC000004215596
C#CC[C@@H]1NC(=O)NC1=O    ZINC000098095465
C#CC[C@H]1NC(=O)NC1=O    ZINC000098095464
CCC1=C(C)C(=O)NC1=O    ZINC000005509277
CC1(C)[C@H]2C(=O)NC(=O)[C@@H]21    ZINC000100040475
O=C1NC(=O)[C@@H]2CCC[C@@H]12    ZINC000100038417
O=C1NC(=O)[C@H]2CC[C@H]1C2    ZINC000100492852
O=C1CC2(CCC2)C(=O)N1    ZINC000002039524
O=C1CC2(CC2)CC(=O)N1    ZINC000097758494
O=C1NC(=O)[C@H]2CCC[C@H]12    ZINC000005134764
CC(C)=C1CC(=O)NC1=O    ZINC000001643376
O=C1NC(=O)[C@H]2CCC[C@@H]12    ZINC000100038419
CC1(C)[C@@H]2C(=O)NC(=O)[C@@H]21    ZINC000082923385
CC1(C)[C@@H]2C(=O)NC(=O)[C@H]21    ZINC000100040479
O=C1NC(=O)[C@H](C2CC2)N1    ZINC000023848316
O=C1NC(=O)C2(CCC2)N1    ZINC000001682849
O=C1NC(=O)[C@@H]2CC[C@H]2N1    ZINC000071791756
O=C1NC(=O)[C@H]2CC[C@H]2N1    ZINC000040566670
O=C1NC(=O)[C@H]2CC[C@@H]2N1    ZINC000071791757
O=C1NC(=O)N2CCC[C@@H]12    ZINC000004219217
O=C1NC(=O)N2CCC[C@H]12    ZINC000100008722
CC(C)=C1NC(=O)NC1=O    ZINC000001581674
O=C1C=CCCNC(=O)N1    ZINC000005494322
O=C1NC(=O)[C@@H](C2CC2)N1    ZINC000023848319
O=C1CN(C2CC2)C(=O)N1    ZINC000023848422
C=CCN1CC(=O)NC1=O    ZINC000002512237
O=C1NC(=O)[C@@H]2[C@H]1[C@H]2CO    ZINC000100239100
O=C1NC(=O)C2(CNC2)N1    ZINC000113157834
CNC(=O)NC(=O)CC#N    ZINC000001691230
CC1(C)CC(=O)NC(=O)C1    ZINC000001688944
C[C@H]1C(=O)NC(=O)C1(C)C    ZINC000002564004
C[C@@H]1C[C@@H](C)C(=O)NC1=O    ZINC000001657462
CCC1CC(=O)NC(=O)C1    ZINC000033875431
CC[C@@]1(C)CC(=O)NC1=O    ZINC000001530805
CC[C@@H]1CCC(=O)NC1=O    ZINC000001612013
C[C@H]1C[C@H](C)C(=O)NC1=O    ZINC000001657463
C[C@@H]1C(=O)NC(=O)C1(C)C    ZINC000003861255
CC[C@H]1CCC(=O)NC1=O    ZINC000005766410
CC[C@]1(C)CC(=O)NC1=O    ZINC000001530806
C[C@@H]1C[C@H](C)C(=O)NC1=O    ZINC000017380062
O=C1N=C(O)C(=O)C(=O)N1    ZINC000001631379
O=C1NC(=O)C(=O)NC1=O    ZINC000001870442
CN1C(=O)CC(=O)NC1=O    ZINC000001574468
O=C1NC(=O)C2(COC2)N1    ZINC000142276469
CCN1C(=O)NC(=O)C1=O    ZINC000006496934
O=CN1CC(=O)NC(=O)C1    ZINC000002278457
C[C@@H]1C(=O)NC(=O)N=C1O    ZINC000013542944
O=C1N=C[C@@H](CO)C(=O)N1    ZINC000100027646
O=C1CNC(=O)NC(=O)C1    ZINC000001391262
O=C1N=C[C@H](CO)C(=O)N1    ZINC000100027649
C[C@@]1(C=O)NC(=O)NC1=O    ZINC000001595902
C[C@]1(C=O)NC(=O)NC1=O    ZINC000004429716
NNC1=NC(=O)NC(=O)C1    ZINC000003954328
C[C@H]1CN(C)C(=O)NC1=O    ZINC000004803783
C[C@]1(N)CCC(=O)NC1=O    ZINC000034581266
CC(C)N1CC(=O)NC1=O    ZINC000037475222
CC1(C)CC(=O)NC(=O)N1    ZINC000004803063
CCN[C@H]1CC(=O)NC1=O    ZINC000036853406
CN(C)[C@H]1CC(=O)NC1=O    ZINC000057218514
CC(C)[C@@H]1NC(=O)NC1=O    ZINC000000393726
CCC[C@@H]1NC(=O)NC1=O    ZINC000002169631
C[C@@H]1CN(C)C(=O)NC1=O    ZINC000005763702
CCN[C@@H]1CC(=O)NC1=O    ZINC000100608332
CN1C(=O)NC(=O)C1(C)C    ZINC000000393448
CC(C)[C@H]1NC(=O)NC1=O    ZINC000000393727
CCN1CCC(=O)NC1=O    ZINC000000402094
CN(C)[C@@H]1CC(=O)NC1=O    ZINC000100617237
C[C@@]1(N)CCC(=O)NC1=O    ZINC000034581267
CN1CCCC(=O)NC1=O    ZINC000001716116
CN[C@@H]1CCC(=O)NC1=O    ZINC000039351821
CC[C@]1(C)NC(=O)NC1=O    ZINC000000160459
CN[C@H]1CCC(=O)NC1=O    ZINC000039351822
CCC[C@H]1NC(=O)NC1=O    ZINC000002169633
CC1(C)CNC(=O)NC1=O    ZINC000096578164
CC[C@@]1(C)NC(=O)NC1=O    ZINC000000160461
O=C(O)[C@@H]1CC(=O)NC1=O    ZINC000034067196
O=CNC(=O)/C=C/C(=O)O    ZINC000004727040
O=C(O)[C@H]1CC(=O)NC1=O    ZINC000100666446
O=CNC(=O)/C=C\C(=O)O    ZINC000100084064
NC(=O)[C@H]1NC(=O)NC1=O    ZINC000005023875
NC1C(=O)NC(=O)NC1=O    ZINC000001672935
NC(=O)[C@@H]1NC(=O)NC1=O    ZINC000001644968
O=NN1CCC(=O)NC1=O    ZINC000004917965
CC(=O)CC(=O)NC(C)=O    ZINC000001386441
CC[C@@]1(C)OC(=O)NC1=O    ZINC000001656327
CC[C@]1(C)OC(=O)NC1=O    ZINC000004748451
C[C@@]1(CN)NC(=O)NC1=O    ZINC000039401551
C[C@]1(CN)NC(=O)NC1=O    ZINC000039401552
N/C=C1\SC(=O)NC1=O    ZINC000584905794
O=C1CC(=S)NC(=O)N1    ZINC000100062603
CON1C(=O)NC(=O)C1=O    ZINC000005526524
O=C1NC(=O)C(O)C(=O)N1    ZINC000002516077
O=C1NC[C@@H](CO)C(=O)N1    ZINC000013511682
C[C@@H](O)[C@@H]1NC(=O)NC1=O    ZINC000032627960
C[C@H](O)[C@@H]1NC(=O)NC1=O    ZINC000032627962
CC(=O)NC(=O)NC(C)=O    ZINC000001505080
C[C@H](O)[C@H]1NC(=O)NC1=O    ZINC000032627968
O=C1NC[C@H](CO)C(=O)N1    ZINC000013511685
C[C@@H](O)[C@H]1NC(=O)NC1=O    ZINC000032627965
CCN(C)C(=O)NC(C)=O    ZINC000001577293
CC(=O)NC(=O)NC(C)C    ZINC000085948075
CC[C@@H]1SC(=O)NC1=O    ZINC000038891738
CC[C@H]1SC(=O)NC1=O    ZINC000038891737
CC1(C)SC(=O)NC1=O    ZINC000039602026
CCOC(=O)NC(=O)CC    ZINC000001730316
NCCCC(=O)NC(N)=O    ZINC000075772256
O=C1NC(=O)[C@@H](CS)N1    ZINC000004809393
O=C1NC(=O)[C@H](CS)N1    ZINC000005411549
NC(=O)NC(=O)NC(N)=O    ZINC000004582770
CN(N=O)C(=O)NC(N)=O    ZINC000004896112
C[C@]1(CF)NC(=O)NC1=O    ZINC000001674925
C[C@@]1(CF)NC(=O)NC1=O    ZINC000002047975
O=C1NC(=O)c2ccccc21    ZINC000000157623
O=C1NC(=O)[C@H](CCl)N1    ZINC000104631940
O=C1NC[C@H](Cl)C(=O)N1    ZINC000016137471
O=C1NC[C@@H](Cl)C(=O)N1    ZINC000016137469
O=C1NC(=O)[C@@H](CCl)N1    ZINC000104631936
O=C1N=CC(F)(F)C(=O)N1    ZINC000003040741
NC(=O)NC(=O)N[N+](=O)[O-]    ZINC000004786877
O=C1NC(=O)c2ncccc21    ZINC000000334954
O=C1NC(=O)c2cnccc21    ZINC000000389518
O=C1NC(=O)[C@@H](F)[C@H](O)N1    ZINC000003872854
CSCC(=O)NC(N)=O    ZINC000070187448
O=C1NC(=O)[C@H](F)[C@@H](O)N1    ZINC000003872855
O=C1NC(=O)[C@@H](F)[C@@H](O)N1    ZINC000001607176
O=C1NC(=O)c2nccnc21    ZINC000001701956
O=C1N=C2N=CN=C2C(=O)N1    ZINC000012493517
C[C@@H](Cl)C(=O)NC(N)=O    ZINC000003324521
NC(=O)NC(=O)CCCl    ZINC000012504984
CNC(=O)NC(=O)CCl    ZINC000003286658
C[C@H](Cl)C(=O)NC(N)=O    ZINC000003324520
O=C1Cc2[nH]ccc2C(=O)N1    ZINC000001565149
CC1=C(C#N)C(=O)NC(=O)C1    ZINC000008569820
COC(=O)NC(=O)CCl    ZINC000002510185
O=C1NC(=O)[C@H]2CC=CC[C@@H]12    ZINC000084397766
O=C1NC(=O)C2=C1CCCC2    ZINC000001566266
O=C1NC(=O)[C@H]2CC=CC[C@H]12    ZINC000012362995
O=C1NC(=O)[C@H]2C=CCC[C@@H]12    ZINC000034515467
O=C1NC(=O)[C@H]2CCC=C[C@H]12    ZINC000100025184
O=C1NC(=O)[C@H]2CCC=C[C@@H]12    ZINC000100025182
O=C1NC(=O)[C@@H]2CCC=C[C@@H]12    ZINC000100025178
O=C1NC(=O)[C@@H]2CC=CC[C@@H]12    ZINC000097056130
O=C1N=C2NN=C[C@H]2C(=O)N1    ZINC000100007460
O=C1N=C2NN=C[C@@H]2C(=O)N1    ZINC000013542567
O=C1NC(=O)N2C[C@H]3C[C@H]3[C@H]12    ZINC000072117949
O=C1NC(=O)N2C[C@H]3C[C@H]3[C@@H]12    ZINC000072117950
O=C1NC(=O)c2cscc21    ZINC000114278939
O=C1NC(=O)[C@H]2CCCC[C@@H]12    ZINC000018285290
O=C1CC2(CCCC2)C(=O)N1    ZINC000004205051
O=C(NC(=O)C1CC1)C1CC1    ZINC000001727756
O=C1CC(C2CC2)CC(=O)N1    ZINC000062950951
C=CCC1CC(=O)NC(=O)C1    ZINC000077270771
O=C1NC(=O)[C@H]2CCCC[C@H]12    ZINC000018010803
O=C1NC(=O)[C@@H]2CCCC[C@@H]12    ZINC000100002330
O=C1NC(=O)[C@H]2CCC[C@H]1C2    ZINC000101369453
[N-]=[N+]=C1C(=O)NC(=O)N=C1O    ZINC000004071678
O=C1NC(=O)C2(CC2)C(=O)N1    ZINC000001686747
C=CCN1C(=O)NC(=O)C1=O    ZINC000002647845
O=C1NC(=O)N(C2CC2)C1=O    ZINC000004218315
NC(=O)NC(=O)c1ccco1    ZINC000001591989
O=C1NC(=O)[C@@H]2N=CN[C@@H]2N1    ZINC000012138158
O=C1NC(=O)[C@H]2N=CN[C@H]2N1    ZINC000012138155
O=C1NC(=O)[C@@H]2N=CN[C@H]2N1    ZINC000012138157
O=C1NC(=O)[C@H]2N=CN[C@@H]2N1    ZINC000012138156
O=C1NC(=O)[C@H]2CNCC[C@@H]12    ZINC000095619085
CC1(C)C[C@]12NC(=O)NC2=O    ZINC000040829235
O=C1NC(=O)[C@@H]2CNCC[C@H]12    ZINC000095619086
C[C@@]1(C2CC2)NC(=O)NC1=O    ZINC000000129248
O=C1CN2CCC[C@H]2C(=O)N1    ZINC000072191442
O=C1NC(=O)[C@H]2CCNC[C@H]12    ZINC000057219243
O=C1C[C@H](NC2CC2)C(=O)N1    ZINC000036853400
CN1C(=O)NC(=O)[C@H]1C1CC1    ZINC000072417719
O=C1NC(=O)N2CCCC[C@H]12    ZINC000007814924
CC/C(C)=C1/NC(=O)NC1=O    ZINC000017301793
CC/C(C)=C1\NC(=O)NC1=O    ZINC000104361548
CC1(C)C[C@@]12NC(=O)NC2=O    ZINC000040829237
O=C1CN2CCC[C@@H]2C(=O)N1    ZINC000072191441
O=C1NC(=O)[C@@H]2CNCC[C@@H]12    ZINC000095619084
CCCC1=C(N)C(=O)NC1=O    ZINC000072236495
O=C1NC(=O)C2(CCCC2)N1    ZINC000000126199
O=C1C[C@@H](NC2CC2)C(=O)N1    ZINC000100608342
CN1C(=O)NC(=O)[C@@H]1C1CC1    ZINC000072417720
C[C@]1(C2CC2)NC(=O)NC1=O    ZINC000000129246
O=C1NC(=O)N2CCCC[C@@H]12    ZINC000007814923
NC=C1C(=O)NC(=O)NC1=O    ZINC000005409928
C[C@@]1(C2CC2)OC(=O)NC1=O    ZINC000218778986
C[C@]1(C2CC2)OC(=O)NC1=O    ZINC000218778900
O=C1NC(=O)C2(CCCC2)O1    ZINC000039318225
CCNC(=O)NC(=O)CC#N    ZINC000005852341
O=C1NC(=O)N2CCNC[C@@H]12    ZINC000072311916
O=C1NC(=O)N2CCNC[C@H]12    ZINC000072311917
CCC[C@H]1CCC(=O)NC1=O    ZINC000002581451
CCC[C@@]1(C)CC(=O)NC1=O    ZINC000002003964
CC(C)[C@]1(C)CC(=O)NC1=O    ZINC000034958943
CCC[C@]1(C)CC(=O)NC1=O    ZINC000002003966
CC(C)[C@@]1(C)CC(=O)NC1=O    ZINC000034958944
CC(C)C1CC(=O)NC(=O)C1    ZINC000033641311
CCC1(CC)CC(=O)NC1=O    ZINC000001699977
CCC1(C)CC(=O)NC(=O)C1    ZINC000001688939
CC1(C)C(=O)NC(=O)C1(C)C    ZINC000001621026
NC(=O)NC(=O)C(F)(F)F    ZINC000015830842
O=C(O)/C=C1\NC(=O)NC1=O    ZINC000016968611
NC(=O)[C@@H]1C(=O)NC(=O)C1=O    ZINC000005124966
O=CC1C(=O)NC(=O)NC1=O    ZINC000100293202
O=C(O)/C=C1/NC(=O)NC1=O    ZINC000100077361
NC(=O)[C@H]1C(=O)NC(=O)C1=O    ZINC000001573054
N=C1NC(=O)NC(=O)/C1=N/O    ZINC000104156202
N=C1NC(=O)NC(=O)/C1=N\O    ZINC000101172701
CC(C)N1C(=O)NC(=O)C1=O    ZINC000003375017
CC[C@@]1(C=O)NC(=O)NC1=O    ZINC000001595903
O=C1NC(=O)[C@]2(CCOC2)N1    ZINC000032195219
CCC1C(=O)NC(=O)NC1=O    ZINC000001641322
CCN1C(=O)CC(=O)NC1=O    ZINC000004085830
CC1(C)C(=O)NC(=O)NC1=O    ZINC000003142539
O=C1NC(=O)[C@@]2(CCOC2)N1    ZINC000032195216
CCCN1C(=O)NC(=O)C1=O    ZINC000004218260
O=C1NC(=O)C2(CC(O)C2)N1    ZINC000307044018
CC[C@]1(C=O)NC(=O)NC1=O    ZINC000004429717
CCOC(=O)NC(=O)CC#N    ZINC000001689745
CN1C(=O)NC(=O)[C@]1(C)C=O    ZINC000001634252
CN1C(=O)NC(=O)[C@@]1(C)C=O    ZINC000002041864
CCCCN1CC(=O)NC1=O    ZINC000002512263
CC[C@@H](C)[C@H]1NC(=O)NC1=O    ZINC000000449364
CCC[C@@]1(C)NC(=O)NC1=O    ZINC000001602526
CC(C)N[C@@H]1CC(=O)NC1=O    ZINC000102669196
CC[C@H](C)[C@@H]1NC(=O)NC1=O    ZINC000000449363
CC(C)(C)[C@H]1NC(=O)NC1=O    ZINC000005481462
CC(C)N1CCC(=O)NC1=O    ZINC000001708259
CCC1(CC)NC(=O)NC1=O    ZINC000001692914
C=CC(=O)NC(=O)NC(C)C    ZINC000521396815
CC(=O)NC(=O)NC1CCC1    ZINC000335455412
CCCN[C@@H]1CC(=O)NC1=O    ZINC000034578490
CCCC[C@H]1NC(=O)NC1=O    ZINC000005713410
CC(C)N[C@H]1CC(=O)NC1=O    ZINC000036853395
CC(=O)NC(=O)[C@@H]1CCCN1    ZINC000021298195
C/C=C(\CC)C(=O)NC(N)=O    ZINC000013815109
C/C=C(/CC)C(=O)NC(N)=O    ZINC000000001340
CC(C)[C@@]1(C)NC(=O)NC1=O    ZINC000000399379
CC(C)C[C@H]1NC(=O)NC1=O    ZINC000000079921
CC(C)C[C@@H]1NC(=O)NC1=O    ZINC000000079919
CC[C@H](C)[C@H]1NC(=O)NC1=O    ZINC000000449365
CC(C)(C)[C@@H]1NC(=O)NC1=O    ZINC000005481479
CC(C)[C@]1(C)NC(=O)NC1=O    ZINC000000399378
CCC[C@H]1CNC(=O)NC1=O    ZINC000083603136
CCCC[C@@H]1NC(=O)NC1=O    ZINC000005713545
CC[C@@H](C)[C@@H]1NC(=O)NC1=O    ZINC000000449362
CCC[C@]1(C)NC(=O)NC1=O    ZINC000002045937
CCCN[C@H]1CC(=O)NC1=O    ZINC000100294740
O=NC1C(=O)NC(=O)NC1=O    ZINC000104308611
O=C1N=C(O)/C(=N/O)C(=O)N1    ZINC000005783670
O=C1NC(=O)[C@H]2CC[C@H]1S2    ZINC000100945293
CC(C)=C1SC(=O)NC1=O    ZINC000006606343
O=C(O)C[C@@H]1CC(=O)NC1=O    ZINC000002048500
O=C(O)C[C@H]1CC(=O)NC1=O    ZINC000019737170
O=C(O)C1CC(=O)NC(=O)C1    ZINC000001671836
NC(=O)C[C@@H]1NC(=O)NC1=O    ZINC000006644719
CN1C(=O)NC(=O)[C@@H](N)C1=O    ZINC000001705182
NC(=O)C[C@H]1NC(=O)NC1=O    ZINC000006644715
CC(=O)NN1CC(=O)NC1=O    ZINC000306470077
CN1C(=O)NC(=O)[C@H](N)C1=O    ZINC000005004403
NC(=O)[C@@H]1CC(=O)NC(=O)N1    ZINC000142939793
CCC1(CC)OC(=O)NC1=O    ZINC000005819442
CCCC[C@@H]1OC(=O)NC1=O    ZINC000083406804
CCCC[C@H]1OC(=O)NC1=O    ZINC000083406802
NCCN[C@H]1CC(=O)NC1=O    ZINC000102669764
NCCC[C@@H]1NC(=O)NC1=O    ZINC000005479813
NCCN[C@@H]1CC(=O)NC1=O    ZINC000036853653
NCCC[C@H]1NC(=O)NC1=O    ZINC000005479812
C[C@@H]1NC(=O)NC(=O)C1=S    ZINC000100493018
O=C1NC(=O)N2CSC[C@H]12    ZINC000100164152
CN/C=C1\SC(=O)NC1=O    ZINC000584905791
O=C1NC(=O)N2CSC[C@@H]12    ZINC000000170582
O=C(O)C[C@H]1NC(=O)NC1=O    ZINC000000901817
O=C(O)[C@H]1CC(=O)NC(=O)N1    ZINC000000895194
NC(=O)NC(=O)/C=C\C(=O)O    ZINC000100023075
O=C1C[C@H](C[N+](=O)[O-])C(=O)N1    ZINC000085399037
NC(=O)NC(=O)/C=C/C(=O)O    ZINC000004726317
O=C(O)CN1CC(=O)NC1=O    ZINC000004384386
O=C(O)[C@@H]1CC(=O)NC(=O)N1    ZINC000003869850
O=C(O)C[C@@H]1NC(=O)NC1=O    ZINC000001081234
O=C1C[C@@H](C[N+](=O)[O-])C(=O)N1    ZINC000103708888
NC(=O)N[C@@H]1NC(=O)NC1=O    ZINC000001843030
NC(=O)N[C@H]1NC(=O)NC1=O    ZINC000001843029
O=C1NC[C@H](B(O)O)C(=O)N1    ZINC000169846383
O=C1NC[C@@H](B(O)O)C(=O)N1    ZINC000169846382
CC1(C)C(=O)NC(=O)N1CO    ZINC000000156245
O=C1C[C@@H](NCCO)C(=O)N1    ZINC000105012523
CC[C@]1(CO)NC(=O)NC1=O    ZINC000005743068
O=C1CN(CCCO)C(=O)N1    ZINC000059946688
CC[C@@]1(CO)NC(=O)NC1=O    ZINC000001600193
COC[C@@]1(C)NC(=O)NC1=O    ZINC000053172795
O=C1C[C@H](NCCO)C(=O)N1    ZINC000045626657
COC[C@]1(C)NC(=O)NC1=O    ZINC000053172793
CCC(CC)C(=O)NC(N)=O    ZINC000001641267
CCCCNC(=O)NC(C)=O    ZINC000196267580
N[C@@H]1C(=O)NC(=O)NC1=S    ZINC000002043070
N[C@H]1C(=O)NC(=O)NC1=S    ZINC000001683502
O=C(O)C1NC(=O)NC(=O)N1    ZINC000001572549
NC1(O)C(=O)NC(=O)NC1=O    ZINC000001590964
O=C1NC(=O)C2=C3C=CC(=C12)C3    ZINC000116768190
C[C@@H]1S[C@@H](C)C(=O)NC1=O    ZINC000011919883
C[C@H]1S[C@@H](C)C(=O)NC1=O    ZINC000017244079
CC(C)[C@@H]1SC(=O)NC1=O    ZINC000039103673
CC(C)[C@H]1SC(=O)NC1=O    ZINC000039103672
C[C@H]1S[C@H](C)C(=O)NC1=O    ZINC000011919886
CC(=O)NC(=O)OC(C)(C)C    ZINC000017409853
CCCCOC(=O)NC(C)=O    ZINC000001600106
CC(C)NCC(=O)NC(N)=O    ZINC000019271635
CCCCNC(=O)NC(N)=O    ZINC000005419717
C[C@@H]1C(=O)NC(=O)N=C1Cl    ZINC000100045346
C[C@H]1C(=O)NC(=O)N=C1Cl    ZINC000100045350
O=C(O)[C@]1(O)NC(=O)NC1=O    ZINC000004791994
O=C1NC(=O)C(O)(O)C(=O)N1    ZINC000001755999
O=C(O)[C@@]1(O)NC(=O)NC1=O    ZINC000001671554
O=C1NC(=O)C(=O)C(O)(O)N1    ZINC000001896477
O=C1NC(=O)[C@H](CCS)N1    ZINC000020284752
O=C1NC(=O)[C@@H](CCS)N1    ZINC000020284756
C[C@]1(O)C(=O)NC(=O)N[C@@H]1O    ZINC000002033134
C[C@@]1(O)C(=O)NC(=O)N[C@@H]1O    ZINC000002033135
C[C@]1(O)C(=O)NC(=O)N[C@H]1O    ZINC000002033136
CC(=O)OCC(=O)NC(N)=O    ZINC000232577936
CCNC(=O)NC(=O)C(=O)O    ZINC000033882764
C[C@@]1(O)C(=O)NC(=O)N[C@H]1O    ZINC000002033137
CNC(=O)NC(=O)N(C)N=O    ZINC000004887610
N#C[C@]12C[C@]1(C#N)C(=O)NC2=O    ZINC000100018019
N#C[C@@]12C[C@]1(C#N)C(=O)NC2=O    ZINC000012362912
N#C[C@@]12C[C@@]1(C#N)C(=O)NC2=O    ZINC000100018015
O=C1Cc2ccccc2C(=O)N1    ZINC000001601221
Cc1cccc2c1C(=O)NC2=O    ZINC000001571181
Cc1ccc2c(c1)C(=O)NC2=O    ZINC000000403394
CCOC(=O)NC(=O)OCC    ZINC000001688886
CON(C)CC(=O)NC(N)=O    ZINC000307703426
C[C@]1(CCl)NC(=O)NC1=O    ZINC000104730923
C[C@@]1(CCl)NC(=O)NC1=O    ZINC000104730922
O=C1Cc2cnccc2C(=O)N1    ZINC000039191191
Cc1cc2c(cn1)C(=O)NC2=O    ZINC000211655724
Nc1cccc2c1C(=O)NC2=O    ZINC000000066148
Nc1ccc2c(c1)C(=O)NC2=O    ZINC000000052615
O=C1Cc2cccnc2C(=O)N1    ZINC000140173444
CS[C@@H](C)C(=O)NC(N)=O    ZINC000306232723
CSCCC(=O)NC(N)=O    ZINC000070190757
CNC(=O)NC(=O)CSC    ZINC000307138393
CS[C@H](C)C(=O)NC(N)=O    ZINC000306232715
O=C1CS(=O)(=O)CC(=O)N1    ZINC000005494783
O=C1NC(=O)c2cc(O)ccc21    ZINC000039017409
O=C1NC(=O)c2c1cccc2O    ZINC000001596248
O=C1CC(C(F)F)CC(=O)N1    ZINC000217644025
CC(C)C(=O)NC(=O)CCl    ZINC000003268214
O=C1NC(=O)[C@H]2[C@H]3C=C[C@@H](C3)[C@@H]12    ZINC000100433838
O=C1NC(=O)[C@@H]2[C@H]1[C@H]1C=C[C@@H]2C1    ZINC000000000552
O=C1NC(=O)[C@@H]2[C@H]3C=C[C@@H](C3)[C@@H]12    ZINC000100008982
O=C1NC(=O)[C@H]2[C@H]3C=C[C@@H](C3)[C@H]12    ZINC000100433840
O=C1NC(=O)[C@H]2[C@H]1[C@@H]1C=C[C@@H]2C1    ZINC000100008984
O=C1NC(=O)[C@H]2[C@H]3C=C[C@H](C3)[C@@H]12    ZINC000016991360
O=C1NC(=O)[C@H]2[C@@H]3C=C[C@@H](C3)[C@H]12    ZINC000013815136
O=CNC(=O)Cc1ccccc1    ZINC000000401854
O=C1NC(=O)[C@H]2[C@H]1[C@H]1C=C[C@@H]2C1    ZINC000012341575
CC(=O)NC(=O)c1ccccc1    ZINC000001760644
O=C1NC(=O)C(F)(F)C(=O)N1    ZINC000003040745
CNC(=O)NC(=O)[C@H](C)Cl    ZINC000003249868
CNC(=O)NC(=O)[C@@H](C)Cl    ZINC000003249870
CCNC(=O)NC(=O)CCl    ZINC000003106345
CNC(=O)NC(=O)CCCl    ZINC000012778450
C[C@]1(F)C(=O)NC(=O)N[C@@H]1F    ZINC000005359757
C[C@@]1(F)C(=O)NC(=O)N[C@@H]1F    ZINC000005356681
C[C@@]1(F)C(=O)NC(=O)N[C@H]1F    ZINC000005356676
C[C@]1(F)C(=O)NC(=O)N[C@H]1F    ZINC000005359718
NC(=O)NC(=O)CCCCl    ZINC000038342458
O=CNC(=O)Nc1ccccc1    ZINC000000400483
O=C1NC(=O)[C@H]2C=CC=C[C@H]2N1    ZINC000013893570
O=C1NC(=O)[C@@H]2C=CC=C[C@@H]2N1    ZINC000013893579
NC(=O)NC(=O)c1ccccc1    ZINC000000156273
O=C1NC(=O)[C@@H]2C=CC=C[C@H]2N1    ZINC000013893576
O=C1NC(=O)[C@H]2C=CC=C[C@@H]2N1    ZINC000013893573
O=C1NC(=O)C(Cl)=C1Cl    ZINC000002039788
O=C1C=C(C(F)(F)F)C(=O)N1    ZINC000096509645
COC(=O)NC(=O)[C@@H](C)Cl    ZINC000004218346
O=C1NC(=O)c2cc(F)ccc21    ZINC000066339006
COC(=O)NC(=O)[C@H](C)Cl    ZINC000004218345
COCC(=O)NC(=O)CCl    ZINC000004205983
O=C1NC(=O)c2c1cccc2F    ZINC000049002076
CCOC(=O)NC(=O)CCl    ZINC000001665217
O=CNC(=O)c1ccccc1O    ZINC000043179070
O=C1NC(=O)[C@H]2[C@@H]1[C@H]1C=C[C@@H]2O1    ZINC000016990268
O=C1NC(=O)[C@@H]2[C@H]3C=C[C@@H](O3)[C@@H]12    ZINC000100186020
O=C1NC(=O)[C@@H]2[C@@H]1[C@H]1C=C[C@@H]2O1    ZINC000016677250
O=C1NC(=O)[C@@H]2[C@H]3C=C[C@H](O3)[C@H]12    ZINC000012341594
O=C1C[C@@H](c2ccco2)C(=O)N1    ZINC000022113327
O=C1NC(=O)[C@@H]2[C@H]3C=C[C@@H](O3)[C@H]12    ZINC000100186026
O=C1NC(=O)[C@H]2[C@H]3C=C[C@@H](O3)[C@H]12    ZINC000229801903
O=C(O)NC(=O)c1ccccc1    ZINC000006049215
O=C1C[C@H](c2ccco2)C(=O)N1    ZINC000100038010
CC(=O)NC(=O)c1cnccn1    ZINC000005855501
NC(=O)NC(=O)c1cccnc1    ZINC000000083446
CC1=CC[C@@H]2C(=O)NC(=O)[C@@H]2C1    ZINC000100244326
CC1=CC[C@@H]2C(=O)NC(=O)[C@H]2C1    ZINC000004964149
CC1=CC[C@H]2C(=O)NC(=O)[C@@H]2C1    ZINC000100244322
O=C1NC(=O)[C@@H]2[C@H]1[C@H]1CC[C@H]2C1    ZINC000100477578
O=C1NC(=O)[C@@H]2[C@H]1[C@@H]1CC[C@H]2C1    ZINC000017046847
O=C1NC(=O)[C@H]2[C@@H]3CC[C@H](C3)[C@@H]12    ZINC000100849628
O=C1NC(=O)[C@@H]2[C@@H]3CC[C@H](C3)[C@@H]12    ZINC000100096162
CC1=CC[C@H]2C(=O)NC(=O)[C@H]2C1    ZINC000100244328
O=C1NC(=O)[C@H]2[C@H]3CC[C@@H](C3)[C@H]12    ZINC000100042412
O=C1NC(=O)[C@H]2[C@H]1[C@H]1CC[C@H]2C1    ZINC000100096165
O=C1NC(=O)[C@H]2[C@@H]3CC[C@@H](C3)[C@@H]12    ZINC000001762541
O=C1NC(=O)[C@H]2[C@H]1[C@@H]1CC[C@H]2C1    ZINC000012417254
O=C1N=C2N=C(O)N=C2C(=O)N1    ZINC000024949116
NC(=O)NC(=O)OCCCl    ZINC000033640852
O=C1NC(=O)C(F)(F)[C@@H](O)N1    ZINC000005081341
O=C1NC(=O)C(F)(F)[C@H](O)N1    ZINC000008627832
O=C1NC(=O)[C@@H](c2ccco2)N1    ZINC000001733853
O=C1NC(=O)[C@H](c2ccco2)N1    ZINC000100394513
O=C1C[C@H](C(F)(F)F)C(=O)N1    ZINC000110749183
O=C1NC(=O)[C@@H]2[C@@H]3CC[C@@H](O3)[C@@H]12    ZINC000005185291
O=C1NC(=O)[C@@H]2[C@H]3CC[C@@H](O3)[C@@H]12    ZINC000100163579
O=C1NC(=O)[C@@H]2[C@H]3CC[C@H](O3)[C@H]12    ZINC000001677216
O=C1NC(=O)[C@H]2C[C@@H](O)C=C[C@@H]12    ZINC000100823359
O=C1NC(=O)[C@H]2[C@H]3CC[C@@H](O3)[C@H]12    ZINC000100492631
O=C1NC(=O)[C@@H]2[C@H]3CC[C@@H](O3)[C@H]12    ZINC000100163580
CC1(C)C(=O)NC(=O)N1CC#N    ZINC000068590416
O=C1CN(N=CC2CC2)C(=O)N1    ZINC000388495658
C=CCNC(=O)NC(=O)CC#N    ZINC000037625981
O=C1NC(=O)[C@H]2CCCCC[C@H]12    ZINC000147762959
O=C1CC2(CCCCC2)C(=O)N1    ZINC000004218295
O=C1NC(=O)[C@H]2CCCCC[C@@H]12    ZINC000147762774
C[C@@H]1CC[C@@H]2C(=O)NC(=O)[C@H]2C1    ZINC000245229478
O=C1NC(=O)[C@@H]2CCCCC[C@@H]12    ZINC000147762616
C[C@@H]1CC[C@H]2C(=O)NC(=O)[C@H]2C1    ZINC000149511488
C[C@H]1CC[C@H]2C(=O)NC(=O)[C@@H]2C1    ZINC000017724827
C[C@@H]1CC[C@@H]2C(=O)NC(=O)[C@@H]2C1    ZINC000004257639
O=C1CC2(CCCC2)CC(=O)N1    ZINC000004031903
C[C@H]1CC[C@@H]2C(=O)NC(=O)[C@@H]2C1    ZINC000100857329
C[C@@H]1CC[C@H]2C(=O)NC(=O)[C@@H]2C1    ZINC000100857320
O=C1NC(=O)C(F)(F)[C@@H](F)N1    ZINC000016137376
O=C1NC(=O)C(F)(F)[C@H](F)N1    ZINC000005510599
NC(=O)NC(=O)Cc1ccco1    ZINC000071774144
C=CCC1C(=O)NC(=O)NC1=O    ZINC000001696692
C=CCN1C(=O)CC(=O)NC1=O    ZINC000003148916
CC[C@]1(C2CC2)NC(=O)NC1=O    ZINC000083057019
CC[C@]1(C)C[C@@]12NC(=O)NC2=O    ZINC000256051590
C[C@@H]1CCC[C@@]12NC(=O)NC2=O    ZINC000004769436
O=C1CC2(CCCC2)NC(=O)N1    ZINC000082770820
CC[C@@]1(C)C[C@]12NC(=O)NC2=O    ZINC000256051589
C=CCC[C@@]1(C)NC(=O)NC1=O    ZINC000002048335
CC1([C@@]2(C)NC(=O)NC2=O)CC1    ZINC000083825765
C=CCC[C@]1(C)NC(=O)NC1=O    ZINC000001665625
O=C1NC(=O)C2(CCCCC2)N1    ZINC000000078235
CC(C)(C)/C=C1\NC(=O)NC1=O    ZINC000005383541
O=C1NC(=O)[C@@H]2CCCC[C@H]2N1    ZINC000001718520
O=C1C[C@H](N2CCCC2)C(=O)N1    ZINC000057218455
C[C@H]1CCC[C@]12NC(=O)NC2=O    ZINC000004769435
C[C@]12CNC[C@@]1(C)C(=O)NC2=O    ZINC000199966338
O=C1CN(C2CCCC2)C(=O)N1    ZINC000037475243
O=C1NC(=O)[C@H](C2CCCC2)N1    ZINC000104321329
O=C1C[C@@H](N2CCCC2)C(=O)N1    ZINC000100616435
CC[C@@]1(C)C[C@@]12NC(=O)NC2=O    ZINC000256051591
CN1C(=O)NC(=O)C12CCCC2    ZINC000040174764
C[C@]12CNC[C@]1(C)C(=O)NC2=O    ZINC000199966367
C=CC(=O)NC(=O)NC1CCC1    ZINC000521396813
CC1([C@]2(C)NC(=O)NC2=O)CC1    ZINC000083825766
O=C1NC(=O)[C@H]2CCCC[C@H]2N1    ZINC000001718521
CC[C@]1(C)C[C@]12NC(=O)NC2=O    ZINC000256051588
O=C1NC(=O)[C@@H](C2CCCC2)N1    ZINC000002042566
O=C1NC(=O)[C@@H]2CCCC[C@@H]2N1    ZINC000001718522
O=C1NC(=O)[C@H]2CCCC[C@@H]2N1    ZINC000001718523
C[C@H]1CCC[C@@]12NC(=O)NC2=O    ZINC000004769437
CC[C@@]1(C2CC2)NC(=O)NC1=O    ZINC000083057018
C[C@@]12CNC[C@@]1(C)C(=O)NC2=O    ZINC000199966397
C[C@@H]1CCC[C@]12NC(=O)NC2=O    ZINC000004769434
O=C(CCl)NC(=O)CCl    ZINC000001689396
CN1C(=O)NC(=O)/C(=C\N)C1=O    ZINC000104134360
CN1C(=O)NC(=O)/C(=C/N)C1=O    ZINC000104134355
C/C(NO)=C1\C=NC(=O)NC1=O    ZINC000017046025
NC(=O)NC(=O)Cn1ccnn1    ZINC000306488880
O=C1NC(=O)C2(CCCCC2)O1    ZINC000032302881
O=C1CC2(CCOCC2)C(=O)N1    ZINC000036306324
O=C1NC(=O)[C@]2(CCCNC2)N1    ZINC000022014935
CC(C)C=NN1CC(=O)NC1=O    ZINC000307898282
O=C1NC(=O)[C@@]2(CCCNC2)N1    ZINC000022014930
O=C1NC(=O)[C@@H]2CNCC[C@H]2N1    ZINC000040448270
O=C1NC(=O)[C@@H]2CNCC[C@@H]2N1    ZINC000040448272
O=C1NC(=O)[C@H]2CNCC[C@@H]2N1    ZINC000040448273
CCCC=NN1CC(=O)NC1=O    ZINC000388403679
O=C1NC(=O)[C@H]2CNCC[C@H]2N1    ZINC000040448271
CC(C)C[C@@]1(C)CC(=O)NC1=O    ZINC000036929083
CCC[C@@H]1C[C@H](C)C(=O)NC1=O    ZINC000002409371
CCCC[C@H]1CCC(=O)NC1=O    ZINC000001612015
CCCC[C@@H]1CCC(=O)NC1=O    ZINC000005766414
CCC1(CC)CC(=O)NC(=O)C1    ZINC000003634842
CC(C)C[C@@H]1CCC(=O)NC1=O    ZINC000070531712
CC(C)C[C@H]1CCC(=O)NC1=O    ZINC000070531713
CC1(C)CC(C)(C)C(=O)NC1=O    ZINC000071773976
CC(C)C[C@]1(C)CC(=O)NC1=O    ZINC000036929082
CCCC1(C)CC(=O)NC(=O)C1    ZINC000001671580
CC(C)CC1CC(=O)NC(=O)C1    ZINC000034804554
CCC[C@@H]1C[C@@H](C)C(=O)NC1=O    ZINC000002409369
CCC[C@H]1C[C@H](C)C(=O)NC1=O    ZINC000002409370
CCC[C@H]1C[C@@H](C)C(=O)NC1=O    ZINC000002409368
COC(=O)C1=NC(=O)NC(=O)C1    ZINC000095862898
CC(=O)C1C(=O)NC(=O)NC1=O    ZINC000100016953
CC(O)=C1C(=O)NC(=O)NC1=O    ZINC000100222553
CO/C=C1\C(=O)NC(=O)N=C1O    ZINC000085395433
CN1C(=N)C(=NO)C(=O)NC1=O    ZINC000299888337
CO[C@@H]1NC(=O)NC(=O)C1=[N+]=[N-]    ZINC000016973942
CO[C@H]1NC(=O)NC(=O)C1=[N+]=[N-]    ZINC000005105338
CNC(=O)C[C@H]1CC(=O)NC1=O    ZINC000206506561
O=C1NC(=O)/C(=C\CCCO)N1    ZINC000004429950
CCC1(C)C(=O)NC(=O)NC1=O    ZINC000001661074
CC[C@H]1CC(=O)NC(=O)NC1=O    ZINC000001592145
CCC[C@]1(C=O)NC(=O)NC1=O    ZINC000004429719
CC(C)N1C(=O)CC(=O)NC1=O    ZINC000001651842
O=C1NC(=O)/C(=C/CCCO)N1    ZINC000104334641
CC[C@]1(C=O)C(=O)NC(=O)N1C    ZINC000001634253
CCCN1C(=O)CC(=O)NC1=O    ZINC000001726911
CCCC1C(=O)NC(=O)NC1=O    ZINC000001471008
CNC(=O)C[C@@H]1CC(=O)NC1=O    ZINC000206506521
CCC[C@@]1(C=O)NC(=O)NC1=O    ZINC000001595911
O=C1NC(=O)C2(CCOCC2)N1    ZINC000003602087
CC[C@@H]1CC(=O)NC(=O)NC1=O    ZINC000002042614
O=C1C/C(=C/NCCO)C(=O)N1    ZINC000100161887
CC(=O)N1C(=O)NC(=O)C1(C)C    ZINC000000864342
CC(C)C1C(=O)NC(=O)NC1=O    ZINC000001471009
CCCCN1C(=O)NC(=O)C1=O    ZINC000003336141
O=C1NC(=O)C2(CC(CO)C2)N1    ZINC000221290091
O=C1C/C(=C\NCCO)C(=O)N1    ZINC000004689535
CC(C)CN1C(=O)NC(=O)C1=O    ZINC000003282602
CC[C@@]1(C=O)C(=O)NC(=O)N1C    ZINC000002041863
CC(=O)NC(=O)NC1CCCC1    ZINC000039111837
CC(C)C[C@]1(C)NC(=O)NC1=O    ZINC000002168278
CC(C)C[C@@]1(C)NC(=O)NC1=O    ZINC000001754764
C/C=C(\C(=O)NC(N)=O)C(C)C    ZINC000001692730
CCCC[C@]1(C)NC(=O)NC1=O    ZINC000001661258
CC(C)(C)N[C@H]1CC(=O)NC1=O    ZINC000036853394
CC[C@@H](C)N1CCC(=O)NC1=O    ZINC000003887819
CCC(CC)[C@H]1NC(=O)NC1=O    ZINC000022065704
CC(C)CN1CCC(=O)NC1=O    ZINC000004706378
CC[C@]1(C(C)C)NC(=O)NC1=O    ZINC000002048258
CC(C)(C)[C@@]1(C)NC(=O)NC1=O    ZINC000039596444
CCCCN1CCC(=O)NC1=O    ZINC000004721998
CCC[C@]1(CC)NC(=O)NC1=O    ZINC000004777857
CC[C@H]1NC(C)(C)C(=O)NC1=O    ZINC000306257115
CC[C@H](C)N1CCC(=O)NC1=O    ZINC000003887820
CC[C@@]1(C(C)C)NC(=O)NC1=O    ZINC000001666485
CC[C@@H]1NC(C)(C)C(=O)NC1=O    ZINC000306257116
CC(C)(C)N[C@@H]1CC(=O)NC1=O    ZINC000102669195
CCC[C@@]1(CC)NC(=O)NC1=O    ZINC000001667524
CCC1(CC)CNC(=O)NC1=O    ZINC000004803782
C/C=C(/C(=O)NC(N)=O)C(C)C    ZINC000001692729
CCCC[C@@]1(C)NC(=O)NC1=O    ZINC000003270854
CC(C)(C)[C@]1(C)NC(=O)NC1=O    ZINC000039596442
CCC(CC)[C@@H]1NC(=O)NC1=O    ZINC000022065701
O=C1NC(=O)C(F)(F)C1(F)F    ZINC000001728889
CON=C1C(=O)NC(=O)NC1=O    ZINC000197694879
O=C(O)/C=N/N1CC(=O)NC1=O    ZINC000034133802
C#Cc1cccc2c1C(=O)NC2=O    ZINC000140087270
O=C1C[C@]2(CCSC2)C(=O)N1    ZINC000036929101
O=C1C[C@@]2(CCSC2)C(=O)N1    ZINC000036929102
O=C(O)CC1CC(=O)NC(=O)C1    ZINC000001666082
CCOC(=O)[C@@H]1CC(=O)NC1=O    ZINC000100666453
CCOC(=O)[C@H]1CC(=O)NC1=O    ZINC000095634893
CC(=O)O[C@H]1CCC(=O)NC1=O    ZINC000306448882
CC(=O)O[C@@H]1CCC(=O)NC1=O    ZINC000306448881
COC(=O)C1CC(=O)NC(=O)C1    ZINC000021985263
NCCN1C(=O)CC(=O)NC1=O    ZINC000142319778
NC(=O)CN1CC(=O)NC(=O)C1    ZINC000036077494
CCC(=O)NN1CC(=O)NC1=O    ZINC000307742977
CNC(=O)[C@@H]1CC(=O)NC(=O)N1    ZINC000214206737
NC(=O)CN[C@H]1CC(=O)NC1=O    ZINC000036853408
CCNC1C(=O)NC(=O)NC1=O    ZINC000004532223
NC(=O)CN1CCC(=O)NC1=O    ZINC000208188275
NC(=O)CN[C@@H]1CC(=O)NC1=O    ZINC000102669220
CCC1(CC)COC(=O)NC1=O    ZINC000001678355
C=CCNCCC(=O)NC(N)=O    ZINC000308088894
NC(=O)NC(=O)CCN1CCC1    ZINC000307554410
NC(=O)NC(=O)CCNC1CC1    ZINC000082375478
CN(CC(=O)NC(N)=O)C1CC1    ZINC000306745311
O=C(O)CN1C(=O)NC(=O)C1=O    ZINC000006644703
N#Cc1ccc2c(c1)C(=O)NC2=O    ZINC000026893296
O=C1NC(=O)[C@@]2(CCSC2)N1    ZINC000003434819
O=C1NC(=O)[C@]2(CCSC2)N1    ZINC000003434821
CN(C)/C=C1\SC(=O)NC1=O    ZINC000101450814
O=C(O)[C@H]1CCC(=O)NC(=O)N1    ZINC000004967338
O=C(O)CC[C@H]1NC(=O)NC1=O    ZINC000000112611
CC[C@@]1(C(=O)O)NC(=O)NC1=O    ZINC000005743067
COC(=O)/C=C\C(=O)NC(N)=O    ZINC000100076122
O=C(O)CN1CCC(=O)NC1=O    ZINC000062151990
COC(=O)C[C@H]1NC(=O)NC1=O    ZINC000001431717
COCCN1C(=O)NC(=O)C1=O    ZINC000008983586
COC(=O)/C=C/C(=O)NC(N)=O    ZINC000001608762
O=C(O)C[C@@H]1CC(=O)NC(=O)N1    ZINC000005382693
O=C(O)CC[C@@H]1NC(=O)NC1=O    ZINC000000112609
COC(=O)[C@@H]1CC(=O)NC(=O)N1    ZINC000005354733
CC(=O)NC(=O)C(=O)NC(C)=O    ZINC000002024023
O=C(O)[C@@H]1CCC(=O)NC(=O)N1    ZINC000004967336
CC[C@]1(C(=O)O)NC(=O)NC1=O    ZINC000001600192
O=C(O)CN1CC(=O)NC(=O)C1    ZINC000004218944
COC(=O)C[C@@H]1NC(=O)NC1=O    ZINC000001431716
CO[C@H](C)[C@]1(C)NC(=O)NC1=O    ZINC000001700492
CCC[C@]1(CO)NC(=O)NC1=O    ZINC000005743082
C[C@@H](CO)N[C@@H]1CC(=O)NC1=O    ZINC000105012548
C[C@@H](O)CN[C@@H]1CC(=O)NC1=O    ZINC000105012537
CC1(C)C(=O)NC(=O)N1CCO    ZINC000034616744
COCCN[C@H]1CC(=O)NC1=O    ZINC000036853397
C[C@@H](O)CN[C@H]1CC(=O)NC1=O    ZINC000045626664
CO[C@@H](C)[C@@]1(C)NC(=O)NC1=O    ZINC000001700493
C[C@H](CO)N[C@H]1CC(=O)NC1=O    ZINC000045626666
O=C1NC(=O)[C@H](CCCCO)N1    ZINC000001747032
COCCN[C@@H]1CC(=O)NC1=O    ZINC000102669200
O=C1NC(=O)[C@@H](CCCCO)N1    ZINC000002045851
CCCCO[C@H]1NC(=O)NC1=O    ZINC000034310504
CO[C@@H](C)[C@]1(C)NC(=O)NC1=O    ZINC000001700491
CO[C@H](C)[C@@]1(C)NC(=O)NC1=O    ZINC000001700494
CCCCO[C@@H]1NC(=O)NC1=O    ZINC000034310506
CCC[C@@]1(CO)NC(=O)NC1=O    ZINC000001600207
C[C@@H](CO)N[C@H]1CC(=O)NC1=O    ZINC000045626665
C[C@H](O)CN[C@@H]1CC(=O)NC1=O    ZINC000105012533
C[C@H](O)CN[C@H]1CC(=O)NC1=O    ZINC000045626663
C[C@H](CO)N[C@@H]1CC(=O)NC1=O    ZINC000105012552
CCC(CC)C(=O)NC(=O)NC    ZINC000001672651
CCC[C@H](CC)C(=O)NC(N)=O    ZINC000002048000
CCC[C@@H](CC)C(=O)NC(N)=O    ZINC000001673496
O=C(O)/C=C1\SC(=O)NC1=O    ZINC000012362020
O=C1NC(=O)C([N+](=O)[O-])C(=O)N1    ZINC000100003905
CCO/C=C1\SC(=O)NC1=O    ZINC000199075134
COC(=O)NC(=O)/C=C/C(=O)O    ZINC000097756654
O=C1C=C(c2ccccc2)C(=O)N1    ZINC000039250202
CC(C)[C@H]1SCC(=O)NC1=O    ZINC000002035544
CC[C@H]1S[C@@H](C)C(=O)NC1=O    ZINC000001751598
CC[C@@H]1S[C@@H](C)C(=O)NC1=O    ZINC000001751596
CC[C@H]1S[C@H](C)C(=O)NC1=O    ZINC000001751595
CC(C)[C@@H]1SCC(=O)NC1=O    ZINC000001752179
CC[C@@H]1S[C@H](C)C(=O)NC1=O    ZINC000001751592
CCOC(=O)NC(=O)CC(C)=O    ZINC000003116927
CC(=O)NCCC(=O)NC(N)=O    ZINC000306586757
CCC(=O)NC(=O)OC(C)(C)C    ZINC000034252796
CC(C)NCCC(=O)NC(N)=O    ZINC000084605922
CCCNCCC(=O)NC(N)=O    ZINC000379311661
CSCC[C@H]1NC(=O)NC1=O    ZINC000002106630
CSCC[C@@H]1NC(=O)NC1=O    ZINC000002106629
CCC(=O)OCC(=O)NC(N)=O    ZINC000381844217
CNC(=O)NC(=O)COC(C)=O    ZINC000306492179
CC(=O)O[C@@H](C)C(=O)NC(N)=O    ZINC000307148778
CC(=O)O[C@H](C)C(=O)NC(N)=O    ZINC000307148777
COC[C@H](C)NC(=O)NC(C)=O    ZINC000306486619
COC[C@@H](C)NC(=O)NC(C)=O    ZINC000306486618
CCNCC(=O)NC(=O)OCC    ZINC000002649901
O=C1C=C(Br)C(=O)N1    ZINC000013379821
O=C(O)C[C@H]1SC(=O)NC1=O    ZINC000001292825
O=C(O)C[C@@H]1SC(=O)NC1=O    ZINC000001292824
O=C1NC(=O)C(=O)c2ccccc21    ZINC000001599708
COC(=O)NC(=O)CCC(=O)O    ZINC000001574077
NC(=O)NC(=O)CCNC(=O)O    ZINC000740333291
C[C@@H]1c2ccccc2C(=O)NC1=O    ZINC000045068483
O=C1C[C@H](c2ccccc2)C(=O)N1    ZINC000000400153
Cc1ccc(C)c2c1C(=O)NC2=O    ZINC000003200857
Cc1ccc2c(c1)C(=O)NC(=O)C2    ZINC000057935773
O=C1Cc2ccccc2CC(=O)N1    ZINC000000177750
O=C1C[C@@H](c2ccccc2)C(=O)N1    ZINC000100492892
C[C@H]1c2ccccc2C(=O)NC1=O    ZINC000045068486
COC(=O)NC(=O)OC(C)(C)C    ZINC000002379606
CON(C)CCC(=O)NC(N)=O    ZINC000307977464
CN(CCO)CC(=O)NC(N)=O    ZINC000049633539
NC(=O)NC(=O)CCNCCO    ZINC000393334091
CNC(=O)NC(=O)CN(C)OC    ZINC000307033027
CCONCCC(=O)NC(N)=O    ZINC000308140623
O=C(Cl)C[C@H]1NC(=O)NC1=O    ZINC000039570797
O=C(Cl)C[C@@H]1NC(=O)NC1=O    ZINC000002389449
O=C(O)[C@@H]1NC(=O)NC(=O)[C@@H]1F    ZINC000013511852
O=C(O)[C@H]1NC(=O)NC(=O)[C@@H]1F    ZINC000013511855
C=CCNC(=O)NC(=O)CCl    ZINC000003250172
O=C(CCl)NC(=O)NC1CC1    ZINC000002628572
O=C1CN(c2ccccc2)C(=O)N1    ZINC000000225681
CNc1ccc2c(c1)C(=O)NC2=O    ZINC000062796610
O=C1NC(=O)[C@H](c2ccccc2)N1    ZINC000000161829
CC[C@]1(F)C(=O)NC(=O)N[C@H]1O    ZINC000006489721
CC[C@@]1(F)C(=O)NC(=O)N[C@H]1O    ZINC000006489469
CSCCCC(=O)NC(N)=O    ZINC000307705203
O=C1NC(=O)[C@@H](c2ccccc2)N1    ZINC000000161833
N#C[C@H]1C2=C(CCC2)C(=O)NC1=O    ZINC000526059765
CC[C@@]1(F)C(=O)NC(=O)N[C@@H]1O    ZINC000006489474
CNC(=O)NC(=O)CCSC    ZINC000306327623
CNC(=O)NC(=O)[C@@H](C)SC    ZINC000307049486
CNC(=O)NC(=O)[C@H](C)SC    ZINC000307049485
Cc1cc2c(cc1N)C(=O)NC2=O    ZINC000049584998
N#C[C@@H]1C2=C(CCC2)C(=O)NC1=O    ZINC000526059760
CC[C@]1(F)C(=O)NC(=O)N[C@@H]1O    ZINC000006489723
CCNC(=O)NC(=O)CSC    ZINC000306466672
O=C1CNc2ccccc2C(=O)N1    ZINC000088613698
Nc1ccc2c(c1)C(=O)NC(=O)C2    ZINC000021994327
O=C1C[C@H](Br)C(=O)N1    ZINC000002007463
O=C1C[C@@H](Br)C(=O)N1    ZINC000111361622
O=C1NC(=O)C(CO)(CO)S1    ZINC000005380640
CC(=O)CC(=O)NC(=O)CCl    ZINC000002555700
COc1ccc2c(c1)C(=O)NC2=O    ZINC000039409440
COc1cccc2c1C(=O)NC2=O    ZINC000039291410
O=C1NC(=O)[C@@H](c2ccccc2)O1    ZINC000006116263
O=C1COc2ccccc2C(=O)N1    ZINC000000134953
O=C1NC(=O)[C@H](c2ccccc2)O1    ZINC000006116455
O=C1NC(=O)/C(=C\c2ccc[nH]2)N1    ZINC000045820987
CC1[C@H](C#N)C(=O)NC(=O)[C@H]1C#N    ZINC000001573161
O=C1NC(=O)[C@@H](c2cccnc2)N1    ZINC000015042390
O=C1NC(=O)[C@H](c2cccnc2)N1    ZINC000002041730
CC1[C@@H](C#N)C(=O)NC(=O)[C@@H]1C#N    ZINC000001573160
Cc1cc2c(c(N)n1)C(=O)NC2=O    ZINC000020112274
CC1[C@H](C#N)C(=O)NC(=O)[C@@H]1C#N    ZINC000015858195
CC1=C(C#N)C(=O)NC(=O)/C1=C\N    ZINC000016694019
CC(C)(C)C(=O)NC(=O)CCl    ZINC000003319669
O=C1NC(=O)[C@H]2[C@H]1[C@H]1C=C[C@H]2CC1    ZINC000141049899
C[C@@]12C(=O)NC(=O)[C@@H]1[C@@H]1C=C[C@H]2C1    ZINC000034075908
O=C1NC(=O)[C@@H]2[C@@H]1[C@H]1C=C[C@H]2CC1    ZINC000144978388
O=C1NC(=O)[C@@H]2[C@H]1[C@H]1C=C[C@H]2CC1    ZINC000144978591
NC(=O)NC(=O)CCNCCF    ZINC001356571194
C[C@]1(Cl)C(=O)NC(=O)N[C@H]1O    ZINC000001642654
C[C@@]1(Cl)C(=O)NC(=O)N[C@@H]1O    ZINC000001642653
C[C@@]1(Cl)C(=O)NC(=O)N[C@H]1O    ZINC000005956539
C[C@]1(Cl)C(=O)NC(=O)N[C@@H]1O    ZINC000005956541
O=C1NC(=O)/C(=C/c2ccco2)N1    ZINC000001688442
O=C1NC(=O)/C(=C\c2ccco2)N1    ZINC000005513948
NC(=O)NC(=O)CSCCO    ZINC000035113183
CCNC(=O)NC(=O)[C@H](C)Cl    ZINC000003361049
CCNC(=O)NC(=O)[C@@H](C)Cl    ZINC000003361047
CNC(=O)NC(=O)CCCCl    ZINC000039947533
CCCNC(=O)NC(=O)CCl    ZINC000003331288
CC(C)NC(=O)NC(=O)CCl    ZINC000001665219
CC(=O)NC(=O)Nc1ccccc1    ZINC000000393540
NC(=O)NC(=O)Cc1ccccc1    ZINC000000001916
Cc1ccc(C(=O)NC(N)=O)cc1    ZINC000001737720
CNC(=O)NC(=O)c1ccccc1    ZINC000039402505
CC(=O)NC(=O)CBr    ZINC000082506568
O=C1NC(=O)c2c1ccc(O)c2O    ZINC000102996540
O=C1NC(=O)c2c1c(O)ccc2O    ZINC000001758060
C[C@@]12C=C[C@@H](O1)[C@H]1C(=O)NC(=O)[C@@H]12    ZINC000005023290
C[C@@]12C=C[C@@H](O1)[C@@H]1C(=O)NC(=O)[C@@H]12    ZINC000135761952
CC(=O)NC(=O)c1ccccc1O    ZINC000000002051
COC(=O)NC(=O)c1ccccc1    ZINC000039236000
C[C@@]12C=C[C@@H](O1)[C@@H]1C(=O)NC(=O)[C@H]12    ZINC000239434102
O=C(CO)NC(=O)c1ccccc1    ZINC000021951141
C[C@@]12C=C[C@@H](O1)[C@H]1C(=O)NC(=O)[C@H]12    ZINC000239434103
NC(=O)NC(=O)c1cccc(N)c1    ZINC000034027424
NC(=O)NC(=O)c1ccc(N)cc1    ZINC000005933203
NC(=O)NC(=O)Nc1ccccc1    ZINC000000400568
O=C1NC(=O)[C@@H]2[C@@H]1C1CCC2CC1    ZINC000034593189
C[C@@]12C(=O)NC(=O)[C@@H]1[C@@H]1CC[C@H]2C1    ZINC000034060865
O=C1NC(=O)[C@H]2[C@H]1C1CCC2CC1    ZINC000034593187
C[C@@]12CC=CC[C@]1(C)C(=O)NC2=O    ZINC000043761805
O=C1NC(=O)[C@@H]2[C@H]1C1CCC2CC1    ZINC000034593188
NC(=O)NC(=O)CBr    ZINC000001664793
O=C1N=C[C@@H](C(F)(F)F)C(=O)N1    ZINC000100958146
O=C1N=C[C@H](C(F)(F)F)C(=O)N1    ZINC000100958147
NC(=O)NC(=O)OCCCCl    ZINC000047844017
CN1C(=O)N=C2C1=NC(=O)NC2=O    ZINC000100436679
C[C@]1(O)NC(=O)NC(=O)C1(F)F    ZINC000004844115
C[C@@]1(O)NC(=O)NC(=O)C1(F)F    ZINC000004844114
C[C@@]1(c2ccco2)NC(=O)NC1=O    ZINC000000100049
O=C1NC(=O)[C@@H](Cc2ccco2)N1    ZINC000002042205
O=C1NC(=O)[C@H](Cc2ccco2)N1    ZINC000001747087
C[C@]1(c2ccco2)NC(=O)NC1=O    ZINC000000100046
C[C@H]1NC(=O)C2=C1C(=O)NC(=O)C2    ZINC000001717087
C#CC(=O)N[C@@H]1CCC(=O)NC1=O    ZINC000082266290
C[C@@H]1NC(=O)C2=C1C(=O)NC(=O)C2    ZINC000005084621
C/C=C/C=C1C(=O)NC(=O)NC1=O    ZINC000001556848
C#CC(=O)N[C@H]1CCC(=O)NC1=O    ZINC000082266291
O=C1NC(=O)C(=C2CCCCC2)N1    ZINC000001711862
O=C1NC(=O)[C@@]2(C[C@H]3CC[C@@H]2C3)N1    ZINC000072207308
O=C1NC(=O)C(C2CC2)(C2CC2)N1    ZINC000000156113
C#CCN(C)[C@H]1CCC(=O)NC1=O    ZINC000307664444
O=C1C[C@@H](N2CC=CCC2)C(=O)N1    ZINC000653281030
C#CCN(C)[C@@H]1CCC(=O)NC1=O    ZINC000307664443
O=C1NC(=O)[C@]2(C[C@@H]3CC[C@@H]2C3)N1    ZINC000143855268
O=C1NC(=O)[C@@]2(C[C@H]3CC[C@H]2C3)N1    ZINC000103612362
O=C1NC(=O)[C@]2(C[C@H]3CC[C@H]2C3)N1    ZINC000108359721
O=C1C[C@H](N2CC=CCC2)C(=O)N1    ZINC000653281031
O=C1NC(=O)[C@@]2(C[C@@H]3CC[C@H]2C3)N1    ZINC000072207307
O=C1NC(=O)[C@@]2(C[C@@H]3CC[C@@H]2C3)N1    ZINC000103612353
O=C1NC(=O)[C@]2(C[C@H]3CC[C@@H]2C3)N1    ZINC000143855464
C[C@]1(Cl)C(=O)NC(=O)[C@@H]1Cl    ZINC000001740809
C[C@@]1(Cl)C(=O)NC(=O)[C@@H]1Cl    ZINC000001740812
C[C@@]1(Cl)C(=O)NC(=O)[C@H]1Cl    ZINC000001740818
C[C@]1(Cl)C(=O)NC(=O)[C@H]1Cl    ZINC000001740815
NC(=O)NC(=O)[C@H](Cl)[N+](=O)[O-]    ZINC000106126979
NC(=O)NC(=O)[C@@H](Cl)[N+](=O)[O-]    ZINC000106126982
O=C1NC(=O)c2cc(Cl)ccc21    ZINC000001634273
O=C1NC(=O)c2c1cccc2Cl    ZINC000001634272
O=C1CC(C(F)(F)F)CC(=O)N1    ZINC000034572427
C[C@@]12CC[C@@H](O1)[C@H]1C(=O)NC(=O)[C@@H]12    ZINC000004722996
C[C@@]12CC[C@H](O1)[C@H]1C(=O)NC(=O)[C@@H]12    ZINC000100492838
C[C@]12CC[C@H](O1)[C@H]1C(=O)NC(=O)[C@@H]12    ZINC000004722997
C[C@]12CC[C@@H](O1)[C@H]1C(=O)NC(=O)[C@@H]12    ZINC000100492835
CC(=O)NC(=O)/C(C#N)=C/N(C)C    ZINC000002243941
N#CCCN1CCCC(=O)NC1=O    ZINC000001716118
C[C@@H]1C[C@H]1C=NN1CC(=O)NC1=O    ZINC000388590574
CC1(C=NN2CC(=O)NC2=O)CC1    ZINC000379400875
CN(CC#N)[C@H]1CCC(=O)NC1=O    ZINC000307761251
C[C@@H]1C[C@@H]1C=NN1CC(=O)NC1=O    ZINC000388590572
CN(CC#N)[C@@H]1CCC(=O)NC1=O    ZINC000307761252
C=C(C)CNC(=O)NC(=O)CC#N    ZINC000071774334
C[C@H]1C[C@H]1C=NN1CC(=O)NC1=O    ZINC000388590576
C[C@H]1C[C@@H]1C=NN1CC(=O)NC1=O    ZINC000388590568
O=C1CC(C2CCCC2)CC(=O)N1    ZINC000062950922
CC1(C)[C@@H]2CC[C@@]1(C)C(=O)NC2=O    ZINC000002026033
CC1(C)[C@@H]2CC[C@]1(C)C(=O)NC2=O    ZINC000100221169
C[C@@H]1CC[C@@H]2CC(=O)NC(=O)C[C@H]12    ZINC000005022720
C[C@H]1CC[C@@H]2CC(=O)NC(=O)C[C@@H]21    ZINC000005022721
CC1CCC2(CC(=O)NC2=O)CC1    ZINC000036929113
C[C@@H]1CC[C@H]2CC(=O)NC(=O)C[C@H]12    ZINC000005022716
CC1(C)[C@H]2CC[C@]1(C)C(=O)NC2=O    ZINC000002026036
O=C1CC2(CCCCC2)CC(=O)N1    ZINC000004577858
C[C@H]1CC[C@H]2CC(=O)NC(=O)C[C@H]12    ZINC000005022718
CC1(C)[C@H]2CC[C@@]1(C)C(=O)NC2=O    ZINC000100221174
NC(=O)NC(=O)CP(=O)(O)O    ZINC000019203306
O=C1NC(=O)[C@@H](c2cccs2)N1    ZINC000005770629
O=C1NC(=O)[C@H](c2cccs2)N1    ZINC000100633572
C[C@@]1(C(F)(F)F)NC(=O)NC1=O    ZINC000006668073
O=C1NC(=O)[C@H]2CC(=O)NC(=O)[C@H]12    ZINC000001576450
O=C1CC2(CC(=O)NC2=O)C(=O)N1    ZINC000001582303
O=C1NC(=O)/C(=C2\CCOC2=O)N1    ZINC000103049782
O=C1NC(=O)[C@@H]2C(=O)NC(=O)C[C@H]12    ZINC000104218338
C[C@]1(C(F)(F)F)NC(=O)NC1=O    ZINC000006668074
O=C1NC[C@H](C(F)(F)F)C(=O)N1    ZINC000002584295
O=C1NC(=O)[C@H]2C(=O)NC(=O)C[C@@H]12    ZINC000018141805
O=C1NC(=O)[C@@H]2C(=O)NC(=O)C[C@@H]12    ZINC000104218334
O=C1NC[C@@H](C(F)(F)F)C(=O)N1    ZINC000003875247
O=C1NC(=O)C2CC1C(=O)NC2=O    ZINC000100666557
N#CNC(=O)CN1CC(=O)NC1=O    ZINC001142093064
N#CNC(=O)[C@@H]1CC(=O)NC(=O)N1    ZINC000306320267
O=C1C[C@]2(CN1)CCC(=O)NC2=O    ZINC000601014785
O=C1NC(=O)C2(CCCC2)C(=O)N1    ZINC000001752183
CC(C)=C1C(=O)NC(=O)[C@@H]1C(N)=O    ZINC000004974529
O=C1NC(=O)[C@]2(CCCC(=O)C2)N1    ZINC000256052957
O=C1NC(=O)[C@@]2(CCCC(=O)C2)N1    ZINC000256052958
C=CC1(CC)C(=O)NC(=O)NC1=O    ZINC000001710224
O=C1C[C@@]2(CN1)CCC(=O)NC2=O    ZINC000601014784
O=C1NC(=O)N(C2CCCC2)C1=O    ZINC000003298507
O=C1NC(=O)C2(CCC(=O)CC2)N1    ZINC000084136997
CCO/C=C(\C#N)C(=O)NC(C)=O    ZINC000002243774
CC(C)=C1C(=O)NC(=O)[C@H]1C(N)=O    ZINC000001638472
CCO/C=C(/C#N)C(=O)NC(C)=O    ZINC000001668600
CC(C)C=C1C(=O)NC(=O)NC1=O    ZINC000008569615
C=C(C)C1(C)C(=O)NC(=O)NC1=O    ZINC000001707580
CC(=O)N1C[C@@H]2C(=O)NC(=O)[C@@H]2C1    ZINC000306890791
CC1(C)CC12C(=O)NC(=O)NC2=O    ZINC000256052002
CNC(=O)NC(=O)Cn1ccnc1    ZINC000306501988
NC(=O)NC(=O)CCn1cccn1    ZINC000306923600
Cc1nccn1CC(=O)NC(N)=O    ZINC000070162577
NC(=O)NC(=O)CCn1ccnc1    ZINC000307575325
CCCN1C[C@@H]2C(=O)NC(=O)[C@@H]2C1    ZINC000930640116
O=C1C[C@@H](N2CCCCC2)C(=O)N1    ZINC000039245623
CC(C)[C@]1(C2CC2)NC(=O)NC1=O    ZINC000216658039
C=CCN(C)[C@@H]1CCC(=O)NC1=O    ZINC000307712919
C[C@@H]1CCCC[C@]12NC(=O)NC2=O    ZINC000003886018
C[C@H]1CCCC[C@]12NC(=O)NC2=O    ZINC000003886019
C[C@H]1CCC[C@]2(C1)NC(=O)NC2=O    ZINC000022170124
C[C@H]1CCCC[C@@]12NC(=O)NC2=O    ZINC000003886021
C[C@]1(C2CCCC2)NC(=O)NC1=O    ZINC000001695226
C[C@@]1(C2CCCC2)NC(=O)NC1=O    ZINC000002042050
CC[C@@H]1CCC[C@@]12NC(=O)NC2=O    ZINC000004769439
CN1C(=O)NC(=O)C12CCCCC2    ZINC000003888057
O=C1CC[C@@H](N2CCCC2)C(=O)N1    ZINC000306522250
O=C1CC2(CCCCC2)NC(=O)N1    ZINC000002381645
C[C@@H]1CCC[C@]2(C1)NC(=O)NC2=O    ZINC000022170121
O=C1CNC2(CCCCC2)C(=O)N1    ZINC000057211595
CC1(C)CCC[C@]12NC(=O)NC2=O    ZINC000083825770
C[C@@H]1CCCC[C@@]12NC(=O)NC2=O    ZINC000003886020
O=C1C[C@@H](NC2CCCC2)C(=O)N1    ZINC000102669208
O=C1C[C@H](N2CCCCC2)C(=O)N1    ZINC000100783842
C[C@H]1CCC[C@@]2(C1)NC(=O)NC2=O    ZINC000022170118
CC[C@H]1CCC[C@@]12NC(=O)NC2=O    ZINC000001665158
CC1(C)CC[C@]2(C1)NC(=O)NC2=O    ZINC000087772465
O=C1NC(=O)C2(CCCCCC2)N1    ZINC000000039914
O=C1CC2(CCNCC2)CC(=O)N1    ZINC000019438988
CC[C@@H]1CCC[C@]12NC(=O)NC2=O    ZINC000004769438
CC1CCC2(CC1)NC(=O)NC2=O    ZINC000004218972
CC1(C)CCC[C@@]12NC(=O)NC2=O    ZINC000083825771
CC[C@H]1CCC[C@]12NC(=O)NC2=O    ZINC000001665160
O=C1C[C@H](NC2CCCC2)C(=O)N1    ZINC000036853402
O=C1CC[C@H](N2CCCC2)C(=O)N1    ZINC000306522251
C=CCN(C)[C@H]1CCC(=O)NC1=O    ZINC000307712920
CC1(C)CC[C@@]2(C1)NC(=O)NC2=O    ZINC000087772466
CC(C)[C@@]1(C2CC2)NC(=O)NC1=O    ZINC000216658081
C[C@@H]1CCC[C@@]2(C1)NC(=O)NC2=O    ZINC000022170115
O=C1NC(=O)c2cc(F)c(F)cc21    ZINC000034371310
O=C1NC(=O)C(=C2CCCC2)S1    ZINC000005382456
CCOC(=O)[C@H]1[C@@H]2C(=O)NC(=O)[C@H]12    ZINC000260302450
CCOC(=O)C1[C@@H]2C(=O)NC(=O)[C@@H]12    ZINC000201508975
CCOC(=O)C1[C@H]2C(=O)NC(=O)[C@H]12    ZINC000201508905
CN(C)C=C1C(=O)NC(=O)NC1=O    ZINC000001673695
CCN1C(=O)NC(=O)/C(=C/N)C1=O    ZINC000104134364
NC(=O)NC(=O)NCc1ccco1    ZINC000001707932
CNC(C)=C1C(=O)NC(=O)NC1=O    ZINC000020791847
O=C(NN1CC(=O)NC1=O)C1CC1    ZINC000306764292
CCN1C(=O)NC(=O)/C(=C\N)C1=O    ZINC000104134368
CNC(=O)NC(=O)Cn1ccnn1    ZINC000307350511
NC(=O)NC(=O)CCn1ccnn1    ZINC000700878871
NC1CCC2(CC1)NC(=O)NC2=O    ZINC000084309199
CCCC[C@H](C#N)C(=O)NC(N)=O    ZINC000002042818
CC#CCNCCC(=O)NC(N)=O    ZINC001353299410
C#C[C@H](C)NCCC(=O)NC(N)=O    ZINC001338482605
O=C1NC(=O)[C@@H](C2CCNCC2)N1    ZINC000072417671
O=C1NC(=O)[C@@]2(CCCNCC2)N1    ZINC000022014920
CCN1CCN2C(=O)NC(=O)[C@H]2C1    ZINC000204008631
CC[C@@H](C)C=NN1CC(=O)NC1=O    ZINC000388638202
C=C1CN(CCC(=O)NC(N)=O)C1    ZINC000899899810
CC(C)CC=NN1CC(=O)NC1=O    ZINC000308146639
CN1C(=O)NC(=O)[C@]12CCCNC2    ZINC000072417663
CCCC[C@@H](C#N)C(=O)NC(N)=O    ZINC000001871334
NC[C@@H]1CCC[C@]12NC(=O)NC2=O    ZINC000071790872
O=C1NC(=O)[C@H](C2CCNCC2)N1    ZINC000072417672
CC(C)CNC(=O)NC(=O)CC#N    ZINC000002389552
C#CCN(C)[C@H](C)C(=O)NC(N)=O    ZINC000306483524
CCN1CCN2C(=O)NC(=O)[C@@H]2C1    ZINC000204008615
NC[C@H]1CCC[C@]12NC(=O)NC2=O    ZINC000071790871
NC(=O)NC(=O)CN1C[C@@H]2C[C@H]2C1    ZINC000886327632
N[C@@H]1CCC[C@]2(C1)NC(=O)NC2=O    ZINC000256050703
O=C1NC(=O)[C@H]([C@@H]2CCCNC2)N1    ZINC000036379807
CC(C)(C)C=NN1CC(=O)NC1=O    ZINC000388381663
O=C1NC(=O)[C@]2(CCCNCC2)N1    ZINC000022014925
C#CCN(C)[C@@H](C)C(=O)NC(N)=O    ZINC000306483523
CCCCC=NN1CC(=O)NC1=O    ZINC000388357894
O=C1NC(=O)[C@H]([C@H]2CCCNC2)N1    ZINC000036379806
N[C@@H]1CCC[C@@]2(C1)NC(=O)NC2=O    ZINC000256050705
NC[C@H]1CCC[C@@]12NC(=O)NC2=O    ZINC000071790873
C#CCN(C)CC(=O)NC(=O)NC    ZINC000307212984
NC(=O)NC(=O)CN1C[C@H]2C[C@@H]2C1    ZINC000886327631
CC[C@H](C)C=NN1CC(=O)NC1=O    ZINC000388638201
CN1C(=O)NC(=O)[C@@]12CCCNC2    ZINC000072417662
NC[C@@H]1CCC[C@@]12NC(=O)NC2=O    ZINC000071790874
O=C1NC(=O)[C@@H]([C@H]2CCCNC2)N1    ZINC000036379804
N[C@H]1CCC[C@]2(C1)NC(=O)NC2=O    ZINC000256050706
CCC1(CC)C(=N)NC(=O)NC1=O    ZINC000000281407
CCCCNC(=O)NC(=O)CC#N    ZINC000048520841
C#C[C@@H](C)NCCC(=O)NC(N)=O    ZINC001338482606
NC(=O)NC(=O)CN1C[C@@H]2C[C@@H]2C1    ZINC000886327630
C#CCCNCCC(=O)NC(N)=O    ZINC001353298228
O=C1NC(=O)[C@@H]([C@@H]2CCCNC2)N1    ZINC000036379805
N[C@H]1CCC[C@@]2(C1)NC(=O)NC2=O    ZINC000256050704
CC(C)CC1(C)CC(=O)NC(=O)C1    ZINC000033755140
CCCCC1(C)CC(=O)NC(=O)C1    ZINC000001670885
CC(C)CC[C@H]1CCC(=O)NC1=O    ZINC000070989614
CC(C)CC[C@@H]1CCC(=O)NC1=O    ZINC000070989612
C#CC(=O)N[C@H]1SC(=O)NC1=O    ZINC001143914565
C#CC(=O)N[C@@H]1SC(=O)NC1=O    ZINC001143914564
CC1=CS[C@@H]2NC(=O)NC(=O)[C@H]12    ZINC000011919404
CC1=CS[C@@H]2NC(=O)NC(=O)[C@@H]12    ZINC000011919406
CC1=CS[C@H]2NC(=O)NC(=O)[C@H]12    ZINC000011919405
O=C1NC(=O)/C(=C/NC2CC2)S1    ZINC000618254927
CC1=CS[C@H]2NC(=O)NC(=O)[C@@H]12    ZINC000011919407
O=C(O)C1CC2(C1)NC(=O)NC2=O    ZINC000082164003
O=C1NC(=O)[C@H]([C@@H]2CCOC2=O)N1    ZINC000104151824
CCC(=O)C1C(=O)NC(=O)NC1=O    ZINC000100739101
O=C1NC(=O)[C@@H]([C@H]2CCOC2=O)N1    ZINC000005572793
CCOC=C1C(=O)NC(=O)NC1=O    ZINC000003267787
CN(C)C(=O)NC(=O)C(F)(F)F    ZINC000028628249
O=C1NC(=O)[C@@H]([C@@H]2CCOC2=O)N1    ZINC000005572792
CCNC(=O)NC(=O)C(F)(F)F    ZINC000001805307
O=C1NC(=O)[C@H]([C@H]2CCOC2=O)N1    ZINC000104151827
CC1C(=O)NC(=O)CC(=O)NC1=O    ZINC000001614584
N=CNC(=O)CN1CC(=O)NC1=O    ZINC001142092743
CCNC(=O)NC(=O)/C(C#N)=N\O    ZINC000005312127
CO[C@H]1C(=[N+]=[N-])C(=O)NC(=O)N1C    ZINC000017024413
CO[C@@H]1C(=[N+]=[N-])C(=O)NC(=O)N1C    ZINC000005329903
N=CNC(=O)[C@@H]1CC(=O)NC(=O)N1    ZINC001144336327
CCN(C(C)=O)[C@@H]1CC(=O)NC1=O    ZINC000306420916
CC[C@]1(C)C(=O)NC(=O)N1C(C)=O    ZINC000001678993
CCN(C(C)=O)[C@H]1CC(=O)NC1=O    ZINC000306420915
O=C1NC(=O)[C@@]2(CCC[C@H](O)C2)N1    ZINC000256055041
CCC(=O)N[C@@H]1CCC(=O)NC1=O    ZINC000082254514
CN(C)C(=O)C[C@H]1CC(=O)NC1=O    ZINC001333833633
CCOC1CC2(C1)NC(=O)NC2=O    ZINC000096300496
O=C1C[C@@H](N2CCOCC2)C(=O)N1    ZINC000000079111
CCCC[C@]1(C=O)NC(=O)NC1=O    ZINC000004429721
CCCC(=O)N1CC(=O)NC(=O)C1    ZINC000002287550
CCCC[C@@]1(C=O)NC(=O)NC1=O    ZINC000001602395
CCC(=O)N[C@H]1CCC(=O)NC1=O    ZINC000082254515
CCNC(=O)C[C@H]1CC(=O)NC1=O    ZINC001332579047
CC[C@@]1(C)C(=O)NC(=O)N1C(C)=O    ZINC000002045019
CC(C)CN1C(=O)CC(=O)NC1=O    ZINC000006883480
CCC1(CC)C(=O)NC(=O)NC1=O    ZINC000013545632
O=C1NC(=O)[C@]2(CCC[C@H](O)C2)N1    ZINC000256055043
CCCCN1C(=O)CC(=O)NC1=O    ZINC000007261573
O=C1NC(=O)[C@@]2(CCC[C@@H](O)C2)N1    ZINC000256055042
CN(C)C(=O)C[C@@H]1CC(=O)NC1=O    ZINC001333833635
CCNC(=O)C[C@@H]1CC(=O)NC1=O    ZINC001332579046
O=C1C[C@H](N2CCOCC2)C(=O)N1    ZINC000019879749
O=C1NC(=O)[C@]2(CCC[C@@H](O)C2)N1    ZINC000256055040
CCCCC1C(=O)NC(=O)NC1=O    ZINC000001664863
C[C@H](C(=O)NC(N)=O)N(C)CC#N    ZINC000045050013
NC(=O)NC(=O)CN1CC=CCN1    ZINC000707819518
N#CCCNCCC(=O)NC(N)=O    ZINC000308408244
CNC(=O)NC(=O)CN(C)CC#N    ZINC000306274608
CN(CC#N)CCC(=O)NC(N)=O    ZINC000388737326
C[C@@H](C(=O)NC(N)=O)N(C)CC#N    ZINC000045050011
CC(C)CC[C@@]1(C)NC(=O)NC1=O    ZINC000003258244
CCCN(C)[C@H]1CCC(=O)NC1=O    ZINC000306715573
CC[C@@H](C)NC[C@@H]1CC(=O)NC1=O    ZINC001257434402
C=CC[C@H](C(=O)NC(N)=O)C(C)C    ZINC000002034903
CC[C@H](C)NC[C@@H]1CC(=O)NC1=O    ZINC001257434389
CC(C)(C)C[C@@]1(C)NC(=O)NC1=O    ZINC000004353136
CC(C)C1(C(C)C)NC(=O)NC1=O    ZINC000001678997
C/C=C\[C@@H](C(=O)NC(N)=O)C(C)C    ZINC000008602878
CC[C@@H](C)NC[C@H]1CC(=O)NC1=O    ZINC001257434399
CC[C@@H](C)N[C@H]1CCC(=O)NC1=O    ZINC000084404283
CCCCC[C@H]1CC(=O)NC(=O)N1    ZINC000004029058
C=CC[C@@H](C(=O)NC(N)=O)C(C)C    ZINC000002034902
C=CC[C@H](CCC)C(=O)NC(N)=O    ZINC000001641375
CC[C@H](C)N[C@H]1CCC(=O)NC1=O    ZINC000084404285
CCN(CC)[C@@H]1CCC(=O)NC1=O    ZINC000307353353
C/C=C/[C@H](C(=O)NC(N)=O)C(C)C    ZINC000001683382
CC[C@H](C)NC[C@H]1CC(=O)NC1=O    ZINC001257434396
CC[C@@H](C)N[C@@H]1CCC(=O)NC1=O    ZINC000084404279
CCCN(C)[C@@H]1CCC(=O)NC1=O    ZINC000306715572
C=CC[C@@H](CCC)C(=O)NC(N)=O    ZINC000002041825
CC(C)CN1C[C@H](C)C(=O)NC1=O    ZINC000005813651
CC[C@H](C)N[C@@H]1CCC(=O)NC1=O    ZINC000084404281
CC(C)(C)C[C@]1(C)NC(=O)NC1=O    ZINC000001587763
CCN(CC)[C@H]1CCC(=O)NC1=O    ZINC000307353355
C/C=C\[C@H](C(=O)NC(N)=O)C(C)C    ZINC000008602877
CCCCCCN1CC(=O)NC1=O    ZINC000033608864
CC(C)CN1C[C@@H](C)C(=O)NC1=O    ZINC000006437865
CCCC1(CCC)NC(=O)NC1=O    ZINC000001667525
CC(C)CC[C@]1(C)NC(=O)NC1=O    ZINC000003258242
CCC[C@]1(CC)CNC(=O)NC1=O    ZINC000005560983
C/C=C/[C@@H](C(=O)NC(N)=O)C(C)C    ZINC000001683384
CCCCC[C@@H]1CC(=O)NC(=O)N1    ZINC000004029057
CCC[C@@]1(CC)CNC(=O)NC1=O    ZINC000004721111
O=C1NC(=O)[C@H]2CC(Cl)=CC[C@@H]12    ZINC000100681282
O=C1NC(=O)[C@H]2CC(Cl)=CC[C@H]12    ZINC000100681286
O=C1NC(=O)[C@@H]2CC(Cl)=CC[C@@H]12    ZINC000100681279
NC(=O)NC(=O)c1ccsc1N    ZINC000006537104
CCON=C1C(=O)NC(=O)NC1=O    ZINC000306413440
CC(=O)N[C@H]1C(=O)NC(=O)N=C1O    ZINC000006262368
CCOC(=O)C1CC(=O)NC(=O)C1    ZINC000306422561
CCC(=O)O[C@@H]1CCC(=O)NC1=O    ZINC000307546710
C=CCOC(=O)NC(=O)OCC=C    ZINC000114468819
CCC(=O)O[C@H]1CCC(=O)NC1=O    ZINC000307546713
CN(C)C(=O)CN1CC(=O)NC1=O    ZINC000069630190
CC1(C)C(=O)NC(=O)N1CC(N)=O    ZINC000068593266
CNC(=O)CN1CCC(=O)NC1=O    ZINC000214509743
CCCC(=O)NN1CC(=O)NC1=O    ZINC000306290032
CCNC(=O)[C@@H]1CC(=O)NC(=O)N1    ZINC000214204404
CN(C)C(=O)[C@@H]1CC(=O)NC(=O)N1    ZINC000214206034
CC(C)C(=O)NN1CC(=O)NC1=O    ZINC000307198991
C=CCCNCCC(=O)NC(N)=O    ZINC000594717564
NC(=O)NC(=O)CCNCC1CC1    ZINC000308399588
CNC(=O)NC(=O)CN1CCCC1    ZINC000306442767
C=CCN(C)CCC(=O)NC(N)=O    ZINC000308262233
C[C@H]1CCN1CCC(=O)NC(N)=O    ZINC000905973400
NC(=O)NC(=O)CCN1CCCC1    ZINC000307102784
CNC(=O)NC(=O)CN(C)C1CC1    ZINC000306286048
NC(=O)NC(=O)C1CCC(N)CC1    ZINC000075772091
C=CCN(C)CC(=O)NC(=O)NC    ZINC000308433442
C=C[C@H](C)NCCC(=O)NC(N)=O    ZINC001120583870
NC(=O)NC(=O)CCNC1CCC1    ZINC000591736155
CN(CCC(=O)NC(N)=O)C1CC1    ZINC000308251647
NC(=O)NC(=O)NC1CCCCC1    ZINC000000243916
C=C(C)CNCCC(=O)NC(N)=O    ZINC001120574228
C[C@H](C(=O)NC(N)=O)N1CCCC1    ZINC000306670245
C=CCN(C)[C@H](C)C(=O)NC(N)=O    ZINC000308263804
CCN(CC(=O)NC(N)=O)C1CC1    ZINC000032804117
C=C[C@@H](C)NCCC(=O)NC(N)=O    ZINC001120583872
C[C@@H](C(=O)NC(N)=O)N1CCCC1    ZINC000306670243
C[C@@H]1CCN1CCC(=O)NC(N)=O    ZINC000905973401
C=CCN(C)[C@@H](C)C(=O)NC(N)=O    ZINC000308263802
O=C(CCl)NC(=O)c1ccc[nH]1    ZINC000012778457
O=C1NC(=O)C2(CCSCC2)N1    ZINC000003602088
C[C@@]12CC(=O)NC(=O)N1CCS2    ZINC000005640577
C[C@]12CC(=O)NC(=O)N1CCS2    ZINC000001568745
CCC[C@]1(C(=O)O)NC(=O)NC1=O    ZINC000005743069
CCC[C@@]1(C(=O)O)NC(=O)NC1=O    ZINC000001600194
CCOC(=O)/C=C/C(=O)NC(N)=O    ZINC000001608787
COC(=O)N[C@@H]1CCC(=O)NC1=O    ZINC000082254748
CCOC(=O)[C@@H]1C(=O)NC(=O)N1C    ZINC000002035116
COC(=O)CC[C@@H]1NC(=O)NC1=O    ZINC000224323854
COC(=O)CN1CCC(=O)NC1=O    ZINC000207482238
CCOC(=O)/C=C\C(=O)NC(N)=O    ZINC000104335020
COC(=O)NC[C@H]1CC(=O)NC1=O    ZINC001193934143
CCOC(=O)[C@H]1CC(=O)NC(=O)N1    ZINC000013513064
CC1(C)C(=O)NC(=O)N1CC(=O)O    ZINC000019092303
CCOC(=O)[C@]1(C)NC(=O)NC1=O    ZINC000002518833
COC(=O)N[C@H]1CCC(=O)NC1=O    ZINC000082254749
CN(CC(=O)O)[C@H]1CC(=O)NC1=O    ZINC000036855015
C[C@]1(CCC(=O)O)NC(=O)NC1=O    ZINC000002044723
COC(=O)NC[C@@H]1CC(=O)NC1=O    ZINC001193934142
CONC(=O)C[C@H]1CC(=O)NC1=O    ZINC001354437408
COC(=O)CC[C@H]1NC(=O)NC1=O    ZINC000224323802
CCOC(=O)[C@@]1(C)NC(=O)NC1=O    ZINC000006655824
COC(=O)CN[C@@H]1CC(=O)NC1=O    ZINC000102669239
CN(CC(=O)O)[C@@H]1CC(=O)NC1=O    ZINC000104994039
C[C@@H](C(=O)O)N1CC(=O)NC(=O)C1    ZINC000040435035
CCOC(=O)[C@H]1C(=O)NC(=O)N1C    ZINC000001743280
COCCN1C(=O)CC(=O)NC1=O    ZINC000100917797
COC(=O)CN[C@H]1CC(=O)NC1=O    ZINC000036853419
CC1(CCO)C(=O)NC(=O)NC1=O    ZINC000001752132
NC(=O)NC(=O)COC(=O)C1CC1    ZINC000388256903
CCOC(=O)[C@@H]1CC(=O)NC(=O)N1    ZINC000013513061
C[C@@]1(CCC(=O)O)NC(=O)NC1=O    ZINC000001681739
CONC(=O)C[C@@H]1CC(=O)NC1=O    ZINC001354437386
CNCC(=O)NN1CC(=O)NC1=O    ZINC000307592841
CC(=O)NC(=O)NC[C@H]1CCCO1    ZINC000307299728
CCCC[C@]1(CO)NC(=O)NC1=O    ZINC000005743071
C[C@H](O)CNC[C@@H]1CC(=O)NC1=O    ZINC001251971684
CCCC[C@@]1(CO)NC(=O)NC1=O    ZINC000001600195
C[C@H](O)CN[C@@H]1CCC(=O)NC1=O    ZINC000084404949
CN(CCO)[C@@H]1CCC(=O)NC1=O    ZINC000306150992
C[C@H](O)CNC[C@H]1CC(=O)NC1=O    ZINC001251971682
CC(=O)NC(=O)NC[C@@H]1CCCO1    ZINC000307299739
C[C@H](O)CN[C@H]1CCC(=O)NC1=O    ZINC000084404952
CN(CCO)[C@H]1CCC(=O)NC1=O    ZINC000306150989
NC(=O)NC(=O)CN1CC[C@@H](N)C1    ZINC000050243810
NC(=O)NC(=O)CN1CC[C@H](N)C1    ZINC000050243811
NC(=O)NC(=O)CN1CCNCC1    ZINC000020080870
CC[C@H](C)[C@H](CC)C(=O)NC(N)=O    ZINC000001641278
C[C@@H](CC(C)(C)C)C(=O)NC(N)=O    ZINC000002042946
C[C@H](CC(C)(C)C)C(=O)NC(N)=O    ZINC000001648399
CC[C@@H](C(=O)NC(N)=O)[C@@H](C)CC    ZINC000001641276
CC[C@@H](C)[C@@H](CC)C(=O)NC(N)=O    ZINC000001641275
CC[C@@H](C)[C@H](CC)C(=O)NC(N)=O    ZINC000001641277
CCCC[C@@H](CC)C(=O)NC(N)=O    ZINC000001653008
CCCC[C@H](CC)C(=O)NC(N)=O    ZINC000002042591
O=C1NC(=O)C2=C1SCCS2    ZINC000001730219
C/C(C(=O)O)=C1/SC(=O)NC1=O    ZINC000006854868
C/C(O)=C1/C(=O)NC(=O)SC1=O    ZINC000100021605
COC(=O)/C=C1/SC(=O)NC1=O    ZINC000009317276
COC(=O)/C=C1\SC(=O)NC1=O    ZINC000012575863
O=C(CCl)NC(=O)c1ccco1    ZINC000008231223
O=C(O)C(=O)NN1CC(=O)NC1=O    ZINC000306199264
C[C@@]12NC(=O)NC(=O)N1CCS2    ZINC000001674772
C[C@]12NC(=O)NC(=O)N1CCS2    ZINC000004946051
O=C(CO)O[C@H]1CCC(=O)NC1=O    ZINC001120311982
O=C(CO)O[C@@H]1CCC(=O)NC1=O    ZINC001120311983
COCC(=O)NN1CC(=O)NC1=O    ZINC000306710154
O=C1NC(=O)[C@]2(c3ccccc3)C[C@H]12    ZINC000006116357
C=Cc1ccc2c(c1)CC(=O)NC2=O    ZINC001240831432
O=C1NC(=O)[C@@]2(c3ccccc3)C[C@@H]12    ZINC000006116557
CONC(=O)[C@@H]1CC(=O)NC(=O)N1    ZINC000214532082
O=C1NC(=O)[C@]2(c3ccccc3)C[C@@H]12    ZINC000100221468
O=C1NC(=O)[C@@]2(c3ccccc3)C[C@H]12    ZINC000100221463
O=C1NC(=O)C2(CC2)c2ccccc21    ZINC000095883662
CCC1(CC)SCC(=O)NC1=O    ZINC000001752187
CCO/C=C/C(=O)NC(=O)OCC    ZINC000001683766
CCO/C=C\C(=O)NC(=O)OCC    ZINC000005063764
CCC(=O)NCCC(=O)NC(N)=O    ZINC000379370497
NC(=O)NC(=O)CN1CCOCC1    ZINC000031373528
C=CCONCCC(=O)NC(N)=O    ZINC000819356325
CC[C@H](C)N(C)CC(=O)NC(N)=O    ZINC000388763916
CCN(CC)[C@@H](C)C(=O)NC(N)=O    ZINC000308161219
CCCN(C)[C@@H](C)C(=O)NC(N)=O    ZINC000388221309
CCN(CC)CNC(=O)NC(C)=O    ZINC000001656302
CCCN(C)[C@H](C)C(=O)NC(N)=O    ZINC000388221310
CC[C@@H](C)N(C)CC(=O)NC(N)=O    ZINC000388763921
CCN(CC)[C@H](C)C(=O)NC(N)=O    ZINC000308161222
CCCN(C)CCC(=O)NC(N)=O    ZINC000308439033
CCN(CC)CC(=O)NC(=O)NC    ZINC000388240794
CC[C@H](C)NCCC(=O)NC(N)=O    ZINC000308427397
CCCN(C)CC(=O)NC(=O)NC    ZINC000379393541
CC[C@@H](C)NCCC(=O)NC(N)=O    ZINC000308427401
CCN(CC)CCC(=O)NC(N)=O    ZINC000308476479
CCCCN(C)CC(=O)NC(N)=O    ZINC000308212454
CCCCNCCC(=O)NC(N)=O    ZINC000308330694
CC(C)CNCCC(=O)NC(N)=O    ZINC000388624071
CCC(=O)N[C@H]1SC(=O)NC1=O    ZINC001142719923
O=C1NC(=O)[C@]2(CC[S@@](=O)C2)N1    ZINC000225754110
O=C1NC(=O)[C@@]2(CC[S@](=O)C2)N1    ZINC000225754130
O=C1NC(=O)/C(=C/NCCO)S1    ZINC000584905799
O=C1NC(=O)[C@@]2(CC[S@@](=O)C2)N1    ZINC000225754090
CCC(=O)N[C@@H]1SC(=O)NC1=O    ZINC001142719922
O=C1NC(=O)[C@]2(CC[S@](=O)C2)N1    ZINC000225754153
CNC(=S)NN1CC(=O)NC1=O    ZINC000306160088
NC(=O)NOC[C@@H]1NC(=O)NC1=O    ZINC000002035035
O=C(NCO)N[C@@H]1NC(=O)NC1=O    ZINC000001726062
O=C(NCO)N[C@H]1NC(=O)NC1=O    ZINC000005052934
NC(=O)NOC[C@H]1NC(=O)NC1=O    ZINC000001746276
C=Cc1nc(C)cc2c1C(=O)NC2=O    ZINC001240828536
N=C1C(=O)NC(=O)[C@H]1c1ccccc1    ZINC000004877406
CC[C@H](C)N[C@@H]1SC(=O)NC1=O    ZINC001257427586
C=CCNC(=O)NC(=O)CSC    ZINC000379329435
CC[C@@H](C)N[C@H]1SC(=O)NC1=O    ZINC001257427587
NC1=C(c2ccccc2)C(=O)NC1=O    ZINC000020413662
NC(=O)NC(=O)CSCC1CC1    ZINC000308084529
CSCC(=O)NC(=O)NC1CC1    ZINC000307026356
CC[C@@H](C)N[C@@H]1SC(=O)NC1=O    ZINC001257427584
O=C1NC(=O)/C(=C/c2ccccc2)N1    ZINC000001681341
O=C1NC(=O)/C(=C\c2ccccc2)N1    ZINC000000374479
CC[C@H](C)N[C@H]1SC(=O)NC1=O    ZINC001257427585
CCC(=O)OCC(=O)NC(=O)NC    ZINC000388770098
CCC(=O)O[C@@H](C)C(=O)NC(N)=O    ZINC000388705427
COC(OC)[C@]1(C)NC(=O)NC1=O    ZINC000004429720
CC(=O)NC(=O)CC[C@H](N)C(=O)O    ZINC000034561029
CNC(=O)NC(=O)[C@@H](C)OC(C)=O    ZINC000306504240
COC(OC)[C@@]1(C)NC(=O)NC1=O    ZINC000001602394
CC(C)C(=O)OCC(=O)NC(N)=O    ZINC000308144942
CCC(=O)O[C@H](C)C(=O)NC(N)=O    ZINC000388705436
CNC(=O)NC(=O)[C@H](C)OC(C)=O    ZINC000306504239
CCNC(=O)NC(=O)COC(C)=O    ZINC000393706643
C[C@H](CN)N(C)CC(=O)NC(N)=O    ZINC000125558724
C[C@H](N)CN(C)CC(=O)NC(N)=O    ZINC000082594590
CCN(CCN)CC(=O)NC(N)=O    ZINC000041055847
CN(CCCN)CC(=O)NC(N)=O    ZINC000019834722
C[C@@H](CN)N(C)CC(=O)NC(N)=O    ZINC000125558452
C[C@@H](N)CN(C)CC(=O)NC(N)=O    ZINC000082594592
C[C@H](C(=O)O)[C@@H]1SC(=O)NC1=O    ZINC000003637789
C[C@@H](C(=O)O)[C@@H]1SC(=O)NC1=O    ZINC000003637790
C[C@@H](C(=O)O)[C@H]1SC(=O)NC1=O    ZINC000003637793
C[C@@]1(CC(=O)O)SC(=O)NC1=O    ZINC000001255066
COC(=O)C[C@H]1SC(=O)NC1=O    ZINC000004124447
COC(=O)C[C@@H]1SC(=O)NC1=O    ZINC000004124448
C[C@]1(CC(=O)O)SC(=O)NC1=O    ZINC000001255065
C[C@H](C(=O)O)[C@H]1SC(=O)NC1=O    ZINC000003637792
CC1(C)[C@@]2(C#N)C(=O)NC(=O)[C@]12C#N    ZINC000100216659
O=C1NC(=O)/C(=C/c2ccncc2)N1    ZINC000017221941
O=C1NC(=O)/C(=C\c2ccncc2)N1    ZINC000005225000
O=C1NC(=O)/C(=C\c2cccnc2)N1    ZINC000012886589
CC1(C)[C@]2(C#N)C(=O)NC(=O)[C@@]12C#N    ZINC000100216661
N#CNC(=O)NC(=O)c1ccccc1    ZINC001202467536
NC(=O)NC(=O)CSC1CNC1    ZINC001580097033
CN(CC(=O)O)CC(=O)NC(N)=O    ZINC000035304246
COC(=O)NCCC(=O)NC(N)=O    ZINC000308310506
NC(=O)NC(=O)CCNC(=O)CO    ZINC001621401750
O=C1NC(=O)[C@@H]2[C@H]1[C@@H]1C=C[C@@H]2C12CC2    ZINC000101360030
O=C1C[C@@H](Cc2ccccc2)C(=O)N1    ZINC000096300648
O=C1C[C@H](Cc2ccccc2)C(=O)N1    ZINC000033854659
C[C@@H]1C(=O)NC(=O)[C@H]1c1ccccc1    ZINC000100722610
O=C1NC(=O)[C@@H]2[C@@H]1[C@@H]1C=C[C@@H]2[C@H]2C[C@H]21    ZINC000226629348
O=C1NC(=O)[C@@H]2[C@H]1[C@H]1C=C[C@H]2[C@@H]2C[C@@H]21    ZINC000239403342
O=C1NC(=O)[C@H]2[C@H]3C=C[C@H]([C@@H]12)C31CC1    ZINC000239309345
O=C1NC(=O)[C@@H]2[C@H]3C=C[C@H]([C@@H]12)C31CC1    ZINC000100186166
C[C@H]1C(=O)NC(=O)[C@H]1c1ccccc1    ZINC000100722606
C[C@@H]1C(=O)NC(=O)[C@@H]1c1ccccc1    ZINC000000503387
O=C1NC(=O)[C@@H]2[C@H]1[C@H]1C=C[C@@H]2C12CC2    ZINC000018154314
C[C@]1(c2ccccc2)CC(=O)NC1=O    ZINC000000404264
O=C1NC(=O)[C@H]2[C@@H]3C=C[C@@H]([C@H]12)C31CC1    ZINC000101360027
O=C1NC(=O)[C@@H]2[C@H]1[C@H]1C=C[C@H]2[C@@H]2C[C@H]21    ZINC000239403343
CC1(C)c2ccccc2C(=O)NC1=O    ZINC000001584282
O=C1NC(=O)[C@@H]2[C@H]1[C@@H]1C=C[C@@H]2[C@H]2C[C@H]21    ZINC000226629352
O=C1NC(=O)[C@@H]2[C@H]1[C@@H]1C=C[C@@H]2[C@@H]2C[C@@H]21    ZINC000226629355
O=C1NC(=O)[C@H]2[C@H]1[C@H]1C=C[C@H]2[C@H]2C[C@H]21    ZINC000100009959
C[C@@]1(c2ccccc2)CC(=O)NC1=O    ZINC000000404263
O=C1NC(=O)[C@H]2[C@H]1[C@H]1C=C[C@H]2[C@@H]2C[C@H]21    ZINC000100009958
O=C1NC(=O)[C@H]2[C@H]1[C@H]1C=C[C@H]2[C@H]2C[C@@H]21    ZINC000100009961
O=C1NC(=O)[C@H]2[C@@H]3C=C[C@H]([C@H]12)C31CC1    ZINC000018066415
C[C@H]1C(=O)NC(=O)[C@@H]1c1ccccc1    ZINC000085879241
O=C1NC(=O)[C@H]2[C@H]3C=C[C@H]([C@H]12)C31CC1    ZINC000239309344
O=C1NC(=O)[C@H]2[C@H]1[C@H]1C=C[C@@H]2C12CC2    ZINC000018044188
Cc1ccc([C@H]2CC(=O)NC2=O)cc1    ZINC000024627825
O=C1NC(=O)[C@H]2[C@H]1[C@@H]1C=C[C@@H]2[C@H]2C[C@H]21    ZINC000226629362
Cc1ccc([C@@H]2CC(=O)NC2=O)cc1    ZINC000104356918
O=C1NC(=O)[C@H]2[C@H]1[C@@H]1C=C[C@@H]2C12CC2    ZINC000100186174
O=C1CC(c2ccccc2)CC(=O)N1    ZINC000001605124
NC(=O)NC(=O)CCN1CC(F)C1    ZINC000306296198
CON(C)CCCC(=O)NC(N)=O    ZINC000308358192
C[C@@H](CO)NCCC(=O)NC(N)=O    ZINC001332355478
C[C@H](O)CNCCC(=O)NC(N)=O    ZINC000308257530
CCNC(=O)NC(=O)CN(C)OC    ZINC000308238016
C[C@H](CO)NCCC(=O)NC(N)=O    ZINC001332355477
NC(=O)NC(=O)CCNCCCO    ZINC000388201999
C[C@@H](C(=O)NC(N)=O)N(C)CCO    ZINC000049633773
COCCN(C)CC(=O)NC(N)=O    ZINC000388591542
C[C@H](C(=O)NC(N)=O)N(C)CCO    ZINC000049633775
CN(CCO)CCC(=O)NC(N)=O    ZINC000049957155
CNC(=O)NC(=O)CN(C)CCO    ZINC000049633665
C[C@@H](O)CNCCC(=O)NC(N)=O    ZINC000308257529
COCCNCCC(=O)NC(N)=O    ZINC000379410629
O=C1NC(=O)/C(=C\Br)N1    ZINC000040448093
O=C1N=C[C@H](Br)C(=O)N1    ZINC000100047658
O=C1N=C[C@@H](Br)C(=O)N1    ZINC000100047657
COC(=O)N[C@H]1SC(=O)NC1=O    ZINC001193918663
COC(=O)N[C@@H]1SC(=O)NC1=O    ZINC001193918659
CC(=O)CSCC(=O)NC(N)=O    ZINC000308106918
NC(=O)NC(=O)CSC1COC1    ZINC000901631751
O=C1NC(=O)/C(=N/O)c2ccccc21    ZINC000105400823
C[C@H](O)CN[C@H]1SC(=O)NC1=O    ZINC001251968628
NC(=O)c1ccc2c(c1)C(=O)NC2=O    ZINC000039168807
C[C@H](O)CN[C@@H]1SC(=O)NC1=O    ZINC001251968629
O=C1NC(=O)[C@@H](CCCCCl)N1    ZINC000002045852
C=CCNC(=O)NC(=O)[C@@H](C)Cl    ZINC000036904956
C[C@@H](Cl)C(=O)NC(=O)NC1CC1    ZINC000008231208
O=C1NC(=O)[C@H](CCCCCl)N1    ZINC000001608598
C[C@H](Cl)C(=O)NC(=O)NC1CC1    ZINC000008231207
C=CCNC(=O)NC(=O)[C@H](C)Cl    ZINC000036904955
O=C(CCl)NC(=O)NC1CCC1    ZINC000052213505
O=C1CN2CC(F)(F)C[C@H]2C(=O)N1    ZINC000096028549
COCC(=O)OCC(=O)NC(N)=O    ZINC000308506437
C[C@@H](OC(=O)CO)C(=O)NC(N)=O    ZINC000308220114
O=C1CN2CC(F)(F)C[C@@H]2C(=O)N1    ZINC000096028548
CNC(=O)NC(=O)COC(=O)CO    ZINC000379389672
C[C@H](OC(=O)CO)C(=O)NC(N)=O    ZINC000308220120
C=CC(=O)NC(=O)Nc1ccccc1    ZINC000039381529
Cc1ccccc1[C@@H]1NC(=O)NC1=O    ZINC000049806549
O=C1C[C@@H](c2ccccc2)NC(=O)N1    ZINC000000197409
O=C1CC(c2ccncc2)CC(=O)N1    ZINC000058521195
Cc1cccc([C@@H]2NC(=O)NC2=O)c1    ZINC000013547234
Cc1cccc(N2CC(=O)NC2=O)c1    ZINC000000225685
O=C1NC(=O)[C@H](Cc2ccccc2)N1    ZINC000000087027
Cc1ccc(N2CC(=O)NC2=O)cc1    ZINC000000225683
C[C@H]1C(=O)NC(=O)N1c1ccccc1    ZINC000000078211
O=C1CN(Cc2ccccc2)C(=O)N1    ZINC000004293823
O=C1NC[C@H](c2ccccc2)C(=O)N1    ZINC000061609508
O=C1CCN(c2ccccc2)C(=O)N1    ZINC000032297581
C[C@@H]1C(=O)NC(=O)N1c1ccccc1    ZINC000000078217
C[C@@]1(c2ccccc2)NC(=O)NC1=O    ZINC000000119710
O=C1CC(c2cccnc2)CC(=O)N1    ZINC000058521184
O=C1C[C@@H](Nc2ccccc2)C(=O)N1    ZINC000102653784
CN1C(=O)NC(=O)[C@@H]1c1ccccc1    ZINC000001683799
O=C1C[C@H](Nc2ccccc2)C(=O)N1    ZINC000015084354
CN1C(=O)NC(=O)[C@H]1c1ccccc1    ZINC000002043045
Cc1ccc([C@@H]2NC(=O)NC2=O)cc1    ZINC000013550807
O=C1NC[C@@H](c2ccccc2)C(=O)N1    ZINC000061609507
NC(=O)NC(=O)/C=C/c1ccccc1    ZINC000003638258
O=C1NC(=O)[C@@H](Cc2ccccc2)N1    ZINC000000087031
Nc1ccc([C@@H]2CC(=O)NC2=O)cc1    ZINC000100004871
O=C1CN(c2ccccc2)CC(=O)N1    ZINC000000432273
Cc1ccccc1[C@H]1NC(=O)NC1=O    ZINC000049806548
Cc1ccccc1N1CC(=O)NC1=O    ZINC000000268677
N#C[C@H]1C(=O)NC(=O)C2=C1CCCC2    ZINC000238655393
C[C@]1(c2ccccc2)NC(=O)NC1=O    ZINC000000119707
O=C1C[C@H](c2ccccc2)NC(=O)N1    ZINC000000197407
Nc1ccc([C@H]2CC(=O)NC2=O)cc1    ZINC000003777836
Cc1cccc([C@H]2NC(=O)NC2=O)c1    ZINC000013547236
N#C[C@@H]1C(=O)NC(=O)C2=C1CCCC2    ZINC000238655375
Cc1ccc([C@H]2NC(=O)NC2=O)cc1    ZINC000013550810
CCO[C@H]1NC(=O)NC(=O)[C@]1(C)F    ZINC000005316529
CCO[C@H]1NC(=O)NC(=O)[C@@]1(C)F    ZINC000005316531
CCO[C@@H]1NC(=O)NC(=O)[C@@]1(C)F    ZINC000005316563
CCNC(=O)NC(=O)[C@H](C)SC    ZINC000306666455
CCSCCC(=O)NC(=O)NC    ZINC000307996669
CC(C)CSCC(=O)NC(N)=O    ZINC000307972857
CCO[C@@H]1NC(=O)NC(=O)[C@]1(C)F    ZINC000005316561
CCNC(=O)NC(=O)[C@@H](C)SC    ZINC000306666454
CS[C@H](C(=O)NC(N)=O)C(C)C    ZINC000205516215
CCCNC(=O)NC(=O)CSC    ZINC000393357113
CS[C@@H](C(=O)NC(N)=O)C(C)C    ZINC000205516226
O=C(Cl)/C=C1\SC(=O)NC1=O    ZINC000016776733
O=C1CC[C@H](Br)C(=O)N1    ZINC000039248397
O=C1CC[C@@H](Br)C(=O)N1    ZINC000039248396
CCSC1=C(Cl)C(=O)NC1=O    ZINC000003130402
O=C(O)c1cccc2c1C(=O)NC2=O    ZINC000095883911
O=C(O)c1ccc2c(c1)C(=O)NC2=O    ZINC000000190291
COC(=O)CC(=O)NC(=O)SC    ZINC000005510736
NC(=O)CSCC(=O)NC(N)=O    ZINC001559424290
O=C1C=C(c2ccc(F)cc2)C(=O)N1    ZINC000049806629
O=C1C=C(c2ccccc2F)C(=O)N1    ZINC000149423474
C[C@H]1Oc2ccccc2C(=O)NC1=O    ZINC000005515727
C[C@]1(c2ccccc2)OC(=O)NC1=O    ZINC000006067262
COc1ccc2c(c1)CC(=O)NC2=O    ZINC000036244053
C[C@@]1(c2ccccc2)OC(=O)NC1=O    ZINC000006032036
C[C@@H]1Oc2ccccc2C(=O)NC1=O    ZINC000005533079
COc1ccc2c(c1)C(=O)NC(=O)C2    ZINC000002023740
CCOc1ccc2c(c1)C(=O)NC2=O    ZINC000059996539
Cn1cccc1/C=C1\NC(=O)NC1=O    ZINC000016957813
Cn1cccc1/C=C1/NC(=O)NC1=O    ZINC000032561689
CC1(C)[C@@H](C#N)C(=O)NC(=O)[C@@H]1C#N    ZINC000001638482
C[C@@]1(c2ccncc2)NC(=O)NC1=O    ZINC000000125889
CCC1[C@H](C#N)C(=O)NC(=O)[C@@H]1C#N    ZINC000015858196
Cc1nc(N)c2c(c1C)C(=O)NC2=O    ZINC000020518212
C[C@@]1(c2cccnc2)NC(=O)NC1=O    ZINC000019257572
C[C@@]1(c2ccccn2)NC(=O)NC1=O    ZINC000008701081
Nc1ccc([C@H]2NC(=O)NC2=O)cc1    ZINC000166726616
CCC1[C@H](C#N)C(=O)NC(=O)[C@H]1C#N    ZINC000001573157
C[C@]1(c2ccccn2)NC(=O)NC1=O    ZINC000002045415
C[C@]1(c2ccncc2)NC(=O)NC1=O    ZINC000000125885
Nc1ccc([C@@H]2NC(=O)NC2=O)cc1    ZINC000166726517
CCC1[C@@H](C#N)C(=O)NC(=O)[C@@H]1C#N    ZINC000001573156
CC1(C)[C@H](C#N)C(=O)NC(=O)[C@H]1C#N    ZINC000001638483
CC1(C)[C@H](C#N)C(=O)NC(=O)[C@@H]1C#N    ZINC000015878362
C[C@]1(c2cccnc2)NC(=O)NC1=O    ZINC000019257574
CC(=O)NC(=O)CCc1ccccc1    ZINC000001724093
CN(CCCF)CC(=O)NC(N)=O    ZINC000887136266
NC(=O)NC(=O)CCNCCCF    ZINC001335968608
O=C1NC[C@H](Br)C(=O)N1    ZINC000001676550
O=C1NC[C@@H](Br)C(=O)N1    ZINC000002045479
NC(=O)NC(=O)/C([N+](=O)[O-])=[N+](\[O-])O    ZINC000096675096
O=C1NC(=O)c2cc([N+](=O)[O-])ccc21    ZINC000000105138
NC(=O)NC(=O)CSCC(=O)O    ZINC000022171028
O=C1C=C(C2=CC(=O)NC2=O)C(=O)N1    ZINC000090661063
O=C1NC(=O)c2c1cccc2[N+](=O)[O-]    ZINC000006863552
N#Cc1cccc(C(=O)NC=O)c1F    ZINC000000159629
O=C1CN(c2ccc(O)cc2)C(=O)N1    ZINC000000081278
O=C1NC(=O)[C@@H](c2cccc(O)c2)N1    ZINC000004945757
O=C1NC(=O)[C@H](c2ccc(O)cc2)N1    ZINC000001667941
O=C1NC(=O)[C@@H](c2ccc(O)cc2)N1    ZINC000002168788
Cc1ccc(/C=C2/NC(=O)NC2=O)o1    ZINC000001097410
O=C1NC(=O)[C@H](c2cccc(O)c2)N1    ZINC000001667940
O=C1CN(N=Cc2cc[nH]c2)C(=O)N1    ZINC000745204859
CNC(=O)NC(=O)CSCCO    ZINC000035113230
C[C@@H](SCCO)C(=O)NC(N)=O    ZINC000035101436
C[C@@H](O)CSCC(=O)NC(N)=O    ZINC001333570970
COCCSCC(=O)NC(N)=O    ZINC000388503193
C[C@H](O)CSCC(=O)NC(N)=O    ZINC001331911259
C[C@H](SCCO)C(=O)NC(N)=O    ZINC000035101435
CSCCCOC(=O)NC(N)=O    ZINC000379336837
Cn1cc(/C=C2\NC(=O)NC2=O)cn1    ZINC000096118975
Cn1cc(/C=C2/NC(=O)NC2=O)cn1    ZINC000006925497
O=C1CN(N=Cc2ccc[nH]2)C(=O)N1    ZINC000379413423
O=C1CN(/N=C/c2ccc[nH]2)C(=O)N1    ZINC000144872352
CC(C)CNC(=O)NC(=O)CCl    ZINC000003326558
CC(C)(C)NC(=O)NC(=O)CCl    ZINC000003222704
CC(C)NC(=O)NC(=O)[C@@H](C)Cl    ZINC000008428177
CC[C@H](C)NC(=O)NC(=O)CCl    ZINC000002647739
CC(C)NC(=O)NC(=O)[C@H](C)Cl    ZINC000008428178
CC[C@@H](C)NC(=O)NC(=O)CCl    ZINC000002647738
CCCCNC(=O)NC(=O)CCl    ZINC000001726206
CCC(=O)NC(=O)Nc1ccccc1    ZINC000000400474
CCNC(=O)NC(=O)c1ccccc1    ZINC000142684483
CC(=O)NC(=O)Nc1ccc(C)cc1    ZINC000214603326
CC(=O)NC(=O)NCc1ccccc1    ZINC000000088360
CN(C)C(=O)NC(=O)c1ccccc1    ZINC000205105825
O=C1NN[C@H](Br)C(=O)N1    ZINC000095917963
O=C1NN[C@@H](Br)C(=O)N1    ZINC000095917964
O=C(Cl)C[C@H]1SC(=O)NC1=O    ZINC000002554161
O=C(Cl)C[C@@H]1SC(=O)NC1=O    ZINC000004384297
O=C1NC(=O)[C@H](c2ccccc2)S1    ZINC000027870316
O=C1NC(=O)[C@@H](c2ccccc2)S1    ZINC000027870310
O=C(NN1CC(=O)NC1=O)C(F)F    ZINC000307758770
O=CNC(=O)c1ccccc1C(=O)O    ZINC000000259964
O=C1CN(/N=C/c2ccco2)C(=O)N1    ZINC000001668244
CC(C)(C)OC(=O)NC(=O)CCl    ZINC000039091143
O=C1C[C@H](c2ccccc2F)C(=O)N1    ZINC000041206122
C#CCNC=C1C(=O)NC(=O)NC1=O    ZINC000006904092
O=C1CN(N=Cc2ccco2)C(=O)N1    ZINC000263591589
O=C1CN(/N=C\c2ccco2)C(=O)N1    ZINC000004777947
O=C1C[C@@H](c2ccccc2F)C(=O)N1    ZINC000090225608
O=C1CN(N=Cc2cnc[nH]2)C(=O)N1    ZINC001116379872
O=C1CN(N=Cc2cc[nH]n2)C(=O)N1    ZINC001319489345
O=C1CN(N=Cc2ncc[nH]2)C(=O)N1    ZINC001318327920
C[C@@]12C=C[C@](C)(O1)[C@H]1C(=O)NC(=O)[C@@H]12    ZINC000100186109
C[C@]12C=C[C@@](C)(O1)[C@H]1C(=O)NC(=O)[C@@H]12    ZINC000100186103
C[C@]12C=C[C@@](C)(O1)[C@H]1C(=O)NC(=O)[C@H]12    ZINC000226627902
C[C@]12C=C[C@](C)(O1)[C@@H]1C(=O)NC(=O)[C@H]12    ZINC000101359983
C[C@]12C=C[C@@](C)(O1)[C@@H]1C(=O)NC(=O)[C@H]12    ZINC000226627896
CCOC(=O)NC(=O)c1ccccc1    ZINC000000387773
C[C@]12C=C[C@](C)(O1)[C@H]1C(=O)NC(=O)[C@@H]12    ZINC000012402548
C[C@]12C=C[C@](C)(O1)[C@H]1C(=O)NC(=O)[C@H]12    ZINC000101359986
Cc1ccccc1NC(=O)NC(N)=O    ZINC000000217637
Cc1cccc(NC(=O)NC(N)=O)c1    ZINC000004006337
NC(=O)NC(=O)NCc1ccccc1    ZINC000001646607
Cc1nccn1[C@@H]1CCC(=O)NC1=O    ZINC000765824739
C#CCN1CCN2C(=O)NC(=O)[C@H]2C1    ZINC000762351106
Cn1cc(C[C@H]2CC(=O)NC2=O)cn1    ZINC000100653434
CCNC(=O)NC(=O)c1cccnc1    ZINC000071773843
NC(=O)NC(=O)Cc1ccc(N)cc1    ZINC000001729601
Cc1nccn1[C@H]1CCC(=O)NC1=O    ZINC000765824742
C#CCN1CCN2C(=O)NC(=O)[C@@H]2C1    ZINC000762351109
NC(=O)NC(=O)CCBr    ZINC000001664837
O=C1NC(=O)/C(=C\c2ccc[nH]2)S1    ZINC000004110273
O=C1NC(=O)/C(=C/c2ccc[nH]2)S1    ZINC000005552801
O=C1NC(=O)/C(=C\c2cccs2)N1    ZINC000000072154
O=C1NC(=O)/C(=C/c2cccs2)N1    ZINC000003120775
O=C1NC(=O)C2C1C1C(=O)NC(=O)C21    ZINC000001585239
O=C1NC(=O)N(Cc2ccco2)C1=O    ZINC000002635394
CNC(=O)NC(=O)CS(C)(=O)=O    ZINC001331827082
O=C1NC(=O)[C@H](c2ccc(F)cc2)N1    ZINC000001667939
O=C1NC(=O)[C@@H](c2cccc(F)c2)N1    ZINC000004945755
O=C1CN(c2ccc(F)cc2)C(=O)N1    ZINC000005674271
COCCNC(=O)NC(=O)CCl    ZINC000003345146
O=C1NC(=O)[C@@H](c2ccc(F)cc2)N1    ZINC000004945756
O=C1NC(=O)[C@H](c2cccc(F)c2)N1    ZINC000001667938
N#Cc1cn(CC(=O)NC(N)=O)nn1    ZINC001652866546
CC#CC(=O)N[C@H]1CCC(=O)NC1=O    ZINC000232633700
O=C1CCN(Cc2ccco2)C(=O)N1    ZINC000001674969
Cc1ccc([C@@]2(C)NC(=O)NC2=O)o1    ZINC000003185106
NC(=O)NC(=O)[C@H](O)c1ccccc1    ZINC000071772951
C#CCNC(=O)C[C@@H]1CC(=O)NC1=O    ZINC001335495975
NC(=O)NC(=O)[C@@H](O)c1ccccc1    ZINC000071772950
CC#CC(=O)N[C@@H]1CCC(=O)NC1=O    ZINC000232627125
C#CCNC(=O)C[C@H]1CC(=O)NC1=O    ZINC001335495974
Cc1ccc([C@]2(C)NC(=O)NC2=O)o1    ZINC000003185105
Cn1cc(N[C@@H]2CC(=O)NC2=O)cn1    ZINC000102669803
O=C1NC(=O)[C@@H]2[C@@H](N=C3CCCN32)N1    ZINC000109794252
N#C/N=C1\CCCN1CC(=O)NC=O    ZINC000005480286
O=C1NC(=O)[C@@H]2[C@H](N=C3CCCN32)N1    ZINC000109794256
Cn1cc([C@@]2(C)NC(=O)NC2=O)cn1    ZINC000082163916
O=C1NC(=O)[C@H]2[C@H](N=C3CCCN32)N1    ZINC000109794249
Cc1c([C@H]2NC(=O)NC2=O)cnn1C    ZINC000100503917
N#CCN1CCN2C(=O)NC(=O)[C@H]2C1    ZINC001319789402
N#CCN1CCN2C(=O)NC(=O)[C@@H]2C1    ZINC001319789397
Cn1cc(N[C@H]2CC(=O)NC2=O)cn1    ZINC000036853671
O=C1NC(=O)[C@H]2[C@@H](N=C3CCCN32)N1    ZINC000109794246
Cn1cc([C@]2(C)NC(=O)NC2=O)cn1    ZINC000082163910
O=C1CC[C@@H](N2CC=CCC2)C(=O)N1    ZINC000799160912
O=C1CC[C@H](N2C[C@H]3C[C@@H]3C2)C(=O)N1    ZINC000886346121
CC1=CCN([C@@H]2CC(=O)NC2=O)CC1    ZINC000653280805
C=CCCN1C[C@@H]2C(=O)NC(=O)[C@@H]2C1    ZINC000649621791
O=C1CC[C@@H](N2C[C@@H]3C[C@@H]3C2)C(=O)N1    ZINC000886346120
CC1=CCN([C@H]2CC(=O)NC2=O)CC1    ZINC000653280806
C=C(C)CN1C[C@@H]2C(=O)NC(=O)[C@@H]2C1    ZINC000930639067
O=C1NC(=O)[C@@]2(CC3CCC2CC3)N1    ZINC000307506511
CC#CCN(C)[C@@H]1CCC(=O)NC1=O    ZINC000815281594
CC#CCN(C)[C@H]1CCC(=O)NC1=O    ZINC000815281595
C#CCN(CC)[C@@H]1CCC(=O)NC1=O    ZINC000799125679
O=C1CC[C@H](N2C[C@@H]3C[C@@H]3C2)C(=O)N1    ZINC000886346122
O=C1NC(=O)/C(=C/C2CCCCC2)N1    ZINC000008101044
O=C1CC[C@H](N2CC=CCC2)C(=O)N1    ZINC000799160913
C#CCN(CC)[C@H]1CCC(=O)NC1=O    ZINC000799125680
O=C1CC[C@H](N2C[C@@H]3C[C@H]3C2)C(=O)N1    ZINC000886346119
O=C1NC(=O)[C@]2(CC3CCC2CC3)N1    ZINC000307506510
O=C1NC(=O)[C@H](Br)S1    ZINC000001399352
O=C1NC(=O)[C@@H](Br)S1    ZINC000001399351
O=C1NC(=O)/C(=C/c2ccco2)S1    ZINC000001231345
O=C1NC(=O)/C(=C\c2ccco2)S1    ZINC000001231344
O=C1Cc2cc(Cl)ccc2C(=O)N1    ZINC000036244050
N=CNc1scc2c1C(=O)NC2=O    ZINC000071405436
O=C1Cc2ccc(Cl)cc2C(=O)N1    ZINC000057937575
O=C1Cc2cccc(Cl)c2C(=O)N1    ZINC000299804023
O=C1Cc2c(Cl)cccc2C(=O)N1    ZINC000057937577
C#CCON=C1C(=O)NC(=O)NC1=O    ZINC001324428889
O=C1NC(=O)[C@@H](c2ccccc2F)O1    ZINC000027865608
O=C1NC(=O)[C@@H](c2cccc(F)c2)O1    ZINC000027864948
O=C1NC(=O)[C@H](c2cccc(F)c2)O1    ZINC000027864940
O=C1NC(=O)[C@H](c2ccccc2F)O1    ZINC000027865600
C[C@]1(c2ccsc2)CC(=O)NC1=O    ZINC000050339909
O=C1CC(c2cccs2)CC(=O)N1    ZINC000057489665
O=C1CC(c2ccsc2)CC(=O)N1    ZINC000062950851
C[C@@]1(c2ccsc2)CC(=O)NC1=O    ZINC000050339912
O=C1NC(=O)[C@H]2[C@H]1[C@H]1C=C[C@@]2(CO)O1    ZINC000100216040
O=C1NC(=O)[C@H]2[C@@H]1[C@H]1C=C[C@@]2(CO)O1    ZINC000245226976
O=C1NC(=O)[C@H]2[C@@H]1[C@@]1(CO)C=C[C@@H]2O1    ZINC000226628688
C#CCOC(=O)C1CC(=O)NC(=O)C1    ZINC000728342291
O=C1NC(=O)[C@@H]2[C@H]3C=C[C@](CO)(O3)[C@H]12    ZINC000005373053
O=C1NC(=O)[C@H]2[C@H]1[C@H]1C=C[C@]2(CO)O1    ZINC000005373027
O=C1NC(=O)[C@@H]2[C@@H]1[C@H]1C=C[C@@]2(CO)O1    ZINC000226628701
O=C1NC(=O)[C@@H]2[C@@H]1[C@@H]1C=C[C@@]2(CO)O1    ZINC000226628694
O=C1NC(=O)[C@@H]2[C@H]3C=C[C@@](CO)(O3)[C@H]12    ZINC000100216044
O=C1NC(=O)C(=CNC2CC2)C(=O)N1    ZINC000006192209
C#CCNC(=O)[C@@H]1CC(=O)NC(=O)N1    ZINC000214244104
N#CNC(=O)CC1CC(=O)NC(=O)C1    ZINC001182178073
C#CCNC(=O)CN1CC(=O)NC1=O    ZINC001142092732
O=C1C[C@@H](NCc2nc[nH]n2)C(=O)N1    ZINC000037919939
O=C1C[C@H](NCc2nnc[nH]2)C(=O)N1    ZINC000103270157
NC(=O)NC(=O)CCNCC(F)F    ZINC001120580509
O=C1NC(=O)[C@@]2(C[C@H]3CC[C@@H](C2)N3)N1    ZINC001384882185
O=C1CN(N=CCCC2CC2)C(=O)N1    ZINC000807960181
C[C@H](CC#N)N[C@@H]1CCC(=O)NC1=O    ZINC000084405388
CN(CCC#N)[C@@H]1CCC(=O)NC1=O    ZINC000765963030
C=CCN1CCN2C(=O)NC(=O)[C@H]2C1    ZINC000335968554
O=C1NC(=O)C2(C[C@H]3CC[C@@H](C2)N3)N1    ZINC000082462212
CN(CCC#N)[C@H]1CCC(=O)NC1=O    ZINC000765963041
CCN(CC#N)[C@@H]1CCC(=O)NC1=O    ZINC001307443802
C#CCN(CC(=O)NC(N)=O)C1CC1    ZINC000763950197
C=CCN1CCN2C(=O)NC(=O)[C@@H]2C1    ZINC000335968555
C[C@H](CC#N)N[C@H]1CCC(=O)NC1=O    ZINC000084405392
CCN(CC#N)[C@H]1CCC(=O)NC1=O    ZINC001307443810
C[C@@H](CC#N)N[C@H]1CCC(=O)NC1=O    ZINC000084405390
O=C1NC(=O)[C@]2(C[C@H]3CC[C@@H](C2)N3)N1    ZINC001384882155
O=C1CN(N=CC2CCCC2)C(=O)N1    ZINC000741847593
C[C@@H](CC#N)N[C@@H]1CCC(=O)NC1=O    ZINC000084405386
CC1(C)[C@@H]2CC[C@@]1(C)C(=O)NC(=O)C2    ZINC000045070090
CC1(C)[C@H]2CC[C@@]1(C)C(=O)NC(=O)C2    ZINC000101043388
CC1(C)[C@H]2CC[C@]1(C)C(=O)NC(=O)C2    ZINC000045070087
CC1(C)[C@@H]2CC[C@]1(C)C(=O)NC(=O)C2    ZINC000101043390
O=C1NC(=O)C(Cl)(Cl)C(=O)N1    ZINC000002524496
C[C@H]1NC(=O)NC(=O)C1(Cl)Cl    ZINC000001574092
C[C@@H]1NC(=O)NC(=O)C1(Cl)Cl    ZINC000005664842
Cc1cc2c(c(Cl)n1)C(=O)NC2=O    ZINC000000162939
O=C1NC(=O)[C@H](CS(=O)(=O)F)N1    ZINC000097976180
Nc1cc2c(cc1Cl)C(=O)NC2=O    ZINC000000093540
O=C1NC(=O)[C@@H](CS(=O)(=O)F)N1    ZINC000097976179
O=C1NC(=O)N(CC(F)(F)F)C1=O    ZINC000004218636
CNC(=O)NC(=O)CP(=O)(O)O    ZINC000019203309
Cc1ccc([C@@H]2NC(=O)NC2=O)s1    ZINC000100908168
C[C@@]1(c2ccsc2)NC(=O)NC1=O    ZINC000004991211
Cc1ccsc1[C@@H]1NC(=O)NC1=O    ZINC000100908175
Cc1ccsc1[C@H]1NC(=O)NC1=O    ZINC000060392908
C[C@]1(c2ccsc2)NC(=O)NC1=O    ZINC000001701423
C[C@@]1(c2cccs2)NC(=O)NC1=O    ZINC000001664674
C[C@]1(c2cccs2)NC(=O)NC1=O    ZINC000002048442
Cc1ccc([C@H]2NC(=O)NC2=O)s1    ZINC000061569580
C#CCOC(=O)/C=C/C(=O)NC(N)=O    ZINC000001686679
CN1C(=O)[C@H]2CC(=O)NC(=O)[C@H]2C1=O    ZINC000104218354
C#CCOC(=O)/C=C\C(=O)NC(N)=O    ZINC000104378556
CN1C(=O)[C@@H]2CC(=O)NC(=O)[C@H]2C1=O    ZINC000104218350
N#CCOC(=O)C1CC(=O)NC(=O)C1    ZINC000726821968
CN1C(=O)[C@H]2C(=O)NC(=O)C[C@@H]2C1=O    ZINC000104218346
CN1C(=O)[C@@H]2CC(=O)NC(=O)[C@@H]2C1=O    ZINC000001576454
NC(=O)NC(=O)Cn1cnccc1=O    ZINC000129514816
Cc1nnc(CN2CC(=O)NC2=O)o1    ZINC000719370870
C=CCNN=C1C(=O)NC(=O)NC1=O    ZINC000814228626
C[C@H](C#N)C(=O)NN1CC(=O)NC1=O    ZINC001318983525
C[C@@H](C#N)C(=O)NN1CC(=O)NC1=O    ZINC001318983519
N#CCNC(=O)[C@@H]1CC(=O)NC(=O)N1    ZINC000606270702
NC(=O)NC(=O)COc1cncnc1    ZINC001641471134
Cc1nnc(C[C@@H]2NC(=O)NC2=O)o1    ZINC001253362218
Cc1nnc(C[C@H]2NC(=O)NC2=O)o1    ZINC001253362219
O=C1NC(=O)C(=NNC2CC2)C(=O)N1    ZINC000814226911
Cc1nnc([C@@H]2CC(=O)NC(=O)N2)o1    ZINC001253369392
O=C1NC(=O)C(=NN2CCC2)C(=O)N1    ZINC000872398089
O=C1C[C@H](NCc2nnn[nH]2)C(=O)N1    ZINC000044929637
O=C1C[C@@H](NCc2nnn[nH]2)C(=O)N1    ZINC000105009994
CN1C(=O)NC(=O)C2(CCCC2)C1=O    ZINC000001752189
CC[C@]1(C)CC12C(=O)NC(=O)NC2=O    ZINC000256054556
C=CCNC(=O)C[C@@H]1CC(=O)NC1=O    ZINC001335460924
O=C(N[C@H]1CCC(=O)NC1=O)C1CC1    ZINC000082255223
C=CCNC(=O)C[C@H]1CC(=O)NC1=O    ZINC001335460922
CC(=O)CN1C[C@@H]2C(=O)NC(=O)[C@@H]2C1    ZINC000307036023
C/C=C(\C)C1(C)C(=O)NC(=O)NC1=O    ZINC000001714530
C=C(C)C(=O)N[C@@H]1CCC(=O)NC1=O    ZINC000082255307
O=C(C[C@H]1CC(=O)NC1=O)NC1CC1    ZINC001119740458
C[C@@H](Cc1ccco1)C(=O)NC(N)=O    ZINC000002041824
C[C@H](Cc1ccco1)C(=O)NC(N)=O    ZINC000001641384
O=C1NC(=O)N(C2CCCCC2)C1=O    ZINC000036924134
C/C=C(/C)C1(C)C(=O)NC(=O)NC1=O    ZINC000001844715
CC(=O)N(C1CC1)[C@@H]1CC(=O)NC1=O    ZINC000336167928
O=C(C[C@@H]1CC(=O)NC1=O)N1CCC1    ZINC001332787745
CC[C@@]1(C)CC12C(=O)NC(=O)NC2=O    ZINC000256054557
C=CCC1(CC)C(=O)NC(=O)NC1=O    ZINC000018208556
O=C(N[C@@H]1CCC(=O)NC1=O)C1CC1    ZINC000082255222
CC(=O)N(C1CC1)[C@H]1CC(=O)NC1=O    ZINC000336167929
O=C1CC(=O)N(C2CCCC2)C(=O)N1    ZINC000101150267
O=C(C[C@H]1CC(=O)NC1=O)N1CCC1    ZINC001332787746
CC(=O)N1C(=O)NC(=O)C12CCCC2    ZINC000004705869
O=C1NC(=O)C2(CCCCC2)C(=O)N1    ZINC000002041381
O=C(C[C@@H]1CC(=O)NC1=O)NC1CC1    ZINC001119740457
C=C(C)C(=O)N[C@H]1CCC(=O)NC1=O    ZINC000082255308
C=C(C)C1(CC)C(=O)NC(=O)NC1=O    ZINC000001710240
CCC(=O)N1C[C@@H]2C(=O)NC(=O)[C@@H]2C1    ZINC000306523324
CNC(=O)NC(=O)CCn1ccnc1    ZINC000608781834
CNC(=O)NC(=O)Cn1ccnc1C    ZINC000602862544
CCc1nccn1CC(=O)NC(N)=O    ZINC000082615381
Cc1nccn1CCC(=O)NC(N)=O    ZINC000611112512
Cc1cn(CC(=O)NC(N)=O)c(C)n1    ZINC000601079753
CCNC(=O)NC(=O)Cn1ccnc1    ZINC000334311554
NC(=O)NC(=O)CCCn1ccnc1    ZINC000744192899
O=C1C[C@@H](N2CCCCCC2)C(=O)N1    ZINC000098213445
C[C@H]1CCCN1[C@H]1CCC(=O)NC1=O    ZINC000799125395
CC(C)[C@H]1CCC[C@]12NC(=O)NC2=O    ZINC000001665173
O=C1NC(=O)C2(CCCCCCC2)N1    ZINC000001848201
CCC1CCC2(CC1)NC(=O)NC2=O    ZINC000003886036
C=C(C)CN(C)[C@H]1CCC(=O)NC1=O    ZINC000799160911
O=C1CC[C@H](NC2CCCC2)C(=O)N1    ZINC000084386796
CC(C)CN1C[C@@H]2C(=O)NC(=O)[C@@H]2C1    ZINC000335384700
C[C@@H]1CCC[C@@H](C)C12NC(=O)NC2=O    ZINC000012505865
O=C1C[C@@H](CNC2CCCC2)C(=O)N1    ZINC001257346392
C[C@@H]1C[C@H](C)C[C@@]2(C1)NC(=O)NC2=O    ZINC000238495174
C[C@H]1C[C@H](C)CC2(C1)NC(=O)NC2=O    ZINC000082830746
C[C@@H]1CN([C@@H]2CC(=O)NC2=O)C[C@H]1C    ZINC000653280282
CC[C@H]1CCN([C@H]2CC(=O)NC2=O)C1    ZINC000653280384
C[C@H]1CN([C@H]2CC(=O)NC2=O)C[C@H]1C    ZINC000653280285
CC(C)=CCC[C@@]1(C)NC(=O)NC1=O    ZINC000000189088
C=CCCN(C)[C@@H]1CCC(=O)NC1=O    ZINC000799167538
C[C@H]1CCN([C@H]2CCC(=O)NC2=O)C1    ZINC000765964344
CC1CCN([C@@H]2CC(=O)NC2=O)CC1    ZINC000653279036
C=CN1CC(CC)(CC)C(=O)NC1=O    ZINC000000096781
C[C@@H]1CCCN1[C@@H]1CCC(=O)NC1=O    ZINC000799125392
CCC[C@@H]1CCC[C@@]12NC(=O)NC2=O    ZINC000004769443
CCCCN1C[C@@H]2C(=O)NC(=O)[C@@H]2C1    ZINC000334702710
CC(C)[C@H]1CCC[C@@]12NC(=O)NC2=O    ZINC000001665171
C=CCCN(C)[C@H]1CCC(=O)NC1=O    ZINC000799167539
CCC[C@@H]1CCC[C@]12NC(=O)NC2=O    ZINC000004769442
C=C(C)CN(C)[C@@H]1CCC(=O)NC1=O    ZINC000799160820
O=C1CC[C@H](N2CCCCC2)C(=O)N1    ZINC000799112836
CC[C@@H]1CCN([C@@H]2CC(=O)NC2=O)C1    ZINC000653280381
C[C@]1(C2CCCCC2)NC(=O)NC1=O    ZINC000001661259
C[C@H]1CCC[C@H](C)C12NC(=O)NC2=O    ZINC000012505868
CC1CCC2(CC1)C(=O)NC(=O)N2C    ZINC000003888022
CC(C)[C@@H]1CCC[C@]12NC(=O)NC2=O    ZINC000004769440
CN1CCC2(CC1)CC(=O)NC(=O)C2    ZINC000062950829
C[C@@H]1CCN([C@@H]2CCC(=O)NC2=O)C1    ZINC000765964338
C[C@@H]1C[C@@H](C)CC2(C1)NC(=O)NC2=O    ZINC000082830747
C[C@@]1(C2CCCCC2)NC(=O)NC1=O    ZINC000002033982
O=C1CC[C@@H](NC2CCCC2)C(=O)N1    ZINC000084386793
CC(C)[C@@H]1CCC[C@@]12NC(=O)NC2=O    ZINC000004769441
C[C@H]1CCN([C@@H]2CCC(=O)NC2=O)C1    ZINC000765964339
CC[C@H]1CCN([C@@H]2CC(=O)NC2=O)C1    ZINC000653280382
C[C@@H]1CCC[C@H](C)[C@@]12NC(=O)NC2=O    ZINC000242750504
C[C@@H]1CN([C@H]2CC(=O)NC2=O)C[C@H]1C    ZINC000653280284
CCC[C@H]1CCC[C@]12NC(=O)NC2=O    ZINC000001665177
O=C1CCN(C2CCCCC2)C(=O)N1    ZINC000000398890
O=C1C[C@H](NC2CCCCC2)C(=O)N1    ZINC000102669193
CC[C@@H]1CCN([C@H]2CC(=O)NC2=O)C1    ZINC000653280383
CC(C)=CCC[C@]1(C)NC(=O)NC1=O    ZINC000000189086
O=C1C[C@H](CNC2CCCC2)C(=O)N1    ZINC001257346391
CCC[C@H]1CCC[C@@]12NC(=O)NC2=O    ZINC000001665175
O=C1CC[C@@H](N2CCCCC2)C(=O)N1    ZINC000799112835
C[C@@H]1CCCN1[C@H]1CCC(=O)NC1=O    ZINC000799125394
O=C1C[C@@H](NC2CCCCC2)C(=O)N1    ZINC000036853391
C[C@H]1CCCN1[C@@H]1CCC(=O)NC1=O    ZINC000799125393
O=C1C[C@H](N2CCCCCC2)C(=O)N1    ZINC000100783854
C[C@@H]1CCN([C@H]2CCC(=O)NC2=O)C1    ZINC000765964341
CC1CCN([C@H]2CC(=O)NC2=O)CC1    ZINC000653279037
C[C@H]1CN([C@@H]2CC(=O)NC2=O)C[C@H]1C    ZINC000653280283
CC(=O)NC(=O)c1ccc(Cl)cc1    ZINC000036372842
O=C(CCl)NC(=O)c1ccccc1    ZINC000003316212
C[C@]1(c2nccs2)NC(=O)NC1=O    ZINC000083143606
Cc1ncsc1[C@@H]1NC(=O)NC1=O    ZINC000096033037
C[C@@]1(c2nccs2)NC(=O)NC1=O    ZINC000083143604
Cc1ncsc1[C@H]1NC(=O)NC1=O    ZINC000100503053
O=C1NC(=O)C(F)(F)c2ccccc21    ZINC000095347536
O=C1NC(=O)c2cccc3cccc1c32    ZINC000000024215
O=C1NC(=O)c2cc3ccccc3cc21    ZINC000000074160
O=C1NC(=O)C(=C2CCCCC2)S1    ZINC000005171507
O=C(O[C@@H]1CCC(=O)NC1=O)C1CC1    ZINC000798567664
C=CCOC(=O)C1CC(=O)NC(=O)C1    ZINC000726818501
O=C1NC(=O)[C@@H]2[C@H]3C[C@H]([C@@H]12)[C@H](O)[C@H]3O    ZINC000230137077
O=C1NC(=O)[C@H]2[C@H]3C[C@H]([C@@H]12)[C@H](O)[C@H]3O    ZINC000238882067
O=C1NC(=O)[C@H]2[C@H]3C[C@@H]([C@@H](O)[C@H]3O)[C@@H]12    ZINC000238882068
O=C(O[C@H]1CCC(=O)NC1=O)C1CC1    ZINC000798567663
O=C1NC(=O)[C@@H]2[C@H]3C[C@@H]([C@@H](O)[C@H]3O)[C@@H]12    ZINC000200541320
NC(=O)[C@@H]1CCC[C@@]12NC(=O)NC2=O    ZINC000005104226
C[C@H]1C[C@@H]1C(=O)NN1CC(=O)NC1=O    ZINC000769556413
O=C1CN(N=C[C@@H]2CCOC2)C(=O)N1    ZINC001317818440
C=C(N)C(=O)N[C@@H]1CCC(=O)NC1=O    ZINC001220030327
O=C(CC1CC1)NN1CC(=O)NC1=O    ZINC001321616344
O=C1C[C@@H](N2CCNC(=O)C2)C(=O)N1    ZINC000653279202
CN(C)/C=C1\C(=O)NC(=O)N(C)C1=O    ZINC000219007656
O=C(NN1CC(=O)NC1=O)C1CCC1    ZINC001317835051
CC1(C=NN2CC(=O)NC2=O)COC1    ZINC000814777574
C[C@@H]1C[C@@H]1C(=O)NN1CC(=O)NC1=O    ZINC000849193602
C=CCCC(=O)NN1CC(=O)NC1=O    ZINC000726620630
NCC(=O)N1C[C@@H]2C(=O)NC(=O)[C@@H]2C1    ZINC000306667410
NC(=O)[C@H]1CCC[C@@]12NC(=O)NC2=O    ZINC000005104225
O=C1CN(N=C[C@H]2CCOC2)C(=O)N1    ZINC001317818445
C[C@H]1C[C@H]1C(=O)NN1CC(=O)NC1=O    ZINC000849193601
C[C@@H]1C[C@H]1C(=O)NN1CC(=O)NC1=O    ZINC000786781866
C=CCNC(=O)[C@@H]1CC(=O)NC(=O)N1    ZINC000211553853
O=C([C@@H]1CC(=O)NC(=O)N1)N1CCC1    ZINC000665528626
CC(=O)N1CCN2C(=O)NC(=O)[C@@H]2C1    ZINC001252597174
CC1(C(=O)NN2CC(=O)NC2=O)CC1    ZINC001320824858
CC(=O)N1CCN2C(=O)NC(=O)[C@H]2C1    ZINC001252597175
NC(=O)[C@@H]1CCC[C@]12NC(=O)NC2=O    ZINC000005104224
O=C(NC1CC1)[C@@H]1CC(=O)NC(=O)N1    ZINC000214204939
C=C(N)C(=O)N[C@H]1CCC(=O)NC1=O    ZINC001220030328
NC(=O)[C@H]1CCC[C@]12NC(=O)NC2=O    ZINC000005104223
N=CNC(=O)CC1CC(=O)NC(=O)C1    ZINC001182177579
O=C1C[C@H](N2CCNC(=O)C2)C(=O)N1    ZINC000653279203
CC#CC(=O)NCCC(=O)NC(N)=O    ZINC001321274433
Cn1ccc(NCC(=O)NC(N)=O)n1    ZINC000080109483
CCNC(=O)NC(=O)Cn1ccnn1    ZINC000588307088
CC(=O)C(C)(C)[C@@H]1CCC(=O)NC1=O    ZINC000002156112
CC(=O)C(C)(C)[C@H]1CCC(=O)NC1=O    ZINC000002156111
CC1(C)CNCC[C@@]12NC(=O)NC2=O    ZINC000300860875
O=C1CC[C@H](N[C@@H]2CCNC2)C(=O)N1    ZINC000086730851
O=C1CC[C@@H](N[C@H]2CCNC2)C(=O)N1    ZINC000086730853
C#CCN(CC)[C@@H](C)C(=O)NC(N)=O    ZINC000746457121
C[C@H](C(=O)NC(N)=O)N1CC=CCC1    ZINC000611517222
CCC(C=NN1CC(=O)NC1=O)CC    ZINC000744807121
O=C1CC[C@H](N[C@H]2CCNC2)C(=O)N1    ZINC000086730855
NC(=O)NC(=O)CCNC1CC=CC1    ZINC001120561441
NC(=O)NC(=O)CCN1C[C@H]2C[C@@H]2C1    ZINC000886327512
C[C@]1([C@@H]2CCCNC2)NC(=O)NC1=O    ZINC000019421970
C#CCN(C)CCCC(=O)NC(N)=O    ZINC000792305338
C#CCN(CC)CCC(=O)NC(N)=O    ZINC000725841443
CN1CCN([C@H]2CC(=O)NC2=O)CC1    ZINC000019881969
C[C@@H](C(=O)NC(N)=O)N1C[C@@H]2C[C@@H]2C1    ZINC000886328798
CCCN1CCN2C(=O)NC(=O)[C@H]2C1    ZINC000336523764
C[C@]1([C@H]2CCCNC2)NC(=O)NC1=O    ZINC000019421974
CNC(=O)NC(=O)CN1CC=CCC1    ZINC000611517397
C[C@]1(C[C@H]2CCCN2)NC(=O)NC1=O    ZINC000217455725
C#C[C@@H](CC)NCCC(=O)NC(N)=O    ZINC001338517872
C[C@@]1([C@@H]2CCCNC2)NC(=O)NC1=O    ZINC000019421968
CC#CCN(C)CC(=O)NC(=O)NC    ZINC000590209375
C#C[C@H](C)N(C)CCC(=O)NC(N)=O    ZINC000769961585
CC[C@@H](C)CC=NN1CC(=O)NC1=O    ZINC000834932089
CC(C)(C)CC=NN1CC(=O)NC1=O    ZINC000755612847
NC(=O)NC(=O)CCN1C[C@@H]2C[C@@H]2C1    ZINC000886327511
NC1CCN([C@@H]2CC(=O)NC2=O)CC1    ZINC000045626680
NC(=O)NC(=O)CCN1C[C@@H]2C[C@H]2C1    ZINC000886327510
CN1CCN([C@@H]2CC(=O)NC2=O)CC1    ZINC000100903659
C#C[C@@H](C)N(C)CCC(=O)NC(N)=O    ZINC000769961544
NC(=O)NC(=O)CCN[C@H]1C=CCC1    ZINC001336785691
CCC1(CC)C(=N)N(C)C(=O)NC1=O    ZINC000004955362
CCCN1CCN2C(=O)NC(=O)[C@@H]2C1    ZINC000336523765
NC(=O)NC(=O)CCN1CC=CCC1    ZINC000611517245
CNC(=O)NC(=O)CN1C[C@@H]2C[C@@H]2C1    ZINC000886327268
C#C[C@H](CC)NCCC(=O)NC(N)=O    ZINC001338517871
CNC(=O)NC(=O)CN1C[C@H]2C[C@@H]2C1    ZINC000886327269
CCN1CCC[C@]2(C1)NC(=O)NC2=O    ZINC000335789368
CC1(C)CNCC[C@]12NC(=O)NC2=O    ZINC000300860309
CCCCCC=NN1CC(=O)NC1=O    ZINC000755610701
NC(=O)NC(=O)CCN[C@@H]1C=CCC1    ZINC001336785690
C#CCCCNCCC(=O)NC(N)=O    ZINC000819116687
CCN1CCC[C@@]2(C1)NC(=O)NC2=O    ZINC000335789377
C[C@H]1CN([C@H]2CC(=O)NC2=O)CCN1    ZINC000159573616
C[C@]1(C2CCNCC2)NC(=O)NC1=O    ZINC000067817642
CC(C)N1CCN2C(=O)NC(=O)[C@@H]2C1    ZINC000204040638
C[C@H](C(=O)NC(N)=O)N1C[C@H]2C[C@@H]2C1    ZINC000886328797
CC#CCN(C)CCC(=O)NC(N)=O    ZINC000591039095
C[C@H](C(=O)NC(N)=O)N1C[C@@H]2C[C@H]2C1    ZINC000886328800
C#CCN(CC)CC(=O)NC(=O)NC    ZINC000746456967
C[C@@]1(C[C@@H]2CCCN2)NC(=O)NC1=O    ZINC000217455504
O=C1CC[C@@H](N[C@@H]2CCNC2)C(=O)N1    ZINC000086730848
C[C@@]1([C@H]2CCCNC2)NC(=O)NC1=O    ZINC000019421972
CC#CCN(C)[C@@H](C)C(=O)NC(N)=O    ZINC000590209367
CC#CCN(C)[C@H](C)C(=O)NC(N)=O    ZINC000590209366
CC[C@H](C)CC=NN1CC(=O)NC1=O    ZINC000834932091
C[C@@H]1CN([C@@H]2CC(=O)NC2=O)CCN1    ZINC000083814799
C#CCN(C)[C@H](C)C(=O)NC(=O)NC    ZINC000792302550
C[C@@H]1CN([C@H]2CC(=O)NC2=O)CCN1    ZINC000159543352
C#CCN(CC)[C@H](C)C(=O)NC(N)=O    ZINC000746457120
CC(C)N1CCN2C(=O)NC(=O)[C@H]2C1    ZINC000204040655
C#CCN(C)CCC(=O)NC(=O)NC    ZINC000839579998
C[C@@]1(C[C@H]2CCCN2)NC(=O)NC1=O    ZINC000217455657
C#C[C@@H](C)N(C)CC(=O)NC(=O)NC    ZINC000769961530
C#CCN(C)[C@@H](C)C(=O)NC(=O)NC    ZINC000792302552
C[C@@H](C(=O)NC(N)=O)N1CC=CCC1    ZINC000611517223
C#CCN(C)CC(=O)NC(=O)NCC    ZINC000792305565
C[C@@]1(C2CCNCC2)NC(=O)NC1=O    ZINC000067817640
CNC(=O)NC(=O)CN1C[C@@H]2C[C@H]2C1    ZINC000886327267
CC(C)CCC=NN1CC(=O)NC1=O    ZINC000814778100
CC#CCCNCCC(=O)NC(N)=O    ZINC000591759082
C[C@H](C(=O)NC(N)=O)N1C[C@@H]2C[C@@H]2C1    ZINC000886328799
C#C[C@H](C)N(C)CC(=O)NC(=O)NC    ZINC000769961534
NC1CCN([C@H]2CC(=O)NC2=O)CC1    ZINC000100454673
C[C@]1(C[C@@H]2CCCN2)NC(=O)NC1=O    ZINC000217455578
C[C@H]1CN([C@@H]2CC(=O)NC2=O)CCN1    ZINC000083814800
NC(=O)NC(=O)CN1C2CCC1CC2    ZINC000592570532
CCCCCC1(C)CC(=O)NC(=O)C1    ZINC000001671586
CCCC1(CCC)CC(=O)NC(=O)C1    ZINC000001671600
CC#CC(=O)N[C@@H]1SC(=O)NC1=O    ZINC001179756033
CC#CC(=O)N[C@H]1SC(=O)NC1=O    ZINC001179756031
O=C1NC(=O)C(F)(F)c2ncccc21    ZINC000238672073
NC(=O)NC(=O)c1ccc(Cl)cc1    ZINC000001690017
NC(=O)NC(=O)c1c[nH]c(=O)[nH]c1=O    ZINC000000967496
CC(=O)NN=C1C(=O)NC(=O)NC1=O    ZINC001324216582
CC(=O)NC(=O)NCc1cccs1    ZINC000306438918
N=C(N)NN=C1C(=O)NC(=O)NC1=O    ZINC000001694246
O=C(O)[C@@H]1CC[C@@]2(C1)NC(=O)NC2=O    ZINC000004077396
O=C(O)[C@@H]1CCC[C@@]12NC(=O)NC2=O    ZINC000004803017
CC(=O)C(=O)N[C@@H]1CCC(=O)NC1=O    ZINC000169808233
O=C(O)[C@@H]1CC[C@]2(C1)NC(=O)NC2=O    ZINC000004077395
O=C(O)[C@H]1CCC[C@]12NC(=O)NC2=O    ZINC000004803012
C=CCOC(=O)/C=C/C(=O)NC(N)=O    ZINC000001686683
CCOC(=O)C1=C(N)CC(=O)NC1=O    ZINC000008637459
CC(C)NC(=O)NC(=O)C(F)(F)F    ZINC000001805308
CCCC(=O)C1C(=O)NC(=O)NC1=O    ZINC000100745564
COC(=O)C1CC2(C1)NC(=O)NC2=O    ZINC000217723873
O=C(O)[C@@H]1CCC[C@]12NC(=O)NC2=O    ZINC000004803015
O=C(O)[C@H]1CCC[C@@]12NC(=O)NC2=O    ZINC000001676517
COC(=O)N1C[C@@H]2C(=O)NC(=O)[C@@H]2C1    ZINC000307008865
O=C(O)CN1C[C@@H]2C(=O)NC(=O)[C@@H]2C1    ZINC000306877385
O=C(O)[C@H]1CC[C@@]2(C1)NC(=O)NC2=O    ZINC000004077398
CCCC(O)=C1C(=O)NC(=O)NC1=O    ZINC000100080825
CC(=O)C(=O)N[C@H]1CCC(=O)NC1=O    ZINC000169808234
O=C(O)[C@H]1CC[C@]2(C1)NC(=O)NC2=O    ZINC000004077397
C=CCOC(=O)/C=C\C(=O)NC(N)=O    ZINC000100365885
O=C1NC(=O)C2(CCOCC2)C(=O)N1    ZINC000005004649
CCNC(=O)NC(=O)/C(C#N)=N/OC    ZINC000002001652
N#CCC(=O)NCCC(=O)NC(N)=O    ZINC001325744164
O=C(NN1CC(=O)NC1=O)[C@H]1CCN1    ZINC001326346665
CCCNN=C1C(=O)NC(=O)NC1=O    ZINC000814217489
CCNC(=O)NC(=O)/C(C#N)=N\OC    ZINC000016681693
CCNC(=O)NC(=O)C(C#N)=NOC    ZINC000254751001
N[C@@H]1C[C@@H]1C(=O)NN1CC(=O)NC1=O    ZINC000831838993
Cc1nnnn1CCC(=O)NC(N)=O    ZINC001321392728
CNC(=O)NC(=O)Cn1nnnc1C    ZINC000610726201
CC(C)CC(=O)N1CC(=O)NC(=O)C1    ZINC000002495087
O=C1CC[C@@H](N2CC[C@H]2CO)C(=O)N1    ZINC001333453978
O=C1NC(=O)[C@@H]2CN(CCCO)C[C@H]12    ZINC001307786231
CCC(=O)N(CC)[C@@H]1CC(=O)NC1=O    ZINC000335830583
O=C1CC[C@H](N2CCOCC2)C(=O)N1    ZINC000765955354
C=C[C@@H](O)CN[C@@H]1CCC(=O)NC1=O    ZINC001253601379
C=C[C@H](O)CNC[C@H]1CC(=O)NC1=O    ZINC001253609593
C=C[C@@H](O)CNC[C@@H]1CC(=O)NC1=O    ZINC001253609591
C=C[C@H](O)CN[C@H]1CCC(=O)NC1=O    ZINC001253601376
CCN(C)C(=O)C[C@H]1CC(=O)NC1=O    ZINC000930025920
CCCCC[C@@]1(C=O)NC(=O)NC1=O    ZINC000001602404
C=C[C@@H](O)CN[C@H]1CCC(=O)NC1=O    ZINC001253601380
C=C[C@H](O)CNC[C@@H]1CC(=O)NC1=O    ZINC001253609590
CCC1(C(C)C)C(=O)NC(=O)NC1=O    ZINC000005651592
CCC[C@H](C)C1C(=O)NC(=O)NC1=O    ZINC000005841060
O=C1C[C@H](NC2CCOCC2)C(=O)N1    ZINC000036853692
C=C[C@@H](O)CNC[C@H]1CC(=O)NC1=O    ZINC001253609592
CC(C)NC(=O)C[C@H]1CC(=O)NC1=O    ZINC000929090147
O=C1C[C@H](N2CCC[C@H]2CO)C(=O)N1    ZINC000050116904
CCCNC(=O)C[C@@H]1CC(=O)NC1=O    ZINC000929221525
CN(C)C(=O)CC1CC(=O)NC(=O)C1    ZINC001182161944
O=C1CC[C@H](N2CC[C@@H]2CO)C(=O)N1    ZINC001333453980
CCCCCC1C(=O)NC(=O)NC1=O    ZINC000004921622
CCC[C@@H](C)C1C(=O)NC(=O)NC1=O    ZINC000001598232
COC1CCC2(CC1)NC(=O)NC2=O    ZINC000081991306
C=C[C@H](O)CN[C@@H]1CCC(=O)NC1=O    ZINC001253601378
O=C1C[C@@H](N2CCC[C@@H]2CO)C(=O)N1    ZINC000106391301
CCCCC[C@]1(C=O)NC(=O)NC1=O    ZINC000004429724
O=C1C[C@H](N2CCC[C@@H]2CO)C(=O)N1    ZINC000050116902
O=C1CC[C@H](N2CC[C@H]2CO)C(=O)N1    ZINC001333453977
C=C[C@H](CO)N[C@H]1CCC(=O)NC1=O    ZINC000852714409
O=C1CC[C@@H](N2CC[C@H](O)C2)C(=O)N1    ZINC001256543614
CCN(C)C(=O)C[C@@H]1CC(=O)NC1=O    ZINC000930025917
CCCCCN1C(=O)CC(=O)NC1=O    ZINC000110760187
O=C1C[C@@H](N2CCC[C@H]2CO)C(=O)N1    ZINC000106391304
O=C1NC(=O)[C@H](C2CCC(O)CC2)N1    ZINC000025721131
C=C[C@H](CO)N[C@@H]1CCC(=O)NC1=O    ZINC000852714408
CC(C)CCC1C(=O)NC(=O)NC1=O    ZINC000001605072
CCC(=O)N(CC)[C@H]1CC(=O)NC1=O    ZINC000335830582
CCC1(CC)C(=O)NC(=O)N(C)C1=O    ZINC000005508997
O=C1NC(=O)[C@@H](C2CCC(O)CC2)N1    ZINC000002518805
CC(C)NC(=O)C[C@@H]1CC(=O)NC1=O    ZINC000929090152
O=C1CC[C@@H](N2CCOCC2)C(=O)N1    ZINC000765955353
CCCNC(=O)C[C@H]1CC(=O)NC1=O    ZINC000929221524
O=C1CC[C@H](N2CC[C@H](O)C2)C(=O)N1    ZINC001256543605
O=C1CC[C@@H](N2CC[C@@H]2CO)C(=O)N1    ZINC001333453979
O=C1C[C@@H](NC2CCOCC2)C(=O)N1    ZINC000102669849
CNC(=O)NC(=O)CCN(C)CC#N    ZINC000609144737
CCNC(=O)NC(=O)CN(C)CC#N    ZINC000604561051
NC(=O)NC(=O)CN1CCN[C@H]2C[C@H]21    ZINC001580096668
CNC(=O)NC(=O)CN1CC=CCN1    ZINC000705256886
C[C@H](C(=O)NC(N)=O)N(C)CCC#N    ZINC000020360915
CN(CCC#N)CCC(=O)NC(N)=O    ZINC000610488301
C[C@@H](CC#N)NCCC(=O)NC(N)=O    ZINC000308649458
CN(CC#N)CCCC(=O)NC(N)=O    ZINC000609039897
CNC(=O)NC(=O)[C@@H](C)N(C)CC#N    ZINC000045050007
CNC(=O)NC(=O)CN[C@H](C)CC#N    ZINC000602861647
CNC(=O)NC(=O)CN(C)CCC#N    ZINC000610656654
NC(=O)NC(=O)CN1CCN[C@@H]2C[C@H]21    ZINC001580096669
CNC(=O)NC(=O)[C@H](C)N(C)CC#N    ZINC000045050005
NC(=O)NC(=O)CN1C[C@@H]2C[C@H]1CN2    ZINC001329376864
C[C@H](CC#N)NCCC(=O)NC(N)=O    ZINC000308649459
CCN(CC#N)[C@@H](C)C(=O)NC(N)=O    ZINC000045060707
NC(=O)NC(=O)CN1CCN[C@H]2C[C@@H]21    ZINC001580096672
C[C@@H](C#N)CNCCC(=O)NC(N)=O    ZINC001345604784
CCN(CC#N)CC(=O)NC(=O)NC    ZINC000604489342
C[C@H](C#N)CNCCC(=O)NC(N)=O    ZINC001345604785
CCN(CC#N)[C@H](C)C(=O)NC(N)=O    ZINC000045060708
NC(=O)NC(=O)CN1CCN[C@@H]2C[C@@H]21    ZINC001580096671
CNC(=O)NC(=O)CN[C@@H](C)CC#N    ZINC000602861641
N#CCCCNCCC(=O)NC(N)=O    ZINC001261437235
NC(=O)NC(=O)CCN1CC=CCN1    ZINC000705249453
C[C@@H](C(=O)NC(N)=O)N(C)CCC#N    ZINC000020360916
CCC(CC)N[C@H]1CCC(=O)NC1=O    ZINC000084404429
CCC[C@H](C)N[C@@H]1CCC(=O)NC1=O    ZINC000084404597
CC[C@H](C)N[C@@]1(C)CCC(=O)NC1=O    ZINC001257432558
CCC[C@H](C)N[C@H]1CCC(=O)NC1=O    ZINC000084404600
CCCCN(C)[C@@H]1CCC(=O)NC1=O    ZINC000765960444
CCC(CC)NC[C@H]1CC(=O)NC1=O    ZINC001257290821
CCCN(CC)[C@H]1CCC(=O)NC1=O    ZINC000799116139
CCCCCC[C@@H]1CC(=O)NC(=O)N1    ZINC000004124589
CCCCCC[C@]1(C)NC(=O)NC1=O    ZINC000001587773
CCC[C@@H](C)N[C@H]1CCC(=O)NC1=O    ZINC000084404598
CCC[C@@H](C)NC[C@H]1CC(=O)NC1=O    ZINC001257311068
CC[C@@H](C)N[C@]1(C)CCC(=O)NC1=O    ZINC001257432555
CCCCCC[C@H]1CC(=O)NC(=O)N1    ZINC000004124591
CCC[C@@H](C)N[C@@H]1CCC(=O)NC1=O    ZINC000084404594
CCC(CC)NC[C@@H]1CC(=O)NC1=O    ZINC001257290822
CCCN(CC)[C@@H]1CCC(=O)NC1=O    ZINC000799116138
CCCCCC[C@@]1(C)NC(=O)NC1=O    ZINC000002044986
CC(C)CN(C)[C@H]1CCC(=O)NC1=O    ZINC000799116084
CCC[C@H](C)NC[C@H]1CC(=O)NC1=O    ZINC001257311070
CCC(CC)N[C@@H]1CCC(=O)NC1=O    ZINC000084404427
CC[C@H](C)N[C@]1(C)CCC(=O)NC1=O    ZINC001257432556
CC(C)CN(C)[C@@H]1CCC(=O)NC1=O    ZINC000799116083
CCC[C@H](C)NC[C@@H]1CC(=O)NC1=O    ZINC001257311074
CCC[C@@H](C)NC[C@@H]1CC(=O)NC1=O    ZINC001257311072
CC[C@@H](C)N[C@@]1(C)CCC(=O)NC1=O    ZINC001257432557
CCCCN(C)[C@H]1CCC(=O)NC1=O    ZINC000765960445
CC(=O)NC(=O)c1c(F)cccc1F    ZINC000000140622
O=C1NC(=O)C2=C1CCc1ccccc12    ZINC000007101677
NC(=O)C(=O)N[C@H]1CCC(=O)NC1=O    ZINC001142934713
O=C1NC(=O)C(=CNCCO)C(=O)N1    ZINC000006854839
NC(=O)C(=O)N[C@@H]1CCC(=O)NC1=O    ZINC001142934712
CCCON=C1C(=O)NC(=O)NC1=O    ZINC000842550242
CC(=O)N1CN(C(C)=O)C(=O)NC1=O    ZINC000005160100
O=C1CC[C@H](SC2CCC2)C(=O)N1    ZINC000829741780
O=C1CC[C@H](SCC2CC2)C(=O)N1    ZINC000307562304
C[C@]1(/C=N\NC(N)=O)NC(=O)NC1=O    ZINC000017284487
C[C@@]1(/C=N\NC(N)=O)NC(=O)NC1=O    ZINC000017284484
Cn1ncn(CC(=O)NC(N)=O)c1=O    ZINC001116519847
O=C1CC[C@@H](SCC2CC2)C(=O)N1    ZINC000307562303
O=C1CC[C@@H](SC2CCC2)C(=O)N1    ZINC000829741779
C[C@]1(/C=N/NC(N)=O)NC(=O)NC1=O    ZINC000001595907
C[C@@]1(/C=N/NC(N)=O)NC(=O)NC1=O    ZINC000001595909
COC(=O)[C@]1(C)C(=O)NC(=O)C[C@@H]1C    ZINC000001581068
COC(=O)NC(=O)[C@H]1CCCCC1=O    ZINC000000406281
COC(=O)[C@]1(C)C(=O)NC(=O)C[C@H]1C    ZINC000001581069
COC(=O)[C@@]1(C)C(=O)NC(=O)C[C@H]1C    ZINC000001581067
CCCC(=O)O[C@@H]1CCC(=O)NC1=O    ZINC000798567894
CC(C)C(=O)O[C@H]1CCC(=O)NC1=O    ZINC000798568001
CC(C)C(=O)O[C@@H]1CCC(=O)NC1=O    ZINC000798568002
CCCOC(=O)C1CC(=O)NC(=O)C1    ZINC000726821689
CCCC(=O)O[C@H]1CCC(=O)NC1=O    ZINC000798567893
CC(C)OC(=O)C1CC(=O)NC(=O)C1    ZINC000334359247
COC(=O)NC(=O)[C@@H]1CCCCC1=O    ZINC000000406282
CCOC(=O)CC1CC(=O)NC(=O)C1    ZINC000238257560
COC(=O)[C@@]1(C)C(=O)NC(=O)C[C@@H]1C    ZINC000001581066
CC(C)NC(=O)[C@@H]1CC(=O)NC(=O)N1    ZINC000214199959
CC(C)(C)C(=O)NN1CC(=O)NC1=O    ZINC000849193631
CCNC(=O)NC[C@H]1CC(=O)NC1=O    ZINC001202557620
CN(C)CCCN1C(=O)NC(=O)C1=O    ZINC000036927271
CN(CC(N)=O)[C@H]1CCC(=O)NC1=O    ZINC001256543999
NC(=O)CCCN1CC(=O)NC(=O)C1    ZINC000063896856
CCNC(=O)NC[C@@H]1CC(=O)NC1=O    ZINC001202557621
CCOCCC=NN1CC(=O)NC1=O    ZINC000788423084
C/C=C/C(=O)NCCC(=O)NC(N)=O    ZINC000758589390
O=C1NC(=O)N2CCN(CCO)C[C@H]12    ZINC001116506077
CCN(C)C(=O)CN1CC(=O)NC1=O    ZINC000069630455
CCNC(=O)N[C@H]1CCC(=O)NC1=O    ZINC000084404832
CN(CC(N)=O)[C@@H]1CCC(=O)NC1=O    ZINC001256543996
CCNC(=O)N[C@@H]1CCC(=O)NC1=O    ZINC000084404831
CC(C)CC(=O)NN1CC(=O)NC1=O    ZINC000849193706
NC(=O)NC(=O)CCNC(=O)C1CC1    ZINC001319022759
C[C@@H](N)C(=O)N[C@@H]1CCC(=O)NC1=O    ZINC000082255761
CC(=O)NCCN[C@@H]1CC(=O)NC1=O    ZINC000036853681
CN(C)C(=O)CN1CCC(=O)NC1=O    ZINC000214496616
C[C@@H](N)C(=O)N[C@H]1CCC(=O)NC1=O    ZINC000029563498
C/C=C\C(=O)NCCC(=O)NC(N)=O    ZINC000758589389
O=C1NC(=O)N2CCN(CCO)C[C@@H]12    ZINC001116506076
CCN(C)C(=O)[C@@H]1CC(=O)NC(=O)N1    ZINC000646648207
CC[C@H](C)C(=O)NN1CC(=O)NC1=O    ZINC000849193656
CCCCC(=O)NN1CC(=O)NC1=O    ZINC000849193528
CC[C@@H](C)C(=O)NN1CC(=O)NC1=O    ZINC000849193655
CCNC(=O)CN1CCC(=O)NC1=O    ZINC000214493969
COCCCNC(=O)NC(=O)CC#N    ZINC000071774333
NC(=O)NC(=O)CCNCC#CCO    ZINC001327003282
CCCNC(=O)[C@@H]1CC(=O)NC(=O)N1    ZINC000214210769
CCC1(CCN)C(=O)NC(=O)NC1=O    ZINC000001752374
CC(=O)NCCN[C@H]1CC(=O)NC1=O    ZINC000102669826
CNC(=O)NC(=O)[C@H](C)N1CCCC1    ZINC000306740238
C=CCN(C)CCCC(=O)NC(N)=O    ZINC000614578288
C[C@@H](C(=O)NC(N)=O)N1CCC[C@H]1C    ZINC000336040312
CNC(=O)NC(=O)CN1CC[C@@H](C)C1    ZINC000335309564
C=CCN(C)[C@H](C)C(=O)NC(=O)NC    ZINC000614578707
CN(CC(=O)NC(N)=O)[C@@H]1CC1(C)C    ZINC000335862476
C=CCCN(C)[C@@H](C)C(=O)NC(N)=O    ZINC000615636093
CN(CC(=O)NC(N)=O)[C@H]1CC1(C)C    ZINC000335862474
C=CCN(C)[C@@H](C)C(=O)NC(=O)NC    ZINC000614578708
CN(CCC(=O)NC(N)=O)C1CCC1    ZINC000610370234
C[C@@H](C(=O)NC(N)=O)N1CC[C@@H](C)C1    ZINC000334342332
C[C@H](C(=O)NC(N)=O)N1CCCCC1    ZINC000306209418
C=C(C)CN(C)CC(=O)NC(=O)NC    ZINC000611501123
CC[C@@H]1C[C@H]1NCCC(=O)NC(N)=O    ZINC000591765600
CC1CCN(CC(=O)NC(N)=O)CC1    ZINC000334720351
C=CCCN(C)CC(=O)NC(=O)NC    ZINC000615634854
CNC(=O)NC(=O)[C@@H](C)N1CCCC1    ZINC000306740237
C[C@H](C(=O)NC(N)=O)N1CC[C@H](C)C1    ZINC000334342330
C[C@@H]1C[C@H]1CNCCC(=O)NC(N)=O    ZINC000591728055
CNC(=O)NC(=O)CN1CCCCC1    ZINC000334370603
C[C@@H]1CCCN1CCC(=O)NC(N)=O    ZINC000336433175
C=CCCN(C)CCC(=O)NC(N)=O    ZINC000615635635
C[C@@H](C(=O)NC(N)=O)N1CC[C@H](C)C1    ZINC000334342329
C[C@@H](C(=O)NC(N)=O)N1CCCCC1    ZINC000306209419
C[C@H]1CCCCN1CC(=O)NC(N)=O    ZINC000335645369
CC/C=C\CNCCC(=O)NC(N)=O    ZINC000591770078
C=CCN(C)CCC(=O)NC(=O)NC    ZINC000614578319
C[C@H]1C[C@H]1CNCCC(=O)NC(N)=O    ZINC000591728052
CN(CCC(=O)NC(N)=O)CC1CC1    ZINC000603895686
C=C(CC)CNCCC(=O)NC(N)=O    ZINC000591770424
C[C@@H]1C[C@@H]1CNCCC(=O)NC(N)=O    ZINC000591728054
C[C@H](NCCC(=O)NC(N)=O)C1CC1    ZINC001336786012
C[C@H](C(=O)NC(N)=O)N(C)CC1CC1    ZINC000603895728
C[C@H]1CCN(CCC(=O)NC(N)=O)C1    ZINC000334189884
CC1(CNCCC(=O)NC(N)=O)CC1    ZINC000591748025
C[C@H](C1CC1)N(C)CC(=O)NC(N)=O    ZINC000602160889
CNC(=O)NC(=O)CCN(C)C1CC1    ZINC000603582082
C[C@@H](C1CC1)N(C)CC(=O)NC(N)=O    ZINC000602160888
C=C(C)CN(C)CCC(=O)NC(N)=O    ZINC000611501116
C[C@@H]1CCCCN1CC(=O)NC(N)=O    ZINC000335645368
CNC(=O)NC(=O)CCN1CCCC1    ZINC000335924953
C[C@H]1CCCN1CCC(=O)NC(N)=O    ZINC000336433176
NC(=O)NC(=O)CCN1CCCCC1    ZINC000336586791
CC(C)=CCNCCC(=O)NC(N)=O    ZINC000591763466
CCNCCCC[C@H]1NC(=O)NC1=O    ZINC000022058711
CCNC(=O)NC(=O)CN(C)C1CC1    ZINC000603562343
CC1(C)CCN1CCC(=O)NC(N)=O    ZINC000746461632
NC(=O)NC(=O)CCCN1CCCC1    ZINC001318316296
C=CC[C@H](C)NCCC(=O)NC(N)=O    ZINC001336785941
C=C(C)CCNCCC(=O)NC(N)=O    ZINC000591770107
CN(CC(=O)NC(N)=O)C1CCCC1    ZINC000058356956
C=CCCCNCCC(=O)NC(N)=O    ZINC000591764945
NC(=O)NC(=O)CCNCC1CCC1    ZINC000308523092
CCNC(=O)NC(=O)CN1CCCC1    ZINC000336361266
NC(=O)NC(=O)CN1CCCCCC1    ZINC000306325356
C[C@@H](C(=O)NC(N)=O)N(C)CC1CC1    ZINC000603895727
CNC(=O)NC(=O)CN(C)CC1CC1    ZINC000603895680
CCNCCCC[C@@H]1NC(=O)NC1=O    ZINC000022058707
C=C(C)CN(C)[C@H](C)C(=O)NC(N)=O    ZINC000611501111
CCN(CCC(=O)NC(N)=O)C1CC1    ZINC000603580903
C=C(C)CN(C)[C@@H](C)C(=O)NC(N)=O    ZINC000611501112
C[C@H](C(=O)NC(N)=O)N1CCC[C@H]1C    ZINC000336040311
CC1(C)CN(CCC(=O)NC(N)=O)C1    ZINC000618951916
C=CCN(C)CC(=O)NC(=O)NCC    ZINC000614578316
C=CCCN(C)[C@H](C)C(=O)NC(N)=O    ZINC000615636092
NC(=O)NC(=O)CCNC1CCCC1    ZINC000308531034
CC1(C)C[C@@H]1NCCC(=O)NC(N)=O    ZINC000389255409
CCN(CC(=O)NC(=O)NC)C1CC1    ZINC000036396654
C[C@H](C(=O)NC(N)=O)N1CCC[C@@H]1C    ZINC000336040310
C[C@H]1C[C@@H]1CNCCC(=O)NC(N)=O    ZINC000591728053
NC(=O)NC(=O)CCNCCC1CC1    ZINC000591744808
CC1CC(NCCC(=O)NC(N)=O)C1    ZINC000591747706
CNC(=O)NC(=O)CN(C)C1CCC1    ZINC000334695187
CNC(=O)NC(=O)CN1CC[C@H](C)C1    ZINC000335309565
C[C@@H](C(=O)NC(N)=O)N1CCC[C@@H]1C    ZINC000336040309
C[C@H](C(=O)NC(N)=O)N1CC[C@@H](C)C1    ZINC000334342331
CC/C=C/CNCCC(=O)NC(N)=O    ZINC000591770079
C[C@@H]1CCN(CCC(=O)NC(N)=O)C1    ZINC000334189877
C=CC[C@@H](C)NCCC(=O)NC(N)=O    ZINC001336785940
CNC(=O)NC(=O)CN1CCC[C@H]1C    ZINC000336572050
CNC(=O)NC(=O)CN1CCC[C@@H]1C    ZINC000336572051
CCCCCC(=O)NC(=O)CCCC    ZINC000003164377
O=C(N[C@H]1SC(=O)NC1=O)C1CC1    ZINC001142680590
O=C(N[C@@H]1SC(=O)NC1=O)C1CC1    ZINC001142680591
C=C(C)C(=O)N[C@H]1SC(=O)NC1=O    ZINC001142515707
C=C(C)C(=O)N[C@@H]1SC(=O)NC1=O    ZINC001142515708
O=C(O)CCC1C(=O)NC(=O)NC1=O    ZINC000003208092
Cn1cccc1C(=O)NC(=O)CCl    ZINC000003278166
CCOC(=O)CN1C(=O)NC(=O)C1=O    ZINC000002567176
COC(=O)/C(OC)=C1/NC(=O)NC1=O    ZINC000100165769
O=C(O)C(=O)N[C@@H]1CCC(=O)NC1=O    ZINC000084406165
NC(=O)NC(=O)CSc1ncc[nH]1    ZINC000306180902
NC(=O)NC(=O)c1c(F)cccc1F    ZINC000070045188
O=C(O)C(=O)N[C@H]1CCC(=O)NC1=O    ZINC000084406166
Cc1noc(OCC(=O)NC(N)=O)n1    ZINC000337465475
NC(=O)NC(=O)C[C@H]1NC(=O)NC1=O    ZINC000005328959
O=C1NC(=O)C(=NNCCO)C(=O)N1    ZINC001326240577
NC(=O)NC(=O)C[C@@H]1NC(=O)NC1=O    ZINC000001738553
CON=CC(=O)NN1CC(=O)NC1=O    ZINC001347141253
C=C(F)C(=O)N[C@@H]1CCC(=O)NC1=O    ZINC001180120263
O=C1NC(=O)[C@@H](NC2CCCC2)S1    ZINC001257342190
C=C(F)C(=O)N[C@H]1CCC(=O)NC1=O    ZINC001180120265
O=C1NC(=O)[C@H](NC2CCCC2)S1    ZINC001257342179
O=C1CC(=C=Nc2ccccc2)C(=O)N1    ZINC000001714321
CCN(/C=C1\SC(=O)NC1=O)CC    ZINC000584905793
CCC1(CC)C(=O)NC(=O)NC1=S    ZINC000005509033
CSC1=C(C(=O)NC(N)=O)CCC1    ZINC000041105032
Cn1nnn(CC(=O)NC(N)=O)c1=O    ZINC001652968214
C[C@@H](CC(=O)O)[C@@]1(C)NC(=O)NC1=O    ZINC000001670880
C/C=C(/C)C(=O)OCC(=O)NC(N)=O    ZINC000750900242
CNC(=O)NC(=O)COC(=O)C1CC1    ZINC000028632002
CC(C)=CC(=O)OCC(=O)NC(N)=O    ZINC000007651491
COC(=O)N[C@@]1(C)CCC(=O)NC1=O    ZINC001193929168
CCOC(=O)CC[C@@H]1NC(=O)NC1=O    ZINC000043856882
CCC1(COC)C(=O)NC(=O)NC1=O    ZINC000001752373
CC(C)N1C(=O)NC(=O)[C@@H]1CC(=O)O    ZINC000009049671
O=C(CCO)N[C@@H]1CCC(=O)NC1=O    ZINC001179577327
NC(=O)NC(=O)COC(=O)C1CCC1    ZINC000028452287
NCCCC(=O)O[C@@H]1CC(=O)NC1=O    ZINC000100498598
COC(=O)N[C@]1(C)CCC(=O)NC1=O    ZINC001193929167
CC(C)OC(=O)/C=C/C(=O)NC(N)=O    ZINC000001608772
C[C@]1(CCCC(=O)O)NC(=O)NC1=O    ZINC000020417474
CCC(=O)NC(=O)C(=O)NC(=O)CC    ZINC000001716293
C[C@H](CC(=O)O)[C@@]1(C)NC(=O)NC1=O    ZINC000001670881
C[C@@H](OC(=O)C1CC1)C(=O)NC(N)=O    ZINC000020893480
C[C@@H](CC(=O)O)[C@]1(C)NC(=O)NC1=O    ZINC000001670878
O=C(CCO)N[C@H]1CCC(=O)NC1=O    ZINC001179577328
CCC1(CCO)C(=O)NC(=O)NC1=O    ZINC000001615480
CC1(C(=O)OCC(=O)NC(N)=O)CC1    ZINC000761432926
CC(C)N1C(=O)NC(=O)[C@H]1CC(=O)O    ZINC000009049665
C[C@H](OC(=O)C1CC1)C(=O)NC(N)=O    ZINC000020893483
CCOC(=O)C[C@@]1(C)NC(=O)NC1=O    ZINC000000409572
COC(=O)CC[C@@]1(C)NC(=O)NC1=O    ZINC000090514157
C/C=C(\C)C(=O)OCC(=O)NC(N)=O    ZINC000750900236
COC(=O)CC[C@]1(C)NC(=O)NC1=O    ZINC000090514154
O=C1C[C@@H](N2C[C@@H](O)[C@@H](O)C2)C(=O)N1    ZINC000086331646
CC(C)OC(=O)/C=C\C(=O)NC(N)=O    ZINC000104334971
CCOC(=O)CN1CCC(=O)NC1=O    ZINC000216079356
CCN(C(=O)CO)[C@@H]1CC(=O)NC1=O    ZINC000622339328
COCC(=O)N[C@H]1CCC(=O)NC1=O    ZINC000082256509
C[C@@]1(CCCC(=O)O)NC(=O)NC1=O    ZINC000020417472
CCOCCCN1C(=O)NC(=O)C1=O    ZINC000002619051
CON(C)C(=O)C[C@@H]1CC(=O)NC1=O    ZINC000929700982
CON(C)C(=O)C[C@H]1CC(=O)NC1=O    ZINC000929700980
O=C1C[C@H](N2C[C@@H](O)[C@@H](O)C2)C(=O)N1    ZINC000118075020
CCONC(=O)C[C@H]1CC(=O)NC1=O    ZINC001332651308
NC(=O)NC(=O)COC(=O)CC1CC1    ZINC000914813419
CCN(C(=O)CO)[C@H]1CC(=O)NC1=O    ZINC000622339329
COCC(=O)N[C@@H]1CCC(=O)NC1=O    ZINC000082256508
C=CCNC(=O)NC(=O)COC(C)=O    ZINC000061574960
C[C@H](CC(=O)O)[C@]1(C)NC(=O)NC1=O    ZINC000001670879
CCOC(=O)C[C@]1(C)NC(=O)NC1=O    ZINC000000409571
CC(=O)OCC(=O)NC(=O)NC1CC1    ZINC000796750320
CCONC(=O)C[C@@H]1CC(=O)NC1=O    ZINC001332651309
CC1(C)C(=O)NC(=O)N1CCC(=O)O    ZINC000095630507
CON(C)C(=O)C1CC(=O)NC(=O)C1    ZINC000003075378
CCOC(=O)CC[C@H]1NC(=O)NC1=O    ZINC000043856879
C=CCCC(=O)OCC(=O)NC(N)=O    ZINC000726650901
CC(C)(N)C(=O)NN1CC(=O)NC1=O    ZINC001332152168
NCCNC(=O)[C@@H]1CC(=O)NC(=O)N1    ZINC000215813276
C[C@@H](CN)C(=O)NN1CC(=O)NC1=O    ZINC001326031309
CC[C@@H](N)C(=O)NN1CC(=O)NC1=O    ZINC000307305105
CNCCC(=O)NN1CC(=O)NC1=O    ZINC001326346437
NCCCC(=O)NN1CC(=O)NC1=O    ZINC001326816431
C[C@H](CN)C(=O)NN1CC(=O)NC1=O    ZINC001326031326
CN[C@@H](C)C(=O)NN1CC(=O)NC1=O    ZINC001350398496
NCCNC(=O)CN1CC(=O)NC1=O    ZINC000308863732
CC[C@H](N)C(=O)NN1CC(=O)NC1=O    ZINC000307305104
CN(C)C[C@]1(N)C(=O)NC(=O)N=C1O    ZINC000019366703
O=C1C[C@@H](N2CC[C@H](CF)C2)C(=O)N1    ZINC000887303194
O=C1C[C@@H](N2CC[C@@H](CF)C2)C(=O)N1    ZINC000887303193
O=C1C[C@H](N2CCC(F)CC2)C(=O)N1    ZINC000887301155
O=C1C[C@H](N2CC[C@@H](CF)C2)C(=O)N1    ZINC000887303192
O=C1NC(=O)[C@@H]2CN(CCCF)C[C@H]12    ZINC001307786437
O=C1C[C@@H](N2CCC(F)CC2)C(=O)N1    ZINC000887301154
O=C1C[C@H](N2CC[C@H](CF)C2)C(=O)N1    ZINC000887303195
COC[C@@H](C)N[C@@H]1CCC(=O)NC1=O    ZINC000084404348
C[C@@H](O)CN(C)[C@H]1CCC(=O)NC1=O    ZINC000799124301
CCON(CC)[C@@H]1CCC(=O)NC1=O    ZINC000879797528
COC[C@@H](C)NC[C@@H]1CC(=O)NC1=O    ZINC001255560043
CCC(CC)C(=O)NC(=O)NC(C)=O    ZINC000001679191
CC[C@H](CO)N[C@H]1CCC(=O)NC1=O    ZINC000931775231
COCCN(C)[C@H]1CCC(=O)NC1=O    ZINC000765967593
CC[C@@H](O)CNC[C@H]1CC(=O)NC1=O    ZINC001251811355
CCN(CCO)[C@@H]1CCC(=O)NC1=O    ZINC000799121393
CC[C@@H](O)CNC[C@@H]1CC(=O)NC1=O    ZINC001251811354
CC[C@@H](O)CN[C@@H]1CCC(=O)NC1=O    ZINC000084405559
COC[C@H](C)NC[C@H]1CC(=O)NC1=O    ZINC001255560041
CC(C)(O)CNC[C@H]1CC(=O)NC1=O    ZINC001252369263
C[C@@H](O)CN(C)[C@@H]1CCC(=O)NC1=O    ZINC000799124300
COC[C@@H](C)N[C@H]1CCC(=O)NC1=O    ZINC000084404351
C[C@H](O)CN(C)[C@@H]1CCC(=O)NC1=O    ZINC000799124299
C[C@H](O)CN[C@]1(C)CCC(=O)NC1=O    ZINC001251971515
CC(C)(O)CN[C@@H]1CCC(=O)NC1=O    ZINC000084405079
CCCCC[C@@]1(CO)NC(=O)NC1=O    ZINC000001600196
CC[C@@H](O)CN[C@H]1CCC(=O)NC1=O    ZINC000084405563
COC[C@H](C)N[C@@H]1CCC(=O)NC1=O    ZINC000084404346
COC[C@@H](C)NC[C@H]1CC(=O)NC1=O    ZINC001255560042
CC[C@@H](CO)N[C@@H]1CCC(=O)NC1=O    ZINC000931775229
CCON(CC)[C@H]1CCC(=O)NC1=O    ZINC000879797533
CC[C@H](CO)N[C@@H]1CCC(=O)NC1=O    ZINC000931775230
COC[C@H](C)N[C@H]1CCC(=O)NC1=O    ZINC000084404350
C[C@H](O)CN[C@@]1(C)CCC(=O)NC1=O    ZINC001251971516
C[C@H](O)CN(C)[C@H]1CCC(=O)NC1=O    ZINC000799124295
CC(C)(O)CN[C@H]1CCC(=O)NC1=O    ZINC000084405082
CC(C)(O)CNC[C@@H]1CC(=O)NC1=O    ZINC001252369261
COC[C@H](C)NC[C@@H]1CC(=O)NC1=O    ZINC001255560040
CCCCC[C@]1(CO)NC(=O)NC1=O    ZINC000005743072
CCN(CCO)[C@H]1CCC(=O)NC1=O    ZINC000799121395
CC[C@@H](CO)N[C@H]1CCC(=O)NC1=O    ZINC000931775228
COCCN(C)[C@@H]1CCC(=O)NC1=O    ZINC000765967592
NC(=O)NC(=O)CN1CCCNCC1    ZINC000022144025
C[C@@H]1C[C@H](N)CN1CC(=O)NC(N)=O    ZINC000306610250
NC[C@H]1CCN(CC(=O)NC(N)=O)C1    ZINC000050249026
NC(=O)NC(=O)CN1CCC(N)CC1    ZINC000022145027
CNC(=O)NC(=O)CN1CC[C@H](N)C1    ZINC000050242810
C[C@@H]1CN(CC(=O)NC(N)=O)CCN1    ZINC000083814739
C[C@@H]1C[C@@H](N)CN1CC(=O)NC(N)=O    ZINC000306610249
CN(CC(=O)NC(N)=O)[C@H]1CCNC1    ZINC000070895369
C[C@H](C(=O)NC(N)=O)N1CCNCC1    ZINC000026516858
NC(=O)NC(=O)CN1CCC[C@H](N)C1    ZINC000041029882
C[C@H]1C[C@H](N)CN1CC(=O)NC(N)=O    ZINC000306610252
CNC(=O)NC(=O)CN1CCNCC1    ZINC000034938259
CNC(=O)NC(=O)CN1CC[C@@H](N)C1    ZINC000050242811
CN[C@@H]1CCN(CC(=O)NC(N)=O)C1    ZINC000150187770
CN1CCN(CC(=O)NC(N)=O)CC1    ZINC000032774124
C[C@H](C(=O)NC(N)=O)N1CC[C@@H](N)C1    ZINC000130765640
C[C@@H](C(=O)NC(N)=O)N1CC[C@@H](N)C1    ZINC000130765432
C[C@H]1CN(CC(=O)NC(N)=O)CCN1    ZINC000083814740
NC(=O)NC(=O)CNCC1(N)CCC1    ZINC001326278645
C[C@H]1CNCCN1CC(=O)NC(N)=O    ZINC000054373140
C[C@H](C(=O)NC(N)=O)N1CC[C@H](N)C1    ZINC000050243893
CN(CC(=O)NC(N)=O)[C@@H]1CCNC1    ZINC000070895365
C[C@H]1C[C@@H](N)CN1CC(=O)NC(N)=O    ZINC000306610247
NC(=O)NC(=O)CCN1CC[C@@H](N)C1    ZINC000050243122
NC(=O)NC(=O)CN1CCC[C@@H](N)C1    ZINC000041029883
C[C@@H]1CNCCN1CC(=O)NC(N)=O    ZINC000054373139
C[C@@H](C(=O)NC(N)=O)N1CC[C@H](N)C1    ZINC000050243892
NC(=O)NC(=O)CCN1CC[C@H](N)C1    ZINC000050243123
NC[C@H]1CCCN1CC(=O)NC(N)=O    ZINC000082595108
CN(CC(=O)NC(N)=O)C1CC(N)C1    ZINC000307453512
CN[C@H]1CCN(CC(=O)NC(N)=O)C1    ZINC000150188006
C[C@@H](C(=O)NC(N)=O)N1CCNCC1    ZINC000026516860
NC[C@@H]1CCN(CC(=O)NC(N)=O)C1    ZINC000050249025
CCC[C@@H](C)[C@@H](CC)C(=O)NC(N)=O    ZINC000004769118
CCC[C@H](C)[C@H](CC)C(=O)NC(N)=O    ZINC000004769121
CCC[C@H](C)[C@@H](CC)C(=O)NC(N)=O    ZINC000004769119
CCC[C@@H](C)[C@H](CC)C(=O)NC(N)=O    ZINC000004769120
CCOC(=O)/C=C1\SC(=O)NC1=O    ZINC000017296756
CCOC(=O)/C=C1/SC(=O)NC1=O    ZINC000001470524
NC(=O)NC(=O)CSc1ncco1    ZINC000306764835
C=C(N)C(=O)N[C@H]1SC(=O)NC1=O    ZINC001219903915
C=C(N)C(=O)N[C@@H]1SC(=O)NC1=O    ZINC001219903914
NC(=O)NC(=O)CSc1cnn[nH]1    ZINC000306257131
NC(=O)NC(=O)CSc1ncn[nH]1    ZINC000044508630
NC(=O)NC(=O)CN1C(=O)COC1=O    ZINC001652158067
CC(=O)CS[C@@H]1CCC(=O)NC1=O    ZINC000306387591
CC(=O)CS[C@H]1CCC(=O)NC1=O    ZINC000306387590
O=C1CC[C@H](SC2COC2)C(=O)N1    ZINC000901635632
O=C1CC[C@@H](SC2COC2)C(=O)N1    ZINC000901635633
NC(=O)NC1(N)C(=O)NC(=O)NC1=O    ZINC000001590963
N#Cc1ccc([C@@H]2NC(=O)NC2=O)cc1    ZINC000060392912
N#Cc1ccc([C@H]2NC(=O)NC2=O)cc1    ZINC000060392911
CNC(=S)NC[C@H]1CC(=O)NC1=O    ZINC001200616701
CNC(=S)N[C@H]1CCC(=O)NC1=O    ZINC000164411002
CNC(=S)N[C@@H]1CCC(=O)NC1=O    ZINC000164410875
COCC(=O)O[C@H]1CCC(=O)NC1=O    ZINC000798569894
O=C(OCCO)C1CC(=O)NC(=O)C1    ZINC000726820880
CNC(=S)NC[C@@H]1CC(=O)NC1=O    ZINC001200616700
CSCCC=NN1CC(=O)NC1=O    ZINC000308317325
COCC(=O)O[C@@H]1CCC(=O)NC1=O    ZINC000798569893
O=C(NCCO)[C@@H]1CC(=O)NC(=O)N1    ZINC000209132704
CCOCC(=O)NN1CC(=O)NC1=O    ZINC001317982621
CCONC(=O)[C@@H]1CC(=O)NC(=O)N1    ZINC000214534397
CON(C)C(=O)[C@@H]1CC(=O)NC(=O)N1    ZINC000214533963
CO[C@@H](C)C(=O)NN1CC(=O)NC1=O    ZINC001318075624
COCCC(=O)NN1CC(=O)NC1=O    ZINC001322367485
CO[C@H](C)C(=O)NN1CC(=O)NC1=O    ZINC001318075626
O=C(CN1CC(=O)NC1=O)NCCO    ZINC000269110530
O=C1NC(=O)[C@H]2CCCc3cccc1c32    ZINC000001572140
CC(C)C[C@]1(C)SCC(=O)NC1=O    ZINC000002035519
CCC1(CC)S[C@@H](C)C(=O)NC1=O    ZINC000001752193
C=C(C)c1ccc2c(c1)CC(=O)NC2=O    ZINC001240837878
O=C1CC2(Cc3ccccc3C2)C(=O)N1    ZINC000037374881
CC(C)CS[C@@H]1CCC(=O)NC1=O    ZINC000839980333
CCC1(CC)S[C@H](C)C(=O)NC1=O    ZINC000002035543
O=C1NC(=O)[C@@H]2CCCc3cccc1c32    ZINC000005648516
O=C1C[C@]2(CCc3ccccc32)C(=O)N1    ZINC000000103512
CC(C)CS[C@H]1CCC(=O)NC1=O    ZINC000839980334
CCCC[C@H]1S[C@@H](C)C(=O)NC1=O    ZINC000001751650
CCCC[C@@H]1S[C@H](C)C(=O)NC1=O    ZINC000001751642
CCCC[C@H]1S[C@H](C)C(=O)NC1=O    ZINC000001751646
CC(C)C[C@@]1(C)SCC(=O)NC1=O    ZINC000001752298
O=C1C[C@@]2(CCc3ccccc32)C(=O)N1    ZINC000000103515
CCCC[C@@H]1S[C@@H](C)C(=O)NC1=O    ZINC000001751648
NC(=O)NC(=O)CN1CCC=C(F)C1    ZINC000272453954
O=C1NC(=O)N2CCN(CCF)C[C@H]12    ZINC000778954087
O=C1NC(=O)N2CCN(CCF)C[C@@H]12    ZINC000778954083
C=C[C@H](CO)N[C@H](C)C(=O)NC(N)=O    ZINC000717553544
CN(CC(=O)NC(N)=O)[C@@H]1CCOC1    ZINC000106881072
CN(CC(=O)NC(N)=O)[C@H]1CCOC1    ZINC000106881074
CNC(=O)NC(=O)CN1CC[C@H]1CO    ZINC000934031663
NC(=O)NC(=O)CCN[C@@H]1CCOC1    ZINC001348971280
C[C@@H]1CN(CC(=O)NC(N)=O)CCO1    ZINC000025755998
CNC(=O)NC(=O)CN1CC[C@@H]1CO    ZINC000934031664
C[C@H](C(=O)NC(N)=O)N1CC[C@@H]1CO    ZINC000934026725
CNC(=O)NC(=O)CN1CCOCC1    ZINC000016334795
C[C@H]1CN(CC(=O)NC(N)=O)CCO1    ZINC000025756000
NC(=O)NC(=O)CCN1CCOCC1    ZINC000073141037
C[C@@H](C(=O)NC(N)=O)N1CCOCC1    ZINC000058874578
C=C[C@H](CO)N[C@@H](C)C(=O)NC(N)=O    ZINC000717553543
NC(=O)NC(=O)CCN1CC[C@H]1CO    ZINC001342308863
NC(=O)NC(=O)CCNOC1CCC1    ZINC000819342798
NC(=O)NC(=O)CCNOCC1CC1    ZINC000819330551
C[C@H](C(=O)NC(N)=O)N1CC[C@H]1CO    ZINC000934026726
C=CCNC(=O)NC(=O)CN(C)OC    ZINC000917172091
CNC(=O)NC(=O)CN1CC[C@@H](O)C1    ZINC000061707782
C=C[C@H](CO)NCCC(=O)NC(N)=O    ZINC001327587558
C[C@@H]1COCCN1CC(=O)NC(N)=O    ZINC000026451138
CON(C)CC(=O)NC(=O)NC1CC1    ZINC000917171462
CC(=O)NC(=O)NCN1CCOCC1    ZINC000031623715
NC(=O)NC(=O)CCN1CC[C@H](O)C1    ZINC000061707990
CNC(=O)NC(=O)CN1CC[C@H](O)C1    ZINC000061707781
CN(CC(=O)NC(N)=O)C1(CO)CC1    ZINC000331750387
NC(=O)NC(=O)CCN[C@H]1CCOC1    ZINC001336764066
NC(=O)NC(=O)CCN[C@H]1C[C@@H](O)C1    ZINC000576703299
NC(=O)NC(=O)CCN[C@@H]1CC[C@H]1O    ZINC001352804827
C[C@@H](C(=O)NC(N)=O)N1CC[C@H]1CO    ZINC000934026728
NC(=O)NC(=O)CCN[C@H]1C[C@H](O)C1    ZINC000596066510
NC(=O)NC(=O)CN(CCO)C1CC1    ZINC000048065412
C[C@@H](C(=O)NC(N)=O)N1CC[C@@H]1CO    ZINC000934026719
CCC(CC)C(=O)NC(=O)NC(N)=O    ZINC000001585983
NC(=O)NC(=O)CN1CCC(O)CC1    ZINC000016338340
NC(=O)NC(=O)CCN1CC[C@@H]1CO    ZINC001342308867
C[C@H]1COCCN1CC(=O)NC(N)=O    ZINC000026451139
C[C@H](C(=O)NC(N)=O)N1CC[C@H](O)C1    ZINC000061709248
C=C[C@H](CO)NCC(=O)NC(=O)NC    ZINC000595864129
C[C@@H](C(=O)NC(N)=O)N1CC[C@H](O)C1    ZINC000061709247
COC1CN(CCC(=O)NC(N)=O)C1    ZINC000357893486
CCCC(=O)NCCC(=O)NC(N)=O    ZINC000332450463
C[C@H](C(=O)NC(N)=O)N1CCOCC1    ZINC000069874695
CC(C)C(=O)NCCC(=O)NC(N)=O    ZINC000332431061
CNC(=O)NC(=O)CN(C)C(C)(C)C    ZINC000592179416
CCCCN(CC)CC(=O)NC(N)=O    ZINC000052877683
CNC(=O)NC(=O)CN(C)CC(C)C    ZINC000049442709
CC(C)[C@H](C)N[C@H](C)C(=O)NC(N)=O    ZINC000012668991
CCCCN(C)[C@@H](C)C(=O)NC(N)=O    ZINC000023696668
CC[C@H](C)CN(C)CC(=O)NC(N)=O    ZINC000171950003
CCCN(CC)[C@H](C)C(=O)NC(N)=O    ZINC000343652039
CC[C@H](C)N(C)CC(=O)NC(=O)NC    ZINC000102705252
CC(C)[C@H](C)N(C)CC(=O)NC(N)=O    ZINC000030148863
CCCN(C)CCC(=O)NC(=O)NC    ZINC000063756148
CCC[C@@H](C)N(C)CC(=O)NC(N)=O    ZINC000030269646
CC[C@@H](C)CN(C)CC(=O)NC(N)=O    ZINC000171950001
CCCN(CCC)CC(=O)NC(N)=O    ZINC000232687294
CCCN(CC)CC(=O)NC(=O)NC    ZINC000338220669
CN(CCC(=O)NC(N)=O)C(C)(C)C    ZINC000579829554
CCCCN(C)[C@H](C)C(=O)NC(N)=O    ZINC000023696671
CCN(CC)[C@H](C)C(=O)NC(=O)NC    ZINC000072591917
CCCN(C)[C@@H](C)C(=O)NC(=O)NC    ZINC000049480572
CC[C@@H](C)[C@@H](C)NCC(=O)NC(N)=O    ZINC000042555959
CC[C@@H](C)[C@H](C)NCC(=O)NC(N)=O    ZINC000042555965
CCCN(CC)[C@@H](C)C(=O)NC(N)=O    ZINC000343652041
CCN(CC)CCC(=O)NC(=O)NC    ZINC000044072535
CC(C)[C@@H](C)N[C@H](C)C(=O)NC(N)=O    ZINC000012668982
CCC(C)(C)N(C)CC(=O)NC(N)=O    ZINC000074320186
CCN(CC(=O)NC(=O)NC)C(C)C    ZINC000195527343
CCCN(CC)CCC(=O)NC(N)=O    ZINC000337670470
CCN(CC)[C@@H](C)C(=O)NC(=O)NC    ZINC000072591916
CC(C)[C@@H](C)N(C)CC(=O)NC(N)=O    ZINC000030148862
CC(C)CN(C)[C@@H](C)C(=O)NC(N)=O    ZINC000049442566
CC[C@H](C)[C@H](C)NCC(=O)NC(N)=O    ZINC000042555968
CCCCN(C)CCC(=O)NC(N)=O    ZINC000028905731
CCN(CC)CCCC(=O)NC(N)=O    ZINC000065949691
CCCCN(C)CC(=O)NC(=O)NC    ZINC000058874919
CC[C@@H](C)N(C)CCC(=O)NC(N)=O    ZINC000355352973
CC(C)CN(C)CCC(=O)NC(N)=O    ZINC000049442344
CCC(CC)N[C@@H](C)C(=O)NC(N)=O    ZINC000020308765
CCCN(C)CC(=O)NC(=O)NCC    ZINC000063761920
CC(C)[C@@H](C)N[C@@H](C)C(=O)NC(N)=O    ZINC000012668961
CC[C@@H](C)N(C)CC(=O)NC(=O)NC    ZINC000060575183
CCCN(C)[C@H](C)C(=O)NC(=O)NC    ZINC000049480573
CCC(CC)N[C@H](C)C(=O)NC(N)=O    ZINC000020308767
CCN(CCC(=O)NC(N)=O)C(C)C    ZINC000195355336
CCC[C@H](C)N(C)CC(=O)NC(N)=O    ZINC000030269648
CCN(CC(=O)NC(N)=O)CC(C)C    ZINC000046064669
CC[C@H](C)[C@@H](C)NCC(=O)NC(N)=O    ZINC000042555962
CC[C@H](C)N(C)CCC(=O)NC(N)=O    ZINC000060575361
CC(C)[C@H](C)N[C@@H](C)C(=O)NC(N)=O    ZINC000012668972
CCNC(=O)NC(=O)CN(CC)CC    ZINC000060486335
CC(C)CN(C)[C@H](C)C(=O)NC(N)=O    ZINC000049442568
O=C(O)CN/C=C1\SC(=O)NC1=O    ZINC000584905797
CC(=O)C(=O)N[C@H]1SC(=O)NC1=O    ZINC001142699532
CC(=O)C(=O)N[C@@H]1SC(=O)NC1=O    ZINC001142699531
NC(=O)NC(=O)Cn1ncsc1=O    ZINC000307610656
C=C[C@@H](O)CN[C@@H]1SC(=O)NC1=O    ZINC001253597043
C=C[C@H](O)CN[C@@H]1SC(=O)NC1=O    ZINC001253597045
C=C[C@@H](O)CN[C@H]1SC(=O)NC1=O    ZINC001253597046
C=C[C@H](O)CN[C@H]1SC(=O)NC1=O    ZINC001253597044
O=C1NC(=O)/C(=C/NCCCO)S1    ZINC000584905802
Cc1cc2c(c(NC#N)n1)C(=O)NC2=O    ZINC001157824437
CCNC(=S)NN1CC(=O)NC1=O    ZINC000307575814
NC(=O)NC(=O)/C=C/C(=O)OCCO    ZINC000001608768
C=C[C@H](O)C(=O)OCC(=O)NC(N)=O    ZINC000814544642
C=C[C@@H](O)C(=O)OCC(=O)NC(N)=O    ZINC000814544654
NC(=O)NC(=O)/C=C\C(=O)OCCO    ZINC000104334961
O=C1CC(=O)N(COCCO)C(=O)N1    ZINC000100041399
Cc1cccc(/C=C2\NC(=O)NC2=O)c1    ZINC000012410471
O=C1CN(/C=C/c2ccccc2)C(=O)N1    ZINC000032627183
O=C1C/C(=C\Nc2ccccc2)C(=O)N1    ZINC000104246492
O=C1C=C(NCc2ccccc2)C(=O)N1    ZINC000019865911
Cc1ccc(/C=C2\NC(=O)NC2=O)cc1    ZINC000012410470
C=C(C)c1nc(C)cc2c1C(=O)NC2=O    ZINC001240832589
O=C1NC(=O)/C(=C/Cc2ccccc2)N1    ZINC000100437908
Cc1ccccc1/C=C1/NC(=O)NC1=O    ZINC000000072112
O=C1NC(=O)[C@@]2(CCc3ccccc32)N1    ZINC000003258337
C#CCNC(=O)NC(=O)c1ccccc1    ZINC001202460482
Cc1ccccc1/C=C1\NC(=O)NC1=O    ZINC000012408864
O=C1C/C(=C/Nc2ccccc2)C(=O)N1    ZINC000000179007
C=CC(=O)NC(=O)/C=C/c1cccnc1    ZINC000013214464
Cc1ccc(/C=C2/NC(=O)NC2=O)cc1    ZINC000000072876
C=CC(=O)NC(=O)/C=C\c1cccnc1    ZINC000017005472
O=C1NC(=O)[C@]2(CCc3ccccc32)N1    ZINC000001665187
O=C1NC(=O)C2(Cc3ccccc3C2)N1    ZINC000001718080
Cc1cccc(/C=C2/NC(=O)NC2=O)c1    ZINC000000073208
O=C(C[C@@H]1CC(=O)NC1=O)NCCF    ZINC001119967312
CS[C@@H](C)C(=O)NC(=O)NC1CC1    ZINC000047895773
NC(=O)NC(=O)CCSC1CCC1    ZINC000450986416
CCC[C@@H](C)N[C@H]1SC(=O)NC1=O    ZINC001257306252
CCC(CC)N[C@@H]1SC(=O)NC1=O    ZINC001257286961
NC(=O)NC(=O)CCSCC1CC1    ZINC000268621959
CCC[C@@H](C)N[C@@H]1SC(=O)NC1=O    ZINC001257306251
CCC[C@H](C)N[C@H]1SC(=O)NC1=O    ZINC001257306250
CCC(CC)N[C@H]1SC(=O)NC1=O    ZINC001257286968
CC(C)=CCSCC(=O)NC(N)=O    ZINC000308323298
C[C@@H](SC1CCC1)C(=O)NC(N)=O    ZINC000336256721
CS[C@H](C)C(=O)NC(=O)NC1CC1    ZINC000047895774
C=CCNC(=O)NC(=O)[C@@H](C)SC    ZINC000107078909
CNC(=O)NC(=O)CSC1CCC1    ZINC000336257318
C[C@H](SCC1CC1)C(=O)NC(N)=O    ZINC000291666951
C[C@H](SC1CCC1)C(=O)NC(N)=O    ZINC000336256722
C[C@@H](SCC1CC1)C(=O)NC(N)=O    ZINC000291666949
O=C(C[C@H]1CC(=O)NC1=O)NCCF    ZINC001119967313
NC(=O)NC(=O)CSC1CCCC1    ZINC000004877038
C=CCSCCC(=O)NC(=O)NC    ZINC000114756980
CCC[C@H](C)N[C@@H]1SC(=O)NC1=O    ZINC001257306249
CNC(=O)NC(=O)CSCC1CC1    ZINC000291148546
C=CCNC(=O)NC(=O)[C@H](C)SC    ZINC000107078905
CCC(=O)O[C@H](C)C(=O)NC(=O)NC    ZINC000028844947
CCNC(=O)NC(=O)[C@H](C)OC(C)=O    ZINC000010862076
CC(C)C(=O)O[C@@H](C)C(=O)NC(N)=O    ZINC000020893444
O=C1CC[C@H](NC[C@H](O)CO)C(=O)N1    ZINC000084405587
CC[C@H](C)C(=O)OCC(=O)NC(N)=O    ZINC000024132033
CC[C@@]1(C(OC)OC)NC(=O)NC1=O    ZINC000004429723
CCCNC(=O)NC(=O)COC(C)=O    ZINC000007110076
CCCCC(=O)OCC(=O)NC(N)=O    ZINC000028451392
CC[C@]1(C(OC)OC)NC(=O)NC1=O    ZINC000001602403
O=C1C[C@H](CNC[C@H](O)CO)C(=O)N1    ZINC001252073688
CC(C)C(=O)O[C@H](C)C(=O)NC(N)=O    ZINC000020893447
CC(C)(C)C(=O)OCC(=O)NC(N)=O    ZINC000051388651
CC(=O)O[C@H](C(=O)NC(N)=O)C(C)C    ZINC000007110190
CCCC(=O)O[C@H](C)C(=O)NC(N)=O    ZINC000020893469
CC(=O)O[C@@H](C(=O)NC(N)=O)C(C)C    ZINC000007110196
O=C1C[C@@H](CNC[C@H](O)CO)C(=O)N1    ZINC001252073689
CCCC(=O)OCC(=O)NC(=O)NC    ZINC000797650962
CCCC(=O)O[C@@H](C)C(=O)NC(N)=O    ZINC000020893466
CC[C@@H](C)C(=O)OCC(=O)NC(N)=O    ZINC000024132029
CCC(=O)O[C@@H](C)C(=O)NC(=O)NC    ZINC000028844944
CNC(=O)NC(=O)COC(=O)C(C)C    ZINC000028631103
CCNC(=O)NC(=O)[C@@H](C)OC(C)=O    ZINC000010862074
CCNC(=O)NC(=O)COC(=O)CC    ZINC000010745805
O=C1CC[C@@H](NC[C@H](O)CO)C(=O)N1    ZINC000084405585
CC(=O)NC(=O)NC(=O)OC(C)(C)C    ZINC000687827824
CN(CCC(=O)NC(N)=O)CC(N)=O    ZINC001318282605
C[C@H](C(=O)NC(N)=O)N(C)CC(N)=O    ZINC000047629235
NCCC(=O)NCCC(=O)NC(N)=O    ZINC000380153544
CNC(=O)CNCCC(=O)NC(N)=O    ZINC000389292893
C[C@@H](N)C(=O)NCCC(=O)NC(N)=O    ZINC000309085203
C[C@@H](C(=O)NC(N)=O)N(C)CC(N)=O    ZINC000047629233
C[C@H](N)C(=O)NCCC(=O)NC(N)=O    ZINC000308864600
CCNC(=O)NCCC(=O)NC(N)=O    ZINC000337907469
CN(CCCF)[C@H]1CCC(=O)NC1=O    ZINC000887141450
CNC(=O)CN(C)CC(=O)NC(N)=O    ZINC000053147995
CN(C)C(=O)NCCC(=O)NC(N)=O    ZINC001325156084
CC(=O)NCCNCC(=O)NC(N)=O    ZINC000035135168
CNC(=O)NC(=O)CN(C)CC(N)=O    ZINC000047629171
CNCC(=O)NCCC(=O)NC(N)=O    ZINC000308885169
CN(CCCF)[C@@H]1CCC(=O)NC1=O    ZINC000887141449
CN(CC(=O)NC(N)=O)CC(C)(C)N    ZINC000595898905
C[C@@H](N)CN(C)[C@H](C)C(=O)NC(N)=O    ZINC000251088986
C[C@@H](C(=O)NC(N)=O)N(C)CCCN    ZINC000020420031
C[C@@H](N)CN(C)CCC(=O)NC(N)=O    ZINC000308513310
C[C@H](CN)N(C)CCC(=O)NC(N)=O    ZINC000336761551
CNC(=O)NC(=O)CN(C)C[C@H](C)N    ZINC000389246267
C[C@H](C(=O)NC(N)=O)N(C)C[C@H](C)N    ZINC000251088263
CNC(=O)NC(=O)CN(C)C[C@@H](C)N    ZINC000389246270
CCN(CCN)[C@@H](C)C(=O)NC(N)=O    ZINC000041055952
C[C@H](N)CN(C)[C@@H](C)C(=O)NC(N)=O    ZINC000082595069
CCN(CCN)CC(=O)NC(=O)NC    ZINC000300794786
CN(CCCN)CCC(=O)NC(N)=O    ZINC000133197252
C[C@@H](N)CN(C)[C@@H](C)C(=O)NC(N)=O    ZINC000082595071
CCN(CCN)[C@H](C)C(=O)NC(N)=O    ZINC000041055954
C[C@H](C(=O)NC(N)=O)N(C)CCCN    ZINC000020420030
CNC(=O)NC(=O)CN(C)[C@H](C)CN    ZINC000336769827
C[C@H](N)CN(C)CCC(=O)NC(N)=O    ZINC000308513309
CN(C)CCNCCC(=O)NC(N)=O    ZINC000308599992
C[C@@H](CN)N(C)CCC(=O)NC(N)=O    ZINC000336761550
CCN(CCN)CCC(=O)NC(N)=O    ZINC000300838909
CNC(=O)NC(=O)CN(C)CCCN    ZINC000133203036
CNC(=O)NC(=O)CN(C)[C@@H](C)CN    ZINC000336769826
O=C(CCl)NC(=O)c1cccs1    ZINC000003416034
NC(=O)C(=O)N[C@@H]1SC(=O)NC1=O    ZINC001142934576
NC(=O)C(=O)N[C@H]1SC(=O)NC1=O    ZINC001142934575
NC(=O)NC(=O)Cn1cnc(Cl)n1    ZINC000306258486
O=C(O)CS[C@@H]1CCC(=O)NC1=O    ZINC001606297905
O=C(O)CS[C@H]1CCC(=O)NC1=O    ZINC001606297904
C[C@@H](N)C(=O)N[C@@H]1SC(=O)NC1=O    ZINC001219904449
C[C@@H](N)C(=O)N[C@H]1SC(=O)NC1=O    ZINC001219904450
CCNC(=O)N[C@@H]1SC(=O)NC1=O    ZINC001202553340
CCNC(=O)N[C@H]1SC(=O)NC1=O    ZINC001202553337
NC(=O)NC(=O)CCNC(=O)C(=O)O    ZINC000308498154
O=C1NC(=O)c2c1cccc2C[C@@H]1CO1    ZINC000040450107
O=C1C/C(=C\c2cccc(O)c2)C(=O)N1    ZINC000045245013
O=C1NC(=O)C2(Cc3ccccc3C2)O1    ZINC000039318234
O=C1NC(=O)c2c1cccc2C[C@H]1CO1    ZINC000035923713
COCCS[C@H]1CCC(=O)NC1=O    ZINC000308461627
O=C1NC(=O)[C@]2(CCc3ccccc32)O1    ZINC000029240050
COCCS[C@@H]1CCC(=O)NC1=O    ZINC000308461628
O=C1NC(=O)[C@@]2(CCc3ccccc32)O1    ZINC000029240042
O=C(OCCF)C1CC(=O)NC(=O)C1    ZINC000744925758
COc1ccc(C2=CC(=O)NC2=O)cc1    ZINC000003093378
N#CCNC(=O)NC(=O)c1ccccc1    ZINC001202459600
CC1(C)[C@@]2(C#N)C[C@@]1(C#N)C(=O)NC2=O    ZINC000101015136
CN1C(=O)NC(=O)/C1=C/c1cccnc1    ZINC000004701620
Nc1nc2c(c3c1C(=O)NC3=O)CCC2    ZINC000020112267
O=C(NCCF)[C@@H]1CC(=O)NC(=O)N1    ZINC000614373458
C[C@H](SC1CNC1)C(=O)NC(N)=O    ZINC001576294597
NC(=O)NC(=O)CCSC1CNC1    ZINC001580097028
CC1(C)[C@]2(C#N)C[C@]1(C#N)C(=O)NC2=O    ZINC000101015140
O=C1CN(N=Cc2ccccc2)C(=O)N1    ZINC000252624033
O=C(CCCF)NN1CC(=O)NC1=O    ZINC001118800307
O=C(CCl)NC(=O)C1CCCCC1    ZINC000006046064
C[C@@H](SC1CNC1)C(=O)NC(N)=O    ZINC001576294602
O=C1CN(/N=C/c2ccccc2)C(=O)N1    ZINC000000334335
CC1(C)[C@@]2(C#N)C[C@]1(C#N)C(=O)NC2=O    ZINC000004530254
N#CCC(=O)NC(=O)Nc1ccccc1    ZINC000027795176
CCOC(=O)CC(=O)NC(=O)OCC    ZINC000003127627
CNC(=O)NC(=O)CN(C)CC(=O)O    ZINC000035304604
COC(=O)CN(C)CC(=O)NC(N)=O    ZINC000048372232
C[C@@H](O)C(=O)NCCC(=O)NC(N)=O    ZINC001320642379
C[C@H](C(=O)NC(N)=O)N(C)CC(=O)O    ZINC000035304073
C[C@@H]1C(=O)NC(=O)[C@]1(C)c1ccccc1    ZINC000000510398
C[C@@H]1C(=O)NC(=O)[C@@]1(C)c1ccccc1    ZINC000000510400
CC(C)(C)c1ccc2c(c1)C(=O)NC2=O    ZINC000000208543
CC(C)=C1[C@@H]2C=C[C@H]1[C@@H]1C(=O)NC(=O)[C@@H]21    ZINC000217432611
C[C@H](O)C(=O)NCCC(=O)NC(N)=O    ZINC001326163038
C[C@@H](C(=O)NC(N)=O)N(C)CC(=O)O    ZINC000035304070
CN(CCC(=O)O)CC(=O)NC(N)=O    ZINC000037932865
C[C@@H](C(=O)O)N(C)CC(=O)NC(N)=O    ZINC000054070174
O=C1NC(=O)[C@]23C=CC=C[C@@]12CCCC3    ZINC000101046001
Cc1ccc([C@]2(C)CC(=O)NC2=O)cc1    ZINC000036929130
C[C@]1(c2ccccc2)CCC(=O)NC1=O    ZINC000001607611
O=C1NC(=O)[C@@]23C=CC=C[C@]12CCCC3    ZINC000101046003
O=C1NC(=O)[C@@]23C=CC=C[C@@]12CCCC3    ZINC000045070735
CC(C)=C1[C@@H]2C=C[C@@H]1[C@@H]1C(=O)NC(=O)[C@@H]21    ZINC000217432545
C[C@H](C(=O)O)N(C)CC(=O)NC(N)=O    ZINC000054070176
CN(CCC(=O)NC(N)=O)CC(=O)O    ZINC000035305358
COCC(=O)NCCC(=O)NC(N)=O    ZINC001252741112
CC1(c2ccccc2)CC(=O)NC(=O)C1    ZINC000001671581
C[C@H]1C(=O)NC(=O)[C@]1(C)c1ccccc1    ZINC000000510397
CC(C)=C1[C@@H]2C=C[C@H]1[C@H]1C(=O)NC(=O)[C@@H]21    ZINC000012379209
C[C@@]1(c2ccccc2)CCC(=O)NC1=O    ZINC000003634841
Cc1ccc(C[C@H]2CC(=O)NC2=O)cc1    ZINC000005766404
CC(C)=C1[C@H]2C=C[C@H]1[C@@H]1C(=O)NC(=O)[C@H]21    ZINC000101170736
Cc1ccc(C[C@@H]2CC(=O)NC2=O)cc1    ZINC000104271022
CCOC(=O)NC(=O)CCC(=O)NN    ZINC000001719558
CC(C)(NCC(=O)NC(N)=O)C(=O)O    ZINC000083644312
CC(C)=C1[C@@H]2C=C[C@H]1[C@H]1C(=O)NC(=O)[C@H]21    ZINC000012363875
Cc1ccc([C@@]2(C)CC(=O)NC2=O)cc1    ZINC000036929131
C[C@H]1C(=O)NC(=O)[C@@]1(C)c1ccccc1    ZINC000000510399
CC(C)=C1[C@H]2C=C[C@H]1[C@@H]1C(=O)NC(=O)[C@@H]21    ZINC000101170735
CC(C)=C1[C@@H]2C=C[C@@H]1[C@@H]1C(=O)NC(=O)[C@H]21    ZINC000229800295
CC(C)=C1[C@H]2C=C[C@H]1[C@H]1C(=O)NC(=O)[C@@H]12    ZINC000100072382
CC(C)=C1[C@@H]2C=C[C@@H]1[C@H]1C(=O)NC(=O)[C@H]21    ZINC000100072380
CCCCCCSC(=O)NC(C)=O    ZINC000001706645
C[C@]1(F)CCN(CC(=O)NC(N)=O)C1    ZINC000334429103
C[C@@]1(F)CCN(CC(=O)NC(N)=O)C1    ZINC000334428996
C[C@H](CO)CNCCC(=O)NC(N)=O    ZINC000308685767
C[C@H](O)CN(C)[C@@H](C)C(=O)NC(N)=O    ZINC000051838752
C[C@H](CCO)NCCC(=O)NC(N)=O    ZINC001329434182
CNC(=O)NC(=O)CN(C)C[C@H](C)O    ZINC000051821472
CC[C@@H](CO)NCC(=O)NC(=O)NC    ZINC000379650262
C[C@@H](C(=O)NC(N)=O)N(C)CCCO    ZINC000300882962
CO[C@H](C)CNCCC(=O)NC(N)=O    ZINC000594716128
CNC(=O)NC(=O)CN(C)C[C@@H](C)O    ZINC000051821473
CCN(CC(=O)NC(N)=O)C[C@@H](C)O    ZINC000352185872
C[C@H](O)CCN(C)CC(=O)NC(N)=O    ZINC000075780316
CCOCCNCCC(=O)NC(N)=O    ZINC000308603303
CNC(=O)NC(=O)CN(C)CCCO    ZINC000281842797
C[C@H](O)CN(C)CCC(=O)NC(N)=O    ZINC000051821720
C[C@H](C(=O)NC(N)=O)N(C)CCCO    ZINC000300882964
C[C@@H](O)CCN(C)CC(=O)NC(N)=O    ZINC000075780321
CC[C@@H](CO)N[C@@H](C)C(=O)NC(N)=O    ZINC000035114247
CN(CC(=O)NC(N)=O)CC(C)(C)O    ZINC000078727870
CN(CCO)CCCC(=O)NC(N)=O    ZINC001251665137
COC[C@@H](C)NCCC(=O)NC(N)=O    ZINC000389282952
CCCNC(=O)NC(=O)CN(C)OC    ZINC000917171163
CC(C)CONCCC(=O)NC(N)=O    ZINC000819183484
CNC(=O)NC(=O)CN(C)CCOC    ZINC000049236878
CC[C@H](CO)NCCC(=O)NC(N)=O    ZINC000379538551
C[C@@H](CO)CNCCC(=O)NC(N)=O    ZINC000308685768
COCCN(C)[C@H](C)C(=O)NC(N)=O    ZINC000049236822
CCON(CC)[C@@H](C)C(=O)NC(N)=O    ZINC000879794373
CCN(CCCO)CC(=O)NC(N)=O    ZINC000128484012
COCCN(C)CCC(=O)NC(N)=O    ZINC000048611308
CCN(CCO)CCC(=O)NC(N)=O    ZINC000049957160
COCCN(C)[C@@H](C)C(=O)NC(N)=O    ZINC000049236820
CNC(=O)NC(=O)[C@@H](C)N(C)CCO    ZINC000011483866
CC(C)N(CCO)CC(=O)NC(N)=O    ZINC000049825138
CNC(=O)NC(=O)CN(C)[C@H](C)CO    ZINC000118964542
CC[C@H](CO)NCC(=O)NC(=O)NC    ZINC000379650265
COCCCN(C)CC(=O)NC(N)=O    ZINC000066865579
CC[C@@H](CO)N[C@H](C)C(=O)NC(N)=O    ZINC000035114251
C[C@H](CO)N(C)CCC(=O)NC(N)=O    ZINC000124687565
C[C@@H](O)CN(C)[C@@H](C)C(=O)NC(N)=O    ZINC000051838754
C[C@@H](O)CN(C)CCC(=O)NC(N)=O    ZINC000051821721
CN(CCCO)CCC(=O)NC(N)=O    ZINC000300877849
CC[C@H](CO)N[C@@H](C)C(=O)NC(N)=O    ZINC000035114249
CCNC(=O)NC(=O)[C@H](C)N(C)OC    ZINC000764999208
CNC(=O)NC(=O)[C@H](C)N(C)CCO    ZINC000011483865
COCCCNCCC(=O)NC(N)=O    ZINC000308520987
COC[C@H](C)NCCC(=O)NC(N)=O    ZINC000389282951
CCN(CC(=O)NC(N)=O)C[C@H](C)O    ZINC000352185871
CC[C@@H](O)CNCCC(=O)NC(N)=O    ZINC000592429867
CCNC(=O)NC(=O)CN(C)CCO    ZINC000011483864
C[C@H](O)CCNCCC(=O)NC(N)=O    ZINC001336729086
CC[C@H](O)CNCCC(=O)NC(N)=O    ZINC000563142145
CCNC(=O)NC(=O)[C@@H](C)N(C)OC    ZINC000764999209
C[C@H](C(=O)NC(N)=O)N(C)C[C@H](C)O    ZINC000249725595
CCON(CC)[C@H](C)C(=O)NC(N)=O    ZINC000879794375
C[C@@H](CCO)NCCC(=O)NC(N)=O    ZINC001329434181
CCN(CCO)CC(=O)NC(=O)NC    ZINC000049754437
CCN(CCOC)CC(=O)NC(N)=O    ZINC000353463089
CNC(=O)NC(=O)CN(C)[C@@H](C)CO    ZINC000118964471
CCN(CCO)[C@@H](C)C(=O)NC(N)=O    ZINC000049754557
CC[C@@H](CO)NCCC(=O)NC(N)=O    ZINC000379538550
CC[C@H](CO)N[C@H](C)C(=O)NC(N)=O    ZINC000035114253
CO[C@@H](C)CNCCC(=O)NC(N)=O    ZINC000594716127
C[C@@H](O)CN(C)[C@H](C)C(=O)NC(N)=O    ZINC000249725596
NC(=O)NC(=O)CCNCCCCO    ZINC001261482383
CCON(CC)CC(=O)NC(=O)NC    ZINC000879793548
CCN(CCO)[C@H](C)C(=O)NC(N)=O    ZINC000049754559
CNC(=O)NC(=O)CCN(C)CCO    ZINC000050104611
NC(=O)NC(=O)C(Cl)(Cl)Cl    ZINC000004722892
O=C(O)C(=O)N[C@H]1SC(=O)NC1=O    ZINC001143420939
O=C(O)C(=O)N[C@@H]1SC(=O)NC1=O    ZINC001143420938
O=C(CCl)C1C(=O)NC(=O)NC1=O    ZINC000100196550
C=C(F)C(=O)N[C@H]1SC(=O)NC1=O    ZINC001180119938
C=C(F)C(=O)N[C@@H]1SC(=O)NC1=O    ZINC001180119937
N#C[C@@H]1C(=O)NC(=O)C=C1C(F)(F)F    ZINC000008764132
N#C[C@H]1C(=O)NC(=O)C=C1C(F)(F)F    ZINC000008764133
COCC(=O)N[C@@H]1SC(=O)NC1=O    ZINC001142821665
O=C(CCO)N[C@H]1SC(=O)NC1=O    ZINC001179577568
O=C(CCO)N[C@@H]1SC(=O)NC1=O    ZINC001179577566
COCC(=O)N[C@H]1SC(=O)NC1=O    ZINC001142821666
CCC1(CCl)C(=O)NC(=O)NC1=O    ZINC000001752178
O=C1NC(=O)/C(=C\c2ccc(O)cc2)N1    ZINC000012428936
O=C1CC(=O)N(c2ccccc2)C(=O)N1    ZINC000002819834
O=C1NC(=O)/C(=C\c2ccccc2O)N1    ZINC000100053971
O=C[C@@]1(c2ccccc2)NC(=O)NC1=O    ZINC000002044126
O=C1NC(=O)/C(=C/c2ccccc2O)N1    ZINC000016954447
O=C1NC(=O)N(Cc2ccccc2)C1=O    ZINC000006079072
O=C1NC(=O)/C(=C\C=C\c2ccco2)N1    ZINC000408917396
CC(=O)Nc1ccc2c(c1)C(=O)NC2=O    ZINC000001758087
CNC(=O)c1ccc2c(c1)C(=O)NC2=O    ZINC000059664674
O=C1NC(=O)/C(=C/c2cccc(O)c2)N1    ZINC000100662888
O=C[C@]1(c2ccccc2)NC(=O)NC1=O    ZINC000001690514
CC(=O)Nc1cccc2c1C(=O)NC2=O    ZINC000003279388
O=C1NC(=O)/C(=C\c2cccc(O)c2)N1    ZINC000013139308
Cc1ccc(N2C(=O)NC(=O)C2=O)cc1    ZINC000004206076
O=C1NC(=O)/C(=C/c2ccc(O)cc2)N1    ZINC000100033251
O=C1NC(=O)C(c2ccccc2)C(=O)N1    ZINC000002990177
CC[C@@H](O)CN[C@H]1SC(=O)NC1=O    ZINC001251799618
CC(=O)CS[C@H](C)C(=O)NC(N)=O    ZINC000308312546
CC(C)[S@@](=O)C[C@@H]1NC(=O)NC1=O    ZINC000005663188
NC(=O)NC(=O)CCSC1COC1    ZINC000901642628
CC(=O)[C@H](C)SCC(=O)NC(N)=O    ZINC000332432088
CC[C@@H](O)CN[C@@H]1SC(=O)NC1=O    ZINC001251799617
CNC(=O)NC(=O)CSC1COC1    ZINC000901644965
COC[C@H](C)N[C@@H]1SC(=O)NC1=O    ZINC001255555009
O=C1CN(N=Cc2ccncc2)C(=O)N1    ZINC000744807193
O=C1CN(N=Cc2cccnc2)C(=O)N1    ZINC000744807137
COC[C@H](C)N[C@H]1SC(=O)NC1=O    ZINC001255555008
CC(=O)CSCCC(=O)NC(N)=O    ZINC000379395257
CC(=O)[C@@H](C)SCC(=O)NC(N)=O    ZINC000332432062
CC(C)(O)CN[C@H]1SC(=O)NC1=O    ZINC001252365544
C[C@H](SC1COC1)C(=O)NC(N)=O    ZINC000901643940
CC(C)[S@](=O)C[C@@H]1NC(=O)NC1=O    ZINC000005663190
CC(=O)CS[C@@H](C)C(=O)NC(N)=O    ZINC000308312547
C[C@@H](SC1COC1)C(=O)NC(N)=O    ZINC000901643941
CC(C)(O)CN[C@@H]1SC(=O)NC1=O    ZINC001252365539
COC[C@@H](C)N[C@H]1SC(=O)NC1=O    ZINC001255555010
CC(C)[S@@](=O)C[C@H]1NC(=O)NC1=O    ZINC000005663183
COC[C@@H](C)N[C@@H]1SC(=O)NC1=O    ZINC001255555006
Cc1cc2c(c(NC=N)n1)C(=O)NC2=O    ZINC001157077727
O=C1CN(/N=C/c2ccncc2)C(=O)N1    ZINC000008216702
CNC(=O)NC(=O)CSCC(C)=O    ZINC000308219841
CC(C)[S@](=O)C[C@H]1NC(=O)NC1=O    ZINC000005663185
O=C1CN(N=Cc2ccccn2)C(=O)N1    ZINC000744807159
O=C(CCl)NC(=O)NC1CCCC1    ZINC000003308331
CCOCC(=O)OCC(=O)NC(N)=O    ZINC000028614481
CNC(=O)NC(=O)COC(=O)COC    ZINC000028669677
CCNC(=O)NC(=O)COC(=O)CO    ZINC000765401116
O=C1NC(=O)C2(CCC(F)(F)CC2)N1    ZINC000147913276
COCC(=O)O[C@H](C)C(=O)NC(N)=O    ZINC000028845693
CO[C@@H](C)C(=O)OCC(=O)NC(N)=O    ZINC000056306914
CNC(=O)NC(=O)[C@H](C)OC(=O)CO    ZINC000765402461
CCOC(=O)NC(=O)NC(=O)OCC    ZINC000001641462
CC(C)(O)C(=O)OCC(=O)NC(N)=O    ZINC001318145478
CNC(=O)NC(=O)[C@@H](C)OC(=O)CO    ZINC000765402474
CO[C@H](C)C(=O)OCC(=O)NC(N)=O    ZINC000056306915
COCCC(=O)OCC(=O)NC(N)=O    ZINC000727208753
COCC(=O)O[C@@H](C)C(=O)NC(N)=O    ZINC000028845692
O=C1CC[C@H](Nc2ccccc2)C(=O)N1    ZINC001167568991
Cc1ccc(C[C@@H]2NC(=O)NC2=O)cc1    ZINC000002034264
Cc1ccc(N[C@H]2CC(=O)NC2=O)cc1    ZINC000034578488
O=C1C[C@H](NCc2ccccc2)C(=O)N1    ZINC000100783900
O=C(NC(=O)N1CCC1)c1ccccc1    ZINC001202442351
C[C@@]1(c2ccc(N)cc2)CC(=O)NC1=O    ZINC000027559202
Cc1ccccc1[C@@H]1CC(=O)NC(=O)N1    ZINC000077297704
O=C1C[C@@H](NCc2ccccc2)C(=O)N1    ZINC000034578491
Cc1cccc([C@@H]2NC(=O)NC2=O)c1C    ZINC000061569584
Cc1ccccc1[C@@]1(C)NC(=O)NC1=O    ZINC000022172226
Cc1ccccc1[C@]1(C)NC(=O)NC1=O    ZINC000022172230
Nc1ccc(C[C@@H]2CC(=O)NC2=O)cc1    ZINC000097100466
Cc1cccc(N[C@@H]2CC(=O)NC2=O)c1    ZINC000102669342
C[C@@H](c1ccccc1)[C@@H]1NC(=O)NC1=O    ZINC000001563569
Cc1ccc([C@@]2(C)NC(=O)NC2=O)cc1    ZINC000004159347
O=C1NC(=O)[C@@H](CCc2ccccc2)N1    ZINC000003290149
Cc1ccc(N[C@@H]2CC(=O)NC2=O)cc1    ZINC000102653743
CC[C@@]1(c2ccccc2)NC(=O)NC1=O    ZINC000011536302
CC(C)(C)CSCC(=O)NC(N)=O    ZINC000281526587
CSCC(=O)NC(=O)NC(C)(C)C    ZINC000152619728
CCC(CC)SCC(=O)NC(N)=O    ZINC000131867231
CNC(=O)NC(=O)CSCC(C)C    ZINC000069050054
CC[C@H](C)CSCC(=O)NC(N)=O    ZINC000124081508
C[C@@]1(Cc2ccccc2)NC(=O)NC1=O    ZINC000001763096
CC[C@@H]1C(=O)NC(=O)N1c1ccccc1    ZINC000000078153
C[C@]1(c2ccncc2)CCC(=O)NC1=O    ZINC000026636994
C[C@@]1(c2ccncc2)CCC(=O)NC1=O    ZINC000029335573
Cc1ccccc1[C@H]1CC(=O)NC(=O)N1    ZINC000077297705
Nc1ccc(C[C@H]2CC(=O)NC2=O)cc1    ZINC000068577203
C[C@H](c1ccccc1)[C@@H]1NC(=O)NC1=O    ZINC000001563570
CC[C@]1(c2ccccc2)NC(=O)NC1=O    ZINC000000000546
CNC(=O)NC(=O)CCSC(C)C    ZINC000133701299
CC(C)[C@@H](C)SCC(=O)NC(N)=O    ZINC000079079835
CCCCCSCC(=O)NC(N)=O    ZINC000180725686
O=C1CCN(Cc2ccccc2)C(=O)N1    ZINC000000196910
Cc1ccc(N2C(=O)NC(=O)[C@@H]2C)cc1    ZINC000003259331
Cc1cccc(N[C@H]2CC(=O)NC2=O)c1    ZINC000036853469
Nc1ccc(C2CC(=O)NC(=O)C2)cc1    ZINC000117338127
Nc1cccc(C2CC(=O)NC(=O)C2)c1    ZINC000238627389
C[C@H](c1ccccc1)[C@H]1NC(=O)NC1=O    ZINC000001563572
Cc1ccc(N2C(=O)NC(=O)[C@H]2C)cc1    ZINC000003259332
Cc1ccc(N2CC(=O)NC2=O)cc1C    ZINC000001459901
O=C(NC(=O)c1ccccc1)NC1CC1    ZINC000147356087
C=CCNC(=O)NC(=O)c1ccccc1    ZINC000019958619
C[C@]1(Cc2ccccc2)NC(=O)NC1=O    ZINC000002033378
Cc1ccc(C[C@H]2NC(=O)NC2=O)cc1    ZINC000001754395
Cc1cccc([C@H]2NC(=O)NC2=O)c1C    ZINC000061569581
C[C@@H](c1ccccc1)[C@H]1NC(=O)NC1=O    ZINC000001563571
C[C@]1(c2ccc(N)cc2)CC(=O)NC1=O    ZINC000027559204
O=C1CN(Cc2ccccc2)CC(=O)N1    ZINC000057211621
CSCC(=O)NC(=O)NCC(C)C    ZINC000059352170
CS[C@H](C)C(=O)NC(=O)NC(C)C    ZINC000152612428
CC(C)CS[C@@H](C)C(=O)NC(N)=O    ZINC000069050180
CC(C)CSCCC(=O)NC(N)=O    ZINC000073925078
CC(C)CS[C@H](C)C(=O)NC(N)=O    ZINC000069050183
O=C1CN(CCc2ccccc2)C(=O)N1    ZINC000032627203
O=C1NC(=O)[C@H](CCc2ccccc2)N1    ZINC000003290147
CC[C@H]1C(=O)NC(=O)N1c1ccccc1    ZINC000000078151
O=C1CC[C@@H](Nc2ccccc2)C(=O)N1    ZINC001167568990
Cc1ccc([C@]2(C)NC(=O)NC2=O)cc1    ZINC000000124577
C=CC(=O)NC(=O)NCc1ccccc1    ZINC000012778437
CC(C)[C@H](C)SCC(=O)NC(N)=O    ZINC000079079839
CC[C@@H](C)CSCC(=O)NC(N)=O    ZINC000124081258
CCCSCCC(=O)NC(=O)NC    ZINC000079352205
CS[C@@H](C)C(=O)NC(=O)NC(C)C    ZINC000152612531
CCCCNC(=O)NC(=O)CSC    ZINC000152588847
NCCN(CCO)CC(=O)NC(N)=O    ZINC001326276518
CNC(=S)N[C@H]1SC(=O)NC1=O    ZINC001200611221
CNC(=S)N[C@@H]1SC(=O)NC1=O    ZINC001200611213
O=C1NC(=O)/C(=C/c2ccccc2)S1    ZINC000001042222
O=C1NC(=O)/C(=C\c2ccccc2)S1    ZINC000001042221
CC(=O)NC(=O)CS[C@H](C)C(=O)O    ZINC000388893584
CC(=O)NC(=O)CS[C@@H](C)C(=O)O    ZINC000388893581
COC(=O)c1cccc2c1C(=O)NC2=O    ZINC000096527876
COC(=O)c1ccc2c(c1)C(=O)NC2=O    ZINC000000240402
CC(=O)NC(=O)CSCCC(=O)O    ZINC000393726300
N#C/C(=C/c1ccco1)C(=O)NC(N)=O    ZINC000050011944
CNC(=O)NC(=O)CSCC(N)=O    ZINC001613862884
N#C/C(=C/c1ccoc1)C(=O)NC(N)=O    ZINC000409231429
C[C@H](SCC(N)=O)C(=O)NC(N)=O    ZINC001641205960
C[C@@H](SCC(N)=O)C(=O)NC(N)=O    ZINC001641205959
CNC(=O)CSCC(=O)NC(N)=O    ZINC000308254968
NC(=O)Nc1ccc2c(c1)C(=O)NC2=O    ZINC000019966555
NC(=O)CCSCC(=O)NC(N)=O    ZINC001348424017
O=C1C/C(=C/c2ccc(F)cc2)C(=O)N1    ZINC000068593808
O=C1C/C(=C\c2ccc(F)cc2)C(=O)N1    ZINC000070652232
O=C1N=C(O)/C(=C\c2ccc[nH]2)C(=O)N1    ZINC000009044113
NC(=O)NC(=O)CCNC/C=C/Cl    ZINC000905709408
NC(=O)NC(=O)CCNC/C=C\Cl    ZINC000905709409
CC[C@H]1Oc2ccccc2C(=O)NC1=O    ZINC000000134959
Cc1ccc(C)c([C@H]2OC(=O)NC2=O)c1    ZINC000039392974
CC(=O)NC(=O)CC(=O)c1ccccc1    ZINC000000198520
COC(=O)NC(=O)/C=C/c1ccccc1    ZINC000000209262
CC(C)Oc1ccc2c(c1)C(=O)NC2=O    ZINC000000539796
COc1ccc([C@H]2CC(=O)NC2=O)cc1    ZINC000000493700
Cc1ccc(C)c([C@@H]2OC(=O)NC2=O)c1    ZINC000039392975
CC[C@@H]1Oc2ccccc2C(=O)NC1=O    ZINC000000134956
COc1ccc([C@@H]2CC(=O)NC2=O)cc1    ZINC000100671147
NC[C@@]1(c2ccccc2)NC(=O)NC1=O    ZINC000034483719
C[C@@]1(c2ccc(N)cc2)NC(=O)NC1=O    ZINC000002033380
O=C1CC[C@@H](Nc2cccnc2)C(=O)N1    ZINC001167570128
O=C1CC[C@H](Nc2ccccn2)C(=O)N1    ZINC000084405856
CCn1cccc1/C=C1/NC(=O)NC1=O    ZINC000409047650
C[C@]1(c2ccc(N)cc2)NC(=O)NC1=O    ZINC000001763094
O=C1C[C@@H](NCc2ccncc2)C(=O)N1    ZINC000036853596
Nc1ccc([C@H]2CC(=O)NC(=O)N2)cc1    ZINC000000143032
O=C1CC[C@H](Nc2cccnc2)C(=O)N1    ZINC001167570133
O=C1CC[C@H](Nc2ccncc2)C(=O)N1    ZINC000084405885
C[C@@]1(c2cccc(N)c2)NC(=O)NC1=O    ZINC000032627922
NC(=O)NC(=O)CCNC(=O)CCF    ZINC001629376445
CNCCS[C@H](C)C(=O)NC(N)=O    ZINC000382646332
O=C1C[C@@H](NNc2ccccc2)C(=O)N1    ZINC000095481377
O=C1C[C@H](NCc2cccnc2)C(=O)N1    ZINC000036853595
Nc1ccc(C[C@@H]2NC(=O)NC2=O)cc1    ZINC000005589126
O=C1C[C@@H](NCc2ccccn2)C(=O)N1    ZINC000036853453
CC[C@]1(c2ccccn2)NC(=O)NC1=O    ZINC000002042925
C[C@@]1(c2ccccc2N)NC(=O)NC1=O    ZINC000035206558
O=C1NC[C@@H](Nc2ccccc2)C(=O)N1    ZINC000002045477
O=C1CC[C@@H](Nc2ccccn2)C(=O)N1    ZINC000084405854
O=C1C[C@H](NCc2ccncc2)C(=O)N1    ZINC000102669645
CCC1(C)[C@H](C#N)C(=O)NC(=O)[C@H]1C#N    ZINC000001688942
CC[C@]1(C)CC(C#N)(C#N)C(=O)NC1=O    ZINC000005618653
C[C@]1(c2ccccc2N)NC(=O)NC1=O    ZINC000035206559
CNCCS[C@@H](C)C(=O)NC(N)=O    ZINC000382646335
CSCCNCCC(=O)NC(N)=O    ZINC000308249171
O=C1C[C@H](NNc2ccccc2)C(=O)N1    ZINC000004318110
O=C1CN(NCc2ccccc2)C(=O)N1    ZINC000096319532
CC[C@@]1(C)[C@H](C#N)C(=O)NC(=O)[C@@H]1C#N    ZINC000238900302
CC[C@@]1(C)CC(C#N)(C#N)C(=O)NC1=O    ZINC000001589415
O=C1C[C@@H](NCc2cccnc2)C(=O)N1    ZINC000100783885
CCC1(C)[C@@H](C#N)C(=O)NC(=O)[C@@H]1C#N    ZINC000001688941
O=C1NC[C@H](Nc2ccccc2)C(=O)N1    ZINC000001676552
O=C1C[C@H](NCc2ccccn2)C(=O)N1    ZINC000102669319
Nc1ccc([C@@H]2CC(=O)NC(=O)N2)cc1    ZINC000000143034
Nc1ccc(C[C@H]2NC(=O)NC2=O)cc1    ZINC000005589124
O=C1CC[C@@H](Nc2ccncc2)C(=O)N1    ZINC000084405883
CN(C)CCSCC(=O)NC(N)=O    ZINC000332509154
CSCCN(C)CC(=O)NC(N)=O    ZINC000151157410
C[C@]1(c2cccc(N)c2)NC(=O)NC1=O    ZINC000032627924
CC[C@@]1(c2ccccn2)NC(=O)NC1=O    ZINC000013209129
CC[C@@]1(c2ccncc2)NC(=O)NC1=O    ZINC000002042926
Cc1cc2c(c(N(C)C)n1)C(=O)NC2=O    ZINC001163572496
CC[C@]1(c2ccncc2)NC(=O)NC1=O    ZINC000013209148
NC[C@]1(c2ccccc2)NC(=O)NC1=O    ZINC000034483718
CCC1(C)[C@H](C#N)C(=O)NC(=O)[C@@H]1C#N    ZINC000012418965
CNCCSCC(=O)NC(=O)NC    ZINC000382644643
[CH2]CCNC(=O)NC(=O)c1ccccc1    ZINC001202465416
CON(C)CCCOC(=O)NC(N)=O    ZINC000772175093
NC(=O)NC(=O)CCNC[C@H](O)CO    ZINC000308503664
CC(C)=C1[C@@H]2CC[C@H]1[C@@H]1C(=O)NC(=O)[C@H]21    ZINC000032298377
O=C1NC(=O)[C@@]23CC=CC[C@@]12CCCC3    ZINC000017889162
COCCONCCC(=O)NC(N)=O    ZINC000819273870
O=C1NC(=O)[C@]23CC=CC[C@@]12CCCC3    ZINC000005411824
O=C1NC(=O)[C@@]23CC=CC[C@]12CCCC3    ZINC000100971966
NC(=O)NC(=O)CCNC(CO)CO    ZINC001332338127
NC(=O)NC(=O)CCNC[C@@H](O)CO    ZINC000308503663
CNC(=O)NC(=O)CNC(CO)CO    ZINC001261545033
CNC(=O)NC(=O)CN(C)CCCF    ZINC000887136429
C[C@H](C(=O)NC(N)=O)N(C)CCCF    ZINC000887137865
CN(CCCF)CCC(=O)NC(N)=O    ZINC000887137915
C[C@@H](C(=O)NC(N)=O)N(C)CCCF    ZINC000887137864
O=C1NC(=O)C(Br)C(=O)N1    ZINC000001716694
O=C1NC(=O)[C@@H](CCBr)N1    ZINC000005500812
O=C1NC(=O)[C@H](CCBr)N1    ZINC000001593932
C[C@]1(Br)CNC(=O)NC1=O    ZINC000002169373
C[C@@]1(Br)CNC(=O)NC1=O    ZINC000002169371
CN1C[C@H](Br)C(=O)NC1=O    ZINC000000160410
C[C@H]1NC(=O)NC(=O)[C@@H]1Br    ZINC000004803059
C[C@@H]1NC(=O)NC(=O)[C@H]1Br    ZINC000004803058
C[C@@H]1NC(=O)NC(=O)[C@@H]1Br    ZINC000001676545
C[C@H]1NC(=O)NC(=O)[C@H]1Br    ZINC000001676548
CN1C[C@@H](Br)C(=O)NC1=O    ZINC000000160409
O=C1NC(=O)/C(=C/c2cccnc2)S1    ZINC000011565477
O=C1NC(=O)/C(=C/c2ccncc2)S1    ZINC000009013237
O=C1NC(=O)/C(=C\c2ccncc2)S1    ZINC000001269289
O=C1NC(=O)/C(=C/c2ccccn2)S1    ZINC000012942954
O=C1NC(=O)/C(=C\c2ccccn2)S1    ZINC000011535735
O=C1NC(=O)/C(=C\c2cccnc2)S1    ZINC000012341838
O=C1N=C(O)/C(=C\c2ccco2)C(=O)N1    ZINC000009045621
COC(=O)[C@@]1(F)C(=O)NC(=O)N[C@H]1O    ZINC000001608203
COC(=O)[C@@]1(F)C(=O)NC(=O)N[C@@H]1O    ZINC000001608201
COC(=O)[C@]1(F)C(=O)NC(=O)N[C@H]1O    ZINC000001608202
O=C1Cc2ccc([N+](=O)[O-])cc2C(=O)N1    ZINC000095760979
O=C(NO)c1ccc2c(c1)C(=O)NC2=O    ZINC000782172032
O=C1NC(=O)C(=Cc2ccoc2)C(=O)N1    ZINC000002941264
COC(=O)[C@]1(F)C(=O)NC(=O)N[C@@H]1O    ZINC000001608200
CNC(=O)NC(=O)CSCC(=O)O    ZINC000036965326
C[C@@H](SCC(=O)O)C(=O)NC(N)=O    ZINC000026513710
O=C1NC(=O)[C@H](NC[C@H](O)CO)S1    ZINC001252068619
C[C@H](SCC(=O)NC(N)=O)C(=O)O    ZINC000019470594
CS(=O)(=O)N[C@H]1CCC(=O)NC1=O    ZINC000084404908
NC(=O)NC(=O)CCSCC(=O)O    ZINC000037429453
CS(=O)(=O)CC[C@H]1NC(=O)NC1=O    ZINC000004218921
CS(=O)(=O)N[C@@H]1CCC(=O)NC1=O    ZINC000084404906
O=C1NC(=O)[C@@H](NC[C@H](O)CO)S1    ZINC001252068618
NC(=O)NC(=O)CSCCC(=O)O    ZINC000019512082
CS(=O)(=O)NC[C@@H]1CC(=O)NC1=O    ZINC001252772905
C[C@@H](SCC(=O)NC(N)=O)C(=O)O    ZINC000019470593
CS(=O)(=O)NC[C@H]1CC(=O)NC1=O    ZINC001252772906
C[C@H](SCC(=O)O)C(=O)NC(N)=O    ZINC000026513712
CS(=O)(=O)CC[C@@H]1NC(=O)NC1=O    ZINC000004218922
CCO[C@@H]1NC(=O)NC(=O)[C@@]1(C)Cl    ZINC000001667517
CCO[C@@H]1NC(=O)NC(=O)[C@]1(C)Cl    ZINC000004777854
O=C(N[C@@H]1CCC(=O)NC1=O)C(F)F    ZINC000236137736
O=C(N[C@H]1CCC(=O)NC1=O)C(F)F    ZINC000236138857
O=C1NC(=O)/C(=C\c2ccccc2F)N1    ZINC000000072813
O=C1NC(=O)/C(=C\c2ccc(F)cc2)N1    ZINC000012410555
CCO[C@H]1NC(=O)NC(=O)[C@@]1(C)Cl    ZINC000004777855
O=C1NC(=O)/C(=C/c2ccc(F)cc2)N1    ZINC000001693841
O=C1NC(=O)/C(=C/c2ccccc2F)N1    ZINC000012410468
O=C1NC(=O)/C(=C\c2cccc(F)c2)N1    ZINC000000072182
CCO[C@H]1NC(=O)NC(=O)[C@]1(C)Cl    ZINC000001667520
NC(=O)NC(=O)/C=C\c1ccccc1O    ZINC000033678039
C[C@]1(c2ccc(O)cc2)NC(=O)NC1=O    ZINC000004006326
COc1ccc(N2CC(=O)NC2=O)cc1    ZINC000000368429
COc1cccc([C@@H]2NC(=O)NC2=O)c1    ZINC000049813316
COc1ccccc1N1CC(=O)NC1=O    ZINC000000225913
O=C1NC(=O)[C@H](c2ccc(CO)cc2)N1    ZINC000166180118
C[C@@H](CO)SCCC(=O)NC(N)=O    ZINC000160727580
COCCS[C@H](C)C(=O)NC(N)=O    ZINC000173733854
C[C@H](CO)S[C@H](C)C(=O)NC(N)=O    ZINC000160749795
C[C@@H](SC[C@H](C)O)C(=O)NC(N)=O    ZINC000882319276
C[C@@H](O)[C@H](C)SCC(=O)NC(N)=O    ZINC000231178328
C[C@@H](S[C@@H](C)CO)C(=O)NC(N)=O    ZINC000160749692
C[C@H](CO)S[C@@H](C)C(=O)NC(N)=O    ZINC000160749603
COCCS[C@@H](C)C(=O)NC(N)=O    ZINC000173733840
C[C@@]1(c2ccccc2O)NC(=O)NC1=O    ZINC000002046046
O=C1NC(=O)[C@H](Cc2ccc(O)cc2)N1    ZINC000000410261
Cc1ccc(/C=C2/C(=O)NC(=O)N2C)o1    ZINC000016957963
C[C@]1(c2ccccc2O)NC(=O)NC1=O    ZINC000001685194
O=C1NC(=O)[C@@H](Cc2cccc(O)c2)N1    ZINC000002540779
O=C1NC(=O)[C@](CO)(c2ccccc2)N1    ZINC000005202902
COc1ccc([C@@H]2NC(=O)NC2=O)cc1    ZINC000000040051
NC(=O)NC(=O)COC(=O)CCCF    ZINC000850190138
CNC(=O)NC(=O)[C@@H](C)SCCO    ZINC000008244742
CNC(=O)NC(=O)CS[C@@H](C)CO    ZINC000160782785
C[C@H](CO)SCCC(=O)NC(N)=O    ZINC000160727706
CNC(=O)NC(=O)CSCCOC    ZINC000173740885
C[C@H](O)[C@H](C)SCC(=O)NC(N)=O    ZINC000231178343
C[C@H](O)CS[C@@H](C)C(=O)NC(N)=O    ZINC000882319277
C[C@@H](SCC(=O)NC(N)=O)[C@H](C)O    ZINC000231178313
C[C@@H](CO)CSCC(=O)NC(N)=O    ZINC000084211458
CNC(=O)NC(=O)CS[C@H](C)CO    ZINC000160782919
CCNC(=O)NC(=O)CSCCO    ZINC000008244738
O=C1NC(=O)[C@H](Cc2cccc(O)c2)N1    ZINC000022060342
COc1cccc([C@H]2NC(=O)NC2=O)c1    ZINC000049813315
O=C1NC(=O)[C@@H](c2ccc(CO)cc2)N1    ZINC000166180000
O=C1NC(=O)[C@@H](Cc2ccc(O)cc2)N1    ZINC000000410262
O=C1NC(=O)[C@@](CO)(c2ccccc2)N1    ZINC000001731307
NC(=O)NC(=O)/C=C/c1ccccc1O    ZINC000003192070
CC(C)(F)C(=O)OCC(=O)NC(N)=O    ZINC000768636508
C[C@@H](O)CS[C@H](C)C(=O)NC(N)=O    ZINC000882318120
C[C@@H](O)[C@@H](C)SCC(=O)NC(N)=O    ZINC000231178298
C[C@@H](O)CS[C@@H](C)C(=O)NC(N)=O    ZINC000882318122
COCCSCCC(=O)NC(N)=O    ZINC000073641051
COc1ccc([C@H]2NC(=O)NC2=O)cc1    ZINC000000040052
CC(=O)c1[nH]c2c(c1C)C(=O)NC(=O)C2    ZINC000004218464
C[C@@]1(c2ccc(O)cc2)NC(=O)NC1=O    ZINC000004006325
CNC(=O)NC(=O)CSC[C@@H](C)O    ZINC000882317569
C[C@H](CO)CSCC(=O)NC(N)=O    ZINC000084211459
CNC(=O)NC(=O)CSC[C@H](C)O    ZINC000882319115
CNC(=O)NC(=O)[C@H](C)SCCO    ZINC000008244741
C[C@@H](CO)S[C@@H](C)C(=O)NC(N)=O    ZINC000160749509
O=C1CC[C@H](Nc2cnccn2)C(=O)N1    ZINC000084405912
Cc1c(/C=C2/NC(=O)NC2=O)cnn1C    ZINC000006921736
O=C1CC[C@H](Nc2cncnc2)C(=O)N1    ZINC001167570114
O=C1C[C@H](NCc2ccncn2)C(=O)N1    ZINC000236413570
O=C1CC[C@@H](Nc2ncccn2)C(=O)N1    ZINC000084405955
Cn1cccc1C=NN1CC(=O)NC1=O    ZINC000744810168
Cc1c(/C=C2\NC(=O)NC2=O)cnn1C    ZINC000096118974
C[C@@H](Cl)C(=O)NC(=O)NC(C)(C)C    ZINC000008428155
O=C1CC[C@H](Nc2ccncn2)C(=O)N1    ZINC000084405969
Cc1nn(C)cc1/C=C1/NC(=O)NC1=O    ZINC000006921409
C[C@]1(c2cccnc2N)NC(=O)NC1=O    ZINC001161695633
O=C1CC[C@@H](Nc2cccnn2)C(=O)N1    ZINC000084405798
O=C1CC[C@H](Nc2cccnn2)C(=O)N1    ZINC000084405800
NC(=O)NC(=O)N/N=C\c1ccccc1    ZINC000031778565
O=C1CC[C@@H](Nc2cnccn2)C(=O)N1    ZINC000084405907
CC(C)CNC(=O)NC(=O)[C@H](C)Cl    ZINC000008939878
C[C@H](Cl)C(=O)NC(=O)NC(C)(C)C    ZINC000008428154
CC(C)CCNC(=O)NC(=O)CCl    ZINC000003250174
CCCCNC(=O)NC(=O)[C@H](C)Cl    ZINC000036904954
CC(C)(C)NC(=O)NC(=O)CCCl    ZINC000012505125
O=C1C[C@@H](NCc2ccncn2)C(=O)N1    ZINC000236410764
C[C@@]1(c2cccnc2N)NC(=O)NC1=O    ZINC001161695635
O=C1CC[C@@H](Nc2ccncn2)C(=O)N1    ZINC000084405966
O=C1CC[C@@H](Nc2cncnc2)C(=O)N1    ZINC001167570109
CCCCNC(=O)NC(=O)[C@@H](C)Cl    ZINC000036904953
CC(C)CNC(=O)NC(=O)[C@@H](C)Cl    ZINC000008939870
NC(=O)NC(=O)N/N=C/c1ccccc1    ZINC000001603361
O=C1CC[C@H](Nc2ncccn2)C(=O)N1    ZINC000084405957
Cn1ccc(C=NN2CC(=O)NC2=O)c1    ZINC000749860117
CN(CC(F)F)[C@@H]1CCC(=O)NC1=O    ZINC000776099683
C[n+]1ccc([C@]2(C)NC(=O)NC2=O)cc1    ZINC000057218578
CN(CC(F)F)[C@H]1CCC(=O)NC1=O    ZINC000776099684
C[n+]1ccc([C@@]2(C)NC(=O)NC2=O)cc1    ZINC000057218579
C#CC1CCN([C@H]2CC(=O)NC2=O)CC1    ZINC000846701843
CCCNC(=O)NC(=O)c1ccccc1    ZINC001202440741
C#CC1CCN([C@@H]2CC(=O)NC2=O)CC1    ZINC000846701841
CCN(C)C(=O)NC(=O)c1ccccc1    ZINC001202441224
CC(C)NC(=O)NC(=O)c1ccccc1    ZINC000004839812
CC[C@H](C(=O)NC(N)=O)c1ccccc1    ZINC000000000274
N#C[C@H]1C(=O)NC(=O)CC12CCCCC2    ZINC000004742720
CCCC(=O)NC(=O)Nc1ccccc1    ZINC000000400475
CC[C@@H](C(=O)NC(N)=O)c1ccccc1    ZINC000001842753
O=C1CC[C@H](N2C[C@H]3C=C[C@H]2C3)C(=O)N1    ZINC000880452144
O=C1CC[C@@H](N2C[C@H]3C=C[C@H]2C3)C(=O)N1    ZINC000880452145
CC(=O)NC(=O)N[C@H](C)c1ccccc1    ZINC000002194360
N#C[C@@H]1C(=O)NC(=O)CC12CCCCC2    ZINC000005413378
CC(=O)NC(=O)N[C@@H](C)c1ccccc1    ZINC000002194359
O=C1C=C(c2ccccc2Cl)C(=O)N1    ZINC000113276191
O=C1C=C(c2ccc(Cl)cc2)C(=O)N1    ZINC000034078645
NS(=O)(=O)NC[C@@H]1CC(=O)NC1=O    ZINC001260083994
NS(=O)(=O)CC[C@H]1NC(=O)NC1=O    ZINC000001758412
Nc1cc2c(cc1[N+](=O)[O-])C(=O)NC2=O    ZINC000040449681
NS(=O)(=O)N[C@H]1CCC(=O)NC1=O    ZINC000162704626
NS(=O)(=O)N[C@@H]1CCC(=O)NC1=O    ZINC000162704484
NS(=O)(=O)NC[C@H]1CC(=O)NC1=O    ZINC001260083993
NS(=O)(=O)CC[C@@H]1NC(=O)NC1=O    ZINC000002042138
O=C1C[C@@H](c2ccccc2)SC(=O)N1    ZINC000072397724
O=C1C[C@H](c2ccccc2)SC(=O)N1    ZINC000072397725
O=C1NC(=O)[C@H](Cc2ccccc2)S1    ZINC000001453007
O=C1NC(=O)[C@@H](Cc2ccccc2)S1    ZINC000001453008
NC(=O)NC(=O)CCNC(=O)CCl    ZINC000393554986
COc1ccc2c(c1OC)C(=O)NC2=O    ZINC000000238883
CC(F)(F)C(=O)NN1CC(=O)NC1=O    ZINC001346910361
Cc1ccoc1C=NN1CC(=O)NC1=O    ZINC000743432686
Cc1ccc(C=NN2CC(=O)NC2=O)o1    ZINC000382356576
C#CC(=O)N1CCN2C(=O)NC(=O)[C@@H]2C1    ZINC001352029176
NC(=O)NC(=O)NC(=O)c1ccccc1    ZINC000001586452
C#CC(=O)N1CCN2C(=O)NC(=O)[C@H]2C1    ZINC001352029177
C[C@@]1(c2ccc(F)cc2)CC(=O)NC1=O    ZINC000036928996
O=C1CC(c2cccc(F)c2)CC(=O)N1    ZINC000016697941
O=C1CC(c2ccc(F)cc2)CC(=O)N1    ZINC000036459760
O=C1C[C@@H](Cc2ccc(F)cc2)C(=O)N1    ZINC000095939028
C[C@]1(c2ccc(F)cc2)CC(=O)NC1=O    ZINC000036928995
O=C1C[C@H](Cc2ccc(F)cc2)C(=O)N1    ZINC000057938390
O=C1CC[C@@H](Nc2cnnnc2)C(=O)N1    ZINC001167572640
Cn1cc(C=NN2CC(=O)NC2=O)cn1    ZINC001317772601
Cn1cnc(C=NN2CC(=O)NC2=O)c1    ZINC001326863966
Cc1nc[nH]c1C=NN1CC(=O)NC1=O    ZINC001319490347
Cn1cncc1C=NN1CC(=O)NC1=O    ZINC001320193964
Cn1ccc(C=NN2CC(=O)NC2=O)n1    ZINC001324474151
Cc1n[nH]cc1C=NN1CC(=O)NC1=O    ZINC001317866040
O=C1CC[C@H](Nc2cnnnc2)C(=O)N1    ZINC001167572636
Cc1c[nH]nc1C=NN1CC(=O)NC1=O    ZINC001324201475
C#CCN(CC#C)CCC(=O)NC(N)=O    ZINC000174526304
NC(=O)NC(=O)CCNc1ccccc1    ZINC000308867893
N#C[C@@H]1CCCN([C@@H]2CC(=O)NC2=O)C1    ZINC000905026982
C#CCCN1CCN2C(=O)NC(=O)[C@@H]2C1    ZINC000778953250
CC1(C#N)CN([C@H]2CCC(=O)NC2=O)C1    ZINC000846882512
Cc1ccc(NCC(=O)NC(N)=O)cc1    ZINC000020055949
N#CC1CCN([C@H]2CC(=O)NC2=O)CC1    ZINC000521455593
O=C1CN(N=C[C@@H]2CC=CCC2)C(=O)N1    ZINC000744807202
C#CCN1CCC[C@]2(C1)NC(=O)NC2=O    ZINC000192654053
C#CCCN1CCN2C(=O)NC(=O)[C@H]2C1    ZINC000778953247
CCc1nccn1[C@@H]1CCC(=O)NC1=O    ZINC000765829240
N#CCCCN1C[C@@H]2C(=O)NC(=O)[C@@H]2C1    ZINC000388068904
CC#CCN1CCN2C(=O)NC(=O)[C@H]2C1    ZINC000336342866
C#CCN1CCC[C@@]2(C1)NC(=O)NC2=O    ZINC000192654066
C#CCN(CC#C)[C@@H](C)C(=O)NC(N)=O    ZINC000299386744
N#CC1CCN([C@@H]2CC(=O)NC2=O)CC1    ZINC000521455591
CC#CCN1CCN2C(=O)NC(=O)[C@@H]2C1    ZINC000336342867
N#C[C@@H]1CCCN([C@H]2CC(=O)NC2=O)C1    ZINC000905026989
Cc1cccc(NCC(=O)NC(N)=O)c1    ZINC000020034681
N#C[C@H]1CCCN([C@@H]2CC(=O)NC2=O)C1    ZINC000905026971
CCc1nccn1[C@H]1CCC(=O)NC1=O    ZINC000765829241
CNC(=O)NC(=O)CNc1ccccc1    ZINC000048422136
Cc1ccccc1NCC(=O)NC(N)=O    ZINC000020056213
O=C1CN(N=C[C@H]2CC=CCC2)C(=O)N1    ZINC000744807203
N#C[C@H]1CCCN([C@H]2CC(=O)NC2=O)C1    ZINC000905026986
C#CCN(CC#C)CC(=O)NC(=O)NC    ZINC000174527186
C#CCN1CCC2(CC1)NC(=O)NC2=O    ZINC001324521863
C#CCN(CC#CC)CC(=O)NC(N)=O    ZINC000490694945
CC1(C#N)CN([C@@H]2CCC(=O)NC2=O)C1    ZINC000846882511
C#CCN(CC#C)[C@H](C)C(=O)NC(N)=O    ZINC000299386739
C[C@]1(C2=CCCCC2)CCC(=O)NC1=O    ZINC000001607612
C[C@@]1(C2=CCCCC2)CCC(=O)NC1=O    ZINC000005758847
Cn1ccc(/C=C2/SC(=O)NC2=O)c1    ZINC000208036909
O=C1NC(=O)[C@H](Nc2ccccc2)S1    ZINC000001201500
Cc1ccc(/C=C2/NC(=O)NC2=O)s1    ZINC000005795614
Cn1ccc(/C=C2\SC(=O)NC2=O)c1    ZINC000113756212
Cc1ccsc1/C=C1/NC(=O)NC1=O    ZINC000000072165
O=C1NC(=O)[C@H](Cc2ccncc2)S1    ZINC000001386519
O=C1NC(=O)[C@@H](Nc2ccccc2)S1    ZINC000001201501
Cn1cccc1/C=C1\SC(=O)NC1=O    ZINC000012408750
Cc1ccsc1/C=C1\NC(=O)NC1=O    ZINC000012403103
Cn1cccc1/C=C1/SC(=O)NC1=O    ZINC000002211173
O=C1NC(=O)[C@@H](Cc2ccncc2)S1    ZINC000004052182
O=C1NC(=O)[C@H]2[C@H]1C[C@@H]1C(=O)NC(=O)[C@@H]12    ZINC000104058177
O=C1NC(=O)[C@H]2[C@H]1C[C@H]1C(=O)NC(=O)[C@@H]12    ZINC000017141501
NC(=O)NC(=O)c1ccccc1C(=O)O    ZINC000005583639
O=C1CC(=O)N(Cc2ccco2)C(=O)N1    ZINC000002953929
CCS(=O)(=O)CC(=O)NC(=O)NC    ZINC001332764324
O=C1NC(=O)[C@@H]2[C@H]1C[C@H]1C(=O)NC(=O)[C@@H]12    ZINC000017141499
O=C1NC(=O)[C@H]2[C@H]1C[C@@H]1C(=O)NC(=O)[C@H]12    ZINC000018255688
CCNC(=O)NC(=O)CS(C)(=O)=O    ZINC001118892884
O=C(c1ccco1)N1CC(=O)NC(=O)C1    ZINC000000184117
CNC(=O)NC(=O)CCS(C)(=O)=O    ZINC000306854925
Cc1ccc([C@H]2NC(=O)NC2=O)cc1F    ZINC000075772358
C[C@]1(c2ccccc2F)NC(=O)NC1=O    ZINC000002047929
Cc1ccc([C@@H]2NC(=O)NC2=O)cc1F    ZINC000075772360
COCCCNC(=O)NC(=O)CCl    ZINC000002647736
C[C@@]1(c2ccccc2F)NC(=O)NC1=O    ZINC000001675139
CCOC(=O)NC(=O)/C(C#N)=C\NC#N    ZINC000013395763
O=C1NC(=O)N(CCn2ccnc2)C1=O    ZINC000042542507
COC[C@@H](C)NC(=O)NC(=O)CCl    ZINC000036904883
C[C@H]1C(=O)NC(=O)N1c1ccc(F)cc1    ZINC000004218998
C[C@@]1(c2ccc(F)cc2)NC(=O)NC1=O    ZINC000000040013
O=C(NN1CC(=O)NC1=O)c1ccc[nH]1    ZINC001317835130
O=C(NN1CC(=O)NC1=O)c1cc[nH]c1    ZINC001318451308
COC[C@H](C)NC(=O)NC(=O)CCl    ZINC000036904882
C[C@@H]1C(=O)NC(=O)N1c1ccc(F)cc1    ZINC000004218997
C[C@]1(c2ccc(F)cc2)NC(=O)NC1=O    ZINC000000040012
CNC(=O)NC(=O)Cn1cc(C#N)nn1    ZINC001189451023
Cn1ncc(C=NN2CC(=O)NC2=O)n1    ZINC001117703082
CC[C@]1(C2C=COC=C2)NC(=O)NC1=O    ZINC000001595631
C=C=CCNC(=O)C[C@H]1CC(=O)NC1=O    ZINC000820163164
C#C[C@H](C)NC(=O)C[C@H]1CC(=O)NC1=O    ZINC000935463663
O=C(C[C@H]1CC(=O)NC1=O)N1CC=CC1    ZINC001342472553
C#C[C@@H](C)NC(=O)C[C@@H]1CC(=O)NC1=O    ZINC000935463666
C/C=C/C(=O)N1C[C@@H]2C(=O)NC(=O)[C@@H]2C1    ZINC000306697660
C[C@H]1C=CCCC12C(=O)NC(=O)NC2=O    ZINC000001709723
C#CCCNC(=O)C[C@@H]1CC(=O)NC1=O    ZINC001333292250
C/C=C\C(=O)N1C[C@@H]2C(=O)NC(=O)[C@@H]2C1    ZINC000386915185
O=C(NCCO)NC(=O)c1ccccc1    ZINC000006222750
C#CCN(C)C(=O)C[C@@H]1CC(=O)NC1=O    ZINC000935608074
O=C1NC(=O)C(C2=CCCCC2)C(=O)N1    ZINC000001710270
O=C(N[C@H]1CCC(=O)NC1=O)C1=CCC1    ZINC000892604176
C=C1CN(C(=O)C[C@H]2CC(=O)NC2=O)C1    ZINC001333981456
C#C[C@H](C)NC(=O)C[C@@H]1CC(=O)NC1=O    ZINC000935463665
C=C=CCNC(=O)C[C@@H]1CC(=O)NC1=O    ZINC000820163163
C[C@@H]1C=CCCC12C(=O)NC(=O)NC2=O    ZINC000005031041
O=C(N[C@@H]1CCC(=O)NC1=O)C1=CCC1    ZINC000892604175
CC#CCNC(=O)C[C@H]1CC(=O)NC1=O    ZINC000935145500
C#CCNC(=O)CC1CC(=O)NC(=O)C1    ZINC001182172034
CC#CCNC(=O)C[C@@H]1CC(=O)NC1=O    ZINC000935145499
C#CCCNC(=O)C[C@H]1CC(=O)NC1=O    ZINC001333292251
C=CCC1(C(=C)C)C(=O)NC(=O)NC1=O    ZINC000001714745
C[C@@H]1CC=CCC12C(=O)NC(=O)NC2=O    ZINC000005014663
C[C@H]1CN(Cc2ccco2)C(=O)NC1=O    ZINC000002047968
C=CCC1(CC=C)C(=O)NC(=O)NC1=O    ZINC000005193039
C=C1CN(C(=O)C[C@@H]2CC(=O)NC2=O)C1    ZINC001333981457
NC(=O)[C@H]1C(=O)NC(=O)C1=C1CCCC1    ZINC000004974570
C#CC1(O)CN([C@H]2CCC(=O)NC2=O)C1    ZINC000934449235
CC[C@@]1(C2C=COC=C2)NC(=O)NC1=O    ZINC000005732023
C#C[C@@H](C)NC(=O)C[C@H]1CC(=O)NC1=O    ZINC000935463668
Cc1cc([C@]2(C)NC(=O)NC2=O)c(C)o1    ZINC000020439577
C[C@@H]1CN(Cc2ccco2)C(=O)NC1=O    ZINC000001674967
C#CCN(C)C(=O)C[C@H]1CC(=O)NC1=O    ZINC000935608073
NC(=O)[C@@H]1C(=O)NC(=O)C1=C1CCCC1    ZINC000001643764
C#CC1(O)CN([C@@H]2CCC(=O)NC2=O)C1    ZINC000934449234
C[C@H]1CC=CCC12C(=O)NC(=O)NC2=O    ZINC000006037418
COc1ccc(CC(=O)NC(N)=O)cc1    ZINC000001726072
O=C(C[C@@H]1CC(=O)NC1=O)N1CC=CC1    ZINC001342472580
Cc1cc([C@@]2(C)NC(=O)NC2=O)c(C)o1    ZINC000020439573
Cn1ccc(N[C@@H]2CCC(=O)NC2=O)n1    ZINC001167568923
Cn1cncc1N[C@H]1CCC(=O)NC1=O    ZINC001167570138
Cn1ccc(CN[C@H]2CC(=O)NC2=O)n1    ZINC000124732682
O=C(Cn1ccnc1)NC(=O)NC1CC1    ZINC000029594250
C#CCN(CC#N)CC(=O)NC(=O)NC    ZINC000281379690
CC(C)[C@@H](C#N)C=NN1CC(=O)NC1=O    ZINC001116351807
NC(=O)NC(=O)Cn1ccnc1C1CC1    ZINC000527533891
C=CCNC(=O)NC(=O)Cn1ccnc1    ZINC000010809551
C#CCN(CC#N)CCC(=O)NC(N)=O    ZINC000281242234
Cn1ccc(N[C@H]2CCC(=O)NC2=O)n1    ZINC001167568922
Cn1ccc(CN[C@@H]2CC(=O)NC2=O)n1    ZINC000124732515
C[C@@H](C=NN1CC(=O)NC1=O)CCC#N    ZINC000766000982
O=C1C[C@@H](NCCn2cccn2)C(=O)N1    ZINC000042539754
Cn1ccnc1CN[C@H]1CC(=O)NC1=O    ZINC000070853104
Cn1ccnc1CN[C@@H]1CC(=O)NC1=O    ZINC000109235479
O=C1C[C@H](NCCn2cccn2)C(=O)N1    ZINC000104776470
Cn1cncc1N[C@@H]1CCC(=O)NC1=O    ZINC001167570139
CC[C@]1(c2cnn(C)c2)NC(=O)NC1=O    ZINC000083255130
CC(=O)NC(=O)CN1CCC/C1=N\C#N    ZINC000004723364
C[C@H](C=NN1CC(=O)NC1=O)CCC#N    ZINC000766000983
CC[C@@]1(c2cnn(C)c2)NC(=O)NC1=O    ZINC000083255128
CC(C)[C@H](C#N)C=NN1CC(=O)NC1=O    ZINC001116351806
O=C1C[C@H](CN[C@H]2C[C@H]3C[C@H]3C2)C(=O)N1    ZINC001167909531
O=C1C[C@H](N2C[C@@H]3CCC[C@H]3C2)C(=O)N1    ZINC000572658891
C[C@@H]1C[C@@H]1CN1C[C@@H]2C(=O)NC(=O)[C@@H]2C1    ZINC000449519431
C=C1CC[C@H]([C@H]2NC(=O)NC2=O)C1(C)C    ZINC000107108460
O=C1CC[C@@H](N2C3CCC2CC3)C(=O)N1    ZINC000799109274
C=CC1CCN([C@@H]2CC(=O)NC2=O)CC1    ZINC000580461934
C[C@@H]1C[C@H]1CN1C[C@@H]2C(=O)NC(=O)[C@@H]2C1    ZINC000449519433
O=C1CC[C@@H](NC2(C3CC3)CC2)C(=O)N1    ZINC000308924930
C=CC[C@H]1CCCC[C@@]12NC(=O)NC2=O    ZINC000000284125
C=C1CC[C@@H]([C@@H]2NC(=O)NC2=O)C1(C)C    ZINC000026460579
O=C1C[C@@H](CN[C@H]2C[C@H]3C[C@H]3C2)C(=O)N1    ZINC001167909527
C=CC[C@@H]1CCCC[C@@]12NC(=O)NC2=O    ZINC000000284126
O=C1C[C@H](N2C[C@H]3CCC[C@@H]3C2)C(=O)N1    ZINC000572658892
CC1=CCN([C@H]2CCC(=O)NC2=O)CC1    ZINC000799144628
O=C1CC[C@H](N2CC[C@@H]3C[C@H]3C2)C(=O)N1    ZINC000852634438
C=C1CCN([C@@H]2CCC(=O)NC2=O)CC1    ZINC000799122497
C=C1CC[C@@H]([C@H]2NC(=O)NC2=O)C1(C)C    ZINC000107108458
O=C1CC[C@H](N[C@H]2C[C@H]3C[C@H]3C2)C(=O)N1    ZINC001167896702
O=C1CC[C@H](N2C3CCC2CC3)C(=O)N1    ZINC000799109275
O=C1NC(=O)[C@@H]2CN(C3CCCC3)C[C@H]12    ZINC000335367801
O=C1C[C@H](N2C[C@@H]3CCC[C@@H]3C2)C(=O)N1    ZINC000572658894
C=CC[C@H]1CCCC[C@]12NC(=O)NC2=O    ZINC000000284127
CC1(C)[C@@H]2CN([C@@H]3CC(=O)NC3=O)C[C@@H]21    ZINC000515068587
O=C1C[C@@H](CN[C@@H]2C[C@H]3C[C@H]3C2)C(=O)N1    ZINC001167909523
O=C1CC[C@H](N2CC[C@@H]3C[C@@H]3C2)C(=O)N1    ZINC000852634437
CC1(C)[C@@H]2CN([C@H]3CC(=O)NC3=O)C[C@@H]21    ZINC000515068594
CC1=CCN([C@@H]2CCC(=O)NC2=O)CC1    ZINC000799144627
O=C1NC(=O)[C@@H]2CN(CC3CCC3)C[C@H]12    ZINC000335365467
CC1=CCCN([C@@H]2CCC(=O)NC2=O)C1    ZINC000799169379
C[C@H]1C[C@H]1CN1C[C@@H]2C(=O)NC(=O)[C@@H]2C1    ZINC000449519434
C=CCN(CC=C)[C@H]1CCC(=O)NC1=O    ZINC000839464807
C#C[C@](C)(CC)N[C@@H]1CCC(=O)NC1=O    ZINC000852100777
CC(C)=CCN1C[C@@H]2C(=O)NC(=O)[C@@H]2C1    ZINC000334678945
O=C1CC[C@H](N2CC[C@H]3C[C@H]3C2)C(=O)N1    ZINC000852634431
O=C1CC[C@@H](N[C@H]2C[C@H]3C[C@H]3C2)C(=O)N1    ZINC001167896826
CC1=CCCN([C@H]2CCC(=O)NC2=O)C1    ZINC000799169380
CC1(C)[C@@H]2CN([C@@H]3CC(=O)NC3=O)C[C@H]21    ZINC000515068578
O=C1C[C@@H](N2CC[C@@H](C3CC3)C2)C(=O)N1    ZINC000567748159
C#C[C@](C)(CC)N[C@H]1CCC(=O)NC1=O    ZINC000852100773
C=C1CC[C@H]([C@@H]2NC(=O)NC2=O)C1(C)C    ZINC000026460572
O=C1C[C@H](CN[C@@H]2C[C@H]3C[C@H]3C2)C(=O)N1    ZINC001167909521
O=C1C[C@@H](N2CCC3(CCC3)C2)C(=O)N1    ZINC000582129915
CC1(C)[C@@H]2CN([C@H]3CC(=O)NC3=O)C[C@H]21    ZINC000515068590
O=C1C[C@H](N2CC[C@@H](C3CC3)C2)C(=O)N1    ZINC000567748156
CC1=C(C)CN([C@H]2CC(=O)NC2=O)CC1    ZINC000565841387
O=C1CC[C@H](NC2(C3CC3)CC2)C(=O)N1    ZINC000308924931
C#C[C@@](C)(CC)N[C@@H]1CCC(=O)NC1=O    ZINC000852100774
C=CC1CCN([C@H]2CC(=O)NC2=O)CC1    ZINC000580461935
O=C1C[C@H](N2CC[C@H](C3CC3)C2)C(=O)N1    ZINC000567748158
O=C1CC[C@@H](N[C@@H]2C[C@H]3C[C@H]3C2)C(=O)N1    ZINC001167896700
C#C[C@@](C)(CC)N[C@H]1CCC(=O)NC1=O    ZINC000852100776
O=C1CC[C@H](N[C@@H]2C[C@H]3C[C@H]3C2)C(=O)N1    ZINC001167896825
CC1(CN2C[C@@H]3C(=O)NC(=O)[C@@H]3C2)CC1    ZINC000575828759
O=C1C[C@@H](N2CC[C@H](C3CC3)C2)C(=O)N1    ZINC000567748157
C=CC[C@@H]1CCCC[C@]12NC(=O)NC2=O    ZINC000000284128
C=C(CC)CN1C[C@@H]2C(=O)NC(=O)[C@@H]2C1    ZINC000334701413
C=C1CCN([C@H]2CCC(=O)NC2=O)CC1    ZINC000799122498
O=C1C[C@H](N2CCC3(CCC3)C2)C(=O)N1    ZINC000582129916
O=C1C[C@@H](N2C[C@@H]3CCC[C@@H]3C2)C(=O)N1    ZINC000572658893
C=CCCCN1C[C@@H]2C(=O)NC(=O)[C@@H]2C1    ZINC000451635955
C=CCN(CC=C)[C@@H]1CCC(=O)NC1=O    ZINC000839464806
CC1=C(C)CN([C@@H]2CC(=O)NC2=O)CC1    ZINC000565841386
O=C1CC[C@H](N2CC[C@H]3C[C@@H]3C2)C(=O)N1    ZINC000852634440
C[C@H]1C[C@@H]1CN1C[C@@H]2C(=O)NC(=O)[C@@H]2C1    ZINC000449519432
COC(=O)NC(=O)CCBr    ZINC000001643943
CCOC(=O)NC(=O)CBr    ZINC000001664794
O=C(Cl)c1ccc2c(c1)C(=O)NC2=O    ZINC000002022134
O=C(NC(=O)C(F)(F)F)C(F)(F)F    ZINC000004240909
Cc1ccc(/C=C2/SC(=O)NC2=O)o1    ZINC000034379466
Cc1ccoc1/C=C1/SC(=O)NC1=O    ZINC000874928200
Cc1ccc(/C=C2\SC(=O)NC2=O)o1    ZINC000005417588
O=C1NC(=O)[C@H](c2cccc(O)c2)S1    ZINC000218708032
O=C1NC(=O)[C@@H](c2ccc(O)cc2)S1    ZINC000196475106
Cc1occc1/C=C1\SC(=O)NC1=O    ZINC000874930217
O=C1NC(=O)[C@H](c2ccc(O)cc2)S1    ZINC000075617470
O=C1NC(=O)[C@@H](c2cccc(O)c2)S1    ZINC000218708103
Cc1ccoc1/C=C1\SC(=O)NC1=O    ZINC000874928195
Cc1occc1/C=C1/SC(=O)NC1=O    ZINC000874930218
O=C1NC(=O)[C@H](c2ccccc2)[C@@H]1Cl    ZINC000100552012
O=C1NC(=O)[C@@H](Cl)[C@@H]1c1ccccc1    ZINC000100552015
O=C1NC(=O)[C@H](c2ccccc2)[C@H]1Cl    ZINC000100552016
O=C1C[C@@H](c2ccccc2Cl)C(=O)N1    ZINC000041219017
O=C1NC(=O)[C@@H](c2ccccc2)[C@H]1Cl    ZINC000098095598
O=C1C[C@H](c2ccccc2Cl)C(=O)N1    ZINC000100291855
O=C1NC(=O)[C@H](N=c2cc[nH]cc2)S1    ZINC001163660696
Cn1cc(/C=C2/SC(=O)NC2=O)cn1    ZINC000917359817
O=C1CN(N=Cc2cccs2)C(=O)N1    ZINC000744807277
O=C1NC(=O)[C@@H](Nc2cccnc2)S1    ZINC001163667299
O=C1CN(N=Cc2ccsc2)C(=O)N1    ZINC000744807365
O=C1NC(=O)[C@H](Nc2ccccn2)S1    ZINC001163659628
Cn1nccc1/C=C1\SC(=O)NC1=O    ZINC000874927517
Cn1nccc1/C=C1/SC(=O)NC1=O    ZINC000874927516
O=C1NC(=O)[C@@H](Nc2ccccn2)S1    ZINC001163659631
Cn1cc(/C=C2\SC(=O)NC2=O)cn1    ZINC000917359816
O=C1NC(=O)[C@H](Nc2cccnc2)S1    ZINC001163667297
O=C1NC(=O)[C@@H](N=c2cc[nH]cc2)S1    ZINC001163660697
NC(=O)NC(=O)c1cccc([N+](=O)[O-])c1    ZINC000001693952
O=C(NN1CC(=O)NC1=O)c1ccco1    ZINC000029018480
O=C(NN1CC(=O)NC1=O)c1ccoc1    ZINC000041998873
CS(=O)(=O)NCCC(=O)NC(N)=O    ZINC000379357537
NC(=O)NC(=O)CCNC(=O)C(F)F    ZINC001321360662
C[C@]12C=C[C@@](CO)(O1)[C@H]1C(=O)NC(=O)[C@@H]12    ZINC000100187897
C[C@@]12C=C[C@@](CO)(O1)[C@H]1C(=O)NC(=O)[C@H]12    ZINC000000445648
CC#CCOC(=O)C1CC(=O)NC(=O)C1    ZINC000744926105
C[C@@]12C=C[C@@](CO)(O1)[C@H]1C(=O)NC(=O)[C@@H]12    ZINC000005051638
C[C@]12C=C[C@@](CO)(O1)[C@@H]1C(=O)NC(=O)[C@H]12    ZINC000226628298
C[C@]12C=C[C@](CO)(O1)[C@H]1C(=O)NC(=O)[C@@H]12    ZINC000005051641
C[C@]12C=C[C@@](CO)(O1)[C@H]1C(=O)NC(=O)[C@H]12    ZINC000226628307
C[C@@]12C=C[C@@](CO)(O1)[C@@H]1C(=O)NC(=O)[C@H]12    ZINC000239297277
C#CCCOC(=O)C1CC(=O)NC(=O)C1    ZINC000765465199
C[C@@]12C=C[C@@](CO)(O1)[C@@H]1C(=O)NC(=O)[C@@H]12    ZINC000229821919
C[C@]12C=C[C@@](CO)(O1)[C@@H]1C(=O)NC(=O)[C@@H]12    ZINC000226628303
C[C@@]12C=C[C@](CO)(O1)[C@H]1C(=O)NC(=O)[C@@H]12    ZINC000100187902
C#C[C@@H](C)NC(=O)[C@@H]1CC(=O)NC(=O)N1    ZINC000379773526
N#CCCC(=O)N[C@H]1CCC(=O)NC1=O    ZINC001143202576
CN(CC#N)C(=O)C[C@@H]1CC(=O)NC1=O    ZINC001354856048
C#CCN(C)C(=O)CN1CC(=O)NC1=O    ZINC000491517278
O=C(CN1CC(=O)NC1=O)N1CC=CC1    ZINC001142083413
COc1ccccc1NC(=O)NC(N)=O    ZINC000000235427
O=C(NN1CC(=O)NC1=O)C1CC=CC1    ZINC001318670643
N#CCCC(=O)N[C@@H]1CCC(=O)NC1=O    ZINC001143202578
CCN(C(=O)CC#N)[C@@H]1CC(=O)NC1=O    ZINC000274630211
C=C=CCNC(=O)[C@@H]1CC(=O)NC(=O)N1    ZINC000854581011
C[C@@H](C#N)C(=O)N[C@H]1CCC(=O)NC1=O    ZINC000090016869
CC(NC1CC1)=C1C(=O)NC(=O)NC1=O    ZINC000101036960
O=C1N=C(O)C(=C2CCNCC2)C(=O)N1    ZINC000095098267
C=C1CN(C(=O)[C@@H]2CC(=O)NC(=O)N2)C1    ZINC000912444803
C[C@@H](C#N)NC(=O)C[C@@H]1CC(=O)NC1=O    ZINC001334718404
N#CCCNC(=O)C[C@H]1CC(=O)NC1=O    ZINC001351780396
Cc1cc(C)c(C(=O)NC(N)=O)c(=N)o1    ZINC000017173204
C[C@@H](C#N)C(=O)N[C@@H]1CCC(=O)NC1=O    ZINC000090016865
Cc1ccc(OCC(=O)NC(N)=O)nc1    ZINC000123604640
C#C[C@@H](C)NC(=O)CN1CC(=O)NC1=O    ZINC000772962244
CN(CC#N)C(=O)C[C@H]1CC(=O)NC1=O    ZINC001354856051
COc1ccc(NC(=O)NC(N)=O)cc1    ZINC000000039881
C[C@H](C#N)C(=O)N[C@@H]1CCC(=O)NC1=O    ZINC000090016867
CC#CCNC(=O)[C@@H]1CC(=O)NC(=O)N1    ZINC000613122595
C#C[C@H](C)NC(=O)[C@@H]1CC(=O)NC(=O)N1    ZINC000379773529
O=C([C@@H]1CC(=O)NC(=O)N1)N1CC=CC1    ZINC000910018500
C[C@@H](C#N)NC(=O)C[C@H]1CC(=O)NC1=O    ZINC001334718406
C#CCCCC(=O)NN1CC(=O)NC1=O    ZINC001116784181
C[C@H](C#N)C(=O)N[C@H]1CCC(=O)NC1=O    ZINC000090016871
C#CCNC(=O)CN1CCC(=O)NC1=O    ZINC000111540851
C#CCN(C)C(=O)[C@@H]1CC(=O)NC(=O)N1    ZINC000309091965
Cc1nnc(CC2CC(=O)NC(=O)C2)o1    ZINC001253421739
CCN(C(=O)CC#N)[C@H]1CC(=O)NC1=O    ZINC000274630209
N#CCCNC(=O)C[C@@H]1CC(=O)NC1=O    ZINC001351780398
C#CCCNC(=O)[C@@H]1CC(=O)NC(=O)N1    ZINC000216708068
C#C[C@H](C)NC(=O)CN1CC(=O)NC1=O    ZINC000772962213
Cn1cnnc1CN[C@H]1CC(=O)NC1=O    ZINC000103337537
NC(=O)NC(=O)CCNc1cccnn1    ZINC000382369615
Cn1cnnc1CN[C@@H]1CC(=O)NC1=O    ZINC000038007993
Cn1ccnc1[C@@]1(CN)NC(=O)NC1=O    ZINC000958527874
NC(=O)NC(=O)CCNc1ncccn1    ZINC000301713975
O=C1C[C@H](NCCn2ccnn2)C(=O)N1    ZINC000163791641
O=C1C[C@@H](NCCn2ccnn2)C(=O)N1    ZINC000163791518
NC(=O)NC(=O)CCNc1cnccn1    ZINC000596164214
Cn1ccnc1[C@]1(CN)NC(=O)NC1=O    ZINC000958527880
C[C@H](C(=O)NC(N)=O)N(C)CC(F)F    ZINC000156772155
CN(CCC(=O)NC(N)=O)CC(F)F    ZINC000103488603
NC(=O)NC(=O)CCNCCC(F)F    ZINC001335365214
C[C@@H](C(=O)NC(N)=O)N(C)CC(F)F    ZINC000156771999
CNC(=O)NC(=O)CN(C)CC(F)F    ZINC000103489452
CC(F)(F)CNCCC(=O)NC(N)=O    ZINC000591767891
CC1=C[C@@H](CO)[C@H]2C(=O)NC(=O)[C@@H]2[C@H]1C    ZINC000104183118
CC1=C[C@@H](CO)[C@H]2C(=O)NC(=O)[C@H]2[C@@H]1C    ZINC000104183124
CC1=C[C@@H](CO)[C@H]2C(=O)NC(=O)[C@@H]2[C@@H]1C    ZINC000005340065
CC1=C[C@@H](CO)[C@H]2C(=O)NC(=O)[C@H]2[C@H]1C    ZINC000005340066
C[C@H]1CC[C@@H](C=NN2CC(=O)NC2=O)C1    ZINC000800809260
CCN(CCC#N)[C@@H]1CCC(=O)NC1=O    ZINC000765965609
CC[C@@H](CC#N)NC[C@H]1CC(=O)NC1=O    ZINC001255159557
O=C1NC(=O)[C@H](C23CCN(CC2)CC3)N1    ZINC000005572680
C#CCN(C)CC(=O)NC(=O)NC1CC1    ZINC000192232327
C/C(=C\C=C\N)N[C@H]1CCC(=O)NC1=O    ZINC001167569927
CC[C@H](CC#N)N[C@@H]1CCC(=O)NC1=O    ZINC000084405519
C[C@@H](C#N)CN(C)[C@@H]1CCC(=O)NC1=O    ZINC000799119833
CC[C@H](CC#N)N[C@H]1CCC(=O)NC1=O    ZINC000084405522
CC[C@@H](CC#N)N[C@@H]1CCC(=O)NC1=O    ZINC000084405517
CCN(CCC#N)[C@H]1CCC(=O)NC1=O    ZINC000765965637
O=C1CN(N=CC2CCCCC2)C(=O)N1    ZINC000252515788
CC[C@H](CC#N)NC[C@@H]1CC(=O)NC1=O    ZINC001255159556
O=C1NC(=O)[C@@H](C23CCN(CC2)CC3)N1    ZINC000001568400
C/C(=C\C=C\N)N[C@@H]1CCC(=O)NC1=O    ZINC001167569926
C[C@H](C#N)CN(C)[C@H]1CCC(=O)NC1=O    ZINC000799119835
C=C(C)CN1CCN2C(=O)NC(=O)[C@@H]2C1    ZINC000336342870
C=C(C)CN1CCN2C(=O)NC(=O)[C@H]2C1    ZINC000336342869
CC[C@@H](CC#N)N[C@H]1CCC(=O)NC1=O    ZINC000084405521
C=CCCN1CCN2C(=O)NC(=O)[C@H]2C1    ZINC000334165903
C[C@H](C(=O)NC(N)=O)N1C[C@H]2C=C[C@H]1C2    ZINC000880447883
C[C@@H]1CC[C@H](C=NN2CC(=O)NC2=O)C1    ZINC000800809261
CNC(=O)NC(=O)CN1C[C@H]2C=C[C@H]1C2    ZINC000880447354
C#CCN(C)CC(=O)NC(=O)NCC=C    ZINC000192232080
N#CCC(=O)NC(=O)NC1CCCCC1    ZINC000041156640
C[C@@H](C(=O)NC(N)=O)N1C[C@H]2C=C[C@H]1C2    ZINC000880447884
C[C@H]1CC[C@H](C=NN2CC(=O)NC2=O)C1    ZINC000800809262
C=CCCN1CCN2C(=O)NC(=O)[C@@H]2C1    ZINC000334165931
CC[C@@H](CC#N)NC[C@@H]1CC(=O)NC1=O    ZINC001255159558
C[C@@H](C#N)CN(C)[C@H]1CCC(=O)NC1=O    ZINC000799119837
CC[C@H](CC#N)NC[C@H]1CC(=O)NC1=O    ZINC001255159554
NC(=O)NC(=O)CCN1C[C@H]2C=C[C@H]1C2    ZINC000880447882
C[C@H](C#N)CN(C)[C@@H]1CCC(=O)NC1=O    ZINC000799119832
C#CCN(CC(=O)NC(=O)NC)C1CC1    ZINC000491701059
C#CCN(CCC(=O)NC(N)=O)C1CC1    ZINC000274204294
C[C@@H]1CC[C@@H](C=NN2CC(=O)NC2=O)C1    ZINC000800809259
O=Nc1cc2c(cc1Cl)C(=O)NC2=O    ZINC000040448523
CS(=O)(=O)N[C@@H]1SC(=O)NC1=O    ZINC001252750090
CS(=O)(=O)N[C@H]1SC(=O)NC1=O    ZINC001252750091
O=C(N[C@H]1SC(=O)NC1=O)C(F)F    ZINC001142789425
O=C(N[C@@H]1SC(=O)NC1=O)C(F)F    ZINC001142789431
O=C1NC(=O)[C@@H](CCS(=O)(=O)F)N1    ZINC000307689379
O=C1NC(=O)N(Cc2cccs2)C1=O    ZINC000004218812
O=C1NC(=O)C(c2ccsc2)C(=O)N1    ZINC000001701398
O=C1NC(=O)[C@H](CCS(=O)(=O)F)N1    ZINC000307689380
O=C1NC(=O)[C@H](c2ccc(Cl)cc2)N1    ZINC000001667937
O=C1CN(c2ccc(Cl)cc2)C(=O)N1    ZINC000000262564
Cn1ncc(/C=C2/SC(=O)NC2=O)n1    ZINC000874928525
O=C1NC(=O)[C@H](Nc2ccncn2)S1    ZINC001155837510
O=C1CN(N=Cc2nccs2)C(=O)N1    ZINC001324474160
O=C1NC(=O)[C@H](c2cccc(Cl)c2)N1    ZINC000001667936
O=C1CN(N=Cc2cncs2)C(=O)N1    ZINC001322669606
O=C1NC(=O)[C@@H](Nc2cnccn2)S1    ZINC001155832499
O=C1NC(=O)[C@H](Nc2cncnc2)S1    ZINC001163667405
O=C1CN(N=Cc2cscn2)C(=O)N1    ZINC001115878942
O=C1NC(=O)[C@H](Nc2cccnn2)S1    ZINC001155836885
Cn1ncc(/C=C2\SC(=O)NC2=O)n1    ZINC000874928520
O=C1NC(=O)[C@@H](Nc2cncnc2)S1    ZINC001163667404
O=C1NC(=O)[C@H](Nc2ncccn2)S1    ZINC001155833442
O=C1NC(=O)[C@@H](c2ccccc2Cl)N1    ZINC000005124382
O=C1NC(=O)[C@H](c2ccccc2Cl)N1    ZINC000001873024
O=C1NC(=O)[C@@H](Nc2ncccn2)S1    ZINC001155833443
O=C1NC(=O)[C@@H](Nc2cccnn2)S1    ZINC001155836884
O=C1NC(=O)[C@@H](c2ccc(Cl)cc2)N1    ZINC000002890766
O=C1NC(=O)[C@@H](c2cccc(Cl)c2)N1    ZINC000004945754
O=C1NC(=O)[C@@H](Nc2ccncn2)S1    ZINC001155837509
O=C1NC(=O)[C@H](Nc2cnccn2)S1    ZINC001155832500
[N-]=[N+]=NC1(N=[N+]=[N-])C(=O)NC(=O)NC1=O    ZINC000095670615
NC(=O)NC(=O)c1nccnc1C(=O)O    ZINC000001707724
NC(=O)NC(=O)CSc1ccccc1    ZINC000003353517
O=C1CCC(=O)N1[C@H]1CCC(=O)NC1=O    ZINC000005133403
O=C1CCC(=O)N1[C@@H]1CCC(=O)NC1=O    ZINC000005133398
O=C(NC(=O)C(F)(F)F)NC1CCC1    ZINC000843267213
C[C@H](C#N)OC(=O)C1CC(=O)NC(=O)C1    ZINC000726822233
C#CCONC(=O)C[C@H]1CC(=O)NC1=O    ZINC001333483952
C[C@@H](C#N)OC(=O)C1CC(=O)NC(=O)C1    ZINC000726822238
C#CCONC(=O)C[C@@H]1CC(=O)NC1=O    ZINC001333483949
C#CCOC(=O)CN1CCC(=O)NC1=O    ZINC001251836609
O=C1CCC2(CCC(=O)NC2=O)C(=O)N1    ZINC000001712442
C#CCOC(=O)CC[C@@H]1NC(=O)NC1=O    ZINC001317887183
C#CCOC(=O)CC[C@H]1NC(=O)NC1=O    ZINC001317887184
CC[C@@H](C#N)C(=O)NN1CC(=O)NC1=O    ZINC001349544584
N#CCCNC(=O)[C@@H]1CC(=O)NC(=O)N1    ZINC000706249989
C[C@@H](C#N)NC(=O)[C@@H]1CC(=O)NC(=O)N1    ZINC000596969459
CCOC(=O)NC(=O)Nc1ncccn1    ZINC000001423635
CNC(=O)NC(=O)COc1cncnc1    ZINC000901706084
CCc1nnc(CN2CC(=O)NC2=O)o1    ZINC001255050572
CC(C)(C#N)C(=O)NN1CC(=O)NC1=O    ZINC001116791523
CCc1nnc(C[C@@H]2NC(=O)NC2=O)o1    ZINC001255051060
CC[C@H](C#N)C(=O)NN1CC(=O)NC1=O    ZINC001349544581
CNC(=O)NC(=O)Cn1cnccc1=O    ZINC001322340651
CN(CC#N)C(=O)CN1CC(=O)NC1=O    ZINC001142088835
CCc1nnc(C[C@H]2NC(=O)NC2=O)o1    ZINC001255051065
CN1CCC(=NN2CC(=O)NC2=O)C1=O    ZINC000761786107
O=C(NCCF)NC(=O)c1ccccc1    ZINC001202460915
N#CCCCC(=O)NN1CC(=O)NC1=O    ZINC001325996454
CCc1nnc([C@@H]2CC(=O)NC(=O)N2)o1    ZINC001255056937
CN(CC#N)C(=O)[C@@H]1CC(=O)NC(=O)N1    ZINC000597011562
NC(=O)NC(=O)CCn1cnccc1=O    ZINC001116207425
Cn1nnnc1CN[C@H]1CC(=O)NC1=O    ZINC000389328918
O=C1C[C@@H](NCCn2ncnn2)C(=O)N1    ZINC000379811890
NC(=O)NC(=O)Cn1nnc(C2CC2)n1    ZINC000331823789
Cn1nnnc1CN[C@@H]1CC(=O)NC1=O    ZINC000389328921
O=C1C[C@H](NCCn2ncnn2)C(=O)N1    ZINC000379811894
O=C(C[C@@H]1CC(=O)NC1=O)NC1CCC1    ZINC000932233159
C/C=C\C(=O)N(CC)[C@@H]1CC(=O)NC1=O    ZINC000737821232
C/C=C(\C)C(=O)N[C@H]1CCC(=O)NC1=O    ZINC000225232947
CCN1C(=O)NC(=O)C2(CCCC2)C1=O    ZINC000001752197
O=C1NC(=O)[C@@H]2CN([C@H]3CCOC3)C[C@H]12    ZINC001307786101
C=CCCNC(=O)C[C@H]1CC(=O)NC1=O    ZINC000824909250
C[C@H]1CCN1C(=O)C[C@H]1CC(=O)NC1=O    ZINC001351793123
C/C=C(\C)[C@H]1C(=O)NC(=O)N(CC)C1=O    ZINC000001714755
CCC(=O)N(C1CC1)[C@@H]1CC(=O)NC1=O    ZINC000171034671
C=C(C)CNC(=O)C[C@H]1CC(=O)NC1=O    ZINC000935479985
O=C(C[C@H]1CC(=O)NC1=O)NC1CCC1    ZINC000932233158
CN(C(=O)C[C@H]1CC(=O)NC1=O)C1CC1    ZINC000930122514
C=CCC1(C(C)C)C(=O)NC(=O)NC1=O    ZINC000018167382
C/C=C(\C)C1(CC)C(=O)NC(=O)NC1=O    ZINC000001714754
C/C=C/C1(C(C)C)C(=O)NC(=O)NC1=O    ZINC000001710275
C/C=C/C(=O)N(CC)[C@H]1CC(=O)NC1=O    ZINC000737821229
C=C(C)[C@@H]1C(=O)NC(=O)N(CCC)C1=O    ZINC000001714760
C[C@H]1CCCCC12C(=O)NC(=O)NC2=O    ZINC000001707325
C=C[C@@H](C)NC(=O)C[C@H]1CC(=O)NC1=O    ZINC000934525522
O=C1C[C@H](N2C[C@@H]3COC[C@@H]3C2)C(=O)N1    ZINC000634533653
CC(C)=CC(=O)N[C@@H]1CCC(=O)NC1=O    ZINC000082256733
O=C(C[C@@H]1CC(=O)NC1=O)NCC1CC1    ZINC000929734582
C[C@@H]1CCCC[C@H]1N1C(=O)NC(=O)C1=O    ZINC000002619056
C=C(C)C1(CCC)C(=O)NC(=O)NC1=O    ZINC000001714751
CC(C)=CC(=O)N[C@H]1CCC(=O)NC1=O    ZINC000082256734
C[C@H]1CCCC[C@H]1N1C(=O)NC(=O)C1=O    ZINC000002619055
CC1(NC(=O)C[C@H]2CC(=O)NC2=O)CC1    ZINC001335170531
C/C=C\C(=O)N(CC)[C@H]1CC(=O)NC1=O    ZINC000737821220
C=C(C)CNC(=O)C[C@@H]1CC(=O)NC1=O    ZINC000935479984
C[C@H]1C[C@@H]1C(=O)N[C@H]1CCC(=O)NC1=O    ZINC000681120594
C/C=C/C(=O)N(CC)[C@@H]1CC(=O)NC1=O    ZINC000737821230
O=C(C[C@H]1CC(=O)NC1=O)N1CCCC1    ZINC001354372766
C/C=C/C1(CCC)C(=O)NC(=O)NC1=O    ZINC000001710274
C[C@@H]1CCCCC12C(=O)NC(=O)NC2=O    ZINC000005014665
O=C1CC(=O)N(C2CCCCC2)C(=O)N1    ZINC000006073424
C=CCC1(CCC)C(=O)NC(=O)NC1=O    ZINC000005649441
C=C[C@H](C)NC(=O)C[C@@H]1CC(=O)NC1=O    ZINC000934525520
CC[C@H](Cc1ccco1)C(=O)NC(N)=O    ZINC000001681041
C=C(C)[C@H]1C(=O)NC(=O)N(CCC)C1=O    ZINC000005080838
C[C@@H]1CCN1C(=O)C[C@@H]1CC(=O)NC1=O    ZINC001351793146
C/C=C\C1(CCC)C(=O)NC(=O)NC1=O    ZINC000016921191
C=C[C@@H](C)NC(=O)C[C@@H]1CC(=O)NC1=O    ZINC000934525521
CC/C=C\C1(CC)C(=O)NC(=O)NC1=O    ZINC000016921201
C/C=C(/C)[C@H]1C(=O)NC(=O)N(CC)C1=O    ZINC000016927096
C[C@H]1C[C@@H]1C(=O)N[C@@H]1CCC(=O)NC1=O    ZINC000084404422
C=CCN(C)C(=O)C[C@H]1CC(=O)NC1=O    ZINC000935480541
C=CCN(C)C(=O)C[C@@H]1CC(=O)NC1=O    ZINC000935480542
CCN(C(=O)C1CC1)[C@H]1CC(=O)NC1=O    ZINC000161742889
C/C=C(\C)C(=O)N[C@@H]1CCC(=O)NC1=O    ZINC000225232907
CCC(=O)N(C1CC1)[C@H]1CC(=O)NC1=O    ZINC000171034676
C/C=C(/CC)C1(C)C(=O)NC(=O)NC1=O    ZINC000001714759
C/C=C\CC1(CC)C(=O)NC(=O)NC1=O    ZINC000016927085
CC[C@@H](Cc1ccco1)C(=O)NC(N)=O    ZINC000002044838
C[C@H]1CCN1C(=O)C[C@@H]1CC(=O)NC1=O    ZINC001351793114
C=C[C@H](C)NC(=O)C[C@H]1CC(=O)NC1=O    ZINC000934525519
C[C@@H]1CCCC[C@@H]1N1C(=O)NC(=O)C1=O    ZINC000002619058
C[C@H]1CCCC[C@@H]1N1C(=O)NC(=O)C1=O    ZINC000002619057
C=CCCNC(=O)C[C@@H]1CC(=O)NC1=O    ZINC000824909249
C/C=C(/C)[C@@H]1C(=O)NC(=O)N(CC)C1=O    ZINC000016927092
C/C=C/CC1(CC)C(=O)NC(=O)NC1=O    ZINC000001714752
C=C(C)[C@]1(CC)C(=O)NC(=O)N(C)C1=O    ZINC000001714750
C[C@@H]1CCN1C(=O)C[C@H]1CC(=O)NC1=O    ZINC001351793125
CCN(C(=O)C1CC1)[C@@H]1CC(=O)NC1=O    ZINC000161742760
O=C(C[C@H]1CC(=O)NC1=O)NCC1CC1    ZINC000929734583
C/C=C\C1(C(C)C)C(=O)NC(=O)NC1=O    ZINC000016921196
O=C1C[C@@H](N2C[C@@H]3COC[C@@H]3C2)C(=O)N1    ZINC000634533652
CC/C=C/C1(CC)C(=O)NC(=O)NC1=O    ZINC000001710276
C/C=C(\C)[C@@H]1C(=O)NC(=O)N(CC)C1=O    ZINC000001714757
CC1(NC(=O)C[C@@H]2CC(=O)NC2=O)CC1    ZINC001335170529
CN(C(=O)C[C@@H]1CC(=O)NC1=O)C1CC1    ZINC000930122513
C=C(C)[C@@]1(CC)C(=O)NC(=O)N(C)C1=O    ZINC000001843961
O=C(C[C@@H]1CC(=O)NC1=O)N1CCCC1    ZINC001354372767
O=C1NC(=O)[C@@H]2CN([C@@H]3CCOC3)C[C@H]12    ZINC001307786102
C/C=C(\CC)C1(C)C(=O)NC(=O)NC1=O    ZINC000016927099
C/C=C(/C)C1(CC)C(=O)NC(=O)NC1=O    ZINC000016927089
CN(CC#N)CC(=O)NC(=O)NC1CC1    ZINC000331753769
CCc1nccn1CCC(=O)NC(N)=O    ZINC000151886445
Cc1cc(C)n(CCC(=O)NC(N)=O)n1    ZINC000191382296
Cc1ncn(CCC(=O)NC(N)=O)c1C    ZINC000339236592
CNC(=O)NC(=O)CN(CC#N)C1CC1    ZINC000063516451
N#CCN(CCC(=O)NC(N)=O)C1CC1    ZINC000264208008
CCNC(=O)NC(=O)[C@@H](C)n1ccnc1    ZINC000070163094
CCc1nccn1CC(=O)NC(=O)NC    ZINC000158344991
C=CCNC(=O)NC(=O)CN(C)CC#N    ZINC000065554267
C/C=C(\NC=N)N[C@H]1CCC(=O)NC1=O    ZINC001167559635
CNC(=O)NC(=O)Cn1cc(C)nc1C    ZINC000611165020
CCCNC(=O)NC(=O)Cn1ccnc1    ZINC000029594185
N#CC1(CNCCC(=O)NC(N)=O)CC1    ZINC001118090834
CCNC(=O)NC(=O)Cn1ccnc1C    ZINC000022892370
CNC(=O)NC(=O)Cn1cnc(C)c1C    ZINC000106440274
CC1(C#N)CN(CCC(=O)NC(N)=O)C1    ZINC000577766081
CCNC(=O)NC(=O)[C@H](C)n1ccnc1    ZINC000070163095
Cc1nccn1CCCC(=O)NC(N)=O    ZINC000195176868
CNC(=O)NC(=O)CN1CC(C)(C#N)C1    ZINC000576143356
C[C@H](C(=O)NC(N)=O)N1CC(C)(C#N)C1    ZINC000576540477
C/C=C(\NC=N)N[C@@H]1CCC(=O)NC1=O    ZINC001167559636
C[C@@H](C(=O)NC(N)=O)N1CC(C)(C#N)C1    ZINC000576540476
CCCc1nccn1CC(=O)NC(N)=O    ZINC000070424246
C[C@H]1CC[C@@H](N[C@H]2CCC(=O)NC2=O)C1    ZINC001170126355
CCCC[C@H]1CCC[C@@]12NC(=O)NC2=O    ZINC000001665192
O=C1C[C@@H](NC2CCCCCC2)C(=O)N1    ZINC000102669715
C[C@@H]1CC[C@@H](NC[C@@H]2CC(=O)NC2=O)C1    ZINC001170110291
CC[C@@H]1CCN([C@@H]2CCC(=O)NC2=O)C1    ZINC000799128548
C[C@H]1CCCN([C@H]2CCC(=O)NC2=O)C1    ZINC000765960372
CC1(C)CC[C@@H]1N[C@H]1CCC(=O)NC1=O    ZINC000380028118
C[C@@H]1C[C@@H](C)CN([C@H]2CC(=O)NC2=O)C1    ZINC000584418249
C[C@@H]1CCC[C@@H]1N[C@@H]1CCC(=O)NC1=O    ZINC000084404106
CCCCCN1C[C@@H]2C(=O)NC(=O)[C@@H]2C1    ZINC000451632806
C[C@@H]1CN(C2CCCCC2)C(=O)NC1=O    ZINC000001677770
CC1(C)CCN([C@H]2CCC(=O)NC2=O)C1    ZINC000799124122
CC(C)CCN1C[C@@H]2C(=O)NC(=O)[C@@H]2C1    ZINC000334678231
CC[C@@H]1CCN([C@H]2CCC(=O)NC2=O)C1    ZINC000799128419
C[C@@H](CC1CC1)NC[C@H]1CC(=O)NC1=O    ZINC001258454643
CC[C@H]1CCCN([C@H]2CC(=O)NC2=O)C1    ZINC000515497331
C[C@@H]1CCN([C@@H]2CC(=O)NC2=O)C[C@@H]1C    ZINC000565899854
CC[C@@]1(C)CCN([C@H]2CC(=O)NC2=O)C1    ZINC000572981213
CC[C@]1(C)CCN([C@@H]2CC(=O)NC2=O)C1    ZINC000572981215
CC(C)C[C@@H]1CCC[C@]12NC(=O)NC2=O    ZINC000004769445
CCC1CCN([C@@H]2CC(=O)NC2=O)CC1    ZINC000576050035
C=CCC[C@@H](C)N[C@@H]1CCC(=O)NC1=O    ZINC000132017796
C[C@]1(NC2CCCC2)CCC(=O)NC1=O    ZINC001257345267
CC(C)[C@]1(C2CCCC2)NC(=O)NC1=O    ZINC000001695229
C[C@@H]1CN([C@H]2CCC(=O)NC2=O)C[C@H]1C    ZINC000799126043
C[C@@H]1CC[C@H](NC[C@H]2CC(=O)NC2=O)C1    ZINC001170110290
CCC[C@@H](C)N1C[C@@H]2C(=O)NC(=O)[C@@H]2C1    ZINC000451631226
CCN(CC1CC1)[C@H]1CCC(=O)NC1=O    ZINC000799122265
C[C@@H]1CC[C@@H](N[C@@H]2CCC(=O)NC2=O)C1    ZINC000084404607
C[C@H]1CCCN([C@@H]2CCC(=O)NC2=O)C1    ZINC000765960369
CN(CC1CCCC1)[C@H]1CC(=O)NC1=O    ZINC000563347474
CC(C)C[C@H]1CCC[C@@]12NC(=O)NC2=O    ZINC000001665188
C[C@H](CC1CC1)N[C@@H]1CCC(=O)NC1=O    ZINC000229698087
C[C@H]1CC[C@H](N[C@H]2CCC(=O)NC2=O)C1    ZINC001170126354
C=C(C)CN(CC)[C@@H]1CCC(=O)NC1=O    ZINC000776103708
C[C@@H]1C[C@@]2(CC(C)(C)C1)NC(=O)NC2=O    ZINC000003270837
CCC1CCN([C@H]2CC(=O)NC2=O)CC1    ZINC000576050036
CC[C@H]1CCN([C@@H]2CCC(=O)NC2=O)C1    ZINC000799128545
CCC[C@H](C)N1C[C@@H]2C(=O)NC(=O)[C@@H]2C1    ZINC000451631227
CC(C)C[C@@H]1CCC[C@@]12NC(=O)NC2=O    ZINC000004769446
C[C@H]1C[C@@]2(CC(C)(C)C1)NC(=O)NC2=O    ZINC000003886059
C[C@@H]1CCCN([C@@H]2CCC(=O)NC2=O)C1    ZINC000765960374
CC1(C)CCN([C@H]2CC(=O)NC2=O)CC1    ZINC000574924463
O=C1C[C@H](NC2CCCCCC2)C(=O)N1    ZINC000036853629
CC(C)[C@@]1(C2CCCC2)NC(=O)NC1=O    ZINC000002042047
C[C@H]1CN([C@H]2CCC(=O)NC2=O)C[C@H]1C    ZINC000799126123
C=CCC[C@H](C)N[C@H]1CCC(=O)NC1=O    ZINC000132018028
C[C@@H]1CCN([C@H]2CC(=O)NC2=O)C[C@@H]1C    ZINC000565899857
O=C1C[C@H](CNC2CCCCC2)C(=O)N1    ZINC001257451950
CCN(CC1CC1)[C@@H]1CCC(=O)NC1=O    ZINC000799122264
CCCC[C@@H]1CCC[C@]12NC(=O)NC2=O    ZINC000004769447
C[C@@H](CC1CC1)NC[C@@H]1CC(=O)NC1=O    ZINC001258454642
O=C1CC[C@@H](NC2CCCCC2)C(=O)N1    ZINC000084404448
CC(C)CC[C@@]1(C2CC2)NC(=O)NC1=O    ZINC000170689201
C=CCC[C@@H](C)NC[C@H]1CC(=O)NC1=O    ZINC001258721845
CC(C)C1CCC2(CC1)NC(=O)NC2=O    ZINC000054554474
C[C@@H]1CCN([C@@H]2CCC(=O)NC2=O)[C@@H]1C    ZINC000799125527
C[C@@H]1CCC[C@H]1N[C@H]1CCC(=O)NC1=O    ZINC000252093648
C[C@@H](CC1CC1)N[C@@H]1CCC(=O)NC1=O    ZINC000229698079
C=CCC[C@@H](C)N[C@H]1CCC(=O)NC1=O    ZINC000132018234
CC[C@]1(C2CCCCC2)NC(=O)NC1=O    ZINC000017300844
CC[C@@H](C)CN1C[C@@H]2C(=O)NC(=O)[C@@H]2C1    ZINC000449525547
CC1CCN([C@@H]2CCC(=O)NC2=O)CC1    ZINC000765958340
C[C@@H]1CC[C@@H](NC[C@H]2CC(=O)NC2=O)C1    ZINC001170110292
C[C@H](CC1CC1)NC[C@@H]1CC(=O)NC1=O    ZINC001258454641
C[C@@H]1CCC[C@H]1N[C@@H]1CCC(=O)NC1=O    ZINC000084404110
C=CCC[C@@H](C)NC[C@@H]1CC(=O)NC1=O    ZINC001258721842
C[C@@H]1CC[C@H](NC[C@@H]2CC(=O)NC2=O)C1    ZINC001170110293
O=C1CC[C@@H](N2CCCCCC2)C(=O)N1    ZINC000170596437
C=C(C)CN(CC)[C@H]1CCC(=O)NC1=O    ZINC000776103777
CCC[C@@]1(C2CCCC2)NC(=O)NC1=O    ZINC000002042048
C[C@@H]1CCN([C@@H]2CC(=O)NC2=O)C[C@H]1C    ZINC000565899856
CC1(C)CC[C@@H]1N[C@@H]1CCC(=O)NC1=O    ZINC000380028112
CC1(C)CC[C@H]1N[C@H]1CCC(=O)NC1=O    ZINC000380028105
C[C@@H]1CCC[C@@H]1N[C@H]1CCC(=O)NC1=O    ZINC000252093649
C[C@@H]1CC[C@@H](N[C@H]2CCC(=O)NC2=O)C1    ZINC000252202104
CC[C@@H]1CCCN([C@H]2CC(=O)NC2=O)C1    ZINC000515497329
CC[C@H]1CCCN([C@@H]2CC(=O)NC2=O)C1    ZINC000515497330
CC[C@@H]1CCCN([C@@H]2CC(=O)NC2=O)C1    ZINC000515497332
C[C@@H]1C[C@@H](C)CN([C@@H]2CC(=O)NC2=O)C1    ZINC000584418251
C[C@@H](CC1CC1)N[C@H]1CCC(=O)NC1=O    ZINC000229698097
C[C@@H]1CN([C@@H]2CCC(=O)NC2=O)C[C@H]1C    ZINC000799126121
C[C@H](CC1CC1)NC[C@H]1CC(=O)NC1=O    ZINC001258454644
C=CCC[C@H](C)NC[C@H]1CC(=O)NC1=O    ZINC001258721843
C[C@@H]1CCN([C@@H]2CCC(=O)NC2=O)[C@H]1C    ZINC000799125526
CC(C)CC[C@]1(C2CC2)NC(=O)NC1=O    ZINC000170689205
CC[C@@]1(C2CCCCC2)NC(=O)NC1=O    ZINC000002043217
C=CCC[C@H](C)N[C@@H]1CCC(=O)NC1=O    ZINC000132017607
C[C@H](CC1CC1)N[C@H]1CCC(=O)NC1=O    ZINC000229698106
CN(CC1CCCC1)[C@@H]1CC(=O)NC1=O    ZINC000563347473
CC[C@@]1(C)CCN([C@@H]2CC(=O)NC2=O)C1    ZINC000572981212
CC1(C)CC[C@H]1N[C@@H]1CCC(=O)NC1=O    ZINC000380028099
C[C@H]1CN(C2CCCCC2)C(=O)NC1=O    ZINC000002045113
CCN1CCC2(CC1)CC(=O)NC(=O)C2    ZINC000062950819
CCC[C@]1(C2CCCC2)NC(=O)NC1=O    ZINC000001695228
O=C1CC[C@H](N2CCCCCC2)C(=O)N1    ZINC000170596438
CC1CCN([C@H]2CCC(=O)NC2=O)CC1    ZINC000765958342
CCCC[C@H]1CCC[C@]12NC(=O)NC2=O    ZINC000001665194
C[C@@]1(NC2CCCC2)CCC(=O)NC1=O    ZINC001257345266
CC1(C)CCCN([C@@H]2CC(=O)NC2=O)C1    ZINC000572419965
C[C@@H]1CC[C@H](N[C@@H]2CCC(=O)NC2=O)C1    ZINC000084404602
CN(CCC1CC1)[C@@H]1CCC(=O)NC1=O    ZINC000799142983
C[C@H]1CN([C@@H]2CCC(=O)NC2=O)C[C@H]1C    ZINC000799126118
C[C@@H]1C[C@]2(CC(C)(C)C1)NC(=O)NC2=O    ZINC000003270840
C=CCC[C@H](C)NC[C@@H]1CC(=O)NC1=O    ZINC001258721844
C[C@@H]1CCCN([C@H]2CCC(=O)NC2=O)C1    ZINC000765960368
CC1(C)CCCN([C@H]2CC(=O)NC2=O)C1    ZINC000572419966
CN(CCC1CC1)[C@H]1CCC(=O)NC1=O    ZINC000799142984
C[C@@H]1CCN([C@H]2CCC(=O)NC2=O)[C@@H]1C    ZINC000799125522
CC1(C)CCN([C@@H]2CCC(=O)NC2=O)C1    ZINC000799124120
C[C@@H]1CCN([C@H]2CCC(=O)NC2=O)[C@H]1C    ZINC000799125530
C[C@H]1C[C@]2(CC(C)(C)C1)NC(=O)NC2=O    ZINC000003886060
CCCC[C@@H]1CCC[C@@]12NC(=O)NC2=O    ZINC000004769448
C[C@@H]1CC[C@H](N[C@H]2CCC(=O)NC2=O)C1    ZINC000252202105
CC[C@H](C)CN1C[C@@H]2C(=O)NC(=O)[C@@H]2C1    ZINC000449525550
O=C1C[C@@H](CNC2CCCCC2)C(=O)N1    ZINC001257451955
C[C@@H]1CCN([C@H]2CC(=O)NC2=O)C[C@H]1C    ZINC000565899853
C[C@@H]1C[C@H](C)CN([C@H]2CC(=O)NC2=O)C1    ZINC000584418252
CC(C)C[C@H]1CCC[C@]12NC(=O)NC2=O    ZINC000001665190
C[C@@H]1C[C@H](C)CN([C@@H]2CC(=O)NC2=O)C1    ZINC000584418250
O=C1CC[C@H](NC2CCCCC2)C(=O)N1    ZINC000084404450
CC[C@]1(C)CCN([C@H]2CC(=O)NC2=O)C1    ZINC000572981209
CC[C@H]1CCN([C@H]2CCC(=O)NC2=O)C1    ZINC000799128547
CC1(C)CCN([C@@H]2CC(=O)NC2=O)CC1    ZINC000574924462
NS(=O)(=O)N[C@H]1SC(=O)NC1=O    ZINC001260082140
NS(=O)(=O)N[C@@H]1SC(=O)NC1=O    ZINC001260082141
O=C1NC(=O)/C(=C/c2cccs2)S1    ZINC000001309935
O=C1NC(=O)/C(=C/c2ccsc2)S1    ZINC000001204551
O=C1NC(=O)/C(=C\c2cccs2)S1    ZINC000012407783
O=C1NC(=O)/C(=C\c2ccsc2)S1    ZINC000001204549
O=C1NC(=O)[C@@H](Nc2cnnnc2)S1    ZINC001163672294
O=C1NC(=O)[C@H](Nc2cnnnc2)S1    ZINC001163672293
O=C1CN(N=Cc2csnn2)C(=O)N1    ZINC001323089467
O=C1NC(=O)/C(=C/Nc2nc[nH]n2)S1    ZINC000618255147
Cc1ccc(C[C@@H]2SC(=O)NC2=O)o1    ZINC000001395336
Cc1ccc(C[C@H]2SC(=O)NC2=O)o1    ZINC000001395337
NC(=O)NC(=O)CSc1ccncc1    ZINC000335708806
O=C(CCl)NC(=O)Cc1ccccc1    ZINC000003886231
O=C1CC[C@H](Sc2ncc[nH]2)C(=O)N1    ZINC000765830355
NC(=O)NC(=O)CSc1ccccn1    ZINC000005622330
CCC(=O)NC(=O)c1ccc(Cl)cc1    ZINC000071774167
Cc1ccccc1C(=O)NC(=O)CCl    ZINC000214480836
O=C1CC[C@@H](Sc2ncc[nH]2)C(=O)N1    ZINC000765830354
CCOC(=O)C1=NN[C@@H]2C(=O)NC(=O)[C@@H]12    ZINC000100382109
C#CCONC(=O)[C@@H]1CC(=O)NC(=O)N1    ZINC000308943288
C=C[C@@H](C)ON=C1C(=O)NC(=O)NC1=O    ZINC000844626677
C=C(C)CON=C1C(=O)NC(=O)NC1=O    ZINC000844620161
O=C(CN1CC(=O)NC1=O)N1CC(=O)C1    ZINC001142088653
CCOC(=O)C1=NN[C@@H]2C(=O)NC(=O)[C@H]12    ZINC000100382106
CCOC(=O)C1=NN[C@H]2C(=O)NC(=O)[C@H]12    ZINC000100382104
Cc1noc(O[C@@H]2CCC(=O)NC2=O)n1    ZINC000765826836
NC(=O)NC(=O)COC(=O)c1cc[nH]c1    ZINC000750494928
O=C1NC(=O)C(=NOC2CCC2)C(=O)N1    ZINC000814228571
C=C[C@H](C)ON=C1C(=O)NC(=O)NC1=O    ZINC000844626676
O=C1NC(=O)C(=NOCC2CC2)C(=O)N1    ZINC000814242406
O=C([C@@H]1CC(=O)NC(=O)N1)N1CC(=O)C1    ZINC001144332859
Cc1noc(O[C@H]2CCC(=O)NC2=O)n1    ZINC000765826837
O=C1NC(=O)/C(=C/C2CCCCC2)S1    ZINC000019691438
O=C1NC(=O)C(=C2CCCCCC2)S1    ZINC000017028215
N#C[C@@]1(F)CCN([C@H]2CC(=O)NC2=O)C1    ZINC000593921343
NC(=O)NC(=O)CNc1ccccc1F    ZINC000015290468
CC1(C(=O)O[C@@H]2CCC(=O)NC2=O)CC1    ZINC000798635199
CC(C)=CC(=O)O[C@H]1CCC(=O)NC1=O    ZINC000798566228
CC(C)=CC(=O)O[C@@H]1CCC(=O)NC1=O    ZINC000798566227
O=C(O[C@@H]1CCC(=O)NC1=O)C1CCC1    ZINC000798587148
C=CCCC(=O)O[C@H]1CCC(=O)NC1=O    ZINC000798608844
C/C=C/COC(=O)C1CC(=O)NC(=O)C1    ZINC000726820131
NC(=O)NC(=O)CNc1cccc(F)c1    ZINC000015289170
C[C@@H]1C[C@@H]1C(=O)O[C@H]1CCC(=O)NC1=O    ZINC000798569837
O=C(CC1CC1)O[C@@H]1CCC(=O)NC1=O    ZINC001325118460
C[C@@H]1C[C@@H]1C(=O)O[C@@H]1CCC(=O)NC1=O    ZINC000798569834
O=C(OCC1CC1)C1CC(=O)NC(=O)C1    ZINC000763964814
O=C(CC1CC1)O[C@H]1CCC(=O)NC1=O    ZINC001325118462
N#C[C@@]1(F)CCN([C@@H]2CC(=O)NC2=O)C1    ZINC000593921341
N#C[C@]1(F)CCN([C@@H]2CC(=O)NC2=O)C1    ZINC000593921324
O=C(O[C@H]1CCC(=O)NC1=O)C1CCC1    ZINC000798587149
C/C=C(/C)C(=O)O[C@H]1CCC(=O)NC1=O    ZINC000798631696
C[C@@H]1C[C@H]1C(=O)O[C@@H]1CCC(=O)NC1=O    ZINC000798569835
CC1(C(=O)O[C@H]2CCC(=O)NC2=O)CC1    ZINC000798635198
C=CCCOC(=O)C1CC(=O)NC(=O)C1    ZINC000740235823
N#C[C@]1(F)CCN([C@H]2CC(=O)NC2=O)C1    ZINC000593921339
C/C=C(\C)C(=O)O[C@H]1CCC(=O)NC1=O    ZINC000798631698
C[C@@H]1C[C@H]1C(=O)O[C@H]1CCC(=O)NC1=O    ZINC000798569836
C/C=C\COC(=O)C1CC(=O)NC(=O)C1    ZINC000726820127
C=CCCC(=O)O[C@@H]1CCC(=O)NC1=O    ZINC000798608843
C/C=C(/C)C(=O)O[C@@H]1CCC(=O)NC1=O    ZINC000798631695
C/C=C(\C)C(=O)O[C@@H]1CCC(=O)NC1=O    ZINC000798631697
C=C(C)COC(=O)C1CC(=O)NC(=O)C1    ZINC000726821614
C=CCN(C)C(=O)[C@@H]1CC(=O)NC(=O)N1    ZINC000613665149
C=CCCCC(=O)NN1CC(=O)NC1=O    ZINC000175128513
C=CCNC(=O)NC[C@@H]1CC(=O)NC1=O    ZINC001202576434
CCC(=O)N1CCN2C(=O)NC(=O)[C@H]2C1    ZINC001116203847
C[C@@H]1CCN1C(=O)[C@@H]1CC(=O)NC(=O)N1    ZINC000914154697
NC(=O)NC(=O)CCNCc1ccco1    ZINC000308871675
O=C1CN(N=C[C@H]2CCCOC2)C(=O)N1    ZINC000814777969
O=C(CCC1CC1)NN1CC(=O)NC1=O    ZINC000265167650
O=C1CC[C@H](N2CCNC(=O)C2)C(=O)N1    ZINC000765957217
CCC(=O)N1CCN2C(=O)NC(=O)[C@@H]2C1    ZINC001116203846
CC(=O)CN1CCN2C(=O)NC(=O)[C@@H]2C1    ZINC000639550731
O=C(CN1CCC(=O)NC1=O)NC1CC1    ZINC000206123753
O=C(NCC1CC1)[C@@H]1CC(=O)NC(=O)N1    ZINC000646630015
C=CCNC(=O)NC[C@H]1CC(=O)NC1=O    ZINC001202576440
O=C(CC1CCC1)NN1CC(=O)NC1=O    ZINC000175017516
O=C1C[C@H](N[C@H]2CCCNC2=O)C(=O)N1    ZINC000084526163
O=C(NC[C@@H]1CC(=O)NC1=O)NC1CC1    ZINC001191501700
C=C(C)CNC(=O)CN1CC(=O)NC1=O    ZINC000152966341
CO[C@@H](C=NN1CC(=O)NC1=O)C1CC1    ZINC000853282505
C=C[C@@H](C)NC(=O)[C@@H]1CC(=O)NC(=O)N1    ZINC000612267436
CCC1(C(=O)NN2CC(=O)NC2=O)CC1    ZINC000749523832
C#CC1(O)CN([C@H](C)C(=O)NC(N)=O)C1    ZINC000934442552
NC1(C(=O)N[C@H]2CCC(=O)NC2=O)CC1    ZINC000084405403
CC[C@H](C)NC=C1C(=O)NC(=O)NC1=O    ZINC000005686598
CC/C=C/NC(=O)CN1CC(=O)NC1=O    ZINC001142093715
C=C[C@H](C)NC(=O)[C@@H]1CC(=O)NC(=O)N1    ZINC000612267439
CC(=O)CN1CCN2C(=O)NC(=O)[C@H]2C1    ZINC000639550730
O=C(C[C@@H]1NC(=O)NC1=O)N1CCCC1    ZINC000009256924
O=C([C@@H]1CC(=O)NC(=O)N1)N1CCCC1    ZINC000205040470
CCOC(=O)NC(=O)/C(C#N)=C/N(C)C    ZINC000103160302
O=C1CN(N=C[C@@H]2CCCOC2)C(=O)N1    ZINC000814777970
CON=C1CCC2(CC1)NC(=O)NC2=O    ZINC000148328003
O=C(N[C@H]1CCC(=O)NC1=O)[C@@H]1CCN1    ZINC000384798963
C=CCNC(=O)CN1CCC(=O)NC1=O    ZINC000109931973
O=C(NC1CC1)N[C@@H]1CCC(=O)NC1=O    ZINC000084404841
NC(=O)NC(=O)CCNCc1ccoc1    ZINC000577215602
O=C1C[C@@H](N2CCCNC(=O)C2)C(=O)N1    ZINC000846705359
CN(CC(=O)NC(N)=O)Cc1ccco1    ZINC000016380995
CN(C(=O)[C@@H]1CC(=O)NC(=O)N1)C1CC1    ZINC000646765377
O=C(CN1CC(=O)NC1=O)NCC1CC1    ZINC000069630195
C[C@@H](C(=O)NN1CC(=O)NC1=O)C1CC1    ZINC000747934112
C#CC1(O)CN(CCC(=O)NC(N)=O)C1    ZINC000934442584
C#CC1(O)CN(CC(=O)NC(=O)NC)C1    ZINC000934441066
CO[C@H](C=NN1CC(=O)NC1=O)C1CC1    ZINC000853282504
CCOC(=O)NC(=O)/C(C#N)=C\N(C)C    ZINC000062702484
C[C@H]1CCN1C(=O)CN1CC(=O)NC1=O    ZINC000641240981
O=C(NC1CC1)N[C@H]1CCC(=O)NC1=O    ZINC000084404843
CC(=O)N1CCC2(CC1)NC(=O)NC2=O    ZINC000022699175
O=C(C[C@H]1NC(=O)NC1=O)N1CCCC1    ZINC000009256923
O=C1C[C@@H](N[C@H]2CCCNC2=O)C(=O)N1    ZINC000050395609
O=C1CN(N=CC2CCOCC2)C(=O)N1    ZINC001319490295
CC/C=C(\C)C(=O)NN1CC(=O)NC1=O    ZINC000272962114
C[C@@H]1CN([C@H]2CC(=O)NC2=O)CC(=O)N1    ZINC000566414283
CC1(NC(=O)[C@@H]2CC(=O)NC(=O)N2)CC1    ZINC001328365318
O=C(NN1CC(=O)NC1=O)C1CCCC1    ZINC000029023496
C[C@H](C(=O)NN1CC(=O)NC1=O)C1CC1    ZINC000747934114
CCCCNC=C1C(=O)NC(=O)NC1=O    ZINC000019595377
CC1(CC(=O)NN2CC(=O)NC2=O)CC1    ZINC000760129461
NC(=O)[C@@H]1CC[C@@H]([C@@H]2NC(=O)NC2=O)C1    ZINC000675029627
NC(=O)[C@@H]1CC[C@H]([C@@H]2NC(=O)NC2=O)C1    ZINC000675029625
O=C(NC[C@H]1CC(=O)NC1=O)NC1CC1    ZINC001191501690
O=C1C[C@@H](N[C@@H]2CCCNC2=O)C(=O)N1    ZINC000050395610
C=CCCNC(=O)[C@@H]1CC(=O)NC(=O)N1    ZINC000379805546
O=C(N[C@@H]1CCC(=O)NC1=O)[C@@H]1CCN1    ZINC000384798944
CC(C)CNC=C1C(=O)NC(=O)NC1=O    ZINC000005832301
CN1CCN([C@@H]2CC(=O)NC2=O)CC1=O    ZINC000564465639
CC[C@@H](C)NC=C1C(=O)NC(=O)NC1=O    ZINC000006573825
CCNC(=O)N1C[C@@H]2C(=O)NC(=O)[C@@H]2C1    ZINC000388143640
NC(=O)[C@@H]1CC[C@H]([C@H]2NC(=O)NC2=O)C1    ZINC000675029626
O=C(CN1CC(=O)NC1=O)N1CCCC1    ZINC000069630150
C=C(C)CNC(=O)[C@@H]1CC(=O)NC(=O)N1    ZINC000309101150
O=C1CC[C@@H](N2CCNC(=O)C2)C(=O)N1    ZINC000765957218
O=C1C[C@H](N[C@@H]2CCCNC2=O)C(=O)N1    ZINC000084526165
C[C@H]1CCN1C(=O)[C@@H]1CC(=O)NC(=O)N1    ZINC000914154698
CN1CCN([C@H]2CC(=O)NC2=O)CC1=O    ZINC000564465633
O=C(NC1CCC1)[C@@H]1CC(=O)NC(=O)N1    ZINC000668416253
C#CC1(O)CN([C@@H](C)C(=O)NC(N)=O)C1    ZINC000934442551
C[C@@H]1CN([C@@H]2CC(=O)NC2=O)CC(=O)N1    ZINC000566414282
NC1(C(=O)N[C@@H]2CCC(=O)NC2=O)CC1    ZINC000084405401
O=C1CN(N=CC[C@H]2CCOC2)C(=O)N1    ZINC001324635442
CC1(C)C[C@@H]1C(=O)NN1CC(=O)NC1=O    ZINC000156177066
C[C@H]1CN([C@H]2CC(=O)NC2=O)CC(=O)N1    ZINC000566414284
C/C=C(\CC)C(=O)NN1CC(=O)NC1=O    ZINC000276458266
O=C1CN(N=CC[C@@H]2CCOC2)C(=O)N1    ZINC001324635437
C=CCNC(=O)N[C@H]1CCC(=O)NC1=O    ZINC000328062406
O=C(CN1CCC(=O)NC1=O)N1CCC1    ZINC001616904057
CC1(C(=O)NN2CC(=O)NC2=O)CCC1    ZINC000750230932
NC(=O)[C@@H]1CC[C@@H]([C@H]2NC(=O)NC2=O)C1    ZINC000675029624
C=CCNC(=O)N[C@@H]1CCC(=O)NC1=O    ZINC000328062409
CC/C=C/NC(=O)[C@@H]1CC(=O)NC(=O)N1    ZINC001144338413
C[C@H]1CN([C@@H]2CC(=O)NC2=O)CC(=O)N1    ZINC000566414281
C[C@@H]1CCN1C(=O)CN1CC(=O)NC1=O    ZINC000641240985
O=C1C[C@H](N2CCCNC(=O)C2)C(=O)N1    ZINC000846705205
CN(C)C(=O)N1C[C@@H]2C(=O)NC(=O)[C@@H]2C1    ZINC000388149587
O=C1NC(=O)C(C2CCNCC2)C(=O)N1    ZINC000103720812
C[C@@H](Nc1ccn(C)n1)C(=O)NC(N)=O    ZINC000082390140
C[C@@H](Nc1cnn(C)c1)C(=O)NC(N)=O    ZINC000086779488
C[C@H](Nc1ccn(C)n1)C(=O)NC(N)=O    ZINC000082390139
C[C@H](Nc1cnn(C)c1)C(=O)NC(N)=O    ZINC000086779486
CCn1ccc(NCC(=O)NC(N)=O)n1    ZINC000300908536
CCc1ncn(CCC(=O)NC(N)=O)n1    ZINC000519063320
CNC(=O)NC(=O)CNc1ccn(C)n1    ZINC000308962163
Cn1cc(NCCC(=O)NC(N)=O)cn1    ZINC000578521730
Cc1nc(C)n(CCC(=O)NC(N)=O)n1    ZINC001319761726
NC(=O)NC(=O)CCNCc1cc[nH]n1    ZINC001118147808
CC#CCN(C)CCC(=O)NC(=O)NC    ZINC000298363083
CCNC(=O)NC(=O)CN1C[C@H]2C[C@@H]2C1    ZINC000886325811
CNC(=O)NC(=O)CN1CC[C@H]2C[C@@H]2C1    ZINC000595807087
NC(=O)NC(=O)CN1CC[C@H]2CCC[C@H]21    ZINC000335403028
C#CCN(C)[C@H](C)C(=O)NC(=O)NCC    ZINC000192232605
C[C@@]1(CCN2CCCC2)NC(=O)NC1=O    ZINC000001668104
C=CCN(CC(=O)NC(=O)NC)C1CC1    ZINC000271493384
C[C@H](C(=O)NC(N)=O)N1C[C@H]2CCC[C@@H]21    ZINC000408408547
CC(C)C[C@H](C)C=NN1CC(=O)NC1=O    ZINC000799106917
CC1=CCN(CCC(=O)NC(N)=O)CC1    ZINC000270376565
CCNC(=O)NC(=O)CN1C[C@@H]2C[C@H]2C1    ZINC000886325813
CC[C@H](C)[C@@]1(CC)C(=O)NC(=O)N=C1N    ZINC000005555705
CCCCCC(C)=NN1CC(=O)NC1=O    ZINC000818269200
O=C1C[C@H](CN[C@H]2CCCNC2)C(=O)N1    ZINC001246309452
C#C[C@@](C)(CC)N[C@@H](C)C(=O)NC(N)=O    ZINC000384166062
NC(=O)NC(=O)CCN1CC[C@H]2C[C@@H]2C1    ZINC000595807416
CC[C@H](C)[C@]1(CC)C(=O)NC(=O)N=C1N    ZINC000013787637
NC(=O)NC(=O)CN1C[C@@H]2CCCC[C@@H]21    ZINC000595562053
NC(=O)NC(=O)CCCN1CC=CCC1    ZINC000611517320
CNC(=O)NC(=O)CN1CC[C@H]2C[C@H]2C1    ZINC000595807090
NC(=O)NC(=O)CN1C[C@H]2CCC[C@@H]2C1    ZINC000153301293
CN1CC[C@@H](N[C@@H]2CCC(=O)NC2=O)C1    ZINC000084404511
CCN1CCN([C@H]2CC(=O)NC2=O)CC1    ZINC000019881603
C[C@H](C(=O)NC(N)=O)N1C[C@H]2CCC[C@H]21    ZINC000408408542
O=C1CC[C@H](N[C@H]2CCCNC2)C(=O)N1    ZINC000084404336
NC(=O)NC(=O)CCNC/C=C\C1CC1    ZINC001261438040
C=CCN(CC=C)[C@@H](C)C(=O)NC(N)=O    ZINC000267900814
CNC(=O)NC(=O)[C@H](C)N1C[C@H]2C[C@@H]2C1    ZINC000886327277
NC(=O)NC(=O)CCN1CC[C@@H]2C[C@H]2C1    ZINC000595807417
C#C[C@@H](C)N(C)CCC(=O)NC(=O)NC    ZINC000491513536
NC(=O)NC(=O)CCCN1C[C@@H]2C[C@H]2C1    ZINC000886332652
CC[C@@]1(C2CCNCC2)NC(=O)NC1=O    ZINC000067974648
CC[C@@H](C)[C@]1(CC)C(=O)NC(=O)N=C1N    ZINC000013787635
O=C1C[C@H](CN[C@@H]2CCCNC2)C(=O)N1    ZINC001246309418
CC[C@H](C)N1CCN2C(=O)NC(=O)[C@H]2C1    ZINC000336353919
CCCCN1CCN2C(=O)NC(=O)[C@H]2C1    ZINC000334386946
NC(=O)NC(=O)CN1C[C@@H]2CCC[C@H]2C1    ZINC000153301190
C#C[C@@H](C)N(C)CC(=O)NC(=O)NCC    ZINC000491769240
NC(=O)NC(=O)CCN(C1CC1)C1CC1    ZINC000599596105
CC1=CCCN([C@@H](C)C(=O)NC(N)=O)C1    ZINC000280797513
C#C[C@](C)(CC)N[C@@H](C)C(=O)NC(N)=O    ZINC000384166060
C=C1CCN([C@@H](C)C(=O)NC(N)=O)CC1    ZINC000336140238
CCNC(=O)NC(=O)CN1CC=CCC1    ZINC000611517435
CC[C@@H](C)N1CCN2C(=O)NC(=O)[C@H]2C1    ZINC000336353918
CC[C@H](C)N1CCN2C(=O)NC(=O)[C@@H]2C1    ZINC000336353921
CCN1CCN([C@@H]2CC(=O)NC2=O)CC1    ZINC000096318698
CNC(=O)NC(=O)CNC1(C2CC2)CC1    ZINC000308961142
O=C(CN1CCCC1)NC(=O)NC1CC1    ZINC000016334230
C#C[C@@H](CCC)NCCC(=O)NC(N)=O    ZINC001353338707
C=CCN(CC=C)[C@H](C)C(=O)NC(N)=O    ZINC000267900812
CCCC[C@]1(CC)C(=N)NC(=O)NC1=O    ZINC000002895903
CCCC[C@@]1(CC)C(=N)NC(=O)NC1=O    ZINC000002895902
CCCCN1CCN2C(=O)NC(=O)[C@@H]2C1    ZINC000334386947
C[C@H](C(=O)NC(N)=O)N1CC[C@H]2C[C@@H]2C1    ZINC000595810051
CCCC1(CCC)C(=N)NC(=O)NC1=O    ZINC000022018678
CN1CC[C@H](NC[C@@H]2CC(=O)NC2=O)C1    ZINC001255423066
NC(=O)NC(=O)CN1CC[C@@H]2CCC[C@H]21    ZINC000335403030
C#CC(C)(C)N(C)CCC(=O)NC(N)=O    ZINC000298422197
NC(=O)NC(=O)CN1CC[C@@H]2CCC[C@@H]21    ZINC000335403033
C[C@H](C(=O)NC(N)=O)N1CC[C@@H]2C[C@H]2C1    ZINC000595810052
C[C@]1(CCN2CCCC2)NC(=O)NC1=O    ZINC000004945817
C#CCN(CC)CCC(=O)NC(=O)NC    ZINC000263705932
CNC(=O)NC(=O)CN1CC[C@@H]2C[C@H]2C1    ZINC000595807088
CN1CC[C@@H](NC[C@@H]2CC(=O)NC2=O)C1    ZINC001255423047
NC(=O)NC(=O)CCN1CC[C@@H]2C[C@@H]2C1    ZINC000595807415
NC(=O)NC(=O)CCN1C2CCC1CC2    ZINC000521683898
NC(=O)NC(=O)CCNC[C@@H]1C=CCC1    ZINC000905418004
CNC(=O)NC(=O)[C@H](C)N1CC=CCC1    ZINC000611517308
NC(=O)NC(=O)CCCN1C[C@@H]2C[C@@H]2C1    ZINC000886332651
NC(=O)NC(=O)CCNC1(C2CC2)CC1    ZINC001654095007
C#C[C@](C)(CC)NCC(=O)NC(=O)NC    ZINC000852097985
C[C@@H](C=NN1CC(=O)NC1=O)C(C)(C)C    ZINC000800809182
NC(=O)NC(=O)CCN[C@@H]1CC12CCC2    ZINC000872250697
CNC(=O)NC(=O)CN(C1CC1)C1CC1    ZINC000599594614
CC(C)C[C@@H](C)C=NN1CC(=O)NC1=O    ZINC000799106916
O=C1C[C@@H](CN[C@@H]2CCCNC2)C(=O)N1    ZINC001246309450
C=CCN(CC=C)CC(=O)NC(=O)NC    ZINC000070925995
C#C[C@H](C)N(C)CCC(=O)NC(=O)NC    ZINC000491513537
NC(=O)NC(=O)CN1CC2CCC1CC2    ZINC000378383345
O=C1C[C@@H](CNC2CCNCC2)C(=O)N1    ZINC001246313741
C#C[C@@](C)(CC)NCC(=O)NC(=O)NC    ZINC000852097984
CN1CCN([C@H]2CCC(=O)NC2=O)CC1    ZINC001256542089
C#CCN(CC(=O)NC(=O)NC)C(C)C    ZINC000932395274
C=CCN(CCC(=O)NC(N)=O)C1CC1    ZINC000271530335
C#C[C@H](C)N(C)CCCC(=O)NC(N)=O    ZINC000491497568
CNC(=O)NC(=O)[C@H](C)N1C[C@@H]2C[C@@H]2C1    ZINC000886327274
CNC(=O)NC(=O)CCN1C[C@@H]2C[C@@H]2C1    ZINC000886332753
C#C[C@@H](C)N(C)CCCC(=O)NC(N)=O    ZINC000491497564
C[C@H](C(=O)NC(N)=O)N1C[C@@H]2CCC[C@@H]21    ZINC000408408543
C[C@H](C(=O)NC(N)=O)N1CC[C@@H]2C[C@@H]2C1    ZINC000595810049
C#C[C@H](NCCC(=O)NC(N)=O)C(C)C    ZINC000491781891
NC(=O)NC(=O)CCN[C@H]1C=CCCC1    ZINC000582541949
CN1CCN([C@@H]2CCC(=O)NC2=O)CC1    ZINC001256542085
NC(=O)NC(=O)CN1C[C@@H]2CCC[C@@H]2C1    ZINC000153301075
C#CCN(CC)CC(=O)NC(=O)NCC    ZINC000266968465
O=C1CC[C@@H](N[C@H]2CCCNC2)C(=O)N1    ZINC000084404332
C[C@H](C=NN1CC(=O)NC1=O)C(C)(C)C    ZINC000800809181
C=C1CCN([C@H](C)C(=O)NC(N)=O)CC1    ZINC000336140237
CN1CC[C@H](N[C@H]2CCC(=O)NC2=O)C1    ZINC000250595937
O=C1CC[C@H](NC2CCNCC2)C(=O)N1    ZINC000084404487
O=C1C[C@H](CNC2CCNCC2)C(=O)N1    ZINC001246313740
CNC(=O)NC(=O)CCN1C[C@@H]2C[C@H]2C1    ZINC000886332754
C#C[C@@](C)(CC)N[C@H](C)C(=O)NC(N)=O    ZINC000384166061
CNC(=O)NC(=O)CCN1C[C@H]2C[C@@H]2C1    ZINC000886332752
CCCCCCC=NN1CC(=O)NC1=O    ZINC000383931368
CNC(=O)NC(=O)CN1CCC=C(C)C1    ZINC000280807651
NC(=O)NC(=O)CN1CC[C@H]2CCC[C@@H]21    ZINC000335403032
C=CCN(CC=C)CCC(=O)NC(N)=O    ZINC000073869748
C=CCN(C)CC(=O)NC(=O)NC1CC1    ZINC000121253736
C[C@@H](NC1(C2CC2)CC1)C(=O)NC(N)=O    ZINC000309016063
C#CC(C)(C)N(C)CC(=O)NC(=O)NC    ZINC000279233832
NC(=O)NC(=O)CCNC[C@@H]1CC12CC2    ZINC000577098696
NC(=O)NC(=O)CCNC/C=C/C1CC1    ZINC001261438039
CNC(=O)NC(=O)CN1C2CCC1CC2    ZINC000523128501
CC(C)N1CCC[C@]2(C1)NC(=O)NC2=O    ZINC000147983476
C#C[C@](C)(CC)N[C@H](C)C(=O)NC(N)=O    ZINC000384166059
CC1=CCN([C@H](C)C(=O)NC(N)=O)CC1    ZINC000334264722
CN(CC(=O)NC(=O)NC1CC1)C1CC1    ZINC000046060404
CC1=CCCN([C@H](C)C(=O)NC(N)=O)C1    ZINC000280797512
O=C1CC[C@@H](N[C@@H]2CCCNC2)C(=O)N1    ZINC000084404334
CCNC1CCC2(CC1)NC(=O)NC2=O    ZINC001328399848
C[C@@H](C(=O)NC(N)=O)N1C2CCC1CC2    ZINC000533237274
CC#CCN(C)[C@@H](C)C(=O)NC(=O)NC    ZINC000293336236
CC(C)CN1CCN2C(=O)NC(=O)[C@H]2C1    ZINC000147989823
CN1CC[C@@H](NC[C@H]2CC(=O)NC2=O)C1    ZINC001255423031
CNC(=O)NC(=O)[C@@H](C)N1CC=CCC1    ZINC000611517307
C#CCN(CC)CCCC(=O)NC(N)=O    ZINC000267334773
NC(=O)NC(=O)CCNC[C@H]1C=CCC1    ZINC000905418005
C#C[C@@](C)(CC)NCCC(=O)NC(N)=O    ZINC000852098874
NC(=O)NC(=O)CCN1CC[C@H]2C[C@H]2C1    ZINC000595807418
CC[C@]1(C2CCNCC2)NC(=O)NC1=O    ZINC000067974649
C#CCN(CCC(=O)NC(N)=O)C(C)C    ZINC000932392749
NC(=O)NC(=O)CCN[C@@H]1CC=CCC1    ZINC000576630948
CC[C@@H](C)N1CCN2C(=O)NC(=O)[C@@H]2C1    ZINC000336353920
NC(=O)NC(=O)CCNCC1=CCCC1    ZINC000596065440
C#CCN(C)[C@@H](C)C(=O)NC(=O)NCC    ZINC000192232610
CC1=CCCN(CCC(=O)NC(N)=O)C1    ZINC000280810641
O=C1C[C@@H](CN[C@H]2CCCNC2)C(=O)N1    ZINC001246309453
C=CCNC(=O)NC(=O)CN(C)CC=C    ZINC000121399675
CC1=CCN([C@@H](C)C(=O)NC(N)=O)CC1    ZINC000334264723
CNC(=O)NC(=O)CN1CC=C(C)CC1    ZINC000270107991
C[C@H](C(=O)NC(N)=O)N1CC[C@H]2C[C@H]2C1    ZINC000595810050
CNC(=O)NC(=O)[C@H](C)N1C[C@@H]2C[C@H]2C1    ZINC000886327275
NC(=O)NC(=O)CN1CCC2(CC2)CC1    ZINC000366685212
C=C1CCN(CCC(=O)NC(N)=O)CC1    ZINC000264473660
C#CCN(CC)[C@H](C)C(=O)NC(=O)NC    ZINC000266901456
CC(C)CN1CCN2C(=O)NC(=O)[C@@H]2C1    ZINC000147989642
C=C/C=C/CCNCCC(=O)NC(N)=O    ZINC000905424184
C#CCCCCNCCC(=O)NC(N)=O    ZINC000819153192
CNC(=O)NC(=O)CCN1CC=CCC1    ZINC000611517262
CNC(=O)NC(=O)CN1CC[C@@H]2C[C@@H]2C1    ZINC000595807082
C#CCN(CC)[C@@H](C)C(=O)NC(=O)NC    ZINC000266901459
NC(=O)NC(=O)CCN[C@@H]1C=CCCC1    ZINC000582541945
CNC(=O)NC(=O)[C@@H](C)N1C[C@@H]2C[C@@H]2C1    ZINC000886327276
CC[C@@H](C)[C@@]1(CC)C(=O)NC(=O)N=C1N    ZINC000008684826
CCNC(=O)NC(=O)CN1C[C@@H]2C[C@@H]2C1    ZINC000886325812
C#C[C@H](CCC)NCCC(=O)NC(N)=O    ZINC001353338706
CN1CC[C@@H](N[C@H]2CCC(=O)NC2=O)C1    ZINC000250595935
NC(=O)NC(=O)CCNCC1CC=CC1    ZINC000600752788
O=C1CC[C@@H](NC2CCNCC2)C(=O)N1    ZINC000084404485
C=C1CCN(CC(=O)NC(=O)NC)CC1    ZINC000264492930
C[C@H](NC1(C2CC2)CC1)C(=O)NC(N)=O    ZINC000309016062
NC(=O)NC(=O)CCN[C@H]1CC12CCC2    ZINC000872250698
O=C1CC[C@H](N[C@@H]2CCCNC2)C(=O)N1    ZINC000084404338
C=C/C=C\CCNCCC(=O)NC(N)=O    ZINC000905424183
NC(=O)NC(=O)CCN[C@H]1CC=CCC1    ZINC000576630958
C[C@H](C(=O)NC(N)=O)N1C2CCC1CC2    ZINC000533237269
CN1CC[C@H](NC[C@H]2CC(=O)NC2=O)C1    ZINC001255423063
C=CCNC(=O)NC(=O)CN(C)C1CC1    ZINC000046601710
C[C@@H]1C[C@]2(NC(=O)NC2=O)[C@@H](C)CN1C    ZINC000012437273
C=CCNC(=O)NC(=O)CN1CCCC1    ZINC000016445191
C#C[C@@H](NCCC(=O)NC(N)=O)C(C)C    ZINC000491781889
C#CCN(C)CC(=O)NC(=O)NCCC    ZINC000192221741
NC(=O)NC(=O)CCCN1C[C@H]2C[C@@H]2C1    ZINC000886332650
C#C[C@](C)(CC)NCCC(=O)NC(N)=O    ZINC000852098875
CC#CCN(C)CC(=O)NC(=O)NCC    ZINC000293209626
CC#CCN(C)CCCC(=O)NC(N)=O    ZINC000293141959
CN1CC[C@H](N[C@@H]2CCC(=O)NC2=O)C1    ZINC000084404508
C#C[C@H](C)N(C)CC(=O)NC(=O)NCC    ZINC000491769242
NC(=O)NC(=O)CCNC[C@H]1CC12CC2    ZINC000577098695
CC#CCN(C)[C@H](C)C(=O)NC(=O)NC    ZINC000293334613
C[C@H](C(=O)NC(N)=O)N1C[C@@H]2CCC[C@H]21    ZINC000408408545
CC(C)N1CCC[C@@]2(C1)NC(=O)NC2=O    ZINC000147983257
CC(C)CC1(CC(C)C)CC(=O)NC1=O    ZINC000064875630
O=C1NC(=O)[C@H](CS(=O)(=O)Cl)N1    ZINC000059688600
O=C(CCl)NC(=O)NC(=O)CCl    ZINC000001609943
O=C1CC[C@H](Sc2ncco2)C(=O)N1    ZINC000772245326
O=C1CC[C@@H](Sc2ncco2)C(=O)N1    ZINC000772245317
NC(=O)NC(=O)[C@@H](Cl)c1ccccc1    ZINC000000000134
Cn1cncc1N[C@@H]1SC(=O)NC1=O    ZINC001163667703
Cn1cncc1N[C@H]1SC(=O)NC1=O    ZINC001163667702
Cn1ccc(N[C@@H]2SC(=O)NC2=O)n1    ZINC001163665898
NC(=O)NC(=O)CSc1cnccn1    ZINC000610247637
Cn1cnc(N[C@H]2SC(=O)NC2=O)c1    ZINC001163666696
O=C(CCl)NC(=O)Nc1ccccc1    ZINC000006550859
NC(=O)NC(=O)[C@H](Cl)c1ccccc1    ZINC000001680039
Cn1ccc(N[C@H]2SC(=O)NC2=O)n1    ZINC001163665895
NC(=O)NC(=O)CSc1ncccn1    ZINC000003564551
O=C(O)C(=O)N1C[C@@H]2C(=O)NC(=O)[C@@H]2C1    ZINC000306746269
NC(=O)NC(=O)COC(=O)c1ccco1    ZINC000028451408
Cn1cnc(N[C@@H]2SC(=O)NC2=O)c1    ZINC001163666697
NC(=O)NC(=O)COC(=O)c1ccoc1    ZINC000030404219
C#CCNC(=S)NN1CC(=O)NC1=O    ZINC001320229992
CC(=O)CC(=O)C1C(=O)NC(=O)NC1=O    ZINC000100329450
CC(=O)NC(=O)Cn1cnc(C(=O)O)n1    ZINC001603035320
NC(=O)NC(=O)COC(=O)c1cc[nH]n1    ZINC000048033120
CCC(=O)NN=C1C(=O)NC(=O)NC1=O    ZINC001330284598
NC(=O)CNC=C1C(=O)NC(=O)NC1=O    ZINC000025571523
Nc1ccc2c3c1cccc3C(=O)NC2=O    ZINC000000008558
Cc1nc2ccccc2c2c1C(=O)NC2=O    ZINC000000160844
O=C1NC(=O)/C(=C/N2CCCCC2)S1    ZINC000142974358
O=C1NC(=O)[C@@H](N[C@H]2C[C@H]3C[C@H]3C2)S1    ZINC001167892681
O=C1NC(=O)[C@@H](N[C@@H]2C[C@H]3C[C@H]3C2)S1    ZINC001167892683
O=C1NC(=O)[C@H](N[C@@H]2C[C@H]3C[C@H]3C2)S1    ZINC001167892678
NC(=O)NC(=O)COc1ccccc1F    ZINC000005104453
O=C1NC(=O)[C@H](N[C@H]2C[C@H]3C[C@H]3C2)S1    ZINC001167892682
CC(C)CNC(=O)NC(=O)C(F)(F)F    ZINC000001805309
C=CCOC(=O)NC[C@@H]1CC(=O)NC1=O    ZINC001194339574
O=C(O)[C@@H]1CCC[C@@]2(C1)NC(=O)NC2=O    ZINC000217772672
NC(=O)NC(=O)COC(=O)C=C1CCC1    ZINC000756726035
O=C(C[C@@H]1CC(=O)NC1=O)N1CC(O)C1    ZINC001342388187
COC(=O)[C@H]1CC[C@@]2(C1)NC(=O)NC2=O    ZINC000217907127
O=C(O)[C@@H]1CCC[C@]2(C1)NC(=O)NC2=O    ZINC000217772853
O=C(N[C@H]1CCC(=O)NC1=O)C1COC1    ZINC001181009644
C/C=C/C=C\C(=O)OCC(=O)NC(N)=O    ZINC000215090841
COC(=O)[C@@H]1CC[C@]2(C1)NC(=O)NC2=O    ZINC000217907196
C=CCOC(=O)CN1CCC(=O)NC1=O    ZINC000216152388
CCC(=O)C(=O)N[C@H]1CCC(=O)NC1=O    ZINC001143971404
C=CCOC(=O)N[C@H]1CCC(=O)NC1=O    ZINC000084404685
C=CCOC(=O)CC[C@@H]1NC(=O)NC1=O    ZINC000915378569
C=CCONC(=O)C[C@H]1CC(=O)NC1=O    ZINC000821891577
O=C(N[C@H]1CCC(=O)NC1=O)[C@H]1CCO1    ZINC001181584697
CCCCC(=O)C1C(=O)NC(=O)NC1=O    ZINC000100104650
C=CCOC(=O)CC[C@H]1NC(=O)NC1=O    ZINC000915378570
O=C(N[C@H]1CCC(=O)NC1=O)C1(O)CC1    ZINC001181529855
O=C(N[C@@H]1CCC(=O)NC1=O)[C@@H]1CCO1    ZINC001181584899
CCC(=O)C(=O)N[C@@H]1CCC(=O)NC1=O    ZINC001143971402
C=CCONC(=O)C[C@@H]1CC(=O)NC1=O    ZINC000821891576
O=C(C[C@H]1CC(=O)NC1=O)N1CC(O)C1    ZINC001342388183
NC(=O)NC(=O)COC(=O)C1CC=CC1    ZINC000741045914
O=C(N[C@@H]1CCC(=O)NC1=O)C1COC1    ZINC001181009645
O=C(N[C@@H]1CCC(=O)NC1=O)[C@H]1CCO1    ZINC001181584698
COC(=O)[C@H]1CC[C@]2(C1)NC(=O)NC2=O    ZINC000217907287
C=CCOC(=O)N[C@@H]1CCC(=O)NC1=O    ZINC000084404684
O=C(O)[C@H]1CCC[C@]2(C1)NC(=O)NC2=O    ZINC000217772942
O=C(O)[C@H]1CCC[C@@]2(C1)NC(=O)NC2=O    ZINC000217772764
CCO/C=C(/C#N)C(=O)NC(=O)OCC    ZINC000002045802
O=C(N[C@H]1CCC(=O)NC1=O)[C@@H]1CCO1    ZINC001181584900
CCO/C=C(\C#N)C(=O)NC(=O)OCC    ZINC000001608959
NC(=O)NC(=O)COC(=O)C1=CCCC1    ZINC000761549574
C=CCOC(=O)NC[C@H]1CC(=O)NC1=O    ZINC001194339575
COC(=O)[C@@H]1CC[C@@]2(C1)NC(=O)NC2=O    ZINC000217907040
CCCCNC(=O)NC(=O)C(F)(F)F    ZINC000068573052
CCN(CC)C(=O)NC(=O)C(F)(F)F    ZINC000028628247
CC(C)(C)NC(=O)NC(=O)C(F)(F)F    ZINC000002689830
O=C1CC(=O)N(C2CCOCC2)C(=O)N1    ZINC000164784523
C[C@@H](C(=O)O)N1C[C@@H]2C(=O)NC(=O)[C@@H]2C1    ZINC000306771645
C[C@H](C(=O)O)N1C[C@@H]2C(=O)NC(=O)[C@@H]2C1    ZINC000306771647
C/C=C/C=C/C(=O)OCC(=O)NC(N)=O    ZINC000005702855
O=C(O)C1CCC2(CC1)NC(=O)NC2=O    ZINC000057218474
O=C(N[C@@H]1CCC(=O)NC1=O)C1(O)CC1    ZINC001181529852
O=C(NN1CC(=O)NC1=O)N1CCCC1    ZINC001320690904
C[C@H](C#N)C(=O)NCCC(=O)NC(N)=O    ZINC001116255572
NC(=O)CN1CCN2C(=O)NC(=O)[C@@H]2C1    ZINC001319570282
CC(C)CNN=C1C(=O)NC(=O)NC1=O    ZINC000814225693
N#C[C@@H]1CN(CC(=O)NC(N)=O)CCO1    ZINC000106310155
COc1cnn(CCC(=O)NC(N)=O)c1    ZINC000602421514
NC(=O)CN1CCN2C(=O)NC(=O)[C@H]2C1    ZINC001319570281
CC[C@H](C)NN=C1C(=O)NC(=O)NC1=O    ZINC000814228160
NCCC(=O)N1CC2(C1)NC(=O)NC2=O    ZINC001580280570
N#CCC1(O)CN(CC(=O)NC(N)=O)C1    ZINC001307711269
CCCCNN=C1C(=O)NC(=O)NC1=O    ZINC000814219470
NC(=O)NC(=O)OCCCn1ccnc1    ZINC000093191457
NC1(C(=O)NN2CC(=O)NC2=O)CCC1    ZINC001329286642
CC[C@@H](C)NN=C1C(=O)NC(=O)NC1=O    ZINC000814228161
N#C[C@H]1CN(CC(=O)NC(N)=O)CCO1    ZINC000106310157
CNC(=O)N1CCN2C(=O)NC(=O)[C@@H]2C1    ZINC001320030823
C[C@@H](C#N)C(=O)NCCC(=O)NC(N)=O    ZINC001116255573
CNC(=O)N1CCN2C(=O)NC(=O)[C@H]2C1    ZINC001320030822
NC(=O)N1CCC2(CC1)NC(=O)NC2=O    ZINC000009646732
CC1(C(=O)NN2CC(=O)NC2=O)CNC1    ZINC000831840685
NC(=O)NC(=O)CCNCc1ccon1    ZINC001327978442
O=C(CNC1CC1)NN1CC(=O)NC1=O    ZINC000379441472
O=C1CC[C@H](N2CCC=C(F)C2)C(=O)N1    ZINC000799150272
O=C1CC[C@@H](N2CCC=C(F)C2)C(=O)N1    ZINC000799150270
CCCc1nnnn1CC(=O)NC(N)=O    ZINC000068068872
CCNC(=O)NC(=O)Cn1nnnc1C    ZINC000131970043
CC(C)CNC(=O)C[C@H]1CC(=O)NC1=O    ZINC000821307094
CCCCNC(=O)C[C@H]1CC(=O)NC1=O    ZINC000929149934
O=C1CC[C@H](N2CC[C@H](CO)C2)C(=O)N1    ZINC001338022530
CC[C@H](C)NC(=O)C[C@H]1CC(=O)NC1=O    ZINC000929103437
O=C1CC[C@@H](N[C@H]2CCCOC2)C(=O)N1    ZINC000084404389
O=C1CC[C@@H](N[C@@H]2CCCOC2)C(=O)N1    ZINC000084404391
CC[C@@H](CO)N1C[C@@H]2C(=O)NC(=O)[C@@H]2C1    ZINC000930639547
C=C[C@@H](O)CN[C@]1(C)CCC(=O)NC1=O    ZINC001253605318
CC(C)N(C)C(=O)C[C@@H]1CC(=O)NC1=O    ZINC000929922932
O=C1CC[C@@H](N[C@@H](CO)C2CC2)C(=O)N1    ZINC000308961194
O=C1CC[C@H](N2CC[C@@H](CO)C2)C(=O)N1    ZINC001338022529
CO[C@H]1CCCC[C@H]1[C@H]1NC(=O)NC1=O    ZINC000006229551
O=C1CC[C@@H](N2CCC(O)CC2)C(=O)N1    ZINC001323971862
C[C@H](O)CCN1C[C@@H]2C(=O)NC(=O)[C@@H]2C1    ZINC000331463291
COC[C@H](C)N1C[C@@H]2C(=O)NC(=O)[C@@H]2C1    ZINC000639665375
CCCC(=O)N(CC)[C@H]1CC(=O)NC1=O    ZINC000161688140
C[C@@]1(O)CCN([C@@H]2CCC(=O)NC2=O)C1    ZINC000799125675
CC[C@H](C)NC(=O)C[C@@H]1CC(=O)NC1=O    ZINC000929103438
C[C@@]1(O)CCN([C@H]2CCC(=O)NC2=O)C1    ZINC000799125676
O=C1CC[C@H](N[C@H]2CCCOC2)C(=O)N1    ZINC000084404393
C[C@H]1CN([C@H]2CCC(=O)NC2=O)CCO1    ZINC000765955424
O=C1C[C@@H](NC[C@@H]2CCCCO2)C(=O)N1    ZINC000105001431
O=C1C[C@@H](CNC2CCOCC2)C(=O)N1    ZINC001255034216
O=C1CC[C@H](N[C@@H]2CCCOC2)C(=O)N1    ZINC000084404395
O=C1CC[C@@H](N2CCCOCC2)C(=O)N1    ZINC000799120474
CCCCC[C@@]1(C=O)C(=O)NC(=O)N1C    ZINC000002041860
CC1(C)C[C@@]2(NC(=O)NC2=O)C(C)(C)O1    ZINC000079047378
CO[C@H]1CCCN([C@H]2CC(=O)NC2=O)C1    ZINC000584537339
CC(C)CC(=O)N[C@@H]1CCC(=O)NC1=O    ZINC000084404401
CC(C)(C)NC(=O)C[C@@H]1CC(=O)NC1=O    ZINC000929776587
C=C[C@](C)(O)CNC[C@H]1CC(=O)NC1=O    ZINC001252581809
C=C[C@@H](O)CN[C@@]1(C)CCC(=O)NC1=O    ZINC001253605358
CCCC(=O)N(CC)[C@@H]1CC(=O)NC1=O    ZINC000161688025
C[C@@H]1CN([C@H]2CCC(=O)NC2=O)C[C@H]1O    ZINC000799147612
CC[C@H]1CN([C@@H]2CC(=O)NC2=O)CCO1    ZINC000579849355
CCCCNC(=O)C1CC(=O)NC(=O)C1    ZINC000058183391
CCN1C(=O)NC(=O)C(CC)(CC)C1=O    ZINC000005509001
C[C@@H]1COC[C@H]1N[C@H]1CCC(=O)NC1=O    ZINC000688021086
C[C@@H](O)CCN1C[C@@H]2C(=O)NC(=O)[C@@H]2C1    ZINC000331463293
O=C1C[C@H](NC[C@H]2CCCCO2)C(=O)N1    ZINC000042818425
CC(C)CNC(=O)C[C@@H]1CC(=O)NC1=O    ZINC000821307084
C[C@@H]1COC[C@@H]1N[C@@H]1CCC(=O)NC1=O    ZINC000688021087
C[C@]1(O)CCN([C@H]2CCC(=O)NC2=O)C1    ZINC000799125678
CCCN(C)C(=O)C[C@H]1CC(=O)NC1=O    ZINC000931108191
CC[C@@H](C)NC(=O)C[C@H]1CC(=O)NC1=O    ZINC000929103441
CCCCNC(=O)C[C@@H]1CC(=O)NC1=O    ZINC000929149931
O=C1C[C@H](CNC2CCOCC2)C(=O)N1    ZINC001255034215
C[C@@H]1CN([C@@H]2CCC(=O)NC2=O)CCO1    ZINC000765955415
C=C[C@@](C)(O)CN[C@@H]1CCC(=O)NC1=O    ZINC001252573805
CO[C@@H]1CCCN([C@@H]2CC(=O)NC2=O)C1    ZINC000584537336
CCCCCCC1C(=O)NC(=O)NC1=O    ZINC000004921625
CO[C@@H]1CCCN([C@H]2CC(=O)NC2=O)C1    ZINC000584537338
O=C1C[C@H](CN[C@H]2CCCOC2)C(=O)N1    ZINC001254367253
COC1CCN([C@@H]2CC(=O)NC2=O)CC1    ZINC000563349425
CCCCC[C@]1(C=O)C(=O)NC(=O)N1C    ZINC000001634256
CC(C)(C)C(=O)N[C@@H]1CCC(=O)NC1=O    ZINC000082256967
C=C[C@@](C)(O)CNC[C@@H]1CC(=O)NC1=O    ZINC001252581807
CCC[C@@H](C)CC1C(=O)NC(=O)NC1=O    ZINC000001710362
O=C1C[C@H](NC2(CO)CCCC2)C(=O)N1    ZINC000105045832
CC[C@@H]1CN([C@H]2CC(=O)NC2=O)CCO1    ZINC000579849356
CC[C@H](C)C1(CC)C(=O)NC(=O)NC1=O    ZINC000000968345
CO[C@H]1CCN([C@H]2CCC(=O)NC2=O)C1    ZINC001327011784
O=C1C[C@@H](NC2(CO)CCCC2)C(=O)N1    ZINC000053069116
CO[C@H]1CCN([C@@H]2CCC(=O)NC2=O)C1    ZINC001327011782
CO[C@H]1CCCN([C@@H]2CC(=O)NC2=O)C1    ZINC000584537337
O=C1CC[C@H](N2CCC(O)CC2)C(=O)N1    ZINC001323971863
O=C1CC[C@@H](N2CC[C@@H](CO)C2)C(=O)N1    ZINC001338022522
O=C1CC[C@@H](NC2CCOCC2)C(=O)N1    ZINC000084386835
CC(C)CCC1(C)C(=O)NC(=O)NC1=O    ZINC000001664882
CC(C)(C)NC(=O)C[C@H]1CC(=O)NC1=O    ZINC000929776588
CC(C)(C)C(=O)N[C@H]1CCC(=O)NC1=O    ZINC000082256968
O=C1CC[C@H](N2CCC[C@H](O)C2)C(=O)N1    ZINC000765959188
C[C@@H]1COC[C@H]1N[C@@H]1CCC(=O)NC1=O    ZINC000688021084
CCO[C@H]1CCN([C@@H]2CC(=O)NC2=O)C1    ZINC000899247149
CO[C@@H]1CCCC[C@@H]1[C@H]1NC(=O)NC1=O    ZINC000006229077
O=C1CC[C@H](N[C@@H](CO)C2CC2)C(=O)N1    ZINC000308961195
CCC[C@H](C)CC1C(=O)NC(=O)NC1=O    ZINC000005561029
COC1CCC([C@H]2NC(=O)NC2=O)CC1    ZINC000002518978
C=C[C@H](O)CN[C@]1(C)CCC(=O)NC1=O    ZINC001253605319
COC1CCC([C@@H]2NC(=O)NC2=O)CC1    ZINC000025721318
C[C@@H]1CN([C@@H]2CCC(=O)NC2=O)C[C@@H]1O    ZINC000799147613
CCCN(C)C(=O)C[C@@H]1CC(=O)NC1=O    ZINC000931108193
O=C1C[C@@H](CN[C@H]2CCCOC2)C(=O)N1    ZINC001254367256
CO[C@@H]1CCCC[C@H]1[C@H]1NC(=O)NC1=O    ZINC000006229079
CCN(CC)C(=O)C[C@H]1CC(=O)NC1=O    ZINC000929141150
C[C@]1(O)CCN([C@@H]2CCC(=O)NC2=O)C1    ZINC000799125677
CC(C)CC(=O)N[C@H]1CCC(=O)NC1=O    ZINC000084404402
CO[C@@H]1CCN([C@H]2CCC(=O)NC2=O)C1    ZINC000799125277
C[C@@H]1COC[C@@H]1N[C@H]1CCC(=O)NC1=O    ZINC000688021085
CCO[C@H]1CCN([C@H]2CC(=O)NC2=O)C1    ZINC000899247150
CC[C@H]1CN([C@H]2CC(=O)NC2=O)CCO1    ZINC000579849357
CCCCCCN1C(=O)CC(=O)NC1=O    ZINC000007260937
CO[C@H]1CCCC[C@@H]1[C@H]1NC(=O)NC1=O    ZINC000006229090
O=C1CC[C@H](N[C@H](CO)C2CC2)C(=O)N1    ZINC000308961193
CO[C@@H]1CCCC[C@@H]1[C@@H]1NC(=O)NC1=O    ZINC000025721417
C=C[C@@](C)(O)CN[C@H]1CCC(=O)NC1=O    ZINC001252573808
O=C1CC[C@@H](N[C@H](CO)C2CC2)C(=O)N1    ZINC000308961192
O=C1CC[C@@H](N2CCC[C@H](O)C2)C(=O)N1    ZINC000765959184
CN(C1CC(O)C1)[C@@H]1CCC(=O)NC1=O    ZINC000799164538
C=C[C@@](C)(O)CNC[C@H]1CC(=O)NC1=O    ZINC001252581806
CC[C@H](CO)N1C[C@@H]2C(=O)NC(=O)[C@@H]2C1    ZINC000930639551
CCN(C(=O)C(C)C)[C@@H]1CC(=O)NC1=O    ZINC000161689545
O=C1C[C@@H](NCC2(O)CCCC2)C(=O)N1    ZINC000114500449
COC[C@@H](C)N1C[C@@H]2C(=O)NC(=O)[C@@H]2C1    ZINC000639665376
O=C1CC[C@H](N2CCC[C@@H](O)C2)C(=O)N1    ZINC000765959186
C=C[C@](C)(O)CN[C@@H]1CCC(=O)NC1=O    ZINC001252573809
CO[C@@H]1CCN([C@@H]2CCC(=O)NC2=O)C1    ZINC000799125276
CCN(CC)C(=O)C[C@@H]1CC(=O)NC1=O    ZINC000929141151
CCCCCC[C@@]1(C=O)NC(=O)NC1=O    ZINC000001602414
C[C@H]1CN([C@@H]2CCC(=O)NC2=O)CCO1    ZINC000765955418
O=C1C[C@H](NCC2(O)CCCC2)C(=O)N1    ZINC000083466158
O=C1C[C@@H](NC[C@H]2CCCCO2)C(=O)N1    ZINC000105001433
O=C1CC[C@@H](N2CC[C@H](CO)C2)C(=O)N1    ZINC001338022526
C[C@@H]1CN([C@H]2CCC(=O)NC2=O)CCO1    ZINC000765955421
CCN(C)C(=O)CC1CC(=O)NC(=O)C1    ZINC001182160841
CCN(C(=O)C(C)C)[C@H]1CC(=O)NC1=O    ZINC000161689675
CCCCCC[C@]1(C=O)NC(=O)NC1=O    ZINC000004429726
O=C1C[C@@H](CN[C@@H]2CCCOC2)C(=O)N1    ZINC001254367252
O=C1CC[C@@H](N2CCC[C@@H](O)C2)C(=O)N1    ZINC000765959182
CN(C1CC(O)C1)[C@H]1CCC(=O)NC1=O    ZINC000799164539
CC1(C)C[C@]2(NC(=O)NC2=O)C(C)(C)O1    ZINC000079047372
CC(C)N(C)C(=O)C[C@H]1CC(=O)NC1=O    ZINC000929922931
CC[C@@H](C)NC(=O)C[C@@H]1CC(=O)NC1=O    ZINC000929103439
O=C1C[C@H](CN[C@@H]2CCCOC2)C(=O)N1    ZINC001254367246
CC[C@@H](C)C1(CC)C(=O)NC(=O)NC1=O    ZINC000003651680
CCCC1(CCC)C(=O)NC(=O)NC1=O    ZINC000004217369
O=C1C[C@H](NC[C@@H]2CCCCO2)C(=O)N1    ZINC000042818421
C=C[C@](C)(O)CN[C@H]1CCC(=O)NC1=O    ZINC001252573811
O=C1CC[C@H](NC2CCOCC2)C(=O)N1    ZINC000084386839
O=C1CC[C@H](N2CCCOCC2)C(=O)N1    ZINC000799120483
CC[C@@H]1CN([C@@H]2CC(=O)NC2=O)CCO1    ZINC000579849354
CO[C@@H]1CCCC[C@H]1[C@@H]1NC(=O)NC1=O    ZINC000025721426
C[C@@H]1CN([C@@H]2CCC(=O)NC2=O)C[C@H]1O    ZINC000799147608
C=C[C@H](O)CN[C@@]1(C)CCC(=O)NC1=O    ZINC001253605359
C[C@@H]1CN([C@H]2CCC(=O)NC2=O)C[C@@H]1O    ZINC000799147610
C=C[C@](C)(O)CNC[C@@H]1CC(=O)NC1=O    ZINC001252581812
COC1CCN([C@H]2CC(=O)NC2=O)CC1    ZINC000563349432
C[C@@H](C#N)CN(C)CCC(=O)NC(N)=O    ZINC000263719781
CC[C@H](CC#N)NCCC(=O)NC(N)=O    ZINC000563368010
NC(=O)NC(=O)CCN1CCN[C@@H]2C[C@@H]21    ZINC001580097907
C[C@@H](CC#N)N(C)CCC(=O)NC(N)=O    ZINC000161930393
CN(CC(=O)NC(N)=O)C1[C@H]2CNC[C@H]12    ZINC001578434381
CC[C@H](CC#N)N[C@@H](C)C(=O)NC(N)=O    ZINC000579969598
CNC(=O)NC(=O)CCN1CC=CCN1    ZINC000705283596
CNC(=O)NC(=O)[C@H](C)N[C@@H](C)CC#N    ZINC000602865982
CNC(=O)NC(=O)[C@@H](C)N[C@H](C)CC#N    ZINC000602865984
CCN(CCC#N)CC(=O)NC(=O)NC    ZINC000081054139
NC(=O)NC(=O)CN1C[C@H]2CC[C@@H](C1)N2    ZINC000601330568
CCCN(CC#N)CCC(=O)NC(N)=O    ZINC000103469508
C[C@H](C#N)CN(C)CCC(=O)NC(N)=O    ZINC000263719779
CC[C@@H](CC#N)NCC(=O)NC(=O)NC    ZINC000565173119
CCNC(=O)NC(=O)CN[C@H](C)CC#N    ZINC000602861621
CNC(=O)NC(=O)CN1C[C@@H]2C[C@H]1CN2    ZINC000601327452
CCN(CCC#N)CCC(=O)NC(N)=O    ZINC000266881127
C[C@H](CC#N)N(C)CCC(=O)NC(N)=O    ZINC000161930535
NC(=O)NC(=O)CCN1C[C@@H]2C[C@H]1CN2    ZINC001329308228
CCNC(=O)NC(=O)[C@@H](C)N(C)CC#N    ZINC000045050015
CNC(=O)NC(=O)[C@H](C)N[C@H](C)CC#N    ZINC000602865985
CN(CC(=O)NC(N)=O)C1[C@@H]2CNC[C@@H]12    ZINC001578434380
CN(CC(=O)NC(N)=O)[C@@H]1[C@H]2CNC[C@H]21    ZINC001578434378
C[C@H](C#N)CN(C)[C@@H](C)C(=O)NC(N)=O    ZINC000042324606
CC[C@H](CC#N)N[C@H](C)C(=O)NC(N)=O    ZINC000579969599
CNC(=O)NC(=O)CCN[C@@H](C)CC#N    ZINC000602865825
NC(=O)NC(=O)CCN1CCN[C@H]2C[C@@H]21    ZINC001580097904
CNC(=O)NC(=O)CN(C)[C@@H](C)CC#N    ZINC000267921270
CNC(=O)NC(=O)[C@@H](C)N[C@@H](C)CC#N    ZINC000602865983
CCNC(=O)NC(=O)[C@H](C)N(C)CC#N    ZINC000045050017
CCN(CCC#N)[C@H](C)C(=O)NC(N)=O    ZINC000042454391
CCNC(=O)NC(=O)CN(CC)CC#N    ZINC000068959042
CNC(=O)NC(=O)CN(C)C[C@H](C)C#N    ZINC000049001214
CCCNC(=O)NC(=O)CN(C)CC#N    ZINC000068972920
NC(=O)NC(=O)CN1[C@H]2CC[C@H]1CNC2    ZINC000595909931
CC[C@@H](CC#N)N[C@@H](C)C(=O)NC(N)=O    ZINC000579969597
CCN(CC(=O)NC(=O)NC)[C@H](C)C#N    ZINC000595811375
CCNC(=O)NC(=O)CN(C)CCC#N    ZINC000078637026
CCN(CCC#N)[C@@H](C)C(=O)NC(N)=O    ZINC000042454390
CCN(CC#N)[C@H](C)C(=O)NC(=O)NC    ZINC000045060694
CNC(=O)NC(=O)CN(C)[C@H](C)CC#N    ZINC000267921268
CCCN(CC#N)CC(=O)NC(=O)NC    ZINC000058909418
C[C@@H](C(=O)NC(N)=O)N1C[C@@H]2C[C@H]1CN2    ZINC000601327287
CC[C@@H](CC#N)NCCC(=O)NC(N)=O    ZINC000563368015
CCN(CC(=O)NC(N)=O)C[C@H](C)C#N    ZINC000042323950
CCNC(=O)NC(=O)CN[C@@H](C)CC#N    ZINC000602861624
NCCN1CCC2(CC1)NC(=O)NC2=O    ZINC001236066367
CCN(CC(=O)NC(N)=O)C[C@@H](C)C#N    ZINC000042323948
CC[C@H](CC#N)NCC(=O)NC(=O)NC    ZINC000565172987
CNC(=O)NC(=O)[C@H](C)N(C)CCC#N    ZINC000020360900
CNC(=O)NC(=O)CN(C)C[C@@H](C)C#N    ZINC000049001215
CCNC(=O)NC(=O)CN1CC=CCN1    ZINC000705283426
CNC(=O)NC(=O)CCN(C)CCC#N    ZINC000177188579
C[C@H](C(=O)NC(N)=O)N1C[C@@H]2C[C@H]1CN2    ZINC000601327288
N#CCCCCNCCC(=O)NC(N)=O    ZINC001329143495
C[C@@H](C#N)CN(C)[C@@H](C)C(=O)NC(N)=O    ZINC000042324609
NC(=O)NC(=O)CCN1CCN[C@H]2C[C@H]21    ZINC001580097905
CCN(CC(=O)NC(=O)NC)[C@@H](C)C#N    ZINC000595811377
C[C@H](C(=O)NC(N)=O)N(C)C[C@H](C)C#N    ZINC000251137756
CC[C@@H](CC#N)N[C@H](C)C(=O)NC(N)=O    ZINC000579969600
NC(=O)NC(=O)CN1CC[C@H]2CNC[C@H]21    ZINC001580096013
CCN(CC#N)[C@@H](C)C(=O)NC(=O)NC    ZINC000045060692
CNC(=O)NC(=O)CCN[C@H](C)CC#N    ZINC000602865824
NC(=O)NC(=O)CCN1CCN[C@@H]2C[C@H]21    ZINC001580097906
C[C@@H](C#N)CN(C)[C@H](C)C(=O)NC(N)=O    ZINC000251137746
CNC(=O)NC(=O)[C@@H](C)N(C)CCC#N    ZINC000020360899
NC(=O)NC(=O)CN1C[C@H]2CNC[C@H]2C1    ZINC000088287814
CC(C)(C#N)CNCCC(=O)NC(N)=O    ZINC000591759410
C=CC[C@@H](C(=O)NC(N)=O)[C@H](C)CCC    ZINC000004769122
C=CC[C@H](C(=O)NC(N)=O)[C@@H](C)CCC    ZINC000004769125
CCC[C@H](CC)NC[C@@H]1CC(=O)NC1=O    ZINC001257251562
CC[C@H](C)[C@H](C)N[C@H]1CCC(=O)NC1=O    ZINC000251795282
C=CC[C@H](C(=O)NC(N)=O)[C@H](C)CCC    ZINC000004769124
CCCC[C@@H](C)N[C@H]1CCC(=O)NC1=O    ZINC000084404194
CCCC[C@@H](C)NC[C@H]1CC(=O)NC1=O    ZINC001255315997
CCC[C@H](CC)NC[C@H]1CC(=O)NC1=O    ZINC001257251556
CCCC[C@H](C)NC[C@H]1CC(=O)NC1=O    ZINC001255315995
CCCCCCC[C@]1(C)NC(=O)NC1=O    ZINC000001652261
CCCCCCCCN1CC(=O)NC1=O    ZINC000008386396
CCCCCCC[C@@]1(C)NC(=O)NC1=O    ZINC000003310974
CCCC[C@@H](C)NC[C@@H]1CC(=O)NC1=O    ZINC001255315994
CCC[C@@H](CC)NC[C@@H]1CC(=O)NC1=O    ZINC001257251561
CC[C@H](C)[C@H](C)N[C@@H]1CCC(=O)NC1=O    ZINC000084404330
CC[C@H](C)CN(C)[C@H]1CCC(=O)NC1=O    ZINC000799122352
CCN(CC(C)C)[C@H]1CCC(=O)NC1=O    ZINC000799111899
CCCC[C@H](C)N[C@@H]1CCC(=O)NC1=O    ZINC000084404193
CCCC[C@H](C)N[C@H]1CCC(=O)NC1=O    ZINC000084404196
CCC[C@@H](C)N[C@@]1(C)CCC(=O)NC1=O    ZINC001257309290
CCC[C@@H](C)N[C@]1(C)CCC(=O)NC1=O    ZINC001257309292
CCCN(CCC)[C@H]1CCC(=O)NC1=O    ZINC000839465098
C=CC[C@H](CCCCC)C(=O)NC(N)=O    ZINC000002041826
CCC(CC)N[C@]1(C)CCC(=O)NC1=O    ZINC001257289820
CCC[C@H](CC)N[C@H]1CCC(=O)NC1=O    ZINC000233347656
CC(C)CCN(C)[C@@H]1CCC(=O)NC1=O    ZINC000799114102
CCC[C@H](C)N[C@@]1(C)CCC(=O)NC1=O    ZINC001257309291
CCC[C@@H](CC)N[C@@H]1CCC(=O)NC1=O    ZINC000233288169
CC[C@@H](C)CN(C)[C@H]1CCC(=O)NC1=O    ZINC000799122350
CCC[C@H](CC)N[C@@H]1CCC(=O)NC1=O    ZINC000233347152
CCC(CC)N[C@@]1(C)CCC(=O)NC1=O    ZINC001257289821
CC[C@H](C)[C@@H](C)N[C@H]1CCC(=O)NC1=O    ZINC000251795285
CCCC[C@@H](C)N[C@@H]1CCC(=O)NC1=O    ZINC000084404191
CCCC[C@H](C)NC[C@@H]1CC(=O)NC1=O    ZINC001255315996
C=CC[C@@H](CCCCC)C(=O)NC(N)=O    ZINC000001641374
CN(CC(C)(C)C)[C@@H]1CCC(=O)NC1=O    ZINC000799119238
C=CC[C@@H](C(=O)NC(N)=O)[C@@H](C)CCC    ZINC000004769123
CC[C@H](C)CN(C)[C@@H]1CCC(=O)NC1=O    ZINC000799122351
CCCCN(CC)[C@H]1CCC(=O)NC1=O    ZINC000765958299
CC(C)CCN(C)[C@H]1CCC(=O)NC1=O    ZINC000799114103
CC[C@@H](C)CN(C)[C@@H]1CCC(=O)NC1=O    ZINC000799122353
CN(CC(C)(C)C)[C@H]1CCC(=O)NC1=O    ZINC000799119240
CCC[C@@H](CC)NC[C@H]1CC(=O)NC1=O    ZINC001257251563
CCCCN(CC)[C@@H]1CCC(=O)NC1=O    ZINC000765958297
CCCN(CCC)[C@@H]1CCC(=O)NC1=O    ZINC000839465096
CCN(CC(C)C)[C@@H]1CCC(=O)NC1=O    ZINC000799111897
CCCCC1(CCCC)NC(=O)NC1=O    ZINC000001675138
CCC[C@H](C)N[C@]1(C)CCC(=O)NC1=O    ZINC001257309289
CCC[C@@H](CC)N[C@H]1CCC(=O)NC1=O    ZINC000233288494
CC[C@H](C)[C@@H](C)N[C@@H]1CCC(=O)NC1=O    ZINC000084404327
CSC(=O)NC(=O)c1cccc(=O)o1    ZINC000000107547
N#CCCC(=O)N[C@H]1SC(=O)NC1=O    ZINC001143200856
CC(=S)NC=C1C(=O)NC(=O)NC1=O    ZINC000104305393
C[C@H](C#N)C(=O)N[C@@H]1SC(=O)NC1=O    ZINC001179900506
C[C@@H](C#N)C(=O)N[C@@H]1SC(=O)NC1=O    ZINC001179900507
COC(=O)NC(=O)c1ccc(Cl)cc1    ZINC000000108048
N#CCCC(=O)N[C@@H]1SC(=O)NC1=O    ZINC001143200857
C[C@@H](C#N)C(=O)N[C@H]1SC(=O)NC1=O    ZINC001179900510
C[C@H](C#N)C(=O)N[C@H]1SC(=O)NC1=O    ZINC001179900509
NC(=O)NC(=O)Nc1ccc(Cl)cc1    ZINC000000039674
NC(=O)NC(=O)Nc1ccccc1Cl    ZINC000002474050
O=C(O)CNC=C1C(=O)NC(=O)NC1=O    ZINC000019701752
O=C1NC(=O)c2cc(O)cc3cccc1c32    ZINC000000024218
CNC(=O)NN=C1C(=O)NC(=O)NC1=O    ZINC000814217873
NC(=O)NC(=O)Cn1cccc(F)c1=O    ZINC001641198926
NC(=O)NC(=O)COc1ccc(F)nc1    ZINC000129963145
CN(N=C1C(=O)NC(=O)NC1=O)C(N)=O    ZINC001117697775
O=C1NC(=O)/C(=C2\C=Nc3ccccc32)N1    ZINC000104119366
NC(=O)NC(=O)Cn1cnc([N+](=O)[O-])c1    ZINC000029210671
N#Cc1ccc(/C=C2/NC(=O)NC2=O)cc1    ZINC000168673907
O=C1NC(=O)/C(=C2/C=Nc3ccccc32)N1    ZINC000104119371
CC(=O)COC(=O)C1CC(=O)NC(=O)C1    ZINC000726820455
CC[C@@H](CC#N)N[C@@H]1SC(=O)NC1=O    ZINC001255152627
C/C(=C\C=C\N)N[C@@H]1SC(=O)NC1=O    ZINC001163667380
CSC1(C=NN2CC(=O)NC2=O)CC1    ZINC000800809718
CC[C@@H](CC#N)N[C@H]1SC(=O)NC1=O    ZINC001255152628
CC[C@H](CC#N)N[C@@H]1SC(=O)NC1=O    ZINC001255152629
C=C[C@H](O)C(=O)O[C@H]1CCC(=O)NC1=O    ZINC000814547286
O=C1CN(N=C[C@H]2CCSC2)C(=O)N1    ZINC000782178817
O=C1CN(N=C[C@@H]2CCSC2)C(=O)N1    ZINC000782178814
CC[C@H](CC#N)N[C@H]1SC(=O)NC1=O    ZINC001255152630
C=C[C@H](O)C(=O)O[C@@H]1CCC(=O)NC1=O    ZINC000814547283
C/C(=C\C=C\N)N[C@H]1SC(=O)NC1=O    ZINC001163667379
C=C[C@@H](O)C(=O)O[C@@H]1CCC(=O)NC1=O    ZINC000814547284
C=C[C@@H](O)C(=O)O[C@H]1CCC(=O)NC1=O    ZINC000814547285
CC(C)CON=C1C(=O)NC(=O)NC1=O    ZINC000814224867
O=C(NN1CC(=O)NC1=O)[C@H]1CCOC1    ZINC001318023918
O=C(CO)N1CCN2C(=O)NC(=O)[C@@H]2C1    ZINC001320721535
O=C(NN1CC(=O)NC1=O)[C@H]1C[C@@H](O)C1    ZINC001119438819
O=C(O)CN1CCN2C(=O)NC(=O)[C@@H]2C1    ZINC000819521092
CC(C)(C#N)C(=O)OCC(=O)NC(N)=O    ZINC000042130647
O=C(O)CN1CC[C@]2(C1)NC(=O)NC2=O    ZINC000394416321
CC(C)(C)ON=C1C(=O)NC(=O)NC1=O    ZINC001347599463
CCOC(=O)NC(=O)[C@H](C#N)/C=N/OC    ZINC000004039661
O=C(CO)N1CCN2C(=O)NC(=O)[C@H]2C1    ZINC001320721534
CCOC(=O)NC(=O)[C@@H](C#N)/C=N/OC    ZINC000004039671
NC(=O)NC(=O)CCN1C(=O)CCC1=O    ZINC000700865286
COC(=O)N1CCN2C(=O)NC(=O)[C@H]2C1    ZINC000778854643
O=C(O)CN1CC[C@@]2(C1)NC(=O)NC2=O    ZINC000394416323
O=C(O)CN1CCN2C(=O)NC(=O)[C@H]2C1    ZINC000819521089
C#CCN(CC(=O)O)CC(=O)NC(N)=O    ZINC000086140532
COC(=O)N1CCN2C(=O)NC(=O)[C@@H]2C1    ZINC000778854644
C=CCONC(=O)[C@@H]1CC(=O)NC(=O)N1    ZINC000854853178
O=C(O)CCCC=NN1CC(=O)NC1=O    ZINC001595031208
O=C(NN1CC(=O)NC1=O)[C@H]1CCCO1    ZINC001115839228
C=CCOCC(=O)NN1CC(=O)NC1=O    ZINC000729510897
O=C1NC(=O)[C@@H]2CN(CC[N+](=O)[O-])C[C@H]12    ZINC001333069211
O=C(NN1CC(=O)NC1=O)[C@@H]1CCOC1    ZINC001318023917
CC(NCCO)=C1C(=O)NC(=O)NC1=O    ZINC000100251355
O=C([C@@H]1CC(=O)NC(=O)N1)N1CC(O)C1    ZINC000213490409
O=C(NN1CC(=O)NC1=O)[C@@H]1CCCO1    ZINC001115839229
COCCNC=C1C(=O)NC(=O)NC1=O    ZINC000005905785
CC(C)=CCS[C@@H]1CCC(=O)NC1=O    ZINC000772264517
O=C1CC[C@H](SC2CCCC2)C(=O)N1    ZINC000839979816
O=C1CC[C@@H](SC2CCCC2)C(=O)N1    ZINC000839979815
CC(C)=CCS[C@H]1CCC(=O)NC1=O    ZINC000772264518
CC[C@]1(/C=N\NC(N)=O)NC(=O)NC1=O    ZINC000017284498
CC[C@]1(/C=N/NC(N)=O)NC(=O)NC1=O    ZINC000001595916
CC[C@@]1(/C=N\NC(N)=O)NC(=O)NC1=O    ZINC000017284495
CC[C@@]1(/C=N/NC(N)=O)NC(=O)NC1=O    ZINC000001595918
CNC(=O)NC(=O)Cn1cnn(C)c1=O    ZINC000408071737
CCCCC(=O)O[C@@H]1CCC(=O)NC1=O    ZINC000798567647
CC(C)COC(=O)C1CC(=O)NC(=O)C1    ZINC000726818611
CC[C@H](C)OC(=O)C1CC(=O)NC(=O)C1    ZINC000738646482
CCCCOC(=O)C1CC(=O)NC(=O)C1    ZINC000726818629
CC(C)CC(=O)O[C@@H]1CCC(=O)NC1=O    ZINC000798567275
CCCCC(=O)O[C@H]1CCC(=O)NC1=O    ZINC000798567648
CC(C)(C)C(=O)O[C@@H]1CCC(=O)NC1=O    ZINC000798598329
CC(C)(C)C(=O)O[C@H]1CCC(=O)NC1=O    ZINC000798598327
CC[C@H](C)C(=O)O[C@@H]1CCC(=O)NC1=O    ZINC000798576005
CC[C@@H](C)C(=O)O[C@H]1CCC(=O)NC1=O    ZINC000798576008
CC[C@@H](C)C(=O)O[C@@H]1CCC(=O)NC1=O    ZINC000798576007
CC[C@H](C)C(=O)O[C@H]1CCC(=O)NC1=O    ZINC000798576004
CC[C@@H](C)OC(=O)C1CC(=O)NC(=O)C1    ZINC000738646483
CC(C)CC(=O)O[C@H]1CCC(=O)NC1=O    ZINC000798567276
CCCNC(=O)CC[C@@H]1NC(=O)NC1=O    ZINC000041782170
CCN(CC)C(=O)[C@@H]1CC(=O)NC(=O)N1    ZINC000214202320
CC(C)NC(=O)N[C@@H]1CCC(=O)NC1=O    ZINC000084404812
CNCCNC(=O)C[C@@H]1CC(=O)NC1=O    ZINC001120451318
CC(C)NC(=O)NC[C@H]1CC(=O)NC1=O    ZINC001202533112
C=CCCC(=O)NCCC(=O)NC(N)=O    ZINC000355934036
CC(C)NC(=O)N[C@H]1CCC(=O)NC1=O    ZINC000084404814
NCCNC(=O)CC1CC(=O)NC(=O)C1    ZINC001219870630
CC[C@@H](C)NC(=O)CN1CC(=O)NC1=O    ZINC000069630145
C#CCOCCNCCC(=O)NC(N)=O    ZINC000819231179
C[C@@H](O)CN1CCN2C(=O)NC(=O)[C@H]2C1    ZINC000407948036
C[C@@H](O)CN1CCN2C(=O)NC(=O)[C@@H]2C1    ZINC000407948041
NCCCNC(=O)C[C@H]1CC(=O)NC1=O    ZINC001580298533
NC(=O)NC(=O)CCNC(=O)CC1CC1    ZINC000331775934
CC(C)N(C)C(=O)[C@@H]1CC(=O)NC(=O)N1    ZINC000646619459
CC(C)NC(=O)CN1CCC(=O)NC1=O    ZINC000208459199
O=C1NC(=O)N2CCN(CCCO)C[C@H]12    ZINC001319805276
NC(=O)NC(=O)CCNC(=O)C1CCC1    ZINC000355934791
CC[C@@H](C)NC(=O)[C@@H]1CC(=O)NC(=O)N1    ZINC000208022611
CCCNC(=O)NC[C@@H]1CC(=O)NC1=O    ZINC001202602345
C[C@H](O)CN1CCN2C(=O)NC(=O)[C@@H]2C1    ZINC000407948033
CNC(=O)CN(C)[C@H]1CCC(=O)NC1=O    ZINC001325139604
CCNC(=O)N[C@]1(C)CCC(=O)NC1=O    ZINC001202555234
CC(C)N(C)C(=O)CN1CC(=O)NC1=O    ZINC000070064621
CN(CCC(N)=O)[C@@H]1CCC(=O)NC1=O    ZINC001323561620
COCCN1CCN2C(=O)NC(=O)[C@H]2C1    ZINC000407948025
CCC1(CCNC)C(=O)NC(=O)NC1=O    ZINC000001752378
C[C@H](O)CN1CCN2C(=O)NC(=O)[C@H]2C1    ZINC000407948034
CCC[C@H](C)C(=O)NN1CC(=O)NC1=O    ZINC000069641250
CCCNC(=O)CN1CCC(=O)NC1=O    ZINC000109929734
CCN(CC)C(=O)CN1CC(=O)NC1=O    ZINC000069630162
C[C@H]1C[C@@H]1C(=O)NCCC(=O)NC(N)=O    ZINC000610652434
CC(C)[C@@H](C)C(=O)NN1CC(=O)NC1=O    ZINC000172155911
CCC(C)(C)C(=O)NN1CC(=O)NC1=O    ZINC000175016737
CNC(=O)CCC[C@@]1(C)NC(=O)NC1=O    ZINC001319417217
CNC(=O)CCC[C@]1(C)NC(=O)NC1=O    ZINC001319417218
CC(C)CCC(=O)NN1CC(=O)NC1=O    ZINC000029020039
C[C@@H]1C[C@@H]1C(=O)NCCC(=O)NC(N)=O    ZINC000610652433
CC(C)(C)CC(=O)NN1CC(=O)NC1=O    ZINC000041998588
CC1(C(=O)NCCC(=O)NC(N)=O)CC1    ZINC000331756181
C[C@@H](CN)C(=O)N[C@@H]1CCC(=O)NC1=O    ZINC000084404869
C/C=C(\C)C(=O)NCCC(=O)NC(N)=O    ZINC000268311535
CNCCC(=O)N[C@@H]1CCC(=O)NC1=O    ZINC000084405600
CCN(C)C(=O)CN1CCC(=O)NC1=O    ZINC000214712792
COCCN1CCN2C(=O)NC(=O)[C@@H]2C1    ZINC000407948032
CC[C@H](C)NC(=O)CN1CC(=O)NC1=O    ZINC000069630147
CCC[C@@H](C)C(=O)NN1CC(=O)NC1=O    ZINC000069641249
CCCN(C)C(=O)[C@@H]1CC(=O)NC(=O)N1    ZINC000667553487
CC[C@@H](C)CC(=O)NN1CC(=O)NC1=O    ZINC000188814632
C#CC[C@H](CO)NCCC(=O)NC(N)=O    ZINC001328401092
C[C@@H](CN)C(=O)N[C@H]1CCC(=O)NC1=O    ZINC000084404873
CC(C)CNC(=O)[C@@H]1CC(=O)NC(=O)N1    ZINC000208021278
C#CCN(C)CCCOC(=O)NC(N)=O    ZINC000491674588
CN(CCC(N)=O)[C@H]1CCC(=O)NC1=O    ZINC001323561618
NCCCNC(=O)C[C@@H]1CC(=O)NC1=O    ZINC001580298534
CCC(CC)C(=O)NN1CC(=O)NC1=O    ZINC000078566929
O=C1NC(=O)N2CCN(CCCO)C[C@@H]12    ZINC001319805277
CNC(=O)CN(C)[C@@H]1CCC(=O)NC1=O    ZINC001325139605
CCCCNC(=O)[C@@H]1CC(=O)NC(=O)N1    ZINC000215814955
CC(C)[C@H](C)C(=O)NN1CC(=O)NC1=O    ZINC000172155914
CC[C@H](C)NC(=O)[C@@H]1CC(=O)NC(=O)N1    ZINC000208022652
C[C@@H]1C[C@H]1C(=O)NCCC(=O)NC(N)=O    ZINC000610652432
C#CC[C@@H](CO)NCCC(=O)NC(N)=O    ZINC001328401093
CC(=O)NCCN[C@@H]1CCC(=O)NC1=O    ZINC000231825370
CCCNC(=O)N[C@@H]1CCC(=O)NC1=O    ZINC000084404851
CCCNC(=O)NC[C@H]1CC(=O)NC1=O    ZINC001202602346
COCC(C)(C)C=NN1CC(=O)NC1=O    ZINC000754917904
CCNC(=O)N[C@@]1(C)CCC(=O)NC1=O    ZINC001202555235
CC(C)(C)NC(=O)[C@@H]1CC(=O)NC(=O)N1    ZINC000214533416
CN(CCN)C(=O)C[C@@H]1CC(=O)NC1=O    ZINC001353894620
CCCNC(=O)N[C@H]1CCC(=O)NC1=O    ZINC000084404854
CC(C)NC(=O)NC[C@@H]1CC(=O)NC1=O    ZINC001202533111
CNCCNC(=O)C[C@H]1CC(=O)NC1=O    ZINC001120451317
CN(CCN)C(=O)C[C@H]1CC(=O)NC1=O    ZINC001353894621
C[C@H]1C[C@H]1C(=O)NCCC(=O)NC(N)=O    ZINC000610652431
CNCCC(=O)N[C@H]1CCC(=O)NC1=O    ZINC000084405603
CCCNC(=O)CC[C@H]1NC(=O)NC1=O    ZINC000041782169
CC(C)=CC(=O)NCCC(=O)NC(N)=O    ZINC000267846811
CC(=O)NCCN[C@H]1CCC(=O)NC1=O    ZINC000231825373
CCCCCC(=O)NN1CC(=O)NC1=O    ZINC000041998869
CC[C@H](C)CC(=O)NN1CC(=O)NC1=O    ZINC000188814651
CN(CCC(=O)NC(N)=O)CCC1CC1    ZINC000135277460
CN(CCC(=O)NC(N)=O)C1CCCC1    ZINC000048392790
CNC(=O)NC(=O)CN1CC[C@H](C)[C@H]1C    ZINC000177901605
CCN(CC(=O)NC(N)=O)C1CCCC1    ZINC000047966905
CC1(CCNCCC(=O)NC(N)=O)CC1    ZINC000571552435
CNC(=O)NC(=O)CN1CCCC[C@H]1C    ZINC000007451817
C[C@H](C(=O)NC(N)=O)N1CCC[C@@H](C)C1    ZINC000301605315
C=C(C)CN(C)[C@@H](C)C(=O)NC(=O)NC    ZINC000181288497
CCNC(=O)NC(=O)CN1CCC[C@@H]1C    ZINC000076117907
C=C(C)CN(C)CCC(=O)NC(=O)NC    ZINC000181260143
CC(C)[C@H]1CCN1CCC(=O)NC(N)=O    ZINC000332063336
CC[C@H]1CCN(CCC(=O)NC(N)=O)C1    ZINC000125528200
C[C@@H](C(=O)NC(N)=O)N1C[C@@H](C)[C@H](C)C1    ZINC000072871531
NC(=O)NC(=O)CCN1CCCCCC1    ZINC000011232520
CNC(=O)NC(=O)CCN1CCC[C@@H]1C    ZINC000076114644
CCCN(CCC(=O)NC(N)=O)C1CC1    ZINC000171680673
CC[C@H]1CCCN1CC(=O)NC(=O)NC    ZINC000334235009
CC[C@H]1CCN([C@H](C)C(=O)NC(N)=O)C1    ZINC000246243842
C=CCCN(C)CC(=O)NC(=O)NCC    ZINC000276351273
CCCN(CC(=O)NC(N)=O)CC1CC1    ZINC000052890797
C[C@H](N[C@H]1CCC[C@H]1C)C(=O)NC(N)=O    ZINC000070831160
C=CCN(CC(=O)NC(=O)NC)C(C)C    ZINC000917167064
C[C@@H]1CCN(CCC(=O)NC(N)=O)[C@H]1C    ZINC000248372047
CNC(=O)NC(=O)CN[C@H]1CCC[C@@H]1C    ZINC000308912561
C[C@@H]1CCC[C@H]1NCCC(=O)NC(N)=O    ZINC000408470206
CC(C)C1(N[C@@H](C)C(=O)NC(N)=O)CC1    ZINC000331795757
CNC(=O)NC(=O)CN1[C@@H](C)CC[C@@H]1C    ZINC000123366068
CC[C@H]1CCN([C@@H](C)C(=O)NC(N)=O)C1    ZINC000125311430
C[C@@H]1C[C@H](C)CN1CCC(=O)NC(N)=O    ZINC000336013310
CNC(=O)NC(=O)CN1CCC(C)(C)C1    ZINC000076014360
CNC(=O)NC(=O)CCN(C)CC1CC1    ZINC000048580257
CCNC(=O)NC(=O)CN1CC[C@@H](C)C1    ZINC000335913042
CNC(=O)NC(=O)CCN1CC[C@@H](C)C1    ZINC000334432055
C[C@H](N[C@@H]1CCC[C@@H]1C)C(=O)NC(N)=O    ZINC000070831167
CC[C@H]1CCCN1CCC(=O)NC(N)=O    ZINC000408013899
C[C@@H]1[C@@H](C)CCCN1CC(=O)NC(N)=O    ZINC000172857674
C=CCCN(C)CCC(=O)NC(=O)NC    ZINC000276490989
C[C@H]1CC[C@H](NCCC(=O)NC(N)=O)C1    ZINC000819248839
CNC(=O)NC(=O)[C@@H](C)N1CC[C@@H](C)C1    ZINC000334429064
C[C@@H](N[C@@H](C)C1CCC1)C(=O)NC(N)=O    ZINC000157751308
C[C@@H](C(=O)NC(N)=O)N1CCC[C@H](C)C1    ZINC000007340564
CNC(=O)NC(=O)CN1C[C@@H](C)C[C@@H]1C    ZINC000336591924
CNC(=O)NC(=O)CN[C@@H]1CCC[C@@H]1C    ZINC000308912558
NC(=O)NC(=O)CCNCC1CCCC1    ZINC000393632887
CNC(=O)NC(=O)CN1[C@H](C)CC[C@H]1C    ZINC000123366277
C[C@@H]1C[C@H](C)N(CCC(=O)NC(N)=O)C1    ZINC000336013311
CNC(=O)NC(=O)[C@@H](C)N1CC[C@H](C)C1    ZINC000334429068
C[C@@H](N[C@@H](C)C(=O)NC(N)=O)C1CCC1    ZINC000157751173
CNC(=O)NC(=O)CN[C@@H]1CCC[C@H]1C    ZINC000308912556
C=CCN(C)[C@@H](C)C(=O)NC(=O)NCC    ZINC000121450219
CNC(=O)NC(=O)[C@@H](C)N(C)CC1CC1    ZINC000049238128
C[C@H](C(=O)NC(N)=O)N1CCCCCC1    ZINC000007339482
CCN(CCC(=O)NC(N)=O)CC1CC1    ZINC000070011935
NC(=O)NC(=O)CCCN1CCCCC1    ZINC000064430973
C[C@@H](NCCC(=O)NC(N)=O)C1CCC1    ZINC000591757248
CN(CC(=O)NC(N)=O)C1CCCCC1    ZINC000016334337
CNC(=O)NC(=O)[C@@H](C)N1CCC[C@H]1C    ZINC000247458393
CCNC(=O)NC(=O)CN(CC)C1CC1    ZINC000029912542
CNC(=O)NC(=O)[C@H](C)N1CC[C@@H](C)C1    ZINC000334429071
CC[C@@H](NCCC(=O)NC(N)=O)C1CC1    ZINC000595766446
CC1(C)C[C@H]1CNCCC(=O)NC(N)=O    ZINC000579464071
C[C@H](C(=O)NC(N)=O)N(C)CCC1CC1    ZINC000135291577
CC(C)C1(N[C@H](C)C(=O)NC(N)=O)CC1    ZINC000331795756
C=CCCCCNCCC(=O)NC(N)=O    ZINC000570447182
C[C@@H](C(=O)NC(N)=O)N1CCC(C)CC1    ZINC000058875159
CNC(=O)NC(=O)[C@H](C)N1CCCCC1    ZINC000007780574
C[C@@H]1CN(CCC(=O)NC(N)=O)C[C@H]1C    ZINC000076111418
CNC(=O)NC(=O)CN1C[C@H](C)[C@H](C)C1    ZINC000076111847
CCN(CCC(=O)NC(N)=O)C1CCC1    ZINC000610001977
C[C@H]1CCCCN1CCC(=O)NC(N)=O    ZINC000302911017
CN(CCC(=O)NC(N)=O)[C@H]1CC1(C)C    ZINC000489431488
C[C@H](C(=O)NC(N)=O)N1CCC(C)CC1    ZINC000069874948
CCNC(=O)NC(=O)CN(C)CC1CC1    ZINC000049238138
C[C@@H](C(=O)NC(N)=O)N(C)CCC1CC1    ZINC000135291556
C[C@@H]1CC[C@H](N(C)CC(=O)NC(N)=O)C1    ZINC000335816967
CNC(=O)NC(=O)CN1CC[C@H](C)[C@@H]1C    ZINC000248358728
CCCN(C)CC(=O)NC(=O)NC1CC1    ZINC000049480596
C[C@@H](C(=O)NC(N)=O)N1CC[C@@H](C)[C@H]1C    ZINC000177884233
CNC(=O)NC(=O)CN1C[C@@H](C)C[C@H]1C    ZINC000336591922
CC1(C)CC[C@@H]1NCCC(=O)NC(N)=O    ZINC000564869310
CNC(=O)NC(=O)[C@@H](C)N1CCC[C@@H]1C    ZINC000247458395
C[C@H]1CN(CCC(=O)NC(N)=O)C[C@@H]1C    ZINC000076111417
CCN(CC(=O)NC(=O)NC)CC1CC1    ZINC000070012073
C[C@H](N[C@@H]1CCC1(C)C)C(=O)NC(N)=O    ZINC000309035082
C[C@H]1CCC[C@H]1NCCC(=O)NC(N)=O    ZINC000408470207
C=C(C)CN(CC)[C@@H](C)C(=O)NC(N)=O    ZINC000263755031
CCNC(=O)NC(=O)CN1CCCCC1    ZINC000016442089
C[C@@H]1CCCN(CC(=O)NC(N)=O)[C@H]1C    ZINC000246487172
CNC(=O)NC(=O)CN(C(C)C)C1CC1    ZINC000058406268
CNC(=O)NC(=O)CN1CC[C@@H](C)[C@@H]1C    ZINC000248358727
CNC(=O)NC(=O)CN(C)[C@H]1CC1(C)C    ZINC000334919655
CC[C@@H]1CCN([C@H](C)C(=O)NC(N)=O)C1    ZINC000246243837
CC(C)NC(=O)NC(=O)CN1CCCC1    ZINC000003349287
C[C@@H](NCC(=O)NC(N)=O)C1CCCC1    ZINC000069804651
CCCNC(=O)NC(=O)CN(C)C1CC1    ZINC000046060345
C=CCN(CCC(=O)NC(N)=O)C(C)C    ZINC000917167894
C[C@H](C(=O)NC(N)=O)N1C[C@H](C)[C@H](C)C1    ZINC000362434801
C[C@@H]1CC[C@H](NCCC(=O)NC(N)=O)C1    ZINC000819248838
CC(C)N(CCC(=O)NC(N)=O)C1CC1    ZINC000073605545
C[C@@H]1CCCN(CCC(=O)NC(N)=O)C1    ZINC000045645271
C=CC[C@H](CC)NCCC(=O)NC(N)=O    ZINC000591765633
CC[C@@H]1CCCN1CC(=O)NC(=O)NC    ZINC000334235006
CNC(=O)NC(=O)[C@H](C)N1CCC[C@H]1C    ZINC000174418355
CC1CCN(CCC(=O)NC(N)=O)CC1    ZINC000045630536
CCN(CC1CC1)[C@H](C)C(=O)NC(N)=O    ZINC000157970757
C[C@@H]1CC[C@@H](C)N1CCC(=O)NC(N)=O    ZINC000123269933
C[C@@H](CNCCC(=O)NC(N)=O)C1CC1    ZINC000389994484
C[C@@H](N[C@H]1CCC1(C)C)C(=O)NC(N)=O    ZINC000309035084
CNC(=O)NC(=O)CN[C@H]1CCC1(C)C    ZINC000568180715
C[C@H](C1CC1)N(C)CCC(=O)NC(N)=O    ZINC000073780025
C[C@H]1C[C@H](C)N(CCC(=O)NC(N)=O)C1    ZINC000336013312
CC(C)[C@@H]1CCN1CCC(=O)NC(N)=O    ZINC000332063337
CC1(C)CC[C@H]1NCCC(=O)NC(N)=O    ZINC000564869309
C[C@H]1CCN(CCCC(=O)NC(N)=O)C1    ZINC000337690310
C[C@H]1CC[C@H](N(C)CC(=O)NC(N)=O)C1    ZINC000335816968
CCNC(=O)NC(=O)[C@@H](C)N(C)C1CC1    ZINC000128111818
CNC(=O)NC(=O)CN1CCCC[C@@H]1C    ZINC000007451824
CNC(=O)NC(=O)CN(C)CCC1CC1    ZINC000135306560
C[C@H]1CCN(CCC(=O)NC(N)=O)[C@H]1C    ZINC000248372048
C[C@H]1CC[C@H](C)N1CCC(=O)NC(N)=O    ZINC000123269731
C[C@@H]1CC[C@@H](N(C)CC(=O)NC(N)=O)C1    ZINC000335816965
C=C(C)CN(C)CCCC(=O)NC(N)=O    ZINC000181333232
C[C@H](C(=O)NC(N)=O)N1CC[C@@H](C)[C@H]1C    ZINC000248325003
CCNC(=O)NC(=O)CN1CC[C@H](C)C1    ZINC000335913043
CNC(=O)NC(=O)CCN1CCCCC1    ZINC000044069520
CN(CCCC(=O)NC(N)=O)CC1CC1    ZINC000065950867
C[C@H](N[C@@H](C)C1CCC1)C(=O)NC(N)=O    ZINC000157751038
C[C@H]1CCCN(CCC(=O)NC(N)=O)C1    ZINC000045645273
C=CCNC(=O)NC(=O)CN(C)CCC    ZINC000063761919
C[C@H]1CCCN(CC(=O)NC(N)=O)[C@H]1C    ZINC000246487183
C[C@@H](C1CCC1)N(C)CC(=O)NC(N)=O    ZINC000357048478
CNC(=O)NC(=O)CN(C)[C@@H]1CC1(C)C    ZINC000334919654
CCN(CCC(=O)NC(=O)NC)C1CC1    ZINC000029914425
CCN(CC1CC1)[C@@H](C)C(=O)NC(N)=O    ZINC000157970589
C=CCN(C)[C@H](C)C(=O)NC(=O)NCC    ZINC000121450065
CN(CCC(=O)NC(N)=O)[C@@H]1CC1(C)C    ZINC000489431487
C[C@@H](C(=O)NC(N)=O)N1CCC[C@@H](C)C1    ZINC000007340563
CNC(=O)NC(=O)CN1CCC(C)CC1    ZINC000018709045
C=CC[C@@H](CC)NCCC(=O)NC(N)=O    ZINC000591765632
CNC(=O)NC(=O)CN1C[C@H](C)C[C@@H]1C    ZINC000336591923
CNC(=O)NC(=O)CCN(C)C1CCC1    ZINC000075840801
CN(CCCC(=O)NC(N)=O)C1CCC1    ZINC000173916170
C[C@H]1CC[C@@H](NCCC(=O)NC(N)=O)C1    ZINC000819248837
CNC(=O)NC(=O)CN(C)[C@@H](C)C1CC1    ZINC000032906876
CC1CC(CNCCC(=O)NC(N)=O)C1    ZINC000598730683
C[C@@H]1CN(CC(=O)NC(N)=O)C(C)(C)C1    ZINC000336060068
CNC(=O)NC(=O)CN1[C@H](C)CC[C@@H]1C    ZINC000123365844
CCNC(=O)NC(=O)[C@H](C)N1CCCC1    ZINC000023695028
CC[C@H](NCCC(=O)NC(N)=O)C1CC1    ZINC000595766450
CCCN(CC(=O)NC(=O)NC)C1CC1    ZINC000171682065
C[C@H](N[C@@H]1CCC[C@H]1C)C(=O)NC(N)=O    ZINC000070831166
C[C@@H](N[C@@H]1CCC1(C)C)C(=O)NC(N)=O    ZINC000309035083
CN(CCC(=O)NC(N)=O)CC1CCC1    ZINC000111297050
C=CC(C)(C)CNCCC(=O)NC(N)=O    ZINC000568873048
C=CCNC(=O)NC(=O)CN(CC)CC    ZINC000046703752
CCCNC(=O)NC(=O)CN1CCCC1    ZINC000016334161
CC[C@@H]1CCN([C@@H](C)C(=O)NC(N)=O)C1    ZINC000125311205
C[C@@H]1CCN(CCC(=O)NC(N)=O)[C@@H]1C    ZINC000177869285
C[C@H]1CN(CC(=O)NC(N)=O)C(C)(C)C1    ZINC000336060067
CCNC(=O)NC(=O)[C@H](C)N(C)C1CC1    ZINC000128112009
C[C@H](CNCCC(=O)NC(N)=O)C1CC1    ZINC000389994475
CCNC(=O)NC(=O)CN1CCC[C@H]1C    ZINC000076117908
CNC(=O)NC(=O)CCN1CC[C@H](C)C1    ZINC000334432056
C[C@H](C(=O)NC(N)=O)N1CC[C@@H](C)[C@@H]1C    ZINC000248325005
C=CCCN(C)[C@H](C)C(=O)NC(=O)NC    ZINC000342727498
C[C@H]1CCCN1CCCC(=O)NC(N)=O    ZINC000174411016
C[C@@H](C(=O)NC(N)=O)N1C[C@H](C)[C@H](C)C1    ZINC000072871524
CC(C)=CCCNCCC(=O)NC(N)=O    ZINC000572752863
C=C(C)CN(CC)CCC(=O)NC(N)=O    ZINC000078272631
NC(=O)NC(=O)CCNCCC1CCC1    ZINC000819146080
CNC(=O)NC(=O)CN1C[C@H](C)C[C@H]1C    ZINC000336591921
CC[C@@H]1CCN(CCC(=O)NC(N)=O)C1    ZINC000125527961
C[C@H]1CN(CCC(=O)NC(N)=O)C[C@H]1C    ZINC000076111416
C[C@@H]1C[C@@H](C)N(CCC(=O)NC(N)=O)C1    ZINC000336013309
CC1(C)C[C@@H]1CNCCC(=O)NC(N)=O    ZINC000579464070
CCC[C@@H]1C[C@H]1NCCC(=O)NC(N)=O    ZINC000591748014
CNC(=O)NC(=O)[C@@H](C)N1CCCCC1    ZINC000007780576
C=C(C)CN(C)CC(=O)NC(=O)NCC    ZINC000181264256
C[C@@H](C(=O)NC(N)=O)N1CC[C@@H](C)[C@@H]1C    ZINC000248325004
C[C@@H](C1CC1)N(C)CCC(=O)NC(N)=O    ZINC000073780019
CC(C)CN(CC(=O)NC(N)=O)C1CC1    ZINC000027110364
C[C@@H]1CCCN1CCCC(=O)NC(N)=O    ZINC000174411002
CNC(=O)NC(=O)CN1C[C@H](C)[C@@H](C)C1    ZINC000076111850
CNC(=O)NC(=O)CN1C[C@@H](C)[C@H](C)C1    ZINC000076111852
CNC(=O)NC(=O)CN1CCC[C@@H](C)C1    ZINC000007445528
CNC(=O)NC(=O)[C@H](C)N1CCC[C@@H]1C    ZINC000174418368
C[C@H](C1CCC1)N(C)CC(=O)NC(N)=O    ZINC000357048477
C[C@H]1CC[C@@H](N(C)CC(=O)NC(N)=O)C1    ZINC000335816966
C[C@@H](N[C@H](C)C1CCC1)C(=O)NC(N)=O    ZINC000157751441
CNC(=O)NC(=O)CNC1(C(C)C)CC1    ZINC000331766318
CNC(=O)NC(=O)[C@H](C)N1CC[C@H](C)C1    ZINC000334429073
C[C@@H](C(=O)NC(N)=O)N1CCC(C)(C)C1    ZINC000173815048
CNC(=O)NC(=O)CN(C)[C@H](C)C1CC1    ZINC000032906877
NC(=O)NC(=O)CCNC1CCCCC1    ZINC000389882321
C[C@@H]1CCCN(CC(=O)NC(N)=O)[C@@H]1C    ZINC000172857669
CCN(CC)CC(=O)NC(=O)NC1CC1    ZINC000016354191
CNC(=O)NC(=O)CN1CCCCCC1    ZINC000007424407
CNC(=O)NC(=O)CN1CCC[C@H](C)C1    ZINC000007445537
CC(C)[C@@H]1C[C@H]1NCCC(=O)NC(N)=O    ZINC000570155976
C[C@H](N[C@H]1CCC1(C)C)C(=O)NC(N)=O    ZINC000309035080
CCNC(=O)NC(=O)[C@@H](C)N1CCCC1    ZINC000023695025
C[C@H](C(=O)NC(N)=O)N1C[C@@H](C)[C@H](C)C1    ZINC000362434798
CCNC(=O)NC(=O)CN(C)C1CCC1    ZINC000075842712
CCC1(CNCCC(=O)NC(N)=O)CC1    ZINC000518168935
NC(=O)NC(=O)CCNCCCC1CC1    ZINC000567689434
C[C@@H]1CCCCN1CCC(=O)NC(N)=O    ZINC000302911015
CC1(C)CCN(CCC(=O)NC(N)=O)C1    ZINC000076014022
CC(C)C1CN(CCC(=O)NC(N)=O)C1    ZINC000619506663
C=C(C)CN(C)[C@H](C)C(=O)NC(=O)NC    ZINC000181288516
CNC(=O)NC(=O)[C@H](C)N(C)CC1CC1    ZINC000049238126
CCN(CCCC(=O)NC(N)=O)C1CC1    ZINC000049441962
C[C@H](NCCC(=O)NC(N)=O)C1CCC1    ZINC000591757249
CNC(=O)NC(=O)CN[C@@H]1CCC1(C)C    ZINC000568180714
CC[C@@H]1CCN(CC(=O)NC(=O)NC)C1    ZINC000125085938
CC[C@@H]1C[C@H]1CNCCC(=O)NC(N)=O    ZINC000562998520
C[C@H](N[C@H]1CCC[C@@H]1C)C(=O)NC(N)=O    ZINC000070831163
C[C@@H]1CC[C@@H](NCCC(=O)NC(N)=O)C1    ZINC000819248836
CNC(=O)NC(=O)CN(C)C1CCCC1    ZINC000048391316
CC[C@@H](NCC(=O)NC(=O)NC)C1CC1    ZINC000595765101
C[C@H](NCC(=O)NC(N)=O)C1CCCC1    ZINC000069804648
C=CCCN(C)CCCC(=O)NC(N)=O    ZINC000276349980
CC[C@H]1CCN(CC(=O)NC(=O)NC)C1    ZINC000125086182
C=CCCN(C)[C@@H](C)C(=O)NC(=O)NC    ZINC000342727501
C[C@H](C(=O)NC(N)=O)N1CCC(C)(C)C1    ZINC000173815059
NC(=O)NC(=O)CN1CCCCCCC1    ZINC000016338690
C[C@@H]1CCC[C@@H]1NCCC(=O)NC(N)=O    ZINC000408470208
CNC(=O)NC(=O)CCN1CCC[C@H]1C    ZINC000076114640
CCN(CC(=O)NC(=O)NC)C1CCC1    ZINC000610001841
C[C@H]1CCC[C@@H]1NCCC(=O)NC(N)=O    ZINC000408470209
C[C@H](C(=O)NC(N)=O)N1CCC[C@H](C)C1    ZINC000301605316
C=CCN(C)CC(=O)NC(=O)NCCC    ZINC000121252591
C[C@@H]1CCN(CCCC(=O)NC(N)=O)C1    ZINC000337690309
CNC(=O)NC(=O)CN1CC[C@@H](C)[C@H]1C    ZINC000177901592
C[C@@H]1[C@@H](C)CCN1CCC(=O)NC(N)=O    ZINC000177869294
CC[C@H](NCC(=O)NC(=O)NC)C1CC1    ZINC000595765102
CCC1(C)CN(CCC(=O)NC(N)=O)C1    ZINC000332013166
C[C@@H]1CC[C@H](C)N1CCC(=O)NC(N)=O    ZINC000123269516
C=C(C)CN(CC)CC(=O)NC(=O)NC    ZINC000060935107
CNC(=O)NC(=O)CN[C@H]1CCC[C@H]1C    ZINC000308912559
CC[C@@H]1CCCN1CCC(=O)NC(N)=O    ZINC000408013895
C=C(C)CN(CC)[C@H](C)C(=O)NC(N)=O    ZINC000263755026
C[C@@H](C(=O)NC(N)=O)N1CCCCCC1    ZINC000007339480
NC(=S)NC=C1C(=O)NC(=O)NC1=O    ZINC000013572592
O=C(O)CNN=C1C(=O)NC(=O)NC1=O    ZINC000382212245
COC(=O)NN=C1C(=O)NC(=O)NC1=O    ZINC001324217936
O=C(CO)NN=C1C(=O)NC(=O)NC1=O    ZINC001326191795
Cc1occc1SCC(=O)NC(N)=O    ZINC000181292785
C/C=C(\C)C(=O)N[C@H]1SC(=O)NC1=O    ZINC001143945442
NC(=O)NC(=O)CSCc1ccco1    ZINC000072642881
CC(C)=CC(=O)N[C@@H]1SC(=O)NC1=O    ZINC001143928317
C/C=C(\C)C(=O)N[C@@H]1SC(=O)NC1=O    ZINC001143945441
O=C1NC(=O)/C(=C/N2CCOCC2)S1    ZINC000220507948
C[C@H]1C[C@@H]1C(=O)N[C@H]1SC(=O)NC1=O    ZINC001178563942
C[C@H]1C[C@@H]1C(=O)N[C@@H]1SC(=O)NC1=O    ZINC001178563943
CC(C)=CC(=O)N[C@H]1SC(=O)NC1=O    ZINC001143928318
CCOC(=O)NC(=O)c1ccsc1N    ZINC000100969121
NC(=O)NC(=O)Cn1cncc(F)c1=O    ZINC001643932497
C=C(Cl)CN1C[C@@H]2C(=O)NC(=O)[C@@H]2C1    ZINC000852137698
C[C@@H](Sc1ncc[nH]1)C(=O)NC(N)=O    ZINC000078998223
C/C=C(\NC=N)N[C@H]1SC(=O)NC1=O    ZINC001163661778
C/C=C(\NC=N)N[C@@H]1SC(=O)NC1=O    ZINC001163661777
O=C1CN(NC(=S)NC2CC2)C(=O)N1    ZINC001337255189
C=CCNC(=S)NN1CC(=O)NC1=O    ZINC001317817403
NC(=O)NC(=O)CCSc1ncc[nH]1    ZINC000172931640
NC(=O)NC(=O)CCNc1nccs1    ZINC000892893317
C[C@H](Sc1ncc[nH]1)C(=O)NC(N)=O    ZINC000078998216
CNC(=O)NC(=O)CSc1ncc[nH]1    ZINC000079006125
O=C(O)CNC(=O)C[C@@H]1CC(=O)NC1=O    ZINC001595097477
O=C(O)CNC(=O)C[C@H]1CC(=O)NC1=O    ZINC001595097476
COCCNC(=O)NC(=O)C(F)(F)F    ZINC000001891133
CCOC(=O)CN1C(=O)CC(=O)NC1=O    ZINC000014983624
NC(=O)NC(=O)COC(=O)C1=COCC1    ZINC000734191029
NC(=O)COC(=O)C1CC(=O)NC(=O)C1    ZINC001318178724
NC(=O)NC(=O)COC(=O)C1CC(=O)C1    ZINC001116446025
NC(=O)CNC(=O)[C@@H]1CC(=O)NC(=O)N1    ZINC000214447941
N#C[C@@H]1C(=O)NC(=O)C[C@H]1c1ccccc1    ZINC000001591883
N#C[C@H]1C(=O)NC(=O)C[C@H]1c1ccccc1    ZINC000001591885
N#CCN(CC(=O)O)CC(=O)NC(N)=O    ZINC001601071578
N#C[C@@H]1C(=O)NC(=O)C[C@@H]1c1ccccc1    ZINC000001591882
N#C[C@H]1C(=O)NC(=O)C[C@@H]1c1ccccc1    ZINC000001591884
O=C1C[C@H](c2c[nH]c3ccccc23)C(=O)N1    ZINC000100491741
O=C1C[C@@H](c2c[nH]c3ccccc23)C(=O)N1    ZINC000000310582
NC(=O)CNC(=O)CN1CC(=O)NC1=O    ZINC001142083686
CNC(=O)NC(=O)COc1nc(C)no1    ZINC000264497282
CNC(=O)NC(=O)Cn1nc(C)oc1=O    ZINC001327565045
CN1CC(=O)N(CC(=O)NC(N)=O)C1=O    ZINC000700852714
CC(=O)NNC(=O)[C@@H]1CC(=O)NC(=O)N1    ZINC000215692348
Cc1noc(OCCC(=O)NC(N)=O)n1    ZINC000264540594
C[C@H](CO)NN=C1C(=O)NC(=O)NC1=O    ZINC001324429757
C[C@@H](O)CNN=C1C(=O)NC(=O)NC1=O    ZINC001327801382
C[C@H](O)CNN=C1C(=O)NC(=O)NC1=O    ZINC001327801383
C[C@@H](CO)NN=C1C(=O)NC(=O)NC1=O    ZINC001324429760
C=CCC[C@H](C)N[C@@H]1SC(=O)NC1=O    ZINC001258717529
C[C@@H]1CC[C@H](N[C@H]2SC(=O)NC2=O)C1    ZINC001170098471
O=C1CC[C@@H](N[C@@H]2CCSC2)C(=O)N1    ZINC000084404570
C[C@@H](CC1CC1)N[C@@H]1SC(=O)NC1=O    ZINC001258447730
CCC1(CC)C(=O)NC(=O)N(C)C1=S    ZINC000000478470
CCC1(CC)C(=O)NC(=O)N=C1SC    ZINC000000190971
C[C@H](CC1CC1)N[C@@H]1SC(=O)NC1=O    ZINC001258447726
C=CCC[C@@H](C)N[C@H]1SC(=O)NC1=O    ZINC001258717531
Cn1nnn(CCC(=O)NC(N)=O)c1=O    ZINC001641293158
O=C(C[C@H]1CC(=O)NC1=O)N1CC(F)C1    ZINC001333958217
O=C(N[C@@H]1CCC(=O)NC1=O)[C@H]1C[C@@H]1F    ZINC001143445354
C=CCC[C@@H](C)N[C@@H]1SC(=O)NC1=O    ZINC001258717524
O=C1CC[C@@H](N[C@H]2CCSC2)C(=O)N1    ZINC000084404573
C[C@@H]1CC[C@@H](N[C@H]2SC(=O)NC2=O)C1    ZINC001170098473
O=C1C[C@H](CN[C@H]2CCSC2)C(=O)N1    ZINC001255278091
C[C@@H]1CC[C@@H](N[C@@H]2SC(=O)NC2=O)C1    ZINC001170098470
O=C(C[C@@H]1CC(=O)NC1=O)N1CC(F)C1    ZINC001333958218
O=C(N[C@H]1CCC(=O)NC1=O)[C@H]1C[C@@H]1F    ZINC001143445356
O=C1C[C@@H](CN[C@H]2CCSC2)C(=O)N1    ZINC001255278088
C[C@H](CC1CC1)N[C@H]1SC(=O)NC1=O    ZINC001258447729
O=C1NC(=O)[C@H](NC2CCCCC2)S1    ZINC001257450221
