# Supplementary material for: Implementing a Scoring Function Based on Interaction Fingerprint for Autogrow4: Protein Kinase CK1δ as a Case Study
Source: Front Mol Biosci. 2022 Jul 7;9:909499. doi: 10.3389/fmolb.2022.909499 (PMC9301033; doi:10.3389/fmolb.2022.909499)
Supplement: Supplementary file 1 [file DataSheet1.ZIP › autogrow4-4.0.3/autogrow/operators/mutation/smiles_click_chem/reaction_libraries/robust_rxns/complementary_mol_dir/phenole_robust.smi]

Oc1ccccc1    ZINC000005133329
Cc1ccc(O)cc1    ZINC000000897142
Cc1cccc(O)c1    ZINC000000897141
Cc1ccccc1O    ZINC000000901022
Nc1ccccc1O    ZINC000000157526
Nc1ccc(O)cc1    ZINC000004623758
Nc1cccc(O)c1    ZINC000000157527
Oc1ccc(O)cc1    ZINC000005133378
Oc1cccc(O)c1    ZINC000000002028
Oc1ccccc1O    ZINC000013512214
Oc1cccc(F)c1    ZINC000000164911
Oc1ccc(F)cc1    ZINC000000164463
Oc1ccccc1F    ZINC000000164476
C#Cc1ccc(O)cc1    ZINC000002555301
C#Cc1ccccc1O    ZINC000005112454
C#Cc1cccc(O)c1    ZINC000002149788
N#Cc1cccc(O)c1    ZINC000000388758
N#Cc1ccc(O)cc1    ZINC000000388759
N#Cc1ccccc1O    ZINC000000388252
Oc1ccc2c(c1)CC2    ZINC000036437490
C=Cc1ccccc1O    ZINC000005158058
C=Cc1ccc(O)cc1    ZINC000000895826
C=Cc1cccc(O)c1    ZINC000033505645
N=Cc1ccccc1O    ZINC000004921497
O=Cc1ccccc1O    ZINC000000896073
O=Cc1cccc(O)c1    ZINC000000901630
O=Cc1ccc(O)cc1    ZINC000000156709
Cc1cc(C)cc(O)c1    ZINC000001699887
Cc1ccc(O)cc1C    ZINC000001576886
CCc1ccccc1O    ZINC000001706027
Cc1ccc(O)c(C)c1    ZINC000001672873
Cc1cccc(O)c1C    ZINC000001085207
CCc1cccc(O)c1    ZINC000001648289
Cc1cccc(C)c1O    ZINC000001577167
Cc1ccc(C)c(O)c1    ZINC000001641024
CCc1ccc(O)cc1    ZINC000001690956
O=Nc1ccc(O)cc1    ZINC000096337078
NCc1cccc(O)c1    ZINC000000153937
CNc1cccc(O)c1    ZINC000062796911
Cc1ccc(O)c(N)c1    ZINC000000388269
Cc1ccc(N)c(O)c1    ZINC000000388270
Cc1c(N)cccc1O    ZINC000000407044
Cc1cc(N)cc(O)c1    ZINC000033606659
Cc1ccc(N)cc1O    ZINC000000394645
NCc1ccc(O)cc1    ZINC000000153933
Cc1cccc(N)c1O    ZINC000001433370
Cc1cc(O)ccc1N    ZINC000000388268
NCc1ccccc1O    ZINC000000153936
Cc1cccc(O)c1N    ZINC000000389589
Cc1ccc(O)cc1N    ZINC000004293750
Cc1cc(N)ccc1O    ZINC000001669677
CNc1ccc(O)cc1    ZINC000000388191
CNc1ccccc1O    ZINC000001672894
Cc1cccc(O)c1O    ZINC000013512198
Cc1ccc(O)c(O)c1    ZINC000013512210
OCc1ccccc1O    ZINC000000002054
Cc1c(O)cccc1O    ZINC000000154621
COc1ccccc1O    ZINC000013512224
Cc1cc(O)ccc1O    ZINC000000388086
OCc1cccc(O)c1    ZINC000000388761
OCc1ccc(O)cc1    ZINC000000388762
Cc1ccc(O)cc1O    ZINC000004530928
COc1cccc(O)c1    ZINC000000389516
COc1ccc(O)cc1    ZINC000000001684
Cc1cc(O)cc(O)c1    ZINC000000391826
Nc1ccc(N)c(O)c1    ZINC000000394997
Nc1cccc(N)c1O    ZINC000032150081
Nc1cccc(O)c1N    ZINC000000389621
Nc1ccc(O)cc1N    ZINC000013510140
Nc1ccc(O)c(N)c1    ZINC000000388490
NNc1cccc(O)c1    ZINC000034276250
Nc1cccc(O)c1O    ZINC000005161670
Nc1cc(O)ccc1O    ZINC000004655223
Nc1cc(O)cc(O)c1    ZINC000000157870
Nc1ccc(O)c(O)c1    ZINC000000006364
Nc1ccc(O)cc1O    ZINC000000388397
Nc1c(O)cccc1O    ZINC000001680023
Oc1ccccc1S    ZINC000019597470
Oc1ccc(S)cc1    ZINC000019735431
Oc1cccc(S)c1    ZINC000002244168
Oc1cc(O)cc(O)c1    ZINC000000391883
Oc1cccc(O)c1O    ZINC000000330141
Oc1ccc(O)c(O)c1    ZINC000000388437
Cc1cc(O)cc(F)c1    ZINC000002527808
Cc1cc(O)ccc1F    ZINC000000389596
Cc1ccc(O)cc1F    ZINC000002512465
Cc1cccc(F)c1O    ZINC000004208889
Cc1ccc(F)c(O)c1    ZINC000000403180
Cc1ccc(F)cc1O    ZINC000002568100
Cc1ccc(O)c(F)c1    ZINC000002243235
Cc1cc(F)ccc1O    ZINC000000389593
Cc1cccc(O)c1F    ZINC000021300193
Cc1c(O)cccc1F    ZINC000001732032
Nc1ccc(O)cc1F    ZINC000002555149
Nc1cc(F)ccc1O    ZINC000002555148
Nc1ccc(O)c(F)c1    ZINC000002567358
Nc1cc(O)ccc1F    ZINC000011919363
Nc1ccc(F)c(O)c1    ZINC000013542618
Nc1cccc(O)c1F    ZINC000066309395
Nc1cc(O)cc(F)c1    ZINC000044185330
Nc1ccc(F)cc1O    ZINC000002567357
Nc1c(O)cccc1F    ZINC000016158906
Nc1cccc(F)c1O    ZINC000016159287
Oc1ccc(Cl)cc1    ZINC000000001885
Oc1ccccc1Cl    ZINC000000402767
Oc1cccc(Cl)c1    ZINC000000404329
Oc1cccc(F)c1O    ZINC000000164683
Oc1cccc(O)c1F    ZINC000038339169
Oc1ccc(O)c(F)c1    ZINC000013539164
Oc1ccc(F)cc1O    ZINC000002244021
Oc1cc(O)cc(F)c1    ZINC000036532960
Oc1ccc(F)c(O)c1    ZINC000016158134
Oc1cc(F)ccc1F    ZINC000000409280
Oc1ccc(F)c(F)c1    ZINC000000164811
Oc1c(F)cccc1F    ZINC000000388530
Oc1cccc(F)c1F    ZINC000000409209
Oc1ccc(F)cc1F    ZINC000000164410
Oc1cc(F)cc(F)c1    ZINC000000406989
Oc1cccc2c1CC=C2    ZINC000002569568
C#CCc1ccccc1O    ZINC000116613750
C#CCc1cccc(O)c1    ZINC000113650590
C#CCc1ccc(O)cc1    ZINC000113651297
Oc1ccc2[nH]ccc2c1    ZINC000000395637
N#CCc1ccccc1O    ZINC000014502872
N#CCc1cccc(O)c1    ZINC000002507096
Cc1ccc(O)c(C#N)c1    ZINC000039252569
Cc1cccc(O)c1C#N    ZINC000002581336
Cc1cc(O)cc(C#N)c1    ZINC000081990580
N#CCc1ccc(O)cc1    ZINC000000164447
Oc1ccc2cc[nH]c2c1    ZINC000000153921
Oc1cccc2[nH]ccc21    ZINC000006524907
C#Cc1ccc(O)c(N)c1    ZINC000039049133
Cc1ccc(C#N)cc1O    ZINC000022114923
Cc1cc(C#N)ccc1O    ZINC000037733063
Cc1cc(O)ccc1C#N    ZINC000001746320
Oc1cccc2cc[nH]c21    ZINC000002517182
Cc1c(O)cccc1C#N    ZINC000002583411
Cc1ccc(C#N)c(O)c1    ZINC000002581337
C#Cc1cc(N)ccc1O    ZINC000077271177
Cc1cccc(C#N)c1O    ZINC000014488783
Cc1ccc(O)cc1C#N    ZINC000084426052
Oc1ccc2ccoc2c1    ZINC000006092584
C#Cc1cccc(O)c1O    ZINC000096334675
C#Cc1ccc(O)c(O)c1    ZINC000039049092
Oc1ccc2occc2c1    ZINC000013376268
Oc1cccc2occc21    ZINC000014982888
Oc1cccc2ccoc21    ZINC000002510646
N#CNc1ccc(O)cc1    ZINC000062715276
Oc1cccc2[nH]ncc21    ZINC000004204272
N#Cc1ccc(N)cc1O    ZINC000039234031
Oc1ccc2[nH]cnc2c1    ZINC000018543204
N#Cc1cc(N)cc(O)c1    ZINC000095494758
Oc1ccc2[nH]ncc2c1    ZINC000018551368
N#Cc1ccc(N)c(O)c1    ZINC000067173006
N#Cc1cccc(N)c1O    ZINC000002581338
Oc1ccc2cn[nH]c2c1    ZINC000006093719
N#Cc1cc(O)ccc1N    ZINC000059216595
N#Cc1ccc(O)c(N)c1    ZINC000001704673
N#Cc1cccc(O)c1N    ZINC000026422640
N#Cc1cc(N)ccc1O    ZINC000000331906
Oc1cccc2cn[nH]c21    ZINC000014985814
Oc1cccc2nc[nH]c21    ZINC000005286233
Oc1ccc(C2CC2)cc1    ZINC000016947211
C/C=C/c1ccc(O)cc1    ZINC000001696959
Oc1ccccc1C1CC1    ZINC000016947851
Oc1ccc2c(c1)CCC2    ZINC000001700185
C/C=C\c1ccc(O)cc1    ZINC000013526620
C=CCc1ccc(O)cc1    ZINC000001565456
Oc1cccc2c1CCC2    ZINC000001847232
C=CCc1cccc(O)c1    ZINC000034527716
C/C=C/c1ccccc1O    ZINC000002140904
Oc1cccc(C2CC2)c1    ZINC000016947214
C=C(C)c1ccc(O)cc1    ZINC000013542640
C=CCc1ccccc1O    ZINC000001576883
C/C=C\c1ccccc1O    ZINC000031333877
C=Cc1cc(O)ccc1C    ZINC000034216432
C=C(C)c1cccc(O)c1    ZINC000034083322
N#Cc1c(O)cccc1O    ZINC000002581328
Oc1cccc2ncoc21    ZINC000059479778
N#Cc1cc(O)cc(O)c1    ZINC000002565999
N#Cc1ccc(O)cc1O    ZINC000002581327
N#Cc1cc(O)ccc1O    ZINC000000405075
N#Cc1ccc(O)c(O)c1    ZINC000000157092
Oc1ccc2ncoc2c1    ZINC000018544553
Oc1cccc2cnoc21    ZINC000049584985
Oc1ccc2ocnc2c1    ZINC000018551670
N#Cc1cccc(O)c1O    ZINC000002581326
Oc1cccc2ocnc21    ZINC000029865984
Oc1ccc2cnoc2c1    ZINC000018615134
Oc1ccc2n[nH]nc2c1    ZINC000006567234
Oc1cccc2n[nH]nc21    ZINC000002571481
[N-]=[N+]=Nc1ccc(O)cc1    ZINC000059287480
Oc1ccc2c(c1)CCN2    ZINC000013462664
C/N=C/c1ccccc1O    ZINC000016991557
C=CNc1ccc(O)cc1    ZINC000143137934
Oc1ccc2c(c1)CNC2    ZINC000018530123
C/N=C\c1ccccc1O    ZINC000104376479
Oc1ccc2c(c1)NCC2    ZINC000018530148
Oc1cccc2c1CCN2    ZINC000033609463
C=CNc1ccccc1O    ZINC000219254221
Oc1cccc(N2CC2)c1    ZINC000001608679
C=CNc1cccc(O)c1    ZINC001174781516
C/N=C/c1cccc(O)c1    ZINC000034478513
Oc1cccc2c1CNC2    ZINC000034368319
Oc1cccc2c1NCC2    ZINC000034128600
Oc1ccc2nonc2c1    ZINC000000161315
Oc1cccc2nonc21    ZINC000000225432
CC(=O)c1ccccc1O    ZINC000001699884
CC(=O)c1cccc(O)c1    ZINC000000157435
Cc1ccc(O)cc1C=O    ZINC000032174109
Oc1ccc2c(c1)COC2    ZINC000018530132
Oc1ccc([C@@H]2CO2)cc1    ZINC000006093218
Cc1cccc(C=O)c1O    ZINC000002390003
Cc1cccc(O)c1C=O    ZINC000014488693
O=CCc1ccc(O)cc1    ZINC000000901834
Oc1ccccc1[C@H]1CO1    ZINC000077300815
Cc1cc(C=O)ccc1O    ZINC000002539478
Oc1ccccc1[C@@H]1CO1    ZINC000077300814
Cc1cc(O)cc(C=O)c1    ZINC000039203106
C=Cc1ccc(O)c(O)c1    ZINC000000896083
Cc1ccc(C=O)c(O)c1    ZINC000002569925
O=CCc1cccc(O)c1    ZINC000019729374
Oc1ccc([C@H]2CO2)cc1    ZINC000006093289
Oc1ccc2c(c1)CCO2    ZINC000018557846
Cc1ccc(C=O)cc1O    ZINC000002382842
Cc1c(O)cccc1C=O    ZINC000032174112
C=Cc1cccc(O)c1O    ZINC000000896602
Cc1ccc(O)c(C=O)c1    ZINC000001632715
Oc1ccc2c(c1)OCC2    ZINC000018530187
Oc1cccc2c1CCO2    ZINC000104401700
CC(=O)c1ccc(O)cc1    ZINC000000330136
Cc1cc(O)ccc1C=O    ZINC000000336941
Oc1cccc2c1OCC2    ZINC000090395272
N/N=C/c1cccc(O)c1    ZINC000098175242
N=C(N)c1cccc(O)c1    ZINC000001749240
N=CNc1ccc(O)cc1    ZINC001167866594
N=CNc1cccc(O)c1    ZINC001167871640
N=C(N)c1ccc(O)cc1    ZINC000000154053
N=C(N)c1ccccc1O    ZINC000001439356
N/N=C/c1ccccc1O    ZINC000000500289
NN=Cc1ccccc1O    ZINC000254750598
N/N=C/c1ccc(O)cc1    ZINC000003071800
CCc1ccc(C)cc1O    ZINC000002011247
CCc1cc(C)ccc1O    ZINC000005688568
CCc1ccc(O)cc1C    ZINC000002004399
CCCc1ccc(O)cc1    ZINC000001692500
Cc1ccc(C)c(O)c1C    ZINC000001592406
CC(C)c1ccc(O)cc1    ZINC000001577074
CCc1cccc(O)c1C    ZINC000002004400
CCCc1cccc(O)c1    ZINC000001678995
CCc1cc(C)cc(O)c1    ZINC000001648306
Cc1cc(C)c(O)cc1C    ZINC000001670908
CC(C)c1cccc(O)c1    ZINC000001577204
CCc1cc(O)ccc1C    ZINC000005688565
Cc1cc(C)c(C)c(O)c1    ZINC000001235982
Cc1cc(C)c(O)c(C)c1    ZINC000000967332
CC(C)c1ccccc1O    ZINC000001680692
CCCc1ccccc1O    ZINC000001692499
CCc1ccc(O)c(C)c1    ZINC000001841361
CCc1ccc(C)c(O)c1    ZINC000001995231
Cc1cc(O)cc(C)c1C    ZINC000001692501
CCc1cccc(C)c1O    ZINC000002571305
N#Cc1cccc(F)c1O    ZINC000036533646
N#Cc1cccc(O)c1F    ZINC000039953635
N#Cc1cc(F)ccc1O    ZINC000036533626
N#Cc1ccc(F)c(O)c1    ZINC000012471672
N#Cc1c(O)cccc1F    ZINC000002586041
N#Cc1ccc(F)cc1O    ZINC000067172332
N#Cc1ccc(O)cc1F    ZINC000000161696
N#Cc1ccc(O)c(F)c1    ZINC000002558778
N#Cc1cc(O)ccc1F    ZINC000032914668
N#Cc1cc(O)cc(F)c1    ZINC000038536986
Cc1cc(O)ccc1N=O    ZINC000004579004
O/N=C\c1ccccc1O    ZINC000100026580
O/N=C/c1ccc(O)cc1    ZINC000004578804
NC(=O)c1ccccc1O    ZINC000000002055
O/N=C/c1cccc(O)c1    ZINC000100010430
Cc1cc(N=O)ccc1O    ZINC000014590511
O=CNc1ccccc1O    ZINC000000393914
NC(=O)c1cccc(O)c1    ZINC000001590754
Nc1cc(C=O)ccc1O    ZINC000036225078
O=CNc1cccc(O)c1    ZINC000003268035
Cc1ccc(O)c(N=O)c1    ZINC000004962073
NC(=O)c1ccc(O)cc1    ZINC000000157088
N=Cc1ccc(O)cc1O    ZINC000004591290
Nc1c(O)cccc1C=O    ZINC000082410838
ON=Cc1ccccc1O    ZINC000242592361
ON=Cc1ccc(O)cc1    ZINC000242548307
O/N=C\c1ccc(O)cc1    ZINC000100237472
O=CNc1ccc(O)cc1    ZINC000000410172
O/N=C/c1ccccc1O    ZINC000006661419
CCc1ccc(O)c(N)c1    ZINC000000125075
Cc1cc(CN)ccc1O    ZINC000037733391
Cc1ccc(N)c(O)c1C    ZINC000004973754
Cc1cc(N)c(O)cc1C    ZINC000000031294
CN(C)c1ccccc1O    ZINC000005849678
C[C@@H](N)c1ccccc1O    ZINC000002044831
Cc1cc(C)c(N)c(O)c1    ZINC000005159861
Cc1ccc(O)c(N)c1C    ZINC000005160511
Cc1cc(N)cc(C)c1O    ZINC000005419587
Cc1cc(O)ccc1CN    ZINC000071453588
CCc1cccc(O)c1N    ZINC000088189570
CCc1ccc(N)c(O)c1    ZINC000006870877
Cc1ccc(N)c(C)c1O    ZINC000005419779
NCCc1cccc(O)c1    ZINC000000406211
Cc1cccc(CN)c1O    ZINC000078100683
CCNc1cccc(O)c1    ZINC000002527894
CNc1ccc(O)c(C)c1    ZINC000002008757
C[C@@H](N)c1cccc(O)c1    ZINC000002540031
CCc1cccc(N)c1O    ZINC000039291051
CN(C)c1ccc(O)cc1    ZINC000001669690
CNCc1ccc(O)cc1    ZINC000011920608
CN(C)c1cccc(O)c1    ZINC000000388587
Cc1cc(O)cc(C)c1N    ZINC000001670385
Cc1c(N)ccc(O)c1C    ZINC000001727325
CCNc1ccccc1O    ZINC000001845975
Cc1cc(O)c(C)cc1N    ZINC000000388170
CCc1cc(O)ccc1N    ZINC000034120327
C[C@@H](N)c1ccc(O)cc1    ZINC000000403301
Cc1ccc(O)cc1CN    ZINC000082637679
Cc1ccc(O)c(C)c1N    ZINC000034235260
Cc1cc(C)c(O)c(N)c1    ZINC000000123145
CCNc1ccc(O)cc1    ZINC000002034356
Cc1ccc(O)c(CN)c1    ZINC000040467017
CNCc1ccccc1O    ZINC000001661167
Cc1cc(N)cc(O)c1C    ZINC000104559589
NCCc1ccccc1O    ZINC000001852611
CNCc1cccc(O)c1    ZINC000011920605
C[C@H](N)c1ccc(O)cc1    ZINC000000403300
C[C@H](N)c1ccccc1O    ZINC000001681067
CNc1ccc(O)cc1C    ZINC000005160125
C[C@H](N)c1cccc(O)c1    ZINC000011920645
NCCc1ccc(O)cc1    ZINC000000002233
CCc1c(N)cccc1O    ZINC000059425544
O=C(O)c1ccccc1O    ZINC000000001554
O=Cc1ccc(O)c(O)c1    ZINC000000013245
Oc1ccc2c(c1)OCO2    ZINC000000164504
O=C(O)c1cccc(O)c1    ZINC000000388754
Oc1cccc2c1OCO2    ZINC000032177070
O=Cc1c(O)cccc1O    ZINC000013479425
O=Cc1cccc(O)c1O    ZINC000000332561
O=Cc1cc(O)ccc1O    ZINC000000895809
O=Cc1cc(O)cc(O)c1    ZINC000002566024
O=Cc1ccc(O)cc1O    ZINC000000154704
O=C(O)c1ccc(O)cc1    ZINC000000332752
OB(O)c1ccccc1O    ZINC000169743358
OB(O)c1ccc(O)cc1    ZINC000169743315
OB(O)c1cccc(O)c1    ZINC000169743259
Cc1ccc(O)c(O)c1C    ZINC000022055488
COc1ccc(C)cc1O    ZINC000002039787
OCCc1ccccc1O    ZINC000000406927
CCc1cccc(O)c1O    ZINC000000896380
COc1c(C)cccc1O    ZINC000005782648
COc1ccc(O)c(C)c1    ZINC000014590427
COCc1ccc(O)cc1    ZINC000000394208
Cc1ccc(O)cc1CO    ZINC000090411488
OCCc1cccc(O)c1    ZINC000089223775
CCc1cc(O)cc(O)c1    ZINC000013507905
Cc1cc(O)cc(O)c1C    ZINC000000391601
COc1cc(C)cc(O)c1    ZINC000002522771
Cc1c(O)cccc1CO    ZINC000039383535
Cc1cc(C)c(O)cc1O    ZINC000075525920
OCCc1ccc(O)cc1    ZINC000000164581
C[C@H](O)c1ccc(O)cc1    ZINC000004654872
Cc1cc(O)cc(C)c1O    ZINC000000406908
C[C@@H](O)c1cccc(O)c1    ZINC000002561250
Cc1ccc(C)c(O)c1O    ZINC000071129833
Cc1ccc(CO)c(O)c1    ZINC000001595512
Cc1cccc(CO)c1O    ZINC000006523155
Cc1cc(O)c(C)cc1O    ZINC000001593826
Cc1cc(O)ccc1CO    ZINC000098180083
COc1ccc(C)c(O)c1    ZINC000014590436
COc1cc(C)ccc1O    ZINC000003875629
CCc1cc(O)ccc1O    ZINC000002566153
C[C@@H](O)c1ccc(O)cc1    ZINC000002566074
Cc1cccc(O)c1CO    ZINC000014488876
C[C@H](O)c1cccc(O)c1    ZINC000008101016
Cc1ccc(O)c(C)c1O    ZINC000001845892
Cc1ccc(O)c(CO)c1    ZINC000001760426
Cc1c(C)c(O)ccc1O    ZINC000000388613
COCc1ccccc1O    ZINC000005997970
COc1cc(O)ccc1C    ZINC000034467116
CCOc1ccc(O)cc1    ZINC000000145734
CCOc1cccc(O)c1    ZINC000001680430
COc1cccc(O)c1C    ZINC000001693955
CCOc1ccccc1O    ZINC000000404747
Cc1cc(CO)ccc1O    ZINC000002561248
COc1cccc(C)c1O    ZINC000000039710
CCc1ccc(O)c(O)c1    ZINC000000002501
CCc1ccc(O)cc1O    ZINC000000404411
COCc1cccc(O)c1    ZINC000034224441
Cc1cc(O)c(C)c(O)c1    ZINC000000389849
COc1ccc(O)cc1C    ZINC000001673680
NNCc1cccc(O)c1    ZINC000019168421
NCc1cc(N)ccc1O    ZINC000002526840
Cc1cc(N)cc(N)c1O    ZINC000000402247
NCc1ccc(N)c(O)c1    ZINC000082410666
Cc1ccc(NN)c(O)c1    ZINC000036462382
CNc1cc(N)ccc1O    ZINC000021302921
Cc1c(O)cccc1NN    ZINC000104566804
NCc1ccc(O)c(N)c1    ZINC000008251255
Cc1ccc(O)c(NN)c1    ZINC000039157216
NNCc1ccc(O)cc1    ZINC000019172835
O=[N+]([O-])c1ccccc1O    ZINC000034719541
O=[N+]([O-])c1ccc(O)cc1    ZINC000034828682
O=[N+]([O-])c1cccc(O)c1    ZINC000001576887
O=Nc1ccc(O)cc1O    ZINC000004409177
NCc1ccc(O)cc1O    ZINC000006092099
COc1ccc(N)c(O)c1    ZINC000002510157
Nc1ccc(O)c(CO)c1    ZINC000000168825
COc1ccc(O)cc1N    ZINC000013346699
COc1ccc(O)c(N)c1    ZINC000001304689
NCc1cc(O)cc(O)c1    ZINC000002524616
COc1cccc(N)c1O    ZINC000039338475
COc1cc(N)cc(O)c1    ZINC000081915418
ONCc1ccc(O)cc1    ZINC000082837377
COc1ccc(N)cc1O    ZINC000000409187
Nc1cc(CO)ccc1O    ZINC000058003989
COc1cc(N)ccc1O    ZINC000000335866
COc1cccc(O)c1N    ZINC000061957993
NCc1cc(O)ccc1O    ZINC000006092090
COc1cc(O)ccc1N    ZINC000013346714
NCc1ccc(O)c(O)c1    ZINC000000388548
NCc1c(O)cccc1O    ZINC000034173928
COc1c(N)cccc1O    ZINC000034268616
NCc1cccc(O)c1O    ZINC000001574552
Nc1ccc(CO)cc1O    ZINC000034309600
Nc1cc(N)c(O)c(N)c1    ZINC000001622217
O=Cc1cc(F)ccc1O    ZINC000002572869
CSc1ccc(O)cc1    ZINC000000404129
O=Cc1cccc(O)c1F    ZINC000032179814
Cc1cccc(O)c1S    ZINC000142225322
O=Cc1cccc(F)c1O    ZINC000002242717
CSc1cccc(O)c1    ZINC000029753674
O=Cc1c(O)cccc1F    ZINC000002572868
O=Cc1cc(O)cc(F)c1    ZINC000058824993
Cc1ccc(O)c(S)c1    ZINC000039205399
O=Cc1ccc(F)cc1O    ZINC000002510730
CSc1ccccc1O    ZINC000001701825
O=Cc1ccc(O)c(F)c1    ZINC000002566026
O=Cc1cc(O)ccc1F    ZINC000014989274
Cc1cc(S)ccc1O    ZINC000021303064
O=Cc1ccc(O)cc1F    ZINC000012359165
O=Cc1ccc(F)c(O)c1    ZINC000032179820
COc1cc(O)cc(O)c1    ZINC000000001451
COc1ccc(O)c(O)c1    ZINC000013376178
COc1cccc(O)c1O    ZINC000000391919
COc1c(O)cccc1O    ZINC000002146972
COc1cc(O)ccc1O    ZINC000000164619
Cc1cc(O)c(O)c(O)c1    ZINC000000391740
OCc1ccc(O)c(O)c1    ZINC000001582891
OCc1cc(O)cc(O)c1    ZINC000000388547
Cc1c(O)cc(O)cc1O    ZINC000000394377
COOc1ccc(O)cc1    ZINC000106120992
OCc1ccc(O)cc1O    ZINC000006092100
OCc1cccc(O)c1O    ZINC000002043417
Cc1cc(O)c(O)cc1O    ZINC000002004396
COc1ccc(O)cc1O    ZINC000002558109
CCc1ccc(F)c(O)c1    ZINC000060248651
CCc1cccc(F)c1O    ZINC000095711272
Cc1c(O)ccc(F)c1C    ZINC000016159641
Cc1ccc(F)c(C)c1O    ZINC000114543218
CCc1cc(O)ccc1F    ZINC000079057877
CCc1ccc(F)cc1O    ZINC000095711181
CCc1c(O)cccc1F    ZINC000095711040
CCc1cc(O)cc(F)c1    ZINC000095711117
CCc1cccc(O)c1F    ZINC000079057870
CCc1ccc(O)cc1F    ZINC000095080316
CCc1ccc(O)c(F)c1    ZINC000082004941
Nc1cc(N)c(O)cc1O    ZINC000000403311
Nc1cc(O)c(N)cc1O    ZINC000000156887
CCc1cc(F)ccc1O    ZINC000002539743
Cc1cc(F)cc(C)c1O    ZINC000002540321
Cc1cc(C)c(F)c(O)c1    ZINC000082410332
Cc1cc(O)cc(C)c1F    ZINC000079019717
Cc1cc(F)c(C)cc1O    ZINC000143325001
Oc1ccc(CCF)cc1    ZINC000107278532
Nc1ccc(O)c(S)c1    ZINC000059661814
Nc1ccc(O)c(O)c1O    ZINC000001598464
NCc1cccc(O)c1F    ZINC000079057780
Cc1cc(F)c(N)cc1O    ZINC000002540120
Cc1cc(F)c(O)cc1N    ZINC000097447209
NCc1cc(F)ccc1O    ZINC000058824987
Cc1cc(N)c(O)c(F)c1    ZINC000097447210
Cc1c(O)c(N)ccc1F    ZINC000097447208
NCc1cccc(F)c1O    ZINC000082631567
NCc1ccc(F)c(O)c1    ZINC000082410097
Cc1cc(F)cc(N)c1O    ZINC000034626701
NCc1ccc(F)cc1O    ZINC000082848500
NCc1c(O)cccc1F    ZINC000044250300
Cc1cc(N)c(O)cc1F    ZINC000039118733
NCc1ccc(O)c(F)c1    ZINC000036887037
NCc1ccc(O)cc1F    ZINC000002524620
Cc1cc(O)c(N)cc1F    ZINC000146383344
Oc1ccc(O)c(S)c1    ZINC000005133255
Oc1ccc(S)c(O)c1    ZINC000039247121
Cc1cc(O)ccc1Cl    ZINC000000001124
Cc1ccc(O)c(Cl)c1    ZINC000000409223
Cc1ccc(O)cc1Cl    ZINC000000407449
Cc1c(O)cccc1Cl    ZINC000001673209
Oc1ccc(CCl)cc1    ZINC000002034013
Oc1cccc(CCl)c1    ZINC000002034015
Cc1cc(O)cc(Cl)c1    ZINC000002039642
Cc1ccc(Cl)cc1O    ZINC000000158233
Cc1cccc(Cl)c1O    ZINC000000164375
Cc1cc(Cl)ccc1O    ZINC000000404328
Cc1cccc(O)c1Cl    ZINC000001999368
Oc1ccccc1CCl    ZINC000002034016
Cc1ccc(Cl)c(O)c1    ZINC000000388375
Oc1cc(O)c(O)cc1O    ZINC000001727808
COc1cc(O)cc(F)c1    ZINC000042750098
OCc1cccc(O)c1F    ZINC000079057785
COc1ccc(F)cc1O    ZINC000002516795
OCc1ccc(O)c(F)c1    ZINC000036949608
COc1cccc(O)c1F    ZINC000032914670
COc1ccc(O)c(F)c1    ZINC000002545252
OCc1cc(F)ccc1O    ZINC000002529906
OCc1ccc(F)cc1O    ZINC000044198973
COc1cc(O)ccc1F    ZINC000021297527
OCc1ccc(O)cc1F    ZINC000075844586
OCc1c(O)cccc1F    ZINC000038301437
COc1cccc(F)c1O    ZINC000000389602
COc1ccc(F)c(O)c1    ZINC000034227267
COc1ccc(O)cc1F    ZINC000019616308
OCc1cc(O)cc(F)c1    ZINC000125906488
OCc1cc(O)ccc1F    ZINC000142666519
COc1c(O)cccc1F    ZINC000038537847
OCc1ccc(F)c(O)c1    ZINC000117630688
COc1cc(F)ccc1O    ZINC000000403476
Nc1cc(O)cc(Cl)c1    ZINC000084426406
Nc1c(O)cccc1Cl    ZINC000064033640
Nc1ccc(Cl)c(O)c1    ZINC000002567235
Nc1ccc(Cl)cc1O    ZINC000002389348
Nc1ccc(O)c(Cl)c1    ZINC000000396100
Nc1cccc(O)c1Cl    ZINC000032188351
Nc1cc(O)ccc1Cl    ZINC000000404165
Nc1cccc(Cl)c1O    ZINC000004520808
Nc1cc(Cl)ccc1O    ZINC000000404323
Nc1ccc(O)cc1Cl    ZINC000000395500
Oc1ccc(O)c(Cl)c1    ZINC000000404794
Oc1cccc(Cl)c1O    ZINC000000895820
Oc1ccc(Cl)cc1O    ZINC000000388291
Oc1ccc(Cl)c(O)c1    ZINC000000404336
Oc1cccc(O)c1Cl    ZINC000005784422
N#Cc1cccc(C#N)c1O    ZINC000039207486
N#Cc1cc(O)cc(C#N)c1    ZINC000040435297
N#Cc1ccc(O)cc1C#N    ZINC000000391089
N#Cc1ccc(O)c(C#N)c1    ZINC000039207487
Cc1c(F)ccc(O)c1F    ZINC000032188559
Cc1cc(O)cc(F)c1F    ZINC000201293556
Oc1ccc(C(F)F)cc1    ZINC000033373168
Cc1cc(F)cc(F)c1O    ZINC000147149571
Cc1cc(F)cc(O)c1F    ZINC000263624974
Cc1c(F)cc(O)cc1F    ZINC000114766368
Cc1c(O)cc(F)cc1F    ZINC000115331237
Cc1ccc(O)c(F)c1F    ZINC000002382373
Cc1cc(F)c(O)c(F)c1    ZINC000113182922
Cc1cc(F)c(O)cc1F    ZINC000141173080
Cc1cc(F)c(F)cc1O    ZINC000002540270
Cc1cc(O)c(F)c(F)c1    ZINC000059591224
Cc1ccc(F)c(O)c1F    ZINC000002574955
Oc1cccc(C(F)F)c1    ZINC000015441916
Oc1ccc2ccccc2c1    ZINC000000967928
Oc1cccc2ccccc12    ZINC000004292977
Nc1cc(F)cc(O)c1F    ZINC000146150246
Nc1cc(F)c(F)cc1O    ZINC000002243122
Nc1c(O)cc(F)cc1F    ZINC000002243350
Nc1cc(F)c(O)c(F)c1    ZINC000002243353
Nc1c(F)cc(O)cc1F    ZINC000002243351
Nc1cc(F)c(O)cc1F    ZINC000002243352
Nc1c(O)c(F)ccc1F    ZINC000034477574
Nc1ccc(O)c(F)c1F    ZINC000002243354
Nc1ccc(F)c(F)c1O    ZINC000002243214
Nc1cc(O)c(F)c(F)c1    ZINC000091306000
Nc1cc(O)c(F)cc1F    ZINC000000168054
Nc1cc(F)cc(F)c1O    ZINC000002386500
Oc1ccc2cnccc2c1    ZINC000005843660
Oc1cccc2cccnc12    ZINC000000008492
Oc1cccc2ncccc12    ZINC000000336735
N#C/C=C\c1ccc(O)cc1    ZINC000066031378
Oc1cccc2ccncc12    ZINC000006513210
Oc1ccc2ccncc2c1    ZINC000000332571
Oc1ccc2ncccc2c1    ZINC000000331725
Oc1ccc2cccnc2c1    ZINC000015924560
N#C/C=C/c1ccc(O)cc1    ZINC000002584566
Oc1cccc2cnccc12    ZINC000000404427
Oc1ccc(Cl)cc1F    ZINC000000389569
Oc1cc(Cl)ccc1F    ZINC000002528619
Oc1ccc(F)c(Cl)c1    ZINC000000164535
Oc1ccc(F)cc1Cl    ZINC000000388394
Oc1ccc(Cl)c(F)c1    ZINC000000409351
Oc1cc(F)ccc1Cl    ZINC000002584351
Oc1cc(F)cc(Cl)c1    ZINC000002584280
Oc1c(F)cccc1Cl    ZINC000002382268
Oc1cccc(F)c1Cl    ZINC000021304466
Oc1cccc(Cl)c1F    ZINC000002382265
Oc1ccc(O)c(F)c1F    ZINC000002525459
Oc1cc(F)c(F)cc1O    ZINC000006091087
Oc1ccc(F)c(O)c1F    ZINC000039088244
Oc1cc(F)cc(F)c1O    ZINC000039088256
Oc1cc(O)c(F)cc1F    ZINC000039088241
C#Cc1ccc(O)c(C=O)c1    ZINC000039061574
Oc1cccc2cncnc12    ZINC000015767323
Oc1cccc2nccnc12    ZINC000089221436
Oc1ccc2nccnc2c1    ZINC000006513213
Oc1ccc2ncncc2c1    ZINC000003163042
Oc1ccc2cncnc2c1    ZINC000032188977
Oc1cccc2cnncc12    ZINC000113463181
C#CCc1ccc(O)cc1C    ZINC001249946180
C#CCc1ccc(O)c(C)c1    ZINC000137628768
C#CCc1cccc(O)c1C    ZINC001249948697
C#CCc1ccc(C)c(O)c1    ZINC001249949760
C#CCc1cc(C)ccc1O    ZINC000100979881
Oc1cccc2c1CC=CC2    ZINC000001714644
C#CCc1cc(O)ccc1C    ZINC001249949114
Oc1cccc2c1C=CCC2    ZINC000020946448
C#CCc1cccc(C)c1O    ZINC000139468665
C#CCc1cc(C)cc(O)c1    ZINC001249948729
C#CCc1ccc(C)cc1O    ZINC001249947387
O=C1N=Cc2cc(O)ccc21    ZINC000085343511
N#Cc1ccc(O)c(C=O)c1    ZINC000095917760
N#Cc1cc(C=O)ccc1O    ZINC000039061652
N#Cc1cccc(C=O)c1O    ZINC000071789994
O=C1C=c2ccc(O)cc2=N1    ZINC000228973494
N#Cc1ccc(C=O)c(O)c1    ZINC000084397764
O=C1N=Cc2ccc(O)cc21    ZINC000085345495
Cn1ccc2ccc(O)cc21    ZINC000075537909
Cc1cc2[nH]ccc2cc1O    ZINC000034204355
C#C[C@@H](N)c1cccc(O)c1    ZINC000085399464
Cc1ccc(O)c2cc[nH]c21    ZINC000089157465
Cc1cc(C#N)c(C)cc1O    ZINC000014989285
Cc1cc(C)c(C#N)c(O)c1    ZINC000075537911
Cc1cc(C)c(O)c(C#N)c1    ZINC000071463553
Cc1cc(O)cc(C)c1C#N    ZINC000000162654
C#C[C@H](N)c1ccc(O)cc1    ZINC000085399457
Cc1c(C)c(C#N)ccc1O    ZINC000039059033
Cn1ccc2cc(O)ccc21    ZINC000082046935
Cc1cc(C#N)cc(C)c1O    ZINC000000162656
Cc1c[nH]c2cccc(O)c12    ZINC000002118093
C#CCNc1cccc(O)c1    ZINC000068989718
Cc1cc2c(cccc2O)[nH]1    ZINC000002517188
N#CCCc1ccccc1O    ZINC000014504747
Cc1cc2cc(O)ccc2[nH]1    ZINC000002571370
N#CCCc1cccc(O)c1    ZINC000002023211
Cn1ccc2c1cccc2O    ZINC000034746573
C#C[C@H](N)c1cccc(O)c1    ZINC000085399462
N#CCCc1ccc(O)cc1    ZINC000001635610
Cc1c[nH]c2ccc(O)cc12    ZINC000003651042
Cc1cc2ccc(O)cc2[nH]1    ZINC000016698016
C#C[C@@H](N)c1ccccc1O    ZINC000085399472
Cc1c[nH]c2cc(O)ccc12    ZINC000034120100
C#CCNc1ccc(O)cc1    ZINC000068990616
CCc1ccc(O)c(C#N)c1    ZINC000083268017
CCc1cccc(O)c1C#N    ZINC000079057837
Cc1ccc2[nH]ccc2c1O    ZINC000038885050
C#C[C@H](N)c1ccccc1O    ZINC000085399470
C#C[C@@H](N)c1ccc(O)cc1    ZINC000085399460
Cc1c2cc[nH]c2ccc1O    ZINC000089204479
Cc1cc2[nH]ccc2c(O)c1    ZINC000014984732
CCc1cc(C#N)ccc1O    ZINC000095711062
Oc1cc(F)c(F)c(F)c1    ZINC000002584330
Oc1c(F)cc(F)cc1F    ZINC000000389659
Oc1c(F)ccc(F)c1F    ZINC000000389657
Oc1cc(F)cc(F)c1F    ZINC000000389682
Oc1cc(F)c(F)cc1F    ZINC000004262384
Oc1ccc(F)c(F)c1F    ZINC000000389597
C=CC(=O)c1ccc(O)cc1    ZINC000028567957
C#CCOc1cccc(O)c1    ZINC000034962463
Cc1coc2ccc(O)cc12    ZINC000034085856
Cc1cc2ccc(O)cc2o1    ZINC000071261203
O=C1CCc2ccc(O)cc21    ZINC000002566516
C#Cc1ccc(O)cc1OC    ZINC000104147089
OCC#Cc1cccc(O)c1    ZINC000039049664
O=C/C=C\c1ccccc1O    ZINC000013547077
OCC#Cc1ccccc1O    ZINC000090716249
OCC#Cc1ccc(O)cc1    ZINC000038863726
Cc1cc2cc(O)ccc2o1    ZINC000014488777
C#C[C@H](O)c1ccccc1O    ZINC000140139201
C=Cc1ccc(O)cc1C=O    ZINC000238714082
O=C1CCc2cc(O)ccc21    ZINC000000403326
C#CCOc1ccccc1O    ZINC000001639886
O=C1CCc2c1cccc2O    ZINC000000395511
O=C/C=C/c1ccc(O)cc1    ZINC000001530240
O=C1CCc2cccc(O)c21    ZINC000001847229
O=C/C=C/c1ccccc1O    ZINC000001704590
C#C[C@@H](O)c1ccccc1O    ZINC000140139340
Cn1ncc2cc(O)ccc21    ZINC000036533272
N#CCNc1ccc(O)cc1    ZINC000002023082
Cc1ccc2[nH]ncc2c1O    ZINC000089196422
Cc1cc(O)cc2[nH]cnc21    ZINC000115747542
Cc1c(N)c(C#N)ccc1O    ZINC000075538128
N#Cc1ccc(O)c(CN)c1    ZINC000095721210
Cc1cc2[nH]ncc2cc1O    ZINC000037594156
N#CCNc1cccc(O)c1    ZINC000214977250
Cc1nc2cccc(O)c2[nH]1    ZINC000076209601
Cc1cc(O)cc2cn[nH]c21    ZINC000039059076
Cn1cnc2cc(O)ccc21    ZINC000000369537
Cc1n[nH]c2ccc(O)cc12    ZINC000038339243
Cn1cnc2ccc(O)cc21    ZINC000075538134
Cc1cc2cn[nH]c2cc1O    ZINC000043220596
Cn1ncc2ccc(O)cc21    ZINC000000369512
Cc1cc2[nH]cnc2cc1O    ZINC000015021937
Cn1cc2ccc(O)cc2n1    ZINC000036533279
Cc1n[nH]c2cccc(O)c12    ZINC000008730194
Cn1ncc2cccc(O)c21    ZINC000036533274
Cn1ncc2c1cccc2O    ZINC000036533270
CNc1cc(C#N)ccc1O    ZINC000095713761
Cc1cc(O)cc2[nH]ncc21    ZINC000014984668
Cn1cc2c(cccc2O)n1    ZINC000036533276
Cc1n[nH]c2c1cccc2O    ZINC000040441647
Cc1cc2n[nH]cc2c(O)c1    ZINC000014984723
Cn1cc2cccc(O)c2n1    ZINC000036533280
Cc1ccc2cn[nH]c2c1O    ZINC000080436804
Cc1nc2cc(O)ccc2[nH]1    ZINC000032915072
Cn1cc2cc(O)ccc2n1    ZINC000036533278
Cn1cnc2c1cccc2O    ZINC000005331248
Cc1n[nH]c2cc(O)ccc12    ZINC000036377918
C=CCc1cc(O)ccc1C    ZINC000140560903
C/C=C(\C)c1cccc(O)c1    ZINC000146109232
Cc1cc(O)cc(C2CC2)c1    ZINC001250034806
Cc1cc(O)ccc1C1CC1    ZINC000156703569
Cc1c(O)cccc1C1CC1    ZINC000114865386
Oc1ccc(CC2CC2)cc1    ZINC000027747421
Oc1ccccc1CC1CC1    ZINC000098180302
C=CCc1cccc(C)c1O    ZINC000001690121
C=C(C)Cc1cccc(O)c1    ZINC000095738981
C=CCc1cccc(O)c1C    ZINC000114457268
C=CCc1cc(C)ccc1O    ZINC000001690120
C=CCc1ccc(O)cc1C    ZINC000039059078
Cc1cccc(C2CC2)c1O    ZINC000039059073
C/C=C\Cc1ccc(O)cc1    ZINC000008614342
C/C=C(\C)c1ccc(O)cc1    ZINC000141528151
C/C=C/Cc1ccc(O)cc1    ZINC000001866906
C=CCc1ccc(C)cc1O    ZINC000033946418
C=CCc1ccc(O)c(C)c1    ZINC000034119955
Oc1cccc2c1CCCC2    ZINC000003860772
CC(C)=Cc1cccc(O)c1    ZINC000201817040
C=CCc1ccc(C)c(O)c1    ZINC000143181591
Cc1ccc(O)c2c1CCC2    ZINC000002555753
C=C(C)c1cc(O)ccc1C    ZINC000953124092
C/C=C\Cc1ccccc1O    ZINC000008580485
C/C=C/Cc1ccccc1O    ZINC000001868609
C=CCCc1ccc(O)cc1    ZINC000034440987
Cc1cc(C2CC2)ccc1O    ZINC000114865388
Oc1ccc(C2CCC2)cc1    ZINC000072193143
Cc1ccc(C2CC2)c(O)c1    ZINC000034099042
CC(C)=Cc1ccc(O)cc1    ZINC000003014178
Cc1ccc(O)c(C2CC2)c1    ZINC000125885384
Cc1ccc2c(c1O)CCC2    ZINC000005782166
Cc1ccc(C2CC2)cc1O    ZINC000231388307
C=C(C)Cc1ccc(O)cc1    ZINC000005158314
C=C(C)Cc1ccccc1O    ZINC000002016370
C=CCc1cc(C)cc(O)c1    ZINC000165594690
Oc1cccc(CC2CC2)c1    ZINC000259303025
C=C(C)c1ccc(C)cc1O    ZINC000014588615
Oc1ccc2c(c1)CCCC2    ZINC000003861315
Cc1ccc(O)cc1C1CC1    ZINC000117879826
C=C(C)c1cc(C)ccc1O    ZINC000075538179
Cc1nc2ccc(O)cc2o1    ZINC000000039661
N#C[C@@H](O)c1cccc(O)c1    ZINC000072399942
O=C1NCc2ccc(O)cc21    ZINC000039059125
Cc1noc2cccc(O)c12    ZINC000006483832
COc1cccc(C#N)c1O    ZINC000002581332
O=C1Cc2cc(O)ccc2N1    ZINC000098176419
Cc1nc2cc(O)ccc2o1    ZINC000058007328
N#CCc1ccc(O)c(O)c1    ZINC000003133991
N#C[C@H](O)c1cccc(O)c1    ZINC000072399943
Cc1cc(O)c(C#N)cc1O    ZINC000019075660
N#Cc1ccc(O)c(CO)c1    ZINC000203917920
COc1c(O)cccc1C#N    ZINC000095723815
N#C[C@H](O)c1ccc(O)cc1    ZINC000008100933
COc1ccc(C#N)cc1O    ZINC000002579271
N#CCc1ccc(O)cc1O    ZINC000013339680
COc1ccc(O)c(C#N)c1    ZINC000002581331
Nc1cc2occc2c(O)c1    ZINC000072207420
Cc1noc2cc(O)ccc12    ZINC000040448383
COc1cc(O)ccc1C#N    ZINC000013481434
O=C1NCc2c1cccc2O    ZINC000039059137
O=C1NCc2cccc(O)c21    ZINC000080443243
O=C1NCc2cc(O)ccc21    ZINC000039059150
COc1cc(O)cc(C#N)c1    ZINC000013481509
Oc1cc2cc[nH]c2cc1O    ZINC000000895800
COc1cc(C#N)ccc1O    ZINC000000157411
N#CCOc1ccc(O)cc1    ZINC000034142308
O=C1Cc2ccc(O)cc2N1    ZINC000002547595
O=C1Cc2c(cccc2O)N1    ZINC000002384038
Cc1nc2c(cccc2O)o1    ZINC000001595961
COc1ccc(O)cc1C#N    ZINC000095722397
COc1ccc(C#N)c(O)c1    ZINC000011949822
N#CCOc1cccc(O)c1    ZINC000036896971
N#C[C@@H](O)c1ccc(O)cc1    ZINC000008100932
O=C1Cc2cccc(O)c2N1    ZINC000066338874
Nc1[nH]nc2cc(O)ccc12    ZINC000014985015
Nc1cc2[nH]ncc2cc1O    ZINC000039048345
Cc1cc(N=[N+]=[N-])ccc1O    ZINC000149971854
Nc1nc2cc(O)ccc2[nH]1    ZINC000005117282
Nc1n[nH]c2cccc(O)c12    ZINC000039423065
Nc1cc(O)cc2[nH]ncc21    ZINC000014983074
Oc1cccc2c1CCNC2    ZINC000020940934
CN1CCc2cc(O)ccc21    ZINC000098209921
C=CNc1c(C)cccc1O    ZINC001174787985
C=CNc1cccc(O)c1C    ZINC001174785815
N[C@@H]1C[C@H]1c1ccc(O)cc1    ZINC000006093223
C=C(C)Nc1ccc(O)cc1    ZINC000204416571
C=C(C)Nc1cccc(O)c1    ZINC001174790600
N[C@H]1CCc2c1cccc2O    ZINC000019511934
Oc1cccc2c1CCCN2    ZINC000024624671
Oc1cccc2c1CNCC2    ZINC000014724196
Oc1ccc2c(c1)CCNC2    ZINC000003847388
N[C@H]1CCc2cccc(O)c21    ZINC000026162434
N[C@@H]1CCc2c1cccc2O    ZINC000019511932
C=CNc1ccc(O)cc1C    ZINC001174788240
N[C@@H]1CCc2cccc(O)c21    ZINC000026162425
N[C@@H]1Cc2cccc(O)c2C1    ZINC000068590479
C=C(C)Nc1ccccc1O    ZINC000148623870
Oc1ccc2c(c1)CCCN2    ZINC000002569985
Oc1cccc2c1NCCC2    ZINC000000332911
C=CCc1cc(N)ccc1O    ZINC000004823066
N[C@@H]1C[C@@H]1c1ccc(O)cc1    ZINC000032169158
Oc1ccc2c(c1)NCCC2    ZINC000005162079
C=CNc1cc(C)cc(O)c1    ZINC001174785709
C=CNc1ccc(C)c(O)c1    ZINC001174788200
N[C@H]1C[C@@H]1c1ccc(O)cc1    ZINC000032169160
N[C@@H]1CCc2ccc(O)cc21    ZINC000034402437
C=CNc1cc(C)ccc1O    ZINC001174788009
C=CNc1ccc(C)cc1O    ZINC001174780712
N[C@H]1C[C@H]1c1ccc(O)cc1    ZINC000032169162
N[C@H]1Cc2cccc(O)c2C1    ZINC000068590483
Oc1ccc2c(c1)CNCC2    ZINC000003847389
N[C@H]1CCc2ccc(O)cc21    ZINC000002540020
C=CNc1cccc(C)c1O    ZINC001174780580
NC1(c2ccc(O)cc2)CC1    ZINC000084328105
C=CNc1ccc(O)c(C)c1    ZINC001174783528
Oc1ccc2ccsc2c1    ZINC000005785358
Oc1ccc2sccc2c1    ZINC000075538795
Oc1cccc2sccc21    ZINC000002038616
O=C1COc2ccc(O)cc21    ZINC000034049623
O=C1OCc2cc(O)ccc21    ZINC000001646620
O=CC(=O)c1ccccc1O    ZINC000001562451
Oc1coc2ccc(O)cc12    ZINC000100206069
O=C1Cc2ccc(O)cc2O1    ZINC000039136340
O=Cc1ccc(O)c(C=O)c1    ZINC000000163443
O=C1COc2cc(O)ccc21    ZINC000001670006
O=C1OCc2ccc(O)cc21    ZINC000039213449
O=C1Cc2cc(O)ccc2O1    ZINC000001690954
O=Cc1cc(O)cc(C=O)c1    ZINC000034513564
O=Cc1cccc(C=O)c1O    ZINC000001595540
Oc1ccc2ccoc2c1O    ZINC000021985535
O=CC(=O)c1ccc(O)cc1    ZINC000001728403
O=C1Cc2c(cccc2O)O1    ZINC000039136339
Oc1n[nH]c2ccc(O)cc12    ZINC000014983640
Oc1cc2nc[nH]c2cc1O    ZINC000034498924
N#Cc1cc(N)c(O)c(O)c1    ZINC000225720698
Nc1nc2c(cccc2O)o1    ZINC000095931375
O=c1[nH]c2ccc(O)cc2[nH]1    ZINC000034108212
Nc1nc2cccc(O)c2o1    ZINC000108281969
Nc1noc2cccc(O)c12    ZINC000034381634
Nc1nc2ccc(O)cc2o1    ZINC000228902672
O=c1[nH]c2cccc(O)c2[nH]1    ZINC000039341968
O=c1[nH][nH]c2cc(O)ccc12    ZINC000014985831
C#CCc1ccc(F)c(O)c1    ZINC001249949113
OB1OCc2cc(O)ccc21    ZINC000199928976
C#CCc1cc(O)ccc1F    ZINC001249949634
C#CCc1ccc(O)c(F)c1    ZINC001249946050
C#CCc1c(O)cccc1F    ZINC001249948897
C#CCc1cccc(F)c1O    ZINC001249949834
C#CCc1ccc(F)cc1O    ZINC001249947353
C#CCc1cccc(O)c1F    ZINC001249949195
C#CCc1cc(O)cc(F)c1    ZINC001249948260
C#CCc1ccc(O)cc1F    ZINC001249947361
OB1OCc2ccc(O)cc21    ZINC000169747279
C#CCc1cc(F)ccc1O    ZINC001249946102
Cc1ccc(C)c(C=O)c1O    ZINC000000334847
CC(=O)c1c(C)cccc1O    ZINC000014488641
CC(=O)c1cc(O)ccc1C    ZINC000001626874
Oc1ccc2c(c1)CCOC2    ZINC000039059206
C[C@H]1Cc2cc(O)ccc2O1    ZINC000149161740
C=CCOc1ccc(O)cc1    ZINC000002027619
OC/C=C\c1ccc(O)cc1    ZINC000013520456
Cc1cc(C)c(C=O)c(O)c1    ZINC000000330233
CCc1ccc(O)c(C=O)c1    ZINC000004290796
CC(=O)c1cc(C)ccc1O    ZINC000000088245
C=Cc1ccc(O)c(OC)c1    ZINC000001849800
CCC(=O)c1ccccc1O    ZINC000000391093
C=CCc1cc(O)ccc1O    ZINC000001600210
Oc1ccc2c(c1)C[C@H](O)C2    ZINC000104680474
Oc1ccccc1C1COC1    ZINC000211853521
Cc1cc(O)c(C=O)cc1C    ZINC000004290759
CCc1cccc(C=O)c1O    ZINC000034268643
Cc1cc(C=O)cc(C)c1O    ZINC000000152673
C=CCc1cccc(O)c1O    ZINC000000525547
Oc1cccc(O)c1C1CC1    ZINC000018338584
O=CCCc1ccccc1O    ZINC000038809985
Cc1ccc(C=O)c(O)c1C    ZINC000004299100
CCc1ccc(C=O)c(O)c1    ZINC000038409857
CCC(=O)c1ccc(O)cc1    ZINC000000001890
Cc1cc(C=O)c(C)cc1O    ZINC000002525029
Oc1ccccc1OC1CC1    ZINC000021991259
Oc1cccc2c1OCCC2    ZINC000020941135
Oc1cccc(OC2CC2)c1    ZINC000039089114
Oc1cccc2c1CCOC2    ZINC000020940946
C=CCOc1ccccc1O    ZINC000002004388
O=CCCc1ccc(O)cc1    ZINC000019682852
Oc1ccc2c(c1)COCC2    ZINC000211853221
CCc1cccc(O)c1C=O    ZINC000034440564
Oc1ccc2c(c1)OCCC2    ZINC000039189090
Oc1ccc(OC2CC2)cc1    ZINC000095709786
OC/C=C/c1ccc(O)cc1    ZINC000001529484
C=CCc1ccc(O)c(O)c1    ZINC000000586482
CC(=O)c1cc(C)cc(O)c1    ZINC000075538702
CC(=O)Cc1cccc(O)c1    ZINC000002558107
CCC(=O)c1cccc(O)c1    ZINC000001691584
Cc1c(C)c(C=O)ccc1O    ZINC000034347151
Cc1cc(O)cc(C)c1C=O    ZINC000002566090
CC(=O)c1cccc(O)c1C    ZINC000039069704
Cc1cc(C)c(O)c(C=O)c1    ZINC000004520797
CC(=O)c1ccc(O)cc1C    ZINC000001691583
C=Cc1ccc(OC)c(O)c1    ZINC000014829542
CC(=O)Cc1ccc(O)cc1    ZINC000002558108
CCc1cc(C=O)ccc1O    ZINC000095711064
CC(=O)c1cccc(C)c1O    ZINC000001678783
CCc1cc(O)ccc1C=O    ZINC000039059187
Oc1ccc2c(c1)CCCO2    ZINC000034474804
Oc1cccc(C2COC2)c1    ZINC000211853417
C=CCc1ccc(O)cc1O    ZINC000014680037
CC(=O)c1ccc(C)c(O)c1    ZINC000014488646
CC(=O)c1ccc(O)c(C)c1    ZINC000000164888
C[C@@H]1Cc2cc(O)ccc2O1    ZINC000149161542
CC(=O)c1ccc(C)cc1O    ZINC000000157793
Oc1ccc2c(c1)C[C@@H](O)C2    ZINC000104680475
CC(=O)Cc1ccccc1O    ZINC000002558106
Cc1ccc(C(=N)N)c(O)c1    ZINC000051581084
CC(=NN)c1cccc(O)c1    ZINC000242687721
C=CNc1cccc(N)c1O    ZINC001174791751
C=CNc1cc(N)ccc1O    ZINC001174787996
C/C(=N\N)c1cccc(O)c1    ZINC000038548926
C/C(=N/N)c1ccccc1O    ZINC000101781048
C=CNc1c(N)cccc1O    ZINC001174787484
C/C(=N\N)c1ccccc1O    ZINC000017313696
N=C(N)Cc1ccc(O)cc1    ZINC000004203583
CCc1cccc(CC)c1O    ZINC000002004532
Cc1cc(O)cc(C(C)C)c1    ZINC000001996017
Cc1cc(O)ccc1C(C)C    ZINC000001691011
Cc1c(O)cccc1C(C)C    ZINC000006069052
CC(C)(C)c1ccccc1O    ZINC000002012739
CC(C)Cc1cccc(O)c1    ZINC000039223143
CC(C)Cc1ccccc1O    ZINC000005760174
CC(C)(C)c1cccc(O)c1    ZINC000002012740
CC[C@H](C)c1ccccc1O    ZINC000002041209
CC[C@@H](C)c1cccc(O)c1    ZINC000005922795
CCc1cc(C)c(O)c(C)c1    ZINC000031440772
Cc1ccc(O)cc1C(C)C    ZINC000001632806
CC[C@H](C)c1ccc(O)cc1    ZINC000001577205
Cc1cc(C)c(C)c(O)c1C    ZINC000000967465
CCc1cc(C)c(C)cc1O    ZINC000001691007
CCCc1cc(O)ccc1C    ZINC000196124148
CCCc1cc(C)ccc1O    ZINC000001692480
CCCCc1ccc(O)cc1    ZINC000001600122
Cc1ccc(C(C)C)c(O)c1    ZINC000000967597
CCCc1ccc(C)cc1O    ZINC000002010956
CC[C@@H](C)c1ccc(O)cc1    ZINC000002041161
CCCc1cc(C)cc(O)c1    ZINC000034342570
CCCc1cccc(O)c1C    ZINC000115095506
CC[C@H](C)c1cccc(O)c1    ZINC000005925513
CC[C@@H](C)c1ccccc1O    ZINC000002041208
Cc1cc(C(C)C)ccc1O    ZINC000001995183
CCCCc1cccc(O)c1    ZINC000002038134
Cc1ccc(O)c(C(C)C)c1    ZINC000001691010
CCCc1ccc(C)c(O)c1    ZINC000115011426
CCCc1ccc(O)cc1C    ZINC000059438489
CCCCc1ccccc1O    ZINC000001690126
CC(C)Cc1ccc(O)cc1    ZINC000003848654
CCCc1ccc(O)c(C)c1    ZINC000005649531
CCCc1cccc(C)c1O    ZINC000001692479
Cc1cc(C)c(O)c(C)c1C    ZINC000001727345
Cc1cccc(C(C)C)c1O    ZINC000002027397
Cc1cc(O)c(C)c(C)c1C    ZINC000001593848
CC(C)(C)c1ccc(O)cc1    ZINC000001666982
Cc1ccc(C(C)C)cc1O    ZINC000000967563
Oc1cccc2cnsc21    ZINC000084311045
Oc1ccc2scnc2c1    ZINC000001509360
Oc1ccc2cnsc2c1    ZINC000107117177
N#CSc1ccc(O)cc1    ZINC000000334839
Oc1ccc(N=C=S)cc1    ZINC000002578961
Oc1cccc2scnc21    ZINC000001595533
Oc1cccc2sncc21    ZINC000060081109
Oc1cccc(N=C=S)c1    ZINC000000336175
Oc1ccc2sncc2c1    ZINC000039253732
Oc1ccc2ncsc2c1    ZINC000000337916
Oc1cc2oncc2c(O)c1    ZINC000091368683
O=c1[nH]c2ccc(O)cc2o1    ZINC000001608403
O=c1[nH]c2cc(O)ccc2o1    ZINC000034892763
O=c1[nH]c2c(cccc2O)o1    ZINC000032190828
N#Cc1ccc(O)c(O)c1O    ZINC000002581329
N#CCc1ccc(O)cc1F    ZINC000083593239
Nc1c2nonc2ccc1O    ZINC000098210155
Oc1ccc2[nH]ccc2c1F    ZINC000016159015
N#CCc1ccc(O)c(F)c1    ZINC000083593215
Oc1cc2cc[nH]c2cc1F    ZINC000021982549
CON=Cc1ccccc1O    ZINC000307935839
NCC(=O)c1cccc(O)c1    ZINC000033610216
C/C(O)=N\c1ccc(O)cc1    ZINC000013550868
Cc1cc(O)ccc1C(N)=O    ZINC000071453593
CC(=O)Nc1ccccc1O    ZINC000000404269
CC(=O)c1ccc(N)c(O)c1    ZINC000026895550
CNC(=O)c1ccc(O)cc1    ZINC000005996202
NCC(=O)c1ccccc1O    ZINC000039474782
CC(=O)c1cc(O)ccc1N    ZINC000013352583
Cc1cc(N=O)c(C)cc1O    ZINC000015119508
Cc1ccc(O)c(C(N)=O)c1    ZINC000002566111
Cc1ccc(C(N)=O)c(O)c1    ZINC000002583736
CNC(=O)c1cccc(O)c1    ZINC000001608123
COC(=N)c1ccc(O)cc1    ZINC000100445554
CON=Cc1cccc(O)c1    ZINC000388077306
C=CNc1cccc(O)c1O    ZINC001174783443
CC(=O)c1ccc(N)cc1O    ZINC000000157818
CC(=NO)c1ccc(O)cc1    ZINC000242437279
Cc1ccc(O)cc1C(N)=O    ZINC000095710967
Cc1cccc(C(N)=O)c1O    ZINC000003134173
C/C(=N/O)c1ccc(O)cc1    ZINC000100059156
NCC(=O)c1ccc(O)cc1    ZINC000033821320
COC(=N)c1ccccc1O    ZINC000095757687
Cc1cc(C(N)=O)ccc1O    ZINC000095710924
CC(=O)c1ccc(O)cc1N    ZINC000034310107
CC(=O)c1cc(N)ccc1O    ZINC000000157862
C/C(=N/O)c1ccccc1O    ZINC000100010441
NC(=O)Cc1cccc(O)c1    ZINC000034498049
Cc1cc(N=O)cc(C)c1O    ZINC000012410071
Cc1ccc(C(N)=O)cc1O    ZINC000001608473
C/[N+]([O-])=C/c1ccccc1O    ZINC000002519757
CC(=O)c1cccc(N)c1O    ZINC000002586023
NC(=O)Cc1ccc(O)cc1    ZINC000000157085
Cc1cc(C)c(O)c(N=O)c1    ZINC000031938670
NCc1cc(C=O)ccc1O    ZINC000095719622
C/C(=N\O)c1ccccc1O    ZINC000096341898
Cc1cccc(O)c1C(N)=O    ZINC000095710983
CC(=O)c1ccc(O)c(N)c1    ZINC000034133818
C=CNc1ccc(O)cc1O    ZINC001174782383
Oc1ccc2c(c1)OCCN2    ZINC000071250850
Cc1cc(O)cc(C)c1N=O    ZINC000100072446
Oc1cc2c(cc1O)NCC2    ZINC000005161652
CON=Cc1ccc(O)cc1    ZINC000388112765
CC(=NO)c1ccccc1O    ZINC000242543435
NC(=O)Cc1ccccc1O    ZINC000000397417
CC(=O)c1cccc(O)c1N    ZINC000002037774
CNC(=O)c1ccccc1O    ZINC000000406312
Oc1ccc2c(c1)NCCO2    ZINC000004959769
Oc1cccc2c1OCCN2    ZINC000022016739
Cc1c(C)c(N=O)ccc1O    ZINC000015119507
CC(=O)Nc1cccc(O)c1    ZINC000000001691
Cc1cccc(/C=N/O)c1O    ZINC000095829647
C/C(=N\O)c1ccc(O)cc1    ZINC000012417087
CNc1cccc(O)c1C=O    ZINC000082099505
Oc1cc2c(cc1O)CNC2    ZINC000038536748
N=C(N)Nc1cccc(O)c1    ZINC000013858903
Cc1cc(CN)cc(C)c1O    ZINC000002559213
Cc1cc(O)ccc1N(C)C    ZINC000001683364
CN[C@@H](C)c1ccccc1O    ZINC000020281358
CCNc1cc(C)ccc1O    ZINC000004710754
CC(C)Nc1cccc(O)c1    ZINC000005138367
CN(C)Cc1ccccc1O    ZINC000000402558
CC(C)c1c(N)cccc1O    ZINC000095710265
CC(C)Nc1ccc(O)cc1    ZINC000001729999
C[C@H](N)Cc1ccc(O)cc1    ZINC000001690604
Cc1cc(C)c(CN)c(O)c1    ZINC000029221240
C[C@@H](CN)c1ccc(O)cc1    ZINC000032139717
Cc1cc(O)cc(C)c1CN    ZINC000002559212
NCCCc1ccccc1O    ZINC000002570866
C[C@H](CN)c1ccc(O)cc1    ZINC000032139718
Cc1cccc(O)c1[C@H](C)N    ZINC000039059227
CC[C@H](N)c1ccccc1O    ZINC000022142789
CC[C@@H](N)c1ccccc1O    ZINC000022142786
CN(C)Cc1ccc(O)cc1    ZINC000004550911
CN(C)Cc1cccc(O)c1    ZINC000002013561
CCCc1cccc(N)c1O    ZINC000001679277
CC(C)(N)c1cccc(O)c1    ZINC000033487309
CCCNc1cccc(O)c1    ZINC000020193931
Cc1ccc(O)cc1N(C)C    ZINC000001683363
CN[C@H](C)c1ccccc1O    ZINC000020281362
CCN(C)c1cccc(O)c1    ZINC000034104118
Cc1cc(O)c(C)c(C)c1N    ZINC000022012523
CCNc1ccc(O)c(C)c1    ZINC000077868337
C[C@@H](N)Cc1ccc(O)cc1    ZINC000000000373
CC(C)c1ccc(O)cc1N    ZINC000000399998
C[C@H](N)Cc1cccc(O)c1    ZINC000000967941
CNCCc1ccc(O)cc1    ZINC000001529432
NCCCc1cccc(O)c1    ZINC000019779428
CN[C@@H](C)c1ccc(O)cc1    ZINC000020281350
Cc1ccc(N(C)C)cc1O    ZINC000005930988
CC[C@H](N)c1ccc(O)cc1    ZINC000021953213
CC(C)c1ccc(N)cc1O    ZINC000088189811
CC[C@@H](N)c1ccc(O)cc1    ZINC000021953210
Cc1c(O)cccc1N(C)C    ZINC000001726626
CCCNc1ccc(O)cc1    ZINC000037132205
CN[C@H](C)c1cccc(O)c1    ZINC000021954100
CC(C)c1cccc(O)c1N    ZINC000095710462
C[C@@H](N)Cc1ccccc1O    ZINC000019404067
CCNCc1cccc(O)c1    ZINC000011920606
C[C@@H](N)Cc1cccc(O)c1    ZINC000000000338
CCNc1cc(O)ccc1C    ZINC000000409228
C[C@H](N)Cc1ccccc1O    ZINC000019404070
CCNCc1ccc(O)cc1    ZINC000011920609
CC(C)(N)c1ccc(O)cc1    ZINC000033487310
CN[C@H](C)c1ccc(O)cc1    ZINC000020281354
CC(C)c1ccc(O)c(N)c1    ZINC000000157382
NCCCc1ccc(O)cc1    ZINC000002570867
CCCc1ccc(O)c(N)c1    ZINC000000123158
CCNCc1ccccc1O    ZINC000019426232
Cc1cc(N)c(C)c(C)c1O    ZINC000001596906
CC(C)c1cc(N)ccc1O    ZINC000032174388
CNc1c(C)cc(O)cc1C    ZINC000034064863
CN[C@@H](C)c1cccc(O)c1    ZINC000021954098
CNCCc1ccccc1O    ZINC000071485119
Oc1ccc2nsnc2c1    ZINC000012341371
Oc1cccc2nsnc21    ZINC000012375028
O=c1oc2ccc(O)cc2o1    ZINC000059441671
Oc1cc(F)cc2ccoc21    ZINC000021985391
Oc1ccc2ccoc2c1F    ZINC000725328494
Oc1cc2[nH]ncc2cc1F    ZINC000016677966
Oc1cc2[nH]ncc2c(F)c1    ZINC000085224298
N#Cc1cc(F)c(N)cc1O    ZINC000034332043
Oc1ccc2cn[nH]c2c1F    ZINC000238672691
N#Cc1c(O)c(N)ccc1F    ZINC000097447168
Oc1ccc2[nH]ncc2c1F    ZINC000039059411
N#Cc1cc(N)c(O)cc1F    ZINC000039088479
Oc1cc2cn[nH]c2cc1F    ZINC000089197074
COc1ccc(C=O)c(O)c1    ZINC000001420780
CC(=O)c1c(O)cccc1O    ZINC000000157768
Cc1cc(O)cc(C(=O)O)c1    ZINC000001646464
Cc1cccc(O)c1C(=O)O    ZINC000000901434
COc1cccc(C=O)c1O    ZINC000000096615
Cc1cc(O)c(C=O)c(O)c1    ZINC000002529209
Oc1ccc2c(c1)OC[C@H]2O    ZINC000020030861
Cc1ccc(C(=O)O)cc1O    ZINC000000395649
O=C(O)Cc1ccccc1O    ZINC000000164777
CC(=O)c1ccc(O)cc1O    ZINC000000038028
Oc1ccc2c(c1)OCCO2    ZINC000007986293
O=Cc1ccc(O)c(CO)c1    ZINC000002003357
Cc1c(O)ccc(C=O)c1O    ZINC000004831000
CC(=O)Oc1ccccc1O    ZINC000001688153
CC(=O)c1cc(O)ccc1O    ZINC000000164902
CC(=O)c1cccc(O)c1O    ZINC000002573891
Cc1cc(O)c(C=O)cc1O    ZINC000095603635
COC(=O)c1ccccc1O    ZINC000000000490
Cc1cc2c(cc1O)OCO2    ZINC000085391967
CC(=O)Oc1ccc(O)cc1    ZINC000001679468
Cc1cccc(C(=O)O)c1O    ZINC000000001548
O=CCc1ccc(O)c(O)c1    ZINC000000901908
Cc1cc(O)ccc1C(=O)O    ZINC000004266368
Cc1cc(C(=O)O)ccc1O    ZINC000001846606
COc1ccc(C=O)cc1O    ZINC000000164617
Cc1c(O)cccc1C(=O)O    ZINC000001698894
COc1cc(O)ccc1C=O    ZINC000001420501
Cc1c(O)c(O)ccc1C=O    ZINC000039059351
Cc1ccc(C(=O)O)c(O)c1    ZINC000000407084
Cc1ccc(O)cc1C(=O)O    ZINC000001668680
Cc1cc(C=O)c(O)cc1O    ZINC000015942273
Oc1ccc2c(c1)OC[C@@H]2O    ZINC000020030864
COc1ccc(O)cc1C=O    ZINC000001440526
Cc1ccc(O)c(C(=O)O)c1    ZINC000000388280
O=Cc1ccc(CO)cc1O    ZINC000004655019
O=C(CO)c1ccc(O)cc1    ZINC000013542648
COc1ccc(O)c(C=O)c1    ZINC000001656240
Oc1cccc2c1OCCO2    ZINC000005784864
O=Cc1cc(CO)ccc1O    ZINC000001854627
CC(=O)c1ccc(O)c(O)c1    ZINC000000900177
CC(=O)Oc1cccc(O)c1    ZINC000000002029
COc1c(O)cccc1C=O    ZINC000012505037
Cc1cc(O)cc(O)c1C=O    ZINC000001698463
COC(=O)c1ccc(O)cc1    ZINC000000001712
COC(=O)c1cccc(O)c1    ZINC000000388757
O=C(O)Cc1ccc(O)cc1    ZINC000000213065
COc1cc(O)cc(C=O)c1    ZINC000013481365
COc1cccc(O)c1C=O    ZINC000001845794
O=C(O)Cc1cccc(O)c1    ZINC000000395673
CC(=O)c1cc(O)cc(O)c1    ZINC000002242686
COc1cc(C=O)ccc1O    ZINC000002567933
Oc1cccc(C2CC2)c1F    ZINC000218394415
Cc1cc(B(O)O)ccc1O    ZINC000169746698
Cc1cc(O)ccc1B(O)O    ZINC000169745080
Cc1ccc(O)c(B(O)O)c1    ZINC000169748199
NC(=O)Nc1cccc(O)c1    ZINC000000407060
Oc1ccc(F)cc1C1CC1    ZINC000115221938
Oc1c(F)cccc1C1CC1    ZINC000039125657
C=CCc1cccc(F)c1O    ZINC000039125518
NC(=O)Nc1ccc(O)cc1    ZINC000003644189
C=CCc1cc(O)cc(F)c1    ZINC000147138263
C=CCc1ccc(O)cc1F    ZINC000039088475
Cc1ccc(O)cc1B(O)O    ZINC000169748222
NC(=O)c1cc(O)ccc1N    ZINC000041046269
Oc1cccc(F)c1C1CC1    ZINC000018340831
Oc1ccc(F)c(C2CC2)c1    ZINC001250033198
NC(=O)c1cccc(O)c1N    ZINC000059661776
Oc1ccc(C2CC2)c(F)c1    ZINC000156703410
N=C(N)c1ccc(O)c(O)c1    ZINC000038171890
C=CCc1cc(F)ccc1O    ZINC000033464684
C=CCc1cccc(O)c1F    ZINC000147395818
Cc1ccc(B(O)O)cc1O    ZINC000169748067
Cc1cccc(B(O)O)c1O    ZINC000169794560
N=C(N)c1cc(O)cc(O)c1    ZINC000034925599
NNC(=O)c1cccc(O)c1    ZINC000000031292
N/N=C\c1ccc(O)c(O)c1    ZINC000098175581
N/C(=N\O)c1ccc(O)cc1    ZINC000004219209
NC(=O)c1ccc(N)c(O)c1    ZINC000039064782
N/C(=N\O)c1cccc(O)c1    ZINC000032627023
Oc1cc(F)cc(C2CC2)c1    ZINC000156703212
Cc1c(O)cccc1B(O)O    ZINC000203537634
NC(=O)c1ccc(N)cc1O    ZINC000005933022
Oc1ccc(F)c2c1CCC2    ZINC000034537643
C=CCc1ccc(F)c(O)c1    ZINC000144211055
NC(=O)c1ccc(O)cc1N    ZINC000039064818
C=CCc1ccc(F)cc1O    ZINC000001562056
Oc1cc(F)ccc1C1CC1    ZINC000117884918
NNC(=O)c1ccccc1O    ZINC000000110435
Cc1ccc(B(O)O)c(O)c1    ZINC000169992254
Oc1ccc(C2CC2)cc1F    ZINC000156703858
N/C(=N\O)c1ccccc1O    ZINC000100003157
NNC(=O)c1ccc(O)cc1    ZINC000000122698
Oc1cc(C2CC2)ccc1F    ZINC001250032919
C=CCc1ccc(O)c(F)c1    ZINC000146856957
NC(=O)c1cc(N)cc(O)c1    ZINC000039064777
C=CCc1c(O)cccc1F    ZINC000039088476
C=CCc1cc(O)ccc1F    ZINC000148593599
Cc1cccc(O)c1B(O)O    ZINC000222153359
Cc1cc(O)cc(B(O)O)c1    ZINC000169933997
CCCc1cc(O)cc(O)c1    ZINC000014680385
CC(C)(O)c1ccc(O)cc1    ZINC000038265410
Cc1cc(O)c(C)c(C)c1O    ZINC000000391993
CCOc1ccc(O)cc1C    ZINC000036194058
Cc1cc(O)c(C)c(O)c1C    ZINC000014822229
Cc1cc(C)c(O)c(CO)c1    ZINC000034582546
CCc1ccc(O)cc1OC    ZINC000060249561
CC(C)(O)c1cccc(O)c1    ZINC000005962411
CCOc1cc(C)cc(O)c1    ZINC000013520297
CCCc1c(O)cccc1O    ZINC000001615703
CCCc1cccc(O)c1O    ZINC000000002504
Cc1cc(CO)cc(C)c1O    ZINC000000588346
CC(C)c1ccc(O)cc1O    ZINC000005761641
CC(C)c1ccc(O)c(O)c1    ZINC000001691297
CCCc1ccc(O)cc1O    ZINC000005649540
CCc1ccc(OC)cc1O    ZINC000039242432
CCCOc1ccc(O)cc1    ZINC000001631229
CCCOc1ccccc1O    ZINC000001693319
CCOc1cc(C)ccc1O    ZINC000001841156
Cc1cc(CO)c(C)cc1O    ZINC000071773660
Cc1c(C)c(O)cc(O)c1C    ZINC000001713888
CC(C)Oc1ccc(O)cc1    ZINC000001600074
CCCOc1cccc(O)c1    ZINC000032005690
CCc1cc(O)ccc1OC    ZINC000036202064
OCCCc1ccc(O)cc1    ZINC000002242702
CCc1ccc(O)c(CO)c1    ZINC000166115677
CC(C)Oc1cccc(O)c1    ZINC000001669430
CCOCc1ccc(O)cc1    ZINC000005859351
CCOc1ccc(C)c(O)c1    ZINC000072219804
COc1ccc(O)c(C)c1C    ZINC000021997261
COCCc1cccc(O)c1    ZINC000033787715
CCc1cc(OC)ccc1O    ZINC000039377257
CCCc1cc(O)ccc1O    ZINC000019075680
CCOc1ccc(C)cc1O    ZINC000036181938
COc1c(C)cc(O)cc1C    ZINC000015119445
Cc1cc(C)c(O)c(C)c1O    ZINC000001684154
OCCCc1cccc(O)c1    ZINC000016698018
COc1cc(C)c(O)c(C)c1    ZINC000001716987
COCCc1ccc(O)cc1    ZINC000002566176
CC[C@@H](O)c1ccc(O)cc1    ZINC000013524746
CC(C)c1cccc(O)c1O    ZINC000000895453
CCc1ccc(OC)c(O)c1    ZINC000015204835
CCOc1ccc(O)c(C)c1    ZINC000071453385
CC[C@H](O)c1cccc(O)c1    ZINC000035569973
CC[C@H](O)c1ccc(O)cc1    ZINC000013524750
CCc1cccc(OC)c1O    ZINC000005956665
CCc1ccc(O)c(OC)c1    ZINC000001631205
OCCCc1ccccc1O    ZINC000001686548
CC(C)Oc1ccccc1O    ZINC000002504349
Cc1cc(O)cc(C)c1CO    ZINC000002525028
COc1cc(C)c(O)cc1C    ZINC000034142443
COCCc1ccccc1O    ZINC000071618566
CCc1cccc(O)c1OC    ZINC000034233787
CCOCc1cccc(O)c1    ZINC000072209354
CC(C)c1cc(O)ccc1O    ZINC000000400150
NCc1ccc(O)c(CN)c1    ZINC000095721897
C[C@H](NN)c1ccc(O)cc1    ZINC000019392239
C[C@@H](NN)c1ccc(O)cc1    ZINC000019392236
C[C@@H](NN)c1ccccc1O    ZINC000019387047
CN(N)Cc1cccc(O)c1    ZINC000019167657
C[C@H](NN)c1cccc(O)c1    ZINC000019399362
C[C@H](NN)c1ccccc1O    ZINC000019387049
NCCNc1ccc(O)cc1    ZINC000034579368
C[C@@H](NN)c1cccc(O)c1    ZINC000019399360
C[N+](C)(C)c1cccc(O)c1    ZINC000002036099
N#Cc1ccc(Cl)cc1O    ZINC000095147723
N#Cc1ccc(O)cc1Cl    ZINC000000389662
N#Cc1cccc(Cl)c1O    ZINC000039234030
N#Cc1cc(Cl)ccc1O    ZINC000000159885
N#Cc1ccc(O)c(Cl)c1    ZINC000002380632
N#Cc1cccc(O)c1Cl    ZINC000039125555
N#Cc1cc(O)ccc1Cl    ZINC000063772427
N#Cc1cc(O)cc(Cl)c1    ZINC000036533509
N#Cc1ccc(Cl)c(O)c1    ZINC000039125556
N#Cc1c(O)cccc1Cl    ZINC000006505305
NC(=S)c1ccccc1O    ZINC000002383090
NC(=S)c1cccc(O)c1    ZINC000006511741
NC(=S)c1ccc(O)cc1    ZINC000100003296
[N-]=[N+]=Nc1ccc(O)c(F)c1    ZINC000225769780
Nc1ccc(C(=O)O)cc1O    ZINC000000156556
Nc1c(O)cccc1C(=O)O    ZINC000000388292
O/N=C/c1ccc(O)c(O)c1    ZINC000100028449
NC(=O)c1cc(O)cc(O)c1    ZINC000000156653
Nc1cc2c(cc1O)OCO2    ZINC000165366200
Cc1cc(O)cc([N+](=O)[O-])c1    ZINC000001672511
NC(=O)c1ccc(O)c(O)c1    ZINC000002561367
NC(=O)c1c(O)cccc1O    ZINC000000156650
ON=Cc1ccc(O)c(O)c1    ZINC000252370077
Cc1c(O)ccc(N=O)c1O    ZINC000024716627
Nc1cc(O)cc(C(=O)O)c1    ZINC000000968065
Cc1ccc(O)c([N+](=O)[O-])c1    ZINC000020230664
Cc1cc([N+](=O)[O-])ccc1O    ZINC000025723409
Nc1ccc(O)cc1C(=O)O    ZINC000002166823
Cc1ccc(O)cc1[N+](=O)[O-]    ZINC000001672516
Nc1ccc(C(=O)O)c(O)c1    ZINC000000000922
Cc1cccc([N+](=O)[O-])c1O    ZINC000019861881
Cc1cccc(O)c1[N+](=O)[O-]    ZINC000035799629
Cc1cc(O)ccc1[N+](=O)[O-]    ZINC000019230181
O/N=C(/O)c1ccccc1O    ZINC000018169763
COc1ccc(N=O)c(O)c1    ZINC000038821552
O/N=C\c1ccc(O)cc1O    ZINC000100300185
O=C(NO)c1cccc(O)c1    ZINC000013511092
O/N=C\c1cccc(O)c1O    ZINC000100468168
NC(=O)c1ccc(O)cc1O    ZINC000001690428
O/N=C/c1cccc(O)c1O    ZINC000017176146
O=C(NO)c1ccc(O)cc1    ZINC000004809143
Cc1ccc([N+](=O)[O-])c(O)c1    ZINC000034859009
NC(=O)c1cccc(O)c1O    ZINC000006524996
Nc1cccc(C(=O)O)c1O    ZINC000000088619
O/N=C/c1ccc(O)cc1O    ZINC000100018580
ON=Cc1ccc(O)cc1O    ZINC000254490585
Nc1cccc(O)c1C(=O)O    ZINC000013513047
Nc1cc(C(=O)O)ccc1O    ZINC000000157172
Nc1cc(O)ccc1C(=O)O    ZINC000013352602
Cc1ccc([N+](=O)[O-])cc1O    ZINC000000164798
Nc1cc(C=O)cc(O)c1O    ZINC000143999051
Nc1ccc(O)c(C(=O)O)c1    ZINC000000001688
Cc1c(O)cccc1[N+](=O)[O-]    ZINC000000163570
O/N=C/c1cc(O)ccc1O    ZINC000015046774
O/N=C\c1ccc(O)c(O)c1    ZINC000005723016
C=CNc1ccc(O)cc1F    ZINC001174783630
C=CNc1cccc(F)c1O    ZINC001174787604
C=CNc1ccc(O)c(F)c1    ZINC001174782924
C=CNc1c(O)cccc1F    ZINC001174782292
C=CNc1cc(O)ccc1F    ZINC001174787632
C=CNc1ccc(F)cc1O    ZINC001174780730
C=CNc1ccc(F)c(O)c1    ZINC001174782702
Oc1ccc2c(c1F)CNC2    ZINC000095803713
C=CNc1cc(F)ccc1O    ZINC001174783909
CN(C)c1cc(O)cc(O)c1    ZINC000032191952
COc1cc(C)cc(N)c1O    ZINC000085409880
N[C@@H](CO)c1cccc(O)c1    ZINC000038124678
NC[C@@H](O)c1ccccc1O    ZINC000006095426
NCCc1ccc(O)cc1O    ZINC000003107563
N[C@@H](CO)c1ccc(O)cc1    ZINC000038124680
NC[C@H](O)c1ccc(O)cc1    ZINC000000388198
CNCc1cccc(O)c1O    ZINC000041116195
COCc1cc(O)ccc1N    ZINC000034745095
NCc1ccc(O)c(CO)c1    ZINC000107472363
NCCOc1ccccc1O    ZINC000022061064
NC[C@H](O)c1cccc(O)c1    ZINC000000119286
COc1cc(CN)ccc1O    ZINC000000404428
COc1ccc(O)c(CN)c1    ZINC000020083515
CCOc1cc(O)ccc1N    ZINC000082523821
Cc1cc(N)cc(CO)c1O    ZINC000226233387
CCNc1ccc(O)c(O)c1    ZINC000071619016
COc1ccc(CN)c(O)c1    ZINC000008207372
COc1ccc(CN)cc1O    ZINC000000873869
NCCOc1ccc(O)cc1    ZINC000033506784
NC[C@H](O)c1ccccc1O    ZINC000006095453
CCOc1ccc(N)c(O)c1    ZINC000001705932
COc1cccc(CN)c1O    ZINC000022142598
NC[C@@H](O)c1cccc(O)c1    ZINC000000119283
NCCOc1cccc(O)c1    ZINC000116171918
NC[C@@H](O)c1ccc(O)cc1    ZINC000000000558
NCCc1ccc(O)c(O)c1    ZINC000000033882
OCCNc1ccc(O)cc1    ZINC000013517940
N[C@H](CO)c1ccc(O)cc1    ZINC000038124679
N[C@H](CO)c1cccc(O)c1    ZINC000038124677
COc1cc(O)ccc1CN    ZINC000083339569
CNCc1ccc(O)c(O)c1    ZINC000022145060
CNCc1cc(O)ccc1O    ZINC000034599052
OC(=S)c1ccccc1O    ZINC000005846849
O=C(O)c1cc(O)cc(O)c1    ZINC000000388546
O=Cc1cc(O)c(O)cc1O    ZINC000002566020
O=Cc1ccc(O)c(O)c1O    ZINC000001595754
O=C(O)c1cccc(O)c1O    ZINC000000388166
O=C(O)c1c(O)cccc1O    ZINC000000388545
O=Cc1cc(O)cc(O)c1O    ZINC000033975176
O=Cc1cc(O)c(O)c(O)c1    ZINC000001564659
Oc1cc2c(cc1O)OCO2    ZINC000014628824
O=C(O)c1ccc(O)cc1O    ZINC000000388544
O=C(O)c1cc(O)ccc1O    ZINC000000001507
O=C(O)c1ccc(O)c(O)c1    ZINC000000013246
O=Cc1c(O)cc(O)cc1O    ZINC000001670802
CC(=O)c1cc(O)ccc1F    ZINC000014989323
Cc1cc(C=O)c(O)cc1F    ZINC000039059565
OB(O)c1ccc(O)c(O)c1    ZINC000200990630
Nc1cc(O)cc([N+](=O)[O-])c1    ZINC000005936357
Nc1c(O)cccc1[N+](=O)[O-]    ZINC000004272219
CC(=O)c1c(O)cccc1F    ZINC000002572867
OB(O)c1c(O)cccc1O    ZINC000169806836
Cc1ccc(F)c(C=O)c1O    ZINC000168640302
CC(=O)c1ccc(F)c(O)c1    ZINC000036533668
CC(=O)c1cc(F)ccc1O    ZINC000000152766
CC(=O)c1cccc(O)c1F    ZINC000075926786
Cc1cc(O)c(C=O)cc1F    ZINC000214879900
Oc1ccc(F)c2c1CCO2    ZINC000091690437
CC(=O)c1ccc(O)c(F)c1    ZINC000002558780
CC(=O)c1ccc(F)cc1O    ZINC000002512486
Nc1cccc([N+](=O)[O-])c1O    ZINC000035974094
Oc1cc(F)cc2c1OCC2    ZINC000026893100
Cc1cc(O)cc(C=O)c1F    ZINC000258117563
CC(=O)c1ccc(O)cc1F    ZINC000000157340
Nc1ccc(O)cc1[N+](=O)[O-]    ZINC000004262549
CC(=O)c1cc(O)cc(F)c1    ZINC000084426800
Nc1cc(O)ccc1[N+](=O)[O-]    ZINC000039135218
Nc1cc([N+](=O)[O-])ccc1O    ZINC000035051195
Cc1cc(F)cc(C=O)c1O    ZINC000002525759
CC(=O)c1cccc(F)c1O    ZINC000034448494
Nc1ccc([N+](=O)[O-])cc1O    ZINC000004253742
Nc1ccc(O)c([N+](=O)[O-])c1    ZINC000025723529
CCSc1cccc(O)c1    ZINC000039335831
CSc1ccc(C)c(O)c1    ZINC000090411221
CSCc1ccccc1O    ZINC000039213446
N=C(N)c1c(O)cccc1F    ZINC000083119895
CSc1ccc(O)c(C)c1    ZINC000000410126
Cc1cc(S)c(C)cc1O    ZINC000071773195
CCSc1ccccc1O    ZINC000000405254
N=C(N)c1ccc(O)c(F)c1    ZINC000036888140
CCSc1ccc(O)cc1    ZINC000014589156
CSc1ccc(O)cc1C    ZINC000000394793
CSc1ccc(C)cc1O    ZINC000002015158
CSCc1cccc(O)c1    ZINC000072209359
N=C(N)c1ccc(O)cc1F    ZINC000001443053
CSc1c(C)cccc1O    ZINC000019093286
COc1cc(O)ccc1CO    ZINC000002561247
CCOc1cccc(O)c1O    ZINC000039218337
COc1cc(O)cc(OC)c1    ZINC000000388212
OCCc1cccc(O)c1O    ZINC000117627933
OCCOc1cccc(O)c1    ZINC000002566014
COCOc1ccc(O)cc1    ZINC000034454136
OCCc1ccc(O)c(O)c1    ZINC000002379217
COCOc1cccc(O)c1    ZINC000059215464
OCc1cc(O)cc(CO)c1    ZINC000001442959
COc1ccc(O)cc1OC    ZINC000000388573
Cc1c(O)cc(O)c(C)c1O    ZINC000002566142
COc1cccc(O)c1OC    ZINC000000388168
COc1cccc(CO)c1O    ZINC000000409349
COc1cc(CO)ccc1O    ZINC000000164388
OCCOc1ccc(O)cc1    ZINC000033975178
COc1ccc(OC)c(O)c1    ZINC000013376191
OCCOc1ccccc1O    ZINC000002024478
COc1ccc(CO)c(O)c1    ZINC000002561246
COc1cccc(OC)c1O    ZINC000000154666
COCOc1ccccc1O    ZINC000038665316
COc1c(O)ccc(O)c1C    ZINC000002541801
OCCc1ccc(O)cc1O    ZINC000013340461
OCc1ccc(O)c(CO)c1    ZINC000005784593
COc1ccc(O)c(CO)c1    ZINC000002561245
COc1cc(O)c(C)c(O)c1    ZINC000001676018
COc1ccc(CO)cc1O    ZINC000000395646
COc1ccc(O)c(OC)c1    ZINC000013376192
COc1ccc(NN)cc1O    ZINC000104570080
NNCc1ccc(O)c(O)c1    ZINC000083251915
NCc1cc(N)c(O)c(O)c1    ZINC000147942612
CCc1c(F)ccc(C)c1O    ZINC001249932096
CCCc1cc(F)ccc1O    ZINC000140015153
CCc1cc(C)c(F)c(O)c1    ZINC000218474877
CCCc1ccc(F)cc1O    ZINC000217476977
CCCc1cc(O)cc(F)c1    ZINC000722342152
CCCc1ccc(O)cc1F    ZINC000223745783
CC(C)c1cc(F)ccc1O    ZINC000075838880
CCCc1cccc(O)c1F    ZINC000080741724
CC(C)c1c(O)cccc1F    ZINC000095710278
CC(C)(F)c1ccc(O)cc1    ZINC000107271726
CCCc1cc(O)ccc1F    ZINC000201456269
CCCc1ccc(F)c(O)c1    ZINC000096524223
CC(C)c1ccc(O)c(F)c1    ZINC000039088593
CC(C)c1ccc(F)cc1O    ZINC000095710382
CCCc1ccc(O)c(F)c1    ZINC000095829979
CC(C)c1cc(O)cc(F)c1    ZINC000095710334
CCCc1c(O)cccc1F    ZINC000039088591
CC(C)c1cc(O)ccc1F    ZINC000095710349
CCCc1cccc(F)c1O    ZINC000117889671
CC(C)c1cccc(F)c1O    ZINC000095710446
CC(C)c1cccc(O)c1F    ZINC000079057845
CC(C)c1ccc(F)c(O)c1    ZINC000095710381
CC(C)c1ccc(O)cc1F    ZINC000039088572
N=Cc1cc(Cl)ccc1O    ZINC000004550397
O=[N+]([O-])c1ccc(O)c(O)c1    ZINC000034800312
N#Cc1c(F)ccc(O)c1F    ZINC000010336047
N#Cc1ccc(O)c(F)c1F    ZINC000002562249
N#Cc1cc(F)c(O)c(F)c1    ZINC000022001768
O=[N+]([O-])c1ccc(O)cc1O    ZINC000096017931
N#Cc1c(F)cc(O)cc1F    ZINC000002243358
N#Cc1cc(F)cc(F)c1O    ZINC000016158096
N#Cc1ccc(F)c(F)c1O    ZINC000002586044
N#Cc1c(O)cc(F)cc1F    ZINC000075926727
O=[N+]([O-])c1cccc(O)c1O    ZINC000035377344
N#Cc1cc(F)c(O)cc1F    ZINC000039125668
N#Cc1cc(F)c(F)cc1O    ZINC000012359158
O=[N+]([O-])c1c(O)cccc1O    ZINC000090393817
N#Cc1c(O)ccc(F)c1F    ZINC000026522326
O=[N+]([O-])c1cc(O)ccc1O    ZINC000019691768
O/N=C/c1ccc(O)c(F)c1    ZINC000100469715
NC(=O)c1ccc(F)c(O)c1    ZINC000095712967
NC(=O)c1ccc(O)cc1F    ZINC000075847336
O/N=C/c1cccc(F)c1O    ZINC000039125629
NC(=O)c1c(O)cccc1F    ZINC000034498179
O/N=C/c1cc(F)ccc1O    ZINC000034120356
CSc1ccc(N)c(O)c1    ZINC000004773741
NC(=O)c1cc(F)ccc1O    ZINC000034134213
NC(=O)c1ccc(O)c(F)c1    ZINC000075847609
O/N=C/c1ccc(F)cc1O    ZINC000100474954
CSc1cc(O)ccc1N    ZINC000095712408
NC(=O)c1ccc(F)cc1O    ZINC000095712414
NC(=O)c1cccc(F)c1O    ZINC000039059598
C[S+](C)c1ccc(O)cc1    ZINC000004804497
NCc1ccc(O)c(O)c1O    ZINC000001574550
NCc1cc(O)c(O)cc1O    ZINC000090608806
NCc1cc(O)c(O)c(O)c1    ZINC000001574545
CNCc1cc(F)ccc1O    ZINC000082724523
CN(C)c1cc(O)cc(F)c1    ZINC000059523616
C[C@H](N)c1ccc(O)cc1F    ZINC000082844025
C[C@H](N)c1ccc(O)c(F)c1    ZINC000020551051
C[C@@H](N)c1ccc(O)c(F)c1    ZINC000020551049
C[C@H](N)c1ccc(F)cc1O    ZINC000062744658
NCCc1cc(O)cc(F)c1    ZINC000084426876
O=Cc1ccc(Cl)cc1O    ZINC000004290770
O=Cc1cccc(Cl)c1O    ZINC000002540759
O=Cc1ccc(Cl)c(O)c1    ZINC000013386179
O=C(Cl)c1ccccc1O    ZINC000001997104
O=Cc1cc(Cl)ccc1O    ZINC000000152645
O=Cc1cc(O)ccc1Cl    ZINC000065336757
O=C(Cl)c1cccc(O)c1    ZINC000014443449
O=Cc1ccc(O)c(Cl)c1    ZINC000000163305
O=Cc1cccc(O)c1Cl    ZINC000012956540
O=Cc1cc(O)cc(Cl)c1    ZINC000072482078
O=Cc1c(O)cccc1Cl    ZINC000002023830
O=Cc1ccc(O)cc1Cl    ZINC000002510171
O=C(O)c1cc(O)cc(F)c1    ZINC000036533778
O=Cc1cc(F)c(O)cc1O    ZINC000147164140
C[S@](=O)c1ccc(O)cc1    ZINC000004015386
C[S@](=O)c1ccccc1O    ZINC000005211948
C[S@@](=O)c1ccc(O)cc1    ZINC000004015385
O=C(O)c1cccc(F)c1O    ZINC000001701210
O=Cc1cc(O)c(O)c(F)c1    ZINC000032192668
O=C(O)c1c(O)cccc1F    ZINC000000396144
C[S@](=O)c1cccc(O)c1    ZINC000113936664
O=C(O)c1ccc(O)cc1F    ZINC000002574364
C[S@@](=O)c1ccccc1O    ZINC000005211938
C[S@@](=O)c1cccc(O)c1    ZINC000113936663
O=Cc1c(O)cc(O)cc1F    ZINC000039062990
O=C(O)c1cc(F)ccc1O    ZINC000000160339
O=C(O)c1ccc(O)c(F)c1    ZINC000000404062
O=C(O)c1ccc(F)c(O)c1    ZINC000002562255
O=C(O)c1cccc(O)c1F    ZINC000002386486
O=C(O)c1ccc(F)cc1O    ZINC000000404178
O=C(O)c1cc(O)ccc1F    ZINC000002386508
CCc1c(O)cccc1Cl    ZINC000095711060
Cc1ccc(O)c(Cl)c1C    ZINC000001690833
CCc1ccc(O)c(Cl)c1    ZINC000002016918
Cc1cc(O)c(Cl)cc1C    ZINC000000404321
Cc1c(O)ccc(Cl)c1C    ZINC000001690024
Cc1cc(Cl)cc(C)c1O    ZINC000001081485
Cc1cc(Cl)c(C)cc1O    ZINC000001690025
CCc1cc(O)ccc1Cl    ZINC000000409248
Cc1ccc(O)c(C)c1Cl    ZINC000114548323
Cc1ccc(Cl)c(O)c1C    ZINC000039125546
CCc1cc(Cl)ccc1O    ZINC000002016916
Cc1cc(O)cc(C)c1Cl    ZINC000000001132
Cc1ccc(CCl)c(O)c1    ZINC000001595511
CCc1ccc(O)cc1Cl    ZINC000095711247
CCc1cccc(Cl)c1O    ZINC000003613962
Cc1cc(C)c(O)c(Cl)c1    ZINC000001679775
CCc1ccc(Cl)c(O)c1    ZINC000002567846
CCc1ccc(Cl)cc1O    ZINC000039340972
CCc1cccc(O)c1Cl    ZINC000034426879
CCc1cc(O)cc(Cl)c1    ZINC000095711129
Cc1cc(C)c(Cl)c(O)c1    ZINC000005765108
OB(O)c1cccc(O)c1F    ZINC000169746523
OB(O)c1ccc(F)cc1O    ZINC000169743954
OB(O)c1cc(O)cc(F)c1    ZINC000169745443
OB(O)c1ccc(F)c(O)c1    ZINC000169745386
OB(O)c1cccc(F)c1O    ZINC000169748146
COc1c(O)cc(O)cc1O    ZINC000002566737
OB(O)c1cc(O)ccc1F    ZINC000169746179
OB(O)c1c(O)cccc1F    ZINC000169748230
OB(O)c1ccc(O)c(F)c1    ZINC000169745121
OB(O)c1ccc(O)cc1F    ZINC000169748054
OB(O)c1cc(F)ccc1O    ZINC000169745515
CCOc1cccc(F)c1O    ZINC000039125671
CCOc1ccc(F)c(O)c1    ZINC000039059856
CCOc1ccc(F)cc1O    ZINC000039088677
COCc1cc(F)ccc1O    ZINC001772572617
CCOc1cccc(O)c1F    ZINC000115154093
CCOc1ccc(O)cc1F    ZINC000082587560
COc1cc(F)cc(O)c1C    ZINC000095095529
C[C@@H](O)c1cc(F)ccc1O    ZINC000042684313
CCOc1c(O)cccc1F    ZINC000091364297
COc1c(C)ccc(F)c1O    ZINC000211990555
COc1cc(F)c(C)cc1O    ZINC000238346287
C[C@H](O)c1cc(F)ccc1O    ZINC000042684312
CCOc1cc(O)cc(F)c1    ZINC000118802356
OCCc1ccc(O)c(F)c1    ZINC000039125612
COc1cc(C)cc(F)c1O    ZINC000196276357
CCOc1cc(O)ccc1F    ZINC000218049904
COc1ccc(C)c(F)c1O    ZINC000147079040
O=Nc1ccc(O)c(Cl)c1    ZINC000004786636
O=[N+]([O-])c1cc(F)ccc1O    ZINC000036072257
O=[N+]([O-])c1c(O)cccc1F    ZINC000035569297
O=[N+]([O-])c1ccc(F)cc1O    ZINC000036047177
O=[N+]([O-])c1ccc(O)c(F)c1    ZINC000002040654
O=[N+]([O-])c1ccc(O)cc1F    ZINC000036047178
O=[N+]([O-])c1cccc(O)c1F    ZINC000039088722
O=[N+]([O-])c1cccc(F)c1O    ZINC000001706158
O=[N+]([O-])c1cc(O)cc(F)c1    ZINC000001701564
O=[N+]([O-])c1cc(O)ccc1F    ZINC000002525422
O=[N+]([O-])c1ccc(F)c(O)c1    ZINC000014007835
NCc1cc(O)cc(Cl)c1    ZINC000040447858
Cc1cc(N)c(O)cc1Cl    ZINC000062152889
Cc1ccc(O)c(N)c1Cl    ZINC000149850970
Cc1cc(N)c(O)c(Cl)c1    ZINC000020134803
Cc1cc(Cl)cc(N)c1O    ZINC000022012527
NCc1ccc(O)cc1Cl    ZINC000002524605
NCc1cc(Cl)ccc1O    ZINC000001628244
Cc1cc(O)c(Cl)cc1N    ZINC000044831179
NCc1ccc(O)c(Cl)c1    ZINC000039216115
CNc1ccc(Cl)cc1O    ZINC000084427242
Cc1ccc(N)c(Cl)c1O    ZINC000002243463
NCc1cccc(Cl)c1O    ZINC000082846351
Cc1cc(O)c(N)c(Cl)c1    ZINC000213760479
NCc1cc(O)ccc1Cl    ZINC000084427240
Cc1cc(O)c(N)cc1Cl    ZINC000006069811
Cc1cc(N)cc(Cl)c1O    ZINC000000152857
NCc1c(O)cccc1Cl    ZINC000052904631
Cc1cc(Cl)c(N)cc1O    ZINC000034380659
C#CCc1ccc(O)c(C#N)c1    ZINC001249949148
COc1cc(F)c(O)cc1N    ZINC000097447169
OCc1ccc(O)c(Cl)c1    ZINC000001760433
COc1ccc(Cl)cc1O    ZINC000032188385
OCc1ccc(Cl)c(O)c1    ZINC000090411493
COc1cc(O)cc(Cl)c1    ZINC000002242684
COc1ccc(O)c(Cl)c1    ZINC000000395589
Cc1cc(O)cc(O)c1Cl    ZINC000005724881
COc1ccc(O)cc1Cl    ZINC000036198288
COc1cc(O)ccc1Cl    ZINC000034827702
Cc1cc(Cl)cc(O)c1O    ZINC000000901779
OCc1cc(O)cc(Cl)c1    ZINC000090727683
OCc1cccc(Cl)c1O    ZINC000039129451
O=[P@@H](O)c1ccccc1O    ZINC000002807366
OCc1cccc(O)c1Cl    ZINC000034581146
COc1c(O)cccc1Cl    ZINC000005998672
OCc1ccc(Cl)cc1O    ZINC000001872360
OCc1ccc(O)cc1Cl    ZINC000002561213
COc1cccc(O)c1Cl    ZINC000016082594
COc1cccc(Cl)c1O    ZINC000006019116
OCc1cc(O)ccc1Cl    ZINC000098209845
COc1cc(Cl)ccc1O    ZINC000000395512
Cc1cc(O)c(Cl)cc1O    ZINC000001651913
OCc1cc(Cl)ccc1O    ZINC000000161715
OCc1c(O)cccc1Cl    ZINC000036949607
COc1ccc(Cl)c(O)c1    ZINC000000394743
O=Cc1cc(O)c(F)c(F)c1    ZINC000002539968
CSc1cccc(F)c1O    ZINC000038949089
CSc1ccc(F)c(O)c1    ZINC000090411457
CSc1cccc(O)c1F    ZINC000090411456
O=Cc1cc(F)c(O)cc1F    ZINC000002526728
O=Cc1ccc(O)c(F)c1F    ZINC000014982654
CSc1ccc(O)cc1F    ZINC000091365484
O=Cc1c(F)ccc(O)c1F    ZINC000012956563
O=Cc1ccc(F)c(F)c1O    ZINC000036533623
O=Cc1c(O)c(F)ccc1F    ZINC000015444622
O=Cc1cc(F)c(F)cc1O    ZINC000016158091
O=Cc1ccc(F)c(O)c1F    ZINC000032192857
O=Cc1cc(F)cc(F)c1O    ZINC000002525741
CSc1ccc(F)cc1O    ZINC000090411459
O=Cc1cc(F)c(O)c(F)c1    ZINC000012359152
O=Cc1c(O)cc(F)cc1F    ZINC000016159087
CSc1cc(O)cc(F)c1    ZINC000095723270
O=Cc1c(F)cc(O)cc1F    ZINC000003880149
O=Cc1c(O)ccc(F)c1F    ZINC000015444596
CCc1c(F)cc(O)cc1F    ZINC000039088755
Oc1cccc(CC(F)F)c1    ZINC000200870089
N#Cc1cc2ccc(O)cc2[nH]1    ZINC000083269179
Cc1cc(O)ccc1C(F)F    ZINC000225165694
Oc1ccccc1CC(F)F    ZINC000212048406
N#CCc1cc(C#N)ccc1O    ZINC000225724376
N#Cc1c[nH]c2cccc(O)c12    ZINC000039416791
CCc1c(F)ccc(O)c1F    ZINC001249932339
Cc1ccc(C(F)F)c(O)c1    ZINC000212047954
Cc1cc(C#N)c(O)c(C#N)c1    ZINC000001405695
CCc1ccc(O)c(F)c1F    ZINC000034305483
N#Cc1c[nH]c2ccc(O)cc12    ZINC000026895398
CCc1cc(F)c(O)c(F)c1    ZINC000039088754
Oc1ccc(CC(F)F)cc1    ZINC000205066678
Cc1cc(C(F)F)ccc1O    ZINC000212048143
CCc1cc(F)c(O)cc1F    ZINC000204612086
CCc1cc(F)cc(F)c1O    ZINC000217478771
Cc1ccc2cc(O)ccc2c1    ZINC000001682856
Cc1c(O)ccc2ccccc12    ZINC000001676355
Cc1ccc(O)c2ccccc12    ZINC000005831419
Cc1ccc2ccccc2c1O    ZINC000001594725
Cc1cc(O)cc2ccccc12    ZINC000100258244
Cc1cccc2cc(O)ccc12    ZINC000039119957
Cc1cccc2ccc(O)cc12    ZINC000039234418
Cc1cccc2cccc(O)c12    ZINC000038887378
Cc1cc2ccccc2cc1O    ZINC000005765278
Cc1ccc2cccc(O)c2c1    ZINC000001687776
Cc1ccc2ccc(O)cc2c1    ZINC000001569526
Cc1ccc2c(O)cccc2c1    ZINC000039060184
O=Nc1cc(F)cc(F)c1O    ZINC000064220250
N#Cc1coc2cccc(O)c12    ZINC000212067265
N#Cc1cc2cc(O)ccc2o1    ZINC000039136308
N#Cc1cc(N)c(O)cc1C#N    ZINC000004709965
NCc1ccc(O)c(F)c1F    ZINC000039060232
NCc1cc(F)c(F)cc1O    ZINC000199555088
NCc1c(F)cc(O)cc1F    ZINC000039060230
NCc1cc(F)c(O)c(F)c1    ZINC000026832456
NCc1cc(F)c(O)cc1F    ZINC000082855729
Cc1ccc2ccc(O)cc2n1    ZINC000039017376
Oc1ccccc1-n1cccc1    ZINC000000105122
Nc1ccc2cccc(O)c2c1    ZINC000001586321
C=CCc1ccc(O)c(C#N)c1    ZINC000147329087
Cc1cnc2cc(O)ccc2c1    ZINC000083253484
Nc1c(O)ccc2ccccc12    ZINC000000119429
Nc1cccc2cc(O)ccc12    ZINC000001672948
Cc1ccnc2c(O)cccc12    ZINC000000040014
Nc1ccc2c(O)cccc2c1    ZINC000002522861
Cc1ccc2c(O)cccc2n1    ZINC000038363000
Nc1cc2ccccc2cc1O    ZINC000000154764
Cc1cnc2cccc(O)c2c1    ZINC000039060330
Cc1ccc2cccnc2c1O    ZINC000001233329
Oc1cccc(-n2cccc2)c1    ZINC000008436735
Nc1ccc2cc(O)ccc2c1    ZINC000001763321
Cc1cc2ccc(O)cc2cn1    ZINC000039208199
C=CCc1cc(C#N)ccc1O    ZINC000001562024
Nc1cccc2c(O)cccc12    ZINC000000154765
Cc1ccc(O)c2ncccc12    ZINC000000002171
Cc1ccc2cccc(O)c2n1    ZINC000012341384
N#Cc1cc(C2CC2)ccc1O    ZINC000117309302
Cc1c(O)ccc2ncccc12    ZINC000075543981
Nc1cccc2cccc(O)c12    ZINC000001683632
C#CC/N=C/c1ccccc1O    ZINC000307301136
Cc1cnc2c(O)cccc2c1    ZINC000006266418
Nc1ccc2ccc(O)cc2c1    ZINC000001586320
Cc1cc2cnccc2cc1O    ZINC000039060295
Nc1cccc2ccc(O)cc12    ZINC000000401166
Nc1ccc(O)c2ccccc12    ZINC000000119431
Cc1cc(O)c2cccnc2c1    ZINC000085385977
Cc1ccc2cc(O)ccc2n1    ZINC000000158027
Cc1cc2ncccc2cc1O    ZINC000039310555
Nc1ccc2ccccc2c1O    ZINC000001627246
C#CC/N=C\c1ccccc1O    ZINC000388442709
Oc1ccc(-n2cccc2)cc1    ZINC000000054908
Cc1ccnc2cc(O)ccc12    ZINC000034604229
Nc1cc(O)c2ccccc2c1    ZINC000039119044
Cc1ccc2ncccc2c1O    ZINC000034516150
Cc1ccnc2ccc(O)cc12    ZINC000011535873
Cc1cc(O)c2ncccc2c1    ZINC000001999266
Nc1cc(O)cc2ccccc12    ZINC000034295877
N#CC1(c2ccc(O)cc2)CC1    ZINC000238726185
Cc1cc(F)cc(O)c1Cl    ZINC000306746804
Cc1ccc(Cl)c(O)c1F    ZINC000002574987
Cc1cc(Cl)cc(O)c1F    ZINC000212102377
Cc1c(F)c(O)ccc1Cl    ZINC000090413793
Cc1ccc(F)c(O)c1Cl    ZINC000002574978
Cc1cc(F)c(O)c(Cl)c1    ZINC000148470182
Cc1c(F)ccc(O)c1Cl    ZINC000090134530
Cc1cc(Cl)c(O)cc1F    ZINC000225391340
Cc1cc(O)c(F)cc1Cl    ZINC000307166836
OCc1c(F)ccc(O)c1F    ZINC000039125673
COc1c(F)ccc(F)c1O    ZINC000032188847
Oc1ccccc1OC(F)F    ZINC000002560135
COc1cc(F)c(O)c(F)c1    ZINC000002527849
COc1c(O)ccc(F)c1F    ZINC000039088849
COc1ccc(O)c(F)c1F    ZINC000002382173
COc1c(F)ccc(O)c1F    ZINC000002527861
COc1cc(F)c(F)cc1O    ZINC000039088840
COc1ccc(F)c(O)c1F    ZINC000002527830
OCc1c(O)cc(F)cc1F    ZINC000039088857
Oc1ccc(OC(F)F)cc1    ZINC000002560137
OCc1ccc(O)c(F)c1F    ZINC000116239314
COc1c(F)cc(O)cc1F    ZINC000002527841
Oc1cccc(OC(F)F)c1    ZINC000002560136
N#Cc1cc(O)c(O)cc1C#N    ZINC000013481383
COc1cc(O)cc(F)c1F    ZINC000238394430
COc1cc(F)cc(F)c1O    ZINC000115101097
OCc1cc(F)c(O)c(F)c1    ZINC000039088842
OCc1c(F)cc(O)cc1F    ZINC000039060480
COc1ccc(F)c(F)c1O    ZINC000002528406
N#Cc1c(O)ccc(O)c1C#N    ZINC000000039641
COc1cc(O)c(F)cc1F    ZINC000230844307
COc1c(O)cc(F)cc1F    ZINC000039088850
COc1cc(F)c(O)cc1F    ZINC000006380448
Oc1ccc(O)c2ccccc12    ZINC000000165587
Oc1cccc(-c2ccoc2)c1    ZINC000156620684
Oc1ccccc1-c1ccco1    ZINC000016948324
Oc1ccc2cccc(O)c2c1    ZINC000000388552
Oc1cccc2c(O)cccc12    ZINC000000388550
Oc1cc(O)c2ccccc2c1    ZINC000000155677
Oc1ccc2ccccc2c1O    ZINC000000407059
Oc1ccc2ccc(O)cc2c1    ZINC000000388554
Oc1cccc2cccc(O)c12    ZINC000001846526
Oc1ccc2c(O)cccc2c1    ZINC000000388551
Oc1ccc2cc(O)ccc2c1    ZINC000000074155
Oc1cc2ccccc2cc1O    ZINC000000388553
Oc1ccc(-c2ccoc2)cc1    ZINC000156640356
Oc1cccc(-n2ccnc2)c1    ZINC000038916051
Oc1cccc(-c2ncc[nH]2)c1    ZINC000095635493
Oc1ccccc1-c1ncc[nH]1    ZINC000075548901
Nc1ccc(O)c2cnccc12    ZINC000168573191
Oc1ccc(-c2ccn[nH]2)cc1    ZINC000039233422
Oc1ccccc1-c1cn[nH]c1    ZINC000107119767
Nc1cc(O)cc2cccnc12    ZINC000013286715
Oc1ccccc1-n1cccn1    ZINC000034589052
Nc1cnc2c(O)cccc2c1    ZINC000091692923
Cc1ccc(O)c2nccnc12    ZINC001525633397
Nc1ccc2cccnc2c1O    ZINC000026506503
C=CNc1ccc(C#N)cc1O    ZINC001174786035
Nc1cnc2cccc(O)c2c1    ZINC000091692888
Nc1cnc2cc(O)ccc2c1    ZINC000091692925
Oc1ccc(-c2cn[nH]c2)cc1    ZINC000033428256
Oc1ccccc1-c1ccn[nH]1    ZINC000012958528
Nc1c(O)ccc2ncccc12    ZINC000037378686
Oc1cccc(-c2cc[nH]n2)c1    ZINC000062710019
C=CNc1ccc(O)cc1C#N    ZINC001174786028
Oc1ccccc1-c1cnc[nH]1    ZINC000038476029
C=CNc1cc(C#N)ccc1O    ZINC001174787619
Oc1ccc(-c2ncc[nH]2)cc1    ZINC000037974125
C=CNc1c(O)cccc1C#N    ZINC001174785706
Nc1ccc2ncccc2c1O    ZINC000039119790
C=CNc1ccc(O)c(C#N)c1    ZINC001174785407
Nc1ccc(O)c2ncccc12    ZINC000000120515
Nc1ccc2cccc(O)c2n1    ZINC000004521140
Oc1ccc(-n2ccnc2)cc1    ZINC000000066090
Nc1cnc2ccc(O)cc2c1    ZINC000039060382
Nc1c(O)ccc2cccnc12    ZINC000040544579
Oc1ccc(-n2cccn2)cc1    ZINC000039233423
Oc1ccccc1-n1ccnc1    ZINC000039339553
Oc1cccc(-c2cn[nH]c2)c1    ZINC000047844180
Oc1cccc(-n2cccn2)c1    ZINC000068590116
C[n+]1cccc2cccc(O)c21    ZINC000004812189
C[n+]1cccc2ccc(O)cc21    ZINC000000240675
C[n+]1cccc2cc(O)ccc21    ZINC000000261990
Oc1ccc([C@@H]2C=CCC2)cc1    ZINC000001232084
Oc1cccc(C2=CCCC2)c1    ZINC000143885439
Oc1ccccc1C1=CCCC1    ZINC000039240333
Oc1ccccc1[C@@H]1C=CCC1    ZINC000002044190
Oc1ccc(C23CC(C2)C3)cc1    ZINC000238701902
Oc1ccccc1C12CC(C1)C2    ZINC000144608268
Oc1ccccc1[C@H]1C=CCC1    ZINC000001690095
Oc1cccc(C23CC(C2)C3)c1    ZINC000238710771
Oc1ccc(C2=CCCC2)cc1    ZINC000039271520
Oc1ccc([C@H]2C=CCC2)cc1    ZINC000001232085
C#CCc1cc(C)c(O)c(C)c1    ZINC001249949304
Nc1cc(F)cc(Cl)c1O    ZINC000039125739
Nc1cc(O)c(F)cc1Cl    ZINC000034518942
Nc1c(F)ccc(O)c1Cl    ZINC000164171392
Nc1cc(Cl)c(O)cc1F    ZINC000039129530
Nc1cc(Cl)cc(F)c1O    ZINC000039127843
Nc1cc(O)c(Cl)cc1F    ZINC000000167400
Nc1cc(F)c(O)c(Cl)c1    ZINC000137696448
Nc1cc(Cl)c(F)cc1O    ZINC000085104979
Nc1cc(F)c(Cl)cc1O    ZINC000062152890
Nc1ccc(O)c(Cl)c1F    ZINC000019615464
Nc1cc(F)c(O)cc1Cl    ZINC000039129523
Oc1ccccc1[B-](F)(F)F    ZINC000169794521
Oc1ccc([B-](F)(F)F)cc1    ZINC000169995759
Oc1cccc([B-](F)(F)F)c1    ZINC000169806903
Oc1ccc(-c2cnoc2)cc1    ZINC000045814176
O=c1[nH]ccc2c(O)cccc12    ZINC000008616043
Oc1ccc2cccc(O)c2n1    ZINC000013543254
Oc1cccc(-c2cocn2)c1    ZINC000168899973
[O-][n+]1cccc2cccc(O)c21    ZINC000000388136
Oc1ccc(-c2cocn2)cc1    ZINC000039233426
Oc1ccc(-c2cnco2)cc1    ZINC000042684218
Oc1cnc2c(O)cccc2c1    ZINC000014684885
CC(=O)c1cc(C#N)ccc1O    ZINC000002575299
Oc1ccccc1-c1cocn1    ZINC000146284322
Oc1cccc(-c2cnoc2)c1    ZINC000107119919
N#CCC(=O)c1cccc(O)c1    ZINC000016124875
C#CC(=O)Nc1ccccc1O    ZINC000082266252
Oc1ccccc1-c1ccno1    ZINC000100011276
Oc1cccc(-c2ccno2)c1    ZINC000045814179
N#CCc1ccc(O)c(C=O)c1    ZINC000115804287
N#CCC(=O)c1ccc(O)cc1    ZINC000016124869
O=c1ccc2ccc(O)cc2[nH]1    ZINC000002529224
Oc1ccccc1-c1ccon1    ZINC000002527146
N#CCC(=O)c1ccccc1O    ZINC000016124872
O=c1cc[nH]c2c(O)cccc12    ZINC000016343212
Oc1ccccc1-c1cnoc1    ZINC000107119921
CC(=O)c1ccc(O)c(C#N)c1    ZINC000002581339
O=c1[nH]ccc2ccc(O)cc21    ZINC000032914912
Oc1cc(O)c2ncccc2c1    ZINC000000436656
O=c1[nH]ccc2cccc(O)c21    ZINC000082767302
Oc1ccc(-c2ccno2)cc1    ZINC000045814173
[O-][n+]1cccc2cc(O)ccc21    ZINC000085399814
Oc1ccccc1-c1ncco1    ZINC000034273410
C#CC(=O)Nc1cccc(O)c1    ZINC000020212091
O=c1cc[nH]c2cc(O)ccc12    ZINC000032627342
CC(=O)c1cccc(C#N)c1O    ZINC000039073896
CC(=O)c1ccc(C#N)cc1O    ZINC000039071162
O=c1[nH]ccc2cc(O)ccc21    ZINC000033358961
O=c1ccc2c(O)cccc2[nH]1    ZINC000016952034
O=c1ccc2cc(O)ccc2[nH]1    ZINC000012959338
Oc1ccc(-c2ncco2)cc1    ZINC000039233425
Oc1ccccc1-c1cnco1    ZINC000095836910
O=Cc1c[nH]c2cc(O)ccc12    ZINC000014455605
N#CCc1cc(C=O)ccc1O    ZINC000225720796
O=Cc1c[nH]c2ccc(O)cc12    ZINC000014455604
O=Cc1c[nH]c2cccc(O)c12    ZINC000002563745
Oc1ccc(-c2cn[nH]n2)cc1    ZINC000000027319
Oc1ccccc1-c1nc[nH]n1    ZINC000078210626
Oc1ccccc1-n1cnnc1    ZINC000014988500
Oc1ccc(-n2cnnc2)cc1    ZINC000014988509
Oc1ccccc1-n1cncn1    ZINC000070675364
Oc1ccc(-n2cncn2)cc1    ZINC000000066097
Oc1cccc(-n2cncn2)c1    ZINC000068590128
Oc1cccc(-c2nc[nH]n2)c1    ZINC000070038103
Oc1ccc(-n2ccnn2)cc1    ZINC000039233420
Oc1cccc(-n2cnnc2)c1    ZINC000014988506
Oc1cccc(-n2ccnn2)c1    ZINC000095829008
Oc1ccc(-c2nc[nH]n2)cc1    ZINC000068592129
Oc1cccc(-n2nccn2)c1    ZINC000148082075
Cc1ccc(O)cc1CCC#N    ZINC000306826249
Cc1cc(C)c(O)c(CC#N)c1    ZINC000104512773
Oc1ccccc1/C=N/C1CC1    ZINC000038189104
Cc1cc2cc(O)ccc2n1C    ZINC000005658963
CC(C)c1ccc(O)c(C#N)c1    ZINC000039103766
N#CCCCc1cccc(O)c1    ZINC000104526825
Cc1ccc(CCC#N)cc1O    ZINC000307096698
Cc1[nH]c2ccc(O)cc2c1C    ZINC000098210190
CCCc1ccc(O)c(C#N)c1    ZINC000145334281
CC(C)c1c(O)cccc1C#N    ZINC000095710267
Cc1cc(O)ccc1CCC#N    ZINC000001743912
Cc1c(O)cccc1CCC#N    ZINC000307169051
Cc1cn(C)c2cc(O)ccc12    ZINC000107119983
Oc1ccc(C2=CCNC2)cc1    ZINC000149208880
Cc1ccc(CCC#N)c(O)c1    ZINC000260429201
N#CCCCc1ccccc1O    ZINC000104531046
Cc1ccc(O)c(CCC#N)c1    ZINC000238456285
C#CCN(C)c1cccc(O)c1    ZINC000307042185
CC(C)c1cc(C#N)ccc1O    ZINC000039103790
Cc1cc(CCC#N)ccc1O    ZINC000034741227
C[C@H](C#N)Cc1ccc(O)cc1    ZINC000000410057
N#CCCCc1ccc(O)cc1    ZINC000034153979
CC(C)(C#N)c1cccc(O)c1    ZINC000075544935
Oc1cccc(C2=CCNC2)c1    ZINC000149168568
CN1C=CCc2cccc(O)c21    ZINC000101291943
CCc1cc(C#N)cc(C)c1O    ZINC000096028857
CCc1cc2c(cccc2O)[nH]1    ZINC000034559262
C[C@@H](C#N)Cc1ccc(O)cc1    ZINC000000410058
Cc1cc(O)cc(CCC#N)c1    ZINC000213812470
Cc1cccc(CCC#N)c1O    ZINC000307306820
CC(C)(C#N)c1ccc(O)cc1    ZINC000034291355
Oc1ccccc1/C=N\C1CC1    ZINC000308088084
Oc1ccc(Cl)c(Cl)c1    ZINC000000388513
Oc1cc(Cl)ccc1Cl    ZINC000000388512
Oc1c(Cl)cccc1Cl    ZINC000000164836
Oc1cc(Cl)cc(Cl)c1    ZINC000000404351
Oc1cccc(Cl)c1Cl    ZINC000000388511
Oc1ccc(Cl)cc1Cl    ZINC000000388057
Oc1cc(Cl)cc(F)c1O    ZINC000039127921
Oc1ccc(Cl)c(O)c1F    ZINC000090411222
O=C(O)C#Cc1cccc(O)c1    ZINC000096517697
Oc1ccc(C(F)F)cc1F    ZINC000047203418
Oc1cccc(C(F)F)c1F    ZINC000047203409
O=c1ccc2ccc(O)cc2o1    ZINC000000058111
O=C1CC(=O)c2cc(O)ccc21    ZINC000147400404
O=c1ccc2cc(O)ccc2o1    ZINC000001757340
Oc1ccc(F)cc1C(F)F    ZINC000047203425
Oc1ccccc1C(F)(F)F    ZINC000000164884
Oc1cccc(C(F)(F)F)c1    ZINC000000164582
Cc1c(F)cc(F)c(O)c1F    ZINC000167628708
Oc1ccc(C(F)F)c(F)c1    ZINC000047203411
Oc1cccc(F)c1C(F)F    ZINC000047203414
O=C(O)C#Cc1ccc(O)cc1    ZINC000034413149
Oc1c(F)cccc1C(F)F    ZINC000047203416
Oc1cc(F)ccc1C(F)F    ZINC000047203421
O=c1ccc2cccc(O)c2o1    ZINC000006094529
O=c1ccoc2cc(O)ccc12    ZINC000006093697
Oc1ccc(C(F)(F)F)cc1    ZINC000001847459
O=c1ccoc2cccc(O)c12    ZINC000006524917
Oc1cc(C(F)F)ccc1F    ZINC000047203423
Cc1cc(O)c(F)c(F)c1F    ZINC000113395082
O=c1[nH]ncc2cc(O)ccc21    ZINC000536960335
N#Cc1cc(O)cc(C(N)=O)c1    ZINC000095724705
Oc1cccc(-c2nnco2)c1    ZINC000006471675
O=c1[nH]cnc2ccc(O)cc21    ZINC000002547010
O=c1nc[nH]c2c(O)cccc12    ZINC000002547012
Oc1ccccc1-c1nnco1    ZINC000000001423
Oc1ccc(-c2nnco2)cc1    ZINC000000110470
Oc1cc2nccnc2cc1O    ZINC000006524906
O=c1[nH]cnc2cc(O)ccc21    ZINC000015777617
O=c1[nH]ncc2ccc(O)cc21    ZINC000059918950
O=c1[nH]ncc2c(O)cccc12    ZINC000059918981
O=Cc1c2cn[nH]c2ccc1O    ZINC000034558577
O=Cc1n[nH]c2cccc(O)c12    ZINC000014984564
O=Cc1c2nc[nH]c2ccc1O    ZINC000085388640
N#Cc1cc(C=O)cc(N)c1O    ZINC000225721769
N#Cc1ccc(C(N)=O)cc1O    ZINC000095713962
O=Cc1c2n[nH]cc2ccc1O    ZINC001772715236
Oc1cccc(-c2nn[nH]n2)c1    ZINC000002548537
Oc1ccc(F)c2ccccc12    ZINC000025336320
Oc1ccc(-n2ncnn2)cc1    ZINC000019094421
Oc1ccc2cc(F)ccc2c1    ZINC000098179773
Oc1ccc2ccc(F)cc2c1    ZINC000071256905
Oc1ccc(-n2cnnn2)cc1    ZINC000003324619
Oc1cccc(-n2cnnn2)c1    ZINC000000411614
Oc1ccccc1-c1nnn[nH]1    ZINC000012359456
Oc1c(F)ccc2ccccc12    ZINC000004290580
Nc1nnc2cc(O)ccc2n1    ZINC000040435214
Oc1ccc2ccccc2c1F    ZINC000038234100
Oc1ccc(-c2nn[nH]n2)cc1    ZINC000005027131
Oc1cccc2cc(F)ccc12    ZINC000071256901
Oc1cccc2c(F)cccc12    ZINC000044681025
Oc1ccc2cccc(F)c2c1    ZINC000039291078
Oc1cccc2ccc(F)cc12    ZINC000071477572
Oc1cccc2cccc(F)c12    ZINC000035940016
Oc1ccccc1-n1cnnn1    ZINC000031772037
Oc1ccc2c(F)cccc2c1    ZINC000039088933
Cc1ccc(O)c2c1CCC2=O    ZINC000025723904
C#CCc1cc(O)ccc1OC    ZINC001249947140
CC(=O)/C=C\c1ccccc1O    ZINC000012433008
Oc1cccc(C2=CCOC2)c1    ZINC000258572311
CC(=O)/C=C/c1cccc(O)c1    ZINC000038843224
C#CCc1ccc(O)cc1OC    ZINC001249949572
C#C[C@@H](C)Oc1cccc(O)c1    ZINC001227552193
O=Cc1cccc(C2CC2)c1O    ZINC001772820775
Cc1ccc(O)c2c1C(=O)CC2    ZINC000000398624
C[C@@H]1Cc2cc(O)ccc2C1=O    ZINC000000074748
C=C(C)C(=O)c1ccc(O)cc1    ZINC000039433860
C#C[C@H](C)Oc1ccc(O)cc1    ZINC001227446173
O=C1CCc2cc(O)ccc2C1    ZINC000004203671
O=C1CCCc2cc(O)ccc21    ZINC000004108295
C[C@@H]1CC(=O)c2ccc(O)cc21    ZINC000010434595
C#CCc1ccc(O)c(OC)c1    ZINC000165945400
O=C1CCCc2cccc(O)c21    ZINC000032171189
C=CCc1cc(C=O)ccc1O    ZINC000005555626
O=Cc1cc(C2CC2)ccc1O    ZINC000016947220
O=C1CCc2cccc(O)c2C1    ZINC000004288795
C#C[C@H](C)Oc1ccccc1O    ZINC000197178542
O=Cc1ccc(C2CC2)cc1O    ZINC001772820776
C[C@H]1CC(=O)c2ccc(O)cc21    ZINC000010434596
O=C1CCc2c(O)cccc2C1    ZINC000030678464
C#C[C@@H](C)Oc1ccc(O)cc1    ZINC001227443203
C#CCc1cccc(O)c1OC    ZINC000197390133
Cc1coc2c1c(C)ccc2O    ZINC000001707823
O=Cc1ccc2c(c1O)CCC2    ZINC000114680981
C=CCc1cccc(C=O)c1O    ZINC000001420514
C=CCc1ccc(C=O)c(O)c1    ZINC000001686354
O=C1CCc2ccc(O)cc2C1    ZINC000006322654
C#C[C@@H](C)Oc1ccccc1O    ZINC000197178556
O=C(c1ccc(O)cc1)C1CC1    ZINC000000730505
C=CCc1c(O)cccc1C=O    ZINC000000157784
Cc1ccc2c(c1O)C(=O)CC2    ZINC000001721975
O=C1CCCc2ccc(O)cc21    ZINC000024627693
O=C(c1ccccc1O)C1CC1    ZINC000034332857
O=Cc1cc2c(cc1O)CCC2    ZINC000108284979
Oc1ccc(O)c2c1CC=CC2    ZINC000012402968
Cc1cccc(/C=C/C=O)c1O    ZINC000148491511
C#CCc1ccc(OC)c(O)c1    ZINC001249947747
C[C@@H]1Cc2ccc(O)cc2C1=O    ZINC000002048289
CC(=O)/C=C/c1ccccc1O    ZINC000002028945
CC(=O)/C=C/c1ccc(O)cc1    ZINC000012341464
CC(=O)/C=C\c1ccc(O)cc1    ZINC000004538207
C[C@H]1Cc2ccc(O)cc2C1=O    ZINC000001666097
Cc1cc2c(c(O)c1)C(=O)CC2    ZINC000100125839
C[C@H]1Cc2cc(O)ccc2C1=O    ZINC000000074744
CCc1coc2ccc(O)cc12    ZINC000044564084
Oc1ccc(C2=CCOC2)cc1    ZINC000258625406
O=C1CCCc2c(O)cccc21    ZINC000003861568
C#CCc1ccc(O)c(CO)c1    ZINC001249949004
C#C[C@H](C)Oc1cccc(O)c1    ZINC001227552195
Cc1oc2c(cccc2O)c1C    ZINC000001657318
Cc1nc2cc(O)ccc2n1C    ZINC000000500651
CN(CC#N)c1cccc(O)c1    ZINC000306691102
CN[C@H](C#N)c1ccc(O)cc1    ZINC000020378816
CN[C@@H](C#N)c1ccc(O)cc1    ZINC000020378813
Cc1cc2nc[nH]c2c(C)c1O    ZINC000005061115
Oc1cccc(C2=NCCN2)c1    ZINC000016123860
Oc1ccc(C2=NCCN2)cc1    ZINC000016123857
Oc1ccccc1C1=NCCN1    ZINC000001555435
Cc1c(O)ccc2c1CCCC2    ZINC000004683477
CCC/C=C/c1ccc(O)cc1    ZINC000034592238
CC(C)=CCc1ccccc1O    ZINC000001600125
CC(C)=CCc1cccc(O)c1    ZINC000225653905
Cc1ccc(O)c(CC2CC2)c1    ZINC000095710956
Cc1cc(CC2CC2)ccc1O    ZINC000095720998
Cc1cc(C2CC2)cc(C)c1O    ZINC000116917591
Cc1c(O)cccc1CC1CC1    ZINC000095721849
Cc1cc(O)ccc1CC1CC1    ZINC000095713848
Cc1cc(O)cc(CC2CC2)c1    ZINC000095710932
Cc1cccc(CC2CC2)c1O    ZINC000095711016
Cc1ccc(CC2CC2)cc1O    ZINC000095710946
C=C(C)Cc1cccc(C)c1O    ZINC000144449439
C=C(C)Cc1ccc(O)cc1C    ZINC001250241157
Oc1ccc2c(c1)CCCCC2    ZINC000136261915
C=C(C)Cc1cc(O)ccc1C    ZINC000238106922
Oc1ccccc1CC1CCC1    ZINC000259538620
C=C(C)Cc1cccc(O)c1C    ZINC001250246748
C=CCc1c(C)ccc(C)c1O    ZINC000001690097
Cc1ccc(O)c2c1CCCC2    ZINC000004742633
C[C@H]1c2ccc(O)cc2C[C@@H]1C    ZINC000114386352
CC(C)=CCc1ccc(O)cc1    ZINC000001600126
C=CCc1cc(C)c(O)c(C)c1    ZINC000037629102
C[C@@H]1Cc2cc(O)ccc2[C@@H]1C    ZINC000114386349
Oc1ccc(C2CCCC2)cc1    ZINC000001600127
Oc1cccc(C2CCCC2)c1    ZINC000072193163
C[C@@H]1CCCc2cc(O)ccc21    ZINC000004831107
C=C(C)Cc1ccc(C)c(O)c1    ZINC001250244043
C[C@H]1CCCc2cc(O)ccc21    ZINC000004831108
C/C=C(\C)c1cc(O)ccc1C    ZINC001242758489
Cc1ccc(CC2CC2)c(O)c1    ZINC000095711006
C[C@H]1Cc2cc(O)ccc2[C@H]1C    ZINC000114386358
Cc1ccc(O)cc1CC1CC1    ZINC000095710969
C=C(C)Cc1ccc(O)c(C)c1    ZINC001250244129
CCC/C=C/c1cccc(O)c1    ZINC001242254069
C=C(C)Cc1ccc(C)cc1O    ZINC000166074725
C=C(C)Cc1cc(C)cc(O)c1    ZINC001250246484
Oc1ccc(CC2CCC2)cc1    ZINC000080880624
C=C(C)Cc1cc(C)ccc1O    ZINC000001646475
Oc1ccccc1C1CCCC1    ZINC000001600090
C=CCc1ccc(C)c(C)c1O    ZINC000001690098
CC(C)=Cc1cc(O)ccc1C    ZINC001240635757
Oc1cccc(CC2CCC2)c1    ZINC000259804996
C[C@@H]1Cc2cc(O)ccc2[C@H]1C    ZINC000114386355
O=C1Nc2ccc(O)cc2C1=O    ZINC000038582837
N#Cc1ccc(C(=O)O)c(O)c1    ZINC000034628358
N#Cc1ccc(C(=O)O)cc1O    ZINC000014443328
N#Cc1cccc(C(=O)O)c1O    ZINC000039374999
C#Cc1cc([N+](=O)[O-])ccc1O    ZINC000039982841
N#Cc1ccc(O)c(C(=O)O)c1    ZINC000039375000
N#Cc1cc(C=O)cc(O)c1O    ZINC000027981028
N#Cc1cc(O)cc(C(=O)O)c1    ZINC000095558795
O=C1NC(=O)c2cc(O)ccc21    ZINC000039017409
O=C1NC(=O)c2c1cccc2O    ZINC000001596248
N#Cc1cc(C(=O)O)ccc1O    ZINC000015021584
O=C1Nc2c(cccc2O)C1=O    ZINC000039115800
O=C1Nc2cc(O)ccc2C1=O    ZINC000014455608
Oc1cccc2ncc(F)cc12    ZINC000091692903
Oc1c(F)ccc2ncccc12    ZINC000085399513
N#Cc1ccc(O)c(B(O)O)c1    ZINC000169935218
N#Cc1ccc(B(O)O)cc1O    ZINC000170002692
Oc1cc(F)cc2cccnc12    ZINC000013222982
Oc1ccc2cc(F)cnc2c1    ZINC000039089015
Oc1ccc2cccnc2c1F    ZINC000238672334
Oc1ccc2ncc(F)cc2c1    ZINC000091692900
N#Cc1cc(O)ccc1B(O)O    ZINC000216711402
[N-]=[N+]=NC(=O)c1ccc(O)cc1    ZINC000017724808
Oc1cccc2cc(F)cnc12    ZINC000091692926
Oc1c(F)ccc2cccnc12    ZINC000027524181
N#Cc1cc(B(O)O)ccc1O    ZINC000217944350
Oc1ccc(F)c2cccnc12    ZINC000001385182
Oc1ccc(F)c2ncccc12    ZINC000085399544
Oc1cc(F)cc2ncccc12    ZINC000095704946
Oc1ccc2ncccc2c1F    ZINC000143890428
NC(=O)/C=C\c1ccc(O)cc1    ZINC000085475807
CN1Cc2ccc(O)cc2C1=O    ZINC000072209244
Cc1c2c(ccc1O)CNC2=O    ZINC000072115238
O=C1CCc2ccc(O)cc2N1    ZINC000003957997
O=C1CCN1c1cccc(O)c1    ZINC000039258704
O=C1NCCc2ccc(O)cc21    ZINC000071477129
O=C1CCNc2ccc(O)cc21    ZINC000148668588
Cc1nc2ccc(O)c(C)c2o1    ZINC000169225079
COCc1cc(C#N)ccc1O    ZINC000258060413
O=CN/C=C\c1ccccc1O    ZINC000104271238
O=C1CCNc2c(O)cccc21    ZINC000097463364
Oc1ccccc1C1=NCCO1    ZINC000001597974
O=C1CCc2c(O)cccc2N1    ZINC000006093821
Cc1cc2c(cc1O)CC(=O)N2    ZINC000090661546
Cc1cc2c(cc1O)C(=O)NC2    ZINC000071789025
CN1c2ccc(O)cc2CC1=O    ZINC000032501222
O=C1NCCc2cccc(O)c21    ZINC000042689741
COc1ccc2[nH]ccc2c1O    ZINC000034750939
COc1cc2[nH]ccc2cc1O    ZINC000002517183
O=C1Cc2ccc(O)cc2CN1    ZINC000075545634
C=CC(=O)Nc1cccc(O)c1    ZINC000001711667
CCOc1cc(C#N)ccc1O    ZINC000002801493
COc1cccc(CC#N)c1O    ZINC000001565888
NCc1coc2cccc(O)c12    ZINC000082632581
O=C1CCc2cccc(O)c2N1    ZINC000003958185
N[C@@H]1Cc2cc(O)ccc2C1=O    ZINC000004416816
NC(=O)/C=C/c1cccc(O)c1    ZINC000116014541
C[C@H]1c2cc(O)ccc2NC1=O    ZINC000003956978
O=C1CCc2cc(O)ccc2N1    ZINC000003957998
COc1cc(C#N)c(C)cc1O    ZINC000258463667
OCc1cc2[nH]ccc2c(O)c1    ZINC000089157471
C[C@@H]1c2cccc(O)c2NC1=O    ZINC000110768715
O=CN/C=C/c1ccccc1O    ZINC000012495746
O=CN/C=C/c1cccc(O)c1    ZINC000012495753
Oc1ccc(C2=NCCO2)cc1    ZINC000001597973
O=C1NCCc2c(O)cccc21    ZINC000014983335
NC(=O)/C=C\c1cccc(O)c1    ZINC000044258468
O=CN/C=C\c1cccc(O)c1    ZINC000104271424
O=C1CCN1c1ccc(O)cc1    ZINC000168507866
C[C@H]1c2ccc(O)cc2NC1=O    ZINC000096529701
Cc1cc(O)cc2c1NC(=O)C2    ZINC000042689691
O=C1NCCc2cc(O)ccc21    ZINC000014986062
C[C@@H]1c2cc(O)ccc2NC1=O    ZINC000100133855
N[C@H]1Cc2cc(O)ccc2C1=O    ZINC000001712539
NC(=O)/C=C/c1ccc(O)cc1    ZINC000020216329
CCOc1ccc(O)c(C#N)c1    ZINC000045929874
COc1cc(CC#N)ccc1O    ZINC000000407041
C[C@H]1C(=O)Nc2cccc(O)c21    ZINC000141571752
CC(=O)/N=C\c1ccccc1O    ZINC000104041455
C[C@@H]1C(=O)Nc2cccc(O)c21    ZINC000141571960
CN1c2cc(O)ccc2CC1=O    ZINC000014982960
CC(=O)/N=C/c1ccccc1O    ZINC000104041459
C[C@@H]1c2ccc(O)cc2NC1=O    ZINC000110768721
CCOc1cccc(C#N)c1O    ZINC000059788380
CCOc1ccc(C#N)c(O)c1    ZINC000059788223
Oc1cc2c(cc1O)CCN=C2    ZINC000100004199
COc1cc(C)cc(C#N)c1O    ZINC000001686352
COc1cc(C#N)cc(C)c1O    ZINC000095630458
OCc1cc2ccc(O)cc2[nH]1    ZINC000257967365
COc1ccc(CC#N)cc1O    ZINC000075545628
C[C@H]1c2cccc(O)c2NC1=O    ZINC000096529698
N#Cc1cc(N)c(O)c(CN)c1    ZINC000225722267
CCc1cc(N=[N+]=[N-])ccc1O    ZINC000225769718
Cn1nc(N)c2ccc(O)cc21    ZINC000040566620
C=CCN(C)c1cccc(O)c1    ZINC000140109629
Oc1ccc2c(c1)CCNCC2    ZINC000012506066
C=C(C)Nc1c(C)cccc1O    ZINC001174793550
Oc1cccc([C@H]2CCCN2)c1    ZINC000071482742
Oc1ccc(NCC2CC2)cc1    ZINC000037132194
N[C@H]1CCCc2c(O)cccc21    ZINC000034206218
N[C@@H]1CCc2cc(O)ccc2C1    ZINC000027549882
Oc1ccc([C@H]2CCCN2)cc1    ZINC000019391274
CC(C)=CNc1ccc(O)cc1    ZINC001174557489
N[C@H]1CCc2ccc(O)cc2C1    ZINC000013759807
CN1CCCc2c(O)cccc21    ZINC000001233340
C[C@@H]1CCNc2c(O)cccc21    ZINC000095829729
CC1(C)CNc2ccc(O)cc21    ZINC000083428708
C=C(C)Nc1ccc(C)c(O)c1    ZINC001174793514
CN1CCc2c(O)cccc2C1    ZINC000039645277
C[C@@H]1CCc2c(O)cccc2N1    ZINC000033883425
CCN1CCc2cc(O)ccc21    ZINC000039081769
NC1(Cc2ccc(O)cc2)CC1    ZINC000083825552
C=C(C)CNc1cccc(O)c1    ZINC000148185810
Oc1cccc(NCC2CC2)c1    ZINC000036883840
Oc1ccc2c(c1)CCCNC2    ZINC000084307400
C=C(C)Nc1ccc(O)cc1C    ZINC001174793665
C[C@H]1NCCc2cc(O)ccc21    ZINC000026721570
C/C=C(\C)Nc1ccc(O)cc1    ZINC001210794603
C=CNc1c(O)cccc1CC    ZINC001174792300
CN1CCc2cc(O)ccc2C1    ZINC000002002143
N[C@@H]1CCCc2c(O)cccc21    ZINC000034206219
Oc1ccc2c(c1)CCCCN2    ZINC000083428665
Nc1cc2c(cc1O)CCCC2    ZINC000004050402
C[C@H]1NCCc2ccc(O)cc21    ZINC000026721136
C=C(C)Nc1cc(C)ccc1O    ZINC001174794165
C=CCNCc1cccc(O)c1    ZINC000019875990
CC(C)=CNc1cccc(O)c1    ZINC001174556653
C/C=C(\C)Nc1cccc(O)c1    ZINC001210795177
C[C@@H]1NCCc2cc(O)ccc21    ZINC000026721564
C=C(C)CNc1ccc(O)cc1    ZINC000203637360
C=C(C)Nc1ccc(O)c(C)c1    ZINC001174789570
Oc1ccc2c(c1)CNCCC2    ZINC000086014454
C=C(C)Nc1cccc(C)c1O    ZINC001174789544
CN1CCc2ccc(O)cc2C1    ZINC000001727028
C=CNc1ccc(O)c(C)c1C    ZINC001174787626
C[C@H]1CCc2cccc(O)c2N1    ZINC000003886832
C=CNc1c(C)cc(O)cc1C    ZINC001174785484
Cc1cc2c(cc1O)CCNC2    ZINC000212165703
CC/C=C/Nc1cccc(O)c1    ZINC001170773762
C[C@H]1CCNc2c(O)cccc21    ZINC000095829730
C=C(C)Nc1ccc(C)cc1O    ZINC001174789095
C=C(C)Nc1cccc(O)c1C    ZINC001174794672
Oc1ccccc1CN1CCC1    ZINC000306762089
CCC/N=C/c1ccc(O)cc1    ZINC000013123005
C[C@H]1CCc2c(O)cccc2N1    ZINC000033883426
Oc1ccc([C@@H]2CCNC2)cc1    ZINC000071482727
C=C(C)Nc1cc(C)cc(O)c1    ZINC001174795271
C/C=C(\C)Nc1ccccc1O    ZINC001210795496
Oc1cccc(CN2CCC2)c1    ZINC000215303147
Oc1cccc(CNC2CC2)c1    ZINC000022171615
Oc1ccc(CNC2CC2)cc1    ZINC000022144072
N[C@H]1CCc2cc(O)ccc2C1    ZINC000027549885
C=CNc1ccc(CC)cc1O    ZINC001174787010
Oc1ccc(CN2CCC2)cc1    ZINC000307439054
N[C@H](c1ccc(O)cc1)C1CC1    ZINC000074340898
Oc1cccc(N2CCCC2)c1    ZINC000005161791
Oc1ccccc1[C@@H]1CCCN1    ZINC000040442613
C=CCNCc1ccccc1O    ZINC000019875781
CC/C=C/Nc1ccc(O)cc1    ZINC001170767094
Oc1cccc([C@@H]2CCCN2)c1    ZINC000040442604
C=CNc1cc(C)cc(C)c1O    ZINC001174783639
Oc1ccccc1[C@H]1CCCN1    ZINC000060118197
Oc1ccc([C@H]2CCNC2)cc1    ZINC000071482729
CN1CCCc2cccc(O)c21    ZINC000039346879
C[C@@H]1CNc2c(O)cccc2C1    ZINC000219365845
C=CCNCc1ccc(O)cc1    ZINC000019875723
CCN1Cc2ccc(O)cc2C1    ZINC000001655749
Cc1c(O)ccc2c1CCCN2    ZINC000085398956
Oc1ccc([C@@H]2CCCN2)cc1    ZINC000019391271
C=CNc1cc(C)c(O)cc1C    ZINC001174781442
N[C@@H](c1ccc(O)cc1)C1CC1    ZINC000074340895
Oc1ccc(N2CCCC2)cc1    ZINC000002004523
Nc1ccc(O)c2c1CCCC2    ZINC000039286343
C[C@@H]1NCCc2ccc(O)cc21    ZINC000026721131
C[C@H]1CNc2c(O)cccc2C1    ZINC000219365776
Oc1ccccc1CNC1CC1    ZINC000012396948
N[C@@H]1CCc2ccc(O)cc2C1    ZINC000013759806
C=CNc1cc(CC)ccc1O    ZINC001174782091
Oc1ccccc1N1CCCC1    ZINC000000156640
N[C@@H]1CCCc2cc(O)ccc21    ZINC000034206221
CC(C)=CNc1ccccc1O    ZINC001174556456
Cc1ccc(O)c2c1NCCC2    ZINC000000436648
C[C@@H]1CCc2cccc(O)c2N1    ZINC000003886831
N[C@H]1CCCc2cc(O)ccc21    ZINC000034206220
Oc1ccc(F)c(F)c1Cl    ZINC000036533694
Oc1c(F)cc(Cl)cc1F    ZINC000012359198
Oc1cc(F)cc(F)c1Cl    ZINC000000389677
Oc1cc(F)c(F)cc1Cl    ZINC000211671622
Oc1cc(F)c(Cl)cc1F    ZINC000211795560
Oc1c(F)cc(F)cc1Cl    ZINC000036533684
Oc1cc(F)c(F)c(Cl)c1    ZINC000114595330
Oc1cc(Cl)c(F)cc1F    ZINC000096328754
Oc1ccc(F)c(Cl)c1F    ZINC000204957249
Oc1ccc(Cl)c(F)c1F    ZINC000096373344
Oc1c(F)ccc(Cl)c1F    ZINC000002381671
Oc1cc(F)c(Cl)c(F)c1    ZINC000016158244
Oc1c(F)c(F)ccc1Cl    ZINC000039125751
Oc1c(F)ccc(F)c1Cl    ZINC000002382102
O=C1OC(=O)c2cc(O)ccc21    ZINC000098046304
O=C1OC(=O)c2c1cccc2O    ZINC000008100889
N#Cc1ccc(O)c([N+](=O)[O-])c1    ZINC000001510011
N#Cc1ccc(O)cc1[N+](=O)[O-]    ZINC000083138188
N#Cc1cccc(O)c1[N+](=O)[O-]    ZINC000026422636
N#Cc1c(O)cccc1[N+](=O)[O-]    ZINC000039238653
N#Cc1cc([N+](=O)[O-])ccc1O    ZINC000002738988
N#Cc1cc(O)cc([N+](=O)[O-])c1    ZINC000016125177
N#Cc1ccc([N+](=O)[O-])c(O)c1    ZINC000021985385
N#Cc1cc(O)ccc1[N+](=O)[O-]    ZINC000019075455
N#Cc1cccc([N+](=O)[O-])c1O    ZINC000002559908
N#Cc1ccc([N+](=O)[O-])cc1O    ZINC000001727636
Cc1csc2ccc(O)cc12    ZINC000039249105
Oc1cc2nccnc2cc1F    ZINC000006062878
C[C@@H]1c2cc(O)ccc2OC1=O    ZINC000100033388
C[C@@H]1c2cccc(O)c2OC1=O    ZINC000145602857
O=C(O)/C=C/c1cccc(O)c1    ZINC000000155996
Cc1cc(C=O)c(O)c(C=O)c1    ZINC000001081179
O=C(O)/C=C/c1ccc(O)cc1    ZINC000000039811
O=C/C(=C/O)c1cccc(O)c1    ZINC000307433188
O=C(O)/C=C/c1ccccc1O    ZINC000000895911
O=C(O)/C=C\c1ccc(O)cc1    ZINC000004632590
O=C1CCOc2cc(O)ccc21    ZINC000035570235
O=C/C(=C\O)c1cccc(O)c1    ZINC000383983922
O=C(O)/C=C\c1ccccc1O    ZINC000004632126
Cc1c2c(ccc1O)C(=O)CO2    ZINC000001583376
Cc1cc(O)cc2c1C(=O)CO2    ZINC000006760790
C[C@H]1c2cc(O)ccc2OC1=O    ZINC000021987258
C=COC(=O)c1ccccc1O    ZINC000000394054
O=C1CCc2ccc(O)cc2O1    ZINC000005063215
Cc1cc2c(c(O)c1)C(=O)CO2    ZINC000011764641
O=C1CCc2cc(O)c(O)cc21    ZINC000035881892
C[C@H]1c2cccc(O)c2OC1=O    ZINC000145603079
C[C@@H]1C(=O)Oc2cccc(O)c21    ZINC000100110600
C[C@H]1OC(=O)c2c1cccc2O    ZINC000000402381
O=C1CCOc2ccc(O)cc21    ZINC000004100203
O=CC(C=O)c1ccc(O)cc1    ZINC000139266661
C[C@@H]1OC(=O)c2c1cccc2O    ZINC000000402380
OCc1coc2cccc(O)c12    ZINC000039136512
Cc1cc(O)cc2c1C(=O)OC2    ZINC000238480595
O=C(O)/C=C\c1cccc(O)c1    ZINC000012410372
O=Cc1cc2c(cc1O)CCO2    ZINC000034090563
Cc1c2c(ccc1O)C(=O)OC2    ZINC000113484982
O=C1CCc2cc(O)ccc2O1    ZINC000005063213
Cc1cc(C=O)cc(C=O)c1O    ZINC000000332721
C[C@H]1C(=O)Oc2cccc(O)c21    ZINC000039136426
O=C1CCc2c1ccc(O)c2O    ZINC000078808769
O=C1NCc2cc(O)ccc2N1    ZINC000022007574
N#Cc1cc(O)c(O)c(CN)c1    ZINC000225722102
O=C1CNc2cc(O)ccc2N1    ZINC000076594699
Cc1noc2c1ccc(O)c2N    ZINC000045028241
COc1cc(C#N)cc(N)c1O    ZINC000078496439
O=CN/N=C\c1ccccc1O    ZINC000012416979
OCc1nc2cccc(O)c2[nH]1    ZINC000095922858
C#CCc1c(F)ccc(C)c1O    ZINC001249948853
COc1cc2[nH]ncc2cc1O    ZINC000032915146
C#CCc1cc(C)c(F)c(O)c1    ZINC001249949236
O=CN/N=C/c1ccccc1O    ZINC000001710916
OCc1nc2cc(O)ccc2[nH]1    ZINC000004243603
CC[n+]1cc2c(cccc2O)o1    ZINC000000399123
CCC(=O)c1ccc(C)cc1O    ZINC000000389176
Cc1ccc(O)cc1OC1CC1    ZINC001228068100
C/C=C\c1ccc(O)c(OC)c1    ZINC000012405001
CC(=O)c1cc(C)c(O)c(C)c1    ZINC000001555297
COc1ccc(O)c2c1CCC2    ZINC000002525558
CC(=O)CCc1ccccc1O    ZINC000001672065
Oc1ccccc1OCC1CC1    ZINC000034143567
Oc1cccc2c1CCC[C@H]2O    ZINC000003860882
CCC(=O)c1cccc(C)c1O    ZINC000034589123
COc1c(O)cccc1C1CC1    ZINC001250034813
C=CCc1cccc(O)c1OC    ZINC000032203848
CC(C)c1ccc(C=O)c(O)c1    ZINC000013589376
Oc1ccccc1OC1CCC1    ZINC000146673023
C[C@H](O)/C=C\c1ccccc1O    ZINC000005064269
Oc1ccc2c(c1)CCCCO2    ZINC000040543822
CC(C)c1cccc(C=O)c1O    ZINC000034370948
CC1(C)Cc2cccc(O)c2O1    ZINC000003881547
Cc1c(O)cccc1OC1CC1    ZINC001227432254
CC(=O)c1ccc(O)c(C)c1C    ZINC000039647906
CCC(=O)Cc1cccc(O)c1    ZINC000087180326
CC1(c2ccccc2O)COC1    ZINC000095933623
CC(C)c1ccc(O)c(C=O)c1    ZINC000004290793
C=CCc1ccc(O)c(OC)c1    ZINC000000001411
Oc1cccc(OC2CCC2)c1    ZINC000148547487
C/C=C/c1ccc(O)c(OC)c1    ZINC000000391122
CC(C)c1cc(O)ccc1C=O    ZINC000039103930
COc1ccc(O)cc1C1CC1    ZINC001250032708
Oc1ccc([C@H]2CCOC2)cc1    ZINC000072193150
CC(C)c1cc(C=O)ccc1O    ZINC000039103946
CC1(C)COc2ccc(O)cc21    ZINC000138075929
COc1cc(C2CC2)ccc1O    ZINC000196446889
Oc1ccc(OC2CCC2)cc1    ZINC000144313530
Oc1ccc(OCC2CC2)cc1    ZINC000034143568
C=C[C@@H](C)Oc1ccc(O)cc1    ZINC000052143156
C=C[C@H](C)Oc1cccc(O)c1    ZINC000052143163
CCC(=O)Cc1ccc(O)cc1    ZINC000013525026
COc1cc(O)ccc1C1CC1    ZINC000212186561
CCC(=O)c1ccc(O)c(C)c1    ZINC000001758837
CC1(C)Cc2cc(O)ccc2O1    ZINC000004758199
C[C@@H]1CCc2c1c(O)ccc2O    ZINC000004962357
C=CCc1cc(O)ccc1OC    ZINC000222310208
C=CCc1cc(OC)ccc1O    ZINC000001596288
CCCc1cccc(C=O)c1O    ZINC000034268664
C=C[C@@H](C)Oc1ccccc1O    ZINC000052143160
OCc1cc(C2CC2)ccc1O    ZINC001250035097
CC(=O)c1c(C)cc(C)cc1O    ZINC000002163632
CC(=O)c1cc(O)c(C)cc1C    ZINC000238136743
COc1ccc(C2CC2)cc1O    ZINC000212186650
CC(=O)CCc1ccc(O)cc1    ZINC000000154632
C=CCc1cccc(OC)c1O    ZINC000000395516
CCCC(=O)c1ccc(O)cc1    ZINC000000078215
CCc1ccc(O)c(C(C)=O)c1    ZINC000002510317
Cc1cc(O)ccc1OC1CC1    ZINC001227450089
C=C[C@H](C)Oc1ccc(O)cc1    ZINC000052143153
Cc1cccc(O)c1OC1CC1    ZINC001227139940
CC(=O)c1cc(C)c(C)cc1O    ZINC000000938866
C[C@@H](O)/C=C/c1ccccc1O    ZINC000012433140
CCC(=O)c1cc(C)ccc1O    ZINC000001845490
Oc1ccccc1[C@H]1CCCO1    ZINC000034213912
CC(=O)c1ccc(C)c(C)c1O    ZINC000039224660
Cc1cc(O)cc(OC2CC2)c1    ZINC001227472400
C[C@H]1CCc2c1c(O)ccc2O    ZINC000001686610
C/C=C/c1ccc(OC)c(O)c1    ZINC000002127297
CC(C)C(=O)c1ccc(O)cc1    ZINC000032144061
Oc1ccccc1[C@@H]1CCCO1    ZINC000034213911
CCC(=O)Cc1ccccc1O    ZINC000034087664
Oc1ccc([C@@H]2CCOC2)cc1    ZINC000072193149
CC(=O)c1c(C)cc(O)cc1C    ZINC000004831746
Oc1cccc(OCC2CC2)c1    ZINC000036765560
Oc1cccc2c1CCC[C@@H]2O    ZINC000003860881
C=C[C@H](C)Oc1ccccc1O    ZINC000052143159
C=CCc1ccc(O)c(CO)c1    ZINC000149260443
CCc1cc(C(C)=O)ccc1O    ZINC000034133820
CCC(=O)c1ccc(O)cc1C    ZINC000066079879
CCCc1ccc(O)c(C=O)c1    ZINC000039277427
Cc1ccc(O)c(OC2CC2)c1    ZINC001227538848
C=C[C@@H](C)Oc1cccc(O)c1    ZINC000052143166
CC(=O)c1cc(C)cc(C)c1O    ZINC000002381578
C=CCc1ccc(O)cc1OC    ZINC000034530612
C[C@H](O)/C=C/c1ccccc1O    ZINC000012433122
C=CCc1ccc(OC)c(O)c1    ZINC000000517281
C[C@@H](O)/C=C\c1ccccc1O    ZINC000005064270
CCCC(=O)c1ccccc1O    ZINC000001840965
Cc1cc(C=O)c(C)c(C)c1O    ZINC000088120891
C=Cc1cc(C)cc(OC)c1O    ZINC000001686355
CCc1cc(O)ccc1C(C)=O    ZINC000071463496
CC(=O)c1cc(C)c(O)cc1C    ZINC000001702331
CN(C)/C=N/c1ccc(O)cc1    ZINC000002386941
CN(C)/C=N\c1ccc(O)cc1    ZINC000100375305
N=C(N)CCc1ccc(O)cc1    ZINC000001439319
Nc1c(O)ccc2c1CCCN2    ZINC000085398958
C=C(C)Nc1cccc(N)c1O    ZINC001174794739
C=C(C)Nc1cc(N)ccc1O    ZINC001174793764
CN(C)/N=C/c1ccccc1O    ZINC000001604461
CN(C)/N=C\c1ccccc1O    ZINC000017173256
NN[C@@H]1CCc2cc(O)ccc21    ZINC000104558888
NN[C@H]1CCc2cc(O)ccc21    ZINC000104558882
Oc1ccc2c(c1)CNCCN2    ZINC000012650555
C=C(C)Nc1c(N)cccc1O    ZINC001174794988
Nc1ccc(O)c2c1CCCN2    ZINC000212193612
CC(C)(C)Cc1ccccc1O    ZINC000039247124
CCC[C@@H](C)c1ccccc1O    ZINC000001640041
Cc1ccc(O)cc1CC(C)C    ZINC000146759654
CC(C)(C)Cc1cccc(O)c1    ZINC000034104220
CCC(CC)c1cccc(O)c1    ZINC000118776437
CCCCc1cc(C)ccc1O    ZINC000005647497
Cc1cc(CC(C)C)ccc1O    ZINC000039249645
CCC(C)(C)c1ccccc1O    ZINC000002556749
CCCCCc1ccc(O)cc1    ZINC000002018962
CCC[C@H](C)c1ccccc1O    ZINC000002163562
CCc1ccc(O)c(C(C)C)c1    ZINC000028767118
Cc1ccc(O)c(CC(C)C)c1    ZINC000001718033
Cc1ccc(CC(C)C)c(O)c1    ZINC000141921508
CCC(C)(C)c1ccc(O)cc1    ZINC000001680640
Cc1cc(C(C)(C)C)ccc1O    ZINC000001586771
CC[C@H](C)c1cccc(C)c1O    ZINC000114557619
CC[C@H](C)c1ccc(C)c(O)c1    ZINC000148088954
CC[C@H](C)c1ccc(C)cc1O    ZINC000138979334
CC[C@H](C)c1ccc(O)cc1C    ZINC000143043813
Cc1ccc(CC(C)C)cc1O    ZINC000143125648
Cc1c(O)cccc1CC(C)C    ZINC000113418786
CC[C@H](C)c1cc(C)ccc1O    ZINC000005925484
Cc1ccc(C(C)(C)C)c(O)c1    ZINC000001679817
Cc1cc(C(C)C)cc(C)c1O    ZINC000034370651
CC[C@@H](C)c1ccc(O)cc1C    ZINC000143043615
CCC[C@@H](C)c1ccc(O)cc1    ZINC000001586324
CC[C@@H](C)c1ccc(O)c(C)c1    ZINC000034770405
CCC[C@H](C)c1ccc(O)cc1    ZINC000002041186
CC[C@@H](C)c1cc(C)ccc1O    ZINC000005922759
CCCCc1cccc(C)c1O    ZINC000034589427
CCCCc1cccc(O)c1C    ZINC000114654832
Cc1cc(O)cc(C(C)(C)C)c1    ZINC000005765144
CCCCc1ccc(O)cc1C    ZINC000113592523
CC[C@@H](C)c1cccc(O)c1C    ZINC000147265075
CCCCc1ccc(C)cc1O    ZINC000005647514
CCCc1c(O)ccc(C)c1C    ZINC000001587643
CCCCc1ccc(O)c(C)c1    ZINC000141671664
CC[C@@H](C)c1ccc(C)cc1O    ZINC000138979237
Cc1cccc(CC(C)C)c1O    ZINC000113418783
CC[C@H](C)c1cc(O)ccc1C    ZINC000199083471
CC[C@H](C)c1cccc(O)c1C    ZINC000147265225
Cc1ccc(C(C)(C)C)cc1O    ZINC000002582758
CC[C@H](C)c1cc(C)cc(O)c1    ZINC000141587665
CC[C@@H](C)c1cc(O)ccc1C    ZINC000199083456
CC[C@@H](C)c1cccc(C)c1O    ZINC000114557617
CCCCc1cc(O)ccc1C    ZINC000020231085
CC(C)(C)Cc1ccc(O)cc1    ZINC000001841314
CC(C)CCc1ccc(O)cc1    ZINC000001692497
CCCCc1cc(C)cc(O)c1    ZINC000141492228
CCCCCc1ccccc1O    ZINC000001569012
CCCc1cc(C)c(O)c(C)c1    ZINC000114058257
CCC(CC)c1ccc(O)cc1    ZINC000005819217
CCCCCc1cccc(O)c1    ZINC000005513530
CC[C@H](C)c1ccc(O)c(C)c1    ZINC000034770406
Cc1c(C)c(C)c(O)c(C)c1C    ZINC000001678140
Cc1cccc(O)c1C(C)(C)C    ZINC000005782381
Cc1ccc(O)c(C(C)(C)C)c1    ZINC000001085206
CC[C@@H](C)c1cc(C)cc(O)c1    ZINC000141587478
Cc1cc(O)ccc1CC(C)C    ZINC000156761733
Cc1cccc(C(C)(C)C)c1O    ZINC000001718847
Cc1cc(O)cc(CC(C)C)c1    ZINC000143185738
CCCCc1ccc(C)c(O)c1    ZINC000001569014
CC(C)CCc1cccc(O)c1    ZINC000113137307
CC[C@@H](C)c1ccc(C)c(O)c1    ZINC000148088750
CC(C)CCc1ccccc1O    ZINC000001692496
Cc1nc2ccc(O)cc2s1    ZINC000000225587
Oc1ccc(CN=C=S)cc1    ZINC000006092887
N#CCSc1ccccc1O    ZINC000050046915
Cc1ccc(O)c2cnsc21    ZINC000147241037
Nc1cc2sccc2c(O)c1    ZINC000601014766
Cc1nc2cc(O)ccc2s1    ZINC000000078988
Cc1cc2scnc2c(O)c1    ZINC000045236997
N#CCSc1ccc(O)cc1    ZINC000037995579
N#CCSc1cccc(O)c1    ZINC000127019025
Cc1nc2cccc(O)c2s1    ZINC000045236749
Cc1cc(SC#N)ccc1O    ZINC000000409898
Cc1cc(O)ccc1SC#N    ZINC000001680029
Cc1nc2c(cccc2O)s1    ZINC000045237021
Cc1cc(O)cc2scnc21    ZINC000044712752
O=[N+]([O-])/C=C/c1ccc(O)cc1    ZINC000000039663
O=[N+]([O-])/C=C\c1ccccc1O    ZINC000005063983
O=[N+]([O-])/C=C\c1ccc(O)cc1    ZINC000008617556
O=CNC(=O)c1ccccc1O    ZINC000043179070
NC(=O)C(=O)c1ccc(O)cc1    ZINC000078105563
O=C1COc2c(O)cccc2N1    ZINC000079057886
O=[N+]([O-])/C=C/c1cccc(O)c1    ZINC000002244055
O=[N+]([O-])/C=C/c1ccccc1O    ZINC000001688684
Cc1cc(O)cc2oc(=O)[nH]c21    ZINC000115747575
NC(=O)c1cc(C=O)ccc1O    ZINC000039147628
N=Cc1cccc(C(=O)O)c1O    ZINC000038176087
O=C1NCc2ccc(O)cc2O1    ZINC000166365796
O=[N+]([O-])/C=C\c1cccc(O)c1    ZINC000004829015
O=C1NCc2cccc(O)c2O1    ZINC000213865467
O=C1COc2cc(O)ccc2N1    ZINC000036259747
O=C1COc2ccc(O)cc2N1    ZINC000034518961
O=C1COc2cccc(O)c2N1    ZINC000040448536
[N-]=[N+]=NCc1cc(O)cc(O)c1    ZINC000035975637
N#CCCc1cc(O)ccc1F    ZINC000306588063
N#CCCc1ccc(O)cc1F    ZINC000214256842
N#CCCc1cc(F)ccc1O    ZINC000306922740
N#CCCc1c(O)cccc1F    ZINC000261115202
N#CCCc1cc(O)cc(F)c1    ZINC000306585292
N#CCCc1ccc(F)cc1O    ZINC000213867601
N#CCCc1cccc(O)c1F    ZINC000307010498
Cc1cc2c(ccc(O)c2F)[nH]1    ZINC000016697947
N#CCCc1cccc(F)c1O    ZINC000260398375
N#CCCc1ccc(O)c(F)c1    ZINC000198738597
N#CCCc1ccc(F)c(O)c1    ZINC000213867684
CNC(=O)c1ccc(O)c(C)c1    ZINC000095712353
CC(=O)NCc1ccc(O)cc1    ZINC000005856110
C=CNc1ccc(O)cc1OC    ZINC001174786931
N[C@@H]1COc2ccc(O)cc2C1    ZINC000196501084
N[C@H]1COc2c(O)cccc2C1    ZINC000225061972
C=CNc1c(O)cccc1OC    ZINC001174785513
CN(C)C(=O)c1ccc(O)cc1    ZINC000001750540
C=CNc1ccc(OC)cc1O    ZINC001174788164
Cc1ccc(CC(N)=O)cc1O    ZINC000143252639
CC(=O)c1ccc(O)c(C)c1N    ZINC000095080050
C=CNc1cccc(O)c1OC    ZINC001174792063
CC(=O)Nc1c(C)cccc1O    ZINC000006071696
CNCC(=O)c1cccc(O)c1    ZINC000002576822
Oc1ccc(O)c2c1CCNC2    ZINC000104675929
CC(=O)CNc1ccc(O)cc1    ZINC000079467116
Cc1cc(/C=N/O)cc(C)c1O    ZINC000002529984
CNC(=O)c1c(C)cccc1O    ZINC000095712042
CCC(=O)c1ccc(N)cc1O    ZINC000000158049
CC/C(=N\O)c1ccc(O)cc1    ZINC000012138671
Oc1cccc2c1CNC[C@H]2O    ZINC000039243584
CC(=O)N(C)c1ccc(O)cc1    ZINC000001680641
CCC(=O)c1cc(O)ccc1N    ZINC000045329469
C/C(Cc1ccc(O)cc1)=N/O    ZINC000033843849
CCC(=NO)c1ccc(O)cc1    ZINC000254301501
C=C(C)Nc1cccc(O)c1O    ZINC001174789377
CON=Cc1cc(C)ccc1O    ZINC000379331076
CNC(=O)Cc1ccc(O)cc1    ZINC000039341300
CON=C(C)c1ccccc1O    ZINC000379330974
Oc1cccc2c1CNC[C@@H]2O    ZINC000039243583
CNCC(=O)c1ccc(O)cc1    ZINC000034929116
Cc1cc(O)cc(CC(N)=O)c1    ZINC001250082721
CCc1cc(C(N)=O)ccc1O    ZINC000095711072
CCC(=O)Nc1cccc(O)c1    ZINC000000146666
Cc1cc(C=NO)cc(C)c1O    ZINC000252369967
CON=Cc1cccc(C)c1O    ZINC000378851155
Oc1ccc2c(c1)[C@@H](O)CNC2    ZINC000033610685
CC(=O)CNc1cccc(O)c1    ZINC001167632252
CCNC(=O)c1ccccc1O    ZINC000005650418
CC(=O)Nc1ccc(O)cc1C    ZINC000006070102
CON=C(C)c1cccc(O)c1    ZINC000307995330
C/C(=N\O)c1cc(C)ccc1O    ZINC000100930293
CC(=O)Nc1cc(C)ccc1O    ZINC000000164616
C[C@H](C(N)=O)c1cccc(O)c1    ZINC000077908425
C[C@H](N)C(=O)c1cccc(O)c1    ZINC000082403593
CCON=Cc1ccc(O)cc1    ZINC000308172730
Oc1ccc2c(c1)OCCNC2    ZINC000107160563
Oc1ccc([C@@H]2NCCO2)cc1    ZINC000058491896
Cc1cc(C(N)=O)cc(C)c1O    ZINC000072207487
CNC(=O)c1ccc(C)c(O)c1    ZINC000019837274
Cc1ccc(C(N)=O)c(O)c1C    ZINC000204010482
C/C(Cc1cccc(O)c1)=N\O    ZINC000100090866
Oc1ccc2c(c1)CNCCO2    ZINC000047218773
C=C(C)Nc1ccc(O)cc1O    ZINC001174790543
CCc1cccc(C(N)=O)c1O    ZINC000090415661
C/C(Cc1ccc(O)cc1)=N\O    ZINC000100059651
C=CNc1ccc(OC)c(O)c1    ZINC001174781433
CCON=Cc1ccccc1O    ZINC000379334506
Cc1cc(CC(N)=O)ccc1O    ZINC000148736180
CC(=O)Nc1cc(O)ccc1C    ZINC000033605947
CC(=O)Nc1cccc(C)c1O    ZINC000196861716
CN(C)C(=O)c1cccc(O)c1    ZINC000004834481
CON=C(C)c1ccc(O)cc1    ZINC000307982012
N[C@H]1COc2cc(O)ccc2C1    ZINC000064874260
CCOc1cccc(C=N)c1O    ZINC000005810074
Cc1ccc(O)cc1CC(N)=O    ZINC001250083249
NC(=O)CCc1ccc(O)cc1    ZINC000002556352
Oc1cc2c(cc1O)CNCC2    ZINC000003847413
CCC(=O)Nc1ccc(O)cc1    ZINC000000001888
CC(=O)NCc1ccccc1O    ZINC000014443921
CCOC(=N)c1ccc(O)cc1    ZINC000100009466
O=CNCCc1ccc(O)cc1    ZINC000032143186
Cc1cccc(CC(N)=O)c1O    ZINC000147463361
CC/C(=N\O)c1ccccc1O    ZINC000000159217
C/C(=N/O)c1cc(C)ccc1O    ZINC000005002519
NC(=O)CCc1ccccc1O    ZINC000001433352
CNC(=O)c1cccc(C)c1O    ZINC000019837286
Oc1ccc([C@H]2NCCO2)cc1    ZINC000058491898
CNC(=O)Cc1cccc(O)c1    ZINC000042417921
C[C@@H](C(N)=O)c1cccc(O)c1    ZINC000077908430
Cc1ccc(O)c(CC(N)=O)c1    ZINC000143388754
Cc1c(O)cccc1CC(N)=O    ZINC000145825029
N[C@H]1COc2ccc(O)cc2C1    ZINC000196501090
OCC/N=C/c1ccc(O)cc1    ZINC000002143522
CCc1ccc(C(N)=O)c(O)c1    ZINC000095711155
CNC(=O)c1ccc(C)cc1O    ZINC000019837288
CN(C)c1ccc(C=O)c(O)c1    ZINC000016124794
CNC(=O)c1cc(O)ccc1C    ZINC000095712191
C=CNc1ccc(O)c(OC)c1    ZINC001174783051
CC(=O)NCc1cccc(O)c1    ZINC000038032043
CC(=O)Nc1ccc(C)c(O)c1    ZINC000005781872
COC(=N)c1ccc(O)c(C)c1    ZINC000104149618
CN(C)C(=O)c1ccccc1O    ZINC000001750530
CC(=O)Nc1cc(C)cc(O)c1    ZINC000079019653
CCNC(=O)c1ccc(O)cc1    ZINC000019837332
NC(=O)CCc1cccc(O)c1    ZINC000116679782
CC(=O)N(C)c1ccccc1O    ZINC000001672939
C=CNc1cc(OC)ccc1O    ZINC001174782597
Oc1ccc2c(c1)[C@H](O)CNC2    ZINC000033610684
Cc1ccc(CC(N)=O)c(O)c1    ZINC001250080640
Cc1cc(O)ccc1CC(N)=O    ZINC000238482286
CCON=Cc1cccc(O)c1    ZINC000388426015
CCC(=O)Nc1ccccc1O    ZINC000000244298
C[C@@H](N)C(=O)c1cccc(O)c1    ZINC000082403594
CCC(=O)c1ccc(O)c(N)c1    ZINC000036262897
C/C(=N\O)c1ccc(C)cc1O    ZINC000005542509
CCC(=O)c1cc(N)ccc1O    ZINC000000058200
CCc1ccc(O)c(C(N)=O)c1    ZINC000095711195
CNC(=O)Cc1ccccc1O    ZINC000082367653
CN(C)c1ccc(O)c(C=O)c1    ZINC000016124798
N[C@@H]1COc2c(O)cccc2C1    ZINC000225062017
CC(=O)Nc1ccc(O)c(C)c1    ZINC000001747085
N[C@@H]1COc2cc(O)ccc2C1    ZINC000064874262
CC(=O)c1cc(C)cc(N)c1O    ZINC000002569642
C/C(Cc1ccccc1O)=N\O    ZINC000100090832
CCNC(=O)c1cccc(O)c1    ZINC000019837315
CC/C(=N/O)c1ccc(O)cc1    ZINC000100010444
CC(=O)Nc1ccc(C)cc1O    ZINC000000409297
CNC(=O)c1cc(C)ccc1O    ZINC000019837278
N=C(N)NCc1ccc(O)cc1    ZINC000040880985
NC(N)=NCc1cccc(O)c1    ZINC000196287863
NC(N)=NCc1ccccc1O    ZINC000203846442
CCCN(C)c1cccc(O)c1    ZINC000034104119
CC[C@H](N)Cc1ccc(O)cc1    ZINC000036778970
Cc1ccc(O)c(CN(C)C)c1    ZINC000039988300
C[C@@H](N)CCc1ccc(O)cc1    ZINC000002567330
CNCc1cc(C)c(O)c(C)c1    ZINC000026515642
Cc1ccc(CN(C)C)cc1O    ZINC000258047100
CC(C)CNc1ccc(O)cc1    ZINC000037131862
CC[C@@H](N)Cc1ccc(O)cc1    ZINC000036778972
Cc1cc(O)c(C(C)C)cc1N    ZINC000000052617
CN(C)CCc1cccc(O)c1    ZINC000033645816
CCN(C)Cc1ccccc1O    ZINC000113750544
CC(C)CNc1cccc(O)c1    ZINC000020193220
CCN[C@@H](C)c1ccccc1O    ZINC000019442414
CN[C@H](C)Cc1ccccc1O    ZINC000002034673
Cc1ccc(O)cc1CN(C)C    ZINC001238101982
CC[C@H](C)c1ccc(N)c(O)c1    ZINC000000373620
CC[C@@H](C)Nc1ccc(O)cc1    ZINC000037132004
CC(C)NCc1ccc(O)cc1    ZINC000019880352
CN[C@@H](C)Cc1ccc(O)cc1    ZINC000000000615
CCCNCc1ccc(O)cc1    ZINC000004107140
CCN(CC)c1cccc(O)c1    ZINC000000388040
CCN(C)Cc1ccc(O)cc1    ZINC000149713726
Cc1c(C)c(O)c(C)c(C)c1N    ZINC000098095497
CN(C)CCc1ccccc1O    ZINC000082008814
CCCNCc1ccccc1O    ZINC000019519526
CCN[C@@H](C)c1cccc(O)c1    ZINC000019476232
CC(C)(C)c1cccc(N)c1O    ZINC000034345719
CCN[C@H](C)c1cccc(O)c1    ZINC000019476234
C[C@@H](c1cccc(O)c1)N(C)C    ZINC000003591018
CCN[C@H](C)c1ccccc1O    ZINC000019442416
CC[C@H](C)Nc1cccc(O)c1    ZINC000020193965
Cc1cc(O)cc(CN(C)C)c1    ZINC001232880453
NCCCCc1ccc(O)cc1    ZINC000035785367
CC(C)(C)c1ccc(N)c(O)c1    ZINC000034526784
CN(C)CCc1ccc(O)cc1    ZINC000000160784
CCN(CC)c1ccc(O)cc1    ZINC000005316449
CC[C@H](C)c1ccc(O)c(N)c1    ZINC000000157393
CCCNCc1cccc(O)c1    ZINC000019439634
CCCCNc1ccc(O)cc1    ZINC000001596279
CN[C@@H](C)Cc1ccccc1O    ZINC000001681229
CCCNc1ccc(O)c(C)c1    ZINC000086492565
CC(C)(C)c1ccc(N)cc1O    ZINC000088189868
CC[C@@H](C)c1ccc(N)c(O)c1    ZINC000000373619
Cc1cc(CCN)cc(C)c1O    ZINC000020424079
Cc1ccc(CN(C)C)c(O)c1    ZINC000039414366
CC(C)(C)c1ccc(O)c(N)c1    ZINC000003074877
CCCCNc1cccc(O)c1    ZINC000020193933
CC[C@@H](C)c1ccc(O)c(N)c1    ZINC000000157391
CC(C)(N)Cc1ccc(O)cc1    ZINC000005440114
C[C@H](c1cccc(O)c1)N(C)C    ZINC000001577510
Cc1cccc(O)c1CN(C)C    ZINC001237483780
CC(C)NCc1cccc(O)c1    ZINC000019880947
CC[C@H](C)Nc1ccc(O)cc1    ZINC000037132005
CC(C)(C)c1cc(N)ccc1O    ZINC000034530712
Cc1cccc(CN(C)C)c1O    ZINC000006071716
CC(C)NCc1ccccc1O    ZINC000005522555
Cc1c(O)cccc1CN(C)C    ZINC000034153950
CN[C@H](C)Cc1ccc(O)cc1    ZINC000000394355
CCN(C)Cc1cccc(O)c1    ZINC000147936316
C[C@H](N)CCc1ccc(O)cc1    ZINC000002567331
Cc1cc(CN(C)C)ccc1O    ZINC000039082185
CC[C@@H](C)Nc1cccc(O)c1    ZINC000020193963
Oc1cc(F)c(F)c(F)c1F    ZINC000034615166
Oc1c(F)c(F)cc(F)c1F    ZINC000000406984
Nc1nsc2cc(O)ccc12    ZINC000307274204
Nc1nc2cccc(O)c2s1    ZINC000045237457
C#CCc1ccc(Cl)cc1O    ZINC001249949888
Nc1nc2ccc(O)cc2s1    ZINC000000330070
C#CCc1cccc(Cl)c1O    ZINC001249949376
Nc1nc2c(cccc2O)s1    ZINC000017158381
C#CCc1cccc(O)c1Cl    ZINC001249949490
Nc1nc2cc(O)ccc2s1    ZINC000034245836
C#CCc1ccc(Cl)c(O)c1    ZINC001249949097
C#CCc1c(O)cccc1Cl    ZINC001249949508
Oc1ccc2[nH]c(=S)[nH]c2c1    ZINC000010536882
C#CCc1cc(O)cc(Cl)c1    ZINC001249947407
C#CCc1cc(Cl)ccc1O    ZINC001249949456
C#CCc1ccc(O)cc1Cl    ZINC001249948726
Nc1nsc2ccc(O)cc12    ZINC000038665533
O=Cc1cc(O)c(C=O)cc1O    ZINC000038220408
O=Cc1cc2c(cc1O)OCO2    ZINC000011919706
O=Cc1cc(C=O)c(O)cc1O    ZINC000003843451
O=Cc1cc(O)c(O)c(C=O)c1    ZINC000013481372
O=Cc1ccc2c(c1O)OCO2    ZINC000034560134
O=Cc1cc(C(=O)O)ccc1O    ZINC000004737352
O=C1COc2cc(O)cc(O)c21    ZINC000001562288
O=Cc1ccc(C(=O)O)cc1O    ZINC000001767839
O=Cc1ccc(O)c(C(=O)O)c1    ZINC000001655486
O=Cc1ccc(O)c(C=O)c1O    ZINC000021996255
O=C(O)C(=O)c1ccc(O)cc1    ZINC000001529704
O=Cc1cccc(C(=O)O)c1O    ZINC000000507925
O=C1OCc2cc(O)cc(O)c21    ZINC000013328559
O=Cc1ccc(C=O)c(O)c1O    ZINC000034578645
O=Cc1cc2c(c(O)c1)OCO2    ZINC000021984745
O=Cc1ccc(C(=O)O)c(O)c1    ZINC000004655012
O=C1Cc2ccc(O)c(O)c2O1    ZINC000096331064
O=C1COc2c1ccc(O)c2O    ZINC000001670007
O=C1CCc2c1c(O)ccc2F    ZINC000034514787
N=Cc1cc([N+](=O)[O-])ccc1O    ZINC000001616097
O=Cc1ccc(O)c(B(O)O)c1    ZINC000642814685
O=C1CCc2cc(F)c(O)cc21    ZINC000039952303
O=Cc1cc(B(O)O)ccc1O    ZINC000169978251
O=Nc1ccc(O)c(/C=N\O)c1    ZINC000008580636
O=C1CCc2c1ccc(O)c2F    ZINC000225410221
O=Nc1ccc(O)c(/C=N/O)c1    ZINC000104176803
O=C1CCc2cc(O)cc(F)c21    ZINC000086033108
O=C1CCc2cc(F)cc(O)c21    ZINC000238698523
C=CCSc1ccccc1O    ZINC000050046760
C=CCSc1cccc(O)c1    ZINC000158835672
Oc1ccc(SC2CC2)cc1    ZINC000147558155
C=CCSc1ccc(O)cc1    ZINC000014589157
CC(=O)c1cc(O)c(O)cc1C    ZINC000104458322
CCc1ccc(O)c(C(=O)O)c1    ZINC000003592644
Cc1ccc(C)c(C(=O)O)c1O    ZINC000001609712
CCC(=O)c1c(O)cccc1O    ZINC000075547037
O=C(O)CCc1cccc(O)c1    ZINC000000156346
COC(=O)c1c(C)cccc1O    ZINC000014488785
CC(=O)OCc1cccc(O)c1    ZINC000014443733
COC(=O)Cc1ccc(O)cc1    ZINC000000395674
COC(=O)c1cc(C)cc(O)c1    ZINC000034265219
COC(=O)c1cc(O)ccc1C    ZINC000021303519
CCc1ccc(C(=O)O)cc1O    ZINC000022008290
CCOC(=O)c1ccc(O)cc1    ZINC000000001392
COC(=O)c1cccc(C)c1O    ZINC000000166806
Oc1cccc(O)c1OC1CC1    ZINC001227031800
COc1ccc(O)cc1C(C)=O    ZINC000002525267
CCc1cc(O)ccc1C(=O)O    ZINC000059970192
COc1cc(C)cc(C=O)c1O    ZINC000004290756
Oc1cc(O)cc(OC2CC2)c1    ZINC001225365716
CC(=O)Cc1cc(O)cc(O)c1    ZINC000015113285
Oc1ccccc1C1OCCO1    ZINC000001704550
Oc1ccc(O)c(OC2CC2)c1    ZINC001227405354
COc1ccc(O)c(C(C)=O)c1    ZINC000000160317
COC(=O)c1cc(C)ccc1O    ZINC000000162965
C[C@@H](C(=O)O)c1ccc(O)cc1    ZINC000000901642
Cc1cc(O)cc(C)c1C(=O)O    ZINC000004202921
CCC(=O)c1ccc(O)c(O)c1    ZINC000001691674
COCc1cc(C=O)ccc1O    ZINC000075547061
CC(=O)c1cc(CO)ccc1O    ZINC000149762453
Cc1cc(C)c(C(=O)O)c(O)c1    ZINC000001701221
Cc1cc(CC(=O)O)ccc1O    ZINC000013542637
CCOC(=O)c1cccc(O)c1    ZINC000000388755
COc1ccc(C(C)=O)c(O)c1    ZINC000000001906
C[C@H](C(=O)O)c1ccc(O)cc1    ZINC000000901641
CC(=O)c1c(O)ccc(C)c1O    ZINC000003124734
Cc1cc(O)ccc1CC(=O)O    ZINC000034200481
Oc1cccc(C2(O)COC2)c1    ZINC000095627024
CCC(=O)c1cc(O)ccc1O    ZINC000000158042
COc1cc(CC=O)ccc1O    ZINC000000895803
CC(=O)c1ccc(O)c(C)c1O    ZINC000000163302
Oc1ccc(OC2COC2)cc1    ZINC000212238608
CC(=O)c1ccc(O)c(CO)c1    ZINC000000507760
Cc1c(C)c(C(=O)O)ccc1O    ZINC000059561059
CCOc1cc(O)cc(C=O)c1    ZINC000091301726
Cc1ccc(C(=O)O)c(O)c1C    ZINC000006070726
Cc1cc(O)c(C)c(C(=O)O)c1    ZINC000001697898
CCc1ccc(C(=O)O)c(O)c1    ZINC000001609713
O=C(CCO)c1ccc(O)cc1    ZINC000013118172
COc1cc(C)cc(O)c1C=O    ZINC000001727360
COC(=O)c1cccc(O)c1C    ZINC000039236429
COc1cccc(C(C)=O)c1O    ZINC000001678784
CCOc1cc(O)ccc1C=O    ZINC000072219725
Cc1cc(C(=O)O)cc(C)c1O    ZINC000000156581
CCc1cc(C(=O)O)ccc1O    ZINC000035585953
COCC(=O)c1ccc(O)cc1    ZINC000013480979
CCOC(=O)c1ccccc1O    ZINC000000157490
C[C@@H](C(=O)O)c1ccccc1O    ZINC000005226523
COC(=O)c1ccc(O)cc1C    ZINC000039212859
CCOc1cccc(C=O)c1O    ZINC000001720165
CCOc1ccc(O)c(C=O)c1    ZINC000003887940
COC(=O)c1ccc(O)c(C)c1    ZINC000021303598
COC(=O)Cc1ccccc1O    ZINC000000397535
COc1cc(C)c(C=O)c(O)c1    ZINC000004137043
CCC(=O)c1ccc(O)cc1O    ZINC000000155598
COc1ccc(C(C)=O)cc1O    ZINC000001656180
COc1cccc(O)c1C(C)=O    ZINC000000164091
COc1cc(C=O)c(O)cc1C    ZINC000004290753
CCOc1ccc(C=O)cc1O    ZINC000000332563
CCC(=O)Oc1ccc(O)cc1    ZINC000034049668
CCc1c(O)cccc1C(=O)O    ZINC000034752596
COc1cc(O)ccc1C(C)=O    ZINC000004166509
Oc1cccc(OC2COC2)c1    ZINC000212238508
O=C(O)CCc1ccc(O)cc1    ZINC000008383206
CCc1cccc(O)c1C(=O)O    ZINC000013514880
COc1c(C)c(C=O)ccc1O    ZINC000034741198
COc1cc(C)c(O)c(C=O)c1    ZINC000004290755
COC(=O)c1ccc(C)c(O)c1    ZINC000001608475
COc1cc(C(C)=O)ccc1O    ZINC000000162515
CC(=O)c1c(C)cc(O)cc1O    ZINC000001713872
Cc1cc(C=O)c(O)c(CO)c1    ZINC000003124973
Oc1ccccc1C1(O)COC1    ZINC000238727427
Oc1ccc2c(c1)OCCCO2    ZINC000034974975
CCOc1cc(C=O)ccc1O    ZINC000002567934
COC(=O)c1ccc(C)cc1O    ZINC000000395010
COc1cc(O)cc(C(C)=O)c1    ZINC000095764578
Oc1cccc2c1OCCCO2    ZINC000034242583
COc1cc(C)c(C=O)cc1O    ZINC000021987952
COc1ccc(C=O)c(O)c1C    ZINC000038973171
Cc1cccc(CC(=O)O)c1O    ZINC000084428322
Cc1c(C)c(C=O)c(O)cc1O    ZINC000001713890
C[C@H](C(=O)O)c1ccccc1O    ZINC000005226518
Oc1ccccc1OC1COC1    ZINC000212238419
Oc1ccc(C2(O)COC2)cc1    ZINC000095627023
O=C(O)CCc1ccccc1O    ZINC000000153019
CC(=O)c1c(O)cc(C)cc1O    ZINC000021298191
COc1c(O)cccc1C(C)=O    ZINC000039071978
CC(=O)c1cc(C)c(O)c(O)c1    ZINC000013334353
Cc1cc(O)c(C(=O)O)cc1C    ZINC000001609711
Cc1cc(C)c(O)c(C(=O)O)c1    ZINC000005276973
Cc1ccc(CC(=O)O)cc1O    ZINC000000336548
COC(=O)Cc1cccc(O)c1    ZINC000002006465
COc1cc(C=O)cc(C)c1O    ZINC000001402313
CC(=O)Cc1ccc(O)c(O)c1    ZINC000002598081
CC1(C)Oc2cccc(O)c2O1    ZINC000000401313
CCOc1ccc(C=O)c(O)c1    ZINC000003281055
CCC(=O)Oc1cccc(O)c1    ZINC000001685548
CCc1cccc(C(=O)O)c1O    ZINC000001600326
CC1(C)Oc2ccc(O)cc2O1    ZINC000034247279
CC(=O)c1cc(O)c(C)cc1O    ZINC000003051350
Cc1cc(O)c(C=O)c(C)c1O    ZINC000001748824
Cc1cc(C(=O)O)c(C)cc1O    ZINC000095093041
COc1cc(C(=N)N)ccc1O    ZINC000001439359
CNC(=O)c1ccc(N)c(O)c1    ZINC000070131282
Cc1ccc(O)c(C(=O)NN)c1    ZINC000000162083
NCc1cc(C=O)cc(N)c1O    ZINC000225721395
N=C(N)[C@@H](O)c1ccc(O)cc1    ZINC000138019697
Cc1ccc(C(=O)NN)cc1O    ZINC000022161435
NCC(=O)Nc1ccccc1O    ZINC000034121669
N/C(Cc1ccc(O)cc1)=N\O    ZINC000005252868
NN[C@H]1COc2cc(O)ccc21    ZINC000019396611
Cc1cccc(C(=O)NN)c1O    ZINC000001627232
CNNC(=O)c1ccccc1O    ZINC000034491372
NNC(=O)Cc1ccccc1O    ZINC000000397409
CNC(=O)Nc1ccc(O)cc1    ZINC000001601880
NNC(=O)Cc1cccc(O)c1    ZINC000042417775
Cc1ccc(/C(N)=N/O)cc1O    ZINC000228788132
CNC(=O)c1ccc(N)cc1O    ZINC000070187032
CC(=O)Nc1ccc(O)c(N)c1    ZINC000001847912
CN(C)c1ccc(N=O)c(O)c1    ZINC000030834178
CC(=O)Nc1cc(N)ccc1O    ZINC000036532779
NC(=O)CNc1ccccc1O    ZINC000001680922
NC(=O)NCc1cccc(O)c1    ZINC000038032327
NC(=O)NCc1ccccc1O    ZINC000136335374
COc1cc(/C=N\N)ccc1O    ZINC000098175580
NC(=O)CNc1cccc(O)c1    ZINC000005420644
NN[C@@H]1COc2cc(O)ccc21    ZINC000019396609
CN(C(N)=O)c1ccc(O)cc1    ZINC000019281575
COc1ccc(/C=N\N)cc1O    ZINC000034771208
NNC(=O)Cc1ccc(O)cc1    ZINC000002387672
NC(=O)[C@H](N)c1ccc(O)cc1    ZINC000013354094
C=CNc1cc(N)c(O)cc1O    ZINC001174786812
Cc1ccc(C(=O)NN)c(O)c1    ZINC000019515577
NCC(=O)Nc1ccc(O)cc1    ZINC000001671837
NC(=O)CNc1ccc(O)cc1    ZINC000145031047
N=C(N)[C@H](O)c1ccc(O)cc1    ZINC000138019607
C=CCc1c(F)ccc(C)c1O    ZINC001249956513
C=C(C)Cc1ccc(F)c(O)c1    ZINC001250244054
Oc1ccc(CC2CC2)cc1F    ZINC000095723504
C=C(C)Cc1ccc(O)c(F)c1    ZINC001250241359
Oc1cc(CC2CC2)ccc1F    ZINC000095721588
Cc1cc(C2CC2)cc(O)c1F    ZINC001250034886
C=C(C)Cc1cc(O)cc(F)c1    ZINC001250244069
CCc1ccc(O)c(B(O)O)c1    ZINC000205108717
C=C(C)Cc1cccc(O)c1F    ZINC001250243996
Oc1cc(F)cc(CC2CC2)c1    ZINC000095719941
Oc1ccc(CC2CC2)c(F)c1    ZINC000095722433
C=C(C)Cc1cc(O)ccc1F    ZINC001250244367
Oc1cccc(F)c1CC1CC1    ZINC000095720641
Oc1cccc(CC2CC2)c1F    ZINC000095712676
Oc1ccc(F)c(CC2CC2)c1    ZINC000238727653
C=C(C)Cc1ccc(O)cc1F    ZINC001250241293
C=C(C)Cc1c(O)cccc1F    ZINC001250246422
CCc1cc(B(O)O)ccc1O    ZINC000238309943
C=C(C)Cc1cc(F)ccc1O    ZINC000002540327
C=C(C)Cc1ccc(F)cc1O    ZINC001250244192
C=CCc1cc(C)c(F)c(O)c1    ZINC001249956594
Oc1c(F)cccc1CC1CC1    ZINC000095723085
C[Si](C)(C)c1cccc(O)c1    ZINC000195760962
CCc1cccc(B(O)O)c1O    ZINC000238294511
C[Si](C)(C)c1ccccc1O    ZINC000195760961
Oc1ccc(F)cc1CC1CC1    ZINC000095719684
C=C(C)Cc1cccc(F)c1O    ZINC000575558458
Cc1ccc(F)c(C2CC2)c1O    ZINC001250034955
C[Si](C)(C)c1ccc(O)cc1    ZINC000169814084
Oc1cc(F)ccc1CC1CC1    ZINC000095723584
Cc1cc(B(O)O)cc(C)c1O    ZINC000169748151
COCCc1ccc(O)cc1C    ZINC001249938892
CC[C@@H](C)c1ccc(O)c(O)c1    ZINC000013510605
Cc1ccc([C@@H](C)CO)c(O)c1    ZINC000014588600
CC(C)Cc1ccc(O)cc1O    ZINC000034195613
COc1ccc(C(C)C)cc1O    ZINC000013551735
CCCc1cc(O)ccc1OC    ZINC000060031762
COc1cc(O)ccc1C(C)C    ZINC000080169959
CC[C@@H](C)Oc1ccc(O)cc1    ZINC000034174375
COCCc1cccc(C)c1O    ZINC001249938937
CCOCCc1ccc(O)cc1    ZINC000079753076
CCCc1cccc(O)c1OC    ZINC000034233788
CC(C)(C)c1ccc(O)c(O)c1    ZINC000000388150
C[C@@H](O)CCc1ccccc1O    ZINC000002044044
CC[C@@H](C)Oc1cccc(O)c1    ZINC000036896978
CCCc1ccc(O)c(OC)c1    ZINC000000494255
CC(C)(C)c1cc(O)ccc1O    ZINC000000388085
COCCc1cccc(O)c1C    ZINC001249939693
CC[C@H](C)Oc1ccc(O)cc1    ZINC000034174376
Cc1ccc(OC(C)C)cc1O    ZINC000072221222
COCCc1cc(O)ccc1C    ZINC001249938291
COCCc1cc(C)cc(O)c1    ZINC001249939904
CC[C@H](O)c1cc(C)ccc1O    ZINC000003846804
CCCCOc1cccc(O)c1    ZINC000001668532
CCc1cc(O)c(CC)cc1O    ZINC000019075665
CC(C)(C)c1cccc(O)c1O    ZINC000005439895
CCCc1cc(O)c(C)cc1O    ZINC000035585810
OCCCCc1ccc(O)cc1    ZINC000002566751
CCCCOc1ccc(O)cc1    ZINC000001690127
COCCCc1ccccc1O    ZINC000118167740
CCOc1c(C)cc(O)cc1C    ZINC000059904049
CC[C@H](C)c1ccc(O)c(O)c1    ZINC000013510608
COCCCc1cccc(O)c1    ZINC000584648676
C[C@H](O)CCc1ccc(O)cc1    ZINC000000506563
COCCc1ccc(O)c(C)c1    ZINC000196453803
Cc1cc(O)ccc1OC(C)C    ZINC000036194375
CCOc1cc(C)c(O)cc1C    ZINC000036200207
CC(C)COc1ccccc1O    ZINC000000061953
Cc1cc(O)cc(OC(C)C)c1    ZINC000032150627
Cc1ccc([C@H](C)CO)c(O)c1    ZINC000014588601
Cc1ccc(O)cc1OC(C)C    ZINC000095710644
COCCc1ccc(C)c(O)c1    ZINC001249937688
CCOCCc1cccc(O)c1    ZINC001249940338
CCCCc1cc(O)ccc1O    ZINC000001654155
CCCc1ccc(O)c(CO)c1    ZINC000038234176
Cc1cccc(O)c1OC(C)C    ZINC000034479086
CCOCCc1ccccc1O    ZINC000082100603
CC(C)COc1cccc(O)c1    ZINC000032006377
C[C@H](O)CCc1ccccc1O    ZINC000001690861
Cc1ccc(O)c(OC(C)C)c1    ZINC000095710580
COCCc1cc(C)ccc1O    ZINC000143416040
CCCCc1ccc(O)cc1O    ZINC000003630922
C[C@@H](O)CCc1ccc(O)cc1    ZINC000000506564
COCCc1ccc(C)cc1O    ZINC001249939237
Cc1cc(O)c(C(C)C)cc1O    ZINC000100292063
COc1ccc(O)cc1C(C)C    ZINC000002507090
Cc1c(C)c(O)c(C)c(C)c1O    ZINC000001594238
CC[C@@H](C)Oc1ccccc1O    ZINC000034370825
CCCCc1ccc(O)c(O)c1    ZINC000001533190
CC(C)OCc1cccc(O)c1    ZINC000072209355
Cc1ccc(C(C)C)c(O)c1O    ZINC000096035800
CC(C)c1ccc(O)c(CO)c1    ZINC000145013205
Cc1c(O)cccc1OC(C)C    ZINC000036896603
CC(C)(C)c1ccc(O)cc1O    ZINC000033505713
CC[C@@H](O)c1cc(C)ccc1O    ZINC000003846805
COc1ccc(O)c(C(C)C)c1    ZINC000036202314
CC(C)COc1ccc(O)cc1    ZINC000001609199
CC(C)Cc1cc(O)ccc1O    ZINC000001654154
COc1c(O)cccc1C(C)C    ZINC000014986251
CCOc1cc(C)cc(O)c1C    ZINC000012321303
CCCOc1cc(C)cc(O)c1    ZINC000078164739
COCCCc1ccc(O)cc1    ZINC000014504814
CCCOc1ccc(C)c(O)c1    ZINC000072219805
CCCc1ccc(O)cc1OC    ZINC000223211745
CC(C)(C)Oc1ccc(O)cc1    ZINC000002578097
CC[C@H](C)Oc1cccc(O)c1    ZINC000036896979
CC(C)(C)Oc1ccccc1O    ZINC000013376043
COc1cc(C)c(O)c(C)c1C    ZINC000001673653
CC[C@H](C)Oc1ccccc1O    ZINC000034370826
CCCc1ccc(OC)c(O)c1    ZINC000000492993
COc1cc(C(C)C)ccc1O    ZINC000033604910
Cc1ccc([C@@H](C)NN)c(O)c1    ZINC000104569077
Cc1cc([C@H](C)NN)ccc1O    ZINC000104567831
CCNCc1cc(N)ccc1O    ZINC000022058724
Cc1ccc(O)c([C@@H](C)NN)c1    ZINC000035629077
CC[C@@H](NN)c1ccc(O)cc1    ZINC000019278763
Cc1cc(O)ccc1[C@H](C)NN    ZINC000104567823
Cc1ccc([C@H](C)NN)c(O)c1    ZINC000104569081
NCCNCc1ccccc1O    ZINC000033650002
CN(C)Cc1c(N)cccc1O    ZINC000000254626
CC[C@H](NN)c1ccc(O)cc1    ZINC000019278765
CC[C@H](NN)c1ccccc1O    ZINC000019384598
Cc1ccc(O)c([C@H](C)NN)c1    ZINC000035629078
CNCCNc1ccc(O)cc1    ZINC000058845284
NCCc1cc(CN)ccc1O    ZINC000225720839
C[C@H](Cc1ccc(O)cc1)NN    ZINC000096125953
C[C@@H](Cc1ccc(O)cc1)NN    ZINC000096125952
CNCCNc1cccc(O)c1    ZINC000058844762
Cc1cc(O)ccc1[C@@H](C)NN    ZINC000104567816
Cc1cc([C@@H](C)NN)ccc1O    ZINC000104567827
CC[C@@H](NN)c1ccccc1O    ZINC000019384597
CC[N+](C)(C)c1cccc(O)c1    ZINC000000001341
Oc1cccc2oc(=S)[nH]c21    ZINC000001855248
Oc1ccc(Cl)c2[nH]ccc21    ZINC000044184822
Oc1cc2cc[nH]c2cc1Cl    ZINC000045820066
Cc1cc(Cl)cc(C#N)c1O    ZINC000225286645
Cc1cc(C#N)cc(Cl)c1O    ZINC000044682179
Cc1cc(O)c(C#N)cc1Cl    ZINC000071454587
Cc1cc(Cl)c(O)cc1C#N    ZINC000095932032
Oc1ccc(Cl)c2cc[nH]c21    ZINC000238716967
O=Cc1ccc([N+](=O)[O-])cc1O    ZINC000001730394
O=Cc1ccc([N+](=O)[O-])c(O)c1    ZINC000034781158
O=Cc1cccc(O)c1[N+](=O)[O-]    ZINC000034143783
O=Cc1cc(O)cc([N+](=O)[O-])c1    ZINC000039037382
O=Cc1cc([N+](=O)[O-])ccc1O    ZINC000049538688
O=Cc1ccc(O)cc1[N+](=O)[O-]    ZINC000013540409
O=Cc1ccc(O)c([N+](=O)[O-])c1    ZINC000000562702
O=Cc1cccc([N+](=O)[O-])c1O    ZINC000049942704
Nc1c2nsnc2ccc1O    ZINC000005522373
O=Cc1cc(O)ccc1[N+](=O)[O-]    ZINC000034766253
O=C1NCc2cc(F)c(O)cc21    ZINC000039128089
NC(=S)Cc1ccc(O)cc1    ZINC000021954101
CSC(=N)c1ccc(O)cc1    ZINC000059497963
O=C1Cc2c(ccc(O)c2F)N1    ZINC000022007424
Cc1ccc(C(N)=S)cc1O    ZINC000083339884
COC(=O)Nc1ccc(O)cc1    ZINC000020212818
COc1ccc(C(N)=O)c(O)c1    ZINC000004204347
Cc1ccc(O)c(C(=O)NO)c1    ZINC000000162966
Cc1ccc(C(N)=O)c(O)c1O    ZINC000144024755
Cc1cc([N+](=O)[O-])c(C)cc1O    ZINC000020280883
CNC(=O)Oc1cccc(O)c1    ZINC000005996181
COc1cccc(/C=N/O)c1O    ZINC000085205427
Cc1ccc([N+](=O)[O-])c(O)c1C    ZINC000039133579
Cc1cc(C(=O)O)cc(N)c1O    ZINC000197366910
COc1cccc(/C=N\O)c1O    ZINC000013914875
COC(=O)c1ccc(O)cc1N    ZINC000013352606
N[C@H](C(=O)O)c1ccc(O)cc1    ZINC000006667724
NCc1cc(C(=O)O)ccc1O    ZINC000004602450
N[C@H](C(=O)O)c1ccccc1O    ZINC000000006795
CC(=NO)c1ccc(O)cc1O    ZINC000254622794
NCC(=O)c1ccc(O)c(O)c1    ZINC000037629258
COC(=O)c1ccc(O)c(N)c1    ZINC000001428307
NC(=O)Cc1ccc(O)c(O)c1    ZINC000002004381
Cc1cc(O)c([N+](=O)[O-])cc1C    ZINC000031778262
Cc1cc([N+](=O)[O-])cc(C)c1O    ZINC000019850820
COc1ccc(/C=N/O)cc1O    ZINC000100806471
Cc1cccc(C(=O)NO)c1O    ZINC000004963383
CNC(=O)c1cccc(O)c1O    ZINC000005996204
N[C@@H](C(=O)O)c1cccc(O)c1    ZINC000003870308
CON=Cc1ccc(O)c(O)c1    ZINC000256273722
COc1cc(/C=N/O)ccc1O    ZINC000096900263
CON=Cc1ccc(O)cc1O    ZINC000307972485
COC(=O)Nc1cccc(O)c1    ZINC000002019518
COC(=O)c1cc(O)ccc1N    ZINC000000336007
Cc1cc(C)c(O)c([N+](=O)[O-])c1    ZINC000019943287
O=C(CO)Nc1cccc(O)c1    ZINC000011638727
Cc1ccc(C(=O)O)c(N)c1O    ZINC000000901888
COc1cc(C=NO)ccc1O    ZINC000252364648
CNC(=O)c1c(O)cccc1O    ZINC000150229442
Cc1ccc(C)c([N+](=O)[O-])c1O    ZINC000031666762
Cc1cc(O)cc(C)c1[N+](=O)[O-]    ZINC000043732572
CONC(=O)c1ccccc1O    ZINC000070268154
COc1cc(C=O)cc(N)c1O    ZINC000036225080
O=C(O)CNc1cccc(O)c1    ZINC000058855098
COc1ccc(O)c(C(N)=O)c1    ZINC000001611434
CC(=N)c1c(O)cc(O)cc1O    ZINC000100038314
CC(=O)Nc1cc(O)cc(O)c1    ZINC000000294715
COC(=O)c1cccc(N)c1O    ZINC000015020342
CCc1ccc(O)c([N+](=O)[O-])c1    ZINC000031333318
Cc1cc(C)c([N+](=O)[O-])c(O)c1    ZINC000019862382
COC(=O)c1ccc(N)cc1O    ZINC000002575235
O=C(Cc1ccccc1O)NO    ZINC000034242114
C/C(=N/O)c1ccc(O)cc1O    ZINC000015045721
CNC(=O)c1ccc(O)cc1O    ZINC000118507527
O=C(CO)Nc1ccccc1O    ZINC000011638726
O=C(NCO)c1ccccc1O    ZINC000000394155
CON=Cc1cccc(O)c1O    ZINC000307979191
O=C(Cc1ccc(O)cc1)NO    ZINC000143896840
NCc1ccc(O)c(C(=O)O)c1    ZINC000002570838
COc1cc(CN=O)ccc1O    ZINC000169719114
COC(=O)c1cccc(O)c1N    ZINC000003631600
Cc1c(C)c([N+](=O)[O-])ccc1O    ZINC000039603499
Cc1c(N)c(O)ccc1C(=O)O    ZINC000138517654
COc1cccc(C(N)=O)c1O    ZINC000003394296
Cc1cc(C)c([N+](=O)[O-])cc1O    ZINC000039133577
NC(=O)COc1ccccc1O    ZINC000000283824
NC(=O)COc1ccc(O)cc1    ZINC000036896717
COc1ccc(C=NO)cc1O    ZINC000252364628
COC(=O)c1c(N)cccc1O    ZINC000082046544
C/C(=N\O)c1c(O)cccc1O    ZINC000095495778
CC(=O)Nc1ccc(O)c(O)c1    ZINC000001557001
COC(=O)c1cc(N)ccc1O    ZINC000000330199
N[C@H](C(=O)O)c1cccc(O)c1    ZINC000002568216
Cc1cc(O)cc([N+](=O)[O-])c1C    ZINC000014986280
COC(=O)c1ccc(N)c(O)c1    ZINC000002566107
Cc1ccc(C(=O)NO)cc1O    ZINC000019477869
COC(=O)Nc1ccccc1O    ZINC000000334817
Cc1ccc([N+](=O)[O-])c(C)c1O    ZINC000005781234
CONC(=O)c1ccc(O)cc1    ZINC000070268151
Cc1cc(N)c(C(=O)O)cc1O    ZINC000096028999
Cc1c(O)cc(N)cc1C(=O)O    ZINC000072193768
NC(=O)COc1cccc(O)c1    ZINC000034962445
NCc1cc(C=O)cc(O)c1O    ZINC000225721159
Nc1cc(CC(=O)O)ccc1O    ZINC000004051765
C/C(=N\O)c1cc(O)ccc1O    ZINC000100067344
O=C(O)CNc1ccc(O)cc1    ZINC000000156001
Cc1ccc(C(=O)NO)c(O)c1    ZINC000019504662
CNc1cc(C(=O)O)ccc1O    ZINC000045930435
N[C@@H](C(=O)O)c1ccc(O)cc1    ZINC000000157101
C/C(=N\O)c1ccc(O)cc1O    ZINC000100032746
O=C(NCO)c1ccc(O)cc1    ZINC000035585935
COC(=O)c1cc(N)cc(O)c1    ZINC000012370906
N[C@@H](C(=O)O)c1ccccc1O    ZINC000013910301
Cc1cc(N)c(O)c(C(=O)O)c1    ZINC000039248563
COc1cc(/C=N\O)ccc1O    ZINC000100299234
COc1cc(C(N)=O)ccc1O    ZINC000001608472
CNc1cc(O)cc(C(=O)O)c1    ZINC000140966252
Cc1cc(N)cc(C(=O)O)c1O    ZINC000000803507
CCOc1ccc(N=O)c(O)c1    ZINC000090472311
C/C(=N/O)c1cc(O)ccc1O    ZINC000005370716
CNc1cccc(C(=O)O)c1O    ZINC000143092105
C=C(C)Nc1ccc(F)cc1O    ZINC001174789712
NNC(=O)c1ccc(O)c(N)c1    ZINC000000156093
C=CNc1cc(F)cc(C)c1O    ZINC001174788236
Oc1cc2c(cc1F)CNCC2    ZINC000165141173
N[C@H]1CCc2cc(O)cc(F)c21    ZINC000211710695
NNC(=O)c1ccc(N)c(O)c1    ZINC000002566103
C=C(C)Nc1cc(O)ccc1F    ZINC001174794142
C=C(C)Nc1cccc(F)c1O    ZINC001174793500
NNC(=O)c1cc(N)ccc1O    ZINC000001596391
C=C(C)Nc1cc(F)ccc1O    ZINC001174789333
C=C(C)Nc1ccc(F)c(O)c1    ZINC001174790061
NNC(=O)Nc1ccccc1O    ZINC000002798793
C=C(C)Nc1c(O)cccc1F    ZINC001174789469
C=CNc1cc(O)c(C)cc1F    ZINC001174785542
N[C@@H]1CCc2cc(O)cc(F)c21    ZINC000104506070
Oc1ccc(F)c2c1CCNC2    ZINC000212274496
NNC(=O)c1ccc(N)cc1O    ZINC000001385036
C=C(C)Nc1ccc(O)cc1F    ZINC001174789246
C=C(C)Nc1ccc(O)c(F)c1    ZINC001174789554
C[C@H](N)[C@H](O)c1ccccc1O    ZINC000001843802
C[C@H](O)CNc1ccccc1O    ZINC000075555150
C[C@H](N)[C@H](O)c1ccc(O)cc1    ZINC000000154799
C[C@@H](N)[C@H](O)c1ccc(O)cc1    ZINC000000154800
NCCCc1ccc(O)c(O)c1    ZINC000013357358
OCCNCc1ccc(O)cc1    ZINC000001692689
CN(C)Cc1cc(O)cc(O)c1    ZINC001138323446
NCCCc1cccc(O)c1O    ZINC000044279423
COc1ccc(CCN)cc1O    ZINC000000119833
COc1cccc(CCN)c1O    ZINC000019386907
C[C@@H](N)Cc1ccc(O)c(O)c1    ZINC000002038644
CN(C)Cc1cc(O)ccc1O    ZINC000144628142
C[C@H](N)Cc1ccc(O)c(O)c1    ZINC000002038643
CCCOc1cc(O)ccc1N    ZINC000082523820
CCNCc1ccc(O)c(O)c1    ZINC000019481611
CCOc1cc(CN)ccc1O    ZINC000002570865
CNC[C@H](O)c1ccc(O)cc1    ZINC000000403588
CNCc1ccc(O)c(OC)c1    ZINC000003881170
N[C@@H](CCO)c1cccc(O)c1    ZINC000012649989
C[C@](N)(CO)c1cccc(O)c1    ZINC000038124575
CNCc1cccc(OC)c1O    ZINC000011920611
C[C@H](N)[C@@H](O)c1cccc(O)c1    ZINC000001678601
COc1ccc(CCN)c(O)c1    ZINC000011961083
OCCNCc1cccc(O)c1    ZINC000020305908
CN[C@H](CO)c1cccc(O)c1    ZINC000038121298
C[C@H](N)c1cc(O)ccc1CO    ZINC000071614717
C[C@H](N)[C@H](O)c1cccc(O)c1    ZINC000000001695
COc1ccc(O)c([C@@H](C)N)c1    ZINC000022141099
N[C@H](CCO)c1cccc(O)c1    ZINC000002530250
CC(C)Oc1cc(O)ccc1N    ZINC000095710663
N[C@@H](CO)Cc1ccc(O)cc1    ZINC000000403179
C[C@@H](N)[C@@H](O)c1cccc(O)c1    ZINC000000018079
C[C@H](N)[C@@H](O)c1ccccc1O    ZINC000001843799
COCCc1cc(O)ccc1N    ZINC000060155464
C[C@@H](N)Cc1ccc(O)cc1O    ZINC000019266590
C[C@@H](N)c1cc(O)ccc1CO    ZINC000071614719
NCCc1ccc(O)c(CO)c1    ZINC000001733346
COc1cccc(O)c1[C@H](C)N    ZINC000034334223
C[C@@H](N)[C@@H](O)c1ccccc1O    ZINC000001843801
C[C@@H](N)[C@H](O)c1ccccc1O    ZINC000001843803
C[C@H](O)CNc1ccc(O)cc1    ZINC000201923213
COc1ccc(O)c([C@H](C)N)c1    ZINC000022141101
C[C@@H](N)[C@H](O)c1cccc(O)c1    ZINC000001678600
CN(C)Cc1ccc(O)c(O)c1    ZINC000108239147
CNCCOc1ccc(O)cc1    ZINC000068593393
CN[C@@H](CO)c1cccc(O)c1    ZINC000038121297
CN(C)Cc1ccc(O)cc1O    ZINC000238331881
C[C@](N)(CO)c1ccc(O)cc1    ZINC000038124560
OCCNCc1ccccc1O    ZINC000001688931
C[C@H](N)Cc1ccc(O)cc1O    ZINC000019266592
C[C@@H](N)[C@@H](O)c1ccc(O)cc1    ZINC000000154803
CNC[C@H](O)c1cccc(O)c1    ZINC000000113355
C[C@@](N)(CO)c1ccc(O)cc1    ZINC000038124559
CC(C)Oc1ccc(N)c(O)c1    ZINC000095710721
CN(CCO)c1cccc(O)c1    ZINC000038863523
C[C@@](N)(CO)c1cccc(O)c1    ZINC000038124574
CNC[C@@H](O)c1ccc(O)cc1    ZINC000000000733
COc1cc(CCN)ccc1O    ZINC000000119675
CNCCc1ccc(O)c(O)c1    ZINC000001530781
CNCc1ccc(OC)c(O)c1    ZINC000004593460
N[C@H](CO)Cc1ccc(O)cc1    ZINC000000403178
Cc1cc(O)c(O)cc1CCN    ZINC000036489899
C[C@H](N)[C@@H](O)c1ccc(O)cc1    ZINC000000154802
Cc1ccc(NCCO)cc1O    ZINC000002383157
CNC[C@@H](O)c1cccc(O)c1    ZINC000000113359
C[C@H](O)CNc1cccc(O)c1    ZINC000147207295
NCc1cc(N)c(O)c(CN)c1    ZINC000225722800
O=c1oc2cccc(O)c2s1    ZINC000001696741
O=c1oc2cc(O)ccc2s1    ZINC000000002181
O=c1oc2ccc(O)cc2s1    ZINC000000078814
Oc1cc2occc2cc1Cl    ZINC000072219757
N#Cc1c(O)c(N)ccc1Cl    ZINC000091305983
Oc1cccc2c(Cl)n[nH]c21    ZINC000095930307
Oc1c2[nH]ncc2ccc1Cl    ZINC000230570669
Oc1cccc2[nH]nc(Cl)c21    ZINC000089195834
Oc1cc(Cl)cc2[nH]ncc21    ZINC000014984184
Oc1ccc2[nH]cnc2c1Cl    ZINC000021982444
Oc1ccc2[nH]ncc2c1Cl    ZINC000039129168
Oc1ccc2c(Cl)n[nH]c2c1    ZINC000014985833
Oc1ccc2[nH]nc(Cl)c2c1    ZINC000014983643
Oc1ccc2cn[nH]c2c1Cl    ZINC000039127904
Oc1cc2cn[nH]c2cc1Cl    ZINC000096035908
Oc1cc2[nH]ncc2c(Cl)c1    ZINC000014984196
N#Cc1cc(N)c(O)cc1Cl    ZINC000199794152
CSc1cc(C=O)ccc1O    ZINC000090556912
Oc1ccc2c(c1)SCCO2    ZINC000039240655
CSc1ccc(O)c(C=O)c1    ZINC000005880707
O=Nc1ccc(O)c(N=O)c1O    ZINC000004403025
C=CCc1cc(O)cc(Cl)c1    ZINC001249953527
Oc1cc(Cl)cc(C2CC2)c1    ZINC001250032782
Oc1cccc(C2CC2)c1Cl    ZINC001250032765
C=CCc1ccc(O)cc1Cl    ZINC000142682262
C=CCc1ccc(Cl)cc1O    ZINC000034469099
C=CCc1ccc(Cl)c(O)c1    ZINC000203870126
C=CCc1cccc(Cl)c1O    ZINC000001576885
Oc1c(Cl)cccc1C1CC1    ZINC000117879573
Oc1ccc(Cl)cc1C1CC1    ZINC000150297913
C=CCc1cc(Cl)ccc1O    ZINC000001576884
Nc1nc2ccc(O)c(F)c2o1    ZINC000228902708
Oc1cc(Cl)ccc1C1CC1    ZINC000034099043
Oc1cc(C2CC2)ccc1Cl    ZINC000156703068
C=CCc1cccc(O)c1Cl    ZINC000118729079
Oc1ccc(C2CC2)cc1Cl    ZINC000156702938
C=CCc1c(O)cccc1Cl    ZINC000039643468
Oc1ccc(C2CC2)c(Cl)c1    ZINC000212365800
Oc1cccc(Cl)c1C1CC1    ZINC000095627226
Oc1ccc(Cl)c2c1CCC2    ZINC000000001122
CC(=O)c1c(O)cc(O)cc1O    ZINC000000157773
C#CCc1c(F)ccc(O)c1F    ZINC001249947579
NNC(=S)c1ccccc1O    ZINC000104534259
O=C(O)Cc1cc(O)ccc1O    ZINC000000388428
Cc1c(O)cc(C(=O)O)cc1O    ZINC000000157336
O=C(O)[C@@H](O)c1ccc(O)cc1    ZINC000000388426
COc1ccc(C=O)c(O)c1O    ZINC000002566018
O=C(O)COc1cccc(O)c1    ZINC000004900818
COc1ccc(C(=O)O)cc1O    ZINC000000402986
CC(=O)c1ccc(O)c(O)c1O    ZINC000000156821
COC(=O)c1ccc(O)cc1O    ZINC000000080786
O=C(O)Cc1cc(O)cc(O)c1    ZINC000002586006
COc1cc(C(=O)O)ccc1O    ZINC000000338275
NC(=S)Nc1ccc(O)cc1    ZINC000005785479
COc1cccc(O)c1C(=O)O    ZINC000000160506
COc1ccc(C(=O)O)c(O)c1    ZINC000000162391
O=C(O)COc1ccc(O)cc1    ZINC000000396107
O=C(O)c1ccc(O)c(CO)c1    ZINC000034288727
COc1cc2c(cc1O)OCO2    ZINC000006017794
COc1cc(C=O)cc(O)c1O    ZINC000001747212
O=C(O)[C@@H](O)c1cccc(O)c1    ZINC000000395643
Oc1cc2c(cc1O)OCCO2    ZINC000014628807
O=C(O)[C@H](O)c1ccc(O)cc1    ZINC000000395645
Cc1cc(O)c(O)cc1C(=O)O    ZINC000004825653
Cc1ccc(C(=O)O)c(O)c1O    ZINC000002038230
CC(=O)c1cc(O)c(O)cc1O    ZINC000001460500
COC(=O)c1cccc(O)c1O    ZINC000001702439
O=C(O)c1cccc(CO)c1O    ZINC000001595542
COc1cc(C=O)c(O)cc1O    ZINC000016194805
COC(=O)c1ccc(O)c(O)c1    ZINC000000405329
COc1cc(O)ccc1C(=O)O    ZINC000013481432
COC(=O)c1cc(O)ccc1O    ZINC000000396084
C#CCc1cc(F)c(O)cc1F    ZINC001249948894
COc1cc(O)cc(C(=O)O)c1    ZINC000005046498
OCc1cc2c(c(O)c1)OCO2    ZINC000000016968
O=C(O)[C@H](O)c1ccccc1O    ZINC000001715343
COc1ccc(O)cc1C(=O)O    ZINC000013481458
Cc1c(O)ccc(O)c1C(=O)O    ZINC000003847160
CC(=O)c1cc(O)c(O)c(O)c1    ZINC000002009969
C#CCc1c(F)cc(O)cc1F    ZINC001249948381
COc1c(O)cc(C=O)cc1O    ZINC000014775570
Cc1cc(O)c(C(=O)O)c(O)c1    ZINC000000391412
O=C(O)c1ccc(CO)c(O)c1    ZINC000034185505
Cc1cc(O)cc(O)c1C(=O)O    ZINC000000901157
O=C(O)[C@H](O)c1cccc(O)c1    ZINC000000395644
O=C(O)[C@@H](O)c1ccccc1O    ZINC000006095423
O=C(O)COc1ccccc1O    ZINC000000070785
Cc1c(O)c(O)ccc1C(=O)O    ZINC000038865122
COc1c(O)cccc1C(=O)O    ZINC000002513709
C#CCc1cc(F)c(O)c(F)c1    ZINC001249949643
O=C(O)Cc1ccc(O)cc1O    ZINC000001845974
COc1c(O)ccc(C=O)c1O    ZINC000062718317
COc1cccc(C(=O)O)c1O    ZINC000000162392
NC(=S)Nc1ccccc1O    ZINC000006095142
Cc1c(O)ccc(C(=O)O)c1O    ZINC000004831001
C#CCc1cc(F)cc(F)c1O    ZINC001249949925
O=C(O)Cc1cccc(O)c1O    ZINC000039235073
COc1ccc(O)c(C(=O)O)c1    ZINC000000157039
COc1cc(O)c(O)c(C=O)c1    ZINC000095917651
O=C(O)Cc1ccc(O)c(O)c1    ZINC000000388555
N=C(S)Nc1cccc(O)c1    ZINC000006511739
Cc1cc(O)c(O)c(C(=O)O)c1    ZINC000015442938
COC(=O)c1cc(O)cc(O)c1    ZINC000000156974
COc1cc(O)cc(C=O)c1O    ZINC000004073060
C#CCc1ccc(O)c(F)c1F    ZINC001249949366
COC(=O)c1c(O)cccc1O    ZINC000000396094
O=C(c1ccc(O)cc1)C(O)O    ZINC000095092846
NNC(=O)c1ccc(O)c(O)c1    ZINC000000156565
NNC(=O)c1cc(O)ccc1O    ZINC000001602347
Nc1ccc(O)c(C(=O)NO)c1    ZINC000022073616
Cc1cc([N+](=O)[O-])cc(N)c1O    ZINC000033846140
NNC(=O)c1cc(O)cc(O)c1    ZINC000000405095
Cc1cc([N+](=O)[O-])c(O)cc1N    ZINC000575728526
CN(N=O)c1ccc(O)c(O)c1    ZINC000003870870
CN(N=O)c1cc(O)ccc1O    ZINC000003872250
NNC(=O)c1ccc(O)cc1O    ZINC000000401915
NNc1ccc(C(=O)O)c(O)c1    ZINC000039223809
NNC(=O)c1cccc(O)c1O    ZINC000028966883
CNc1ccc([N+](=O)[O-])c(O)c1    ZINC000139470964
NCc1ccc(O)c([N+](=O)[O-])c1    ZINC000044249187
Nc1ccc(C(=O)NO)c(O)c1    ZINC000004362864
Cc1cc(N)c(O)c([N+](=O)[O-])c1    ZINC000035566950
N/C(=N\O)c1ccc(O)c(O)c1    ZINC000003925833
CNc1ccc(O)cc1[N+](=O)[O-]    ZINC000019045846
NCc1cc([N+](=O)[O-])ccc1O    ZINC000012504704
Nc1cc(N)c(O)c(C(=O)O)c1    ZINC000034744044
COc1cc(O)cc(B(O)O)c1    ZINC000206071633
CCC(=O)c1cccc(F)c1O    ZINC000041168158
CSc1cc(C)c(O)c(C)c1    ZINC000001596884
COc1cc(O)ccc1B(O)O    ZINC000169978219
Oc1ccc(F)cc1OC1CC1    ZINC001230295225
CC(C)Sc1ccccc1O    ZINC000032154541
COc1ccc(O)c(B(O)O)c1    ZINC000238375606
CCC(=O)c1cc(F)ccc1O    ZINC000002559137
Oc1cccc(OC2CC2)c1F    ZINC000575460391
COc1cc(B(O)O)ccc1O    ZINC000169746682
CCCSc1ccc(O)cc1    ZINC000034514855
COc1ccc(B(O)O)c(O)c1    ZINC000197110941
COc1ccc(B(O)O)cc1O    ZINC000169746681
CCCSc1cccc(O)c1    ZINC000075557057
Oc1ccc(F)c(OC2CC2)c1    ZINC001226127797
CCC(=O)c1ccc(F)cc1O    ZINC000039168305
Oc1cc(F)cc(OC2CC2)c1    ZINC001233816485
Oc1cccc(F)c1OC1CC1    ZINC001225801503
CC(C)Sc1ccc(O)cc1    ZINC000037995574
CSc1c(C)cc(O)cc1C    ZINC000005765162
CCC(=O)c1c(O)cccc1F    ZINC000169795981
COc1cccc(B(O)O)c1O    ZINC000169794556
CC(C)Sc1cccc(O)c1    ZINC000059744670
O=C(CCF)c1ccc(O)cc1    ZINC000001693934
CSCc1cc(C)ccc1O    ZINC000075557040
CC(=O)c1cc(C)c(F)cc1O    ZINC000217519833
CCC(=O)c1ccc(O)c(F)c1    ZINC000039128085
COc1ccc(O)cc1B(O)O    ZINC000169855848
COc1c(O)cccc1B(O)O    ZINC000238435936
CCCSc1ccccc1O    ZINC000032154546
C[C@H](O)[C@H](O)c1ccc(O)cc1    ZINC000014504437
CC(C)Oc1cc(O)cc(O)c1    ZINC000039291076
COc1cc(O)c(OC)cc1C    ZINC000000158303
CCOc1ccc(O)cc1OC    ZINC000013376193
OCC(CO)c1ccc(O)cc1    ZINC000078220082
C[C@H](O)[C@@H](O)c1ccc(O)cc1    ZINC000014504432
CCOc1ccc(O)c(CO)c1    ZINC000226233264
CC(C)Oc1c(O)cccc1O    ZINC000306681247
CCOc1cc(O)ccc1OC    ZINC000000393443
CCOc1cccc(CO)c1O    ZINC000008727680
CC(C)Oc1ccc(O)cc1O    ZINC000261493700
COc1cc(O)cc(CCO)c1    ZINC000306725048
COc1ccc(CCO)cc1O    ZINC000014488434
CCOc1cc(O)cc(CO)c1    ZINC000091302107
COCOCc1cccc(O)c1    ZINC000261493872
C[C@@H](O)[C@H](O)c1ccc(O)cc1    ZINC000014504434
CCOc1cccc(OC)c1O    ZINC000139398366
OCCCc1ccc(O)cc1O    ZINC000039348939
CCOc1cc(CO)ccc1O    ZINC000002528083
CC(C)Oc1cc(O)ccc1O    ZINC000148646504
COc1cc(CCO)ccc1O    ZINC000000388293
COCCOc1cccc(O)c1    ZINC000032006487
COCCOc1ccc(O)cc1    ZINC000002527149
COc1cc([C@@H](C)O)ccc1O    ZINC000001433191
Cc1ccc(COCO)c(O)c1    ZINC000001682363
Cc1cc(CO)c(O)c(CO)c1    ZINC000000157908
COc1cc(C)cc(OC)c1O    ZINC000000403494
COc1cc(C)cc(O)c1OC    ZINC000002004385
CCOc1ccc(OC)cc1O    ZINC000231548282
Cc1c(O)c(C)c(O)c(C)c1O    ZINC000003650253
CCc1c(O)cc(OC)cc1O    ZINC000000157791
COc1cc([C@H](C)O)ccc1O    ZINC000001433190
C[C@@H](O)[C@@H](O)c1ccc(O)cc1    ZINC000014504429
C[C@@H](NN)c1ccc(O)cc1O    ZINC000199535303
C[C@@H](NN)c1cc(O)cc(O)c1    ZINC000104570139
Nc1cc(O)ccc1NCCO    ZINC000095494837
C[C@H](NN)c1c(O)cccc1O    ZINC000104571299
NCCONc1cccc(O)c1    ZINC001164438626
C[C@H](NN)c1cc(O)ccc1O    ZINC000199535382
C[C@@H](NN)c1c(O)cccc1O    ZINC000104571302
NCCONc1ccc(O)cc1    ZINC001164435509
C[C@H](NN)c1cc(O)cc(O)c1    ZINC000104570134
NCc1cc(O)c(O)c(CN)c1    ZINC000225722680
C[C@H](NN)c1ccc(O)cc1O    ZINC000199535288
COc1ccc(O)c(CNN)c1    ZINC000104560043
C[C@@H](NN)c1ccc(O)c(O)c1    ZINC000104558908
COc1cc(CN)cc(N)c1O    ZINC000058003923
C[C@H](NN)c1ccc(O)c(O)c1    ZINC000104558903
C[C@@H](NN)c1cc(O)ccc1O    ZINC000199535400
COc1ccc(CNN)cc1O    ZINC000090613285
CC(C)Cc1c(O)cccc1F    ZINC001249927868
CC(C)Cc1cc(O)cc(F)c1    ZINC000156760993
CC[C@@H](C)c1c(O)cccc1F    ZINC001249864630
CC(C)(C)c1ccc(O)cc1F    ZINC000095709877
CCCc1c(F)ccc(C)c1O    ZINC001249968660
CC[C@@H](C)c1ccc(F)cc1O    ZINC001249863197
CCCc1cc(C)c(F)c(O)c1    ZINC001249969142
CCCCc1c(O)cccc1F    ZINC001249979913
CC[C@H](C)c1cc(F)ccc1O    ZINC000140197900
CC(C)(C)c1cccc(F)c1O    ZINC000039125784
CC(C)Cc1cc(F)ccc1O    ZINC000125880471
CC[C@H](C)c1ccc(O)c(F)c1    ZINC000165856632
CC(C)Cc1ccc(F)cc1O    ZINC000156761132
CC[C@H](C)c1ccc(F)cc1O    ZINC001249863202
Oc1ccccc1CCCCF    ZINC000165273120
CCc1cc(F)cc(CC)c1O    ZINC000000158294
CC[C@@H](C)c1cc(O)cc(F)c1    ZINC000204006016
CC[C@@H](C)c1ccc(O)cc1F    ZINC001249863410
CC(C)Cc1cccc(O)c1F    ZINC000952999903
CCCCc1cc(F)ccc1O    ZINC000100684670
Cc1cc(C(C)C)cc(O)c1F    ZINC001249861429
CC(C)Cc1ccc(F)c(O)c1    ZINC000166977267
CC[C@H](C)c1c(O)cccc1F    ZINC001249864631
CCCCc1cccc(O)c1F    ZINC000199373585
Cc1ccc(F)c(C(C)C)c1O    ZINC001249860573
CCCCc1ccc(O)cc1F    ZINC000196203226
CC[C@@H](C)c1cc(F)ccc1O    ZINC000140197745
CC[C@H](C)c1cc(O)cc(F)c1    ZINC000204006028
CC[C@@H](C)c1ccc(O)c(F)c1    ZINC000165856502
CCCCc1cc(O)cc(F)c1    ZINC000233015053
CC[C@H](C)c1ccc(O)cc1F    ZINC001249863412
CC(C)(C)c1cccc(O)c1F    ZINC000095709904
CC(C)(C)c1c(O)cccc1F    ZINC000095709806
CC[C@H](C)c1cccc(O)c1F    ZINC001249865053
CC(C)Cc1ccc(O)cc1F    ZINC000156761594
CC(C)(C)c1ccc(O)c(F)c1    ZINC000034621912
CC(C)Cc1cccc(F)c1O    ZINC000575546996
CCCCc1cccc(F)c1O    ZINC000706980060
CC(C)Cc1ccc(O)c(F)c1    ZINC000156762017
CC(C)Cc1cc(O)ccc1F    ZINC001249927384
CC[C@H](C)c1cccc(F)c1O    ZINC001249863196
CC[C@H](C)c1cc(O)ccc1F    ZINC001249862601
CC[C@H](C)c1ccc(F)c(O)c1    ZINC000096328661
CC[C@@H](C)c1cccc(O)c1F    ZINC001249865052
CCCCc1ccc(F)cc1O    ZINC000233022071
CC[C@@H](C)c1cccc(F)c1O    ZINC001249863195
CCCCc1ccc(O)c(F)c1    ZINC000148607770
CCCCc1cc(O)ccc1F    ZINC000204430604
CC[C@@H](C)c1cc(O)ccc1F    ZINC001249862600
CC[C@@H](C)c1ccc(F)c(O)c1    ZINC000096328660
Oc1ccc(CCCCF)cc1    ZINC000144966213
Oc1cccc(CCCCF)c1    ZINC000078040129
CCCCc1ccc(F)c(O)c1    ZINC001249980283
N#Cc1cc(Cl)c(O)cc1O    ZINC000072219813
N#Cc1cc(O)c(Cl)cc1O    ZINC000019075668
Oc1ccc2nc(Cl)oc2c1    ZINC000096330774
Oc1cccc2sc(F)nc21    ZINC000238727042
Oc1cccc2nc(F)sc21    ZINC000238726871
Oc1ccc2nc(F)sc2c1    ZINC000238673574
Oc1cc(F)cc2scnc21    ZINC000215758987
Oc1ccc2sc(F)nc2c1    ZINC000238675623
[N-]=[N+]=Nc1ccc(O)c(Cl)c1    ZINC000225769747
NC(=S)c1ccc(O)c(O)c1    ZINC000022141759
N#Cc1cc(C#N)c(O)c(C#N)c1    ZINC000000405072
C=CNc1cc(O)cc(Cl)c1    ZINC001174785732
C=CNc1ccc(O)c(Cl)c1    ZINC001174788143
C=CNc1c(O)cccc1Cl    ZINC001174787613
C=CNc1ccc(Cl)cc1O    ZINC001174787998
C=CNc1cc(O)ccc1Cl    ZINC001174785802
N#Cc1cc(O)cc(C(F)F)c1    ZINC000115464808
C=CNc1cccc(Cl)c1O    ZINC001174782560
C=CNc1cccc(O)c1Cl    ZINC001174787230
O=[N+]([O-])c1c(O)cccc1CO    ZINC000072207488
COc1cc(O)cc([N+](=O)[O-])c1    ZINC000001620710
O=[N+]([O-])c1ccc(O)cc1CO    ZINC000034772780
Cc1cc(O)c(O)cc1[N+](=O)[O-]    ZINC000035645269
Nc1c(O)c(O)ccc1C(=O)O    ZINC000001599704
COc1ccc(O)c([N+](=O)[O-])c1    ZINC000036072259
COc1cccc([N+](=O)[O-])c1O    ZINC000039291314
Nc1c(O)cc(C(=O)O)cc1O    ZINC000091365980
Cc1cc(O)c([N+](=O)[O-])c(O)c1    ZINC000031749780
O=[N+]([O-])c1ccc(CO)cc1O    ZINC000034309598
Nc1cc(C(=O)O)c(O)cc1O    ZINC000082049789
O=C(NO)c1cccc(O)c1O    ZINC000005485896
O=[N+]([O-])c1cc(CO)ccc1O    ZINC000036072263
COc1cc([N+](=O)[O-])ccc1O    ZINC000036072255
O/N=C/c1ccc(O)c(O)c1O    ZINC000008376903
COc1cc(O)ccc1[N+](=O)[O-]    ZINC000038540276
O=[N+]([O-])c1ccc(CO)c(O)c1    ZINC000016697997
ON=Cc1ccc(O)c(O)c1O    ZINC000254758215
O=[N+]([O-])c1ccc(O)c(CO)c1    ZINC000036480227
COc1ccc([N+](=O)[O-])c(O)c1    ZINC000034925598
COc1cccc(O)c1[N+](=O)[O-]    ZINC000034617165
COc1ccc([N+](=O)[O-])cc1O    ZINC000000295034
Nc1cc(C(=O)O)cc(O)c1O    ZINC000115332278
O=[N+]([O-])c1cc(O)cc(CO)c1    ZINC000095093402
COc1ccc(O)cc1[N+](=O)[O-]    ZINC000008700313
NC(=O)c1cc(O)c(O)c(O)c1    ZINC000000156508
Nc1cc(O)c(O)c(C(=O)O)c1    ZINC000090598152
O=C(NO)c1ccc(O)c(O)c1    ZINC000003872288
O=[N+]([O-])c1cc(O)ccc1CO    ZINC000147816470
O=[N+]([O-])c1cccc(CO)c1O    ZINC000034772802
Cc1c(O)ccc([N+](=O)[O-])c1O    ZINC000019893235
N#Cc1cccc2c(O)cccc12    ZINC000034754095
NNc1ccc(O)c([N+](=O)[O-])c1    ZINC000082401662
N#Cc1cccc2cc(O)ccc12    ZINC000071256848
CC(=O)Nc1ccc(F)cc1O    ZINC000005160812
NC(=O)Cc1cc(O)ccc1F    ZINC001250080321
CNC(=O)c1cc(O)ccc1F    ZINC000088189791
NC(=O)Cc1ccc(O)cc1F    ZINC001250077313
N#Cc1cccc2ccc(O)cc12    ZINC000002509475
NC(=O)Cc1ccc(O)c(F)c1    ZINC000039125726
NC(=O)Cc1cc(F)ccc1O    ZINC001250077816
N#Cc1ccc2ccccc2c1O    ZINC000014492385
CNC(=O)c1cccc(O)c1F    ZINC000095720056
NNc1c(O)cccc1[N+](=O)[O-]    ZINC000104571313
N#Cc1cccc2cccc(O)c12    ZINC000071256685
NC(=O)Cc1ccc(F)cc1O    ZINC001250081191
N#Cc1ccc2cccc(O)c2c1    ZINC000071256883
CNC(=O)c1ccc(O)cc1F    ZINC000075852465
CC(=O)c1cc(N)c(O)c(F)c1    ZINC000041652474
N#Cc1ccc(O)c2ccccc12    ZINC000071256637
NC(=O)Cc1c(O)cccc1F    ZINC001250083026
N#Cc1c(O)ccc2ccccc21    ZINC000031829493
CON=Cc1cc(F)ccc1O    ZINC000379325472
CON=Cc1ccc(O)c(F)c1    ZINC000307974110
NC(=O)Cc1cc(O)cc(F)c1    ZINC001250080774
CNC(=O)c1ccc(F)cc1O    ZINC000095712328
N#Cc1cc(O)cc2ccccc12    ZINC000071256812
CNC(=O)c1ccc(F)c(O)c1    ZINC000095712324
CNC(=O)c1cc(O)cc(F)c1    ZINC000095712163
CNC(=O)c1cccc(F)c1O    ZINC000039127902
CC(=O)Nc1cc(F)ccc1O    ZINC000039368959
N#Cc1cc(O)c2ccccc2c1    ZINC000071256876
N#Cc1ccc2cc(O)ccc2c1    ZINC000000403490
CON=Cc1cccc(F)c1O    ZINC000379332112
N#Cc1cc2ccccc2cc1O    ZINC000035923569
CNC(=O)c1cc(F)ccc1O    ZINC000075852464
CC(=O)Nc1ccc(O)cc1F    ZINC000005431735
NC(=O)Cc1ccc(F)c(O)c1    ZINC000140114767
NC(=O)Cc1cccc(O)c1F    ZINC000306889876
N#Cc1ccc2ccc(O)cc2c1    ZINC000021989696
CNC(=O)c1ccc(O)c(F)c1    ZINC000039127925
CNC(=O)c1c(O)cccc1F    ZINC000095712065
CC(=O)Nc1cccc(O)c1F    ZINC000307336202
CC(=O)Nc1ccc(O)c(F)c1    ZINC000033505704
NC(=O)Cc1cccc(F)c1O    ZINC001250081239
NCCc1ccc(O)c(S)c1    ZINC000002507568
NC[C@@H](O)c1ccc(O)c(O)c1    ZINC000000057623
NC[C@H](O)c1ccc(O)c(O)c1    ZINC000000057624
NCCc1cc(O)c(O)cc1O    ZINC000000039112
COc1cc(N)c(O)cc1OC    ZINC000039643402
COc1cc(CN)cc(O)c1O    ZINC000104393289
NCCc1cc(O)c(O)c(O)c1    ZINC000000119563
CN(C)Cc1cccc(F)c1O    ZINC000039128095
CN(C)Cc1cccc(O)c1F    ZINC001233049196
C[C@H](F)CNc1ccccc1O    ZINC001083811775
CCNCc1cc(O)cc(F)c1    ZINC000159583196
CN(C)Cc1ccc(O)cc1F    ZINC000113566671
C[C@@H](F)CNc1ccc(O)cc1    ZINC001083811671
C[C@H](F)CNc1ccc(O)cc1    ZINC001083811672
Oc1cccc(CNCCF)c1    ZINC000388469915
CN(C)Cc1c(O)cccc1F    ZINC000238329631
CN(C)Cc1cc(O)cc(F)c1    ZINC000159968906
C[C@H](F)CNc1cccc(O)c1    ZINC001083811799
Oc1ccc(NCCCF)cc1    ZINC000072265904
CN(C)Cc1cc(F)ccc1O    ZINC000002529907
Oc1ccccc1NCCCF    ZINC001083811670
CN(CCF)c1cccc(O)c1    ZINC000146937667
CN[C@H](C)c1cc(F)ccc1O    ZINC000034845443
CN(C)Cc1ccc(F)c(O)c1    ZINC000258147426
C[C@@H](F)CNc1cccc(O)c1    ZINC001083811798
Oc1cccc(NCCCF)c1    ZINC000146938105
CCNCc1cc(F)ccc1O    ZINC000082724524
C[C@@H](F)CNc1ccccc1O    ZINC001083811774
CN[C@@H](C)c1cc(F)ccc1O    ZINC000034845440
CCNCc1c(O)cccc1F    ZINC000238261096
Oc1ccccc1CNCCF    ZINC000162954242
CN(C)Cc1cc(O)ccc1F    ZINC000039082648
Oc1ccccc1C(=S)S    ZINC000000406664
O=c1c(O)c(O)c(=O)c(=O)c1=O    ZINC000003861035
O=C(O)c1ccc(S)cc1O    ZINC000071772965
O=C(O)c1ccc(O)c(S)c1    ZINC000001563955
Cc1ccc(C(=O)Cl)cc1O    ZINC000020248499
CC(=O)c1ccc(Cl)c(O)c1    ZINC000039200927
Cc1c(O)c(C=O)ccc1Cl    ZINC000143170864
CC(=O)c1c(O)cccc1Cl    ZINC000000158038
O=Cc1cc(CCl)ccc1O    ZINC000001579864
O=C(Cl)Cc1cccc(O)c1    ZINC000042417837
O=C(CCl)c1ccc(O)cc1    ZINC000001673523
Cc1cc(Cl)cc(C=O)c1O    ZINC000000152727
CC(=O)c1cccc(Cl)c1O    ZINC000000157823
O=C(CCl)c1cccc(O)c1    ZINC000039350382
CC(=O)c1cc(Cl)ccc1O    ZINC000000153099
O=C(CCl)c1ccccc1O    ZINC000020134260
CC(=O)c1ccc(O)c(Cl)c1    ZINC000000730510
CC(=O)c1cc(O)ccc1Cl    ZINC000039233488
Cc1cc(O)cc(C(=O)Cl)c1    ZINC000199506247
CC(=O)c1ccc(Cl)cc1O    ZINC000000730507
Cc1cc(O)c(C=O)c(Cl)c1    ZINC000144428095
Cc1cc(Cl)c(O)c(C=O)c1    ZINC000004299105
CC(=O)c1ccc(O)cc1Cl    ZINC000002512280
Cc1cc(O)c(C=O)cc1Cl    ZINC000002243446
N=C(N)c1cc(O)cc(Cl)c1    ZINC000040448122
O=C(O)c1cc(O)c(O)c(O)c1    ZINC000000001504
O=C(O)c1ccc(O)c(O)c1O    ZINC000000391975
O=C(O)c1c(O)cc(O)cc1O    ZINC000000389778
N=C(N)c1cc(Cl)ccc1O    ZINC000052860348
N=C(N)c1ccc(O)cc1Cl    ZINC000061856926
N/N=C/c1cc(Cl)ccc1O    ZINC000006925724
O=C(O)c1cc(O)cc(O)c1O    ZINC000006091194
O=C(O)c1cc(O)c(O)cc1O    ZINC000001641166
N=C(N)c1c(O)cccc1Cl    ZINC000052907291
Nc1cc([N+](=O)[O-])c(O)cc1O    ZINC000021300682
Nc1cc(O)c([N+](=O)[O-])cc1O    ZINC000090698220
CC[S@@](=O)c1cccc(O)c1    ZINC000213370268
COC(=O)c1c(O)cccc1F    ZINC000000154003
COc1cc(O)c(C=O)cc1F    ZINC000211756251
COC(=O)c1cc(O)cc(F)c1    ZINC000047202375
COC(=O)c1cccc(O)c1F    ZINC000047202369
COC(=O)c1ccc(F)c(O)c1    ZINC000012359074
COc1cc(F)cc(C=O)c1O    ZINC000059788364
OCCSc1cccc(O)c1    ZINC000078198550
COC(=O)c1cc(O)ccc1F    ZINC000047202373
CC[S@](=O)c1cccc(O)c1    ZINC000213370326
O=C(O)Cc1ccc(O)c(F)c1    ZINC000000156097
Cc1c(O)cc(F)cc1C(=O)O    ZINC000238537975
OCCSc1ccccc1O    ZINC000050046768
O=C(CF)c1ccc(O)cc1O    ZINC000001465599
COc1ccc(C=O)c(F)c1O    ZINC000032208694
Cc1cc(F)c(C(=O)O)cc1O    ZINC000085224641
O=C(O)Cc1cccc(F)c1O    ZINC000098103251
COC(=O)c1ccc(F)cc1O    ZINC000002389404
O=C(O)Cc1ccc(F)cc1O    ZINC000013511375
COC(=O)c1ccc(O)cc1F    ZINC000047202371
COC(=O)c1ccc(O)c(F)c1    ZINC000002558779
COC(=O)c1cc(F)ccc1O    ZINC000000404176
COc1cc(C=O)cc(F)c1O    ZINC000002583624
OCCSc1ccc(O)cc1    ZINC000032603342
O=C(O)Cc1ccc(O)cc1F    ZINC000014989428
COC(=O)c1cccc(F)c1O    ZINC000021982520
O=C(O)Cc1cc(O)ccc1F    ZINC000034369875
Cc1c(O)cc(C(=O)O)cc1F    ZINC000003880157
CC[S@@](=O)c1ccc(O)cc1    ZINC000144193295
O=C(O)Cc1cccc(O)c1F    ZINC000082854815
CC[S@](=O)c1ccc(O)cc1    ZINC000144193492
N#CC(C#N)=Cc1ccc(O)cc1    ZINC000000149333
Oc1ccc(CCCCl)cc1    ZINC000034189699
N#Cc1ccc(O)c2cccnc12    ZINC000072482109
N#CC(C#N)=Cc1ccccc1O    ZINC000000036588
NNC(=O)c1ccc(F)cc1O    ZINC000104555211
Oc1ccc(C2CC2)c(F)c1F    ZINC001250035063
Cc1cc(Cl)c(C)c(C)c1O    ZINC000001615758
C=CCc1cc(F)cc(F)c1O    ZINC000052064469
N#Cc1ccc2cccc(O)c2n1    ZINC000000156915
CCCc1cc(O)ccc1Cl    ZINC000034426878
CCCc1ccc(O)cc1Cl    ZINC000138549064
CC(C)c1c(O)cccc1Cl    ZINC000095710292
Cc1cc(O)c(C)c(C)c1Cl    ZINC000000393606
C=CCc1ccc(O)c(F)c1F    ZINC001249954731
C=CCc1cc(F)c(O)c(F)c1    ZINC001249954067
Oc1c(F)cc(F)cc1C1CC1    ZINC000221221201
N#Cc1ccnc2c(O)cccc12    ZINC000083271400
CC(C)c1ccc(O)cc1Cl    ZINC000095710425
CC(C)c1cccc(O)c1Cl    ZINC000095710471
N#CC(C#N)=Cc1cccc(O)c1    ZINC000001620775
N/C(=N/O)c1ccc(O)cc1F    ZINC000008377511
N#Cc1cnc2cccc(O)c2c1    ZINC000238726895
CC(C)c1cccc(Cl)c1O    ZINC000039647382
C=CCc1cc(F)c(O)cc1F    ZINC001249956592
CC(C)c1ccc(Cl)c(O)c1    ZINC000095710433
NNC(=O)c1cccc(O)c1F    ZINC001580358697
CCCc1ccc(Cl)c(O)c1    ZINC000166421612
CCc1cc(C)c(O)c(Cl)c1    ZINC000148924803
CCCc1cccc(O)c1Cl    ZINC000034426880
CCCc1cccc(Cl)c1O    ZINC000039647381
Oc1cc(F)c(C2CC2)cc1F    ZINC001250034843
Oc1c(F)cc(C2CC2)cc1F    ZINC001250035062
Oc1ccccc1[C@@H]1CC1(F)F    ZINC000117888195
CCCc1cc(Cl)ccc1O    ZINC000034595070
Oc1ccc(F)c(C2CC2)c1F    ZINC001250032578
NNC(=O)c1ccc(O)cc1F    ZINC000075848458
N#Cc1ccc2c(O)cccc2n1    ZINC000088189769
NNC(=O)c1cc(O)cc(F)c1    ZINC000238559725
CCCc1ccc(Cl)cc1O    ZINC000034741790
CC(C)c1ccc(Cl)cc1O    ZINC000095710435
Cc1cc(CCl)cc(C)c1O    ZINC000001716985
Oc1cc(F)c(C2CC2)c(F)c1    ZINC001250032585
Oc1ccccc1[C@H]1CC1(F)F    ZINC000117888197
CCCc1cc(O)cc(Cl)c1    ZINC000166419680
C=CCc1c(F)ccc(O)c1F    ZINC001249953519
CC(C)c1cc(O)cc(Cl)c1    ZINC000095710342
CCc1cc(O)cc(C)c1Cl    ZINC000001690105
CCCc1c(O)cccc1Cl    ZINC000034741789
N/C(=N/O)c1c(O)cccc1F    ZINC000086477178
C=CCc1c(F)cc(O)cc1F    ZINC001249953692
N#Cc1c(O)ccc2ncccc12    ZINC000034759457
CC(C)c1cc(Cl)ccc1O    ZINC000032192470
N#Cc1cnc2cc(O)ccc2c1    ZINC000077027114
COc1cc(O)c(O)cc1OC    ZINC000013511222
COc1cc(O)c(OC)cc1O    ZINC000005051884
OCc1ccc(O)c(CO)c1O    ZINC000096515883
COc1c(O)ccc(O)c1OC    ZINC000002566115
OC[C@H](O)c1ccc(O)c(O)c1    ZINC000000402871
Cc1ccc(F)c(B(O)O)c1O    ZINC000200383626
OCCOc1ccc(O)c(O)c1    ZINC000059078643
COc1cc(O)c(OC)c(O)c1    ZINC000000402009
COc1cc(O)cc(OC)c1O    ZINC000001681321
OC[C@@H](O)c1ccc(O)c(O)c1    ZINC000000402870
CC(C)Oc1ccc(O)cc1F    ZINC000082587694
C[C@@H](F)COc1cccc(O)c1    ZINC000212427819
COCCc1cccc(O)c1F    ZINC001249938373
CC(C)Oc1cc(O)cc(F)c1    ZINC000095710633
CC(C)Oc1cccc(O)c1F    ZINC000095710830
C=Cc1ccc2cc(O)ccc2c1    ZINC000059712941
Oc1cccc(-c2ccccc2)c1    ZINC000001758852
Oc1ccccc1-c1ccccc1    ZINC000000968134
Oc1ccc(OCCCF)cc1    ZINC000072265769
CC(C)Oc1cc(O)ccc1F    ZINC000095710659
COCCc1ccc(F)c(O)c1    ZINC001249937738
C[C@@H](F)COc1ccccc1O    ZINC000212427646
CCCOc1ccc(F)c(O)c1    ZINC000261494532
COCCc1cc(F)ccc1O    ZINC001249938631
COCCc1ccc(O)cc1F    ZINC001249938337
C[C@H](F)COc1ccccc1O    ZINC000212427583
COCCc1ccc(O)c(F)c1    ZINC001249939090
COCCc1cccc(F)c1O    ZINC001249938437
CC(C)Oc1ccc(F)c(O)c1    ZINC000095710711
CC(C)Oc1cc(F)ccc1O    ZINC000095710608
CCOc1ccc(C)c(F)c1O    ZINC000261493697
C[C@H](F)COc1cccc(O)c1    ZINC000212427759
Oc1cccc(OCCCF)c1    ZINC000088025877
Oc1ccc(-c2ccccc2)cc1    ZINC000001510005
CCc1cc(OC)c(O)cc1F    ZINC000036533701
CCCOc1cccc(O)c1F    ZINC000261493559
C[C@@H](F)COc1ccc(O)cc1    ZINC000212427489
COCCc1cc(O)ccc1F    ZINC001249938203
CC(C)Oc1c(O)cccc1F    ZINC000095710564
Oc1cc2c3c(cccc3c1)CC2    ZINC000001758756
CC(C)(O)c1ccc(O)c(F)c1    ZINC000075846158
COCCc1ccc(F)cc1O    ZINC001249938793
C[C@H](F)COc1ccc(O)cc1    ZINC000212427423
COCCc1c(O)cccc1F    ZINC000223413638
Oc1ccccc1OCCCF    ZINC000088025876
CCCOc1ccc(O)cc1F    ZINC000225690376
CC(C)Oc1ccc(O)c(F)c1    ZINC000095710737
COCCc1cc(O)cc(F)c1    ZINC001249939294
NNCc1ccc(O)c(O)c1O    ZINC000019168397
CCOc1cc(F)c(C)cc1O    ZINC000261493551
C[C@@H](NN)c1cc(F)ccc1O    ZINC000082707664
C[C@@H](NN)c1ccc(O)c(F)c1    ZINC000104566823
C[C@H](NN)c1cc(F)ccc1O    ZINC000082707663
C[C@@H](NN)c1ccc(F)cc1O    ZINC000062748738
C[C@H](NN)c1ccc(O)c(F)c1    ZINC000104566820
C[C@@H](NN)c1ccc(O)cc1F    ZINC000104566817
C[C@H](NN)c1ccc(F)cc1O    ZINC000062748737
C[C@H](NN)c1ccc(O)cc1F    ZINC000104566814
N#Cc1cc(F)cc(Cl)c1O    ZINC000039128367
N#Cc1cc(Cl)c(F)cc1O    ZINC000236567360
N#Cc1cc(Cl)c(O)cc1F    ZINC000257943806
NC(=O)c1ccc(Cl)c(O)c1    ZINC000039128314
O/N=C/c1c(O)cccc1Cl    ZINC000104104310
ON=Cc1cc(Cl)ccc1O    ZINC000250741065
NC(=O)c1c(O)cccc1Cl    ZINC000095721968
O/N=C(\Cl)c1cccc(O)c1    ZINC000211692467
NC(=O)c1cc(O)ccc1Cl    ZINC000095723664
NC(=O)c1ccc(O)cc1Cl    ZINC000071463937
O/N=C/c1ccc(O)c(Cl)c1    ZINC000100468255
Cc1cc(N=O)cc(Cl)c1O    ZINC000036378894
NC(=O)c1ccc(Cl)cc1O    ZINC000019837709
O/N=C\c1c(O)cccc1Cl    ZINC000104104304
NC(=O)c1cc(Cl)ccc1O    ZINC000000156049
O/N=C/c1cc(Cl)ccc1O    ZINC000100970109
O=CNc1cc(Cl)ccc1O    ZINC000221506745
O/N=C\c1cc(Cl)ccc1O    ZINC000011957436
NC(=O)c1cccc(Cl)c1O    ZINC000095775265
NC(=O)c1ccc(O)c(Cl)c1    ZINC000013386181
NC(=S)c1ccc(O)c(F)c1    ZINC000036887612
NC(=S)c1c(O)cccc1F    ZINC000083340051
NC(=S)c1ccc(O)cc1F    ZINC000083340053
NC(=S)c1cc(O)cc(F)c1    ZINC000159747015
O=[N+]([O-])c1c(O)cc(O)cc1O    ZINC000000157925
O=C(NO)c1c(O)cccc1F    ZINC000114237789
O=C(NO)c1ccc(F)cc1O    ZINC000039647989
O=C(NO)c1cc(F)ccc1O    ZINC000039214590
Nc1cc(C(=O)O)cc(F)c1O    ZINC000142500603
Cc1cc(O)c([N+](=O)[O-])cc1F    ZINC000034513920
Cc1c(O)c([N+](=O)[O-])ccc1F    ZINC000097447189
Cc1cc(F)c(O)cc1[N+](=O)[O-]    ZINC000095217840
Cc1cc([N+](=O)[O-])c(O)cc1F    ZINC000071257210
Nc1ccc(F)c(C(=O)O)c1O    ZINC000097447179
Nc1cc(F)c(O)cc1C(=O)O    ZINC000050035180
Cc1c(O)ccc([N+](=O)[O-])c1F    ZINC000307310861
Cc1cc(F)c(O)c([N+](=O)[O-])c1    ZINC000071774214
Nc1cc(F)cc(C(=O)O)c1O    ZINC000084326840
Cc1cc(F)c([N+](=O)[O-])cc1O    ZINC000034499488
Nc1cc(F)c(C(=O)O)cc1O    ZINC000307260527
Nc1cc(C(=O)O)c(F)cc1O    ZINC000130265248
Cc1cc(F)cc([N+](=O)[O-])c1O    ZINC000095670858
NC(=O)c1c(F)ccc(O)c1O    ZINC000238590085
C[S@](=N)(=O)c1cccc(O)c1    ZINC000521399296
C[S@@](=N)(=O)c1cccc(O)c1    ZINC000521399295
C[S@@](=N)(=O)c1ccc(O)cc1    ZINC000088462656
CN(C)c1ccc(Cl)cc1O    ZINC000095711925
C=CNc1c(F)cc(O)cc1F    ZINC001174786804
CNCc1cc(Cl)ccc1O    ZINC000019776789
C=CNc1cc(O)c(F)c(F)c1    ZINC001174787968
CCc1cc(N)c(O)c(Cl)c1    ZINC000020134792
Oc1ccccc1NCCCl    ZINC000058856044
CCc1cc(N)cc(Cl)c1O    ZINC000218716563
C[S+](C)c1ccc(O)cc1O    ZINC000004255614
C=CNc1cc(F)c(O)c(F)c1    ZINC001174782598
Cc1cc(N)c(O)c(Cl)c1C    ZINC000020134806
C[C@@H](N)c1cc(Cl)ccc1O    ZINC000024863133
C=CNc1ccc(F)c(F)c1O    ZINC001174786936
C=CNc1ccc(O)c(F)c1F    ZINC001174780457
CNCc1ccc(O)c(Cl)c1    ZINC000043476591
Oc1cccc(NCCCl)c1    ZINC000058837285
Oc1ccc(NCCCl)cc1    ZINC000058856653
C=CNc1c(O)cc(F)cc1F    ZINC001174784075
C=CNc1cc(O)c(F)cc1F    ZINC001174782951
C=CNc1cc(F)c(O)cc1F    ZINC001174786033
C[C@H](N)c1cc(Cl)ccc1O    ZINC000024863137
CNCc1ccc(Cl)cc1O    ZINC000003851243
C=CNc1cc(F)c(F)cc1O    ZINC001174787037
Cc1cc(O)c(N)c(C)c1Cl    ZINC000004428553
Cc1c(C)c(O)c(Cl)cc1N    ZINC000040538083
C=CNc1cc(F)cc(F)c1O    ZINC001174791565
N#[N+]c1c(O)ccc2ccccc21    ZINC000004795896
Oc1ccccc1-c1ccncc1    ZINC000034593587
Oc1cccc(-c2ccncc2)c1    ZINC000034464348
Oc1cccc(-c2cccnc2)c1    ZINC000029245348
Oc1ccc(-c2ccccn2)cc1    ZINC000005940833
Nc1ccc(O)cc1OCCF    ZINC000725347428
NCCc1cc(O)c(O)cc1F    ZINC000006091107
Oc1ccc(-c2cccnc2)cc1    ZINC000005162011
Oc1cccc(-c2ccccn2)c1    ZINC000014983528
Oc1ccccc1-c1ccccn1    ZINC000034408245
N[C@@H](CO)c1ccc(F)cc1O    ZINC000072197355
Oc1ccccc1-c1cccnc1    ZINC000039238783
Nc1ccc(OCCF)cc1O    ZINC000725347730
Oc1ccc(-c2ccncc2)cc1    ZINC000013547462
N=Cc1c(O)ccc2ccccc21    ZINC000004546662
Oc1cccc(Br)c1    ZINC000000388034
Oc1ccccc1Br    ZINC000000388200
Oc1ccc(Br)cc1    ZINC000000404316
O=C(O)c1ccc(O)cc1Cl    ZINC000002507916
O=C(O)c1cc(O)cc(Cl)c1    ZINC000002599133
O=Cc1ccc(O)c(O)c1Cl    ZINC000016384171
Oc1cc2c(c(Cl)c1)OCO2    ZINC000409442349
O=Cc1ccc(O)c(Cl)c1O    ZINC000196158025
O=C(Cl)c1c(O)cccc1O    ZINC000034207034
O=C(Cl)c1cccc(O)c1O    ZINC000013481417
O=C(O)c1cccc(O)c1Cl    ZINC000034615113
O=Cc1cc(O)c(O)c(Cl)c1    ZINC000003351112
O=C(Cl)c1ccc(O)cc1O    ZINC000013481425
O=Cc1cc(Cl)c(O)cc1O    ZINC000022129866
O=C(O)c1ccc(Cl)c(O)c1    ZINC000002530713
O=C(O)c1cc(O)ccc1Cl    ZINC000002525474
O=C(O)c1c(O)cccc1Cl    ZINC000006091664
O=C(O)c1ccc(O)c(Cl)c1    ZINC000000404324
O=C(O)c1ccc(Cl)cc1O    ZINC000000406915
O=C(Cl)c1cc(O)cc(O)c1    ZINC000034207036
O=C(O)c1cc(Cl)ccc1O    ZINC000000404337
O=C(O)c1cccc(Cl)c1O    ZINC000000409232
OB(O)c1cc(O)cc(Cl)c1    ZINC000169933959
OB(O)c1ccc(O)cc1Cl    ZINC000169745693
OB(O)c1cccc(Cl)c1O    ZINC000169748152
OB(O)c1ccc(Cl)cc1O    ZINC000169988632
OB(O)c1ccc(O)c(Cl)c1    ZINC000169745294
OB(O)c1cc(O)ccc1Cl    ZINC000169743976
OB(O)c1ccc(Cl)c(O)c1    ZINC000169746606
OB(O)c1cc(Cl)ccc1O    ZINC000169745087
OB(O)c1c(O)cccc1Cl    ZINC000169746605
CS(=O)(=O)c1cccc(O)c1    ZINC000032296854
CS(=O)(=O)c1ccc(O)cc1    ZINC000000153757
CS(=O)(=O)c1ccccc1O    ZINC000001390849
O=C(O)c1c(F)ccc(O)c1O    ZINC000090685655
O=C(O)c1cc(O)c(F)c(O)c1    ZINC000013542617
Nc1cc([N+](=O)[O-])c(F)cc1O    ZINC000258830394
CC(=O)c1cc(F)c(O)c(F)c1    ZINC000038518566
CC(=O)c1ccc(F)c(F)c1O    ZINC000035923576
CC(=O)c1ccc(F)c(O)c1F    ZINC000039128310
CC(=O)c1cc(F)c(F)cc1O    ZINC000107333163
COc1cc(C)c(O)c(Cl)c1    ZINC000238370045
Oc1cccc([C@@H](O)CCl)c1    ZINC000034574491
CCOc1cc(O)ccc1Cl    ZINC000149601616
CCOc1cc(O)cc(Cl)c1    ZINC000201334667
CC(=O)c1cc(F)cc(F)c1O    ZINC000000152767
C[C@@H](O)c1cc(Cl)ccc1O    ZINC000022154684
Cc1cc(Cl)cc(CO)c1O    ZINC000044198462
CCOc1ccc(O)cc1Cl    ZINC000034120360
COc1c(O)ccc(C)c1Cl    ZINC000212529515
CC(=O)c1ccc(O)c(F)c1F    ZINC000075926807
CCOc1ccc(Cl)cc1O    ZINC000036192917
CCOc1ccc(Cl)c(O)c1    ZINC000238283426
C[C@H](O)c1ccc(O)cc1Cl    ZINC000071463945
C[C@H](O)c1cc(Cl)ccc1O    ZINC000022154688
Nc1cc([N+](=O)[O-])cc(F)c1O    ZINC000039128319
CCOc1cc(Cl)ccc1O    ZINC000075563119
Oc1ccc(OCCCl)cc1    ZINC000034092230
Oc1cccc(OCCCl)c1    ZINC000043465046
CCOc1ccc(O)c(Cl)c1    ZINC000039128054
OCc1cccc(CCl)c1O    ZINC000199555518
Oc1ccccc1OCCCl    ZINC000043465047
OCCc1ccc(O)c(Cl)c1    ZINC000013386276
OCCc1cc(O)cc(Cl)c1    ZINC000306846355
C[C@@H](O)c1ccc(O)cc1Cl    ZINC000071463946
CC(=O)c1c(F)cc(O)cc1F    ZINC000075926788
CC(=O)c1c(O)cc(F)cc1F    ZINC000072287040
NNCc1cc(Cl)ccc1O    ZINC000083251920
Oc1cccc(SCCF)c1    ZINC000127028890
Oc1ccc(SCCF)cc1    ZINC000084386381
Oc1ccccc1SCCF    ZINC000086453377
N=C(N)c1cc(F)c(F)cc1O    ZINC000107333179
O=Cc1cc2ccccc2cc1O    ZINC000001763323
O=c1cc2cccccc-2cc1O    ZINC000001715920
O=Cc1cccc2c(O)cccc12    ZINC000071256857
O=Cc1cc(O)c2ccccc2c1    ZINC000071256877
C#CC(C#C)Oc1ccc(O)cc1    ZINC001227441580
O=Cc1ccc(O)c2ccccc12    ZINC000001593851
O=Cc1ccc2cc(O)ccc2c1    ZINC000002585500
O=Cc1cc(O)cc2ccccc12    ZINC000039426980
O=Cc1cccc2ccc(O)cc12    ZINC000034558614
O=Cc1ccc2ccccc2c1O    ZINC000000967822
COCOc1ccc(F)c(O)c1    ZINC000261494047
COc1cc(O)c(F)cc1OC    ZINC000149568903
OCc1cc(F)cc(CO)c1O    ZINC000003278051
COc1ccc(O)c(OC)c1F    ZINC000212507631
O=c1ccccc2cccc(O)c21    ZINC000006514003
O=Cc1cccc2cccc(O)c12    ZINC000038887374
COc1cc(CO)cc(F)c1O    ZINC000032210857
O=Cc1c(O)ccc2ccccc21    ZINC000000157162
C#CC(C#C)Oc1cccc(O)c1    ZINC001227554517
O=Cc1cccc2cc(O)ccc12    ZINC000071256886
C#CC(C#C)Oc1ccccc1O    ZINC001227491191
O=Cc1ccc2c(O)cccc2c1    ZINC000079669065
COCOc1cccc(O)c1F    ZINC000261493564
Oc1cccc(-c2cccnn2)c1    ZINC000238685435
Oc1cccc(-c2ncccn2)c1    ZINC000075562212
Oc1cccc(-c2cncnc2)c1    ZINC000016947729
Oc1ccccc1-c1ccncn1    ZINC000033846234
Oc1ccccc1-c1ncccn1    ZINC000110348701
N#CC(C#N)Cc1ccc(O)cc1    ZINC000000403611
Oc1cccc(-c2ccnnc2)c1    ZINC001240925671
Oc1ccccc1-c1cncnc1    ZINC000016947732
Oc1cccc(-c2ccncn2)c1    ZINC000075562215
Oc1ccc(-c2cccnn2)cc1    ZINC000148465546
N#CCCc1ccc(O)c(C#N)c1    ZINC000214024359
Oc1ccccc1-c1cnccn1    ZINC000090715349
Oc1ccccc1-c1cccnn1    ZINC000075562208
Oc1cccc(-c2cnccn2)c1    ZINC000156622239
Oc1ccc(-c2cnccn2)cc1    ZINC000034596019
Oc1ccccc1-c1ccnnc1    ZINC001241014581
Oc1ccc(-c2cncnc2)cc1    ZINC000016947727
Oc1ccc(-c2ncccn2)cc1    ZINC000075562214
Oc1ccc(-c2ccncn2)cc1    ZINC000033846232
N#CCc1c[nH]c2ccc(O)cc12    ZINC000000402931
Oc1ccc(-c2ccnnc2)cc1    ZINC000238729987
Cc1ccc(O)c(CC(F)F)c1    ZINC001250391308
CCCc1cc(F)c(O)cc1F    ZINC000141331597
Cc1cc(O)cc(CC(F)F)c1    ZINC001250392332
CCCc1c(F)cc(O)cc1F    ZINC001249967533
Cc1ccc(CC(F)F)c(O)c1    ZINC001250390094
CCCc1ccc(O)c(F)c1F    ZINC000034305467
CC(C)c1ccc(O)c(F)c1F    ZINC001249860476
CCCc1cc(F)c(O)c(F)c1    ZINC000116431651
CC(C)c1cc(F)c(O)cc1F    ZINC000149408305
CC(C)c1c(F)ccc(O)c1F    ZINC001249856808
Cc1ccc(O)cc1CC(F)F    ZINC001250392303
CC(C)c1cc(F)cc(F)c1O    ZINC000146071154
CC(C)c1c(F)cc(O)cc1F    ZINC000039104588
CCCc1cc(F)cc(F)c1O    ZINC000223067226
Cc1cc(O)ccc1CC(F)F    ZINC001250391438
Cc1cc(CC(F)F)ccc1O    ZINC001250390512
Cc1ccc(CC(F)F)cc1O    ZINC001250389159
CC(C)c1cc(F)c(O)c(F)c1    ZINC000113123001
Cc1c(O)cccc1CC(F)F    ZINC001250392463
CCCc1c(F)ccc(O)c1F    ZINC001249967508
Cc1cccc(CC(F)F)c1O    ZINC001250390527
Oc1ccc(NC2=CC=C[CH]2)cc1    ZINC001171363043
Oc1cccc(NC2=CC=C[CH]2)c1    ZINC001171360847
CCc1ccc2ccccc2c1O    ZINC000038234340
CCc1ccc2cc(O)ccc2c1    ZINC000021986522
CCc1ccc2cccc(O)c2c1    ZINC000071477566
Cc1ccc2ccc(C)c(O)c2c1    ZINC000071489870
Cc1c(C)c2ccccc2cc1O    ZINC000168967091
O=[N+]([O-])c1ccc(O)c(Cl)c1    ZINC000012358970
O=[N+]([O-])c1cc(Cl)ccc1O    ZINC000035052074
O=[N+]([O-])c1ccc(Cl)c(O)c1    ZINC000000078157
O=[N+]([O-])c1ccc(O)cc1Cl    ZINC000036020360
O=Nc1cc(Cl)c(O)cc1O    ZINC000022054792
O=[N+]([O-])c1ccc(Cl)cc1O    ZINC000036719633
O=[N+]([O-])c1cccc(O)c1Cl    ZINC000095616288
O=[N+]([O-])c1cc(O)ccc1Cl    ZINC000001746714
O=[N+]([O-])c1c(O)cccc1Cl    ZINC000021298329
O=[N+]([O-])c1cc(O)cc(Cl)c1    ZINC000039170009
O=[N+]([O-])c1cccc(Cl)c1O    ZINC000001646566
O=[N+]([O-])c1ccc(O)c(F)c1O    ZINC000098210999
NS(=O)(=O)c1cccc(O)c1    ZINC000032296855
O=[N+]([O-])c1c(O)cc(F)cc1O    ZINC000037594105
NS(=O)(=O)c1ccccc1O    ZINC000032296849
NS(=O)(=O)c1ccc(O)cc1    ZINC000000334835
COc1cc(N)c(O)cc1Cl    ZINC000143366105
NC(=O)c1cc(F)cc(F)c1O    ZINC000306582062
NC(=O)c1cc(F)c(O)c(F)c1    ZINC000140659608
NC(=O)c1c(F)ccc(O)c1F    ZINC000039128312
O/N=C/c1c(F)cc(O)cc1F    ZINC000071261600
O=Cc1cnc2cc(O)ccc2c1    ZINC000022124190
O=Cc1ccc2cccnc2c1O    ZINC000013283421
O=Cc1cnc2c(O)cccc2c1    ZINC000076599600
O=Nc1ccc(O)c2ccccc12    ZINC000017047101
O=Cc1c(O)ccc2ncccc12    ZINC000032501143
O=Nc1c(O)ccc2ccccc21    ZINC000017821066
O=Cc1c(O)ccc2ccncc21    ZINC000057332116
O=Cc1c(O)ccc2cccnc21    ZINC000032501146
O=Cc1ccc2cccc(O)c2n1    ZINC000000488342
O=Cc1ccc(O)c2ncccc12    ZINC000001711209
O=Nc1ccc2ccccc2c1O    ZINC000003095889
O=Cc1ccnc2ccc(O)cc12    ZINC000076599612
Oc1ccc(-c2cnnnc2)cc1    ZINC001241063461
N#CCc1nc2ccc(O)cc2[nH]1    ZINC000107288243
Oc1ccccc1-c1cnnnc1    ZINC001241014981
N#CCc1cc(C#N)cc(N)c1O    ZINC000225724585
Oc1cccc(-c2cnnnc2)c1    ZINC001240926210
Oc1ccc(NCC(F)F)cc1    ZINC000072265880
NCCc1cc(F)c(O)cc1F    ZINC000082867961
Oc1ccccc1NCC(F)F    ZINC001083811694
Oc1cccc(NCC(F)F)c1    ZINC001083811026
NCCc1ccc(O)c(F)c1F    ZINC000199559748
NCCc1c(F)cc(O)cc1F    ZINC000040846059
C#C[C@@H](C)/N=C\c1ccccc1O    ZINC000256347209
N#CC1(Cc2cccc(O)c2)CC1    ZINC000261292610
C=C(C)Cc1ccc(O)c(C#N)c1    ZINC001250244245
C#CCN1Cc2ccc(O)cc2C1    ZINC000859476556
Cc1cc(O)c2nc(C)ccc2c1    ZINC000059432669
CNc1cccc2c(O)cccc12    ZINC000062796854
Cc1cc(C)c2cccc(O)c2n1    ZINC000016697846
Cc1ccc(-n2cccc2)c(O)c1    ZINC000000109504
Cc1cc(C)c2ccc(O)cc2n1    ZINC000006556553
Cc1cc(N)c2ccccc2c1O    ZINC000001673578
NCc1c(O)ccc2ccccc21    ZINC000001679777
Cc1cccc(O)c1-n1cccc1    ZINC000095919693
N#Cc1cc(CC2CC2)ccc1O    ZINC000095722846
Cc1cc(C#N)c(O)c2c1CCC2    ZINC000000157691
CC#CC/N=C/c1ccccc1O    ZINC000307673161
Cc1cc(O)ccc1-n1cccc1    ZINC000008702357
C=C(C)c1ccc(C)c(O)c1C#N    ZINC000230508419
Cc1cc(C)c2cccnc2c1O    ZINC000000235897
NCc1ccc2cc(O)ccc2c1    ZINC000036455945
Cc1cc(O)c2ccc(C)nc2c1    ZINC000085386007
CC#CC/N=C\c1ccccc1O    ZINC000308221857
CNc1cccc2ccc(O)cc21    ZINC000148247573
C#C[C@H](C)/N=C\c1ccccc1O    ZINC000256347208
NCc1cc2ccccc2cc1O    ZINC000083340161
NCc1ccc(O)c2ccccc12    ZINC000071450973
N#CC1(Cc2ccccc2O)CC1    ZINC000261268258
Cc1cc(C)c2cc(O)ccc2n1    ZINC000082788285
NCc1cccc2cc(O)ccc21    ZINC000013766764
Cc1cc(O)c2ncccc2c1C    ZINC000085386027
N#CC1(Cc2ccc(O)cc2)CC1    ZINC000261302359
Cc1ccc2c(C)ccc(O)c2n1    ZINC000001233328
Cc1ccc2c(N)cccc2c1O    ZINC000075563414
C#C[C@H](C)/N=C/c1ccccc1O    ZINC000238515551
C#C[C@@H](C)/N=C/c1ccccc1O    ZINC000238395819
O=C(Cl)c1ccc(O)c(F)c1    ZINC000095704871
O=C(Cl)c1cc(F)ccc1O    ZINC000039056495
O=Cc1cc(F)c(Cl)cc1O    ZINC000095635198
O=Cc1cc(F)cc(Cl)c1O    ZINC000002525788
O=Cc1c(O)ccc(F)c1Cl    ZINC000095635191
O=Cc1c(F)ccc(O)c1Cl    ZINC000075926711
CSc1ccc(O)cc1Cl    ZINC000034161612
O=Cc1cc(Cl)c(O)cc1F    ZINC000082399252
O=Cc1cc(F)c(O)c(Cl)c1    ZINC000012956516
O=Cc1c(O)ccc(Cl)c1F    ZINC000096300711
O=C(Cl)c1c(O)cccc1F    ZINC000039056429
O=Cc1cc(Cl)cc(F)c1O    ZINC000082399251
CSc1c(O)cccc1Cl    ZINC000090413337
O=C(Cl)c1ccc(O)cc1F    ZINC000199759739
O=Cc1cc(Cl)c(F)cc1O    ZINC000004290823
O=Cc1c(O)cc(Cl)cc1F    ZINC000095830477
O=C(Cl)c1ccc(F)cc1O    ZINC000039056475
O=S(=O)(O)c1cccc(O)c1    ZINC000001716716
O=S(=O)(O)c1ccc(O)cc1    ZINC000001577054
O=S(=O)(O)c1ccccc1O    ZINC000001757854
O=C(O)c1c(F)cc(O)cc1F    ZINC000002243359
Oc1ccc2c(c1)OC(F)(F)O2    ZINC000118594176
O=C(O)c1cc(O)c(F)cc1F    ZINC000035570463
O=C(O)c1c(F)ccc(O)c1F    ZINC000016158093
O=C(O)c1c(O)ccc(F)c1F    ZINC000016158088
O=C(O)c1c(F)ccc(F)c1O    ZINC000016158101
O=C(O)c1cc(F)cc(O)c1F    ZINC000039127974
O=C(O)c1cc(F)c(F)cc1O    ZINC000098175177
O=P(O)(O)c1ccc(O)cc1    ZINC000003608742
O=C(O)c1cc(F)c(O)cc1F    ZINC000002526729
O=C(O)c1cc(O)c(F)c(F)c1    ZINC000002539969
O=C(O)c1cc(O)cc(F)c1F    ZINC000015442479
O=C(O)c1cc(F)c(O)c(F)c1    ZINC000013541707
O=C(O)c1ccc(O)c(F)c1F    ZINC000002379552
O=C(O)c1ccc(F)c(F)c1O    ZINC000002586021
O=C(O)c1cc(F)cc(F)c1O    ZINC000016158104
O=C(O)c1c(O)cc(F)cc1F    ZINC000036532657
O=P(O)(O)c1ccccc1O    ZINC000002807256
O=C(O)c1ccc(F)c(O)c1F    ZINC000034781181
O=Cc1cc(F)c(O)c(F)c1O    ZINC000095831395
Oc1cccc2c1OC(F)(F)O2    ZINC000038265898
O=P(O)(O)c1cccc(O)c1    ZINC000003608745
CCc1cc(F)c(O)c(Cl)c1    ZINC001249933261
C[S@@](=O)c1ccc(O)cc1F    ZINC000082048635
CCc1ccc(Cl)c(O)c1F    ZINC000143111865
CCc1c(O)ccc(F)c1Cl    ZINC000091690035
CCc1c(Cl)ccc(O)c1F    ZINC001249933012
CCc1c(F)ccc(O)c1Cl    ZINC000091690320
CCc1cc(Cl)c(O)cc1F    ZINC000575552788
C[S@](=O)c1ccc(O)cc1F    ZINC000082048637
OB(O)c1c(F)cc(O)cc1F    ZINC000169747850
OB(O)c1c(F)ccc(O)c1F    ZINC000169747997
OB(O)c1cc(F)cc(F)c1O    ZINC000169746433
OB(O)c1cc(F)c(F)cc1O    ZINC000169951599
OB(O)c1ccc(O)c(F)c1F    ZINC000169745183
OB(O)c1cc(F)c(O)cc1F    ZINC000169994365
O=C1C=CC(=O)c2c(O)cccc21    ZINC000000526257
OB(O)c1cc(F)c(O)c(F)c1    ZINC000169748181
O=C1C=Cc2cc(O)ccc2C1=O    ZINC000032189001
OB(O)c1cc(O)c(F)cc1F    ZINC000169934901
OB(O)c1cc(O)c(F)c(F)c1    ZINC000169988676
N#CCc1cc(C#N)cc(O)c1O    ZINC000225724458
COc1ccc(O)c(C#N)c1C#N    ZINC000001613637
Cc1cc(O)c(C#N)c(C#N)c1O    ZINC000019075646
O=Nc1c(O)ccc2ncccc21    ZINC000004718266
O=Nc1ccc(O)c2ncccc12    ZINC000004272040
CCOc1c(O)cc(F)cc1F    ZINC000038529925
CCOc1cc(O)c(F)cc1F    ZINC000261493821
CCOc1c(F)ccc(O)c1F    ZINC000038529946
COc1ccc(O)c(C(F)F)c1    ZINC000168466016
Oc1ccccc1[C@H](O)C(F)F    ZINC000038392027
CCOc1c(F)cc(O)cc1F    ZINC000038529888
CCOc1cc(F)c(O)c(F)c1    ZINC000038529897
Oc1cccc(OCC(F)F)c1    ZINC000037756281
Oc1ccc(OCC(F)F)cc1    ZINC000037756279
Cc1cc(O)ccc1OC(F)F    ZINC000066309480
CCOc1ccc(O)c(F)c1F    ZINC000021985202
COc1ccc(C(F)F)c(O)c1    ZINC000212572201
CCOc1cc(F)c(O)cc1F    ZINC000039129544
COc1c(F)c(C)cc(O)c1F    ZINC000238402005
Oc1ccccc1[C@@H](O)C(F)F    ZINC000038392028
CCOc1ccc(F)c(O)c1F    ZINC000071867320
COc1ccc(C(F)F)cc1O    ZINC000107256337
Oc1ccccc1OCC(F)F    ZINC000037756280
OCCc1cc(F)c(O)cc1F    ZINC000199551409
COc1ccc(O)cc1C(F)F    ZINC000212572105
Cc1ccc(-c2ccc(O)cc2)o1    ZINC000000188712
COc1cccc2cc(O)ccc21    ZINC000034413480
COc1ccc(O)c2ccccc12    ZINC000000388442
COc1cccc2c(O)cccc12    ZINC000020274655
COc1c(O)ccc2ccccc21    ZINC000034599298
COc1ccc2cc(O)ccc2c1    ZINC000000391185
COc1ccc2c(O)cccc2c1    ZINC000002509476
OCc1cc2ccccc2cc1O    ZINC000001583102
Cc1cc(-c2ccco2)ccc1O    ZINC000065340199
Cc1occc1-c1ccc(O)cc1    ZINC001243066240
Cc1ccc(O)cc1-c1ccoc1    ZINC000307403169
Cc1cc(O)c2ccccc2c1O    ZINC000018120050
OCc1ccc2c(O)cccc2c1    ZINC000108368645
COc1ccc2ccc(O)cc2c1    ZINC000000389780
COc1ccc2ccccc2c1O    ZINC000034596626
COc1cccc2cccc(O)c21    ZINC000014612245
OCc1ccc2cc(O)ccc2c1    ZINC000034484457
COc1ccc2cccc(O)c2c1    ZINC000000163515
OCc1c(O)ccc2ccccc21    ZINC000021953278
COc1cc(O)c2ccccc2c1    ZINC000034596623
Cc1occc1-c1cccc(O)c1    ZINC001243065819
COc1cc2ccccc2cc1O    ZINC000000402384
OCc1cc(O)c2ccccc2c1    ZINC000096527813
NNc1c(O)ccc2ccccc21    ZINC000104571328
NCc1ccc2cccc(O)c2n1    ZINC000032220082
C=C(C)Nc1ccc(O)c(C#N)c1    ZINC001174795034
Cn1cnc(-c2ccc(O)cc2)c1    ZINC000059586292
Cn1ccc(-c2cccc(O)c2)n1    ZINC000139890831
Cc1cnn(-c2ccc(O)cc2)c1    ZINC000070675373
N#CCN1Cc2ccc(O)cc2C1    ZINC000599539150
Cn1cncc1-c1cccc(O)c1    ZINC000116366751
Cc1[nH]ncc1-c1cccc(O)c1    ZINC000257902751
Cn1cncc1-c1ccccc1O    ZINC000221261855
C=C(C)Nc1ccc(O)cc1C#N    ZINC001174795491
Cn1cnc(-c2cccc(O)c2)c1    ZINC000082868222
NCc1c(O)ccc2ncccc21    ZINC000027653305
Nc1cccn1-c1ccccc1O    ZINC001206207910
NNc1cccc2ccc(O)cc21    ZINC000089211682
Cc1ccc(O)cc1-c1cn[nH]c1    ZINC001240241960
Cn1ccnc1-c1ccc(O)cc1    ZINC000082736699
Nc1cccn1-c1ccc(O)cc1    ZINC000306670457
Cc1ccc(O)c(-c2ccn[nH]2)c1    ZINC000004243178
Cc1cn[nH]c1-c1ccc(O)cc1    ZINC000082868211
Cn1ccc(-c2ccccc2O)n1    ZINC000066055048
NCc1ccc2cccnc2c1O    ZINC000039383451
C=C(C)Nc1cc(C#N)ccc1O    ZINC001174793906
Cc1ccc(O)cc1-c1ncc[nH]1    ZINC001242017270
Cn1cc(-c2ccc(O)cc2)cn1    ZINC000033428466
Cn1nccc1-c1ccc(O)cc1    ZINC000040449750
Cn1cc(-c2cccc(O)c2)cn1    ZINC000107124774
Cn1cncc1-c1ccc(O)cc1    ZINC000039309052
Cc1nccn1-c1ccc(O)cc1    ZINC000070651364
Cc1cnn(-c2ccccc2O)c1    ZINC000070675372
C=C(C)Nc1c(O)cccc1C#N    ZINC001174795291
Cn1ccc(-c2ccc(O)cc2)n1    ZINC000078916353
Cc1[nH]ncc1-c1ccc(O)cc1    ZINC000031993500
Oc1ccc(Cn2ccnc2)cc1    ZINC000013549136
C=C(C)Nc1ccc(C#N)cc1O    ZINC001174795490
Cn1nccc1-c1ccccc1O    ZINC000000139910
NCc1ccc(O)c2ncccc12    ZINC000019737041
Cn1ccnc1-c1ccccc1O    ZINC000040448420
CNc1ccc2cccc(O)c2n1    ZINC000019093681
Cn1cnc(-c2ccccc2O)c1    ZINC000082868223
Cc1cc(N)c2cc(O)ccc2n1    ZINC000238473361
Cc1ccc(-c2cn[nH]c2)c(O)c1    ZINC000218801622
Nc1cccn1-c1cccc(O)c1    ZINC001174887875
NNc1ccc(O)c2ccccc12    ZINC000104571324
Nc1cc(O)ccc1-n1cccc1    ZINC000052507793
Oc1ccccc1Cn1ccnc1    ZINC000013283488
NNc1cc2ccccc2cc1O    ZINC000096125933
Nc1cccc(O)c1-n1cccc1    ZINC000095919691
Cc1ccc(O)cc1-c1cc[nH]n1    ZINC001245315175
Cc1cc[n+](C)c2c(O)cccc12    ZINC000000392389
CC[n+]1ccc2c(O)cccc2c1    ZINC000000410125
C#CCc1ccc(O)c(C(C)C)c1    ZINC001249948779
Oc1ccc(C2=CCCCC2)cc1    ZINC000001845778
Cc1ccc(O)c([C@H]2C=CCC2)c1    ZINC000001689811
Cc1ccc(O)c([C@@H]2C=CCC2)c1    ZINC000002044238
Cc1ccc(O)cc1C1=CCCC1    ZINC000306765247
Oc1ccccc1C1=CCCCC1    ZINC000038891094
Oc1cccc(C2=CCCCC2)c1    ZINC000034567531
C=CCc1cccc(CC=C)c1O    ZINC000001689812
Cc1ccc(O)c(C2=CCCC2)c1    ZINC000062701902
O=[N+]([O-])c1ccc(O)c(F)c1F    ZINC000034317710
O=[N+]([O-])c1cc(F)cc(F)c1O    ZINC000001706152
O=[N+]([O-])c1cc(O)c(F)cc1F    ZINC000012336323
O=[N+]([O-])c1c(O)cc(F)cc1F    ZINC000016159818
O=[N+]([O-])c1cc(F)cc(O)c1F    ZINC000263622737
O=[N+]([O-])c1ccc(F)c(F)c1O    ZINC000002584294
O=[N+]([O-])c1cc(F)c(O)cc1F    ZINC000002525792
O=[N+]([O-])c1c(O)c(F)ccc1F    ZINC000038434103
O=[N+]([O-])c1ccc(F)c(O)c1F    ZINC000199244441
O=[N+]([O-])c1c(F)cc(O)cc1F    ZINC000044564218
O=[N+]([O-])c1cc(O)c(F)c(F)c1    ZINC000036533216
O=[N+]([O-])c1cc(F)c(F)cc1O    ZINC000036533629
N#Cc1cc2c(cccc2O)s1    ZINC000095080320
O=[N+]([O-])c1c(F)ccc(O)c1F    ZINC000165274677
O=[N+]([O-])c1cc(F)c(O)c(F)c1    ZINC000012343953
Nc1c(O)cccc1OC(F)F    ZINC000157527638
Cc1cccc([B-](F)(F)F)c1O    ZINC000170019586
Cc1cc(=O)c2cccc(O)c2[nH]1    ZINC000011848536
COc1cc2cnccc2cc1O    ZINC000006483793
C#CC(=O)Nc1cc(C)ccc1O    ZINC000147548750
Oc1cccc(Nc2ccco2)c1    ZINC001174888225
OCc1ccc(O)c2ncccc12    ZINC000000038638
C#CC(=O)Nc1cc(O)ccc1C    ZINC000575570799
Oc1ccc(Nc2ccco2)cc1    ZINC001175043431
C#CC(=O)Nc1ccc(C)cc1O    ZINC000040887327
N#CC1(c2ccc(O)c(O)c2)CC1    ZINC000096029643
COc1cc2ccncc2cc1O    ZINC000000173273
C#CC(=O)Nc1cccc(C)c1O    ZINC000306152188
C#CC(=O)Nc1ccc(C)c(O)c1    ZINC000082879195
Cc1cc(=O)[nH]c2cc(O)ccc12    ZINC000008686098
N#CCCC(=O)c1ccc(O)cc1    ZINC000031994145
C#CC(=O)NCc1ccc(O)cc1    ZINC000159890694
CC#CC(=O)Nc1cccc(O)c1    ZINC000232646398
Cc1cc(=O)c2cc(O)ccc2[nH]1    ZINC000000178002
N#Cc1cc(O)cc(OC2CC2)c1    ZINC001234144891
C#CCON=Cc1ccccc1O    ZINC000393539375
OCc1cnc2ccc(O)cc2c1    ZINC000072226728
N#Cc1ccc(O)c(OC2CC2)c1    ZINC000034582974
OCc1ccc2cccc(O)c2n1    ZINC000032220241
COc1cc(/C=C/C#N)ccc1O    ZINC000001787412
CC#CC(=O)Nc1ccc(O)cc1    ZINC000232644543
OCc1ccnc2c(O)cccc12    ZINC000000500561
C#CCON=Cc1cccc(O)c1    ZINC000388323703
C#CC(=O)N(C)c1ccc(O)cc1    ZINC000020211051
C#CCON=Cc1ccc(O)cc1    ZINC000379377825
C#CC(=O)Nc1ccc(O)c(C)c1    ZINC000148578561
C#CCNC(=O)c1ccccc1O    ZINC000012982334
COc1cc(O)c2ncccc2c1    ZINC000039089907
C#CC(=O)Nc1ccc(O)cc1C    ZINC000070735542
Cc1nocc1-c1cccc(O)c1    ZINC001243678727
Cn1ccc2c(O)cccc2c1=O    ZINC000026421393
Oc1cccc(Nc2ccoc2)c1    ZINC001173934431
O=C1NC2(CC2)c2ccc(O)cc21    ZINC000072120032
Cc1ccc2cccc(O)c2[n+]1[O-]    ZINC000000235901
Cc1ccc(-c2ccno2)c(O)c1    ZINC000082868403
Cc1[nH]c2ccc(O)cc2c1C=O    ZINC000034925338
Cc1ccc2c(O)ccc(O)c2n1    ZINC000034540122
Nc1cc2ccccc2c(O)c1O    ZINC000001599710
COc1ccc2cc(O)ccc2n1    ZINC000039089898
Cc1cc(=O)[nH]c2c(O)cccc12    ZINC000005116195
Oc1ccccc1Nc1ccoc1    ZINC001173935506
Cc1ccc(O)cc1-c1cnoc1    ZINC001239184850
C#CC(=O)NCc1ccccc1O    ZINC000159890843
Cc1nocc1-c1ccc(O)cc1    ZINC001243678226
Oc1ccccc1Nc1ccco1    ZINC000223910068
COc1cc(/C=C\C#N)ccc1O    ZINC000006004759
Cc1cc2cc[nH]c(=O)c2cc1O    ZINC000039119736
Cc1cc(=O)[nH]c2ccc(O)cc12    ZINC000016123642
C#CCNC(=O)c1cccc(O)c1    ZINC000019836516
C#CC(=O)NCc1cccc(O)c1    ZINC000038032188
C#CC/N=C\c1cccc(O)c1O    ZINC000308396087
N#Cc1cccc(O)c1OC1CC1    ZINC001226519867
C=CCOc1ccc(C#N)c(O)c1    ZINC000072221224
Cc1oncc1-c1cccc(O)c1    ZINC001242602754
C#CC/N=C/c1cccc(O)c1O    ZINC000307608363
Cc1ccc(O)c(-c2ccno2)c1    ZINC000100002950
Oc1ccc(Nc2ccoc2)cc1    ZINC001173933743
COc1ccc(O)c2ncccc12    ZINC000095933481
CCC(=O)c1cccc(C#N)c1O    ZINC000238245077
Cc1cc(=O)c2ccc(O)cc2[nH]1    ZINC000146402305
N#Cc1ccc(O)cc1OC1CC1    ZINC001228007567
Cn1c(=O)ccc2cc(O)ccc21    ZINC000039296039
CC#CC(=O)Nc1ccccc1O    ZINC000307409105
COc1ccc2cccc(O)c2n1    ZINC000000235880
Cc1oncc1-c1ccc(O)cc1    ZINC001242602442
Oc1ccc(Cn2cncn2)cc1    ZINC000008731313
Oc1ccc(Nc2ncc[nH]2)cc1    ZINC000223743618
Nc1cncn1-c1ccccc1O    ZINC001206201660
Nc1cc(-c2ccn[nH]2)ccc1O    ZINC000082868438
Nc1cnn(-c2cccc(O)c2)c1    ZINC000107334259
Oc1ccc(Nc2cn[nH]c2)cc1    ZINC000259758323
Nc1cnn(-c2ccc(O)cc2)c1    ZINC000107334255
Oc1cccc(Nc2ncc[nH]2)c1    ZINC001176082725
Cn1ncnc1-c1ccc(O)cc1    ZINC000097053806
Nc1cc(-c2ccc(O)cc2)[nH]n1    ZINC000095959425
Cc1n[nH]c(-c2ccc(O)cc2)n1    ZINC000005943278
Cc1n[nH]c(-c2ccccc2O)n1    ZINC000000507086
Cc1cn(-c2ccc(O)cc2)nn1    ZINC000204177195
Cn1ncnc1-c1cccc(O)c1    ZINC000097053801
Nc1cc(-c2cccc(O)c2)n[nH]1    ZINC000075879913
Oc1ccccc1Nc1ncc[nH]1    ZINC001176084939
Nc1cncn1-c1ccc(O)cc1    ZINC001175042648
NNc1ccnc2cc(O)ccc21    ZINC000104564571
NNc1ccc2cccc(O)c2n1    ZINC000017888892
Nc1ccnn1-c1cccc(O)c1    ZINC000107306450
Nc1cc(N)c2cccnc2c1O    ZINC000013283990
Cn1ncnc1-c1ccccc1O    ZINC000199797201
NNc1ccc(O)c2ncccc12    ZINC000038804403
Nc1cc(-c2ccccc2O)n[nH]1    ZINC000100056607
Oc1cccc(Nc2cn[nH]c2)c1    ZINC000259686708
Cn1cnc(-c2cccc(O)c2)n1    ZINC000096301042
N=C(N)c1c[nH]c2ccc(O)cc12    ZINC000022011373
Nc1cnn(-c2ccccc2O)c1    ZINC000107334261
Nc1ccnn1-c1ccccc1O    ZINC000107306439
Nc1ccnn1-c1ccc(O)cc1    ZINC000107306456
Nc1cncn1-c1cccc(O)c1    ZINC001174888117
Oc1ccccc1Nc1cn[nH]c1    ZINC000259686486
Cn1cnc(-c2ccc(O)cc2)n1    ZINC000096034368
Cc1cc(C)c2ccc(O)cc2[o+]1    ZINC000000390950
CC[C@H](C)c1ccc(O)c(C#N)c1    ZINC001249863789
Oc1ccccc1CN1CC=CC1    ZINC001203550230
C#C[C@@H](C)NCc1cccc(O)c1    ZINC000166397557
N#CCCCCc1cccc(O)c1    ZINC000238724118
Oc1ccccc1NC1=CCCC1    ZINC001173999774
C#CCN[C@H](C)c1cccc(O)c1    ZINC000019875563
Oc1ccccc1/C=N\C1CCC1    ZINC000388275907
C#CCN[C@@H](C)c1cccc(O)c1    ZINC000019875564
CC(C)Cc1ccc(O)c(C#N)c1    ZINC000147862933
Cc1c(O)cccc1CCCC#N    ZINC001250060418
Oc1cccc(C2=CNCCC2)c1    ZINC001243950342
CC(C)(C)c1ccc(O)c(C#N)c1    ZINC000071452789
C#CCN(CC)c1cccc(O)c1    ZINC000306945387
C/C(=C\C=C\N)c1cccc(O)c1    ZINC001240924251
C#CCCN(C)c1cccc(O)c1    ZINC000307293897
C#CCN(C)Cc1ccccc1O    ZINC000238305745
Oc1ccc(C2=CNCCC2)cc1    ZINC001243950512
Cc1cc(CCC#N)cc(C)c1O    ZINC000116677385
Oc1cccc(CN2CC=CC2)c1    ZINC001203859523
Cc1ccc(CCCC#N)c(O)c1    ZINC001250059185
Cc1cccc(CCCC#N)c1O    ZINC001250060437
CC#CCN(C)c1cccc(O)c1    ZINC000306213995
Cc1cc(CCCC#N)ccc1O    ZINC000107487567
N#CCCCCc1ccccc1O    ZINC000140736244
Cc1cc(O)ccc1CCCC#N    ZINC000107489986
C#CCN(C)Cc1ccc(O)cc1    ZINC000114439653
NC12CC(c3ccc(O)cc3)(C1)C2    ZINC001083811000
Oc1cccc(C2=CCCNC2)c1    ZINC000033885194
CC(C)(C)c1ccc(C#N)c(O)c1    ZINC000085223565
C#C[C@H](C)NCc1cccc(O)c1    ZINC000166397447
Cc1ccc(CCCC#N)cc1O    ZINC001250059272
CC(C)(C)c1cccc(C#N)c1O    ZINC000095713733
Cc1ccc(O)c(CCCC#N)c1    ZINC000107486572
Cc1ccc(O)cc1CCCC#N    ZINC001250060823
CCCCc1ccc(O)c(C#N)c1    ZINC000005951820
C/C(=C\C=C\N)c1ccc(O)cc1    ZINC001241062956
C#CCCCNc1cccc(O)c1    ZINC001162446606
Cc1ccc(O)cc1C1=CCNC1    ZINC001243112253
Cc1c(C)n(C)c2ccc(O)cc12    ZINC000146390915
Oc1ccc(C2=CCNCC2)cc1    ZINC000007786505
Oc1ccccc1C1=CCNCC1    ZINC000033487563
N#CCCCCc1ccc(O)cc1    ZINC000080344691
CC[C@@H](C)c1ccc(O)c(C#N)c1    ZINC001249863788
C#CCN[C@H](C)c1ccccc1O    ZINC000019875459
Oc1ccc(NC2=CCCC2)cc1    ZINC001173999406
C/C(=C\C=C\N)c1ccccc1O    ZINC001241013718
CC1(C)C=Cc2cc(O)ccc2N1    ZINC000140421475
Oc1ccc(CN2CC=CC2)cc1    ZINC001204089192
C=CCN1Cc2ccc(O)cc2C1    ZINC000625726232
Cc1cc(O)cc(CCCC#N)c1    ZINC001250059465
C#CCN(C)Cc1cccc(O)c1    ZINC000033640986
CC(C)(C)c1cc(C#N)ccc1O    ZINC000071452291
Oc1ccc2c(c1)C1(CC1)CNC2    ZINC000071491397
Oc1ccc(C2=CCCNC2)cc1    ZINC000147953114
C#CCCCNc1ccc(O)cc1    ZINC001162449300
C#C[C@H](C)NCc1ccccc1O    ZINC000162959080
Oc1cccc(C2=CCNCC2)c1    ZINC000033487564
Oc1cccc(NC2=CCCC2)c1    ZINC001173999382
C#C[C@@H](C)NCc1ccccc1O    ZINC000162959189
Oc1ccccc1/C=N/C1CCC1    ZINC000038189103
Cc1ccc(O)c(Cl)c1Cl    ZINC000039205680
Cc1ccc(Cl)c(O)c1Cl    ZINC000005781226
Cc1cc(Cl)c(O)c(Cl)c1    ZINC000001600060
Cc1cc(Cl)c(Cl)cc1O    ZINC000039259364
Cc1c(Cl)ccc(O)c1Cl    ZINC000000406325
Cc1cc(O)c(Cl)cc1Cl    ZINC000001690426
Cc1cc(Cl)cc(Cl)c1O    ZINC000000394665
Cc1cc(O)c(Cl)c(Cl)c1    ZINC000148604123
Oc1ccc(Cl)c(CCl)c1    ZINC000140245411
O=S(=O)(F)c1ccccc1O    ZINC000238727972
O=S(=O)(F)c1ccc(O)cc1    ZINC000078645639
COc1cc(Cl)cc(O)c1F    ZINC000212680548
COc1c(O)c(F)ccc1Cl    ZINC000212680386
COc1cc(F)c(O)cc1Cl    ZINC000212680935
COc1cc(O)c(F)cc1Cl    ZINC000230826615
N#Cc1nc2ccc(O)cc2s1    ZINC000002565191
COc1c(Cl)ccc(O)c1F    ZINC000642814395
COc1ccc(F)c(O)c1Cl    ZINC000038529649
COc1c(O)cc(F)cc1Cl    ZINC000212681097
COc1c(F)cc(O)cc1Cl    ZINC000038529646
COc1cc(O)c(Cl)cc1F    ZINC000230610331
OCc1cc(F)cc(Cl)c1O    ZINC000044198969
OCc1c(O)ccc(Cl)c1F    ZINC000064219766
OCc1cc(Cl)cc(F)c1O    ZINC000212681019
COc1ccc(Cl)c(O)c1F    ZINC000038529656
N#Cc1nc2cc(O)ccc2s1    ZINC000045238079
N#Cc1nc2c(cccc2O)s1    ZINC000013538095
N#Cc1nc2cccc(O)c2s1    ZINC000045238080
CSc1cc(F)c(O)cc1F    ZINC000642814338
Oc1ccccc1SC(F)F    ZINC000050046776
CSc1ccc(F)c(O)c1F    ZINC000642814558
CSc1c(F)cc(O)cc1F    ZINC000223316883
Oc1ccc(-c2cccs2)cc1    ZINC000016945870
Oc1ccc(-c2ccsc2)cc1    ZINC000006863403
Oc1ccccc1-c1cccs1    ZINC000016945865
Oc1cccc(-c2cccs2)c1    ZINC000016945868
Oc1ccccc1-c1ccsc1    ZINC000006863830
Oc1cccc(-c2ccsc2)c1    ZINC000006863088
Oc1ccc(CC(F)F)c(F)c1    ZINC001250391047
Oc1cc(CC(F)F)ccc1F    ZINC001250389661
Cc1cc(C(F)(F)F)ccc1O    ZINC000044713496
Cc1cccc(C(F)(F)F)c1O    ZINC000034343595
Oc1cc(F)ccc1CC(F)F    ZINC001250390075
Cc1cc(O)ccc1C(F)(F)F    ZINC000034768514
Oc1ccc(F)c(CC(F)F)c1    ZINC001250389999
Oc1cccc(F)c1CC(F)F    ZINC001250394678
Cc1ccc(O)c(C(F)(F)F)c1    ZINC000095710954
Cc1ccc(C(F)(F)F)cc1O    ZINC000038529686
Oc1cc(F)cc(CC(F)F)c1    ZINC001250390316
Oc1ccc(CC(F)(F)F)cc1    ZINC000088189337
Cc1cc(O)cc(C(F)(F)F)c1    ZINC000066309485
Oc1ccccc1CC(F)(F)F    ZINC000139652465
Cc1ccc(O)cc1C(F)(F)F    ZINC000038529701
Cc1c(O)cccc1C(F)(F)F    ZINC000038529673
Oc1ccc(F)cc1CC(F)F    ZINC001250391146
CCc1cc(O)c(F)c(F)c1F    ZINC001249932051
Oc1c(F)cccc1CC(F)F    ZINC001250390327
Oc1cccc(CC(F)(F)F)c1    ZINC000000374731
Oc1cccc(CC(F)F)c1F    ZINC001250391261
CCc1c(F)cc(F)c(O)c1F    ZINC001249932595
Oc1ccc(CC(F)F)cc1F    ZINC001250390578
Cc1ccc(C(F)(F)F)c(O)c1    ZINC000034768513
Cc1cc(=O)c2ccc(O)cc2o1    ZINC000000161021
Cc1ccc(O)c2oc(=O)ccc12    ZINC000014488865
C#CCOC(=O)c1ccccc1O    ZINC000001651470
O=CC1=Cc2cc(O)ccc2OC1    ZINC000005239393
O=CC1=COc2ccc(O)cc2C1    ZINC000002572825
Cc1cc(=O)oc2ccc(O)cc12    ZINC000000034930
Cc1c(O)ccc2ccc(=O)oc12    ZINC000001700593
CC(=O)c1cc2cccc(O)c2o1    ZINC000002556794
Cc1cc(=O)oc2c(O)cccc12    ZINC000002481965
CC(=O)c1coc2ccc(O)cc12    ZINC000000128092
C#CCOC(=O)c1ccc(O)cc1    ZINC000034423111
Cc1cc(=O)c2cc(O)ccc2o1    ZINC000001464314
Cc1cc(O)cc2oc(=O)ccc12    ZINC000001675077
C#CCOC(=O)c1cccc(O)c1    ZINC000082689224
Cc1cc(=O)oc2cc(O)ccc12    ZINC000000058121
O=CC1=Cc2cccc(O)c2OC1    ZINC000020284334
Cc1cc(=O)c2c(O)cccc2o1    ZINC000000338212
N#Cc1cc(CC(N)=O)ccc1O    ZINC001250081167
Cc1nc2c(O)cccc2c(=O)[nH]1    ZINC000018145500
Oc1ccc(Nc2ccon2)cc1    ZINC001175038552
Cc1nc(-c2ccc(O)cc2)no1    ZINC000004206499
Cc1nc2ccc(O)cc2c(=O)[nH]1    ZINC000033648485
Oc1ccccc1Nc1ccno1    ZINC001206193513
Cc1nnc(-c2ccc(O)cc2)o1    ZINC000006925416
N#CNC(=O)Cc1ccccc1O    ZINC000087797791
Cc1noc(-c2cccc(O)c2)n1    ZINC000021953228
Cc1nc(-c2ccccc2O)no1    ZINC000040174743
Cc1nnc(-c2cccc(O)c2)o1    ZINC000039349603
Oc1ccc(Nc2ccno2)cc1    ZINC001175039130
Oc1cccc(Nc2ncco2)c1    ZINC001174886918
Cc1noc(-c2ccc(O)cc2)n1    ZINC000004015309
NC(=O)c1cc2c(cccc2O)[nH]1    ZINC000034447600
Oc1ccccc1Nc1ccon1    ZINC001206188455
N#CCC(=O)Nc1ccccc1O    ZINC000000064809
CC(=O)c1cc(C#N)c(N)cc1O    ZINC000002551124
Oc1cccc(Nc2ccno2)c1    ZINC001174887508
Oc1ccccc1Nc1ncco1    ZINC001206187330
Cc1ccc(C(=O)NC#N)c(O)c1    ZINC000086077592
Cc1nc(-c2cccc(O)c2)no1    ZINC000032627230
COc1ncnc2ccc(O)cc21    ZINC000035287388
Nc1cc(-c2ccc(O)cc2)no1    ZINC000064871431
CNC(=O)c1ccc(C#N)c(O)c1    ZINC000095712253
CC(=O)c1cc(O)cc(N)c1C#N    ZINC000000157994
CNC(=O)c1cc(O)cc(C#N)c1    ZINC000095712129
Cn1cnc2ccc(O)cc2c1=O    ZINC000085223733
Cc1nnc(-c2ccccc2O)o1    ZINC000059443283
Nc1c(O)ccc2[nH]c(=O)ccc12    ZINC000085399958
Oc1ccc(-c2cnc[nH]2)cc1O    ZINC000199772964
Oc1cccc(Nc2ccon2)c1    ZINC001174888325
Oc1cccc(Nc2cnoc2)c1    ZINC000259606912
Nc1cc(-c2cccc(O)c2)no1    ZINC000074308384
Cc1cccc(O)c1C(=O)NC#N    ZINC000575567758
N#CNC(=O)Cc1cccc(O)c1    ZINC000086077502
Cc1nc(=O)[nH]c2ccc(O)cc12    ZINC000006493707
CC(=O)Nc1cc(C#N)ccc1O    ZINC000218557985
Nc1cc(=O)c2cc(O)ccc2[nH]1    ZINC000071255517
Oc1ccc(Nc2ncco2)cc1    ZINC001175038953
O=C1CC(c2ccccc2O)=NN1    ZINC000100836981
CC(=O)n1ncc2cc(O)ccc21    ZINC000142195603
N#CCC(=O)Nc1cccc(O)c1    ZINC000034797474
NC(=O)c1ccc(O)c2cc[nH]c21    ZINC000049582186
Cc1cc(O)ccc1C(=O)NC#N    ZINC000232368749
N#CCC(=O)Nc1ccc(O)cc1    ZINC000039240690
N#CCNC(=O)c1ccccc1O    ZINC000037714217
CC(=O)c1c2nc[nH]c2ccc1O    ZINC000012380059
Nc1cc(-c2ccccc2O)no1    ZINC000075566084
Oc1ccc(Nc2cnoc2)cc1    ZINC000259703175
Oc1ccccc1Nc1cnoc1    ZINC000259761173
Cc1noc(-c2ccccc2O)n1    ZINC000000182229
Nc1nc(-c2cccc(O)c2)n[nH]1    ZINC000019268683
Cc1cc(O)ccc1-n1cnnn1    ZINC000038478411
Cn1nnc(-c2ccccc2O)n1    ZINC000039223431
Oc1ccc(Cc2nnn[nH]2)cc1    ZINC000010336084
Cn1nnnc1-c1ccc(O)cc1    ZINC000026467262
Cn1nnc(-c2cccc(O)c2)n1    ZINC000116710588
Cc1nnnn1-c1ccc(O)cc1    ZINC000012427727
Nc1nnc(-c2ccccc2O)[nH]1    ZINC000012404747
Nc1cc(-n2cnnc2)ccc1O    ZINC000030714667
Cc1ccc(O)c(-n2cnnn2)c1    ZINC000038478410
Nc1nc(-c2ccc(O)cc2)n[nH]1    ZINC000019277137
Cn1nnc(-c2ccc(O)cc2)n1    ZINC000020120436
Cc1ccc(-n2cnnn2)cc1O    ZINC000010336037
Nc1ncn(-c2ccc(O)cc2)n1    ZINC000095469481
Cc1nnnn1-c1cccc(O)c1    ZINC000012427729
Nc1ccc(-n2cnnc2)c(O)c1    ZINC000066111175
Oc1ccc(C2=CCOCC2)cc1    ZINC000078913696
Oc1ccccc1O[C@@H]1C=CCC1    ZINC000220560392
C#C[C@H](CC)Oc1ccc(O)cc1    ZINC000725329414
Cc1ccc2c(c1O)CCCC2=O    ZINC000098181662
Oc1ccccc1O[C@H]1C=CCC1    ZINC000220560295
Oc1cccc(O[C@@H]2C=CCC2)c1    ZINC001227553216
C#CC[C@@H](C)Oc1ccc(O)cc1    ZINC001227446475
C#C[C@@H](C)Oc1ccc(O)cc1C    ZINC001227450872
C=C[C@@H](C)c1cccc(C=O)c1O    ZINC000002048421
C#C[C@@H](C)Oc1c(C)cccc1O    ZINC001227133287
C#CC[C@H](C)Oc1cccc(O)c1    ZINC001227553463
Oc1ccc(C2=CCCOC2)cc1    ZINC001245158443
Cc1cc(O)ccc1C(=O)C1CC1    ZINC000071453600
C#CC[C@@H](C)Oc1cccc(O)c1    ZINC001227553461
CC[C@@H]1Cc2ccc(O)cc2C1=O    ZINC000004777917
CCc1cc2c(cc1O)CCC2=O    ZINC000039952304
C#C[C@@H](C)Oc1cc(C)ccc1O    ZINC001227536935
O=C1CCCCc2ccc(O)cc21    ZINC000004429777
C=C[C@H](C)c1cccc(C=O)c1O    ZINC000001664934
Oc1cccc(C2=CCOCC2)c1    ZINC000257895780
C/C(C=O)=C\c1cccc(C)c1O    ZINC000218716868
C#C[C@@H](CC)Oc1ccccc1O    ZINC000725329352
C#CC[C@H](C)Oc1ccc(O)cc1    ZINC001227446480
C[C@@H]1CCc2cc(O)ccc2C1=O    ZINC000005369794
CCC(=O)/C=C/c1ccccc1O    ZINC000001736027
C#C[C@@H](CC)Oc1ccc(O)cc1    ZINC000725329413
C=CC(C=C)Oc1ccccc1O    ZINC000202250391
Oc1ccc2c(c1)COC21CCC1    ZINC000238705334
Oc1ccc(O)c2c1[C@@H]1CC[C@@H]2C1    ZINC000100118790
Oc1cccc(C2=CCCOC2)c1    ZINC001245158714
Oc1ccc(O)c2c1[C@H]1CC[C@H]2C1    ZINC000100118795
Cc1c(O)ccc2c1CCCC2=O    ZINC000059698862
CC(=O)/C(C)=C\c1ccc(O)cc1    ZINC000001865504
Oc1ccc2c(c1)[C@H]1CC[C@H]2[C@@H]1O    ZINC000604937243
CC(=O)/C=C\c1cc(C)ccc1O    ZINC000012417237
Cc1ccc(O)c(C(=O)C2CC2)c1    ZINC000034101815
C=CC(C=C)Oc1cccc(O)c1    ZINC001227555570
C#CC[C@H](C)Oc1ccccc1O    ZINC001227489221
CC[C@H]1Cc2ccc(O)cc2C1=O    ZINC000001668202
C=CC(=O)c1cc(C)c(O)c(C)c1    ZINC000001680941
Cc1cc(C(=O)C2CC2)ccc1O    ZINC000041199474
C#C[C@@H](C)Oc1cc(O)ccc1C    ZINC001228066309
CC(=O)c1ccc2c(c1O)CCC2    ZINC000060145455
C#C[C@@H](C)Oc1cc(C)cc(O)c1    ZINC001227465776
C#C[C@H](C)Oc1cc(O)ccc1C    ZINC001228066310
Cc1ccc(O)c2c1[C@H](C)CC2=O    ZINC000009669369
Cc1cc(C=O)c2c(c1O)CCC2    ZINC000039114823
O=Cc1cc2c(cc1O)CCCC2    ZINC000075566338
O=C1CCCCc2cccc(O)c21    ZINC000003589007
Oc1ccc(O)c2c1[C@@H]1CC[C@H]2C1    ZINC000012405214
C#C[C@H](CC)Oc1cccc(O)c1    ZINC000725329235
Oc1ccc2c(c1)[C@H]1CC[C@H]2[C@H]1O    ZINC000604937242
C#C[C@H](C)Oc1cccc(O)c1C    ZINC001227426898
Oc1cccc(O[C@H]2C=CCC2)c1    ZINC001227553214
C=CCc1cc(C(C)=O)ccc1O    ZINC000000161209
Oc1cccc(OC2CC=CC2)c1    ZINC001227553046
CC(=O)/C=C/c1cc(C)ccc1O    ZINC000001758094
C#C[C@H](CC)Oc1ccccc1O    ZINC000725329351
Oc1ccc(O[C@@H]2C=CCC2)cc1    ZINC001227443184
Cc1ccc(O)c2c1[C@@H](C)CC2=O    ZINC000012504990
C#C[C@@H](C)Oc1cccc(O)c1C    ZINC001227426894
Oc1ccccc1OC1CC=CC1    ZINC001227486804
C#CC[C@@H](C)Oc1ccccc1O    ZINC001227489219
Cc1cc(C)c(O)c2c1CCC2=O    ZINC000001679187
Cc1ccc(O)cc1C1=CCOC1    ZINC001239486645
O=C1CCCCc2cc(O)ccc21    ZINC000008672875
C=CC(=O)c1c(C)cc(O)cc1C    ZINC000001680942
CC(=O)c1ccc(O)c2c1CCC2    ZINC000141707509
CC1(C)C=Cc2ccc(O)cc2O1    ZINC000015119481
Oc1ccc(O[C@H]2C=CCC2)cc1    ZINC001227443181
C#C[C@H](C)Oc1cc(C)cc(O)c1    ZINC001227465777
C[C@H]1CCc2cc(O)ccc2C1=O    ZINC000005376600
Oc1ccc(OC2CC=CC2)cc1    ZINC001227444271
C#C[C@H](C)Oc1ccc(O)cc1C    ZINC001227452614
C#C[C@H](C)Oc1c(C)cccc1O    ZINC001227133292
CCC(=O)/C=C\c1ccccc1O    ZINC000017354510
C#C[C@H](C)Oc1cc(C)ccc1O    ZINC001227536936
CC(=O)/C(C)=C/c1ccc(O)cc1    ZINC000017288315
C=CC(C=C)Oc1ccc(O)cc1    ZINC001227444806
C#C[C@@H](CC)Oc1cccc(O)c1    ZINC000725329234
C=CCNN=Cc1cccc(O)c1    ZINC000308426451
Oc1ccccc1C=NN1CCC1    ZINC000872394246
C[C@@H](NCC#N)c1ccccc1O    ZINC000306289791
Oc1ccc(C=NN2CCC2)cc1    ZINC000872394631
Oc1cccc(C=NN2CCC2)c1    ZINC000872394261
NCCc1c[nH]c2ccc(O)cc12    ZINC000000057058
C/C=C(\NC=N)c1ccccc1O    ZINC001241003148
N#CCCNCc1cccc(O)c1    ZINC000020199927
Cc1[nH]c2ccc(O)cc2c1CN    ZINC000082868923
C[C@H]1CNC(c2ccccc2O)=N1    ZINC000016123865
NCCc1c[nH]c2cc(O)ccc12    ZINC000002562379
Oc1ccccc1C=NNC1CC1    ZINC000308410562
C/C=C(\NC=N)c1cccc(O)c1    ZINC001240924259
C[C@H]1CNC(c2ccc(O)cc2)=N1    ZINC000100025285
C/C=C(\NC=N)c1ccc(O)cc1    ZINC001241059785
Cc1nc2cc(C)c(O)c(C)c2[nH]1    ZINC000005401884
CN(CC#N)Cc1ccc(O)cc1    ZINC000086879492
C=CCNN=Cc1ccc(O)cc1    ZINC000379359843
Oc1cccc2c1N1CCN2CC1    ZINC000001639080
Oc1cccc(C2=NCCCN2)c1    ZINC000016123890
C[C@@H]1CNC(c2cccc(O)c2)=N1    ZINC000025723875
CN(CC#N)Cc1ccccc1O    ZINC000306208554
CN(C)Cc1cc(C#N)ccc1O    ZINC000038810325
CCn1c(C)nc2cc(O)ccc21    ZINC000000226164
N=C1CCCN1c1ccccc1O    ZINC000004571093
Oc1cccc(C=NNC2CC2)c1    ZINC000379377501
CCN(CC#N)c1cccc(O)c1    ZINC000306867130
C[C@@H]1CNC(c2ccccc2O)=N1    ZINC000016123862
C[C@@H]1CNC(c2ccc(O)cc2)=N1    ZINC000100025284
Cc1ccc(C2=NCCN2)c(O)c1    ZINC000005542540
CC1=NN[C@@H](c2ccc(O)cc2)C1    ZINC000000499228
Oc1ccc(C2=NCCCN2)cc1    ZINC000016123885
Oc1ccccc1C1=NCCCN1    ZINC000005583924
CCn1c(C)nc2ccc(O)cc21    ZINC000068591174
C[C@@H](NCC#N)c1cccc(O)c1    ZINC000306484735
CN(C)Cc1ccc(C#N)cc1O    ZINC000261098154
C[C@H](NCC#N)c1cccc(O)c1    ZINC000306484736
C[C@H]1CNC(c2cccc(O)c2)=N1    ZINC000025723879
CC1=NN[C@H](c2ccc(O)cc2)C1    ZINC000000499229
N#CCCNCc1ccccc1O    ZINC000020199506
C=CCNN=Cc1ccccc1O    ZINC000308402935
Oc1ccc(C=NNC2CC2)cc1    ZINC000379360853
CN(CC#N)Cc1cccc(O)c1    ZINC000086194143
Oc1ccccc1CC1CCCC1    ZINC000257837010
Cc1ccc(O)cc1C1CCCC1    ZINC001250042896
Cc1cccc(CC2CCC2)c1O    ZINC001250142210
C=C(C)Cc1cc(C)c(O)c(C)c1    ZINC000166400062
Cc1c(O)cccc1CC1CCC1    ZINC001250142484
CCC/C=C/c1cc(O)ccc1C    ZINC001242254286
Cc1ccc(O)c(CC2CCC2)c1    ZINC001250143418
CC(C)=CCc1cccc(O)c1C    ZINC001249951819
CC(C)=CCc1cc(C)ccc1O    ZINC000039245157
Oc1ccccc1C1CCCCC1    ZINC000001693272
CC(C)(C)/C=C/c1ccc(O)cc1    ZINC000140825555
CC(C)=CCc1ccc(C)c(O)c1    ZINC001249951164
CC(C)=CCc1cccc(C)c1O    ZINC000039208652
Cc1ccc(O)c(C2CCCC2)c1    ZINC000034108120
Cc1ccc(CC2CCC2)c(O)c1    ZINC001250143674
Cc1cccc(C2CCCC2)c1O    ZINC000001995278
Cc1cc(C)c2c(c1O)CCCC2    ZINC000004792351
CC(C)=CCc1ccc(O)cc1C    ZINC000238159535
Cc1ccc(O)cc1CC1CCC1    ZINC001250142857
Oc1cccc(C2CCCCC2)c1    ZINC000002012894
CC1(C)CCCc2c(O)cccc21    ZINC000004557283
Cc1cc(C2CCCC2)ccc1O    ZINC000142676479
CC(C)=CCc1ccc(C)cc1O    ZINC000215114008
C=C[C@@H](C)c1c(C)cc(C)cc1O    ZINC000017014300
Cc1cc(CC2CCC2)ccc1O    ZINC001250143641
Cc1cc(CC2CC2)cc(C)c1O    ZINC000238522861
Cc1cc(O)ccc1CC1CCC1    ZINC001250140687
Cc1c(O)cccc1C1CCCC1    ZINC001250042637
C=CCc1c(C)cc(C)c(C)c1O    ZINC000001689816
C=C(C)c1cccc(C(C)C)c1O    ZINC000077301403
Cc1ccc(C2CCCC2)cc1O    ZINC001250042920
CC(C)(C)/C=C/c1cccc(O)c1    ZINC001241563916
C=C[C@H](C)c1c(C)cc(C)cc1O    ZINC000001615702
CC(C)=CCc1ccc(O)c(C)c1    ZINC000039602791
C=CCc1ccc(O)c(C(C)C)c1    ZINC000059300939
Oc1ccc(C2CCCCC2)cc1    ZINC000001474003
Cc1cc(O)cc(C2CCCC2)c1    ZINC001250042963
Cc1cc(O)cc(CC2CCC2)c1    ZINC001250142658
Cc1cc(O)ccc1C1CCCC1    ZINC000220313167
C=CCC(C)(C)c1cccc(O)c1    ZINC000071255641
CC(C)c1cc(C2CC2)ccc1O    ZINC001250034877
Oc1ccc(CC2CCCC2)cc1    ZINC000071494914
CC(C)=CCc1cc(O)ccc1C    ZINC001249953763
Cc1ccc(C2CCCC2)c(O)c1    ZINC000138759777
CC(C)=CCc1cc(C)cc(O)c1    ZINC001249954530
Cc1ccc(CC2CCC2)cc1O    ZINC001250142139
Oc1cccc(CC2CCCC2)c1    ZINC000071494918
Nc1c(Cl)cc(O)cc1Cl    ZINC000006091206
Nc1cc(Cl)c(O)cc1Cl    ZINC000022114241
Nc1cc(O)c(Cl)cc1Cl    ZINC000000169493
Nc1cc(Cl)c(Cl)cc1O    ZINC000033506115
Nc1cc(Cl)cc(Cl)c1O    ZINC000000152735
Nc1ccc(Cl)c(O)c1Cl    ZINC000044564001
Nc1ccc(Cl)c(Cl)c1O    ZINC000075568114
Nc1c(Cl)ccc(O)c1Cl    ZINC000002526841
Nc1cc(Cl)c(O)c(Cl)c1    ZINC000000157166
Nc1ccc(O)c(Cl)c1Cl    ZINC000044831185
Oc1ccccc1-c1cscn1    ZINC000005584354
Oc1ccc(-c2nccs2)cc1    ZINC000001718640
Oc1cccc(-c2cncs2)c1    ZINC000114518982
Oc1ccccc1-c1nccs1    ZINC000014505274
Oc1cccc2ccc(=S)[nH]c12    ZINC000016925931
Oc1cccc(-c2cscn2)c1    ZINC000057219240
Oc1ccc(-c2cncs2)cc1    ZINC000075567540
Oc1cccc(-c2nccs2)c1    ZINC000036155363
Oc1ccc(-c2cscn2)cc1    ZINC000057219238
Cc1nc2ccc(O)cc2c(=O)o1    ZINC000091692787
N#CCC(=O)c1cc(O)ccc1O    ZINC000199557051
Nc1c(O)cccc1C(F)(F)F    ZINC000034768526
O=c1cc(O)c2cc(O)ccc2[nH]1    ZINC000014684908
COC(=O)c1ccc(O)c(C#N)c1    ZINC000036420042
O=C(O)c1c[nH]c2c1cccc2O    ZINC000089203439
O=C(O)c1c[nH]c2ccc(O)cc12    ZINC000022011369
O=C(O)c1c[nH]c2cc(O)ccc12    ZINC000080443110
O=C(O)c1cc2cc[nH]c2c(O)c1    ZINC000082398556
COC(=O)c1cc(O)cc(C#N)c1    ZINC000090513258
O=C(O)c1cc2c(cccc2O)[nH]1    ZINC000013821299
N#CCC(=O)c1cc(O)cc(O)c1    ZINC000228941635
COC(=O)c1cc(C#N)ccc1O    ZINC000002570172
O=C(O)c1cc(O)cc2[nH]ccc21    ZINC000014983754
Nc1cc2ccc(O)cc2oc1=O    ZINC000072482120
N#Cc1ccc(O)c(CC(=O)O)c1    ZINC000088189779
Nc1cc2cccc(O)c2oc1=O    ZINC000075567086
COC(=O)c1ccc(C#N)c(O)c1    ZINC000052508000
Nc1cc(O)cc(C(F)(F)F)c1    ZINC000034288576
N#CCC(=O)c1c(O)cccc1O    ZINC000199557146
O=C(O)c1c[nH]c2cccc(O)c12    ZINC000022011377
O=C(O)c1cc2cccc(O)c2[nH]1    ZINC000002512939
O=c1c(O)c[nH]c2ccc(O)cc21    ZINC000115417668
N#CCOC(=O)c1ccccc1O    ZINC000026779683
O=c1c(O)c[nH]c2c(O)cccc12    ZINC000685937793
Nc1ccc(C(F)(F)F)cc1O    ZINC000016159595
N#CCOC(=O)c1ccc(O)cc1    ZINC000306241498
Nc1cccc(C(F)(F)F)c1O    ZINC000016159332
Nc1cc(C(F)(F)F)ccc1O    ZINC000003888841
O=c1cc(O)c2ccc(O)cc2[nH]1    ZINC000100223605
O=C(O)c1cc2[nH]ccc2c(O)c1    ZINC000002541464
Nc1cc2c(O)cccc2oc1=O    ZINC000575441955
O=C(O)c1cc2ccc(O)cc2[nH]1    ZINC000012649999
COC(=O)c1ccc(C#N)cc1O    ZINC000140738303
Nc1ccc(O)cc1C(F)(F)F    ZINC000011919398
Cc1cc(O)cc2c1NC(=O)C2=O    ZINC000238480933
O=C(O)c1cc2cc(O)ccc2[nH]1    ZINC000000155676
Nc1ccc(O)c(C(F)(F)F)c1    ZINC000032914726
O=c1cc(O)[nH]c2c(O)cccc12    ZINC000014684910
Nc1ccc(C(F)(F)F)c(O)c1    ZINC000034768525
Nc1cc2cc(O)ccc2oc1=O    ZINC000034449336
Cc1noc2c1ccc(O)c2C=O    ZINC000075567090
Nc1cc(=O)oc2cc(O)ccc12    ZINC000005731227
COc1cc(C=O)cc(C#N)c1O    ZINC000197018126
Nc1nnc(-c2ccccc2O)o1    ZINC000017957912
Nc1nc2c(O)cccc2[nH]c1=O    ZINC000040448356
[N-]=[N+]=NCC(=O)c1ccc(O)cc1    ZINC000100475784
Oc1ccccc1Nc1nnco1    ZINC001206188782
Oc1ccc(Nc2nnco2)cc1    ZINC001175039672
Nc1noc(-c2ccc(O)cc2)n1    ZINC000258083893
[N-]=[N+]=NCC(=O)c1ccccc1O    ZINC000105440395
Nc1nnc(-c2ccc(O)cc2)o1    ZINC000003166153
CC(=O)c1cc(N=[N+]=[N-])ccc1O    ZINC000225782385
O=c1[nH]nc(-c2ccc(O)cc2)[nH]1    ZINC000064875262
Nc1nnc(-c2cccc(O)c2)o1    ZINC000015423319
Oc1cccc(Nc2nnco2)c1    ZINC001174887417
Cc1ccnc2c(O)c(F)ccc12    ZINC000085399531
Cc1c(F)cc(O)c2ncccc12    ZINC000085399580
Cc1ccc2c(F)ccc(O)c2n1    ZINC000085399558
Cc1ccc2c(O)ccc(F)c2n1    ZINC000085399547
Cc1ccc2cc(F)cc(O)c2n1    ZINC000096024914
Cc1cc(F)c2ncccc2c1O    ZINC000085399717
Cc1c(F)cc2cccnc2c1O    ZINC000085399627
N#CC1(c2cccc(O)c2F)CC1    ZINC000261494378
Cc1ccc2c(O)c(F)ccc2n1    ZINC000039128004
Cc1cc(F)c(O)c2cccnc12    ZINC000085399672
Cc1ccc2ccc(F)c(O)c2n1    ZINC000085399530
Nc1nnnn1-c1ccc(O)cc1    ZINC000008642344
Nc1cc(-c2nnn[nH]2)ccc1O    ZINC000012428581
Nc1cc(-n2cnnn2)ccc1O    ZINC000014988084
Nc1ccc(O)c(-c2nnn[nH]2)c1    ZINC000095219741
O=C1NCCCc2cc(O)ccc21    ZINC000022011355
O=C1CN(Cc2ccc(O)cc2)C1    ZINC001204093352
C/C=C/C(=O)Nc1ccc(O)cc1    ZINC000020211630
CC(C)Oc1cc(O)ccc1C#N    ZINC000095710646
O=C1CC(Nc2cccc(O)c2)C1    ZINC001167348423
CC[C@H]1C(=O)Nc2cc(O)ccc21    ZINC000217472804
O=C1CCCc2c(O)cccc2N1    ZINC000107252418
O=C1CCCN1c1ccc(O)cc1    ZINC000000282290
CNC(=O)/C=C\c1cccc(O)c1    ZINC000381928488
C/C=C/C(=O)Nc1cccc(O)c1    ZINC000001756300
CC(=O)N1CCc2cc(O)ccc21    ZINC000013462666
COCCc1ccc(O)c(C#N)c1    ZINC000205238644
C/C=C/C(=O)Nc1ccccc1O    ZINC000082265049
O=C1CC[C@H](c2ccc(O)cc2)N1    ZINC000038265988
O=C1CN(Cc2ccccc2O)C1    ZINC001203556133
OCCc1c[nH]c2cc(O)ccc12    ZINC000002583777
O=C1C[C@H](c2cccc(O)c2)CN1    ZINC000149127008
O=C(Nc1ccccc1O)C1CC1    ZINC000019015526
Cc1cc(O)cc(C)c1OCC#N    ZINC000238477416
Cc1cc(O)cc2c1NC(=O)CC2    ZINC000113803593
C/C=C\C(=O)Nc1ccccc1O    ZINC000199279181
Oc1cccc(NC2=CCOC2)c1    ZINC001203388655
C[C@H]1c2cc(O)ccc2N(C)C1=O    ZINC000100325534
CC[C@H]1C(=O)Nc2ccc(O)cc21    ZINC000217473009
CC1(C)c2cc(O)ccc2NC1=O    ZINC000000968596
Oc1cccc(/C=N/C2CC2)c1O    ZINC000169571080
C=C(C)C(=O)Nc1ccccc1O    ZINC000039204074
C=CCc1cccc(/C=N/O)c1O    ZINC000003165425
C=CNc1cccc(C(C)=O)c1O    ZINC001174787022
O=C1CCCc2cc(O)ccc2N1    ZINC000034049718
CCCOc1ccc(C#N)cc1O    ZINC000039089997
C[C@@H]1c2cc(O)ccc2N(C)C1=O    ZINC000002524744
COc1c(O)cccc1CCC#N    ZINC000261157045
CC(/C=C\c1ccc(O)cc1)=N\O    ZINC000101376827
Oc1ccccc1NC1=CCOC1    ZINC001203391550
Oc1cccc(/C=N\C2CC2)c1O    ZINC000169571072
O=C(Nc1ccc(O)cc1)C1CC1    ZINC000020211217
COc1cc(CCC#N)ccc1O    ZINC000104458727
O=Cc1ccc(N2CCC2)cc1O    ZINC000958686932
COc1cc(O)ccc1CCC#N    ZINC000261040093
C=CNc1c(O)cccc1C(C)=O    ZINC001174785879
COc1cc(O)cc(CCC#N)c1    ZINC000006996353
CNC(=O)/C=C/c1cccc(O)c1    ZINC000306947225
C=CCNC(=O)c1cccc(O)c1    ZINC000019836601
O=C(Nc1cccc(O)c1)C1CC1    ZINC000001756423
O=C1CC[C@@H](c2ccc(O)cc2)N1    ZINC000038265986
CC(C)Oc1c(O)cccc1C#N    ZINC000095710549
O=C(c1ccccc1O)N1CCC1    ZINC000220992599
O=C(NC1CC1)c1ccc(O)cc1    ZINC000019837220
C=CC(=O)Nc1c(C)cccc1O    ZINC000146311303
O=C(NC1CC1)c1ccccc1O    ZINC000000340344
CC1(C)c2ccc(O)cc2NC1=O    ZINC000034321347
CC1=NCCc2cc(O)c(O)cc21    ZINC000002037639
C/C=C\C(=O)Nc1cccc(O)c1    ZINC000005249262
CCOc1ccc2[nH]ccc2c1O    ZINC000089157470
Cc1[nH]c2c(c1C)c(O)ccc2O    ZINC000001686243
CN1c2ccc(O)cc2CCC1=O    ZINC000082587840
CC(/C=C/c1ccc(O)cc1)=N\O    ZINC000012341456
CCN1Cc2ccc(O)cc2C1=O    ZINC000072209246
O=C1CC(Nc2ccc(O)cc2)C1    ZINC001167344926
CNC(=O)/C=C\c1ccc(O)cc1    ZINC000098089793
