# Supplementary material for: Implementing a Scoring Function Based on Interaction Fingerprint for Autogrow4: Protein Kinase CK1δ as a Case Study
Source: Front Mol Biosci. 2022 Jul 7;9:909499. doi: 10.3389/fmolb.2022.909499 (PMC9301033; doi:10.3389/fmolb.2022.909499)
Supplement: Supplementary file 1 [file DataSheet1.ZIP › autogrow4-4.0.3/autogrow/operators/mutation/smiles_click_chem/reaction_libraries/robust_rxns/complementary_mol_dir/terminal_alkene_robust.smi]

C/C=C(\C)C#N    ZINC000001676639
C/C=C(/C)C#N    ZINC000002035672
CC=C(C#N)C#N    ZINC000001627198
N#CC1=CCCC1    ZINC000002584532
C/C=C(\C#N)CC    ZINC000075516926
O=C(O)C1=CCC1    ZINC000062715001
CC1=CCOC1=O    ZINC000002015746
C/C=C(\C)C(=O)O    ZINC000000897443
C/C=C(/C)C(=O)O    ZINC000000897447
CCC=C(C#N)C#N    ZINC000005819545
C[C@H]1CCC=C1C#N    ZINC000043198715
C[C@@H]1CCC=C1C#N    ZINC000043198714
N#CC1=CCCCC1    ZINC000004521340
CC1(C)C=C(C#N)C1    ZINC000085391979
N#CC1=CCNCC1    ZINC000088613649
N#CC1=CCOCC1    ZINC000095495550
C/C=C(\C#N)C(=O)O    ZINC000034349318
CC1=CC(=O)OC1=O    ZINC000008100877
COC(=O)C1=CCC1    ZINC000088189771
O=C(O)C1=CCCC1    ZINC000001677125
CC1=C[C@H](O)OC1=O    ZINC000014490248
CC1=C[C@@H](O)OC1=O    ZINC000014490246
O=C(O)C1=CCOC1    ZINC000088189720
C/C=C(/CC)C(=O)O    ZINC000017003508
CC/C=C(\C)C(=O)O    ZINC000002242697
C/C=C(\CC)C(=O)O    ZINC000005179558
C/C=C(/C)C(=O)OC    ZINC000001685701
CC/C=C(/C)C(=O)O    ZINC000014592829
C/C=C(\C)C(=O)OC    ZINC000012358698
N#CC1=CCC(=O)CC1    ZINC000164133889
N#CC1=CCCCCC1    ZINC000004530421
CN1CCC=C(C#N)C1    ZINC000033748071
CN1CC=C(C#N)CC1    ZINC000039073616
N#CC1=CCCC[C@@H]1O    ZINC000035904516
N#CC1=CCCC[C@H]1O    ZINC000035904515
C=CC1=CC(=O)OC1=O    ZINC000104093915
C=C/C=C1/CCOC1=O    ZINC000002034937
O=C(O)C1=CCC=CC1    ZINC000001669169
C=C/C=C1\CCOC1=O    ZINC000001752916
O=C(O)C1=CC(=O)CC1    ZINC000013518017
CCC1=CC(=O)OC1=O    ZINC000113196481
COC(=O)C1=CCCC1    ZINC000002561362
C[C@H]1C=C(C(=O)O)CC1    ZINC000039284749
CC1(C)C=C(C(=O)O)C1    ZINC000039117897
CC/C=C1/CCOC1=O    ZINC000002034940
C/C(=C\C1CC1)C(=O)O    ZINC000044221829
C/C=C/C=C(\C)C(=O)O    ZINC000039275062
O=C(O)C1=CCCCC1    ZINC000004102329
CC/C=C1\CCOC1=O    ZINC000001752910
C[C@@H]1C=C(C(=O)O)CC1    ZINC000039284750
N#CC1=Cc2ccccc21    ZINC000039434814
N[C@H]1CC=C(C(=O)O)C1    ZINC000013802231
N[C@@H]1CC=C(C(=O)O)C1    ZINC000013516293
N[C@H]1C=C(C(=O)O)CC1    ZINC000013802235
N[C@@H]1C=C(C(=O)O)CC1    ZINC000013802237
O=C(O)C1=CCNCC1    ZINC000003872953
O=C(O)C1=CCCNC1    ZINC000003872753
C[C@@H]1C=C(CO)C(=O)O1    ZINC000004777775
O=C(O)C1=CCCOC1    ZINC000034354022
C[C@H]1C=C(CO)C(=O)O1    ZINC000017299098
O=C(O)C1=CCOCC1    ZINC000075522777
CC/C=C(\CC)C(=O)O    ZINC000001765584
CCC/C=C(/C)C(=O)O    ZINC000005819332
CCC/C=C(\C)C(=O)O    ZINC000002565970
C/C=C(\C)C(=O)OCC    ZINC000000897516
C/C(=C/C(C)C)C(=O)O    ZINC000082719763
CC/C=C(\C)C(=O)OC    ZINC000002545351
C/C(=C\C(C)C)C(=O)O    ZINC000002557901
CC/C=C(/CC)C(=O)O    ZINC000002032371
C/C=C(/C)C(=O)OCC    ZINC000017314128
C/C(=C/C(=O)O)C(=O)O    ZINC000003860287
C/C(=C\C(=O)O)C(=O)O    ZINC000004501410
CC1=CCc2ccccc21    ZINC000001691223
O=C1C=c2ccccc2=N1    ZINC000064624980
C1=C(c2cccnc2)CC1    ZINC000536948702
c1c[cH-]c(C2=CCCC2)c1    ZINC000101167744
OCC1=Cc2ccccc21    ZINC000055167784
C/C=C(/C)c1ccccc1    ZINC000001765209
C/C=C(\C)c1ccccc1    ZINC000001587695
N#CC1=CC2CCC1CC2    ZINC000001603943
N#CC1=CC[C@H]2CC[C@H]1C2    ZINC000100436941
N#CC1=CC[C@H]2CC[C@@H]1C2    ZINC000004775326
C/C=C(\C)c1cccnc1    ZINC000039050627
C/C=C(\C)c1ccccn1    ZINC000038612069
C=CC/C=C(/C#N)CC=C    ZINC000001716788
C/C=C(\C)c1ccncc1    ZINC000039051388
N#CC1=CC[C@@H]2CC[C@@H]1C2    ZINC000100436939
N#CC1=CC[C@@H]2CC[C@H]1C2    ZINC000001620739
C=CC/C=C(\C#N)CC=C    ZINC000001716789
C/C=C(\C)c1cccnn1    ZINC001242755577
CC(C)(C)/C(C#N)=C\C#N    ZINC000071606839
CC(C)(C)/C(C#N)=C/C#N    ZINC000034370408
C/C=C(\C)c1ncccn1    ZINC000145693742
C/C=C(\C)c1ccnnc1    ZINC001242759062
C/C=C(\C)c1ccncn1    ZINC001250491944
C/C=C(\C)c1cncnc1    ZINC001250598671
C/C=C(\C)c1cnccn1    ZINC000145040853
C/C=C(\C)c1cnnnc1    ZINC001242757299
CC[C@H]1CC=C(C#N)CC1    ZINC000057211714
CC[C@@H]1CC=C(C#N)CC1    ZINC000057211715
C/C=C(\C)c1cn(C)cn1    ZINC000039078257
CCN1CC=C(C#N)CC1    ZINC000062714243
C/C=C(\C)c1cncn1C    ZINC001242757757
CCN1CCC=C(C#N)C1    ZINC000062714247
C/C=C(\C)c1ccn(C)n1    ZINC001242757186
N#C/C(=C/C1CC1)C(=O)O    ZINC000051690861
N#CC1=CC=C[C@H](O)[C@@H]1O    ZINC000033364614
C/C=C/C=C(\C#N)C(=O)O    ZINC000034589373
N#C/C(=C\C1CC1)C(=O)O    ZINC000072338584
C/C=C(\C)c1ccsc1    ZINC000036455621
CC1=CCC(C(=O)O)=CC1    ZINC000104696966
COC(=O)C1=CCC=CC1    ZINC000001669152
C/C=C(\C)c1nnc(C)o1    ZINC000307787215
O=C(O)C1=CC=NC(=O)C1    ZINC000019735719
C/C=C(\C)c1nccs1    ZINC000117046822
CCOC(=O)/C=C(\C)C#N    ZINC000001679009
CC/C=C(\C#N)C(=O)OC    ZINC000075526730
N[C@@H]1C=CC=C(C(=O)O)C1    ZINC000000968069
CC(C)/C=C(/C#N)C(=O)O    ZINC000016980693
CCC/C=C(\C#N)C(=O)O    ZINC000001697306
CC(C)/C=C(\C#N)C(=O)O    ZINC000001605964
N[C@H]1C=CC=C(C(=O)O)C1    ZINC000000968068
CCOC(=O)/C(C)=C\C#N    ZINC000144601931
CCOC(=O)/C(C)=C/C#N    ZINC000075526817
CCOC(=O)/C=C(/C)C#N    ZINC000017310954
CC/C=C1\C(=O)ON=C1C    ZINC000670419810
CCC/C=C(/C#N)C(=O)O    ZINC000002045179
O=C(O)C1=CC(=O)CCC1    ZINC000005725512
O=C1OCC/C1=C\[C@H]1CO1    ZINC000016037739
COC(=O)C1=CC(=O)CC1    ZINC000039087238
O=C1OCC/C1=C/[C@H]1CO1    ZINC000104165927
O=C1OCC/C1=C\[C@@H]1CO1    ZINC000016037740
O=C1OCC/C1=C/[C@@H]1CO1    ZINC000104165922
C[C@H]1CCCC=C1C(=O)O    ZINC000096307255
CC(C)/C=C1/CCOC1=O    ZINC000016889927
C=CCOC(=O)/C(C)=C\C    ZINC000001850806
C[C@@H]1CC=C(C(=O)O)CC1    ZINC000008579301
C[C@@H]1CCCC=C1C(=O)O    ZINC000096307254
COC(=O)C1=CCCCC1    ZINC000004284512
C=C/C=C(/CCC)C(=O)O    ZINC000005819299
C=CCOC(=O)/C(C)=C/C    ZINC000001850805
CC1(C)CCC=C1C(=O)O    ZINC000082165111
CCOC(=O)C1=CCCC1    ZINC000001711930
C[C@H]1CC=C(C(=O)O)CC1    ZINC000004353047
COC(=O)C1=CC(C)(C)C1    ZINC000039087290
CC(C)/C=C1\CCOC1=O    ZINC000001686941
O=C(O)C1=CCCCCC1    ZINC000034448294
C=C/C=C(\CCC)C(=O)O    ZINC000022066121
N#CC1=CC(=C=N)C=C1C#N    ZINC000367601908
N#CC1=Cc2ccccc2C1    ZINC000004273543
COC(=O)C1=CCCNC1    ZINC000003638105
COC(=O)C1=CCNCC1    ZINC000014724547
CN1CCC=C(C(=O)O)C1    ZINC000000898976
COC(=O)C1=CC[C@@H](N)C1    ZINC000039083066
COC(=O)C1=CC[C@H](N)C1    ZINC000039083064
N#CC(C#N)=CC(C#N)C#N    ZINC000001578024
N#CC(=C=N)C=C(C#N)C#N    ZINC000136681478
COC(=O)C1=CCOCC1    ZINC000030678607
O=C(O)C1=CCCOCC1    ZINC000238684830
CC/C=C(\CCC)C(=O)O    ZINC000022066124
C/C=C(\CC)C(=O)OCC    ZINC000044200271
C/C=C(\C)C(=O)OC(C)C    ZINC000002566029
CC/C=C(/CCC)C(=O)O    ZINC000005819301
CC/C=C(/C)C(=O)OCC    ZINC000001995260
C/C(=C/C(C)(C)C)C(=O)O    ZINC000078971347
C/C=C(/C)C(=O)OCCC    ZINC000031351494
C/C=C(/C)C(=O)OC(C)C    ZINC000014590680
CC/C=C(\C)C(=O)OCC    ZINC000033953242
C/C=C(\C)C(=O)OCCC    ZINC000002566033
C/C(=C\C(C)(C)C)C(=O)O    ZINC000075528828
C/C=C(/CC)C(=O)OCC    ZINC000140574878
N#CC(C#N)=Cc1ccc[nH]1    ZINC000000164240
C/C(=C/C#N)c1ccccc1    ZINC000005411710
C/C(=C\C#N)c1ccccc1    ZINC000005085512
O=C(O)C1=CCCSC1    ZINC000038415770
COC(=O)C1=CCSC1    ZINC000002525322
N#CC(C#N)=Cc1ccoc1    ZINC000002381297
N#CC(C#N)=Cc1ccco1    ZINC000000159884
C/C(=C/CC(=O)O)C(=O)O    ZINC000001761023
CC/C(=C/C(=O)O)C(=O)O    ZINC000005458989
CCC=C(C(=O)O)C(=O)O    ZINC000001716464
C/C=C(\CC(=O)O)C(=O)O    ZINC000026899325
CC/C(=C\C(=O)O)C(=O)O    ZINC000004536682
C/C=C(/C)C(=O)OCCO    ZINC000112949284
C/C=C(\C)C(=O)OCCO    ZINC000112949282
C=C/C(=C\C)c1ccccc1    ZINC000136106397
CC1=C[C@@H](C)c2ccccc21    ZINC000059054067
CC1=CCCc2ccccc21    ZINC000003133254
C1=C(c2ccccc2)CCC1    ZINC000001706559
CC1=C[C@H](C)c2ccccc21    ZINC000059054068
Cc1cccc2c1=NC(=O)C=2    ZINC000085343529
C1=C(c2ccncc2)CCC1    ZINC000082036248
C1=C(c2cccnc2)CCC1    ZINC000145548852
C1=C(c2ccccn2)CCC1    ZINC000038890871
CC1=c2ccccc2=CCN1    ZINC000089548300
C1=C(c2ccccc2)CNC1    ZINC000033648252
O=C(O)C1=Cc2ccccc21    ZINC000034375832
CSC/C=C(/C)C(=O)O    ZINC000084001531
CSC/C=C(\C)C(=O)O    ZINC000214624964
Nc1ccc2c(c1)=CC(=O)N=2    ZINC000072232690
C1=C(c2ccccc2)COC1    ZINC000001712941
CC1=C[C@@H](O)c2ccccc21    ZINC000003848270
CC1=C[C@H](O)c2ccccc21    ZINC000003848269
C/C=C(/C=O)c1ccccc1    ZINC000002037864
C/C=C(/C)C(=O)OCCF    ZINC000307656597
C/C=C(\C)C(=O)OCCF    ZINC000393591071
C1=C(c2ccnnc2)CCC1    ZINC001239788141
C#CCN1CC=C(C#N)CC1    ZINC000306647493
C1=C(c2ncccn2)CCC1    ZINC000148968821
C1=C(c2cncnc2)CCC1    ZINC000584636618
C1=C(c2ccncn2)CCC1    ZINC001250490943
C1=C(c2ccncc2)CNC1    ZINC000028873862
C1=C(c2cccnn2)CCC1    ZINC001239783948
C1=C(c2cnccn2)CCC1    ZINC001250438431
C1=C(c2ccccn2)CNC1    ZINC000028873855
C1=C(c2cccnc2)CNC1    ZINC000028873859
C/C=C(\C)c1ccc(C)cc1    ZINC000079468930
C/C=C(\C)c1cccc(C)c1    ZINC000137145657
C/C=C(\C)c1ccccc1C    ZINC000137145607
C/C=C(\CC)c1ccccc1    ZINC000078592685
CC/C=C(/C)c1ccccc1    ZINC000091364346
C/C=C(/CC)c1ccccc1    ZINC000002038045
CC/C=C(\C)c1ccccc1    ZINC000002564050
N#C/C(C=O)=C\c1ccco1    ZINC000002509368
N#C/C(C=O)=C/c1ccco1    ZINC000002243861
O=C1C=c2ccc(O)cc2=N1    ZINC000228973494
C1=C(c2ccccn2)COC1    ZINC001250514950
C1=C(c2cccnc2)COC1    ZINC001250604482
C1=C(c2ccncc2)COC1    ZINC001250468715
N#CCN1CC=C(C#N)CC1    ZINC000306424799
C1=C(c2ccnnc2)CNC1    ZINC001243111060
CN(C)/C=C/C=C(C#N)C#N    ZINC000049979769
C1=C(c2cccnn2)CNC1    ZINC001243108856
C1=C(c2cnnnc2)CCC1    ZINC001239788781
C/C=C(\C)c1ccncc1C    ZINC001242758275
C/C=C(\C)c1ccnc(C)c1    ZINC001250645921
C/C(=C\CN)c1ccccc1    ZINC000070453371
C/C=C(\C)c1ccc(C)nc1    ZINC001250643484
C/C=C(\C)c1cnccc1C    ZINC000224148002
C/C=C(\C)c1ncccc1C    ZINC000039052073
C/C=C(\C)c1cccnc1C    ZINC000147462626
C/C=C(\C)c1cccc(N)c1    ZINC000953007573
C/C=C(\C)c1ccc(C)cn1    ZINC001242755519
C/C=C(\C)c1ccc(N)cc1    ZINC000104635679
C/C=C(\C)c1cccc(C)n1    ZINC000039050910
C/C=C(\C)c1cc(C)ccn1    ZINC001250457036
C/C=C(\C)c1cncc(C)c1    ZINC001242758784
C/C=C(\C)c1ccccc1N    ZINC000034172751
COC(=O)/C(C)=C/CCl    ZINC000034787007
COC(=O)/C(C)=C\CCl    ZINC000095908291
O=C(O)C1=CC=CC=CC=C1    ZINC000039065999
C1=C(c2cnccn2)COC1    ZINC001250442042
C1=C(c2ccnnc2)COC1    ZINC001239486026
Cc1nnc(C2=CC=CC2)o1    ZINC001253457426
C1=C(c2cncnc2)COC1    ZINC001250598573
C1=C(c2ncccn2)COC1    ZINC001250444224
C1=C(c2ccncn2)COC1    ZINC001250493529
C1=C(c2cccnn2)COC1    ZINC001239470033
C/C(C#N)=C/Cn1ccnn1    ZINC001307341484
C1=C(c2cnnnc2)CNC1    ZINC001243111147
C/C(C#N)=C\Cn1ccnn1    ZINC001307341478
C/C=C(\C)c1cccc(O)c1    ZINC000146109232
C/C(=C/CO)c1ccccc1    ZINC000005132199
C/C(=C\CO)c1ccccc1    ZINC000021997069
C/C=C(\C)c1ccc(O)cc1    ZINC000141528151
C/C=C(\C)c1ccc(N)nc1    ZINC000167847753
C/C=C(\C)c1cc(N)ccn1    ZINC001242756202
C/C=C(\C)c1ccc(N)cn1    ZINC001242755449
C/C=C(\C)c1cncnc1C    ZINC001242758937
C/C=C(\C)c1ccnc(C)n1    ZINC001242754589
C/C=C(\C)c1cccc(N)n1    ZINC001242754608
C/C=C(\C)c1cc(C)cnn1    ZINC001242755502
C/C=C(\C)c1ccnc(N)c1    ZINC001242758695
C/C=C(\C)c1ncc(C)cn1    ZINC001250497590
C/C=C(\C)c1cnc(C)nc1    ZINC001242758238
C=CCN1CC=C(C#N)CC1    ZINC000259203101
C/C=C(\C)c1cncc(C)n1    ZINC001242754562
C/C=C(\C)c1cnc(C)cn1    ZINC001242756233
C/C=C(\C)c1cc(C)ncn1    ZINC001242756550
Cn1ccc(C2=CCCC2)n1    ZINC001239787575
C/C=C(\C)c1cncc(N)c1    ZINC001242758949
C/C=C(\C)c1nccnc1C    ZINC001242755558
C/C=C(\C)c1nccc(C)n1    ZINC001250452551
C/C=C(\C)c1ncncc1C    ZINC001242755884
C/C=C(\C)c1nnccc1C    ZINC001242754561
Cn1cncc1C1=CCCC1    ZINC001239787533
C/C=C(\C)c1ccncc1N    ZINC001242757837
C/C=C(\C)c1ccc(C)nn1    ZINC001250518620
C/C=C(\C)c1ncccc1N    ZINC001242754614
Cn1cnc(C2=CCCC2)c1    ZINC001239788052
C/C=C(\C)c1cccnc1N    ZINC001242758992
C/C=C(\C)c1c[nH]ccc1=N    ZINC001242759326
O=C1C=c2c(cccc2F)=N1    ZINC000038538459
C1=C(c2cnnnc2)COC1    ZINC001239486430
C/C(=C\CO)c1ccccn1    ZINC000039346893
C/C(=C\C=C\N)c1ccoc1    ZINC001239688582
c1cc(C2=CCNCC2)co1    ZINC000068978552
c1coc(C2=CCCNC2)c1    ZINC000225517359
Cn1cncc1C1=CCNC1    ZINC000575535370
Cn1ccc(C2=CCNC2)n1    ZINC000231979645
C/C=C(\C)c1ccc(N)nn1    ZINC001242755843
C/C(=C\C=C\N)c1ncc[nH]1    ZINC001242018576
Cn1nccc1C1=CCNC1    ZINC000126167083
C/C=C(\C)c1ccnc(N)n1    ZINC001242757127
C/C=C(\C)c1cnc(N)nc1    ZINC001242758322
C/C(=C\C=C\N)c1cc[nH]n1    ZINC001245313097
c1c[nH]c(C2=CCNCC2)n1    ZINC000078071289
Nc1[nH]ncc1C1=CCCC1    ZINC000020357593
c1n[nH]cc1C1=CCNCC1    ZINC000033487528
Cn1cnc(C2=CCNC2)c1    ZINC000307018012
C/C=C(\C)c1ncc(N)cn1    ZINC001242758157
C/C(=C\C=C\N)c1cn[nH]c1    ZINC001240240828
C/C=C(\C)c1cc(N)ncn1    ZINC001242756322
c1cc(C2=CCNCC2)n[nH]1    ZINC000145543645
c1nc(C2=CCNCC2)c[nH]1    ZINC000014985637
C/C=C(\C)c1cnc(N)cn1    ZINC001242758847
c1cc(C2=CCCC2)cs1    ZINC000032190515
O=C(O)C1=C[C@H]2C=C[C@H]1CC2    ZINC000101253308
C#CCOC(=O)C1=CCCC1    ZINC000039087619
C/C=C(\C)c1cccoc1=O    ZINC001242760353
CC(=O)N1CC=C(C#N)CC1    ZINC000307206554
C/C=C(\C)c1cccc(F)c1    ZINC000095922100
C/C=C(\C)c1ccccc1F    ZINC000166633706
Cc1noc(C2=CCCC2)n1    ZINC000306510387
Cn1ccc(C2=CCOC2)n1    ZINC001239482161
C/C=C(\C)c1ccc(F)cc1    ZINC000080438543
Cn1cnc(C2=CCOC2)c1    ZINC001239480422
c1coc(C2=CCNCC2)n1    ZINC000084328180
Cn1cncc1C1=CCOC1    ZINC001239481411
Cc1nnc(C2=CCCC2)o1    ZINC000307526532
C/C(=C\C=C\N)c1cnoc1    ZINC001239186432
c1nc(C2=CCNCC2)n[nH]1    ZINC000403098913
CCCN1CC=C(C#N)CC1    ZINC000062714244
C/C=C(\C)c1cc(C)nn1C    ZINC001242757245
CCCN1CCC=C(C#N)C1    ZINC000062714251
CC(C)N1CC=C(C#N)CC1    ZINC000259270472
N=C1C=CC(=O)C(C(=O)O)=C1    ZINC000039066096
c1csc(C2=CCCC2)n1    ZINC001239787605
COC(=O)/C(C#N)=C\C1CC1    ZINC000307401637
CC1(C)COC(=O)/C1=C\C#N    ZINC000005640260
COC(=O)/C(C#N)=C/C1CC1    ZINC000393610313
N#CCOC(=O)C1=CCCC1    ZINC000307620680
CC1(C)COC(=O)/C1=C/C#N    ZINC000017109959
C/C=C(\C)c1ccc(F)cn1    ZINC000224529535
C/C=C(\C)c1ncccc1F    ZINC001242756616
C/C=C(\C)c1cc(F)ccn1    ZINC001242755980
C/C=C(\C)c1ccncc1F    ZINC001242758170
C/C=C(\C)c1cnccc1F    ZINC001242759052
C/C=C(\C)c1cncc(F)c1    ZINC001242758591
C/C=C(\C)c1ccc(F)nc1    ZINC001242758119
C/C=C(\C)c1cccc(F)n1    ZINC001242756071
C/C=C(\C)c1cccnc1F    ZINC001250483294
C/C=C(\C)c1ccnc(F)c1    ZINC001242757764
c1cc(C2=CCOC2)cs1    ZINC001250592663
c1csc(C2=CCNC2)n1    ZINC000113638347
C/C(=C\C(=O)O)c1ccco1    ZINC000020259872
C/C(=C/C(=O)O)c1ccco1    ZINC000083860804
C/C(=C\c1ccco1)C(=O)O    ZINC000011975957
CCOC(=O)C1=CC=CC1=O    ZINC000001702458
C/C(=C/c1ccco1)C(=O)O    ZINC000019865977
C/C=C(\C)c1cnc(F)cn1    ZINC001242757665
C/C=C(\C)c1ccnc(F)n1    ZINC001242755855
C/C=C(\C)c1cnc(F)nc1    ZINC001242757425
C/C=C(\C)c1ncncc1F    ZINC001242755061
C/C=C(\C)c1ccc(F)nn1    ZINC001242757035
C/C=C(\C)c1ncc(F)cn1    ZINC001250476566
CC#CCOC(=O)/C(C)=C/C    ZINC000388122661
C#CCCOC(=O)/C(C)=C\C    ZINC000307641734
C=CCOC(=O)C1=CCCC1    ZINC000039087752
CCOC(=O)C1=CC=CCC1    ZINC000038233994
C#CCOC(=O)/C(=C/C)CC    ZINC000307861817
C#CCOC(=O)/C(C)=C\CC    ZINC000307758933
COC(=O)C1=C[C@H]2CC[C@H]1C2    ZINC000100238212
CCOC(=O)C1=CCC=CC1    ZINC000039087722
C#CCCOC(=O)/C(C)=C/C    ZINC000307866634
CC#CCOC(=O)/C(C)=C\C    ZINC000307743622
C#CCOC(=O)/C(=C\C)CC    ZINC000307560239
C#CCOC(=O)/C(C)=C/CC    ZINC000388155655
CC/C=C(/C)c1nc(C)no1    ZINC000306933512
CC/C=C(\C)c1nnc(C)o1    ZINC000307912800
C/C=C(\C)c1nc(CC)no1    ZINC000306422595
C/C=C(/C)c1nnc(CC)o1    ZINC000307905960
C/C=C(/CC)c1nnc(C)o1    ZINC000306463012
CC/C=C(\C)c1nc(C)no1    ZINC000307857773
C/C=C(\CC)c1nnc(C)o1    ZINC000379216077
N#CC1=CCN(CCO)CC1    ZINC000306966351
C/C=C(\C)c1nnc(CC)o1    ZINC000306715140
CC/C=C(/C)c1nnc(C)o1    ZINC000306767591
c1csc(C2=CCOC2)n1    ZINC001239480752
C/C(=C\CN)c1cccs1    ZINC000070453207
C/C=C(\C)C(=O)O[C@@H](C)C#N    ZINC000379243651
CCC/C=C(/C#N)C(=O)OC    ZINC000001716756
CC/C=C(/C)C(=O)OCC#N    ZINC000307760633
CCC/C=C(\C#N)C(=O)OC    ZINC000001716755
CC(C)(C)/C=C(\C#N)C(=O)O    ZINC000096319928
CC/C=C(/C#N)C(=O)OCC    ZINC000033938918
C/C=C(\CC)C(=O)OCC#N    ZINC000307874948
C/C=C(/CC)C(=O)OCC#N    ZINC000307565882
CC(C)(C)/C=C(/C#N)C(=O)O    ZINC000043291274
CC/C=C(\C#N)C(=O)OCC    ZINC000002171998
CC/C=C(\C)C(=O)OCC#N    ZINC000307910736
C/C=C(\C)C(=O)O[C@H](C)C#N    ZINC000379243652
C/C=C(/C)C(=O)O[C@@H](C)C#N    ZINC000307561706
C/C=C(/C)C(=O)O[C@H](C)C#N    ZINC000307561705
C/C(=C\CO)c1cccs1    ZINC000070453206
N#CC(C#N)=Cc1ccccc1    ZINC000000165856
COC(=O)C1=CC[C@H]2O[C@@H]2C1    ZINC000100042738
COC(=O)C1=CC[C@H]2O[C@H]2C1    ZINC000032214310
COC(=O)C1=CC[C@@H]2O[C@H]2C1    ZINC000100042745
CCOC(=O)C1=CC(=O)CC1    ZINC000097437797
COC(=O)C1=CC(=O)CCC1    ZINC000032154210
COC(=O)C1=CC[C@@H]2O[C@@H]2C1    ZINC000032214307
N#CC1=CCN(CCF)CC1    ZINC000307712622
C=CCOC(=O)/C(C)=C\CC    ZINC000113767795
C/C=C(\C)C(=O)OC/C=C\C    ZINC000166705297
C=C(C)COC(=O)/C(C)=C\C    ZINC000005132506
C/C=C/COC(=O)/C(C)=C\C    ZINC000166705185
C=CCCOC(=O)/C(C)=C/C    ZINC000197153401
C=CCCOC(=O)/C(C)=C\C    ZINC000381841016
O=C(O)/C1=C\CCCCCC1    ZINC000104098249
COC(=O)C1=CCCCCC1    ZINC000095829449
C/C=C(/C)C(=O)OCC1CC1    ZINC000307643705
C/C=C(\C)C(=O)OCC1CC1    ZINC000307879686
COC(=O)C1=CC[C@H](C)CC1    ZINC000148169088
CCOC(=O)C1=CCCCC1    ZINC000005650540
COC(=O)C1=CC[C@@H](C)CC1    ZINC000148168895
CC(C)OC(=O)C1=CCCC1    ZINC000039087817
C/C=C/COC(=O)/C(C)=C/C    ZINC000038880548
C=CCOC(=O)/C(=C/C)CC    ZINC000388092218
CCCOC(=O)C1=CCCC1    ZINC000039087849
CC1(C)CCC=C(C(=O)O)C1    ZINC000039123106
C/C=C\COC(=O)/C(C)=C\C    ZINC000166705086
C=CCOC(=O)/C(=C\C)CC    ZINC000388092220
C=CCOC(=O)/C(C)=C/CC    ZINC000113767792
O=C(O)C1=CCCCCCC1    ZINC000005029928
C/C(=C\C1CCCC1)C(=O)O    ZINC000044222173
C=C(C)COC(=O)/C(C)=C/C    ZINC000033953565
CC(C)[C@H]1C=C(C(=O)O)CC1    ZINC000039066433
CC1(C)CC=C(C(=O)O)CC1    ZINC000140003881
N#CC(C#N)=Cc1cccnc1    ZINC000000104275
N#CC(C#N)=Cc1ccccn1    ZINC000013227926
N#CC(C#N)=Cc1ccncc1    ZINC000012938134
N[C@H]1C(C(=O)O)=CC=C[C@@H]1O    ZINC000005835424
CC(=O)N[C@H]1C=C(C)C(=O)O1    ZINC000001731795
CC(=O)N[C@@H]1C=C(C)C(=O)O1    ZINC000005217083
N#CC1=C[C@@H]2C=C[C@H]3C=C[C@H]1[C@@H]23    ZINC000045074614
N#CC1=C[C@@H]2C=C[C@@H]3C=C[C@H]1[C@@H]32    ZINC000254700139
N#CC1=C[C@@H]2C=C[C@@H]3C=C[C@@H]1[C@H]32    ZINC000230118961
N#CC1=C[C@@H]2C=C[C@@H]3C=C[C@H]1[C@H]32    ZINC000254700138
N#CC1=C[C@@H]2C=C[C@@H]3C=C[C@@H]1[C@@H]32    ZINC000216548542
N#CC1=CCCc2ccccc21    ZINC000002511441
N#CC1=C[C@H]2C=C[C@H]3C=C[C@@H]1[C@H]32    ZINC000045074615
N#CC1=C[C@@H]2C=C[C@H]3C=C[C@@H]1[C@@H]23    ZINC000045074616
N#CC1=C[C@H]2C=C[C@H]3C=C[C@H]1[C@H]32    ZINC000045074613
NC[C@@H]1CC=C(C(=O)O)CC1    ZINC000034027344
CCOC(=O)C1=CCNCC1    ZINC000034171612
COC(=O)C1=CCC[C@@H](N)C1    ZINC000079669820
CCOC(=O)C1=CC[C@@H](N)C1    ZINC000238248169
COC(=O)C1=CCN(C)CC1    ZINC000024737696
CCOC(=O)C1=CC[C@H](N)C1    ZINC000238248261
NC[C@H]1CC=C(C(=O)O)CC1    ZINC000034027343
CCOC(=O)C1=CCCNC1    ZINC000003631062
COC(=O)C1=CCC[C@H](N)C1    ZINC000079669816
COC(=O)C1=CCCN(C)C1    ZINC000052541469
O=C(O)C1=CC(=O)OC(=O)C1    ZINC000100033489
O=C(O)CC1=CC(=O)OC1=O    ZINC000044460375
N#Cc1ccc2c(c1)=NC(=O)C=2    ZINC000072232691
O=C(O)C1=C[C@@H](O)[C@H](O)C=C1    ZINC000013547048
C/C=C(\C)C(=O)OCC(C)=O    ZINC000307858373
CC/C=C(/C(C)=O)C(=O)OC    ZINC000004566082
O=C(OCCO)C1=CCCC1    ZINC000114660307
CCOC(=O)C1=CCCOC1    ZINC000146931804
C/C=C(/C)C(=O)OCC(C)=O    ZINC000307640342
CCOC(=O)C1=CCC[C@@H]1O    ZINC000091351846
CCOC(=O)C1=CCC[C@H]1O    ZINC000091351847
C=CCC1=CCc2ccccc21    ZINC000002379220
C/C=C(\CC)C(=O)OC(C)C    ZINC000220915569
C/C=C(\C)C(=O)OCCCC    ZINC000002384584
CC/C=C(\C)C(=O)OC(C)C    ZINC000034454293
C/C=C(/C)C(=O)OCCCC    ZINC000020231080
C/C=C(\C)C(=O)O[C@H](C)CC    ZINC000002545339
CC/C=C(/C)C(=O)OC(C)C    ZINC000082238227
C/C=C(/CC)C(=O)OCCC    ZINC000307898948
C/C=C(\CC)C(=O)OCCC    ZINC000307898947
CC/C=C(\C)C(=O)OCCC    ZINC000059159229
CC/C=C(/C)C(=O)OCCC    ZINC000198745291
C/C=C(\C)C(=O)O[C@@H](C)CC    ZINC000004529617
C/C=C(/C)C(=O)OCC(C)C    ZINC000005132507
C/C=C(/CC)C(=O)OC(C)C    ZINC000220915621
C/C=C(/C)C(=O)O[C@H](C)CC    ZINC000038203792
C/C=C(/C)C(=O)O[C@@H](C)CC    ZINC000038203793
C/C=C(\C)C(=O)OCC(C)C    ZINC000002566028
N#Cc1ccc2c(n1)=NC(=O)C=2    ZINC000098180693
N#CC1=Cc2ccccc2OC1    ZINC000001388073
Cn1ccc(C=C(C#N)C#N)c1    ZINC000113756352
Cn1cccc1C=C(C#N)C#N    ZINC000000043679
CC(=O)NC/C=C(/C)C(=O)O    ZINC000575505076
CC(=O)NC/C=C(\C)C(=O)O    ZINC000692461979
C/C=C(\C)C(=O)OCC(N)=O    ZINC000388165412
C/C=C(/C)C(=O)OCC(N)=O    ZINC000307645487
C/C=C(\C)c1ccc(C#N)cc1    ZINC000197424794
C/C(=C/CNC(=N)N)C(=O)O    ZINC001602963800
C/C(=C\CNC(=N)N)C(=O)O    ZINC001602963799
C/C=C(\C)c1ccccc1C#N    ZINC001250580963
C/C=C(\C)c1cccc(C#N)c1    ZINC000231374589
Cc1ccoc1C=C(C#N)C#N    ZINC000238480872
Cc1ccc(C=C(C#N)C#N)o1    ZINC000000043639
CC(C)/C(=C\C(=O)O)C(=O)O    ZINC000031623638
CCC/C(=C\C(=O)O)C(=O)O    ZINC000004536687
Cn1cnc(C=C(C#N)C#N)c1    ZINC000306165617
Cn1nccc1C=C(C#N)C#N    ZINC000002801288
CC/C=C(\CC(=O)O)C(=O)O    ZINC000084427249
C/C=C(\C)C(=O)OCC(=O)O    ZINC000818120612
COC(=O)/C=C(/C)C(=O)OC    ZINC000004802926
COC(=O)/C=C(\C)C(=O)OC    ZINC000013552321
CC(C)/C(=C/C(=O)O)C(=O)O    ZINC000004095899
CC=C(C(=O)OC)C(=O)OC    ZINC000002567995
C/C(=C/[C@@H](C)C(=O)O)C(=O)O    ZINC000139895333
C/C=C(/C)C(=O)OCC(=O)O    ZINC000818120614
CC(C)C=C(C(=O)O)C(=O)O    ZINC000001716648
CCC/C(=C/C(=O)O)C(=O)O    ZINC000005498203
CC(=O)OC/C=C(\C)C(=O)O    ZINC000199882454
Cn1ccc(C=C(C#N)C#N)n1    ZINC000002800135
CC(=O)OC/C=C(/C)C(=O)O    ZINC000142467789
Cn1cc(C=C(C#N)C#N)cn1    ZINC000002786240
C/C(=C/[C@H](C)C(=O)O)C(=O)O    ZINC000139895218
O=C(OCCF)C1=CCCC1    ZINC000307757585
O=C1CCC=C1c1ccccc1    ZINC000034540146
C/C(=C\CNC(N)=O)C(=O)O    ZINC000145391734
C/C(=C/CNC(N)=O)C(=O)O    ZINC000145391941
O=C1C=C(c2ccccc2)CC1    ZINC000001555567
CC1=CC=CC=Cc2occc21    ZINC000045070849
CC(=O)/C=C1\Cc2ccccc21    ZINC000004273546
C/C=C(\C)c1cc(C#N)ccn1    ZINC001242756578
C/C=C(\C)c1ccnc(C#N)c1    ZINC001242758552
C/C=C(\C)c1ncccc1C#N    ZINC001242755778
C/C=C(\C)c1ccc(C#N)nc1    ZINC001242758831
C/C=C(\C)c1ccc(C#N)cn1    ZINC001250463669
C/C=C(\C)c1cccc(C#N)n1    ZINC001242755681
C/C=C(\C)c1ccncc1C#N    ZINC001242758998
C/C=C(/C)C(=O)OCCCO    ZINC000114190524
C/C=C(\C)C(=O)OCCOC    ZINC000080133023
C/C=C(/C)C(=O)OC[C@H](C)O    ZINC000078917707
C/C=C(/CC)C(=O)OCCO    ZINC000393605049
C/C=C(\C)C(=O)OC[C@H](C)O    ZINC000078917705
C/C=C(\C)C(=O)OC[C@@H](C)O    ZINC000078917697
C/C=C(\C)C(=O)OCCCO    ZINC000114190522
C/C=C(/C)C(=O)OC[C@@H](C)O    ZINC000078917701
CC/C=C(\C)C(=O)OCCO    ZINC000112965252
CC/C=C(/C)C(=O)OCCO    ZINC000112965254
C/C=C(\CC)C(=O)OCCO    ZINC000393605050
C/C=C(/C)C(=O)OCCOC    ZINC000080133025
C=Cc1ccccc1/C(C)=C/C    ZINC001242757940
C/C=C(\C)c1ccc2c(c1)CC2    ZINC001242758701
Cc1ccccc1C1=CCCC1    ZINC000001706555
C=Cc1cccc(/C(C)=C/C)c1    ZINC001242758457
C=Cc1ccc(/C(C)=C/C)cc1    ZINC000148059671
CC1=CC(C)(C)c2ccccc21    ZINC000002528288
c1ccc(C2=CCCCC2)cc1    ZINC000001677082
Cc1cccc(C2=CCCC2)c1    ZINC000001706556
Cc1ccc(C2=CCCC2)cc1    ZINC000001711949
Cn1nncc1C=C(C#N)C#N    ZINC000307060419
Cn1cc(C=C(C#N)C#N)nn1    ZINC000307040297
O=C1C=C(c2ccccc2)CN1    ZINC000137834413
NC(=O)C1=CCc2ccccc21    ZINC000000111850
C[C@@H]1C=c2ccccc2=NC1=O    ZINC000064031928
C[C@H]1C=c2ccccc2=NC1=O    ZINC000064031929
C/C=C(\C)c1nccc(C#N)n1    ZINC001242755194
C/C=C(\C)c1ccc(C#N)nn1    ZINC001242755834
C/C=C(\C)c1nnccc1C#N    ZINC001242754985
C/C=C(\C)c1cncc(C#N)n1    ZINC001242755067
C/C=C(\C)c1cnc(C#N)cn1    ZINC001242754513
C/C=C(\C)c1cc(C#N)ncn1    ZINC001242755042
C/C=C(\C)c1cncnc1C#N    ZINC001242758014
C/C=C(\C)c1ccnc(C#N)n1    ZINC001242756543
C/C=C(\C)c1ncncc1C#N    ZINC001242756292
C/C=C(\C)c1nccnc1C#N    ZINC001242756353
C/C=C(\C)c1cnc(C#N)nc1    ZINC001242758979
C/C=C(\C)c1cc(C#N)cnn1    ZINC001242757989
C/C=C(\C)c1ncc(C#N)cn1    ZINC001250507808
Cc1ccccc1C1=CCNC1    ZINC000088613849
Cc1cnccc1C1=CCCC1    ZINC001239787086
c1cncc(C2=CCCCC2)c1    ZINC000039598866
Cc1cncc(C2=CCCC2)c1    ZINC000098191936
Cc1cccnc1C1=CCCC1    ZINC000148270093
Cc1ncccc1C1=CCCC1    ZINC001239788336
Cc1ccc(C2=CCCC2)cn1    ZINC000141932459
Nc1ccccc1C1=CCCC1    ZINC000033487533
Nc1cccc(C2=CCCC2)c1    ZINC000033487534
Nc1ccc(C2=CCCC2)cc1    ZINC000033487535
Cc1cc(C2=CCCC2)ccn1    ZINC000148914872
c1ccc(C2=CCCCC2)nc1    ZINC000015781594
NCC1=CCCc2ccccc21    ZINC000026896665
C=Cc1ccc(/C(C)=C/C)nc1    ZINC001242756724
c1cc(C2=CCCCC2)ccn1    ZINC000082124005
Cc1cccc(C2=CCCC2)n1    ZINC000143867376
Cc1ccncc1C1=CCCC1    ZINC001239787868
NCCC1=CCc2ccccc21    ZINC000032182376
c1ccc(C2=CCCNC2)cc1    ZINC000075544140
c1ccc(C2=CCNCC2)cc1    ZINC000001295150
Cc1ccnc(C2=CCCC2)c1    ZINC000202766269
Cc1ccc(C2=CCCC2)nc1    ZINC000079966918
C/C(=C\C=C\N)c1ccccc1    ZINC001239467689
N#CC(C#N)=Cc1ccsc1    ZINC000000101101
N#CC(C#N)=Cc1cccs1    ZINC000000160875
O=C(O)C1=Cc2ccccc2C1    ZINC000002168371
O=C1C=C(c2ccccc2)CO1    ZINC000001697907
C/C=C1/c2ccccc2OC1=O    ZINC000002033548
C/C=C1\c2ccccc2OC1=O    ZINC000001758028
O=C(O)C1=CCc2ccccc21    ZINC000000153747
COC(=O)C1=Cc2ccccc21    ZINC000059164430
C#CC(=O)N1CC=C(C#N)CC1    ZINC000306558102
CO[C@H]1C=C(C)c2ccccc21    ZINC000003848292
Cc1cccc(C2=CCOC2)c1    ZINC001250553778
c1ccc(C2=CCOCC2)cc1    ZINC000039217028
C/C=C(\CC)C(=O)OCCF    ZINC000307873021
CO[C@@H]1C=C(C)c2ccccc21    ZINC000003848293
C/C=C(/CC)C(=O)OCCF    ZINC000307873018
Oc1ccccc1C1=CCCC1    ZINC000039240333
CC1=C[C@@](C)(O)c2ccccc21    ZINC000003848254
C/C=C(/C)C(=O)OCCCF    ZINC000393650498
CC/C=C(\C)C(=O)OCCF    ZINC000388045605
Oc1ccc(C2=CCCC2)cc1    ZINC000039271520
CC/C=C(/C)C(=O)OCCF    ZINC000388045598
CC/C=C(/C=O)c1ccccc1    ZINC000002510135
C/C=C(\C)C(=O)OCCCF    ZINC000393650499
Cc1ccccc1C1=CCOC1    ZINC001250543430
c1ccc(C2=CCCOC2)cc1    ZINC001250536828
Cc1ccc(C2=CCOC2)cc1    ZINC000034808760
CC1=C[C@](C)(O)c2ccccc21    ZINC000003848256
Oc1cccc(C2=CCCC2)c1    ZINC000143885439
Cc1cnnc(C2=CCCC2)c1    ZINC001239784981
c1cnc(C2=CCCCC2)cn1    ZINC001250440220
Nc1ncccc1C1=CCCC1    ZINC000307529289
Nc1cccc(C2=CCNC2)c1    ZINC000258558203
c1cncc(C2=CCCNC2)c1    ZINC000143880245
Cc1ccc(C2=CCNC2)nc1    ZINC000953048262
c1ccc(C2=CCNCC2)nc1    ZINC000019811349
Cc1nccc(C2=CCCC2)n1    ZINC001239785276
c1ncc(C2=CCCCC2)cn1    ZINC000306523880
Cc1ccnc(C2=CCCC2)n1    ZINC001250449983
Cc1ncncc1C1=CCCC1    ZINC001239787339
Cc1cncnc1C1=CCCC1    ZINC001239784428
Cc1cc(C2=CCCC2)ncn1    ZINC001239783650
c1cc(C2=CCNCC2)ccn1    ZINC000019811352
Cc1ccnnc1C1=CCCC1    ZINC001239785696
c1cc(C2=CCCCC2)ncn1    ZINC001250493521
Nc1cccnc1C1=CCCC1    ZINC000306177969
Cc1cnc(C2=CCCC2)nc1    ZINC001250492759
Nc1ccc(C2=CCCC2)nc1    ZINC000306155688
Cc1nccnc1C1=CCCC1    ZINC001239783562
Cc1cncc(C2=CCCC2)n1    ZINC001239785202
Nc1ccc(C2=CCCC2)cn1    ZINC000306922147
Nc1cncc(C2=CCCC2)c1    ZINC000306201138
Cc1ncccc1C1=CCNC1    ZINC000715225791
Cc1ccncc1C1=CCNC1    ZINC000126151574
N#CC(C#N)=CC1CCCCC1    ZINC000003270824
Nc1ccc(C2=CCNC2)cc1    ZINC000258625512
Cc1cnc(C2=CCCC2)cn1    ZINC001239784063
Nc1ccncc1C1=CCCC1    ZINC000306158382
c1cc(C2=CCCNC2)ccn1    ZINC000143883966
C/C(=C\C=C\N)c1ccncc1    ZINC001239610381
Cc1ncc(C2=CCCC2)cn1    ZINC001239787593
C#CCCN1CC=C(C#N)CC1    ZINC000307752853
C=Cc1cnc(/C(C)=C/C)nc1    ZINC001242756375
c1cncc(C2=CCNCC2)c1    ZINC000013470089
Nc1ccnc(C2=CCCC2)c1    ZINC001239784046
C/C(=C\C=C\N)c1cccnc1    ZINC001239569884
C=Cc1ncc(/C(C)=C/C)cn1    ZINC001242759907
CC#CCN1CC=C(C#N)CC1    ZINC000306952102
Nc1ccccc1C1=CCNC1    ZINC000258522750
c1cnnc(C2=CCCCC2)c1    ZINC001241713761
c1cc(C2=CCCCC2)cnn1    ZINC000144201480
Nc1cccc(C2=CCCC2)n1    ZINC001239785008
c1cnc(C2=CCCCC2)nc1    ZINC000200968008
Cc1cnccc1C1=CCNC1    ZINC000126167563
Nc1cnccc1C1=CCCC1    ZINC000306404951
Cc1cncc(C2=CCNC2)c1    ZINC000126155465
c1ccc(C2=CCCNC2)nc1    ZINC000113247092
Nc1cc(C2=CCCC2)ccn1    ZINC000144032959
Cc1ccc(C2=CCCC2)nn1    ZINC001250518262
C[n+]1cccc(C2=CCCC2)c1    ZINC000001566066
C/C=C(\C)c1cccc(C)c1C    ZINC000231256329
C/C=C(\C)c1cc(C)ccc1C    ZINC000225642617
C/C=C(\C)c1c(C)cccc1C    ZINC001250547449
C/C=C(\C)c1ccc(C)cc1C    ZINC000231537789
C/C=C(\C)c1cccc(CC)c1    ZINC001242759138
C/C=C(\C)c1ccc(CC)cc1    ZINC000114689967
C/C(=C/C(C)C)c1ccccc1    ZINC000071782929
C/C=C(\C)c1ccccc1CC    ZINC001242758181
C/C=C(\C)c1cc(C)cc(C)c1    ZINC001250554592
C/C=C(\C)c1ccc(C)c(C)c1    ZINC000220311242
N#CC(C#N)=Cc1cncs1    ZINC000200791056
N#CC(C#N)=Cc1nccs1    ZINC000004542844
CC(=O)/C(C#N)=C/c1ccoc1    ZINC000000173063
C/C(C#N)=C/c1ccc(F)cc1    ZINC000000394694
C/C(C#N)=C\c1ccc(F)cc1    ZINC000004787166
c1ccc(C2=CCOCC2)nc1    ZINC000306553907
Cc1ccc(C2=CCOC2)nc1    ZINC001239474986
c1cncc(C2=CCCOC2)c1    ZINC001250605193
Cc1cnccc1C1=CCOC1    ZINC001239480466
Cc1cccnc1C1=CCOC1    ZINC001250470778
Cc1cncc(C2=CCOC2)c1    ZINC001239480058
Cc1cc(C2=CCOC2)ccn1    ZINC001250645789
c1cc(C2=CCCOC2)ccn1    ZINC001250472799
Nc1ccccc1C1=CCOC1    ZINC000258535962
Cc1cccc(C2=CCOC2)n1    ZINC001250601699
Nc1ccc(C2=CCOC2)cc1    ZINC000258517129
Cc1ccc(C2=CCOC2)cn1    ZINC001250644177
Nc1cccc(C2=CCOC2)c1    ZINC000258524225
Cc1ccnc(C2=CCOC2)c1    ZINC001250454792
c1ccc(C2=CCCOC2)nc1    ZINC001250515032
c1cncc(C2=CCOCC2)c1    ZINC000757565390
C/C(=C/C(N)=O)c1ccccc1    ZINC000078070182
C/C(=C\C(N)=O)c1ccccc1    ZINC000071772962
Cc1ccncc1C1=CCOC1    ZINC001239479932
Oc1cccc(C2=CCNC2)c1    ZINC000149168568
Oc1ccc(C2=CCNC2)cc1    ZINC000149208880
c1cc(C2=CCOCC2)ccn1    ZINC000757565532
Cc1ncccc1C1=CCOC1    ZINC001239486937
c1cnnc(C2=CCNCC2)c1    ZINC000707919674
Nc1ccc(C2=CCCC2)nn1    ZINC000575459091
Nc1ncccc1C1=CCNC1    ZINC001243109859
Nc1cncc(C2=CCNC2)c1    ZINC001243109116
c1ncc(C2=CCNCC2)cn1    ZINC000055232312
Nc1cccnc1C1=CCNC1    ZINC001243108466
Nc1cccc(C2=CCNC2)n1    ZINC001243109199
Cc1nccnc1C1=CCNC1    ZINC001243107878
c1cnc(C2=CCNCC2)cn1    ZINC000069048954
C/C(=C\C=C\N)c1cncnc1    ZINC001240375295
Nc1ccc(C2=CCNC2)cn1    ZINC001243110563
Cc1cncnc1C1=CCNC1    ZINC001243107862
Cc1cc(C2=CCNC2)ncn1    ZINC001243107775
N=c1cc[nH]cc1C1=CCNC1    ZINC001243110518
Nc1ccc(C2=CCNC2)nc1    ZINC001243108546
Nc1nccc(C2=CCCC2)n1    ZINC001239786613
c1cnnc(C2=CCCNC2)c1    ZINC001240646780
C/C(=C\C=C\N)c1ccnnc1    ZINC001242055855
Cc1cncc(C2=CCNC2)n1    ZINC001243107873
Cc1ccnnc1C1=CCNC1    ZINC001243107617
c1cnc(C2=CCNCC2)nc1    ZINC000034577029
Nc1cc(C2=CCCC2)ncn1    ZINC001239785523
c1nnncc1C1=CCCCC1    ZINC001241716436
Nc1cnccc1C1=CCNC1    ZINC001243106934
Nc1cnc(C2=CCCC2)cn1    ZINC000306408230
c1cc(C2=CCCNC2)cnn1    ZINC001240664733
Cc1ncc(C2=CCNC2)cn1    ZINC001243109105
Nc1ccnc(C2=CCNC2)c1    ZINC001243109006
Cc1cnc(C2=CCNC2)cn1    ZINC001243109154
Nc1cnc(C2=CCCC2)nc1    ZINC001239789264
Cc1ncncc1C1=CCNC1    ZINC001243108789
c1cc(C2=CCNCC2)cnn1    ZINC001240466937
Nc1ncc(C2=CCCC2)cn1    ZINC001239788180
Cc1cnnc(C2=CCNC2)c1    ZINC001243109047
Nc1cc(C2=CCNC2)ccn1    ZINC001243110320
Cc1nccc(C2=CCNC2)n1    ZINC001243106898
C/C(=C\C=C\N)c1ccncn1    ZINC001242918597
C/C=C(\C)c1cc(N)ccc1C    ZINC001242757762
C/C=C(\C)c1cc(C)ccc1N    ZINC001242760547
C/C=C(\C)c1nc(C)ccc1C    ZINC001242756392
C/C=C(\C)c1nccc(C)c1C    ZINC001242757164
C/C=C(\C)c1ccnc(CC)c1    ZINC001242759799
C/C=C(\C)c1cccnc1CC    ZINC001242758124
C/C=C(\C)c1cnccc1CC    ZINC001242760791
C/C=C(\C)c1cnc(C)cc1C    ZINC001242758483
C/C=C(\C)c1cncc(C)c1C    ZINC001242759311
C/C=C(\C)c1ccc(N)c(C)c1    ZINC001242757539
C/C=C(\C)c1cc(C)nc(C)c1    ZINC001242757194
C/C=C(\C)c1cccc(NC)c1    ZINC001242759855
C/C=C(\C)c1cnc(C)c(C)c1    ZINC001242758767
C/C=C(\C)c1cc(CC)ccn1    ZINC001242757330
C/C=C(\C)c1ccccc1CN    ZINC001242758096
C/C=C(\C)c1ccc(C)c(C)n1    ZINC001242754811
N#CC1=C[C@H]2CCCC[C@H]2CC1    ZINC000004896113
C/C=C(\C)c1ccnc(C)c1C    ZINC001242758317
N#CC1=C[C@H]2CCCC[C@@H]2CC1    ZINC000001719008
C/C=C(\C)c1cccc(N)c1C    ZINC001242760490
C/C=C(\C)c1cc(C)ncc1C    ZINC001242758576
C/C=C(\C)c1ncccc1CC    ZINC001242756689
C/C=C(\C)c1ccc(C)nc1C    ZINC001242758904
C/C=C(\C)c1cccc(CN)c1    ZINC001242758785
C/C=C(\C)c1ccc(CC)cn1    ZINC001242755827
N#CC1=C[C@@H]2CCCC[C@@H]2CC1    ZINC000001719006
C/C=C(\C)c1ccccc1NC    ZINC001242760786
C/C=C(\C)c1cccc(CC)n1    ZINC001242760890
C/C=C(\C)c1cc(C)cc(C)n1    ZINC001242755766
C/C=C(\C)c1ccc(CN)cc1    ZINC001242758491
CNC/C=C(\C)c1ccccc1    ZINC000004804657
C/C=C(\C)c1ncc(C)cc1C    ZINC001242756888
C/C=C(\C)c1c(C)ccnc1C    ZINC001242757672
C/C=C(\C)c1cncc(CC)c1    ZINC001242759327
C/C=C(\C)c1cc(C)c(C)cn1    ZINC001242756814
N#CC1=C[C@@H]2CCCC[C@H]2CC1    ZINC000004896114
C/C=C(\C)c1ccc(CC)nc1    ZINC001242759060
O=C(O)C1=CCS(=O)(=O)C1    ZINC000138505377
N#CC(C#N)=Cc1csnn1    ZINC000306706373
N#C/C(=C\c1ccoc1)C(N)=O    ZINC000002751469
N#C/C(=C\c1ccc[nH]1)C(=O)O    ZINC000017014243
N#C/C(=C/c1ccco1)C(N)=O    ZINC000000436668
N#C/C(=C/c1ccc[nH]1)C(=O)O    ZINC000001615158
N#C/C(=C\c1ccco1)C(N)=O    ZINC000000436666
C/C=C(/C(=O)O)c1ccccc1    ZINC000000136509
C/C=C(\C(=O)O)c1ccccc1    ZINC000000136512
Oc1cccc(C2=CCOC2)c1    ZINC000258572311
C/C(=C/C(=O)O)c1ccccc1    ZINC000017147656
O=c1occcc1C1=CCCC1    ZINC000198357537
C/C(=C/c1ccccc1)C(=O)O    ZINC000001593844
Oc1ccc(C2=CCOC2)cc1    ZINC000258625406
C/C(=C\C(=O)O)c1ccccc1    ZINC000001747118
C/C(=C\c1ccccc1)C(=O)O    ZINC000004521699
Cc1cnc(C2=CCOC2)nc1    ZINC001250497580
c1cc(C2=CCOCC2)cnn1    ZINC001242075661
c1cnc(C2=CCOCC2)cn1    ZINC001250441170
c1cnc(C2=CCCOC2)cn1    ZINC001250441636
N=c1cc[nH]cc1C1=CCOC1    ZINC001239481338
Fc1cccc(C2=CCCC2)c1    ZINC000196367271
Fc1ccc(C2=CCCC2)cc1    ZINC000079328639
Cc1ncc(C2=CCOC2)cn1    ZINC001239481924
Cc1ccc(C2=CCOC2)nn1    ZINC001250518881
Cc1cncnc1C1=CCOC1    ZINC001239471131
c1cnnc(C2=CCOCC2)c1    ZINC001242073277
CCc1nnc(C2=CC=CC2)o1    ZINC001255132712
c1cc(C2=CCOCC2)ncn1    ZINC001250493646
Cc1ncncc1C1=CCOC1    ZINC001239480498
c1cnc(C2=CCOCC2)nc1    ZINC001250444265
Cc1cnnc(C2=CCOC2)c1    ZINC001239475355
Cc1ccnc(C2=CCOC2)n1    ZINC001250452563
c1ncc(C2=CCCOC2)cn1    ZINC001250599991
c1cc(C2=CCCOC2)ncn1    ZINC001250492313
Nc1cccc(C2=CCOC2)n1    ZINC001239475009
Nc1ncccc1C1=CCOC1    ZINC001239480154
Nc1cccnc1C1=CCOC1    ZINC001239474713
c1ncc(C2=CCOCC2)cn1    ZINC000757566774
Nc1ccc(C2=CCOC2)nc1    ZINC001239474729
Nc1cncc(C2=CCOC2)c1    ZINC001239482199
c1cnnc(C2=CCCOC2)c1    ZINC001245154284
Cc1nccc(C2=CCOC2)n1    ZINC001239474989
Nc1cnccc1C1=CCOC1    ZINC001239482074
c1cnc(C2=CCCOC2)nc1    ZINC001250449398
Cc1ccnnc1C1=CCOC1    ZINC001239475043
Cc1nccnc1C1=CCOC1    ZINC001239470530
Cc1cncc(C2=CCOC2)n1    ZINC001239474997
Cc1cnc(C2=CCOC2)cn1    ZINC001239470699
Nc1cc(C2=CCOC2)ccn1    ZINC001239481078
C=CC(=O)N1CC=C(C#N)CC1    ZINC001336703329
CCO/C=C(\C)C=C(C#N)C#N    ZINC000039340758
Nc1ccnc(C2=CCOC2)c1    ZINC001239470967
Cc1cc(C2=CCOC2)ncn1    ZINC001239470863
c1cc(C2=CCCOC2)cnn1    ZINC001245159790
Nc1ccc(C2=CCOC2)cn1    ZINC001239482485
Fc1ccccc1C1=CCCC1    ZINC000090558679
Nc1ncc(C2=CCNC2)cn1    ZINC001243112266
c1nnncc1C1=CCNCC1    ZINC001240467074
Nc1cnc(C2=CCNC2)nc1    ZINC001243111059
Nc1cnc(C2=CCNC2)cn1    ZINC001243110948
Nc1ccc(C2=CCNC2)nn1    ZINC001243110708
Nc1nccc(C2=CCNC2)n1    ZINC001243109636
Nc1cc(C2=CCNC2)ncn1    ZINC001243110438
c1nnncc1C1=CCCNC1    ZINC001240664336
CC/C(=C/CO)c1ccccc1    ZINC000001648368
C/C(=C\[C@@H](C)O)c1ccccc1    ZINC000001696850
C/C(=C/[C@H](C)O)c1ccccc1    ZINC000012402998
C/C=C(\C)c1cccc(OC)c1    ZINC000077921083
CC/C(=C\CO)c1ccccc1    ZINC000011535730
C/C=C(\C)c1ccccc1OC    ZINC000034099586
C/C(=C\[C@H](C)O)c1ccccc1    ZINC000001696848
C/C(=C/[C@@H](C)O)c1ccccc1    ZINC000012402999
C/C=C(\C)c1cc(O)ccc1C    ZINC001242758489
C/C=C(\C)c1ccc(OC)cc1    ZINC000039415770
C/C=C(\C)c1nc(C)cnc1C    ZINC001242754870
C/C=C(\C)c1cc(CN)ccn1    ZINC001242756212
C/C=C(\C)c1ccnc(CC)n1    ZINC001242756719
C/C=C(\C)c1ccc(CC)nn1    ZINC001242756680
C=C(C)CN1CC=C(C#N)CC1    ZINC000307281221
C/C=C(\C)c1cc(N)c(C)cn1    ZINC001242755960
C/C=C(\C)c1cnc(C)c(C)n1    ZINC001242754825
C/C=C(\C)c1ccnc(NC)c1    ZINC001242760842
C/C=C(\C)c1ncc(C)nc1C    ZINC001242756677
Cc1cc(C2=CCCC2)n(C)n1    ZINC001239787539
C/C=C(\C)c1cccc(CN)n1    ZINC001242754563
C/C=C(\C)c1cncnc1CC    ZINC001242758143
C/C=C(\C)c1nccnc1CC    ZINC001242755168
C/C=C(\C)c1nnc(C)cc1C    ZINC001242755489
C/C=C(\C)c1cc(CC)ncn1    ZINC001242756462
C/C=C(\C)c1nccc(CC)n1    ZINC001242756323
C/C=C(\C)c1ccc(CN)nc1    ZINC001242758851
C/C=C(\C)c1ccc(N)nc1C    ZINC001242760003
C/C=C(\C)c1ncc(C)cc1N    ZINC001242757098
C=CCCN1CC=C(C#N)CC1    ZINC000307417654
C/C=C(\C)c1c(C)ncnc1C    ZINC001242759174
C/C=C(\C)c1ncncc1CC    ZINC001242757070
Cn1cnc(C2=CCCCC2)c1    ZINC001241717711
C/C=C(\C)c1cnc(N)c(C)c1    ZINC001242758212
Cn1ccc(C2=CCCCC2)n1    ZINC000146110687
C/C=C(\C)c1cc(C)c(C)nn1    ZINC001242757103
C/C=C(\C)c1ccc(C)c(N)n1    ZINC001242756223
C/C=C(\C)c1nc(C)cc(C)n1    ZINC001242756620
C/C=C(\C)c1ccc(NC)nc1    ZINC001242759033
Cn1cncc1C1=CCCCC1    ZINC001241716218
C/C=C(\C)c1cnc(C)nc1C    ZINC001242757804
C/C=C(\C)c1ncc(C)c(C)n1    ZINC001242757217
C/C=C(\C)c1nccc(N)c1C    ZINC001242756974
C/C=C(\C)c1ncc(CC)cn1    ZINC001242755762
C/C=C(\C)c1ncnc(C)c1C    ZINC001242754887
C/C=C(\C)c1cnc(CC)nc1    ZINC001242759101
C/C=C(\C)c1cc(C)nc(C)n1    ZINC000224565022
C/C=C(\C)c1nc(C)ncc1C    ZINC001242755492
C/C=C(\C)c1ccnc(CN)c1    ZINC001242757769
N#CC1=CCN(CC2CC2)CC1    ZINC000307538970
N#C/C(C=O)=C\c1cccs1    ZINC000002546523
N#C/C(=C/c1ccco1)C(=O)O    ZINC000001670905
N#C/C(=C\c1ccoc1)C(=O)O    ZINC000084618071
N#C/C(=C/c1ccoc1)C(=O)O    ZINC000062103252
O=C(O)C1=Cc2cccn2C1=O    ZINC000075545592
N#C/C(=C\c1ccco1)C(=O)O    ZINC000002043254
N#C/C(=C/c1ncc[nH]1)C(=O)O    ZINC000606249400
O=C(O)C1=CC=C2N=NN=C2C1    ZINC000071610929
N#C/C(=C\c1ncc[nH]1)C(=O)O    ZINC000575461305
C/C(=C\c1ccncc1)C(=O)O    ZINC000011633004
C/C(=C/c1cccnc1)C(=O)O    ZINC000082050243
C/C(=C\c1cccnc1)C(=O)O    ZINC000011633003
O=c1occcc1C1=CCNC1    ZINC001243110236
C/C(=C/c1ccncc1)C(=O)O    ZINC000141240999
C/C(=C/c1ccccn1)C(=O)O    ZINC000203845356
C/C(=C\c1ccccn1)C(=O)O    ZINC000011633002
O=C1OCC/C1=C/c1ccc[nH]1    ZINC000001715312
C/C(=C\C(=O)O)c1ccncc1    ZINC000020259913
C/C(=C\C(=O)O)c1cccnc1    ZINC000020259912
O=C1OCC/C1=C\c1ccc[nH]1    ZINC000001715311
c1nnncc1C1=CCCOC1    ZINC001245160964
Nc1nccc(C2=CCOC2)n1    ZINC001239475521
Nc1ncc(C2=CCOC2)cn1    ZINC001239486855
c1nnncc1C1=CCOCC1    ZINC001242076221
Nc1ccc(C2=CCOC2)nn1    ZINC001239476279
Nc1cnc(C2=CCOC2)nc1    ZINC001239485625
Nc1cc(C2=CCOC2)ncn1    ZINC001239476111
Nc1cnc(C2=CCOC2)cn1    ZINC001239482262
Fc1cc(C2=CCCC2)ccn1    ZINC001239787784
Fc1cncc(C2=CCCC2)c1    ZINC001239787110
Fc1cccc(C2=CCCC2)n1    ZINC001239784369
Fc1ccc(C2=CCNC2)cc1    ZINC000088613741
Fc1ccnc(C2=CCCC2)c1    ZINC001239783461
Fc1ccncc1C1=CCCC1    ZINC001239787282
Fc1cccnc1C1=CCCC1    ZINC001239784271
Fc1ccccc1C1=CCNC1    ZINC000088613770
Fc1ncccc1C1=CCCC1    ZINC001250481762
Fc1cnccc1C1=CCCC1    ZINC001239785649
Fc1ccc(C2=CCCC2)cn1    ZINC001239785656
Fc1ccc(C2=CCCC2)nc1    ZINC001239784032
C/C=C(\C)c1cccnc1OC    ZINC001250534537
C/C=C(\C)c1ncccc1OC    ZINC001242754553
C/C=C(\C)c1ccnc(OC)c1    ZINC001250666420
C/C=C(\C)c1cnccc1OC    ZINC001242757907
C/C=C(\C)c1cccc(OC)n1    ZINC001242755491
C/C=C(\C)c1cccc(=O)n1C    ZINC001242757475
Cc1ccc(C2=CCNCC2)o1    ZINC000013564834
C/C=C(\C)c1ccc(OC)nc1    ZINC000221716951
C/C=C(\C)c1cccn(C)c1=O    ZINC001242757961
C/C=C(\C)c1ccn(C)c(=O)c1    ZINC001242758833
C/C=C(\C)c1cc(OC)ccn1    ZINC001242755691
C/C=C(\C)c1cncc(OC)c1    ZINC001242757866
C/C=C(\C)c1ccncc1OC    ZINC001242759310
C/C(=C\C=C\N)c1ccoc1C    ZINC001243066265
C/C=C(\C)c1ccc(OC)cn1    ZINC001242756626
Cc1cc(C2=CCNCC2)co1    ZINC000606248494
C/C=C(\C)c1ccc(=O)n(C)c1    ZINC001242758797
C/C(=C\C=C\N)c1ccn(C)n1    ZINC001242460133
C/C(=C\C=C\N)c1cnn(C)c1    ZINC001240295178
C/C=C(\C)c1cc(CN)ncn1    ZINC001242755159
Cn1cncc1C1=CCCNC1    ZINC000575464238
Cc1cc(C2=CCNC2)n(C)n1    ZINC000686748910
Nc1[nH]ncc1C1=CCCCC1    ZINC000020357592
Cn1ccc(C2=CCNCC2)n1    ZINC000084330125
Cn1cncc1C1=CCNCC1    ZINC000521400099
Cn1nccc1C1=CCNCC1    ZINC000033487525
Cn1ccc(C2=CCCNC2)n1    ZINC000306200268
C/C=C(\C)c1cnc(CN)nc1    ZINC001242759337
Cn1cnc(C2=CCCNC2)c1    ZINC000307647281
C/C(=C\C=C\N)c1c[nH]nc1C    ZINC001240521232
Cc1n[nH]cc1C1=CCNCC1    ZINC000649442879
C/C=C(\C)c1nccc(NC)n1    ZINC001242757043
Cn1cnc(C2=CCNCC2)c1    ZINC000306409729
C/C=C(\C)c1nnc(C)c(C)n1    ZINC001242757477
Cn1cc(C2=CCNCC2)cn1    ZINC000033487526
Cn1cc(C2=CCCNC2)cn1    ZINC000307580839
Cc1ncc(C2=CCNCC2)[nH]1    ZINC000629723530
C/C(=C\C=C\N)c1cncn1C    ZINC001243068866
N#C/C(=C\c1cocn1)C(=O)O    ZINC001601046731
N#C/C(=C/c1cocn1)C(=O)O    ZINC001601046730
O=c1occcc1C1=CCOC1    ZINC001239489759
O=C1OCC/C1=C\c1ccco1    ZINC000000301373
O=C1OCC/C1=C/c1ccco1    ZINC000000301374
O=C(O)C1=CCN2C=NCC2=C1    ZINC000072232764
Fc1ccccc1C1=CCOC1    ZINC001250563730
Fc1ccc(C2=CCOC2)cc1    ZINC001250570484
C/C(=C/C(=O)O)c1cnccn1    ZINC000070024684
Fc1cccc(C2=CCOC2)c1    ZINC001250569327
C/C=C(\C)C(=O)OCC(F)F    ZINC000379228616
C/C=C(/C)C(=O)OCC(F)F    ZINC000307643045
C/C(=C\C(=O)O)c1cnccn1    ZINC000199896325
Fc1cccc(C2=CCNC2)n1    ZINC001243108369
c1cc(C2=CCCCC2)cs1    ZINC000115679120
Fc1cncc(C2=CCNC2)c1    ZINC000126152559
C/C=C(\C)c1ccc(S)cc1    ZINC001242757917
Fc1ccncc1C1=CCNC1    ZINC001243110623
Fc1ccc(C2=CCCC2)nn1    ZINC001239785069
Fc1ccc(C2=CCNC2)nc1    ZINC001243107847
C/C=C(\C)c1cccc(S)c1    ZINC001242758031
Fc1cncnc1C1=CCCC1    ZINC001239786056
C/C=C(\C)c1ccccc1S    ZINC001242758788
Fc1nccc(C2=CCCC2)n1    ZINC001239785918
Fc1ncc(C2=CCCC2)cn1    ZINC001239787491
Fc1ccc(C2=CCNC2)cn1    ZINC001243109450
Fc1cccnc1C1=CCNC1    ZINC000165015476
Fc1cnccc1C1=CCNC1    ZINC000157525474
Fc1ccnc(C2=CCNC2)c1    ZINC001243109486
Fc1cnc(C2=CCCC2)cn1    ZINC001239789587
Fc1cc(C2=CCNC2)ccn1    ZINC001243107700
Fc1cnc(C2=CCCC2)nc1    ZINC001250473360
CC1(C)C=CC=C(C(=O)O)C=C1    ZINC000001669506
C/C=C(\C)c1cc(C)oc(=O)c1    ZINC001242757313
C#CCCOC(=O)C1=CCCC1    ZINC000393327556
CC#CCOC(=O)C1=CCCC1    ZINC000306446257
C#CCOC(=O)C1=CCCCC1    ZINC000306332244
Cn1cnc(C2=CCOCC2)c1    ZINC001242074322
C/C=C(\C)c1cnn(C)c(=O)c1    ZINC001242758026
C/C=C(\C)c1nccnc1OC    ZINC001242756057
C/C=C(\C)c1cnc(OC)nc1    ZINC001242757376
CCc1noc(C2=CCCC2)n1    ZINC000306339362
CCC(=O)N1CC=C(C#N)CC1    ZINC000306551049
Cc1oncc1C1=CCNCC1    ZINC000649443256
Cn1ccc(C2=CCOCC2)n1    ZINC001242075114
Cn1ccc(C2=CCCOC2)n1    ZINC001245157346
C/C=C(\C)c1cncnc1OC    ZINC001242757671
C/C=C(\C)c1ccnn(C)c1=O    ZINC001242760152
C/C=C(\C)c1cn(C)c(=O)cn1    ZINC001242758502
Cc1nnc(C2=CCCCC2)o1    ZINC001253370830
C/C=C(\C)c1cc(OC)cnn1    ZINC001242756542
C/C=C(\C)c1ccnc(OC)n1    ZINC001242754556
Cc1cc(C2=CCCNC2)on1    ZINC000039113160
C/C=C(\C)c1ccc(OC)nn1    ZINC001242754596
C/C=C(/C)c1nnc(C2CC2)o1    ZINC000307745299
Cn1cncc1C1=CCOCC1    ZINC001242074442
C/C=C(\C)c1nnc(C2CC2)o1    ZINC000379315196
C/C(=C\C=C\N)c1cnoc1C    ZINC001242603041
C/C=C(\C)c1nccc(OC)n1    ZINC001242755517
Cc1noc(C2=CCCCC2)n1    ZINC000306491764
C/C=C(\C)c1cncc(OC)n1    ZINC001242754599
C/C=C(\C)c1ccc(=O)n(C)n1    ZINC001242758886
C/C=C(/C)c1nc(C2CC2)no1    ZINC000306441300
Cc1cnc(C2=CCNCC2)o1    ZINC000084330219
C/C(=C\C=C\N)c1conc1C    ZINC001243678239
C/C=C(\C)c1cnc(=O)n(C)c1    ZINC001242758346
C/C=C(\C)c1cnc(OC)cn1    ZINC001242755343
CC(=O)CN1CC=C(C#N)CC1    ZINC000878326024
C/C=C(\C)c1ncc(OC)cn1    ZINC001242756497
CCc1nnc(C2=CCCC2)o1    ZINC000306429138
Cc1cc(C2=CCOC2)n(C)n1    ZINC001239480598
Cc1coc(C2=CCNCC2)n1    ZINC000084330221
C/C=C(\C)c1cc(OC)ncn1    ZINC001242755750
C/C=C(\C)c1ncncc1OC    ZINC001242755171
Cn1cnc(C2=CCCOC2)c1    ZINC001245158814
Cn1cncc1C1=CCCOC1    ZINC001245157685
C/C=C(\C)c1ccc(F)c(C)c1    ZINC000224041352
C/C=C(\C)c1ccc(C)c(F)c1    ZINC001250630898
C/C=C(\C)c1cccc(C)c1F    ZINC001242758215
C/C=C(\C)c1cc(C)ccc1F    ZINC001250628031
C/C=C(\C)c1cc(F)ccc1C    ZINC001242758836
C/C=C(\C)c1cccc(F)c1C    ZINC001242758915
C/C=C(\C)c1cc(C)cc(F)c1    ZINC001242757236
C/C=C(\C)c1ccc(F)cc1C    ZINC001242758480
C/C=C(\C)c1ccc(C)cc1F    ZINC001242758987
C/C=C(\C)c1c(C)cccc1F    ZINC001242759017
C/C=C(\C)c1ccc(CF)cc1    ZINC001242757946
Cn1cc(C2=CCNCC2)nn1    ZINC000306405973
Cc1nc(C2=CCNCC2)n[nH]1    ZINC000403100027
Cn1nncc1C1=CCNCC1    ZINC000128804311
Cn1cnnc1C1=CCNCC1    ZINC000306760582
Cn1cnc(C2=CCNCC2)n1    ZINC000649443250
Cn1ncnc1C1=CCNCC1    ZINC000307690268
CC(C)CN1CC=C(C#N)CC1    ZINC000259116665
C/C=C(\C)c1cnn(C(C)C)c1    ZINC001242757533
CCCCN1CC=C(C#N)CC1    ZINC000259314226
O=C1C=c2cc(Cl)ccc2=N1    ZINC000038538397
c1csc(C2=CCNCC2)c1    ZINC000019835044
c1csc(C2=CCCCC2)n1    ZINC000044122450
Fc1cccc(C2=CCOC2)n1    ZINC001239470184
C/C(=C\C=C\N)c1ccsc1    ZINC001239510678
Nc1csc(C2=CCCC2)c1    ZINC000899319677
Fc1cnccc1C1=CCOC1    ZINC001239481560
Fc1ccnc(C2=CCOC2)c1    ZINC001239469857
Fc1ccc(C2=CCOC2)nc1    ZINC001239469965
Fc1cccnc1C1=CCOC1    ZINC001239470540
Fc1cc(C2=CCOC2)ccn1    ZINC001239482127
C/C=C(\C)c1ccc(S)nc1    ZINC001242758336
Fc1cncc(C2=CCOC2)c1    ZINC001239480162
Fc1ncccc1C1=CCOC1    ZINC001250482702
Fc1ccc(C2=CCOC2)cn1    ZINC001239480773
c1cc(C2=CCNCC2)cs1    ZINC000083447145
Fc1ccncc1C1=CCOC1    ZINC001239482277
Fc1ccc(C2=CCNC2)nn1    ZINC001243108614
Fc1ncc(C2=CCNC2)cn1    ZINC001243106841
Fc1cncnc1C1=CCNC1    ZINC001243108566
Fc1nccc(C2=CCNC2)n1    ZINC001243110974
Fc1cnc(C2=CCNC2)cn1    ZINC001243111599
C[C@@H](C#N)OC(=O)C1=CCCC1    ZINC000306210872
CCOC(=O)/C(C#N)=C\C1CC1    ZINC000082090122
C[C@H](C#N)OC(=O)C1=CCCC1    ZINC000306210871
N#CCOC(=O)C1=CCCCC1    ZINC000307705307
CCOC(=O)/C(C#N)=C/C1CC1    ZINC000002535253
NCc1noc(C2=CCCC2)n1    ZINC000647160068
N#CC1=CCN(CC(N)=O)CC1    ZINC000306452856
C/C=C(\C)c1ncc(C)cc1F    ZINC001242755877
C/C=C(\C)c1cc(F)ncc1C    ZINC001242757342
C/C=C(\C)c1ccc(N)cc1F    ZINC001242757654
C/C=C(\C)c1ccc(F)c(C)n1    ZINC001250487441
C/C=C(\C)c1cc(C)ncc1F    ZINC001242758561
C/C=C(\C)c1nccc(F)c1C    ZINC001242756389
C/C=C(\C)c1c(C)ccnc1F    ZINC001242758978
C/C=C(\C)c1nccc(C)c1F    ZINC001242757017
C/C=C(\C)c1nc(C)ccc1F    ZINC001242754620
C/C=C(\C)c1ncc(F)cc1C    ZINC001242755533
C/C=C(\C)c1cnc(F)cc1C    ZINC001242757973
C/C=C(\C)c1cc(N)ccc1F    ZINC001242760074
C/C=C(\C)c1cnc(F)c(C)c1    ZINC001242757523
C/C=C(\C)c1cc(C)cc(F)n1    ZINC001242759330
C/C=C(\C)c1ccnc(C)c1F    ZINC001242760016
C/C=C(\C)c1cc(C)c(F)cn1    ZINC001242754517
C/C=C(\C)c1cncc(F)c1C    ZINC001242758125
C/C=C(\C)c1cc(F)cnc1C    ZINC001242757587
C/C=C(\C)c1ccc(C)nc1F    ZINC001242758975
C/C=C(\C)c1cnc(C)c(F)c1    ZINC001242759023
C/C=C(\C)c1ccc(F)nc1C    ZINC001242757759
Cn1nnnc1C1=CCNCC1    ZINC000575469211
C/C=C(\C)c1ccc(N)c(F)c1    ZINC001242758732
C/C=C(\C)c1ccnc(F)c1C    ZINC001242758295
C/C=C(\C)c1cc(C)nc(F)c1    ZINC001242758721
C/C=C(\C)c1ccc(C)c(F)n1    ZINC001242755556
C/C=C(\C)c1cc(C)cnc1F    ZINC001242757435
CC(C)(C)/C=C(\C#N)C(C)(C)C    ZINC000001044010
O=C1C=C(C(F)(F)F)C(=O)O1    ZINC000008100985
c1cc(C2=CCCOC2)cs1    ZINC001250593465
Fc1cncnc1C1=CCOC1    ZINC001239474994
Fc1nccc(C2=CCOC2)n1    ZINC001239476472
Fc1ncc(C2=CCOC2)cn1    ZINC001239482107
c1cc(C2=CCOCC2)cs1    ZINC001250592621
Fc1cnc(C2=CCOC2)cn1    ZINC001239485995
Fc1ccc(C2=CCOC2)nn1    ZINC001239476972
Fc1cnc(C2=CCOC2)nc1    ZINC001250476164
C[C@H]1CCC=C2C(=O)OC(=O)[C@@H]21    ZINC000114784759
c1csc(C2=CCNCC2)n1    ZINC000035075430
C/C(=C\C=C\N)c1cncs1    ZINC001241498093
Nc1csc(C2=CCCC2)n1    ZINC000899320368
c1nc(C2=CCNCC2)cs1    ZINC000165358757
c1nscc1C1=CCNCC1    ZINC000404979999
C[C@@H]1CCC=C2C(=O)OC(=O)[C@@H]21    ZINC000114784758
CC/C(=C/c1ccco1)C(=O)O    ZINC000002022018
C[C@@H]1CCC=C2C(=O)OC(=O)[C@H]21    ZINC000114784761
CC/C(=C\c1ccco1)C(=O)O    ZINC000008618556
c1csc(C2=CCCNC2)n1    ZINC000721080112
C[C@]12CCCC=C1C(=O)OC2=O    ZINC000095803372
c1cc(C2=CCNCC2)sn1    ZINC000307210296
COC1=CC=C(C(=O)O)CC=C1    ZINC000000343386
C[C@H]1CCC=C2C(=O)OC(=O)[C@H]21    ZINC000114784762
C/C(=C\C=C\N)c1cscn1    ZINC001241890617
C/C=C(\C)c1ccc(S)nn1    ZINC001242756819
C/C(=C\C=C\N)c1nccs1    ZINC001242897110
c1ncc(C2=CCNCC2)s1    ZINC000084331056
C[C@@]12CCCC=C1C(=O)OC2=O    ZINC000095803371
c1cc(C2=CCNCC2)ns1    ZINC000306593071
COC(=O)N1CC=C(C#N)CC1    ZINC000306482545
C/C(=C\Cn1ccnc1)C(=O)O    ZINC000084001780
Cc1nnc(C2=CCOCC2)o1    ZINC001348907926
COC(=O)/C=C(/C)c1cc[nH]n1    ZINC000757192139
N#CC1=CCN(CC(=O)O)CC1    ZINC000821320007
C/C(=C/Cn1ccnc1)C(=O)O    ZINC000214729771
N#CC1=CCN(C(=O)CO)CC1    ZINC000307420655
C/C=C(\C)c1ncnc(C)c1F    ZINC001242755040
C/C=C(\C)c1c(N)nccc1F    ZINC001242758063
C/C=C(\C)c1ncc(CF)cn1    ZINC001242757507
C/C=C(\C)c1ncc(F)c(C)n1    ZINC001242754578
C/C=C(\C)c1cc(N)c(F)cn1    ZINC001242756259
C/C=C(\C)c1ncc(N)cc1F    ZINC001242756289
C/C=C(\C)c1nc(C)ncc1F    ZINC001242754581
C/C=C(\C)c1c(N)cncc1F    ZINC001242758136
C#CCCCOC(=O)/C(C)=C\C    ZINC000307963074
C#CCCOC(=O)/C(=C/C)CC    ZINC000388409703
C=C(C)[C@H]1CC=C(C(=O)O)CC1    ZINC000001532419
CC#CCOC(=O)/C(C)=C/CC    ZINC000307979471
C=CC1(OC(=O)/C(C)=C\C)CC1    ZINC000893363467
C#CCCOC(=O)/C(C)=C/CC    ZINC000308000940
C=CCOC(=O)C1=CCCCC1    ZINC000204606335
C/C=C\COC(=O)C1=CCCC1    ZINC000308033043
CC#CCOC(=O)/C(C)=C\CC    ZINC000307979470
C=CC1(OC(=O)/C(C)=C/C)CC1    ZINC000893363466
C#CCCOC(=O)/C(C)=C\CC    ZINC000308000939
CC#CCOC(=O)/C(=C/C)CC    ZINC000388380950
CCOC(=O)C1=CCC(C)=CC1    ZINC000197282276
CC#CCOC(=O)/C(=C\C)CC    ZINC000388380948
C#CCCCOC(=O)/C(C)=C/C    ZINC000307963075
CC#CCCOC(=O)/C(C)=C/C    ZINC000307962151
C=C(C)[C@@H]1CC=C(C(=O)O)CC1    ZINC000001532418
C/C=C/COC(=O)C1=CCCC1    ZINC000308033047
CC#CCCOC(=O)/C(C)=C\C    ZINC000307962150
C/C=C(\C)C(=O)OCC#CCC    ZINC000893838543
C/C=C(/C)C(=O)OCC#CCC    ZINC000893838541
C#CCCOC(=O)/C(=C\C)CC    ZINC000388409702
C=CCCOC(=O)C1=CCCC1    ZINC000388452626
O=C(OCC1CC1)C1=CCCC1    ZINC000308095927
C=C(C)COC(=O)C1=CCCC1    ZINC000379323053
C[C@@H](O)CN1CC=C(C#N)CC1    ZINC000306541036
C/C=C(/C)c1nc(C(C)C)no1    ZINC000306719955
N#CC1=CCN(CCCO)CC1    ZINC000306490237
C/C=C(/C)c1nnc(C(C)C)o1    ZINC000306641208
C/C=C(/CC)c1nnc(CC)o1    ZINC000306418497
C/C=C(\C)c1nnc(C(C)C)o1    ZINC000388381620
C[C@H](O)CN1CC=C(C#N)CC1    ZINC000306541037
C/C=C(\CC)c1nnc(CC)o1    ZINC000379311985
C/C=C(\C)c1nnc(CCC)o1    ZINC000307009208
CC/C=C(/C)c1nc(CC)no1    ZINC000307101082
CC/C=C(/C)c1nnc(CC)o1    ZINC000306483772
COCCN1CC=C(C#N)CC1    ZINC000259137707
CC/C=C(\C)c1nnc(CC)o1    ZINC000308014536
c1csc(C2=CCCOC2)n1    ZINC001245158931
c1csc(C2=CCOCC2)n1    ZINC001242075488
c1nnc(C2=CCNCC2)s1    ZINC000649443001
c1nsc(C2=CCNCC2)n1    ZINC000649443246
C#CC(=O)NC/C=C(/C)C(=O)O    ZINC000692462358
CCOC(=O)/C=C(/C#N)C(C)=O    ZINC000032138398
C#CC(=O)NC/C=C(\C)C(=O)O    ZINC000692462356
N#CC1=C[C@H]2C[C@@H]1c1ccccc12    ZINC000006117473
N#CC1=C[C@H]2C[C@H]1c1ccccc12    ZINC000100941125
C/C(=C/Cn1ccnn1)C(=O)O    ZINC000695701743
N#CC1=C[C@@H]2C[C@@H]1c1ccccc12    ZINC000100941109
N#CC1=C[C@@H]2C[C@H]1c1ccccc12    ZINC000006117527
C/C(=C\Cn1ccnn1)C(=O)O    ZINC000695701744
CNC/C=C(\C)c1cccs1    ZINC000070453208
C#CCN(C)C/C=C(\C)C(=O)O    ZINC000383702154
C/C=C(/C)C(=O)O[C@@H](C#N)CC    ZINC000308000228
C/C=C(\CC)C(=O)O[C@@H](C)C#N    ZINC000388383290
C/C=C(\C)C(=O)O[C@H](C#N)CC    ZINC000308000224
C/C=C(\C)C(=O)O[C@@H](C#N)CC    ZINC000308000229
CCC/C=C(\C#N)C(=O)OCC    ZINC000002166618
CC/C=C(/C)C(=O)O[C@H](C)C#N    ZINC000388397395
C/C=C(\CC)C(=O)O[C@H](C)C#N    ZINC000388383300
C/C=C(/CC)C(=O)O[C@H](C)C#N    ZINC000388383299
C/C=C(/C)C(=O)OCCCC#N    ZINC000308014650
CN1[C@@H]2CC[C@H]1CC=C2C(=O)O    ZINC000002569741
CCC/C=C(/C#N)C(=O)OCC    ZINC000002166619
CCOC(=O)C1=CC=C(CN)C1    ZINC000255190233
C/C=C(/CC)C(=O)O[C@@H](C)C#N    ZINC000388383289
CC/C=C(/C)C(=O)O[C@@H](C)C#N    ZINC000388397399
CC/C=C(\C)C(=O)O[C@@H](C)C#N    ZINC000388397397
C/C=C(/C)C(=O)O[C@H](C#N)CC    ZINC000308000226
CC/C=C(\C)C(=O)O[C@H](C)C#N    ZINC000388397401
C#CCN(C)C/C=C(/C)C(=O)O    ZINC000383702155
C/C=C(\C)C(=O)OCCCC#N    ZINC000308014651
CC/C=C(/C)c1nc(CN)no1    ZINC000306181195
C/C=C(\C)c1nc(CNC)no1    ZINC000334851366
CC/C=C(\C)c1nc(CN)no1    ZINC000308421393
C/C(=C/C(=O)O)c1cccs1    ZINC000076579952
C/C(=C\C(=O)O)c1cccs1    ZINC000011628498
C/C(=C\c1cccs1)C(=O)O    ZINC000004798059
C/C(=C/c1cccs1)C(=O)O    ZINC000001743761
C/C(=C\C(=O)O)c1ccsc1    ZINC000038973235
C/C(=C/C(=O)O)c1ccsc1    ZINC000050338449
O=C(O)C1=C[CH]CC([N+](=O)[O-])=C1    ZINC000100056620
O=C(O)C1=CCC=C[C@H]1C(=O)O    ZINC000001669166
N#CC(C#N)=C/C=C/C(C#N)C#N    ZINC000015931866
N#CC(C#N)=C/C=C/C(C#N)=C=N    ZINC000136374118
O=C(O)C1=CCC=C[C@@H]1C(=O)O    ZINC000005046499
C/C(C#N)=C\CSC1CNC1    ZINC001575045688
C/C(C#N)=C/CSC1CNC1    ZINC001575045689
Cc1ccccc1C=C(C#N)C#N    ZINC000000098105
Cc1ccc(C=C(C#N)C#N)cc1    ZINC000000097161
Cc1cccc(C=C(C#N)C#N)c1    ZINC000000098148
O=C(O)/C1=C\CCCCC(=O)C1    ZINC000104098243
O=C(O)C1=CCCCCC(=O)C1    ZINC000001709066
C/C=C(\C)c1cccc(F)c1F    ZINC000220163770
C/C=C(\C)c1ccc(F)c(F)c1    ZINC000166776829
C/C=C(\C)c1cc(F)cc(F)c1    ZINC001242757327
C/C=C(\C)c1ccc(F)cc1F    ZINC000199099307
C/C=C(\C)c1cc(F)ccc1F    ZINC001250573425
C/C=C(\C)c1c(F)cccc1F    ZINC001242757751
CCOC(=O)C1=C[C@H]2CC[C@H]1O2    ZINC000196266773
CC(=O)COC(=O)C1=CCCC1    ZINC000388410764
C/C=C(\C)c1nc(COC)no1    ZINC000306653959
C/C(=C/CN(C)CC#N)C(=O)O    ZINC000825730181
C/C=C(\C)c1nnc(COC)o1    ZINC000307331024
C/C(=C\CN(C)CC#N)C(=O)O    ZINC000825730183
C/C=C(/C)c1nnc(COC)o1    ZINC000388452575
N#CC1=CCN(CCCF)CC1    ZINC000306475448
C=CCCOC(=O)/C(=C\C)CC    ZINC000307945900
C/C=C(/C)C(=O)OC1CCCC1    ZINC000113620480
C/C=C/COC(=O)/C(C)=C\CC    ZINC000307997482
C/C=C(\CC)C(=O)OC/C=C\C    ZINC000307958326
C=C(CC)COC(=O)/C(C)=C\C    ZINC000308006149
C/C=C/COC(=O)/C(=C/C)CC    ZINC000307958327
C/C=C(\C)C(=O)OCC=C(C)C    ZINC000038635499
C=CCCOC(=O)/C(C)=C\CC    ZINC000379337387
C=C(C)COC(=O)/C(=C/C)CC    ZINC000307957275
CCCCOC(=O)C1=CCCC1    ZINC000114374911
C/C=C\C=C(\CC)C(=O)OCC    ZINC000016979500
C/C=C\C=C(/CC)C(=O)OCC    ZINC000016979504
C=C(CC)COC(=O)/C(C)=C/C    ZINC000308006148
C/C=C(/C)C(=O)O[C@H](C)C1CC1    ZINC000307942591
C=C(C)COC(=O)/C(=C\C)CC    ZINC000307957274
C/C=C(\C)COC(=O)/C(C)=C\C    ZINC000014590688
C/C=C(\CC)C(=O)OCC1CC1    ZINC000307952414
CC[C@H](C)OC(=O)C1=CCCC1    ZINC000307953981
CCOC(=O)C1=CC[C@@H](C)CC1    ZINC000222123712
CC/C=C(\C)C(=O)OCC1CC1    ZINC000388482985
C/C=C/C=C(\CC)C(=O)OCC    ZINC000016979507
C=C(C)CCOC(=O)/C(C)=C/C    ZINC000038635501
C/C=C(/C)COC(=O)/C(C)=C\C    ZINC000031970638
C/C=C(\C)C(=O)OC1CCCC1    ZINC000059457137
C=CCCOC(=O)/C(C)=C/CC    ZINC000379337388
CCOC(=O)C1=CCCCCC1    ZINC000039402327
C/C=C\COC(=O)/C(C)=C\CC    ZINC000307997480
C/C=C(\C)COC(=O)/C(C)=C/C    ZINC000001531176
C/C=C(\C)C(=O)OC/C(C)=C\C    ZINC000001531177
CCCOC(=O)C1=CCCCC1    ZINC000140273553
CC(C)COC(=O)C1=CCCC1    ZINC000388388783
CC/C=C(/C)C(=O)OCC1CC1    ZINC000388482986
CC(C)OC(=O)C1=CCCCC1    ZINC000140274358
C/C=C(/C)C(=O)OCC=C(C)C    ZINC000038635489
CC[C@@H](C)OC(=O)C1=CCCC1    ZINC000307953980
C/C=C(/C)C(=O)OCC1CCC1    ZINC000388389912
C=C(C)COC(=O)/C(C)=C\CC    ZINC000379329263
C/C=C\COC(=O)/C(=C\C)CC    ZINC000307958325
C/C=C/COC(=O)/C(=C\C)CC    ZINC000307958324
C/C=C/COC(=O)/C(C)=C/CC    ZINC000307997479
C/C=C(\C)C(=O)OCCC1CC1    ZINC000379317909
C=CCCOC(=O)/C(=C/C)CC    ZINC000307945902
C/C=C(\C)C(=O)O[C@H](C)C1CC1    ZINC000307942593
C/C=C(/CC)C(=O)OCC1CC1    ZINC000307952410
C=C(C)COC(=O)/C(C)=C/CC    ZINC000379329262
C=CCCCOC(=O)/C(C)=C/C    ZINC000230625283
CCOC(=O)C1=CC[C@H](C)CC1    ZINC000222123658
C=C(C)CCOC(=O)/C(C)=C\C    ZINC000038635491
C=CCCCOC(=O)/C(C)=C\C    ZINC000388389807
C/C=C(/C)C(=O)OCCC1CC1    ZINC000379317908
C/C(=C\C1CCCCC1)C(=O)O    ZINC000034349509
C/C=C\COC(=O)/C(C)=C/CC    ZINC000307997481
C/C=C(\C)C(=O)OCC1CCC1    ZINC000388389913
COC(=O)C1=CCC(C)(C)CC1    ZINC000140101105
C/C=C/C=C(/CC)C(=O)OCC    ZINC000001583135
N#CC(C#N)=Cc1ccc(C#N)o1    ZINC000205020828
Cc1ncccc1C=C(C#N)C#N    ZINC000306788966
N#CC(C#N)=Cc1ccc(N)cc1    ZINC000019075638
Cc1ccc(C=C(C#N)C#N)cn1    ZINC000307544495
Cc1cccc(C=C(C#N)C#N)n1    ZINC000113834221
C/C=C(\C)c1cc(F)nc(F)c1    ZINC001242758859
C/C=C(\C)c1cnc(F)c(F)c1    ZINC001242758241
C/C(=C\C(=O)NC1CC1)C(=O)O    ZINC000013997781
C/C=C(\C)c1nc(F)ccc1F    ZINC001242757442
C/C=C(\C)c1c(F)ccnc1F    ZINC001242758475
C/C=C(\C)c1ccc(F)nc1F    ZINC001242758347
C/C=C(\C)c1cc(F)cnc1F    ZINC001242758600
C/C=C(\C)c1ccnc(F)c1F    ZINC001242758485
COC(=O)C1=CC(=O)NCCC1    ZINC000146839197
C/C=C(\C)c1cc(F)cc(F)n1    ZINC001242757919
NC(=O)COC(=O)C1=CCCC1    ZINC000308088535
CC(=O)N1CCC=C(C(=O)O)C1    ZINC000072226978
C/C=C(\C)c1ncc(F)cc1F    ZINC001242758470
N#Cc1ccc(C2=CCCC2)cc1    ZINC000196308536
N#Cc1cccc(C2=CCCC2)c1    ZINC000261306701
N#CCC1=CCCc2ccccc21    ZINC000004285352
N#Cc1ccccc1C1=CCCC1    ZINC000075557931
CC(C)OC(=O)C1=CCCNC1    ZINC000066323233
C=CCN(C)C/C=C(\C)C(=O)O    ZINC000395065348
CCOC(=O)C1=CCN(C)CC1    ZINC000052606917
CC(C)N[C@@H]1CC=C(C(=O)O)C1    ZINC000702229553
CC1(C)C=C(C(=O)O)C(C)(C)N1    ZINC000003882797
CC(C)N[C@H]1CC=C(C(=O)O)C1    ZINC000702229559
C/C(=C/CN1CCCC1)C(=O)O    ZINC000214627669
C/C(=C\CN1CCCC1)C(=O)O    ZINC000084002119
CCOC(=O)C1=CCCN(C)C1    ZINC000031555018
C/C(=C\CN(C)C1CC1)C(=O)O    ZINC000214715712
C=CCN(C)C/C=C(/C)C(=O)O    ZINC000395065351
C/C(=C/CN(C)C1CC1)C(=O)O    ZINC000084002280
N#CC(C#N)=C/C=C/c1ccco1    ZINC000001555601
N#CC(C#N)=Cc1cccc(O)c1    ZINC000001620775
N#CC(C#N)=Cc1ccc(O)cc1    ZINC000000149333
N#C/C=C1/C(=O)Nc2ccccc21    ZINC000038265773
N#CC(C#N)=C/C=C\c1ccco1    ZINC000016890848
N#CC(C#N)=Cc1ccccc1O    ZINC000000036588
N#C/C=C1\C(=O)Nc2ccccc21    ZINC000004566788
COC(=O)/C(C)=C/C=C/C(=O)O    ZINC000025624486
O=C(O)COC(=O)C1=CCCC1    ZINC000819532206
C/C(=C\C=C(\C)C(=O)O)C(=O)O    ZINC000001705072
C/C(=C\C=C(/C)C(=O)O)C(=O)O    ZINC000005183621
C/C(=C/C=C(/C)C(=O)O)C(=O)O    ZINC000001705075
C=Cn1cc(C=C(C#N)C#N)cn1    ZINC000306975342
C/C=C(\C)c1cnc(F)nc1F    ZINC001242758506
COC(=O)C1=CCCN(N=O)C1    ZINC000005700803
NC(=O)N1CCC=C(C(=O)O)C1    ZINC000072226980
NC(=O)N[C@H]1CC=C(C(=O)O)C1    ZINC000575532799
NC(=O)N[C@@H]1CC=C(C(=O)O)C1    ZINC000575532798
N#Cc1cccnc1C1=CCCC1    ZINC001239784125
N#Cc1ccc(C2=CCCC2)cn1    ZINC000079430050
N#Cc1ccnc(C2=CCCC2)c1    ZINC001239783548
N#Cc1cnccc1C1=CCCC1    ZINC001239785643
N#Cc1cccc(C2=CCCC2)n1    ZINC001239784200
N#Cc1ccc(C2=CCCC2)nc1    ZINC000080432982
N#Cc1cc(C2=CCCC2)ccn1    ZINC001239787585
C[C@H](O)COC(=O)C1=CCCC1    ZINC000307946134
CC/C=C(\C)C(=O)OCC(C)=O    ZINC000307968323
C/C=C(\C)C(=O)O[C@H]1CCOC1    ZINC000307951312
C/C=C(\CC)C(=O)OCC(C)=O    ZINC000307946996
O=C(OCCO)C1=CCCCC1    ZINC000114660358
C/C=C(/C)C(=O)O[C@H](C)C(C)=O    ZINC000388507559
C/C=C(/C)C(=O)OCC1COC1    ZINC000167417664
C/C=C(/CC)C(=O)OCC(C)=O    ZINC000307946997
COCCOC(=O)C1=CCCC1    ZINC000307966709
C/C=C(\C)C(=O)OCC(=O)CC    ZINC000307963796
C[C@@H](O)COC(=O)C1=CCCC1    ZINC000307946133
C/C=C(\C)C(=O)O[C@H](C)C(C)=O    ZINC000230624909
C/C=C(/C)C(=O)O[C@@H](C)C(C)=O    ZINC000388507560
C/C=C(/C)C(=O)O[C@@H]1CCOC1    ZINC000306289795
C/C=C(\C)C(=O)O[C@@H]1CCOC1    ZINC000307951313
CC(C)(C)OC(=O)C1=CCOC1    ZINC000038363129
C/C=C(\C)C(=O)O[C@@H](C)C(C)=O    ZINC000230624903
C/C=C(/C)C(=O)O[C@H]1CCOC1    ZINC000306325386
CC/C=C(/C)C(=O)OCC(C)=O    ZINC000307968322
O=C(OCCCO)C1=CCCC1    ZINC000388491515
C/C=C(\C)C(=O)OCC1COC1    ZINC000166054475
C/C=C(/C)C(=O)OCC(=O)CC    ZINC000307963793
C=Cc1cccc(C2=CCCC2)c1    ZINC001239785620
C=Cc1ccccc1C1=CCCC1    ZINC001239787736
C1=C(c2ccccc2)[C@@H]2CC[C@@H]1C2    ZINC000100994470
C1=C(c2ccccc2)[C@H]2CC[C@H]1C2    ZINC000100994467
C=Cc1ccc(C2=CCCC2)cc1    ZINC000149890011
C1=C(c2ccccc2)[C@H]2CC[C@@H]1C2    ZINC000071782853
C/C=C(\C)c1ccc2c(c1)C=CC2    ZINC001242757909
C1=C(c2ccccc2)[C@@H]2CC[C@H]1C2    ZINC000071782852
C1=C(c2ccc3c(c2)CC3)CCC1    ZINC001239786524
C/C=C(\C)c1ccc2c(c1)CC=C2    ZINC001242757590
C/C=C(\C)c1cccc2c1CC=C2    ZINC001242757914
C/C=C(\C)C(=O)OCCCCC    ZINC000005512754
C/C=C(/CC)C(=O)O[C@@H](C)CC    ZINC000308062845
CC/C=C(\C)C(=O)OCC(C)C    ZINC000146554417
C/C=C(\CC)C(=O)OCCCC    ZINC000308066520
CCOC(=O)/C(C)=C\C(C)(C)C    ZINC000096024344
CC/C=C(/C)C(=O)OCCCC    ZINC000113690893
CCCCCC/C=C(/C)C(=O)O    ZINC000060298902
C/C=C(\C)C(=O)OC(CC)CC    ZINC000101318059
C/C=C(\C)C(=O)O[C@@H](C)CCC    ZINC000205621603
C/C=C(/C)C(=O)OCCCCC    ZINC000033952463
CC/C=C(/C)C(=O)O[C@H](C)CC    ZINC000216730528
C/C=C(\C)C(=O)OC[C@H](C)CC    ZINC000005922156
CC/C=C(\C)C(=O)OCCCC    ZINC000059171980
C/C=C(/C)C(=O)O[C@H](C)CCC    ZINC000205621559
C/C=C(/CC)C(=O)OCC(C)C    ZINC000307944464
C/C=C(\C)C(=O)O[C@H](C)CCC    ZINC000205621570
C/C=C(/C)C(=O)O[C@@H](C)CCC    ZINC000205621586
C/C=C(\CC)C(=O)O[C@@H](C)CC    ZINC000308062842
CCOC(=O)/C(C)=C/C(C)(C)C    ZINC000034599248
C/C=C(\C)C(=O)OC[C@@H](C)CC    ZINC000005924764
CC/C=C(\CCC)C(=O)OCC    ZINC000022066125
C/C=C(/C)C(=O)OCCC(C)C    ZINC000002558674
C/C=C(/C)C(=O)OC[C@H](C)CC    ZINC000033949624
C/C=C(\C)C(=O)OCCC(C)C    ZINC000002566027
CC/C=C(/C)C(=O)O[C@@H](C)CC    ZINC000216730430
C/C=C(\CC)C(=O)O[C@H](C)CC    ZINC000308062843
C/C=C(/CC)C(=O)OCCCC    ZINC000308066519
C/C=C(/CC)C(=O)O[C@H](C)CC    ZINC000308062847
C/C=C(/C)C(=O)OC[C@@H](C)CC    ZINC000033949625
CC/C=C(\C)C(=O)O[C@@H](C)CC    ZINC000216730389
CCC/C(=C\CC(C)C)C(=O)O    ZINC000016611426
CC/C=C(/C)C(=O)OCC(C)C    ZINC000138279775
CC/C=C(\C)C(=O)O[C@H](C)CC    ZINC000216730482
C/C=C(\CC)C(=O)OCC(C)C    ZINC000307944465
C/C=C(/C)C(=O)OC(CC)CC    ZINC000101318058
C/C(C#N)=C/CSCC(=O)O    ZINC001602786339
C/C(C#N)=C\CSCC(=O)O    ZINC001602786340
N#Cc1ccccc1C1=CCOC1    ZINC000261292948
N#Cc1ccc(C2=CCOC2)cc1    ZINC000261298387
N#Cc1cccc(C2=CCOC2)c1    ZINC000261298785
Cc1ccc2c(c1)OCC(C#N)=C2    ZINC000020390052
N#Cc1cnnc(C2=CCCC2)c1    ZINC001239787503
N#Cc1cnccc1C1=CCNC1    ZINC001243111874
N#Cc1cncnc1C1=CCCC1    ZINC001239785155
N#Cc1cc(C2=CCCC2)ncn1    ZINC001239784990
N#Cc1cccnc1C1=CCNC1    ZINC001243109333
N#Cc1ncc(C2=CCCC2)cn1    ZINC001239786407
N#Cc1cccc(C2=CCNC2)n1    ZINC001243108370
N#Cc1cnc(C2=CCCC2)nc1    ZINC001250504003
N#Cc1ccnnc1C1=CCCC1    ZINC001239785558
N#Cc1ncncc1C1=CCCC1    ZINC001239787301
N#Cc1nccnc1C1=CCCC1    ZINC001239783557
N#Cc1ccnc(C2=CCNC2)c1    ZINC001243107653
N#Cc1ccc(C2=CCCC2)nn1    ZINC001239784093
Cc1cc(C)c(C=C(C#N)C#N)[nH]1    ZINC000000110896
N#Cc1cncc(C2=CCCC2)n1    ZINC001239785251
N#Cc1nccc(C2=CCCC2)n1    ZINC001239784230
N#Cc1ccc(C2=CCNC2)cn1    ZINC001243108230
N#Cc1ccnc(C2=CCCC2)n1    ZINC001239783522
Cc1cc(C=C(C#N)C#N)c(C)[nH]1    ZINC000003181347
N#Cc1cc(C2=CCNC2)ccn1    ZINC001243109019
N#Cc1cnc(C2=CCCC2)cn1    ZINC001239785560
C/C=C(/C)C(=O)OCC(=O)NC    ZINC000307967805
C/C=C(\C)C(=O)OCC(=O)NC    ZINC000307967804
CC/C=C(\C)C(=O)OCC(N)=O    ZINC000379330781
C/C=C(/C)C(=O)O[C@@H](C)C(N)=O    ZINC000381841071
C/C=C(\C)C(=O)O[C@H](C)C(N)=O    ZINC000381841065
C/C=C(\C)C(=O)O[C@H]1CNOC1    ZINC000848060455
C/C=C(/CC)C(=O)OCC(N)=O    ZINC000307953945
CC/C=C(/C)C(=O)OCC(N)=O    ZINC000379330782
C/C=C(\C)C(=O)O[C@@H](C)C(N)=O    ZINC000381841067
C/C=C(/C)C(=O)O[C@H]1CNOC1    ZINC000848060454
C/C=C(/C)C(=O)O[C@H](C)C(N)=O    ZINC000381841069
C/C=C(\CC)C(=O)OCC(N)=O    ZINC000307953946
C/C=C(\C)c1ccc2[nH]ccc2c1    ZINC001250595509
C/C=C(\C)c1cccc2cc[nH]c21    ZINC001242758518
CC#Cc1cncc(/C(C)=C/C)c1    ZINC001242757771
C/C=C(\C)c1cccc(C)c1C#N    ZINC001242759322
C=Cc1ccc(C2=CCNC2)cc1    ZINC001243111734
C/C=C(\C)c1ccccc1CC#N    ZINC001242758857
C/C=C(\C)c1ccc(CC#N)cc1    ZINC001242757200
C=Cc1ccc(C2=CCCC2)nc1    ZINC001239785053
C/C=C(\C)c1cccc2[nH]ccc21    ZINC001242758935
C=Cc1cccc(C2=CCNC2)c1    ZINC001243109838
C1=C(c2ccc3c(c2)CC3)CNC1    ZINC001243111422
C/C=C(\C)c1cccc(CC#N)c1    ZINC001242758740
C/C(=C/C#N)c1ccc(C)c(C)c1    ZINC000034926253
C=Cc1ccccc1C1=CCNC1    ZINC001243109889
C/C=C(\C)c1ccc2cc[nH]c2c1    ZINC001242757981
CCCN(C)C/C=C(/C)C(=O)O    ZINC000084002309
CCN(CC)C/C=C(/C)C(=O)O    ZINC000044712501
CCCN(C)C/C=C(\C)C(=O)O    ZINC000214740547
CCN(CC)C/C=C(\C)C(=O)O    ZINC000044712500
N#CC(C#N)=Cc1ccc(F)cc1    ZINC000000099963
N#CC(C#N)=Cc1cccc(F)c1    ZINC000001625115
O=C(O)C1=CC(=O)[C@@H](O)[C@H](O)C1    ZINC000100018238
N#CC(C#N)=Cc1ccccc1F    ZINC000000392548
CC1=CC(=O)C(=O)c2ccccc21    ZINC000001593650
C/C=C(/C)C(=O)OC1CSC1    ZINC001526470261
N#C/C=C(\C(N)=O)c1ccccc1    ZINC000015774508
N#Cc1cccc(C2=CCOC2)n1    ZINC001239470733
N#Cc1cc(C2=CCOC2)ccn1    ZINC001239480016
N#C/C(=C\c1ccccc1)C(N)=O    ZINC000000132702
N#Cc1ccc(C2=CCOC2)cn1    ZINC001239481829
C/C=C(\C)C(=O)OC1CSC1    ZINC001526470262
N#C/C=C(/C(N)=O)c1ccccc1    ZINC000034367954
N#Cc1ccnc(C2=CCOC2)c1    ZINC001239470236
Cc1cc(C=C(C#N)C#N)c(C)o1    ZINC000000562206
N#Cc1cnccc1C1=CCOC1    ZINC001239482430
N#Cc1cccnc1C1=CCOC1    ZINC001239469922
N#CC1=Cc2cc(N)ccc2OC1    ZINC001161698508
N#Cc1ccc(C2=CCOC2)nc1    ZINC001250464147
N#C/C(=C/c1ccccc1)C(N)=O    ZINC000000132705
CCc1ccc(C=C(C#N)C#N)o1    ZINC000216729712
C/C=C(/C)C(=O)O[C@H](C)C(=O)O    ZINC000820257182
CCCC/C(=C/C(=O)O)C(=O)O    ZINC000005523472
C/C=C(\C)C(=O)O[C@@H](C)C(=O)O    ZINC000820257181
Cc1nn(C)cc1C=C(C#N)C#N    ZINC000002750194
N#Cc1ccc(C2=CCNC2)nn1    ZINC001243107467
N#Cc1ncncc1C1=CCNC1    ZINC001243109918
CCn1cc(C=C(C#N)C#N)cn1    ZINC000002800493
C/C=C(\C)C(=O)OCC(=O)OC    ZINC000078833623
N#Cc1nccnc1C1=CCNC1    ZINC001243107841
CCn1ccc(C=C(C#N)C#N)n1    ZINC000002800398
Cc1cnn(C)c1C=C(C#N)C#N    ZINC000307460928
N#Cc1cc(C2=CCNC2)ncn1    ZINC001243107763
N#Cc1ncc(C2=CCNC2)cn1    ZINC001243108187
Cc1cc(C=C(C#N)C#N)nn1C    ZINC000002800054
CC(C)C/C(=C/C(=O)O)C(=O)O    ZINC000005452668
CC[C@H](C)/C(=C/C(=O)O)C(=O)O    ZINC000004726495
C/C=C(\C)C(=O)O[C@H](C)C(=O)O    ZINC000820257179
N#Cc1nccc(C2=CCNC2)n1    ZINC001243108980
CCC(=O)OC/C=C(/C)C(=O)O    ZINC000828574652
CCn1nccc1C=C(C#N)C#N    ZINC000307695311
Cc1n[nH]c(C)c1C=C(C#N)C#N    ZINC000306433711
N#Cc1ccnc(C2=CCNC2)n1    ZINC001243108475
CC(C)C/C(=C\C(=O)O)C(=O)O    ZINC000004536698
C/C=C(/C)C(=O)O[C@@H](C)C(=O)O    ZINC000820257184
CC[C@@H](C)/C(=C/C(=O)O)C(=O)O    ZINC000004726494
CC[C@H](C)/C(=C\C(=O)O)C(=O)O    ZINC000031637631
CCCC/C(=C\C(=O)O)C(=O)O    ZINC000004536695
Cc1c(C=C(C#N)C#N)cnn1C    ZINC000002750472
CC[C@@H](C)/C(=C\C(=O)O)C(=O)O    ZINC000005598956
C/C=C(/C)C(=O)OCC(=O)OC    ZINC000078833628
CCC(=O)OC/C=C(\C)C(=O)O    ZINC000828574643
N#Cc1cncc(C2=CCNC2)n1    ZINC001243107844
CC/C=C(/C)C(=O)OCC(=O)O    ZINC000737796934
C/C=C(\CC)C(=O)OCC(=O)O    ZINC001589420110
C/C=C(/CC)C(=O)OCC(=O)O    ZINC001589420109
N#Cc1cnnc(C2=CCNC2)c1    ZINC001243106897
N#Cc1cnc(C2=CCNC2)cn1    ZINC001243108580
N#Cc1ccnnc1C1=CCNC1    ZINC001243106943
CC/C=C(\C)C(=O)OCC(=O)O    ZINC000737796905
N#Cc1cncnc1C1=CCNC1    ZINC001243109029
C/C(=C/C(=O)NN(C)C)C(=O)O    ZINC000003106116
C=Cc1ccc(C2=CCOC2)cc1    ZINC001239486696
C/C=C(\C)c1cccc2ccoc21    ZINC001242759042
Cc1ccc(C2=CC(=O)CC2)cc1    ZINC000032006653
O=C1CCCC=C1c1ccccc1    ZINC000000967225
C=Cc1cccc(C2=CCOC2)c1    ZINC001239481114
C1=C(c2ccc3c(c2)CC3)COC1    ZINC001239480263
C/C=C(\C)c1ccc2ccoc2c1    ZINC001242758339
O=C1CC=C(c2ccccc2)CC1    ZINC000034122829
O=C1C=C(c2ccccc2)CCC1    ZINC000000967227
O=C(OCCCF)C1=CCCC1    ZINC000308082780
C=Cc1ccccc1C1=CCOC1    ZINC001239481192
O=C(OCCF)C1=CCCCC1    ZINC000379325832
C/C=C(\C)c1cccc2occc21    ZINC001242758525
C/C=C(\C)c1ccc2occc2c1    ZINC001242759361
C=Cc1ccc(C2=CCNC2)nc1    ZINC001243110780
C/C=C(\C)c1ccnc2[nH]ccc21    ZINC001242758527
C/C=C(\C)c1nccc2cc[nH]c21    ZINC001242755056
C/C=C(\C)c1ccn2ccnc2c1    ZINC001242758072
C/C=C(\C)c1nc(C)ccc1C#N    ZINC001242754917
C/C=C(\C)c1ncc(C#N)cc1C    ZINC001242754901
C/C=C(\C)c1cnccc1CC#N    ZINC001242760881
C/C=C(\C)c1ncc(C)cc1C#N    ZINC001242755525
C/C=C(\C)c1ccc2cncn2c1    ZINC001242758765
C/C=C(\C)c1nc(C#N)ccc1C    ZINC001242756699
C/C=C(\C)c1ccc(C)c(C#N)n1    ZINC001242754983
C/C=C(\C)c1cccn2cncc12    ZINC001242760373
C/C=C(\C)c1cccn2ccnc12    ZINC001242758247
C/C=C(\C)c1ccnc(CC#N)c1    ZINC001242759704
C/C=C(\C)c1nccc(C)c1C#N    ZINC001242755547
C/C=C(\C)c1cc2[nH]ccc2cn1    ZINC001242755435
C/C=C(\C)c1ccc2nccn2c1    ZINC001242758960
C/C=C(\C)c1ccc(CC#N)nc1    ZINC001242758760
C/C=C(\C)c1cnc2[nH]ccc2c1    ZINC000224131827
C/C=C(\C)c1cncc(CC#N)c1    ZINC001242759084
C/C=C(\C)c1ccc(C)nc1C#N    ZINC001242758011
C/C=C(\C)c1cc(CC#N)ccn1    ZINC001242756650
C=Cc1ncc(C2=CCCC2)cn1    ZINC001239789904
C/C=C(\C)c1cc2cc[nH]c2cn1    ZINC001242755552
C/C=C(\C)c1cccc(CC#N)n1    ZINC001242757097
C/C=C(\C)c1cccc2nccn21    ZINC001242757916
C/C=C(\C)c1cnc2cc[nH]c2c1    ZINC001242758580
C/C=C(\C)c1ccc(CC#N)cn1    ZINC001242756099
C=Cc1cnc(C2=CCCC2)nc1    ZINC001239785746
C/C=C(\C)c1cc(C#N)cc(C)n1    ZINC001242757524
C/C=C(\C)c1ncccc1CC#N    ZINC001242755134
C/C=C(\C)c1cccnc1CC#N    ZINC001242760030
C/C=C(\C)c1cccc2cncn21    ZINC001242757656
C/C=C(\C)c1cncc2[nH]ccc21    ZINC001242758846
C/C=C(\C)c1ccc2nc[nH]c2c1    ZINC001242758594
C/C=C(\C)c1nccc(C#N)c1C    ZINC001242755155
C/C=C(\C)c1ccc2[nH]ccc2n1    ZINC001242755031
C/C=C(\C)c1cncc2cc[nH]c21    ZINC001242759083
C/C=C(\C)c1ccc2cc[nH]c2n1    ZINC001242755509
C/C=C(\C)c1cc(C)c(C#N)cn1    ZINC001242755503
C/C=C(\C)c1c(C)ccnc1C#N    ZINC001242759442
C/C=C(\C)c1cc(C#N)c(C)cn1    ZINC001242757259
C/C=C(\C)c1ccc(C#N)c(C)n1    ZINC001242756721
C/C=C(\C)c1cccc2nc[nH]c21    ZINC001242757871
C/C=C(\C)c1nccc2[nH]ccc21    ZINC001242754903
C/C=C(\C)c1ccnc(C)c1C#N    ZINC001242759659
C/C=C(\CC)C(=O)OCCCO    ZINC000307944363
C/C=C(\C)C(=O)OCC(C)(C)O    ZINC000148280799
CC/C=C(/C)C(=O)OC[C@@H](C)O    ZINC000147186209
C/C=C(/C)C(=O)OCCCOC    ZINC000388491019
C/C=C(\C)C(=O)O[C@H](C)COC    ZINC000308069560
CC/C=C(/C)C(=O)OC[C@H](C)O    ZINC000147186388
C/C=C(\C)C(=O)OCCCCO    ZINC000087492935
C/C=C(/C)C(=O)OCC[C@H](C)O    ZINC000199620723
C/C=C(\C)C(=O)OC[C@H](C)OC    ZINC000308097125
C/C=C(/C)C(=O)O[C@@H](C)COC    ZINC000308069559
C/C=C(/C)C(=O)OCC(C)(C)O    ZINC000148280977
CC/C=C(\C)C(=O)OCCCO    ZINC000379332716
C/C=C(\C)C(=O)OCCOCC    ZINC000082114802
C/C=C(\C)C(=O)OCCCOC    ZINC000388491018
C/C=C(/C)C(=O)OCCCCO    ZINC000112966377
C/C=C(/CC)C(=O)OCCOC    ZINC000197699321
C/C=C(\C)C(=O)OCC[C@H](C)O    ZINC000137744886
C/C=C(\C)C(=O)O[C@@H](C)COC    ZINC000308069558
C/C=C(/C)C(=O)OCCOCC    ZINC000082114800
C/C=C(/C)C(=O)OC[C@H](C)OC    ZINC000308097129
C/C=C(/CC)C(=O)OC[C@@H](C)O    ZINC000388368987
C/C=C(\C)C(=O)OCC[C@@H](C)O    ZINC000137744799
CC/C=C(\C)C(=O)OC[C@H](C)O    ZINC000307989800
C/C=C(\CC)C(=O)OC[C@@H](C)O    ZINC000388368988
CC/C=C(\C)C(=O)OCCOC    ZINC000308023880
C/C=C(/CC)C(=O)OCCCO    ZINC000307944361
CC/C=C(/C)C(=O)OCCOC    ZINC000308023881
C/C=C(/C)C(=O)OCC[C@@H](C)O    ZINC000199620700
C/C=C(/CC)C(=O)OC[C@H](C)O    ZINC000388368984
C/C=C(\CC)C(=O)OC[C@H](C)O    ZINC000388368985
C/C=C(/C)C(=O)OC[C@@H](C)OC    ZINC000308097121
C/C=C(\CC)C(=O)OCCOC    ZINC000209648824
C/C=C(\C)C(=O)OC[C@@H](C)OC    ZINC000308097133
C/C=C(/C)C(=O)O[C@H](C)COC    ZINC000308069557
CC/C=C(\C)C(=O)OC[C@@H](C)O    ZINC000307989801
CC/C=C(/C)C(=O)OCCCO    ZINC000379332717
CCc1cccc(C2=CCCC2)c1    ZINC001239787928
Cc1ccc(C2=CCCC2)c(C)c1    ZINC000143486056
Cc1ccc(C2=CCCC2)cc1C    ZINC001239788725
C/C=C(\C)c1ccccc1C1CC1    ZINC001242759761
Cc1cc(C)cc(C2=CCCC2)c1    ZINC000306420891
Cc1ccccc1C1=CCCCC1    ZINC000001674684
CCc1ccccc1C1=CCCC1    ZINC001239786987
Cc1cccc(C2=CCCC2)c1C    ZINC001239787272
CCc1ccc(C2=CCCC2)cc1    ZINC000198941060
Cc1ccc(C)c(C2=CCCC2)c1    ZINC001239787335
Cc1cccc(C2=CCCCC2)c1    ZINC000001674683
C/C=C(\C)c1ccc(C2CC2)cc1    ZINC001242759106
C/C=C(\C)c1ccc2c(c1)CCC2    ZINC001242759040
Cc1ccc(C2=CCCCC2)cc1    ZINC000001674682
Cc1cccc(C)c1C1=CCCC1    ZINC001250548810
C/C=C(\C)c1cccc2c1CCC2    ZINC001242758234
c1ccc(C2=CCCCCC2)cc1    ZINC000001715802
C/C=C(\C)c1cccc(C2CC2)c1    ZINC001242758727
N#CC(C#N)=Cc1cccnc1F    ZINC000095496010
N#CC(C#N)=Cc1ccc(F)nc1    ZINC000307408112
COc1ccc2c(c1)=NC(=C=O)C=2    ZINC000148151409
O=C1C=C(c2ccccc2)C(=O)N1    ZINC000039250202
N#C/C(=C\C(=O)O)c1ccccc1    ZINC000008925820
N#C/C(=C/c1ccccc1)C(=O)O    ZINC000000084159
N#C/C(=C\c1ccccc1)C(=O)O    ZINC000000084158
N#Cc1cc(C2=CCOC2)ncn1    ZINC001239474978
N#Cc1cnc(C2=CCOC2)nc1    ZINC001250508081
N#C/C(=C/c1cccnc1)C(N)=O    ZINC000000121494
N#Cc1ncncc1C1=CCOC1    ZINC001239481314
N#Cc1ccnc(C2=CCOC2)n1    ZINC001239475138
N#C/C(=C\c1cccnc1)C(N)=O    ZINC000000121490
N#Cc1nccc(C2=CCOC2)n1    ZINC001239470537
N#C/C(=C\c1ccncc1)C(N)=O    ZINC000000071310
N#Cc1cnnc(C2=CCOC2)c1    ZINC001239480575
N#Cc1ncc(C2=CCOC2)cn1    ZINC001239480156
N#Cc1ccnnc1C1=CCOC1    ZINC001239475286
N#C/C(=C\c1ccccn1)C(N)=O    ZINC000000071317
N#Cc1cncc(C2=CCOC2)n1    ZINC001239474742
N#C/C(=C/c1ccncc1)C(N)=O    ZINC000011525755
N#Cc1cnc(C2=CCOC2)cn1    ZINC001239475134
N#Cc1ccc(C2=CCOC2)nn1    ZINC001239470743
Cc1noc(C)c1C=C(C#N)C#N    ZINC000306326218
N#Cc1cncnc1C1=CCOC1    ZINC001239476810
N#Cc1nccnc1C1=CCOC1    ZINC001239470973
CCn1ncc(C=C(C#N)C#N)n1    ZINC000901417319
COC(=O)NC/C=C(\C)C(=O)O    ZINC000692443594
COC(=O)NC/C=C(/C)C(=O)O    ZINC000692443595
CCn1cc(C=C(C#N)C#N)nn1    ZINC000714497746
C/C=C(\C)c1ccc2oncc2c1    ZINC001242759102
C/C=C(\C)c1ccc2cnoc2c1    ZINC001242758985
C/C=C(\C)c1nccc2occc21    ZINC001242755784
C/C=C(\C)c1cnc2ccoc2c1    ZINC001242758789
C/C=C(\C)c1cccc2oncc21    ZINC001242759292
C/C=C(\C)c1ccc2ocnc2c1    ZINC001242758906
C=Cc1ccc(C2=CCOC2)nc1    ZINC001239475204
C/C=C(\C)c1ccc2occc2n1    ZINC001242756732
C/C=C(\C)c1nccc2ccoc21    ZINC001242754550
C/C=C(\C)c1cccc2ncoc21    ZINC001242758773
C/C=C(\C)c1cccc2cnoc21    ZINC001242760809
C/C=C(\C)c1cccc2ocnc21    ZINC001242758868
O=C1CCn2ccc3c2C1=CCC3    ZINC000002555393
O=C1C=C(c2cccnc2)CCC1    ZINC000015973885
C/C=C(\C)c1ccc2ncoc2c1    ZINC001242758681
C/C=C(\C)c1cnc2occc2c1    ZINC001242758796
C/C=C(\C)c1cncc2nccn21    ZINC001242758984
C/C=C(\C)c1ccc2nccn2n1    ZINC001242758972
C/C=C(\C)c1cncc2nc[nH]c21    ZINC001242758392
C/C=C(\C)c1cccn2cnnc12    ZINC001242758385
C/C=C(\C)c1cnc2[nH]ccc2n1    ZINC001242754977
C/C=C(\C)c1ccc2nn[nH]c2c1    ZINC001242758472
C/C=C(\C)c1cccc2nncn21    ZINC001242758971
C/C=C(\C)c1ccn2ncnc2c1    ZINC001242758993
C/C=C(\C)c1ncc(C)nc1C#N    ZINC001242755799
C/C=C(\C)c1cn2ccnc2cn1    ZINC001242758845
C/C=C(\C)c1cc(C)nc(C#N)n1    ZINC001242757123
C/C=C(\C)c1cnc(CC#N)nc1    ZINC001242759295
C/C=C(\C)c1ccc2nncn2c1    ZINC001242757862
C/C=C(\C)c1nccc2nc[nH]c21    ZINC001242756513
CN(C)/C=C/C=C/C=C(C#N)C#N    ZINC000049992047
C/C=C(\C)c1nccnc1CC#N    ZINC001242755391
C/C=C(\C)c1cnc2cc[nH]c2n1    ZINC001242755770
C/C=C(\C)c1ncnn2cccc12    ZINC001242758118
C/C=C(\C)c1nc(C)cc(C#N)n1    ZINC001242757004
C/C=C(\C)c1nc(C)ncc1C#N    ZINC001242755049
C/C=C(\C)c1nc[nH]c2nccc1-2    ZINC001242755934
C/C=C(\C)c1ncc2ccnc-2[nH]1    ZINC001242756013
C/C=C(\C)c1cnc(C#N)c(C)n1    ZINC001242756145
C/C=C(\C)c1cc2[nH]ccc2nn1    ZINC001242757450
C/C=C(\C)c1cccn2ncnc12    ZINC001242758074
C/C=C(\C)c1cnc2nccn2c1    ZINC001242757978
C/C=C(\C)c1cc2nc[nH]c2cn1    ZINC001242755082
C/C=C(\C)c1cnc2[nH]cnc2c1    ZINC001242758488
C/C=C(\C)c1ncc(C#N)nc1C    ZINC001242756795
C=Cc1ncc(C2=CCNC2)cn1    ZINC001243114419
C/C=C(\C)c1ccc2nc[nH]c2n1    ZINC001242754592
C/C=C(\C)c1cnc2c(c1)CN=N2    ZINC001242759869
C/C=C(\C)c1cncc(CC#N)n1    ZINC001242755816
C/C=C(\C)c1ncc2[nH]ccc2n1    ZINC001242756600
C/C=C(\C)c1ccnc2ccnn21    ZINC001250479510
C/C=C(\C)c1cccc2ncnn21    ZINC001242758844
C/C=C(\C)c1nccn2ccnc12    ZINC001242758223
C/C=C(\C)c1cccc2nn[nH]c21    ZINC001242757954
C/C=C(\C)c1ccc2ncnn2c1    ZINC001242757839
C/C=C(\C)c1ccn2cnnc2c1    ZINC001242757179
C/C=C(\C)c1ccnc2[nH]cnc21    ZINC001242758314
C/C=C(\C)c1cc(C#N)nc(C)n1    ZINC001242757219
C/C=C(\C)c1ncnc2cc[nH]c21    ZINC001242756585
C=Cc1cnc(C2=CCNC2)nc1    ZINC001243109867
C/C=C(\C)c1nc(C)cnc1C#N    ZINC001242755889
C/C(=C\CN(C)CCO)C(=O)O    ZINC000214637588
C/C(=C/CN(C)CCO)C(=O)O    ZINC000084002502
C/C=C(\C)c1cccc(C2CC2)n1    ZINC001242757288
Cc1cnc(C2=CCCC2)c(C)c1    ZINC001239785245
CCc1cccnc1C1=CCCC1    ZINC001239785171
CN1CCC=C(c2ccccc2)C1    ZINC000032211732
Cc1cc(C2=CCCC2)cnc1C    ZINC001239785635
CCc1cccc(C2=CCCC2)n1    ZINC001239788827
NCc1ccccc1C1=CCCC1    ZINC000238686153
Cc1cncc(C2=CCCCC2)c1    ZINC000098191934
CNc1ccccc1C1=CCCC1    ZINC000238341115
Cc1ccc(C2=CCCCC2)nc1    ZINC000203304030
CCc1ncccc1C1=CCCC1    ZINC001239788069
C=C(C)c1cncc(/C(C)=C/C)c1    ZINC001242759058
Cc1ncccc1C1=CCCCC1    ZINC000144309366
Cc1ccc(N)c(C2=CCCC2)c1    ZINC000306536790
Cc1cc(C2=CCCC2)ccc1N    ZINC000033487536
C/C=C(\C)c1cccc2c1NCC2    ZINC000089210332
C/C=C(\C)c1ccc2c(n1)CCC2    ZINC001242755094
Cc1ccc(C2=CCNCC2)cc1    ZINC000001702524
Cc1ccnc(C2=CCCC2)c1C    ZINC001239786387
C[C@@H]1C(c2ccccc2)=CCN1C    ZINC000096027043
Cc1cccc(C2=CCCCC2)n1    ZINC000306434020
Cc1c(N)cccc1C1=CCCC1    ZINC000306167498
Cc1cc(C)nc(C2=CCCC2)c1    ZINC001239784348
Cc1ccc(C2=CCCCC2)cn1    ZINC000149705939
C/C(=C\C=C\N)c1ccc(C)cc1    ZINC001239479371
Cc1ccnc(C2=CCCCC2)c1    ZINC000202766609
Cc1cccc(C2=CCNC2)c1C    ZINC000126163218
CC1=CC(C)(C)Nc2ccccc21    ZINC000003874054
Cc1ccc(C2=CCCC2)nc1C    ZINC001239785280
C/C=C(\C)c1ncccc1C1CC1    ZINC001242760314
Cc1cc(C2=CCCCC2)ccn1    ZINC000306509432
C/C=C(\C)c1cc(C2CC2)ccn1    ZINC001242756715
Nc1cccc(C2=CCCCC2)c1    ZINC000033487539
N[C@H]1CC=C(c2ccccc2)CC1    ZINC000033755327
Cc1ccc(C2=CCCC2)c(C)n1    ZINC001239785834
NCc1cccc(C2=CCCC2)c1    ZINC000204243305
Cc1cccc(C2=CCNCC2)c1    ZINC000033487551
Cc1cnccc1C1=CCCCC1    ZINC001241716074
CCc1cncc(C2=CCCC2)c1    ZINC001239786796
C/C=C(\C)c1ccc2c(c1)CNC2    ZINC001242758303
Cc1ccccc1C1=CCNCC1    ZINC000019811424
Cc1ccncc1C1=CCCCC1    ZINC001241716488
C/C=C(\C)c1ccc(C2CC2)nc1    ZINC001242759974
CCc1ccncc1C1=CCCC1    ZINC001239789108
Cc1cc(C2=CCCC2)cc(C)n1    ZINC001239788056
CCc1ccc(C2=CCCC2)cn1    ZINC001239787036
Cc1cc(C2=CCCC2)c(C)cn1    ZINC001239787894
N[C@@H]1CC=C(c2ccccc2)CC1    ZINC000033755328
C/C=C(\C)c1ccnc(C2CC2)c1    ZINC001242760368
CN1CC=C(c2ccccc2)CC1    ZINC000000968184
Cc1cc(N)cc(C2=CCCC2)c1    ZINC000307027854
Cc1ccc(C2=CCNC2)cc1C    ZINC000126157210
C/C=C(\C)c1ccc2c(c1)CCN2    ZINC001242758535
C/C=C(\C)c1cccc2c1CNC2    ZINC001242757835
Cc1ccc(N)cc1C1=CCCC1    ZINC000306177885
Cc1cccnc1C1=CCCCC1    ZINC000146164985
Cc1cncc(C2=CCCC2)c1C    ZINC001239788028
Cc1cc(C)c(C2=CCCC2)cn1    ZINC001239787921
Cc1ccnc(C)c1C1=CCCC1    ZINC001239787957
CCc1ccc(C2=CCNC2)cc1    ZINC000126164922
CCc1cccc(C2=CCNC2)c1    ZINC000126153272
C/C(=C\C=C\N)c1ccccc1C    ZINC001239502981
Cc1ccc(C)c(C2=CCNC2)c1    ZINC000126156924
Nc1ccccc1C1=CCCCC1    ZINC000033487538
C/C=C(\C)c1ccc2c(c1)NCC2    ZINC001242759991
CNc1cccc(C2=CCCC2)c1    ZINC001239789060
CCc1cc(C2=CCCC2)ccn1    ZINC001239788279
Cc1cnc(C2=CCCC2)cc1C    ZINC000196938390
NCc1ccc(C2=CCCC2)cc1    ZINC000257931912
CCc1ccnc(C2=CCCC2)c1    ZINC001239789792
Cc1ccc(C)c(C2=CCCC2)n1    ZINC001239786126
C/C=C(\C)c1cncc(C2CC2)c1    ZINC001242757936
C/C=C(\C)c1cccc2c1CCN2    ZINC001242758712
CCc1ccccc1C1=CCNC1    ZINC000306720563
Nc1ccc(C2=CCCCC2)cc1    ZINC000033487540
C=C(C)c1ccc(/C(C)=C/C)nc1    ZINC001242756825
C/C(=C\C=C\N)c1cccc(C)c1    ZINC001239489758
C[C@H]1C(c2ccccc2)=CCN1C    ZINC000096027044
C/C=C(\C)c1ccc(C2CC2)cn1    ZINC001242754535
C/C=C(\C)c1cnc2c(c1)CCC2    ZINC001242759346
Cc1nccc(C2=CCCC2)c1C    ZINC001239787799
CCc1ccc(C2=CCCC2)nc1    ZINC001239783387
O=C(O)/C=C(/CC(=O)O)C(=O)O    ZINC000003860972
O=C(O)/C=C(\CC(=O)O)C(=O)O    ZINC000004501392
O=C1C=C(c2ccccc2)C(=O)O1    ZINC000095719237
Cc1ccsc1C=C(C#N)C#N    ZINC000000100305
Cc1ccc(C=C(C#N)C#N)s1    ZINC000005547720
N#C/C(=C\c1ccccn1)C(=O)O    ZINC000019275681
C=C(Cl)COC(=O)/C(C)=C\C    ZINC000307562413
N#C/C(=C/c1cccnc1)C(=O)O    ZINC000033371881
C/C=C(/C)C(=O)OC/C=C/Cl    ZINC000307632304
C/C=C(\C)C(=O)OC/C=C\Cl    ZINC000307851119
N#C/C(=C\c1ccncc1)C(=O)O    ZINC000019879061
N#C/C(=C\c1cccnc1)C(=O)O    ZINC000002582762
C/C=C(/C)C(=O)OC/C=C\Cl    ZINC000307851114
C=C(Cl)COC(=O)/C(C)=C/C    ZINC000307869695
C/C=C(\C)C(=O)OC/C=C/Cl    ZINC000307851115
O=C(O)C1=C[C@@H](O)[C@H](O)[C@H](O)C1    ZINC000003870235
C/C(=C\COC(=O)CO)C(=O)O    ZINC001602979269
O=C(O)C1=C[C@H](O)[C@H](O)[C@H](O)C1    ZINC000009214237
O=C(O)C1=C[C@@H](O)[C@@H](O)[C@H](O)C1    ZINC000003860720
O=C(O)C1=C[C@@H](O)[C@@H](O)[C@@H](O)C1    ZINC000003870233
O=C(O)C1=C[C@H](O)[C@H](O)[C@@H](O)C1    ZINC000005273809
O=C(O)C1=C[C@H](O)[C@@H](O)[C@@H](O)C1    ZINC000004025808
C/C(=C/COC(=O)CO)C(=O)O    ZINC001602979268
O=C(O)C1=C[C@@H](O)[C@H](O)[C@@H](O)C1    ZINC000003870234
O=C(O)C1=C[C@H](O)[C@@H](O)[C@H](O)C1    ZINC000008681449
O=C(O)C1=C[C@@H]2C=C[C@@H]3C=C[C@@H]1[C@H]32    ZINC000230110876
O=C(O)C1=C[C@H]2C=C[C@H]3C=C[C@@H]1[C@@H]32    ZINC000071785641
O=C(O)C1=C[C@@H]2C=C[C@@H]1[C@@H]1C=C[C@@H]12    ZINC000104289346
CC1=C[C@@H](C(=O)O)c2ccccc21    ZINC000003848273
COC(=O)C1=Cc2ccccc2C1    ZINC000097757327
O=C(O)C1=C[C@@H]2C=C[C@H]3C=C[C@@H]1[C@H]23    ZINC000101138538
CC1=C[C@H](C(=O)O)c2ccccc21    ZINC000003848272
O=C(O)C1=C[C@@H]2C=C[C@@H]3C=C[C@H]1[C@H]32    ZINC000254736274
O=C(O)/C=C1\CCc2ccccc21    ZINC000015767182
O=C(O)C1=C[C@@H]2C=C[C@H]1[C@H]1C=C[C@@H]12    ZINC000045027999
O=C(O)C1=C[C@@H]2C=C[C@H]3C=C[C@@H]1[C@@H]23    ZINC000039340958
O=C1OCC/C1=C/c1ccccc1    ZINC000000500031
O=C(O)C1=C[C@H]2C=C[C@H]1[C@@H]1C=C[C@@H]12    ZINC000216333211
O=C(O)C1=C[C@H]2C=C[C@H]3C=C[C@@H]1[C@H]32    ZINC000039340957
O=C(O)C1=C[C@@H]2C=C[C@H]3C=C[C@H]1[C@H]23    ZINC000071785640
O=C(O)C1=CCCc2ccccc21    ZINC000032158105
O=C(O)C1=C[C@H]2C=C[C@H]3C=C[C@H]1[C@@H]32    ZINC000071785639
O=C(O)C1=C[C@@H]2C=C[C@H]1[C@@H]1C=C[C@@H]12    ZINC000045027998
O=C(O)C1=C[C@H]2C=C[C@H]1[C@H]1C=C[C@@H]12    ZINC000101037251
O=C(O)C1=C[C@@H]2C=C[C@@H]1[C@H]1C=C[C@@H]12    ZINC000101037244
O=C(O)C1=C[C@@H]2C=C[C@@H]3C=C[C@H]1[C@@H]32    ZINC000254736275
O=C(O)C1=C[C@H]2C=C[C@H]3C=C[C@H]1[C@H]32    ZINC000039340956
O=C(O)C1=C[C@@H]2C=C[C@H]3C=C[C@H]1[C@@H]23    ZINC000095891449
O=C(O)C1=C[C@H]2C=C[C@H]1[C@@H]1C=C[C@H]12    ZINC000230111288
O=C(O)C1=C[C@@H]2C=C[C@@H]3C=C[C@@H]1[C@@H]32    ZINC000071785642
O=C(O)C1=C[C@H]2C=C[C@H]1[C@H]1C=C[C@H]12    ZINC000254290371
COC(=O)C1=CCc2ccccc21    ZINC000000153748
O=C1OCC/C1=C\c1ccccc1    ZINC000000500030
C/C=C(\C)c1ncnc2ccoc21    ZINC001242755066
C/C=C(\C)c1cnc2ocnc2c1    ZINC001242758326
C/C=C(\C)c1nncc2ccoc21    ZINC001242757284
C=Cc1ncc(C2=CCOC2)cn1    ZINC001239494459
C1=CCC(c2nnc(C3CC3)o2)=C1    ZINC001254114749
C=Cc1cnc(C2=CCOC2)nc1    ZINC001239475823
C/C=C(\C)c1ncnc2occc21    ZINC001242754891
C/C=C(\C)c1cncc2ncoc21    ZINC001242757678
C/C=C(\C)c1cnc2ncoc2c1    ZINC001242758725
C/C=C(\C)c1ccc2nonc2c1    ZINC001242759364
C/C=C(\C)c1cncn2cnnc12    ZINC001242759604
C/C=C(\C)c1nccc2nn[nH]c21    ZINC001242755909
C/C=C(\C)c1ncc2ncnc-2[nH]1    ZINC001242755468
C/C=C(\C)c1cn2ncnc2cn1    ZINC001242759252
C/C=C(\C)c1cnc2ncnn2c1    ZINC001242758356
C/C=C(\C)c1ccc2nncn2n1    ZINC001242758191
C/C=C(\C)c1cncc2nncn21    ZINC001242759376
C/C=C(\C)c1cnc2[nH]nnc2c1    ZINC001242758253
C/C=C(\C)c1ncnc2[nH]cnc21    ZINC001242756280
C/C=C(\C)c1nccn2ncnc12    ZINC001242760506
Cc1ccc(C2=CCCOC2)cc1    ZINC001250563341
Cc1ccc(O)cc1C1=CCCC1    ZINC000306765247
Cc1cc(C)cc(C2=CCOC2)c1    ZINC001250554548
Oc1ccccc1C1=CCCCC1    ZINC000038891094
COc1cccc(C2=CCCC2)c1    ZINC000001706554
Cc1ccccc1C1=CCCOC1    ZINC001250545471
Cc1ccc(O)c(C2=CCCC2)c1    ZINC000062701902
CC1=CC(C)(C)Oc2ccccc21    ZINC000002173746
Cc1cccc(C2=CCOC2)c1C    ZINC001239480580
CC(C)/C=C(/C=O)c1ccccc1    ZINC000005225050
Oc1cccc(C2=CCCCC2)c1    ZINC000034567531
CCc1cccc(C2=CCOC2)c1    ZINC001239486492
Cc1ccccc1C1=CCOCC1    ZINC000757568052
O[C@@H]1C=C(c2ccccc2)CCC1    ZINC000033505979
C/C=C(\C)c1cccc2c1OCC2    ZINC001242757449
CC(C)/C=C(\C=O)c1ccccc1    ZINC000012953139
Cc1ccc(C)c(C2=CCOC2)c1    ZINC001239482210
C=COc1ccc(/C(C)=C/C)cc1    ZINC001242760151
CCc1ccccc1C1=CCOC1    ZINC001239479937
Cc1ccc(C2=CCOC2)c(C)c1    ZINC001250546391
C/C=C(\C)c1ccc2c(c1)OCC2    ZINC001242759329
C/C=C(\C)c1ccc2c(c1)COC2    ZINC001242757965
Cc1cccc(C2=CCOCC2)c1    ZINC000757565677
Cc1cccc(C)c1C1=CCOC1    ZINC001250547661
COc1ccc(C2=CCCC2)cc1    ZINC000000983273
Cc1cccc(C2=CCCOC2)c1    ZINC001250554723
COc1ccccc1C1=CCCC1    ZINC000001706553
C/C(=C\C=O)c1ccc(C)cc1C    ZINC000036358856
CCc1ccc(C2=CCOC2)cc1    ZINC001239481466
C/C=C(\C)c1cccc2c1COC2    ZINC001242757302
Cc1ccc(C2=CCOCC2)cc1    ZINC000202213989
C/C=C(\C)c1ccc2c(c1)CCO2    ZINC001242758887
Oc1ccc(C2=CCCCC2)cc1    ZINC000001845778
Cc1ccc(C2=CCOC2)cc1C    ZINC001239486442
O[C@H]1C=C(c2ccccc2)CCC1    ZINC000033505978
CC/C=C(/C)C(=O)OCCCF    ZINC000308016933
C/C=C(/C)C(=O)OCCCCF    ZINC000308031846
CC/C=C(\C)C(=O)OCCCF    ZINC000308016931
C/C=C(\C)C(=O)OCCCCF    ZINC000308031857
C/C=C(\CC)C(=O)OCCCF    ZINC000379319270
C/C=C(/CC)C(=O)OCCCF    ZINC000379319269
Cc1c(N)cccc1C1=CCNC1    ZINC001243111110
Cc1cc(C2=CCNC2)ccc1N    ZINC001243107717
Cc1cc(C2=CCCC2)nnc1C    ZINC001239785506
Cc1cnccc1C1=CCNCC1    ZINC000085424638
C/C(=C\C=C\N)c1cccnc1C    ZINC001240723529
CCc1ccncc1C1=CCNC1    ZINC001243110178
CCc1cccnc1C1=CCNC1    ZINC001243109670
Cc1cnc(C2=CCCC2)nc1C    ZINC001239787633
Cc1ccc(C2=CCNC2)c(C)n1    ZINC001243109932
C/C(=C\C=C\N)c1ccc(C)nc1    ZINC001240223795
Cc1cncc(C2=CCNCC2)c1    ZINC000200280048
Cc1ccc(N)cc1C1=CCNC1    ZINC001243108247
CCc1ccnc(C2=CCNC2)c1    ZINC001243111823
C/C(=C\C=C\N)c1ccnc(C)c1    ZINC001240717037
CCc1ccc(C2=CCNC2)cn1    ZINC001243110308
Nc1ncccc1C1=CCCCC1    ZINC000144224792
Cc1cnc(C2=CCCC2)c(N)c1    ZINC000307069874
C/C(=C\C=C\N)c1cncc(C)c1    ZINC001240804404
NCc1ccc(C2=CCCC2)cn1    ZINC001239786340
Cc1cccc(C2=CCNCC2)n1    ZINC000084332741
NCc1cccc(C2=CCCC2)n1    ZINC001239785585
Cc1cnc(C2=CCCCC2)cn1    ZINC001241712757
Cc1ccnc(C2=CCNCC2)c1    ZINC000218140238
Nc1cccc(C2=CCCCC2)n1    ZINC001241714650
Cc1cncc(C2=CCCNC2)c1    ZINC000307008213
Nc1ccccc1C1=CCNCC1    ZINC000117965987
NCc1ccccc1C1=CCNC1    ZINC000257899299
CN1CC=C(c2cccnc2)CC1    ZINC000013470090
Cc1ccnc(C2=CCCCC2)n1    ZINC001250449981
CN1CC=C(c2ccccn2)CC1    ZINC000013470088
C/C(=C\C=C\N)c1cnccc1C    ZINC001239974029
CCc1cc(C2=CCNC2)ccn1    ZINC000307408904
Cc1cnc(C)nc1C1=CCCC1    ZINC001239785147
C/C(=C\C=C\N)c1ccccc1N    ZINC001241072785
C/C=C(\C)c1nccc2c1CCN2    ZINC001242756966
Cc1cccnc1C1=CCNCC1    ZINC000021987653
CCc1ccc(C2=CCNC2)nc1    ZINC001243107852
Cc1nc(N)ccc1C1=CCCC1    ZINC000306392779
C/C=C(\C)c1ccc(C2CC2)nn1    ZINC001242757095
CCc1ncncc1C1=CCCC1    ZINC001239788720
NCc1cccc(C2=CCNC2)c1    ZINC000257826962
Cc1cnc(C)c(C2=CCCC2)n1    ZINC001239783353
Cc1ncncc1C1=CCCCC1    ZINC001241717875
C/C=C(\C)c1cncnc1C1CC1    ZINC001242758442
Cc1ncc(C2=CCCCC2)cn1    ZINC001241717068
C/C=C(\C)c1cc(C2CC2)ncn1    ZINC001242756840
CCc1cncc(C2=CCNC2)c1    ZINC001243110035
Cc1ccc(C2=CCNC2)nc1C    ZINC001243106995
CNc1cccc(C2=CCNC2)c1    ZINC001243112315
C/C=C(\C)c1ncc(C2CC2)cn1    ZINC001242756744
Nc1ccccc1C1=CCCNC1    ZINC001240671061
Nc1ccc(C2=CCCNC2)cc1    ZINC001240669054
NCc1ccc(C2=CCNC2)cc1    ZINC000257893657
Nc1cncc(C2=CCCCC2)c1    ZINC000306413656
Cc1ncnc(C2=CCCC2)c1C    ZINC001239785141
Nc1cnccc1C1=CCCCC1    ZINC000167036636
C/C=C(\C)c1ccnc2c1CCN2    ZINC001242760207
Cc1cnnc(C2=CCCCC2)c1    ZINC001241713403
Cc1ccncc1C1=CCNCC1    ZINC000085442301
CCc1ncc(C2=CCCC2)cn1    ZINC001239787352
CN1CCC=C(c2ccncc2)C1    ZINC000307713246
NCc1cc(C2=CCCC2)ccn1    ZINC001239788937
Cc1cnc(C2=CCNC2)c(C)c1    ZINC000306972680
C/C=C(\C)c1ncc2c(n1)CCC2    ZINC001242757106
Cc1cc(C)nc(C2=CCCC2)n1    ZINC001239783430
Cc1ncc(C2=CCCC2)c(C)n1    ZINC001239788162
Cc1ccc(C2=CCCC2)nc1N    ZINC001239785767
C/C=C(\C)c1ccnc(C2CC2)n1    ZINC001242756747
Cc1ccc(C2=CCCCC2)nn1    ZINC001250518700
CCc1cncnc1C1=CCCC1    ZINC001239785130
Cc1cc(C2=CCCC2)nc(C)n1    ZINC001239783533
Cc1ccc(C2=CCNCC2)nc1    ZINC000113137086
C/C=C(\C)c1cc2c(nn1)CCC2    ZINC001242757929
Cc1cncc(C2=CCCCC2)n1    ZINC001241715358
Cc1cc(C2=CCNCC2)ccn1    ZINC000113248359
CCc1ccc(C2=CCCC2)nn1    ZINC001239785346
C/C(=C\C=C\N)c1ccncc1C    ZINC001240610738
CN1CCC=C(c2ccccn2)C1    ZINC000203712759
Nc1ccc(C2=CCNCC2)cc1    ZINC000108259877
Cc1ccc(N)c(C2=CCNC2)c1    ZINC001243110490
Cc1ncc(C2=CCCC2)nc1C    ZINC001239786052
CN1CCC=C(c2cccnc2)C1    ZINC001250604454
Cc1ccnc(C2=CCNC2)c1C    ZINC001243111328
Cc1ncnc(C)c1C1=CCCC1    ZINC001239787958
Cc1nccc(C2=CCNC2)c1C    ZINC001243110574
Nc1ccncc1C1=CCCCC1    ZINC000307471470
Nc1ccc(C2=CCCCC2)nc1    ZINC000044121502
Cc1cnc(C2=CCCC2)cc1N    ZINC001239787309
CN1CC=C(c2ccncc2)CC1    ZINC000013470091
Nc1ccc(C2=CCCCC2)cn1    ZINC000306357190
Cc1cc(C)c(C2=CCNC2)cn1    ZINC001243112239
CCc1cccc(C2=CCNC2)n1    ZINC001243110147
C#CCCCN1CC=C(C#N)CC1    ZINC000306662566
Cc1ccc(C2=CCCNC2)nc1    ZINC000200304368
Cc1nccnc1C1=CCCCC1    ZINC001241712774
Cc1ccncc1C1=CCCNC1    ZINC000307425622
Cc1cnc(C2=CCNC2)cc1C    ZINC001243108493
CCc1ccnc(C2=CCCC2)n1    ZINC001239786397
Cc1cc(C)c(C2=CCCC2)nn1    ZINC001239785285
Cc1cnccc1C1=CCCNC1    ZINC000307019253
CNc1cc(C2=CCCC2)ccn1    ZINC001239789086
Cc1ccc(C)c(C2=CCNC2)n1    ZINC001243108517
Cc1cnc(C2=CCCC2)c(C)n1    ZINC001239783184
NCc1ccnc(C2=CCCC2)c1    ZINC001239784435
Nc1ccnc(C2=CCCCC2)c1    ZINC001241713958
Cc1cc(C2=CCNC2)c(C)cn1    ZINC001243111975
Nc1cccc(C2=CCCNC2)c1    ZINC001240669894
CCc1nccc(C2=CCCC2)n1    ZINC001239786518
Cc1ncccc1C1=CCCNC1    ZINC000715286793
CCc1ncccc1C1=CCNC1    ZINC001243111814
CCc1nccnc1C1=CCCC1    ZINC001239785061
C/C(=C\C=C\N)c1ccc(C)cn1    ZINC001242904482
CNc1ccc(C2=CCCC2)cn1    ZINC001239785694
Cc1ccnnc1C1=CCCCC1    ZINC001241714995
Nc1cccc(C2=CCNCC2)c1    ZINC000257903777
Cc1cc(C2=CCNC2)cnc1C    ZINC000306372703
Cc1cncc(C2=CCNC2)c1C    ZINC001243110892
Cc1nccc(C2=CCCCC2)n1    ZINC001241715171
Nc1cccnc1C1=CCCCC1    ZINC000203024199
Cc1cc(C2=CCNC2)cc(C)n1    ZINC000306209376
Cc1cncnc1C1=CCCCC1    ZINC001241713914
Cc1cc(C)nc(C2=CCNC2)c1    ZINC001243108991
C/C=C(\C)c1ncnc2c1CCC2    ZINC001242755149
C/C(=C\C=C\N)c1ccc(N)cc1    ZINC001241542707
CCc1cnc(C2=CCCC2)nc1    ZINC001239783717
Cc1ncccc1C1=CCNCC1    ZINC000715230370
Cc1cnc(C2=CCCCC2)nc1    ZINC001250494034
Cc1cc(C2=CCCC2)cnc1N    ZINC000306346217
Nc1cc(C2=CCCCC2)ccn1    ZINC000144335134
Cc1ccc(C2=CCNCC2)cn1    ZINC000062948450
CNc1ccccc1C1=CCNC1    ZINC001243111080
C/C=C(\C)c1cnc(C2CC2)nc1    ZINC001242758498
CCc1cc(C2=CCCC2)ncn1    ZINC001239785898
Cc1ccnc(C)c1C1=CCNC1    ZINC001243112407
Cc1c(N)ccnc1C1=CCCC1    ZINC001239785058
Cc1cc(C2=CCCCC2)ncn1    ZINC001241713791
Cc1csc(C=C(C#N)C#N)n1    ZINC000004542627
Cc1ncsc1C=C(C#N)C#N    ZINC000306390343
O=C(O)c1cccc2c1=CC(=O)N=2    ZINC000072232689
O=C(O)c1ccc2c(c1)=CC(=O)N=2    ZINC000038538432
N#C/C(=C\c1cncnc1)C(=O)O    ZINC000394126778
N#C/C(=C/c1cncnc1)C(=O)O    ZINC000306653805
O=C(O)C1=Cc2ccccc2NC1    ZINC000114962451
CC(=O)/C(C#N)=C/c1ccc(C)o1    ZINC000002546524
C#CCOC(=O)/C(C#N)=C\C1CC1    ZINC000388354735
C#CCOC(=O)/C(C#N)=C/C1CC1    ZINC000388354728
N#CCC(=O)N1CC=C(C#N)CC1    ZINC000306729269
CO/N=C/C(C#N)=C/c1ccc[nH]1    ZINC000003046965
Cn1cccc1/C=C(\C#N)C(N)=O    ZINC000020428474
C/C=C(\C)c1cncc2nnoc21    ZINC001242759220
Cn1ccc(/C=C(/C#N)C(N)=O)c1    ZINC000306572844
Cn1ccc(/C=C(\C#N)C(N)=O)c1    ZINC000308413590
Cn1cccc1/C=C(/C#N)C(N)=O    ZINC000000043678
C/C=C(\C)c1cc(C#N)ccc1F    ZINC001250634051
C/C=C(\C)c1cccc(F)c1C#N    ZINC001242758900
C/C=C(\C)c1ccc(F)c(C#N)c1    ZINC001250636880
Cc1cncc(C2=CCOC2)c1C    ZINC001239486521
Cc1cc(C2=CCOC2)c(C)cn1    ZINC001239485493
Cc1ccnc(C2=CCCOC2)c1    ZINC001250461195
Cn1cc(C2=CCCC2)ccc1=O    ZINC001239786972
Cc1ccnc(C2=CCOC2)c1C    ZINC001239476789
Cc1cc(C2=CCOC2)ccc1N    ZINC001239481665
Cn1ccc(C2=CCCC2)cc1=O    ZINC001239787788
CCc1cc(C2=CCOC2)ccn1    ZINC001239494783
CCc1ncccc1C1=CCOC1    ZINC001239486809
Cc1ccnc(C)c1C1=CCOC1    ZINC001239486896
COc1cnccc1C1=CCCC1    ZINC001239786697
Cc1cccc(C2=CCCOC2)n1    ZINC001250603857
Cc1ccc(N)c(C2=CCOC2)c1    ZINC001239489648
NCCn1cc(C2=CC=C[CH]2)nn1    ZINC001254156709
Cc1c(N)cccc1C1=CCOC1    ZINC001239489708
Cc1ccc(C2=CCOC2)c(C)n1    ZINC001239480092
COc1ccc(C2=CCCC2)cn1    ZINC001250529564
NCc1ccccc1C1=CCOC1    ZINC000257810032
Cc1cc(C2=CCOC2)cnc1C    ZINC001239481080
Cc1cccnc1C1=CCCOC1    ZINC001250473280
Cc1ccc(N)cc1C1=CCOC1    ZINC001239480143
C/C=C(\C)c1ccc2c(n1)COC2    ZINC001242756842
C/C(=C\C=C\N)c1ccc(O)cc1    ZINC001241062956
Cc1cc(C)nc(C2=CCOC2)c1    ZINC001239471118
Cc1ccc(C2=CCOCC2)cn1    ZINC001250643806
Cc1ccc(C2=CCCOC2)nc1    ZINC001245157129
CCc1ccnc(C2=CCOC2)c1    ZINC001239486450
Nc1cccc(C2=CCCOC2)c1    ZINC001245159237
Cc1cccc(C2=CCOCC2)n1    ZINC000306519598
C/C=C(\C)c1ccccc1C=NO    ZINC001242759241
C/C=C(\C)c1cccc(C(N)=O)c1    ZINC001242758354
Cc1ccncc1C1=CCCOC1    ZINC001245158454
NCc1cccc(C2=CCOC2)c1    ZINC000257898027
COc1ccncc1C1=CCCC1    ZINC001239787033
Cc1ccc(O)cc1C1=CCNC1    ZINC001243112253
Nc1ccccc1C1=CCOCC1    ZINC000146345980
Oc1ccc(C2=CCCNC2)cc1    ZINC000147953114
CCc1cccc(C2=CCOC2)n1    ZINC001239490545
Cc1ncccc1C1=CCOCC1    ZINC001242076046
CNC(=O)/C=C(\C)c1ccccc1    ZINC000034071202
CCc1cccnc1C1=CCOC1    ZINC001239475766
Cc1cc(C)c(C2=CCOC2)cn1    ZINC001239486573
Cc1cnc(C2=CCOC2)c(C)c1    ZINC001239475172
Cc1ccc(C2=CCOC2)nc1C    ZINC001239474924
COc1ncccc1C1=CCCC1    ZINC001250531989
Oc1ccc(C2=CCNCC2)cc1    ZINC000007786505
Nc1ccc(C2=CCCOC2)cc1    ZINC001245162506
CCc1ccc(C2=CCOC2)cn1    ZINC001239482275
NCc1ccc(C2=CCOC2)cc1    ZINC000257819446
COc1cccc(C2=CCCC2)n1    ZINC001239785381
Cc1ccncc1C1=CCOCC1    ZINC001242075477
Cc1ncccc1C1=CCCOC1    ZINC001245160996
CCc1cncc(C2=CCOC2)c1    ZINC001239481604
Cc1cnc(C2=CCOC2)cc1C    ZINC001239480378
C/C=C(\C)c1ccc(C(N)=O)cc1    ZINC001250612569
Cc1nccc(C2=CCOC2)c1C    ZINC001239486955
Oc1ccccc1C1=CCNCC1    ZINC000033487563
Cc1cncc(C2=CCCOC2)c1    ZINC001245158563
Nc1cccc(C2=CCOCC2)c1    ZINC000116548659
Cc1cncc(C2=CCOCC2)c1    ZINC001242076192
Nc1ccccc1C1=CCCOC1    ZINC001245158612
CNC(=O)/C=C(/C)c1ccccc1    ZINC000114954534
COc1ccnc(C2=CCCC2)c1    ZINC001239783504
Cn1c(=O)cccc1C1=CCCC1    ZINC001239788355
COc1cccc(C2=CCNC2)c1    ZINC000033638506
Nc1ccc(C2=CCOCC2)cc1    ZINC000224830597
Cc1cnccc1C1=CCOCC1    ZINC001242075261
COc1cncc(C2=CCCC2)c1    ZINC001239786998
COc1ccc(C2=CCCC2)nc1    ZINC001239784347
CCc1ccc(C2=CCOC2)nc1    ZINC001239470237
COc1cc(C2=CCCC2)ccn1    ZINC001250650415
C/C=C(C(\C)=N\O)/c1ccccc1    ZINC000012367605
Cc1cnccc1C1=CCCOC1    ZINC001245157884
COc1ccc(C2=CCNC2)cc1    ZINC000034865827
Oc1cccc(C2=CCNCC2)c1    ZINC000033487564
Cc1ccc(C2=CCCOC2)cn1    ZINC001250646264
Cc1ccnc(C2=CCOCC2)c1    ZINC000307328132
Cc1ccc(C)c(C2=CCOC2)n1    ZINC001239475698
Cc1ccc(C2=CCOCC2)nc1    ZINC001242072184
C/C=C(C(\C)=N/O)/c1ccccc1    ZINC000004692705
CNc1ccccc1C1=CCOC1    ZINC001239488512
Cc1cc(C2=CCOC2)cc(C)n1    ZINC001239481843
Cc1cc(C2=CCCOC2)ccn1    ZINC001250647839
Cc1cccnc1C1=CCOCC1    ZINC001250469795
C/C(=C\C=C\N)c1ccccc1O    ZINC001241013718
C/C=C(\C)c1ccccc1C(N)=O    ZINC001250610330
COc1cccnc1C1=CCCC1    ZINC001239785378
CNc1cccc(C2=CCOC2)c1    ZINC001239488514
C/C=C(\C)c1cccc(/C=N/O)c1    ZINC001242758166
Cn1cccc(C2=CCCC2)c1=O    ZINC001239787946
Oc1cccc(C2=CCCNC2)c1    ZINC000033885194
C/C(=C\C=C\N)c1cccc(O)c1    ZINC001240924251
CCc1ccncc1C1=CCOC1    ZINC001239490654
Cc1cc(C2=CCOCC2)ccn1    ZINC000306463422
C/C(=C\C=C\N)c1ccc(N)nc1    ZINC001236312871
Cc1ncnc(C)c1C1=CCNC1    ZINC001243110675
Cc1ncc(C2=CCNCC2)cn1    ZINC000084332933
C/C=C(\C)c1ncnc2c1CNC2    ZINC001242754928
Cc1nccc(C2=CCCNC2)n1    ZINC001240650764
CCc1ncc(C2=CCNC2)cn1    ZINC001243111729
Cc1ccc(C2=CCNC2)nc1N    ZINC001243110874
Cc1cnc(C)nc1C1=CCNC1    ZINC001243107818
Cc1cncc(C2=CCNCC2)n1    ZINC001240465940
CCc1ncncc1C1=CCNC1    ZINC001243111159
Cc1cc(C2=CCNC2)cnc1N    ZINC001243111969
Nc1cnc(C2=CCCCC2)nc1    ZINC001241716050
Cc1cc(C2=CCNCC2)ncn1    ZINC000084332927
C/C(=C\C=C\N)c1cncc(N)c1    ZINC001242500287
CN1CC=C(c2cccnn2)CC1    ZINC001241309050
Cc1cnc(C)c(C2=CCNC2)n1    ZINC001243107936
Nc1ccnc(C2=CCNCC2)c1    ZINC001240463023
Nc1ncccc1C1=CCCNC1    ZINC001240658781
Cc1cnc(C2=CCNC2)c(N)c1    ZINC001243111111
Nc1cncc(C2=CCNCC2)c1    ZINC000629724169
Cc1cc(C2=CCCNC2)ncn1    ZINC001240646021
Cc1cnc(C2=CCCNC2)cn1    ZINC001240646674
CNc1ccnc(C2=CCCC2)n1    ZINC001239786088
Cc1ccnnc1C1=CCNCC1    ZINC000953049479
Cc1cncc(C2=CCCNC2)n1    ZINC000137604113
Cc1cc(C)nc(C2=CCNC2)n1    ZINC001243108406
Cc1cnc(C2=CCNC2)c(C)n1    ZINC001243108995
CN1CC=C(c2ncccn2)CC1    ZINC000196815412
Cc1ncc(C2=CCNC2)nc1C    ZINC001243107755
Cc1cnc(C2=CCNCC2)nc1    ZINC000224626901
Cc1cc(C2=CCNC2)nnc1C    ZINC001243111274
Nc1cccc(C2=CCCNC2)n1    ZINC001240650390
Cc1ncncc1C1=CCCNC1    ZINC001240664920
CCc1cnc(C2=CCNC2)nc1    ZINC001243108509
Nc1cncc(C2=CCCNC2)c1    ZINC001240664494
CN1CCC=C(c2cnccn2)C1    ZINC000168139286
NCc1ncc(C2=CCCC2)cn1    ZINC001239788142
N=c1cc[nH]cc1C1=CCCNC1    ZINC001240664118
Nc1cnccc1C1=CCCNC1    ZINC001240658842
Cc1cc(C2=CCNC2)nc(C)n1    ZINC001243107243
NCc1ccc(C2=CCNC2)cn1    ZINC001243110916
Cc1cnnc(C2=CCNCC2)c1    ZINC000707948364
Nc1cc(C2=CCNCC2)ccn1    ZINC001240468008
CN1CCC=C(c2ncccn2)C1    ZINC000196815459
CCN(/C=C\C=C(C#N)C#N)CC    ZINC000031749339
Cc1ccnnc1C1=CCCNC1    ZINC001240650370
Nc1cnccc1C1=CCNCC1    ZINC000616568517
Cc1ncc(C2=CCNC2)c(C)n1    ZINC001243112436
c1cc(C2=CCCNCC2)cnn1    ZINC001238944532
C/C=C(\C)c1cc2c(nn1)CNC2    ZINC001242756837
C/C=C(\C)c1ncc2c(n1)CNC2    ZINC001242756694
CCc1ccc(C2=CCNC2)nn1    ZINC001243109647
Nc1cccnc1C1=CCCNC1    ZINC001240650087
Nc1ccc(C2=CCCNC2)cn1    ZINC001240664638
C/C(=C\C=C\N)c1cccnc1N    ZINC001243473525
Nc1ncc(C2=CCCCC2)cn1    ZINC001241717413
C/C(=C\C=C\N)c1ccnc(N)c1    ZINC001241161927
CCN(/C=C/C=C(C#N)C#N)CC    ZINC000001559151
CN1CCC=C(c2cncnc2)C1    ZINC001250598204
CN1CC=C(c2ccnnc2)CC1    ZINC001241327898
Cc1nccnc1C1=CCCNC1    ZINC000137602977
Cc1cncnc1C1=CCNCC1    ZINC001240462340
Nc1cc(C2=CCCNC2)ccn1    ZINC001240665233
CN1CC=C(c2cncnc2)CC1    ZINC000204386666
N#CCCCN1CC=C(C#N)CC1    ZINC000307549783
Cc1cnc(C2=CCNC2)cc1N    ZINC001243109956
Nc1cnc(C2=CCCCC2)cn1    ZINC000307152680
c1cnnc(C2=CCCNCC2)c1    ZINC001238933826
CN1CC=C(c2cnccn2)CC1    ZINC001250442705
CNc1ccc(C2=CCNC2)cn1    ZINC001243111864
Cc1cc(C)c(C2=CCNC2)nn1    ZINC001243107980
CNc1cc(C2=CCNC2)ccn1    ZINC001243112292
CN1CC=C(c2ccncn2)CC1    ZINC001250493721
Nc1ccc(C2=CCCCC2)nn1    ZINC000575476611
CCc1nccnc1C1=CCNC1    ZINC001243107618
C/C(=C\C=C\N)c1cnc(C)nc1    ZINC001205853857
CN1CCC=C(c2ccncn2)C1    ZINC001250492974
Cc1nccnc1C1=CCNCC1    ZINC000707893519
CN1CCC=C(c2cccnn2)C1    ZINC001241565657
Cc1cnc(C2=CCNC2)nc1C    ZINC001243106851
CCc1ccnc(C2=CCNC2)n1    ZINC001243108039
Nc1ncccc1C1=CCNCC1    ZINC000629723879
Cc1cncnc1C1=CCCNC1    ZINC001240646777
CCc1nccc(C2=CCNC2)n1    ZINC001243110861
Cc1ncc(C2=CCCNC2)cn1    ZINC001240659500
Cc1nccc(C2=CCNCC2)n1    ZINC000084332929
Nc1ccc(C2=CCNCC2)nc1    ZINC000113247783
CCc1cncnc1C1=CCNC1    ZINC001243109182
Nc1ccc(C2=CCNCC2)cn1    ZINC000629722952
Cc1ncnc(C2=CCNC2)c1C    ZINC001243108562
Nc1cccnc1C1=CCNCC1    ZINC000629723218
Cc1cnnc(C2=CCCNC2)c1    ZINC001240650367
Nc1cc(C2=CCCCC2)ncn1    ZINC001241715203
NCc1cc(C2=CCNC2)ccn1    ZINC001243112428
Cc1ccnc(C2=CCNCC2)n1    ZINC000140834297
Cc1c(N)ccnc1C1=CCNC1    ZINC001243108565
Nc1nccc(C2=CCCCC2)n1    ZINC001241714570
CN1CCC=C(c2ccnnc2)C1    ZINC001241570044
CCc1cc(C2=CCNC2)ncn1    ZINC001243108248
Nc1ccnc(C2=CCCNC2)c1    ZINC001240645165
NCc1cc(C2=CCCC2)ncn1    ZINC001239785047
Nc1cccc(C2=CCNCC2)n1    ZINC000150199701
Cc1cnc(C2=CCNCC2)cn1    ZINC000223037450
Cc1nc(N)ccc1C1=CCNC1    ZINC001243111497
N=c1cc[nH]cc1C1=CCNCC1    ZINC001240467238
Nc1ccc(C2=CCCNC2)nc1    ZINC000113248011
Cc1ncncc1C1=CCNCC1    ZINC000084332931
NCc1ccnc(C2=CCNC2)c1    ZINC001243109542
NCc1cccc(C2=CCNC2)n1    ZINC001243107778
Cc1nnc(C2=CCCC2)nc1C    ZINC001239787753
C/C=C(\C)c1cccc(CCN)c1    ZINC001242757377
C/C=C(\C)c1c(C)cc(C)nc1C    ZINC001242759491
C/C=C(\C)c1cccc(C(C)C)n1    ZINC001242756979
C/C=C(\C)c1ccc([C@@H](C)N)cc1    ZINC001242757389
C/C=C(\C)c1ccccc1CNC    ZINC001242760177
CN[C@@H](C)/C=C(\C)c1ccccc1    ZINC000070453372
C/C=C(\C)c1ccccc1N(C)C    ZINC001242758772
C/C=C(\C)c1cccc([C@@H](C)N)c1    ZINC001242757407
CN[C@H](C)/C=C(\C)c1ccccc1    ZINC000070453373
C/C=C(\C)c1ccccc1[C@H](C)N    ZINC001242758407
C/C=C(\C)c1cccc(NC)c1C    ZINC001242759961
C/C=C(\C)c1ccc([C@H](C)N)cc1    ZINC001242758342
C/C=C(\C)c1cccc(N(C)C)c1    ZINC000222581403
C/C=C(\C)c1ccc(CNC)cc1    ZINC000167005376
C/C=C(\C)c1cccc([C@H](C)N)c1    ZINC001242759725
C/C=C(\C)c1ccc(CCN)cc1    ZINC001242760501
C/C=C(\C)c1ccc(C(C)C)cn1    ZINC000039104832
C/C=C(\C)c1ccccc1CCN    ZINC001242757670
C/C=C(\C)c1ccc(C(C)C)nc1    ZINC001242758420
C/C=C(\C)c1ccccc1[C@@H](C)N    ZINC001242760605
C/C=C(\C)c1ccc(N(C)C)cc1    ZINC001242758372
CC1=C[C@@H](Br)OC1=O    ZINC000034540613
CC1=C[C@H](Br)OC1=O    ZINC000034540611
COC(=O)C1=CCS(=O)(=O)C1    ZINC000000156935
O=C1C=c2cc([N+](=O)[O-])ccc2=N1    ZINC000038538394
O=C1C=c2ccc([N+](=O)[O-])cc2=N1    ZINC000085346331
O=C1C=C(c2ccccc2)CS1    ZINC000001568862
CC1=C/C(=C/c2ccco2)C(=O)O1    ZINC000000081525
O=C(O)C1=Cc2ccccc2[C@@H]1O    ZINC000238707632
O=C(O)C1=Cc2ccccc2OC1    ZINC000000158998
O=C(O)C1=Cc2ccccc2[C@H]1O    ZINC000238720213
CC1=C/C(=C\c2ccco2)C(=O)O1    ZINC000004712214
COC(=O)/C(C#N)=C/c1ccc[nH]1    ZINC000000215887
Cn1ccc(/C=C(\C#N)C(=O)O)c1    ZINC000144328704
Cc1ccoc1/C=C(\C#N)C(N)=O    ZINC000306223045
Cn1ccc(/C=C(/C#N)C(=O)O)c1    ZINC000059840337
CNC(=O)/C(C#N)=C\c1ccco1    ZINC000040889126
N#CCOC(=O)/C(C#N)=C\C1CC1    ZINC000379360924
Cc1ccoc1/C=C(/C#N)C(N)=O    ZINC000307098963
O=C(OCC(F)F)C1=CCCC1    ZINC000388454780
COC(=O)/C(C#N)=C\c1ccc[nH]1    ZINC000004831045
Cc1ccc(/C=C(\C#N)C(N)=O)o1    ZINC000000043635
Cn1cccc1/C=C(\C#N)C(=O)O    ZINC000020299078
N#CCOC(=O)/C(C#N)=C/C1CC1    ZINC000379360923
Cc1ccc(/C=C(/C#N)C(N)=O)o1    ZINC000012410456
CNC(=O)/C(C#N)=C/c1ccco1    ZINC000206482678
Cn1cccc1/C=C(/C#N)C(=O)O    ZINC000200967811
Cn1nccc1/C=C(/C#N)C(N)=O    ZINC000306526604
C/C=C(\C)c1nccc(C#N)c1F    ZINC001242757148
Sc1cccc(C2=CCCC2)c1    ZINC001239787348
C/C=C(\C)c1cnc(C#N)c(F)c1    ZINC001242758905
Cn1cc(/C=C(\C#N)C(N)=O)cn1    ZINC000388359219
Cn1nccc1/C=C(\C#N)C(N)=O    ZINC000308423721
C/C=C(\C)c1nccc(F)c1C#N    ZINC001242757071
C/C=C(\C)c1cnc(F)c(C#N)c1    ZINC001242757632
c1ccc(C2=CCSCC2)cc1    ZINC000196578223
Cn1cc(/C=C(/C#N)C(N)=O)cn1    ZINC000306941007
C/C=C(\C)c1ncc(C#N)cc1F    ZINC001242757136
C/C=C(\C)c1cncc(F)c1C#N    ZINC001242757750
Sc1ccccc1C1=CCCC1    ZINC000140439820
Sc1ccc(C2=CCCC2)cc1    ZINC001239786377
C/C=C(\C)c1cc(F)cnc1C#N    ZINC001242758116
C/C=C(\C)c1ccc(C#N)c(F)n1    ZINC001242756603
C/C=C(\C)c1ncc(F)cc1C#N    ZINC001242755074
CC/C(=C/C(=O)O)c1ccccc1    ZINC000071801269
COc1cccc(C2=CCOC2)c1    ZINC001250550631
COC(=O)/C(C)=C\c1ccccc1    ZINC000001707194
Oc1ccc(C2=CCOCC2)cc1    ZINC000078913696
C/C(=C/c1ccc(C)cc1)C(=O)O    ZINC000004532365
C/C(=C\C(=O)O)c1ccc(C)cc1    ZINC000000395688
OCCn1cc(C2=CC=C[CH]2)nn1    ZINC001254106098
Cc1ccc(O)cc1C1=CCOC1    ZINC001239486645
OCCC1=CCOc2ccccc21    ZINC000306302285
CC/C(=C\C(=O)O)c1ccccc1    ZINC000011628516
OC/C=C1\CCOc2ccccc21    ZINC000034545800
Oc1cccc(C2=CCCOC2)c1    ZINC001245158714
CC/C(=C/c1ccccc1)C(=O)O    ZINC000001668611
C/C(=C\c1cccc(C)c1)C(=O)O    ZINC000003051283
Oc1ccc(C2=CCCOC2)cc1    ZINC001245158443
C/C(=C\c1ccccc1C)C(=O)O    ZINC000011975977
COC(=O)/C=C(/C)c1ccccc1    ZINC000004825557
COc1ccc(C2=CCOC2)cc1    ZINC001250557431
C/C=C(\C)c1cccc2c1OCO2    ZINC001242758201
C/C(=C\c1ccc(C)cc1)C(=O)O    ZINC000011975987
C/C(=C\C(=O)O)c1ccccc1C    ZINC000005420241
C/C=C(\C)c1ccc2c(c1)OCO2    ZINC000070632471
COC(=O)/C(C)=C/c1ccccc1    ZINC000004826846
CC/C(=C\c1ccccc1)C(=O)O    ZINC000004797971
C/C=C(\C)C(=O)Oc1ccccc1    ZINC000082190266
O=c1occcc1C1=CCCCC1    ZINC000034413701
COc1ccccc1C1=CCOC1    ZINC001250538636
C/C=C(\C)c1ccccc1C(=O)O    ZINC000139513409
C/C(=C/C(=O)O)c1ccccc1C    ZINC000034880211
Oc1cccc(C2=CCOCC2)c1    ZINC000257895780
C/C=C(/C)C(=O)Oc1ccccc1    ZINC000082190269
Cc1cc(C2=CCCC2)cc(=O)o1    ZINC001239788672
COC(=O)/C=C(\C)c1ccccc1    ZINC000016969432
NCc1ccc(C2=CCOC2)cn1    ZINC001239482221
NCc1cc(C2=CCOC2)ccn1    ZINC001239487051
CNc1cc(C2=CCOC2)ccn1    ZINC001239489814
Cc1cnc(C2=CCOC2)c(N)c1    ZINC001239477002
Nc1cc(C2=CCOCC2)ccn1    ZINC001242076024
Cc1cnc(C2=CCOC2)c(C)n1    ZINC001239471044
COc1cnnc(C2=CCCC2)c1    ZINC001239783541
Cc1ccnnc1C1=CCOCC1    ZINC001242073320
Nc1cccc(C2=CCCOC2)n1    ZINC001245158483
CCc1cncnc1C1=CCOC1    ZINC001239475344
Cc1ncnc(C)c1C1=CCOC1    ZINC001239481908
Nc1cnccc1C1=CCCOC1    ZINC001245157227
C/C(=C\C(=O)NN)c1ccccc1    ZINC000144963552
N=c1cc[nH]cc1C1=CCCOC1    ZINC001245159397
Cc1ccnc(C2=CCCOC2)n1    ZINC001250455992
COc1cnccc1C1=CCNC1    ZINC001243111471
Nc1ccc(C2=CCCOC2)nc1    ZINC001245158013
Cc1cncnc1C1=CCOCC1    ZINC001242072158
Cc1cnc(C)nc1C1=CCOC1    ZINC001239475360
Cc1ncncc1C1=CCCOC1    ZINC001245158713
C/C=C(\C)c1ncc2c(n1)COC2    ZINC001242758043
C/C=C(\C)c1ccc(C(N)=O)nc1    ZINC001242758359
Cc1ncnc(C2=CCOC2)c1C    ZINC001239474929
Cc1ncc(C2=CCOCC2)cn1    ZINC001242075032
Cc1ccc(C2=CCCOC2)nn1    ZINC001250520948
CNc1ccc(C2=CCOC2)cn1    ZINC001239482468
COc1nccnc1C1=CCCC1    ZINC001239784514
C/C(=C\C=C\N)c1ccnc(O)c1    ZINC001243424895
COc1ccc(C2=CCCC2)nn1    ZINC001239783718
C/C(=C\C=C\N)c1cccc(O)n1    ZINC001243737513
Cc1cnc(C2=CCOC2)cc1N    ZINC001239475459
Nc1ccc(C2=CCCOC2)cn1    ZINC001245158001
Cc1cc(C)c(C2=CCOC2)nn1    ZINC001239475067
Cc1ncc(C2=CCOC2)nc1C    ZINC001239475002
Cn1nc(C2=CCCC2)ccc1=O    ZINC001239787006
Cc1cnc(C2=CCCOC2)cn1    ZINC001245155234
Cc1cnc(C)c(C2=CCOC2)n1    ZINC001239475162
Cc1ccnc(C2=CCOCC2)n1    ZINC000222777461
Nc1ccnc(C2=CCOCC2)c1    ZINC001242072203
C1=C(c2nnc(C3CC3)o2)CCC1    ZINC000306241301
Nc1ccc(C2=CCOCC2)nc1    ZINC000238636877
C/C=C(\C)c1cncc(C(N)=O)c1    ZINC001242758260
Cc1cnnc(C2=CCOCC2)c1    ZINC001242072635
Cc1cc(C2=CCOC2)cnc1N    ZINC001239486815
C/C=C(\C)c1ncccc1C(N)=O    ZINC001242755935
Cc1cncc(C2=CCCOC2)n1    ZINC001245157085
Cc1nccc(C2=CCCOC2)n1    ZINC001245157326
COc1cccnc1C1=CCNC1    ZINC000234936978
CCc1nccnc1C1=CCOC1    ZINC001239475114
Cn1c(=O)cccc1C1=CCNC1    ZINC001243112059
N#C/C(=C\[C@H]1CC=CCC1)C(N)=O    ZINC000005610724
C/C=C(\C)c1cccc(C(N)=O)n1    ZINC001242756887
Nc1ncccc1C1=CCOCC1    ZINC000118432828
Cc1cc(C2=CCOCC2)ncn1    ZINC001242072702
NCc1ccnc(C2=CCOC2)c1    ZINC001239471203
N#C/C(=C\[C@@H]1CC=CCC1)C(N)=O    ZINC000005610722
Cn1ccc(C2=CCNC2)cc1=O    ZINC000306265760
CCCc1nnc(C2=CC=CC2)o1    ZINC001254018881
C/C=C/C(=O)N1CC=C(C#N)CC1    ZINC000306433060
Cc1cnc(C2=CCOC2)nc1C    ZINC001239480376
Cc1ccc(C2=CCOCC2)nn1    ZINC001250518851
Cc1cncnc1C1=CCCOC1    ZINC001245154396
Cc1cnc(C2=CCOCC2)nc1    ZINC001250494638
C1=C(c2nc(C3CC3)no2)CCC1    ZINC000306496846
C/C=C\C(=O)N1CC=C(C#N)CC1    ZINC000308316272
Cc1nc(N)ccc1C1=CCOC1    ZINC001239490728
Cn1cc(C2=CCCC2)cnc1=O    ZINC001239788448
Cc1ccc(C2=CCOC2)nc1N    ZINC001239477363
CCc1cc(C2=CCOC2)ncn1    ZINC001239477308
CCc1ccc(C2=CCOC2)nn1    ZINC001239476647
Cn1cccc(C2=CCNC2)c1=O    ZINC001243112457
C/C=C(\C)c1ccc(C(N)=O)cn1    ZINC001242754879
Cc1cnc(C2=CCCOC2)nc1    ZINC001250497215
N#C/C(=C/[C@@H]1CC=CCC1)C(N)=O    ZINC000011613929
Cc1cnnc(C2=CCCOC2)c1    ZINC001245158598
CCc1ccnc(C2=CCOC2)n1    ZINC001239475598
Nc1cccnc1C1=CCOCC1    ZINC000141828755
Cc1nccnc1C1=CCCOC1    ZINC001245152991
Cn1cc(C2=CCNC2)ccc1=O    ZINC001243107945
COc1cccc(C2=CCNC2)n1    ZINC001243109288
COc1cncc(C2=CCNC2)c1    ZINC000126169677
C#CCCc1noc(/C(C)=C\C)n1    ZINC000307214618
C/C(=C\C=C\N)c1cncc(O)c1    ZINC001236581405
CCc1ncncc1C1=CCOC1    ZINC001239488842
Cc1cc(C)nc(C2=CCOC2)n1    ZINC001239470051
Cn1ncc(C2=CCCC2)cc1=O    ZINC001239787544
C/C=C(\C)c1cc(C(N)=O)ccn1    ZINC001242754999
Cc1cnc(C2=CCOCC2)cn1    ZINC001242073299
COc1ccnc(C2=CCCC2)n1    ZINC001239783406
Nc1cncc(C2=CCCOC2)c1    ZINC001245158545
Cc1nccnc1C1=CCOCC1    ZINC001242073036
Cn1cc(C2=CCCC2)ncc1=O    ZINC001239787793
COc1nccc(C2=CCCC2)n1    ZINC001239785314
COc1ccncc1C1=CCNC1    ZINC000307199322
C/C=C(\C)c1ncnc2c1COC2    ZINC001242758085
CCc1ncc(C2=CCOC2)cn1    ZINC001239482547
C/C=C(\C)c1cnccc1C(N)=O    ZINC001242758877
Cc1ncc(C2=CCOC2)c(C)n1    ZINC001239486822
CCc1cnc(C2=CCOC2)nc1    ZINC001239470532
COc1ccc(C2=CCNC2)nc1    ZINC000307688746
COc1cncc(C2=CCCC2)n1    ZINC001239785672
Cc1ncc(C2=CCCOC2)cn1    ZINC001245159733
Cc1cc(C2=CCCOC2)ncn1    ZINC001245153858
Nc1cccc(C2=CCOCC2)n1    ZINC000238627239
Nc1cccnc1C1=CCCOC1    ZINC001245159169
C/C=C(\C)c1ccnc(C(N)=O)c1    ZINC001242758692
Cc1ncncc1C1=CCOCC1    ZINC001242076288
N#CC1=CCN(C(=O)C2CC2)CC1    ZINC000307543615
Cc1cncc(C2=CCOCC2)n1    ZINC001242073194
COc1ncncc1C1=CCCC1    ZINC001239788503
Cn1nccc(C2=CCCC2)c1=O    ZINC001239789097
C/C(=C/C(=O)NN)c1ccccc1    ZINC000144963758
N#C/C(=C/[C@H]1CC=CCC1)C(N)=O    ZINC000011613928
Cc1c(N)ccnc1C1=CCOC1    ZINC001239476434
Nc1ccnc(C2=CCCOC2)c1    ZINC001245153091
COc1cncnc1C1=CCCC1    ZINC001239785062
CCc1nccc(C2=CCOC2)n1    ZINC001239476407
Nc1cc(C2=CCCOC2)ccn1    ZINC001245158704
COc1ncc(C2=CCCC2)cn1    ZINC001239787963
NCc1cccc(C2=CCOC2)n1    ZINC001239474749
Nc1cnccc1C1=CCOCC1    ZINC001242075473
Cc1ccnnc1C1=CCCOC1    ZINC001245157505
COc1ccnc(C2=CCNC2)c1    ZINC001243107892
C#CCCc1noc(/C(C)=C/C)n1    ZINC000388785626
Cc1nccc(C2=CCOCC2)n1    ZINC001242073323
Oc1ccc(C2=CCNCC2)cn1    ZINC000649443217
Cc1cc(C2=CCOC2)nnc1C    ZINC001239475288
C/C(=C\C=C\N)c1ccc(O)nc1    ZINC001242064774
Nc1cncc(C2=CCOCC2)c1    ZINC000142016039
C/C(=C\C=C\N)c1cccnc1O    ZINC001241112965
COc1cc(C2=CCCC2)ncn1    ZINC001239783432
N=c1cc[nH]cc1C1=CCOCC1    ZINC001242076506
COc1cnc(C2=CCCC2)nc1    ZINC001239784419
Nc1ccc(C2=CCOCC2)cn1    ZINC000165926487
Nc1ncccc1C1=CCCOC1    ZINC001245157254
COc1cnc(C2=CCCC2)cn1    ZINC001239785609
Cc1cc(C2=CCOC2)nc(C)n1    ZINC001239470834
Cc1c(F)cccc1C1=CCCC1    ZINC001239786626
Fc1ccccc1C1=CCCCC1    ZINC000115677503
Fc1cccc(C2=CCCCC2)c1    ZINC000196367258
Cc1ccc(F)cc1C1=CCCC1    ZINC001239785868
Cc1cccc(F)c1C1=CCCC1    ZINC001239788132
Cc1cccc(C2=CCCC2)c1F    ZINC001239786256
Cc1ccc(C2=CCCC2)cc1F    ZINC001250623067
C=Cc1ccc(F)cc1/C(C)=C/C    ZINC001242758689
Cc1ccc(F)c(C2=CCCC2)c1    ZINC001250627421
C=Cc1cc(F)ccc1/C(C)=C/C    ZINC001242759868
FCc1ccc(C2=CCCC2)cc1    ZINC001239786200
Fc1ccc(C2=CCCCC2)cc1    ZINC000001627060
Cc1cc(F)ccc1C1=CCCC1    ZINC000226122408
Cc1cc(F)cc(C2=CCCC2)c1    ZINC001239787626
Cc1ccc(C2=CCCC2)c(F)c1    ZINC000224123112
Cc1cc(C2=CCCC2)ccc1F    ZINC001239786963
C=Cc1cc(F)cc(/C(C)=C/C)c1    ZINC001242759819
C/C(=C\C=C\N)c1cnc(N)nc1    ZINC001243874163
Nc1cc(C2=CCCNC2)ncn1    ZINC001240652993
Nc1cnc(C2=CCNCC2)cn1    ZINC001240467450
Nc1cnc(C2=CCNCC2)nc1    ZINC001240466631
NCc1ncc(C2=CCNC2)cn1    ZINC001243111432
NCc1cc(C2=CCNC2)ncn1    ZINC001243108075
Nc1ccc(C2=CCNCC2)nn1    ZINC001240465638
Nc1nccc(C2=CCCNC2)n1    ZINC001240653279
CN1CCC=C(c2cnnnc2)C1    ZINC001241570809
Nc1cc(C2=CCNCC2)ncn1    ZINC001240466051
Nc1ncc(C2=CCCNC2)cn1    ZINC001240664442
Cc1nnc(C2=CCNC2)nc1C    ZINC001243107696
Nc1ncc(C2=CCNCC2)cn1    ZINC001240467100
CN1CC=C(c2cnnnc2)CC1    ZINC001241328197
c1nnncc1C1=CCCNCC1    ZINC001238944020
Nc1cnc(C2=CCCNC2)cn1    ZINC001240663946
Nc1cnc(C2=CCCNC2)nc1    ZINC001240664518
Nc1ccc(C2=CCCNC2)nn1    ZINC001240652860
Nc1nccc(C2=CCNCC2)n1    ZINC001240465965
CNc1ccnc(C2=CCNC2)n1    ZINC001243107904
C/C=C(\C)c1cc(OC)ccc1C    ZINC001242758209
C/C=C(\C)c1cccc(COC)c1    ZINC001242758565
C/C=C(\C)c1ccc(OCC)cc1    ZINC001250558448
C/C=C(\C)c1c(C)cccc1OC    ZINC001242759277
C/C=C(\C)c1cc(C)cc(OC)c1    ZINC001242758931
C/C=C(\C)c1ccc(C)c(OC)c1    ZINC001242759000
C/C=C(\C)c1ccc(COC)cc1    ZINC001242758432
C/C=C(\C)c1cccc(C)c1OC    ZINC001242760821
C/C=C(\C)c1ccccc1OCC    ZINC001242757215
C/C=C(\C)c1cccc(OC)c1C    ZINC001242759098
C/C=C(\C)c1ccccc1COC    ZINC001242758405
C/C=C(\C)c1cccc(OCC)c1    ZINC001242759044
C/C=C(\C)c1cc(C)ccc1OC    ZINC001242758924
C/C=C(\C)c1ccc(OC)c(C)c1    ZINC000222582413
CC1(C)CCC=C(c2ccoc2)C1    ZINC000725246375
C/C=C(\C)c1ccc(C)cc1OC    ZINC001242758154
C/C=C(\C)c1ccc(OC)cc1C    ZINC001242757404
C/C=C(\C)c1cc(N(C)C)ccn1    ZINC001242755470
CC(C)=CCN1CC=C(C#N)CC1    ZINC000306939492
C/C=C(\C)c1nccnc1CCC    ZINC001242757729
C/C=C(\C)c1nc(C)c(C)nc1C    ZINC001242757711
N#CC1=CCN(CCC2CC2)CC1    ZINC000307272478
C/C=C(\C)c1cc(CC)nc(C)n1    ZINC001242756749
C/C=C(\C)c1nccnc1C(C)C    ZINC001242757753
C/C=C(\C)c1ncc(C)cc1CN    ZINC001242756985
C/C=C(\C)c1ccc(N(C)C)nc1    ZINC001242758492
CC1(C)CCC=C(c2cnc[nH]2)C1    ZINC000725246405
N#CC1=CCN(CC2CCC2)CC1    ZINC000307582602
N#CC1=CCN(C2CCCC2)CC1    ZINC000259297773
C/C=C(\C)c1ncncc1C(C)C    ZINC001242757169
C/C=C(\C)c1nccc(C(C)C)n1    ZINC001242756400
CC(C)n1cc(C2=CCCC2)cn1    ZINC001239788002
C/C=C(\C)c1cccc(N(C)C)n1    ZINC001242755496
C/C=C(\C)c1cc(CCC)ncn1    ZINC001242756006
C/C=C(\C)c1ccc(CCC)nn1    ZINC001242755734
C/C=C(\C)c1cncc(N(C)C)c1    ZINC001242760282
CC1(C)CCC=C(c2cn[nH]c2)C1    ZINC000725246201
C/C=C(\C)c1ccc(N(C)C)cn1    ZINC001242756722
C/C=C(\C)c1nc(C)cc(CC)n1    ZINC001242757333
C/C=C(\C)c1ccc(C(C)C)nn1    ZINC001242755073
C/C=C(\C)c1cccnc1N(C)C    ZINC001242758424
C/C=C(\C)c1nc(C)nc(C)c1C    ZINC001242757534
C/C=C(\C)c1ncc(C(C)C)cn1    ZINC001242755016
C=C(CC)CN1CC=C(C#N)CC1    ZINC000307503911
C/C=C(\C)c1cnc(C(C)C)nc1    ZINC001242759848
C/C=C(\C)c1nnc(C)c(C)c1C    ZINC001242757897
C=CCCCN1CC=C(C#N)CC1    ZINC000308320210
C/C=C(\C)c1ncc(CCC)cn1    ZINC001242755365
C/C=C(\C)c1nccc(CCC)n1    ZINC001242756386
C=C(C)CCN1CC=C(C#N)CC1    ZINC000307179069
C/C=C(\C)c1ccc([C@H](C)N)nc1    ZINC001242759391
C/C=C(\C)c1cc(C(C)C)ncn1    ZINC001242755099
C/C=C(\C)c1ccnc(C(C)C)n1    ZINC001242756705
C/C=C(\C)c1cc(C)nc(CC)n1    ZINC001242756564
C/C=C(\C)c1ncncc1CCC    ZINC001242754886
C/C=C(\C)c1ccnc(N(C)C)c1    ZINC001242759367
Cc1cc(C2=CCCCC2)n(C)n1    ZINC001241716907
O=C=C1C=c2ccc(Cl)cc2=N1    ZINC000299803620
O=C1C=C(c2ccccn2)CS1    ZINC000000334584
CC(=O)/C(C#N)=C\c1cccs1    ZINC000033384943
CC(=O)/C(C#N)=C/c1cccs1    ZINC000000173017
CC(=O)/C(C#N)=C/c1ccsc1    ZINC000000173065
COC(=O)/C(C#N)=C\c1ccco1    ZINC000005248331
Cc1ccc(/C=C(\C#N)C(=O)O)o1    ZINC000022566452
N#C/C(=C\c1ccc[nH]1)C(N)=S    ZINC000014253592
N#C/C(=C/c1cc[nH]c1)C(N)=S    ZINC000000257923
N#C/C(=C/c1ccc[nH]1)C(N)=S    ZINC000012505069
CC1=NOC(=O)/C1=C/c1ccco1    ZINC000100104667
COC(=O)/C(C#N)=C/c1ccco1    ZINC000001578148
CC1=NOC(=O)/C1=C\c1ccco1    ZINC000037638497
Cc1ccc(/C=C(/C#N)C(=O)O)o1    ZINC000006846574
Cc1ccoc1/C=C(\C#N)C(=O)O    ZINC000388428524
Cc1ccoc1/C=C(/C#N)C(=O)O    ZINC000135278333
COC(=O)C1=CC=C2N=NN=C2C1    ZINC000071602906
Cn1nccc1/C=C(/C#N)C(=O)O    ZINC000160633618
Cn1ccc(/C=C(\C#N)C(=O)O)n1    ZINC000394777530
Cn1nccc1/C=C(\C#N)C(=O)O    ZINC000379299455
Cn1cc(/C=C(/C#N)C(=O)O)cn1    ZINC000206447844
Cn1cc(/C=C(\C#N)C(=O)O)cn1    ZINC000020074832
Cn1ccc(/C=C(/C#N)C(=O)O)n1    ZINC000307233422
c1ccc(C2=CCSCC2)nc1    ZINC001250515084
c1cc(C2=CCSCC2)ccn1    ZINC001250468474
c1cncc(C2=CCSCC2)c1    ZINC001250604506
Sc1ccccc1C1=CCNC1    ZINC001243108934
Sc1cccc(C2=CCNC2)c1    ZINC001243109914
Sc1ccc(C2=CCNC2)cc1    ZINC001243108756
Sc1ccc(C2=CCCC2)cn1    ZINC001239787350
COC(=O)/C=C(\C)c1cccnc1    ZINC000118526589
Cc1cc(C2=CCNC2)cc(=O)o1    ZINC001243112242
COc1cnccc1C1=CCOC1    ZINC001239482570
COc1ccc(C2=CCOC2)nc1    ZINC001239470674
COc1ccncc1C1=CCOC1    ZINC001239480783
COc1ncccc1C1=CCOC1    ZINC001250533411
Cn1cc(C2=CCOC2)ccc1=O    ZINC001239482093
O=c1occcc1C1=CCCNC1    ZINC001240669921
COC(=O)/C=C(/C)c1ccncc1    ZINC000094512658
COc1cncc(C2=CCOC2)c1    ZINC001239481206
CC1(C)O[C@@H]2C(C#N)=CC=C[C@@H]2O1    ZINC000033364615
COC(=O)/C=C(\C)c1ccncc1    ZINC000253388113
O=c1occcc1C1=CCNCC1    ZINC001240469152
Cn1c(=O)cccc1C1=CCOC1    ZINC001239486900
COC(=O)/C=C(\C)c1ccccn1    ZINC000253388107
COC(=O)/C=C(/C)c1cccnc1    ZINC000118526559
Cn1ccc(C2=CCOC2)cc1=O    ZINC001239480686
COc1cccnc1C1=CCOC1    ZINC001239475019
COc1cccc(C2=CCOC2)n1    ZINC001239475273
COc1ccc(C2=CCOC2)cn1    ZINC001250531471
C=CCOC(=O)/C(C#N)=C/C1CC1    ZINC000308330894
C/C(=C/c1cccc(N)c1)C(=O)O    ZINC000071774077
COc1cc(C2=CCOC2)ccn1    ZINC001250651184
C=CCOC(=O)/C(C#N)=C\C1CC1    ZINC000308330895
Cn1cccc(C2=CCOC2)c1=O    ZINC001239486121
COc1ccnc(C2=CCOC2)c1    ZINC001239470617
C/C=C(\C)c1cc(C(N)=O)ncn1    ZINC001242757798
Nc1ncc(C2=CCOCC2)cn1    ZINC001242075873
COc1cnc(C2=CCNC2)cn1    ZINC000575461249
Nc1ccc(C2=CCCOC2)nn1    ZINC001245159579
NCc1ncc(C2=CCOC2)cn1    ZINC001239481850
NCc1cc(C2=CCOC2)ncn1    ZINC001239474894
Cn1cc(C2=CCNC2)ncc1=O    ZINC001243109844
CNc1ccnc(C2=CCOC2)n1    ZINC001239475322
C/C=C(\C)c1cncc(C(N)=O)n1    ZINC001242754610
C/C=C(\C)c1nccc(C(N)=O)n1    ZINC001242755545
Nc1ncc(C2=CCCOC2)cn1    ZINC001245161381
COc1cnnc(C2=CCNC2)c1    ZINC001243108375
Nc1nccc(C2=CCOCC2)n1    ZINC001242074670
COc1cncnc1C1=CCNC1    ZINC001243108455
Nc1cc(C2=CCCOC2)ncn1    ZINC001245160099
COc1nccnc1C1=CCNC1    ZINC000167562260
Nc1cc(C2=CCOCC2)ncn1    ZINC001242074831
Nc1cnc(C2=CCOCC2)cn1    ZINC000584628528
Nc1ccc(C2=CCOCC2)nn1    ZINC001242074995
Nc1nccc(C2=CCCOC2)n1    ZINC001245156363
Cc1nnc(C2=CCOC2)nc1C    ZINC001239480252
Cn1cc(C2=CCNC2)cnc1=O    ZINC001243110251
COc1cc(C2=CCNC2)ncn1    ZINC001243108548
Cn1ncc(C2=CCNC2)cc1=O    ZINC001243108196
COc1ccc(C2=CCNC2)nn1    ZINC001243109393
O=c1cnc(C2=CCNCC2)c[nH]1    ZINC000669378968
COc1ccnc(C2=CCNC2)n1    ZINC001243108949
Cn1nccc(C2=CCNC2)c1=O    ZINC001243112356
COc1nccc(C2=CCNC2)n1    ZINC001243108428
Nc1cnc(C2=CCCOC2)nc1    ZINC001245161362
COc1cnc(C2=CCNC2)nc1    ZINC001243107837
C/C=C(\C)c1cnc(C(N)=O)nc1    ZINC001242758331
COc1ncncc1C1=CCNC1    ZINC001243112446
C/C=C(\C)c1cnc(C(N)=O)cn1    ZINC001242755047
C/C=C(\C)c1ccc(C(N)=O)nn1    ZINC001242755027
C/C=C(\C)c1nccnc1C(N)=O    ZINC001242755014
Cn1nc(C2=CCNC2)ccc1=O    ZINC001243108062
Nc1cnc(C2=CCOCC2)nc1    ZINC001242076979
COc1ncc(C2=CCNC2)cn1    ZINC000306473793
COc1cncc(C2=CCNC2)n1    ZINC001243107856
Nc1cnc(C2=CCCOC2)cn1    ZINC001245157036
Cc1ncc(F)cc1C1=CCCC1    ZINC001239789616
Cc1cc(C2=CCCC2)ncc1F    ZINC001239785317
Fc1ccc(C2=CCNCC2)cc1    ZINC000000394412
Cc1cccc(C2=CCNC2)c1F    ZINC001243109822
Nc1ccc(C2=CCCC2)cc1F    ZINC000306295357
Cc1cc(C2=CCCC2)cnc1F    ZINC001239787546
Fc1ncccc1C1=CCCCC1    ZINC000148778718
Cc1cc(C2=CCCC2)cc(F)n1    ZINC001239787660
Cc1c(F)cccc1C1=CCNC1    ZINC001243109905
Cc1cc(C2=CCNC2)ccc1F    ZINC000126147941
Nc1ccc(C2=CCCC2)c(F)c1    ZINC000307688641
Fc1cnccc1C1=CCCCC1    ZINC001241716718
Cc1nc(F)ccc1C1=CCCC1    ZINC001239787641
Cc1cnc(F)cc1C1=CCCC1    ZINC001239787812
Fc1ccc(C2=CCCCC2)cn1    ZINC001241716908
Nc1ccc(F)c(C2=CCCC2)c1    ZINC000306348652
Cc1ccnc(C2=CCCC2)c1F    ZINC001239786108
Cc1c(F)ccnc1C1=CCCC1    ZINC001239786546
Cc1ccc(F)cc1C1=CCNC1    ZINC000126153960
Cc1cnc(C2=CCCC2)c(F)c1    ZINC001239783480
Cc1nccc(C2=CCCC2)c1F    ZINC001239789053
Fc1cccc(C2=CCCCC2)n1    ZINC001241712726
FCc1ccc(C2=CCNC2)cc1    ZINC001243108197
Cc1ccc(F)c(C2=CCCC2)n1    ZINC001239785108
Fc1ccc(C2=CCCCC2)nc1    ZINC001241712353
Cc1c(F)cncc1C1=CCCC1    ZINC001239789807
Cc1cc(F)cc(C2=CCNC2)c1    ZINC000126162696
Cc1cnc(F)c(C2=CCCC2)c1    ZINC001239787688
Nc1ncc(C2=CCNCC2)nn1    ZINC000637795904
Fc1cncc(C2=CCCCC2)c1    ZINC001241717651
Cc1cc(C2=CCCC2)c(F)cn1    ZINC001239788154
Cc1cccc(F)c1C1=CCNC1    ZINC001243111411
Cc1ncc(C2=CCCC2)cc1F    ZINC001239788396
C/C(=C\C=C\N)c1ccccc1F    ZINC001239555444
Fc1cc(C2=CCCCC2)ccn1    ZINC001241717732
Cc1c(F)nccc1C1=CCCC1    ZINC001239788502
Fc1cccnc1C1=CCCCC1    ZINC001241713916
Cc1ccnc(F)c1C1=CCCC1    ZINC001239788160
Cc1ccc(C2=CCCC2)nc1F    ZINC001239784415
Cc1ccc(C2=CCCC2)c(F)n1    ZINC001239786991
Cc1cc(F)nc(C2=CCCC2)c1    ZINC001239785663
Fc1cccc(C2=CCNCC2)c1    ZINC000019811344
Cc1nc(C2=CCCC2)ccc1F    ZINC001250488715
Cc1cc(F)ncc1C1=CCCC1    ZINC001239787629
C/C(=C\C=C\N)c1cccc(F)c1    ZINC001239535678
Cc1cc(F)cnc1C1=CCCC1    ZINC001239785578
Fc1ccnc(C2=CCCCC2)c1    ZINC001241712835
Fc1ccccc1C1=CCNCC1    ZINC000019811363
Cc1ccc(C2=CCNC2)c(F)c1    ZINC000721268498
Fc1ccncc1C1=CCCCC1    ZINC001241717847
C/C(=C\C=C\N)c1ccc(F)cc1    ZINC001239474227
Cc1cc(F)ccc1C1=CCNC1    ZINC000126151346
C/C=C(\C)c1ccnc(OCC)c1    ZINC001242758945
C/C=C(\C)c1nc(C)ccc1OC    ZINC001242754560
C/C=C(\C)c1ncccc1OCC    ZINC001242757705
C/C=C(\C)c1ccc(C)nc1OC    ZINC001242757652
C/C=C(\C)c1cc(COC)ccn1    ZINC001242755086
C/C=C(\C)c1cc(OC)cnc1C    ZINC001242757618
C/C=C(\C)c1cnc(C)c(OC)c1    ZINC001242757834
C/C=C(\C)c1cccc(OCC)n1    ZINC001242755191
C/C=C(\C)c1cc(C)cn(C)c1=O    ZINC001242759863
CCN1CCC=C(c2ccco2)C1    ZINC000307521725
C/C=C(\C)c1ccc(COC)cn1    ZINC001242756865
C/C=C(\C)c1cnc(OC)cc1C    ZINC001242758786
C/C=C(\C)c1cc(C)nc(OC)c1    ZINC001242759559
C/C=C(\C)c1cncc(OCC)c1    ZINC001242757337
C/C=C(\C)c1ccc(=O)n(CC)c1    ZINC001242758175
C/C=C(\C)c1cccnc1OCC    ZINC001242759001
C/C=C(\C)c1ccc(OC)c(C)n1    ZINC001242759208
C/C=C(\C)c1ncc(C)cc1OC    ZINC001242757031
C/C=C(\C)c1ccc(OCC)cn1    ZINC001242755208
C/C=C(\C)c1cc(C)cnc1OC    ZINC001242757419
C/C(=C\C=C\N)c1cc(C)oc1C    ZINC001242403605
C/C=C(\C)c1ccc(OC)cc1N    ZINC001242760582
C/C=C(\C)c1cc(C)c(=O)n(C)c1    ZINC001242759721
C/C=C(\C)c1cnc(C)cc1OC    ZINC001242758132
C/C=C(\C)c1cccn(CC)c1=O    ZINC001242758422
C/C=C(\C)c1cc(OCC)ccn1    ZINC001242755157
C/C=C(\C)c1ccnc(OC)c1C    ZINC001242757784
C/C=C(\C)c1ccc(OCC)nc1    ZINC001242758262
C/C=C(\C)c1cc(C)c(OC)cn1    ZINC001242757550
C/C=C(\C)c1ncc(OC)cc1C    ZINC001242755182
C/C=C(\C)c1c(C)ccnc1OC    ZINC001242758724
C/C=C(\C)c1ccn(CC)c(=O)c1    ZINC001242760520
C/C=C(\C)c1cncc(OC)c1C    ZINC001242759124
C/C=C(\C)c1cnc(OC)c(C)c1    ZINC001242757735
C/C=C(\C)c1c(N)cccc1OC    ZINC001242757414
C/C=C(\C)c1cc(C)cc(OC)n1    ZINC001242755032
C/C=C(\C)c1ccc(OC)nc1C    ZINC001242759249
CC1(C)CCC=C(c2nc[nH]n2)C1    ZINC000725244955
CCn1nccc1/C(C)=C/C=C/N    ZINC001240699655
Cn1cncc1C1=CCN(C)CC1    ZINC001241317025
C/C=C(\C)c1cnc(N(C)C)nc1    ZINC001242757951
Cc1n[nH]c(C)c1C1=CCNCC1    ZINC000033487586
C/C=C(\C)c1cc(N(C)C)ncn1    ZINC001242756678
C/C(=C\C=C\N)c1c(C)n[nH]c1C    ZINC001240126135
C/C(=C\C=C\N)c1cc(C)nn1C    ZINC001240858094
Cn1ccc(C2=CCCN(C)C2)n1    ZINC000034596688
Cc1c(C2=CCNCC2)cnn1C    ZINC000649442917
Cc1cc(C2=CCNCC2)nn1C    ZINC000084333816
Cn1ccc(C2=CCCNCC2)n1    ZINC001238940955
Cc1cc(C2=CCNCC2)n(C)n1    ZINC000606253606
Cn1cnc(C2=CCN(C)CC2)c1    ZINC001241316807
C/C=C(\C)c1ccc(N(C)C)nn1    ZINC001242754877
C/C(=C\C=C\N)c1cnn(C)c1C    ZINC001240381375
Cn1ccc(C2=CCN(C)CC2)n1    ZINC001241316865
CCn1cc(/C(C)=C/C=C/N)cn1    ZINC001240649706
Cc1nn(C)cc1C1=CCNCC1    ZINC000306862458
Cc1ncc(C2=CCNCC2)n1C    ZINC000307640257
C/C=C(\C)c1ccnc(N(C)C)n1    ZINC001242756909
C/C=C(\C)c1nccnc1N(C)C    ZINC001242755515
Cn1cnc(C2=CCCNCC2)c1    ZINC001238940663
CC(C)n1cc(C2=CCNC2)cn1    ZINC001243109044
C/C(=C\C=C\N)c1cn(C)nc1C    ZINC001240302727
Cn1cncc1C1=CCCN(C)C1    ZINC001241568543
C/C=C(\C)c1cc(CNC)ncn1    ZINC001242755941
C/C=C(\C)c1cncc(N(C)C)n1    ZINC001242755160
C/C=C(\C)c1cnc(N(C)C)cn1    ZINC001242756407
Cn1cncc1C1=CCCNCC1    ZINC001238940491
C/C=C(\C)c1nccc(N(C)C)n1    ZINC001242755521
Cn1cnc(C2=CCCN(C)C2)c1    ZINC001241569346
Cc1cc(C2=CCCNC2)n(C)n1    ZINC000686743534
CCn1nccc1C1=CCNCC1    ZINC000069024083
N#CC(C#N)=Cc1ccc(Cl)o1    ZINC000001598424
N#C/C(=C\c1cccs1)C(N)=O    ZINC000000143907
N#C/C(=C/c1ccco1)C(N)=S    ZINC000000166765
N#C/C(=C/c1cccs1)C(N)=O    ZINC000000143908
N#C/C(=C\c1ccco1)C(N)=S    ZINC000000166763
N#C/C(=C\c1ccsc1)C(N)=O    ZINC000005949525
N#C/C(=C/c1ccsc1)C(N)=O    ZINC000006253021
C/C(=C/CS(C)(=O)=O)C(=O)O    ZINC000143145414
C/C(=C\CS(C)(=O)=O)C(=O)O    ZINC000143145208
Cc1coc(/C=C(\C#N)C(=O)O)n1    ZINC000514287211
Sc1ccc(C2=CCOC2)cc1    ZINC001239481787
Cn1ncc(/C=C(/C#N)C(=O)O)n1    ZINC000306323374
Cn1nncc1/C=C(/C#N)C(=O)O    ZINC000306557810
Sc1cccc(C2=CCOC2)c1    ZINC001239481837
Cn1cc(/C=C(\C#N)C(=O)O)nn1    ZINC000379409927
Cn1ncc(/C=C(\C#N)C(=O)O)n1    ZINC000379398800
Clc1ccc(C2=CCCC2)cc1    ZINC000113993679
Sc1ccccc1C1=CCOC1    ZINC001239482187
Cn1cc(/C=C(/C#N)C(=O)O)nn1    ZINC000306359729
Cn1nncc1/C=C(\C#N)C(=O)O    ZINC000394894740
ClCC1=CCCc2ccccc21    ZINC000095863023
Sc1ccc(C2=CCNC2)cn1    ZINC001243111802
c1cc(C2=CCSCC2)cnn1    ZINC001236368201
c1cnc(C2=CCSCC2)cn1    ZINC001250443418
Cc1cc(C2=CCOC2)cc(=O)o1    ZINC001239489349
O=C(O)/C(=C\c1ccccc1)CO    ZINC000040556421
O=c1occcc1C1=CCCOC1    ZINC001245160462
c1cnnc(C2=CCSCC2)c1    ZINC001236359880
c1cc(C2=CCSCC2)ncn1    ZINC001250492913
C/C(=C\c1ccc(O)cc1)C(=O)O    ZINC000008579256
S=c1ccc(C2=CCCC2)n[nH]1    ZINC000307540033
C=CC/C(=C\c1ccco1)C(=O)O    ZINC000005046600
O=c1occcc1C1=CCOCC1    ZINC001242077829
C/C(=C/c1ccc(O)cc1)C(=O)O    ZINC000001555320
c1ncc(C2=CCSCC2)cn1    ZINC001250598013
c1cnc(C2=CCSCC2)nc1    ZINC001250444283
COc1ncc(C2=CCOC2)cn1    ZINC001239480750
COc1cc(C2=CCOC2)ncn1    ZINC001239470612
Cn1ncc(C2=CCOC2)cc1=O    ZINC001239482325
COc1cncc(C2=CCOC2)n1    ZINC001239475182
COc1cncnc1C1=CCOC1    ZINC001239475063
Cn1nc(C2=CCOC2)ccc1=O    ZINC001239481405
COc1cnnc(C2=CCOC2)c1    ZINC001239469966
COc1cnc(C2=CCOC2)nc1    ZINC001239470156
Cn1cc(C2=CCOC2)cnc1=O    ZINC001239486348
Cn1nccc(C2=CCOC2)c1=O    ZINC001239488225
COc1ccc(C2=CCOC2)nn1    ZINC001239470736
COc1nccnc1C1=CCOC1    ZINC001239471173
Cn1cc(C2=CCOC2)ncc1=O    ZINC001239481834
COc1cnc(C2=CCOC2)cn1    ZINC001239474854
COc1ncncc1C1=CCOC1    ZINC001239486951
C/C=C(\C)c1ccc(C(=O)O)nn1    ZINC001242756826
COc1ccnc(C2=CCOC2)n1    ZINC001239470594
COc1nccc(C2=CCOC2)n1    ZINC001239474967
C/C=C(\C)c1cncc(C(=O)O)n1    ZINC001242757159
FCc1ccc(C2=CCOC2)cc1    ZINC001239481061
Cc1ccc(C2=CCOC2)cc1F    ZINC001250623239
Cc1cc(C2=CCCCC2)cs1    ZINC000000984446
Cc1cccc(C2=CCOC2)c1F    ZINC001239482307
Fc1cccc(C2=CCOCC2)c1    ZINC000757565309
Fc1ccccc1C1=CCOCC1    ZINC001250563648
C/C=C(/C)C(=O)OCC(C)(F)F    ZINC000861225059
CC/C=C(\C)C(=O)OCC(F)F    ZINC000379326852
Cc1cccc(F)c1C1=CCOC1    ZINC001239487036
C/C=C(\C)c1ccc(CS)cc1    ZINC001242760023
C/C=C(\CC)C(=O)OCC(F)F    ZINC000388393052
C/C=C(/CC)C(=O)OCC(F)F    ZINC000388393051
Cc1c(F)cccc1C1=CCOC1    ZINC001239481807
Fc1cccc(C2=CCCOC2)c1    ZINC000725272333
C/C=C(\C)c1ccccc1SC    ZINC001242758923
Cc1ccc(F)cc1C1=CCOC1    ZINC001239482459
Cc1ccc(F)c(C2=CCOC2)c1    ZINC001250627117
Fc1ccc(C2=CCCOC2)cc1    ZINC000725272679
C/C=C(\C)c1cccc(CS)c1    ZINC001242760014
Cc1ccc(C2=CCOC2)c(F)c1    ZINC001239481262
Fc1ccc(C2=CCOCC2)cc1    ZINC000757566629
Cc1cc(F)ccc1C1=CCOC1    ZINC001239482106
Oc1ccc(F)cc1C1=CCCC1    ZINC000062701908
C/C=C(\C)c1cccc(SC)c1    ZINC001242758577
Fc1ccccc1C1=CCCOC1    ZINC001250564152
C/C=C(\C)C(=O)OCC(C)(F)F    ZINC000861225058
C/C=C(\C)c1ccccc1CS    ZINC001242760012
Cc1cc(C2=CCOC2)ccc1F    ZINC001239482294
CC/C=C(/C)C(=O)OCC(F)F    ZINC000379326854
Cc1cc(F)cc(C2=CCOC2)c1    ZINC001239481459
C/C=C(\C)c1ccc(SC)cc1    ZINC001242757829
Fc1cccc(C2=CCNCC2)n1    ZINC000146009017
Fc1cnccc1C1=CCCNC1    ZINC000307450001
Fc1nccc(C2=CCCCC2)n1    ZINC001241715518
C/C(=C\C=C\N)c1ccc(F)cn1    ZINC001241807216
Cc1ccnc(C2=CCNC2)c1F    ZINC001243107511
Cc1c(F)cncc1C1=CCNC1    ZINC001243112022
Cc1cc(F)ncc1C1=CCNC1    ZINC001243109065
Cc1cc(C2=CCNC2)cnc1F    ZINC001243107509
Cc1cnc(F)c(C2=CCNC2)c1    ZINC001243109106
Fc1ncc(C2=CCCCC2)cn1    ZINC001241716589
Fc1ccncc1C1=CCNCC1    ZINC001240467498
Fc1cc(C2=CCNCC2)ccn1    ZINC001240468685
Fc1cccnc1C1=CCCNC1    ZINC001240646535
Fc1ccc(C2=CCCNC2)nc1    ZINC001240646537
Nc1nccc(F)c1C1=CCCC1    ZINC001239787515
Cc1c(F)nccc1C1=CCNC1    ZINC001243110300
Fc1cncc(C2=CCNCC2)c1    ZINC000055232321
C/C(=C\C=C\N)c1ncccc1F    ZINC001241541234
Fc1cnccc1C1=CCNCC1    ZINC000157525322
Cc1ncc(F)c(C2=CCCC2)n1    ZINC001239785279
Cc1ncc(F)cc1C1=CCNC1    ZINC001243111532
Cc1ccnc(F)c1C1=CCNC1    ZINC001243111416
Cc1cc(F)cnc1C1=CCNC1    ZINC001243109162
Cc1ccc(C2=CCNC2)nc1F    ZINC001243109300
Cc1ncnc(C2=CCCC2)c1F    ZINC001239785006
Fc1ccc(C2=CCNCC2)cn1    ZINC000723872927
Nc1ccc(F)c(C2=CCNC2)c1    ZINC001243111913
Nc1ccc(C2=CCNC2)c(F)c1    ZINC001243112442
Nc1cnc(C2=CCCC2)c(F)c1    ZINC001239785822
Cc1cnc(C2=CCNC2)c(F)c1    ZINC001243108910
Fc1ccncc1C1=CCCNC1    ZINC001240665085
FCc1cnc(C2=CCCC2)nc1    ZINC001239787692
Cc1cc(C2=CCNC2)c(F)cn1    ZINC001243111653
Fc1ccnc(C2=CCCNC2)c1    ZINC001240650582
Fc1cccnc1C1=CCNCC1    ZINC000143717971
Fc1cccc(C2=CCCNC2)n1    ZINC001240646797
Fc1cnc(C2=CCCCC2)nc1    ZINC001250475475
Cc1c(F)ccnc1C1=CCNC1    ZINC001243110846
C/C(=C\C=C\N)c1cncc(F)c1    ZINC001240234608
Nc1cncc(F)c1C1=CCCC1    ZINC001239787773
Fc1cncnc1C1=CCCCC1    ZINC001241713767
Cc1cc(C2=CCNC2)ncc1F    ZINC001243107674
Cc1cc(C2=CCNC2)cc(F)n1    ZINC001243106812
Cc1nc(F)ccc1C1=CCNC1    ZINC001243107701
Cc1ccc(C2=CCNC2)c(F)n1    ZINC001243110991
Fc1ccnc(C2=CCNCC2)c1    ZINC001240465189
Fc1ccc(C2=CCNCC2)nc1    ZINC000118227524
Cc1cnc(F)cc1C1=CCNC1    ZINC001243106865
Cc1nc(C2=CCCC2)ncc1F    ZINC001239785206
Fc1cncc(C2=CCCNC2)c1    ZINC000306451799
Cc1ncc(C2=CCNC2)cc1F    ZINC001243110590
Fc1ccc(C2=CCCNC2)cn1    ZINC001240658316
Fc1cc(C2=CCCNC2)ccn1    ZINC001240659130
Fc1ccc(C2=CCCCC2)nn1    ZINC001241714374
Cc1nccc(C2=CCNC2)c1F    ZINC001243110100
Cc1cc(F)nc(C2=CCNC2)c1    ZINC001243110928
Fc1cnc(C2=CCCCC2)cn1    ZINC001241717429
Cc1ccc(F)c(C2=CCNC2)n1    ZINC001243108591
Nc1ccc(C2=CCNC2)cc1F    ZINC001243111419
C/C(=C\C=C\N)c1ccncc1F    ZINC001241226464
Nc1cc(C2=CCCC2)ncc1F    ZINC001239786217
C#CCCCOC(=O)C1=CCCC1    ZINC000308406105
C=CC1(OC(=O)C2=CCCC2)CC1    ZINC000893362269
CC#CCCOC(=O)C1=CCCC1    ZINC000393709162
C#CCOC(=O)C1=CC[C@@H](C)CC1    ZINC000835078259
CCOC(=O)C1=C[C@H]2C=C[C@H]1CC2    ZINC000197282154
CC#CCOC(=O)C1=CCCCC1    ZINC000306299006
C#CCOC(=O)C1=CC[C@H](C)CC1    ZINC000835078260
C#CCOC(=O)C1=CCCCCC1    ZINC000307620033
C#CCCOC(=O)C1=CCCCC1    ZINC000308423788
CCC#CCOC(=O)C1=CCCC1    ZINC000893838931
C/C=C(\C)c1nccnc1COC    ZINC001242754810
CC/C=C(\C)c1nnc(C2CC2)o1    ZINC000308376504
C/C=C(/C)c1nc([C@H]2C[C@H]2C)no1    ZINC000307677854
C/C=C(\C)c1nnc([C@@H]2C[C@H]2C)o1    ZINC000379358710
C/C=C(\C)c1ncc(COC)cn1    ZINC001242755448
C/C=C(\C)c1cnc(OCC)cn1    ZINC001242760527
C/C=C(\C)c1cn(CC)c(=O)cn1    ZINC001242760838
C/C=C(\C)c1nnc(C2CCC2)o1    ZINC000388826020
CC/C=C(\C)c1nc(C2CC2)no1    ZINC000308355251
C/C=C(\C)c1cnc(OC)nc1C    ZINC001242757369
C/C=C(\C)c1ncnc(OC)c1C    ZINC001242754570
CC(C)c1noc(C2=CCCC2)n1    ZINC000307582522
C/C=C(\C)c1c(C)ncnc1OC    ZINC001242759073
C/C=C(/C)c1nc(C2CCC2)no1    ZINC000306673087
C/C(=C\C=C\N)c1c(C)noc1C    ZINC001242106901
C=CCCc1noc(/C(C)=C/C)n1    ZINC000651358892
C=CCCc1noc(/C(C)=C\C)n1    ZINC000351130066
Cc1noc(C2=CC[C@H](C)CC2)n1    ZINC000335158112
C/C=C(\C)c1cc(COC)ncn1    ZINC001242755206
C/C=C(\C)c1cncc(OCC)n1    ZINC001242756331
CC/C=C(/C)c1nnc(C2CC2)o1    ZINC000306292517
Cc1noc(C2=CCCCCC2)n1    ZINC000306506372
C/C=C(\C)c1ccc(=O)n(CC)n1    ZINC001242759718
C/C=C(\C)c1cc(OCC)ncn1    ZINC001242755913
CC(C)n1cc(C2=CCOC2)cn1    ZINC001239480594
C/C=C(\C)c1ccnn(CC)c1=O    ZINC001242759578
C/C=C(\C)c1ccc(COC)nn1    ZINC001242757239
C/C=C(\C)c1nc(C)ncc1OC    ZINC001242756505
C/C=C(\C)c1nc(C2CCC2)no1    ZINC000308302920
C/C=C(\C)c1ccnc(OC)c1N    ZINC001242757895
C/C=C(/CC)c1nc(C2CC2)no1    ZINC000307740589
C/C=C(\C)c1nc(C)cc(OC)n1    ZINC001242754584
C/C=C(\C)c1nnc(OC)cc1C    ZINC001242756700
Cc1nnc(C2=CC[C@@H](C)CC2)o1    ZINC001118362094
C/C=C(\C)c1nnc([C@H]2C[C@@H]2C)o1    ZINC001256611417
C/C=C(\C)c1nccc(OCC)n1    ZINC001242755197
C/C=C(/C)c1nc([C@H]2C[C@@H]2C)no1    ZINC000307677851
CCc1noc(C2=CCCCC2)n1    ZINC000306509525
C/C=C(\C)c1cnn(CC)c(=O)c1    ZINC001242759234
C/C=C(\C)c1cc(C)c(OC)nn1    ZINC001242756339
Cc1nnc(C2=CC[C@H](C)CC2)o1    ZINC001118362095
C/C=C(\CC)c1nc(C2CC2)no1    ZINC000308292029
C/C=C(/C)c1nc([C@@H]2C[C@H]2C)no1    ZINC000307677849
Cc1cc(C2=CCCOC2)n(C)n1    ZINC001245157216
C/C=C(\C)c1cc(C)nc(OC)n1    ZINC001242756712
CCCC(=O)N1CC=C(C#N)CC1    ZINC000307313049
C/C=C(\C)c1ncnc(C)c1OC    ZINC001242757266
C/C=C(/C)c1nc([C@@H]2C[C@@H]2C)no1    ZINC000307677852
C/C=C(\C)c1cnc(OCC)nc1    ZINC001242758869
CCc1nnc(C2=CCCCC2)o1    ZINC001255056485
C/C=C(\C)c1nccnc1OCC    ZINC001242757808
CC(C)c1nnc(C2=CCCC2)o1    ZINC000306541119
C/C=C(/C)c1nnc(CC2CC2)o1    ZINC000307144037
Cc1cc(C2=CCOCC2)n(C)n1    ZINC001242074884
CC/C=C(/C)c1nc(C2CC2)no1    ZINC000306705223
C/C=C(\C)c1cc(OC)nc(C)n1    ZINC001242755048
C/C=C(\C)c1ccc(OCC)nn1    ZINC001242755201
CCCc1nnc(C2=CCCC2)o1    ZINC000307212089
C/C=C(\C)c1ncc(OCC)cn1    ZINC001242755251
Cc1noc(N)c1C1=CCCCC1    ZINC000020281857
Cc1noc(C)c1C1=CCNCC1    ZINC000649443292
C/C=C(\C)c1nccc(COC)n1    ZINC001242755405
C/C=C(\C)c1nnc([C@H]2C[C@H]2C)o1    ZINC001256611418
C/C=C(\C)c1ncc(OC)c(C)n1    ZINC001242756496
C/C=C(\C)c1nnc(CC2CC2)o1    ZINC000393552900
C/C=C(/CC)c1nnc(C2CC2)o1    ZINC000307322426
Cc1noc(C2=CC[C@@H](C)CC2)n1    ZINC000335158110
C/C=C(\C)c1ccnc(OCC)n1    ZINC001242757058
C/C=C(\C)c1nnc([C@@H]2C[C@@H]2C)o1    ZINC000379358711
CC(C)C(=O)N1CC=C(C#N)CC1    ZINC000306508964
C/C=C(/C)c1nnc(C2CCC2)o1    ZINC000307168523
C/C=C(\CC)c1nnc(C2CC2)o1    ZINC000308321783
C/C=C(\C)c1cc(C)c(C)cc1F    ZINC001242759554
C/C=C(\C)c1cc(C)c(F)c(C)c1    ZINC001242757758
C/C=C(\C)c1c(C)cc(F)cc1C    ZINC001242758575
C/C=C(\C)c1ccc(F)c(CC)c1    ZINC001242757458
C/C=C(\C)c1cc(C)cc(C)c1F    ZINC001242760073
C/C=C(\C)c1ccc(F)c(C)c1C    ZINC001242757953
C/C=C(\C)c1cc(CC)ccc1F    ZINC001242760541
Cc1nnc(C2=CCNCC2)n1C    ZINC000307668152
CC(C)CCN1CC=C(C#N)CC1    ZINC000259114045
CC[C@@H](C)CN1CC=C(C#N)CC1    ZINC000306386639
CCCCCN1CC=C(C#N)CC1    ZINC000259342886
CC[C@H](C)CN1CC=C(C#N)CC1    ZINC000306386638
CCC[C@H](C)N1CC=C(C#N)CC1    ZINC000307743855
CCC[C@@H](C)N1CC=C(C#N)CC1    ZINC000307743856
N#C/C(=C\C(=O)O)c1cccs1    ZINC000001398078
N#C/C(=C\c1ccsc1)C(=O)O    ZINC000002530024
N#C/C(=C/C(=O)O)c1cccs1    ZINC000033337052
N#C/C(=C/c1cccs1)C(=O)O    ZINC000000101215
N#C/C(=C\c1cccs1)C(=O)O    ZINC000000101212
N#C/C(=C/c1ccsc1)C(=O)O    ZINC000063110914
O=C1N=c2ccccc2=C[C@H]1Cl    ZINC000082192631
O=C1N=c2ccccc2=C[C@@H]1Cl    ZINC000082192634
Sc1ccc(C2=CCOC2)cn1    ZINC001239481737
c1nnncc1C1=CCSCC1    ZINC001236367668
N#CC(C#N)=Cc1ccc(C#N)cc1    ZINC000000068746
N#CC(C#N)=Cc1cccc(C#N)c1    ZINC000001625116
Sc1ccc(C2=CCNC2)nn1    ZINC001243110021
C/C=C(/C#N)c1ccc(F)cc1F    ZINC000082238049
C#CC(=O)N[C@@H]1CC=C(C(=O)O)C1    ZINC000575531864
C#CC(=O)N[C@H]1CC=C(C(=O)O)C1    ZINC000575531865
Cc1c(F)ccnc1C1=CCOC1    ZINC001239475304
Fc1ncccc1C1=CCOCC1    ZINC000143030029
Fc1ccnc(C2=CCCOC2)c1    ZINC001245152975
C/C(=C\C(N)=O)c1ccc(F)cc1    ZINC000308338098
Cc1cc(F)nc(C2=CCOC2)c1    ZINC001239480883
Fc1cnccc1C1=CCCOC1    ZINC001245159745
Fc1cc(C2=CCCOC2)ccn1    ZINC001245159106
Cc1cc(C2=CCOC2)cnc1F    ZINC001239482179
Fc1ccc(C2=CCCOC2)cn1    ZINC001245159681
Cc1cnc(F)cc1C1=CCOC1    ZINC001239482304
Cc1ccc(C2=CCOC2)c(F)n1    ZINC001239482202
Cc1cnc(F)c(C2=CCOC2)c1    ZINC001239481922
Cc1nc(F)ccc1C1=CCOC1    ZINC001239480563
Cc1cnc(C2=CCOC2)c(F)c1    ZINC001239470105
Fc1ncccc1C1=CCCOC1    ZINC000143774148
Cc1cc(C2=CCOC2)ncc1F    ZINC001239474736
Cc1ncc(C2=CCOC2)cc1F    ZINC001239481693
Cc1ccnc(C2=CCOC2)c1F    ZINC001239475203
Cc1nccc(C2=CCOC2)c1F    ZINC001239489740
Fc1ccncc1C1=CCCOC1    ZINC001245156934
Nc1ccc(C2=CCOC2)cc1F    ZINC001239481894
N#CC1=CCN(C(=O)C(N)=O)CC1    ZINC001330247027
Cc1cc(C2=CCOC2)cc(F)n1    ZINC001239481331
Fc1cccnc1C1=CCOCC1    ZINC001242072332
Cc1ccc(F)c(C2=CCOC2)n1    ZINC001239474700
Fc1cncc(C2=CCCOC2)c1    ZINC001245157132
Nc1ccc(F)c(C2=CCOC2)c1    ZINC001239490642
Fc1ccncc1C1=CCOCC1    ZINC001242076364
Cc1nc(C2=CCOC2)ccc1F    ZINC001250488464
Fc1ccc(C2=CCCOC2)nc1    ZINC001245153897
Cc1ccc(C2=CCOC2)nc1F    ZINC001239470677
Cc1c(F)cncc1C1=CCOC1    ZINC001239490286
Cc1cc(C2=CCOC2)c(F)cn1    ZINC001239485769
C/C(=C/C(N)=O)c1ccc(F)cc1    ZINC000307209359
Cc1cc(F)cnc1C1=CCOC1    ZINC001239475151
Cc1c(F)nccc1C1=CCOC1    ZINC001239485738
Fc1cccc(C2=CCOCC2)n1    ZINC001242072401
Fc1cnccc1C1=CCOCC1    ZINC001242074792
Fc1cccnc1C1=CCCOC1    ZINC001245153271
Fc1cncc(C2=CCOCC2)c1    ZINC001242076434
Fc1cc(C2=CCOCC2)ccn1    ZINC000169136382
Cc1ccnc(F)c1C1=CCOC1    ZINC001239485576
Fc1cccc(C2=CCCOC2)n1    ZINC001245153584
Cc1ncc(F)cc1C1=CCOC1    ZINC001239488827
Fc1ccc(C2=CCOCC2)nc1    ZINC001242073186
Fc1ccnc(C2=CCOCC2)c1    ZINC001242072959
Fc1ccc(C2=CCOCC2)cn1    ZINC001242076202
Nc1ccc(C2=CCOC2)c(F)c1    ZINC001239490686
Cc1cc(F)ncc1C1=CCOC1    ZINC001239482149
C/C=C(\C)c1ncccc1SC    ZINC001242756429
CN1CC=C(c2ccsc2)CC1    ZINC000028261241
NCc1cc(C2=CCCC2)cs1    ZINC000306452071
CN1CCC=C(c2ccsc2)C1    ZINC001250592642
C/C=C(\C)c1cccc(SC)n1    ZINC001242756823
Cc1cc(C2=CCNCC2)cs1    ZINC000083447147
C/C=C(\C)c1cc(SC)ccn1    ZINC001242756043
C/C=C(\C)c1ccc(SC)nc1    ZINC001242758466
Cc1sccc1C1=CCNCC1    ZINC000227851854
C/C=C(\C)c1ccc(SC)cn1    ZINC001242758693
C/C(=C\C=C\N)c1cscc1C    ZINC001241729757
Cc1ccsc1C1=CCNCC1    ZINC000059792012
C/C=C(\C)c1ccncc1SC    ZINC001242759574
Cc1cscc1C1=CCNCC1    ZINC000649443084
C/C=C(\C)c1cncc(SC)c1    ZINC001242758926
Cc1ccc(C2=CCNCC2)s1    ZINC000084006231
C/C(=C\C=C\N)c1ccsc1C    ZINC001240502699
Fc1cnc(C2=CCCNC2)cn1    ZINC001240665763
CCNC(=O)/C=C(\C)c1ccco1    ZINC000854143965
Nc1nccc(F)c1C1=CCNC1    ZINC001243108068
CC(C)OC(=O)/C(C#N)=C\C1CC1    ZINC000388832695
C/C(=C\C(=O)N(C)C)c1ccco1    ZINC000820760605
Nc1cnc(C2=CCNC2)c(F)c1    ZINC001243109650
FCc1cnc(C2=CCNC2)nc1    ZINC001243108107
Fc1ccc(C2=CCCNC2)nn1    ZINC001240651312
C[C@H]1CC=C(C(=O)OCC#N)CC1    ZINC000838344399
Nc1cncc(F)c1C1=CCNC1    ZINC001243110105
Fc1ccc(C2=CCNCC2)nn1    ZINC001240465190
Fc1cncnc1C1=CCNCC1    ZINC001240465732
Fc1nccc(C2=CCCNC2)n1    ZINC001240652641
Fc1ncc(C2=CCNCC2)cn1    ZINC001240468446
CC[C@H](C#N)OC(=O)C1=CCCC1    ZINC000388643678
CCNC(=O)/C=C(/C)c1ccco1    ZINC000854143966
CC[C@@H](C#N)OC(=O)C1=CCCC1    ZINC000388643679
Fc1cnc(C2=CCNCC2)cn1    ZINC001240467019
CCCOC(=O)/C(C#N)=C\C1CC1    ZINC000308230810
Cc1ncnc(C2=CCNC2)c1F    ZINC001243106928
Cc1nc(C2=CCNC2)ncc1F    ZINC001243108911
N#CCOC(=O)C1=CCCCCC1    ZINC000306173528
C/C=C(/C)C(=O)OCC1(C#N)CC1    ZINC000308318066
CCCOC(=O)/C(C#N)=C/C1CC1    ZINC000308230808
Nc1cc(C2=CCNC2)ncc1F    ZINC001243111354
Cc1ncc(F)c(C2=CCNC2)n1    ZINC001243108484
N#CCCCOC(=O)C1=CCCC1    ZINC000388368918
C/C=C(\C)C(=O)OCC1(C#N)CC1    ZINC000308318067
Fc1ncc(C2=CCCNC2)cn1    ZINC001240659150
C[C@@H]1CC=C(C(=O)OCC#N)CC1    ZINC000838344397
C[C@H](C#N)OC(=O)C1=CCCCC1    ZINC000307745899
Fc1cncnc1C1=CCCNC1    ZINC001240650548
C[C@@H](C#N)OC(=O)C1=CCCCC1    ZINC000307745900
C/C(=C/C(=O)N(C)C)c1ccco1    ZINC000820760606
C#CCOC(=O)C1=CCCN(C)C1    ZINC000025720839
Fc1nccc(C2=CCNCC2)n1    ZINC001240465624
CC(C)OC(=O)/C(C#N)=C/C1CC1    ZINC000388832697
OCc1coc(C2=CCNCC2)c1    ZINC000665175188
C/C=C(\C)c1cccc(CN)c1F    ZINC001242760326
C[C@H](C(N)=O)N1CC=C(C#N)CC1    ZINC000306463742
C/C=C(\C)c1cncc(F)c1CC    ZINC001242759111
C[C@@H](C(N)=O)N1CC=C(C#N)CC1    ZINC000306463744
CCNC(=O)N1CC=C(C#N)CC1    ZINC000307185188
CNCc1noc(C2=CCCC2)n1    ZINC000306625833
CNC(=O)CN1CC=C(C#N)CC1    ZINC000306630847
C/C=C(\C)c1cc(F)c(N)cc1C    ZINC001242759702
NCCc1noc(C2=CCCC2)n1    ZINC000306174989
NCc1noc(C2=CCCCC2)n1    ZINC000647159939
CN(C)C(=O)N1CC=C(C#N)CC1    ZINC000306286158
O=C1C=C(c2cccs2)C(=O)O1    ZINC000095696867
N#C/C(=C/c1cncs1)C(=O)O    ZINC000161404782
N#C/C(=C\c1nccs1)C(=O)O    ZINC000161404639
N#C/C(=C/c1nccs1)C(=O)O    ZINC000307922302
N#C/C(=C\c1cncs1)C(=O)O    ZINC000228129759
O=C1OCC/C1=C/c1ccsc1    ZINC000001715292
O=C1OCC/C1=C\c1ccsc1    ZINC000001715291
O=C1OCC/C1=C/c1cccs1    ZINC000001715288
O=C1OCC/C1=C\c1cccs1    ZINC000001715287
C/C(=C/C(=O)Cl)c1ccccc1    ZINC000115323039
C/C(=C\C(=O)Cl)c1ccccc1    ZINC000098213477
O=C(O)C1=CC2(C=C(C(=O)O)C2)C1    ZINC000217714178
Sc1ccc(C2=CCOC2)nn1    ZINC001239477551
C/C(=C\c1ccccc1F)C(=O)O    ZINC000011975991
C/C(=C/C(=O)O)c1cccc(F)c1    ZINC000071869472
C/C(=C\C(=O)O)c1cccc(F)c1    ZINC000020259915
C/C(=C\C(=O)O)c1ccc(F)cc1    ZINC000011628505
C/C(=C/c1ccc(F)cc1)C(=O)O    ZINC000005502675
C/C(=C/C(=O)O)c1ccccc1F    ZINC000040071221
C/C(=C\c1ccc(F)cc1)C(=O)O    ZINC000005808005
C/C(=C/C(=O)O)c1ccc(F)cc1    ZINC000040071220
C/C(=C\C(=O)O)c1ccccc1F    ZINC000020259906
C=Cc1ccc(C=C(C#N)C#N)cc1    ZINC000164001200
C/C=C(\C)c1ccc(SC)nn1    ZINC001242756843
C/C=C(\C)c1cncc(SC)n1    ZINC001242758088
Nc1csc(C2=CCNCC2)c1    ZINC000899322628
Fc1cnc(C2=CCOCC2)cn1    ZINC001242076709
Cc1ncc(F)c(C2=CCOC2)n1    ZINC001239475258
C/C=C(\C)c1ncc(SC)cn1    ZINC001242756321
C/C(=C\C=C\N)c1cnc(C)s1    ZINC001243378170
N#CC(C#N)=C/C=C/c1ccccc1    ZINC000001706717
Nc1cnc(C2=CCOC2)c(F)c1    ZINC001239476073
Fc1ccc(C2=CCOCC2)nn1    ZINC001242074230
Cc1nc(C2=CCOC2)ncc1F    ZINC001239474764
CN1CC=C(c2nccs2)CC1    ZINC000198745436
C/C=C(\C)c1cc(SC)ncn1    ZINC001242754607
c1csc(C2=CCCNCC2)n1    ZINC000220193986
Fc1ccc(C2=CCCOC2)nn1    ZINC001245155195
Nc1nccc(F)c1C1=CCOC1    ZINC001239481402
Fc1ncc(C2=CCCOC2)cn1    ZINC001245157285
Nc1cc(C2=CCOC2)ncc1F    ZINC001239475796
Cn1cncc1C1=CCSCC1    ZINC001236368325
Fc1cncnc1C1=CCOCC1    ZINC001242072637
Fc1nccc(C2=CCCOC2)n1    ZINC001245154525
Fc1nccc(C2=CCOCC2)n1    ZINC001242074320
C/C=C(\C)c1cnc(SC)cn1    ZINC001242758183
FCc1cnc(C2=CCOC2)nc1    ZINC001239481939
Cn1cnc(C2=CCSCC2)c1    ZINC001236367106
Fc1cnc(C2=CCCOC2)cn1    ZINC001245160520
Cc1ncnc(C2=CCOC2)c1F    ZINC001239474923
C/C=C(\C)c1ccnc(SC)n1    ZINC001242756619
Cc1cc(C2=CCNCC2)sn1    ZINC000306182884
Fc1ncc(C2=CCOCC2)cn1    ZINC001242075470
Cc1ncc(C2=CCNCC2)s1    ZINC000084335925
Fc1cnc(C2=CCOCC2)nc1    ZINC001250475635
N#CC(C#N)=C/C=C\c1ccccc1    ZINC000008612399
Nc1cncc(F)c1C1=CCOC1    ZINC001239481387
CN1CCC=C(c2nccs2)C1    ZINC000147393600
C/C=C(\C)c1nccc(SC)n1    ZINC001242755026
Fc1cnc(C2=CCCOC2)nc1    ZINC001250478098
Fc1cncnc1C1=CCCOC1    ZINC001245157383
Cc1cnc(C2=CCNCC2)s1    ZINC000084335928
C/C=C(\C)c1cnc(SC)nc1    ZINC001242758500
Cn1ccc(C2=CCSCC2)n1    ZINC001236367656
CCOC(=O)/C=C(/C)c1ccco1    ZINC000166667951
CCOC(=O)/C(C)=C\c1ccco1    ZINC000146949087
CCOC(=O)/C(C)=C/c1ccco1    ZINC000044200359
Fc1ccc(C2=CCCC2)cc1F    ZINC001250565007
CCOC(=O)/C=C(\C)c1ccco1    ZINC000038760863
Fc1ccc(C2=CCCC2)c(F)c1    ZINC000113659634
Fc1cc(F)cc(C2=CCCC2)c1    ZINC000165656800
Fc1cccc(C2=CCCC2)c1F    ZINC000078173407
Fc1cccc(F)c1C1=CCCC1    ZINC001239787859
Fc1ccc(F)c(C2=CCCC2)c1    ZINC001250574055
COC(=O)CN1CC=C(C#N)CC1    ZINC000306430689
C/C=C(/C)C(=O)OCc1cc[nH]n1    ZINC000837566164
C/C(=C\Cn1ccnc1C)C(=O)O    ZINC000084001762
COCC(=O)N1CC=C(C#N)CC1    ZINC000307727274
COCc1noc(C2=CCCC2)n1    ZINC000306393857
C[C@@H](C(=O)O)N1CC=C(C#N)CC1    ZINC000819896421
C/C=C(\C)C(=O)OCc1cn[nH]c1    ZINC000308299260
COCc1nnc(C2=CCCC2)o1    ZINC000307751851
N#CCCN[C@@H]1CC=C(C(=O)O)C1    ZINC001601068159
C/C=C(\C)c1cn(C)c(=O)nc1O    ZINC001242757304
C/C(=C/Cn1ccnc1C)C(=O)O    ZINC000214704286
C[C@H](O)C(=O)N1CC=C(C#N)CC1    ZINC000306454381
CCOC(=O)/C=C(/C)c1cc[nH]n1    ZINC000757192628
C[C@@H](O)C(=O)N1CC=C(C#N)CC1    ZINC000306429626
N#CCCN[C@H]1CC=C(C(=O)O)C1    ZINC001601068160
C/C=C(\C)C(=O)OCc1cc[nH]n1    ZINC000837566165
C[C@H](C(=O)O)N1CC=C(C#N)CC1    ZINC000819896417
N#CC1=CCN(CCC(=O)O)CC1    ZINC001611291389
COC(=O)/C=C(\C)c1cnn(C)c1    ZINC000252485495
C/C=C(/C)C(=O)OCc1cn[nH]c1    ZINC000308299258
CCc1nnc(C2=CCOCC2)o1    ZINC001325811892
COC(=O)/C=C(/C)c1cnn(C)c1    ZINC000133876297
C/C=C(\C)c1cccc(OC)c1F    ZINC001242758440
C/C=C(\C)c1ccc(OC)c(F)c1    ZINC000166835420
C/C=C(\C)c1cc(OC)ccc1F    ZINC001242758248
C/C=C(\C)c1cc(F)ccc1OC    ZINC001250622363
C/C=C(\C)c1ccc(F)c(OC)c1    ZINC001242758236
C/C=C(\C)c1cc(F)cc(OC)c1    ZINC001242757483
C/C=C(\C)c1ccc(F)cc1OC    ZINC001242758562
C/C=C(\C)c1cccc(F)c1OC    ZINC000204929242
C/C=C(\C)c1c(F)cccc1OC    ZINC001242757225
C/C=C(\C)c1ccc(OC)cc1F    ZINC001242758020
C/C=C(\C)c1nc(C)nc(C)c1F    ZINC001242758017
C/C=C(\C)c1ncc(F)c(CC)n1    ZINC001242757129
C/C=C(\C)c1nc(CC)ncc1F    ZINC001242757546
C/C=C(\C)c1ncnc(CC)c1F    ZINC001242755413
C=C(C)[C@H]1CC=C(C(=O)OC)CC1    ZINC000004976261
C=CC1(OC(=O)/C(=C\C)CC)CC1    ZINC000893364031
O=C(OCC1CCC1)C1=CCCC1    ZINC000308403302
C/C=C(\C)C(=O)OCC1=CCCC1    ZINC000308136533
C#CCC[C@@H](C)OC(=O)/C(C)=C/C    ZINC000839037784
O=C(OC1CCCC1)C1=CCCC1    ZINC000307684537
C/C=C(/C)C(=O)OCC1=CCCC1    ZINC000308136532
C=C(C)COC(=O)C1=CCCCC1    ZINC000388789517
C/C=C(\CC)C(=O)OCC#CCC    ZINC000893840345
C=CC1(OC(=O)/C(C)=C\CC)CC1    ZINC000893366912
C=CC1(OC(=O)/C(=C/C)CC)CC1    ZINC000893364030
CC#CCCOC(=O)/C(C)=C/CC    ZINC000308404334
C#CCCCOC(=O)/C(=C/C)CC    ZINC000308176110
C=CC1(OC(=O)/C(C)=C/CC)CC1    ZINC000893366911
CC#CCCOC(=O)/C(=C/C)CC    ZINC000308169328
C=CCCOC(=O)C1=CCCCC1    ZINC000308335666
C=CCCCOC(=O)C1=CCCC1    ZINC000308220331
O=C(OCCC1CC1)C1=CCCC1    ZINC000388242050
CCCCC#C/C=C(\C)C(=O)OC    ZINC000003091485
C=CCOC(=O)C1=CCCCCC1    ZINC000379394690
C/C=C(/CC)C(=O)OCC#CCC    ZINC000893840346
C=C/C=C/CCOC(=O)/C(C)=C\C    ZINC001353234479
CC1(C)[C@@H]2CC[C@@]1(C)C=C2C(=O)O    ZINC000026460520
C=C(C)CCOC(=O)C1=CCCC1    ZINC000388623311
C#CCC[C@H](C)OC(=O)/C(C)=C\C    ZINC000839037782
C=C/C=C/CCOC(=O)/C(C)=C/C    ZINC001353234509
C=CCOC(=O)C1=CC[C@H](C)CC1    ZINC000835081105
C=C(C)[C@@H]1CC=C(C(=O)OC)CC1    ZINC000004976264
C/C=C(/C)COC(=O)C1=CCCC1    ZINC000842847531
CC#CCCOC(=O)/C(C)=C\CC    ZINC000308404336
C#CCCCOC(=O)/C(C)=C/CC    ZINC000308368312
CC(C)=CCOC(=O)C1=CCCC1    ZINC000308273186
O=C(OCC1CC1)C1=CCCCC1    ZINC000388319914
C/C=C(\C)C(=O)O[C@@H]1C=CCCC1    ZINC000164484780
C=C/C=C\CCOC(=O)/C(C)=C/C    ZINC001353234508
C/C=C(/C)C(=O)O[C@H]1C=CCCC1    ZINC000306646695
C#CCC[C@@H](C)OC(=O)/C(C)=C\C    ZINC000839037781
C/C=C(/C)C(=O)O[C@@H]1C=CCCC1    ZINC000306646697
C#CCCCOC(=O)/C(=C\C)CC    ZINC000308176111
CC#CCCOC(=O)/C(=C\C)CC    ZINC000308169329
CCC#CCOC(=O)/C(C)=C\CC    ZINC000893839513
CCC#CCOC(=O)/C(C)=C/CC    ZINC000893839512
C/C=C\COC(=O)C1=CCCCC1    ZINC000308296373
C=C/C=C\CCOC(=O)/C(C)=C\C    ZINC001353234507
C/C=C/COC(=O)C1=CCCCC1    ZINC000308296374
C#CCC[C@H](C)OC(=O)/C(C)=C/C    ZINC000839037785
C=C(CC)COC(=O)C1=CCCC1    ZINC000379356390
C/C=C(\C)C(=O)O[C@H]1C=CCCC1    ZINC000164484649
C/C=C(\C)COC(=O)C1=CCCC1    ZINC000842847534
C#CCCCOC(=O)/C(C)=C\CC    ZINC000308368313
C=CCOC(=O)C1=CC[C@@H](C)CC1    ZINC000835081103
COC[C@H](C)N1CC=C(C#N)CC1    ZINC000306214464
C/C=C(\CC)c1nnc(C(C)C)o1    ZINC000308317732
C/C=C(\C)c1nnc([C@@H](C)CC)o1    ZINC000307345182
C/C=C(/C)c1nc(C(C)(C)C)no1    ZINC000306577198
CCOCCN1CC=C(C#N)CC1    ZINC000308312414
C/C=C(/C)c1nnc([C@@H](C)CC)o1    ZINC000308408049
C/C=C(/C)c1nnc(C(C)(C)C)o1    ZINC000307258895
CC/C=C(\C)c1nnc(CCC)o1    ZINC000308479473
C[C@@H](O)[C@H](C)N1CC=C(C#N)CC1    ZINC000306269488
C/C(=C/C(C)(C)C)c1nnc(C)o1    ZINC001329276467
CC[C@@H](CO)N1CC=C(C#N)CC1    ZINC000930141125
C/C=C(/CC)c1nnc(C(C)C)o1    ZINC000306543509
C[C@@H](O)[C@@H](C)N1CC=C(C#N)CC1    ZINC000306269492
CC[C@H](O)CN1CC=C(C#N)CC1    ZINC000306223733
CC/C=C(/C)c1nnc(C(C)C)o1    ZINC000307297621
C[C@H](O)[C@H](C)N1CC=C(C#N)CC1    ZINC000306269490
C/C=C(\C)c1nnc(CC(C)C)o1    ZINC000308292660
C/C=C(/C)c1nc(CC(C)C)no1    ZINC000306706190
C[C@H]([C@H](C)O)N1CC=C(C#N)CC1    ZINC000306269486
C/C=C(\C)c1nnc([C@H](C)CC)o1    ZINC000307345188
CC/C=C(/C)c1nc(C(C)C)no1    ZINC000306170798
CO[C@H](C)CN1CC=C(C#N)CC1    ZINC000306499369
COCCCN1CC=C(C#N)CC1    ZINC000259350899
COC[C@@H](C)N1CC=C(C#N)CC1    ZINC000306214463
CC/C=C(\C)c1nnc(C(C)C)o1    ZINC000308370099
C/C=C(/C)c1nnc([C@H](C)CC)o1    ZINC000308408048
CO[C@@H](C)CN1CC=C(C#N)CC1    ZINC000306499370
C[C@H](O)CCN1CC=C(C#N)CC1    ZINC000822798021
C[C@@H](O)CCN1CC=C(C#N)CC1    ZINC000822798012
CC[C@H](CO)N1CC=C(C#N)CC1    ZINC000930141126
C/C=C(\C)c1nnc(C(C)(C)C)o1    ZINC000308288792
C/C=C(/C)c1nnc(CC(C)C)o1    ZINC000307281917
C/C(=C\C(C)(C)C)c1nnc(C)o1    ZINC001329276468
CC[C@@H](O)CN1CC=C(C#N)CC1    ZINC000306420122
N#C/C(=C/c1csnn1)C(=O)O    ZINC000306255719
N#C/C(=C\c1csnn1)C(=O)O    ZINC000379324302
Fc1cccc(F)c1C1=CCNC1    ZINC000126163963
Fc1ccc(F)c(C2=CCCC2)n1    ZINC001239789279
Fc1cc(F)nc(C2=CCCC2)c1    ZINC001239789106
C=CC(=O)N[C@H]1CC=C(C(=O)O)C1    ZINC000642860728
Fc1cnc(F)c(C2=CCCC2)c1    ZINC001239785806
C/C=C(\C)C(=O)OCc1ccon1    ZINC000379409416
C/C=C(/C)C(=O)OCc1ccon1    ZINC000379409415
Fc1ccc(C2=CCCC2)c(F)n1    ZINC001239788778
Cc1nsc(C2=CCNCC2)n1    ZINC000642820378
C=CC(=O)N[C@@H]1CC=C(C(=O)O)C1    ZINC000642860725
Fc1cnc(C2=CCCC2)c(F)c1    ZINC001239785634
N#C/C(=C\C1CC1)C(=O)OCCO    ZINC000379368143
Fc1cc(F)cc(C2=CCNC2)c1    ZINC000126165753
Fc1cc(C2=CCCC2)cc(F)n1    ZINC001239788151
Fc1cccc(C2=CCNC2)c1F    ZINC000126161062
C/C=C(/C)C(=O)OCc1ccno1    ZINC000308307177
Fc1ccnc(F)c1C1=CCCC1    ZINC001239789189
Fc1cc(C2=CCCC2)cnc1F    ZINC000575472146
N#C/C(=C/C1CC1)C(=O)OCCO    ZINC000379368144
Nc1csc(C2=CCNCC2)n1    ZINC000899324588
Cc1nnc(C2=CCNCC2)s1    ZINC000642826291
Fc1ccc(C2=CCNC2)c(F)c1    ZINC000126154231
Fc1nccc(C2=CCCC2)c1F    ZINC001239788434
C/C=C(\C)C(=O)OCc1ccno1    ZINC000308307179
C/C=C(\C)C(=O)OCc1nc[nH]n1    ZINC001327459550
C/C=C(\C)c1cc(F)cnc1OC    ZINC001242759258
C/C=C(\C)c1cnc(OC)c(F)c1    ZINC001242758909
C/C=C(\C)c1nc(F)ccc1OC    ZINC001242759230
C/C=C(\C)c1ccc(OC)c(F)n1    ZINC001242759323
C/C=C(\C)c1cc(F)ncc1OC    ZINC001242757848
C/C=C(\C)c1cc(OC)cnc1F    ZINC001242758455
C/C=C(\C)c1cnc(F)c(OC)c1    ZINC001242758462
C/C=C(\C)c1c(F)nccc1OC    ZINC001242759915
N#CC1=CCN(CC[N+](=O)[O-])CC1    ZINC000930140500
C/C=C(/C)C(=O)OCc1cnn[nH]1    ZINC000838901703
C/C=C(\C)c1ccc(OC)nc1F    ZINC001242760770
C/C=C(\C)c1cc(OC)ncc1F    ZINC001242758419
C/C=C(\C)c1ccnc(F)c1OC    ZINC001242758599
C/C=C(\C)c1nccc(OC)c1F    ZINC001242757566
C/C=C(\C)C(=O)OCc1cnn[nH]1    ZINC000838901706
C/C=C(\C)c1cc(OC)c(F)cn1    ZINC001242756138
C/C=C(/C)C(=O)OCc1nc[nH]n1    ZINC001327459549
C/C=C(\C)c1cc(F)c(=O)n(C)c1    ZINC001242760174
CC#CCN(C)C/C=C(\C)C(=O)O    ZINC001602949406
C/C(=C/CN1CC[C@@H]2C[C@H]21)C(=O)O    ZINC000707000153
CC/C=C(/C)C(=O)O[C@@H](C#N)CC    ZINC000379404978
C#C[C@@H](C)N(C)C/C=C(/C)C(=O)O    ZINC001602669741
C/C=C(\CC)C(=O)O[C@H](C#N)CC    ZINC000379385621
CC/C=C(\C)C(=O)O[C@@H](C#N)CC    ZINC000379404977
C=CCCN1CC=C(C(=O)O)CC1    ZINC001776174788
C=CCCN1CCC=C(C(=O)O)C1    ZINC001776174723
CC/C=C(/C)C(=O)O[C@H](C#N)CC    ZINC000379404980
CC/C=C(/C)C(=O)OCCCC#N    ZINC000379409202
COC(=O)C1=CC[C@@H]2CC[C@H]1N2C    ZINC000053223985
C/C(=C\CN1CC[C@@H]2C[C@@H]21)C(=O)O    ZINC000707000152
C/C=C(/CC)C(=O)O[C@H](C#N)CC    ZINC000379385620
C#C[C@@H](C)N(C)C/C=C(\C)C(=O)O    ZINC001602669740
COC(=O)C1=CC[C@H]2CC[C@H]1N2C    ZINC000100805490
C/C=C(/CC)C(=O)OCCCC#N    ZINC000308173555
C=C(C)CN1CC=C(C(=O)O)CC1    ZINC001776139794
C#CCN(CC)C/C=C(/C)C(=O)O    ZINC000382489238
CC/C=C(\C)C(=O)OCCCC#N    ZINC000379409201
CC/C=C(\C)C(=O)O[C@H](C#N)CC    ZINC000379404979
C/C=C(/C)C(=O)OCCCCC#N    ZINC000308306723
C#CCN(CC)C/C=C(\C)C(=O)O    ZINC000382489237
C#C[C@H](C)N(C)C/C=C(/C)C(=O)O    ZINC001602669743
C/C(=C\CN1CC[C@@H]2C[C@H]21)C(=O)O    ZINC000707000151
C/C(=C/CN1CC[C@@H]2C[C@@H]21)C(=O)O    ZINC000707000150
C/C=C(\CC)C(=O)OCCCC#N    ZINC000308173556
C#C[C@H](C)N(C)C/C=C(\C)C(=O)O    ZINC001602669742
CC#CCN(C)C/C=C(/C)C(=O)O    ZINC001602949408
C/C(=C/CN1CC=CCC1)C(=O)O    ZINC000307222236
C/C=C(\C)C(=O)OCCCCC#N    ZINC000308306726
C/C(=C\CN1CC=CCC1)C(=O)O    ZINC000382488973
C/C=C(\CC)C(=O)O[C@@H](C#N)CC    ZINC000379385623
C/C=C(/CC)C(=O)O[C@@H](C#N)CC    ZINC000379385622
C/C=C(\C)c1nnc(CN(C)C)o1    ZINC000388770388
CC/C=C(/C)c1nc(CCN)no1    ZINC000379646399
CC/C=C(\C)c1nc(CCN)no1    ZINC000379646400
C/C=C(/C)c1nnc(CN(C)C)o1    ZINC000306938504
O=C(O)C(=Cc1ccco1)C(=O)O    ZINC000000276166
c1cc(C2=CCSCC2)cs1    ZINC001250592906
Fc1ccc(C2=CCOC2)c(F)c1    ZINC001239486032
Fc1ccc(C2=CCOC2)cc1F    ZINC001250566441
Fc1cccc(F)c1C1=CCOC1    ZINC001239480417
Fc1cc(F)cc(C2=CCOC2)c1    ZINC001239482192
Fc1cccc(C2=CCOC2)c1F    ZINC001239480646
Fc1ccc(F)c(C2=CCOC2)c1    ZINC001250573770
CCOC(=O)/C(C)=C\C(F)(F)F    ZINC000033364675
CCOC(=O)/C(C)=C/C(F)(F)F    ZINC000002556473
C/C(C=C(C#N)C#N)=C/C(C#N)=C=N    ZINC000136403064
C=C(Cl)CN1CC=C(C#N)CC1    ZINC000839531202
C/C=C(\C(=O)OCC)C(F)(F)F    ZINC000147160521
N#CC1=CCN(C/C=C\Cl)CC1    ZINC000308172452
C/C=C(\C)c1ccc(S)cc1F    ZINC001242757624
N#CC1=CCN(C/C=C/Cl)CC1    ZINC000306448819
C/C=C(/C(=O)OCC)C(F)(F)F    ZINC000146272085
C/C=C(\C)c1cc(F)ccc1S    ZINC001242759751
C/C(C=C(C#N)C#N)=C\C(C#N)C#N    ZINC000004510837
C/C=C(\C)c1ccc(S)c(F)c1    ZINC001242760047
N#Cc1nc(C2=CCC=C2)[nH]c1C#N    ZINC000098074343
Fc1cnc(F)c(C2=CCNC2)c1    ZINC001243109608
Fc1ccc(C2=CCNC2)c(F)n1    ZINC001243110907
Fc1ccc(F)c(C2=CCNC2)n1    ZINC001243111994
Fc1cnc(C2=CCNC2)c(F)c1    ZINC001243109922
Fc1cc(C2=CCNC2)cc(F)n1    ZINC001243111699
Fc1cc(C2=CCNC2)cnc1F    ZINC001243108111
Fc1nccc(C2=CCNC2)c1F    ZINC001243111349
C/C(=C/CNC(=O)CC#N)C(=O)O    ZINC001588964316
Fc1ncc(C2=CCCC2)c(F)n1    ZINC001239789453
C/C=C(/C)c1nc(CC(=O)O)no1    ZINC001589417354
Fc1cc(F)nc(C2=CCNC2)c1    ZINC001243112230
Fc1ccnc(F)c1C1=CCNC1    ZINC001243112458
C/C=C(\C)c1nc(CC(=O)O)no1    ZINC001589417353
C/C(=C\CNC(=O)CC#N)C(=O)O    ZINC001588964317
C/C=C(/C)C(=O)OCc1nn[nH]n1    ZINC001348851055
CCc1ccc(C=C(C#N)C#N)cc1    ZINC000004070489
Cc1ccc(C=C(C#N)C#N)c(C)c1    ZINC000000042428
C1=CNc2c(ccc3c2NC=CC=3)=C1    ZINC000003199962
Cc1ccc(C=C(C#N)C#N)cc1C    ZINC000000101938
Cc1ccc(C)c(C=C(C#N)C#N)c1    ZINC000002843498
Cc1cccc(C=C(C#N)C#N)c1C    ZINC000306225861
C/C=C(\C)c1cc(C#N)cc(C#N)c1    ZINC001242758171
C/C=C(\C)c1ccc(C#N)cc1C#N    ZINC001242757340
C/C(=C\Cn1nnnc1C)C(=O)O    ZINC000825793697
Cc1cc(C)cc(C=C(C#N)C#N)c1    ZINC000016268998
C/C(=C/Cn1nnnc1C)C(=O)O    ZINC000825793698
C/C=C(\C)C(=O)OCc1nn[nH]n1    ZINC001348851054
C1=CCC(c2nc3ccccc3[nH]2)=C1    ZINC000098074342
C/C=C(\C)c1nc(OC)ncc1F    ZINC001242755079
C/C=C(\C)c1cc(F)c(C)c(F)c1    ZINC001242759143
C/C=C(\C)c1ccc(C(F)F)cc1    ZINC001242758929
O=C(O[C@@H]1CCOC1)C1=CCCC1    ZINC000306359656
C/C=C(\C)c1cc(C)c(F)c(F)c1    ZINC001242758456
C/C=C(\C)C(=O)OC(=O)/C(C)=C\C    ZINC000100009110
C/C=C(/C)C(=O)OCC#CCOC    ZINC000379384650
C/C=C(\C)c1ncc(F)c(OC)n1    ZINC001242755498
C/C=C(\C)c1ccc(F)c(C)c1F    ZINC001242759343
C/C=C(\C)c1cc(F)c(C)cc1F    ZINC001242757813
C/C=C(\C)c1cc(F)c(F)cc1C    ZINC001242758755
C/C=C(\C)c1cc(C)c(F)cc1F    ZINC001242757933
CC(=O)COC(=O)C1=CCCCC1    ZINC000308148456
CC(=O)[C@H](C)OC(=O)C1=CCCC1    ZINC000379411717
C#CCOCCOC(=O)/C(C)=C\C    ZINC000308305284
O=C(O[C@H]1CCOC1)C1=CCCC1    ZINC000306359666
C/C=C(\C)c1cccc(C(F)F)c1    ZINC001242757756
C/C=C(\C)c1ccc(F)c(F)c1C    ZINC000224781075
C/C=C(\C)C(=O)OC(=O)/C(C)=C/C    ZINC000059727325
CCC(=O)COC(=O)C1=CCCC1    ZINC000308315281
C#CCOCCOC(=O)/C(C)=C/C    ZINC000308305285
C/C=C(\C)C(=O)OCC#CCOC    ZINC000379384649
C/C=C(/C)C(=O)OC(=O)/C(C)=C\C    ZINC000100009111
CC(=O)[C@@H](C)OC(=O)C1=CCCC1    ZINC000379411716
COC(=O)C1=CC(C)(C)CCC1=O    ZINC000043199259
O=C(OCC1COC1)C1=CCCC1    ZINC001123368188
C/C=C(\C)c1ccccc1C(F)F    ZINC001242758714
C/C=C(\C)c1c(F)ccc(F)c1C    ZINC001242760068
CC/C=C(/C)c1nnc(COC)o1    ZINC000379414168
C/C=C(/CC)c1nc(COC)no1    ZINC000388804249
C/C=C(/C)c1nnc(COCC)o1    ZINC000308303610
C1=Cc2cccc(C3=CCCC3)c2C1    ZINC001239788473
C1=Cc2ccc(C3=CCCC3)cc2C1    ZINC001239788427
CC/C=C(/C)c1nc(COC)no1    ZINC000349602997
CCN(CC#N)C/C=C(/C)C(=O)O    ZINC000829619244
CCN(CC#N)C/C=C(\C)C(=O)O    ZINC000829619243
N#CC1=CCN(C[C@H](O)CO)CC1    ZINC000306332331
C/C=C(\C)c1cccc2ccccc21    ZINC000090162304
C/C=C(\CC)c1nc(COC)no1    ZINC000388804251
C/C=C(\CC)c1nnc(COC)o1    ZINC000308288768
C/C=C(\C)c1nnc(COCC)o1    ZINC000308303612
C1=Cc2cc(C3=CCCC3)ccc2C1    ZINC001239789188
C/C=C(\C)c1ccc2ccccc2c1    ZINC000141032138
C/C=C(/CC)c1nnc(COC)o1    ZINC000308288767
C/C(=C/CN(C)CCC#N)C(=O)O    ZINC000084002216
CC/C=C(\C)c1nc(COC)no1    ZINC000379411620
CC/C=C(\C)c1nnc(COC)o1    ZINC000379414169
C/C(=C\CN(C)CCC#N)C(=O)O    ZINC000214715568
N#CC1=CCN(CCCCF)CC1    ZINC000388321610
C=C(C)CCOC(=O)/C(C)=C\CC    ZINC000308394601
CC/C=C(/C)C(=O)OCC1CCC1    ZINC000388623829
C=C(CC)COC(=O)/C(=C/C)CC    ZINC000379354729
CC/C=C(\C)C(=O)OC1CCCC1    ZINC000059819372
C/C=C(/C)C(=O)O[C@@H]1CC[C@@H](C)C1    ZINC000307297737
CCCOC(=O)C1=CCCCCC1    ZINC000308216945
C=CCCCOC(=O)/C(=C/C)CC    ZINC000308180441
C/C=C(/CC)C(=O)OC1CCCC1    ZINC000388802311
CC(C)OC(=O)C1=CC[C@H](C)CC1    ZINC000835099988
C/C(=C/C1CCC(C)CC1)C(=O)O    ZINC000086722246
C/C=C(\C)C(=O)OCC1CC(C)C1    ZINC000851463445
CC(C)COC(=O)C1=CCCCC1    ZINC000140266127
C/C=C(/C)C(=O)OC1CCCCC1    ZINC000113601533
C/C=C(/CC)C(=O)OCC=C(C)C    ZINC000308199058
C=CCCCOC(=O)/C(=C\C)CC    ZINC000308180443
CC/C=C(\C)C(=O)OCC=C(C)C    ZINC000393705736
CC/C=C(/C)C(=O)OCC=C(C)C    ZINC000393705735
C/C=C(/CC)C(=O)O[C@H](C)C1CC1    ZINC000379413379
C/C=C(/C)C(=O)O[C@H](C)C1CCC1    ZINC000379364275
C=CC(C)(C)COC(=O)/C(C)=C\C    ZINC000835724477
CCCOC(=O)C1=CC[C@H](C)CC1    ZINC000835079287
CCC[C@@H](C)OC(=O)C1=CCCC1    ZINC000388764917
C=CCCCOC(=O)/C(C)=C/CC    ZINC000308358223
C/C=C(/C)COC(=O)/C(C)=C\CC    ZINC000842849175
CC(C)(C)[C@H]1CC=C(C(=O)O)CC1    ZINC000000346138
C/C=C(\C)C(=O)OCCC=C(C)C    ZINC000849739074
C=CC(C)(C)COC(=O)/C(C)=C/C    ZINC000835724474
C/C=C(\CC)C(=O)O[C@H](C)C1CC1    ZINC000379413380
CCOC(=O)C1=C[C@H](C(C)C)CC1    ZINC000034408354
C/C=C(\C)C(=O)OCC/C=C\CC    ZINC000014438713
C/C=C(\CC)C(=O)OCCC1CC1    ZINC000388626391
C=C(CC)COC(=O)/C(=C\C)CC    ZINC000379354728
C/C=C(\C)C(=O)OCC1CCCC1    ZINC000308286120
C/C=C(\C)C(=O)OC1CCCCC1    ZINC000059284031
C/C(=C\C1CCC(C)CC1)C(=O)O    ZINC000115123375
CC(C)OC(=O)C1=CC[C@@H](C)CC1    ZINC000835099986
C/C=C(\C)COC(=O)/C(=C\C)CC    ZINC000842843591
CC/C=C(\C)C(=O)OCC1CCC1    ZINC000388623830
C=C(CC)COC(=O)/C(C)=C\CC    ZINC000308426688
C/C=C(\C)C(=O)O[C@@H]1CC[C@H](C)C1    ZINC000379384781
C=CCCCCOC(=O)/C(C)=C/C    ZINC000308304908
C/C=C(\C)C(=O)OCC/C=C/CC    ZINC000001843719
C/C=C(\CC)C(=O)OC/C(C)=C\C    ZINC000842843593
C/C=C(/C)C(=O)OCCC1CCC1    ZINC000388594422
CC[C@H](C)OC(=O)C1=CCCCC1    ZINC000379367961
C/C=C(\CC)C(=O)OCC=C(C)C    ZINC000308199056
C/C=C(/C)C(=O)OCCC=C(C)C    ZINC000849739075
C/C=C(/C)C(=O)OCC/C=C\CC    ZINC000025720442
C/C=C(\C)COC(=O)/C(C)=C\CC    ZINC000842849173
C/C=C(/CC)C(=O)OCCC1CC1    ZINC000388626390
CCOC(=O)C1=CCC(C)(C)CC1    ZINC000835089359
CC(C)OC(=O)C1=CCCCCC1    ZINC000306953413
CC/C=C(\C)C(=O)OCCC1CC1    ZINC000388819248
C/C=C(/C)COC(=O)/C(=C\C)CC    ZINC000842843588
CC(C)(C)[C@@H]1CC=C(C(=O)O)CC1    ZINC000000346137
CC/C=C(/C)C(=O)OC1CCCC1    ZINC000114275124
C/C=C(/CC)C(=O)OCC1CCC1    ZINC000379353552
C=C(CC)COC(=O)/C(C)=C/CC    ZINC000308426687
C=CCCCOC(=O)/C(C)=C\CC    ZINC000308358225
C=C(C)CCOC(=O)/C(C)=C/CC    ZINC000308394603
CC[C@@H](C)OC(=O)C1=CCCCC1    ZINC000379367960
C/C=C(/C)C(=O)OCC1CC(C)C1    ZINC000851463452
C/C=C(/C)C(=O)OCC1CCCC1    ZINC000308286119
CC[C@@H](C)COC(=O)C1=CCCC1    ZINC000379356735
C/C=C(\C)COC(=O)/C(=C/C)CC    ZINC000842843567
C=CCCCCOC(=O)/C(C)=C\C    ZINC000308304909
CCCOC(=O)C1=CC[C@@H](C)CC1    ZINC000835079286
C/C=C(\C)C(=O)O[C@H](C)C1CCC1    ZINC000379364277
CC/C=C(/C)C(=O)OCCC1CC1    ZINC000388819249
CCOC(=O)C1=C[C@@H](C(C)C)CC1    ZINC000034408355
CCCCCOC(=O)C1=CCCC1    ZINC000222216546
C/C=C(\C)C(=O)OCCC1CCC1    ZINC000388594423
C/C=C(\CC)C(=O)OCC1CCC1    ZINC000379353553
CC(C)CCOC(=O)C1=CCCC1    ZINC000308156705
C/C=C(\C)COC(=O)/C(C)=C/CC    ZINC000842849174
C/C=C(/C)C(=O)OCC/C=C/CC    ZINC000032131198
CC[C@H](C)COC(=O)C1=CCCC1    ZINC000379356736
CCC(CC)OC(=O)C1=CCCC1    ZINC000379366886
C/C=C(/C)COC(=O)/C(C)=C/CC    ZINC000842849176
CCC[C@H](C)OC(=O)C1=CCCC1    ZINC000388764918
C/C=C(\C)C(=O)O[C@@H]1CC[C@@H](C)C1    ZINC000379384780
CCCCOC(=O)C1=CCCCC1    ZINC000113547913
C/C=C(\CC)C(=O)OC1CCCC1    ZINC000388802312
C/C=C(/C)C(=O)O[C@@H]1CC[C@H](C)C1    ZINC000307297735
c1csc(C2=CCSCC2)n1    ZINC001236367873
Fc1cc(C2=CCOC2)cnc1F    ZINC001239480148
Fc1ccc(F)c(C2=CCOC2)n1    ZINC001239486794
Fc1nccc(C2=CCOC2)c1F    ZINC001239489692
Fc1cc(C2=CCOC2)cc(F)n1    ZINC001239486123
Fc1cnc(C2=CCOC2)c(F)c1    ZINC001239482090
Fc1ccnc(F)c1C1=CCOC1    ZINC001239490139
Fc1ccc(C2=CCOC2)c(F)n1    ZINC001239480612
Fc1cnc(F)c(C2=CCOC2)c1    ZINC001239480319
Fc1cc(F)nc(C2=CCOC2)c1    ZINC001239486713
Fc1ncc(C2=CCNC2)c(F)n1    ZINC001243111660
C=Cc1ccc2c(c1)C=C(C#N)CO2    ZINC001240830078
N#C/C(=C/C1CC1)C(=O)OCCF    ZINC000308411212
N#C/C(=C\C1CC1)C(=O)OCCF    ZINC000308411210
CN1C=CC(=CC=C(C#N)C#N)C=C1    ZINC000000493839
C1=CCC(c2nc3cccnc3[nH]2)=C1    ZINC000098074346
C/C=C(\C)c1ncc(C#N)cc1C#N    ZINC001242754566
N#CC(C#N)=Cc1cccn1C1CC1    ZINC001325240563
C/C=C(/C)C(=O)O[C@@H]1CNC(=O)C1    ZINC000307021323
C/C=C(/C)C(=O)O[C@H]1CCNC1=O    ZINC000306578027
C/C=C(\C)C(=O)O[C@@H]1CNC(=O)C1    ZINC000393558437
CNC(=O)COC(=O)C1=CCCC1    ZINC000308267132
C/C=C\C(=O)NC/C=C(/C)C(=O)O    ZINC000692471281
C[C@H](OC(=O)C1=CCCC1)C(N)=O    ZINC000308256028
C/C=C(\C)C(=O)O[C@H]1CCNC1=O    ZINC000308316431
C/C=C(\C)c1cc(C(F)F)ccn1    ZINC001242756975
O=C(O[C@H]1CNOC1)C1=CCCC1    ZINC000848060704
C/C=C/C(=O)NC/C=C(\C)C(=O)O    ZINC000692471279
CCC(=O)N[C@H]1CC=C(C(=O)O)C1    ZINC000642861674
C/C=C\C(=O)NC/C=C(\C)C(=O)O    ZINC000692471282
C[C@@H](OC(=O)C1=CCCC1)C(N)=O    ZINC000308256229
C/C=C(\C)c1ccc(C(F)F)nc1    ZINC001242758686
C/C=C(\C)C(=O)O[C@@H](C#N)COC    ZINC000308332387
C/C=C(\C)C(=O)O[C@H](C#N)COC    ZINC000308332391
CCC(=O)N[C@@H]1CC=C(C(=O)O)C1    ZINC000642861673
C/C=C(\C)c1cccnc1C(F)F    ZINC001242758775
C/C=C(\C)c1cncc(C(F)F)c1    ZINC001242759097
C/C=C(\C)c1ncccc1C(F)F    ZINC001242756471
NC(=O)COC(=O)C1=CCCCC1    ZINC000308419346
C/C=C(\C)c1ccnc(C(F)F)c1    ZINC001242759165
CCC(=O)N1CCC=C(C(=O)O)C1    ZINC000072226959
C/C=C/C(=O)NC/C=C(/C)C(=O)O    ZINC000692471280
C/C=C(\C)c1ccc(C(F)F)cn1    ZINC001242758187
C/C(=C\CNC(=O)C1CC1)C(=O)O    ZINC000692468389
C/C=C(/C)C(=O)O[C@@H](C#N)COC    ZINC000308332388
C/C(=C/CNC(=O)C1CC1)C(=O)O    ZINC000692468390
C/C=C(/C)C(=O)O[C@H](C#N)COC    ZINC000308332389
C/C=C(\C)c1cnc2ccccc2c1    ZINC000034750805
C/C=C(\C)c1ccc2cccnc2c1    ZINC001242757520
N#Cc1ccc(C2=CCCCC2)cc1    ZINC000079742698
Cc1cccc(C2=CCCC2)c1C#N    ZINC001239786714
C1=Cc2cccc(C3=CCNC3)c2C1    ZINC001243112036
C/C=C(\C)c1cccc2ncccc21    ZINC000222950483
C1=Cc2cc(C3=CCNC3)ccc2C1    ZINC001243112229
N#CCc1cccc(C2=CCCC2)c1    ZINC000260206132
C/C=C(\C)c1cncc2ccccc21    ZINC001242758944
C/C=C(\C)c1ccnc2ccccc21    ZINC001242757696
N#CCc1ccccc1C1=CCCC1    ZINC000260352664
C/C=C(\C)c1ccc2cnccc2c1    ZINC000202061819
CC#Cc1cncc(C2=CCCC2)c1    ZINC001239788539
c1cc2ccc(C3=CCCC3)cc2[nH]1    ZINC001239786178
N#Cc1ccccc1C1=CCCCC1    ZINC000039317977
C/C=C(\C)c1ccc2ccccc2n1    ZINC001242755767
C1=Cc2ccc(C3=CCNC3)cc2C1    ZINC001243112254
C#Cc1cccc(/C(C)=C/C=C/N)c1    ZINC001241920092
c1cc2cccc(C3=CCCC3)c2[nH]1    ZINC001239786464
C/C=C(\C)c1ccc2ncccc2c1    ZINC000202061090
C/C=C(\C)c1cccc2cnccc21    ZINC001242758716
N#Cc1cccc(C2=CCCCC2)c1    ZINC000113796558
N#C[C@@H]1CC=C(c2ccccc2)CC1    ZINC001250537030
C/C=C(\C)c1ccc2ccncc2c1    ZINC000202058193
C#Cc1ccc(/C(C)=C/C=C/N)cc1    ZINC001242295459
C/C=C(\C)c1cc2ccccc2cn1    ZINC001242754882
C/C=C(\C)c1cccc2cccnc21    ZINC001250640077
C/C=C(\C)c1nccc2ccccc21    ZINC001242755541
N#C[C@H]1CC=C(c2ccccc2)CC1    ZINC001250537033
c1cc2cc(C3=CCCC3)ccc2[nH]1    ZINC001250593441
c1cc2c(cccc2C2=CCCC2)[nH]1    ZINC001239785886
N#CCc1ccc(C2=CCCC2)cc1    ZINC000260035798
C/C=C(\C)c1cccc2ccncc21    ZINC001242758889
CCN(C/C=C(\C)C(=O)O)C1CC1    ZINC000214707196
C/C(=C/CN(C)CC1CC1)C(=O)O    ZINC000084002525
C/C(=C\CN1[C@H](C)C[C@H]1C)C(=O)O    ZINC001609497585
C/C(=C/CN1C[C@H](C)[C@H]1C)C(=O)O    ZINC000706908663
CCCCN[C@@H]1CC=C(C(=O)O)C1    ZINC001605282864
C/C=C(/C)C(=O)OCCN1CCC1    ZINC000861387554
C/C(=C\CN1C[C@H](C)[C@H]1C)C(=O)O    ZINC000706908665
C/C(=C\CN1CC[C@@H](C)C1)C(=O)O    ZINC000214645131
C/C(=C\CN1CCC[C@H]1C)C(=O)O    ZINC000214637955
CC(C)CN[C@H]1CC=C(C(=O)O)C1    ZINC000901731818
C/C(=C\CN(C)CC1CC1)C(=O)O    ZINC000214638373
C/C(=C\CN1[C@H](C)C[C@@H]1C)C(=O)O    ZINC001609497588
C/C(=C/CN1CC[C@@H](C)C1)C(=O)O    ZINC000084002535
C/C(=C/CN1CCCCC1)C(=O)O    ZINC000214723963
C/C(=C\CN(C)C1CCC1)C(=O)O    ZINC000388422367
C=C(C)CN(C)C/C=C(\C)C(=O)O    ZINC000382495195
C/C(=C\CN1CCC[C@@H]1C)C(=O)O    ZINC000214638009
C/C(=C/CN(C)C1CCC1)C(=O)O    ZINC000135390064
CCCCN[C@H]1CC=C(C(=O)O)C1    ZINC001605282865
C/C=C(\C)C(=O)OCCN1CCC1    ZINC000861387555
C/C(=C/CN1[C@H](C)C[C@H]1C)C(=O)O    ZINC001609497586
C/C(=C/CN1CCC[C@@H]1C)C(=O)O    ZINC000084002514
C/C(=C\CN1CC[C@H](C)C1)C(=O)O    ZINC000214645185
C/C(=C/CN1[C@H](C)C[C@@H]1C)C(=O)O    ZINC001609497587
CC[C@H](C)N1CCC=C(C(=O)O)C1    ZINC001776694204
CC[C@@H](C)N1CCC=C(C(=O)O)C1    ZINC001776694203
CCN(C/C=C(/C)C(=O)O)C1CC1    ZINC000084002276
C/C(=C/CN1CC[C@H](C)C1)C(=O)O    ZINC000084002537
C/C(=C\CN1CCCCC1)C(=O)O    ZINC000084002182
C/C(=C/CN1CCC[C@H]1C)C(=O)O    ZINC000084002512
CC(C)CN[C@@H]1CC=C(C(=O)O)C1    ZINC000901731817
C/C(=C\CN1C[C@H](C)[C@@H]1C)C(=O)O    ZINC000706908662
C/C(=C/CN1C[C@H](C)[C@@H]1C)C(=O)O    ZINC000706908664
C=C(C)CN(C)C/C=C(/C)C(=O)O    ZINC000382495194
Fc1ncc(C2=CCOC2)c(F)n1    ZINC001239490345
FC(F)(F)C1=CCc2ccccc21    ZINC000066329376
O=C1C=CC(=O)C(c2ccccc2)=C1    ZINC000000155902
O=C(OC1CSC1)C1=CCCC1    ZINC001516791249
COc1ccc(C=C(C#N)C#N)cc1    ZINC000000042475
CN1c2ccccc2/C(=C/C#N)C1=O    ZINC000003130266
COc1cccc(C=C(C#N)C#N)c1    ZINC000000069356
COc1ccccc1C=C(C#N)C#N    ZINC000000098073
COC(=O)COC(=O)C1=CCCC1    ZINC000308466495
C/C=C\C=C(C(=O)OC)C(=O)OC    ZINC000016929770
C/C(=C\COC(=O)C1CC1)C(=O)O    ZINC000825752239
C[C@H](OC(=O)C1=CCCC1)C(=O)O    ZINC000820166238
O=C(O)C1=CCCC2(C1)OCCO2    ZINC000082214846
O=C(O)COC(=O)C1=CCCCC1    ZINC001595102650
C[C@@H](OC(=O)C1=CCCC1)C(=O)O    ZINC000820166239
COC(=O)/C=C/C=C(\C)C(=O)OC    ZINC000004825540
CCOC(=O)C1=CC(C)(C)OC1=O    ZINC000005551621
O=C(O)/C=C(/C(=O)O)C1CCCC1    ZINC000031623639
C/C=C(\C)C(=O)O[C@H]1CCOC1=O    ZINC000379357636
C[C@]1(C(=O)O)CCCC=C1C(=O)O    ZINC000017287971
C/C=C(/C)C(=O)O[C@@H]1CCOC1=O    ZINC000306362284
C/C=C(\C)c1cnc(C#N)c(C#N)n1    ZINC001242756437
CCC1=CC=C(C(=O)O)[C@@H](O)[C@H]1O    ZINC000004262124
O=C(O)/C=C(\C(=O)O)C1CCCC1    ZINC000012410285
C[C@@]1(C(=O)O)CCCC=C1C(=O)O    ZINC000002048576
C/C=C(\C)C(=O)O[C@@H]1CCOC1=O    ZINC000379357635
C/C(=C/COC(=O)C1CC1)C(=O)O    ZINC000825752240
C/C=C/C=C(C(=O)OC)C(=O)OC    ZINC000001716679
COC(=O)C(=CC1CC1)C(=O)OC    ZINC000148441535
C[C@H](O)[C@H]1C=C([C@@H]2O[C@H]2C)C(=O)O1    ZINC000006066875
C/C=C(/C)C(=O)O[C@H]1CCOC1=O    ZINC000306362285
NCC(=O)N[C@H]1CC=C(C(=O)O)C1    ZINC000694968388
NCC(=O)N[C@@H]1CC=C(C(=O)O)C1    ZINC000694968392
C/C=C(\C)c1nccc(C(F)F)n1    ZINC001242756157
C/C=C(\C)c1nccnc1C(F)F    ZINC001242757210
C/C=C(\C)c1ncc(C(F)F)cn1    ZINC001242757341
C1=Cc2ccc(C3=CCOC3)cc2C1    ZINC001239486963
c1cc2c(cccc2C2=CCCC2)o1    ZINC001239788517
c1cc2cccc(C3=CCCC3)c2o1    ZINC001239787906
c1cc2cc(C3=CCCC3)ccc2o1    ZINC001239785846
C1=Cc2cc(C3=CCOC3)ccc2C1    ZINC001239485219
O=C1CC2=CCCCc3cccc1c32    ZINC000001701415
C1=Cc2cccc(C3=CCOC3)c2C1    ZINC001239485238
c1cc2ccc(C3=CCCC3)cc2o1    ZINC001239788119
C/C=C(\C)c1cccc2nccnc21    ZINC001242758733
N#C[C@@H]1CC=C(c2ccncc2)CC1    ZINC001250468698
C/C=C(\C)c1cccc2ncncc21    ZINC001242758243
c1nc2ccc(C3=CCCC3)cc2[nH]1    ZINC001239786746
Cc1c(C#N)ccnc1C1=CCCC1    ZINC001239786083
Cc1cc(C#N)cnc1C1=CCCC1    ZINC001239784264
C/C=C(\C)c1nncc2ccccc21    ZINC001242755146
C/C=C(\C)c1ccc2nnccc2c1    ZINC001242759096
N#Cc1ccc(C2=CCCCC2)nc1    ZINC001250460965
N#Cc1cnccc1C1=CCCCC1    ZINC001241717688
C/C(=C\C=C\N)c1ccc(C#N)cc1    ZINC001245496103
c1cc2cccc(C3=CCNC3)c2[nH]1    ZINC001243109554
N#C[C@H]1CC=C(c2ccccn2)CC1    ZINC001250513437
N#CCc1cc(C2=CCCC2)ccn1    ZINC001239789793
C/C=C(\C)c1cncc2cccnc21    ZINC001242759002
N#CCc1ccccc1C1=CCNC1    ZINC001243111439
c1ncn2cccc(C3=CCCC3)c12    ZINC001239789561
Cc1ccnc(C#N)c1C1=CCCC1    ZINC001239789329
Cc1ccc(C#N)nc1C1=CCCC1    ZINC001239785284
Cc1cccc(C2=CCNC2)c1C#N    ZINC001243110953
N#CCc1cccnc1C1=CCCC1    ZINC001239786072
C[C@]12CC=C(C#N)[C@@]1(C)CC=C2C#N    ZINC000004321551
c1cn2cc(C3=CCCC3)ccc2n1    ZINC001239786646
N#Cc1ccnc(C2=CCCCC2)c1    ZINC000038973629
c1cc2ccc(C3=CCCC3)nc2[nH]1    ZINC001239785594
Cc1nccc(C2=CCCC2)c1C#N    ZINC001239789290
C/C=C(\C)c1ccc2nccnc2c1    ZINC001242758942
Cc1ccnc(C2=CCCC2)c1C#N    ZINC001239783949
c1cn2ccc(C3=CCCC3)cc2n1    ZINC001239787737
c1cc2ncc(C3=CCCC3)cc2[nH]1    ZINC001239785720
N#Cc1ccc(C2=CCCCC2)cn1    ZINC001241716178
c1ncn2c1cccc2C1=CCCC1    ZINC001239789806
C/C=C(\C)c1cc2ccccc2nn1    ZINC001242756686
C/C=C(\C)c1nccc2cccnc21    ZINC001242755185
N#CCc1ncccc1C1=CCCC1    ZINC001239789133
N#CCc1cccc(C2=CCNC2)c1    ZINC001243110240
c1cc2ccc(C3=CCNC3)cc2[nH]1    ZINC001243108792
N#CCc1ccc(C2=CCNC2)cc1    ZINC001243109364
Cc1cnc(C2=CCCC2)c(C#N)c1    ZINC001239783219
Cc1ccc(C2=CCCC2)nc1C#N    ZINC001239785120
C/C=C(\C)c1ccnc2ccncc21    ZINC001250503720
C/C=C(\C)c1cccc2cncnc21    ZINC001242759051
c1cc2c(cncc2C2=CCCC2)[nH]1    ZINC001239787922
C/C=C(\C)c1cnc2ccncc2c1    ZINC001242758510
C/C=C(\C)c1cccc2cnncc21    ZINC001242760889
c1nc2cccc(C3=CCCC3)c2[nH]1    ZINC001239787828
c1cc2cnc(C3=CCCC3)cc2[nH]1    ZINC001239783360
CC1(C)C=C(C(=O)O)C(C)(C)N1[O]    ZINC000100052129
C/C=C(\C)c1ccc2ncncc2c1    ZINC001242758946
C/C=C(\C)c1ccc2cnncc2c1    ZINC001242758165
Cc1ccc(C#N)c(C2=CCCC2)n1    ZINC001239785115
C/C=C(\C)c1ncnc2ccccc21    ZINC001242755154
N#C[C@H]1CC=C(c2cccnc2)CC1    ZINC001250605906
c1cc2nc(C3=CCCC3)ccc2[nH]1    ZINC001239784038
Cc1cnc(C2=CCCC2)cc1C#N    ZINC001239787664
CC#Cc1cncc(C2=CCNC2)c1    ZINC001243111942
N#Cc1cccc(C2=CCCCC2)n1    ZINC000039074765
C/C=C(\C)c1ncc2ccccc2n1    ZINC000145693114
N#C[C@H]1CC=C(c2ccncc2)CC1    ZINC001250468697
N#Cc1ccccc1C1=CCNCC1    ZINC000145831530
Cc1cc(C2=CCCC2)ncc1C#N    ZINC001239785232
C/C=C(\C)c1nccc2ncccc21    ZINC001242754569
C/C=C(\C)c1cnc2ncccc2c1    ZINC001242759365
c1cn2cccc(C3=CCCC3)c2n1    ZINC001239787795
c1cc2cc(C3=CCCC3)c[nH]c-2n1    ZINC001239785911
C/C=C(\C)c1ccc2ccncc2n1    ZINC001242754795
c1cc2cncc(C3=CCCC3)c2[nH]1    ZINC001239786362
N#CCc1cncc(C2=CCCC2)c1    ZINC001239788126
N#CCc1ccc(C2=CCCC2)cn1    ZINC001239786571
N#C[C@@H]1CC=C(c2cccnc2)CC1    ZINC001250605907
C/C=C(\C)c1cnc2cccnc2c1    ZINC001242759173
N#CCc1ccncc1C1=CCCC1    ZINC001239789356
N#CCc1cccc(C2=CCCC2)n1    ZINC001239785157
N#CCc1ccnc(C2=CCCC2)c1    ZINC001239785033
C/C=C(\C)c1ccc2ccnnc2c1    ZINC001242758112
c1cc2c(cccc2C2=CCNC2)[nH]1    ZINC001243110185
C/C=C(\C)c1ccc2ncccc2n1    ZINC001242755223
C/C(=C\C=C\N)c1ccccc1C#N    ZINC001242714706
N#CCc1ccc(C2=CCCC2)nc1    ZINC001239783947
c1cc2c(ccnc2C2=CCCC2)[nH]1    ZINC001239784506
N#Cc1cc(C2=CCCCC2)ccn1    ZINC000034449713
c1ncn2cc(C3=CCCC3)ccc12    ZINC001239786749
c1cc2c(nccc2C2=CCCC2)[nH]1    ZINC000035051117
C/C=C(\C)c1ccc2cnccc2n1    ZINC001242756362
N#Cc1ccc(C2=CCNCC2)cc1    ZINC000088613702
C/C=C(\C)c1nccc2ccncc21    ZINC001242755209
C/C=C(\C)c1ccc2cccnc2n1    ZINC001242754503
N#C[C@@H]1CC=C(c2ccccn2)CC1    ZINC001250513438
Cc1ccc(C2=CCCC2)c(C#N)n1    ZINC001239786174
C/C=C(\C)c1cnc2ccccc2n1    ZINC001242755101
Cc1nc(C2=CCCC2)ccc1C#N    ZINC001239786710
c1cc2cc(C3=CCCC3)ncc2[nH]1    ZINC001239783447
C/C=C(\C)c1nccc2cnccc21    ZINC001242756991
N#Cc1cccnc1C1=CCCCC1    ZINC001241712780
C/C=C(\C)c1ccc2cncnc2c1    ZINC001242758507
C/C=C(\C)c1ccnc2ncccc21    ZINC001242760804
c1cc2ccnc(C3=CCCC3)c2[nH]1    ZINC001239783594
Cc1cc(C#N)cc(C2=CCCC2)n1    ZINC001239787987
N#Cc1cccc(C2=CCNCC2)c1    ZINC000117379753
c1cn2c(cccc2C2=CCCC2)n1    ZINC001239786596
CC/C=C(/C)C(=O)O[C@@H](C)C(C)=O    ZINC000393718642
C/C=C(\C)C(=O)O[C@H](CC)C(C)=O    ZINC000873366827
C[C@@H]1CC=C(C(=O)OCCO)CC1    ZINC000838347544
CO[C@H](C)COC(=O)C1=CCCC1    ZINC000388578516
C/C(=C\CO)CC/C=C(\C)C(=O)O    ZINC000039268175
O=C(OCCCCO)C1=CCCC1    ZINC000379371194
C/C=C(/CC)C(=O)O[C@H](C)C(C)=O    ZINC000308310665
C/C=C(/C)C(=O)O[C@H](C)C(=O)CC    ZINC000308188623
C=C[C@@](C)(O)CC/C=C(\C)C(=O)O    ZINC000409444134
CC(C)(O)COC(=O)C1=CCCC1    ZINC001345861170
COC[C@H](C)OC(=O)C1=CCCC1    ZINC000308278276
C/C=C(/C)C(=O)O[C@@H](CC)C(C)=O    ZINC000873366826
C/C(=C\CC/C(C)=C\CO)C(=O)O    ZINC000039268176
CC/C=C(\C)C(=O)O[C@@H]1CCOC1    ZINC000308360865
C/C=C(/CC)C(=O)O[C@@H]1CCOC1    ZINC000308176075
C[C@H](O)CCOC(=O)C1=CCCC1    ZINC000849743132
CC1(C)C=C(C(=O)O)C(C)(C)[C@H]1O    ZINC000000038019
COCCOC(=O)C1=CCCCC1    ZINC000388604957
O=C(OCCCO)C1=CCCCC1    ZINC000142960229
COC[C@@H](C)OC(=O)C1=CCCC1    ZINC000308278274
CCOCCOC(=O)C1=CCCC1    ZINC000379378042
C/C=C(/C)C(=O)OC[C@H]1CCOC1    ZINC000308314569
C/C=C(/CC)C(=O)OCC1COC1    ZINC001123468065
CC/C=C(/C)C(=O)O[C@H]1CCOC1    ZINC000308412911
C/C=C(\C)C(=O)O[C@H]1C[C@H](OC)C1    ZINC000861303568
C/C=C(\C)C(=O)OC[C@@H]1CCOC1    ZINC000308314572
COCCCOC(=O)C1=CCCC1    ZINC000308488249
C/C=C(\CC)C(=O)OCC1COC1    ZINC001123468327
C/C=C(\C)C(=O)O[C@@H](C)C(=O)CC    ZINC000308188624
CC/C=C(/C)C(=O)OCC(=O)CC    ZINC000308418371
C/C=C(\C)C(=O)OC[C@H]1CCOC1    ZINC000308314570
C/C=C(/C)C(=O)OC[C@H]1CCCO1    ZINC000168407419
C/C=C(/C)C(=O)O[C@H]1C[C@H](OC)C1    ZINC000861303569
CC/C=C(\C)C(=O)O[C@H]1CCOC1    ZINC000308412912
C/C=C(\CC)C(=O)O[C@@H](C)C(C)=O    ZINC000308310667
C/C=C(/CC)C(=O)O[C@H]1CCOC1    ZINC000308176073
CO[C@@H](C)COC(=O)C1=CCCC1    ZINC000388578518
CC/C=C(\C)C(=O)O[C@@H](C)C(C)=O    ZINC000393718643
C/C=C(/C)C(=O)O[C@@H]1COC[C@H]1C    ZINC000853196047
CC/C=C(/C)C(=O)O[C@@H]1CCOC1    ZINC000308360860
C/C=C(/C)C(=O)OCC1(C)COC1    ZINC000308305960
C/C(=C/CO)CC/C=C(/C)C(=O)O    ZINC000145029751
C/C=C(\CC)C(=O)O[C@H](C)C(C)=O    ZINC000308310664
C=CCOCCOC(=O)/C(C)=C/C    ZINC000379379562
C/C=C(/C)C(=O)OCC(=O)C(C)C    ZINC000308312839
CCC/C=C(\C(C)=O)C(=O)OCC    ZINC000016951871
C/C=C(/C)C(=O)O[C@@H](C)C(=O)CC    ZINC000308188625
CC/C=C(\C)C(=O)OCC(=O)CC    ZINC000308418368
C/C=C(\C)C(=O)OCC(=O)C(C)C    ZINC000308312838
C[C@@H](O)COC(=O)C1=CCCCC1    ZINC000388619225
CC/C=C(/C)C(=O)OCC1COC1    ZINC000116290302
C/C=C(/C)C(=O)OCCOC1CC1    ZINC001332732566
C[C@H](O)COC(=O)C1=CCCCC1    ZINC000388619226
CC/C=C(\C)C(=O)OCC1COC1    ZINC000116290300
C=C[C@](C)(O)CC/C=C(\C)C(=O)O    ZINC000039116923
C[C@@H](O)CCOC(=O)C1=CCCC1    ZINC000849743131
C/C=C(\C)C(=O)OC[C@@H]1CCCO1    ZINC000038652263
CC1(C)C=C(C(=O)O)C(C)(C)[C@@H]1O    ZINC000005644927
CC/C=C(/C)C(=O)O[C@H](C)C(C)=O    ZINC000393718641
O=C(OCCO)C1=CCCCCC1    ZINC000388300979
C/C=C(\CC)C(=O)O[C@H]1CCOC1    ZINC000308176074
C/C=C(/C)C(=O)OC[C@@H]1CCCO1    ZINC000168407311
CCC/C=C(/C(C)=O)C(=O)OCC    ZINC000001600433
C/C=C(\C)C(=O)OCC1(C)COC1    ZINC000308305959
C/C=C(\C)C(=O)OCC(=O)CCC    ZINC000308191017
C/C=C(\C)C(=O)O[C@@H]1COC[C@H]1C    ZINC000853196046
C/C=C(/CC)C(=O)OCC(=O)CC    ZINC000388798972
C/C=C(/CC)C(=O)O[C@@H](C)C(C)=O    ZINC000308310666
C/C=C(/C)C(=O)O[C@H](CC)C(C)=O    ZINC000873366828
C[C@H]1CC=C(C(=O)OCCO)CC1    ZINC000838347545
C/C=C(\C)C(=O)O[C@@H](CC)C(C)=O    ZINC000873366825
C/C=C(\C)C(=O)OCCCC(C)=O    ZINC000308321447
C/C=C(\C)C(=O)OC[C@H]1CCCO1    ZINC000038652265
C/C=C(/C)C(=O)OCCCC(C)=O    ZINC000308321448
C/C(=C\CO)CC/C=C(/C)C(=O)O    ZINC000015120300
C/C=C(\C)C(=O)O[C@H](C)C(=O)CC    ZINC000308188626
CC/C=C(\C)C(=O)O[C@H](C)C(C)=O    ZINC000393718644
C/C=C(/C)C(=O)OC[C@@H]1CCOC1    ZINC000308314571
C/C=C(\CC)C(=O)OCC(=O)CC    ZINC000388798970
C/C=C(\CC)C(=O)O[C@@H]1CCOC1    ZINC000308176077
C/C=C(\C)C(=O)OCCOC1CC1    ZINC001332732567
C/C=C(/C)C(=O)OCC(=O)CCC    ZINC000308191018
C=CCOCCOC(=O)/C(C)=C\C    ZINC000379379561
C1=C(c2ccc(C3CC3)cc2)CCC1    ZINC001239788423
C1=C(c2ccccc2C2CC2)CCC1    ZINC001239788713
c1cc(C2=CCCCC2)cc2c1CC2    ZINC001241717853
C1=C(c2ccc3c(c2)CCC3)CCC1    ZINC001239787817
C1=C(c2cccc3c2CCC3)CCC1    ZINC001239787511
C1=C(c2cccc(C3CC3)c2)CCC1    ZINC001239785703
C/C=C(/CC)C(=O)O[C@H](C)CCC    ZINC000308373020
C/C=C(\C)C(=O)O[C@H](C)CC(C)C    ZINC000230626192
CCCC[C@@H](/C=C(\C)C(=O)O)CC    ZINC000017148831
C/C=C(\CC)C(=O)O[C@@H](C)CCC    ZINC000308373016
CC/C=C(/C)C(=O)O[C@@H](C)CCC    ZINC000014592831
C/C=C(/CC)C(=O)OC[C@@H](C)CC    ZINC000379358962
C/C=C(/C)C(=O)OCCC(C)(C)C    ZINC000078278583
C/C=C(/CC)C(=O)OCCCCC    ZINC000308451016
CC/C=C(\C)C(=O)OC(CC)CC    ZINC000231207484
C/C=C(/C)C(=O)O[C@H](CC)C(C)C    ZINC000220826299
CC/C=C(\C)C(=O)O[C@H](C)CCC    ZINC000033992275
C/C=C(\C)C(=O)O[C@@H](C)CC(C)C    ZINC000230626184
C/C=C(\CC)C(=O)OCCCCC    ZINC000308451015
CCCCCC/C=C(\C)C(=O)OC    ZINC000100008132
C/C=C(\CC)C(=O)O[C@H](C)CCC    ZINC000308373021
C/C=C(\C)C(=O)OCCCCCC    ZINC000002018241
CCCC[C@@H](/C=C(/C)C(=O)O)CC    ZINC000001571091
CC/C=C(/C)C(=O)OCCC(C)C    ZINC000216732356
CC/C=C(\C)C(=O)OCCC(C)C    ZINC000216732311
C/C=C(\C)C(=O)OCC(CC)CC    ZINC000230626164
C/C=C(/CC)C(=O)OC(CC)CC    ZINC000308221763
C/C=C(/C)C(=O)OCCCCCC    ZINC000020231721
C/C=C(/C)C(=O)O[C@H](C)CC(C)C    ZINC000308296805
CC/C=C(\C)C(=O)OCCCCC    ZINC000113691865
C/C=C(/C)C(=O)O[C@@H](CC)C(C)C    ZINC000220826175
C/C=C(/C)C(=O)OCCCC(C)C    ZINC000195768088
CC/C=C(/C)C(=O)OC[C@@H](C)CC    ZINC000308432367
C/C=C(\CC)C(=O)OC[C@@H](C)CC    ZINC000379358961
CC/C=C(/C)C(=O)O[C@H](C)CCC    ZINC000014592830
C/C=C(\CC)C(=O)OCCC(C)C    ZINC000308191035
C/C=C(/CC)C(=O)OCCC(C)C    ZINC000308191036
CC/C=C(/C)C(=O)OC[C@H](C)CC    ZINC000308432369
C/C=C(\CC)C(=O)OC(CC)CC    ZINC000308221764
C/C=C(\C)C(=O)OCCC(C)(C)C    ZINC000078278580
CC/C=C(/C)C(=O)OC(CC)CC    ZINC000308411599
C/C=C(/CC)C(=O)O[C@@H](C)CCC    ZINC000308373018
CCCC[C@H](/C=C(/C)C(=O)O)CC    ZINC000017148829
CC/C=C(\C)C(=O)OC[C@@H](C)CC    ZINC000308432368
C/C=C(\C)C(=O)O[C@H](CC)C(C)C    ZINC000220826377
C/C=C(/CC)C(=O)OC[C@H](C)CC    ZINC000379358963
C/C=C(\C)C(=O)O[C@@H](CC)C(C)C    ZINC000220826231
CC/C=C(\C)C(=O)OC[C@H](C)CC    ZINC000308432370
CC/C=C(\C)C(=O)O[C@@H](C)CCC    ZINC000033992276
C/C=C(\CC)C(=O)OC[C@H](C)CC    ZINC000379358964
CC/C=C(/C)C(=O)OCCCCC    ZINC000113691863
C/C=C(\C)C(=O)OCCCC(C)C    ZINC000038647553
C/C=C(/C)C(=O)OCC(CC)CC    ZINC000308220970
CCCC[C@H](/C=C(\C)C(=O)O)CC    ZINC000001571088
C/C=C(/C)C(=O)O[C@@H](C)CC(C)C    ZINC000308296807
N#CC(C#N)=Cc1ccc(C#N)s1    ZINC000307760396
N#CC(C#N)=Cc1cc(C#N)cs1    ZINC000306359322
C/C(C#N)=C/CS[C@@H](C)C(=O)O    ZINC001603129274
C/C(C#N)=C\CS[C@@H](C)C(=O)O    ZINC001603129276
C/C(C#N)=C\CSCCC(=O)O    ZINC001588543823
C/C(C#N)=C/CSCCC(=O)O    ZINC001588543830
C/C(=C/CSCCC#N)C(=O)O    ZINC001602982290
C/C(C#N)=C/CS[C@H](C)C(=O)O    ZINC001603129273
C/C(C#N)=C\CS[C@H](C)C(=O)O    ZINC001603129275
C/C(=C\CSCCC#N)C(=O)O    ZINC001602982291
COc1ccc(C=C(C#N)C#N)cn1    ZINC000039090171
NNC(=O)N[C@@H]1CC=C(C(=O)O)C1    ZINC001608258817
CC#Cc1cncc(C2=CCOC2)c1    ZINC001239488839
COc1ccc2c(c1)CCC=C2C#N    ZINC000033505841
c1cc2cccc(C3=CCOC3)c2[nH]1    ZINC001239480126
c1cc2c(cccc2C2=CCOC2)[nH]1    ZINC001239481294
c1noc2c1cccc2C1=CCCC1    ZINC001239789539
c1cc2c(ccnc2C2=CCCC2)o1    ZINC001239784150
O=C1CC=C(c2ccccc2)C=CN1    ZINC000076914544
c1cc2ccc(C3=CCOC3)cc2[nH]1    ZINC001239480689
N#Cc1cccc(C2=CCOCC2)c1    ZINC000204202378
N#CCc1cccc(C2=CCOC2)c1    ZINC001239480110
NNC(=O)N[C@H]1CC=C(C(=O)O)C1    ZINC001608258818
c1cc2ccc(C3=CCNC3)cc2o1    ZINC001243111686
c1nc2ccc(C3=CCCC3)cc2o1    ZINC001239786793
C/C(=C\c1ccccc1)c1ccno1    ZINC000079045325
c1cc2c(cccc2C2=CCNC2)o1    ZINC001243112065
Cc1cccc(C2=CCOC2)c1C#N    ZINC001239481356
c1cc2cc(C3=CCOC3)ccc2[nH]1    ZINC001250596985
N#Cc1cccc(C2=CCCOC2)c1    ZINC001250584511
N#Cc1ccc(C2=CCOCC2)cc1    ZINC000113391940
COc1ccc2c(c1)CC=C2CC#N    ZINC000239563051
N#CCc1ccc(C2=CCOC2)cc1    ZINC001239481389
c1nc2cccc(C3=CCCC3)c2o1    ZINC001239787814
COc1ccc2c(c1)/C(=C/C#N)CC2    ZINC000036466710
c1nc2cc(C3=CCCC3)ccc2o1    ZINC001239785924
c1noc2cc(C3=CCCC3)ccc12    ZINC001239785657
C/C(=C\c1ccccc1)c1ccon1    ZINC000079045320
c1noc2ccc(C3=CCCC3)cc12    ZINC001239786333
c1cc2cc(C3=CCNC3)ccc2o1    ZINC001243111426
c1noc2cccc(C3=CCCC3)c12    ZINC001239786994
c1cc2nc(C3=CCCC3)ccc2o1    ZINC001239785343
c1cc2cccc(C3=CCNC3)c2o1    ZINC000197599651
COc1ccc2c(c1)/C(=C\C#N)CC2    ZINC000036448335
c1cc2cc(C3=CCCC3)cnc2o1    ZINC001239787340
c1cc2ccnc(C3=CCCC3)c2o1    ZINC001239783731
c1nc2c(cccc2C2=CCCC2)o1    ZINC001239788218
N#CCc1ccccc1C1=CCOC1    ZINC001239481523
N#Cc1ccccc1C1=CCCOC1    ZINC001250582612
N#Cc1ccccc1C1=CCOCC1    ZINC000261305616
N#Cc1ccc(C2=CCCOC2)cc1    ZINC001250588792
c1cc2ncc(C3=CCCC3)cc2o1    ZINC001239786306
C/C=C(\C)c1cnc2nccnc2c1    ZINC001242757896
Cc1[nH]c(C=C(C#N)C#N)c(C)c1C    ZINC000000402177
N#Cc1ncc(C2=CCCCC2)cn1    ZINC001241717720
N#C[C@H]1CC=C(c2cnccn2)CC1    ZINC001250442562
N#C[C@@H]1CC=C(c2cncnc2)CC1    ZINC001250598724
c1cc2cncc(C3=CCNC3)c2[nH]1    ZINC001243111813
N#Cc1cnc(C2=CCCCC2)cn1    ZINC001241713802
Cc1nc(C#N)cnc1C1=CCCC1    ZINC001239786668
c1cc2nccc(C3=CCCC3)n2n1    ZINC001250480248
c1nc2cc(C3=CCCC3)ccn2n1    ZINC001239787021
N#CCc1cccc(C2=CCNC2)n1    ZINC001243109136
N#Cc1cnccc1C1=CCNCC1    ZINC001240467446
C/C(=C\C=C\N)c1cncc(C#N)c1    ZINC001242272729
N#CCc1nccnc1C1=CCCC1    ZINC001239785354
c1cc2c(nccc2C2=CCNC2)[nH]1    ZINC001243109582
N#Cc1cccc(C2=CCCNC2)n1    ZINC001240646539
N#Cc1ncncc1C1=CCCCC1    ZINC001241716341
N#Cc1cc(C2=CCNCC2)ccn1    ZINC001240468350
N#CCc1ncccc1C1=CCNC1    ZINC001243110276
C/C=C(\C)c1ccc2nccnc2n1    ZINC001242754618
c1cc2cc(C3=CCNC3)ncc2[nH]1    ZINC001243108502
N#Cc1nccc(C2=CCCCC2)n1    ZINC001241712833
c1nnc2cccc(C3=CCCC3)n12    ZINC001239785681
c1cc2c(ccnc2C2=CCNC2)[nH]1    ZINC001243107588
N#Cc1ccc(C2=CCNCC2)cn1    ZINC000148479243
N#CCc1cncc(C2=CCNC2)c1    ZINC001243111420
Cc1nc(C2=CCNC2)ccc1C#N    ZINC001243111332
c1cn2cc(C3=CCNC3)ccc2n1    ZINC001243109621
N#C[C@@H]1CC=C(c2cnccn2)CC1    ZINC001250442559
C/C=C(\C)c1ncnc2cccnc21    ZINC001242754890
c1nc2cc(C3=CCCC3)cnc2[nH]1    ZINC001239787556
C/C=C(\C)c1cc2cncnc2cn1    ZINC001242757007
c1nnc2cc(C3=CCCC3)ccn12    ZINC001239787680
Cc1ccnc(C#N)c1C1=CCNC1    ZINC001243116054
N#CCc1ccc(C2=CCNC2)nc1    ZINC001243107439
c1cc2cnc(C3=CCCC3)[nH]c-2n1    ZINC001239784389
N#C[C@H]1CC=C(c2ncccn2)CC1    ZINC001250444755
N#CCc1ccc(C2=CCNC2)cn1    ZINC001243110888
Cc1nc(C#N)cc(C2=CCCC2)n1    ZINC001239787610
C/C(=C\C=C\N)c1cccnc1C#N    ZINC001242311490
N#Cc1cnccc1C1=CCCNC1    ZINC001240664922
N#Cc1ccnc(C2=CCNCC2)c1    ZINC001240465485
N#C[C@H]1CC=C(c2ccnnc2)CC1    ZINC001243797074
c1nc2ccnc(C3=CCCC3)c2[nH]1    ZINC001239783379
c1cn2c(cncc2C2=CCCC2)n1    ZINC001239786364
N#CCc1ccncc1C1=CCNC1    ZINC001243110210
N#Cc1cnnc(C2=CCCCC2)c1    ZINC001241716368
C/C=C(\C)c1cncc2nccnc21    ZINC001242759359
N#C[C@@H]1CC=C(c2ncccn2)CC1    ZINC001250444754
c1nnc2ccc(C3=CCCC3)cn12    ZINC001239785808
C1=C(c2ccc3nn[nH]c3c2)CCC1    ZINC001239786179
Cc1cnc(C2=CCCC2)c(C#N)n1    ZINC001239785662
c1ncn2c1cccc2C1=CCNC1    ZINC001243111910
N#CCc1ccnc(C2=CCNC2)c1    ZINC001243110865
N#Cc1ccnc(C2=CCCCC2)n1    ZINC001241713378
Cc1cc(C#N)cnc1C1=CCNC1    ZINC001243109369
Cc1nccc(C2=CCNC2)c1C#N    ZINC001243116089
C/C(=C\C=C\N)c1ccncc1C#N    ZINC001244333736
N#C[C@H]1CC=C(c2cccnn2)CC1    ZINC001243787049
c1cc2c(cncc2C2=CCNC2)[nH]1    ZINC001243111457
Cc1nc(C2=CCCC2)cnc1C#N    ZINC001239785509
C1=C(c2cnc3c(c2)CN=N3)CCC1    ZINC001239788991
c1ncn2cc(C3=CCNC3)ccc12    ZINC001243107995
C/C=C(\C)c1nccc2nccnc21    ZINC001242755009
N#C[C@@H]1CC=C(c2cccnn2)CC1    ZINC001243787046
c1cc2ncc(C3=CCCC3)nc2[nH]1    ZINC001239784228
C/C=C(\C)c1ncc2cccnc2n1    ZINC001242757040
N#Cc1cc(C2=CCCNC2)ccn1    ZINC001240658463
N#CCc1cccnc1C1=CCNC1    ZINC001243108556
c1nc2cccc(C3=CCNC3)c2[nH]1    ZINC001243109406
c1cn2cccc(C3=CCNC3)c2n1    ZINC001243107711
C/C=C(\C)c1nnc2ccccc2n1    ZINC001242756467
c1cn2c(cccc2C2=CCNC2)n1    ZINC000166480951
c1ncn2cccc(C3=CCNC3)c12    ZINC001243110092
Cc1ccc(C2=CCNC2)c(C#N)n1    ZINC001243109873
N#Cc1cncc(C2=CCCCC2)n1    ZINC001241715285
N#Cc1cncnc1C1=CCCCC1    ZINC001241715186
c1nc2ccc(C3=CCCC3)nc2[nH]1    ZINC001239785288
N#CCc1cncc(C2=CCCC2)n1    ZINC001239786508
C1=C(c2cccc3nn[nH]c32)CCC1    ZINC001239787874
N#Cc1cccnc1C1=CCCNC1    ZINC001240650763
c1cc2c(ncnc2C2=CCCC2)[nH]1    ZINC000035962331
c1cc2ccnc(C3=CCNC3)c2[nH]1    ZINC001243107438
c1nc2cc(C3=CCCC3)ncc2[nH]1    ZINC001239785154
c1nc2ccc(C3=CCCC3)cn2n1    ZINC001239787460
c1cn2ccnc(C3=CCCC3)c2n1    ZINC001239788113
Cc1cc(C2=CCCC2)nc(C#N)n1    ZINC001239786249
N#CCc1cc(C2=CCNC2)ccn1    ZINC001243111560
N#C[C@H]1CC=C(c2cncnc2)CC1    ZINC001250598725
c1cc2cc(C3=CCNC3)c[nH]c-2n1    ZINC001243110098
C/C=C(\C)c1cnc2cccnc2n1    ZINC001242755411
N#Cc1cnc(C2=CCCCC2)nc1    ZINC001250508195
N#CCc1ncc(C2=CCCC2)cn1    ZINC001239786624
c1cc2ncc(C3=CCNC3)cc2[nH]1    ZINC001243109818
N#Cc1cncc(C2=CCNCC2)c1    ZINC000307696560
c1cc2ncnc(C3=CCCC3)c2[nH]1    ZINC001239783180
C/C=C(\C)c1cc2nccnc2cn1    ZINC001242755523
N#C[C@@H]1CC=C(c2ccnnc2)CC1    ZINC001243797071
Cc1cnc(C2=CCNC2)c(C#N)c1    ZINC001243109304
C/C=C(\C)c1nncc2cnccc21    ZINC001242756927
N#Cc1cccnc1C1=CCNCC1    ZINC000140819691
Cc1cc(C#N)cc(C2=CCNC2)n1    ZINC001243109139
c1cn2ccc(C3=CCNC3)cc2n1    ZINC001243108896
N#Cc1nccnc1C1=CCCCC1    ZINC001241712302
N#C[C@H]1CC=C(c2ccncn2)CC1    ZINC001250491873
Cc1cc(C2=CCNC2)ncc1C#N    ZINC001243108040
c1cc2nc(C3=CCNC3)ccc2[nH]1    ZINC001243109049
c1cc2cnc(C3=CCNC3)cc2[nH]1    ZINC001243107973
N#C[C@@H]1CC=C(c2ccncn2)CC1    ZINC001250491872
C/C(=C\C=C\N)c1ccnc(C#N)c1    ZINC001241189280
Cc1ccc(C2=CCNC2)nc1C#N    ZINC001243109188
N#Cc1ccnc(C2=CCCNC2)c1    ZINC001240650638
c1cn2cc(C3=CCCC3)ncc2n1    ZINC001239786662
N#Cc1cc(C2=CCCCC2)ncn1    ZINC001241714394
N#Cc1ccc(C2=CCCCC2)nn1    ZINC000757565669
c1cn2nc(C3=CCCC3)ccc2n1    ZINC001239787332
c1nnc2c(C3=CCCC3)cccn12    ZINC001239788334
c1cc2nc(C3=CCCC3)cnc2[nH]1    ZINC001239786039
N#Cc1ccnnc1C1=CCCCC1    ZINC001241714493
Cc1ccc(C#N)c(C2=CCNC2)n1    ZINC001243107695
C/C(=C\C=C\N)c1ccc(C#N)nc1    ZINC001241428364
Cc1ccnc(C2=CCNC2)c1C#N    ZINC001243109355
c1nc2cncc(C3=CCCC3)c2[nH]1    ZINC001239786593
Cc1cc(C#N)nc(C2=CCCC2)n1    ZINC001239785304
C/C=C(\C)c1cnc2ncccc2n1    ZINC001242755077
c1cc2c(C3=CCCC3)ncnn2c1    ZINC001239789661
Cc1cnc(C2=CCNC2)cc1C#N    ZINC001243106833
Cc1ccc(C#N)nc1C1=CCNC1    ZINC001243108590
c1nc2c(nccc2C2=CCCC2)[nH]1    ZINC001239788214
Cc1cc(C=C(C#N)C#N)c(C)n1C    ZINC000059437471
c1cn2cc(C3=CCCC3)cnc2n1    ZINC001239786418
C/C=C(\C)c1ncnc2cnccc21    ZINC001242755395
c1nc2cccc(C3=CCCC3)n2n1    ZINC001239786149
N#Cc1cccc(C2=CCNCC2)n1    ZINC000150000104
c1nc2ccc(C3=CCNC3)cc2[nH]1    ZINC001243110196
c1cc2ccc(C3=CCNC3)nc2[nH]1    ZINC001243107849
CCCn1cccc1C=C(C#N)C#N    ZINC000306155734
c1nc2c(C3=CCCC3)cccn2n1    ZINC001239787689
Cc1cnc(C#N)c(C2=CCCC2)n1    ZINC001239786104
Cc1ncc(C#N)c(C2=CCCC2)n1    ZINC001239785172
c1cc2nnc(C3=CCCC3)cc2[nH]1    ZINC001239787560
N#Cc1ccc(C2=CCCNC2)cn1    ZINC001240658455
C/C=C(\C)c1ncnc2ncccc21    ZINC001242755140
Cc1c(C#N)ccnc1C1=CCNC1    ZINC001243108964
c1cc2nc(C3=CCCC3)ncc2[nH]1    ZINC001239784188
C/C=C(\CC)C(=O)O[C@H]1CNOC1    ZINC000816571482
CC/C=C(\C)C(=O)O[C@@H](C)C(N)=O    ZINC000308360812
CC/C=C(/C)C(=O)O[C@H]1CNOC1    ZINC000308285647
C=C[C@H](CO)NC/C=C(/C)C(=O)O    ZINC000717504425
CCCC(=O)NC/C=C(/C)C(=O)O    ZINC000692469689
C/C(=C\CN1CC[C@@H]1CO)C(=O)O    ZINC001602963176
C=C[C@H](CO)NC/C=C(\C)C(=O)O    ZINC000717504427
C/C=C(\C)C(=O)OCC(=O)N(C)C    ZINC000308299845
C/C(=C\CN1CC[C@H]1CO)C(=O)O    ZINC001602963177
C/C(=C\CN1CCOCC1)C(=O)O    ZINC000081192849
C/C(=C/CN1CC[C@H]1CO)C(=O)O    ZINC001602963175
C/C=C(/C)C(=O)OCC(=O)N(C)C    ZINC000308299844
C/C(=C/CN1CC[C@@H]1CO)C(=O)O    ZINC001602963178
C/C=C(\CC)C(=O)O[C@H](C)C(N)=O    ZINC000379411814
CC/C=C(/C)C(=O)OCC(=O)NC    ZINC000388622569
CCCC(=O)NC/C=C(\C)C(=O)O    ZINC000692469691
C/C=C(/C)C(=O)O[C@H](CC)C(N)=O    ZINC000388204350
C/C=C(\CC)C(=O)OCC(=O)NC    ZINC000308292348
C/C(=C/CNC(=O)C(C)C)C(=O)O    ZINC000692470659
CC1(C)C=C(C(=O)O)C(C)(C)N1O    ZINC000031302628
C/C(=C/CN1CC[C@H](O)C1)C(=O)O    ZINC000214557902
CC/C=C(\C)C(=O)O[C@H](C)C(N)=O    ZINC000308360810
CC/C=C(\C)C(=O)O[C@H]1CNOC1    ZINC000308285646
C/C(=C\CN1CC[C@H](O)C1)C(=O)O    ZINC000084002982
C/C=C(/C)C(=O)OCC(=O)NCC    ZINC000379371313
C/C=C(/CC)C(=O)O[C@H](C)C(N)=O    ZINC000379411813
C/C=C(/CC)C(=O)OCC(=O)NC    ZINC000308292347
C/C=C(\C)C(=O)O[C@H](CC)C(N)=O    ZINC000388204353
CC/C=C(/C)C(=O)O[C@@H](C)C(N)=O    ZINC000308360809
CC/C=C(\C)C(=O)OCC(=O)NC    ZINC000388622571
C/C=C(\C)C(=O)O[C@@H](CC)C(N)=O    ZINC000388204351
C/C=C(\CC)C(=O)O[C@@H](C)C(N)=O    ZINC000379411815
CC/C=C(/C)C(=O)O[C@H](C)C(N)=O    ZINC000308360807
C/C(=C/CN1CCOCC1)C(=O)O    ZINC000081192852
C/C(=C\CNC(=O)C(C)C)C(=O)O    ZINC000692470660
C/C=C(\C)C(=O)OCC(=O)NCC    ZINC000379371314
C/C=C(/CC)C(=O)O[C@@H](C)C(N)=O    ZINC000379411812
C/C=C(/C)C(=O)O[C@@H](CC)C(N)=O    ZINC000388204352
C[C@H](O)CN[C@H]1CC=C(C(=O)O)C1    ZINC001607462177
C/C=C(/CC)C(=O)O[C@H]1CNOC1    ZINC000816571483
C[C@H](O)CN[C@@H]1CC=C(C(=O)O)C1    ZINC001607462176
C/C=C(\C)c1ccc([C@@H](C)C#N)cc1    ZINC001242758110
C/C=C(\C)c1cccc2[nH]c(C)cc21    ZINC001242757599
c1cc(C2=CCCNC2)cc2c1CC2    ZINC001240664622
C1=C(c2cccc3c2NCC3)CCC1    ZINC000712164744
C=Cc1ccc(C2=CCNCC2)cc1    ZINC000204996988
C/C=C(\C)c1ccc([C@H](C)C#N)cc1    ZINC001242758111
C=Cc1cccc(C2=CCCNC2)c1    ZINC001240658678
C/C=C(\C)c1ccc2[nH]c(C)cc2c1    ZINC001242758401
C1=C(c2ccnc(C3CC3)c2)CCC1    ZINC001239789233
C=Cc1ccccc1/C(C)=C/C=C/N    ZINC001242008560
C/C=C(\C)c1ccc(C)c2[nH]ccc21    ZINC001242760339
C1=C(c2ccc(C3CC3)cn2)CCC1    ZINC001239786162
C1=C(c2cccc(C3CC3)c2)CNC1    ZINC000952960569
C=Cc1cccc(C2=CCNCC2)c1    ZINC001240467715
C=Cc1ccc(C2=CCCNC2)cc1    ZINC001240665235
C1=C(c2cccc3c2CNC3)CCC1    ZINC000713221657
C/C=C(\C)c1cc(C)c(C#N)c(C)c1    ZINC001242757977
C/C=C(\C)c1ccc(C)c(C#N)c1C    ZINC001242758560
C/C=C(\C)c1cc2[nH]ccc2cc1C    ZINC001242759162
C1=C(c2ncccc2C2CC2)CCC1    ZINC001239789657
C=C(C)c1cncc(C2=CCCC2)c1    ZINC001239787003
C/C=C(\C)c1c2cc[nH]c2ccc1C    ZINC001242758482
C1=C(c2cncc(C3CC3)c2)CCC1    ZINC001239788510
C=Cc1ccc(C2=CCCCC2)nc1    ZINC001241714968
C/C=C(\C)c1ccc(CC#N)c(C)c1    ZINC001242757644
C=C(C)c1ccc(C2=CCCC2)nc1    ZINC001239786713
C1=C(c2ccc3c(n2)CCC3)CCC1    ZINC001239786025
C1=C(c2ccc3c(c2)CNC3)CCC1    ZINC000707963364
C/C=C(\C)c1cccc2[nH]cc(C)c21    ZINC001242759250
C/C=C(\C)c1cccc2c1ccn2C    ZINC001242759314
c1cc(C2=CCNCC2)cc2c1CC2    ZINC001240468075
C/C=C(\C)c1ccc2cc(C)[nH]c2c1    ZINC001242759340
C=Cc1ccccc1C1=CCCNC1    ZINC001240659543
C=Cc1cccc(/C(C)=C/C=C/N)c1    ZINC001241956270
C1=C(c2cccc(C3CC3)n2)CCC1    ZINC001239787783
C1=C(c2cnc3c(c2)CCC3)CCC1    ZINC001239788748
C/C=C(\C)c1cccc(CCC#N)c1    ZINC001242758509
C1=C(c2cccc3c2CCC3)CNC1    ZINC001243108861
C1=C(c2cc(C3CC3)ccn2)CCC1    ZINC001239785348
C/C=C(\C)c1cc(C)cc2[nH]ccc21    ZINC001242758497
C/C=C(\C)c1ccc2ccn(C)c2c1    ZINC001242759334
C1=C(c2ccc(C3CC3)nc2)CCC1    ZINC001239788491
c1ccc(C2=C[C@H]3CC[C@H](C2)N3)cc1    ZINC000101300453
C/C=C(\C)c1ccc2c(ccn2C)c1    ZINC001242758350
C1=C(c2ccc3c(c2)CCC3)CNC1    ZINC000300736086
C/C=C(\C)c1ccc2[nH]cc(C)c2c1    ZINC001242757859
C/C=C(\C)c1ccc(CCC#N)cc1    ZINC001242758715
C1=C(c2ccc(C3CC3)cc2)CNC1    ZINC000952960508
C1=C(c2cccc3c2CCN3)CCC1    ZINC000306308912
C/C=C(\C)c1ccc2c(C)c[nH]c2c1    ZINC001242759130
C/C=C(\C)c1cccc2c(C)c[nH]c21    ZINC001242759307
C/C=C(\C)c1ccc(CC#N)cc1C    ZINC001242757651
C1=C(c2ccc3c(c2)CCN3)CCC1    ZINC000306646353
C=Cc1ccccc1C1=CCNCC1    ZINC001240468111
C/C=C(\C)c1ccc(C)c2cc[nH]c21    ZINC001242758435
C/C=C(\C)c1cc2cc[nH]c2cc1C    ZINC001242757401
C/C=C(\C)c1cc2[nH]ccc2c(C)c1    ZINC001242759401
C1=C(c2ccc3c(c2)NCC3)CCC1    ZINC000306162231
C/C=C(\C)c1cc2cc[nH]c2c(C)c1    ZINC001242759731
C/C=C(\C)c1ccc2cc[nH]c2c1C    ZINC001242760330
C1=C(c2ccccc2C2CC2)CNC1    ZINC000952960540
C/C(=C\CN(C)C(C)(C)C)C(=O)O    ZINC000381987173
CCCCN(C)C/C=C(/C)C(=O)O    ZINC000084002201
CC[C@@H](C)N(C)C/C=C(/C)C(=O)O    ZINC000084002320
CCN(C/C=C(/C)C(=O)O)C(C)C    ZINC000084002283
CCCN(CC)C/C=C(/C)C(=O)O    ZINC000084002298
CCN(C/C=C(\C)C(=O)O)C(C)C    ZINC000214715844
C/C(=C/CN(C)C(C)(C)C)C(=O)O    ZINC000381987174
C/C=C(/C)C(=O)OCCCN(C)C    ZINC000388718201
CC[C@@H](C)N(C)C/C=C(\C)C(=O)O    ZINC000214748426
CCCCN(C)C/C=C(\C)C(=O)O    ZINC000214755795
C/C=C(\C)C(=O)OCCCN(C)C    ZINC000388718202
CC[C@H](C)N(C)C/C=C(\C)C(=O)O    ZINC000214748476
CC[C@H](C)N(C)C/C=C(/C)C(=O)O    ZINC000084002322
CCCN(CC)C/C=C(\C)C(=O)O    ZINC000214732400
C/C(=C\CN(C)CC(C)C)C(=O)O    ZINC000214740689
C/C(=C/CN(C)CC(C)C)C(=O)O    ZINC000084002314
CC(=O)/C(C#N)=C\c1ccc(C#N)o1    ZINC000005789416
C=C(Cl)COC(=O)C1=CCCC1    ZINC000379338457
N#CC(C#N)=Cc1cc(O)ccc1O    ZINC000000406062
CC(=O)/C(C#N)=C/c1ccc(C#N)o1    ZINC000001031374
O=C(OC/C=C\Cl)C1=CCCC1    ZINC000307940464
N#CC(C#N)=Cc1ccc(O)c(O)c1    ZINC000000015331
O=C(OC/C=C/Cl)C1=CCCC1    ZINC000307940465
CS(=O)(=O)N1CC=C(C#N)CC1    ZINC000307194471
O=C(O)COC(=O)C1=CCOCC1    ZINC001602076601
N#CC1=CCN(C(=O)C(F)F)CC1    ZINC000306968089
Cc1cc(F)ccc1C=C(C#N)C#N    ZINC000306824024
Cc1ccc(F)c(C=C(C#N)C#N)c1    ZINC000306375286
Cc1ccc(F)cc1C=C(C#N)C#N    ZINC000306182348
Cc1ccc(C=C(C#N)C#N)cc1F    ZINC000143067389
Cc1cc(C=C(C#N)C#N)ccc1F    ZINC000143034729
c1cc2cc(C3=CCOC3)ccc2o1    ZINC001239482530
CC/C=C(/C)C(=O)OC1CSC1    ZINC001347173422
C/C=C(\C)C(=O)O[C@@H]1CCSC1    ZINC000308045074
C/C(=C\CSCC1CC1)C(=O)O    ZINC001588991047
C/C=C(\C)c1ccc(F)c(F)c1F    ZINC001242759177
C/C=C(\C)c1cc(F)cc(F)c1F    ZINC001242758230
c1cc2cccc(C3=CCOC3)c2o1    ZINC001239481896
C/C(=C\CSC1CCC1)C(=O)O    ZINC001588990890
C/C=C(\C)c1cc(F)c(F)cc1F    ZINC000149600797
C/C=C(/CC)C(=O)OC1CSC1    ZINC001123191600
C/C=C(\C)c1c(F)ccc(F)c1F    ZINC001242759350
c1cc2ccc(C3=CCOC3)cc2o1    ZINC001239485212
c1cc2c(cccc2C2=CCOC2)o1    ZINC001239486565
C/C=C(/C)C(=O)O[C@@H]1CCSC1    ZINC000306441858
C/C=C(/C)C(=O)O[C@H]1CCSC1    ZINC000306441859
C/C(=C/CSCC1CC1)C(=O)O    ZINC001588991046
O=C(O)C1=CC=CC2=CC=CC=C1C2    ZINC000039247244
C/C=C(\CC)C(=O)OC1CSC1    ZINC001123191602
C/C=C(/C)C(=O)OCC1CSC1    ZINC001526037772
CC/C=C(\C)C(=O)OC1CSC1    ZINC001347173423
C/C=C(\C)c1c(F)cc(F)cc1F    ZINC001242758529
C/C=C(\C)C(=O)OCC1CSC1    ZINC001526037776
C/C(=C/CSC1CCC1)C(=O)O    ZINC001588990889
C/C=C(\C)c1cc(F)c(F)c(F)c1    ZINC001242758582
C/C=C(\C)C(=O)O[C@H]1CCSC1    ZINC000308045073
N#Cc1cccnc1C1=CCCOC1    ZINC001245153895
Cc1cc(C#N)cnc1C1=CCOC1    ZINC001239474727
c1ncn2cc(C3=CCOC3)ccc12    ZINC001239481122
Cc1ccccc1/C=C(\C#N)C(N)=O    ZINC000033534216
N#Cc1cccc(C2=CCOCC2)n1    ZINC001242072701
c1cc2c(ncnc2C2=CCCC2)o1    ZINC001239785687
c1cc2ncc(C3=CCOC3)cc2[nH]1    ZINC001239481653
N#CCc1ncccc1C1=CCOC1    ZINC001239489738
c1cc2cncc(C3=CCOC3)c2[nH]1    ZINC001239480858
Cc1cc(C#N)cc(C2=CCOC2)n1    ZINC001239480609
N#Cc1cnccc1C1=CCCOC1    ZINC001245159496
c1cc2ccnc(C3=CCNC3)c2o1    ZINC001243108577
c1cc2nc(C3=CCOC3)ccc2[nH]1    ZINC001239470579
Cc1nc(C2=CCOC2)ccc1C#N    ZINC001239475478
N#Cc1ccc(C2=CCOCC2)cn1    ZINC001242076612
c1cc2nc(C3=CCNC3)ccc2o1    ZINC001243110476
c1ncn2cccc(C3=CCOC3)c12    ZINC001239489286
c1cc2ccc(C3=CCOC3)nc2[nH]1    ZINC001239475075
Cc1cccc(/C=C(\C#N)C(N)=O)c1    ZINC000033712278
c1cc2cc(C3=CCOC3)ncc2[nH]1    ZINC001239469877
N#CCc1cc(C2=CCOC2)ccn1    ZINC001239488828
N#Cc1cnccc1C1=CCOCC1    ZINC001242076399
c1cn2cc(C3=CCOC3)ccc2n1    ZINC001239482321
c1cc2c(ccnc2C2=CCOC2)[nH]1    ZINC001239470631
c1nc2ncc(C3=CCCC3)cc2o1    ZINC001239787012
CNC(=O)/C(C#N)=C/c1ccccc1    ZINC000075577155
N#Cc1ccnc(C2=CCCOC2)c1    ZINC001245153650
Cc1ccnc(C2=CCOC2)c1C#N    ZINC001239475397
c1cc2cnnc(C3=CCCC3)c2o1    ZINC001239787765
N#Cc1ccc(C2=CCCOC2)cn1    ZINC001245159582
Cc1ccc(/C=C(\C#N)C(N)=O)cc1    ZINC000012366684
N#Cc1ccnc(C2=CCOCC2)c1    ZINC001242072226
N#CCc1ccnc(C2=CCOC2)c1    ZINC001239476577
C/C(=C\c1ccccc1)c1ncno1    ZINC000257353680
c1nc2ccc(C3=CCNC3)cc2o1    ZINC001243110223
c1nc2c(cccc2C2=CCNC2)o1    ZINC001243111495
c1cc2c(nccc2C2=CCOC2)[nH]1    ZINC001239480074
c1cn2ccc(C3=CCOC3)cc2n1    ZINC001239481878
c1noc2ccc(C3=CCNC3)cc12    ZINC001243111468
c1noc2c1cccc2C1=CCNC1    ZINC001243110611
Cc1cccc(/C=C(/C#N)C(N)=O)c1    ZINC000005619303
N#CCc1cncc(C2=CCOC2)c1    ZINC001239486135
c1ncn2c1cccc2C1=CCOC1    ZINC001239490678
Cc1ccccc1/C=C(/C#N)C(N)=O    ZINC000005620044
N#CCc1cccnc1C1=CCOC1    ZINC001239475175
Cc1ccc(C2=CCOC2)c(C#N)n1    ZINC001239482231
N#CCc1ccc(C2=CCOC2)cn1    ZINC001239482408
CNC(=O)/C(C#N)=C\c1ccccc1    ZINC000220813372
Cc1ccnc(C#N)c1C1=CCOC1    ZINC001239495668
c1cc2ccnc(C3=CCOC3)c2[nH]1    ZINC001239470971
c1cc2cnc(C3=CCOC3)cc2[nH]1    ZINC001239475093
N#Cc1cc(C2=CCCOC2)ccn1    ZINC001245156816
c1cc2cc(C3=CCOC3)c[nH]c-2n1    ZINC001239482569
N#Cc1cccc(C2=CCCOC2)n1    ZINC001245155272
c1cc2ncc(C3=CCNC3)cc2o1    ZINC001243109813
Cc1ccc(C2=CCOC2)nc1C#N    ZINC001239475150
N#Cc1cccnc1C1=CCOCC1    ZINC001242072995
N#Cc1cc(C2=CCOCC2)ccn1    ZINC001242074349
c1nc2cc(C3=CCNC3)ccc2o1    ZINC001243108191
c1cc2ncnc(C3=CCCC3)c2o1    ZINC001239784315
c1cn2c(cccc2C2=CCOC2)n1    ZINC001239482392
c1cc2cc(C3=CCNC3)cnc2o1    ZINC001243108860
Cc1ccc(/C=C(/C#N)C(N)=O)cc1    ZINC000012366685
N#CCc1cccc(C2=CCOC2)n1    ZINC001239476127
c1nc2cccc(C3=CCNC3)c2o1    ZINC001243110919
c1noc2cc(C3=CCNC3)ccc12    ZINC001243111446
Cc1cnc(C2=CCOC2)cc1C#N    ZINC001239481886
Cc1c(C#N)ccnc1C1=CCOC1    ZINC001239475112
Cc1cnc(C2=CCOC2)c(C#N)c1    ZINC001239475194
N#Cc1ccc(C2=CCOCC2)nc1    ZINC001250460577
c1nc2cccc(C3=CCOC3)c2[nH]1    ZINC001239481419
Cc1cc(C2=CCOC2)ncc1C#N    ZINC001239474734
Cc1ccc(C#N)c(C2=CCOC2)n1    ZINC001239474985
c1cc2c(ccnc2C2=CCNC2)o1    ZINC001243109048
c1cc2c(cncc2C2=CCOC2)[nH]1    ZINC001239485147
c1nc2cncc(C3=CCCC3)c2o1    ZINC001239788716
N#CCc1ccncc1C1=CCOC1    ZINC001239488171
c1nc2cc(C3=CCCC3)cnc2o1    ZINC001239786771
N#CCc1ccc(C2=CCOC2)nc1    ZINC001239470420
N#Cc1ccc(C2=CCCOC2)nc1    ZINC001250462017
c1noc2cccc(C3=CCNC3)c12    ZINC001243110209
c1nc2ccc(C3=CCOC3)cc2[nH]1    ZINC001239480017
c1cn2cccc(C3=CCOC3)c2n1    ZINC001239480589
Cc1ccc(C#N)nc1C1=CCOC1    ZINC001239475550
C1=C(c2ccc3nonc3c2)CCC1    ZINC001239785627
Cc1nccc(C2=CCOC2)c1C#N    ZINC001239494477
C/C=C(\CC)C(=O)O[C@H](C)C(=O)O    ZINC001589420139
C/C=C(\CC)C(=O)O[C@@H](C)C(=O)O    ZINC001589420140
CC/C=C(/C)C(=O)O[C@H](C)C(=O)O    ZINC000736950287
N#Cc1nccnc1C1=CCCNC1    ZINC001240650825
c1cn2cc(C3=CCNC3)cnc2n1    ZINC001243108182
c1nc2ccc(C3=CCNC3)cn2n1    ZINC001243108108
N#Cc1ncc(C2=CCNCC2)cn1    ZINC001240467657
c1cn2cc(C3=CCNC3)ncc2n1    ZINC001243111758
N#Cc1ncc(C2=CCCNC2)cn1    ZINC001240659267
N#Cc1ccnc(C2=CCCNC2)n1    ZINC001240650378
C/C=C(\C)C(=O)OCCCC(=O)O    ZINC000820257057
CCCC=C(C(=O)OC)C(=O)OC    ZINC000002835845
C[C@@H](O)[C@H]1C=C(C[C@H](C)O)C(=O)O1    ZINC000031159048
c1nnc2ccc(C3=CCCC3)nn12    ZINC001239789262
N#Cc1nccc(C2=CCCNC2)n1    ZINC001240645186
N#Cc1cncnc1C1=CCNCC1    ZINC001240465410
Cc1nc(C#N)cnc1C1=CCNC1    ZINC001243110992
N#Cc1nccnc1C1=CCNCC1    ZINC001240465668
C1=C(c2cnc3c(c2)CN=N3)CNC1    ZINC001243111319
c1nc2ccnc(C3=CCNC3)c2[nH]1    ZINC001243108507
Cc1nc(C2=CCNC2)cnc1C#N    ZINC001243111150
CC(C)n1nccc1C=C(C#N)C#N    ZINC000307639735
CC=C(C(=O)OCC)C(=O)OCC    ZINC000001587824
C/C=C(\C)C(=O)O[C@H](CC)C(=O)O    ZINC001603482284
C/C=C(/C)C(=O)O[C@H](C)C(=O)OC    ZINC000308443834
c1nc2cc(C3=CCNC3)ncc2[nH]1    ZINC001243107364
CC(C)/C=C(\C#N)C(N)=C(C#N)C#N    ZINC000100253149
c1nc2cc(C3=CCNC3)cnc2[nH]1    ZINC001243109533
Cc1cnc(C2=CCNC2)c(C#N)n1    ZINC001243109900
c1cn2ccnc(C3=CCNC3)c2n1    ZINC001243111346
N#C[C@@H]1CC=C(c2cnnnc2)CC1    ZINC001243800110
c1cc2nc(C3=CCNC3)cnc2[nH]1    ZINC001243107370
c1nnc2cccc(C3=CCNC3)n12    ZINC001243110905
C/C=C(\C)C(=O)OCC(=O)COC    ZINC000308299086
CC/C=C(\C)C(=O)O[C@H](C)C(=O)O    ZINC000736950289
COC(=O)C(=CC(C)C)C(=O)OC    ZINC000000294559
C[C@@H](O)[C@@H]1C=C(C[C@H](C)O)C(=O)O1    ZINC000031159040
C/C=C(/C)C(=O)O[C@H](C)CC(=O)O    ZINC001604845653
CC(C)n1cncc1C=C(C#N)C#N    ZINC000307394163
c1nc2ncc(C3=CCCC3)cn2n1    ZINC001239788077
CCCn1nccc1C=C(C#N)C#N    ZINC000306295451
c1cn2nc(C3=CCNC3)ccc2n1    ZINC001243110887
N#Cc1cncc(C2=CCCNC2)n1    ZINC001240649956
c1nc2nc(C3=CCCC3)ncc2[nH]1    ZINC000204360495
N#Cc1nccc(C2=CCNCC2)n1    ZINC001240465222
C[C@@H](O)CC1=C[C@H]([C@@H](C)O)OC1=O    ZINC000031159044
C/C(=C/COC(=O)C(C)C)C(=O)O    ZINC000825754165
C/C=C(\CC)C(=O)OCC(=O)OC    ZINC000388755434
c1nc2cnc(C3=CCCC3)cn2n1    ZINC001239787037
CC(C)n1cc(C=C(C#N)C#N)cn1    ZINC000306203830
c1nc2c(C3=CCCC3)nccn2n1    ZINC001239789294
N#Cc1cc(C2=CCCNC2)ncn1    ZINC001240651740
N#Cc1ccnnc1C1=CCNCC1    ZINC001240465907
N#Cc1ccnnc1C1=CCCNC1    ZINC001240650108
Cc1nc(C#N)cc(C2=CCNC2)n1    ZINC001243108841
Cc1nn(C)c(C)c1C=C(C#N)C#N    ZINC000002800146
C/C=C(/C)C(=O)OCCCC(=O)O    ZINC000820257056
C/C=C(/C)C(=O)O[C@@H](CC)C(=O)O    ZINC001603482282
C/C=C(/CC)C(=O)O[C@H](C)C(=O)O    ZINC001589420138
C/C(=C\COC(=O)C(C)C)C(=O)O    ZINC000825754166
Cc1cc(C2=CCNC2)nc(C#N)n1    ZINC001243109999
N#Cc1ccnc(C2=CCNCC2)n1    ZINC001240465896
c1nnc2cncc(C3=CCCC3)n12    ZINC001239788870
c1nnc2cc(C3=CCNC3)ccn12    ZINC001243109401
C1=C(c2ccc3nn[nH]c3c2)CNC1    ZINC001243110200
N#Cc1cnnc(C2=CCNCC2)c1    ZINC001240467685
CCc1nn(C)cc1C=C(C#N)C#N    ZINC000307649869
c1nc2cncc(C3=CCNC3)c2[nH]1    ZINC001243111698
c1nc2ccc(C3=CCNC3)nc2[nH]1    ZINC001243109082
c1nc2c(ncnc2C2=CCCC2)[nH]1    ZINC001239783585
c1cc2nnc(C3=CCNC3)cc2[nH]1    ZINC001243109555
C[C@@H](O)CC1=C[C@@H]([C@@H](C)O)OC1=O    ZINC000031159036
C/C=C(\C)C(=O)O[C@H](C)C(=O)OC    ZINC000308443835
C/C=C(\C)C(=O)O[C@@H](C)C(=O)OC    ZINC000308216668
C/C=C(\C)C(=O)O[C@H](C)CC(=O)O    ZINC001604845655
C/C=C(/C)C(=O)O[C@H](CC)C(=O)O    ZINC001603482277
N#C[C@H]1CC=C(c2cnnnc2)CC1    ZINC001243800146
c1cc2nc(C3=CCNC3)ncc2[nH]1    ZINC001243109018
CCn1ncc(C=C(C#N)C#N)c1C    ZINC000002800645
c1nnc2ccc(C3=CCNC3)cn12    ZINC000686857821
c1nc2cccc(C3=CCNC3)n2n1    ZINC001243110509
C/C=C(\C)C(=O)O[C@@H](CC)C(=O)O    ZINC001603482280
CC/C=C(\C)C(=O)O[C@@H](C)C(=O)O    ZINC000736950290
CC/C=C(/C)C(=O)O[C@@H](C)C(=O)O    ZINC000736950288
C[C@H](O)CC1=C[C@@H]([C@H](C)O)OC1=O    ZINC000104646505
CCn1cc(C=C(C#N)C#N)c(C)n1    ZINC000002800780
c1nc2c(C3=CCNC3)cccn2n1    ZINC001243108738
c1nc2cc(C3=CCNC3)ccn2n1    ZINC001243109113
c1cc2ncnc(C3=CCNC3)c2[nH]1    ZINC001243108881
N#CCc1ncc(C2=CCNC2)cn1    ZINC001243111458
N#Cc1cnnc(C2=CCCNC2)c1    ZINC001240657273
c1cn2c(cncc2C2=CCNC2)n1    ZINC001243110118
N#Cc1ccc(C2=CCCNC2)nn1    ZINC001240646538
Cc1ncc(C#N)c(C2=CCNC2)n1    ZINC001243109149
c1cc2c(C3=CCNC3)nc[nH]c-2n1    ZINC001243108912
C1=C(c2cccc3nn[nH]c32)CNC1    ZINC001243111528
N#Cc1cc(C2=CCNCC2)ncn1    ZINC001240465038
CCCC(=O)OC/C=C(\C)C(=O)O    ZINC000829184014
N#CCc1cncc(C2=CCNC2)n1    ZINC001243110831
N#Cc1ncncc1C1=CCCNC1    ZINC001240663623
N#Cc1cncc(C2=CCNCC2)n1    ZINC001240465659
c1nnc2c(C3=CCNC3)cccn12    ZINC001243110500
C1=C(c2cnc3[nH]nnc3c2)CCC1    ZINC001239787069
c1cc2c(C3=CCNC3)ncnn2c1    ZINC001243112076
C[C@H](O)CC1=C[C@H](O)[C@@H](C)OC1=O    ZINC000013660139
CCCC(=O)OC/C=C(/C)C(=O)O    ZINC000829184013
C[C@H](O)CC1=C[C@H]([C@H](C)O)OC1=O    ZINC000104646494
C/C=C(\C)C(=O)OCC(=O)OCC    ZINC000308376530
C/C=C(/C)C(=O)OCC(=O)COC    ZINC000308299084
C/C=C(/CC)C(=O)OCC(=O)OC    ZINC000388755425
C/C=C(/C)C(=O)O[C@@H](C)C(=O)OC    ZINC000308216665
c1nnc2c(C3=CCCC3)cncn12    ZINC001239789232
c1nc2c(nccc2C2=CCNC2)[nH]1    ZINC001243110252
N#Cc1cncnc1C1=CCCNC1    ZINC001240651767
c1cc2cnc(C3=CCNC3)[nH]c-2n1    ZINC001243107623
C1=C(c2nccc3nn[nH]c32)CCC1    ZINC001239783646
Cc1cnc(C#N)c(C2=CCNC2)n1    ZINC001243109726
C/C=C(/C)C(=O)OCC(=O)OCC    ZINC000308376529
CC/C=C(\C)C(=O)OCC(=O)OC    ZINC000308417831
C/C=C(/CC)C(=O)O[C@@H](C)C(=O)O    ZINC001589420137
CC/C=C(/C)C(=O)OCC(=O)OC    ZINC000308417827
N#Cc1ccc(C2=CCNCC2)nn1    ZINC001240463484
Cc1cc(C#N)nc(C2=CCNC2)n1    ZINC001243107652
N#Cc1ncncc1C1=CCNCC1    ZINC001240467951
N#Cc1cnc(C2=CCNCC2)cn1    ZINC001240465742
N#CCc1nccnc1C1=CCNC1    ZINC001243108456
N#Cc1cnc(C2=CCCNC2)cn1    ZINC001240650442
c1cc2ncc(C3=CCNC3)nc2[nH]1    ZINC001243108545
CCNC(=O)NC/C=C(/C)C(=O)O    ZINC000701356108
C=COc1ccc(C2=CCCC2)cc1    ZINC001239789712
C=Cc1ccccc1C1=CCCOC1    ZINC001245157047
C=Cc1ccccc1C1=CCOCC1    ZINC001242075068
c1cc(C2=CCOCC2)cc2c1CC2    ZINC001242076275
Cc1ccc(C2=CC(=O)CCC2)cc1    ZINC000001679140
C1=C(c2cccc3c2COC3)CCC1    ZINC001239789450
C/C(=C/CN(C)CC(N)=O)C(=O)O    ZINC000084002364
C/C(=C\CN(C)CC(N)=O)C(=O)O    ZINC000214586974
C1=C(c2ccccc2C2CC2)COC1    ZINC001239490265
C[C@@H]1CC(=O)C=C(c2ccccc2)C1    ZINC000139289149
C/C(=C\CNCCC(N)=O)C(=O)O    ZINC000232563743
C1=C(c2cccc3c2CCC3)COC1    ZINC001239481833
C1=C(c2cccc3c2OCC3)CCC1    ZINC001239788159
C/C(=C/CNCCC(N)=O)C(=O)O    ZINC000381985013
C1=C(c2ccc(C3CC3)cc2)COC1    ZINC001239481889
C=Cc1cccc(C2=CCCOC2)c1    ZINC001245158896
C1=C(c2cccc(C3CC3)c2)COC1    ZINC001239482441
C=Cc1ccc(C2=CCOCC2)cc1    ZINC001240829639
C=Cc1cccc(C2=CCOCC2)c1    ZINC001242076267
C/C=C(\C)c1ccc2occ(C)c2c1    ZINC001242760850
C[C@H]1CC(=O)C=C(c2ccccc2)C1    ZINC000139289026
C1=C(c2ccc3c(c2)COC3)CCC1    ZINC001239786967
CCNC(=O)NC/C=C(\C)C(=O)O    ZINC000701356107
c1cc(C2=CCCOC2)cc2c1CC2    ZINC001245157356
C=Cc1ccc(C2=CCCOC2)cc1    ZINC001245161002
C1=C(c2ccc3c(c2)OCC3)CCC1    ZINC001239788164
C1=C(c2ccc3c(c2)CCO3)CCC1    ZINC001239787573
C1=C(c2ccc3c(c2)CCC3)COC1    ZINC001239480933
C/C=C(/C)C(=O)OC[Si](C)(C)C    ZINC000308049621
O=C(OCCF)C1=CCCCCC1    ZINC000308409760
C/C=C(\C)C(=O)OC[C@]1(C)C[C@H]1F    ZINC000822120616
C[C@H]1CC=C(C(=O)OCCF)CC1    ZINC000835173503
C/C=C(/C)C(=O)OC[C@]1(C)C[C@H]1F    ZINC000822120617
C/C=C(\C)C(=O)OC[Si](C)(C)C    ZINC000308049615
O=C(OCCCCF)C1=CCCC1    ZINC000388298485
C[C@@H]1CC=C(C(=O)OCCF)CC1    ZINC000835173500
O=C(OCCCF)C1=CCCCC1    ZINC000308182050
C/C=C(\C)C(=O)OC[C@]1(C)C[C@@H]1F    ZINC000822120615
C/C=C(/C)C(=O)OC[C@]1(C)C[C@@H]1F    ZINC000822120618
C1=C(c2cc3c(nn2)CCC3)CCC1    ZINC001239787474
C/C=C(\C)c1cc(C)cn2ccnc12    ZINC001242758337
C1=C(c2nccc3c2CCN3)CCC1    ZINC001239785572
C1=C(c2ccc3c(c2)CNC3)CNC1    ZINC001243110291
C=Cc1ncc(C2=CCCCC2)cn1    ZINC001241719493
C/C=C(\C)c1ccc2[nH]c(C)cc2n1    ZINC001242756420
C1=C(c2cnc(C3CC3)nc2)CCC1    ZINC001239786659
C1=C(c2ncnc3c2CCC3)CCC1    ZINC001239783153
C=Cc1ccc(C2=CCNCC2)nc1    ZINC001240466036
C/C=C(\C)c1ccnc2[nH]c(C)cc21    ZINC001242758316
C1=C(c2cncc(C3CC3)c2)CNC1    ZINC001243110280
C=C(C)c1ccc(C2=CCNC2)nc1    ZINC001243109009
C/C=C(\C)c1cc2nc[nH]c2c(C)c1    ZINC001242758910
C1=C(c2ccc3c(n2)CCC3)CNC1    ZINC001243107431
C/C=C(\C)c1ccc2nccn2c1C    ZINC001242759457
C/C=C(\C)c1cc(C)c2cc[nH]c2n1    ZINC001242757128
C/C=C(\C)c1nc(C)cc2cc[nH]c21    ZINC001242756432
C1=C(c2cnc3c(c2)CCC3)CNC1    ZINC001243111430
C/C=C(\C)c1cccc2nc(C)[nH]c21    ZINC001242757416
C/C=C(\C)c1cc2[nH]ccc2c(C)n1    ZINC001242756838
C/C=C(\C)c1ccc2nc[nH]c2c1C    ZINC001242758345
C1=C(c2cncnc2C2CC2)CCC1    ZINC001239788104
C/C=C(\C)c1nccc2cc(C)[nH]c21    ZINC001242756382
C=Cc1cnc(C2=CCCCC2)nc1    ZINC001241715541
C1=C(c2ccc3c(c2)NCC3)CNC1    ZINC001243114411
C/C=C(\C)c1cccc2c1ncn2C    ZINC001242758293
C1=C(c2ccc3c(c2)CCN3)CNC1    ZINC001243108807
C/C=C(\C)c1c[nH]c2nccc-2c1C    ZINC001242758776
C1=C(c2cccc3c2CNC3)CNC1    ZINC001243112178
C/C=C(\C)c1ccc2c(C)c[nH]c2n1    ZINC001242754586
C/C=C(\C)c1cccc2ncn(C)c21    ZINC001242759405
C=Cc1ccc(C2=CCCNC2)nc1    ZINC001240653275
C1=C(c2ccnc(C3CC3)n2)CCC1    ZINC001239785121
C1=C(c2cccc(C3CC3)n2)CNC1    ZINC001243108732
C1=C(c2ccc(C3CC3)nc2)CNC1    ZINC001243112147
C/C=C(\C)c1ccc2ncn(C)c2c1    ZINC001242758550
C/C=C(\C)c1nc(C)cc2[nH]ccc21    ZINC001242757033
C/C=C(\C)c1cc2cc(C)[nH]c2cn1    ZINC001242757118
C1=C(c2ccnc3c2CCN3)CCC1    ZINC001239789266
C/C=C(\C)c1ccc2nc(C)cn2c1    ZINC001242759126
C/C=C(\C)c1nc(C)c(C)cc1C#N    ZINC001242755537
C1=C(c2ncc(C3CC3)cn2)CCC1    ZINC001239786124
C1=C(c2ncc3c(n2)CCC3)CCC1    ZINC001239784965
C1=C(c2ncccc2C2CC2)CNC1    ZINC001243111895
C1=C(c2cccc3c2CCN3)CNC1    ZINC001243110260
C/C=C(\C)c1nc(C)ccc1CC#N    ZINC001242755892
C/C=C(\C)c1ccc2c(c1)ncn2C    ZINC001242758244
C1=C(c2ccc(C3CC3)cn2)CNC1    ZINC001243108530
C1=C(c2cc(C3CC3)ccn2)CNC1    ZINC001243109641
C1=C(c2ccc(C3CC3)nn2)CCC1    ZINC001239785967
C/C=C(\C)c1cc2[nH]cnc2cc1C    ZINC001242758830
C1=C(c2ccnc(C3CC3)c2)CNC1    ZINC001243110345
C/C=C(\C)c1nc(C)cc(C)c1C#N    ZINC001242756116
C/C=C(\C)c1cc(C)c2[nH]ccc2n1    ZINC001242756378
C/C=C(\C)c1cc(C)c2nccn2c1    ZINC001242758870
C/C=C(\C)c1ccnc2c1ccn2C    ZINC001242760355
C/C=C(\C)c1nccc2c1ccn2C    ZINC001242755045
C/C=C(\C)c1cccc2nc(C)cn21    ZINC001242758517
C/C=C(\C)c1ncc(C)c2cc[nH]c21    ZINC001242757008
C/C=C(\C)c1cnc2[nH]c(C)cc2c1    ZINC001242758970
C/C=C(\C)c1ccc(CC#N)c(C)n1    ZINC001242756262
C/C=C(\C)c1cn2ccnc2cc1C    ZINC001242758299
C/C=C(\C)c1cnc2c(ccn2C)c1    ZINC001242758829
C/C=C(\C)c1nccc2ccn(C)c21    ZINC001242758059
C/C=C(\C)c1cc2ccnc-2[nH]c1C    ZINC001242757778
C1=C(c2cccc3c2NCC3)CNC1    ZINC001243112186
C/C=C(\C)c1c2ccnc-2[nH]cc1C    ZINC001242759660
C/C=C(\C)c1cnc2ccn(C)c2c1    ZINC001242758108
C1=C(c2cc(C3CC3)ncn2)CCC1    ZINC001239786114
C/C=C(\C)c1cnc2[nH]cc(C)c2c1    ZINC001242758865
C/C=C(\C)c1cc(C)c(C#N)c(C)n1    ZINC001242757278
C=C(C)c1cncc(C2=CCNC2)c1    ZINC001243111404
C/C=C(\C)c1ccc2nc(C)[nH]c2c1    ZINC001242758137
C/C=C(/CC)C(=O)OCCCCO    ZINC000308174142
CC/C=C(/C)C(=O)OCCCOC    ZINC000388756838
CC/C=C(\C)C(=O)OCCCOC    ZINC000388756837
CC/C=C(\C)C(=O)OCC(C)(C)O    ZINC001525457868
C/C=C(/C)C(=O)OC[C@H](CC)OC    ZINC000842082712
C/C=C(/CC)C(=O)O[C@H](C)COC    ZINC000388826834
C/C=C(/CC)C(=O)O[C@@H](C)COC    ZINC000388826839
CC/C=C(\C)C(=O)O[C@H](C)COC    ZINC000379404920
C/C=C(\CC)C(=O)OCC[C@@H](C)O    ZINC001346757642
C/C=C(/C)C(=O)OC[C@@H](O)C(C)C    ZINC000101222788
CC/C=C(/C)C(=O)OC[C@H](C)OC    ZINC000308393392
C/C=C(/C)C(=O)O[C@H](C)CCOC    ZINC000308385233
C/C=C(/C)C(=O)O[C@@H](C)CCOC    ZINC000308385235
C/C=C(\CC)C(=O)OCC(C)(C)O    ZINC001263481906
CC/C=C(\C)C(=O)OC[C@H](C)OC    ZINC000308393391
C/C=C(\C)C(=O)OCCC[C@H](C)O    ZINC000144080123
CC/C=C(/C)C(=O)OCCCCO    ZINC000379411957
C/C=C(/C)C(=O)OCCC[C@@H](C)O    ZINC000144079927
C/C=C(\CC)C(=O)OC[C@H](C)OC    ZINC000388776337
C/C=C(\CC)C(=O)OCCCOC    ZINC000308191302
CC/C=C(/C)C(=O)OCC[C@H](C)O    ZINC000849651468
CC/C=C(/C)C(=O)OCC(C)(C)O    ZINC001525457869
C/C=C(/CC)C(=O)OCCOCC    ZINC000393580073
C/C=C(/C)C(=O)OCCC(C)(C)O    ZINC000164836683
CC/C=C(/C)C(=O)O[C@@H](C)COC    ZINC000379404923
C/C=C(\C)C(=O)OC[C@@H](CC)OC    ZINC000842082720
CC/C=C(\C)C(=O)OC[C@@H](C)OC    ZINC000308393389
CC/C=C(\C)C(=O)O[C@@H](C)COC    ZINC000379404922
CC/C=C(/C)C(=O)OCCOCC    ZINC000165098004
C/C=C(\C)C(=O)O[C@@H](C)CCOC    ZINC000308385234
C/C=C(\C)C(=O)OCCCCOC    ZINC000388905593
CC/C=C(/C)C(=O)OC[C@@H](C)OC    ZINC000308393390
CC/C=C(\C)C(=O)OCC[C@H](C)O    ZINC000849651467
C/C=C(\C)C(=O)OCC(C)(C)OC    ZINC000835500740
C/C=C(\C)C(=O)OC[C@@H](O)C(C)C    ZINC000101222786
C/C=C(/C)C(=O)OCCC[C@H](C)O    ZINC000144080333
C/C=C(\CC)C(=O)OCCCCO    ZINC000308174146
C/C=C(\C)C(=O)O[C@H](C)CCOC    ZINC000308385236
C/C=C(\C)C(=O)OCCC(C)(C)O    ZINC000164836580
CC/C=C(/C)C(=O)O[C@H](C)COC    ZINC000379404921
CC/C=C(/C)C(=O)OCC[C@@H](C)O    ZINC000849651466
C/C=C(/C)C(=O)OCCCCCO    ZINC000113296056
C/C=C(/CC)C(=O)OC[C@H](C)OC    ZINC000388776336
C/C=C(\C)C(=O)OCCC[C@@H](C)O    ZINC000144079719
C/C=C(\CC)C(=O)OCC[C@H](C)O    ZINC001346757639
C/C=C(\C)C(=O)OCCCCCO    ZINC000113296054
C/C=C(/C)C(=O)OCC(C)(C)OC    ZINC000835500741
C/C=C(/CC)C(=O)OCCCOC    ZINC000308191303
C/C=C(/CC)C(=O)OC[C@@H](C)OC    ZINC000388776334
C/C=C(\CC)C(=O)OCCOCC    ZINC000393580072
C/C=C(\C)C(=O)OCCCOCC    ZINC000113400817
CC/C=C(\C)C(=O)OCCOCC    ZINC000165098106
C/C=C(/C)C(=O)OCCOC(C)C    ZINC000379353131
C/C=C(/C)C(=O)OCCCOCC    ZINC000113400813
C/C=C(\CC)C(=O)OC[C@@H](C)OC    ZINC000388776333
C/C=C(/C)C(=O)OC[C@@H](CC)OC    ZINC000842082681
C/C=C(\C)C(=O)OCCOC(C)C    ZINC000379353132
C/C=C(/CC)C(=O)OCC[C@H](C)O    ZINC001346757643
C/C=C(/CC)C(=O)OCC[C@@H](C)O    ZINC001346757641
C/C=C(/C)C(=O)OCCCCOC    ZINC000388905598
C/C=C(/C)C(=O)OC[C@H](O)C(C)C    ZINC000101222782
C/C=C(\CC)C(=O)O[C@@H](C)COC    ZINC000388826841
C/C(=C\CC[C@H](C)CCO)C(=O)O    ZINC000066033180
C/C=C(\CC)C(=O)O[C@H](C)COC    ZINC000388826833
C/C=C(\C)C(=O)OC[C@H](CC)OC    ZINC000842082700
C/C(=C\CC[C@@H](C)CCO)C(=O)O    ZINC000003981365
C/C=C(\C)C(=O)OC[C@H](O)C(C)C    ZINC000101222781
C/C=C(/CC)C(=O)OCC(C)(C)O    ZINC001263481907
CC/C=C(\C)C(=O)OCC[C@@H](C)O    ZINC000849651469
CC/C=C(\C)C(=O)OCCCCO    ZINC000379411956
Cc1ccc(C2=CC[C@H](C)CC2)cc1    ZINC000139919193
Cc1ccccc1C1=CCCCCC1    ZINC000001680239
Cc1cccc(C2=CCCCCC2)c1    ZINC000001715800
Cc1ccc(C2=CCCCCC2)cc1    ZINC000001715787
Cc1ccccc1C1=CC[C@@H](C)CC1    ZINC000936069361
Cc1ccccc1C1=CC[C@H](C)CC1    ZINC000936069362
CC1=CC(C)(C)c2c1cc(C)cc2C    ZINC000001747478
Cc1ccc(C2=CC[C@@H](C)CC2)cc1    ZINC000139919316
N#CC(C#N)=Cc1c[nH]c(C(=O)O)c1    ZINC000833063229
N#CC(C#N)=Cc1ccc(C(=O)O)[nH]1    ZINC000306182432
N#C/C(=C\c1ccc(C#N)o1)C(N)=O    ZINC000213926316
N#C/C(=C/c1ccc(C#N)o1)C(N)=O    ZINC000213926377
c1cc2c(ccnc2C2=CCOC2)o1    ZINC001239470512
c1cc2nc(C3=CCOC3)ccc2o1    ZINC001239476625
c1noc2cccc(C3=CCOC3)c12    ZINC001239480430
Cc1ccc(/C=C(\C#N)C(=O)O)cc1    ZINC000000163685
c1nc2cccc(C3=CCOC3)c2o1    ZINC001239485204
c1noc2ccc(C3=CCOC3)cc12    ZINC001239482559
C/C=C(\C)c1nc(F)c(F)cc1F    ZINC001242758799
COC(=O)/C(C#N)=C/c1ccccc1    ZINC000000036592
Cc1ccccc1/C=C(\C#N)C(=O)O    ZINC000022221741
COc1ccc2c(c1)C=C(C#N)CO2    ZINC000000169007
c1noc2c1cccc2C1=CCOC1    ZINC001239488246
Cc1cccc(/C=C(\C#N)C(=O)O)c1    ZINC000019261013
Cc1ccc(/C=C(/C#N)C(=O)O)cc1    ZINC000012366849
c1nc2ccc(C3=CCOC3)cc2o1    ZINC001239481019
c1nc2cc(C3=CCOC3)ccc2o1    ZINC001239482341
c1cc2ncc(C3=CCOC3)cc2o1    ZINC001239481532
CC(=O)/C=C1\C(=O)Nc2ccccc21    ZINC000012410537
COC(=O)/C(C#N)=C\c1ccccc1    ZINC000004577753
CC1=NOC(=O)/C1=C\c1ccccc1    ZINC000017160072
C/C=C(\C#N)c1ccc2c(c1)OCO2    ZINC000032937876
CC1=NOC(=O)/C1=C/c1ccccc1    ZINC000100104658
Cc1ccccc1/C=C(/C#N)C(=O)O    ZINC000199728006
c1nc2c(cccc2C2=CCOC2)o1    ZINC001239480942
COc1cccc2c1OCC(C#N)=C2    ZINC000000074596
CC(=O)/C=C1/C(=O)Nc2ccccc21    ZINC000031343462
c1cc2cc(C3=CCOC3)cnc2o1    ZINC001239482400
c1noc2cc(C3=CCOC3)ccc12    ZINC001239482267
N#C/C(=C\c1ccco1)C(=O)C1CC1    ZINC000000165488
COc1ccc2c(c1)OCC(C#N)=C2    ZINC000002599386
c1cc2ccnc(C3=CCOC3)c2o1    ZINC001239475041
Cc1cccc(/C=C(/C#N)C(=O)O)c1    ZINC000199727940
c1cn2nc(C3=CCOC3)ccc2n1    ZINC001239482509
Cc1cc(C#N)nc(C2=CCOC2)n1    ZINC001239476168
N#CCc1cncc(C2=CCOC2)n1    ZINC001239475418
N#Cc1ccnnc1C1=CCOCC1    ZINC001242072046
c1nc2cc(C3=CCOC3)cnc2[nH]1    ZINC001239480528
Cc1ncc(C#N)c(C2=CCOC2)n1    ZINC001239475352
N#C/C(=C/c1ccc(N)cc1)C(N)=O    ZINC000003164901
c1cc2nccc(C3=CCOC3)n2n1    ZINC001250479926
c1nc2ccc(C3=CCOC3)nc2[nH]1    ZINC001239474860
N#Cc1ccnnc1C1=CCCOC1    ZINC001245158887
c1cc2c(ncnc2C2=CCNC2)o1    ZINC001243108418
Cc1cnc(C#N)c(C2=CCOC2)n1    ZINC001239481478
c1nc2c(C3=CCOC3)cccn2n1    ZINC001239481203
c1cn2ccnc(C3=CCOC3)c2n1    ZINC001239486808
c1nc2cccc(C3=CCOC3)n2n1    ZINC001239482531
N#Cc1ccc(C2=CCOCC2)nn1    ZINC000757572945
c1nc2ccc(C3=CCOC3)cn2n1    ZINC001239480600
C1=C(c2cnc3c(c2)CN=N3)COC1    ZINC001239495672
c1cc2cnnc(C3=CCNC3)c2o1    ZINC001243109391
Cc1ncccc1/C=C(/C#N)C(N)=O    ZINC000728910719
c1cn2c(cncc2C2=CCOC2)n1    ZINC001239482470
c1nnc2c(C3=CCOC3)cccn12    ZINC001239486489
c1nc2ccnc(C3=CCOC3)c2[nH]1    ZINC001239470484
c1cc2c(C3=CCOC3)nc[nH]c-2n1    ZINC001239470599
Cc1ncccc1/C=C(\C#N)C(N)=O    ZINC000728910726
N#Cc1cnnc(C2=CCOCC2)c1    ZINC001242075422
N#Cc1ccnc(C2=CCOCC2)n1    ZINC001242073318
Cc1ccc(/C=C(\C#N)C(N)=O)cn1    ZINC000764887153
N#Cc1ncncc1C1=CCCOC1    ZINC001245158125
N#C/C(=C\c1ccc(N)cc1)C(N)=O    ZINC000003164900
Cc1nc(C#N)cc(C2=CCOC2)n1    ZINC001239481748
N#Cc1nccnc1C1=CCCOC1    ZINC001245153890
Cc1nc(C2=CCOC2)cnc1C#N    ZINC001239476780
c1cc2ncnc(C3=CCNC3)c2o1    ZINC001243107913
Cc1cc(C2=CCOC2)nc(C#N)n1    ZINC001239476922
N#Cc1cncnc1C1=CCOCC1    ZINC001242074035
c1nc2ncc(C3=CCNC3)cc2o1    ZINC001243109912
c1cn2cc(C3=CCOC3)ncc2n1    ZINC001239480938
N#Cc1ncc(C2=CCCOC2)cn1    ZINC001245157880
c1cn2cc(C3=CCOC3)cnc2n1    ZINC001239482540
N#Cc1ccnc(C2=CCCOC2)n1    ZINC001245155836
c1nc2cc(C3=CCOC3)ncc2[nH]1    ZINC001239475003
N#Cc1cnc(C2=CCCOC2)cn1    ZINC001245157180
N#CCc1nccnc1C1=CCOC1    ZINC001239474731
N#Cc1ccc(C2=CCCOC2)nn1    ZINC001245155661
c1cc2ncc(C3=CCOC3)nc2[nH]1    ZINC001239470166
N#Cc1cncc(C2=CCOCC2)n1    ZINC001242073002
C1=C(c2ccc3nonc3c2)CNC1    ZINC001243111815
N#Cc1cc(C2=CCOCC2)ncn1    ZINC001242074057
c1nc2cc(C3=CCNC3)cnc2o1    ZINC001243111755
N#Cc1nccc(C2=CCCOC2)n1    ZINC001245153855
c1cc2nc(C3=CCOC3)cnc2[nH]1    ZINC001239475298
Cc1nc(C#N)cnc1C1=CCOC1    ZINC001239477532
N#Cc1ncc(C2=CCOCC2)cn1    ZINC001242074898
N#Cc1cc(C2=CCCOC2)ncn1    ZINC001245157958
C1=C(c2cccc3nn[nH]c32)COC1    ZINC001239486399
c1nc2c(nccc2C2=CCOC2)[nH]1    ZINC001239486008
N#CCc1ncc(C2=CCOC2)cn1    ZINC001239480945
N#Cc1nccnc1C1=CCOCC1    ZINC001242072153
Cc1ccc(/C=C(/C#N)C(N)=O)cn1    ZINC000764887156
CNC(=O)/C(C#N)=C\c1cccnc1    ZINC000040889107
c1nnc2cc(C3=CCOC3)ccn12    ZINC001239481621
N#Cc1nccc(C2=CCOCC2)n1    ZINC001242073259
c1nnc2ccc(C3=CCOC3)cn12    ZINC001239480316
N#Cc1cnc(C2=CCOCC2)cn1    ZINC001242072953
N#Cc1ncncc1C1=CCOCC1    ZINC001242076158
CO/N=C/C(C#N)=C/c1cccnc1    ZINC000012950122
N#Cc1cnnc(C2=CCCOC2)c1    ZINC001245157840
C1=C(c2cncc3nnoc32)CCC1    ZINC001239789220
c1nnc2cccc(C3=CCOC3)n12    ZINC001239481885
N#Cc1cncnc1C1=CCCOC1    ZINC001245154540
