# Supplementary material for: Implementing a Scoring Function Based on Interaction Fingerprint for Autogrow4: Protein Kinase CK1δ as a Case Study
Source: Front Mol Biosci. 2022 Jul 7;9:909499. doi: 10.3389/fmolb.2022.909499 (PMC9301033; doi:10.3389/fmolb.2022.909499)
Supplement: Supplementary file 1 [file DataSheet1.ZIP › autogrow4-4.0.3/autogrow/operators/mutation/smiles_click_chem/reaction_libraries/robust_rxns/complementary_mol_dir/pyridine_pyrimidine_triazine_robust.smi]

Fc1ccncc1    ZINC000002525804
Fc1ccccn1    ZINC000001680673
Fc1ncccn1    ZINC000006119128
Fc1ccncn1    ZINC000037594120
Cc1cc(F)ccn1    ZINC000002598989
Cc1cccnc1F    ZINC000000403518
Cc1ccnc(F)c1    ZINC000000403519
Cc1cccc(F)n1    ZINC000000403520
Cc1cnccc1F    ZINC000002599065
Cc1ccc(F)nc1    ZINC000004255973
Nc1ccnc(F)c1    ZINC000002384100
Nc1cnccc1F    ZINC000090411772
Nc1ccc(F)nc1    ZINC000000335086
Cc1cnc(F)nc1    ZINC000022016534
Nc1cccnc1F    ZINC000002506896
Nc1cccc(F)n1    ZINC000019616089
Nc1cc(F)ccn1    ZINC000015444651
C[n+]1ccccc1F    ZINC000006068528
Clc1ccccn1    ZINC000000404334
Clc1ccncc1    ZINC000000402776
O=c1cccc(F)[nH]1    ZINC000008698075
Oc1cnccc1F    ZINC000071255378
Oc1ccc(F)nc1    ZINC000002572509
O=c1cc(F)cc[nH]1    ZINC000014982909
[O-][n+]1ccccc1F    ZINC000001703851
Oc1cccnc1F    ZINC000002526745
[O-][n+]1ccc(F)cc1    ZINC000039051656
O=c1cc[nH]c(F)c1    ZINC000002599000
Nc1nccc(F)n1    ZINC000039052673
Nc1cc(F)ncn1    ZINC000003098198
Nc1ccnc(F)n1    ZINC000001585904
Nc1cnc(F)nc1    ZINC000039053099
Clc1ccncn1    ZINC000020358090
Clc1ncccn1    ZINC000001676249
Oc1cnc(F)nc1    ZINC000217995894
Fc1cccnc1F    ZINC000002598987
Fc1ccnc(F)c1    ZINC000002599002
Fc1cccc(F)n1    ZINC000000388533
Fc1ccc(F)nc1    ZINC000002599022
Fc1ccncc1F    ZINC000002599070
Fc1ccnc(F)n1    ZINC000001575075
Fc1cnc(F)nc1    ZINC000034300553
Fc1cc(F)ncn1    ZINC000002529896
C#Cc1ccc(F)nc1    ZINC000049581937
C#Cc1cc(F)ccn1    ZINC000209812938
C#Cc1ccnc(F)c1    ZINC000113822733
C#Cc1cnccc1F    ZINC000209812899
C#Cc1cccnc1F    ZINC000072230826
C#Cc1cccc(F)n1    ZINC000082046720
N#Cc1cnccc1F    ZINC000071864129
N#Cc1cccc(F)n1    ZINC000012359444
N#Cc1cc(F)ccn1    ZINC000014982526
N#Cc1cccnc1F    ZINC000002384012
N#Cc1ccc(F)nc1    ZINC000019616136
N#Cc1ccnc(F)c1    ZINC000012359106
C=Cc1cc(F)ccn1    ZINC000209822537
C=Cc1cccnc1F    ZINC000209822495
C=Cc1ccc(F)nc1    ZINC000095628501
C=Cc1ccnc(F)c1    ZINC000039050207
C=Cc1cnccc1F    ZINC000209822444
C=Cc1cccc(F)n1    ZINC000095093466
C=Cc1ccnc(F)n1    ZINC001240827727
C=Cc1cnc(F)nc1    ZINC001240829717
O=Cc1cccnc1F    ZINC000002384094
O=Cc1cnccc1F    ZINC000008698211
O=Cc1ccnc(F)c1    ZINC000008698252
O=Cc1ccc(F)nc1    ZINC000008698168
O=Cc1cc(F)ccn1    ZINC000047212202
O=Cc1cccc(F)n1    ZINC000002384033
Cc1cc(F)cc(C)n1    ZINC000039116659
Cc1cnc(F)cc1C    ZINC000019721279
Cc1cnc(F)c(C)c1    ZINC000034143955
CCc1cccnc1F    ZINC000021981766
Cc1ccc(F)nc1C    ZINC000090411356
Cc1ccnc(F)c1C    ZINC000168317145
Cc1ccnc(F)c1N    ZINC000002526738
Cc1ccc(N)c(F)n1    ZINC000002384073
NCc1cc(F)ccn1    ZINC000044831826
Cc1cc(N)cc(F)n1    ZINC000220983626
NCc1cccc(F)n1    ZINC000039050862
Cc1cc(N)nc(F)c1    ZINC000095768649
Cc1cc(F)nc(C)n1    ZINC000039053182
NCc1cccnc1F    ZINC000035570026
CNc1cccc(F)n1    ZINC000039017102
Cc1cc(N)cnc1F    ZINC000002384018
Cc1nc(F)ccc1N    ZINC000002383956
NCc1ccc(F)nc1    ZINC000035570030
Cc1cc(F)ncc1N    ZINC000016159661
NCc1ccnc(F)c1    ZINC000035569962
Cc1cnc(F)cc1N    ZINC000095768452
CNc1ccc(F)nc1    ZINC000113655544
Cc1ccc(N)nc1F    ZINC000095768654
Cc1cnc(F)c(N)c1    ZINC000082411411
Cc1ccc[n+](C)c1F    ZINC000008320639
Cc1cnccc1Cl    ZINC000002578098
Cc1cc(Cl)ccn1    ZINC000002391146
Cc1ccnc(Cl)c1    ZINC000000388110
Cc1cccc(Cl)n1    ZINC000000388111
Cc1cccnc1Cl    ZINC000000403383
Cc1ccc(Cl)nc1    ZINC000000152326
OCc1cc(F)ccn1    ZINC000095630902
OCc1cccnc1F    ZINC000002598033
Cc1cc(O)cnc1F    ZINC000090715727
Cc1c[nH]c(F)cc1=O    ZINC000095762012
Cc1cc(F)cc(=O)[nH]1    ZINC000087493239
COc1cccc(F)n1    ZINC000016158968
Cc1ccc(O)c(F)n1    ZINC000002384075
Cc1cnc(F)c(O)c1    ZINC000072265975
OCc1cnccc1F    ZINC000088189817
Cc1cc(F)[nH]c(=O)c1    ZINC000087493238
COc1cc(F)ccn1    ZINC000001584800
COc1cccnc1F    ZINC000039051191
COc1ccc(F)nc1    ZINC000039051549
Cc1ccnc(F)c1O    ZINC000095762011
OCc1cccc(F)n1    ZINC000021985725
Cc1cc(F)ncc1O    ZINC000072265974
Cc1c(F)[nH]ccc1=O    ZINC000095616319
OCc1ccnc(F)c1    ZINC000035570002
COc1ccnc(F)c1    ZINC000039051117
Cc1cc(=O)cc(F)[nH]1    ZINC000071254522
OCc1ccc(F)nc1    ZINC000002384040
Cc1nc(F)ccc1O    ZINC000090411370
Cc1cc(F)nc(N)n1    ZINC000039053523
NCc1nccc(F)n1    ZINC000095917705
Nc1ccc(F)nc1N    ZINC000039116702
NNc1ccc(F)nc1    ZINC000071250434
NNc1cccnc1F    ZINC000104555027
Cc1c(N)ncnc1F    ZINC000039053527
NNc1ccnc(F)c1    ZINC000021987578
Nc1nccc(F)c1N    ZINC000166443424
NNc1cccc(F)n1    ZINC000001387409
NNc1cc(F)ccn1    ZINC000021987580
Nc1cnc(F)cc1N    ZINC000039116704
CNc1cc(F)ncn1    ZINC000149955708
Nc1ccnc(F)c1N    ZINC000039116705
Nc1cc(F)cc(N)n1    ZINC000072230949
Cc1cncnc1Cl    ZINC000014982420
Nc1ccc(Cl)nc1    ZINC000000331618
Nc1cccnc1Cl    ZINC000000164466
Cc1cc(Cl)ncn1    ZINC000002581590
Nc1cc(Cl)ccn1    ZINC000019735878
Nc1cnccc1Cl    ZINC000000331594
Cc1nccc(Cl)n1    ZINC000001644965
Nc1ccnc(Cl)c1    ZINC000019015383
Cc1ccnc(Cl)n1    ZINC000002515987
Cc1cnc(Cl)nc1    ZINC000014982419
Nc1cccc(Cl)n1    ZINC000019735874
C[n+]1ccccc1Cl    ZINC000003861437
Nc1nccc(F)c1O    ZINC000021981850
Nc1cc(F)[nH]c(=O)c1    ZINC000027092921
Nc1cc(F)c(O)cn1    ZINC000307555739
Nc1cc(F)nc(N)n1    ZINC000001083705
Nc1ncnc(F)c1N    ZINC000001693119
Oc1ccc(Cl)nc1    ZINC000000335761
Oc1cccnc1Cl    ZINC000000164485
O=c1cccc(Cl)[nH]1    ZINC000000388230
[O-][n+]1ccccc1Cl    ZINC000000406919
O=c1cc(Cl)cc[nH]1    ZINC000002598079
[O-][n+]1ccc(Cl)cc1    ZINC000000407058
Oc1ccnc(Cl)c1    ZINC000095670834
Oc1cnccc1Cl    ZINC000002583363
Nc1ccnc(Cl)n1    ZINC000001595944
Nc1cncnc1Cl    ZINC000037594042
Nc1cnc(Cl)nc1    ZINC000020357595
Nc1cc(Cl)ncn1    ZINC000001675006
Nc1nccc(Cl)n1    ZINC000000967348
Nc1cc(F)[nH]c(=O)n1    ZINC000000967447
Nc1nc(F)cc(=O)[nH]1    ZINC000005037825
Cc1ccc(F)nc1F    ZINC000039116735
Cc1cc(F)nc(F)c1    ZINC000016054434
Cc1ccc(F)c(F)n1    ZINC000091302280
Cc1cc(F)cc(F)n1    ZINC000039116731
Cc1cnc(F)c(F)c1    ZINC000075629639
Oc1ccnc(Cl)n1    ZINC000034122619
O=c1nc(Cl)cc[nH]1    ZINC000039433828
O=c1cc(Cl)nc[nH]1    ZINC000095100162
Oc1cnc(Cl)nc1    ZINC000095616276
Nc1ncnc(Cl)n1    ZINC000002036831
O=c1cc(F)[nH]c(=O)[nH]1    ZINC000001607275
Nc1cc(F)cc(F)n1    ZINC000072230947
Nc1cc(F)c(F)cn1    ZINC000095803688
Nc1c(F)ccnc1F    ZINC000148049233
Cc1nc(F)cc(F)n1    ZINC000039053517
Nc1cc(F)nc(F)c1    ZINC000016159832
Nc1ccc(F)nc1F    ZINC000039051942
Nc1cc(F)ncc1F    ZINC000095917704
Cc1c(F)ncnc1F    ZINC000039053533
Cc1cnc(F)nc1F    ZINC000001582389
Cc1cc(F)nc(F)n1    ZINC000001582390
Nc1cnc(F)cc1F    ZINC000095830354
Nc1cnc(F)c(F)c1    ZINC000088189915
Nc1nc(F)ccc1F    ZINC000072230946
Fc1ncccc1Cl    ZINC000002598988
Fc1cc(Cl)ccn1    ZINC000002526715
Fc1ccc(Cl)cn1    ZINC000001596028
Fc1ccc(Cl)nc1    ZINC000002384133
Fc1cccnc1Cl    ZINC000002384113
Fc1cccc(Cl)n1    ZINC000002149727
Fc1ccnc(Cl)c1    ZINC000002525818
Fc1cnccc1Cl    ZINC000002598038
Fc1ccncc1Cl    ZINC000002540648
Oc1ccc(F)nc1F    ZINC000039050837
O=c1cc[nH]c(F)c1F    ZINC000072265976
Oc1cnc(F)cc1F    ZINC000079066820
Oc1cc(F)ncc1F    ZINC000238700460
O=c1cc(F)[nH]c(F)c1    ZINC000039050705
O=c1[nH]ccc(F)c1F    ZINC000204478834
Nc1nc(F)ncc1F    ZINC000003129093
Nc1nc(F)cc(F)n1    ZINC000000967445
Nc1cc(F)nc(F)n1    ZINC000002565586
Fc1nccc(Cl)n1    ZINC000032168878
Fc1cc(Cl)ncn1    ZINC000015444568
Fc1cncnc1Cl    ZINC000015444654
Fc1ncc(Cl)cn1    ZINC000032168728
Fc1cnc(Cl)nc1    ZINC000002510623
Fc1ccnc(F)c1F    ZINC000014983673
Fc1cc(F)nc(F)c1    ZINC000002585568
Fc1cnc(F)c(F)c1    ZINC000002585569
Fc1ccc(F)c(F)n1    ZINC000002585565
Fc1cc(F)c(F)cn1    ZINC000002540460
Fc1cncc(F)c1F    ZINC000014983676
Fc1cnc(F)nc1F    ZINC000030718802
Fc1ncnc(F)c1F    ZINC000002546080
Fc1cc(F)nc(F)n1    ZINC000001845800
Fc1nc(F)nc(F)n1    ZINC000001669280
C#Cc1ccc(F)nc1C    ZINC000209764490
C#Cc1cnc(F)cc1C    ZINC000209753770
C#Cc1cnc(F)c(C)c1    ZINC000209750133
C#Cc1cc(C)cnc1F    ZINC000209761382
Fc1cccc2cccn21    ZINC001525640866
Fc1nccc2cc[nH]c21    ZINC000044700145
Cc1cc(C#N)cc(F)n1    ZINC000306185803
Fc1cc2cc[nH]c2cn1    ZINC000018617571
N#CCc1cccc(F)n1    ZINC000039050618
Fc1nccc2[nH]ccc21    ZINC000044700115
Cc1cc(F)ncc1C#N    ZINC000066322834
N#CCc1cc(F)ccn1    ZINC000044371538
Fc1ccnc2[nH]ccc21    ZINC000014984908
Fc1ccc2[nH]ccc2n1    ZINC000014984292
Fc1cc2[nH]ccc2cn1    ZINC000018615526
Cc1ccc(C#N)c(F)n1    ZINC000002384011
Fc1cccc2nccn21    ZINC000014982821
Cc1cnc(F)c(C#N)c1    ZINC000071255846
Cc1nc(F)ccc1C#N    ZINC000002384027
Fc1ccnc2cc[nH]c21    ZINC000089221118
N#CCc1ccc(F)nc1    ZINC000039050587
Cc1ccnc(F)c1C#N    ZINC000256054265
Cc1cc(C#N)cnc1F    ZINC000002384025
Fc1ccc2cc[nH]c2n1    ZINC000014984906
Fc1ccn2ccnc2c1    ZINC000018559912
C#Cc1ccnc(Cl)c1    ZINC000037593997
C#Cc1ccc(Cl)nc1    ZINC000036533654
C#Cc1cnccc1Cl    ZINC000095761562
C#Cc1cccc(Cl)n1    ZINC000037594092
C#Cc1cccnc1Cl    ZINC000059438220
N#Cc1cnc(F)c(N)c1    ZINC000071255848
Fc1ccc2cn[nH]c2n1    ZINC000018559708
Fc1ccn2ncnc2c1    ZINC000018559957
N#Cc1cc(N)cnc1F    ZINC000088189942
Fc1ccnc2cn[nH]c21    ZINC000238574471
N#CNc1cccc(F)n1    ZINC000575458163
Fc1ccc2[nH]ncc2n1    ZINC000018617586
Fc1cccc2ncnn21    ZINC000238555492
C=C(C)c1cnccc1F    ZINC001240835548
C=Cc1c(C)ccnc1F    ZINC000209741827
C=Cc1cc(C)cnc1F    ZINC000209761421
C=Cc1ccc(F)nc1C    ZINC000209764532
C=Cc1cc(C)nc(F)c1    ZINC000209752262
Fc1ccc(C2CC2)cn1    ZINC000018855088
C=Cc1cc(C)cc(F)n1    ZINC000209752727
C=Cc1cnc(F)c(C)c1    ZINC000209752627
C=C(C)c1ccnc(F)c1    ZINC000217645893
C=Cc1ccc(C)nc1F    ZINC000209756413
C=Cc1cnc(F)cc1C    ZINC000209753816
C=Cc1ccnc(F)c1C    ZINC000209742783
Fc1cccc(C2CC2)n1    ZINC000018899230
Fc1ncccc1C1CC1    ZINC000090411350
C=C(C)c1cc(F)ccn1    ZINC000225640882
C=C(C)c1cccc(F)n1    ZINC000953064876
C=Cc1nccc(F)c1C    ZINC000209745351
C=Cc1cc(F)ncc1C    ZINC000209761510
C=Cc1ccc(C)c(F)n1    ZINC000209756687
C=C(C)c1ccc(F)nc1    ZINC000113154500
C=C(C)c1cccnc1F    ZINC001250484417
C#Cc1cnc(Cl)nc1    ZINC000095761575
N#Cc1cccc(Cl)n1    ZINC000006093447
N#Cc1ccnc(Cl)c1    ZINC000000154100
N#Cc1ccc(Cl)nc1    ZINC000000166496
C#Cc1ccnc(Cl)n1    ZINC000039053293
N#Cc1cnccc1Cl    ZINC000014628929
N#Cc1cccnc1Cl    ZINC000000091827
N#Cc1cc(Cl)ccn1    ZINC000000065282
O=C=Nc1cccnc1F    ZINC000075843879
O=C=Nc1ccc(F)nc1    ZINC000095763569
N#Cc1nc(F)ccc1O    ZINC000039050008
Fc1ncnc2nc[nH]c21    ZINC000006090911
Fc1ncc2[nH]cnc2n1    ZINC000001583793
C=CNc1cnccc1F    ZINC001174784665
C=CNc1ccnc(F)c1    ZINC001174780248
C=CNc1cccc(F)n1    ZINC001174778907
C=Cc1c(N)nccc1F    ZINC001240829516
C=C(C)c1cnc(F)nc1    ZINC000952961598
C=CNc1cc(F)ccn1    ZINC001174778559
C=CNc1cccnc1F    ZINC001174780851
Fc1ccc2c(n1)CCN2    ZINC000018532049
C=CNc1ccc(F)nc1    ZINC001174780810
C=C(C)c1ccnc(F)n1    ZINC001240833056
N#Cc1nccc(Cl)n1    ZINC000044116755
N#Cc1cncnc1Cl    ZINC000039401598
N#Cc1ccnc(Cl)n1    ZINC000001689926
N#Cc1cnc(Cl)nc1    ZINC000039053758
N#Cc1cc(Cl)ncn1    ZINC000044116735
C=Cc1ccc(Cl)nc1    ZINC000036455628
C=Cc1cc(Cl)ccn1    ZINC000039052117
C=Cc1cccnc1Cl    ZINC000140297681
Cc1cnc(F)c(C=O)c1    ZINC000071255536
Fc1ccnc2c1CCO2    ZINC000498050787
CC(=O)c1cnccc1F    ZINC000071624310
Cc1cc(F)ncc1C=O    ZINC000090413074
C=Cc1c(O)nccc1F    ZINC000584884032
CC(=O)c1ccc(F)nc1    ZINC000039068961
CC(=O)c1cccnc1F    ZINC000008698255
CC(=O)c1ccnc(F)c1    ZINC000034143956
Cc1cnc(F)cc1C=O    ZINC000095762025
Cc1ccnc(F)c1C=O    ZINC000008698250
Cc1cc(C=O)cnc1F    ZINC000015684425
Cc1cncc(C=O)c1F    ZINC000095763817
Cc1nc(F)ccc1C=O    ZINC000002546095
CC(=O)c1cccc(F)n1    ZINC000001732272
Cc1c(F)nccc1C=O    ZINC000095762024
N=C(N)c1cc(F)ccn1    ZINC000071186672
N=C(N)c1cccc(F)n1    ZINC000071186670
N=CNc1cc(F)ccn1    ZINC001157073297
N=CNc1cccc(F)n1    ZINC001167868857
N=C(N)c1ccc(F)nc1    ZINC000095644290
CCc1ccnc(F)c1C    ZINC000142781601
CCc1cc(F)ncc1C    ZINC000205528168
CCc1cnc(F)cc1C    ZINC001249933198
CCc1cnc(F)c(C)c1    ZINC000142354735
CCc1c(C)ccnc1F    ZINC001249933314
CCc1cc(C)cnc1F    ZINC000205529568
C=Cc1cnc(Cl)nc1    ZINC000035569413
N#Cc1cnc(F)cc1F    ZINC000095830361
N#Cc1cc(F)nc(F)c1    ZINC000021985261
N#Cc1cc(F)ncc1F    ZINC000085344370
N#Cc1ccc(F)nc1F    ZINC000071624121
N#Cc1ccnc(F)c1F    ZINC000238598998
N#Cc1cnc(F)c(F)c1    ZINC000146207123
NC(=O)c1ccc(F)nc1    ZINC000001600208
NC(=O)c1ccnc(F)c1    ZINC000001595323
NC(=O)c1cccc(F)n1    ZINC000002525420
NC(=O)c1cccnc1F    ZINC000004775236
N=C(O)c1cc(F)ccn1    ZINC000038538095
Nc1ccnc(F)c1C=O    ZINC000238658726
O/N=C/c1cccnc1F    ZINC000307026825
CNc1ccc(C)c(F)n1    ZINC001250414019
C[C@@H](N)c1cccc(F)n1    ZINC000104520705
CCNc1cccc(F)n1    ZINC000040711871
C[C@H](N)c1ccc(F)nc1    ZINC000082410330
NCCc1cccc(F)n1    ZINC000044399209
CCc1ccc(N)nc1F    ZINC001249932569
C[C@@H](N)c1ccnc(F)c1    ZINC000088189951
CN(C)c1ccc(F)nc1    ZINC000144164212
CN(C)c1ccnc(F)c1    ZINC000021990753
C[C@H](N)c1cccc(F)n1    ZINC000104665084
CN(C)c1cc(F)ccn1    ZINC001163567225
C[C@@H](N)c1ccc(F)nc1    ZINC000082410331
CN(C)c1cccc(F)n1    ZINC000040711842
O=Cc1cccc(Cl)n1    ZINC000014982470
O=Cc1ccc(Cl)nc1    ZINC000000169497
O=Cc1cnccc1Cl    ZINC000014982474
O=Cc1cc(Cl)ccn1    ZINC000014008093
O=Cc1cccnc1Cl    ZINC000000168332
O=Cc1ccnc(Cl)c1    ZINC000003883725
O=C(O)c1ccc(F)nc1    ZINC000001682844
O=C(O)c1cnccc1F    ZINC000002599080
O=C(O)c1cccnc1F    ZINC000001682742
O=C(O)c1cc(F)ccn1    ZINC000021304417
O=C(O)c1cccc(F)n1    ZINC000001733806
O=C(O)c1ccnc(F)c1    ZINC000001595319
Cc1cnc(Cl)cc1C    ZINC000039050556
Cc1ccnc(Cl)c1C    ZINC000039239445
Cc1ccc(Cl)nc1C    ZINC000021953269
Cc1cncc(C)c1Cl    ZINC000034596254
CCc1cccc(Cl)n1    ZINC000034160764
Cc1nccc(Cl)c1C    ZINC000039050613
Cc1cc(C)nc(Cl)c1    ZINC000008698237
Cc1cc(Cl)c(C)cn1    ZINC000072202806
Cc1cc(Cl)cc(C)n1    ZINC000000331917
CCc1ccnc(Cl)c1    ZINC000022054545
CCc1cccnc1Cl    ZINC000071372394
CCc1cnccc1Cl    ZINC000060020004
Cc1ccc(C)c(Cl)n1    ZINC000039239447
Cc1cnc(Cl)c(C)c1    ZINC000039239446
CCc1ccc(Cl)nc1    ZINC000038282036
C=Cc1ccc(F)nc1F    ZINC000209823850
C=Cc1ccnc(F)c1F    ZINC000209824145
OB(O)c1cccnc1F    ZINC000169743777
C=Cc1cc(F)nc(F)c1    ZINC001240830127
OB(O)c1cnccc1F    ZINC000169844748
OB(O)c1ccc(F)nc1    ZINC000169743406
OB(O)c1ccnc(F)c1    ZINC000169743654
C=Cc1cc(F)cnc1F    ZINC000209823891
C=Cc1cc(F)cc(F)n1    ZINC000209824016
C=Cc1nc(F)ccc1F    ZINC001240831708
C=Cc1cnc(F)c(F)c1    ZINC000209831134
C=Cc1c(F)ccnc1F    ZINC000209823934
OB(O)c1cccc(F)n1    ZINC000169747392
C[C@@H](O)c1cccnc1F    ZINC000075852880
Cc1nc(F)ccc1CO    ZINC000002546097
Cc1ccc(CO)nc1F    ZINC000306816670
COc1cnc(F)cc1C    ZINC000090411412
OCCc1cccnc1F    ZINC000039051389
Cc1cnc(F)c(CO)c1    ZINC000090411362
C[C@H](O)c1cccc(F)n1    ZINC000201797591
C[C@H](O)c1ccc(F)nc1    ZINC000113152867
Cc1cc(F)ncc1CO    ZINC000090413226
COc1cc(C)cnc1F    ZINC000090411261
COc1cnc(F)c(C)c1    ZINC000090411431
OCCc1ccc(F)nc1    ZINC000044380130
CCOc1ccnc(F)c1    ZINC000021982022
COc1ccc(C)nc1F    ZINC000090411283
CCOc1cccnc1F    ZINC000083141988
CCOc1ccc(F)nc1    ZINC000160867156
CCOc1cccc(F)n1    ZINC000040711310
C[C@H](O)c1cccnc1F    ZINC000075852879
COc1ccc(F)nc1C    ZINC000090411390
C[C@@H](O)c1ccc(F)nc1    ZINC000113152865
Cc1c(F)nccc1CO    ZINC000238499015
C[C@@H](O)c1cccc(F)n1    ZINC000201797620
Cc1cc(CO)cnc1F    ZINC000090411481
CN(N)c1cccc(F)n1    ZINC000165995835
CN(N)c1cc(F)ccn1    ZINC000199545137
CCNc1cc(F)ncn1    ZINC000149956148
O=Cc1cc(Cl)ncn1    ZINC000026461796
O=Cc1nccc(Cl)n1    ZINC000071261592
O=Cc1ccnc(Cl)n1    ZINC000095642166
O=Cc1cnc(Cl)nc1    ZINC000022113854
O=[N+]([O-])c1cc(F)ccn1    ZINC000008698171
O=[N+]([O-])c1ccnc(F)c1    ZINC000002526706
O=[N+]([O-])c1ccc(F)nc1    ZINC000001628309
O=[N+]([O-])c1cccnc1F    ZINC000002383998
O=[N+]([O-])c1cnccc1F    ZINC000002599078
O=[N+]([O-])c1cccc(F)n1    ZINC000043220721
CNc1cccc(Cl)n1    ZINC000019801003
Cc1ccc(Cl)nc1N    ZINC000039050374
CNc1cc(Cl)ccn1    ZINC000021303251
Cc1c(N)ccnc1Cl    ZINC000039258449
NCc1ccc(Cl)nc1    ZINC000002568143
CCc1cnc(Cl)nc1    ZINC000002569912
NCc1ccnc(Cl)c1    ZINC000004072644
Cc1nccc(Cl)c1N    ZINC000059349578
C=Cc1cnc(F)nc1F    ZINC001240831928
Cc1cc(C)nc(Cl)n1    ZINC000001529072
CNc1cccnc1Cl    ZINC000019801106
Cc1cnc(Cl)nc1C    ZINC000037593980
Cc1cnc(Cl)cc1N    ZINC000038540555
Cc1ncc(C)c(Cl)n1    ZINC000019091751
Cc1nc(Cl)ccc1N    ZINC000002384072
CCc1cc(Cl)ncn1    ZINC000026420701
NCc1cnccc1Cl    ZINC000035570032
Cc1ncnc(Cl)c1C    ZINC000039052972
Cc1ccnc(Cl)c1N    ZINC000002568142
Cc1c(N)nccc1Cl    ZINC000088189850
Cc1cc(N)nc(Cl)c1    ZINC000021981879
Cc1cnc(Cl)c(N)c1    ZINC000002585529
Cc1cc(Cl)c(N)cn1    ZINC000026506757
Cc1ccc(N)nc1Cl    ZINC000039050372
NCc1cc(Cl)ccn1    ZINC000039051096
CNc1ccc(Cl)nc1    ZINC000034575127
NCc1cccc(Cl)n1    ZINC000037594046
Cc1cc(Cl)ncc1N    ZINC000002585532
Cc1ccc(N)c(Cl)n1    ZINC000002384060
Cc1cc(Cl)nc(C)n1    ZINC000002559906
Cc1cc(N)cc(Cl)n1    ZINC000067176130
Cc1cnc(N)cc1Cl    ZINC000035569807
CCc1nccc(Cl)n1    ZINC000036882175
Cc1cc(Cl)cc(N)n1    ZINC000040448287
Cc1cc(N)cnc1Cl    ZINC000002384017
CCc1cncnc1Cl    ZINC000021299588
CCc1ccnc(Cl)n1    ZINC000034743700
NCc1cccnc1Cl    ZINC000002547995
CNc1ccnc(Cl)c1    ZINC000071621018
CC[n+]1ccccc1Cl    ZINC000012062426
COc1cnc(F)cc1N    ZINC000238409172
COc1cc(F)ncc1N    ZINC000299889611
COc1c(N)ccnc1F    ZINC000238427150
COc1cnc(F)c(N)c1    ZINC000238408842
Cc1cnc(N)c(O)c1F    ZINC000021981848
CNc1cc(F)nc(N)n1    ZINC000002565663
Cc1cc(Cl)cc[n+]1[O-]    ZINC000022002362
OCc1cccnc1Cl    ZINC000000168331
Cn1c(Cl)cccc1=O    ZINC000005423926
COc1ccc(Cl)nc1    ZINC000008698186
COc1cccc(Cl)n1    ZINC000000388320
Cc1c[n+]([O-])ccc1Cl    ZINC000001596460
Cc1cc[n+]([O-])c(Cl)c1    ZINC000039236321
Cc1cccc(Cl)[n+]1[O-]    ZINC000001692665
OCc1cccc(Cl)n1    ZINC000006093449
COc1cccnc1Cl    ZINC000002580779
Cn1ccc(=O)cc1Cl    ZINC000238548942
Cc1cnc(Cl)cc1O    ZINC000090225727
Cc1ccc(O)c(Cl)n1    ZINC000005046322
O=[N+]([O-])c1cnc(F)nc1    ZINC000032218477
Cc1nc(Cl)ccc1O    ZINC000039050788
Cc1cc(Cl)ncc1O    ZINC000072206894
COc1cnccc1Cl    ZINC000037594157
Cc1ccc[n+]([O-])c1Cl    ZINC000001692663
Cc1ccc(Cl)[nH]c1=O    ZINC000091296935
Cc1cc(O)cnc1Cl    ZINC000039316979
Cc1cncc(O)c1Cl    ZINC000071256377
COc1cc(Cl)ccn1    ZINC000008698219
COc1ccnc(Cl)c1    ZINC000002389389
Cc1cnc(Cl)c(O)c1    ZINC000021981922
Cc1ccnc(Cl)c1O    ZINC000002526741
OCc1ccnc(Cl)c1    ZINC000003883974
OCc1cc(Cl)ccn1    ZINC000004352706
OCc1cnccc1Cl    ZINC000001585512
Cc1ccc(Cl)[n+]([O-])c1    ZINC000039647138
Cc1cc(=O)cc(Cl)[nH]1    ZINC000095630952
OCc1ccc(Cl)nc1    ZINC000000169496
O=Cc1c(F)ccnc1F    ZINC000079387262
O=Cc1ccnc(F)c1F    ZINC000071256434
CSc1ccnc(F)c1    ZINC000090413711
CSc1cccnc1F    ZINC000039050816
O=Cc1ccc(F)nc1F    ZINC000014982658
O=Cc1cc(F)cnc1F    ZINC000071256451
O=Cc1cc(F)ncc1F    ZINC000071256077
O=Cc1cc(F)nc(F)c1    ZINC000071256425
O=Cc1nc(F)ccc1F    ZINC000096102742
CSc1ccc(F)nc1    ZINC000090411206
Cc1nc(N)cc(Cl)n1    ZINC000001728433
Cc1nc(Cl)ncc1N    ZINC000001764830
Nc1cc(Cl)cc(N)n1    ZINC000031628190
Cc1cnc(Cl)nc1N    ZINC000002583509
Nc1cnc(Cl)cc1N    ZINC000019800990
Cc1ncc(N)c(Cl)n1    ZINC000039053493
Nc1ccnc(Cl)c1N    ZINC000020028387
Cc1cc(Cl)nc(N)n1    ZINC000000039463
Cc1c(N)ncnc1Cl    ZINC000016696902
CNc1cc(Cl)ncn1    ZINC000001749496
NNc1ccc(Cl)nc1    ZINC000022200171
NCc1cnc(Cl)nc1    ZINC000075629393
Cc1cnc(N)nc1Cl    ZINC000000408844
NCc1ccnc(Cl)n1    ZINC000039052398
CNc1nccc(Cl)n1    ZINC000021303238
NCc1cc(Cl)ncn1    ZINC000072267027
NNc1cnccc1Cl    ZINC000039050328
NNc1cccc(Cl)n1    ZINC000000168495
NNc1cccnc1Cl    ZINC000039051799
NNc1ccnc(Cl)c1    ZINC000021982252
Nc1cnc(Cl)c(N)c1    ZINC000021981912
Nc1ccc(Cl)nc1N    ZINC000022116128
NCc1nccc(Cl)n1    ZINC000088187432
NNc1cc(Cl)ccn1    ZINC000071791149
Cc1ncnc(Cl)c1N    ZINC000039052784
Cc1cc(N)nc(Cl)n1    ZINC000001756614
CNc1ccnc(Cl)n1    ZINC000019091603
Nc1nccc(Cl)c1N    ZINC000040448798
COc1c(F)[nH]ccc1=O    ZINC000090411260
COc1cnc(F)c(O)c1    ZINC000209811673
COc1cc(O)cnc1F    ZINC000090411359
COc1cc(F)nc(N)n1    ZINC000000225034
CCc1cc(F)nc(F)c1    ZINC000142367732
CNc1nc(F)cc(=O)[nH]1    ZINC000014982826
COc1nc(N)cc(F)n1    ZINC000003163230
Cc1c(N)nc(=O)[nH]c1F    ZINC000000333479
NNc1cc(F)nc(N)n1    ZINC000034633358
OCc1cc(Cl)ncn1    ZINC000091691824
OCc1cncnc1Cl    ZINC000039052246
COc1cncnc1Cl    ZINC000019872633
Cn1cnc(Cl)cc1=O    ZINC000005425238
OCc1ccnc(Cl)n1    ZINC000039053326
Nc1cc(Cl)[nH]c(=O)c1    ZINC000091365984
OCc1cnc(Cl)nc1    ZINC000072267037
Nc1nccc(Cl)c1O    ZINC000021981844
Cc1nc(Cl)ncc1O    ZINC000113166631
O=Cc1c(F)ncnc1F    ZINC000075629728
Nc1nc(Cl)ccc1O    ZINC000039051245
Cc1nc(Cl)cc(=O)[nH]1    ZINC000014007747
COc1cnc(Cl)nc1    ZINC000021298676
Cc1cc(O)nc(Cl)n1    ZINC000039053049
COc1ccnc(Cl)n1    ZINC000002557102
Nc1cc(Cl)ncc1O    ZINC000039051522
Nc1cc[n+]([O-])c(Cl)c1    ZINC000095494835
Nc1c(O)ccnc1Cl    ZINC000088189554
Nc1c[n+]([O-])ccc1Cl    ZINC001161700113
COc1nccc(Cl)n1    ZINC000008614803
Nc1c[nH]c(Cl)cc1=O    ZINC000039051521
Nc1c(Cl)cc[nH]c1=O    ZINC000095763763
Nc1ccc(=O)[nH]c1Cl    ZINC000090225814
OCc1nccc(Cl)n1    ZINC000091351593
Nc1ccnc(Cl)c1O    ZINC000089157594
Cc1c(Cl)nc[nH]c1=O    ZINC000096170030
Nc1cc(Cl)cc[n+]1[O-]    ZINC000104647513
COc1cc(Cl)ncn1    ZINC000000730496
Nc1ncnc(Cl)c1N    ZINC000000967452
NNc1cc(Cl)ncn1    ZINC000008615712
Cc1nc(N)nc(Cl)n1    ZINC000002016227
NNc1ccnc(Cl)n1    ZINC000021299563
Nc1cc(Cl)nc(N)n1    ZINC000000967399
C[n+]1cccc(O)c1Cl    ZINC000043409594
Nc1cnc(Cl)nc1N    ZINC000001677559
Cc1c(F)[nH]c(=O)[nH]c1=O    ZINC000002559882
CNc1nc(F)ccc1F    ZINC000725378052
NCc1cc(F)ncc1F    ZINC000211794618
NCc1cnc(F)c(F)c1    ZINC000095631134
Sc1ccnc(Cl)c1    ZINC000034319606
Oc1cc(O)nc(Cl)c1    ZINC000008649836
Oc1cnc(Cl)c(O)c1    ZINC000095761959
Nc1nc(Cl)ncc1O    ZINC000115888881
COc1ncnc(Cl)n1    ZINC000166696433
Nc1cc(O)nc(Cl)n1    ZINC000039053153
Nc1c(Cl)nc[nH]c1=O    ZINC000095929188
Nc1ncnc(Cl)c1O    ZINC000039053276
Nc1cc(Cl)nc(=O)[nH]1    ZINC000001750762
Nc1nc(Cl)cc(=O)[nH]1    ZINC000003860164
Cc1cc(Cl)cc(F)n1    ZINC000082046642
Cc1cc(F)nc(Cl)c1    ZINC000079007091
Cc1ccc(Cl)nc1F    ZINC000079007084
Fc1ncccc1CCl    ZINC000039050615
Cc1ccc(Cl)c(F)n1    ZINC000238480529
Cc1cnc(Cl)c(F)c1    ZINC000008698182
Cc1ccnc(F)c1Cl    ZINC000238470164
Cc1cc(F)cc(Cl)n1    ZINC000169214510
Cc1nccc(Cl)c1F    ZINC000085224599
Fc1cc(CCl)ccn1    ZINC000039051316
Cc1nc(F)ccc1Cl    ZINC000238539365
Cc1cc(Cl)cnc1F    ZINC000002384024
Cc1ccc(F)nc1Cl    ZINC000079007098
Cc1cc(F)ncc1Cl    ZINC000002539940
Fc1cccc(CCl)n1    ZINC000021985780
Cc1cncc(F)c1Cl    ZINC000238541842
Cc1cnc(F)c(Cl)c1    ZINC000016159754
Cc1ccc(F)c(Cl)n1    ZINC000002384065
Cc1cc(Cl)ncc1F    ZINC000016159659
Cc1ccnc(Cl)c1F    ZINC000002526721
Cc1c(F)ccnc1Cl    ZINC000095933240
Cc1cc(F)cnc1Cl    ZINC000002540184
Cc1cc(Cl)c(F)cn1    ZINC000021982020
Fc1ccc(CCl)cn1    ZINC000039050614
Cc1nc(Cl)ccc1F    ZINC000002539926
Cc1c(F)nccc1Cl    ZINC000238499035
Nc1nc(N)nc(Cl)n1    ZINC000000896288
OCc1cc(F)ncc1F    ZINC000211804566
OCc1c(F)ccnc1F    ZINC000095830362
COc1ccnc(F)c1F    ZINC000238384811
COc1cc(F)nc(F)c1    ZINC000072284046
COc1cc(F)cnc1F    ZINC000263624512
OCc1ccc(F)nc1F    ZINC000096102663
OCc1nc(F)ccc1F    ZINC000096102741
CNc1cc(F)nc(F)n1    ZINC000003129092
Nc1cc(F)nc(F)c1N    ZINC000034582475
CNc1nc(F)cc(F)n1    ZINC000000039457
NNc1cc(F)nc(F)c1    ZINC000016159843
Cc1c(N)nc(F)nc1F    ZINC000002025696
NNc1nc(F)ccc1F    ZINC000095470404
NNc1cc(F)cc(F)n1    ZINC000021990761
NNc1nccc(F)c1F    ZINC000096171577
Nc1nc(F)cc(F)c1N    ZINC000071255779
O=c1cc(Cl)nc(O)[nH]1    ZINC000001494932
Cc1ncc(F)c(Cl)n1    ZINC000026466426
Cc1nc(Cl)ncc1F    ZINC000039052519
Nc1ccnc(Cl)c1F    ZINC000077031546
Nc1c(F)ccnc1Cl    ZINC000307178653
Nc1nccc(F)c1Cl    ZINC000095768573
Nc1ccc(F)nc1Cl    ZINC000263623751
Nc1cc(Cl)cnc1F    ZINC000008698192
Nc1cc(Cl)cc(F)n1    ZINC000095768751
Nc1nc(O)nc(Cl)n1    ZINC000018128218
Nc1ccnc(F)c1Cl    ZINC000071256007
Nc1cc(Cl)ncc1F    ZINC000067801420
Nc1cc(F)cnc1Cl    ZINC000008698228
Nc1ccc(F)c(Cl)n1    ZINC000039474829
Nc1nc(F)ccc1Cl    ZINC000071256078
N=c1cccc(Cl)n1F    ZINC001161693769
Nc1nc(Cl)ccc1F    ZINC000082163103
Nc1c(F)nccc1Cl    ZINC000095768767
Nc1cnc(F)c(Cl)c1    ZINC000095763768
Nc1cc(F)ncc1Cl    ZINC000071256009
Nc1cc(F)c(Cl)cn1    ZINC000095768556
Nc1cnc(Cl)cc1F    ZINC000224165628
Cc1ncnc(Cl)c1F    ZINC000082046538
Nc1ccc(Cl)c(F)n1    ZINC000071256951
Nc1cnc(Cl)c(F)c1    ZINC000071863703
Nc1ncc(F)c(F)c1O    ZINC000021981831
Clc1cccnc1Cl    ZINC000000333069
Clc1ccnc(Cl)c1    ZINC000002012914
Clc1cccc(Cl)n1    ZINC000000331613
Clc1ccncc1Cl    ZINC000002386413
Clc1ccc(Cl)nc1    ZINC000000406964
O=c1nc(Cl)nc(O)[nH]1    ZINC000016343409
Oc1cc(Cl)cnc1F    ZINC000021981949
Oc1cnc(F)cc1Cl    ZINC000095761967
Oc1ccnc(Cl)c1F    ZINC000072265980
Oc1c(F)nccc1Cl    ZINC000095761966
Oc1cnc(F)c(Cl)c1    ZINC000021981948
Oc1cc(F)cnc1Cl    ZINC000002384091
Oc1c(F)ccnc1Cl    ZINC000238724152
Oc1cnc(Cl)c(F)c1    ZINC000002524877
Oc1cc(Cl)ncc1F    ZINC000083268052
Oc1cnc(Cl)cc1F    ZINC000238664297
[O-][n+]1cccc(F)c1Cl    ZINC000004343570
Oc1cc(F)nc(Cl)c1    ZINC000095496007
[O-][n+]1cc(F)ccc1Cl    ZINC000039050452
Oc1ccc(Cl)nc1F    ZINC000095093193
Oc1nc(Cl)ccc1F    ZINC000095768675
Oc1cc(F)ncc1Cl    ZINC000217038395
Nc1ncc(F)c(Cl)n1    ZINC000031176453
Nc1ncnc(Cl)c1F    ZINC000066323435
Nc1nc(Cl)ncc1F    ZINC000001718953
Oc1cc(O)c(F)nc1F    ZINC000606241673
Fc1ncccc1C(F)F    ZINC000077012083
Fc1cc(C(F)F)ccn1    ZINC000039088304
Fc1ccc(C(F)F)cn1    ZINC000077012088
Fc1cccc(C(F)F)n1    ZINC000039050467
Fc1ccnc2ccccc12    ZINC000003644842
Fc1ccc2ccccc2n1    ZINC000006118219
Fc1nccc2ccccc21    ZINC000024631441
Clc1cc(Cl)ncn1    ZINC000001670096
Clc1cnc(Cl)nc1    ZINC000021298678
Clc1ccnc(Cl)n1    ZINC000001571020
Clc1cncnc1Cl    ZINC000022009763
Oc1nc(Cl)ncc1F    ZINC000017004699
Oc1ncc(F)c(Cl)n1    ZINC000039053453
Cc1c(F)nc(F)nc1F    ZINC000002025691
Nc1c(F)cnc(F)c1F    ZINC000002386504
Nc1nc(F)c(F)cc1F    ZINC000022006783
Nc1cc(F)nc(F)c1F    ZINC000034203641
C=Cc1nccc(F)c1C#N    ZINC001240827743
Fc1ncnc2ccccc12    ZINC000006117745
C=Cc1cnc(F)c(C#N)c1    ZINC001240831950
C=Cc1ccc(C#N)c(F)n1    ZINC001240827746
Fc1ccc2cccnc2n1    ZINC000113178327
Clc1ncnc(Cl)n1    ZINC000012650759
Fc1ccc(Cl)nc1F    ZINC000077950811
Fc1cncc(Cl)c1F    ZINC000014982366
Fc1ccc(Cl)c(F)n1    ZINC000039192905
Fc1cncc(F)c1Cl    ZINC000014982370
Fc1cnc(Cl)c(F)c1    ZINC000039050259
Fc1ccnc(F)c1Cl    ZINC000014982361
Fc1cc(Cl)c(F)cn1    ZINC000021991290
Fc1cc(Cl)cnc1F    ZINC000002525803
Fc1cnc(F)c(Cl)c1    ZINC000014982363
Fc1nccc(Cl)c1F    ZINC000014982368
Fc1cnc(Cl)cc1F    ZINC000039050258
Oc1nc(F)c(F)cc1F    ZINC000002599115
Fc1cc2cncnc2cn1    ZINC000575442345
Fc1cc2ncncc2cn1    ZINC001525644151
C#CCc1ccnc(F)c1C    ZINC001249949754
C#CCc1cc(F)ncc1C    ZINC001249949317
C#CCc1c(C)ccnc1F    ZINC001249949861
C#CCc1cnc(F)c(C)c1    ZINC001249949636
C#CCc1cc(C)cnc1F    ZINC001249949100
C#CCc1cnc(F)cc1C    ZINC001249949560
Fc1ncc(Cl)c(F)n1    ZINC000002540176
C#CCc1ccc(N)nc1F    ZINC001249947656
Cc1c[nH]c2cnc(F)cc12    ZINC000144564478
C#CCNc1cccc(F)n1    ZINC000126189994
Cc1cc2cc(F)ncc2[nH]1    ZINC000953064960
Cc1c[nH]c2cc(F)ncc12    ZINC000953064965
Cc1cc2c(ccnc2F)[nH]1    ZINC000044713108
Cc1c[nH]c2ccnc(F)c12    ZINC000953047213
Cc1c[nH]c2c1ccnc2F    ZINC000096379319
Cc1c[nH]c2ccc(F)nc12    ZINC000140247748
Cc1cc2c(nccc2F)[nH]1    ZINC000079033855
C#CCNc1cc(F)ccn1    ZINC001155648129
Cc1cc2ccnc(F)c2[nH]1    ZINC000096379320
Fc1cc(F)c(F)nc1F    ZINC000000409383
Fc1cc(F)c(F)c(F)n1    ZINC000002585566
Fc1cnc(F)c(F)c1F    ZINC000014983574
Clc1cccc2cccn21    ZINC001525644000
C#CCc1cnccc1Cl    ZINC001249949875
C#Cc1cnc(Cl)cc1C    ZINC000095616335
Clc1ccn2cccc2c1    ZINC000084304190
N#CCNc1cccc(F)n1    ZINC001163183581
Nc1cn2ccc(F)cc2n1    ZINC000096029078
Cc1c(F)ccnc1NC#N    ZINC001157822492
Cc1nnn2c1cccc2F    ZINC001776011122
Nc1c[nH]c2nc(F)ccc12    ZINC000044712811
Cc1n[nH]c2nc(F)ccc12    ZINC000090558515
Nc1cnc2[nH]ccc2c1F    ZINC000039088435
Cc1cc(F)ncc1NC#N    ZINC001168628369
Cc1cc(NC#N)cc(F)n1    ZINC001168628318
C#CCNc1cc(F)ncn1    ZINC000229299472
Cc1ccc(NC#N)c(F)n1    ZINC001168631026
Nc1cc(F)nc2[nH]ccc21    ZINC000044712817
Nc1cn2c(cccc2F)n1    ZINC000096029079
Nc1c[nH]c2ccnc(F)c12    ZINC000044713107
N#CCNc1cc(F)ccn1    ZINC001155530891
Nc1cc(F)c2cc[nH]c2n1    ZINC000044713353
C=C(C)c1nccc(F)c1C    ZINC001240833514
C=CCc1cnc(F)c(C)c1    ZINC001249954495
C=C(C)c1cnc(F)c(C)c1    ZINC001240834207
CC(C)=Cc1cccc(F)n1    ZINC001240634026
C=C(C)c1cc(C)nc(F)c1    ZINC001240834127
Cc1cc(C2CC2)cnc1F    ZINC001250034811
CC(C)=Cc1cc(F)ccn1    ZINC001240632439
C/C=C(\C)c1cnccc1F    ZINC001242759052
C=C(C)c1ccc(C)c(F)n1    ZINC001240831412
Cc1cnc(F)cc1C1CC1    ZINC001250035113
C/C=C(\C)c1ccc(F)nc1    ZINC001242758119
C=C(C)c1ccnc(F)c1C    ZINC001240835016
C=CCc1cnc(F)cc1C    ZINC001249954771
C/C=C(\C)c1ccnc(F)c1    ZINC001242757764
C=C(C)c1cc(C)cnc1F    ZINC001240834474
C=C(C)c1cc(C)cc(F)n1    ZINC001240835213
Cc1cc(F)ncc1C1CC1    ZINC000090413845
CC(C)=Cc1cccnc1F    ZINC001250484240
C=C(C)c1cc(F)ncc1C    ZINC001240834211
C=CCc1cc(F)ncc1C    ZINC001249953947
C=CCc1ccnc(F)c1C    ZINC001249953977
C=C(C)c1c(C)ccnc1F    ZINC001240835599
C=C(C)c1ccc(F)nc1C    ZINC001240834054
C/C=C(\C)c1cc(F)ccn1    ZINC001242755980
C=C(C)c1cnc(F)cc1C    ZINC001240834445
C=CCc1c(C)ccnc1F    ZINC001249954026
Cc1ccnc(F)c1C1CC1    ZINC000018344725
Cc1cnc(F)c(C2CC2)c1    ZINC001250033263
CC(C)=Cc1ccc(F)nc1    ZINC001240634959
Cc1c(F)nccc1C1CC1    ZINC001250034870
C=CCc1cc(C)cnc1F    ZINC001249954681
C/C=C(\C)c1cccc(F)n1    ZINC001242756071
C/C=C(\C)c1cccnc1F    ZINC001250483294
CC(C)=Cc1ccnc(F)c1    ZINC001240631908
CC(C)=Cc1cnccc1F    ZINC001240635264
C=C(C)c1ccc(C)nc1F    ZINC001240835649
Fc1nc(F)c(F)c(F)n1    ZINC000006090883
Clc1nccc2[nH]ccc21    ZINC000014401186
Cc1cc(Cl)ncc1C#N    ZINC000038540559
N#CCc1ccnc(Cl)c1    ZINC000035569986
Cc1cc(Cl)c(C#N)cn1    ZINC000005538877
Clc1cc2[nH]ccc2cn1    ZINC000014985682
N#CCc1cccc(Cl)n1    ZINC000039326120
Cc1cnc(C#N)cc1Cl    ZINC000095829715
Cc1c(Cl)nccc1C#N    ZINC000082046559
C#Cc1cnc(Cl)cc1N    ZINC000063110924
Clc1ccn2nccc2c1    ZINC000075118871
Cc1ccc(C#N)nc1Cl    ZINC000071864280
Clc1cccc2nccn21    ZINC000051971036
Cc1c(Cl)ccnc1C#N    ZINC000095642098
Clc1ccnc2[nH]ccc21    ZINC000008699969
Cc1cnc(Cl)cc1C#N    ZINC000238524824
Cc1cc(C#N)cc(Cl)n1    ZINC000082841868
Cc1ccc(Cl)nc1C#N    ZINC000045329558
Cc1cc(C#N)cnc1Cl    ZINC000049581983
N#CCc1cccnc1Cl    ZINC000034354163
Clc1cc2cc[nH]c2cn1    ZINC000034372999
Cc1ccnc(Cl)c1C#N    ZINC000021982050
Clc1ccc2[nH]ccc2n1    ZINC000014401189
Clc1ccc2cc[nH]c2n1    ZINC000100002980
Cc1cc(Cl)cc(C#N)n1    ZINC000044790243
Cc1cc(Cl)nc(C#N)c1    ZINC000040448558
Cc1cnc(Cl)c(C#N)c1    ZINC000039218856
Clc1nccc2cc[nH]c21    ZINC000002512975
Clc1ccnc2cc[nH]c21    ZINC000044068849
Cc1nc(Cl)ccc1C#N    ZINC000039218857
Clc1ccnc2c1CC=N2    ZINC000214464667
Clc1ccn2ccnc2c1    ZINC000038339253
Clc1ccn2cncc2c1    ZINC000200664644
N#CCc1cc(Cl)ccn1    ZINC000044370273
Cc1ccc(C#N)c(Cl)n1    ZINC000000166495
N#CCc1ccc(Cl)nc1    ZINC000001387124
COc1ccnc(F)c1C#N    ZINC000230553257
COc1cc(F)ncc1C#N    ZINC000261261083
O=C1Cc2nc(F)ccc2N1    ZINC000014984294
Oc1cnc2[nH]ccc2c1F    ZINC000039059368
O=C1Cc2c(nccc2F)N1    ZINC000044713347
COc1nc(F)ccc1C#N    ZINC000091301613
COc1ccc(F)nc1C#N    ZINC000306443056
O=c1cc(F)c2cc[nH]c2[nH]1    ZINC000044700181
N#CCOc1ccc(F)nc1    ZINC000169211983
Cn1cnc2c1ncnc2F    ZINC000001694923
Nc1nc2cc(F)ccn2n1    ZINC000238608765
N#CNc1c(N)nccc1F    ZINC001168627444
Nc1nc2cccc(F)n2n1    ZINC000238611138
NC1(c2ccc(F)nc2)CC1    ZINC000095094332
C=C(C)Nc1cnccc1F    ZINC001174789650
NC1(c2cccc(F)n2)CC1    ZINC000095094327
Nc1ccc(C2CC2)c(F)n1    ZINC001250032937
C=C(C)Nc1cccnc1F    ZINC001174786670
C/C=C(\C)c1ccnc(F)n1    ZINC001242755855
C=C(C)Nc1cccc(F)n1    ZINC001174786487
C=CNc1c(C)ccnc1F    ZINC001174780530
NC1(c2cc(F)ccn2)CC1    ZINC000095094328
C=CNc1cnc(F)cc1C    ZINC001174780666
C=CNc1cc(C)cc(F)n1    ZINC001174781578
Fc1ccnc(N2CCC2)c1    ZINC001163532911
C=C(C)Nc1ccnc(F)c1    ZINC001174786380
C=C(C)Nc1cc(F)ccn1    ZINC001174792243
CC(C)=Cc1ccnc(F)n1    ZINC001240634232
CC(C)=Cc1cnc(F)nc1    ZINC001240632007
NC1(c2cnccc2F)CC1    ZINC000095094330
NC1(c2cccnc2F)CC1    ZINC000095094329
NC1(c2ccnc(F)c2)CC1    ZINC000095094334
C=CNc1cnc(F)c(C)c1    ZINC001174779759
C=C(C)Nc1ccc(F)nc1    ZINC001174786626
C/C=C(\C)c1cnc(F)nc1    ZINC001242757425
C=CCc1ccc(N)nc1F    ZINC001249953886
Fc1cccc(NC2CC2)n1    ZINC000040711862
C=C(C)c1c(N)nccc1F    ZINC001240834317
C=CNc1ccc(C)nc1F    ZINC001174780812
Clc1nccc2ccoc21    ZINC000038538087
Clc1ccc2occc2n1    ZINC000039074203
Clc1nccc2occc21    ZINC000000161901
Clc1ccnc2occc21    ZINC000085210648
Clc1ccnc2ccoc21    ZINC000039017272
Clc1ccc2ccoc2n1    ZINC000138502210
N#CCc1ccnc(Cl)n1    ZINC000079067080
Cc1nc(Cl)cc(C#N)n1    ZINC000098091045
N#Cc1ccc(N)nc1Cl    ZINC000098090962
Clc1ccc2[nH]ncc2n1    ZINC000002547941
Clc1ncnc2[nH]ccc21    ZINC000006119142
Cc1cc(C#N)nc(Cl)n1    ZINC000032005731
Clc1cc2cn[nH]c2cn1    ZINC000002547940
N#CNc1cc(Cl)ccn1    ZINC000231597318
Clc1cccc2nncn21    ZINC000001565409
Clc1cc2nccn2cn1    ZINC000077054735
Clc1nccc2nccn21    ZINC000064033826
Clc1nccc2nc[nH]c21    ZINC000006500009
N#Cc1ccc(Cl)nc1N    ZINC000059841096
Clc1ccc2[nH]cnc2n1    ZINC000006557291
Clc1ccn2ccnc2n1    ZINC000095757764
N#Cc1cnc(N)cc1Cl    ZINC000145055591
Clc1ncc2cc[nH]c2n1    ZINC000004198795
Clc1ccnc2nc[nH]c21    ZINC000039285041
Clc1cc2[nH]ncc2cn1    ZINC000072338659
Clc1ncnc2cc[nH]c21    ZINC000033844362
Clc1nccc2[nH]ncc21    ZINC000067172987
N#Cc1cc(Cl)ncc1N    ZINC000095918539
N#Cc1cc(N)cnc1Cl    ZINC000035569364
Clc1ccnc2[nH]ncc21    ZINC000004771835
N#Cc1cnc(Cl)c(N)c1    ZINC000095762502
Clc1ccn2nccc2n1    ZINC000002523098
Clc1ccnc2ccnn21    ZINC000002523099
N#CNc1cccc(Cl)n1    ZINC000575597226
Clc1ccc2cn[nH]c2n1    ZINC000038540592
Cc1ncnc(Cl)c1C#N    ZINC000075085074
N#Cc1ccnc(Cl)c1N    ZINC000034448484
Clc1ccn2ncnc2c1    ZINC000107117650
Clc1ncc2c(n1)N=CC2    ZINC000103639370
N#Cc1cc(N)nc(Cl)c1    ZINC000059841093
Clc1ccnc2cn[nH]c21    ZINC000034141401
N#Cc1c(N)ccnc1Cl    ZINC000096304544
Clc1cccc2ncnn21    ZINC000096029216
N#Cc1nc(Cl)ccc1N    ZINC000020357585
N#Cc1cncc(N)c1Cl    ZINC000217534417
Cc1ncc(C#N)c(Cl)n1    ZINC000038540125
Clc1nccc2cn[nH]c21    ZINC000039262012
C#Cc1cnc(N)nc1Cl    ZINC000095644227
Clc1cc2nc[nH]c2cn1    ZINC000036533554
Clc1ccnc2nccn21    ZINC000066055011
Clc1ncc2[nH]ccc2n1    ZINC000040448747
Clc1ccnc(C2CC2)c1    ZINC000082407193
Clc1ccnc2c1CCC2    ZINC000051951696
C=C(C)c1ccc(Cl)nc1    ZINC000037594072
C=Cc1cnc(Cl)cc1C    ZINC000072225895
C=Cc1cnc(Cl)c(C)c1    ZINC000072225872
Clc1ccc2c(n1)CCC2    ZINC000026507348
C=Cc1ccc(Cl)nc1C    ZINC000072225918
C=CCc1cnccc1Cl    ZINC001249954773
Clc1ccncc1C1CC1    ZINC000091366058
Clc1ncccc1C1CC1    ZINC000059895636
Clc1ccc(C2CC2)cn1    ZINC000071788864
Clc1cc(C2CC2)ccn1    ZINC000044118471
Clc1cccc(C2CC2)n1    ZINC000082407194
C#CCc1cc(F)nc(F)c1    ZINC001249949337
Nc1nc(F)nc2[nH]cnc21    ZINC000001641355
Fc1cccc(OC2CC2)n1    ZINC000238534472
Fc1ncccc1OC1CC1    ZINC000095724194
C=Cc1cc(F)ncc1OC    ZINC000209807753
C=Cc1ccnc(F)c1OC    ZINC000209807934
C=Cc1cnc(F)c(OC)c1    ZINC001240831657
C=Cc1nc(F)ccc1OC    ZINC000209807400
C=Cc1ccc(OC)c(F)n1    ZINC000209807208
Fc1cc(OC2CC2)ccn1    ZINC000238639725
CCC(=O)c1cccnc1F    ZINC000118832169
O=c1cc(F)ccn1C1CC1    ZINC000575441926
CC(=O)c1cc(C)cnc1F    ZINC000084229512
Fc1ccc(OC2CC2)cn1    ZINC000095724627
C=Cc1c(F)nccc1OC    ZINC000209806968
CC(=O)c1ccc(F)nc1C    ZINC000218487476
C=Cc1cc(OC)cnc1F    ZINC000209806867
C=CCOc1ccc(F)nc1    ZINC000135327724
C=CCOc1cccnc1F    ZINC000087542426
Fc1ccnc(OC2CC2)c1    ZINC000238546884
C=Cc1ccc(OC)nc1F    ZINC000209806916
CCC(=O)c1ccc(F)nc1    ZINC000147877927
C=CCNc1cc(F)ncn1    ZINC000229298665
N=C(N)Cc1ccc(F)nc1    ZINC000238574426
Cc1cc(F)ncc1NC=N    ZINC001167865886
Fc1cc(N2CCC2)ncn1    ZINC000306432255
Cc1cc(NC=N)cc(F)n1    ZINC001167865733
Cc1c(F)ccnc1NC=N    ZINC001157078444
Fc1cc(NC2CC2)ncn1    ZINC000149954803
Cc1cnc(F)cc1C(C)C    ZINC000202683182
Cc1cc(C(C)C)cnc1F    ZINC000147985164
Cc1ccnc(F)c1C(C)C    ZINC001249860459
CCCc1cnc(F)cc1C    ZINC001249968735
CCCc1cnc(F)c(C)c1    ZINC001249968184
CCCc1cc(F)ncc1C    ZINC001249968499
CCCc1ccnc(F)c1C    ZINC001249968434
Cc1cnc(F)c(C(C)C)c1    ZINC000201691970
CCCCc1cccc(F)n1    ZINC000095147696
Cc1cc(F)ncc1C(C)C    ZINC000202683160
Cc1c(F)nccc1C(C)C    ZINC000202683100
CCCc1c(C)ccnc1F    ZINC001249968503
CCCc1cc(C)cnc1F    ZINC000205573895
O=C=Nc1ccnc(Cl)c1    ZINC000089261853
Clc1ncnc2occc21    ZINC000035269729
O=C=Nc1ccc(Cl)nc1    ZINC000004287788
N#Cc1c(O)ccnc1Cl    ZINC000011919357
O=C=Nc1cccnc1Cl    ZINC000038531937
Clc1ncnc2ccoc21    ZINC000063772290
O=C=Nc1cnccc1Cl    ZINC000242495930
Clc1ccnc2ncoc21    ZINC000211952145
N#Cc1cc(O)cnc1Cl    ZINC000039316984
N#Cc1cnc(Cl)c(O)c1    ZINC000146703412
N#Cc1cc(Cl)[nH]c(=O)c1    ZINC000215406118
Clc1nccc2ocnc21    ZINC000238523049
Clc1ncc2ccoc2n1    ZINC000084312031
Clc1ncc2[nH]cnc2n1    ZINC000012493259
Clc1cc2nncn2cn1    ZINC000012505138
N#Cc1c(N)ncnc1Cl    ZINC000040448783
N#Cc1cc(N)nc(Cl)n1    ZINC000039213109
Clc1nccc2ncnn21    ZINC000026894643
N#Cc1cnc(N)nc1Cl    ZINC000095929509
N#Cc1cc(Cl)nc(N)n1    ZINC000260717133
Fc1ccnc(N=C=S)c1    ZINC000238573871
Clc1ccn2ncnc2n1    ZINC000038343236
Clc1ccn2nnnc2c1    ZINC000071255397
Clc1ccnc2ncnn21    ZINC000095760873
N#CNc1cncnc1Cl    ZINC001157819707
Clc1ncnc2nc[nH]c21    ZINC000004807217
N#CNc1cc(Cl)ncn1    ZINC000575595805
Clc1ccc2n[nH]nc2n1    ZINC000047843783
Clc1ccnc2n[nH]nc21    ZINC000005086570
Clc1cccc2nnnn21    ZINC000057218411
Clc1ncnc2cn[nH]c21    ZINC000077032043
Clc1ncc2[nH]ncc2n1    ZINC000079066960
Clc1ncc2cn[nH]c2n1    ZINC000044682212
[N-]=[N+]=Nc1cccnc1Cl    ZINC000064034336
Clc1cc2ncnn2cn1    ZINC000072187466
Fc1cccc(N=C=S)n1    ZINC000238549219
Clc1nccc2n[nH]nc21    ZINC000001723931
N#CNc1nccc(Cl)n1    ZINC000575461074
N#Cc1cnc(Cl)nc1N    ZINC000002169278
Clc1ncnc2[nH]ncc21    ZINC000003865628
C=CNc1ccc(Cl)nc1    ZINC001174778611
C/N=C/c1ccc(Cl)nc1    ZINC000201428570
C=CNc1cccc(Cl)n1    ZINC001174778311
Clc1ccnc(C2CC2)n1    ZINC000036882183
C=CNc1ccnc(Cl)c1    ZINC001174778395
Clc1ncc(C2CC2)cn1    ZINC000066354153
C=CNc1cnccc1Cl    ZINC001174778556
Clc1nccc2c1NCC2    ZINC000089220478
Clc1ccnc2c1CNC2    ZINC000091366085
Clc1ccnc2c1CCN2    ZINC000204579775
Fc1cnc2[nH]ccc2c1F    ZINC000075629611
O=c1[nH]c(F)nc2nc[nH]c21    ZINC000017174075
C=CNc1cccnc1Cl    ZINC001174778626
Clc1ccc2c(n1)CNC2    ZINC000035269972
Clc1cc2c(cn1)CCN2    ZINC000023550015
Clc1cc(C2CC2)ncn1    ZINC000038580384
Clc1ncnc2c1CCC2    ZINC000039595028
Clc1nccc2c1CCN2    ZINC000035269985
Clc1ccc2c(n1)NCC2    ZINC000095218360
Clc1cc2c(cn1)CNC2    ZINC000067176163
Clc1ncc2c(n1)CCC2    ZINC000084226954
CNC(=O)c1cccnc1F    ZINC000075852502
CC(=O)Nc1cc(F)ccn1    ZINC000299890264
CNC(=O)c1ccc(F)nc1    ZINC000069632042
CON=Cc1ccc(F)nc1    ZINC000307921461
Cc1cc(C(N)=O)cnc1F    ZINC000096675762
CNC(=O)c1cccc(F)n1    ZINC000122938975
CNC(=O)c1ccnc(F)c1    ZINC000041038655
CC(=O)Nc1cccc(F)n1    ZINC000039088580
CC(=O)Nc1ccc(F)nc1    ZINC000144606177
N=CNc1c(N)nccc1F    ZINC001167865244
CCNCc1ccc(F)nc1    ZINC000166001654
CC(C)(N)c1cccc(F)n1    ZINC000238155236
CCCc1ccc(N)nc1F    ZINC001249967545
CCCNc1cc(F)ccn1    ZINC001157358457
CCCNc1cccc(F)n1    ZINC000040711852
CC(C)(N)c1cc(F)ccn1    ZINC000238150510
CCc1ccc(NC)nc1F    ZINC001249932427
Cc1c(F)ccnc1N(C)C    ZINC001163569085
CN(C)Cc1ccnc(F)c1    ZINC000114880105
CC(C)Nc1ccc(F)nc1    ZINC000200511677
CC(C)Nc1cc(F)ccn1    ZINC001308516154
CN(C)Cc1ccc(F)nc1    ZINC001137734376
CC(C)c1ccc(N)nc1F    ZINC000113080456
CCN(C)c1cc(F)ccn1    ZINC001163579681
CN(C)Cc1cccnc1F    ZINC000238333126
CN(C)Cc1cccc(F)n1    ZINC001140130529
CN(C)Cc1cc(F)ccn1    ZINC001232491479
Clc1ncnc2ocnc21    ZINC000084252225
C#Cc1ccnc(Cl)c1F    ZINC000169799079
N#CNc1ncnc(Cl)n1    ZINC000149095758
Clc1ncnc2[nH]nnc21    ZINC000020358106
Cc1ccc(C=O)nc1Cl    ZINC000095763786
Cc1c(Cl)ccnc1C=O    ZINC000095751464
CC(=O)c1ccnc(Cl)c1    ZINC000012336499
Cc1ccc(Cl)nc1C=O    ZINC000066054470
Cc1ccnc(Cl)c1C=O    ZINC000008698248
Cc1cnc(C=O)cc1Cl    ZINC000095642379
Cc1ccc(C=O)c(Cl)n1    ZINC000008698226
Cc1cc(C=O)cc(Cl)n1    ZINC000014982415
C=Cc1c(O)nccc1Cl    ZINC000584884033
Cc1cc(Cl)cc(C=O)n1    ZINC000079045335
CC(=O)c1cc(Cl)ccn1    ZINC000038540741
CC(=O)c1cccnc1Cl    ZINC000002513861
Cc1c(Cl)nccc1C=O    ZINC000026898857
Cc1cnc(Cl)c(C=O)c1    ZINC000033975180
Cc1nc(Cl)ccc1C=O    ZINC000008698225
Cc1cnc(Cl)cc1C=O    ZINC000071256041
Cc1cc(C=O)cnc1Cl    ZINC000036532786
CC(=O)c1ccc(Cl)nc1    ZINC000000161835
CC(=O)c1cnccc1Cl    ZINC000034213830
Clc1ccc2c(n1)COC2    ZINC000095831055
O=CCc1ccc(Cl)nc1    ZINC000113381083
CC(=O)c1cccc(Cl)n1    ZINC000035854895
Cc1cc(Cl)ncc1C=O    ZINC000008698229
Clc1ncnc2c1CCN2    ZINC000035269948
C=CNc1cncnc1Cl    ZINC001174778867
N=C(N)c1ccnc(Cl)c1    ZINC000035323124
N=C(N)c1cccnc1Cl    ZINC000085217568
Clc1ncnc2c1CNC2    ZINC000084227156
N=C(N)c1ccc(Cl)nc1    ZINC000026897978
N=CNc1cccc(Cl)n1    ZINC001157073350
C=CNc1cnc(Cl)nc1    ZINC001174778227
Clc1ncc2c(n1)NCC2    ZINC000082406493
N=CNc1cc(Cl)ccn1    ZINC001157073347
N=C(N)c1cc(Cl)ccn1    ZINC000071186679
N=C(N)c1cccc(Cl)n1    ZINC000071186678
Fc1cc2[nH]cnc2c(F)n1    ZINC000001558662
Clc1ncc2c(n1)CNC2    ZINC000035269965
Cc1cnc(F)cc1C(=O)O    ZINC000095762027
Cc1ccnc(F)c1C(=O)O    ZINC000084230698
Cc1cc(F)nc(C(=O)O)c1    ZINC000095642392
Cc1cc(F)ncc1C(=O)O    ZINC000019721282
COc1nc(F)ccc1C=O    ZINC000095931491
COC(=O)c1cc(F)ccn1    ZINC000047202392
Cc1c(F)nccc1C(=O)O    ZINC000095762026
Cc1ccc(C(=O)O)c(F)n1    ZINC000209764386
Cc1cnc(C(=O)O)cc1F    ZINC000095763721
COC(=O)c1ccnc(F)c1    ZINC000001595328
Cc1cnc(F)c(C(=O)O)c1    ZINC000071255538
O=C(O)Cc1cc(F)ccn1    ZINC000035569916
COc1cc(C=O)cnc1F    ZINC000090411473
O=C(O)Cc1ccnc(F)c1    ZINC000044375310
COc1ccc(C=O)c(F)n1    ZINC000095762022
COC(=O)c1cccc(F)n1    ZINC000043215016
O=C(O)Cc1ccc(F)nc1    ZINC000035569958
Cc1ccc(C(=O)O)nc1F    ZINC000091301452
COC(=O)c1cccnc1F    ZINC000001682744
Cc1cc(F)c(C(=O)O)cn1    ZINC000091301459
COc1cnc(F)c(C=O)c1    ZINC000090411413
COC(=O)c1ccc(F)nc1    ZINC000002384029
COC(=O)c1cnccc1F    ZINC000047202394
COc1ccnc(F)c1C=O    ZINC000039062699
O=C(O)Cc1cccc(F)n1    ZINC000035569920
O=C(O)Cc1cccnc1F    ZINC000035569952
Cc1cc(C(=O)O)cnc1F    ZINC000004208872
Cc1nc(F)ccc1C(=O)O    ZINC000002546096
NNC(=O)c1cccc(F)n1    ZINC000001596029
CCc1ccc(Cl)nc1C    ZINC000059072347
CC(C)c1cccnc1Cl    ZINC000021981926
Cc1cnc(Cl)c(C)c1C    ZINC000145805415
C=C(C)c1ccnc(F)c1F    ZINC001240837927
NC(=O)c1ccc(N)nc1F    ZINC000038995672
CCc1nc(Cl)ccc1C    ZINC000067425322
NC(=O)Nc1ccc(F)nc1    ZINC000307744118
N=C(NO)c1cccnc1F    ZINC000075848106
Fc1cc(C2CC2)cc(F)n1    ZINC001250035028
CC(C)c1cc(Cl)ccn1    ZINC000034071173
CC(C)c1ccc(Cl)nc1    ZINC000034540084
C=C(C)c1cc(F)cc(F)n1    ZINC001240838230
C=C(C)c1cc(F)nc(F)c1    ZINC001240835643
C=C(C)c1ccc(F)nc1F    ZINC001240835647
C=C(C)c1cnc(F)c(F)c1    ZINC000952961679
N/C(=N/O)c1ccnc(F)c1    ZINC000238620744
Cc1cnc(C)c(C)c1Cl    ZINC000034247060
CC(C)c1cnccc1Cl    ZINC000141940796
C=C(C)c1nc(F)ccc1F    ZINC001240837926
CCc1cnc(Cl)cc1C    ZINC000149026172
CCCc1cnccc1Cl    ZINC001249968470
C=C(C)c1c(F)ccnc1F    ZINC001240838144
C=CCc1cc(F)nc(F)c1    ZINC001249953989
Cc1cc(Cl)nc(C)c1C    ZINC000049584928
C=C(C)c1cc(F)cnc1F    ZINC001240834934
NC(=O)c1ccc(F)nc1N    ZINC000039409135
CC(C)c1cccc(Cl)n1    ZINC000022009751
N/C(=N\O)c1cccc(F)n1    ZINC000165816634
NC(=O)Nc1cccc(F)n1    ZINC000307259984
Cc1nc(F)ccc1B(O)O    ZINC000169746888
Cc1cc(F)nc(B(O)O)c1    ZINC000170000759
Cc1c(F)nccc1B(O)O    ZINC000169956658
Cc1cc(B(O)O)cc(F)n1    ZINC000206049844
Cc1ccc(B(O)O)c(F)n1    ZINC000169748051
Cc1cnc(F)c(B(O)O)c1    ZINC000169748048
Cc1cc(F)ncc1B(O)O    ZINC000169745176
Cc1cc(B(O)O)cnc1F    ZINC000169743782
Cc1ccnc(F)c1B(O)O    ZINC000169746534
Cc1cnc(F)cc1B(O)O    ZINC000199034292
CC(C)Oc1ccnc(F)c1    ZINC000039088639
Cc1cnc(F)c([C@H](C)O)c1    ZINC000090413595
CC(C)Oc1cccnc1F    ZINC000087542378
CC(C)Oc1cccc(F)n1    ZINC000040711329
CCc1cc(F)ncc1OC    ZINC001249932432
CC(C)Oc1ccc(F)nc1    ZINC000090413524
CO[C@@H](C)c1cccnc1F    ZINC001222701469
CCc1cnc(F)c(OC)c1    ZINC001249932609
CCCOc1ccc(F)nc1    ZINC000169202637
CC(C)(O)c1cccnc1F    ZINC000051951623
CC(C)(O)c1ccc(F)nc1    ZINC000097463386
CC(C)Oc1cc(F)ccn1    ZINC000238150939
CCCOc1cccnc1F    ZINC000087542462
Cc1cnc(F)c([C@@H](C)O)c1    ZINC000090413590
CCOc1ccc(C)nc1F    ZINC000090411174
CCc1cc(OC)cnc1F    ZINC001249932150
CO[C@H](C)c1cccnc1F    ZINC001222701470
NCCNc1cccc(F)n1    ZINC000039088634
CC(C)Nc1cc(F)ncn1    ZINC000149953788
N#Cc1ccc(Cl)nc1F    ZINC000096361367
N#Cc1cncc(F)c1Cl    ZINC000115568553
N#Cc1nccc(Cl)c1F    ZINC000095933286
N#Cc1c(F)ccnc1Cl    ZINC000098179555
N#Cc1cncc(Cl)c1F    ZINC000165561975
N#Cc1ccnc(Cl)c1F    ZINC000088611544
N#Cc1cc(F)cnc1Cl    ZINC000059569217
N#Cc1cnc(Cl)c(F)c1    ZINC000038536925
N#Cc1nc(Cl)ccc1F    ZINC000095762351
NC(=O)c1cnccc1Cl    ZINC000001606799
O/N=C/c1ccc(Cl)nc1    ZINC000071792983
Clc1ncc2c(n1)COC2    ZINC000084227055
O/N=C/c1cccnc1Cl    ZINC000100150979
CC(=O)c1cnc(Cl)nc1    ZINC000034132842
NC(=O)c1ccnc(Cl)c1    ZINC000000154099
Nc1c(Cl)nccc1C=O    ZINC000085210693
Nc1cc(Cl)ncc1C=O    ZINC000038540352
O/N=C/c1cnccc1Cl    ZINC000095932885
Nc1cnc(Cl)c(C=O)c1    ZINC000082845747
Nc1nc(Cl)ccc1C=O    ZINC000091301471
NC(=O)c1ccc(Cl)nc1    ZINC000000163243
NC(=O)c1cc(Cl)ccn1    ZINC000000494966
Nc1cc(Cl)c(C=O)cn1    ZINC000075629660
NC(=O)c1cccc(Cl)n1    ZINC000000283724
Cc1nc(Cl)cc(C=O)n1    ZINC000091301423
Nc1ccnc(Cl)c1C=O    ZINC000049587148
O=CNc1cccnc1Cl    ZINC000000405662
Cc1nc(Cl)ncc1C=O    ZINC000059021250
Nc1cnc(Cl)cc1C=O    ZINC000095642387
CC(=O)c1ccnc(Cl)n1    ZINC000082046754
Cc1ncnc(Cl)c1C=O    ZINC000082845746
Nc1ccc(Cl)nc1C=O    ZINC000085224556
Nc1nccc(Cl)c1C=O    ZINC000066054800
NC(=O)c1cccnc1Cl    ZINC000000152936
N=CNc1cc(Cl)ncn1    ZINC001157072985
NC(=S)c1cccc(F)n1    ZINC000958527807
N=CNc1cncnc1Cl    ZINC001157073049
NC(=S)c1cccnc1F    ZINC000083339634
N=CNc1nccc(Cl)n1    ZINC001167868691
Cc1cnc(F)c([N+](=O)[O-])c1    ZINC000014982834
Cc1cc([N+](=O)[O-])cnc1F    ZINC000002383999
O=C(NO)c1ccnc(F)c1    ZINC000306277106
Nc1c(F)nccc1C(=O)O    ZINC000140918959
Cc1ccc([N+](=O)[O-])c(F)n1    ZINC000002383996
Cc1cc(F)ncc1[N+](=O)[O-]    ZINC000002384001
Nc1cnc(F)cc1C(=O)O    ZINC000002525015
Cc1ccnc(F)c1[N+](=O)[O-]    ZINC000002526730
Cc1nc(F)ccc1[N+](=O)[O-]    ZINC000002384002
Nc1cc(F)ncc1C(=O)O    ZINC000095707580
Nc1ccc(C(=O)O)c(F)n1    ZINC000080784463
O=C(NO)c1cccc(F)n1    ZINC000307566803
O=C(NO)c1cccnc1F    ZINC000307521472
CCCc1cnc(Cl)nc1    ZINC000002569879
CC(C)c1cncnc1Cl    ZINC000019091765
C=CNc1cc(F)ncc1F    ZINC001174781093
CCNc1cc(Cl)ccn1    ZINC000032914833
C=C(C)c1cnc(F)nc1F    ZINC001240838042
Nc1cc(F)c(B(O)O)cn1    ZINC000238679016
CCc1cnc(C)nc1Cl    ZINC000019091755
CNCc1ccc(Cl)nc1    ZINC000012769369
CC(C)c1ccnc(Cl)n1    ZINC000015021240
Cc1cc(CN)cc(Cl)n1    ZINC000095630930
CN(C)c1cc(Cl)ccn1    ZINC000021990783
NCCc1cccc(Cl)n1    ZINC000082046836
CNCc1cccnc1Cl    ZINC000019090963
C[C@@H](N)c1ccnc(Cl)c1    ZINC000044138904
CCc1cc(Cl)nc(C)n1    ZINC000008698460
C[C@H](N)c1ccnc(Cl)c1    ZINC000044138902
CCNc1ccc(Cl)nc1    ZINC000122785085
CCc1c(C)ncnc1Cl    ZINC000040862579
CCc1ncnc(Cl)c1C    ZINC000045955913
Cc1cc(N)nc(Cl)c1C    ZINC000088189793
C=CNc1cc(F)nc(F)c1    ZINC001174782217
CCNc1cccnc1Cl    ZINC000036983004
CCCc1cncnc1Cl    ZINC000019091768
CN(C)c1ccc(Cl)nc1    ZINC000019801012
Cc1cnc(Cl)c(CN)c1    ZINC000095630927
Cc1cc(CN)cnc1Cl    ZINC000066322825
CCCc1cc(Cl)ncn1    ZINC000026420705
CN(C)c1ccnc(Cl)c1    ZINC000021990778
C=CNc1cnc(F)c(F)c1    ZINC001174780729
Cc1nc(Cl)ccc1CN    ZINC000072225902
Cc1ccc(CN)nc1Cl    ZINC000095763787
CCc1cc(C)nc(Cl)n1    ZINC000032192456
C[C@@H](N)c1cccnc1Cl    ZINC000083427505
CC(C)c1nccc(Cl)n1    ZINC000036882185
C[C@H](N)c1ccc(Cl)nc1    ZINC000034741462
NCCc1ccc(Cl)nc1    ZINC000044397113
CCc1nc(C)cc(Cl)n1    ZINC000008731059
Cc1cc(Cl)c(N)c(C)n1    ZINC000146606822
C[C@@H](N)c1ccc(Cl)nc1    ZINC000034741463
Cc1cc(N)c(C)nc1Cl    ZINC000095836360
CNCc1cc(Cl)ccn1    ZINC000083268940
Cc1cc(Cl)ncc1CN    ZINC000066322849
Cc1cc(C)c(N)c(Cl)n1    ZINC000011803986
Cc1cc(Cl)nc(C)c1N    ZINC000084308463
C=CNc1nc(F)ccc1F    ZINC001174783194
C[C@@H](N)c1cccc(Cl)n1    ZINC000083268943
CCCc1ccnc(Cl)n1    ZINC000015021405
Cc1cc(N)c(Cl)nc1C    ZINC000059349546
C=CNc1ccc(F)nc1F    ZINC001174783870
CC(C)c1cc(Cl)ncn1    ZINC000026420712
Cc1cnc(CN)cc1Cl    ZINC000095761754
Cc1nc(C)c(C)c(Cl)n1    ZINC000037947814
CCNc1ccnc(Cl)c1    ZINC000047844032
CCNc1cccc(Cl)n1    ZINC000042783838
CC(C)c1cnc(Cl)nc1    ZINC000039121244
C[C@H](N)c1cccc(Cl)n1    ZINC000083268942
CN(C)c1cccc(Cl)n1    ZINC000042783650
Cc1ccnc(Cl)c1CN    ZINC000095763624
CNCc1ccnc(Cl)c1    ZINC000004072645
Cc1cc(Cl)nc(CN)c1    ZINC000095763790
C[C@H](N)c1cccnc1Cl    ZINC000083427502
Cc1ccc(CN)c(Cl)n1    ZINC000044248653
CCc1nc(Cl)ncc1C    ZINC000059270581
CCc1ncc(C)c(Cl)n1    ZINC000072204523
N[C@H](CO)c1cccc(F)n1    ZINC000104450615
N[C@@H](CO)c1cccc(F)n1    ZINC000104667463
OCCNc1cccc(F)n1    ZINC000040711846
CNc1cc(F)ncc1CO    ZINC000953032330
CN(C)c1cc(F)nc(N)n1    ZINC000000333481
CNc1cc(F)nc(NC)n1    ZINC000000039518
O=C(O)c1cc(Cl)ccn1    ZINC000000332946
O=Cc1cc(Cl)ncc1O    ZINC000072190629
O=C(O)c1ccc(Cl)nc1    ZINC000000164579
O=C(O)c1ccnc(Cl)c1    ZINC000000166657
O=C(O)c1cccc(Cl)n1    ZINC000000039491
O=C(O)c1cccnc1Cl    ZINC000000164425
O=Cc1cc(O)cnc1Cl    ZINC000045672777
O=Cc1ccnc(Cl)c1O    ZINC000095642460
O=Cc1ccc(O)c(Cl)n1    ZINC000071788946
O=Cc1c(O)ccnc1Cl    ZINC000038534038
O=C(O)c1cnccc1Cl    ZINC000000332947
NC(=O)c1ccnc(Cl)n1    ZINC000001690465
Nc1nc(Cl)ncc1C=O    ZINC000095764141
O=NNc1cccnc1Cl    ZINC000006525313
Nc1ncnc(Cl)c1C=O    ZINC000002511467
NC(=O)c1cc(Cl)ncn1    ZINC000166978675
C=Cc1ccnc(Cl)c1F    ZINC000169799076
OB(O)c1cccnc1Cl    ZINC000169743474
OB(O)c1cccc(Cl)n1    ZINC000169744870
OB(O)c1cnccc1Cl    ZINC000169743489
C=Cc1cc(Cl)cnc1F    ZINC000209831946
OB(O)c1cc(Cl)ccn1    ZINC000169746100
OB(O)c1ccnc(Cl)c1    ZINC000169743757
OB(O)c1ccc(Cl)nc1    ZINC000169743408
O=C(O)c1c(O)nccc1F    ZINC000147234981
COc1c(C)ccnc1Cl    ZINC000238367154
Nc1nc(F)ccc1[N+](=O)[O-]    ZINC000071256083
COc1cnc(Cl)c(C)c1    ZINC000039316980
COc1ccc(C)c(Cl)n1    ZINC000080406210
OCCc1cc(Cl)ccn1    ZINC000084284991
Cc1c(Cl)ccnc1CO    ZINC000035076491
COc1c(C)nccc1Cl    ZINC000039038289
COCc1ccnc(Cl)c1    ZINC000052721930
OCCc1ccnc(Cl)c1    ZINC000067176089
COCc1ccc(Cl)nc1    ZINC000019385596
Cc1cc(CO)cnc1Cl    ZINC000038246827
OB(O)c1cc(F)ncc1O    ZINC000238618557
C[C@H](O)c1cc(Cl)ccn1    ZINC000117996463
COc1cc(Cl)cc(C)n1    ZINC000072204495
Cc1cc(CO)cc(Cl)n1    ZINC000095630753
CCOc1ccc(Cl)nc1    ZINC000021981935
Cc1cnc(CO)cc1Cl    ZINC000085221820
CCOc1cccnc1Cl    ZINC000026423191
CC(=O)c1ccc(F)nc1F    ZINC000071624686
OCCc1ccc(Cl)nc1    ZINC000067176091
Cc1cc(Cl)cc(=O)n1C    ZINC000000332107
Cc1cc(Cl)ncc1CO    ZINC000072225879
Cc1nc(Cl)ccc1CO    ZINC000072225901
OCCc1cccc(Cl)n1    ZINC000084284984
COc1cc(C)nc(Cl)c1    ZINC000084234184
Cc1cnc(Cl)c(CO)c1    ZINC000038843926
C[C@@H](O)c1ccc(Cl)nc1    ZINC000065356655
CCOc1ccnc(Cl)c1    ZINC000000331009
Nc1ccc([N+](=O)[O-])c(F)n1    ZINC000071256955
C[C@H](O)c1ccc(Cl)nc1    ZINC000065356654
Cc1c(Cl)nccc1CO    ZINC000071255694
Cc1cc(Cl)nc(CO)c1    ZINC000095930620
Cc1ccc(CO)c(Cl)n1    ZINC000091297259
Nc1ccnc(F)c1[N+](=O)[O-]    ZINC000071255941
C[C@@H](O)c1cc(Cl)ccn1    ZINC000117996462
C[C@H](O)c1cccnc1Cl    ZINC000077011334
COc1ccc(C)nc1Cl    ZINC000008672876
Cc1cc(Cl)cc(C)[n+]1[O-]    ZINC000000331919
CCOc1cnccc1Cl    ZINC000021982016
C[C@@H](O)c1cccnc1Cl    ZINC000077011338
COc1cc(Cl)c(C)cn1    ZINC000202462036
COc1cnc(Cl)cc1C    ZINC000082163948
CCOc1cccc(Cl)n1    ZINC000000394677
COc1cc(C)cnc1Cl    ZINC000039961290
C[C@H](O)c1ccnc(Cl)c1    ZINC000064034089
CCn1c(Cl)cccc1=O    ZINC000306879583
Nc1cc(F)ncc1[N+](=O)[O-]    ZINC000071255939
CCn1ccc(=O)cc1Cl    ZINC000307257239
CCOc1cc(Cl)ccn1    ZINC000014982384
OCCc1cccnc1Cl    ZINC000114998708
Cc1c(C)[n+]([O-])ccc1Cl    ZINC000001562480
OB(O)c1ccc(O)nc1F    ZINC000216655478
Nc1cnc(F)c([N+](=O)[O-])c1    ZINC000306891565
COc1ccnc(Cl)c1C    ZINC000088189786
Cc1cnc(Cl)cc1CO    ZINC000071256039
Cc1cc(Cl)cc(CO)n1    ZINC000071625236
COc1cc(C)cc(Cl)n1    ZINC000079069442
CCn1ccc(Cl)cc1=O    ZINC000902648806
CSc1ccc(F)nc1C    ZINC000090411276
NNCc1cccnc1Cl    ZINC000083251914
CCNc1ccnc(Cl)n1    ZINC000019091606
CCNc1nccc(Cl)n1    ZINC000021303232
CSc1cnc(F)c(C)c1    ZINC001250419719
CNc1nc(C)cc(Cl)n1    ZINC000015418424
CNc1nc(Cl)ccc1N    ZINC000091297519
NNCc1ccc(Cl)nc1    ZINC000043214520
Cc1nc(N)nc(Cl)c1C    ZINC000000039513
CCNc1cc(Cl)ncn1    ZINC000015021259
Cc1nc(N)c(C)c(Cl)n1    ZINC000003631217
CNc1cc(Cl)nc(C)n1    ZINC000014007739
CN(C)c1ccnc(Cl)n1    ZINC000001677570
Cc1cc(N)c(N)c(Cl)n1    ZINC000098181713
C[C@@H](N)c1cnc(Cl)nc1    ZINC000231366061
CNc1ncc(C)c(Cl)n1    ZINC000079418853
Cc1cnc(Cl)c(NN)c1    ZINC000252495802
CNCc1nccc(Cl)n1    ZINC000265540746
CN(N)c1cccc(Cl)n1    ZINC000001395738
Cc1cnc(Cl)c(N)c1N    ZINC000071255696
CCc1cc(Cl)nc(N)n1    ZINC000016696814
CNc1cc(C)nc(Cl)n1    ZINC000019092711
NCCc1nccc(Cl)n1    ZINC000077032288
CCc1c(N)ncnc1Cl    ZINC000082566339
CCc1nc(N)cc(Cl)n1    ZINC000040448326
Cc1cc(Cl)nc(N)c1N    ZINC000095742653
CCc1cnc(Cl)nc1N    ZINC000096135590
Cc1nc(C)c(N)c(Cl)n1    ZINC000062715899
CN(C)c1cncnc1Cl    ZINC001163566692
CSCc1cccc(F)n1    ZINC000307092949
CN(C)c1nccc(Cl)n1    ZINC000040887696
CNc1ccnc(Cl)c1N    ZINC000019702127
C[C@H](N)c1cnc(Cl)nc1    ZINC000238435228
CN(N)c1cc(Cl)ccn1    ZINC000199545023
CNc1ncnc(Cl)c1C    ZINC000082565539
Cc1cnc(Cl)nc1CN    ZINC000098181609
CN(C)c1cc(Cl)ncn1    ZINC000016844266
NCCc1ccnc(Cl)n1    ZINC000079046015
CNc1nc(Cl)ncc1C    ZINC000001679757
COCOc1ccc(F)nc1    ZINC000114177554
COc1cnc(F)c(CO)c1    ZINC000209811592
CCOc1ccc(O)c(F)n1    ZINC000261493660
OCCOc1ccc(F)nc1    ZINC000169206389
CN(C)c1nc(F)cc(=O)[nH]1    ZINC000005129025
OCCNc1cc(F)ncn1    ZINC000149952680
CN(C)c1cc(F)[nH]c(=O)n1    ZINC000000231558
CCCc1cc(F)nc(F)c1    ZINC001249968172
CON(C)c1cc(F)ncn1    ZINC000853089370
CC(C)c1cc(F)nc(F)c1    ZINC000167181516
CCNc1nc(F)cc(=O)[nH]1    ZINC000005129026
O=C(O)c1cnc(Cl)nc1    ZINC000020357817
O=[N+]([O-])c1ccc(Cl)nc1    ZINC000002564034
O=[N+]([O-])c1ccnc(Cl)c1    ZINC000000151260
O=C(O)c1cc(Cl)ncn1    ZINC000038531948
O=C(O)c1nccc(Cl)n1    ZINC000066327933
O=C(O)c1cncnc1Cl    ZINC000026441087
O=[N+]([O-])c1cccnc1Cl    ZINC000000164421
O=[N+]([O-])c1cc(Cl)ccn1    ZINC000002599006
O=[N+]([O-])c1cnccc1Cl    ZINC000002583405
O=C(O)c1ccnc(Cl)n1    ZINC000026459787
O=[N+]([O-])c1cccc(Cl)n1    ZINC000002599037
OB(O)c1cnc(Cl)nc1    ZINC000169744815
N#Cc1cc(F)c(F)nc1F    ZINC000002540462
O=[N+]([O-])c1ccc(F)nc1O    ZINC000307509427
Nc1cnc(Cl)cc1CO    ZINC000141981637
CCOc1cnc(Cl)nc1    ZINC000079066947
COc1cc(N)cnc1Cl    ZINC000072202825
COc1cc(Cl)ncc1N    ZINC000083269255
COc1cnc(Cl)cc1N    ZINC000098181489
C[C@H](O)c1cnc(Cl)nc1    ZINC000498050816
COc1cc(C)nc(Cl)n1    ZINC000012654451
Cc1nc(Cl)cc(N)c1O    ZINC000514285351
COc1cc(Cl)c(N)cn1    ZINC000095628514
COc1ccnc(Cl)c1N    ZINC000034744552
Cc1c(N)cc[n+]([O-])c1Cl    ZINC000095494851
COCc1cc(Cl)ncn1    ZINC000034267504
NOCc1ccnc(Cl)c1    ZINC000089261859
Nc1cc(CO)cc(Cl)n1    ZINC000095836931
COc1nc(C)cc(Cl)n1    ZINC000039646262
COc1c(N)ccnc1Cl    ZINC000089157591
CCOc1nccc(Cl)n1    ZINC000039433829
COc1ccc(N)nc1Cl    ZINC000075629370
CCOc1ccnc(Cl)n1    ZINC000008325699
COc1cc(N)nc(Cl)c1    ZINC000091301707
Cc1nc(Cl)c(C)c(=O)[nH]1    ZINC000017301271
COc1cc(Cl)cc(N)n1    ZINC000238418123
COc1ccc(Cl)nc1N    ZINC000039135554
NOCc1cccc(Cl)n1    ZINC000095883923
ONCc1cccnc1Cl    ZINC000072414145
C[C@@H](O)c1cnc(Cl)nc1    ZINC000498050817
Nc1cc(CO)cnc1Cl    ZINC000038973080
COc1ncc(C)c(Cl)n1    ZINC000072194601
COc1c(N)nccc1Cl    ZINC000238429765
COCc1nccc(Cl)n1    ZINC000034267453
COc1nc(Cl)ncc1C    ZINC000034617811
Nc1ncnc(F)c1[N+](=O)[O-]    ZINC000039135458
Nc1cc(Cl)ncc1CO    ZINC000082049728
COc1cnc(C)nc1Cl    ZINC000000392461
NOCc1cccnc1Cl    ZINC000089261850
Nc1nc(Cl)ccc1CO    ZINC000075543902
Cc1c(N)cc(=O)[nH]c1Cl    ZINC000071255550
COc1cncc(N)c1Cl    ZINC000035270338
COCc1cnc(Cl)nc1    ZINC000144771253
COc1cc(N)cc(Cl)n1    ZINC000084226134
CCOc1cc(Cl)ncn1    ZINC000015446533
COc1nccc(Cl)c1N    ZINC000039135500
Cn1ccc(Cl)c(N)c1=O    ZINC000095098118
COc1nc(Cl)ccc1N    ZINC000035567197
COc1ncnc(Cl)c1C    ZINC000082565145
Cc1c[n+]([O-])c(Cl)cc1N    ZINC000095494852
Cc1cnc(N)c(O)c1Cl    ZINC000021981842
COc1cnc(N)cc1Cl    ZINC000095707373
COc1cc(Cl)nc(C)n1    ZINC000052834828
COCc1ccnc(Cl)n1    ZINC000072190643
COc1ccc(N)c(Cl)n1    ZINC000006018085
COc1cnc(Cl)c(N)c1    ZINC000059349746
COc1cnc(Cl)nc1C    ZINC000091305763
NC(=O)c1c(F)ccnc1F    ZINC000095830365
NC(=O)c1ccnc(F)c1F    ZINC000164090523
Cc1nc(Cl)nc(N)c1N    ZINC000001711126
Cc1cc(Cl)nc(NN)n1    ZINC000037737493
CNc1c(N)ncnc1Cl    ZINC000117923273
CNc1ncnc(Cl)c1N    ZINC000001745659
CNc1nc(N)cc(Cl)n1    ZINC000001603962
CNc1cc(Cl)nc(N)n1    ZINC000000330446
Cc1nc(N)c(N)c(Cl)n1    ZINC000000330854
CCc1nc(N)nc(Cl)n1    ZINC000002034739
CNc1nc(C)nc(Cl)n1    ZINC000039189150
CNc1nc(Cl)ncc1N    ZINC000004243258
Cc1nc(Cl)cc(NN)n1    ZINC000034100878
COc1cc(F)nc(OC)n1    ZINC000000039053
Cc1c(=O)[nH]c(=O)n(C)c1F    ZINC000002559883
CN(C)c1nc(F)ccc1F    ZINC000725378026
CNCc1ccc(F)nc1F    ZINC000067801451
CN(C)c1cc(F)nc(F)c1    ZINC000021987572
CNCc1ccnc(F)c1F    ZINC000575492095
CN(C)c1cc(F)cc(F)n1    ZINC000021990758
O=[N+]([O-])c1cncnc1Cl    ZINC000014982438
O=[N+]([O-])c1cnc(Cl)nc1    ZINC000001607263
O=Cc1cnc(Cl)c(F)c1    ZINC000074937895
O=Cc1cc(Cl)ncc1F    ZINC000002539941
O=C(Cl)c1ccc(F)nc1    ZINC000004208891
O=Cc1cncc(F)c1Cl    ZINC000090411215
O=Cc1cnc(F)cc1Cl    ZINC000091297644
O=Cc1ccc(Cl)nc1F    ZINC000071256090
O=Cc1ccnc(F)c1Cl    ZINC000071256432
CSc1cccc(Cl)n1    ZINC000001389471
O=Cc1ccc(Cl)c(F)n1    ZINC000095761890
CSc1cc(Cl)ccn1    ZINC000040448454
O=Cc1c(F)ccnc1Cl    ZINC000079387263
O=Cc1nc(Cl)ccc1F    ZINC000002539925
O=C(Cl)c1ccnc(F)c1    ZINC000034267037
O=Cc1cc(F)ncc1Cl    ZINC000095616309
O=Cc1cc(F)cnc1Cl    ZINC000002384081
O=Cc1cc(F)c(Cl)cn1    ZINC000095768557
O=Cc1cc(Cl)cnc1F    ZINC000002539930
O=C(Cl)c1cccnc1F    ZINC000039056099
O=Cc1nccc(Cl)c1F    ZINC000095761854
SCc1ccnc(Cl)c1    ZINC000089261856
CSc1ccc(Cl)nc1    ZINC000115333989
O=Cc1ccc(F)nc1Cl    ZINC000238627294
CSc1ccnc(Cl)c1    ZINC000014982424
O=C(Cl)c1cccc(F)n1    ZINC000002525419
SCc1cccnc1Cl    ZINC000089261847
O=Cc1c(F)nccc1Cl    ZINC000071256025
O=Cc1ccnc(Cl)c1F    ZINC000002539923
CSc1cccnc1Cl    ZINC000039240342
O=C(O)c1cc(F)ncc1F    ZINC000021991292
COc1cc(Cl)[nH]c(=O)c1    ZINC000034120339
O=C(O)c1cnc(F)cc1F    ZINC000021990770
O=C(O)c1ccnc(F)c1F    ZINC000021991281
COc1c(O)ccnc1Cl    ZINC000104506978
O=C(O)c1ccc(F)c(F)n1    ZINC000021991284
OCc1cc(O)cnc1Cl    ZINC000238724222
COc1nc(Cl)ccc1O    ZINC000095761627
OCc1ccc(O)c(Cl)n1    ZINC000034545680
O=C(O)c1nc(F)ccc1F    ZINC000019737461
COc1cnc(Cl)cc1O    ZINC000095642459
COc1cc(O)cnc1Cl    ZINC000095630951
O=C(O)c1c(F)ccnc1F    ZINC000021990767
O=C(O)c1cc(F)cc(F)n1    ZINC000021990764
O=C(O)c1ccc(F)nc1F    ZINC000008700538
COc1c(Cl)cc[nH]c1=O    ZINC000088613769
Cc1c(O)cc(O)nc1Cl    ZINC000039476185
O=C(O)c1cnc(F)c(F)c1    ZINC000021991275
O=C(O)c1cc(F)nc(F)c1    ZINC000016158462
O=C(O)c1cc(F)cnc1F    ZINC000015443456
COc1cnc(N)nc1Cl    ZINC000044185156
Nc1ncnc(Cl)c1CO    ZINC000095929119
Nc1nc(Cl)ncc1CO    ZINC000238653447
Cc1nc(N)c(O)c(Cl)n1    ZINC000039125576
COc1c(N)ncnc1Cl    ZINC000005732318
COc1cnc(Cl)nc1N    ZINC000072202829
COc1ncc(N)c(Cl)n1    ZINC000228975472
Cn1cnc(Cl)c(N)c1=O    ZINC000039212651
COc1ncnc(Cl)c1N    ZINC000000331857
COc1nc(N)cc(Cl)n1    ZINC000032197680
COc1cc(Cl)nc(N)n1    ZINC000000333476
COc1nc(Cl)ncc1N    ZINC000040538008
CNc1cc(Cl)nc(=O)[nH]1    ZINC000238328436
Cc1cc(F)ncc1CCl    ZINC000095616364
Cc1nc(F)ccc1CCl    ZINC000091305953
OB(O)c1cc(F)cnc1F    ZINC000169747449
OB(O)c1cc(F)ncc1F    ZINC000169963096
CNc1nc(N)nc(Cl)n1    ZINC000001592070
Cc1cc(CCl)cnc1F    ZINC000095760980
OB(O)c1c(F)ccnc1F    ZINC000203635293
NNc1ncnc(Cl)c1N    ZINC000002523006
NNc1cc(Cl)nc(N)n1    ZINC000017289248
OB(O)c1cc(F)nc(F)c1    ZINC000169794635
OB(O)c1ccnc(F)c1F    ZINC000169956693
Nc1nc(N)c(N)c(Cl)n1    ZINC000040448432
OB(O)c1ccc(F)nc1F    ZINC000169744896
C=Cc1nc(F)c(F)cc1F    ZINC000039088784
Cc1cc(Cl)c(F)c(C)n1    ZINC000098177911
OB(O)c1cnc(F)c(F)c1    ZINC000169964847
FCCOc1ccc(F)nc1    ZINC000169212276
CCOc1cc(F)nc(F)c1    ZINC000021990756
CN(C)c1nc(F)cc(F)n1    ZINC000003163315
CN(C)c1cc(F)nc(F)n1    ZINC000003164011
CCNc1nc(F)cc(F)n1    ZINC000000039511
CSc1nccc(Cl)n1    ZINC000000388273
CSc1cnc(Cl)nc1    ZINC000098178196
CSc1cc(Cl)ncn1    ZINC000015444564
CSc1ccnc(Cl)n1    ZINC000015021398
Nc1ccc(Cl)nc1S    ZINC000075544816
Cn1c(O)nc(Cl)cc1=O    ZINC000018272301
Cc1c(Cl)[nH]c(=O)[nH]c1=O    ZINC000025495009
Cn1c(Cl)cc(=O)[nH]c1=O    ZINC000033506185
O=[N+]([O-])c1cc(F)cnc1F    ZINC000039088847
O=[N+]([O-])c1cnc(F)cc1F    ZINC000072265958
O=[N+]([O-])c1ccc(F)nc1F    ZINC000031176462
O=[N+]([O-])c1ccnc(F)c1F    ZINC000212084966
O=[N+]([O-])c1cnc(F)c(F)c1    ZINC000021981786
O=[N+]([O-])c1c(F)ccnc1F    ZINC000034545681
COc1nc(N)nc(Cl)n1    ZINC000001072755
NCc1nccc(Cl)c1F    ZINC000095761856
CCc1ncc(F)c(Cl)n1    ZINC000072204517
NCc1cnc(Cl)c(F)c1    ZINC000066322841
Cc1c(N)c(F)cnc1Cl    ZINC001161698511
NCc1cc(F)cnc1Cl    ZINC000083339718
NCc1nc(Cl)ccc1F    ZINC000095763699
NCc1ccnc(F)c1Cl    ZINC000095761166
Nc1cc(Cl)nc(N)[n+]1[O-]    ZINC000001722930
N=c1nc(Cl)cc(N)n1O    ZINC000022008670
NCc1ccnc(Cl)c1F    ZINC000083339719
CCc1nc(Cl)ncc1F    ZINC000095829978
CCc1ncnc(Cl)c1F    ZINC000019615494
CNc1cc(F)cnc1Cl    ZINC000090505397
CNc1cc(Cl)ncc1F    ZINC000238328707
CNc1nc(F)ccc1Cl    ZINC000098174957
CCOc1nc(F)cc(F)n1    ZINC000021989019
Cc1cnc(Cl)c(Cl)c1    ZINC000015442492
Cc1ccc(Cl)nc1Cl    ZINC000000330745
ClCc1cc(Cl)ccn1    ZINC000021985727
Cc1c(Cl)ccnc1Cl    ZINC000021297812
Cc1nccc(Cl)c1Cl    ZINC000021981993
Cc1ccnc(Cl)c1Cl    ZINC000021981778
ClCc1cccnc1Cl    ZINC000043794340
ClCc1ccc(Cl)nc1    ZINC000000336169
Cc1cc(Cl)ncc1Cl    ZINC000035569778
Cc1ccc(Cl)c(Cl)n1    ZINC000021981784
Cc1cc(Cl)nc(Cl)c1    ZINC000021981809
Cc1cc(Cl)cc(Cl)n1    ZINC000016697709
ClCc1cccc(Cl)n1    ZINC000021985748
ClCc1ccnc(Cl)c1    ZINC000016697471
Cc1cc(Cl)cnc1Cl    ZINC000002513864
Nc1c(Cl)[nH]cnc1=S    ZINC000001682353
Cc1nc(Cl)ccc1Cl    ZINC000000506745
Nc1nc(S)cc(Cl)n1    ZINC000017302056
Cc1cc(Cl)c(Cl)cn1    ZINC000026474924
Cc1cnc(Cl)cc1Cl    ZINC000021981799
OCc1cnc(Cl)c(F)c1    ZINC000088315033
OCc1cc(Cl)cnc1F    ZINC000002539928
OCc1cc(F)cnc1Cl    ZINC000002384121
OCc1nccc(Cl)c1F    ZINC000138609982
O=[N+]([O-])c1cnc(F)nc1F    ZINC000141297461
COc1nc(O)nc(Cl)n1    ZINC000061514028
COc1cc(Cl)cnc1F    ZINC000090411379
Cc1c(O)c(F)cnc1Cl    ZINC000008698201
COc1cc(F)cc(Cl)n1    ZINC000238351675
COc1cc(Cl)ncc1F    ZINC000083269483
OCc1cncc(F)c1Cl    ZINC000238809335
OCc1ccnc(Cl)c1F    ZINC000066323298
OCc1cc(Cl)c(F)cn1    ZINC000038538120
COc1cc(F)ncc1Cl    ZINC000085344367
COc1ccnc(Cl)c1F    ZINC000088189842
OCc1cc(Cl)ncc1F    ZINC000002546084
COc1cnc(Cl)cc1F    ZINC000238407804
COc1cc(Cl)cc(F)n1    ZINC000096171671
O=[N+]([O-])c1c(F)ncnc1F    ZINC000164960173
COc1cnc(F)cc1Cl    ZINC000238409137
OCc1nc(Cl)ccc1F    ZINC000002539929
COc1cc(F)cnc1Cl    ZINC000095763688
CSc1ccc(F)nc1F    ZINC000095616440
O=Cc1cc(F)nc(F)c1F    ZINC000071256430
O=Cc1c(F)cnc(F)c1F    ZINC000033369614
O=Cc1c(F)cc(F)nc1F    ZINC000071256436
NNc1ccc(Cl)c(F)n1    ZINC000585656312
Nc1c(F)cnc(Cl)c1N    ZINC000072482142
CNc1nc(Cl)ncc1F    ZINC000004189497
Cc1nc(N)c(F)c(Cl)n1    ZINC000072232740
COc1cc(F)nc(F)c1O    ZINC000098210450
N#Cc1c[nH]c2ccc(F)nc12    ZINC000096320719
N#Cc1c[nH]c2ccnc(F)c12    ZINC000953068449
N#Cc1c[nH]c2cnc(F)cc12    ZINC000953068379
N#Cc1c[nH]c2c1ccnc2F    ZINC000953068471
N#Cc1cnc2[nH]ccc2c1F    ZINC000095919828
N#Cc1cc(F)c2cc[nH]c2n1    ZINC000044700177
N#Cc1c[nH]c2cc(F)ncc12    ZINC000953068539
N#Cc1cc(F)nc2[nH]ccc21    ZINC000044712818
Cc1cnc(F)c(C(F)F)c1    ZINC000238525419
Nc1ccc(Cl)nc1Cl    ZINC000000163268
Nc1cc(Cl)c(Cl)cn1    ZINC000014982049
ClCc1nccc(Cl)n1    ZINC000071617281
Cc1ncc(Cl)c(Cl)n1    ZINC000085217593
Cc1c(Cl)ncnc1Cl    ZINC000000334079
Cc1cnc(Cl)nc1Cl    ZINC000001670097
Cc1ncnc(Cl)c1Cl    ZINC000036437807
Nc1ccc(Cl)c(Cl)n1    ZINC000071256197
Cc1nc(Cl)ncc1Cl    ZINC000059268666
ClCc1cc(Cl)ncn1    ZINC000026510543
Nc1cc(Cl)cc(Cl)n1    ZINC000013349863
Nc1ccnc(Cl)c1Cl    ZINC000032201968
Cc1nc(Cl)cc(Cl)n1    ZINC000001668486
Nc1cnc(Cl)c(Cl)c1    ZINC000008698162
ClCc1cnc(Cl)nc1    ZINC000085210596
Cc1cc(Cl)nc(Cl)n1    ZINC000001683310
Nc1nccc(Cl)c1Cl    ZINC000014982047
Nc1cnc(Cl)cc1Cl    ZINC000000330804
Nc1cncc(Cl)c1Cl    ZINC000036477140
Nc1c(Cl)ccnc1Cl    ZINC000021981795
Nc1cc(Cl)nc(Cl)c1    ZINC000019735432
Nc1cc(Cl)ncc1Cl    ZINC000039089008
Nc1cc(Cl)cnc1Cl    ZINC000000166669
Nc1nc(Cl)ccc1Cl    ZINC000019907216
ClCc1ccnc(Cl)n1    ZINC000066322918
COc1ncc(F)c(Cl)n1    ZINC000074942156
COc1nc(Cl)ncc1F    ZINC000034080143
Nc1ncc(Cl)c(F)c1O    ZINC000021981847
Cc1nc(O)c(F)c(Cl)n1    ZINC000034136011
NNc1nc(Cl)ncc1F    ZINC000075772050
N#CNc1cnc(F)c(C#N)c1    ZINC001168631394
Cc1c(F)c(N)nc(F)c1F    ZINC000039239287
N#CC1(c2cccc(F)n2)CC1    ZINC000095094249
N#CC1(c2ccc(F)nc2)CC1    ZINC000095094256
C=C(C)c1ccc(C#N)c(F)n1    ZINC001240832728
C=Cc1cnc2[nH]ccc2c1F    ZINC000209828357
C=C(C)c1nccc(F)c1C#N    ZINC001240832863
Fc1ccnc(-n2cccc2)c1    ZINC000095919683
C=Cc1cc(CC#N)cnc1F    ZINC001240831348
N#CC1(c2cc(F)ccn2)CC1    ZINC000095094251
C=C(C)c1cnc(F)c(C#N)c1    ZINC001240838193
[O-][n+]1cccc(Cl)c1Cl    ZINC000071256164
Oc1cc(Cl)nc(Cl)c1    ZINC000015767192
O=c1cc(Cl)c(Cl)c[nH]1    ZINC000014982618
[O-][n+]1c(Cl)cccc1Cl    ZINC000000331793
Oc1c(Cl)ccnc1Cl    ZINC000039089078
[O-][n+]1cc(Cl)ccc1Cl    ZINC000077254396
Oc1cnc(Cl)c(Cl)c1    ZINC000021981780
Oc1cc(Cl)ncc1Cl    ZINC000002386405
Oc1cc(Cl)cnc1Cl    ZINC000034016828
Oc1ccnc(Cl)c1Cl    ZINC000072265979
Oc1ccc(Cl)nc1Cl    ZINC000006093454
Oc1cnc(Cl)cc1Cl    ZINC000066327909
Oc1ccc(Cl)c(Cl)n1    ZINC000114829476
Oc1cncc(Cl)c1Cl    ZINC000071256378
Oc1cc(Cl)cc(Cl)n1    ZINC000080135181
Oc1nc(Cl)ccc1Cl    ZINC000016123752
Nc1c(Cl)ncnc1Cl    ZINC000001581331
Nc1cc(Cl)nc(Cl)n1    ZINC000001682788
Nc1cnc(Cl)nc1Cl    ZINC000001556048
Cc1nc(Cl)nc(Cl)n1    ZINC000002039059
Nc1ncc(Cl)c(Cl)n1    ZINC000039089079
Nc1nc(Cl)ncc1Cl    ZINC000042684510
Nc1ncnc(Cl)c1Cl    ZINC000039089089
Nc1nc(Cl)cc(Cl)n1    ZINC000001081248
N#Cc1cnc(Cl)c(C#N)c1    ZINC000034588931
N#Cc1cc(Cl)cc(C#N)n1    ZINC000000390791
ONc1nc(Cl)ncc1F    ZINC000114329677
FC(F)c1cnccc1Cl    ZINC000077012071
FC(F)c1ccnc(Cl)c1    ZINC000091364249
FC(F)c1ccc(Cl)nc1    ZINC000075759740
FC(F)c1cccc(Cl)n1    ZINC000095093612
FC(F)c1cccnc1Cl    ZINC000059895633
FC(F)c1cc(Cl)ccn1    ZINC000077012111
Clc1cc2ccccc2cn1    ZINC000012958082
OCc1cc(F)nc(F)c1F    ZINC000096102738
COc1nc(F)c(F)cc1F    ZINC000042784387
Clc1nccc2ccccc21    ZINC000000388359
COc1cc(F)nc(F)c1F    ZINC000071254838
Fc1ccc(OC(F)F)cn1    ZINC000082164495
OCc1cc(F)c(F)nc1F    ZINC000002540433
Fc1cccc(OC(F)F)n1    ZINC000016158729
OCc1cnc(F)c(F)c1F    ZINC000104393651
Clc1ccc2ccccc2n1    ZINC000000262512
Fc1ncccc1OC(F)F    ZINC000083141837
OCc1c(F)cnc(F)c1F    ZINC000034202377
Clc1ccnc2ccccc12    ZINC000000052598
Fc1cccc(-c2ccoc2)n1    ZINC000238541762
NNc1nc(F)c(F)cc1F    ZINC000090610054
Fc1ccncc1-c1ccoc1    ZINC001239689250
Fc1ccnc(-c2ccoc2)c1    ZINC000227689606
Fc1ncccc1-c1ccoc1    ZINC001250482504
NNc1cc(F)nc(F)c1F    ZINC000021990772
Fc1cc(-c2ccoc2)ccn1    ZINC001239687823
Fc1ccc(-c2ccoc2)cn1    ZINC000082032163
Fc1cc(-c2cn[nH]c2)ccn1    ZINC000307195855
Fc1cc(-c2ccn[nH]2)ccn1    ZINC000150163132
Fc1ccncc1-c1ncc[nH]1    ZINC001242018462
Fc1ccc(-c2cn[nH]c2)cn1    ZINC000215925178
C=Cc1cn2ncnc2cc1F    ZINC001240831107
Fc1cccc(-c2cn[nH]c2)n1    ZINC000306703577
Fc1cccc(-c2ccn[nH]2)n1    ZINC000231138361
Fc1ccc(-c2ccn[nH]2)cn1    ZINC000225702224
Fc1cccc(-c2ncc[nH]2)n1    ZINC000039089003
Fc1ncccc1-c1cn[nH]c1    ZINC000082041330
Fc1ncccc1-c1ncc[nH]1    ZINC000104465518
C=Cc1ccc2ncnn2c1F    ZINC001240830583
Fc1ccncc1-c1cc[nH]n1    ZINC001245314029
Fc1ccc(-c2ncc[nH]2)cn1    ZINC000225026003
Fc1cccc(-n2ccnc2)n1    ZINC000040712302
Fc1ccncc1-c1cn[nH]c1    ZINC001240241559
Fc1ccnc(-c2cc[nH]n2)c1    ZINC000117456060
Fc1ncccc1-c1cc[nH]n1    ZINC000167532217
Fc1ccnc(-c2cn[nH]c2)c1    ZINC001240239620
Fc1cc(-c2ncc[nH]2)ccn1    ZINC001242014912
Fc1ccnc(-c2ncc[nH]2)c1    ZINC000096663763
Fc1cc(C2=CCCC2)ccn1    ZINC001239787784
C=Cc1cc(F)ncc1C1CC1    ZINC001240829668
C=Cc1cc(C2CC2)cnc1F    ZINC001240829169
Fc1ncccc1C1=CCCC1    ZINC001250481762
Fc1ccc(C2=CCCC2)cn1    ZINC001239785656
Fc1cccc(C2=CCCC2)n1    ZINC001239784369
Fc1ccnc(C2=CCCC2)c1    ZINC001239783461
Fc1ccncc1C1=CCCC1    ZINC001239787282
Oc1cnc(Cl)nc1Cl    ZINC000238664391
Oc1ncnc(Cl)c1Cl    ZINC000072482080
O=c1cc(Cl)nc(Cl)[nH]1    ZINC000005286127
Oc1nc(Cl)ncc1Cl    ZINC000036455854
Oc1c(Cl)ncnc1Cl    ZINC000039088225
Oc1nc(Cl)cc(Cl)n1    ZINC000016990054
Nc1nc(Cl)nc(Cl)n1    ZINC000001697386
N#Cc1cc(C#N)nc(Cl)n1    ZINC000001691170
FC(F)c1cc(Cl)ncn1    ZINC000095803704
FC(F)c1nccc(Cl)n1    ZINC000238655232
FC(F)c1cnc(Cl)nc1    ZINC000212200831
FC(F)c1ccnc(Cl)n1    ZINC000091692810
Nc1nc(F)c(Cl)cc1F    ZINC000141120963
Nc1cc(F)nc(F)c1Cl    ZINC000071793130
Cc1nc(F)nc(F)c1Cl    ZINC000002243611
Clc1ccnc2ccncc12    ZINC000026459825
Clc1nccc2ccncc21    ZINC000039390952
Clc1nccc2ncccc12    ZINC000015442507
Clc1ccnc2cnccc12    ZINC000072267050
Clc1ncnc2ccccc12    ZINC000000809020
Clc1ccc2cnccc2n1    ZINC000034080320
Clc1ccc2ccncc2n1    ZINC000066354260
Clc1ccc2ncccc2n1    ZINC000034478768
Clc1cc2cccnc2cn1    ZINC000217398093
Clc1nccc2cccnc21    ZINC000026897383
Clc1ncc2ccccc2n1    ZINC000001995305
Clc1ccnc2cccnc12    ZINC000021986601
Clc1nccc2cnccc21    ZINC000039330551
Clc1ccc2cccnc2n1    ZINC000013208192
Clc1ccnc2ncccc12    ZINC000083428740
Fc1cc([B-](F)(F)F)ccn1    ZINC000169747730
Fc1ncccc1[B-](F)(F)F    ZINC000197150953
Fc1ccc([B-](F)(F)F)cn1    ZINC000169956776
Fc1ncccc1-c1cnoc1    ZINC001250482734
C#CC(=O)Nc1ccc(F)nc1    ZINC000229337880
O=Cc1c[nH]c2nc(F)ccc12    ZINC000044700038
Fc1ccc(-c2cnoc2)cn1    ZINC001239178651
O=c1ccc2ccc(F)nc2[nH]1    ZINC000014400989
Fc1ccnc(-c2cnoc2)c1    ZINC001239162283
O=Cc1cc(F)nc2[nH]ccc21    ZINC000044712820
O=Cc1cc2ccnc(F)c2[nH]1    ZINC000953106380
O=Cc1c[nH]c2ccc(F)nc12    ZINC000044700030
O=Cc1c[nH]c2cc(F)ncc12    ZINC000044700107
O=Cc1cn2c(cccc2F)n1    ZINC000043828069
Fc1ncc(-c2ccoc2)cn1    ZINC001239688142
O=Cc1c[nH]c2nccc(F)c12    ZINC000044700046
O=Cc1c[nH]c2ccnc(F)c12    ZINC000044700121
O=Cc1cc2cc[nH]c2nc1F    ZINC000095919792
Fc1cccc(-c2cnoc2)n1    ZINC001239161137
Oc1ccnc2nc(F)ccc12    ZINC000071256916
O=Cc1cc2c(ccnc2F)[nH]1    ZINC000953106382
Fc1nccc(-c2ccoc2)n1    ZINC001239686311
Fc1ccncc1-c1cnoc1    ZINC001239177997
Fc1cc(-c2cnoc2)ccn1    ZINC001239178577
C#CC(=O)Nc1cccnc1F    ZINC000401499124
O=Cc1cc2cc(F)ncc2[nH]1    ZINC000575436410
Fc1ncc(-c2ncc[nH]2)cn1    ZINC001242014099
Fc1cc(-n2ccnc2)ncn1    ZINC000150158265
Fc1nccc(-c2ncc[nH]2)n1    ZINC001242013385
Fc1nccc(-c2cn[nH]c2)n1    ZINC001240240114
N#Cc1c(F)ccnc1NC=N    ZINC001157077838
Fc1ncc(-c2cc[nH]n2)cn1    ZINC001245315784
C=Cc1nc(F)[nH]c2ncnc1-2    ZINC001240827206
Nc1ncnc2cc(F)ncc12    ZINC001525646518
Fc1cccc(-n2cncn2)n1    ZINC000040712300
Fc1ncc(-c2cn[nH]c2)cn1    ZINC001240242682
Fc1nccc(-c2cc[nH]n2)n1    ZINC001245309405
N#Cc1cc(NC=N)cnc1F    ZINC001167869025
C#CCNc1cnc(F)cc1C    ZINC001163361896
CC(C)c1ccnc(F)c1C#N    ZINC000256053966
Fc1ccnc(N2CC=CC2)c1    ZINC001163915838
C#CCc1ccc(NC)nc1F    ZINC001249948341
Fc1ccncc1C1=CCNC1    ZINC001243110623
C#CCNc1nccc(F)c1C    ZINC001155650765
Fc1nccc(C2=CCCC2)n1    ZINC001239785918
Fc1ncc(C2=CCCC2)cn1    ZINC001239787491
C#CCNc1cc(C)nc(F)c1    ZINC001163362236
Cc1cc(F)ncc1CCC#N    ZINC001250057592
Fc1ccc(C2=CCNC2)cn1    ZINC001243109450
CC(C)c1ccc(C#N)c(F)n1    ZINC000256050212
Cc1ccnc(F)c1CCC#N    ZINC001250057564
Cc1c(F)nccc1CCC#N    ZINC001250057356
C#C[C@H](C)Nc1cc(F)ccn1    ZINC001163156174
Fc1cccc(C2=CCNC2)n1    ZINC001243108369
Cc1cnc(F)cc1CCC#N    ZINC001250057586
Cc1cc(CCC#N)cnc1F    ZINC001250057541
Cc1cnc(F)c(CCC#N)c1    ZINC001250057405
C#CCNc1ccc(C)nc1F    ZINC001163366853
Fc1ccnc(C2=CCNC2)c1    ZINC001243109486
Fc1cc(C2=CCNC2)ccn1    ZINC001243107700
Fc1nc(Cl)ccc1Cl    ZINC000082049621
Fc1c(Cl)ccnc1Cl    ZINC000040456459
Fc1nccc(Cl)c1Cl    ZINC000014982615
Fc1ccc(Cl)nc1Cl    ZINC000039474828
Fc1ncc(Cl)cc1Cl    ZINC000002525820
Fc1cc(Cl)nc(Cl)c1    ZINC000091252228
Fc1c(Cl)cncc1Cl    ZINC000026893241
Fc1cnc(Cl)c(Cl)c1    ZINC000039351845
Oc1nc(Cl)nc(Cl)n1    ZINC000014982623
Fc1cc(Cl)cnc1Cl    ZINC000038528619
Fc1cncc(Cl)c1Cl    ZINC000014982617
Fc1cnc(Cl)cc1Cl    ZINC000079058005
Fc1cc(Cl)c(Cl)cn1    ZINC000082044989
Nc1nc(F)nc(F)c1Cl    ZINC000064370246
Clc1nccc2ncncc12    ZINC000073738991
Clc1ccc2nccnc2n1    ZINC000032299814
Clc1ncnc2ncccc12    ZINC000020282022
Clc1ccnc2nccnc12    ZINC000084305516
Clc1ncc2cnccc2n1    ZINC000011887624
Clc1ncc2ncccc2n1    ZINC000095708153
Clc1nccc2nccnc12    ZINC000015042926
Clc1ncc2cccnc2n1    ZINC000085221013
Clc1ncnc2ccncc12    ZINC000026460356
Clc1cc2nccnc2cn1    ZINC000036533556
Clc1ncc2ccncc2n1    ZINC000095707203
Clc1ncnc2cccnc12    ZINC000035270021
Clc1cc2cncnc2cn1    ZINC000035270006
Clc1cc2ncncc2cn1    ZINC000953057869
Clc1ncnc2cnccc12    ZINC000035269982
Clc1ccc2cncnc2n1    ZINC000096111251
Fc1ccc(C(F)(F)F)cn1    ZINC000003880144
Fc1cc(C(F)F)c(F)cn1    ZINC000095147673
Fc1cccc(C(F)(F)F)n1    ZINC000002598026
Fc1ccc(C(F)F)c(F)n1    ZINC000059164056
Fc1ccc(F)c(C(F)F)n1    ZINC000077012151
Fc1cc(C(F)(F)F)ccn1    ZINC000019616126
Fc1cc(C(F)F)cnc1F    ZINC000238550928
Fc1ccncc1C(F)(F)F    ZINC000199637758
Fc1nccc(C(F)F)c1F    ZINC000075759734
Fc1ccnc(C(F)(F)F)c1    ZINC000008764120
Cc1c(F)c(F)nc(F)c1F    ZINC000000409327
Fc1ncccc1C(F)(F)F    ZINC000002540646
N#CNC(=O)c1ccc(F)nc1    ZINC000236165568
N#CNC(=O)c1cccc(F)n1    ZINC000123008919
Fc1nccc(-c2cnoc2)n1    ZINC001239172508
Fc1ccnc(-c2ncon2)c1    ZINC001247395989
O=c1[nH]cnc2cc(F)ncc21    ZINC000021166500
Fc1ncc([B-](F)(F)F)cn1    ZINC000169989963
C#CCc1ccc(Cl)nc1C    ZINC001249948838
Oc1ncnc2cnc(F)cc12    ZINC000038540747
Fc1ncc(-c2cnoc2)cn1    ZINC001239179434
C#CCc1cnc(Cl)cc1C    ZINC001249949037
C#C[C@H](C)Oc1cccnc1F    ZINC001226185119
Fc1cccc(C2=CCOC2)n1    ZINC001239470184
CC#CCOc1cccnc1F    ZINC000087542512
O=C1CCCc2ccc(F)nc21    ZINC000095802950
C#CCc1cc(OC)cnc1F    ZINC001249948904
C#C[C@@H](C)Oc1cc(F)ccn1    ZINC001226766118
Fc1ccc(C2=CCOC2)cn1    ZINC001239480773
Fc1ccncc1C1=CCOC1    ZINC001239482277
C#C[C@H](C)Oc1ccnc(F)c1    ZINC000235532880
C#C[C@@H](C)Oc1ccnc(F)c1    ZINC000235229269
C#C[C@@H](C)Oc1cccnc1F    ZINC001226185117
C#C[C@H](C)Oc1cccc(F)n1    ZINC000235564862
Fc1ccnc(C2=CCOC2)c1    ZINC001239469857
C#C[C@@H](C)Oc1ccc(F)nc1    ZINC001226694523
Fc1cc(C2=CCOC2)ccn1    ZINC001239482127
C#CCCOc1ccc(F)nc1    ZINC000169198191
C#CCc1cnc(F)c(OC)c1    ZINC001249949274
C#C[C@H](C)Oc1cc(F)ccn1    ZINC001226769284
C#C[C@H](C)Oc1ccc(F)nc1    ZINC001226697859
Fc1ncccc1C1=CCOC1    ZINC001250482702
C#CCc1cc(F)ncc1OC    ZINC001249949228
CC#CCOc1ccc(F)nc1    ZINC000169212201
C#C[C@@H](C)Oc1cccc(F)n1    ZINC000235253396
C#CCN(C)c1cc(F)ncn1    ZINC000853527634
C=C=CCNc1cc(F)ncn1    ZINC001612428925
Cc1cc2c(ncc(N)c2F)[nH]1    ZINC000031777219
N#CCCNc1cccc(F)n1    ZINC000307630825
C#CCNc1c(N)nccc1F    ZINC001163362466
Cc1ccc(NCC#N)c(F)n1    ZINC001163183087
C#C[C@@H](C)Nc1cc(F)ncn1    ZINC000229335490
Fc1ncc(C2=CCNC2)cn1    ZINC001243106841
C=C1CN(c2cc(F)ncn2)C1    ZINC000882612269
CN(C)c1nccc(F)c1C#N    ZINC001163569780
Fc1nccc(C2=CCNC2)n1    ZINC001243110974
CN(CC#N)c1cc(F)ccn1    ZINC001166800728
CC#CCNc1cc(F)ncn1    ZINC000229322186
Cc1c(F)ccnc1NCC#N    ZINC001155534074
C#CCCNc1cc(F)ncn1    ZINC000229302150
C#C[C@H](C)Nc1cc(F)ncn1    ZINC000229335503
N#CCCc1ccc(N)nc1F    ZINC001250056126
Fc1cc(N2CC=CC2)ncn1    ZINC000853684418
Cc1cc(F)ncc1NCC#N    ZINC001163183563
NCc1c[nH]c2nccc-2c1F    ZINC000953077206
Cc1cc(NCC#N)cc(F)n1    ZINC001163183729
C=C(C)Cc1cnc(F)cc1C    ZINC001250246803
C/C=C(\C)c1cc(F)ncc1C    ZINC001242757342
C=C(C)Cc1cnc(F)c(C)c1    ZINC001250244428
CCC/C=C/c1cccc(F)n1    ZINC001242250137
CCC/C=C/c1ccc(F)nc1    ZINC001242254927
C/C=C(\C)c1nccc(F)c1C    ZINC001242756389
Cc1cc(CC2CC2)cnc1F    ZINC001250038121
CC(C)=Cc1ccc(C)c(F)n1    ZINC001240633853
CC(C)=Cc1cc(C)nc(F)c1    ZINC001240631703
C/C=C(\C)c1c(C)ccnc1F    ZINC001242758978
CC(C)=Cc1nccc(F)c1C    ZINC001240632542
CC(C)=Cc1ccnc(F)c1C    ZINC001240635593
CCc1cc(C2CC2)cnc1F    ZINC001249932078
CCC/C=C/c1cccnc1F    ZINC001250482697
C/C=C(\C)c1cc(C)cc(F)n1    ZINC001242759330
Cc1ccnc(F)c1CC1CC1    ZINC001250037916
C=C(C)Cc1cc(F)ncc1C    ZINC001250246469
CC(C)=Cc1c(C)ccnc1F    ZINC001240635181
Cc1cnc(F)cc1CC1CC1    ZINC001250038177
CCC/C=C/c1cc(F)ccn1    ZINC001242250067
CC(C)=Cc1cc(C)cc(F)n1    ZINC001240634913
C/C=C(\C)c1cc(C)cnc1F    ZINC001242757435
C=C(C)Cc1cc(C)cnc1F    ZINC001250243983
CC(C)=Cc1cnc(F)c(C)c1    ZINC001240632550
CC(C)=Cc1cc(C)cnc1F    ZINC001240632480
C=C(C)Cc1c(C)ccnc1F    ZINC001250244027
CCC/C=C/c1cnccc1F    ZINC001242254594
CC(C)=Cc1cc(F)ncc1C    ZINC001240633143
C/C=C(\C)c1cnc(F)cc1C    ZINC001242757973
C/C=C(\C)c1cnc(F)c(C)c1    ZINC001242757523
CCC/C=C/c1ccnc(F)c1    ZINC001242255121
Cc1cnc(F)c(CC2CC2)c1    ZINC001250037738
C/C=C(\C)c1ccc(C)nc1F    ZINC001242758975
CC(C)=Cc1ccc(C)nc1F    ZINC001240635582
C/C=C(\C)c1ccc(F)nc1C    ZINC001242757759
CC(C)=Cc1cnc(F)cc1C    ZINC001240633316
Cc1c(CC2CC2)ccnc1F    ZINC001250037890
C/C=C(\C)c1ccnc(F)c1C    ZINC001242758295
C/C=C(\C)c1cc(C)nc(F)c1    ZINC001242758721
Cc1cc(F)ncc1CC1CC1    ZINC001250037289
C/C=C(\C)c1ccc(C)c(F)n1    ZINC001242755556
C=C(C)Cc1ccnc(F)c1C    ZINC001250246777
CC(C)=Cc1ccc(F)nc1C    ZINC001240631685
Fc1cnc(Cl)nc1Cl    ZINC000001696262
Fc1cc(Cl)nc(Cl)n1    ZINC000032206339
Fc1c(Cl)ncnc1Cl    ZINC000008698232
Fc1nc(Cl)cc(Cl)n1    ZINC000032206334
F[n+]1c(Cl)cccc1Cl    ZINC000000388508
N#Cc1c(Cl)nccc1C=O    ZINC000242547882
N#Cc1ccc(C=O)nc1Cl    ZINC000238515556
N#Cc1cc(C=O)cnc1Cl    ZINC000095642385
Clc1ncc2nccnc2n1    ZINC000019770066
Clc1ncnc2nccnc12    ZINC000004243460
Fc1ncc(C(F)(F)F)cn1    ZINC000077012162
Nc1c(F)c(F)nc(F)c1F    ZINC000001085205
Cc1cc(C#N)c(Cl)nc1C    ZINC000033359745
Cc1cc(Cl)c2cc[nH]c2n1    ZINC000042689466
Cc1cc2cc(Cl)ncc2[nH]1    ZINC000096379091
Cc1cn2ccc(Cl)cc2n1    ZINC000020358112
Cc1nc(Cl)cc2[nH]ccc21    ZINC000089220777
Cc1cc2nccc(Cl)c2[nH]1    ZINC000096321394
Cc1nc(Cl)ccc1CC#N    ZINC000044370679
Cc1cc(C)c(C#N)c(Cl)n1    ZINC000000053864
Cc1c[nH]c2cnc(Cl)cc12    ZINC000144540907
N#CCCc1cnccc1Cl    ZINC000260331124
Cc1cc(Cl)c2[nH]ccc2n1    ZINC000072338662
Cc1cnc(Cl)c(C#N)c1C    ZINC000071255797
Fc1nc(F)c2ccccc2n1    ZINC000006117731
Cn1ccc2cc(Cl)ncc21    ZINC000218405402
Cc1cc2cc[nH]c2nc1Cl    ZINC000146736976
Cc1cc2c(nccc2Cl)[nH]1    ZINC000044857673
Cc1cc2ccnc(Cl)c2[nH]1    ZINC000034632730
Cc1cc(Cl)c(C#N)c(C)n1    ZINC000034123928
Cc1c[nH]c2ccc(Cl)nc12    ZINC000095644164
Cc1cn2c(cccc2Cl)n1    ZINC000034186198
Cc1cc2nc(Cl)ccc2[nH]1    ZINC000150229708
Cc1cc2nccn2c(Cl)c1    ZINC000089202379
C#CCNc1cc(Cl)ccn1    ZINC000953056809
Cc1c[nH]c2c1nccc2Cl    ZINC000096379336
Cc1cnc(Cl)c2[nH]ccc21    ZINC000072204063
Cc1cc2cc[nH]c2c(Cl)n1    ZINC000071245169
Cn1ccc2c1ccnc2Cl    ZINC000020358099
Cc1cc(Cl)nc(C)c1C#N    ZINC000072109524
Cn1ccc2cnc(Cl)cc21    ZINC000253534112
Cc1ccc(CC#N)c(Cl)n1    ZINC000044370015
Cc1cnc2cc[nH]c2c1Cl    ZINC001776011123
Cn1ccc2c1nccc2Cl    ZINC000039258698
Cc1c[nH]c2c1ccnc2Cl    ZINC000096379305
Cn1ccc2ccc(Cl)nc21    ZINC000095937036
Cc1cc2[nH]ccc2c(Cl)n1    ZINC000034448874
Cc1cc2ccnn2c(Cl)c1    ZINC000238538129
Cc1cnc2[nH]ccc2c1Cl    ZINC000014401149
Cc1cc(Cl)nc2[nH]ccc21    ZINC000012649337
Cc1nc(Cl)cc2cc[nH]c21    ZINC000043220715
Cn1ccc2ccnc(Cl)c21    ZINC000019291117
Cc1cc(Cl)nc2cc[nH]c21    ZINC000043220704
Cc1c[nH]c2nc(Cl)ccc12    ZINC000095644165
N#Cc1cnc(F)c(B(O)O)c1    ZINC000238615911
Cn1ccc2nccc(Cl)c21    ZINC000107161367
Cc1cc2ccc(Cl)nc2[nH]1    ZINC000047818718
Cc1c[nH]c2nccc(Cl)c12    ZINC000066354475
Cc1cc2c(ccnc2Cl)[nH]1    ZINC000044713148
Cc1cc(Cl)nc(CC#N)c1    ZINC000238517257
Cc1cc2cnc(Cl)cc2[nH]1    ZINC000514251712
OCc1cn2ccc(F)cc2n1    ZINC000258541256
Cc1cc2c(ncc(O)c2F)[nH]1    ZINC000031777065
Fc1ncc(C2=CCOC2)cn1    ZINC001239482107
COc1cnc(F)c(CC#N)c1    ZINC000238408563
O=C1CCc2c(F)ccnc2N1    ZINC000113630924
COc1cc2cc[nH]c2nc1F    ZINC000238403977
OCc1c[nH]c2nccc-2c1F    ZINC000953123255
OCc1cn2c(cccc2F)n1    ZINC000071255409
O=C1CN(c2cc(F)ccn2)C1    ZINC001166733561
CCOc1ccc(F)nc1C#N    ZINC000307629883
Fc1nccc(C2=CCOC2)n1    ZINC001239476472
C=CC(=O)Nc1ccc(F)nc1    ZINC000236190618
N#CCNc1c(N)nccc1F    ZINC001163183486
N#CCCNc1cc(F)ncn1    ZINC000853546452
Nc1ccc(CC2CC2)c(F)n1    ZINC001250037478
C/C=C(\C)Nc1cc(F)ccn1    ZINC001210791718
CC(C)=CNc1ccnc(F)c1    ZINC001174554096
CC(C)=CNc1cccnc1F    ZINC001174558089
C=C(C)CNc1cc(F)ccn1    ZINC001155655494
Fc1ccc(NCC2CC2)cn1    ZINC000226550876
C/C=C(\C)c1c(N)nccc1F    ZINC001242758063
Fc1ncccc1CN1CCC1    ZINC000725378099
Fc1cc(N2CCCC2)ccn1    ZINC000074937906
CC(C)=CNc1cnccc1F    ZINC001174556098
Fc1cccc(N2CCCC2)n1    ZINC000038575734
C=CCc1ccc(NC)nc1F    ZINC001249953864
N[C@H](c1ccnc(F)c1)C1CC1    ZINC000104663573
CC/C=C/Nc1cc(F)ccn1    ZINC001159662107
C/C=C(\C)Nc1ccnc(F)c1    ZINC001210792848
C=C(C)Nc1cnc(F)c(C)c1    ZINC001174786548
CNc1ccc(C2CC2)c(F)n1    ZINC001250032808
Fc1cccc(CN2CCC2)n1    ZINC001140130489
CC(C)=Cc1c(N)nccc1F    ZINC001240632395
C=C[C@@H](C)Nc1cccc(F)n1    ZINC000229059634
CCC/C=C/c1ccnc(F)n1    ZINC001242252322
Fc1cc(CN2CCC2)ccn1    ZINC001139831012
Cc1c(F)ccnc1N1CCC1    ZINC001163537231
C=C(C)Nc1cnc(F)cc1C    ZINC001174786705
C/C=C(\C)Nc1cccnc1F    ZINC001210792084
C=C(C)Nc1c(C)ccnc1F    ZINC001174788490
C=C(C)Nc1ccc(C)nc1F    ZINC001174786708
C/C=C(\C)Nc1ccc(F)nc1    ZINC001210792783
C=C(C)Nc1cc(C)cc(F)n1    ZINC001174790309
N[C@@H](c1cccnc1F)C1CC1    ZINC000095663882
C=C(C)Cc1ccc(N)nc1F    ZINC001250244440
C=C(C)CNc1cccc(F)n1    ZINC000229342604
Fc1cccc(NC2CCC2)n1    ZINC000052213536
Fc1cccc(NCC2CC2)n1    ZINC000040711873
CC(C)=CNc1cccc(F)n1    ZINC001174556811
CC(C)=CNc1cc(F)ccn1    ZINC001174556216
N[C@@H](c1ccnc(F)c1)C1CC1    ZINC000104453981
C/C=C(\C)Nc1cccc(F)n1    ZINC001210793230
N[C@H](c1cccnc1F)C1CC1    ZINC000095674953
Fc1ccc(CN2CCC2)cn1    ZINC000307256261
C=C[C@H](C)Nc1cccc(F)n1    ZINC000229059644
CCC/C=C/c1cnc(F)nc1    ZINC001242255212
Fc1ccc(CNC2CC2)cn1    ZINC000306363795
C/C=C(\C)Nc1cnccc1F    ZINC001210793586
CC(C)=CNc1ccc(F)nc1    ZINC001174558072
Fc1ccnc(CN2CCC2)c1    ZINC001232489945
Fc1cnc(F)c(F)c1Cl    ZINC000016159842
Fc1cc(F)c(Cl)nc1F    ZINC000196118729
Fc1ncc(Cl)c(F)c1F    ZINC000098044415
Fc1cc(Cl)c(F)nc1F    ZINC000002585567
Oc1c(F)c(F)nc(F)c1F    ZINC000010157846
O=C1CCc2c1nccc2Cl    ZINC000202030746
O=C1CCc2nc(Cl)ccc21    ZINC000026506671
N#Cc1cnc(F)c([N+](=O)[O-])c1    ZINC000238594686
Cc1cc2nccc(Cl)c2o1    ZINC000095708219
OCC#Cc1cnccc1Cl    ZINC000039961277
O=C1CCc2ccc(Cl)nc21    ZINC000032915205
Cc1cc2c(ccnc2Cl)o1    ZINC000039168300
Cc1cc2ncnc(Cl)c2[nH]1    ZINC000084236037
Cn1cc2ccnc(Cl)c2n1    ZINC000097446398
C#CCNc1cncnc1Cl    ZINC001155648077
Cc1n[nH]c2ccnc(Cl)c12    ZINC000087493331
Cc1n[nH]c2cc(Cl)ncc12    ZINC000085224529
Cc1nc2ccnc(Cl)c2[nH]1    ZINC000006472724
Cc1cc(Cl)nc2nc[nH]c21    ZINC000206021884
Cc1cc2[nH]ncc2c(Cl)n1    ZINC000089220043
Cc1cc(Cl)n2nccc2n1    ZINC000020358102
Cc1cnc(Cl)cc1NC#N    ZINC001168631430
Cc1cc2ncnn2c(Cl)c1    ZINC000008075041
Cc1nc2[nH]ccc2c(Cl)n1    ZINC000040448456
Cn1ncc2cnc(Cl)cc21    ZINC000107161903
Nc1c[nH]c2nc(Cl)ccc12    ZINC000044185321
Cc1nc2nc(Cl)ccc2[nH]1    ZINC000003921295
Nc1cn2ccc(Cl)cc2n1    ZINC000077254370
Cc1nnc2cccc(Cl)n12    ZINC000001565411
C#CCNc1cc(Cl)ncn1    ZINC000229299558
Cc1cc(Cl)nc(N)c1C#N    ZINC000032600748
Nc1c2nccn2ccc1Cl    ZINC000074377380
Cc1cc(Cl)nc(NC#N)c1    ZINC001168625845
Cc1cc2nc(Cl)ccn2n1    ZINC000072482107
Cn1cnc2ccnc(Cl)c21    ZINC000059387708
Cc1cn2ccc(Cl)nc2n1    ZINC000238554364
Cc1cnc(Cl)c2cn[nH]c21    ZINC000080441472
Cc1nnn2c1cccc2Cl    ZINC000083270532
Nc1nc(Cl)cc2cc[nH]c21    ZINC001161693749
Cn1cnc2nc(Cl)ccc21    ZINC000145677578
Cc1cc(Cl)nc2[nH]ncc21    ZINC000095642809
Nc1cnc2[nH]ccc2c1Cl    ZINC000095920070
Cn1ncc2nccc(Cl)c21    ZINC000089157537
N#Cc1ccc(CN)nc1Cl    ZINC000095097561
Cn1cnc2ccc(Cl)nc21    ZINC000039285045
Nc1cn2c(cccc2Cl)n1    ZINC000077254359
Cn1ncc2c1ccnc2Cl    ZINC000107161899
N#CCNc1cc(Cl)ccn1    ZINC001155531647
Cc1n[nH]c2cnc(Cl)cc12    ZINC000088189891
Cn1cc2c(ccnc2Cl)n1    ZINC000498050907
Cc1cc2c(ncnc2Cl)[nH]1    ZINC000001580005
Cn1cc2cnc(Cl)cc2n1    ZINC000520895252
Cc1cc(Cl)c2[nH]ncc2n1    ZINC000014951212
Cc1c[nH]c2nc(Cl)ncc12    ZINC000081990527
Cn1cnc2c1ccnc2Cl    ZINC000000549177
Cn1cc2c(n1)nccc2Cl    ZINC000114637090
Cn1ncc2ccnc(Cl)c21    ZINC000097446400
Cc1nc(Cl)nc2cc[nH]c21    ZINC000091364250
Cn1ncc2cc(Cl)ncc21    ZINC000084325510
Nc1cc(Cl)nc2[nH]ccc21    ZINC000030678167
Cc1nc(Cl)c(C#N)cc1N    ZINC000075555629
Nc1cc(Cl)c2cc[nH]c2n1    ZINC000044700196
C#CCNc1nccc(Cl)n1    ZINC001163367640
Fc1cc2nccnc2c(F)n1    ZINC000953063233
Cc1cc(N)nc(Cl)c1C#N    ZINC000034156550
Cc1cc(Cl)c(C#N)c(N)n1    ZINC001161694420
Cc1n[nH]c2nc(Cl)ccc12    ZINC000084229592
N#CNCc1ccc(Cl)nc1    ZINC000066324221
Cn1ncc2ccc(Cl)nc21    ZINC000084229914
Cn1ncc2c1nccc2Cl    ZINC000067172988
Cc1n[nH]c2nccc(Cl)c12    ZINC000082402284
N#CCNc1cccc(Cl)n1    ZINC001155530893
Cn1ccc2ncnc(Cl)c21    ZINC000082046539
Cc1c(Cl)ccnc1NC#N    ZINC001168624962
Cc1cc2nccc(Cl)n2n1    ZINC000079032696
Nc1c[nH]c2c1nccc2Cl    ZINC000044712987
Cc1ccc(Cl)nc1NC#N    ZINC001157820103
Cc1n[nH]c2ccc(Cl)nc12    ZINC000089219965
Cc1nc2nccc(Cl)c2[nH]1    ZINC000042750710
Cn1cnc2cnc(Cl)cc21    ZINC000095093483
Cc1c[nH]c2ncnc(Cl)c12    ZINC000034370326
Cn1ccc2c1ncnc2Cl    ZINC000001674699
Cc1cc2cnc(Cl)nc2[nH]1    ZINC000095644211
Cn1ccc2cnc(Cl)nc21    ZINC000084236052
Cc1nnn2ccc(Cl)cc12    ZINC000083270530
Cn1cc2cc(Cl)ncc2n1    ZINC000616588141
Cc1cc2nccn2c(Cl)n1    ZINC000085224498
N#Cc1c(Cl)nccc1CN    ZINC000095097562
Cc1nc2cc(Cl)ncc2[nH]1    ZINC000076935901
Nc1cc(Cl)nc2cc[nH]c21    ZINC000035269778
Nc1ccc(Cl)n2ccnc12    ZINC000074375692
CNc1ccc(C#N)c(Cl)n1    ZINC000242464100
N#Cc1cc(Cl)cc(CN)n1    ZINC000082853328
Nc1c[nH]c2nccc(Cl)c12    ZINC000042689458
O=C1CCOc2ccc(F)nc21    ZINC000083428763
Clc1ccncc1CC1CC1    ZINC001250037903
Clc1cc2c(cn1)CCCC2    ZINC000067425299
C=CCc1cc(C)cnc1Cl    ZINC000039961294
COc1c(F)nccc1NC#N    ZINC001168627889
Cc1cc(Cl)nc2c1CCC2    ZINC000012336294
C=CCc1cnc(Cl)cc1C    ZINC001249956537
Clc1ccnc2c1CCCC2    ZINC000082046802
Cc1nc(Cl)ccc1C1CC1    ZINC001250036095
C=C(C)Cc1cnccc1Cl    ZINC001250244384
C=CCCc1ccc(Cl)nc1    ZINC000043209560
Cc1cc(Cl)ncc1C1CC1    ZINC000238518997
C=CCc1ccc(Cl)nc1C    ZINC001249956700
Clc1ccc2c(n1)CCCC2    ZINC000026507344
N=CNC(=O)c1cccc(F)n1    ZINC001188721365
N=CNC(=O)c1ccc(F)nc1    ZINC001188661391
Cc1cc(OC2CC2)cnc1F    ZINC001228582289
Fc1cc(OC2CCC2)ccn1    ZINC000165686591
COc1cc(C2CC2)cnc1F    ZINC001250036252
C=C[C@H](C)Oc1cc(F)ccn1    ZINC001226766426
C=C[C@H](C)Oc1cccnc1F    ZINC000087542465
C=C(C)c1cc(OC)cnc1F    ZINC001240834269
Fc1ccc(OC2CCC2)cn1    ZINC001226697226
C=CCCOc1cccnc1F    ZINC000087542557
C=C[C@@H](C)Oc1ccc(F)nc1    ZINC000169212830
Fc1cccc(OC2CCC2)n1    ZINC000050520420
Fc1ccc(OCC2CC2)cn1    ZINC000034479123
C=CCc1cnc(F)c(OC)c1    ZINC001249956611
COc1cnc(F)cc1C1CC1    ZINC001250035092
C=CCc1cc(F)ncc1OC    ZINC001249956572
Fc1ncccc1OCC1CC1    ZINC000034448882
Cc1nc(F)ccc1OC1CC1    ZINC000095734370
Cc1cnc(F)c(OC2CC2)c1    ZINC000095722176
C=Cc1cnc(F)c(OCC)c1    ZINC001240833562
C=C(C)c1ccc(OC)c(F)n1    ZINC001240835610
C=C[C@H](C)Oc1ccc(F)nc1    ZINC000169212754
C=C(C)c1nc(F)ccc1OC    ZINC001240836895
Cc1ccc(OC2CC2)c(F)n1    ZINC000095722343
C=C(C)COc1ccc(F)nc1    ZINC000169204850
C=C(C)c1ccnc(F)c1OC    ZINC001240834406
C=C[C@@H](C)Oc1cccc(F)n1    ZINC000706048965
C=CCCOc1ccc(F)nc1    ZINC000169203334
COc1cnc(F)c(C2CC2)c1    ZINC001250036476
C=C[C@@H](C)Oc1cccnc1F    ZINC000087542466
CC(C)C(=O)c1cccnc1F    ZINC000075854559
C=C(C)c1cc(F)ncc1OC    ZINC001240834187
C=C[C@H](C)Oc1ccnc(F)c1    ZINC000706038757
Fc1ccnc(OC2CCC2)c1    ZINC000238546908
C=C[C@@H](C)Oc1cc(F)ccn1    ZINC001226766418
C=C[C@@H](C)Oc1ccnc(F)c1    ZINC000706038756
Fc1ncccc1OC1CCC1    ZINC000238602547
C=CCc1cc(OC)cnc1F    ZINC001249956708
C=C[C@H](C)Oc1cccc(F)n1    ZINC000706048967
C=C(C)c1c(F)nccc1OC    ZINC001240837602
C=C(C)COc1cccnc1F    ZINC000087542382
C=C(C)c1ccc(OC)nc1F    ZINC001240837872
Cc1cc(F)ncc1OC1CC1    ZINC000095724184
C=C(C)c1cnc(F)c(OC)c1    ZINC001240838177
CN(c1cc(F)ncn1)C1CC1    ZINC000149972158
C=CCCNc1cc(F)ncn1    ZINC000229329741
CC1(Nc2cc(F)ncn2)CC1    ZINC000228910657
CC(C)=NNc1cccc(F)n1    ZINC000306659482
C[C@@H]1CCN1c1cc(F)ncn1    ZINC000575599849
Fc1cc(NC2CCC2)ncn1    ZINC000150067890
Fc1cc(N2CCCC2)ncn1    ZINC000149946596
C=C[C@H](C)Nc1cc(F)ncn1    ZINC000229319657
C[C@H]1CCN1c1cc(F)ncn1    ZINC000575599842
C=CCN(C)c1cc(F)ncn1    ZINC000696709288
C=C[C@@H](C)Nc1cc(F)ncn1    ZINC000229319646
C=C(C)CNc1cc(F)ncn1    ZINC000229341870
Fc1cc(NCC2CC2)ncn1    ZINC000149956573
CC(C)=NNc1ccnc(F)c1    ZINC000306449079
CC[C@H](C)c1cc(F)ncc1C    ZINC001249866010
CC[C@@H](C)c1c(C)ccnc1F    ZINC001249865813
CC[C@H](C)c1c(C)ccnc1F    ZINC001249865814
CC[C@H](C)c1cnc(F)c(C)c1    ZINC001249865636
CCCCc1cc(C)cnc1F    ZINC001249979786
Cc1ccnc(F)c1CC(C)C    ZINC001249926103
CC[C@@H](C)c1cnc(F)c(C)c1    ZINC001249865634
CC[C@@H](C)c1cc(F)ncc1C    ZINC001249866009
CC[C@@H](C)c1cc(C)cnc1F    ZINC001249865677
CC[C@H](C)c1cc(C)cnc1F    ZINC001249865678
Cc1c(F)nccc1CC(C)C    ZINC001249926268
CC[C@@H](C)c1cnc(F)cc1C    ZINC001249865629
Cc1cc(F)ncc1CC(C)C    ZINC001249926325
CCCCc1ccnc(F)c1C    ZINC001249979749
CCCCc1cnc(F)c(C)c1    ZINC001249980215
Cc1cnc(F)cc1CC(C)C    ZINC001249926298
CCCCc1c(C)ccnc1F    ZINC001249979900
CCCCc1cc(F)ncc1C    ZINC001249979716
CC[C@H](C)c1ccnc(F)c1C    ZINC001249865788
Cc1cc(CC(C)C)cnc1F    ZINC001249926317
Cc1cnc(F)c(CC(C)C)c1    ZINC001249926082
CC[C@@H](C)c1ccnc(F)c1C    ZINC001249865787
CC[C@H](C)c1cnc(F)cc1C    ZINC001249865632
CCCCc1cnc(F)cc1C    ZINC001249980083
Fc1nc(F)c(Cl)c(F)n1    ZINC000001845799
O=C1Cc2nccc(Cl)c2N1    ZINC000044712992
Cc1nc2ccoc2c(Cl)n1    ZINC000064033915
Cc1ccnc(Cl)c1N=C=O    ZINC000095097347
O=C1NCc2ccc(Cl)nc21    ZINC000089212288
N#CCOc1cccnc1Cl    ZINC000079939145
O=C1Cc2nc(Cl)ccc2N1    ZINC000014984295
COc1nc(Cl)ccc1C#N    ZINC000034286079
COc1cc(C#N)cnc1Cl    ZINC000071789978
O=C1Cc2ccnc(Cl)c2N1    ZINC000044713175
COc1cc(Cl)c(C#N)cn1    ZINC000079066655
O=C1Cc2c(nccc2Cl)N1    ZINC000035269992
Cc1ccc(N=C=O)c(Cl)n1    ZINC000242688160
COc1cnc(Cl)c(C#N)c1    ZINC000039316983
O=C1Cc2ccc(Cl)nc2N1    ZINC000035269994
COc1ccc(C#N)c(Cl)n1    ZINC000063110942
COc1nccc(Cl)c1C#N    ZINC000040449832
O=C1Cc2cc(Cl)ncc2N1    ZINC000035269998
Oc1cnc2[nH]ccc2c1Cl    ZINC000014401177
[O-][n+]1ccc(Cl)c2cc[nH]c21    ZINC000100044999
Cc1cnc(Cl)c(N=C=O)c1    ZINC000242495328
O=C1NCc2nc(Cl)ccc21    ZINC000077054730
O=C1NCc2c1ccnc2Cl    ZINC000082854004
N#CCOc1ccc(Cl)nc1    ZINC000087543108
O=C1Cc2cnc(Cl)cc2N1    ZINC000014985692
COc1ccnc(Cl)c1C#N    ZINC000001381998
COc1cc(C#N)cc(Cl)n1    ZINC000096867662
Cc1nc2ccnc(Cl)c2o1    ZINC000089157503
N#Cc1cnc(Cl)c(CO)c1    ZINC000238715287
Cc1cc(Cl)c(C#N)c(=O)[nH]1    ZINC000082401687
COc1cc(Cl)nc(C#N)c1    ZINC000002518227
COc1cc(Cl)ncc1C#N    ZINC000071289188
Cc1coc2ncnc(Cl)c12    ZINC000091690706
O=C1NCc2ccnc(Cl)c21    ZINC000038338495
Oc1cc(Cl)nc2[nH]ccc21    ZINC000238694286
O=c1cc(Cl)c2cc[nH]c2[nH]1    ZINC000044700187
Cc1nc(N)c(C#N)c(Cl)n1    ZINC000095642499
Cn1cnc2c1ncnc2Cl    ZINC000000330882
Cc1nc(Cl)nc2nc[nH]c21    ZINC000017148039
Cc1cnc(Cl)nc1NC#N    ZINC001168625920
Cc1ncnc(Cl)c1NC#N    ZINC001168630823
Cn1cc2nc(Cl)ncc2n1    ZINC000261508846
Nc1nc2[nH]ccc2c(Cl)n1    ZINC000016697557
Cc1nc2nc(Cl)ncc2[nH]1    ZINC000026459884
Nc1nc(Cl)nc2cc[nH]c21    ZINC000095830745
Cc1n[nH]c2cnc(Cl)nc12    ZINC000089211820
C#CCNc1ncnc(Cl)n1    ZINC000220486149
Nc1c[nH]c2ncnc(Cl)c12    ZINC000035269940
Cc1cc(Cl)nc2ncnn21    ZINC000003164545
Cc1nc2[nH]ncc2c(Cl)n1    ZINC000036928364
N#Cc1cc(Cl)nc(NN)c1    ZINC000034156842
Nc1cc(Cl)n2nccc2n1    ZINC000115044658
N#CNc1nc(Cl)ccc1N    ZINC001168628367
Nc1nc2cc[nH]c2c(Cl)n1    ZINC000016696825
N#CCNc1nccc(Cl)n1    ZINC001163187727
Nc1nc2cc(Cl)ccn2n1    ZINC000066352054
Cc1cc(Cl)n2cnnc2n1    ZINC000004745055
Nc1n[nH]c2ccnc(Cl)c12    ZINC000089220003
N#CNc1cc(N)cc(Cl)n1    ZINC001157822680
Nc1n[nH]c2cnc(Cl)cc12    ZINC000034538806
Cc1nc(N)nc(Cl)c1C#N    ZINC000095704747
Nc1n[nH]c2cc(Cl)ncc12    ZINC000089220091
Cn1ncc2ncnc(Cl)c21    ZINC000040448846
[N-]=[N+]=NCc1ccc(Cl)nc1    ZINC000021993116
Cn1ncc2cnc(Cl)nc21    ZINC000084229894
Nc1cc(Cl)nc2ccnn21    ZINC000059684239
Cc1c(Cl)ncnc1NC#N    ZINC001168625286
Cc1cc(Cl)n2ncnc2n1    ZINC000000390840
Nc1cnn2ccc(Cl)nc12    ZINC000095629889
Nc1cc(Cl)nc2[nH]cnc21    ZINC000020058563
Cc1nc(Cl)nc2[nH]ncc21    ZINC000113027156
N#CCc1nc(N)cc(Cl)n1    ZINC001161694145
Cn1cnc2cnc(Cl)nc21    ZINC000004243259
Nc1nnc2cccc(Cl)n12    ZINC000017106200
Cc1nc(Cl)cc(NC#N)n1    ZINC001157820142
N#CCNc1cncnc1Cl    ZINC001155531344
Nc1cc(Cl)c2[nH]cnc2n1    ZINC000018140874
Nc1n[nH]c2nccc(Cl)c12    ZINC000089157582
Cn1cnc2nc(Cl)ncc21    ZINC000196126785
Nc1nc(Cl)nc2[nH]ccc21    ZINC000091693033
Nc1nc(Cl)cc2[nH]cnc21    ZINC000071789991
Nc1nc2cccc(Cl)n2n1    ZINC000066054839
Cn1cc2c(n1)ncnc2Cl    ZINC000095707364
Cc1nc2ncnc(Cl)c2[nH]1    ZINC000004429571
Cc1n[nH]c2nc(Cl)ncc12    ZINC000012505346
Cc1nc(Cl)cc2nncn21    ZINC000071372328
Cn1nc2ccnc(Cl)c2n1    ZINC000045067920
Cn1ncc2c1ncnc2Cl    ZINC000001576821
N#CCNc1cc(Cl)ncn1    ZINC001155531144
Nc1ncn2c1nccc2Cl    ZINC000210409995
CNc1ncnc(Cl)c1C#N    ZINC000148494582
Cc1n[nH]c2ncnc(Cl)c12    ZINC000082401686
Cc1nnc2cc(Cl)ncn12    ZINC000036903828
Cc1n[nH]c2c1ncnc2Cl    ZINC000004353388
Nc1cc2c(ncnc2Cl)[nH]1    ZINC000114530453
Nc1n[nH]c2nc(Cl)ccc12    ZINC000084229539
Cc1cc(Cl)nc(NC#N)n1    ZINC000575598064
Cn1cnc2ncnc(Cl)c21    ZINC000001706803
Cn1ncc2nc(Cl)ncc21    ZINC000079066967
C=C(C)Nc1cnccc1Cl    ZINC001174786596
Clc1ccnc(N2CCC2)c1    ZINC000306446754
NC1(c2cccc(Cl)n2)CC1    ZINC000075085419
C=CNc1ccc(C)nc1Cl    ZINC000238520014
Clc1cccc(N2CCC2)n1    ZINC000117184158
C=CNc1ccnc(Cl)c1C    ZINC001174780934
Cc1cc(Cl)nc(C2CC2)n1    ZINC000037409129
Clc1ccnc2c1CCCN2    ZINC000095764342
NC1(c2cc(Cl)ccn2)CC1    ZINC000083270908
C=CNc1cc(C)cnc1Cl    ZINC001174780368
NC1(c2ccnc(Cl)c2)CC1    ZINC000083270909
Cc1nc2c(c(Cl)n1)CCC2    ZINC000001604724
Clc1ccc2c(n1)CNCC2    ZINC000083428683
Clc1nccc2c1NCCC2    ZINC000088189361
Clc1cc(NC2CC2)ccn1    ZINC000095775774
Clc1ccnc(C2CCC2)n1    ZINC000072191783
C=CNc1ccc(Cl)nc1C    ZINC001174780371
Nc1nccc(Cl)c1C1CC1    ZINC000096135007
Clc1ncc2c(n1)CCCC2    ZINC000039343157
C=CNc1cc(C)nc(Cl)c1    ZINC001174783538
C=CNc1cc(C)cc(Cl)n1    ZINC001174781935
Clc1ccc2c(n1)CCNC2    ZINC000030678348
Clc1ccnc(NC2CC2)c1    ZINC000953057400
C=CNc1cc(Cl)ncc1C    ZINC001174782221
Cc1nc(Cl)cc(C2CC2)n1    ZINC000044119210
Clc1cc(CC2CC2)ncn1    ZINC000409432124
C=C(C)Nc1ccnc(Cl)c1    ZINC001174786735
Clc1cc(C2CCC2)ncn1    ZINC000057218445
N#CCCc1cc(F)nc(F)c1    ZINC001250057460
Clc1cc2c(cn1)CNCC2    ZINC000085210613
Clc1ccc2c(n1)CCCN2    ZINC000095763867
C=C(C)Nc1cccnc1Cl    ZINC001174792082
Clc1ccc2c(n1)NCCC2    ZINC000098179077
Clc1ccnc2c1CCNC2    ZINC000095642698
NC1(c2ccc(Cl)nc2)CC1    ZINC000083270910
C=CNc1c(C)ccnc1Cl    ZINC001174780693
NC1(c2cccnc2Cl)CC1    ZINC000095094245
NC1(c2cnccc2Cl)CC1    ZINC000095094244
Clc1nccc2c1CCNC2    ZINC000035270009
C=CNc1cnc(Cl)c(C)c1    ZINC001174778481
CN1CCc2cnc(Cl)cc21    ZINC000520892118
C=C(C)Nc1ccc(Cl)nc1    ZINC000225186310
C=CNc1cnc(Cl)cc1C    ZINC001174780384
C=C(C)Nc1cccc(Cl)n1    ZINC001174786455
C=CCNc1cccc(Cl)n1    ZINC000042783853
Clc1nccc2c1CCCN2    ZINC000035270004
Cc1nc(Cl)nc2c1CCC2    ZINC000043827385
Clc1ncnc2c1CCCC2    ZINC000039250025
Cc1ccnc(F)c1CC(N)=O    ZINC001250082673
CN(C)C(=O)c1ccnc(F)c1    ZINC000041038761
CCON=Cc1ccc(F)nc1    ZINC000308150260
CN(C)C(=O)c1cccc(F)n1    ZINC000122944654
CN(C)C(=O)c1ccc(F)nc1    ZINC000069632186
CNC(=O)c1cnc(F)cc1C    ZINC000864733359
Cc1cc(F)ncc1CC(N)=O    ZINC001250082754
CON=Cc1cnc(F)c(C)c1    ZINC000901167787
CCC(=O)Nc1cccc(F)n1    ZINC000165160126
C=CNc1cnc(F)cc1OC    ZINC001174780483
CC(=O)CNc1cccc(F)n1    ZINC001167630795
CCNC(=O)c1ccc(F)nc1    ZINC000069632046
CCC(=O)Nc1ccc(F)nc1    ZINC000224609427
CC(=O)NCc1cccc(F)n1    ZINC000222397329
CCC(=O)Nc1cc(F)ccn1    ZINC000622155612
CCNC(=O)c1ccnc(F)c1    ZINC000041038657
CON=Cc1cnc(F)cc1C    ZINC000901166805
CN(C)c1ccc(C=O)c(F)n1    ZINC000039074406
OC1CN(c2cccc(F)n2)C1    ZINC000307281312
CCNC(=O)c1cccc(F)n1    ZINC000122939509
CNC(=O)c1cnc(F)c(C)c1    ZINC000857709423
Cc1c(F)nccc1CC(N)=O    ZINC001250082926
CN(C)c1nc(F)ccc1C=O    ZINC000090669255
CN(C)C(=O)c1cccnc1F    ZINC000115081455
CC(=O)CNc1cc(F)ccn1    ZINC001156778571
CCC(=O)Nc1cccnc1F    ZINC000401437984
CCNC(=O)c1cccnc1F    ZINC000220376418
OC1CN(c2cc(F)ccn2)C1    ZINC001166935866
Cc1cnc(F)c(CC(N)=O)c1    ZINC001250080188
Cc1cnc(F)cc1CC(N)=O    ZINC001250083137
CON=C(C)c1ccnc(F)c1    ZINC000382013404
Cc1cc(CC(N)=O)cnc1F    ZINC001250081345
Fc1cc(NC2CNC2)ncn1    ZINC000872774758
N=C(N)NCc1cccc(F)n1    ZINC000306515636
CC(C)NCc1cccc(F)n1    ZINC000307296101
CCN(C)c1nccc(F)c1C    ZINC001163584190
CNc1ccc(C(C)C)c(F)n1    ZINC001249860183
Cc1nc(F)ccc1CN(C)C    ZINC001235811729
CC[C@H](C)Nc1cccc(F)n1    ZINC000040711860
Cc1cnc(F)c(CN(C)C)c1    ZINC001235331388
Cc1cc(F)ncc1CN(C)C    ZINC001231978651
CCCCNc1cc(F)ccn1    ZINC000306426501
CCCN(C)c1cc(F)ccn1    ZINC001156874362
CCCc1ccc(NC)nc1F    ZINC001249967659
CCN(C)Cc1cc(F)ccn1    ZINC001232490195
CCCNc1cc(C)nc(F)c1    ZINC001168132278
CC(C)CNc1ccc(F)nc1    ZINC000134537400
CCCNc1nccc(F)c1C    ZINC001157361819
Cc1cc(CN(C)C)cnc1F    ZINC001231923333
CCCNc1cnc(F)cc1C    ZINC001168132573
CCNCc1cnc(F)c(C)c1    ZINC000892403619
CC[C@H](C)Nc1cc(F)ccn1    ZINC001157230635
CC(C)CNc1cc(F)ccn1    ZINC000306797052
CC[C@H](C)c1ccc(N)nc1F    ZINC001249862080
CC[C@@H](C)Nc1cc(F)ccn1    ZINC001157230634
CCCN(C)c1cccc(F)n1    ZINC000040712017
CCNCc1cnc(F)cc1C    ZINC000892403273
CCCCNc1cccc(F)n1    ZINC000040711899
CCCCc1ccc(N)nc1F    ZINC001249978523
CC[C@@H](C)Nc1cccc(F)n1    ZINC000040711859
CCCCNc1ccc(F)nc1    ZINC000232969296
CCN(C)Cc1ccc(F)nc1    ZINC000013444139
CC(C)CNc1cccc(F)n1    ZINC000040711864
CCCNCc1ccc(F)nc1    ZINC000379338154
CCN(C)Cc1cccnc1F    ZINC001138785156
CCN(C)Cc1cccc(F)n1    ZINC001140129947
CC(C)Cc1ccc(N)nc1F    ZINC001249927579
CC[C@@H](C)c1ccc(N)nc1F    ZINC001249862081
CCN(C)Cc1ccnc(F)c1    ZINC000859113096
CCCNc1ccc(C)nc1F    ZINC001168132103
Clc1cc2ccsc2cn1    ZINC000095707311
Clc1nccc2ccsc21    ZINC000002540587
Clc1ccc2ccsc2n1    ZINC000035975662
Clc1nccc2sccc21    ZINC000002386297
Clc1ccnc2ccsc21    ZINC000030677668
Clc1ccnc2sccc21    ZINC000032208421
Clc1ccc2sccc2n1    ZINC000039224075
O=C1OCc2ccnc(Cl)c21    ZINC000038880112
O=C1OCc2ccc(Cl)nc21    ZINC000238531124
O=Cc1cnc(Cl)c(C=O)c1    ZINC000034349626
O=C1OCc2cc(Cl)ncc21    ZINC000095708089
O=Cc1cc(Cl)cc(C=O)n1    ZINC000035653869
O=c1[nH]c(Cl)nc2cc[nH]c21    ZINC000082101606
Oc1nc2cnc(Cl)cc2[nH]1    ZINC000108288503
O=C1Cc2cnc(Cl)nc2N1    ZINC000004198796
O=c1cc(Cl)nc2[nH]ccn21    ZINC000100015299
O=c1[nH]c2ccnc(Cl)c2[nH]1    ZINC000005818836
N#CNc1cc(Cl)cc[n+]1[O-]    ZINC001168627174
Cc1noc2ncnc(Cl)c12    ZINC000045921422
COc1cc(C#N)nc(Cl)n1    ZINC000260775982
Oc1nc(Cl)nc2[nH]ccc21    ZINC000087493483
Oc1nc(Cl)cc2nccn21    ZINC000044606568
N#CNc1cccc(Cl)[n+]1[O-]    ZINC001157821995
Oc1cn2ccc(Cl)nc2n1    ZINC000104464722
O=c1[nH]nc2cc(Cl)ccn21    ZINC000095616398
Fc1nc(F)c(F)c(F)c1F    ZINC000001845797
O=c1[nH]c2ccc(Cl)nc2[nH]1    ZINC000044136814
Oc1cc2ncnc(Cl)c2[nH]1    ZINC000498050805
O=C1Cc2c(ncnc2Cl)N1    ZINC000035269871
COc1nc(Cl)ncc1C#N    ZINC000072187464
COc1nc(Cl)cc(C#N)n1    ZINC000260803497
O=c1cc(Cl)nc2cc[nH]n21    ZINC000100162814
Cc1nc2c(ncnc2Cl)o1    ZINC000084252229
N#CNc1c[n+]([O-])ccc1Cl    ZINC001168632642
Oc1cc(Cl)nc2nccn21    ZINC000095929103
Nc1nc2ccc(F)nc2s1    ZINC000059895669
Nc1nc2nc(F)ccc2s1    ZINC000089229418
Nc1nc(Cl)cc2nncn21    ZINC000066324424
Cc1nc(Cl)nc(NC#N)n1    ZINC000034130031
N#CNc1cc(Cl)nc(N)n1    ZINC000064037966
Nc1nnc2cc(Cl)ncn12    ZINC000068592166
Nc1nc(Cl)nc2[nH]cnc21    ZINC000004411053
Nc1nc2[nH]ncc2c(Cl)n1    ZINC000019089103
N#CCNc1ncnc(Cl)n1    ZINC001163178296
Nc1nc(Cl)nc2[nH]ncc21    ZINC000004353473
Cn1nnc2c1ncnc2Cl    ZINC000004243106
Nc1n[nH]c2cnc(Cl)nc12    ZINC000108288507
Nc1c2nncn2cnc1Cl    ZINC000001599805
N#CNc1ncnc(Cl)c1N    ZINC001168626024
N#CNc1nc(N)cc(Cl)n1    ZINC001168627155
Nc1cc(Cl)nc2ncnn21    ZINC000227560101
Nc1nc2ccnc(Cl)n2n1    ZINC000575432215
Nc1nc2nc[nH]c2c(Cl)n1    ZINC000006523923
N#Cc1c(N)nc(N)nc1Cl    ZINC000142439787
CC(=O)c1ccc(C)nc1Cl    ZINC000084232390
Clc1ccc(OC2CC2)cn1    ZINC000095721170
CC(=O)c1cc(C)cnc1Cl    ZINC000039961284
O[C@H]1CCc2ccc(Cl)nc21    ZINC000032915204
CCC(=O)c1cnccc1Cl    ZINC000238246942
C=CCOc1ccc(Cl)nc1    ZINC000087542916
CCC(=O)c1cc(Cl)ccn1    ZINC000011919394
CC(=O)c1cc(C)nc(Cl)c1    ZINC000060257947
O[C@H]1CCc2c1nccc2Cl    ZINC000040442719
CC(=O)c1nccc(Cl)c1C    ZINC000095763988
Clc1ccc2c(n1)CCOC2    ZINC000095762484
O=Cc1cc(B(O)O)cnc1F    ZINC001772575864
Cc1cc(Cl)c(C=O)c(C)n1    ZINC000071256443
Clc1cc(OC2CC2)ccn1    ZINC000095775767
Clc1ccnc(OC2CC2)c1    ZINC000091366053
Cc1cc(C=O)c(Cl)nc1C    ZINC000039285410
CCC(=O)c1ccnc(Cl)c1    ZINC000039407667
Clc1ncccc1OC1CC1    ZINC000095709727
C=CCn1c(Cl)cccc1=O    ZINC000307246113
CC(=O)c1cc(Cl)c(C)cn1    ZINC000095768846
CC(=O)Cc1ccc(Cl)nc1    ZINC000034060693
Cc1cc(C)c(C=O)c(Cl)n1    ZINC000038251240
CC(=O)c1cnc(Cl)c(C)c1    ZINC000095763798
Clc1ccncc1OC1CC1    ZINC000095720627
C[C@]1(c2cccnc2Cl)CO1    ZINC000036477350
C=CCOc1cccnc1Cl    ZINC000039349035
O[C@@H]1CCc2ccc(Cl)nc21    ZINC000032915202
CC(=O)c1ccc(Cl)nc1C    ZINC000001394682
CCC(=O)c1ccc(Cl)nc1    ZINC000026896926
Clc1cccc(OC2CC2)n1    ZINC000095709722
O[C@@H]1CCc2c1nccc2Cl    ZINC000040442720
O=c1cc(Cl)ccn1C1CC1    ZINC000575442320
CCC(=O)c1cccc(Cl)n1    ZINC000199546681
CCC(=O)c1cccnc1Cl    ZINC000034334354
C=CCn1ccc(=O)cc1Cl    ZINC000306542029
CC(=O)c1cc(Cl)cc(C)n1    ZINC000079052345
C[C@@]1(c2cccnc2Cl)CO1    ZINC000036477351
C=CCc1c(N)ncnc1Cl    ZINC000135871088
C=CNc1cc(Cl)nc(C)n1    ZINC001174778193
C=C(C)Nc1cncnc1Cl    ZINC001174786697
Cc1cc(Cl)nc(NC=N)c1    ZINC001167865791
Cc1cc(Cl)cc(NC=N)n1    ZINC001157073311
Cc1ccc(Cl)nc1NC=N    ZINC001157073589
Clc1cc(NC2CC2)ncn1    ZINC000015021174
C=Cn1ccc(Cl)c(N)c1=N    ZINC001174779438
Clc1cc(N2CCC2)ncn1    ZINC000038579880
Cc1ccc(C(=N)N)c(Cl)n1    ZINC000001439011
Cc1cnc(Cl)nc1N1CC1    ZINC000001681660
Nc1nc(Cl)nc2c1CCC2    ZINC000038416024
C=CCNc1cc(Cl)ncn1    ZINC000042783850
Cc1c(Cl)ccnc1NC=N    ZINC001167863268
Nc1nc(Cl)ncc1C1CC1    ZINC000096135593
C=CNc1cnc(C)nc1Cl    ZINC001174780078
Clc1ccnc(NC2CC2)n1    ZINC000066322947
N=C(N)Cc1ccc(Cl)nc1    ZINC000084289611
Nc1nc2c(c(Cl)n1)CCC2    ZINC000001615469
C=C(C)Nc1cnc(Cl)nc1    ZINC001174786417
Clc1nccc(NC2CC2)n1    ZINC000032914846
Clc1ncncc1N1CCC1    ZINC001163533015
Clc1ncc2c(n1)CNCC2    ZINC000075629590
C=CNc1cnc(Cl)nc1C    ZINC001174780349
C=CNc1cnc(Cl)cc1N    ZINC001174779750
Clc1ncnc2c1CNCC2    ZINC000035270215
Clc1ncc2c(n1)CCNC2    ZINC000035269973
Nc1nc(Cl)cc(C2CC2)n1    ZINC000072193089
C=Cn1c(N)cc(Cl)cc1=N    ZINC001174780021
C=CNc1nc(Cl)ccc1N    ZINC001174779764
Nc1ncnc(Cl)c1C1CC1    ZINC000038540110
Nc1cc(Cl)nc(C2CC2)n1    ZINC000066323433
Clc1ccc2c(n1)NCCN2    ZINC000040448821
Cc1cnc(Cl)cc1NC=N    ZINC001167869585
Clc1ncnc2c1CCNC2    ZINC000040448458
C=CNc1c(N)ccnc1Cl    ZINC001174779419
Fc1ncccc1OC1COC1    ZINC001226184636
CCC(=O)Oc1cccnc1F    ZINC000849381719
Cc1nc2cc(F)nc(F)c2[nH]1    ZINC000953064963
COC(=O)c1cnc(F)cc1C    ZINC000307299871
O=C(O)CCc1cc(F)ccn1    ZINC000096032013
Fc1cc(OC2COC2)ccn1    ZINC000165471344
CCOC(=O)c1ccc(F)nc1    ZINC000034266140
COC(=O)c1cc(C)cnc1F    ZINC000090411368
CCC(=O)Oc1ccc(F)nc1    ZINC000849385322
Fc1ccnc(OC2COC2)c1    ZINC001226769081
COC(=O)Cc1cccc(F)n1    ZINC000238395010
COC(=O)c1ccc(F)nc1C    ZINC000197507015
CCc1cnc(F)c(C(=O)O)c1    ZINC001249933310
Fc1cccc(OC2COC2)n1    ZINC000165465318
CCOC(=O)c1cccnc1F    ZINC000047202860
COc1nccc(F)c1C(C)=O    ZINC000238425693
CCOC(=O)c1ccnc(F)c1    ZINC000001682853
COC(=O)c1cnc(F)c(C)c1    ZINC000090413277
CCOC(=O)c1cccc(F)n1    ZINC000047202862
Fc1ccc(OC2COC2)cn1    ZINC000307724040
CCOC(=O)c1cc(F)ccn1    ZINC000047202868
CC(=O)COc1ccc(F)nc1    ZINC000306928146
CCc1cc(C(=O)O)cnc1F    ZINC001249933300
O=C(O)CCc1cccnc1F    ZINC000097756673
O=C(O)CCc1ccc(F)nc1    ZINC000095836357
CNC(=O)Nc1cccc(F)n1    ZINC000307652678
CC(C)(C)c1cc(Cl)ccn1    ZINC000091691915
C/C=C(\C)c1cc(F)nc(F)c1    ZINC001242758859
NCC(=O)Nc1cc(F)ccn1    ZINC001574270580
COc1c(F)nccc1NC=N    ZINC001167865877
Cc1nc(Cl)ccc1C(C)C    ZINC000164898130
C/C=C(\C)c1cnc(F)c(F)c1    ZINC001242758241
CC(C)=Cc1nc(F)ccc1F    ZINC001240636014
CC(C)(C)c1ccc(Cl)nc1    ZINC000098180034
C/C=C(\C)c1ccc(F)nc1F    ZINC001242758347
Fc1cc(CC2CC2)cc(F)n1    ZINC001250037954
CC(C)(C)c1cccc(Cl)n1    ZINC000034320131
C/C=C(\C)c1ccnc(F)c1F    ZINC001242758485
C=C(C)Cc1cc(F)nc(F)c1    ZINC001250246827
C[Si](C)(C)c1cnccc1F    ZINC000170013762
CCCCc1cnccc1Cl    ZINC000114663275
CC(C)=Cc1cnc(F)c(F)c1    ZINC001240634891
CC(C)=Cc1cc(F)cnc1F    ZINC001240634737
CC(C)=Cc1c(F)ccnc1F    ZINC001240636024
CC(C)=Cc1ccc(F)nc1F    ZINC001240635119
NC(=O)NCc1cccc(F)n1    ZINC000307460253
Cc1ccc(C(C)C)nc1Cl    ZINC000221537612
CNC(=O)Nc1ccc(F)nc1    ZINC000307707962
CC(C)(C)c1ccnc(Cl)c1    ZINC000044154629
CC[C@@H](C)c1cnccc1Cl    ZINC001249865530
CC(C)=Cc1cc(F)cc(F)n1    ZINC001240636093
CCCc1cnc(Cl)cc1C    ZINC000221535336
Cc1cc(Cl)ncc1C(C)C    ZINC000222118278
NC(=O)Cc1ccc(N)nc1F    ZINC001250081327
NC(=O)CNc1cccc(F)n1    ZINC000040711872
C/C=C(\C)c1nc(F)ccc1F    ZINC001242757442
CC(C)Cc1cnccc1Cl    ZINC000725328796
C/C=C(\C)c1c(F)ccnc1F    ZINC001242758475
Cc1cc(C(C)C)cc(Cl)n1    ZINC000083963338
C/C=C(\C)c1cc(F)cnc1F    ZINC001242758600
CC(=O)NNc1cccc(F)n1    ZINC000306549573
CCCc1ccc(Cl)nc1C    ZINC000221535493
OC1CN(c2cc(F)ncn2)C1    ZINC000307553939
CC(=O)NNc1ccnc(F)c1    ZINC000307109207
C/C=C(\C)c1cc(F)cc(F)n1    ZINC001242757919
CC[C@H](C)c1cnccc1Cl    ZINC001249865531
CC(C)=Cc1cc(F)nc(F)c1    ZINC001240635574
CC(C)=Cc1ccnc(F)c1F    ZINC001240635846
CC[C@H](C)Oc1cccnc1F    ZINC000087542503
CCCc1cc(F)ncc1OC    ZINC001249969184
CC[C@@H](C)Oc1cc(F)ccn1    ZINC001226765948
COc1cc(C(C)C)cnc1F    ZINC000168775461
COCCc1ccnc(F)c1C    ZINC001249937722
COc1cnc(F)c(C(C)C)c1    ZINC000146885669
CC(C)COc1ccc(F)nc1    ZINC000169209362
CO[C@@H](C)c1cc(C)cnc1F    ZINC001222701671
CO[C@H](C)c1cc(C)cnc1F    ZINC001222701670
CCO[C@@H](C)c1cccnc1F    ZINC001204951838
CCCCOc1ccc(F)nc1    ZINC000169204668
Cc1cc(OC(C)C)cnc1F    ZINC001228587602
CC[C@H](C)Oc1cc(F)ccn1    ZINC001226769108
CC[C@H](C)Oc1ccc(F)nc1    ZINC000169209197
CCCc1cc(OC)cnc1F    ZINC001249968565
Cc1nc(F)ccc1OC(C)C    ZINC000238154772
Cc1cc(F)ncc1OC(C)C    ZINC001228589879
CC[C@H](C)Oc1cccc(F)n1    ZINC000040711375
COCCc1cc(C)cnc1F    ZINC001249938263
Cc1cnc(F)c(OC(C)C)c1    ZINC000238148684
CC(C)COc1cccnc1F    ZINC000087542366
CC[C@H](C)Oc1ccnc(F)c1    ZINC000227637950
CCCc1cnc(F)c(OC)c1    ZINC001249968264
CC[C@@H](C)Oc1ccc(F)nc1    ZINC000169209119
COCCc1cnc(F)cc1C    ZINC001249937760
CC[C@@H](C)Oc1cccnc1F    ZINC000087542502
COCCc1cnc(F)c(C)c1    ZINC001249938197
CC[C@@H](C)Oc1ccnc(F)c1    ZINC000227637944
CCO[C@H](C)c1cccnc1F    ZINC001204951837
CC[C@@H](C)Oc1cccc(F)n1    ZINC000040711374
CCCCOc1cccnc1F    ZINC000087542511
COc1cnc(F)cc1C(C)C    ZINC001249860632
COCCc1c(C)ccnc1F    ZINC001249938088
Cc1ccc(OC(C)C)c(F)n1    ZINC000238153262
COCCc1cc(F)ncc1C    ZINC001249938251
CC[C@H](C)Nc1cc(F)ncn1    ZINC000149954586
CNCCNc1cc(F)ccn1    ZINC001156891096
CN(C)Cc1c(N)ccnc1F    ZINC001238153498
CCCNc1c(F)ccnc1N    ZINC001168131900
CC[C@@H](C)Nc1cc(F)ncn1    ZINC000149954364
CNCCNc1cccc(F)n1    ZINC000842272590
CCCCNc1cc(F)ncn1    ZINC000149960682
CC(C)N(C)c1cc(F)ncn1    ZINC000149950071
CCCN(C)c1cc(F)ncn1    ZINC000149973908
CN(CCN)c1cc(F)ccn1    ZINC001163687742
CCN(CC)c1cc(F)ncn1    ZINC000149947037
CC(C)CNc1cc(F)ncn1    ZINC000149955038
Clc1ncc2sccc2n1    ZINC000043828344
S=C=Nc1cnccc1Cl    ZINC000143739489
S=C=Nc1cccnc1Cl    ZINC000039319751
Clc1nccc2scnc21    ZINC000066054616
Clc1ncnc2sccc21    ZINC000000160054
Clc1ncnc2ccsc21    ZINC000000159912
Clc1ncc2ccsc2n1    ZINC000072338628
Clc1ccc2ncsc2n1    ZINC000089229856
Clc1nccc2ncsc21    ZINC000095708147
S=C=Nc1ccc(Cl)nc1    ZINC000057218454
Oc1nc(Cl)nc2[nH]ncc21    ZINC000016892952
O=c1[nH]c2cnc(Cl)nc2[nH]1    ZINC000001691607
Fc1cc(Cl)c2cc[nH]c2n1    ZINC000044712814
Fc1cc2cc[nH]c2nc1Cl    ZINC000044712712
Fc1cnc2[nH]ccc2c1Cl    ZINC000044712701
Oc1n[nH]c2nc(Cl)ncc12    ZINC000087493394
Fc1c[nH]c2nccc(Cl)c12    ZINC000075629613
Fc1ccc2c(Cl)c[nH]c2n1    ZINC000044712812
Fc1cc2[nH]ccc2nc1Cl    ZINC000953063206
Fc1c[nH]c2cc(Cl)ncc12    ZINC000096320871
N#CCc1cnc(F)c(Cl)c1    ZINC000230504965
Fc1cnc(Cl)c2[nH]ccc21    ZINC000040450070
Fc1c2cc[nH]c2ncc1Cl    ZINC000044712694
Fc1cnc2cc[nH]c2c1Cl    ZINC000044713085
O=c1[nH]c2ccc(F)nc2s1    ZINC000221289065
[O-][n+]1cnc(Cl)c2[nH]cnc21    ZINC000100257340
Fc1cc(Cl)cc2ccnn21    ZINC000238594118
Fc1c2nccn2ccc1Cl    ZINC000089202643
Oc1nc(Cl)nc2nc[nH]c21    ZINC000017146202
Fc1nccc2[nH]cc(Cl)c21    ZINC000044713105
Fc1c[nH]c2nc(Cl)ccc12    ZINC000095910910
O=c1[nH]c2ncnc(Cl)c2[nH]1    ZINC000095761097
Fc1cc(Cl)nc2[nH]ccc21    ZINC000044713348
O=c1[nH]nc2ccnc(Cl)n21    ZINC000238522853
Nc1nc2n[nH]nc2c(Cl)n1    ZINC000001676881
Nc1c2nnnn2cnc1Cl    ZINC000001599810
Clc1nccc2c1NCCO2    ZINC000085224267
CNC(=O)c1cccc(Cl)n1    ZINC000036047677
C=CNc1ccnc(Cl)c1O    ZINC001174783821
CNc1cc(Cl)ncc1C=O    ZINC000051951695
NCC(=O)c1cccnc1Cl    ZINC000238609245
C=CNc1cc(O)nc(Cl)c1    ZINC001174784686
Cc1cnc(Cl)c(C(N)=O)c1    ZINC000082046646
Cc1nc2c(c(Cl)n1)COC2    ZINC000072232920
CC(=O)c1ccc(Cl)nc1N    ZINC000095616509
Cc1cc(Cl)c(C(N)=O)cn1    ZINC000026474936
Clc1nccc(OC2CC2)n1    ZINC000238572954
CON=Cc1ccc(Cl)nc1    ZINC000307922786
Clc1ccnc2c1NCCO2    ZINC000095835825
Cc1cc(C(N)=O)cc(Cl)n1    ZINC000114150050
NCC(=O)c1ccnc(Cl)c1    ZINC000083271570
CNC(=O)c1ccnc(Cl)c1    ZINC000019092494
CC(=O)c1cc(N)nc(Cl)c1    ZINC000095763625
Cc1cnc(C(N)=O)cc1Cl    ZINC000095829562
C=CNc1cnc(Cl)cc1O    ZINC001174781067
Cc1cc(Cl)cc(C(N)=O)n1    ZINC000104391046
Cc1cc(C(N)=O)cnc1Cl    ZINC000095836490
CC(=O)c1cc(Cl)ncc1N    ZINC000095764028
CC(=O)c1ccnc(Cl)c1N    ZINC000002524930
Clc1ccc2c(n1)OCCN2    ZINC000238532077
CC(=O)Nc1cccc(Cl)n1    ZINC000039319894
Cc1cc(Cl)ncc1C(N)=O    ZINC000138614994
Cc1cc(Cl)ncc1/C=N/O    ZINC000072225876
Clc1ncnc2c1COCC2    ZINC000095762473
CON=Cc1cccnc1Cl    ZINC000393448202
CNC(=O)c1cccnc1Cl    ZINC000016576875
C=CNc1c(O)ccnc1Cl    ZINC001174783485
Cc1ccnc(Cl)c1C(N)=O    ZINC000035567256
CC(=O)Nc1cccnc1Cl    ZINC000003130108
Cc1ccc(C(N)=O)c(Cl)n1    ZINC000000166508
NC(=O)Cc1cnccc1Cl    ZINC000146145995
Clc1cc(OC2CC2)ncn1    ZINC000584907322
CNC(=O)c1cc(Cl)ccn1    ZINC000001389101
CC(=O)Nc1cnccc1Cl    ZINC000040448577
C=CNc1cc(Cl)ncc1O    ZINC001174783741
O=c1cc(Cl)nc(C2CC2)[nH]1    ZINC000087908437
CC(=O)Nc1cc(Cl)ccn1    ZINC000014983329
CC(=O)c1nc(Cl)ncc1C    ZINC000077032026
Clc1nccc2c1OCCN2    ZINC000091692853
Cc1cnc(Cl)c(/C=N/O)c1    ZINC000100002359
Clc1ncc(OC2CC2)cn1    ZINC000238570062
NC(=O)Cc1cc(Cl)ccn1    ZINC000021303222
Clc1ccnc(OC2CC2)n1    ZINC000238554083
CC(=O)Nc1ccc(Cl)nc1    ZINC000001688647
CNC(=O)c1ccc(Cl)nc1    ZINC000012926590
Cc1nc(Cl)ccc1/C=N/O    ZINC000072225899
Cc1cc(/C=N/O)cnc1Cl    ZINC000072225855
Clc1cc2c(cn1)NCCO2    ZINC000096663642
CC(=O)Nc1ccnc(Cl)c1    ZINC000002455856
Cc1nc(Cl)ccc1C(N)=O    ZINC000142878849
N=CNc1cnc(Cl)cc1N    ZINC001157076989
Nc1nc(Cl)nc(C2CC2)n1    ZINC000072192364
N=C(NN)c1ccnc(Cl)c1    ZINC000029753743
Cc1cnc(Cl)nc1NC=N    ZINC001167863585
N=CNc1nc(Cl)ccc1N    ZINC001167865275
Cc1cc(Cl)nc(NC=N)n1    ZINC001157073626
C=CNc1c(N)ncnc1Cl    ZINC001174778151
C=Cn1c(Cl)ncc(N)c1=N    ZINC001174780946
Cc1ncnc(Cl)c1NC=N    ZINC001167867986
Nc1nc(Cl)nc2c1CNC2    ZINC000259555066
N=CNc1cc(N)cc(Cl)n1    ZINC001157079273
N=CNc1cc(Cl)cc(N)n1    ZINC001167863895
Cc1c(Cl)ncnc1NC=N    ZINC001167864474
O=C(O)CNc1cccc(F)n1    ZINC000307346731
O=C(CO)Nc1ccc(F)nc1    ZINC000306184204
CONC(=O)c1cccc(F)n1    ZINC000123008430
O=C(CO)Nc1cc(F)ccn1    ZINC001531690175
CONC(=O)c1ccnc(F)c1    ZINC000223911030
COC(=O)Nc1cccnc1F    ZINC001193875883
COC(=O)Nc1cccc(F)n1    ZINC001193875864
CONC(=O)c1cccnc1F    ZINC000229918427
COC(=O)Nc1ccc(F)nc1    ZINC000238323080
CONC(=O)c1ccc(F)nc1    ZINC000227633510
NC(=O)COc1cccnc1F    ZINC000087185473
COC(=O)Nc1cc(F)ccn1    ZINC001193876377
NC(=O)COc1ccc(F)nc1    ZINC000133841232
COC(=O)Nc1ccnc(F)c1    ZINC001193880751
Cc1cc([N+](=O)[O-])c(F)nc1C    ZINC000257197517
COC(=O)Nc1cnccc1F    ZINC001193883253
Cc1cnc(CN)c(C)c1Cl    ZINC000082855336
Cc1cc([C@H](C)N)cnc1Cl    ZINC000072225867
CC(C)(C)c1nccc(Cl)n1    ZINC000036882191
CN(C)Cc1ccnc(Cl)c1    ZINC000052709014
CCN(C)c1cc(Cl)ccn1    ZINC000953028310
CC(C)(N)c1cccc(Cl)n1    ZINC000083271587
CCCNc1cccnc1Cl    ZINC000036983005
CC[C@H](C)c1nccc(Cl)n1    ZINC000051690412
Cc1cc(Cl)cc(N(C)C)n1    ZINC001163566975
CN(C)Cc1cccnc1Cl    ZINC000052709012
CCCNc1cc(Cl)ccn1    ZINC000083340036
CCCc1nc(C)cc(Cl)n1    ZINC000008731064
Cc1cc([C@@H](C)N)cnc1Cl    ZINC000072225866
CN(C)Cc1cccc(Cl)n1    ZINC000086114302
Cc1nc(Cl)ccc1[C@H](C)N    ZINC000072225913
Cc1nc(Cl)c(N)c(C)c1C    ZINC000670773439
Cc1cc(C(C)C)nc(Cl)n1    ZINC000059434352
CN(C)Cc1cc(Cl)ccn1    ZINC000086129463
Cc1nc(Cl)ccc1[C@@H](C)N    ZINC000072225912
Cc1ccc([C@H](C)N)c(Cl)n1    ZINC000104671510
CCCc1ncc(C)c(Cl)n1    ZINC000072204524
CC(C)c1ccnc(Cl)c1N    ZINC000074310631
Cc1nc(Cl)cc(C(C)C)n1    ZINC000020427062
CCN(C)c1cccc(Cl)n1    ZINC000067176013
Cc1cc(C)c(CN)c(Cl)n1    ZINC000044236532
Cc1cnc(C(C)C)nc1Cl    ZINC000072204525
CC(C)(N)c1cc(Cl)ccn1    ZINC000083271584
CC(C)(C)c1ccnc(Cl)n1    ZINC000040538001
Cc1cc(Cl)ncc1[C@@H](C)N    ZINC000072225889
CNCc1cnc(Cl)c(C)c1    ZINC000072225873
CC(C)c1cnc(Cl)cc1N    ZINC000096135470
CCCCc1cnc(Cl)nc1    ZINC000002525450
CCCNc1cccc(Cl)n1    ZINC000042783843
CCNCc1ccc(Cl)nc1    ZINC000022114300
CN(C)Cc1ccc(Cl)nc1    ZINC000019282673
CCc1cc(Cl)nc(CC)n1    ZINC000036755694
CCc1cc(CC)nc(Cl)n1    ZINC000225043208
Cc1ccc([C@@H](C)N)c(Cl)n1    ZINC000104507736
Cc1ccnc(Cl)c1[C@H](C)N    ZINC000225780103
Cc1ncnc(Cl)c1C(C)C    ZINC000061689160
CCCCc1cc(Cl)ncn1    ZINC000026420708
CCCc1cnc(C)nc1Cl    ZINC000019091761
Cc1ccc(Cl)nc1N(C)C    ZINC000218934716
CN(C)Cc1cnccc1Cl    ZINC001137230216
Cc1cnc(Cl)nc1C(C)C    ZINC000064038100
CCc1c(C)nc(C)nc1Cl    ZINC000038004016
CC(C)Nc1cccc(Cl)n1    ZINC000042783856
Cc1cc(Cl)ncc1[C@H](C)N    ZINC000072225890
CC(C)(C)c1cc(Cl)ncn1    ZINC000006159358
CC(C)Nc1ccc(Cl)nc1    ZINC000096033083
CNCc1ccc(Cl)nc1C    ZINC000072225919
Cc1ncc(C(C)C)c(Cl)n1    ZINC000019091758
CNCc1cnc(Cl)cc1C    ZINC000072225896
CC[C@@H](C)c1nccc(Cl)n1    ZINC000051690411
CC(C)(N)c1ccc(Cl)nc1    ZINC000076914389
Cc1cc(Cl)nc(C(C)C)n1    ZINC000002584054
CCCc1cc(Cl)nc(C)n1    ZINC000020135889
CC[C@@H](N)c1ccc(Cl)nc1    ZINC000072225851
NC(=O)NNc1cccc(F)n1    ZINC000001391062
CC[C@H](N)c1ccc(Cl)nc1    ZINC000072225850
Cc1ccnc(Cl)c1[C@@H](C)N    ZINC000225780086
C/C=C(\C)c1cnc(F)nc1F    ZINC001242758506
C=C(C)Nc1cc(F)ncc1F    ZINC001174790256
CC(C)=Cc1cnc(F)nc1F    ZINC001240635658
C=C(C)Nc1cnc(F)c(F)c1    ZINC001174789963
CNc1ccc(B(O)O)c(F)n1    ZINC000169809950
C=C(C)Nc1cc(F)nc(F)c1    ZINC001174788855
C=C(C)Nc1ccc(F)nc1F    ZINC001174788157
C=C(C)Nc1nc(F)ccc1F    ZINC001174788043
CN(CCO)c1cc(F)ccn1    ZINC001157386294
C[C@H](O)CNc1ccc(F)nc1    ZINC001251954819
COCCNc1cccc(F)n1    ZINC000040711857
COCCc1ccc(N)nc1F    ZINC001249938380
C[C@H](O)CNc1cnccc1F    ZINC001251956508
C[C@H](O)CNc1ccnc(F)c1    ZINC000227640474
C[C@H](O)CNc1cccnc1F    ZINC001251955728
OCCNCc1ccc(F)nc1    ZINC000379329044
C[C@@H](O)CNc1cccc(F)n1    ZINC000040712076
CON(C)Cc1cccc(F)n1    ZINC000851723532
C[C@H](O)CNc1cccc(F)n1    ZINC000040712074
C[C@H](CO)Nc1cccc(F)n1    ZINC000040712080
OCCCNc1cccc(F)n1    ZINC000040711985
C[C@@H](CO)Nc1cccc(F)n1    ZINC000040712078
CN(CCO)c1cccc(F)n1    ZINC000040711986
C[C@H](O)CNc1cc(F)ccn1    ZINC000306796404
CCNc1cc(F)ncc1CO    ZINC000953018440
C[C@H](N)CNc1cc(F)ncn1    ZINC000872774228
C[C@@H](CN)Nc1cc(F)ncn1    ZINC000872776886
C[C@@H](N)CNc1cc(F)ncn1    ZINC000872774227
Clc1ncnc2sncc21    ZINC000082400262
N#CSc1ccnc(Cl)n1    ZINC000026893289
Clc1ncnc2scnc21    ZINC000001627200
Clc1ncc2ncsc2n1    ZINC000032210366
Clc1ncnc2ncsc21    ZINC000095641965
Clc1nccc2nsnc21    ZINC000199723087
CC(=S)c1ccc(Cl)nc1    ZINC000077024615
N#CN=c1cccc(Cl)n1F    ZINC001168627078
N#Cc1cc(F)c(Cl)nc1N    ZINC000097756652
Fc1c[nH]c2ncnc(Cl)c12    ZINC000063110815
Fc1c2[nH]ncc2cnc1Cl    ZINC000307170934
N#CNc1nc(Cl)ccc1F    ZINC001157820193
Fc1c[nH]c2c1ncnc2Cl    ZINC000066323437
Fc1cnc(Cl)c2nc[nH]c21    ZINC000034579604
N#CNc1cc(Cl)ncc1F    ZINC001157821964
Fc1c[nH]c2nc(Cl)ncc12    ZINC000238567044
Fc1cc2nc(Cl)ccn2n1    ZINC000606301444
Fc1cc2cn[nH]c2nc1Cl    ZINC000238546033
Fc1cnc(Cl)c2cn[nH]c21    ZINC000238579828
Cc1cc(C(=O)O)cnc1Cl    ZINC000066322824
COC(=O)c1cccc(Cl)n1    ZINC000001682743
Cc1cnc(C(=O)O)cc1Cl    ZINC000084302322
COc1cnc(Cl)c(C=O)c1    ZINC000238407005
Cc1cc(Cl)ncc1C(=O)O    ZINC000066322848
Cc1ccc(Cl)nc1C(=O)O    ZINC000064033977
COc1cnc(C=O)cc1Cl    ZINC000077025031
CC(=O)Oc1ccc(Cl)nc1    ZINC000000335980
Cc1cc(Cl)nc(C(=O)O)c1    ZINC000021298968
COc1c(Cl)ccnc1C=O    ZINC000085344970
COC(=O)c1cccnc1Cl    ZINC000000335981
COc1nccc(Cl)c1C=O    ZINC000040449738
Cc1cnc(Cl)c(C(=O)O)c1    ZINC000038531939
Cc1cc(Cl)cc(C(=O)O)n1    ZINC000044787405
O=C(O)Cc1cnccc1Cl    ZINC000044375109
Clc1ccnc2c1OCCO2    ZINC000066054196
Cc1ccnc(Cl)c1C(=O)O    ZINC000034569544
COC(=O)c1ccnc(Cl)c1    ZINC000003883973
COc1cc(C=O)cc(Cl)n1    ZINC000033369613
COc1ccc(C=O)c(Cl)n1    ZINC000071863944
COc1cc(C=O)cnc1Cl    ZINC000095761294
Cc1cc(Cl)c(C(=O)O)cn1    ZINC000040448460
O=C(O)Cc1ccc(Cl)nc1    ZINC000002386978
O=C(O)Cc1cccnc1Cl    ZINC000016697423
O=C(O)Cc1ccnc(Cl)c1    ZINC000021985033
Cc1c(Cl)nccc1C(=O)O    ZINC000082046558
COc1ccnc(Cl)c1C=O    ZINC000089157610
Cc1c(Cl)ccnc1C(=O)O    ZINC000034454691
COC(=O)c1cnccc1Cl    ZINC000039248952
Cc1ccc(C(=O)O)c(Cl)n1    ZINC000000156391
COc1nc(Cl)ccc1C=O    ZINC000075561720
COc1cc(Cl)ncc1C=O    ZINC000085436257
O=C(O)Cc1cccc(Cl)n1    ZINC000035569926
Cc1ccc(C(=O)O)nc1Cl    ZINC000067172930
Cc1cc(C(=O)O)cc(Cl)n1    ZINC000000163174
Cc1nc(Cl)ccc1C(=O)O    ZINC000071864274
O=C(O)Cc1cc(Cl)ccn1    ZINC000035569922
COC(=O)c1ccc(Cl)nc1    ZINC000000153667
Cc1nccc(Cl)c1C(=O)O    ZINC000021986388
CC(=O)Oc1cccnc1Cl    ZINC000082035293
CC(=O)c1cc(O)cnc1Cl    ZINC000238137468
COC(=O)c1cc(Cl)ccn1    ZINC000000337474
Cc1cnc(Cl)cc1C(=O)O    ZINC000088189840
Cc1cncc(C(=O)O)c1Cl    ZINC000088613844
Cc1cc(C(N)=O)nc(Cl)n1    ZINC000039213108
Oc1nc2cc(F)nc(F)c2[nH]1    ZINC000953064966
O=CNNc1cccc(Cl)n1    ZINC000001565404
N/C(=N/O)c1cccnc1Cl    ZINC000006658112
NC(=O)Nc1cccc(Cl)n1    ZINC000307696357
Nc1nc(Cl)ccc1C=NO    ZINC000242750747
N=C(NO)c1cnccc1Cl    ZINC000958528021
N/C(=N/O)c1ccnc(Cl)c1    ZINC000095483677
NC(=O)Cc1ccnc(Cl)n1    ZINC000040546588
NC(=O)c1cc(N)nc(Cl)c1    ZINC000050700082
NC(=O)Nc1ccnc(Cl)c1    ZINC000137909043
NC(=O)Nc1cc(Cl)ccn1    ZINC000098175347
Clc1ncnc2c1OCCN2    ZINC000083255246
NC(=NO)c1cc(Cl)ccn1    ZINC000958528030
NNC(=O)c1ccnc(Cl)c1    ZINC000004783477
NC(=O)c1cc(Cl)ncc1N    ZINC000040447837
CNc1nc(Cl)ncc1C=O    ZINC000095630154
NC(=O)c1nc(Cl)ccc1N    ZINC000040450007
N=CNc1cc(Cl)cc[n+]1[O-]    ZINC001167865680
NNC(=O)c1ccc(Cl)nc1    ZINC000000166745
CNc1ncnc(Cl)c1C=O    ZINC000039200128
N=CNc1c[n+]([O-])ccc1Cl    ZINC001167869209
O=c1nc(Cl)cc2n1CCN2    ZINC000100671617
NNC(=O)c1cccnc1Cl    ZINC000034513989
NC(=O)c1cncc(N)c1Cl    ZINC000217534311
Cc1ncc(C(N)=O)c(Cl)n1    ZINC000077015995
N=C(NO)c1cccc(Cl)n1    ZINC000118199242
CC(=O)Nc1cc(Cl)ncn1    ZINC000088189930
NC(=O)c1c(N)ccnc1Cl    ZINC000115135679
NNC(=O)c1cccc(Cl)n1    ZINC000051068305
N/C(=N/O)c1ccc(Cl)nc1    ZINC000026422629
NC(=O)Nc1cccnc1Cl    ZINC000080779088
CNC(=O)c1cnc(Cl)nc1    ZINC000085220959
NNC(=O)c1cc(Cl)ccn1    ZINC000001728945
NC(=O)c1ccnc(Cl)c1N    ZINC000002524931
CC(=O)Nc1nccc(Cl)n1    ZINC000114526048
N=CNc1cccc(Cl)[n+]1[O-]    ZINC001157078342
NC(=O)c1ccc(Cl)nc1N    ZINC000032914776
C=CNc1cc(O)nc(Cl)n1    ZINC001174781802
NC(=O)Nc1ccc(Cl)nc1    ZINC000306628337
CSc1ccnc(F)c1C=O    ZINC000209811818
CSc1cnc(F)c(C=O)c1    ZINC000090413119
Cc1cnc(Cl)cc1B(O)O    ZINC000170002663
COc1cc(C(=O)O)cnc1F    ZINC000090411475
Cc1cnc(Cl)c(B(O)O)c1    ZINC000169745472
N=CNc1nc(N)cc(Cl)n1    ZINC001167864557
Cc1cc(B(O)O)cnc1Cl    ZINC000169744888
O=C(O)COc1cccnc1F    ZINC000958527657
COc1c(F)nccc1C(=O)O    ZINC000238413744
Cc1cncc(B(O)O)c1Cl    ZINC000199689119
Cc1cc(Cl)ncc1B(O)O    ZINC000169745719
COc1nccc(F)c1C(=O)O    ZINC000095761217
N=CNc1cc(Cl)nc(N)n1    ZINC001157073449
Cc1cc(B(O)O)cc(Cl)n1    ZINC000169955484
Cc1nc(Cl)ccc1B(O)O    ZINC000169745671
Cc1c(Cl)nccc1B(O)O    ZINC000206059314
Cc1nc(Cl)nc(NC=N)n1    ZINC001167865616
Cc1ccc(B(O)O)c(Cl)n1    ZINC000169748050
COc1ccnc(F)c1C(=O)O    ZINC000044713438
O=C(O)COc1ccc(F)nc1    ZINC000307003061
COc1nc(F)ccc1C(=O)O    ZINC000095761216
Cc1ccnc(Cl)c1B(O)O    ZINC000169855894
COc1ccc(C(=O)O)c(F)n1    ZINC000139823524
COc1cnc(F)c(C(=O)O)c1    ZINC000090411324
COc1cnc(C(=O)O)cc1F    ZINC000238401130
CC[C@@H](O)c1ccc(Cl)nc1    ZINC000072225849
CCCn1ccc(Cl)cc1=O    ZINC000902651062
Cc1nc(Cl)ccc1[C@H](C)O    ZINC000072225907
CC(C)Oc1cc(Cl)ccn1    ZINC000091366055
Cc1cc([C@H](C)O)cnc1Cl    ZINC000072225861
COCCc1cnccc1Cl    ZINC001249938177
CC(C)(O)c1ccc(Cl)nc1    ZINC000039246982
Fc1ccc(OC2CC2)c(F)n1    ZINC001228535124
COc1cnc(F)cc1B(O)O    ZINC000169995045
CS[C@@H](C)c1ccc(F)nc1    ZINC000882107775
CC(C)Oc1ccc(Cl)nc1    ZINC000083609999
CCCn1ccc(=O)cc1Cl    ZINC000306768493
CO[C@@H](C)c1cccnc1Cl    ZINC001222699464
COc1nccc(F)c1B(O)O    ZINC000238425617
CC(C)Oc1cccnc1Cl    ZINC000026423195
CCc1ccc(OC)nc1Cl    ZINC001249932337
CC(C)Oc1cnccc1Cl    ZINC000238163821
CC[C@H](O)c1ccnc(Cl)c1    ZINC000087545458
CCc1cc(SC)cnc1F    ZINC001249932107
Cc1cc([C@@H](C)O)cnc1Cl    ZINC000072225860
CC[C@@H](O)c1ccnc(Cl)c1    ZINC000087545459
CCOc1c(C)ccnc1Cl    ZINC000307344584
CCn1c(C)cc(Cl)cc1=O    ZINC000095098134
CC[C@H](O)c1ccc(Cl)nc1    ZINC000072225848
CCCOc1ccc(Cl)nc1    ZINC000087543242
COc1c(F)nccc1B(O)O    ZINC000169995030
COc1ccnc(F)c1B(O)O    ZINC000209812005
COc1cc(B(O)O)cnc1F    ZINC000169995032
CCOc1ccc(C)nc1Cl    ZINC000141188400
CCCn1c(Cl)cccc1=O    ZINC000307325827
COc1cnc(F)c(B(O)O)c1    ZINC000169748190
Cc1cnc(CO)c(C)c1Cl    ZINC000033962719
COc1ccc(B(O)O)c(F)n1    ZINC000169933916
CC(C)Oc1cccc(Cl)n1    ZINC000031776904
Cc1cc(Cl)ncc1CCO    ZINC000072225898
CC(C)(O)c1cccnc1Cl    ZINC000032192628
CS[C@H](C)c1ccc(F)nc1    ZINC000882107776
Cc1nc(Cl)ccc1CCO    ZINC000072225921
CCOc1cnc(Cl)cc1C    ZINC000306459347
CC(C)Oc1ccnc(Cl)c1    ZINC000082605413
Cc1cc(CCO)cnc1Cl    ZINC000072225875
CCOCc1ccc(Cl)nc1    ZINC000019398684
Cc1nc(Cl)ccc1[C@@H](C)O    ZINC000072225906
Cc1cc(Cl)ncc1[C@H](C)O    ZINC000072225884
OCCCc1ccc(Cl)nc1    ZINC000034222605
Cc1cc(Cl)ncc1[C@@H](C)O    ZINC000072225883
Cc1c[n+]([O-])c(C)c(C)c1Cl    ZINC000000161335
COc1c(C)cnc(Cl)c1C    ZINC000021983104
CO[C@H](C)c1cccnc1Cl    ZINC001222699472
CCCOc1cccnc1Cl    ZINC000079939142
CC(C)c1cc(Cl)nc(N)n1    ZINC000002513194
CCNc1cc(Cl)nc(C)n1    ZINC000052835846
CN(C)c1cnc(Cl)cc1N    ZINC000034070968
CCN(C)c1cncnc1Cl    ZINC001163582631
CC(C)c1c(N)ncnc1Cl    ZINC000082566336
C[C@@H](NN)c1cccnc1Cl    ZINC000104560032
C[C@H](NN)c1cccnc1Cl    ZINC000104560028
CCCNc1cncnc1Cl    ZINC001157358083
CCNc1nc(Cl)ccc1N    ZINC000034479310
CCCc1cc(Cl)nc(N)n1    ZINC000020595819
CCCNc1nccc(Cl)n1    ZINC000083340089
Fc1cc(N2CC(F)C2)ncn1    ZINC000853475196
CCN(C)c1cc(Cl)ncn1    ZINC000019092984
CCNc1cc(C)nc(Cl)n1    ZINC000001756567
CCc1nc(N)c(C)c(Cl)n1    ZINC000087917563
CCc1nc(N)nc(Cl)c1C    ZINC000000336501
CCCNc1cc(Cl)ncn1    ZINC000015021261
CCNc1nc(Cl)ncc1C    ZINC000079418861
CCc1nc(Cl)nc(N)c1C    ZINC001161695455
CC(C)(C)c1ncnc(Cl)n1    ZINC000107123588
Fc1cc2c(c(F)n1)NCCN2    ZINC000953063216
Cc1nc(Cl)cc(N(C)C)n1    ZINC000008698462
CN(C)Cc1ccnc(Cl)n1    ZINC000056649794
CN(C)Cc1cnc(Cl)nc1    ZINC000107458174
Cc1cnc(N(C)C)nc1Cl    ZINC000059666629
CN(C)c1cc(N)nc(Cl)c1    ZINC001161693800
CCNc1ccnc(Cl)c1N    ZINC000048524181
CC(C)Nc1cc(Cl)ncn1    ZINC000016124248
Cc1cc(Cl)nc(N(C)C)n1    ZINC000005765220
CCN(C)c1ccnc(Cl)n1    ZINC000019092894
CCNc1ncc(C)c(Cl)n1    ZINC000072194603
Cc1cc(N(C)C)nc(Cl)n1    ZINC000001577127
CCc1c(N)nc(C)nc1Cl    ZINC000104462925
Cc1cnc(Cl)nc1N(C)C    ZINC000003608528
CCNc1nc(C)cc(Cl)n1    ZINC000072194598
CC(C)Nc1nccc(Cl)n1    ZINC000059666615
CCc1c(C)nc(N)nc1Cl    ZINC000000039597
CC(C)Nc1ccnc(Cl)n1    ZINC000019092992
OCCCOc1cccnc1F    ZINC000087542450
OCCCOc1ccc(F)nc1    ZINC000169201360
CCOCOc1ccc(F)nc1    ZINC000169207702
CCCOc1ccc(O)c(F)n1    ZINC000261493962
COCCOc1cccnc1F    ZINC000087542417
CC(C)Oc1cc(O)cnc1F    ZINC000095616407
COC(OC)c1cccnc1F    ZINC001772575818
COCCOc1ccc(F)nc1    ZINC000113153855
COCCNc1cc(F)ncn1    ZINC000149954139
NCCONc1cccc(F)n1    ZINC001164428451
C[C@H](O)CNc1cc(F)ncn1    ZINC000149981183
C[C@@H](O)CNc1cc(F)ncn1    ZINC000149981338
C[C@@H](CO)Nc1cc(F)ncn1    ZINC000149981586
OCCCNc1cc(F)ncn1    ZINC000149970359
CN(CCO)c1cc(F)ncn1    ZINC000149970579
C[C@H](CO)Nc1cc(F)ncn1    ZINC000149981726
CCON(C)c1cc(F)ncn1    ZINC000853511120
NCCONc1cc(F)ccn1    ZINC001156285681
CCCCc1cc(F)nc(F)c1    ZINC001249979805
CC(C)Cc1cc(F)nc(F)c1    ZINC001249925908
CC[C@@H](C)c1cc(F)nc(F)c1    ZINC001249865079
CC[C@H](C)c1cc(F)nc(F)c1    ZINC001249865078
N#Cc1ccc(Cl)nc1Cl    ZINC000002524730
N#Cc1cc(Cl)cnc1Cl    ZINC000034249987
N#Cc1cc(Cl)cc(Cl)n1    ZINC000095616367
N#Cc1nc(Cl)ccc1Cl    ZINC000000139475
N#Cc1ccc(Cl)c(Cl)n1    ZINC000071256162
N#Cc1c(Cl)ccnc1Cl    ZINC000021981797
N#Cc1ccnc(Cl)c1Cl    ZINC000040566709
N#Cc1cnc(Cl)cc1Cl    ZINC000040566710
N#Cc1cc(Cl)ncc1Cl    ZINC000034089316
N#Cc1cnc(Cl)c(Cl)c1    ZINC000022995864
N#Cc1cncc(Cl)c1Cl    ZINC000096515755
N#Cc1cc(Cl)nc(Cl)c1    ZINC000000154172
O=C=Nc1cc(F)cnc1Cl    ZINC000725330889
NC(=S)c1cnccc1Cl    ZINC000083340142
NC(=S)c1cccnc1Cl    ZINC000066054506
NC(=S)c1ccc(Cl)nc1    ZINC000036533267
NC(=S)c1cc(Cl)ccn1    ZINC000083340144
Clc1ncnc2c1CSC2    ZINC000035269988
NC(=S)c1cccc(Cl)n1    ZINC000083340143
NC(=S)c1ccnc(Cl)c1    ZINC000020283850
Cc1cc([N+](=O)[O-])cnc1Cl    ZINC000000157715
Cc1ccc([N+](=O)[O-])c(Cl)n1    ZINC000004284288
Nc1cc(Cl)nc(C(=O)O)c1    ZINC000071250756
COC(=O)c1nccc(Cl)n1    ZINC000072192296
Cc1cncc([N+](=O)[O-])c1Cl    ZINC000200790779
Cc1nccc(Cl)c1[N+](=O)[O-]    ZINC000034300457
Nc1ccc(C(=O)O)nc1Cl    ZINC000079048148
Nc1ccc(Cl)nc1C(=O)O    ZINC000042684430
COC(=O)c1cncnc1Cl    ZINC000090513695
Cc1ncnc(Cl)c1C(=O)O    ZINC000084443635
NC(=O)c1cc(O)cnc1Cl    ZINC001525643994
Fc1cnc(Cl)n2cnnc12    ZINC000253495942
Cc1cc(Cl)ncc1[N+](=O)[O-]    ZINC000001595322
Nc1cnc(Cl)c(C(=O)O)c1    ZINC000020357756
Nc1cc(C(=O)O)cnc1Cl    ZINC000088613662
Cc1ccnc(Cl)c1[N+](=O)[O-]    ZINC000001595321
Nc1nc(Cl)ccc1C(=O)O    ZINC000032911312
Fc1nc2nc[nH]c2c(Cl)n1    ZINC000006585256
O=C(O)Cc1cncnc1Cl    ZINC000040546516
O=C(NO)c1cc(Cl)ccn1    ZINC000073733806
Cc1cc(C(=O)O)nc(Cl)n1    ZINC000032006673
NC(=O)c1cc(O)nc(Cl)c1    ZINC000002525011
COC(=O)c1ccnc(Cl)n1    ZINC000034936285
Cc1ncc(C(=O)O)c(Cl)n1    ZINC000064034229
Nc1c(Cl)nccc1C(=O)O    ZINC000071255890
O=C(NO)c1cccc(Cl)n1    ZINC000307166768
COC(=O)c1cnc(Cl)nc1    ZINC000012370894
Nc1cc(C(=O)O)cc(Cl)n1    ZINC000001671781
Cc1c(Cl)nccc1[N+](=O)[O-]    ZINC000039258452
Cc1cnc(Cl)nc1C(=O)O    ZINC000072338625
Cc1cc(Cl)c([N+](=O)[O-])cn1    ZINC000095762177
Nc1ccnc(Cl)c1C(=O)O    ZINC000095708211
O=C(NO)c1ccnc(Cl)c1    ZINC000306752819
Cc1nc(Cl)cc(C(=O)O)n1    ZINC000058042638
Nc1cnc(Cl)cc1C(=O)O    ZINC000015684434
Nc1nccc(Cl)c1C(=O)O    ZINC000085221844
Cc1cnc(Cl)cc1[N+](=O)[O-]    ZINC000072190312
Nc1cc(Cl)ncc1C(=O)O    ZINC000072188043
O=C(NO)c1ccc(Cl)nc1    ZINC000067794682
Cc1cnc(Cl)c([N+](=O)[O-])c1    ZINC000000333064
Cc1cc([N+](=O)[O-])cc(Cl)n1    ZINC000001692668
Fc1cnc(Cl)n2ncnc12    ZINC000584904548
Nc1cc(Cl)c(C(=O)O)cn1    ZINC000095642401
Cc1c(Cl)ncnc1C(=O)O    ZINC000085224188
N#CNc1nc(Cl)ncc1F    ZINC000575600208
Cc1nc(Cl)ccc1[N+](=O)[O-]    ZINC000000330879
O=C(NO)c1cccnc1Cl    ZINC000006214019
Cc1nc(Cl)ncc1C(=O)O    ZINC000038949623
Nc1ccc(C(=O)O)c(Cl)n1    ZINC000095642372
COC(=O)c1cc(Cl)ncn1    ZINC000001689044
C=CNc1cnc(Cl)c(F)c1    ZINC001174782168
C=CNc1ccnc(Cl)c1F    ZINC001174782128
Nc1ncnc(Cl)c1NC=O    ZINC000001599198
Nc1cc(B(O)O)cnc1Cl    ZINC000169989591
Fc1cnc(Cl)nc1C1CC1    ZINC000085789039
NC(=O)c1cc(N)nc(Cl)n1    ZINC000001679449
Nc1nc(N)c(C=O)c(Cl)n1    ZINC000001680342
C=CNc1cc(Cl)ncc1F    ZINC001174780061
C=CNc1cc(F)cnc1Cl    ZINC001174780473
CCCOc1cc(Cl)ncn1    ZINC000048631015
CC(C)Oc1cnc(Cl)nc1    ZINC000096135244
NCCOc1cc(Cl)ccn1    ZINC000083428662
CCc1c(Cl)nc(C)[nH]c1=O    ZINC000019801112
CCOc1nc(Cl)ncc1C    ZINC000034402499
COc1cc(CN)cnc1Cl    ZINC000066322833
CCOc1ncc(C)c(Cl)n1    ZINC000072194602
CC(C)Oc1cc(Cl)ncn1    ZINC000048630969
Cc1cc(Cl)c(N)c(=O)n1C    ZINC000011920658
COCc1cc(Cl)nc(C)n1    ZINC000045956037
NC(=O)Cc1cc(F)nc(F)c1    ZINC001250083236
CCCOc1ccnc(Cl)n1    ZINC000051848957
CC(C)Oc1cncnc1Cl    ZINC000685936138
COc1nc(Cl)ccc1CN    ZINC000212532449
COc1c(C)nc(C)nc1Cl    ZINC000082046774
N[C@@H](CO)c1ccc(Cl)nc1    ZINC000083272026
CON=Cc1cc(F)ncc1F    ZINC000388432138
OCCNc1ccnc(Cl)c1    ZINC000219868514
CCOc1cc(N)cc(Cl)n1    ZINC000051951685
COc1cc(C)c(N)nc1Cl    ZINC000230482883
CCOc1nc(C)cc(Cl)n1    ZINC000072194597
CC(=O)Nc1ccc(F)nc1F    ZINC000231793383
COc1c(N)cc(Cl)nc1C    ZINC001161694291
COCc1ccc(Cl)nc1N    ZINC001161689557
CC(C)(O)c1cc(Cl)ncn1    ZINC000116797192
CCOc1cc(Cl)ncc1N    ZINC000259872405
COc1ccc(CN)nc1Cl    ZINC000219441998
CNc1cc(Cl)ncc1CO    ZINC000063110916
CC(C)(O)c1cnc(Cl)nc1    ZINC000083255288
OCCNc1cccc(Cl)n1    ZINC000042783862
CC(C)Oc1ccnc(Cl)n1    ZINC000051848871
CNC(=O)c1c(F)ccnc1F    ZINC000816817179
CCOc1cc(Cl)nc(C)n1    ZINC000052834832
COCc1nc(C)cc(Cl)n1    ZINC000049672154
OCCNc1cc(Cl)ccn1    ZINC000238707414
CN(C)c1cccc(Cl)[n+]1[O-]    ZINC001163569574
CCOc1cc(C)nc(Cl)n1    ZINC000012654454
CC(C)Oc1nccc(Cl)n1    ZINC000142107070
CNC(=O)c1ccnc(F)c1F    ZINC000149674120
COc1nc(C)nc(Cl)c1C    ZINC000082565148
COCCc1cncnc1Cl    ZINC000085396583
CCOc1ccc(N)c(Cl)n1    ZINC000095830060
CNCc1c(N)ncnc1Cl    ZINC000201802503
CN(C)c1nc(Cl)ncc1N    ZINC000039287028
CCc1nc(Cl)cc(NN)n1    ZINC000039640846
CCc1nc(Cl)nc(NC)n1    ZINC000039189152
CCNc1c(N)ncnc1Cl    ZINC000117926990
Cc1nc(Cl)nc(N(C)C)n1    ZINC000078210662
CN(C)c1nc(N)cc(Cl)n1    ZINC000019092623
CNc1nc(Cl)nc(C)c1N    ZINC000004243286
CCNc1cc(Cl)nc(N)n1    ZINC000001590016
CCc1c(N)nc(N)nc1Cl    ZINC000001681575
CCCNc1ncnc(Cl)n1    ZINC000148628624
CC(C)c1nc(N)nc(Cl)n1    ZINC000038265884
CN(C)c1cc(Cl)nc(N)n1    ZINC000001698532
CCNc1ncnc(Cl)c1N    ZINC000001604569
Cc1nc(Cl)c(C)c(NN)n1    ZINC000082565379
CNc1nc(C)nc(Cl)c1N    ZINC000034433399
CN(C)c1ncnc(Cl)c1N    ZINC000000249162
Cc1c(F)n(C)c(=O)n(C)c1=O    ZINC000002565598
Nc1nc(F)cc(NCCO)n1    ZINC000002472828
CCNCc1ccnc(F)c1F    ZINC000675070251
FCCNCc1ccc(F)nc1    ZINC000308089418
N#Cc1nc(Cl)cc(Cl)n1    ZINC000096032758
N#Cc1c(Cl)ncnc1Cl    ZINC000032211751
N#Cc1cc(Cl)nc(Cl)n1    ZINC000064033890
N#Cc1cnc(Cl)nc1Cl    ZINC000011919421
C=C(Cl)c1ccnc(Cl)c1    ZINC000104678548
O=C(O)c1c[n+]([O-])ccc1Cl    ZINC000001559166
O=C(O)c1ccc(=O)[nH]c1Cl    ZINC000021982211
O=C(O)c1cc(Cl)cc(=O)[nH]1    ZINC000014982398
O=C(O)c1c(Cl)cc[nH]c1=O    ZINC000085221885
O=C(O)c1ccc(O)c(Cl)n1    ZINC000039128256
O=C(O)c1nccc(Cl)c1O    ZINC000039128040
O=C(O)c1cc(=O)[nH]c(Cl)c1    ZINC000001671777
O=C(O)c1cc(O)cnc1Cl    ZINC000038531938
O=C(O)c1ccc(Cl)[n+]([O-])c1    ZINC000103252576
O=C(O)c1c[nH]c(=O)cc1Cl    ZINC000085221888
O=C(O)c1ccc(Cl)nc1O    ZINC000071025879
O=C(O)c1cnc(Cl)c(O)c1    ZINC000082399551
O=C(O)c1cc(Cl)ncc1O    ZINC000067176114
O=C(O)c1ccnc(Cl)c1O    ZINC000002525008
O=[N+]([O-])Nc1ccnc(Cl)c1    ZINC000032155340
Nc1nccc(Cl)c1[N+](=O)[O-]    ZINC000022048227
CC(=O)c1cc(F)cnc1Cl    ZINC000039961310
Nc1cc(Cl)ncc1[N+](=O)[O-]    ZINC000015021890
Nc1cc(Cl)c([N+](=O)[O-])cn1    ZINC000014982029
CC(=O)c1ccnc(Cl)c1F    ZINC000095763775
Nc1ccc([N+](=O)[O-])c(Cl)n1    ZINC000033886209
Nc1c(Cl)ccnc1[N+](=O)[O-]    ZINC000095098116
Cc1nc(Cl)ncc1[N+](=O)[O-]    ZINC000057218815
Nc1ccnc(Cl)c1[N+](=O)[O-]    ZINC000019851344
Nc1nc(Cl)ccc1[N+](=O)[O-]    ZINC000018996093
CC(=O)c1nc(Cl)ccc1F    ZINC000095763700
Nc1c(Cl)nccc1[N+](=O)[O-]    ZINC000044787406
Nc1cnc(Cl)cc1[N+](=O)[O-]    ZINC000082399550
Nc1cnc(Cl)nc1C(=O)O    ZINC000144544129
O=C(CCl)c1cccnc1F    ZINC000143493482
Nc1nc(Cl)ncc1C(=O)O    ZINC000040435021
Cc1ncc([N+](=O)[O-])c(Cl)n1    ZINC000079045782
Nc1nc(Cl)c(C=O)c(=O)[nH]1    ZINC000003164045
Nc1nc(Cl)cc(C(=O)O)n1    ZINC000084325701
CSCc1cc(Cl)ccn1    ZINC000086130980
OB(O)c1ccc(O)nc1Cl    ZINC000238624641
CSCc1cccc(Cl)n1    ZINC000085680717
OB(O)c1cc(Cl)ncc1O    ZINC000206059158
CSCc1ccc(Cl)nc1    ZINC000038063453
CCSc1ccnc(Cl)c1    ZINC000071790736
CSCc1ccnc(Cl)c1    ZINC000050165669
CSc1cnc(Cl)c(C)c1    ZINC000095616441
CSc1cnc(Cl)cc1C    ZINC000095616437
CSCc1cccnc1Cl    ZINC000052728746
OB(O)c1cc(O)cnc1Cl    ZINC000238619369
CCc1c(O)cc(=O)[nH]c1Cl    ZINC000142661368
OCCOc1cccc(Cl)n1    ZINC000082460614
OCCOc1cccnc1Cl    ZINC000083119365
COc1c(Cl)ccnc1CO    ZINC000034582946
N=CNc1cc(Cl)ncc1F    ZINC001157078058
COc1ccnc(Cl)c1OC    ZINC000012958677
COc1cc(Cl)ncc1CO    ZINC000085436254
COc1nccc(Cl)c1OC    ZINC000214903022
OCCOc1ccnc(Cl)c1    ZINC000082605437
COc1cc(CO)cnc1Cl    ZINC000149134496
N=CNc1nc(Cl)ccc1F    ZINC001157073143
OCCOc1ccc(Cl)nc1    ZINC000087543240
N=CN=c1cccc(Cl)n1F    ZINC001167865062
COc1cc(Cl)cc(OC)n1    ZINC000040435348
COc1c(C)[n+]([O-])ccc1Cl    ZINC000000404036
COc1cc(Cl)nc(CO)c1    ZINC000137979534
O=c1cccc(Cl)n1CCO    ZINC000142928106
COc1ccc(CO)c(Cl)n1    ZINC000238394413
COc1cc(Cl)nc(OC)c1    ZINC000040435347
O=c1cc(Cl)ccn1CCO    ZINC000902652567
COc1ccc(CO)nc1Cl    ZINC000221287831
COCOc1ccc(Cl)nc1    ZINC000086336129
COc1nc(Cl)ccc1CO    ZINC000107504351
COc1cc(CO)cc(Cl)n1    ZINC000021987805
OCc1ccc(Cl)nc1CO    ZINC000081169788
COc1ccc(Cl)nc1OC    ZINC000035270380
COC(=O)c1ccc(F)nc1F    ZINC000043224396
CSc1ccnc(F)c1CO    ZINC000209812320
COC(=O)c1ccnc(F)c1F    ZINC000095931492
CSCOc1ccc(F)nc1    ZINC000307587009
COC(=O)c1nc(F)ccc1F    ZINC000047202367
O=C(O)Cc1cnc(F)c(F)c1    ZINC000139876575
COC(=O)c1cc(F)cnc1F    ZINC000047202358
CCOc1nc(N)cc(Cl)n1    ZINC000059269086
CCOc1cc(Cl)nc(N)n1    ZINC000002565585
CC(C)(F)c1cccnc1Cl    ZINC000142899799
COc1nc(C)nc(Cl)c1N    ZINC000002385174
OCCNc1cc(Cl)ncn1    ZINC000002207369
CNc1nc(Cl)ncc1OC    ZINC000079438346
NC(=O)Nc1ccc(F)nc1F    ZINC000821471545
NCCSc1cc(F)ncn1    ZINC000900022481
N#CC(C#N)=Cc1cccnc1F    ZINC000095496010
COCc1nc(N)cc(Cl)n1    ZINC000082509882
CNc1ncc(OC)c(Cl)n1    ZINC000079438334
N#CC(C#N)=Cc1ccc(F)nc1    ZINC000307408112
CC(C)(F)c1cnccc1Cl    ZINC000242648947
COCc1cc(Cl)nc(N)n1    ZINC000098179865
COc1cnc(Cl)nc1CN    ZINC000098181596
CCNc1cc(Cl)nc(O)n1    ZINC000858309867
CC(C)(F)c1ccc(Cl)nc1    ZINC000252497545
CCOc1cnc(Cl)nc1N    ZINC001161693775
CN(C)c1nc(N)nc(Cl)n1    ZINC000001592072
C=C(C)c1nc(F)c(F)cc1F    ZINC001240835118
CNc1nc(Cl)nc(NC)n1    ZINC000001592073
CCNc1nc(N)nc(Cl)n1    ZINC000000896276
CNc1nc(N)nc(Cl)c1N    ZINC000045955388
Fc1ccnc(-c2ccccc2)c1    ZINC000033369603
Fc1ccc(-c2ccccc2)cn1    ZINC000047207823
Fc1ncccc1-c1ccccc1    ZINC000002598967
Fc1cccc(-c2ccccc2)n1    ZINC000002599040
Fc1cc(-c2ccccc2)ccn1    ZINC000002599008
Fc1ccncc1-c1ccccc1    ZINC000047207831
FCCCOc1ccc(F)nc1    ZINC000169211870
CC(C)Oc1ccc(F)nc1F    ZINC001228536131
COCCc1cc(F)nc(F)c1    ZINC001249937958
CC(C)(O)c1ccc(F)nc1F    ZINC000095470408
CN(CCF)c1cc(F)ncn1    ZINC000865839462
N#Cc1cc(F)c(F)nc1Cl    ZINC000098179557
O=[N+]([O-])c1nc(Cl)ccc1O    ZINC000071254813
O=[N+]([O-])c1cc[n+]([O-])c(Cl)c1    ZINC000001607036
O=[N+]([O-])c1ccnc(Cl)c1O    ZINC000045672794
O=[N+]([O-])c1ccc(Cl)nc1O    ZINC000013301916
C=Cc1nc(Cl)cc(Cl)n1    ZINC000085210649
O=[N+]([O-])c1ccc(O)nc1Cl    ZINC000091297655
C=Cc1cc(Cl)nc(Cl)n1    ZINC000095483599
O=[N+]([O-])c1c(O)ccnc1Cl    ZINC000040448317
O=c1cc(Cl)c([N+](=O)[O-])c[nH]1    ZINC000033358771
O=[N+]([O-])c1ccc[n+]([O-])c1Cl    ZINC000035569902
O=[N+]([O-])c1ccc(O)c(Cl)n1    ZINC000165344388
O=c1[nH]ccc(Cl)c1[N+](=O)[O-]    ZINC000002598111
O=[N+]([O-])c1cnc(Cl)cc1O    ZINC000040448321
Nc1ncnc(Cl)c1[N+](=O)[O-]    ZINC000003866077
Nc1nc(Cl)ncc1[N+](=O)[O-]    ZINC000004243102
Nc1ncc([N+](=O)[O-])c(Cl)n1    ZINC000005438590
CSc1ccc(Cl)nc1N    ZINC001161693944
CSc1ncc(C)c(Cl)n1    ZINC000082399247
CSc1nc(Cl)ncc1C    ZINC000085788702
NC(=O)c1nc(Cl)ccc1F    ZINC000224424137
CSc1nc(C)cc(Cl)n1    ZINC000000393604
CSc1cc(Cl)nc(C)n1    ZINC000052837806
CC(=O)c1nc(Cl)ncc1F    ZINC000146810669
CC(=O)c1ncnc(Cl)c1F    ZINC000238160896
NC(=O)c1cncc(F)c1Cl    ZINC000217534539
CSCc1nccc(Cl)n1    ZINC000000393043
CSc1cc(C)nc(Cl)n1    ZINC000022007469
CSc1cc(Cl)ncc1N    ZINC000095616445
NC(=O)c1cc(F)cnc1Cl    ZINC000085224371
NC(=O)c1cnc(Cl)c(F)c1    ZINC000238636741
NC(=O)c1ccnc(Cl)c1F    ZINC000238630801
CSc1ccnc(Cl)c1N    ZINC000095616444
CCSc1ccnc(Cl)n1    ZINC000051850480
NC(=O)c1nccc(Cl)c1F    ZINC000307611554
CSc1ncnc(Cl)c1C    ZINC000082573257
N=CNc1nc(Cl)ncc1F    ZINC001157073452
Cn1c(Cl)cc(=O)n(C)c1=O    ZINC000000333864
CCn1c(=O)cc(Cl)[nH]c1=O    ZINC000032299825
COc1cc(Cl)nc(OC)n1    ZINC000000399489
COc1cc(OC)nc(Cl)n1    ZINC000002564876
COc1ncnc(Cl)c1OC    ZINC000096373508
COc1cnc(Cl)nc1OC    ZINC000079438369
COc1ncc(OC)c(Cl)n1    ZINC000066327956
CCc1c(Cl)nc(O)[nH]c1=O    ZINC000002573534
COc1cnc(Cl)nc1NN    ZINC000079047948
OCCSc1cc(F)ncn1    ZINC000150173805
Cn1c(N)nc(Cl)c(N)c1=O    ZINC000002023500
C=CNc1c(F)cnc(F)c1F    ZINC001174779479
CN(C)c1nc(F)ccc1Cl    ZINC000098174958
Fc1ccnc(NCCCl)c1    ZINC001157015631
CN(C)c1cc(Cl)ncc1F    ZINC001163569316
C=CNc1cc(F)nc(F)c1F    ZINC001174781362
CCc1nc(C)nc(Cl)c1F    ZINC000108368719
CC(C)(F)c1cc(Cl)ncn1    ZINC000116795547
C=CNc1nc(F)c(F)cc1F    ZINC001174780870
CN(C)c1nc(Cl)ccc1F    ZINC001163567195
Fc1nccc(-c2ccccc2)n1    ZINC000005775804
Fc1cc(-c2cccnc2)ccn1    ZINC000047213721
Fc1ccc(-c2ccncc2)cn1    ZINC000047213734
Fc1cccc(-c2ccncc2)n1    ZINC000047213701
Fc1ccncc1-c1ccncc1    ZINC000047213712
Fc1ncccc1-c1ccncc1    ZINC000047213706
Fc1ccc(-c2ccccn2)cn1    ZINC000118325975
Fc1ncccc1-c1cccnc1    ZINC000047213703
Fc1ccc(-c2cccnc2)cn1    ZINC000047213731
Fc1ncc(-c2ccccc2)cn1    ZINC000032220102
Fc1cc(-c2ccncc2)ccn1    ZINC000047213724
Fc1cccc(-c2ccccn2)n1    ZINC000091368497
Fc1ccncc1-c1cccnc1    ZINC000047213709
Fc1ncccc1-c1ccccn1    ZINC000166395435
Fc1cccc(-c2cccnc2)n1    ZINC000047213698
Fc1ccnc(-c2ccncc2)c1    ZINC000047216336
Fc1ccnc(-c2cccnc2)c1    ZINC000047216334
Fc1ccnc(Br)c1    ZINC000014982262
Fc1cccc(Br)n1    ZINC000002384085
Fc1ccc(Br)cn1    ZINC000000403389
Fc1ccncc1Br    ZINC000002598963
Fc1ncccc1Br    ZINC000002526710
Fc1cc(Br)ccn1    ZINC000002526716
O=C(Cl)c1cnccc1Cl    ZINC000020357965
O=Cc1cc(Cl)cc(Cl)n1    ZINC000034368228
O=Cc1cnc(Cl)cc1Cl    ZINC000066323409
O=Cc1cc(Cl)cnc1Cl    ZINC000008729728
O=Cc1nc(Cl)ccc1Cl    ZINC000034499733
O=C(Cl)c1cccnc1Cl    ZINC000002169157
O=C(Cl)c1cc(Cl)ccn1    ZINC000011919354
O=C(Cl)c1cccc(Cl)n1    ZINC000022009488
O=Cc1cc(Cl)nc(Cl)c1    ZINC000001494996
O=Cc1cncc(Cl)c1Cl    ZINC000090411175
O=Cc1ccc(Cl)nc1Cl    ZINC000008700541
O=C(Cl)c1ccnc(Cl)c1    ZINC000002557592
O=Cc1ccc(Cl)c(Cl)n1    ZINC000079048160
O=Cc1cc(Cl)ncc1Cl    ZINC000008698172
O=C(Cl)c1ccc(Cl)nc1    ZINC000002169173
O=Cc1cc(Cl)c(Cl)cn1    ZINC000095761305
O=Cc1ccnc(Cl)c1Cl    ZINC000008698242
O=Cc1c(Cl)ccnc1Cl    ZINC000014008090
O=Cc1cnc(Cl)c(Cl)c1    ZINC000015684490
O=C(O)c1nc(F)ccc1Cl    ZINC000117088134
O=C(O)c1cnc(F)c(Cl)c1    ZINC000020032421
O=C(O)c1cc(Cl)ncc1F    ZINC000008698114
O=C(O)c1ccc(F)nc1Cl    ZINC000085224655
O=C(O)c1ccc(F)c(Cl)n1    ZINC000077010433
O=C(O)c1nc(Cl)ccc1F    ZINC000002539922
O=C(O)c1cnc(Cl)cc1F    ZINC000095761378
O=c1[nH]c(Cl)ncc1[N+](=O)[O-]    ZINC000005286129
O=C(O)c1ccc(Cl)c(F)n1    ZINC000021991272
O=C(O)c1cncc(F)c1Cl    ZINC000095611718
O=C(O)c1cc(F)c(Cl)cn1    ZINC000095763726
O=C(O)c1cc(F)ncc1Cl    ZINC000075629586
O=C(O)c1cnc(Cl)c(F)c1    ZINC000034604330
O=C(O)c1ccc(Cl)nc1F    ZINC000084252936
O=C(O)c1cc(F)cnc1Cl    ZINC000002598037
O=C(O)c1cc(Cl)cnc1F    ZINC000002526726
O=C(O)c1c(F)ccnc1Cl    ZINC000072233118
O=C(O)c1ccnc(F)c1Cl    ZINC000021991270
O=C(O)c1nccc(Cl)c1F    ZINC000095611716
O=C(O)c1c(F)nccc1Cl    ZINC000071256027
O=C(O)c1ccnc(Cl)c1F    ZINC000002525283
CCc1cc(Cl)nc(Cl)c1    ZINC000117904515
Cc1cc(CCl)cc(Cl)n1    ZINC000088189789
OB(O)c1c(F)nccc1Cl    ZINC000199688072
OB(O)c1cc(F)ncc1Cl    ZINC000169746722
OB(O)c1cc(F)cnc1Cl    ZINC000169810480
Cc1cnc(CCl)cc1Cl    ZINC000095761755
Cc1cc(Cl)c(C)c(Cl)n1    ZINC000038220545
C#Cc1c(F)c(F)nc(F)c1F    ZINC000642887024
OB(O)c1cnc(Cl)c(F)c1    ZINC000169810482
Cc1c(Cl)ccnc1CCl    ZINC000045672803
Cc1cc(CCl)cnc1Cl    ZINC000035784198
Cc1cc(Cl)c(CCl)cn1    ZINC000095768893
OB(O)c1cnc(F)c(Cl)c1    ZINC000169747662
CSc1nc(N)cc(Cl)n1    ZINC000000163690
Cc1cc(Cl)nc(CCl)c1    ZINC000095761920
Cc1cc(Cl)ncc1CCl    ZINC000072225877
CCc1c(Cl)ccnc1Cl    ZINC001249932134
CSc1cc(Cl)nc(N)n1    ZINC000001672596
OB(O)c1ccnc(Cl)c1F    ZINC000169747599
OB(O)c1cc(Cl)ncc1F    ZINC000169746804
OB(O)c1ccnc(F)c1Cl    ZINC000169744914
OB(O)c1cc(Cl)cnc1F    ZINC000169743986
ClCCc1ccc(Cl)nc1    ZINC000034222607
OB(O)c1cnc(Cl)cc1F    ZINC000206054672
CCc1ccc(Cl)nc1Cl    ZINC000059682132
CCc1ccnc(Cl)c1Cl    ZINC000146542141
Cc1cc(Cl)nc(C)c1Cl    ZINC000095930597
Cc1ccc(CCl)nc1Cl    ZINC000095763788
OB(O)c1c(F)ccnc1Cl    ZINC000206054697
Cc1cc(Cl)c(Cl)nc1C    ZINC000225732718
Cc1nc(S)c(N)c(Cl)n1    ZINC000040450092
Cc1cc(Cl)c(C)nc1Cl    ZINC000001279111
Cc1nc(Cl)ccc1CCl    ZINC000072225900
Cc1nc(Cl)cc(Cl)c1C    ZINC000001716280
OB(O)c1ccc(Cl)nc1F    ZINC000169747638
Cc1ccc(CCl)c(Cl)n1    ZINC000140928822
CS(=O)(=O)c1cccnc1F    ZINC000143340475
CS(=O)(=O)c1cccc(F)n1    ZINC000202827740
CS(=O)(=O)c1ccnc(F)c1    ZINC000230568246
COc1nc(Cl)nc(OC)n1    ZINC000001067806
CCOc1cnc(F)cc1Cl    ZINC000306467151
Nc1cc(F)nc(F)c1[N+](=O)[O-]    ZINC000039199504
CCOc1cnc(Cl)c(F)c1    ZINC000168670006
FCCOc1ccc(Cl)nc1    ZINC000087779158
FCCOc1cccnc1Cl    ZINC000085502296
CCOc1ccc(Cl)c(F)n1    ZINC000261494172
CCNc1nc(Cl)ncc1F    ZINC000002025044
CCc1nc(N)c(F)c(Cl)n1    ZINC001161695489
CN(C)c1nc(Cl)ncc1F    ZINC000002310790
C#CC(C#C)Oc1cc(F)ccn1    ZINC001226763945
C#CC(C#C)Oc1cccc(F)n1    ZINC001226192959
C#CC(C#C)Oc1cccnc1F    ZINC001226190527
C#CC(C#C)Oc1ccc(F)nc1    ZINC001226696231
C#CC(C#C)Oc1ccnc(F)c1    ZINC001226790561
Fc1cccc(-c2cncnc2)n1    ZINC000231246719
Fc1ncc(-c2cccnc2)cn1    ZINC000047213748
Fc1ccc(-c2ccncn2)cn1    ZINC001242917336
Fc1ccnc(-c2ccncn2)c1    ZINC000238547120
Fc1ncc(-c2ccncc2)cn1    ZINC000047213749
Fc1cc(-c2cncnc2)ccn1    ZINC001240374009
Fc1cc(-c2ccncn2)ccn1    ZINC001242917518
Fc1ccncc1-c1ccncn1    ZINC001242918149
Fc1ccc(-c2cncnc2)cn1    ZINC000225673335
Fc1ccncc1-c1cncnc1    ZINC001240375658
Fc1ncccc1-c1ncccn1    ZINC000307754531
Fc1nccc(-c2cccnc2)n1    ZINC001239568459
C=Cc1ncnc2cnc(F)cc12    ZINC001240827785
Fc1ncccc1-c1ccncn1    ZINC000116195979
Fc1ccc(-c2ccnnc2)cn1    ZINC001242055981
Cn1cc(C#N)c2nc(F)ccc21    ZINC000953069688
Fc1ccncc1-c1ccnnc1    ZINC001242055748
Fc1cc(-c2ccnnc2)ccn1    ZINC001242052296
Fc1cccc(-c2ccncn2)n1    ZINC000238541719
Fc1nccc(-c2ccncc2)n1    ZINC001239609281
Fc1cccc(-c2ccnnc2)n1    ZINC001242044348
C#CCNc1cnc(F)c(C#N)c1    ZINC001163368231
Fc1ncccc1-c1ccnnc1    ZINC001250483482
C#CCNc1nccc(F)c1C#N    ZINC001155651084
Fc1ccnc(-c2cncnc2)c1    ZINC000227689441
Fc1ccnc(-c2ccnnc2)c1    ZINC001242044518
Fc1ncccc1-c1cncnc1    ZINC000238603588
Cc1cnc(F)cc1CC(F)F    ZINC001250392445
Cc1c(F)nccc1CC(F)F    ZINC001250391743
Cc1cc(CC(F)F)cnc1F    ZINC001250391480
Cc1cc(F)ncc1CC(F)F    ZINC001250392365
Cc1ccnc(F)c1CC(F)F    ZINC001250392017
Cc1cnc(F)c(CC(F)F)c1    ZINC001250390566
Fc1cccc(NC2=CC=C[CH]2)n1    ZINC001171359533
Fc1ccnc(NC2=CC=C[CH]2)c1    ZINC001160168443
C#CCc1cc(C2CC2)cnc1F    ZINC001249948997
Fc1nccc(Br)n1    ZINC000066351595
Fc1ncc(Br)cn1    ZINC000004198784
O=Cc1cnc(Cl)nc1Cl    ZINC000066327932
O=Cc1c(Cl)ncnc1Cl    ZINC000000335543
O=Cc1nc(Cl)cc(Cl)n1    ZINC000085210041
O=C(Cl)c1cc(Cl)ncn1    ZINC000039056509
O=C(Cl)c1cncnc1Cl    ZINC000165139514
O=C(Cl)c1cnc(Cl)nc1    ZINC000039116675
O=[N+]([O-])c1ccc(Cl)nc1F    ZINC000095933525
C[S@@](=O)c1cc(Cl)ncn1    ZINC000071863623
O=[N+]([O-])c1cc(Cl)cnc1F    ZINC000015442494
C[S@](=O)c1cc(Cl)ncn1    ZINC000071863625
O=[N+]([O-])c1cnc(Cl)c(F)c1    ZINC000063772316
O=[N+]([O-])c1ccnc(Cl)c1F    ZINC000067172216
O=[N+]([O-])c1cc(F)cnc1Cl    ZINC000008698159
O=[N+]([O-])c1ccc(F)nc1Cl    ZINC000088189917
O=[N+]([O-])c1cnc(F)c(Cl)c1    ZINC000306813260
CSc1nc(=O)cc(Cl)[nH]1    ZINC000013597216
Cc1cc(Cl)nc(CCl)n1    ZINC000039218348
CCc1nc(Cl)cc(Cl)n1    ZINC000032149067
Cc1cc(Cl)nc(Cl)c1N    ZINC000000081498
NCc1cc(Cl)c(Cl)cn1    ZINC000095761792
NCc1nc(Cl)ccc1Cl    ZINC000083340292
CCc1ncnc(Cl)c1Cl    ZINC000038292733
Cc1nc(Cl)nc(C)c1Cl    ZINC000034174066
Cc1nc(C)c(Cl)c(Cl)n1    ZINC000034614304
CCc1cc(Cl)nc(Cl)n1    ZINC000001689136
Cc1nc(Cl)c(C)c(Cl)n1    ZINC000001671817
C[C@@H](Cl)c1nccc(Cl)n1    ZINC000072207424
NCc1ccc(Cl)c(Cl)n1    ZINC000095930262
CNc1cc(Cl)cc(Cl)n1    ZINC000096032006
Cc1cc(Cl)c(N)c(Cl)n1    ZINC000021985723
Cc1nc(Cl)cc(Cl)c1N    ZINC000725328255
NCc1cnc(Cl)c(Cl)c1    ZINC000083340294
C[C@H](Cl)c1nccc(Cl)n1    ZINC000072207423
NCc1cc(Cl)nc(Cl)c1    ZINC000016125381
NCc1cc(Cl)cc(Cl)n1    ZINC000082869297
Cc1nc(Cl)nc(Cl)c1C    ZINC000001681183
CCc1c(Cl)ncnc1Cl    ZINC000082473960
NCc1cnc(Cl)cc1Cl    ZINC000095616404
CCc1cnc(Cl)nc1Cl    ZINC000034075906
NCc1nccc(Cl)c1Cl    ZINC000144138248
Cc1cnc(CCl)nc1Cl    ZINC000095094008
CNc1cc(Cl)nc(Cl)c1    ZINC000085224345
ClCCc1cncnc1Cl    ZINC000238487221
N#Cc1c(F)c(F)nc(F)c1F    ZINC000000389641
NS(=O)(=O)c1cccc(F)n1    ZINC000034440107
NS(=O)(=O)c1cccnc1F    ZINC000401442960
COc1nc(Cl)nc(C)c1F    ZINC000079066952
CCOc1ncc(F)c(Cl)n1    ZINC000014982379
CCc1nc(Cl)nc(O)c1F    ZINC000054967516
COc1nc(C)c(F)c(Cl)n1    ZINC000071864117
COc1nc(C)nc(Cl)c1F    ZINC000098181041
CCOc1nc(Cl)ncc1F    ZINC000001639712
N#CCNc1nccc(F)c1C#N    ZINC001155534321
Fc1ncc(-c2cncnc2)cn1    ZINC001240373702
Fc1ncc(-c2ccnnc2)cn1    ZINC001242051307
Fc1nccc(-c2ccnnc2)n1    ZINC001242046016
Fc1nccc(-c2cncnc2)n1    ZINC001240374473
Fc1nccc(-c2ccncn2)n1    ZINC001242916533
Fc1ncc(-c2ccncn2)cn1    ZINC001242917527
Nc1ccc(CC(F)F)c(F)n1    ZINC001250389624
Fc1cccc(NCC(F)F)n1    ZINC000098000856
N#Cc1c(F)ncc2c1CCCC2    ZINC000256050215
C=C(C)c1c[nH]c2nccc-2c1F    ZINC001240834598
C=C(C)c1cc(CC#N)cnc1F    ZINC001240836661
CC(C)=Cc1ccc(C#N)c(F)n1    ZINC001240634512
C/C=C(\C)c1nccc(F)c1C#N    ZINC001242757071
C/C=C(\C)c1cnc(F)c(C#N)c1    ZINC001242757632
N#CC1(c2cccc(F)n2)CCC1    ZINC000165956972
CC(C)=Cc1nccc(F)c1C#N    ZINC001240632530
C/C=C(\C)c1ccc(C#N)c(F)n1    ZINC001242756603
CC(C)=Cc1cnc(F)c(C#N)c1    ZINC001240635913
Cc1cc(Cl)nc(Cl)c1O    ZINC000167216762
O=[S@](O)c1ccc(Cl)nc1    ZINC000116245378
OCc1ccc(Cl)nc1Cl    ZINC000039192959
COc1nc(Cl)ccc1Cl    ZINC000238385296
OCc1cc(Cl)ncc1Cl    ZINC000001393654
OCc1ccnc(Cl)c1Cl    ZINC000043828051
COc1ccc(Cl)c(Cl)n1    ZINC000033607232
Cn1ccc(=O)c(Cl)c1Cl    ZINC000090413637
COc1cc(Cl)cc(Cl)n1    ZINC000072204489
OCc1cc(Cl)cnc1Cl    ZINC000008698156
COc1ccc(Cl)nc1Cl    ZINC000079069440
OCc1cnc(Cl)c(Cl)c1    ZINC000002567286
OCc1nc(Cl)ccc1Cl    ZINC000057218405
Cn1cc(Cl)c(Cl)cc1=O    ZINC001776010848
OCc1nccc(Cl)c1Cl    ZINC000071255700
Cc1c(Cl)c(Cl)cc[n+]1[O-]    ZINC000022062989
Cn1cc(Cl)c(=O)cc1Cl    ZINC000090413664
Oc1ccc(CCl)nc1Cl    ZINC000071788956
COc1c(Cl)ccnc1Cl    ZINC000095346844
OCc1c(Cl)ccnc1Cl    ZINC000104816658
COc1nccc(Cl)c1Cl    ZINC000088189875
COc1cc(Cl)ncc1Cl    ZINC000083272772
OCc1ccc(Cl)c(Cl)n1    ZINC000079048156
COc1cnc(Cl)cc1Cl    ZINC000095932380
COc1cc(Cl)cnc1Cl    ZINC000066054348
COc1cnc(Cl)c(Cl)c1    ZINC000015684459
OCc1cc(Cl)cc(Cl)n1    ZINC000156750341
COc1ccnc(Cl)c1Cl    ZINC000035569872
O=[S@@](O)c1cnccc1Cl    ZINC000202651599
OCc1cnc(Cl)cc1Cl    ZINC000002599086
COc1cc(Cl)c(Cl)cn1    ZINC000098090716
OCc1cc(Cl)nc(Cl)c1    ZINC000001494995
COc1cc(Cl)nc(Cl)c1    ZINC000005285614
O=[S@@](O)c1cccnc1Cl    ZINC000166847166
O=Cc1c(F)c(F)ncc1Cl    ZINC000091366408
CSc1ccnc(Cl)c1F    ZINC000642814510
CSc1cc(Cl)ncc1F    ZINC000095616438
CSc1cc(F)cnc1Cl    ZINC000095616434
CNc1nc(Cl)cc(Cl)n1    ZINC000001580903
CCc1nc(Cl)nc(Cl)n1    ZINC000001678212
Cc1nc(Cl)nc(Cl)c1N    ZINC000011804337
CNc1c(Cl)ncnc1Cl    ZINC000001695707
CNc1cc(Cl)nc(Cl)n1    ZINC000034588256
Cc1nc(N)nc(Cl)c1Cl    ZINC000002561478
Cc1nc(Cl)c(N)c(Cl)n1    ZINC000000160467
Nc1cc(Cl)nc(Cl)c1N    ZINC000022056660
Nc1c(Cl)cnc(Cl)c1N    ZINC000091301648
Nc1ncc(Cl)c(Cl)c1N    ZINC000038540440
Cc1c(N)nc(Cl)nc1Cl    ZINC000039198841
NNc1cc(Cl)cc(Cl)n1    ZINC000021990789
CNc1nc(Cl)ncc1Cl    ZINC000079067007
NNc1ccc(Cl)nc1Cl    ZINC000059286889
Nc1cc(Cl)c(Cl)nc1N    ZINC000071255781
Nc1nc(Cl)cc(CCl)n1    ZINC000059208556
Cc1c(Cl)nc(N)nc1Cl    ZINC000001690073
CNc1ncnc(Cl)c1Cl    ZINC000218713584
NNc1cc(Cl)nc(Cl)c1    ZINC000003958496
Nc1nc(Cl)cc(Cl)c1N    ZINC000071255777
Cc1nc(N)c(Cl)c(Cl)n1    ZINC000038534272
CNc1cnc(Cl)nc1Cl    ZINC000001574287
O=C(O)c1cc(F)nc(F)c1F    ZINC000002513200
O=C(O)c1cc(F)c(F)nc1F    ZINC000002540461
O=C(O)c1c(F)cnc(F)c1F    ZINC000002513201
O=C(O)c1c(F)cc(F)nc1F    ZINC000085392265
N#Cc1cc2nc(Cl)ccc2[nH]1    ZINC000249894656
N#Cc1nc(Cl)cc2cc[nH]c21    ZINC000953069859
N#Cc1c[nH]c2c1ccnc2Cl    ZINC000261210054
N#Cc1c[nH]c2nc(Cl)ccc12    ZINC000095910907
Cc1cc(C#N)c(C#N)c(Cl)n1    ZINC000002444651
N#Cc1cc2c(ccnc2Cl)[nH]1    ZINC000260053526
N#Cc1c[nH]c2ccc(Cl)nc12    ZINC000095919811
N#Cc1cc2[nH]ccc2c(Cl)n1    ZINC000953069856
N#Cc1nc(Cl)cc2[nH]ccc21    ZINC000953069912
N#Cc1cc(Cl)nc2[nH]ccc21    ZINC000042689477
N#Cc1c[nH]c2cc(Cl)ncc12    ZINC000095919800
C#Cc1nc(Cl)nc2[nH]ccc21    ZINC000223726953
N#Cc1cc(Cl)c2cc[nH]c2n1    ZINC000043220677
N#Cc1c[nH]c2ccnc(Cl)c12    ZINC000095910901
N#Cc1cc2nccc(Cl)c2[nH]1    ZINC000260339413
N#Cc1cnc2[nH]ccc2c1Cl    ZINC000014401055
N#Cc1c[nH]c2nccc(Cl)c12    ZINC000019046160
N#Cc1c[nH]c2cnc(Cl)cc12    ZINC000066054840
Cc1cc(Cl)ncc1C(F)F    ZINC000238518956
Cc1cnc(C(F)F)cc1Cl    ZINC000238509691
CC(F)(F)c1ccc(Cl)nc1    ZINC000141718367
Cc1cc(C(F)F)cnc1Cl    ZINC000095836488
CC(F)(F)c1ccnc(Cl)c1    ZINC000071773614
Cc1ccc(C(F)F)c(Cl)n1    ZINC000077012158
C=Cc1c(F)c(F)nc(F)c1F    ZINC000231519682
FC(F)Cc1cnccc1Cl    ZINC001250389713
Cc1cc(Cl)nc2ccccc12    ZINC000000404326
Cc1cccc2c(Cl)nccc12    ZINC000032299964
Cc1cc(Cl)c2ccccc2n1    ZINC000000152832
Cc1ccc2c(Cl)nccc2c1    ZINC000032501161
Cc1cnc(Cl)c2ccccc12    ZINC000082766573
Cc1cnc2ccccc2c1Cl    ZINC000001736863
Cc1ccc2cc(Cl)ncc2c1    ZINC000038537027
Cc1cccc2c(Cl)ccnc12    ZINC000002564313
Cc1ccc2c(Cl)ccnc2c1    ZINC000032099454
Cc1cccc2ccc(Cl)nc12    ZINC000026474739
Cc1cc2ccccc2c(Cl)n1    ZINC000016697546
Cc1ccc2nccc(Cl)c2c1    ZINC000000343382
Cc1cc2ccccc2nc1Cl    ZINC000000162139
Cc1ccc2ccnc(Cl)c2c1    ZINC000040845040
Cc1ccc2nc(Cl)ccc2c1    ZINC000003164729
N#CCOc1ccc(F)nc1C#N    ZINC000306181238
Cc1cccc2ccnc(Cl)c12    ZINC000034514587
Cc1ccc2ccc(Cl)nc2c1    ZINC000022129897
Cc1cccc2nccc(Cl)c12    ZINC000091366078
N#CNc1ccc2ncnn2c1F    ZINC001168636865
Fc1cc(NCC(F)F)ncn1    ZINC000150157369
Cc1nc(F)ccc1-c1ccoc1    ZINC001239688275
Cc1ccc(-c2ccoc2)nc1F    ZINC001239686738
Cc1ccc(-c2ccoc2)c(F)n1    ZINC001239688253
Cc1cc(-c2ccoc2)cc(F)n1    ZINC001239687714
Cc1occc1-c1cccc(F)n1    ZINC001243056290
Cc1cc(F)ncc1-c1ccoc1    ZINC001239687721
Cc1ccnc(F)c1-c1ccoc1    ZINC001239689362
Cc1occc1-c1cccnc1F    ZINC001250483962
Cc1cc(-c2ccoc2)cnc1F    ZINC001239688637
Cc1occc1-c1ccnc(F)c1    ZINC001243065784
Cc1occc1-c1cc(F)ccn1    ZINC001243056686
Cc1cnc(F)cc1-c1ccoc1    ZINC001239689028
Cc1cc(F)nc(-c2ccoc2)c1    ZINC000202766816
Cc1c(F)nccc1-c1ccoc1    ZINC001239688938
Cc1cnc(F)c(-c2ccoc2)c1    ZINC001239688289
Cc1c(F)ccnc1-c1ccoc1    ZINC001239686978
Cc1occc1-c1ccc(F)nc1    ZINC001243062776
Cc1occc1-c1cnccc1F    ZINC001243064144
Cn1cc(-c2cccnc2F)cn1    ZINC001250481891
Cc1c(F)nccc1-c1cn[nH]c1    ZINC001240242299
Cn1ccc(-c2cnccc2F)n1    ZINC001242459037
N#CC1CN(c2cc(F)ccn2)C1    ZINC001163692488
Cc1cc(-c2cn[nH]c2)cnc1F    ZINC001240242392
Cn1cncc1-c1ccc(F)nc1    ZINC001243069661
C=C(C)c1cn2ncnc2cc1F    ZINC001240837487
Cc1cc(F)nc(-c2ncc[nH]2)c1    ZINC001242015897
Cn1cc(-c2ccnc(F)c2)cn1    ZINC001240295592
Cc1cc(-c2ncc[nH]2)cc(F)n1    ZINC001242015048
Cc1ccc(-c2cc[nH]n2)nc1F    ZINC001245311278
Cc1n[nH]cc1-c1ccc(F)nc1    ZINC000675082284
Cn1ccc(-c2ccc(F)nc2)n1    ZINC001242458771
Cc1cc(F)ncc1-c1cn[nH]c1    ZINC001240242884
Cn1ccc(-c2cccnc2F)n1    ZINC001250482824
Cc1c(F)ccnc1-c1cn[nH]c1    ZINC001240238941
Cc1nc(F)ccc1-c1cn[nH]c1    ZINC001240242137
N#Cc1c(F)ccnc1N1CCC1    ZINC001163537928
Cc1cnc(F)cc1-c1cc[nH]n1    ZINC001245313032
Cn1cc(-c2cnccc2F)cn1    ZINC001240295016
Cc1ccc(-c2cc[nH]n2)c(F)n1    ZINC001245312210
Cc1nccn1-c1cccc(F)n1    ZINC000040712309
Cc1cc(-c2cn[nH]c2)cc(F)n1    ZINC001240242309
Cc1n[nH]cc1-c1cnccc1F    ZINC001240521384
Cc1cnc(F)c(-c2cn[nH]c2)c1    ZINC001240241893
Cn1cncc1-c1cccc(F)n1    ZINC000575597044
Cc1cc(F)nc(-c2cc[nH]n2)c1    ZINC001245314115
Cn1cncc1-c1ccnc(F)c1    ZINC001243066882
Cc1n[nH]cc1-c1cc(F)ccn1    ZINC001240516353
Cc1n[nH]cc1-c1ccnc(F)c1    ZINC001240519194
Cc1n[nH]cc1-c1cccnc1F    ZINC000725271473
Cn1cc(-c2cc(F)ccn2)cn1    ZINC000227689406
Cc1ccc(-c2cn[nH]c2)c(F)n1    ZINC001240241536
Cc1cc(F)ncc1-c1cc[nH]n1    ZINC001245315075
Cc1cnc(F)c(-c2ncc[nH]2)c1    ZINC001242014383
Cc1ccc(-c2ncc[nH]2)c(F)n1    ZINC000104466082
Cn1cncc1-c1cccnc1F    ZINC001250483456
Cc1ccc(-c2ncc[nH]2)nc1F    ZINC001242013627
Fc1cc(Cn2ccnc2)ccn1    ZINC001307538156
Cc1cc(-c2cc[nH]n2)cnc1F    ZINC001245315050
Cc1cnc(F)c(-c2cc[nH]n2)c1    ZINC001245315074
Cc1cnc(F)cc1-c1cn[nH]c1    ZINC001240242369
Cc1nc(F)ccc1-c1cc[nH]n1    ZINC001245314506
Cc1cnn(-c2cccc(F)n2)c1    ZINC000040712314
Cc1cc(-c2cc[nH]n2)cc(F)n1    ZINC001245313879
Cc1cnc(F)cc1-c1ncc[nH]1    ZINC001242014633
Cc1cc(F)ncc1-c1ncc[nH]1    ZINC001242014919
Cc1cc(F)nc(-c2cn[nH]c2)c1    ZINC001240241848
Cc1cc(-c2ncc[nH]2)cnc1F    ZINC000104465027
Cn1ccc(-c2cccc(F)n2)n1    ZINC000687722444
Cc1ccc(-c2cn[nH]c2)nc1F    ZINC001240239515
Cn1cc(-c2ccc(F)nc2)cn1    ZINC000215925302
Cc1c(F)nccc1-c1ncc[nH]1    ZINC001242018703
C=C(C)c1ccc2ncnn2c1F    ZINC001240837828
Cc1ccnc(F)c1-c1cn[nH]c1    ZINC001240242019
Cc1c(F)nccc1-c1cc[nH]n1    ZINC001245314010
Cn1ccc(-c2ccnc(F)c2)n1    ZINC001242458957
Cc1ccnc(F)c1-c1ncc[nH]1    ZINC001242018157
Cn1ccc(-c2cc(F)ccn2)n1    ZINC000231982572
Cc1c(F)ccnc1-c1ncc[nH]1    ZINC001242012912
Cn1cncc1-c1cnccc1F    ZINC001243069730
Cn1cc(-c2cccc(F)n2)cn1    ZINC000231433672
Cc1ccnc(F)c1-c1cc[nH]n1    ZINC001245313068
Cc1c(F)ccnc1-c1cc[nH]n1    ZINC001245308918
Cc1nc(F)ccc1-c1ncc[nH]1    ZINC000104466086
Cc1n[nH]cc1-c1cccc(F)n1    ZINC001240517257
Cn1cncc1-c1cc(F)ccn1    ZINC000575597666
Cc1cc(C2=CCCC2)cc(F)n1    ZINC001239787660
Fc1ccc(C2=CCCCC2)cn1    ZINC001241716908
C=C(C)c1cc(F)ncc1C1CC1    ZINC001240834396
Cc1c(F)ccnc1C1=CCCC1    ZINC001239786546
Fc1ncc(C2CC2)cc1C1CC1    ZINC001250034794
Cc1c(F)nccc1C1=CCCC1    ZINC001239788502
Cc1cc(F)nc(C2=CCCC2)c1    ZINC001239785663
C=CCc1cc(C2CC2)cnc1F    ZINC001249956454
Cc1cc(F)ncc1C1=CCCC1    ZINC001239787629
Fc1ccncc1C1=CCCCC1    ZINC001241717847
Cc1cc(C2=CCCC2)cnc1F    ZINC001239787546
Fc1ncccc1C1=CCCCC1    ZINC000148778718
Cc1nc(F)ccc1C1=CCCC1    ZINC001239787641
Cc1cnc(F)cc1C1=CCCC1    ZINC001239787812
Fc1cccc(C2=CCCCC2)n1    ZINC001241712726
Cc1cnc(F)c(C2=CCCC2)c1    ZINC001239787688
Fc1cc(C2=CCCCC2)ccn1    ZINC001241717732
Cc1ccnc(F)c1C1=CCCC1    ZINC001239788160
Cc1ccc(C2=CCCC2)nc1F    ZINC001239784415
Cc1ccc(C2=CCCC2)c(F)n1    ZINC001239786991
Fc1ccnc(C2=CCCCC2)c1    ZINC001241712835
C=C(C)c1cc(C2CC2)cnc1F    ZINC001240834023
COc1c(Cl)ncnc1Cl    ZINC000001556932
Oc1cc(Cl)nc(CCl)n1    ZINC000064033899
Cc1c(Cl)nc(O)nc1Cl    ZINC000016264982
OCc1cc(Cl)nc(Cl)n1    ZINC000143579775
OCc1nc(Cl)cc(Cl)n1    ZINC000038540938
COc1cnc(Cl)nc1Cl    ZINC000002028830
COc1nc(Cl)cc(Cl)n1    ZINC000002585932
Cc1nc(O)c(Cl)c(Cl)n1    ZINC000025492735
OCc1cnc(Cl)nc1Cl    ZINC000084846887
COc1nc(Cl)ncc1Cl    ZINC000030677903
OCc1c(Cl)ncnc1Cl    ZINC000079062176
COc1ncnc(Cl)c1Cl    ZINC000299889408
COc1cc(Cl)nc(Cl)n1    ZINC000005357707
Cn1cnc(Cl)c(Cl)c1=O    ZINC000166301051
COc1ncc(Cl)c(Cl)n1    ZINC000075772127
NNc1nc(Cl)ncc1Cl    ZINC000085344577
NNc1nc(Cl)cc(Cl)n1    ZINC000089224401
Nc1nc(Cl)c(N)c(Cl)n1    ZINC000001720808
CNc1nc(Cl)nc(Cl)n1    ZINC000001106662
CSc1nc(Cl)ncc1F    ZINC000034103933
Nc1nc(Cl)nc(Cl)c1N    ZINC000001677683
CSc1ncc(F)c(Cl)n1    ZINC000034723228
N#Cc1cc2c(ccnc2Cl)o1    ZINC000034413859
N#Cc1cc2nccc(Cl)c2o1    ZINC000038973466
N#Cc1cnn2ccc(Cl)nc12    ZINC000095093487
N#Cc1cc(C#N)c(Cl)nc1N    ZINC000026894918
N#Cc1n[nH]c2nc(Cl)ccc12    ZINC000238535121
O=[N+]([O-])c1cc(F)c(F)nc1F    ZINC000085224063
N#Cc1cnn2c1nccc2Cl    ZINC000079031713
N#CNc1cc(Cl)ncc1C#N    ZINC001157819974
N#Cc1c[nH]c2c1ncnc2Cl    ZINC000066323436
N#CNc1nc(Cl)ccc1C#N    ZINC001168625844
N#CNc1cc(C#N)cc(Cl)n1    ZINC001157820258
N#Cc1c[nH]c2ncnc(Cl)c12    ZINC000040448462
N#Cc1n[nH]c2nccc(Cl)c12    ZINC000261508966
N#Cc1cnc2[nH]ncc2c1Cl    ZINC000238560738
N#Cc1c[nH]c2nc(Cl)ncc12    ZINC000080779542
N#Cc1n[nH]c2ccnc(Cl)c12    ZINC000261507606
N#CNc1cc(Cl)cc(C#N)n1    ZINC001157822664
N#Cc1nc(Cl)cc2[nH]cnc21    ZINC000045820694
Cc1nc(Cl)cc(C(F)F)n1    ZINC000150183865
Cc1cccc2c(Cl)ncnc12    ZINC000040448078
Cc1cc2ncccc2nc1Cl    ZINC000036652414
Cc1cc2ccncc2nc1Cl    ZINC000026420133
Nc1cccc2cnc(Cl)cc12    ZINC000039119824
Cc1ccc2c(Cl)ccnc2n1    ZINC000026439232
Cc1cccc2ncnc(Cl)c12    ZINC000034070900
Nc1ccc2cc(Cl)ncc2c1    ZINC000095616362
N#Cc1cc2c(nc1Cl)CCC2    ZINC000000533530
Nc1cccc2nccc(Cl)c12    ZINC000095830428
Clc1ccc(-n2cccc2)cn1    ZINC000012338667
Nc1c(Cl)ncc2ccccc12    ZINC000039116784
Cc1ccc2nccc(Cl)c2n1    ZINC000032221033
N#Cc1ccc(C2CC2)nc1Cl    ZINC000040564713
Nc1nc(Cl)cc2ccccc12    ZINC000085385238
Cc1cncc2c(Cl)ccnc12    ZINC000242538746
Nc1cnc(Cl)c2ccccc12    ZINC000095830888
Nc1ccc2ccnc(Cl)c2c1    ZINC000095628739
N#CC1(c2cc(Cl)ccn2)CC1    ZINC000095094271
Cc1cccc2nc(Cl)ncc12    ZINC000238459237
Cc1cc(Cl)nc2cccnc12    ZINC000225393469
Cc1ccnc2c(Cl)ccnc12    ZINC000229633904
Cc1cc(Cl)c2cccnc2n1    ZINC000066323228
Cc1ccc2ncnc(Cl)c2c1    ZINC000000536111
Cc1ccc2ccnc(Cl)c2n1    ZINC000091691466
Nc1cccc2ccnc(Cl)c12    ZINC000095628740
Nc1cccc2c(Cl)ccnc12    ZINC000039253225
Cc1nccc2nc(Cl)ccc12    ZINC000004051996
Cc1nc(Cl)c2ccccc2n1    ZINC000002551840
N#Cc1c2c(cnc1Cl)CCC2    ZINC000075568916
Nc1ccc2cnc(Cl)cc2c1    ZINC000095616300
N#CC1(c2cccc(Cl)n2)CC1    ZINC000095094269
Nc1ccc2nccc(Cl)c2c1    ZINC000044628701
N#CC1(c2ccc(Cl)nc2)CC1    ZINC000095094276
Nc1cccc2c(Cl)nccc12    ZINC000005933742
Nc1ccc2nc(Cl)ccc2c1    ZINC000034558178
Cc1ccc2c(Cl)ncnc2c1    ZINC000066351920
Cc1cc2cccnc2c(Cl)n1    ZINC000199808563
Nc1cccc2nc(Cl)ccc12    ZINC000098181183
Cc1ccc2nc(Cl)ncc2c1    ZINC000091301660
Nc1cnc2ccccc2c1Cl    ZINC000000331161
Nc1ccc2c(Cl)ccnc2c1    ZINC000071789976
Nc1ccc2c(Cl)nccc2c1    ZINC000039119778
Nc1cc2ccccc2nc1Cl    ZINC000072207005
N#Cc1c(Cl)nccc1C1CC1    ZINC000256052533
Cc1nc(Cl)nc2ccccc12    ZINC000034514884
N#Cc1ccc(Cl)nc1C1CC1    ZINC000096515769
Cc1cc(Cl)c2ccncc2n1    ZINC000091691623
Cc1ccc2nc(Cl)ccc2n1    ZINC000038301691
Nc1cc(Cl)nc2ccccc12    ZINC000014982044
Nc1cccc2ccc(Cl)nc12    ZINC000001597597
Nc1cc(Cl)c2ccccc2n1    ZINC000014982042
Clc1ncccc1-n1cccc1    ZINC000001519945
Cc1cccc2cccc(Cl)[n+]12    ZINC000000336865
N#CNc1nc(F)[nH]c2ncnc1-2    ZINC001168625022
Cc1nocc1-c1ccc(F)nc1    ZINC001243675910
Cc1cnc(F)cc1-c1cnoc1    ZINC001239178981
Nc1nccc(F)c1-c1ccoc1    ZINC001239687978
Cc1occc1-c1ccnc(F)n1    ZINC001243059294
Fc1ncccc1Nc1ccoc1    ZINC001173933077
Cc1nocc1-c1ccnc(F)c1    ZINC001243673999
Fc1ccc(Nc2ccoc2)cn1    ZINC001173932205
Cc1nocc1-c1cccc(F)n1    ZINC001243675614
C#CCNC(=O)c1cccc(F)n1    ZINC000122948160
C=CCOc1ccc(F)nc1C#N    ZINC000307512144
Fc1ccncc1Nc1ccoc1    ZINC001173933462
Cc1oncc1-c1cnccc1F    ZINC001242602138
Cc1nocc1-c1cc(F)ccn1    ZINC001243674917
Cn1cc(C=O)c2nc(F)ccc21    ZINC000953106476
Cc1ccc(-c2cnoc2)c(F)n1    ZINC001239186239
Cc1cc(-c2cnoc2)cc(F)n1    ZINC001239178707
Cc1oncc1-c1cccnc1F    ZINC001250483173
Cc1nocc1-c1cnccc1F    ZINC001243677386
Cc1oncc1-c1ccc(F)nc1    ZINC001242601430
Fc1ccnc(Nc2ccoc2)c1    ZINC001173932168
Cc1cc(-c2cnoc2)cnc1F    ZINC001239178407
CC#CC(=O)Nc1ccc(F)nc1    ZINC000227882320
NNc1nc(F)c(F)c(N)c1F    ZINC000002386496
C#CCNC(=O)c1ccnc(F)c1    ZINC000041038875
C#CC(=O)NCc1cccc(F)n1    ZINC000307223551
Cc1oncc1-c1ccnc(F)c1    ZINC001242601311
CC#CC(=O)Nc1cccnc1F    ZINC000401531498
C#CC(=O)Nc1cnc(F)cc1C    ZINC001143901319
Cc1cnc(F)c(-c2cnoc2)c1    ZINC001239178019
Fc1cc(Nc2ccoc2)ccn1    ZINC001173932296
Cc1cc(F)nc(-c2cnoc2)c1    ZINC001239177769
Cc1nocc1-c1cccnc1F    ZINC001250483370
C#CCNC(=O)c1cccnc1F    ZINC000229916649
Cc1nc(F)ccc1-c1cnoc1    ZINC001239179591
Cc1oncc1-c1cccc(F)n1    ZINC001242599590
Cc1ccnc(F)c1-c1cnoc1    ZINC001239186462
Cc1nc(F)ccc1[B-](F)(F)F    ZINC000169794592
Cc1c(F)nccc1-c1cnoc1    ZINC001239186662
Cc1oncc1-c1cc(F)ccn1    ZINC001242599297
Cc1ccc([B-](F)(F)F)c(F)n1    ZINC000169808431
Cc1cc(F)ncc1-c1cnoc1    ZINC001239178296
Cc1occc1-c1cnc(F)nc1    ZINC001243065647
C#CCNC(=O)c1ccc(F)nc1    ZINC000069632256
Fc1cccc(Nc2ccoc2)n1    ZINC001173932889
C#CCON=Cc1ccc(F)nc1    ZINC000308171557
Cc1ccc(-c2cnoc2)nc1F    ZINC001239161453
Cc1c(F)ccnc1-c1cnoc1    ZINC001239169176
Fc1ccnc(Nc2cn[nH]c2)c1    ZINC001174293851
Cc1n[nH]cc1-c1ccnc(F)n1    ZINC001240517461
Cn1cncc1-c1cnc(F)nc1    ZINC000575597400
Fc1ccc(Nc2cn[nH]c2)cn1    ZINC001174293517
C=C(C)c1nc(F)[nH]c2ncnc1-2    ZINC001240830592
Cn1ccc(-c2ccnc(F)n2)n1    ZINC001242458551
Fc1cccc(Nc2cn[nH]c2)n1    ZINC001174294961
Fc1ccc(Nc2ncc[nH]2)cn1    ZINC001176080185
Fc1ccnc(Nc2ncc[nH]2)c1    ZINC001176080314
Fc1ncccc1Nc1cn[nH]c1    ZINC001174294548
Cn1cc(-c2ccnc(F)n2)cn1    ZINC001240293668
Fc1cc(Nc2cn[nH]c2)ccn1    ZINC001174293381
Nc1nccc(F)c1-c1cn[nH]c1    ZINC001240241866
Nc1nccc(F)c1-c1cc[nH]n1    ZINC001245312685
Nc1nccc(F)c1-c1ncc[nH]1    ZINC001242014943
N#CC1CN(c2cc(F)ncn2)C1    ZINC000853646564
Cn1ccc(-c2cnc(F)nc2)n1    ZINC000693858918
Fc1ccncc1Nc1cn[nH]c1    ZINC001174295326
Fc1cccc(Nc2ncc[nH]2)n1    ZINC001176079434
Cn1cc(-c2cnc(F)nc2)cn1    ZINC000575456933
Fc1ncccc1Nc1ncc[nH]1    ZINC001176079388
Cn1cncc1-c1ccnc(F)n1    ZINC001243065219
Fc1cc(Nc2ncc[nH]2)ccn1    ZINC001176080215
Nc1cnn(-c2ccnc(F)c2)c1    ZINC000072193424
Cc1n[nH]cc1-c1cnc(F)nc1    ZINC001240519115
Fc1ccncc1Nc1ncc[nH]1    ZINC001176082882
Fc1cccc(N2C[C@H]3C[C@@H]3C2)n1    ZINC000306904205
Fc1nccc(C2=CCCCC2)n1    ZINC001241715518
Fc1ccc(C2=CNCCC2)cn1    ZINC001243952221
Cc1cc(F)ncc1CCCC#N    ZINC001250060318
Cc1cc(C2=CCNC2)cnc1F    ZINC001243107509
C#CCN(C)Cc1ccc(F)nc1    ZINC001137741425
Fc1ccncc1C1=CCNCC1    ZINC001240467498
Fc1cccc(N2CC=CCC2)n1    ZINC000306364225
Fc1cccc(N2C[C@@H]3C[C@@H]3C2)n1    ZINC000306904206
C#CCN(C)Cc1ccnc(F)c1    ZINC000859276493
Cc1cnc(F)c(CCCC#N)c1    ZINC001250060451
Cc1cnc(F)cc1CCCC#N    ZINC001250059912
C#C[C@@H](C)NCc1ccc(F)nc1    ZINC000306303589
C#CCN(C)Cc1cccc(F)n1    ZINC000851978574
Cc1ccnc(F)c1C1=CCNC1    ZINC001243111416
Cc1ccc(C2=CCNC2)nc1F    ZINC001243109300
Fc1ccc(C2=CCNCC2)cn1    ZINC000723872927
C#CCN(C)Cc1cc(F)ccn1    ZINC001232493747
C#CCCCNc1cccc(F)n1    ZINC000230920129
Fc1ccnc(C2=CCCNC2)c1    ZINC001240650582
Fc1cccc(C2=CCCNC2)n1    ZINC001240646797
Cc1c(F)ccnc1C1=CCNC1    ZINC001243110846
Cc1cc(C2=CCNC2)cc(F)n1    ZINC001243106812
Fc1cc(C2=CNCCC2)ccn1    ZINC001243949498
Fc1ccc(NC2=CCCC2)cn1    ZINC001173997367
C#CCN(C)Cc1cccnc1F    ZINC001138787242
Fc1cc(C2=CCCNC2)ccn1    ZINC001240659130
Fc1ccnc(NC2=CCCC2)c1    ZINC001173996581
Fc1cccc(CN2CC=CC2)n1    ZINC001140129959
Fc1cccc(C2=CCNCC2)n1    ZINC000146009017
Cc1cc(CCCC#N)cnc1F    ZINC001250059813
Fc1cccc(N[C@@H]2C=CCC2)n1    ZINC000575503166
Fc1ncccc1CN1CC=CC1    ZINC001138783836
Cc1cc(F)ncc1C1=CCNC1    ZINC001243109065
Fc1ccc(CN2CC=CC2)cn1    ZINC001137735102
C#CCCCNc1cc(F)ccn1    ZINC001155010644
Fc1ccnc(CN2CC=CC2)c1    ZINC001232489799
Fc1cc(CN2CC=CC2)ccn1    ZINC001139830680
Cc1cnc(F)c(C2=CCNC2)c1    ZINC001243109106
Fc1ncc(C2=CCCCC2)cn1    ZINC001241716589
Fc1cc(C2=CCNCC2)ccn1    ZINC001240468685
Cc1ccnc(F)c1CCCC#N    ZINC001250060322
Nc1nccc(F)c1C1=CCCC1    ZINC001239787515
Fc1ccncc1C1=CNCCC1    ZINC001243950467
Cc1c(F)nccc1CCCC#N    ZINC001250059459
Fc1cccc(N2C[C@@H]3C[C@H]3C2)n1    ZINC000306904207
Cc1c(F)nccc1C1=CCNC1    ZINC001243110300
Fc1ccnc(C2=CNCCC2)c1    ZINC001243947378
Fc1cccc(NC2CC=CC2)n1    ZINC000230150602
Fc1cc(NC2=CCCC2)ccn1    ZINC001173996812
Fc1ccncc1C1=CCCNC1    ZINC001240665085
Fc1cccc(N[C@H]2C=CCC2)n1    ZINC000575503167
Fc1cccc(NC2=CCCC2)n1    ZINC001173996474
C#C[C@H](C)N(C)c1cccc(F)n1    ZINC000307664128
Cc1nc(F)ccc1C1=CCNC1    ZINC001243107701
C#C[C@@H](C)N(C)c1cccc(F)n1    ZINC000307664127
Cc1ccc(C2=CCNC2)c(F)n1    ZINC001243110991
Fc1ccnc(C2=CCNCC2)c1    ZINC001240465189
Fc1ncccc1NC1=CCCC1    ZINC001173996651
Cc1c(F)ccnc1N1CC=CC1    ZINC001163917747
Fc1ccc(C2=CCCNC2)cn1    ZINC001240658316
Cc1cnc(F)cc1C1=CCNC1    ZINC001243106865
C#C[C@H](C)NCc1ccc(F)nc1    ZINC000306303590
Fc1ccncc1NC1=CCCC1    ZINC001173998252
Cc1cc(F)nc(C2=CCNC2)c1    ZINC001243110928
Fc1cccc(C2=CNCCC2)n1    ZINC001243947313
C#C[C@H](C)Nc1nccc(F)c1C    ZINC001163161369
Fc1cnc(Cl)cc1CCl    ZINC000095761906
Fc1cc(CCl)cnc1Cl    ZINC000095761839
Fc1ncc(Cl)cc1CCl    ZINC000095616340
Fc1cnc(Cl)c(CCl)c1    ZINC000095761838
COc1nc(Cl)nc(Cl)n1    ZINC000001682031
Fc1cc(Cl)cc(CCl)n1    ZINC000095764917
Fc1ccc(Cl)nc1CCl    ZINC000095761910
FC(F)Oc1cccc(Cl)n1    ZINC000091364260
O=S(=O)(F)c1ccc(F)nc1    ZINC000103580156
FC(F)Oc1ccnc(Cl)c1    ZINC000085224840
FC(F)Oc1ccc(Cl)nc1    ZINC000060279970
FC(F)Oc1cc(Cl)ccn1    ZINC000306629363
O=S(=O)(F)c1cc(F)ccn1    ZINC001535542388
FC(F)Oc1cccnc1Cl    ZINC000066327928
Oc1cc(C(F)F)cnc1Cl    ZINC000238674087
O=Cc1c(F)nc(F)c(F)c1F    ZINC000071256437
N#Cc1n[nH]c2ncnc(Cl)c12    ZINC000089157541
N#CNc1ncnc(Cl)c1C#N    ZINC001157820191
N#CN=c1nc(Cl)[nH]cc1C#N    ZINC001157819759
O=Cc1c(F)c(F)nc(F)c1F    ZINC000071256422
N#CNc1nc(Cl)cc(C#N)n1    ZINC001168625431
Oc1cccc2cnc(Cl)cc12    ZINC000095628658
NNc1nc(F)c(Cl)cc1F    ZINC000098174820
Oc1ccc2ccnc(Cl)c2c1    ZINC000067172263
Oc1ccc2cc(Cl)ncc2c1    ZINC000095628660
Oc1ccc2c(Cl)nccc2c1    ZINC000095628653
Oc1cccc2nc(Cl)ccc12    ZINC000076914401
Oc1c(Cl)ncc2ccccc12    ZINC000071257327
Oc1cccc2c(Cl)nccc12    ZINC000095628652
Oc1cccc2ccnc(Cl)c12    ZINC000095628657
O=c1cc(Cl)c2ccccc2[nH]1    ZINC000008635200
Oc1ccc2c(Cl)ccnc2c1    ZINC000033358945
[O-][n+]1ccc(Cl)c2ccccc21    ZINC000001690102
O=c1[nH]c(Cl)cc2ccccc21    ZINC000000151247
[O-][n+]1cc2ccccc2cc1Cl    ZINC000022114779
Oc1cccc2ccc(Cl)nc12    ZINC000000235879
Oc1ccc2cnc(Cl)cc2c1    ZINC000095628659
Oc1cccc2c(Cl)ccnc12    ZINC000001856921
Oc1cnc2ccccc2c1Cl    ZINC000032221259
Oc1ccc2nc(Cl)ccc2c1    ZINC000044185148
Oc1ccc2ccc(Cl)nc2c1    ZINC000005995928
Oc1cc(Cl)nc2ccccc12    ZINC000014982400
Nc1c(Cl)ncnc1C(F)F    ZINC000217534786
Oc1ccc2nccc(Cl)c2c1    ZINC000003163045
Nc1ncnc(Cl)c1C(F)F    ZINC000575628844
Oc1cnc(Cl)c2ccccc12    ZINC000006345141
Oc1cc2ccccc2nc1Cl    ZINC000034330195
COc1c(O)c(F)nc(F)c1F    ZINC000098210449
Fc1cc(-c2ccsc2)ccn1    ZINC001239508287
Fc1cccc(-c2cccs2)n1    ZINC000091364318
Fc1cccc(-c2ccsc2)n1    ZINC000238541799
Fc1ccc(-c2ccsc2)cn1    ZINC000013607086
Fc1ccnc(-c2ccsc2)c1    ZINC000227689682
Fc1ccncc1-c1ccsc1    ZINC001239510704
Fc1ncccc1-c1ccsc1    ZINC001250482160
Fc1ncccc1-c1cccs1    ZINC000095495986
Fc1ccc(-c2cccs2)cn1    ZINC000079062102
Clc1cc(-c2cc[nH]n2)ccn1    ZINC000306493650
Clc1ccnc(-c2ncc[nH]2)c1    ZINC000078683956
Cc1ccc2c(Cl)ncnc2n1    ZINC000075629671
Cc1nc(Cl)c2ccncc2n1    ZINC000091301683
Nc1ccnc2ccc(Cl)nc12    ZINC000071788761
C=CNc1nc(Cl)ccc1C#N    ZINC001174780914
Clc1ccc(-c2cc[nH]n2)cn1    ZINC000307004064
Clc1ncccc1-c1cn[nH]c1    ZINC000238524777
Clc1ccc(-n2cccn2)cn1    ZINC000074942147
Clc1cc(-c2ncc[nH]2)ccn1    ZINC000039132511
N#Cc1cc(Cl)nc(C2CC2)n1    ZINC000260828341
Clc1cc(-n2cccn2)ccn1    ZINC000075772046
Nc1cc(Cl)nc2cccnc12    ZINC001161695734
Nc1nc(Cl)cc2ncccc12    ZINC001161693920
Clc1cccc(-n2ccnc2)n1    ZINC000082461685
C=CNc1ccc(Cl)nc1C#N    ZINC001174778498
Nc1cnc2c(Cl)nccc2c1    ZINC000584907067
Clc1cccc(-c2ncc[nH]2)n1    ZINC000096663764
Nc1nc(Cl)c2ccccc2n1    ZINC000038865563
Cc1cnc2c(Cl)nccc2n1    ZINC000095347960
Cc1nc(Cl)c2ncccc2n1    ZINC000096311279
Nc1cc(Cl)nc2cnccc12    ZINC000708236974
Nc1ccc2ncnc(Cl)c2c1    ZINC000035270045
Nc1nc(Cl)nc2ccccc12    ZINC000001674118
Nc1ccc2ccc(Cl)nc2n1    ZINC000031317761
Clc1ncccc1-c1cc[nH]n1    ZINC000725273359
Clc1cc(-n2ccnc2)ccn1    ZINC000068591765
C#CCOC(=O)c1ccc(F)nc1    ZINC000307188340
C#CCOC(=O)c1ccnc(F)c1    ZINC000307701770
C#CCc1cc(C(=O)O)cnc1F    ZINC001249948704
Cc1cc(F)ncc1C(F)(F)F    ZINC000091252216
Cc1cc(F)nc(C(F)(F)F)c1    ZINC000217913578
C#CCOC(=O)c1cccc(F)n1    ZINC000307013709
C#CCc1cnc(F)c(C(=O)O)c1    ZINC001249948778
C#CCOC(=O)c1cccnc1F    ZINC000306588217
Fc1cc(CC(F)F)cc(F)n1    ZINC001250392505
Cc1nc(-c2cc(F)ccn2)no1    ZINC001247425581
Cc1nnc(-c2cccc(F)n2)o1    ZINC000306276784
N#CCNC(=O)c1ccnc(F)c1    ZINC000034267038
Cc1nnc(-c2ccnc(F)c2)o1    ZINC000307707978
Cc1cc(F)ncc1C(=O)NC#N    ZINC001193633164
Cc1oncc1-c1ccnc(F)n1    ZINC001242600881
Fc1ccc(Nc2cnoc2)cn1    ZINC001203231877
Fc1ccnc(Nc2cnoc2)c1    ZINC001203230950
Cc1nocc1-c1cnc(F)nc1    ZINC001243674760
Cc1ccnc(F)c1C(=O)NC#N    ZINC001199715881
Fc1cc(Nc2cnoc2)ccn1    ZINC001203232337
N#CCNC(=O)c1cccnc1F    ZINC000229922025
Cc1noc(-c2cccc(F)n2)n1    ZINC000904579240
Cc1noc(-c2cccnc2F)n1    ZINC000306472760
N#CCNC(=O)c1cccc(F)n1    ZINC000122974755
Cc1oncc1-c1cnc(F)nc1    ZINC001242601949
Fc1ccncc1Nc1cnoc1    ZINC001203237206
Cc1nc(O)c2cnc(F)cc2n1    ZINC001525646472
Nc1nccc(F)c1-c1cnoc1    ZINC001239178751
Fc1ncccc1Nc1cnoc1    ZINC001203232667
Fc1cccc(Nc2cnoc2)n1    ZINC001203231307
Cc1nnc(-c2cccnc2F)o1    ZINC000306682634
N#CCC(=O)Nc1ccc(F)nc1    ZINC000307560396
N#CCNC(=O)c1ccc(F)nc1    ZINC000069632812
Cc1nocc1-c1ccnc(F)n1    ZINC001243673088
Cc1nnc(-c2ccc(F)nc2)o1    ZINC000306326995
C#CC(=O)NNc1ccnc(F)c1    ZINC000307528370
Cc1nnc(-c2cc(F)ccn2)o1    ZINC001253444708
C#CC(=O)NNc1cccc(F)n1    ZINC000307188431
C=Cn1c2ncnc-2c(N)nc1F    ZINC001174780386
N=CNc1ccc2ncnn2c1F    ZINC001167870910
Fc1cc(Nc2cn[nH]c2)ncn1    ZINC001163920656
Cc1c(F)ccnc1C1=CCOC1    ZINC001239475304
C#C[C@@H](CC)Oc1ccnc(F)c1    ZINC001226788445
Fc1ccc(O[C@@H]2C=CCC2)cn1    ZINC001226694561
Cc1cc(C2=CCOC2)cnc1F    ZINC001239482179
Fc1ncccc1OC1CC=CC1    ZINC001226184233
C#C[C@H](CC)Oc1cccnc1F    ZINC001226188320
Cc1ccc(C2=CCOC2)c(F)n1    ZINC001239482202
Cc1cnc(F)c(C2=CCOC2)c1    ZINC001239481922
C#C[C@@H](CC)Oc1cccnc1F    ZINC001226188321
C#C[C@@H](C)Oc1cnc(F)c(C)c1    ZINC001228583205
C#CC[C@@H](C)Oc1cc(F)ccn1    ZINC001226766112
Fc1ncccc1C1=CCCOC1    ZINC000143774148
C#CC[C@H](C)Oc1cccc(F)n1    ZINC000709332467
C#CCCCOc1ccc(F)nc1    ZINC000161246428
Fc1cccc(O[C@@H]2C=CCC2)n1    ZINC001226189490
Fc1ccncc1C1=CCCOC1    ZINC001245156934
Cc1cc(C2=CCOC2)cc(F)n1    ZINC001239481331
C#CC[C@@H](C)Oc1ccnc(F)c1    ZINC000709323211
CC#CCCOc1ccc(F)nc1    ZINC000157758203
C=CC(C=C)Oc1cccnc1F    ZINC001226189382
C#C[C@H](C)Oc1cc(C)cnc1F    ZINC001228585988
C#CC[C@H](C)Oc1ccc(F)nc1    ZINC001226694162
Fc1cc(O[C@H]2C=CCC2)ccn1    ZINC001226789772
C#C[C@H](C)Oc1cnc(F)cc1C    ZINC001228589931
C#CC[C@@H](C)Oc1cccc(F)n1    ZINC000709332464
Fc1ncccc1O[C@@H]1C=CCC1    ZINC001226187644
C#CCO[C@H](C)c1cccnc1F    ZINC001205012412
C#CC[C@H](C)Oc1ccnc(F)c1    ZINC000709323213
Fc1ccnc(O[C@H]2C=CCC2)c1    ZINC001226764473
C=CC(C=C)Oc1cc(F)ccn1    ZINC001226766259
C=CC(C=C)Oc1ccc(F)nc1    ZINC001226694286
Fc1cc(C2=CCOCC2)ccn1    ZINC000169136382
C#C[C@@H](C)Oc1ccc(C)nc1F    ZINC001230708137
C#C[C@H](CC)Oc1cc(F)ccn1    ZINC001226768769
C#C[C@@H](C)Oc1cc(C)cnc1F    ZINC001228585984
Fc1ccnc(C2=CCOCC2)c1    ZINC001242072959
Fc1ccc(C2=CCOCC2)cn1    ZINC001242076202
Fc1ccc(O[C@H]2C=CCC2)cn1    ZINC001226694562
Fc1ncccc1C1=CCOCC1    ZINC000143030029
Fc1ccnc(C2=CCCOC2)c1    ZINC001245152975
Cc1cc(F)nc(C2=CCOC2)c1    ZINC001239480883
C#C[C@H](CC)Oc1cccc(F)n1    ZINC001226189217
C#C[C@H](C)Oc1ccc(C)nc1F    ZINC001230714346
Fc1cc(C2=CCCOC2)ccn1    ZINC001245159106
Fc1ccc(C2=CCCOC2)cn1    ZINC001245159681
C#CC[C@@H](C)Oc1ccc(F)nc1    ZINC001226694159
Cc1cnc(F)cc1C1=CCOC1    ZINC001239482304
Fc1cc(OC2CC=CC2)ccn1    ZINC001226788654
C#C[C@@H](CC)Oc1cc(F)ccn1    ZINC001226768770
C#CC[C@H](C)Oc1cc(F)ccn1    ZINC001226766113
Cc1nc(F)ccc1C1=CCOC1    ZINC001239480563
Fc1ccnc(O[C@@H]2C=CCC2)c1    ZINC001226764472
C#CCCCOc1cccnc1F    ZINC000143596925
C=CC(C=C)Oc1ccnc(F)c1    ZINC001226788197
Fc1ccnc(OC2CC=CC2)c1    ZINC001226769298
C#C[C@H](CC)Oc1ccnc(F)c1    ZINC001226788444
Fc1cccc(O[C@H]2C=CCC2)n1    ZINC001226189491
C#C[C@H](C)Oc1ccc(F)nc1C    ZINC001228552389
C#C[C@@H](CC)Oc1cccc(F)n1    ZINC001226189219
Fc1ccncc1C1=CCOCC1    ZINC001242076364
C#C[C@H](C)Oc1cnc(F)c(C)c1    ZINC001228588540
Cc1ccc(C2=CCOC2)nc1F    ZINC001239470677
C#C[C@@H](C)Oc1cnc(F)cc1C    ZINC001228589930
C#CC[C@H](C)Oc1cccnc1F    ZINC001226188372
Fc1cc(O[C@@H]2C=CCC2)ccn1    ZINC001226789771
C#CCO[C@@H](C)c1cccnc1F    ZINC001205012413
C#C[C@@H](C)Oc1ccc(F)nc1C    ZINC001228552388
Cc1c(F)nccc1C1=CCOC1    ZINC001239485738
Fc1cccc(C2=CCOCC2)n1    ZINC001242072401
Fc1ncccc1O[C@H]1C=CCC1    ZINC001226187646
C#C[C@H](CC)Oc1ccc(F)nc1    ZINC001226694224
C#CC[C@@H](C)Oc1cccnc1F    ZINC001226188369
C=CC(C=C)Oc1cccc(F)n1    ZINC001226189973
Cc1ccnc(F)c1C1=CCOC1    ZINC001239485576
Fc1ccc(OC2CC=CC2)cn1    ZINC001226697751
Fc1cccc(C2=CCCOC2)n1    ZINC001245153584
C#C[C@@H](CC)Oc1ccc(F)nc1    ZINC001226694225
Fc1cccc(OC2CC=CC2)n1    ZINC001226189256
Cc1cc(F)ncc1C1=CCOC1    ZINC001239482149
CN(CC#N)Cc1ccc(F)nc1    ZINC000306641458
N#CCCNCc1ccc(F)nc1    ZINC000388275984
CC#CCN(C)c1cc(F)ncn1    ZINC000853648902
C[C@H](C#N)N(C)c1cc(F)ccn1    ZINC001157483997
Fc1ccc(C=NNC2CC2)cn1    ZINC000379358170
CN(CC#N)Cc1ccnc(F)c1    ZINC000859117901
C#C[C@H](CC)Nc1cc(F)ncn1    ZINC000230020439
Fc1nccc(C2=CCCNC2)n1    ZINC001240652641
Fc1nccc(C2=CNCCC2)n1    ZINC001243948597
Fc1ncc(C2=CCNCC2)cn1    ZINC001240468446
Fc1cc(N2C[C@@H]3C[C@H]3C2)ncn1    ZINC000307039079
CCCNc1cnc(F)c(C#N)c1    ZINC001168132218
Fc1ccc(C=NN2CCC2)cn1    ZINC000872397615
CCN(C)c1nccc(F)c1C#N    ZINC001163585091
N#CCCNCc1cccc(F)n1    ZINC000819184587
N#CCCCNc1cccc(F)n1    ZINC000307666623
C[C@@H](C#N)N(C)c1cc(F)ccn1    ZINC001157483998
C#C[C@@H](C)N(C)c1cc(F)ncn1    ZINC000853542215
NCCc1c[nH]c2nc(F)ccc12    ZINC000238568035
C#C[C@H](C)N(C)c1cc(F)ncn1    ZINC000853542216
Cc1c(F)ccnc1N(C)CC#N    ZINC001166799699
C[C@H](C#N)CNc1cccc(F)n1    ZINC000306514416
Nc1nccc(F)c1C1=CCNC1    ZINC001243108068
Fc1cc(NN=CC2CC2)ccn1    ZINC000308409145
CN(CC#N)Cc1cc(F)ccn1    ZINC001232497032
CN(CC#N)Cc1cccc(F)n1    ZINC000851748095
Fc1cc(N2CC=CCC2)ncn1    ZINC000575469760
Fc1cc(N2C[C@@H]3C[C@@H]3C2)ncn1    ZINC000307039080
CNc1ccc(CCC#N)c(F)n1    ZINC001250056400
Fc1cc(N[C@H]2C=CCC2)ncn1    ZINC000575462188
N#CCCCc1ccc(N)nc1F    ZINC001250059685
CCCNc1nccc(F)c1C#N    ZINC001157361524
C[C@@H](C#N)CNc1cccc(F)n1    ZINC000306514417
Fc1ncc(C2=CNCCC2)cn1    ZINC001243949529
Fc1cc(NC2CC=CC2)ncn1    ZINC000229328569
Fc1ncc(C2=CCCNC2)cn1    ZINC001240659150
CN(CCC#N)c1cccc(F)n1    ZINC000040711579
CC#CCCNc1cc(F)ncn1    ZINC000229330985
C=CCNN=Cc1ccc(F)nc1    ZINC000308173657
Fc1cc(N[C@@H]2C=CCC2)ncn1    ZINC000575462187
Fc1cc(N2CC3(CC3)C2)ncn1    ZINC000853651716
Fc1cccc(NN=CC2CC2)n1    ZINC000308243272
C#C[C@@H](CC)Nc1cc(F)ncn1    ZINC000230020435
CN(CC#N)Cc1cccnc1F    ZINC001138786994
Fc1nccc(C2=CCNCC2)n1    ZINC001240465624
C#CCCCNc1cc(F)ncn1    ZINC000229855999
Fc1cc(N2C[C@H]3C[C@@H]3C2)ncn1    ZINC000307039081
CCC/C=C/c1ccc(C)c(F)n1    ZINC001242249890
CC(C)=CCc1cnc(F)c(C)c1    ZINC001249952936
CCC/C=C/c1c(C)ccnc1F    ZINC001242253896
CC(C)(C)/C=C/c1cccnc1F    ZINC001250484618
Cc1c(CC2CCC2)ccnc1F    ZINC001250143909
CC(C)(C)/C=C/c1cc(F)ccn1    ZINC001241561137
Cc1cc(C2CCCC2)cnc1F    ZINC001250042581
CCC/C=C/c1nccc(F)c1C    ZINC001242252377
CC(C)(C)/C=C/c1ccnc(F)c1    ZINC001241564129
CC(C)c1cc(C2CC2)cnc1F    ZINC001249860513
CCC/C=C/c1ccc(C)nc1F    ZINC001242254366
Cc1cnc(F)c(C2CCCC2)c1    ZINC001250041585
Cc1cnc(F)c(CC2CCC2)c1    ZINC001250142537
Cc1cnc(F)cc1CC1CCC1    ZINC001250143912
Cc1cc(F)ncc1C1CCCC1    ZINC001250042919
CC(C)=CCc1cc(C)cnc1F    ZINC001249951086
Cc1cc(CC2CCC2)cnc1F    ZINC001250142213
Cc1ccnc(F)c1C1CCCC1    ZINC001250042606
Cc1cc(F)ncc1CC1CCC1    ZINC001250142997
CC(C)(C)/C=C/c1ccc(F)nc1    ZINC001241564266
CC(C)=CCc1ccnc(F)c1C    ZINC001249952939
Cc1c(F)nccc1C1CCCC1    ZINC001250042635
CCCc1cc(C2CC2)cnc1F    ZINC001249968846
CC(C)(C)/C=C/c1cnccc1F    ZINC001241562973
CCC/C=C/c1cc(C)cnc1F    ZINC001242255005
CCC/C=C/c1ccnc(F)c1C    ZINC001242253853
CC(C)=CCc1c(C)ccnc1F    ZINC001249954623
Cc1ccnc(F)c1CC1CCC1    ZINC001250142112
Cc1cnc(F)cc1C1CCCC1    ZINC001250042386
CCC/C=C/c1cc(C)nc(F)c1    ZINC001242255306
CCC/C=C/c1cnc(F)c(C)c1    ZINC001242255270
CC(C)=CCc1cc(F)ncc1C    ZINC001249953614
CCC/C=C/c1ccc(F)nc1C    ZINC001242255117
CCC/C=C/c1cnc(F)cc1C    ZINC001242255406
CC(C)(C)/C=C/c1cccc(F)n1    ZINC001241561219
CC(C)=CCc1cnc(F)cc1C    ZINC001249954141
CCC/C=C/c1cc(F)ncc1C    ZINC001242254929
CCC/C=C/c1cc(C)cc(F)n1    ZINC001242253911
O=c1[nH]c(O)nc(Cl)c1Cl    ZINC000000984388
Nc1nc(F)c(Cl)cc1Cl    ZINC000071256952
Nc1c(Cl)cnc(F)c1Cl    ZINC000060032754
Cc1nc(Cl)nc(Cl)c1F    ZINC000039957224
Nc1cc(F)c(Cl)nc1Cl    ZINC000071254862
Cc1nc(Cl)c(F)c(Cl)n1    ZINC000034136013
FC(F)Oc1cnc(Cl)nc1    ZINC000096395120
COc1nc(F)nc(F)c1Cl    ZINC000034110475
F[B-](F)(F)c1ccc(Cl)nc1    ZINC000169748081
Nc1nc(Cl)nc(C(F)F)n1    ZINC000116324294
F[B-](F)(F)c1cnccc1Cl    ZINC000169936919
F[B-](F)(F)c1ccnc(Cl)c1    ZINC000169748349
F[B-](F)(F)c1cccnc1Cl    ZINC000170163599
N#CCC(=O)c1cccc(Cl)n1    ZINC000118195482
O=Cc1cc2ccnc(Cl)c2[nH]1    ZINC000082396244
Oc1ccnc2nc(Cl)ccc12    ZINC000071256914
Oc1nc(Cl)cc2ncccc12    ZINC000095931424
O=Cc1cc2c(ccnc2Cl)[nH]1    ZINC000096306852
O=c1cc[nH]c2cc(Cl)ncc12    ZINC000044137969
O=c1nc(Cl)c2ccccc2[nH]1    ZINC000043198557
Clc1nccc(-c2ccco2)n1    ZINC000012370895
O=Cc1cn2c(cccc2Cl)n1    ZINC000074375045
O=Cc1cc2nc(Cl)ccc2[nH]1    ZINC000669370460
O=c1cc(Cl)c2ncccc2[nH]1    ZINC000032221523
O=Cc1cc2cc(Cl)ncc2[nH]1    ZINC000082396243
O=Cc1c[nH]c2cnc(Cl)cc12    ZINC000044185461
O=Cc1cc2cnc(Cl)cc2[nH]1    ZINC000095704967
C#CC(=O)Nc1cc(Cl)ccn1    ZINC000133661371
N#CCC(=O)c1ccc(Cl)nc1    ZINC000044563830
Oc1cccc2cnc(Cl)nc12    ZINC000116727868
O=Cc1c[nH]c2nccc(Cl)c12    ZINC000019046152
O=Cc1cnc2cccc(Cl)n12    ZINC000034622147
Clc1ccc(-c2cnco2)cn1    ZINC000004038228
O=Cc1c[nH]c2ccc(Cl)nc12    ZINC000044712848
Oc1ccc2c(Cl)ncnc2c1    ZINC000104396583
O=c1cc(Cl)c2cccnc2[nH]1    ZINC000098179078
N#CCC(=O)c1cccnc1Cl    ZINC000044563828
N#CCC(=O)c1cc(Cl)ccn1    ZINC000095348248
Oc1ccc2ncnc(Cl)c2c1    ZINC000035569977
O=c1ccc2nc(Cl)ccc2[nH]1    ZINC000238533519
O=Cc1c[nH]c2ccnc(Cl)c12    ZINC000044713146
O=Cc1cn2ccc(Cl)cc2n1    ZINC000074376447
O=Cc1cnc2[nH]ccc2c1Cl    ZINC000014401143
O=c1cc[nH]c2ccc(Cl)nc12    ZINC000071788762
Oc1cnc2c(Cl)ccnc2c1    ZINC000118297168
O=Cc1c[nH]c2cc(Cl)ncc12    ZINC000014986198
O=c1ccc2ccc(Cl)nc2[nH]1    ZINC000039590656
Oc1ccnc2cnc(Cl)cc12    ZINC000118249254
O=c1[nH]ccc2cc(Cl)ncc21    ZINC000095635296
O=Cc1c[nH]c2nc(Cl)ccc12    ZINC000044712803
O=Cc1cc2nccc(Cl)c2[nH]1    ZINC000096306882
C#CC(=O)Nc1ccc(Cl)nc1    ZINC000229317381
O=c1ccc2c(Cl)ccnc2[nH]1    ZINC000039074690
O=c1ccc2cc(Cl)ncc2[nH]1    ZINC000034595769
O=Cc1cc(Cl)cc2cncn21    ZINC000606302332
O=c1cc[nH]c2c(Cl)nccc12    ZINC000044137967
O=c1cc(Cl)c2ccncc2[nH]1    ZINC000204506138
Clc1cc(-c2ccco2)ncn1    ZINC000026420738
O=c1nc(Cl)[nH]c2ccccc12    ZINC000006448940
O=c1cc(Cl)nc2ccccn12    ZINC000003958457
N#CCC(=O)c1cnccc1Cl    ZINC000228942111
N#Cc1cc(Cl)nc(NC=N)c1    ZINC001157073265
Fc1cc(-c2nccs2)ccn1    ZINC000145184608
Fc1cccc(-c2cncs2)n1    ZINC000238542356
Nc1ncnc2cc(Cl)ncc12    ZINC000953057866
Fc1ccc(-c2cncs2)cn1    ZINC001241497653
Nc1ncnc2ccc(Cl)nc12    ZINC000148863234
N#Cc1cnc(Cl)cc1NC=N    ZINC001157073426
Nc1ccc2c(Cl)ncnc2n1    ZINC000082164158
Fc1ncccc1-c1cncs1    ZINC001250482728
Fc1ccc(-c2cscn2)cn1    ZINC000148080495
N#Cc1ccc(Cl)nc1NC=N    ZINC001167865076
Nc1nc(Cl)cc2nccnc12    ZINC000218551410
Fc1nccc(-c2ccsc2)n1    ZINC001239509834
Clc1ncc(-n2cccn2)cn1    ZINC000066347531
Clc1nccc(-n2ccnc2)n1    ZINC000019926738
Clc1nccc(-n2cccn2)n1    ZINC000051850436
Fc1ccncc1-c1cncs1    ZINC001241498858
Fc1ncccc1-c1cscn1    ZINC000144559421
Fc1cc(-c2cscn2)ccn1    ZINC000167453635
Clc1ccnc(-n2ccnc2)n1    ZINC000019926756
Fc1cccc(-c2nccs2)n1    ZINC000238543068
N#Cc1c(Cl)ccnc1NC=N    ZINC001157073683
Fc1ccnc(-c2cncs2)c1    ZINC000238547140
Fc1ccnc(-c2nccs2)c1    ZINC000145212030
Clc1ccnc(-c2cn[nH]c2)n1    ZINC000072226232
Clc1nccc(-c2cn[nH]c2)n1    ZINC000036377915
Nc1ncnc2cnc(Cl)cc12    ZINC000116591292
Fc1ccc(-c2nccs2)cn1    ZINC000219671887
Fc1ccncc1-c1nccs1    ZINC001242897392
Fc1ccnc(-c2cscn2)c1    ZINC000238547159
Nc1ncnc2c(Cl)nccc12    ZINC001161694272
N#Cc1cc(Cl)cc(NC=N)n1    ZINC001157079326
Fc1cc(-c2cncs2)ccn1    ZINC001241497181
Fc1ccncc1-c1cscn1    ZINC001241890682
Fc1ncccc1-c1nccs1    ZINC001250484006
Clc1cc(-n2ccnc2)ncn1    ZINC000002381628
Fc1ncc(-c2ccsc2)cn1    ZINC000140526080
Fc1cccc(-c2cscn2)n1    ZINC000238542531
Clc1cc(-n2cccn2)ncn1    ZINC000015021119
O=C(O)c1cc2ccnc(F)c2[nH]1    ZINC000953109752
O=C(O)c1c[nH]c2nc(F)ccc12    ZINC000044700040
O=C(O)c1cc2cc(F)ncc2[nH]1    ZINC000147468868
O=C(O)c1c[nH]c2cc(F)ncc12    ZINC000044700109
O=C(O)c1cc2cc[nH]c2nc1F    ZINC000095919793
N#CCOC(=O)c1cccc(F)n1    ZINC000306553555
O=C(O)c1cc2c(nccc2F)[nH]1    ZINC000095937154
N#CCOC(=O)c1ccc(F)nc1    ZINC000306342972
CNc1c(F)c(F)nc(F)c1F    ZINC000083823417
O=C(O)c1c[nH]c2cnc(F)cc12    ZINC000141891700
O=C(O)c1c[nH]c2c1ccnc2F    ZINC000044700153
Nc1ccc(C(F)(F)F)c(F)n1    ZINC000146550275
O=C(O)c1cn2ccc(F)cc2n1    ZINC000091301565
Nc1c(F)ccnc1C(F)(F)F    ZINC000238570321
Nc1cc(C(F)(F)F)cnc1F    ZINC000039340771
O=C(O)c1c[nH]c2nccc(F)c12    ZINC000044700048
Nc1nccc(F)c1C(F)(F)F    ZINC000238699161
O=C(O)c1c[nH]c2ccc(F)nc12    ZINC000044700032
Nc1cc(F)c(C(F)(F)F)cn1    ZINC000238679694
N#CCOC(=O)c1cccnc1F    ZINC000307048148
O=C(O)c1cnc2[nH]ccc2c1F    ZINC000095920069
Nc1cc(C(F)(F)F)cc(F)n1    ZINC000306777534
Nc1ccc(C(F)(F)F)nc1F    ZINC000196314915
O=C(O)c1cc(F)c2cc[nH]c2n1    ZINC000044700202
O=C(O)c1cc2c(ccnc2F)[nH]1    ZINC000953109716
Nc1cc(F)cc(C(F)(F)F)n1    ZINC000238683768
N#CCOC(=O)c1ccnc(F)c1    ZINC000306206457
COC(=O)c1cc(C#N)cnc1F    ZINC000238342429
O=C(O)c1cnc2cc(F)ccn12    ZINC000089202097
O=c1ncn(-c2cccc(F)n2)[nH]1    ZINC000005763728
CC(C)c1nc(Cl)ccc1C#N    ZINC000096515768
C#CCNc1cc(Cl)ncc1C    ZINC001163367397
CC(C)c1ccc(C#N)c(Cl)n1    ZINC000040564746
Cc1[nH]c2ccnc(Cl)c2c1C    ZINC000090373631
C#CCNc1cc(Cl)cc(C)n1    ZINC001155647720
Clc1ccnc(N2CC=CC2)c1    ZINC001163915462
Clc1nccc(C23CC(C2)C3)n1    ZINC000575624073
Cc1nc(Cl)ccc1CCC#N    ZINC001250057990
CCc1c[nH]c2ccc(Cl)nc12    ZINC000307007471
CC(C)c1ccnc(Cl)c1C#N    ZINC000218977567
CCc1nc(Cl)c(C#N)cc1C    ZINC000036631428
Cc1cc(Cl)ncc1CCC#N    ZINC001250058109
C#CCNc1cc(C)cc(Cl)n1    ZINC001163357459
OB(O)c1cnc2[nH]ccc2c1F    ZINC000224725291
Cc1cn(C)c2ccc(Cl)nc12    ZINC000953057013
C#C[C@H](C)Nc1cccc(Cl)n1    ZINC000229335770
CCc1c[nH]c2nccc(Cl)c12    ZINC000203697962
Clc1ncccc1C1=NCCC1    ZINC000072211484
N#CCCCc1cnccc1Cl    ZINC001250059257
C#CCNc1nc(Cl)ccc1C    ZINC001155647694
Cc1nc(Cl)c(C#N)c(C)c1C    ZINC000034168145
Clc1cccc(N2CC=CC2)n1    ZINC001163915704
Clc1ccc(C2=NCCC2)cn1    ZINC000072211436
C#C[C@H](C)Nc1cc(Cl)ccn1    ZINC000952993890
N=CNc1nc(F)[nH]c2ncnc1-2    ZINC001167864410
Cc1nnnn1-c1cc(F)ncn1    ZINC001650950661
Fc1ccncc1NC1=CCOC1    ZINC001203387489
O=C(Nc1cc(F)ccn1)C1CC1    ZINC000622155603
O=C(NC1CC1)c1cccnc1F    ZINC000075908075
O=C(c1cccc(F)n1)N1CCC1    ZINC000306171898
Fc1ncccc1NC1=CCOC1    ZINC001203380678
N#CCCCOc1ccc(F)nc1    ZINC000169212639
O=C(c1ccc(F)nc1)N1CCC1    ZINC000306763665
Nc1nccc(F)c1C1=CCOC1    ZINC001239481402
COc1cc(CCC#N)cnc1F    ZINC001250058573
C=Cc1cnc(F)c(C(=O)NC)c1    ZINC001240833777
Fc1nccc(C2=CCCOC2)n1    ZINC001245154525
COc1cnc(F)c(CCC#N)c1    ZINC001250058470
C=CCNC(=O)c1ccc(F)nc1    ZINC000069632254
O=C(c1cccnc1F)N1CCC1    ZINC000306404560
C=C(C)C(=O)Nc1cccnc1F    ZINC001142508385
Fc1cccc(NC2=CCOC2)n1    ZINC001203378905
O=C1CN(Cc2cccnc2F)C1    ZINC001138787279
O=C1CC(Nc2cccc(F)n2)C1    ZINC001167341300
O=C(c1ccnc(F)c1)N1CCC1    ZINC000306192085
OCCc1cn2ccc(F)cc2n1    ZINC000219834849
Cc1c(F)ccnc1N1CC(=O)C1    ZINC001166733229
Fc1ccc(NC2=CCOC2)cn1    ZINC001203381156
C=CCNC(=O)c1ccnc(F)c1    ZINC000041038874
O=C1CN(Cc2cccc(F)n2)C1    ZINC001140133708
O=C1CN(Cc2cc(F)ccn2)C1    ZINC001232495663
C[C@@H](OCC#N)c1cccnc1F    ZINC001224383639
O=C1CC(Nc2cc(F)ccn2)C1    ZINC001156611040
Fc1ncc(C2=CCCOC2)cn1    ZINC001245157285
Fc1cc(NC2=CCOC2)ccn1    ZINC001203382824
C/C=C\C(=O)Nc1ccc(F)nc1    ZINC000308108911
C/C=C/C(=O)Nc1ccc(F)nc1    ZINC000224613020
C#CCNc1ccnc(F)c1OC    ZINC001163362056
C=CCNC(=O)c1cccc(F)n1    ZINC000122947925
O=C(Nc1cccc(F)n1)C1CC1    ZINC000165158501
C=CC(=O)NCc1cccc(F)n1    ZINC001262556364
C[C@H](OCC#N)c1cccnc1F    ZINC001224383641
Fc1nccc(C2=CCOCC2)n1    ZINC001242074320
CCCOc1ccc(F)nc1C#N    ZINC000306423981
Fc1ccnc(NC2=CCOC2)c1    ZINC001203381282
O=C1CN(Cc2ccc(F)nc2)C1    ZINC001137741379
Fc1ncc(C2=CCOCC2)cn1    ZINC001242075470
O=C(NC1CC1)c1ccc(F)nc1    ZINC000069632031
O=C(Nc1ccc(F)nc1)C1CC1    ZINC000034267178
C=CCNC(=O)c1cccnc1F    ZINC000229916457
O=C1CN(Cc2ccnc(F)c2)C1    ZINC001139833496
O=C(Nc1cccnc1F)C1CC1    ZINC000401452458
O=C(NC1CC1)c1ccnc(F)c1    ZINC000041038651
COc1cnc(F)cc1CCC#N    ZINC001250057308
O=C(NC1CC1)c1cccc(F)n1    ZINC000122937999
N#CCCCNc1cc(F)ncn1    ZINC000853475865
Cc1cc(NCCC#N)nc(F)n1    ZINC000884488771
C[C@@H](C#N)CNc1cc(F)ncn1    ZINC000853393275
C[C@H](CC#N)Nc1cc(F)ncn1    ZINC000853250941
C[C@@H](CC#N)Nc1cc(F)ncn1    ZINC000853250940
CN(CCC#N)c1cc(F)ncn1    ZINC000149925994
C[C@H](C#N)CNc1cc(F)ncn1    ZINC000853393276
C[C@H]1CCN1Cc1ccc(F)nc1    ZINC001137735214
C/C=C(\C)Nc1c(C)ccnc1F    ZINC001210791811
CC1CN(Cc2cccnc2F)C1    ZINC001138782588
C=CCN(C)Cc1ccnc(F)c1    ZINC000859261509
Fc1cccc(NCCC2CC2)n1    ZINC000083911997
C=CCN(C)Cc1cc(F)ccn1    ZINC001232496856
CN(Cc1ccnc(F)c1)C1CC1    ZINC000859077235
Cc1cc(CN2CCC2)cnc1F    ZINC001231923352
CC1(Nc2cc(F)ccn2)CCC1    ZINC001156068018
C=C(CC)CNc1cccc(F)n1    ZINC000306159557
CN(CC1CC1)c1cccc(F)n1    ZINC000040712272
C=CCCNCc1ccc(F)nc1    ZINC000850354495
C[C@@H](Nc1ccc(F)nc1)C1CC1    ZINC000235247926
CC1CN(Cc2ccnc(F)c2)C1    ZINC000862351354
CC1(C)CN(c2cc(F)ccn2)C1    ZINC001163723882
Fc1ccc(C2CCNCC2)cn1    ZINC000038539352
C=CCN(C)Cc1cccnc1F    ZINC001138787581
Cc1cnc(F)c(CN2CCC2)c1    ZINC001235332068
CC/C=C/Nc1cnc(F)cc1C    ZINC001170768217
Fc1cccc(CNCC2CC2)n1    ZINC000379352497
CNc1ccc(CC2CC2)c(F)n1    ZINC001250037166
CC1(C)C[C@@H]1Nc1cccc(F)n1    ZINC000044381839
CN(Cc1cccnc1F)C1CC1    ZINC001138783776
C[C@@H]1CC[C@@H]1Nc1ccc(F)nc1    ZINC000307467759
C[C@H]1C[C@@H]1CNc1ccc(F)nc1    ZINC000307306407
Fc1cccc(NCC2CCC2)n1    ZINC000040712041
C[C@@H]1C[C@H]1CNc1ccc(F)nc1    ZINC000307306408
Cc1cc(CNC2CC2)cnc1F    ZINC000892482421
CC/C=C/CNc1cccc(F)n1    ZINC000307592896
C[C@@H]1C[C@@H]1CNc1ccc(F)nc1    ZINC000307306406
Fc1ncccc1CN1CCCC1    ZINC000725377839
Fc1cccc(NC2CCCC2)n1    ZINC000040711866
C=C(C)CNc1nccc(F)c1C    ZINC001155660731
C=CCN(C)Cc1ccc(F)nc1    ZINC000379404430
C/C=C(\C)Nc1cnc(F)cc1C    ZINC001210791714
CC(C)=CNc1cc(C)cc(F)n1    ZINC001174557836
CCC/C=C/c1c(N)nccc1F    ZINC001242254754
CC1(CNc2ccc(F)nc2)CC1    ZINC000307536759
C[C@H]1CCN1Cc1cc(F)ccn1    ZINC001232490628
C=C(C)CNc1cc(C)nc(F)c1    ZINC001163376134
CCC/C=C/Nc1cnccc1F    ZINC001210059383
CC1(CNc2cc(F)ccn2)CC1    ZINC000905419843
C=CCCN(C)c1cccc(F)n1    ZINC000388740620
C[C@@H]1CCN1Cc1cccnc1F    ZINC001138783415
C[C@@H]1CCN(c2cccc(F)n2)C1    ZINC000040726221
C[C@H]1CC[C@@H]1Nc1ccc(F)nc1    ZINC000307467760
C[C@@H]1CCN1Cc1cccc(F)n1    ZINC001140131838
CCC/C=C/Nc1cccnc1F    ZINC001210058566
C[C@@H]1CCN1Cc1cc(F)ccn1    ZINC001232490624
CCC/C=C/Nc1ccc(F)nc1    ZINC001210058439
CC1(CNc2cccc(F)n2)CC1    ZINC000224433801
Fc1cccc(CN2CCCC2)n1    ZINC000114883882
CC1CN(Cc2cc(F)ccn2)C1    ZINC001232491032
C[C@H](Nc1cccc(F)n1)C1CC1    ZINC000040712107
CC(C)=CNc1c(C)ccnc1F    ZINC001174554530
C=C(C)CNc1cnc(F)cc1C    ZINC001163375515
CC(C)=CNc1ccc(C)nc1F    ZINC001174557595
CN(c1cccc(F)n1)C1CCC1    ZINC000129639685
CC1(NCc2ccc(F)nc2)CC1    ZINC000307483524
C=CCNCc1cnc(F)cc1C    ZINC000893896957
Fc1ccc(NC2CCCC2)cn1    ZINC000134537241
CC1(Nc2cccc(F)n2)CCC1    ZINC000228911062
C[C@H]1CCN(c2cccc(F)n2)C1    ZINC000040726223
C[C@@H]1CCN1Cc1ccnc(F)c1    ZINC001139830999
CC1CN(Cc2cccc(F)n2)C1    ZINC001140130490
CC1CC(Nc2ccc(F)nc2)C1    ZINC000231900814
CC(C)(C)/C=C/c1ccnc(F)n1    ZINC001241563423
C/C=C(\C)Nc1cc(C)cc(F)n1    ZINC001210794192
CC(C)=CCc1ccc(N)nc1F    ZINC001249952465
Cc1cc(F)ncc1CN1CCC1    ZINC001231980999
CC1CN(Cc2ccc(F)nc2)C1    ZINC000307757067
C[C@H]1CCN1Cc1cccnc1F    ZINC001138783416
CC(C)=CNc1cnc(F)cc1C    ZINC001174558612
Fc1ccnc(CN2CCCC2)c1    ZINC001232491598
C[C@H]1CCN1Cc1ccnc(F)c1    ZINC001139831001
C[C@H]1CCCN1c1cccc(F)n1    ZINC000040712264
CC/C=C\CNc1cccc(F)n1    ZINC000384880947
C/C=C(\C)Nc1cnc(F)c(C)c1    ZINC001210792789
C[C@H](Nc1ccc(F)nc1)C1CC1    ZINC000235535160
C=C[C@@H](C)NCc1ccc(F)nc1    ZINC000393721870
Nc1ccc(C2CCCC2)c(F)n1    ZINC001250040960
C=CCCCNc1cc(F)ccn1    ZINC001159257751
C=C(C)CCNc1cccc(F)n1    ZINC000306754811
CCC/C=C/Nc1cccc(F)n1    ZINC001210056979
C=CCNCc1cnc(F)c(C)c1    ZINC000893898989
C=C(C)CN(C)c1cccc(F)n1    ZINC000306188914
CC/C=C/Nc1ccc(C)nc1F    ZINC001170768451
C/C=C(\C)Nc1ccc(C)nc1F    ZINC001210791673
CC(C)=CNc1cnc(F)c(C)c1    ZINC001174554160
C=C(C)CNCc1ccc(F)nc1    ZINC000381872392
Fc1cc(CN2CCCC2)ccn1    ZINC000114883379
CC/C=C/Nc1cc(C)nc(F)c1    ZINC001170766902
CC/C=C/Nc1nccc(F)c1C    ZINC001159667489
Fc1cc(C2CCNCC2)ccn1    ZINC000202114229
C=C(C)CNc1ccc(C)nc1F    ZINC001163378538
C[C@@H]1CCCN1c1cccc(F)n1    ZINC000040712261
Cc1nc(F)ccc1CN1CCC1    ZINC000307199722
CN(Cc1cccc(F)n1)C1CC1    ZINC000851727204
C[C@@H](Nc1cccc(F)n1)C1CC1    ZINC000040712109
C[C@@H]1CC[C@H]1Nc1ccc(F)nc1    ZINC000307467762
Fc1ccc(CN2CCCC2)cn1    ZINC000307051479
C=C(C)Cc1ccc(NC)nc1F    ZINC001250244372
C[C@H]1C[C@H]1CNc1ccc(F)nc1    ZINC000307306409
Fc1cccc(N2CCCCC2)n1    ZINC000040711825
CN(Cc1cc(F)ccn1)C1CC1    ZINC001232491283
C[C@H]1CCN1Cc1cccc(F)n1    ZINC001140131839
CN(Cc1ccc(F)nc1)C1CC1    ZINC000307258640
C[C@@H]1CCN1Cc1ccc(F)nc1    ZINC001137735213
Nc1ccc(CC2CCC2)c(F)n1    ZINC001250140715
CC(C)=CCNc1cccc(F)n1    ZINC000232643327
Cc1cc(F)ncc1CNC1CC1    ZINC000892481016
CC(C)(C)/C=C/c1cnc(F)nc1    ZINC001241563153
Fc1ccc([C@H]2CCCNC2)cn1    ZINC000038539356
CCC/C=C/Nc1ccnc(F)c1    ZINC001210058322
Fc1ccc([C@@H]2CCCNC2)cn1    ZINC000038539354
C=CCN(C)Cc1cccc(F)n1    ZINC000851954169
C=C[C@H](C)NCc1ccc(F)nc1    ZINC000393721871
CCC/C=C/Nc1cc(F)ccn1    ZINC001210056872
C[C@H]1CC[C@H]1Nc1ccc(F)nc1    ZINC000307467761
Clc1cncc(Cl)c1Cl    ZINC000000403158
Clc1cc(Cl)c(Cl)cn1    ZINC000021986485
Clc1ccnc(Cl)c1Cl    ZINC000091301721
Clc1cnc(Cl)c(Cl)c1    ZINC000000084933
Clc1ccc(Cl)c(Cl)n1    ZINC000002033905
Clc1cc(Cl)nc(Cl)c1    ZINC000000158339
Nc1nc(Cl)c(F)c(Cl)n1    ZINC000034498516
Nc1nc(Cl)nc(Cl)c1F    ZINC001776010773
FC(F)(F)c1ccnc(Cl)c1    ZINC000002584286
Fc1nc(Cl)ccc1C(F)F    ZINC000238699185
Fc1c(Cl)nccc1C(F)F    ZINC000066323299
FC(F)(F)c1cc(Cl)ccn1    ZINC000021985250
Fc1ncc(Cl)cc1C(F)F    ZINC000059496877
Fc1ncc(C(F)F)cc1Cl    ZINC000077012100
FC(F)(F)c1cnccc1Cl    ZINC000002578099
Fc1cnc(Cl)c(C(F)F)c1    ZINC000077012137
FC(F)(F)c1cccnc1Cl    ZINC000002584285
O=Cc1cc2c(ccnc2Cl)o1    ZINC000001591561
FC(F)(F)c1cccc(Cl)n1    ZINC000000153257
Fc1ccc(Cl)nc1C(F)F    ZINC000238593082
FC(F)(F)c1ccc(Cl)nc1    ZINC000002168608
O=c1nc(Cl)[nH]c2ncccc12    ZINC000040448324
Clc1cc(-c2ncon2)ccn1    ZINC000059270608
Oc1ncnc2ccc(Cl)nc12    ZINC000039147993
Clc1ncccc1-c1ncon1    ZINC000059270605
O=c1[nH]cnc2c(Cl)nccc12    ZINC000011919532
Oc1nc(Cl)nc2cnccc12    ZINC000095095848
Oc1nncc2nccc(Cl)c12    ZINC000095097997
O=Cc1cnn2ccc(Cl)nc12    ZINC000095093386
Oc1ccc2ncnc(Cl)c2n1    ZINC000116940502
Oc1ncnc2nc(Cl)ccc12    ZINC000095642503
N#Cc1ccc(C(N)=O)nc1Cl    ZINC000306404384
O=Cc1cc2cnc(Cl)nc2[nH]1    ZINC000238571992
Oc1ncnc2cc(Cl)ncc12    ZINC000575434064
Oc1ncnc2cnc(Cl)cc12    ZINC000071787948
O=Cc1c[nH]c2nc(Cl)ncc12    ZINC000082395564
O=Cc1c[nH]c2ncnc(Cl)c12    ZINC000071787936
F[B-](F)(F)c1cnc(Cl)nc1    ZINC000169936924
Oc1nncc2nc(Cl)ccc12    ZINC000095097994
Oc1cnc2nc(Cl)ccc2n1    ZINC000038540614
Clc1cc(-c2nnco2)ccn1    ZINC000032628382
O=Cc1c[nH]c2c1ncnc2Cl    ZINC000066323438
Fc1ccc2c(Cl)ccnc2c1    ZINC000032099452
Fc1cccc2ccc(Cl)nc12    ZINC000065337467
Fc1cccc2c(Cl)nccc12    ZINC000082766575
Fc1nc(Cl)cc2ccccc12    ZINC000307559541
Fc1ccc2nccc(Cl)c2c1    ZINC000002565170
Fc1ncc(-c2cscn2)cn1    ZINC000686199258
Fc1cccc2c(Cl)ccnc12    ZINC000002565171
Fc1ncc(-c2cncs2)cn1    ZINC000575597673
Fc1ccc2c(Cl)nccc2c1    ZINC000036258008
Fc1cccc2nccc(Cl)c12    ZINC000049582003
Fc1ccc2ccnc(Cl)c2c1    ZINC000082766574
Fc1ccc2ccc(Cl)nc2c1    ZINC000071373499
Fc1cnc(Cl)c2ccccc12    ZINC000095830405
Fc1ccc2cc(Cl)ncc2c1    ZINC000095935333
Fc1cccc2nc(Cl)ccc12    ZINC000083331502
Fc1nccc(-c2nccs2)n1    ZINC001242895307
Fc1nccc(-c2cncs2)n1    ZINC001241496181
Fc1cc(Cl)nc2ccccc12    ZINC000006665656
Fc1ccc2cnc(Cl)cc2c1    ZINC000166730461
Fc1ccc2nc(Cl)ccc2c1    ZINC000034450390
Fc1nccc(-c2cscn2)n1    ZINC001241887984
Fc1ncc(-c2nccs2)cn1    ZINC000721037346
Oc1cc(C(F)(F)F)cnc1F    ZINC000238660089
Oc1cc(F)c(C(F)(F)F)cn1    ZINC000238695168
COc1c(F)c(F)nc(F)c1F    ZINC000019093750
Oc1ccc(C(F)(F)F)nc1F    ZINC000238713467
N#Cc1c(Cl)ncnc1NC=N    ZINC001157073523
Oc1cc(F)cc(C(F)(F)F)n1    ZINC000238697928
Nc1nc(Cl)nc2nccnc12    ZINC000039311503
N#Cc1cc(Cl)nc(NC=N)n1    ZINC001167863538
Oc1cc(F)ncc1C(F)(F)F    ZINC000238700423
Oc1ccc(C(F)(F)F)c(F)n1    ZINC000306788717
N#Cc1c[nH]c(Cl)nc1=NC=N    ZINC001157073532
