# Supplementary material for: Implementing a Scoring Function Based on Interaction Fingerprint for Autogrow4: Protein Kinase CK1δ as a Case Study
Source: Front Mol Biosci. 2022 Jul 7;9:909499. doi: 10.3389/fmolb.2022.909499 (PMC9301033; doi:10.3389/fmolb.2022.909499)
Supplement: Supplementary file 1 [file DataSheet1.ZIP › autogrow4-4.0.3/autogrow/operators/mutation/smiles_click_chem/reaction_libraries/robust_rxns/complementary_mol_dir/ketone_robust.smi]

O=C1CCC1    ZINC000001562200
CCC(C)=O    ZINC000000901514
C#CC(=O)CC    ZINC000005768026
O=C1CC=CC1    ZINC000002569653
O=C1C=CCC1    ZINC000095918567
CC(=O)CC#N    ZINC000001301241
CCC(=O)C#N    ZINC000059615867
O=C1CCC1=O    ZINC000003074776
C[C@@H]1CCC1=O    ZINC000002039489
CC1CC(=O)C1    ZINC000039251907
O=C1CCCC1    ZINC000000895304
C[C@H]1CCC1=O    ZINC000002039488
C=CC(=O)CC    ZINC000001574309
N[C@@H]1CCC1=O    ZINC000066309088
N[C@H]1CCC1=O    ZINC000066309090
O=C1CCNC1    ZINC000001663841
NC1CC(=O)C1    ZINC000066347982
O=C1CCOC1    ZINC000012495988
O=C1CC[C@@H]1O    ZINC000039253583
CCC(=O)C=O    ZINC000018118065
O=C1CC(O)C1    ZINC000091301511
CCC(=O)CC    ZINC000001648158
CCCC(C)=O    ZINC000000901192
CCC(=O)CN    ZINC000013507202
CC(=O)CCN    ZINC000034588434
O=C1CC[C@@H]1F    ZINC000215774549
O=C1CC[C@H]1F    ZINC000215774505
O=C1CC(F)C1    ZINC000095743174
CCC(=O)CO    ZINC000002005854
CC(=O)CCO    ZINC000001672523
CCC(=O)CF    ZINC000039245019
N#CC1CC(=O)C1    ZINC000039390975
O=C1C[C@H]2C[C@@H]2C1    ZINC000106561858
C#CCCC(C)=O    ZINC000005159511
O=C1CC[C@H]2C[C@H]12    ZINC000106841869
O=C1C[C@@H]2C[C@H]2C1    ZINC000106561856
CC1=CCCC1=O    ZINC000096300864
O=C1CC[C@@H]2C[C@H]12    ZINC000032214675
CC1=CC(=O)CC1    ZINC000002035915
C#CC(=O)CCC    ZINC000001613266
O=C1C[C@H]2C[C@H]2C1    ZINC000032214758
O=C1C=CCCC1    ZINC000100004096
O=C1CC=CCC1    ZINC000005188148
O=C1CC[C@H]2C[C@@H]12    ZINC000032214677
O=C1CC[C@@H]2C[C@@H]12    ZINC000100489545
C=CC1CC(=O)C1    ZINC000117937237
O=C1CCC12CC2    ZINC000116168384
O=C1CC2CC1C2    ZINC000034582187
O=C1CC2(CC2)C1    ZINC000032182645
NC1=CC(=O)CC1    ZINC000031776016
CC(=O)CCC#N    ZINC000001653073
O=C1C=CNCC1    ZINC000031948884
CCC(=O)CC#N    ZINC000012359719
O=C1C=C[C@@H](O)C1    ZINC000001420777
O=C1C=COCC1    ZINC000039120734
O=C1CCCC1=O    ZINC000100626281
O=C1CC[C@H]2O[C@H]12    ZINC000100491121
O=C1CC[C@H]2O[C@@H]12    ZINC000001681823
O=C1C=C[C@H](O)C1    ZINC000004202495
O=C1CC=COC1    ZINC000049582039
O=C1C=C(O)CC1    ZINC000100094031
O=C1CC[C@@H]2O[C@H]12    ZINC000001681824
O=C1CCC=C1O    ZINC000005188135
O=C1CC[C@@H]2O[C@@H]12    ZINC000100491123
O=C1CCC(=O)C1    ZINC000003861294
C[C@@H]1CCCC1=O    ZINC000001686501
C[C@H]1CCC(=O)C1    ZINC000002039266
CC(=O)CC1CC1    ZINC000019088133
C/C=C\C(=O)CC    ZINC000100155092
CC1(C)CCC1=O    ZINC000032184023
CCC(=O)C1CC1    ZINC000032005319
C[C@H]1CCCC1=O    ZINC000002039888
C=CC(=O)CCC    ZINC000002039390
CC[C@@H]1CCC1=O    ZINC000008251245
C[C@@H]1CC(=O)[C@@H]1C    ZINC000088177398
C=CCC(=O)CC    ZINC000012359419
C/C=C/C(=O)CC    ZINC000100011250
C[C@@H]1CC(=O)[C@H]1C    ZINC000088177400
CC1(C)CC(=O)C1    ZINC000087222723
CCC1CC(=O)C1    ZINC000032183612
C[C@@H]1CCC(=O)C1    ZINC000001621822
C[C@H]1C(=O)C[C@@H]1C    ZINC000088177399
O=C1CCCCC1    ZINC000004528575
C=CCCC(C)=O    ZINC000001867148
C[C@H]1CC(=O)[C@H]1C    ZINC000088177401
CC[C@H]1CCC1=O    ZINC000002564191
CC(=N)CC(C)=O    ZINC000006159143
O=C1CCCNC1    ZINC000012955298
C[C@@H]1NCCC1=O    ZINC000082411886
N[C@H]1CCCC1=O    ZINC000004538568
O=C1CCNCC1    ZINC000001721205
N[C@@H]1CCCC1=O    ZINC000001634144
C=CCC(=O)CN    ZINC000149300659
CN1CCC(=O)C1    ZINC000005966305
CC1(N)CC(=O)C1    ZINC000259063970
NCC1CC(=O)C1    ZINC000082631278
C[C@H]1NCCC1=O    ZINC000104609009
O=C1CCCOC1    ZINC000004530125
O=C1CC[C@H](O)C1    ZINC000034478399
O=C1CC[C@H]1CO    ZINC000039250871
CCC(=O)C(C)=O    ZINC000001683666
O=C1CCOCC1    ZINC000006661370
O=C1CC[C@@H](O)C1    ZINC000032302942
O=C1CC(CO)C1    ZINC000038540886
CO[C@H]1CCC1=O    ZINC000039234848
O=C1CCC[C@@H]1O    ZINC000004995204
C[C@H]1OCCC1=O    ZINC000003880801
O=C1CC[C@@H]1CO    ZINC000039250872
COC1CC(=O)C1    ZINC000080720165
C[C@@H]1OCCC1=O    ZINC000003880802
O=C1CCC[C@H]1O    ZINC000001704116
CCCC(=O)CC    ZINC000002034635
CCC(=O)C(C)C    ZINC000002034716
CCCCC(C)=O    ZINC000002034597
CC(=O)CC(C)C    ZINC000001482107
N#CCC(=O)CF    ZINC000256055198
CC(=O)C[C@@H](C)N    ZINC000003013071
CCCC(=O)CN    ZINC000039245725
CNCCC(C)=O    ZINC000034493952
CC(=O)CCCN    ZINC000034101527
CC(=O)C[C@H](C)N    ZINC000003013070
CCC(=O)[C@@H](C)N    ZINC000013356386
CCC(=O)[C@H](C)N    ZINC000013356390
CCC(=O)CNC    ZINC000083961895
O=C1CCSC1    ZINC000004521395
CCC(=O)C(=O)O    ZINC000001532540
O=C1CC(CF)C1    ZINC000095617080
CCC(=O)COC    ZINC000014444678
CCCC(=O)CO    ZINC000032155151
CC(=O)CCCO    ZINC000001562396
COCCC(C)=O    ZINC000001571067
CC(=O)C[C@H](C)O    ZINC000002019381
CC(=O)C[C@@H](C)O    ZINC000001558560
NCCC(=O)CN    ZINC000001690288
NCC(=O)CCO    ZINC000071624739
O=C1CC[C@@H]1Cl    ZINC000039254792
O=C1CC[C@H]1Cl    ZINC000039254791
CC(=O)CCS    ZINC000005196560
CC(=O)CCCl    ZINC000001664673
CCC(=O)CCl    ZINC000001845968
O=C1CC(F)(F)C1    ZINC000044830683
C#CC1=CCCC1=O    ZINC000091251966
N#CCC(=O)CC#N    ZINC000149365797
CCC(=O)C(F)F    ZINC000098210596
O=C1C[C@@H]2CC=C[C@@H]12    ZINC000019230141
O=C1C[C@@H]2C=CC[C@@H]12    ZINC000005046473
O=C1C[C@H]2C=CC[C@H]12    ZINC000005046474
O=C1C[C@H]2CC=C[C@H]12    ZINC000019230142
O=C1C[C@@H]2CC=C[C@H]12    ZINC000100496040
O=C1C[C@H]2C=C[C@@H]2C1    ZINC000001570420
O=C1C[C@H]2C=C[C@H]1C2    ZINC000100148898
O=C1C[C@H]2C=C[C@H]2C1    ZINC000017120047
O=C1C[C@@H]2C=CC[C@H]12    ZINC000001669120
O=C1C[C@H]2C=CC[C@@H]12    ZINC000001669121
O=C1C[C@@H]2C=C[C@H]2C1    ZINC000001570417
O=C1C[C@H]2CC=C[C@@H]12    ZINC000019230143
N#C[C@H]1CCCC1=O    ZINC000002530741
N#C[C@@H]1CCCC1=O    ZINC000001728972
N#C[C@@H]1CCC(=O)C1    ZINC000083632157
N#CCC1CC(=O)C1    ZINC000409432930
C[C@]1(C#N)CCC1=O    ZINC000238453864
N#C[C@H]1CCC(=O)C1    ZINC000083632159
N#CCC(=O)C1CC1    ZINC000002599194
CC1(C#N)CC(=O)C1    ZINC000114744782
C[C@@H]1C=CC(=O)CC1    ZINC000114546368
C[C@H]1CC=CC(=O)C1    ZINC000105835955
C=C1CCC(=O)CC1    ZINC000032135239
O=C1CCC[C@@H]2C[C@H]12    ZINC000001722321
CC1=C(C)C(=O)CC1    ZINC000002039884
O=C1CC[C@H]2C[C@H]2C1    ZINC000039269704
CC1(C)C=CC(=O)C1    ZINC000002545326
O=C1C[C@@H]2CC[C@H]1C2    ZINC000001693942
O=C1CCC2CC1C2    ZINC000032213854
O=C1CC[C@H]1C1CC1    ZINC000095831332
O=C1CC[C@H]2C[C@@H]2C1    ZINC000106562024
CC1=CC(=O)C[C@@H]1C    ZINC000006037355
O=C1CC2(CCC2)C1    ZINC000082164148
O=C1CCC=CCC1    ZINC000032214807
C[C@@H]1CC=CC(=O)C1    ZINC000105835953
CC1=CC(=O)CCC1    ZINC000003860608
O=C1CCC12CCC2    ZINC000039326005
CC1=CC(=O)C[C@H]1C    ZINC000006030651
O=C1CCCC12CC2    ZINC000002022032
O=C1C[C@H]2CC[C@H]1C2    ZINC000100017563
CCC1=CCCC1=O    ZINC000004273483
O=C1C[C@@H]2CC[C@@H]1C2    ZINC000100017558
O=C1CC(C2CC2)C1    ZINC000166883669
O=C1C[C@H]2CC[C@@H]1C2    ZINC000001693941
O=C1CCC[C@H]2C[C@H]12    ZINC000001722319
C[C@H]1C=CC(=O)CC1    ZINC000114382417
CC1=CCC(=O)CC1    ZINC000005457402
O=C1CCC[C@@H]2C[C@@H]12    ZINC000001722320
O=C1C=CCCCC1    ZINC000004528558
O=C1CC[C@@H]2C[C@@H]2C1    ZINC000039269705
O=C1CC2CC(C2)C1    ZINC000039317094
O=C1CC[C@@H]2C[C@H]2C1    ZINC000106562026
CC1=CCCC(=O)C1    ZINC000100938762
O=C1CCC[C@H]2C[C@@H]12    ZINC000001722318
C=CC(=O)CC1CC1    ZINC000087580922
O=C1CC[C@@H]1C1CC1    ZINC000095831333
O=C1CC[C@@H]2CC[C@H]12    ZINC000071785431
C#CCCCC(C)=O    ZINC000045795841
CC1=CCCCC1=O    ZINC000005767016
O=C1C[C@H]2CN[C@H]1C2    ZINC000114566075
CC(C)C(=O)CC#N    ZINC000002548145
O=C1C[C@H]2C[C@@H]1CN2    ZINC000104694008
CC(C)CC(=O)C#N    ZINC000086051863
O=C1CC2(CNC2)C1    ZINC000095644161
CCCC(=O)CC#N    ZINC000019736841
CC(=O)C[C@H](C)C#N    ZINC000039067176
CC(=O)C[C@@H](C)C#N    ZINC000039067178
NC1=CC(=O)CCC1    ZINC000018200963
CCC(=O)[C@H](C)C#N    ZINC000036379437
CC(=O)CCCC#N    ZINC000002539383
CCC(=O)[C@@H](C)C#N    ZINC000036379436
O=C1C[C@H]2C[C@H]1CN2    ZINC000104694004
O=C1CC[C@H]2C[C@H]1O2    ZINC000101043181
O=C1CCC[C@H]2O[C@H]12    ZINC000001571651
O=C1C=C(O)CCC1    ZINC000003860300
COC1=CC(=O)CC1    ZINC000000395539
O=C1CCC[C@H]2O[C@@H]12    ZINC000001571652
O=C1CC[C@H]2C[C@@H]1O2    ZINC000045069867
O=C1C[C@H]2CC[C@H]1O2    ZINC000116885486
O=C1CCCC=C1O    ZINC000018056386
O=C1CCC/C1=C/O    ZINC000001235150
CO[C@H]1C=CC(=O)C1    ZINC000039119351
CCC(=O)/C=C/C=O    ZINC000014619641
CC1=C(O)CC(=O)C1    ZINC000104086375
O=C1CCC(=O)CC1    ZINC000003860985
O=C1C[C@@H]2CCO[C@H]12    ZINC000038265099
C[C@@H]1CCC(=O)C1=O    ZINC000001850928
O=C1CCC[C@@H]2O[C@H]12    ZINC000001571653
C[C@@]12CCC(=O)[C@@H]1O2    ZINC000001762798
O=C1CCC[C@@H]2O[C@@H]12    ZINC000001571654
O=C1CCCC(=O)C1    ZINC000100003028
CC1=C(O)CCC1=O    ZINC000100040574
O=C1C[C@H]2C[C@H]1CO2    ZINC000196670400
C[C@@]12CCC(=O)[C@H]1O2    ZINC000105334515
CC1=C(O)C(=O)CC1    ZINC000021300156
O=C1CC2(COC2)C1    ZINC000084325327
CC1C(=O)CCC1=O    ZINC000000331660
C[C@H]1CCC(=O)C1=O    ZINC000000394532
O=C1CC[C@@H]2C[C@H]1O2    ZINC000045069864
O=C1CC[C@@H]2C[C@@H]1O2    ZINC000101043180
CO[C@@H]1C=CC(=O)C1    ZINC000039119349
O=C1CCC=C1CO    ZINC000001568570
C[C@]12CCC(=O)[C@H]1O2    ZINC000001762796
O=C1CCCCC1=O    ZINC000100003928
O=C1CCC/C1=C\O    ZINC000100873390
C[C@]12CCC(=O)[C@@H]1O2    ZINC000105334519
CC[C@H]1CCCC1=O    ZINC000002162286
CC[C@@]1(C)CCC1=O    ZINC000196070298
C[C@@H]1CC(=O)C[C@@H]1C    ZINC000002579159
C[C@H]1CCCCC1=O    ZINC000003860605
O=C1CCCCCC1    ZINC000008602965
C[C@@H]1CCCC(=O)C1    ZINC000003860606
CC(=O)CC1CCC1    ZINC000039244995
CC[C@@H]1CCCC1=O    ZINC000001686514
C[C@@H]1CCC(=O)[C@H]1C    ZINC000032175901
C=CC(=O)CC(C)C    ZINC000033505711
C[C@@H]1CCCCC1=O    ZINC000003860604
C/C=C/CCC(C)=O    ZINC000001716739
CC[C@@H]1CCC(=O)C1    ZINC000005225331
CC(C)C1CC(=O)C1    ZINC000084325472
CC1(C)CCCC1=O    ZINC000002564196
CCC(=O)[C@H]1C[C@H]1C    ZINC000083806794
CCCC(=O)C1CC1    ZINC000001638469
CC(C)[C@@H]1CCC1=O    ZINC000034454765
CCC(=O)[C@@H]1C[C@@H]1C    ZINC000083806788
CC(=O)CC1(C)CC1    ZINC000019088130
CC(C)[C@H]1CCC1=O    ZINC000034454766
CCC(=O)C1CCC1    ZINC000062715062
CC[C@H]1CCC(=O)C1    ZINC000002507849
CCC(=O)[C@H]1C[C@@H]1C    ZINC000083806790
C=C(C)CCC(C)=O    ZINC000001583750
C[C@H]1CC(=O)C[C@@H]1C    ZINC000002539679
C=C(C)CC(=O)CC    ZINC000100969407
C=CCCC(=O)CC    ZINC000005768057
CC(=O)CCC1CC1    ZINC000039632192
C[C@@H]1CC(=O)C[C@H]1C    ZINC000006030654
CCCC1CC(=O)C1    ZINC000079228548
CC1(C)CCC(=O)C1    ZINC000032302956
CCC(=O)[C@@H]1C[C@H]1C    ZINC000083806792
C/C=C\CCC(C)=O    ZINC000005082921
CC1CCC(=O)CC1    ZINC000003861284
C[C@H]1CCCC(=O)C1    ZINC000003860607
N#CC1(F)CC(=O)C1    ZINC000953066897
O=C1CCC(=O)NC1    ZINC000016698297
O=C1CCNC(=O)C1    ZINC000038530209
NC(=O)C1CC(=O)C1    ZINC000090395247
CN1CCC(=O)C1=O    ZINC000032500788
CC(=O)CCN=[N+]=[N-]    ZINC000075411552
NC[C@H]1CCCC1=O    ZINC000044249581
CC(=O)CCN1CC1    ZINC000001667845
NC[C@@H]1CCCC1=O    ZINC000044249583
C[C@H]1CNCCC1=O    ZINC000012650060
CCN1CCC(=O)C1    ZINC000001571971
CCC(=O)/C(C)=C\N    ZINC000024717448
CN(C)C1CC(=O)C1    ZINC000616567957
NCC(=O)CC1CC1    ZINC000082411794
C[C@H]1CCC(=O)CN1    ZINC000104627283
C[C@@H]1C(=O)CCN1C    ZINC000059684491
C[C@@H]1NCCCC1=O    ZINC000072231395
C[C@H]1CC(=O)CCN1    ZINC000002553963
N[C@@H]1CCCC(=O)C1    ZINC000021986270
C[C@@H]1CC(=O)CN1C    ZINC000078210655
C[C@@H]1CNCCC1=O    ZINC000012650056
O=C1CCCCNC1    ZINC000034744940
C[C@@H]1CC(=O)CCN1    ZINC000004343350
CC1(C)CC(=O)CN1    ZINC000088189681
C[C@@H]1CCC(=O)CN1    ZINC000209768224
O=C1CCCNCC1    ZINC000001420540
CC1(C)NCCC1=O    ZINC000082411791
C[C@H]1C(=O)CCN1C    ZINC000059684494
C[C@H]1CC(=O)CN1C    ZINC000078210656
C[C@H]1NCCCC1=O    ZINC000072231394
N[C@H]1CCCC(=O)C1    ZINC000021986272
N[C@@H]1CCCCC1=O    ZINC000005839970
N[C@H]1CCCCC1=O    ZINC000004722147
NC1CCC(=O)CC1    ZINC000066327963
CN1CCC(=O)CC1    ZINC000001693920
CN1CCCC(=O)C1    ZINC000005699298
O=C1CCC(=O)OC1    ZINC000013480236
O=C1CCOC(=O)C1    ZINC000005134250
O=C(O)C1CC(=O)C1    ZINC000004228181
O=C1CCCC[C@@H]1O    ZINC000004095559
C[C@H](O)C1CC(=O)C1    ZINC000409423776
CC(=O)CCC(C)=O    ZINC000001683671
CC1(C)C(=O)C[C@@H]1O    ZINC000095218391
C[C@H]1COCCC1=O    ZINC000034240084
CO[C@@H]1CCCC1=O    ZINC000026479519
O=C1CCC[C@H](O)C1    ZINC000004096053
C[C@@H]1CC(=O)CCO1    ZINC000034268630
O=C1CC[C@H](CO)C1    ZINC000034566529
CC(=O)CC1COC1    ZINC000045028285
C[C@@H]1CC(=O)[C@@H](C)O1    ZINC000006030669
CC[C@@H]1CC(=O)CO1    ZINC000059106750
CCC(=O)/C=C(\C)O    ZINC000100228726
CCCC(=O)C(C)=O    ZINC000001663923
CC1(CO)CC(=O)C1    ZINC000096372404
CCC(=O)CC(C)=O    ZINC000004877757
O=C1CCCC[C@H]1O    ZINC000000404422
CCC(=O)C(=O)CC    ZINC000001602516
CCOC1CC(=O)C1    ZINC000085504493
O=C1CCC(O)CC1    ZINC000013542642
O=C1CCCOCC1    ZINC000032302781
C[C@H]1O[C@@H](C)CC1=O    ZINC000006037368
COCC1CC(=O)C1    ZINC000096032273
CO[C@H]1CCCC1=O    ZINC000026479527
CO[C@H]1CCC(=O)C1    ZINC000086619376
C[C@H]1CC(=O)[C@H](C)O1    ZINC000006037366
CC[C@H]1CC(=O)CO1    ZINC000059106751
O=C1CCC[C@@H]1CO    ZINC000038233797
O=C1CCC[C@H]1CO    ZINC000038233798
C[C@H]1CC(=O)CCO1    ZINC000034268631
C[C@@H]1COCCC1=O    ZINC000034240083
C[C@@H]1CC(=O)[C@H](C)O1    ZINC000006030664
CC1(C)OCCC1=O    ZINC000038612227
O=C1CCC[C@@H](O)C1    ZINC000004096054
CC(C)CC(=O)C=O    ZINC000100363257
CC1(C)CC(=O)CO1    ZINC000096032606
CO[C@@H]1CCC(=O)C1    ZINC000086619375
N[C@@H]1CNCCC1=O    ZINC000096032751
N[C@H]1CNCCC1=O    ZINC000096032750
CC(=O)CC(C)(C)C    ZINC000001587723
CC[C@@H](C)CC(C)=O    ZINC000002041126
CC(=O)CCC(C)C    ZINC000002041073
CCCC(=O)CCC    ZINC000001648177
CCCCC(=O)CC    ZINC000001586745
CCC(=O)[C@@H](C)CC    ZINC000005651376
CCC(=O)CC(C)C    ZINC000002034329
CCCC(=O)C(C)C    ZINC000002040366
CC[C@H](C)CC(C)=O    ZINC000001716800
CCC(=O)C(C)(C)C    ZINC000001765579
CCCCCC(C)=O    ZINC000001531087
CCC(=O)[C@H](C)CC    ZINC000005651050
N[C@H]1COCCC1=O    ZINC000082411747
N[C@@H]1COCCC1=O    ZINC000082411748
CCC(=O)CC(N)=O    ZINC000022009882
CCC(=O)CNC=O    ZINC000072206826
CCC(=O)/C(C)=N/O    ZINC000014649264
CC(=O)CCC(N)=O    ZINC000014619953
N[C@@H]1COCC(=O)C1    ZINC000084310361
CC(=O)CC(C)(C)N    ZINC000001510269
CC(=O)CCN(C)C    ZINC000005291077
CC(C)CC(=O)CN    ZINC000034128962
O=C1C=C(Cl)CC1    ZINC000002004732
CSC1CC(=O)C1    ZINC000536953020
O=C1CCSCC1    ZINC000016046250
O=C1CCCSC1    ZINC000005133379
CS[C@@H]1CCC1=O    ZINC000307586466
C[C@@H]1SCCC1=O    ZINC000005227203
CS[C@H]1CCC1=O    ZINC000307586467
C[C@H]1SCCC1=O    ZINC000005227198
CCC(=O)C(=O)OC    ZINC000014619056
CC(=O)CCC(=O)O    ZINC000000586584
O=C1CCOC[C@H]1O    ZINC000039240458
O=C1CCOC[C@@H]1O    ZINC000039240457
CCC(=O)CC(=O)O    ZINC000000901313
CCCC(=O)C(=O)O    ZINC000001532684
O=C1CCCC[C@H]1F    ZINC000012359142
O=C1CCC[C@H](F)C1    ZINC000034617058
O=C1CCC(F)CC1    ZINC000061717420
C[C@H](F)C1CC(=O)C1    ZINC000710676934
O=C1CCCC[C@@H]1F    ZINC000012359143
CC[C@H](O)CC(C)=O    ZINC000034111566
CC(=O)CCCCO    ZINC000001615933
COCCCC(C)=O    ZINC000002017998
CC(=O)CC(C)(C)O    ZINC000001648359
CCC(=O)[C@H](O)CC    ZINC000000901574
CC(C)C(=O)CCO    ZINC000034349393
CCC(=O)[C@@H](O)CC    ZINC000000901572
CCOCCC(C)=O    ZINC000002522795
CC[C@@H](O)CC(C)=O    ZINC000034111567
CC(=O)CC[N+](=O)[O-]    ZINC000038265122
CCC(=O)C[N+](=O)[O-]    ZINC000100016194
O=C1CCNC[C@H]1F    ZINC000031176432
O=C1CCNC[C@@H]1F    ZINC000031176434
O=C1CCC[C@@H]1Cl    ZINC000002031398
CCC(=O)/C=C/Cl    ZINC000033956665
O=C1CCC[C@H]1Cl    ZINC000001690074
O=C1CC(CCl)C1    ZINC000032625283
O=C1CCOC[C@@H]1F    ZINC000066055288
O=C1Cc2ccccc21    ZINC000001728837
O=C1CCOC[C@H]1F    ZINC000066055289
CCC(=O)CSC    ZINC000001850679
CSCCC(C)=O    ZINC000001850546
O=C(CCO)CCO    ZINC000034410321
CC(C)CC(=O)CF    ZINC000144464135
N#CCC(=O)C(F)F    ZINC000047476061
CC(=O)CCCCl    ZINC000001586735
CCC(=O)[C@H](C)Cl    ZINC000038250878
CCCC(=O)CCl    ZINC000050184054
CCC(=O)CCCl    ZINC000001718822
CCC(=O)[C@@H](C)Cl    ZINC000036455679
O=C1CC(C(F)F)C1    ZINC000095348240
O=C1CCC(F)(F)C1    ZINC000076570968
O=C1C=CC=CC=CC1    ZINC000071785450
C#CC1=CC(=O)CCC1    ZINC000034320103
O=C1CC[C@@H]2C=CC=C12    ZINC000036624774
O=C1CC[C@H]2C=CC=C12    ZINC000036624773
O=C1CCn2cccc21    ZINC000001706477
N#CC12CC(C1)CC2=O    ZINC000219339832
O=C1Cc2cccn2C1    ZINC000039073501
O=C1Cc2cc[nH]c2C1    ZINC000049582198
N#CC1=CCC(=O)CC1    ZINC000164133889
O=C1CCc2c[nH]cc21    ZINC000002548010
C=C1C=CCC(=O)C1=O    ZINC000166468565
O=C1Cc2ccnn2C1    ZINC000690756221
O=C1CCn2ccnc21    ZINC000034160431
O=C1CCn2cncc21    ZINC000038325703
CC(=O)CC(C)(F)F    ZINC000039068071
CC(=O)CCC(F)F    ZINC000086352480
O=C1CCc2[nH]ncc21    ZINC000038701049
O=C1CC[N+]2=C1CC=C2    ZINC000101409677
O=C1C[C@H]2C=CCC[C@@H]12    ZINC000039239193
C#CC1CCC(=O)CC1    ZINC000098209883
O=C1C[C@H]2C=C[C@@H]1CC2    ZINC000001664409
O=C1C=C2CCC[C@H]2C1    ZINC000003122098
C#C[C@H]1CCCC(=O)C1    ZINC000196353437
O=C1C[C@@H]2C=C[C@H](C2)C1    ZINC000100351723
O=C1C[C@H]2C=C[C@@H](C2)C1    ZINC000100351731
O=C1C[C@H]2CC=C[C@H]2C1    ZINC000032225075
O=C1C=C2CCC[C@@H]2C1    ZINC000003122099
O=C1C[C@@H]2C=C[C@@H](C2)C1    ZINC000013410195
O=C1C[C@H]2C=CCC[C@H]12    ZINC000039239194
C#C[C@@H]1CCCC(=O)C1    ZINC000196353431
CC1=C[C@@H]2CC(=O)[C@@H]2C1    ZINC000071786287
O=C1C=CCCC=CC1    ZINC000100993457
C[C@@]12C=C[C@@H](CC1=O)C2    ZINC000039393867
O=C1CC=CCC=CC1    ZINC000033841524
O=C1C[C@@H]2C=CCC[C@H]12    ZINC000034327578
O=C1C[C@H]2C=C[C@H]1CC2    ZINC000100073734
O=C1C=C[C@H]2C[C@H]2CC1    ZINC000071785345
O=C1C[C@@H]2C=CCC[C@@H]12    ZINC000039239195
O=C1CCn2cnnc21    ZINC000096509899
CCC(=O)C1(C#N)CC1    ZINC000148897008
N#C[C@@H]1CCCC(=O)C1    ZINC000039310779
N#CC[C@@H]1CCCC1=O    ZINC000002031998
N#CCC(=O)C1CCC1    ZINC000034939696
CCC(=O)c1ccc[nH]1    ZINC000001574407
N#C[C@H]1CCCCC1=O    ZINC000000154063
N#CC[C@H]1CCCC1=O    ZINC000001768274
N#C[C@@H]1CCCCC1=O    ZINC000004216043
N#C[C@H]1CCCC(=O)C1    ZINC000039310778
N#CCC(=O)CC1CC1    ZINC000049730655
CC1(C(=O)CC#N)CC1    ZINC000002599140
N#CC1CCC(=O)CC1    ZINC000054962312
C[C@@]1(C#N)CCC(=O)C1    ZINC000034621560
C[C@]1(C#N)CCC(=O)C1    ZINC000159952132
CC1(CC#N)CC(=O)C1    ZINC000218563818
CC(=O)Cc1ccc[nH]1    ZINC000022003632
O=C1C[C@@H]2C=C[C@@H](C1)O2    ZINC000105332032
O=C1CC2CC(=O)C1C2    ZINC000217738228
O=C1C[C@H]2C[C@@H]1CC2=O    ZINC000001709044
C#CCOC1CC(=O)C1    ZINC001205013027
CC(=O)Cc1ccco1    ZINC000001583724
O=C1C[C@@H]2C[C@H]1CC2=O    ZINC000001709043
CCC(=O)c1ccco1    ZINC000000410301
O=C1C[C@@H]2C=C[C@H](C1)O2    ZINC000032226889
O=C1C[C@@H]2C[C@@H]1CC2=O    ZINC000105185754
O=C1C[C@H]2C=C[C@H](C1)O2    ZINC000105332029
N#CN1CCC(=O)CC1    ZINC000238590425
O=C1CCC2(CC1)N=N2    ZINC000238855420
N#CCN1CCC(=O)C1    ZINC000199553981
N#C[C@@H]1CNCCC1=O    ZINC000032599213
N#C[C@H]1CNCCC1=O    ZINC000032599211
C[C@]12C[C@H]1CCC(=O)C2    ZINC000143795405
C[C@@]12C[C@@H]1CCCC2=O    ZINC000032213434
CC(=O)CC12CC(C1)C2    ZINC000039068131
O=C1CCC[C@H]2CC[C@@H]12    ZINC000196861001
O=C1CC(C2CCC2)C1    ZINC000215800303
O=C1C[C@@H]2C[C@H]1CCC2    ZINC000001700467
O=C1C[C@@H]2CC[C@@H](C2)C1    ZINC000005134531
O=C1CC[C@H](C2CC2)C1    ZINC000070738336
C=C[C@H]1CCCCC1=O    ZINC000005496344
C[C@@]12C[C@H]1C(=O)CCC2    ZINC000100062125
C[C@]12C[C@@H]1C(=O)CCC2    ZINC000100062127
CC1(C)[C@H]2CC(=O)C[C@@H]21    ZINC000106841481
C/C=C1\CCCCC1=O    ZINC000002044005
CCC(=O)C1=CCCC1    ZINC000039270078
O=C(CC1CC1)C1CC1    ZINC000039427223
O=C1CCC[C@H]1C1CC1    ZINC000070736221
C[C@]12C[C@H]1CCCC2=O    ZINC000032213436
CC1(C)[C@@H]2CC(=O)C[C@H]21    ZINC000106841486
O=C1CC2CCC1CC2    ZINC000001709960
C[C@@]12C[C@@H]1C(=O)CCC2    ZINC000032214781
CC1=C[C@@H](C)CC(=O)C1    ZINC000101009932
O=C1CCCC2(CC2)C1    ZINC000082411553
C[C@@]12C[C@H]1CCCC2=O    ZINC000100993411
O=C1C[C@@H]2CCC[C@H]2C1    ZINC000039259617
C=C[C@@H]1CCCC(=O)C1    ZINC000032226141
CC[C@H]1C=CC(=O)CC1    ZINC000135749017
CC1=C(C)C(=O)CCC1    ZINC000034143744
O=C1CCC[C@H]2CC[C@H]12    ZINC000196860979
CC1=CC(=O)C[C@@H](C)C1    ZINC000003860411
CC(=O)CC1=CCCC1    ZINC000104384309
O=C1C[C@H]2CCC[C@@H]2C1    ZINC000039259618
O=C1C[C@H]2C[C@@H]1CCC2    ZINC000001700466
O=C1CCC=CCCC1    ZINC000032213685
C[C@@]12C[C@H]1CCC(=O)C2    ZINC000143795207
O=C1CC2(C1)CCCC2    ZINC000083119385
CC1(C)C=CCCC1=O    ZINC000039234621
C[C@]12C[C@@H]1CCC(=O)C2    ZINC000143794994
O=C1C[C@H]2CC[C@@H](C2)C1    ZINC000100060610
O=C1CC[C@@H]2CCC[C@H]12    ZINC000005134701
CC[C@@H]1C=CC(=O)CC1    ZINC000135749056
CC1(C)[C@@H]2C(=O)CC[C@@H]21    ZINC000036419602
O=C1CC[C@@H]2C[C@@H]2CC1    ZINC000039617975
O=C1CC[C@H]2CC[C@H]1C2    ZINC000100117643
O=C1C[C@@H]2C[C@@H]1CCC2    ZINC000100967860
CC1(C)C=CC(=O)CC1    ZINC000004262417
O=C1CCCCC12CC2    ZINC000071488777
O=C1CCC12CCCC2    ZINC000095836095
O=C1CCC[C@@H]2CC[C@H]12    ZINC000196860967
C=C[C@H]1CCCC(=O)C1    ZINC000032226143
O=C1CCC[C@@H]1C1CC1    ZINC000070736220
CC1=CC(=O)C[C@H](C)C1    ZINC000003860410
O=C1CC[C@@H](C2CC2)C1    ZINC000070738334
O=C1CCC2(CCC2)C1    ZINC000196233861
C=CC[C@@H]1CCC(=O)C1    ZINC000038809836
CC(=O)C[C@@H]1C=CCC1    ZINC000002036659
C[C@]12C[C@@H]1CCCC2=O    ZINC000100993414
C=C[C@@H]1CCCCC1=O    ZINC000001582110
CC(=O)C[C@H]1C=CCC1    ZINC000001702545
O=C1C[C@H]2CCC[C@H]2C1    ZINC000039259616
O=C1C[C@@H]2CC[C@H](C2)C1    ZINC000100060609
CC1(C)CC=CC(=O)C1    ZINC000005762173
O=C1C[C@H]2C[C@H]1CCC2    ZINC000001700465
C=CCCC(=O)C1CC1    ZINC000082164385
C[C@@]12C[C@@H]1CCC(=O)C2    ZINC000143794804
C/C=C1/CCCCC1=O    ZINC000104386019
CC1(C)[C@@H]2CC(=O)C[C@@H]21    ZINC000034235873
CC1=C[C@H](C)CC(=O)C1    ZINC000101009930
O=C1CCC[C@@H]2CC[C@@H]12    ZINC000196860991
CCC1=CCCCC1=O    ZINC000032302681
CCC(=O)C12CC(C1)C2    ZINC000238191472
C=CC[C@H]1CCC(=O)C1    ZINC000038809837
O=C1CCC2(CC2)CC1    ZINC000045071200
O=C1CCCC12CCC2    ZINC000032214823
CCC1=CC(=O)CCC1    ZINC000004802706
C[C@]12C[C@H]1C(=O)CCC2    ZINC000032214778
CC(=O)Cc1ccno1    ZINC000039068140
CN1C=CCC(=O)C1=O    ZINC000238326791
N#C[C@H]1COCCC1=O    ZINC000082411496
N#C[C@@H]1COCCC1=O    ZINC000082411497
N#CCOC1CC(=O)C1    ZINC001224383114
CC(C)CC(=O)CC#N    ZINC000020385336
O=C1C[C@H]2CNC[C@H]2C1    ZINC000066339693
O=C1CCN2CCC[C@H]12    ZINC000003592737
CNC1=CC(=O)CCC1    ZINC000013406399
CC[C@H](C)C(=O)CC#N    ZINC000020385331
CC(=O)CCCCC#N    ZINC000039390863
O=C1C[C@H]2CC[C@@H](C1)N2    ZINC000005382660
CCC(=O)C1=NCCC1    ZINC000013480221
C[C@H]1CC(N)=CC(=O)C1    ZINC000022126777
O=C1CCN2CC[C@H]1C2    ZINC000034179235
N[C@]12CC[C@H](CC1=O)C2    ZINC000001854904
CN1[C@@H]2C[C@@H]1CC(=O)C2    ZINC000146872465
O=C1CC[C@@H]2CC[C@H]1N2    ZINC000001584440
O=C1CCNCC12CC2    ZINC000082411459
O=C1CC[C@H]2CC[C@H]1N2    ZINC000103537964
CCCCC(=O)CC#N    ZINC000020385310
N[C@@]12CC[C@H](CC1=O)C2    ZINC000100180316
CC[C@@H](C)C(=O)CC#N    ZINC000020385325
O=C1CC[C@@H]2CC[C@@H]1N2    ZINC000103537974
O=C1CC[C@H]2CC[C@@H]1N2    ZINC000001584441
O=C1CCN(C2CC2)C1    ZINC000037239990
O=C1CCN2CCC[C@@H]12    ZINC000003592734
O=C1CC[C@H]2CNC[C@H]12    ZINC000026897729
O=C1C[C@H]2C[C@H](CN2)C1    ZINC000095093289
O=C1C[C@H]2CNC[C@@H]2C1    ZINC000066339698
O=C1CC[C@@H]2CNC[C@@H]12    ZINC000026897732
CNC1=CCCCC1=O    ZINC000104400456
O=C1C[C@H]2CC[C@H](C1)N2    ZINC000100002537
O=C1C[C@H]2CCC[C@H]1N2    ZINC000306436585
O=C1C[C@H]2CC[C@H]1CN2    ZINC000106854041
O=C1CC[C@@H]2CNC[C@H]12    ZINC000026897726
O=C1CCNC2(CC2)C1    ZINC000082411460
N[C@@]12CC[C@@H](CC1=O)C2    ZINC000001854907
C[C@@H]1CC(N)=CC(=O)C1    ZINC000022126774
CC(C)(C)C(=O)CC#N    ZINC000000159361
CC(=O)CC(C)(C)C#N    ZINC000039258782
N[C@]12CC[C@@H](CC1=O)C2    ZINC000100180309
O=C1C[C@@H]2CNC[C@H]2C1    ZINC000066339701
O=C1C[C@@H]2CC[C@@H](C1)N2    ZINC000100002539
CN1[C@H]2CC[C@H]1C(=O)C2    ZINC000250611896
O=C1CC[C@H]2CNC[C@@H]12    ZINC000026897733
CCC(=O)C(F)(F)F    ZINC000001675401
O=C(O)C1=CC(=O)CC1    ZINC000013518017
CC(=O)CC(F)(F)F    ZINC000002555212
CCC(=O)C(=O)NC#N    ZINC001143972031
O=C1CCC=C1B(O)O    ZINC000169745347
O=C1CCCCCC1=O    ZINC000002508021
O=CC1CCC(=O)CC1    ZINC000002540048
C[C@@H]1CC(=O)C(=O)[C@@H]1C    ZINC000001850694
O=C1C[C@@H]2CC[C@@H](C1)O2    ZINC000102237207
C#CCCC(=O)CCO    ZINC000238637613
C[C@@H]1CC(=O)C(=O)[C@H]1C    ZINC000001850692
O=C1CCCC/C1=C/O    ZINC000100054082
C[C@H]1CC(=O)C=C(O)C1    ZINC000017744576
O=C1CC[C@H]2CC[C@H]1O2    ZINC000106840056
C[C@@]12CCCC(=O)[C@@H]1O2    ZINC000005750873
O=C1C[C@H]2CC[C@H](C1)O2    ZINC000102237213
CC1(C)CC(=O)CC1=O    ZINC000107114659
O=C1CC(OC2CC2)C1    ZINC000713199438
C[C@@H]1CCCC(=O)C1=O    ZINC000100023849
O=C[C@@H]1CCCCC1=O    ZINC000033650203
CCO[C@H]1C=CC(=O)C1    ZINC000201788874
CC(=O)[C@H]1CCCC1=O    ZINC000019701894
CC1(C)C(=O)CCC1=O    ZINC000031623297
CC1C(=O)CCCC1=O    ZINC000100001009
CC1=C(O)C(=O)C[C@@H]1C    ZINC000005751822
O=C1CC2(C1)CC(O)C2    ZINC000409430765
O=C1CCCCC(=O)C1    ZINC000000403358
CC1(C)CC(=O)[C@@H]2O[C@H]21    ZINC000104244614
O=C1CCOCC12CC2    ZINC000071488780
O=C1C[C@H]2CC[C@@H](C1)O2    ZINC000036466084
CC1CC(=O)CC(=O)C1    ZINC000100007080
CCO[C@@H]1C=CC(=O)C1    ZINC000201788905
CCC1C(=O)CCC1=O    ZINC000001845656
C[C@@H]1CC(=O)C=C(O)C1    ZINC000103643516
CC1(C)CC(=O)[C@H]2O[C@@H]21    ZINC000104244606
CCC1=C(O)C(=O)CC1    ZINC000025695693
C[C@]12CCCC(=O)[C@@H]1O2    ZINC000100008121
C[C@H]1CC(=O)C(=O)[C@H]1C    ZINC000001850690
C=CCOC1CC(=O)C1    ZINC001205037115
CC1(C)CC(=O)[C@H]2O[C@H]21    ZINC000001590702
O=C1CCCC/C1=C\O    ZINC000100465053
CC1=CC(=O)C[C@@H](C)O1    ZINC000012289010
O=C[C@H]1CCCCC1=O    ZINC000038885921
CC1=C(O)CCCC1=O    ZINC000003860603
O=C1CC=CCCOC1    ZINC000039120739
C[C@H]1CCCC(=O)C1=O    ZINC000100023851
CC1(C)CC(=O)[C@@H]2O[C@@H]21    ZINC000001590701
CC1=C(O)C(=O)C[C@H]1C    ZINC000005735548
C[C@H]1C(=O)C(=O)C[C@@H]1C    ZINC000001850693
CC(=O)[C@@H]1CCCC1=O    ZINC000001726108
C[C@]12CCCC(=O)[C@H]1O2    ZINC000005764343
CCOC1=CC(=O)CC1    ZINC000000395538
CC1=CC(=O)C[C@H](C)O1    ZINC000012289009
C[C@@]12CCCC(=O)[C@H]1O2    ZINC000100008122
COC1=CCCCC1=O    ZINC000039237302
COC1=CC(=O)CCC1    ZINC000005701053
C=CC[C@@H](C)C(=O)CC    ZINC000001716785
CC(C)[C@@H]1CCCC1=O    ZINC000060710755
C=CC[C@H](C)C(=O)CC    ZINC000005818640
CC(C)(C)[C@@H]1CCC1=O    ZINC000002037724
C[C@H]1C(=O)CCC[C@@H]1C    ZINC000006037483
C[C@@H]1CCC(=O)C[C@@H]1C    ZINC000004748108
CCC[C@@H]1CCCC1=O    ZINC000006946023
CC(C)=CCCC(C)=O    ZINC000000896810
C[C@H]1CC(C)(C)CC1=O    ZINC000004975178
C[C@@H]1CC[C@H](C)C(=O)C1    ZINC000032156856
CCC(=O)[C@@H]1CC1(C)C    ZINC000021953326
CCC[C@H]1CCCC1=O    ZINC000002532868
C[C@@H]1CC[C@@H](C)C(=O)C1    ZINC000032156850
C/C=C(\C)CC(=O)CC    ZINC000137584029
C=CCC(=O)C(C)(C)C    ZINC000033841666
C=CCCC(=O)CCC    ZINC000037408503
CCC1CCC(=O)CC1    ZINC000001577378
C[C@H]1CC(=O)C[C@@H](C)C1    ZINC000016969495
C/C=C\C(=O)CCCC    ZINC000005308209
CCC(=O)CC=C(C)C    ZINC000039239785
C[C@@H]1C[C@@H](C)CCC1=O    ZINC000006037432
CC(C)[C@H]1CCCC1=O    ZINC000060710759
C[C@@H]1CCCC(=O)CC1    ZINC000005763539
C[C@@H]1CC(C)(C)CC1=O    ZINC000002566224
CC1(C)CCCC(=O)C1    ZINC000005017648
CCC(=O)C1CC(C)C1    ZINC000217694569
CC[C@@H]1CCCC(=O)C1    ZINC000001577375
CCCC(=O)C1CCC1    ZINC000083120235
C[C@@H]1CC(=O)CC[C@@H]1C    ZINC000004748111
CC(=O)CC1CCCC1    ZINC000001690187
C[C@H]1CCC(=O)[C@@H](C)C1    ZINC000006037433
CC[C@@]1(C)CCCC1=O    ZINC000034593579
C[C@H]1CCCCCC1=O    ZINC000043650069
C[C@@H]1CC(=O)C(C)(C)C1    ZINC000006030635
CC1(C)CCC(=O)CC1    ZINC000005762178
CC1(C)CCCCC1=O    ZINC000004538258
CC[C@@H]1CCCCC1=O    ZINC000001640033
CCC(=O)[C@H]1CC1(C)C    ZINC000021953329
C[C@H]1CCCC(=O)[C@H]1C    ZINC000006037484
CCC1(CC)CCC1=O    ZINC000034275930
C[C@@H]1CCC(=O)[C@@H](C)C1    ZINC000006030750
C[C@@H]1CCCC(=O)[C@H]1C    ZINC000006030802
C[C@H]1CC[C@H](C)C(=O)C1    ZINC000002507876
C[C@H]1CCC(=O)C[C@@H]1C    ZINC000004748109
C=CCC(=O)CCCC    ZINC000103841867
C/C=C/C(=O)CCCC    ZINC000084843254
C[C@@H]1CCCCCC1=O    ZINC000043650068
CCC(=O)C1CCCC1    ZINC000001683927
CC[C@H]1CCCCC1=O    ZINC000002037845
CC(C)(C)[C@H]1CCC1=O    ZINC000002037723
O=C1CCCCCCC1    ZINC000003860309
C[C@H]1CC(=O)C[C@H](C)C1    ZINC000004579006
C[C@H]1CC(=O)C(C)(C)C1    ZINC000002566223
C[C@@H]1CC(=O)C[C@@H](C)C1    ZINC000004579005
C=CCCCCC(C)=O    ZINC000002038577
CC(C)(C)C1CC(=O)C1    ZINC000034566582
C[C@@H]1CC[C@H](C)CC1=O    ZINC000032156853
C[C@@H]1CCC(=O)C[C@H]1C    ZINC000004748110
CC[C@H]1CCCC(=O)C1    ZINC000002046358
CC[C@]1(C)CCCC1=O    ZINC000034593578
C[C@@H]1CCC(=O)[C@H](C)C1    ZINC000006030749
C[C@@H]1CCCC(=O)[C@@H]1C    ZINC000006030800
C[C@H]1CCCC(=O)CC1    ZINC000004684342
C=CC(=O)CCCCC    ZINC000001850834
N#CCC(=O)[C@H]1C[C@@H]1F    ZINC000143982939
N#CCC(=O)[C@@H]1C[C@@H]1F    ZINC000143983375
O=CN1CCC(=O)CC1    ZINC000039077573
O=C1CCCCNC1=O    ZINC000038888457
O=C1CCNC(=O)CC1    ZINC000039191445
CC(=O)C[C@](C)(O)C#N    ZINC000100228618
CNC(=O)C1CC(=O)C1    ZINC000096528044
NC(=O)[C@@H]1CCC(=O)C1    ZINC000231441054
CN1CCCC(=O)C1=O    ZINC000088189849
CC(=O)C[C@H]1CC(=O)N1    ZINC000039068284
CN1CC(=O)CCC1=O    ZINC000039077571
C[C@H]1CC(=O)CC(=O)N1    ZINC000090733678
NC(=O)[C@H]1CCC(=O)C1    ZINC000231441078
O=C1CCCNC(=O)C1    ZINC000059360148
CC(=O)NC1CC(=O)C1    ZINC000142125794
NC(=O)[C@@H]1CCCC1=O    ZINC000039375864
CC(=O)C[C@@H]1CC(=O)N1    ZINC000039068283
CC(=O)C[C@@](C)(O)C#N    ZINC000100228620
CN1CCC(=O)CC1=O    ZINC000086475910
NC(=O)[C@H]1CCCC1=O    ZINC000039375863
CC(=O)N1CCC(=O)C1    ZINC000079436774
CCC(=O)[C@@H]1CCCN1    ZINC000034743465
CC(C)N1CCC(=O)C1    ZINC000037239801
CC1(C)CC(=O)CCN1    ZINC000082411300
CC[C@H]1CC(=O)CCN1    ZINC000083267384
C[C@H]1CC(=O)CCN1C    ZINC000049694169
C[C@@H]1CNCCCC1=O    ZINC000076571758
CN1CCCC(=O)CC1    ZINC000002581126
NCC1CCC(=O)CC1    ZINC000035569360
CC[C@@H]1CNCCC1=O    ZINC000038250897
C[C@@H]1CC(=O)CCN1C    ZINC000032301912
CNC1CCC(=O)CC1    ZINC000040448398
C[C@@H]1CC(=O)[C@H](C)CN1    ZINC000003099911
C[C@@H]1CCNCCC1=O    ZINC000076571777
CCN1CCCC(=O)C1    ZINC000000388196
C[C@@H]1CC(=O)C[C@H](C)N1    ZINC000034089703
CCCN1CCC(=O)C1    ZINC000037239998
C[C@H]1CC(=O)C[C@H](C)N1    ZINC000040539471
CN1CC(=O)CC1(C)C    ZINC000141686025
CN(C)[C@@H]1CCCC1=O    ZINC000006374910
CCC(=O)[C@H]1CCCN1    ZINC000034743466
CN[C@H]1CCCCC1=O    ZINC000000541952
CN1CCC(=O)C1(C)C    ZINC000039281056
C[C@@H]1CN[C@@H](C)CC1=O    ZINC000003099910
CCN1CCC(=O)CC1    ZINC000002560372
C[C@H]1CCNCCC1=O    ZINC000076571782
CN(C)[C@H]1CCCC1=O    ZINC000006374931
CC[C@H]1NCCCC1=O    ZINC000012650041
C[C@H]1CNCCCC1=O    ZINC000076571773
CC1(C)CNCCC1=O    ZINC000082411297
CN[C@@H]1CCCCC1=O    ZINC000005353677
C[C@H]1CC(=O)[C@@H](C)CN1    ZINC000003099909
N[C@@H]1CCCCCC1=O    ZINC000039427093
C[C@@H]1CN(C)CCC1=O    ZINC000000158393
CC[C@H]1CNCCC1=O    ZINC000038250898
CC1(N)CCC(=O)CC1    ZINC000197961175
CC[C@@H]1CC(=O)CCN1    ZINC000083267383
C[C@@H]1CC(=O)[C@@H](C)CN1    ZINC000005353319
C[C@@H]1CC(=O)C[C@@H](C)N1    ZINC000040539473
CC[C@@H]1NCCCC1=O    ZINC000012650038
C[C@H]1CN(C)CCC1=O    ZINC000002145025
N[C@H]1CCCCCC1=O    ZINC000039427091
O=C1CC2(CSC2)C1    ZINC000096372388
CC(=O)C/C=C/C(=O)O    ZINC000045329612
O=C1C[C@H]2CO[C@H](C1)O2    ZINC000100642327
C=CCCC(=O)C(=O)O    ZINC000013525816
O=C(O)CC1CC(=O)C1    ZINC000098090847
O=C(O)[C@H]1CCC(=O)C1    ZINC000000404130
O=C(O)[C@@H]1CCC(=O)C1    ZINC000000404131
C[C@@H]1CC(=O)CC(=O)O1    ZINC000006030641
O=C(O)[C@H]1CCCC1=O    ZINC000044225872
O=C1C[C@@H]2OC[C@H](C1)O2    ZINC000034448131
O=C1CC[C@H]2CO[C@@H]1O2    ZINC000006658081
C[C@H]1CC(=O)CC(=O)O1    ZINC000006037348
CC1(C(=O)O)CC(=O)C1    ZINC000095707266
CC(=O)C/C=C\C(=O)O    ZINC000039068346
CC(=O)OC1CC(=O)C1    ZINC000036436738
O=C1C[C@@H]2CO[C@@H](C1)O2    ZINC000100642329
O=C(O)[C@@H]1CCCC1=O    ZINC000044225877
O=C1CC[C@@H]2CO[C@@H]1O2    ZINC000100020288
O=C1CC[C@H]2CO[C@H]1O2    ZINC000102813911
O=C1CCC(=O)COC1    ZINC000000031230
C=CC(=O)CCC(=O)O    ZINC000033641451
O=C1CC2(C1)OCCO2    ZINC000148633752
COC(=O)C1CC(=O)C1    ZINC000034203349
O=C1C[C@@H]2CO[C@H](C1)O2    ZINC000038948605
CCC(=O)C(=O)NC=N    ZINC001143972131
C[Si]1(C)CCC(=O)C1    ZINC000584905848
C[C@@H]1CC(=O)C[C@@H](C)O1    ZINC000005735554
CCC(=O)[C@@H]1CCCO1    ZINC000083710762
CCC(=O)[C@H](C)C(C)=O    ZINC000024717904
CO[C@@H]1CCCC(=O)C1    ZINC000032183753
CCC(=O)COC1CC1    ZINC000713171239
CC(=O)CCCC(C)=O    ZINC000001571611
CCCOC1CC(=O)C1    ZINC000085505749
CCC(=O)[C@@H]1CCOC1    ZINC000071790328
CC(C)OC1CC(=O)C1    ZINC000085504868
CCC(=O)[C@H]1CCOC1    ZINC000071790329
CC[C@H]1COCCC1=O    ZINC000076572092
O=C1CCC[C@@H](CO)C1    ZINC000020358125
CCCC(=O)CC(C)=O    ZINC000004552332
O=C1CCC[C@H](CO)C1    ZINC000020358126
COC1CCC(=O)CC1    ZINC000003845059
CCO/C=C/C(=O)CC    ZINC000077292202
CC1(C)COCCC1=O    ZINC000082411226
CC1(C)CC(=O)[C@H](O)C1    ZINC000039242540
C[C@H]1CC(=O)CC[C@@H]1O    ZINC000034226665
CC(=O)C[C@H]1CCCO1    ZINC000037464102
CCCCC(=O)C(C)=O    ZINC000001663926
CCC(=O)/C(C)=C/OC    ZINC000025695600
CCC(=O)[C@@H](C)C(C)=O    ZINC000024717901
CO[C@H]1CCCC(=O)C1    ZINC000032183755
CC(=O)C(=O)CC(C)C    ZINC000002019498
CC[C@H]1CC(=O)CCO1    ZINC000068591435
CO[C@H]1CCCCC1=O    ZINC000000407051
C[C@@H]1CC(=O)C[C@H](C)O1    ZINC000016125364
CCC(=O)C(C)(C)C=O    ZINC000075523019
CCC(=O)[C@H]1CCCO1    ZINC000083710763
CC(=O)C[C@@H]1CCCO1    ZINC000037464099
CC1(C)CC(=O)CCO1    ZINC000002077870
C[C@]1(CO)CCCC1=O    ZINC000005031334
CC1(C)OCCCC1=O    ZINC000238171009
CC[C@@H]1COCCC1=O    ZINC000076572089
CCC(=O)CC(=O)CC    ZINC000000388711
COC[C@@H]1CCCC1=O    ZINC000086527531
C[C@H]1CC(=O)C[C@H](C)O1    ZINC000002004462
C[C@@H]1CC(=O)CC[C@H]1O    ZINC000034226666
CC1(O)CCC(=O)CC1    ZINC000005447714
O=C1CCCC[C@@H]1CO    ZINC000002037297
C[C@@H]1CC(=O)CC[C@@H]1O    ZINC000034226664
CCC(=O)CCC(C)=O    ZINC000002039301
C[C@H]1CC(=O)CC[C@H]1O    ZINC000034226667
CO[C@@H]1CCCCC1=O    ZINC000000407052
C[C@@]1(CO)CCCC1=O    ZINC000001709953
CC[C@@H]1CC(=O)CCO1    ZINC000068591432
COC[C@H]1CCCC1=O    ZINC000086527533
CC1(C)COCC(=O)C1    ZINC000204901216
CC(=O)CC1(O)CCC1    ZINC000257901667
CC1(C)CC(=O)[C@@H](O)C1    ZINC000039242539
O=C1CCC(CO)CC1    ZINC000016124770
O=C1CCCC[C@H]1CO    ZINC000001577227
NCCN1CCC(=O)C1    ZINC000138298065
C[N+]1(C)CCC(=O)CC1    ZINC000001744525
CCC(C)(C)CC(C)=O    ZINC000039279483
CCC(=O)CC(C)(C)C    ZINC000001587681
CC(=O)CCCC(C)C    ZINC000001671497
CCC[C@H](C)C(=O)CC    ZINC000002034152
CCCCCCC(C)=O    ZINC000001672808
CC(=O)CCC(C)(C)C    ZINC000034621588
CC(C)CC(=O)C(C)C    ZINC000001587720
CCC(=O)CCC(C)C    ZINC000002034316
CCC(=O)C[C@H](C)CC    ZINC000003875754
CCCCCC(=O)CC    ZINC000001690036
CC[C@H](C)CCC(C)=O    ZINC000002017374
CCCC(=O)[C@H](C)CC    ZINC000002018668
CCCC(=O)C(C)(C)C    ZINC000001680783
CCCC(=O)CC(C)C    ZINC000001845920
CCC[C@@H](C)CC(C)=O    ZINC000002528332
CCC(=O)C[C@@H](C)CC    ZINC000002034856
CCCCC(=O)CCC    ZINC000001675967
CCC[C@@H](C)C(=O)CC    ZINC000002034149
CCC(=O)C(C)(C)CC    ZINC000005768030
CCC[C@H](C)CC(C)=O    ZINC000005841073
CCCCC(=O)C(C)C    ZINC000001589669
CC[C@@H](C)CCC(C)=O    ZINC000002017373
CCCC(=O)[C@@H](C)CC    ZINC000002018667
O=C1C=C(Cl)N=CC1    ZINC000008672866
O=C(O)[C@@H]1CC(=O)CN1    ZINC000000901173
O=C(O)[C@H]1CC(=O)CN1    ZINC000000901176
CC(C)(F)C(=O)CC#N    ZINC000115029799
O=C1CCN(CCO)C1    ZINC000307162527
CC(=O)CCCC(N)=O    ZINC000034528061
O=C1CNCC[C@@H](O)C1    ZINC001218193856
CCC(=O)CNC(C)=O    ZINC000072206837
CON1CCC(=O)CC1    ZINC000072319796
CNC(=O)CCC(C)=O    ZINC000049804412
CCC(=O)C(=O)N(C)C    ZINC000118634476
O=C1CNCC[C@H](O)C1    ZINC001218193858
CC(=O)CCCCCN    ZINC000028087711
CCCNCCC(C)=O    ZINC000001675674
CCCCC(=O)[C@H](C)N    ZINC000072202813
CCC(=O)[C@@H](N)C(C)C    ZINC000072208885
CC(=O)CCCN(C)C    ZINC000000158398
CCC(=O)[C@H](N)C(C)C    ZINC000072208884
O=C1C=C(Cl)CCC1    ZINC000020160223
O=C1CCCC(O)=C1F    ZINC000143665070
C[C@@H]1CSCC(=O)C1    ZINC000034463266
CC1(C)CC(=O)CS1    ZINC000085224114
O=C1CCCCSC1    ZINC000001621718
C[C@H]1CCC(=O)CS1    ZINC000032174959
O=C1CCCSCC1    ZINC000034721592
C[C@H]1CSCC(=O)C1    ZINC000034463265
C[C@@H]1CCC(=O)CS1    ZINC000032174955
CO[C@H]1CCC(=O)CO1    ZINC000005998286
CC(=O)CC1OCCO1    ZINC000001845717
COC1(OC)CCC1=O    ZINC000196463391
CCC(=O)CCC(=O)O    ZINC000000394975
CCC(=O)CC(=O)OC    ZINC000000391839
CC(=O)C[C@@H](C)C(=O)O    ZINC000001711338
CCCCC(=O)C(=O)O    ZINC000001532776
CC(=O)CCOC(C)=O    ZINC000001719223
CO[C@@H]1OCCCC1=O    ZINC000098213711
CO[C@H]1OCCCC1=O    ZINC000098213710
CO[C@@H]1COCCC1=O    ZINC000040442941
CC(C)CC(=O)C(=O)O    ZINC000001532578
O=C1CC(OCCO)C1    ZINC001217884472
CO[C@H]1COCCC1=O    ZINC000040442942
CCCC(=O)C(=O)OC    ZINC000014619948
O=C1CC(CO)(CO)C1    ZINC000238696761
CC(=O)C[C@H](C)C(=O)O    ZINC000002036626
CCOC(=O)C(=O)CC    ZINC000004528565
CC(=O)CCCC(=O)O    ZINC000000901275
CC(=O)CCCOC=O    ZINC000002381263
COC1(OC)CC(=O)C1    ZINC000217592654
CCC(=O)COC(C)=O    ZINC000000393908
COC(=O)CCC(C)=O    ZINC000001615347
CO[C@@H]1CCC(=O)CO1    ZINC000005998161
C[C@H]1CCC(=O)[C@@H](F)C1    ZINC000142789098
C[C@@H]1CCC(=O)[C@H](F)C1    ZINC000142788519
CC1(F)CCC(=O)CC1    ZINC000149769238
O=C1CCC[C@@H]1CCF    ZINC000087776205
C[C@@H]1CCC(=O)[C@@H](F)C1    ZINC000142788911
O=C1CCCCC[C@H]1F    ZINC000039261753
C[C@H]1CCC(=O)[C@H](F)C1    ZINC000142788708
O=C1CCCCC[C@@H]1F    ZINC000039261752
O=C1CCC[C@H]1CCF    ZINC000087776206
CC(=O)CCOC(C)C    ZINC000002522789
CCC(=O)COC(C)C    ZINC000050181138
CC(=O)C[C@@H](O)C(C)C    ZINC000002036144
CCC[C@H](O)C(=O)CC    ZINC000039246853
COCCC(=O)C(C)C    ZINC000042436363
CCCCC(=O)COC    ZINC000005819872
CCC(=O)[C@@H](CC)OC    ZINC000125485196
COC(C)(C)CC(C)=O    ZINC000001679564
COCC(=O)CC(C)C    ZINC000039398104
CC(=O)CCC(C)(C)O    ZINC000084327340
CC(=O)C[C@H](O)C(C)C    ZINC000001730611
CCC[C@@H](O)C(=O)CC    ZINC000039246854
CCC(=O)[C@H](CC)OC    ZINC000125485045
CC(=O)CC[N+](C)(C)C    ZINC000001625668
CCC(=O)[C@H](C)[N+](=O)[O-]    ZINC000101057472
CC(=O)C[C@@H](N)C(=O)O    ZINC000000901723
NCC(=O)CCC(=O)O    ZINC000003782550
CCC(=O)[C@@H](C)[N+](=O)[O-]    ZINC000101057468
CC(=O)C[C@H](N)C(=O)O    ZINC000003869605
CC(=O)CCC[N+](=O)[O-]    ZINC000003190277
O=C1CCNCC[C@@H]1F    ZINC000097759021
O=C1CCNCC[C@H]1F    ZINC000097759020
O=C1CCCNC[C@H]1F    ZINC000090659363
O=C1CCCNC[C@@H]1F    ZINC000090659364
CC(=O)C[C@@H](O)[C@H](C)N    ZINC000200055058
CC(=O)C[C@H](O)[C@H](C)N    ZINC000200055121
CCCC(=O)[C@@H](N)CO    ZINC000104400749
CCCC(=O)[C@H](N)CO    ZINC000211478893
O=C1CCC(=O)C1Cl    ZINC000100316320
O=C(Cl)C1CC(=O)C1    ZINC000034410100
O=C1CCS(=O)CC1    ZINC000002028250
O=C(O)C1(F)CC(=O)C1    ZINC000606301487
O=C1CCCC[C@H]1Cl    ZINC000003860267
O=C1CCC[C@@H](Cl)C1    ZINC000136655519
C=CCCC(=O)CCl    ZINC000088611803
O=C1CCCC[C@@H]1Cl    ZINC000003860268
C=CC(=O)CCCCl    ZINC000002579442
O=C1CCC[C@H](Cl)C1    ZINC000136655474
O=C1C[C@H]2[C@H](C1)C2(F)F    ZINC000103611009
O=CC(=O)C[C@H](O)CO    ZINC000001715653
O=CC(=O)C[C@@H](O)CO    ZINC000005411484
CC(=O)C[C@H](O)C(=O)O    ZINC000014500541
O=C1C[C@@H]2[C@H](C1)C2(F)F    ZINC000095774589
CC(=O)C[C@@H](O)C(=O)O    ZINC000014500538
O=C1C[C@@H]2[C@@H](C1)C2(F)F    ZINC000103611013
CC(=O)CC(C)(C)S    ZINC000005196459
Cc1ccc2c(c1)C(=O)C2    ZINC000003847809
O=C1CCc2ccccc21    ZINC000000897152
O=C1Cc2ccccc2C1    ZINC000000897211
O=C1CC(OCCF)C1    ZINC001224671112
Cc1ccc2c(c1)CC2=O    ZINC000003847808
Cc1cccc2c1CC2=O    ZINC000003847807
CCC(=O)C(OC)OC    ZINC000001681745
COC(CC(C)=O)OC    ZINC000001583673
COCCC(=O)COC    ZINC000001868210
CCOCCC(=O)CO    ZINC000001683839
N#CCC(=O)CC(F)F    ZINC000256052451
O=C1CCc2cnccc21    ZINC000025923356
O=C1CCc2cccnc21    ZINC000025923453
O=C1CCc2ncccc21    ZINC000001433107
O=C1CCc2ccncc21    ZINC000025923369
O=C1CCS(=O)(=O)C1    ZINC000003882617
O=C1CCOC[C@H]1Cl    ZINC000082048364
O=C1CCOC[C@@H]1Cl    ZINC000082048363
O=C1CCC(=O)C1(F)F    ZINC000095933014
O=C1CC(CF)(CF)C1    ZINC000204318905
CCCCC(=O)CCl    ZINC000001686227
N#CCC(=O)c1ccc[nH]1    ZINC000014007813
CC(C)CC(=O)CCl    ZINC000034133392
CCC(=O)CCCCl    ZINC000039392880
O=C1CCCCC1(F)F    ZINC000039278018
CC(=O)CCCCCl    ZINC000002556912
O=C1CCC(F)(F)CC1    ZINC000012359140
O=C(CO)C[C@@H](O)CO    ZINC000033985866
O=C(CO)C[C@H](O)CO    ZINC000033985865
CCC(=O)c1ccccc1    ZINC000001747833
CC(=O)Cc1ccccc1    ZINC000001700205
O=C1C[C@H]2C=CC=C[C@H]2C1    ZINC000043761738
N#CCC(=O)c1ccco1    ZINC000000157314
N#CCC(=O)c1ccoc1    ZINC000019504387
C[C@H](Cl)CC(=O)CN    ZINC000216712341
O=C1CCNCC1(F)F    ZINC000095742661
C[C@@H](Cl)CC(=O)CN    ZINC000216712293
O=C1CCCn2cccc21    ZINC000013462650
O=C1CCCc2cc[nH]c21    ZINC000038265247
O=C1CCc2[nH]ccc2C1    ZINC000018616371
O=C1CCCc2[nH]ccc21    ZINC000000389705
CCC(=O)c1ccccn1    ZINC000002571387
Cn1ccc2c1CCC2=O    ZINC000018740311
CC(=O)Cc1cccnc1    ZINC000001675548
CCC(=O)c1cccnc1    ZINC000001995302
CC(=O)Cc1ccccn1    ZINC000008294932
N#CCC(=O)C12CC(C1)C2    ZINC000306839948
O=C1CCn2cccc2C1    ZINC000018551121
O=C1CCCc2c[nH]cc21    ZINC000002548012
CC(=O)Cc1ccncc1    ZINC000008294938
N#CC12CC(C1)CCC2=O    ZINC000196744048
CCC(=O)c1ccncc1    ZINC000001663885
CCCC(=O)[C]1[CH][CH][CH][CH]1    ZINC000100018844
CCCC(=O)c1ccc[cH-]1    ZINC000100047869
O=C1Cc2cccc(F)c21    ZINC000003847841
O=C1Cc2ccc(F)cc21    ZINC000135750770
O=C1C[C@H]2C=C[C@H]1CC2=O    ZINC000100993433
O=C1CCCc2ccoc21    ZINC000104835121
O=C1CCCc2occc21    ZINC000000403223
C#CCO[C@@H]1C=CC(=O)C1    ZINC000038250914
C#CCO[C@H]1C=CC(=O)C1    ZINC000038250913
O=C1CCCc2[nH]cnc21    ZINC000022126562
CC(=O)Cc1ncccn1    ZINC000039052890
O=C1CCCc2n[nH]cc21    ZINC000020216475
O=C1CCCc2c[nH]nc21    ZINC000082410877
CC(=O)Cc1cnccn1    ZINC000019088351
O=C1CCCn2nccc21    ZINC000072231553
CC(=O)Cc1cncnc1    ZINC000039052252
O=C1CCc2[nH]ncc2C1    ZINC000018551043
CCC(=O)c1cncnc1    ZINC000052886697
O=C1CC(n2cccn2)C1    ZINC000238850414
CCC(=O)c1cnccn1    ZINC000037464267
Cn1ncc2c1CCC2=O    ZINC000018740324
CCC(=O)c1ncccn1    ZINC000037464315
O=C1CCCn2cncc21    ZINC000039078220
O=C1CCCn2ccnc21    ZINC000039078219
C[C@@H]1CC(=O)c2nccn21    ZINC000238853209
CC(=O)Cc1ccnnc1    ZINC000039068706
C[C@H]1CC(=O)c2nccn21    ZINC000238853211
O=C1C=CC[C@H]2C[C@@H]2CC1    ZINC000018769575
O=C1C[C@H]2CC[C@H]1C21CC1    ZINC000101093475
O=C1C=C[C@@H]2CC[C@@H]2CC1    ZINC000017891049
CC1=C[C@H]2CC[C@H]1CC2=O    ZINC000101054527
O=C1CC[C@]12CCC21CC1    ZINC000196600516
O=C1C=C2CCCC[C@@H]2C1    ZINC000002032240
C=CC[C@@H]1C=CC(=O)CC1    ZINC000036040034
O=C1C=C[C@@H]2CC[C@H]2CC1    ZINC000017891047
O=C1C=C(C2CC2)CCC1    ZINC000018886568
O=C1C=CC[C@H]2C[C@H]2CC1    ZINC000018769573
O=C1CCCC=C[C@H]2C[C@@H]12    ZINC000071785390
O=C1C=CC=CCCCC1    ZINC000307822705
C#CCC[C@@H]1CCC(=O)C1    ZINC000045072098
CC1=CC[C@H]2C(=O)CC[C@@H]12    ZINC000018721350
O=C1C=CC2(CCCC2)C1    ZINC000196275153
O=C1/C=C\C=C/CCCC1    ZINC000044143757
O=C1C=C2CCCC[C@H]2C1    ZINC000001766562
O=C1CC=C2CC[C@@H]2CC1    ZINC000101044074
O=C1CC[C@@]12CCC21CC1    ZINC000196600528
O=C1C=CC[C@@H]2C[C@@H]2CC1    ZINC000045071016
C[C@]12CCC=C1C(=O)CC2    ZINC000071786220
O=C1C=CC[C@@H]2C[C@H]2CC1    ZINC000104289409
C=CCC1=CCC(=O)CC1    ZINC000045071670
C[C@]12CCCC1=CC(=O)C2    ZINC000071785874
C#CCC[C@H]1CCC(=O)C1    ZINC000045072100
O=C1CC=C2CC[C@H]2CC1    ZINC000101044078
CCCC(=O)C1=CC=CC1    ZINC000005819580
C=CC[C@H]1C=CC(=O)CC1    ZINC000036040032
O=C1C[C@H]2[C@H]1[C@H]1CC[C@H]2C1    ZINC000100449563
CC1=C[C@@H]2CCC(=O)[C@@H]2C1    ZINC000032225429
N#CCC(=O)C(F)(F)F    ZINC000021303952
O=C1CCCc2oncc21    ZINC000038362837
N#CCO[C@H]1C=CC(=O)C1    ZINC001224379899
C#CC(=O)NC1CC(=O)C1    ZINC000717047009
N#CC1C(=O)CCCC1=O    ZINC000102346750
N#CCO[C@@H]1C=CC(=O)C1    ZINC001224379894
O=C1CCCn2cnnc21    ZINC000096509910
C[C@H]1CC(=O)c2ncnn21    ZINC000307328688
C[C@@H]1CC(=O)c2ncnn21    ZINC000307328689
N#CCC[C@H]1CCCC1=O    ZINC000005134409
N#C[C@@H]1CCCCC(=O)C1    ZINC000034722306
N#CCC1CCC(=O)CC1    ZINC000038915877
N#CC[C@@H]1CCCCC1=O    ZINC000062715354
C[C@@]1(C#N)CCCC(=O)C1    ZINC000039038101
N#CC[C@H]1CCCCC1=O    ZINC000062715356
N#CCC(=O)C1CCCC1    ZINC000002599193
O=C1CCCCCC2=N[C@H]21    ZINC000005518955
C/C=C/C(=O)CCCC#N    ZINC000034545589
C#CCN1CCC(=O)CC1    ZINC000019506682
C/C=C\C(=O)CCCC#N    ZINC000207463703
O=C1CCCCCC2=N[C@@H]21    ZINC000001584181
N#C[C@H]1CCCCC(=O)C1    ZINC000034722308
N#CCC[C@@H]1CCCC1=O    ZINC000005134598
CC1(C#N)CCC(=O)CC1    ZINC000034253095
C[C@]1(C#N)CCCC(=O)C1    ZINC000039038100
O=C1CCc2sccc21    ZINC000002345435
O=C1CCc2ccsc21    ZINC000001763571
O=C1CC(C(F)(F)F)C1    ZINC000084325474
O=C1CCCc2nonc21    ZINC000002534473
[N-]=[N+]=C1C(=O)CCCC1=O    ZINC000016137612
O=C1CC(=O)CC2(CC2)C1    ZINC000100038431
O=C1C[C@H]2C[C@@H]1C(=O)CC2    ZINC000196367938
O=C1CC[C@@H]2C(=O)CC[C@@H]12    ZINC000017059647
O=C1C[C@@H]2CC[C@H]1CC2=O    ZINC000021192106
O=C1C[C@@H]2C[C@H]1C(=O)CC2    ZINC000196367947
O=C1[C@H]2CC[C@H]1CC(=O)C2    ZINC000103708761
O=C1CC[C@H]2C(=O)CC[C@@H]12    ZINC000000164028
O=C1C[C@@H]2C[C@H]1CCC2=O    ZINC000001674643
O=C1C[C@@H]2C[C@@H]1C(=O)CC2    ZINC000196367954
CC#CCOC1CC(=O)C1    ZINC001224359349
O=C1CCC2(CC2)C(=O)C1    ZINC000238583912
CCC(=O)Cc1ccco1    ZINC000000507885
O=C1[C@@H]2CC[C@H]1CC(=O)C2    ZINC000039240897
O=C1C[C@H]2C[C@@H]3O[C@@H]3[C@@H]2C1    ZINC000008100901
O=C1C[C@@H]2CC[C@@H]1CC2=O    ZINC000100436435
O=C1C[C@@H]2C[C@@H]3O[C@@H]3[C@H]2C1    ZINC000002389948
CCC(=O)Cc1ccoc1    ZINC000130586474
O=C1C[C@H]2C[C@H]1CCC2=O    ZINC000104077688
O=C1C[C@H]2C[C@@H]1CCC2=O    ZINC000001674642
CCCC(=O)c1ccco1    ZINC000000395098
O=C1CC[C@@H]2C(=O)CC[C@H]12    ZINC000000164025
O=C1C=C[C@@H](OC2CC2)C1    ZINC001205533899
C=CCO[C@H]1C=CC(=O)C1    ZINC000238080759
O=C1C=C[C@H](OC2CC2)C1    ZINC001205533900
CCC(=O)c1ccc(C)o1    ZINC000002510296
O=C1CC2CCC1C(=O)C2    ZINC000114500293
O=C1C[C@H]2CC[C@@H]1CC2=O    ZINC000021192100
O=C1C[C@H]2C[C@H]1C(=O)CC2    ZINC000196367930
O=C1C[C@H]2[C@H]3O[C@H]3C[C@H]2C1    ZINC000008100902
CC(=O)CCc1ccco1    ZINC000002031376
C=CCO[C@@H]1C=CC(=O)C1    ZINC000238081156
O=C1C[C@@H]2C[C@@H]1CCC2=O    ZINC000104077695
O=C1C=CO[C@@H](C2CC2)C1    ZINC000018883084
O=C1CC2CC(=O)CC2C1    ZINC000000406950
O=C1CCCC(=O)C12CC2    ZINC000107454790
O=C1C[C@H]2C[C@@H]3O[C@@H]3[C@H]2C1    ZINC000008100900
O=C1C=CO[C@H](C2CC2)C1    ZINC000018883081
CC(=O)Cc1coc(C)c1    ZINC000022113837
O=C1[C@@H]2CC[C@@H]1CC(=O)C2    ZINC000103708757
CCC(=O)Cc1cn[nH]c1    ZINC001249920492
CC(=O)Cc1cnn(C)c1    ZINC000050541847
CCC(=O)c1cncn1C    ZINC000034475611
CCC(=O)c1nccn1C    ZINC000070184068
CCC(=O)c1cnn(C)c1    ZINC000012396421
CC(=O)CCn1cccn1    ZINC000000500141
CCC(=O)c1ccn(C)n1    ZINC000039184582
N#CCN1CCC(=O)CC1    ZINC000019482657
N#CCCN1CCC(=O)C1    ZINC000228943161
N#CCN1CCCC(=O)C1    ZINC000086492537
CCC(=O)c1nc(C)c[nH]1    ZINC000095221326
CC(=O)CCn1ccnc1    ZINC000005480858
CCC(=O)Cc1ncc[nH]1    ZINC000034977325
CCC(=O)c1ccnn1C    ZINC000019091495
C=CC[C@@H]1CCCCC1=O    ZINC000001765703
CC[C@H]1CC(=O)C=C(C)C1    ZINC000034593083
O=C1CC[C@H]2CCC[C@H]1C2    ZINC000001714620
CC[C@]12CC[C@@H](CC1=O)C2    ZINC000100158713
O=C1C=CCCCCCC1    ZINC000002519731
CC1(C)[C@H]2CC[C@H]1CC2=O    ZINC000100191659
CCC1=CC(=O)C[C@@H](C)C1    ZINC000218723995
CC[C@]12CC[C@H](CC1=O)C2    ZINC000007074391
O=C1CCC[C@H]2CCC[C@@H]12    ZINC000001571250
O=C1CC[C@H]2CCC[C@H]2C1    ZINC000001571254
O=C1C[C@@H]2CCCC[C@H]2C1    ZINC000005134006
O=C1CC[C@H]2CCCC[C@@H]12    ZINC000005133966
CC1(C)[C@@H]2CC[C@@H]1C(=O)C2    ZINC000100191654
O=C1C[C@@H]2CCC[C@H](C1)C2    ZINC000016926424
C[C@@H]1C(=O)CC[C@@H]2CC[C@@H]21    ZINC000071785523
CCCC(=O)C1=CCCC1    ZINC000050325033
CC[C@]12C[C@H]1CCCC2=O    ZINC000043214799
O=C1CC[C@H]2CCC[C@@H]2C1    ZINC000001571253
CC[C@@H]1CC(=O)C=C(C)C1    ZINC000032302645
CC(C)C1=CC(=O)CCC1    ZINC000004802716
O=C1CC[C@@H]2CCCC[C@H]12    ZINC000005134025
O=C1CC[C@@H]2CCC[C@H]1C2    ZINC000001714622
C=CCCC(=O)CCC=C    ZINC000038220185
CC(=O)CC1=CCCCC1    ZINC000103604528
CCC1=CC(=O)C[C@H](C)C1    ZINC000218723922
CC1=CC(=O)CC(C)(C)C1    ZINC000014822379
O=C1CC[C@@H]2CCCC[C@@H]12    ZINC000005133953
O=C1CCC[C@H](C2CC2)C1    ZINC000018880445
C=CC[C@H]1CCCCC1=O    ZINC000001717283
O=C1CCCCC[C@H]2C[C@@H]12    ZINC000001711542
O=C1CC[C@H]2CCCC[C@H]12    ZINC000005134036
C=C[C@]1(C)CCCC(=O)C1    ZINC000032176660
O=C1CCCCC[C@H]2C[C@H]12    ZINC000001711543
CC[C@@]12CC[C@H](CC1=O)C2    ZINC000100158715
CC1=CC(C)(C)CCC1=O    ZINC000004538148
O=C1CCCCC12CCC2    ZINC000002032349
O=C1CC[C@@H]2CCC[C@H]2C1    ZINC000001571252
O=C1CCC(C2CC2)CC1    ZINC000018851673
O=C1CCC[C@@H](C2CC2)C1    ZINC000018880442
CC(C)=C1CCC(=O)CC1    ZINC000039269168
O=C1CCC[C@@H]2C[C@H]2CC1    ZINC000018745012
O=C1CCC[C@@H]2C[C@@H]2CC1    ZINC000018745007
CC(C)(C)C1=CC(=O)CC1    ZINC000034284049
O=C1CCC[C@H]2C[C@@H]2CC1    ZINC000018745010
CC(C)C1=CCC(=O)CC1    ZINC000045071151
O=C1CC[C@@H]2CCC[C@@H]1C2    ZINC000001714623
O=C1C[C@@H]2CCC[C@@H](C1)C2    ZINC000001714490
O=C1/C=C\CCCCCC1    ZINC000025695724
C[C@H]1C(=O)CC[C@@H]2CC[C@@H]21    ZINC000071785522
O=C(CC1CC1)CC1CC1    ZINC000034745366
CC1(C)[C@@H]2C[C@@H]1C(=O)CC2    ZINC000100356996
O=C1CCCC[C@@H]2C[C@@H]2C1    ZINC000002032079
CC[C@]12C[C@@H]1CCCC2=O    ZINC000101093409
O=C1CCCC12CCCC2    ZINC000032214209
O=C1CC[C@H]2CCC[C@@H]1C2    ZINC000001714621
CC1(C)[C@@H]2CC[C@H]1C(=O)C2    ZINC000004787702
O=C1C[C@H]2CCCC[C@H]2C1    ZINC000005133934
CC1(C)[C@H]2CC[C@@H]1C(=O)C2    ZINC000004787699
CC1(C)[C@H]2C[C@@H]1CCC2=O    ZINC000001721658
CC[C@@]12CC[C@@H](CC1=O)C2    ZINC000002532866
O=C1CCC2(CCC2)CC1    ZINC000082048785
CC[C@@]12C[C@H]1CCCC2=O    ZINC000101093412
C=CCC[C@H]1CCC(=O)C1    ZINC000038415719
CC1(C)CC=CC(=O)CC1    ZINC000045071140
CCC(=O)CC1=CCCC1    ZINC000238195056
C=CCC[C@@H]1CCC(=O)C1    ZINC000038415718
CC1(C)C[C@H]2CC(=O)[C@H]1C2    ZINC000100938951
CCCC1=CC(=O)CCC1    ZINC000004802720
O=C1C[C@H]2CCCC[C@@H]2C1    ZINC000005133935
O=C1CC[C@@H]2CCC[C@@H]2C1    ZINC000001571251
O=C1CCCC[C@@H]1C1CC1    ZINC000070736218
C[C@@H]1C(=O)C[C@@H]2CCC[C@H]12    ZINC000071786962
CCCC1=CCCCC1=O    ZINC000115628558
C=C[C@@]1(C)CCCC(=O)C1    ZINC000032176663
CCC(=O)C1=CCCCC1    ZINC000032134889
O=C1CC2(C1)CCCCC2    ZINC000086336184
CC[C@@]12C[C@@H]1CCCC2=O    ZINC000043214798
O=C1CCC[C@H]2C[C@H]2CC1    ZINC000018745015
C#CCCC(=O)C(C)(C)C    ZINC000036683737
O=C1C[C@H]2CCC[C@H](C1)C2    ZINC000001714493
O=C1CCCC[C@H]1C1CC1    ZINC000070736215
CC(C)[C@@H]1C=CC(=O)CC1    ZINC000004429301
CC(C)[C@H]1C=CC(=O)CC1    ZINC000005761194
CC1(C)[C@H]2C[C@@H]1C(=O)CC2    ZINC000001721659
CC1(C)[C@H]2C[C@H]1C(=O)CC2    ZINC000100027304
O=C1CCC12CCCCC2    ZINC000032225726
N#[N+]C1=C(O)CCCC1=O    ZINC000140767803
O=C1C[C@H]2CC[C@H]1C(=O)N2    ZINC000104701007
NC=C1C(=O)CCCC1=O    ZINC000100361527
O=C1N[C@H]2C[C@@H]1CC(=O)C2    ZINC000225797665
N#CCC(=O)[C@@H]1CCOC1    ZINC000048627004
NC(=O)[C@H]1[C@@H]2C(=O)CC[C@H]12    ZINC001540379893
N#CCC(=O)[C@H]1CCOC1    ZINC000048627007
CCC(=O)Cc1cnoc1    ZINC001249921016
CNC=C1C(=O)CCC1=O    ZINC000100225828
O=C1N[C@@H]2C[C@@H]1CC(=O)C2    ZINC000225797649
O=C1N[C@H]2C[C@@H]1C(=O)CC2    ZINC000225796275
O=C1N[C@@H]2C[C@H]1C(=O)CC2    ZINC000225796295
O=C1N[C@H]2C[C@H]1CC(=O)C2    ZINC000225797705
CCCC(=O)c1ncco1    ZINC000043210506
NC(=O)[C@@H]1[C@H]2CCC(=O)[C@H]12    ZINC001540379890
O=C1CC(=O)NC2(CC2)C1    ZINC000083267567
O=C1N[C@@H]2C[C@@H]1C(=O)CC2    ZINC000225796253
NC(=O)[C@@H]1[C@@H]2CCC(=O)[C@@H]21    ZINC001540379892
C#CCNC(=O)C(=O)CC    ZINC001143969208
O=C1N[C@@H]2C[C@H]1CC(=O)C2    ZINC000225797686
N#CCCOC1CC(=O)C1    ZINC001205622581
NC(=O)[C@@H]1[C@@H]2CCC(=O)[C@H]21    ZINC001540379891
O=C1N[C@H]2C[C@H]1C(=O)CC2    ZINC000225796316
CCC(=O)Cn1cncn1    ZINC000050180640
CCC(=O)Cn1ccnn1    ZINC000118721420
CCC(=O)c1ncnn1C    ZINC000019091708
CCC(=O)c1cn[nH]c1N    ZINC000083747058
CC(=O)CCn1cncn1    ZINC000002555552
CN1[C@H]2CC[C@H]1CC(=O)C2    ZINC000100002171
C=CCN1CCC(=O)CC1    ZINC000012336808
CN1[C@@H]2CC[C@H]1CC(=O)C2    ZINC000012359923
N[C@H]1C[C@@H]2CC(=O)C[C@@H]2C1    ZINC000258419933
O=C1CCN[C@H]2CCC[C@@H]12    ZINC000001235046
O=C1C[C@H]2CCCN(C1)C2    ZINC000038665164
O=C1CCN[C@H]2CCC[C@H]12    ZINC000001235048
O=C1C[C@@H]2CCNC[C@H]2C1    ZINC000257942381
O=C1CCC[C@H]2CNC[C@H]12    ZINC000095635235
CN(C)/C=C1/CCCC1=O    ZINC000022124049
O=C1CCN[C@@H]2CCC[C@H]12    ZINC000001235047
O=C1CCC[C@@H]2CNC[C@H]12    ZINC000095635234
O=C1CCCN(C2CC2)C1    ZINC000018880722
O=C1CC[C@H]2CCN[C@H]1C2    ZINC000757119234
CN1[C@@H]2CC[C@@H]1C(=O)CC2    ZINC000103537157
O=C1CC2CCN(CC2)C1    ZINC000039078574
O=C1CCN(CC2CC2)C1    ZINC000037239794
O=C1CCC[C@H]2CNC[C@@H]12    ZINC000095635237
O=C1CCN2CCC[C@@H]1C2    ZINC000001621724
O=C1CCN2CCCC[C@H]12    ZINC000025879320
C[C@H]1CC(=O)CN1C1CC1    ZINC000023846262
O=C1C[C@H]2CCC[C@@H](C1)N2    ZINC000005134501
O=C1CC2(C1)CCCNC2    ZINC000076914370
O=C1C[C@H]2CNCC[C@H]2C1    ZINC000257942378
C[C@H]1C(=O)C[C@H]2CC[C@H]1N2    ZINC000223138276
O=C1C[C@@H]2CCC[C@@H](C1)N2    ZINC000100002220
CCC(CC)C(=O)CC#N    ZINC000020385304
O=C1CCN[C@@H]2CCC[C@@H]12    ZINC000001235045
O=C1C[C@H]2CCNC[C@@H]2C1    ZINC000257942385
O=C1CCN2CCCC[C@@H]12    ZINC000025879323
O=C1C[C@@H]2CCCCN2C1    ZINC000083255396
NC1C[C@@H]2CC(=O)C[C@H]2C1    ZINC000060313864
C[C@@H]1C(=O)C[C@H]2CC[C@H]1N2    ZINC000223138338
CN1[C@@H]2CC[C@@H]1CC(=O)C2    ZINC000100002170
O=C1CCCN2CCC[C@H]12    ZINC000038540708
O=C1CCN2CCC[C@H]2C1    ZINC000018506830
O=C1CCN2CCC[C@H]1C2    ZINC000005849947
O=C1CCNC2(CCC2)C1    ZINC000082410474
O=C1C[C@H]2CCC[C@H](C1)N2    ZINC000100002215
CCC[C@H](C)C(=O)CC#N    ZINC000020385265
O=C1CCN(C2CC2)CC1    ZINC000008939748
CCNC1=CC(=O)CCC1    ZINC000016001327
O=C1CCC[C@@H]2CNC[C@@H]12    ZINC000095635236
CCC(C)(C)C(=O)CC#N    ZINC000036437565
NC1C[C@H]2CC(=O)C[C@@H]2C1    ZINC000167712058
CC(C)/N=C1/CCCC1=O    ZINC000098210502
O=C1C[C@H]2CCCCN2C1    ZINC000083255399
C[C@@H]1CC(=O)CN1C1CC1    ZINC000023846258
CCC[C@@H](C)C(=O)CC#N    ZINC000020385259
O=C1CCN[C@@H](C2CC2)C1    ZINC000018880523
CC1(C)CC(N)=CC(=O)C1    ZINC000015980693
O=C1CCN[C@H](C2CC2)C1    ZINC000018880526
O=C1CC2(C1)CCNCC2    ZINC000066348778
O=C1CCN2CCC1CC2    ZINC000033943700
CC(C)CCC(=O)CC#N    ZINC000020385254
O=C1CCCN2CCC[C@@H]12    ZINC000038540710
O=C1CCN2CCC[C@@H]2C1    ZINC000018506828
O=C1C[C@H]2CCNC[C@H]2C1    ZINC000257942382
CC(C)(C)CC(=O)CC#N    ZINC000020385286
CN1[C@@H]2CC[C@H]1CCC2=O    ZINC000005519219
CN(C)/C=C1\CCCC1=O    ZINC000000160211
CCC(=O)C1=NCCCC1    ZINC000032156060
O=C(CCl)CCCl    ZINC000005178717
CCC(=O)c1cccs1    ZINC000000159604
CCC(=O)c1ccsc1    ZINC000002573578
CC(=O)Cc1cccs1    ZINC000000163136
CC(=O)Cc1ccsc1    ZINC000020252681
CCCC(=O)C(F)(F)F    ZINC000001675527
CC(=O)CCC(F)(F)F    ZINC000059519292
C=C1C(=O)CC[C@@H]1C(=O)O    ZINC000001845604
O=C[C@H]1CCCC(=O)C1=O    ZINC000110288434
CC(=O)O[C@@H]1C=CC(=O)C1    ZINC000001591482
O=C(O)C1=CC(=O)CCC1    ZINC000005725512
CC(=O)C1C(=O)CCC1=O    ZINC000100075344
C=C1C(=O)CC[C@H]1C(=O)O    ZINC000001652951
CC(=O)OC1=CC(=O)CC1    ZINC000139001205
CC(=O)O[C@H]1C=CC(=O)C1    ZINC000005663725
O=C(O)[C@@H]1[C@@H]2CCC(=O)[C@H]21    ZINC000144717442
O=C[C@@H]1CCCC(=O)C1=O    ZINC000110288430
COC(=O)[C@H]1C=CC(=O)C1    ZINC000100055750
O=C(O)[C@H]1CC=CC(=O)C1    ZINC000013526248
COC(=O)C1=CC(=O)CC1    ZINC000039087238
O=C(O)[C@H]1[C@@H]2C(=O)CC[C@H]12    ZINC000038844733
O=C(O)[C@@H]1CC=CC(=O)C1    ZINC000013526244
CC1=C(C(=O)O)CCC1=O    ZINC000001690893
O=C1CCC2=C1COCO2    ZINC000002149591
O=C(O)[C@@H]1[C@H]2CCC(=O)[C@H]12    ZINC000227749493
O=C1C[C@H]2O[C@@H](C1)[C@@H]1O[C@@H]12    ZINC000138471519
COC(=O)[C@@H]1C=CC(=O)C1    ZINC000039087273
O=C(O)[C@@H]1[C@@H]2CCC(=O)[C@@H]21    ZINC000227749482
NC(N)=C1C(=O)CCC1=O    ZINC000408712683
O=C1CC=C(B(O)O)CC1    ZINC001772572490
CCC(=O)c1cc(N)on1    ZINC000169603718
CCCC(=O)C(=O)NC#N    ZINC001144042859
CC(=O)CCC(=O)NC#N    ZINC001142753383
CC(=O)Cc1nc(C)no1    ZINC000019087917
CCC(=O)c1nnc(C)o1    ZINC000203899029
CC(=O)Cc1nnc(C)o1    ZINC000015021282
O=C1C=C(B(O)O)CCC1    ZINC000238607055
CCCO[C@@H]1C=CC(=O)C1    ZINC001205099686
C[C@H]1C[C@@](C)(C=O)CC1=O    ZINC000217889464
O=C1CCC[C@@H]2CC[C@H]1O2    ZINC000018774712
O=CCC[C@@H]1CCCC1=O    ZINC000039249125
O=C1CCCCC(=O)CC1    ZINC000004825289
O=C1CCO[C@@H](C2CC2)C1    ZINC000018880535
O=CCC[C@H]1CCCC1=O    ZINC000039249124
O=C1CCOC12CCCC2    ZINC000084311002
O=C1CC(OCC2CC2)C1    ZINC000085505214
O=C1CCC[C@H]2CC[C@@H]1O2    ZINC000018774710
O=C1CCC[C@]12CCCO2    ZINC000039017166
CCO/C=C1/CCCC1=O    ZINC000082556812
CC1(C)CCC(=O)[C@H]2O[C@@H]21    ZINC000101008628
CC(=O)[C@H]1CCCCC1=O    ZINC000100011686
C[C@H]1CCCC(=O)CC1=O    ZINC000043198613
C[C@H]1CCC(=O)[C@@H](C=O)C1    ZINC000034580528
CC1CC(=O)C(C)C(=O)C1    ZINC000100019410
O=C1CC/C=C/CC[C@@H]1O    ZINC000104097952
CCCO[C@H]1C=CC(=O)C1    ZINC001205099687
C[C@@H]1C[C@](C)(C=O)CC1=O    ZINC000217889224
O=C1CCC[C@@H]2CC[C@@H]1O2    ZINC000101008368
CC(=O)[C@@H]1CCCCC1=O    ZINC000001688310
O=C1CCC2(CCO2)CC1    ZINC000238584178
CCOC1=CC(=O)CCC1    ZINC000003860442
COC[C@@H]1[C@H]2CCC(=O)[C@H]12    ZINC000204468757
O=C1CCC12CCOCC2    ZINC000095835807
CCOC1=CCCCC1=O    ZINC000004794427
C[C@H]1C[C@](C)(C=O)CC1=O    ZINC000217889314
CO[C@H]1CC(=O)C12CCC2    ZINC000299805661
O=C1CCC[C@@]12CCCO2    ZINC000039017165
C[C@@H]1CCC(=O)[C@@H](C=O)C1    ZINC000034330388
CC1(C)CC(=O)[C@@H]2O[C@@H]2C1    ZINC000087493561
O=C[C@H]1CCCCCC1=O    ZINC000023704450
C[C@@H]1CCC(=O)[C@H](C=O)C1    ZINC000034580527
O=C1CCC=CCC[C@H]1O    ZINC000008637322
CC1(C)CCC(=O)[C@@H]2O[C@H]21    ZINC000101008632
C=CCCOC1CC(=O)C1    ZINC001224339921
COC[C@@H]1[C@H]2CCC(=O)[C@@H]12    ZINC000147384430
CCCC1=C(O)C(=O)CC1    ZINC000032151838
O=C1CCCCC/C1=C/O    ZINC000004794533
O=C1CCC=CCC[C@@H]1O    ZINC000001708892
CCC1CC(=O)CC(=O)C1    ZINC000100027107
C/C=C/COC1CC(=O)C1    ZINC001205043223
CC(C)O[C@@H]1C=CC(=O)C1    ZINC000238203495
O=C1CCCCCC(=O)C1    ZINC000095917473
O=C1CC/C=C/CC[C@H]1O    ZINC000104097959
CC1(C)CCC(=O)C(=O)C1    ZINC000101367532
O=C1CCO[C@H](C2CC2)C1    ZINC000018880538
O=C1CCCC(=O)CCC1    ZINC000001721223
CC[C@@H]1CCC(=O)C(=O)C1    ZINC000101368410
CC1(C)CCC(=O)[C@H]2O[C@H]21    ZINC000044495144
C[C@@H]1CCCC(=O)CC1=O    ZINC000043198612
CC(C)O[C@H]1C=CC(=O)C1    ZINC000238201136
CC1(C)CC(=O)CC(=O)C1    ZINC000100008249
C=C(C)COC1CC(=O)C1    ZINC001206744407
C[C@H]1CCC(=O)[C@H](C=O)C1    ZINC000034330389
CC[C@H]1CCC(=O)C(=O)C1    ZINC000101368413
CC1(C)C(=O)CCCC1=O    ZINC000032218357
O=C1CCC2(COC2)CC1    ZINC000095630859
O=C1CCOC2(CCC2)C1    ZINC000082410320
C[C@@H]1C[C@@](C)(C=O)CC1=O    ZINC000217889403
CC1(C)CCC(=O)CC1=O    ZINC000100019159
CO[C@@H]1CC(=O)C12CCC2    ZINC000299805660
C#C[C@@H](C)OCC(=O)CC    ZINC001204863686
CC1(C)CCC(=O)[C@@H]2O[C@@H]21    ZINC000044495142
CC1(C)CC(=O)[C@H]2O[C@H]2C1    ZINC000087493562
O=C1CCC[C@H]2CC[C@H]1O2    ZINC000101008367
C#C[C@H](C)OCC(=O)CC    ZINC001204863687
CCC(=O)[C@@H]1CCCC1=O    ZINC000031362035
CCOC1=C(C)C(=O)CC1    ZINC000002389304
CC(=O)C[C@@H]1CCCC1=O    ZINC000025695762
O=C1CC2(C1)CCOCC2    ZINC000087439763
O=C[C@@H]1CCCCCC1=O    ZINC000023704448
O=C1CCOCC12CCC2    ZINC000107396496
CCC(=O)[C@H]1CCCC1=O    ZINC000031362037
COC[C@H]1[C@@H]2C(=O)CC[C@@H]12    ZINC000147384013
CCC(=O)CC(=O)C1CC1    ZINC000020429380
COC[C@@H]1[C@@H]2CCC(=O)[C@H]12    ZINC000026282771
CCC(=O)CC1=CCOC1    ZINC001249921290
O=C1CCCCC/C1=C\O    ZINC000104325220
CC(=O)C[C@H]1CCCC1=O    ZINC000002519600
CCCC[C@H]1CCCC1=O    ZINC000003107550
CC(C)[C@H]1CCCC(=O)C1    ZINC000003074765
CC(C)[C@@H]1CC(=O)C[C@@H]1C    ZINC000001707312
CC1(C)CC(=O)C(C)(C)C1    ZINC000002507848
CC[C@@H]1CC[C@@H](C)CC1=O    ZINC000149348541
CC[C@@H]1CCCC(=O)CC1    ZINC000034721593
CC(C)C[C@@H]1CCC(=O)C1    ZINC000034477603
CC[C@H]1CC[C@@H](C)CC1=O    ZINC000149348686
C[C@@H]1CCCCCCC1=O    ZINC000004530432
CCCC(=O)C1CCCC1    ZINC000001683928
CC[C@@H]1C[C@@H](C)CCC1=O    ZINC000044468468
CCC[C@H]1CCCC(=O)C1    ZINC000034075451
CCC[C@@H]1CCCCC1=O    ZINC000001684928
CC(C)[C@H]1CCCCC1=O    ZINC000002004542
CC[C@H]1CCCCCC1=O    ZINC000004683345
CC[C@H]1C[C@@H](C)CCC1=O    ZINC000044468471
CC(C)(C)CC(=O)C1CC1    ZINC000070735839
CC(C)[C@@H]1CC(=O)C[C@H]1C    ZINC000001707313
C[C@@H]1CC(=O)CC(C)(C)C1    ZINC000002040260
CC(C)[C@H]1CC(=O)C[C@@H]1C    ZINC000001707314
CCCC[C@@H]1CCCC1=O    ZINC000003107551
CC(C)[C@@]1(C)CCC(=O)C1    ZINC000095942503
CC(C)CCC(=O)C1CC1    ZINC000053766024
CC[C@@H]1C[C@H](C)CCC1=O    ZINC000044468462
C[C@H]1CC(C)(C)CCC1=O    ZINC000006037382
CC[C@@H]1CCCCCC1=O    ZINC000005599118
CC(C)(C)[C@H]1CCCC1=O    ZINC000039220742
O=C1CCCCCCCC1    ZINC000001575720
CC[C@H]1CCCC(=O)CC1    ZINC000034721594
C[C@H]1CC(=O)CC(C)(C)C1    ZINC000002040259
C=CC(=O)CCCCCC    ZINC000002510298
CCC/C=C/CC(=O)CC    ZINC000036447823
CC(C)(C)[C@@H]1CCC(=O)C1    ZINC000001765813
CC(C)C[C@H]1CCCC1=O    ZINC000038892203
CC[C@@H](C)[C@H]1CCC(=O)C1    ZINC000086393978
CC(C)[C@@H]1CCCCC1=O    ZINC000005442578
CC1(C)CC(=O)CC1(C)C    ZINC000140098819
C=C(C)CC(=O)C(C)(C)C    ZINC000039271485
C[C@@H]1CCC(C)(C)CC1=O    ZINC000114921223
CC1(C)CCCCCC1=O    ZINC000039259018
C=CCC(C)(C)C(=O)CC    ZINC000003132682
CC(C)(C)[C@@H]1CCCC1=O    ZINC000032302953
CC(C)(C)[C@H]1CCC(=O)C1    ZINC000002032338
CC[C@H]1CC[C@H](C)CC1=O    ZINC000149348945
CC(C)C[C@H]1CCC(=O)C1    ZINC000034477604
CC(C)[C@]1(C)CCC(=O)C1    ZINC000095942502
CC(=O)CCC1CCCC1    ZINC000048733096
CC[C@H]1C[C@H](C)CCC1=O    ZINC000044468465
CC[C@@H]1CC[C@H](C)CC1=O    ZINC000149348842
CC[C@H](C)[C@@H]1CCC(=O)C1    ZINC000086393976
CCC(=O)C1CCCCC1    ZINC000012358900
C=CCCCCCC(C)=O    ZINC000002037477
CC(C)C1CCC(=O)CC1    ZINC000001577385
CC(C)[C@H]1CC(=O)C[C@H]1C    ZINC000001707315
CC(=O)CC1CCCCC1    ZINC000001706891
CC[C@H](C)[C@H]1CCC(=O)C1    ZINC000086393979
CCCC1CCC(=O)CC1    ZINC000002522708
CC[C@@H](C)[C@@H]1CCC(=O)C1    ZINC000086393974
CC(C)C[C@@H]1CCCC1=O    ZINC000038892201
CCC[C@H]1CCCCC1=O    ZINC000002041184
CCC[C@@H]1CCCC(=O)C1    ZINC000034172255
C[C@H]1CCCCCCC1=O    ZINC000004530434
CC(C)[C@@H]1CCCC(=O)C1    ZINC000003074766
C[C@@H]1CC(C)(C)CCC1=O    ZINC000006030688
CC1(C)CCCC(=O)CC1    ZINC000034342999
C[C@H]1CCC(C)(C)CC1=O    ZINC000114921224
CC1CCCC(=O)CCC1    ZINC000005014657
CCC(=O)c1nccs1    ZINC000002020149
N#C[C@@H]1CCC(=O)CS1    ZINC000225800880
N#C[C@H]1CCC(=O)CS1    ZINC000225800899
O=C1CC(CO)=NC=C1O    ZINC000100029555
CCOC(=O)C(=O)CC#N    ZINC000002585913
N/C=C1\C(=O)CCOC1=O    ZINC000100899829
COC(=O)CC(=O)CC#N    ZINC000034049598
O=C(O)C1=CNCCC1=O    ZINC000104247555
CC1(C)NC(=O)CCC1=O    ZINC000201077385
O=C1C[C@H]2CC[C@H](C1)N2O    ZINC000100020466
CC(=O)C[C@@H]1CCC(=O)N1    ZINC000082410068
CCNC(=O)C1CC(=O)C1    ZINC000307255881
CN(C)C(=O)C1CC(=O)C1    ZINC000096528045
O=C1C[C@@H]2CC[C@@H](C1)N2O    ZINC000100020470
CNC(=O)[C@@H]1CCC(=O)C1    ZINC000224194955
CC(=O)N1CCC(=O)CC1    ZINC000000395510
CCC(=O)NC1CC(=O)C1    ZINC000716984650
NC(=O)C1CCC(=O)CC1    ZINC000039063978
O=C1CCN2CCO[C@H]1C2    ZINC000034617031
CC1(C)CC(=O)CC(=O)N1    ZINC000005734422
N=C(O)[C@@H]1CCCCC1=O    ZINC000000499400
CCN1CC(=O)CCC1=O    ZINC000072206807
N=C(O)[C@H]1CCCCC1=O    ZINC000000499399
NC(=O)[C@@H]1CCCC(=O)C1    ZINC000104646392
O=CN[C@H]1CCCCC1=O    ZINC000098213563
NC(=O)[C@H]1CCCC(=O)C1    ZINC000104646387
CC1(C)CC(=O)CNC1=O    ZINC000201077971
CC(=O)C[C@H]1CCC(=O)N1    ZINC000082410069
CC(=O)N1CCCC(=O)C1    ZINC000038540231
C=CC(=O)NCC(=O)CC    ZINC000059901908
O=CN[C@@H]1CCCCC1=O    ZINC000098213562
O=C1C[C@H]2COC[C@H](C1)N2    ZINC000100085074
O=C1C[C@@H]2COC[C@@H](C1)N2    ZINC000100085078
CC1(C)C(=O)CCNC1=O    ZINC000081914779
O=C1C[C@H]2C[C@@H](O)[C@@H](C1)N2    ZINC000205769486
O=C1C[C@@H]2COC[C@H](C1)N2    ZINC000084310738
CC(C)(CO)C(=O)CC#N    ZINC000038841245
CCN1CCC(=O)CC1=O    ZINC000034154576
O=C1C[C@H]2C[C@H](O)[C@@H](C1)N2    ZINC000238708826
O=C1C[C@H]2CC[C@@H](C1)N2O    ZINC000000164132
CNC(=O)[C@H]1CCC(=O)C1    ZINC000224194993
CC(C)[C@@H]1CC(=O)CCN1    ZINC000032299189
CN(C)CCC(=O)C1CC1    ZINC000001651875
C[C@@H]1[C@H](C)C(=O)CCN1C    ZINC000004342483
CC[C@H](C)NC1CC(=O)C1    ZINC001257428861
CC(C)[C@H]1CNCCC1=O    ZINC000066339376
CN(C)C1CCC(=O)CC1    ZINC000038665184
CN(C)[C@H]1CCCC(=O)C1    ZINC000039193729
C[C@H]1C(=O)CCN(C)[C@@H]1C    ZINC000002510505
C[C@@H]1CNC(C)(C)C(=O)C1    ZINC000004343773
CCC(=O)[C@H]1CCCNC1    ZINC000019088720
CC(C)(C)N1CCC(=O)C1    ZINC000037239796
C[C@@H]1CN(C)[C@@H](C)CC1=O    ZINC000003882835
C[C@@H]1CC(=O)CC(C)(C)N1    ZINC000004990606
C[C@@H]1C(=O)CCN(C)[C@H]1C    ZINC000004342482
CC(=O)C[C@@H]1CCCCN1    ZINC000000001592
CCC1(N)CCC(=O)CC1    ZINC000217636941
C[C@@H]1CC(=O)[C@@H](C)CN1C    ZINC000000050696
CCN1CCC(=O)[C@H](C)C1    ZINC000001235043
CC(C)N1CCC(=O)CC1    ZINC000000394917
C[C@@H]1CN(C)[C@H](C)CC1=O    ZINC000003882834
CCC[C@H]1CC(=O)CCN1    ZINC000075528222
CCN1CCC(=O)C[C@@H]1C    ZINC000049708954
CCN1CCCC(=O)CC1    ZINC000137377948
C[C@H]1C(=O)CCN(C)[C@H]1C    ZINC000004342481
C[C@H]1CC(=O)CC(C)(C)N1    ZINC000001700488
CC(C)[C@@H]1CNCCC1=O    ZINC000066339372
C[C@@H]1CC(=O)C[C@@H](C)N1C    ZINC000062715455
CC(=O)C[C@H]1CCCCN1    ZINC000001530365
C[C@H]1CN(C)[C@@H](C)CC1=O    ZINC000001055289
N[C@@H]1CCCCCCC1=O    ZINC000005840769
C[C@H]1CNC(C)(C)C(=O)C1    ZINC000004343771
CC(C)CN1CCC(=O)C1    ZINC000037239992
CCCN1CCC(=O)CC1    ZINC000002539359
C[C@@H]1[C@@H](C)CC(=O)CN1C    ZINC000001296165
CC(C)N1CCCC(=O)C1    ZINC000016698052
CN(C)[C@@H]1CCCCC1=O    ZINC000000346217
CC[C@@H](C)N1CCC(=O)C1    ZINC000037239963
CCCCN1CCC(=O)C1    ZINC000037239829
C[C@H]1CC(=O)CN(C)[C@H]1C    ZINC000245228291
C[C@@H]1CC(=O)CN(C)[C@H]1C    ZINC000245228292
CCC(=O)[C@H]1CCCCN1    ZINC000005964796
CN(C)C[C@@H]1CCCC1=O    ZINC000000392594
CC[C@@H](C)C(=N)CC(C)=O    ZINC000100074570
N[C@H]1CCCCCCC1=O    ZINC000005049141
CC[C@H](C)C(=N)CC(C)=O    ZINC000100074573
CC[C@@H](C)NC1CC(=O)C1    ZINC001257428864
C[C@H]1CC(=O)C[C@H](C)N1C    ZINC000062715453
C[C@@H]1CC(=O)CN(C)[C@@H]1C    ZINC000004343856
CCN1CCC(=O)[C@@H](C)C1    ZINC000001235041
CN(C)C[C@H]1CCCC1=O    ZINC000000392593
CCCN1CCCC(=O)C1    ZINC000002579273
CCC(=O)[C@@H]1CCCCN1    ZINC000005202740
CN1CCC(=O)CC1(C)C    ZINC000083962145
CCC(=O)[C@@H]1CCCNC1    ZINC000019088717
CCC[C@@H]1CC(=O)CCN1    ZINC000075528219
CCN1CCC(=O)C[C@H]1C    ZINC000049708955
CC1(C)CNCCC(=O)C1    ZINC000084234349
CN(C)[C@@H]1CCCC(=O)C1    ZINC000039193728
CCC(=O)C1CCNCC1    ZINC000041166948
CC(C)[C@H]1CC(=O)CCN1    ZINC000071250576
CN(C)[C@H]1CCCCC1=O    ZINC000000346216
C[C@@H]1CC(=O)C[C@H](C)N1C    ZINC000034598974
CC[C@H](C)N1CCC(=O)C1    ZINC000037239966
O=C1C[C@H]2CSC[C@@H]2C1    ZINC000076575632
O=C1C[C@H]2CSC[C@H]2C1    ZINC000076575627
O=C1C[C@@H]2CC[C@@H](C1)S2    ZINC000100490169
O=C1C[C@H]2CC[C@H](C1)S2    ZINC000100490165
O=C1C[C@H]2CC[C@@H](C1)S2    ZINC000013548134
O=C1C[C@@H]2CSC[C@H]2C1    ZINC000076575636
CCC(=O)[C@@H]1CCOC1=O    ZINC000005015142
COC(=O)[C@H]1CCCC1=O    ZINC000000388424
COC1=C(C)C(=O)C[C@@H]1O    ZINC000000402320
CC1(C)C(=O)C[C@@H]1C(=O)O    ZINC000001713080
O=C1C=C[C@H](OCCO)C1    ZINC001217911174
COC(=O)C1(C)CC(=O)C1    ZINC000095743145
CCC(=O)[C@H]1CCOC1=O    ZINC000005498028
O=C1CCC2(C1)OCCO2    ZINC000034143884
COC1=C(C)C(=O)C[C@H]1O    ZINC000000402321
O=C1CC(=O)CC(CO)C1    ZINC000111472266
C=CCC(=O)C(=O)OCC    ZINC000080450686
O=C(O)C1CCC(=O)CC1    ZINC000000901837
COC(=O)CC1CC(=O)C1    ZINC000085210351
O=C1CC(OC2COC2)C1    ZINC000165786443
CCC(=O)CC(=O)C(C)=O    ZINC000228378133
O=C(O)CCC1CC(=O)C1    ZINC000168214009
COC(=O)[C@H]1CCC(=O)C1    ZINC000002048040
O=C1C=C[C@@H](OCCO)C1    ZINC001217911167
C[C@]1(C(=O)O)CCC(=O)C1    ZINC000039399444
COC(=O)[C@@H]1CCCC1=O    ZINC000000388425
C[C@@]1(C(=O)O)CCC(=O)C1    ZINC000039399445
O=C1C[C@H]2C[C@H](O)[C@@H](C1)O2    ZINC000238708833
O=C(O)C[C@H]1CCCC1=O    ZINC000000403346
O=C(O)[C@H]1CCCCC1=O    ZINC000013524475
COC(=O)[C@@H]1CCC(=O)C1    ZINC000001672609
O=C(O)C[C@H]1CCC(=O)C1    ZINC000005031333
O=C(O)CCC(=O)C1CC1    ZINC000002378778
O=C(O)C[C@@H]1CCCC1=O    ZINC000000403345
CC1(C)C(=O)C[C@H]1C(=O)O    ZINC000005049396
O=C(O)[C@@H]1CCCC(=O)C1    ZINC000005019352
CCC(=O)C1(C(=O)O)CC1    ZINC000148428896
CC1(C)CC(=O)CC(=O)O1    ZINC000038282043
O=C(O)[C@@H]1CCCCC1=O    ZINC000013524469
CCOC(=O)C1CC(=O)C1    ZINC000032915207
O=C(O)[C@H]1CCCC(=O)C1    ZINC000000404135
O=C(O)C[C@@H]1CCC(=O)C1    ZINC000001709948
NC(=O)[C@@H]1CNCCC1=O    ZINC000100191301
NCC(=O)N1CCC(=O)C1    ZINC000079390754
NNC(=O)[C@@H]1CCCC1=O    ZINC000039064128
NC(=O)N1CCC(=O)CC1    ZINC000001401226
CCCC(=O)C(=O)NC=N    ZINC001144043122
CC(=O)CCC(=O)NC=N    ZINC001142753427
NC(=O)[C@H]1CNCCC1=O    ZINC000100191299
NNC(=O)[C@H]1CCCC1=O    ZINC000039064127
O=C1CCC[C@H](B(O)O)C1    ZINC000238610328
O=C1CCCCCC=C1F    ZINC000100427227
O=C1CCC[C@@H](B(O)O)C1    ZINC000238609007
O=C1C[C@H]2CC[C@@H](C1)C2F    ZINC000225798870
O=C1C[C@@H]2CC[C@@H](C1)C2F    ZINC000225798848
O=C1C[C@H]2CC[C@H](C1)C2F    ZINC000225798895
COC1(CC(C)=O)CCC1    ZINC000098095517
COCC1CCC(=O)CC1    ZINC000113611690
CCO[C@@H]1CC(=O)C1(C)C    ZINC000068576427
CCCCCC(=O)C(C)=O    ZINC000001683674
CCO[C@H]1CCCCC1=O    ZINC000000395606
CC(C)[C@@H]1CC(=O)CCO1    ZINC000069850973
COC[C@H]1CCCC(=O)C1    ZINC000086528206
CCO/C=C(\C)C(=O)CC    ZINC000034596266
CC1(C)C[C@@H](O)CCC1=O    ZINC000095093113
CCCC(=O)CC[C@@H]1CO1    ZINC000216790257
CC(=O)CC(=O)CC(C)C    ZINC000004262605
CO[C@@H]1CC(=O)CC[C@H]1C    ZINC000725363075
C[C@]1(CO)CCCCC1=O    ZINC000045070441
COCC[C@H]1CCCC1=O    ZINC000039474544
CCC(=O)CC(=O)C(C)C    ZINC000004430797
CCO[C@H]1CCCC(=O)C1    ZINC000039119333
CCO[C@H]1CC(=O)C1(C)C    ZINC000068576430
CCO[C@@H]1CCCCC1=O    ZINC000000395607
CCOC[C@@H]1CCCC1=O    ZINC000086527521
CC(C)[C@@H]1COCCC1=O    ZINC000076575479
C[C@H]1C[C@@](C)(CO)CC1=O    ZINC000217889690
O=C1CCCC(O)CCC1    ZINC000004085885
CCCC(=O)CC(=O)CC    ZINC000004430381
CC1(C)C(=O)CCC[C@@H]1O    ZINC000034071159
CC(C)COC1CC(=O)C1    ZINC000085504799
CCC(=O)CCCC(C)=O    ZINC000014983442
O=C1CCC(CCO)CC1    ZINC000022112829
CC1(C)C[C@H](O)CCC1=O    ZINC000095093112
CCC(=O)COC1CCC1    ZINC000050520775
CO[C@@H]1CCCC(=O)CC1    ZINC000032218778
C=C[C@H](C)OCC(=O)CC    ZINC000706040447
C[C@H]1C[C@](C)(CO)CC1=O    ZINC000217889864
CCC(=O)C(C)(C)C(C)=O    ZINC000001675678
CCCCOC1CC(=O)C1    ZINC000085505809
C[C@@H]1C[C@@](C)(CO)CC1=O    ZINC000217889597
CCCC(=O)C(=O)CCC    ZINC000001602517
CCC(=O)C1CCOCC1    ZINC000001595621
CC[C@@H](C)OC1CC(=O)C1    ZINC000085506020
CO[C@@H]1CC(=O)CC[C@@H]1C    ZINC000725363076
C[C@@]1(CO)CCCCC1=O    ZINC000045070444
CCO[C@@H]1CCCC(=O)C1    ZINC000039119331
COCCC(=O)C1CCC1    ZINC000090556027
CCC(=O)[C@H]1CCCOC1    ZINC000082409680
COCC[C@@H]1CCCC1=O    ZINC000039474543
CC[C@H](C)OC1CC(=O)C1    ZINC000085506023
CC1(C)CC(=O)CC[C@@H]1O    ZINC000095698941
CC(C)(C)OC1CC(=O)C1    ZINC000085505388
CO[C@H]1CC(=O)CC[C@@H]1C    ZINC000725363078
C[C@@H]1C[C@](C)(CO)CC1=O    ZINC000217889780
CCC(=O)C[C@@H]1CCCO1    ZINC000037464079
CCCCC(=O)CC(C)=O    ZINC000004552334
CO[C@@]1(C)CC(=O)C1(C)C    ZINC000082164256
CC(C)[C@H]1COCCC1=O    ZINC000076575481
CCC[C@H]1CC(=O)CCO1    ZINC000039249145
CCOC[C@H]1CCCC1=O    ZINC000086527523
CO[C@H]1CC(=O)CC[C@H]1C    ZINC000725363077
CCOC1CCC(=O)CC1    ZINC000071789981
CC1(C)CC(=O)CC[C@H]1O    ZINC000095698942
CO[C@H]1CCCC(=O)CC1    ZINC000032218779
CCCC(=O)C(C)(C)C=O    ZINC000034127775
CC(=O)CC[C@@H]1CCCO1    ZINC000005383010
CC(=O)CCCCC(C)=O    ZINC000001700532
C=C[C@@H](C)OCC(=O)CC    ZINC000706040445
CCC(=O)[C@@H]1CCCOC1    ZINC000082409679
CC1(CO)CCC(=O)CC1    ZINC000064034118
CCC(=O)C(C)C(=O)CC    ZINC000033505672
CC1(C)CC(=O)C(C)(C)O1    ZINC000000166099
CC(=O)CC[C@H]1CCCO1    ZINC000005383011
CC(C)[C@H]1CC(=O)CCO1    ZINC000069850974
CC(=O)CCC(=O)C(C)C    ZINC000034454826
CCC(=O)C[C@H]1CCCO1    ZINC000037464081
CCC[C@@H]1CC(=O)CCO1    ZINC000039249144
CCCC(=O)CCC(C)=O    ZINC000002584520
CCC(=O)CCC(=O)CC    ZINC000002598085
COC[C@@H]1CCCC(=O)C1    ZINC000086528204
C[C@H](N)CN1CCC(=O)C1    ZINC001235761205
NCCN1CCCC(=O)C1    ZINC000045028231
NCCN1CCC(=O)CC1    ZINC000067173028
NCCCN1CCC(=O)C1    ZINC000196103680
CN(C)N1CCC(=O)CC1    ZINC000067425302
C[C@@H](N)CN1CCC(=O)C1    ZINC001235761207
C[C@@H]1C[N+](C)(C)CCC1=O    ZINC000012418133
CC[N+]1(C)CCC(=O)CC1    ZINC000038241756
C[C@H]1C[N+](C)(C)CCC1=O    ZINC000012418135
CCCCC(=O)CC(C)C    ZINC000002564083
CCCCCCC(=O)CC    ZINC000001850920
CCCCC(=O)CCCC    ZINC000001653217
CCCC(=O)[C@@H](C)CCC    ZINC000020232232
CCCC(=O)[C@H](C)CCC    ZINC000002564064
CCCCCC(=O)CCC    ZINC000002167283
CCCC(=O)CC(C)(C)C    ZINC000001587700
CCCCCC(=O)C(C)C    ZINC000001589673
CCCCC(=O)[C@H](C)CC    ZINC000002166627
CCC(=O)CCCC(C)C    ZINC000001586604
CCCC(=O)C(CC)CC    ZINC000002004067
CC(=O)C[C@H](C)CC(C)C    ZINC000005441617
CC(C)CC(=O)C(C)(C)C    ZINC000001646241
CC(C)CCC(=O)C(C)C    ZINC000001873128
CC(C)CC(=O)CC(C)C    ZINC000001706746
CCCCCCCC(C)=O    ZINC000001653216
CCCCC(=O)[C@@H](C)CC    ZINC000002166626
CCC[C@H](C)CCC(C)=O    ZINC000002032943
CC(=O)C[C@@H](C)CC(C)C    ZINC000002563391
CCCCC(=O)C(C)(C)C    ZINC000005819865
CCC[C@@H](C)CCC(C)=O    ZINC000002032942
CCC(=O)C1=NCCS1    ZINC000033951308
N#Cc1cccc2c1C(=O)C2    ZINC000003848075
O=C(NO)[C@@H]1CCC(=O)C1    ZINC001261500680
O=C(O)[C@@H]1CC(=O)CCN1    ZINC000014620026
CON1CCC(=O)CC1=O    ZINC000306280985
O=C1CCCC[C@H]1[N+](=O)[O-]    ZINC000004528690
O=C(NO)[C@H]1CCC(=O)C1    ZINC001261500679
O=C1CC[C@H](C[N+](=O)[O-])C1    ZINC000085224422
O=C(O)[C@H]1CNCCC1=O    ZINC000022015623
O=C(O)[C@H]1CC(=O)CCN1    ZINC000002244284
COC(=O)NC1CC(=O)C1    ZINC000717094057
O=C(O)[C@@H]1CCC(=O)CN1    ZINC000039294163
COC(=O)N1CCC(=O)C1    ZINC000073738943
CC1(C(=O)NO)CC(=O)C1    ZINC000671996792
O=C1CCCC[C@@H]1[N+](=O)[O-]    ZINC000004528692
NC(=O)COC1CC(=O)C1    ZINC001205856946
O=C(O)CN1CCC(=O)C1    ZINC000022015613
O=C(O)[C@H]1CCC(=O)CN1    ZINC000039294165
O=C(CO)NC1CC(=O)C1    ZINC000908472996
O=C(O)[C@@H]1CNCCC1=O    ZINC000022015618
O=C1CC[C@@H](C[N+](=O)[O-])C1    ZINC000085224419
CCC(=O)[C@@H]1NCC[C@H]1O    ZINC000215760684
CC(=O)C[C@@H](C)NC(C)=O    ZINC000034529667
CNC(=O)CCCC(C)=O    ZINC000104153756
CC(=O)CCC(=O)N(C)C    ZINC000001596429
CCC(=O)CNC(=O)CC    ZINC000104610294
COCCN1CCC(=O)C1    ZINC000037240042
C[C@H](O)CNC1CC(=O)C1    ZINC001251969733
O=C1CCCN(CCO)C1    ZINC000134145197
C[C@H](O)CN1CCC(=O)C1    ZINC000307563302
CCC(=O)[C@H]1NCC[C@@H]1O    ZINC000215760633
CCC(=O)[C@H]1C[C@@H](O)CN1    ZINC000218744409
CCC(=O)[C@H]1NCC[C@H]1O    ZINC000215760736
C[C@@]1(NO)CCCCC1=O    ZINC000000163998
CC(C)CC(=O)CNC=O    ZINC000072206818
CCON1CCC(=O)CC1    ZINC000091361854
C[C@]1(NO)CCCCC1=O    ZINC000000163999
CCNC(=O)CCC(C)=O    ZINC000049804484
CC(=O)C[C@H]1COCCN1    ZINC000076575833
O=C1CCN(CCO)CC1    ZINC000019425132
CCC(=O)[C@@H]1NCC[C@@H]1O    ZINC000215760587
CC(=O)C[C@H](C)NC(C)=O    ZINC000034529665
CC(=O)C[C@@H]1COCCN1    ZINC000076575828
O=C1CCN(CCCO)C1    ZINC000203717414
CCC(=O)C(=O)N(C)CC    ZINC000146879031
CC(=O)CCCNC(C)=O    ZINC000104601156
CCCC(=O)C(=O)N(C)C    ZINC001144030469
NCCCOC1CC(=O)C1    ZINC001217883375
CCC(=O)[C@H](C)CN(C)C    ZINC000033852749
CC(=O)CCN(C)C(C)C    ZINC000020439839
CCN(CC)CCC(C)=O    ZINC000001646247
CCC(=O)[C@@H](C)CN(C)C    ZINC000033852748
CCC(=O)CN[C@@H](C)CC    ZINC000168374604
CC(C)C(=O)CCN(C)C    ZINC000001621279
CC(=O)CCCCCCN    ZINC000104634495
CC(=O)CCCCN(C)C    ZINC000034566737
CCC(=O)CNC(C)(C)C    ZINC000001296222
CCC(=O)CN[C@H](C)CC    ZINC000168374497
C[C@@H]1CC(=O)C=C(Cl)C1    ZINC000022126743
O=C1C[C@@H]2CC[C@H]1[C@@H]2Cl    ZINC000001664140
O=C1C[C@@H]2CC[C@H]1[C@H]2Cl    ZINC000005045961
C[C@H]1CC(=O)C=C(Cl)C1    ZINC000022126740
CC1=C(Cl)CCCC1=O    ZINC000004825911
O=C1C[C@@H]2CC[C@@H]1[C@@H]2Cl    ZINC000104145631
O=C1C[C@@H]2CC[C@@H]1[C@H]2Cl    ZINC000104145637
COC(=O)[C@H]1CC(=O)CO1    ZINC000039087540
O=C(O)COC1CC(=O)C1    ZINC001225023779
CCC(=O)C(=O)OC(C)=O    ZINC000097956655
COC(=O)[C@@H]1CC(=O)CO1    ZINC000039087539
O=C(O)[C@H]1CCC(=O)CO1    ZINC000222701197
O=C(O)[C@@H]1CC(=O)CCO1    ZINC000032218289
O=C(O)[C@@H]1CCC(=O)CO1    ZINC000222701132
O=C(O)[C@H]1CC(=O)CCO1    ZINC000032218290
C[C@H]1CC(=O)C(F)=C(O)C1    ZINC000953002425
O=C1C=C[C@H](OCCF)C1    ZINC001224671065
CS[C@H]1CCCCC1=O    ZINC000000396080
CS[C@H]1CCCC(=O)C1    ZINC000005103648
CC(C)[C@H]1CC(=O)CS1    ZINC000032188469
O=C1C=C[C@@H](OCCF)C1    ZINC001224671064
CS[C@@H]1CCCCC1=O    ZINC000000396081
CC(C)[C@@H]1CC(=O)CS1    ZINC000032188468
CS[C@@H]1CCCC(=O)C1    ZINC000001729234
C#CC(=O)Cc1ccccc1    ZINC000034551941
O=C1CCCCC(O)=C1F    ZINC000036404061
CC1(C)CSCC(=O)C1    ZINC000072194276
CCC(=O)COC1COC1    ZINC000165580625
CCCC(=O)C(=O)OCC    ZINC000005819577
COC(=O)CCCC(C)=O    ZINC000002168324
CCC(=O)[C@H](C)OC(C)=O    ZINC000139116816
CCCC(=O)CC(=O)OC    ZINC000005227173
C[C@@H](O)COC1CC(=O)C1    ZINC001205785766
O=C1CC(OCCCO)C1    ZINC001217884814
CC(=O)CC(C)(C)C(=O)O    ZINC000034582562
COC(=O)C(=O)CC(C)C    ZINC000014592723
CCC(=O)[C@H](C)C(=O)OC    ZINC000000391423
CCO[C@H]1CC(=O)[C@@H]1OC    ZINC000095347791
CCC(=O)[C@@H](C)C(=O)OC    ZINC000000391422
CCC(=O)COC(=O)CC    ZINC000138873943
CC(=O)CCCOC(C)=O    ZINC000001587833
CCC(=O)[C@@H](C)OC(C)=O    ZINC000139116700
CCOC(=O)CCC(C)=O    ZINC000003860971
CCO[C@H]1COCCC1=O    ZINC000146351278
CCCC(=O)CCC(=O)O    ZINC000002378803
CC(C)C(=O)CCC(=O)O    ZINC000001575049
CCO[C@@H]1CC(=O)[C@@H]1OC    ZINC000095347790
COC(=O)[C@H](C)CC(C)=O    ZINC000039069350
CCCC(=O)COC(C)=O    ZINC000034410794
COCCOC1CC(=O)C1    ZINC000085504741
CCOC(=O)CC(=O)CC    ZINC000004261948
C[C@H](O)COC1CC(=O)C1    ZINC001205785767
CCO[C@@H]1CC(=O)[C@H]1OC    ZINC000095347792
COC(=O)[C@@H](C)CC(C)=O    ZINC000039069328
CC(=O)CCCCC(=O)O    ZINC000001664508
CCC(=O)CCCC(=O)O    ZINC000002378789
CCO[C@@H]1COCCC1=O    ZINC000146351052
CC(C)(C)CC(=O)C(=O)O    ZINC000002379678
CCO[C@H]1CC(=O)[C@H]1OC    ZINC000095347793
CCCCCC(=O)C(=O)O    ZINC000013540424
CC(C)CCC(=O)C(=O)O    ZINC000039343638
CCC(=O)C(=O)NCCN    ZINC001219867727
CC(=O)CC[C@H](N)C(N)=O    ZINC000006761311
C[C@@H]1CC(=O)[C@@H](F)[C@@H](C)C1    ZINC000238436638
CC[C@@H]1CCC(=O)[C@H](F)C1    ZINC000536955937
CC1(C)CCC(=O)[C@H](F)C1    ZINC000221348722
C[C@@H]1CC(=O)[C@H](F)[C@@H](C)C1    ZINC000238436113
CC[C@@H]1CCC(=O)[C@@H](F)C1    ZINC000536955938
C[C@@H]1C[C@H](C)CC(=O)[C@H]1F    ZINC000306540153
CC[C@H]1CCC(=O)[C@@H](F)C1    ZINC000536955930
C[C@@H]1C[C@H](C)CC(=O)[C@@H]1F    ZINC000306540154
CC1(C)CCC(=O)[C@@H](F)C1    ZINC000221348779
CC[C@H]1CCC(=O)[C@H](F)C1    ZINC000536955936
O=C1CCC[C@@H]1CCCF    ZINC000088025979
O=C1CCC[C@H]1CCCF    ZINC000088025980
CC(=O)CCOCC(C)C    ZINC000002522786
CCC(=O)CO[C@H](C)CC    ZINC000050181530
COCC(=O)CC(C)(C)C    ZINC000043504826
CC[C@@H](C)OCCC(C)=O    ZINC000002522805
CC(C)C(=O)CC(C)(C)O    ZINC000146674744
CC[C@H](C)OCCC(C)=O    ZINC000043794386
CCO[C@@H](CC)C(=O)CC    ZINC000148312227
CCCCCCC(=O)CO    ZINC000100258730
CC[C@H](CO)CCC(C)=O    ZINC000022013260
CCO[C@H](CC)C(=O)CC    ZINC000148312420
CCCC(=O)[C@@H](O)CCC    ZINC000002164143
CCCCC(=O)COCC    ZINC000079563638
CCC(=O)CO[C@@H](C)CC    ZINC000050181531
CC[C@@H](CO)CCC(C)=O    ZINC000022013255
CCCC(=O)[C@H](O)CCC    ZINC000001576855
NC(=O)CCC(=O)C(=O)O    ZINC000001532789
N#CC(=O)Cc1ccccc1    ZINC000086038242
N#CCC(=O)c1ccccc1    ZINC000000074119
CCC(=O)CNC(=O)OC    ZINC000222806053
COC(=O)CCC(=O)CN    ZINC000001909090
CCC(=O)CNC(=O)CO    ZINC000307146304
CCC(=O)C[C@@H](N)C(=O)O    ZINC000013356136
CCC(=O)C[C@H](N)C(=O)O    ZINC000013356132
CC(=O)CC[C@@H](N)C(=O)O    ZINC000000895892
CONC(=O)CCC(C)=O    ZINC000202768629
NCC(=O)CCCC(=O)O    ZINC000013514867
CC(=O)CC[C@H](N)C(=O)O    ZINC000000895890
CCC(=O)C(=O)NCCO    ZINC001143951379
CCN1CCC(=O)[C@@H](F)C1    ZINC001201582780
CCN1CCC(=O)[C@H](F)C1    ZINC001201582782
CCC(=O)CNC[C@H](C)O    ZINC001251971621
CCCNOCCC(C)=O    ZINC000004582911
O=C(O)[C@H]1CC(=O)CS1    ZINC000039065890
O=C1C=CS(=O)(=O)CC1    ZINC000038665227
O=C(O)[C@@H]1CC(=O)CS1    ZINC000039065891
O=C(Cl)[C@H]1CCCC1=O    ZINC000100198353
O=C(Cl)[C@@H]1CCCC1=O    ZINC000100198357
O=C1CCCC(O)=C1Cl    ZINC000004262620
O=C1CCCC(=O)C1Cl    ZINC000138706438
O=C(O)CCC(=O)C(=O)O    ZINC000001532519
O=C1CCC[S@@](=O)CC1    ZINC000238589627
O=C1C[C@H](O)CC(O)=C1F    ZINC000953115588
COC(=O)C1(F)CC(=O)C1    ZINC000606301446
CC(=O)CCSC(C)=O    ZINC000001626920
O=C1CCC[S@](=O)CC1    ZINC000238589677
O=C1Cc2ccccc2C1=O    ZINC000001691218
O=C1CCCCC[C@@H]1Cl    ZINC000012505244
C[C@]1(CCl)CCCC1=O    ZINC000096300603
N#CCC(=O)c1ccccn1    ZINC000008729875
N#CCC(=O)c1ccncc1    ZINC000033414753
C[C@]1(Cl)CCCCC1=O    ZINC000005540897
N#CCC(=O)c1cccnc1    ZINC000008729871
O=C1CCC[C@H](CCl)C1    ZINC000062715566
O=C1CCC[C@@H](CCl)C1    ZINC000062715568
C[C@@]1(Cl)CCCCC1=O    ZINC000006067287
C[C@@]1(CCl)CCCC1=O    ZINC000096300604
O=C1CCCCC[C@H]1Cl    ZINC000012505243
O=C1CCC(CCl)CC1    ZINC000113030936
CCC(=O)COC(=O)CO    ZINC000909114441
C[C@H]1CC(=O)c2ccccc21    ZINC000001575452
O=C1CC[C@H]1c1ccccc1    ZINC000068575725
O=C1C[C@H]2C=C[C@@H]3C=C[C@H]1[C@@H]32    ZINC000045070817
O=C1C[C@@H]2C=C[C@H]3C=C[C@H]1[C@H]23    ZINC000045070811
O=C1C[C@@H]2C=C[C@@H]3C=C[C@@H]1[C@@H]32    ZINC000216395610
O=C1CCCc2ccccc21    ZINC000003860775
Cc1cc2c(c(C)c1)C(=O)C2    ZINC000001731642
C[C@@H]1CC(=O)c2ccccc21    ZINC000003080718
Cc1cccc2c1CCC2=O    ZINC000002560659
Cc1ccc2c(c1)CCC2=O    ZINC000019810457
Cc1ccc2c(c1)C(=O)CC2    ZINC000002564969
O=C1C[C@H]2C=C[C@H]3C=C[C@H]1[C@@H]32    ZINC000045070813
O=C1CCc2ccccc2C1    ZINC000004203404
O=C1C[C@@H]2C=C[C@@H]3C=C[C@@H]1[C@H]32    ZINC000230115994
O=C1CC(OCCCF)C1    ZINC001225156902
O=C1C[C@@H]2C=C[C@@H]3C=C[C@H]1[C@@H]32    ZINC000045070815
O=C1CC(c2ccccc2)C1    ZINC000002525591
C=CCC(=O)c1ccccc1    ZINC000100637220
C=CC(=O)Cc1ccccc1    ZINC000002008082
O=C1C[C@@H]2C=C[C@@H]3C=C[C@H]1[C@H]32    ZINC000248004597
O=C1CC[C@@H]1c1ccccc1    ZINC000068575728
Cc1cccc2c1C(=O)CC2    ZINC000032188997
CCC(=O)CCCSC    ZINC000164757737
CSC(C)(C)CC(C)=O    ZINC000002509980
CO[C@@H](C)CC(=O)[C@H](C)O    ZINC000238366689
CCCOCCC(=O)CO    ZINC000001683840
CO[C@H](C)CC(=O)[C@@H](C)O    ZINC000238392717
CO[C@H](C)CC(=O)[C@H](C)O    ZINC000238392786
CO[C@@H](C)CC(=O)[C@@H](C)O    ZINC000238366596
CCC(=O)CC(OC)OC    ZINC000038338362
O=C1CCN(CCl)CC1    ZINC000199547503
O=C1CCCN(CCl)C1    ZINC000199547460
O=C1CCCc2cnccc21    ZINC000020975150
Nc1ccc2c(c1)C(=O)CC2    ZINC000001757058
Nc1cccc2c1CCC2=O    ZINC000030678160
N[C@@H]1CC(=O)c2ccccc21    ZINC000057935295
O=C1CCNc2ccccc21    ZINC000000381030
O=C1CCCc2ccncc21    ZINC000012649683
Nc1ccc2c(c1)CCC2=O    ZINC000000162147
N[C@H]1CC(=O)c2ccccc21    ZINC000057935299
O=C1CCc2ccncc2C1    ZINC000039050748
O=C1CCc2cccnc2C1    ZINC000040434619
Nc1cccc2c1C(=O)CC2    ZINC000038861825
O=C1CCCc2ncccc21    ZINC000004202724
O=C1CCCc2cccnc21    ZINC000002512985
O=C1CCc2ncccc2C1    ZINC000022016817
Cc1cc2c(cn1)C(=O)CC2    ZINC000034115260
Nc1ccc2c(c1)CC(=O)C2    ZINC000002507571
O=C1CC[C@H]1Br    ZINC000039249467
O=C1CC(Br)C1    ZINC000095100062
O=C1CC[C@@H]1Br    ZINC000039249468
O=C1CCS(=O)(=O)CC1    ZINC000001621344
CSCCC(=O)C(=O)O    ZINC000001532883
O=C1CCCS(=O)(=O)C1    ZINC000036455741
O=C1CCCC(=O)C1(F)F    ZINC000038948824
O=C1CC(OCCCl)C1    ZINC000104726987
O=C(O)C(=O)C[C@@H](O)CO    ZINC000001532726
O=C(O)C(=O)C[C@H](O)CO    ZINC000001532725
CCC(=O)[C@H](F)C(=O)OC    ZINC000002569270
O=C1CCc2cc(O)ccc21    ZINC000000403326
O=C1COc2ccccc2C1    ZINC000038292450
COc1ccc2c(c1)C(=O)C2    ZINC000003847819
O=C1CCc2c1cccc2O    ZINC000000395511
O=C1CCc2ccc(O)cc21    ZINC000002566516
O=C1CCc2cccc(O)c21    ZINC000001847229
CCC(=O)[C@@H](F)C(=O)OC    ZINC000100004050
O=C1CCOc2ccccc21    ZINC000015848231
COc1ccc2c(c1)CC2=O    ZINC000003847816
COc1cccc2c1C(=O)C2    ZINC000003847815
O=C1CCCc2ncncc21    ZINC000020975401
O=C1CCc2ncncc2C1    ZINC000038540971
COSCCCC(C)=O    ZINC000001621721
N#CCCC(=O)c1ccc[nH]1    ZINC000001615151
Cn1cccc1C(=O)CC#N    ZINC000002574905
O=C1CCCc2nccnc21    ZINC000020976120
O=C1CCNc2ncccc21    ZINC000020975682
O=C1CCCCCC1(F)F    ZINC000169795865
O=C1CCC[C@@H](C(F)F)C1    ZINC000219197448
O=C1CCCC[C@@H]1C(F)F    ZINC000238855033
O=C1CCC[C@H](C(F)F)C1    ZINC000219197376
O=C1CCCC[C@H]1C(F)F    ZINC000238855032
O=C1CCCC(F)(F)CC1    ZINC000231446955
CC(C)C(=O)CCCCl    ZINC000034216005
CC(=O)C[C@H](O)[C@H](O)CO    ZINC000087492949
O=C1CCC(C(F)F)CC1    ZINC000168738443
CC(C)CCC(=O)CCl    ZINC000074942604
O=C1CCC[n+]2ccccc21    ZINC000000337475
C#CCC1=CC(=O)C[C@H](C)C1    ZINC000307197933
O=C1CC[C@@H]2[C@H]3C=C[C@@H](C3)[C@@H]12    ZINC000100491064
CC(=O)CCc1ccccc1    ZINC000001587606
O=C1C[C@H]2C[C@H]1[C@@H]1C=CC[C@H]21    ZINC000100490099
CCC(=O)Cc1ccccc1    ZINC000001720166
CC(=O)CCOC[C@@H](C)F    ZINC001083808050
O=C1C[C@H]2C[C@H]1[C@H]1C=CC[C@H]21    ZINC000100490102
O=C1CC[C@@H]2[C@@H]1[C@H]1C=C[C@H]2C1    ZINC000100491058
CC(=O)Cc1ccccc1C    ZINC000002558123
CC(=O)CCOC[C@H](C)F    ZINC001083808049
CC(=O)CCOCCCF    ZINC001083808060
CCC(=O)c1ccccc1C    ZINC000001657481
CCC(=O)c1ccc(C)cc1    ZINC000001587635
O=C1C=C[C@@]23C[C@@]2(CCC3)C1    ZINC000071785577
O=C1C[C@H]2C[C@H]1[C@H]1C=CC[C@@H]21    ZINC000100490098
O=C1CC[C@H]2[C@@H]1[C@H]1C=C[C@H]2C1    ZINC000100491061
CC(=O)Cc1ccc(C)cc1    ZINC000001649060
CCCC(=O)c1ccccc1    ZINC000001586755
CCC(=O)c1cccc(C)c1    ZINC000004582826
O=C1CC[C@H]2[C@H]3C=C[C@@H](C3)[C@@H]12    ZINC000100491060
O=C1C[C@H]2C[C@H]1[C@@H]1C=CC[C@@H]21    ZINC000100490092
C#CCC1=CC(=O)C[C@@H](C)C1    ZINC000307197934
CC(=O)Cc1cccc(C)c1    ZINC000004283786
O=C1CCc2[nH]c(=O)ccc21    ZINC000200387110
O=C1CCn2c1cccc2=O    ZINC000107117002
Cc1ccc(C(=O)CC#N)o1    ZINC000020252680
Cc1ccoc1C(=O)CC#N    ZINC000019426489
O=C1CCOc2ncccc21    ZINC000020975786
Cc1occc1C(=O)CC#N    ZINC000000161229
N#CCCC(=O)c1ccco1    ZINC000002619065
O=C1CCOc2cccnc21    ZINC000020976576
Cn1ccc2c1CCCC2=O    ZINC000001719179
NCCC(=O)c1ccccc1    ZINC000000337836
CCCC(=O)c1ccncc1    ZINC000002039309
Cc1c[nH]c2c1C(=O)CCC2    ZINC000004247745
CCC(=O)c1cccc(N)c1    ZINC000002570519
CC(=O)CCc1ccccn1    ZINC000039270884
CCC(=O)c1cccc(C)n1    ZINC000039051188
CC(=O)Cc1ccc(C)cn1    ZINC000019088017
Cc1cc2c([nH]1)CCCC2=O    ZINC000002540011
CC(=O)Cc1ncccc1C    ZINC000019088014
Cc1[nH]cc2c1CCCC2=O    ZINC000022126533
Cc1[nH]cc2c1C(=O)CCC2    ZINC000036404091
CCC(=O)Cc1cccnc1    ZINC000001675557
NCC(=O)Cc1ccccc1    ZINC000039474807
CCC(=O)c1ccccc1N    ZINC000001635722
C#CCNC1=CC(=O)CCC1    ZINC000100946435
CC(=O)Cc1ccc(N)cc1    ZINC000002579044
CCC(=O)c1ccc(N)cc1    ZINC000001666631
CCC(=O)Cc1ccncc1    ZINC000001675417
CCCC(=O)c1cccnc1    ZINC000005972858
CC(=O)Cc1cc(C)ccn1    ZINC000012397647
CC(=O)CCc1ccncc1    ZINC000039270885
CCC(=O)c1ccc(C)nc1    ZINC000062949430
CC(=O)Cc1cccc(C)n1    ZINC000019087611
CCC(=O)c1ncccc1C    ZINC000043616260
CCC(=O)/C=C/c1ccc[nH]1    ZINC000002519629
CCC(=O)Cc1ccccn1    ZINC000001675681
CC(=O)CCc1cccnc1    ZINC000059527912
CCCC(=O)c1ccccn1    ZINC000032225041
CCC(=O)CBr    ZINC000002030997
CC(=O)CCBr    ZINC000088189964
O=C(O)CCC(=O)CCl    ZINC000001769321
CCC(=O)C#CC(F)(F)F    ZINC000199563881
CC(=O)CCS(C)(=O)=O    ZINC000014589046
CC(=O)CCOCCCl    ZINC000104688160
Cc1cc(C(=O)CC#N)no1    ZINC000089211584
CCC(=O)CS(C)(=O)=O    ZINC000039257133
O=C1CCc2cc(F)ccc21    ZINC000000079808
O=C1Cc2cccc(F)c2C1    ZINC000075629379
O=C1CCc2ccc(F)cc21    ZINC000001443041
O=C1CCc2c1cccc2F    ZINC000002569565
O=C1Cc2ccc(F)cc2C1    ZINC000022116115
O=C1CCc2cccc(F)c21    ZINC000016158502
C=CCCC(=O)c1ccco1    ZINC000070593553
O=C(CO)Cc1ccccc1    ZINC000013517156
Cc1cc2c(o1)CCCC2=O    ZINC000015635447
CC(=O)Cc1cccc(O)c1    ZINC000002558107
CCC(=O)c1ccccc1O    ZINC000000391093
CCC(=O)c1cccc(O)c1    ZINC000001691584
C#CC(C#C)OCC(=O)CC    ZINC001204877072
C#CCC1=C(C)[C@@H](O)CC1=O    ZINC000002547798
C#CCCCC(=O)/C=C/C=O    ZINC000230492045
C[C@H]1Cc2occc2C(=O)C1    ZINC000057348201
CC(=O)Cc1ccc(O)cc1    ZINC000002558108
C#CCC1=C(C)[C@H](O)CC1=O    ZINC000038265398
CCC(=O)c1ccc(O)cc1    ZINC000000001890
CC#CCO[C@@H]1C=CC(=O)C1    ZINC001224358428
C[C@@H]1Cc2occc2C(=O)C1    ZINC000057348196
CC#CCO[C@H]1C=CC(=O)C1    ZINC001224358432
C#CCC1(C)C(=O)CCC1=O    ZINC000005414850
O=C(CCO)c1ccccc1    ZINC000016887440
CC(=O)Cc1ccccc1O    ZINC000002558106
Cn1ncc2c1CCCC2=O    ZINC000000006065
N#CN1[C@H]2CC[C@H]1CC(=O)C2    ZINC000102940606
CCC(=O)Cc1ccncn1    ZINC000063023162
CCC(=O)c1ncc(C)cn1    ZINC000167244634
CCC(=O)Cc1cnccn1    ZINC000001675675
Cc1nc2c([nH]1)CCCC2=O    ZINC000022126559
CCC(=O)Cc1cncnc1    ZINC001249921596
Cn1cc2c(n1)CCCC2=O    ZINC000082408421
C[C@@H]1Cc2[nH]ncc2C(=O)C1    ZINC000016650294
Cc1n[nH]c2c1C(=O)CCC2    ZINC000006663580
CCC(=O)c1ccc(N)nc1    ZINC000072225121
C[C@H]1Cc2[nH]ncc2C(=O)C1    ZINC000016650292
CCC(=O)Cc1ccnnc1    ZINC001249921311
Cn1ccc(C2CC(=O)C2)n1    ZINC000072233209
CCC(=O)c1cnccc1N    ZINC000069844589
Cn1nccc1C1CC(=O)C1    ZINC000072233208
Cn1ncc2c1CCC(=O)C2    ZINC000034234718
CC(=O)Cc1cccc[n+]1C    ZINC000005495290
CCC(=O)C[n+]1ccccc1    ZINC000001666374
C=C1C(=O)C[C@H]2C[C@H]1C2(C)C    ZINC000100069021
CC1=C2[C@H](C)CC[C@H]2CC1=O    ZINC000043762265
O=C1C[C@H]2C[C@@H]1[C@@H]1CCC[C@H]21    ZINC000001708364
O=C1C[C@@H]2C[C@H]1[C@@H]1CCC[C@H]12    ZINC000013757211
O=C1C=C2CCCC[C@H]2CC1    ZINC000005413393
O=C1C[C@H]2C[C@H]1[C@H]1CCC[C@@H]21    ZINC000100008441
CC1(C)CC(=O)C2=CCC[C@H]21    ZINC000039236792
O=C1C[C@@H]2CC[C@H]3CC[C@H]1[C@@H]32    ZINC000071785804
C[C@@H]1CC(=O)C2=C1CCCC2    ZINC000038250993
C[C@@]12C[C@H]3C[C@H]1CC(=O)[C@@]32C    ZINC000104100436
C=CCC1=CC(=O)C[C@H](C)C1    ZINC000306793300
O=C1C=CC2(C1)CCCCC2    ZINC000034143961
O=C1C[C@H]2C[C@H]3C[C@@H](C2)[C@@H]1C3    ZINC000226980323
O=C1CCC[C@H]1C1=CCCC1    ZINC000104391144
O=C1CCC(=C2CCC2)CC1    ZINC000390822020
O=C1C[C@H]2CC[C@@]13CCC[C@H]23    ZINC000072399553
C/C=C\CC1=C(C)CCC1=O    ZINC000033845547
CC1=C2CCC[C@@]2(C)CC1=O    ZINC000038362904
CC(=O)C[C@H]1C[C@@H]2C=C[C@H]1C2    ZINC000006562817
CC1=C[C@@H]2CC(=O)C[C@H](C1)C2    ZINC000039215898
CC1=C[C@@H]2CC(=O)C[C@@H](C1)C2    ZINC000100258689
C[C@@]12C=C[C@@H]1C(C)(C)CC2=O    ZINC000045070309
CC1(C)CC(=O)C2=C1CCC2    ZINC000038233983
O=C1C=C2CCCC[C@@H]2CC1    ZINC000005081085
O=C1C=C2CCCCC[C@H]2C1    ZINC000106167752
O=C1C[C@@H]2CC[C@H]3CC[C@@H]1[C@@H]32    ZINC000071785806
O=C1C[C@@H]2C[C@@H]3C[C@H](C2)[C@H]1C3    ZINC000100123414
CC1(C)CC(=O)C2=CCC[C@@H]21    ZINC000039236791
O=C1C[C@H]2CC[C@@]13CCC[C@@H]23    ZINC000072399554
C[C@@]12C=C[C@H]1C(C)(C)CC2=O    ZINC000045070314
O=C1C[C@H]2C[C@H]1[C@@H]1CCC[C@@H]21    ZINC000100008437
CC(=O)C[C@@H]1C[C@@H]2C=C[C@H]1C2    ZINC000006562816
O=C1C[C@H]2C[C@H]3C[C@@H](C[C@@H]13)C2    ZINC000100123416
CC1=C2CC[C@@H](C)[C@@H]2CC1=O    ZINC000034226609
C[C@]12C=C[C@H]1C(C)(C)CC2=O    ZINC000045070311
CC(=O)C[C@H]1C[C@H]2C=C[C@H]1C2    ZINC000100934369
C=C1C[C@H]2CC(=O)C[C@H](C1)C2    ZINC000001045400
O=C1C[C@H]2C[C@@H]1[C@H]1CCC[C@@H]21    ZINC000002534453
C[C@]12C=C[C@@H]1C(C)(C)CC2=O    ZINC000045070306
O=C1C[C@@H]2C[C@H]3C[C@@H]1[C@@H](C3)C2    ZINC000100123419
C=C1C[C@@H]2CC(=O)C[C@@H](C1)C2    ZINC000001045403
O=C1CCCC1=C1CCCC1    ZINC000001694403
O=C1C[C@@H]2CC[C@@H]3CC[C@@H]1[C@@H]32    ZINC000216331610
CC(=O)C[C@@H]1C[C@H]2C=C[C@H]1C2    ZINC000100934368
O=C1C[C@@H]2CC[C@@H]3CC[C@H]1[C@@H]32    ZINC000071786030
O=C1C[C@H]2C[C@H]1[C@@H]1CCC[C@H]21    ZINC000100008440
O=C1C[C@H]2CC[C@H]3CC[C@H]1[C@H]23    ZINC000071785803
C=C(C)[C@@H]1CC=C(C)C(=O)C1    ZINC000014588455
C[C@H]1CC(=O)C=C(C2CC2)C1    ZINC000307080754
O=C1C[C@@H]2CC[C@@]13CCC[C@H]23    ZINC000100166654
C=C(C)[C@H]1CC=C(C)C(=O)C1    ZINC000000968102
O=C1C[C@@H]2C[C@@H]3C[C@@H]1[C@@H](C3)C2    ZINC000100123421
C[C@H]1CC(=O)C2=C1CCCC2    ZINC000038250994
C=CC(=C)CCC(=O)C(=C)C    ZINC000005158152
O=C1C[C@H]2C[C@@H]1[C@@H]1CCC[C@@H]21    ZINC000002270586
C[C@]12C[C@@H]3C[C@H]1CC(=O)[C@@]32C    ZINC000005031404
O=C1CCC[C@@H]1C1=CCCC1    ZINC000002043597
O=C1C[C@H]2CC[C@H]3CC[C@@H]1[C@H]23    ZINC000071785805
CC1(C)CCC2=C1C(=O)CC2    ZINC000045071363
CC1=C[C@H]2CC(=O)C[C@H](C1)C2    ZINC000100258682
CC1=CC=CC(C)(C)CC1=O    ZINC000001715897
O=C1C=C2CCCCC[C@@H]2C1    ZINC000038212577
O=C1C[C@@H]2C[C@H]1[C@@H]1CCC[C@@H]12    ZINC000034617716
C[C@]12C[C@H]3C[C@H]1CC(=O)[C@@]32C    ZINC000104100431
CC1=C[C@H]2CC(=O)C[C@@H](C1)C2    ZINC000038292467
C=CCC1=CC(=O)C[C@@H](C)C1    ZINC000306793301
O=C1C[C@H]2C[C@@H]1[C@H]1CCC[C@H]21    ZINC000003096657
O=C1C[C@H]2C[C@@H]3C[C@@H]1[C@@H](C3)C2    ZINC000247813139
O=C1C[C@@H]2CC[C@@]13CCC[C@@H]23    ZINC000100166657
C[C@@]12C[C@@H]3C[C@H]1CC(=O)[C@@]32C    ZINC000104100442
C[C@@H]1CC(=O)C=C(C2CC2)C1    ZINC000307080757
O=C1C[C@H]2C[C@H]1[C@H]1CCC[C@H]21    ZINC000100008443
C=C1C[C@@H]2CC(=O)C[C@H](C1)C2    ZINC000012341823
N#CCC(=O)c1cccs1    ZINC000000047508
N#CCC(=O)c1ccsc1    ZINC000000108546
N#CCC(=O)CC(F)(F)F    ZINC000219997287
O=C1CC[C@@H]([B-](F)(F)F)C1    ZINC000169806664
O=C1CC[C@H]([B-](F)(F)F)C1    ZINC000169806666
CC#CC(=O)NC1CC(=O)C1    ZINC000716972883
O=C1CC2=C(CCCC2=O)N1    ZINC000038324819
CCC(=O)c1ccc(=O)[nH]c1    ZINC000072225651
C#CC(=O)NCC1CC(=O)C1    ZINC001143916102
C#CC(=O)N1CCC(=O)CC1    ZINC000306460084
N#CCCO[C@H]1C=CC(=O)C1    ZINC001205620110
N#CCCO[C@@H]1C=CC(=O)C1    ZINC001205620099
Cc1noc2c1C(=O)CCC2    ZINC000001622619
Cc1nc2c(o1)CCCC2=O    ZINC000034538850
Cc1noc2c1CCCC2=O    ZINC000149921476
C#CCNC(=O)C1CC(=O)C1    ZINC000066309414
Nc1[nH]nc2c1C(=O)CCC2    ZINC000040385485
O=C1CCCCn2cnnc21    ZINC000096509921
C#CCCCN1CCC(=O)C1    ZINC000229815123
C[C@H]1CC(=O)C[C@](C)(C#N)C1    ZINC000001675326
C[C@@H]1CC(=O)C[C@](C)(C#N)C1    ZINC000004802001
O=C1C=C(N2CCCC2)CC1    ZINC000001708625
CC(C)(C#N)[C@H]1CCCC1=O    ZINC000238091670
CC1(C)CCC(=O)[C@H](C#N)C1    ZINC000082408109
CC1(C)CCC(=O)[C@@H](C#N)C1    ZINC000082408110
CCC(=O)c1c(C)c[nH]c1C    ZINC000037624404
N#CCC[C@H]1CCCCC1=O    ZINC000001690108
O=C1CCNC2=C1CCCC2    ZINC000000408922
N#CCC(=O)C1CCCCC1    ZINC000026515443
C[C@@H]1CC(=O)C[C@@](C)(C#N)C1    ZINC000001675329
CC1(C)CC(C(=O)CC#N)C1    ZINC000307070911
C[C@H]1CC(=O)C[C@@](C)(C#N)C1    ZINC000001675328
CC(C)(C#N)[C@@H]1CCCC1=O    ZINC000238091276
N#CCC[C@@H]1CCCCC1=O    ZINC000002044184
N#CCC(=O)c1nccs1    ZINC000040448172
O=C1Cc2cccc(Cl)c21    ZINC000003847842
O=C1CCc2ccsc2C1    ZINC000034256927
C=CCC(=O)c1cccs1    ZINC000100493336
O=C1CCCc2sccc21    ZINC000000388535
O=C1CCc2cscc2C1    ZINC000166475072
O=C1CCCc2ccsc21    ZINC000038540763
O=C1CCC(F)(F)C[C@H]1F    ZINC000536955224
O=C1CCC[C@H]1C(F)(F)F    ZINC000022014869
O=C1CCC[C@@H]1C(F)(F)F    ZINC000022014875
O=C1CC[C@@H](C(F)(F)F)C1    ZINC000238554450
O=C1CC[C@H](C(F)(F)F)C1    ZINC000238559169
O=C(CC(F)(F)F)C1CC1    ZINC000070735802
CC(=O)CCC(F)=C(F)F    ZINC000064370232
O=C1CCC(F)(F)C[C@@H]1F    ZINC000536955214
O=C1COC2=C1C(=O)CCC2    ZINC000000491197
C#CCOC(=O)C1CC(=O)C1    ZINC000307309498
O=C1CC(Oc2ncc[nH]2)C1    ZINC001228302570
CC(=O)Cc1ccccc1F    ZINC000001840990
CCC(=O)c1cccc(F)c1    ZINC000004264643
Cc1noc(C2CC(=O)C2)n1    ZINC000113848325
CC(=O)Cc1cccc(F)c1    ZINC000002600072
O=C(CCF)c1ccccc1    ZINC000040448771
N#CCC(=O)NC1CC(=O)C1    ZINC000908469557
O=C1CC(Oc2cc[nH]n2)C1    ZINC001226427805
CC(=O)Cc1ccc(F)cc1    ZINC000000156292
O=C(CF)Cc1ccccc1    ZINC000039224679
N#CNC(=O)[C@H]1CCC(=O)C1    ZINC001181894290
N#CCNC(=O)C1CC(=O)C1    ZINC000307293156
CCC(=O)c1ccccc1F    ZINC000000409283
O=C1CC(Oc2cn[nH]c2)C1    ZINC001228324339
CC(=O)CCOCC(F)F    ZINC000130684457
CCC(=O)c1ccc(F)cc1    ZINC000000157324
C[C@]1(O)C[C@H]2C=C[C@H]1CC2=O    ZINC000257356531
O=C1C[C@H]2CCC[C@H](C1)C2=O    ZINC000103708745
CC12CCC(C(=O)C1)C(=O)C2    ZINC000045072291
O=C1CC[C@]23OCC[C@@H]2C[C@@H]13    ZINC000238615093
CC1(C)C(=O)C[C@@H]2C[C@H]2C1=O    ZINC000261493905
C=C(C)CO[C@@H]1C=CC(=O)C1    ZINC001206750142
COC[C@@H]1[C@H]2C=C[C@@H]1CC2=O    ZINC000000405283
O=C1CC(=O)CC2(CCC2)C1    ZINC000100038407
O=C1CC[C@H]2C[C@H]1CCC2=O    ZINC000100049836
O=C1C=C2CCOC[C@@H]2CC1    ZINC000196788550
O=C1CC[C@@H]2C[C@H]1CCC2=O    ZINC000000107504
O=C1C[C@H]2CCC[C@@H](C1)C2=O    ZINC000085398940
O=C1CCCC[C@@H]2C[C@H]2C1=O    ZINC000001767571
CC12CC(=O)CC1CC(=O)C2    ZINC000044082570
O=C1CCCC[C@H]2C[C@@H]2C1=O    ZINC000001767570
C=CCOC1=C(C)CCC1=O    ZINC000071773067
C#CCOC1CCC(=O)CC1    ZINC000114197792
CC1(C)C(=O)C[C@@H]2C[C@@H]2C1=O    ZINC000261493908
C[C@H]1C(=O)[C@H]2CC[C@H]1CC2=O    ZINC000257358931
CCC(=O)Cc1ccoc1C    ZINC001249921112
CC1(C)C(=O)C[C@H]2C[C@@H]2C1=O    ZINC000261493907
CC1(C)C(=O)C[C@H]2C[C@H]2C1=O    ZINC000261493906
C/C=C/CO[C@@H]1C=CC(=O)C1    ZINC001205051576
O=C1CC2CC(=O)CC(C1)C2    ZINC000000409220
CCCC(=O)Cc1ccco1    ZINC000019092647
O=C1C[C@@H]2CCCCC2=C1O    ZINC000031817973
O=C1CCCC[C@H]2C[C@H]2C1=O    ZINC000001767573
C=CCC1=C(C)[C@@H](O)CC1=O    ZINC000004794961
CCCCC(=O)c1ccco1    ZINC000001641350
C[C@H](CO)C1=CC=CC(=O)C1    ZINC000045329501
O=C[C@@H]1C(=O)C[C@H]2CC[C@H]1C2    ZINC000725344364
O=C1CC[C@]23OCC[C@H]2C[C@H]13    ZINC000307036024
O=C1CCCC12CCCC2=O    ZINC000001570798
C=CCCO[C@H]1C=CC(=O)C1    ZINC001224339764
C=CCC1C(=O)CCCC1=O    ZINC000100810945
C/C=C/CO[C@H]1C=CC(=O)C1    ZINC001205051577
C[C@@H]1C(=O)[C@H]2CC[C@H]1CC2=O    ZINC000257358930
C#CCO[C@@H]1CCCCC1=O    ZINC000196280070
O=C1C=C[C@@H](OCC2CC2)C1    ZINC001205546859
C=CCCO[C@@H]1C=CC(=O)C1    ZINC001224339763
O=C1CC[C@]23OCC[C@H]2C[C@@H]13    ZINC000238615122
O=C1C=C2CCOC[C@H]2CC1    ZINC000196788561
C#CCO[C@H]1CCCCC1=O    ZINC000196280077
C=CCC1=C(C)[C@H](O)CC1=O    ZINC000004825592
C=CCC1(C)C(=O)CCC1=O    ZINC000000409217
CO[C@]12C=C[C@H](CC1)CC2=O    ZINC000000393418
CCCC(=O)c1ccc(C)o1    ZINC000001596542
C[C@@]1(O)C[C@H]2C=C[C@H]1CC2=O    ZINC000101053542
CC1=CC(=O)CC(C)(C)C1=O    ZINC000003881445
CC(C)CC(=O)c1ccco1    ZINC000001641351
CC(=O)[C@@H]1CC=C(C)C(=O)C1    ZINC000012416766
COC[C@H]1[C@@H]2C=C[C@@H]1C(=O)C2    ZINC000101125925
O=C1C[C@@H]2CCC[C@@H](C1)C2=O    ZINC000103708754
CO[C@]12C=C[C@@H](CC1)CC2=O    ZINC000100810997
O=C1CC[C@H]2C[C@@H]1CCC2=O    ZINC000000107500
O=C1CC(=O)CC2CC(C2)C1    ZINC000034060466
O=C1CC[C@]23OCC[C@@H]2C[C@H]13    ZINC000307733847
O=C[C@H]1C(=O)C[C@H]2CC[C@H]1C2    ZINC000725344362
CC(=O)[C@H]1CC=C(C)C(=O)C1    ZINC000012416765
CC(=O)CCc1ccc(C)o1    ZINC000022113269
O=C1C=C[C@H](OCC2CC2)C1    ZINC001205546860
CC1(C)CC(=O)C=C(C=O)C1    ZINC000075539500
O=C1CCCC[C@@H]2C[C@@H]2C1=O    ZINC000001767567
C[C@@H](CO)C1=CC=CC(=O)C1    ZINC000045329497
CO[C@@]12C=C[C@H](CC1)CC2=O    ZINC000100810994
C=C(C)C1=C(CO)C(=O)CC1    ZINC000039059395
CO[C@@]12C=C[C@@H](CC1)CC2=O    ZINC000000393419
O=C1C[C@H]2CCCCC2=C1O    ZINC000031817968
C=C(C)CO[C@H]1C=CC(=O)C1    ZINC001206750143
COC[C@H]1[C@H]2C=C[C@@H]1C(=O)C2    ZINC000005997952
COC[C@H]1[C@H]2C=C[C@H]1C(=O)C2    ZINC000101125934
CCC(=O)Cc1cncn1C    ZINC000401766292
CCC(=O)Cc1ccn(C)n1    ZINC000124124205
CC(=O)CCn1ccnc1C    ZINC000020439847
CCC(=O)Cn1ccnc1C    ZINC000050180628
N#CCCN1CCC(=O)CC1    ZINC000041579911
CCC(=O)Cc1c[nH]nc1C    ZINC001249921690
CCC(=O)c1cc(C)nn1C    ZINC000135051300
CCN1CCC(=O)[C@@H](C#N)C1    ZINC000238270932
CC(=O)Cc1c(C)n[nH]c1C    ZINC000012372237
CCC(=O)c1cnn(CC)c1    ZINC000012396287
CCC(=O)Cc1cnn(C)c1    ZINC000050541845
CCN1CCC(=O)[C@H](C#N)C1    ZINC000238226084
CCC(=O)c1cn(C)nc1C    ZINC000012396518
N#CCCCN1CCC(=O)C1    ZINC000199560499
CCC(=O)c1cnn(C)c1C    ZINC000022638042
CCC1(CC)C=CC(=O)CC1    ZINC000039235896
CC1(C)[C@H]2CC[C@@]1(C)C(=O)C2    ZINC000100004680
CC1C[C@H]2CC(=O)C[C@@H](C1)C2    ZINC000012408807
CC(C)(C)[C@H]1C=CC(=O)CC1    ZINC000038292478
O=C1CCC[C@H]2CCCC[C@@H]12    ZINC000001694764
CC(C)[C@@]12C[C@H]1[C@H](C)C(=O)C2    ZINC000101168100
CC(=O)C[C@H]1C[C@@H]2CC[C@@H]1C2    ZINC000100222999
CCCC(=O)C1=CCCCC1    ZINC000039238443
C[C@@H]1[C@H]2C[C@@H](CC2=O)C1(C)C    ZINC000100152135
CC(=O)C[C@H]1C[C@H]2CC[C@@H]1C2    ZINC000004748356
O=C1CC[C@@H]2CCCC[C@H]2C1    ZINC000001695178
CC(=O)C[C@H]1C[C@H]2CC[C@H]1C2    ZINC000101640369
CC(=O)C[C@@H]1C[C@H]2CC[C@H]1C2    ZINC000101640366
CC1(C)[C@@H]2CC[C@@]1(C)C(=O)C2    ZINC000000967520
O=C1CC(C2CCCCC2)C1    ZINC000113812100
CC1(C)[C@H]2C[C@@H]1C(=O)CCC2    ZINC000045071412
O=C1CC[C@H]2CCCC[C@@H]2C1    ZINC000001565311
CC(C)(C)[C@@H]1C=CC(=O)CC1    ZINC000034115297
CCCCCC#CC(=O)CC    ZINC000003122112
CC(C)=C1CC[C@@H](C)CC1=O    ZINC000005735752
C[C@@H]1CC(=O)[C@H]2C[C@@H]1C2(C)C    ZINC000005540091
CC(C)(C)C1=CC(=O)CCC1    ZINC000004802897
C[C@@H]1[C@H]2C[C@H](CC2=O)C1(C)C    ZINC000004277011
CC(C)=CC[C@@H]1CCCC1=O    ZINC000005158845
O=C1C=CCCCCCCC1    ZINC000307807418
O=C1CCC2(CCCC2)CC1    ZINC000034332070
C[C@@H]1[C@@H]2C[C@H](CC2=O)C1(C)C    ZINC000100011996
O=C1CCCC12CCCCC2    ZINC000032225088
CC1(C)[C@H]2CC[C@]1(C)CC2=O    ZINC000002023680
CCC/C=C1\CCCCC1=O    ZINC000100163618
CC1(C)[C@@H]2C[C@@H]1C(=O)CCC2    ZINC000101051218
C[C@H]1[C@@H]2C[C@H](CC2=O)C1(C)C    ZINC000100011999
CC(C)/C=C1\CCCCC1=O    ZINC000012408783
O=C1C[C@H]2CCCCC[C@H]2C1    ZINC000039244495
C[C@H]1CC(=O)[C@@H]2C[C@@H]1C2(C)C    ZINC000101142555
C[C@H]1C(=O)C[C@@H]2C[C@H]1C2(C)C    ZINC000013521389
O=C1C[C@H]2CCCCC[C@@H]2C1    ZINC000039244497
O=C1CCC[C@H]2CCCC[C@H]12    ZINC000001694766
CC1=CC(=O)C[C@H](C(C)C)C1    ZINC000004416595
CC(C)[C@]12C[C@@H]1[C@@H](C)C(=O)C2    ZINC000100079245
O=C1CC[C@H]2CCCC[C@H]2C1    ZINC000004280883
CC(=O)C[C@@H]1C[C@@H]2CC[C@@H]1C2    ZINC000100222996
CC(C)CC(=O)C1=CCCC1    ZINC000050325075
CCC[C@]1(C)C=CC(=O)CC1    ZINC000005807433
O=C1CC[C@@H](C2CCCC2)C1    ZINC000003124451
CC(C)C1=CC(=O)C[C@@H](C)C1    ZINC000238106949
C[C@H]1CC(=O)[C@H]2C[C@@H]1C2(C)C    ZINC000001600997
CC(C)[C@]12C[C@H]1[C@H](C)C(=O)C2    ZINC000000967596
CC(C)/C=C1/CCCCC1=O    ZINC000100315505
O=C1CCC=CCCCCC1    ZINC000254290674
CCCC1=CC(=O)C[C@H](C)C1    ZINC000307461000
CCC1=CC(=O)CC(C)(C)C1    ZINC000039268976
CC1=CCC(C)(C)CCC1=O    ZINC000034518890
O=C1CC[C@H](C2CCCC2)C1    ZINC000002566586
C[C@H]1CC(=O)[C@H]2C[C@H]1C2(C)C    ZINC000100201334
CC1(C)[C@H]2C[C@H]1C(=O)CCC2    ZINC000101051210
CC(C)C1=CC[C@@H](C)CC1=O    ZINC000006030726
O=C1CCC[C@@H]1C1CCCC1    ZINC000002037526
C=C(C)[C@H]1CC[C@H](C)C(=O)C1    ZINC000004099110
O=C1CCC[C@H]1C1CCCC1    ZINC000002037527
O=C1CCC[C@@H]2CCCC[C@H]12    ZINC000001694765
CC1(C)[C@H]2CC[C@]1(C)C(=O)C2    ZINC000000967521
CCC(=O)CC1=CCCCC1    ZINC000122251687
O=C1CCC2(C1)CCCCC2    ZINC000032225866
C[C@H]1[C@@H]2C[C@@H](CC2=O)C1(C)C    ZINC000014988972
O=C1/C=C\CCCCCCC1    ZINC000045072124
CC(C)[C@@]12C[C@@H]1[C@H](C)C(=O)C2    ZINC000001081121
CC1(C)[C@H]2C[C@@H]1CCCC2=O    ZINC000045071410
O=C1CCCCC12CCCC2    ZINC000001872944
CCC[C@@]1(C)C=CC(=O)CC1    ZINC000005410272
CC(C)=C1CC[C@H](C)CC1=O    ZINC000002011489
CC(C)C1=CC(=O)C[C@H](C)C1    ZINC000238107006
CC(C)[C@@]12C[C@@H]1[C@@H](C)C(=O)C2    ZINC000004098408
CC1=CC(=O)C[C@@H](C(C)C)C1    ZINC000005497529
CC(C)=CC[C@H]1CCCC1=O    ZINC000002575456
CC1=CC[C@H](C(C)C)CC1=O    ZINC000012153091
CC(C)[C@]12C[C@H]1[C@@H](C)C(=O)C2    ZINC000001694437
CCCC/C=C1\CCCC1=O    ZINC000001867704
CCC1=C(C)C[C@H](C)CC1=O    ZINC000004416596
CCCCC1=C(C)CCC1=O    ZINC000001597256
O=C1CCC(C2CCC2)CC1    ZINC000259347491
CCCCCC1=CCCC1=O    ZINC000002077861
C=C(C)[C@H]1CC[C@@H](C)C(=O)C1    ZINC000004099108
C=C(C)[C@@H]1CC[C@H](C)C(=O)C1    ZINC000000967813
O=C1CC[C@@H]2CCCC[C@@H]2C1    ZINC000001565312
CCCC/C=C1/CCCC1=O    ZINC000001867705
O=C1CC/C=C\CCCCC1    ZINC000004829743
C=C(C)[C@@H]1CC[C@@H](C)C(=O)C1    ZINC000000967816
CCC[C@@H]1CC(=O)C=C(C)C1    ZINC000005313579
O=C1CCC[C@@H]2CCCC[C@@H]12    ZINC000001694763
CCC[C@H]1CC(=O)C=C(C)C1    ZINC000003881404
C[C@@H]1CC(=O)[C@@H]2C[C@@H]1C2(C)C    ZINC000104262161
C[C@H]1[C@H]2C[C@@H](CC2=O)C1(C)C    ZINC000100152136
CC1(C)[C@@H]2CC[C@]1(C)C(=O)C2    ZINC000100004673
CC(=O)C[C@@H]1C[C@H]2CC[C@@H]1C2    ZINC000004748354
CC(C)[C@]12C[C@@H]1[C@H](C)C(=O)C2    ZINC000100079248
O=C1C[C@@H]2CCCCC[C@H]2C1    ZINC000039244496
CCC1=C(C)C[C@@H](C)CC1=O    ZINC000005523283
CC1=CC[C@@H](C(C)C)CC1=O    ZINC000012153090
CCCC1=CC(=O)C[C@@H](C)C1    ZINC000307461002
CCC/C=C1/CCCCC1=O    ZINC000002044194
CC(C)[C@@]12C[C@H]1[C@@H](C)C(=O)C2    ZINC000100582767
CCCCC1=CC(=O)CCC1    ZINC000004802893
O=C1CC2CCCC1CCC2    ZINC000002558673
C[C@H]1[C@H]2C[C@H](CC2=O)C1(C)C    ZINC000001635154
C[C@@H]1[C@@H]2C[C@@H](CC2=O)C1(C)C    ZINC000014988970
N[C@H]1CC(=O)c2sccc21    ZINC000001650892
N[C@@H]1CC(=O)c2ccsc21    ZINC000072220933
O=C1CCCc2ncsc21    ZINC000050329708
N[C@H]1CC(=O)c2ccsc21    ZINC000072220932
N[C@@H]1CC(=O)c2sccc21    ZINC000003884502
O=C1CCc2ncsc2C1    ZINC000039134894
N#CCOC(=O)C1CC(=O)C1    ZINC000307689859
O=C1CC(Oc2nc[nH]n2)C1    ZINC001227105056
CCC(=O)c1ccc(F)cn1    ZINC000086704466
CCC(=O)c1cccnc1F    ZINC000118832169
CCC(=O)c1ccncc1F    ZINC000117506761
CCC(=O)c1ccc(F)nc1    ZINC000147877927
N#CCC(=O)C1CCOCC1    ZINC000061672426
C[C@@]12C[C@H](C(=O)N1)C(=O)CC2    ZINC000225796386
NC(=O)[C@H]1C[C@H]2CC(=O)[C@@H]1C2    ZINC000085385502
C[C@]12C[C@@H](C(=O)N1)C(=O)CC2    ZINC000225796369
NC(=O)[C@H]1[C@H]2CC[C@@H]1C(=O)C2    ZINC000039064899
C[C@@H](N)CC(=O)c1ccco1    ZINC000075110683
NC(=O)[C@@H]1C[C@@H]2CC(=O)[C@@H]1C2    ZINC000103697512
C#CCNC(=O)C(=O)CCC    ZINC001144041095
O=C1C[C@H]([C@@H]2CCCC2=O)N1    ZINC000036404116
O=C1C[C@H]2CNC(=O)C[C@@H]2C1    ZINC000143177542
O=C1C[C@H]2CNC(=O)C[C@H]2C1    ZINC000039111616
CNC(=O)[C@@H]1[C@@H]2CCC(=O)[C@@H]21    ZINC000238318310
C=CCNC(=O)C1CC(=O)C1    ZINC000197299170
NC(=O)[C@H]1C[C@H]2CC(=O)[C@H]1C2    ZINC000108624789
O=C1C[C@@H]([C@@H]2CCCC2=O)N1    ZINC000036404114
O=C1CCN(C2CC2)C(=O)C1    ZINC000086475956
CNC=C1C(=O)CCCC1=O    ZINC000100361522
O=C1C[C@@H]2CC(=O)NC[C@H]2C1    ZINC000143177765
NC(=O)[C@@H]1C[C@H]2CC(=O)[C@@H]1C2    ZINC000085385506
CC(C)CC(=O)c1ncco1    ZINC000043210531
N#CCC(=O)[C@H]1CCCOC1    ZINC000062235812
NC(=O)[C@@H]1[C@H]2CC[C@@H]1C(=O)C2    ZINC000039064898
NC(=O)[C@H]1[C@@H]2CC[C@@H]1C(=O)C2    ZINC000216121841
NC(=O)[C@H]1[C@H]2CC[C@H]1CC2=O    ZINC000100213038
O=C1CC(=O)NC2(CCC2)C1    ZINC000113807210
C[C@]12C[C@H](C(=O)N1)C(=O)CC2    ZINC000225796405
C=CC(=O)N1CCC(=O)CC1    ZINC000034412878
CNC(=O)[C@@H]1[C@@H]2CCC(=O)[C@H]21    ZINC000307271931
CN(C)C=C1C(=O)CCC1=O    ZINC000004267316
C#C[C@@H](C)NC(=O)C(=O)CC    ZINC001143972079
C/C=C\C(=O)NC1CC(=O)C1    ZINC000717024417
CCCC(=O)c1cc(C)no1    ZINC000238245308
CC(=O)NC1=CC(=O)CCC1    ZINC000004267971
CNC(=O)[C@H]1[C@@H]2C(=O)CC[C@H]12    ZINC000306698901
C=C(C)C(=O)NC1CC(=O)C1    ZINC001142515546
C[C@@]12C[C@H](CC(=O)C1)C(=O)N2    ZINC000225797783
NC(=O)[C@@H]1[C@H]2CC[C@H]1CC2=O    ZINC000100213045
N#CCC(=O)[C@@H]1CCCOC1    ZINC000062235815
CNC(=O)[C@@H]1[C@H]2CCC(=O)[C@H]12    ZINC000238318421
N#CCO[C@H]1CCCCC1=O    ZINC001224380812
O=C1CCC(=O)N(C2CC2)C1    ZINC000084426730
NC(=O)[C@@H]1C[C@H]2CC(=O)[C@H]1C2    ZINC000108624786
C#CCNC(=O)CCC(C)=O    ZINC000170214841
O=C1CCC[C@@]12CCNC2=O    ZINC000211894597
CCCCC(=O)c1ncco1    ZINC000043210507
O=C1C[C@@H]2CNC(=O)C[C@@H]2C1    ZINC000137985590
NC(=O)[C@H]1C[C@@H]2CC(=O)[C@@H]1C2    ZINC000103697508
N#CCCCOC1CC(=O)C1    ZINC001205649531
O=C(NC1CC(=O)C1)C1CC1    ZINC000716989838
CCC(=O)Cc1conc1C    ZINC001249921094
N#CCO[C@@H]1CCCCC1=O    ZINC001224380806
C[C@@]12C[C@@H](C(=O)N1)C(=O)CC2    ZINC000225796351
CCC(=O)Cc1cnoc1C    ZINC001249921009
O=C(C1CC(=O)C1)N1CCC1    ZINC000066309409
O=C1C[C@@H]([C@H]2CCCC2=O)N1    ZINC000036404113
O=C1CC[C@@H]2CC(=O)CCN12    ZINC000032303099
C[C@H](N)CC(=O)c1ccco1    ZINC000075110681
O=C(NC1CC1)C1CC(=O)C1    ZINC000066309411
C[C@]12C[C@@H](CC(=O)C1)C(=O)N2    ZINC000225797757
C[C@@]12C[C@@H](CC(=O)C1)C(=O)N2    ZINC000225797733
C/C=C/C(=O)NC1CC(=O)C1    ZINC000717024419
O=C1C[C@H]([C@H]2CCCC2=O)N1    ZINC000036404115
C[C@]12C[C@H](CC(=O)C1)C(=O)N2    ZINC000225797799
CCC(=O)C(=O)N1CC=CC1    ZINC001143951194
NC(=O)[C@@H]1[C@@H]2CC[C@@H]1C(=O)C2    ZINC000216121797
C=CCN1CC(=O)CCC1=O    ZINC000039080481
C#C[C@H](C)NC(=O)C(=O)CC    ZINC001143972078
O=C1CC[C@H]2CC(=O)CCN12    ZINC000039210083
N#CCOC1CCC(=O)CC1    ZINC000164166001
O=C1CCC[C@]12CCNC2=O    ZINC000211894672
N#CCC(=O)COC1CCC1    ZINC000077011690
CCC(=O)c1cn(CC)nn1    ZINC000205504806
CCCC(=O)Cn1ccnn1    ZINC000829393516
CC1(C)[C@H]2CC[C@@]1(N)C(=O)C2    ZINC000100274874
C=CCCC(=O)[C@H]1CCCN1    ZINC000159690285
O=C1CCN(CC2CCC2)C1    ZINC000037240125
C[C@H]1C[C@@H]1CN1CCC(=O)C1    ZINC000167059379
O=C1CCN(C2CCCC2)C1    ZINC000037239994
CN(C)/C=C1\CCCCC1=O    ZINC000020215473
CCNC1=CC(=O)C[C@@H](C)C1    ZINC000022127097
O=C1CCNC[C@@H]1CC1CC1    ZINC000083324242
O=C1CC(NC2CCCC2)C1    ZINC001257343021
CC1=C(N)CC(C)(C)CC1=O    ZINC000025624262
O=C1CCCN(C2CC2)CC1    ZINC000107219428
O=C1CCN(C2CCC2)CC1    ZINC000022002052
C=CCCCN1CCC(=O)C1    ZINC000307740280
O=C1CCCN(CC2CC2)C1    ZINC000134183245
O=C1CCCC12CCNCC2    ZINC000039111615
CCN/C=C1/CCCCC1=O    ZINC000004262728
CN1[C@@H]2CC[C@@H]1CC(=O)CC2    ZINC000222252158
C/N=C1\CC(=O)CC(C)(C)C1    ZINC000001675944
CN1CCC[C@]2(CCC2=O)C1    ZINC000256050441
CCN1[C@@H]2CC[C@H]1CC(=O)C2    ZINC000001707599
O=C1CCN[C@H]2CCCC[C@H]12    ZINC000000140746
CN1CCC(=O)[C@@H]2CCC[C@H]21    ZINC000238857177
O=C1CCN[C@@H]2CCCC[C@@H]12    ZINC000000140739
O=C1CCNC[C@H]1CC1CC1    ZINC000083324239
CN1[C@H]2CCC[C@H]1CC(=O)C2    ZINC000001532018
O=C1CCC[C@H]1[C@@H]1CCCN1    ZINC000086493439
CN1C[C@@H]2CC(=O)CC[C@@H]2C1    ZINC000238901811
C[C@H]1C[C@H]1CN1CCC(=O)C1    ZINC000167059605
CN[C@H]1C[C@@H]2CC(=O)C[C@@H]2C1    ZINC001254913615
C[C@@H]1C(=O)C[C@H]2CC[C@H]1N2C    ZINC000198569893
CNCCC1=CCCC(=O)C1    ZINC000005067180
CN1CCC(=O)[C@H]2CCC[C@@H]21    ZINC000082407288
O=C1CCN[C@@H]2CCCC[C@H]12    ZINC000002751699
CN1C[C@@H]2CCC(=O)C[C@@H]2C1    ZINC000083268441
CN1CCC(=O)[C@H]2CCC[C@H]21    ZINC000238857179
C[C@@H]1C[C@@H]1CN1CCC(=O)C1    ZINC000167059278
O=C1CCN2CCCC[C@H]2C1    ZINC000003847174
C[C@H]1CC(=O)C[C@H](C2CC2)N1    ZINC000082407297
CNC1=CC(=O)CC(C)(C)C1    ZINC000017302157
CN1[C@@H]2CCC[C@@H]1CC(=O)C2    ZINC000100002169
O=C1CCC[C@@H]1[C@H]1CCCN1    ZINC000086493441
CCNC1=CC(=O)C[C@H](C)C1    ZINC000022127101
CNC1C[C@H]2CC(=O)C[C@@H]2C1    ZINC000225559211
C[C@@H]1C[C@H]1CN1CCC(=O)C1    ZINC000167059491
O=C1CCN2CCCC[C@@H]2C1    ZINC000003847175
O=C1CCN(CC2CC2)CC1    ZINC000019476559
O=C1CCCN2CCCC[C@H]12    ZINC000039201618
C/N=C1/CC(=O)CC(C)(C)C1    ZINC000100199281
O=C1CCCN2CCCC[C@@H]12    ZINC000039201616
CN(C)/C=C1/CCCCC1=O    ZINC000022124045
CCN1[C@H]2CC[C@H]1CC(=O)C2    ZINC000100326205
O=C1CCC[C@H]1[C@H]1CCCN1    ZINC000086493443
C[C@H]1CC(=O)C[C@@H](C2CC2)N1    ZINC000082407299
C=CCCC(=O)[C@@H]1CCCN1    ZINC000137556787
C[C@H]1C(=O)C[C@H]2CC[C@H]1N2C    ZINC000198569873
O=C1CCC[C@@H]1[C@@H]1CCCN1    ZINC000086493437
C[C@@H]1CC(=O)C[C@@H](C2CC2)N1    ZINC000082407298
CCCNC1=C(C)C(=O)CC1    ZINC000013118680
O=C1CCN[C@H]2CCCC[C@@H]12    ZINC000002751700
O=C1CCN(CCC2CC2)C1    ZINC000083895116
CN1C[C@@H]2CCC(=O)C[C@H]2C1    ZINC000238901812
CN1[C@@H]2CCC[C@H]1CC(=O)C2    ZINC000004098911
O=C1CCCC[C@@H]2NCC[C@@H]12    ZINC000095951332
C[C@@H]1CC(=O)C[C@H](C2CC2)N1    ZINC000082407296
CCN1[C@@H]2CC[C@@H]1CC(=O)C2    ZINC000100326200
CN1CCC(=O)[C@@H]2CCC[C@@H]21    ZINC000036437707
CN1CCC(=O)CC12CCC2    ZINC000083268449
CNC1C[C@@H]2CC(=O)C[C@H]2C1    ZINC000225559243
CN1C[C@H]2CCC(=O)C[C@@H]2C1    ZINC000083268442
CN1CCC[C@@]2(CCC2=O)C1    ZINC000256050440
CN1CCC2(CCC2=O)CC1    ZINC000038522716
O=C(CCl)CCCCl    ZINC000001627174
O=C(CCCl)CCCl    ZINC000100020118
Nc1nc2c(s1)C(=O)CC2    ZINC000036478417
O=C1CCCc2nnsc21    ZINC000066309572
O=C1OCC2=C1OCCC2=O    ZINC000001594777
O=C1CCCc2c1no[n+]2[O-]    ZINC000000039503
O=C(O)C(=O)Cc1c[nH]cn1    ZINC000004552294
CCC(=O)c1ccsc1C    ZINC000085471712
CCCC(=O)c1cccs1    ZINC000000394340
CCC(=O)c1ccc(C)s1    ZINC000002169346
CCCC(=O)c1ccsc1    ZINC000037464048
CCC(=O)Cc1ccsc1    ZINC000038125231
CC(=O)CCc1ccsc1    ZINC000037412273
CCC(=O)Cc1cccs1    ZINC000038125298
COC(=O)[C@@H]1[C@@H]2CCC(=O)[C@H]21    ZINC000148568321
O=C(O)[C@H]1C[C@H]2CC(=O)[C@H]1C2    ZINC000101645652
O=C(O)[C@H]1C[C@H]2CC(=O)[C@@H]1C2    ZINC000005600768
O=C(O)[C@]12CC[C@@H](CC1=O)C2    ZINC000100760239
O=C(O)[C@@H]1C[C@H]2CC(=O)[C@@H]1C2    ZINC000001618172
CCC(=O)C1C(=O)CCC1=O    ZINC000100672157
COC(=O)[C@H]1CC12CC(=O)C2    ZINC000082842911
CC(=O)C[C@H](C)C(F)(F)F    ZINC000002172945
COC(=O)C1=C(C)C(=O)CC1    ZINC000001562296
CC(=O)C[C@@H](C)C(F)(F)F    ZINC000002172946
CC(=O)OC1=C(C)CCC1=O    ZINC000001702044
C=CCOC(=O)C1CC(=O)C1    ZINC000307666966
COC(=O)[C@@H]1[C@H]2CCC(=O)[C@H]12    ZINC000146217640
CC(=O)OC1=C(C)C(=O)CC1    ZINC000055168570
O=C(O)[C@@H]1C[C@H]2CC(=O)[C@H]1C2    ZINC000101645650
O=C1C=C[C@H](OC2COC2)C1    ZINC001222687486
O=C(O)[C@@]12CC[C@H](CC1=O)C2    ZINC000100760236
O=C(O)[C@H]1C[C@@H]2CC(=O)[C@@H]1C2    ZINC000102963839
COC(=O)C1=CC(=O)CCC1    ZINC000032154210
O=C(O)[C@@H]1C[C@@H]2CC(=O)[C@@H]1C2    ZINC000102963844
CCCCC(=O)C(F)(F)F    ZINC000001675405
O=C(O)[C@@]12CC[C@@H](CC1=O)C2    ZINC000001854901
O=C(O)[C@H]1[C@H]2CC[C@@H]1C(=O)C2    ZINC000039204514
O=C1C=C[C@@H](OC2COC2)C1    ZINC001222687485
O=C1C=C[C@]2(O)CCO[C@@H]2C1    ZINC000005134316
CC(=O)C1C(=O)CCCC1=O    ZINC000100068139
CC(=O)[C@@H]1CCCC(=O)C1=O    ZINC000110288438
O=C(O)[C@@H]1[C@H]2CC[C@@H]1C(=O)C2    ZINC000039204513
O=C1CC[C@@]2(CCCC2=O)O1    ZINC000043199260
CCC(=O)CCC(F)(F)F    ZINC000070915070
O=C1CC(=O)CC2(COC2)C1    ZINC000230571764
COC(=O)[C@H]1CC(=O)C=C1C    ZINC000100238578
O=C1CC[C@]2(CCCC2=O)O1    ZINC000043199261
CC(=O)OC1=CC(=O)CCC1    ZINC000004293617
CC(=O)CCCC(F)(F)F    ZINC000086352449
COC(=O)[C@H]1[C@@H]2C(=O)CC[C@H]12    ZINC000148555671
C#CCCC(=O)CC(=O)OC    ZINC000039184691
O=C(O)[C@]12CC[C@H](CC1=O)C2    ZINC000001854895
CC(=O)[C@H]1CCCC(=O)C1=O    ZINC000110288441
COC(=O)[C@@H]1CC12CC(=O)C2    ZINC000082842908
COC(=O)[C@@H]1[C@@H]2CCC(=O)[C@@H]21    ZINC000146218075
C#CCOC(=O)CCC(C)=O    ZINC000219457404
O=C(O)C1CC2(CC(=O)C2)C1    ZINC000026438550
O=C(O)[C@H]1[C@@H]2CC[C@@H]1C(=O)C2    ZINC000140938864
CCOC(=O)C1=CC(=O)CC1    ZINC000097437797
COC(=O)[C@@H]1CC=CC(=O)C1    ZINC000136657325
O=C(O)[C@@H]1[C@@H]2CC[C@@H]1C(=O)C2    ZINC000140938688
COC(=O)[C@@H]1CC(=O)C=C1C    ZINC000039087887
CC(=O)C[C@H](C)C(=O)NC#N    ZINC001181257355
NNC(=O)[C@@H]1[C@@H]2CCC(=O)[C@H]21    ZINC001521507916
CC(=O)C[C@@H](C)C(=O)NC#N    ZINC001181257354
N=CNC(=O)[C@H]1CCC(=O)C1    ZINC001181892902
NNC(=O)[C@@H]1[C@H]2CCC(=O)[C@H]12    ZINC001521507915
NNC(=O)[C@@H]1[C@@H]2CCC(=O)[C@@H]21    ZINC001521507917
CCCC(=O)c1nnc(C)o1    ZINC001253369958
CCC(=O)CNC(=O)CC#N    ZINC000307643797
CC(=O)CCC(=O)NCC#N    ZINC000203576455
CCC(=O)c1nnc(CC)o1    ZINC001255056506
CCC(=O)C(=O)N(C)CC#N    ZINC001143959874
CC(C)CC(=O)C(=O)NC#N    ZINC001184333647
NNC(=O)[C@H]1[C@@H]2C(=O)CC[C@H]12    ZINC001521507918
CC(=O)CCc1nnc(C)o1    ZINC001253362212
NC(N)=C1C(=O)CCCC1=O    ZINC000015424423
C[Si](C)(C)C1=CCCC1=O    ZINC000196413482
[O]N1[C@@H]2CCC[C@H]1CC(=O)C2    ZINC000137636125
[O]N1[C@H]2CCC[C@H]1CC(=O)C2    ZINC000137636212
[O]N1[C@@H]2CCC[C@@H]1CC(=O)C2    ZINC000137636045
CCC(=O)Cn1nnnc1C    ZINC000307549397
CC1(C)CCC(=O)[C@@H](C=O)C1    ZINC000100675460
O=C1CCCC[C@]12CCCO2    ZINC000043214731
CCCC(=O)CC(=O)C1CC1    ZINC000042413615
CCC(=O)COC1CC=CC1    ZINC001204862617
CC(C)C(=O)[C@H]1CCCC1=O    ZINC000039642989
COC1=CCC(C)(C)CC1=O    ZINC000087493643
CCO[C@H]1CC(=O)C12CCC2    ZINC000071372327
C[C@H]1CC(C)(C)CC(=O)C1=O    ZINC000100023844
C=CCCC(=O)C(C)(C)C=O    ZINC000199742497
C[C@]12CC(C)(C)CC(=O)[C@@H]1O2    ZINC000000159805
O=C1CCC2(CCCO2)CC1    ZINC000031829573
C=CCCCC(=O)CC(C)=O    ZINC000036533226
C#CC[C@@H](C)OCC(=O)CC    ZINC001204871424
C=CCCC(=O)[C@@H]1CCCO1    ZINC000039270480
O=CCC[C@H]1CCCCC1=O    ZINC000075541062
CC(C)C1CC(=O)CC(=O)C1    ZINC000100011223
C=CCCC(=O)[C@H]1CCCO1    ZINC000039270481
C[C@]12CC(C)(C)CC(=O)[C@H]1O2    ZINC000000159804
CCCCCC(=O)/C=C/C=O    ZINC000003604280
CC[C@@H]1CCC(=O)[C@H](C=O)C1    ZINC000043651520
CCC(=O)[C@H]1CCCCC1=O    ZINC000000154465
O=C1CCC[C@]12CCCCO2    ZINC000238589127
C[C@@]12CC(C)(C)CC(=O)[C@@H]1O2    ZINC000000159803
CC[C@H](C)O[C@H]1C=CC(=O)C1    ZINC001204630538
C=CCOC1CCC(=O)CC1    ZINC000112992716
O=C1C[C@@H]2CCC[C@@](O)(C1)C2    ZINC000101083872
C[C@@]1(C2CC2)CC(=O)CCO1    ZINC000069853246
C#C[C@@H](CC)OCC(=O)CC    ZINC001204869808
CC[C@H]1CCC(=O)[C@@H](C=O)C1    ZINC000043651525
CC[C@H](C)O[C@@H]1C=CC(=O)C1    ZINC001204630539
CC12CCC(O)(CC1)C(=O)C2    ZINC000002572334
CC[C@@H]1CCC(=O)[C@@H](C=O)C1    ZINC000043651523
CC(C)CO[C@@H]1C=CC(=O)C1    ZINC001204930432
O=C1CC[C@@H]2COCC[C@H]2C1    ZINC000076590064
CCCC1CC(=O)CC(=O)C1    ZINC000100029359
C=CCO[C@@H]1CCCCC1=O    ZINC000039604085
CC(=O)C1(C)CCC(=O)CC1    ZINC000005899748
C=CC(C=C)OCC(=O)CC    ZINC001204871214
CC1=C(O)C(=O)CC(C)(C)C1    ZINC000024718305
CC[C@@H](C)O[C@H]1C=CC(=O)C1    ZINC001204630537
O=C1CCOC12CCCCC2    ZINC000084310998
O=C1CCOCC12CCCC2    ZINC000074342936
O=C1CC(C2CCOCC2)C1    ZINC000113809203
CC1(C)CCC(=O)[C@@H]2O[C@H]2C1    ZINC000101049227
O=C1CC(OC2CCCC2)C1    ZINC000085504348
CC[C@@H](C)O[C@@H]1C=CC(=O)C1    ZINC001204630595
CC1(C)CCC(=O)[C@H](C=O)C1    ZINC000100675459
CC1(C)CC(=O)[C@@](C)(C=O)C1    ZINC000003851260
CC(=O)CC[C@@H]1CCC(=O)C1    ZINC000043198784
CCCCO[C@H]1C=CC(=O)C1    ZINC001205149823
CCO[C@@H]1CC(=O)C12CCC2    ZINC000071372326
C[C@H]1CC(=O)CC(C)(C)C1=O    ZINC000000391989
CC(=O)C[C@@H]1CC[C@H](C)C1=O    ZINC000045071439
CC(=O)[C@H]1CCCCCC1=O    ZINC000039208884
CC(=O)[C@H]1C[C@H](C)CCC1=O    ZINC000034407241
CC(=O)C[C@H]1CCCCC1=O    ZINC000062715767
CC(C)C1C(=O)CCCC1=O    ZINC000104138363
C#CC[C@H](C)OCC(=O)CC    ZINC001204871425
CC(=O)C[C@H]1CC[C@@H](C)C1=O    ZINC000045071433
CCC(=O)[C@@H]1CCCCC1=O    ZINC000000154467
C=CCO[C@H]1CCCCC1=O    ZINC000039604087
CC1(C)CCC(=O)[C@H]2O[C@@H]2C1    ZINC000101049224
O=C1CCOC2(CCCC2)C1    ZINC000069853220
CCOC1=CC(=O)C[C@@H](C)C1    ZINC000044491502
CCC(=O)CO[C@H]1C=CCC1    ZINC001204870166
CC(C)=CCOC1CC(=O)C1    ZINC001205025552
CC12CCC(O)(CC1)CC2=O    ZINC000000135848
O=C1CCCC12CCOCC2    ZINC000107398735
CCCCO[C@@H]1C=CC(=O)C1    ZINC001205149822
O=C1CCCC[C@@H]1OC1CC1    ZINC001205533745
O=C1CCCC[C@H]1OC1CC1    ZINC001205533744
CC(=O)C[C@@H]1CCCCC1=O    ZINC000062715765
O=C1C[C@H]2CCC[C@](O)(C1)C2    ZINC000101083879
CCCC(=O)[C@@H]1CCCC1=O    ZINC000037634067
O=C1CC(OCCC2CC2)C1    ZINC000229586330
C[C@@]12CC(C)(C)CC(=O)[C@H]1O2    ZINC000001691585
CCO/C=C1/CCCCC1=O    ZINC000039262518
CC(C)C(=O)[C@@H]1CCCC1=O    ZINC000039642988
CC(=O)[C@H]1C[C@@H](C)CCC1=O    ZINC000034407242
CC(=O)[C@@H]1C[C@H](C)CCC1=O    ZINC000034407239
CCC(=O)CO[C@@H]1C=CCC1    ZINC001204870165
CCOC1=CC(=O)C[C@H](C)C1    ZINC000044491499
O=C1CC(OCC2CCC2)C1    ZINC000719743718
CCC(=O)CC1=CCCOC1    ZINC001249922608
C[C@]1(C2CC2)CC(=O)CCO1    ZINC000069853243
C[C@@H]1CC(=O)CC(C)(C)C1=O    ZINC000004521894
O=C1CC[C@H]2COCC[C@@H]2C1    ZINC000076590055
O=C1CCCCCC/C1=C\O    ZINC000100465067
O=C1CCC2(CCOC2)CC1    ZINC000084324786
CC1(C)CC(=O)[C@](C)(C=O)C1    ZINC000003851261
CC[C@H]1CCC(=O)[C@H](C=O)C1    ZINC000043651521
O=C1CCC(OC2CC2)CC1    ZINC000307342654
C=CCCCOC1CC(=O)C1    ZINC001224511940
C[C@@H]1CC(C)(C)CC(=O)C1=O    ZINC000002577992
CC1(C)CCC(=O)[C@H]2O[C@H]2C1    ZINC000045071137
CCC(=O)CC1=CCOCC1    ZINC001249921253
CC(=O)[C@@H]1C[C@@H](C)CCC1=O    ZINC000034407240
C#C[C@H](CC)OCC(=O)CC    ZINC001204869805
O=C1CCC[C@@]12CCCCO2    ZINC000238586761
CC(=O)[C@@H]1CCCCCC1=O    ZINC000039208883
CC(=O)CC[C@H]1CCC(=O)C1    ZINC000043198785
CCCCCC(=O)/C=C\C=O    ZINC000027638959
CC(=O)C[C@@H]1CC[C@@H](C)C1=O    ZINC000045071437
CC(=O)C[C@H]1CC[C@H](C)C1=O    ZINC000045071435
C#CCO[C@H](CC)C(=O)CC    ZINC001205012098
CC(C)CO[C@H]1C=CC(=O)C1    ZINC001204930435
CC1(C)CCC(=O)[C@@H]2O[C@@H]2C1    ZINC000045071135
O=CCC[C@@H]1CCCCC1=O    ZINC000075541056
O=C1CCCC[C@@]12CCCO2    ZINC000043214730
O=C1CC[C@@H]2COCC[C@@H]2C1    ZINC000076590061
O=C1C[C@@H]2CCC[C@](O)(C1)C2    ZINC000029415192
C#CCO[C@@H](CC)C(=O)CC    ZINC001205012099
CCCC(=O)[C@H]1CCCC1=O    ZINC000037634069
O=C1CC[C@H]2COCC[C@H]2C1    ZINC000076590058
O=C1C[C@H]2CCC[C@@](O)(C1)C2    ZINC000029415195
CN(C)NC1=CC(=O)CCC1    ZINC000004653368
CCC(=O)CCN(C)CC#N    ZINC000388111452
C[N+]1(C)[C@@H]2CC[C@@H]1CC(=O)C2    ZINC000101093737
C[N+]1(C)[C@@H]2CC[C@H]1CC(=O)C2    ZINC000017060406
C[N+]1(C)[C@H]2CC[C@H]1CC(=O)C2    ZINC000101093732
CC(C)[C@@H]1CCC(=O)C[C@@H]1C    ZINC000084685722
CC(C)C[C@@H]1CCCC(=O)C1    ZINC000039242334
C/C=C(\C)CC(=O)C(C)(C)C    ZINC000207821529
CC(C)CC[C@H]1CCC(=O)C1    ZINC000082730652
CC(C)[C@@H]1CC[C@H](C)CC1=O    ZINC000000968037
C[C@@H]1CCCC(C)(C)CC1=O    ZINC000034319750
CC(C)/C=C/C(=O)CC(C)C    ZINC000018033018
CC(C)(C)[C@@H]1CCCC(=O)C1    ZINC000005284149
CC(C)[C@@H]1CC[C@@H](C)CC1=O    ZINC000000967796
CCC1(CC)CCC(=O)CC1    ZINC000034381700
CC[C@H](C)[C@@H]1CCCCC1=O    ZINC000001577445
CC(C)[C@H]1CC[C@@H](C)C(=O)C1    ZINC000001626974
CCCC(=O)C1CCCCC1    ZINC000002004006
CC(C)(C)C1CCC(=O)CC1    ZINC000001081255
CC(C)=CCC(=O)C(C)(C)C    ZINC000136646434
CC(=O)CCC1CCCCC1    ZINC000037479122
CC(C)C[C@H]1CCCC(=O)C1    ZINC000038234023
CC(C)[C@H]1CC[C@H](C)C(=O)C1    ZINC000001626973
CCCCCCC1CC(=O)C1    ZINC000169178595
CC(C)/C=C\C(=O)CC(C)C    ZINC000100231319
CC[C@@H](C)[C@@H]1CCCCC1=O    ZINC000001577444
CCCCC1CCC(=O)CC1    ZINC000016637740
CC(C)[C@H]1CCCCCC1=O    ZINC000034454596
CC[C@H](C)[C@H]1CCCCC1=O    ZINC000001577443
C=CCCCCCCC(C)=O    ZINC000005159525
CC(C)(C)[C@H]1CCCCC1=O    ZINC000002166915
CC(C)CC[C@@H]1CCCC1=O    ZINC000042397230
CC(C)[C@H]1CCC(=O)C[C@H]1C    ZINC000084685719
CC(C)[C@H]1CCC(=O)C[C@@H]1C    ZINC000039103289
CC(C)[C@H]1CC[C@H](C)CC1=O    ZINC000000967523
CC(=O)CC1CCCCCC1    ZINC000001562248
O=C1CCCCCCCCC1    ZINC000001575724
C=C[C@H](C)CC(=O)CC(C)C    ZINC000005360001
CC(C)(C)[C@H]1CCCC(=O)C1    ZINC000004946226
CCC(=O)[C@H](C)CC=C(C)C    ZINC000005818694
CC(C)(C)[C@@H]1CCCCC1=O    ZINC000002166916
CCCCC(=O)C1CCCC1    ZINC000001683930
CC(C)[C@@H]1CC[C@H](C)C(=O)C1    ZINC000001626971
CCCCC[C@H]1CCCC1=O    ZINC000002037559
CCCC[C@H]1CCCCC1=O    ZINC000002004389
CC(C)[C@@H]1CCCCCC1=O    ZINC000034454595
CC(C)[C@H]1CC[C@@H](C)CC1=O    ZINC000003860577
CCC(=O)C/C=C/C(C)(C)C    ZINC001249921635
CCC(=O)C(C)=C(CC)CC    ZINC000003070210
CC(C)CC[C@@H]1CCC(=O)C1    ZINC000082730651
CC(C)CC[C@H]1CCCC1=O    ZINC000042397233
CC[C@@H](C)[C@H]1CCCCC1=O    ZINC000001577442
CCCC[C@@H]1CCCCC1=O    ZINC000001690086
CC(C)[C@@H]1CC[C@@H](C)C(=O)C1    ZINC000001626972
CCC(=O)[C@@H](C)CC=C(C)C    ZINC000002555271
CC(C)[C@@H]1CCCC(=O)CC1    ZINC000082159759
C[C@H]1CCCC(C)(C)CC1=O    ZINC000034319751
CCCCCC(=O)C=C(C)C    ZINC000031622892
CC(C)[C@@H]1CCC(=O)C[C@H]1C    ZINC000084685720
CC(C)CC(=O)C1CCCC1    ZINC000001683931
C=C[C@@H](C)CC(=O)CC(C)C    ZINC000005360024
CCCCC[C@@H]1CCCC1=O    ZINC000002037560
CC1(C)CC(=O)CC(C)(C)C1    ZINC000001592407
CCC(=O)/C(C)=C/CC(C)C    ZINC000003122409
CCC(=O)CC1CCCCC1    ZINC000053765661
CC(C)[C@H]1CCCC(=O)CC1    ZINC000082159761
CC(=O)Cc1nc(C)cs1    ZINC000055266831
CC(=O)CCc1nccs1    ZINC000039134507
CCC(=O)Cc1cscn1    ZINC000953007883
CCC(=O)c1nc(C)cs1    ZINC000096332051
CCC(=O)Cc1cncs1    ZINC000157000091
CCC(=O)Cc1nccs1    ZINC000039134550
CC(=O)Cc1cnc(C)s1    ZINC000071478603
NC(=O)CO[C@@H]1C=CC(=O)C1    ZINC001205858020
CC(=O)C(=O)NC1CC(=O)C1    ZINC001142699769
O=C(O)[C@@H]1NC[C@H]2CC(=O)[C@@H]21    ZINC000238638190
O=C(NO)[C@@H]1[C@@H]2CCC(=O)[C@H]21    ZINC000904157579
O=C(O)[C@@H]1NC[C@H]2CC(=O)[C@H]21    ZINC000095742895
O=C(O)[C@H]1NC[C@@H]2C(=O)C[C@H]21    ZINC000095742972
O=C(NO)[C@H]1[C@@H]2CCC(=O)[C@@H]21    ZINC000904157580
O=C(O)[C@H]1NC[C@H]2C(=O)C[C@H]21    ZINC000095742974
CCC(=O)C(=O)N1CC(=O)C1    ZINC001143959959
NC(=O)CO[C@H]1C=CC(=O)C1    ZINC001205858019
CC(=O)CCC(=O)OCC#N    ZINC000307860310
O=C(O)[C@@H]1NC[C@@H]2C(=O)C[C@H]21    ZINC000261506806
CCOC(=O)C(=O)CCC#N    ZINC000002245454
O=C(O)[C@@H]1NC[C@@H]2CC(=O)[C@H]21    ZINC000095742896
O=C(NO)[C@H]1[C@@H]2CCC(=O)[C@H]21    ZINC000904157581
O=C(O)[C@@H]1NC[C@@H]2CC(=O)[C@@H]21    ZINC000238637935
C#CC(=O)NCC(=O)CCO    ZINC001143915939
O=C(O)[C@@H]1NC[C@H]2C(=O)C[C@H]21    ZINC000261506807
COC(=O)N1C=CC(=O)CC1    ZINC000108366620
CCOC(=O)CC(=O)CC#N    ZINC000003880842
O=C(NO)[C@@H]1[C@@H]2CCC(=O)[C@@H]21    ZINC000904157582
O=C1CC(=O)NC2(COC2)C1    ZINC000095080205
N#CCCCC(=O)CC(=O)O    ZINC000098177433
CC/C=C/NC(=O)C(=O)CC    ZINC001143971490
CCC(=O)N1CCC(=O)CC1    ZINC000019513267
CC1(C)CNC(=O)CC(=O)C1    ZINC000084326945
CC(=O)CCC(=O)N1CCC1    ZINC000307732617
CC(=O)C[C@H]1CCCC(=O)N1    ZINC000221195555
CC(C)(C)N1CCC(=O)C1=O    ZINC000001598676
CC(=O)NC[C@H]1CCCC1=O    ZINC000306469257
CN1[C@H]2C[C@@H](O)[C@@H]1CC(=O)C2    ZINC000008575665
CCN(C)C(=O)C1CC(=O)C1    ZINC000306924603
CC(=O)CCC(=O)NC1CC1    ZINC000049804608
O=C1CC[C@@H]1N1CCOCC1    ZINC000015042703
CN(C)/C=C1\COCCC1=O    ZINC000039618194
NCCCO[C@H]1C=CC(=O)C1    ZINC001217908660
CC(=O)N1CCC(=O)[C@H](C)C1    ZINC000118764097
CN1[C@@H]2C[C@H](O)[C@H]1CC(=O)C2    ZINC000002149662
C[C@@H]1C[C@@H](C(N)=O)CCC1=O    ZINC000307686938
C[C@H]1CC(=O)CC[C@H]1C(N)=O    ZINC000306758492
CN1[C@H]2COC[C@@H]1CC(=O)C2    ZINC000012403025
CC(=O)N1CCC(=O)C[C@H]1C    ZINC000090659370
CCC(=O)[C@@H](CC)OCC#N    ZINC001224380161
CN1[C@@H]2C[C@@H](O)[C@H]1CC(=O)C2    ZINC000000388126
CC(=O)N1CCC(=O)C[C@@H]1C    ZINC000090659374
CCC(=O)C(=O)N1CCCC1    ZINC000147698081
C=CC(=O)N[C@@H](C)CC(C)=O    ZINC000165432294
CC(=O)N1CCCC(=O)[C@@H]1C    ZINC000921784297
C[C@@H]1C(=O)CC[C@@H]1CC(N)=O    ZINC000307171194
NC[C@@]12CC[C@H](CC(=O)C1)O2    ZINC000100351557
CC(=O)C[C@@H]1CCCC(=O)N1    ZINC000221195500
C=C[C@@H](O)CNC1CC(=O)C1    ZINC001253600479
CC(=O)N1CC(=O)CC[C@H]1C    ZINC000032218393
C[C@@H]1CC(=O)CC[C@H]1C(N)=O    ZINC000306758497
C=CC(=O)N[C@H](C)CC(C)=O    ZINC000165432450
C=CCNC(=O)CCC(C)=O    ZINC000049804609
CCC(=O)[C@H](CC)OCC#N    ZINC001224380163
CC(=O)N1CC(=O)CC[C@@H]1C    ZINC000032218394
CCCC(=O)NC1CC(=O)C1    ZINC000716987432
NC[C@@]12CC[C@@H](CC(=O)C1)O2    ZINC000003851593
CC(=O)N1CCC(=O)[C@@H](C)C1    ZINC000118764100
C=C[C@@H](O)CN1CCC(=O)C1    ZINC001253578976
NC[C@]12CC[C@@H](CC(=O)C1)O2    ZINC000100351563
CN(C)/C=C1/COCCC1=O    ZINC000039080744
CC(=O)[C@@H]1CN(C)CCC1=O    ZINC000100095489
CN1[C@@H]2COC[C@@H]1CC(=O)C2    ZINC000001709952
CC1(C(N)=O)CCC(=O)CC1    ZINC001618235011
CCNC(=O)[C@@H]1CCC(=O)C1    ZINC000843750333
NCCCO[C@@H]1C=CC(=O)C1    ZINC001217908652
CCNC(=O)[C@H]1CCC(=O)C1    ZINC000843750332
C[C@H]1C[C@H](C(N)=O)CCC1=O    ZINC000307686935
NC(=O)C[C@H]1CCCCC1=O    ZINC000098213561
O=C1CC[C@H]1N1CCOCC1    ZINC000015042706
CC(=O)NC[C@@H]1CCCC1=O    ZINC000306469258
C[C@@H]1CC(=O)CC[C@@H]1C(N)=O    ZINC000306758500
CCC(=O)NCC1CC(=O)C1    ZINC001142719671
CN1[C@@H]2C[C@H](O)[C@@H]1CC(=O)C2    ZINC000100410481
C[C@H]1C(=O)CC[C@@H]1CC(N)=O    ZINC000307171196
CC(=O)NC1CCC(=O)CC1    ZINC000002510356
C[C@H]1CC(=O)CC[C@@H]1C(N)=O    ZINC000306758495
CC(C)NC(=O)C1CC(=O)C1    ZINC000306708714
NC(=O)C[C@@H]1CCCCC1=O    ZINC000098213560
CCC(=O)C(=O)N1CC[C@@H]1C    ZINC001143959684
C[C@H]1C(=O)CC[C@H]1CC(N)=O    ZINC000307171198
C=C[C@H](O)CN1CCC(=O)C1    ZINC001253578977
C/C=C/C(=O)NCC(=O)CC    ZINC000307645352
CC(C)N1CCC(=O)CC1=O    ZINC000086475911
CCC(=O)C(=O)N1CC[C@H]1C    ZINC001143959685
C/C=C\C(=O)NCC(=O)CC    ZINC000307890009
CN(C)C(=O)[C@H]1CCC(=O)C1    ZINC000238312238
CC(=O)N1CCCC(=O)CC1    ZINC000043830550
NC[C@]12CC[C@H](CC(=O)C1)O2    ZINC000003851592
CC(=O)N1CCCC(=O)[C@H]1C    ZINC000921784298
CCCNC(=O)C1CC(=O)C1    ZINC000306436093
CN1[C@H]2C[C@H](O)[C@@H]1CC(=O)C2    ZINC000000388127
C[C@@H]1C(=O)CC[C@H]1CC(N)=O    ZINC000307171201
CN1[C@H]2COC[C@H]1CC(=O)C2    ZINC000001709949
C[C@@H]1C[C@H](C(N)=O)CCC1=O    ZINC000307686936
CC(C)C(=O)NC1CC(=O)C1    ZINC000716986039
C[C@H]1C[C@@H](C(N)=O)CCC1=O    ZINC000307686940
CCC(=O)CNC(=O)C1CC1    ZINC000307642426
CC(=O)[C@H]1CN(C)CCC1=O    ZINC000001595530
NC(=O)CCCC(=O)C1CC1    ZINC001463596416
CC(=O)CC1(C(N)=O)CCC1    ZINC000307454521
O=C1COC2(C1)CCNCC2    ZINC000013741159
C=C(C)CNC(=O)C(=O)CC    ZINC001143969210
CN(C)C(=O)[C@@H]1CCC(=O)C1    ZINC000238310327
CN1[C@@H]2C[C@@H](O)[C@@H]1CC(=O)C2    ZINC000100035780
C=C[C@H](O)CNC1CC(=O)C1    ZINC001253600483
CC(=N)N/N=C(\C)CC(C)=O    ZINC000005287871
CCCC(=O)[C@H]1CCCNC1    ZINC000041167258
CCN1CCC(=O)[C@H](C)CC1    ZINC001201572960
CCN1CCC(=O)[C@H](C)[C@@H]1C    ZINC000001296039
CCCCN1CCCC(=O)C1    ZINC000134145631
CC1(C)CC(=O)CC(C)(C)N1    ZINC000001747064
CC[C@@H](C)N1CCCC(=O)C1    ZINC000083570720
CCCN1CCCC(=O)CC1    ZINC000039080661
CCN1CCC(=O)[C@@H](C)[C@@H]1C    ZINC000004343747
CCCC(=O)[C@H]1CCCCN1    ZINC000084328865
CC(C)(C)[C@H]1CC(=O)CCN1    ZINC000083262702
CCC[C@@H](C)NC1CC(=O)C1    ZINC001257307459
CCN1CCC(=O)[C@@H](C)[C@H]1C    ZINC000239403285
CC[C@H](C)N1CCCC(=O)C1    ZINC000083570722
CCN1C[C@@H](C)C(=O)C[C@H]1C    ZINC000249692827
CC[C@@H](C)N1CCC(=O)CC1    ZINC000019488756
CCCC[C@H]1CNCCC1=O    ZINC000125872309
CC(C)C1(N)CCC(=O)CC1    ZINC000217636817
CCCC[C@@H]1CC(=O)CCN1    ZINC000209742323
CN(C)C[C@H]1CCCCC1=O    ZINC000000133259
CCN1CCC(=O)[C@@H](C)CC1    ZINC001201572961
CCCCCN1CCC(=O)C1    ZINC000037239878
CCCN1CCC(=O)C[C@H]1C    ZINC000049709120
CN(C)CC1CCC(=O)CC1    ZINC000147747441
CCC[C@H]1CN(C)CCC1=O    ZINC000076590950
CCC(=O)CNC1CCCC1    ZINC000141903761
CCCN1CCC(=O)[C@H](C)C1    ZINC000049693584
CC(=O)C[C@@H]1CCCCCN1    ZINC000086454022
CC[C@H](C)N1CCC(=O)CC1    ZINC000019488757
CC[C@@H](C)CN1CCC(=O)C1    ZINC000054472658
CC[C@H](C)CN1CCC(=O)C1    ZINC000054472661
C=CCN(C)CCC(=O)CC    ZINC000307878898
C[C@@H]1CCC(=O)C[C@H]1N(C)C    ZINC000725358718
CCCN1CCC(=O)[C@@H](C)C1    ZINC000049693585
CCC(CC)N1CCC(=O)C1    ZINC000037239996
CC(C)CN1CCCC(=O)C1    ZINC000107118143
C[C@H]1CCC(=O)C[C@@H]1N(C)C    ZINC000725358716
CCN1CCCC(=O)[C@@H](C)C1    ZINC001201573056
CCN1C[C@H](C)C(=O)C[C@@H]1C    ZINC000004753662
CC(C)(C)CN1CCC(=O)C1    ZINC000040494665
CCC(=O)CCN1CCCC1    ZINC000142089151
CCCC[C@@H]1CNCCC1=O    ZINC000125872042
CC(C)(C)[C@@H]1CC(=O)CCN1    ZINC000083262700
CCN1CCC(=O)[C@H](C)[C@H]1C    ZINC000239403284
CC(C)CN1CCC(=O)CC1    ZINC000002556461
CCC(CC)NC1CC(=O)C1    ZINC001257287189
C[C@@H]1CCC(=O)C[C@@H]1N(C)C    ZINC000725358715
CCCC[C@H]1CC(=O)CCN1    ZINC000209742354
CCCC(=O)[C@@H]1CCCNC1    ZINC000041167256
CCCCN1CCC(=O)CC1    ZINC000002164545
CCC[C@H](C)N1CCC(=O)C1    ZINC000037239913
CC(=O)C[C@H]1CCCCN1C    ZINC000001530366
NCC(=O)CC1CCCCC1    ZINC000082632106
CCC[C@@H](C)N1CCC(=O)C1    ZINC000037239911
CC(=O)CCN1CCCCC1    ZINC000000332774
CC[C@@H](C)NCC1CC(=O)C1    ZINC001257430590
CC[C@H](C)NCC1CC(=O)C1    ZINC001257430591
CCCN1CCC(=O)C[C@@H]1C    ZINC000049709118
CC(C)(C)N1CCC(=O)CC1    ZINC000002004000
C[C@H]1CCC(=O)C[C@H]1N(C)C    ZINC000725358717
CN(C)C[C@@H]1CCCCC1=O    ZINC000000133297
CCC[C@H](C)NC1CC(=O)C1    ZINC001257307460
CCN1CCCC(=O)[C@H](C)C1    ZINC001201573055
CC(=O)C[C@@H]1CCCCN1C    ZINC000000336705
CCN1C[C@@H](C)C(=O)C[C@@H]1C    ZINC000004753664
CCN1CCC(=O)C(C)(C)C1    ZINC000258675211
C[C@@H]1CC(=O)C(C)(C)N(C)C1    ZINC000001296065
CC(C)CCN1CCC(=O)C1    ZINC000037239833
CCC[C@@H]1CN(C)CCC1=O    ZINC000076590946
CCCC(=O)C1CCNCC1    ZINC000019091550
CCCC(=O)[C@@H]1CCCCN1    ZINC000084328863
CCN1C[C@H](C)C(=O)C[C@H]1C    ZINC000249693028
C[C@H]1CC(=O)C(C)(C)N(C)C1    ZINC000001296064
CC(=O)C[C@H]1CCCCCN1    ZINC000086454023
O=C(O)C(=O)CC(F)(F)F    ZINC000080170593
O=C(O)[C@@H]1C[C@@H]2CC(=O)[C@H]1O2    ZINC000426357403
O=C(O)CO[C@H]1C=CC(=O)C1    ZINC000149747909
O=C(O)C1CC(=O)CC(=O)C1    ZINC000100014505
O=C(O)CO[C@@H]1C=CC(=O)C1    ZINC000149748107
O=C(CCCO)C(F)(F)F    ZINC000039125436
NC(=O)C(=O)NC1CC(=O)C1    ZINC001119572536
O=C1C[C@H]2CCC[C@@H](C1)S2    ZINC000012403043
CS/C=C1\CCCCC1=O    ZINC000002519738
O=C1CCC[C@]12CCCS2    ZINC000034566966
O=C1C[C@H]2CCC[C@H](C1)S2    ZINC000001722006
C#Cc1ccc2c(c1)CCC2=O    ZINC000036533569
O=C1C[C@@H]2CCC[C@@H](C1)S2    ZINC000001722009
O=C1CCC[C@@]12CCCS2    ZINC000034566964
O=C1CCC2(CSC2)CC1    ZINC000144212158
CCCC(=O)CC(=O)C(C)=O    ZINC000122637328
CC(=O)O[C@@H]1CCCCC1=O    ZINC000005166349
O=C1CCC2(CC1)OCCO2    ZINC000004261968
COC(=O)C[C@@H]1CCCC1=O    ZINC000021988080
C=CCOC(=O)CCC(C)=O    ZINC000032174963
O=C1C=C[C@@H](OCCCO)C1    ZINC001217906913
C[C@H]1C[C@@](C)(C(=O)O)CC1=O    ZINC000075542602
COC(=O)C[C@H]1CCCC1=O    ZINC000021988082
COC(=O)[C@@]1(C)CCCC1=O    ZINC000001559121
CC(=O)[C@@H](C)OC1CC(=O)C1    ZINC001205240538
COC(=O)[C@@H]1CCCC(=O)C1    ZINC000021994759
COC(=O)[C@]1(C)CCCC1=O    ZINC000002030737
C[C@@H]1C[C@@H](C(=O)O)CCC1=O    ZINC000076591499
CC(=O)C[C@H]1C[C@H](C)C(=O)O1    ZINC000004973102
CC[C@]1(C(=O)O)CCC(=O)C1    ZINC000118828088
C[C@H]1C(=O)CC[C@H]1CC(=O)O    ZINC000075542513
O=C1CC(OCC2COC2)C1    ZINC001224745653
C[C@@H](O)CO[C@H]1C=CC(=O)C1    ZINC001205786380
COC(=O)[C@H]1CCCC(=O)C1    ZINC000021994761
CC(=O)[C@H](C)OC1CC(=O)C1    ZINC001205240537
COC(=O)C1CCC(=O)CC1    ZINC000001758609
C[C@H](O)CO[C@H]1C=CC(=O)C1    ZINC001205786381
COC(=O)[C@H]1C[C@@H](C)CC1=O    ZINC000026895527
CCC(=O)C(C)=C1OCCO1    ZINC000001706238
CCOC(=O)[C@@H]1CCCC1=O    ZINC000000160798
CC(=O)OC[C@@H]1CCCC1=O    ZINC000034316337
CC(=O)CC1(C(=O)O)CCC1    ZINC000098095402
O=C1C=C[C@H](OCCCO)C1    ZINC001217906915
CC1(C)C(=O)CC[C@@H]1C(=O)O    ZINC000072207080
C[C@H]1C[C@@H](C(=O)O)CCC1=O    ZINC000076591501
CCOC(=O)[C@]1(C)CCC1=O    ZINC000039087999
O=C1CCCC2(C1)OCCO2    ZINC000001679016
C[C@@H]1C[C@H](C(=O)O)CCC1=O    ZINC000076591491
CC(=O)OC[C@H]1CCCC1=O    ZINC000034316338
COC(=O)[C@@H]1CC(=O)C1(C)C    ZINC000095628412
CCOC(=O)C1(C)CC(=O)C1    ZINC000039087979
CC(C)[C@@H]1CC(=O)CC(=O)O1    ZINC000038886922
COC(=O)[C@]1(C)CCC(=O)C1    ZINC000032215259
CCOC(=O)[C@H]1CCC(=O)C1    ZINC000004416645
C=CCCC(=O)CC(=O)OC    ZINC000001623933
COC(=O)[C@H]1C[C@H](C)CC1=O    ZINC000026895533
CC(C)[C@H]1CC(=O)CC(=O)O1    ZINC000038886924
CC(C)OC(=O)C1CC(=O)C1    ZINC000205498644
CC(=O)C[C@@H]1C[C@@H](C)C(=O)O1    ZINC000004973103
CC(=O)O[C@H]1CCCCC1=O    ZINC000002584467
C[C@H]1CC(=O)CC[C@H]1C(=O)O    ZINC000039246950
CCC(=O)C(C(C)=O)C(C)=O    ZINC000087196397
C[C@H]1C(=O)CC[C@@H]1CC(=O)O    ZINC000075542519
C[C@@H]1C[C@](C)(C(=O)O)CC1=O    ZINC000075542604
C[C@H]1C[C@](C)(C(=O)O)CC1=O    ZINC000075542606
COCCO[C@@H]1C=CC(=O)C1    ZINC001204978201
CC(=O)OC1CCC(=O)CC1    ZINC000021994755
O=C(O)CCC(=O)C1CCC1    ZINC000002378773
COC(=O)[C@@H]1C(=O)CC[C@H]1C    ZINC000043763710
O=C1CC(OC[C@H]2CCO2)C1    ZINC001224473858
C=CCCC(=O)COC(C)=O    ZINC000149842281
C[C@@H]1C(=O)CC[C@@H]1CC(=O)O    ZINC000075542520
O=C(O)C[C@H]1CCCC(=O)C1    ZINC000004181834
C=CC(=O)CCC(=O)OCC    ZINC000002571470
C[C@@H]1C[C@@](C)(C(=O)O)CC1=O    ZINC000075542600
O=C(O)C[C@@H]1CCCC(=O)C1    ZINC000004181835
COC(=O)[C@@H]1CCCCC1=O    ZINC000000388460
CCOC(=O)C(=O)CC1CC1    ZINC000066345646
COC(=O)[C@@H]1C[C@@H](C)CC1=O    ZINC000026895524
CC1(C)O[C@H]2CCC(=O)[C@H]2O1    ZINC000026896281
O=C(CC1OCCO1)C1CC1    ZINC000085652287
C[C@H]1C[C@H](C(=O)O)CCC1=O    ZINC000076591495
O=C1CCO[C@]2(CCOC2)C1    ZINC000069853120
O=C1CC[C@@]2(O)CCO[C@H]2C1    ZINC000012153411
CCC(=O)COC1CC(=O)C1    ZINC001204871437
O=C1CCO[C@@]2(CCOC2)C1    ZINC000069853119
C[C@@H]1CC(=O)CC[C@H]1C(=O)O    ZINC000039246949
CC(=O)OCC(=O)CC1CC1    ZINC000307855929
O=C(O)C[C@H]1CCCCC1=O    ZINC000039038268
CCC(=O)/C(C)=C/OC(C)=O    ZINC000004273573
CC[C@@]1(C(=O)O)CCC(=O)C1    ZINC000118828090
O=C1CC(OC[C@@H]2CCO2)C1    ZINC001224473859
CC1(C)C(=O)CC[C@H]1C(=O)O    ZINC000072207079
COC(=O)[C@@]1(C)CCC(=O)C1    ZINC000032215256
CC1(C(=O)O)CCC(=O)CC1    ZINC000072207296
COC(=O)CCC1CC(=O)C1    ZINC000238324609
CCOC(=O)[C@H]1CCCC1=O    ZINC000000160796
CC1(C)O[C@@H]2CCC(=O)[C@@H]2O1    ZINC000022014840
COC(=O)[C@H]1CC(=O)C1(C)C    ZINC000034454888
C=C(C)CC(=O)C(=O)OCC    ZINC000078963378
O=C(O)CC1CCC(=O)CC1    ZINC000034027345
O=C(O)C[C@@H]1CCCCC1=O    ZINC000075542430
COC(=O)[C@H]1CCCCC1=O    ZINC000000388459
C[C@@H]1C(=O)CC[C@H]1CC(=O)O    ZINC000075542516
O=C1CCCCC12OCCO2    ZINC000039212410
COCCO[C@H]1C=CC(=O)C1    ZINC001204978203
C[C@H](O)CO[C@@H]1C=CC(=O)C1    ZINC001205786379
COC(=O)[C@@H]1C[C@H](C)CC1=O    ZINC000026895530
COC(=O)[C@H]1C(=O)CC[C@H]1C    ZINC000043763709
CC(=O)C[C@H]1C[C@@H](C)C(=O)O1    ZINC000001721909
O=C(O)CCCC(=O)C1CC1    ZINC000002378779
COC(=O)C[C@@H]1CCC(=O)C1    ZINC000038949034
C[C@@H]1CC(=O)CC[C@@H]1C(=O)O    ZINC000039246947
CCC(=O)COC(=O)C1CC1    ZINC000307876365
C[C@@H](O)CO[C@@H]1C=CC(=O)C1    ZINC001205786367
COC(=O)CC(=O)CC1CC1    ZINC000075085117
CC(=O)C[C@@H]1C[C@H](C)C(=O)O1    ZINC000001721906
C[C@H]1CC(=O)CC[C@@H]1C(=O)O    ZINC000039246948
CCOC(=O)[C@@H]1CCC(=O)C1    ZINC000001706205
O=C(O)[C@@H]1CCCC(=O)CC1    ZINC000044138763
O=C(O)[C@H]1CCCC(=O)CC1    ZINC000044138761
COC(=O)C[C@H]1CCC(=O)C1    ZINC000038995691
CCCOC(=O)C1CC(=O)C1    ZINC000115991689
CC(=O)C[C@@H](C)C(=O)NC=N    ZINC001181260721
CCNC(=O)N1CCC(=O)C1    ZINC000307089864
C[C@@H](N)C(=O)NC1CC(=O)C1    ZINC001220018618
CC(C)CC(=O)C(=O)NC=N    ZINC001184333253
NCC(=O)N1CCCC(=O)C1    ZINC000079390757
CCNC(=O)NC1CC(=O)C1    ZINC000717098766
NC(=O)CN1CCC(=O)CC1    ZINC000019470762
NCC(=O)N1CCC(=O)CC1    ZINC000079390760
CC(=O)C[C@H](C)C(=O)NC=N    ZINC001181260741
C[C@H](N)C(=O)N1CCC(=O)C1    ZINC000079391885
O=C1C[C@H]2CCC[C@@H](C1)C2F    ZINC000225798943
CC(=O)C/C(C)=N/N=C(N)N    ZINC000005287864
O=C1C[C@@H]2CCC[C@@H](C1)C2F    ZINC000225798924
C[Si]1(C)CCCC(=O)CC1    ZINC000195765361
O=C1C[C@H]2CCC[C@H](C1)C2F    ZINC000225798972
CCO[C@H]1CC(=O)CC[C@@H]1C    ZINC000725361794
CC(C)C[C@@H]1COCCC1=O    ZINC000076591784
C=CCO[C@@H](CC)C(=O)CC    ZINC001205031623
COC[C@@H]1C(=O)CCC[C@@H]1C    ZINC000001433276
CCCC(=O)C(C)(C)C(C)=O    ZINC000001675685
CC(C)(C)[C@H]1CC(=O)CCO1    ZINC000069850862
CC[C@@H](C)COC1CC(=O)C1    ZINC001224667510
CC(C)(C)[C@@H]1CC(=O)CCO1    ZINC000069850861
CCO[C@@H]1CC(=O)CC[C@@H]1C    ZINC000725361798
CCC(=O)CC(=O)C(C)(C)C    ZINC000005114610
CC(C)O[C@H]1CC(=O)C1(C)C    ZINC000085504900
CCC(=O)C/C=C/C(C)(C)O    ZINC001249921299
C=C[C@@H](CC)OCC(=O)CC    ZINC001204869758
CCCO[C@@H]1CCCCC1=O    ZINC000145025079
CO[C@H]1CC(=O)CCC1(C)C    ZINC000224844895
CCO[C@H]1CC(=O)CC[C@H]1C    ZINC000725361792
CC(C)O[C@@H]1CCCCC1=O    ZINC000034741046
O=C1CCCCCCC[C@H]1O    ZINC000001692029
CC(C)O[C@@H]1CC(=O)C1(C)C    ZINC000085504898
CCC1(CC)C(=O)C[C@@H]1OC    ZINC000078210702
CO[C@@H]1CC(=O)CCC1(C)C    ZINC000224844944
CO[C@H]1CCCC(=O)C1(C)C    ZINC000238345205
CC[C@H](C)COC1CC(=O)C1    ZINC001224667511
CCCO[C@H]1CCCCC1=O    ZINC000145025277
CC(C)O[C@H]1CCCCC1=O    ZINC000034741047
CCC(=O)CC(=O)[C@H](C)CC    ZINC000142758626
COC[C@H]1C(=O)CCC[C@@H]1C    ZINC000001433278
O=C1CCCCCCC[C@@H]1O    ZINC000004962837
CCC1(CC)C(=O)C[C@H]1OC    ZINC000078210701
CCCC(=O)CC(=O)C(C)C    ZINC000026545027
CC[C@@H]1CCC(=O)C[C@H]1OC    ZINC000725361376
CC[C@H]1CCC(=O)C[C@H]1OC    ZINC000725361374
CC(C)CCOC1CC(=O)C1    ZINC000085504571
CC1(C)CC(=O)CC(C)(C)O1    ZINC000017419135
CCCC(=O)[C@H](C)C(=O)CC    ZINC000031628294
CC(C)(C)COC1CC(=O)C1    ZINC001204885776
O=C1CCCC[C@H]1CCCO    ZINC000039189747
CCCC(=O)[C@@H](C)C(=O)CC    ZINC000031628292
CC(C)C(=O)C[C@H]1CCCO1    ZINC000037464085
CCC(=O)CO[C@H](C)C1CC1    ZINC000718975055
CCC(=O)[C@]1(CC)CCCO1    ZINC000043762878
CCCOC1CCC(=O)CC1    ZINC000095930398
CCC(=O)CO[C@@H](C)C1CC1    ZINC000718975171
C=C[C@H](CC)OCC(=O)CC    ZINC001204869753
CC[C@@H]1CCC(=O)C[C@@H]1OC    ZINC000725361372
C=CCO[C@H](CC)C(=O)CC    ZINC001205031622
CCCCCC(=O)CC(C)=O    ZINC000004353766
CCO[C@@H]1CC(=O)CC[C@H]1C    ZINC000725361800
CCC(=O)CC(=O)[C@@H](C)CC    ZINC000142758832
CC(C)C(=O)C[C@@H]1CCCO1    ZINC000037464083
CCCCC(=O)C(C)(C)C=O    ZINC000196439854
O=C1CCCC[C@@H]1CCCO    ZINC000039189748
CCC1(CC)CC(=O)CCO1    ZINC000039260127
CCCCCOC1CC(=O)C1    ZINC000085505857
CC(C)C[C@H]1COCCC1=O    ZINC000076591787
CCCC(=O)CC(=O)CCC    ZINC000001529434
CC(C)C[C@H]1CC(=O)CCO1    ZINC000069850956
CO[C@@H]1CCC(=O)CC1(C)C    ZINC001222699087
CC(C)C[C@@H]1CC(=O)CCO1    ZINC000069850955
CCC(=O)[C@@H](CC)OC1CC1    ZINC001205467926
C=CC[C@@H](C)OCC(=O)CC    ZINC001204862205
COC[C@H]1C(=O)CCC[C@H]1C    ZINC000004202692
CC(C)OC1CCC(=O)CC1    ZINC000077032141
CCC(=O)[C@H](CC)OC1CC1    ZINC001205467927
CC[C@H]1CCC(=O)C[C@@H]1OC    ZINC000725361373
COC[C@@H]1C(=O)CCC[C@H]1C    ZINC000001433277
CO[C@H]1CCC(=O)CC1(C)C    ZINC001222699099
CCC(=O)COC1CCCC1    ZINC000050181187
CC(C)C1(O)CCC(=O)CC1    ZINC000084323254
C[C@H](N)CN1CCC(=O)CC1    ZINC001206049682
C[C@@H]1CN(CCN)CCC1=O    ZINC001205339487
NCCCN1CCC(=O)CC1    ZINC000082632141
CN(C)CCN1CCC(=O)C1    ZINC000076591865
C[C@H]1CC(=O)CCN1CCN    ZINC001206257414
C[C@@H](N)CN1CCCC(=O)C1    ZINC001235834008
C[C@H](N)CN1CCCC(=O)C1    ZINC001235834010
NCCN1CCCC(=O)CC1    ZINC000259423812
C[C@@H]1CC(=O)CCN1CCN    ZINC001206257413
NCCCCN1CCC(=O)C1    ZINC000199544722
C[C@H]1CN(CCN)CCC1=O    ZINC001205339488
C[C@@H](N)CN1CCC(=O)CC1    ZINC001206049673
NCCCN1CCCC(=O)C1    ZINC000199542561
C[C@H]1C(=O)CC[N+](C)(C)[C@@H]1C    ZINC000001075986
C[N+](C)(C)C[C@@H]1CCCC1=O    ZINC000001616604
C[C@H]1C(=O)CC[N+](C)(C)[C@H]1C    ZINC000001075990
C[N+](C)(C)C[C@H]1CCCC1=O    ZINC000005811018
C[C@@H]1[C@H](C)C(=O)CC[N+]1(C)C    ZINC000001075984
C[C@@H]1C(=O)CC[N+](C)(C)[C@H]1C    ZINC000001075987
CCCCCC(=O)CCCC    ZINC000001765573
CCCCC(=O)C(CC)CC    ZINC000002564081
CCCCCCCCC(C)=O    ZINC000002031407
CCCCCC(=O)CC(C)C    ZINC000001690089
CCCCCC(=O)[C@@H](C)CC    ZINC000002167278
CCCCCCCC(=O)CC    ZINC000002040169
CCCCC(=O)[C@@H](C)CCC    ZINC000005226176
CCC[C@@H](C)CCCC(C)=O    ZINC000070738782
CCCCCC(=O)C(C)(C)C    ZINC000001587713
CCCCCCC(=O)C(C)C    ZINC000001589681
CCCCC(=O)[C@H](C)CCC    ZINC000002564082
CC(C)CC(=O)[C@H](C)C(C)C    ZINC000001561958
CCC[C@H](C)CCCC(C)=O    ZINC000070738783
CCCCC(=O)CCC(C)C    ZINC000002564084
CC(C)CCC(=O)C(C)(C)C    ZINC000037479149
CCCCCC(=O)[C@H](C)CC    ZINC000001702379
CCCCCCC(=O)CCC    ZINC000002034322
CC(C)CC(=O)[C@@H](C)C(C)C    ZINC000002046510
O=C1C=CC(=O)/C(=N/Cl)C1    ZINC000145315590
O=C1C=CC(=O)/C(=N\Cl)C1    ZINC000145315368
CC(=O)Cc1nsc(N)n1    ZINC000040448994
O=C(O)C(=O)NC1CC(=O)C1    ZINC001143420262
N#C[C@@H]1c2ccccc2CC1=O    ZINC000004826460
C=C(F)C(=O)NC1CC(=O)C1    ZINC001180119927
N#C[C@H]1c2ccccc2CC1=O    ZINC000004826464
N#Cc1cccc2c1CCC2=O    ZINC000003846890
N#Cc1cccc2c1C(=O)CC2    ZINC000039184723
N#Cc1ccc2c(c1)C(=O)CC2    ZINC000002391869
N#Cc1ccc2c(c1)CCC2=O    ZINC000001757059
CC(=O)CCCCN=C=S    ZINC000029468943
O=C1C[C@@H]2CSC[C@H](C1)N2    ZINC000095644219
COC(=O)NCC1CC(=O)C1    ZINC000409430743
COC(=O)N1CCCC(=O)C1    ZINC000078162483
O=C(O)CN1CCC(=O)CC1    ZINC000002527217
O=C1CCCCC[C@@H]1[N+](=O)[O-]    ZINC000100076306
NC(=O)CCOC1CC(=O)C1    ZINC001224815029
O=C(O)CC[C@H]1NCCC1=O    ZINC000005224507
C[C@H](O)C(=O)NC1CC(=O)C1    ZINC000908470809
COC(=O)[C@@H]1CNCCC1=O    ZINC000000155325
O=C1CCC[C@@H](C[N+](=O)[O-])C1    ZINC000137559878
O=C(CO)N1CCC(=O)CC1    ZINC000050161269
COC(=O)N[C@H]1CCC(=O)C1    ZINC000217903894
O=C(O)CN1CCCC(=O)C1    ZINC000039057971
COCC(=O)NC1CC(=O)C1    ZINC000716986103
CCOC(=O)C1(N)CC(=O)C1    ZINC000104682487
NC1(C(=O)O)CCC(=O)CC1    ZINC000002547845
O=C(O)CC[C@@H]1NCCC1=O    ZINC000000401167
COC(=O)[C@@H]1CC(=O)CCN1    ZINC000039057953
CCOC(=O)N1CCC(=O)C1    ZINC000004255693
O=C(CCO)NC1CC(=O)C1    ZINC001179577383
COC(=O)N1CCC(=O)CC1    ZINC000005997143
COC(=O)N[C@@H]1CCC(=O)C1    ZINC000217903801
C[C@@H](O)C(=O)NC1CC(=O)C1    ZINC000908470810
COC(=O)[C@H]1CNCCC1=O    ZINC000002170270
CONC(=O)[C@@H]1CCC(=O)C1    ZINC000843761835
CNC(=O)COC1CC(=O)C1    ZINC001206026768
CON(C)C(=O)C1CC(=O)C1    ZINC000114740926
COC(=O)[C@H]1CC(=O)CCN1    ZINC000039088054
CONC(=O)[C@H]1CCC(=O)C1    ZINC000843761836
O=C1CCC[C@H](C[N+](=O)[O-])C1    ZINC000137559826
O=C(NCCO)C1CC(=O)C1    ZINC000307412032
O=C1CCCCC[C@H]1[N+](=O)[O-]    ZINC000100076311
O=C1CCN(C2CC2)C[C@@H]1F    ZINC000536952747
O=C1CCN(C2CC2)C[C@H]1F    ZINC000536952723
CC(=O)CCCC(=O)N(C)C    ZINC000238298329
CC(C)(O)CN1CCC(=O)C1    ZINC000306985390
C=C[C@@H](O)CNCC(=O)CC    ZINC001253608833
COCCCN1CCC(=O)C1    ZINC000037240113
O=C1CCCN(CCCO)C1    ZINC000134148733
C=C[C@H](O)CNCC(=O)CC    ZINC001253608834
CCC(=O)CNC(=O)C(C)C    ZINC000307643351
CCCNC(=O)CCC(C)=O    ZINC000049804634
C[C@H]1CC(=O)CCN1CCO    ZINC001206258072
CCC(=O)C(=O)N[C@H](C)CC    ZINC000220563591
COC[C@@H](C)N1CCC(=O)C1    ZINC000037239882
CCCC(=O)NCC(=O)CC    ZINC000379171831
O=C1CCCN(CCO)CC1    ZINC000039080974
O=C1CCN(CCCO)CC1    ZINC000048694613
CN(C)CCOC1CC(=O)C1    ZINC001206277762
COC(=N)CC(=O)C(C)(C)C    ZINC000104185999
CCC(=O)C(=O)N(C)C(C)C    ZINC001143951400
CCC(=O)CO[C@H]1CCNC1    ZINC001217821755
CCNC(=O)CCCC(C)=O    ZINC000137627282
CC(=O)CCC(=O)NC(C)C    ZINC000001720463
CC(=O)CCN1CCOCC1    ZINC000019300874
CC(=O)NCC(=O)CC(C)C    ZINC000072206817
CC[C@@H](O)CNC1CC(=O)C1    ZINC001251803245
CN1CCC(=O)[C@@H](CCO)C1    ZINC000019088815
CCC(=O)COC1CN(C)C1    ZINC001204864491
O=C1CCN(CCCCO)C1    ZINC000307558647
CCN(C)C(=O)CCC(C)=O    ZINC000203583795
C[C@H](O)CN1CCC(=O)CC1    ZINC000037687949
CN(CCCO)C1CC(=O)C1    ZINC000585116844
COC[C@@H](C)NC1CC(=O)C1    ZINC001255557242
CC(=O)CC(C)(C)CC(N)=O    ZINC000017412539
CCCC(=O)C(=O)N(C)CC    ZINC000146882381
CC[C@@H](O)CN1CCC(=O)C1    ZINC000306624821
C[C@@H]1CN(CCO)CCC1=O    ZINC000125089878
C[C@@H]1CC(=O)CCN1CCO    ZINC001206258071
CCC(=O)N[C@@H](C)CC(C)=O    ZINC000307607503
C[C@H]1CN(CCO)CCC1=O    ZINC000125090158
C[C@H](O)CN1CCCC(=O)C1    ZINC000134137160
COC[C@H](C)NC1CC(=O)C1    ZINC001255557234
CC(=O)C[C@H](C)C(=O)N(C)C    ZINC001181247609
CC(=O)CC(C)(C)NC(C)=O    ZINC000017412660
CC(=O)C[C@@H](C)C(=O)N(C)C    ZINC001181247610
CCC(=O)N[C@H](C)CC(C)=O    ZINC000307607521
C[C@H](O)CNCC1CC(=O)C1    ZINC001251970572
COCCN1CCC(=O)CC1    ZINC000019518116
CN1CCC(=O)[C@H](CCO)C1    ZINC000019088818
CCC(=O)C(=O)N[C@@H](C)CC    ZINC000220563665
CC(C)CC(=O)C(=O)N(C)C    ZINC001184325065
NCC1(CO)CCC(=O)CC1    ZINC000575631022
CC(C)(O)CNC1CC(=O)C1    ZINC001252365962
COC[C@H](C)N1CCC(=O)C1    ZINC000037239880
CCC(=O)C(=O)N(CC)CC    ZINC000140151929
COCCN1CCCC(=O)C1    ZINC000134166046
CCC(=O)CNC(CC)CC    ZINC001257290740
CCN(CC)CCCC(C)=O    ZINC000001693400
CCC(=O)CCN(CC)CC    ZINC000001631220
CCC[C@H](C)NCC(=O)CC    ZINC001257310656
CN(C)CCC(=O)C(C)(C)C    ZINC000004792597
CCC(=O)C(C)(C)CN(C)C    ZINC000147602942
CCCC(=O)[C@H](N)CC(C)C    ZINC000005972837
CCCC(=O)[C@@H](N)CC(C)C    ZINC000001600053
CCC[C@@H](C)NCC(=O)CC    ZINC001257310645
O=C(O)[C@@H]1CC(=O)CC(=O)O1    ZINC000238645496
O=C(O)[C@H]1C(=O)C[C@@H]1C(=O)O    ZINC000953108866
O=C(O)C1(C(=O)O)CC(=O)C1    ZINC000145407450
O=C(O)[C@H]1CC(=O)[C@H]1C(=O)O    ZINC000953108864
O=C(O)[C@H]1CC(=O)CC(=O)O1    ZINC000238673989
O=C(O)[C@@H]1CC(=O)[C@@H]1C(=O)O    ZINC000953108865
O=C(O)[C@@H]1CC(=O)[C@H]1C(=O)O    ZINC000953108863
O=C1Cc2cc3c(cc21)CC3=O    ZINC000003847834
O=C1Cc2cc3c(cc21)C(=O)C3    ZINC000003847833
CC1(C)CC(=O)CC(=O)S1    ZINC000000126159
CNC(=S)N1CCC(=O)C1    ZINC001200603026
CNC(=S)NC1CC(=O)C1    ZINC001200614373
CC1(C)CC(=O)C=C(Cl)C1    ZINC000004822595
C#CC(=O)CCCCCCl    ZINC000001737473
COC(=O)[C@@H]1COCC(=O)C1    ZINC000116531641
CC(=O)CC(=O)CCC(=O)O    ZINC000100036983
COC(=O)[C@H]1CC(=O)CCO1    ZINC000039088075
COC(=O)[C@H]1COCC(=O)C1    ZINC000116531644
COC(=O)[C@@H]1CC(=O)[C@H]1CO    ZINC000039063268
COC(=O)[C@H]1CC(=O)[C@@H]1CO    ZINC000196566041
COC(=O)[C@@H]1CC(=O)CCO1    ZINC000039088074
COC(=O)[C@@H]1CC(=O)[C@@H]1CO    ZINC000039063270
COC(=O)COC1CC(=O)C1    ZINC001204691568
O=C(OCCO)C1CC(=O)C1    ZINC000307701775
COC(=O)[C@H]1CC(=O)[C@H]1CO    ZINC000196566051
COC(=O)[C@H]1COCCC1=O    ZINC000034342763
COC(=O)[C@@H]1COCCC1=O    ZINC000034342762
CCC(=O)CC(=O)C(=O)OC    ZINC000005052153
C=Cc1ccc2c(c1)CCC2=O    ZINC000117196328
O=C1C[C@H]2C[C@@H]1c1ccccc12    ZINC000032137348
O=C1C[C@@H]2C[C@@H]1c1ccccc12    ZINC000100994115
O=C1C=Cc2ccccc2CC1    ZINC000039256850
O=C1CCC=C1c1ccccc1    ZINC000034540146
O=C1C=C(c2ccccc2)CC1    ZINC000001555567
CC1(C)C(=O)CCC(F)=C1O    ZINC000953062121
CCC(=O)C(=O)NCC(N)=O    ZINC001143951164
O=C1C[C@@H]2Cc3ccccc3[C@H]12    ZINC000003123048
O=C1C[C@@H]2Cc3ccccc3[C@@H]12    ZINC000004530419
O=C1C=C[C@@H](OCCCF)C1    ZINC001225157475
O=C1C=C[C@H](OCCCF)C1    ZINC001225157476
C#CC(=O)CCc1ccccc1    ZINC000034408147
CC1(C)CC(=O)C(F)=C(O)C1    ZINC000039125456
O=C1C[C@H]2Cc3ccccc3[C@@H]12    ZINC000003123049
O=C1C[C@@H]2C[C@H]1c1ccccc12    ZINC000032137349
O=C1C[C@H]2Cc3ccccc3[C@H]12    ZINC000004530420
O=C1C[C@H]2C[C@H]1c1ccccc12    ZINC000100994122
CCC(=O)CNC(=O)C(N)=O    ZINC001332455499
O=C1CC/C1=C\c1ccccc1    ZINC000137708645
C#CCCC(=O)c1ccccc1    ZINC000036988221
CC(C)(C)[C@H]1CC(=O)CS1    ZINC000097054397
CS[C@@H]1CC(=O)CC[C@H]1C    ZINC000725363558
CC(C)(C)[C@@H]1CC(=O)CS1    ZINC000097054392
CSCC1CCC(=O)CC1    ZINC000238855176
CSCC[C@H]1CCCC1=O    ZINC000086532808
CSCC[C@@H]1CCCC1=O    ZINC000086532806
CS[C@@H]1CC(=O)CC[C@@H]1C    ZINC000725363559
CS[C@H]1CC(=O)CC[C@@H]1C    ZINC000725363561
CS[C@H]1CC(=O)CC[C@H]1C    ZINC000725363560
CCC[C@@H](CC(C)=O)C(=O)O    ZINC000000507461
CCCC(=O)[C@H](C)C(=O)OC    ZINC000043502609
CC(C)(C)C(=O)CCC(=O)O    ZINC000002378783
CCC(=O)C(C)(C)C(=O)OC    ZINC000086502105
CC(C)O[C@H]1CCC(=O)CO1    ZINC000077301508
CC(=O)CCC(=O)OC(C)C    ZINC000001672375
CC(C)(O)COC1CC(=O)C1    ZINC001206053066
CC(=O)CCC(C)(C)C(=O)O    ZINC000017550318
CC(=O)OCC(=O)CC(C)C    ZINC000146435025
CCC(=O)CCCC(=O)OC    ZINC000039249187
CCC(=O)COC(=O)C(C)C    ZINC000379194842
CCC(=O)CO[C@H](C)C(C)=O    ZINC001204869798
CCC(=O)[C@@H](CC)C(=O)OC    ZINC000021992023
CCC(=O)CO[C@H]1C[C@H](O)C1    ZINC001217899518
CCC(=O)[C@H](CC)C(=O)OC    ZINC000021992020
COC(=O)CCC(=O)C(C)C    ZINC000034540125
CCC[C@@H](C(=O)O)C(=O)CC    ZINC000002570844
O=C1CCCC[C@@H]1OCCO    ZINC001217927375
CCC[C@H](C(=O)O)C(=O)CC    ZINC000005837443
CCCOC(=O)CCC(C)=O    ZINC000001680431
CC(=O)CC(C)(C)CC(=O)O    ZINC000017412540
CCC(=O)CO[C@@H](C)C(C)=O    ZINC001204869799
CCCCC(=O)CCC(=O)O    ZINC000001719143
COC(=O)C[C@@H](C)CC(C)=O    ZINC000039419392
O=C1CC(OCCCCO)C1    ZINC001217884931
CC(C)C(=O)CCCC(=O)O    ZINC000002579874
CCOCCOC1CC(=O)C1    ZINC000085504504
CC(=O)CCC1(C)OCCO1    ZINC000002562376
CCCC(=O)CCCC(=O)O    ZINC000001719144
CCCC(=O)CC(=O)OCC    ZINC000005977893
CC(=O)CC[C@H](C)CC(=O)O    ZINC000118684698
CCC(=O)O[C@H](C)C(=O)CC    ZINC000238220449
CCCCC(=O)CC(=O)OC    ZINC000002556891
CC(=O)C[C@H](C)CCC(=O)O    ZINC000118684638
COC(=O)CC(=O)CC(C)C    ZINC000005359992
O=C1CCCC[C@H]1OCCO    ZINC001217927374
COC(=O)C[C@H](C)CC(C)=O    ZINC000032302550
CCOC(=O)CCCC(C)=O    ZINC000002534768
CCOC(=O)[C@H](C)C(=O)CC    ZINC000002043809
CC(C)(C)CCC(=O)C(=O)O    ZINC000058649700
CCC[C@H](CC(C)=O)C(=O)O    ZINC000000507462
O=C1CCC(OCCO)CC1    ZINC000146759967
CCOC(=O)C(=O)CC(C)C    ZINC000005854519
COC1(OC)CCC(=O)CC1    ZINC000143201925
CCOC(=O)[C@@H](C)C(=O)CC    ZINC000001641630
CCOC(=O)[C@@H](C)CC(C)=O    ZINC000118624743
CCOC(=O)[C@H](C)CC(C)=O    ZINC000118624745
CCC(=O)OCCCC(C)=O    ZINC000221381095
CCCC(=O)COC(=O)CC    ZINC000059845827
CC(=O)CCCCOC(C)=O    ZINC000001727314
CCC(=O)CCCCC(=O)O    ZINC000002378792
CCC(=O)CO[C@H]1C[C@@H](O)C1    ZINC001217915885
CCCC(=O)[C@@H](C)C(=O)OC    ZINC000043502607
CCOC(=O)CCC(=O)CC    ZINC000002539786
CCC(=O)O[C@@H](C)C(=O)CC    ZINC000238219411
C[C@H](CO)COC1CC(=O)C1    ZINC001205964310
CC(=O)CCCCCC(=O)O    ZINC000002019337
CCC(=O)CO[C@@H]1CCOC1    ZINC000082454355
CCCCCCC(=O)C(=O)O    ZINC000001587728
CC(C)CCCC(=O)C(=O)O    ZINC000013547199
CC(C)O[C@@H]1CCC(=O)CO1    ZINC000077301504
COC(=O)CCCCC(C)=O    ZINC000001683083
O=C1CCC(O)(CCO)CC1    ZINC000005133441
CCC(=O)CCCOC(C)=O    ZINC000014454709
CC(C)C(=O)CC1OCCO1    ZINC000085652301
CCCCC(=O)C(=O)OCC    ZINC000014619639
CC(=O)C[C@@H](C)CCC(=O)O    ZINC000118684636
COCCCOC1CC(=O)C1    ZINC000085506102
CCCC(=O)[C@@H](CC)C(=O)O    ZINC000034085479
CCCC(=O)OCC(=O)CC    ZINC000307884637
CCCC(=O)[C@H](CC)C(=O)O    ZINC000034085481
CCC(=O)COC[C@@H]1CCO1    ZINC001204862718
CCCC(=O)CC1OCCO1    ZINC000085652274
CCC(=O)COC1CC(O)C1    ZINC001217849443
COC1(OC)CCCCC1=O    ZINC000137272895
CC(=O)CC[C@@H](C)CC(=O)O    ZINC000118684699
CCC(=O)COC[C@H]1CCO1    ZINC001204862717
CCC(=O)C(=O)NCCNC    ZINC001220051049
CC(C)[C@@H]1CCC(=O)[C@H](F)C1    ZINC000536953109
CC(=O)CCC(=O)NCCN    ZINC000203585355
CCC(=O)CNC(=O)N(C)C    ZINC000307610590
CC(=O)CC(C)(C)N(C)N=O    ZINC000005196456
CC(C)[C@@H]1CCC(=O)[C@@H](F)C1    ZINC000536953121
CCNC(=O)NCC(=O)CC    ZINC000307679963
CC(C)[C@H]1CCC(=O)[C@H](F)C1    ZINC000536953120
CC(C)[C@H]1CCC(=O)[C@@H](F)C1    ZINC000536953124
CCCC(=O)C(=O)NCCN    ZINC001219867709
CCC(=O)CO[C@@H](C)C(C)C    ZINC000087469617
CCCC(=O)[C@@H](CCC)OC    ZINC000159960210
CCCO[C@@H](CC)C(=O)CC    ZINC000148359555
CCC[C@H](C)OCC(=O)CC    ZINC000230559838
CCC(=O)[C@@H](CC)OC(C)C    ZINC001204612274
CC(C)OCCC(=O)C(C)C    ZINC000053765213
CC(=O)CCCC(C)(C)CO    ZINC000017620922
CC[C@H](O)CC(=O)CC(C)C    ZINC000002045227
CCC[C@@H](C)OCC(=O)CC    ZINC000230559813
CCC(=O)[C@H](CC)OC(C)C    ZINC001204612275
CCCCCC(=O)COCC    ZINC000001765543
CC[C@H](O)CCCCC(C)=O    ZINC000043763183
CCC(=O)COC(CC)CC    ZINC000721593591
CCCO[C@H](CC)C(=O)CC    ZINC000148359747
CCC(=O)CO[C@H](C)C(C)C    ZINC000087469618
CCCC(=O)[C@H](CCC)OC    ZINC000159960046
CC[C@@H](O)CC(=O)CC(C)C    ZINC000001696962
N#C[C@@H]1CC(F)(F)CCC1=O    ZINC000072265874
N#C[C@H]1CC(F)(F)CCC1=O    ZINC000072265873
N#CCC(=O)C1CC(F)(F)C1    ZINC000095627666
Cc1ccccc1C(=O)CC#N    ZINC000002579799
Cc1ccc(C(=O)CC#N)cc1    ZINC000000095728
CCC(=O)C(=O)N[C@@H]1C[C@H]1F    ZINC001143971944
CCC(=O)c1ccccc1C#N    ZINC000001577508
CCC(=O)c1cccc(C#N)c1    ZINC000032005873
CC(=O)Cc1ccc(C#N)cc1    ZINC000001433099
CCC(=O)c1ccc(C#N)cc1    ZINC000034448616
CC1=Nc2ccccc2C(=O)C1    ZINC000100294375
N#CCC(=O)Cc1ccccc1    ZINC000041167508
Cc1cccc(C(=O)CC#N)c1    ZINC000000096026
N#CCCC(=O)c1ccccc1    ZINC000001555580
CC(=O)Cc1ccccc1C#N    ZINC000001433097
CC(=O)Cc1cccc(C#N)c1    ZINC000002518643
O=C(NCCF)C1CC(=O)C1    ZINC000307457374
O=C1CCN(C[C@H](O)CO)C1    ZINC000118666450
CCCC(=O)C(=O)NCCO    ZINC001144028980
CC(=O)C[C@H](C)NC(=O)CO    ZINC001151945065
CCCC(=O)[C@@H](CC)[N+](=O)[O-]    ZINC000101041707
CC(=O)CCC(=O)NCCO    ZINC000080024210
CONC(=O)CCCC(C)=O    ZINC000381871797
CCC(=O)CC[C@@H](C)[N+](=O)[O-]    ZINC000095496172
CON(C)C(=O)CCC(C)=O    ZINC000034577790
CCC(=O)CC[C@H](C)[N+](=O)[O-]    ZINC000095496173
CC(=O)CC(C)(C)C[N+](=O)[O-]    ZINC000002167994
CCC(=O)CNC(=O)[C@@H](C)O    ZINC000307608475
CCONC(=O)CCC(C)=O    ZINC000233767388
CC(=O)CCN(C)CC(=O)O    ZINC000817689898
CCC(=O)NCC(=O)CCO    ZINC001142721915
CC(=O)C[C@@H](C)NC(=O)CO    ZINC001151945039
CCOC(=O)[C@@H](N)CC(C)=O    ZINC000168985570
CCC(=O)CNC(=O)COC    ZINC000307890042
CCOC(=O)[C@H](N)CC(C)=O    ZINC000168985488
CCCC(=O)[C@H](CC)[N+](=O)[O-]    ZINC000101041704
CCC(=O)CNC(=O)[C@H](C)O    ZINC000307608476
CCC(=O)C(=O)N(C)CCO    ZINC001161104862
O=C1CC(NC[C@H](O)CO)C1    ZINC001252070184
CC(=O)CCC(C)(C)[N+](=O)[O-]    ZINC000001733899
CCN1CCCC(=O)[C@@H](F)C1    ZINC001201573362
CCN1CCCC(=O)[C@H](F)C1    ZINC001201573361
CCN1CCC(=O)[C@@H](F)CC1    ZINC001201573559
CCCN1CCC(=O)[C@H](F)C1    ZINC001201646228
CCCN1CCC(=O)[C@@H](F)C1    ZINC001201646229
CCN1CCC(=O)[C@H](F)CC1    ZINC001201573558
CC[C@H](C)NCC(=O)CCO    ZINC001257431134
CCC(=O)CNC[C@H](O)CC    ZINC001251811549
CCCCCC(=O)[C@@H](N)CO    ZINC000104401024
CC[C@@H](C)NCC(=O)CCO    ZINC001257431133
CCC(=O)CNCC(C)(C)O    ZINC001252368647
CCC(=O)CN[C@H](C)COC    ZINC001255562334
CCC(=O)CN[C@@H](C)COC    ZINC001255562335
CCC(=O)CCN(C)CCO    ZINC000379226162
CCCCCC(=O)[C@H](N)CO    ZINC000200483255
O=C1CCC=C1Br    ZINC000030677948
O=C(CCl)CC(F)(F)F    ZINC000083137816
COC(=O)[C@H]1SCCC1=O    ZINC000005224401
O=C(O)[C@@H]1CCC(=O)CS1    ZINC000225799460
O=C1CC2(C1)CS(=O)(=O)C2    ZINC000242722814
COC(=O)[C@@H]1SCCC1=O    ZINC000005224405
O=C(O)[C@H]1CCC(=O)CS1    ZINC000225799484
O=C(Cl)C1CCC(=O)CC1    ZINC000016124708
O=C1C=C[C@H](OCCCl)C1    ZINC001224663393
COC1=C(Cl)C(=O)CCC1    ZINC000150145319
O=C(Cl)C[C@H]1CCCC1=O    ZINC000238545166
O=C(Cl)C[C@@H]1CCCC1=O    ZINC000238545015
O=C1C=C[C@@H](OCCCl)C1    ZINC001224663384
O=C(O)CCCC(=O)C(=O)O    ZINC000001532613
O=C(OCCF)C1CC(=O)C1    ZINC000307758883
O=C1CCC(=O)c2ccccc21    ZINC000100258222
CCOC(=O)C1(F)CC(=O)C1    ZINC000953018955
COC(=O)[C@@]1(F)CCCC1=O    ZINC000039087165
COC(=O)[C@]1(F)CCCC1=O    ZINC000039087164
N#CCC(=O)c1ccccc1N    ZINC000016449186
Cc1ccc(C(=O)CC#N)nc1    ZINC000044563823
N#CCC(=O)c1ccc(N)cc1    ZINC000000294994
Cc1cncc(C(=O)CC#N)c1    ZINC000117332452
Cc1ccncc1C(=O)CC#N    ZINC000257197554
CCO[C@@H]1CC(=O)[C@H]1SC    ZINC000238855876
Cc1ccc(C(=O)CC#N)cn1    ZINC000117327529
Cc1cccc(C(=O)CC#N)n1    ZINC000044563821
CCO[C@H]1CC(=O)[C@@H]1SC    ZINC000238855874
Cc1cccnc1C(=O)CC#N    ZINC000044563825
N#CCCC(=O)c1cccnc1    ZINC000001731969
CCC(=O)CSCC(C)=O    ZINC000307298305
CCO[C@H]1CC(=O)[C@H]1SC    ZINC000238855875
N#CC(C#N)=C1CCCC(=O)C1    ZINC000016137601
[N-]=[N+]=CC(=O)Cc1ccccc1    ZINC000003882853
N/N=C1\CC(=O)c2ccccc21    ZINC000005738841
CCO[C@@H]1CC(=O)[C@@H]1SC    ZINC000238855877
CSCCOC1CC(=O)C1    ZINC001225035336
Cc1ncccc1C(=O)CC#N    ZINC000165988036
CCCC(=O)COC(=O)CO    ZINC000909117372
CCC(=O)CNC(=S)NC    ZINC001200617365
C[C@]12CC(=O)CC[C@H]1C2(F)F    ZINC000144105863
CCC(=O)[C@](C)(O)C(=O)OC    ZINC000002170316
C[C@]12CC(=O)CC[C@@H]1C2(F)F    ZINC000144105448
C[C@@]12CC(=O)CC[C@@H]1C2(F)F    ZINC000144105246
C[C@@]12CC(=O)CC[C@H]1C2(F)F    ZINC000144105664
O=C1CCCCCC[C@@H]1Cl    ZINC000005133717
COCCC(=O)CC(=O)OC    ZINC000002584403
CCC(=O)COC(=O)COC    ZINC000307895311
CC(=O)CCCOC(=O)CO    ZINC000307864842
CCC(=O)[C@@H](C)OC(=O)CO    ZINC000909115722
CC(=O)CCC(=O)OCCO    ZINC000117235445
COCCC(=O)COC(C)=O    ZINC000196877853
CCC(=O)COC(=O)[C@H](C)O    ZINC000393621530
O=C1CCC2(CC2(F)F)CC1    ZINC000217399009
CCC(=O)[C@H](C)OC(=O)CO    ZINC000909115723
O=C1CCCCCC[C@H]1Cl    ZINC000005133715
CCC(=O)[C@@](C)(O)C(=O)OC    ZINC000002170317
CCC(=O)C(=O)NCCON    ZINC001143968183
Cc1cc2c(c(C)c1C)CC2=O    ZINC000003847811
C[C@H]1C(=O)C[C@@H]1c1ccccc1    ZINC000079106449
C=CCCC(=O)c1ccccc1    ZINC000001600453
O=C1C[C@@H]2[C@H]3C=C[C@H]4[C@H]3C[C@H]2[C@H]14    ZINC000104107334
C=C(C)CC(=O)c1ccccc1    ZINC000001726974
Cc1ccc(C)c2c1CCC2=O    ZINC000001640862
O=C(CC1CC1)c1ccccc1    ZINC000039236866
O=C(Cc1ccccc1)C1CC1    ZINC000032005931
O=C1CCC(OCCF)CC1    ZINC000164166354
Cc1cccc2c1[C@H](C)CC2=O    ZINC000019972456
Cc1cccc2c1[C@@H](C)CC2=O    ZINC000019972457
O=C1CC[C@H](c2ccccc2)C1    ZINC000032005928
O=C1CC(Cc2ccccc2)C1    ZINC000032137523
CC1(C)c2ccccc2CC1=O    ZINC000039203817
Cc1ccc2c(c1)C(=O)CCC2    ZINC000004789643
Cc1ccc2c(c1)CC(=O)CC2    ZINC000008320443
C[C@@H]1CCC(=O)c2ccccc21    ZINC000003860625
C[C@H]1CCC(=O)c2ccccc21    ZINC000003860626
Cc1ccc2c(c1C)CCC2=O    ZINC000032299554
Cc1ccc2c(c1)CCC(=O)C2    ZINC000004202756
O=C1C[C@@H]2[C@H]3C=C[C@H]4[C@H]3C[C@@H]2[C@H]14    ZINC000104107338
Cc1cccc(C2CC(=O)C2)c1    ZINC000072266316
CCc1ccc2c(c1)CCC2=O    ZINC000034617838
O=C1CCCCc2ccccc21    ZINC000004521192
C[C@@H]1C(=O)C[C@H]1c1ccccc1    ZINC000079106448
Cc1cc2c(c(C)c1)C(=O)CC2    ZINC000005538943
Cc1ccc2c(c1)CCCC2=O    ZINC000004202755
Cc1ccc(C2CC(=O)C2)cc1    ZINC000047840154
CCC(=O)/C=C/c1ccccc1    ZINC000001639878
O=C1CCCC[C@H]1OCCF    ZINC001224672591
Cc1ccc2c(c1)[C@@H](C)CC2=O    ZINC000095891338
Cc1cccc2c1CCC(=O)C2    ZINC000004202759
C[C@H]1C(=O)C[C@H]1c1ccccc1    ZINC000079106446
Cc1cccc2c1CCCC2=O    ZINC000004726699
O=C1CCc2ccccc2CC1    ZINC000039188910
C[C@H]1c2ccccc2CCC1=O    ZINC000003860624
CCC(=O)/C=C\c1ccccc1    ZINC000012417061
C[C@@H]1C(=O)C[C@@H]1c1ccccc1    ZINC000079106453
O=C1CCCC[C@@H]1OCCF    ZINC001224672592
C[C@@H]1c2ccccc2CCC1=O    ZINC000003860623
Cc1ccc2c(c1C)C(=O)CC2    ZINC000032299557
C=CCC(=O)c1ccc(C)cc1    ZINC000104360640
O=C1CC[C@@H](c2ccccc2)C1    ZINC000032005926
O=C1CCC[C@@H]1c1ccccc1    ZINC000001560275
O=C1CCC[C@H]1c1ccccc1    ZINC000005120839
CC1(c2ccccc2)CC(=O)C1    ZINC000057218711
Cc1ccc2c(c1)[C@H](C)CC2=O    ZINC000095891337
Cc1cc2c(c(C)c1)CCC2=O    ZINC000032299555
CC1(C)CC(=O)c2ccccc21    ZINC000001735156
Cc1cc2c(c(C)c1C)C(=O)C2    ZINC000003847810
Cc1ccccc1C1CC(=O)C1    ZINC000071378517
O=C1C[C@H]2[C@H]3C=C[C@H]4[C@H]3C[C@H]2[C@H]14    ZINC000005049678
Cc1cc2c(cc1C)C(=O)CC2    ZINC000002018432
CCc1ccc2c(c1)C(=O)CC2    ZINC000019727008
Cc1cc(C)c(C)c2c1C(=O)C2    ZINC000003847806
Cc1cccc2c1C(=O)CCC2    ZINC000006071773
O=C1C[C@H]2[C@H]3C=C[C@H]4[C@H]3C[C@@H]2[C@H]14    ZINC000104107342
O=C1CC(OCCCCF)C1    ZINC001209988900
Cc1cc(C)c(C)c2c1CC2=O    ZINC000003847812
O=C1CCCc2ccccc2C1    ZINC000039236361
NCCN1CCC(=O)[C@@H](F)C1    ZINC001235913478
NCCN1CCC(=O)[C@H](F)C1    ZINC001235913503
CCC(=O)COC[C@@H](C)OC    ZINC001204871405
CCOC(CC(C)=O)OCC    ZINC000004299151
CCC(=O)[C@H](CC)OCCO    ZINC001217880606
COC(CC(=O)C(C)C)OC    ZINC000039221717
CCC(=O)CO[C@@H](C)COC    ZINC000069736474
CCC(=O)[C@@H](CC)OCCO    ZINC001217880605
CC(C)COCCC(=O)CO    ZINC000001683847
N#CCC(=O)CBr    ZINC000166130456
O=C(CCl)N1CCC(=O)C1    ZINC000079390748
O=C(Cl)N1CCC(=O)CC1    ZINC000036466342
N#CCC(=O)c1ccc(O)cc1    ZINC000016124869
CC(=O)CCSCC(N)=O    ZINC000107851895
N#CCC(=O)c1ccccc1O    ZINC000016124872
N#CCC(=O)c1cccc(O)c1    ZINC000016124875
O=C1C/C(=N\O)c2ccccc21    ZINC000005738897
O=C1CCN(CCCl)CC1    ZINC000199540103
COC(=O)NCC(=O)CCO    ZINC001193929115
CC(=N)CC(=O)c1ccccc1    ZINC000003165011
CN1CCC(=O)c2ccccc21    ZINC000005850628
O=C1CCCNc2ccccc21    ZINC000004244951
O=C1CC[C@H](c2ccncc2)C1    ZINC000032006025
O=C(CC1CC1)c1ccncc1    ZINC000082999648
Nc1cccc2c1C(=O)CCC2    ZINC000016696873
O=C1CC[C@@H](c2ccccn2)C1    ZINC000032006013
N[C@H]1CCC(=O)c2ccccc21    ZINC000034140081
Cc1cnc2c(c1)C(=O)CCC2    ZINC000004336195
O=C1CCC[C@H]1c1ccccn1    ZINC000000164968
N[C@@H]1CCC(=O)c2ccccc21    ZINC000034140080
Cc1ccc2c(c1)C(=O)CCN2    ZINC000003878699
C[C@@H]1CC(=O)c2ccccc2N1    ZINC000004343075
O=C1CCN[C@H]1c1ccccc1    ZINC000082405082
Nc1ccc2c(c1)CCCC2=O    ZINC000004271926
Nc1ccc2c(c1)C(=O)CCC2    ZINC000005390068
NC[C@@H]1CC(=O)c2ccccc21    ZINC000058517826
O=C1CCN[C@@H]1c1ccccc1    ZINC000082405081
Nc1cccc2c1CCCC2=O    ZINC000075544907
O=C1CC[C@@H](c2ccncc2)C1    ZINC000032006022
O=C(Cc1ccccn1)C1CC1    ZINC000032240263
Cc1ccc2c(c1)NCCC2=O    ZINC000039205956
O=C1CC[C@H](c2ccccn2)C1    ZINC000032006016
O=C1CCC[C@@H]1c1ccccn1    ZINC000000164965
C[C@H]1CC(=O)c2ccccc2N1    ZINC000003137923
Cc1cccc2c1C(=O)CCN2    ZINC000082405080
Nc1cccc2c1CC(=O)CC2    ZINC000040448851
O=C1CCc2cccnc2CC1    ZINC000299805544
CN(C)C1=C2C=CC=C2C(=O)C1    ZINC000066103253
NC[C@H]1CC(=O)c2ccccc21    ZINC000058517830
Cc1ccc2c(n1)CCCC2=O    ZINC000038522812
O=C1CCN(c2ccccc2)C1    ZINC000015635607
Cc1cccc2c1NCCC2=O    ZINC000040449067
O=C1CCNCc2ccccc21    ZINC000066055299
O=C1CCN(CCO)C[C@@H]1F    ZINC001235911793
O=C1CCN(CCO)C[C@H]1F    ZINC001235911795
CC(=O)CCC(=O)NCCF    ZINC000307888720
CCC(=O)CO[C@H](C)CON    ZINC001204877958
C[C@H](O)CNCC(=O)CCO    ZINC001251972834
CCC(=O)CNC[C@H](O)CO    ZINC001252073990
CCC(=O)CO[C@@H](C)CON    ZINC001204877957
O=C1CCC[C@@H]1Br    ZINC000033992166
O=C1CCC[C@H]1Br    ZINC000033992167
O=C1CC(CBr)C1    ZINC000038540902
O=C(O)C(=O)C[C@H](O)C(=O)O    ZINC000001532864
O=C(O)C(=O)C[C@@H](O)C(=O)O    ZINC000001532865
O=C(O)c1cccc2c1C(=O)C2    ZINC000003848058
O=C1Cc2cc3c(cc21)OCO3    ZINC000003847817
O=C1Cc2ccccc2OC1=O    ZINC000100177636
O=C1CCCS(=O)(=O)CC1    ZINC000000235769
O=C1CCCCS(=O)(=O)C1    ZINC000016125038
CC(=O)CCSCC(=O)O    ZINC000147885810
C[C@@H]1CC(=O)CCS1(=O)=O    ZINC000001424680
CS(=O)(=O)[C@H]1CCCC1=O    ZINC000047844991
C[C@H]1CC(=O)CCS1(=O)=O    ZINC000001424679
CS(=O)(=O)[C@@H]1CCCC1=O    ZINC000047844990
O=C1CC(OCCCCl)C1    ZINC001225127222
O=C(C(F)F)[C@@H]1CCCC1=O    ZINC000019962908
O=C1C[C@H](O)[C@@H](CO)O[C@@H]1O    ZINC000013525814
O=C1CC(=O)CC(C(F)F)C1    ZINC000217645440
CC1CC(=O)C(F)(F)C(=O)C1    ZINC000039326167
O=C(C(F)F)[C@H]1CCCC1=O    ZINC000034770363
O=C1C[C@H](O)[C@@H](CO)O[C@H]1O    ZINC000008251266
O=CC(=O)C[C@@H](O)[C@H](O)CO    ZINC000013525808
O=CC(=O)C[C@H](O)[C@H](O)CO    ZINC000005131814
Cc1ccc(O)c2c1CCC2=O    ZINC000025723904
O=C1CCC/C1=C\c1ccco1    ZINC000000500314
Cc1ccc2c(c1O)C(=O)CC2    ZINC000001721975
CC(=O)CCC(=O)OCCF    ZINC000307885496
O=C1CCc2ccccc2OC1    ZINC000095617959
COc1cc(C)cc2c1C(=O)C2    ZINC000003847823
CCOC(=O)[C@H](F)C(=O)CC    ZINC000100004053
O=C1CCCc2ccc(O)cc21    ZINC000024627693
Cc1ccc(O)c2c1C(=O)CC2    ZINC000000398624
COc1cc2c(c(C)c1)C(=O)C2    ZINC000003847820
O=C1CCc2cc(O)ccc2C1    ZINC000004203671
Cc1cccc2c1OCCC2=O    ZINC000034974437
O=C1CCOc2ccccc2C1    ZINC000039249577
COc1cc2c(cc1C)C(=O)C2    ZINC000003847818
COc1ccc2c(c1)CCC2=O    ZINC000000391180
COCCSCCC(C)=O    ZINC000037315295
Cc1ccc2c(c1)C(=O)CCO2    ZINC000012462557
C[C@]12CCC(=O)C=C1C=CC2=O    ZINC000004984100
O=C1C[C@@H]2C=C[C@@H]3CC(=O)[C@H]1[C@@H]23    ZINC000247851152
O=C1CCCc2cc(O)ccc21    ZINC000004108295
COc1cccc2c1CC(=O)C2    ZINC000049588525
C[C@@H]1CC(=O)c2ccc(O)cc21    ZINC000010434595
CC(=O)CCCSCCO    ZINC000001729239
O=C1CCCc2cccc(O)c21    ZINC000032171189
CCOC(=O)[C@@H](F)C(=O)CC    ZINC000100004052
O=C1CCC/C1=C/c1ccco1    ZINC000000500315
COc1cccc2c1C(=O)CC2    ZINC000001729850
COc1ccc2c(c1)CC(=O)C2    ZINC000032911594
Cc1cccc2c1C(=O)CCO2    ZINC000044603721
O=C1C[C@@H]2C=C[C@@H]3CC(=O)C1C23    ZINC000045027921
O=C1CC(Oc2ccccc2)C1    ZINC000085504093
C[C@@]12CCC(=O)C=C1C=CC2=O    ZINC000001723227
C[C@@H]1CC(=O)c2ccccc2O1    ZINC000001640622
O=C1C[C@@H]2C=C[C@H]3CC(=O)C1C23    ZINC000045027920
O=C1C[C@H]2C=C[C@@H]3CC(=O)C1C23    ZINC000045027922
O=C1CCc2cccc(O)c2C1    ZINC000004288795
Cc1cc2c(c(O)c1)C(=O)CC2    ZINC000100125839
C[C@H]1CC(=O)c2ccccc2O1    ZINC000005954490
COc1ccc2c(c1C)CC2=O    ZINC000003847821
CCC(=O)CO[C@@H](C)CS    ZINC001204878127
CCC(=O)CO[C@H](C)CS    ZINC001204878128
COc1ccc2c(c1)C(=O)CC2    ZINC000000388443
C[C@H]1CC(=O)c2ccc(O)cc21    ZINC000010434596
O=C1CCc2c(O)cccc2C1    ZINC000030678464
O=C1CC[C@H](O)c2ccccc21    ZINC000006117488
O=C1CCCc2c(O)cccc21    ZINC000003861568
O=C1CCc2ccc(CO)cc21    ZINC000090727983
O=C1CC[C@@H](O)c2ccccc21    ZINC000006117438
COc1cccc2c1CCC2=O    ZINC000000395531
O=C1CCCOc2ccccc21    ZINC000005353637
Cc1ccc2c(c1)OCCC2=O    ZINC000004285369
CCC(=O)C(=O)c1ccccc1    ZINC000001587825
O=C1CCc2ccc(O)cc2C1    ZINC000006322654
Cc1ccnc2c1C(=O)CCN2    ZINC000032915110
Cc1ccc2c(n1)NCCC2=O    ZINC000038888146
O=C1CCN(c2ccncc2)C1    ZINC000095098145
Nc1ccc2c(n1)CCCC2=O    ZINC000020272687
O=C1CCc2[nH]c(C3CC3)nc21    ZINC000142913639
Nc1cnc2c(c1)C(=O)CCC2    ZINC000082404850
O=C1CC(Nc2ccccn2)C1    ZINC001167334903
Cc1ncc2c(n1)CCCC2=O    ZINC000039408227
O=C1CC(N=c2cc[nH]cc2)C1    ZINC001167334908
O=C1CC(Nc2cccnc2)C1    ZINC001167339172
Cc1ncc2c(n1)CCC(=O)C2    ZINC000043464321
Nc1cccc2c1NCCC2=O    ZINC000039203761
CC(F)(F)C1CCC(=O)CC1    ZINC000095628636
O=C1CCC[C@H]1[n+]1ccccc1    ZINC000001666375
O=C1CCC[C@H](C(F)F)CC1    ZINC000238852875
O=C1CCC[C@@H]1[n+]1ccccc1    ZINC000004777663
O=C1CCCCCCC1(F)F    ZINC000091251955
O=C1CCC[C@@H](C(F)F)CC1    ZINC000238852876
O=C1C=C[C@@]2(CC=CCC2)CC1    ZINC000001866028
CCCC(=O)Cc1ccccc1    ZINC000002166564
CCCCC(=O)c1ccccc1    ZINC000001689463
O=C1CCC[C@@H]2[C@H]3C=C[C@@H](C3)[C@@H]12    ZINC000230484414
O=C1C[C@H]2[C@@H]3CC[C@@H]4[C@H]3C[C@H]2[C@@H]14    ZINC000104107379
CC(=O)CCCc1ccccc1    ZINC000001659989
CC(=O)Cc1ccc(C)cc1C    ZINC000002558093
CCC(=O)c1ccc(CC)cc1    ZINC000002556924
CC1=CC2=CC(=O)CC[C@H]2CC1    ZINC000100783460
CCCC(=O)c1cccc(C)c1    ZINC000002166563
CCC(=O)c1cccc(C)c1C    ZINC000039220667
C[C@@]12C=CC(=O)C[C@H]1CC=CC2    ZINC000001604436
O=C1C=C2[C@@H]3C[C@H](CCC3)[C@@H]2C1    ZINC000101080876
CC1=CC2=CC(=O)CC[C@@H]2CC1    ZINC000001850533
C#CCC(C)(C)C1=CCCC1=O    ZINC000045028102
O=C1CCC[C@H]2[C@H]3C=C[C@@H](C3)[C@@H]12    ZINC000238622334
CC(C)CC(=O)c1ccccc1    ZINC000001697410
CCC(=O)c1cccc(CC)c1    ZINC000038251110
CCC(=O)Cc1ccccc1C    ZINC000032006114
O=C1C=C[C@]2(CC=CCC2)CC1    ZINC000002027672
O=C1CCC[C@H]2[C@@H]1[C@H]1C=C[C@H]2C1    ZINC000100491344
CCC(=O)c1ccc(C)c(C)c1    ZINC000002576204
CCc1ccc(CC(C)=O)cc1    ZINC000002558100
C[C@]12C=CC(=O)C[C@@H]1CC=CC2    ZINC000001604435
CCC(=O)Cc1ccc(C)cc1    ZINC000032006084
CCC(=O)[C@H](C)c1ccccc1    ZINC000002170748
CCC(=O)c1cc(C)cc(C)c1    ZINC000037745998
CC(=O)Cc1cc(C)ccc1C    ZINC000004284510
CCC(=O)[C@@H](C)c1ccccc1    ZINC000002170746
CCC(=O)Cc1cccc(C)c1    ZINC000032006117
O=C1C=C2[C@H](C1)[C@@H]1C[C@@H]2CCC1    ZINC000101080878
CCC(=O)c1ccc(C)cc1C    ZINC000002576201
CCC(=O)c1cc(C)ccc1C    ZINC000002169074
O=C1C[C@H]2[C@@H]3CC[C@H]4[C@H]3C[C@H]2[C@@H]14    ZINC000104107385
O=C1CC[C@@]23C=CC[C@@H]2CC[C@@H]13    ZINC000071786386
C[C@]12CCC=CC1=CC(=O)CC2    ZINC000001715020
CCC(=O)c1ccccc1CC    ZINC000032169900
O=C1C[C@H]2[C@@H]3CC[C@H]4[C@@H]3C[C@H]2[C@@H]14    ZINC000104107391
O=C1C[C@H]2[C@@H]3CC[C@@H]4[C@@H]3C[C@H]2[C@@H]14    ZINC000104107388
C[C@@]12CCC=CC1=CC(=O)CC2    ZINC000005081083
O=C1CCC[C@@H]2[C@@H]1[C@H]1C=C[C@H]2C1    ZINC000100491346
C[C@]12C=CC(=O)C[C@H]1CC=CC2    ZINC000001604437
CC(=O)CCc1ccc(C)cc1    ZINC000009280616
CCCC(=O)c1ccc(C)cc1    ZINC000001635710
CC(=O)CCc1cccc(C)c1    ZINC000036379883
CC(=O)Cc1c(C)cccc1C    ZINC000002558095
C[C@@]12C=CC(=O)C[C@@H]1CC=CC2    ZINC000001604434
CC(C)C(=O)Cc1ccccc1    ZINC000001599545
C#CCC1=CC(=O)CC(C)(C)C1    ZINC000083546649
CCC(=O)CCc1ccccc1    ZINC000002166503
CCCC(=O)c1ccccc1C    ZINC000002564055
CCC(=O)[C@H](CC)OCCF    ZINC001224672709
CCC(=O)[C@@H](CC)OCCF    ZINC001224672708
O=C1Cc2cc([N+](=O)[O-])ccc21    ZINC000003847830
CS(=O)(=O)N1CCC(=O)C1    ZINC000113435849
CS(=O)(=O)NC1CC(=O)C1    ZINC000716970363
O=C1Cc2c1cccc2[N+](=O)[O-]    ZINC000003847831
N#CCC(=O)c1ccc(F)cc1    ZINC000002566993
N#CCC(=O)c1cccc(F)c1    ZINC000002579774
CCC(=O)CNC(=O)CCl    ZINC000075261118
N#CCC(=O)c1ccccc1F    ZINC000002579797
O=C(NC1CC(=O)C1)C(F)F    ZINC000716988918
O=CCCC(=O)c1cccnc1    ZINC000002381415
Nc1ccc2c(c1)C(=O)CCO2    ZINC000036142465
O=c1cc2c(c[nH]1)C(=O)CCC2    ZINC000039246715
Nc1cccc2c1OCCC2=O    ZINC000062498510
C#CC(=O)NC1=CC(=O)CCC1    ZINC001143914498
O=c1ccc2c([nH]1)CCCC2=O    ZINC000017420931
O=C1CC(Oc2ccncc2)C1    ZINC000709549314
O=C1CC(Oc2cccnc2)C1    ZINC000085506710
Nc1cccc2c1C(=O)C[C@H]2O    ZINC000040566665
COc1ccc2c(n1)CCC2=O    ZINC000085224838
O=C1CCNc2ccc(O)cc21    ZINC000148668588
Cc1cc(C(=O)CC#N)c(C)o1    ZINC000000113350
O=C1CCNc2c(O)cccc21    ZINC000097463364
O=c1cc[nH]c2c1C(=O)CCC2    ZINC000196759744
Nc1ccc2c(c1)OCCC2=O    ZINC000036142530
Nc1cccc2c1C(=O)C[C@@H]2O    ZINC000040566664
O=C1CC(Nc2cncnc2)C1    ZINC001167339033
Cc1c(C(=O)CC#N)cnn1C    ZINC000020328934
Cc1nn(C)cc1C(=O)CC#N    ZINC000095098480
O=C1CC(Nc2ccncn2)C1    ZINC001156610577
Cc1cc(C(=O)CC#N)nn1C    ZINC000072206718
Nc1ncc2c(n1)CCCC2=O    ZINC000004342570
Cc1cc(C(=O)CC#N)n(C)n1    ZINC000072206719
CCn1cc(C(=O)CC#N)cn1    ZINC000018052621
O=C1CC(Nc2cnccn2)C1    ZINC001156610443
O=C1CCN(CC(F)F)CC1    ZINC000037755988
CCN1CCC(=O)C(F)(F)C1    ZINC001201583134
CC(C)CC(=O)c1ccncc1    ZINC000034354726
CC1(C)[C@@H]2CC[C@@]1(C#N)C(=O)C2    ZINC000026441568
CCCCC(=O)c1ccccn1    ZINC000032155558
CC1(C)Cc2[nH]ccc2C(=O)C1    ZINC000003847377
Cc1ccc(C(=O)CCN)cc1    ZINC000001690255
CC(C)CC(=O)c1cccnc1    ZINC000019091663
CCC(=O)Cc1ccc(C)cn1    ZINC000063023066
C[C@H](N)CC(=O)c1ccccc1    ZINC000075772040
CCC(=O)Cc1cccnc1C    ZINC001249921096
CC1(C)Cc2c[nH]cc2C(=O)C1    ZINC000022126527
CCC(=O)Cc1cncc(C)c1    ZINC000203957918
C[C@@H](N)C(=O)Cc1ccccc1    ZINC000074340927
CCCC(=O)c1ccccc1N    ZINC000039203806
Cc1cn(C)c2c1C(=O)CCC2    ZINC000196309309
C#CCN1[C@H]2CC[C@H]1CC(=O)C2    ZINC000107649598
CC(C)CC(=O)c1ccccn1    ZINC000001691004
CCC(=O)Cc1ccccc1N    ZINC001249921481
CCCC(=O)c1ncccc1C    ZINC000043616266
CNCC(=O)Cc1ccccc1    ZINC000026892422
C[C@]1(CCC#N)C=CC(=O)CC1    ZINC000006932896
CNCCC(=O)c1ccccc1    ZINC000001700288
Cc1cc2c(n1C)C(=O)CCC2    ZINC000039115763
CCC(=O)Cc1ccnc(C)c1    ZINC000144605460
C[C@H](N)C(=O)Cc1ccccc1    ZINC000074340924
CCCC(=O)c1ccc(N)cc1    ZINC000000389319
CC(=O)CCCc1ccccn1    ZINC000014987856
CC1(C)[C@@H]2CC[C@]1(C#N)C(=O)C2    ZINC000101022647
CC1(C)[C@H]2CC[C@]1(C#N)C(=O)C2    ZINC000026441569
CCC(=O)Cc1cnccc1C    ZINC001249920868
CCC(=O)Cc1ccc(C)nc1    ZINC000224068500
CC(C)C(=O)Cc1cccnc1    ZINC000039367402
CCC(=O)Cc1ccncc1C    ZINC000070047906
NCCCC(=O)c1ccccc1    ZINC000001690262
CCC(=O)c1ccc(NC)cc1    ZINC000005138668
C[C@@]1(CCC#N)C=CC(=O)CC1    ZINC000006931067
N#CC1(C2CC2)CCC(=O)CC1    ZINC000149383473
CCC(=O)c1ccccc1NC    ZINC000038610966
C[C@@H](N)CC(=O)c1ccccc1    ZINC000075772043
C[C@H]1CC(=O)C=C(CCC#N)C1    ZINC001250056339
CCCCC(=O)c1cccnc1    ZINC000019091674
CC1(C)[C@H]2CC[C@@]1(C#N)C(=O)C2    ZINC000101022652
CC(=O)CCCc1cccnc1    ZINC000034140143
CC(C)C(=O)Cc1ccncc1    ZINC000001675429
CCCC(=O)c1cccc(N)c1    ZINC000005138817
CCC(=O)c1cccc(NC)c1    ZINC000221918595
CCCCC(=O)c1ccncc1    ZINC000001995225
CCC(=O)c1ccc(C)c(N)c1    ZINC000032006173
Cc1[nH]c2c(c1C)C(=O)CCC2    ZINC000002034184
C[C@@H]1CC(=O)C=C(CCC#N)C1    ZINC001250056340
CCCC(=O)c1cc(C)ccn1    ZINC000082643479
CCCC(=O)CBr    ZINC000039127833
CC(=O)CCCBr    ZINC000005196483
CCC(=O)[C@@H](C)Br    ZINC000019843047
CCC(=O)[C@H](C)Br    ZINC000019843048
CCC(=O)[C@@H](Cl)C(=O)OC    ZINC000100061114
CCC(=O)[C@H](Cl)C(=O)OC    ZINC000002567317
COC(=O)CCC(=O)CCl    ZINC000036437820
O=C1CCSc2ccccc21    ZINC000000388137
O=C1CSc2ccccc2C1    ZINC000038916109
O=C1CCc2cc(S)ccc21    ZINC000043214703
O=C1CCc2cccc(S)c21    ZINC000043214702
NS(=O)(=O)N1CCC(=O)C1    ZINC000306619726
NS(=O)(=O)NC1CC(=O)C1    ZINC000716971588
O=C1C=CC[C@H](C(F)(F)F)C1    ZINC000139695807
O=C1C=C[C@@H](C(F)(F)F)CC1    ZINC000095883539
O=C1C=CC[C@@H](C(F)(F)F)C1    ZINC000139695716
O=C1C=C[C@H](C(F)(F)F)CC1    ZINC000095883538
O=c1ccc2c(o1)C(=O)CCC2    ZINC000001705120
O=C1CCc2cc(O)c(O)cc21    ZINC000035881892
O=C1CCOc2ccc(O)cc21    ZINC000004100203
O=C(O)C(=O)Cc1ccccc1    ZINC000000901485
O=C1CCOc2cc(O)ccc21    ZINC000035570235
CCC(=O)CS(=O)(=O)CC    ZINC000081907222
O=c1ccc2c(o1)CCCC2=O    ZINC000001462511
CCCC(=O)CS(C)(=O)=O    ZINC000052788593
O=C1CCc2c1ccc(O)c2O    ZINC000078808769
C=CCC(=O)c1cccc(F)c1    ZINC000108907901
C=CC(=O)Cc1cccc(F)c1    ZINC000002579477
Cc1ccc(F)c2c1C(=O)CC2    ZINC000021987434
O=C1CC(Oc2cncnc2)C1    ZINC001225459935
C=CCC(=O)c1ccc(F)cc1    ZINC000038301550
O=C1C=C[C@@H](Oc2cc[nH]n2)C1    ZINC001226430804
CCC(=O)CO[C@@H](C)CCl    ZINC000104729894
O=C1CCCc2c(F)cccc21    ZINC000016083124
O=C1CC(c2ccccc2F)C1    ZINC000068583426
CC(=O)CC(C)(C)[P@@H](=O)O    ZINC000018196443
Cc1cc(F)cc2c1CCC2=O    ZINC000038265614
O=C1CC(Oc2cccnn2)C1    ZINC001225663425
C=CCC(=O)c1ccccc1F    ZINC000049804802
O=C1CCc2ccc(F)cc2C1    ZINC000004202736
O=C1CCc2cccc(F)c2C1    ZINC000004202734
Cc1ccc(F)c2c1CCC2=O    ZINC000148310568
O=C1C=C[C@H](Oc2cc[nH]n2)C1    ZINC001226430807
O=C1CC(c2ccc(F)cc2)C1    ZINC000066347079
CC(=O)CCOCCCCl    ZINC001083807001
C[C@@H]1CC(=O)c2ccc(F)cc21    ZINC000206476775
O=C1CCNC(=O)c2[nH]ccc21    ZINC000013310235
O=C1CC(Oc2ncccn2)C1    ZINC001226771449
O=C1C=C[C@H](Oc2cn[nH]c2)C1    ZINC001228329393
Cc1cc2n(n1)C(=O)CC(=O)C2    ZINC000001608419
O=C1CCc2cc(F)ccc2C1    ZINC000004202309
CCC(=O)CO[C@H](C)CCl    ZINC000104729898
O=C1C=C[C@@H](Oc2ncc[nH]2)C1    ZINC001228302351
O=C1C=C[C@@H](Oc2cn[nH]c2)C1    ZINC001228329392
O=C1CC(Oc2ccncn2)C1    ZINC001225586949
O=C1CCc2c(F)cccc2C1    ZINC000004202735
C=CC(=O)Cc1ccc(F)cc1    ZINC000002579478
O=C1CCCc2[nH]c(=O)ncc21    ZINC000072207370
O=C1C=C[C@H](Oc2ncc[nH]2)C1    ZINC001228302352
O=C1CCCc2cccc(F)c21    ZINC000022116100
O=C1CCCc2ccc(F)cc21    ZINC000016083121
O=C1CCCc2cc(F)ccc21    ZINC000021992748
O=C1CC(Oc2ccnnc2)C1    ZINC001226911505
O=C1CC(c2cccc(F)c2)C1    ZINC000066347075
C[C@H]1CC(=O)c2ccc(F)cc21    ZINC000206476814
CCC(=O)Cn1cnc(C#N)n1    ZINC000061842321
CCC(=O)Cn1cc(C#N)nn1    ZINC000641501470
N#CCC[C-]1C(=O)CCCC1=O    ZINC000100019878
CCC(=O)c1cn(CC#N)nn1    ZINC000630602391
O=C1CC(Nc2cnnnc2)C1    ZINC001167344270
CCC(=O)c1ccc(C)cc1O    ZINC000000389176
CC1(C)Cc2occc2C(=O)C1    ZINC000001448408
C[C@H]1CCC(=O)C2=C1C(=O)CC2    ZINC000019864983
COCC(=O)Cc1ccccc1    ZINC000036404232
C[C@@]12CCC(=O)C=C1CCC2=O    ZINC000000162728
O=C1CC[C@@H]2[C@@H]3CCC(=O)[C@@H]3[C@@H]12    ZINC000005049669
CC(=O)CCc1ccccc1O    ZINC000001672065
Cc1coc2c1C(=O)C[C@H](C)C2    ZINC000000899458
O=C1CC[C@@H]2[C@H]3CCC(=O)[C@@H]3[C@@H]12    ZINC000005049672
O=C1CCC(=O)[C@H]2CC=CC[C@@H]12    ZINC000018154003
C[C@]12CCC(=O)C=C1CCC2=O    ZINC000000162727
CCC(=O)c1cccc(C)c1O    ZINC000034589123
O=C1CC[C@H]2[C@@H]3CCC(=O)[C@@H]3[C@@H]12    ZINC000003848139
O=C1CCC(=O)[C@H]2CC=CC[C@H]12    ZINC000000391303
O=C1CCCC[C@@H]1c1ccoc1    ZINC000068980350
CC(=O)CCc1ccc(O)cc1    ZINC000000154632
CCCC(=O)c1ccc(O)cc1    ZINC000000078215
C[C@H]1C=CC2=C(CCCC2=O)O1    ZINC000026897573
O=C1CC[C@H]2[C@H]3CCC(=O)[C@@H]3[C@H]12    ZINC000100491067
O=C1C=C2C=C(O)CC[C@H]2CC1    ZINC000196389513
CCC(=O)c1ccc(OC)cc1    ZINC000000330146
CCC(=O)c1cccc(OC)c1    ZINC000032172004
COc1ccc(CC(C)=O)cc1    ZINC000001848437
CCC(=O)c1cc(C)ccc1O    ZINC000001845490
C[C@@H]1CCC(=O)C2=C1C(=O)CC2    ZINC000019864980
O=C1C=C2C=C(O)CC[C@@H]2CC1    ZINC000196389520
O=C1CC=CCC(=O)CC=CC1    ZINC000307907028
O=C1CC(OCC#CC2CC2)C1    ZINC001224849975
O=C1CCC(=O)[C@@H]2CC=CC[C@@H]12    ZINC000000391304
CCC(=O)Cc1cccc(O)c1    ZINC000087180326
Cc1coc2c1C(=O)C[C@@H](C)C2    ZINC000004098382
CCC(=O)c1ccccc1OC    ZINC000001599542
O=C1CC[C@@H]2[C@H]3CCC(=O)[C@@H]3[C@H]12    ZINC000005049671
CCC(=O)Cc1ccccc1O    ZINC000034087664
O=C1C/C=C\CC(=O)C/C=C\C1    ZINC000012410364
CC1(C)CCC(=O)c2ccoc21    ZINC000238207760
CCC(=O)c1ccc(O)cc1C    ZINC000066079879
COc1cccc(CC(C)=O)c1    ZINC000002534747
C[C@@H]1C=CC2=C(CCCC2=O)O1    ZINC000026897574
CCC(=O)/C(C)=C/c1ccco1    ZINC000000295025
O=C(CCCO)c1ccccc1    ZINC000034506499
O=C1CCC2C1C1CCC(=O)C21    ZINC000000393452
COCCC(=O)c1ccccc1    ZINC000040448382
Cc1oc2c(c1C)C(=O)CCC2    ZINC000019091569
CC(=O)CCOc1ccccc1    ZINC000020440009
CCCC(=O)c1ccccc1O    ZINC000001840965
O=C1CCCC[C@H]1c1ccoc1    ZINC000068980348
COc1ccccc1CC(C)=O    ZINC000002534746
CCC(=O)Cc1ccc(O)cc1    ZINC000013525026
CCC(=O)c1ccc(O)c(C)c1    ZINC000001758837
Cc1n[nH]c2c1C(=O)C[C@@H](C)C2    ZINC000020632647
CCC(=O)Cc1cncc(N)c1    ZINC001249921517
Cn1nccc1[C@H]1CCC(=O)C1    ZINC000070738508
CCC(=O)Cc1cccnc1N    ZINC000069943970
N#CNC1C[C@H]2CC(=O)C[C@@H]2C1    ZINC001254924212
CCC(=O)c1cnc(N)c(C)c1    ZINC000072222038
CCC(=O)c1ccc(N)nc1C    ZINC000072224120
CC1(C)Cc2[nH]ncc2C(=O)C1    ZINC000016957715
Cn1ccnc1[C@H]1CCC(=O)C1    ZINC000070738512
Cn1ccnc1[C@@H]1CCC(=O)C1    ZINC000070738511
CCC(=O)Cc1ccnc(N)c1    ZINC000069942030
O=C1CCC[C@H](n2ccnc2)C1    ZINC000034567124
Cc1n[nH]c2c1C(=O)C[C@H](C)C2    ZINC000020632650
CC1(C)Cc2[nH]cnc2C(=O)C1    ZINC000022126553
N#CN[C@H]1C[C@@H]2CC(=O)C[C@@H]2C1    ZINC001254924219
NCCCC(=O)c1cccnc1    ZINC000002576356
O=C1CCCC2=NCCNC=C12    ZINC000020674248
N#CCN1[C@H]2CC[C@H]1CC(=O)C2    ZINC000238612608
O=C1CCC(n2cccn2)CC1    ZINC000225290412
O=C1CCC[C@H]1Cn1ccnc1    ZINC000034927159
N#CNC1C[C@@H]2CC(=O)C[C@H]2C1    ZINC001254924226
CCC(=O)c1cnc(N)cc1C    ZINC000072223077
O=C1CCC[C@@H]1Cn1ccnc1    ZINC000034927160
Cc1nc2n(c1C)CCCC2=O    ZINC000039082015
Cn1nccc1[C@@H]1CCC(=O)C1    ZINC000070738504
O=C1CCN(Cc2ccc[nH]2)C1    ZINC001204010587
CCn1ncc2c1CCC(=O)C2    ZINC000204993205
O=C1CCN(Cc2cc[nH]c2)C1    ZINC001140707549
CC(C)C(=O)Cc1cnccn1    ZINC000001675683
CCC(=O)c1ccc(NC)nc1    ZINC000072225102
O=C1CCC[C@@H](n2cccn2)C1    ZINC000086601603
Cn1cc2c(n1)CCCCC2=O    ZINC000034234066
Cn1ncc2c1CCCCC2=O    ZINC000059190875
CC1(C)CC(=O)C(C#N)=C(N)C1    ZINC000100907386
Cc1nn(C)c2c1C(=O)CCC2    ZINC000034234042
NCCC(=O)c1ccccc1N    ZINC000000403004
O=C1CCC[C@@H](n2ccnc2)C1    ZINC000034567122
CCC(=O)Cc1ccc(N)nc1    ZINC000218385177
CCC(=O)Cc1cnc(C)nc1    ZINC001249921418
O=C1CCC[C@H](n2cccn2)C1    ZINC000086601606
CC(=O)CCc1cccc[n+]1C    ZINC000000518525
CCCC(=O)C[n+]1ccccc1    ZINC000001640973
O=C1C=CC2(CCCCC2)CC1    ZINC000001866026
C=C(C)CC1=CC(=O)C[C@@H](C)C1    ZINC000307153285
C=CCC1=CC(=O)CC(C)(C)C1    ZINC000083546706
CC12CCC(=O)C3[C@H]1CCC[C@H]32    ZINC000104082920
O=C1CCC=C2CCC[C@H]2CC1    ZINC000071786118
CC1=CC[C@H]2[C@@H]1C(=O)CC2(C)C    ZINC000071786138
CC12CCC(=O)C3[C@H]1CCC[C@@H]32    ZINC000012403005
CC/C=C/CC1=C(C)CCC1=O    ZINC000001531140
C[C@]12C=CCC[C@@H]1CC(=O)CC2    ZINC000001657050
C[C@@]12C[C@@H]1C=CC(C)(C)CC2=O    ZINC000001711535
C[C@@]12C=CCC[C@@H]1CC(=O)CC2    ZINC000001657049
CC1=C2C(=O)CC(C)(C)[C@H]2CC1    ZINC000039236790
C[C@H]1CC(=O)C=C(CC2CC2)C1    ZINC001250037230
CC1(C)CC(=O)C2=C1CCCC2    ZINC000039236793
CC1(C)C2=CCC[C@@H]2CCC1=O    ZINC000032134941
C[C@]12C[C@@H]1C=CC(C)(C)CC2=O    ZINC000001711533
C[C@@]12C[C@H]1C=CC(C)(C)CC2=O    ZINC000001711534
O=C1C[C@@H]2C[C@@H]3C[C@H]1C[C@@H](C3)C2    ZINC000104461185
C[C@@]12CCCCC1=CC(=O)CC2    ZINC000002045629
CC1(C)C2=CCC[C@H]2CCC1=O    ZINC000032134940
C[C@]12CCCCC1=CC(=O)CC2    ZINC000004261970
O=C1CC2C[C@@H]3CC1C[C@@H](C2)C3    ZINC000002471436
C=CCC(C)(C)C1=CC(=O)CC1    ZINC000045071720
C[C@]12C[C@H]1C=CC(C)(C)CC2=O    ZINC000001711532
O=C1CC2C[C@H]3CC1C[C@H](C2)C3    ZINC000100144242
C=C(C)[C@@H]1CC(=O)C(C)=C(C)C1    ZINC000034115436
CC/C=C\CC1=C(C)CCC1=O    ZINC000004467398
C[C@@H]1CC(=O)C=C(CC2CC2)C1    ZINC001250037232
O=C1CC2C[C@@H]3CC1C[C@H](C2)C3    ZINC000012410157
CC1=C2CCCC[C@H]2CCC1=O    ZINC000005497483
CC12CCC(=O)C3[C@@H]1CCC[C@@H]32    ZINC000104082925
CC1(C)CC(=O)C=C(C2CC2)C1    ZINC000083546709
C[C@@H]1CCC2=C1C(=O)CC2(C)C    ZINC000043762023
C[C@]12C=CCC[C@H]1CC(=O)CC2    ZINC000001657052
C=C(C)CC1=CC(=O)C[C@H](C)C1    ZINC000307153282
C[C@@]12CC(=O)C[C@]1(C)CC=CC2    ZINC000043761732
C=C1[C@H]2CC[C@@]1(C)C(=O)C[C@@H]2C    ZINC000104311625
C[C@@]12C=CCC[C@H]1CC(=O)CC2    ZINC000001657051
CC1=C2CCCC[C@@H]2CCC1=O    ZINC000100243102
C=C1[C@H]2CC[C@@]1(C)C(=O)C[C@H]2C    ZINC000104311622
C=C1C[C@@H]2CC(C)(C)CC(=O)[C@H]12    ZINC000071786931
CC1=C2C(=O)CC(C)(C)[C@@H]2CC1    ZINC000039236789
Cc1ccsc1C(=O)CC#N    ZINC000019433824
Cc1ccc(C(=O)CC#N)s1    ZINC000019432021
N#CCCC(=O)c1cccs1    ZINC000002170146
CCC(=O)CNS(C)(=O)=O    ZINC000032195486
O=C1C=C[C@@H](Oc2nc[nH]n2)C1    ZINC001227105053
O=C1C=C[C@H](Oc2nc[nH]n2)C1    ZINC001227105052
CCC(=O)CNC(=O)C(F)F    ZINC000307645251
O=C1CCCc2ccc(F)nc21    ZINC000095802950
O=C1CCNc2ccc(F)cc21    ZINC000034545720
O=C1CCNc2cc(F)ccc21    ZINC000068575569
CCC(=O)C(=O)NCC(F)F    ZINC001143951940
O=C(O)CCC(=O)[C]1[CH][CH][CH][CH]1    ZINC000104262543
O=C1CCNc2cccc(F)c21    ZINC000082851233
O=C1CCNc2c(F)cccc21    ZINC000016082624
O=C(O)CCC(=O)[c-]1cccc1    ZINC000071785190
CCC(=O)c1ccnc(OC)c1    ZINC000071255423
CCC(=O)c1ccc(OC)cn1    ZINC000156684321
CC(=O)C[C@@H](O)c1ccccn1    ZINC000000050871
C#CC(=O)N1CCCC(=O)[C@H]1C    ZINC000885034610
CCC(=O)c1cc(OC)ccn1    ZINC000203240246
COc1cccc(CC(C)=O)n1    ZINC000083269731
CCC(=O)Cc1ccnc(O)c1    ZINC001249921302
COc1cc(CC(C)=O)ccn1    ZINC000083269732
CCC(=O)c1cccc(OC)n1    ZINC000148597512
C=C=CCNC(=O)C1CC(=O)C1    ZINC000848115673
C#CC(=O)N1CCCC(=O)CC1    ZINC001143907048
CCC(=O)Cc1cccnc1O    ZINC001249921073
CCc1noc2c1C(=O)CCC2    ZINC000005470424
C#CCN(C)C(=O)C1CC(=O)C1    ZINC000307685690
CCC(=O)c1ccc(N)cc1O    ZINC000000158049
O=C(C1CC(=O)C1)N1CC=CC1    ZINC000910010696
COc1ccc(CC(C)=O)cn1    ZINC000075085261
O=C1CCN(Cc2ccco2)C1    ZINC000037239961
CCC(=O)c1c[nH]c(=O)c(C)c1    ZINC000072222711
CCC(=O)c1cc(O)ccc1N    ZINC000045329469
CCC(=O)Cc1cncc(O)c1    ZINC001249921088
O=C1CCN(Cc2ccoc2)C1    ZINC000130736773
CCC(=O)c1ccc(C)[n+]([O-])c1    ZINC000238242744
N#CC1(COC2CC(=O)C2)CC1    ZINC001224948478
CCC(=O)c1c[nH]c(=O)cc1C    ZINC000072223755
CCC(=O)Cc1ccc(O)nc1    ZINC001249921821
C#CC(=O)N1CCC(=O)C[C@@H]1C    ZINC001143908002
O=C(CCCO)c1cccnc1    ZINC000002047388
C#CCNC(=O)[C@H]1CCC(=O)C1    ZINC000145280665
N#CCCC1C(=O)CCCC1=O    ZINC000100243304
N#CCCCO[C@H]1C=CC(=O)C1    ZINC001205648068
CCC(=O)c1cc(C2CC2)no1    ZINC000901396535
CCC(=O)c1ccc(O)c(N)c1    ZINC000036262897
CC#CC(=O)NCC1CC(=O)C1    ZINC001179755840
O=C1CCC2=C(CCCC2=O)N1    ZINC000001399612
N#CCCCO[C@@H]1C=CC(=O)C1    ZINC001205648055
CCC(=O)c1cc(N)ccc1O    ZINC000000058200
C#CCNC(=O)[C@@H]1CCC(=O)C1    ZINC000145280464
C#C[C@H](C)NC(=O)C1CC(=O)C1    ZINC000306153121
C#C[C@@H](C)NC(=O)C1CC(=O)C1    ZINC000306153124
C#CC(=O)N1CCCC(=O)[C@@H]1C    ZINC000885034611
CC1(C)Cc2oncc2C(=O)C1    ZINC000001278262
C#CC(=O)N1CC(=O)CC[C@H]1C    ZINC000885100317
CCC(=O)Cc1cccc(=O)[nH]1    ZINC000143752080
CC#CC(=O)N1CCC(=O)CC1    ZINC000306448704
CC(=O)C[C@H](O)c1ccccn1    ZINC000000050870
CCC(=O)c1ccc(=O)[nH]c1C    ZINC000039428334
CCC(=O)c1ccc(OC)nc1    ZINC000072225042
CC(=O)C[C@@H](O)c1ccncc1    ZINC000000161874
C#CC(=O)N1CC(=O)CC[C@@H]1C    ZINC000885100319
C=C1CN(C(=O)C2CC(=O)C2)C1    ZINC000898699503
O=C1CCN(Cc2cc[nH]n2)C1    ZINC000575484042
[N-]=[N+]=N/C1=C\CCCCC(=O)C1    ZINC000104277884
Cn1cnc(NC2CC(=O)C2)c1    ZINC001167338890
O=C1CCN(Cc2cn[nH]c2)C1    ZINC000307575941
[N-]=[N+]=NC1=CCCCCC(=O)C1    ZINC000012417521
Cn1ccc(NC2CC(=O)C2)n1    ZINC001167338503
Cn1cncc1NC1CC(=O)C1    ZINC001167338997
CCC(=O)Cc1cnc(N)nc1    ZINC001249923070
CCC(=O)c1cn(C2CC2)nn1    ZINC000656456006
O=C1CCN(Cc2cnc[nH]2)C1    ZINC001136871492
O=C1CCN(Cc2ncc[nH]2)C1    ZINC000307413181
C=CCn1cc(C(=O)CC)nn1    ZINC000656445511
O=C1CCC[C@@H]1Cn1cncn1    ZINC000034276896
O=C(CC1CC1)Cn1ccnn1    ZINC001656539605
O=C1CCC[C@H]1Cn1cncn1    ZINC000034276895
CC1(C)CC(=O)C[C@](C)(C#N)C1    ZINC000002388309
CC(=O)C[C@@H]1[C@@H](CC#N)C1(C)C    ZINC000002512274
CC1(C(=O)CC#N)CCCCC1    ZINC000002599137
O=C1C[C@H]2C[C@H]3CCCN2[C@H]3C1    ZINC000252508403
C=C(C)[C@H](CC#N)CCC(C)=O    ZINC000002516880
CN1[C@H]2CC(=O)C[C@H]1[C@H]1CC[C@@H]12    ZINC000101036656
O=C1CCN([C@@H]2C[C@H]3C[C@H]3C2)C1    ZINC000307549213
CCCc1c[nH]cc1C(=O)CC    ZINC000002519463
C=CCN1[C@H]2CC[C@H]1CC(=O)C2    ZINC000107649576
CC1(C)CC(=O)C[C@@](C)(C#N)C1    ZINC000005064304
O=C1CCN([C@H]2C[C@H]3C[C@H]3C2)C1    ZINC001167941331
CC1=C(N2CCCC2)CCC1=O    ZINC000039399890
O=C1CC(N[C@H]2C[C@H]3C[C@H]3C2)C1    ZINC001167897226
C#CCN1C[C@H](C)C(=O)C[C@H]1C    ZINC000020791431
O=C1CC[C@H]2C[C@H]3CCCN2[C@@H]13    ZINC000225801785
C#CCCCN1CCCC(=O)C1    ZINC000163115896
C=C(C)[C@@H](CC#N)CCC(C)=O    ZINC000003070041
CC(=O)C[C@H]1[C@@H](CC#N)C1(C)C    ZINC000004262129
CN1[C@H]2CC(=O)C[C@H]1[C@H]1CC[C@H]12    ZINC000216367311
C#CCN1C[C@@H](C)C(=O)C[C@@H]1C    ZINC000020791443
O=C1C=C(N2CCCCC2)CC1    ZINC000038700969
CC1(C)C(C(=O)CC#N)C1(C)C    ZINC000085709853
N#CCCC[C@@H]1CCCC(=O)C1    ZINC000034184097
CN1[C@@H]2CC(=O)C[C@@H]1[C@H]1CC[C@@H]12    ZINC000101036654
O=C1CC[C@@H]2C[C@@H]3CCCN2[C@@H]13    ZINC000225801722
O=C1C[C@@H]2[C@@H]3C[C@@H](C1)N2CCC3    ZINC000225801426
C#CCCCN1CCC(=O)CC1    ZINC000163113809
CN1[C@H]2CC(=O)C[C@H]1[C@@H]1CC[C@H]12    ZINC000230110358
O=C1CC(N[C@@H]2C[C@H]3C[C@H]3C2)C1    ZINC001167897227
CN1[C@@H]2CC(=O)C[C@H]1[C@H]1CC[C@@H]12    ZINC000101036655
O=C1CC[C@@H]2C[C@H]3CCCN2[C@@H]13    ZINC000225801765
CC(=O)C[C@@H]1[C@H](CC#N)C1(C)C    ZINC000002512270
C#CCN1C[C@@H](C)C(=O)C[C@H]1C    ZINC000020791439
O=C1C[C@@H]2[C@H]3C[C@@H](C1)N2CCC3    ZINC000225801469
O=C1CC[C@H]2C[C@@H]3CCCN2[C@@H]13    ZINC000225801746
N#CCCC[C@H]1CCCC(=O)C1    ZINC000002514092
CN(C)/C=C/C=C1\CCCC1=O    ZINC000018100596
O=C1C[C@H]2C[C@@H]3CCCN2[C@@H]3C1    ZINC000225801452
C#CCN1C[C@H](C)C(=O)C[C@@H]1C    ZINC000020791435
CN1CCC(=O)C2=C1CCCC2    ZINC000027986670
CC(=O)C[C@H]1[C@H](CC#N)C1(C)C    ZINC000034164851
O=C1C=C(N2CCCC2)CCC1    ZINC000001708623
O=C1C[C@H]2CC[C@@H](C1)N2C1CC1    ZINC000038343294
CC(=O)CC/C(=C/C#N)C(C)C    ZINC000004811662
CCC(=O)c1c(C)[nH]c(C)c1C    ZINC000001610640
O=C1C[C@H]2C[C@H]3CCCN2[C@@H]3C1    ZINC000225801491
CN(C)/C=C/C1=CC(=O)CCC1    ZINC000049992033
O=C1CC(CCl)(CCl)C1    ZINC000142053494
O=C1Cc2cccc(Cl)c2C1    ZINC000049588552
O=C1CCc2c1cccc2Cl    ZINC000016083114
O=C1CCc2ccc(Cl)cc21    ZINC000015767397
O=C1Cc2ccc(Cl)cc2C1    ZINC000049588554
O=C1CCc2cc(Cl)ccc21    ZINC000000085658
O=C1CCc2cccc(Cl)c21    ZINC000012649382
O=C1CCc2c1ccc(O)c2F    ZINC000225410221
O=C1CCc2c1c(O)ccc2F    ZINC000034514787
O=C1CCOc2c(F)cccc21    ZINC000022116104
CCC(=O)C(F)(F)C(=O)OC    ZINC000002569271
CCC(=O)CNS(N)(=O)=O    ZINC000306826527
O=C1CCc2cc(O)cc(F)c21    ZINC000086033108
O=C1CCOc2cc(F)ccc21    ZINC000022116111
O=C1CCOc2cccc(F)c21    ZINC000022116107
O=C1CCc2cc(F)c(O)cc21    ZINC000039952303
O=C1CCc2cc(F)cc(O)c21    ZINC000238698523
O=C1COc2ccc(F)cc2C1    ZINC000085224967
O=C1CCOc2ccc(F)cc21    ZINC000011525753
O=C1COc2cc(F)ccc2C1    ZINC000075629391
C=C(C)CC(=O)c1cccs1    ZINC000071496049
[N-]=[N+]=CC(=O)CCC(=O)C=[N+]=[N-]    ZINC000005370960
C[C@@H]1CCC(=O)c2sccc21    ZINC000238853864
O=C1CCCc2sccc2C1    ZINC000202600675
C[C@H]1CCC(=O)c2sccc21    ZINC000238853863
CCC(=O)c1c(O)cccc1O    ZINC000075547037
CC#CCOC(=O)C1CC(=O)C1    ZINC000307195997
CC(=O)CCC(=O)c1ccoc1    ZINC000005159516
CCC(=O)c1ccc(O)cc1O    ZINC000000155598
C#CCOC(=O)[C@@H]1CCC(=O)C1    ZINC000830927827
CC(=O)CCC(=O)c1ccco1    ZINC000000112645
CC(=O)Cc1cc(O)cc(O)c1    ZINC000015113285
C#CCCOC(=O)C1CC(=O)C1    ZINC000308084548
O=C1CCC[C@@H](C(F)(F)F)C1    ZINC000002167953
CCC(=O)c1ccc(O)c(O)c1    ZINC000001691674
O=C1CC(OCc2ccoc2)C1    ZINC001223785407
CCC(=O)c1cc(O)ccc1O    ZINC000000158042
O=C1CCCC[C@@H]1C(F)(F)F    ZINC000002575347
C#CCOC(=O)[C@H]1CCC(=O)C1    ZINC000830927828
O=C(CCO)c1ccc(O)cc1    ZINC000013118172
O=C1CCC(C(F)(F)F)CC1    ZINC000000157897
CC(=O)Cc1ccc(O)c(O)c1    ZINC000002598081
O=C1CCC[C@H](C(F)(F)F)C1    ZINC000004759605
O=C1CCCC[C@H]1C(F)(F)F    ZINC000008100974
O=C1CC(OCc2ccco2)C1    ZINC001223054538
CCC(=O)C(=O)Nc1ccc[nH]1    ZINC001143952132
Cn1cc(OC2CC(=O)C2)cn1    ZINC000161368861
N#CCNC(=O)[C@H]1CCC(=O)C1    ZINC001326654839
CCC(=O)Cn1cnccc1=O    ZINC000082599144
N#CCCC(=O)NC1CC(=O)C1    ZINC001143203302
Cc1noc([C@H]2CCC(=O)C2)n1    ZINC000351339057
O=C1CCN(Cc2cnco2)C1    ZINC001140931564
O=C1CCN(Cc2cnoc2)C1    ZINC000719366832
C[C@@H](C#N)C(=O)NC1CC(=O)C1    ZINC000908472135
N#CCCNC(=O)C1CC(=O)C1    ZINC000306272803
CC1(C)CC(=O)C2(N=N2)C(=O)C1    ZINC000004569241
N#CCC(=O)N1CCC(=O)CC1    ZINC000169807376
C[C@H](C#N)C(=O)NC1CC(=O)C1    ZINC000908472134
CCC(=O)c1nnc(C2CC2)o1    ZINC001254043465
O=C1CCN(Cc2ncco2)C1    ZINC001141007720
Cc1cc(OC2CC(=O)C2)n[nH]1    ZINC001226663861
CN(CC#N)C(=O)C1CC(=O)C1    ZINC000307196145
Cn1ccc(OC2CC(=O)C2)n1    ZINC001227685089
O=C1CC(OCc2ncc[nH]2)C1    ZINC001222875950
N#CNC(=O)CCC(=O)C1CC1    ZINC001144229557
C[C@@H](C#N)NC(=O)C1CC(=O)C1    ZINC000306296052
Cc1nnc([C@H]2CCC(=O)C2)o1    ZINC001253421620
CCC(=O)COc1cncnc1    ZINC000901707618
N#CCNC(=O)[C@@H]1CCC(=O)C1    ZINC001326654840
CC1=NN2C(=O)CC(=O)C[C@H]2C1    ZINC000081217830
CC1=NN2C(=O)CC(=O)C[C@@H]2C1    ZINC000081217829
COc1cc(CC(C)=O)ncn1    ZINC000083269941
Cn1nccc1OC1CC(=O)C1    ZINC001226398862
Cc1noc([C@@H]2CCC(=O)C2)n1    ZINC000351339058
O=C1CC(OCc2cnc[nH]2)C1    ZINC001223008450
O=C1CCN(Cc2ccon2)C1    ZINC000088054066
Cc1cnc(OC2CC(=O)C2)[nH]1    ZINC001234095311
O=C1CCN(Cc2cocn2)C1    ZINC000307279159
CC1(C)CC(=O)C(=[N+]=[N-])C(=O)C1    ZINC000004837003
Cn1ccnc1OC1CC(=O)C1    ZINC001228315362
CCC(=O)c1cc(F)ccc1C    ZINC000055346089
CCC(=O)c1ccc(C)c(F)c1    ZINC000037396357
CCC(=O)c1cc(C)ccc1F    ZINC000039618090
CC(=O)CCc1ccccc1F    ZINC000037408491
CCC(=O)c1ccc(F)cc1C    ZINC000055199496
CC(=O)CCOCC(C)(F)F    ZINC000703595870
CC(=O)CCc1cccc(F)c1    ZINC000001724101
CCCC(=O)c1ccc(F)cc1    ZINC000000394381
CCC(=O)c1ccc(F)c(C)c1    ZINC000011631523
CCC(=O)Cc1ccccc1F    ZINC000032006372
CC(=O)CCc1ccc(F)cc1    ZINC000009280617
CCC(=O)c1cccc(F)c1C    ZINC000095729626
CCC(=O)Cc1ccc(F)cc1    ZINC000032006360
CCC(=O)c1cc(C)cc(F)c1    ZINC000078676686
CC(=O)Cc1ccc(C)c(F)c1    ZINC000043502104
CCCC(=O)c1ccccc1F    ZINC000036179692
CCCC(=O)c1cccc(F)c1    ZINC000037463942
CCC(=O)Cc1cccc(F)c1    ZINC000032006375
O=C1CCN(Cc2cnn[nH]2)C1    ZINC001203206001
O=C1CCN(Cc2nc[nH]n2)C1    ZINC000575484045
O=C1CC(=O)CC2(CCCC2)C1    ZINC000100174292
O=C1C[C@H]2CCCC[C@@H]2CC1=O    ZINC000001683885
O=C1C=C[C@H](OCC2CCC2)C1    ZINC001206177508
C=C(C)CC1(C)C(=O)CCC1=O    ZINC000034567166
CC(C)CCC(=O)c1ccco1    ZINC000001641353
O=C1C=C[C@H](OCCC2CC2)C1    ZINC001224761198
CCCCCC(=O)c1ccco1    ZINC000001641352
C[C@]12CCC(=O)C=C1CC[C@@H]2O    ZINC000039375510
O=C1C[C@@H]2C[C@H](C1)CC1(CO1)C2    ZINC000012410451
CC[C@@H](CC(C)=O)c1ccco1    ZINC000022113316
CC1(C)[C@H]2CC[C@@]1(C=O)C(=O)C2    ZINC000100898064
O=C1CCCC2CCCC(=O)C12    ZINC000032176976
O=C1C=C[C@@H](OCC2CCC2)C1    ZINC001206177509
CC1(C)[C@H]2CC(=O)[C@@]1(C)CC2=O    ZINC000100075693
C=C1[C@@H](OC)[C@@H]2CCCC(=O)[C@H]12    ZINC000071786611
C=C1[C@H](OC)[C@@H]2CCCC(=O)[C@H]12    ZINC000071786897
C=C(C)[C@H]1CC(=O)[C@@]2(C)O[C@@H]2C1    ZINC000105204780
C[C@@]12CCC(=O)[C@]1(C)CCC2=O    ZINC000002535846
CC(C)=CCO[C@@H]1C=CC(=O)C1    ZINC000238153161
O=C1CCC[C@@H]2C(=O)CCC[C@H]12    ZINC000000401826
CC12CC(=O)CC1(C)CC(=O)C2    ZINC000000135410
O=C1C=C[C@@H](OC2CCCC2)C1    ZINC001205567328
CC#CCOC1CCC(=O)CC1    ZINC000164161836
O=C1CCC[C@]12CCCC(=O)C2    ZINC000000402072
C=CCCCO[C@@H]1C=CC(=O)C1    ZINC001224511507
CC#CCO[C@H]1CCCCC1=O    ZINC000238034057
C[C@@H]1CC(=O)[C@@H]2CCC[C@@H]1C2=O    ZINC000102981404
CC#CCCCC(=O)CC(C)=O    ZINC000026896993
O=C1CCC[C@@]12CCCC(=O)C2    ZINC000003074762
CC[C@H](CC(C)=O)c1ccco1    ZINC000022113319
O=C1C[C@@H]2CCCC[C@H]2CC1=O    ZINC000001683884
O=C1C=C[C@H](OC2CCCC2)C1    ZINC001205567327
O=C1C[C@H]2CCCC[C@H]2CC1=O    ZINC000100490266
CC1(C)[C@@H]2CC(=O)[C@]1(C)CC2=O    ZINC000100075688
CC1(C)[C@H]2CC(=O)[C@]1(C)CC2=O    ZINC000000901612
C=C(C)[C@H]1CC(=O)[C@]2(C)O[C@H]2C1    ZINC000100219742
C[C@H]1CC(=O)[C@@H]2CCC[C@@H]1C2=O    ZINC000001620205
O=C1CCC[C@@H]2C(=O)CCC[C@@H]12    ZINC000018206912
CC1(C)[C@@H]2CC(=O)[C@@]1(C)CC2=O    ZINC000000901614
O=C1CCC[C@]23OCC[C@H]2C[C@H]13    ZINC000306506851
O=C1C[C@@H]2C[C@H](C1)C[C@]1(CO1)C2    ZINC000307063621
O=C1CCC[C@]23OCC[C@H]2C[C@@H]13    ZINC000238594466
C=C(C)[C@@H]1CC(=O)C(C)=C(O)C1    ZINC000005757442
O=C1CCC(=O)[C@H]2CCCC[C@H]12    ZINC000000393189
CC1(C)[C@@H]2CC[C@]1(C=O)C(=O)C2    ZINC000100898060
CCCCC(=O)Cc1ccco1    ZINC000003881383
O=C1CCC[C@]23OCC[C@@H]2C[C@@H]13    ZINC000238594447
CC1(C)[C@H]2CC[C@]1(C=O)C(=O)C2    ZINC000003638228
C=C(C)[C@@H]1CC(=O)[C@]2(C)O[C@H]2C1    ZINC000100219745
O=C1C=CC2(CCOCC2)CC1    ZINC000074942283
CC(C)CCC(=O)c1ccoc1    ZINC000001580553
O=C1CCC[C@H]2C(=O)CCC[C@@H]12    ZINC000001727037
O=C1C=C[C@@H](OCCC2CC2)C1    ZINC001224761200
CC(C)=CCO[C@H]1C=CC(=O)C1    ZINC000238153112
CCC(=O)Cc1cc(C)oc1C    ZINC001249921147
C[C@H]1CC(=O)[C@H]2CCC[C@@H]1C2=O    ZINC000104281542
CC#CCO[C@@H]1CCCCC1=O    ZINC000238033836
O=C1C=COC2(CCCCC2)C1    ZINC000039205493
O=C1CCC[C@]23OCC[C@@H]2C[C@H]13    ZINC000306506850
C[C@H]1C(=O)C[C@@H]2[C@@H](C)C(=O)C[C@H]12    ZINC000071786895
CC1(C)[C@@H]2CC[C@@]1(C=O)C(=O)C2    ZINC000003638226
C=CCCCO[C@H]1C=CC(=O)C1    ZINC001224509665
CC(C)(C)C(=O)Cc1ccoc1    ZINC000130588220
O=C1CCC(=O)[C@H]2CCCC[C@@H]12    ZINC000012410282
C=C(C)[C@H]1CC(=O)[C@]2(C)O[C@@H]2C1    ZINC000004098372
CC1(C)CC2C(=O)CC1CC2=O    ZINC000043199147
C=C(C)[C@H]1CC(=O)C(C)=C(O)C1    ZINC000100781732
C=C(C)[C@H]1CC(=O)[C@@]2(C)O[C@H]2C1    ZINC000017027267
C=C(C)[C@@H]1CC(=O)[C@]2(C)O[C@@H]2C1    ZINC000001715027
C[C@@H]1CC(=O)[C@H]2CCC[C@@H]1C2=O    ZINC000102981407
CC(=O)C[C@H]1CCC[C@@H](C#N)N1    ZINC000031960332
N#CCCCN1CCC(=O)CC1    ZINC000019424094
CC(=O)C[C@@H]1CCC[C@@H](C#N)N1    ZINC000031960328
CCC(=O)Cc1cn(C)nc1C    ZINC000953007884
N=CNC1C[C@@H]2CC(=O)C[C@H]2C1    ZINC001254930511
N#CCCCN1CCCC(=O)C1    ZINC000086492520
C/C(=C\C=C\N)NC1CC(=O)C1    ZINC001167340866
CCC(=O)c1c(C)nn(C)c1C    ZINC000000295019
CCC(=O)Cc1c(C)n[nH]c1C    ZINC001249920703
CCC(=O)Cc1cnn(CC)c1    ZINC000050541846
CC(C)(C)C(=O)Cc1cn[nH]c1    ZINC001249915931
CC(C)(C)C(=O)Cc1ncc[nH]1    ZINC000036946620
N=CN[C@H]1C[C@@H]2CC(=O)C[C@@H]2C1    ZINC001254930510
CCCC(=O)c1c(C)n[nH]c1C    ZINC000026438656
CCCN1CCC(=O)[C@@H](C#N)C1    ZINC001201643532
CC(=O)C[C@H]1CCC[C@H](C#N)N1    ZINC000031960338
CC[C@@H](CC#N)N1CCC(=O)C1    ZINC001255174185
CC(C)CC(=O)c1nccn1C    ZINC000034929208
CC(=O)Cc1ccn(C(C)C)n1    ZINC000082866768
CCC(=O)Cc1cnn(C)c1C    ZINC000690630526
CCC(=O)Cn1cc(C)nc1C    ZINC000306547465
CC[C@@H](CC#N)NC1CC(=O)C1    ZINC001255152847
CCCN1CCC(=O)[C@H](C#N)C1    ZINC001201643531
CC[C@H](CC#N)NC1CC(=O)C1    ZINC001255152846
CCC(=O)Cc1cc(C)nn1C    ZINC000084263688
N=CNC1C[C@H]2CC(=O)C[C@@H]2C1    ZINC001254930509
CCC(=O)c1cnn(CC)c1C    ZINC000022638047
CCCC(=O)Cn1ccnc1C    ZINC000050184636
CCCC(=O)c1cc(C)nn1C    ZINC000135065126
CC[C@H](CC#N)N1CCC(=O)C1    ZINC001255174184
CCC(=O)c1cn(CC)nc1C    ZINC000022638053
CC(=O)C[C@@H]1CCC[C@H](C#N)N1    ZINC000031960335
CCC(=O)CCCn1cccn1    ZINC000232912332
CCC(=O)Cc1ccnn1CC    ZINC001249921310
CCC(=O)Cn1ccnc1CC    ZINC000050180665
CN(CC#N)CCC(=O)C1CC1    ZINC000388483084
CC(=O)CCCn1ccnc1C    ZINC000037329190
C[N+]1(C)[C@@H]2CC(=O)C[C@H]1[C@H]1C[C@@H]12    ZINC000104145878
C[N+]1(C)[C@H]2CC(=O)C[C@H]1[C@H]1C[C@@H]12    ZINC000104145883
C[N+]1(C)[C@@H]2CC(=O)C[C@@H]1[C@H]1C[C@@H]12    ZINC000104145876
O=C1C[C@H]2C[C@@H](C1)CCCCC2    ZINC000043214796
CC1(C)[C@H]2CC[C@@]1(C)C(=O)CC2    ZINC000100363533
CC1(C)C[C@H]2CC[C@@]1(C)C(=O)C2    ZINC000575421905
CCCCC1=CC(=O)C[C@@H](C)C1    ZINC000238239837
C[C@H]1C[C@H]2CCCC[C@@H]2CC1=O    ZINC000004787304
O=C1CCC2(CCCCC2)CC1    ZINC000032135915
C[C@]12CCCC[C@@H]1CC(=O)CC2    ZINC000001730031
CC[C@H](C)C1=CC(=O)C[C@H](C)C1    ZINC000306447923
CCC1(CC)[C@H]2CC[C@H]1CC2=O    ZINC000101093470
CC/C=C/CC[C@@H]1CCCC1=O    ZINC000005761906
CC1(C)[C@]2(C)CC[C@@]1(C)C(=O)C2    ZINC000005765486
CC1(C)[C@@]2(C)CC[C@@]1(C)CC2=O    ZINC000100056157
CC1(C)[C@]2(C)CC[C@]1(C)C(=O)C2    ZINC000100056153
CC(C)(C)C(=O)CC1=CCCC1    ZINC000306640808
CC(C)C/C=C1\CCCCC1=O    ZINC000100670651
CC1(C)[C@H]2CC[C@]1(C)C(=O)CC2    ZINC000003846311
C[C@@H]1CC(C)(C)[C@@H]2CCC(=O)[C@H]12    ZINC000071786170
CC(C)CC1=CC(=O)C[C@@H](C)C1    ZINC000306454105
CC[C@H]1C=CCCCCC(=O)C1    ZINC000254770572
CC/C=C\CC[C@H]1CCC(=O)C1    ZINC000043763534
CC[C@@H](C)C1=CC(=O)C[C@@H](C)C1    ZINC000306447924
CCCCCC#CCCC(C)=O    ZINC000003091483
C[C@@H]1C(=O)CC[C@H]2CCCC[C@H]21    ZINC000004916453
CC/C=C/CC[C@H]1CCC(=O)C1    ZINC000382594324
CC/C=C/CC[C@H]1CCCC1=O    ZINC000002384633
CCCCCC1=C(C)CCC1=O    ZINC000004521084
CC1(C)[C@@]2(C)CC[C@]1(C)C(=O)C2    ZINC000005765892
C[C@@H]1C[C@@H]2CCCC[C@@H]2CC1=O    ZINC000004787296
CC1(C)[C@@H]2CC[C@]1(C)C(=O)CC2    ZINC000100363541
C=CC[C@H]1CC(=O)CCC1(C)C    ZINC000036448049
C=CC[C@@H]1CC(=O)CCC1(C)C    ZINC000036448050
C[C@@H]1CC[C@@H]2[C@H]1C(=O)CC2(C)C    ZINC000039259893
CC(C)[C@@]12C[C@@H]1C(C)(C)C(=O)C2    ZINC000071786810
CCCCCC1=CC(=O)C[C@H]1C    ZINC000039651243
C[C@H]1C(=O)CC[C@H]2CCCC[C@@H]12    ZINC000001580782
C[C@@]12CCCC[C@@H]1CC(=O)CC2    ZINC000001730032
CC[C@@H](C)C1=CC(=O)C[C@H](C)C1    ZINC000306447926
CC/C=C\CC[C@H]1CCCC1=O    ZINC000044710089
C[C@H]1C(=O)CC[C@H]2CCCC[C@H]12    ZINC000004916454
CC/C=C\CC[C@@H]1CCCC1=O    ZINC000044710088
C[C@@H]1C[C@@H]2CCCC[C@H]2CC1=O    ZINC000002566245
C=CCC(C)(C)[C@H]1CCC(=O)C1    ZINC000045071718
CCCCCC1=CC(=O)C[C@@H]1C    ZINC000101037389
CC[C@@H]1C=CCCCCC(=O)C1    ZINC000254770577
CC1(C)[C@@H]2CC[C@@]1(C)C(=O)CC2    ZINC000003846310
C[C@@H]1C(=O)CC[C@@H]2CCCC[C@H]12    ZINC000253485369
CCCC1=CC(=O)CC(C)(C)C1    ZINC000034448861
CCCCCCC1=CCCC1=O    ZINC000001718848
C=C(CC)C[C@H]1C(=O)CC[C@H]1C    ZINC000043762263
CCCCC/C=C1\CCCC1=O    ZINC000002166786
CC[C@@H]1/C=C\CCCCC(=O)C1    ZINC000101037677
C[C@]12CCCC[C@H]1CC(=O)CC2    ZINC000001730029
CC[C@H](C)C1=CC(=O)C[C@@H](C)C1    ZINC000306447925
CC(C)C1=CC(=O)CC(C)(C)C1    ZINC000032135337
CC[C@H]1/C=C\CCCCC(=O)C1    ZINC000101037679
C[C@@]12CCCC[C@H]1CC(=O)CC2    ZINC000001730030
CC1(C)CC[C@@]2(C)CCC(=O)[C@@H]12    ZINC000071786108
C=CCC(C)(C)[C@@H]1CCC(=O)C1    ZINC000045071716
C[C@@]12C[C@H]1CC(C)(C)CCC2=O    ZINC000071785888
C[C@@H]1C(=O)CC[C@@H]2CCCC[C@@H]12    ZINC000146245301
CC(C)C/C=C1/CCCCC1=O    ZINC000003164769
CC/C=C/CC[C@@H]1CCC(=O)C1    ZINC000382594329
C[C@@H]1C(=O)CC[C@H]2CCCC[C@@H]21    ZINC000004916456
C[C@H]1CC(C)(C)[C@H]2CCC(=O)[C@@H]12    ZINC000071786255
CC(C)=C1CC(C)(C)CCC1=O    ZINC000045028084
C[C@@]12C[C@@H]1CC(C)(C)CCC2=O    ZINC000071785887
CC(C)CC1=CC(=O)C[C@H](C)C1    ZINC000306454103
CC(C)CC(=O)C1=CCCCC1    ZINC000033608025
C[C@@H]1C[C@H]2CCCC[C@@H]2CC1=O    ZINC000004787300
O=C1CCCCC12CCCCC2    ZINC000002566242
CCCCC1=CC(=O)C[C@H](C)C1    ZINC000238239885
CC(=O)CCC=C1CCCCC1    ZINC000000967418
C[C@@H]1C[C@H]2CCCC[C@H]2CC1=O    ZINC000105100498
CC/C=C\CC[C@@H]1CCC(=O)C1    ZINC000043763533
O=C1CCCC2(CCCCC2)C1    ZINC000002172289
C=C(CC)C[C@@H]1C(=O)CC[C@H]1C    ZINC000043762264
C[C@H]1C[C@@H]2CCCC[C@@H]2CC1=O    ZINC000004787298
O=C1CCc2c1nccc2Cl    ZINC000202030746
O=C1CCc2nc(Cl)ccc21    ZINC000026506671
O=C1CCc2ccc(Cl)nc21    ZINC000032915205
O=C1CCOc2ccc(F)nc21    ZINC000083428763
CCC(=O)c1ccc(S)nc1    ZINC000072225671
Cc1cnc(C2CC(=O)C2)s1    ZINC000072233230
Cc1nc2c(s1)C(=O)CCC2    ZINC000006666541
O=C1CCN(CC(F)(F)F)C1    ZINC000037239957
C[C@@H](C#N)OC(=O)C1CC(=O)C1    ZINC000306148178
O=C1CC(OCc2ncco2)C1    ZINC001223119077
O=C(O)CCC(=O)c1ccc[nH]1    ZINC000001561730
O=C1CCCc2onc(CO)c21    ZINC000521401896
CC(=O)CCN1C(=O)C=CC1=O    ZINC000108332251
O=C1CC(OCc2cnco2)C1    ZINC001223171542
CCC(=O)c1c[nH]c(C(=O)O)c1    ZINC000003884406
O=C1CC(OCc2ccno2)C1    ZINC001222729576
N#CCOC(=O)[C@@H]1CCC(=O)C1    ZINC000830906477
O=C1CC(OCc2cocn2)C1    ZINC001223140743
O=C1CC(OCc2ccon2)C1    ZINC001222730524
O=C1CC(OCc2cnoc2)C1    ZINC001222378013
C#CCONC(=O)C1CC(=O)C1    ZINC000307726040
C[C@H](C#N)OC(=O)C1CC(=O)C1    ZINC000306148176
N#CCOC(=O)[C@H]1CCC(=O)C1    ZINC000830906336
Cc1cc(OC2CC(=O)C2)no1    ZINC001227276197
CCC(=O)C(=O)Nc1cnc[nH]1    ZINC001143952458
N#CNC(=O)CN1CCC(=O)C1    ZINC001187335674
CCC(=O)Cc1ccc(F)cn1    ZINC000063023161
CCC(=O)Cc1ccncc1F    ZINC000238203220
CCC(=O)Cc1cncc(F)c1    ZINC001249920280
CCC(=O)c1cc(N)ccc1F    ZINC000307327695
CCC(=O)C(=O)Nc1cc[nH]n1    ZINC001143951399
NCC(=O)Cc1ccc(F)cc1    ZINC000039474808
O=C1CC(OCn2cncn2)C1    ZINC001223950876
CCC(=O)c1ccc(F)c(N)c1    ZINC000032006429
CCC(=O)Cc1ncccc1F    ZINC000063023145
CC1(C)CC(=O)C([N+]#N)=C(O)C1    ZINC000138038480
O=C([C@H]1CCC(=O)C1)N1CCC1    ZINC000843756392
CC(=O)CCC(=O)N1CC=CC1    ZINC000308071984
C#CCN(C)C(=O)CCC(C)=O    ZINC000130162362
C#C[C@H](C)NC(=O)C(=O)CCC    ZINC001144043136
C[C@@H]1C[C@H]1C(=O)NC1CC(=O)C1    ZINC000716985393
CNC(=O)[C@@H]1C[C@@H]2CC(=O)[C@H]1C2    ZINC000085385510
C/C=C/C(=O)N1CCC(=O)CC1    ZINC000169807639
C[C@@H]1CCN1C(=O)C1CC(=O)C1    ZINC000881481332
C/C=C\C(=O)N1CCC(=O)CC1    ZINC000388500133
CCC(=O)Cc1c(C)noc1C    ZINC000039113264
CCNC(=O)[C@H]1[C@@H]2C(=O)CC[C@H]12    ZINC000905054056
CCCC(=O)C(=O)N1CC=CC1    ZINC001144030450
CC#CC(=O)N[C@@H](C)CC(C)=O    ZINC000307758730
O=C(C1CC(=O)C1)N1CCCC1    ZINC000307544713
CNC(=O)[C@@H]1C[C@H]2CC(=O)[C@@H]1C2    ZINC000225504474
CCC1(CC)CC(=O)C=NC1=O    ZINC000002471321
CC#CC(=O)N[C@H](C)CC(C)=O    ZINC000307758729
CN(C)C(=O)[C@@H]1[C@H]2CCC(=O)[C@H]12    ZINC000238311486
CC(C)CCC(=O)c1ncco1    ZINC000043210540
CCNC(=O)[C@@H]1[C@@H]2CCC(=O)[C@@H]21    ZINC000905054057
O=C(NC1CCC1)C1CC(=O)C1    ZINC000307234870
C=CC(=O)NC1CCC(=O)CC1    ZINC000149231613
CNC(=O)[C@H]1C[C@H]2CC(=O)[C@@H]1C2    ZINC000225504507
O=C(C1CC1)N1CCC(=O)CC1    ZINC000019091912
CC1(C)CC(=O)C(=CN)C(=O)C1    ZINC000100361513
O=C1CC2(CN1)CCC(=O)CC2    ZINC000096032459
O=C1C=COC2(CCNCC2)C1    ZINC000224908310
C[C@H]1C[C@@H]1C(=O)NC1CC(=O)C1    ZINC000716985394
O=C1C=C(N2CCOCC2)CC1    ZINC000038700971
CCC(=O)C(=O)N1C[C@H]2C[C@@H]2C1    ZINC001143959585
CN(C(=O)C1CC(=O)C1)C1CC1    ZINC000307547293
O=C1CCC(=O)C12CCNCC2    ZINC000001729719
CC[C@H](C)CC(=O)c1ncco1    ZINC000043210539
O=C(NCC1CC(=O)C1)C1CC1    ZINC001142680834
CCC(=O)C(=O)N1C[C@@H]2C[C@H]2C1    ZINC001143959583
CC(=O)CCCC[B-](F)(F)F    ZINC000196212047
N#CCCOC1CCC(=O)CC1    ZINC001205604279
C#CCCCNC(=O)C(=O)CC    ZINC001143969215
C=C(C)C(=O)NCC1CC(=O)C1    ZINC001142515204
CC(=O)CC1(C#N)CCOCC1    ZINC000197845347
O=C(NC1CC1)[C@@H]1CCC(=O)C1    ZINC000335506872
CC1(NC(=O)C2CC(=O)C2)CC1    ZINC000306533640
CN(C)/C=C1/CCCC(=O)C1=O    ZINC000110288420
C#CCNC(=O)CCCC(C)=O    ZINC000307965637
CC(C)(C)C(=O)Cc1cnoc1    ZINC001249918312
CC1(C(=O)NC2CC(=O)C2)CC1    ZINC000716988182
C[C@H]1CCN1C(=O)C1CC(=O)C1    ZINC000881481331
CC(=O)C1=C(C)N[C@H](C)CC1=O    ZINC000031165093
O=C1CC[C@H]2C(=O)CCC[C@H]2N1    ZINC000034086101
CN(C)C(=O)[C@H]1[C@@H]2C(=O)CC[C@H]12    ZINC000306679101
CNC(=O)[C@@H]1C[C@@H]2CC(=O)[C@@H]1C2    ZINC000225504407
C=C(C)CNC(=O)C1CC(=O)C1    ZINC000306615258
C#C[C@H](C)NC(=O)CCC(C)=O    ZINC000166838840
C=C=CCNC(=O)CCC(C)=O    ZINC000820199419
C[C@@H]1C[C@@H]1C(=O)NC1CC(=O)C1    ZINC000716985395
O=C1CC[C@H]2C(=O)CCC[C@@H]2N1    ZINC000034086103
CN(C)C(=O)[C@@H]1[C@@H]2CCC(=O)[C@H]21    ZINC000306738662
CC(=O)N1[C@H]2CC[C@H]1CC(=O)C2    ZINC000100069361
CNC(=O)[C@H]1C[C@H]2CC(=O)[C@H]1C2    ZINC000103697520
CN(C)C=C1C(=O)CCCC1=O    ZINC000001389288
C=CCCNC(=O)C1CC(=O)C1    ZINC000617617076
C#CCNC(=O)[C@H](C)CC(C)=O    ZINC001181260796
C#C[C@@H](C)NC(=O)C(=O)CCC    ZINC001144043135
O=C(NC1CC1)[C@H]1CCC(=O)C1    ZINC000335506870
C=CCNC(=O)[C@@H]1CCC(=O)C1    ZINC000335506954
O=C1CCC2(CCC(=O)CC2)N1    ZINC000051943317
O=C(CC1CC1)NC1CC(=O)C1    ZINC000716989513
C=CCCC(=O)NC1CC(=O)C1    ZINC000716970505
O=C1CC[C@@H]2C(=O)CCC[C@@H]2N1    ZINC000034086107
C#CCNC(=O)C(=O)CC(C)C    ZINC001184331380
CN(C)CCC(=O)c1ccco1    ZINC000000036665
O=C([C@@H]1CCC(=O)C1)N1CCC1    ZINC000843756390
CCC(=O)COC1CC(C#N)C1    ZINC001204869890
CC(=O)N1[C@@H]2CC[C@H]1CC(=O)C2    ZINC000015809966
CNC(=O)[C@H]1C[C@@H]2CC(=O)[C@H]1C2    ZINC000085385514
C=CCN(C)C(=O)C1CC(=O)C1    ZINC000307995354
O=C(NC1CC(=O)C1)C1CCC1    ZINC000716987524
N#CCCO[C@@H]1CCCCC1=O    ZINC001205622557
C=CCNC(=O)[C@H]1CCC(=O)C1    ZINC000335506955
C=CC(=O)N1CCCC(=O)[C@@H]1C    ZINC001262556688
CNC(=O)[C@@H]1C[C@H]2CC(=O)[C@H]1C2    ZINC000103697518
C/C=C(/C)C(=O)NC1CC(=O)C1    ZINC000908471556
C=C1CN(C(=O)CCC(C)=O)C1    ZINC000688663794
CCNC(=O)[C@@H]1[C@H]2CCC(=O)[C@H]12    ZINC000905054059
C#CCNC(=O)[C@@H](C)CC(C)=O    ZINC001181260798
CC#CCNC(=O)CCC(C)=O    ZINC000160633118
CC[C@@H](C)CC(=O)c1ncco1    ZINC000043210537
C[C@H]1CC(=O)C=C(CC(N)=O)C1    ZINC001250080638
CNC(=O)[C@H]1C[C@@H]2CC(=O)[C@@H]1C2    ZINC000225504440
CCCCCC(=O)c1ncco1    ZINC000043210508
C[C@H]1C[C@H]1C(=O)NC1CC(=O)C1    ZINC000716985396
C=C(CC)C(=O)NC1CC(=O)C1    ZINC001352250448
O=C(NCC1CC1)C1CC(=O)C1    ZINC000307696933
CC(=O)C1=C(C)N[C@@H](C)CC1=O    ZINC000031165097
C/C=C(\C)C(=O)NC1CC(=O)C1    ZINC000908471557
C#CC(=O)NC(C)(C)CC(C)=O    ZINC001143913008
CC(C)(C)CC(=O)c1ncco1    ZINC000043210533
CCC(=O)C(=O)N1C[C@@H]2C[C@@H]2C1    ZINC001143959584
N#CCCO[C@H]1CCCCC1=O    ZINC001205622558
N#CCCCCOC1CC(=O)C1    ZINC001205665562
CCC(=O)NC1=CC(=O)CCC1    ZINC001142719836
C#C[C@@H](C)NC(=O)CCC(C)=O    ZINC000166838965
O=C1CC[C@@H]2C(=O)CCC[C@H]2N1    ZINC000034086105
CN(C)C(=O)[C@@H]1[C@@H]2CCC(=O)[C@@H]21    ZINC000238311463
CCNC(=O)[C@@H]1[C@@H]2CCC(=O)[C@H]21    ZINC000905054058
C=CC(=O)N1CCCC(=O)[C@H]1C    ZINC001262556687
CC(C)=CC(=O)NC1CC(=O)C1    ZINC000716994243
C[C@@H]1CC(=O)C=C(CC(N)=O)C1    ZINC001250080633
O=C1NCCC12CCC(=O)CC2    ZINC000584624981
CCC(=O)Cn1ccnc1CN    ZINC001329245825
N#C[C@H]1CN(CCN)CCC1=O    ZINC001235830626
CCC(=O)c1cn(C(C)C)nn1    ZINC000656440717
CC(C)CC(=O)c1ncnn1C    ZINC000019091741
C/C=C(\NC=N)NC1CC(=O)C1    ZINC001167334973
CCCn1cc(C(=O)CC)nn1    ZINC000640753762
CCC(=O)c1nc(N)[nH]c1CC    ZINC000016942880
CCCC(=O)c1cn(CC)nn1    ZINC000722072073
N#C[C@@H]1CN(CCN)CCC1=O    ZINC001235830621
CCN1C[C@@H]2CCCC(=O)[C@@H]2C1    ZINC001201590238
CN1CCC(=O)[C@H]2CCCC[C@H]21    ZINC000100870915
C[C@@H]1CC(=O)CCN1CC1CC1    ZINC000049694105
O=C1CCN(C2CCCC2)CC1    ZINC000019432334
C=CCCCN1CCCC(=O)C1    ZINC000134160312
CCCN1[C@H]2CC[C@H]1CC(=O)C2    ZINC000100181786
CCN1CCC(=O)CC12CCC2    ZINC000653764025
CC/C=C\CCN1CCC(=O)C1    ZINC001208728453
C[C@H]1CC(=O)CCN1CC1CC1    ZINC000049694106
CC(C)=CCN1CCC(=O)CC1    ZINC000002028362
O=C(CCN1CCCC1)C1CC1    ZINC000388444894
C/C(N)=C1\CCCCCCC1=O    ZINC000005908995
CCN1C[C@H]2CCCC(=O)[C@@H]2C1    ZINC001201590240
C[C@@H]1CCC(=O)/C(=C/N(C)C)C1    ZINC000072406670
O=C1CCN(CC2CCC2)CC1    ZINC000037180729
C[C@H]1C[C@@H]1CN1CCC(=O)CC1    ZINC000167057259
O=C1CCC[C@H]1CN1CCCC1    ZINC000001855950
CC1(C)[C@@]2(C)CC[C@]1(N)CC2=O    ZINC000011804121
C[C@@H]1CC[C@@H](N2CCC(=O)C2)C1    ZINC000129244831
C[C@@H]1CN(CC2CC2)CCC1=O    ZINC000049693398
CCN1CCC[C@@]2(CCC2=O)C1    ZINC000256054502
C[C@H](CC1CC1)NC1CC(=O)C1    ZINC001258448119
C[C@@H]1C[C@H]1CN1CCCC(=O)C1    ZINC000722856291
C[C@@H]1CCC(=O)/C(=C\N(C)C)C1    ZINC000082545865
C[C@@H]1CC(=O)[C@H]2CCCC[C@H]2N1    ZINC000004023369
CC1(C)[C@]2(N)CC[C@]1(C)C(=O)C2    ZINC000103528107
CN(C)[C@H]1C[C@@H]2CC(=O)C[C@@H]2C1    ZINC000306435125
C[C@H]1CC[C@H](N2CCC(=O)C2)C1    ZINC000129244622
C=CCCCN1CCC(=O)CC1    ZINC000070592572
C[C@@H]1C(=O)CCNC12CCCC2    ZINC000095635381
O=C1CCCC[C@H]1[C@H]1CCCN1    ZINC000074941901
CCN1[C@H]2CCC[C@H]1CC(=O)C2    ZINC000107646903
CCC(=O)CN[C@H]1C[C@H]2C[C@H]2C1    ZINC001167909162
C=CCC[C@H](C)N1CCC(=O)C1    ZINC001258734934
CC(C)N1[C@H]2CC[C@H]1CC(=O)C2    ZINC000100086285
C[C@H]1CC[C@@H](N2CCC(=O)C2)C1    ZINC000129245017
CN(C)/C=C1/CCCCCC1=O    ZINC000082545863
O=C1CCCN(CC2CCC2)C1    ZINC000134137592
CN(C)C1C[C@@H]2CC(=O)C[C@H]2C1    ZINC000238324976
C=CCC[C@@H](C)NC1CC(=O)C1    ZINC001258717986
C[C@H]1CC[C@H](NC2CC(=O)C2)C1    ZINC001170098383
O=C1CCCC[C@@H]1[C@H]1CCCN1    ZINC000074941903
C[C@@H]1[C@H](C)C(=O)CCN1C1CC1    ZINC000001076027
O=C(CC1CC1)[C@H]1CCCNC1    ZINC000159637391
C[C@H]1C[C@H]1CN1CCCC(=O)C1    ZINC000722856295
CCN1C[C@@H]2C(=O)CCC[C@@H]2C1    ZINC001201590237
C[C@@H]1CC(=O)[C@H]2CCCC[C@@H]2N1    ZINC000004557745
CCC(=O)CN[C@@H]1C[C@H]2C[C@H]2C1    ZINC001167909160
C[C@H]1C(=O)CCNC12CCCC2    ZINC000095635382
O=C1CCC2(CCNCC2)CC1    ZINC000084324790
C[C@@H]1CC(=O)[C@@H]2CCCC[C@@H]2N1    ZINC000004557741
CC1(C)[C@@]2(N)CC[C@]1(C)C(=O)C2    ZINC000011804123
O=C(CC1CC1)[C@@H]1CCCNC1    ZINC000159637514
C[C@@H]1CC[C@H](N2CCC(=O)C2)C1    ZINC000129244408
CC[C@@H](C)NC1=CC(=O)CCC1    ZINC001257427840
CCN1CCC[C@]2(CCC2=O)C1    ZINC000256054501
C=CCC[C@H](C)NC1CC(=O)C1    ZINC001258717987
CCC(=O)CCN1CC=CCC1    ZINC000308042476
C[C@@H]1C[C@@H]1CN1CCC(=O)CC1    ZINC000167057183
C[C@@H](CC1CC1)NC1CC(=O)C1    ZINC001258448120
O=C1CCCC[C@@H]1[C@@H]1CCCN1    ZINC000074941899
C[C@H]1C[C@@H]1CN1CCCC(=O)C1    ZINC000722856293
C#C[C@H](C)N(C)CCC(=O)CC    ZINC000379315179
O=C1CCN(C2CCCCC2)C1    ZINC000037240002
C[C@@H]1C[C@@H]1CN1CCCC(=O)C1    ZINC000722856296
C=CCN(C)CCC(=O)C1CC1    ZINC000379333814
C=CCCC(=O)C1CCNCC1    ZINC000091690272
C[C@H]1C[C@H]1CN1CCC(=O)CC1    ZINC000167057433
O=C(CC1CC1)[C@H]1CCCCN1    ZINC000167704431
C[C@H]1CC(=O)[C@@H]2CCCC[C@@H]2N1    ZINC000000517429
C[C@@H]1CC[C@H](NC2CC(=O)C2)C1    ZINC001170098382
O=C1CCCN(CC2CC2)CC1    ZINC000258421912
CCC(=O)CC1=CCN(C)CC1    ZINC000144437546
O=C1CCCN(C2CCCC2)C1    ZINC000040448563
C[C@H]1CC[C@@H](NC2CC(=O)C2)C1    ZINC001170098381
C#C[C@@H](C)N(C)CCC(=O)CC    ZINC000379315178
