# Supplementary material for: Implementing a Scoring Function Based on Interaction Fingerprint for Autogrow4: Protein Kinase CK1δ as a Case Study
Source: Front Mol Biosci. 2022 Jul 7;9:909499. doi: 10.3389/fmolb.2022.909499 (PMC9301033; doi:10.3389/fmolb.2022.909499)
Supplement: Supplementary file 1 [file DataSheet1.ZIP › autogrow4-4.0.3/autogrow/operators/mutation/smiles_click_chem/reaction_libraries/robust_rxns/complementary_mol_dir/primary_amine_robust.smi]

C#CCN    ZINC000032098729
N#CCN    ZINC000042989589
NC1CC1    ZINC000008437671
C=CCN    ZINC000017654097
[CH2]CCN    ZINC000112950464
CC(C)N    ZINC000008220693
CCCN    ZINC000016052656
NNC=O    ZINC000060062903
CCNN    ZINC000038141551
CN(C)N    ZINC000059447665
NCCN    ZINC000037253587
NCCO    ZINC000008214617
NCCF    ZINC000044280651
CC#CCN    ZINC000039251989
C#CCCN    ZINC000034115093
C=C=CCN    ZINC000038522503
C#C[C@@H](C)N    ZINC000038462344
C#C[C@H](C)N    ZINC000038462343
C#CCNN    ZINC000034588915
N#CCCN    ZINC000001530259
C[C@H](N)C#N    ZINC000020177348
C[C@@H](N)C#N    ZINC000020177345
N/C=C/C=O    ZINC000039369735
N/C=C\C=O    ZINC000100257156
C=C[C@H](C)N    ZINC000034115094
C=C(C)CN    ZINC000001664996
C[C@H]1C[C@H]1N    ZINC000036379813
C=CCCN    ZINC000001532501
NCC1CC1    ZINC000001685955
C/C=C/CN    ZINC000002016335
CC1(N)CC1    ZINC000039348465
C/C=C\CN    ZINC000039252775
CC/C=C/N    ZINC000104564038
NC1CCC1    ZINC000001679992
C=C[C@@H](C)N    ZINC000034593547
C[C@@H]1C[C@H]1N    ZINC000036379812
C[C@@H]1C[C@@H]1N    ZINC000036379810
C[C@H]1C[C@@H]1N    ZINC000036379811
N[C@H]1C[C@@H]1N    ZINC000019364578
CC(C)=NN    ZINC000005196019
C[C@@H]1CN1N    ZINC000019169810
NC1CNC1    ZINC000019361604
C=CCNN    ZINC000019168383
N[C@@H]1C[C@@H]1N    ZINC000023477167
NN1CCC1    ZINC000019170140
NNC1CC1    ZINC000082046551
C[C@H]1CN1N    ZINC000019167543
N[C@@H]1C[C@H]1N    ZINC000019364577
C=C(N)OC    ZINC000100345831
NC1COC1    ZINC000016083064
CC(=O)CN    ZINC000004658570
C[C@H](N)C=O    ZINC000006020341
C/C(N)=N/N    ZINC000016082795
C=C(N)NN    ZINC000100039245
NC=C(N)N    ZINC000100320758
N=C(N)CN    ZINC000038343415
CC[C@@H](C)N    ZINC000003639348
CCCCN    ZINC000001586365
CC(C)CN    ZINC000004658586
CC(C)(C)N    ZINC000004789979
CC[C@H](C)N    ZINC000001850036
N#C[C@@H](N)F    ZINC000256054718
N#C[C@H](N)F    ZINC000256054717
N[C]1C[C@@H]1F    ZINC001560408810
CC(=O)NN    ZINC000004658577
N=C(O)CN    ZINC000035874641
CN(N)C=O    ZINC000005048704
N=C(N)NN    ZINC000008034829
C[C](N)CO    ZINC001560407516
NCCCN    ZINC000005828682
CC(C)NN    ZINC000019169386
CCN(C)N    ZINC000039279200
CCCNN    ZINC000019167805
C[C@@H](N)CN    ZINC000038232975
CNCCN    ZINC000019369296
C[C@H](N)CN    ZINC000019366144
NCC(=O)O    ZINC000004658552
NNC(N)=O    ZINC000008035043
C=C(F)CN    ZINC000066348017
N[C@@H]1C[C@H]1F    ZINC000019616157
N[C@@H]1C[C@@H]1F    ZINC000019616015
N[C@H]1C[C@H]1F    ZINC000019616161
N[C@H]1C[C@@H]1F    ZINC000019616152
C[C@H](O)CN    ZINC000004658592
COCCN    ZINC000002041075
C[C@H](N)CO    ZINC000001576782
NCCCO    ZINC000001688359
C[C@@H](O)CN    ZINC000004658588
C[C@@H](N)CO    ZINC000002004611
C[N+](C)(C)N    ZINC000001665818
NCCON    ZINC000005380679
NNCCO    ZINC000019166957
NCCS    ZINC000008034121
NCCCF    ZINC000002040570
C[C@@H](F)CN    ZINC000013546580
C[C@H](F)CN    ZINC000013546582
C[C@H](N)CF    ZINC000026480897
C[C@@H](N)CF    ZINC000026480889
NNCCF    ZINC000087774531
NCCCl    ZINC000035302911
N[C]1[CH][CH][CH][CH]1    ZINC000135778243
N#CC(N)C#N    ZINC000031439457
NCC(F)F    ZINC000004716343
C#CC1(N)CC1    ZINC000088189598
C/C(N)=C\C#N    ZINC000100006488
N#CC1(N)CC1    ZINC000021993013
C/C(N)=C/C#N    ZINC000016034387
N[C@@H]1[CH]CC=C1    ZINC000146711903
N[C@H]1[CH]CC=C1    ZINC000146712094
N#CC=C(N)N    ZINC000100047252
NC1C2CC1C2    ZINC000104599337
C#CCCCN    ZINC000032301837
C#C[C@H](N)CC    ZINC000001605836
C#C[C@@H](N)CC    ZINC000006001515
C#CC[C@H](C)N    ZINC000039190957
N[C@H]1CC12CC2    ZINC000104596292
NC1CC=CC1    ZINC000002569641
C/C=C\C=C\N    ZINC000080725658
N[C@@H]1C=CCC1    ZINC000034080613
N[C@@H]1CC12CC2    ZINC000104596298
C=C1CC(N)C1    ZINC000020357618
C#CC(C)(C)N    ZINC000005186904
NC12CC(C1)C2    ZINC000066351478
CC#CCCN    ZINC000034143741
C#CC[C@@H](C)N    ZINC000039190960
N[C@H]1C=CCC1    ZINC000034080615
C[C@H](C#N)CN    ZINC000005735095
NCC#CCN    ZINC000005112681
CC[C@@H](N)C#N    ZINC000022220813
CC[C@H](N)C#N    ZINC000022220815
C[C@@H](C#N)CN    ZINC000005751362
C[C@@H](N)CC#N    ZINC000006036082
CC(C)(N)C#N    ZINC000019735185
N#CCCCN    ZINC000005112875
C[C@H](N)CC#N    ZINC000006020350
C[C](N)C1CC1    ZINC001560406236
C#C[C@@H](N)CO    ZINC000060198355
N[C@@H]1CCC1=O    ZINC000066309088
CC(=O)/C=C\N    ZINC000017823645
N[N+]1=C=NNC1    ZINC001776010708
C/C(C=O)=C\N    ZINC000002380560
NCC#CCO    ZINC000039270877
C/C(C=O)=C/N    ZINC000100413154
CC(=O)/C=C/N    ZINC000100051407
NC1CC(=O)C1    ZINC000066347982
C#C[C@H](N)CO    ZINC000060198352
N[C@H]1CCC1=O    ZINC000066309090
C/C(N)=C\C=O    ZINC000016035265
NC1=CCNN1    ZINC000100372156
CC1(CN)N=N1    ZINC000104648175
N#CCCNN    ZINC000019167211
C[C@@H](N)C1CC1    ZINC000002525582
C[C@H]1C[C@]1(C)N    ZINC000078725026
CC1(C)C[C@H]1N    ZINC000039947118
CC(C)=CCN    ZINC000001713198
CCC1(N)CC1    ZINC000054404914
C/C=C/[C@H](C)N    ZINC000039408446
C/C=C/[C@@H](C)N    ZINC000039408445
CC/C=C/CN    ZINC000034497186
C[C@H]1CC[C@@H]1N    ZINC000059379235
C[C@@H]1C[C@]1(C)N    ZINC000078725023
C[C@H]1C[C@H](N)C1    ZINC000148961156
C=C(C)[C@@H](C)N    ZINC000039218601
NC1CCCC1    ZINC000004789977
CC[C@@H]1C[C@@H]1N    ZINC000039348467
CC/C=C\CN    ZINC000088189603
C[C@@H]1C[C@H]1CN    ZINC000019415204
CC1(N)CCC1    ZINC000014628922
C[C@H](N)C1CC1    ZINC000004801763
C/C=C\CCN    ZINC000095913005
C[C@@H]1C[C@@]1(C)N    ZINC000078725015
CC1CC(N)C1    ZINC000072266580
C[C@H]1C[C@@H](N)C1    ZINC000100089510
C[C@H]1CC[C@H]1N    ZINC000059379240
C=CC[C@H](C)N    ZINC000034175986
NCCC1CC1    ZINC000019045367
C=CC(C)(C)N    ZINC000005355873
CC[C@@H]1C[C@H]1N    ZINC000039348469
CC1(C)C[C@@H]1N    ZINC000039947117
C=C[C@@H](N)CC    ZINC000006411885
C=CCCCN    ZINC000032182223
CC(C)=C(C)N    ZINC000100005940
C=C[C@H](N)CC    ZINC000001691445
C[C@@H]1CC[C@H]1N    ZINC000059379237
C=C(C)CCN    ZINC000002565880
C[C@H]1C[C@H]1CN    ZINC000019415206
C=C(CC)CN    ZINC000059409873
C=CC[C@@H](C)N    ZINC000034175987
C=C(C)[C@H](C)N    ZINC000039218600
C[C@H]1C[C@@]1(C)N    ZINC000078725018
CC1(CN)CC1    ZINC000043220731
C[C@@H]1CC[C@@H]1N    ZINC000059379233
CC[C@H]1C[C@H]1N    ZINC000039348470
C[C@H]1C[C@@H]1CN    ZINC000019415202
CC[C@H]1C[C@@H]1N    ZINC000039348468
C[C@@H]1C[C@@H]1CN    ZINC000019415200
C/C=C/CCN    ZINC000044396512
NCC1CCC1    ZINC000001602488
C=CC(=O)NN    ZINC000039207377
N#C[C@@H](N)CO    ZINC000034337605
N[C@H]1CNC1=O    ZINC000039373031
N#C[C@H](N)CO    ZINC000034337607
NN1CCC1=O    ZINC000034370334
NN=C1COC1    ZINC000225748909
N[C@@H]1CNC1=O    ZINC000039373033
[N-]=[N+]=NCCN    ZINC000005178765
N/N=C/C=N/N    ZINC000018022367
CN(N)C1CC1    ZINC000087100486
NCC1(N)CC1    ZINC000036458485
N[C@@H]1CCCN1    ZINC000034266380
NNCC1CC1    ZINC000019803177
N[C@H]1CCCN1    ZINC000034266379
NN1CCCC1    ZINC000019167244
CN1CC[C@H]1N    ZINC000019331291
C=C(C)CNN    ZINC000019171867
CN1CC[C@@H]1N    ZINC000019331287
N[C@@H]1CC[C@@H]1N    ZINC000005848879
NC/C=C\CN    ZINC000005663589
N[C@H]1CCNC1    ZINC000019361601
NCCN1CC1    ZINC000019366615
C=C(CN)CN    ZINC000104558157
N[C@H]1C[C@@H](N)C1    ZINC000102237416
CC1(N)CNC1    ZINC000034384380
CN1CC(N)C1    ZINC000022927605
NC[C@H]1CCN1    ZINC000038540400
CN(C)/C=C/N    ZINC000100202799
NC/C=C/CN    ZINC000005112522
N[C@@H]1CCNC1    ZINC000019361602
N[C@H]1C[C@H](N)C1    ZINC000102200108
NC[C@@H]1CCN1    ZINC000038540398
NNC1CCC1    ZINC000020280978
N[C@@H]1CC[C@H]1N    ZINC000019366857
NC1CC(N)C1    ZINC000021989369
NCC1CNC1    ZINC000038526282
N[C@@H]1COC1=O    ZINC000025695493
N[C@H]1COC1=O    ZINC000033369666
N[C@H]1N=NNN1    ZINC000097950843
CC1(N)COC1    ZINC000040571748
N[C@@H]1CCOC1    ZINC000006293197
NCC1(O)CC1    ZINC000002540025
CO[C@H]1C[C@@H]1N    ZINC000076499617
C=C[C@H](N)CO    ZINC000012648236
N[C@@H]1CCCO1    ZINC000033358747
N[C@@H]1CC[C@@H]1O    ZINC000039147354
N[C@H]1CC[C@H]1O    ZINC000039115659
NC1(CO)CC1    ZINC000002244228
C=C[C@@H](N)CO    ZINC000012648241
C=C[C@H](O)CN    ZINC000002048376
CO[C@@H]1C[C@H]1N    ZINC000076499618
CO[C@H]1C[C@H]1N    ZINC000076499622
NC[C@@H]1CCO1    ZINC000059709815
CO[C@@H]1C[C@@H]1N    ZINC000076499610
C/C(O)=C/CN    ZINC000146126645
NC[C@H]1CCO1    ZINC000059709816
CCC(=O)CN    ZINC000013507202
NCC1COC1    ZINC000044682105
C=COCCN    ZINC000002386848
CC(=O)[C@@H](C)N    ZINC000006468719
N[C@H]1CC[C@@H]1O    ZINC000039223825
N[C@H]1CCOC1    ZINC000006293198
N[C@H]1C[C@@H](O)C1    ZINC000100025497
COC1(N)CC1    ZINC000034446369
CC(=O)[C@H](C)N    ZINC000006467705
NC/C=C/CO    ZINC000034121566
CC(=O)CCN    ZINC000034588434
C=C[C@@H](O)CN    ZINC000001665377
N[C@@H]1CC[C@H]1O    ZINC000039223823
NC1CC(O)C1    ZINC000020446479
N[C@H]1CCCO1    ZINC000033358749
N[C@H]1C[C@H](O)C1    ZINC000100030725
N=C(N)CCN    ZINC000001701025
NNC1CNC1    ZINC000091692967
CC(C)CCN    ZINC000004658584
CCCCCN    ZINC000001586308
CC(C)[C@@H](C)N    ZINC000002034504
CC[C@H](C)CN    ZINC000002041177
CC(C)[C@H](C)N    ZINC000002034506
CCC[C@H](C)N    ZINC000001850451
CCC(C)(C)N    ZINC000001587801
CCC(N)CC    ZINC000005023935
CC(C)(C)CN    ZINC000001648992
CC[C@@H](C)CN    ZINC000002041176
CCC[C@@H](C)N    ZINC000001693430
CNC(=O)CN    ZINC000002526304
NNC1COC1    ZINC000072208826
CC(=O)N(C)N    ZINC000001762262
NN1CC(O)C1    ZINC000107114185
C[C@@H](N)C(N)=O    ZINC000001603249
NCC(=O)CN    ZINC000001558643
C[C@H](N)C(N)=O    ZINC000002046876
CCC(=O)NN    ZINC000001646460
NCCC(N)=O    ZINC000001722590
CN(N)C(=N)N    ZINC000004742364
CNC(=N)NN    ZINC000004804787
CC[C](N)CO    ZINC001560405422
CC[C@H](C)NN    ZINC000019387006
CNC[C@H](C)N    ZINC000034140506
CCNCCN    ZINC000006424824
CNC[C@@H](C)N    ZINC000034140507
CCCCNN    ZINC000088604383
CCN(N)CC    ZINC000019167742
CC(C)(C)NN    ZINC000019167376
C[C@H](N)[C@H](C)N    ZINC000033961361
CN(C)CCN    ZINC000019230124
C[C@@H](N)[C@H](C)N    ZINC000006487373
C[C@H](N)CCN    ZINC000001683304
CC[C@@H](N)CN    ZINC000038644408
C[C@@H](N)CCN    ZINC000001850964
CC(C)CNN    ZINC000019169388
C[C@@H](N)[C@@H](C)N    ZINC000033961360
CN[C@@H](C)CN    ZINC000034768672
NCCCCN    ZINC000005828633
CC[C@@H](C)NN    ZINC000019387004
CC[C@H](N)CN    ZINC000038644404
CC(C)(N)CN    ZINC000019366925
CC(CN)CN    ZINC000034305961
CN[C@H](C)CN    ZINC000034768674
CNCCCN    ZINC000001586437
NC1CSC1    ZINC000034327690
COC(=O)CN    ZINC000034781692
C[C@H](N)C(=O)O    ZINC000004658553
C[C@@H](N)C(=O)O    ZINC000004658556
NCCC(=O)O    ZINC000004658555
NCC(=O)NN    ZINC000005112739
NCC1(F)CC1    ZINC000107255948
NC1CC(F)C1    ZINC000068577113
N[C@H]1C[C@@H](F)C1    ZINC000100482985
N[C@@H]1CC[C@@H]1F    ZINC000257815389
C[C@@H](N)B(O)O    ZINC000195770489
NC1(CF)CC1    ZINC000096361355
NCCB(O)O    ZINC000195773754
CNC(=O)NN    ZINC000004897024
C[C@H](N)B(O)O    ZINC000195770491
NNCC(N)=O    ZINC000019170174
N[C@H]1CC[C@@H]1F    ZINC000257815387
N[C@H]1C[C@H](F)C1    ZINC000100482988
C/C(=N/O)NN    ZINC000095116282
CN(N)C(N)=O    ZINC000004897023
N[C@H]1CC[C@H]1F    ZINC000257815385
N[C@@H]1CC[C@H]1F    ZINC000257815390
N=C(NN)NN    ZINC000051951711
C[C@H](N)[C@H](C)O    ZINC000001759053
CC[C@@H](N)CO    ZINC000001851039
COCCCN    ZINC000001555605
NCCCCO    ZINC000002019709
C[C@@H](O)[C@H](C)N    ZINC000001759050
CC[C@H](N)CO    ZINC000001587812
C[C@@H](CN)CO    ZINC000002530282
CCOCCN    ZINC000001847864
COC[C@H](C)N    ZINC000002572631
C[C@@H](O)CCN    ZINC000002559047
C[C@H](CN)CO    ZINC000015446041
CC(C)(O)CN    ZINC000001759056
CC[C@@H](O)CN    ZINC000002019576
COC[C@@H](C)N    ZINC000004862149
C[C@H](O)CCN    ZINC000006020613
C[C@@H](N)[C@H](C)O    ZINC000001759054
C[C@H](N)CCO    ZINC000019092057
C[C@@H](N)[C@@H](C)O    ZINC000001759051
CC[C@H](O)CN    ZINC000001759048
CC(C)(N)CO    ZINC000001555527
CO[C@@H](C)CN    ZINC000012137832
C[C@@H](N)CCO    ZINC000002530278
CO[C@H](C)CN    ZINC000012137833
NCCCNN    ZINC000044236556
NCC(N)CN    ZINC000005830289
CC[N+](C)(C)N    ZINC000001670602
N=C(S)CN    ZINC000005828194
NNC(=O)CO    ZINC000005500720
NC/C(O)=N/O    ZINC000040575608
COC(=O)NN    ZINC000004701685
N=C(NN)NO    ZINC000043278608
NNC(=O)NN    ZINC000064634060
COCCNN    ZINC000019387498
NC[C@H](N)CO    ZINC000022590222
C[C@@H](O)CNN    ZINC000019168174
NNCCCO    ZINC000039331241
NCCCNO    ZINC000033821960
C[C@H](CO)NN    ZINC000074942163
C[C@H](O)CNN    ZINC000019167294
CONCCN    ZINC000104639555
CNOCCN    ZINC000072194385
C[C@@H](CO)NN    ZINC000074942162
NC[C@@H](N)CO    ZINC000022590238
NCC(O)CN    ZINC000001693258
NCC(=O)S    ZINC000032155850
NC/C=C\Cl    ZINC000034865797
NC/C=C/Cl    ZINC000090587338
NNC(N)=S    ZINC000008830546
C=C(Cl)CN    ZINC000095914967
NNC(=O)NO    ZINC000043380013
C[C@@H](N)CS    ZINC000005138809
C[C@H](N)CS    ZINC000005138737
C[C@H](S)CN    ZINC000004776051
C[C@@H](S)CN    ZINC000005138791
CSCCN    ZINC000001692565
NCCCS    ZINC000004706593
NC(CO)CO    ZINC000001609469
NC[C@@H](O)CO    ZINC000001694432
NC[C@H](O)CO    ZINC000004658593
CC[C@H](N)CF    ZINC000104588962
C[C@@H](F)CCN    ZINC000107272625
CC[C@@H](F)CN    ZINC000059660186
NCCCCF    ZINC000078192969
C[C@H](F)CCN    ZINC000107272620
CC[C@@H](N)CF    ZINC000104588964
CC(C)(F)CN    ZINC000088189515
CC(C)(N)CF    ZINC000015443435
CC[C@H](F)CN    ZINC000059660184
CSC(N)N    ZINC000027986014
NCCCCl    ZINC000001668459
N#CC(C#N)=CN    ZINC000100451664
C[C@H](N)CCl    ZINC000039342997
C[C@@H](Cl)CN    ZINC000006036542
C[C@@H](N)CCl    ZINC000039342998
C[C@H](Cl)CN    ZINC000001669618
N[C@@H]1CC1(F)F    ZINC000035598503
N[C@H]1CC1(F)F    ZINC000035598502
N[C]1C=C=CC=N1    ZINC000329788105
NC[C@H](F)CO    ZINC000033975111
NC[C@@H](F)CO    ZINC000059448565
N[C@H](CO)CF    ZINC000074942208
C#CCCC#CN    ZINC000113778081
NC[C@H](O)CF    ZINC000104566441
N[C@@H](CO)CF    ZINC000074942206
NC[C@@H](O)CF    ZINC000104566443
NC[S@@](=O)O    ZINC000111895311
NC[P@@H](=O)O    ZINC000058632090
C[C@@H](N)C(F)F    ZINC000068577597
CC(N)(C#N)C#N    ZINC000032225368
NC[C@H](F)CF    ZINC000107264817
C[C@H](N)C(F)F    ZINC000068577594
CC(F)(F)CN    ZINC000002559572
NCCC(F)F    ZINC000037755420
NC(CF)CF    ZINC000034101086
NCC#CC1CC1    ZINC000104658503
C#C[C@@H](N)C1CC1    ZINC000083945179
C#CC1(N)CCC1    ZINC000088189599
C#C[C@H](N)C1CC1    ZINC000083945178
NNCC(F)F    ZINC000020475278
NC1=CNCC=C1    ZINC000100770306
N#C[C@H]1C[C@@H](N)C1    ZINC000307634488
N#CC1(N)CCC1    ZINC000020281892
N#C[C@H](N)C1CC1    ZINC000041047326
NCc1cc[nH]c1    ZINC000071495166
N#C[C@@H](N)C1CC1    ZINC000041047325
N#C[C@H]1C[C@H](N)C1    ZINC000307560282
N#CC1CC(N)C1    ZINC000097757498
N#CC1(CN)CC1    ZINC000066054997
NCc1ccc[nH]1    ZINC000011848725
NC1=CC(=O)N=N1    ZINC000004582838
NCc1ccoc1    ZINC000002582857
NC1=CC=CCO1    ZINC000078587988
C#CC[C@H](N)C=O    ZINC000080641050
NCc1ccco1    ZINC000001681227
NC1=CC(=O)CC1    ZINC000031776016
C#CC[C@@H](N)C=O    ZINC000080641054
NCc1cn[nH]c1    ZINC000012351305
NC[C@H]1C=CN=N1    ZINC000039363549
NCc1c[nH]cn1    ZINC000013740240
NC1=CC=NCN1    ZINC000005134807
NCc1cc[nH]n1    ZINC000004244020
NCc1ncc[nH]1    ZINC000001235120
NC[C@@H]1C=CN=N1    ZINC000039363548
C#C[C@@](C)(N)CC    ZINC000005575019
NC1[C@H]2CCC[C@H]12    ZINC000100550433
NC1[C@@H]2CCC[C@H]12    ZINC000034104132
NC1C[C@H]2C[C@@H]2C1    ZINC000102241305
C#CCCCCN    ZINC000044367926
N[C@@H]1CC=CCC1    ZINC000039377341
CC1(N)CC=CC1    ZINC000219133089
N[C@@H]1C[C@@H]1C1CC1    ZINC000051690980
NC1C[C@@H]2C[C@H]2C1    ZINC000102241312
N[C@H]1[C@@H]2CCC[C@H]12    ZINC000104600954
NC[C@@H]1C=CCC1    ZINC000039377343
C#CC[C@H](N)CC    ZINC000051074718
NCC1CC=CC1    ZINC000078724387
C=C/C=C/CCN    ZINC000034119873
C/C=C\C1(N)CC1    ZINC000211454253
N[C@H]1C[C@H]1C1CC1    ZINC000051690975
N[C@@H]1[C@@H]2CCC[C@@H]21    ZINC000104642765
CC=C=C(C)CN    ZINC000001568908
C#CC[C@@H](N)CC    ZINC000051074717
C=C1CC(CN)C1    ZINC000016124546
N[C@@H]1CC[C@@H]2C[C@@H]21    ZINC000101343787
C/C=C/C=C/CN    ZINC000034236211
N[C@@H]1C=CCCC1    ZINC000006662147
C=CCC1(N)CC1    ZINC000141780492
C#C[C@H](N)CCC    ZINC000039188816
C#C[C@@H](N)CCC    ZINC000039188815
NC/C=C/C1CC1    ZINC000069049684
N[C@H]1C[C@@H]1C1CC1    ZINC000051690977
NC[C@H]1CC12CC2    ZINC000082828781
NC[C@H]1C=CCC1    ZINC000039377344
NC1[C@@H]2CCC[C@@H]12    ZINC000100550431
N[C@@H]1CC[C@@H]2C[C@H]21    ZINC000113357153
N[C@H]1CC=CCC1    ZINC000039377342
N[C@@H]1CC12CCC2    ZINC000082707699
CC#CC(C)(C)N    ZINC000069593789
CC12CC(N)(C1)C2    ZINC000144091929
NC12CC(C1)CC2    ZINC000104555562
NCC12CC(C1)C2    ZINC000257936890
CC12CC1(CN)C2    ZINC000104653994
C#C[C@@H](N)C(C)C    ZINC000034410128
N[C@@H]1CC[C@H]2C[C@H]21    ZINC000003621591
N[C@H]1C=CCCC1    ZINC000034566481
N[C@@H]1C[C@H]2C[C@H]2C1    ZINC000104637084
NC[C@@H]1CC12CC2    ZINC000082828782
NC/C=C\C1CC1    ZINC000214918023
NC1(C2CC2)CC1    ZINC000019092142
N[C@@H]1CC[C@H]2C[C@@H]21    ZINC000100646324
C#C[C@H](N)C(C)C    ZINC000034410129
N[C@@H]1C[C@H]1C1CC1    ZINC000051690978
C#C[C@](C)(N)CC    ZINC000004743920
N[C@H]1C[C@H]2C[C@H]2C1    ZINC000104646102
C/C=C/C1(N)CC1    ZINC000083295326
NCC1=CCCC1    ZINC000039255777
N[C@H]1CC12CCC2    ZINC000082707698
NCc1cocn1    ZINC000002527145
NCc1cnoc1    ZINC000009355849
NCc1ncco1    ZINC000002527133
NCc1ccon1    ZINC000023529026
NC1=CCC(=O)N1    ZINC000100473323
NC1=CNC(=O)C1    ZINC000001714290
CC#CC(=O)NN    ZINC000104530281
NCc1ccno1    ZINC000020417401
N#CC1(N)COC1    ZINC000087597462
NCc1cnco1    ZINC000020417399
NCc1ncn[nH]1    ZINC000006585088
NNc1ncc[nH]1    ZINC000008628559
NCc1cn[nH]n1    ZINC000026506827
NNc1cc[nH]n1    ZINC000078413577
N[C@@]12C[C@@H]1CNC2    ZINC000072231569
CC(C)[C@@H](N)C#N    ZINC000013549174
NC12CC(C1)NC2    ZINC000148939522
CC(C)[C@H](N)C#N    ZINC000037632303
NC1[C@@H]2CNC[C@@H]12    ZINC000100154208
CC[C@](C)(N)C#N    ZINC000013354824
N[C@@H]1CC12CNC2    ZINC000211587563
CC[C@H](N)CC#N    ZINC000005922825
NNC12CC(C1)C2    ZINC000199776014
N[C@H]1CC12CNC2    ZINC000211587483
N[C@@H]1[C@H]2CNC[C@H]21    ZINC000104597840
NC12CC(N)(C1)C2    ZINC000085345028
N[C@]12C[C@H]1CNC2    ZINC000034599256
NC1[C@H]2CNC[C@H]12    ZINC000100154203
C/C(N)=C\C=C\N    ZINC001161698514
N[C@H]1[C@H]2CNC[C@@H]12    ZINC000104589618
CC(C)(C#N)CN    ZINC000075517188
CCC[C@H](N)C#N    ZINC000013549165
CC[C@@H](N)CC#N    ZINC000005925539
N[C@]12C[C@@H]1CNC2    ZINC000100307641
CC[C@@](C)(N)C#N    ZINC000013354829
N[C@@]12C[C@H]1CNC2    ZINC000100307635
N#CCCCCN    ZINC000034077744
CCC[C@@H](N)C#N    ZINC000013549162
NC1=CCOC1=O    ZINC000100070080
NCC(F)(F)F    ZINC000034802160
N#CCC(=O)NN    ZINC000001482015
N[C@@H]1C=NNC1=O    ZINC000103010898
NCc1cnon1    ZINC000020417403
CC(=O)N(N)C#N    ZINC000033986357
NCc1ncon1    ZINC000020357702
N#C[C@@H](N)C(N)=O    ZINC000054954670
N#C[C@H](N)C(N)=O    ZINC000054954669
N[C@H]1C=NNC1=O    ZINC000103010903
NCc1nnco1    ZINC000004205192
NCc1nnn[nH]1    ZINC000005183370
NNc1nnc[nH]1    ZINC000005522092
C#CC[C@H](O)CN    ZINC000084991355
N[C@@H]1[C@@H]2OCC[C@H]21    ZINC000146969825
C#CC[C@H](N)CO    ZINC000043204646
N[C@H]1[C@@H]2OCC[C@@H]12    ZINC000146969636
N[C@@H]1CCCC1=O    ZINC000001634144
C=CCC(=O)CN    ZINC000149300659
N[C@H]1[C@@H]2COC[C@H]12    ZINC000100561098
NC1[C@@H]2COC[C@@H]12    ZINC000100075600
NC1[C@H]2COC[C@H]12    ZINC000100075599
CC(=O)C1(N)CC1    ZINC000146251347
CC/C(C=O)=C/N    ZINC000032302987
NCC1CC(=O)C1    ZINC000082631278
NCC(=O)C1CC1    ZINC000034260910
C#C[C@H](N)COC    ZINC000083946449
C#CC[C@@H](N)CO    ZINC000043204647
CC1(N)CC(=O)C1    ZINC000259063970
NC12CC(O)(C1)C2    ZINC000307059601
C#C[C@@H](N)COC    ZINC000083946448
C#CCOCCN    ZINC000051864320
N[C@]12C[C@H]1COC2    ZINC000409434614
N[C@H]1CCCC1=O    ZINC000004538568
N[C@H]1[C@H]2CCO[C@H]21    ZINC000096509282
N[C@@H]1[C@@H]2CCO[C@H]12    ZINC000252487409
C#CC[C@@H](O)CN    ZINC000084991357
CC(=O)/C=C(\C)N    ZINC000100008476
CC(=O)/C=C(/C)N    ZINC000016001389
N[C@@H]1[C@H]2CCO[C@@H]12    ZINC000110748660
C=CC1(N)COC1    ZINC001772820950
N[C@@H]1[C@H]2CCO[C@H]12    ZINC000110748657
N[C@@H]1[C@@H]2COC[C@@H]21    ZINC000306145239
C[C@H](CC#N)NN    ZINC000022995825
N=C(NN)C1CC1    ZINC000004202550
N/N=C1\CCNC1    ZINC000217570962
CC1(CCN)N=N1    ZINC000104562877
N#CC(CN)CN    ZINC000085400386
C[C@@H](C#N)CNN    ZINC000034582001
C[C@H](C#N)CNN    ZINC000034581998
C[C@@H](CC#N)NN    ZINC000022995824
NCC1=NCCN1    ZINC000001733258
C/C=C(/N)NC=N    ZINC001161694152
N[C]1CCCNC1    ZINC001560411837
C[C@H](N)[C@H]1C[C@@H]1C    ZINC000083811132
CCC[C@@H]1C[C@H]1N    ZINC000052126494
CCCC1(N)CC1    ZINC000019091110
C[C@@H]1CC[C@H]1CN    ZINC000085632493
CC1CC(CN)C1    ZINC000072226717
C[C@@H]1CC[C@H](N)C1    ZINC000034412078
CC1(C)CC(N)C1    ZINC000034421964
CC[C@@H](N)C1CC1    ZINC000003739089
CCC1(N)CCC1    ZINC000072266639
C[C@H](N)C1CCC1    ZINC000020444025
C=C[C@@H](N)C(C)C    ZINC000038250862
CC(C)(N)C1CC1    ZINC000019682453
C[C@H]1CC[C@@H](N)C1    ZINC000034412081
C=C[C@](C)(N)CC    ZINC000001691443
CC[C@@]1(C)C[C@H]1N    ZINC000052126099
CC[C@H]1C[C@@H]1CN    ZINC000054588219
C=CCC[C@H](C)N    ZINC000003636411
CCC[C@H]1C[C@H]1N    ZINC000052126495
NCCCC1CC1    ZINC000040442801
C[C@@H]1CC[C@@H](N)C1    ZINC000034412080
C[C@H]1CC[C@H]1CN    ZINC000085632495
CC[C@H]1C[C@H]1CN    ZINC000054588223
C[C@@H](N)C1(C)CC1    ZINC000020282373
CC(C)=CCCN    ZINC000032182210
CC(C)=C(C)CN    ZINC000034091398
C=CC[C@@H](N)CC    ZINC000042395262
CC1CC(C)(N)C1    ZINC000096509280
CC1(CN)CCC1    ZINC000044682129
C[C@@H]1CCC[C@@H]1N    ZINC000001602495
C[C@H]1CC[C@H](N)C1    ZINC000034412079
CC1(C)C[C@@H]1CN    ZINC000021953293
CCC[C@@H]1C[C@@H]1N    ZINC000052126492
C[C@@H](CN)C1CC1    ZINC000019726213
C[C@H](N)[C@@H]1C[C@@H]1C    ZINC000083811134
C[C@H](N)CC1CC1    ZINC000043214518
C=C(CC)[C@H](C)N    ZINC000072207786
CC1(CCN)CC1    ZINC000082411885
C=C(CC)[C@@H](C)N    ZINC000072207785
C[C@H]1CC[C@@H]1CN    ZINC000085632491
NC1CCCCC1    ZINC000012358775
CC1(C)C[C@H]1CN    ZINC000021953296
NCC1CCCC1    ZINC000002598947
CC1(C)C[C@@]1(C)N    ZINC000034128080
C=CCC[C@@H](C)N    ZINC000003636413
C[C@H]1CCC[C@H]1N    ZINC000001602492
CC(C)[C@@H]1C[C@H]1N    ZINC000051690493
CC[C@@H]1C[C@H]1CN    ZINC000054588221
CC[C@]1(C)C[C@H]1N    ZINC000052126098
C[C@H](CN)C1CC1    ZINC000019726214
C=C[C@@](C)(N)CC    ZINC000002043933
CC(C)C1(N)CC1    ZINC000019092753
CC1(C)C[C@]1(C)N    ZINC000034128082
C=CC[C@H](N)CC    ZINC000042395265
CC[C@H](N)C1CC1    ZINC000003739088
C[C@H](N)C1(C)CC1    ZINC000020282375
C=CCCCCN    ZINC000002392139
CC[C@@]1(C)C[C@@H]1N    ZINC000052126097
C[C@H](N)[C@@H]1C[C@H]1C    ZINC000083811133
CCC1(CN)CC1    ZINC000019091817
C[C@H](N)[C@H]1C[C@H]1C    ZINC000083811131
CC1(N)CCCC1    ZINC000032153141
C[C@@H](N)CC1CC1    ZINC000043214519
C[C@@H]1CCC[C@H]1N    ZINC000001602493
CC1(C)CC[C@@H]1N    ZINC000143101402
CC[C@@H]1C[C@@H]1CN    ZINC000054588217
C=C[C@H](N)C(C)C    ZINC000038250863
CCC[C@H]1C[C@@H]1N    ZINC000052126493
CC1(C)CC[C@H]1N    ZINC000143101593
C[C@H]1CCC[C@@H]1N    ZINC000001602494
NCCC1CCC1    ZINC000044371600
CCC1CC(N)C1    ZINC000083162377
C[C@@H](N)C1CCC1    ZINC000020444019
C[C@@H]1CC[C@@H]1CN    ZINC000085632489
CCC/C=C/CN    ZINC000038956151
CC[C@]1(C)C[C@@H]1N    ZINC000052126096
NNC(F)(F)F    ZINC000130963817
NNc1nnn[nH]1    ZINC000100158257
C=C(C)C(=O)NN    ZINC000039189673
NNC(=O)C1CC1    ZINC000001696497
C[C@](N)(C#N)CO    ZINC000034289470
NC[C@H]1CNC1=O    ZINC000168808877
N[C@@H]1CCNC1=O    ZINC000019737051
N[C@H]1CNC(=O)C1    ZINC000016837744
NC(=O)C1(N)CC1    ZINC000039118034
NC[C@H]1CC(=O)N1    ZINC000104639115
C/C=C\C(=O)NN    ZINC000008579303
C[C@@](N)(C#N)CO    ZINC000034289471
NC[C@@H]1CC(=O)N1    ZINC000095619251
COC[C@H](N)C#N    ZINC000045326642
CN1C[C@@H](N)C1=O    ZINC000162550395
N#CCOCCN    ZINC000051864471
N[C@H]1CCNC1=O    ZINC000019737052
N[C@@H]1CNC(=O)C1    ZINC000016837742
NN1CCCC1=O    ZINC000013550143
C[C@@H]1NC(=O)[C@H]1N    ZINC000039118049
C/C=C/C(=O)NN    ZINC000001596393
CN1C[C@H](N)C1=O    ZINC000039118059
COC[C@@H](N)C#N    ZINC000045326644
CC(/C=N\N)=N\N    ZINC000104056426
CC(/C=N/N)=N\N    ZINC000018208694
NN=C1NCCN1    ZINC000001683858
CC(/C=N/N)=N/N    ZINC000017354802
CC(/C=N\N)=N/N    ZINC000104056429
[N-]=[N+]=NCCCN    ZINC000005113420
CCN1CC(N)C1    ZINC000039118082
NC[C@H]1CCNC1    ZINC000004682894
CN[C@H]1C[C@@H](N)C1    ZINC000148855840
C[C@@H](NN)C1CC1    ZINC000019271455
C[C@@]1(N)C[C@H](N)C1    ZINC000953078826
CN1CC(CN)C1    ZINC000044682271
N[C@H]1CC[C@H](N)C1    ZINC000039118066
N[C@H]1CCC[C@@H]1N    ZINC000019366145
NN1CCCCC1    ZINC000019169685
C[C@H]1NCC[C@H]1N    ZINC000059797061
CN[C@H]1C[C@H](N)C1    ZINC000142299736
C[C@@H]1CNC[C@@H]1N    ZINC000034329801
NC[C@H]1C[C@@H](N)C1    ZINC000575496791
C[C@H]1CNC[C@@H]1N    ZINC000034179192
C[C@@H]1C[C@@H]1CNN    ZINC000019278887
N[C@H]1CCCNC1    ZINC000019361607
C[C@@H]1CNC[C@H]1N    ZINC000034329802
NCCNC1CC1    ZINC000019732656
NC/C=C\CCN    ZINC000150257594
NC[C@@H]1CCCN1    ZINC000039357503
NC[C@@H]1CCNC1    ZINC000004682893
N[C@@H]1CCC[C@H]1N    ZINC000019367535
N[C@@H]1CC[C@@H](N)C1    ZINC000039118064
C[C@H](NN)C1CC1    ZINC000019271458
C[C@@H](N)C1CNC1    ZINC000083591406
C[C@@]1(N)CCNC1    ZINC000034601399
CN1CC[C@@H](N)C1    ZINC000019737036
CN1CC[C@H](N)C1    ZINC000019737037
C[C@H]1C[C@@H]1CNN    ZINC000019278889
NCC1(CN)CC1    ZINC000039381875
NCCN1CCC1    ZINC000034615861
NC1CCNCC1    ZINC000002381215
NCCC1(N)CC1    ZINC000039117989
CC1(C)NC[C@H]1N    ZINC000034179189
C[C@@H]1C[C@H](N)CN1    ZINC000038415608
C[C@H]1C[C@H]1CNN    ZINC000019278894
N[C@@H]1CCC[C@@H]1N    ZINC000005848806
NC[C@@H](N)C1CC1    ZINC000036884014
C[C@H](N)C1CNC1    ZINC000083591404
NNC1CCCC1    ZINC000019168297
CN1CC(C)(N)C1    ZINC000084355317
NCC1(N)CCC1    ZINC000039117991
NC[C@H]1C[C@H](N)C1    ZINC000575451919
C[C@@H]1C[C@H]1CNN    ZINC000019278892
CCC1(N)CNC1    ZINC000039117983
C[C@H]1CNC[C@H]1N    ZINC000034115103
NCCC1CNC1    ZINC000129539239
C[C@]1(N)CCNC1    ZINC000034601398
NC[C@H](N)C1CC1    ZINC000036884015
CC1(C)NC[C@@H]1N    ZINC000034179190
CN1CC[C@@H]1CN    ZINC000095743003
CN1CC[C@H]1CN    ZINC000095743184
N[C@@H]1CCCCN1    ZINC000019321059
N[C@H]1CCCCN1    ZINC000019327299
CC1(CN)CNC1    ZINC000038864192
N[C@@H]1CC[C@H](N)C1    ZINC000039118061
NNCC1CCC1    ZINC000019388747
C[C@@H]1C[C@@H](N)CN1    ZINC000034075351
N[C@@H]1CCCNC1    ZINC000019361605
NC[C@H]1CCCN1    ZINC000038531907
NC/C=C/CCN    ZINC000104594907
N[C@H]1COC(=O)C1    ZINC000013352912
N[C@H]1C[C@@H]1C(=O)O    ZINC000020363166
C=C[C@@H](N)C(=O)O    ZINC000002516281
N[C@@H]1C[C@@H]1C(=O)O    ZINC000020363165
NC1(C(=O)O)CC1    ZINC000000895536
N[C@@H]1CCOC1=O    ZINC000034781669
N[C@H]1CCOC1=O    ZINC000034689286
NC/C=C\C(=O)O    ZINC000029227709
C=C[C@H](N)C(=O)O    ZINC000001566185
N[C@H]1C[C@H]1C(=O)O    ZINC000020363168
N[C@@H]1COC(=O)C1    ZINC000013352907
COC(=O)/C=C/N    ZINC000021297651
COC(=O)/C=C\N    ZINC000104591070
NC/C=C/C(=O)O    ZINC000002558023
N[C@@H]1C[C@H]1C(=O)O    ZINC000020363167
NC12CC(F)(C1)C2    ZINC000104636197
C=C(N)NNC=O    ZINC000100019590
CC(=O)C[C@@H](C)N    ZINC000003013071
N[C@@H](CO)C1CC1    ZINC000041047742
NCC1(CO)CC1    ZINC000019091058
CO[C@H]1CC[C@H]1N    ZINC000238856676
CC(=O)CCCN    ZINC000034101527
CC(C)C(=O)CN    ZINC000039642507
NC[C@@H]1C[C@H]1CO    ZINC000034135310
NC[C@H]1CCCO1    ZINC000003861037
COC1CC(N)C1    ZINC000066351429
NC[C@H]1C[C@@H]1CO    ZINC000034135311
C=C[C@](C)(O)CN    ZINC000026896046
NCC[C@H]1CCO1    ZINC000076570031
C[C@H](N)C1(O)CC1    ZINC000104586926
N[C@@H]1CC[C@H](O)C1    ZINC000034266428
CC1(C)OC[C@@H]1N    ZINC000034289542
C=C[C@H](O)CCN    ZINC000026896732
C=C[C@H](N)CCO    ZINC000012650507
C[C@H](N)C1COC1    ZINC000095831198
NCC1(O)CCC1    ZINC000019669805
NC1(CCO)CC1    ZINC000039118088
NC[C@H]1C[C@H](O)C1    ZINC000100401865
CCO[C@@H]1C[C@@H]1N    ZINC000068577500
C[C@@]1(O)C[C@@H](N)C1    ZINC000100055232
N[C@@H]1CCC[C@@H]1O    ZINC000005018225
NC1CC(CO)C1    ZINC000034364117
N[C@H]1CC[C@H](O)C1    ZINC000034266429
NCCOC1CC1    ZINC000108365817
NC[C@@H]1CCOC1    ZINC000012953727
NC[C@@H]1C[C@@H]1CO    ZINC000034135312
NC[C@@H](O)C1CC1    ZINC000034384225
C=C[C@@H](O)CCN    ZINC000002381618
N[C@H]1CCC[C@H]1O    ZINC000005018203
CCO[C@H]1C[C@H]1N    ZINC000068577506
CCCC(=O)CN    ZINC000039245725
CC1(CN)COC1    ZINC000013479950
N[C@@H]1CCCOC1    ZINC000004344062
COCC1(N)CC1    ZINC000054404904
C=C[C@H](N)COC    ZINC000083946447
CC(=O)C(C)(C)N    ZINC000004343299
C=COCCCN    ZINC000002556946
C[C@@H]1C[C@H](N)CO1    ZINC000088189611
C=CC[C@@H](O)CN    ZINC000034566489
CO[C@H]1CC[C@@H]1N    ZINC000238856677
CO[C@H]1C[C@@H](N)C1    ZINC000100102956
N[C@H]1C[C@H](CO)C1    ZINC000101787541
CCC(=O)[C@@H](C)N    ZINC000013356386
CO[C@H]1C[C@H](N)C1    ZINC000101787539
C[C@@H]1C[C@@H](N)CO1    ZINC000088189613
NC1CCOCC1    ZINC000001529088
N[C@H]1CCC[C@@H]1O    ZINC000005018217
N[C@@H]1CCC[C@H]1O    ZINC000005018208
N[C@H]1CC[C@@H](O)C1    ZINC000034266430
C=CC[C@H](O)CN    ZINC000034566487
NC[C@H](O)C1CC1    ZINC000034384226
NC[C@H]1CCOC1    ZINC000012953733
C=CC[C@H](N)CO    ZINC000038349998
CO[C@@H]1CC[C@H]1N    ZINC000238856674
C[C@@H]1COC[C@H]1N    ZINC000066351400
C[C@H]1C[C@@H](N)CO1    ZINC000088189614
CCO[C@@H]1C[C@H]1N    ZINC000068577504
NC[C@@H]1CCCO1    ZINC000000151682
CCO[C@H]1C[C@@H]1N    ZINC000068577502
C=C[C@@](C)(O)CN    ZINC000026896049
C[C@@]1(O)C[C@H](N)C1    ZINC000101787869
C[C@@]1(N)C[C@@H](O)C1    ZINC000103538272
CC(=O)C[C@H](C)N    ZINC000003013070
CCC1(N)COC1    ZINC000082828796
COC1(CN)CC1    ZINC000107323469
C[C@]1(N)CCOC1    ZINC000076569997
C[C@H]1OCC[C@H]1N    ZINC000039118112
CCC(=O)[C@H](C)N    ZINC000013356390
CC1(N)CC(O)C1    ZINC000095743127
NCC1CC(O)C1    ZINC000072194092
C=CC[C@@H](N)CO    ZINC000043204645
C=C[C@@H](N)CCO    ZINC000002585671
NCC[C@@H]1CCO1    ZINC000076570028
C[C@@]1(N)CCOC1    ZINC000076570004
C=C[C@@H](N)COC    ZINC000083946446
NC[C@H]1C[C@H]1CO    ZINC000034135309
C[C@@]1(N)C[C@H](O)C1    ZINC000102237468
C[C@H]1C[C@H](N)CO1    ZINC000088189612
C[C@@H](N)C1COC1    ZINC000095831199
N[C@H]1CCCOC1    ZINC000004344060
CO[C@@H]1CC[C@@H]1N    ZINC000238856672
N[C@@H]1CC[C@@H](O)C1    ZINC000033358875
C=CCOCCN    ZINC000001604093
N[C@H]1C[C@@H](CO)C1    ZINC000100055819
C[C@H]1COC[C@@H]1N    ZINC000076570055
NCCC1COC1    ZINC000066309437
C[C@@H](N)C1(O)CC1    ZINC000211872569
CCOC1(N)CC1    ZINC000039118164
NC1(CO)CCC1    ZINC000026899558
N[C@H](CO)C1CC1    ZINC000041047741
NC[C@H]1C[C@@H](O)C1    ZINC000100115998
CC1(O)CC(N)C1    ZINC000085210491
N[C@@H]1CNC[C@@H]1N    ZINC000039365683
CC(C)/C(N)=N/N    ZINC000006364163
NN1CCNCC1    ZINC000019168368
NN[C@H]1CCNC1    ZINC000095616414
CC(C)(N)C(=N)N    ZINC000078724685
NN[C@@H]1CCNC1    ZINC000095616413
N[C@@H]1CNC[C@H]1N    ZINC000039118123
N[C@H]1CNC[C@@H]1N    ZINC000039365684
CC(C)(C)CCN    ZINC000006661317
CC[C@@H](C)CCN    ZINC000019090235
CC[C@H](C)CCN    ZINC000019090239
CC(C)C(C)(C)N    ZINC000003627630
CCC(CC)CN    ZINC000002034377
CC(C)CCCN    ZINC000001587829
CC[C@@H](N)C(C)C    ZINC000037117801
CCC(C)(C)CN    ZINC000032302571
CC[C@@H](C)[C@H](C)N    ZINC000020083498
CCC[C@H](N)CC    ZINC000005648726
CC[C@H](C)[C@@H](C)N    ZINC000020083494
CCC(C)(N)CC    ZINC000002563293
CCCC(C)(C)N    ZINC000001654135
CC(C)[C@H](C)CN    ZINC000019726168
CCCCCCN    ZINC000001531059
CC(C)C[C@@H](C)N    ZINC000002041095
CCC[C@@H](N)CC    ZINC000005649321
CC[C@H](N)C(C)C    ZINC000032302569
C[C@H](N)C(C)(C)C    ZINC000002166834
C[C@@H](N)C(C)(C)C    ZINC000002166835
CC(C)[C@@H](C)CN    ZINC000019726167
CC(C)C[C@H](C)N    ZINC000001679558
CC[C@H](C)[C@H](C)N    ZINC000020083500
CC[C@@H](C)[C@@H](C)N    ZINC000020083491
CCCC[C@@H](C)N    ZINC000001641026
CCCC[C@H](C)N    ZINC000002037298
N[C@@H]1CON=C1O    ZINC000034676245
N[C@@H]1COC(=O)N1    ZINC000078762131
N[C@H]1COC(=O)N1    ZINC000078762124
NN1CCOC1=O    ZINC000004578995
C/C(N)=C/[N+](=O)[O-]    ZINC000100644671
N[C@H]1CON=C1O    ZINC000034676244
NN/C=N/C(N)=O    ZINC000197340840
CC[C](N)C(=O)O    ZINC001560410824
N[C@H]1COC[C@@H]1N    ZINC000034241163
N[C@H]1CNC[C@H]1O    ZINC000034449245
NN1CC[C@@H](O)C1    ZINC000083146407
CCN(N)C(C)=O    ZINC000039213450
CC(C)C(=O)NN    ZINC000000967395
N[C@H]1COC[C@H]1N    ZINC000034241159
CNC(=O)CCN    ZINC000019256499
NN1CC[C@H](O)C1    ZINC000083146408
NN[C@H]1C[C@H](O)C1    ZINC000713753970
CCNC(=O)CN    ZINC000004205454
C[C@H](N)CC(N)=O    ZINC000034566493
CNC(=O)[C@@H](C)N    ZINC000019422287
NCC1(O)CNC1    ZINC000141453331
CC(C)(N)C(N)=O    ZINC000013355621
NN[C@@H]1CCOC1    ZINC000066351473
N[C@@H]1CNC[C@H]1O    ZINC000034413647
NCCC(=O)CN    ZINC000001690288
CC[C@H](N)C(=N)O    ZINC000071621752
CNC(=O)[C@H](C)N    ZINC000002560941
NN1CCOCC1    ZINC000084403363
N[C@@H]1COC[C@H]1N    ZINC000034241161
NCC1(N)COC1    ZINC000095644286
NCCCC(N)=O    ZINC000002027378
C[C@@H](N)CC(N)=O    ZINC000034566495
CC(=O)NCCN    ZINC000001651847
N[C@H]1CNC[C@@H]1O    ZINC000038462348
NN[C@H]1C[C@@H](O)C1    ZINC000713761470
NN[C@H]1CCOC1    ZINC000066351474
N[C@@H]1CNC[C@@H]1O    ZINC000034479421
CC[C@@H](N)C(=N)O    ZINC000071621754
CN(C)C(=O)CN    ZINC000002561039
CCCC(=O)NN    ZINC000001608800
NCCN=C(N)N    ZINC000033605594
C/N=C(/NC)NN    ZINC000001698559
CN(C)C(=N)NN    ZINC000001698558
C[C@@H](N)CN(C)C    ZINC000019735136
C[C@H](CN)CCN    ZINC000001851596
CC(C)NCCN    ZINC000019366727
CC(C)[C@@H](C)NN    ZINC000019282133
CCCCN(C)N    ZINC000019170458
CCCNCCN    ZINC000019365688
CC(C)(C)CNN    ZINC000019803176
CN(C)CCCN    ZINC000001587811
CCCCCNN    ZINC000019167149
CC[C@](C)(N)CN    ZINC000035676984
CNC(C)(C)CN    ZINC000039261668
CCC[C@H](C)NN    ZINC000019275712
NCCCCCN    ZINC000001529253
CC(C)CCNN    ZINC000019269551
C[C@H](N)CN(C)C    ZINC000019735137
CCNCCCN    ZINC000001655620
C[C@H](CN)N(C)C    ZINC000019794304
C[C@@H](CN)CCN    ZINC000003650154
CC(C)[C@H](C)NN    ZINC000019282135
CC[C@@H](N)CCN    ZINC000005925606
CC(C)[C@@H](N)CN    ZINC000038644415
CC[C@@](C)(N)CN    ZINC000035676985
C[C@H](N)CCCN    ZINC000013516659
CC[C@H](N)CCN    ZINC000005922895
CNC[C@@H](C)CN    ZINC000044069531
C[C@@H](N)C[C@H](C)N    ZINC000001720434
C[C@H](N)C[C@H](C)N    ZINC000001720436
CCN[C@@H](C)CN    ZINC000050270226
CC[C@H](CN)NC    ZINC000050269887
CCNC[C@H](C)N    ZINC000034588078
CC(C)(CN)CN    ZINC000005356654
CNC[C@H](C)CN    ZINC000044069534
CC[C@@H](CN)NC    ZINC000050269886
CCN[C@H](C)CN    ZINC000050270227
C[C@@H](N)CCCN    ZINC000013516657
CN(C)C(C)(C)N    ZINC000034465686
CC[C@H](N)CNC    ZINC000040409146
CCN(C)CCN    ZINC000034328145
CCC(C)(C)NN    ZINC000019170831
CCC[C@H](N)CN    ZINC000034332851
CNCCCCN    ZINC000001529509
CCNC[C@@H](C)N    ZINC000034588077
C[C@@H](CN)N(C)C    ZINC000019794303
CCC(CN)CN    ZINC000034305962
CC(C)(N)CCN    ZINC000078724515
CCC[C@@H](N)CN    ZINC000034332852
CC(C)[C@H](N)CN    ZINC000038644412
CCC[C@@H](C)NN    ZINC000019275710
C[C@@H](N)C[C@@H](C)N    ZINC000001720435
CCC(CC)NN    ZINC000019385882
NCC#CCCl    ZINC000002560700
NC(N)=C[N+](=O)[O-]    ZINC000005112587
NNC(=O)C(N)=O    ZINC000003860660
CC1(N)CSC1    ZINC000072194299
NCC1CSC1    ZINC000071788841
N[C@H]1CCSC1    ZINC000019090218
N[C@@H]1CCSC1    ZINC000019090215
CCOC(=O)CN    ZINC000034800260
C[C@@H](CN)C(=O)O    ZINC000000895531
NCC1OCCO1    ZINC000002512338
NCC1(O)COC1    ZINC000074938389
CC[C@@H](N)C(=O)O    ZINC000000901329
NC1(CO)COC1    ZINC000083267223
COC(=O)[C@H](C)N    ZINC000034702232
N[C@@H]1COC[C@@H]1O    ZINC000026474615
C[C@@H](N)CC(=O)O    ZINC000001713399
CC[C@H](N)C(=O)O    ZINC000000901351
COC(=O)CCN    ZINC000001758783
NC[C@H]1COCO1    ZINC000034732439
N[C@@H]1COC[C@H]1O    ZINC000012957829
N[C@H]1COC[C@H]1O    ZINC000037872021
NCCCC(=O)O    ZINC000001532620
CC(C)(N)C(=O)O    ZINC000000901801
N[C@H]1COC[C@@H]1O    ZINC000012957834
C[C@H](N)CC(=O)O    ZINC000002034865
COC(=O)[C@@H](C)N    ZINC000034702233
NC[C@@H]1COCO1    ZINC000034732441
NCC(=O)CCO    ZINC000071624739
CC(=O)OCCN    ZINC000005161331
C[C@H](CN)C(=O)O    ZINC000000895587
C[C@H](N)C(=N)NO    ZINC000001585050
CNCC(=O)NN    ZINC000036720869
CN(C)C(=O)NN    ZINC000001756141
NCC/C(N)=N/O    ZINC000034744994
C[C@@H](N)C(=N)NO    ZINC000001585051
NCCC(=O)NN    ZINC000001664629
CCNC(=O)NN    ZINC000036948166
NCCNC(N)=O    ZINC000005828709
NC[C@@H]1CC[C@@H]1F    ZINC000257828305
NC1(CF)CCC1    ZINC000116410484
NC[C@H]1C[C@@H](F)C1    ZINC000103536547
C[C@@]1(F)C[C@@H](N)C1    ZINC000145886082
C[C@@]1(F)C[C@H](N)C1    ZINC000306703280
N[C@H]1CC[C@H](F)C1    ZINC000088611431
N[C@@H]1CC[C@H](F)C1    ZINC000077292605
NCC1(F)CCC1    ZINC000096028929
CC(C)=C(F)CN    ZINC000098174951
N[C@H]1C[C@@H](CF)C1    ZINC000606301348
N[C@@H]1CCC[C@@H]1F    ZINC000066351535
CC[C@H](N)B(O)O    ZINC000220627641
NC[C@@H]1CC[C@H]1F    ZINC000257828302
N[C@@H]1CCC[C@H]1F    ZINC000066351534
CC1(N)CC(F)C1    ZINC000201246527
C[Si](C)(C)CN    ZINC000169877467
N[C@@H]1CC[C@@H](F)C1    ZINC000088611430
NC[C@H]1CC[C@@H]1F    ZINC000257828304
N[C@H]1CC[C@@H](F)C1    ZINC000066351530
N[C@H]1CCC[C@H]1F    ZINC000071610648
CC1(F)CC(N)C1    ZINC000088613768
N[C@H]1CCC[C@@H]1F    ZINC000071610650
NCC1CC(F)C1    ZINC000072208879
NC[C@H]1CC[C@H]1F    ZINC000257828303
NCC1(CF)CC1    ZINC000107262837
NC[C@H]1C[C@H](F)C1    ZINC000102145566
CN=C(NN)NN    ZINC000004984227
C[C@H](CO)CCN    ZINC000002506653
CO[C@@H](C)[C@@H](C)N    ZINC000041053949
CCOC[C@H](C)N    ZINC000019735452
CO[C@H](C)CCN    ZINC000041042690
CCC[C@H](O)CN    ZINC000001555529
CC[C@@](C)(N)CO    ZINC000012404635
CC(C)OCCN    ZINC000002556906
COCC(C)(C)N    ZINC000005440083
CC[C@H](CN)CO    ZINC000034539084
CC[C@@H](O)[C@H](C)N    ZINC000013356351
C[C@@H](N)CCCO    ZINC000001587835
CC[C@@H](O)CCN    ZINC000034049564
CC[C@@H](N)[C@@H](C)O    ZINC000001759058
C[C@@H](CO)[C@H](C)N    ZINC000039244672
CC[C@H](CN)OC    ZINC000012137835
CC[C@H](O)[C@H](C)N    ZINC000013356348
COCC[C@@H](C)N    ZINC000020429246
NCCCCCO    ZINC000001841184
CC(C)[C@H](O)CN    ZINC000026896604
C[C@@H](O)C[C@H](C)N    ZINC000075517375
CC[C@@](C)(O)CN    ZINC000011755847
CCC[C@@H](O)CN    ZINC000005842254
CC[C@](C)(O)CN    ZINC000011755848
CC[C@H](N)[C@@H](C)O    ZINC000001759057
COCC[C@H](C)N    ZINC000020429247
COC[C@@H](C)CN    ZINC000036678250
CC[C@H](O)[C@@H](C)N    ZINC000013356340
C[C@@H](N)[C@@H](C)CO    ZINC000039244671
CC(C)[C@H](N)CO    ZINC000000392015
CC[C@H](N)[C@H](C)O    ZINC000001759060
C[C@H](O)CCCN    ZINC000019674935
CC[C@@H](N)[C@H](C)O    ZINC000001759061
C[C@@H](O)C(C)(C)N    ZINC000039598835
CCC[C@H](N)CO    ZINC000000403944
C[C@@H](CN)CCO    ZINC000062152668
CC[C@@H](N)COC    ZINC000002563296
CC[C@H](O)CCN    ZINC000034049563
CC(C)(N)CCO    ZINC000021999608
CO[C@H](C)[C@@H](C)N    ZINC000041053947
CC[C@H](N)COC    ZINC000005923017
CC[C@](C)(N)CO    ZINC000012404636
CCOCCCN    ZINC000001586439
CC(C)(O)CCN    ZINC000026896713
C[C@H](CN)CCO    ZINC000062152667
CCCOCCN    ZINC000002563311
CC(C)(CN)CO    ZINC000002527950
C[C@H](N)C[C@H](C)O    ZINC000075517379
C[C@@H](N)C[C@H](C)O    ZINC000075517384
CC[C@@H](O)[C@@H](C)N    ZINC000013356344
C[C@@H](N)C(C)(C)O    ZINC000001673158
C[C@@H](N)[C@H](C)CO    ZINC000033961343
COC(C)(C)CN    ZINC000012953557
CO[C@@H](C)[C@H](C)N    ZINC000041053948
COC[C@H](C)CN    ZINC000036678251
C[C@@H](CO)CCN    ZINC000002506652
CC[C@@H](CN)OC    ZINC000012137834
C[C@@H](O)CCCN    ZINC000019674933
CCOC[C@@H](C)N    ZINC000019735451
C[C@H](O)C(C)(C)N    ZINC000039598833
CC(C)[C@@H](O)CN    ZINC000026896602
CCO[C@@H](C)CN    ZINC000012953661
CC[C@@H](CN)CO    ZINC000034539083
CO[C@H](C)[C@H](C)N    ZINC000041053946
CC(C)[C@@H](N)CO    ZINC000000392016
COCCCCN    ZINC000002575221
C[C@@H](N)C[C@@H](C)O    ZINC000075517376
C[C@H](N)CCCO    ZINC000006020575
C[C@H](N)[C@H](C)CO    ZINC000039244673
CCO[C@H](C)CN    ZINC000012953665
CO[C@@H](C)CCN    ZINC000041042689
CCC[C@@H](N)CO    ZINC000000403945
C[C@H](N)C(C)(C)O    ZINC000005641336
NCCNCCN    ZINC000019230152
NCCCC(N)N    ZINC000104585066
NCC(CN)CN    ZINC000038482031
CN(C)CCNN    ZINC000019168470
C[N+](C)(C)CCN    ZINC000004714898
NNC(=O)C(=O)O    ZINC000004416540
N[C](CO)C(=O)O    ZINC001560411677
C[C@@H](N)C(N)=S    ZINC000068577637
NCCC(N)=S    ZINC000044236428
NNC1CSC1    ZINC000091692968
C[C@H](N)C(N)=S    ZINC000044670715
C[C@H](O)C(=O)NN    ZINC000001700247
C[C@H](N)C(=O)NO    ZINC000003997604
C[C@@H](N)C(=O)NO    ZINC000003997605
COC(=O)N(C)N    ZINC000001766233
NC[C@H](N)C(=O)O    ZINC000019363628
COCC(=O)NN    ZINC000002578306
N=C(O)[C@@H](N)CO    ZINC000094437874
CN(O)C(=O)CN    ZINC000005463736
C[C@@H](O)C(=O)NN    ZINC000001755594
COC(=O)CNN    ZINC000019167160
NCCC(=O)NO    ZINC000004507478
NCCOC(N)=O    ZINC000026959608
CN(N)CC(=O)O    ZINC000026507302
NC[C@H](O)C(N)=O    ZINC000059217626
NC[C@@H](O)C(N)=O    ZINC000059217628
N=C(O)[C@H](N)CO    ZINC000094437875
CCOC(=O)NN    ZINC000001640794
NNC(=O)CCO    ZINC000001702056
NC[C@@H](N)C(=O)O    ZINC000019363627
NN[C@H]1C[C@H](F)C1    ZINC000713795685
N[C@@H]1CNC[C@@H]1F    ZINC000034329810
N[C@H]1CNC[C@@H]1F    ZINC000034329809
NCC1(F)CNC1    ZINC000261508684
N[C@@H]1CNC[C@H]1F    ZINC000034329808
NN[C@H]1C[C@@H](F)C1    ZINC000713754776
N[C@H]1CNC[C@H]1F    ZINC000034329807
NN=C(NN)NN    ZINC000059171282
CCC(N)(N)CO    ZINC000138144741
C[C@H](O)[C@@H](N)CN    ZINC000097100469
CCOCCNN    ZINC000019171869
COCCN(C)N    ZINC000087100860
C[C@@H](CCO)NN    ZINC000060186436
C[C@H](O)[C@H](N)CN    ZINC000097100467
NCCNCCO    ZINC000006021259
C[C@@H](O)[C@@H](N)CN    ZINC000097898280
CONCCCN    ZINC000096577868
C[C@@H](O)[C@H](N)CN    ZINC000097100468
CNC[C@@H](O)CN    ZINC000034165484
CC(C)(O)CNN    ZINC000037693458
NC[C@@H](N)CCO    ZINC000034283507
CC[C@@H](O)CNN    ZINC000019168218
CNC[C@H](O)CN    ZINC000034165483
NNCCCCO    ZINC000036455515
CC[C@H](O)CNN    ZINC000019168215
COCCCNN    ZINC000037753623
COC[C@@H](N)CN    ZINC000034426551
CC(C)(N)CON    ZINC000077252534
COC[C@H](N)CN    ZINC000034426550
NC[C@H](N)CCO    ZINC000034283508
NCCCCNO    ZINC000064624866
COC(CN)CN    ZINC000066033380
CON(C)CCN    ZINC000020441336
NCCOCCN    ZINC000001587409
NC/C=C/CCl    ZINC000001682521
NC/C=C\CCl    ZINC000004721345
C/C(Cl)=C/CN    ZINC000002508704
NC[C@H](O)C(=O)O    ZINC000002034711
CNC(=S)NN    ZINC000005187321
N[C@H](CO)C(=O)O    ZINC000000895342
NC[C@@H](O)C(=O)O    ZINC000002034713
NCC(=O)OCO    ZINC000091352911
CN(N)C(N)=S    ZINC000005688656
CS/C(N)=N/N    ZINC000016248586
N[C@@H](CO)C(=O)O    ZINC000000895034
NC(N)C[N+](=O)[O-]    ZINC000140902902
CN(N)C(=O)NO    ZINC000104513272
NC1(CF)COC1    ZINC000257844533
CSC[C@@H](C)N    ZINC000038855755
NCC1(F)COC1    ZINC000095630815
CCSCCN    ZINC000002146714
N[C@H]1COC[C@@H]1F    ZINC000107257537
CSCCCN    ZINC000001529637
CC(C)(S)CN    ZINC000004773093
N[C@@H]1COC[C@@H]1F    ZINC000107257541
NCCCCS    ZINC000005178707
CSC[C@H](C)N    ZINC000038855753
C[C@@](O)(CN)CO    ZINC000088189534
CO[C@@H](CN)CO    ZINC000082164272
C[C@H](O)[C@@H](O)CN    ZINC000115305188
COC(CN)OC    ZINC000001699265
COC[C@@H](O)CN    ZINC000002263862
N[C@H](CO)CCO    ZINC000012506566
NCCOCCO    ZINC000001760798
COC[C@H](O)CN    ZINC000002263861
C[C@](O)(CN)CO    ZINC000088189535
CC(N)(CO)CO    ZINC000000967755
NCC[C@H](O)CO    ZINC000034273813
C[C@H](O)[C@H](N)CO    ZINC000002567642
NCC[C@@H](O)CO    ZINC000034273814
C[C@@H](O)[C@@H](N)CO    ZINC000002237183
C[C@H](O)[C@H](O)CN    ZINC000115305191
CO[C@H](CN)CO    ZINC000082164274
C[C@H](O)[C@@H](N)CO    ZINC000002562465
COC[C@H](N)CO    ZINC000026896689
C[C@@H](O)[C@H](O)CN    ZINC000090733477
C[C@@H](O)[C@@H](O)CN    ZINC000115305187
N[C@@H](CO)CCO    ZINC000034273815
COC[C@@H](N)CO    ZINC000021984469
C[C@@H](O)[C@H](N)CO    ZINC000002436826
NCC(CO)CO    ZINC000034380540
CC(C)[C@H](N)CF    ZINC000104648181
CCC[C@@H](N)CF    ZINC000211901277
CCC[C@H](N)CF    ZINC000104598315
NCCCCCF    ZINC000001846027
CC(C)[C@@H](N)CF    ZINC000107263087
CC(C)(F)CCN    ZINC000107114289
COC(=S)NN    ZINC000034370896
NNC(=O)CS    ZINC000005112740
NNC(=S)NN    ZINC000008418654
NCCO[N+](=O)[O-]    ZINC000004214825
NCC[C@H](F)CN    ZINC000005113457
NCC[C@@H](F)CN    ZINC000005113467
CC[C@@H](CF)NN    ZINC000074942266
CC[C@H](CF)NN    ZINC000074942268
NCCC(=O)Cl    ZINC000034408077
COC(=O)[C@@H](N)F    ZINC000256050800
C[C@](N)(F)C(=O)O    ZINC000064219869
C[S@@](=O)CCN    ZINC000004299028
NC[C@@H](F)C(=O)O    ZINC000002040272
NC[C@H](F)C(=O)O    ZINC000002040271
N[C@H](CF)C(=O)O    ZINC000001529483
N[C@@H](CF)C(=O)O    ZINC000002008697
C[S@](=O)CCN    ZINC000002585631
COC(=O)[C@H](N)F    ZINC000256050799
C[C@@H](N)[C@@H](C)Cl    ZINC000001730558
C[C@@]1(N)CC1(F)F    ZINC000034347237
C[C@]1(N)CC1(F)F    ZINC000034347236
C[C@@H](CN)CCl    ZINC000044249076
NC1(C(F)F)CC1    ZINC000211590280
C[C@H](N)CCCl    ZINC000044410569
NC[C@@H]1CC1(F)F    ZINC000068577143
C[C@@H](Cl)[C@H](C)N    ZINC000001730557
C[C@H](CN)CCl    ZINC000044249079
C[C@H](N)[C@H](C)Cl    ZINC000001730559
NCCCCCl    ZINC000039269899
NC1CC(F)(F)C1    ZINC000038540879
CC(C)(N)CCl    ZINC000001648381
C[C@@H](N)[C@H](C)Cl    ZINC000001730560
N[C@H]1CCC1(F)F    ZINC000057219012
NC[C@H]1CC1(F)F    ZINC000068577141
N[C@@H]1CCC1(F)F    ZINC000057219011
C[C@@H](N)CCCl    ZINC000044410572
COC[C@H](F)CN    ZINC000107258198
N[C@H](CO)CCF    ZINC000079366970
NCCOCCF    ZINC000082703690
N[C@@H](CO)CCF    ZINC000079366974
COC[C@@H](F)CN    ZINC000107258201
C#CCC(N)CC#C    ZINC000060206234
NCc1ccccc1    ZINC000006096244
NNC(=S)S    ZINC000095676575
NNC(=O)CCl    ZINC000005112738
NC[C](O)CCl    ZINC001560410041
N#CC(C#N)=C(N)N    ZINC000002566799
N#C/C(N)=C(\N)C#N    ZINC000002039806
N#CC(C#N)=CNN    ZINC000001708045
N#C/C(N)=C(/N)C#N    ZINC000096034860
NCc1ccccn1    ZINC000000011050
NNc1ccccc1    ZINC000000388099
NCc1ccncc1    ZINC000000158598
N#CC12CC(N)(C1)C2    ZINC000307626802
NCc1cccnc1    ZINC000000001944
N#CC1=C(N)CCC1    ZINC000000406418
NCC[S@@](=O)O    ZINC000003995571
CS(=O)(=O)CN    ZINC000069714749
NC[C@H](O)CCl    ZINC000005131776
NC[C@@H](O)CCl    ZINC000005131931
NCC[P@@H](=O)O    ZINC000013351969
NCc1ccnnc1    ZINC000020417407
NCc1ncccn1    ZINC000002529093
NNc1ccccn1    ZINC000000404420
NCc1ccncn1    ZINC000015635700
NNc1cccnc1    ZINC000019737047
C=C1N=CC=C(N)N1    ZINC000039052335
NNc1ccncc1    ZINC000001596462
NCc1cncnc1    ZINC000006667028
NCc1cnccn1    ZINC000001686590
NCc1cccnn1    ZINC000002548441
NCCCC(F)F    ZINC000002547827
C[C@@H](CN)C(F)F    ZINC000211591464
C[C@H](CN)C(F)F    ZINC000211591543
C[C@H](N)C(C)(F)F    ZINC000107257926
C[C@@H](F)[C@@H](F)CN    ZINC001772820937
CC(C)(N)C(F)F    ZINC000087688187
C[C@@H](F)[C@H](F)CN    ZINC001772820938
CC(F)(F)CCN    ZINC000107256007
C[C@@H](N)C(C)(F)F    ZINC000107257928
CCC(F)(F)CN    ZINC000074942231
N[C@@H]1C2[C@@H]3CC1C[C@H]23    ZINC000142579498
N[C@H]1C[C@@H]2C=C[C@@H]1C2    ZINC000100648978
N[C@@H]1C[C@H]2C=C[C@@H]1C2    ZINC000034802288
N[C@@H]1C[C@@H]2C=C[C@@H]1C2    ZINC000100648980
C#CCC1(N)CCC1    ZINC000575524963
N[C@H]1C2[C@@H]3CC1C[C@H]23    ZINC000104566081
N[C@H]1C[C@H]2C=C[C@H]1C2    ZINC000102205428
N[C@H]1C[C@H]2C=C[C@@H]1C2    ZINC000034802286
C=C/C(C)=C/C=C/N    ZINC001240830130
C#CC1(N)CCCC1    ZINC000032501209
N[C@@H]1C[C@H]2C=C[C@H]1C2    ZINC000102205425
CS(=O)(=O)NN    ZINC000100054549
NNC(=O)C(F)F    ZINC000095347554
N#CC1=C(N)OCC1    ZINC000039118336
NNc1cnccn1    ZINC000001402333
NNc1ccncn1    ZINC000025491315
NNc1ccnnc1    ZINC000026459841
NNc1cncnc1    ZINC000088189452
NNc1ncccn1    ZINC000017748851
NNc1cccnn1    ZINC000021303107
NCC(F)(F)CN    ZINC000091305520
N#C[C@H]1CCC[C@H]1N    ZINC000013347700
NCCc1ccc[nH]1    ZINC000039647756
N#CC1(CN)CCC1    ZINC000082631293
C[C@@](N)(C#N)C1CC1    ZINC000019230042
Cn1cccc1CN    ZINC000000158567
N#C[C@H]1CC[C@@H](N)C1    ZINC000082411850
N#C[C@@H]1CCC[C@@H]1N    ZINC000013347712
N#C[C@@H]1CC[C@@H](N)C1    ZINC000082411848
C[C@](N)(C#N)C1CC1    ZINC000019230044
C[C@H](N)c1ccc[nH]1    ZINC000011848727
N#C[C@@H]1CCC[C@H]1N    ZINC000013347704
Cn1ccc(CN)c1    ZINC000071495172
CC1(C)C[C@]1(N)C#N    ZINC000104557007
N#CC1(N)CCCC1    ZINC000019230088
N#C[C@H]1CCC[C@@H]1N    ZINC000013347708
C[C@@H](N)c1cc[nH]c1    ZINC000078405736
N#CCC1(N)CCC1    ZINC000261288890
C[C@H](N)c1cc[nH]c1    ZINC000078405732
N#C[C@H]1CC[C@H](N)C1    ZINC000082411849
NCC1=CNCC=C1    ZINC000001703992
CC1(C)C[C@@]1(N)C#N    ZINC000104557011
C[C@@H](N)c1ccc[nH]1    ZINC000011848726
N#CCC1(CN)CC1    ZINC000083853460
NCCn1cccc1    ZINC000002571286
Cc1ccc(CN)[nH]1    ZINC000083267244
N#C[C@@H]1CC[C@H](N)C1    ZINC000082411847
NCS(=O)(=O)O    ZINC000008034708
NCP(=O)(O)O    ZINC000008418339
N[C@H]1N=CC=NC1=O    ZINC000039778425
N[C@H]1C=NC=NC1=O    ZINC000085346361
N[C@@H]1N=CC=NC1=O    ZINC000039778426
N#C/C(=C\N)C(N)=O    ZINC000017286555
N[C@@H]1C=NC=NC1=O    ZINC000085346358
N#C/C(=C/N)C(N)=O    ZINC000104340307
C=C(N)C(=O)NC#N    ZINC000165964700
NC[C@@H](O)C(F)F    ZINC000053648388
NCC(F)(F)CO    ZINC000088189518
NCCOC(F)F    ZINC000164471093
NC[C@H](O)C(F)F    ZINC000053648387
Cc1cc(CN)co1    ZINC000082828811
Cc1ccc(CN)o1    ZINC000000395597
NC1=CC(=O)CCC1    ZINC000018200963
Cc1occc1CN    ZINC000012370515
Cc1ccoc1CN    ZINC000012370519
NCCc1ccoc1    ZINC000034727738
C[C@H](N)c1ccco1    ZINC000003705339
C[C@H](N)c1ccoc1    ZINC000036447718
C[C@@H](N)c1ccco1    ZINC000002545009
NC1=CC=C(CO)C1    ZINC001560405410
Cc1coc(CN)c1    ZINC000034344951
C#CC1(O)CC(N)C1    ZINC000087652899
C[C@@H](N)c1ccoc1    ZINC000036447719
N[C@H]1C[C@H]2C=C[C@H]1O2    ZINC000141298989
NCCc1ccco1    ZINC000000873698
N[C@@H]1C[C@H]2C=C[C@H]1O2    ZINC000104596147
Cc1c[nH]c(CN)n1    ZINC000019093454
C[C@@H](N)c1cc[nH]n1    ZINC000012481564
Cn1cnc(CN)c1    ZINC000004262660
NCCc1cn[nH]c1    ZINC000004992632
Cn1ccnc1CN    ZINC000006658087
NCCn1cccn1    ZINC000000873902
Cc1cc(CN)[nH]n1    ZINC000004992728
NCCc1cnc[nH]1    ZINC000000388081
N#C[C@@]1(N)CCNC1    ZINC000104585870
NCCc1ncc[nH]1    ZINC000020594000
Cc1c[nH]nc1CN    ZINC000082411833
Cn1cncc1CN    ZINC000004262677
N#C[C@]1(N)CCNC1    ZINC000104585868
CN(C)/C(N)=C\C#N    ZINC000211228377
C[C@@H](N)c1cn[nH]c1    ZINC000054741684
C[C@H](N)c1ncc[nH]1    ZINC000035255571
C[C@H](N)c1cn[nH]c1    ZINC000054741683
NCCc1cc[nH]n1    ZINC000000001028
Cc1[nH]cnc1CN    ZINC000054793415
C[C@H](N)c1cc[nH]n1    ZINC000012481570
Cn1cc(CN)cn1    ZINC000000032356
C[C@H](N)c1c[nH]cn1    ZINC000039132791
Cn1ccc(CN)n1    ZINC000002559427
C[C@@H](N)c1c[nH]cn1    ZINC000039132792
CN(C)/C(N)=C/C#N    ZINC000075518169
Cc1n[nH]cc1CN    ZINC000005625813
NCCn1ccnc1    ZINC000001563631
Cn1nccc1CN    ZINC000002559428
C[C@@H](N)c1ncc[nH]1    ZINC000035255572
Cc1nc(CN)c[nH]1    ZINC000020441502
N[C@@H]1C[C@H]2CC[C@@H]1C2    ZINC000001575593
N[C@H]1C[C@@H]2CC[C@H]1C2    ZINC000002534417
CC/C=C\C1(N)CC1    ZINC000090372559
C[C@@]1(C2CC2)C[C@@H]1N    ZINC000052126203
NC12CCC(CC1)C2    ZINC000001720138
N[C@H]1CC12CCCC2    ZINC000052126032
C=CCC(N)CC=C    ZINC000039291098
NC[C@H]1CC12CCC2    ZINC000082828824
N[C@H]1C[C@H]2CC[C@@H]1C2    ZINC000002555279
NCC1=CCCCC1    ZINC000005133568
NCC12CC(C1)CC2    ZINC000329780374
C#C[C@H](N)C(C)(C)C    ZINC000078724383
N[C@@]12C[C@@H]1CCCC2    ZINC000104639430
NC1CCC=CCC1    ZINC000039118442
C[C@@]1(C2CC2)C[C@H]1N    ZINC000052126205
NC1C2CCC1CC2    ZINC000075518195
N[C@H]1CCC12CCC2    ZINC000020418268
N[C@@]12C[C@H]1CCCC2    ZINC000211960951
N[C@H]1[C@@H]2CCCC[C@H]12    ZINC000104566990
N[C@H]1CC[C@@H]1C1CC1    ZINC000087935583
NC[C@@H]1C[C@H]1C1CC1    ZINC000054587169
N[C@H]1CC[C@H]1C1CC1    ZINC000087935582
C=C1CCC(N)CC1    ZINC000045817122
C#CC(N)(CC)CC    ZINC000002567982
N[C@@H]1CC[C@H]2C[C@H]2C1    ZINC000033875515
NC1(C2CC2)CCC1    ZINC000082828814
N[C@@H]1CCC[C@@H]2C[C@@H]21    ZINC000033875509
C/C(=C\CN)C1CC1    ZINC000064874381
C#C[C@@H](N)C(C)(C)C    ZINC000078724381
NC[C@@H]1CC12CCC2    ZINC000082828825
N[C@H]1C[C@H]2CC[C@H]1C2    ZINC000100059847
NC12CC(C1)CCC2    ZINC000196604140
C[C@@H]1C[C@H]1[C@@H]1C[C@H]1N    ZINC000642882278
NC[C@H]1C[C@@H]1C1CC1    ZINC000054587167
NCCC12CC(C1)C2    ZINC000585669987
N[C@@H]1CC12CCCC2    ZINC000052126033
NC1CC2CC(C2)C1    ZINC000145059610
C[C@]1(C2CC2)C[C@@H]1N    ZINC000052126202
N[C@]12C[C@H]1CCCC2    ZINC000211961019
NC[C@H]1C[C@H]1C1CC1    ZINC000054587165
NCC1C[C@H]2C[C@@H]2C1    ZINC000106562053
C[C@@]1(N)CC=CCC1    ZINC000039118459
N[C@@H]1CCCC12CC2    ZINC000082411820
C[C@]1(N)CC=CCC1    ZINC000039118461
N[C@]12C[C@@H]1CCCC2    ZINC000211960890
NC1[C@@H]2CCCC[C@H]12    ZINC000014000268
N[C@@H]1CC[C@H]2C[C@@H]2C1    ZINC000101153464
NC[C@@H]1C[C@@H]1C1CC1    ZINC000054587171
NC[C@@H]1CC=CCC1    ZINC000020083468
N[C@@H]1CC[C@@H]2C[C@H]2C1    ZINC000257621696
N[C@@H]1CCC[C@@H]2C[C@H]21    ZINC000100461608
N[C@@H]1C[C@H]2CC[C@H]1C2    ZINC000100801240
NC1[C@H]2CCCC[C@H]12    ZINC000100492577
C/C=C(\C)C1(N)CC1    ZINC000090628666
NC1(C2CCC2)CC1    ZINC000083136426
NC1CC2(CCC2)C1    ZINC000066054791
N[C@@H]1C[C@@H]2CCC[C@H]12    ZINC000250998454
NCCC1=CCCC1    ZINC000075518215
NC1(CC2CC2)CC1    ZINC000082411822
NC(C1CC1)C1CC1    ZINC000005188278
N[C@@H]1C[C@H]2CCC[C@@H]12    ZINC000088184561
C/C=C(/C)C1(N)CC1    ZINC000090628667
NCC1C[C@@H]2C[C@H]2C1    ZINC000106562056
CC(C)(C)C#CCN    ZINC000095725455
N[C@@H]1CC[C@H]1C1CC1    ZINC000087935584
NCC1(C2CC2)CC1    ZINC000082828815
NC1[C@@H]2CCCC[C@@H]12    ZINC000100492575
NCCC1CC=CC1    ZINC000082220825
N[C@@H]1CCC[C@H]2C[C@@H]21    ZINC000100461605
N[C@@H]1CC[C@@H]2C[C@@H]2C1    ZINC000104637848
C[C@]1(C2CC2)C[C@H]1N    ZINC000052126204
NC[C@@H]1C[C@H]2C[C@H]2C1    ZINC000165531643
C[C@@H]1CC=CC[C@H]1N    ZINC000104599362
N[C@@H]1C[C@H]2CCC[C@H]12    ZINC000250998452
CC1(C2(N)CC2)CC1    ZINC000087553944
N[C@@H]1C[C@@H]2CCC[C@@H]12    ZINC000088184563
CC/C=C/C1(N)CC1    ZINC000083310092
N[C@H]1C[C@@H]2CC[C@@H]1C2    ZINC000100076889
NC[C@H]1CC=CCC1    ZINC000020083465
N[C@H]1CCCC12CC2    ZINC000082411819
N[C@@H]1CCC[C@H]2C[C@H]21    ZINC000033875511
N[C@@H]1CC[C@@H]1C1CC1    ZINC000087935585
N[C@@H]1CCC12CCC2    ZINC000020418265
N[C@@H]1C[C@@H]2CC[C@H]1C2    ZINC000003096511
NN1C(=O)C=CC1=O    ZINC000032135980
C#CC[C](N)C(=O)O    ZINC001560407567
Cc1cc(CN)on1    ZINC000009355850
N#C[C@@]1(N)CCOC1    ZINC000070971075
C[C@H](N)c1ccno1    ZINC000020417860
NC1=CC(=O)NCC1    ZINC000091365981
C[C@H](N)c1ccon1    ZINC000004299072
COC/C(N)=C\C#N    ZINC000147077209
Cc1ncc(CN)o1    ZINC000036533185
NNCc1ccco1    ZINC000019278843
Cc1cnc(CN)o1    ZINC000011587002
Cc1ncoc1CN    ZINC000058517469
Cc1nocc1CN    ZINC000020446483
COC/C(N)=C/C#N    ZINC000098213565
C[C@H](N)c1cnco1    ZINC000020417896
NNCc1ccoc1    ZINC000019275663
Cc1coc(CN)n1    ZINC000082522221
C#CCNC(=O)CN    ZINC000019482478
C[C@H](N)c1ncco1    ZINC000020417888
C[C@@H](N)c1ccon1    ZINC000004299073
N#CC1(CN)COC1    ZINC000238612985
NCCc1ccno1    ZINC000020417447
NCCc1cnoc1    ZINC000020417449
N#C[C@]1(N)CCOC1    ZINC000070971071
Cc1cc(CN)no1    ZINC000000158683
NCCc1ccon1    ZINC000020417451
C#CC[C@@H](N)C(N)=O    ZINC000078724393
Cc1oncc1CN    ZINC000048218331
NCCc1ncco1    ZINC000020417441
C#CC[C@H](N)C(N)=O    ZINC000038350009
C[C@@H](N)c1ncco1    ZINC000020417885
C[C@@H](N)c1ccno1    ZINC000020417858
Cc1nc(CN)co1    ZINC000036533178
C[C@@H](N)c1cnco1    ZINC000020417893
C#CC(=O)NCCN    ZINC000037902461
Cn1ccnc1NN    ZINC000050605417
NCCc1nc[nH]n1    ZINC000003650211
N#C[C@@H]1NCN[C@@H]1N    ZINC000019319588
Cn1cnc(CN)n1    ZINC000034617704
NCCn1cncn1    ZINC000004992579
Cc1n[nH]c(CN)n1    ZINC000005611596
Cn1ncc(CN)n1    ZINC000104586237
N#C[C@@H]1NCN[C@H]1N    ZINC000019319590
Cc1n[nH]nc1CN    ZINC000076570214
Cn1ccc(NN)n1    ZINC000086782780
N#C[C@H]1NCN[C@H]1N    ZINC000019319594
NCCn1cnnc1    ZINC000002598101
C[C@@H](N)c1ncn[nH]1    ZINC000042041021
NC(N)n1cccn1    ZINC000098185267
Cn1cc(CN)nn1    ZINC000050224552
NCCc1cn[nH]n1    ZINC000082411811
Cn1ncnc1CN    ZINC000020443402
NCc1nc[nH]c1N    ZINC000044248679
Cn1nncc1CN    ZINC000062299111
Cn1cnnc1CN    ZINC000019809501
C[C@H](N)c1ncn[nH]1    ZINC000042041018
Cn1cc(NN)cn1    ZINC000082687706
N#C[C@H]1NCN[C@@H]1N    ZINC000019319592
NCCn1ccnn1    ZINC000042383997
Cn1nccc1NN    ZINC000095883674
N[C]1C=C[C@@H](CO)C1    ZINC001560407537
N[C@H]1C=C[C](CO)C1    ZINC001560408632
N[C]1C=C[C@H](CO)C1    ZINC001560407538
CN1C[C@@H]2C[C@]2(N)C1    ZINC000072231422
NC12CC(N)(C1)CC2    ZINC000306145306
N[C@H]1C[C@@H]2C[C@H]1CN2    ZINC000148811882
N[C@@H]1C[C@@H]2CC[C@H]1N2    ZINC000143761373
C#CCCCCNN    ZINC000104564509
CC[C@H](C)[C@H](N)C#N    ZINC000034144001
N[C@@H]1CC=CC[C@H]1N    ZINC000019367324
N[C@@H]1C[C@H]2CC[C@H]1N2    ZINC000104584962
N[C@@H]1CNC[C@H]2C[C@H]21    ZINC000260028069
CCC[C@](C)(N)C#N    ZINC000019281937
N[C@H]1C[C@@H]2CNC[C@H]12    ZINC001239320623
N[C@@H]1C[C@@H]2CNC[C@H]12    ZINC000080719996
N[C@H]1C[C@@H]2CN[C@H]1C2    ZINC001239327506
N[C@]12CC[C@@H]1CNC2    ZINC000167146533
NNCC12CC(C1)C2    ZINC000306959261
CC(C)=C/C(C)=N/N    ZINC000005495204
CC(C)(C)[C@@H](N)C#N    ZINC000034518792
CC(C)C[C@H](N)C#N    ZINC000013549171
CN(C)CC#CCN    ZINC000013858991
CC(C)C[C@@H](N)C#N    ZINC000013549168
CN1C[C@@H]2[C@@H](N)[C@@H]2C1    ZINC000100058831
N[C@H]1[C@H]2CC[C@H]1CN2    ZINC000306801051
N[C@H]1C[C@H]2C[C@H]1CN2    ZINC000148811670
CC(C)(N)CCC#N    ZINC000084237192
CC(C)[C@@](C)(N)C#N    ZINC000019851482
CCCC[C@@H](N)C#N    ZINC000013549157
C#CCN(C)CCN    ZINC000034516105
N[C@@H]1CNC[C@H]2C[C@@H]21    ZINC000260028074
NC1=C(N)CCCC1    ZINC000104586159
NC1CC2(CNC2)C1    ZINC000075824168
N[C@@]12CC[C@@H]1CNC2    ZINC000167146438
N[C@@H]1CN2CC[C@H]1C2    ZINC000072266360
N[C@@]12C[C@@H]1CCNC2    ZINC000144041398
CC(C)(C)[C@H](N)C#N    ZINC000034518791
N[C@@H]1C[C@H]2C[C@H]1CN2    ZINC000142917035
CN1C[C@H]2C[C@]2(N)C1    ZINC000100306491
N[C@]12C[C@@H]1CCNC2    ZINC000144041544
NCCN1CC=CC1    ZINC000039351708
N[C@@H]1[C@H]2CC[C@H]1CN2    ZINC000307181000
C[C@@H](N)C(C)(C)C#N    ZINC000091691030
CCC[C@@](C)(N)C#N    ZINC000019281935
C[C@@H](N)CCCC#N    ZINC000002017351
N[C@H]1CNCC12CC2    ZINC000036458494
N[C@@H]1C[C@H]2CCN1C2    ZINC000083325334
N[C@@H]1CC=CC[C@@H]1N    ZINC000078095465
CN1C[C@@H]2C[C@@]2(N)C1    ZINC000113099718
N[C@H]1CN2CC[C@H]1C2    ZINC000095931817
NC[C@@H]1[C@H]2CNC[C@H]21    ZINC000250635709
NC12CCN(CC1)C2    ZINC000211596306
C[C@H](N)CCCC#N    ZINC000002017350
N[C@]12CC[C@H]1CNC2    ZINC000167146727
N[C@@H]1CNC[C@@H]2C[C@H]21    ZINC000260028071
CN1C[C@H]2C[C@@]2(N)C1    ZINC000113099719
CCC(N)(C#N)CC    ZINC000022170651
C#CCNCCCN    ZINC000051356253
CN1C[C@@H]2[C@H](N)[C@@H]2C1    ZINC000146337143
NCC12CC(C1)CN2    ZINC000575491054
N[C@@H]1CNC[C@@H]2C[C@@H]21    ZINC000260028067
N[C@H]1C[C@H]2CC[C@H]1N2    ZINC000104584969
N[C@@]12CC[C@H]1CNC2    ZINC000167146629
N[C@H]1[C@@H]2C[C@H]1CNC2    ZINC001239318785
N[C@@H]1CNCC12CC2    ZINC000036458495
N[C@@H]1CN2CC[C@@H]1C2    ZINC000072266361
CC[C@@H](C)[C@H](N)C#N    ZINC000034144000
N[C@H]1CC=CC[C@@H]1N    ZINC000019361527
CCCC[C@H](N)C#N    ZINC000013549159
N#CCCCCCN    ZINC000001555568
CC(C)(CN)CC#N    ZINC000082631297
CC(C)[C@](C)(N)C#N    ZINC000019851487
NCC(Cl)Cl    ZINC000100805522
N#C/C(N=O)=C(\N)O    ZINC000111474469
N#C/C(N=O)=C(/N)O    ZINC000111474472
NCc1ccsc1    ZINC000000158761
NCc1cccs1    ZINC000000154648
C[C@@H](N)C(F)(F)F    ZINC000034933671
C#CC[C@H](N)C(=O)O    ZINC000002046243
NC1=CC(=O)COC1    ZINC000104567124
C[C@H](N)C(F)(F)F    ZINC000034933668
C=C1C[C@]1(N)C(=O)O    ZINC000021989347
NCCC(F)(F)F    ZINC000002040579
C#C[C@@](C)(N)C(=O)O    ZINC000032501213
C=C1C[C@@]1(N)C(=O)O    ZINC000021989345
C#C[C@](C)(N)C(=O)O    ZINC000032501214
C#CC[C@@H](N)C(=O)O    ZINC000001584097
Cc1noc(CN)n1    ZINC000021514563
C[C@@H](N)/C(O)=N/C#N    ZINC000086075965
CNC(=O)[C@@H](N)C#N    ZINC000014807324
NCCc1ncon1    ZINC000041062075
NCc1c[nH]c(=O)[nH]1    ZINC000082631300
C=C(N)C(=O)NC=N    ZINC001220101547
Cc1nc(CN)no1    ZINC000008729387
CN(N)C(=O)CC#N    ZINC000002565130
Cc1nonc1CN    ZINC000004344069
NCCc1ncno1    ZINC000020417453
N#CCNC(=O)CN    ZINC000019504605
NCc1coc(N)n1    ZINC000108253595
C[C@@H](N)c1ncon1    ZINC000026461239
Cc1nnc(CN)o1    ZINC000011585582
NCc1cc(O)[nH]n1    ZINC000022610545
NCC1=NNC(=O)C1    ZINC000100648806
C[C@H](N)c1ncon1    ZINC000026461244
CNC(=O)[C@H](N)C#N    ZINC000014807328
NNc1cc(N)[nH]n1    ZINC000004772536
NCCn1ncnn1    ZINC000044857483
NCCc1nnn[nH]1    ZINC000019090380
Cn1nncc1NN    ZINC000129246590
C[C@@H](N)c1nnn[nH]1    ZINC000019090383
Cn1nnnc1CN    ZINC000034155589
Cn1cnnc1NN    ZINC000003194504
NCc1n[nH]c(N)n1    ZINC000005561246
NCCn1cnnn1    ZINC000042199365
Cn1nnc(CN)n1    ZINC000034155590
Cn1ncnc1NN    ZINC000253405132
C[C@H](N)c1nnn[nH]1    ZINC000019090386
C[Si](C)(C)C#CN    ZINC001161698531
N[C@H]1C=C[C@H](CO)C1    ZINC000043328740
C#CC[C@@H](O)CCN    ZINC000130381279
NC[C@@H]1[C@H]2CCO[C@@H]21    ZINC000110748643
NC1CC2(COC2)C1    ZINC000084302442
N[C@@H]1CC12CC(O)C2    ZINC000669371514
N[C@@H]1[C@H]2CCOC[C@H]12    ZINC000110748932
CCC(=O)/C(C)=C\N    ZINC000024717448
NCC12CC(C1)CO2    ZINC000307123753
N[C@@H]1[C@@H]2CCOC[C@H]12    ZINC000250845293
CC12CC(N)(C1)CO2    ZINC001083103416
NCC(=O)CC1CC1    ZINC000082411794
C[C@H](N)C(=O)C1CC1    ZINC000082411795
N[C@@H]1CCCC(=O)C1    ZINC000021986270
CC(C)/C(C=O)=C/N    ZINC000071255772
CC1(C(=O)CN)CC1    ZINC000096509278
N[C@H]1C[C@H]2OCC[C@H]21    ZINC000091241706
C#CC[C@@H](N)COC    ZINC000051075118
N[C@H]1C[C@H]2CC[C@H]1O2    ZINC000100447574
N[C@@H]1C[C@@H]2COC[C@H]12    ZINC000306473462
NCC12CC(O)(C1)C2    ZINC000307704574
N[C@@H]1C[C@@H]2CC[C@H]1O2    ZINC000101663448
NCC1=CCCCO1    ZINC000005188312
NCC1[C@@H]2COC[C@@H]12    ZINC000104599989
CC#CC[C@@H](N)CO    ZINC000070884457
N[C@H]1CCCC(=O)C1    ZINC000021986272
NC12CC(CO)(C1)C2    ZINC000238609755
C[C@@H](N)C(=O)C1CC1    ZINC000082411796
NC[C@H]1CCCC1=O    ZINC000044249581
NCC(=O)C1CCC1    ZINC000076570340
N[C@@H]1C=C[C@H](CO)C1    ZINC000002382589
N[C@@H]1C[C@H]2CC[C@H]1O2    ZINC000100447570
N[C@H]1C=C[C@@H](CO)C1    ZINC000022048267
N[C@@H]1[C@@H]2COCC[C@@H]21    ZINC000084239292
N[C@@H]1C=C[C@@H](CO)C1    ZINC000033961351
NC[C@H]1[C@H]2CCO[C@@H]12    ZINC000083267262
NCC1=CCOCC1    ZINC000238855136
C#CC[C@H](O)CCN    ZINC000130381099
NCC1=CCCOC1    ZINC000042689571
N[C@H]1CC12CC(O)C2    ZINC000669371515
N[C@@H]1[C@@H]2CCOC[C@@H]12    ZINC000216532476
CC#CC[C@H](N)CO    ZINC000070884454
N[C@H]1[C@@H]2CCOC[C@H]21    ZINC000106841841
N[C@H]1CCCCC1=O    ZINC000004722147
NC[C@@H]1[C@@H]2CCO[C@H]12    ZINC000242390204
NC1CCC(=O)CC1    ZINC000066327963
C#CC[C@H](N)COC    ZINC000051075119
NCC1[C@H]2COC[C@H]12    ZINC000104599984
NC[C@@H]1CCCC1=O    ZINC000044249583
NC[C@@H]1[C@H]2CCO[C@H]21    ZINC000110748647
NC[C@H]1[C@@H]2OCC[C@H]21    ZINC000147024370
N[C@H]1[C@@H]2COCC[C@H]12    ZINC000110748935
NC1(CO)CC=CC1    ZINC000002527635
NC[C@@H]1[C@H]2COC[C@H]21    ZINC000104594819
NC[C@@H]1[C@@H]2OCC[C@@H]12    ZINC000106165868
NC[C@@H]1CCC=CO1    ZINC000002036281
N[C@@H]1CCCCC1=O    ZINC000005839970
NC[C@H]1CCC=CO1    ZINC000001574313
COC12CC(N)(C1)C2    ZINC000306324242
N#CCCNCCN    ZINC000021983212
C[C@@H](N)C1=NCCN1    ZINC000108263505
CN1CCC/C1=N\N    ZINC000004822963
CN(CC#N)CCN    ZINC000054418751
C[C@H](N)C1=NCCN1    ZINC000108263503
NCC1=NCCCN1    ZINC000047844240
N[C]1CCCCNC1    ZINC001560407619
C[C@H]1CCC[C@H](N)C1    ZINC000002242651
CC[C@](C)(N)C1CC1    ZINC000037380453
CCC1(N)CC(C)C1    ZINC000096509277
C[C@@H](N)[C@H]1CC1(C)C    ZINC000083591528
NCC1CCCCC1    ZINC000000901180
CC[C@H]1CC[C@@H](N)C1    ZINC000070636465
CC[C@H](N)[C@H]1C[C@@H]1C    ZINC000083808185
CC[C@H](N)C1CCC1    ZINC000078677655
CC(C)[C@@]1(C)C[C@H]1N    ZINC000052126435
C[C@@H]1CC[C@H](CN)C1    ZINC000070621820
C[C@H]1CCC[C@H]1CN    ZINC000036294399
CC1(C)C(N)C1(C)C    ZINC000034071500
CC(C)[C@@H]1C[C@H]1CN    ZINC000054587185
C=CCC[C@@H](C)CN    ZINC000082763113
CC1(C)CCC[C@H]1N    ZINC000034496801
C=CCC(C)(C)CN    ZINC000032302256
CC[C@H](N)[C@H]1C[C@H]1C    ZINC000122573870
CC(C)(CN)C1CC1    ZINC000082707737
C=C(C)[C@@H](N)C(C)C    ZINC000072207865
C[C@@H](N)CC1CCC1    ZINC000078724713
C[C@@H]1CCC[C@@H](N)C1    ZINC000006030908
CC[C@H](N)[C@@H]1C[C@H]1C    ZINC000122573627
C[C@H]1CC[C@H](CN)C1    ZINC000070621821
CCC1(CN)CCC1    ZINC000019091827
CC[C@@H]1CC[C@H](N)C1    ZINC000070636457
C[C@@H]1CC[C@@H](C)C1N    ZINC000071257424
CC[C@@H]1CC[C@@H](N)C1    ZINC000070636462
CC(C)(N)CC1CC1    ZINC000080130456
C=C(C)[C@H](N)C(C)C    ZINC000072207866
C[C@@H](CN)C1CCC1    ZINC000019726261
CC1(C)CC[C@H](N)C1    ZINC000001483536
C[C@@H]1CC[C@H](C)[C@H]1N    ZINC000238856369
C=CC(C)(C)CCN    ZINC000219895941
CC(C)(N)C1CCC1    ZINC000080489629
C[C@H](N)C1CCCC1    ZINC000034596144
C[C@@H](N)CCC1CC1    ZINC000070636289
C[C@H](CN)C1CCC1    ZINC000019726262
CCCCC1(N)CC1    ZINC000071483007
CC(C)(C)C1(N)CC1    ZINC000054404918
C[C@@H]1CC[C@@H](CN)C1    ZINC000070621822
CC(C)C1CC(N)C1    ZINC000078724473
C=C(C)CC[C@H](C)N    ZINC000075518590
C[C@H]1CCC[C@@H](N)C1    ZINC000006037568
CC1CC(C)(CN)C1    ZINC000077259998
C[C@H](N)CC1CCC1    ZINC000078724712
CC[C@@H]1CCC[C@H]1N    ZINC000022129981
CCCC1(N)CCC1    ZINC000078724979
CC[C@@H](N)C1CCC1    ZINC000078677659
C=CCC[C@H](C)CN    ZINC000082763112
CCCC1(CN)CC1    ZINC000071482993
CC1(C)CCC[C@@H]1N    ZINC000034496800
CC(C)[C@@]1(C)C[C@@H]1N    ZINC000052126433
C[C@@H]1CC[C@H](C)C1N    ZINC000071257422
CC1CC(CCN)C1    ZINC000215799787
C[C@H](N)[C@@H]1CC1(C)C    ZINC000083591521
CC1CCC(N)CC1    ZINC000001664886
CC(C)[C@]1(C)C[C@H]1N    ZINC000052126434
CC1(C)CC[C@@H](N)C1    ZINC000003801201
CC1(N)CCCCC1    ZINC000020216972
CC(C)CC1(N)CC1    ZINC000019091113
C[C@@H]1CCCC[C@H]1N    ZINC000001641407
NC1CCCCCC1    ZINC000003797742
C[C@H]1CC[C@H](N)CC1    ZINC000100004326
NCCCC1CCC1    ZINC000082828850
NCCC1CCCC1    ZINC000002522707
CCC1([C@@H](C)N)CC1    ZINC000082411776
C[C@@H]1CCC[C@H](N)C1    ZINC000006030879
C=CCCC(C)(C)N    ZINC000039193559
CC(C)C1(CN)CC1    ZINC000019091820
C[C@H]1CC[C@@H](CN)C1    ZINC000070621823
C[C@H](N)CCC1CC1    ZINC000070636287
C/C=C/[C@@H](N)C(C)C    ZINC000072208561
C[C@H]1CCCC[C@H]1N    ZINC000001641406
C[C@@H](N)[C@@H]1CC1(C)C    ZINC000083591524
CCC1([C@H](C)N)CC1    ZINC000082411777
C[C@@H](N)C1CCCC1    ZINC000034596145
C[C@H]1CC[C@H](C)C1N    ZINC000071257423
CC[C@@](C)(N)C1CC1    ZINC000037380456
CC[C@H]1CCC[C@H]1N    ZINC000006780124
CC[C@H](N)[C@@H]1C[C@@H]1C    ZINC000083808183
CCC1(N)CCCC1    ZINC000037376642
CC(C)[C@H](N)C1CC1    ZINC000037466967
C[C@H]1CC[C@@H](N)CC1    ZINC000100008245
C[C@@H]1CCCC[C@@H]1N    ZINC000001641409
C=C(C)CC[C@@H](C)N    ZINC000075518595
C[C@H](N)[C@H]1CC1(C)C    ZINC000083591526
C=CCCC[C@H](C)N    ZINC000044461843
CC[C@H]1CCC[C@@H]1N    ZINC000022129980
CC(C)[C@@H](N)C1CC1    ZINC000037466969
CC(C)[C@]1(C)C[C@@H]1N    ZINC000052126432
CC1(C)CC(CN)C1    ZINC000038540899
CC1(C)CC(C)(N)C1    ZINC000259092421
CC[C@H]1CC[C@H](N)C1    ZINC000070636459
C/C=C/[C@H](N)C(C)C    ZINC000072208560
CC[C@@H]1CCC[C@@H]1N    ZINC000022129979
C[C@@H]1CCC[C@H]1CN    ZINC000036294396
CC1(C)C[C@]1(C)CN    ZINC000076570367
NCCCCC1CC1    ZINC000070019589
C[C@@H]1CCC[C@@H]1CN    ZINC000036294392
CC[C@H](N)CC1CC1    ZINC000044403335
CC1(C)C[C@@]1(C)CN    ZINC000076570362
CC(C)C[C@@H]1C[C@H]1N    ZINC000052126366
C[C@H]1CCCC[C@@H]1N    ZINC000001641408
CC1(CN)CCCC1    ZINC000003176927
C=CCCC[C@@H](C)N    ZINC000044461844
C[C@H]1CCC[C@@H]1CN    ZINC000036294394
CC[C@@H](N)CC1CC1    ZINC000044403338
C=CCCCCCN    ZINC000044367579
NCc1ccns1    ZINC000062730829
NCc1ccsn1    ZINC000071617378
NCc1nccs1    ZINC000002584866
NCc1cnsc1    ZINC000020441549
NCc1cscn1    ZINC000019737028
NCc1cncs1    ZINC000004771123
N#C[C@H](CN)C(=O)O    ZINC000064370266
NNC1=CC(=O)OC1    ZINC000075518628
NN1C(=O)CCC1=O    ZINC000001574106
N[C@H]1CC(=O)NC1=O    ZINC000005134830
NNCC(F)(F)F    ZINC000019166968
N#CC[C@H](N)C(=O)O    ZINC000000901380
NCc1cc(O)no1    ZINC000022064260
N#C[C@@H](CN)C(=O)O    ZINC000064370267
N#CC[C@@H](N)C(=O)O    ZINC000001607293
N[C@@H]1CC(=O)NC1=O    ZINC000024694632
NCc1nnc(N)o1    ZINC000082522223
NCc1n[nH]c(O)n1    ZINC000031425168
NNC1=NC(=O)CN1    ZINC000034526497
NNc1nncn1N    ZINC000017878181
NNc1nc(N)n[nH]1    ZINC000005943499
NNc1ncnn1N    ZINC000005605238
C[C@@]1(N)CCNC1=O    ZINC000034244720
NC[C@H]1CCC(=O)N1    ZINC000013331597
CC(=O)N(N)C1CC1    ZINC000757131343
NC(=O)[C@@H]1CC[C@@H]1N    ZINC000095908829
C[C@]1(N)CCNC1=O    ZINC000034244719
COC[C@](C)(N)C#N    ZINC000045209299
COC[C@@](C)(N)C#N    ZINC000045209296
NCC1(C(N)=O)CC1    ZINC000083893206
C=CCNC(=O)CN    ZINC000011956592
N[C@H]1CCC(=O)NC1    ZINC000023508752
NC(=O)[C@@H]1C[C@H](N)C1    ZINC000100220512
C[C@H]1C[C@H]1C(=O)NN    ZINC000002000392
NC(=O)[C@H]1CC[C@H]1N    ZINC000095908832
NC(=O)[C@H](N)C1CC1    ZINC000048673264
C=C(C)C(=O)N(C)N    ZINC000113945496
NCC(=O)N1CCC1    ZINC000013541410
NC[C@@H]1CCC(=O)N1    ZINC000013331596
NCC(=O)NC1CC1    ZINC000004207157
NC(=O)C1(N)CCC1    ZINC000037941168
CN1CC[C@H](N)C1=O    ZINC000019091037
CCN1C[C@H](N)C1=O    ZINC000149224945
CN1C[C@@H](N)CC1=O    ZINC000019089999
NC(=O)[C@@H]1C[C@@H](N)C1    ZINC000100220509
NC(=O)C1CC(N)C1    ZINC000074942211
CN1C[C@H](N)CC1=O    ZINC000019090002
NCCN1CC(=O)C1    ZINC000199539231
NNC(=O)CC1CC1    ZINC000036963061
N[C@H]1CCNC(=O)C1    ZINC000016697991
NC[C@@H]1CNC(=O)C1    ZINC000020418145
NC(=O)[C@H]1CC[C@@H]1N    ZINC000095908831
CCN1C[C@@H](N)C1=O    ZINC000149226885
CC1=NO[C@@H](CN)C1    ZINC000020439509
C[C@@H]1C[C@H]1C(=O)NN    ZINC000002000393
NC(=O)[C@@H](N)C1CC1    ZINC000048673262
CNC(=O)/C=C/CN    ZINC000306980180
C[C@@H]1C[C@@H]1C(=O)NN    ZINC000002000395
N[C@H]1CNCCC1=O    ZINC000096032750
CN1CC[C@@H](N)C1=O    ZINC000019091034
C=CC(=O)NCCN    ZINC000005157529
NC[C@H]1CNC(=O)C1    ZINC000020418148
C[C@]1(CN)CNC1=O    ZINC000238477816
N[C@H]1CCCNC1=O    ZINC000004342579
N[C@@H]1CNCCC1=O    ZINC000096032751
C=C(N)C(=O)N(C)C    ZINC000113904475
CC1(C(=O)NN)CC1    ZINC000021986622
NC(=O)[C@@H]1CC[C@H]1N    ZINC000095908830
CC(=O)N1CC(N)C1    ZINC000071372465
C[C@H]1C[C@@H]1C(=O)NN    ZINC000002000394
CC1=NO[C@H](CN)C1    ZINC000020439513
N[C@@H]1CCNC(=O)C1    ZINC000016697989
NNC(=O)C1CCC1    ZINC000000588318
NN1CCCCC1=O    ZINC000021298954
N[C@@H]1CCC(=O)NC1    ZINC000035571206
N[C@@H]1CCCNC1=O    ZINC000004342580
C[C@H]1CNC(NN)=N1    ZINC000040448187
C[C@@H]1CNC(NN)=N1    ZINC000040448186
NNC1=NCCCN1    ZINC000002169333
CN(N)C1=NCCN1    ZINC000100009001
CC(=N\N)/C(C)=N/N    ZINC000016978810
CC(=N\N)/C(C)=N\N    ZINC000100467200
[N-]=[N+]=NCCCCN    ZINC000005113192
NC1=C(N)NCNC1    ZINC000140418567
CC(=N/N)/C(C)=N\N    ZINC000100467203
C/C(=N/N)C(C)(C)C    ZINC000016923745
C[C@@]1(N)CCC[C@@H]1N    ZINC000039406865
NC1CCC(N)CC1    ZINC000012363435
CC1(C)[C@H](N)C[C@@H]1N    ZINC000225754025
N[C@@H]1CCCC[C@@H]1N    ZINC000003593790
C[C@@](N)(CN)C1CC1    ZINC000035676908
CC(C)N1CC(N)C1    ZINC000034615857
C[C@@H]1CN(C)C[C@H]1N    ZINC000101655288
CC1(C)C[C@@]1(N)CN    ZINC000256051767
C[C@@H]1CNCC[C@@H]1N    ZINC000026460170
C[C@H]1CC[C@@H](NN)C1    ZINC000070989808
NC[C@@H]1CCC[C@@H]1N    ZINC000001726308
C[C@H]1CNC[C@H]1CN    ZINC000004203699
C[C@H]1NCCC[C@@H]1N    ZINC000084327105
C[C@H]1CNC[C@@H](N)C1    ZINC000087041051
NC[C@H]1CCC[C@H]1N    ZINC000001726311
NC[C@@H](N)C1CCC1    ZINC000082707479
C[C@H](N)CN1CCC1    ZINC000108279855
CNC[C@H]1C[C@H]1CN    ZINC000096509436
CN[C@@H]1CCC[C@H]1N    ZINC000104594569
C[C@@H](N)CN1CCC1    ZINC000108279857
CN1CCC[C@H](N)C1    ZINC000032445478
CN1CC[C@@](C)(N)C1    ZINC000059756329
CC1CCN(N)CC1    ZINC000019168377
CN1CCC[C@@H]1CN    ZINC000019737032
C[C@@H]1C[C@@H](CN)CN1    ZINC000104587122
CN(C)[C@H]1C[C@@H](N)C1    ZINC000100446507
N[C@H]1CC[C@H](N)CC1    ZINC000100003503
C[C@H]1CN(C)C[C@@H]1N    ZINC000034191360
NCC[C@@H]1CCCN1    ZINC000013885583
C[C@H]1CCC[C@@H]1NN    ZINC000078720766
NC[C@H]1CC[C@@H]1CN    ZINC000005848947
CC[C@]1(N)CCNC1    ZINC000034730839
C[C@H]1CNCC[C@@H]1N    ZINC000026460177
C[C@H](N)[C@H]1CCNC1    ZINC000085399044
C[C@H](N)[C@H]1CCCN1    ZINC000034343617
C[C@@]1(N)CCCNC1    ZINC000117991440
CNC[C@@H]1C[C@@H]1CN    ZINC000096509433
C[C@@H]1CCNC[C@H]1N    ZINC000068577496
NCC[C@H]1CCNC1    ZINC000078725146
C[C@]1(N)CCCNC1    ZINC000117991448
CC[C@@H](N)C1CNC1    ZINC000168734121
CN(C)[C@H]1C[C@H](N)C1    ZINC000238300512
NC[C@@H]1CCC[C@H]1N    ZINC000001726309
C[C@@H]1CNCC[C@H]1N    ZINC000026460183
C[C@@H]1NCCC[C@@H]1N    ZINC000084327107
CC1(C)C[C@]1(N)CN    ZINC000256051766
C[C@H]1CC[C@@H](CN)N1    ZINC000141900210
C[C@@H]1CN(C)C[C@@H]1N    ZINC000034191358
C[C@@H]1CC[C@@H](N)CN1    ZINC000141178449
NCCN1CCCC1    ZINC000019230183
C[C@@H]1CCC[C@@H]1NN    ZINC000078720763
NCC[C@@H]1CCNC1    ZINC000078725143
C[C@@H]1NCCC[C@H]1N    ZINC000084327103
C[C@H](NN)C1(C)CC1    ZINC000082707665
C[C@@H]1C[C@@H](N)CCN1    ZINC000026460143
C[C@@H]1CNC[C@H](N)C1    ZINC000087041057
C[C@H]1CNC[C@@H]1CN    ZINC000004203697
CNC[C@H]1C[C@@H]1CN    ZINC000096509434
C[C@H]1CCC[C@H]1NN    ZINC000078720770
NCCNC1CCC1    ZINC000044481721
NCC[C@H]1CCCN1    ZINC000003786629
CN1CCC[C@@H](N)C1    ZINC000032445477
CN1CC[C@H](CN)C1    ZINC000002559669
CN[C@H]1CCC[C@@H]1N    ZINC000104594567
C[C@]1(N)CCC[C@@H]1N    ZINC000039406864
C[C@H]1CN(C)C[C@H]1N    ZINC000238855235
NNCC1CCCC1    ZINC000019394097
CCN1CC[C@@H](N)C1    ZINC000033426857
CN(C)C1CC(N)C1    ZINC000078725007
C[C@H](N)[C@@H]1CCCN1    ZINC000034343615
C[C@@H]1CCNC[C@@H]1N    ZINC000068577493
NC[C@H](N)C1CCC1    ZINC000082707480
N[C@@H]1CCC[C@H](N)C1    ZINC000005848558
C[C@@H]1CNC[C@@H](N)C1    ZINC000087041052
C[C@@H]1CCC[C@H]1NN    ZINC000078720767
CN1CCC[C@H]1CN    ZINC000019737033
NC[C@@H]1CCCCN1    ZINC000038232977
CN[C@@H]1CCC[C@@H]1N    ZINC000104594562
C[C@@H]1CC[C@H](NN)C1    ZINC000070989801
CC1(N)CCNCC1    ZINC000082046523
C[C@@H]1CNC[C@H]1CN    ZINC000004203698
CN1CC[C@@H](CN)C1    ZINC000012404775
C[C@H]1NCC[C@H]1CN    ZINC000086272759
CCN1CC[C@H]1CN    ZINC000034437973
CNC1(CN)CCC1    ZINC000083124656
CN(C)C1(CN)CC1    ZINC000039147338
CC[C@@]1(N)CCNC1    ZINC000034730842
CC1(CNN)CCC1    ZINC000306346500
C=CCC[C@H](N)CN    ZINC000034762572
C[C@H]1CCN1CCN    ZINC000086662925
CC1CN(CCN)C1    ZINC000086662922
CNC[C@@H]1C[C@H]1CN    ZINC000096509435
C[C@H](N)[C@@H]1CCNC1    ZINC000079872829
N[C@H]1CC[C@@H](N)CC1    ZINC000100009660
CCN1CC(C)(N)C1    ZINC000084354551
C/C(=N\N)C(C)(C)C    ZINC000005048911
C[C@@H](N)[C@@H]1CCCN1    ZINC000034343616
NCCNCC1CC1    ZINC000037712837
NCC1(N)CCCC1    ZINC000037116237
CC1(C)C[C@H]1CNN    ZINC000232890815
C[C@](N)(CN)C1CC1    ZINC000035676909
N[C@H]1CCCCNC1    ZINC000038337176
C[C@H](NN)C1CCC1    ZINC000088189453
CCN1CC[C@H](N)C1    ZINC000033426858
NCCCN1CCC1    ZINC000034469126
CN(C)CC1(N)CC1    ZINC000074934389
C[C@@H]1C[C@H](N)CCN1    ZINC000026460156
C[C@@H](N)[C@H]1CCCN1    ZINC000034343618
C[C@H]1C[C@@H](N)CCN1    ZINC000026460150
NCC1CCNCC1    ZINC000000157589
C[C@@H](N)[C@@H]1CCNC1    ZINC000085399041
C[C@@H](NN)C1CCC1    ZINC000088189454
NC[C@@H]1CC[C@H]1CN    ZINC000001606841
CN1CC(CCN)C1    ZINC000082835598
C[C@]1(CN)CCNC1    ZINC000034255585
C=CCN(C)CCN    ZINC000049804385
CN1CC[C@](C)(N)C1    ZINC000059756328
CN[C@H]1CCC[C@H]1N    ZINC000104594573
CC1(C)[C@@H](N)C[C@@H]1N    ZINC000225753999
CN(CCN)C1CC1    ZINC000034060327
C[C@H]1CNC[C@H](N)C1    ZINC000087041055
N[C@@H]1CCC[C@@H](N)C1    ZINC000002026988
CC[C@H](N)C1CNC1    ZINC000168734214
C[C@H]1C[C@H](N)CCN1    ZINC000026460162
NC[C@H]1CCCCN1    ZINC000038232978
CCN1CC[C@@H]1CN    ZINC000034437971
C[C@]1(N)CCC[C@H]1N    ZINC000039406866
NN1CCCCCC1    ZINC000019167232
N[C@@H]1CCCCNC1    ZINC000038337175
CC1(C)C[C@@H]1CNN    ZINC000232941051
C[C@H]1NCCC[C@H]1N    ZINC000084327101
C[C@@]1(CN)CCNC1    ZINC000034255587
NC[C@H]1CCCNC1    ZINC000002506577
CC1(C)CC(NN)C1    ZINC000306637025
C[C@H]1CCNC[C@@H]1N    ZINC000068577495
C[C@H]1CC[C@H](NN)C1    ZINC000070989803
C[C@@H]1CC[C@@H](NN)C1    ZINC000070989806
N[C@H]1CCCC[C@@H]1N    ZINC000038174299
NC[C@H]1CCC[C@@H]1N    ZINC000001726310
C[C@]1(CN)CCCN1    ZINC000038514175
CC(C)(N)C1CNC1    ZINC000146375840
N[C@@H]1CCCC[C@H]1N    ZINC000038174297
CCN1CC(CN)C1    ZINC000084988046
NCC1(CN)CCC1    ZINC000005839707
C[C@@]1(N)CCC[C@H]1N    ZINC000039406867
N[C@H]1CCC[C@H](N)C1    ZINC000002026992
NC[C@@H]1CC[C@@H]1CN    ZINC000005848870
C=CCC[C@@H](N)CN    ZINC000034762576
NNC1CCCCC1    ZINC000019169459
CN1CCC(N)CC1    ZINC000001529080
NC[C@@H]1CCCNC1    ZINC000002506576
N[C@@H]1CCCNCC1    ZINC000006691891
C[C@@H](N)[C@H]1CCNC1    ZINC000085399046
C[C@H]1CC[C@H](N)CN1    ZINC000141178273
C[C@@H]1CCN1CCN    ZINC000086662924
N[C@H]1CCCNCC1    ZINC000006691886
C=C(C)CNCCN    ZINC000019364937
CC1(C)[C@H](N)C[C@H]1N    ZINC000225754054
C[C@@H](NN)C1(C)CC1    ZINC000082707666
C[C@@H]1CC[C@H](N)CN1    ZINC000141178084
C[C@H]1CNCC[C@H]1N    ZINC000026460187
C[C@@H]1CNC[C@@H]1CN    ZINC000004203696
C[C@H]1CC[C@@H](N)CN1    ZINC000141178622
NC1=CC(=O)CS1    ZINC000091366349
NNc1nccs1    ZINC000002555415
NCc1nncs1    ZINC000002548452
NCc1csnn1    ZINC000036901782
NC1=C(O)COC1=O    ZINC000104567466
N[C@@H]1CC(=O)OC1=O    ZINC000100005094
NN1C(=O)CNC1=O    ZINC000006613373
NN1CC(=O)NC1=O    ZINC000004206650
NCc1noc(O)n1    ZINC000082164575
[N-]=[N+]=NCC(=O)NN    ZINC000108412375
C#CCSCCN    ZINC000001854449
NNc1nonc1N    ZINC000005344148
N[C@@H]1CC[C@H]1C(=O)O    ZINC000001606876
C=C(C)[C@@H](N)C(=O)O    ZINC000002506597
C=C[C@H](N)CC(=O)O    ZINC000072481790
NC[C@@H]1CCOC1=O    ZINC000088189532
CCOC(=O)/C=C\N    ZINC000201574377
C=C[C@@H](N)CC(=O)O    ZINC000072481791
NC[C@H]1CCOC1=O    ZINC000088189533
N[C@H](C(=O)O)C1CC1    ZINC000004202387
N[C@H]1CC[C@H]1C(=O)O    ZINC000001606878
NC[C@H]1CCC(=O)O1    ZINC000013354054
COC(=O)C1(N)CC1    ZINC000053057107
NC[C@@H]1C[C@H]1C(=O)O    ZINC000004202475
C=CC[C@H](N)C(=O)O    ZINC000001696507
NC[C@H]1C[C@@H]1C(=O)O    ZINC000004202476
C[C@@H]1C[C@H](N)C(=O)O1    ZINC000057211590
NC1(CC(=O)O)CC1    ZINC000034622952
CC(=O)C(N)C(C)=O    ZINC000001570956
N[C@H]1C[C@@H](C(=O)O)C1    ZINC000100006734
N[C@@H]1COCC(=O)C1    ZINC000084310361
NC[C@@H]1CCC(=O)O1    ZINC000013354050
NC1CC(C(=O)O)C1    ZINC000003647583
C=CC[C@@H](N)C(=O)O    ZINC000001571335
C[C@H]1C[C@@H](N)C(=O)O1    ZINC000057211593
N[C@H]1COCCC1=O    ZINC000082411747
NC[C@@H]1C[C@@H]1C(=O)O    ZINC000004202477
C[C@]1(N)CCOC1=O    ZINC000095924546
COC(=O)/C=C(\C)N    ZINC000015975165
NC[C@H]1C[C@H]1C(=O)O    ZINC000004202474
COC(=O)/C=C/CN    ZINC000034235393
C[C@@H]1C[C@@H](N)C(=O)O1    ZINC000057211592
C[C@H]1C[C@]1(N)C(=O)O    ZINC000013516581
N[C@H]1C[C@H](C(=O)O)C1    ZINC000100017139
N[C@@H]1CC[C@@H]1C(=O)O    ZINC000001606875
C[C@@]1(N)CCOC1=O    ZINC000095924567
C[C@H]1C[C@@]1(N)C(=O)O    ZINC000013516577
N[C@@H](C(=O)O)C1CC1    ZINC000004204159
NC1(C(=O)O)CCC1    ZINC000003995578
NCC(=O)OC1CC1    ZINC000044830296
N[C@@H]1COCCC1=O    ZINC000082411748
N[C@H]1CC[C@@H]1C(=O)O    ZINC000001606877
COC(=O)/C=C(/C)N    ZINC000084843286
NCC1(C(=O)O)CC1    ZINC000013643110
C[C@H]1C[C@H](N)C(=O)O1    ZINC000057211591
NNC(=O)NC1CC1    ZINC000036948161
CC(=NO)/C(C)=N/N    ZINC000256018608
C[C@@H](N)C(=O)NC=N    ZINC001220101271
N/N=C1\COCCN1    ZINC000074942485
NC(=O)N1CC(N)C1    ZINC000082591257
CN1C[C@@H](N)C(=O)N1    ZINC000090225659
CN1C[C@H](N)C(=O)N1    ZINC000090225658
NC(=O)C1(N)CNC1    ZINC000034437012
NC12CC(F)(C1)CC2    ZINC000329780351
NCC12CC(F)(C1)C2    ZINC000329780420
NC12CC(CF)(C1)C2    ZINC000329780362
C[C@H]1C[C@H](N)CCO1    ZINC000059622642
NC[C@H]1C[C@H](CO)C1    ZINC000100292878
NC1CCC(O)CC1    ZINC000004072653
C[C@@](O)(CN)C1CC1    ZINC000035278887
COC[C@@]1(C)C[C@@H]1N    ZINC000053199851
CC1(C)C[C@@]1(N)CO    ZINC000215035059
C[C@H]1CC[C@@H](CN)O1    ZINC000088141225
NCC[C@@H](O)C1CC1    ZINC000041166809
C[C@H]1OCC[C@H]1CN    ZINC000086245604
COCCC1(N)CC1    ZINC000054404910
CC(C)[C@@H]1OC[C@H]1N    ZINC000221550798
N[C@H]1CC[C@@H](O)CC1    ZINC000100005118
C[C@@](N)(CO)C1CC1    ZINC000038124543
N[C@@H]1CCCOCC1    ZINC000082411718
COC1(CN)CCC1    ZINC000085099806
NCC[C@H]1C[C@@H](O)C1    ZINC000306253872
C[C@@H](N)[C@H]1CCOC1    ZINC000071372662
CC1(CCN)COC1    ZINC000084306270
CC1(C)C[C@]1(N)CO    ZINC000215035015
C[C@H]1CO[C@@H](CN)C1    ZINC000137785094
CC[C@H]1COC[C@@H]1N    ZINC000076570571
NC1(CO)CCCC1    ZINC000000154791
CCOCC1(N)CC1    ZINC000098213452
C[C@H]1C[C@@H](N)CCO1    ZINC000059622646
CC(C)[C@@H]1OC[C@@H]1N    ZINC000221550907
NC1(CCCO)CC1    ZINC000034265788
C[C@@H](N)[C@H]1CCCO1    ZINC000043422326
C[C@]1(O)CCC[C@H]1N    ZINC000039224690
C[C@H](N)C1(C)COC1    ZINC000258912372
COC[C@H]1CC[C@@H]1N    ZINC000087935290
C=CCC[C@H](N)CO    ZINC000070651521
CC1(C)[C@H](O)C[C@@H]1N    ZINC000095883967
NC[C@H]1CCC[C@H]1O    ZINC000032182292
NCCC1(O)CCC1    ZINC000082631305
CC1(C)C[C@H](CN)O1    ZINC000095630834
C[C@@H]1CO[C@@H](CN)C1    ZINC000137785201
CC1(N)CCOCC1    ZINC000062820453
CO[C@H]1C[C@@H](CN)C1    ZINC000100438986
C=CCO[C@H](C)CN    ZINC000052598887
NCCC1(CO)CC1    ZINC000083854004
C[C@@H]1C[C@@H](N)[C@H](C)O1    ZINC000307600242
C[C@H](N)C1CC(O)C1    ZINC000142612280
NC[C@H](O)C1CCC1    ZINC000028220126
COC[C@]1(C)C[C@@H]1N    ZINC000053199852
C=CCC[C@@H](N)CO    ZINC000070651522
CC1(C)C[C@H](N)CO1    ZINC000096032219
NC[C@@H]1CCC[C@@H]1O    ZINC000032182286
CC(C)CC(=O)CN    ZINC000034128962
COC[C@@H]1CC[C@@H]1N    ZINC000087935289
N[C@H](CCO)C1CC1    ZINC000002530266
CO[C@H]1CCC[C@@H]1N    ZINC000019261618
NCC[C@@H]1CCCO1    ZINC000006904723
CCC1(CN)COC1    ZINC000034998345
C=CC[C@@H](CN)CO    ZINC000075519007
NC[C@@H]1CCCOC1    ZINC000006657996
COCC1CC(N)C1    ZINC000040448752
CC(=O)[C@@H](N)C(C)C    ZINC000001570958
N[C@H]1CCCC[C@@H]1O    ZINC000003851717
C/C=C\C[C@H](N)CO    ZINC000096024176
NCC[C@H]1CCCO1    ZINC000006904665
N[C@H]1CC[C@H](O)CC1    ZINC000100002189
N[C@H]1CCC[C@H]1CO    ZINC000032099062
C[C@@]1(O)C[C@@H](CN)C1    ZINC000103539734
NC[C@@H](CO)C1CC1    ZINC000084327116
NCC1(CCO)CC1    ZINC000083267276
CC[C@@H]1COC[C@@H]1N    ZINC000076570567
NC[C@H]1C[C@@H](CO)C1    ZINC000100292945
CC1(C)CO[C@@H]1CN    ZINC000238235033
CC(C)[C@H]1OC[C@H]1N    ZINC000221550740
C[C@H](N)[C@@H]1CCCO1    ZINC000043422323
C[C@](O)(CN)C1CC1    ZINC000035278891
CCOC1CC(N)C1    ZINC000084450761
NC[C@@H]1CCCCO1    ZINC000002044239
CO[C@H]1CC[C@H](N)C1    ZINC000086405615
N[C@@H]1CC[C@H](CO)C1    ZINC000034206360
CC[C@@]1(N)CCOC1    ZINC000076570606
COC[C@]1(C)C[C@H]1N    ZINC000053199854
N[C@H]1CCC[C@@H]1CO    ZINC000033961353
CC(C)(C)C(=O)CN    ZINC000000874081
CC(=O)CC(C)(C)N    ZINC000001510269
C[C@]1(N)CCCOC1    ZINC000070012137
NCCC1CC(O)C1    ZINC000098095589
C[C@@]1(CN)CCCO1    ZINC000006067294
C[C@@H](O)C1(CN)CC1    ZINC000096527015
CO[C@@H]1CC[C@@H]1CN    ZINC000146347929
NC[C@H]1CC[C@@H](O)C1    ZINC000034235203
CC1(C)OCC[C@H]1N    ZINC000115940840
C[C@H]1CO[C@H](CN)C1    ZINC000137785298
COC[C@H](N)C1CC1    ZINC000040844995
C[C@@H]1CC[C@@H](CN)O1    ZINC000088141224
C[C@@H](N)C1(C)COC1    ZINC000258912371
C[C@@H](N)[C@@H]1CCOC1    ZINC000071372659
C[C@@H]1C[C@H](N)CCO1    ZINC000059622641
NC[C@@H]1CC[C@H](O)C1    ZINC000034235199
CC(C)C1(N)COC1    ZINC000084327113
C[C@@H](N)[C@@H]1CCCO1    ZINC000043422324
C=CCOCCCN    ZINC000038362816
N[C@@H](CO)CC1CC1    ZINC000044466530
NC[C@H]1CC[C@H](O)C1    ZINC000034235202
C[C@H]1CC[C@H](CN)O1    ZINC000088141223
NCC1(CO)CCC1    ZINC000019091062
CC1(O)CC(CN)C1    ZINC000095743300
NCC[C@@H]1CCOC1    ZINC000041053026
CO[C@@H]1[C@@H](N)C1(C)C    ZINC000096509581
CC1(C)C[C@@H](CN)O1    ZINC000095630835
CC1(C)COC[C@@H]1N    ZINC000115941187
NC[C@H](CO)C1CC1    ZINC000084327117
NCC[C@H]1CCOC1    ZINC000041053027
COC[C@H]1C[C@@H](N)C1    ZINC000104675177
N[C@H]1CCC[C@H](O)C1    ZINC000002511719
CC1(C)[C@H](N)C[C@@H]1O    ZINC000095883964
C=C(C)C[C@H](N)CO    ZINC000044463814
COCC1(N)CCC1    ZINC000085220982
C[C@]1(CN)CCOC1    ZINC000054637615
C=C(C)C[C@@H](N)CO    ZINC000044463815
C[C@H](N)[C@H]1CCCO1    ZINC000043422325
C[C@@]1(O)CCC[C@@H]1N    ZINC000039224689
C=C(C)COCCN    ZINC000051864311
C[C@H]1COCC[C@@H]1N    ZINC000082411735
CO[C@@H]1CC[C@@H](N)C1    ZINC000086405617
N[C@@H]1CCC[C@@H]1CO    ZINC000034077853
COC1(CCN)CC1    ZINC000107323529
CCO[C@H]1C[C@H](N)C1    ZINC000103537666
COC[C@@H]1CC[C@H]1N    ZINC000087935291
N[C@H](CO)C1CCC1    ZINC000034560024
C[C@@H]1C[C@@H](N)CCO1    ZINC000059622645
N[C@@H](CO)C1CCC1    ZINC000034560025
CO[C@@H]1CCC[C@H]1N    ZINC000019261620
N[C@H]1CCCOCC1    ZINC000082411717
NC[C@@H](O)C1CCC1    ZINC000028220122
C=CC[C@H](CN)CO    ZINC000075519012
COCC1(CN)CC1    ZINC000019091823
C[C@@H]1C[C@H](N)[C@H](C)O1    ZINC000307600376
NC1(CCO)CCC1    ZINC000072266673
C[C@H](O)C1(CN)CC1    ZINC000096527013
C[C@@]1(O)CC[C@H](N)C1    ZINC000087653677
C/C=C/C[C@H](N)CO    ZINC000044463856
CC1(C)OCC[C@@H]1N    ZINC000115940838
CC1(C)[C@@H](N)C[C@@H]1O    ZINC000095883965
CCO[C@H]1C[C@@H](N)C1    ZINC000103539399
NC[C@@H]1CC[C@@H](O)C1    ZINC000034235201
C[C@H](N)C1(CO)CC1    ZINC000259305126
C[C@]1(O)CC[C@H](N)C1    ZINC000087653676
C[C@H]1COCC[C@H]1N    ZINC000082411737
COC[C@H]1C[C@@H](N)C1    ZINC000307353179
C[C@H](N)[C@@H]1CCOC1    ZINC000071372656
N[C@@H]1CCCC[C@H]1O    ZINC000000152724
N[C@@H]1CCC[C@H]1CO    ZINC000034077854
CC1(C)COC[C@H]1N    ZINC000115941189
C[C@@]1(N)CCCOC1    ZINC000070012141
N[C@@H]1CCCC[C@@H]1O    ZINC000000152726
N[C@@H]1CCC[C@@H](O)C1    ZINC000012953610
CC(C)[C@H]1OC[C@@H]1N    ZINC000221550851
C[C@@H]1COCC[C@H]1N    ZINC000082411736
CC1([C@@H](O)CN)CC1    ZINC000084425884
C[C@@]1(O)CC[C@@H](N)C1    ZINC000087653679
C=CCC[C@H](O)CN    ZINC000026895195
N[C@H]1CCC[C@@H](O)C1    ZINC000012953615
C=CCC[C@@H](O)CN    ZINC000026895198
CC(=O)[C@H](N)C(C)C    ZINC000005963225
COC[C@@]1(C)C[C@H]1N    ZINC000053199853
CO[C@@H]1CCC[C@@H]1N    ZINC000019261615
CO[C@@H]1CC[C@H]1CN    ZINC000146348347
C[C@H](N)[C@H]1CCOC1    ZINC000071372660
COC[C@@H](N)C1CC1    ZINC000040844996
CO[C@H]1CC[C@@H]1CN    ZINC000146348149
C[C@@H](N)C1(CO)CC1    ZINC000259305125
C=CCO[C@@H](C)CN    ZINC000044018802
CC1([C@H](O)CN)CC1    ZINC000084425883
C[C@@H](N)C1CC(O)C1    ZINC000142612077
C[C@@H]1CO[C@H](CN)C1    ZINC000137785390
N[C@@H](CCO)C1CC1    ZINC000012953590
N[C@H]1CC[C@@H](CO)C1    ZINC000034206356
C[C@@H]1COCC[C@@H]1N    ZINC000082411734
NC[C@H]1CCCOC1    ZINC000006657995
N[C@@H]1CCC[C@H](O)C1    ZINC000012953619
CC1(C)CO[C@H]1CN    ZINC000238235444
NC[C@@H]1CCC[C@H]1O    ZINC000032182290
N[C@H](CO)CC1CC1    ZINC000044466528
C[C@@H]1C[C@@H](N)[C@@H](C)O1    ZINC000307600241
CO[C@@H]1[C@H](N)C1(C)C    ZINC000096509582
CC[C@@H]1COC[C@H]1N    ZINC000076570582
C[C@@H]1CC[C@H](CN)O1    ZINC000088141222
NCCOC1CCC1    ZINC000050519196
C=CCCOCCN    ZINC000052599439
NCC1(O)CCCC1    ZINC000011755497
C[C@@]1(CO)C[C@H](N)C1    ZINC000953122120
NCCOCC1CC1    ZINC000014628595
NC[C@H]1CCCCO1    ZINC000005133888
C[C@](N)(CO)C1CC1    ZINC000038124544
NC[C@H]1CCC[C@@H]1O    ZINC000032182288
C[C@]1(O)CC[C@@H](N)C1    ZINC000087653678
C[C@@]1(CN)CCOC1    ZINC000054637617
CO[C@H]1CC[C@@H](N)C1    ZINC000066351442
CC1(C)C[C@@H](N)CO1    ZINC000096032220
CC[C@]1(N)CCOC1    ZINC000076570602
CO[C@H]1CC[C@H]1CN    ZINC000146348527
COC[C@H]1CC[C@H]1N    ZINC000087935292
CO[C@H]1[C@H](N)C1(C)C    ZINC000096509580
NCC1CC(CO)C1    ZINC000095346852
N[C@H]1CCCC[C@H]1O    ZINC000003851718
CC[C@H]1COC[C@H]1N    ZINC000076570588
C[C@]1(O)CCC[C@@H]1N    ZINC000039224688
C[C@]1(CN)CCCO1    ZINC000006032068
C[C@@H]1C[C@H](N)[C@@H](C)O1    ZINC000307600374
COC1CC(CN)C1    ZINC000084449941
C[C@@]1(O)CCC[C@H]1N    ZINC000039224691
CO[C@H]1[C@@H](N)C1(C)C    ZINC000096509579
CC1(C)[C@H](N)C[C@H]1O    ZINC000095883966
C/C=C\C[C@@H](N)CO    ZINC000096024177
NCC1CCOCC1    ZINC000002577849
C[C@@]1(O)C[C@H](CN)C1    ZINC000103541238
CO[C@@H]1CC[C@H](N)C1    ZINC000086405613
NCC[C@H](O)C1CC1    ZINC000041166811
C/C=C/C[C@@H](N)CO    ZINC000044463857
CO[C@H]1CCC[C@H]1N    ZINC000019261623
CO[C@H]1C[C@H](CN)C1    ZINC000103538814
N[C@H]1CNC[C@@H](N)C1    ZINC000038325110
CN1CCN(N)CC1    ZINC000019167247
NN[C@H]1CCCNC1    ZINC000095616415
NCCN1CCNC1    ZINC000075519104
NN[C@@H]1CCCNC1    ZINC000095616416
NC1CNCCNC1    ZINC000026896722
CC(C)(C)/C(N)=N/N    ZINC000002580890
NCC1(CN)CNC1    ZINC000088189465
NCCN1CC(N)C1    ZINC001204854234
NNC1CCNCC1    ZINC000019168381
NC[C@@H]1CNCCN1    ZINC000022028884
NC[C@H]1CNCCN1    ZINC000022816713
CC[C@H](N)CC(C)C    ZINC000037466815
CCC(CC)CCN    ZINC000008728854
CCC[C@H](C)CCN    ZINC000005841115
CC(C)C(N)C(C)C    ZINC000002146723
CCCC[C@H](N)CC    ZINC000005514796
CC[C@@H](C)C[C@@H](C)N    ZINC000001587851
C[C@@H](N)CC(C)(C)C    ZINC000044410458
C[C@H](N)CC(C)(C)C    ZINC000044410455
CCC[C@@H](C)[C@H](C)N    ZINC000005838095
CC[C@@H](CN)C(C)C    ZINC000037755203
CCC(C)(C)[C@@H](C)N    ZINC000034496802
CC(C)CC[C@@H](C)N    ZINC000001699272
CCC[C@@H](C)CCN    ZINC000005837742
CC[C@H](C)C[C@H](C)N    ZINC000001587854
CC(C)(C)C(C)(C)N    ZINC000003627635
CCCCCCCN    ZINC000001577152
CCC[C@@H](N)C(C)C    ZINC000035784098
CCC[C@H](C)[C@H](C)N    ZINC000005841500
CC(C)(C)CCCN    ZINC000019673381
CCC[C@H](N)C(C)C    ZINC000036684009
CCC[C@](C)(N)CC    ZINC000006381087
CC[C@H](CN)C(C)C    ZINC000037755204
CC[C@@H](N)CC(C)C    ZINC000037466817
CCC(N)(CC)CC    ZINC000002047252
CC[C@@H](C)C[C@H](C)N    ZINC000001587853
CC[C@H](C)C[C@@H](C)N    ZINC000001587852
CC(C)CC[C@H](C)N    ZINC000004521147
CCC[C@@H](C)[C@@H](C)N    ZINC000005838029
CCC[C@@](C)(N)CC    ZINC000006381378
CCC(C)(C)[C@H](C)N    ZINC000034496803
CCC(C)(C)CCN    ZINC000082707722
CC(C)CC(C)(C)N    ZINC000019682456
CCCC[C@@H](N)CC    ZINC000002012019
CC[C@@H](N)C(C)(C)C    ZINC000036683898
CC(C)CCCCN    ZINC000034514739
CCC(C)(CC)CN    ZINC000044236560
CCC[C@H](C)[C@@H](C)N    ZINC000005841423
CCCCC[C@@H](C)N    ZINC000001587831
CCCC(N)CCC    ZINC000002006936
CC[C@H](N)C(C)(C)C    ZINC000036683897
CCCCC[C@H](C)N    ZINC000002015538
CC(C)C(C)(C)CN    ZINC000083961921
N[C@@H]1N=CC(=O)S1    ZINC000306720004
N[C@H]1N=CC(=O)S1    ZINC000306720009
C/C(N)=C/C(N)=S    ZINC000100004729
N#CSCCCN    ZINC000104635361
C/C(N)=C\C(N)=S    ZINC000100092243
NN1CCCOC1=O    ZINC000022048933
C[C@]1(N)CONC1=O    ZINC000197479851
C[C@@H]1CN(N)C(=O)O1    ZINC000005538733
N[C@H]1CCN(O)C1=O    ZINC000003870324
N[C@H]1CCONC1=O    ZINC000029208029
NC[C@@H]1CNC(=O)O1    ZINC000038995456
CC(=O)NC(=O)CN    ZINC000001841134
NC[C@@H]1COC(=O)N1    ZINC000083253475
NC[C@H]1CNC(=O)O1    ZINC000038995455
N[C@@H]1CCN(O)C1=O    ZINC000003791818
C[C@H]1CN(N)C(=O)O1    ZINC000006495129
N[C@@H]1CCONC1=O    ZINC000029208025
NC1(C(=O)O)CNC1    ZINC000034437010
NC[C@H]1COC(=O)N1    ZINC000083253470
CC(C)CC(=O)NN    ZINC000003165551
CO[C@@H]1CCN(N)C1    ZINC000066339113
NC[C@H]1CNCCO1    ZINC000004343734
CNC(=O)C[C@@H](C)N    ZINC000037475651
CO[C@H]1C[C@H](NN)C1    ZINC000710681174
CC(C)(CN)C(N)=O    ZINC000022013350
NC[C@H]1COCCN1    ZINC000066354442
NC[C@@H]1COCCN1    ZINC000066354444
NNC1CCOCC1    ZINC000089222928
CC(C)[C@@H](N)C(N)=O    ZINC000004760985
CO[C@H]1C[C@@H](NN)C1    ZINC000710681158
NC[C@H]1CNC[C@H]1O    ZINC000034382642
NCCNC1COC1    ZINC000082488584
CC(C)(N)CC(N)=O    ZINC000034550389
NC[C@@H]1CNCCO1    ZINC000001296004
CCC[C@@H](N)C(N)=O    ZINC000013541928
N[C@H]1CNC[C@@H](O)C1    ZINC000082131289
CNC(=O)C[C@H](C)N    ZINC000037475650
CC(=O)N[C@H](C)CN    ZINC000082576766
CNC(=O)CCCN    ZINC000019441628
CC(C)NC(=O)CN    ZINC000004206884
CN1C[C@@H](N)[C@H](O)C1    ZINC000034278490
CN1C[C@@H](N)[C@@H](O)C1    ZINC000118455821
NC[C@H]1C[C@@H](O)CN1    ZINC000083339421
CN1C[C@H](N)[C@@H](O)C1    ZINC000118455814
NCCN1CC(O)C1    ZINC000107114420
CC(=O)N(C)CCN    ZINC000020182914
COC1(CN)CNC1    ZINC000095743518
NN1CC[C@@H](CO)C1    ZINC000090728209
CCC[C@H](N)C(N)=O    ZINC000002047540
N[C@H]1CNC[C@H](O)C1    ZINC000082131283
NN[C@H]1CCC[C@@H]1O    ZINC000037693453
NC[C@@H]1C[C@H](O)CN1    ZINC000085081251
N[C@H]1CN[C@@H](CO)C1    ZINC000072266183
C[C@H](N)C(=O)N(C)C    ZINC000019472442
CC[C@@H](C)C(=O)NN    ZINC000022161351
CO[C@H]1CNC[C@@H]1N    ZINC000034301390
N[C@H]1CCNC[C@H]1O    ZINC000095725622
N[C@@H]1CNC[C@H](O)C1    ZINC000082131281
CC[C@](C)(N)C(N)=O    ZINC000034283540
NC1CN(CCO)C1    ZINC000082601602
NN[C@@H]1CCC[C@@H]1O    ZINC000037693454
CC(=O)N[C@@H](C)CN    ZINC000082576763
CCCCC(=O)NN    ZINC000001753297
CCNC(=O)[C@@H](C)N    ZINC000004206147
CO[C@@H]1CNC[C@@H]1N    ZINC000034301389
CNC(=O)C(C)(C)N    ZINC000040912420
NN1CCC[C@@H]1CO    ZINC000039594808
N[C@@H]1CNCCOC1    ZINC000204795899
CC(=O)NCCCN    ZINC000013511460
NN[C@H]1CCCOC1    ZINC000070535876
N[C@H]1CNC[C@H]1CO    ZINC000034453967
NNC[C@H]1CCOC1    ZINC000019398302
NC[C@@H]1C[C@@H](O)CN1    ZINC000083339420
NN1CCC[C@@H](O)C1    ZINC000019168106
N[C@@]1(CO)CCNC1    ZINC000107265537
NCCCCC(N)=O    ZINC000001532806
NNC[C@@H]1CCOC1    ZINC000019398301
CN1CC(O)(CN)C1    ZINC000107395532
CC(=O)N(N)C(C)C    ZINC000039213452
CCN(C)C(=O)CN    ZINC000034537009
CC(C)[C@H](N)C(N)=O    ZINC000000399376
CN(C)C(=O)CCN    ZINC000012481235
CC[C@H](C)C(=O)NN    ZINC000022161355
N[C@H]1CN[C@H](CO)C1    ZINC000072266181
N[C@H]1CCNC[C@@H]1O    ZINC000095725621
N[C@@H]1CCNC[C@@H]1O    ZINC000095725619
NN[C@@H]1CCCOC1    ZINC000070535877
NC[C@H](N)C1COC1    ZINC000083428661
N[C@@H]1CN[C@@H](CO)C1    ZINC000072266182
NN1CC[C@H](CO)C1    ZINC000090728211
NNC[C@@H]1CCCO1    ZINC000019171881
N[C@@H]1CNC[C@@H](O)C1    ZINC000082131287
CC[C@@](C)(N)C(N)=O    ZINC000034283541
CNC(=O)[C@@H](C)CN    ZINC000044795900
CCCNC(=O)CN    ZINC000004205485
CN1C[C@@H](O)[C@@H](N)C1    ZINC000034278489
NC[C@H]1C[C@H](O)CN1    ZINC000085081254
N[C@@H]1CCNC[C@H]1O    ZINC000095725620
CCC(=O)N(N)CC    ZINC000197144166
NCCN1CCCO1    ZINC000164185520
CC[C@H](N)C(=O)NC    ZINC000033414669
CCC(=O)NCCN    ZINC000005855693
COC1CC(NN)C1    ZINC000234667754
CCNC(=O)[C@H](C)N    ZINC000004206149
N[C@@H]1CNC[C@@H]1CO    ZINC000034453961
NNC[C@H]1CCCO1    ZINC000019171884
N[C@]1(CO)CCNC1    ZINC000107265541
N[C@H]1CNCCOC1    ZINC000204795916
CCNC(=O)CCN    ZINC000022178213
NC[C@@]1(O)CCNC1    ZINC000034321166
NN1CCC[C@H](O)C1    ZINC000019169711
N[C@@H]1CNC[C@H]1CO    ZINC000034453963
C[C@@H](N)C(=O)N(C)C    ZINC000019472441
CO[C@H]1CCN(N)C1    ZINC000066339117
NN[C@@H]1CCC[C@H]1O    ZINC000036720722
CC(C)(C)C(=O)NN    ZINC000002574347
NCCC1(O)CNC1    ZINC000085923898
NN1CCC(O)CC1    ZINC000038863528
NC[C@H]1CNC[C@@H]1O    ZINC000034382644
N[C@H]1CNC[C@@H]1CO    ZINC000034453965
NC[C@]1(O)CCNC1    ZINC000034321165
N[C@@H]1CNCC[C@H]1O    ZINC000072231433
CNC(=O)[C@H](C)CN    ZINC000044795903
NC[C@@H](N)C1COC1    ZINC000083428660
CC[C@@H](N)C(=O)NC    ZINC000033414667
NN[C@H]1CCC[C@H]1O    ZINC000037693452
NCC1(CN)COC1    ZINC000060120547
NN1CCC[C@H]1CO    ZINC000038220130
CCCN(N)C(C)=O    ZINC000039213451
CN(C)C(=N)N(C)N    ZINC000200539165
NC1C(N)C(N)C1N    ZINC000102867379
C/N=C(\NN)N(C)C    ZINC000035962210
C[C@@H](CCN)N(C)C    ZINC000019091972
CC(C)C[C@H](N)CN    ZINC000033882230
CC[C@@H](CN)N(C)C    ZINC000023066195
CCN(C)C[C@H](C)N    ZINC000037078648
C[C@H](N)CCCCN    ZINC000034598857
CCN(C)CCCN    ZINC000019834733
CCC[C@](C)(N)CN    ZINC000035676967
CCN(CC)CCN    ZINC000019230110
C[C@H](N)CCN(C)C    ZINC000019260049
CCCC[C@@H](N)CN    ZINC000038624278
CCCNCCCN    ZINC000001655626
CCC[C@@H](C)CNN    ZINC000020252012
NCCCCCCN    ZINC000001543408
C[C@H](CN)CCCN    ZINC000002560382
C[C@@H](CN)CN(C)C    ZINC000006020724
CC(C)(C)CCNN    ZINC000019269377
CC(C)(C)NCCN    ZINC000019732707
CCC(N)(CC)CN    ZINC000038644388
C[C@@H](N)CCN(C)C    ZINC000019260047
CNCCC(C)(C)N    ZINC000082773064
CC(C)[C@](C)(N)CN    ZINC000041053630
CC[C@H](NN)C(C)C    ZINC000037755118
CC[C@H](N)[C@@H](N)CC    ZINC000039259723
CC(C)C[C@@H](N)CN    ZINC000033882231
CC(C)C[C@H](C)NN    ZINC000019273005
CN(C)CCCCN    ZINC000002563315
C[C@@H](NN)C(C)(C)C    ZINC000019403479
CC[C@H](C)NCCN    ZINC000019370461
C[C@@H](N)[C@H](C)CCN    ZINC000026155240
CCCCCCNN    ZINC000019167351
CCCC[C@H](N)CN    ZINC000038624274
CCC[C@@](C)(N)CN    ZINC000035676968
C[C@H](N)CC(C)(C)N    ZINC000001679569
C[C@H](N)[C@@H](C)CCN    ZINC000026155231
CN(C)CC(C)(C)N    ZINC000019366927
CC(C)N(C)CCN    ZINC000022172146
C[C@@H](CN)CCCN    ZINC000004521361
CC[C@H](C)[C@@H](N)CN    ZINC000035676917
C[C@H](CN)CN(C)C    ZINC000006036541
CC[C@@H](C)[C@H](C)NN    ZINC000037745359
CC[C@@H](C)[C@H](N)CN    ZINC000035676914
CC[C@H](C)[C@H](C)NN    ZINC000037745360
CC(C)(N)CCCN    ZINC000034164083
CC[C@@H](C)[C@@H](N)CN    ZINC000035676916
CCC[C@@H](CN)NC    ZINC000050269904
CCCCNCCN    ZINC000019370463
CC[C@@H](C)[C@@H](C)NN    ZINC000037745357
CCC[C@H](C)CNN    ZINC000020252014
CC[C@@H](C)NCCN    ZINC000019370458
CC(C)(C)[C@@H](N)CN    ZINC000039211935
CC[C@H](N)CN(C)C    ZINC000019368457
CCC[C@H](CN)NC    ZINC000050269905
CC(C)(C)[C@H](N)CN    ZINC000019367838
CC[C@H](CN)N(C)C    ZINC000023066197
CC[C@H](C)[C@H](N)CN    ZINC000035676915
CNCCCCCN    ZINC000014649248
CCN[C@@H](CC)CN    ZINC000050270218
C[C@H](CCN)[C@H](C)N    ZINC000026155245
CC(C)(N)C(C)(C)N    ZINC000032562600
CCC(CC)CNN    ZINC000019271054
CCCN(N)CCC    ZINC000019167541
C[C@H](NN)C(C)(C)C    ZINC000019403482
CCNCC(C)(C)N    ZINC000040926077
C[C@H](CCN)N(C)C    ZINC000019091976
CC[C@H](C)[C@@H](C)NN    ZINC000037745358
CC[C@@H](N)CN(C)C    ZINC000019368458
CCNC(C)(C)CN    ZINC000050270085
CNC[C@@H](N)C(C)C    ZINC000040409051
CCN(C)C[C@@H](C)N    ZINC000037078647
CC(C)NCCCN    ZINC000001587630
CC[C@@H](NN)C(C)C    ZINC000037755119
C[C@@H](N)[C@@H](C)CCN    ZINC000026155224
CC(C)C[C@@H](C)NN    ZINC000019273002
C[C@@H](N)CCCCN    ZINC000034598858
CN(C)C(C)(C)CN    ZINC000019795797
CCCN(C)CCN    ZINC000037097917
CCN[C@H](CC)CN    ZINC000050270219
CCNCCCCN    ZINC000005226116
CNC[C@H](N)C(C)C    ZINC000040409055
CC(C)[C@@](C)(N)CN    ZINC000041053631
C[C@@H](N)CC(C)(C)N    ZINC000002044917
N[C@@H]1CCSC1=O    ZINC000054009854
N[C@H]1CCSC1=O    ZINC000054009855
NC12CC(Cl)(C1)C2    ZINC000642813701
C/C(O)=C(\N)C(=O)O    ZINC000198597394
NC1(C(=O)O)COC1    ZINC000045028273
C/C(O)=C(/N)C(=O)O    ZINC000100216936
NNC1=NCCS1    ZINC000004089824
N[C@H](CC=O)C(=O)O    ZINC000003870023
N[C@@H](CC=O)C(=O)O    ZINC000000895231
NN1CCN=C1S    ZINC000039240185
C/C(=N/O)C(=O)NN    ZINC000090612939
NNC(=O)CC(N)=O    ZINC000001558565
CNC(=O)C(=O)NN    ZINC000015014080
NC(=O)C(N)C(N)=O    ZINC000001674132
C[C@@H]1C[C@@H](N)CS1    ZINC000082411687
C[C@@H]1SCC[C@@H]1N    ZINC000072266672
NC[C@@H]1CCSC1    ZINC000069981726
N[C@H]1CCCSC1    ZINC000034207089
C[C@H]1C[C@H](N)CS1    ZINC000082411686
C[C@H]1SCC[C@@H]1N    ZINC000072266671
CS[C@H]1C[C@H](N)C1    ZINC000584880129
NC[C@H]1CCCS1    ZINC000034614719
CSC1CC(N)C1    ZINC000259173188
NC[C@H]1CCSC1    ZINC000069981729
NC[C@@H]1CCCS1    ZINC000034614721
NC1(C(=O)F)CCC1    ZINC000575447721
C[C@H]1CSC[C@@H]1N    ZINC000082411682
C[C@H]1SCC[C@H]1N    ZINC000072266669
C[C@H]1C[C@@H](N)CS1    ZINC000082411688
C[C@@H](N)C1CSC1    ZINC000107395555
C[C@@H]1SCC[C@H]1N    ZINC000072266670
N[C@@H]1CCCSC1    ZINC000034207091
C[C@@H]1CSC[C@@H]1N    ZINC000082411681
C[C@H](N)C1CSC1    ZINC000107395554
C[C@@H]1C[C@H](N)CS1    ZINC000082411685
CSC1(CN)CC1    ZINC000083484197
C=CCSCCN    ZINC000019504297
C[C@H]1CSC[C@H]1N    ZINC000082411684
C[C@@H]1CSC[C@H]1N    ZINC000082411683
NC1CCSCC1    ZINC000001698091
CNC[C](N)C(=O)O    ZINC001560408717
COC(=O)[C@@H](C)CN    ZINC000035757368
CC[C@H](CN)C(=O)O    ZINC000013507030
N[C@@H]1CC[C@@H](O)[C@@H]1O    ZINC000034071169
CC[C@@H](N)CC(=O)O    ZINC000012648171
NCCC1(O)COC1    ZINC000107395541
CO[C@@H]1COC[C@H]1N    ZINC000062712730
CCOC(=O)CCN    ZINC000000162643
N[C@H]1CCOC[C@H]1O    ZINC000080264903
COC(=O)[C@H](C)CN    ZINC000035757370
N[C@H]1COC[C@H](O)C1    ZINC000204718638
CC1(CN)OCCO1    ZINC000019779168
NCC1(O)CC(O)C1    ZINC000616568719
CCOC(=O)[C@H](C)N    ZINC000054954749
CO[C@@H]1COC[C@@H]1N    ZINC000062712727
N[C@H]1CCOC[C@@H]1O    ZINC000080264901
N[C@@H]1CCOC[C@H]1O    ZINC000070453775
NC[C@H]1COC[C@H]1O    ZINC000076570816
COC(=O)CCCN    ZINC000002019854
COC(=O)C(C)(C)N    ZINC000055463682
CC(C)[C@@H](N)C(=O)O    ZINC000000896156
CO[C@H]1COC[C@@H]1N    ZINC000021953277
NC[C@H]1COCCO1    ZINC000000874073
CCOC(=O)[C@@H](C)N    ZINC000054954747
COC1(CN)COC1    ZINC000107395538
CC[C@H](N)C(=O)OC    ZINC000035186321
NC[C@@H]1CCOCO1    ZINC000078210777
CC(C)OC(=O)CN    ZINC000035250750
N[C@@]1(CO)CCOC1    ZINC000070993415
NCC1(CO)COC1    ZINC000015021448
N[C@@H]1COCC[C@H]1O    ZINC000082411710
NC1COCCOC1    ZINC000078210637
C[C@H](N)CCC(=O)O    ZINC000003581353
CO[C@H]1COC[C@H]1N    ZINC000062712731
COC(=O)C[C@H](C)N    ZINC000007989017
N[C@@H]1COCC[C@@H]1O    ZINC000082411712
N[C@H]1COCC[C@H]1O    ZINC000082411709
C[C@H](N)[C@H](C)C(=O)O    ZINC000075519381
C[C@@H](N)CCC(=O)O    ZINC000001706201
N[C@H]1C[C@@H](O)[C@@H](O)C1    ZINC000307713610
CCC[C@H](N)C(=O)O    ZINC000000391821
NCCCCC(=O)O    ZINC000001532654
N[C@@H]1CCOC[C@@H]1O    ZINC000080264899
N[C@@H]1CC[C@H](O)[C@H]1O    ZINC000034071170
NC[C@H]1COC[C@@H]1O    ZINC000076570824
C[C@@H](C(=O)O)[C@H](C)N    ZINC000038433622
NC1(CCO)COC1    ZINC000083428621
N[C@@H]1CC[C@@H](O)[C@H]1O    ZINC000034071171
CCCOC(=O)CN    ZINC000035193830
C[C@H](CCN)C(=O)O    ZINC000000518267
NC[C@]1(O)CCOC1    ZINC000069606417
N[C@]1(CO)CCOC1    ZINC000070993417
C[C@@H](CN)CC(=O)O    ZINC000013818298
N[C@@H]1COC[C@H](O)C1    ZINC000204718627
CC[C@@H](N)C(=O)OC    ZINC000035186322
CC(C)[C@H](N)C(=O)O    ZINC000000895099
COC(=O)C[C@@H](C)N    ZINC000007989018
CC[C@](C)(N)C(=O)O    ZINC000000901761
NC[C@H]1CCOCO1    ZINC000078210778
NCCC1OCCO1    ZINC000002512299
NCC1OCCCO1    ZINC000041125614
C[C@@H](N)[C@H](C)C(=O)O    ZINC000002585948
CC[C@H](N)CC(=O)O    ZINC000012648175
C[C@H](CN)CC(=O)O    ZINC000013818301
C[C@H](N)C1(O)COC1    ZINC000584883999
N[C@H]1COC[C@@H](O)C1    ZINC000204718664
CC(C)(CN)C(=O)O    ZINC000001664631
NC[C@@H]1COC[C@@H]1O    ZINC000076570828
C[C@@H](CCN)C(=O)O    ZINC000000518266
NCCOC1COC1    ZINC000096320266
N[C@@H]1COC[C@@H](O)C1    ZINC000204718651
CCC[C@@H](N)C(=O)O    ZINC000000391822
COCC1(N)COC1    ZINC000107395535
NC[C@@H]1COCCO1    ZINC000000874074
CC[C@@](C)(N)C(=O)O    ZINC000000901763
C[C@@H](N)C1(O)COC1    ZINC000584884000
N[C@H]1COCC[C@@H]1O    ZINC000082411711
N[C@@H]1C[C@@H](O)[C@@H](O)C1    ZINC000146501451
NC[C@@]1(O)CCOC1    ZINC000069606418
N[C@@H]1COC[C@@H]1CO    ZINC000107302357
CC[C@@H](CN)C(=O)O    ZINC000013507029
CC(C)(N)CC(=O)O    ZINC000001494940
C[C@H](N)C/C(N)=N/O    ZINC000070559701
NCCCNC(N)=O    ZINC000013515572
NCCC/C(N)=N/O    ZINC000070603423
CCNC(=O)N(C)N    ZINC000075519435
CNC(=O)NCCN    ZINC000036488613
CN(C)CC(=O)NN    ZINC000001846556
C[C@H](CN)/C(N)=N/O    ZINC000070559704
C[C@@H](CN)/C(N)=N/O    ZINC000070559703
C[C@@H](N)C/C(N)=N/O    ZINC000070559702
CC(C)NC(=O)NN    ZINC000036948157
CCCNC(=O)NN    ZINC000036948151
NC[C@H]1CC[C@H](F)C1    ZINC000095829045
C[C@@]1(F)CCC[C@H]1N    ZINC000203818305
N[C@H]1CCCC[C@H]1F    ZINC000026480881
NCCC1CC(F)C1    ZINC000219140926
C[C@]1(F)CCC[C@@H]1N    ZINC000203818331
C[C@@]1(F)CCC[C@@H]1N    ZINC000203818291
CC1(C)[C@H](N)C[C@@H]1F    ZINC000687757100
N[C@H]1CCC[C@H](F)C1    ZINC000088611439
N[C@@H]1CCC[C@@H](F)C1    ZINC000088611436
NCC1(F)CCCC1    ZINC000084302828
NC[C@H]1CC[C@@H](F)C1    ZINC000095829046
C[N+]1(N)CCOCC1    ZINC000001564255
C[C@H](N)C1CC(F)C1    ZINC000257828825
NC[C@@H]1CC[C@H]1CF    ZINC000082163061
N[C@H]1CC[C@@H](F)CC1    ZINC000103014458
CC1(C)[C@@H](N)C[C@@H]1F    ZINC000687757103
N[C@H]1CC[C@H](F)CC1    ZINC000142885556
NC1CCC(F)CC1    ZINC000066351528
N[C@H]1CCC[C@@H](F)C1    ZINC000088611434
N[C@H]1CCCC[C@@H]1F    ZINC000026480871
NC[C@H]1CC[C@@H]1CF    ZINC000082163063
N[C@@H]1CCCC[C@@H]1F    ZINC000026480862
NC[C@H]1CC[C@H]1CF    ZINC000082163065
N[C@@H]1CCCC[C@H]1F    ZINC000026480877
CC1(C)[C@H](N)C[C@H]1F    ZINC000687757101
NC[C@@H]1CCC[C@H]1F    ZINC000095829050
CC1(C)[C@H](F)C[C@@H]1N    ZINC000687757102
NC[C@@H]1CC[C@H](F)C1    ZINC000095829042
NC[C@@H]1CC[C@@H](F)C1    ZINC000095829044
N[C@@H]1CCC[C@H](F)C1    ZINC000088611441
C[Si](C)(C)CCN    ZINC000169919280
CC(C)[C@@H](N)B(O)O    ZINC000195762775
C[C@]1(F)CCC[C@H]1N    ZINC000146057102
NCCC1(F)CCC1    ZINC000242728136
CC(C)[C@H](N)B(O)O    ZINC000195762778
NC[C@@H]1CC[C@@H]1CF    ZINC000082163060
CC(C)OCCCN    ZINC000001587608
CC(C)[C@H](N)CCO    ZINC000032099004
CCOCC[C@@H](C)N    ZINC000020429248
COC[C@H](N)C(C)C    ZINC000019735458
COC(C)(C)CCN    ZINC000062498394
CC(C)C[C@H](N)CO    ZINC000000391149
COCC(C)(C)CN    ZINC000019092743
CC[C@](C)(CN)CO    ZINC000078724439
COCCC[C@H](C)N    ZINC000037479261
CC(C)[C@H](N)[C@@H](C)O    ZINC000034195375
CCCCOCCN    ZINC000001672246
CC[C@@H](O)[C@@H](N)CC    ZINC000032301832
CC[C@@H](C)[C@@H](O)CN    ZINC000041050387
CCC(O)(CC)CN    ZINC000011755849
C[C@@H](O)C[C@H](C)CN    ZINC000068577330
CCC[C@@H](O)[C@@H](C)N    ZINC000001759065
CCC[C@H](O)[C@@H](C)N    ZINC000001759063
C[C@@H](N)CCCCO    ZINC000039284930
CC(C)[C@@H](N)CCO    ZINC000032099003
C[C@H](CCO)[C@H](C)N    ZINC000084377703
COC[C@@H](C)[C@H](C)N    ZINC000069905005
CO[C@H](CN)C(C)C    ZINC000014628662
CC(C)[C@H](O)CCN    ZINC000041166817
CC(C)[C@@H](N)[C@H](C)O    ZINC000034195380
CC[C@@H](C)C[C@H](N)O    ZINC000001716673
CC[C@H](N)C(C)(C)O    ZINC000059911998
CCC[C@@H](O)[C@H](C)N    ZINC000001759068
CCCC[C@@H](O)CN    ZINC000026894997
C[C@H](O)CC(C)(C)N    ZINC000001566596
CC(C)(C)[C@@H](N)CO    ZINC000000162614
CC(C)[C@H](N)[C@H](C)O    ZINC000034195378
CC[C@@H](C)[C@@H](N)CO    ZINC000000402999
CC(C)(C)[C@H](O)CN    ZINC000026895464
CC[C@](C)(O)CCN    ZINC000082411693
CC(C)[C@@H](O)CCN    ZINC000041166819
CC[C@H](CN)CCO    ZINC000002048739
C[C@H](N)CCCCO    ZINC000039284929
C[C@@H](N)[C@@H](C)CCO    ZINC000084377700
CC[C@@H](O)CCCN    ZINC000071372440
CC[C@@](C)(O)CCN    ZINC000082411694
CC(C)[C@@H](O)[C@@H](C)N    ZINC000001759071
CC(C)[C@@](C)(O)CN    ZINC000035278972
CC[C@@](C)(CN)CO    ZINC000078724437
C[C@H](CN)CCCO    ZINC000062498389
C[C@@H](CN)C[C@H](C)O    ZINC000068577335
CC[C@H](C)C[C@H](N)O    ZINC000001716674
CCC[C@H](O)[C@H](C)N    ZINC000001759067
CC[C@@H](CN)CCO    ZINC000001641740
CCC[C@@](C)(O)CN    ZINC000001695062
CC[C@@H](N)C[C@H](C)O    ZINC000164399305
CCO[C@@H](CC)CN    ZINC000029865968
C[C@H](O)C(C)(C)CN    ZINC000082631332
CC(C)(C)[C@H](N)CO    ZINC000000391151
CCOC[C@@H](N)CC    ZINC000019735453
C[C@H](N)CC(C)(C)O    ZINC000039244669
CCC[C@H](CN)OC    ZINC000081112875
CCOC[C@H](N)CC    ZINC000019735454
COCC[C@@H](C)CN    ZINC000045019093
CC(C)[C@](C)(O)CN    ZINC000035278967
CCC[C@@H](CN)OC    ZINC000081112873
CC(C)C[C@@H](O)CN    ZINC000028223198
CCC[C@](C)(O)CN    ZINC000002042083
CC(C)(C)[C@@H](O)CN    ZINC000026895461
CC[C@](C)(CN)OC    ZINC000051958269
COCCCCCN    ZINC000037754189
C[C@H](CO)CCCN    ZINC000062498385
CC[C@H](N)C[C@H](C)O    ZINC000164399186
NCCCCCCO    ZINC000001592422
COCC[C@H](C)CN    ZINC000045019091
CC(C)[C@@H](CN)CO    ZINC000072210240
CC[C@@](C)(CN)OC    ZINC000051958267
COC[C@@H](C)[C@@H](C)N    ZINC000069905003
COC[C@@H](N)C(C)C    ZINC000019735457
C[C@@H](N)[C@H](C)CCO    ZINC000084377701
CC[C@H](C)C[C@@H](N)O    ZINC000001716672
CCOCCCCN    ZINC000019394051
CO[C@@H](CN)C(C)C    ZINC000014628661
CCC[C@@H](N)CCO    ZINC000044198106
COCCC(C)(C)N    ZINC000045020075
COC[C@H](C)[C@H](C)N    ZINC000069905004
CC[C@@H](C)[C@H](O)CN    ZINC000041050385
C[C@H](N)[C@@H](C)CCO    ZINC000084377702
CCCC[C@H](N)CO    ZINC000002043652
CC(C)[C@@H](N)[C@@H](C)O    ZINC000034195376
CC(C)[C@H](CN)CO    ZINC000072210241
CCC[C@](C)(N)CO    ZINC000034426987
CCO[C@H](CC)CN    ZINC000029865971
CC[C@@H](C)[C@H](N)CO    ZINC000000402997
C[C@@H](O)C(C)(C)CN    ZINC000082631333
CCCO[C@H](C)CN    ZINC000029865966
CCOCC[C@H](C)N    ZINC000020429249
CC(C)COCCN    ZINC000014628631
CC(C)(CO)CCN    ZINC000044399176
COCCC[C@@H](C)N    ZINC000037479263
CC(C)[C@](C)(N)CO    ZINC000039952049
CC[C@H](O)C(C)(C)N    ZINC000001759074
C[C@@H](N)CC(C)(C)O    ZINC000039244670
C[C@@H](O)C[C@@H](C)CN    ZINC000068577332
CC(C)(O)CCCN    ZINC000062498391
CC(C)[C@@H](O)[C@H](C)N    ZINC000001759073
C[C@@H](CO)CCCN    ZINC000062498386
CC[C@@H](C)C[C@@H](N)O    ZINC000001716671
CCC(N)(CC)CO    ZINC000034273808
CC[C@H](C)[C@H](N)CO    ZINC000000402998
CCCC[C@@H](N)CO    ZINC000001694091
CC[C@@H](O)C(C)(C)N    ZINC000002046628
CC(C)(CN)CCO    ZINC000062498392
CC(C)[C@H](O)[C@@H](C)N    ZINC000001759070
CC[C@H](N)[C@@H](O)CC    ZINC000039294751
CC(C)C[C@@H](N)CO    ZINC000000391150
CC(C)C[C@H](O)CN    ZINC000028223203
CCCOCCCN    ZINC000002582056
CC[C@H](N)C[C@@H](C)O    ZINC000164398939
CCCC[C@H](O)CN    ZINC000026895001
CC(C)(N)C(C)(C)O    ZINC000034723173
CC[C@@H](N)[C@@H](O)CC    ZINC000039294753
CCOCC(C)(C)N    ZINC000019091959
CC[C@@H](N)C[C@@H](C)O    ZINC000164399082
CCCO[C@@H](C)CN    ZINC000029865965
CC[C@@H](N)[C@H](O)CC    ZINC000039294749
CC(C)[C@H](O)[C@H](C)N    ZINC000001759072
CCC[C@@](C)(N)CO    ZINC000034426988
CC[C@H](N)CCCO    ZINC000075519497
CC[C@H](C)[C@@H](N)CO    ZINC000000403000
CC(C)(C)OCCN    ZINC000002507600
CC[C@H](C)[C@H](O)CN    ZINC000041050386
CC[C@H](O)CCCN    ZINC000071372439
CC[C@H](C)[C@@H](O)CN    ZINC000041050388
CC[C@@H](N)C(C)(C)O    ZINC000059912000
CCOC(C)(C)CN    ZINC000051957338
C[C@H](O)C[C@H](C)CN    ZINC000068577333
C[C@@H](O)CC(C)(C)N    ZINC000002045075
CC[C@@H](N)CCCO    ZINC000075519501
CC(C)[C@@](C)(N)CO    ZINC000039952048
C[C@@H](CN)CCCO    ZINC000062498390
COC[C@H](C)[C@@H](C)N    ZINC000069905002
CC(C)(N)CCCO    ZINC000026899082
CCC[C@H](N)CCO    ZINC000002530280
NCCCNCCN    ZINC000019368906
CNCCNCCN    ZINC000022026864
CN(C)CCCNN    ZINC000019167694
CN(CCN)CCN    ZINC000022028704
CC(CN)(CN)CN    ZINC000002570186
CCCC[N+](C)(C)N    ZINC000001670597
N[C@@H]1NC(=O)CS1    ZINC000025952637
N[C@H]1NC(=O)CS1    ZINC000025952641
N#CSC(N)(N)N    ZINC000019325610
NN/C=N/C(N)=S    ZINC000059219648
COC(=O)C(=O)NN    ZINC000031775914
NNC(=O)CC(=O)O    ZINC000005494299
NNC(=O)C(=O)NN    ZINC000003921038
CO/C([O])=C(/N)CO    ZINC001560406283
COC[C](N)C(=O)O    ZINC001560408689
NNC(=O)NC(N)=O    ZINC000004403279
NN[C@@H]1CCSC1    ZINC000019398103
NN1CCSCC1    ZINC000039257657
NN[C@H]1CCSC1    ZINC000019398105
COC(=O)[C@@H](N)CN    ZINC000022873558
CNC[C@H](N)C(=O)O    ZINC000095483601
COC(=O)NCCN    ZINC000037895115
C[C@H](O)CC(=O)NN    ZINC000001459143
NC(=O)[C@@H](N)CCO    ZINC000005828755
C[C@@H](N)CC(=O)NO    ZINC000004809164
COC[C@H](N)C(N)=O    ZINC000045507028
C[C@@H](O)CC(=O)NN    ZINC000001459144
CNC(=O)[C@H](O)CN    ZINC000098095487
C[C@H](N)CC(=O)NO    ZINC000005420292
CC(C)(O)C(=O)NN    ZINC000002156411
CCOC(=O)N(C)N    ZINC000071773683
C[C@H](N)[C@H](N)C(=O)O    ZINC000095483609
NC[C@H](N)CC(=O)O    ZINC000040448663
CCOCC(=O)NN    ZINC000010328526
C[C@@H](CC(=O)O)NN    ZINC000088189436
CC(C)(N)C(=O)NO    ZINC000069635549
C[C@@H](C(=O)O)N(C)N    ZINC000026507311
NNC(=O)CCCO    ZINC000001666962
C[C@@H](O)[C@H](N)C(N)=O    ZINC000002046871
CC[C@@H](NN)C(=O)O    ZINC000019168171
C[C@H](C(=O)O)N(C)N    ZINC000026507307
C[C@@](N)(CN)C(=O)O    ZINC000034732614
CON(C)C(=O)CN    ZINC000038258935
CNC[C@@H](N)C(=O)O    ZINC000019368882
C[C@](N)(CN)C(=O)O    ZINC000034732617
CNC(=O)[C@@H](O)CN    ZINC000098095488
CNC(=O)[C@@H](N)CO    ZINC000039259908
CNC(=O)[C@H](N)CO    ZINC000039259906
C[C@H](O)[C@H](N)C(N)=O    ZINC000004761890
CC(C)OC(=O)NN    ZINC000001668641
C[C@H](N)[C@@H](N)C(=O)O    ZINC000095483611
CCOC(=O)CNN    ZINC000090471641
NCC(=O)NCCO    ZINC000034212754
C[C@H](CC(=O)O)NN    ZINC000088189437
NCC[C@H](N)C(=O)O    ZINC000052986906
NC[C@@H](N)CC(=O)O    ZINC000040448670
COC[C@@H](N)C(N)=O    ZINC000045507030
NCCNCC(=O)O    ZINC000019366971
CCONC(=O)CN    ZINC000083116720
CC[C@@H](N)C(=O)NO    ZINC000005420206
NC(=O)C[C@@H](N)CO    ZINC000001727096
C[C@@H](N)[C@H](N)C(=O)O    ZINC000095483610
NC(=O)[C@H](N)CCO    ZINC000001723772
C[C@@H](N)[C@@H](N)C(=O)O    ZINC000095483612
CO[C@H](C)C(=O)NN    ZINC000009826417
CC[C@H](NN)C(=O)O    ZINC000019167259
C[C@@H](O)[C@@H](N)C(N)=O    ZINC000004761899
CN[C@H](CN)C(=O)O    ZINC000078724303
NC(=O)C[C@H](N)CO    ZINC000005829633
COC(=O)[C@H](N)CN    ZINC000019366965
COCCC(=O)NN    ZINC000002511078
NCC[C@@H](N)C(=O)O    ZINC000053122793
C[C@H](O)[C@@H](N)C(N)=O    ZINC000004761897
CN[C@@H](CN)C(=O)O    ZINC000078724301
CO[C@@H](C)C(=O)NN    ZINC000009826415
CCN(N)C(=O)OC    ZINC000139741655
CC[C@H](N)C(=O)NO    ZINC000004775651
N[C@@H]1CNC[C@H](F)C1    ZINC000116182286
N[C@@H]1CCNC[C@H]1F    ZINC000118509600
N[C@@H]1CNC[C@@H](F)C1    ZINC000116182282
N[C@@H]1CCNC[C@@H]1F    ZINC000118509594
NC[C@@H]1C[C@H](F)CN1    ZINC000584629133
N[C@H]1CNC[C@@H](F)C1    ZINC000116182285
N[C@H]1CNCC[C@@H]1F    ZINC000088243527
NC[C@@]1(F)CCNC1    ZINC000141626885
NC1CN(CCF)C1    ZINC000087776636
NN1CCC[C@@H](F)C1    ZINC000079033398
N[C@@H]1CNCC[C@H]1F    ZINC000088243526
N[C@H]1CCNC[C@H]1F    ZINC000118509602
NN1CCC[C@H](F)C1    ZINC000079033391
NC[C@]1(F)CCNC1    ZINC000141626679
NCCNC(=O)NN    ZINC000068592312
CN1CC(F)(CN)C1    ZINC000710681225
N[C@H]1CCNC[C@@H]1F    ZINC000118509597
N[C@H]1CNCC[C@H]1F    ZINC000088243524
NCC1(CF)CNC1    ZINC000257859411
NC[C@@H]1C[C@@H](F)CN1    ZINC001239316579
NCCN1CC(F)C1    ZINC000606303476
NNCC1CC(F)C1    ZINC000072208880
N[C@H]1CNC[C@H](F)C1    ZINC000116182289
N[C@@H]1CNCC[C@@H]1F    ZINC000088243529
C[Si](C)(CN)CN    ZINC000195761118
NN1CCC(F)CC1    ZINC000095935612
CN(C)C[C@H](N)CO    ZINC000078724884
CN(C)C[C@@H](N)CO    ZINC000078724886
CC(C)OCCNN    ZINC000049259373
CCOC(CN)CN    ZINC000059062218
C[C@H](O)CNCCN    ZINC000084400883
C[C@H](CN)[C@H](N)CO    ZINC000217037852
C[C@@H](CCCO)NN    ZINC000104560060
CON(C)CCCN    ZINC000034414063
CC(C)(CO)CNN    ZINC000096663671
CN(CCN)CCO    ZINC000032445541
CN(C)C[C@H](O)CN    ZINC000019255182
C[C@@H](CN)[C@H](N)CO    ZINC000217037810
COC[C@@](C)(N)CN    ZINC000053198109
NCCCCCNO    ZINC000013514065
COCCNCCN    ZINC000019732662
C[C@@H](O)CNCCN    ZINC000084400884
NCCNCCCO    ZINC000022028379
NCCCNCCO    ZINC000001704448
COC[C@](C)(N)CN    ZINC000053198108
CC(C)(O)CCNN    ZINC000038362819
C[C@H](CCCO)NN    ZINC000104560063
CN(C)C[C@@H](O)CN    ZINC000019255181
NC1(C(=O)Cl)CC1    ZINC000104484466
NC(C(=O)O)C(=O)O    ZINC000000895421
NNC(=O)C[N+](=O)[O-]    ZINC000100007089
N[C@@H]1CSC[C@H]1O    ZINC000001204687
N[C@@H]1CSC[C@@H]1O    ZINC000001204686
CC(=O)SCCN    ZINC000001529688
N[C@H]1CSC[C@H]1O    ZINC000001204690
N=C(NN)N[N+](=O)[O-]    ZINC000100069423
NC[C@H]1OCCS1    ZINC000034310299
NC[C@@H]1OCCS1    ZINC000034310298
N[C@H]1CSC[C@@H]1O    ZINC000001204688
CCSC(=N)NN    ZINC000006411412
N=C(N)SCCN    ZINC000001848256
CCNC(=S)NN    ZINC000005447677
N[C@@H]1CCC[C@H]1Cl    ZINC000005185341
C/N=C(/NN)SC    ZINC000005372216
N[C@@H]1CCC[C@@H]1Cl    ZINC000000158408
NCCNC(N)=S    ZINC000039418026
CNC(=S)N(C)N    ZINC000005187279
CC(C)(N)/C=C\Cl    ZINC000080497668
CN(C)C(=S)NN    ZINC000006371802
CC(C)(N)/C=C/Cl    ZINC000080497670
N[C@H]1CCC[C@@H]1Cl    ZINC000005185223
N[C@H]1CCC[C@H]1Cl    ZINC000005185216
NC[C@@H](O)CC(=O)O    ZINC000000901808
C[C@@H](O)[C@@H](N)C(=O)O    ZINC000000895399
C[C@@](N)(CO)C(=O)O    ZINC000000901265
COC(=O)[C@H](N)CO    ZINC000019230193
C[C@@H](O)[C@H](N)C(=O)O    ZINC000000895103
COC(=O)[C@H](O)CN    ZINC000038212551
N[C@@H](CO)CC(=O)O    ZINC000004181821
N[C@H](CO)CC(=O)O    ZINC000004181820
N[C@@H](CCO)C(=O)O    ZINC000000895146
NC[C@H](O)CC(=O)O    ZINC000000901811
NCCOCC(=O)O    ZINC000036533634
CO[C@H](CN)C(=O)O    ZINC000078684455
C[C@](N)(CO)C(=O)O    ZINC000002042820
NC[C@@H](CO)C(=O)O    ZINC000012502811
NCC[C@H](O)C(=O)O    ZINC000002019611
COC(=O)[C@@H](O)CN    ZINC000038251036
NCC[C@@H](O)C(=O)O    ZINC000002019612
COC(=O)[C@@H](N)CO    ZINC000019230192
CO[C@@H](CN)C(=O)O    ZINC000078684453
C[C@H](O)[C@@H](N)C(=O)O    ZINC000001747073
COC[C@@H](N)C(=O)O    ZINC000001691081
C[C@H](O)[C@H](N)C(=O)O    ZINC000001747072
N[C@H](CCO)C(=O)O    ZINC000001742215
COC[C@H](N)C(=O)O    ZINC000002043994
NC[C@H](CO)C(=O)O    ZINC000012502813
NC1(CO)CC(F)C1    ZINC000095743410
N[C@H]1CCOC[C@@H]1F    ZINC000095670845
CN(CCN)[N+](=O)[O-]    ZINC000001723286
N[C@@H]1CCOC[C@@H]1F    ZINC000095670843
NC[C@@]1(F)CCOC1    ZINC000108279983
N/C=C\c1ccccc1    ZINC000103728459
NCC1(O)CC(F)C1    ZINC000616569576
N/C=C/c1ccccc1    ZINC000006095623
NNC(=O)[C@H](N)CO    ZINC000022000303
NNC(=O)[C@@H](N)CO    ZINC000022000300
N[C@H]1Cc2ccccc21    ZINC000004273537
N[C@@H]1Cc2ccccc21    ZINC000004273538
NC(=O)N(N)CCO    ZINC000001600639
N[C@@H]1CCOC[C@H]1F    ZINC000095670844
NC[C@]1(F)CCOC1    ZINC000108279980
NC12C3C4C5C3C1C5C42    ZINC000103191412
N[C@H]1CCOC[C@H]1F    ZINC000095670846
CSC[C@H](C)CN    ZINC000038063970
CCSCCCN    ZINC000013526110
CC[C@@H](N)CSC    ZINC000054495009
CCSC[C@@H](C)N    ZINC000038855764
CSCCCCN    ZINC000022063748
CCSC[C@H](C)N    ZINC000038855766
CC[C@@](C)(S)CN    ZINC000004773090
CS[C@@H](C)CCN    ZINC000038063982
CSCC[C@@H](C)N    ZINC000068575913
CS[C@H](C)CCN    ZINC000038063983
CC[C@H](N)CSC    ZINC000054495008
CSC[C@@H](C)CN    ZINC000038063969
CSCC[C@H](C)N    ZINC000068575907
CSCC(C)(C)N    ZINC000038855747
C[N+](C)(N)CC(=O)O    ZINC000003231237
CCCSCCN    ZINC000019480321
CC(C)SCCN    ZINC000019423396
CC[C@](C)(S)CN    ZINC000005887812
CSC(C)(C)CN    ZINC000071790834
COC[C@](C)(N)CO    ZINC000039628156
COC[C@@](C)(O)CN    ZINC000053199555
N[C@H](CO)CCCO    ZINC000005501983
CCC(N)(CO)CO    ZINC000003861776
N[C@@H](CO)CCCO    ZINC000005064718
NC(CCO)CCO    ZINC000044709885
COC[C@@H](CN)OC    ZINC000059752081
CCOC[C@@H](N)CO    ZINC000082901351
COC(CCN)OC    ZINC000041125620
COC[C@@H](N)CCO    ZINC000068577256
COCCOCCN    ZINC000019272787
CCOC[C@@H](O)CN    ZINC000004243072
C[C@@H](CN)OCCO    ZINC000071773182
COC(C)(CN)OC    ZINC000034406441
COC(OC)[C@@H](C)N    ZINC000006036005
COC[C@H](N)CCO    ZINC000068577248
CCOC[C@H](O)CN    ZINC000004243071
COCC(N)COC    ZINC000004202818
COC(OC)[C@H](C)N    ZINC000006020286
C[C@H](CN)OCCO    ZINC000071773183
NCCCOCCO    ZINC000001695284
NCCOCCCO    ZINC000034129991
CC(CN)(CO)CO    ZINC000083598450
CC(C)(O)[C@H](O)CN    ZINC000013354801
COC[C@@H](O)CCN    ZINC000068985050
COC[C@H](CN)OC    ZINC000059752082
COCC[C@H](N)CO    ZINC000044464145
COC[C@H](O)CCN    ZINC000068985048
COCOCCCN    ZINC000104657554
COC[C@@](C)(N)CO    ZINC000039628158
CC(C)(O)[C@@H](O)CN    ZINC000013354804
COCC[C@@H](N)CO    ZINC000044464146
COC[C@](C)(O)CN    ZINC000053199554
CC(C)C[C@@H](N)CF    ZINC000107114535
CC(C)C[C@H](N)CF    ZINC000107263091
CC[C@H](C)[C@H](N)CF    ZINC000132356302
CSCC(=O)NN    ZINC000039263102
NNC(=O)CCS    ZINC000005410869
NC(=O)[C@H](N)CS    ZINC000005830133
NOC[C@@H](N)C(=O)O    ZINC000001713589
N[C@H](CNO)C(=O)O    ZINC000001610368
NNC(=O)OCCO    ZINC000001745449
N[C@@H](CNO)C(=O)O    ZINC000002380421
NOC[C@H](N)C(=O)O    ZINC000001760187
CS/C(=N\N)NN    ZINC000004280916
N[C@H](CO)C(=O)NO    ZINC000004507561
N[C@@H](CO)/C(O)=N/O    ZINC000094437876
N/N=C\c1ccccc1    ZINC000031342630
NN=Cc1ccccc1    ZINC000017289008
CSC[C@H](C)NN    ZINC000104560978
CSC[C@@H](C)NN    ZINC000104560980
N/N=C/c1ccccc1    ZINC000001664869
NCCSCCN    ZINC000001737510
NCC(=O)NCCF    ZINC000116904002
C[C](N)c1ccccc1    ZINC001560406604
NC[C@@H](O)[C@@H](O)CN    ZINC000002384201
CN(CCN)CCF    ZINC000082707728
NC1CSSC1    ZINC000001751021
N[C@@H](CS)C(=O)O    ZINC000000895042
N[C@H](CS)C(=O)O    ZINC000000895347
NC1CS(=O)(=O)C1    ZINC000062712735
CC(C)(N)C(=O)Cl    ZINC000039270891
C[C@@H](N)C(=O)CCl    ZINC000090760571
C[C@H](N)C(=O)CCl    ZINC000090760570
NCCCC(=O)Cl    ZINC000002737919
NCC[C@@H](F)C(=O)O    ZINC000004293525
C[C@H](F)[C@@H](N)C(=O)O    ZINC000001556413
COC(=O)[C@H](F)CN    ZINC000108365855
C[C@@H](F)[C@@H](N)C(=O)O    ZINC000001556414
C[C@@H](F)[C@H](N)C(=O)O    ZINC000001556412
COC(=O)[C@@H](F)CN    ZINC000104599735
C#C[C@@H](N)c1ccco1    ZINC000083946831
COC(=O)[C@H](N)CF    ZINC000034326189
N[C@@H](CCF)C(=O)O    ZINC000038948561
C[C@H](F)[C@H](N)C(=O)O    ZINC000001556411
COC(=O)[C@@H](N)CF    ZINC000034326190
NCC[C@H](F)C(=O)O    ZINC000002526207
C#C[C@H](N)c1ccco1    ZINC000083946830
N[C@H](CCF)C(=O)O    ZINC000083119819
C[C@H](N)C[S@@](C)=O    ZINC000082755287
C[C@H](CN)[S@@](C)=O    ZINC000083255023
C[C@H](N)C[S@](C)=O    ZINC000082755285
CSC[C@H](N)CO    ZINC000006425235
NCCSCCO    ZINC000001575892
N/N=C\c1cccnc1    ZINC000031628310
C[S@@](=O)CCCN    ZINC000014593755
C[S@](=O)CCCN    ZINC000014593756
N[C@H](CO)CCS    ZINC000079670395
C[C@H](CN)[S@](C)=O    ZINC000083255019
CSC[C@@H](N)CO    ZINC000001743877
C[C@@H](CN)[S@](C)=O    ZINC000083255017
CC[S@@](=O)CCN    ZINC000040954807
C[C@@H](N)C[S@@](C)=O    ZINC000082755288
N/N=C/c1cccnc1    ZINC000000436681
CC[S@](=O)CCN    ZINC000040954809
C[C@@H](CN)[S@@](C)=O    ZINC000083255021
C[C@@H](N)C[S@](C)=O    ZINC000082755286
NCC[C@H]1CC1(F)F    ZINC000095762153
N[C@H]1CCC(F)(F)C1    ZINC000066351533
NC1CC(C(F)F)C1    ZINC000211612422
NC[C@@H]1CCC1(F)F    ZINC000095743486
NC1(C(F)F)CCC1    ZINC000087688369
N[C@H]1CCCC1(F)F    ZINC000066351526
C[C@H](N)CCCCl    ZINC000149204809
C[C@@H](N)CCCCl    ZINC000149204607
N[C@@H]1CCCC1(F)F    ZINC000066351527
NCC[C@@H]1CC1(F)F    ZINC000095762154
NCC1CC(F)(F)C1    ZINC000038540891
N[C@H]1C[C@@H](C(F)F)C1    ZINC000606301453
CC(C)(CN)CCl    ZINC000083339429
CC1(N)CC(F)(F)C1    ZINC000095743179
NC[C@H]1CCC1(F)F    ZINC000095743487
N[C@@H]1CCC(F)(F)C1    ZINC000066351532
NC(CO)(CO)CO    ZINC000000896695
NC1[C@H]2[C@H]1[C@@H]1C=C[C@@H]2C1    ZINC000104136992
C[C@H](N)c1ccccc1    ZINC000006030374
C[C@@H](N)c1ccccc1    ZINC000006037146
C[C@@H](F)COCCN    ZINC000211613483
NC1[C@H]2[C@H]1[C@H]1C=C[C@H]2C1    ZINC000104136978
C[C@H](F)COCCN    ZINC000211613414
CC(C)(O)[C@H](F)CN    ZINC000149559952
NC1[C@H]2[C@H]1[C@@H]1C=C[C@H]2C1    ZINC000104136984
Cc1ccccc1CN    ZINC000000967194
Cc1ccc(CN)cc1    ZINC000001680684
Cc1cccc(CN)c1    ZINC000002015949
NCCc1ccccc1    ZINC000006579654
CC(C)(O)[C@@H](F)CN    ZINC000149560160
NCCOCCCF    ZINC000088025929
CSC(=S)NN    ZINC000005734507
C[C@@H](Cl)C(=O)NN    ZINC000082105318
C[C@H](Cl)C(=O)NN    ZINC000082105317
N#Cc1coc(CN)c1    ZINC000036455546
N#C[C@@H](N)c1ccco1    ZINC000019984404
N#C[C@H](N)c1ccco1    ZINC000019984400
N#Cc1ccc(CN)o1    ZINC000038220134
NCCNCCCl    ZINC000019365278
N[C@@H]1CNCC1(F)F    ZINC000584634007
N[C@H]1CNCC1(F)F    ZINC000584634008
NNC1CC(F)(F)C1    ZINC000258652238
NN1CCC(F)(F)C1    ZINC000148284061
Cc1cccc(CN)n1    ZINC000001690010
Cc1cccnc1CN    ZINC000004202958
N#CC12CC(CN)(C1)C2    ZINC000306261425
Cc1cnccc1CN    ZINC000004202963
Cc1ccnc(CN)c1    ZINC000016124523
C[C@@H](N)c1ccccn1    ZINC000000801641
C[C@H](N)c1ccncc1    ZINC000000801644
NCCc1cccnc1    ZINC000000403368
NNCc1ccccc1    ZINC000019166973
CN(N)c1ccccc1    ZINC000000388434
NCCc1ccccn1    ZINC000000164395
Cc1cccc(NN)c1    ZINC000000153125
NCc1cccc(N)c1    ZINC000002555318
C[C@H](N)c1ccccn1    ZINC000000801640
Cc1ccc(NN)cc1    ZINC000000153114
Cc1ncccc1CN    ZINC000002524719
NCc1ccccc1N    ZINC000000389679
Cc1ccc(CN)nc1    ZINC000020357695
Cc1cc(CN)ccn1    ZINC000015781563
Cc1cncc(CN)c1    ZINC000026461312
NCc1ccc(N)cc1    ZINC000000389785
Cc1ccc(CN)cn1    ZINC000019420999
Cc1ccncc1CN    ZINC000020357681
N#CC1=C(N)CCCC1    ZINC000005120854
NCCc1ccncc1    ZINC000000215300
C[C@H](N)c1cccnc1    ZINC000000801642
Cc1ccccc1NN    ZINC000000085252
C[C@@H](N)c1ccncc1    ZINC000000801645
C[C@@H](N)c1cccnc1    ZINC000000801643
NCCBr    ZINC000059066260
N[C@@H](CCl)C(=O)O    ZINC000001529480
N[C@H](CCl)C(=O)O    ZINC000001529479
CSSCCN    ZINC000104636359
CS(=O)(=O)CCN    ZINC000002386746
COC(N)=C(C#N)C#N    ZINC000000390991
N#CC1=C(N)NCC1=O    ZINC000012899091
CCS(=O)(=O)CN    ZINC000082062180
NCCC[S@@](=O)O    ZINC000005410694
N[C@H]1COCC1(F)F    ZINC000257816550
N[C@@H]1COCC1(F)F    ZINC000257816547
NCCOCCCl    ZINC000078217455
NNC(=O)[C]1[CH][CH][CH][CH]1    ZINC000198405827
NNC(=O)c1ccc[cH-]1    ZINC000101167832
NCc1cccc(O)c1    ZINC000000153937
C[N+](C)(N)CCCl    ZINC000002019855
NCc1ccccc1O    ZINC000000153936
N[C@@H]1C[C@H]1c1ccco1    ZINC000020380966
NC/C=C/c1ccco1    ZINC000008379363
N[C@H]1C[C@H]1c1ccco1    ZINC000020380970
N[C@H]1C[C@@H]1c1ccco1    ZINC000020380962
NC1(c2ccoc2)CC1    ZINC000069947120
NCOc1ccccc1    ZINC000060160836
NCc1ccc(O)cc1    ZINC000000153933
NC1(c2ccco2)CC1    ZINC000054456671
N[C@@H]1C[C@@H]1c1ccco1    ZINC000020380958
NCc1ccc(N)cn1    ZINC000021985576
C[C@H](N)c1cncnc1    ZINC000020441652
N[C@@H]1CCn2cncc21    ZINC000039073663
NCc1ncccc1N    ZINC000039051448
N[C@@H]1Cc2c[nH]nc2C1    ZINC000082411606
Cc1ccc(CN)nn1    ZINC000044682204
NCCc1cccnn1    ZINC000026461182
Cc1ccnc(CN)n1    ZINC000020441605
Cc1ccc(NN)cn1    ZINC000021298527
Cc1nccc(CN)n1    ZINC000012505687
C[C@H](N)c1ncccn1    ZINC000020441619
NCc1cncc(N)c1    ZINC000021984993
Cc1cncc(NN)c1    ZINC000072230825
Cc1cnc(CN)nc1    ZINC000034963984
CN(N)c1ccncc1    ZINC000019735433
NCc1ccncc1N    ZINC000013608474
NNCc1ccccn1    ZINC000019172755
NCc1cccnc1N    ZINC000035569715
NCCc1ccncn1    ZINC000020417455
Cc1ccc(NN)nc1    ZINC000006755403
NCCc1ccnnc1    ZINC000020417457
Cc1cccc(NN)n1    ZINC000011567888
Cc1cnccc1NN    ZINC000019089984
N[C@H]1Cc2c[nH]nc2C1    ZINC000082411607
Cc1cnc(CN)cn1    ZINC000002243903
N#CC1=C(N)CCNC1    ZINC000019933824
C[C@H](N)c1ccncn1    ZINC000019093487
C[C@@H](N)c1ncccn1    ZINC000020441616
NCc1ccnc(N)c1    ZINC000026895238
C/C(=C\C=C\N)NC#N    ZINC001168631068
NC(N)c1ccncc1    ZINC000072232669
N[C@@H]1Cc2cncn2C1    ZINC000082411610
N[C@H]1CCn2cncc21    ZINC000039073662
Cc1ncncc1CN    ZINC000082411612
Cn1ccccc1=NN    ZINC000255962088
NCc1cc(N)ccn1    ZINC000044547431
Cc1ncc(CN)cn1    ZINC000020439187
N[C@@H]1C[C@H]1c1c[nH]cn1    ZINC000013518991
C[C@H](N)c1cnccn1    ZINC000037467081
C[C@@H](N)c1ccncn1    ZINC000019093485
NC1(c2cc[nH]n2)CC1    ZINC000082411602
Cc1ncccc1NN    ZINC000039051211
Cc1cc(NN)ccn1    ZINC000019090968
Cn1cccc/c1=N/N    ZINC000017109865
N[C@H]1Cc2nccn2C1    ZINC000082411608
NCCc1cncnc1    ZINC000016696842
Cc1cncc(CN)n1    ZINC000082411614
Cc1cnnc(CN)c1    ZINC000095743290
NCCc1cnccn1    ZINC000002559466
C[C@@H](N)c1cncnc1    ZINC000020441648
Cc1ccnc(NN)c1    ZINC000011567887
NCCc1ncccn1    ZINC000020397286
Cc1ccnnc1CN    ZINC000095743166
NCc1cccc(N)n1    ZINC000039051175
NCc1cnccc1N    ZINC000035570038
CN(N)c1ccccn1    ZINC000013233179
Cc1ccncc1NN    ZINC000038883359
Cc1cncnc1CN    ZINC000039052885
C[C@H](N)c1ccnnc1    ZINC000083591679
NNc1ccccc1N    ZINC000006661295
NNc1cccc(N)c1    ZINC000104532919
C[C@@H](N)c1ccnnc1    ZINC000083591682
NCc1ccc(N)nc1    ZINC000026895568
Cc1cc(CN)ncn1    ZINC000020388253
C[C@@H](N)c1cnccn1    ZINC000037467083
Cc1nccnc1CN    ZINC000020418236
N[C@H]1Cc2cncn2C1    ZINC000082411611
Cc1cnncc1CN    ZINC000095743040
NNCc1cccnc1    ZINC000020283463
NNCc1ccncc1    ZINC000019169056
Cc1cccnc1NN    ZINC000008626507
CN1CC(N)=C(C#N)C1    ZINC000096526606
C[C@@H](CN)CC(F)F    ZINC000306491944
C[n+]1ccc(CN)cc1    ZINC000044249405
C[C@H](CN)CC(F)F    ZINC000166543078
CC(C)(N)C(C)(F)F    ZINC000107272606
CC(C)(CN)C(F)F    ZINC000211616562
C[C@@H](N)CCC(F)F    ZINC000584880115
C[C@H](N)CCC(F)F    ZINC000584880114
CC(F)(F)CCCN    ZINC000084305743
NC[C@H]1C[C@@H]2C=C[C@@H]1C2    ZINC000100000378
C#C[C@H]1CC[C@@H](N)CC1    ZINC000953078840
C=C(C)/C(C)=C/C=C/N    ZINC001240834595
NC[C@@H]1C[C@H]2C=C[C@H]1C2    ZINC000100433826
N[C@@H]1C[C@H]2C[C@H]1[C@@H]1C[C@@H]12    ZINC000584880009
N[C@@H]1C[C@H]2C[C@H]1[C@@H]1C[C@H]12    ZINC000584880008
N[C@@H]1C[C@H]2C[C@H]1[C@H]1C[C@H]12    ZINC000584880006
NC[C@H]1C[C@H]2C=C[C@@H]1C2    ZINC000001690658
NC1[C@@H]2[C@@H]1[C@H]1CC[C@H]2C1    ZINC000101685756
NC[C@@H]1C[C@@H]2C=C[C@H]1C2    ZINC000012404535
NC1[C@H]2[C@H]1[C@H]1CC[C@H]2C1    ZINC000100449178
C#CC1CCC(N)CC1    ZINC000166787779
N[C@H]1C[C@H]2C=C[C@H]1CC2    ZINC000101226044
N[C@@H]1C[C@H]2C[C@H]1[C@H]1C[C@@H]12    ZINC000584880007
NC[C@H]1C[C@@H]2C=C[C@H]1C2    ZINC000005282970
C#C[C@H]1CC[C@H](N)CC1    ZINC000306573890
NC[C@@H]1C[C@H]2C=C[C@@H]1C2    ZINC000004237594
N[C@H]1[C@H]2[C@@H]1[C@H]1CC[C@H]2C1    ZINC000238855299
NC[C@@H]1C[C@@H]2C=C[C@@H]1C2    ZINC000100000379
C#CC1(N)CCCCC1    ZINC000002140860
N[C@@H]1C[C@H]2C=C[C@H]1CC2    ZINC000257793270
NC[C@H]1C[C@H]2C=C[C@H]1C2    ZINC000100433823
NCCS(N)(=O)=O    ZINC000005113724
CCS(=O)(=O)NN    ZINC000019278131
NCC(F)(F)C(N)=O    ZINC000196471265
CC(F)(F)C(=O)NN    ZINC000202684557
NCc1ccc[n+]([O-])c1    ZINC000001688670
NCc1cccc(=O)[nH]1    ZINC000034090338
NCc1cccnc1O    ZINC000022016788
NCc1c[nH]ccc1=O    ZINC000082637671
NCc1ncccc1O    ZINC000020443406
NCC(=O)c1ccc[nH]1    ZINC000037624343
CC1=C[C@@H](N)C(=O)N=C1    ZINC000208673717
NC1(c2cocn2)CC1    ZINC000082411574
NCc1cc(=O)cc[nH]1    ZINC000020440681
C[C@@H]1CC(C#N)=C(N)O1    ZINC000039318052
C#CCNC(=O)C(=C)N    ZINC001219879360
CC1=C[C@H](N)C(=O)N=C1    ZINC000208673689
NCc1ccc(=O)[nH]c1    ZINC000012648142
C[C@H]1CC(C#N)=C(N)O1    ZINC000039318053
NCc1cncc(O)c1    ZINC000083339432
N#CC12CC(N)(C1)CO2    ZINC001083103509
NCc1cc[n+]([O-])cc1    ZINC000001733253
NNc1cccc(O)c1    ZINC000034276250
NCc1cc[nH]c(=O)c1    ZINC000020443026
NCc1ccc(O)cn1    ZINC000066322804
CN1N=C[C@H](C#N)[C@@H]1N    ZINC000025623797
Cc1nccnc1NN    ZINC000008649797
Cc1cnnc(NN)c1    ZINC000205175613
NNc1ncccc1N    ZINC000039212696
NCc1nccc(N)n1    ZINC000040543260
Cc1cncc(NN)n1    ZINC000075759764
NNCc1cnccn1    ZINC000095093512
Cc1cnc(NN)cn1    ZINC000039957372
N[C@H]1CCn2cnnc21    ZINC000096509897
NNCc1cncnc1    ZINC000072193725
CN1N=C[C@@H](C#N)[C@H]1N    ZINC000036378029
NCc1nccnc1N    ZINC000054378165
NNCc1ccncn1    ZINC000070533966
NNCc1ccnnc1    ZINC000078643583
NNCc1ncccn1    ZINC000054458745
NCc1cc(N)ncn1    ZINC000072267026
Cc1ccnnc1NN    ZINC000091365488
NCc1ncc(N)cn1    ZINC000238607951
NNCc1cccnn1    ZINC000095743198
NNc1cc(N)ccn1    ZINC000227676098
NNc1ccc(N)cn1    ZINC000072230901
NCc1cncnc1N    ZINC000002559587
Cc1cc(NN)ncn1    ZINC000025491323
NCc1ccnc(N)n1    ZINC000012505528
CN1N=C[C@H](C#N)[C@H]1N    ZINC000100854329
N[C@@H]1CCn2cnnc21    ZINC000096509898
CN1N=C[C@@H](C#N)[C@@H]1N    ZINC000025623790
Cc1ccnc(NN)n1    ZINC000025491319
NNc1cccc(N)n1    ZINC000072230898
CN(N)c1cnccn1    ZINC000004038296
Cc1ccc(NN)nn1    ZINC000011567889
NCc1cnc(N)nc1    ZINC000035322958
Cc1nccc(NN)n1    ZINC000039053117
NCCC(F)(F)CN    ZINC000005113415
NCCNCC(F)F    ZINC000050522999
C[n+]1ccc(NN)cc1    ZINC000001578211
C[n+]1ccccc1NN    ZINC000197960959
N#CCC1(N)CCCC1    ZINC000084327144
N#CC1(CN)CCCC1    ZINC000082637673
N#C[C@H](N)CC1CCC1    ZINC000072208569
N[C@@H]1C=C[C@H]2CNC[C@@H]12    ZINC001239325310
CCn1cccc1CN    ZINC000049453083
Cc1ccc(CN)n1C    ZINC000000165949
N[C@@H]1C=C[C@@H]2CNC[C@H]12    ZINC001239325307
N#C[C@@H]1CCC[C@@H](N)C1    ZINC000082411540
C[C@H](N)c1cccn1C    ZINC000011848686
N#CC1(N)CCCCC1    ZINC000019803365
N#C[C@@H]1CCC[C@H](N)C1    ZINC000082411542
CCc1ccc(CN)[nH]1    ZINC000082411518
N#C[C@H]1CCCC[C@H]1N    ZINC000052899553
C[C@H](N)Cc1cc[nH]c1    ZINC000026663631
C[C@H](N)c1ccn(C)c1    ZINC000039073744
Cc1cccn1CCN    ZINC000005885720
CCn1ccc(CN)c1    ZINC000085582313
N#CC[C@H]1CC[C@H](N)C1    ZINC000104586072
N#CC[C@@H]1CC[C@@H](N)C1    ZINC000104586071
C[C@@H](N)Cc1cc[nH]c1    ZINC000026663626
N#C[C@@H]1CCCC[C@H]1N    ZINC000052899549
C[C@@H](N)c1ccn(C)c1    ZINC000039073745
C[C@@H](N)c1cccn1C    ZINC000011848685
N#C[C@@H]1CC[C@@H](N)CC1    ZINC000100007331
N#C[C@@H](N)C1CCCC1    ZINC000050272454
Cc1cc(C)c(CN)[nH]1    ZINC000082637672
N#C[C@H](N)C1CCCC1    ZINC000050272455
N#C[C@@H]1CCCC[C@@H]1N    ZINC000052899547
Cn1cccc1CCN    ZINC000020520741
N[C@@H]1C=C[C@H]2CNC[C@H]12    ZINC001239325309
NCCCn1cccc1    ZINC000005521803
N#CC[C@H]1CC[C@@H](N)C1    ZINC000104586074
N[C@@H]1C=C[C@@H]2CNC[C@@H]12    ZINC001239325308
N#C[C@H]1CCCC[C@@H]1N    ZINC000052899551
N#CC1CCC(N)CC1    ZINC000082411538
N#CC[C@@H]1CC[C@H](N)C1    ZINC000104586068
N#C[C@@H]1CC[C@H](N)CC1    ZINC000100007216
Cc1ccc(CCN)[nH]1    ZINC000078405670
N#C[C@@H](N)CC1CCC1    ZINC000072208568
NCC=C(Cl)Cl    ZINC000104570423
C[C@H](N)S(=O)(=O)O    ZINC000005699795
C[C@@H](N)S(=O)(=O)O    ZINC000006437295
NCCS(=O)(=O)O    ZINC000003809490
NCCP(=O)(O)O    ZINC000055157330
C[C@@H](N)P(=O)(O)O    ZINC000004038018
C[C@H](N)P(=O)(O)O    ZINC000004090202
NCC(F)(F)C(=O)O    ZINC000002559539
N[C@H](C(=O)O)C(F)F    ZINC000006072521
N[C@@H](C(=O)O)C(F)F    ZINC000036447755
N[C@@H]1C[C@@H]1C(F)(F)F    ZINC000020380775
C#C[C@H]1C[C@@]1(N)C(=O)O    ZINC000219147010
C#C[C@@H]1C[C@]1(N)C(=O)O    ZINC000219146795
C#C[C@H]1C[C@]1(N)C(=O)O    ZINC000219146868
N[C@@H]1C[C@H]1C(F)(F)F    ZINC000020380782
N[C@H]1C[C@@H]1C(F)(F)F    ZINC000020380779
NC1(C(F)(F)F)CC1    ZINC000036533212
C#C[C@@H]1C[C@@]1(N)C(=O)O    ZINC000219146947
NCC(=O)c1ccco1    ZINC000039427095
N[C@H]1C[C@H]1C(F)(F)F    ZINC000020380785
NNC(=O)c1ccc[nH]1    ZINC000000163134
CC1=NC(=O)[C@@H](N)C=N1    ZINC000066055327
NNc1ncccc1O    ZINC000072230691
NCc1nc(=O)cc[nH]1    ZINC000071024795
N#C/N=C(\O)C1(N)CC1    ZINC000086075645
NNc1ccc[nH]c1=O    ZINC000095097658
NNc1cc[nH]c(=O)c1    ZINC000034104262
NCc1cc(=O)[nH]cn1    ZINC000019093397
NCc1ccn[nH]c1=O    ZINC000082707742
NCc1cccc(F)c1    ZINC000000152271
NCc1ccccc1F    ZINC000000161604
NNc1cccc(=O)[nH]1    ZINC000087879858
NNc1ccc(=O)[nH]c1    ZINC000225740712
NCc1ccc(F)cc1    ZINC000000157595
CC1=NC(=O)[C@H](N)C=N1    ZINC000066055326
NNc1cc(O)ccn1    ZINC000162527015
NCc1ccnc(O)n1    ZINC000072206916
NCc1cnc[nH]c1=O    ZINC000026471409
C=C(N)c1nnc(C)o1    ZINC001217743886
N#CC1(C(=O)NN)CC1    ZINC000006760923
NNc1ccc[n+]([O-])c1    ZINC000039116636
NC1(c2ncon2)CC1    ZINC000083267334
C=C1CC=C(F)C=C1N    ZINC001239322489
NCc1ccc(=O)[nH]n1    ZINC000082447389
NNc1ccc(O)cn1    ZINC000082413849
NNc1c[nH]ccc1=O    ZINC000034260165
C[C@H](N)[C@@H](O)C(F)F    ZINC000053648391
Cn1cc(/C=N/N)nn1    ZINC000072220883
NCC[C@H](O)C(F)F    ZINC000130393720
NCC[C@@H](O)C(F)F    ZINC000130393938
C[C@@H](N)[C@H](O)C(F)F    ZINC000053648390
C[C@H](N)[C@H](O)C(F)F    ZINC000053648389
NCCOCC(F)F    ZINC000051864079
C[C@@H](N)[C@@H](O)C(F)F    ZINC000053648392
CCOC(F)(F)CN    ZINC000082637816
N[C@H](CO)CC(F)F    ZINC000070884592
N[C@@H](CO)CC(F)F    ZINC000070884596
NCCCOC(F)F    ZINC000096034605
NC1(c2nnn[nH]2)CC1    ZINC000068593678
C[C@H]1CC(N)=CC(=O)C1    ZINC000022126777
Cc1ccc(CCN)o1    ZINC000009115996
C#C[C@@H](N)[C@H]1CCOC1    ZINC000083947753
N[C@H]1C[C@H]2CC[C@H]1C2=O    ZINC000210645577
N[C@@]12CC[C@@H](CC1=O)C2    ZINC000001854907
C[C@@H]1CC(N)=CC(=O)C1    ZINC000022126774
C#C[C@@H](N)[C@@H]1CCCO1    ZINC000083947719
N[C@]12CC[C@@H](CC1=O)C2    ZINC000100180309
NC[C@@H]1C[C@@H]2C=C[C@H]1O2    ZINC000072210486
NC1C[C@@H]2C=C[C@H](C1)O2    ZINC000219147692
NC[C@@H]1C[C@H]2C=C[C@H]1O2    ZINC000103635925
C[C@H](N)Cc1ccoc1    ZINC000044068877
CC[C@H](N)c1ccco1    ZINC000020264954
N[C@@]12CC[C@H](CC1=O)C2    ZINC000100180316
C#C[C@@H](N)[C@H]1CCCO1    ZINC000083947721
C[C@@H](N)Cc1ccco1    ZINC000003882588
Cc1coc(C)c1CN    ZINC000026441362
CC[C@@H](N)c1ccco1    ZINC000020264952
N[C@]12CC[C@H](CC1=O)C2    ZINC000001854904
NC[C@H]1C[C@H]2C=C[C@H]1O2    ZINC000108364176
Cc1ccc([C@@H](C)N)o1    ZINC000003705340
NC[C@@H]1C[C@@H]2C=C[C@@H]1O2    ZINC000103635912
C#C[C@H](N)[C@H]1CCOC1    ZINC000083947752
NC[C@@H]1C[C@H]2C=C[C@@H]1O2    ZINC000072210485
C[C@H](N)Cc1ccco1    ZINC000003882587
NC[C@H]1C[C@H]2C=C[C@@H]1O2    ZINC000104634378
NCCCc1ccco1    ZINC000003882734
C#C[C@H](N)[C@@H]1CCOC1    ZINC000083947750
Cc1ccc([C@H](C)N)o1    ZINC000003705341
N[C@@H]1C[C@@H]2O[C@H]1[C@H]1C[C@H]12    ZINC000675050901
C[C@@H](N)Cc1ccoc1    ZINC000044068881
Cc1cc(CN)c(C)o1    ZINC000000158519
N[C@@H]1C[C@H]2CC[C@H]1C2=O    ZINC000210645523
C#C[C@@H](N)[C@@H]1CCOC1    ZINC000083947751
C#C[C@H](N)[C@H]1CCCO1    ZINC000083947720
NC[C@H]1C[C@@H]2C=C[C@@H]1O2    ZINC000225467762
CCc1ccc(CN)o1    ZINC000034406437
C#C[C@H](N)[C@@H]1CCCO1    ZINC000083947718
CC(C)(N)c1ccco1    ZINC000002000275
Cc1cc(CN)nn1C    ZINC000000158739
NCCCn1ccnc1    ZINC000002539270
NCCCc1cc[nH]n1    ZINC000060098717
C[C@H](CN)n1ccnc1    ZINC000004226807
C[C@H](N)Cc1cnc[nH]1    ZINC000003872813
CC[C@@H](N)c1ncc[nH]1    ZINC000036912368
Cn1cnc(CCN)c1    ZINC000000403051
CC[C@H](N)c1ncc[nH]1    ZINC000036912367
C[C@@H](N)Cn1cccn1    ZINC000004503358
C[C@@H](N)Cc1cnc[nH]1    ZINC000003872814
C[C@@H](CN)c1ncc[nH]1    ZINC000082835905
N#CC1(N)CCNCC1    ZINC000040695119
CCc1c[nH]c(CN)n1    ZINC000050182073
N#CC1CN(CCN)C1    ZINC001204700162
CN1C=CC(CN)=CN1    ZINC000148043822
C[C@H](N)c1ccn(C)n1    ZINC000002537541
Cn1ccnc1CCN    ZINC000005116727
Cc1cc(CN)n(C)n1    ZINC000004298933
CCn1cc(CN)cn1    ZINC000002578431
CCn1cncc1CN    ZINC000019090171
Cc1nc(C)c(CN)[nH]1    ZINC000082320743
CCn1ccnc1CN    ZINC000019088669
C[C@@H](CN)n1cccn1    ZINC000012398147
Cn1ccc(CCN)n1    ZINC000043828266
C[C@@H](N)Cn1ccnc1    ZINC000004343491
Cc1[nH]cnc1CCN    ZINC000003605034
C[C@@H](N)c1cnn(C)c1    ZINC000011920336
Cc1c[nH]c([C@@H](C)N)n1    ZINC000037412391
C[C@@H](N)c1ccnn1C    ZINC000012394146
CCn1nccc1CN    ZINC000004298936
Cc1c[nH]c(CCN)n1    ZINC000019737050
Cc1nn(C)cc1CN    ZINC000004298950
C[C@H](N)Cn1cccn1    ZINC000002537938
CC(C)(N)c1ncc[nH]1    ZINC000082522252
CCn1cnc(CN)c1    ZINC000082522248
C[C@@H](N)c1ccn(C)n1    ZINC000004519994
C[C@@H](N)c1cncn1C    ZINC000082835903
C[C@H](N)c1ccnn1C    ZINC000002537539
C[C@@H](NN)c1ccc[nH]1    ZINC000104558899
C[C@H](CN)c1ncc[nH]1    ZINC000082835906
Cc1c[nH]c([C@H](C)N)n1    ZINC000037412393
Cc1c(CN)cnn1C    ZINC000000333395
Cn1cc(CCN)cn1    ZINC000020074844
C[C@H](N)c1cnn(C)c1    ZINC000002559653
Cc1nccn1CCN    ZINC000004453804
C[C@H](N)c1cncn1C    ZINC000082835900
Cc1cnn(CCN)c1    ZINC000002535109
NCCCc1cn[nH]c1    ZINC000006091384
CCc1nc(CN)c[nH]1    ZINC000062820771
Cn1nccc1CCN    ZINC000069022025
C[C@H](N)Cn1ccnc1    ZINC000002553875
CCn1ccc(CN)n1    ZINC000002559429
C[C@H](NN)c1ccc[nH]1    ZINC000104558893
C[C@@H](CN)n1ccnc1    ZINC000004226806
Cn1cncc1CCN    ZINC000000403074
Cc1ncc(CN)n1C    ZINC000045206338
NCCCc1ncc[nH]1    ZINC000036912373
CCc1cc(CN)n[nH]1    ZINC000026547201
Cc1ncc(CCN)[nH]1    ZINC000005116020
C[C@H](CN)n1cccn1    ZINC000012398149
Cc1ccnn1CCN    ZINC000004226685
NCCCn1cccn1    ZINC000002584854
C[C@@H](N)c1nccn1C    ZINC000011848549
Cc1nc(CN)[nH]c1C    ZINC000036870908
C[C@H](N)c1nccn1C    ZINC000011848550
NCCCc1cnc[nH]1    ZINC000005116857
Cc1[nH]nc(CN)c1C    ZINC000082522251
Cc1cn(C)nc1CN    ZINC000082848128
Cc1ccn(CCN)n1    ZINC000004992577
Cc1n[nH]c(C)c1CN    ZINC000000064910
Cc1cc(CCN)[nH]n1    ZINC000009009205
N[C@@H]1CCCC2(CC2)C1    ZINC000091305895
NCC1C2CCC1CC2    ZINC000078271943
NC[C@@H]1CC[C@H]2C[C@@H]2C1    ZINC000211627510
NC[C@@]12C[C@@H]1CCCC2    ZINC000076571195
NC1(C2CCCC2)CC1    ZINC000019092803
NC12CCC(CC1)CC2    ZINC000032217110
CC(C)C12CC(N)(C1)C2    ZINC000952997148
CC1(C)[C@H]2C[C@H]1C[C@@H]2N    ZINC000215998257
N[C@@H]1/C=C/CCCCC1    ZINC000102144482
NC[C@H]1C[C@@H]2CC[C@H]1C2    ZINC000004129025
CC(C)/C=C/C1(N)CC1    ZINC000083261976
NCC1CCC=CCC1    ZINC000060228663
C[C@@]1(C2CC2)C[C@@H]1CN    ZINC000054587649
NC1C[C@H]2CC[C@@H](C2)C1    ZINC000100180351
N[C@@H]1C=CCCCCC1    ZINC000034080628
N[C@H]1CC12CCCCC2    ZINC000052126082
NCC1(C2CC2)CCC1    ZINC000082164537
NC[C@]12C[C@@H]1CCCC2    ZINC000106562549
CC(C)/C=C\C1(N)CC1    ZINC000090755673
N[C@@H]1C[C@H]2C[C@@H]1CCC2    ZINC000034332920
NC1CC(C2CCC2)C1    ZINC000215791052
C[C@]1(N)C[C@@H]2CC[C@@H]1C2    ZINC000104146215
N[C@H]1C=CCCCCC1    ZINC000034080625
CC1(C)[C@@H]2C[C@@H](N)C[C@@H]21    ZINC000104562956
NC[C@@H]1CCC[C@H]2C[C@@H]21    ZINC000107155926
NC[C@]12C[C@H]1CCCC2    ZINC000076571201
CC1(C)[C@@H]2C[C@@H]1[C@H](N)C2    ZINC000100074789
C=CC[C@@H]1CCC[C@H]1N    ZINC000060714364
N[C@H]1CC[C@H]2CC[C@H]1C2    ZINC000100180297
NCC=C1CCCCC1    ZINC000002509485
N[C@H]1CCC=CCCC1    ZINC000059661735
NCCC1=CCCCC1    ZINC000004261977
C[C@@]1(CN)C=CCCC1    ZINC000757175383
N[C@H]1CCCC2(CC2)C1    ZINC000091305892
N[C@@H]1CC[C@H]2CC[C@H]1C2    ZINC000306458929
CC1(C)C=C[C@H](N)CC1    ZINC000104645919
NCC[C@@H]1CC[C@H]2C[C@H]21    ZINC000104597294
C=CCC(C)(N)CC=C    ZINC000001467879
NC[C@@H]1CC[C@H]2C[C@H]2C1    ZINC000211627663
N[C@H]1C[C@H]1C1CCCC1    ZINC000051690487
NC[C@H]1C[C@H]2CC[C@@H]1C2    ZINC000004129029
NC[C@H]1CC12CCCC2    ZINC000054587321
N[C@@H]1CC2CCC1CC2    ZINC000062715186
CC1(C)C=C[C@@H](N)CC1    ZINC000104645913
NCC1CC2(CCC2)C1    ZINC000083174166
CC1(C)[C@@H]2C[C@H](N)C[C@@H]21    ZINC000104656640
C[C@]1(N)C[C@H]2CC[C@@H]1C2    ZINC000001664398
CC1(C)[C@@H]2C[C@@H]1[C@@H](N)C2    ZINC000215998209
C[C@@H]1[C@@H]2CC[C@@H](C2)[C@@H]1N    ZINC000005046174
NC1CCC2(CC2)CC1    ZINC000071256311
C=CCC1(N)CCCC1    ZINC000114952199
C[C@H]1[C@@H]2CC[C@@H](C2)[C@@H]1N    ZINC000001664394
C[C@@]1(N)C[C@H]2CC[C@@H]1C2    ZINC000005046178
CC1(C)[C@@H]2C[C@H]1[C@@H](N)C2    ZINC000104583387
CC1([C@]2(C)C[C@@H]2N)CC1    ZINC000087366475
NC1[C@@H]2CC[C@@H]1CCC2    ZINC000100180266
C=CC[C@H]1CCC[C@@H]1N    ZINC000060714360
C[C@@]1(N)C[C@@H]2CC[C@@H]1C2    ZINC000104146218
NCC(C1CC1)C1CC1    ZINC000037245672
NC[C@H]1C[C@@H]2CC[C@@H]1C2    ZINC000100061377
C[C@]1(C2CC2)C[C@@H]1CN    ZINC000054587648
NC1(C2CCC2)CCC1    ZINC000139841748
CC1([C@]2(C)C[C@H]2N)CC1    ZINC000087366480
N[C@H]1CCCCC12CC2    ZINC000082411433
C[C@H](N)C1=CCCCC1    ZINC000019090999
N[C@H]1CC[C@@H]2CCC[C@H]12    ZINC000067425260
N[C@@H]1CC[C@H]2CCC[C@@H]12    ZINC000085210024
C[C@]1(CN)C=CCCC1    ZINC000757175385
N[C@H]1C[C@H]2C[C@@H]1CCC2    ZINC000144938228
NC[C@@H]1CCC[C@@H]2C[C@H]21    ZINC000107155929
N[C@@H]1C[C@H]1C1CCCC1    ZINC000051690489
NC[C@H]1C[C@H]2CC[C@H]1C2    ZINC000100076938
N[C@H]1CCC12CCCC2    ZINC000095836087
C[C@]1(C2CC2)C[C@H]1CN    ZINC000054587652
CC1([C@@]2(C)C[C@H]2N)CC1    ZINC000087366482
CC1([C@@]2(C)C[C@@H]2N)CC1    ZINC000087366479
NC[C@@H]1C[C@H]2CC[C@@H]1C2    ZINC000001667590
C=CC[C@H]1CCC[C@H]1N    ZINC000060714367
N[C@@H]1C[C@@H]2C[C@@H]1CCC2    ZINC000100093666
N[C@H]1C[C@@H]2C[C@@H]1CCC2    ZINC000144938013
C=CC[C@@H]1CCC[C@@H]1N    ZINC000060714358
C[C@@]1(C2CC2)C[C@H]1CN    ZINC000054587653
N[C@@]12CC[C@@H](C1)CCC2    ZINC000104651703
NCC12CC(C1)CCC2    ZINC000145297266
C[C@H]1[C@H](N)[C@H]2CC[C@H]1C2    ZINC000257356815
C[C@@]12CC[C@@H](C[C@H]1N)C2    ZINC000034115128
N[C@H]1C[C@@H]1C1CCCC1    ZINC000051690488
NC[C@@]12C[C@H]1CCCC2    ZINC000106562550
NCC[C@@H]1CC[C@H]2C[C@@H]21    ZINC000104597285
NC[C@@H]1CCC[C@@H]2C[C@@H]21    ZINC000107155923
N[C@@H]1CCC12CCCC2    ZINC000095836089
C[C@@H]1[C@H](N)[C@H]2CC[C@H]1C2    ZINC000257356816
N[C@@H]1CCC=CCCC1    ZINC000059661742
CC1(CN)C[C@@H]2C[C@H]2C1    ZINC000126725964
C[C@@H]1[C@@H](N)[C@H]2CC[C@H]1C2    ZINC000104146195
NC1C[C@@H]2CC[C@H](C2)C1    ZINC000100180342
C=C1CCC(CN)CC1    ZINC000052537256
CC1(CN)C[C@H]2C[C@@H]2C1    ZINC000126725633
N[C@H]1/C=C/CCCCC1    ZINC000102144476
NC[C@@H]1C[C@H]2CC[C@H]1C2    ZINC000100823242
N[C@@H]1C[C@@H]1C1CCCC1    ZINC000051690490
CC/C=C(\C)C1(N)CC1    ZINC000090372497
NC[C@@H]1CCC[C@H]2C[C@H]21    ZINC000107155931
N[C@@H]1CCCC12CCC2    ZINC000104658414
NCC[C@@H]1CC=CCC1    ZINC000034451646
CC/C=C(/C)C1(N)CC1    ZINC000090372498
N[C@@H]1CCCCC12CC2    ZINC000082411432
N[C@@H]1CC12CCCCC2    ZINC000052126083
C[C@@H]1[C@H]2CC[C@@H](C2)[C@@H]1N    ZINC000104146192
NC[C@H]1CCCC12CC2    ZINC000082411439
NC[C@@H]1CC[C@@H]2C[C@@H]2C1    ZINC000211627447
NC[C@@H]1CCCC12CC2    ZINC000082411440
C[C@@]12CC[C@@H](C[C@@H]1N)C2    ZINC000008271983
C[C@@H](N)C1=CCCCC1    ZINC000019090995
NCC12CCC(CC1)C2    ZINC000083255495
N[C@@H]1CC[C@@H]2CCC[C@@H]12    ZINC000085210025
NC[C@@H]1C[C@@H]2CC[C@H]1C2    ZINC000071792963
NCC1(CC2CC2)CC1    ZINC000082411437
NC[C@@H]1CC12CCCC2    ZINC000054587323
NC[C@@H]1C[C@H]1C1CCC1    ZINC000085578538
CC(N)(C1CC1)C1CC1    ZINC000104657725
NC[C@@H]1C[C@@H]2CC[C@@H]1C2    ZINC000100061380
N[C@H]1CC2CCC1CC2    ZINC000062715184
NC[C@@H]1CC[C@@H]2C[C@H]2C1    ZINC000211627585
NC1C[C@@H]2CC[C@@H](C2)C1    ZINC000039594861
C[C@]1(CN)C[C@H]2C[C@H]2C1    ZINC000251114591
CC1(C)[C@H]2C[C@@H]1[C@@H](N)C2    ZINC000104590122
NCC[C@H]1CC=CCC1    ZINC000034451649
N[C@H]1CCCC12CCC2    ZINC000104658410
NNS(=O)(=O)NN    ZINC000409444129
N#CC1=C(N)SCC1    ZINC000079006601
N/N=C/c1cccs1    ZINC000005896834
NNC(=O)c1ccoc1    ZINC000002391800
CN1C(=O)C=C(N)C1=O    ZINC000004622321
C/C(N)=C(/C#N)C(=O)O    ZINC000100092232
CC1=CC(=O)N(N)C1=O    ZINC000001731977
NNC(=O)c1ccco1    ZINC000000153131
NC1=CC(=O)NC(=O)C1    ZINC000039116674
NNc1cc(=O)[nH]cn1    ZINC000013303321
NNC(=O)c1cnc[nH]1    ZINC000001653123
NNc1cc[nH]c(=O)n1    ZINC000002573535
NNC(=O)c1ccn[nH]1    ZINC000004243758
NNc1nc(=O)cc[nH]1    ZINC000001188491
NNC(=O)c1cn[nH]c1    ZINC000036778321
NNC(=O)c1ncc[nH]1    ZINC000004955313
NCc1cc(F)ccn1    ZINC000044831826
NCc1ccc(F)nc1    ZINC000035570030
NCc1ccnc(F)c1    ZINC000035569962
NCc1cncc(F)c1    ZINC000035570028
NCc1cccnc1F    ZINC000035570026
NCc1ccc(F)cn1    ZINC000039050203
NCc1ccncc1F    ZINC000035569964
NNc1ccc(F)cc1    ZINC000000085251
NCc1cccc(F)n1    ZINC000039050862
NNc1ccccc1F    ZINC000000153109
NCc1ncccc1F    ZINC000026894061
NNc1cccc(F)c1    ZINC000000164739
NNc1ncnc(N)n1    ZINC000022126365
NCCCc1cnoc1    ZINC000020440007
NCC(=O)N1CC=CC1    ZINC000039077479
Cc1nc(C)c(CN)o1    ZINC000082631341
Cc1cc([C@@H](C)N)no1    ZINC000045929663
N#C[C@@H](N)[C@@H]1CCCO1    ZINC000149045127
NC(=O)/C=C\[C@@H]1C[C@H]1N    ZINC000361651654
NCCCc1cocn1    ZINC000082411388
C[C@H](NN)c1ccco1    ZINC000019402556
N#C[C@H](N)[C@H]1CCCO1    ZINC000149045379
Cc1nc(CN)c(C)o1    ZINC000012370183
Cc1cc(CCN)on1    ZINC000026422730
NNC(=O)C1=CCCC1    ZINC000104563448
NC(=O)/C=C\[C@@H]1C[C@@H]1N    ZINC000361651645
C#CCNC(=O)[C@@H](C)N    ZINC000019488538
CC1(C)OC(=N)C=C1N    ZINC000055125023
CC[C@@H](N)c1ccon1    ZINC000082411372
N#C[C@@H](N)[C@H]1CCCO1    ZINC000149044963
NC(=O)/C=C/[C@@H]1C[C@H]1N    ZINC000218692953
Cc1ccc(CNN)o1    ZINC000019399672
Cc1ccoc1CNN    ZINC000019397659
C#CCNC(=O)CCN    ZINC000019439993
N#C[C@@H](N)[C@H]1CCOC1    ZINC000019261118
Cc1oncc1CCN    ZINC000082411407
NC(=O)/C=C/[C@@H]1C[C@@H]1N    ZINC000218693045
Cc1nc(CN)oc1C    ZINC000019726750
NC(=O)/C=C/[C@H]1C[C@@H]1N    ZINC000218692872
CCc1cc(CN)no1    ZINC000026547744
CCc1nc(CN)co1    ZINC000058517484
NCc1ccc(CN)o1    ZINC000022052187
C[C@H](N)Cc1ccno1    ZINC000107217228
CC(C)(N)c1ccon1    ZINC000082836025
Cc1occc1CNN    ZINC000019279085
Cc1cnc([C@H](C)N)o1    ZINC000011587086
Cc1cc(CCN)no1    ZINC000020270394
CCc1cc(CN)on1    ZINC000006667695
CCc1coc(CN)n1    ZINC000082411395
Cc1noc(C)c1CN    ZINC000009418443
N#CC1(N)CCOCC1    ZINC000036305008
C[C@@H](NN)c1ccco1    ZINC000019402553
CC#CC(=O)NCCN    ZINC000232613465
C=CC(=O)N1CC(N)C1    ZINC000083635089
N#C[C@H](N)[C@@H]1CCOC1    ZINC000019261113
NC(=O)/C=C/[C@H]1C[C@H]1N    ZINC000218692803
N#C[C@H](N)[C@H]1CCOC1    ZINC000019261116
C#CCCCC(=O)NN    ZINC000137734870
Cc1cnc(CCN)o1    ZINC000011587023
Cc1cc([C@H](C)N)no1    ZINC000045929666
N#C[C@H](N)[C@@H]1CCCO1    ZINC000149045619
Cc1cnc([C@@H](C)N)o1    ZINC000011587085
C[C@@H](N)Cc1ccno1    ZINC000107217233
N#C[C@@H](N)[C@@H]1CCOC1    ZINC000019261115
CC[C@H](N)c1ccon1    ZINC000082411371
CC[C@@H](N)c1nnc[nH]1    ZINC000042041085
C[C@H](N)c1ncnn1C    ZINC000042383647
CCn1ccnc1NN    ZINC000050607990
C[C@H](N)c1cn(C)nn1    ZINC000082848152
Cn1cncc1CNN    ZINC000044076364
Cn1ccnc1CNN    ZINC000040539529
NCCCn1cnnc1    ZINC000002598092
C[C@H](N)c1nncn1C    ZINC000012401975
Cn1cnc(CCN)n1    ZINC000074942434
C[C@@H](N)c1ncnn1C    ZINC000042383652
NCCCn1ccnn1    ZINC000002513903
C[C@@H](CN)n1cncn1    ZINC000004502563
NCCc1c[nH]c(N)n1    ZINC000031475272
CCn1cnnc1CN    ZINC000019440968
C[C@@H](N)Cn1cncn1    ZINC000006677084
CCn1nccc1NN    ZINC000130967169
C[C@H](N)c1cnn(C)n1    ZINC000306945946
Cc1cc(NN)n(C)n1    ZINC000143468777
Cn1ccc(CNN)n1    ZINC000123805086
Cc1cn(CCN)nn1    ZINC000042384110
CCn1nncc1CN    ZINC000062297827
Cn1ncnc1CCN    ZINC000019091030
CC[C@H](N)c1nnc[nH]1    ZINC000042041082
Cn1[nH]cc(CN)c1=N    ZINC000101114749
Cc1nncn1CCN    ZINC000068576320
C[C@@H](N)c1cnn(C)n1    ZINC000306945947
Cc1cnc(NN)n1C    ZINC000408717386
Cn1cnnc1CCN    ZINC000014987633
CCc1nc(CN)n[nH]1    ZINC000048630928
C[C@H](N)Cn1cnnc1    ZINC000075772213
NCCCc1cnn[nH]1    ZINC000082054255
C[C@@H](N)c1cn(C)nn1    ZINC000082848154
NNCCn1cccn1    ZINC000049313951
C[C@@H](N)Cn1cnnc1    ZINC000075772215
CC(C)(N)c1c[nH]nn1    ZINC000069680273
C[C@H](N)Cn1cncn1    ZINC000006677044
NCCCc1nnc[nH]1    ZINC000042040917
Cc1cn(C)c(NN)n1    ZINC000144010199
C[C@H](N)c1cnnn1C    ZINC000128314590
CCn1ncc(CN)n1    ZINC000205526074
C[C@@H](N)c1nncn1C    ZINC000012401976
C[C@H](N)c1ncn(C)n1    ZINC000082836051
NCCCn1cncn1    ZINC000004384274
Cc1nc([C@H](C)N)n[nH]1    ZINC000014807572
Cn1cc(CCN)nn1    ZINC000054861247
Cn1ncc(CN)c1N    ZINC000044249488
Cc1nnc(CN)n1C    ZINC000035695728
CC(C)(N)c1nnc[nH]1    ZINC000042040823
C[C@H](CN)n1cncn1    ZINC000004502564
Cc1cnn(C)c1NN    ZINC000306196464
C[C@@H](N)c1cnnn1C    ZINC000128314790
Cn1cc(CNN)cn1    ZINC000020075416
CCn1cc(CN)nn1    ZINC000050224545
C[C@@H](N)c1ncn(C)n1    ZINC000082836052
Cc1nc([C@@H](C)N)n[nH]1    ZINC000014807568
Cc1nc(CCN)n[nH]1    ZINC000000051185
N[C@@H](C1CC1)C1CNC1    ZINC001239327419
N[C@@H]1CC12CCNCC2    ZINC000197977522
NCCN1C[C@@H]2C[C@@H]2C1    ZINC000107114680
NCC[C@@H]1[C@H]2CNC[C@H]21    ZINC001239318752
N[C@@H]1CC[C@H]2CNC[C@H]12    ZINC000036379914
NC12CCN(CC1)CC2    ZINC000038886827
NCCN1C[C@@H]2C[C@H]2C1    ZINC000107114678
CC(C)(C)[C@@](C)(N)C#N    ZINC000034627749
CC(C)(C)[C@](C)(N)C#N    ZINC000034627748
NC12CC(N)(C1)CCC2    ZINC000104589634
CC[C@](N)(C#N)C(C)C    ZINC000037755105
NC1([C@@H]2CCNC2)CC1    ZINC000034060351
N[C@@H]1CC[C@H]2CNC[C@@H]12    ZINC000036379916
NC1([C@H]2CCNC2)CC1    ZINC000034060352
NCC12CCN(CC1)C2    ZINC000104646367
NNC(C1CC1)C1CC1    ZINC000160774408
N[C@H]1CC[C@@H]2CNC[C@H]12    ZINC000101275936
NC1C[C@H]2CC[C@H](C1)N2    ZINC000100053762
CN1C[C@H]2C[C@H]1C[C@H]2N    ZINC000142844363
N[C@@H]1CCN(C2CC2)C1    ZINC000031996438
NC12CCC(N)(CC1)C2    ZINC000138723684
C[C@@H](N)CN1CC=CC1    ZINC000114457138
CN1C[C@@H](N)C2(CC2)C1    ZINC000082411343
CC(C)C[C@@](C)(N)C#N    ZINC000019256612
N[C@H]1CCN2CCC[C@@H]12    ZINC000023352117
CN1CC=C(CN)CC1    ZINC000090225794
N[C@H]1C[C@H]2CC[C@H]1[C@H]2N    ZINC000142806093
NN[C@H]1C[C@@H]2CC[C@@H]1C2    ZINC000100471103
CN1[C@H]2C[C@H]1CC(N)C2    ZINC000100054784
N[C@H]1C[C@H]2CNC[C@H]2C1    ZINC000104639209
N[C@@H]1[C@@H]2CC[C@@H]1[C@@H](N)C2    ZINC000256053250
NN[C@H]1C[C@@H]2CC[C@H]1C2    ZINC000019170062
N[C@@]12CCC[C@@H]1NCC2    ZINC000711607063
N[C@H]1CCNCC12CC2    ZINC001239325287
N[C@@H]1CN2C[C@@H]1CCC2    ZINC000101724931
NC1CC2(C1)CC(N)C2    ZINC000005179385
N[C@@H]1[C@@H]2CC[C@H]1CNC2    ZINC001239335646
N[C@@H]1C[C@H]2CC[C@@H](C1)N2    ZINC000104597236
CC(C)C[C@](C)(N)C#N    ZINC000019256614
N[C@H]1C[C@H]2CC[C@@H](C1)N2    ZINC000104588448
N[C@@]12CCN(C1)CCC2    ZINC000211635247
N[C@@H]1CN2CCC1CC2    ZINC000019202661
NC[C@@H]1CC=CC[C@@H]1N    ZINC000032098938
NC1C[C@@H]2CC[C@@H](C1)N2    ZINC000100053768
CCN1C[C@H]2C[C@@]2(N)C1    ZINC000238272977
NC1C[C@H]2CC[C@@H](C1)N2    ZINC000034090920
C[C@H](N)CN1CC=CC1    ZINC000114457136
N[C@H]1CCN2CCC[C@H]12    ZINC000036378436
N[C@@H]1[C@@H]2CC[C@@H](C2)[C@H]1N    ZINC000071373352
NCCN1C[C@H]2C[C@@H]2C1    ZINC000107114683
CCN1C[C@H]2C[C@]2(N)C1    ZINC000204304775
N[C@H](C1CC1)C1CNC1    ZINC001239327417
CN1[C@H]2C[C@@H]1CC(N)C2    ZINC000040442578
CC[C@@](N)(C#N)C(C)C    ZINC000037755104
NC1[C@H]2CC[C@H]1CNC2    ZINC000104585077
CN1C[C@H]2C[C@@H](C1)C2N    ZINC000047845150
CN(C)C12CC(N)(C1)C2    ZINC000585669986
N[C@]12CC[C@H](C1)CNC2    ZINC000096299046
NC1CC2(C1)CCNC2    ZINC000095077315
NN[C@@H]1C[C@H]2CC[C@H]1C2    ZINC000101800418
CCN1C[C@@H]2C[C@@]2(N)C1    ZINC000238272332
NN1C[C@@H]2CCC[C@H]2C1    ZINC000019169972
N[C@@H]1CCNCC12CC2    ZINC001239325288
N[C@@H]1CC[C@@H]2CNC[C@H]12    ZINC000101275932
NN[C@H]1C[C@H]2CC[C@@H]1C2    ZINC000019170066
C#CCN(C)C[C@@H](C)N    ZINC000130312487
NCCN1CC=CCC1    ZINC000034615863
N[C@H]1CN2CCC1CC2    ZINC000019202664
CN1C[C@H]2C[C@H]1C[C@@H]2N    ZINC000142833506
N[C@@H]1C[C@H]2CN[C@H](C2)C1    ZINC000202565567
N[C@@H]1C[C@H]2CNC[C@H]2C1    ZINC000145475379
CCN1C[C@@H]2C[C@]2(N)C1    ZINC000204304761
N[C@@H]1C[C@H]2CC[C@H]1[C@@H]2N    ZINC000256053249
CN1[C@@H]2C[C@@H]1CC(N)C2    ZINC000100054790
NCCCN1CC=CC1    ZINC000100653408
N[C@@H]1CCN2CCC[C@@H]12    ZINC000022923629
C#CCN(C)C[C@H](C)N    ZINC000130312267
N[C@@H]1C[C@H]2CC[C@H]1[C@H]2N    ZINC000142805650
N[C@@H]1CC[C@@H]2CNC[C@@H]12    ZINC000113088289
CN1C[C@H](N)C2(CC2)C1    ZINC000082411342
NN1C[C@@H]2CCC[C@@H]2C1    ZINC000019169969
N[C@H]1CCN(C2CC2)C1    ZINC000031996442
N[C@H]1CN2C[C@@H]1CCC2    ZINC000080779526
NN[C@H]1C[C@H]2CC[C@H]1C2    ZINC000100471107
N[C@@H]1CCN2CCC[C@H]12    ZINC000022923624
N[C@H]1CC12CCNCC2    ZINC000197977517
N[C@H]1C[C@H]2CN[C@H](C2)C1    ZINC000584881593
NN1C[C@H]2CCC[C@@H]2C1    ZINC000019169975
N[C@@]12CCC[C@@H]1CNC2    ZINC000167151428
NC[C@@H](Cl)CCl    ZINC000104405384
NC[C@H](Cl)CCl    ZINC000104405382
NC(CCl)CCl    ZINC000001689383
NCCS(=O)(=O)F    ZINC000196794898
NNC(=O)c1cnco1    ZINC000002527140
NNC(=O)c1ncco1    ZINC000002527135
NNC(=O)c1cocn1    ZINC000030677889
NNC(=O)c1ccno1    ZINC000113228569
NNC(=O)c1cnoc1    ZINC000039119940
NNC(=O)c1ccon1    ZINC000044585810
N[C@H]1C=NC(=O)NC1=O    ZINC000085343591
N[C@@H]1C=NC(=O)NC1=O    ZINC000085343588
Cc1cc(CN)cs1    ZINC000078724925
NNc1ncccc1F    ZINC000016158483
Cc1ccsc1CN    ZINC000000165948
NNc1nc(=O)cn[nH]1    ZINC000016955996
NNC(=O)c1nc[nH]n1    ZINC000002510911
NNc1cncc(F)c1    ZINC000123220591
NNc1ccncc1F    ZINC000039050827
NNc1ccnc(F)c1    ZINC000021987578
NNc1cccc(F)n1    ZINC000001387409
NNC(=O)c1cn[nH]n1    ZINC000057218682
NNc1ccc(F)cn1    ZINC000036226165
C[C@H](N)c1cccs1    ZINC000003705356
NNc1cccnc1F    ZINC000104555027
NCCc1cccs1    ZINC000000154805
C[C@@H](N)c1cccs1    ZINC000000556235
Cc1ccc(CN)s1    ZINC000005417705
NCc1nccc(F)n1    ZINC000095917705
NCc1ncc(F)cn1    ZINC000095635241
C[C@@H](N)c1ccsc1    ZINC000034257193
NNc1ccc(F)nc1    ZINC000071250434
Cc1cscc1CN    ZINC000086815525
Cc1csc(CN)c1    ZINC000004277327
NNc1cc(F)ccn1    ZINC000021987580
C[C@H](N)c1ccsc1    ZINC000034257191
Cc1sccc1CN    ZINC000082411274
NCCc1ccsc1    ZINC000012404742
N[C@H]1C=C[C@@H](C(=O)O)C1    ZINC000002558241
C=C1C[C@H]1[C@H](N)C(=O)O    ZINC000006361666
C#C[C@H](N)CCC(=O)O    ZINC000003872662
N[C@H]1C=C[C@H](C(=O)O)C1    ZINC000002389433
C=C[C@@H]1C[C@@]1(N)C(=O)O    ZINC000013525911
N[C@@H](CO)c1ccco1    ZINC000034518809
C=C1C[C@H]1[C@@H](N)C(=O)O    ZINC000006361667
N[C@H]1C=CC[C@H]1C(=O)O    ZINC000027440303
C#CC[C@@](C)(N)C(=O)O    ZINC000039072707
CC(C)(N)C(F)(F)F    ZINC000035622854
N[C@H]1C=CC[C@@H]1C(=O)O    ZINC000034454921
N[C@@H]1CC=C(C(=O)O)C1    ZINC000013516293
N[C@H]1C=C(C(=O)O)CC1    ZINC000013802235
NC12CC(C(=O)O)(C1)C2    ZINC000012506690
NC[C@H](O)c1ccco1    ZINC000004240322
C[C@@H](CN)C(F)(F)F    ZINC000038582206
C=C1C[C@@H]1[C@@H](N)C(=O)O    ZINC000006361663
NC[C@H](F)[C@H](F)CF    ZINC000146267800
C#CC[C@H](N)CC(=O)O    ZINC000002385928
CC#CC[C@H](N)C(=O)O    ZINC000001721174
C=C1C[C@@H](N)[C@@H]1C(=O)O    ZINC000199747577
NCCCC(F)(F)F    ZINC000005112986
C=C[C@@H]1C[C@]1(N)C(=O)O    ZINC000013525914
C=C1C[C@H](N)[C@@H]1C(=O)O    ZINC000027442963
C#CC[C@@H](N)CC(=O)O    ZINC000002385797
C[C@H](N)CC(F)(F)F    ZINC000034108622
CC[C@@H](N)C(F)(F)F    ZINC000040151429
NCc1ccc(CO)o1    ZINC000006536863
NC[C@@H](O)c1ccco1    ZINC000002525311
C=C[C@H]1C[C@]1(N)C(=O)O    ZINC000013525909
CC(=O)C(=CN)C(C)=O    ZINC000100104734
NC1(C(=O)O)CC=CC1    ZINC000002576123
NC(CF)(CF)CF    ZINC000034192601
C=C[C@H]1C[C@@]1(N)C(=O)O    ZINC000013525906
CC[C@H](N)C(F)(F)F    ZINC000033935292
C=C1C[C@@H](N)[C@H]1C(=O)O    ZINC000104591488
C#CC[C@H](N)C(=O)OC    ZINC000034528715
C=C1C[C@@H](C(=O)O)[C@@H]1N    ZINC000199747312
C=C1C[C@H](N)[C@H]1C(=O)O    ZINC000199747595
C[C@H](CN)C(F)(F)F    ZINC000038582207
C=C1C[C@H](C(=O)O)[C@H]1N    ZINC000199747329
NC1=C(C(=O)O)CCC1    ZINC000044226486
N[C@H]1CC=C(C(=O)O)C1    ZINC000013802231
N[C@@H]1C=C(C(=O)O)CC1    ZINC000013802237
N=C(NN)c1nnn[nH]1    ZINC000004771368
C[C@@H](N)CC(F)(F)F    ZINC000034108623
C#CC[C@@H](N)C(=O)OC    ZINC000013356440
C=C1C[C@@H]1[C@H](N)C(=O)O    ZINC000004097507
N[C@@H]1C=C[C@H](C(=O)O)C1    ZINC000002558242
C#C[C@@H](N)CCC(=O)O    ZINC000002565939
C#CCC[C@@H](N)C(=O)O    ZINC000013352541
C#CC[C@](C)(N)C(=O)O    ZINC000036914693
N[C@@H]1C=C[C@@H](C(=O)O)C1    ZINC000013802233
C#CCC[C@H](N)C(=O)O    ZINC000013352537
N[C@@H]1C=CC[C@H]1C(=O)O    ZINC000039082959
N[C@@H]1C=CC[C@@H]1C(=O)O    ZINC000039082960
CC#CC[C@@H](N)C(=O)O    ZINC000005158095
C=C1CC(N)(C(=O)O)C1    ZINC000575440877
C=C1C[C@H](C(=O)O)[C@@H]1N    ZINC000199747291
C=C1C[C@@H](C(=O)O)[C@H]1N    ZINC000027438563
NC[C@@H](F)[C@H](F)CF    ZINC000146267987
C[C@@H](CN)C(=O)NC#N    ZINC000086076024
NC[C@@H](O)c1cnc[nH]1    ZINC000005116923
C[C@H](N)c1cc(O)n[nH]1    ZINC000082411321
Cc1noc([C@H](C)N)n1    ZINC000020439894
CN(N)Cc1ccon1    ZINC001573882717
COc1cc(CN)[nH]n1    ZINC000039095900
C[C@H](CN)c1ncon1    ZINC000054158942
NCCc1cc(=O)[nH][nH]1    ZINC000082164014
C[C@@H](CN)c1ncon1    ZINC000054158941
CN1CC=C(N)NC1=O    ZINC000100053557
NC[C@H](O)c1cnc[nH]1    ZINC000005116927
CCc1noc(CN)n1    ZINC000019088028
Cc1nnc(CCN)o1    ZINC000011585725
CC[C@H](N)c1ncon1    ZINC000036762089
Cc1nnc([C@@H](C)N)o1    ZINC000011586026
Cc1nc(CCN)no1    ZINC000008729389
CC[C@@H](N)c1ncon1    ZINC000036762090
Cn1nc(CN)cc1O    ZINC000104589991
CC1=NNC(=O)[C@@H]1CN    ZINC000100285960
Cc1noc([C@@H](C)N)n1    ZINC000020439890
CC(=O)N1CC=C(N)N1    ZINC000146071954
C[C@@H](N)c1cc(O)n[nH]1    ZINC000082411322
CN1N=C(CN)CC1=O    ZINC000082411329
C#CC[C@@H](N)C(=O)NN    ZINC000128813852
N[C@H](CO)c1ncc[nH]1    ZINC000082836125
Cc1nc([C@H](C)N)no1    ZINC000036762391
CCc1nc(CN)no1    ZINC000014628920
CC(C)(N)c1ncon1    ZINC000036761996
CN1C(=O)NC=C[C@@H]1N    ZINC000013547225
Cc1noc(CCN)n1    ZINC000019737060
NCCCc1nnco1    ZINC000019676459
Cn1ncc(CN)c1O    ZINC000083267365
CN1C(=O)NC=C[C@H]1N    ZINC000013547227
N[C@@H](CO)c1ncc[nH]1    ZINC000082836128
CC1=NNC(=O)[C@H]1CN    ZINC000100285963
CCc1nnc(CN)o1    ZINC000011585584
Cc1nnc([C@H](C)N)o1    ZINC000011586028
C#CC[C@H](N)C(=O)NN    ZINC000128813653
Cc1nc([C@@H](C)N)no1    ZINC000036762389
C[Si](C)(C)C#CCN    ZINC000196247969
NCCc1n[nH]c(N)n1    ZINC000005410709
CCn1nnc(CN)n1    ZINC000077260060
N[C]1CCCCNC1=O    ZINC001560406281
Cc1nnn(CCN)n1    ZINC000075772234
C[C@@H](N)c1n[nH]c(N)n1    ZINC000041050726
Cc1nnc(NN)n1C    ZINC000028531983
N#CCCNC(=N)NN    ZINC000001564398
Cn1nnc(CN)c1N    ZINC000001576565
C[C@@H](N)c1nnnn1C    ZINC000062494626
Cn1nc(N)c(CN)n1    ZINC000001576571
C[C@H](N)c1n[nH]c(N)n1    ZINC000041050725
NCCCc1nnn[nH]1    ZINC000005411151
CC[C@@H](N)c1nnn[nH]1    ZINC000002518790
Cn1nnnc1CCN    ZINC000062494682
CCn1ncnc1NN    ZINC000306482374
C[C@H](N)c1nnnn1C    ZINC000062494625
CC[C@H](N)c1nnn[nH]1    ZINC000025722221
CC(C)(N)c1nnn[nH]1    ZINC000040397103
Cc1nnnn1CCN    ZINC000042199146
NCCCn1cnnn1    ZINC000042199367
C[C@@H](CN)c1nnn[nH]1    ZINC000054158007
C[C@H](CN)c1nnn[nH]1    ZINC000054158008
N[C@@H]1C[C@H]1[C@@H]1CCOC1    ZINC000216253503
NC1[C@H]2CC[C@H]1COC2    ZINC000259261267
NC[C@@H]1C[C@H]2CC[C@H]1O2    ZINC000100026062
N[C@H]1C[C@H]1[C@@H]1CCCO1    ZINC000072208830
N[C@H]1C[C@@H](O)C12CCC2    ZINC000307622991
N[C@H]1C[C@@H]1[C@H]1CCCO1    ZINC000072208831
N[C@@H]1C[C@H]2C[C@H]1C[C@@H]2O    ZINC000100134666
N[C@@H]1C[C@H]2OCCC[C@H]12    ZINC000102203832
CC[C@@H](N)C(=O)C1CC1    ZINC000082411310
N[C@@H]1C[C@@H]2OCCC[C@H]12    ZINC000095942540
NC1([C@@H]2CCOC2)CC1    ZINC000078725170
NC12CCC(CC1)OC2    ZINC000585669999
C#C[C@@H](N)C(C)(C)OC    ZINC000086073186
NC[C@@H]1[C@H]2CCOC[C@@H]12    ZINC000110748968
C=C[C@@H]1OCCC[C@H]1N    ZINC000238854925
COC12CC(CN)(C1)C2    ZINC000585670022
N[C@H]1C[C@]12CCCOC2    ZINC000070465614
NC12CC(O)(C1)CCC2    ZINC000689684402
N[C@H]1COC2(CCC2)C1    ZINC000238568877
N[C@@H]1C[C@@H]1[C@H]1CCCO1    ZINC000252505848
N[C@@H]1C[C@H]2CCC[C@H]1O2    ZINC000575440770
N[C@H]1C[C@H](O)C12CCC2    ZINC000307622995
NCC12CC(CO)(C1)C2    ZINC000238615553
N[C@H]1C[C@H]2C[C@H]1C[C@@H]2O    ZINC000100181154
N[C@H]1C[C@@]12CCCOC2    ZINC000070465613
N[C@@H]1COC2(CCC2)C1    ZINC000238595047
N[C@H]1C[C@H]2CC[C@@H](C1)O2    ZINC000238790036
N[C@H]1C[C@H]2CC[C@H]1[C@H]2O    ZINC000100181216
NC[C@]1(O)C=CCCC1    ZINC000036447768
CC(=O)C1(N)CCCC1    ZINC000006667883
N[C@@H]1C[C@H]2CC[C@@H](C1)O2    ZINC000253496151
NCCC1=CCOCC1    ZINC000083255213
NC[C@@H]1C[C@@H]2CC[C@H]1O2    ZINC000067792732
N[C@H]1[C@H]2CC[C@H]1C[C@H]2O    ZINC000256415704
N[C@@H]1C[C@H](O)C12CCC2    ZINC000307622994
NC1([C@H]2CCCO2)CC1    ZINC000203585416
N[C@H]1C[C@H]2CC[C@H]1[C@@H]2O    ZINC000238852821
N[C@@H]1C[C@H]2CC[C@H]1[C@H]2O    ZINC000100181211
NC1([C@@H]2CCCO2)CC1    ZINC000203585419
COCC12CC(N)(C1)C2    ZINC000953037414
N[C@@H]1C[C@@]12CCCOC2    ZINC000070465615
N[C@@H]1C[C@H]2C[C@H](O)[C@H]1C2    ZINC000250624992
NC[C@H]1C[C@@H]2CC[C@@H]1O2    ZINC000100427300
N[C@@H]1[C@H]2CC[C@H]1C[C@H]2O    ZINC000256415707
NC[C@@H]1[C@H]2CCOC[C@H]12    ZINC000110748964
N[C@H]1C[C@H]2CCC[C@H]1O2    ZINC000575440769
NC1CC2(C1)CC(O)C2    ZINC000095743416
N[C@H]1COC[C@@H]1C1CC1    ZINC000213552867
N[C@@H]1C[C@H]2CC[C@H]1[C@@H]2O    ZINC000238852820
N[C@H]1C[C@@H]1[C@@H]1CCCO1    ZINC000072208832
N[C@@H]1C[C@H]1[C@H]1CCCO1    ZINC000252505847
N[C@H]1CC12CCOCC2    ZINC000052126272
C#C[C@H](N)C(C)(C)OC    ZINC000086073188
N[C@@H]1C[C@]12CCCOC2    ZINC000070465616
N[C@@H]1CC12CCOCC2    ZINC000052126273
NC[C@@]1(O)C=CCCC1    ZINC000036447767
N[C@@H]1C[C@@H]1[C@@H]1CCCO1    ZINC000108361324
NC1([C@H]2CCOC2)CC1    ZINC000078725174
NC[C@@H]1C[C@@H]2CC[C@@H]1O2    ZINC000100427298
N[C@H]1C[C@@H]1[C@H]1CCOC1    ZINC000051691334
N[C@@H]1COC[C@@H]1C1CC1    ZINC000213552979
COC1CC2(C[C@H]2N)C1    ZINC000234679122
CCOC12CC(N)(C1)C2    ZINC000219711242
CCC1(C(=O)CN)CC1    ZINC000096509268
NC[C@@H]1C[C@H]2CC[C@@H]1O2    ZINC000020135927
NC[C@H]1[C@@H]2COCC[C@@H]12    ZINC000216409527
N[C@H]1[C@H]2CC[C@H]1C[C@@H]2O    ZINC000256415712
N[C@@H]1CCCCCC1=O    ZINC000039427093
N[C@@H]1[C@H]2CC[C@H]1C[C@@H]2O    ZINC000256415699
N[C@H]1C[C@H]2C[C@H](O)[C@H]1C2    ZINC000250624986
N[C@H]1C[C@H]1[C@H]1CCCO1    ZINC000072208829
CC1(N)CCC(=O)CC1    ZINC000197961175
NC[C@H]1[C@H]2CCOC[C@H]21    ZINC000083267380
NC12CCC(O)(CC1)C2    ZINC000143326376
N[C@@H]1C[C@@H]1[C@@H]1CCOC1    ZINC000216253456
N[C@H]1C[C@H]1[C@@H]1CCOC1    ZINC000051691329
N[C@@H]1C[C@H]1[C@H]1CCOC1    ZINC000108022141
N[C@@H]1C[C@@H](O)C12CCC2    ZINC000307622992
N[C@@H]1CC=CC[C@@H]1CO    ZINC000012953414
NCC1CCC(=O)CC1    ZINC000035569360
COC1CC2(C[C@@H]2N)C1    ZINC000234678649
N[C@H]1COC[C@H]1C1CC1    ZINC000213552808
NC[C@@H]1[C@@H]2COCC[C@H]21    ZINC000106166211
NC[C@H]1C[C@H]2CC[C@@H]1O2    ZINC000020135928
N[C@@H]1C[C@@H]2OCCC[C@@H]12    ZINC000095942541
NCC1CC2(COC2)C1    ZINC000095630856
N[C@@H]1COC[C@H]1C1CC1    ZINC000213552921
NC12CC(CO)(C1)CC2    ZINC000238610103
C#CCC[C@H](O)CCN    ZINC000130359532
N[C@H]1C[C@H]1[C@H]1CCOC1    ZINC000051691331
N[C@@H]1C[C@H]1[C@@H]1CCCO1    ZINC000108361329
N[C@@H]1C[C@H]2C[C@H]1C[C@H]2O    ZINC000100134669
NC1C[C@H]2CC[C@@H](C1)O2    ZINC000115703478
NCC(=O)C1CCCC1    ZINC000078724764
N[C@H]1C[C@@H]1[C@@H]1CCOC1    ZINC000051691332
NC[C@H]1C[C@H]2CC[C@H]1O2    ZINC000100026064
NC[C@@H]1[C@@H]2CCOC[C@H]12    ZINC000242701434
N[C@@H]1C[C@H]2OCCC[C@@H]12    ZINC000216583615
C#C[C@H](C)OCCCN    ZINC001217824231
N[C@H]1C[C@H]2C[C@H]1C[C@H]2O    ZINC000306145917
NC[C@H]1C[C@@H]2CC[C@H]1O2    ZINC000067792734
N[C@@H]1C[C@@H]1[C@H]1CCOC1    ZINC000108022137
N[C@@H]1CC=CC[C@H]1CO    ZINC000032098956
C#CCC[C@@H](O)CCN    ZINC000130359757
N[C@@H]1C[C@H]2C[C@@H](O)[C@H]1C2    ZINC000250624989
N[C@H]1CCCCCC1=O    ZINC000039427091
N[C@H]1C[C@H]2C[C@@H](O)[C@H]1C2    ZINC000250624995
CC[C@H](N)C(=O)C1CC1    ZINC000082411309
C#C[C@@H](C)OCCCN    ZINC001217824216
N[C@H]1CC=CC[C@H]1CO    ZINC000004262161
C[C@@H](N)CN(C)CC#N    ZINC000306657168
CN(C)C[C@@](C)(N)C#N    ZINC000045175661
CN1CCCN=C1CN    ZINC000100123975
NNC1=NCCCCC1    ZINC000033685532
C[C@H](N)CN(C)CC#N    ZINC000306657167
C[C@H](C#N)N(C)CCN    ZINC000054419377
CN(CCN)CCC#N    ZINC000050442761
CC1=NCCN1CCN    ZINC000001689759
NN[C@@H]1CN2CC[C@H]1C2    ZINC000082095285
C[C@@H](C#N)N(C)CCN    ZINC000054419375
NN[C@H]1CN2CC[C@H]1C2    ZINC000253380210
CN(C)C[C@](C)(N)C#N    ZINC000045175663
C=CC(C)(C)CCCN    ZINC000104600467
C[C@@H]1CC[C@H](C)[C@H](N)C1    ZINC000004536509
CCCC1(N)CC(C)C1    ZINC000096509265
C[C@@H]1CC[C@H](N)C[C@H]1C    ZINC000101632132
CCC1(CC)C[C@H]1CN    ZINC000015635392
C[C@@H]1CCC[C@@H](N)[C@H]1C    ZINC000195800437
CC[C@@H](N)C1CCCC1    ZINC000036468113
CC[C@H](N)C1CCCC1    ZINC000034448129
CC[C@@H]1CCC[C@@H](N)C1    ZINC000068593498
CC[C@]1(C(C)C)C[C@H]1N    ZINC000052126010
C[C@H]1CCCC[C@]1(C)N    ZINC000033610295
C=C(CC)[C@H](N)C(C)C    ZINC000072207879
CC(C)CC1(CN)CC1    ZINC000071482996
C[C@H]1CC[C@H](N)C1(C)C    ZINC000078141450
CC[C@@H]1CCCC[C@H]1N    ZINC000022130017
C[C@@H]1CC[C@H](N)[C@@H](C)C1    ZINC000078817622
C[C@@H]1CCCC[C@@]1(C)N    ZINC000033610292
CC[C@H](N)[C@H]1CC1(C)C    ZINC000222569328
CCCC1(CN)CCC1    ZINC000019091830
CCC1(CN)CC(C)C1    ZINC000077260085
C=CCC(C)(C)CCN    ZINC000044397473
CC[C@@H]1CCC[C@H]1CN    ZINC000082707716
C[C@@H]1CCC[C@H](C)[C@H]1N    ZINC000104566143
CC1(C)CC[C@H](CN)C1    ZINC000083825475
C[C@H]1CCC[C@H](C)C1N    ZINC000002572539
CC(C)(CN)CC1CC1    ZINC000082411260
CC[C@]1(C(C)C)C[C@@H]1N    ZINC000052126008
C[C@@H]1CC[C@H](N)[C@H](C)C1    ZINC000034344317
CC1(C)CCC[C@H](N)C1    ZINC000034742333
NCCCC1CCCC1    ZINC000019089804
CC(C)(C)CC1(N)CC1    ZINC000049584832
C[C@H]1CC(N)C[C@H](C)C1    ZINC000034344323
CC[C@@H]1CCCC[C@@H]1N    ZINC000022130015
CC[C@H]1CCCC[C@H]1N    ZINC000006780137
CC(C)=CCC[C@@H](C)N    ZINC000002015557
CC(C)(C)C1CC(N)C1    ZINC000082047883
C[C@@H]1CCC[C@@H](N)CC1    ZINC000060311030
CCC[C@H](CN)C1CC1    ZINC000162114544
C=CCCCCCCN    ZINC000039322787
CCC1(CN)CCCC1    ZINC000054635592
CC(C)CCC1(N)CC1    ZINC000054404907
CC1(C)C(C)(C)C1(C)N    ZINC000685944158
C[C@@H]1CC[C@@H](N)C[C@@H]1C    ZINC000078724422
CC[C@@H]1CCC[C@@H]1CN    ZINC000082707714
C[C@H]1CCC[C@H](CN)C1    ZINC000037245861
C=CCCCC[C@H](C)N    ZINC000070636252
CC[C@H]1CCC[C@@H]1CN    ZINC000082707715
C[C@@H]1CC[C@@H](N)[C@@H](C)C1    ZINC000113818420
CC[C@@H](N)[C@H]1CC1(C)C    ZINC000222569379
CC1CC(CCCN)C1    ZINC000252497706
CC[C@@H](N)[C@@H]1CC1(C)C    ZINC000222569263
C[C@@H]1CCC[C@H](N)[C@H]1C    ZINC000100802028
C[C@@H]1CC[C@@H](N)[C@H](C)C1    ZINC000034344319
C[C@@H]1CC[C@H](C)C[C@@H]1N    ZINC000016608568
CC[C@H]1CCCC[C@@H]1N    ZINC000022130016
CC(C)=CCC[C@H](C)N    ZINC000002015556
C[C@@H]1CCC[C@@H](CN)C1    ZINC000037245864
C[C@@H](N)C1CCCCC1    ZINC000000901370
CC[C@H]1CCC[C@H]1CN    ZINC000082707717
CCC[C@@H](N)C1CCC1    ZINC000078677670
C[C@H]1[C@H](N)CCC[C@@H]1C    ZINC000003861433
C[C@@H]1CCCC[C@]1(C)N    ZINC000033610294
C=C(CC)[C@@H](N)C(C)C    ZINC000072207880
CC1(C)CC[C@@H](CN)C1    ZINC000083825480
CC1(C)CCC[C@@H]1CN    ZINC000036294402
CC1(C)CCC[C@H]1CN    ZINC000036294405
CC(C)(N)C1CCCC1    ZINC000037380331
C[C@@H]1CC[C@@H](C)[C@H](N)C1    ZINC000004536512
C[C@@H]1CC[C@@H](N)C[C@H]1C    ZINC000101632130
C=CCCCC[C@@H](C)N    ZINC000070636253
NCC1CCCCCC1    ZINC000005189168
C[C@@H]1CC[C@H](N)C1(C)C    ZINC000078141447
CCC1(N)CCCCC1    ZINC000037376659
CC1(N)CCCCCC1    ZINC000034327613
CCC1CCC(N)CC1    ZINC000001716448
C=CCCC(C)(C)CN    ZINC000036466087
CCC[C@H](N)C1CCC1    ZINC000078677667
CC[C@H]1CCC[C@@H](N)C1    ZINC000068593502
CCC1(CC)CC(N)C1    ZINC000083164703
C[C@@H]1CC[C@H](N)C[C@@H]1C    ZINC000078724417
CC1CCC(C)(N)CC1    ZINC000037376502
CC1CCC(CN)CC1    ZINC000037245894
CC(C)(C)C[C@@H]1C[C@H]1N    ZINC000061840642
C[C@@H]1CC(N)C[C@@H](C)C1    ZINC000034344322
C[C@@H]1CC[C@H](C)[C@@H](N)C1    ZINC000016608570
C[C@@H]1CCC[C@H](N)CC1    ZINC000060311026
CC(C)(CCN)C1CC1    ZINC000087937238
CC1(CN)CCCCC1    ZINC000026896291
CC[C@@]1(C(C)C)C[C@H]1N    ZINC000052126011
C[C@H]1CCC[C@@H](N)CC1    ZINC000060311032
C[C@@H]1CCCC[C@@H]1CN    ZINC000037245879
C[C@@H](N)CC1CCCC1    ZINC000002041130
CC[C@H]1CCC[C@H](N)C1    ZINC000068593497
C[C@H]1CCC[C@H](N)CC1    ZINC000060311028
C[C@H]1CCC[C@@H](CN)C1    ZINC000037245867
C[C@@H]1CCC[C@H](N)[C@@H]1C    ZINC000003861431
C[C@H]1C[C@H](N)C[C@@H](C)C1    ZINC000104568164
CCCC1([C@H](C)N)CC1    ZINC000084425949
CC(C)(CN)C1CCC1    ZINC000161509466
CC1(C)CCCC[C@@H]1N    ZINC000033835003
CC[C@@]1(C(C)C)C[C@@H]1N    ZINC000052126009
CC[C@@H]1CCC[C@H](N)C1    ZINC000068593493
NC1CCCCCCC1    ZINC000003860310
C[C@H](N)CC1CCCC1    ZINC000002041129
C[C@H]1CCCC[C@@]1(C)N    ZINC000033610293
C[C@H]1CC[C@@H](N)C1(C)C    ZINC000078141456
CC1(C)CCCC[C@H]1N    ZINC000033835002
C[C@H]1CCCC[C@H]1CN    ZINC000037245885
C[C@H]1CC[C@H](C)[C@@H](N)C1    ZINC000016608572
CC[C@@H](CN)C1CCC1    ZINC000082836226
CC[C@H]1CC[C@@H](N)CC1    ZINC000104637133
CCCC1([C@@H](C)N)CC1    ZINC000084425948
C[C@@H]1CC[C@@H](N)C1(C)C    ZINC000078141453
CC1(C)CCC(N)CC1    ZINC000001870724
CC1(C)CCC[C@@H](N)C1    ZINC000034742334
C[C@@H]1[C@@H](C)CCC[C@@H]1N    ZINC000002242650
CC1(C)C(CN)C1(C)C    ZINC000035322836
C[C@@H]1CC[C@@H](C)[C@@H](N)C1    ZINC000016608566
C[C@H](N)C1CCCCC1    ZINC000000901368
CCC[C@@H](CN)C1CC1    ZINC000162114416
CC1(CCN)CCCC1    ZINC000080771630
C[C@@H]1CCCC[C@H]1CN    ZINC000037245883
C[C@@H]1CCC[C@@H](N)[C@@H]1C    ZINC000003861432
CCCC1(N)CCCC1    ZINC000037376652
CC(C)(N)CC1CCC1    ZINC000211646845
C[C@H]1CCCC[C@@H]1CN    ZINC000037245881
C[C@@H]1CCC[C@@H](C)C1N    ZINC000006030914
CC[C@H](CN)C1CCC1    ZINC000082836229
NCCC1CCCCC1    ZINC000000895706
CCC1(CC)C[C@@H]1CN    ZINC000015635391
CC1(C)CC(C)(C)C1N    ZINC000104637077
C[C@@H]1CCC[C@H](CN)C1    ZINC000037245858
CC[C@H](N)[C@@H]1CC1(C)C    ZINC000222569188
NNC(=O)C(F)(F)F    ZINC000004290136
NNC(=O)c1ncon1    ZINC000040448205
NNC1=NC(=O)C(=O)N1    ZINC000040537714
NNCc1ccsc1    ZINC000019399364
NCCc1cncs1    ZINC000020438887
C[C@@H](N)c1ccns1    ZINC000073657687
C[C@@H](N)c1nccs1    ZINC000011631701
C[C@H](N)c1nccs1    ZINC000011631702
NCc1ccsc1N    ZINC000044248871
C[C@H](N)c1cncs1    ZINC000011760640
NCCc1nccs1    ZINC000011886332
C[C@@H](N)c1cncs1    ZINC000011760635
Cc1nc(CN)cs1    ZINC000006319389
NNC(=O)c1nnn[nH]1    ZINC000087440379
NNCc1cccs1    ZINC000019263370
C[C@H](N)c1cscn1    ZINC000020417914
N#C[C@]1(N)CCSC1    ZINC000020281884
C[C@H](N)c1ccns1    ZINC000073657686
N#C[C@@]1(N)CCSC1    ZINC000020281888
Cc1ncsc1CN    ZINC000019415990
NCCc1cscn1    ZINC000003650900
Cc1cnc(CN)s1    ZINC000011886713
C[C@@H](N)c1cscn1    ZINC000020417911
NCCc1ccns1    ZINC000020445851
Cc1csc(CN)n1    ZINC000003710557
Cc1ncc(CN)s1    ZINC000011760517
NNc1ccc(F)nn1    ZINC000575441840
NNc1cncc(F)n1    ZINC000095221344
N#CCC[C@H](N)C(=O)O    ZINC000001530270
NC[C@@H]1CC(=O)NC1=O    ZINC000100759512
NC[C@H]1CC(=O)N=C1O    ZINC000020080858
CN1C(=O)C[C@H](N)C1=O    ZINC000031992613
N#CCC[C@@H](N)C(=O)O    ZINC000001530271
CCOC(=O)[C@H](N)C#N    ZINC000020064543
C[C@@H]1N=C(CN)OC1=O    ZINC000039072703
C[C@H](NN)C(F)(F)F    ZINC000085343193
C[C@H]1N=C(CN)OC1=O    ZINC000039072702
NC[C@H](N)C(F)(F)F    ZINC000036477579
Cc1onc(O)c1CN    ZINC000033798050
CN(N)CC(F)(F)F    ZINC000087100562
CN1C(=O)C[C@@H](N)C1=O    ZINC000100181391
NN=C1CC(C(=O)O)C1    ZINC000096527926
N[C@H]1CCC(=O)NC1=O    ZINC000005133401
NCCc1cc(O)no1    ZINC000031959150
C[C@@H](NN)C(F)(F)F    ZINC000085343196
N[C@@H]1CCC(=O)NC1=O    ZINC000005133397
NNCCC(F)(F)F    ZINC000070206020
COc1cc(CN)on1    ZINC000004198780
NC1CC(=O)NC(=O)C1    ZINC000019436377
CCOC(=O)[C@@H](N)C#N    ZINC000020064541
NC[C@@H](N)C(F)(F)F    ZINC000035035316
C[C@@H](N)c1n[nH]c(O)n1    ZINC000042040499
NCc1nc(CO)n[nH]1    ZINC000521398993
Cc1nnc(C(N)N)o1    ZINC001217746743
NCCc1nc(N)no1    ZINC000071790291
NCCc1nnc(N)o1    ZINC000082522267
NCCc1n[nH]c(=O)[nH]1    ZINC000019088658
CC1=NNC(=O)N(N)C1    ZINC000072319787
Cn1c(CN)n[nH]c1=O    ZINC000125445741
N#CNC(=O)[C@@H](N)CN    ZINC001220225204
C[C@H](N)c1n[nH]c(O)n1    ZINC000042040496
N[C](CC1CC1)C(=O)O    ZINC001560405209
CCn1nnnc1NN    ZINC000072226931
Cc1nnc(NN)n1N    ZINC000003126204
NCCN1CCC(=O)C1    ZINC000138298065
C/C=C/C(=O)N(N)CC    ZINC000757129255
C[C@@H]1NC(=O)CC[C@H]1N    ZINC000076572150
NCC[C@H]1CCC(=O)N1    ZINC000038522590
N[C@H]1CN[C@@H]2CCO[C@@H]21    ZINC001239317844
C[C@@H]1CCNC(=O)[C@@H]1N    ZINC000088189524
NC(=O)[C@H]1CCC[C@@H]1N    ZINC000034386046
C=C(C)C(=O)NCCN    ZINC000034327595
CCN1CC[C@H](N)C1=O    ZINC000049647727
CC1(C)CNC(=O)[C@H]1N    ZINC000104602241
C=C(N)C(=O)N(C)CC    ZINC001157464557
C[C@]1(N)CCCNC1=O    ZINC000038233844
C[C@H]1CNC(=O)[C@H](N)C1    ZINC000213685427
CC1=NO[C@](C)(CN)C1    ZINC000033414647
NC[C@@H]1CCC(=O)NC1    ZINC000082411210
C[C@@]1(N)CCCNC1=O    ZINC000104563797
C=C(C)C(=O)N(N)CC    ZINC000165856057
CCC(=O)N(N)C1CC1    ZINC000757131262
NC(=O)C1(N)CCCC1    ZINC000002383265
COCC[C@](C)(N)C#N    ZINC000045043765
C[C@](N)(C(N)=O)C1CC1    ZINC000037460078
NCC[C@H]1CNC(=O)C1    ZINC000082411215
C[C@@H]1CC[C@H](N)C(=O)N1    ZINC000104650379
C[C@@H](N)C(=O)NC1CC1    ZINC000019809580
C[C@H]1CNC(=O)[C@@H](N)C1    ZINC000201938528
C[C@H](N)CN1CC(=O)C1    ZINC001235765896
C[C@H]1CCNC(=O)[C@@H]1N    ZINC000088189525
NC[C@@]12CN[C@@H](CO1)C2    ZINC001239319181
CN1C[C@H](CN)CC1=O    ZINC000019088424
N[C@H]1CCCNC(=O)C1    ZINC000059563152
CN1CC[C@H](CN)C1=O    ZINC000083253672
CN1C(=O)[C@H](N)C1(C)C    ZINC000104650419
CCN1CC[C@@H](N)C1=O    ZINC000049647728
CC1=NO[C@@](C)(CN)C1    ZINC000033414646
C=CCNC(=O)[C@H](C)N    ZINC000011957318
CN1CC[C@H](N)CC1=O    ZINC000020442887
C[C@H]1CCNC(=O)[C@H]1N    ZINC000088189527
C[C@]1(CN)CCC(=O)N1    ZINC000084249743
CC1(C)C[C@H]1C(=O)NN    ZINC000042383784
CC(=O)N[C@H]1C[C@H](N)C1    ZINC000261506901
NC[C@H]1CCNC(=O)C1    ZINC000077031585
N[C@@H]1CCOC12CNC2    ZINC001239319662
CN1CCC[C@H](N)C1=O    ZINC000034425124
NC(=O)[C@@H](N)CC1CC1    ZINC000083144547
C[C@@H](N)CN1CC(=O)C1    ZINC001235765895
C=CCNC(=O)[C@@H](C)N    ZINC000019488259
N[C@H]1CNCC12COC2    ZINC000224940380
NC[C@H]1CCCNC1=O    ZINC000060274904
NC(=O)[C@@H]1CCC[C@H]1N    ZINC000034386045
CC1(C)C[C@@H]1C(=O)NN    ZINC000042383779
NC[C@@H]1CCNC(=O)C1    ZINC000077031582
NC1CN(C2COC2)C1    ZINC000082411221
N[C@H]1CCCC(=O)NC1    ZINC000083267408
CN1CC[C@@H](CN)C1=O    ZINC000083253673
C[C@H](N)C(=O)NC1CC1    ZINC000011957312
C=CCNC(=O)CCN    ZINC000011755111
C[C@@H]1CCNC(=O)[C@H]1N    ZINC000088189526
CN(C)C(=O)C1(N)CC1    ZINC000083833977
CN1C[C@@H](N)CCC1=O    ZINC000019090499
NCCN1CCCC1=O    ZINC000004992580
NC[C@@H]1CCCC(=O)N1    ZINC000068575387
NCC1(CC(N)=O)CC1    ZINC000215250427
NC[C@@H]1CCCNC1=O    ZINC000060274908
CN1C(=O)CC[C@@H]1CN    ZINC000020441732
NC[C@H]1CCCC(=O)N1    ZINC000068575384
NCCC(=O)NC1CC1    ZINC000011755110
N[C@@H]1CCCCNC1=O    ZINC000003785357
NC(=O)[C@H]1CCC[C@H]1N    ZINC000002387041
CCC1=NO[C@H](CN)C1    ZINC000021953382
C[C@@H]1CNC(=O)[C@@H](N)C1    ZINC000201938556
N[C@@H]1CN[C@@H]2COC[C@H]12    ZINC001239318187
NCC[C@@H]1CNC(=O)C1    ZINC000082411214
CC1(C)C(=O)NC[C@H]1N    ZINC000076572139
NC(=O)[C@H]1CC[C@@H](N)C1    ZINC000085009332
NC(=O)C[C@H](N)C1CC1    ZINC000044252343
CCC1=NO[C@@H](CN)C1    ZINC000021953379
CC1(C)CNC(=O)[C@@H]1N    ZINC000104602236
CN1C[C@H](N)CCC1=O    ZINC000019090502
NCC(=O)NC1CCC1    ZINC000052210884
C[C@@H]1CNC(=O)[C@H](N)C1    ZINC000213685489
CN1CCC[C@@H](N)C1=O    ZINC000034425126
NCC(=O)N1CCCC1    ZINC000008700980
CC1(C)C(=O)NC[C@@H]1N    ZINC000076572144
C[C@H]1NC(=O)CC[C@@H]1N    ZINC000076572154
NCC[C@@H]1CCC(=O)N1    ZINC000038522589
C[C@@]1(CN)CCC(=O)N1    ZINC000084249746
NCC(=O)NCC1CC1    ZINC000019488236
NC(=O)CC1CC(N)C1    ZINC000642882257
NCCCN1CC(=O)C1    ZINC000199542540
N[C@H]1CCNC(=O)CC1    ZINC000083267406
CCN1C[C@H](N)CC1=O    ZINC000019090007
NCCNC(=O)C1CC1    ZINC000019423153
NCCC(=O)N1CCC1    ZINC000072233201
CN1C[C@@H](CN)CC1=O    ZINC000019088421
N[C@@H]1CNCC12COC2    ZINC000224940418
CC(=O)N1CC[C@H](N)C1    ZINC000042684328
CCC(=O)N1CC(N)C1    ZINC000082590339
C[C@@](N)(C(N)=O)C1CC1    ZINC000037460079
CCN1C[C@@H](N)CC1=O    ZINC000019090005
NC[C@H]1CCC(=O)NC1    ZINC000082411211
NNC(=O)C1CCCC1    ZINC000001677681
C[C@H]1CC[C@H](N)C(=O)N1    ZINC000104597644
C=C(N)C(=O)NCCC    ZINC001220234917
N[C@H]1CCCCNC1=O    ZINC000003785353
CN1CC[C@@H](N)CC1=O    ZINC000020442882
CC(=O)NC1CC(N)C1    ZINC000036256443
NC(=O)C[C@@H](N)C1CC1    ZINC000044252340
CC(=O)N1CC[C@@H](N)C1    ZINC000042684330
NC(=O)CC1(N)CCC1    ZINC000074941845
COCC[C@@](C)(N)C#N    ZINC000045043763
CC(=O)N1CC(CN)C1    ZINC000083141958
N[C@H]1CO[C@@H]2CNC[C@H]12    ZINC001239317507
N[C@@H]1CO[C@@H]2CNC[C@H]12    ZINC001239317505
N[C@@H]1CCCNC(=O)C1    ZINC000059837094
C[C@@H]1CC[C@@H](N)C(=O)N1    ZINC000104650386
C[C@H]1NC(=O)CC[C@H]1N    ZINC000076572145
N[C@@H]1CCNC(=O)CC1    ZINC000083267407
N[C@H]1CCOC12CNC2    ZINC001239319666
CN1C(=O)[C@@H](N)C1(C)C    ZINC000104650413
NC(=O)[C@@H]1CCC[C@@H]1N    ZINC000004262536
C[C@H]1CC[C@@H](N)C(=O)N1    ZINC000104597648
N[C@@H]1CCCC(=O)NC1    ZINC000083267409
C[C@@H]1NC(=O)CC[C@@H]1N    ZINC000076572156
CN1C(=O)CC[C@H]1CN    ZINC000020441735
[N-]=[N+]=NCCCCCN    ZINC000072267058
NC/C=C/CN=C(N)N    ZINC000138109641
CC(C)(CN)CN=[N+]=[N-]    ZINC000231461572
NCCNCCC1CC1    ZINC000083895417
CCN1CCC[C@H]1CN    ZINC000019230162
N[C@H]1CCCCCNC1    ZINC000104641904
CN1CC[C@H](N)C1(C)C    ZINC000082411196
CN(C)CC1(CN)CC1    ZINC000049804409
CC[C@@H](C)N1CC(N)C1    ZINC000082595452
CCN1C[C@@H](C)[C@@H](N)C1    ZINC000101662427
C[C@H]1CN(C)CC[C@H]1N    ZINC000006780156
C[C@H](N)CN1CC[C@H]1C    ZINC000251664021
CN1CCC[C@H]1CCN    ZINC000000388243
CC1(CN)CCNCC1    ZINC000062841763
N[C@@H]1CCCCC[C@H]1N    ZINC000070286934
C[C@@H]1[C@@H](CN)CCN1C    ZINC000082836391
C=CCN(C)C[C@@H](C)N    ZINC000084426009
C[C@H]1CCC[C@@H](NN)C1    ZINC000019279983
NCCN1CCCCC1    ZINC000095071910
C[C@H]1CNCCC[C@@H]1N    ZINC001239317019
C[C@H]1[C@H](N)CCCN1C    ZINC000082411198
C=CCN(C)C[C@H](C)N    ZINC000084426008
C[C@@H]1CCCN[C@@H]1CN    ZINC000083119302
C[C@H](N)CN1CCCC1    ZINC000038342007
NC[C@@H]1CCCCCN1    ZINC000039206952
CN(C)C1CC(CN)C1    ZINC000238322266
C[C@H]1CCN(CCN)C1    ZINC000040717017
CN(C)[C@@H](CN)C1CC1    ZINC000026510862
C[C@H]1[C@@H](CN)CCN1C    ZINC000082836393
CC1(C)[C@H](N)CC[C@H]1N    ZINC000203810838
C[C@@H]1CCNCC[C@@H]1N    ZINC000213553861
CC1CCC(NN)CC1    ZINC000019279920
C[C@]1(N)CCCNCC1    ZINC001239317153
CN[C@@H]1CCCC[C@H]1N    ZINC000095535182
CC[C@@]1(C)C[C@@]1(N)CN    ZINC000256052999
C[C@H](N)[C@H]1CCCNC1    ZINC000082645588
C[C@H](NN)C1CCCC1    ZINC000054081970
CCN[C@@H]1CCC[C@@H]1N    ZINC000164894344
C[C@H]1CC[C@H](CN)NC1    ZINC000144052111
C[C@H](CN)N(C)C1CC1    ZINC000037080620
C[C@@H]1CCCC[C@@H]1NN    ZINC000019391457
CCN[C@H]1CCC[C@@H]1N    ZINC000164894472
C[C@@H]1[C@H](N)CCCN1C    ZINC000082411197
CN1CC[C@](C)(CN)C1    ZINC000019088215
CC1CC(CN)(CN)C1    ZINC000085393887
C[C@H](N)[C@H]1CCCCN1    ZINC000034927094
C[C@@H]1CCC[C@@H](NN)C1    ZINC000019279981
C[C@@H]1CCCC[C@H]1NN    ZINC000019391463
C[C@@H]1C[C@](C)(N)C[C@H]1N    ZINC000242688020
CN1CC[C@@](C)(CN)C1    ZINC000019088212
CC(C)N1CC[C@@H](N)C1    ZINC000022942074
CC(C)N1CC(CN)C1    ZINC000084987661
CC1(C)[C@H](N)C[C@H]1CN    ZINC000104561818
CC(C)N1CC[C@H](N)C1    ZINC000022942078
C[C@@H]1CCNCC[C@H]1N    ZINC000213553975
C[C@@H](N)CN1CC[C@H]1C    ZINC000086678822
CN(C)[C@H]1CCC[C@@H]1N    ZINC000040162786
CN1CCCC[C@H]1CN    ZINC000032445551
NC[C@H]1CC[C@@H](N)CC1    ZINC000238558325
C[C@H]1C[C@H]1CNCCN    ZINC000104600258
CN1CC[C@H](CCN)C1    ZINC000020440498
C[C@@H](N)CN1CC[C@@H]1C    ZINC000086678824
CC[C@]1(C)C[C@]1(N)CN    ZINC000256053001
C[C@H]1CCCN[C@H]1CN    ZINC000083119305
C[C@@H]1CC[C@@H](CN)NC1    ZINC000144051493
C[C@@H]1CNCCC[C@@H]1N    ZINC001239317022
NCC1CCC(N)CC1    ZINC000002046979
C[C@H]1CC[C@H](CN)CN1    ZINC000083119307
C[C@H]1CC[C@@H](CN)CN1    ZINC000083119309
CC(C)(N)[C@@H]1CCNC1    ZINC000085399048
CN(C)[C@@H]1CC[C@@H](N)C1    ZINC000071495211
CNC1CCC(N)CC1    ZINC000066354594
NCC[C@H]1CCCNC1    ZINC000004202874
C[C@]1(CN)CCCNC1    ZINC000062862291
NC[C@@H]1CCC[C@H](N)C1    ZINC000049588209
NCC[C@H]1CCCCN1    ZINC000003786627
C[C@@H]1CC[C@H](CN)NC1    ZINC000144051911
C[C@@H]1CN(C)CC[C@H]1N    ZINC000101270612
NCC[C@@H]1CCCCN1    ZINC000000025201
N[C@@H]1CCCCC[C@@H]1N    ZINC000005842613
C[C@H]1CCCC[C@@H]1NN    ZINC000019391459
CC[C@@]1(C)C[C@]1(N)CN    ZINC000256052998
CN1CCC[C@@H](CN)C1    ZINC000012953678
NC[C@H](N)C1CCCC1    ZINC000044471949
NC[C@@H]1CCCNCC1    ZINC000145350259
C[C@@H](N)CN(C)C1CC1    ZINC000037080952
CCCN1CC[C@H](N)C1    ZINC000031996775
C[C@H]1C[C@@H](N)CCN1C    ZINC000049694173
C[C@H]1CCNCC[C@H]1N    ZINC000213554034
NCC1(CN)CCCC1    ZINC000005839988
NC[C@@H]1CCC[C@@H](N)C1    ZINC000049588205
C[C@@H]1CCC[C@@H](C)N1N    ZINC000019167625
C[C@@]1(CN)CCCNC1    ZINC000062862292
C[C@@H]1C[C@H](N)CCN1C    ZINC000049694170
NCCCCN1CCC1    ZINC000114715189
C[C@@H]1C[C@@H](N)CCN1C    ZINC000049694172
CN1CCCC[C@@H]1CN    ZINC000032445550
CC(C)[C@@H](N)C1CNC1    ZINC000259541541
C[C@H]1CN(C)CC[C@@H]1N    ZINC000022130073
C[C@H](N)C1CCNCC1    ZINC000084735219
CCN1CC(C)(CN)C1    ZINC001206712244
NC[C@H]1CCCNCC1    ZINC000145350080
CCN[C@@H]1CCC[C@H]1N    ZINC000164894586
C[C@@H]1CC(N)C[C@@H](C)N1    ZINC000072206946
C[C@H](N)[C@@H]1CCCNC1    ZINC000082645586
NC[C@H]1CC[C@@H](N)CC1    ZINC000306385811
C[C@H]1CCNC[C@H]1CN    ZINC000164673402
C[C@@H]1CC[C@@H](CCN)N1    ZINC000225751427
CCN1CC[C@@H](CN)C1    ZINC000012404776
C[C@@H](N)[C@@H]1CCCNC1    ZINC000082645587
C[C@@H](NN)C1CCCC1    ZINC000054081972
CCCN1CC(C)(N)C1    ZINC000084355305
C[C@@H]1C[C@@](C)(N)C[C@@H]1N    ZINC000217891076
CN1CC[C@@H](N)C1(C)C    ZINC000082411195
CC1(C)CCC[C@H]1NN    ZINC000078720829
C[C@@H]1CNC[C@H](CN)C1    ZINC000146789245
C[C@@H](N)C1CCNCC1    ZINC000084735220
NC[C@H]1CCC[C@H](N)C1    ZINC000049588207
CN(C)[C@@H]1CC[C@H](N)C1    ZINC000071495209
NNC1CCCCCC1    ZINC000019401378
CCN(CCN)C1CC1    ZINC000037079477
CC(C)(N)[C@H]1CCNC1    ZINC000085399049
C[C@@H](N)[C@H]1CCCCN1    ZINC000034927095
CN1CCC[C@@H](N)CC1    ZINC000044682201
CC[C@@]1(CN)CCCN1    ZINC000079166331
C[C@H](N)CN1CC(C)C1    ZINC000086678817
C[C@@H]1CC[C@H](CN)CN1    ZINC000083119306
CN1CCC(C)(N)CC1    ZINC000014984344
CN(C)[C@H](CN)C1CC1    ZINC000026510865
C[C@@H]1CCC[C@H](C)N1N    ZINC000019169210
C[C@@H]1C[C@@](C)(N)C[C@H]1N    ZINC000242688018
CCN1CCC[C@@H]1CN    ZINC000019230160
C[C@@H]1CC[C@@H](CN)CN1    ZINC000083119308
CN[C@H]1CC[C@@H](N)CC1    ZINC000117034508
NNCCC1CCCC1    ZINC000019398181
CN(N)C1CCCCC1    ZINC000019167536
CC1(C)CNCC[C@H]1N    ZINC000038391215
CCN1CC[C@@](C)(N)C1    ZINC000204315646
CN[C@@H]1CCCC[C@@H]1N    ZINC000095535180
CCCN1CC[C@@H](N)C1    ZINC000031996772
CN1CCC[C@](C)(N)C1    ZINC000082411202
CC1(C)CNCC[C@@H]1N    ZINC000038391214
CN(C)CC1(N)CCC1    ZINC000088051686
CC1(C)[C@H](N)CC[C@@H]1N    ZINC000203810816
C[C@@H](N)[C@@H]1CCCCN1    ZINC000034927093
CN1CCCC[C@H](N)C1    ZINC000038803869
C[C@@H]1CC[C@H](CCN)N1    ZINC000225751480
NNCC1CCCCC1    ZINC000019172733
C[C@@]1(N)CCCNCC1    ZINC001239317152
C[C@@H]1C[C@H]1CNCCN    ZINC000104600254
CN(C)[C@H]1CC[C@@H](N)C1    ZINC000071495212
C[C@@H]1CCNC[C@H]1CN    ZINC000164673296
NC[C@H]1CCCCNC1    ZINC000039351811
CC[C@H](C)N1CC(N)C1    ZINC000082595454
C[C@H]1C[C@@H]1CNCCN    ZINC000104600249
CC1(C)CCNC[C@H]1N    ZINC000117309776
C[C@H]1C[C@@](C)(N)C[C@@H]1N    ZINC000217891152
CCN1C[C@H](N)[C@@H](C)C1    ZINC000169617475
C[C@H]1CC(N)C[C@H](C)N1    ZINC000072206945
C[C@@H]1CCCN[C@H]1CN    ZINC000083119304
CC1(C)CCC[C@@H]1NN    ZINC000078720828
CN1CCC[C@@](C)(N)C1    ZINC000082411203
C[C@H]1CCCC[C@H]1NN    ZINC000019391465
CC1(C)[C@@H](N)CC[C@@H]1N    ZINC000203810826
NC[C@@H]1CCCCNC1    ZINC000039351810
CCN1CC[C@@H](N)[C@H]1C    ZINC000022441469
CC1(C)[C@H](CN)C[C@@H]1N    ZINC000095923680
C[C@H]1C[C@](C)(N)C[C@@H]1N    ZINC000217891310
CN[C@H]1CCCC[C@@H]1N    ZINC000095535181
CN1CC[C@@H](CCN)C1    ZINC000020440493
C[C@H]1CC[C@@H](CN)NC1    ZINC000144051709
CN(C)[C@@H]1CCC[C@H]1N    ZINC000040162787
CN1CCC[C@H](N)CC1    ZINC000044682198
C[C@@H]1NCCC[C@H]1CN    ZINC000148662847
C[C@H]1CNC[C@@H](CN)C1    ZINC000146789043
NCCC1CCNCC1    ZINC000001433213
C[C@@H]1CCN(CCN)C1    ZINC000040717016
NC[C@H]1CCCCCN1    ZINC000039206951
CC1(C)[C@@H](N)C[C@@H]1CN    ZINC000104561814
CC1(C)CCNC[C@@H]1N    ZINC000117309773
CC[C@H]1CC[C@H](NN)C1    ZINC000038765109
C[C@@H]1CC(N)C[C@H](C)N1    ZINC000072206944
C[C@H]1CNCCC[C@H]1N    ZINC001239317020
NCC1(N)CCCCC1    ZINC000019369235
C[C@@H](N)CN1CCCC1    ZINC000019358820
CC1(C)[C@H](N)C[C@@H]1CN    ZINC000104561827
CC[C@H](C)N[C@@H]1C[C@H]1N    ZINC000251380316
CC1(C)CN(CCN)C1    ZINC000078724567
C[C@@H](CN)N(C)C1CC1    ZINC000037080619
CCN1C[C@@H](C)[C@H](N)C1    ZINC000074941861
C[C@@H]1[C@H](CN)CCN1C    ZINC000082836387
CN1CCC[C@H](CN)C1    ZINC000012953681
CCN1CC[C@H](CN)C1    ZINC000002559720
C=CCNCC(C)(C)N    ZINC000084426007
CN(C)[C@H]1CC[C@H](N)C1    ZINC000071495210
C[C@H](N)[C@@H]1CCCCN1    ZINC000034927092
CN1CCC(CN)CC1    ZINC000001698304
CC[C@H]1CC[C@@H](NN)C1    ZINC000038765112
C[C@H]1NCCC[C@H]1CN    ZINC000148662671
CCC[C@@]1(CN)CCN1    ZINC001239325430
C[C@@H]1CCC[C@H](NN)C1    ZINC000019279984
CCN1CCC(N)CC1    ZINC000002509233
CN1CC(C(C)(C)N)C1    ZINC000107395892
C[C@@H]1C[C@@H]1CNCCN    ZINC000104600242
C[C@@H]1CCCN1CCN    ZINC000037910069
C[C@@H](CN)N1CCCC1    ZINC000019735763
CN[C@H]1CCCC[C@H]1N    ZINC000095535183
CCC1(N)CCNCC1    ZINC000098213837
CC[C@@H](C)N[C@@H]1C[C@H]1N    ZINC001257431066
C[C@H](CN)N1CCCC1    ZINC000019735764
C[C@H]1CC[C@@H](CCN)N1    ZINC000225751452
C[C@H]1CNC[C@H](CN)C1    ZINC000146789452
CCN1CCC[C@H](N)C1    ZINC000019369225
C[C@@H]1C[C@](C)(N)C[C@@H]1N    ZINC000217891230
CCN1CCC[C@@H](N)C1    ZINC000032445542
C[C@H]1CCNC[C@@H]1CN    ZINC000164673183
C[C@H]1C[C@H](N)CCN1C    ZINC000049694171
C[C@@H]1[C@@H](N)CCCN1C    ZINC000082411199
CC[C@]1(C)C[C@@]1(N)CN    ZINC000256053000
C[C@H]1NCCC[C@@H]1CN    ZINC000148663053
CCN[C@H]1CCC[C@H]1N    ZINC000164894706
CC[C@@H]1CC[C@@H](NN)C1    ZINC000038765111
C[C@@H](N)CN1CC(C)C1    ZINC000086678814
NC[C@@H]1CCCC[C@@H]1N    ZINC000005842565
C[C@H]1[C@@H](N)CCCN1C    ZINC000082411200
NC[C@@H](N)C1CCCC1    ZINC000044471946
C[C@H](N)CN1CC[C@@H]1C    ZINC000226275872
C[C@H]1CCCN1CCN    ZINC000037910070
C[C@@H]1C[C@@H](N)C[C@H](C)N1    ZINC000238853098
CN1CCC[C@@H]1CCN    ZINC000000025200
NC[C@H]1CCC[C@@H](N)C1    ZINC000049588203
NCCCN1CCCC1    ZINC000001580145
CCCNC/C=C/CN    ZINC000002171122
C[C@@H]1CN(C)CC[C@@H]1N    ZINC000022130072
C[C@H]1CCC[C@H](NN)C1    ZINC000019279987
C[C@H]1CCC[C@H](C)N1N    ZINC000019167628
N[C@@H]1CCCCCNC1    ZINC000104641906
N[C@H]1CCCCC[C@@H]1N    ZINC000070286935
C[C@H]1[C@H](CN)CCN1C    ZINC000082836389
CN(C)[C@H]1C[C@@H](CN)C1    ZINC000307065038
C[C@@H]1NCCC[C@@H]1CN    ZINC000148663240
C[C@@H](N)[C@H]1CCCNC1    ZINC000082645589
CC(C)(C)N1CC(N)C1    ZINC000034278507
CN[C@H]1CC[C@H](N)CC1    ZINC000100809311
CC[C@@H]1CC[C@H](NN)C1    ZINC000038765107
CN(C)C1(CN)CCC1    ZINC000039074022
NCCNC1CCCC1    ZINC000019364305
C[C@H](N)CN(C)C1CC1    ZINC000037080951
NC[C@H]1CCCC[C@H]1N    ZINC000005843329
CN1CCCC[C@@H](N)C1    ZINC000038803872
C[C@H]1CCCN[C@@H]1CN    ZINC000083119303
C[C@@H]1CNCCC[C@H]1N    ZINC001239317021
C[C@@H]1CNC[C@@H](CN)C1    ZINC000146788871
C[C@@H]1CCNC[C@@H]1CN    ZINC000164673076
CCN1CC[C@](C)(N)C1    ZINC000204315663
C[C@H]1CC[C@H](CCN)N1    ZINC000225751506
NCC[C@@H]1CCCNC1    ZINC000004202875
CC(C)[C@H](N)C1CNC1    ZINC000259541544
NC[C@H]1CCCC[C@@H]1N    ZINC000005842663
NC[C@@H]1CCCC[C@H]1N    ZINC000005843214
CCN1C[C@H](C)[C@H](N)C1    ZINC000074941859
C[C@H]1CCNCC[C@@H]1N    ZINC000213553914
NN1C(=O)NC(=O)C1=O    ZINC000218675638
Cc1nsnc1CN    ZINC000026466366
N[C@H](CO)C(F)(F)F    ZINC000068576981
C[C@@H](N)c1csnn1    ZINC000082836521
Cc1nnc(CN)s1    ZINC000026461330
NCc1cnc(N)s1    ZINC000041023139
NCCOC(F)(F)F    ZINC000015442520
