# Supplementary material for: Implementing a Scoring Function Based on Interaction Fingerprint for Autogrow4: Protein Kinase CK1δ as a Case Study
Source: Front Mol Biosci. 2022 Jul 7;9:909499. doi: 10.3389/fmolb.2022.909499 (PMC9301033; doi:10.3389/fmolb.2022.909499)
Supplement: Supplementary file 1 [file DataSheet1.ZIP › autogrow4-4.0.3/autogrow/operators/mutation/smiles_click_chem/reaction_libraries/robust_rxns/complementary_mol_dir/halide_type_1_robust.smi]

C#CCCl    ZINC000001693866
N#CCCl    ZINC000059699280
ClC1CC1    ZINC000002162262
C/C=C/Cl    ZINC000001693304
C=C(C)Cl    ZINC000002034768
C/C=C\Cl    ZINC000073370888
C=CCCl    ZINC000001577258
O=CCCl    ZINC000008220699
CCCCl    ZINC000002034871
CC(C)Cl    ZINC000002041292
NCCCl    ZINC000035302911
C=C(F)Cl    ZINC000095707871
F/C=C\Cl    ZINC000095707869
F/C=C/Cl    ZINC000100036067
OCCCl    ZINC000008220697
C[C@H](F)Cl    ZINC000095707873
FCCCl    ZINC000081914968
C[C@@H](F)Cl    ZINC000081914736
C=C(Cl)C#N    ZINC000001603500
C#C[C@H](C)Cl    ZINC000002016339
C=CC(=C)Cl    ZINC000001561508
C#C[C@@H](C)Cl    ZINC000002016340
C#CCCCl    ZINC000002005216
C[C@@H](Cl)C#N    ZINC000002140888
C[C@H](Cl)C#N    ZINC000002140886
N#CCCCl    ZINC000001641015
C/C=C(/C)Cl    ZINC000072099231
C/C=C/CCl    ZINC000002034592
CC/C=C\Cl    ZINC000083310090
CC(C)=CCl    ZINC000002036753
C=C[C@H](C)Cl    ZINC000002034737
CC/C=C/Cl    ZINC000002037807
C/C=C(\C)Cl    ZINC000002242617
C=CCCCl    ZINC000002040172
C=C[C@@H](C)Cl    ZINC000001690064
C=C(Cl)CC    ZINC000002004834
ClCC1CC1    ZINC000002242632
C/C=C\CCl    ZINC000071789415
ClC1CCC1    ZINC000002004406
C=C(C)CCl    ZINC000001683469
NC/C=C\Cl    ZINC000034865797
NC/C=C/Cl    ZINC000090587338
ClC1CNC1    ZINC000034579042
C=C(Cl)CN    ZINC000095914967
O=CCCCl    ZINC000002016729
ClC1COC1    ZINC000095630833
C=C(Cl)CO    ZINC000001562139
CC(=O)CCl    ZINC000001661230
ClC[C@H]1CO1    ZINC000002016052
ClC[C@@H]1CO1    ZINC000001487602
N=C(N)CCl    ZINC000004716340
CC(C)(C)Cl    ZINC000001693576
CC[C@H](C)Cl    ZINC000002041257
CC(C)CCl    ZINC000002036754
CC[C@@H](C)Cl    ZINC000002041256
CCCCCl    ZINC000001586730
N#C[C@@H](F)Cl    ZINC000039242269
N#C[C@H](F)Cl    ZINC000039242270
NC(=O)CCl    ZINC000004722803
NCCCCl    ZINC000001668459
CNCCCl    ZINC000002037751
C[C@H](N)CCl    ZINC000039342997
C[C@@H](Cl)CN    ZINC000006036542
C[C@@H](N)CCl    ZINC000039342998
C[C@H](Cl)CN    ZINC000001669618
O=C(O)CCl    ZINC000003860254
[SiH3]CCCl    ZINC000199868096
C/C(F)=C/Cl    ZINC000064370185
C=C(Cl)CF    ZINC000063146279
C=C(F)CCl    ZINC000002383138
C[C@H](Cl)CO    ZINC000001712064
CO[C@H](C)Cl    ZINC000006021091
C[C@H](O)CCl    ZINC000001713391
C[C@@H](Cl)CO    ZINC000002041254
C[C@@H](O)CCl    ZINC000002015515
OCCCCl    ZINC000001690062
CO[C@@H](C)Cl    ZINC000006036894
COCCCl    ZINC000002031633
Cl/C=C/Cl    ZINC000017263645
Cl/C=C\Cl    ZINC000008220708
O=C(F)CCl    ZINC000013385772
CC(C)(F)Cl    ZINC000059268157
ClCCCl    ZINC000008220695
F/C=C(/F)Cl    ZINC000064220207
F/C=C(\F)Cl    ZINC000071790032
FC(F)=CCl    ZINC000040135789
FC(F)CCl    ZINC000055345645
CC(F)(F)Cl    ZINC000045329281
FC[C@H](F)Cl    ZINC000063148489
FC[C@@H](F)Cl    ZINC000063148488
ClC1=CCC=C1    ZINC000095933044
C=C(C#N)CCl    ZINC000001759957
Clc1ccco1    ZINC000006093511
Clc1c[nH]cn1    ZINC000004771902
Clc1cn[nH]c1    ZINC000001049758
Clc1cc[nH]n1    ZINC000033949376
Cl/C=C/C1CC1    ZINC000138323804
Cl[C@H]1C=CCC1    ZINC000002041172
C#CC(C)(C)Cl    ZINC000001238565
ClC1=CCCC1    ZINC000002539329
CCC#CCCl    ZINC000002556936
ClC12CC(C1)C2    ZINC000138832167
Cl[C@@H]1C=CCC1    ZINC000002041173
C#CCCCCl    ZINC000002242625
N#C[C@@H](Cl)C=O    ZINC000038292292
Clc1ccon1    ZINC000039234727
N#C[C@H](Cl)C=O    ZINC000038292293
C[C@H](C#N)CCl    ZINC000003861167
CC[C@@H](Cl)C#N    ZINC000005924267
CC[C@H](Cl)C#N    ZINC000001589228
C[C@@H](C#N)CCl    ZINC000001632615
ClC1=CCNC1    ZINC000204200871
NCC#CCCl    ZINC000002560700
N#CCCCCl    ZINC000001586659
O=C1CC[C@H]1Cl    ZINC000039254791
C=C(Cl)[C@H]1CO1    ZINC000001641344
C/C=C(/Cl)C=O    ZINC000002043284
O=C[C@H]1C[C@@H]1Cl    ZINC000034311085
O=C1CC[C@@H]1Cl    ZINC000039254792
C=C(Cl)[C@@H]1CO1    ZINC000002048209
O=C[C@@H]1C[C@H]1Cl    ZINC000034311083
OCC#CCCl    ZINC000002383013
C/C=C(\Cl)C=O    ZINC000001670683
O=C[C@@H]1C[C@@H]1Cl    ZINC000034311086
O=C[C@H]1C[C@H]1Cl    ZINC000034311081
C/C=C(\C)CCl    ZINC000002019648
CC(C)=CCCl    ZINC000002040420
C[C@H](Cl)C1CC1    ZINC000057332761
C=CCCCCl    ZINC000002579147
ClCCC1CC1    ZINC000049731402
CC1(CCl)CC1    ZINC000078749735
C=CC(C)(C)Cl    ZINC000002564187
C[C@H]1C(Cl)[C@@H]1C    ZINC000001730168
C[C@@H]1C(Cl)[C@H]1C    ZINC000001730169
C/C=C(\Cl)CC    ZINC000078468598
C=C(C)CCCl    ZINC000096331909
C[C@H]1C(Cl)[C@H]1C    ZINC000104154311
ClC1CCCC1    ZINC000001747824
ClCC1CCC1    ZINC000057385890
C[C@@H](Cl)C1CC1    ZINC000057332764
NC(=O)/C=C\Cl    ZINC000013386486
NC(=O)/C=C/Cl    ZINC000005282285
O=C=NCCCl    ZINC000001562081
[N-]=[N+]=NCCCl    ZINC000143106097
Cl[C@H]1CCNC1    ZINC000039642516
ClCC1CNC1    ZINC000306460463
NC/C=C/CCl    ZINC000001682521
CN1CC(Cl)C1    ZINC000039476961
CC1(Cl)CNC1    ZINC000953002104
NC/C=C\CCl    ZINC000004721345
Cl[C@@H]1CCNC1    ZINC000039642515
C=C(Cl)CNC    ZINC000059015938
C/C(Cl)=C/CN    ZINC000002508704
O=CC(Cl)C=O    ZINC000100005120
O=C(O)/C=C/Cl    ZINC000012358771
O=C(O)/C=C\Cl    ZINC000004528577
C=C(Cl)C(=O)O    ZINC000001627212
ClC[C@@H]1CCO1    ZINC000095616492
CCC(=O)CCl    ZINC000001845968
OC[C@H]1C[C@@H]1Cl    ZINC000034518783
C/C(=C\Cl)CO    ZINC000005104107
C[C@H](Cl)[C@H]1CO1    ZINC000034380547
Cl[C@H]1CCOC1    ZINC000032162209
C[C@]1(CCl)CO1    ZINC000004277494
C[C@H](Cl)[C@@H]1CO1    ZINC000034380544
C[C@@H](Cl)[C@H]1CO1    ZINC000034380549
C/C(=C/Cl)CO    ZINC000016970422
C=COCCCl    ZINC000001586527
C/C(Cl)=C\CO    ZINC000013547132
CC[C@@H](Cl)C=O    ZINC000075517603
ClC[C@H]1CCO1    ZINC000095616493
CC(=O)CCCl    ZINC000001664673
ClCC[C@@H]1CO1    ZINC000039241061
C/C(Cl)=C/CO    ZINC000002572214
C[C@@]1(CCl)CO1    ZINC000004277495
ClCC1COC1    ZINC000064033757
CCO/C=C/Cl    ZINC000005854021
CC(=O)[C@@H](C)Cl    ZINC000002038108
OC[C@@H]1C[C@H]1Cl    ZINC000090225661
OC[C@@H]1C[C@@H]1Cl    ZINC000090225662
ClCC[C@H]1CO1    ZINC000039241060
OC[C@H]1C[C@H]1Cl    ZINC000090225660
CC(=O)[C@H](C)Cl    ZINC000002038107
O=CCCCCl    ZINC000001681994
C[C@@H](Cl)[C@@H]1CO1    ZINC000034380545
Cl[C@@H]1CCOC1    ZINC000032162207
OC/C=C/CCl    ZINC000033359474
OC/C=C\CCl    ZINC000038265087
CC[C@H](Cl)C=O    ZINC000075517588
N=C(N)CCCl    ZINC000001439004
C[C@@H](Cl)C(=N)N    ZINC000001438966
C[C@H](Cl)C(=N)N    ZINC000001438965
CC[C@@H](C)CCl    ZINC000002034412
CCC[C@H](C)Cl    ZINC000001586304
CCCCCCl    ZINC000001586303
CCC(C)(C)Cl    ZINC000001586305
CCC(Cl)CC    ZINC000002034410
CC(C)[C@@H](C)Cl    ZINC000057218582
CC(C)(C)CCl    ZINC000002031181
CCC[C@@H](C)Cl    ZINC000002031654
CC(C)CCCl    ZINC000001693577
CC(C)[C@H](C)Cl    ZINC000057218583
CC[C@H](C)CCl    ZINC000002034413
C[C](Cl)C(=O)O    ZINC001560408633
NOC/C=C/Cl    ZINC000005112525
C[C@H](Cl)C(N)=O    ZINC000002166831
NC(=O)CCCl    ZINC000001594370
O=CNCCCl    ZINC000001695274
COC(=N)CCl    ZINC000039268135
CNC(=O)CCl    ZINC000001576991
C[C@@H](Cl)C(N)=O    ZINC000001594383
NOC/C=C\Cl    ZINC000085473466
C[C@@H](N)[C@@H](C)Cl    ZINC000001730558
CN(C)CCCl    ZINC000001577085
C[C@@H](CN)CCl    ZINC000044249076
CNCCCCl    ZINC000002516953
C[C@H](N)CCCl    ZINC000044410569
C[C@@H](Cl)[C@H](C)N    ZINC000001730557
C[C@H](CN)CCl    ZINC000044249079
C[C@H](N)[C@H](C)Cl    ZINC000001730559
NCCCCCl    ZINC000039269899
CC(C)(N)CCl    ZINC000001648381
C[C@@H](N)[C@H](C)Cl    ZINC000001730560
CCNCCCl    ZINC000001587865
C[C@@H](N)CCCl    ZINC000044410572
ClC[C@@H]1CS1    ZINC000004262213
ClC1CSC1    ZINC000001674496
ClC[C@H]1CS1    ZINC000004262212
COC(=O)CCl    ZINC000001641046
O=COCCCl    ZINC000001690059
O=C(O)CCCl    ZINC000001555334
C[C@@H](Cl)C(=O)O    ZINC000001555333
C[C@H](Cl)C(=O)O    ZINC000002034501
N/C(CCl)=N\O    ZINC000012504756
NNC(=O)CCl    ZINC000005112738
NC[C](O)CCl    ZINC001560410041
CCO[C@@H](C)Cl    ZINC000002029625
COCCCCl    ZINC000002547543
C[C@H](O)[C@H](C)Cl    ZINC000001762875
C[C@@H](Cl)[C@H](C)O    ZINC000001762872
C[C@@H](O)[C@H](C)Cl    ZINC000001762876
CCOCCCl    ZINC000002031622
OCCCCCl    ZINC000001712476
CC[C@@H](O)CCl    ZINC000032210325
C[C@@H](Cl)CCO    ZINC000039340136
CC(C)(O)CCl    ZINC000001678735
C[C@@H](O)[C@@H](C)Cl    ZINC000001762873
C[C@H](Cl)CCO    ZINC000032301870
CO[C@@H](C)CCl    ZINC000006020682
CO[C@H](C)CCl    ZINC000006036502
CC[C@H](O)CCl    ZINC000032210329
CCO[C@H](C)Cl    ZINC000002029627
NC(=S)CCl    ZINC000039244226
O=[N+]([O-])CCCl    ZINC000005113366
C[C@@H](Cl)[N+](=O)[O-]    ZINC000004409862
O=C(CCl)NO    ZINC000039223135
C[C@H](Cl)[N+](=O)[O-]    ZINC000005735423
NC[C@H](O)CCl    ZINC000005131776
NC[C@@H](O)CCl    ZINC000005131931
Cl/C=C/CCl    ZINC000001530489
C=C(Cl)CCl    ZINC000001690275
C/C(Cl)=C/Cl    ZINC000002034734
C/C(Cl)=C\Cl    ZINC000078366677
Cl/C=C\CCl    ZINC000030726012
O=C(CF)CCl    ZINC000001577571
SCCCCl    ZINC000004501375
CSCCCl    ZINC000001592634
OCC(Cl)CO    ZINC000002040448
OC[C@@H](O)CCl    ZINC000002041175
OC[C@H](O)CCl    ZINC000002041174
N#CC(F)(F)Cl    ZINC000004329284
NC(=O)[C@@H](F)Cl    ZINC000004934607
NC(=O)[C@H](F)Cl    ZINC000008698312
ClC1=CC=C=C[CH-]1    ZINC000390823285
O=C(Cl)CCl    ZINC000003860850
O=C(O)[C@@H](F)Cl    ZINC000008622433
O=C(O)[C@H](F)Cl    ZINC000004934608
C[C@H](Cl)CCl    ZINC000001591799
C[C@@H](Cl)CCl    ZINC000002041255
ClCCCCl    ZINC000001693328
FC(F)/C=C\Cl    ZINC000115003112
C=CC(F)(F)Cl    ZINC000114135122
FC(F)=CCCl    ZINC000071790189
ClC1=C[N]C=C=C1    ZINC000328578060
O[C@@H](CF)CCl    ZINC000001577575
OC[C@@H](Cl)CF    ZINC000068590945
Clc1ccccc1    ZINC000000896527
OC[C@H](Cl)CF    ZINC000068590941
O[C@H](CF)CCl    ZINC000002036327
Clc1ccccn1    ZINC000000404334
Clc1cccnc1    ZINC000000404335
Clc1ccncc1    ZINC000000402776
F/C(Cl)=C\Cl    ZINC000066322058
F/C(Cl)=C/Cl    ZINC000064370178
O=C(F)[C@H](F)Cl    ZINC000016159210
O=C(F)[C@@H](F)Cl    ZINC000016159208
O=CC(F)(F)Cl    ZINC000005112661
FCC(Cl)CF    ZINC000002539789
Clc1cccnn1    ZINC000008764173
Clc1ccncn1    ZINC000020358090
Clc1ccnnc1    ZINC000040448464
CC(F)(F)CCl    ZINC000001847440
Clc1cnccn1    ZINC000002008821
Clc1cncnc1    ZINC000002513831
N#CC1CC(Cl)C1    ZINC000206870114
Cn1cccc1Cl    ZINC000015444571
ClCc1ccc[nH]1    ZINC000088189671
C=C(CCl)CC#N    ZINC000034360016
C/C(=C\C#N)CCl    ZINC000022054708
FC(F)=C(F)Cl    ZINC000045329285
F[C@@H](Cl)CCl    ZINC000095671277
F[C@H](Cl)CCl    ZINC000095671278
OCC(F)(F)Cl    ZINC000014628424
O=C1C=C(Cl)CC1    ZINC000002004732
ClCc1ccoc1    ZINC000037390183
ClCc1ccco1    ZINC000001587710
Cn1ccc(Cl)n1    ZINC000012370914
Cc1cc(Cl)[nH]n1    ZINC000017058591
Cn1nccc1Cl    ZINC000039210078
ClCc1cn[nH]c1    ZINC000045672775
Cn1cc(Cl)cn1    ZINC000034165580
Cc1[nH]ncc1Cl    ZINC000017946022
ClCc1c[nH]cn1    ZINC000015894707
ClCc1ncc[nH]1    ZINC000001494936
Cn1cnc(Cl)c1    ZINC000039240434
Cc1[nH]cnc1Cl    ZINC000005503829
ClCc1cc[nH]n1    ZINC000039612546
Cn1cncc1Cl    ZINC000001845610
Cl[C@H]1CC=CCC1    ZINC000080810460
C#CCCCCCl    ZINC000001705538
Cl[C@@H]1C=CCCC1    ZINC000056961599
Cl[C@H]1C=CCCC1    ZINC000056961598
ClC1=CCCCC1    ZINC000071624776
Cl[C@@H]1CC=CCC1    ZINC000080810458
ClCc1ncco1    ZINC000002527134
ClCc1ccno1    ZINC000004200425
Cc1cc(Cl)on1    ZINC000082053096
ClCc1cocn1    ZINC000082523313
ClCc1cnco1    ZINC000034525964
ClCc1ccon1    ZINC000004343312
ClCc1cnoc1    ZINC000095889623
ClCc1nc[nH]n1    ZINC000006062898
Nc1cc(Cl)n[nH]1    ZINC000082164414
Nc1cn[nH]c1Cl    ZINC000005116949
Cn1cc(Cl)nn1    ZINC000059393788
Cn1ncc(Cl)n1    ZINC000196174236
ClCc1cn[nH]n1    ZINC000052225457
Cn1nncc1Cl    ZINC000142068919
Nc1[nH]ncc1Cl    ZINC000004244022
C[C@H](Cl)CCC#N    ZINC000083632224
CC(C)(C#N)CCl    ZINC000071773953
CC(C)[C@H](Cl)C#N    ZINC000032155523
CC(C)[C@@H](Cl)C#N    ZINC000032155519
C[C@H](CCl)CC#N    ZINC000002036620
ClC1=CCCNC1    ZINC000221316248
N#CCCCCCl    ZINC000001693305
C[C@@H](CCl)CC#N    ZINC000001707957
C[C@@H](Cl)CCC#N    ZINC000083632226
NC12CC(Cl)(C1)C2    ZINC000642813701
C#CCBr    ZINC000001648237
Clc1cccs1    ZINC000001648214
Clc1ccsc1    ZINC000002168778
FC(F)[C@@H](F)Cl    ZINC000081914825
O=C1OCC=C1Cl    ZINC000033506145
O=C1C=C[C@@H](Cl)O1    ZINC000008101009
FC(F)[C@H](F)Cl    ZINC000090557401
FC(F)(F)CCl    ZINC000040135787
O=C1C=C[C@H](Cl)O1    ZINC000002560102
O=C(O)C#CCCl    ZINC000005112680
ClCc1cnon1    ZINC000082411679
ClCc1ncno1    ZINC000020282418
ClCc1nnco1    ZINC000003844434
ClCc1ncon1    ZINC000002169235
Nc1nocc1Cl    ZINC000078724536
ClCc1nnn[nH]1    ZINC000016123934
C[C@@H]1[C@H](Cl)[C@@H]1C=O    ZINC000238459207
COCC#CCCl    ZINC000083255142
C/C(C=O)=C\CCl    ZINC000056958894
O=C1CC(CCl)C1    ZINC000032625283
O=C1CCC[C@@H]1Cl    ZINC000002031398
C[C@@H]1[C@@H](Cl)[C@@H]1C=O    ZINC000196121267
CC(=O)C1(Cl)CC1    ZINC000022112861
ClC1=CCOCC1    ZINC000005104113
O=C(CCl)C1CC1    ZINC000039054728
OC12CC(Cl)(C1)C2    ZINC000953113945
ClC1=CCCCO1    ZINC000081131630
C[C@H]1[C@H](C=O)[C@H]1Cl    ZINC000306751328
CCC(=O)/C=C/Cl    ZINC000033956665
C/C(C=O)=C/CCl    ZINC000138949626
O=C1CCC[C@H]1Cl    ZINC000001690074
C[C@@H]1[C@@H](Cl)[C@H]1C=O    ZINC000196121248
ClCC1=NCCN1    ZINC000001494935
CC1CC(CCl)C1    ZINC000085391720
ClC1CCCCC1    ZINC000001586739
C[C@@H]1CC[C@H](Cl)C1    ZINC000070651352
C[C@H]1CC[C@H](Cl)C1    ZINC000070651353
ClCC1CCCC1    ZINC000049701336
C[C@H]1CC[C@@H](Cl)C1    ZINC000070651355
CC(C)(C)/C=C/Cl    ZINC000082214857
CC1(CCl)CCC1    ZINC000078749982
C[C@@H]1CC[C@@H](Cl)C1    ZINC000070651354
C=CCCCCCl    ZINC000001845545
N#CCBr    ZINC000008681669
Clc1cscn1    ZINC000034078081
Clc1cncs1    ZINC000034493582
Clc1ccsn1    ZINC000039237156
Clc1cnsc1    ZINC000143139386
O=C=NC(=O)CCl    ZINC000002242678
COC[C@@H](Cl)C#N    ZINC000075519897
O=C=NCCCCl    ZINC000002539356
C[C@H](Cl)[C@@H](O)C#N    ZINC000100229550
N#CC[C@H](O)CCl    ZINC000002564700
C[C@@H](Cl)[C@@H](O)C#N    ZINC000100229552
COC[C@H](Cl)C#N    ZINC000075519895
O=C(CCl)N1CC1    ZINC000074941646
ClCC1=NCCO1    ZINC000104714229
N#CCOCCCl    ZINC000034381515
N#CC[C@@H](O)CCl    ZINC000002564699
C[C@H](Cl)[C@H](O)C#N    ZINC000100229546
C[C@@H](Cl)[C@H](O)C#N    ZINC000100229547
ClC[C@@H]1CCNC1    ZINC000072194494
ClC1CCNCC1    ZINC000002524890
ClC[C@@H]1CCCN1    ZINC000014987770
Cl[C@@H]1CCCCN1    ZINC000031949421
ClC[C@H]1CCNC1    ZINC000072194495
CCN1CC(Cl)C1    ZINC001201582794
CN1CC[C@H](Cl)C1    ZINC000039215892
C=C(Cl)CNCC    ZINC000059016001
N[C@@H]1CCC[C@H]1Cl    ZINC000005185341
N[C@@H]1CCC[C@@H]1Cl    ZINC000000158408
ClCCN1CCC1    ZINC000015020265
CC(C)(N)/C=C\Cl    ZINC000080497668
Cl[C@H]1CCCNC1    ZINC000005848496
ClC[C@H]1CCCN1    ZINC000014987773
Cl[C@H]1CCCCN1    ZINC000031949422
CC(C)(N)/C=C/Cl    ZINC000080497670
ClCCNC1CC1    ZINC000049804391
CN1CC[C@@H](Cl)C1    ZINC000039215893
N[C@H]1CCC[C@@H]1Cl    ZINC000005185223
Cl[C@@H]1CCCNC1    ZINC000005849372
N[C@H]1CCC[C@H]1Cl    ZINC000005185216
Clc1cnns1    ZINC000004090397
Clc1cnsn1    ZINC000039369560
C/C=C/Br    ZINC000002034620
C=C(C)Br    ZINC000001562138
O=c1occ(Cl)o1    ZINC000001760795
C/C=C\Br    ZINC000085479906
C=CCBr    ZINC000001683657
BrC1CC1    ZINC000001575579
C=C(Cl)C(=O)OC    ZINC000001664994
O=C(O)/C=C/CCl    ZINC000005178352
O=C1CC[C@H](Cl)O1    ZINC000039277554
CC(=O)C(=O)CCl    ZINC000005196272
O=C1OCC[C@@H]1Cl    ZINC000005134263
C/C(Cl)=C/C(=O)O    ZINC000001575454
C/C(Cl)=C\C(=O)O    ZINC000004915175
O=C1OCC[C@H]1Cl    ZINC000005134260
O=C1CC[C@@H](Cl)O1    ZINC000039277553
C=COC(=O)CCl    ZINC000002507818
O=C(O)C1(Cl)CC1    ZINC000034353839
OB(O)/C=C\CCl    ZINC000195820406
OB(O)/C=C/CCl    ZINC000169876880
CC1(C)O[C@@H]1CCl    ZINC000001573437
O[C@@H]1CCC[C@H]1Cl    ZINC000016137622
CC[C@@]1(CCl)CO1    ZINC000071791039
CCC(=O)[C@H](C)Cl    ZINC000038250878
CCCC(=O)CCl    ZINC000050184054
C=CCOCCCl    ZINC000004203523
OCC1CC(Cl)C1    ZINC000034161138
ClC[C@@H]1CCOC1    ZINC000020078000
O[C@H]1CCC[C@@H]1Cl    ZINC000016137620
C=C[C@@H](CCl)OC    ZINC000016194320
CCC(=O)CCCl    ZINC000001718822
C[C@]1(CCl)CCO1    ZINC000097439028
CC(C)(C=O)CCl    ZINC000038281945
ClC1CCOCC1    ZINC000002545311
Cl[C@H]1CCCCO1    ZINC000032162239
C=CC[C@H](O)CCl    ZINC000031829554
ClC[C@@H]1CCCO1    ZINC000002033089
C=C[C@H](CCl)OC    ZINC000016194319
CC1(CCl)COC1    ZINC000005454604
O[C@H]1CCC[C@H]1Cl    ZINC000016137624
C=CC[C@@H](O)CCl    ZINC000034596163
ClC[C@H]1CCOC1    ZINC000020078002
Cl[C@H]1CCCOC1    ZINC000032175505
CC1(C)O[C@H]1CCl    ZINC000005663960
O=CCCCCCl    ZINC000032302927
Cl[C@@H]1CCCOC1    ZINC000032175500
Cl[C@@H]1CCCCO1    ZINC000032162237
CC(=O)CCCCl    ZINC000001586735
O[C@@H]1CCC[C@@H]1Cl    ZINC000016137618
CC(=O)C(C)(C)Cl    ZINC000001659967
C=C(Cl)CCCO    ZINC000238648730
ClCCOC1CC1    ZINC000002599127
CC[C@]1(CCl)CO1    ZINC000071791038
CCC(=O)[C@@H](C)Cl    ZINC000036455679
ClC[C@H]1CCCO1    ZINC000001641196
C[C@@]1(CCl)CCO1    ZINC000097439029
CC(C)C(=O)CCl    ZINC000039233795
C=COCCCCl    ZINC000104734147
C/N=C(\N)[C@@H](C)Cl    ZINC000001731869
CNC(=N)[C@H](C)Cl    ZINC000006485436
N=C(N)CCCCl    ZINC000002547115
CN(C)C(=N)CCl    ZINC000001731838
CC[C@@H](C)[C@H](C)Cl    ZINC000057940084
CC[C@H](C)CCCl    ZINC000078749906
CC(C)C[C@@H](C)Cl    ZINC000002528229
CCC[C@H](C)CCl    ZINC000002510306
CC(C)(C)CCCl    ZINC000001707952
CC[C@@H](C)CCCl    ZINC000078749902
CC(C)CCCCl    ZINC000002168863
CCCC[C@@H](C)Cl    ZINC000002013437
CC[C@H](C)[C@@H](C)Cl    ZINC000057940082
CCCCCCCl    ZINC000002013436
CCC(C)(Cl)CC    ZINC000002242614
CC(C)C(C)(C)Cl    ZINC000002600025
CCC[C@@H](Cl)CC    ZINC000002013440
CC[C@H](C)[C@H](C)Cl    ZINC000057940087
CCCC(C)(C)Cl    ZINC000002528224
CC(C)C[C@H](C)Cl    ZINC000057332807
CCC(CC)CCl    ZINC000002379629
CCC[C@@H](C)CCl    ZINC000055345630
CCCC[C@H](C)Cl    ZINC000002013438
CCC[C@H](Cl)CC    ZINC000002013439
CC[C@@H](C)[C@@H](C)Cl    ZINC000057940079
N#C/C(Cl)=C\Cl    ZINC000015903479
N#C/C(Cl)=C/Cl    ZINC000012405131
N#CSCCCl    ZINC000001734841
S=C=NCCCl    ZINC000002390110
CC(=O)/C(Cl)=N\O    ZINC000100217139
CC(=O)/C(Cl)=N/O    ZINC000005132079
NC(=O)CCCCl    ZINC000001841208
CCOC(=N)CCl    ZINC000017300981
C[C@@H](CCl)C(N)=O    ZINC000001594371
CC[C@H](Cl)C(N)=O    ZINC000005225723
CN(C)C(=O)CCl    ZINC000001591767
C[C@@H](Cl)CC(N)=O    ZINC000006442853
C[C@@H](N)C(=O)CCl    ZINC000090760571
C[C@H](Cl)CC(N)=O    ZINC000001599295
COC(=N)CCCl    ZINC000100007116
CC(=O)NCCCl    ZINC000001656317
CCNC(=O)CCl    ZINC000001591766
CC(C)(Cl)C(N)=O    ZINC000001594673
CNC(=O)[C@@H](C)Cl    ZINC000004218322
CNC(=O)CCCl    ZINC000001694568
C[C@H](CCl)C(N)=O    ZINC000006443022
CC[C@@H](Cl)C(N)=O    ZINC000001594671
C[C@H](N)C(=O)CCl    ZINC000090760570
CNC(=O)[C@H](C)Cl    ZINC000004218321
CN(C)CCCCl    ZINC000001680874
C[C@@H](CCl)N(C)C    ZINC000002018080
CN[C@H](C)[C@@H](C)Cl    ZINC000006494179
C[C@H](N)CCCCl    ZINC000149204809
C[C@@H](N)CCCCl    ZINC000149204607
CN[C@@H](C)[C@H](C)Cl    ZINC000006487481
CN[C@H](C)[C@H](C)Cl    ZINC000001730561
CN[C@@H](C)[C@@H](C)Cl    ZINC000006487365
CC(C)(CN)CCl    ZINC000083339429
CC[C@H](Cl)N(C)C    ZINC000038612072
C[C@@H](Cl)CN(C)C    ZINC000001680873
C[C@H](CCl)N(C)C    ZINC000001686882
CC(C)NCCCl    ZINC000001848440
C[C@H](Cl)CN(C)C    ZINC000001684569
O=CCBr    ZINC000030728765
Cl[C@@H]1C=C[C@@H]1Cl    ZINC000008100984
CC(C)Br    ZINC000002041293
ClCC#CCCl    ZINC000001661185
CCCBr    ZINC000002012917
O=C(O)C(=O)CCl    ZINC000005112710
O=C1OC[C@H](Cl)O1    ZINC000002037128
O=C1OC[C@@H](Cl)O1    ZINC000001620975
Cl[C@H]1CCSC1    ZINC000095889628
Cl[C@@H]1CCSC1    ZINC000095889627
CCCC(=S)Cl    ZINC000066348381
C[C@H](O)C(=O)CCl    ZINC000059584873
ClC[C@H]1COCO1    ZINC000001677878
C=C(Cl)[C@H](O)CO    ZINC000005426447
ClC[C@@H]1COCO1    ZINC000002045101
CC(=O)O[C@H](C)Cl    ZINC000032154748
CC[C@H](Cl)C(=O)O    ZINC000002038037
O=COCCCCl    ZINC000032182404
COC(=O)[C@@H](C)Cl    ZINC000002017921
CC(=O)OCCCl    ZINC000004887626
COC(=O)[C@H](C)Cl    ZINC000001696573
CC(C)(Cl)C(=O)O    ZINC000001846022
CC[C@@H](Cl)C(=O)O    ZINC000002038038
ClCC1OCCO1    ZINC000001572084
C[C@@H](Cl)CC(=O)O    ZINC000001597268
C=C(Cl)[C@@H](O)CO    ZINC000001661160
C[C@H](Cl)CC(=O)O    ZINC000002039076
C[C@@H](O)C(=O)CCl    ZINC000059584881
CC(=O)O[C@@H](C)Cl    ZINC000032154744
CCOC(=O)CCl    ZINC000001648258
COC(=O)CCCl    ZINC000001696146
O=C(O)CCCCl    ZINC000001693438
NC(=O)NCCCl    ZINC000001679325
C[C@@H](Cl)/C(N)=N/O    ZINC000016082776
C[C@H](Cl)/C(N)=N/O    ZINC000002547114
CN(CCCl)N=O    ZINC000004403988
C[C@@H](Cl)C(=O)NN    ZINC000082105318
C[C@H](Cl)C(=O)NN    ZINC000082105317
N/C(CCCl)=N\O    ZINC000004202657
CC(C)(O)CCCl    ZINC000022054704
CCC[C@H](O)CCl    ZINC000034741233
CCCOCCCl    ZINC000002522731
C[C@H](Cl)CCCO    ZINC000039298329
OCCCCCCl    ZINC000001587855
CC(C)OCCCl    ZINC000006645507
CCC[C@@H](O)CCl    ZINC000034741234
CCOCCCCl    ZINC000019415016
COC[C@H](C)CCl    ZINC000070024311
C[C@@H](O)CCCCl    ZINC000002384234
C[C@@H](Cl)CCCO    ZINC000039298330
CC(C)(CO)CCl    ZINC000001765864
COCCCCCl    ZINC000001730997
CCO[C@H](C)CCl    ZINC000104729394
CC(C)[C@@H](O)CCl    ZINC000104723617
CCO[C@@H](C)CCl    ZINC000104729391
COC[C@@H](C)CCl    ZINC000070024312
C[C@H](O)CCCCl    ZINC000002513622
CC(C)[C@H](O)CCl    ZINC000104723614
CN(C)NCCCl    ZINC000033902377
NCCNCCCl    ZINC000019365278
C[N+](C)(C)CCCl    ZINC000001473469
N#C[C@@H](Cl)CCl    ZINC000002043285
N#C[C@H](Cl)CCl    ZINC000001670676
NCCBr    ZINC000059066260
C[C@H](Cl)C(N)=S    ZINC000083339430
NC(=S)CCCl    ZINC000083339431
C[C@@H](Cl)C(N)=S    ZINC000714540999
CC(C)(Cl)[N+](=O)[O-]    ZINC000001666915
O=C(CCl)NCO    ZINC000001700274
O=[N+]([O-])CCCCl    ZINC000001758979
NC(=O)OCCCl    ZINC000001865419
CONC(=O)CCl    ZINC000032626813
CC[C@@H](Cl)[N+](=O)[O-]    ZINC000001586658
C[C@H](CCl)[N+](=O)[O-]    ZINC000002038305
N[C@@H](CCl)C(=O)O    ZINC000001529480
CC[C@H](Cl)[N+](=O)[O-]    ZINC000002034489
C[C@@H](CCl)[N+](=O)[O-]    ZINC000001758981
O=C(CCCl)NO    ZINC000034573128
N[C@H](CCl)C(=O)O    ZINC000001529479
NCCOCCCl    ZINC000078217455
OCCNCCCl    ZINC000001698832
C[N+](C)(N)CCCl    ZINC000002019855
F/C=C/Br    ZINC000095671288
F/C=C\Br    ZINC000097949820
C=C(F)Br    ZINC000088243787
O=C(Cl)/C=C\Cl    ZINC000013386485
C=C(Cl)C(=O)Cl    ZINC000002016213
OCCBr    ZINC000004978447
C=C[C@@H](Cl)CCl    ZINC000001850206
C=C[C@H](Cl)CCl    ZINC000001850204
ClC/C=C/CCl    ZINC000001699991
C=C(CCl)CCl    ZINC000002022278
C/C(Cl)=C\CCl    ZINC000057988323
C/C(Cl)=C/CCl    ZINC000001648216
ClC/C=C\CCl    ZINC000051951725
O=C(O)[C@H](Cl)CO    ZINC000075521310
O=C(O)[C@@H](Cl)CO    ZINC000075521308
C=CC(Cl)=C(F)F    ZINC000002244208
O=C(O)[C@H](O)CCl    ZINC000002508025
O=C(O)[C@@H](O)CCl    ZINC000004537132
CSCCCCl    ZINC000038063438
CCSCCCl    ZINC000001712614
OCCOCCCl    ZINC000001641057
COC(CCl)OC    ZINC000001690179
C[C@@](O)(CO)CCl    ZINC000006031982
COC[C@H](O)CCl    ZINC000002043739
C[C@](O)(CO)CCl    ZINC000001672807
COCOCCCl    ZINC000038220141
CC(Cl)(CO)CO    ZINC000001627214
OCC[C@@H](O)CCl    ZINC000002569664
COC[C@@H](O)CCl    ZINC000001693052
O=S=NCCCl    ZINC000004758087
CNC(=O)[C@@H](F)Cl    ZINC000002525278
CNC(=O)[C@H](F)Cl    ZINC000008698289
C[S+](C)CCCl    ZINC000004792414
C[C@H](F)Br    ZINC000100127336
FCCBr    ZINC000081914865
C[C@@H](F)Br    ZINC000100127334
C[C@@H](Cl)C(=O)Cl    ZINC000002242618
O=C(Cl)CCCl    ZINC000001736653
O=C(CCl)CCl    ZINC000001648213
C[C@H](Cl)C(=O)Cl    ZINC000004262242
O/C=C(\Cl)CCl    ZINC000104170014
O/C=C(/Cl)CCl    ZINC000104170010
C[S@](=O)CCCl    ZINC000016891608
C[S@@](=O)CCCl    ZINC000001640818
CC(CCl)CCl    ZINC000001845969
C[C@H](Cl)[C@H](C)Cl    ZINC000001841377
N#Cc1cc(Cl)c[nH]1    ZINC000039194116
C=C[C@H](Cl)C(F)F    ZINC000064220205
FC(F)=CCCCl    ZINC000072265614
CC[C@@H](Cl)CCl    ZINC000002034408
CC[C@H](Cl)CCl    ZINC000001609554
C[C@@H](Cl)[C@@H](C)Cl    ZINC000001841378
ClCCCCCl    ZINC000001693385
C[C@H](Cl)CCCl    ZINC000002039796
C[C@@H](Cl)[C@H](C)Cl    ZINC000043920170
C=C[C@@H](Cl)C(F)F    ZINC000064220206
C[C@@H](Cl)CCCl    ZINC000002039797
CC(C)(Cl)CCl    ZINC000001655702
Cc1ccc(Cl)cc1    ZINC000001596323
Cc1ccccc1Cl    ZINC000001648221
Cc1cccc(Cl)c1    ZINC000001648222
ClC1C2C=CC1C=C2    ZINC000001767560
C#CC12CC(Cl)(C1)C2    ZINC000095922028
CO[C@@H](CF)CCl    ZINC001222699180
CO[C@H](CF)CCl    ZINC001222699179
ClCc1ccccc1    ZINC000001586371
N#Cc1cc(Cl)co1    ZINC000085392533
N#Cc1ccc(Cl)o1    ZINC000075522757
N#Cc1[nH]ncc1Cl    ZINC000040176354
NC[C@@H](Cl)CCl    ZINC000104405384
NC[C@H](Cl)CCl    ZINC000104405382
NC(CCl)CCl    ZINC000001689383
Cc1ncccc1Cl    ZINC000002598976
Cc1cncc(Cl)c1    ZINC000002599045
Cc1ccc(Cl)cn1    ZINC000002599020
Nc1cccc(Cl)c1    ZINC000000047986
Cc1ccnc(Cl)c1    ZINC000000388110
Nc1ccccc1Cl    ZINC000000164914
Cc1cccc(Cl)n1    ZINC000000388111
Cc1cnccc1Cl    ZINC000002578098
Cc1cccnc1Cl    ZINC000000403383
Cc1ccncc1Cl    ZINC000002599069
Cc1ccc(Cl)nc1    ZINC000000152326
Cc1cc(Cl)ccn1    ZINC000002391146
ClCc1ccccn1    ZINC000008294964
ClCc1cccnc1    ZINC000000164815
ClCc1ccncc1    ZINC000000164896
Nc1ccc(Cl)cc1    ZINC000000403225
F/C(Cl)=C\CCl    ZINC000071790191
F/C(Cl)=C/CCl    ZINC000072265615
O=[S@](O)CCCl    ZINC000015444462
CO/C(F)=C(\F)Cl    ZINC000097437786
CO/C(F)=C(/F)Cl    ZINC000097437787
OC[C@@H](Cl)CCl    ZINC000002034406
CC(=O)C(F)(F)Cl    ZINC000039410378
ClCCOCCl    ZINC000002556814
OC(CCl)CCl    ZINC000001696572
OC[C@H](Cl)CCl    ZINC000002034404
N#Cc1n[nH]nc1Cl    ZINC000002566328
OC(Cl)=C1C=CC=C1    ZINC000098177468
Oc1ccccc1Cl    ZINC000000402767
Oc1cccc(Cl)c1    ZINC000000404329
Oc1ccc(Cl)cc1    ZINC000000001885
Nc1cncc(Cl)c1    ZINC000000332989
Nc1ccc(Cl)cn1    ZINC000019143849
Cc1ccc(Cl)nn1    ZINC000000152979
ClCc1ccncn1    ZINC000039053120
Nc1cnccc1Cl    ZINC000000331594
Cc1cncc(Cl)n1    ZINC000004287800
Cc1nccnc1Cl    ZINC000001672435
Nc1cccc(Cl)n1    ZINC000019735874
Cc1cncnc1Cl    ZINC000014982420
ClCc1cnccn1    ZINC000006119123
Cc1cnnc(Cl)c1    ZINC000015444618
Nc1cccnc1Cl    ZINC000000164466
Cc1ncncc1Cl    ZINC000014982422
Nc1ncccc1Cl    ZINC000019737460
Cc1ncc(Cl)cn1    ZINC000001644846
Cc1cc(Cl)ncn1    ZINC000002581590
Cc1cnc(Cl)cn1    ZINC000035569620
Nc1cc(Cl)ccn1    ZINC000019735878
ClCc1ncccn1    ZINC000011887620
ClCc1cncnc1    ZINC000030677788
C=Cn1cc(Cl)cn1    ZINC000040162905
Nc1ccc(Cl)nc1    ZINC000000331618
Cc1ccnnc1Cl    ZINC000015444620
Nc1ccncc1Cl    ZINC000000333066
ClCc1cccnn1    ZINC000034256213
Cc1nccc(Cl)n1    ZINC000001644965
Nc1ccnc(Cl)c1    ZINC000019015383
C[n+]1ccccc1Cl    ZINC000003861437
C[n+]1cccc(Cl)c1    ZINC000000330911
Cl[C@H]1C2[C@H]3CC1C[C@H]23    ZINC000103932696
Cl[C@H]1C2[C@@H]3CC1C[C@@H]23    ZINC000103932685
Cl[C@H]1C2[C@@H]3CC1C[C@H]23    ZINC000103932690
NC(=O)C(F)(F)Cl    ZINC000003880139
Oc1cccnc1Cl    ZINC000000164485
[O-][n+]1ccccc1Cl    ZINC000000406919
O=c1cc(Cl)cc[nH]1    ZINC000002598079
[O-][n+]1ccc(Cl)cc1    ZINC000000407058
O=Cc1cc(Cl)c[nH]1    ZINC000039264064
[O-][n+]1cccc(Cl)c1    ZINC000002582040
O=c1cc[nH]cc1Cl    ZINC000002599072
O=c1ccc(Cl)c[nH]1    ZINC000008698076
O=c1[nH]cccc1Cl    ZINC000008698090
O=c1cccc(Cl)[nH]1    ZINC000000388230
Oc1ccnc(Cl)c1    ZINC000095670834
O=C1C=C(Cl)N=CC1    ZINC000008672866
Oc1ccc(Cl)nc1    ZINC000000335761
Oc1cnccc1Cl    ZINC000002583363
Oc1cncc(Cl)c1    ZINC000000164486
O=Cc1[nH]ccc1Cl    ZINC000043199172
Nc1ccnnc1Cl    ZINC000040448770
Nc1cncc(Cl)n1    ZINC000001101988
Nc1cc(Cl)ncn1    ZINC000001675006
Nc1cnc(Cl)cn1    ZINC000035635542
Nc1cc(Cl)cnn1    ZINC000034120869
Nc1nccc(Cl)n1    ZINC000000967348
Nc1cncnc1Cl    ZINC000037594042
Nc1nnccc1Cl    ZINC000117451708
Nc1ccc(Cl)nn1    ZINC000000967320
Nc1ncncc1Cl    ZINC000039052643
Nc1nccnc1Cl    ZINC000001101989
Nc1ncc(Cl)cn1    ZINC000001402616
Nc1cnnc(Cl)c1    ZINC000034225738
Nc1cnncc1Cl    ZINC000039367810
C[n+]1ccnc(Cl)c1    ZINC000008299398
C=C(Cl)CCCC#N    ZINC000002567412
ClCCn1cccc1    ZINC000002556780
N#CC1(CCl)CCC1    ZINC000104686159
ClC=C(Cl)Cl    ZINC000008214699
O=C(Cl)[C@@H](F)Cl    ZINC000016159204
O=C(Cl)[C@H](F)Cl    ZINC000016159206
O=C(O)C(F)(F)Cl    ZINC000003860269
FC(F)(F)/C=C\Cl    ZINC000071613564
O=Cc1occc1Cl    ZINC000082411071
C[C@](F)(Cl)CCl    ZINC000002584263
C=C(Cl)C(F)(F)F    ZINC000002572166
C[C@@](F)(Cl)CCl    ZINC000063148423
O=c1cccc(Cl)o1    ZINC000002548333
O=Cc1ccc(Cl)o1    ZINC000002584625
O=Cc1cc(Cl)co1    ZINC000039189307
C=C(F)C(F)(F)Cl    ZINC000141153181
FC(F)(F)/C=C/Cl    ZINC000064370180
O=c1cc(Cl)cco1    ZINC000034566620
Oc1cnnc(Cl)c1    ZINC000081218621
O=Cc1n[nH]cc1Cl    ZINC000001494998
Oc1ccc(Cl)nn1    ZINC000008616208
O=c1nc(Cl)cc[nH]1    ZINC000039433828
Oc1ccnnc1Cl    ZINC000079637243
Oc1cnncc1Cl    ZINC000090411160
O=c1cnc(Cl)c[nH]1    ZINC000034363470
O=c1ncc(Cl)c[nH]1    ZINC000015721423
Oc1cncc(Cl)n1    ZINC000036949546
O=c1[nH]ccnc1Cl    ZINC000043536705
[O-][n+]1ccncc1Cl    ZINC000001581402
Oc1cc(Cl)cnn1    ZINC000034936283
O=c1cc(Cl)nc[nH]1    ZINC000095100162
O=c1[nH]cncc1Cl    ZINC000003209701
Oc1nnccc1Cl    ZINC000077028186
[O-][n+]1ccnc(Cl)c1    ZINC000001591232
Fc1ccc(Cl)cc1    ZINC000000394368
O[C@@H](CCl)C(F)F    ZINC001083806315
Fc1ccccc1Cl    ZINC000000388392
Fc1cccc(Cl)c1    ZINC000000388391
O[C@H](CCl)C(F)F    ZINC001083806316
O=C1C=C(Cl)CCC1    ZINC000020160223
Cc1cnc(CCl)[nH]1    ZINC000039132765
Cc1cc(CCl)[nH]n1    ZINC000065288525
Cc1c(Cl)cnn1C    ZINC000034925004
CCn1cc(Cl)cn1    ZINC000034925003
Cc1ncc(CCl)[nH]1    ZINC000034463014
ClCCc1cnc[nH]1    ZINC000013283532
Cc1c[nH]nc1CCl    ZINC000143331000
Cc1cc(Cl)nn1C    ZINC000095094222
Cn1cncc1CCl    ZINC000019090588
CCc1ncc(Cl)[nH]1    ZINC000020358066
Cc1ncn(C)c1Cl    ZINC000200695049
Cc1n[nH]c(C)c1Cl    ZINC000000035825
ClCCn1cccn1    ZINC000001393361
Cc1cn(C)nc1Cl    ZINC000034550133
Cc1[nH]cnc1CCl    ZINC000008614793
CCn1nccc1Cl    ZINC000095094213
Cn1cnc(CCl)c1    ZINC000008614783
ClCCn1ccnc1    ZINC000002569851
Cn1nccc1CCl    ZINC000012396510
ClCCc1ncc[nH]1    ZINC000059269062
ClCCc1cn[nH]c1    ZINC000019089888
Cn1cc(CCl)cn1    ZINC000012398537
Cn1ccnc1CCl    ZINC000000158948
Cc1cc(Cl)n(C)n1    ZINC000000159481
Cn1ccc(CCl)n1    ZINC000001610364
Cc1c(Cl)ncn1C    ZINC000081915427
Cc1nn(C)cc1Cl    ZINC000016697473
Cc1cnn(C)c1Cl    ZINC000040442695
Cl[C@@H]1C[C@H]2CC[C@H]1C2    ZINC000105126099
C=C1CCCC[C@H]1Cl    ZINC000196645555
C[C@H]1CC=C(Cl)CC1    ZINC000146009753
Cl[C@H]1C[C@H]2CC[C@H]1C2    ZINC000101153914
CC1=CC[C@@H](Cl)CC1    ZINC000071782690
CCC#CCCCCl    ZINC000002507824
Cl[C@H]1C[C@@H]2CC[C@H]1C2    ZINC000002534416
C#CCCCCCCl    ZINC000001705537
Cl[C@H]1C[C@@H]2CC[C@@H]1C2    ZINC000100127455
Cl[C@H]1C[C@H]2CC[C@@H]1C2    ZINC000083309221
C[C@@H]1CC=C(Cl)CC1    ZINC000146009952
C=C1CCCC[C@@H]1Cl    ZINC000196645537
Cl[C@@H]1C[C@@H]2CC[C@H]1C2    ZINC000057988228
CC1=CC[C@H](Cl)CC1    ZINC000071782689
C=C(Br)C#N    ZINC000001845576
O=Cc1oncc1Cl    ZINC000082410974
Fc1ncccc1Cl    ZINC000002598988
Fc1cccnc1Cl    ZINC000002384113
Fc1ccncc1Cl    ZINC000002540648
Fc1ccc(Cl)nc1    ZINC000002384133
Fc1ccc(Cl)cn1    ZINC000001596028
Fc1cncc(Cl)c1    ZINC000002547814
Fc1cc(Cl)ccn1    ZINC000002526715
Fc1cccc(Cl)n1    ZINC000002149727
Fc1ccnc(Cl)c1    ZINC000002525818
Fc1cnccc1Cl    ZINC000002598038
O=N[C@H]1CC=C[C@H]1Cl    ZINC000005004379
Cc1ncoc1CCl    ZINC000003631342
O=C1NCCC=C1Cl    ZINC000090661862
Cc1cnc(CCl)o1    ZINC000071373484
Cc1oncc1CCl    ZINC000034168289
Cc1cnoc1CCl    ZINC000118457362
Cc1cc(CCl)no1    ZINC000000166026
NCc1cc(Cl)co1    ZINC000085392529
CCc1cc(Cl)on1    ZINC000082703798
O=N[C@@H]1CC=C[C@@H]1Cl    ZINC000005004375
Cc1ocnc1CCl    ZINC000085942809
Cc1nc(CCl)co1    ZINC000040539565
Cc1noc(C)c1Cl    ZINC000042384289
Cc1noc(Cl)c1C    ZINC000034070547
O=N[C@H]1CC=C[C@@H]1Cl    ZINC000005004377
Cc1nocc1CCl    ZINC000059664634
NCc1ccc(Cl)o1    ZINC000004205245
Cc1ncc(CCl)o1    ZINC000095642495
Cc1cc(CCl)on1    ZINC000004218850
O=N[C@@H]1CC=C[C@H]1Cl    ZINC000005004376
Cc1onc(Cl)c1C    ZINC000085392260
ClCCc1cnoc1    ZINC000238853774
C#CCNC(=O)CCl    ZINC000002565077
Cn1cc(Cl)c(N)n1    ZINC000002537812
Cc1n[nH]c(N)c1Cl    ZINC000012356776
Cc1n[nH]c(CCl)n1    ZINC000072362050
ClCCc1cn[nH]n1    ZINC000052226061
Cn1nc(Cl)cc1N    ZINC000095708229
Cn1ncc(CCl)n1    ZINC000085400312
Cn1ncc(Cl)c1N    ZINC000034154281
Cn1nc(N)cc1Cl    ZINC000091692899
Cn1cc(CCl)nn1    ZINC000052225958
ClCCn1cncn1    ZINC000019089269
Cc1n[nH]c(Cl)c1N    ZINC000103718614
Cn1cnnc1CCl    ZINC000038915861
Cn1ncc(N)c1Cl    ZINC000104583806
Cn1cc(N)c(Cl)n1    ZINC000104600194
Cn1cnc(CCl)n1    ZINC000038665130
Cn1nncc1CCl    ZINC000082951287
Cn1ncnc1CCl    ZINC000038809872
CC(C)(Cl)CCC#N    ZINC000002145567
CCCC[C@@H](Cl)C#N    ZINC000045626970
CC1=C(Cl)N(C)CC1    ZINC000138154926
N#CCCCCCCl    ZINC000001689748
NC[C@H]1CC=C(Cl)C1    ZINC000218819054
CC(C)(CCl)CC#N    ZINC000015021815
CCCC[C@H](Cl)C#N    ZINC000045626969
CC(C)(C#N)CCCl    ZINC000001613311
NC[C@@H]1CC=C(Cl)C1    ZINC000218818987
F/C(Cl)=C(\F)Cl    ZINC000066322057
F/C(Cl)=C(/F)Cl    ZINC000064370176
ClCC(Cl)Cl    ZINC000008585885
C#CCCBr    ZINC000056961682
O=C(F)C(F)(F)Cl    ZINC000005178392
C#C[C@H](C)Br    ZINC000056960626
CC#CCBr    ZINC000002556446
C#C[C@@H](C)Br    ZINC000056960628
CCC#CBr    ZINC000045328468
O=C1C=C(Cl)C(=O)O1    ZINC000008100999
ClCc1cccs1    ZINC000001845722
Cc1sccc1Cl    ZINC000096334050
OC(O)C(F)(F)Cl    ZINC000004329283
Cc1ccc(Cl)s1    ZINC000002382622
Cc1ccsc1Cl    ZINC000002504556
ClCc1ccsc1    ZINC000016124406
Fc1ncc(Cl)cn1    ZINC000032168728
Fc1ccc(Cl)nn1    ZINC000034545584
Fc1cc(Cl)ncn1    ZINC000015444568
Fc1cncnc1Cl    ZINC000015444654
Fc1nccc(Cl)n1    ZINC000032168878
OCc1cc(Cl)co1    ZINC000085393694
C[C@H](Cl)C(F)(F)F    ZINC000064370148
FC(F)(F)CCCl    ZINC000002040580
O=C1CCC(=O)C1Cl    ZINC000100316320
C[C@@H](Cl)C(F)(F)F    ZINC000064370149
COC(=O)C#CCCl    ZINC000005996762
OCc1cc(Cl)[nH]n1    ZINC000026898271
Cc1nonc1CCl    ZINC000002387467
OCn1cc(Cl)cn1    ZINC000002538866
C[C@H](Cl)c1ncno1    ZINC000040863653
Cc1noc(CCl)n1    ZINC000012463251
Cc1onc(N)c1Cl    ZINC000022129881
N#CCNC(=O)CCl    ZINC000020204145
Cc1nc(CCl)no1    ZINC000001731419
C[C@@H](Cl)c1ncno1    ZINC000040863655
Cc1noc(N)c1Cl    ZINC000012336381
Cc1nnc(CCl)o1    ZINC000004200339
Cn1nnnc1CCl    ZINC000026466853
ClCCc1nn[nH]n1    ZINC000001235061
Cn1nnc(CCl)n1    ZINC000038887771
ClCCn1cnnn1    ZINC000088189725
CC(C)C(=O)/C=C/Cl    ZINC000033956666
C#CCO[C@H](C)CCl    ZINC001205006027
O=C1CCCC[C@@H]1Cl    ZINC000003860268
O=C(CCl)C1CCC1    ZINC000039054727
C=CC(=O)CCCCl    ZINC000002579442
CC#C[C@](C)(O)CCl    ZINC000012363753
O=C1CCCC[C@H]1Cl    ZINC000003860267
O=C1CCC[C@@H](Cl)C1    ZINC000136655519
OCC12CC(Cl)(C1)C2    ZINC000575624150
O=C1CCC[C@H](Cl)C1    ZINC000136655474
C#CCO[C@@H](C)CCl    ZINC001205006026
CC#C[C@@](C)(O)CCl    ZINC000002560398
ClCC1=CCCCO1    ZINC000217481948
C#C[C@H](C)OCCCl    ZINC000149467769
OC[C@@H]1CC=C(Cl)C1    ZINC000218818808
OC[C@H]1CC=C(Cl)C1    ZINC000218818889
C=CCCC(=O)CCl    ZINC000088611803
C#C[C@@H](C)OCCCl    ZINC000149467998
CCN(C#N)CCCl    ZINC000104714466
ClCC1=NCCCN1    ZINC000001731835
ClCC1CCCCC1    ZINC000055412823
CCC(/C=C/Cl)CC    ZINC000216765540
C/C(=C/Cl)CC(C)C    ZINC000387809617
CC1(Cl)CCCCC1    ZINC000001691453
C/C(=C/Cl)C(C)(C)C    ZINC000953053591
C=CCCCCCCl    ZINC000002567401
C=CCCC(C)(C)Cl    ZINC000146703463
CC1CCC(Cl)CC1    ZINC000002564207
C=C(Cl)CCCCC    ZINC000002567438
ClCCC1CCCC1    ZINC000057385889
ClC1CCCCCC1    ZINC000055345785
C[C@@H](Br)C#N    ZINC000002539355
N#CCCBr    ZINC000003860883
C[C@H](Br)C#N    ZINC000004529475
ClCc1cncs1    ZINC000003631346
Cc1cc(Cl)sn1    ZINC000015042084
Cc1ncc(Cl)s1    ZINC000039427869
ClCc1nccs1    ZINC000022861495
N#CSC/C=C\Cl    ZINC000005046667
Cc1cc(Cl)ns1    ZINC000034304365
C=C(Cl)CN=C=S    ZINC000002019270
ClCc1ccns1    ZINC000067176153
Nc1cscc1Cl    ZINC000081140803
ClCc1cnsc1    ZINC000095763548
N#CSC/C=C/Cl    ZINC000001673783
ClCc1cscn1    ZINC000002566814
Nc1ccsc1Cl    ZINC000080601832
Nc1cc(Cl)cs1    ZINC000102173083
Nc1ccc(Cl)s1    ZINC000100012509
Nc1csc(Cl)c1    ZINC000034286730
OCc1oncc1Cl    ZINC000526059814
NC1=C(Cl)COC1=O    ZINC000104654556
O=c1[nH]nc(CCl)[nH]1    ZINC000026894078
O=C1CN(CCCl)C1    ZINC000199540006
O=C(CCl)N1CCC1    ZINC000003423870
C=CC(=O)NCCCl    ZINC000075772123
C=CCNC(=O)CCl    ZINC000001648990
C[C@@]1(CCl)CC(=O)N1    ZINC000072481871
C[C@]1(CCl)CC(=O)N1    ZINC000072481870
NC/C=C/C(=O)CCl    ZINC000071603528
O=C(CCl)NC1CC1    ZINC000000152791
C=C(Cl)CNC(C)=O    ZINC000124628671
CC1=NO[C@H](CCl)C1    ZINC000039234576
CC(=O)NC/C=C/Cl    ZINC001616715301
N#CCCOCCCl    ZINC000095470260
C[C@H](C#N)OCCCl    ZINC000104726590
NC/C=C\C(=O)CCl    ZINC000071603526
C[C@@H](C#N)OCCCl    ZINC000104726588
C[C@H](CCl)OCC#N    ZINC000104720404
CO[C@H](CCl)CC#N    ZINC000034260902
C[C@@H](CCl)OCC#N    ZINC000104720399
CC(=O)NC/C=C\Cl    ZINC001616715300
CC1=NO[C@@H](CCl)C1    ZINC000039234577
ClC[C@@H]1CCCNC1    ZINC000058827357
ClC[C@@H]1CCCCN1    ZINC000005494857
CN1CCC[C@H](Cl)C1    ZINC000037629557
CC(C)=C(Cl)N(C)C    ZINC000002570096
N[C@H]1CCCC[C@H]1Cl    ZINC000001698021
C=CCN(C)CCCl    ZINC000049804430
CCCN1CC(Cl)C1    ZINC001201643553
CC(C)NC/C=C/Cl    ZINC000232681247
NC1CCC(Cl)CC1    ZINC000001640344
ClCC1CCNCC1    ZINC000001556391
CN1CCC(Cl)CC1    ZINC000001702522
CCN1CC[C@H](Cl)C1    ZINC000082433937
C/C(=C/Cl)CN(C)C    ZINC000001639903
ClC[C@H]1CCCNC1    ZINC000058827354
N[C@@H]1CCCC[C@H]1Cl    ZINC000001698022
CN1CC[C@H](CCl)C1    ZINC000004344074
N[C@@H]1CCCC[C@@H]1Cl    ZINC000001698024
N[C@H]1CCCC[C@@H]1Cl    ZINC000004963379
CN1CCC[C@@H]1CCl    ZINC000003643673
ClC[C@H]1CCCCN1    ZINC000005494858
C=C(Cl)CNC(C)C    ZINC000058946865
ClCCN1CCCC1    ZINC000001656254
CN1CC[C@@H](CCl)C1    ZINC000004344075
C/C(=C\Cl)CN(C)C    ZINC000016970428
CN1CCC[C@H]1CCl    ZINC000003643670
CN1CCC[C@@H](Cl)C1    ZINC000037629559
CC(C)NC/C=C\Cl    ZINC000307782362
CCN1CC[C@@H](Cl)C1    ZINC000082433938
OCC#CBr    ZINC000032297158
C=C(Br)C=O    ZINC000002018968
F[C@@H](Cl)[C@@H](F)Cl    ZINC000095682155
F[C@H](Cl)[C@@H](F)Cl    ZINC000095682156
F[C@H](Cl)[C@H](F)Cl    ZINC000095682157
FC(F)(Cl)CCl    ZINC000063148406
Cc1nnsc1Cl    ZINC000001391101
CC/C=C/Br    ZINC000002010776
C[C@H]1C[C@H]1Br    ZINC000113240265
C[C@@H]1C[C@@H]1Br    ZINC000113240260
C=CCCBr    ZINC000002037390
C/C=C(/C)Br    ZINC000002019748
CC/C=C\Br    ZINC000056960505
C=C(Br)CC    ZINC000002579098
BrCC1CC1    ZINC000002140848
Nc1ncc(Cl)s1    ZINC000017354929
C=C[C@@H](C)Br    ZINC000066370729
C/C=C(\C)Br    ZINC000002019747
ClCc1cnsn1    ZINC000034550508
C=C(C)CBr    ZINC000001613260
Nc1nc(Cl)cs1    ZINC000033975144
CC1(Br)CC1    ZINC000114351119
C[C@@H]1C[C@H]1Br    ZINC000113240263
CC(C)=CBr    ZINC000001639905
C/C=C/CBr    ZINC000001577259
BrC1CCC1    ZINC000002242634
C/C=C\CBr    ZINC000080767044
C[C@H]1C[C@@H]1Br    ZINC000113240261
C=C[C@H](C)Br    ZINC000066370726
ClCc1csnn1    ZINC000034284512
O=C1C=C(Cl)[C@H](O)O1    ZINC000059370143
O=C1C=C(Cl)[C@@H](O)O1    ZINC000059370144
O=C1COC(=O)[C@H]1Cl    ZINC000100017553
O=C1COC(=O)[C@@H]1Cl    ZINC000100017555
S=C1CCC[C@@H]1Cl    ZINC000228950446
S=C1CCC[C@H]1Cl    ZINC000228950429
ClC1=CCSCC1    ZINC000261494211
O=C1CC[C@H](CCl)O1    ZINC000005413209
C=C(CCl)C(=O)OC    ZINC000040448619
O=C1CCOC[C@H]1Cl    ZINC000082048364
C=CCOC(=O)CCl    ZINC000001677158
C=C(Cl)CCC(=O)O    ZINC000075524804
C=CC(=O)OCCCl    ZINC000001561511
C=CC[C@H](Cl)C(=O)O    ZINC000060184034
CC(=O)C(Cl)C(C)=O    ZINC000100005431
O=C(O)[C@H]1C[C@@H](Cl)C1    ZINC000104689835
O=C1CC[C@@H](CCl)O1    ZINC000004411045
CCOC(=O)/C=C\Cl    ZINC000013386484
O=C1CCOC[C@@H]1Cl    ZINC000082048363
C=CC[C@@H](Cl)C(=O)O    ZINC000060184037
C=C(Cl)COC(C)=O    ZINC000001681466
C/C(Cl)=C/CC(=O)O    ZINC000071256929
O=C(O)C1CC(Cl)C1    ZINC000034161357
O=C1C[C@@H](Cl)CNN1    ZINC000098181486
O=C1C[C@H](Cl)CNN1    ZINC000098181485
C=C[C@@]1(C)C[C@@]1(F)Cl    ZINC000137128619
C=C[C@@]1(C)C[C@]1(F)Cl    ZINC000137128706
C=C[C@]1(C)C[C@]1(F)Cl    ZINC000137128755
C=C(Cl)[Si](C)(C)C    ZINC000196604829
C=C[C@]1(C)C[C@@]1(F)Cl    ZINC000137128666
NC(N)=N/N=C/CCl    ZINC000005828112
NC(N)=N/N=C\CCl    ZINC000017352486
CC(C)(C)C(=O)CCl    ZINC000004262385
ClCC[C@H]1CCCO1    ZINC000078750120
COCC/C=C\CCl    ZINC000016997518
C=CCOCCCCl    ZINC000034958407
CCCC[C@H](Cl)C=O    ZINC000032184077
CC(=O)[C@H](C)CCCl    ZINC000104732346
C=CCO[C@@H](C)CCl    ZINC000104726845
ClC[C@@H]1CCCCO1    ZINC000002048359
CCOC1CC(Cl)C1    ZINC000083822339
CCC(=O)CCCCl    ZINC000039392880
C[C@@H](CCl)OC1CC1    ZINC001205468232
C=CCO[C@H](C)CCl    ZINC000104726849
OC1(CCCCl)CC1    ZINC000104726737
O[C@@H]1CCCC[C@H]1Cl    ZINC000002039447
CCCC[C@@H](Cl)C=O    ZINC000032184075
ClC[C@H]1CCCCO1    ZINC000004529454
ClCC1CCOCC1    ZINC000052170967
C=CCC[C@@H](O)CCl    ZINC000085221502
OC1CCC(Cl)CC1    ZINC000002011505
COCC/C=C/CCl    ZINC000001640003
ClC[C@@H]1CCCOC1    ZINC000014987962
ClCCOC1CCC1    ZINC000050520399
CC(=O)C(C)(C)CCl    ZINC000034621605
ClCC[C@H]1CCOC1    ZINC000082457369
C=CCC[C@H](O)CCl    ZINC000085221499
O[C@@H]1CCCC[C@@H]1Cl    ZINC000002039448
ClC[C@H]1CCCOC1    ZINC000014987965
C[C@H](CCl)OC1CC1    ZINC001205468231
C=C[C@@H](C)OCCCl    ZINC000104711460
O[C@H]1CCCC[C@@H]1Cl    ZINC000003860265
ClCC[C@@H]1CCOC1    ZINC000082457368
ClCCCOC1CC1    ZINC000713290811
CC(=O)[C@@H](C)CCCl    ZINC000104732343
CCCCC(=O)CCl    ZINC000001686227
C=C[C@H](C)OCCCl    ZINC000104711456
CC(C)CC(=O)CCl    ZINC000034133392
O[C@H]1CCCC[C@H]1Cl    ZINC000003860266
O=CCCCCCCl    ZINC000032302928
CC(=O)CCCCCl    ZINC000002556912
ClCC[C@@H]1CCCO1    ZINC000078750126
NN[C@@H]1CCC[C@@H]1Cl    ZINC000104555126
NN[C@@H]1CCC[C@H]1Cl    ZINC000104555117
N[C@H]1CC[C@@H](Cl)CN1    ZINC000021985937
N[C@@H]1CC[C@H](Cl)CN1    ZINC000021985939
NN[C@H]1CCC[C@@H]1Cl    ZINC000104555121
N[C@@H]1CC[C@@H](Cl)CN1    ZINC000021985935
NN[C@H]1CCC[C@H]1Cl    ZINC000104555112
N=C(N)CCCCCl    ZINC000002547119
NCCN1CC(Cl)C1    ZINC001235735136
N[C@H]1CC[C@H](Cl)CN1    ZINC000021985941
CC(C)C(Cl)C(C)C    ZINC000002528309
CC(C)(C)C(C)(C)Cl    ZINC000001575595
CCCCCCCCl    ZINC000002011435
CCC[C@@](C)(Cl)CC    ZINC000002528225
CCC(Cl)(CC)CC    ZINC000071787088
CC(C)(C)CCCCl    ZINC000070651676
CC(C)CC(C)(C)Cl    ZINC000002528221
CCCC[C@@H](C)CCl    ZINC000078750457
C[C@@H](CCl)C(C)(C)C    ZINC000067739283
CCC[C@](C)(Cl)CC    ZINC000071795179
C[C@H](CCl)C(C)(C)C    ZINC000067739284
CCCC(Cl)CCC    ZINC000002011438
CCCCC[C@@H](C)Cl    ZINC000002015918
CCC(C)(C)CCCl    ZINC000002392208
CCCCC(C)(C)Cl    ZINC000002528226
CC(C)CCCCCl    ZINC000002569759
CCCCC[C@H](C)Cl    ZINC000002015919
CCCC[C@H](C)CCl    ZINC000078750465
Oc1cc(Cl)sn1    ZINC000009226750
Clc1c[nH]cc1Cl    ZINC000088189619
C=C(Br)CN    ZINC000057217534
BrC1CNC1    ZINC000034579043
C[n+]1cc(Cl)sn1    ZINC000003844512
S=C=NCCCCl    ZINC000002390117
CC(=O)NC(=O)CCl    ZINC000003249591
CC(=O)C(CCl)=NO    ZINC000352009978
O=C1NC[C@@H](CCl)O1    ZINC000003861057
O=C1NC[C@H](CCl)O1    ZINC000003861056
C=C(Cl)CNC(=O)O    ZINC000736094523
O=C1N[C@@H](CCl)CO1    ZINC000005426315
C/C(=C/CCl)[N+](=O)[O-]    ZINC000001733879
CC(=O)[C@H](Cl)C(N)=O    ZINC000100218455
CC(=O)/C(CCl)=N/O    ZINC000038611224
C/C(=C\CCl)[N+](=O)[O-]    ZINC000016968746
CC(=O)[C@@H](Cl)C(N)=O    ZINC000100218457
C=C(CCl)C[N+](=O)[O-]    ZINC000001678154
O=C1N[C@H](CCl)CO1    ZINC000004721942
[N-]=[N+]=NC[C@H](O)CCl    ZINC000022049403
NC(=O)N/N=C\CCl    ZINC000004758465
[N-]=[N+]=NC[C@@H](O)CCl    ZINC000022049399
NC(=O)N/N=C/CCl    ZINC000017002775
NC(N)=NC(=O)CCl    ZINC000059441786
COC(=N)C(C)(C)Cl    ZINC000104084196
CC(C)NC(=O)CCl    ZINC000000161218
CCNC(=O)[C@H](C)Cl    ZINC000005852748
NC(=O)CCCCCl    ZINC000020204324
CC(=O)NCCCCl    ZINC000005378209
OC1CN(CCCl)C1    ZINC000199539989
C[C@H](Cl)C(=O)N(C)C    ZINC000004218319
ClC[C@@H]1CNCCO1    ZINC000038415705
OCCN1CC(Cl)C1    ZINC001235734692
CCCNC(=O)CCl    ZINC000004411382
C[C@@H](Cl)C(=O)N(C)C    ZINC000004218320
CCN(C)C(=O)CCl    ZINC000019092627
CCOC(=N)CCCl    ZINC000017002002
CNC(=O)CCCCl    ZINC000020204176
CCNC(=O)[C@@H](C)Cl    ZINC000005852666
C[C@H](Cl)CC(=O)CN    ZINC000216712341
COC(=N)CCCCl    ZINC000040448261
CN(C)C(=O)CCCl    ZINC000005717932
ClC[C@H]1CNCCO1    ZINC000038415706
C[C@@H](Cl)CC(=O)CN    ZINC000216712293
CCNC(=O)CCCl    ZINC000005709006
C[C@@H](N)CCCCCl    ZINC000083591289
CN[C@H](C)CCCCl    ZINC000087361562
C[C@H](CCl)CN(C)C    ZINC000002170253
CN[C@@H](C)CCCCl    ZINC000087361561
C[C@@H](Cl)[C@@H](C)N(C)C    ZINC000001730562
C[C@H]([C@H](C)Cl)N(C)C    ZINC000001730563
CC[C@H](C)NCCCl    ZINC000006412296
CC(C)(C)NCCCl    ZINC000002510038
C[C@H](Cl)[C@H](C)N(C)C    ZINC000006487480
C[C@@H](Cl)[C@H](C)N(C)C    ZINC000006487362
C[C@H](N)CCCCCl    ZINC000083591286
CCN(CC)CCCl    ZINC000001577143
CC[C@@H](C)NCCCl    ZINC000001557765
CC[C@@H](CCl)N(C)C    ZINC000006411890
C[C@@H](CCl)CN(C)C    ZINC000002170254
CC(C)NC[C@@H](C)Cl    ZINC000005962938
CN(C)CCCCCl    ZINC000002392232
CC[C@H](CCl)N(C)C    ZINC000001682052
CCN(C)CCCCl    ZINC000039274208
CC(C)NC[C@H](C)Cl    ZINC000001707283
C[C@H](Br)C=O    ZINC000006436993
C=C(Br)CO    ZINC000002043455
C[C@@H](Br)C=O    ZINC000001603670
BrC[C@@H]1CO1    ZINC000004353049
Oc1nsnc1Cl    ZINC000016124756
BrC[C@H]1CO1    ZINC000001596385
BrC1COC1    ZINC000016083105
OC/C=C/Br    ZINC000003070145
CC(=O)CBr    ZINC000002034519
Clc1nc[nH]c1Cl    ZINC000001728337
F[C@@H](Cl)C(F)(F)F    ZINC000059977865
F[C@H](Cl)C(F)(F)F    ZINC000059977867
FC(F)C(F)(F)Cl    ZINC000063148511
CCCCBr    ZINC000002041078
CC[C@H](C)Br    ZINC000002041258
O=C(O)CC(=O)CCl    ZINC000005112723
COC(=O)[C@@H](Cl)C=O    ZINC000100165148
COC(=O)[C@H](Cl)C=O    ZINC000100165146
O=C1OC[C@@H](CCl)O1    ZINC000001702520
CC[C@@H](C)Br    ZINC000001586728
CC(C)CBr    ZINC000001586727
O=C1OC[C@H](CCl)O1    ZINC000002036661
CC(C)(C)Br    ZINC000001586729
NC(=O)NC(=O)CCl    ZINC000001255037
O=C(CCl)/N=C/NO    ZINC000098213659
CSC/C(C)=C/Cl    ZINC000307665908
C#Cc1cccc(Cl)c1    ZINC000002513044
CSC/C(C)=C\Cl    ZINC000379161746
C#Cc1ccc(Cl)cc1    ZINC000001845607
ClC#Cc1ccccc1    ZINC000066325587
C#Cc1ccccc1Cl    ZINC000002562355
ClCCOC[C@H]1CO1    ZINC000001596388
CO[C@@H]1O[C@@]1(C)CCl    ZINC000001669388
CCOC(=O)[C@@H](C)Cl    ZINC000002034883
CCOC(=O)CCCl    ZINC000001648267
CC1(CCl)OCCO1    ZINC000001644721
ClC[C@H]1CCOCO1    ZINC000003012130
CO[C@H]1O[C@]1(C)CCl    ZINC000001669385
ClC[C@H]1COCCO1    ZINC000005191059
CC[C@@H](Cl)C(=O)OC    ZINC000005924315
O=CCCOCCCl    ZINC000001712675
CC(=O)OCCCCl    ZINC000002031626
CO[C@@H]1O[C@]1(C)CCl    ZINC000001669387
CC(C)[C@H](Cl)C(=O)O    ZINC000001757835
ClC[C@@H]1COCCO1    ZINC000005191046
CC(=O)O[C@H](C)CCl    ZINC000008619212
CC(C)(CCl)C(=O)O    ZINC000001575580
ClCC1OCCCO1    ZINC000004800724
ClCCOC1COC1    ZINC000141666362
CC(C)[C@@H](Cl)C(=O)O    ZINC000002033566
C=C(Cl)C[C@H](O)CO    ZINC000043763362
CCC(=O)OCCCl    ZINC000016609984
COC(=O)CCCCl    ZINC000001693788
ClC[C@@H]1CCOCO1    ZINC000003886479
OCC1(CCl)COC1    ZINC000004582795
CC[C@H](Cl)C(=O)OC    ZINC000005921948
CC(=O)COCCCl    ZINC000082057787
CCCOC(=O)CCl    ZINC000001591778
CO[C@H]1O[C@@]1(C)CCl    ZINC000001669386
ClCCC1OCCO1    ZINC000005190710
CC(C)OC(=O)CCl    ZINC000001641625
CC(=O)O[C@@H](C)CCl    ZINC000001627215
COC(=O)C[C@@H](C)Cl    ZINC000002162125
C=C(CCl)OCOC    ZINC000002504564
CC(=O)[C@H](Cl)CCO    ZINC000002170595
COC(=O)C[C@H](C)Cl    ZINC000002162124
CCOC(=O)[C@H](C)Cl    ZINC000001605305
C=C(Cl)COCCO    ZINC000001708309
CC(=O)[C@@H](Cl)CCO    ZINC000002170597
ClCCOC[C@@H]1CO1    ZINC000004353050
O=C(O)CCCCCl    ZINC000002039893
COC(=O)C(C)(C)Cl    ZINC000003617629
C[C@H](CCl)/C(N)=N\O    ZINC000002547117
NNC(=O)CCCCl    ZINC000001614019
C[C@@H](CCl)/C(N)=N/O    ZINC000016082777
C[C@@H](Cl)[Si](C)(C)C    ZINC000170159613
C[C@H](Cl)[Si](C)(C)C    ZINC000170159610
CC(C)(C)OCCCl    ZINC000036883188
CC[C@H](C)[C@H](Cl)CO    ZINC000039342945
CC(C)[C@@H](O)CCCl    ZINC000104712310
CCCO[C@H](C)CCl    ZINC001205091544
CC[C@@H](C)OCCCl    ZINC000044342215
COCCCCCCl    ZINC000037393816
CC(C)(C)[C@H](O)CCl    ZINC000036447799
CC[C@@H](C)[C@@H](Cl)CO    ZINC000039342946
CC(C)(C)[C@@H](O)CCl    ZINC000036447800
CC(C)[C@H](O)CCCl    ZINC000104712304
CCCOCCCCl    ZINC000037025377
CC(C)O[C@H](C)CCl    ZINC000104735486
CC[C@H](C)OCCCl    ZINC000044342219
CCCCOCCCl    ZINC000002522730
CC(C)OCCCCl    ZINC000019414371
CC[C@@H](C)[C@H](Cl)CO    ZINC000039342944
CCOCCCCCl    ZINC000032152791
CC[C@H](C)[C@@H](Cl)CO    ZINC000032301869
CC(C)O[C@@H](C)CCl    ZINC000104735484
CCCO[C@@H](C)CCl    ZINC001205091543
OCCCCCCCl    ZINC000001666983
C[N+](C)(C)CCCCl    ZINC000039643406
N#C[C@H](F)Br    ZINC000008698383
N#C[C@@H](F)Br    ZINC000008698382
Fc1nc(Cl)cs1    ZINC000039134649
NC(=O)CBr    ZINC000004262207
Clc1nn[nH]c1Cl    ZINC000116493194
NCCCBr    ZINC000001719021
C[C@H](Cl)[C@@H](Cl)C#N    ZINC000100898671
C[C@@H](Cl)[C@@H](Cl)C#N    ZINC000100898673
C[C@H](Cl)[C@H](Cl)C#N    ZINC000100898669
CNCCBr    ZINC000036720865
C[C@@H](Cl)[C@H](Cl)C#N    ZINC000002244031
COC(=O)/C(Cl)=N/O    ZINC000097978498
COC(=O)C(Cl)=NO    ZINC000252586471
C#Cc1ccnc(Cl)c1    ZINC000037593997
[C-]#[N+]c1ccc(Cl)cc1    ZINC000095670292
C#Cc1ncccc1Cl    ZINC000039049395
C#Cc1cccc(Cl)n1    ZINC000037594092
[C-]#[N+]c1cccc(Cl)c1    ZINC000095686581
C#Cc1ccncc1Cl    ZINC000072265846
N#Cc1cccc(Cl)c1    ZINC000000404318
C#Cc1cccnc1Cl    ZINC000059438220
[C-]#[N+]c1ccccc1Cl    ZINC000095698260
C#Cc1cncc(Cl)c1    ZINC000022013250
C#Cc1ccc(Cl)nc1    ZINC000036533654
C#Cc1cnccc1Cl    ZINC000095761562
N#Cc1ccc(Cl)cc1    ZINC000000157255
C#Cc1ccc(Cl)cn1    ZINC000072265845
N#Cc1ccccc1Cl    ZINC000000157274
NC(=S)CCCCl    ZINC000199333686
COC(=O)NCCCl    ZINC000001698370
NC(=O)OCCCCl    ZINC000004769104
C[C@H](CCl)OC(N)=O    ZINC000104515441
CON(C)C(=O)CCl    ZINC000002504671
C[C@@H](CCl)OC(N)=O    ZINC000104515436
CNC(=O)OCCCl    ZINC000002519010
COC(=O)[C@H](N)CCl    ZINC000022002002
NC(=O)COCCCl    ZINC000002569977
O=C(CCl)NCCO    ZINC000001664000
COC(=O)[C@@H](N)CCl    ZINC000022001996
NCC(=O)OCCCl    ZINC000035982054
OCCCNCCCl    ZINC000058861956
C[C@H](O)CNCCCl    ZINC000058863183
NCCOCCCCl    ZINC001083811055
CN(C)C[C@@H](O)CCl    ZINC000001718553
CNCCOCCCl    ZINC000083195915
CN(C)C[C@H](O)CCl    ZINC000005599712
O=C(O)CBr    ZINC000003860231
C/C(Br)=C\F    ZINC000144840882
F[C@@H]1C[C@H]1Br    ZINC000213945343
O=S1(=O)C=C(Cl)C1    ZINC000001575061
F[C@@H]1C[C@@H]1Br    ZINC000169725077
C=C(F)CBr    ZINC000085400115
F[C@H]1C[C@H]1Br    ZINC000213945287
F[C@H]1C[C@@H]1Br    ZINC000213945397
CC(=O)/C(Cl)=C/Cl    ZINC000022000861
O=C(/C=C/Cl)CCl    ZINC000044564099
O=C(/C=C\Cl)CCl    ZINC000095909137
O=C(O)C(Cl)C(=O)O    ZINC000001724772
COCCBr    ZINC000001627348
C[C@@H](O)CBr    ZINC000003861678
OCCCBr    ZINC000002031639
C[C@H](O)CBr    ZINC000003861677
C[C@H](Br)CO    ZINC000002034521
O=C(O)[C@H]1C[C@]1(F)Cl    ZINC000002540181
O=C(O)[C@H]1C[C@@]1(F)Cl    ZINC000016159864
O=C(O)[C@@H]1C[C@]1(F)Cl    ZINC000016159866
O=C(O)[C@@H]1C[C@@]1(F)Cl    ZINC000016159862
N#Cc1cccc(Cl)n1    ZINC000006093447
C=CC/C(F)=C(/F)Cl    ZINC000002525223
N#Cc1ccnc(Cl)c1    ZINC000000154100
N#Cc1ccc(Cl)nc1    ZINC000000166496
Cl[C@H]1CCC[C@@H]1Cl    ZINC000001591986
N#Cc1ncccc1Cl    ZINC000000332990
N#Cc1cc(Cl)ccn1    ZINC000000065282
Cl[C@@H]1CCC[C@H]1Cl    ZINC000001591985
C=C(CCl)CCCl    ZINC000104737185
C#Cc1ncc(Cl)cn1    ZINC000079047841
[C-]#[N+]c1ccc(Cl)cn1    ZINC000100716033
N#Cc1cncc(Cl)c1    ZINC000002524724
N=C(N)SCCCl    ZINC000001665216
N#Cc1cnccc1Cl    ZINC000014628929
C#Cc1cncc(Cl)n1    ZINC000072265848
ClCC1(CCl)CC1    ZINC000104729461
N#Cc1ccncc1Cl    ZINC000002547813
C#Cc1nccnc1Cl    ZINC000072265849
Cl[C@@H]1CCC[C@@H]1Cl    ZINC000001591984
N#Cc1ccc(Cl)cn1    ZINC000002510866
C#Cc1ccc(Cl)nn1    ZINC000095835378
C=CC/C(F)=C(\F)Cl    ZINC000002243145
C=C(Cl)CCCCl    ZINC000104722068
N#Cc1cccnc1Cl    ZINC000000091827
COC[C@@H](Cl)C(=O)O    ZINC000015021897
COC[C@H](Cl)C(=O)O    ZINC000002506656
C[C@@H](O)[C@@H](Cl)C(=O)O    ZINC000062715396
COC(=O)[C@@H](Cl)CO    ZINC000012359450
O=C(CO)OCCCl    ZINC000034115189
C[C@H](O)[C@@H](Cl)C(=O)O    ZINC000062715394
COC(=O)[C@H](Cl)CO    ZINC000012359451
COC(=O)[C@H](O)CCl    ZINC000039320104
COC(=O)OCCCl    ZINC000059458230
COC(=O)[C@@H](O)CCl    ZINC000039320106
COC(=O)O[C@H](C)Cl    ZINC000034077139
COC(=O)[C@@H](Cl)OC    ZINC000096395085
COC(=O)O[C@@H](C)Cl    ZINC000034077140
C[C@@](O)(CCl)C(=O)O    ZINC000001679582
C[C@H](O)[C@H](Cl)C(=O)O    ZINC000062715390
COC(=O)[C@H](Cl)OC    ZINC000096395087
O=C(O)COCCCl    ZINC000066351994
C[C@](O)(CCl)C(=O)O    ZINC000002044914
C[C@@H](O)[C@H](Cl)C(=O)O    ZINC000062715392
Cl[C@@H]1Cc2ccccc21    ZINC000068568717
CCO[C@H]1C[C@]1(F)Cl    ZINC000095611816
CC(C)(F)C(=O)CCl    ZINC000104154326
N[C@H](CCl)C(=O)NO    ZINC000017120004
Cl/C=C/c1ccccc1    ZINC000002034351
Cl/C=C\c1ccccc1    ZINC000083309234
CO[C@]1(C)C[C@@]1(F)Cl    ZINC000038250931
C=Cc1ccc(Cl)cc1    ZINC000001561521
CCO[C@H]1C[C@@]1(F)Cl    ZINC000095611814
C[C@@]1(CO)C[C@@]1(F)Cl    ZINC000095917639
C=Cc1cccc(Cl)c1    ZINC000001561520
C[C@]1(CO)C[C@@]1(F)Cl    ZINC000238480292
CO[C@]1(C)C[C@]1(F)Cl    ZINC000098175162
N[C@@H](CCl)C(=O)NO    ZINC000055460246
C=Cc1ccccc1Cl    ZINC000001561519
C[C@@]1(CO)C[C@]1(F)Cl    ZINC000238494523
FCC1(CCl)COC1    ZINC000104727081
CCO[C@@H]1C[C@@]1(F)Cl    ZINC000095611813
CO[C@@]1(C)C[C@]1(F)Cl    ZINC000098175161
Cl[C@H]1Cc2ccccc21    ZINC000068568716
C[C@]1(CO)C[C@]1(F)Cl    ZINC000238480466
CCO[C@@H]1C[C@]1(F)Cl    ZINC000095611815
CO[C@@]1(C)C[C@@]1(F)Cl    ZINC000098175160
CC(C)SCCCl    ZINC000037684833
COC[C@@H](CCl)OC    ZINC000039259516
COC[C@@](C)(O)CCl    ZINC000104730071
C[C@@H](CCl)OCCO    ZINC001217855957
COC[C@](C)(O)CCl    ZINC000104730073
CCOC[C@H](O)CCl    ZINC000002159847
C[C@H](CCl)OCCO    ZINC001217855939
CCOC[C@@H](Cl)OC    ZINC000035052472
CCOC[C@@H](O)CCl    ZINC000002159850
COCCOCCCl    ZINC000004416204
COCC(Cl)COC    ZINC000026897993
OCCCOCCCl    ZINC000088189738
COC(C)(CCl)OC    ZINC000039271323
COC(OC)[C@@H](C)Cl    ZINC000002567318
OCCOCCCCl    ZINC000104724998
CCOC[C@H](Cl)OC    ZINC000002563429
COC(OC)[C@H](C)Cl    ZINC000019230204
COC[C@H](CCl)OC    ZINC000039259517
N#Cc1ccnnc1Cl    ZINC000039215692
N#Cc1cnnc(Cl)c1    ZINC000142129516
N#Cc1cncc(Cl)n1    ZINC000005784094
N#Cc1ncc(Cl)cn1    ZINC000000336445
N#Cc1cc(Cl)ncn1    ZINC000044116735
N#Cc1ccc(Cl)nn1    ZINC000021299079
N#Cc1cncnc1Cl    ZINC000039401598
O=S=NCCCCl    ZINC000004758088
N#Cc1cnc(Cl)cn1    ZINC000030678538
N#Cc1nccc(Cl)n1    ZINC000044116755
N#Cc1nccnc1Cl    ZINC000000161160
O=[N+]([O-])C[C@@H](O)CCl    ZINC000001733870
O=[N+]([O-])C[C@H](O)CCl    ZINC000002042260
N#[N+]c1cccc(Cl)c1    ZINC000005785102
N#[N+]c1ccccc1Cl    ZINC000003861669
N#[N+]c1ccc(Cl)cc1    ZINC000003861289
O=C(CF)NCCCl    ZINC000001697996
C=Cc1cc(Cl)ccn1    ZINC000039052117
C=Cc1cccnc1Cl    ZINC000140297681
NCCSCCCl    ZINC000001575893
C=Cc1ccc(Cl)nc1    ZINC000036455628
C=Cc1ccc(Cl)cn1    ZINC000034580633
O=C(O)/C(Cl)=C/Cl    ZINC000004769403
O=C(O)/C(Cl)=C\Cl    ZINC000013451694
FCCCBr    ZINC000001847535
O=S1(=O)CC(Cl)C1    ZINC000001674464
CC(C)(Cl)C(=O)Cl    ZINC000083254818
ClC[C@@H]1O[C@H]1CCl    ZINC000001648240
C[C@@](Cl)(C=O)CCl    ZINC000002023937
ClC[C@@H]1O[C@@H]1CCl    ZINC000015879890
ClC[C@H](Cl)[C@@H]1CO1    ZINC000001598462
O=C(Cl)CCCCl    ZINC000002242611
C[C@](Cl)(C=O)CCl    ZINC000002023935
C[C@H](Cl)CC(=O)Cl    ZINC000038324771
Cl[C@@H]1CCO[C@@H]1Cl    ZINC000002026505
Cl[C@H]1CCO[C@H]1Cl    ZINC000002026494
C[C@H](CCl)C(=O)Cl    ZINC000033961395
O=C(CCl)CCCl    ZINC000005178717
CC[C@H](Cl)C(=O)Cl    ZINC000005227373
CC[C@@H](Cl)C(=O)Cl    ZINC000005227378
Cl[C@@H]1CCO[C@H]1Cl    ZINC000095793049
ClC[C@H]1O[C@@H]1CCl    ZINC000001648239
ClC[C@H](Cl)[C@H]1CO1    ZINC000001598463
ClC[C@@H](Cl)[C@H]1CO1    ZINC000001598461
Cl[C@H]1OCC[C@@H]1Cl    ZINC000095793050
ClCC1(CCl)CO1    ZINC000104719674
C[C@@H](Cl)CC(=O)Cl    ZINC000038324772
ClC[C@@H](Cl)[C@@H]1CO1    ZINC000001598460
COC(=O)[C@H](F)CCl    ZINC000095917637
O=Cc1ccc(Cl)cc1    ZINC000000896325
CCOC(=O)[C@@H](F)Cl    ZINC000002168353
O=Cc1cccc(Cl)c1    ZINC000000164556
O=c1cccccc1Cl    ZINC000000390989
COC(=O)[C@@H](F)CCl    ZINC000095917638
O=Cc1ccccc1Cl    ZINC000001706909
CCOC(=O)[C@H](F)Cl    ZINC000002168354
CC(CCl)=C(C#N)C#N    ZINC000038292405
C#CCn1cc(Cl)cn1    ZINC000042012039
C[C@@H](Cl)C[C@H](C)Cl    ZINC000100049125
C[C@@H](Cl)CCCCl    ZINC000001693388
FC1(F)CC(CCl)C1    ZINC000238665492
C[C@@H](Cl)C[C@@H](C)Cl    ZINC000002031646
C[C@H](Cl)C[C@H](C)Cl    ZINC000002031647
CCC[C@@H](Cl)CCl    ZINC000002039344
C[C@H](Cl)CCCCl    ZINC000100371749
CC(C)(Cl)CCCl    ZINC000001845926
CC[C@H](Cl)[C@@H](C)Cl    ZINC000100270656
CC[C@@H](Cl)[C@H](C)Cl    ZINC000100270663
C[C@@H](Cl)C(C)(C)Cl    ZINC000002040413
CC[C@H](Cl)[C@H](C)Cl    ZINC000100270659
CC(C)(CCl)CCl    ZINC000002579140
CC[C@H](Cl)CCCl    ZINC000104717862
C[C@H](Cl)C(C)(C)Cl    ZINC000002040412
CCC[C@H](Cl)CCl    ZINC000002039343
CC[C@@H](Cl)[C@@H](C)Cl    ZINC000002389898
ClCCCCCCl    ZINC000001693335
CC[C@@H](Cl)CCCl    ZINC000104717866
C[C@H](F)COCCCl    ZINC001083806977
C[C@@H](F)COCCCl    ZINC001083806976
CCO[C@@H](CF)CCl    ZINC001204951362
C[C@@H](CCl)OCCF    ZINC001224673636
Cc1cccc(CCl)c1    ZINC000001707966
Cc1cccc(Cl)c1C    ZINC000002013566
Cc1ccc(Cl)c(C)c1    ZINC000002528191
CCc1ccccc1Cl    ZINC000001698677
FCCCOCCCl    ZINC000072265701
C[C@H](CCl)OCCF    ZINC001224673635
CCc1cccc(Cl)c1    ZINC000001690565
CCc1ccc(Cl)cc1    ZINC000001845935
Cc1cccc(C)c1Cl    ZINC000002013565
CCO[C@H](CF)CCl    ZINC001204951363
ClCCc1ccccc1    ZINC000001641679
C[C@@H](Cl)c1ccccc1    ZINC000002031484
C[C@H](Cl)c1ccccc1    ZINC000002031482
Cc1ccc(Cl)cc1C    ZINC000001845972
Cc1ccc(CCl)cc1    ZINC000001583767
Cc1ccccc1CCl    ZINC000002034794
Cc1cc(C)cc(Cl)c1    ZINC000001846534
Cc1ccc(C)c(Cl)c1    ZINC000001690023
NC(=O)[C@@H](Cl)CCl    ZINC000001599294
NC(=O)[C@H](Cl)CCl    ZINC000002389923
O=Nc1ccc(Cl)cc1    ZINC000005328624
O=Cc1cnccc1Cl    ZINC000014982474
O=Cc1ccc(Cl)cn1    ZINC000008698212
O=Cc1cccc(Cl)n1    ZINC000014982470
O=Cc1cncc(Cl)c1    ZINC000006643293
O=Cc1ccc(Cl)nc1    ZINC000000169497
O=Cc1cc(Cl)ccn1    ZINC000014008093
O=Cc1ccnc(Cl)c1    ZINC000003883725
N#Cc1ccc(CCl)o1    ZINC000034087139
O=Cc1ncccc1Cl    ZINC000014982472
O=Cc1ccncc1Cl    ZINC000012958751
O=Cc1cccnc1Cl    ZINC000000168332
Cn1ncc(C#N)c1Cl    ZINC000034214169
ClCCNCCCl    ZINC000001712524
N#CC(C#N)=C(N)CCl    ZINC000015983958
N#CCc1n[nH]cc1Cl    ZINC000096509255
Cn1cc(Cl)c(C#N)n1    ZINC000000163235
N#CCn1cc(Cl)cn1    ZINC000002537511
Cn1ncc(Cl)c1C#N    ZINC000022637486
Cc1ccnc(CCl)c1    ZINC000021985734
Cc1ccc(CCl)nc1    ZINC000032180603
Cc1cc(Cl)cnc1C    ZINC000064220327
Cc1ccnc(Cl)c1C    ZINC000039239445
CCc1cccc(Cl)n1    ZINC000034160764
C[C@H](Cl)c1ccncc1    ZINC000026515374
Cc1cc(Cl)c(C)cn1    ZINC000072202806
CCc1cccnc1Cl    ZINC000071372394
Cc1ccncc1CCl    ZINC000082164012
CCc1cnccc1Cl    ZINC000060020004
Cc1cc(CCl)ccn1    ZINC000039263764
Cc1cncc(Cl)c1C    ZINC000146897259
Cc1cccc(N)c1Cl    ZINC000022129869
Cc1ccc(Cl)c(N)c1    ZINC000000407045
ClCCc1ccncc1    ZINC000037405173
Cc1cccc(CCl)n1    ZINC000015884435
C[C@H](Cl)c1ccccn1    ZINC000026515378
Cc1cc(Cl)ccc1N    ZINC000000157577
C[C@H](Cl)c1cccnc1    ZINC000026515370
Cc1cnc(Cl)cc1C    ZINC000039050556
Cc1cnccc1CCl    ZINC000016948467
ClCCc1cccnc1    ZINC000031554353
Cc1nccc(Cl)c1C    ZINC000039050613
CCc1ccc(Cl)cn1    ZINC000044121407
C[C@@H](Cl)c1ccncc1    ZINC000026515372
NCc1cccc(Cl)c1    ZINC000000164422
CCc1ccnc(Cl)c1    ZINC000022054545
Nc1cccc(CCl)c1    ZINC000058003991
N#CC1=C(Cl)CCCC1    ZINC000043214880
Cc1cccc(Cl)c1N    ZINC000000404327
Cc1cc(N)cc(Cl)c1    ZINC000039234707
NCc1ccccc1Cl    ZINC000000157592
Cc1cncc(C)c1Cl    ZINC000034596254
Nc1ccccc1CCl    ZINC000020216992
Cc1ccc(N)c(Cl)c1    ZINC000000388156
Cc1cncc(CCl)c1    ZINC000015021787
Cc1cc(C)nc(Cl)c1    ZINC000008698237
Cc1cc(Cl)cc(C)n1    ZINC000000331917
C=C1CC(C#N)(CCl)C1    ZINC000020358141
ClCCc1ccccn1    ZINC000012360602
Cc1c(N)cccc1Cl    ZINC000000157621
Nc1ccc(CCl)cc1    ZINC000044830272
Cc1ccc(Cl)c(C)n1    ZINC000022113170
Cc1ccc(CCl)cn1    ZINC000037390090
CCc1ccc(Cl)nc1    ZINC000038282036
Cc1ncccc1CCl    ZINC000039051731
CCc1ccncc1Cl    ZINC000039278002
Cc1ccc(Cl)nc1C    ZINC000021953269
CNc1cccc(Cl)c1    ZINC000000167057
Cc1ccc(N)cc1Cl    ZINC000000388037
Cc1cc(N)ccc1Cl    ZINC000000399225
CNc1ccccc1Cl    ZINC000000167053
Cc1ccc(C)c(Cl)n1    ZINC000039239447
NCc1ccc(Cl)cc1    ZINC000000157594
Cc1cnc(Cl)c(C)c1    ZINC000039239446
Cc1cc(C)c(Cl)cn1    ZINC000041124419
C[C@@H](Cl)c1ccccn1    ZINC000026515376
CNc1ccc(Cl)cc1    ZINC000000407013
C[C@@H](Cl)c1cccnc1    ZINC000026515368
Cc1cccnc1CCl    ZINC000014807832
Cc1ccc(Cl)cc1N    ZINC000000157612
ClCCBr    ZINC000008860182
FC(F)=CBr    ZINC000063146296
F/C=C(\F)Br    ZINC000071614813
F/C=C(/F)Br    ZINC000064370193
OC[C@@H](F)Br    ZINC000066351572
OC[C@H](F)Br    ZINC000066351573
O=C(CCl)OCCl    ZINC000104721747
O=C(O)[C@H](Cl)CCl    ZINC000001690276
O=C(O)[C@@H](Cl)CCl    ZINC000002034721
C#Cc1ccc(Cl)s1    ZINC000085224585
C[C@@H](Cl)OC(=O)Cl    ZINC000002242593
C[C@H](Cl)OC(=O)Cl    ZINC000004521314
O=C(Cl)OCCCl    ZINC000002031641
C#Cc1csc(Cl)c1    ZINC000095742756
FC1=C(Cl)CC1(F)F    ZINC000008100903
O=C1C=CC(=O)C(Cl)=C1    ZINC000001606709
CS(=O)(=O)CCCl    ZINC000001732780
O=[S@@](O)CCCCl    ZINC000142488563
O=Cc1cncc(Cl)n1    ZINC000038258358
O=Cc1ncc(Cl)cn1    ZINC000091366415
O=Cc1ccc(Cl)nn1    ZINC000021982409
O=Cc1cc(Cl)ncn1    ZINC000026461796
O=Cc1nccc(Cl)n1    ZINC000071261592
N#Cc1cc(Cl)cn1O    ZINC000001764092
O=Cc1nccnc1Cl    ZINC000026897747
O=Cc1cnc(Cl)cn1    ZINC000085221111
ClCCCOCCl    ZINC000104580418
C[C@H](Cl)[C@@H](O)CCl    ZINC000104732655
COC(CCl)CCl    ZINC000104392164
CCO[C@@H](Cl)CCl    ZINC000004521382
C[C@@H](Cl)[C@H](O)CCl    ZINC000104732653
C[C@H](Cl)[C@H](O)CCl    ZINC000104732650
O[C@@H](CCl)CCCl    ZINC000002038321
C[C@](Cl)(CO)CCl    ZINC000002046488
O[C@H](CCl)CCCl    ZINC000002038320
C[C@@H](Cl)[C@@H](O)CCl    ZINC000104732658
CCO[C@H](Cl)CCl    ZINC000001635706
C[C@@](Cl)(CO)CCl    ZINC000001562425
ClCCOCCCl    ZINC000001599332
N=C(N)CC(F)(F)Cl    ZINC000199770111
OCc1cccc(Cl)c1    ZINC000000164557
Cc1cc(O)ccc1Cl    ZINC000000001124
Cc1ccc(O)c(Cl)c1    ZINC000000409223
COc1ccc(Cl)cc1    ZINC000000388374
C#CC(C#C)OCCCl    ZINC001224662812
O=C1[C@H](Cl)[C@@H]2C=C[C@@H]1C2    ZINC000100354010
OCc1ccc(Cl)cc1    ZINC000000157482
OCc1ccccc1Cl    ZINC000000157459
Cc1ccc(Cl)cc1O    ZINC000000158233
O=C1[C@H](Cl)[C@H]2C=C[C@@H]1C2    ZINC000005031305
COc1ccccc1Cl    ZINC000000388385
Oc1ccccc1CCl    ZINC000002034016
Cc1ccc(Cl)c(O)c1    ZINC000000388375
Cc1ccc(O)cc1Cl    ZINC000000407449
Cc1c(O)cccc1Cl    ZINC000001673209
Oc1ccc(CCl)cc1    ZINC000002034013
COc1cccc(Cl)c1    ZINC000000388368
O=C1[C@H]2C=C[C@@H](C2)[C@H]1Cl    ZINC000100354005
Oc1cccc(CCl)c1    ZINC000002034015
O=C1[C@H]2C=C[C@H](C2)[C@H]1Cl    ZINC000001709929
Cc1cc(O)cc(Cl)c1    ZINC000002039642
C=C(Cl)Cc1ccco1    ZINC000096543380
Cc1cccc(Cl)c1O    ZINC000000164375
Cc1cc(Cl)ccc1O    ZINC000000404328
Cc1cccc(O)c1Cl    ZINC000001999368
Nc1ccc(N)c(Cl)c1    ZINC000000388453
Cc1ccc(Cl)nc1N    ZINC000039050374
Cl/C=C/Cn1ccnc1    ZINC000041391570
Cc1nc(N)ccc1Cl    ZINC000015423947
CNc1ncccc1Cl    ZINC000021510803
Cc1ncc(CCl)cn1    ZINC000022016720
CNc1cccnc1Cl    ZINC000019801106
Clc1cnn(C2CC2)c1    ZINC000041367896
NCc1ccncc1Cl    ZINC000035569966
Cc1nc(Cl)ccc1N    ZINC000002384072
CCc1cc(Cl)ncn1    ZINC000026420701
Cc1cncc(CCl)n1    ZINC000082409551
Cc1cc(N)nc(Cl)c1    ZINC000021981879
Cl/C=C\Cn1ccnc1    ZINC000211107610
NCc1cc(Cl)ccn1    ZINC000039051096
Cc1cc(Cl)cnc1N    ZINC000019735877
Clc1cn[nH]c1C1CC1    ZINC000036644389
CNc1ccc(Cl)nc1    ZINC000034575127
NCc1cccc(Cl)n1    ZINC000037594046
CCc1nccnc1Cl    ZINC000002516011
Cc1nccnc1CCl    ZINC000039306963
Cc1cncc(Cl)c1N    ZINC000008698208
ClCCc1cncnc1    ZINC000060711190
C[C@@H](Cl)c1ncccn1    ZINC000087736070
CNc1cccc(Cl)n1    ZINC000019801003
CNc1cc(Cl)ccn1    ZINC000021303251
C[C@@H](Cl)c1cnccn1    ZINC000070026247
NCc1ccnc(Cl)c1    ZINC000004072644
Nc1ncccc1CCl    ZINC000021984220
CCc1cnnc(Cl)c1    ZINC000253496072
Clc1cn2c(n1)CCC2    ZINC000000497776
Nc1ccc(CCl)cn1    ZINC000035569802
Cc1ncc(C)c(Cl)n1    ZINC000019091751
NCc1cnccc1Cl    ZINC000035570032
Cc1ccc(Cl)c(N)n1    ZINC000039190998
Cc1c(N)nccc1Cl    ZINC000088189850
C=CCn1nccc1Cl    ZINC000095094217
Cc1cc(N)ncc1Cl    ZINC000022009755
Cc1cnc(Cl)c(N)c1    ZINC000002585529
Cc1ccc(N)nc1Cl    ZINC000039050372
Cc1cc(Cl)ncc1N    ZINC000002585532
Cc1cc(Cl)nnc1C    ZINC000054930889
Nc1cc(CCl)ccn1    ZINC000035569763
NCc1cncc(Cl)c1    ZINC000035570034
Cc1cnc(N)cc1Cl    ZINC000035569807
Cc1cnc(C)c(Cl)n1    ZINC000000404322
C[C@H](Cl)c1cnccn1    ZINC000070026244
Cc1cnc(CCl)nc1    ZINC000034345904
CNc1cncc(Cl)c1    ZINC000199775399
CNc1ccc(Cl)cn1    ZINC000019230648
NCc1cccnc1Cl    ZINC000002547995
CNc1ccnc(Cl)c1    ZINC000071621018
Nc1cccc(Cl)c1N    ZINC000001588400
NCc1ccc(Cl)nc1    ZINC000002568143
Nc1cc(N)cc(Cl)c1    ZINC000000398782
Clc1ccn(C2CC2)n1    ZINC000211775864
Cc1nccc(Cl)c1N    ZINC000059349578
Cc1ccnc(N)c1Cl    ZINC000021981816
Cc1ccnc(CCl)n1    ZINC000039052867
NNc1cccc(Cl)c1    ZINC000000085247
Cc1ccc(CCl)nn1    ZINC000138277951
Cc1ccnc(Cl)c1N    ZINC000002568142
Cc1cnc(CCl)cn1    ZINC000037405175
C=C(Cl)Cn1ccnc1    ZINC000082615222
Cc1cnc(Cl)c(C)n1    ZINC000012370905
Cc1cnc(N)c(Cl)c1    ZINC000026466278
Cc1cc(N)c(Cl)cn1    ZINC000020272696
CCc1ccc(Cl)nn1    ZINC000066055147
NNc1ccc(Cl)cc1    ZINC000000088600
Cc1c(N)cncc1Cl    ZINC000003881110
Nc1ccc(Cl)c(N)c1    ZINC000000388158
CCc1nccc(Cl)n1    ZINC000036882175
Cc1cc(Cl)cc(N)n1    ZINC000040448287
Nc1ccc(Cl)cc1N    ZINC000000388066
CCc1cncnc1Cl    ZINC000021299588
Cn1cc(Cl)ccc1=N    ZINC000334139337
N#CCC[C@H](Cl)CC#N    ZINC000104515447
Cc1nnccc1CCl    ZINC000261508235
Cc1c(N)ccnc1Cl    ZINC000039258449
Nc1ccc(CCl)nc1    ZINC000065731371
NCc1ncccc1Cl    ZINC000002548008
Cc1ncc(Cl)cc1N    ZINC000035570467
Cc1cc(C)c(Cl)nn1    ZINC000072204536
Clc1cc(C2CC2)n[nH]1    ZINC000083141682
Cc1cnc(Cl)cc1N    ZINC000038540555
C[C@H](Cl)c1ncccn1    ZINC000087736069
Cc1ncnc(Cl)c1C    ZINC000039052972
Cc1cc(CCl)ncn1    ZINC000039401101
NNc1ccccc1Cl    ZINC000000085239
Cc1cc(Cl)c(N)cn1    ZINC000026506757
Cc1nccc(N)c1Cl    ZINC000014982028
NCc1ccc(Cl)cn1    ZINC000044831846
Cc1ccc(N)c(Cl)n1    ZINC000002384060
Cc1cc(Cl)nc(C)n1    ZINC000002559906
Cc1ncc(Cl)nc1C    ZINC000039252078
Cc1cc(N)cc(Cl)n1    ZINC000067176130
Cc1ncc(N)cc1Cl    ZINC000079006375
Cc1ncncc1CCl    ZINC000299889977
Cc1cc(N)cnc1Cl    ZINC000002384017
Cc1cnnc(CCl)c1    ZINC000261507723
N#CCC[C@@H](Cl)CC#N    ZINC000104515451
Cc1cnncc1CCl    ZINC000261506728
C=CCn1cc(Cl)cn1    ZINC000041367905
CC[n+]1ccccc1Cl    ZINC000012062426
CCC(F)(F)CCCl    ZINC000104723854
ClCC[n+]1ccccc1    ZINC000001561726
CC(F)(F)CCCCl    ZINC000104716243
C#CC1(Cl)CCCCC1    ZINC000002383255
ClC1=C[C@H]2CC[C@H](C2)C1    ZINC000002545301
Br[C]1[CH][CH][CH][CH]1    ZINC000100032786
Br[c-]1cccc1    ZINC000085483748
N#Cc1ccc(Cl)s1    ZINC000036893202
N#Cc1csc(Cl)c1    ZINC000083267878
N#Cc1ccsc1Cl    ZINC000034349375
N#Cc1cc(Cl)cs1    ZINC000066322873
N#Cc1sccc1Cl    ZINC000002513580
C[C@H](Cl)S(N)(=O)=O    ZINC000006437302
NS(=O)(=O)CCCl    ZINC000059835038
C[C@@H](Cl)S(N)(=O)=O    ZINC000005459969
Nc1cc(O)cc(Cl)c1    ZINC000084426406
Cc1[nH]c(=O)ccc1Cl    ZINC000045787090
Cn1cccc(Cl)c1=O    ZINC000085398631
Cc1cc(Cl)c[nH]c1=O    ZINC000020358050
Cc1c[n+]([O-])ccc1Cl    ZINC000001596460
Clc1onc2c1CCC2    ZINC000098179339
O=c1cc(CCl)cc[nH]1    ZINC000034085642
Cc1ncc(O)cc1Cl    ZINC000095761979
Cc1cnc(Cl)cc1O    ZINC000090225727
Nc1c(O)cccc1Cl    ZINC000064033640
Cc1nc(Cl)ccc1O    ZINC000039050788
Cc1cc(Cl)ncc1O    ZINC000072206894
Nc1ccc(Cl)c(O)c1    ZINC000002567235
Cc1ccc(Cl)[nH]c1=O    ZINC000091296935
O=C(CCl)c1ccc[nH]1    ZINC000001574410
COc1ccnc(Cl)c1    ZINC000002389389
[O-][n+]1cccc(CCl)c1    ZINC000039236293
OCc1cnccc1Cl    ZINC000001585512
OCc1ncccc1Cl    ZINC000038948756
C#CC(=O)NC/C=C\Cl    ZINC001161884470
[O-][n+]1ccccc1CCl    ZINC000001668042
COc1ccncc1Cl    ZINC000021982032
Cc1cc[n+]([O-])c(Cl)c1    ZINC000039236321
OCc1cncc(Cl)c1    ZINC000021303204
COc1cncc(Cl)c1    ZINC000019872631
Cc1ncc(Cl)cc1O    ZINC000075529320
O=c1ccc(CCl)c[nH]1    ZINC000072225649
NOc1ccc(Cl)cc1    ZINC000039248655
Cc1cncc(O)c1Cl    ZINC000071256377
COc1cc(Cl)ccn1    ZINC000008698219
Cc1ccc(Cl)c[n+]1[O-]    ZINC000000330894
Cc1cc(=O)[nH]cc1Cl    ZINC000038537877
Nc1cc(Cl)ccc1O    ZINC000000404323
ONc1ccc(Cl)cc1    ZINC000001659910
Cc1ccc(Cl)[n+]([O-])c1    ZINC000039647138
Cc1cc(=O)cc(Cl)[nH]1    ZINC000095630952
OCc1cccnc1Cl    ZINC000000168331
Cn1c(Cl)cccc1=O    ZINC000005423926
Cc1cc[n+]([O-])cc1Cl    ZINC000039253250
OCc1ccc(Cl)cn1    ZINC000036532788
Cc1cccc(Cl)[n+]1[O-]    ZINC000001692665
OCc1cccc(Cl)n1    ZINC000006093449
Cc1c(O)cncc1Cl    ZINC000088189772
OCc1ccncc1Cl    ZINC000026898627
COc1cccnc1Cl    ZINC000002580779
Cn1ccc(=O)cc1Cl    ZINC000238548942
Cc1ccc(O)c(Cl)n1    ZINC000005046322
Cc1ccc[n+]([O-])c1Cl    ZINC000001692663
Cn1cc(Cl)ccc1=O    ZINC000034113935
Cc1cc(O)cnc1Cl    ZINC000039316979
C#CC(=O)NCC(=C)Cl    ZINC000135334270
C/N=C(/Cl)c1ccco1    ZINC000013014450
Cc1ccnc(Cl)c1O    ZINC000002526741
OCc1ccnc(Cl)c1    ZINC000003883974
Cc1cc(Cl)c[n+]([O-])c1    ZINC000140870400
Cc1cc[nH]c(=O)c1Cl    ZINC000060160199
Oc1cccnc1CCl    ZINC000039049957
C/N=C(\Cl)c1ccco1    ZINC000100378540
OCc1ccc(Cl)nc1    ZINC000000169496
Cc1cc(Cl)cc[n+]1[O-]    ZINC000022002362
COc1ncccc1Cl    ZINC000002384077
COc1ccc(Cl)nc1    ZINC000008698186
COc1cccc(Cl)n1    ZINC000000388320
Nc1ccc(Cl)cc1O    ZINC000002389348
Cc1ccc(Cl)c(=O)[nH]1    ZINC000085398649
Nc1ccc(O)c(Cl)c1    ZINC000000396100
COc1ccc(Cl)cn1    ZINC000008494087
ONc1ccccc1Cl    ZINC000006095395
COc1cnccc1Cl    ZINC000037594157
NOc1ccccc1Cl    ZINC000034091858
Nc1cccc(O)c1Cl    ZINC000032188351
Cc1cnc(Cl)c(O)c1    ZINC000021981922
C#CC(=O)NC/C=C/Cl    ZINC001161884471
Nc1cc(O)ccc1Cl    ZINC000000404165
OCc1cc(Cl)ccn1    ZINC000004352706
Nc1cccc(Cl)c1O    ZINC000004520808
Cn1ccc(=O)c(Cl)c1    ZINC000095616297
Nc1ccc(O)cc1Cl    ZINC000000395500
Nc1ccnc(N)c1Cl    ZINC000071255998
Nc1ncc(CCl)cn1    ZINC000014989440
Cc1nc(N)cc(Cl)n1    ZINC000001728433
NNc1ncccc1Cl    ZINC000001399821
Nc1cc(Cl)cc(N)n1    ZINC000031628190
Cc1nc(N)ncc1Cl    ZINC000039053256
CNc1ccc(Cl)nn1    ZINC000002391440
Cc1ncc(Cl)nc1N    ZINC000223310909
NCc1nccnc1Cl    ZINC000004202799
Nc1ccnc(CCl)n1    ZINC000039052857
Nc1cc(N)c(Cl)cn1    ZINC000071256000
Nc1cncc(Cl)c1N    ZINC000039325636
Nc1ccc(Cl)c(N)n1    ZINC000019911452
CNc1nccc(Cl)n1    ZINC000021303238
NCc1cc(Cl)ncn1    ZINC000072267027
Cc1ncc(Cl)c(N)n1    ZINC000004566331
NNc1ccnc(Cl)c1    ZINC000021982252
Nc1ccc(Cl)nc1N    ZINC000022116128
NCc1cncc(Cl)n1    ZINC000085224518
Cc1ncnc(N)c1Cl    ZINC000039053643
NCc1ncc(Cl)cn1    ZINC000039052222
Cl/C=C\Cn1ccnn1    ZINC000606243915
Nc1cnc(Cl)cc1N    ZINC000019800990
NNc1ccncc1Cl    ZINC000059281711
Cc1ncc(N)c(Cl)n1    ZINC000039053493
Cc1cc(Cl)nc(N)n1    ZINC000000039463
CNc1cc(Cl)ncn1    ZINC000001749496
CNc1cnc(Cl)cn1    ZINC000220207647
Nc1cc(Cl)cnc1N    ZINC000018995692
CNc1nccnc1Cl    ZINC000043537555
Cc1nncnc1CCl    ZINC000098091059
CNc1ncc(Cl)cn1    ZINC000039053217
NNc1cccc(Cl)n1    ZINC000000168495
NNc1cccnc1Cl    ZINC000039051799
NCc1nccc(Cl)n1    ZINC000088187432
CNc1ncncc1Cl    ZINC000163573890
NNc1cc(Cl)ccn1    ZINC000071791149
Cc1ncnc(Cl)c1N    ZINC000039052784
Nc1nccc(Cl)c1N    ZINC000040448798
NCc1ccc(Cl)nn1    ZINC000079438415
Nc1ccnc(Cl)c1N    ZINC000020028387
NNc1cncc(Cl)c1    ZINC000224083988
Cc1cnc(N)nc1Cl    ZINC000000408844
Cc1cnc(Cl)c(N)n1    ZINC000095631128
NNc1cnccc1Cl    ZINC000039050328
C=C(Cl)Cn1ccnn1    ZINC000606243785
Cc1nc(N)cnc1Cl    ZINC000072187442
Nc1cnc(Cl)c(N)c1    ZINC000021981912
C=Cn1cc(N)c(Cl)n1    ZINC001174780475
NCc1cnc(Cl)cn1    ZINC000044832007
Cl/C=C/Cn1ccnn1    ZINC000606243912
Nc1ccc(CCl)nn1    ZINC000104651899
Cc1c(N)ncnc1Cl    ZINC000016696902
Nc1cnc(N)c(Cl)c1    ZINC000059570692
Cc1nc(Cl)cnc1N    ZINC000095642651
NNc1ccc(Cl)nc1    ZINC000022200171
CNc1cncc(Cl)n1    ZINC000016124195
Cc1cc(Cl)nnc1N    ZINC000039212995
Cc1cc(N)nnc1Cl    ZINC000039212994
Cc1cc(N)c(Cl)nn1    ZINC000000337101
Cc1cnc(N)c(Cl)n1    ZINC000021300754
NNc1ccc(Cl)cn1    ZINC000008729997
CNc1cnnc(Cl)c1    ZINC000104613193
CC[n+]1ccnc(Cl)c1    ZINC000000330929
N#C[C@H]1CCCC[C@@H]1Cl    ZINC000075529340
C#CCN(C)C/C=C/Cl    ZINC000307175002
N[C@@H]1[C@H]2[C@@H]3C[C@H]1[C@H](Cl)[C@@H]32    ZINC000299804278
N#CC1(Cl)CCCCC1    ZINC000020160446
N#CC1(CCl)CCCC1    ZINC000034247256
Cn1cccc1CCCl    ZINC000104718929
ClCCCn1cccc1    ZINC000079124066
N[C@H]1[C@H]2[C@@H]3C[C@H]1[C@H](Cl)[C@@H]32    ZINC000299804280
N#C[C@H]1CCCC[C@H]1Cl    ZINC000075529343
CC(C)(C)/C(Cl)=C\C#N    ZINC000033364639
CC(C)(C)/C(Cl)=C/C#N    ZINC000000159941
N#C[C@@H]1CCCC[C@@H]1Cl    ZINC000075529333
C=C(Cl)CCCCC#N    ZINC000002567413
C#CCN(C)CC(=C)Cl    ZINC000839579536
N[C@H]1[C@H]2[C@@H]3C[C@H]1[C@@H](Cl)[C@@H]32    ZINC000299804281
C#CCN(C)C/C=C\Cl    ZINC000387851091
N#C[C@@H]1CCCC[C@H]1Cl    ZINC000075529337
N[C@@H]1[C@H]2[C@@H]3C[C@H]1[C@@H](Cl)[C@@H]32    ZINC000299804279
ClCC=C(Cl)Cl    ZINC000002036048
CC(Cl)=C(Cl)Cl    ZINC000002016201
Cl/C=C(\Cl)CCl    ZINC000001640049
N#CC(Br)C#N    ZINC000003651020
Cl/C=C(/Cl)CCl    ZINC000071774050
CC(F)(F)Br    ZINC000071647667
FC(F)CBr    ZINC000055345805
N#Cc1scnc1Cl    ZINC000039134712
N#Cc1nc(Cl)cs1    ZINC000095627667
N#Cc1ncsc1Cl    ZINC000039134448
N#Cc1ncc(Cl)s1    ZINC000039134845
C[C@@H](Cl)S(=O)(=O)O    ZINC000032139704
O=S(=O)(O)CCCl    ZINC000004261819
C[C@H](Cl)S(=O)(=O)O    ZINC000032139705
BrC#CC1CC1    ZINC000090469897
BrC1=CC=CC1    ZINC000136030736
BrC1=CCC=C1    ZINC000088466237
O=P(O)(O)CCCl    ZINC000003957753
COC(=O)C(F)(F)Cl    ZINC000002003941
Sc1cccc(Cl)c1    ZINC000000152948
Sc1ccccc1Cl    ZINC000000404801
Sc1ccc(Cl)cc1    ZINC000000388159
Oc1ccc(O)c(Cl)c1    ZINC000000404794
F[C@@H]1[C@H](Cl)CC1(F)F    ZINC000071621220
Oc1ccc(Cl)cc1O    ZINC000000388291
F[C@H]1[C@H](Cl)CC1(F)F    ZINC000071621217
O=C(CCl)c1ccoc1    ZINC000039054726
O=C(CCl)c1ccco1    ZINC000032005474
F[C@H]1[C@@H](Cl)CC1(F)F    ZINC000071621215
FC1(F)CC[C@]1(F)Cl    ZINC000008100904
Oc1cccc(O)c1Cl    ZINC000005784422
Oc1cccc(Cl)c1O    ZINC000000895820
F[C@@H]1[C@@H](Cl)CC1(F)F    ZINC000071621218
O=Cc1ccc(CCl)o1    ZINC000001995255
FC(F)=C(F)CCCl    ZINC000002555165
Oc1ccc(Cl)c(O)c1    ZINC000000404336
FC1(F)CC[C@@]1(F)Cl    ZINC000002584265
OCc1cc(Cl)ncn1    ZINC000091691824
Cn1cnc(Cl)cc1=O    ZINC000005425238
OCc1ccc(Cl)nn1    ZINC000038540915
Cn1nc(Cl)cc1C=O    ZINC000103167351
Cc1cccc(F)c1Cl    ZINC000049588098
Cn1cc(Cl)nc1C=O    ZINC000238545444
COc1ncc(Cl)cn1    ZINC000004228197
Nc1cc[n+]([O-])c(Cl)c1    ZINC000095494835
Cn1cc(C=O)c(Cl)n1    ZINC000074343274
Cc1c[nH]c(=O)c(Cl)n1    ZINC000095829892
Nc1c(O)ccnc1Cl    ZINC000088189554
O=CCn1cc(Cl)cn1    ZINC000002537470
CC1=NC(=O)[C@H](Cl)C=N1    ZINC000085343515
Nc1nccc(O)c1Cl    ZINC000071256968
Cc1ccc(Cl)cc1F    ZINC000002242590
COc1cnc(Cl)cn1    ZINC000033359456
Cn1cnc(Cl)c1C=O    ZINC000034548510
Nc1ncc(Cl)cc1O    ZINC000038482071
OCc1nccc(Cl)n1    ZINC000091351593
Cc1c(Cl)nc[nH]c1=O    ZINC000096170030
Cc1cc(Cl)nnc1O    ZINC000017426064
COc1cc(Cl)ncn1    ZINC000000730496
COc1nccnc1Cl    ZINC000002583965
CC1=NC(=O)[C@@H](Cl)C=N1    ZINC000085343517
NC(=O)c1ccc(Cl)[nH]1    ZINC001624034688
COc1cnnc(Cl)c1    ZINC000040448767
Cc1ccc(Cl)n[n+]1[O-]    ZINC000039268046
Cn1cc(Cl)c(C=O)n1    ZINC000000163210
Cc1nc(Cl)c[nH]c1=O    ZINC000049582211
Cc1cc(F)ccc1Cl    ZINC000000407095
COc1ccc(Cl)nn1    ZINC000000152973
Cc1ccc(F)c(Cl)c1    ZINC000000389861
Nc1c[nH]cc(Cl)c1=O    ZINC000095773645
Cn1ncc(C=O)c1Cl    ZINC000034477539
NC(=O)c1cc(Cl)c[nH]1    ZINC000104083656
Cc1ccc(F)cc1Cl    ZINC000000164825
Nc1c[n+]([O-])ccc1Cl    ZINC001161700113
Cc1cc(Cl)ccc1F    ZINC000000396111
Fc1ccccc1CCl    ZINC000000164432
Cn1ncc(Cl)c1C=O    ZINC000002565634
Cc1nc(Cl)c(C=O)[nH]1    ZINC000078169273
Cc1ncc(Cl)c(=O)[nH]1    ZINC000008462065
Nc1ccc(=O)[nH]c1Cl    ZINC000090225814
OCc1cnc(Cl)cn1    ZINC000064033796
COc1ncncc1Cl    ZINC000039052606
CC(=O)c1ncc(Cl)[nH]1    ZINC000211802986
Cn1nc(Cl)ccc1=O    ZINC000002391439
F[C@@H](Cl)c1ccccc1    ZINC000002510714
C=C(Cl)c1nnc(C)o1    ZINC001253369447
COc1cncnc1Cl    ZINC000019872633
Nc1cc(Cl)[nH]c(=O)c1    ZINC000091365984
Cc1nc(Cl)cc(=O)[nH]1    ZINC000014007747
Nc1ncc(O)cc1Cl    ZINC000021981818
O=CCn1nccc1Cl    ZINC000108281576
Nc1cc[n+]([O-])cc1Cl    ZINC000039050544
Cc1cc(O)nnc1Cl    ZINC000000337144
O=C(CCl)n1cccn1    ZINC000004992598
Nc1c[nH]c(=O)c(Cl)c1    ZINC000071494399
Cc1cc(F)cc(Cl)c1    ZINC000002507094
[O-][n+]1cccnc1CCl    ZINC000039052338
F[C@H](Cl)c1ccccc1    ZINC000071621388
OCc1ncc(Cl)cn1    ZINC000091351678
Nc1cc[nH]c(=O)c1Cl    ZINC000014982027
Nc1cc(Cl)cc[n+]1[O-]    ZINC000104647513
OCc1cncc(Cl)n1    ZINC000081991260
O=c1ccnc(CCl)[nH]1    ZINC000059565664
Cc1c(F)cccc1Cl    ZINC000000164391
Nc1cc(O)c(Cl)cn1    ZINC000037594039
Cn1ccnc(Cl)c1=O    ZINC000071790921
OCc1cncnc1Cl    ZINC000039052246
Fc1ccc(CCl)cc1    ZINC000000559398
Fc1cccc(CCl)c1    ZINC000000164512
Nc1nccc(Cl)c1O    ZINC000021981844
Nc1nc(Cl)ccc1O    ZINC000039051245
Nc1cc(Cl)ncc1O    ZINC000039051522
Cc1nc[nH]c(=O)c1Cl    ZINC000008672847
Cc1cccc(Cl)c1F    ZINC000002584262
Cc1[nH]nc(C=O)c1Cl    ZINC000049584989
COc1nccc(Cl)n1    ZINC000008614803
Nc1c[nH]c(Cl)cc1=O    ZINC000039051521
Cc1c(Cl)cn[nH]c1=O    ZINC000147879199
O=c1cc(CCl)nc[nH]1    ZINC000039052689
Nc1cc(Cl)c[nH]c1=O    ZINC000021981960
Cc1ccc(Cl)c(F)c1    ZINC000002512526
COc1cncc(Cl)n1    ZINC000008614795
Nc1c(Cl)cc[nH]c1=O    ZINC000095763763
Nc1ccnc(Cl)c1O    ZINC000089157594
OCc1nccnc1Cl    ZINC000032915065
NNc1ncc(Cl)cn1    ZINC000026441083
FC(F)COCCCl    ZINC000072265700
C[n+]1cccc(O)c1Cl    ZINC000043409594
Nc1cnnc(Cl)c1N    ZINC000039270590
NNc1cnc(Cl)cn1    ZINC000034752451
NNc1cncc(Cl)n1    ZINC000020282017
NNc1ncncc1Cl    ZINC000000967357
Nc1nncc(Cl)c1N    ZINC000000967252
NNc1ccc(Cl)nn1    ZINC000001225177
Nc1ncnc(N)c1Cl    ZINC000236360715
NNc1cnnc(Cl)c1    ZINC000141654473
CC(F)(F)OCCCl    ZINC001083808036
NNc1cc(Cl)ncn1    ZINC000008615712
Nc1cc(Cl)nc(N)n1    ZINC000000967399
Nc1cc(Cl)nnc1N    ZINC000104658671
Nc1ncc(Cl)c(N)n1    ZINC000035932492
Nc1ncnc(Cl)c1N    ZINC000000967452
Nc1ncc(Cl)nc1N    ZINC000085221814
NNc1nccnc1Cl    ZINC000001561153
Nc1cnc(Cl)c(N)n1    ZINC000038856364
NNc1cc(Cl)cnn1    ZINC001772574340
O=C1C[C@@H]2CC[C@H]1[C@H]2Cl    ZINC000005045961
O=C1[C@@H]2CC[C@H](C2)[C@@H]1Cl    ZINC000100077194
O=C[C@@H]1CC=C(Cl)CC1    ZINC000075529773
O=C1[C@H]2CC[C@@H](C2)[C@@H]1Cl    ZINC000100077202
O=C1C[C@@H]2CC[C@@H]1[C@@H]2Cl    ZINC000104145631
O=CC1=C(Cl)CCCC1    ZINC000026478646
O=C1[C@H](Cl)[C@H]2CC[C@H]1C2    ZINC000100404679
O=C1C[C@@H]2CC[C@@H]1[C@H]2Cl    ZINC000104145637
O=C1[C@H]2CC[C@H](C2)[C@@H]1Cl    ZINC000002534411
C[C@@H]1CC(=O)C=C(Cl)C1    ZINC000022126743
O=C1[C@@H]2CC[C@@H](C2)[C@@H]1Cl    ZINC000003860277
O=C[C@H]1CC=C(Cl)CC1    ZINC000075529767
C[C@H]1CC(=O)C=C(Cl)C1    ZINC000022126740
CC1=C(Cl)CCCC1=O    ZINC000004825911
O=C1C[C@@H]2CC[C@H]1[C@@H]2Cl    ZINC000001664140
O=C1[C@H](Cl)[C@@H]2CC[C@H]1C2    ZINC000016137728
Cc1nc(CCl)[nH]c1C    ZINC000072109525
Cc1cnn(CCCl)c1    ZINC000037677056
Cn1cc(CCCl)cn1    ZINC000060711241
CCn1ccc(CCl)n1    ZINC000012397779
Cc1nccn1CCCl    ZINC000005116502
N#CCCNC/C=C/Cl    ZINC000905709410
CCn1cc(Cl)c(C)n1    ZINC000034925006
CCn1nc(C)cc1Cl    ZINC000002523115
CCc1c(Cl)cnn1C    ZINC000204820904
Cc1cc(CCl)n(C)n1    ZINC000004277269
Cn1cncc1CCCl    ZINC000078750117
CCn1cc(CCl)cn1    ZINC000050530779
CCCn1nccc1Cl    ZINC000095094214
CC(C)n1cc(Cl)cn1    ZINC000041367893
ClCCCn1cccn1    ZINC000019092289
CCn1ncc(Cl)c1C    ZINC000034925005
CCn1cncc1CCl    ZINC000019090592
Cc1n[nH]c(C)c1CCl    ZINC000088189323
Cc1ccnn1CCCl    ZINC000013691007
CCn1ccnc1CCl    ZINC000019090626
CCn1nccc1CCl    ZINC000012398291
Cc1c(CCl)cnn1C    ZINC000037405166
Cc1nn(C)cc1CCl    ZINC000071372423
CN(CC#N)C/C=C\Cl    ZINC000218669652
CN(CC#N)C/C=C/Cl    ZINC000045050391
ClCCCn1ccnc1    ZINC000022164575
Cc1ccn(CCCl)n1    ZINC000009547120
Cc1nn(C)c(C)c1Cl    ZINC000034195631
Cc1cc(CCl)nn1C    ZINC000005177588
Cc1cn(C)nc1CCl    ZINC000104687784
Cc1cnn(C)c1CCl    ZINC000147537760
CNCc1cc(Cl)c[nH]1    ZINC000078210636
CCn1cnc(Cl)c1C    ZINC000408716854
ClCCCc1ncc[nH]1    ZINC000034440902
Cc1nn(C)c(Cl)c1C    ZINC000085018534
Cn1nccc1CCCl    ZINC000069021938
C=C(Cl)CN(C)CC#N    ZINC000045050395
CCCn1cc(Cl)cn1    ZINC000041367887
CCn1cnc(C)c1Cl    ZINC000408716289
CCn1c(Cl)cnc1C    ZINC000000389533
CCc1cc(Cl)n(C)n1    ZINC000078675936
Cn1ccnc1CCCl    ZINC000040539589
ClCCCc1cn[nH]c1    ZINC000054669971
N#CCCNC/C=C\Cl    ZINC000905709411
C[C@@]12CC[C@H](C[C@@H]1Cl)C2    ZINC000100355379
C[C@@]12CC[C@@H](C[C@@H]1Cl)C2    ZINC000001674673
ClC12CCC(CC1)CC2    ZINC000096328166
CCCC#CCCCCl    ZINC000002390297
C[C@]12CC[C@@H](C[C@@H]1Cl)C2    ZINC000100355382
CC1(C)CC=C(Cl)CC1    ZINC000261493507
C#CCCCCCCCl    ZINC000059228957
C[C@]12CC[C@H](C[C@@H]1Cl)C2    ZINC000090484604
CCCCCC#CCCl    ZINC000002564782
ClCC12CCC(CC1)C2    ZINC000104712464
Brc1cc[nH]c1    ZINC000039408264
Brc1ccc[nH]1    ZINC000039188976
C/C(C#N)=C/Br    ZINC000002539354
N#C/C=C/CBr    ZINC000038282068
C=C(C#N)CBr    ZINC000036447870
C/C(C#N)=C\Br    ZINC000016138636
N#C/C=C\CBr    ZINC000095629613
Sc1ccnc(Cl)c1    ZINC000034319606
N#CSCC#CCCl    ZINC000104712762
S=c1ccc(Cl)c[nH]1    ZINC000005426296
S=c1[nH]cccc1Cl    ZINC000009256681
Sc1ccncc1Cl    ZINC000086832913
O=c1cc(O)c(Cl)c[nH]1    ZINC000013831809
Oc1cnc(Cl)c(O)c1    ZINC000095761959
O=C(O)c1[nH]ccc1Cl    ZINC000043199174
NC(=O)c1ccc(Cl)o1    ZINC000039393079
O=c1[nH]c(O)ccc1Cl    ZINC000034214256
O=C(O)c1cc(Cl)c[nH]1    ZINC000004218350
ON=Cc1ccc(Cl)o1    ZINC000252390628
NC(=O)c1ccoc1Cl    ZINC000080899245
Cc1noc(Cl)c1C=O    ZINC000082408995
O=C(CCl)c1ncco1    ZINC000095635252
O=C(CCl)c1ccon1    ZINC000039054720
Oc1cc(O)nc(Cl)c1    ZINC000008649836
O=c1[nH]ccc(O)c1Cl    ZINC000017111113
O=C(O)c1ccc(Cl)[nH]1    ZINC000104713628
O=C(CCl)c1cnco1    ZINC000085344405
O/N=C/c1ccc(Cl)o1    ZINC000012759560
O/N=C/c1cc(Cl)co1    ZINC000257173107
O=c1[nH]cc(Cl)cc1O    ZINC000000388202
O=C(O)c1c[nH]c(Cl)c1    ZINC000039333508
O=C(CCl)c1cocn1    ZINC000040546538
Nc1cn[nH]c(=O)c1Cl    ZINC000017300623
Nc1cc(=O)[nH]nc1Cl    ZINC000045069200
NC(=O)c1[nH]ncc1Cl    ZINC000047218756
Nc1c(Cl)nc[nH]c1=O    ZINC000095929188
Nc1nc(Cl)cc(=O)[nH]1    ZINC000003860164
Nc1ncnc(Cl)c1O    ZINC000039053276
O/N=C(\Cl)c1ncc[nH]1    ZINC000228914126
Nc1ccc(Cl)n[n+]1[O-]    ZINC000000967271
Nc1nc[nH]c(=O)c1Cl    ZINC000039052274
Nc1cc(Cl)n[nH]c1=O    ZINC000030678129
Nc1ncc(Cl)c(=O)[nH]1    ZINC000039052796
Nc1nc(=O)[nH]cc1Cl    ZINC000013542870
Nc1cc(Cl)nc(=O)[nH]1    ZINC000001750762
O/N=C/c1n[nH]cc1Cl    ZINC000004262682
NC1=NC(=O)CC(Cl)=N1    ZINC000100770654
Cc1cc(Cl)cc(F)n1    ZINC000082046642
Nc1ccc(F)c(Cl)c1    ZINC000000157622
Cc1cc(F)nc(Cl)c1    ZINC000079007091
Fc1ncccc1CCl    ZINC000039050615
Cc1cnc(Cl)c(F)c1    ZINC000008698182
Cc1cc(F)cc(Cl)n1    ZINC000169214510
Cc1cc(F)ncc1Cl    ZINC000002539940
Fc1cccc(CCl)n1    ZINC000021985780
Cc1ccc(F)c(Cl)n1    ZINC000002384065
Cc1ncc(Cl)cc1F    ZINC000065337586
Fc1cccnc1CCl    ZINC000034476227
Nc1cccc(Cl)c1F    ZINC000000403487
Cc1c(F)nccc1Cl    ZINC000238499035
Nc1ccc(Cl)cc1F    ZINC000000409384
Cc1ccnc(F)c1Cl    ZINC000238470164
Cc1ccc(F)nc1Cl    ZINC000079007098
Nc1cc(Cl)ccc1F    ZINC000000164833
Cc1cncc(F)c1Cl    ZINC000238541842
Cc1cc(Cl)ncc1F    ZINC000016159659
Cc1cc(Cl)c(F)cn1    ZINC000021982020
Fc1ccc(CCl)cn1    ZINC000039050614
Fc1cncc(CCl)c1    ZINC000071790076
Cc1ccc(Cl)nc1F    ZINC000079007084
Cc1nccc(Cl)c1F    ZINC000085224599
Nc1c(F)cccc1Cl    ZINC000002389922
Cc1nc(F)ccc1Cl    ZINC000238539365
Nc1cccc(F)c1Cl    ZINC000002513560
Nc1ccc(Cl)c(F)c1    ZINC000002572861
Cc1c(F)ccnc1Cl    ZINC000095933240
Cc1nc(Cl)ccc1F    ZINC000002539926
Cc1ccc(Cl)c(F)n1    ZINC000238480529
Fc1cc(CCl)ccn1    ZINC000039051316
Nc1cc(F)cc(Cl)c1    ZINC000000732130
Fc1cnccc1CCl    ZINC000083094186
Cc1cc(Cl)cnc1F    ZINC000002384024
Nc1cc(F)ccc1Cl    ZINC000002575153
Cc1cnc(F)c(Cl)c1    ZINC000016159754
Nc1ccc(F)cc1Cl    ZINC000000152883
Cc1ccnc(Cl)c1F    ZINC000002526721
Fc1ccc(CCl)nc1    ZINC000088189344
Cc1cc(F)cnc1Cl    ZINC000002540184
Cc1cc(CCCl)no1    ZINC000104714702
Cc1noc(C)c1CCl    ZINC000000160293
C#CCNC(=O)[C@@H](C)Cl    ZINC000019435992
CCc1cc(CCl)no1    ZINC000096346902
CCc1nocc1CCl    ZINC000238851150
C#CC(=O)NCCCCl    ZINC001143914204
C=CC(=O)NCC(=C)Cl    ZINC000135362582
C=CC(=O)NC/C=C\Cl    ZINC001338393755
Cc1nc(CCl)oc1C    ZINC000036379740
NCCc1cc(Cl)co1    ZINC000074343270
C#CCNC(=O)CCCl    ZINC000003091475
CCc1oncc1CCl    ZINC000409422854
C=CN(C=C)C(=O)CCl    ZINC000095611836
CNCc1cc(Cl)co1    ZINC000085393701
CCc1cc(CCl)on1    ZINC000012398534
Cc1nc(CCl)c(C)o1    ZINC000005177593
Cc1nc(C)c(CCl)o1    ZINC000035822547
Cc1cc(CCCl)on1    ZINC000238476374
NCCc1ccc(Cl)o1    ZINC000044397744
C=CC(=O)NC/C=C/Cl    ZINC001338393758
CCc1ncc(CCl)o1    ZINC000117856756
C#CCNC(=O)[C@H](C)Cl    ZINC000019435993
CCc1cnc(CCl)o1    ZINC000071790315
Cn1c(Cl)cnc1CN    ZINC000034938358
CCc1[nH]nc(N)c1Cl    ZINC000107397378
Cc1nc([C@@H](C)Cl)n[nH]1    ZINC000147551678
NCCn1cc(Cl)cn1    ZINC000002558413
CC1=C[C@@H](N)N=N[C@@H]1Cl    ZINC000072482174
CCn1ncc(N)c1Cl    ZINC000095097508
C[C@H](Cl)c1nncn1C    ZINC000238854977
Cc1nn(C)c(N)c1Cl    ZINC000020313735
Cc1nnc(CCl)n1C    ZINC000059270571
C[C@@H](CCl)n1cncn1    ZINC000033414654
Cn1cc(CCCl)nn1    ZINC000052226575
CCn1cnnc1CCl    ZINC000072226808
C[C@@H](Cl)c1nncn1C    ZINC000238854978
CC1=C[C@H](N)N=N[C@H]1Cl    ZINC000072482175
Cn1cc(Cl)c(CN)n1    ZINC000022637830
ClCCCn1cncn1    ZINC000022218393
CC1=C[C@H](N)N=N[C@@H]1Cl    ZINC000072482173
Cc1nc([C@H](C)Cl)n[nH]1    ZINC000147551802
CCn1ncc(CCl)n1    ZINC000117872232
NCCc1n[nH]cc1Cl    ZINC000044398049
Cn1ncc(Cl)c1CN    ZINC000002537600
CCn1cc(CCl)nn1    ZINC000052225559
CCc1nc(CCl)n[nH]1    ZINC000085385557
CC1=C[C@@H](N)N=N[C@H]1Cl    ZINC000072482176
CCn1cc(Cl)c(N)n1    ZINC000002537813
Cc1c(Cl)c(N)nn1C    ZINC000002537815
C[C@H](CCl)n1cncn1    ZINC000033414655
CCn1nncc1CCl    ZINC000095774092
Cc1nn(C)c(Cl)c1N    ZINC000088189480
CCn1ncnc1CCl    ZINC000078750087
Cc1nc(CCl)n(C)n1    ZINC000071372388
CCN1CCC=C(Cl)C1    ZINC000878793963
Cl/C=C\CNCC1CC1    ZINC000387926119
Cl/C=C\CN1CCCC1    ZINC000146013580
NCC1=C(Cl)CCCC1    ZINC000045069125
Cl/C=C/CN1CCCC1    ZINC000041362262
Cl[C@@H]1CN2CCC1CC2    ZINC000004501400
N#CCCCCCCCl    ZINC000002579165
ClC[C@@H]1[C@H]2CC[C@H]1NC2    ZINC000100018286
C=CCN(C)C/C=C/Cl    ZINC000306933534
ClC[C@@H]1[C@H]2CC[C@@H]1NC2    ZINC000033376621
CN(C/C=C\Cl)C1CC1    ZINC000307825938
CN(C/C=C/Cl)C1CC1    ZINC000306444779
Cl[C@H]1CN2CCC1CC2    ZINC000001627168
CC(C)(C#N)CCCCl    ZINC000001653894
ClC[C@H]1[C@@H]2CC[C@@H]1NC2    ZINC000100472559
C=CCN(C)CC(=C)Cl    ZINC000306856307
C=C(Cl)CN(C)C1CC1    ZINC000307564357
ClC[C@H]1[C@H]2CC[C@H]1NC2    ZINC000100018290
ClC[C@H]1[C@H]2CC[C@@H]1NC2    ZINC000033376622
C=C(Cl)CNCC1CC1    ZINC000037680870
ClC[C@@H]1[C@@H]2CC[C@@H]1NC2    ZINC000100472557
Cl/C=C/CNCC1CC1    ZINC000236012844
C=CCNC/C=C(/C)Cl    ZINC000012955156
C=C(Cl)CN1CCCC1    ZINC000096026969
C=CCN(C)C/C=C\Cl    ZINC000379042601
ClC12CCN(CC1)CC2    ZINC000005134164
ClC1CN(CC2CC2)C1    ZINC001201932717
Brc1ccco1    ZINC000002558994
Brc1ccoc1    ZINC000002141003
Brc1cc[nH]n1    ZINC000000967346
Brc1c[nH]cn1    ZINC000008294972
Brc1cn[nH]c1    ZINC000000967315
FC(F)=C(Cl)CCl    ZINC000001699990
ClCCC(Cl)Cl    ZINC000002013254
C[C@@H](Cl)C(Cl)Cl    ZINC000002013256
C[C@H](Cl)C(Cl)Cl    ZINC000002013255
C=C(Cl)C(F)(F)Cl    ZINC000098210412
CC(Cl)(Cl)CCl    ZINC000095678184
FC(F)/C(Cl)=C/Cl    ZINC000071782807
ClCC(Cl)CCl    ZINC000001667602
O=Cc1cscc1Cl    ZINC000000334485
O=Cc1ccc(Cl)s1    ZINC000000165421
O=S(=O)(F)CCCl    ZINC000095795060
O=Cc1cc(Cl)cs1    ZINC000034596305
O=Cc1sccc1Cl    ZINC000002383503
O=Cc1ccsc1Cl    ZINC000039190020
O=Cc1csc(Cl)c1    ZINC000039201272
CCCC#CBr    ZINC000138166392
O=C(CCl)C(F)(F)F    ZINC000002382176
Sc1ncc(Cl)cn1    ZINC000004228198
Sc1ccc(Cl)nn1    ZINC000008616233
Clc1ccccc1Cl    ZINC000000388506
Br/C=C/C1CC1    ZINC000095764038
CCC#CCBr    ZINC000002560244
CC#CCCBr    ZINC000095829553
BrC12CC(C1)C2    ZINC000095922273
C=C(Br)C1CC1    ZINC000137996236
BrC1=CCCC1    ZINC000063866844
Clc1cccc(Cl)c1    ZINC000000388095
C#CC(C)(C)Br    ZINC000066377751
Clc1ccc(Cl)cc1    ZINC000000388507
C#CCCCBr    ZINC000002578942
O=C(O)c1cc(Cl)co1    ZINC000039189309
CC1=C(Cl)C(=O)OC1=O    ZINC000100494140
O=C(O)c1occc1Cl    ZINC000082408920
O=C(O)c1ccc(Cl)o1    ZINC000000400042
O=C(O)c1ccoc1Cl    ZINC000071774069
O=c1[nH]cnc(O)c1Cl    ZINC000016886470
O=c1cc(Cl)c(=O)[nH][nH]1    ZINC000008614601
Oc1ccc(Cl)cc1F    ZINC000000389569
OB(O)c1ccoc1Cl    ZINC000169990183
N#C/C(C(=O)O)=C(/N)Cl    ZINC000100242496
O=C(O)c1cc(Cl)n[nH]1    ZINC000043830785
Oc1ccc(F)c(Cl)c1    ZINC000000164535
Oc1ccc(F)cc1Cl    ZINC000000388394
O=C(CCl)c1cnon1    ZINC000095884065
O=c1[nH]ncc(O)c1Cl    ZINC000017062760
Oc1ccc(Cl)c(F)c1    ZINC000000409351
O=C(O)c1c[nH]nc1Cl    ZINC000066345516
CO[C@H](O)C(F)(F)Cl    ZINC000072265680
Oc1cccc(Cl)c1F    ZINC000002382265
O=C(O)c1n[nH]cc1Cl    ZINC000004716339
O=c1cc(Cl)nc(O)[nH]1    ZINC000001494932
CO[C@@H](O)C(F)(F)Cl    ZINC000072265681
O=C1N=CN=C(O)[C@H]1Cl    ZINC000100028212
Oc1cc(Cl)ccc1F    ZINC000002528619
O=c1[nH]cc(Cl)c(=O)[nH]1    ZINC000001646314
O=C(O)c1nc(Cl)c[nH]1    ZINC000095830269
Oc1cc(F)ccc1Cl    ZINC000002584351
Oc1cc(F)cc(Cl)c1    ZINC000002584280
NC(=O)c1cc(Cl)no1    ZINC000039064535
Oc1c(F)cccc1Cl    ZINC000002382268
Oc1cccc(F)c1Cl    ZINC000021304466
Cc1ncc(F)c(Cl)n1    ZINC000026466426
Nc1cc(Cl)cc(F)n1    ZINC000095768751
Nc1ccc(F)c(Cl)n1    ZINC000039474829
Nc1cnc(F)c(Cl)c1    ZINC000095763768
Nc1cnc(Cl)cc1F    ZINC000224165628
Cc1ncnc(Cl)c1F    ZINC000082046538
Nc1ccc(F)nc1Cl    ZINC000263623751
Nc1cc(Cl)cnc1F    ZINC000008698192
Nc1ccnc(F)c1Cl    ZINC000071256007
Nc1cc(Cl)ncc1F    ZINC000067801420
Fc1cnc(CCl)nc1    ZINC000095707195
Nc1nc(Cl)ccc1F    ZINC000082163103
Nc1cc(F)c(Cl)cn1    ZINC000095768556
Nc1nc(F)ccc1Cl    ZINC000071256078
ClCCc1cccs1    ZINC000037405171
Nc1cc(F)cnc1Cl    ZINC000008698228
N=c1cccc(Cl)n1F    ZINC001161693769
Nc1c(F)nccc1Cl    ZINC000095768767
Nc1cc(F)ncc1Cl    ZINC000071256009
Nc1ccc(Cl)c(F)n1    ZINC000071256951
Nc1cnc(Cl)c(F)c1    ZINC000071863703
Cc1sccc1CCl    ZINC000034200502
Nc1ccnc(Cl)c1F    ZINC000077031546
Nc1c(F)ccnc1Cl    ZINC000307178653
Nc1nccc(F)c1Cl    ZINC000095768573
Nc1ncc(F)cc1Cl    ZINC000091301654
Nc1c(F)cncc1Cl    ZINC000071256155
Nc1ncc(Cl)cc1F    ZINC000016158481
Cc1ccc(CCl)s1    ZINC000037390088
C=CC(=O)OC/C=C/Cl    ZINC000001871135
O=C1C=CC[C@@H](CCl)O1    ZINC000025695790
O=C1CCCC(O)=C1Cl    ZINC000004262620
O=C(O)/C=C(/Cl)C1CC1    ZINC000134152382
O=C1CCCC(=O)C1Cl    ZINC000138706438
FC(F)(F)CCCCl    ZINC000002576914
O[C@H]1C=CC=C(Cl)[C@H]1O    ZINC000004978595
O=C(O)C1=C(Cl)CCC1    ZINC000000336288
O=C(O)C12CC(Cl)(C1)C2    ZINC000038864569
O=C(O)[C@@H]1CC=C(Cl)C1    ZINC000218818641
C=CC(=O)OC/C=C\Cl    ZINC000008580935
O=C(O)[C@H]1CC=C(Cl)C1    ZINC000218818715
COC(=O)C(Cl)=C1CC1    ZINC000001629090
CC(=O)OCC#CCCl    ZINC000038995594
Cc1noc([C@@H](C)Cl)n1    ZINC000012505707
Cc1nonc1CCCl    ZINC000005537557
CC1=NNC(=O)[C@@]1(C)Cl    ZINC000096300079
OCCn1cc(Cl)cn1    ZINC000004290901
Cn1ncc(Cl)c1CO    ZINC000072209620
Cc1nc(Cl)c(CO)[nH]1    ZINC000034333775
Cc1nnc([C@H](C)Cl)o1    ZINC000021948638
CCc1noc(CCl)n1    ZINC000012505491
CCc1nc(CCl)no1    ZINC000020363164
Cc1nnc([C@@H](C)Cl)o1    ZINC000021948636
Cn1cc(Cl)c(CO)n1    ZINC000044198669
Cc1nc([C@H](C)Cl)no1    ZINC000098108772
Cc1nc([C@@H](C)Cl)no1    ZINC000098108770
CCc1[nH]oc(=N)c1Cl    ZINC000306379935
Cn1c(Cl)cnc1CO    ZINC000034332907
Cc1noc([C@H](C)Cl)n1    ZINC000012505708
CCc1nnc(CCl)o1    ZINC000009646789
CC1=NNC(=O)[C@]1(C)Cl    ZINC000096300080
O=c1[nH]ccn1CCCl    ZINC000019089925
Cc1nc(CCCl)no1    ZINC000039245713
Cn1cc(CO)c(Cl)n1    ZINC000219194892
ClCCCc1nnco1    ZINC000050284425
CN(CC#N)C(=O)CCl    ZINC000104718882
N#CCCNC(=O)CCl    ZINC000004200455
NN[C@H]1NC=CN=C1Cl    ZINC000095902212
NN[C@@H]1NC=CN=C1Cl    ZINC000095902211
CCn1nnnc1CCl    ZINC000052125693
ClCCCn1cnnn1    ZINC000042383902
Cc1n[nH]c(NN)c1Cl    ZINC000001233068
Cn1nnc(CCCl)n1    ZINC000001726462
Cn1nnnc1CCCl    ZINC000104718577
O[C@@H]1[C@H](Cl)[C@@H]2CC[C@@H]1C2    ZINC000100017659
O[C@@H]1[C@H](Cl)[C@@H]2CC[C@H]1C2    ZINC000004280492
O=C1CCCCC[C@@H]1Cl    ZINC000012505244
C[C@]1(CCl)CCCC1=O    ZINC000096300603
C#CC[C@@H](C)OCCCl    ZINC001224661230
O=C1CCC[C@H](CCl)C1    ZINC000062715566
O=C(CCl)C1CCCC1    ZINC000022005574
ClCCO[C@H]1C=CCC1    ZINC001224663966
O[C@H]1[C@@H]2CC[C@@H](C2)[C@H]1Cl    ZINC000004280491
CC1(C)CC[C@H](Cl)C1=O    ZINC000076577283
C#C[C@@H](C)OCCCCl    ZINC001225124061
O[C@@H]1[C@H](Cl)[C@H]2CC[C@H]1C2    ZINC000100017663
O[C@H]1[C@@H]2CC[C@H](C2)[C@@H]1Cl    ZINC000100307013
O=C1CCC[C@@H](CCl)C1    ZINC000062715568
CC1(C)CC[C@@H](Cl)C1=O    ZINC000076577287
CC#CCO[C@@H](C)CCl    ZINC001224358468
O=C1CCC(CCl)CC1    ZINC000113030936
C=CC(C=C)OCCCl    ZINC001224661440
C#C[C@H](CC)OCCCl    ZINC001224660346
ClCCOC1CC=CC1    ZINC001224660104
C#C[C@@H](CC)OCCCl    ZINC001224660349
C#CC[C@H](C)OCCCl    ZINC001224661232
O[C@H]1[C@H](Cl)[C@@H]2CC[C@@H]1C2    ZINC000138701422
CC#CCO[C@H](C)CCl    ZINC001224358461
O[C@@H]1[C@@H](Cl)[C@H]2CC[C@H]1C2    ZINC000257353313
C[C@@]1(CCl)CCCC1=O    ZINC000096300604
O=C1CCCCC[C@H]1Cl    ZINC000012505243
C#C[C@H](C)OCCCCl    ZINC001225124062
C[C@]1(Cl)CCCCC1=O    ZINC000005540897
C[C@@]1(Cl)CCCCC1=O    ZINC000006067287
O[C@@H]1[C@H]2CC[C@@H](C2)[C@@H]1Cl    ZINC000257353315
CCC(O)(C#CCl)CC    ZINC000001596793
O[C@H]1[C@H](Cl)[C@H]2CC[C@H]1C2    ZINC000257353314
O[C@@H]1[C@@H]2CC[C@H](C2)[C@@H]1Cl    ZINC000100307010
ClCCO[C@@H]1C=CCC1    ZINC001224663962
C[C@@H](CCCCl)NC#N    ZINC001258250778
Cl/C=C\CNC1CNC1    ZINC001574208042
Cl/C=C/CNC1CNC1    ZINC001574208041
C[C@H](CCCCl)NC#N    ZINC001258250779
ClCCC1=NCCCN1    ZINC000104628615
ClCCNC1=NCCC1    ZINC000040163954
C=C(C)CCCCCCl    ZINC000002567409
ClC1CCCCCCC1    ZINC000057332949
CCC1(Cl)CCCCC1    ZINC000002170637
ClCCC1CCCCC1    ZINC000057385867
ClCCCC1CCCC1    ZINC000002504545
C=C(CCl)CC(C)(C)C    ZINC000001679574
C=C(Cl)CCCCCC    ZINC000002567439
CC1CCC(CCl)CC1    ZINC000078749822
CC1(CCl)CCCCC1    ZINC000066055365
C=CCCCCCCCl    ZINC000002567402
Brc1cnco1    ZINC000095642431
Brc1ccon1    ZINC000030677654
N#C[C@H](Br)C=O    ZINC000083428677
Brc1ccno1    ZINC000059138061
N#C[C@@H](Br)C=O    ZINC000083428676
Brc1cnoc1    ZINC000004235230
Brc1cocn1    ZINC000095762058
Brc1cn[nH]n1    ZINC000075629392
O=Cc1nc(Cl)cs1    ZINC000039134652
O=Cc1ncc(Cl)s1    ZINC000036533187
O=Cc1scnc1Cl    ZINC000014982499
Clc1cccnc1Cl    ZINC000000333069
Clc1ccnc(Cl)c1    ZINC000002012914
Clc1ccncc1Cl    ZINC000002386413
Clc1cncc(Cl)c1    ZINC000000404352
Clc1cccc(Cl)n1    ZINC000000331613
Clc1ccc(Cl)nc1    ZINC000000406964
C[C@H](Br)CC#N    ZINC000032214596
O=C(O)c1cc(Cl)no1    ZINC000002035315
C[C@@H](C#N)CBr    ZINC000063064666
CC(C)(Br)C#N    ZINC000039392558
CC[C@@H](Br)C#N    ZINC000039415781
C[C@H](C#N)CBr    ZINC000063064665
CC[C@H](Br)C#N    ZINC000039415780
C[C@@H](Br)CC#N    ZINC000002579164
O=C(O)c1cc(Cl)on1    ZINC000045928990
N#CCCCBr    ZINC000001672936
O/N=C(\Cl)c1ncon1    ZINC000005705310
O=[N+]([O-])c1n[nH]cc1Cl    ZINC000004086103
O=[N+]([O-])c1nc[nH]c1Cl    ZINC000006645761
O=[N+]([O-])c1c[nH]nc1Cl    ZINC000095930244
O=C(O)c1nn[nH]c1Cl    ZINC000005542793
N#CC(=N\O)/C(Cl)=N\O    ZINC000100097739
O=c1[nH]c(O)nnc1Cl    ZINC000088077743
O=[N+]([O-])c1cc(Cl)[nH]n1    ZINC000059946456
NCc1ccc(Cl)s1    ZINC000019518379
[O-][n+]1cc(F)cc(Cl)c1    ZINC000065337488
O=c1[nH]cc(F)cc1Cl    ZINC000095630944
[O-][n+]1cc(F)ccc1Cl    ZINC000039050452
ClCCc1cncs1    ZINC000003631343
Oc1nc(Cl)ccc1F    ZINC000095768675
NCc1cc(Cl)cs1    ZINC000062709807
Oc1cc(Cl)cnc1F    ZINC000021981949
Oc1cnc(F)cc1Cl    ZINC000095761967
Oc1ccnc(Cl)c1F    ZINC000072265980
Cc1ncc(CCl)s1    ZINC000036379790
Oc1cc(Cl)ncc1F    ZINC000083268052
Oc1cnc(Cl)cc1F    ZINC000238664297
ClCCc1cscn1    ZINC000019092526
Oc1ccc(Cl)nc1F    ZINC000095093193
Oc1cc(F)ncc1Cl    ZINC000217038395
C[C@H](Cl)c1nccs1    ZINC000072194502
Cc1csc(CCl)n1    ZINC000011764196
Cc1cnc(CCl)s1    ZINC000022861726
Oc1c(F)nccc1Cl    ZINC000095761966
Oc1cc(F)cnc1Cl    ZINC000002384091
Oc1cnc(Cl)c(F)c1    ZINC000002524877
Cc1cc(CCl)sn1    ZINC000104737154
Oc1cc(F)nc(Cl)c1    ZINC000095496007
NCc1sccc1Cl    ZINC000015021039
NCc1csc(Cl)c1    ZINC000083268056
Oc1cnc(F)c(Cl)c1    ZINC000021981948
Oc1c(F)ccnc1Cl    ZINC000238724152
Cc1nc(CCl)cs1    ZINC000000157256
O=c1[nH]cc(Cl)cc1F    ZINC000021981711
[O-][n+]1cccc(F)c1Cl    ZINC000004343570
C[C@@H](Cl)c1nccs1    ZINC000072194503
Cc1ncsc1CCl    ZINC000003631350
Cc1scnc1CCl    ZINC000039134716
Cc1csc(Cl)c1N    ZINC000044564053
Nc1ncnc(Cl)c1F    ZINC000066323435
Nc1ncc(F)c(Cl)n1    ZINC000031176453
COc1cc(CCl)on1    ZINC000034179350
NC(=O)OCC#CCCl    ZINC000001573439
Cn1c(CCl)n[nH]c1=O    ZINC000143022015
Nc1nnnn1CCCl    ZINC000017315314
C[C@H]1CCN1C(=O)CCl    ZINC000168064287
C[C@H](Cl)N1CCCC1=O    ZINC000165979058
O=N[C@H]1CCC[C@@H](Cl)C1    ZINC000005085183
CN1C[C@@](C)(CCl)C1=O    ZINC000950757290
C/C(Cl)=C\C(=O)N(C)C    ZINC000900100362
CN1C[C@@H](CCl)CC1=O    ZINC000575440893
O=C(CCl)N1CCCC1    ZINC000003289322
O=C1CCCN1CCCl    ZINC000004476456
C=CCNC(=O)CCCl    ZINC000001678737
CCO[C@H](CCl)CC#N    ZINC001204945189
C=C(C)CNC(=O)CCl    ZINC000071774048
O=C(NCCCl)C1CC1    ZINC000019782999
CN1C[C@H](CCl)CC1=O    ZINC000575440894
CC1(NC(=O)CCl)CC1    ZINC000135281491
CC(=O)N1CC[C@@H](Cl)C1    ZINC000071082394
CN(C)C(=O)/C=C/CCl    ZINC000079019233
CC(=O)N1CC[C@H](Cl)C1    ZINC000071082393
CCNC(=O)/C=C(/C)Cl    ZINC000104613744
C=CCNC(=O)[C@H](C)Cl    ZINC000012504900
C[C@@H](Cl)C(=O)N1CCC1    ZINC000036893391
CCC1=NO[C@H](CCl)C1    ZINC000068592548
O=N[C@@H]1CCC[C@H](Cl)C1    ZINC000005085186
C=C[C@H](C)NC(=O)CCl    ZINC000091352080
O=NC1(Cl)CCCCC1    ZINC000032296862
CCC(=O)NC/C=C/Cl    ZINC000891213698
CC(C)(CCl)[C@H](O)C#N    ZINC000100657467
O=C(CCCl)N1CCC1    ZINC000036893389
O=C1CCC[C@@H](CCl)N1    ZINC000068575362
C=CCNC(=O)[C@@H](C)Cl    ZINC000012504899
O=C1NCCCC[C@@H]1Cl    ZINC000005566898
O=N[C@H]1CCCC[C@@H]1Cl    ZINC000005004385
C[C@@H](Cl)C(=O)NC1CC1    ZINC000002650761
O=N[C@H]1CCCC[C@H]1Cl    ZINC000005004386
O=C1CCC[C@H](CCl)N1    ZINC000068575361
O=C1NCC[C@H]1CCCl    ZINC000104625580
N#CCCOCCCCl    ZINC001083811024
O=N[C@@H]1CCCC[C@H]1Cl    ZINC000005004384
CN(C(=O)CCl)C1CC1    ZINC000037080914
O=C(CCl)NC1CCC1    ZINC000052209249
O=C1NCC[C@@H]1CCCl    ZINC000104625585
C[C@H](C#N)OCCCCl    ZINC001083810978
C/C(Cl)=C/C(=O)N(C)C    ZINC000219473710
CCC1=NO[C@@H](CCl)C1    ZINC000068592551
C[C@@H]1CCN1C(=O)CCl    ZINC000168064179
O=N[C@@H]1CCCC[C@@H]1Cl    ZINC000005004383
C[C@H](Cl)C(=O)NC1CC1    ZINC000002650760
CCNC(=O)/C=C(\C)Cl    ZINC000211922234
C[C@@H](C#N)OCCCCl    ZINC001083810977
C=C(Cl)CNC(=O)CC    ZINC000124635194
CCC(=O)NC/C=C\Cl    ZINC000891213697
C[C@@H](Cl)N1CCCC1=O    ZINC000165978927
C[C@H](Cl)C(=O)N1CCC1    ZINC000036893390
CN1C[C@](C)(CCl)C1=O    ZINC000950757289
C[C@@H](CCl)OCCC#N    ZINC001205610997
O=N[C@@H]1CCC[C@@H](Cl)C1    ZINC000005085184
O=N[C@H]1CCC[C@H](Cl)C1    ZINC000005085185
C[C@H](CCl)OCCC#N    ZINC001205610998
O=C(CCCl)NC1CC1    ZINC000005382454
CC(C)=NOC/C=C/Cl    ZINC000034617697
CC(C)(CCl)[C@@H](O)C#N    ZINC000100657471
CC1(C)COC(CCl)=N1    ZINC000038415789
O=C(CCl)NCC1CC1    ZINC000013566708
CC(C)=NOC/C=C\Cl    ZINC000200210967
O=C1NCCCC[C@H]1Cl    ZINC000005566897
O=C1CN(CCCCl)C1    ZINC000199543098
C=C[C@@H](C)NC(=O)CCl    ZINC000091352081
C=C(Cl)CNC(=N)NC    ZINC000125175670
C=C(Cl)CN[C@H](C)CC    ZINC000037488657
C[C@H](CCl)N1CCCC1    ZINC000021953312
CC[C@H](C)NC/C=C\Cl    ZINC000307818424
CCN(CC)C/C=C\Cl    ZINC000207264797
C=C(Cl)CN(CC)CC    ZINC000196283696
CCCN(C)C/C=C/Cl    ZINC000149421792
CCN[C@@H](C)C1(Cl)CC1    ZINC000575461118
ClCCCN1CCCC1    ZINC000015021424
CCCN(C)C/C=C\Cl    ZINC000207809665
CCN1CCC[C@@H]1CCl    ZINC000071372399
CCN1CC[C@@H](CCl)C1    ZINC000019092769
CN1CCC[C@@H](CCl)C1    ZINC000000155399
CCN1CCC(Cl)CC1    ZINC000082433930
CCN[C@H](C)C1(Cl)CC1    ZINC000575461119
CC[C@@H](C)N1CC(Cl)C1    ZINC001257443688
ClC[C@@H]1CCCCCN1    ZINC000104605129
CC[C@@H](C)NC/C=C/Cl    ZINC000233860661
CN1CCCC[C@H]1CCl    ZINC000005966414
CCCCN1CC(Cl)C1    ZINC001201713596
CCN1CCC[C@H](Cl)C1    ZINC000002168169
CN1CCC(CCl)CC1    ZINC000026423789
ClCC[C@H]1CCCCN1    ZINC000020216984
C=C(Cl)CNCCCC    ZINC000001684541
CCN1CCC[C@H]1CCl    ZINC000071372401
ClCC[C@@H]1CCCCN1    ZINC000020216983
CC[C@@H](C)NC/C=C\Cl    ZINC000307818423
CCN1CCC[C@@H](Cl)C1    ZINC000001707956
C=C(Cl)CN[C@@H](C)CC    ZINC000037488658
CC[C@H](C)N1CC(Cl)C1    ZINC001257443680
CC(C)CNC/C=C/Cl    ZINC000232589647
ClCCNC1CCCC1    ZINC000049804529
C=C(Cl)CNCC(C)C    ZINC000037488726
C[C@@H](CCl)N1CCCC1    ZINC000021953309
ClCCC1CCNCC1    ZINC000020216991
ClCCN1CCCCC1    ZINC000001700296
CN1CCC[C@H]1CCCl    ZINC000002539489
CC[C@H](C)NC/C=C/Cl    ZINC000233988616
CCN(CC)C/C=C/Cl    ZINC000041392071
CN1CCC[C@H](CCl)C1    ZINC000000155402
CCN1CC[C@H](CCl)C1    ZINC000019092771
CCCCNC/C=C\Cl    ZINC000307816333
CN1CCCC[C@@H]1CCl    ZINC000005966399
C=C(Cl)CNC(C)(C)C    ZINC000057898381
CC(C)CN1CC(Cl)C1    ZINC001201476684
CN1CCC[C@@H]1CCCl    ZINC000001726420
CCCCNC/C=C/Cl    ZINC000232985138
ClC[C@H]1CCCCCN1    ZINC000104605126
C=C(Cl)CN(C)CCC    ZINC000307703615
CC(C)CNC/C=C\Cl    ZINC000382199200
FC(Cl)=C(Cl)Cl    ZINC000063148464
O=C(O)C#CBr    ZINC000005282283
O=C(Cl)C(F)(F)Cl    ZINC000004329286
O=Cc1nnsc1Cl    ZINC000015021036
O=C1CC(Br)C1    ZINC000095100062
O=C1CC[C@@H]1Br    ZINC000039249468
C=CC(=O)CBr    ZINC000035635566
BrC1=COCC1    ZINC000225538051
OCC#CCBr    ZINC000039234478
O=C1CC[C@H]1Br    ZINC000039249467
Clc1ccnc(Cl)n1    ZINC000001571020
Clc1cncc(Cl)n1    ZINC000002141061
Clc1nccnc1Cl    ZINC000002168474
Clc1ccc(Cl)nn1    ZINC000001685243
Clc1cncnc1Cl    ZINC000022009763
Clc1cc(Cl)ncn1    ZINC000001670096
Clc1ccnnc1Cl    ZINC000001699062
Clc1cnnc(Cl)c1    ZINC000034936284
Clc1cnncc1Cl    ZINC000039088387
Clc1cnc(Cl)nc1    ZINC000021298678
Clc1cnc(Cl)cn1    ZINC000001581403
F/C(Cl)=C/C(F)(F)F    ZINC000064220326
F/C(=C\Cl)C(F)(F)F    ZINC000113046586
OCc1csc(Cl)c1    ZINC000082046879
OCc1sccc1Cl    ZINC000044198844
FC(F)(Cl)CCCl    ZINC000001845664
OCc1ccsc1Cl    ZINC000081915132
OCc1cc(Cl)cs1    ZINC000062709804
OCc1ccc(Cl)s1    ZINC000008727655
F/C(=C/Cl)C(F)(F)F    ZINC000113046584
F/C(Cl)=C\C(F)(F)F    ZINC000066325895
Oc1ncc(F)c(Cl)n1    ZINC000039053453
C=C(Br)CCC    ZINC000095932706
CC(C)=CCBr    ZINC000001845620
Fc1cc(F)cc(Cl)c1    ZINC000000403988
C[C@H]1C[C@H]1CBr    ZINC000054711023
Fc1cccc(Cl)c1F    ZINC000002526754
C[C@H](Br)C1CC1    ZINC000114429862
O[C@@H](CCl)C(F)(F)F    ZINC000137983018
C[C@@H](Cl)c1csnn1    ZINC000299805668
C[C@@H]1C[C@H]1CBr    ZINC000054711022
CC1(C)C[C@@H]1Br    ZINC000118841044
Cc1nc(N)sc1Cl    ZINC000015021512
Fc1ccc(Cl)c(F)c1    ZINC000000389582
CC(C)=C(C)Br    ZINC000002556965
C=C(Br)C(C)C    ZINC000136709527
Fc1ccc(F)c(Cl)c1    ZINC000000164628
C/C=C/CCBr    ZINC000083821918
Fc1ccc(Cl)cc1F    ZINC000000164831
CNc1ncc(Cl)s1    ZINC000078730917
CC/C=C/CBr    ZINC000002545337
Cc1nsc(CCl)n1    ZINC000141891044
BrC1CCCC1    ZINC000001587858
Cc1nnc(CCl)s1    ZINC000034593190
C[C@@H](Br)C1CC1    ZINC000114429861
C[C@H]1C[C@@H]1CBr    ZINC000054711021
Nc1ncc(CCl)s1    ZINC000085389455
CC1(Br)CCC1    ZINC000147034213
C=CC[C@@H](C)Br    ZINC000111339176
Cc1oc(=O)oc1CCl    ZINC000021300263
BrCC1CCC1    ZINC000002390042
FC(F)(F)OCCCl    ZINC000039311179
CC1(C)C[C@H]1Br    ZINC000118841046
C=CCCCBr    ZINC000002004411
NCc1ncc(Cl)s1    ZINC000083138007
COC(F)(F)[C@@H](F)Cl    ZINC000002040626
BrCCC1CC1    ZINC000054711057
C[C@H](Cl)c1csnn1    ZINC000299805669
O[C@H](CCl)C(F)(F)F    ZINC000137983071
C=C(C)CCBr    ZINC000071257177
C/C=C\CCBr    ZINC000116878648
CNc1nc(Cl)cs1    ZINC000059750441
Nc1nc(CCl)cs1    ZINC000004633527
C=C1OC(=O)O[C@]1(C)Cl    ZINC000034454847
COC(F)(F)[C@H](F)Cl    ZINC000002040627
CC/C=C\CBr    ZINC000082101976
Fc1cccc(F)c1Cl    ZINC000002512246
C[C@@H]1C[C@@H]1CBr    ZINC000054711020
C=C1OC(=O)O[C@@]1(C)Cl    ZINC000034454846
Cc1nsc(N)c1Cl    ZINC000043224407
Cc1nnsc1CCl    ZINC000019093023
C=CC[C@H](C)Br    ZINC000111339173
C=C(CC)CBr    ZINC000083821927
O=C1NC(=O)[C@H](CCl)N1    ZINC000104631940
O=C1NC[C@@H](Cl)C(=O)N1    ZINC000016137469
O=C1NC(=O)[C@@H](CCl)N1    ZINC000104631936
O=C1NC[C@H](Cl)C(=O)N1    ZINC000016137471
C=CCSCC(=C)Cl    ZINC000307428104
FCCn1cc(Cl)cn1    ZINC000095098576
Cc1nn(C)c(Cl)c1F    ZINC000307619115
CCC(=O)OC/C=C\Cl    ZINC000378999398
COC(=O)C1CC(Cl)C1    ZINC000085221064
C=C(CCl)C(=O)OCC    ZINC000002379588
C=C(Cl)C(C)(C)C(=O)O    ZINC000002506555
CC1(C)COC(=O)[C@@H]1Cl    ZINC000004537263
C=CC(=O)OCCCCl    ZINC000104726446
COC(=O)C/C=C/CCl    ZINC000033844131
CCOC(=O)/C=C/CCl    ZINC000104687906
O=C(CCl)OCC1CC1    ZINC000001638464
COC(=O)[C@H]1C[C@@H](Cl)C1    ZINC000299805483
C#CCOC[C@@H](O)CCl    ZINC000001716436
C=CC[C@H](Cl)C(=O)OC    ZINC000032136444
COC(=O)/C(C)=C/CCl    ZINC000034787007
CCOC(=O)/C(C)=C\Cl    ZINC000078920778
C=C(Cl)CCCC(=O)O    ZINC000002579539
CC(=O)C(CCl)C(C)=O    ZINC000104075871
C#CCOC[C@H](O)CCl    ZINC000005112392
C/C=C/C(=O)OCCCl    ZINC000104728100
CCC(=O)OC/C=C/Cl    ZINC000306736592
O=C(CCl)[C@@H]1CCCO1    ZINC000038759567
COC(=O)/C(C)=C\CCl    ZINC000095908291
C=C(C)[C@H](Cl)C(=O)OC    ZINC000238357910
C=C(Cl)COC[C@@H]1CO1    ZINC000002045367
O=C(CCl)[C@H]1CCCO1    ZINC000038759563
COC(=O)[C@H](Cl)C1CC1    ZINC000050978185
C=C(C)C(=O)OCCCl    ZINC000001561514
C=C(Cl)COC(=O)CC    ZINC000140494817
COCOCC#CCCl    ZINC000104723917
O=C(O)C1(CCCl)CC1    ZINC000306483934
C=CC[C@@H](Cl)C(=O)OC    ZINC000032136445
CC1(C)COC(=O)[C@H]1Cl    ZINC000005496691
C=C(Cl)COC[C@H]1CO1    ZINC000001677142
O=C1CC(OCCCl)C1    ZINC000104726987
COC(=O)[C@@H](Cl)C1CC1    ZINC000050978188
C=C(C)[C@@H](Cl)C(=O)OC    ZINC000238799765
C=C(Cl)C[C@H](N)C(N)=O    ZINC000575467714
C=C(Cl)CNC(=O)NC    ZINC000125155053
NCC(=O)NC/C=C\Cl    ZINC001345639107
NCC(=O)NC/C=C/Cl    ZINC001345639091
C=C(Cl)CNC(=O)CN    ZINC000157658293
CNC(=O)NC/C=C\Cl    ZINC000891945762
O=C1NCCN1CCCl    ZINC000001708097
O[C@H]1CN=C(CCl)NC1    ZINC000238669823
C=C(Cl)C[C@@H](N)C(N)=O    ZINC000575467715
CNC(=O)NC/C=C/Cl    ZINC000891945763
OB(O)/C=C/CCCCl    ZINC000169746907
OB(O)/C=C\CCCCl    ZINC000195815319
C[Si]1(C)CC[C@@H](Cl)C1    ZINC000238460153
C/C(CCl)=N\N=C(N)N    ZINC000016970191
C[Si]1(C)CC[C@H](Cl)C1    ZINC000238460290
C/C(CCl)=N/N=C(N)N    ZINC000005831017
C[C@@H](CCl)COC1CC1    ZINC000713292378
C=C[C@H](CC)OCCCl    ZINC001224659111
CO[C@H]1CCCC[C@@H]1Cl    ZINC000100683502
ClCCOC1CCCC1    ZINC000036883148
C=C(C)CO[C@@H](C)CCl    ZINC001206742288
CC(C)C(=O)CCCCl    ZINC000034216005
C/C=C/CO[C@@H](C)CCl    ZINC001205043440
C[C@@H](OCCCl)C1CC1    ZINC000253180196
C=C[C@@H](CC)OCCCl    ZINC001224659114
ClCCCOC1CCC1    ZINC000050520400
C=CCCO[C@@H](C)CCl    ZINC001224343366
O[C@@H]1CCCC[C@@H]1CCl    ZINC000001662486
COCCC1(CCl)CC1    ZINC000085043304
ClCCCCOC1CC1    ZINC000713292400
CO[C@@H]1CCCC[C@@H]1Cl    ZINC000039290468
O[C@H]1CCC[C@@H](CCl)C1    ZINC000104720671
C=CC[C@@H](C)OCCCl    ZINC001224660587
O[C@H]1CCCC[C@H]1CCl    ZINC000001662489
C=C(C)CO[C@H](C)CCl    ZINC001206742287
O[C@@H]1CCC[C@@H](CCl)C1    ZINC000104730111
O[C@H]1CCCC[C@@H]1CCl    ZINC000004976367
C=C[C@H](C)OCCCCl    ZINC000706118659
ClCCC1CCOCC1    ZINC000068958312
O[C@@H]1CCCC[C@H]1CCl    ZINC000001662487
C=CCCO[C@H](C)CCl    ZINC001224343365
C[C@H](CCl)COC1CC1    ZINC000713292380
O[C@H]1CCC[C@H](CCl)C1    ZINC000104730114
C/C=C/CO[C@H](C)CCl    ZINC001205043439
CO[C@H]1CCCC[C@H]1Cl    ZINC000033834851
C[C@H](OCCCl)C1CC1    ZINC000253180194
C=C[C@@H](C)OCCCCl    ZINC000706118658
C[C@@]1(Cl)CCCC[C@@H]1O    ZINC000003851264
CCC(C)(C)C(=O)CCl    ZINC000082707865
CO[C@@H]1CCCC[C@H]1Cl    ZINC000100683507
CC(C)CCC(=O)CCl    ZINC000074942604
C[C@H](CCl)OCC1CC1    ZINC001205540012
O[C@@H]1CCC[C@H](CCl)C1    ZINC000104730108
C[C@@H](CCl)OCC1CC1    ZINC001205540008
CCCCNC(=N)CCl    ZINC000001733241
CN(C/C=C\Cl)CCN    ZINC000078766348
NN[C@H]1CCCC[C@H]1Cl    ZINC000104558821
NN[C@@H]1CCCC[C@@H]1Cl    ZINC000104558808
ClCCN1CCNCC1    ZINC000019364945
C[C@@H](N)CN1CC(Cl)C1    ZINC001235735728
C=C(Cl)CN(C)CCN    ZINC000054418168
C[C@@H](CCCCl)NC=N    ZINC001258251789
NN[C@@H]1CCCC[C@H]1Cl    ZINC000104558812
C[C@H](CCCCl)NC=N    ZINC001258251791
C[C@H](N)CN1CC(Cl)C1    ZINC001235735729
NN[C@H]1CCCC[C@@H]1Cl    ZINC000104558817
CN(C/C=C/Cl)CCN    ZINC000034516106
C/C(Cl)=C/C[N+](C)(C)C    ZINC000001682438
C/C(Cl)=C\C[N+](C)(C)C    ZINC000017312667
CCCCCCCCCl    ZINC000001686928
CCCC[C@H](Cl)CCC    ZINC000002012872
CCCCC[C@H](Cl)CC    ZINC000002012868
CCCCCC[C@@H](C)Cl    ZINC000001686929
CCCCCC[C@H](C)Cl    ZINC000002012866
CCCC[C@H](CC)CCl    ZINC000002015540
CC[C@@](C)(Cl)CC(C)C    ZINC000091366051
CCCC[C@@H](Cl)CCC    ZINC000002012873
CCCCCC(C)(C)Cl    ZINC000001679947
C[C@@H](CCl)CC(C)(C)C    ZINC000078749789
CCCC(Cl)(CC)CC    ZINC000002507469
CC[C@](C)(Cl)CC(C)C    ZINC000002528223
CCCC[C@@H](CC)CCl    ZINC000001648305
CC(C)(C)CC(C)(C)Cl    ZINC000002145460
CCCCC[C@@H](Cl)CC    ZINC000002012870
CC(C)CCC(C)(C)Cl    ZINC000002528222
C[C@H](CCl)CC(C)(C)C    ZINC000078749782
C=C(Br)C(N)=O    ZINC000034164341
O=C=NCCBr    ZINC000002556964
[N-]=[N+]=NCCBr    ZINC000196739073
OCc1scnc1Cl    ZINC000038972953
OCc1ncc(Cl)s1    ZINC000083137584
COc1nscc1Cl    ZINC000072207034
Cn1sc(Cl)cc1=O    ZINC000002002061
Fc1ccc(Cl)nc1F    ZINC000077950811
Fc1cncc(Cl)c1F    ZINC000014982366
Br[C@@H]1CCNC1    ZINC000040448569
N[C@H]1C[C@@H](Br)C1    ZINC001083803625
Fc1cc(Cl)c(F)cn1    ZINC000021991290
Fc1nccc(Cl)c1F    ZINC000014982368
Fc1ccc(Cl)c(F)n1    ZINC000039192905
C=C(Br)[C@@H](C)N    ZINC000090760498
Br[C@H]1CCNC1    ZINC000039095069
Fc1cnc(F)c(Cl)c1    ZINC000014982363
NCC1(Br)CC1    ZINC000238612944
BrCC1CNC1    ZINC000221762991
Fc1cnc(Cl)c(F)c1    ZINC000039050259
C=C(Br)[C@H](C)N    ZINC000090760497
Fc1cncc(F)c1Cl    ZINC000014982370
Nc1nnc(CCl)s1    ZINC000032500431
Fc1ccnc(F)c1Cl    ZINC000014982361
Fc1cc(Cl)cnc1F    ZINC000002525803
C=C(Br)CCN    ZINC000035028020
Fc1cnc(Cl)cc1F    ZINC000039050258
O=C1N[C@H](CCl)C(=O)O1    ZINC000077285751
O=C1N[C@@H](CCl)C(=O)O1    ZINC000077285754
N#CCSCCCCl    ZINC000034153578
CCOC(=O)/C(Cl)=N/C    ZINC000135935406
O=C1OCCN1CCCl    ZINC000004705847
N[C@H](C/C=C\Cl)C(=O)O    ZINC000017283837
N[C@H](C/C=C/Cl)C(=O)O    ZINC000001584106
C=C(Cl)C[C@@H](N)C(=O)O    ZINC000001584103
CONC(=O)/C=C(/C)Cl    ZINC000900104543
O=C(CCl)OC1CNC1    ZINC000042768563
O=C1NCC[C@@H](O)[C@H]1Cl    ZINC000013386279
C=C(Cl)CNC(=O)CO    ZINC000307147888
CONC(=O)/C=C(\C)Cl    ZINC000900104566
C=C(Cl)CNC(=O)OC    ZINC000124638034
COC(=O)NC/C=C/Cl    ZINC000908443992
O=C(NO)C1CC(Cl)C1    ZINC000671995875
C=C(Cl)C[C@H](N)C(=O)O    ZINC000000901922
CNC(=O)[C@H](Cl)C(C)=O    ZINC000002038076
C=C(Cl)CONC(C)=O    ZINC000853660906
COC(=O)NC/C=C\Cl    ZINC000908443991
N[C@@H](C/C=C/Cl)C(=O)O    ZINC000001584104
O=C1NCC[C@H](O)[C@@H]1Cl    ZINC000013386282
CNC(=O)[C@@H](Cl)C(C)=O    ZINC000002038075
O=C1NCC[C@H](O)[C@H]1Cl    ZINC000013386281
CC(=O)NOC/C=C\Cl    ZINC000168111136
O=C(CO)NC/C=C\Cl    ZINC000891204287
O=C(CO)NC/C=C/Cl    ZINC000891204286
N[C@@H](C/C=C\Cl)C(=O)O    ZINC000017283835
CC(=O)NOC/C=C/Cl    ZINC000136256189
O=C(CCl)N1CC(O)C1    ZINC000170279545
COC(=O)N1CC(Cl)C1    ZINC001193894833
O=C1NCC[C@@H](O)[C@@H]1Cl    ZINC000013386280
CC(=O)N/N=C(\N)CCl    ZINC000113449467
NNC(=O)NC/C=C\Cl    ZINC001338781323
NNC(=O)NC/C=C/Cl    ZINC001338781303
O[C@H]1CCN(CCCl)C1    ZINC000061711407
CC(C)CNC(=O)CCl    ZINC000001586533
OC1CN(CCCCl)C1    ZINC000144402728
C[C@H](O)CN1CC(Cl)C1    ZINC001251961371
CN(C/C=C/Cl)CCO    ZINC000041392345
CCCN(C)C(=O)CCl    ZINC000037098217
CC[C@@](C)(N)C(=O)CCl    ZINC000038220264
ClCCN1CCOCC1    ZINC000019230201
ClCCO[C@H]1CCNC1    ZINC001217822402
CN(C/C=C\Cl)CCO    ZINC000207268206
C[C@H](O)CNC/C=C\Cl    ZINC000307789882
CCCCNC(=O)CCl    ZINC000001591768
C=C(Cl)CN(C)CCO    ZINC000049633866
CC[C@@H](C)NC(=O)CCl    ZINC000003103947
CN1CCO[C@@H](CCl)C1    ZINC000057217749
C=C[C@@H](O)CNCCCl    ZINC000238684559
OCCCN1CC(Cl)C1    ZINC001235736296
CCOC(=N)CCCCl    ZINC000034924834
C[C@H](O)CNC/C=C/Cl    ZINC000235541352
O[C@@H]1CCN(CCCl)C1    ZINC000061711406
CC(C)NC(=O)CCCl    ZINC000005643959
CN(C)C(=O)CCCCl    ZINC000002541443
C[C@@H](O)CNC/C=C/Cl    ZINC000235247275
CC(=O)NCCCCCl    ZINC000104630730
CCC(Cl)(CC)C(N)=O    ZINC000071772987
CNC(=O)C(C)(C)CCl    ZINC000019092801
COC(=N)CCCCCl    ZINC000039259807
CCCNC(=O)[C@H](C)Cl    ZINC000012504914
CN1CC(OCCCl)C1    ZINC001224660822
CC(C)N(C)C(=O)CCl    ZINC000007784502
CC(C)(C)NC(=O)CCl    ZINC000001586620
CCC(=O)NCCCCl    ZINC000019783082
CCCNC(=O)[C@@H](C)Cl    ZINC000012504913
CC(C)NC(=O)[C@@H](C)Cl    ZINC000003491367
CN1CCO[C@H](CCl)C1    ZINC000057217747
CCN(CC)C(=O)CCl    ZINC000000156869
C[C@@H](O)CNC/C=C\Cl    ZINC000307789883
COCCN1CC(Cl)C1    ZINC001209212459
CC[C@H](C)NC(=O)CCl    ZINC000003103948
CC(C)[C@H](N)C(=O)CCl    ZINC000075538660
CC(C)NC(=O)[C@H](C)Cl    ZINC000003491368
C=C[C@H](O)CNCCCl    ZINC000238708989
CC[C@](C)(N)C(=O)CCl    ZINC000038220263
CCN(CC)C[C@H](C)Cl    ZINC000005848389
CCC[C@@H](C)NCCCl    ZINC000058846118
CCCCN(C)CCCl    ZINC000002510039
CC(C)NCC[C@@H](C)Cl    ZINC000005732680
CN[C@@H](C)CCCCCl    ZINC000306869640
C[C@@H](CCCCl)N(C)C    ZINC001258260110
C[C@H](CCCCl)N(C)C    ZINC001258260106
CCN[C@H](C)CCCCl    ZINC000087361430
CCN(CC)CCCCl    ZINC000001700297
CCCCNCCCCl    ZINC000058840890
CCN(CC)C[C@@H](C)Cl    ZINC000002579138
CCN[C@@H](C)CCCCl    ZINC000087361429
CC[C@@H](C)NCCCCl    ZINC000058855952
CCC[C@H](C)NCCCl    ZINC000058846120
CN[C@H](C)CCCCCl    ZINC000306869637
CCCN(C)CCCCl    ZINC000040990743
CC(C)(C)CNCCCl    ZINC000001686746
NCCCCCCCCl    ZINC000044250274
CC(C)(C)NCCCCl    ZINC000015021417
CCC(CC)NCCCl    ZINC000058845343
CCCN(CC)CCCl    ZINC000003635636
CC[C@H](C)NCCCCl    ZINC000058855955
CC(C)NCC[C@H](C)Cl    ZINC000001598622
F[C@@H](Cl)C(Cl)Cl    ZINC000095707650
F[C@H](Cl)C(Cl)Cl    ZINC000095707651
FC(Cl)(Cl)CCl    ZINC000063148462
O=C(O)/C=C/Br    ZINC000001730113
O=c1c(Cl)c(Cl)c1=O    ZINC000006090864
O=C(O)/C=C\Br    ZINC000013379806
O=C/C(Br)=C/O    ZINC000111487302
O=CC(Br)C=O    ZINC000100003133
C=C(Br)C(=O)O    ZINC000001757799
CC[C@H](Br)C=O    ZINC000039255063
CCO/C=C/Br    ZINC000001613352
O=CCCCBr    ZINC000033506410
CC(C)(Br)C=O    ZINC000021989299
C[C@]1(CBr)CO1    ZINC000140141836
BrCC[C@@H]1CO1    ZINC000002022777
C=C[C@@H](O)CBr    ZINC000001997857
CCO/C=C\Br    ZINC000012359516
O=C(O)/C=C(\Cl)C(=O)O    ZINC000004800622
Br[C@H]1CCOC1    ZINC000039342816
CC(=O)[C@@H](C)Br    ZINC000002031007
C/C(Br)=C\CO    ZINC000116492750
CC(=O)[C@H](C)Br    ZINC000002031004
C/C(=C\Br)CO    ZINC000012416533
Fc1ccc(CCl)s1    ZINC000167971096
CC(=O)CCBr    ZINC000088189964
BrCC[C@H]1CO1    ZINC000004521282
C=C(Br)CCO    ZINC000002530726
C=COCCBr    ZINC000140358346
CC[C@@H](Br)C=O    ZINC000039255064
C=C[C@H](O)CBr    ZINC000001997856
CCC(=O)CBr    ZINC000002030997
BrC[C@@H]1CCO1    ZINC000016083109
BrCC1COC1    ZINC000095616499
OC/C=C/CBr    ZINC000034545638
COc1nsnc1Cl    ZINC000037371793
OC1CC(Br)C1    ZINC000306721282
Br[C@@H]1CCOC1    ZINC000039342815
C/C=C(\Br)CO    ZINC000034539988
BrC[C@H]1CCO1    ZINC000016083110
OCC/C=C\Br    ZINC000198869783
C[C@@]1(CBr)CO1    ZINC000038282106
OCc1nnsc1Cl    ZINC000021951492
OCC/C=C/Br    ZINC000088189972
O[C@H]1C[C@H](Br)C1    ZINC000307459899
C/C=C(/Br)CO    ZINC000002569601
OCC1(Br)CC1    ZINC000140181784
Cn1c(Cl)cnc1Cl    ZINC000097446404
ClCn1cc(Cl)cn1    ZINC000002552485
N=C(N)CCBr    ZINC000001437877
Cc1nc(Cl)c(Cl)[nH]1    ZINC000001756169
Cn1cnc(Cl)c1Cl    ZINC000002539748
Fc1ncc(Cl)c(F)n1    ZINC000002540176
FC[C@H](Cl)C(F)(F)F    ZINC000096342004
C=C(Cl)CSC(C)=O    ZINC000072194347
F[C@H](Cl)CC(F)(F)F    ZINC000063148449
CC(F)(F)C(F)(F)Cl    ZINC000001847437
FC(F)C(F)(F)CCl    ZINC000002530823
C[C@@](F)(Cl)C(F)(F)F    ZINC000072265592
F[C@@H](Cl)CC(F)(F)F    ZINC000002525504
C[C@](F)(Cl)C(F)(F)F    ZINC000072265593
FC[C@@H](Cl)C(F)(F)F    ZINC000096342005
CC(C)(C)CBr    ZINC000002031597
CCCCCBr    ZINC000001586300
CCC[C@H](C)Br    ZINC000001586301
C=C(Cl)CSC(=N)N    ZINC000005606573
CC(C)[C@H](C)Br    ZINC000057368601
CCC[C@@H](C)Br    ZINC000002041098
CC[C@H](C)CBr    ZINC000001846563
CC(C)CCBr    ZINC000001699877
CCC(Br)CC    ZINC000002039232
CCC(C)(C)Br    ZINC000001586302
CC(C)[C@@H](C)Br    ZINC000002392169
CC[C@@H](C)CBr    ZINC000002015887
COC(=O)CC(=O)CCl    ZINC000002010466
O=C(CO)OC/C=C\Cl    ZINC000909116570
COC(=O)[C@@H](Cl)C(C)=O    ZINC000003861333
CCOC(=O)/C(Cl)=C/O    ZINC000117819303
COC(=O)[C@H](Cl)C(C)=O    ZINC000002568011
CC(=O)OCC(=O)CCl    ZINC000002007333
CCOC(=O)[C@H](Cl)C=O    ZINC000005856715
C=C(Cl)COC(=O)CO    ZINC000238686980
O=C(CO)OC/C=C/Cl    ZINC000909116569
O=C(O)CCC(=O)CCl    ZINC000001769321
CCOC(=O)[C@@H](Cl)C=O    ZINC000005857395
NC(=O)NOC/C=C\Cl    ZINC000307793839
NC(=O)NOC/C=C/Cl    ZINC000306385274
NC(=O)CNC(=O)CCl    ZINC000020081006
C#Cc1ccc(C)cc1Cl    ZINC000062605400
C#Cc1cccc(Cl)c1C    ZINC000062605398
C[C@H](Cl)C(=O)NC(N)=O    ZINC000003324520
Clc1cccc2c1C=CC2    ZINC000059289129
Clc1cccc2c1CC=C2    ZINC000071241962
CC(=O)NNC(=O)CCl    ZINC000002522979
NC(=O)NC(=O)CCCl    ZINC000012504984
C#CCc1ccccc1Cl    ZINC000141550134
Clc1ccc2c(c1)C=CC2    ZINC000067175968
C#CCO[C@@H](CF)CCl    ZINC001205012673
C#Cc1cccc(C)c1Cl    ZINC000066319024
C#CCc1ccc(Cl)cc1    ZINC000088189340
C[C@@H](Cl)C(=O)NC(N)=O    ZINC000003324521
CC(=NO)C(CCl)=NO    ZINC000352000897
Clc1ccc2c(c1)CC=C2    ZINC000117458927
ClCC#Cc1ccccc1    ZINC000001729044
C#CCO[C@H](CF)CCl    ZINC001205012667
C#CCc1cccc(Cl)c1    ZINC000095629871
CNC(=O)NC(=O)CCl    ZINC000003286658
CCSC/C(C)=C\Cl    ZINC000307825589
C=C(Cl)CSCCC    ZINC000306478311
C=C(Cl)CSC(C)C    ZINC000307181360
CCSC/C(C)=C/Cl    ZINC000238282277
O[C@H]1C[C@@H](OCCCl)C1    ZINC001217918275
OC1CC(OCCCl)C1    ZINC001217848559
CCCOC(=O)[C@@H](C)Cl    ZINC000005835465
C=CCOC[C@@H](O)CCl    ZINC000001867151
CCC(=O)OCCCCl    ZINC000032162610
O=C(O)CCCCCCl    ZINC000002038001
CCOC(=O)[C@@H](C)CCl    ZINC000002044143
CC(=O)[C@@H](C)OCCCl    ZINC000104729913
CC(C)(C)OC(=O)CCl    ZINC000002015932
CC(=O)[C@H](C)OCCCl    ZINC000104729911
CCCOC(=O)[C@H](C)Cl    ZINC000005835507
CC(C)C[C@H](Cl)C(=O)O    ZINC000002507430
C[C@@H](CCCCl)C(=O)O    ZINC000004262393
ClCCCOC[C@H]1CO1    ZINC000104687990
CCOC(=O)[C@H](C)CCl    ZINC000001690412
COC(=O)CC[C@@H](C)Cl    ZINC000059653643
CC(C)OC(=O)CCCl    ZINC000001720172
COC(=O)CC[C@H](C)Cl    ZINC000059653638
C[C@@H](CCl)OC1COC1    ZINC001222680466
ClCCCC1OCCO1    ZINC000002584435
CC(=O)OCCCCCl    ZINC000001684560
CCCC[C@@H](Cl)C(=O)O    ZINC000002507435
COC(=O)[C@H](C)CCCl    ZINC000002557125
ClCCCOC1COC1    ZINC001225124862
ClCCO[C@@H]1CCOC1    ZINC000082453572
CC(C)C[C@@H](Cl)C(=O)O    ZINC000005759947
CCCC(=O)OCCCl    ZINC000006655500
CC1(C)OC[C@H](CCl)O1    ZINC000000152342
COC(=O)C(C)(C)CCl    ZINC000071671033
CCOC(=O)[C@@H](Cl)CC    ZINC000002170190
CC[C@H](C)OC(=O)CCl    ZINC000005599278
CC(C)COC(=O)CCl    ZINC000001597258
CC[C@@H](C)[C@H](Cl)C(=O)O    ZINC000002539666
ClCCOC[C@H]1CCO1    ZINC001224660372
CC[C@@H](C)OC(=O)CCl    ZINC000001711929
CCOC(=O)CCCCl    ZINC000001574312
CCCCOC(=O)CCl    ZINC000001591784
CC1(C)OC[C@@H](CCl)O1    ZINC000000152341
CC(=O)CCOCCCl    ZINC000104688160
COC(=O)[C@@H](C)CCCl    ZINC000040448039
CCOC(=O)[C@H](Cl)CC    ZINC000002170192
ClCCCOC[C@@H]1CO1    ZINC000104687994
CC[C@H](C)[C@H](Cl)C(=O)O    ZINC000002556813
COC(C)(C)C(=O)CCl    ZINC000039125543
C[C@H](CCl)OC1COC1    ZINC001222680465
CCCC[C@H](Cl)C(=O)O    ZINC000002539665
CC(=O)COCCCCl    ZINC000196418481
CC(C)(C)[C@H](Cl)C(=O)O    ZINC000000163884
CCOC(=O)C(C)(C)Cl    ZINC000002141614
ClCCOC[C@@H]1CCO1    ZINC001224660363
C[C@H](CCCCl)C(=O)O    ZINC000004262394
COC(=O)CCCCCl    ZINC000001709928
C=CCOC[C@H](O)CCl    ZINC000002162137
N/C(CCCCCl)=N\O    ZINC000006691148
CCNC(=O)NCCCl    ZINC000040415558
CNC(=O)NCCCCl    ZINC000034404864
C[Si](C)(C)CCCCl    ZINC000169746868
CC(C)CCOCCCl    ZINC000034959720
CC(C)[C@@H](C)OCCCl    ZINC000087469109
CC(C)[C@H](C)OCCCl    ZINC000087469110
CC(C)OC[C@H](C)CCl    ZINC000070024318
CCCCOCCCCl    ZINC000037093545
CCCCO[C@H](C)CCl    ZINC000104729653
CC(C)CC[C@H](O)CCl    ZINC000104735381
CCCCC[C@H](O)CCl    ZINC000039277439
CC(C)CO[C@H](C)CCl    ZINC000104725380
CC(C)OC[C@@H](C)CCl    ZINC000070024317
CCC[C@@H](C)OCCCl    ZINC000230439531
CC(C)CO[C@@H](C)CCl    ZINC000104725378
CC[C@@H](C)O[C@@H](C)CCl    ZINC000104720408
CCCCO[C@@H](C)CCl    ZINC000104729650
CC[C@H](C)O[C@@H](C)CCl    ZINC000104720412
CCCCC[C@@H](O)CCl    ZINC000035803388
CCC(CC)OCCCl    ZINC000721611104
CCCOCCCCCl    ZINC000034077592
CC[C@H](C)O[C@H](C)CCl    ZINC000104720422
CC[C@@H](C)O[C@H](C)CCl    ZINC000104720417
CC(C)(C)OCCCCl    ZINC000003130997
CC(C)OCCCCCl    ZINC000034141615
CCC[C@H](C)OCCCl    ZINC000230439534
CC(C)CC[C@@H](O)CCl    ZINC000104735385
CC[C@@H](C)OCCCCl    ZINC000048264461
CC[C@H](C)OCCCCl    ZINC000048264463
CN(CCN)CCCCl    ZINC001236308615
CC(C)(Cl)C[N+](C)(C)C    ZINC000000162345
C[C@@H](Br)C(N)=O    ZINC000001594670
CNC(=O)CBr    ZINC000009879564
C[C@H](Br)C(N)=O    ZINC000002170245
NC(=O)CCBr    ZINC000001664836
CC[C@H](N)CBr    ZINC000001682053
O=[N+]([O-])C1(CCl)COC1    ZINC000097463348
C[C@H](Br)CCN    ZINC000044236512
CCOC(=O)/C(Cl)=N/O    ZINC000100002387
CN(C)CCBr    ZINC000001693334
O=C(O)CNC(=O)CCl    ZINC000001236711
CCOC(=O)C(Cl)=NO    ZINC000242687852
CNCCCBr    ZINC000038251002
CC[C@@H](N)CBr    ZINC000003140714
NCCCCBr    ZINC000001592685
C[C@@H](Br)CCN    ZINC000044236516
CO/N=C(\Cl)C(=O)OC    ZINC000138487330
COC(=O)NC(=O)CCl    ZINC000002510185
CCOC(=O)/C(Cl)=N\O    ZINC000100009131
CC(C)(Br)CN    ZINC000034584023
CC(C)(N)CBr    ZINC000001732011
NC(=O)N(CCCl)N=O    ZINC000004705960
Clc1cccc2cc[nH]c21    ZINC000000403204
Cc1cc(Cl)cc(C#N)c1    ZINC000031829456
[C-]#[N+]c1cccc(Cl)c1C    ZINC000100054820
[C-]#[N+]Cc1cccc(Cl)c1    ZINC000095698305
C#Cc1cnc(Cl)cc1C    ZINC000095616335
Clc1ccc2[nH]ccc2c1    ZINC000000157082
Cc1ccc(C#N)c(Cl)c1    ZINC000001558551
N#C[C@@H](Cl)c1ccccc1    ZINC000039216103
Clc1cccn2cccc12    ZINC001525644189
Cc1ccc(Cl)c(C#N)c1    ZINC000002507888
O=C(CCl)N1CC(F)C1    ZINC000221206997
N#CCO[C@@H](CF)CCl    ZINC001224380800
Cc1ccc(Cl)cc1C#N    ZINC000002507890
[C-]#[N+]Cc1ccccc1Cl    ZINC000095698306
C#Cc1ccc(N)cc1Cl    ZINC000036533527
Clc1c[nH]c2ccccc12    ZINC000006117681
N#Cc1ccccc1CCl    ZINC000000331060
[C-]#[N+]c1ccc(Cl)cc1C    ZINC000059160373
[C-]#[N+]Cc1ccc(Cl)cc1    ZINC000095698304
Cc1cccc(Cl)c1C#N    ZINC000000388157
N#Cc1ccc(CCl)cc1    ZINC000000559396
C#CCc1cnccc1Cl    ZINC001249949875
Cc1cccc(C#N)c1Cl    ZINC000014989280
N#C[C@H](Cl)c1ccccc1    ZINC000039216104
N#Cc1cccc(CCl)c1    ZINC000002583900
N#CCc1ccc(Cl)cc1    ZINC000000157142
[C-]#[N+]c1ccc(C)c(Cl)c1    ZINC000095698282
Clc1ccn2cccc2c1    ZINC000084304190
[C-]#[N+]c1c(C)cccc1Cl    ZINC000060290546
Cc1c(Cl)cccc1C#N    ZINC000000167183
Cc1cc(C#N)ccc1Cl    ZINC000015446234
NC(=S)CCCCCl    ZINC000083339548
Clc1cccc2cccn21    ZINC001525644000
Cc1ccc(C#N)cc1Cl    ZINC000000388300
N#CCO[C@H](CF)CCl    ZINC001224380801
Clc1cccc2[nH]ccc21    ZINC000000407089
N#CCc1cccc(Cl)c1    ZINC000000155172
N#CCc1ccccc1Cl    ZINC000000406929
Cc1cc(Cl)ccc1C#N    ZINC000002507891
C#Cc1ccc(N)c(Cl)c1    ZINC000036533528
[C-]#[N+]c1cc(Cl)ccc1C    ZINC000100000331
Clc1ccc2cc[nH]c2c1    ZINC000000153934
Clc1cc2ccccc2[nH]1    ZINC000002529232
C#CCc1ccncc1Cl    ZINC001249949107
Clc1ccc2cccn2c1    ZINC000096029126
CN(CCCl)CC(=O)O    ZINC000001667779
CC(C)(CCl)C(=O)NO    ZINC000004501359
COCC(=O)NCCCl    ZINC000216235612
C[C@H](O)CNC(=O)CCl    ZINC000040438510
C[C@@H](Cl)C(=O)NCCO    ZINC000040432172
CCOC(=O)[C@H](N)CCl    ZINC000031947834
C[C@@H](O)CNC(=O)CCl    ZINC000040438512
CN(CCO)C(=O)CCl    ZINC000037654073
CC(C)ONC(=O)CCl    ZINC000196984963
COC(=O)[C@H](N)CCCl    ZINC000022013470
CCON(C)C(=O)CCl    ZINC000140352113
C[C@H](Cl)C(=O)NCCO    ZINC000040432171
COC(=O)NCCCCl    ZINC000001558253
CCCONC(=O)CCl    ZINC000104688757
C[C@@H](CCl)OCC(N)=O    ZINC000104731282
CCOC(=O)NCCCl    ZINC000001676154
C[C@@H](CO)NC(=O)CCl    ZINC000040438556
O=C(CCl)NCCCO    ZINC000040165673
C[C@H](Cl)C[C@H](N)C(=O)O    ZINC000006020927
COCCNC(=O)CCl    ZINC000003269727
C[C@H](CO)NC(=O)CCl    ZINC000040438558
CCN(OC)C(=O)CCl    ZINC000165648969
NC(=O)OCCCCCl    ZINC000001573440
C[C@H](CCl)OCC(N)=O    ZINC000104731283
C[C@@]1(CCN)C[C@@]1(F)Cl    ZINC000328579748
C[C@]1(CCN)C[C@]1(F)Cl    ZINC000328579746
C[C@@]1(CCN)C[C@]1(F)Cl    ZINC000328579747
C[C@]1(CCN)C[C@@]1(F)Cl    ZINC000328579749
C[C@H](CCl)OCCCN    ZINC001217856651
CO[C@@H](CCl)CN(C)C    ZINC001222699149
CN(CCO)CCCCl    ZINC000040991405
CC[C@@H](O)CNCCCl    ZINC001251803197
COC[C@H](C)NCCCl    ZINC000128238665
CN(C)CCOCCCl    ZINC000082163150
CO[C@H](CCl)CN(C)C    ZINC001222699150
CC(C)(O)CNCCCl    ZINC001252366030
COC[C@@H](C)NCCCl    ZINC000128238890
C[C@@H](CCl)OCCCN    ZINC001217856650
C[C@H](O)CNCCCCl    ZINC000058839524
Clc1ccc(Cl)s1    ZINC000001690277
Clc1cscc1Cl    ZINC000006091144
Clc1ccsc1Cl    ZINC000002584557
Clc1csc(Cl)c1    ZINC000006091398
F[C@H](Cl)C(F)(F)Cl    ZINC000071872195
O=C1OCC(Cl)=C1Cl    ZINC000001669133
F[C@@H](Cl)C(F)(F)Cl    ZINC000071872194
O=C(O)CCBr    ZINC000001641049
C[C@H](Br)C(=O)O    ZINC000002034508
O=COCCBr    ZINC000039283274
COC(=O)CBr    ZINC000001641052
O=C(CO)CBr    ZINC000013524723
C[C@@H](Br)C(=O)O    ZINC000001555332
FC1(CBr)CC1    ZINC000146780569
C/C=C(\F)CBr    ZINC000095611791
O=S1(=O)C=C[C@@H](Cl)C1    ZINC000003865974
O=S1(=O)CC=C(Cl)C1    ZINC000001042080
O=S1(=O)C=C[C@H](Cl)C1    ZINC000003865975
O=S1(=O)C=C(Cl)CC1    ZINC000005290314
O=S1(=O)CCC=C1Cl    ZINC000003865976
C[C@@H](Br)[C@H](C)O    ZINC000039238140
CCOCCBr    ZINC000001586364
O=C(CCl)C1(Cl)CC1    ZINC000022112864
C[C@@H](CO)CBr    ZINC000002597089
C[C@@H](O)CCBr    ZINC000039398403
CO[C@H](C)CBr    ZINC000032161730
C[C@H](O)[C@H](C)Br    ZINC000039238141
CC[C@@H](O)CBr    ZINC000014807113
OCCCCBr    ZINC000002560614
COCCCBr    ZINC000002392168
C[C@H](Cl)/C=C/C(=O)Cl    ZINC000096031308
CC[C@H](O)CBr    ZINC000002527961
C[C@H](O)CCBr    ZINC000032301973
COC[C@H](C)Br    ZINC000032161769
CC[C@@H](Br)CO    ZINC000039641966
C[C@H](CO)CBr    ZINC000002560368
COC[C@@H](C)Br    ZINC000032161767
C[C@@H](O)[C@H](C)Br    ZINC000039238142
CC[C@H](Br)CO    ZINC000039641964
O=C(Cl)C1CC(Cl)C1    ZINC000039056060
C[C@@H](O)[C@@H](C)Br    ZINC000038292483
CC(C)(O)CBr    ZINC000032211209
C[C@@H](Cl)/C=C/C(=O)Cl    ZINC000096031310
CO[C@@H](C)CBr    ZINC000032161728
O=C(O)C[C@H](Cl)C(=O)O    ZINC000002018557
O=C(O)C[C@@H](Cl)C(=O)O    ZINC000002018558
C[C@@]1(C(=O)O)C[C@]1(F)Cl    ZINC000034348300
O=NN(CCCl)C(=O)O    ZINC000004683405
FC(F)c1cc(Cl)[nH]n1    ZINC000085018748
C[C@]1(C(=O)O)C[C@]1(F)Cl    ZINC000034348299
C[C@@]1(C(=O)O)C[C@@]1(F)Cl    ZINC000034348298
Clc1coc2ccccc12    ZINC000039136297
Clc1cc2ccccc2o1    ZINC000006118045
O=C1Cc2cccc(Cl)c21    ZINC000003847842
Clc1ccc2occc2c1    ZINC000006094320
CC(=O)C(F)(Cl)C(C)=O    ZINC000073641045
O=C1c2ccccc2[C@H]1Cl    ZINC000003848334
Clc1cccc2occc21    ZINC000038391947
C[C@]1(C(=O)O)C[C@@]1(F)Cl    ZINC000034348297
Clc1ccc2ccoc2c1    ZINC000039136354
O=C1c2ccccc2[C@@H]1Cl    ZINC000003848331
Clc1cccc2ccoc21    ZINC000006095049
Clc1nccc2[nH]ccc21    ZINC000014401186
N#CNc1cccc(Cl)c1    ZINC000034604203
N#CCc1cccc(Cl)n1    ZINC000039326120
Cc1cnc(C#N)cc1Cl    ZINC000095829715
Cc1c(Cl)nccc1C#N    ZINC000082046559
Cc1cnc(Cl)c(C#N)c1    ZINC000039218856
ClC1=NN=C2C=CC=C[C@H]12    ZINC000100349499
C=C(Cl)C[S@](=O)CC    ZINC000306444468
Clc1ccc2[nH]cnc2c1    ZINC000005425423
Clc1ccc2cncn2c1    ZINC000095835727
Clc1cccc2nccn21    ZINC000051971036
Clc1ccnc2[nH]ccc21    ZINC000008699969
Clc1cc2ccccn2n1    ZINC000039201195
N#Cc1cncc(CCl)c1    ZINC000095642215
ClC1=NN=C2C=CC=C[C@@H]12    ZINC000100349495
N#CCc1cccnc1Cl    ZINC000034354163
Cc1ccnc(Cl)c1C#N    ZINC000021982050
CC(=S)OCCCCl    ZINC000095080244
Clc1ccc2cc[nH]c2n1    ZINC000100002980
Cc1cc(Cl)cc(C#N)n1    ZINC000044790243
C=C(Cl)C[S@@](=O)CC    ZINC000306444469
N#Cc1ccc(Cl)c(N)c1    ZINC000002566106
C=C(Cl)CSCCO    ZINC000001708306
Clc1ccnc2cc[nH]c21    ZINC000044068849
Clc1cn2ccccc2n1    ZINC000002650735
Clc1ccn2ccnc2c1    ZINC000038339253
N#Cc1cccnc1CCl    ZINC000066327855
N#CCc1ccnc(Cl)c1    ZINC000035569986
C#Cc1ncc(Cl)cc1N    ZINC000032914748
N#Cc1c(N)cccc1Cl    ZINC000000153097
Cc1cc(Cl)cnc1C#N    ZINC000066322855
Clc1ccc2cn[nH]c2c1    ZINC000004878475
Clc1c[nH]c2cccnc12    ZINC000045328774
N#Cc1cccc(CCl)n1    ZINC000016697431
N#Cc1ccnc(CCl)c1    ZINC000049578146
Cc1ncc(Cl)cc1C#N    ZINC000082046827
C#Cc1cnc(Cl)cc1N    ZINC000063110924
N#CCc1ccncc1Cl    ZINC000035569988
ClC1=C2C=CN=C2C=NC1    ZINC000090411674
N#Cc1cccc(Cl)c1N    ZINC000002580749
Clc1cnc2[nH]ccc2c1    ZINC000006643319
Clc1ccn2nccc2c1    ZINC000075118871
Cc1ccc(C#N)nc1Cl    ZINC000071864280
Cc1c(Cl)ccnc1C#N    ZINC000095642098
N#Cc1cc(Cl)ccc1N    ZINC000000388439
Clc1cc2cc[nH]c2cn1    ZINC000034372999
Clc1cccc2cn[nH]c21    ZINC000012336533
Cc1ncc(C#N)cc1Cl    ZINC000098179554
Clc1cccc2[nH]ncc21    ZINC000005543816
N#CNc1ccccc1Cl    ZINC000037624967
Cc1cc(Cl)nc(C#N)c1    ZINC000040448558
C#Cc1cc(Cl)cnc1N    ZINC000014007240
N#Cc1ccc(CCl)cn1    ZINC000034289367
N#CCc1ccc(Cl)nc1    ZINC000001387124
N#CCc1ncccc1Cl    ZINC000044369722
Cc1nc(C#N)ccc1Cl    ZINC000079006777
Clc1cc2[nH]ccc2cn1    ZINC000014985682
CC[S@](=O)C/C=C\Cl    ZINC000905189497
Clc1ccc2[nH]ncc2c1    ZINC000004876880
CC[S@@](=O)C/C=C/Cl    ZINC000905189481
N#CNc1ccc(Cl)cc1    ZINC000002577553
Clc1c[nH]c2ncccc12    ZINC000008729948
N#Cc1cccc(N)c1Cl    ZINC000091365373
Clc1cc2cccnc2[nH]1    ZINC000114500614
Clc1cnc2cc[nH]c2c1    ZINC000014401120
N#Cc1ccc(CCl)nc1    ZINC000034414628
Cc1cc(C#N)cc(Cl)n1    ZINC000082841868
CC[S@@](=O)C/C=C\Cl    ZINC000905189494
N#Cc1ccc(Cl)cc1N    ZINC000000395567
Clc1cnc2ccccn12    ZINC000059179502
Clc1cnn2ccccc12    ZINC000225231443
N#Cc1cc(N)cc(Cl)c1    ZINC000016125147
Clc1nccc2cc[nH]c21    ZINC000002512975
CC[S@](=O)C/C=C/Cl    ZINC000905189493
Cc1nc(Cl)ccc1C#N    ZINC000039218857
Clc1ccnc2c1CC=N2    ZINC000214464667
Cc1ccc(C#N)c(Cl)n1    ZINC000000166495
Cc1cc(Cl)ncc1C#N    ZINC000038540559
Clc1cncc2[nH]ccc21    ZINC000045328758
CC(=O)SCCCCl    ZINC000001635551
Cc1cc(Cl)c(C#N)cn1    ZINC000005538877
OCCSC/C=C\Cl    ZINC000209142792
Clc1n[nH]c2ccccc12    ZINC000003852548
Clc1ncn2ccccc12    ZINC000258379382
Clc1c[nH]c2ccncc12    ZINC000014985673
Cc1ccc(Cl)c(C#N)n1    ZINC000079006785
N#Cc1ccc(N)cc1Cl    ZINC000000155248
N#CCc1ccc(Cl)cn1    ZINC000044369230
Clc1cccn2ccnc12    ZINC000095704944
N#Cc1cc(CCl)ccn1    ZINC000082164150
N#Cc1cnccc1CCl    ZINC000071260825
Clc1cccc2[nH]cnc21    ZINC000020156635
N#Cc1cc(N)ccc1Cl    ZINC000002570053
Cc1cnc(Cl)cc1C#N    ZINC000238524824
Clc1ccc2nccn2c1    ZINC000000170151
Cc1ccc(Cl)nc1C#N    ZINC000045329558
Clc1nccn2cccc12    ZINC000034623417
Cc1cc(C#N)cnc1Cl    ZINC000049581983
N#Cc1ccc(N)c(Cl)c1    ZINC000000157168
Clc1ccc2[nH]ccc2n1    ZINC000014401189
Cc1cc(C#N)ncc1Cl    ZINC000095751552
Clc1cncc2cc[nH]c21    ZINC000083323415
OCCSC/C=C/Cl    ZINC000035116969
Clc1ccn2cncc2c1    ZINC000200664644
N#CCc1cc(Cl)ccn1    ZINC000044370273
Cl[C@H]1CCCC[C@@H]1Cl    ZINC000001627223
CC(=O)OC[C@H](O)CCl    ZINC000002041688
Cl[C@H]1CC[C@H](Cl)CC1    ZINC000242701906
CCOC(=O)OCCCl    ZINC000039189261
CC[C@H](O)[C@@H](Cl)C(=O)O    ZINC000000157919
COC(=O)COCCCl    ZINC000021990560
CCOC(=O)O[C@H](C)Cl    ZINC000004521313
CCOC(=O)O[C@@H](C)Cl    ZINC000004521312
C[C@H](O)C(=O)OCCCl    ZINC000104732385
C[C@@H](CCl)OCC(=O)O    ZINC001225023755
Cl[C@@H]1CCCC[C@@H]1Cl    ZINC000095803234
COC(=O)C[C@H](O)CCl    ZINC000001433360
ClC1CCC(Cl)CC1    ZINC000002507991
CCOC(=O)[C@H](O)CCl    ZINC000039125569
COCCOC(=O)CCl    ZINC000001687365
CC(=O)OC[C@@H](O)CCl    ZINC000001699458
CC[C@@H](O)[C@H](Cl)C(=O)O    ZINC000002577583
COC(=O)[C@](C)(O)CCl    ZINC000068576419
FC1(F)CC=C(Cl)CC1    ZINC000261493738
Cl[C@@H]1CCCC[C@H]1Cl    ZINC000001627222
O=C(CO)OCCCCl    ZINC000080529130
COC(=O)OCCCCl    ZINC000104686338
CC[C@@H](O)[C@@H](Cl)C(=O)O    ZINC000000157920
CNC(=S)NCCCl    ZINC000244056043
CC[C@H](O)[C@H](Cl)C(=O)O    ZINC000000157916
COC(=O)C[C@@H](O)CCl    ZINC000002564702
CCOC(=O)[C@@H](O)CCl    ZINC000039125570
COC(=O)[C@@](C)(O)CCl    ZINC000068576421
C[C@H](CCl)OCC(=O)O    ZINC001225023763
C=Cc1cccc(Cl)c1C    ZINC000116452750
ClC1(c2ccccc2)CC1    ZINC000068560085
CCO[C@@H]1[C@@H](C)[C@]1(F)Cl    ZINC000261491080
C=CCc1ccc(Cl)cc1    ZINC000002245290
C=C(C)c1cccc(Cl)c1    ZINC000001995211
CC[C@H](C)SCCCl    ZINC000002045452
C=C(C)c1ccc(Cl)cc1    ZINC000001995212
FC[C@H](CCl)OC1CC1    ZINC001205469185
C=C[C@@H](Cl)c1ccccc1    ZINC000059469659
C=CCc1cccc(Cl)c1    ZINC000002245286
Cl[C@H]1[C@@H]2C=C[C@H]3C=C[C@H]1[C@@H]23    ZINC000254815842
ClC1[C@@H]2C=CC3C=C[C@H]1[C@@H]23    ZINC000102263295
Clc1cccc(C2CC2)c1    ZINC000079006896
C/C(=C\Cl)c1ccccc1    ZINC000115067668
ClC1[C@@H]2C=CC3C=C[C@@H]1C23    ZINC000102263301
ClCc1ccc2c(c1)CC2    ZINC000104733920
CCO[C@@H]1[C@@H](C)[C@@]1(F)Cl    ZINC000095611811
CCO[C@@H]1[C@H](C)[C@@]1(F)Cl    ZINC000095611809
C[C@]1(CCO)C[C@@]1(F)Cl    ZINC000307369578
FC[C@@H](CCl)OC1CC1    ZINC001205469186
CCO[C@H]1[C@@H](C)[C@@]1(F)Cl    ZINC000095611812
Clc1ccccc1C1CC1    ZINC000078133172
CC(C)CSCCCl    ZINC000020231169
NNC(=O)C[C@H](O)CCl    ZINC000067340652
C/C=C/c1ccc(Cl)cc1    ZINC000113823379
Clc1ccc2c(c1)CCC2    ZINC000001691211
Cl[C@@H]1CCc2ccccc21    ZINC000049634952
C=C(C)c1ccccc1Cl    ZINC000082762083
Cl[C@H]1CCc2ccccc21    ZINC000049634951
C=CCc1ccccc1Cl    ZINC000002504786
ClC1[C@H]2C=CC3C=C[C@H]1C23    ZINC000071785801
C=CCO[C@@H](CF)CCl    ZINC001205032045
CC[C@@H](C)SCCCl    ZINC000001676723
CCO[C@H]1[C@H](C)[C@@]1(F)Cl    ZINC000095611810
ClC/C=C\c1ccccc1    ZINC000077054737
CCO[C@@H]1[C@H](C)[C@]1(F)Cl    ZINC000261491081
ClC/C=C/c1ccccc1    ZINC000001687033
C=Cc1ccc(CCl)cc1    ZINC000001995284
C=CCO[C@H](CF)CCl    ZINC001205032044
C=C[C@H](Cl)c1ccccc1    ZINC000059469658
C[C@@]1(CCO)C[C@@]1(F)Cl    ZINC000307369577
C[C@]1(CCO)C[C@]1(F)Cl    ZINC000307369574
CC(C)(C)SCCCl    ZINC000001691382
Clc1ccc(C2CC2)cc1    ZINC000079006902
C=Cc1cccc(CCl)c1    ZINC000083428649
ClC1[C@@H]2C=CC3C=C[C@H]1[C@H]23    ZINC000102263305
C[C@@]1(CCO)C[C@]1(F)Cl    ZINC000307369575
NNC(=O)C[C@@H](O)CCl    ZINC000067340655
C[Si](C)(C)OCCCl    ZINC000170173119
Clc1cccc2c1CCC2    ZINC000049778413
CCCOC[C@@H](O)CCl    ZINC000001684556
CCO[C@@H](C)OCCCl    ZINC000032219583
CC(C)OC[C@@H](O)CCl    ZINC000001663842
C[C@@H](O)CO[C@H](C)CCl    ZINC000217619278
COCCO[C@H](C)CCl    ZINC000104722205
COC(CCCCl)OC    ZINC000005997614
C[C@H](O)CO[C@@H](C)CCl    ZINC000217619002
C[C@H](CCl)OC[C@H](C)O    ZINC000217619179
COC[C@H](C)OCCCl    ZINC000070207876
CCOCCOCCCl    ZINC000005858987
CC(C)OC[C@H](O)CCl    ZINC000002044921
C[C@H](CCl)OCCCO    ZINC001217855967
OCCCOCCCCl    ZINC000039074186
CCO[C@H](C)OCCCl    ZINC000032219584
CCOC(CCl)OCC    ZINC000001586741
CCCOC[C@H](O)CCl    ZINC000002046116
C[C@@H](O)CO[C@@H](C)CCl    ZINC000217619089
COCCO[C@@H](C)CCl    ZINC000104722202
CO[C@H](C)COCCCl    ZINC000104685447
COCCOCCCCl    ZINC000019421541
C[C@@H](CCl)OCCCO    ZINC001217855958
CCO[C@H](CCl)COC    ZINC001204951772
CCO[C@@H](CCl)COC    ZINC001204951771
COCOCCCCCl    ZINC000098174971
C[N+](C)(C)C[C@@H](O)CCl    ZINC000002027187
C[N+](C)(C)C[C@H](O)CCl    ZINC000001682435
Clc1csc(Cl)n1    ZINC000008939671
Clc1cnc(Cl)s1    ZINC000034512360
O=[N+]([O-])CCBr    ZINC000039375270
C[C@H](Br)[N+](=O)[O-]    ZINC000016968743
C[C@@H](Br)[N+](=O)[O-]    ZINC000004683080
CS(=O)(=O)[C@H](Cl)C#N    ZINC000110763340
CS(=O)(=O)[C@@H](Cl)C#N    ZINC000110763341
FC(F)(Cl)c1ccno1    ZINC000002540175
Clc1ccc2ncoc2c1    ZINC000008215929
Clc1cnc2occc2c1    ZINC000238559355
NC(=O)CSCCCl    ZINC000001689398
Clc1cncc2cocc21    ZINC000096675816
O=C=Nc1cccc(Cl)c1    ZINC000001707959
Clc1noc2ccccc12    ZINC000000161921
Clc1ccc2cnoc2c1    ZINC000059078236
Clc1coc2ncccc12    ZINC000575624785
Clc1ccc2ccoc2n1    ZINC000138502210
Clc1cccc2ncoc21    ZINC000060069598
Clc1nccc2ccoc21    ZINC000038538087
Clc1cccc2ocnc21    ZINC000095093337
N#Cc1cc(Cl)ccc1O    ZINC000000159885
Clc1cc2cccnc2o1    ZINC000575624793
O=C=Nc1ccc(Cl)cc1    ZINC000001707960
N#Cc1ccc(O)c(Cl)c1    ZINC000002380632
N#Cc1cc(O)ccc1Cl    ZINC000063772427
N#Cc1cc(O)cc(Cl)c1    ZINC000036533509
N#Cc1ccc(Cl)cc1O    ZINC000095147723
Clc1cnc2ccoc2c1    ZINC000035270594
Clc1ccc2occc2n1    ZINC000039074203
O=C=Nc1ccccc1Cl    ZINC000000164828
C#Cc1cc(Cl)c[nH]c1=O    ZINC000209847599
Clc1nccc2occc21    ZINC000000161901
Clc1ccnc2occc21    ZINC000085210648
Clc1ccc2ocnc2c1    ZINC000000162136
Clc1ccnc2ccoc21    ZINC000039017272
C#Cc1c[nH]c(=O)c(Cl)c1    ZINC000209844984
N#Cc1ccc(O)cc1Cl    ZINC000000389662
N#Cc1cccc(Cl)c1O    ZINC000039234030
N#Cc1cccc(O)c1Cl    ZINC000039125555
NC(=O)SCCCCl    ZINC000001755559
N#Cc1ccc(Cl)c(O)c1    ZINC000039125556
N#Cc1c(O)cccc1Cl    ZINC000006505305
Clc1cncc2[nH]cnc21    ZINC000042750018
N#CCc1ncncc1Cl    ZINC000095082654
N#CNc1ccc(Cl)cn1    ZINC000168162087
Clc1cc2cn[nH]c2cn1    ZINC000002547940
N#CCc1cncc(Cl)n1    ZINC000075540612
Clc1cccc2nncn21    ZINC000001565409
N#Cc1ccc(Cl)nc1N    ZINC000059841096
Clc1n[nH]c2cccnc12    ZINC000087493335
Clc1cc2[nH]ncc2cn1    ZINC000072338659
Clc1ncnn2cccc12    ZINC000044136790
Clc1cnc2nc[nH]c2c1    ZINC000036243890
Clc1nccn2nccc12    ZINC000095762196
Clc1ccn2ncnc2c1    ZINC000107117650
Clc1cc2cncnc2[nH]1    ZINC000035269915
Clc1cccn2cnnc12    ZINC000005430545
Clc1cncc2[nH]ncc21    ZINC000082407195
Cc1nc(Cl)cc(C#N)n1    ZINC000098091045
Clc1ccc2nncn2c1    ZINC000022995851
N#CNc1cc(Cl)ccn1    ZINC000231597318
Clc1cncc2cn[nH]c21    ZINC000087493336
Clc1cc2nccn2cn1    ZINC000077054735
N#Cc1ccc(Cl)c(N)n1    ZINC000263623525
Clc1ccc2[nH]cnc2n1    ZINC000006557291
N#Cc1cnc(N)cc1Cl    ZINC000145055591
Clc1n[nH]c2cnccc12    ZINC000032301941
Clc1cccc2nn[nH]c21    ZINC000022124655
Clc1nccc2[nH]ncc21    ZINC000067172987
Cc1nc(C#N)cnc1Cl    ZINC000091692972
Clc1nccn2cncc12    ZINC000065240158
[N-]=[N+]=Nc1cccc(Cl)c1    ZINC000036379757
N#Cc1cncc(Cl)c1N    ZINC000095929790
Clc1cc2cc[nH]c2nn1    ZINC000071791844
N#CNc1cccc(Cl)n1    ZINC000575597226
Cc1ncnc(Cl)c1C#N    ZINC000075085074
N#Cc1ccnc(Cl)c1N    ZINC000034448484
Clc1cnc2[nH]ncc2c1    ZINC000066309404
N#CNc1ncccc1Cl    ZINC000231770273
Clc1cnc2ncccn12    ZINC000052507866
Clc1c[nH]c2ncncc12    ZINC000033359058
Clc1cnc2cc[nH]c2n1    ZINC000032915142
Cc1ncc(C#N)c(Cl)n1    ZINC000038540125
N#CCc1cnnc(Cl)c1    ZINC001525644255
Clc1nccc2cn[nH]c21    ZINC000039262012
Clc1cc2nc[nH]c2cn1    ZINC000036533554
Clc1cc2[nH]ccc2nn1    ZINC000104681199
N#Cc1ccc(N)nc1Cl    ZINC000098090962
[N-]=[N+]=Nc1ccccc1Cl    ZINC000036928112
[N-]=[N+]=Nc1ccc(Cl)cc1    ZINC000031302758
Cc1cnc(C#N)c(Cl)n1    ZINC000001605887
Clc1ccc2[nH]ncc2n1    ZINC000002547941
Clc1ccc2nccn2n1    ZINC000005117238
Clc1cnc2[nH]ccc2n1    ZINC000035270076
Clc1nccc2nc[nH]c21    ZINC000006500009
N#Cc1ccnc(N)c1Cl    ZINC000216681658
Clc1cnc2cn[nH]c2c1    ZINC000081991100
N#Cc1cc(Cl)cnc1N    ZINC000076589868
Clc1cnc2cncn2c1    ZINC000072232923
Clc1cnnc2[nH]ccc21    ZINC000116374749
Clc1ccc2ncnn2c1    ZINC000095705269
C#Cc1cc(Cl)nnc1N    ZINC000091368486
Clc1ncnc2cc[nH]c21    ZINC000033844362
Clc1n[nH]c2ncccc12    ZINC000022054899
O=C/C=C(/Cl)[C]1[CH][CH][CH][CH]1    ZINC000100057071
N#Cc1cnc(CCl)nc1    ZINC000035322976
Clc1ccc2cn[nH]c2n1    ZINC000038540592
N#Cc1c(N)cncc1Cl    ZINC000090562705
Clc1n[nH]c2ccncc12    ZINC000095628666
Clc1cnc2nccn2c1    ZINC000037593667
Clc1ccnc2cn[nH]c21    ZINC000034141401
Clc1cccc2ncnn21    ZINC000096029216
N#Cc1nc(Cl)ccc1N    ZINC000020357585
Clc1ccc2[nH]nnc2c1    ZINC000005425428
N#Cc1cncc(N)c1Cl    ZINC000217534417
N#Cc1cnc(N)c(Cl)c1    ZINC000020218632
Clc1cn2cccnc2n1    ZINC000084251163
Clc1ccnc2nccn21    ZINC000066055011
Clc1cnn2ccnc2c1    ZINC000095670856
Clc1cn2ccnc2cn1    ZINC000039310808
Cc1cnc(Cl)c(C#N)n1    ZINC000084237103
Clc1ncnc2[nH]ccc21    ZINC000006119142
N#CCc1nccnc1Cl    ZINC000085221122
N#Cc1ncc(N)cc1Cl    ZINC000071618007
Cc1nc(Cl)cnc1C#N    ZINC000091692970
Clc1ccn2ccnc2n1    ZINC000095757764
N#Cc1cc(N)ncc1Cl    ZINC000098175518
Clc1cn2ncccc2n1    ZINC000091692506
Clc1ccnc2nc[nH]c21    ZINC000039285041
N#Cc1cc(Cl)ncc1N    ZINC000095918539
N#Cc1cc(N)cnc1Cl    ZINC000035569364
Clc1ccnc2[nH]ncc21    ZINC000004771835
N#Cc1cnc(Cl)c(N)c1    ZINC000095762502
Clc1ccn2nccc2n1    ZINC000002523098
Clc1ccnc2ccnn21    ZINC000002523099
Clc1cncc2nccn21    ZINC000066322882
Clc1nccn2ccnc12    ZINC000021303877
N#Cc1cc(N)nc(Cl)c1    ZINC000059841093
N#Cc1ncc(Cl)cc1N    ZINC000090568382
N#Cc1c(N)ccnc1Cl    ZINC000096304544
Cc1cc(C#N)c(Cl)nn1    ZINC000083962553
Clc1cccn2ncnc12    ZINC000211918170
C#Cc1cnc(N)nc1Cl    ZINC000095644227
Cc1cc(Cl)ccc1[N+]#N    ZINC000006070153
Clc1ccnc(C2CC2)c1    ZINC000082407193
Clc1ccnc2c1CCC2    ZINC000051951696
Clc1cncc(C2CC2)c1    ZINC000091365468
C=Cc1cnc(Cl)cc1C    ZINC000072225895
Clc1ccncc1C1CC1    ZINC000091366058
C/N=C/c1ccc(Cl)cc1    ZINC000034621738
C=CNc1cccc(Cl)c1    ZINC001174780766
Clc1ccc2c(c1)CNC2    ZINC000034368320
N#C[C@]1(Cl)C[C@@H]2C=C[C@@H]1C2    ZINC000100015649
Clc1cccc2c1CNC2    ZINC000033358769
Clc1cnccc1C1CC1    ZINC000080314700
Clc1ccc2c(c1)NCC2    ZINC000001562197
N#C[C@@]1(Cl)C[C@H]2C=C[C@H]1C2    ZINC000100389330
C=Cc1cnc(Cl)c(C)c1    ZINC000072225872
Clc1cccc2c1NCC2    ZINC000019948147
C=CCc1ccncc1Cl    ZINC001249954186
N#C[C@@]1(Cl)C[C@@H]2C=C[C@@H]1C2    ZINC000100015647
C/N=C\c1ccc(Cl)cc1    ZINC000382599252
N#C[C@]1(Cl)C[C@H]2C=C[C@H]1C2    ZINC000100389333
Clc1ccc2c(n1)CCC2    ZINC000026507348
C=CNc1ccc(Cl)cc1    ZINC000100209319
ClC/C=C\c1cccnc1    ZINC000038972998
Clc1cnc2c(c1)CCC2    ZINC000095093415
Clc1ccc2c(c1)CCN2    ZINC000000153930
C=CCc1cnccc1Cl    ZINC001249954773
Clc1ncccc1C1CC1    ZINC000059895636
N#C[C@@]1(Cl)C[C@H]2C=C[C@@H]1C2    ZINC000001684105
ClC/C=C/c1cccnc1    ZINC000078750430
Clc1cccc2c1CCN2    ZINC000016083045
C=CNc1ccccc1Cl    ZINC001174781800
C=C(C)c1ccc(Cl)nc1    ZINC000037594072
Clc1ccc([C@@H]2CN2)cc1    ZINC000038234635
C=Cc1ccc(Cl)nc1C    ZINC000072225918
Clc1ccc(C2CC2)cn1    ZINC000071788864
NC12C3C4C1C1C2C3C41Cl    ZINC000329780385
Clc1cccnc1C1CC1    ZINC000090413184
Clc1cc(C2CC2)ccn1    ZINC000044118471
C=C(Cl)Cc1ccccn1    ZINC000043209580
Clc1cccc(C2CC2)n1    ZINC000082407194
N#C[C@]1(Cl)C[C@H]2C=C[C@@H]1C2    ZINC000004721931
CN(CCF)C(=O)CCl    ZINC001118553599
O=C(CCl)NCCCF    ZINC000306997446
C[C@H](CON)OCCCl    ZINC001224662149
OC[C@@H](O)CNCCCl    ZINC001252070145
C[C@@H](CON)OCCCl    ZINC001224662153
ClC/C=C/Br    ZINC000096029520
Cl/C=C\CBr    ZINC000095629614
Clc1nsnc1Cl    ZINC000004529131
C=C(Cl)CBr    ZINC000001668617
O=c1oc(Cl)c(Cl)o1    ZINC000001760794
Cl/C=C/CBr    ZINC000002038448
C=C(Br)CCl    ZINC000002579141
CSCCBr    ZINC000032223679
SCCCBr    ZINC000005113769
O=C(Cl)CC(=O)CCl    ZINC000104732339
OC[C@H](O)CBr    ZINC000002037652
OC[C@@H](O)CBr    ZINC000002037653
OCC(Br)CO    ZINC000038391963
FC(F)(F)C(F)(F)Cl    ZINC000042804200
COC(=O)/C(Cl)=C/Cl    ZINC000033838290
CC(Cl)([N+](=O)[O-])[N+](=O)[O-]    ZINC000031622917
CC(C)(F)CBr    ZINC000002540152
C[C@@H](F)CCBr    ZINC000098210192
FCCCCBr    ZINC000002040568
C[C@H](F)CCBr    ZINC000098210191
O=C=Nc1ccc(Cl)nc1    ZINC000004287788
CS(=O)(=O)C/C=C/Cl    ZINC000211752763
Clc1noc2ncccc12    ZINC000003852480
O=C=Nc1cccnc1Cl    ZINC000038531937
Clc1ccnc2ncoc21    ZINC000211952145
N#Cc1ncc(Cl)cc1O    ZINC000096028535
Clc1cccc2nonc21    ZINC000001430622
N#Cc1cc(Cl)c[nH]c1=O    ZINC000022995842
Clc1ccc2nonc2c1    ZINC000000161280
O=C=Nc1ccnc(Cl)c1    ZINC000089261853
Clc1ncnc2occc21    ZINC000035269729
N#Cc1cncc(Cl)c1O    ZINC000096510531
C=CS(=O)(=O)CCCl    ZINC000034478105
N#Cc1c[nH]c(=O)c(Cl)c1    ZINC000022995856
Clc1ncnc2ccoc21    ZINC000063772290
O=C=Nc1cnccc1Cl    ZINC000242495930
O=S1(=O)CC[C@H](Cl)C1    ZINC000003865980
N#Cc1cc(O)cnc1Cl    ZINC000039316984
N#Cc1cc(Cl)[nH]c(=O)c1    ZINC000215406118
O=S1(=O)CC[C@@H](Cl)C1    ZINC000003865979
C=C(Cl)CS(C)(=O)=O    ZINC000034478850
Clc1nncc2ccoc21    ZINC000057218573
Clc1noc2cccnc12    ZINC000211951936
CS(=O)(=O)C/C=C\Cl    ZINC000202392532
CS(=O)(=O)C1(Cl)CC1    ZINC000217750550
Clc1nncc2occc21    ZINC000149846561
N#Cc1c(O)ccnc1Cl    ZINC000011919357
N#Cc1cnc(Cl)c(O)c1    ZINC000146703412
O=C=Nc1cncc(Cl)c1    ZINC000095763574
Clc1nccc2ocnc21    ZINC000238523049
Clc1cc2nncn2cn1    ZINC000012505138
Clc1nccn2cnnc12    ZINC000021987110
N#Cc1cnc(N)nc1Cl    ZINC000095929509
N#Cc1nc(Cl)cnc1N    ZINC000044830650
Clc1ncnn2cncc12    ZINC000095093279
Clc1ccnc2ncnn21    ZINC000095760873
C#Cc1ccc(F)c(Cl)c1    ZINC000058626260
Clc1ncnc2nc[nH]c21    ZINC000004807217
C#Cc1ccc(Cl)c(F)c1    ZINC000058626257
Clc1n[nH]c2nccnc12    ZINC000085221759
Clc1ccnc2n[nH]nc21    ZINC000005086570
C[C@@H](CCCl)C(=O)Cl    ZINC000034152149
CC(C)(CCl)C(=O)Cl    ZINC000001850836
Fc1cccc(C#CCl)c1    ZINC000217656763
Clc1[nH]nc2ncncc12    ZINC000082171023
N#CNc1cnc(Cl)cn1    ZINC000575596503
Clc1cnnc2nc[nH]c21    ZINC000004877273
N#CNc1cc(Cl)cnn1    ZINC001168625544
O=C(CCCl)CCCl    ZINC000100020118
Clc1cc2ncnn2cn1    ZINC000072187466
C[C@@H](Cl)CCC(=O)Cl    ZINC000039253173
Clc1ccc2nncn2n1    ZINC000000240318
C#Cc1ccc(Cl)cc1F    ZINC000058626255
N#Cc1ncc(Cl)nc1N    ZINC000034611874
O=C(CCl)CCCCl    ZINC000001627174
Clc1cccn2nnnc12    ZINC000001590218
C[C@H](Cl)CCC(=O)Cl    ZINC000039253172
Clc1cnc2n[nH]nc2c1    ZINC000077032035
Clc1cn2cnnc2cn1    ZINC000077054734
Clc1ccn2nnnc2c1    ZINC000071255397
N#CNc1cncnc1Cl    ZINC001157819707
Clc1cccc2nnnn21    ZINC000057218411
Clc1cncc2nncn21    ZINC000078210682
CC(=O)[C@H](Cl)CCCl    ZINC000005166986
N#Cc1cnc(N)c(Cl)n1    ZINC000223700096
Clc1cnc2cn[nH]c2n1    ZINC000091297148
O=C(Cl)CCCCCl    ZINC000001736654
Clc1nccn2ncnc12    ZINC000066322810
Clc1ncnc2[nH]ncc21    ZINC000003865628
ClCC1(CCl)COC1    ZINC000001632231
C[C@H](CCl)CC(=O)Cl    ZINC000096024961
N#Cc1c(N)ncnc1Cl    ZINC000040448783
Clc1ccc2nnnn2c1    ZINC000035077370
N#CNc1nccnc1Cl    ZINC000253567198
N#CNc1cc(Cl)ncn1    ZINC000575595805
Clc1ccc2n[nH]nc2n1    ZINC000047843783
Clc1cnc2[nH]ncc2n1    ZINC000197118797
Clc1ncnn2ccnc12    ZINC000040448463
C[C@@H](CCl)CC(=O)Cl    ZINC000096024963
C#Cc1cc(F)cc(Cl)c1    ZINC000066319023
N#CNc1cncc(Cl)n1    ZINC000253576891
CC(=O)[C@@H](Cl)CCCl    ZINC000005167087
[N-]=[N+]=Nc1cccnc1Cl    ZINC000064034336
N#CNc1nccc(Cl)n1    ZINC000575461074
N#CNc1ccc(Cl)nn1    ZINC000039368538
N#Cc1ncc(N)nc1Cl    ZINC000095628408
N#Cc1cc(Cl)nc(N)n1    ZINC000260717133
Clc1ccn2ncnc2n1    ZINC000038343236
Clc1nncc2[nH]ncc21    ZINC000259396483
C[C@H](CCCl)C(=O)Cl    ZINC000034152150
C#Cc1cc(Cl)ccc1F    ZINC000062605413
Clc1ncnc2cn[nH]c21    ZINC000077032043
N#CNc1nnccc1Cl    ZINC001168624982
C#Cc1cccc(Cl)c1F    ZINC000062605385
N#CNc1ncc(Cl)cn1    ZINC000238511313
Clc1nccc2n[nH]nc21    ZINC000001723931
C#Cc1cc(F)ccc1Cl    ZINC000066319021
CCSC[C@H](O)CCl    ZINC000002035191
CC(=O)c1ccc(Cl)cc1    ZINC000000896324
CCSC[C@@H](O)CCl    ZINC000001556605
O=C(CCl)c1ccccc1    ZINC000001673519
O=Cc1ccc(CCl)cc1    ZINC000001613307
Clc1ccc([C@@H]2CO2)cc1    ZINC000002571277
Clc1ccc2c(c1)CCO2    ZINC000032192106
Clc1ccccc1[C@H]1CO1    ZINC000019730649
Clc1cccc2c1CCO2    ZINC000021989390
O=Cc1cccc(CCl)c1    ZINC000088189728
Clc1ccccc1[C@@H]1CO1    ZINC000019730648
Cc1ccc(C=O)cc1Cl    ZINC000012956511
Clc1ccc([C@H]2CO2)cc1    ZINC000003644824
O=CCc1ccccc1Cl    ZINC000002581070
CC(=O)c1cccc(Cl)c1    ZINC000002039606
Cc1c(Cl)cccc1C=O    ZINC000039410766
Clc1cccc([C@@H]2CO2)c1    ZINC000002559003
C[C@H](CS)OCCCl    ZINC001224661368
CC(=O)c1ccccc1Cl    ZINC000001598575
Cc1cc(Cl)ccc1C=O    ZINC000002581074
Clc1cccc([C@H]2CO2)c1    ZINC000002568178
Cc1cc(Cl)cc(C=O)c1    ZINC000034448546
Cc1ccc(C=O)c(Cl)c1    ZINC000020357644
O=CCc1ccc(Cl)cc1    ZINC000002581072
O=CCc1cccc(Cl)c1    ZINC000002581071
Cc1ccc(Cl)c(C=O)c1    ZINC000034616799
Cc1cc(C=O)ccc1Cl    ZINC000002581075
Cc1cccc(C=O)c1Cl    ZINC000034305217
Cc1ccc(Cl)cc1C=O    ZINC000039212361
C[C@@H](CS)OCCCl    ZINC001224661369
Cc1cccc(Cl)c1C=O    ZINC000002387758
Clc1cncc(C2CC2)n1    ZINC000072192111
C=CNc1cccc(Cl)n1    ZINC001174778311
N/N=C/c1ccccc1Cl    ZINC000003071760
Clc1ccc(C2CC2)nn1    ZINC000054930893
Cc1cc(Cl)c(C#N)n1C    ZINC000261493651
Clc1cc2c(nn1)CCC2    ZINC000050266227
Clc1cc2c(cn1)CNC2    ZINC000067176163
C/N=C/c1ccc(Cl)nc1    ZINC000201428570
C[C@@H](CCl)[C@@H](C)CCl    ZINC000104725164
C=CNc1cncc(Cl)c1    ZINC001174780854
C=CNc1cnccc1Cl    ZINC001174778556
Clc1nccc2c1NCC2    ZINC000089220478
CCCC[C@@H](Cl)CCl    ZINC000002038838
Clc1cnc2c(c1)CCN2    ZINC000098181241
CC[C@H](Cl)CCCCl    ZINC000060050126
N/N=C/c1ccc(Cl)cc1    ZINC000003075609
N=C(Cl)c1ccc(N)cc1    ZINC000088611762
C=CNc1ncccc1Cl    ZINC001174780557
N=C(N)c1ccc(Cl)cc1    ZINC000000126846
Clc1ccnc(C2CC2)n1    ZINC000036882183
C=CNc1ccc(Cl)nc1    ZINC001174778611
CC#CCn1cc(Cl)cn1    ZINC000335525584
C=CNc1ccnc(Cl)c1    ZINC001174778395
N=C(N)c1ccccc1Cl    ZINC000000110578
N/N=C/c1cccc(Cl)c1    ZINC000005756915
Clc1ccnc2c1CCN2    ZINC000204579775
Clc1ccc2c(n1)CNC2    ZINC000035269972
Clc1cc(C2CC2)ncn1    ZINC000038580384
Clc1ncnc2c1CCC2    ZINC000039595028
Clc1nccc2c1CCN2    ZINC000035269985
N=C(N)c1cccc(Cl)c1    ZINC000001438985
CCCC[C@H](Cl)CCl    ZINC000002038837
NN=C(Cl)c1ccccc1    ZINC000299888681
ClCCCCCCCl    ZINC000001690413
C=CNc1ccc(Cl)cn1    ZINC001174778820
Clc1ccnc2c1CNC2    ZINC000091366085
C=CNc1cccnc1Cl    ZINC001174778626
CC(C)(Cl)CCCCl    ZINC000002557574
Clc1cnc2c(c1)CNC2    ZINC000082843736
Clc1cc2c(cn1)CCN2    ZINC000023550015
CC[C@@H](Cl)CCCCl    ZINC000060050128
Clc1ccc2c(n1)NCC2    ZINC000095218360
C[C@H](CCl)[C@H](C)CCl    ZINC000104725168
C#CCCn1cc(Cl)cn1    ZINC000082496763
C[C@@H](CCl)[C@H](C)CCl    ZINC000104725165
Cl/C=C/C[n+]1ccccc1    ZINC000002028951
OCCOC[C@@H](O)CCl    ZINC000005178837
OCCOC[C@H](O)CCl    ZINC000005178831
CC(N)=C1C=C[C](Cl)C=C1    ZINC001560410002
FC1(F)CCCC[C@@H]1Cl    ZINC000066324273
OC[C@H](O)COCCCl    ZINC000104724988
OC[C@@H](O)COCCCl    ZINC000104724985
COC(CCl)(OC)OC    ZINC000002558997
FC1(F)CCCC[C@H]1Cl    ZINC000066324271
Cc1cccc(CCCl)c1    ZINC000052136539
Cc1cccc([C@@H](C)Cl)c1    ZINC000058481009
CCc1ccc(C)cc1Cl    ZINC000146974136
CCc1cc(C)ccc1Cl    ZINC000137391264
C[C@@H](CCl)c1ccccc1    ZINC000049778414
CC(C)c1ccc(Cl)cc1    ZINC000002035997
Cc1cc(C)cc(CCl)c1    ZINC000049826953
C[C@H](Cl)Cc1ccccc1    ZINC000001641405
CCCc1ccccc1Cl    ZINC000102332050
CCCc1ccc(Cl)cc1    ZINC000002562413
Cc1cc(Cl)cc(C)c1C    ZINC000164463160
C[C@@H](Cl)Cc1ccccc1    ZINC000002048774
CCc1cc(C)cc(Cl)c1    ZINC000059563282
CCCc1cccc(Cl)c1    ZINC000071602644
Cc1ccc(CCl)cc1C    ZINC000001691294
CCc1ccc(CCl)cc1    ZINC000002003998
C[C@H](CCl)c1ccccc1    ZINC000049778415
CCc1cccc(Cl)c1C    ZINC000149697802
CCc1ccc(Cl)cc1C    ZINC000113247223
Cc1ccc(CCl)c(C)c1    ZINC000001596348
Cc1ccc(C)c(Cl)c1C    ZINC000066381786
Cc1cccc([C@H](C)Cl)c1    ZINC000058481010
CCc1cccc(CCl)c1    ZINC000071613279
CC(C)(Cl)c1ccccc1    ZINC000001845513
Cc1cccc(CCl)c1C    ZINC000001598580
CC[C@H](Cl)c1ccccc1    ZINC000049701344
Cc1ccc(Cl)c(C)c1C    ZINC000138650375
Cc1cc(C)c(Cl)cc1C    ZINC000001689971
Cc1ccccc1CCCl    ZINC000001705423
CC(C)c1cccc(Cl)c1    ZINC000075838882
Cc1ccc(CCCl)cc1    ZINC000001705424
CC(C)c1ccccc1Cl    ZINC000002038928
ClCCCc1ccccc1    ZINC000001747835
Cc1cc(C)c(Cl)c(C)c1    ZINC000002039355
Cc1ccc(C)c(CCl)c1    ZINC000001720162
Cc1cccc(C)c1CCl    ZINC000001680738
CC[C@@H](Cl)c1ccccc1    ZINC000049701347
CC(C)O[C@@H](CF)CCl    ZINC001204605611
C[C@@H](CCl)OCCCF    ZINC001225156888
C[C@H](CCl)OCCCF    ZINC001225156889
CC(C)O[C@H](CF)CCl    ZINC001204605610
CCCO[C@H](CF)CCl    ZINC001205099137
CCCO[C@@H](CF)CCl    ZINC001205099138
N#CC(F)(F)Br    ZINC000008698276
NC(=O)[C@@H](F)Br    ZINC000008698277
NC(=O)[C@H](F)Br    ZINC000008698278
NS(=O)(=O)C1(Cl)CC1    ZINC000039053867
[C-]#[N+]c1ccc(F)c(Cl)c1    ZINC000095698291
C[C@@](Cl)(CCl)C(N)=O    ZINC000001678726
N#Cc1cc(F)cc(Cl)c1    ZINC000000732127
[C-]#[N+]c1cccc(Cl)c1F    ZINC000095686670
N#Cc1cccc(Cl)c1F    ZINC000002584277
N#Cc1ccc(F)cc1Cl    ZINC000000155282
O=C=Nc1nccnc1Cl    ZINC000242750317
N#Cc1cc(Cl)ccc1F    ZINC000000404104
N#Cc1cccc(F)c1Cl    ZINC000002513563
N#Cc1cc(F)ccc1Cl    ZINC000002243110
N#Cc1c(F)cccc1Cl    ZINC000000155197
C#Cc1ccnc(Cl)c1F    ZINC000169799079
CN(CCCl)C(=O)Cl    ZINC000104716404
O=C(CCl)NCCCl    ZINC000001573672
Clc1ncnc2ocnc21    ZINC000084252225
C[C@](Cl)(CCl)C(N)=O    ZINC000002045066
[C-]#[N+]c1ccc(Cl)cc1F    ZINC000100000330
N#Cc1ccc(F)c(Cl)c1    ZINC000000152696
N#Cc1ccc(Cl)c(F)c1    ZINC000002512522
N#Cc1ccc(Cl)cc1F    ZINC000002512515
Clc1ccc2nnnn2n1    ZINC000001435441
Clc1ncnc2[nH]nnc21    ZINC000020358106
Clc1nccn2nnnc12    ZINC000072266403
Clc1cncc2nnnn21    ZINC000038342024
Clc1nnnc2nc[nH]c21    ZINC000001409349
Cc1c(Cl)ccnc1C=O    ZINC000095751464
Nc1ccc(C=O)cc1Cl    ZINC000039476601
O/N=C/c1ccc(Cl)cc1    ZINC000004582531
O/N=C/c1ccccc1Cl    ZINC000004578248
CC(=O)c1cccnc1Cl    ZINC000002513861
Nc1c(Cl)cccc1C=O    ZINC000091363943
Cc1ccnc(C=O)c1Cl    ZINC000008698244
N=Cc1cc(Cl)ccc1O    ZINC000004550397
Cc1ncc(Cl)cc1C=O    ZINC000071864203
CC(=O)c1ccc(Cl)nc1    ZINC000000161835
Cc1cc(Cl)ncc1C=O    ZINC000008698229
CC(=O)c1ccnc(Cl)c1    ZINC000012336499
Cc1ccc(Cl)nc1C=O    ZINC000066054470
ON=Cc1cccc(Cl)c1    ZINC000252370093
C=Cc1c(O)nccc1Cl    ZINC000584884033
Cc1nccc(C=O)c1Cl    ZINC000095762000
O=C(CCl)c1cccnc1    ZINC000001713556
Cc1ccc(Cl)c(C=O)n1    ZINC000095761400
Cc1c(Cl)nccc1C=O    ZINC000026898857
O=Cc1ccc(CCl)nc1    ZINC000095642474
Nc1ccc(C=O)c(Cl)c1    ZINC000025560396
Cc1cc(C=O)ncc1Cl    ZINC000090413512
Cc1cc(Cl)cnc1C=O    ZINC000095763794
Cc1nc(Cl)ccc1C=O    ZINC000008698225
NC(=O)c1cccc(Cl)c1    ZINC000000153113
Clc1ccc2c(n1)COC2    ZINC000095831055
Nc1cc(Cl)ccc1C=O    ZINC000095630354
O=CNc1ccc(Cl)cc1    ZINC000000409833
O/N=C(\Cl)c1ccccc1    ZINC000015773500
Nc1cc(C=O)ccc1Cl    ZINC000001687849
O=CNc1ccccc1Cl    ZINC000000399324
Cc1ccc(C=O)c(Cl)n1    ZINC000008698226
ON=C(Cl)c1ccccc1    ZINC000255003940
O/N=C/c1cccc(Cl)c1    ZINC000100024364
CC(=O)c1ncccc1Cl    ZINC000034334356
Nc1cccc(Cl)c1C=O    ZINC000082406496
CC(=O)c1cc(Cl)ccn1    ZINC000038540741
O/N=C\c1cccc(Cl)c1    ZINC000008637842
Cc1cnc(Cl)cc1C=O    ZINC000071256041
O=Cc1ccc(CCl)cn1    ZINC000059544856
Cc1cc(C=O)cnc1Cl    ZINC000036532786
ON=Cc1ccccc1Cl    ZINC000254845952
O=Cc1cccc(CCl)n1    ZINC000095756140
O=CCc1ccc(Cl)nc1    ZINC000113381083
Cc1ccc(C=O)nc1Cl    ZINC000095763786
O/N=C(/Cl)c1ccccc1    ZINC000100009698
Nc1ccc(Cl)cc1C=O    ZINC000002389379
Cc1ccnc(Cl)c1C=O    ZINC000008698248
NC(=O)c1ccc(Cl)cc1    ZINC000000152995
Cc1cnc(C=O)cc1Cl    ZINC000095642379
O=C(CCl)c1ccncc1    ZINC000011919359
Cc1cc(C=O)cc(Cl)n1    ZINC000014982415
Cc1cc(Cl)cc(C=O)n1    ZINC000079045335
NC(=O)c1ccccc1Cl    ZINC000000152952
CC(=O)c1ccc(Cl)cn1    ZINC000034333835
CC(=O)c1cncc(Cl)c1    ZINC000095628665
Cc1cnc(Cl)c(C=O)c1    ZINC000033975180
Cc1nc(C=O)ccc1Cl    ZINC000084249312
O=C(CCl)c1ccccn1    ZINC000039054751
O=CNc1cccc(Cl)c1    ZINC000000409837
O/N=C\c1ccccc1Cl    ZINC000100438292
CC(=O)c1cnccc1Cl    ZINC000034213830
ON=Cc1ccc(Cl)cc1    ZINC000245339094
CC(=O)c1ccncc1Cl    ZINC000038540754
O/N=C\c1ccc(Cl)cc1    ZINC000095644705
Cc1cc(C=O)c(Cl)cn1    ZINC000095761401
CC(=O)c1cccc(Cl)n1    ZINC000035854895
N=C(N)c1ccc(Cl)nc1    ZINC000026897978
C=CNc1nccnc1Cl    ZINC001174778804
N/C=N/c1ccc(Cl)cn1    ZINC000222913156
Cc1cc(Cl)nn1CC#N    ZINC000095094224
N#C[C@@H](Cl)Cn1ccnc1    ZINC000039216425
N=CNc1cccc(Cl)n1    ZINC001157073350
C=CNc1cnnc(Cl)c1    ZINC001174778749
N=C(N)c1ccc(Cl)cn1    ZINC000071186680
N=C(N)c1cncc(Cl)c1    ZINC000049581973
ClCCCNCCCl    ZINC000080076973
Cn1c(Cl)c(N)cc1C#N    ZINC000225889765
N=C(N)c1cccc(Cl)n1    ZINC000071186678
Cn1cc(Cl)c(CC#N)n1    ZINC000072209654
ClC1=NC=CN2CCN=C12    ZINC000033378689
NC[C@H](Cl)CCCCl    ZINC000004072708
Clc1ncnc2c1CNC2    ZINC000084227156
C[C@H](Cl)CNCCCl    ZINC000078637436
N=C(N)c1ccncc1Cl    ZINC000199558045
C=CNc1ccc(Cl)nn1    ZINC001174778148
CN(C)C[C@@H](Cl)CCl    ZINC000001842926
N=CNc1ncccc1Cl    ZINC001167864463
C=CNc1cnncc1Cl    ZINC001174782467
CN(C)C[C@H](Cl)CCl    ZINC000002046454
N=C(N)c1cc(Cl)ccn1    ZINC000071186679
C=CNc1ncncc1Cl    ZINC001174778369
Clc1ncnc2c1CCN2    ZINC000035269948
Cc1nn(C)c(Cl)c1C#N    ZINC000001386965
C=CNc1cnc(Cl)cn1    ZINC001174778554
N=CNc1cc(Cl)ccn1    ZINC001157073347
Cn1ncc(Cl)c1CC#N    ZINC000072209653
C[C@@H](Cl)CNCCCl    ZINC000002383128
ClC1=NN2CCN=C2C=C1    ZINC000211385470
C=CNc1ccnnc1Cl    ZINC001174782480
N#CCCn1cc(Cl)cn1    ZINC000002537005
C=CNc1cncnc1Cl    ZINC001174778867
N=C(N)c1ccnc(Cl)c1    ZINC000035323124
N=C(N)c1cccnc1Cl    ZINC000085217568
N#C[C@H](Cl)Cn1ccnc1    ZINC000039216426
NC[C@@H](Cl)CCCCl    ZINC000002539500
CN(CCCl)CCCl    ZINC000002539484
Cn1c(Cl)cnc1CC#N    ZINC000036379814
CCn1cc(Cl)c(C#N)n1    ZINC000096524372
CCn1ncc(Cl)c1C#N    ZINC000096524369
C=CNc1cncc(Cl)n1    ZINC001174779379
N=C(N)c1ncccc1Cl    ZINC000034553101
CCc1ccc(N)c(Cl)c1    ZINC000040448987
C[C@H](N)c1cccc(Cl)c1    ZINC000003389513
Cc1cc(Cl)c(C)cc1N    ZINC000012359135
Cc1cnc(Cl)c(C)c1C    ZINC000145805415
ClCCCc1cccnc1    ZINC000013208009
NCCc1ccc(Cl)cc1    ZINC000000404332
CCc1nc(Cl)ccc1C    ZINC000067425322
Cc1cc(N)c(Cl)cc1C    ZINC000082726243
Cc1cccc(Cl)c1CN    ZINC000005218660
CC(C)c1ccc(Cl)nc1    ZINC000034540084
Cc1cc(CCl)cc(C)n1    ZINC000034099741
CN(C)c1cccc(Cl)c1    ZINC000000165746
ClCCCc1ccccn1    ZINC000013208006
CNc1ccc(C)cc1Cl    ZINC000020359186
CCCc1ccncc1Cl    ZINC000203400362
Cc1ccc(N)c(Cl)c1C    ZINC000038887950
Cc1cnc(CCl)c(C)c1    ZINC000034595999
CCCc1cnccc1Cl    ZINC001249968470
Cc1cc(Cl)nc(C)c1C    ZINC000049584928
Cc1cccc(CCCl)n1    ZINC000031560047
CC(C)c1cccc(Cl)n1    ZINC000022009751
CNc1ccc(Cl)cc1C    ZINC000001720719
C[C@@H](N)c1ccc(Cl)cc1    ZINC000002047916
Cc1cc(Cl)ccc1CN    ZINC000004242628
NCCc1ccccc1Cl    ZINC000000407079
Cc1ccc(N)c(C)c1Cl    ZINC000034515667
Cc1cc(CN)ccc1Cl    ZINC000064033554
Cc1cc(C)nc(CCl)c1    ZINC000034140441
CNc1cc(C)ccc1Cl    ZINC000084427011
CCNc1ccc(Cl)cc1    ZINC000000397578
CC(C)c1ccc(Cl)cn1    ZINC000072204068
Cc1ccc(CCl)c(C)n1    ZINC000055331017
N#C[C@@]1(Cl)C[C@H]2CC[C@H]1C2    ZINC000100436697
NC[C@@H](Cl)c1ccccc1    ZINC000006116191
CNCc1cccc(Cl)c1    ZINC000000161986
C[C@@H](N)c1ccccc1Cl    ZINC000003389509
Cc1ccc(Cl)cc1CN    ZINC000002574315
CCc1cc(Cl)ccc1N    ZINC000002011243
Cc1ccc(Cl)c(C)c1N    ZINC000002583432
CCc1ccc(Cl)nc1C    ZINC000059072347
NCc1ccc(CCl)cc1    ZINC000002524607
CC(C)c1cccnc1Cl    ZINC000021981926
N#C[C@@]1(Cl)C[C@@H]2CC[C@@H]1C2    ZINC000100436693
NCc1ccccc1CCl    ZINC000034204147
C#CCN1CCC=C(Cl)C1    ZINC000404507084
Cc1ccc(CN)cc1Cl    ZINC000000160569
CC(C)c1cc(Cl)ccn1    ZINC000034071173
Nc1ccc(CCCl)cc1    ZINC000001674982
ClCCNc1ccccc1    ZINC000001712525
CNc1cccc(C)c1Cl    ZINC000084427010
Cc1c(Cl)cccc1CN    ZINC000002515943
NCCc1cccc(Cl)c1    ZINC000000389622
CCc1ccc(Cl)cc1N    ZINC000039233620
Cc1cnc(C)c(C)c1Cl    ZINC000034247060
CC(C)c1cnccc1Cl    ZINC000141940796
Cc1ccnc(CCCl)c1    ZINC000089228903
CCc1cnc(Cl)cc1C    ZINC000149026172
NC[C@H](Cl)c1ccccc1    ZINC000001702137
CN(C)c1ccc(Cl)cc1    ZINC000005140576
CCNc1ccccc1Cl    ZINC000002569320
CNc1c(C)cccc1Cl    ZINC000083823623
Cc1ccc(Cl)c(N)c1C    ZINC000098095654
CNc1cc(Cl)ccc1C    ZINC000020033089
CCNc1cccc(Cl)c1    ZINC000019772245
Cc1ccc(CN)c(Cl)c1    ZINC000044250011
C[C@@H](N)c1cccc(Cl)c1    ZINC000003389518
CC(C)c1ccncc1Cl    ZINC000021981997
Cc1cc(N)cc(C)c1Cl    ZINC000039218312
Cc1cc(C)c(N)c(Cl)c1    ZINC000000154647
ClCCCc1ccncc1    ZINC000013207970
CNCc1ccccc1Cl    ZINC000000161988
Cc1cc(Cl)cc(CN)c1    ZINC000067800144
N#C[C@@]1(Cl)C[C@H]2CC[C@@H]1C2    ZINC000001598143
Cc1ccc(CCl)nc1C    ZINC000095761024
Clc1c[nH]c2c1CCCC2    ZINC000223717303
CCc1ccc(N)cc1Cl    ZINC000082721150
Cc1ccc(Cl)c(CN)c1    ZINC000071792232
N#C[C@@]1(Cl)C[C@@H]2CC[C@H]1C2    ZINC000001598142
C[C@H](N)c1ccc(Cl)cc1    ZINC000001675290
CNc1cccc(Cl)c1C    ZINC000016124242
CCc1cccc(Cl)c1N    ZINC000034173869
CNc1ccc(Cl)c(C)c1    ZINC000071453752
C[C@H](N)c1ccccc1Cl    ZINC000001697891
Cc1cccc(CN)c1Cl    ZINC000079387686
CN(C)c1ccccc1Cl    ZINC000002031384
CNCc1ccc(Cl)cc1    ZINC000000161985
Cc1cc(Cl)cc(C)c1N    ZINC000005225112
CNc1ccc(C)c(Cl)c1    ZINC000020039081
O=C(Cl)CBr    ZINC000004521278
O=C(O)[C@H](F)Br    ZINC000008698391
O=C(O)[C@@H](F)Br    ZINC000016082616
ClCCCBr    ZINC000001648515
C[C@@H](Br)CCl    ZINC000002033083
C[C@H](Br)CCl    ZINC000043426897
C[C@H](Cl)CBr    ZINC000002033081
C[C@@H](Cl)CBr    ZINC000002033082
C=CC(F)(F)Br    ZINC000002584270
O=C1O[C@H](Cl)[C@H](Cl)O1    ZINC000001733749
Br[C]1C=C=CC=N1    ZINC000329788100
FC(F)=CCBr    ZINC000071618849
O=C1O[C@@H](Cl)[C@H](Cl)O1    ZINC000001733747
O=C1O[C@H](Cl)[C@@H](Cl)O1    ZINC000001733750
Br[C]1C=C=NC=C1    ZINC000329788057
FC1(F)C[C@@H]1Br    ZINC000097436556
FC1(F)C[C@H]1Br    ZINC000097436557
ON=C(Cl)C(Cl)=NO    ZINC000254743824
O/N=C(Cl)\C(Cl)=N/O    ZINC000103555587
O/N=C(Cl)/C(Cl)=N/O    ZINC000100439885
O/N=C(Cl)\C(Cl)=N\O    ZINC000103643031
CSC/C(Cl)=C/Cl    ZINC000306362136
O[C@@H](CF)CBr    ZINC000002507456
Brc1ccccc1    ZINC000000900729
O[C@H](CF)CBr    ZINC000016158594
OC[C@H](F)CBr    ZINC000034283257
CSC/C(Cl)=C\Cl    ZINC000307783903
OC[C@@H](F)CBr    ZINC000034283258
O=C(Cl)OCCCCl    ZINC000001845910
Cl[C@@H]1OCCO[C@H]1Cl    ZINC000004403466
Cl[C@H]1OCCO[C@@H]1Cl    ZINC000001640809
O=C(Cl)COCCCl    ZINC000065739269
OC/C(Cl)=C(/Cl)CO    ZINC000017109747
COC(=O)[C@@H](Cl)CCl    ZINC000001699946
O=C(CCl)OCCCl    ZINC000001675721
C=C(CCl)P(=O)(O)O    ZINC000005725737
OC/C(Cl)=C(\Cl)CO    ZINC000005500551
COC(=O)[C@H](Cl)CCl    ZINC000002043594
Cl[C@H]1OCCO[C@H]1Cl    ZINC000095866490
C[C@](Cl)(CCl)C(=O)O    ZINC000002023484
C[C@@](Cl)(CCl)C(=O)O    ZINC000001760646
C=COC(=O)C(F)(F)Cl    ZINC000144286949
ClCC#Cc1cccs1    ZINC000040238003
S=C(Cl)c1ccccc1    ZINC000034278574
N#Cc1cncc(F)c1Cl    ZINC000115568553
N#Cc1nccc(Cl)c1F    ZINC000095933286
N#Cc1ncc(F)cc1Cl    ZINC000075759760
N#Cc1c(F)ccnc1Cl    ZINC000098179555
N#Cc1ccnc(Cl)c1F    ZINC000088611544
F[C@H]1CC1(CCl)CCl    ZINC000261508803
F[C@@H]1CC1(CCl)CCl    ZINC000261508804
N#Cc1ncc(Cl)cc1F    ZINC000044790281
N#Cc1cnc(Cl)c(F)c1    ZINC000038536925
N#Cc1nc(Cl)ccc1F    ZINC000095762351
N#Cc1ccc(Cl)nc1F    ZINC000096361367
N#Cc1cncc(Cl)c1F    ZINC000165561975
N#Cc1cc(F)cnc1Cl    ZINC000059569217
O=C(O)c1ccccc1Cl    ZINC000000330133
O=Cc1ccc(Cl)cc1O    ZINC000004290770
CS(=O)(=O)CCCCl    ZINC000032005792
CC1=CC(=O)C(Cl)=CC1=O    ZINC000002556343
O=C(O)c1cccc(Cl)c1    ZINC000000156863
O=C(O)c1ccc(Cl)cc1    ZINC000000156865
O=Cc1cc(Cl)ccc1O    ZINC000000152645
CCS(=O)(=O)[C@H](C)Cl    ZINC000045069249
O=Cc1ccc(O)c(Cl)c1    ZINC000000163305
CCS(=O)(=O)[C@@H](C)Cl    ZINC000045069245
O=[S@](O)CCCCCl    ZINC000034172708
O=Cc1ccc(O)cc1Cl    ZINC000002510171
CCS(=O)(=O)CCCl    ZINC000001603450
O=Cc1cccc(Cl)c1O    ZINC000002540759
Clc1ccc2c(c1)OCO2    ZINC000000409300
O=Cc1ccc(Cl)c(O)c1    ZINC000013386179
O=Cc1cc(O)ccc1Cl    ZINC000065336757
O=Cc1cccc(O)c1Cl    ZINC000012956540
O=Cc1cc(O)cc(Cl)c1    ZINC000072482078
O=Cc1c(O)cccc1Cl    ZINC000002023830
CC1=CC(=O)C=C(Cl)C1=O    ZINC000003051894
O/N=C(/Cl)c1ccccn1    ZINC000016953822
Nc1ncc(C=O)cc1Cl    ZINC000034452773
CCO[C@@H](Cl)[C@@H](C)Cl    ZINC000104515464
NC(=O)c1ccnc(Cl)c1    ZINC000000154099
OB(O)c1cccc(Cl)c1    ZINC000169743228
Cc1cnc(Cl)c(C=O)n1    ZINC000669385255
ON=C(Cl)c1ccncc1    ZINC000252537731
CC(=O)c1cnnc(Cl)c1    ZINC000095764129
ClCCCOCCCl    ZINC000104712225
C[C@H](CCl)OCCCl    ZINC000104716143
NC(=O)c1cccc(Cl)n1    ZINC000000283724
C[C@H](Cl)COCCCl    ZINC000005515615
Nc1cnc(Cl)cc1C=O    ZINC000095642387
NC(=O)c1ccc(Cl)cn1    ZINC000014982479
CCO[C@@H](Cl)[C@H](C)Cl    ZINC000104515472
NC(=O)c1cccnc1Cl    ZINC000000152936
C=Cc1cccc(F)c1Cl    ZINC000097436583
NC(=O)c1ncccc1Cl    ZINC000014982475
O/N=C(\Cl)c1cccnc1    ZINC000116226891
ON=C(Cl)c1cccnc1    ZINC000307820993
Nc1c(Cl)nccc1C=O    ZINC000085210693
CC(=O)c1ccc(Cl)nn1    ZINC000064033432
CO[C@@H](CCl)CCCl    ZINC000104725365
Nc1cnc(Cl)c(C=O)c1    ZINC000082845747
Nc1nc(Cl)ccc1C=O    ZINC000091301471
NC(=O)c1ccc(Cl)nc1    ZINC000000163243
Cc1nc(Cl)cc(C=O)n1    ZINC000091301423
CCO[C@H](Cl)[C@@H](C)Cl    ZINC000104515460
Nc1ccnc(Cl)c1C=O    ZINC000049587148
CC(=O)c1cncc(Cl)n1    ZINC000085210455
C[C@@H](CCl)OCCCl    ZINC000104716140
O=CNc1cccnc1Cl    ZINC000000405662
Nc1ncc(Cl)cc1C=O    ZINC000029753702
CO[C@H](CCl)CCCl    ZINC000104725362
OB(O)c1ccccc1Cl    ZINC000169743227
Nc1ccc(Cl)nc1C=O    ZINC000085224556
CC(=O)c1ncc(Cl)cn1    ZINC000238158627
C=C(F)c1ccc(Cl)cc1    ZINC000072265667
O=C(CCl)c1cnccn1    ZINC000006584890
O=Cc1ccnc(CCl)n1    ZINC000091362260
C=Cc1ccc(Cl)cc1F    ZINC000142749251
Nc1cc(Cl)ncc1C=O    ZINC000038540352
C=Cc1c(F)cccc1Cl    ZINC000082762120
C=Cc1ccc(Cl)c(F)c1    ZINC000082762062
CC(=O)c1nccnc1Cl    ZINC000066055024
NC(=O)c1cc(Cl)ccn1    ZINC000000494966
Nc1cc(Cl)c(C=O)cn1    ZINC000075629660
CCOC(CCl)CCl    ZINC000104719765
CCO[C@H](Cl)[C@H](C)Cl    ZINC000104515469
CC(=O)c1cnc(Cl)cn1    ZINC000044560058
NC(=O)c1cncc(Cl)c1    ZINC000014982480
O=C(CCl)c1ccncn1    ZINC000104817147
NC(=O)c1cnccc1Cl    ZINC000001606799
O/N=C/c1ccc(Cl)nc1    ZINC000071792983
Nc1c(Cl)cncc1C=O    ZINC000095769181
O/N=C/c1cccnc1Cl    ZINC000100150979
NC(=O)c1ccncc1Cl    ZINC000014982477
O/N=C(\Cl)c1ccncc1    ZINC000038171309
O/N=C/c1cnccc1Cl    ZINC000095932885
O/N=C(\Cl)c1ccccn1    ZINC000100032903
CC(CO)(CCl)CCl    ZINC000002140973
OB(O)c1ccc(Cl)cc1    ZINC000169743195
C[C@@H](Cl)COCCCl    ZINC000005532420
Cc1ncnc(Cl)c1C=O    ZINC000082845746
Nc1nccc(Cl)c1C=O    ZINC000066054800
C=Cc1ccc(F)c(Cl)c1    ZINC000087198226
N/C=N/c1cncc(Cl)n1    ZINC000202661798
N=CNc1cnc(Cl)cn1    ZINC001167869070
N=CNc1cc(Cl)ncn1    ZINC001157072985
N=CNc1cncnc1Cl    ZINC001157073049
N=CNc1cc(Cl)cnn1    ZINC001167865185
N=CNc1nccc(Cl)n1    ZINC001167868691
N=CNc1ncc(Cl)cn1    ZINC001157073360
N=CNc1ccc(Cl)nn1    ZINC001157073599
NN(CCCl)CCCl    ZINC000095783711
N=CNc1nccnc1Cl    ZINC001167864257
OCCc1ccc(Cl)cc1    ZINC000000160799
COc1cc(Cl)ccc1C    ZINC000001606265
CCc1c(O)cccc1Cl    ZINC000095711060
COc1ccc(Cl)c(C)c1    ZINC000000409932
COc1ccc(C)c(Cl)c1    ZINC000000410286
CCc1ccc(O)c(Cl)c1    ZINC000002016918
COc1ccc(C)cc1Cl    ZINC000002528195
COc1cccc(CCl)c1    ZINC000001559804
Cc1cc(Cl)cc(C)c1O    ZINC000001081485
OCCc1cccc(Cl)c1    ZINC000004261835
COc1cccc(C)c1Cl    ZINC000145520167
Cc1cc(Cl)c(C)cc1O    ZINC000001690025
C[C@@H](O)c1ccccc1Cl    ZINC000002019599
OCCc1ccccc1Cl    ZINC000000406965
Cc1ccc(O)c(C)c1Cl    ZINC000114548323
CCOc1cccc(Cl)c1    ZINC000000403340
Cc1ccc(Cl)c(O)c1C    ZINC000039125546
Cc1cc(O)cc(C)c1Cl    ZINC000000001132
Cc1ccc(CCl)c(O)c1    ZINC000001595511
C[C@@H](O)c1ccc(Cl)cc1    ZINC000000388285
Cc1ccc(CO)cc1Cl    ZINC000002566075
N#C[C@@H](Cl)C[n+]1cc[nH]c1    ZINC000003091279
O[C@H](CCl)c1ccccc1    ZINC000002555240
CCc1cccc(Cl)c1O    ZINC000003613962
OCc1ccc(CCl)cc1    ZINC000002581133
COc1ccccc1CCl    ZINC000002528046
C[C@H](O)c1cccc(Cl)c1    ZINC000000394609
CC1(CCl)C=CC(=O)C=C1    ZINC000003121824
Cc1cccc(Cl)c1CO    ZINC000044198881
COc1c(C)cccc1Cl    ZINC000028278418
CCc1ccc(Cl)c(O)c1    ZINC000002567846
CCc1ccc(Cl)cc1O    ZINC000039340972
OCc1cccc(CCl)c1    ZINC000021994833
CCc1cccc(O)c1Cl    ZINC000034426879
C[C@H](O)c1ccccc1Cl    ZINC000002019598
Cc1ccc(Cl)cc1CO    ZINC000034319564
ClCCOc1ccccc1    ZINC000001587815
Cc1ccc(CO)c(Cl)c1    ZINC000098095667
Cc1cc(C)c(Cl)c(O)c1    ZINC000005765108
Cc1cccc(CO)c1Cl    ZINC000034311196
Cc1ccc(O)c(Cl)c1C    ZINC000001690833
Cc1cc(O)c(Cl)cc1C    ZINC000000404321
N#C[C@H](Cl)C[n+]1cc[nH]c1    ZINC000003091280
C[C@@H](O)c1cccc(Cl)c1    ZINC000000394610
Cc1c(O)ccc(Cl)c1C    ZINC000001690024
CCOc1ccccc1Cl    ZINC000001693307
CCc1cc(O)ccc1Cl    ZINC000000409248
C[C@H](O)c1ccc(Cl)cc1    ZINC000000388284
CCc1cc(Cl)ccc1O    ZINC000002016916
COc1cc(C)ccc1Cl    ZINC000001755576
COc1cc(C)cc(Cl)c1    ZINC000039338504
C#CC(C#C)OCCCCl    ZINC001225127394
CCc1ccc(O)cc1Cl    ZINC000095711247
COc1ccc(CCl)cc1    ZINC000000161699
Cc1cc(CO)ccc1Cl    ZINC000015441128
Cc1cc(Cl)cc(CO)c1    ZINC000083119894
COCc1ccc(Cl)cc1    ZINC000081952304
Cc1cc(C)c(O)c(Cl)c1    ZINC000001679775
COc1ccc(Cl)cc1C    ZINC000000403511
CCOc1ccc(Cl)cc1    ZINC000001693308
CCc1cc(O)cc(Cl)c1    ZINC000095711129
O[C@@H](CCl)c1ccccc1    ZINC000002555239
Cc1cc(Cl)ccc1CO    ZINC000012359432
COc1cccc(Cl)c1C    ZINC000000403412
Cc1c(Cl)cccc1CO    ZINC000039413977
Cc1ccc(Cl)c(CO)c1    ZINC000113564640
OCCO[C@H](CF)CCl    ZINC001217874846
OCCO[C@@H](CF)CCl    ZINC001217874843
C[C@H](N)c1ncccc1Cl    ZINC000075085133
C[C@@H](N)c1cncc(Cl)c1    ZINC000104451787
CNCc1ccc(Cl)nc1    ZINC000012769369
CCc1ccc(Cl)c(N)n1    ZINC000098175513
Cc1ccc(N)c(N)c1Cl    ZINC000147372684
Cc1cc(N)c(N)c(Cl)c1    ZINC000059684263
Cc1c(N)ccc(N)c1Cl    ZINC000148094036
CCc1nnc(Cl)cc1C    ZINC000054930936
CNCc1cccnc1Cl    ZINC000019090963
ClCc1n[nH]c2c1CCC2    ZINC000091305413
ClCCNc1ccccn1    ZINC000078749898
C[C@@H](N)c1ccncc1Cl    ZINC000095664914
C[C@H](N)c1cncc(Cl)c1    ZINC000211596432
Clc1cnn(CC2CC2)c1    ZINC000335525604
CCNc1cccnc1Cl    ZINC000036983004
ClCc1cc(C2CC2)n[nH]1    ZINC000084122175
Cc1ccc(CN)nc1Cl    ZINC000095763787
Cl[C@H]1CCc2n[nH]cc2C1    ZINC000575424392
Cn1ncc(Cl)c1C1CC1    ZINC000664152123
C[C@@H](N)c1cccnc1Cl    ZINC000083427505
CCc1cc(N)ncc1Cl    ZINC000098175461
Cc1ccc(Cl)c(N)c1N    ZINC000113629603
Cc1cc(Cl)c(N)c(C)n1    ZINC000146606822
C[C@@H](N)c1ccc(Cl)nc1    ZINC000034741463
CNCc1cc(Cl)ccn1    ZINC000083268940
CNc1ccc(N)cc1Cl    ZINC000026515516
CCc1nc(N)ccc1Cl    ZINC000098175514
Cc1cc(CCl)cnc1N    ZINC000072222035
Cc1nc(C)c(Cl)c(C)n1    ZINC000098177998
Cc1cc(N)c(CCl)cn1    ZINC000034781648
Cc1cc(Cl)cnc1CN    ZINC000066322857
Cc1cnc(CN)cc1Cl    ZINC000095761754
CCNc1ccnc(Cl)c1    ZINC000047844032
C[C@H](N)c1cccc(Cl)n1    ZINC000083268942
CN(C)c1cccc(Cl)n1    ZINC000042783650
Cc1ccnc(Cl)c1CN    ZINC000095763624
CNCc1ccnc(Cl)c1    ZINC000004072645
Cc1cc(N)ncc1CCl    ZINC000072223074
Cc1cccc(Cl)c1NN    ZINC000005748166
C[C@H](N)c1cccnc1Cl    ZINC000083427502
Cc1ccc(CN)c(Cl)n1    ZINC000044248653
CC(C)c1ccc(Cl)nn1    ZINC000036168385
CCNc1ncccc1Cl    ZINC000021013601
ClCc1nccn1C1CC1    ZINC000072362051
CCNc1cc(Cl)ccn1    ZINC000032914833
Cc1cccc(NN)c1Cl    ZINC000039332307
Cc1cc(CN)cc(Cl)n1    ZINC000095630930
CNc1ccc(CCl)cn1    ZINC000072225100
NCCc1cccc(Cl)n1    ZINC000082046836
CCNc1ccc(Cl)nc1    ZINC000122785085
NCc1ccc(N)c(Cl)c1    ZINC000002524594
C=C(Cl)Cn1ccnc1C    ZINC000082615261
NCc1cc(Cl)ccc1N    ZINC000004203225
CCCc1cncnc1Cl    ZINC000019091768
CCc1cc(Cl)cnc1N    ZINC000070406381
Cc1ncc(CCl)nc1C    ZINC000090500430
Cc1cnc(Cl)c(CN)c1    ZINC000095630927
CC(C)(C)C(F)(F)CCl    ZINC000585681209
C=C(C)Cn1cc(Cl)cn1    ZINC000041367863
NCCc1cncc(Cl)c1    ZINC000082845749
Cc1ccc(Cl)c(CN)n1    ZINC000095761403
CN(C)c1ccnc(Cl)c1    ZINC000021990778
N#CCN1CCC=C(Cl)C1    ZINC000404448657
Cc1cc(C)c(Cl)c(N)n1    ZINC000039190999
Cc1nc(C)c(Cl)nc1C    ZINC000038810065
NCCc1ccc(Cl)nc1    ZINC000044397113
C=C(Cl)Cn1cc(C)cn1    ZINC000853670659
Cc1cc(Cl)ncc1CN    ZINC000066322849
Cc1cc(N)c(Cl)nc1C    ZINC000059349546
Cc1nccn1C/C=C\Cl    ZINC000216894894
CCc1ncc(C)c(Cl)n1    ZINC000072204523
CN(C)c1ncccc1Cl    ZINC000095761291
Cc1ccnc(CN)c1Cl    ZINC000095768867
Cc1ncc(Cl)cc1CN    ZINC000082632198
NNCc1ccc(Cl)cc1    ZINC000019169163
Cc1cc(Cl)nc(CN)c1    ZINC000095763790
C/C(Cl)=C/Cn1cccn1    ZINC000530160823
CC(C)c1cncnc1Cl    ZINC000019091765
CN(C)c1cc(Cl)ccn1    ZINC000021990783
Cc1ccc(NN)c(Cl)c1    ZINC000002386414
Cc1cnc(CN)c(Cl)c1    ZINC000095763783
CC(C)c1nccnc1Cl    ZINC000005761535
CCCc1nccnc1Cl    ZINC000039306384
C[C@H](N)c1ccnc(Cl)c1    ZINC000044138902
C[C@H](N)c1ccncc1Cl    ZINC000095682584
Cc1cc(N)nc(Cl)c1C    ZINC000088189793
NCCc1ccncc1Cl    ZINC000044397791
C/C(Cl)=C\Cn1cccn1    ZINC000530160824
Clc1[nH]nc2c1CCCC2    ZINC000039134168
Cc1cc(Cl)cc(N)c1N    ZINC000001433101
Cc1c(N)cc(N)cc1Cl    ZINC000026508625
ClCc1cn2c(n1)CCC2    ZINC000218892006
Cc1ncc(N)c(C)c1Cl    ZINC000003881100
C/C(Cl)=C/Cn1ccnc1    ZINC000528404955
CCCc1cc(Cl)ncn1    ZINC000026420705
Cc1cc(N)nc(C)c1Cl    ZINC000098175458
ClCc1cc2n(n1)CCC2    ZINC000307040370
C[C@@H](N)c1ccc(Cl)cn1    ZINC000074342402
Cc1cc(N)c(N)cc1Cl    ZINC000000153342
Cc1nc(N)ccc1CCl    ZINC000072224116
ClCCNc1ccncc1    ZINC000083202624
Cc1cc(C)c(N)c(Cl)n1    ZINC000011803986
CC(C)c1nccc(Cl)n1    ZINC000036882185
ClCCNc1cccnc1    ZINC000259132412
CN(C)c1ccc(Cl)cn1    ZINC000083119827
Cc1c(Cl)cccc1NN    ZINC000000085244
Cc1cc(C)nc(CCl)n1    ZINC000019088936
Cc1ccc(Cl)cc1NN    ZINC000000409916
CC(C)c1cc(Cl)ncn1    ZINC000026420712
Cc1nc(C)c(C)c(Cl)n1    ZINC000037947814
CCNc1cccc(Cl)n1    ZINC000042783838
CCNc1ccc(Cl)cn1    ZINC000020547374
Cl[C@@H]1CCc2n[nH]cc2C1    ZINC000575424400
CNc1cc(Cl)ccc1N    ZINC000038886075
NNCc1ccccc1Cl    ZINC000019169213
Cc1cc(NN)ccc1Cl    ZINC000002243488
CNc1ccc(Cl)cc1N    ZINC000032299688
Cc1cc(CN)c(Cl)cn1    ZINC000095761402
CCc1cnc(C)nc1Cl    ZINC000019091755
NCc1ccc(Cl)cc1N    ZINC000039225409
Cc1c(N)c(N)ccc1Cl    ZINC000014985723
C/C(Cl)=C\Cn1ccnc1    ZINC000528404945
CCNc1ccncc1Cl    ZINC000086778397
ClCc1cncn1C1CC1    ZINC000042384266
C[C@@H](N)c1ccnc(Cl)c1    ZINC000044138904
CCc1cc(Cl)nc(C)n1    ZINC000008698460
CCc1c(C)ncnc1Cl    ZINC000040862579
CCc1ncnc(Cl)c1C    ZINC000045955913
Clc1cn[nH]c1C1CCC1    ZINC000252481636
CCc1ccnc(N)c1Cl    ZINC000098175460
NCc1ccc(Cl)c(N)c1    ZINC000002524593
CN(C)c1ccc(Cl)nc1    ZINC000019801012
Cc1cc(CN)cnc1Cl    ZINC000066322825
C=CCCn1cc(Cl)cn1    ZINC000306514588
Cc1ccc(Cl)c(NN)c1    ZINC000104566937
Cc1nc(Cl)ccc1CN    ZINC000072225902
CNc1c(N)cccc1Cl    ZINC000034939564
C[C@H](N)c1ccc(Cl)nc1    ZINC000034741462
CCc1nc(C)cc(Cl)n1    ZINC000008731059
Cc1cc(N)c(C)nc1Cl    ZINC000095836360
C=CCn1ncc(Cl)c1C    ZINC000307376487
NNCc1cccc(Cl)c1    ZINC000019169165
Cc1cc(Cl)nc(C)c1N    ZINC000084308463
C[C@@H](N)c1cccc(Cl)n1    ZINC000083268943
Cc1cc(Cl)ccc1NN    ZINC000000164682
Cc1ccc(NN)cc1Cl    ZINC000000164931
C[C@@H](N)c1ncccc1Cl    ZINC000075085135
C[C@H](N)c1ccc(Cl)cn1    ZINC000074342401
NCc1cc(N)cc(Cl)c1    ZINC000002573849
Cc1cc(CCl)nc(C)n1    ZINC000054833015
Cc1nccn1C/C=C/Cl    ZINC000082615284
Cc1cc(N)c(Cl)cc1N    ZINC000002556495
ClCC#CC1CCCCC1    ZINC000002002629
CC(C)(C)C#C/C=C\CCl    ZINC000085484760
C=C[C@@H]1[C@@H](Cl)[C@H]2CC[C@H]1C2    ZINC000104187115
C=C[C@H]1[C@@H](Cl)[C@H]2CC[C@H]1C2    ZINC000104187113
C=C[C@H]1[C@@H]2CC[C@@H](C2)[C@@H]1Cl    ZINC000104187110
CC(C)(C)C#C/C=C/CCl    ZINC000002525704
C=C[C@@H]1[C@@H]2CC[C@@H](C2)[C@@H]1Cl    ZINC000104187107
N#CC(Cl)(Cl)CCl    ZINC000001641016
Brc1ccccn1    ZINC000000158586
Brc1cccnc1    ZINC000000158591
Brc1ccncc1    ZINC000000158596
O=[N+]([O-])C[C@H](Cl)CCl    ZINC000003070202
O=[N+]([O-])C[C@@H](Cl)CCl    ZINC000003070203
N#CCc1sccc1Cl    ZINC000083141933
N#CCc1ccc(Cl)s1    ZINC000019411203
ClCC#Cc1ccns1    ZINC000306800965
Cc1cc(Cl)sc1C#N    ZINC000238521654
[C-]#[N+]Cc1ccc(Cl)s1    ZINC000104402595
N#Cc1ccc(CCl)s1    ZINC000095762218
O=Nc1ccc(O)c(Cl)c1    ZINC000004786636
O=C(O)c1ccnc(Cl)c1    ZINC000000166657
O=Cc1ccc(O)c(Cl)n1    ZINC000071788946
O=C(O)c1ncccc1Cl    ZINC000000343396
O=C(O)c1cc(Cl)ccn1    ZINC000000332946
O=Cc1c[nH]c(=O)c(Cl)c1    ZINC000008698115
O=[N+]([O-])c1ccc(Cl)cc1    ZINC000003860273
O=C(O)c1cccnc1Cl    ZINC000000164425
O=Cc1ccnc(Cl)c1O    ZINC000095642460
O=C(O)c1ccc(Cl)cn1    ZINC000002599023
O=[N+]([O-])c1cccc(Cl)c1    ZINC000001686983
O=[N+]([O-])c1ccccc1Cl    ZINC000000331636
O=C(O)c1ccncc1Cl    ZINC000002243484
O=Cc1c[nH]cc(Cl)c1=O    ZINC000095773647
O=Cc1cc(Cl)c[nH]c1=O    ZINC000014007765
O=C(O)c1cccc(Cl)n1    ZINC000000039491
O=Cc1c(O)ccnc1Cl    ZINC000038534038
O=C(O)c1cnccc1Cl    ZINC000000332947
O=Cc1cc(Cl)ncc1O    ZINC000072190629
O=C(O)c1ccc(Cl)nc1    ZINC000000164579
O=C(O)c1cncc(Cl)c1    ZINC000001691706
O=Cc1cc(O)cnc1Cl    ZINC000045672777
O=NNc1cccnc1Cl    ZINC000006525313
NS(=O)(=O)CCCCl    ZINC000034108069
Nc1ncnc(Cl)c1C=O    ZINC000002511467
NC(=O)c1ccnnc1Cl    ZINC000034478053
NC(=O)c1ccc(Cl)nn1    ZINC000016123717
CNS(=O)(=O)CCCl    ZINC000059835160
Nc1ncc(Cl)nc1C=O    ZINC000095496161
NC(=O)c1cnc(Cl)cn1    ZINC000006091417
O/N=C/c1ccc(Cl)nn1    ZINC000148528594
O=NNc1ccc(Cl)cn1    ZINC000006536600
NC(=O)c1nccnc1Cl    ZINC000001725127
CS(=O)(=O)NCCCl    ZINC000002504549
NC(=O)c1cncc(Cl)n1    ZINC000001101987
NC(=O)c1cc(Cl)ncn1    ZINC000166978675
O=C(CCl)NCC(F)F    ZINC000168103660
OB(O)c1cccc(Cl)n1    ZINC000169744870
C=Cc1cc(Cl)cnc1F    ZINC000209831946
OB(O)c1cc(Cl)ccn1    ZINC000169746100
OB(O)c1ccc(Cl)cn1    ZINC000169744835
OB(O)c1cncc(Cl)c1    ZINC000169743624
OB(O)c1ccnc(Cl)c1    ZINC000169743757
C=Cc1ccnc(Cl)c1F    ZINC000169799076
OB(O)c1ccncc1Cl    ZINC000169745560
OB(O)c1ccc(Cl)nc1    ZINC000169743408
OB(O)c1cccnc1Cl    ZINC000169743474
OB(O)c1cnccc1Cl    ZINC000169743489
O=c1ccccn1CCCl    ZINC000034959689
COc1cc(Cl)cnc1C    ZINC000238339497
COc1ccc(C)c(Cl)n1    ZINC000080406210
NCc1cc(O)cc(Cl)c1    ZINC000040447858
COCc1ccnc(Cl)c1    ZINC000052721930
COCc1ccc(Cl)nc1    ZINC000019385596
COc1cc(CCl)ccn1    ZINC000040886173
COc1c(N)cccc1Cl    ZINC000002528177
Cc1ccc(O)c(N)c1Cl    ZINC000149850970
COc1cncc(CCl)c1    ZINC000095642381
COc1ccc(N)cc1Cl    ZINC000000162405
ClCc1cnoc1C1CC1    ZINC000082164560
CCOc1ccc(Cl)nc1    ZINC000021981935
Cl[C@H]1CCc2oncc2C1    ZINC000575424060
ClCc1ncc(C2CC2)o1    ZINC000040539300
Cc1ncc(CO)cc1Cl    ZINC000088315028
Cc1cc(CCl)cc(=O)[nH]1    ZINC000008652227
O/N=C1\[C@H]2C=C[C@H](C2)[C@H]1Cl    ZINC000104100182
Cc1cc(Cl)cc(N)c1O    ZINC000022012527
CC#CC(=O)NC/C=C/Cl    ZINC000891200332
O=N[C@@H]1[C@H]2C=C[C@H](C2)[C@@H]1Cl    ZINC000004769236
Cc1cnc(Cl)c(CO)c1    ZINC000038843926
Nc1ccc(Cl)cc1CO    ZINC000000389605
Cc1ccc(Cl)c(=O)n1C    ZINC000085398633
Nc1ccc(Cl)c(CO)c1    ZINC000002548298
Cc1ccc(CO)c(Cl)n1    ZINC000091297259
Clc1onc2c1CCCC2    ZINC000038949076
CCOc1ncccc1Cl    ZINC000014982382
C[C@H](O)c1ccnc(Cl)c1    ZINC000064034089
CCn1c(Cl)cccc1=O    ZINC000306879583
ClCc1cc(C2CC2)no1    ZINC000034335544
ClCc1ncoc1C1CC1    ZINC000085943158
CCn1cc(Cl)ccc1=O    ZINC000071515941
COc1ccnc(Cl)c1C    ZINC000088189786
CCOc1cncc(Cl)c1    ZINC000021981998
COc1cc(C)cc(Cl)n1    ZINC000079069442
COc1c(C)nccc1Cl    ZINC000039038289
O/N=C1\[C@H]2C=C[C@@H](C2)[C@H]1Cl    ZINC000104100175
O[C@@H](CCl)c1cccnc1    ZINC000008764125
Cc1cc(CCl)c[nH]c1=O    ZINC000072222707
COc1cccnc1CCl    ZINC000034337995
COc1cccc(Cl)c1N    ZINC000038582613
COc1ccnc(CCl)c1    ZINC000019090611
CCOc1cccnc1Cl    ZINC000026423191
Cc1cc(Cl)cc(=O)n1C    ZINC000000332107
O[C@H](CCl)c1cccnc1    ZINC000008764124
Cc1nc(Cl)ccc1CO    ZINC000072225901
COc1cccc(N)c1Cl    ZINC000015636015
COc1cc(N)cc(Cl)c1    ZINC000005732445
OCCc1cccc(Cl)n1    ZINC000084284984
COc1cc(N)ccc1Cl    ZINC000002567837
COc1cc(C)nc(Cl)c1    ZINC000084234184
Nc1cccc(Cl)c1CO    ZINC000021987708
NCc1cc(O)ccc1Cl    ZINC000084427240
CCOc1ccnc(Cl)c1    ZINC000000331009
C[C@H](O)c1ccc(Cl)nc1    ZINC000065356654
C[C@H](O)c1ccc(Cl)cn1    ZINC000082713325
Cc1c(Cl)ccc(=O)n1C    ZINC000085398634
Cc1cc(Cl)nc(CO)c1    ZINC000095930620
Cc1cc(=O)[nH]cc1CCl    ZINC000072223749
COc1ncc(Cl)cc1C    ZINC000095763957
C[C@@H](O)c1cc(Cl)ccn1    ZINC000117996462
O=N[C@@H]1[C@H]2C=C[C@@H](C2)[C@@H]1Cl    ZINC000100498160
O/N=C1/[C@H]2C=C[C@@H](C2)[C@H]1Cl    ZINC000104100180
O=N[C@@H]1[C@@H]2C=C[C@@H](C2)[C@@H]1Cl    ZINC000004769235
C#CCNC(=O)/C=C(/C)Cl    ZINC000899975266
CCOc1cnccc1Cl    ZINC000021982016
COc1ccc(CCl)nc1    ZINC000034308439
COc1ccc(Cl)c(N)c1    ZINC000000388309
CCOc1cccc(Cl)n1    ZINC000000394677
Cc1cc(N)cc(Cl)c1O    ZINC000000152857
COc1cc(C)cnc1Cl    ZINC000039961290
Cc1cc(=O)n(C)cc1Cl    ZINC000085398643
OCCc1cccnc1Cl    ZINC000114998708
Cc1c(C)[n+]([O-])ccc1Cl    ZINC000001562480
Cc1cc(Cl)c(N)cc1O    ZINC000034380659
CCOc1ccncc1Cl    ZINC000079007064
COc1c(C)ccnc1Cl    ZINC000238367154
NOCc1cccc(Cl)c1    ZINC000003883124
COc1cnc(Cl)c(C)c1    ZINC000039316980
Cc1c(Cl)ccnc1CO    ZINC000035076491
Cc1ccc(O)c(CCl)n1    ZINC000085221115
Cc1cc(N)c(O)cc1Cl    ZINC000062152889
OCCc1ccnc(Cl)c1    ZINC000067176089
Nc1cccc(CO)c1Cl    ZINC000095932395
Cn1cccc1C(=O)CCl    ZINC000003394016
Cc1cc(CO)cnc1Cl    ZINC000038246827
C=C(Cl)CNC(=O)C#CC    ZINC000232610491
ONCc1ccccc1Cl    ZINC000039298740
OCCc1ccncc1Cl    ZINC000084086207
CCOc1ccc(Cl)cn1    ZINC000008324988
COc1cc(C)c(Cl)cn1    ZINC000015020291
Cc1ccn(C)c(=O)c1Cl    ZINC000085398641
ClCc1coc(C2CC2)n1    ZINC000058517765
NOCc1ccccc1Cl    ZINC000000170199
Cn1ccc(CCl)cc1=O    ZINC000032628431
COc1ccc(N)c(Cl)c1    ZINC000001686940
Cc1cc(N)c(O)c(Cl)c1    ZINC000020134803
C[C@@H](O)c1ccc(Cl)cn1    ZINC000082713326
COc1cc(Cl)cc(C)n1    ZINC000072204495
Cc1cnc(CO)cc1Cl    ZINC000085221820
COc1ncccc1CCl    ZINC000034410846
Cn1ccc(C(=O)CCl)c1    ZINC000003394906
COc1ccncc1CCl    ZINC000083141710
O/N=C1/[C@H]2C=C[C@H](C2)[C@H]1Cl    ZINC000005031316
NCc1ccc(O)cc1Cl    ZINC000002524605
C[C@@H](O)c1ccc(Cl)nc1    ZINC000065356655
NCc1cc(Cl)ccc1O    ZINC000001628244
Cc1cc(O)c(Cl)cc1N    ZINC000044831179
Nc1cc(Cl)cc(CO)c1    ZINC000040443186
Cc1c(Cl)nccc1CO    ZINC000071255694
Cl[C@@H]1CCc2oncc2C1    ZINC000575424061
COc1cc(Cl)ccc1N    ZINC000002041191
OCCc1ncccc1Cl    ZINC000084285005
Nc1cc(Cl)ccc1CO    ZINC000006862918
ClCCOc1cccnc1    ZINC000072427630
C[C@@H](O)c1cccnc1Cl    ZINC000077011338
COc1cnc(Cl)cc1C    ZINC000082163948
C#CCNC(=O)/C=C(\C)Cl    ZINC000899975265
Cc1ccc(NO)c(Cl)c1    ZINC000039133604
NCc1ccc(O)c(Cl)c1    ZINC000039216115
ClCc1cc(C2CC2)on1    ZINC000019093263
CCn1ccc(=O)cc1Cl    ZINC000307257239
CCOc1cc(Cl)ccn1    ZINC000014982384
CNc1ccc(Cl)cc1O    ZINC000084427242
Cc1ccc(N)c(Cl)c1O    ZINC000002243463
CC#CC(=O)NC/C=C\Cl    ZINC000891200333
Nc1c(Cl)cccc1CO    ZINC000071257196
COc1ccc(Cl)cc1N    ZINC000000153252
OCCc1cc(Cl)ccn1    ZINC000084284991
Nc1ccc(CO)c(Cl)c1    ZINC000022199861
COc1nccc(C)c1Cl    ZINC000084237277
NCc1cccc(Cl)c1O    ZINC000082846351
Cc1[nH]c(=O)ccc1CCl    ZINC000072224794
C[C@H](O)c1cc(Cl)ccn1    ZINC000117996463
Cc1cc(CO)cc(Cl)n1    ZINC000095630753
COc1ccc(CCl)cn1    ZINC000034142819
Cc1cc(O)c(N)c(Cl)c1    ZINC000213760479
Nc1cc(CO)ccc1Cl    ZINC000034111637
OCCc1ccc(Cl)nc1    ZINC000067176091
Cc1cc(Cl)ncc1CO    ZINC000072225879
COc1ccc(Cl)c(C)n1    ZINC000079048055
COc1ncc(C)cc1Cl    ZINC000087493214
Cc1ccc(Cl)c(CO)n1    ZINC000238479866
NOCc1ccc(Cl)cc1    ZINC000000169388
C[C@H](O)c1cccnc1Cl    ZINC000077011334
Cc1cc(O)c(N)cc1Cl    ZINC000006069811
COc1ccc(C)nc1Cl    ZINC000008672876
Cc1cc(Cl)cc(C)[n+]1[O-]    ZINC000000331919
