# Supplementary material for: Implementing a Scoring Function Based on Interaction Fingerprint for Autogrow4: Protein Kinase CK1δ as a Case Study
Source: Front Mol Biosci. 2022 Jul 7;9:909499. doi: 10.3389/fmolb.2022.909499 (PMC9301033; doi:10.3389/fmolb.2022.909499)
Supplement: Supplementary file 1 [file DataSheet1.ZIP › autogrow4-4.0.3/autogrow/operators/mutation/smiles_click_chem/reaction_libraries/robust_rxns/complementary_mol_dir/aldehyde_robust.smi]

C#CC=O    ZINC000000895973
C=CC=O    ZINC000000897143
O=CC=O    ZINC000008437750
CCC=O    ZINC000000895256
O=CCO    ZINC000008215746
O=CCF    ZINC000030729342
CC#CC=O    ZINC000005158085
N#CCC=O    ZINC000100252714
O=CC1CC1    ZINC000002539463
C/C=C/C=O    ZINC000001686876
C/C=C\C=O    ZINC000004726476
C=CCC=O    ZINC000001530355
C=C(C)C=O    ZINC000001586526
N/C=C\C=O    ZINC000100257156
N/C=C/C=O    ZINC000039369735
O=C[C@@H]1CO1    ZINC000002031154
O=CCC=O    ZINC000005178380
O=C[C@H]1CO1    ZINC000001604973
CC(=O)C=O    ZINC000001532681
N=C(N)C=O    ZINC000004721137
CC(C)C=O    ZINC000001866952
CCCC=O    ZINC000001529195
C[C@H](N)C=O    ZINC000006020341
O=CC(=O)O    ZINC000004658554
C[C@@H](O)C=O    ZINC000000895436
C[C@H](O)C=O    ZINC000000895226
O=CCCO    ZINC000001532803
COCC=O    ZINC000002522757
O=CCS    ZINC000015830129
O=CCCl    ZINC000008220699
C=C/C=C/C=O    ZINC000001692349
CC#CCC=O    ZINC000069049529
C#CCCC=O    ZINC000036447710
C=C/C=C\C=O    ZINC000004758198
N#CCCC=O    ZINC000002569621
CC/C=C\C=O    ZINC000013516251
CC/C=C/C=O    ZINC000002031161
C/C=C(\C)C=O    ZINC000001577193
O=CCC1CC1    ZINC000012953284
C[C@@H]1C[C@H]1C=O    ZINC000039629460
C=CCCC=O    ZINC000002038899
CC1(C=O)CC1    ZINC000020440038
C[C@@H]1C[C@@H]1C=O    ZINC000039629458
C[C@H]1C[C@H]1C=O    ZINC000039629462
C/C=C(/C)C=O    ZINC000002039911
C[C@H]1C[C@@H]1C=O    ZINC000036455663
C=C(C=O)CC    ZINC000001845569
O=CC1CCC1    ZINC000002511472
CC(C)=CC=O    ZINC000100006189
[N-]=[N+]=NCC=O    ZINC000130733302
C/C(C=O)=C/N    ZINC000100413154
C/C(C=O)=C\N    ZINC000002380560
C/C(N)=C\C=O    ZINC000016035265
CCC(=O)C=O    ZINC000018118065
CC(=O)CC=O    ZINC000005114132
CO/C=C\C=O    ZINC000083290884
CO/C=C/C=O    ZINC000002037688
O=CC1COC1    ZINC000082046872
CC(C=O)C=O    ZINC000005012291
O=CCCC=O    ZINC000001712672
CC[C@@H](C)C=O    ZINC000000901301
CC(C)(C)C=O    ZINC000001589727
CCCCC=O    ZINC000001667603
CC(C)CC=O    ZINC000000896832
CC[C@H](C)C=O    ZINC000000901303
NC(=O)CC=O    ZINC000001713128
CN(C)CC=O    ZINC000100026653
COC(=O)C=O    ZINC000001845566
O=CC(O)C=O    ZINC000002383087
O=CC(=O)CO    ZINC000100070825
C[C@@H](O)CC=O    ZINC000001683663
CC(C)(O)C=O    ZINC000005439928
O=CCCCO    ZINC000002572536
COCCC=O    ZINC000005997801
C[C@H](O)CC=O    ZINC000002041096
O=C[C-](F)C=O    ZINC000101714907
O=CC(F)C=O    ZINC000100442872
CSCC=O    ZINC000038611839
O=C/C(F)=C/O    ZINC000002524735
O=C/C(F)=C\O    ZINC000100043366
O=C[C@@H](O)CO    ZINC000000901286
O=C[C@H](O)CO    ZINC000000895313
O=CCCCF    ZINC000001846651
O=CCCCl    ZINC000002016729
O=C[C]1[CH][CH][CH][CH]1    ZINC000100057076
O=C[c-]1cccc1    ZINC000057211692
N#CC(=C=N)C=O    ZINC000334138776
O=CC1=CC=CC1    ZINC000038844650
O=CC1=CCC=C1    ZINC000012358630
O=Cc1ccc[nH]1    ZINC000001069171
N#C[C@H]1C[C@H]1C=O    ZINC000145371913
N#C[C@H]1C[C@@H]1C=O    ZINC000145371733
O=Cc1cc[nH]c1    ZINC000002581109
N#C[C@@H]1C[C@@H]1C=O    ZINC000145371315
N#C[C@@H]1C[C@H]1C=O    ZINC000145371512
O=Cc1ccco1    ZINC000003861345
O=Cc1ccoc1    ZINC000002040441
O=Cc1cnc[nH]1    ZINC000004085738
O=Cc1cn[nH]c1    ZINC000002738050
O=Cc1ncc[nH]1    ZINC000001069165
O=Cc1cc[nH]n1    ZINC000014808558
CCC#CCC=O    ZINC000033834567
C=C1CC(C=O)C1    ZINC000090395230
C/C=C/C=C/C=O    ZINC000001733897
O=CC12CC(C1)C2    ZINC000034203649
O=CC1=CCCC1    ZINC000005133539
C/C=C/C=C\C=O    ZINC000013540493
C#CCCCC=O    ZINC000034016735
O=Cc1cnco1    ZINC000002577850
O=Cc1cocn1    ZINC000015022244
O=Cc1ccno1    ZINC000015020993
O=Cc1ncco1    ZINC000002530178
O=Cc1ccon1    ZINC000020417648
O=Cc1cnoc1    ZINC000020417325
O=Cc1nc[nH]n1    ZINC000059723259
O=Cc1cn[nH]n1    ZINC000004353756
C#CC[C@@H](N)C=O    ZINC000080641054
C[C@@H](C#N)CC=O    ZINC000039291590
N#CCCCC=O    ZINC000034582190
C[C@H](C#N)CC=O    ZINC000039291588
C#CC[C@H](N)C=O    ZINC000080641050
O=CC(F)(F)F    ZINC000004416381
O=Cc1cnon1    ZINC000082411891
O=Cc1nnco1    ZINC000026461318
O=Cc1nnn[nH]1    ZINC000039215540
O=CC(=O)C1CC1    ZINC000005133470
O=CC=C1COC1    ZINC000072267132
O=CC1=CCCO1    ZINC000075517139
O=CC1=COCC1    ZINC000075517128
CC(C)/C=C\C=O    ZINC000017284647
O=CCCC1CC1    ZINC000034091280
CC1(C)C[C@H]1C=O    ZINC000034253041
O=CCC1CCC1    ZINC000078675850
CC/C=C(/C)C=O    ZINC000002034338
C/C=C(/C=O)CC    ZINC000012953124
C=CCCCC=O    ZINC000001845730
CC(C)/C=C/C=O    ZINC000001602581
O=CC1CCCC1    ZINC000001758775
C/C=C(\C=O)CC    ZINC000002016532
CCC/C=C\C=O    ZINC000013507863
CC1(C=O)CCC1    ZINC000059144219
CC/C=C/CC=O    ZINC000001843472
C=C(C=O)CCC    ZINC000002004474
CC/C=C(\C)C=O    ZINC000001699996
C=CC[C@@H](C)C=O    ZINC000014592828
C[C@H]1C[C@@]1(C)C=O    ZINC000078019145
CC/C=C\CC=O    ZINC000012153803
C[C@H]1C[C@]1(C)C=O    ZINC000078019148
C=CC[C@H](C)C=O    ZINC000014592827
CC1(C)C[C@@H]1C=O    ZINC000034253040
C[C@@H]1C[C@]1(C)C=O    ZINC000078019146
C[C@@H]1C[C@@]1(C)C=O    ZINC000078019144
CCC/C=C/C=O    ZINC000001531148
O=C[C@H]1CCNC1    ZINC000072203595
CN(C)/C=C\C=O    ZINC000031308284
O=CCN1CCC1    ZINC000101821201
O=C[C@H]1CCCN1    ZINC000003581374
CN(C)/C=C/C=O    ZINC000002567937
O=C[C@@H]1CCNC1    ZINC000072203594
CC/C(C=O)=C/N    ZINC000032302987
O=C[C@@H]1CCCN1    ZINC000005849612
O=CC(C=O)C=O    ZINC000032219242
O=CC(C=O)=CO    ZINC000137519055
O=C/C=C/B(O)O    ZINC000195962810
CC1(C)O[C@H]1C=O    ZINC000039320570
O=C[C@H]1CCCO1    ZINC000005191270
CC1(C)O[C@@H]1C=O    ZINC000039320572
O=C[C@H]1CCOC1    ZINC000004979101
COC1(C=O)CC1    ZINC000098209954
O=C[C@@H]1CCCO1    ZINC000002036843
CCC(C=O)C=O    ZINC000071255814
O=CCCCC=O    ZINC000001729593
CCO/C=C\C=O    ZINC000071255766
CC1(C=O)COC1    ZINC000066309268
O=CCC1COC1    ZINC000095630860
O=C[C@@H]1CCOC1    ZINC000002577059
CN(C)/N=C/C=O    ZINC000034539507
CCC[C@H](C)C=O    ZINC000002015539
CC[C@H](C)CC=O    ZINC000001674840
CCC(C)(C)C=O    ZINC000002516102
CC(C)(C)CC=O    ZINC000002584398
CCCCCC=O    ZINC000001641021
CC(C)[C@H](C)C=O    ZINC000005761333
CC(C)CCC=O    ZINC000001529424
CC[C@@H](C)CC=O    ZINC000002018637
CCC(C=O)CC    ZINC000001866965
CC(C)[C@@H](C)C=O    ZINC000005761100
CCC[C@@H](C)C=O    ZINC000001681318
CC(=O)NCC=O    ZINC000019780402
CN(C)CCC=O    ZINC000032195801
CCOC(=O)C=O    ZINC000001681280
O=CCCC(=O)O    ZINC000001532577
COC(=O)CC=O    ZINC000002564831
CC(=O)OCC=O    ZINC000002584547
O=CC1(CF)CC1    ZINC000066351380
O=CC1CC(F)C1    ZINC000219133664
CO[C@H](C)CC=O    ZINC000002045166
CCO[C@H](C)C=O    ZINC000001680393
CC(C)[C@H](O)C=O    ZINC000005761135
CO[C@@H](C)CC=O    ZINC000001697379
CCOCCC=O    ZINC000001678736
O=CCCCCO    ZINC000001690994
COC(C)(C)C=O    ZINC000059423938
CC(C)(C=O)CO    ZINC000001592690
CC(C)[C@@H](O)C=O    ZINC000100495513
CCO[C@@H](C)C=O    ZINC000005576053
COCCCC=O    ZINC000039278421
C[N+](C)(C)CC=O    ZINC000100015771
N#C[C@@H](Cl)C=O    ZINC000038292292
N#C[C@H](Cl)C=O    ZINC000038292293
O=C[C@H]1C[C@@H]1Cl    ZINC000034311085
C/C=C(\Cl)C=O    ZINC000001670683
O=C[C@@H]1C[C@H]1Cl    ZINC000034311083
C/C=C(/Cl)C=O    ZINC000002043284
O=C[C@@H]1C[C@@H]1Cl    ZINC000034311086
O=C[C@H]1C[C@H]1Cl    ZINC000034311081
CSCCC=O    ZINC000001733699
C[C@@H](O)[C@@H](O)C=O    ZINC000100229887
O=CCOCCO    ZINC000005113639
COC(C=O)OC    ZINC000002504701
C[C@H](O)[C@@H](O)C=O    ZINC000001717487
C[C@@H](O)[C@H](O)C=O    ZINC000013543767
C[C@H](O)[C@H](O)C=O    ZINC000100199391
O=CC(Cl)C=O    ZINC000100005120
O=C[C@H](F)C(=O)O    ZINC000034214541
O=C[C@@H](F)C(=O)O    ZINC000034214542
O=C[C@@H](S)CO    ZINC000005183235
O=C[C@H](S)CO    ZINC000016930883
O=C[C@H]1CC1(F)F    ZINC000082029061
O=CCCCCl    ZINC000001681994
CC[C@@H](Cl)C=O    ZINC000075517603
O=C[C@@H]1CC1(F)F    ZINC000082029062
CC[C@H](Cl)C=O    ZINC000075517588
O=Cc1ccccc1    ZINC000000895145
O=Cc1cccnc1    ZINC000000158588
O=Cc1ccccn1    ZINC000000158582
O=Cc1ccncc1    ZINC000000157163
O=Cc1ncccn1    ZINC000015022141
O=Cc1ccnnc1    ZINC000020441048
O=Cc1cncnc1    ZINC000000154066
O=Cc1cccnn1    ZINC000002540094
O=Cc1ccncn1    ZINC000002511465
O=Cc1cnccn1    ZINC000002391857
O=C[C@@H]1[C@H]2C=CC[C@@H]21    ZINC000104135575
O=C[C@@H]1[C@@H]2C=CC[C@H]12    ZINC000005104758
O=C[C@H]1[C@@H]2CC=C[C@H]21    ZINC000104135569
O=C[C@@H]1[C@H]2C=CC[C@H]21    ZINC000005104757
O=Cc1nccnn1    ZINC000076570122
Cc1[nH]ccc1C=O    ZINC000033835486
Cc1ccc(C=O)[nH]1    ZINC000001574403
Cc1cc[nH]c1C=O    ZINC000026898381
Cn1ccc(C=O)c1    ZINC000002581754
Cn1cccc1C=O    ZINC000000130187
Cc1c[nH]c(C=O)c1    ZINC000020357649
O=C/C=C/C=C/C=O    ZINC000033820552
Cc1ccoc1C=O    ZINC000006072005
Cc1occc1C=O    ZINC000004208885
Cc1ccc(C=O)o1    ZINC000000900814
Cc1coc(C=O)c1    ZINC000032164742
O=CCc1ccco1    ZINC000002581181
O=CCn1cccn1    ZINC000002537468
Cc1cn[nH]c1C=O    ZINC000034762800
Cn1cnc(C=O)c1    ZINC000003880797
Cn1ccnc1C=O    ZINC000001069169
Cn1cncc1C=O    ZINC000000158990
Cn1nccc1C=O    ZINC000002559423
Cc1ncc(C=O)[nH]1    ZINC000000164636
Cc1n[nH]cc1C=O    ZINC000004243451
Cn1ccc(C=O)n1    ZINC000002731920
Cc1c[nH]c(C=O)n1    ZINC000012956226
Cc1cc(C=O)n[nH]1    ZINC000004244055
Cn1cc(C=O)cn1    ZINC000000109495
Cc1[nH]cnc1C=O    ZINC000004807266
O=CCn1ccnc1    ZINC000048231356
O=CC1CC2(CC2)C1    ZINC000098095700
O=CCC12CC(C1)C2    ZINC000307026401
O=C[C@H]1C[C@H]1C1CC1    ZINC000081174349
O=CC1=CCCCC1    ZINC000004977523
O=C[C@@H]1C[C@@H]1C1CC1    ZINC000081174354
O=C[C@H]1C[C@@H]1C1CC1    ZINC000081174350
CCCCC#CC=O    ZINC000032214543
O=C[C@@H]1C=CCCC1    ZINC000034566510
O=C[C@@H]1CC=CCC1    ZINC000003875685
CC/C=C/C=C/C=O    ZINC000002567938
CC/C=C/C=C\C=O    ZINC000020231657
O=C[C@H]1C=CCCC1    ZINC000105573915
O=C[C@H]1CC=CCC1    ZINC000003875686
O=C[C@@H]1C[C@H]1C1CC1    ZINC000081174351
Cc1ocnc1C=O    ZINC000020443731
Cc1conc1C=O    ZINC000020443655
Cc1cnc(C=O)o1    ZINC000020443722
Cc1coc(C=O)n1    ZINC000020443719
Cc1cc(C=O)on1    ZINC000012370185
Cc1nc(C=O)co1    ZINC000020443727
O=CCc1ccon1    ZINC000113388117
Cc1ncc(C=O)o1    ZINC000020443735
Cc1ncoc1C=O    ZINC000020443741
Cc1cc(C=O)no1    ZINC000003880794
O=CCc1ccno1    ZINC000167905752
Cn1cc(C=O)nn1    ZINC000020443596
Cn1ncc(C=O)n1    ZINC000224396531
Cc1nnc(C=O)[nH]1    ZINC000032194294
Nc1cc(C=O)[nH]n1    ZINC000077011366
Cn1nncc1C=O    ZINC000020443600
Cn1ncnc1C=O    ZINC000034109203
CC(C)(C#N)CC=O    ZINC000014982749
CC[C@@H](C#N)CC=O    ZINC000098175441
CC(C)[C@@H](C#N)C=O    ZINC000041045798
CC[C@H](C#N)CC=O    ZINC000098175440
CC(C)[C@H](C#N)C=O    ZINC000041045797
O=CC(Cl)Cl    ZINC000004404565
O=Cc1cccs1    ZINC000000158751
O=Cc1ccsc1    ZINC000000158756
O=CCC(F)(F)F    ZINC000001847396
O=CCc1nnco1    ZINC000091305935
Cc1nonc1C=O    ZINC000020446269
Cc1noc(C=O)n1    ZINC000020440058
Cc1nc(C=O)no1    ZINC000020440053
Cn1nnc(C=O)n1    ZINC000038887773
Cn1nnnc1C=O    ZINC000075518264
O=CC1[C@@H]2COC[C@@H]12    ZINC000100643473
O=CC1=CCCOC1    ZINC000005190728
O=C[C@@H]1CCC=CO1    ZINC000004529095
O=CC1[C@@H]2COC[C@H]12    ZINC000091692756
O=CC1=COCCC1    ZINC000003884197
O=CC1[C@H]2COC[C@H]12    ZINC000100643470
O=C[C@H]1CCC=CO1    ZINC000004529089
CCC(=O)/C=C/C=O    ZINC000014619641
CC(=O)/C(C)=C\C=O    ZINC000001743165
CC(=O)/C(C)=C/C=O    ZINC000017025141
O=CC(C=O)C1CC1    ZINC000039411183
O=C[C@H]1[C@@H]2COC[C@H]12    ZINC000144351463
C=CCC[C@H](C)C=O    ZINC000034156054
CC1(CC=O)CCC1    ZINC000150269529
O=CC1CCCCC1    ZINC000001695170
CC/C=C/CCC=O    ZINC000001999333
O=CCC1CCCC1    ZINC000037625940
C=CCCCCC=O    ZINC000033820556
C=CCC[C@@H](C)C=O    ZINC000034156055
O=CCCC1CCC1    ZINC000107395464
CC[C@]1(C)C[C@@H]1C=O    ZINC000116143389
CC(C)(C)/C=C/C=O    ZINC000021304324
CC[C@]1(C)C[C@H]1C=O    ZINC000116143392
CC[C@@]1(C)C[C@H]1C=O    ZINC000116143390
CCCC/C=C\C=O    ZINC000013544962
C=C(C=O)CCCC    ZINC000002004471
CCCC/C=C/C=O    ZINC000002017189
CC1CC(C)(C=O)C1    ZINC000082080368
CC[C@@]1(C)C[C@@H]1C=O    ZINC000116143387
CC1(C=O)CCCC1    ZINC000034598840
C=CCC(C)(C)C=O    ZINC000001653149
CC(C)(C=O)C1CC1    ZINC000307561916
CCC1(C=O)CCC1    ZINC000066354347
CC/C=C\CCC=O    ZINC000006661796
C=C(C=O)C(C)(C)C    ZINC000021998732
O=Cc1nccs1    ZINC000002512364
O=Cc1cncs1    ZINC000002577851
O=Cc1cscn1    ZINC000002566818
O=Cc1ccns1    ZINC000006119181
O=Cc1cnsc1    ZINC000020443581
O=Cc1ccsn1    ZINC000020443576
O=C[C@H]1CCC(=O)N1    ZINC000012504017
O=C[C@@H]1CCC(=O)N1    ZINC000005133419
[N-]=[N+]=NCCCC=O    ZINC000036447728
CN1CCC[C@H]1C=O    ZINC000100183427
C/C(C=O)=C/N(C)C    ZINC000000160207
O=CCN1CCCC1    ZINC000043803167
CC(C)/C(C=O)=C/N    ZINC000071255772
O=C[C@H]1CCCCN1    ZINC000016697976
O=C[C@H]1CCCNC1    ZINC000034750690
C/C(C=O)=C\N(C)C    ZINC000033374154
O=C[C@@H]1CCCNC1    ZINC000002511473
O=C[C@@H]1CCCCN1    ZINC000016697974
CN1CCC[C@@H]1C=O    ZINC000100193655
O=CC1CCNCC1    ZINC000016697978
CN1CC[C@H](C=O)C1    ZINC000079436896
CN1CC[C@@H](C=O)C1    ZINC000079436899
O=CC(F)(F)Cl    ZINC000005112661
O=Cc1cnns1    ZINC000020443605
O=Cc1csnn1    ZINC000002577969
O=Cc1nncs1    ZINC000020443590
O=Cc1ccc(F)o1    ZINC000082411773
O=Cc1occc1F    ZINC000082411774
O=CC1=CCSC1    ZINC000003346456
CC(=O)C(=O)CC=O    ZINC000039067290
O=CC1=COCCO1    ZINC000006855242
O=C[C@@H]1CCOC1=O    ZINC000039617015
O=CCC(=O)CC=O    ZINC000034427292
O=C[C@H]1CCOC1=O    ZINC000039617016
COC(=O)/C=C\C=O    ZINC000038611094
COC(=O)/C=C/C=O    ZINC000002556926
CCC1(C=O)COC1    ZINC000066309270
O=CC[C@H]1CCOC1    ZINC000082457355
C[C@@H]1CO[C@@H](C=O)C1    ZINC000059819664
C[C@H]1CO[C@@H](C=O)C1    ZINC000059819659
O=CC1CCOCC1    ZINC000002576140
C[C@H]1CC[C@@H](C=O)O1    ZINC000039433868
CC(C)(C)C(=O)C=O    ZINC000001602387
C[C@H]1CO[C@H](C=O)C1    ZINC000059819667
CC(C)C(C=O)C=O    ZINC000059508981
O=CC[C@@H]1CCOC1    ZINC000082457354
COC1CC(C=O)C1    ZINC000114513183
CO[C@H](C=O)C1CC1    ZINC000107155786
CC[C@@H](O)/C=C/C=O    ZINC000002018006
CCO/C=C(\C)C=O    ZINC000002567936
CC[C@@H](O)/C=C\C=O    ZINC000013517916
C[C@@H]1CC[C@H](C=O)O1    ZINC000039433865
CCO/C=C(/C)C=O    ZINC000032230513
CC(C)C(=O)CC=O    ZINC000034364429
C[C@H]1OCC[C@H]1C=O    ZINC000033369638
O=C[C@H]1CCCOC1    ZINC000020417622
O=CCOCC1CC1    ZINC000043803709
C[C@H]1OCC[C@@H]1C=O    ZINC000033369636
COC1(C=O)CCC1    ZINC000139721757
CCCC(C=O)C=O    ZINC000071255812
CC[C@H](O)/C=C/C=O    ZINC000002018004
O=C[C@@H]1CCCCO1    ZINC000020418046
O=CCCCCC=O    ZINC000002004467
O=C[C@H]1CCCCO1    ZINC000020418048
CC(CC=O)CC=O    ZINC000001712678
O=CC[C@H]1CCCO1    ZINC000039218502
CO[C@@H](C=O)C1CC1    ZINC000107155784
C[C@@H]1CC[C@@H](C=O)O1    ZINC000039433867
CC(C)CC(=O)C=O    ZINC000100363257
C[C@@H]1OCC[C@H]1C=O    ZINC000033369637
C[C@@H]1OCC[C@@H]1C=O    ZINC000033369635
O=CC[C@@H]1CCCO1    ZINC000039218503
C=CCOCCC=O    ZINC000001653065
COCC1(C=O)CC1    ZINC000096306732
CC[C@H](O)/C=C\C=O    ZINC000013517919
C[C@H]1CC[C@H](C=O)O1    ZINC000039433866
O=C[C@@H]1CCCOC1    ZINC000002511474
C[C@@H]1CO[C@H](C=O)C1    ZINC000059819670
CCC[C@H](C)CC=O    ZINC000005841087
CCC[C@@H](C)CC=O    ZINC000005837711
CC[C@@H](C=O)C(C)C    ZINC000002164697
CC[C@@H](C)[C@@H](C)C=O    ZINC000001699268
C[C@@H](C=O)C(C)(C)C    ZINC000005368204
CCCCCCC=O    ZINC000001577197
CC[C@H](C)[C@H](C)C=O    ZINC000001699271
CC[C@H](C)[C@@H](C)C=O    ZINC000001699269
CC[C@H](C=O)C(C)C    ZINC000002164698
CC(C)CCCC=O    ZINC000002039189
CC[C@@H](C)[C@H](C)C=O    ZINC000001699270
CC(C)C[C@@H](C)C=O    ZINC000002012243
CCC(C)(C)CC=O    ZINC000015780374
CC(C)C[C@H](C)C=O    ZINC000001605468
CCCC(C)(C)C=O    ZINC000005509618
C[C@H](C=O)C(C)(C)C    ZINC000005370735
CC(C)(C)CCC=O    ZINC000034621545
CCOC(=O)[CH-]C=O    ZINC000197688657
CN(C)C(C)(C)C=O    ZINC000001646302
CN(C)CCCC=O    ZINC000067175989
O=C[C@@H]1CCSC1    ZINC000070005978
O=C[C@H]1CCSC1    ZINC000070005980
COC(=O)[C@@H](C)C=O    ZINC000003848374
O=CCC1OCCO1    ZINC000034278204
O=CCCCC(=O)O    ZINC000001529617
COC(=O)CCC=O    ZINC000002572126
COC(=O)[C@H](C)C=O    ZINC000006036071
CCO/C(O)=C/C=O    ZINC000725239854
CCOC(=O)CC=O    ZINC000001764589
CN(CCC=O)N=O    ZINC000005965498
O=CCC1CC(F)C1    ZINC000307442100
CC[C@](C)(C=O)OC    ZINC000141455746
O=CCCCCCO    ZINC000005410370
COC(C)(C)CC=O    ZINC000090514976
CC[C@@](C)(C=O)CO    ZINC000001600787
CO[C@H](C=O)C(C)C    ZINC000075519229
CC[C@H](O)[C@@H](C)C=O    ZINC000001641038
CC[C@@](C)(C=O)OC    ZINC000141455569
COCC(C)(C)C=O    ZINC000033506044
CC[C@@H](O)[C@H](C)C=O    ZINC000001641041
CO[C@@H](C=O)C(C)C    ZINC000075519231
CC[C@](C)(C=O)CO    ZINC000006002430
CC[C@H](O)[C@H](C)C=O    ZINC000001641040
CC[C@@H](O)[C@@H](C)C=O    ZINC000001641039
O=C/C(=C\O)[N+](=O)[O-]    ZINC000100074462
O=CC(C=O)=[N+]([O-])O    ZINC000012504787
O=C/C(=C/O)[N+](=O)[O-]    ZINC000107920483
O=CC(C=O)[N+](=O)[O-]    ZINC000100051424
N[C@H](CC=O)C(=O)O    ZINC000003870023
N[C@@H](CC=O)C(=O)O    ZINC000000895231
CCNC[C@@H](O)C=O    ZINC000001758492
CCNC[C@H](O)C=O    ZINC000006385315
C[C@H]1[C@H](C=O)[C@H]1Cl    ZINC000306751328
C[C@@H]1[C@H](Cl)[C@@H]1C=O    ZINC000238459207
C/C(C=O)=C/CCl    ZINC000138949626
C[C@@H]1[C@@H](Cl)[C@@H]1C=O    ZINC000196121267
C/C(C=O)=C\CCl    ZINC000056958894
C[C@@H]1[C@@H](Cl)[C@H]1C=O    ZINC000196121248
O=C[C@H](O)[C@@H](O)C=O    ZINC000034278494
O=C[C@H](O)[C@H](O)C=O    ZINC000100030293
O=C[C@@H](O)[C@H](O)C=O    ZINC000034278495
CSC(C)(C)C=O    ZINC000005439932
CS[C@H](C)CC=O    ZINC000001850595
CSCCCC=O    ZINC000001850433
CS[C@@H](C)CC=O    ZINC000001850593
CCSCCC=O    ZINC000001602460
COCCOCC=O    ZINC000034257417
COCOCCC=O    ZINC000078693714
COC(C)(C=O)OC    ZINC000005226442
C#Cc1ccc(C=O)o1    ZINC000073633023
N#Cc1cc[nH]c1C=O    ZINC000075519913
N#Cc1c[nH]c(C=O)c1    ZINC000039248714
N#Cc1ccc(C=O)[nH]1    ZINC000075519911
O=CCCCCCl    ZINC000032302927
N#Cc1cc(C=O)c[nH]1    ZINC000039224025
CC(C)(C=O)CCl    ZINC000038281945
O=CC1(C(F)F)CC1    ZINC000098209972
O=CC1CC(F)(F)C1    ZINC000066309451
C[C@]1(C=O)CC1(F)F    ZINC000034347218
C[C@@]1(C=O)CC1(F)F    ZINC000034347219
O=C[C@@H](O)[C@@H](O)CO    ZINC000001760169
O=C[C@@H](O)[C@H](O)CO    ZINC000018185147
O=C[C@H](O)[C@H](O)CO    ZINC000100006628
O=C[C@H](O)[C@@H](O)CO    ZINC000001760171
O=CC1=CC=CC=CC1    ZINC000062715101
Cc1cccc(C=O)c1    ZINC000000896722
Cc1ccc(C=O)cc1    ZINC000000896404
O=CCc1ccccc1    ZINC000000895323
Cc1ccccc1C=O    ZINC000000896726
N#Cc1ccc(C=O)o1    ZINC000032302494
Cc1ccc(C=O)cn1    ZINC000008698167
Cc1ccncc1C=O    ZINC000008700535
O=C/C=C/c1ccc[nH]1    ZINC000002519586
Cc1ccnc(C=O)c1    ZINC000008698222
O=CCc1cccnc1    ZINC000019729368
Cc1cncc(C=O)c1    ZINC000014983272
O=CCc1ccccn1    ZINC000019729367
O=CCc1ccncc1    ZINC000013551730
Nc1ccc(C=O)cc1    ZINC000001677280
Cc1cccc(C=O)n1    ZINC000001648345
Cc1cnccc1C=O    ZINC000001420525
Nc1ccccc1C=O    ZINC000004202514
C=Cn1cccc1C=O    ZINC000005377628
Cc1cc(C=O)ccn1    ZINC000014983269
Cc1ncccc1C=O    ZINC000014983266
Cc1ccc(C=O)nc1    ZINC000008698223
Nc1cccc(C=O)c1    ZINC000001655484
Cc1cccnc1C=O    ZINC000001420519
O=CCBr    ZINC000030728765
CS(=O)(=O)CC=O    ZINC000054929978
O=CC#CC(F)(F)F    ZINC000117043236
O=Cc1ccccc1O    ZINC000000896073
O=C/C=C/c1ccco1    ZINC000001577145
O=C/C=C\c1ccco1    ZINC000006096965
O=Cc1ccc(O)cc1    ZINC000000156709
O=Cc1cccc(O)c1    ZINC000000901630
O=C/C=C/c1ccoc1    ZINC000025722042
Nc1ccncc1C=O    ZINC000001495001
O=CCc1ncccn1    ZINC000039052583
C=Cn1nccc1C=O    ZINC000219144493
Nc1cnccc1C=O    ZINC000002583497
Cc1ncc(C=O)cn1    ZINC000006677891
Nc1cc(C=O)ccn1    ZINC000035569880
O=CCc1cncnc1    ZINC000060710460
CC(F)(F)CCC=O    ZINC000107257419
Nc1ccnc(C=O)c1    ZINC000059682427
C=Cn1cc(C=O)cn1    ZINC000029865920
Cc1ccnc(C=O)n1    ZINC000020441884
Cc1ccc(C=O)nn1    ZINC000020443773
Cc1nccnc1C=O    ZINC000020443794
Cc1nccc(C=O)n1    ZINC000020442771
Cc1cc(C=O)ncn1    ZINC000020443755
Nc1cccnc1C=O    ZINC000004352694
Cc1cncc(C=O)n1    ZINC000020443799
Cc1cnc(C=O)nc1    ZINC000020443746
Nc1ncccc1C=O    ZINC000019702477
Nc1cccc(C=O)n1    ZINC000039050598
Nc1ccc(C=O)cn1    ZINC000035569838
Cc1ncncc1C=O    ZINC000020443760
Cc1cnc(C=O)cn1    ZINC000020443803
C=Cn1ccnc1C=O    ZINC000034528861
C[n+]1ccc(C=O)cc1    ZINC000000565312
C[n+]1ccccc1C=O    ZINC000001740513
O=C[C@H]1C[C@H]2C=C[C@@H]1C2    ZINC000001561943
O=CC1C2(CC2)C12CC2    ZINC000135686411
O=C[C@@H]1C[C@@H]2C=C[C@H]1C2    ZINC000012359047
O=C[C@@H]1C[C@@H]2C=C[C@@H]1C2    ZINC000100009858
C/C=C/C=C\C=C\C=O    ZINC000227631020
O=C[C@H]1C[C@@H]2C=C[C@H]1C2    ZINC000012359048
O=C[C@@H]1C[C@H]2C=C[C@@H]1C2    ZINC000003860884
O=C[C@H]1C[C@H]2C=C[C@H]1C2    ZINC000100433858
O=C[C@@H]1C[C@H]2C=C[C@H]1C2    ZINC000100433855
O=C[C@H]1C[C@@H]2C=C[C@@H]1C2    ZINC000100009855
O=C/C=C/[B-](F)(F)F    ZINC000299803924
O=Cc1cc(=O)cc[nH]1    ZINC000020440690
O=Cc1ccc(O)cn1    ZINC000001716571
O=Cc1cc[nH]c(=O)c1    ZINC000004202749
O=Cc1ccc[n+]([O-])c1    ZINC000033986585
O=Cc1ccncc1O    ZINC000002244273
O=Cc1c[nH]ccc1=O    ZINC000033836070
O=CC(=O)c1ccc[nH]1    ZINC000077260027
O=Cc1ccc(=O)[nH]c1    ZINC000008698108
O=Cc1cncc(O)c1    ZINC000066327857
O=Cc1cc[n+]([O-])cc1    ZINC000002534394
O=Cc1ncccc1O    ZINC000001494953
O=Cc1cccc(=O)[nH]1    ZINC000019738624
O=Cc1ccc[nH]c1=O    ZINC000003883730
O=Cc1ccc(C=O)[nH]1    ZINC000002559042
Nc1nccnc1C=O    ZINC000034515336
Nc1cncnc1C=O    ZINC000116890162
Nc1cnc(C=O)cn1    ZINC000081914202
Nc1ncncc1C=O    ZINC000026894937
Nc1ncc(C=O)cn1    ZINC000000249481
Cc1cc(C)c(C=O)[nH]1    ZINC000000076532
CCc1ccc(C=O)[nH]1    ZINC000037624295
Cc1cc(C=O)[nH]c1C    ZINC000000076521
Cc1ccc(C=O)n1C    ZINC000009261651
Cc1cc(C=O)c(C)[nH]1    ZINC000001769325
CCn1ccc(C=O)c1    ZINC000039073643
Cc1c[nH]c(C=O)c1C    ZINC000000076523
CCn1cccc1C=O    ZINC000008728204
CCc1c[nH]c(C=O)c1    ZINC000034514302
Cc1c(C=O)ccn1C    ZINC000078582772
O=CC=C(Cl)Cl    ZINC000002035964
O=Cc1ccc(C=O)o1    ZINC000001613506
O=CC(=O)c1ccco1    ZINC000006093488
O=Cc1cnc(=O)[nH]c1    ZINC000039052430
O=Cc1ccc(F)cc1    ZINC000000157154
O=Cc1ccccc1F    ZINC000000157161
O=Cc1ccc(O)nn1    ZINC000030677909
O=Cc1ccn[nH]c1=O    ZINC000252479152
O=Cc1ncc(O)cn1    ZINC000039052255
O=Cc1cc(=O)nc[nH]1    ZINC000017301481
O=Cc1cccc(F)c1    ZINC000000157155
CCc1ccc(C=O)o1    ZINC000002243037
Cc1cc(C=O)c(C)o1    ZINC000000562179
Cc1cc(C=O)oc1C    ZINC000000153224
Cc1cc(C=O)n(C)n1    ZINC000000158734
Cc1c(C=O)cnn1C    ZINC000002531015
Cc1c(C=O)ncn1C    ZINC000020443707
CCc1n[nH]cc1C=O    ZINC000004243076
Cc1nc(C=O)[nH]c1C    ZINC000012956343
Cc1cnn(CC=O)c1    ZINC000002537469
CCn1ccc(C=O)n1    ZINC000002559424
CCn1ccnc1C=O    ZINC000016902428
CCn1cncc1C=O    ZINC000004384378
CCc1ncc(C=O)[nH]1    ZINC000000164927
CCn1nccc1C=O    ZINC000002384488
Cc1ncc(C=O)n1C    ZINC000004384263
CCn1cc(C=O)cn1    ZINC000004255822
Cc1cc(C=O)nn1C    ZINC000002534262
CN(C)/C=C(/C#N)C=O    ZINC000100123096
Cc1n[nH]c(C)c1C=O    ZINC000019481507
O=CCCn1ccnc1    ZINC000028628432
CN(C)/C=C(\C#N)C=O    ZINC000001716623
Cc1cn(C)nc1C=O    ZINC000020443647
Cc1nc(C=O)cn1C    ZINC000026461323
Cc1cn(C)c(C=O)n1    ZINC000020443698
O=CCCn1cccn1    ZINC000019089272
Cc1ncn(C)c1C=O    ZINC000020443711
Cc1n[nH]c(C=O)c1C    ZINC000038803726
CCc1cc(C=O)n[nH]1    ZINC000049584990
Cc1nc(C)c(C=O)[nH]1    ZINC000038803733
Cc1nn(C)cc1C=O    ZINC000000380802
Cc1cnn(C)c1C=O    ZINC000020443651
Cc1cnc(C=O)n1C    ZINC000020443702
CCn1cnc(C=O)c1    ZINC000034077578
O=C[C@H]1[C@@H]2CCCC[C@H]12    ZINC000238653437
O=C[C@@H]1C[C@@H]2CC[C@H]1C2    ZINC000039276206
O=CC1[C@@H]2CCCC[C@@H]12    ZINC000141225068
O=CC1CC2(CCC2)C1    ZINC000252478484
C[C@@H]1[C@H](C=O)[C@H]1C1CC1    ZINC000307446740
O=C[C@@H]1C[C@@H]2CC[C@@H]1C2    ZINC000115153672
O=C[C@@H]1CC[C@H]2C[C@H]2C1    ZINC000216310693
O=CC1=CCCCCC1    ZINC000005374837
C[C@H]1C=C(C=O)CCC1    ZINC000004828049
O=C[C@@H]1C[C@H]2CC[C@H]1C2    ZINC000100109190
O=C[C@@H]1C[C@H]2CC[C@@H]1C2    ZINC000001420749
O=C[C@@H]1CC[C@@H]2C[C@@H]2C1    ZINC000216310569
O=C[C@H]1C[C@H]2CC[C@H]1C2    ZINC000100005644
C[C@@H]1[C@@H](C=O)[C@@H]1C1CC1    ZINC000225479498
CC1=CC[C@H](C=O)CC1    ZINC000004811479
CC1=CC[C@@H](C=O)CC1    ZINC000004811480
O=C/C=C/C1CCCC1    ZINC000075521190
C[C@@H]1CC=CC[C@H]1C=O    ZINC000004786429
CCC/C=C/C=C/C=O    ZINC000001850579
O=C[C@H]1C[C@@H]2CC[C@H]1C2    ZINC000002244246
O=C[C@H]1C[C@@H]2CC[C@@H]1C2    ZINC000100005640
C[C@@H]1CC=CC[C@@H]1C=O    ZINC000004783035
CCCCCC#CC=O    ZINC000001995132
C[C@H]1[C@@H](C2CC2)[C@H]1C=O    ZINC000225479433
C[C@@H]1[C@@H](C=O)[C@H]1C1CC1    ZINC000307446739
C[C@H]1CC=CC[C@@H]1C=O    ZINC000004783049
C[C@H]1CC=CC[C@H]1C=O    ZINC000004786431
O=C[C@H]1C[C@H]2CC[C@@H]1C2    ZINC000002584565
CCC/C=C/C=C\C=O    ZINC000031290658
O=C[C@@H]1CC[C@H]2C[C@@H]2C1    ZINC000216310607
O=CC12CCC(CC1)C2    ZINC000013551101
C=CC(C)(C)/C=C\C=O    ZINC000017141611
C[C@@H]1C=C(C=O)CCC1    ZINC000004828050
O=CC1[C@H]2CCCC[C@H]12    ZINC000141225281
C=CC(C)(C)/C=C/C=O    ZINC000001586197
O=C[C@@H]1CC[C@@H]2C[C@H]2C1    ZINC000216310648
O=Cc1ccc(F)cn1    ZINC000008698202
O=Cc1ccc(F)nc1    ZINC000008698168
O=Cc1cc(F)ccn1    ZINC000047212202
O=Cc1cccnc1F    ZINC000002384094
O=Cc1cccc(F)n1    ZINC000002384033
O=Cc1cncc(F)c1    ZINC000008698169
O=Cc1cnccc1F    ZINC000008698211
O=Cc1ccnc(F)c1    ZINC000008698252
O=Cc1ccncc1F    ZINC000004208893
O=Cc1ncccc1F    ZINC000004208890
CCc1oncc1C=O    ZINC000082411506
CCc1nocc1C=O    ZINC000076571140
COc1cc[nH]c1C=O    ZINC000075521337
CCc1cc(C=O)on1    ZINC000042383930
Cc1nc(C=O)c(C)o1    ZINC000005177592
Cc1nc(C)c(C=O)o1    ZINC000039074003
CCc1cc(C=O)no1    ZINC000082411505
CCc1ncc(C=O)o1    ZINC000058517473
Cc1noc(C)c1C=O    ZINC000000158502
O=Cc1ccc(CO)[nH]1    ZINC000014491618
Cc1nc(C=O)oc1C    ZINC000082411510
Cc1nnn(C)c1C=O    ZINC000020443824
CCn1cc(C=O)nn1    ZINC000034402266
CCn1ncnc1C=O    ZINC000019092868
Cc1c(C=O)nnn1C    ZINC000020443818
CCn1nncc1C=O    ZINC000084310655
Cn1ncc(C=O)c1N    ZINC000012370882
Cn1cc(C=O)c(N)n1    ZINC000012370883
CN1C=CC[C@@H](C=O)C1    ZINC000005731981
CC(C)[C@H](C#N)CC=O    ZINC000098175442
CC(C)(C=O)CCC#N    ZINC000001653148
CN1C=CC[C@H](C=O)C1    ZINC000001595510
CC(C)[C@@H](C#N)CC=O    ZINC000098175443
CC(C)C[C@@H](C#N)C=O    ZINC000043375262
CC(C)C[C@H](C#N)C=O    ZINC000043375260
O=CC(=O)C(F)(F)F    ZINC000002598062
Cc1csc(C=O)c1    ZINC000004208894
Cc1ccsc1C=O    ZINC000000157152
O=CCc1cccs1    ZINC000019729366
Cc1ccc(C=O)s1    ZINC000000152265
Cc1cscc1C=O    ZINC000000334132
Cc1cc(C=O)cs1    ZINC000004999814
Cc1sccc1C=O    ZINC000032167387
O=Cc1cncc(F)n1    ZINC000096308615
O=Cc1nccnc1F    ZINC000082077649
O=Cc1ncc(F)cn1    ZINC000095080361
O=CCCC(F)(F)F    ZINC000002556477
COc1ccoc1C=O    ZINC000074343294
C[C@@H](C=O)C(F)(F)F    ZINC000015445952
C[C@H](C=O)C(F)(F)F    ZINC000002584329
O=Cc1ccc(CO)o1    ZINC000000900788
COc1ccc(C=O)o1    ZINC000002041308
O=Cc1cocc1CO    ZINC000000332260
COc1n[nH]cc1C=O    ZINC000020357655
Cc1n[nH]c(O)c1C=O    ZINC000034926204
Cn1cc(C=O)c(O)n1    ZINC000076571300
CCc1noc(C=O)n1    ZINC000020441104
C[Si](C)(C)C#CC=O    ZINC000169747106
O=C[C@@H]1CC[C@H](C=O)C1    ZINC000034265220
O=CC1CCC(=O)CC1    ZINC000002540048
O=C[C@H]1CCCCC1=O    ZINC000038885921
O=C[C@H]1CC[C@H](C=O)C1    ZINC000034265222
O=C[C@@H]1CCCCC1=O    ZINC000033650203
O=C[C@@H]1CC[C@@H](C=O)C1    ZINC000034265221
CCCCC/C=C\C=O    ZINC000013545910
C[C@@H]1CCC[C@@H](C=O)C1    ZINC000034330547
C[C@H]1CC[C@@](C)(C=O)C1    ZINC000217890566
C/C(=C\C=O)C(C)(C)C    ZINC000013405013
C[C@@H]1CC[C@](C)(C=O)C1    ZINC000217890341
CC(C)(C)[C@H]1C[C@@H]1C=O    ZINC000034253043
C[C@@H]1CC[C@@](C)(C=O)C1    ZINC000217890493
CC(C)(C)[C@@H]1C[C@@H]1C=O    ZINC000034253042
C[C@H]1CCC[C@@H](C=O)C1    ZINC000034330548
C[C@H]1CC[C@](C)(C=O)C1    ZINC000217890428
CC1CCC(C=O)CC1    ZINC000034165263
C/C(=C/C=O)C(C)(C)C    ZINC000003020566
C[C@@H]1CCC[C@H](C=O)C1    ZINC000034330545
CC(C)(C=O)CC1CC1    ZINC000306247438
CC1(C)CC(CC=O)C1    ZINC000307042947
O=CCC1CCCCC1    ZINC000001765569
C[C@H]1CCC[C@H](C=O)C1    ZINC000034330546
CCC/C=C(\C=O)CC    ZINC000002031540
O=CC1CCCCCC1    ZINC000005189121
C=CCCCCCC=O    ZINC000005193229
CCCCC/C=C/C=O    ZINC000002013450
CC(C)=CC(C)(C)C=O    ZINC000001598156
CCC/C=C(/C=O)CC    ZINC000001680400
C/C(=C/C=O)CC(C)C    ZINC000006645410
CCCC1(C=O)CCC1    ZINC000034266666
CC1(C)C(C=O)C1(C)C    ZINC000059693097
CC(C)(C)[C@H]1C[C@H]1C=O    ZINC000034253045
CC1(C=O)CCCCC1    ZINC000036533511
CC(C)(C)[C@@H]1C[C@H]1C=O    ZINC000034253044
C[C@H]1CC[C@@H](C=O)CC1    ZINC000238481718
CCC1(C=O)CC(C)C1    ZINC000096509271
O=CCCC1CCCC1    ZINC000019089807
Cc1cc(C=O)ns1    ZINC000020443679
Cc1scnc1C=O    ZINC000020443715
Nc1ccsc1C=O    ZINC000000334090
Cc1csc(C=O)n1    ZINC000006320326
Cc1csnc1C=O    ZINC000020443674
Cc1nscc1C=O    ZINC000020441798
Cc1cc(C=O)sn1    ZINC000020443687
Cc1sncc1C=O    ZINC000020443682
Cc1ncc(C=O)s1    ZINC000013483707
Cc1nc(C=O)cs1    ZINC000004198756
Cc1ncsc1C=O    ZINC000012959076
Cc1cnsc1C=O    ZINC000020443693
O=CCc1nccs1    ZINC000078676109
Cc1cnc(C=O)s1    ZINC000020357650
CN1C[C@H](C=O)CC1=O    ZINC000095098421
CN1C[C@@H](C=O)CC1=O    ZINC000095098422
CN1CCCC[C@H]1C=O    ZINC000034165098
CCN1CCC[C@H]1C=O    ZINC000100485077
CN1CCC[C@H](C=O)C1    ZINC000020596511
CN1CCCC[C@@H]1C=O    ZINC000034165097
CCN1CCC[C@@H]1C=O    ZINC000101081520
CC(C)C[C@H]1N[C@@H]1C=O    ZINC000101234289
O=CCN1CCCCC1    ZINC000043803206
CN1CCC(C=O)CC1    ZINC000019090841
CCN1CC[C@@H](C=O)C1    ZINC000095098382
CN1CCC[C@@H](C=O)C1    ZINC000020596510
CCN1CC[C@H](C=O)C1    ZINC000095098381
O=Cc1cc(O)cs1    ZINC000160609662
O=Cc1sccc1O    ZINC000039294106
Cc1nnsc1C=O    ZINC000020443114
Nc1ncc(C=O)s1    ZINC000002577861
Cc1nnc(C=O)s1    ZINC000020443813
O=Cc1n(O)cc[n+]1[O-]    ZINC000038803666
O=CC1=CCCSC1    ZINC000035973692
Cn1ncc(C=O)c1F    ZINC000259298968
Cn1cc(C=O)c(F)n1    ZINC000218733292
O=C[C@@]12COCC[C@H]1O2    ZINC000104676890
O=C[C@H]1CC[C@@H](C=O)O1    ZINC000034027304
CC(=O)C(C=O)C(C)=O    ZINC000106522616
O=C[C@@H]1CC[C@@H](C=O)O1    ZINC000034027305
O=C[C@@H]1COC[C@H]1C=O    ZINC000218867654
O=C[C@H]1CC[C@H](C=O)O1    ZINC000034027306
O=C[C@]12COCC[C@@H]1O2    ZINC000104676902
O=C[C@]12COCC[C@H]1O2    ZINC000104676895
C[C@]1(C=O)CCOC1=O    ZINC000062715201
O=C[C@H]1COC[C@H]1C=O    ZINC000218867596
CCOC(=O)/C=C/C=O    ZINC000002560108
O=C[C@@]12COCC[C@@H]1O2    ZINC000104676898
O=C[C@H]1COC[C@@H]1C=O    ZINC000218867716
COC(=O)C1(C=O)CC1    ZINC000098210255
C[C@@]1(C=O)CCOC1=O    ZINC000062715203
CCOC(=O)/C=C\C=O    ZINC000013533898
C=C(C=O)[Si](C)(C)C    ZINC000169919263
CC1(C)CCO[C@@H]1C=O    ZINC000095704727
CO[C@@](C)(C=O)C1CC1    ZINC000238374670
O=CCC1CCOCC1    ZINC000002576141
C[C@]1(C=O)CCCCO1    ZINC000257815350
O=C[C@H]1CC[C@H](O)CC1    ZINC000307310448
O=C[C@H]1CCCOCC1    ZINC000082411227
C=CCOCCCC=O    ZINC000135857943
CC1(C)C[C@H](C=O)CO1    ZINC000096032604
COCC1(C=O)CCC1    ZINC000238326406
COC1CC(CC=O)C1    ZINC000307379460
CCOC1CC(C=O)C1    ZINC000233709218
CCO/C=C(\C=O)CC    ZINC000039213265
CC[C@@H](C)C(=O)CC=O    ZINC000306964357
CC1(C)CCO[C@H]1C=O    ZINC000095704728
CC[C@@H]1OCC[C@@H]1C=O    ZINC000075523146
C[C@@]1(C=O)CCCCO1    ZINC000257815351
CC[C@@H]1OCC[C@H]1C=O    ZINC000075523134
CC(C)(C)C(=O)CC=O    ZINC000005114240
CC[C@H]1OCC[C@@H]1C=O    ZINC000075523138
CCCCC(C=O)C=O    ZINC000034539680
CC1(C)C[C@@H](C=O)CO1    ZINC000096032605
CC1(C)CO[C@H](C=O)C1    ZINC000256052400
CC[C@H](C)C(=O)CC=O    ZINC000306964356
CC[C@H]1OCC[C@H]1C=O    ZINC000075523130
CCC(=O)C(C)(C)C=O    ZINC000075523019
CO[C@](C)(C=O)C1CC1    ZINC000238410352
CC(C)(C)C(C=O)C=O    ZINC000002535667
O=CC[C@@H]1CCCOC1    ZINC000078676400
CC1(C=O)CCOCC1    ZINC000072109426
O=C[C@@H]1CCCOCC1    ZINC000082411228
CC1(C)CO[C@@H](C=O)C1    ZINC000256052401
CCO/C=C(/C=O)CC    ZINC000090131505
O=CC[C@H]1CCCOC1    ZINC000078676396
CCCC(C=O)CCC    ZINC000002389606
CCCC[C@@H](C=O)CC    ZINC000001675680
CCCC[C@H](C=O)CC    ZINC000002012984
CCCCCCCC=O    ZINC000001529222
CC(C)CCCCC=O    ZINC000005757935
CC(C)C(C=O)C(C)C    ZINC000039239303
O=Cc1c[nH]c(=O)s1    ZINC000082411181
O=Cc1[nH]ccc1Cl    ZINC000043199172
Nc1nnc(C=O)s1    ZINC000002523012
O=Cc1cc(Cl)c[nH]1    ZINC000039264064
CO/C(C=O)=C/N(C)C    ZINC000002540473
O=CCN1CCOCC1    ZINC000019737043
CO/C(C=O)=C\N(C)C    ZINC000100037833
CCN(CC)CCC=O    ZINC000003594279
CN(C)CC(C)(C)C=O    ZINC000002168724
O=Cc1ccc(Cl)o1    ZINC000002584625
O=Cc1cc(Cl)co1    ZINC000039189307
O=Cc1occc1Cl    ZINC000082411071
O=Cc1cc(F)cs1    ZINC000077027006
O=Cc1ccc(F)s1    ZINC000034364565
O=Cc1n[nH]cc1Cl    ZINC000001494998
O=Cc1sccc1F    ZINC000082411088
O=C[C@H](F)C(F)(F)F    ZINC000101141518
O=CC(F)(F)C(F)F    ZINC000039409424
O=C[C@@H](F)C(F)(F)F    ZINC000002525719
COC(=O)C(C=O)C=O    ZINC000039222704
C#Cc1cccc(C=O)c1    ZINC000006667080
O=CC#Cc1ccccc1    ZINC000001679343
O=Cc1ccc2c(c1)C=C2    ZINC000087492629
C#Cc1ccccc1C=O    ZINC000002526550
C#Cc1ccc(C=O)cc1    ZINC000002548316
O=CC1CCSCC1    ZINC000002576142
O=C[C@@H]1CCCSC1    ZINC000002511475
O=C[C@H]1CCCSC1    ZINC000035973693
C[C@]1(C=O)CCCS1    ZINC000162525130
O=C[C@H]1CCCCS1    ZINC000034195596
O=C[C@@H]1CCCCS1    ZINC000034195594
CSC1(C=O)CCC1    ZINC000216162778
C[C@@]1(C=O)CCCS1    ZINC000162525247
O=CCCC[C@H](O)C=O    ZINC000001712679
CC1(C)OC[C@@H](C=O)O1    ZINC000001575688
CC1(C)OC[C@H](C=O)O1    ZINC000002562285
CC1(C)[C@H](O)[C@]1(O)C=O    ZINC000040448667
COC(=O)C(C)(C)C=O    ZINC000038292346
COC(=O)CCCC=O    ZINC000022009024
CCOC(=O)[C@H](C)C=O    ZINC000002584572
CC1(CC=O)OCCO1    ZINC000034598904
CC1(C)[C@@H](O)[C@]1(O)C=O    ZINC000040448668
COC(=O)[C@@H](C)CC=O    ZINC000034566614
COC(/C=C\C=O)OC    ZINC000095902405
CCOC(=O)CCC=O    ZINC000005650548
CCOC(=O)[C@@H](C)C=O    ZINC000003848375
COC(/C=C/C=O)OC    ZINC000002556828
O=CCCC[C@@H](O)C=O    ZINC000002040976
COC(=O)[C@H](C)CC=O    ZINC000034566616
CCO[C@@H](C)C(=O)C=O    ZINC000005860503
CCCCOC(=O)C=O    ZINC000001718582
CCO[C@H](C)C(=O)C=O    ZINC000001602389
O=CCCC1OCCO1    ZINC000005282921
O=CCCCCC(=O)O    ZINC000001530346
O=C[C@H]1CCC[C@@H](F)C1    ZINC000080595007
O=CC1CCC(F)CC1    ZINC000034454792
O=C[C@@H]1CCC[C@H](F)C1    ZINC000080595019
O=C[C@@H]1CCC[C@@H](F)C1    ZINC000080595010
O=C[C@H]1CCC[C@H](F)C1    ZINC000080595016
CC[C@@H](C=O)CCOC    ZINC000575422805
CC[C@H](C)[C@H](C=O)OC    ZINC000202639429
CC[C@H](C)[C@@H](C=O)OC    ZINC000202639391
CO[C@H](C)C[C@H](C)C=O    ZINC000146281276
CO[C@H](C=O)CC(C)C    ZINC000107156171
CC[C@@H](C)[C@@H](C=O)OC    ZINC000202639371
CC[C@@H](C)[C@H](C=O)OC    ZINC000202639405
CO[C@@H](C)C[C@H](C)C=O    ZINC000146281094
CO[C@@H](C)C[C@@H](C)C=O    ZINC000146280710
CCCCOCCC=O    ZINC000044143669
CO[C@@H](C=O)CC(C)C    ZINC000107156173
CO[C@H](C)C[C@@H](C)C=O    ZINC000146280900
CC[C@H](C=O)CCOC    ZINC000575422811
O=Cc1oncc1Cl    ZINC000082410974
C#Cc1ccc(C=O)nc1    ZINC000066054843
C#Cc1ncccc1C=O    ZINC000095616337
N#Cc1ccc(C=O)cc1    ZINC000000156750
N#Cc1cccc(C=O)c1    ZINC000000165270
C#Cc1cccc(C=O)n1    ZINC000039048979
N#Cc1ccccc1C=O    ZINC000001499726
CN1C[C@H](F)C[C@H]1C=O    ZINC000117728581
CN1C[C@@H](F)C[C@H]1C=O    ZINC000256054963
CN1C[C@H](F)C[C@@H]1C=O    ZINC000117728578
CN1C[C@@H](F)C[C@@H]1C=O    ZINC000256054962
CC(=O)SCCC=O    ZINC000139290514
N#Cc1cc(C=O)ccn1    ZINC000014982553
N#Cc1cncc(C=O)c1    ZINC000021984989
N#Cc1ccc(C=O)cn1    ZINC000039051601
N#Cc1cccc(C=O)n1    ZINC000003844210
N#Cc1ccnc(C=O)c1    ZINC000034361386
N#Cc1cccnc1C=O    ZINC000026459965
N#Cc1cnccc1C=O    ZINC000071260827
N#Cc1ncccc1C=O    ZINC000021985001
N#Cc1ccncc1C=O    ZINC000082046569
N#Cc1ccc(C=O)nc1    ZINC000039050850
O=CC(=O)C[C@H](O)CO    ZINC000001715653
O=CC(=O)C[C@@H](O)CO    ZINC000005411484
O=Cc1ccc2c(c1)CC2    ZINC000022013196
O=CC1(F)CCOCC1    ZINC000085224832
CC[C@H](S)[C@H](C)C=O    ZINC000032165383
O=C/C=C\c1ccccc1    ZINC000013523661
CC[C@H](S)[C@@H](C)C=O    ZINC000032165379
C=Cc1cccc(C=O)c1    ZINC000002006167
O=C/C=C/c1ccccc1    ZINC000001532777
O=CC12C3C4C5C3C1C5C42    ZINC000196644609
O=C[C@@H]1Cc2ccccc21    ZINC000024155074
CC[C@@H](S)[C@@H](C)C=O    ZINC000032165377
CSC(C)(C)CC=O    ZINC000196276056
C=Cc1ccccc1C=O    ZINC000002006166
C=Cc1ccc(C=O)cc1    ZINC000002006168
O=C[C@H]1Cc2ccccc21    ZINC000024155078
CC[C@@H](S)[C@H](C)C=O    ZINC000032165381
CCOC(C=O)OCC    ZINC000001587832
COC(CCC=O)OC    ZINC000044882564
COC(C)(CC=O)OC    ZINC000044134993
CCOCCOCC=O    ZINC000043803660
N#[N+]c1ccc(C=O)cc1    ZINC000034108646
C=Cc1ncccc1C=O    ZINC000006665692
O=C/C=C/c1cccnc1    ZINC000012360000
O=C/C=C/c1ccccn1    ZINC000036466112
O=C/C=C/c1ccncc1    ZINC000033844970
C#CCn1cccc1C=O    ZINC000020154855
O=C/C=C\c1ccncc1    ZINC000195769915
O=C/C=C\c1cccnc1    ZINC000004773466
O=C[CH]Cc1ccccc1    ZINC000100485144
C=C(Br)C=O    ZINC000002018968
O=Cc1ccccc1C=O    ZINC000001729594
O=Cc1ccc(C=O)cc1    ZINC000001729595
O=Cc1cccc(C=O)c1    ZINC000000005774
O=CC(=O)c1ccccc1    ZINC000001634211
Cc1[nH]c(C=O)cc1C#N    ZINC000037624304
Cn1cc(C=O)cc1C#N    ZINC000034241395
O=CCC1CC(F)(F)C1    ZINC000217626769
CCCC[C@H](Cl)C=O    ZINC000032184077
O=C[C@H]1CCC(F)(F)C1    ZINC000108280592
C#CCn1ccnc1C=O    ZINC000051003509
CCCC[C@@H](Cl)C=O    ZINC000032184075
O=CCCCCCCl    ZINC000032302928
O=C[C@@H]1CCC(F)(F)C1    ZINC000108280589
O=CC1(C(F)F)CCC1    ZINC000213572758
C[C@@H](O)[C@@H](O)[C@@H](O)C=O    ZINC000100056926
O=CC[C@H](O)[C@H](O)CO    ZINC000001702656
C[C@@H](O)[C@H](O)[C@H](O)C=O    ZINC000100485092
O=CC[C@@H](O)[C@H](O)CO    ZINC000001702657
C[C@H](O)[C@@H](O)[C@@H](O)C=O    ZINC000104885892
C[C@H](O)[C@@H](O)[C@H](O)C=O    ZINC000034194163
C[C@H](O)[C@H](O)[C@H](O)C=O    ZINC000039644846
O=CC[C@@H](O)[C@@H](O)CO    ZINC000001702659
C[C@@H](O)[C@@H](O)[C@H](O)C=O    ZINC000003652727
O=CC[C@H](O)[C@@H](O)CO    ZINC000001702658
C[C@H](O)[C@H](O)[C@@H](O)C=O    ZINC000002517029
Cc1ccc(C=O)c(C)c1    ZINC000001850617
Cc1cccc(C=O)c1C    ZINC000004979257
Cc1ccccc1CC=O    ZINC000002015869
Cc1ccc(CC=O)cc1    ZINC000001851033
Cc1ccc(C)c(C=O)c1    ZINC000002012003
Cc1cc(C)cc(C=O)c1    ZINC000004255603
Cc1ccc(C=O)cc1C    ZINC000002146875
CCc1ccc(C=O)cc1    ZINC000002003388
Cc1cccc(CC=O)c1    ZINC000002581185
O=CCCc1ccccc1    ZINC000001699889
C[C@@H](C=O)c1ccccc1    ZINC000001680784
Cc1cccc(C)c1C=O    ZINC000002582001
C[C@H](C=O)c1ccccc1    ZINC000002041189
CCc1cccc(C=O)c1    ZINC000005956503
CCc1ccccc1C=O    ZINC000002581180
O=CC(=O)c1cccnc1    ZINC000038409849
O=CC(=O)c1ccncc1    ZINC000072230695
O=CC(=O)c1ccccn1    ZINC000072230696
O=Cc1ccnc(C=O)c1    ZINC000038881651
O=Cc1cncc(C=O)c1    ZINC000026522414
O=Cc1cccc(C=O)n1    ZINC000000160529
Cn1c(C#N)ncc1C=O    ZINC000095756665
Cn1cnc(C#N)c1C=O    ZINC000019053566
CCc1cccc(C=O)n1    ZINC000038995503
O=Cc1ccn(C2CC2)c1    ZINC000078582693
O=CCCc1ccccn1    ZINC000019682804
CCc1ccc(C=O)cn1    ZINC000072231338
CNc1ccccc1C=O    ZINC000001698102
Cn1cccc1/C=C/C=O    ZINC000032303102
Cc1cnc(C=O)c(C)c1    ZINC000039050078
Cc1cncc(C=O)c1C    ZINC000095764092
Cc1cc(C=O)cc(C)n1    ZINC000014982742
O=Cc1cccn1C1CC1    ZINC000035431348
Cc1cnc(C)c(C=O)c1    ZINC000071256449
Cc1nccc(C=O)c1C    ZINC000071624108
NCc1ccc(C=O)cc1    ZINC000002524623
Cc1ccc(C=O)c(C)n1    ZINC000002507212
Cc1cc(C=O)cnc1C    ZINC000088189823
Cc1ccc(C=O)nc1C    ZINC000095642700
Nc1ccc(CC=O)cc1    ZINC000071609995
Cc1ccc(C=O)c(N)c1    ZINC000034175805
CCc1ccnc(C=O)c1    ZINC000072231373
Cc1cccc(N)c1C=O    ZINC000104566250
O=CCCc1cccnc1    ZINC000019682806
CCc1ccc(C=O)nc1    ZINC000019090982
C=CCn1cccc1C=O    ZINC000020154853
Cc1ccc(N)c(C=O)c1    ZINC000034175806
Cc1ccnc(C)c1C=O    ZINC000035569882
Cc1cc(C)nc(C=O)c1    ZINC000001655485
CNc1cccc(C=O)c1    ZINC000006397197
Cc1cccc(C=O)c1N    ZINC000034223938
Cc1cncc(C)c1C=O    ZINC000014982744
Cc1cc(N)ccc1C=O    ZINC000001856592
Cc1cc(C)c(C=O)cn1    ZINC000034241192
O=Cc1ccc2n1CCC2    ZINC000024398176
O=CCCc1ccncc1    ZINC000019682808
C[C@@H](Br)C=O    ZINC000001603670
C[C@H](Br)C=O    ZINC000006436993
COC(=O)[C@@H](Cl)C=O    ZINC000100165148
COC(=O)[C@H](Cl)C=O    ZINC000100165146
C#Cc1csc(C=O)c1    ZINC000073633035
C#Cc1ccc(C=O)s1    ZINC000039049206
CCS(=O)(=O)CC=O    ZINC000085352224
O=CC(=O)c1cnccn1    ZINC000098175579
O=CCCOCCCl    ZINC000001712675
COc1ccc(C=O)cc1    ZINC000000157146
O=CCOc1ccccc1    ZINC000001681320
Cc1ccc(C=O)cc1O    ZINC000002382842
Cc1cc(O)cc(C=O)c1    ZINC000039203106
Cc1cccc(O)c1C=O    ZINC000014488693
O=CCc1ccc(O)cc1    ZINC000000901834
Cc1c(O)cccc1C=O    ZINC000032174112
Cc1ccc(C=O)c(O)c1    ZINC000002569925
O=Cc1cccc(CO)c1    ZINC000039402511
Cc1ccc(O)cc1C=O    ZINC000032174109
Cc1ccc(O)c(C=O)c1    ZINC000001632715
Cc1cc(C=O)ccc1O    ZINC000002539478
Cc1ccc(/C=C/C=O)o1    ZINC000037625418
O=CCc1cccc(O)c1    ZINC000019729374
COc1cccc(C=O)c1    ZINC000001676373
COc1ccccc1C=O    ZINC000001090557
Cc1cc(O)ccc1C=O    ZINC000000336941
C/C(C=O)=C/c1ccco1    ZINC000001850921
O=Cc1ccc(CO)cc1    ZINC000013542576
C/C(C=O)=C\c1ccco1    ZINC000005183820
O=Cc1ccc(C2CC2)o1    ZINC000022201034
O=Cc1ccccc1CO    ZINC000006095330
Cc1cccc(C=O)c1O    ZINC000002390003
NCc1cncc(C=O)c1    ZINC000021984991
O=Cc1cnn(C2CC2)c1    ZINC000076914600
O=Cc1nccn1C1CC1    ZINC000039078217
C=Cn1cc(C=O)c(C)n1    ZINC000000849609
Cc1c(N)nccc1C=O    ZINC000238529700
O=Cc1cn2c(n1)CCC2    ZINC000015021913
Cc1nc(N)ccc1C=O    ZINC000072224114
Nc1ccc(C=O)c(N)c1    ZINC000002389514
Cc1ncc(C=O)nc1C    ZINC000095764165
O=Cc1cnn2c1CCC2    ZINC000024406063
O=Cc1cnc2n1CCC2    ZINC000016124516
Cc1cc(N)ncc1C=O    ZINC000072223072
O=Cc1cc(C2CC2)n[nH]1    ZINC000084526208
NCc1ncccc1C=O    ZINC000095079079
O=Cc1cc2n(n1)CCC2    ZINC000018482647
O=CCCc1ncccn1    ZINC000039052306
CNc1ncccc1C=O    ZINC000019088574
CNc1ccc(C=O)cn1    ZINC000020247074
CCc1ncc(C=O)cn1    ZINC000004487041
Cc1ccc(C=O)c(N)n1    ZINC000076914419
Cc1cnc(N)c(C=O)c1    ZINC000025336339
O=Cc1cnc(C2CC2)[nH]1    ZINC000069906738
Cc1cc(C=O)cnc1N    ZINC000072222033
O=Cc1c[nH]nc1C1CC1    ZINC000082410886
C=Cn1ncc(C=O)c1C    ZINC000004866975
NCc1cc(C=O)ccn1    ZINC000021984974
Cc1ncc(C=O)c(C)n1    ZINC000039957348
CCc1nccc(C=O)n1    ZINC000026505849
O=Cc1n[nH]c2c1CCC2    ZINC000020270526
C=CCn1cc(C=O)cn1    ZINC000040354844
CC(C)(C=O)CC(F)F    ZINC000306285515
O=C/C=C\[C@@H]1CC=CCC1    ZINC000005426114
CC1=CCCC(C)=C1C=O    ZINC000026892415
O=C/C=C\[C@H]1CC=CCC1    ZINC000017283963
O=C/C=C/[C@@H]1CC=CCC1    ZINC000004429376
O=C[C@H]1C[C@H]2C=C[C@H]1CC2    ZINC000114449698
O=C[C@@H]1C[C@H]2C=C[C@H]1CC2    ZINC000114449696
O=C/C=C/[C@H]1CC=CCC1    ZINC000004429377
N#Cc1cc(C=O)cs1    ZINC000039200410
N#Cc1csc(C=O)c1    ZINC000039200411
N#Cc1ccc(C=O)s1    ZINC000036047155
N#Cc1ccsc1C=O    ZINC000075525500
[N-]=[N+]=Nc1ccc(C=O)o1    ZINC000039248223
[N-]=[N+]=Nc1ccoc1C=O    ZINC000008383144
O=Cc1ccc(CO)cn1    ZINC000034078177
Cn1cc(C=O)ccc1=O    ZINC000022199970
O=Cc1cc(CO)ccn1    ZINC000039050809
O=Cc1conc1C1CC1    ZINC000076573455
CC(=O)c1c[nH]c(C=O)c1    ZINC000039068810
Cn1ccc(C=O)cc1=O    ZINC000022199967
COc1cncc(C=O)c1    ZINC000006643312
Cn1cccc(C=O)c1=O    ZINC000006072420
Cn1c(C=O)ccc1C=O    ZINC000036455600
Nc1c(O)cccc1C=O    ZINC000082410838
COc1ccnc(C=O)c1    ZINC000014983178
COc1cccnc1C=O    ZINC000002548007
Cc1cc(C=O)c[nH]c1=O    ZINC000072222705
Cc1cc[nH]c(=O)c1C=O    ZINC000095762033
Cc1nccc(C=O)c1O    ZINC000020443391
COc1ccncc1C=O    ZINC000008698257
COc1cnccc1C=O    ZINC000014983175
Cn1c(C=O)cccc1=O    ZINC000075525443
COc1cc(C=O)ccn1    ZINC000008698217
Cc1c[nH]cc(C=O)c1=O    ZINC000039419352
O=Cc1cc(C2CC2)no1    ZINC000082410844
Cc1ccc(O)c(C=O)n1    ZINC000033414685
COc1ccc(C=O)nc1    ZINC000014983182
O=Cc1cnc(C2CC2)o1    ZINC000058517497
CC(=O)c1cc(C=O)c[nH]1    ZINC000078404335
Cc1cc(=O)[nH]cc1C=O    ZINC000072223747
Cc1[nH]c(=O)ccc1C=O    ZINC000072224792
Cc1c[nH]c(=O)c(C=O)c1    ZINC000082046670
Cc1cc(=O)c(C=O)c[nH]1    ZINC000039419351
COc1cccc(C=O)n1    ZINC000002548006
O=Cc1ccnc(CO)c1    ZINC000098175211
COc1ncccc1C=O    ZINC000002527298
O=Cc1nc2c(o1)CCC2    ZINC000018491505
O=CCOc1ccccn1    ZINC000114880782
COc1ccc(C=O)cn1    ZINC000002583595
O=Cc1cccc(CO)n1    ZINC000020441924
Nc1cc(C=O)ccc1O    ZINC000036225078
O=Cc1noc2c1CCC2    ZINC000020270523
Cc1ccc(C=O)c(=O)[nH]1    ZINC000020443891
O=Cc1ccc(CO)nc1    ZINC000221197535
Cc1ncc(C=O)c(N)n1    ZINC000011919726
Cc1cnc(N)c(C=O)n1    ZINC000575442496
O=Cc1nnc2n1CCC2    ZINC000024398276
CNc1nccc(C=O)n1    ZINC000039052399
CNc1ncc(C=O)cn1    ZINC000004992768
Cc1[nH]c(C)c(C=O)c1C    ZINC000022122313
CCn1c(C)ccc1C=O    ZINC000017811745
CCc1cc(C=O)n(C)c1    ZINC000075425507
CCCn1cccc1C=O    ZINC000020216298
CC(C)c1c[nH]c(C=O)c1    ZINC000078404718
Cc1[nH]c(C=O)c(C)c1C    ZINC000000076515
CC(C)n1cccc1C=O    ZINC000004476162
Cc1cc(C)n(C)c1C=O    ZINC000037624337
Cc1cn(C)c(C)c1C=O    ZINC000034927106
CCc1ccc(C=O)n1C    ZINC000075425608
Cc1cc(C=O)c(C)n1C    ZINC000000336276
CCc1cc(C)[nH]c1C=O    ZINC000078405081
CCn1ccc(C=O)c1C    ZINC000078582618
CCCn1ccc(C=O)c1    ZINC000085580804
CCCc1ccc(C=O)[nH]1    ZINC000075425714
CC(C)n1ccc(C=O)c1    ZINC000020154833
CCn1cc(C=O)cc1C    ZINC000048508571
N#Cc1csc(C=O)n1    ZINC000039134653
N#Cc1ncc(C=O)s1    ZINC000259800665
O=Cc1ccc(S)cc1    ZINC000056961840
O=Cc1ccccc1S    ZINC000006322895
O=CC1(C(F)(F)F)CC1    ZINC000095762236
O=Cc1cc(O)cc(O)c1    ZINC000002566024
O=Cc1ccc(O)c(O)c1    ZINC000000013245
O=Cc1c(O)cccc1O    ZINC000013479425
O=Cc1cccc(O)c1O    ZINC000000332561
O=Cc1cc(O)ccc1O    ZINC000000895809
O=Cc1ccc(O)cc1O    ZINC000000154704
COc1ccc(C=O)nn1    ZINC000075525915
COc1cnc(C=O)cn1    ZINC000066322899
COc1ncc(C=O)cn1    ZINC000004553871
O=CC(C=O)c1ncc[nH]1    ZINC000100257247
N#CCNC=C(C=O)C=O    ZINC001738811153
COc1nccnc1C=O    ZINC000015444669
COc1cnc(C=O)nc1    ZINC000039052329
COc1cncc(C=O)n1    ZINC000095762381
COc1ncncc1C=O    ZINC000039052521
Cn1ncc(C=O)cc1=O    ZINC000139691787
COc1ccnc(C=O)n1    ZINC000095883803
COc1nccc(C=O)n1    ZINC000038522618
Cc1ccc(F)cc1C=O    ZINC000002581177
C[n+]1cccc(O)c1C=O    ZINC000138405136
O=CCc1cccc(F)c1    ZINC000002581174
Cc1cc(F)cc(C=O)c1    ZINC000002243219
Cc1cccc(F)c1C=O    ZINC000016159974
O=CCc1ccccc1F    ZINC000002581173
Cc1c(F)cccc1C=O    ZINC000002545347
Nc1ncnc(N)c1C=O    ZINC000001556563
Cc1ccc(C=O)c(F)c1    ZINC000002243229
Cc1ccc(F)c(C=O)c1    ZINC000002389336
Cc1cccc(C=O)c1F    ZINC000016159776
Cc1cc(F)ccc1C=O    ZINC000002581178
O=CCc1ccc(F)cc1    ZINC000002581175
Cc1ccc(C=O)cc1F    ZINC000002382211
Cc1cc(C=O)ccc1F    ZINC000000157240
O=CCCOCC(F)F    ZINC000130688364
O=Cc1ccc(CF)cc1    ZINC000081915107
Nc1ncc(C=O)c(N)n1    ZINC000001748627
Cc1ccc(CCC=O)o1    ZINC000001762800
CC(C)c1coc(C=O)c1    ZINC000039192813
CCCc1ccc(C=O)o1    ZINC000006678069
CC1(C=O)C=CC(O)C=C1    ZINC000002581591
CC(=O)/C=C/C=C(\C)C=O    ZINC000015021940
CCc1nc(C=O)c(C)[nH]1    ZINC000000164638
CC(C)n1cnc(C=O)c1    ZINC000039078410
CC(C)n1cc(C=O)cn1    ZINC000012396620
CCCn1cc(C=O)cn1    ZINC000002510460
CCn1nc(C)cc1C=O    ZINC000072209917
CC(C)n1ccnc1C=O    ZINC000026473984
CCn1cc(C)nc1C=O    ZINC000039078372
CCCn1cncc1C=O    ZINC000038415716
CC(C)n1nccc1C=O    ZINC000020417382
CC(C)n1cncc1C=O    ZINC000039078411
CCn1ncc(C)c1C=O    ZINC000019040890
CCn1c(C)cnc1C=O    ZINC000017811999
Cn1cc(CCC=O)cn1    ZINC000060197317
CCCn1cnc(C=O)c1    ZINC000038582237
Cc1nn(C)c(C)c1C=O    ZINC000000158804
CCn1cc(C=O)c(C)n1    ZINC000000862693
CCc1nn(C)cc1C=O    ZINC000026545553
CCCc1n[nH]cc1C=O    ZINC000004243541
CCCc1[nH]cnc1C=O    ZINC000034087376
CC(C)c1cc(C=O)n[nH]1    ZINC000050478833
CC(C)n1ccc(C=O)n1    ZINC000072209628
Cc1nc(C=O)n(C)c1C    ZINC000020445492
CCn1nc(C=O)cc1C    ZINC000072219968
CCn1ncc(C=O)c1C    ZINC000000874351
CCCn1ccnc1C=O    ZINC000004244059
CCCn1nccc1C=O    ZINC000002538045
Cc1cc(C)n(CC=O)n1    ZINC000002537473
CC(C)c1n[nH]cc1C=O    ZINC000020397320
CC(C)c1cnc(C=O)[nH]1    ZINC000075408063
CCc1cc(C=O)n(C)n1    ZINC000072219958
CCCn1ccc(C=O)n1    ZINC000002538042
CC1=C(C)C[C@@H](C=O)CC1    ZINC000075526294
CC1=CCC[C@@H](C)[C@H]1C=O    ZINC000006030784
CC/C=C/CC/C=C/C=O    ZINC000001531150
CC/C=C\CC/C=C\C=O    ZINC000013551387
CCCC/C=C\C=C/C=O    ZINC000013545911
CC1=CC[C@H](C=O)[C@H](C)C1    ZINC000003882931
C=CCC1(C=O)CCCC1    ZINC000075526329
O=C/C1=C\CCCCCC1    ZINC000100235350
CC(C)(C=O)C12CC(C1)C2    ZINC000238155914
CC1=C[C@H](C)[C@@H](C=O)CC1    ZINC000004524377
CC/C=C/CC/C=C\C=O    ZINC000013551389
O=CC12CCC(CC1)CC2    ZINC000034139788
O=CC1=CCCCCCC1    ZINC000066323358
CC1=CCC[C@H](C)[C@H]1C=O    ZINC000006037466
CC1=C[C@H](C)C[C@@H](C=O)C1    ZINC000004706051
CCCC/C=C/C=C/C=O    ZINC000002029886
CCCC/C=C/C=C\C=O    ZINC000013545912
CC(C)=C=CC(C)(C)C=O    ZINC000037593882
CC1=C[C@@H](C)[C@@H](C=O)CC1    ZINC000004524376
CC1(C)[C@@H]2C[C@]1(C=O)CC2    ZINC000238242620
CC1=CCC[C@H](C)[C@@H]1C=O    ZINC000006037469
O=C[C@H]1CC2CCC1CC2    ZINC000024672787
CC1=CCC[C@@H](C)[C@@H]1C=O    ZINC000006030788
CC1=C[C@H](C)[C@H](C=O)CC1    ZINC000004524381
CC1=C[C@H](C)C[C@H](C=O)C1    ZINC000001679568
CC1=C[C@@H](C)[C@H](C=O)CC1    ZINC000004524379
CC1=C[C@@H](C)C[C@@H](C=O)C1    ZINC000001679565
CC1=C(C)C[C@H](C=O)CC1    ZINC000075526286
C[C@@H]1C=CC[C@H](C)[C@H]1C=O    ZINC000001571078
C[C@@H]1CC=C[C@H](C)[C@@H]1C=O    ZINC000004692097
C=CCC(CC=C)CC=O    ZINC000021983323
CC1=CC[C@H](C=O)[C@@H](C)C1    ZINC000003882932
CC1=C[C@@H](C)C[C@H](C=O)C1    ZINC000004706050
C[C@@H]1C=CC[C@@H](C)[C@H]1C=O    ZINC000004692099
CC1=CC[C@@H](C=O)[C@H](C)C1    ZINC000003882933
CC/C=C\CC/C=C/C=O    ZINC000004529351
CC1=CC[C@@H](C=O)[C@@H](C)C1    ZINC000003882934
O=C[C@@H]1CC2CCC1CC2    ZINC000024672779
C[C@H]1C=CC[C@H](C)[C@H]1C=O    ZINC000004692098
O=Cc1ccc(S)nc1    ZINC000072225666
O=Cc1cccnc1S    ZINC000006092220
O=Cc1ccc(C(=O)O)[nH]1    ZINC000015217524
O=Cc1c[nH]c(C(=O)O)c1    ZINC000026441410
Nc1ncc(C=O)c(O)n1    ZINC001775937659
Cc1nc(F)ccc1C=O    ZINC000002546095
Cc1cnc(F)c(C=O)c1    ZINC000071255536
Nc1c(F)cccc1C=O    ZINC000095829847
Cc1ccnc(F)c1C=O    ZINC000008698250
Nc1ccc(C=O)c(F)c1    ZINC000104591838
O=Cc1cccc(CF)n1    ZINC000034633351
Cc1cc(C=O)cnc1F    ZINC000015684425
Cc1ncc(C=O)cc1F    ZINC000095642683
Cc1ccnc(C=O)c1F    ZINC000008698245
Cc1nc(C=O)ccc1F    ZINC000008698218
Cc1cncc(C=O)c1F    ZINC000095763817
Nc1cc(C=O)ccc1F    ZINC000021981687
O=Cc1ccc(CF)nc1    ZINC000144341577
Nc1cccc(C=O)c1F    ZINC000059796803
Cc1c(F)nccc1C=O    ZINC000095762024
Nc1cccc(F)c1C=O    ZINC000074938159
Nc1ccc(F)cc1C=O    ZINC000034740972
Cc1cnc(F)cc1C=O    ZINC000095762025
Cc1ccc(F)c(C=O)n1    ZINC000008698251
Cc1cc(F)ncc1C=O    ZINC000090413074
Nc1ccc(F)c(C=O)c1    ZINC000082410582
Nc1cc(F)ccc1C=O    ZINC000044564180
Cc1ncc(F)cc1C=O    ZINC000098177679
Cc1cc(C=O)c(F)cn1    ZINC000238461789
CC(C)c1nc(C=O)co1    ZINC000049584873
CC(C)c1cc(C=O)on1    ZINC000034283484
CCCc1cc(C=O)no1    ZINC000196541187
CC(C)c1nocc1C=O    ZINC000076573765
CN(C)c1ccc(C=O)o1    ZINC000000309885
CCc1onc(C)c1C=O    ZINC000019057198
CC(C)c1cc(C=O)no1    ZINC000072209413
CCCn1cc(C=O)nn1    ZINC000085271984
CC(C)n1cnnc1C=O    ZINC000107324127
CCn1nnc(C)c1C=O    ZINC000019040950
CCn1ncc(C=O)c1N    ZINC000242687859
CC(C)n1cc(C=O)nn1    ZINC000034402267
Cc1nn(C)c(N)c1C=O    ZINC000034611860
N[C@H](C=O)Cc1cnc[nH]1    ZINC000002043392
CC(C)n1ncnc1C=O    ZINC000075526856
CC(C)(C)[C@@H](C#N)CC=O    ZINC000098175445
O=C[C@@H]1CC2CCN1CC2    ZINC000034112012
N#CCCCCCCC=O    ZINC000071773856
CC(C)(C)[C@H](C#N)CC=O    ZINC000098175444
O=CC12CCN(CC1)CC2    ZINC000095933671
O=C[C@H]1CCN(C2CC2)C1    ZINC000095098379
O=C[C@H]1CC2CCN1CC2    ZINC000034112011
O=C[C@@H]1CN2CCC1CC2    ZINC000034596233
CC(/C=C/C=O)=C\N(C)C    ZINC000145299777
O=C[C@H]1CN2CCC1CC2    ZINC000034596234
O=C[C@@H]1CCN(C2CC2)C1    ZINC000095098380
C[C@@](Cl)(C=O)CCl    ZINC000002023937
C[C@](Cl)(C=O)CCl    ZINC000002023935
O=CC(=O)c1ccsc1    ZINC000001695362
O=Cc1csc(C=O)c1    ZINC000001296257
O=CC(=O)c1cccs1    ZINC000004204386
O=CCOP(=O)(O)O    ZINC000005828299
O=Cc1cscc1C=O    ZINC000022003342
O=Cc1ccc(C=O)s1    ZINC000000042388
O=Cc1ccsc1C=O    ZINC000000160395
O=Cc1ccccc1Cl    ZINC000001706909
O=Cc1cccc(Cl)c1    ZINC000000164556
O=Cc1ccc(Cl)cc1    ZINC000000896325
O=Cc1cc(C(=O)O)co1    ZINC000039060636
O=Cc1occc(=O)c1O    ZINC000107115516
O=Cc1cc(=O)c(O)co1    ZINC000107115520
O=Cc1ccoc1C(=O)O    ZINC000020032360
O=Cc1ccc(C(=O)O)o1    ZINC000002566292
O=Cc1occc1C(=O)O    ZINC000082410380
O=Cc1cc(=O)[nH]c(=O)[nH]1    ZINC000001686091
O=Cc1c(O)nc[nH]c1=O    ZINC000018203967
O=Cc1cc(C(=O)O)[nH]n1    ZINC000028948714
O=Cc1c[nH]c(=O)[nH]c1=O    ZINC000000434270
O=Cc1c[nH]nc1C(=O)O    ZINC000042384355
O=Cc1nc[nH]c1C(=O)O    ZINC000082046801
O=Cc1ccc([N+](=O)[O-])[nH]1    ZINC000001681946
O=Cc1cccc(F)c1O    ZINC000002242717
O=Cc1ccc(F)cc1O    ZINC000002510730
O=Cc1ccoc1B(O)O    ZINC000169747000
O=Cc1occc1B(O)O    ZINC000197180749
O=Cc1cc(B(O)O)co1    ZINC000169747420
Cc1scc(C=O)c1C    ZINC000034275563
O=Cc1ccc(O)cc1F    ZINC000012359165
CCc1ccc(C=O)s1    ZINC000000152280
Cc1cc(C=O)c(C)s1    ZINC000002581119
Cc1cc(C=O)sc1C    ZINC000002389352
O=Cc1c(O)cccc1F    ZINC000002572868
O=Cc1cc(F)ccc1O    ZINC000002572869
O=Cc1ccc(F)c(O)c1    ZINC000032179820
O=Cc1ccc(O)c(F)c1    ZINC000002566026
O=Cc1cc(O)ccc1F    ZINC000014989274
O=Cc1cc(O)cc(F)c1    ZINC000058824993
O=Cc1cccc(O)c1F    ZINC000032179814
O=Cc1ccc(B(O)O)o1    ZINC000169747014
O=Cc1coc(B(O)O)c1    ZINC000169746815
Cc1cc(C)c(C=O)s1    ZINC000004208892
Cc1ccc(CC=O)s1    ZINC000082954663
Nc1ccnc(F)c1C=O    ZINC000238658726
C[C@@H](CC=O)C(F)(F)F    ZINC000072265720
Nc1cc(F)cnc1C=O    ZINC000095628589
C[C@H](CC=O)C(F)(F)F    ZINC000072265721
Nc1ncc(F)cc1C=O    ZINC000066054169
CCOc1ccc(C=O)o1    ZINC000085873725
O=C[C@H]1CCCC(=O)C1=O    ZINC000110288434
O=C[C@@H]1CCCC(=O)C1=O    ZINC000110288430
O=CC1=CCC[C@@H]1C(=O)O    ZINC000104700119
O=CC12CC(C(=O)O)(C1)C2    ZINC000039060643
COCc1ccc(C=O)o1    ZINC000001995110
O=CC1=CCC[C@H]1C(=O)O    ZINC000104700123
COc1cc(C=O)n(C)n1    ZINC000143849363
CC(C)c1noc(C=O)n1    ZINC000082049839
O=Cc1cnn(CCO)c1    ZINC000019486351
COc1c(C=O)cnn1C    ZINC000019052258
COCn1ccc(C=O)n1    ZINC000066347178
CCCc1noc(C=O)n1    ZINC000020441108
COc1cnn(C)c1C=O    ZINC000019053094
COc1nn(C)cc1C=O    ZINC000076574123
C[C@H]1C[C@@](C)(C=O)CC1=O    ZINC000217889464
O=CCC[C@@H]1CCCC1=O    ZINC000039249125
O=C[C@@H]1C[C@H]1[C@@H]1CCOC1    ZINC000242495297
O=C[C@@H]1C[C@H]1[C@H]1CCOC1    ZINC000242495298
O=CCC[C@H]1CCCC1=O    ZINC000039249124
O=C[C@@H]1C[C@@H]1[C@@H]1CCCO1    ZINC000242463797
O=CC12CCC(CC1)OC2    ZINC000117213732
C[C@H]1C[C@](C)(C=O)CC1=O    ZINC000217889314
O=C[C@@H]1C[C@@H]1[C@H]1CCCO1    ZINC000242463795
O=CC(C=O)C1CCCC1    ZINC000071255818
O=C[C@@H]1CCCCCC1=O    ZINC000023704448
O=C[C@H]1CC12CCOCC2    ZINC000107156554
O=C[C@@H]1C[C@@H]1[C@H]1CCOC1    ZINC000242495203
C[C@@H]1CCC(=O)[C@@H](C=O)C1    ZINC000034330388
O=C[C@@H]1CC12CCOCC2    ZINC000107156559
O=C[C@@H]1C[C@H]1[C@H]1CCCO1    ZINC000242463800
O=C[C@H]1CCCCCC1=O    ZINC000023704450
C[C@@H]1CCC(=O)[C@H](C=O)C1    ZINC000034580527
C[C@H]1CCC(=O)[C@@H](C=O)C1    ZINC000034580528
C[C@H]1CCC(=O)[C@H](C=O)C1    ZINC000034330389
O=C[C@@H]1C[C@@H]1[C@@H]1CCOC1    ZINC000242495299
O=CC1CCC(C=O)CC1    ZINC000034327640
O=C[C@@H]1C[C@H]1[C@@H]1CCCO1    ZINC000242463798
C[C@@H]1C[C@@](C)(C=O)CC1=O    ZINC000217889403
C[C@@H]1C[C@](C)(C=O)CC1=O    ZINC000217889224
CC[C@@H]1CCCC[C@H]1C=O    ZINC000069049527
C[C@H]1C[C@H](C=O)C[C@@H](C)C1    ZINC000252168527
CC/C=C\CCCCC=O    ZINC000005227006
CCCCCC/C=C/C=O    ZINC000001571215
CC(C)=CCC[C@@H](C)C=O    ZINC000001851029
C[C@@H]1CC[C@H](C=O)[C@H](C)C1    ZINC000009305569
CC(C)CC1(C=O)CCC1    ZINC000096509261
C=CCCCCCCC=O    ZINC000005157634
CCCC1(C=O)CC(C)C1    ZINC000096509262
C[C@H]1CC[C@H](C=O)[C@@H](C)C1    ZINC000013626959
C[C@H]1CC[C@@H](C=O)[C@@H](C)C1    ZINC000013626953
CC[C@@H]1CCCC[C@@H]1C=O    ZINC000069049524
CCC1CCC(C=O)CC1    ZINC000039060712
CC1(C=O)CCCCCC1    ZINC000095347801
CC(C)=CCC[C@H](C)C=O    ZINC000001718839
C[C@@H](C=O)C1CCCCC1    ZINC000001571238
CC1(C)CCC(C=O)CC1    ZINC000078210771
CC1(C)CCC[C@@H](C=O)C1    ZINC000033951048
O=CC1CCCCCCC1    ZINC000005189240
C[C@@H]1C[C@@H](C)CC[C@H]1C=O    ZINC000009305573
C[C@@H]1CC[C@@H](C=O)[C@@H](C)C1    ZINC000013626950
CC(C)=CCC(C)(C)C=O    ZINC000001845399
CCCCCC/C=C\C=O    ZINC000070450810
C[C@@H]1CC[C@@H](C=O)[C@H](C)C1    ZINC000009305572
CC[C@H]1CCCC[C@H]1C=O    ZINC000069049528
C[C@@H]1CC[C@H](C=O)[C@@H](C)C1    ZINC000013626956
CC[C@H]1CCCC[C@@H]1C=O    ZINC000069049526
O=CCCC1CCCCC1    ZINC000001571239
CC/C=C/CCCCC=O    ZINC000001841335
CCCCC1(C=O)CCC1    ZINC000096509260
C[C@H](C=O)C1CCCCC1    ZINC000002046385
C[C@@H]1CC(C=O)C[C@@H](C)C1    ZINC000082833315
C[C@@H]1C[C@@H](C)CC[C@@H]1C=O    ZINC000009305570
C[C@H]1CC(C=O)C[C@H](C)C1    ZINC000082833316
CC1(C)CCC[C@H](C=O)C1    ZINC000033951047
O=Cc1ncsc1C=O    ZINC000020357651
O=CC(=O)c1cncs1    ZINC000098175578
O=Cc1ccnc(Cl)c1    ZINC000003883725
O=Cc1ccc(Cl)nc1    ZINC000000169497
O=Cc1ccc(Cl)cn1    ZINC000008698212
O=Cc1cnccc1Cl    ZINC000014982474
O=Cc1ncccc1Cl    ZINC000014982472
O=Cc1cc(Cl)ccn1    ZINC000014008093
O=Cc1cncc(Cl)c1    ZINC000006643293
O=Cc1cccc(Cl)n1    ZINC000014982470
O=Cc1ccncc1Cl    ZINC000012958751
O=Cc1cccnc1Cl    ZINC000000168332
O=Cc1cc([N+](=O)[O-])co1    ZINC000006091397
O=Cc1coc([N+](=O)[O-])c1    ZINC000039060925
O=Cc1occc1[N+](=O)[O-]    ZINC000026254541
O=Cc1ccc([N+](=O)[O-])o1    ZINC000000152275
CCc1csc(C=O)n1    ZINC000039060834
CCc1nc(C=O)cs1    ZINC000037974022
O=Cc1cncc(F)c1O    ZINC000263615000
Cc1nc(C=O)sc1C    ZINC000045205762
CSc1ccc(C=O)[nH]1    ZINC000000334148
Cc1nc(C)c(C=O)s1    ZINC000000158616
CCc1ncc(C=O)s1    ZINC000039134598
O=Cc1nc[nH]c1[N+](=O)[O-]    ZINC000032147215
O=Cc1cc(=O)[nH]cc1F    ZINC000015444615
Cc1ncsc1CC=O    ZINC000020443398
CCc1cnc(C=O)s1    ZINC000039060826
Cc1ncc(CC=O)s1    ZINC000165350790
COCc1cc(C=O)no1    ZINC000016943643
COCn1cc(C=O)nn1    ZINC000067425346
CN1CC[C@@H](CC=O)C1=O    ZINC000040449030
CCN1C[C@@H](C=O)CC1=O    ZINC000095098424
CC(=O)N1CCC[C@@H]1C=O    ZINC000019678883
CN1[C@@H](C=O)CC[C@@H]1C=O    ZINC000242522382
CC(=O)N1CC[C@@H](C=O)C1    ZINC000039060845
CC(=O)N1CCC[C@H]1C=O    ZINC000019678885
CC(=O)N1CC[C@H](C=O)C1    ZINC000039060843
CN1CC[C@H](CC=O)C1=O    ZINC000040449029
CN1[C@@H](C=O)CC[C@H]1C=O    ZINC000242522381
CCN1C[C@H](C=O)CC1=O    ZINC000095098423
CN1[C@H](C=O)CC[C@H]1C=O    ZINC000242522380
CCCN1CC[C@@H](C=O)C1    ZINC000096528943
CN1CCC[C@H](C=O)CC1    ZINC000057354224
CCN1CCC[C@H](C=O)C1    ZINC000019090838
C[C@H]1CC[C@@H](C=O)CN1C    ZINC000223225075
CC(C)N1CC[C@@H](C=O)C1    ZINC000096528939
CCCN1CC[C@H](C=O)C1    ZINC000096528941
CCN1CCCC[C@@H]1C=O    ZINC000054237230
O=CCCN1CCCCC1    ZINC000062538272
C[C@H]1CC[C@H](C=O)CN1C    ZINC000242688443
CCN1CCCC[C@H]1C=O    ZINC000054237231
C[C@@H]1CC[C@@H](C=O)CN1C    ZINC000223223454
CC(C)N1CC[C@H](C=O)C1    ZINC000096528937
CN1CCC[C@@H](C=O)CC1    ZINC000057354225
CN1CCC(CC=O)CC1    ZINC000020357667
C[C@@H]1CC[C@H](C=O)CN1C    ZINC000242688441
CN1CCC(C)(C=O)CC1    ZINC000029865875
CCN1CCC[C@@H](C=O)C1    ZINC000019090835
CC(C)(C=O)N1CCCC1    ZINC000149584060
CCCN1CCC[C@@H]1C=O    ZINC000115792101
CCCN1CCC[C@H]1C=O    ZINC000115792103
CCN1CCC(C=O)CC1    ZINC000054238661
O=Cc1ncc(Cl)cn1    ZINC000091366415
O=Cc1cc(Cl)ncn1    ZINC000026461796
O=Cc1nccnc1Cl    ZINC000026897747
O=Cc1ccc(Cl)nn1    ZINC000021982409
O=Cc1nccc(Cl)n1    ZINC000071261592
O=Cc1ccnc(Cl)n1    ZINC000095642166
O=Cc1cnc(Cl)nc1    ZINC000022113854
O=Cc1cnc(Cl)cn1    ZINC000085221111
O=Cc1cncc(Cl)n1    ZINC000038258358
O=Cc1cc([N+](=O)[O-])no1    ZINC000001618618
COc1ccsc1C=O    ZINC000000334484
COc1cscc1C=O    ZINC000039350303
CSc1ccc(C=O)o1    ZINC000034566723
COc1sccc1C=O    ZINC000075528608
COc1ccc(C=O)s1    ZINC000034770736
Cc1sc(N)nc1C=O    ZINC000039061055
CSc1cc(C=O)[nH]n1    ZINC000039061050
O=Cc1ccc(F)cc1F    ZINC000002004034
O=Cc1cc(F)cc(F)c1    ZINC000000164753
O=Cc1ccc(F)c(F)c1    ZINC000000164803
O=Cc1cc(F)ccc1F    ZINC000002539346
O=Cc1cccc(F)c1F    ZINC000002539336
O=Cc1c(F)cccc1F    ZINC000002539337
C[C@@]1(C=O)NC(=O)NC1=O    ZINC000001595902
C[C@]1(C=O)NC(=O)NC1=O    ZINC000004429716
CCn1ncc(C=O)c1F    ZINC000095098473
O=Cc1ccn(CCF)n1    ZINC000095093826
O=Cc1cnn(CCF)c1    ZINC000082162739
CC1(C)SCC=C1C=O    ZINC000075528877
Cc1nn(C)c(F)c1C=O    ZINC000095098472
O=Cc1ccnn1CCF    ZINC000095098580
CCOC(=O)[C@H]1C[C@H]1C=O    ZINC000004528552
COC(=O)[C@H]1C[C@@H](C=O)C1    ZINC000144882515
COC(CC#CC=O)OC    ZINC000147594881
COC(=O)C1(C=O)CCC1    ZINC000039061156
CCOC(=O)[C@@H]1C[C@H]1C=O    ZINC000004528551
CCOC(=O)[C@@H]1C[C@@H]1C=O    ZINC000004528550
CCOC(=O)C1(C=O)CC1    ZINC000034049602
COC(=O)[C@H]1C[C@H](C=O)C1    ZINC000145094306
O=CC1CC2(C1)OCCO2    ZINC000307665670
CCOC(=O)/C=C(/C)C=O    ZINC000033506634
CCOC(=O)/C=C(\C)C=O    ZINC000002584456
CCOC(=O)[C@H]1C[C@@H]1C=O    ZINC000002242631
COC(=O)C1CC(C=O)C1    ZINC000144955565
O=CCCC1CCOCC1    ZINC000035322915
CC[C@H]1C[C@H](C=O)CCO1    ZINC000045793394
CC(C)[C@@H]1OCC[C@H]1C=O    ZINC000075528694
CCCC(=O)C(C)(C)C=O    ZINC000034127775
O=C[C@@H]1CC[C@@H](CO)CC1    ZINC000149600356
CC(C)[C@H]1OCC[C@@H]1C=O    ZINC000075528696
CO[C@H](C=O)C1CCCC1    ZINC000107156880
CO[C@@H](C=O)C1CCCC1    ZINC000107156878
CCC[C@@H]1OCC[C@@H]1C=O    ZINC000217553436
CC1(C)CC[C@@H](C=O)CO1    ZINC000199723078
CC(C)[C@@H]1OCC[C@@H]1C=O    ZINC000075528698
CCO/C=C(\C=O)C(C)C    ZINC000071255768
CC1(C)C[C@@H](C=O)CCO1    ZINC000021952897
CC(C)[C@H]1OCC[C@H]1C=O    ZINC000075528692
C[C@@]1(O)CC[C@@H](C=O)CC1    ZINC000117293125
CC1(C)C[C@H](C=O)CCO1    ZINC000021952899
CCC1(C=O)CCOCC1    ZINC000084426291
COC1CCC(C=O)CC1    ZINC000006385321
CC/C=C/CCOCC=O    ZINC000005761900
CC1(C)OCCC[C@H]1C=O    ZINC000039061208
CC[C@@H]1C[C@@H](C=O)CCO1    ZINC000045793397
CCC[C@H]1OCC[C@@H]1C=O    ZINC000217553516
COCCC1(C=O)CCC1    ZINC000095347744
CC[C@@H]1C[C@H](C=O)CCO1    ZINC000045793391
CC/C=C\CCOCC=O    ZINC000031361802
CCC[C@@H]1OCC[C@H]1C=O    ZINC000217553580
CC[C@H]1C[C@@H](C=O)CCO1    ZINC000045793400
CO[C@H]1CC[C@H](C=O)CC1    ZINC000307162810
CC1(C)CC[C@H](C=O)CO1    ZINC000199723063
CC1(C)OCCC[C@@H]1C=O    ZINC000039061210
CCC[C@H]1OCC[C@H]1C=O    ZINC000217553689
CN1CCN(CC=O)CC1    ZINC000048231366
C[C@H](CC=O)CC(C)(C)C    ZINC000002037267
CCCCCC[C@H](C)C=O    ZINC000002036788
CCCCC[C@H](C)CC=O    ZINC000005820968
CCCCCC[C@@H](C)C=O    ZINC000002036787
CCCC[C@H](CC)CC=O    ZINC000035784077
CCCCC[C@@H](C)CC=O    ZINC000005820830
CCCCCCCCC=O    ZINC000001686990
CCCC[C@@H](CC)CC=O    ZINC000035784074
CC(C)CCCCCC=O    ZINC000005757942
C[C@@H](CC=O)CC(C)(C)C    ZINC000001577725
O=Cc1nc(CO)cs1    ZINC000039061257
COc1ncc(C=O)s1    ZINC000039061306
COc1cc(C=O)sn1    ZINC000039061259
O=Cc1csc(CO)n1    ZINC000020446533
COc1nc(C=O)cs1    ZINC000039061304
Cn1cc(C=O)sc1=O    ZINC000045206617
O=Cc1cc(F)ncc1F    ZINC000071256077
O=Cc1cc(F)nc(F)c1    ZINC000071256425
O=Cc1ccc(F)nc1F    ZINC000014982658
O=Cc1c(F)cncc1F    ZINC000004208906
O=Cc1nc(F)ccc1F    ZINC000096102742
O=Cc1c(F)ccnc1F    ZINC000079387262
O=Cc1ncc(F)cc1F    ZINC000039061245
O=Cc1ccnc(F)c1F    ZINC000071256434
O=Cc1cc(F)cnc1F    ZINC000071256451
O=C[C@@H]1CC[C@H]([N+](=O)[O-])C1    ZINC000001687775
O=C[C@H]1CC[C@H]([N+](=O)[O-])C1    ZINC000001687774
O=C[C@H]1CC[C@@H]([N+](=O)[O-])C1    ZINC000001687772
O=C[C@@H]1CC[C@@H]([N+](=O)[O-])C1    ZINC000001687773
O=C[C@@H](O)CN1CCCC1    ZINC000005841025
O=CCCN1CCOCC1    ZINC000038250965
O=C[C@H](O)CN1CCCC1    ZINC000001843248
CCN(CC)C(C)(C)C=O    ZINC000036138775
CCCC[C@H](N)CCC=O    ZINC000113421400
CCCC[C@@H](N)CCC=O    ZINC000113421396
O=Cc1ccc(CCl)o1    ZINC000001995255
Cn1ncc(Cl)c1C=O    ZINC000002565634
Cn1nc(Cl)cc1C=O    ZINC000103167351
Cc1nc(Cl)c(C=O)[nH]1    ZINC000078169273
Cc1[nH]nc(C=O)c1Cl    ZINC000049584989
Cn1cnc(Cl)c1C=O    ZINC000034548510
Cn1cc(Cl)nc1C=O    ZINC000238545444
O=CCn1cc(Cl)cn1    ZINC000002537470
Cn1ncc(C=O)c1Cl    ZINC000034477539
O=CCn1nccc1Cl    ZINC000108281576
O=Cc1c(F)ncnc1F    ZINC000075629728
Cn1cc(C=O)c(Cl)n1    ZINC000074343274
Cn1cc(Cl)c(C=O)n1    ZINC000000163210
O=C[C@@H]1CC=C(Cl)CC1    ZINC000075529773
O=CC1=C(Cl)CCCC1    ZINC000026478646
O=C[C@H]1CC=C(Cl)CC1    ZINC000075529767
CCOC(=O)C(=O)CC=O    ZINC000104716534
CCOC(=O)C(C=O)C=O    ZINC000039642481
O=CC(=O)/C=C\[C@H](O)CO    ZINC000114770451
CCOC(=O)/C(C=O)=C\O    ZINC000100027296
N#C[C-](C=O)c1ccccc1    ZINC000255188289
CC1(C)SCC[C@H]1C=O    ZINC000033369660
CC1(C)SCC[C@@H]1C=O    ZINC000033369659
O=CCC1CCSCC1    ZINC000002576143
O=CCCCC1OCCO1    ZINC000012336866
CC1(C)OC[C@H](CC=O)O1    ZINC000038220232
COC1(OC)CC(C=O)C1    ZINC000142554155
CCOC(=O)C(C)(C)C=O    ZINC000034566753
COC(=O)C(C)(C)CC=O    ZINC000034111776
COC(=O)CCCCC=O    ZINC000002597026
CCOC(=O)CCCC=O    ZINC000038292419
COC1(C=O)CCOCC1    ZINC000039061404
COC(=O)[C@H](C=O)C(C)C    ZINC000075529390
O=CCCCCCC(=O)O    ZINC000002563269
CC(C)(C)OC(=O)CC=O    ZINC000014620066
COC(=O)[C@@H](C=O)C(C)C    ZINC000075529394
COC1NCC(C=O)CN1    ZINC000514251369
CC[C@@H](C=O)[C@@H](O)C(C)C    ZINC000001673581
CC(C)[C@H](O)C(C)(C)C=O    ZINC000071256925
CCC[C@@H](C=O)CCOC    ZINC000575423221
CC[C@@H](C=O)[C@H](O)C(C)C    ZINC000001673579
CCC[C@H](C=O)CCOC    ZINC000575423226
CC[C@H](C=O)[C@@H](O)C(C)C    ZINC000001673582
CC(C)[C@@H](O)C(C)(C)C=O    ZINC000071256926
CC[C@H](C=O)[C@H](O)C(C)C    ZINC000001673580
Cc1noc(Cl)c1C=O    ZINC000082408995
O=Cc1cccn1C(F)F    ZINC000085580330
Cc1ccc(C=O)c(C#N)c1    ZINC000039061545
O=C[C@H]1C=Nc2ccccc21    ZINC000100644017
Cc1c(C#N)cccc1C=O    ZINC000039061543
O=Cc1ccc2[nH]ccc2c1    ZINC000002389301
O=Cc1ccn2cccc2c1    ZINC000084304197
N#CCc1ccc(C=O)cc1    ZINC000039061529
O=Cc1ccc2cc[nH]c2c1    ZINC000095470180
Cc1ccc(C=O)cc1C#N    ZINC000039061539
N#C[C@@H](C=O)c1ccccc1    ZINC000000166005
N#Cc1ccc(CC=O)cc1    ZINC000039251019
O=Cc1cccc2cc[nH]c21    ZINC000002244217
Cc1cc(C#N)cc(C=O)c1    ZINC000039061531
Cc1cc(C=O)ccc1C#N    ZINC000039061541
Cc1cccc(C#N)c1C=O    ZINC000039061549
Cc1cccc(C=O)c1C#N    ZINC000039061537
O=C[C@@H]1N=C1c1ccccc1    ZINC000002031862
Cc1ccc(C#N)cc1C=O    ZINC000039061533
O=C[C@@H]1C=Nc2ccccc21    ZINC000100644015
N#Cc1cccc(CC=O)c1    ZINC000082954682
O=Cc1cc2ccccc2[nH]1    ZINC000004100123
O=Cc1c[nH]c2ccccc12    ZINC000000087959
N#Cc1ccccc1CC=O    ZINC000165803547
N#CCc1ccccc1C=O    ZINC000038803725
O=C[C@H]1N=C1c1ccccc1    ZINC000001557438
O=Cc1ccn2ccccc12    ZINC000024728608
N#CCc1cccc(C=O)c1    ZINC000048007982
O=Cc1cccc2[nH]ccc21    ZINC000001576624
Cc1cc(C#N)ccc1C=O    ZINC000039061547
N#C[C@H](C=O)c1ccccc1    ZINC000004265660
N[C@@H](CCCC=O)C(=O)O    ZINC000001529204
CCN(/C=C(\F)C=O)CC    ZINC000038282064
CCN(CC)C[C@H](O)C=O    ZINC000006382403
CCCCNC[C@H](O)C=O    ZINC000001758494
CCCCNC[C@@H](O)C=O    ZINC000005973558
CCN(CC)C[C@@H](O)C=O    ZINC000001653261
O=CC(Cl)(Cl)Cl    ZINC000003875479
O=Cc1sccc1Cl    ZINC000002383503
O=Cc1cscc1Cl    ZINC000000334485
O=Cc1ccsc1Cl    ZINC000039190020
O=Cc1ccc(Cl)s1    ZINC000000165421
O=Cc1csc(Cl)c1    ZINC000039201272
O=Cc1cc(Cl)cs1    ZINC000034596305
O=Cc1ccoc1C(F)F    ZINC000217644649
O=Cc1ccn(C(F)F)n1    ZINC000020443954
O=Cc1ccnn1C(F)F    ZINC000096029576
O=Cc1cnn(C(F)F)c1    ZINC000040544248
O=Cc1cc(C(F)F)[nH]n1    ZINC000211815785
CC(=O)SCCCC=O    ZINC000085392108
C#Cc1ccc(O)c(C=O)c1    ZINC000039061574
O=Cc1ccc2ccoc2c1    ZINC000013376265
O=Cc1coc2ccccc12    ZINC000002530074
O=Cc1cccc2occc21    ZINC000039593453
O=Cc1cc2ccccc2o1    ZINC000000158629
O=Cc1cccc2ccoc21    ZINC000038282073
O=Cc1ccc2occc2c1    ZINC000000158634
O=Cc1cc2cccn2cn1    ZINC000039061578
O=Cc1c[nH]c2cccnc12    ZINC000024429342
O=Cc1nccc2[nH]ccc21    ZINC000021020324
O=Cc1cnc2cc[nH]c2c1    ZINC000014401108
O=Cc1cnn2ccccc12    ZINC000019735880
O=Cc1nc2ccccc2[nH]1    ZINC000000039036
N#Cc1ccc(CC=O)nc1    ZINC000218424426
O=Cc1cn2ccccc2n1    ZINC000004262674
O=Cc1cccc2[nH]ncc21    ZINC000039061553
O=Cc1cccc2nc[nH]c21    ZINC000035569648
O=Cc1cc2ncccc2[nH]1    ZINC000040448717
O=Cc1c[nH]c2ccncc12    ZINC000014985675
O=Cc1cccc2cncn21    ZINC000039061621
O=Cc1cccc2cn[nH]c21    ZINC000035569702
O=Cc1cc2ccccn2n1    ZINC000002527296
O=Cc1c[nH]c2cnccc12    ZINC000014982168
O=Cc1ccnc2[nH]ccc21    ZINC000014984915
O=Cc1nccc2cc[nH]c21    ZINC000100543418
O=Cc1cccn2ccnc12    ZINC000034596301
O=Cc1cc2ccncc2[nH]1    ZINC000100016853
O=Cc1cc2cc[nH]c2cn1    ZINC000034334271
O=Cc1cccc2nccn21    ZINC000039061563
Cc1nc(C=O)ccc1C#N    ZINC000082408972
N#C[C@H](C=O)c1ccncc1    ZINC000005338786
O=Cc1ccc2nccn2c1    ZINC000004277346
O=Cc1ccc2ncccn12    ZINC000024551269
Cc1cc(C#N)cc(C=O)n1    ZINC000039050367
O=Cc1ncc2ccccn12    ZINC000024551398
O=Cc1cc2cccnn2c1    ZINC000238689016
O=Cc1cccn2cncc12    ZINC000038915928
O=Cc1ccc2[nH]cnc2c1    ZINC000012370311
O=Cc1cnc2ccccn12    ZINC000024551572
O=Cc1cnc2[nH]ccc2c1    ZINC000006643325
O=Cc1ccc2cn[nH]c2c1    ZINC000019045767
O=Cc1[nH]nc2ccccc12    ZINC000014909878
O=Cc1cncc2[nH]ccc21    ZINC000021020313
O=Cc1cc2cnccc2[nH]1    ZINC000045328794
O=Cc1ccn2nccc2c1    ZINC000039061559
O=Cc1ccc2cc[nH]c2n1    ZINC000014984917
N#Cc1cc(C=O)ccc1N    ZINC000034452765
O=Cc1cccc2ccnn21    ZINC000012359564
O=Cc1ccnc2cc[nH]c21    ZINC000082408976
O=Cc1ncn2ccccc12    ZINC000024728746
O=Cc1ccn2ccnc2c1    ZINC000038532561
O=Cc1ccc2[nH]ncc2c1    ZINC000008700340
O=Cc1cncc2cc[nH]c21    ZINC000953106448
O=Cc1cc2cccnc2[nH]1    ZINC000034924683
O=Cc1c[nH]c2ncccc12    ZINC000006513204
O=Cc1cccn2nccc12    ZINC000034621680
N#C[C@@H](C=O)c1ccncc1    ZINC000005338787
O=Cc1cccc2c1CCC2    ZINC000014516742
O=C[C@@H]1C[C@H]1c1ccccc1    ZINC000005738060
Cc1ccccc1/C=C/C=O    ZINC000013541520
C/C(C=O)=C\c1ccccc1    ZINC000004501386
O=Cc1cccc(C2CC2)c1    ZINC000016947191
Cc1ccc(/C=C/C=O)cc1    ZINC000013542658
C=Cc1cc(C)ccc1C=O    ZINC000198639103
O=C[C@H]1CCc2ccccc21    ZINC000024321281
O=C[C@@H]1C[C@@H]1c1ccccc1    ZINC000005738260
O=CC1Cc2ccccc2C1    ZINC000036404077
O=C[C@H]1C[C@@H]1c1ccccc1    ZINC000005738232
O=Cc1ccc(C2CC2)cc1    ZINC000016947188
O=Cc1ccccc1C1CC1    ZINC000016947857
C/C=C(/C=O)c1ccccc1    ZINC000002037864
C/C(C=O)=C/c1ccccc1    ZINC000001589931
O=Cc1ccc2c(c1)CCC2    ZINC000001420804
O=C[C@H]1C[C@H]1c1ccccc1    ZINC000002584197
O=C[C@@H]1CCc2ccccc21    ZINC000024321275
O=CC1(c2ccccc2)CC1    ZINC000034599008
C=C(C)c1ccc(C=O)cc1    ZINC000014591755
CCC[C@H](CC=O)SC    ZINC000033506403
CC(C)(C)SCCC=O    ZINC000001733714
CCC[C@@H](CC=O)SC    ZINC000033506402
COC(CCCC=O)OC    ZINC000005997600
N#C[C@H](Br)C=O    ZINC000083428677
N#C[C@@H](Br)C=O    ZINC000083428676
O=Cc1cnc(Cl)s1    ZINC000001392611
O=Cc1scnc1Cl    ZINC000014982499
O=Cc1nc(Cl)cs1    ZINC000039134652
O=Cc1csc(Cl)n1    ZINC000015444549
O=Cc1ncc(Cl)s1    ZINC000036533187
CS(=O)(=O)[C@H](C#N)C=O    ZINC000087196379
CS(=O)(=O)[C@@H](C#N)C=O    ZINC000087196380
O=Cc1coc(C(F)F)n1    ZINC000213643382
O=Cc1ccc2ocnc2c1    ZINC000039061641
O=Cc1cc2cccnc2o1    ZINC000032302484
O=Cc1cc2ccoc2cn1    ZINC000039050330
O=Cc1cc2cnccc2o1    ZINC000032302490
O=Cc1cnc2ccoc2c1    ZINC000035270596
N#Cc1cc(C=O)ccc1O    ZINC000039061652
O=Cc1ccnc2occc21    ZINC000953106459
O=Cc1cc2ncccc2o1    ZINC000032302486
O=Cc1cccc2ocnc21    ZINC000082408916
N#C/C(C=O)=C\c1ccco1    ZINC000002509368
O=Cc1ccc2ncoc2c1    ZINC000035569664
O=Cc1ccc2ccoc2n1    ZINC000039050946
N#C/C(C=O)=C/c1ccco1    ZINC000002243861
O=Cc1cnc2occc2c1    ZINC000039050895
N#Cc1cccc(C=O)c1O    ZINC000071789994
N#Cc1ccc(O)c(C=O)c1    ZINC000095917760
N#Cc1ccc(C=O)c(O)c1    ZINC000084397764
O=Cc1onc2ccccc12    ZINC000024739626
O=Cc1cc2ccncc2o1    ZINC000032302488
O=Cc1cccc2ncoc21    ZINC000082046624
O=Cc1nc2ccccc2o1    ZINC000002530177
O=Cc1cnc2ncccn12    ZINC000001663366
O=Cc1c[nH]c2nccnc12    ZINC000006599358
O=Cc1ccnc2cn[nH]c21    ZINC000080442851
O=Cc1cc2cncnc2[nH]1    ZINC000082408903
O=Cc1ccc2ncnn2c1    ZINC000039061643
O=Cc1cnn2cccnc12    ZINC000006678568
N#Cc1cc(C=O)cnc1N    ZINC000034452775
O=Cc1c[nH]c2ncncc12    ZINC000024429334
O=Cc1ccn2ccnc2n1    ZINC000039061646
O=Cc1nc2ccccn2n1    ZINC000095930487
O=Cc1cnc2nccn2c1    ZINC000075629395
O=Cc1cccc2ncnn21    ZINC000030677870
O=Cc1ncnc2[nH]ccc21    ZINC000224590485
O=Cc1cnc2cccnn12    ZINC000024551657
O=Cc1cn2ccncc2n1    ZINC000020440579
O=Cc1n[nH]c2ncccc12    ZINC000024553736
O=Cc1cn2cccnc2n1    ZINC000020440575
O=Cc1ccc2n[nH]nc2c1    ZINC000035904535
O=Cc1cnc2ccnn2c1    ZINC000057217662
[N-]=[N+]=Nc1ccccc1C=O    ZINC000136255800
O=Cc1nnc2ccccn12    ZINC000024551745
O=Cc1cnc2n[nH]cc2c1    ZINC000035569705
O=Cc1ccnc2[nH]ncc21    ZINC000082847172
[N-]=[N+]=Nc1ccc(C=O)cc1    ZINC000031331624
O=Cc1cn2cnccc2n1    ZINC000088189328
O=Cc1cnn2ncccc12    ZINC000024728914
O=Cc1cnc2cnccn12    ZINC000020446537
O=C[CH-]C(=O)c1ccccc1    ZINC000103861646
O=Cc1cncc(C2CC2)c1    ZINC000090411287
O=C[C@@H]1C[C@@H]1c1ccncc1    ZINC000012370899
O=C[C@H]1N[C@@H]1c1ccccc1    ZINC000057990017
O=C[C@H]1C[C@H]1c1ccncc1    ZINC000012370896
O=C[C@@H]1CNc2ccccc21    ZINC000024322587
O=Cc1cccc2c1NCC2    ZINC000001394453
C/C(C=O)=C\c1ccccn1    ZINC000005282362
O=Cc1cncc2c1CCC2    ZINC000082408888
O=Cc1ccc2c(n1)CCC2    ZINC000238692136
O=Cc1ccc2c(c1)NCC2    ZINC000082048362
O=C[C@@H]1C[C@H]1c1ccncc1    ZINC000012370898
O=Cc1ncccc1C1CC1    ZINC000017940012
O=C[C@H]1CNc2ccccc21    ZINC000024322592
O=Cc1ccc(C2CC2)nc1    ZINC000039061675
O=Cc1ccncc1C1CC1    ZINC000017940001
O=Cc1ccc(N2CC2)cc1    ZINC000039061648
O=C[C@H]1C[C@@H]1c1ccncc1    ZINC000012370897
O=Cc1ccc2c(c1)CCN2    ZINC000002572510
O=Cc1cnc2c(c1)CCC2    ZINC000084232359
O=Cc1ccc(C2CC2)cn1    ZINC000091366423
C[C@@H](O)[C@H](O)[C@H](N)CC=O    ZINC000004991607
C[C@H](O)[C@@H](O)[C@H](N)CC=O    ZINC000004991608
C[C@@H](O)[C@@H](O)[C@H](N)CC=O    ZINC000001702768
C[C@H](O)[C@H](O)[C@H](N)CC=O    ZINC000004991605
O=Cc1nnc(Cl)s1    ZINC000083268075
O=Cc1nnsc1Cl    ZINC000015021036
O=CC(F)(F)C(F)(F)F    ZINC000001847431
CS(=O)(=O)[C@@H]1C[C@H]1C=O    ZINC000217758793
CS(=O)(=O)[C@@H]1C[C@@H]1C=O    ZINC000217758614
CS(=O)(=O)[C@H]1C[C@H]1C=O    ZINC000217758859
CS(=O)(=O)C1(C=O)CC1    ZINC000145290888
CS(=O)(=O)[C@H]1C[C@@H]1C=O    ZINC000217758714
O=Cc1ccc2nonc2c1    ZINC000000158672
C#Cc1ccc(C=O)c(F)c1    ZINC000091252109
C#Cc1ccc(F)c(C=O)c1    ZINC000094986139
O=Cc1ccc2onnc2c1    ZINC000071614330
O=Cc1cccc2nonc21    ZINC000019088483
C#Cc1cc(F)ccc1C=O    ZINC000039049626
C#Cc1cc(C=O)ccc1F    ZINC000039049696
C#Cc1cc(F)cc(C=O)c1    ZINC000642887220
N#Cc1cncc(C=O)c1O    ZINC000263618331
C#Cc1ccc(F)cc1C=O    ZINC000095828973
C#Cc1c(F)cccc1C=O    ZINC000642887025
C#Cc1cccc(F)c1C=O    ZINC000039049673
C#Cc1ccc(C=O)cc1F    ZINC000306189469
C#Cc1cccc(C=O)c1F    ZINC000306833679
O=CC(=O)[C@@H](O)[C@H](O)CO    ZINC000001710872
O=C[C@H](O)/C(O)=C(\O)CO    ZINC001560411606
O=CC1=NN[C@H](C(F)F)C1    ZINC000217740258
O=CC(=O)[C@H](O)[C@H](O)CO    ZINC000001710874
O=C[C@H](O)/C(O)=C(/O)CO    ZINC001560411607
O=CC(=O)[C@@H](O)[C@@H](O)CO    ZINC000104102768
O=Cc1nnc2cnccn12    ZINC000024551757
O=CC(=O)[C@H](O)[C@@H](O)CO    ZINC000001710873
O=Cc1nnc2cccnn12    ZINC000024551835
N#Cc1nc(C=O)cnc1N    ZINC000039061774
O=Cc1cnc2ncnn2c1    ZINC000035572208
O=CC1=NN[C@@H](C(F)F)C1    ZINC000217740351
O=C/C(=C/O)c1ccccc1    ZINC000100422175
O=Cc1cccc2c1OCC2    ZINC000004277231
CC(=O)c1ccc(C=O)cc1    ZINC000002389314
Cc1c(C=O)cccc1C=O    ZINC000022116432
O=CCC(=O)c1ccccc1    ZINC000095531993
O=C/C(=C\O)c1ccccc1    ZINC000005942241
CC(=O)c1cccc(C=O)c1    ZINC000002563910
O=C[C@H]1COc2ccccc21    ZINC000024323061
O=C/C=C/c1ccc(O)cc1    ZINC000001530240
O=CC(C=O)c1ccccc1    ZINC000100000508
Cc1cc(C=O)cc(C=O)c1    ZINC000014985585
O=Cc1ccc2c(c1)OCC2    ZINC000034412898
O=C[C@@H]1Cc2ccccc2O1    ZINC000021992592
Cc1cccc(C=O)c1C=O    ZINC000015021916
O=C[C@H]1Cc2ccccc2O1    ZINC000021992595
O=C[C@@H]1COc2ccccc21    ZINC000024323057
O=Cc1cccc2c1COC2    ZINC000082408804
CC(=O)c1ccccc1C=O    ZINC000002563911
O=C/C=C/c1ccccc1O    ZINC000001704590
O=Cc1ccc2c(c1)COC2    ZINC000020439134
O=Cc1cccc2c1CCO2    ZINC000002580841
C=Cc1ccc(O)cc1C=O    ZINC000238714082
O=C/C=C\c1ccccc1O    ZINC000013547077
O=Cc1ccc2c(c1)CCO2    ZINC000000154065
Cc1ccc(C(=O)C=O)cc1    ZINC000002559925
CCc1[nH]c(C#N)cc1C=O    ZINC000225303305
CCn1cc(C=O)cc1C#N    ZINC000059270622
N=C(N)c1cccc(C=O)c1    ZINC000002581098
N=C(N)c1ccc(C=O)cc1    ZINC000004502579
Cc1[nH]c(C=O)c(C)c1C#N    ZINC000000052981
Cc1c(C=O)cc(C#N)n1C    ZINC000003268135
O=C/C=N/Nc1ccccc1    ZINC000100010702
N#CCCn1cccc1C=O    ZINC000002577970
Cc1[nH]c(C#N)c(C)c1C=O    ZINC000001075938
Cc1c(C)c(C=O)[nH]c1C#N    ZINC000002518958
Cc1c(C#N)cc(C=O)n1C    ZINC000225300673
O=Cc1ccnc(C2CC2)n1    ZINC000022007474
O=Cc1cnc(C2CC2)nc1    ZINC000039957341
O=C[C@H]1CCCCC1(F)F    ZINC000107265712
O=CC1CCC(F)(F)CC1    ZINC000039061711
C[C@@H](O)[C@@H](O)[C@@H](O)CC=O    ZINC000006037007
C[C@@H](O)[C@@H](O)C[C@H](O)C=O    ZINC000100073383
CCCc1cccc(C=O)c1    ZINC000034236844
C/C=C/C=C/C=C/C=C/C=O    ZINC000015022282
Cc1ccccc1CCC=O    ZINC000019682810
CCc1cccc(C)c1C=O    ZINC000039061748
Cc1ccc(CC=O)cc1C    ZINC000002581167
CC[C@H](C=O)c1ccccc1    ZINC000002043370
O=CCCCc1ccccc1    ZINC000002017345
Cc1cc(C)c(C=O)c(C)c1    ZINC000001651948
C[C@H](CC=O)c1ccccc1    ZINC000002167041
C[C@@H](C=O)Cc1ccccc1    ZINC000001589915
C[C@@H](CC=O)c1ccccc1    ZINC000002167040
C/C=C/C=C/C=C\C=C\C=O    ZINC001548337560
CC(C)c1cccc(C=O)c1    ZINC000008700948
Cc1cc(C)cc(CC=O)c1    ZINC000002581168
CC(C)c1ccccc1C=O    ZINC000004267232
CCCc1ccc(C=O)cc1    ZINC000002584250
Cc1cccc(C)c1CC=O    ZINC000043502252
CC[C@@H](C=O)c1ccccc1    ZINC000001670059
Cc1cccc(CC=O)c1C    ZINC000060710468
Cc1cc(C)c(C=O)cc1C    ZINC000002566202
Cc1cccc([C@@H](C)C=O)c1    ZINC000107157272
CCc1cc(C)cc(C=O)c1    ZINC000040571428
C/C=C/C=C/C=C/C=C\C=O    ZINC000257362177
CC(C)c1ccc(C=O)cc1    ZINC000000968248
Cc1ccc([C@@H](C)C=O)cc1    ZINC000001851036
CCc1cc(C=O)ccc1C    ZINC000039061707
Cc1ccc(CC=O)c(C)c1    ZINC000002581088
Cc1ccc(C=O)c(C)c1C    ZINC000003847641
Cc1ccc(C)c(CC=O)c1    ZINC000002581089
CCc1ccc(CC=O)cc1    ZINC000005956360
Cc1cccc([C@H](C)C=O)c1    ZINC000107157275
C[C@H](C=O)Cc1ccccc1    ZINC000002046171
Cc1cccc(CCC=O)c1    ZINC000019682812
Cc1ccc([C@H](C)C=O)cc1    ZINC000001851037
Cc1ccc(CCC=O)cc1    ZINC000001680834
CC(C)(C=O)c1ccccc1    ZINC000005051845
N#Cc1c(F)cccc1C=O    ZINC000096868722
N#Cc1cccc(C=O)c1F    ZINC000075926977
N#Cc1ccc(F)c(C=O)c1    ZINC000002541531
N#Cc1cccc(F)c1C=O    ZINC000014989442
N#Cc1cc(F)cc(C=O)c1    ZINC000002541528
N#Cc1cc(C=O)ccc1F    ZINC000002387262
N#Cc1ccc(F)cc1C=O    ZINC000066325508
N#Cc1ccc(C=O)cc1F    ZINC000012336555
N#Cc1cc(F)ccc1C=O    ZINC000019616118
N#Cc1ccc(C=O)c(F)c1    ZINC000016159787
CC(=O)c1cccc(C=O)n1    ZINC000039061931
C=Cc1cc(O)c(C=O)cn1    ZINC000263617104
O=C/C(=C\O)c1ccccn1    ZINC000100389394
O=CC(C=O)c1ccccn1    ZINC000100000517
NC(=O)c1ccccc1C=O    ZINC000034573429
NC(=O)c1cccc(C=O)c1    ZINC000029404628
C=Cc1cncc(C=O)c1O    ZINC000263618340
O=C/C(=C\O)c1ccncc1    ZINC000001529058
O=C/C(=C/O)c1ccncc1    ZINC000100052386
NC(=O)c1ccc(C=O)cc1    ZINC000032626957
O=CC(C=O)c1ccncc1    ZINC000100000516
O=CNc1ccccc1C=O    ZINC000000901765
CC(=O)c1ccc(C=O)nc1    ZINC000147521438
CN(C)c1ccc(C=O)cc1    ZINC000001686989
Cc1ccncc1CCC=O    ZINC000085442674
CC(C)c1ccncc1C=O    ZINC000039061880
CCCc1ccc(C=O)cn1    ZINC000039051452
Cc1ccc(CCC=O)cn1    ZINC000070739052
CCNc1ccccc1C=O    ZINC000039061905
CC(C)c1cncc(C=O)c1    ZINC000082408613
O=Cc1cccn1CC1CC1    ZINC000020154851
CC(C)c1cc(C=O)ccn1    ZINC000039051148
CCc1cccc(C=O)c1N    ZINC000130197165
NCCc1ccc(C=O)cc1    ZINC000016696840
CNc1ccc(C)cc1C=O    ZINC000039061903
CCNc1ccc(C=O)cc1    ZINC000013346695
N[C@@H](C=O)Cc1ccccc1    ZINC000104555850
Cc1cc(C=O)cc(C)c1N    ZINC000034115273
O=Cc1ccc2n1CCCC2    ZINC000024540679
CN(C)c1cccc(C=O)c1    ZINC000005318221
Cc1cc(N)cc(C)c1C=O    ZINC000039061918
CCc1ccc(CC=O)nc1    ZINC000083141744
CC(C)c1ccc(C=O)cn1    ZINC000034300098
CN(C)c1ccccc1C=O    ZINC000004244748
CC(C)c1ncccc1C=O    ZINC000082408608
CCc1nc(C)ccc1C=O    ZINC000072233207
Cc1ncc(C=O)c(C)c1C    ZINC000107157362
CCc1cc(C)cnc1C=O    ZINC000104675147
O=Cc1cc2c([nH]1)CCCC2    ZINC000006678070
CCCc1ncccc1C=O    ZINC000082408609
O=CC(Br)C=O    ZINC000100003133
O=C/C(Br)=C/O    ZINC000111487302
O=CCCCBr    ZINC000033506410
CC(C)(Br)C=O    ZINC000021989299
CC[C@H](Br)C=O    ZINC000039255063
CC[C@@H](Br)C=O    ZINC000039255064
CCOC(=O)[C@@H](Cl)C=O    ZINC000005857395
CCOC(=O)[C@H](Cl)C=O    ZINC000005856715
CSSC(C)(C)C=O    ZINC000002512371
N#Cc1nccc(C=O)c1F    ZINC001537958126
O=Cc1ccccc1C(=O)O    ZINC000000056413
O=Cc1ccc(O)c(C=O)c1    ZINC000000163443
O=Cc1ccc(C(=O)O)cc1    ZINC000000151786
O=Cc1cccc2c1OCO2    ZINC000000158547
O=CC(=O)c1ccccc1O    ZINC000001562451
O=Cc1cc(O)cc(C=O)c1    ZINC000034513564
O=Cc1ccc2c(c1)OCO2    ZINC000000001953
O=Cc1cccc(C=O)c1O    ZINC000001595540
O=CC(=O)c1ccc(O)cc1    ZINC000001728403
O=Cc1cccc(C(=O)O)c1    ZINC000002034365
O=C/C(=C\O)c1cnccn1    ZINC000100389409
O=C/C(=C\O)c1ccncn1    ZINC000100308758
O=CC(C=O)c1cnccn1    ZINC000100000515
O=CC(C=O)c1ccncn1    ZINC000100000519
CC(C)(C=O)S(C)(=O)=O    ZINC000034616707
O=CC(C=O)c1ccnnc1    ZINC000100714890
O=C/C=C/c1cccc(F)c1    ZINC000021304317
O=C/C=C/c1ccccc1F    ZINC000021304314
O=C[C@H](O)[C@@H](O)[C@@H](O)CO    ZINC000002508230
O=Cc1ccc(B(O)O)cc1    ZINC000169743256
O=C[C@H](O)[C@H](O)[C@H](O)CO    ZINC000018168713
O=C[C@@H](O)[C@H](O)[C@H](O)CO    ZINC000100005530
C=Cc1ccc(F)cc1C=O    ZINC000229394505
O=C/C=C\c1ccc(F)cc1    ZINC000021993071
O=Cc1ccccc1B(O)O    ZINC000169743254
O=C[C@H](O)[C@@H](O)[C@H](O)CO    ZINC000018168715
O=C[C@@H](O)[C@H](O)[C@@H](O)CO    ZINC000008552145
O=C[C@@H](O)[C@@H](O)[C@@H](O)CO    ZINC000002531049
O=C[C@@H](O)[C@@H](O)[C@H](O)CO    ZINC000100004818
O=C/C(=C\O)[n+]1ccccc1    ZINC000136253171
O=C/C=C/c1ccc(F)cc1    ZINC000002580761
O=Cc1cccc(B(O)O)c1    ZINC000169743255
O=C[C@H](O)[C@H](O)[C@@H](O)CO    ZINC000100006623
CCc1cccc(O)c1C=O    ZINC000034440564
Cc1cc(O)c(C=O)cc1C    ZINC000004290759
O=Cc1ccc(CCO)cc1    ZINC000045793472
Cc1ccc(C)c(C=O)c1O    ZINC000000334847
C[C@@H](O)c1cccc(C=O)c1    ZINC000200904619
C[C@@H]1C[C@H]1c1ccc(C=O)o1    ZINC000004218680
CCOc1ccccc1C=O    ZINC000000156749
Cc1ccc(C=O)c(O)c1C    ZINC000004299100
C[C@H]1C[C@@H]1c1ccc(C=O)o1    ZINC000004218679
C[C@H]1C[C@H]1c1ccc(C=O)o1    ZINC000004218681
COc1cc(C)cc(C=O)c1    ZINC000021982977
CCc1ccc(C=O)c(O)c1    ZINC000038409857
CCc1cccc(C=O)c1O    ZINC000034268643
Cc1cc(C)c(C=O)c(O)c1    ZINC000000330233
CCOc1ccc(C=O)cc1    ZINC000000157145
COc1cccc(C)c1C=O    ZINC000014488699
CCc1ccc(O)c(C=O)c1    ZINC000004290796
COc1ccc(C)cc1C=O    ZINC000002581184
COc1ccccc1CC=O    ZINC000001702974
COc1cccc(C=O)c1C    ZINC000039410767
COc1cc(C=O)ccc1C    ZINC000002598930
CCc1cc(C=O)ccc1O    ZINC000095711064
COc1ccc(C)c(C=O)c1    ZINC000039212362
Cc1cc(C=O)cc(C)c1O    ZINC000000152673
COc1ccc(C=O)c(C)c1    ZINC000001723226
O=Cc1cc2c(o1)CCCC2    ZINC000039061977
Cc1oc(C2CC2)cc1C=O    ZINC000601014782
C[C@H](C=O)Oc1ccccc1    ZINC000036466232
Cc1cc(C=O)c(C)cc1O    ZINC000002525029
C[C@@H](C=O)Oc1ccccc1    ZINC000036466231
COCc1cccc(C=O)c1    ZINC000039189992
O=CCOCc1ccccc1    ZINC000002556950
COc1ccc(C=O)cc1C    ZINC000002140939
C[C@@H]1C[C@@H]1c1ccc(C=O)o1    ZINC000004218678
O=CCCc1ccc(O)cc1    ZINC000019682852
Cc1cc(C)c(O)c(C=O)c1    ZINC000004520797
Cc1ccc(OCC=O)cc1    ZINC000002559106
COc1ccc(CC=O)cc1    ZINC000002581183
COCc1ccc(C=O)cc1    ZINC000034370932
Cc1c(C)c(C=O)ccc1O    ZINC000034347151
O=CCCc1ccccc1O    ZINC000038809985
Cc1cc(O)cc(C)c1C=O    ZINC000002566090
COc1cccc(CC=O)c1    ZINC000002581182
COCc1ccccc1C=O    ZINC000039189991
C#CCCCC(=O)/C=C/C=O    ZINC000230492045
COc1cc(C)ccc1C=O    ZINC000004487310
COc1c(C)cccc1C=O    ZINC000004487311
CCOc1cccc(C=O)c1    ZINC000000163359
CCc1cc(O)ccc1C=O    ZINC000039059187
O=Cc1cnn2c1CCCC2    ZINC000024721853
O=Cc1ccn(C2CCC2)n1    ZINC000259129866
CNc1ncc(C=O)cc1C    ZINC000072222006
Cc1nc(C)c(C=O)nc1C    ZINC000020440700
Cn1ncc(C=O)c1C1CC1    ZINC000042384402
Cn1cc(C=O)c(C2CC2)n1    ZINC000002538707
O=Cc1cn[nH]c1C1CCC1    ZINC000020439903
CNc1ccc(C=O)c(C)n1    ZINC000072224087
O=Cc1cnn(C2CCC2)c1    ZINC000107324932
O=Cc1cc2n(n1)CCCC2    ZINC000036473085
O=Cc1ccnn1CC1CC1    ZINC000074937919
O=Cc1cnc2n1CCCC2    ZINC000020357668
CN(C)c1ccnc(C=O)c1    ZINC000076578011
O=Cc1cc(C2CCC2)[nH]n1    ZINC000256054315
CCNc1ncccc1C=O    ZINC000034588074
O=Cc1cnn(CC2CC2)c1    ZINC000054716179
Cn1nc(C=O)cc1C1CC1    ZINC000107117124
Cn1nc2c(c1C=O)CCC2    ZINC000107300540
CN(C)c1ncccc1C=O    ZINC000019735699
CNc1c(C)nccc1C=O    ZINC000228974333
CC(C)c1nccc(C=O)n1    ZINC000019093265
CCc1nc(C)ncc1C=O    ZINC000076578008
CNc1cc(C)c(C=O)cn1    ZINC000072223045
CN(C)c1ccncc1C=O    ZINC000035975593
O=Cc1ccnn1C1CCC1    ZINC000107324933
CNc1nc(C)ccc1C=O    ZINC000034588071
CN(C)c1ccc(C=O)cn1    ZINC000020247069
O=Cc1ccn(CC2CC2)n1    ZINC000072219982
C=CCn1ncc(C=O)c1C    ZINC000004992654
CCNc1ccc(C=O)cn1    ZINC000040538666
CNc1nccc(C)c1C=O    ZINC000242463609
C=CCn1cc(C=O)c(C)n1    ZINC000000862692
O=Cc1[nH]nc2c1CCCC2    ZINC000020270533
CCCc1ncc(C=O)cn1    ZINC000004487042
CN(C)c1ccc(C=O)nc1    ZINC000095630903
CC(C)c1ncc(C=O)cn1    ZINC000004487044
Cn1nc(C2CC2)cc1C=O    ZINC000047474151
O=Cc1nc2c([nH]1)CCCC2    ZINC000068945642
C/C(C=O)=C/[C@@H]1CC=CCC1    ZINC000004429373
C/C(C=O)=C\[C@@H]1CC=CCC1    ZINC000008614686
CC(C)=C=C1[C@@H](C=O)C1(C)C    ZINC000238131531
C/C(C=O)=C/[C@H]1CC=CCC1    ZINC000004429372
C=C(C)[C@H]1CC=C(C=O)CC1    ZINC000001529473
C/C(C=O)=C\[C@H]1CC=CCC1    ZINC000008614685
CC(C)=C=C1[C@H](C=O)C1(C)C    ZINC000238131562
CC1(C)[C@@H]2C[C@H]1C(C=O)=CC2    ZINC000000968031
C=C(C)[C@@H]1CC=C(C=O)CC1    ZINC000001529472
CC1(C)[C@@H]2C[C@@H]1C(C=O)=CC2    ZINC000100019075
CC1=C(C=O)C(C)(C)CC=C1    ZINC000001851022
C[C@@]12C[C@@]3(C=O)[C@H]1CC[C@@]23C    ZINC000252480015
N#C[C@@H](C=O)c1cccs1    ZINC000000334173
N#C[C@H](C=O)c1cccs1    ZINC000000334172
O=Cc1c[nH]c2ccsc12    ZINC000082408139
O=Cc1cncc(C(=O)O)c1    ZINC000026459755
O=Cc1ccncc1C(=O)O    ZINC000011919539
O=Cc1cccc(C(=O)O)n1    ZINC000034215766
O=Cc1ccc([N+](=O)[O-])cc1    ZINC000000164513
O=Cc1ccc(C(=O)O)nc1    ZINC000035569842
O=Cc1ccccc1[N+](=O)[O-]    ZINC000000164601
O=Cc1cc(C(=O)O)ccn1    ZINC000082046548
O=Cc1cccc([N+](=O)[O-])c1    ZINC000000163576
O=Cc1cnccc1C(=O)O    ZINC000114067290
O=Cc1cccnc1C(=O)O    ZINC000034616047
O=Cc1ccnc(C(=O)O)c1    ZINC000095930261
O=Cc1ccc(B(O)O)nc1    ZINC000169933925
[N-]=[N+]=NCc1ccc(C=O)o1    ZINC000085395077
O=Cc1cnccc1B(O)O    ZINC000169935223
O=Cc1cncc(B(O)O)c1    ZINC000169748028
O=Cc1ccc(B(O)O)cn1    ZINC000198040656
O=Cc1nc2c(o1)CCCC2    ZINC000072219834
COc1cc(C)ncc1C=O    ZINC000203114429
COc1cc(C=O)cc(C)n1    ZINC000095762037
COc1cc(C)c(C=O)cn1    ZINC000008698227
CCOc1ncccc1C=O    ZINC000012359574
Cc1onc(C2CC2)c1C=O    ZINC000146587757
COCc1cccc(C=O)n1    ZINC000020441860
COc1ccc(C=O)c(C)n1    ZINC000036458632
COc1ncc(C)cc1C=O    ZINC000039961302
CCOc1cccc(C=O)n1    ZINC000039062141
CC(=O)c1cc(C=O)n(C)c1    ZINC000015014838
COc1nc(C)ccc1C=O    ZINC000034168146
COc1cncc(C=O)c1C    ZINC000039062129
CCOc1ccnc(C=O)c1    ZINC000095093356
CC(=O)c1cc(C=O)c(C)[nH]1    ZINC000078404357
Cc1c(C)c(C=O)[nH]c1C=O    ZINC000002155778
COc1ccc(C)c(C=O)n1    ZINC000039062117
O=Cc1noc2c1CCCC2    ZINC000020270530
Nc1ccc(CO)c(C=O)c1    ZINC000143981238
CCOc1ccc(C=O)cn1    ZINC000029865981
Cc1cc(C)c(C=O)c(=O)[nH]1    ZINC000038541152
CCOc1ccc(C=O)nc1    ZINC000083137896
COc1ccc(C=O)nc1C    ZINC000095629461
O=Cc1cc2c(o1)CCNC2    ZINC000217471740
CCOc1cncc(C=O)c1    ZINC000039062052
COc1cccc(C=O)c1N    ZINC000034199770
O=Cc1cc(C2CCC2)on1    ZINC000256052210
COc1ccc(C=O)c(N)c1    ZINC000001859467
COc1ncc(C=O)cc1C    ZINC000039062113
CN(O)c1ccc(C=O)cc1    ZINC000000507413
Cc1[nH]c(C)c(C=O)c1C=O    ZINC000002581704
Cc1cc(C=O)cn(C)c1=O    ZINC000694963452
CC(=O)c1cc(C=O)cn1C    ZINC000078404338
COc1ccc(N)c(C=O)c1    ZINC000032191037
CCOc1cnccc1C=O    ZINC000107325060
Cc1cnc(C)c(O)c1C=O    ZINC000006072047
CCOc1cc(C=O)ccn1    ZINC000071256427
CNc1cccc(O)c1C=O    ZINC000082099505
NCc1cc(C=O)ccc1O    ZINC000095719622
CCOc1ccncc1C=O    ZINC000042784251
COc1ccc(C)nc1C=O    ZINC000039062086
COc1ccc(C=O)cc1N    ZINC000034419577
COc1cccc(N)c1C=O    ZINC000039062078
O=Cc1cnn2c1CNCC2    ZINC000024721866
CCNc1ncncc1C=O    ZINC000252496699
CN(C)c1ncc(C=O)cn1    ZINC000000299228
O=Cc1cn(CC2CC2)nn1    ZINC000085271712
CN(C)c1ncncc1C=O    ZINC000107325116
CCNc1ncc(C=O)cn1    ZINC000008730902
Nc1c(C=O)cnn1C1CC1    ZINC000018589758
O=Cc1nnc2n1CCCC2    ZINC000024541107
O=Cc1cn2c(n1)CNCC2    ZINC000082408160
Cn1nc(C=O)nc1C1CC1    ZINC000142902694
O=Cc1cc2n(n1)CCNC2    ZINC000096663765
O=Cc1cnn2c1NCCC2    ZINC000024405373
CN(C)c1nccc(C=O)n1    ZINC000021300556
Cc1nc(C)c(C=O)c(N)n1    ZINC000039062149
N#CC[C@@H](C=O)C1CCCC1    ZINC000095704808
CCc1cc(C)n(C)c1C=O    ZINC000078405085
CC(C)(C)n1cccc1C=O    ZINC000004502925
CC(C)(C)c1ccc(C=O)[nH]1    ZINC000039224029
CCn1c(C)cc(C=O)c1C    ZINC000004568976
Cc1c(C)n(C)c(C)c1C=O    ZINC000022122309
CC[C@H](C)n1ccc(C=O)c1    ZINC000020154837
CCc1c[nH]c(C=O)c1CC    ZINC000001615987
CN(C)/C=C/C=C\C=C\C=O    ZINC000225848807
CC[C@H](C)n1cccc1C=O    ZINC000035431338
CCCCc1ccc(C=O)[nH]1    ZINC000034253073
CCCn1c(C)ccc1C=O    ZINC000223745530
CC[C@@H](C)n1ccc(C=O)c1    ZINC000020154835
Cc1cc(C=O)cn1C(C)C    ZINC000113768578
CCc1ccc(C=O)n1CC    ZINC000226021751
N#CC[C@H](C=O)C1CCCC1    ZINC000095704809
CC(C)Cn1cccc1C=O    ZINC000008728408
CCCCn1cccc1C=O    ZINC000009261699
CN(C)/C=C/C=C/C=C/C=O    ZINC000049984571
CC(C)(C)n1ccc(C=O)c1    ZINC000004520670
CC(C)c1cc(C=O)n(C)c1    ZINC000078404722
O=CC1=C2CCCN2CCC1    ZINC000021996213
CCc1c(C)[nH]c(C)c1C=O    ZINC000022122139
CCc1cc(C=O)n(CC)c1    ZINC000078404956
CCCc1ccc(C=O)n1C    ZINC000075425611
CCc1c(C)[nH]c(C=O)c1C    ZINC000001574405
CC(C)Cc1ccc(C=O)[nH]1    ZINC000072324039
CC(C)(C)c1c[nH]c(C=O)c1    ZINC000039062071
CC[C@@H](C)n1cccc1C=O    ZINC000035431336
O=Cc1cn2ccnc2s1    ZINC000082407780
O=Cc1cn2ccsc2n1    ZINC000004262678
O=Cc1cnc2sccn12    ZINC000013211754
O=Cc1cccnc1[N+](=O)[O-]    ZINC000035569835
O=Cc1ccc([N+](=O)[O-])nc1    ZINC000143587253
O=Cc1ccncc1[N+](=O)[O-]    ZINC000014983388
O=Cc1ccc([N+](=O)[O-])cn1    ZINC000021985566
O=Cc1cnccc1[N+](=O)[O-]    ZINC000035569836
O=Cc1ncccc1[N+](=O)[O-]    ZINC000001570360
O=Cc1cnc(C(=O)O)cn1    ZINC000082407893
O=Cc1cc([N+](=O)[O-])ccn1    ZINC000034324395
O=Cc1cccc(F)c1C=O    ZINC000039088514
O=Cc1cc(F)cc(C=O)c1    ZINC000014985592
CSc1cccc(C=O)c1    ZINC000019088190
O=Cc1cc2c(s1)CCC2    ZINC000062351348
CSc1ccccc1C=O    ZINC000001728001
CSc1ccc(C=O)cc1    ZINC000002166804
O=Cc1cccc(C=O)c1F    ZINC000039088513
Cc1ccc(C=O)c(S)c1    ZINC000039062291
O=CC(=O)c1ccccc1F    ZINC000005240923
O=Cc1ccc(F)cc1C=O    ZINC000039435510
O=CC(=O)c1cccc(F)c1    ZINC000005240957
Cc1ccc(S)c(C=O)c1    ZINC000090668822
O=CC(=O)c1ccc(F)cc1    ZINC000001595133
O=CCSc1ccccc1    ZINC000019686055
O=Cc1ccc(C2CC2)s1    ZINC000022201038
O=CC1CC(C(F)(F)F)C1    ZINC000575441115
O=Cc1ccc(CO)cc1O    ZINC000004655019
COc1cc(O)cc(C=O)c1    ZINC000013481365
Cc1cc(O)c(C=O)c(O)c1    ZINC000002529209
COc1ccc(O)c(C=O)c1    ZINC000001656240
Cc1ccc(C(=O)CC=O)o1    ZINC000100864904
COc1ccc(C=O)c(O)c1    ZINC000001420780
Cc1cc(O)c(C=O)cc1O    ZINC000095603635
COc1ccc(C=O)cc1O    ZINC000000164617
COc1cc(O)ccc1C=O    ZINC000001420501
Cc1c(O)c(O)ccc1C=O    ZINC000039059351
COc1cccc(O)c1C=O    ZINC000001845794
O=Cc1cc(CO)ccc1O    ZINC000001854627
Cc1cc(C=O)c(O)cc1O    ZINC000015942273
Cc1c(O)ccc(C=O)c1O    ZINC000004831000
COc1c(O)cccc1C=O    ZINC000012505037
O=C[C@H](O)[C@@H](F)[C@H](O)CO    ZINC000083749454
O=C[C@@H](F)[C@H](O)[C@H](O)CO    ZINC000013539308
COc1cccc(C=O)c1O    ZINC000000096615
O=Cc1ccc(O)c(CO)c1    ZINC000002003357
Cc1cc(O)cc(O)c1C=O    ZINC000001698463
COc1ccc(O)cc1C=O    ZINC000001440526
COc1cc(C=O)ccc1O    ZINC000002567933
O=CCc1ccc(O)c(O)c1    ZINC000000901908
CNC(=O)c1ccc(C=O)[nH]1    ZINC000170231928
O=Cc1nc2c([nH]1)COCC2    ZINC000068945567
CNC(=O)c1cc(C=O)c[nH]1    ZINC000170235054
C[C@H](C=O)c1ccc(F)cc1    ZINC000032005686
Cc1ccc(C=O)c(C)c1F    ZINC000002540286
O=Cc1cnc2n1CCOC2    ZINC000024540989
Cn1cc(C(=O)CC=O)cn1    ZINC000103584883
COCc1ncc(C=O)cn1    ZINC000019091908
CCc1ccc(C=O)c(F)c1    ZINC000141665980
Cc1cc(CC=O)ccc1F    ZINC000043502280
O=CCCc1ccccc1F    ZINC000019682814
Cc1cc(F)ccc1CC=O    ZINC000055230466
O=CCCc1ccc(F)cc1    ZINC000019682816
O=CCCc1cccc(F)c1    ZINC000039088485
O=Cc1cc2n(n1)CCCO2    ZINC000036474304
O=Cc1n[nH]c2c1COCC2    ZINC000024732346
Cc1ccc(CC=O)cc1F    ZINC000043502279
Cc1ccc(F)cc1CC=O    ZINC000043502282
CCc1cc(C=O)ccc1F    ZINC000039062240
C[C@@H](C=O)c1ccc(F)cc1    ZINC000032005683
Cc1cc(C=O)cc(C)c1F    ZINC000012359298
O=Cc1ccccc1CCF    ZINC000098210771
Cc1cc(F)cc(C)c1C=O    ZINC000002509687
O=Cc1cnn2c1OCCC2    ZINC000024721946
Nc1nccc(CO)c1C=O    ZINC000095764072
O=Cc1cn2c(n1)COCC2    ZINC000039062193
Cc1c(C)c(C=O)ccc1F    ZINC000039062243
Cc1cc(F)cc(CC=O)c1    ZINC000078676491
C#CCCC[C@@H](O)/C=C/C=O    ZINC000064857842
Cc1oc(C=O)cc1C(C)C    ZINC000082407771
O=C[C@H]1C(=O)C[C@H]2CC[C@H]1C2    ZINC000725344362
CC1(C)CC(=O)C=C(C=O)C1    ZINC000075539500
O=C[C@@H]1C(=O)C[C@H]2CC[C@H]1C2    ZINC000725344364
Cc1ccc([C@H](C)CC=O)o1    ZINC000002557908
C#CCCC[C@H](O)/C=C/C=O    ZINC000064857840
Cc1ccc([C@@H](C)CC=O)o1    ZINC000005226073
C[C@H](C=O)Cc1ccnn1C    ZINC000082762950
CCCCc1nc(C=O)c[nH]1    ZINC000002572502
Cc1cc(C)n(CCC=O)n1    ZINC000008549354
CC(C)(C)c1ncc(C=O)[nH]1    ZINC000039236940
CC(C)Cn1ccnc1C=O    ZINC000026473991
CCCCn1cnc(C=O)c1    ZINC000034528796
CCc1cc(C=O)n(CC)n1    ZINC000072219959
CC(C)(C)c1n[nH]cc1C=O    ZINC000004384454
CCCCn1ccc(C=O)n1    ZINC000072219967
Cc1c(C=O)cnn1C(C)C    ZINC000020314601
CC(C)Cn1cc(C=O)cn1    ZINC000012395547
CC[C@@H](C)n1nccc1C=O    ZINC000036644445
CC(C)c1nn(C)cc1C=O    ZINC000032625199
CC(C)c1nccn1CC=O    ZINC000043803618
CCCn1nc(C=O)cc1C    ZINC000072219970
CC[C@H](C)n1nccc1C=O    ZINC000036644447
CCCCn1nccc1C=O    ZINC000072226716
Cc1nn(C(C)C)cc1C=O    ZINC000012357817
CC(C)(C)c1c[nH]c(C=O)n1    ZINC000068945626
CC(C)c1cc(C=O)n(C)n1    ZINC000076589328
CCn1c(C)c(C)nc1C=O    ZINC000045205781
CC(C)Cn1ccc(C=O)n1    ZINC000072219966
CCn1nc(C)c(C=O)c1C    ZINC000002578423
CC(C)Cn1nccc1C=O    ZINC000072226663
CCCn1nc(C)cc1C=O    ZINC000072209919
CC(C)Cc1cc(C=O)n[nH]1    ZINC000008018791
CC[C@@H](C)n1cc(C=O)cn1    ZINC000012396707
C[C@@H](C=O)Cc1ccnn1C    ZINC000082762951
CC[C@H](C)n1cc(C=O)cn1    ZINC000012396709
CC(C)(C)n1nccc1C=O    ZINC000072190458
CC(C)c1cnn(C)c1C=O    ZINC000257839984
CC(C)(C)c1cc(C=O)n[nH]1    ZINC000019091027
CCCn1cc(C=O)c(C)n1    ZINC000002584639
Cc1nn(CC=O)c(C)c1C    ZINC000034926084
Cc1cc(C=O)nn1C(C)C    ZINC000072219969
CCc1c(C=O)cnn1CC    ZINC000012397105
CCCn1ncc(C=O)c1C    ZINC000000895957
CC(C)(C)n1cc(C=O)cn1    ZINC000019480861
CC(C)(C)c1[nH]cnc1C=O    ZINC000039062176
CCCCn1ccnc1C=O    ZINC000004244058
CC(C)c1cc(C=O)nn1C    ZINC000039103130
CC1=C[C@@H](C)[C@@H](C)[C@H](C=O)C1    ZINC000004582601
CC1=C(C=O)C(C)(C)CCC1    ZINC000005766948
CC1=CC[C@@H](CC=O)C1(C)C    ZINC000001063073
CC1=C[C@H](C)[C@H](C=O)[C@@H](C)C1    ZINC000004826818
CC1(C)C2CCC1(C=O)CC2    ZINC000075539726
CC1=C[C@H](C)[C@@H](C=O)[C@@H](C)C1    ZINC000100047763
CC1=C[C@@H](C)[C@H](C=O)[C@@H](C)C1    ZINC000001261423
O=CC1C[C@H]2CCCC[C@@H]2C1    ZINC000219216818
CC(C)(C)C12CC(C=O)(C1)C2    ZINC000137324269
CC(C)=CCC/C(C)=C/C=O    ZINC000001529208
CCCC=C=CC(C)(C)C=O    ZINC000001701847
CCCCC/C=C/C=C/C=O    ZINC000002014252
CC1=C[C@H](C)[C@H](C=O)[C@H](C)C1    ZINC000004826812
CC1=C(C)C[C@H](C=O)[C@@H](C)C1    ZINC000005375930
CCCCC/C=C/C=C\C=O    ZINC000013551427
C[C@H]1[C@@H]2CC[C@]1(C)[C@H](C=O)C2    ZINC000104125698
C[C@@H]1[C@H]2CC[C@]1(C)[C@H](C=O)C2    ZINC000004972852
CC1=C[C@H](C)[C@@H](C)[C@@H](C=O)C1    ZINC000004582600
CC1=C[C@@H](C)[C@@H](C)[C@@H](C=O)C1    ZINC000004582599
CCCC/C=C/C=C(\C)C=O    ZINC000003074782
CC1=C(C)C[C@H](C=O)[C@H](C)C1    ZINC000005369319
CC1=CCCC(C)(C)[C@H]1C=O    ZINC000005766995
O=C[C@@H]1C[C@H]2CCCC[C@H]2C1    ZINC000250892038
C=C(C)CCC/C(C)=C\C=O    ZINC000012879029
CC1=C(C)C[C@H](C)[C@H](C=O)C1    ZINC000004027417
CC1=C[C@H](C)[C@H](C)[C@@H](C=O)C1    ZINC000100937023
CC1=C[C@H](C)[C@H](C)[C@H](C=O)C1    ZINC000100937017
C/C=C(/C)CC/C(C)=C/C=O    ZINC000207962771
C/C=C(/C)CC/C(C)=C\C=O    ZINC000207962738
CC12CCC(C=O)(CC1)CC2    ZINC000138305081
O=CC1C[C@@H]2CCCC[C@H]2C1    ZINC000219216749
C[C@H]1[C@H]2CC[C@]1(C)[C@H](C=O)C2    ZINC000004972853
C[C@@H]1[C@@H]2CC[C@]1(C)[C@H](C=O)C2    ZINC000104125694
O=CC12CCC(CC1)CCC2    ZINC000034227308
C/C=C(\C)CC/C(C)=C\C=O    ZINC000207962696
CC1=CCCC(C)(C)[C@@H]1C=O    ZINC000100046328
CC1=C[C@H](C)[C@@H](C)[C@H](C=O)C1    ZINC000004582602
C=C(C)CCC/C(C)=C/C=O    ZINC000002134281
CC1=C(C)C[C@](C)(C=O)CC1    ZINC000005457163
CC(C)=CCC/C(C)=C\C=O    ZINC000012358789
CC1=C[C@H](C)[C@@H](C=O)[C@H](C)C1    ZINC000002296013
C/C=C(\C)CC/C(C)=C/C=O    ZINC000002559077
CC1=C(C)C[C@@](C)(C=O)CC1    ZINC000005457154
CC1=C(C)C[C@@H](C=O)[C@H](C)C1    ZINC000005369323
CC1=CC[C@H](CC=O)C1(C)C    ZINC000001063075
CC1=C[C@@H](C)[C@H](C=O)[C@H](C)C1    ZINC000004826825
O=Cc1cnc2scnn12    ZINC000033419160
O=C/C=C(/Cl)[C]1[CH][CH][CH][CH]1    ZINC000100057071
Cc1cc(C=O)cnc1S    ZINC000072222729
O=Cc1cnc(C2CC2)s1    ZINC000039134533
O=Cc1csc(C2CC2)n1    ZINC000037974029
Cc1[nH]c(=S)ccc1C=O    ZINC000072224815
O=Cc1nc(C2CC2)cs1    ZINC000020445151
O=Cc1nc2c(s1)CCC2    ZINC000020441872
CSc1ccc(C=O)cn1    ZINC000039062430
Cc1cc(=S)[nH]cc1C=O    ZINC000072223773
Cc1[nH]c(C=O)cc1C(=O)O    ZINC000037624312
Nc1cc(C=O)cc(O)c1O    ZINC000143999051
Cn1c(C=O)ccc1C(=O)O    ZINC000039057627
O=Cc1noc2c1COCC2    ZINC000024774154
O=Cc1cccn1CC(=O)O    ZINC000012404606
Cn1cc(C(=O)O)cc1C=O    ZINC000039062365
O=Cc1ccnc(C(O)O)c1    ZINC000306812587
COc1c[nH]c(C=O)cc1=O    ZINC000026423783
O=Cc1ccc(CC(=O)O)[nH]1    ZINC000045793548
COC(=O)c1ccc(C=O)[nH]1    ZINC000001765334
Cc1cc(C(=O)O)[nH]c1C=O    ZINC000026896444
Cn1cc(C=O)cc1C(=O)O    ZINC000039057652
COc1cncc(O)c1C=O    ZINC000095773904
COC(=O)c1cc(C=O)c[nH]1    ZINC000002577863
Cc1cc(C=O)[nH]c1C(=O)O    ZINC000034628565
O=Cc1cc(C(O)O)ccn1    ZINC000306923443
Cn1ncc(C=O)c1NC=O    ZINC000003852694
Cc1nc(N)[nH]c(=O)c1C=O    ZINC000008616228
COc1ncc(C=O)c(N)n1    ZINC000034539015
O=Cc1cn(C2COC2)nn1    ZINC000096320269
COc1ncnc(N)c1C=O    ZINC000072266526
Nc1cc(N)c(C=O)c(=O)[nH]1    ZINC000008731360
O=CCCc1cncc(F)c1    ZINC000070738868
Cc1nc(C)c(C=O)cc1F    ZINC000072233210
O=C[C@H]1CC(=O)N(C2CC2)C1    ZINC000095098428
COCCc1ccc(C=O)[nH]1    ZINC000226031019
COCCn1cccc1C=O    ZINC000009261700
O=C[C@@H]1CC(=O)N(C2CC2)C1    ZINC000095098427
CC(C)(C)c1nocc1C=O    ZINC000076589501
CC(C)(C)c1ncc(C=O)o1    ZINC000040539290
CN(C)Cc1ccc(C=O)o1    ZINC000005599728
CC(C)(C)c1n[nH]nc1C=O    ZINC000004632962
CC(C)n1ncc(C=O)c1N    ZINC000252489504
CC(C)Cn1cc(C=O)nn1    ZINC000085271619
CN(C)c1ncc(C=O)n1C    ZINC000075561306
CC(C)(C)n1cc(C=O)nn1    ZINC000034402268
O=C[C@H]1CCCN1CC1CC1    ZINC000217551728
O=C[C@@H]1CCCN1CC1CC1    ZINC000217551645
O=C[C@H]1CCN(CC2CC2)C1    ZINC000096526536
CCC(C=O)(CC)CCC#N    ZINC000001695423
CN1[C@H]2CC[C@H]1CC(C=O)C2    ZINC000100210342
O=C[C@@H]1CCN(CC2CC2)C1    ZINC000096526539
CCCC(Cl)(Cl)C=O    ZINC000002512306
CC(=O)c1ccc(C=O)s1    ZINC000002566479
CC(=O)c1cc(C=O)cs1    ZINC000003130242
O=CCC(=O)c1cccs1    ZINC000101839355
O=CCc1ccc(Cl)cc1    ZINC000002581072
Cc1c(Cl)cccc1C=O    ZINC000039410766
O=CCc1ccccc1Cl    ZINC000002581070
Cc1cccc(Cl)c1C=O    ZINC000002387758
CSc1ncc(C=O)cn1    ZINC000004553869
Cc1cc(C=O)ccc1Cl    ZINC000002581075
Cc1cc(Cl)cc(C=O)c1    ZINC000034448546
O=Cc1cn2c(n1)SCC2    ZINC000029753875
O=CCc1cccc(Cl)c1    ZINC000002581071
Cc1cc(Cl)ccc1C=O    ZINC000002581074
O=Cc1cccc(CCl)c1    ZINC000088189728
Cc1ccc(Cl)cc1C=O    ZINC000039212361
Cc1ccc(C=O)c(Cl)c1    ZINC000020357644
CSc1nccc(C=O)n1    ZINC000002583498
Cc1ccc(C=O)cc1Cl    ZINC000012956511
Cc1ccc(Cl)c(C=O)c1    ZINC000034616799
O=Cc1ccc(CCl)cc1    ZINC000001613307
Cc1cccc(C=O)c1Cl    ZINC000034305217
COC(=O)c1ccoc1C=O    ZINC000034746167
O=Cc1cc(O)cc(O)c1O    ZINC000033975176
COc1coc(C=O)cc1=O    ZINC000026423644
O=Cc1cc(O)c(O)cc1O    ZINC000002566020
Cc1oc(C=O)cc1C(=O)O    ZINC000165769308
O=Cc1c(O)cc(O)cc1O    ZINC000001670802
COC(=O)c1occc1C=O    ZINC000008231190
COC(=O)c1ccc(C=O)o1    ZINC000008728864
O=Cc1ccc(O)c(O)c1O    ZINC000001595754
COC(=O)c1coc(C=O)c1    ZINC000082407184
O=Cc1cc(O)c(O)c(O)c1    ZINC000001564659
Cn1cnc(C(=O)O)c1C=O    ZINC000074342986
Cc1[nH]c(=O)[nH]c(=O)c1C=O    ZINC000000497338
COc1cc(C=O)ccc1F    ZINC000002512535
COc1c(F)cccc1C=O    ZINC000002526704
COc1cc(F)cc(C=O)c1    ZINC000016158694
Cc1cc(F)cc(C=O)c1O    ZINC000002525759
O=Cc1ccc(CO)c(F)c1    ZINC000098210680
Cc1cc(C=O)c(O)cc1F    ZINC000039059565
Cc1cc(O)cc(C=O)c1F    ZINC000258117563
COC(=O)c1n[nH]cc1C=O    ZINC000059270612
Cc1c(C=O)[nH]c(=O)[nH]c1=O    ZINC000001697915
COc1nc[nH]c(=O)c1C=O    ZINC000009910947
COc1ccc(C=O)c(F)c1    ZINC000002560323
COC(=O)c1[nH]cnc1C=O    ZINC000039057760
Cn1ncc(C=O)c1C(=O)O    ZINC000083268486
O=Cc1cn(CC(=O)O)cn1    ZINC000059724508
O=CCn1ccc(=O)[nH]c1=O    ZINC000001701740
Cc1ccc(F)c(C=O)c1O    ZINC000168640302
COc1ccc(F)c(C=O)c1    ZINC000002545251
Cn1ncc(C(=O)O)c1C=O    ZINC000082407169
Cn1cc(C=O)c(C(=O)O)n1    ZINC000058517649
Cc1nc(O)c(C=O)c(=O)[nH]1    ZINC000017967521
COc1ccc(C=O)cc1F    ZINC000001847539
COc1cccc(C=O)c1F    ZINC000002529809
COc1cccc(F)c1C=O    ZINC000002572870
COc1ccc(F)cc1C=O    ZINC000002516794
COc1cc(F)ccc1C=O    ZINC000002512533
Cc1cc(O)c(C=O)cc1F    ZINC000214879900
Nc1nc(N)c(C=O)c(=O)[nH]1    ZINC000012362025
Cc1sc(C)c(C=O)c1C    ZINC000015441992
NC(=O)Cn1cc(C=O)nn1    ZINC000085271859
CCCc1ccc(C=O)s1    ZINC000004384248
O=C[C@@H]1CC[C@H]2OC(=O)C[C@@H]12    ZINC000039330393
O=C[C@@H]1CC[C@@H]2OC(=O)C[C@H]12    ZINC000039330390
O=C[C@@H]1CC[C@H]2OC(=O)C[C@H]12    ZINC000039330392
CC(C)Oc1ccc(C=O)o1    ZINC000085873797
COC(=O)C12CC(C=O)(C1)C2    ZINC000038995653
O=C[C@@H]1CC[C@@H]2OC(=O)C[C@@H]12    ZINC000039330394
CCOCc1ccc(C=O)o1    ZINC000016942835
Cc1nn(CCO)cc1C=O    ZINC000019091097
CCOc1nn(C)cc1C=O    ZINC000256053532
COc1c(C=O)c(C)nn1C    ZINC000000170105
COCCn1ccnc1C=O    ZINC000019091399
CN(C)Cc1cc(C=O)no1    ZINC000016943614
CC(C)(C)c1nnc(C=O)o1    ZINC000095756807
CCOc1nc(C)[nH]c1C=O    ZINC000242688641
COCCn1nccc1C=O    ZINC000072219965
COCCn1cc(C=O)cn1    ZINC000039062568
CC1(C)CCC(=O)[C@@H](C=O)C1    ZINC000100675460
CC[C@H]1CCC(=O)[C@@H](C=O)C1    ZINC000043651525
CC[C@@H]1CCC(=O)[C@@H](C=O)C1    ZINC000043651523
CC(=O)/C=C/CCCCC=O    ZINC000034133265
CC1(C)CC(=O)[C@](C)(C=O)C1    ZINC000003851261
CC[C@H]1CCC(=O)[C@H](C=O)C1    ZINC000043651521
O=CC1CCC2(COC2)CC1    ZINC000306162712
O=CC12CCC(O)(CC1)CC2    ZINC000085210719
O=CCC[C@H]1CCCCC1=O    ZINC000075541062
CC(=O)C1(C=O)CCCCC1    ZINC000002525547
CC1(C)CCC(=O)[C@H](C=O)C1    ZINC000100675459
CCCCCC(=O)/C=C\C=O    ZINC000027638959
CCCCCC(=O)/C=C/C=O    ZINC000003604280
C=CCC1(C=O)CCOCC1    ZINC000306400196
CC[C@@H]1CCC(=O)[C@H](C=O)C1    ZINC000043651520
CC1(C)CC(=O)[C@@](C)(C=O)C1    ZINC000003851260
C=CCCC(=O)C(C)(C)C=O    ZINC000199742497
O=CCC[C@@H]1CCCCC1=O    ZINC000075541056
C[C@@H](C=O)CC1CCCCC1    ZINC000001589934
C=C(C)CCC[C@H](C)CC=O    ZINC000006020521
C[C@H]1CC[C@@](C)(C=O)C1(C)C    ZINC000075541891
CCCCCCC/C=C\C=O    ZINC000085617945
CC/C=C\CCCCCC=O    ZINC000005019192
CCCCC/C=C\CCC=O    ZINC000004538403
CC(C)[C@@H]1CC[C@](C)(C=O)C1    ZINC000001626985
CC(C)[C@@H]1CC[C@@](C)(C=O)C1    ZINC000001626987
CC(C)=CCC[C@H](C)CC=O    ZINC000001532245
CC(C)[C@H]1CC[C@@](C)(C=O)C1    ZINC000001626986
CCCC1CCC(C=O)CC1    ZINC000034768556
CC(C)=C(C=O)CCC(C)C    ZINC000001635620
C=CCCCCCCCC=O    ZINC000002534693
CCCCC/C=C/CCC=O    ZINC000001850575
C[C@H](C=O)CC1CCCCC1    ZINC000002046155
CCCCC1(C=O)CC(C)C1    ZINC000096509239
CC1(C)CCC(C)(C=O)CC1    ZINC000117261140
C[C@H]1CCCC(C)(C)[C@@H]1C=O    ZINC000006037491
CC(C)CC1(C=O)CC(C)C1    ZINC000096509238
CC/C=C/CCCCCC=O    ZINC000005447640
CC(C)[C@H]1CC[C@](C)(C=O)C1    ZINC000001626984
CC(C)C/C=C(/C=O)C(C)C    ZINC000002009356
CCC[C@H]1CC[C@H](C=O)CC1    ZINC000307535696
CC(C)C/C=C(\C=O)C(C)C    ZINC000002009354
CC(C)(C=O)C1CCCCC1    ZINC000075541884
C=C(C)CCC[C@@H](C)CC=O    ZINC000006036298
CC(C)=CCC[C@@H](C)CC=O    ZINC000001531600
CCCCCCC/C=C/C=O    ZINC000001571216
NC(=O)c1csc(C=O)c1    ZINC000074942097
NC(=O)c1ccc(C=O)s1    ZINC000039062847
Cc1cc(C=O)cnc1Cl    ZINC000036532786
Cc1ccc(C=O)nc1Cl    ZINC000095763786
Cc1c(Cl)nccc1C=O    ZINC000026898857
Cc1c(Cl)ccnc1C=O    ZINC000095751464
Nc1c(Cl)cccc1C=O    ZINC000091363943
Nc1ccc(C=O)cc1Cl    ZINC000039476601
Cc1ncc(Cl)cc1C=O    ZINC000071864203
Cc1cc(C=O)cc(Cl)n1    ZINC000014982415
Cc1ccnc(C=O)c1Cl    ZINC000008698244
Cc1ccc(Cl)nc1C=O    ZINC000066054470
O=Cc1ccc(CCl)nc1    ZINC000095642474
Nc1ccc(Cl)cc1C=O    ZINC000002389379
Nc1ccc(C=O)c(Cl)c1    ZINC000025560396
Cc1cc(Cl)cc(C=O)n1    ZINC000079045335
Cc1cc(C=O)ncc1Cl    ZINC000090413512
Cc1ccnc(Cl)c1C=O    ZINC000008698248
Cc1nccc(C=O)c1Cl    ZINC000095762000
Cc1cnc(Cl)c(C=O)c1    ZINC000033975180
Nc1cc(Cl)ccc1C=O    ZINC000095630354
Nc1cc(C=O)ccc1Cl    ZINC000001687849
Cc1cc(Cl)cnc1C=O    ZINC000095763794
Nc1cccc(Cl)c1C=O    ZINC000082406496
Cc1nc(Cl)ccc1C=O    ZINC000008698225
Cc1cnc(C=O)cc1Cl    ZINC000095642379
O=Cc1cccc(CCl)n1    ZINC000095756140
Cc1cc(C=O)c(Cl)cn1    ZINC000095761401
Cc1ccc(C=O)c(Cl)n1    ZINC000008698226
O=CCc1ccc(Cl)nc1    ZINC000113381083
Cc1cnc(Cl)cc1C=O    ZINC000071256041
Cc1cc(Cl)ncc1C=O    ZINC000008698229
Cc1ccc(Cl)c(C=O)n1    ZINC000095761400
Cc1nc(C=O)ccc1Cl    ZINC000084249312
O=Cc1ccc(CCl)cn1    ZINC000059544856
COC(=O)c1cc(C=O)on1    ZINC000039112812
Cc1noc(C(=O)O)c1C=O    ZINC000039062724
NC(=S)n1cc(C=O)cn1    ZINC000022115862
Nc1nc(=S)[nH]cc1C=O    ZINC000033992145
O=Cc1nc(CC(=O)O)co1    ZINC000108277692
O=CCn1ccc([N+](=O)[O-])n1    ZINC000002537476
Cn1nc(C=O)cc1[N+](=O)[O-]    ZINC000072209629
Nc1[nH]c(=O)[nH]c(=O)c1C=O    ZINC000004384308
Cn1nc([N+](=O)[O-])cc1C=O    ZINC000072209492
O=CCn1cc([N+](=O)[O-])cn1    ZINC000002537471
Cn1cc(C=O)c([N+](=O)[O-])n1    ZINC000039062839
Cn1ncc(C=O)c1[N+](=O)[O-]    ZINC000117921269
Cn1c(C=O)ncc1[N+](=O)[O-]    ZINC000013207487
Cn1c(C=O)cnc1[N+](=O)[O-]    ZINC000013282294
O=Cc1cn(CC(=O)O)nn1    ZINC000059724786
COc1ccc(C=O)c(F)n1    ZINC000095762022
COc1cc(C=O)c(F)cn1    ZINC000008698175
CC(C)c1nc(C=O)cs1    ZINC000004198757
CC(C)c1ncc(C=O)s1    ZINC000039062732
COc1ncc(C=O)cc1F    ZINC000015684385
COc1ccc(F)c(C=O)n1    ZINC000088189874
COc1ccnc(F)c1C=O    ZINC000039062699
CC(C)c1csc(C=O)n1    ZINC000019089003
CC(C)c1cnc(C=O)s1    ZINC000095348305
COc1ncc(F)cc1C=O    ZINC000002539933
COc1nc(F)ccc1C=O    ZINC000095931491
COc1nccc(C=O)c1F    ZINC000095761894
CN(C)c1ccc(C=O)s1    ZINC000000814467
CCCc1csc(C=O)n1    ZINC000039062730
N#CC#Cc1ccc(C=O)cc1    ZINC000257355109
COc1cnc(F)c(C=O)c1    ZINC000090411413
COc1cncc(F)c1C=O    ZINC000098181693
COc1cc(C=O)cnc1F    ZINC000090411473
O=CC1=CCC[C@H]([N+](=O)[O-])C1    ZINC000091302105
O=CC1=CCC[C@@H]([N+](=O)[O-])C1    ZINC000091302106
COCc1c(C=O)nnn1C    ZINC000062298715
CC(=O)N1CCC(C=O)CC1    ZINC000019678289
CC(C)N1C[C@H](C=O)CC1=O    ZINC000095098425
CC(=O)N1CCC[C@H](C=O)C1    ZINC000019678488
CC(=O)N1CCCC[C@@H]1C=O    ZINC000079436778
CN1CCCC[C@@H](C=O)C1=O    ZINC000039062817
CC(=O)N1CCC[C@@H](C=O)C1    ZINC000019678486
CC(C)N1C[C@@H](C=O)CC1=O    ZINC000095098426
CC(=O)N1CCCC[C@H]1C=O    ZINC000079436780
CN1CCCC[C@H](C=O)C1=O    ZINC000039062815
CCN1CCC[C@@H](C=O)CC1    ZINC000057354227
CC(C)N1CCCC[C@H]1C=O    ZINC000054237283
CN(C)C1(C=O)CCCCC1    ZINC000039062820
CC(C)N1CCC(C=O)CC1    ZINC000019090831
CN(C)CC1(C=O)CCCC1    ZINC000012359683
CC(C)N1CCC[C@@H](C=O)C1    ZINC000054217888
CC(C)N1CCCC[C@@H]1C=O    ZINC000054237282
CCCN1CCC(C=O)CC1    ZINC000039062689
CC(C)N1CCC[C@H](C=O)C1    ZINC000054217886
CC(C)(C=O)N1CCCCC1    ZINC000012336315
CC(C)CN1CCC[C@H]1C=O    ZINC000217551501
CC(C)CN1CC[C@H](C=O)C1    ZINC000217552238
CCN1CCC[C@H](C=O)CC1    ZINC000057354226
CCCCN1CCC[C@@H]1C=O    ZINC000141102678
CC(C)CN1CC[C@@H](C=O)C1    ZINC000217552329
CC(C)(C=O)CN1CCCC1    ZINC000002565592
CC(C)CN1CCC[C@@H]1C=O    ZINC000217551413
CCCCN1CCC[C@H]1C=O    ZINC000141102868
CN(C)C1CCC(C=O)CC1    ZINC000002022084
O=C[C@@H](Cl)Br    ZINC000101646882
O=C[C@H](Cl)Br    ZINC000101646879
O=Cc1csc(C(=O)O)c1    ZINC000039200414
O=Cc1ccsc1C(=O)O    ZINC000020032365
O=Cc1cc(C(=O)O)cs1    ZINC000000334109
O=Cc1sccc1C(=O)O    ZINC000000332279
O=Cc1cscc1C(=O)O    ZINC000000334110
O=Cc1ccc(C(=O)O)s1    ZINC000000334108
O=Cc1cc(Cl)ccc1O    ZINC000000152645
O=Cc1ccc(O)c(Cl)c1    ZINC000000163305
O=Cc1cccc(O)c1Cl    ZINC000012956540
O=Cc1c(O)cccc1Cl    ZINC000002023830
O=Cc1cc(O)[nH]c(=S)n1    ZINC000017377593
O=Cc1cccc(F)c1S    ZINC000669372627
O=Cc1ccc(S)cc1F    ZINC000238614493
O=Cc1ccc(S)c(F)c1    ZINC000238585321
O=Cc1ccc(O)cc1Cl    ZINC000002510171
O=Cc1cc(O)cc(Cl)c1    ZINC000072482078
O=Cc1ccc(Cl)c(O)c1    ZINC000013386179
O=Cc1cc(O)ccc1Cl    ZINC000065336757
O=Cc1ccc(Cl)cc1O    ZINC000004290770
O=Cc1cccc(Cl)c1O    ZINC000002540759
O=Cc1csc(B(O)O)c1    ZINC000169984393
O=Cc1ccc(B(O)O)s1    ZINC000169743405
Nc1c(Cl)nccc1C=O    ZINC000085210693
O=Cc1ccnc(CCl)n1    ZINC000091362260
O=Cc1cscc1B(O)O    ZINC000169858321
O=Cc1sccc1B(O)O    ZINC000169743424
O=Cc1cc(B(O)O)cs1    ZINC000169743949
Cc1nc(Cl)ncc1C=O    ZINC000059021250
Nc1ncc(Cl)cc1C=O    ZINC000029753702
Nc1cnc(Cl)cc1C=O    ZINC000095642387
Cc1ncnc(Cl)c1C=O    ZINC000082845746
Nc1cc(Cl)ncc1C=O    ZINC000038540352
Nc1c(Cl)cncc1C=O    ZINC000095769181
Cc1nc(Cl)cc(C=O)n1    ZINC000091301423
Nc1cnc(Cl)c(C=O)c1    ZINC000082845747
Nc1nc(Cl)ccc1C=O    ZINC000091301471
O=Cc1ccsc1B(O)O    ZINC000169746813
Cc1cnc(Cl)c(C=O)n1    ZINC000669385255
Nc1ncc(C=O)cc1Cl    ZINC000034452773
Nc1ccc(Cl)nc1C=O    ZINC000085224556
Nc1nccc(Cl)c1C=O    ZINC000066054800
Nc1cc(Cl)c(C=O)cn1    ZINC000075629660
Nc1ccnc(Cl)c1C=O    ZINC000049587148
O=CC1C(=O)NC(=O)NC1=O    ZINC000100293202
O=Cc1cc(F)c(O)cc1O    ZINC000147164140
O=Cc1ccc(CCO)s1    ZINC000039063038
O=Cc1c(O)[nH]c(=O)[nH]c1=O    ZINC000011804332
O=Cc1cc(O)c(O)c(F)c1    ZINC000032192668
COCc1csc(C=O)c1    ZINC000016943352
Cc1noc(C=O)c1[N+](=O)[O-]    ZINC000001397890
O=Cc1c(O)cc(O)cc1F    ZINC000039062990
CSCc1ccc(C=O)o1    ZINC000032628231
COCc1ccc(C=O)s1    ZINC000013425400
N#Cc1cccc(C#N)c1C=O    ZINC000038864800
N#Cc1cc(C#N)cc(C=O)c1    ZINC000032303012
N#Cc1ccc(C=O)cc1C#N    ZINC000045793594
Cc1c(F)cc(F)cc1C=O    ZINC000038529971
Cc1ccc(F)c(C=O)c1F    ZINC000002574948
Cc1c(F)c(F)ccc1C=O    ZINC000091365346
O=Cc1cccc(C(F)F)c1    ZINC000071790072
Cc1cc(C=O)cc(F)c1F    ZINC000038529969
COC(=O)/C(O)=C/C=C/C=O    ZINC000003846736
CN(C)c1ncc(C=O)s1    ZINC000002518231
Cc1cc(C=O)c(F)cc1F    ZINC000035570449
Cc1ccc(C=O)c(F)c1F    ZINC000002382364
Cc1cc(F)c(C=O)cc1F    ZINC000083137944
O=CCc1ccc(F)cc1F    ZINC000002581081
O=CCc1cc(F)cc(F)c1    ZINC000043502234
Cn1cc(C=O)n(C)c1=S    ZINC000032192531
Cc1c(F)ccc(C=O)c1F    ZINC000012359160
Cc1cc(F)c(F)c(C=O)c1    ZINC000225065480
O=CCc1c(F)cccc1F    ZINC000043502232
O=Cc1ccc(C(F)F)cc1    ZINC000036419786
O=CCc1ccc(F)c(F)c1    ZINC000002581083
Cc1c(F)cc(C=O)cc1F    ZINC000095095502
C[C@@](O)(CC=O)C(F)(F)F    ZINC000036419784
CC(C)c1nnc(C=O)s1    ZINC000095762272
Cc1ccc(F)c(F)c1C=O    ZINC000114412668
Cc1cc(F)c(C=O)c(F)c1    ZINC000082046572
Cc1c(F)ccc(F)c1C=O    ZINC000096024809
O=Cc1ccccc1C(F)F    ZINC000066324270
O=CCc1cccc(F)c1F    ZINC000043875608
O=CCc1cc(F)ccc1F    ZINC000002581082
C[C@](O)(CC=O)C(F)(F)F    ZINC000036419785
CC[C@@]1(C=O)NC(=O)NC1=O    ZINC000001595903
CC(=O)/C(C=O)=C/NC(N)=O    ZINC000498050250
CC[C@]1(C=O)NC(=O)NC1=O    ZINC000004429717
CN1C(=O)NC(=O)[C@]1(C)C=O    ZINC000001634252
CN1C(=O)NC(=O)[C@@]1(C)C=O    ZINC000002041864
O=Cc1cccc2ccccc12    ZINC000001693280
O=Cc1ccc2cccccc1-2    ZINC000036404150
O=Cc1ccc2ccccc2c1    ZINC000001644079
CCn1nc(C)c(C=O)c1F    ZINC000238833246
Cc1c(C=O)cnn1CCF    ZINC000095098663
Cc1cnn(CCF)c1C=O    ZINC000095098583
Cc1nn(CCF)cc1C=O    ZINC000095093827
Cc1cc(C=O)n(CCF)n1    ZINC000095098656
O=C[C@H]1CC[C@H](C(=O)O)CC1    ZINC000263583771
COC(=O)[C@H]1[C@H](C=O)C1(C)C    ZINC000033506604
CCOC(=O)[C@@H](C=O)C1CC1    ZINC000085396683
O=C[C@@H]1CCC2(C1)OCCO2    ZINC000095930934
CCOC(=O)[C@H](C=O)C1CC1    ZINC000034115335
COC(=O)/C=C/CCCC=O    ZINC000032302552
CCOC(C#CC=O)OCC    ZINC000002539647
COC(=O)[C@@H]1[C@H](C=O)C1(C)C    ZINC000033506603
COC(=O)[C@@H]1[C@@H](C=O)C1(C)C    ZINC000033506601
COC(=O)CC1CC(C=O)C1    ZINC000001743830
CC(=O)OC[C@@H]1CC[C@H]1C=O    ZINC000039062903
O=C[C@H]1CCC2(C1)OCCO2    ZINC000095930937
COC(=O)[C@H]1[C@@H](C=O)C1(C)C    ZINC000033506602
CCOC(=O)C1(C=O)CCC1    ZINC000040442802
CCOC(=O)C1CC(C=O)C1    ZINC000230400619
COC1(C)CCC(C=O)CC1    ZINC000261508583
COC1(C=O)CCCCCC1    ZINC000039062860
C[C@@H](C=O)CC1CCOCC1    ZINC000082762791
C[C@H](C=O)CC1CCOCC1    ZINC000082762790
CCCCC[C@@H](O)/C=C/C=O    ZINC000002020117
CCCCC[C@H](O)/C=C/C=O    ZINC000012496340
CO[C@@H](C=O)C1CCCCC1    ZINC000107158675
CCCCC[C@@H](O)/C=C\C=O    ZINC000013517922
CO[C@H](C=O)C1CCCCC1    ZINC000107158677
CC(C)(C=O)[C@@H]1CCCCO1    ZINC000219235747
CCCCC[C@H](O)/C=C\C=O    ZINC000005513178
CCCCC(=O)C(C)(C)C=O    ZINC000196439854
O=CCCCCCCCC=O    ZINC000063772287
CC(C)(C=O)[C@H]1CCCCO1    ZINC000219235826
COCCCC1(C=O)CCC1    ZINC000238332274
CCCCC[C@@H](C=O)CCC    ZINC000033606605
CCCCCC[C@H](C=O)CC    ZINC000002164700
CC(C)CCC[C@@H](C)CC=O    ZINC000005758615
CCCCC(C=O)CCCC    ZINC000002585411
CCCCCC[C@@H](C=O)CC    ZINC000002164701
CC(C)CCC[C@H](C)CC=O    ZINC000005758885
CCCCC[C@H](C=O)CCC    ZINC000033606603
CCCCCCC[C@H](C)C=O    ZINC000100076843
CCCCCCCCCC=O    ZINC000001693270
CCCCCCC[C@@H](C)C=O    ZINC000100076840
CC(C)CCCCCCC=O    ZINC000002039635
O=Cc1scnc1C(=O)O    ZINC000039134585
O=Cc1ccc([N+](=O)[O-])s1    ZINC000000154896
O=Cc1ccsc1[N+](=O)[O-]    ZINC000039017323
O=Cc1cc([N+](=O)[O-])cs1    ZINC000000334076
O=Cc1nc(C(=O)O)cs1    ZINC000039063130
O=Cc1csc([N+](=O)[O-])c1    ZINC000000159715
O=Cc1cc(Cl)c[nH]c1=O    ZINC000014007765
O=Cc1cc(O)cnc1Cl    ZINC000045672777
O=Cc1ccnc(Cl)c1O    ZINC000095642460
O=Cc1cc(Cl)ncc1O    ZINC000072190629
O=Cc1c[nH]c(=O)c(Cl)c1    ZINC000008698115
O=Cc1c[nH]cc(Cl)c1=O    ZINC000095773647
O=Cc1ccc(O)c(Cl)n1    ZINC000071788946
O=Cc1c(O)ccnc1Cl    ZINC000038534038
Nc1nc(Cl)ncc1C=O    ZINC000095764141
Nc1ncc(Cl)nc1C=O    ZINC000095496161
Nc1ncnc(Cl)c1C=O    ZINC000002511467
C[C@H](O)c1ncc(C=O)s1    ZINC000098095389
C[C@@H](O)c1ncc(C=O)s1    ZINC000098095390
COc1nc(C)c(C=O)s1    ZINC000039134478
CCOc1ncc(C=O)s1    ZINC000034599103
C[C@@H](O)c1cnc(C=O)s1    ZINC000098096566
COCc1nc(C=O)cs1    ZINC000039134629
C[C@H](O)c1cnc(C=O)s1    ZINC000098096565
O=Cc1cncc(C(F)F)c1    ZINC000095763668
Nc1cc(F)cc(F)c1C=O    ZINC000095930666
O=Cc1ccc(C(F)F)cn1    ZINC000095763667
O=Cc1ccc(C(F)F)nc1    ZINC000095763666
O=Cc1ccnc(C(F)F)c1    ZINC000091252414
Nc1cc(F)c(F)cc1C=O    ZINC000039063080
Nc1c(F)c(F)ccc1C=O    ZINC000122664250
Nc1cc(F)c(C=O)c(F)c1    ZINC000022010978
O=Cc1cccc(C(F)F)n1    ZINC000039063072
O=Cc1nccc2ccccc12    ZINC000001667775
O=Cc1cccc2cnccc12    ZINC000002530025
O=Cc1cnc2ccccc2c1    ZINC000002567918
O=Cc1ccc2ccncc2c1    ZINC000020441840
N#Cc1ccc(/C=C/C=O)cc1    ZINC000075543026
O=Cc1ccc2cccnc2c1    ZINC000002379809
O=Cc1ccc2cnccc2c1    ZINC000020441836
N#Cc1ccc(/C=C\C=O)cc1    ZINC000095919508
O=Cc1cncc2ccccc12    ZINC000002570382
O=Cc1ccc2ncccc2c1    ZINC000000241389
O=Cc1ccnc2ccccc12    ZINC000000158607
O=Cc1cccc2ncccc12    ZINC000000241387
O=Cc1cccc2ccncc12    ZINC000014983099
O=Cc1cccc2cccnc12    ZINC000000158599
O=Cc1cc2ccccc2cn1    ZINC000001646212
O=Cc1ccc2ccccc2n1    ZINC000000158602
COCCN1CCC[C@@H]1C=O    ZINC000217551850
O=CCCCN1CCOCC1    ZINC000079828073
CN(C1COC1)C(C)(C)C=O    ZINC000224095999
CN1C[C@H](C=O)OC(C)(C)C1    ZINC000242495566
COCCN1CCC[C@H]1C=O    ZINC000217551928
COCCN1CC[C@H](C=O)C1    ZINC000217552452
CN1C[C@@H](C=O)OC(C)(C)C1    ZINC000242495568
CC(=O)NCCCCCC=O    ZINC000005160174
CC(C)(C=O)N1CCOCC1    ZINC000020246806
COCCN1CC[C@@H](C=O)C1    ZINC000217552544
CC(C)(C)NCC(C)(C)C=O    ZINC000001678507
CCN(CC)CC(C)(C)C=O    ZINC000001683617
O=CC(Cl)=C(Cl)Cl    ZINC000002038399
O=Cc1cc(F)sc1C=O    ZINC000044675998
O=Cc1nnsc1C(=O)O    ZINC000306356913
CSc1sccc1C=O    ZINC000002387765
O=Cc1cc(F)ccc1Cl    ZINC000002510728
O=Cc1ccc(F)c(Cl)c1    ZINC000000165047
O=Cc1cccc(F)c1Cl    ZINC000021301125
O=Cc1cccc(Cl)c1F    ZINC000000157233
O=Cc1cc(Cl)ccc1F    ZINC000002243374
O=Cc1ccc(F)cc1Cl    ZINC000000165062
CSc1cc(C=O)cs1    ZINC000075526696
CSc1ccc(C=O)s1    ZINC000000165390
O=Cc1nc[nH]c(=O)c1Cl    ZINC000225735455
O=Cc1c(F)cccc1Cl    ZINC000000151783
O=Cc1ccc(Cl)cc1F    ZINC000002512513
O=Cc1cc(F)cc(Cl)c1    ZINC000000732125
O=Cc1ccc(Cl)c(F)c1    ZINC000002512519
O=Cc1cc(F)cc(F)c1O    ZINC000002525741
O=Cc1ccc(F)c(F)c1O    ZINC000036533623
O=Cc1cc(O)c(F)c(F)c1    ZINC000002539968
O=Cc1cc(F)c(O)c(F)c1    ZINC000012359152
O=Cc1c(O)ccc(F)c1F    ZINC000015444596
O=Cc1c(O)c(F)ccc1F    ZINC000015444622
Cc1nn(C)c(C=O)c1Cl    ZINC000072209427
CCc1nc(C=O)c(Cl)[nH]1    ZINC000020357664
Cc1c(Cl)c(C=O)nn1C    ZINC000082405595
O=Cc1cnn(CCCl)c1    ZINC000012428313
O=Cc1c(O)cc(F)cc1F    ZINC000016159087
O=Cc1c(F)ccc(O)c1F    ZINC000012956563
O=Cc1cc(F)c(F)cc1O    ZINC000016158091
O=Cc1cc(F)c(O)cc1F    ZINC000002526728
O=CCCn1nccc1Cl    ZINC000108284464
CCn1ncc(Cl)c1C=O    ZINC000002731898
Cc1nn(C)c(Cl)c1C=O    ZINC000000159843
O=Cc1ccc(O)c(F)c1F    ZINC000014982654
O=Cc1ccc(F)c(O)c1F    ZINC000032192857
O=Cc1c(F)cc(O)cc1F    ZINC000003880149
CCn1cc(Cl)c(C=O)n1    ZINC000002731984
O=Cc1ccnc2ccncc12    ZINC000001526832
O=Cc1cccc2cncnc12    ZINC000095930340
O=Cc1nccc2cccnc12    ZINC000117759826
O=Cc1cncc2cccnc12    ZINC000040539561
O=Cc1ccnc2ncccc12    ZINC000008435691
O=Cc1ccnc2cnccc12    ZINC000117765120
O=Cc1nccc2ccncc12    ZINC000081953710
O=Cc1ccc2nccnc2c1    ZINC000000238386
O=Cc1cnc2ncccc2c1    ZINC000020441888
O=Cc1ccc2ncccc2n1    ZINC000035874376
O=Cc1cnc2ccccc2n1    ZINC000000241385
O=Cc1ccc2cccnc2n1    ZINC000002456101
O=Cc1cnc2cccnc2c1    ZINC000066054279
O=Cc1nccc2cnccc12    ZINC000117777770
O=Cc1ncnc2ccccc12    ZINC000076592949
O=Cc1ccc2ccncc2n1    ZINC000095929519
O=C/C=C(\Cl)C1CCCC1    ZINC000025580743
O=Cc1nccc2ncccc12    ZINC000117763538
O=Cc1cc2cccnc2cn1    ZINC000117761340
O=Cc1cccc2nccnc12    ZINC000000241386
O=Cc1cncc2cnccc12    ZINC000034582621
O=Cc1ccc2ncncc2c1    ZINC000032915188
O=C/C=C/C=C/c1ccccc1    ZINC000006095594
C[C@H](C=O)CC[C@](C)(O)C=O    ZINC000001690962
COC(=O)CCCCCC=O    ZINC000033506279
CO[C@@H](C=O)C1CCOCC1    ZINC000238854258
CCOC(=O)CCCCC=O    ZINC000038324854
C[C@H](C=O)CC[C@@](C)(O)C=O    ZINC000001690964
CC[C@H](C=O)CCC(=O)OC    ZINC000034540121
CCOC(=O)[C@H](C=O)C(C)C    ZINC000075543567
CCOC(=O)[C@@H](C=O)C(C)C    ZINC000075543565
C[C@@H](C=O)CC[C@@](C)(O)C=O    ZINC000001690965
CC1(CCCC=O)OCCO1    ZINC000043502269
CCCCCCOC(=O)C=O    ZINC000022060207
CC1(C)COC(CC=O)OC1    ZINC000140153725
C[C@@H](C=O)CC[C@](C)(O)C=O    ZINC000001690963
CC(C)(C)OC(=O)CCC=O    ZINC000075543623
CO[C@H](C=O)C1CCOCC1    ZINC000238854257
COCC1(C=O)CCOCC1    ZINC000238326421
COC1(OC)CC[C@@H](C=O)C1    ZINC000221551959
CC(=O)OC(C)(C)CCC=O    ZINC000071602805
CCC1(CC)OC[C@H](C=O)O1    ZINC000021983315
O=CCCCCCCC(=O)O    ZINC000001845538
CC[C@@H](C=O)CCC(=O)OC    ZINC000034540123
COC1(OC)CC[C@H](C=O)C1    ZINC000221551906
CCCC[C@H](C=O)CCOC    ZINC000575421914
CCCC[C@@H](C=O)CCOC    ZINC000575421908
COCC[C@H](C=O)CC(C)C    ZINC000575423913
COCC[C@@H](C=O)CC(C)C    ZINC000575423912
O=Cc1ncc(F)cc1Cl    ZINC000085210398
O=Cc1cc(F)ncc1Cl    ZINC000095616309
O=Cc1cnc(Cl)c(F)c1    ZINC000074937895
O=Cc1cc(F)cnc1Cl    ZINC000002384081
O=Cc1ccc(Cl)c(F)n1    ZINC000095761890
O=Cc1cc(F)c(Cl)cn1    ZINC000095768557
O=Cc1cc(Cl)cnc1F    ZINC000002539930
O=Cc1c(F)nccc1Cl    ZINC000071256025
O=Cc1cc(Cl)ncc1F    ZINC000002539941
O=Cc1c(F)ccnc1Cl    ZINC000079387263
O=Cc1c(F)cncc1Cl    ZINC000095761891
O=Cc1cncc(F)c1Cl    ZINC000090411215
O=Cc1cnc(F)cc1Cl    ZINC000091297644
O=Cc1ncc(Cl)cc1F    ZINC000091692943
O=Cc1nccc(Cl)c1F    ZINC000095761854
O=Cc1ccnc(Cl)c1F    ZINC000002539923
O=Cc1ccc(Cl)nc1F    ZINC000071256090
O=Cc1ccc(F)nc1Cl    ZINC000238627294
O=Cc1nc(Cl)ccc1F    ZINC000002539925
O=Cc1ccnc(F)c1Cl    ZINC000071256432
Cn1c(N)nc(Cl)c1C=O    ZINC000057218427
N#Cc1cccc(C(=O)C=O)c1    ZINC000014982546
N#Cc1ccc(C(=O)C=O)cc1    ZINC000002524867
O=Cc1ccc2c(c1)C(=O)N=C2    ZINC000085346352
O=Cc1ccnc2nccnc12    ZINC000011919332
O=Cc1ncnc2cnccc12    ZINC000238684743
CC(=O)N[C@@H](C=O)OCC=O    ZINC000001570726
CC(=O)N[C@H](C=O)OCC=O    ZINC000005663193
COC(=O)[C@@H](C=O)N(C)C=O    ZINC000238343812
COC(=O)[C@H](C=O)N(C)C=O    ZINC000238799060
[N-]=[N+]=N[C@@H](CC=O)[C@H](O)CO    ZINC000096031250
O=CCc1c[nH]c2ccccc12    ZINC000000895327
Cn1ccc2c1cccc2C=O    ZINC000012370305
Cc1cccc2[nH]cc(C=O)c21    ZINC000002509984
N#Cc1ccc(CCC=O)cc1    ZINC000038301511
Cn1ccc2cccc(C=O)c21    ZINC000026340346
Cc1[nH]c2ccccc2c1C=O    ZINC000000164956
Cn1cc(C=O)c2ccccc21    ZINC000000158012
Cc1ccc2[nH]c(C=O)cc2c1    ZINC000016941625
CCc1cc(C=O)ccc1C#N    ZINC000039063379
Cc1cc2c(cccc2C=O)[nH]1    ZINC000039184737
Cc1ccc2[nH]cc(C=O)c2c1    ZINC000001304646
Cc1cc2[nH]ccc2c(C=O)c1    ZINC000082405529
Cc1ccc([C@@H](C#N)C=O)cc1    ZINC000022126371
Cc1c(C=O)[nH]c2ccccc12    ZINC000000873709
Cc1cccc2[nH]c(C=O)cc21    ZINC000039063426
CCc1cc(C#N)ccc1C=O    ZINC000039063369
Cc1ccc2cc(C=O)[nH]c2c1    ZINC000000337615
Cn1ccc2ccc(C=O)cc21    ZINC000012370283
Cc1cc2ccccn2c1C=O    ZINC000026512015
Cc1cc(C#N)cc(C)c1C=O    ZINC000039063381
Cc1ccc([C@H](C#N)C=O)cc1    ZINC000022126368
Cn1ccc2cc(C=O)ccc21    ZINC000005177646
Cc1cccc2cc(C=O)[nH]c21    ZINC000016941635
N#C[C@H](CC=O)c1ccccc1    ZINC000098175446
Cc1cccc2c(C=O)c[nH]c21    ZINC000001592423
Cc1ccc2c(C=O)c[nH]c2c1    ZINC000002509985
Cn1c(C=O)cc2ccccc21    ZINC000001691992
N#C[C@@H](CC=O)c1ccccc1    ZINC000098175447
Cc1cc2cccc(C=O)c2[nH]1    ZINC000071773511
O=C[C]1[CH][C]2[C]([CH]1)[C@H]1CC[C@H]2C1    ZINC000104299068
C[C@@H](C=O)CC(C)(C)[N+](=O)[O-]    ZINC000001678745
CC(C)(C)OC(=O)NCC=O    ZINC000002379635
C[C@H](C=O)CC(C)(C)[N+](=O)[O-]    ZINC000002045061
O=C/C=C/C=C/Br    ZINC000034588881
O=C/C=C/C=C\Br    ZINC000071606810
Cc1csc(C=O)c1Cl    ZINC000096032019
Cc1sc(Cl)cc1C=O    ZINC000076593846
O=Cc1cc(CCl)cs1    ZINC000001296251
CC(C=O)=C1SCCS1    ZINC000005377770
O=Cc1cc(F)c(F)cc1F    ZINC000004290143
O=Cc1cc(F)cc(F)c1F    ZINC000002575064
O=Cc1c(F)cc(F)cc1F    ZINC000004290144
O=Cc1ccc(F)c(F)c1F    ZINC000004290141
O=Cc1c(F)ccc(F)c1F    ZINC000004290142
O=Cc1cc(F)c(F)c(F)c1    ZINC000002575049
O=Cc1cccc2c1=NC(=O)N=2    ZINC000521396140
O=Cc1ccnn1CC(F)F    ZINC000212086374
O=Cc1cnn(CC(F)F)c1    ZINC000012395186
O=Cc1ccn(CC(F)F)n1    ZINC000072209632
Cn1ncc(C=O)c1C(F)F    ZINC000044831887
Cc1c(C=O)cnn1C(F)F    ZINC000072226254
Cc1nn(C(F)F)cc1C=O    ZINC000072226253
Cn1cc(C=O)c(C(F)F)n1    ZINC000044831889
C#CCOc1ccccc1C=O    ZINC000002597293
C#CCOc1ccc(C=O)cc1    ZINC000002271836
Cc1c(C=O)oc2ccccc12    ZINC000000035262
O=Cc1cccc(C#CCO)c1    ZINC000002525638
Cc1ccc2cc(C=O)oc2c1    ZINC000020389918
O=Cc1ccc(C#CCO)cc1    ZINC000002525639
Cc1oc2ccccc2c1C=O    ZINC000002566815
C#CCOc1cccc(C=O)c1    ZINC000004487618
O=CC1=Cc2ccccc2OC1    ZINC000000159000
Cc1cc2cccc(C=O)c2o1    ZINC000020439423
Cc1ccc2oc(C=O)cc2c1    ZINC000020389938
O=CCc1coc2ccccc12    ZINC000012370254
Cn1cc2ccc(C=O)cc2n1    ZINC000095707235
Cn1cc(C=O)c2cccnc21    ZINC000034926288
Cc1ccn2c(C=O)cnc2c1    ZINC000034448627
Cc1cnc2c(C=O)c[nH]c2c1    ZINC000095919850
Cc1ccc2nc(C=O)[nH]c2c1    ZINC000019735698
Cn1cc2cccc(C=O)c2n1    ZINC000095742845
Cc1cc(C=O)c2cc[nH]c2n1    ZINC000238521994
Cc1ccc2cc(C=O)[nH]c2n1    ZINC000095698477
Cc1nc2cc(C=O)ccc2[nH]1    ZINC000039211023
Cc1cc2[nH]cc(C=O)c2cn1    ZINC000014986241
Cc1ccc2nc(C=O)cn2c1    ZINC000000337614
Cc1cccn2cc(C=O)nc12    ZINC000019767912
Cc1ccnc2[nH]cc(C=O)c21    ZINC000044712649
Cc1cccc2ncc(C=O)n21    ZINC000038973092
Cc1cnc2[nH]c(C=O)cc2c1    ZINC000095698478
Cc1c[nH]c2nccc(C=O)c12    ZINC000238557802
Cc1c2cn[nH]c2ccc1C=O    ZINC000212088809
Cc1cnc2[nH]ccc2c1C=O    ZINC000167567767
Cn1cnc2ccc(C=O)cc21    ZINC000040448416
Cc1cc2cc(C=O)cnc2[nH]1    ZINC000082405324
Cc1cc2c(nccc2C=O)[nH]1    ZINC000224503936
Cc1nc(C=O)n2ccccc12    ZINC000075844207
Cc1cccn2ncc(C=O)c12    ZINC000076593662
Cc1cnc2[nH]cc(C=O)c2c1    ZINC000039961353
Cc1cc2[nH]ncc2cc1C=O    ZINC000238493778
Cn1c(C=O)cc2cccnc21    ZINC000082405339
Cc1cccc2nc(C=O)cn21    ZINC000000337680
Cc1ccc2c(C=O)c[nH]c2n1    ZINC000016678056
Cn1cc2cc(C=O)ccc2n1    ZINC000095707988
Cn1nc(C=O)c2ccccc21    ZINC000004277249
Cn1ncc2cccc(C=O)c21    ZINC000044076439
Cn1cc2c(cccc2C=O)n1    ZINC000082405323
Cc1cccn2c(C=O)cnc12    ZINC000039038320
Cn1cnc2cccc(C=O)c21    ZINC000082405373
Cn1ncc2cc(C=O)ccc21    ZINC000030677950
N#Cc1cc(C=O)cn1C1CC1    ZINC000225298975
Cn1cnc2cc(C=O)ccc21    ZINC000040448413
Cc1ccn2ncc(C=O)c2c1    ZINC000076593660
Cc1[nH]c2cnccc2c1C=O    ZINC000045328839
Cc1[nH]c2ccncc2c1C=O    ZINC000045328846
Cn1ccc2ncc(C=O)cc21    ZINC000219337887
Cn1c(C=O)nc2ccccc21    ZINC000000233872
Cc1c[nH]c2ncc(C=O)cc12    ZINC000082405358
Cc1n[nH]c2ccc(C=O)cc12    ZINC000039136880
Cc1nc2[nH]ccc2cc1C=O    ZINC000238542772
Cc1ccc2[nH]ncc2c1C=O    ZINC000147769947
Cc1c2cc[nH]c2ncc1C=O    ZINC000238439867
Cc1ccc2ncc(C=O)n2c1    ZINC000038537060
Cc1nc(C=O)c2ccccn12    ZINC000001237971
Cc1ccc2n[nH]c(C=O)c2c1    ZINC000014983526
Cc1c(C=O)nc2ccccn12    ZINC000089201536
Cn1ncc2ccc(C=O)cc21    ZINC000030677952
Cc1[nH]c2ncccc2c1C=O    ZINC000079034126
Cc1cccc2c(C=O)n[nH]c21    ZINC000014985872
Cc1ccnc2[nH]c(C=O)cc21    ZINC000095698476
Cn1nc2ccccc2c1C=O    ZINC000000332737
Cc1nc2ccccn2c1C=O    ZINC000002392002
Cc1ccn2cc(C=O)nc2c1    ZINC000019767913
Cc1cccc2[nH]nc(C=O)c21    ZINC000014983516
Cc1cnc2cccc(C=O)n12    ZINC000082405345
Cn1ncc2c1cccc2C=O    ZINC000030677782
Cc1nccc2[nH]cc(C=O)c21    ZINC000014986164
CO[C@@H]1O[C@H](OC)C[C@H]1C=O    ZINC000004283631
CO[C@H]1C[C@@H](C=O)[C@H](OC)O1    ZINC000004283632
CO[C@@H]1O[C@H](OC)C[C@@H]1C=O    ZINC000004283626
CO[C@@H]1C[C@H](C=O)[C@@H](OC)O1    ZINC000012405189
CO[C@@H]1C[C@@H](C=O)[C@@H](OC)O1    ZINC000012405187
CC1(C)O[C@@H](C=O)[C@H](CO)O1    ZINC000034171457
O=C[C@@H]1CCCc2ccccc21    ZINC000005722677
O=CC[C@@H]1C[C@H]1c1ccccc1    ZINC000112944482
Cc1cc(C=O)ccc1C1CC1    ZINC000162578037
O=C[C@H]1CCc2ccccc2C1    ZINC000014808481
C=CC[C@H](C=O)c1ccccc1    ZINC000038611874
O=C[C@H]1CCCc2ccccc21    ZINC000006576102
C=CC[C@@H](C=O)c1ccccc1    ZINC000038611873
O=Cc1ccc(C2CCC2)cc1    ZINC000082062679
O=CC1(c2ccccc2)CCC1    ZINC000062715953
O=Cc1ccccc1C1CCC1    ZINC000107159416
C[C@]1(C=O)C[C@@H]1c1ccccc1    ZINC000039060504
O=C[C@@H]1CCc2ccccc2C1    ZINC000014808479
Cc1ccc(C=O)cc1C1CC1    ZINC000164935054
O=Cc1ccc2c(c1)CCCC2    ZINC000004290077
CC/C(C=O)=C/c1ccccc1    ZINC000001240507
CC/C(C=O)=C\c1ccccc1    ZINC000004812257
CC1(C=O)Cc2ccccc2C1    ZINC000225047906
O=Cc1cccc2c1CCCC2    ZINC000006093756
CC/C=C(/C=O)c1ccccc1    ZINC000002510135
COCCC(C=O)CCOC    ZINC000142583163
CO[C@H](C)C[C@@H](CC=O)OC    ZINC000104505468
CO[C@@H](CC=O)C[C@H](C)OC    ZINC000104505474
CO[C@H](C)C[C@H](CC=O)OC    ZINC000104505479
CO[C@@H](C)C[C@@H](CC=O)OC    ZINC000104505462
Cc1sc(Cl)nc1C=O    ZINC000095930443
Cc1nc(Cl)sc1C=O    ZINC000045206731
O=CCc1ncc(Cl)s1    ZINC000144660277
O=CC(=O)[C@H](C(=O)O)[N+](=O)[O-]    ZINC000003593561
O=CC(=O)[C@@H](C(=O)O)[N+](=O)[O-]    ZINC000001636178
O=Cc1c(F)cc(F)nc1F    ZINC000071256436
O=Cc1cc(F)nc(F)c1F    ZINC000071256430
O=Cc1c(F)cnc(F)c1F    ZINC000033369614
Cn1nc(C=O)nc1C(F)F    ZINC000072233222
Cc1noc2ccc(C=O)cc12    ZINC000082405214
O=C[C@H]1C(=O)Nc2ccccc21    ZINC000100034078
Cc1nc2cc(C=O)ccc2o1    ZINC000057935362
O=Cc1ccc2c(c1)CNC2=O    ZINC000080442865
O=C[C@@H]1C(=O)Nc2ccccc21    ZINC000100034074
Cc1nc2cccc(C=O)c2o1    ZINC000076593864
O=Cc1ccc2c(c1)NC(=O)C2    ZINC000082405221
COc1cc(C#N)ccc1C=O    ZINC000044830758
C#Cc1ccc(OC)c(C=O)n1    ZINC000209802738
O=Cc1ccc2c(c1)CC(=O)N2    ZINC000070187358
O=Cc1c[nH]c2cc(O)ccc12    ZINC000014455605
N#CCc1ccc(O)c(C=O)c1    ZINC000115804287
COc1cc(C=O)ccc1C#N    ZINC000090413281
O=Cc1cccc2c1C(=O)NC2    ZINC000080442858
N#CCOc1cccc(C=O)c1    ZINC000019506962
COc1ccc(C=O)cc1C#N    ZINC000071372565
COc1c(C#N)cccc1C=O    ZINC000113484166
N#CCc1cc(C=O)ccc1O    ZINC000225720796
Cc1nc2ccc(C=O)cc2o1    ZINC000082405219
O=Cc1ccc2c(c1)C(=O)NC2    ZINC000082046867
O=Cc1c[nH]c2ccc(O)cc12    ZINC000014455604
COc1ccc(C=O)c(C#N)c1    ZINC000037594114
Cc1nc2c(cccc2C=O)o1    ZINC000076593863
O=Cc1c[nH]c2cccc(O)c12    ZINC000002563745
COc1ccc(C#N)cc1C=O    ZINC000038415920
COc1cccc(C=O)c1C#N    ZINC000059736648
N#CCOc1ccccc1C=O    ZINC000002767029
N#CCOc1ccc(C=O)cc1    ZINC000002597445
Cn1c(C=O)nc2ncccc21    ZINC000079062092
Cn1nc(C=O)c2cccnc21    ZINC000084229605
Cc1ccnc2c(C=O)cnn21    ZINC000238474907
Nc1ccc2c(C=O)n[nH]c2c1    ZINC000014983607
Nc1cccc2ncc(C=O)n21    ZINC000005012264
Cc1cc2ncc(C=O)cn2n1    ZINC000038342470
Cn1nnc2ccc(C=O)cc21    ZINC000082405125
Cn1cnc2cc(C=O)cnc21    ZINC000035270612
Cc1ccn2c(C=O)cnc2n1    ZINC000095756304
Cc1ccn2ncc(C=O)c2n1    ZINC000144176963
Cn1cc(C=O)c2cncnc21    ZINC000076593875
Nc1nccc2[nH]c(C=O)cc21    ZINC000095935516
Cn1nnc2cc(C=O)ccc21    ZINC000000158985
Cc1nc2ncccn2c1C=O    ZINC000002510949
Cn1cc(C=O)c2nccnc21    ZINC000001733229
Cn1ncc2cc(C=O)cnc21    ZINC000082405184
Cc1n[nH]c2ncc(C=O)cc12    ZINC000038342026
Nc1c[nH]c2nccc(C=O)c12    ZINC000044712613
CN1c2ccccc2C[C@@H]1C=O    ZINC000197631716
Cc1cc(C=O)cnc1C1CC1    ZINC000090413708
O=Cc1ccc2c(n1)CCCC2    ZINC000200408782
O=Cc1cccc2c1CCCN2    ZINC000166849216
CN1C[C@@H](C=O)c2ccccc21    ZINC000138493868
CN(/C=C\C=O)c1ccccc1    ZINC000090645539
Cc1nccc(C2CC2)c1C=O    ZINC000242688594
CN1C[C@H](C=O)c2ccccc21    ZINC000138493747
O=Cc1cccc2c1NCCC2    ZINC000074941712
O=Cc1cncc2c1CCCC2    ZINC000082405089
CN1CCc2cc(C=O)ccc21    ZINC000012370601
CN(/C=C/C=O)c1ccccc1    ZINC000002556482
O=Cc1nccc2c1CCCC2    ZINC000117988279
O=Cc1ccc2c(c1)CCNC2    ZINC000091305300
O=Cc1cnc2c(c1)CCCC2    ZINC000038846855
CN1c2ccccc2C[C@H]1C=O    ZINC000197631727
C#CCn1c(C)cc(C=O)c1C    ZINC000036333666
CC/C(C=O)=C/c1cccnc1    ZINC000211334669
CC/C(C=O)=C\c1cccnc1    ZINC000049804744
Nc1nc(Cl)c(C=O)s1    ZINC000002557657
C[C@]1(Br)C[C@H]1C=O    ZINC000238453358
C[C@]1(Br)C[C@@H]1C=O    ZINC000238453306
C[C@@]1(Br)C[C@H]1C=O    ZINC000238472458
C[C@@]1(Br)C[C@@H]1C=O    ZINC000238472396
O=Cc1ccc(C(F)F)s1    ZINC000168356137
O=Cc1csc2ccccc12    ZINC000000158708
O=Cc1ccc2ccsc2c1    ZINC000006092585
O=Cc1cccc2sccc21    ZINC000034202499
O=Cc1cccc2ccsc21    ZINC000012370196
O=Cc1ccc2sccc2c1    ZINC000002547786
O=Cc1cc2ccccc2s1    ZINC000000158704
O=Cc1ccc(-c2ccco2)o1    ZINC000022201052
O=CC1=COc2ccccc2O1    ZINC000022204227
O=Cc1cc(C=O)cc(C=O)c1    ZINC000003121795
O=Cc1ccc2c(c1)COC2=O    ZINC000002529223
CS(=O)(=O)C1(C=O)CCC1    ZINC000217750110
O=Cc1c2cn[nH]c2ccc1O    ZINC000034558577
Cc1noc2ncc(C=O)cc12    ZINC000082404937
O=Cc1c[nH]c2[nH]ccc(=O)c12    ZINC000044712594
CCS(=O)(=O)[C@H]1C[C@@H]1C=O    ZINC000217759429
CCS(=O)(=O)C1(C=O)CC1    ZINC000217750216
CCS(=O)(=O)[C@@H]1C[C@@H]1C=O    ZINC000217759334
O=Cc1cnc(-c2ccc[nH]2)o1    ZINC000199552192
Nc1nc2ccc(C=O)cc2o1    ZINC000097757454
O=Cc1ccc2[nH]c(=O)[nH]c2c1    ZINC000070187365
O=Cc1n[nH]c2cccc(O)c12    ZINC000014984564
CCS(=O)(=O)[C@H]1C[C@H]1C=O    ZINC000217759577
O=Cc1c2nc[nH]c2ccc1O    ZINC000085388640
Nc1nc2cccc(C=O)c2o1    ZINC000228902829
O=Cc1c[nH]nc1-c1ccco1    ZINC000020357659
O=Cc1ccc(-c2cc[nH]n2)o1    ZINC000006666971
O=Cc1cnc2c(O)cccn12    ZINC000038537059
O=CC1CCS(=O)(=O)CC1    ZINC000074341424
CCS(=O)(=O)[C@@H]1C[C@H]1C=O    ZINC000217759508
O=Cc1ccc(-n2ccnc2)o1    ZINC000020357648
O=Cc1c[nH]c2ncc(O)cc12    ZINC000044712770
N#Cc1cc(C=O)cc(N)c1O    ZINC000225721769
O=Cc1c[nH]c2ccc(=O)[nH]c12    ZINC000038916073
O=Cc1c2n[nH]cc2ccc1O    ZINC001772715236
O=CC(=O)C[C@@H](O)[C@H](O)CO    ZINC000013525808
CO[C@H](C=O)O[C@@H](C=O)CO    ZINC000002043505
CO[C@@H](C=O)O[C@@H](C=O)CO    ZINC000001694916
O=C[C@H](O)[C@H]1OC[C@@H](O)[C@@H]1O    ZINC000030725978
C[C@@H](O)[C@H](O)[C@H](O)C(=O)C=O    ZINC000104113875
CO[C@H](C=O)O[C@H](C=O)CO    ZINC000006145488
O=CC(=O)C[C@H](O)[C@H](O)CO    ZINC000005131814
C[C@H](O)[C@H](O)[C@H](O)C(=O)C=O    ZINC000104113870
C[C@@H](O)[C@@H](O)[C@H](O)C(=O)C=O    ZINC000016929553
CO[C@@H](C=O)O[C@H](C=O)CO    ZINC000006145481
O=C[C@H]1O[C@H](CO)[C@@H](O)[C@@H]1O    ZINC000013526496
C[C@H](O)[C@@H](O)[C@H](O)C(=O)C=O    ZINC000016929549
O=Cc1cccn1-n1cnnc1    ZINC000225153994
C[C@H]1C(C=O)=NN[C@H]1C(F)F    ZINC000217741024
C[C@H]1C(C=O)=NN[C@@H]1C(F)F    ZINC000217741182
C[C@@H]1C(C=O)=NN[C@H]1C(F)F    ZINC000217741103
C[C@@H]1C(C=O)=NN[C@@H]1C(F)F    ZINC000217741272
C=CCc1c(O)cccc1C=O    ZINC000000157784
O=Cc1ccc(OC2CC2)cc1    ZINC000090669205
O=C[C@@H]1CCOc2ccccc21    ZINC000070159878
O=Cc1cccc2c1CCOC2    ZINC000082404891
O=Cc1cccc2c1OCCC2    ZINC000034936278
C=CCOc1ccc(C=O)cc1    ZINC000001676478
COc1ccccc1/C=C\C=O    ZINC000012416855
O=C[C@H]1CCc2ccccc2O1    ZINC000114581539
C=CCc1cc(C=O)ccc1O    ZINC000005555626
COc1ccc(/C=C/C=O)cc1    ZINC000001531852
O=C[C@@H]1COc2ccccc2C1    ZINC000062351354
C=CCOc1cccc(C=O)c1    ZINC000003764991
Cc1ccc(/C(C=O)=C/O)cc1    ZINC000000153812
Cc1ccccc1C(C=O)C=O    ZINC000104464858
C[C@]1(C=O)COc2ccccc21    ZINC000143660618
C[C@@H]1Cc2cc(C=O)ccc2O1    ZINC000004975324
CCc1ccc(C(=O)C=O)cc1    ZINC000004204396
O=CC1(c2ccccc2)COC1    ZINC000148436205
O=Cc1cccc(C2CC2)c1O    ZINC001772820775
O=Cc1ccc2c(c1O)CCC2    ZINC000114680981
O=Cc1cc(C2CC2)ccc1O    ZINC000016947220
O=Cc1ccc2c(c1)COCC2    ZINC000074341545
O=C[C@@H]1COCc2ccccc21    ZINC000079598330
Cc1cc(C=O)c(C)cc1C=O    ZINC000032201808
Cc1ccccc1C(=O)CC=O    ZINC000101839208
C=CCc1cccc(C=O)c1O    ZINC000001420514
C=CCc1ccc(C=O)c(O)c1    ZINC000001686354
Cc1ccc(C(=O)C=O)c(C)c1    ZINC000001579096
O=C[C@H]1COc2ccccc2C1    ZINC000062351357
C=C(C=O)OCc1ccccc1    ZINC000021998761
O=CCc1ccc2c(c1)CCO2    ZINC000082954673
C/C(O)=C(/C=O)c1ccccc1    ZINC000100366885
C=CCOc1ccccc1C=O    ZINC000001599402
O=Cc1ccc2c(c1)OCCC2    ZINC000076594203
Cc1ccc(C(C=O)C=O)cc1    ZINC000100000512
O=CCc1ccc(CC=O)cc1    ZINC000075545311
Cc1cccc(C(C=O)C=O)c1    ZINC000100000537
Cc1ccc(/C(C=O)=C\O)cc1    ZINC000100015233
COc1ccccc1/C=C/C=O    ZINC000001704608
C[C@@]1(C=O)COc2ccccc21    ZINC000143660813
O=Cc1cc2c(cc1O)CCC2    ZINC000108284979
O=Cc1ccc2c(c1)CCOC2    ZINC000076594189
Cc1cccc(/C=C/C=O)c1O    ZINC000148491511
Cc1cccc(C(=O)CC=O)c1    ZINC000202991690
COc1ccc(/C=C\C=O)cc1    ZINC000012410287
C[C@H]1Cc2cc(C=O)ccc2O1    ZINC000004975325
O=Cc1ccc2c(c1)CCCO2    ZINC000006681892
O=Cc1cccc2c1COCC2    ZINC000076594191
Cc1cc(C)cc(C(=O)C=O)c1    ZINC000083255446
O=C[C@@H]1CCc2ccccc2O1    ZINC000114581537
O=Cc1ccc(C2CC2)cc1O    ZINC001772820776
O=C[C@H]1COCc2ccccc21    ZINC000079598328
O=C[C@H]1CCOc2ccccc21    ZINC000070159879
O=Cc1ccc(NC2CC2)nc1    ZINC000072225689
Cc1cc(C=O)c(C)n1CC#N    ZINC000032627350
O=Cc1ccc2c(n1)NCCC2    ZINC000049582223
CC(C)n1cc(C=O)cc1C#N    ZINC000223753185
CCn1c(C)c(C#N)cc1C=O    ZINC000225300723
O=Cc1cccnc1NC1CC1    ZINC000148682061
CCCn1cc(C=O)cc1C#N    ZINC000225298881
CCCCCC[C@H](Cl)C=O    ZINC000141203944
CC1=C(C=O)C2=CCCNC2=N1    ZINC000035569589
CCc1c(C=O)cc(C#N)n1C    ZINC000225303357
CCCCCC[C@@H](Cl)C=O    ZINC000141203749
CN(/C=C/C=O)c1ccccn1    ZINC000067792728
C[C@@H](C=O)CCc1ccccc1    ZINC000001849637
Cc1cc(C)c(CC=O)c(C)c1    ZINC000001715953
CC(C)[C@@H](C=O)c1ccccc1    ZINC000032006109
CCc1cc(C=O)cc(CC)c1    ZINC000015443429
CC(C)Cc1ccccc1C=O    ZINC000082667913
CC(C)(CC=O)c1ccccc1    ZINC000001656067
CCc1ccc(CCC=O)cc1    ZINC000019682818
CC(C)Cc1ccc(C=O)cc1    ZINC000002545414
C[C@H](C=O)CCc1ccccc1    ZINC000001849636
CC(C)(C)c1cccc(C=O)c1    ZINC000036532759
Cc1cccc(C(C)C)c1C=O    ZINC000039103830
CC[C@@H](C=O)Cc1ccccc1    ZINC000001241251
CCc1ccc(CC)c(C=O)c1    ZINC000059657075
Cc1ccc(CCCC=O)cc1    ZINC000019728719
CC(C)(C=O)Cc1ccccc1    ZINC000002004520
O=CCCCCc1ccccc1    ZINC000044082642
Cc1ccc(C[C@H](C)C=O)cc1    ZINC000002046170
Cc1ccccc1CCCC=O    ZINC000034160147
CCC[C@H](C=O)c1ccccc1    ZINC000034349655
Cc1ccc(C[C@@H](C)C=O)cc1    ZINC000001589916
CCCCc1ccc(C=O)cc1    ZINC000002003733
CC[C@H](C=O)Cc1ccccc1    ZINC000001241250
Cc1cc(C)c(C)c(C=O)c1C    ZINC000002391982
CC(C)[C@H](C=O)c1ccccc1    ZINC000032006111
CCC[C@@H](C=O)c1ccccc1    ZINC000034349654
CC(C)(C)c1ccccc1C=O    ZINC000039120398
CC(C)(C)c1ccc(C=O)cc1    ZINC000001845477
CC(C)c1ccc(CC=O)cc1    ZINC000001850827
Cc1ccc(C(C)C)c(C=O)c1    ZINC000006814084
O=Cc1sc(O)nc1Cl    ZINC000038885975
O=Cc1cccc2ncsc21    ZINC000045817201
O=Cc1csc2cnccc12    ZINC000075426419
O=Cc1cc2cnccc2s1    ZINC000039123454
N#CSc1ccccc1C=O    ZINC000001509484
O=Cc1cnc2ccsc2c1    ZINC000068592169
O=Cc1nc2ccccc2s1    ZINC000000158622
O=Cc1ccc2scnc2c1    ZINC000045236082
O=Cc1cc2cccnc2s1    ZINC000011535645
O=Cc1cccc2sncc21    ZINC000107327887
O=Cc1ccc2ncsc2c1    ZINC000034464209
O=Cc1csc2ccncc12    ZINC000034726102
O=Cc1ccc2cnsc2c1    ZINC000076594524
O=Cc1cccc2cnsc21    ZINC000076594529
O=Cc1csc2cccnc12    ZINC000082320932
O=Cc1cc2ccncc2s1    ZINC000030677829
N#C/C(C=O)=C\c1cccs1    ZINC000002546523
O=Cc1cccc2scnc21    ZINC000074340965
O=Cc1ccc2sncc2c1    ZINC000076594526
O=Cc1ccc(C(F)(F)F)[nH]1    ZINC000082404747
O=Cc1ccc([B-](F)(F)F)o1    ZINC000170167151
O=Cc1ccoc1[B-](F)(F)F    ZINC000199592485
O=Cc1c[nH]c(C(F)(F)F)c1    ZINC000238856888
O=Cc1cc([B-](F)(F)F)co1    ZINC000199592733
O=Cc1coc([B-](F)(F)F)c1    ZINC000198332573
O=Cc1cc(-c2ccco2)on1    ZINC000005177628
O=Cc1ccc2[nH]c(=O)oc2c1    ZINC000001652427
O=Cc1cnc(-c2ccco2)o1    ZINC000075545582
N#Cc1cc(C=O)cc(O)c1O    ZINC000027981028
O=Cc1ccc2oc(=O)[nH]c2c1    ZINC000049804780
O=Cc1cc2c(cc[nH]c2=O)o1    ZINC000075545580
O=Cc1ncc(-c2ccco2)o1    ZINC000040543311
N#Cc1cc(CC=O)ccc1F    ZINC000222966935
O=Cc1c[nH]c2cc(F)ccc12    ZINC000001627054
O=Cc1cc2cc(F)ccc2[nH]1    ZINC000016941632
O=Cc1cc2c(cccc2F)[nH]1    ZINC000035569666
O=Cc1c[nH]c2c1cccc2F    ZINC000026894162
O=Cc1cc2ccc(F)cc2[nH]1    ZINC000035569668
O=Cc1c[nH]c2ccc(F)cc12    ZINC000000157226
N#C[C@@H](C=O)c1ccc(F)cc1    ZINC000022126377
O=Cc1c[nH]c2cccc(F)c12    ZINC000002516296
O=Cc1cc2cccc(F)c2[nH]1    ZINC000082046798
O=Cc1ccc(F)c2cc[nH]c21    ZINC000044184846
O=Cc1cc2cc[nH]c2c(F)c1    ZINC000045802892
O=Cc1cc(F)cc2cc[nH]c21    ZINC000021985176
N#C[C@H](C=O)c1ccc(F)cc1    ZINC000022126374
O=Cc1ccc2[nH]ccc2c1F    ZINC000082404703
Nc1nc2ncc(C=O)cn2n1    ZINC001531876420
Nc1c(C=O)cnc2ncnn21    ZINC000020428701
C=CCOc1ncccc1C=O    ZINC000229395242
O=CCCC(=O)c1cccnc1    ZINC000002381415
CC(=O)Nc1ccc(C=O)cc1    ZINC000000164653
CC(=O)Nc1ccccc1C=O    ZINC000001869958
O=Cc1cc2c(cn1)OCCC2    ZINC000096032020
O=Cc1ccc(OC2CC2)cn1    ZINC000095719853
CC(=O)Nc1cccc(C=O)c1    ZINC000001736774
O=Cc1cnc2c(c1)CCCO2    ZINC000066054236
O=C/C(=C\NO)c1ccccc1    ZINC000003845454
CNC(=O)c1ccc(C=O)cc1    ZINC000020281277
O=Cc1c[nH]c2c(c1=O)CCC2    ZINC000039419353
CNC(=O)c1cccc(C=O)c1    ZINC000036532677
O=Cc1ccnc2c1OCCC2    ZINC000077011157
O=Cc1cc2c(cn1)CCCO2    ZINC000169269528
CNC(=O)c1ccccc1C=O    ZINC000039063482
Cc1nn(CCC#N)cc1C=O    ZINC000003188609
O=Cc1ccnc(NC2CC2)n1    ZINC000022007466
N[C@H](C=O)[C@@H](O)[C@H](O)CCO    ZINC000002508237
C[C@@H](O)[C@@H](N)[C@H](O)[C@H](O)C=O    ZINC000006036994
CN(C)Cc1ccccc1C=O    ZINC000022861760
CC(C)c1cccc(C=O)c1N    ZINC000694985137
Cc1nc(C(C)C)ccc1C=O    ZINC000082480669
Cc1cc(C=O)c(C)n1C1CC1    ZINC000000065266
CC(C)(C)c1ncccc1C=O    ZINC000079045143
C=CCn1c(C)cc(C=O)c1C    ZINC000020216390
CC(C)Cc1ccc(C=O)cn1    ZINC000082404552
CN(C)Cc1cccc(C=O)c1    ZINC000019090151
CCN(C)c1ccc(C=O)cc1    ZINC000019093001
CC(C)(C)c1cncc(C=O)c1    ZINC000107456624
CCc1ccc(C=O)n1C1CC1    ZINC000225301756
O=Cc1cccn1C1CCCC1    ZINC000008729291
Cc1cc(C=O)c(N)c(C)c1C    ZINC000169071922
CN(C)c1ccc(CC=O)cc1    ZINC000019729369
CN(C)Cc1ccc(C=O)cc1    ZINC000003650409
CC(C)c1ccc(N)c(C=O)c1    ZINC000130191395
C=CCn1cc(CC)cc1C=O    ZINC000078404977
CC(C)(C)c1cc(C=O)ccn1    ZINC000026459485
CC(C)(C)c1ccc(C=O)cn1    ZINC000020446567
O=Cc1cccn1CC1CCC1    ZINC000035431220
O=Cc1ccn(C2CCCC2)c1    ZINC000020154839
Cc1cc(N(C)C)ccc1C=O    ZINC000001583077
Cc1cc(C=O)ccc1N(C)C    ZINC000002243856
C=CCn1c(C=O)ccc1CC    ZINC000226022293
CC(=O)[C@H](Br)C=O    ZINC000100614831
CC(=O)[C@@H](Br)C=O    ZINC000100614834
CC(C)[C@H](Br)C=O    ZINC000038251157
O=CCCCCBr    ZINC000038415949
CC(C)[C@@H](Br)C=O    ZINC000038251159
O=Cc1ccc2nsnc2c1    ZINC000000158661
O=Cc1cc2nccnc2s1    ZINC000005177606
O=Cc1ccc2snnc2c1    ZINC000020357666
O=Cc1cccc2nsnc21    ZINC000000158654
O=Cc1csc2cnncc12    ZINC000082404334
O=Cc1ccoc1C(F)(F)F    ZINC000076594641
O=Cc1ccc(C(F)(F)F)o1    ZINC000005177782
O=Cc1ccc2oc(=O)oc2c1    ZINC000238693106
O=Cc1cc(C(F)(F)F)n[nH]1    ZINC000047476091
O=Cc1nc(C(F)(F)F)c[nH]1    ZINC000082320764
O=Cc1c[nH]nc1C(F)(F)F    ZINC000020357654
O=Cc1cnn(C(F)(F)F)c1    ZINC000107328032
O=Cc1ccc2c(c1)no[n+]2[O-]    ZINC000001587025
O=Cc1ccc2no[n+]([O-])c2c1    ZINC000032203527
O=Cc1ccc(F)c2ccoc21    ZINC000039089061
O=Cc1c2ccoc2ccc1F    ZINC000039136491
COC(=O)[C@@H]1[C@H](C=O)C1(F)F    ZINC000100548457
CCSC(C=O)SCC    ZINC000002583525
O=Cc1cc(F)cc2ccoc21    ZINC000039089060
COC(=O)[C@@H]1[C@@H](C=O)C1(F)F    ZINC000100548463
COC(=O)[C@H]1[C@H](C=O)C1(F)F    ZINC000100548459
O=Cc1coc2ccc(F)cc12    ZINC000039089048
O=Cc1cc2cc(F)ccc2o1    ZINC000039136516
COC(=O)[C@H]1[C@@H](C=O)C1(F)F    ZINC000100548466
O=Cc1cn2cc(F)ccc2n1    ZINC000082703699
O=Cc1ncc(F)c2cc[nH]c21    ZINC000100163020
O=Cc1nc2cc(F)ccc2[nH]1    ZINC000040448825
O=Cc1c2cc[nH]c2ncc1F    ZINC000044712706
O=Cc1cc2cn[nH]c2cc1F    ZINC000082404413
O=Cc1cc2ccnc(F)c2[nH]1    ZINC000953106380
O=Cc1c[nH]c2ccc(F)nc12    ZINC000044700030
O=Cc1c[nH]c2cc(F)ncc12    ZINC000044700107
O=Cc1n[nH]c2c1cccc2F    ZINC000080442884
O=Cc1cn2c(cccc2F)n1    ZINC000043828069
O=Cc1cn2cccc(F)c2n1    ZINC000083255346
O=Cc1cc2c(ccnc2F)[nH]1    ZINC000953106382
O=Cc1cc2cc(F)cnc2[nH]1    ZINC000096306816
O=Cc1c[nH]c2nc(F)ccc12    ZINC000044700038
O=Cc1c[nH]c2nccc(F)c12    ZINC000044700046
O=Cc1cc2c(cncc2F)[nH]1    ZINC000953106376
O=Cc1c[nH]c2ncc(F)cc12    ZINC000038534088
O=Cc1nc2[nH]ccc2cc1F    ZINC000066054273
O=Cc1cc2cc(F)ncc2[nH]1    ZINC000575436410
O=Cc1c[nH]c2cc(F)cnc12    ZINC000044700089
O=Cc1cnc2ccc(F)cn12    ZINC000082404417
O=Cc1c[nH]c2ccnc(F)c12    ZINC000044700121
O=Cc1cc2[nH]ncc2c(F)c1    ZINC000224424777
O=Cc1cc2cc[nH]c2nc1F    ZINC000095919792
O=Cc1[nH]nc2cccc(F)c12    ZINC000014983443
O=Cc1n[nH]c2ccc(F)cc12    ZINC000014983575
O=Cc1cc(F)nc2[nH]ccc21    ZINC000044712820
O=Cc1n[nH]c2cc(F)ccc12    ZINC000014983482
O=CC12CC(C(F)(F)F)(C1)C2    ZINC000219777718
CC(=O)Oc1ccc(C=O)cc1    ZINC000001672089
Cc1cc(C=O)c(O)c(C=O)c1    ZINC000001081179
O=Cc1cccc2c1OCCO2    ZINC000004277239
O=Cc1cc2c(cc1O)CCO2    ZINC000034090563
COc1ccccc1C(=O)C=O    ZINC000005240944
O=C[C@H]1COc2ccccc2O1    ZINC000003652029
O=C[C@@H]1COc2ccccc2O1    ZINC000003652028
O=C/C(=C\O)c1cccc(O)c1    ZINC000383983922
O=CC(C=O)c1ccc(O)cc1    ZINC000139266661
Cc1c(C=O)cccc1C(=O)O    ZINC000059469171
Cc1cc(C=O)ccc1C(=O)O    ZINC000095628727
O=Cc1ccc2c(c1)OCCO2    ZINC000003882306
Cc1ccc(C=O)cc1C(=O)O    ZINC000083269595
Cc1cc(C(=O)O)ccc1C=O    ZINC000095217921
O=Cc1cccc(CC(=O)O)c1    ZINC000034414686
Cc1cc(C=O)cc(C(=O)O)c1    ZINC000095764046
Cc1cc(C=O)cc(C=O)c1O    ZINC000000332721
COC(=O)c1cccc(C=O)c1    ZINC000002556341
CC(=O)Oc1cccc(C=O)c1    ZINC000002146872
O=C/C(=C/O)c1cccc(O)c1    ZINC000307433188
CC(=O)Oc1ccccc1C=O    ZINC000001672090
COc1cc(C=O)cc(C=O)c1    ZINC000014985581
Cc1cccc(C=O)c1C(=O)O    ZINC000104684686
COC(=O)c1ccccc1C=O    ZINC000000153305
O=Cc1ccccc1CC(=O)O    ZINC000033821448
COc1ccc(C=O)c(C=O)c1    ZINC000034448741
Cc1ccc(C(=O)O)cc1C=O    ZINC000059865122
COc1ccc(C=O)cc1C=O    ZINC000000163445
COc1ccc(C(=O)C=O)cc1    ZINC000001578776
O=Cc1ccc(CC(=O)O)cc1    ZINC000075545961
Cc1cc2c(cc1C=O)OCO2    ZINC000004526038
COc1cccc(C(=O)C=O)c1    ZINC000004204405
COC(=O)c1ccc(C=O)cc1    ZINC000000016592
Nc1cc(N)c(C=O)cc1C=O    ZINC000003845039
O=C[C@@H]1C[C@@H]1c1ccc(F)cc1    ZINC000063772329
O=C[C@@H]1C[C@@H]1c1cccc(F)c1    ZINC000075422296
O=Cc1ccc(F)c(C2CC2)c1    ZINC000052886464
O=C[C@@H]1C[C@@H]1c1ccccc1F    ZINC000075422237
Cc1ccc(B(O)O)c(C=O)c1    ZINC000169748202
Cc1cc(C=O)ccc1B(O)O    ZINC000169747889
Cc1ccc(C=O)cc1B(O)O    ZINC000169748033
O=Cc1cccc(C2CC2)c1F    ZINC000220562558
O=C[C@H]1C[C@@H]1c1cccc(F)c1    ZINC000075422294
O=C[C@H]1C[C@@H]1c1ccccc1F    ZINC000075422235
O=CC1(c2ccccc2F)CC1    ZINC000058517972
O=C[C@H]1C[C@H]1c1ccc(F)cc1    ZINC000063772326
O=C[C@@H]1C[C@H]1c1ccc(F)cc1    ZINC000063772328
Cc1c(C=O)cccc1B(O)O    ZINC000170002658
Cc1ccc(B(O)O)cc1C=O    ZINC000169747880
Cc1cc(B(O)O)ccc1C=O    ZINC000169748147
CC(=O)Nc1ccc(C=O)cn1    ZINC000139537010
CC(=O)Nc1cnccc1C=O    ZINC000067172021
O=C/C=C\Nc1cc[n+]([O-])cc1    ZINC000104235609
O=C[C@H]1C[C@@H]1c1ccc(F)cc1    ZINC000063772327
O=C[C@H]1C[C@H]1c1cccc(F)c1    ZINC000075422293
C/C(C=O)=C\c1ccccc1F    ZINC000049804801
O=C[C@H]1C[C@H]1c1ccccc1F    ZINC000075422234
O=C[C@@H]1C[C@H]1c1cccc(F)c1    ZINC000075422295
Cc1cc(C=O)cc(B(O)O)c1    ZINC000169747154
O=Cc1cncc2c1NCCO2    ZINC000039961387
O=C/C=C/Nc1cc[n+]([O-])cc1    ZINC000016941178
CC(=O)Nc1ncccc1C=O    ZINC000097756674
C/C(C=O)=C\c1ccc(F)cc1    ZINC000005808006
O=C[C@@H]1C[C@H]1c1ccccc1F    ZINC000075422236
C/C(C=O)=C/c1ccc(F)cc1    ZINC000005502678
Cc1ccc(C=O)c(B(O)O)c1    ZINC000169747917
CO[C@H](C=O)[C@@H](O)[C@H](O)CO    ZINC000004557144
CO[C@H](C=O)[C@@H](O)[C@@H](O)CO    ZINC000028631450
C[C@H](O)[C@H](O)[C@H](O)[C@H](O)C=O    ZINC000004403394
C[C@H](O)[C@H](O)[C@@H](O)[C@@H](O)C=O    ZINC000002038606
C[C@@H](O)[C@H](O)[C@H](O)[C@@H](O)C=O    ZINC000002508196
O=CC[C@H](O)[C@H](O)[C@@H](O)CO    ZINC000013548774
O=CC[C@H](O)[C@@H](O)[C@@H](O)CO    ZINC000013548777
O=CC[C@H](O)[C@@H](O)[C@H](O)CO    ZINC000001706804
C[C@H](O)[C@H](O)[C@@H](O)[C@H](O)C=O    ZINC000100383878
C[C@H](O)[C@@H](O)[C@@H](O)[C@H](O)C=O    ZINC000100015850
C[C@@H](O)[C@@H](O)[C@H](O)[C@H](O)C=O    ZINC000018082430
C[C@H](O)[C@@H](O)[C@H](O)[C@H](O)C=O    ZINC000004403397
C[C@@H](O)[C@H](O)[C@H](O)[C@H](O)C=O    ZINC000018164733
O=C[C@H](O)C[C@H](O)[C@H](O)CO    ZINC000100057650
O=CC[C@H](O)[C@H](O)[C@H](O)CO    ZINC000004429016
C[C@H](O)[C@@H](O)[C@@H](O)[C@@H](O)C=O    ZINC000100052591
C[C@@H](O)[C@@H](O)[C@H](O)[C@@H](O)C=O    ZINC000100032708
C[C@H](O)[C@H](O)[C@H](O)[C@@H](O)C=O    ZINC000003870037
O=CC[C@@H](O)[C@@H](O)[C@H](O)CO    ZINC000002558184
CO[C@H](C=O)[C@H](O)[C@H](O)CO    ZINC000004557142
O=CC[C@@H](O)[C@H](O)[C@H](O)CO    ZINC000002512351
CO[C@H](C=O)[C@H](O)[C@@H](O)CO    ZINC000028631455
CCOc1ccc(C=O)c(C)c1    ZINC000019735464
CC(C)(O)c1ccccc1C=O    ZINC000113610950
CC(C)c1cccc(C=O)c1O    ZINC000034370948
CCOc1ccc(CC=O)cc1    ZINC000002581171
CCc1c(C=O)cccc1OC    ZINC000082046833
CC(C)Oc1cccc(C=O)c1    ZINC000000106336
CC(C)c1ccc(C=O)c(O)c1    ZINC000013589376
COc1ccc(C=O)c(C)c1C    ZINC000002140937
COc1c(C)cc(C)cc1C=O    ZINC000008548876
CC(C)c1cc(C=O)ccc1O    ZINC000039103946
CO[C@H](C=O)Cc1ccccc1    ZINC000038582875
O=CCOCCc1ccccc1    ZINC000002384612
CCOCc1ccc(C=O)cc1    ZINC000034268663
CO[C@H](C)c1ccc(C=O)cc1    ZINC000072210088
CCOc1ccc(C)c(C=O)c1    ZINC000220440600
COc1ccc(CCC=O)cc1    ZINC000002568153
COc1ccccc1CCC=O    ZINC000001686550
CCCOc1cccc(C=O)c1    ZINC000002576199
CC(C)Oc1ccccc1C=O    ZINC000000078253
COc1cc(C)c(C=O)c(C)c1    ZINC000000330144
CCCOc1ccc(C=O)cc1    ZINC000001664925
O=CCCc1ccccc1CO    ZINC000039120399
CC(C)Oc1ccc(C=O)cc1    ZINC000000162811
CCc1ccc(OC)c(C=O)c1    ZINC000038760074
COc1cc(C)c(C)cc1C=O    ZINC000036458784
COc1ccc(C)cc1CC=O    ZINC000037629037
COc1cc(C)cc(C)c1C=O    ZINC000039429670
CCc1cc(C=O)ccc1OC    ZINC000012359035
CC(C)(C=O)Oc1ccccc1    ZINC000140161717
COc1c(C)c(C)ccc1C=O    ZINC000095095154
CO[C@@H](C=O)Cc1ccccc1    ZINC000038582878
CC(C)c1ccc(O)c(C=O)c1    ZINC000004290793
CCCOc1ccccc1C=O    ZINC000001695172
CCc1cccc(C=O)c1OC    ZINC000107120321
C/C(C=O)=C\C=C\C=C(\C)C=O    ZINC000005132152
CCOc1c(C)cccc1C=O    ZINC000095095133
CCOc1cc(C=O)ccc1C    ZINC000059202347
COc1cccc(CCC=O)c1    ZINC000019682820
Cc1cc(C=O)c(C)c(C)c1O    ZINC000088120891
CCOc1cc(C)ccc1C=O    ZINC000096295209
COc1ccc(CC=O)c(C)c1    ZINC000078676493
COc1c(C)cc(C=O)cc1C    ZINC000002581169
COc1cc(C)c(C=O)cc1C    ZINC000000586270
COc1ccc([C@@H](C)C=O)cc1    ZINC000005641389
CC(C)c1cc(O)ccc1C=O    ZINC000039103930
O=CCCOCc1ccccc1    ZINC000014506973
CC(C)(O)c1ccc(C=O)cc1    ZINC000038810145
COc1ccc([C@H](C)C=O)cc1    ZINC000001680787
CCc1cc(OC)ccc1C=O    ZINC000075546163
CO[C@@H](C)c1ccc(C=O)cc1    ZINC000072210087
C/C(C=O)=C\C=C\C=C(/C)C=O    ZINC000034095850
CCOc1ccc(C)cc1C=O    ZINC000042784137
CCCc1cccc(C=O)c1O    ZINC000034268664
CCOc1ccc(C=O)cc1C    ZINC000040571729
CCCc1ccc(O)c(C=O)c1    ZINC000039277427
O=Cc1cnn(CC2CCC2)c1    ZINC000073711499
O=Cc1ccnn1CC1CCC1    ZINC000212189870
CCn1cc(C=O)c(C2CC2)n1    ZINC000002538709
CCCCc1ncc(C=O)cn1    ZINC000004487043
CCN(C)c1ccc(C=O)cn1    ZINC000040538629
CCNc1nc(C)ccc1C=O    ZINC000217732837
CC(C)(C)c1ncc(C=O)cn1    ZINC000019091364
Cc1nn(C2CCC2)cc1C=O    ZINC000107328214
O=Cc1[nH]nc2c1CCCCC2    ZINC000074340372
O=Cc1ccnn1C1CCCC1    ZINC000036644449
Cc1cc(C=O)cnc1N(C)C    ZINC000072221121
C[C@H]1CCc2[nH]nc(C=O)c2C1    ZINC000074340291
Cn1nc2c(c1C=O)CCCC2    ZINC000075844312
O=Cc1cnc2n1CCCCC2    ZINC000016124513
Cc1cc(N(C)C)ncc1C=O    ZINC000036455842
O=Cc1ccn(C2CCCC2)n1    ZINC000122513402
C=CCn1nc(C)c(C=O)c1C    ZINC000033414664
CC(C)Nc1ncccc1C=O    ZINC000142103722
CNc1nc(C)cc(C)c1C=O    ZINC000242495968
CC(C)Nc1ccc(C=O)cn1    ZINC000072225055
CC(C)c1ccnc(N)c1C=O    ZINC000095764071
Cn1cc(C=O)c(C2CCC2)n1    ZINC000238503368
CCn1ncc(C=O)c1C1CC1    ZINC000107328213
Cc1nc(N(C)C)ccc1C=O    ZINC000072221150
Cn1c(C=O)nc2c1CCCC2    ZINC000075844220
C[C@@H]1CCc2[nH]nc(C=O)c2C1    ZINC000074340288
CNc1nc(C)c(C)cc1C=O    ZINC000242614893
O=Cc1cnn(C2CCCC2)c1    ZINC000012396677
C[N+](C)(C)c1ccc(C=O)cc1    ZINC000000083942
C/C(=C\C=O)[C@@H]1CC=C(C)CC1    ZINC000095611655
CC1(C)/C(=C/C=O)[C@@H]2CC[C@H]1C2    ZINC000033955200
O=C[C@@H]1C[C@@H]2[C@H]3CC[C@H](C3)[C@@H]2C1    ZINC000250534048
O=C[C@@H]1CC[C@@H]2[C@H]1[C@H]1CC[C@H]2C1    ZINC000238809486
O=CC1C2CC3CC(C2)CC1C3    ZINC000039234232
O=C[C@H]1C[C@@H]2[C@@H]3CC[C@@H](C3)[C@@H]2C1    ZINC000250534044
C=C1C(C)(C)[C@H]2CC[C@@]1(C=O)C2    ZINC000238227379
O=C[C@H]1C[C@H]2[C@@H]3CC[C@@H](C3)[C@@H]2C1    ZINC000250534059
CC1(C)/C(=C/C=O)[C@@H]2CC[C@@H]1C2    ZINC000105585098
O=C[C@H]1C[C@@H]2[C@@H]3CC[C@@H](C3)[C@H]2C1    ZINC000250534054
O=CC12CC3CC(CC(C3)C1)C2    ZINC000028221525
CC1(C)/C(=C/C=O)[C@H]2CC[C@@H]1C2    ZINC000033955199
O=C[C@@H]1CC[C@H]2[C@H]3CC[C@@H](C3)[C@H]12    ZINC000238809484
O=C[C@@H]1CC[C@H]2[C@H]1[C@H]1CC[C@H]2C1    ZINC000103692235
O=C[C@@H]1CC[C@@H]2[C@H]3CC[C@@H](C3)[C@H]12    ZINC000238809485
CC1(C)/C(=C/C=O)[C@H]2CC[C@H]1C2    ZINC000105585096
N#Cc1cc(C=O)ccc1Cl    ZINC000087493490
N#Cc1cc(Cl)ccc1C=O    ZINC000059736308
O=Cc1cnc(C(F)(F)F)o1    ZINC000082404149
N#Cc1ccc(C=O)c(Cl)c1    ZINC000039202449
N#Cc1ccc(Cl)c(C=O)c1    ZINC000015022230
N#Cc1cc(Cl)cc(C=O)c1    ZINC000095080246
N#Cc1cccc(Cl)c1C=O    ZINC000075629629
N#Cc1ccc(Cl)cc1C=O    ZINC000059736535
N#Cc1c(Cl)cccc1C=O    ZINC000049582062
N#Cc1cccc(C=O)c1Cl    ZINC000039953721
N#Cc1ccc(C=O)cc1Cl    ZINC000079045430
Cn1c(C=O)cc2sccc21    ZINC000004277378
Cc1cc2[nH]c(C=O)cc2s1    ZINC000142641234
O=Cc1n[nH]c2ncc(F)cc12    ZINC000095830133
COC(=O)c1cccc(C=O)n1    ZINC000019092146
COC(=O)c1ccc(C=O)cn1    ZINC000034474501
O=Cc1cnc2c(c1)OCCO2    ZINC000039617106
COC(=O)c1cc(C=O)ccn1    ZINC000085210640
O=CCc1ccc([N+](=O)[O-])cc1    ZINC000004798955
O=Cc1ccc2c(n1)OCCO2    ZINC000049587243
COC(=O)c1ccc(C=O)nc1    ZINC000012336419
Nc1c(C=O)cccc1C(=O)O    ZINC000012648485
Cc1cccc(C=O)c1[N+](=O)[O-]    ZINC000034091661
O=CCc1ccccc1[N+](=O)[O-]    ZINC000078675806
Cc1ccc([N+](=O)[O-])cc1C=O    ZINC000008698489
COC(=O)c1cnccc1C=O    ZINC000085400362
O=Cc1cc2c(o1)CCNC2=O    ZINC000217471974
Nc1cc2c(cc1C=O)OCO2    ZINC000001873311
Cc1cc(C=O)ccc1[N+](=O)[O-]    ZINC000016123578
COC(=O)c1cncc(C=O)c1    ZINC000035569839
Cc1cc([N+](=O)[O-])ccc1C=O    ZINC000039133543
Cc1ccc(C=O)cc1[N+](=O)[O-]    ZINC000002146927
Cc1ccc(C=O)c([N+](=O)[O-])c1    ZINC000032189549
COC(=O)c1cccnc1C=O    ZINC000025336448
COC(=O)c1ccnc(C=O)c1    ZINC000082046673
COC(=O)c1ccncc1C=O    ZINC000085400365
Cc1ccc([N+](=O)[O-])c(C=O)c1    ZINC000036448034
Cc1c(C=O)cccc1[N+](=O)[O-]    ZINC000001621362
O=CCc1cccc([N+](=O)[O-])c1    ZINC000070234657
Cc1cc(C=O)cc([N+](=O)[O-])c1    ZINC000034143078
O=Cc1cc2c(cn1)OCCO2    ZINC000049587241
O=Cc1nccc2c1OCCO2    ZINC000238698336
NC(=O)c1cc(C=O)ccc1O    ZINC000039147628
Cc1cccc([N+](=O)[O-])c1C=O    ZINC000034225532
Cc1cc(C(=O)O)cnc1C=O    ZINC001525634001
COC(=O)c1ncccc1C=O    ZINC000035569840
N[C@@H](C=O)[C@@H](O)[C@H](O)C(O)O    ZINC001569989253
CCCOc1ncccc1C=O    ZINC000012359587
CN(C)c1ccc(O)c(C=O)c1    ZINC000016124798
CC(C)Oc1cc(C=O)ccn1    ZINC000107328617
CC(C)Oc1cccc(C=O)n1    ZINC000039089571
COc1cncc(CCC=O)c1    ZINC000095883717
Cc1c(C=O)c(C=O)c(C)n1C    ZINC000012172584
CC(C)Oc1cncc(C=O)c1    ZINC000096610498
CC1C(C=O)=CN(C)C=C1C=O    ZINC000005767810
CCOc1ccc(N)c(C=O)c1    ZINC000168491119
COc1ccc(C=O)cc1CN    ZINC000083825156
CC(C)Oc1ccc(C=O)cn1    ZINC000008698221
O=Cc1ccc(NCCO)cc1    ZINC000022003821
COc1nc(C=O)c(C)cc1C    ZINC000238373629
CCOc1cc(C)c(C=O)cn1    ZINC000072221138
CC(C)Oc1ncccc1C=O    ZINC000012359575
CCOc1ncc(C=O)cc1C    ZINC000072222080
O=Cc1ccc(N2CCCC2)o1    ZINC000000308763
CC(=O)c1cc(C=O)c(C)n1C    ZINC000078404359
CN(C)c1ccc(C=O)c(O)c1    ZINC000016124794
CCn1cc(C=O)cc1C(C)=O    ZINC000039071809
CCOc1ccc(C=O)c(C)n1    ZINC000072224162
O=Cc1cc(C2CCCC2)on1    ZINC000082404071
CC(C)(O)c1ccc(C=O)cn1    ZINC000085223904
CC(C)c1ccc(C=O)c(=O)[nH]1    ZINC000082670504
CNc1ccc(OC)c(C=O)c1    ZINC000216647265
COc1cc(C=O)c(N)cc1C    ZINC000238386639
COc1c(C)cnc(C=O)c1C    ZINC000049581940
CCc1[nH]c(C(C)=O)cc1C=O    ZINC000078404380
CN(C)c1ccc(C=O)c(N)n1    ZINC000095764073
CC(C)Nc1ncc(C=O)cn1    ZINC000019091560
Nc1c(C=O)cnn1CC1CC1    ZINC000252508678
CN1CCn2cc(C=O)nc2C1    ZINC000036474306
O=Cc1ncnn1C1CCCC1    ZINC000238856835
CCCNc1ncc(C=O)cn1    ZINC000019091553
O=Cc1nnc2n1CCCCC2    ZINC000082403535
Cc1cc(C=O)nc(N(C)C)n1    ZINC000054830635
CCCn1c(C)cc(C=O)c1C    ZINC000003284930
CCc1c(C)n(C)c(C)c1C=O    ZINC000022122135
CC[C@H](C)Cn1cccc1C=O    ZINC000054490502
CCCc1ccc(C=O)n1CC    ZINC000226025586
CC(C)CCc1ccc(C=O)[nH]1    ZINC000075425716
CCCn1c(C=O)ccc1CC    ZINC000226021834
CCn1cc(C(C)C)cc1C=O    ZINC000078404724
CC(C)CCn1cccc1C=O    ZINC000033508901
CC[C@@H](C)Cn1cccc1C=O    ZINC000054490500
Cn1cc(C(C)(C)C)cc1C=O    ZINC000078404837
CCCn1cc(CC)cc1C=O    ZINC000078404960
CCc1cc(C=O)n(C(C)C)c1    ZINC000078404965
CCCCc1ccc(C=O)n1C    ZINC000226026344
Cc1cc(C=O)n(C(C)(C)C)c1    ZINC000078582678
Cc1cc(C=O)c(C)n1C(C)C    ZINC000003349683
Cc1cn(C(C)(C)C)cc1C=O    ZINC000022122295
CCc1cc(C)n(CC)c1C=O    ZINC000078405088
CCc1ccc(C=O)n1C(C)C    ZINC000226022215
CCCCn1c(C)ccc1C=O    ZINC000022122298
CCn1c(C)c(C)c(C=O)c1C    ZINC000022122317
CC(C)Cc1ccc(C=O)n1C    ZINC000075425612
N#Cc1c(Cl)nccc1C=O    ZINC000242547882
N#Cc1ccc(C=O)nc1Cl    ZINC000238515556
N#Cc1cc(C=O)cnc1Cl    ZINC000095642385
O=Cc1nnc(C(F)(F)F)o1    ZINC000095642138
O=CC(C=O)=Cc1cccs1    ZINC000002532432
O=Cc1ccc(C#CCO)s1    ZINC000019087827
O=CC(=O)C1=CC=CCC1=S    ZINC000044563843
O=Cc1cc(C#CCO)cs1    ZINC000019090330
O=C/C=C\c1ccccc1Cl    ZINC000083406679
Cc1nc2sccn2c1C=O    ZINC000011535677
O=C/C(Cl)=C/c1ccccc1    ZINC000002017336
O=C/C=C/c1ccc(Cl)cc1    ZINC000003080768
Cc1csc2ncc(C=O)n12    ZINC000031974654
Cc1cn2c(C=O)cnc2s1    ZINC000031974655
Cc1nn2ccsc2c1C=O    ZINC000082403045
O=C/C(Cl)=C\c1ccccc1    ZINC000002017335
O=C/C=C/c1ccccc1Cl    ZINC000021304307
O=C/C=C\c1ccc(Cl)cc1    ZINC000013542608
O=Cc1ccc(O)c(C(=O)O)c1    ZINC000001655486
O=Cc1cc(C(=O)O)ccc1O    ZINC000004737352
[N-]=[N+]=Nc1c(F)cncc1C=O    ZINC000215946449
O=Cc1cc(O)c(C=O)cc1O    ZINC000038220408
O=Cc1cc2c(cc1O)OCO2    ZINC000011919706
O=Cc1ccc(/C=C/C(=O)O)o1    ZINC000306228370
O=Cc1cc(C=O)c(O)cc1O    ZINC000003843451
O=Cc1ccc(C=O)c(O)c1O    ZINC000034578645
O=Cc1cc(O)c(O)c(C=O)c1    ZINC000013481372
O=Cc1cccc(C(=O)O)c1O    ZINC000000507925
O=Cc1ccc(C(=O)O)cc1O    ZINC000001767839
O=Cc1ccc2c(c1O)OCO2    ZINC000034560134
O=Cc1ccc(C(=O)O)c(O)c1    ZINC000004655012
O=Cc1ccc(O)c(C=O)c1O    ZINC000021996255
O=Cc1cc2c(c(O)c1)OCO2    ZINC000021984745
O=CC1=NN[C@@H](C(F)(F)F)C1    ZINC000217738526
Nc1cccc(C=O)c1[N+](=O)[O-]    ZINC000082046841
Nc1cccc([N+](=O)[O-])c1C=O    ZINC000034497092
O=CCC(=O)c1ccccc1F    ZINC000101835658
Cc1cc(C(=O)C=O)ccc1F    ZINC000039341039
O=CC1=NN[C@H](C(F)(F)F)C1    ZINC000217738451
Cc1ccnc(C=O)c1[N+](=O)[O-]    ZINC000038522886
Nc1cc([N+](=O)[O-])ccc1C=O    ZINC000034175803
Nc1c(C=O)cccc1[N+](=O)[O-]    ZINC000016678106
Nc1ccc(C=O)cc1[N+](=O)[O-]    ZINC000076914557
O=CCC(=O)c1ccc(F)cc1    ZINC000088604398
O=CC(C=O)c1ccccc1F    ZINC000104465094
O=CC(C=O)c1cccc(F)c1    ZINC000101704916
Nc1ccc([N+](=O)[O-])cc1C=O    ZINC000004830929
Cc1nc(C=O)ccc1[N+](=O)[O-]    ZINC000019872609
Cc1cc(C=O)ncc1[N+](=O)[O-]    ZINC000034320133
COC(=O)c1cnc(C=O)cn1    ZINC000039058500
O=CC(C=O)c1ccc(F)cc1    ZINC000100000535
O=CCC(=O)c1cccc(F)c1    ZINC000100864974
O=Cc1cc(F)cc2c1OCC2    ZINC000021985393
O=Cc1cc(B(O)O)ccc1O    ZINC000169978251
O=Cc1ccc(O)c(B(O)O)c1    ZINC000642814685
O=Cc1ccc(CC2CC2)s1    ZINC000075386896
CCSc1cccc(C=O)c1    ZINC000039390998
CSc1cc(C=O)ccc1C    ZINC000036436893
O=Cc1cc2c(s1)CCCC2    ZINC000039188607
CCSc1ccc(C=O)cc1    ZINC000002244213
CSc1ccc(CC=O)cc1    ZINC000043502303
CCSc1ccccc1C=O    ZINC000039390997
CSc1cc(C)cc(C=O)c1    ZINC000209811774
CSCc1ccc(C=O)cc1    ZINC000141742042
Cc1cc(C=O)cc(C)c1S    ZINC000669372766
CSc1cc(C)ccc1C=O    ZINC000238405041
O=Cc1csc2c1CCCC2    ZINC000032919567
CCOc1cc(O)cc(C=O)c1    ZINC000091301726
O=Cc1ccc(OCCO)cc1    ZINC000002556832
COc1ccc(C=O)cc1OC    ZINC000000155456
Cc1cc(C=O)c(O)c(CO)c1    ZINC000003124973
COc1ccc(OCC=O)cc1    ZINC000001696960
COc1ccc(C=O)c(OC)c1    ZINC000000157150
CCOc1cccc(C=O)c1O    ZINC000001720165
CCOc1ccc(O)c(C=O)c1    ZINC000003887940
COc1cc(C)cc(C=O)c1O    ZINC000004290756
C[C@H](O)[C@@H](O)[C@@H](O)[C@H](F)C=O    ZINC000006030222
O=CCC1CC(C(F)(F)F)C1    ZINC000306828828
O=C[C@H]1CC[C@@H](C(F)(F)F)C1    ZINC000108285798
CCOc1cc(C=O)ccc1O    ZINC000002567934
O=C[C@H]1[C@H]2C[C@@H]3OC(=O)C[C@@H]3[C@@H]12    ZINC000071774232
COc1cccc(OC)c1C=O    ZINC000000159701
COc1cc(C)cc(O)c1C=O    ZINC000001727360
COc1cc(CC=O)ccc1O    ZINC000000895803
COc1ccc(C=O)cc1CO    ZINC000000341084
COc1cc(C)c(C=O)c(O)c1    ZINC000004137043
CCOc1cc(O)ccc1C=O    ZINC000072219725
O=C[C@H]1CC[C@H](C(F)(F)F)C1    ZINC000108285796
O=C[C@@H]1CC[C@@H](C(F)(F)F)C1    ZINC000108285792
O=C[C@@H]1CC[C@H](C(F)(F)F)C1    ZINC000108285787
COc1cccc(C=O)c1OC    ZINC000000157156
COCOc1ccc(C=O)cc1    ZINC000001695419
COc1cc(C=O)cc(C)c1O    ZINC000001402313
COCOc1ccccc1C=O    ZINC000062718202
COc1c(C)c(C=O)ccc1O    ZINC000034741198
COc1cc(C)c(O)c(C=O)c1    ZINC000004290755
C=CCOCc1ccc(C=O)o1    ZINC000075547082
O=Cc1ccccc1OCCO    ZINC000002556831
CCOc1ccc(C=O)c(O)c1    ZINC000003281055
COCc1cc(C=O)ccc1O    ZINC000075547061
COc1cc(C=O)c(O)cc1C    ZINC000004290753
O=Cc1cccc(OCCO)c1    ZINC000002556830
COc1ccccc1OCC=O    ZINC000011569712
CCOc1ccc(C=O)cc1O    ZINC000000332563
COc1cc(C)c(C=O)cc1O    ZINC000021987952
COc1ccc(C=O)c(O)c1C    ZINC000038973171
Cc1cc(O)c(C=O)c(C)c1O    ZINC000001748824
Cc1c(C)c(C=O)c(O)cc1O    ZINC000001713890
COc1ccc(OC)c(C=O)c1    ZINC000001693397
COc1cc(C=O)cc(OC)c1    ZINC000001081074
COCOc1cccc(C=O)c1    ZINC000002525326
C[C@@H]1COc2c(C=O)cnn2C1    ZINC000212239740
C[C@H]1COc2c(C=O)cnn2C1    ZINC000212239680
COCCc1ncc(C=O)cn1    ZINC000004384398
CN(C)C(=O)c1cc(C=O)c[nH]1    ZINC000307758979
Cc1[nH]c(C(N)=O)c(C)c1C=O    ZINC000858138401
CN(C)C(=O)c1ccc(C=O)[nH]1    ZINC000074942782
NCc1cc(C=O)cc(N)c1O    ZINC000225721395
CCNC(=O)c1ccc(C=O)[nH]1    ZINC000170231835
Cn1nc2c(c1C=O)COCC2    ZINC000107300639
CNC(=O)c1cc(C=O)[nH]c1C    ZINC000307476454
CCn1cc(C(=O)CC=O)cn1    ZINC000103584895
CCn1cc(C(=O)C=O)c(C)n1    ZINC000071785004
CCNC(=O)c1cc(C=O)c[nH]1    ZINC000170234954
Cc1cc(C=O)c(C)n1NC=O    ZINC000226033485
O=CCCCc1ccc(F)cc1    ZINC000019728726
CC(C)(C=O)c1ccc(F)cc1    ZINC000041168013
CC1(C)[C@@H]2CC[C@]1(C=O)C(=O)C2    ZINC000100898060
CC1(C)C(=O)[C@H]2CC[C@@]1(C=O)C2    ZINC000103708477
Cc1oc(C(C)(C)C)cc1C=O    ZINC000201248523
CC1(C)[C@H]2CC[C@]1(C=O)C(=O)C2    ZINC000003638228
CC1(C)[C@@H]2CC[C@@]1(C=O)C(=O)C2    ZINC000003638226
CC1(C)C(=O)[C@@]2(C=O)CC[C@H]1C2    ZINC000238227385
CC1(C)C(=O)[C@H]2CC[C@]1(C=O)C2    ZINC000085398851
CC1(C)C(=O)[C@@H]2CC[C@]1(C=O)C2    ZINC000103708468
CC1(C)C(=O)[C@@H]2CC[C@@]1(C=O)C2    ZINC000085398853
CC1(C)[C@H]2CC[C@@]1(C=O)C(=O)C2    ZINC000100898064
CC[C@H](C)c1nn(C)cc1C=O    ZINC000030678184
CCCCn1cc(C=O)c(C)n1    ZINC000004907120
CC[C@@H](C)c1nn(C)cc1C=O    ZINC000030678180
CC[C@H](C)n1cc(C=O)c(C)n1    ZINC000020314558
CC[C@H](C)n1ncc(C=O)c1C    ZINC000020314611
CCCn1nc(CC)cc1C=O    ZINC000072219962
CCCCCn1ccc(C=O)n1    ZINC000072219987
CCn1cc(C=O)c(C(C)C)n1    ZINC000041043579
CC[C@@H](C)n1ncc(C=O)c1C    ZINC000020314606
Cc1nn(C(C)C)c(C)c1C=O    ZINC000004992702
CCc1c(C)nn(CC=O)c1C    ZINC000034926085
CCc1nn(C)c(CC)c1C=O    ZINC000072233226
Cc1nn(C(C)(C)C)cc1C=O    ZINC000036894350
CC[C@@H](C)n1cc(C=O)c(C)n1    ZINC000020314554
Cn1cc(C=O)c(C(C)(C)C)n1    ZINC000036894386
CCc1cc(C=O)n(C(C)C)n1    ZINC000072219960
CCCCn1nc(C=O)cc1C    ZINC000072219971
Cn1nc(C(C)(C)C)cc1C=O    ZINC000072226666
CCCn1nc(C)c(C=O)c1C    ZINC000004186398
CC(C)CCn1ccc(C=O)n1    ZINC000238854598
CC1=C(CC=O)C(C)(C)CCC1    ZINC000004529159
C[C@H]1C(C)(C)[C@H]2CC[C@@]1(C=O)C2    ZINC000225617640
C[C@H]1C(C)(C)[C@@H]2CC[C@@]1(C=O)C2    ZINC000225617588
C=CC[C@@H](/C=C(/C=O)CC)CC    ZINC000003861680
CCCCCC/C=C/C=C\C=O    ZINC000100291325
C=CC[C@H](/C=C(\C=O)CC)CC    ZINC000012953133
CC/C(C)=C\CC/C(C)=C/C=O    ZINC000031982262
C=C(C=O)[C@@H](C)CCC=C(C)C    ZINC000002559065
C=CC[C@H](/C=C(/C=O)CC)CC    ZINC000002539268
CC1(C)C2(C)CCC1(C=O)CC2    ZINC000217715911
CC1(C)CC2(C=O)CCC1CC2    ZINC000575423930
C=CC[C@@H](/C=C(\C=O)CC)CC    ZINC000012953129
CCCCCC/C=C/C=C/C=O    ZINC000001850709
C[C@@H]1[C@H]2C[C@@H](C[C@H]1C=O)C2(C)C    ZINC000080021796
CC/C(C)=C\CC/C(C)=C\C=O    ZINC000016027066
CC/C(C)=C/CC/C(C)=C/C=O    ZINC000002006748
C[C@@H]1C(C)(C)[C@H]2CC[C@@]1(C=O)C2    ZINC000225617616
CC/C(C)=C/CC/C(C)=C\C=O    ZINC000031982258
CCCCCC/C=C\C=C/C=O    ZINC000100291323
C[C@@H]1C(C)(C)[C@@H]2CC[C@@]1(C=O)C2    ZINC000225617556
C=C(C=O)[C@H](C)CCC=C(C)C    ZINC000006036259
N#CSCc1ccc(C=O)o1    ZINC000002144017
O=C/C=C(\Cl)c1cccnc1    ZINC000059633448
N#Cc1cc(C=O)c(F)cc1F    ZINC000139865233
N#Cc1c(F)cc(C=O)cc1F    ZINC000021982565
O=Cc1ccc([N+](=O)[O-])cc1O    ZINC000001730394
O=Cc1ccc(O)c([N+](=O)[O-])c1    ZINC000000562702
N#Cc1c(F)ccc(C=O)c1F    ZINC000075926984
O=Cc1cc(O)cc([N+](=O)[O-])c1    ZINC000039037382
O=Cc1cc([N+](=O)[O-])ccc1O    ZINC000049538688
O=Cc1cc(O)ccc1[N+](=O)[O-]    ZINC000034766253
O=Cc1cccc(O)c1[N+](=O)[O-]    ZINC000034143783
Cc1nc2scnn2c1C=O    ZINC000031974495
N#Cc1cc(F)c(C=O)c(F)c1    ZINC000038339167
N#Cc1ccc(F)c(C=O)c1F    ZINC000039074387
N#Cc1ccc(F)c(F)c1C=O    ZINC000075926986
O=Cc1ccc(O)cc1[N+](=O)[O-]    ZINC000013540409
O=Cc1cccc([N+](=O)[O-])c1O    ZINC000049942704
N#Cc1cc(F)c(C=O)cc1F    ZINC000113664192
N#Cc1ccc(C=O)c(F)c1F    ZINC000238563037
O=Cc1ccc([N+](=O)[O-])c(O)c1    ZINC000034781158
O=C/C=C\c1ccc([N+](=O)[O-])o1    ZINC000031485174
O=C/C=C/c1ccc([N+](=O)[O-])o1    ZINC000002039160
Nc1c(F)cccc1C(=O)C=O    ZINC000238568545
CSc1ncc(C=O)cc1C    ZINC000072221980
CSc1ncc(C)cc1C=O    ZINC000307203006
O=Cc1nc2c(s1)CCCC2    ZINC000019088684
CSc1ccc(C=O)c(C)n1    ZINC000072224061
CSc1cc(C)c(C=O)cn1    ZINC000072223019
O=Cc1cc2c(s1)CCNC2    ZINC000036472809
C/C(C=O)=C\c1csc(C)n1    ZINC000039038429
O=Cc1cnc(C2CCC2)s1    ZINC000075772265
NC(=O)c1cc(C=O)ccc1F    ZINC000075844331
NC(=O)c1ccc(F)c(C=O)c1    ZINC000045328608
Cc1ccc(C=O)n1CC(=O)O    ZINC000075555022
CCOC(=O)c1[nH]ccc1C=O    ZINC000039248707
COC(=O)Cn1cccc1C=O    ZINC000020447607
COC(=O)c1[nH]cc(C=O)c1C    ZINC000166212086
COC(=O)c1cc(C=O)cn1C    ZINC000000165813
COc1nccc(C=O)c1OC    ZINC000095082656
COc1cncc(OC)c1C=O    ZINC000014982708
COC(=O)c1cc(C=O)n(C)c1    ZINC000075555025
COc1cc(C=O)cnc1OC    ZINC000034244770
CN(C)/C=C1/C=C(C=O)OC1=O    ZINC000032010851
CN(C)C(=O)c1coc(C=O)c1    ZINC000143348052
COC(=O)c1cc(C=O)[nH]c1C    ZINC000215975925
COC(=O)c1ccc(C=O)n1C    ZINC000015217525
COc1cc(C=O)cc(N)c1O    ZINC000036225080
CCOC(=O)c1ccc(C=O)[nH]1    ZINC000002531012
O=Cc1cccn1CCC(=O)O    ZINC000032167558
COC(=O)c1c[nH]c(C=O)c1C    ZINC000001721231
COc1cc(C=O)cc(OC)n1    ZINC000014982706
COC(=O)c1[nH]c(C=O)cc1C    ZINC000107121027
COc1cc(C=O)nc(OC)c1    ZINC000039219506
Cc1[nH]c(C=O)c(C)c1C(=O)O    ZINC000003880861
CCNC(=O)c1coc(C=O)c1    ZINC000929163827
NCc1cc(C=O)cc(O)c1O    ZINC000225721159
Cc1ncc(C=O)c(CO)c1O    ZINC000000896000
Cc1ncc(CO)c(C=O)c1O    ZINC000000120249
O=Cc1ccc(OCCO)nc1    ZINC000083141877
CCOC(=O)c1cc(C=O)c[nH]1    ZINC000001561235
COc1ccc(C=O)nc1OC    ZINC000035270385
Cc1[nH]c(C)c(C(=O)O)c1C=O    ZINC000005137955
Cc1[nH]c(C(=O)O)c(C)c1C=O    ZINC000000056258
COc1ccc(C=O)c(OC)n1    ZINC000008614808
C[C@@H](C(=O)O)n1cccc1C=O    ZINC000020447610
COC(=O)Cc1ccc(C=O)[nH]1    ZINC000084248915
C[C@H](C(=O)O)n1cccc1C=O    ZINC000012404607
O=Cc1cnc(NCCO)nc1    ZINC000881734053
CN(C)c1ccc(C=O)cc1F    ZINC000020079174
Cc1cc(C=O)c(N)c(F)c1C    ZINC001525646522
CCNC(=O)N/C=C(\C#N)C=O    ZINC000005795295
CCNC(=O)N/C=C(/C#N)C=O    ZINC000100204866
CON(C)c1ncc(C=O)cn1    ZINC000881755277
CN(C)c1ccc(F)cc1C=O    ZINC000037233771
CN(C)c1ccc(C=O)c(F)c1    ZINC000001555648
CN(C)c1cc(F)cc(C=O)c1    ZINC000234264737
COCCc1ccc(C=O)n1C    ZINC000226030097
COCCn1c(C)ccc1C=O    ZINC000223745990
COCCCn1cccc1C=O    ZINC000009261701
CCN(CC)c1ccc(C=O)o1    ZINC000000248321
CC(C)(C)n1ncc(C=O)c1N    ZINC000242543384
Cc1nn(C)c(N(C)C)c1C=O    ZINC000026515693
CC(C)Cn1ncc(C=O)c1N    ZINC000242495175
O=C[C@@H]1CCCCN1CC1CC1    ZINC000054237734
O=C[C@H]1CCCCN1CC1CC1    ZINC000054237735
O=C[C@H]1CCCN(CC2CC2)C1    ZINC000054218711
O=CC1CCN(CC2CC2)CC1    ZINC000054238933
O=C[C@@H]1CCCN(CC2CC2)C1    ZINC000054218713
O=C/C(Cl)=C(/Cl)C(=O)O    ZINC000001733738
O=C/C(Cl)=C(\Cl)C(=O)O    ZINC000012359029
O=Cc1cc2sccc2s1    ZINC000000165271
O=Cc1cc2ccsc2s1    ZINC000000249716
O=Cc1cccc(C(=O)Cl)c1    ZINC000034511909
O=Cc1cc(Cl)cc(C=O)c1    ZINC000014985594
O=Cc1cccc(C=O)c1Cl    ZINC000038234264
O=CC(=O)c1cccc(Cl)c1    ZINC000004204404
O=Cc1ccc(C(=O)Cl)cc1    ZINC000039056329
O=CC(=O)c1ccc(Cl)cc1    ZINC000001703019
O=Cc1ccccc1C(=O)Cl    ZINC000039056287
CCCCC(Cl)(Cl)C=O    ZINC000002574863
O=Cc1ccc(C(=O)O)c(F)c1    ZINC000036533752
O=Cc1ccc(F)c(C(=O)O)c1    ZINC000002540323
O=Cc1cc(F)cc(C(=O)O)c1    ZINC000075844171
CSc1cc(C=O)ccc1O    ZINC000090556912
C[S@](=O)c1ccc(C=O)cc1    ZINC000033506371
O=Cc1cc2c(s1)CCOC2    ZINC000036473084
O=Cc1cc([N+](=O)[O-])cc[n+]1[O-]    ZINC000071255704
O=Cc1cc(F)ccc1C(=O)O    ZINC000059441695
COc1ccc(C=O)cc1S    ZINC000215180369
Cc1sc(C)c(C=O)c1C=O    ZINC000000334257
O=Cc1ccc(C(=O)O)cc1F    ZINC000090669240
O=Cc1ccc(F)cc1C(=O)O    ZINC000022862192
O=Cc1cccc(F)c1C(=O)O    ZINC000169795955
C[C@@H](C=O)C(=O)c1cccs1    ZINC000104361588
CSc1ccc(O)c(C=O)c1    ZINC000005880707
COc1cc(C=O)ccc1S    ZINC000038342441
C[S@@](=O)c1ccc(C=O)cc1    ZINC000033506370
O=Cc1c(F)cccc1C(=O)O    ZINC000059467107
O=Cc1cc(C(=O)O)ccc1F    ZINC000004287726
O=Cc1cccc(C(=O)O)c1F    ZINC000075927699
COc1ccc(S)c(C=O)c1    ZINC000238393247
Cc1ccc(C(=O)CC=O)s1    ZINC000101835862
COc1ccc(C=O)c(S)c1    ZINC000104098102
C[C@H](C=O)C(=O)c1cccs1    ZINC000104361590
O=CCCc1ccccc1Cl    ZINC000019682823
Cc1cc(C=O)c(C)cc1Cl    ZINC000036532729
CCc1cc(C=O)ccc1Cl    ZINC000067802852
Cc1cc(C)c(Cl)c(C=O)c1    ZINC000036532842
CCc1cc(Cl)ccc1C=O    ZINC000059796805
O=CCCc1cccc(Cl)c1    ZINC000019682825
O=Cc1ccccc1CCCl    ZINC000062718355
C[C@H](C=O)c1cccc(Cl)c1    ZINC000078946163
CCc1cccc(Cl)c1C=O    ZINC000096300600
C[C@@](Cl)(C=O)c1ccccc1    ZINC000006442027
C[C@](Cl)(C=O)c1ccccc1    ZINC000001607868
Cc1c(C)c(C=O)ccc1Cl    ZINC000067802592
Cc1cc(C=O)cc(C)c1Cl    ZINC000036532848
O=CCc1ccc(CCl)cc1    ZINC000104686146
O=CCCc1ccc(Cl)cc1    ZINC000019682827
Cc1ccc(C=O)c(C)c1Cl    ZINC000147273358
O=Cc1ccc(CCCl)cc1    ZINC000034517807
C[C@@H](C=O)c1ccc(Cl)cc1    ZINC000032006530
Cc1cc(Cl)cc(C)c1C=O    ZINC000083255448
C[C@H](C=O)c1ccc(Cl)cc1    ZINC000032006531
C[C@@H](C=O)c1cccc(Cl)c1    ZINC000078946161
O=C/C=C/c1ccc(F)cc1F    ZINC000014982651
O=C/C=C\c1c(F)cccc1F    ZINC000095644365
O=C/C=C/c1ccc(F)c(F)c1    ZINC000041168153
O=Cc1c(F)cccc1B(O)O    ZINC000169744829
O=Cc1cc(F)ccc1B(O)O    ZINC000169806907
O=Cc1ccc(B(O)O)cc1F    ZINC000169743648
O=Cc1cccc(F)c1B(O)O    ZINC000169806905
O=C[C@@H]1CCO[C@@H]1C(F)(F)F    ZINC000575424270
O=C[C@H]1CCO[C@@H]1C(F)(F)F    ZINC000575424269
COC(=O)c1oc(C=O)cc1C    ZINC000238367739
COc1cc(C=O)cc(O)c1O    ZINC000001747212
CC(=O)OCc1ccc(C=O)o1    ZINC000000047425
COc1ccc(C=O)c(O)c1O    ZINC000002566018
CCOC(=O)c1coc(C=O)c1    ZINC000098209700
Cc1nc2n(c1C=O)CCS2    ZINC000011535679
O=Cc1cnc2n1CCSC2    ZINC000036472810
Cc1cnc(SCC=O)nc1    ZINC000043804004
O=C/C=C\c1ccc(F)c(F)c1    ZINC000096320146
O=Cc1cc(F)cc(B(O)O)c1    ZINC000169748200
COc1c(O)cc(C=O)cc1O    ZINC000014775570
CCOC(=O)c1ccoc1C=O    ZINC000038251208
COC(=O)c1cc(C=O)c(C)o1    ZINC000141466107
COc1c(O)ccc(C=O)c1O    ZINC000062718317
COc1cc(O)c(O)c(C=O)c1    ZINC000095917651
CCSc1ncc(C=O)cn1    ZINC000004487039
O=C/C=C\c1ccc(F)cc1F    ZINC000095919498
O=Cc1cccc(B(O)O)c1F    ZINC000169747549
O=Cc1ccc(B(O)O)c(F)c1    ZINC000169747952
O=Cc1ccc(F)c(B(O)O)c1    ZINC000169744932
O=C[C@H]1CCO[C@H]1C(F)(F)F    ZINC000575424268
COC(=O)c1cc(C=O)oc1C    ZINC000000161942
COc1cc(O)cc(C=O)c1O    ZINC000004073060
CC(=O)Oc1cc(C)c(C=O)o1    ZINC000095496305
O=C/C=C/c1c(F)cccc1F    ZINC000042684554
O=Cc1ccc(F)cc1B(O)O    ZINC000169745272
O=Cc1cc(B(O)O)ccc1F    ZINC000169743632
O=C[C@@H]1CCO[C@H]1C(F)(F)F    ZINC000575424261
COc1cc(C=O)c(O)cc1O    ZINC000016194805
CCOC(=O)c1ccc(C=O)o1    ZINC000034595092
O=Cc1ccc(C2OCCO2)o1    ZINC000002567290
CCOC(=O)c1nc[nH]c1C=O    ZINC000039059242
Cc1nn(C)c(C=O)c1C(=O)O    ZINC000642883010
COC(=O)c1cnn(C)c1C=O    ZINC000083270539
COc1ncnc(OC)c1C=O    ZINC000005720081
Cn1cc(C=O)c(=O)n(C)c1=O    ZINC000002144331
COc1cnc(C=O)c(OC)n1    ZINC000034628763
Cc1cn(CC=O)c(=O)[nH]c1=O    ZINC000034329877
CONC(=O)c1ccc(C=O)[nH]1    ZINC000307414039
COc1ncc(C=O)c(OC)n1    ZINC000002504602
O=CCCn1[nH]c(=O)ccc1=O    ZINC000001623989
COC(=O)c1cc(C=O)nn1C    ZINC000085210645
COc1cc(OC)nc(C=O)n1    ZINC000030678141
CCOC(=O)c1cc(C=O)[nH]n1    ZINC000005919814
CONC(=O)c1cc(C=O)c[nH]1    ZINC000306471400
CCOC(=O)c1c[nH]nc1C=O    ZINC000039189486
Cc1[nH]c(C=O)c(C)c1[N+](=O)[O-]    ZINC000037624307
CCOC(=O)c1[nH]ncc1C=O    ZINC000004453807
COc1cc(F)c(C=O)cc1C    ZINC000214882222
CCOc1ccc(C=O)cc1F    ZINC000020079316
COc1cc(C=O)cc(C)c1F    ZINC000147904672
O=Cc1ccccc1OCCF    ZINC000082703821
COc1cc(C=O)c(F)cc1C    ZINC000213921127
COc1cc(C)cc(F)c1C=O    ZINC000090413192
COc1cc(CC=O)ccc1F    ZINC000104461592
CCCCc1ccc(C=O)s1    ZINC000002518438
CC(C)(C)c1ccc(C=O)s1    ZINC000034412396
CC(C)Cc1ccc(C=O)s1    ZINC000013533859
CCOc1cc(F)cc(C=O)c1    ZINC000095731787
CCOc1cc(C=O)ccc1F    ZINC000071792970
O=Cc1ccc(OCCF)cc1    ZINC000034450120
CCOc1cc(F)ccc1C=O    ZINC000019735468
O=Cc1cccc(OCCF)c1    ZINC000034450104
COc1c(C)ccc(F)c1C=O    ZINC000214880607
CCOc1cccc(F)c1C=O    ZINC000005953789
COc1ccc(F)cc1CC=O    ZINC000095740104
CCOc1cccc(C=O)c1F    ZINC000116573179
CCOc1ccc(C=O)c(F)c1    ZINC000082046473
COc1ccc(CC=O)cc1F    ZINC000043502275
CCOc1ccc(F)cc1C=O    ZINC000034102012
CN(C)c1nc(F)ccc1C=O    ZINC000090669255
CN(C)c1ccc(C=O)c(F)n1    ZINC000039074406
C[Si](C)(C)n1cnc(C=O)c1    ZINC000199548067
CC(C)(F)c1ncncc1C=O    ZINC000095643290
CCCCOc1ccc(C=O)o1    ZINC000085873959
COC(=O)C12CC(CC=O)(C1)C2    ZINC000231432965
CC1(C)CC(=O)C(C=O)C(=O)C1    ZINC000100033159
CC(C)OCc1ccc(C=O)o1    ZINC000006884101
CCCOCc1ccc(C=O)o1    ZINC000007262475
CC1(C)CC(=O)C(C=O)=C(O)C1    ZINC000004877493
O=CC1=CCCC2(C1)OCCO2    ZINC000005566678
CCO[C@H](C)n1cc(C=O)cn1    ZINC000095098466
CCO[C@@H](C)n1cc(C=O)cn1    ZINC000095098465
Cc1nn(CCO)c(C)c1C=O    ZINC000019091380
CCO[C@@H](C)n1nccc1C=O    ZINC000095098467
CCO[C@H](C)n1nccc1C=O    ZINC000095098468
CCOc1nc(CC)[nH]c1C=O    ZINC000252508152
COCCCn1nccc1C=O    ZINC000238854212
CCCOc1nn(C)cc1C=O    ZINC000256051970
CC[Si](C#CC=O)(CC)CC    ZINC000169804557
CC(C)(C)[Si](C)(C)C#CC=O    ZINC000195754835
CCC[C@H]1CCC(=O)[C@@H](C=O)C1    ZINC000043651622
CCCCC[C@@H]1O[C@H]1/C=C/C=O    ZINC000013433327
CC(C)[C@@H]1CCC(=O)[C@@H](C=O)C1    ZINC000107639863
CC(C)[C@H]1CCC(=O)[C@H](C=O)C1    ZINC000107639858
C=C(C)[C@H](CC=O)CCC(C)=O    ZINC000033505856
CC(C)[C@H]1CCC(=O)[C@@H](C=O)C1    ZINC000107639868
C=C(C)[C@@H](CC=O)CCC(C)=O    ZINC000033505857
CC(C)[C@H]1CCC(C=O)=C[C@@H]1O    ZINC000012153354
CCC[C@H]1CCC(=O)[C@H](C=O)C1    ZINC000043651619
CCCCC[C@@H]1O[C@@H]1/C=C/C=O    ZINC000013433331
CCCCC[C@H]1O[C@H]1/C=C/C=O    ZINC000013433326
CCC[C@@H]1CCC(=O)[C@H](C=O)C1    ZINC000043651617
CCCCC[C@H]1O[C@@H]1/C=C/C=O    ZINC000013433329
CC(=O)CCC(CC=O)=C(C)C    ZINC000001677915
CCC[C@@H]1CCC(=O)[C@@H](C=O)C1    ZINC000043651620
CC(C)[C@@H]1CCC(=O)[C@H](C=O)C1    ZINC000107639854
CC/C=C\CCCCCCC=O    ZINC000005019197
CC(C)[C@@H]1CC[C@@H](C)C[C@H]1C=O    ZINC000006031091
CCCCCCCC/C=C/C=O    ZINC000001849946
CC(C)(C)C1CCC(C=O)CC1    ZINC000031319561
CCCCCCCC/C=C\C=O    ZINC000100018530
C=CCCCCCCCCC=O    ZINC000001677096
CCCCCC1(C=O)CC(C)C1    ZINC000096509205
CC/C=C/CCCCCCC=O    ZINC000005761883
O=Cc1cc(Cl)cc(C=O)n1    ZINC000035653869
O=Cc1cnc(Cl)c(C=O)c1    ZINC000034349626
O=Cc1c(F)cccc1[N+](=O)[O-]    ZINC000021298200
O=Cc1cc(F)ccc1[N+](=O)[O-]    ZINC000000336266
CC(=O)Nc1ccsc1C=O    ZINC000039189526
O=Cc1ccc(F)cc1[N+](=O)[O-]    ZINC000001627046
O=Cc1cc([N+](=O)[O-])ccc1F    ZINC000002584302
O=Cc1ccc(F)c([N+](=O)[O-])c1    ZINC000000164955
O=Cc1ccc([N+](=O)[O-])c(F)c1    ZINC000005427020
O=Cc1ccc([N+](=O)[O-])cc1F    ZINC000005427607
O=Cc1cccc([N+](=O)[O-])c1F    ZINC000038949425
O=Cc1cccc(F)c1[N+](=O)[O-]    ZINC000037597605
CNC(=O)c1csc(C=O)c1    ZINC000307114220
O=Cc1cc(F)cc([N+](=O)[O-])c1    ZINC000071791099
CC(=O)Nc1ccc(C=O)s1    ZINC000001701400
Cc1c(N)c(C=O)ccc1Cl    ZINC000130195411
Cc1ccc(Cl)c(C=O)c1N    ZINC000130194938
Cc1cc(Cl)cc(C=O)c1N    ZINC000059058537
O=Cc1cc(B(O)O)cnc1F    ZINC001772575864
Cc1cc(C)c(C=O)c(Cl)n1    ZINC000038251240
CSc1ncc(C=O)c(N)n1    ZINC000001644850
Cc1cc(Cl)c(C=O)c(C)n1    ZINC000071256443
O=CCCc1ncccc1Cl    ZINC000115898001
CNc1ccc(C=O)cc1Cl    ZINC000036381077
Cc1cc(C=O)c(Cl)nc1C    ZINC000039285410
CCOC(=O)c1coc(C=O)n1    ZINC000039038474
CCOC(=O)c1cc(C=O)on1    ZINC000034295792
COC(=O)Cc1coc(C=O)n1    ZINC000108277667
Cn1c(N)c(C=O)c(=O)[nH]c1=O    ZINC000000154438
COC(=O)Cn1cc(C=O)nn1    ZINC000216517149
Cc1c(C=O)n(C)nc1[N+](=O)[O-]    ZINC000408716687
CCOc1ncc(C=O)cc1F    ZINC000081991109
CCOc1cc(C=O)c(F)cn1    ZINC000307125160
C#Cc1cccc2[nH]cc(C=O)c21    ZINC000104683651
CN(C)Cc1csc(C=O)c1    ZINC000013483539
CN(C)Cc1ccc(C=O)s1    ZINC000016943062
CC(C)(C)c1nc(C=O)cs1    ZINC000020216484
CC(C)(C)c1ncc(C=O)s1    ZINC000038342396
CC(C)(C)c1csc(C=O)n1    ZINC000020445156
CC(C)(C)c1cnc(C=O)s1    ZINC000098209715
COC(=O)N1C=C(C=O)CCC1    ZINC000036419922
O=Cc1cnc(NCCF)nc1    ZINC000882298547
C[Si](C)(C)c1nn[nH]c1C=O    ZINC000169872728
CC[C@@H](O)Cn1cc(C=O)nn1    ZINC000085271798
CC[C@H](O)Cn1cc(C=O)nn1    ZINC000085271796
CC(C)CN1C[C@H](C=O)CC1=O    ZINC000095098429
CC(C)CN1C[C@@H](C=O)CC1=O    ZINC000095098430
CC(C)CN1CCCC[C@@H]1C=O    ZINC000054237228
C[C@@H]1CCCN(C(C)(C)C=O)C1    ZINC000036138768
CCCCN1CCC(C=O)CC1    ZINC000054238657
CC(C)CN1CCC[C@H](C=O)C1    ZINC000054217787
CC(C)N1CCC[C@H](C=O)CC1    ZINC000057354228
C[C@H]1CCCN(C(C)(C)C=O)C1    ZINC000036138771
CC(C)CN1CCC[C@@H](C=O)C1    ZINC000054217789
CC(C)N1CCC[C@@H](C=O)CC1    ZINC000057354229
CC(C)(C=O)N1CCCCCC1    ZINC000036138774
CC(C)(C=O)CN1CCCCC1    ZINC000002565591
CC(C)CN1CCC(C=O)CC1    ZINC000054238660
CC(C)CN1CCCC[C@H]1C=O    ZINC000054237229
O=CCI    ZINC000059533343
Cc1cc(C(=O)O)sc1C=O    ZINC000049453536
CC(=O)Oc1csc(C=O)c1    ZINC000012359442
Cc1cc(C=O)sc1C(=O)O    ZINC000082401107
O=C[C@@H](O)COP(=O)(O)O    ZINC000100028460
COC(=O)c1cc(C=O)cs1    ZINC000022201808
O=Cc1scc2c1OCCO2    ZINC000004277412
O=C[C@H](O)COP(=O)(O)O    ZINC000003869936
COC(=O)c1ccsc1C=O    ZINC000095830077
COC(=O)c1sccc1C=O    ZINC000000334190
COC(=O)c1ccc(C=O)s1    ZINC000000334188
COC(=O)c1csc(C=O)c1    ZINC000000334193
O=CCOc1ccccc1Cl    ZINC000011569714
COc1c(Cl)cccc1C=O    ZINC000040448376
Cc1cc(Cl)cc(C=O)c1O    ZINC000000152727
COc1ccc(C=O)cc1Cl    ZINC000000586297
Cc1cc(O)c(C=O)cc1Cl    ZINC000002243446
O=CCOc1ccc(Cl)cc1    ZINC000011569715
COc1ccc(Cl)c(C=O)c1    ZINC000036532752
COc1cc(Cl)cc(C=O)c1    ZINC000072267242
O=Cc1cc(CCl)ccc1O    ZINC000001579864
COc1cccc(Cl)c1C=O    ZINC000020079312
COc1ccc(Cl)cc1C=O    ZINC000002166213
COc1ccc(C=O)c(Cl)c1    ZINC000008231198
COc1cc(C=O)ccc1Cl    ZINC000013386180
COc1cc(Cl)ccc1C=O    ZINC000034172668
Cc1cc(O)c(C=O)c(Cl)c1    ZINC000144428095
Cc1cc(Cl)c(O)c(C=O)c1    ZINC000004299105
Cc1c(O)c(C=O)ccc1Cl    ZINC000143170864
COc1cccc(C=O)c1Cl    ZINC000004541877
CC(=O)Nc1nc(C=O)cs1    ZINC000031772052
CC(=O)Nc1ncc(C=O)s1    ZINC000036466469
O=CC(=O)c1ccc(F)cc1F    ZINC000002524869
CSc1ccc(F)cc1C=O    ZINC000080167354
Cc1cc(B(O)O)sc1C=O    ZINC000169744850
Cc1c(C=O)scc1B(O)O    ZINC000169902030
Cc1cc(C=O)sc1B(O)O    ZINC000169746668
CNc1cc(Cl)ncc1C=O    ZINC000051951695
O=CC(=O)c1cc(F)cc(F)c1    ZINC000118647564
O=CC(=O)c1ccc(F)c(F)c1    ZINC000002507504
CSc1cc(C=O)ccc1F    ZINC000090413099
CSc1cccc(F)c1C=O    ZINC000090413247
CSc1ccc(F)c(C=O)c1    ZINC000075914815
Cc1cc(C=O)c(B(O)O)s1    ZINC000199477116
O=CC(=O)c1cc(F)ccc1F    ZINC000005240900
O=CC(=O)c1c(F)cccc1F    ZINC000005240975
CSc1ccc(C=O)cc1F    ZINC000082612914
CSc1cc(F)cc(C=O)c1    ZINC000235082820
CSc1ccc(C=O)c(F)c1    ZINC000095883316
CSc1cccc(C=O)c1F    ZINC000075914817
O=Cc1[nH]c(=O)[nH]c(=O)c1CO    ZINC000001642477
COc1ccc(C=O)c(F)c1O    ZINC000032208694
COc1cc(C=O)cc(F)c1O    ZINC000002583624
COc1cc(F)cc(C=O)c1O    ZINC000059788364
COc1cc(O)c(C=O)cc1F    ZINC000211756251
Cc1c(C=O)csc1CCO    ZINC000095635511
N#Cc1ccc2c(C=O)c[nH]c2c1    ZINC000026894165
N#Cc1ccc2[nH]cc(C=O)c2c1    ZINC000002018028
N#Cc1cccc2c(C=O)c[nH]c21    ZINC000035635612
Cc1nc(N(C)C)sc1C=O    ZINC000040162892
CN(C)Cc1cnc(C=O)s1    ZINC000238850415
CCc1ccc(C=O)c(F)c1F    ZINC000142403284
N#Cc1cccc2[nH]cc(C=O)c21    ZINC000034200412
N#Cc1ccc2cc(C=O)[nH]c2c1    ZINC000075558665
O=CC1=C(Cl)CCC2(CC2)C1    ZINC000217436269
O=Cc1ccccc1CC(F)F    ZINC000098210772
O=CCCc1ccc(F)c(F)c1    ZINC000070651359
CC(F)(F)c1ccccc1C=O    ZINC000197175816
CC(F)(F)c1ccc(C=O)cc1    ZINC000107268236
CN(C)Cc1nc(C=O)cs1    ZINC000041046541
CCSc1ncc(C=O)n1C    ZINC000003883222
Cc1ccc(F)c(CC=O)c1F    ZINC000043502237
CC(F)(F)c1cccc(C=O)c1    ZINC000088261290
Cc1ccc(CC=O)c(F)c1F    ZINC000043502235
COCCOc1ccc(C=O)o1    ZINC000085873838
O=Cc1ccc(COCCO)o1    ZINC000001614155
CCC[C@]1(C=O)NC(=O)NC1=O    ZINC000004429719
Cc1ccc2c(C=O)cccc2c1    ZINC000034071279
Cc1cccc2ccc(C=O)cc12    ZINC000034179622
Cc1cc(C=O)c2ccccc2c1    ZINC000036419941
Cc1ccc(C=O)c2ccccc12    ZINC000002528208
Cc1cccc2cc(C=O)ccc12    ZINC000071256824
Cc1c(C=O)ccc2ccccc12    ZINC000037631495
CC[C@]1(C=O)C(=O)NC(=O)N1C    ZINC000001634253
CCC[C@@]1(C=O)NC(=O)NC1=O    ZINC000001595911
Cc1ccc2ccc(C=O)cc2c1    ZINC000002023204
Cc1cc(C=O)cc2ccccc12    ZINC000001853874
Cc1ccc2cccc(C=O)c2c1    ZINC000071256737
CC[C@@]1(C=O)C(=O)NC(=O)N1C    ZINC000002041863
Cc1cccc2c(C=O)cccc12    ZINC000034071280
Cc1ccc2ccccc2c1C=O    ZINC000002581186
Cc1cc2ccccc2cc1C=O    ZINC000039286360
COC(=O)[C@H]1CCC[C@@H](C=O)C1    ZINC000147046848
O=C[C@]1([C@H]2CCCO2)CCCO1    ZINC000238674986
O=C[C@@]1([C@H]2CCCO2)CCCO1    ZINC000238657388
COC(=O)[C@H]1CCC[C@H](C=O)C1    ZINC000147046473
O=C[C@@H]1COC2(CCCCC2)O1    ZINC000002506819
CC(=O)OC/C=C(\C)CCC=O    ZINC000004570172
CCOC(=O)[C@@H](C=O)C1CCC1    ZINC000085396609
COC(=O)C1(C=O)CCCCC1    ZINC000034540401
COC(=O)C1CCC(C=O)CC1    ZINC000066339807
O=C[C@]1([C@@H]2CCCO2)CCCO1    ZINC000238674971
COC(=O)/C=C/CCCCC=O    ZINC000091251959
Cc1nn(CCF)c(C)c1C=O    ZINC000082162741
COC(=O)[C@@H]1CCC[C@H](C=O)C1    ZINC000147046302
O=C[C@H]1COC2(CCCCC2)O1    ZINC000005018989
COC(=O)[C@H]1CC[C@H](C=O)CC1    ZINC000242548046
O=CC1CCC2(CC1)OCCO2    ZINC000034016852
CCOC(=O)[C@H](C=O)C1CCC1    ZINC000085396610
COC(=O)[C@@H]1CCC[C@@H](C=O)C1    ZINC000147046656
CCOC(=O)C1(C=O)CCCC1    ZINC000071610354
O=C[C@@]1([C@@H]2CCCO2)CCCO1    ZINC000238657370
COC(=O)[C@H]1CC[C@H](C=O)CC1    ZINC000100010202
CC1(C)CC(C=O)CC(C)(C)O1    ZINC000095762317
C=C(C)CCC[C@@H](C)[C@H](O)C=O    ZINC000001587840
C=C(C)CCC[C@@H](C)[C@@H](O)C=O    ZINC000001587842
C=C(C)CCC[C@H](C)[C@@H](O)C=O    ZINC000001587841
CCCCCC(=O)C(C)(C)C=O    ZINC000199742515
CC[C@@H](C)CCC(=O)[C@@H](C)C=O    ZINC000031623520
CC(=O)CC[C@H](CC=O)C(C)C    ZINC000001626993
C=C(C)CCC[C@H](C)[C@H](O)C=O    ZINC000001587839
CC(=O)CC[C@@H](CC=O)C(C)C    ZINC000001868394
CC[C@H](C)CCC(=O)[C@H](C)C=O    ZINC000031623523
CC[C@H](C)CCC(=O)[C@@H](C)C=O    ZINC000031623521
COCCC1(C=O)CCCCC1    ZINC000095883826
CC[C@@H](C)CCC(=O)[C@H](C)C=O    ZINC000031623522
CN(C)CCN1CCC[C@H]1C=O    ZINC000217552121
CN(C)CCN1CCC[C@@H]1C=O    ZINC000217552042
CCCCCCCCCCC=O    ZINC000001595727
CCCCCCCC[C@H](C)C=O    ZINC000002016892
CCCCCCCC[C@@H](C)C=O    ZINC000095811697
COC(=O)c1csc(C=O)n1    ZINC000034809084
COC(=O)c1cnc(C=O)s1    ZINC000095743176
COc1cc(C=O)cnc1Cl    ZINC000095761294
COc1nc(Cl)ccc1C=O    ZINC000075561720
COc1ccc(Cl)c(C=O)n1    ZINC000071789940
O=Cc1cc(C(=O)CCl)c[nH]1    ZINC000000167745
COc1cc(Cl)ncc1C=O    ZINC000085436257
COc1nccc(Cl)c1C=O    ZINC000040449738
COc1cc(C=O)c(Cl)cn1    ZINC000090411216
COc1cnc(Cl)c(C=O)c1    ZINC000238407005
CC(=O)Nc1nnc(C=O)s1    ZINC000231388579
COc1ncc(C=O)cc1Cl    ZINC000002539919
COc1ccnc(Cl)c1C=O    ZINC000089157610
COc1nccc(C=O)c1Cl    ZINC000015684473
COc1cnc(C=O)cc1Cl    ZINC000077025031
COc1cc(C=O)cc(Cl)n1    ZINC000033369613
COc1c(Cl)ccnc1C=O    ZINC000085344970
COc1cncc(Cl)c1C=O    ZINC000071256428
COc1ncc(Cl)cc1C=O    ZINC000034091234
COc1ccc(C=O)c(Cl)n1    ZINC000071863944
CNc1ncnc(Cl)c1C=O    ZINC000039200128
CNc1nc(Cl)ncc1C=O    ZINC000095630154
CSc1ccnc(F)c1C=O    ZINC000209811818
CSc1cnc(F)c(C=O)c1    ZINC000090413119
N#Cc1cc2cc(C=O)ccc2o1    ZINC000141880904
N#Cc1ccc2ncc(C=O)n2c1    ZINC000068575099
COCCc1ncc(C=O)s1    ZINC000042436671
N#Cc1ccnc2[nH]cc(C=O)c21    ZINC000016678083
N#Cc1ccc2[nH]nc(C=O)c2c1    ZINC000014984572
N#Cc1ccc2[nH]cc(C=O)c2n1    ZINC000044712862
N#Cc1ccn2ncc(C=O)c2c1    ZINC000082400676
N#Cc1ccnc2c(C=O)c[nH]c21    ZINC000044713029
N#Cc1cccn2cc(C=O)nc12    ZINC000090669453
N#Cc1ccc2c(C=O)c[nH]c2n1    ZINC000016678142
N#Cc1ccc2nc(C=O)cn2c1    ZINC000082046952
N#Cc1cnc2c(C=O)c[nH]c2c1    ZINC000044712928
Cc1cc(C=O)cnc1C(F)F    ZINC000238464412
Cc1cc(C=O)nc2ccccc12    ZINC000014983307
O=Cc1ccc(-n2cccc2)cc1    ZINC000000159034
Cc1ccc2c(C=O)ccnc2c1    ZINC000001526915
O=CCc1ccc2cccnc2c1    ZINC000082703784
Cc1cc(C=O)cc2cccnc12    ZINC000082769135
Cc1ccc2ncc(C=O)cc2c1    ZINC000049805009
N#CC1(c2ccc(C=O)cc2)CC1    ZINC000113638339
O=CCc1ccc2ncccc2c1    ZINC000082704078
Cc1ccc2cc(C=O)cnc2c1    ZINC000022124178
O=Cc1cccc(-n2cccc2)c1    ZINC000000158958
Cc1cccc2c(C=O)ccnc12    ZINC000001526885
O=CCc1cnc2ccccc2c1    ZINC000060710419
Cc1cccc2nc(C=O)ccc12    ZINC000040537981
O=Cc1ccn(-c2ccccc2)c1    ZINC000048508561
Nc1cc2ccccc2cc1C=O    ZINC000002525452
Nc1c(C=O)ccc2ccccc12    ZINC000034596574
Cc1ccc2cc(C=O)ccc2n1    ZINC000005177600
Cc1ccc2nccc(C=O)c2c1    ZINC000001526851
Cc1cc(C=O)c2ccccc2n1    ZINC000014983290
Cc1ccc2nc(C=O)ccc2c1    ZINC000001526652
O=CCc1cccc2ncccc12    ZINC000082703777
O=C/C=C/c1c[nH]c2ccccc12    ZINC000039202760
O=Cc1ccccc1-n1cccc1    ZINC000008615093
Cc1cccc2cc(C=O)cnc12    ZINC000049805008
Cc1ccc2cccnc2c1C=O    ZINC000238529660
Cc1ccc2ncccc2c1C=O    ZINC000049584877
Cc1nccc2cccc(C=O)c12    ZINC000095631046
O=CCc1cccc2cccnc21    ZINC000082703787
O=Cc1c[nH]c(-c2ccccc2)c1    ZINC000034618107
Cc1cc2cccc(C=O)c2cn1    ZINC000095631059
Cc1ccc(C=O)c2cccnc12    ZINC000049584773
Cc1ccc2cnccc2c1C=O    ZINC000211576971
Cc1cc2ccccc2nc1C=O    ZINC000014983293
O=Cc1cccn1-c1ccccc1    ZINC000000528151
O=Cc1ccc(-c2ccccc2)[nH]1    ZINC000001433260
O=CCc1ccc2ccccc2n1    ZINC000001462856
O=CCc1ccnc2ccccc12    ZINC000078676478
C=CCN(CC=O)C(=O)OCC    ZINC000038220490
CCOC(=O)/C(C=O)=C/N(C)C    ZINC000066340593
CC(C)(C=O)CN1CCOCC1    ZINC000019735552
O=C/C=C(\Cl)c1ccsc1    ZINC000036047692
COC(=O)c1nnsc1C=O    ZINC000034407653
O=Cc1cc(Cl)c(O)cc1O    ZINC000022129866
O=Cc1ccc(O)c(Cl)c1O    ZINC000196158025
O=Cc1ccc(O)c(O)c1Cl    ZINC000016384171
O=Cc1cc(O)c(O)c(Cl)c1    ZINC000003351112
COC(=O)c1snnc1C=O    ZINC001525643026
Nc1sc(C=O)cc1[N+](=O)[O-]    ZINC000004088202
CSc1sc(C)cc1C=O    ZINC000000251270
COc1nc(Cl)cnc1C=O    ZINC000095757583
COc1nnc(Cl)cc1C=O    ZINC000141554577
Cc1cc(F)cc(C=O)c1Cl    ZINC000307265452
Cc1c(F)ccc(C=O)c1Cl    ZINC000081991196
O=CCc1cccc(Cl)c1F    ZINC000043502201
Cc1c(F)c(C=O)ccc1Cl    ZINC000075844163
O=Cc1cccc(CF)c1Cl    ZINC000026893311
O=CCc1ccc(Cl)c(F)c1    ZINC000043502208
Cc1cc(F)c(C=O)c(Cl)c1    ZINC000217899805
Cc1cc(F)c(C=O)cc1Cl    ZINC000212529338
O=CCc1cc(Cl)ccc1F    ZINC000043502211
Cc1ccc(Cl)c(C=O)c1F    ZINC000001081539
Cc1ccc(F)c(C=O)c1Cl    ZINC000000157230
Cc1cc(C=O)c(Cl)cc1F    ZINC000087973901
Cc1cc(C=O)c(F)cc1Cl    ZINC000146809888
Cc1cc(Cl)cc(C=O)c1F    ZINC000075914819
O=CCc1cc(F)ccc1Cl    ZINC000043875604
O=CCc1c(F)cccc1Cl    ZINC000002581073
Cc1cc(F)cc(Cl)c1C=O    ZINC000299889743
O=CCc1ccc(F)c(Cl)c1    ZINC000043502203
O=CCc1ccc(F)cc1Cl    ZINC000043502213
Nc1nc(N)c(C=O)c(Cl)n1    ZINC000001680342
COc1csc(C=O)c1OC    ZINC000082400215
COc1cc(C=O)c(F)cc1F    ZINC000090525572
COc1c(C=O)ccc(F)c1F    ZINC000002527874
COc1cc(F)cc(F)c1C=O    ZINC000096028671
COc1cc(C=O)cc(F)c1F    ZINC000002539967
COc1ccc(F)c(F)c1C=O    ZINC000002389407
COc1c(F)ccc(C=O)c1F    ZINC000002527853
O=CC1=C(Cl)/C(=C/O)CCC1    ZINC000034589189
COc1c(F)ccc(F)c1C=O    ZINC000016158107
COc1ccc(F)c(C=O)c1F    ZINC000002527822
COc1cc(F)c(F)cc1C=O    ZINC000012359239
COc1c(F)cc(F)cc1C=O    ZINC000012359214
COc1cc(F)c(C=O)cc1F    ZINC000036047157
O=CC1=C(Cl)/C(=C\O)CCC1    ZINC000113529753
O=Cc1ccccc1OC(F)F    ZINC000000167170
O=Cc1cccc(OC(F)F)c1    ZINC000002560126
COc1cc(F)c(C=O)c(F)c1    ZINC000002599170
O=Cc1ccc(OC(F)F)cc1    ZINC000000167174
COc1c(F)cc(C=O)cc1F    ZINC000002527834
COc1ccc(C=O)c(F)c1F    ZINC000002528364
Cc1c(C=O)cnn1CCCl    ZINC000019088518
CCCn1ncc(Cl)c1C=O    ZINC000123108790
CCCn1cc(Cl)c(C=O)n1    ZINC000002538043
Cc1nn(CCCl)cc1C=O    ZINC000002584643
N#Cc1cnn2cc(C=O)cnc12    ZINC000058033342
CCn1nc(C)c(Cl)c1C=O    ZINC000072209426
Cc1nn(CC=O)c(C)c1Cl    ZINC000002537474
CC(C)n1ncc(Cl)c1C=O    ZINC000107163917
CC(C)n1cc(Cl)c(C=O)n1    ZINC000685936547
CCc1nn(C)c(Cl)c1C=O    ZINC000002510918
CC(F)(F)c1ncncc1C=O    ZINC000095643280
O=Cc1ccc2cc(O)ccc2c1    ZINC000002585500
O=Cc1ccc(-c2ccccc2)o1    ZINC000002575777
O=Cc1cc2ccccc2cc1O    ZINC000001763323
O=Cc1cccc2c(O)cccc12    ZINC000071256857
O=Cc1cc(O)cc2ccccc12    ZINC000039426980
O=Cc1cccc2ccc(O)cc12    ZINC000034558614
O=Cc1cc(O)c2ccccc2c1    ZINC000071256877
O=Cc1cccc(-c2ccco2)c1    ZINC000002522290
O=Cc1cccc2cc(O)ccc12    ZINC000071256886
O=Cc1cccc2cccc(O)c12    ZINC000038887374
O=Cc1cc(-c2ccccc2)co1    ZINC000039947113
O=Cc1ccc2c(O)cccc2c1    ZINC000079669065
O=Cc1ccc2ccccc2c1O    ZINC000000967822
O=Cc1c(O)ccc2ccccc21    ZINC000000157162
O=Cc1ccccc1-c1ccco1    ZINC000002522304
O=Cc1ccc(O)c2ccccc12    ZINC000001593851
O=Cc1ccc(-c2ccco2)cc1    ZINC000002505857
O=Cc1cnn(-c2ccccc2)c1    ZINC000000555935
Cc1nc2ccccc2nc1C=O    ZINC000000085258
O=Cc1cccc(-c2cc[nH]n2)c1    ZINC000020440101
O=Cc1cccc(-n2ccnc2)c1    ZINC000020357529
O=Cc1ccc(-c2cn[nH]c2)cc1    ZINC000016124481
Nc1c(C=O)ccc2cccnc12    ZINC000034618123
O=Cc1ccccc1-c1ccn[nH]1    ZINC000082867650
O=Cc1ccc(-c2cc[nH]n2)cc1    ZINC000020440092
O=Cc1ccc(-c2c[nH]cn2)cc1    ZINC000016124487
O=Cc1cccc(-c2cn[nH]c2)c1    ZINC000016124484
O=Cc1ccccc1-n1cccn1    ZINC000000578915
O=Cc1cn(-c2ccccc2)cn1    ZINC000019436663
O=Cc1ccc(-c2ccccn2)[nH]1    ZINC000074310189
O=Cc1ccc(-n2cccn2)cc1    ZINC000000158880
O=Cc1ccn(-c2ccccc2)n1    ZINC000072190614
O=Cc1ccccc1-c1cn[nH]c1    ZINC000020441188
O=Cc1cccn1-c1ccncc1    ZINC000004384455
O=Cc1c[nH]c(-c2ccccn2)c1    ZINC000096304415
O=Cc1c[nH]nc1-c1ccccc1    ZINC000004576328
Nc1ccc2cc(C=O)ccc2n1    ZINC000088189391
O=Cc1ccc(-n2ccnc2)cc1    ZINC000000158890
O=Cc1cccc(-c2c[nH]cn2)c1    ZINC000016124490
O=Cc1cccc(-n2cccn2)c1    ZINC000004291240
O=Cc1ccnn1-c1ccccc1    ZINC000000159011
Nc1nc2ccccc2cc1C=O    ZINC000039251458
O=Cc1cccn1-c1ccccn1    ZINC000001527092
O=Cc1ccccc1-n1ccnc1    ZINC000002563698
O=Cc1ccccc1-c1ncc[nH]1    ZINC000020439671
O=Cc1nccn1-c1ccccc1    ZINC000033947614
O=Cc1cc(-c2ccccc2)[nH]n1    ZINC000020270479
O=Cc1cccn1-c1cccnc1    ZINC000004237522
O=Cc1ccn(-c2cccnc2)c1    ZINC000111495718
O=Cc1c[nH]c(-c2ccccc2)n1    ZINC000000164642
O=Cc1nc(-c2ccccc2)c[nH]1    ZINC000062151947
CC1(C)CCC(C=O)=C(Cl)C1    ZINC000116885047
COC(=O)C1(C=O)CCOCC1    ZINC000107123634
O=CC1=C(Cl)CCCCCC1    ZINC000134113121
COC(=O)[C@@H](CCC=O)C(C)=O    ZINC000196845272
COC(=O)[C@H](CCC=O)C(C)=O    ZINC000196845264
CCOC(=O)C(CC=O)CC=O    ZINC000005325068
Cc1ccc(/C=C/C=C/C=O)cc1    ZINC000034127717
CCOC(=O)CCCCCC=O    ZINC000005650549
CC(C)(C)OC(=O)CCCC=O    ZINC000034499522
CC(=O)OCCCCCCC=O    ZINC000044143672
O=CCCCCCCCC(=O)O    ZINC000001841160
C[C@H](CC=O)C(=O)OC(C)(C)C    ZINC000075562699
C[C@@H](CC=O)C(=O)OC(C)(C)C    ZINC000075562694
CCCCC[C@H](/C=C/C=O)OO    ZINC000064858618
CCCCC[C@@H](/C=C/C=O)OO    ZINC000064858614
C[C@H](CC=O)CCCC(C)(C)O    ZINC000002041101
CCCCC[C@@H](C=O)CCOC    ZINC000575422540
CCCCC[C@H](C=O)CCOC    ZINC000575422523
CCCCCCCCOCC=O    ZINC000002384618
COC(C)(C)CCC[C@@H](C)C=O    ZINC000006036336
C[C@@H](CC=O)CCCC(C)(C)O    ZINC000001635717
COC(C)(C)CCC[C@H](C)C=O    ZINC000002509718
O=Cc1ccc(Br)[nH]1    ZINC000075564047
O=Cc1c[nH]cc1Br    ZINC000238051623
O=Cc1[nH]ccc1Br    ZINC000054965108
O=Cc1c[nH]c(Br)c1    ZINC000088189911
O=Cc1cc(Br)c[nH]1    ZINC000000337448
CSc1nc(C)c(C=O)s1    ZINC000001700947
Nc1c(Cl)cc(F)cc1C=O    ZINC000575432157
CSCc1cnc(C=O)s1    ZINC000238857043
Nc1nc(Cl)c(C=O)c(=O)[nH]1    ZINC000003164045
Nc1nc(C=O)c(Cl)c(=O)[nH]1    ZINC000225735586
Nc1ccc(C=O)c(Cl)c1F    ZINC000095835423
Nc1c(F)ccc(Cl)c1C=O    ZINC000130197582
CS(=O)(=O)[C@H]1C[C@@]1(C#N)C=O    ZINC000217954858
CS(=O)(=O)n1cccc1C=O    ZINC000002519477
CS(=O)(=O)[C@H]1C[C@]1(C#N)C=O    ZINC000217954714
CS(=O)(=O)[C@@H]1C[C@]1(C#N)C=O    ZINC000217954633
CS(=O)(=O)[C@@H]1C[C@@]1(C#N)C=O    ZINC000217954789
CN1C(=O)CCC(C=O)=C1Cl    ZINC000238317418
O=Cc1cc(OC(F)F)ccn1    ZINC000238531444
O=Cc1ccc(OC(F)F)nc1    ZINC000091366506
O=Cc1cccn(C(F)F)c1=O    ZINC000098210186
O=Cc1ccnc(OC(F)F)c1    ZINC000091362280
O=Cc1cccnc1OC(F)F    ZINC001504244956
O=Cc1ccccc1[B-](F)(F)F    ZINC000169748135
O=Cc1ccc([B-](F)(F)F)cc1    ZINC000169745012
O=Cc1cccc([B-](F)(F)F)c1    ZINC000169746125
O=Cc1ccc(-c2cocn2)cc1    ZINC000033414758
O=Cc1cccc(-c2ccco2)n1    ZINC000035630132
O=Cc1ccc(-c2cnco2)cc1    ZINC000020446352
O=CC(=O)c1c[nH]c2ccccc12    ZINC000039473363
O=Cc1coc(-c2ccccc2)n1    ZINC000019090360
O=Cc1cc(=O)[nH]c2ccccc12    ZINC000008642362
O=Cc1c(O)ccc2ccncc21    ZINC000057332116
O=Cc1ccc2cccc(O)c2n1    ZINC000000488342
O=Cc1ccnc2ccc(O)cc12    ZINC000076599612
O=Cc1ccc2cccnc2c1O    ZINC000013283421
O=Cc1cccc(-c2cnco2)c1    ZINC000076599593
O=Cc1cccc2c(=O)[nH]ccc12    ZINC000033358966
O=Cc1ccc(-c2ccco2)nc1    ZINC000002527538
O=Cc1cnc2cc(O)ccc2c1    ZINC000022124190
O=Cc1ccc2cc[nH]c(=O)c2c1    ZINC000032914929
O=Cc1ccc(O)c2ncccc12    ZINC000001711209
N#Cc1ccc(C(=O)CC=O)cc1    ZINC000101835519
O=Cc1ccc2ccc(=O)[nH]c2c1    ZINC000199761518
O=Cc1cnc2c(O)cccc2c1    ZINC000076599600
O=Cc1c[nH]c2ccc(C=O)cc12    ZINC000002583749
O=Cc1cc(C=O)n2ccccc12    ZINC000000336871
O=Cc1nc(-c2ccccc2)co1    ZINC000108277596
O=Cc1nc2ccccc2cc1O    ZINC000145524053
O=Cc1c[nH]c2ccccc2c1=O    ZINC000005479737
O=Cc1ccc(-c2cccnc2)o1    ZINC000012480833
O=Cc1cc(-c2ccccc2)no1    ZINC000012370768
O=Cc1cc(=O)c2ccccc2[nH]1    ZINC000019090057
O=Cc1c(O)ccc2cccnc21    ZINC000032501146
O=Cc1c(O)ccc2ncccc12    ZINC000032501143
O=Cc1cnc(-c2ccccc2)o1    ZINC000020440418
O=Cc1cc(-c2ccccc2)on1    ZINC000004291235
O=Cc1cccc2cc[nH]c(=O)c12    ZINC000095628752
O=Cc1c[nH]c(=O)c2ccccc12    ZINC000045328736
O=Cc1ccc2c(cc[nH]c2=O)c1    ZINC000032914927
O=Cc1ccc2ccccc2[n+]1[O-]    ZINC000001724829
N#Cc1cccc(C(=O)CC=O)c1    ZINC000106413924
O=Cc1cc2ccccc2[nH]c1=O    ZINC000018077215
O=Cc1c[nH]nc1-c1ccccn1    ZINC000020357656
O=Cc1c[nH]nc1-c1cccnc1    ZINC000009738486
O=Cc1cc(-c2ccccn2)[nH]n1    ZINC000020443928
O=Cc1ccn(-c2ccccn2)n1    ZINC000072219979
O=Cc1ccc(-n2cncn2)cc1    ZINC000000158900
O=Cc1cncc(-c2cc[nH]n2)c1    ZINC000725272631
O=Cc1cnn(-c2ccccc2)n1    ZINC000001686720
O=Cc1ccc(-n2nccn2)cc1    ZINC000034479358
O=Cc1cccc(-n2cncn2)c1    ZINC000012370241
O=Cc1ccnn1-c1ccncc1    ZINC000072190456
O=Cc1n[nH]nc1-c1ccccc1    ZINC000000819604
O=Cc1cnnn1-c1ccccc1    ZINC000034402272
O=Cc1cccnc1-n1cccn1    ZINC000236409600
O=Cc1ccccc1-n1cncn1    ZINC000002509218
O=Cc1nncn1-c1ccccc1    ZINC000075844241
[N-]=[N+]=Nc1ccc(/C=C/C=O)cc1    ZINC000034140257
O=Cc1cn(-c2ccccc2)nn1    ZINC000001391277
O=Cc1cnn(-c2cccnc2)c1    ZINC000068590434
O=Cc1cccn1-c1cnccn1    ZINC000001527337
O=Cc1cnn(-c2ccncc2)c1    ZINC000035779351
O=Cc1c[nH]nc1-c1ccncc1    ZINC000020357657
O=Cc1cnn(-c2ccccn2)c1    ZINC000016698314
O=Cc1ccnn1-c1ccccn1    ZINC000072190459
O=Cc1ccc(-n2ccnc2)nc1    ZINC000034212066
O=Cc1cccn1-c1ncccn1    ZINC000001527338
O=Cc1cc(-c2cccnc2)[nH]n1    ZINC000050478815
O=Cc1ccc(-n2ccnn2)cc1    ZINC000021985709
CC1(C)OC[C@H](C=O)N1C(=O)O    ZINC000113226941
Cc1ccc2c(cc(C=O)n2C)c1    ZINC000016124063
Cc1c(C=O)[nH]c2c1cccc2C    ZINC000013479953
Cc1cccc2cc(C=O)n(C)c21    ZINC000016941670
Cc1[nH]c2ccc(C=O)cc2c1C    ZINC000034928979
CCn1cc(C=O)c2ccccc21    ZINC000000257637
Cc1c(C=O)[nH]c2ccc(C)cc12    ZINC000004503363
CCc1ccc2[nH]cc(C=O)c2c1    ZINC000035635694
CCn1ccc2c1cccc2C=O    ZINC000015424285
CCn1ccc2cc(C=O)ccc21    ZINC000015424294
Cc1ccc2[nH]c(C=O)cc2c1C    ZINC000082399716
CCc1ccc2c(C=O)c[nH]c2c1    ZINC000035635695
Cc1cccc2c1c(C=O)cn2C    ZINC000021953362
CC(C)(C#N)c1ccc(C=O)cc1    ZINC000095627271
Cc1[nH]c2c(cccc2C)c1C=O    ZINC000004503340
CCn1ccc2ccc(C=O)cc21    ZINC000014988617
Cc1ccc2c(c1)c(C=O)cn2C    ZINC000001304647
CCc1cccc2c(C=O)c[nH]c21    ZINC000000338895
Cc1cc2[nH]c(C=O)cc2c(C)c1    ZINC000082399720
O=CCCc1c[nH]c2ccccc12    ZINC000107163963
Cc1cccc2c(C=O)cn(C)c21    ZINC000014592128
Cc1c(C=O)c2ccccc2n1C    ZINC000000059844
Cc1[nH]c2cc(C)ccc2c1C=O    ZINC000001304645
Cc1[nH]c2c(cccc2C=O)c1C    ZINC000019088100
Cc1ccc2c(C=O)cn(C)c2c1    ZINC000030714360
Cc1c(C)n2ccccc2c1C=O    ZINC000021948489
Cc1[nH]c2ccc(C)cc2c1C=O    ZINC000004476161
C[C@H](C=O)NC(=O)OC(C)(C)C    ZINC000039094342
CN(CC=O)C(=O)OC(C)(C)C    ZINC000012359795
C[C@@H](C=O)NC(=O)OC(C)(C)C    ZINC000002516824
CC(C)(C)OC(=O)NCCC=O    ZINC000011974819
O=Cc1coc(Br)c1    ZINC000034440116
O=Cc1cc(Br)co1    ZINC000002567282
O=Cc1occc1Br    ZINC000004208980
O=Cc1ccc(Br)o1    ZINC000000155120
O=Cc1ccoc1Br    ZINC000012370772
C[C@@H](Cl)C(Cl)(Cl)C=O    ZINC000001587875
O=Cc1cc(Br)[nH]n1    ZINC000072190627
O=Cc1cn[nH]c1Br    ZINC000107407562
O=Cc1[nH]ncc1Br    ZINC000004262629
O=Cc1[nH]cnc1Br    ZINC000082399244
C[C@H](Cl)C(Cl)(Cl)C=O    ZINC000002020516
O=Cc1nc(Br)c[nH]1    ZINC000095830120
O=Cc1ccc(Cl)cc1Cl    ZINC000000478344
O=Cc1cc(Cl)ccc1Cl    ZINC000002530965
O=Cc1c(Cl)cccc1Cl    ZINC000000148002
O=Cc1ccc(Cl)c(Cl)c1    ZINC000000151791
O=Cc1cccc(Cl)c1Cl    ZINC000002539302
O=Cc1cc(Cl)cc(Cl)c1    ZINC000000165019
O=Cc1cc(C(=O)O)oc1Cl    ZINC000212598857
O=Cc1c(Cl)[nH]nc1C(=O)O    ZINC000061958008
O=Cc1c(O)ccc(Cl)c1F    ZINC000096300711
O=Cc1cc(F)c(Cl)cc1O    ZINC000095635198
O=Cc1cc(F)cc(Cl)c1O    ZINC000002525788
O=Cc1cc(Cl)cc(F)c1O    ZINC000082399251
O=Cc1c(O)ccc(F)c1Cl    ZINC000095635191
O=Cc1cc(Cl)c(F)cc1O    ZINC000004290823
O=Cc1cc(Cl)c(O)cc1F    ZINC000082399252
O=Cc1c(F)ccc(O)c1Cl    ZINC000075926711
O=Cc1c(O)cc(Cl)cc1F    ZINC000095830477
O=Cc1cc(F)c(O)c(Cl)c1    ZINC000012956516
CS(=O)(=O)c1ccc(C=O)o1    ZINC000141200368
CS(=O)(=O)c1coc(C=O)c1    ZINC000082399508
O=Cc1cc(F)cc(F)c1S    ZINC000669372191
O=Cc1cc(F)c(O)c(F)c1O    ZINC000095831395
O=CC1=C(O)[C@H](O)[C@H](O)C(=O)O1    ZINC001560407541
COc1nc(Cl)c(C=O)n1C    ZINC000058037653
O=Cc1ccc(C(F)F)c(F)c1    ZINC000212570558
O=CCc1cc(F)c(F)c(F)c1    ZINC000043502336
O=CCc1cc(F)c(F)cc1F    ZINC000043502332
O=CCc1ccc(F)c(F)c1F    ZINC000021984093
O=CCc1c(F)ccc(F)c1F    ZINC000043502330
O=Cc1ccccc1C(F)(F)F    ZINC000000164879
O=CCc1c(F)cc(F)cc1F    ZINC000043502334
Cc1c(F)cc(F)c(C=O)c1F    ZINC000142314836
O=Cc1cccc(C(F)(F)F)c1    ZINC000000164958
O=Cc1cc(=O)c2ccccc2o1    ZINC000038810281
O=CC(=O)c1cc2ccccc2o1    ZINC000004204398
O=Cc1ccc(C(F)(F)F)cc1    ZINC000000156751
O=Cc1ccc2ccc(=O)oc2c1    ZINC000027658067
O=CCc1cc(F)cc(F)c1F    ZINC000043502328
O=Cc1c(F)cccc1C(F)F    ZINC000212570643
O=Cc1coc2ccccc2c1=O    ZINC000000057727
O=Cc1ccc2oc(=O)ccc2c1    ZINC000000153913
O=Cc1ccc2nc[nH]c(=O)c2c1    ZINC000091301807
O=Cc1cccc(-c2ncon2)c1    ZINC000034924914
O=Cc1c(O)cnc2cccnc12    ZINC000069476359
O=Cc1ccc(-c2nnco2)cc1    ZINC000071789963
O=Cc1nc2ccccc2c(=O)[nH]1    ZINC000005729165
O=Cc1ccc(-c2ncon2)cc1    ZINC000034924915
O=Cc1cnc(-c2ccco2)nc1    ZINC000019091905
O=Cc1cccn2c(=O)ccnc12    ZINC000071789018
O=Cc1nc(-c2ccccc2)no1    ZINC000019089715
O=Cc1ccc(-c2cncnc2)o1    ZINC000020216282
O=Cc1c[n+]([O-])c2ccccc2n1    ZINC000039134326
O=Cc1cnc(-c2cccnc2)o1    ZINC000058518599
O=Cc1ccc2cc(F)ccc2c1    ZINC000071256899
O=Cc1cccc2cc(F)ccc12    ZINC000196631353
O=Cc1cn(-c2ncccn2)cn1    ZINC000033414759
O=Cc1ccc2ccccc2c1F    ZINC000021987191
COC(=O)C[C@@H](C=O)C(=O)OC    ZINC000005997074
