# Supplementary material for: Implementing a Scoring Function Based on Interaction Fingerprint for Autogrow4: Protein Kinase CK1δ as a Case Study
Source: Front Mol Biosci. 2022 Jul 7;9:909499. doi: 10.3389/fmolb.2022.909499 (PMC9301033; doi:10.3389/fmolb.2022.909499)
Supplement: Supplementary file 1 [file DataSheet1.ZIP › autogrow4-4.0.3/autogrow/operators/mutation/smiles_click_chem/reaction_libraries/robust_rxns/complementary_mol_dir/phthalazinone_precursor_robust.smi]

O=Cc1ccccc1C(=O)O    ZINC000000056413
O=Cc1ccncc1C(=O)O    ZINC000011919539
O=Cc1cnccc1C(=O)O    ZINC000114067290
O=Cc1cccnc1C(=O)O    ZINC000034616047
Cc1cccc(C=O)c1C(=O)O    ZINC000104684686
CC(=O)c1ccccc1C(=O)O    ZINC000000157437
CC(=O)c1cnccc1C(=O)O    ZINC000140639114
CC(=O)c1cccnc1C(=O)O    ZINC000043827729
CC(=O)c1ccncc1C(=O)O    ZINC000140638755
CC(=O)c1ncccc1C(=O)O    ZINC000002546112
O=Cc1ccc(F)cc1C(=O)O    ZINC000022862192
O=Cc1cccc(F)c1C(=O)O    ZINC000169795955
O=Cc1c(F)cccc1C(=O)O    ZINC000059467107
O=Cc1cc(F)ccc1C(=O)O    ZINC000059441695
N#Cc1ccc(C(=O)O)c(C=O)c1    ZINC000104458227
CCC(=O)c1ccccc1C(=O)O    ZINC000001841297
COc1cccc(C(=O)O)c1C=O    ZINC000039275149
COc1cccc(C=O)c1C(=O)O    ZINC000002524510
COc1ccc(C(=O)O)c(C=O)c1    ZINC000060273787
COc1ccc(C=O)c(C(=O)O)c1    ZINC000004299107
O=Cc1ccc(Cl)cc1C(=O)O    ZINC000004299109
O=Cc1cccc(Cl)c1C(=O)O    ZINC000071261661
O=Cc1c(Cl)cccc1C(=O)O    ZINC000036532699
O=Cc1cc(Cl)ccc1C(=O)O    ZINC000083236054
O=Cc1[nH]c(=O)[nH]c(=O)c1C(=O)O    ZINC000001642651
O=Cc1c(=O)[nH]c(=O)[nH]c1C(=O)O    ZINC000001642471
O=Cc1nccc(Cl)c1C(=O)O    ZINC000225735305
O=Cc1c(Cl)nccc1C(=O)O    ZINC000085221387
O=Cc1cc(Cl)ncc1C(=O)O    ZINC000095630350
N#CCC(=O)c1ccccc1C(=O)O    ZINC000001562162
O=C(O)c1cccc2c1C(=O)CCC2    ZINC000075579568
O=C(O)c1cccc2c1C(=O)CCN2    ZINC000223683281
CC(=O)c1c(C)ccc(C)c1C(=O)O    ZINC000003080793
N#Cc1cc(C=O)c(C(=O)O)cc1F    ZINC000306943765
N#Cc1cc(F)c(C(=O)O)c(C=O)c1    ZINC000306904790
CN(C)c1ccc(C=O)c(C(=O)O)c1    ZINC000034365076
CN(C)c1ccc(C(=O)O)c(C=O)c1    ZINC000238311372
O=C(O)C(=O)c1ccccc1C(=O)O    ZINC000002034904
COc1ccc(C)c(C=O)c1C(=O)O    ZINC000238361988
O=Cc1c(C(=O)O)cccc1[N+](=O)[O-]    ZINC000039082926
O=Cc1ccc([N+](=O)[O-])cc1C(=O)O    ZINC000001593010
COc1c(O)ccc(C(=O)O)c1C=O    ZINC000005660970
COc1ccc(C=O)c(C(=O)O)c1O    ZINC000039289897
CSc1ncc(C=O)c(C(=O)O)n1    ZINC000075600305
CC(=O)c1cc(Cl)cnc1C(=O)O    ZINC000043827928
O=C(O)c1ncccc1C(=O)CCl    ZINC000001729899
CC(=O)c1c(F)ccc(F)c1C(=O)O    ZINC000002570143
CCCCC(=O)c1ccccc1C(=O)O    ZINC000014619964
CC(=O)c1c(C(=O)O)cccc1C(=O)O    ZINC000005008559
O=C(O)CC(=O)c1ccccc1C(=O)O    ZINC000000343704
O=C(O)c1ccccc1C(=O)C[N+](=O)[O-]    ZINC000003161411
CC(=O)c1c(C(=O)O)cccc1[N+](=O)[O-]    ZINC000001677685
CC(=O)c1cccc([N+](=O)[O-])c1C(=O)O    ZINC000034566207
COc1cc(C=O)c(C(=O)O)cc1OC    ZINC000004299108
COc1ccc(C=O)c(C(=O)O)c1OC    ZINC000000294707
CC(=O)c1cnc2ccccc2c1C(=O)O    ZINC000002390462
O=Cc1cccc(C(F)(F)F)c1C(=O)O    ZINC000382676795
O=C(O)c1ccccc1C(=O)C(F)(F)F    ZINC000039055766
O=Cc1cc(C(F)(F)F)ccc1C(=O)O    ZINC000113066627
O=Cc1nc(C(F)(F)F)ccc1C(=O)O    ZINC000225735036
O=C(O)c1ccccc1C(=O)CO[N+](=O)[O-]    ZINC000068605987
O=Cc1c(Br)cccc1C(=O)O    ZINC000083236056
O=Cc1cccc(Br)c1C(=O)O    ZINC000145680503
O=Cc1cc(Br)ccc1C(=O)O    ZINC000035068824
O=Cc1ccc(Br)cc1C(=O)O    ZINC000004299110
O=Cc1cc(Br)cnc1C(=O)O    ZINC000222121886
O=Cc1ccc(Br)nc1C(=O)O    ZINC000230489161
O=Cc1ncc(Br)cc1C(=O)O    ZINC000225778832
O=Cc1ccc([N+](=O)[O-])c(Cl)c1C(=O)O    ZINC000536954895
CC(=O)c1c(C)nc2ccccc2c1C(=O)O    ZINC000000089963
CC(=O)c1c(O)nc2ccccc2c1C(=O)O    ZINC000008817308
C[C@H](CN(C)C)C(=O)c1ccccc1C(=O)O    ZINC000003953902
C[C@@H](CN(C)C)C(=O)c1ccccc1C(=O)O    ZINC000001848443
O=C(O)c1ccccc1C(=O)Cc1ccccc1    ZINC000001594157
O=C(O)c1ccccc1C(=O)CBr    ZINC000001685186
CC(=O)c1c(Br)cncc1C(=O)O    ZINC000199783896
O=C(O)c1ccccc1C(=O)Cc1cccs1    ZINC000006926840
CC(=O)c1c2ccc(O)cc2oc(=O)c1C(=O)O    ZINC000001705123
CC(=O)c1c(C(=O)O)[n+]([O-])c2ccccc2[n+]1[O-]    ZINC000001582529
O=C(O)c1cc(=O)n2c(c1C(=O)C1CC1)NCC2    ZINC000103584675
