# Supplementary material for: Implementing a Scoring Function Based on Interaction Fingerprint for Autogrow4: Protein Kinase CK1δ as a Case Study
Source: Front Mol Biosci. 2022 Jul 7;9:909499. doi: 10.3389/fmolb.2022.909499 (PMC9301033; doi:10.3389/fmolb.2022.909499)
Supplement: Supplementary file 1 [file DataSheet1.ZIP › autogrow4-4.0.3/autogrow/operators/mutation/smiles_click_chem/reaction_libraries/robust_rxns/complementary_mol_dir/boronic_acid_robust.smi]

C=C(C)B(O)O    ZINC000169746012
C/C=C(\C)B(O)O    ZINC000200130290
C/C=C(/C)B(O)O    ZINC000195831506
OB(O)[C]1[CH][CH][CH][CH]1    ZINC000169876596
OB(O)c1cc[nH]c1    ZINC000169747947
OB(O)c1ccoc1    ZINC000169743258
OB(O)c1cn[nH]c1    ZINC000169743769
OB(O)C1=CCCC1    ZINC000169744940
OB(O)c1cnoc1    ZINC000169747552
CC(C)=C(C)B(O)O    ZINC000169877136
OB(O)c1ccccc1    ZINC000169743014
OB(O)c1cccnc1    ZINC000169743271
OB(O)c1ccncc1    ZINC000169743684
OB(O)c1cncnc1    ZINC000169743658
OB(O)c1ccnnc1    ZINC000198563654
O=C1CCC=C1B(O)O    ZINC000169745347
Cc1occc1B(O)O    ZINC000170029867
Cn1cc(B(O)O)cn1    ZINC000169743637
Cc1[nH]ncc1B(O)O    ZINC000169747164
OB(O)C1=CCCCC1    ZINC000169743433
OB(O)c1ccsc1    ZINC000169743207
OB(O)C1=CCOCC1    ZINC000169983808
OB(O)c1cnsc1    ZINC000170026260
OB1OCc2ccccc21    ZINC000169747151
OB1OCc2ccncc21    ZINC000238659907
Cc1cccc(B(O)O)c1    ZINC000169743196
Cc1ccc(B(O)O)cc1    ZINC000169743197
Cc1ccccc1B(O)O    ZINC000169743151
Nc1ccc(B(O)O)cc1    ZINC000169744903
Nc1ccccc1B(O)O    ZINC000169743619
Cc1ncccc1B(O)O    ZINC000169743451
Cc1cnccc1B(O)O    ZINC000169746807
Cc1cncc(B(O)O)c1    ZINC000169743666
Nc1cccc(B(O)O)c1    ZINC000169743006
Cc1ccncc1B(O)O    ZINC000169743441
Cc1cc(B(O)O)ccn1    ZINC000169743671
Cc1ccc(B(O)O)cn1    ZINC000169744818
OB(O)c1ccccc1O    ZINC000169743358
OB(O)c1cccc(O)c1    ZINC000169743259
OB(O)c1ccc(O)cc1    ZINC000169743315
Nc1cnccc1B(O)O    ZINC000198023762
Cc1ncncc1B(O)O    ZINC000169810202
Nc1ccncc1B(O)O    ZINC000169917171
Nc1ncccc1B(O)O    ZINC000169989585
Nc1ccc(B(O)O)cn1    ZINC000169747610
Nc1cc(B(O)O)ccn1    ZINC000169747603
Nc1cncc(B(O)O)c1    ZINC000169747425
Cc1ncc(B(O)O)cn1    ZINC000169809933
C[n+]1ccc(B(O)O)cc1    ZINC000169905183
OB(O)C1=C[C@H]2CC[C@@H]1C2    ZINC000169745716
OB(O)C1=C[C@@H]2CC[C@H]1C2    ZINC000169745717
OB(O)C1=C[C@@H]2CC[C@@H]1C2    ZINC000169745715
OB(O)C1=C[C@H]2CC[C@H]1C2    ZINC000169745718
OB(O)c1cncc(O)c1    ZINC000169747407
OB(O)c1ccnc(O)c1    ZINC000169809974
O=c1[nH]cccc1B(O)O    ZINC000169747639
OB(O)c1ccc(O)nc1    ZINC000169745261
O=c1cc[nH]cc1B(O)O    ZINC000199022036
O=C1CC=C(B(O)O)C=N1    ZINC000200974763
[O-][n+]1ccc(B(O)O)cc1    ZINC000238629631
Nc1ncc(B(O)O)cn1    ZINC000169743773
O[B-](O)(O)c1ccccc1    ZINC000170059005
C=C(B(O)O)C(F)(F)F    ZINC000169849105
O=Cc1occc1B(O)O    ZINC000197180749
O=Cc1cc(B(O)O)co1    ZINC000169747420
OB(O)c1cnc(O)nc1    ZINC000169810339
OB(O)c1ccccc1F    ZINC000169743253
OB(O)c1cccc(F)c1    ZINC000169743206
OB(O)c1ccc(F)cc1    ZINC000169743179
O[B-](O)(O)c1cccnc1    ZINC000198030241
O=C1CC=C(B(O)O)CC1    ZINC001772572490
O=C1C=C(B(O)O)CCC1    ZINC000238607055
Cc1n[nH]c(C)c1B(O)O    ZINC000169746516
Cc1nn(C)cc1B(O)O    ZINC000169935012
CCn1cc(B(O)O)cn1    ZINC000169746508
Cc1c(B(O)O)cnn1C    ZINC000169794566
OB(O)C1=CCCCCC1    ZINC000169745125
C[C@@H]1C=C(B(O)O)CCC1    ZINC000238484699
C[C@H]1CC=C(B(O)O)CC1    ZINC000169743488
C[C@@H]1CC=C(B(O)O)CC1    ZINC000169743487
OB(O)c1cncc(F)c1    ZINC000169743450
OB(O)c1cnccc1F    ZINC000169844748
OB(O)c1ccc(F)nc1    ZINC000169743406
OB(O)c1cccnc1F    ZINC000169743777
OB(O)c1ccnc(F)c1    ZINC000169743654
OB(O)c1ccncc1F    ZINC000169745120
Cc1noc(C)c1B(O)O    ZINC000169743245
Cc1sccc1B(O)O    ZINC000169745182
Cc1cscc1B(O)O    ZINC000169747118
Cc1cc(B(O)O)cs1    ZINC000169986009
OB(O)C1=CC[C@H](O)CC1    ZINC000200989116
OB(O)C1=CC[C@@H](O)CC1    ZINC000200989149
O[B-](O)(O)c1ccsc1    ZINC000198030254
OB(O)c1ccoc1Cl    ZINC000169990183
OB(O)c1ccc2c(c1)C=C2    ZINC000169748072
C#Cc1ccccc1B(O)O    ZINC000199020917
C#Cc1cccc(B(O)O)c1    ZINC000169807630
C#Cc1ccc(B(O)O)cc1    ZINC000169794578
N#Cc1ccccc1B(O)O    ZINC000169743283
N#Cc1ccc(B(O)O)cc1    ZINC000169743231
C#Cc1cncc(B(O)O)c1    ZINC000169993195
N#Cc1cccc(B(O)O)c1    ZINC000169743230
N#Cc1cnccc1B(O)O    ZINC000169794690
N#Cc1cc(B(O)O)ccn1    ZINC000198023400
N#Cc1ccc(B(O)O)cn1    ZINC000169746161
N#Cc1ccncc1B(O)O    ZINC000169856364
N#Cc1cncc(B(O)O)c1    ZINC000169743452
N#Cc1ncccc1B(O)O    ZINC000169745094
OB(O)c1ccc2c(c1)CC2    ZINC000196051840
OB1OCCc2ccccc21    ZINC000169746097
C=Cc1ccccc1B(O)O    ZINC000169747056
Cc1ccc2c(c1)COB2O    ZINC000195196834
Cc1cccc2c1COB2O    ZINC000201932903
C=C(B(O)O)c1ccccc1    ZINC000169807637
C=Cc1ccc(B(O)O)cc1    ZINC000169743279
Cc1ccc2c(c1)B(O)OC2    ZINC000198755968
C[C@@H]1OB(O)c2ccccc21    ZINC000197107545
C=Cc1cccc(B(O)O)c1    ZINC000169747054
Cc1cccc2c1B(O)OC2    ZINC000196570208
C[C@H]1OB(O)c2ccccc21    ZINC000197107554
N#Cc1ncc(B(O)O)cn1    ZINC000169747371
Nc1ccc2c(c1)B(O)OC2    ZINC000169746095
Nc1ccc2c(c1)COB2O    ZINC000202969891
O=Cc1ccc(B(O)O)cc1    ZINC000169743256
O=Cc1ccccc1B(O)O    ZINC000169743254
OB1OCc2cc(O)ccc21    ZINC000199928976
OB1OCc2ccc(O)cc21    ZINC000169747279
O=Cc1cccc(B(O)O)c1    ZINC000169743255
Cc1cccc(C)c1B(O)O    ZINC000169743247
CCc1ccccc1B(O)O    ZINC000169746934
Cc1ccc(B(O)O)cc1C    ZINC000169743248
Cc1ccc(C)c(B(O)O)c1    ZINC000169743246
Cc1cc(C)cc(B(O)O)c1    ZINC000169743249
Cc1ccc(B(O)O)c(C)c1    ZINC000169746838
CCc1ccc(B(O)O)cc1    ZINC000169743252
Cc1cccc(B(O)O)c1C    ZINC000169743388
CCc1cccc(B(O)O)c1    ZINC000169747415
O=Cc1ccc(B(O)O)cn1    ZINC000198040656
O=Cc1cnccc1B(O)O    ZINC000169935223
O=Cc1cncc(B(O)O)c1    ZINC000169748028
Cc1c(N)cccc1B(O)O    ZINC000200990377
CCc1ncccc1B(O)O    ZINC000169747668
Cc1ccc(N)c(B(O)O)c1    ZINC000170002604
NCc1ccc(B(O)O)cc1    ZINC000169743218
CNc1ccccc1B(O)O    ZINC000199200962
CNc1ccc(B(O)O)cc1    ZINC000196508578
Cc1ccc(N)cc1B(O)O    ZINC000169977885
Cc1cc(B(O)O)cnc1C    ZINC000169963055
CNc1cccc(B(O)O)c1    ZINC000197671478
NCc1ccccc1B(O)O    ZINC000169746977
NCc1cccc(B(O)O)c1    ZINC000169743938
Cc1ccnc(C)c1B(O)O    ZINC000169873867
CCc1cncc(B(O)O)c1    ZINC000169746128
Cc1cncc(B(O)O)c1C    ZINC000195756881
CCc1ccncc1B(O)O    ZINC000169889689
COB(OC)c1cccnc1    ZINC000169810002
Cc1cnc(C)c(B(O)O)c1    ZINC000169794634
Cc1nccc(B(O)O)c1C    ZINC000202199029
Cc1ccc(B(O)O)cc1N    ZINC000169747013
Cc1cc(B(O)O)cc(C)n1    ZINC000169746030
CCc1ccc(B(O)O)cn1    ZINC000169989579
Cc1cc(C)c(B(O)O)cn1    ZINC000195756882
CCc1cc(B(O)O)ccn1    ZINC000169917245
Cc1ccc(B(O)O)c(C)n1    ZINC000169748008
OB1OCc2cc(F)ccc21    ZINC000169990691
OB1OCc2c1cccc2F    ZINC000195190649
OB1OCc2cccc(F)c21    ZINC000195196500
OB1OCc2ccc(F)cc21    ZINC000169981745
Cc1cc(B(O)O)ccc1O    ZINC000169746698
Cc1c(O)cccc1B(O)O    ZINC000203537634
COc1ccc(B(O)O)cc1    ZINC000169743152
Cc1cccc(B(O)O)c1O    ZINC000169794560
Cc1cccc(O)c1B(O)O    ZINC000222153359
Cc1ccc(B(O)O)cc1O    ZINC000169748067
Cc1cc(O)ccc1B(O)O    ZINC000169745080
OCOB(O)c1ccccc1    ZINC000203528511
COc1cccc(B(O)O)c1    ZINC000169743265
COc1ccccc1B(O)O    ZINC000169743199
Cc1ccc(O)c(B(O)O)c1    ZINC000169748199
OCc1cccc(B(O)O)c1    ZINC000169747028
Cc1cc(O)cc(B(O)O)c1    ZINC000169933997
OCc1ccc(B(O)O)cc1    ZINC000169743316
Cc1ccc(B(O)O)c(O)c1    ZINC000169992254
Cc1ccc(O)cc1B(O)O    ZINC000169748222
OCc1ccccc1B(O)O    ZINC000169745302
Cc1nc(N)ccc1B(O)O    ZINC000238550098
Nc1cc(N)cc(B(O)O)c1    ZINC000169977128
Cc1cc(B(O)O)cnc1N    ZINC000198639956
NCc1ccc(B(O)O)cn1    ZINC000199200765
Cc1nccc(B(O)O)c1N    ZINC000238487539
Cc1cc(N)ncc1B(O)O    ZINC000205176786
CNc1ccc(B(O)O)cn1    ZINC000169911844
OB(O)c1cnn(C2CC2)c1    ZINC000200761321
Cc1ncnc(C)c1B(O)O    ZINC000196155031
Cc1cc(B(O)O)c(N)cn1    ZINC000169969401
Cc1cc(N)c(B(O)O)cn1    ZINC000169969112
Cc1ccc(B(O)O)c(N)n1    ZINC000238530408
CC1(C)C=CC(B(O)O)=CC1    ZINC000169745529
N#Cc1sccc1B(O)O    ZINC000202050989
N#Cc1cc(B(O)O)cs1    ZINC000238638388
Cc1nc(O)ccc1B(O)O    ZINC000169978266
OCc1cc(B(O)O)ccn1    ZINC000169978261
COc1cc(B(O)O)ccn1    ZINC000169743670
COc1cnccc1B(O)O    ZINC000169746806
Cn1cccc(B(O)O)c1=O    ZINC000169988661
COc1ncccc1B(O)O    ZINC000169743439
COc1ccncc1B(O)O    ZINC000169743333
Cc1cc(B(O)O)cc(=O)[nH]1    ZINC000203806408
Cc1ccc(B(O)O)c(=O)[nH]1    ZINC000200990529
Cc1cc(O)ncc1B(O)O    ZINC000238488867
OCc1cncc(B(O)O)c1    ZINC000169748099
OCc1ccc(B(O)O)cn1    ZINC000169743967
Cn1ccc(B(O)O)cc1=O    ZINC000169747563
COc1ccc(B(O)O)cn1    ZINC000169745283
Cc1cnc(O)c(B(O)O)c1    ZINC000169980050
COc1cncc(B(O)O)c1    ZINC000169743440
Cc1cc(B(O)O)cnc1O    ZINC000169810142
Cc1cnc(O)cc1B(O)O    ZINC000238534661
CNc1ncc(B(O)O)cn1    ZINC000169746195
OB(O)c1ccc(S)cc1    ZINC000169744831
OB(O)c1cccc(S)c1    ZINC000169807050
OB(O)c1ccccc1S    ZINC000169745906
OB(O)c1ccc(O)c(O)c1    ZINC000200990630
CC(=O)c1occc1B(O)O    ZINC000197279610
OB(O)c1c(O)cccc1O    ZINC000169806836
COc1ncncc1B(O)O    ZINC000199178617
COc1ncc(B(O)O)cn1    ZINC000169743779
Cc1ccc(F)c(B(O)O)c1    ZINC000169744860
Cc1ccc(F)cc1B(O)O    ZINC000169743475
Cc1c(F)cccc1B(O)O    ZINC000169745520
Cc1cc(F)ccc1B(O)O    ZINC000169743307
Cc1cc(F)cc(B(O)O)c1    ZINC000169745122
Cc1cccc(F)c1B(O)O    ZINC000169746533
Cc1cc(B(O)O)ccc1F    ZINC000169743524
Cc1ccc(B(O)O)cc1F    ZINC000169743511
Cc1cccc(B(O)O)c1F    ZINC000169747916
Cc1ccc(B(O)O)c(F)c1    ZINC000169743921
Cc1cc([B-](O)(O)O)ccn1    ZINC000169810082
CCCn1cc(B(O)O)cn1    ZINC000169746778
CC(C)n1cc(B(O)O)cn1    ZINC000169746760
CC[C@@H]1NC=NC=C1B(O)O    ZINC000169746189
CC[C@H]1NC=NC=C1B(O)O    ZINC000169746190
Cc1nn(C)c(C)c1B(O)O    ZINC000169794595
OB(O)C1=CCCCCCC1    ZINC000206029666
CC[C@@H]1CC=C(B(O)O)CC1    ZINC000169745641
CC1(C)CC=C(B(O)O)CC1    ZINC000169745414
CC[C@H]1CC=C(B(O)O)CC1    ZINC000169745642
C=C(B(O)O)C1CCCCC1    ZINC000169746390
Nc1cccc(B(O)O)c1F    ZINC000197429014
Cc1cncc(F)c1B(O)O    ZINC000169855867
Cc1cc(F)ncc1B(O)O    ZINC000169745176
Cc1ccnc(F)c1B(O)O    ZINC000169746534
Nc1ccc(F)c(B(O)O)c1    ZINC000169747932
Cc1c(F)cncc1B(O)O    ZINC000203549083
Nc1cccc(F)c1B(O)O    ZINC000225262737
Cc1cc(B(O)O)cnc1F    ZINC000169743782
Cc1c(F)nccc1B(O)O    ZINC000169956658
Nc1ccc(F)cc1B(O)O    ZINC000169855794
Cc1nc(F)ccc1B(O)O    ZINC000169746888
Cc1cnc(F)c(B(O)O)c1    ZINC000169748048
Cc1nccc(B(O)O)c1F    ZINC000169969351
Nc1cc(F)cc(B(O)O)c1    ZINC000169904561
Cc1cnc(F)cc1B(O)O    ZINC000199034292
Nc1ccc(B(O)O)cc1F    ZINC000169743616
Nc1ccc(B(O)O)c(F)c1    ZINC000169913273
Nc1cc(B(O)O)ccc1F    ZINC000169743617
Cc1ccc(B(O)O)c(F)n1    ZINC000169748051
Cc1cc(B(O)O)c(F)cn1    ZINC000198024123
Cc1cc(B(O)O)cc(F)n1    ZINC000206049844
O=Cc1cscc1B(O)O    ZINC000169858321
O=Cc1sccc1B(O)O    ZINC000169743424
O=Cc1cc(B(O)O)cs1    ZINC000169743949
OB(O)c1cccc(Cl)c1    ZINC000169743228
OB(O)c1ccc(Cl)cc1    ZINC000169743195
OB(O)c1ccccc1Cl    ZINC000169743227
O=C(O)c1occc1B(O)O    ZINC000170019519
O=c1[nH]cc(B(O)O)c(=O)[nH]1    ZINC000169743817
OB(O)c1cc(O)ccc1F    ZINC000169746179
OB(O)c1cccc(F)c1O    ZINC000169748146
OB(O)c1cc(F)ccc1O    ZINC000169745515
OB(O)c1cccc(O)c1F    ZINC000169746523
OB(O)c1ccc(F)cc1O    ZINC000169743954
OB(O)c1cc(O)cc(F)c1    ZINC000169745443
OB(O)c1ccc(F)c(O)c1    ZINC000169745386
OB(O)c1ccc(O)c(F)c1    ZINC000169745121
OB(O)c1ccc(O)cc1F    ZINC000169748054
OB(O)c1c(O)cccc1F    ZINC000169748230
CCc1sccc1B(O)O    ZINC000198777733
Cc1cc(B(O)O)c(C)s1    ZINC000169744968
Nc1cc(F)c(B(O)O)cn1    ZINC000238679016
Nc1ncc(B(O)O)cc1F    ZINC000238673217
Nc1nccc(B(O)O)c1F    ZINC000169969349
OCCn1cc(B(O)O)cn1    ZINC000170016994
OB(O)c1cnccc1Cl    ZINC000169743489
OB(O)c1ccncc1Cl    ZINC000169745560
OB(O)c1cncc(Cl)c1    ZINC000169743624
OB(O)c1ccc(Cl)nc1    ZINC000169743408
OB(O)c1cccnc1Cl    ZINC000169743474
OB(O)c1ccnc(Cl)c1    ZINC000169743757
OB(O)c1ccc(O)nc1F    ZINC000216655478
OB(O)c1cc(F)ncc1O    ZINC000238618557
OB(O)c1cnc(O)c(F)c1    ZINC000169982765
O=c1cc(B(O)O)c(F)c[nH]1    ZINC000231391821
OB(O)c1cnc(Cl)nc1    ZINC000169744815
OCc1cc(B(O)O)cs1    ZINC000170023684
OB(O)c1cc(F)cc(F)c1    ZINC000169746844
OB(O)c1cccc(F)c1F    ZINC000169743237
OB(O)c1ccc(F)cc1F    ZINC000169743238
OB(O)c1ccc(F)c(F)c1    ZINC000169743241
OB(O)c1c(F)cccc1F    ZINC000169743240
OB(O)c1cc(F)ccc1F    ZINC000169743239
OB(O)c1cc(F)cnc1F    ZINC000169747449
OB(O)c1c(F)cncc1F    ZINC000169858345
OB(O)c1c(F)ccnc1F    ZINC000203635293
OB(O)c1ccc(F)nc1F    ZINC000169744896
OB(O)c1cnc(F)c(F)c1    ZINC000169964847
OB(O)c1cc(F)nc(F)c1    ZINC000169794635
OB(O)c1cc(F)ncc1F    ZINC000169963096
OB(O)c1ccnc(F)c1F    ZINC000169956693
N#C[C@@H]1OB(O)c2ccccc21    ZINC000195770948
N#C[C@H]1OB(O)c2ccccc21    ZINC000195770950
N#Cc1ccc2c(c1)B(O)OC2    ZINC000201310335
OB(O)C1=Cc2ccccc2C1    ZINC000170029820
CC#Cc1cccc(B(O)O)c1    ZINC000169987250
OB(O)C1=CCc2ccccc21    ZINC000170164948
C=C[C@H]1OB(O)c2ccccc21    ZINC000169747512
CC#Cc1ccc(B(O)O)cc1    ZINC000200991203
C=C[C@@H]1OB(O)c2ccccc21    ZINC000169747511
OB(O)C1=c2ccccc2=NC1    ZINC000334163976
N#CCc1ccc(B(O)O)cc1    ZINC000169747051
OB(O)c1ccc2cc[nH]c2c1    ZINC000169743962
OB(O)c1cccc2cc[nH]c21    ZINC000169903351
OB(O)c1cccc2[nH]ccc21    ZINC000169743675
N#CCc1cccc(B(O)O)c1    ZINC000169743982
OB(O)c1ccc2[nH]ccc2c1    ZINC000169743260
OB(O)c1ccc2cccn2c1    ZINC000219819503
Cc1cc(C#N)ccc1B(O)O    ZINC000169747920
OB(O)c1ccn2cccc2c1    ZINC001525646640
Cc1ccc(C#N)cc1B(O)O    ZINC000169748068
OB(O)c1cccn2cccc12    ZINC001525646601
Cc1c(C#N)cccc1B(O)O    ZINC000169978278
CC#Cc1cncc(B(O)O)c1    ZINC000169748027
N#CCc1ccccc1B(O)O    ZINC000199024502
OB(O)c1c[nH]c2ccccc12    ZINC000169747417
Cc1ccc(C#N)c(B(O)O)c1    ZINC000238541633
Cc1cc(C#N)cc(B(O)O)c1    ZINC000169995229
Cc1ccc(B(O)O)cc1C#N    ZINC000169747992
Cc1ccc(B(O)O)c(C#N)c1    ZINC000169747156
Cc1cc(B(O)O)ccc1C#N    ZINC000169746640
C#CCOB(O)c1cccnc1    ZINC000214479357
OB(O)c1ccsc1Cl    ZINC000169747629
OB(O)c1csc(Cl)c1    ZINC000169844741
OB(O)c1cscc1Cl    ZINC000199200686
OB(O)c1cnn(C(F)F)c1    ZINC000169992278
OB(O)c1ccc2ccoc2c1    ZINC000169997060
OB(O)c1cccc2occc21    ZINC000196627896
OB(O)c1ccc2occc2c1    ZINC000169747545
OB(O)c1coc2ccccc12    ZINC000169744820
OB(O)c1cccc2ccoc21    ZINC000169951735
OB(O)c1cncc2[nH]ccc21    ZINC000170016954
OB(O)c1c[nH]c2cnccc12    ZINC000169909883
OB(O)c1cccc2cn[nH]c21    ZINC000169748006
OB(O)c1c[nH]c2ncccc12    ZINC000169958471
OB(O)c1ccc2cn[nH]c2c1    ZINC000169743478
OB(O)c1cncc2cc[nH]c21    ZINC000169989224
Cc1cnc(C#N)c(B(O)O)c1    ZINC000238496787
OB(O)c1ccnc2cc[nH]c21    ZINC000238630468
OB(O)c1cccc2[nH]cnc21    ZINC000169887166
OB(O)c1ccn2nccc2c1    ZINC000198961821
OB(O)c1cccn2ccnc12    ZINC000198961767
OB(O)c1ccc2[nH]cnc2c1    ZINC000169746140
OB(O)c1ccc2[nH]ncc2c1    ZINC000169743448
OB(O)c1cccc2[nH]ncc21    ZINC000169743462
N#Cc1cc(N)cc(B(O)O)c1    ZINC000169745314
OB(O)c1cnc2[nH]ccc2c1    ZINC000169903441
OB(O)c1ccnc2[nH]ccc21    ZINC000169748408
OB(O)c1cnc2cc[nH]c2c1    ZINC000169989527
OB(O)c1ccc2nccn2c1    ZINC000169745063
N#Cc1ccc(B(O)O)c(N)c1    ZINC000169745497
OB(O)c1ccn2ccnc2c1    ZINC000170029841
OB(O)c1cnn2ccccc12    ZINC000170029832
Cc1cc(B(O)O)cc(C#N)n1    ZINC000206086122
OB(O)C1=CCC(F)(F)CC1    ZINC000204410291
OB(O)c1ccc(C2CC2)cc1    ZINC000169794606
OB(O)c1ccccc1C1CC1    ZINC000169807383
OB(O)c1cccc(C2CC2)c1    ZINC000169807381
OB(O)c1ccc2c(c1)CCC2    ZINC000169917883
C=CCc1cccc(B(O)O)c1    ZINC000169988629
C=C(C)c1ccc(B(O)O)cc1    ZINC000195756770
C=CCc1ccc(B(O)O)cc1    ZINC000196686387
c1ccc(B2OCCCO2)cc1    ZINC000169748225
CC1(C)OB(O)c2ccccc21    ZINC000169748375
OB(O)c1ccc2ncoc2c1    ZINC000195843589
N#Cc1cc(O)ccc1B(O)O    ZINC000216711402
N#Cc1ccc(B(O)O)cc1O    ZINC000170002692
N#Cc1ccc(O)c(B(O)O)c1    ZINC000169935218
OB(O)c1ccc2ocnc2c1    ZINC000196671763
N#Cc1cc(B(O)O)ccc1O    ZINC000217944350
OB(O)c1ccc2nncn2c1    ZINC000238649309
OB(O)c1cnc2[nH]ncc2c1    ZINC000206065315
OB(O)c1ccc2ncnn2c1    ZINC000203563035
OB(O)c1cnn2ccncc12    ZINC000216687217
OB(O)c1cnc2nc[nH]c2c1    ZINC000203731203
OB(O)c1ccn2ncnc2c1    ZINC000199347948
OB(O)c1ccc2[nH]nnc2c1    ZINC000169746046
OB(O)c1ccnc2[nH]ncc21    ZINC000169747693
OB(O)c1cccn2ncnc12    ZINC000238628975
OB(O)c1cncc(C2CC2)c1    ZINC000169747946
OB(O)c1ccc2c(c1)NCC2    ZINC000169983550
NC[C@@H]1OB(O)c2ccccc21    ZINC000201419002
OB(O)c1ccc2c(c1)CCN2    ZINC000169810253
OB(O)c1ccc(C2CC2)nc1    ZINC000169747521
c1cncc(B2OCCCO2)c1    ZINC000169809880
NC[C@H]1OB(O)c2ccccc21    ZINC000197331496
OB(O)c1cnccc1C1CC1    ZINC000222569827
OB(O)c1ccnc(C2CC2)c1    ZINC000198083824
Nc1ccc2c(c1)B(O)OCC2    ZINC000204979070
N#Cc1c[nH]c(=O)c(B(O)O)c1    ZINC000170002743
OB(O)c1ccc2nonc2c1    ZINC000169744895
OB(O)c1cccn2nnnc12    ZINC000170000825
OB(O)c1ccc2c(c1)CCO2    ZINC000169743680
COc1cccc2c1B(O)OC2    ZINC000169933803
Cc1c(C=O)cccc1B(O)O    ZINC000170002658
CC(=O)c1cccc(B(O)O)c1    ZINC000169743217
OCc1ccc2c(c1)COB2O    ZINC000195193776
OB(O)c1cccc2c1OCC2    ZINC000169746701
Cc1cc(C=O)cc(B(O)O)c1    ZINC000169747154
CC(=O)c1ccc(B(O)O)cc1    ZINC000169743314
OB(O)c1ccc2c(c1)OCC2    ZINC000169747286
COc1ccc2c(c1)B(O)OC2    ZINC000198571140
Cc1ccc(B(O)O)c(C=O)c1    ZINC000169748202
Cc1cc(C=O)ccc1B(O)O    ZINC000169747889
Cc1ccc(C=O)cc1B(O)O    ZINC000169748033
Cc1ccc(C=O)c(B(O)O)c1    ZINC000169747917
COc1ccc2c(c1)COB2O    ZINC000195187604
C=COc1ccc(B(O)O)cc1    ZINC000170000818
OB1OCCOc2ccccc21    ZINC000217045713
OB(O)c1cccc2c1CCO2    ZINC000170022885
CC(=O)c1ccccc1B(O)O    ZINC000169743216
Cc1cc(B(O)O)ccc1C=O    ZINC000169748147
Cc1ccc(B(O)O)cc1C=O    ZINC000169747880
OB(O)c1cnc(C2CC2)nc1    ZINC000169794704
CC(C)c1cccc(B(O)O)c1    ZINC000169746996
CC(C)c1ccccc1B(O)O    ZINC000169746995
CCc1cc(C)cc(B(O)O)c1    ZINC000204737633
Cc1cc(C)c(B(O)O)cc1C    ZINC000169745536
CCCc1ccc(B(O)O)cc1    ZINC000169743395
Cc1cc(C)c(B(O)O)c(C)c1    ZINC000169746833
Cc1cc(B(O)O)cc(C)c1C    ZINC000196778787
CC(C)c1ccc(B(O)O)cc1    ZINC000169746997
OB(O)c1cnc2nonc2c1    ZINC000198788211
N#Cc1ccc(B(O)O)cc1F    ZINC000169743652
N#Cc1cc(B(O)O)ccc1F    ZINC000169745056
N#Cc1cc(F)ccc1B(O)O    ZINC000169747399
N#Cc1cccc(F)c1B(O)O    ZINC000169747333
N#Cc1ccc(F)c(B(O)O)c1    ZINC000169743437
N#Cc1c(F)cccc1B(O)O    ZINC000199026203
N#Cc1cc(F)cc(B(O)O)c1    ZINC000169743458
N#Cc1cccc(B(O)O)c1F    ZINC000169746716
N#Cc1ccc(B(O)O)c(F)c1    ZINC000169743627
N#Cc1ccc(F)cc1B(O)O    ZINC000169988640
NC(=O)c1ccccc1B(O)O    ZINC000169745455
O/N=C/c1ccc(B(O)O)cc1    ZINC000169748195
NC(=O)c1ccc(B(O)O)cc1    ZINC000169743583
NC(=O)c1cccc(B(O)O)c1    ZINC000169743582
O/N=C/c1cccc(B(O)O)c1    ZINC000169748216
O/N=C/c1ccccc1B(O)O    ZINC000200992344
O/N=C\c1ccc(B(O)O)cc1    ZINC000170002670
CC(=O)c1cncc(B(O)O)c1    ZINC000169988651
OB(O)c1cnc(N2CC2)nc1    ZINC000169747352
CNCc1ccccc1B(O)O    ZINC000169907187
C[C@H](N)c1ccc(B(O)O)cc1    ZINC000211128820
CNCc1ccc(B(O)O)cc1    ZINC000169907216
CNc1cc(B(O)O)ccc1C    ZINC000216699613
CN(C)c1ccccc1B(O)O    ZINC000169808987
Cc1cc(CN)ccc1B(O)O    ZINC001772575821
CC(C)c1ccncc1B(O)O    ZINC000224877231
C[C@@H](N)c1ccc(B(O)O)cc1    ZINC000211128778
CC(C)c1ncccc1B(O)O    ZINC000238185171
CN(C)c1ccc(B(O)O)cc1    ZINC000169743243
CNCc1cccc(B(O)O)c1    ZINC000169748163
CCNc1cccc(B(O)O)c1    ZINC000170020427
CN(C)c1cccc(B(O)O)c1    ZINC000169745780
CC(C)c1cc(B(O)O)ccn1    ZINC000198083963
Cc1cc(C)c(B(O)O)c(C)n1    ZINC000169873951
N#Cc1cnc(F)c(B(O)O)c1    ZINC000238615911
OB(O)c1cccc2c1OCO2    ZINC000169747939
OB(O)c1ccc2c(c1)OCO2    ZINC000169743266
O=Cc1cc(B(O)O)ccc1O    ZINC000169978251
O=C(O)c1ccc(B(O)O)cc1    ZINC000169743194
O=C(O)c1cccc(B(O)O)c1    ZINC000169743198
O=C(O)c1ccccc1B(O)O    ZINC000169744855
O=Cc1ccc(O)c(B(O)O)c1    ZINC000642814685
NC(=O)c1ncccc1B(O)O    ZINC000170002719
NC(=O)c1ccc(B(O)O)cn1    ZINC000169989577
C=Cc1ccc(F)cc1B(O)O    ZINC000604221812
OB1OCCc2cc(F)ccc21    ZINC000170155316
OB(O)c1ccc(B(O)O)cc1    ZINC000169746837
OB(O)c1ccccc1B(O)O    ZINC000196831433
OB(O)c1cccc(B(O)O)c1    ZINC000169746455
C[C@H](O)c1ccc(B(O)O)cc1    ZINC000169747168
COCc1ccccc1B(O)O    ZINC000169743676
COCc1ccc(B(O)O)cc1    ZINC000169744782
Cc1ccc(CO)cc1B(O)O    ZINC000169888396
CCOc1ccccc1B(O)O    ZINC000169743331
OCCc1cccc(B(O)O)c1    ZINC000169745432
COc1cc(C)cc(B(O)O)c1    ZINC000169747926
C[C@H](O)c1cccc(B(O)O)c1    ZINC000169746679
COc1ccc(B(O)O)c(C)c1    ZINC000169743393
COc1c(C)cccc1B(O)O    ZINC000169844678
Cc1cc(CO)ccc1B(O)O    ZINC000169748194
COc1ccc(B(O)O)cc1C    ZINC000169743473
CCc1ccc(O)c(B(O)O)c1    ZINC000205108717
COc1cc(B(O)O)ccc1C    ZINC000169744957
C[C@@H](O)c1cccc(B(O)O)c1    ZINC000169746678
COCc1cccc(B(O)O)c1    ZINC000169747389
OCCc1ccc(B(O)O)cc1    ZINC000169933771
CCOc1cccc(B(O)O)c1    ZINC000169743510
Cc1ccc(B(O)O)c(CO)c1    ZINC000169995063
Cc1cc(CO)cc(B(O)O)c1    ZINC000169995108
COc1ccc(C)c(B(O)O)c1    ZINC000169745924
C[C@@H](O)c1ccc(B(O)O)cc1    ZINC000169747167
COc1cccc(B(O)O)c1C    ZINC000169807356
COc1ccc(C)cc1B(O)O    ZINC000169745071
Cc1c(CO)cccc1B(O)O    ZINC000196569040
COc1cccc(C)c1B(O)O    ZINC000169988654
CCOc1ccc(B(O)O)cc1    ZINC000169743251
COc1cc(C)ccc1B(O)O    ZINC000169748102
CCc1cccc(B(O)O)c1O    ZINC000238294511
Cc1cc(B(O)O)cc(C)c1O    ZINC000169748151
Cc1ccc(B(O)O)cc1CO    ZINC000169956699
Cc1cc(B(O)O)ccc1CO    ZINC000169748114
CCc1cc(B(O)O)ccc1O    ZINC000238309943
CN(C)c1ncccc1B(O)O    ZINC000206052870
CCNc1ccc(B(O)O)cn1    ZINC000211336152
CN(C)c1cc(B(O)O)ccn1    ZINC000198023771
CN(C)c1ccc(B(O)O)cn1    ZINC000169746795
CC(C)c1ncncc1B(O)O    ZINC000169745127
OB(O)c1cnn(C2CCC2)c1    ZINC000169968881
OB(O)c1cnn(CC2CC2)c1    ZINC000169964860
CN(C)c1cncc(B(O)O)c1    ZINC000169747781
CC(C)c1ncc(B(O)O)cn1    ZINC000198099586
Cc1c(N)cc(N)cc1B(O)O    ZINC000169977977
O=C(O)c1cncc(B(O)O)c1    ZINC000169745704
O=[N+]([O-])c1ccc(B(O)O)cc1    ZINC000169743514
O=C(O)c1ccc(B(O)O)cn1    ZINC000169745146
O=[N+]([O-])c1cccc(B(O)O)c1    ZINC000169743203
O=[N+]([O-])c1ccccc1B(O)O    ZINC000169743469
O=C(O)c1ccncc1B(O)O    ZINC000169903895
O=C(O)c1cc(B(O)O)ccn1    ZINC000169904068
OB(O)c1cncc(B(O)O)c1    ZINC000169843301
COc1nc(C)ccc1B(O)O    ZINC000169873903
CCOc1cnccc1B(O)O    ZINC000169969338
COc1c(C)nccc1B(O)O    ZINC000238371341
CCOc1cc(B(O)O)ccn1    ZINC000169904087
COc1cncc(C)c1B(O)O    ZINC000169969394
COc1cc(C)ncc1B(O)O    ZINC000169969114
COc1cc(B(O)O)cc(C)n1    ZINC000203687186
COc1ncc(C)cc1B(O)O    ZINC000169873900
CCOc1ccncc1B(O)O    ZINC000169963050
CCOc1ccc(B(O)O)cn1    ZINC000169743662
COCc1cncc(B(O)O)c1    ZINC000169748073
COc1nccc(C)c1B(O)O    ZINC000169809875
COc1ccc(B(O)O)cc1N    ZINC000169746334
CCOc1cncc(B(O)O)c1    ZINC000169748226
COc1ccc(B(O)O)c(C)n1    ZINC000169743486
Nc1ccc(CO)c(B(O)O)c1    ZINC000196237519
CCOc1ncccc1B(O)O    ZINC000169747057
COc1cc(C)c(B(O)O)cn1    ZINC000169746824
COc1cncc(B(O)O)c1C    ZINC000169995443
COc1ncc(B(O)O)cc1C    ZINC000169747986
CN(C)c1ncc(B(O)O)cn1    ZINC000169747353
OB1OCc2ccc(Cl)cc21    ZINC000218979107
OB1OCc2cc(Cl)ccc21    ZINC000169981748
OB1OCc2c1cccc2Cl    ZINC000238659416
OB(O)c1cnn2ccsc12    ZINC000238638208
O=[N+]([O-])c1ccc(B(O)O)cn1    ZINC000169998811
O=C(O)c1ncc(B(O)O)cn1    ZINC000238633152
O=Cc1cccc(B(O)O)c1F    ZINC000169747549
O=Cc1ccc(B(O)O)c(F)c1    ZINC000169747952
O=Cc1ccc(F)cc1B(O)O    ZINC000169745272
O=Cc1c(F)cccc1B(O)O    ZINC000169744829
O=Cc1cc(B(O)O)ccc1F    ZINC000169743632
O=Cc1cc(F)ccc1B(O)O    ZINC000169806907
O=Cc1ccc(B(O)O)cc1F    ZINC000169743648
O=Cc1cc(F)cc(B(O)O)c1    ZINC000169748200
O=Cc1cccc(F)c1B(O)O    ZINC000169806905
O=Cc1ccc(F)c(B(O)O)c1    ZINC000169744932
CSc1cccc(B(O)O)c1    ZINC000169747055
CSc1ccc(B(O)O)cc1    ZINC000169743201
CSc1ccccc1B(O)O    ZINC000169743387
COc1cc(O)cc(B(O)O)c1    ZINC000206071633
COc1cc(B(O)O)ccc1O    ZINC000169746682
COc1ccc(B(O)O)c(O)c1    ZINC000197110941
COc1ccc(B(O)O)cc1O    ZINC000169746681
COc1cc(O)ccc1B(O)O    ZINC000169978219
COc1ccc(O)c(B(O)O)c1    ZINC000238375606
COc1cccc(B(O)O)c1O    ZINC000169794556
COc1ccc(O)cc1B(O)O    ZINC000169855848
COc1c(O)cccc1B(O)O    ZINC000238435936
COc1nc(N)ccc1B(O)O    ZINC000206051670
COc1cncc(N)c1B(O)O    ZINC000169969391
CCOc1ncc(B(O)O)cn1    ZINC000169747361
OB(O)c1cnn(C2COC2)c1    ZINC000238657853
COc1ccc(B(O)O)c(N)n1    ZINC000206051694
COc1ncc(B(O)O)cc1N    ZINC000169916887
Cc1cc(F)cc(C)c1B(O)O    ZINC000203698776
CCc1ccc(F)c(B(O)O)c1    ZINC000169746506
Cc1ccc(B(O)O)c(C)c1F    ZINC000201077054
Cc1c(C)c(B(O)O)ccc1F    ZINC000169903879
CCc1cc(B(O)O)ccc1F    ZINC000200886886
Cc1cc(B(O)O)c(C)cc1F    ZINC000169903901
Cc1cc(F)c(B(O)O)cc1C    ZINC000200993101
CCc1ccc(B(O)O)cc1F    ZINC000203362539
CC1(C)C=C(B(O)O)C(=O)CC1    ZINC000169746473
CC(C)(C)n1cc(B(O)O)cn1    ZINC000206063825
CCCCn1cc(B(O)O)cn1    ZINC000169955650
CC(C)Cn1cc(B(O)O)cn1    ZINC000169746138
C=C(C)B1OC(C)(C)C(C)(C)O1    ZINC000169743457
CCC[C@@H]1CC=C(B(O)O)CC1    ZINC000169934344
CCC[C@H]1CC=C(B(O)O)CC1    ZINC000169934342
O=Cc1cc(B(O)O)cnc1F    ZINC001772575864
CSc1ccc(B(O)O)cn1    ZINC000169744930
CSc1cncc(B(O)O)c1    ZINC000169745322
CSc1ncccc1B(O)O    ZINC000169744890
NCc1ccc(F)c(B(O)O)c1    ZINC000169904008
NCc1cc(F)cc(B(O)O)c1    ZINC000238659903
NCc1cc(F)ccc1B(O)O    ZINC000169745615
NCc1cccc(B(O)O)c1F    ZINC000169746328
NCc1ccc(B(O)O)cc1F    ZINC000169904004
NCc1ccc(F)cc1B(O)O    ZINC000169745106
CC(=O)N1CC=C(B(O)O)CC1    ZINC000198039337
CC(=O)c1cc(B(O)O)cs1    ZINC000169844754
Cc1c(C=O)scc1B(O)O    ZINC000169902030
CC(=O)c1sccc1B(O)O    ZINC000169748095
Cc1cc(Cl)ccc1B(O)O    ZINC000169744859
Cc1c(Cl)cccc1B(O)O    ZINC000169744993
Cc1ccc(Cl)c(B(O)O)c1    ZINC000169745672
Cc1cc(Cl)cc(B(O)O)c1    ZINC000169745685
Cc1ccc(Cl)cc1B(O)O    ZINC000169745656
OB(O)c1cccc(CCl)c1    ZINC000169807458
Cc1cccc(Cl)c1B(O)O    ZINC000216060941
OB(O)c1ccc(CCl)cc1    ZINC000169743974
Cc1cccc(B(O)O)c1Cl    ZINC000169746092
Cc1ccc(B(O)O)cc1Cl    ZINC000169743472
Cc1ccc(B(O)O)c(Cl)c1    ZINC000169744954
Cc1cc(B(O)O)ccc1Cl    ZINC000169746839
CSc1ncc(B(O)O)cn1    ZINC000169794555
COc1cc(F)ccc1B(O)O    ZINC000169743519
OCc1cccc(B(O)O)c1F    ZINC000169748029
COc1cc(B(O)O)ccc1F    ZINC000169745109
COc1cccc(B(O)O)c1F    ZINC000169746922
OCc1ccc(F)c(B(O)O)c1    ZINC000169744961
OCc1cccc(F)c1B(O)O    ZINC000169746521
OCc1cc(F)cc(B(O)O)c1    ZINC000169994282
OCc1ccc(F)cc1B(O)O    ZINC000169748189
COc1ccc(F)c(B(O)O)c1    ZINC000169743633
COc1ccc(B(O)O)cc1F    ZINC000169743398
OCc1cc(F)ccc1B(O)O    ZINC000169746522
COc1ccc(F)cc1B(O)O    ZINC000169743396
COc1ccc(B(O)O)c(F)c1    ZINC000169743657
COc1cc(F)cc(B(O)O)c1    ZINC000169745533
COc1c(F)cccc1B(O)O    ZINC000169744911
COc1cccc(F)c1B(O)O    ZINC000169744854
OCc1cc(B(O)O)ccc1F    ZINC000169745341
OCc1ccc(B(O)O)c(F)c1    ZINC000169988635
Cc1ccc(F)c(B(O)O)c1O    ZINC000200383626
OCc1ccc(B(O)O)cc1F    ZINC000169745917
OCc1c(F)cccc1B(O)O    ZINC000169994392
CNc1ccc(B(O)O)c(F)n1    ZINC000169809950
OB(O)c1cnn([C@H]2C[C@H]2F)c1    ZINC000238658030
OB(O)c1cnn([C@H]2C[C@@H]2F)c1    ZINC000238658013
OB(O)c1cnn([C@@H]2C[C@H]2F)c1    ZINC000238657993
OB(O)c1cnn([C@@H]2C[C@@H]2F)c1    ZINC000238657980
Nc1ccc(Cl)c(B(O)O)c1    ZINC000169978255
Cc1cc(Cl)ncc1B(O)O    ZINC000169745719
Cc1c(Cl)nccc1B(O)O    ZINC000206059314
Nc1ccc(Cl)cc1B(O)O    ZINC000169904403
Nc1cc(B(O)O)ccc1Cl    ZINC000169745582
Cc1cnc(Cl)cc1B(O)O    ZINC000170002663
Nc1cc(Cl)ccc1B(O)O    ZINC000169984276
Cc1cnc(Cl)c(B(O)O)c1    ZINC000169745472
Cc1nccc(B(O)O)c1Cl    ZINC000206059354
Cc1ncc(B(O)O)cc1Cl    ZINC000206069814
Cc1cc(B(O)O)cnc1Cl    ZINC000169744888
Cc1nc(Cl)ccc1B(O)O    ZINC000169745671
Cc1cncc(B(O)O)c1Cl    ZINC000199689119
Cc1ccnc(Cl)c1B(O)O    ZINC000169855894
OB(O)c1cncc(CCl)c1    ZINC001772572479
Cc1cc(B(O)O)cc(Cl)n1    ZINC000169955484
Cc1ccc(B(O)O)c(Cl)n1    ZINC000169748050
COc1ncc(F)cc1B(O)O    ZINC000169810360
COc1nccc(B(O)O)c1F    ZINC000199178975
COc1c(F)nccc1B(O)O    ZINC000169995030
COc1cnc(F)cc1B(O)O    ZINC000169995045
COc1cc(B(O)O)c(F)cn1    ZINC000169746811
COc1cnc(F)c(B(O)O)c1    ZINC000169748190
COc1ccc(B(O)O)c(F)n1    ZINC000169933916
COc1nccc(F)c1B(O)O    ZINC000238425617
COc1ccnc(F)c1B(O)O    ZINC000209812005
COc1ncc(B(O)O)cc1F    ZINC000169744851
COc1cc(B(O)O)cnc1F    ZINC000169995032
COCc1noc(C)c1B(O)O    ZINC000202611828
O=C(O)c1sccc1B(O)O    ZINC000169748223
O=C(O)c1cc(B(O)O)cs1    ZINC000169745712
OB(O)c1cc(O)cc(Cl)c1    ZINC000169933959
OB(O)c1ccc(Cl)cc1O    ZINC000169988632
OB(O)c1ccc(Cl)c(O)c1    ZINC000169746606
OB(O)c1cc(Cl)ccc1O    ZINC000169745087
OB(O)c1cc(O)ccc1Cl    ZINC000169743976
OB(O)c1c(O)cccc1Cl    ZINC000169746605
OB(O)c1cccc(Cl)c1O    ZINC000169748152
OB(O)c1ccc(O)c(Cl)c1    ZINC000169745294
OB(O)c1ccc(O)cc1Cl    ZINC000169745693
OB(O)c1cscc1B(O)O    ZINC000584577820
Nc1cc(B(O)O)cnc1Cl    ZINC000169989591
Cc1cc(F)cc(B(O)O)c1F    ZINC000238526688
Cc1cc(F)c(F)cc1B(O)O    ZINC000169955628
Cc1c(F)c(F)ccc1B(O)O    ZINC000238482161
OB(O)c1cccc(C(F)F)c1    ZINC000169747409
Cc1c(F)ccc(B(O)O)c1F    ZINC000170000778
OB(O)c1ccc(C(F)F)cc1    ZINC000169746444
Cc1cc(F)c(F)c(B(O)O)c1    ZINC000199825559
Cc1c(F)ccc(F)c1B(O)O    ZINC000238488320
Cc1ccc(F)c(B(O)O)c1F    ZINC000169934801
Cc1ccc(B(O)O)c(F)c1F    ZINC000169746443
Cc1cc(F)c(B(O)O)cc1F    ZINC000203660182
Cc1cc(B(O)O)c(F)cc1F    ZINC000169986716
Cc1c(F)cc(B(O)O)cc1F    ZINC000209745263
OB(O)c1ccc2ccccc2c1    ZINC000169743269
OB(O)c1cccc2ccccc21    ZINC000169743202
OB(O)c1cc(Cl)ncc1O    ZINC000206059158
OB(O)c1ccc(O)nc1Cl    ZINC000238624641
OB(O)c1cc(O)ncc1Cl    ZINC000238619611
OB(O)c1cc(O)cnc1Cl    ZINC000238619369
N#Cc1cc(B(O)O)cc(C#N)n1    ZINC000209834451
OB(O)c1ccnc(C(F)F)c1    ZINC000200338433
Nc1cc(F)c(F)cc1B(O)O    ZINC000169746333
Nc1c(F)cc(F)cc1B(O)O    ZINC000169855791
Nc1cc(B(O)O)cc(F)c1F    ZINC000169855772
Nc1cc(F)c(F)c(B(O)O)c1    ZINC000169746198
OB(O)c1ccc(C(F)F)nc1    ZINC000206069851
Nc1cc(B(O)O)c(F)cc1F    ZINC000169934982
N#C/C=C/c1cccc(B(O)O)c1    ZINC000169743926
N#C/C=C\c1cccc(B(O)O)c1    ZINC000195871070
OB(O)c1ccnc2ccccc21    ZINC000169747414
OB(O)c1ccc2cccnc2c1    ZINC000169746163
OB(O)c1ccc2ncccc2c1    ZINC000169743435
C=C(C#N)c1ccccc1B(O)O    ZINC000169746643
OB(O)c1ccc2ccncc2c1    ZINC000169748237
OB(O)c1cccc2cccnc21    ZINC000169743272
N#C/C=C/c1ccccc1B(O)O    ZINC000169745462
N#C/C=C\c1ccccc1B(O)O    ZINC000169809512
N#C/C=C/c1ccc(B(O)O)cc1    ZINC000169903830
OB(O)c1cccc2ccncc21    ZINC000169747121
OB(O)c1cccc2cnccc21    ZINC000169745327
OB(O)c1ccc2cnccc2c1    ZINC000169744873
OB(O)c1cnc2ccccc2c1    ZINC000169743304
OB(O)c1cncc2ccccc21    ZINC000169743742
OB(O)c1cccc2ncccc21    ZINC000169747039
N#Cc1ccccc1B1OCCO1    ZINC000196603502
CSc1cc(B(O)O)cs1    ZINC000169994892
CSc1sccc1B(O)O    ZINC000169994889
OB(O)c1ccc(F)c(Cl)c1    ZINC000169743302
OB(O)c1cc(F)cc(Cl)c1    ZINC000169744967
OB(O)c1ccc(Cl)cc1F    ZINC000169743650
OB(O)c1ccc(Cl)c(F)c1    ZINC000169743972
OB(O)c1cc(F)ccc1Cl    ZINC000169745594
OB(O)c1c(F)cccc1Cl    ZINC000169743530
OB(O)c1cccc(Cl)c1F    ZINC000169745473
OB(O)c1ccc(F)cc1Cl    ZINC000169743434
OB(O)c1cc(Cl)ccc1F    ZINC000169745119
OB(O)c1cccc(F)c1Cl    ZINC000169743449
OB(O)c1c(F)ccc(O)c1F    ZINC000169747997
OB(O)c1ccc(O)c(F)c1F    ZINC000169745183
OB(O)c1c(F)cc(O)cc1F    ZINC000169747850
OB(O)c1cc(F)cc(F)c1O    ZINC000169746433
OB(O)c1cc(O)c(F)cc1F    ZINC000169934901
OB(O)c1cc(F)c(F)cc1O    ZINC000169951599
OB(O)c1cc(F)c(O)c(F)c1    ZINC000169748181
OB(O)c1cc(F)c(O)cc1F    ZINC000169994365
OB(O)c1cc(O)c(F)c(F)c1    ZINC000169988676
OB(O)c1cnc(C(F)F)nc1    ZINC000230530217
OB(O)c1ccc2nccnc2c1    ZINC000169747198
OB(O)c1cnc2cccnc2c1    ZINC000204467945
OB(O)c1ccnc2ccncc21    ZINC001504308169
OB(O)c1ccnc2cnccc21    ZINC000238630613
OB(O)c1ccc2cncnc2c1    ZINC000169952199
OB(O)C1=Cc2ccccc2CC1    ZINC000170030731
OB(O)c1ccnc(Cl)c1F    ZINC000169747599
OB(O)c1cc(Cl)ncc1F    ZINC000169746804
OB(O)c1ccnc(F)c1Cl    ZINC000169744914
OB(O)c1cnc(Cl)c(F)c1    ZINC000169810482
OB(O)c1c(F)nccc1Cl    ZINC000199688072
OB(O)c1cc(F)ncc1Cl    ZINC000169746722
OB(O)c1cc(Cl)cnc1F    ZINC000169743986
OB(O)c1c(F)ccnc1Cl    ZINC000206054697
OB(O)c1ccc(Cl)nc1F    ZINC000169747638
OB(O)c1c(F)cncc1Cl    ZINC000206059040
OB(O)c1cc(F)cnc1Cl    ZINC000169810480
OB(O)c1cnc(F)c(Cl)c1    ZINC000169747662
OB(O)c1cnc(Cl)cc1F    ZINC000206054672
N#Cc1ccc(C=O)c(B(O)O)c1    ZINC001772572524
Cn1ccc2c1cccc2B(O)O    ZINC000169809666
C[C@@H](C#N)c1ccccc1B(O)O    ZINC000170000894
Cc1c[nH]c2ccc(B(O)O)cc12    ZINC000196947648
N#CCCc1ccc(B(O)O)cc1    ZINC000169746630
Cc1ccc2[nH]ccc2c1B(O)O    ZINC000200990820
C[C@H](C#N)c1ccccc1B(O)O    ZINC000170000897
Cn1ccc2cc(B(O)O)ccc21    ZINC000169748044
N#CCCc1cccc(B(O)O)c1    ZINC000169746629
Cc1cc2c(cccc2B(O)O)[nH]1    ZINC000204469041
Cn1ccc2cccc(B(O)O)c21    ZINC000169955622
Cc1cc(C#N)cc(C)c1B(O)O    ZINC000169995358
CCc1cc(B(O)O)ccc1C#N    ZINC000204780906
OB(O)c1c(F)ccc(F)c1F    ZINC000169747869
OB(O)c1cc(F)c(F)c(F)c1    ZINC000169743309
OB(O)c1c(F)cc(F)cc1F    ZINC000169743512
OB(O)c1cc(F)c(F)cc1F    ZINC000169743389
OB(O)c1ccc(F)c(F)c1F    ZINC000169747053
OB(O)c1cc(F)cc(F)c1F    ZINC000169747595
O=C1CCc2ccc(B(O)O)cc21    ZINC000200994107
Cc1cc(B(O)O)cc2ccoc21    ZINC000195991846
O=Cc1cccc(B2OCCO2)c1    ZINC000169807751
Cn1ccc2cc(B(O)O)cnc21    ZINC000203702362
Cn1cnc2cc(B(O)O)ccc21    ZINC000169794711
Cn1ncc2cc(B(O)O)ccc21    ZINC000169746968
Cc1cc2[nH]ncc2cc1B(O)O    ZINC000169945579
Cn1cnc2cccc(B(O)O)c21    ZINC000170000879
Cn1ccc2c1nccc2B(O)O    ZINC000206026885
Cn1ncc2ccc(B(O)O)cc21    ZINC000169743460
Cn1cc2ccc(B(O)O)cc2n1    ZINC000169743461
Cn1cc2cc(B(O)O)ccc2n1    ZINC000169748104
Cn1cnc2ccc(B(O)O)cc21    ZINC000169794626
Cc1n[nH]c2cc(B(O)O)ccc12    ZINC000169745728
Cc1[nH]nc2c1cccc2B(O)O    ZINC000197959518
Cc1cc(B(O)O)c2nccn2c1    ZINC000170000875
Cc1cc2nccn2cc1B(O)O    ZINC000169794705
Cn1cc2cccc(B(O)O)c2n1    ZINC000197902017
Cc1c2cn[nH]c2ccc1B(O)O    ZINC000169745706
Cc1nc2cc(B(O)O)ccc2[nH]1    ZINC000238493363
Cc1n[nH]c2ccc(B(O)O)cc12    ZINC000169745726
Cc1cc2[nH]ncc2c(B(O)O)c1    ZINC000197959493
Cc1cc2cn[nH]c2cc1B(O)O    ZINC000169945583
Cc1c[nH]c2ncc(B(O)O)cc12    ZINC000197883866
Cn1ccc2c1cncc2B(O)O    ZINC000953107782
Cc1ccc2[nH]ncc2c1B(O)O    ZINC000169745724
Cn1ncc2cccc(B(O)O)c21    ZINC000169810300
Cn1ncc2c1cccc2B(O)O    ZINC000169743667
Cn1cc2c(cccc2B(O)O)n1    ZINC000169810341
Cn1ccc2ncc(B(O)O)cc21    ZINC000238552371
Cc1[nH]nc2cccc(B(O)O)c12    ZINC000197959484
Cn1cc(B(O)O)c2cccnc21    ZINC000169994641
Cc1ccc(B(O)O)c2cn[nH]c21    ZINC000197959499
Cc1cc(B(O)O)cc2[nH]ncc21    ZINC000197959510
Cc1ccc(B(O)O)c2nccn21    ZINC000170001185
Cc1cc(B(O)O)cc2cn[nH]c21    ZINC000169919214
OB(O)c1ccc2c(c1)CCCC2    ZINC000169922585
OB(O)c1cccc(C2CCC2)c1    ZINC000198099622
Cc1ccc(C2CC2)cc1B(O)O    ZINC000203614686
c1ccc(B2OCCCCO2)cc1    ZINC000195755675
OB(O)c1cccc2c1CCCC2    ZINC000169844739
Cc1cc(C2CC2)ccc1B(O)O    ZINC000203614063
C=CCCc1ccc(B(O)O)cc1    ZINC000228973708
Cc1ccccc1B1OCCCO1    ZINC000169807828
OB(O)c1ccc(C2CCC2)cc1    ZINC000169807364
Cc1c(B(O)O)cccc1C1CC1    ZINC000238500360
O=C1Cc2ccc(B(O)O)cc2N1    ZINC000169905266
COc1cccc(C#N)c1B(O)O    ZINC000199026833
COc1ccc(B(O)O)cc1C#N    ZINC000199020323
N#CCOc1cccc(B(O)O)c1    ZINC000169743463
Cc1nc2cc(B(O)O)ccc2o1    ZINC000170019542
COc1cc(C#N)ccc1B(O)O    ZINC000169746714
O=C1NCc2ccc(B(O)O)cc21    ZINC000199808572
COc1ccc(B(O)O)c(C#N)c1    ZINC000224683380
Cc1nc2ccc(B(O)O)cc2o1    ZINC000169964836
O=C1NCc2cc(B(O)O)ccc21    ZINC000206059991
COc1ccc(C#N)cc1B(O)O    ZINC000169794685
Cc1nc2cccc(B(O)O)c2o1    ZINC000238502615
COc1cccc(B(O)O)c1C#N    ZINC000169746638
COc1ccc(C#N)c(B(O)O)c1    ZINC000238340550
O=C1NCc2cccc(B(O)O)c21    ZINC000238650623
O=C1Cc2cc(B(O)O)ccc2N1    ZINC000169961300
COc1cc(C#N)cc(B(O)O)c1    ZINC000205464052
COc1cc(B(O)O)ccc1C#N    ZINC000169747418
N#CCOc1ccccc1B(O)O    ZINC000169746637
N#CCOc1ccc(B(O)O)cc1    ZINC000169743628
Cc1nnc2cc(B(O)O)ccn12    ZINC000170000917
Cc1cc(B(O)O)cn2cnnc12    ZINC000170000955
Cn1cc2cc(B(O)O)cnc2n1    ZINC000206022742
Nc1c[nH]c2ncc(B(O)O)cc12    ZINC000238594091
Nc1cn2ccc(B(O)O)cc2n1    ZINC000725328445
Nc1cn2cccc(B(O)O)c2n1    ZINC000725328411
Nc1cn2cc(B(O)O)ccc2n1    ZINC000725328491
Cc1cc(B(O)O)c2nncn2c1    ZINC000170000946
Cc1ncc(C2CC2)cc1B(O)O    ZINC000238514496
NC1(c2ccc(B(O)O)cc2)CC1    ZINC000169933947
CN1Cc2cccc(B(O)O)c2C1    ZINC000238295695
OB(O)c1ccc(NC2CC2)cc1    ZINC000204759529
CC1(C)OB(O)c2cc(N)ccc21    ZINC000200312833
OB(O)c1csc(C(F)F)c1    ZINC000307584835
OB(O)c1cccc2sccc21    ZINC000196729604
OB(O)c1cccc2ccsc21    ZINC000169889670
OB(O)c1ccc2sccc2c1    ZINC000169838959
OB(O)c1csc2ccccc12    ZINC000169747768
OB(O)c1ccc2ccsc2c1    ZINC000204266131
O=Cc1cc(C=O)cc(B(O)O)c1    ZINC000169876968
O=C(O)c1ccc2c(c1)B(O)OC2    ZINC000169807767
OB1OCc2cc3c(cc21)OCO3    ZINC000197430225
O=C(O)c1ccc2c(c1)COB2O    ZINC000170019948
O=c1[nH]c2cccc(B(O)O)c2[nH]1    ZINC000238626481
O=c1[nH]c2ccc(B(O)O)cc2[nH]1    ZINC000203753034
Nc1nc2ccc(B(O)O)cc2o1    ZINC000201713988
O=C1Cc2cc(B(O)O)cnc2N1    ZINC000169997038
O=C1Cc2c(nccc2B(O)O)N1    ZINC000206065880
Nc1nc2cccc(B(O)O)c2o1    ZINC000306893899
Nc1nc2cc(B(O)O)ccc2o1    ZINC000169992899
CC#Cc1ccc(F)c(B(O)O)c1    ZINC000200994450
Cc1c(B(O)O)ccc2nnnn21    ZINC000170000914
CCC(=O)c1ccc(B(O)O)cc1    ZINC000169806832
OB(O)c1ccc(OC2CC2)cc1    ZINC000169746395
Oc1ccc(B2OCCCO2)cc1    ZINC000169965104
C=CCOc1cccc(B(O)O)c1    ZINC000169922525
C=CCOc1ccccc1B(O)O    ZINC000169922437
OB(O)c1ccc2c(c1)OCCC2    ZINC000238647659
CCC(=O)c1cccc(B(O)O)c1    ZINC000169806757
C=CCOc1ccc(B(O)O)cc1    ZINC000169909166
Cc1cc(C=O)cc(C)c1B(O)O    ZINC000169994362
OB(O)c1ccc2c(c1)CCCO2    ZINC000169747648
CC(=O)c1ccc(B(O)O)c(C)c1    ZINC000169951697
C[C@@H]1Cc2cc(B(O)O)ccc2O1    ZINC000169925046
CCc1cc(B(O)O)ccc1C=O    ZINC000169747886
Cc1cc(B(O)O)cc(C)c1C=O    ZINC000169748187
Cc1cc(B(O)O)c(C)cc1C=O    ZINC000169994929
C[C@H]1Cc2cc(B(O)O)ccc2O1    ZINC000169925043
Cc1c(C)c(B(O)O)ccc1C=O    ZINC000169748205
OB(O)c1cnc2c(c1)CCNC2    ZINC000238655223
CCc1c(C)cc(C)cc1B(O)O    ZINC000169902002
Cc1cccc(C(C)C)c1B(O)O    ZINC000169917603
CC[C@@H](C)c1ccc(B(O)O)cc1    ZINC000169744001
Cc1cc(C)c(C)c(B(O)O)c1C    ZINC000169844705
CCc1cccc(CC)c1B(O)O    ZINC000169807421
CC(C)(C)c1cccc(B(O)O)c1    ZINC000169747608
CC(C)Cc1cccc(B(O)O)c1    ZINC000216040557
CC(C)(C)c1ccccc1B(O)O    ZINC000169966530
CC[C@H](C)c1ccc(B(O)O)cc1    ZINC000169744002
CC(C)Cc1ccc(B(O)O)cc1    ZINC000169744931
CCCCc1ccc(B(O)O)cc1    ZINC000169743394
CC(C)(C)c1ccc(B(O)O)cc1    ZINC000169743225
CCc1c(C)cc(B(O)O)cc1C    ZINC000169902041
OB(O)c1cccc2sncc21    ZINC000238627820
OB(O)c1ccc2cnsc2c1    ZINC000238648974
OB(O)c1cccc(N=C=S)c1    ZINC000169809131
OB(O)c1ccc2nscc2c1    ZINC000169747430
OB(O)c1cccc2cnsc21    ZINC000238627247
OB(O)c1ccc2ncsc2c1    ZINC000169745354
O=c1[nH]c2ccc(B(O)O)cc2o1    ZINC000169991393
O=[N+]([O-])c1cccc2c1COB2O    ZINC000231457212
O=[N+]([O-])c1ccc2c(c1)B(O)OC2    ZINC000169746087
O=c1[nH]c2cc(B(O)O)ccc2o1    ZINC000201089289
N#CCc1cc(B(O)O)ccc1F    ZINC000725240014
N#CCc1cc(F)ccc1B(O)O    ZINC000170000931
N#CCc1cccc(B(O)O)c1F    ZINC000604221831
OB(O)c1c2cc[nH]c2ccc1F    ZINC000238613244
N#CCc1cc(F)cc(B(O)O)c1    ZINC000170000939
N#CCc1ccc(B(O)O)c(F)c1    ZINC000170000854
OB(O)c1cc2cc[nH]c2c(F)c1    ZINC000199060500
N#CCc1ccc(F)c(B(O)O)c1    ZINC000170000935
OB(O)c1ccc(F)c2cc[nH]c21    ZINC000199060540
OB(O)c1ccc(OC2CC2)nc1    ZINC000238645091
OB(O)c1ccnc(OC2CC2)c1    ZINC000238651353
CNC(=O)c1cccc(B(O)O)c1    ZINC000169745147
CNC(=O)c1ccccc1B(O)O    ZINC000169744313
OB(O)c1cncc2c1CCCO2    ZINC000299738079
CC(=O)Nc1cccc(B(O)O)c1    ZINC000169743305
OB(O)c1ccc2c(c1)NCCO2    ZINC000169746066
OB(O)c1cnc2c(c1)COCC2    ZINC000206055641
OB(O)c1cnccc1OC1CC1    ZINC000725328470
CC(=O)Nc1ccccc1B(O)O    ZINC000169743952
OB(O)c1cccnc1OC1CC1    ZINC000725328827
OB(O)c1ccncc1OC1CC1    ZINC000725328545
C/C(=N\O)c1ccc(B(O)O)cc1    ZINC000230544911
OB(O)c1cncc(OC2CC2)c1    ZINC000238657219
OB(O)c1ccc2c(c1)OCCN2    ZINC000238647932
CC(=O)Nc1ccc(B(O)O)cc1    ZINC000169743300
CNC(=O)c1ccc(B(O)O)cc1    ZINC000169743674
OB(O)c1cnc(NC2CC2)nc1    ZINC000169978205
OB(O)c1cnc(N2CCC2)nc1    ZINC000169747351
CC(C)Nc1ccc(B(O)O)cc1    ZINC000169856380
Cc1ccc(N(C)C)c(B(O)O)c1    ZINC000170626162
CN(C)Cc1ccc(B(O)O)cc1    ZINC000169745987
CN(C)Cc1cccc(B(O)O)c1    ZINC000169745763
CN(C)Cc1ccccc1B(O)O    ZINC000169743244
CCNCc1ccccc1B(O)O    ZINC000169907192
Cc1cc(B(O)O)ccc1N(C)C    ZINC000169809316
OB(O)c1cccc2nsnc21    ZINC000169904550
OB(O)c1c[nH]nc1C(F)(F)F    ZINC000169917438
OB(O)c1ccc(F)c2ccoc21    ZINC000169807963
OB(O)c1cnc2[nH]ccc2c1F    ZINC000224725291
OB(O)c1cc2[nH]ncc2c(F)c1    ZINC000169994396
OB(O)c1cnc2[nH]cc(F)c2c1    ZINC000170027776
OB(O)c1ccc(F)c2[nH]ncc21    ZINC000307410618
OB(O)c1cc2[nH]ncc2cc1F    ZINC000169945696
Cc1cc(C(=O)O)ccc1B(O)O    ZINC000169748090
COc1ccc(C=O)cc1B(O)O    ZINC000169743264
COc1cc(C=O)ccc1B(O)O    ZINC000169747556
OB(O)c1ccc2c(c1)OCCO2    ZINC000169746978
COc1ccc(C=O)c(B(O)O)c1    ZINC000169806824
COc1cc(C=O)cc(B(O)O)c1    ZINC000169995436
COc1c(C=O)cccc1B(O)O    ZINC000169745179
COc1ccc(B(O)O)cc1C=O    ZINC000169746979
COc1cc(B(O)O)ccc1C=O    ZINC000169746735
O=C(O)Cc1ccc(B(O)O)cc1    ZINC000169743623
Cc1cc(B(O)O)cc(C(=O)O)c1    ZINC000169748113
OB(O)c1cccc2c1OCCO2    ZINC000169746981
CC(=O)Oc1ccc(B(O)O)cc1    ZINC000169745570
COc1ccc(B(O)O)c(C=O)c1    ZINC000169748059
COc1cccc(B(O)O)c1C=O    ZINC000200990164
COC(=O)c1cccc(B(O)O)c1    ZINC000169743320
O=C(O)Cc1ccccc1B(O)O    ZINC000169933776
Cc1ccc(C(=O)O)cc1B(O)O    ZINC000169747604
COC(=O)c1ccccc1B(O)O    ZINC000169743515
Cc1ccc(B(O)O)c(C(=O)O)c1    ZINC000170010740
COC(=O)c1ccc(B(O)O)cc1    ZINC000169744908
O=C(O)Cc1cccc(B(O)O)c1    ZINC000169746578
Cc1cccc(B(O)O)c1C(=O)O    ZINC000170010731
Cc1ccc(B(O)O)cc1C(=O)O    ZINC000169748089
Cc1cc(B(O)O)ccc1C(=O)O    ZINC000169748034
NC(=O)Nc1cccc(B(O)O)c1    ZINC000170002462
CC(=O)Nc1ccc(B(O)O)cn1    ZINC000169746335
NNC(=O)c1cccc(B(O)O)c1    ZINC000169744005
NC(=O)c1cc(N)cc(B(O)O)c1    ZINC000169977997
CNC(=O)c1ccc(B(O)O)cn1    ZINC000169989568
N=C(NO)c1ccc(B(O)O)cc1    ZINC000169746093
NNC(=O)c1ccc(B(O)O)cc1    ZINC000169745032
OB(O)c1cc(C2CC2)ccc1F    ZINC000169964624
OB(O)c1ccc(C2CC2)cc1F    ZINC000169806896
OB(O)c1cccc(C2CC2)c1F    ZINC000238649572
OCCCc1ccc(B(O)O)cc1    ZINC000169745368
CO[C@H](C)c1ccc(B(O)O)cc1    ZINC000169794601
CCc1ccc(OC)cc1B(O)O    ZINC000169934865
CO[C@@H](C)c1ccc(B(O)O)cc1    ZINC000169794602
CCOCc1cccc(B(O)O)c1    ZINC000196955335
COc1cc(C)c(B(O)O)cc1C    ZINC000169807435
CCOc1ccc(B(O)O)c(C)c1    ZINC000169745378
COc1ccc(B(O)O)c(C)c1C    ZINC000169748232
CCOc1ccc(C)c(B(O)O)c1    ZINC000238277525
OCCCc1cccc(B(O)O)c1    ZINC000169745391
COc1cc(C)c(C)cc1B(O)O    ZINC000198660922
COc1cc(C)c(B(O)O)c(C)c1    ZINC000169743999
COc1cc(C)cc(C)c1B(O)O    ZINC000169747133
COc1c(C)cc(C)cc1B(O)O    ZINC000169995146
COCc1ccc(C)c(B(O)O)c1    ZINC000238325568
CC(C)Oc1ccccc1B(O)O    ZINC000169743484
CCCOc1cccc(B(O)O)c1    ZINC000169747290
CCOc1cc(C)cc(B(O)O)c1    ZINC000169934231
CCOc1cc(B(O)O)ccc1C    ZINC000169995236
CC(C)Oc1ccc(B(O)O)cc1    ZINC000169743397
CC(C)Oc1cccc(B(O)O)c1    ZINC000169745639
COc1c(C)cc(B(O)O)cc1C    ZINC000169743546
CC(C)(O)c1ccc(B(O)O)cc1    ZINC000169747395
CCOc1c(C)cccc1B(O)O    ZINC000230528559
CCCOc1ccc(B(O)O)cc1    ZINC000169745137
CCc1cc(OC)ccc1B(O)O    ZINC000169807409
CCc1ccc(OC)c(B(O)O)c1    ZINC000169746507
COCCc1ccccc1B(O)O    ZINC000204197037
CO[C@H](C)c1cccc(B(O)O)c1    ZINC000169794580
CCCOc1ccccc1B(O)O    ZINC000169747500
CC(C)(O)c1cccc(B(O)O)c1    ZINC000169747539
CCOc1ccc(C)cc1B(O)O    ZINC000169743985
CC(C)c1ccc(O)c(B(O)O)c1    ZINC000205108588
CCOc1cc(C)ccc1B(O)O    ZINC000169995010
COc1c(C)ccc(B(O)O)c1C    ZINC000169807375
COCCc1ccc(B(O)O)cc1    ZINC000169922588
CCOCc1ccc(B(O)O)cc1    ZINC000169794729
CO[C@@H](C)c1cccc(B(O)O)c1    ZINC000169794581
CCOCc1ccccc1B(O)O    ZINC000169743925
CCOc1ccc(B(O)O)cc1C    ZINC000169743957
Cc1cc(B(O)O)c(C)cc1CO    ZINC000642814508
CCc1cc(B(O)O)ccc1OC    ZINC000203565669
CC(C)c1cc(B(O)O)ccc1O    ZINC000169995379
Cc1c(C)c(B(O)O)ccc1CO    ZINC000169994911
CCc1cc(B(O)O)ccc1CO    ZINC000675081814
CCN(C)c1cncc(B(O)O)c1    ZINC000203613618
OB(O)c1cnn(C2CCCC2)c1    ZINC000169964857
Cc1nc(N(C)C)ccc1B(O)O    ZINC000209781709
CCCNc1ccc(B(O)O)cn1    ZINC000211336327
Cc1cc(N(C)C)ncc1B(O)O    ZINC000169747683
CN(C)Cc1cncc(B(O)O)c1    ZINC000170024474
CCN(C)c1ccc(B(O)O)cn1    ZINC000211335574
CCNCc1cncc(B(O)O)c1    ZINC000238266744
C[N+](C)(C)c1ccc(B(O)O)cc1    ZINC000202012093
CC1(C)[C@H]2C=C(B(O)O)[C@]1(C)CC2    ZINC000169745416
CC1(C)[C@@H]2C=C(B(O)O)[C@]1(C)CC2    ZINC000169745415
CC1(C)[C@@H]2C=C(B(O)O)[C@@]1(C)CC2    ZINC000199442265
N#Cc1c(Cl)cccc1B(O)O    ZINC000169746589
N#Cc1cc(B(O)O)ccc1Cl    ZINC000169743454
N#Cc1ccc(Cl)cc1B(O)O    ZINC000169904040
N#Cc1ccc(Cl)c(B(O)O)c1    ZINC000169747951
N#Cc1ccc(B(O)O)cc1Cl    ZINC000169794742
N#Cc1cc(Cl)ccc1B(O)O    ZINC000169978247
N#Cc1ccc(B(O)O)c(Cl)c1    ZINC000169746588
N#Cc1cc(Cl)cc(B(O)O)c1    ZINC000169745689
NC(=S)c1cccc(B(O)O)c1    ZINC000169745397
NC(=S)c1ccc(B(O)O)cc1    ZINC000211653649
Cc1ccc([N+](=O)[O-])cc1B(O)O    ZINC000169745665
Nc1cc(B(O)O)cc(C(=O)O)c1    ZINC000169745088
COC(=O)c1ccc(B(O)O)cn1    ZINC000169748056
Nc1cc(C(=O)O)ccc1B(O)O    ZINC000169745577
COC(=O)c1cncc(B(O)O)c1    ZINC000169745502
Cc1cc([N+](=O)[O-])ccc1B(O)O    ZINC000169978199
COC(=O)c1cc(B(O)O)ccn1    ZINC000169747646
Cc1ccc(B(O)O)c([N+](=O)[O-])c1    ZINC000169745686
Cc1ccc(B(O)O)cc1[N+](=O)[O-]    ZINC000169746924
Cc1cc(B(O)O)cc([N+](=O)[O-])c1    ZINC000203321669
Cc1c(B(O)O)cccc1[N+](=O)[O-]    ZINC000169903912
OB(O)c1cc(C2CC2)cnc1F    ZINC000238640730
CCOc1cc(C)ncc1B(O)O    ZINC000230545634
CCOc1cncc(C)c1B(O)O    ZINC000169969388
CCOc1nccc(C)c1B(O)O    ZINC000169969047
CCOc1ccc(B(O)O)c(C)n1    ZINC000169995466
CC(C)Oc1cncc(B(O)O)c1    ZINC000169748038
CCCOc1ncccc1B(O)O    ZINC000169935022
CCOCc1cncc(B(O)O)c1    ZINC000169994777
OCCCOB(O)c1cccnc1    ZINC000169747030
CCOc1ncc(C)cc1B(O)O    ZINC000169934753
CCCOc1ccc(B(O)O)cn1    ZINC000169904568
CC(C)Oc1ncccc1B(O)O    ZINC000169747596
CC(C)(O)c1cncc(B(O)O)c1    ZINC000169989544
CCOc1nc(C)ccc1B(O)O    ZINC000169969096
CCOc1ncc(B(O)O)cc1C    ZINC000169794717
CC(C)(O)c1ccc(B(O)O)cn1    ZINC000169982763
C[C@H](CO)c1ccc(B(O)O)cn1    ZINC000169748363
C[C@@H](CO)c1ccc(B(O)O)cn1    ZINC000169748362
CC(C)Oc1cc(B(O)O)ccn1    ZINC000198950695
CC(C)(O)c1ccncc1B(O)O    ZINC000169969275
CCc1nc(OC)ccc1B(O)O    ZINC000169969099
CC(C)Oc1ccc(B(O)O)cn1    ZINC000169744824
CCOc1cc(C)c(B(O)O)cn1    ZINC000169748055
N#Cc1c(Cl)nccc1B(O)O    ZINC000169856360
N#Cc1cnc(Cl)c(B(O)O)c1    ZINC000169745353
Cc1ccc2c(c1Cl)COB2O    ZINC000642814284
O=C(O)c1cc(O)cc(B(O)O)c1    ZINC000195852527
O=C(O)c1cccc(B(O)O)c1O    ZINC000209834305
O=C(O)c1cc(B(O)O)ccc1O    ZINC000209834221
COC(=O)c1ncc(B(O)O)cn1    ZINC000169747367
Nc1ccc(B(O)O)cc1[N+](=O)[O-]    ZINC000169743618
Nc1cc(B(O)O)cc([N+](=O)[O-])c1    ZINC000169745461
Cc1cc(F)c(C=O)cc1B(O)O    ZINC000216700038
CC(=O)c1ccc(F)c(B(O)O)c1    ZINC000169747630
CC(=O)c1ccc(B(O)O)c(F)c1    ZINC000170012505
Cc1cc(B(O)O)cc(C=O)c1F    ZINC000169748221
CC(=O)c1cccc(B(O)O)c1F    ZINC000169877257
Cc1ccc(B(O)O)c(C=O)c1F    ZINC000169995241
CC(=O)c1cc(B(O)O)ccc1F    ZINC000169746336
Cc1cc(F)c(C=O)c(B(O)O)c1    ZINC000642814156
CC(=O)c1ccc(B(O)O)cc1F    ZINC000169747438
CSc1ccc(B(O)O)c(C)c1    ZINC000170000785
CSc1cc(C)ccc1B(O)O    ZINC000169995394
CCSc1ccccc1B(O)O    ZINC000169743994
CSc1ccc(B(O)O)cc1C    ZINC000196801499
CSCc1cccc(B(O)O)c1    ZINC000169926384
CSc1ccc(C)cc1B(O)O    ZINC000169988673
CCSc1cccc(B(O)O)c1    ZINC000169835280
CCSc1ccc(B(O)O)cc1    ZINC000169747022
COc1cccc(B(O)O)c1OC    ZINC000169746458
COc1ccc(B(O)O)cc1OC    ZINC000169743313
COc1ccc(CO)cc1B(O)O    ZINC000169748032
COc1ccc(OC)c(B(O)O)c1    ZINC000169744865
COc1cc(CO)cc(B(O)O)c1    ZINC000208610023
COc1cc(CO)ccc1B(O)O    ZINC000169995385
OCCOc1ccc(B(O)O)cc1    ZINC000196138341
COCOc1ccc(B(O)O)cc1    ZINC000169747891
COc1cc(OC)cc(B(O)O)c1    ZINC000169745424
COc1cccc(OC)c1B(O)O    ZINC000169743242
COCOc1cccc(B(O)O)c1    ZINC000169747895
COCOc1ccccc1B(O)O    ZINC000169748144
OCCOc1cccc(B(O)O)c1    ZINC000216700909
COc1ccc(B(O)O)c(OC)c1    ZINC000169746453
COc1ccc(B(O)O)c(CO)c1    ZINC000169747927
COc1c(CO)cccc1B(O)O    ZINC000642815061
COc1ccc(B(O)O)cc1CO    ZINC000169744732
CC(C)Oc1ncc(B(O)O)cn1    ZINC000169905485
CCOc1cncc(N)c1B(O)O    ZINC000169969385
COB(OC)c1cnc(OC)nc1    ZINC000169809996
NCCOc1cc(B(O)O)ccn1    ZINC000206426722
CCOc1ncc(B(O)O)cc1N    ZINC000169969127
CC(C)c1ccc(F)c(B(O)O)c1    ZINC000169934476
CC(C)c1cc(B(O)O)ccc1F    ZINC000585661984
Cc1nn(C(C)(C)C)cc1B(O)O    ZINC000170001087
CC(C)CCn1cc(B(O)O)cn1    ZINC000169746927
CC(C)(C)[C@H]1CC=C(B(O)O)CC1    ZINC000169743937
C/C=C(\C)B1OC(C)(C)C(C)(C)O1    ZINC000196811186
C/C=C(/C)B1OC(C)(C)C(C)(C)O1    ZINC000170026767
CC(C)(C)[C@@H]1CC=C(B(O)O)CC1    ZINC000169743936
N#Cc1cc(F)c(F)cc1B(O)O    ZINC000170000942
N#Cc1ccc(B(O)O)c(F)c1F    ZINC000198947622
N#Cc1cc(B(O)O)c(F)cc1F    ZINC000170001037
N#Cc1c(F)cc(B(O)O)cc1F    ZINC000169994796
N#Cc1cc(F)c(B(O)O)c(F)c1    ZINC000195786973
N#Cc1c(F)ccc(B(O)O)c1F    ZINC000169747304
O=[N+]([O-])c1cc(B(O)O)ccc1O    ZINC000169746876
O=[N+]([O-])c1ccc(B(O)O)cc1O    ZINC000307130549
O=[N+]([O-])c1ccc(O)c(B(O)O)c1    ZINC000217046793
O=[N+]([O-])c1cc(O)cc(B(O)O)c1    ZINC000169917442
NC(=O)c1ccc(B(O)O)c(F)c1    ZINC000169748092
NC(=O)c1ccc(F)c(B(O)O)c1    ZINC000169745026
NC(=O)c1cccc(B(O)O)c1F    ZINC000169995157
NC(=O)c1ccc(B(O)O)cc1F    ZINC000169744403
NC(=O)c1cc(F)ccc1B(O)O    ZINC000169746763
NC(=O)c1cc(F)cc(B(O)O)c1    ZINC000169745471
NC(=O)c1cc(B(O)O)ccc1F    ZINC000169745113
CSc1ncc(B(O)O)cc1C    ZINC000169994312
CSc1cc(C)c(B(O)O)cn1    ZINC000169995391
CCSc1ccc(B(O)O)cn1    ZINC000169934030
CSc1ccc(B(O)O)c(C)n1    ZINC000169995086
CSc1ncc(C)cc1B(O)O    ZINC000307638710
COc1cc(B(O)O)c(OC)cn1    ZINC000169810243
COc1cc(B(O)O)cc(OC)n1    ZINC000197464579
COc1ccc(B(O)O)c(OC)n1    ZINC000169743629
COc1cc(OC)c(B(O)O)cn1    ZINC000198487732
COc1nccc(B(O)O)c1OC    ZINC000169748076
COc1cc(B(O)O)cnc1OC    ZINC000169994689
OCCNc1ncc(B(O)O)cn1    ZINC000170002700
CNCc1cccc(B(O)O)c1F    ZINC000307163158
CNCc1ccc(B(O)O)cc1F    ZINC000230527623
CN(C)c1cc(F)cc(B(O)O)c1    ZINC000230549128
CN(C)c1cc(B(O)O)ccc1F    ZINC000238307859
CN(C)CCn1cc(B(O)O)cn1    ZINC000169982118
O=C(Cl)c1cccc(B(O)O)c1    ZINC000169878708
O=Cc1cc(Cl)cc(B(O)O)c1    ZINC000169917430
O=Cc1cc(Cl)ccc1B(O)O    ZINC000169745385
O=Cc1ccc(B(O)O)cc1Cl    ZINC000169744921
O=Cc1ccc(B(O)O)c(Cl)c1    ZINC000169746729
O=C(Cl)c1ccc(B(O)O)cc1    ZINC000169878711
O=Cc1ccc(Cl)c(B(O)O)c1    ZINC000169748065
O=Cc1ccc(Cl)cc1B(O)O    ZINC000169748057
O=Cc1cc(B(O)O)ccc1Cl    ZINC000170019527
O=Cc1c(Cl)cccc1B(O)O    ZINC000169748213
O=C(O)c1cccc(B(O)O)c1F    ZINC000169744650
O=C(O)c1ccc(B(O)O)c(F)c1    ZINC000169744623
OB(O)c1ccc(F)c2c1OCO2    ZINC000169934169
O=C(O)c1ccc(B(O)O)cc1F    ZINC000169743939
O=C(O)c1c(F)cccc1B(O)O    ZINC000169955418
O=C(O)c1cc(F)cc(B(O)O)c1    ZINC000169745576
O=C(O)c1ccc(F)c(B(O)O)c1    ZINC000169745662
O=C(O)c1ccc(F)cc1B(O)O    ZINC000169748169
OB(O)c1ccc2c(c1F)OCO2    ZINC000169904633
O=C(O)c1cc(F)ccc1B(O)O    ZINC000169745079
O=C(O)c1cc(B(O)O)ccc1F    ZINC000169743436
C[S@](=O)c1cccc(B(O)O)c1    ZINC000169794541
C[S@](=O)c1ccccc1B(O)O    ZINC000169745711
C[S@@](=O)c1ccccc1B(O)O    ZINC000169745710
C[S@@](=O)c1cccc(B(O)O)c1    ZINC000169794542
C[S@](=O)c1ccc(B(O)O)cc1    ZINC000169747021
C[S@@](=O)c1ccc(B(O)O)cc1    ZINC000169747020
C[C@@H](Cl)c1ccc(B(O)O)cc1    ZINC001772575829
Cc1cc(Cl)c(B(O)O)cc1C    ZINC000228053044
C[C@H](Cl)c1ccc(B(O)O)cc1    ZINC001772575828
Cc1cc(Cl)cc(C)c1B(O)O    ZINC000169748014
Cc1cc(C)c(Cl)c(B(O)O)c1    ZINC000169994987
Cc1cc(B(O)O)cc(C)c1Cl    ZINC000169747876
CCc1cc(B(O)O)ccc1Cl    ZINC000169746596
Cc1ccc(B(O)O)c(C)c1Cl    ZINC000642814701
Cc1c(C)c(B(O)O)ccc1Cl    ZINC000642814654
Cc1ccc(B(O)O)cc1CCl    ZINC000261494448
CCSc1ncc(B(O)O)cn1    ZINC000170000749
OB(O)c1cccc(B(O)O)c1F    ZINC000169978185
CCOC(=O)c1occc1B(O)O    ZINC000169746487
COc1ncnc(OC)c1B(O)O    ZINC000199713881
COc1cc(B(O)O)c(OC)nn1    ZINC000169748079
COc1ncc(B(O)O)c(OC)n1    ZINC000169743630
Cn1cc(B(O)O)c(=O)n(C)c1=O    ZINC000169746477
CCOc1cc(F)ccc1B(O)O    ZINC000169744629
OB(O)c1cccc(OCCF)c1    ZINC000169934622
CCOc1ccc(F)c(B(O)O)c1    ZINC000169748026
COCc1ccc(F)c(B(O)O)c1    ZINC000203174164
COc1c(F)c(C)ccc1B(O)O    ZINC000209809809
COCc1cc(F)ccc1B(O)O    ZINC000170155320
CCOc1ccc(F)cc1B(O)O    ZINC000169747930
CCOc1ccc(B(O)O)cc1F    ZINC000169745324
COc1cc(B(O)O)cc(C)c1F    ZINC000169995371
CCOc1cccc(B(O)O)c1F    ZINC000169747918
CCOc1c(F)cccc1B(O)O    ZINC000169746499
COc1c(C)ccc(F)c1B(O)O    ZINC000169995474
COc1ccc(B(O)O)c(C)c1F    ZINC000238429731
CCOc1cc(B(O)O)ccc1F    ZINC000169747906
COc1cc(C)cc(F)c1B(O)O    ZINC000169995048
COCc1cc(B(O)O)ccc1F    ZINC000238730502
COc1cc(F)c(C)cc1B(O)O    ZINC000169746528
COCc1ccc(F)cc1B(O)O    ZINC000203174150
COc1c(F)ccc(C)c1B(O)O    ZINC000170000810
COc1ccc(C)c(F)c1B(O)O    ZINC000169955607
OB(O)c1ccc(OCCF)cc1    ZINC000169935263
COc1cc(B(O)O)c(F)cc1C    ZINC000201916242
COc1cc(C)cc(B(O)O)c1F    ZINC000169955447
COCc1cc(F)cc(B(O)O)c1    ZINC000211638550
CCOc1cc(F)cc(B(O)O)c1    ZINC000169745310
CCOc1cccc(F)c1B(O)O    ZINC000169745180
CCOc1ccc(B(O)O)c(F)c1    ZINC000169747667
OCCc1cc(F)cc(B(O)O)c1    ZINC000261493963
COCc1ccc(B(O)O)cc1F    ZINC000197329130
CN(C)c1ccc(B(O)O)c(F)n1    ZINC000204549524
OB(O)C1=CCC2(CC1)OCCO2    ZINC000169807739
O=Cc1cc(Cl)c(B(O)O)cn1    ZINC000206054418
O=[N+]([O-])c1cc(F)cc(B(O)O)c1    ZINC000206079087
O=[N+]([O-])c1cc(B(O)O)ccc1F    ZINC000169747413
O=[N+]([O-])c1c(F)cccc1B(O)O    ZINC000606241687
O=[N+]([O-])c1ccc(F)cc1B(O)O    ZINC000169881029
O=C(O)c1cnc(F)c(B(O)O)c1    ZINC000169995423
O=[N+]([O-])c1ccc(B(O)O)c(F)c1    ZINC000170002667
O=[N+]([O-])c1ccc(F)c(B(O)O)c1    ZINC000169744806
O=C(O)c1ccc(B(O)O)c(F)n1    ZINC000169934627
O=[N+]([O-])c1ccc(B(O)O)cc1F    ZINC000169964797
O=[N+]([O-])c1cccc(B(O)O)c1F    ZINC000169748143
O=C(O)c1cncc(F)c1B(O)O    ZINC000169855864
O=C(O)c1cc(B(O)O)cnc1F    ZINC000169995017
Cc1cc(Cl)c(B(O)O)c(C)n1    ZINC000199689151
Cc1c(N)cc(Cl)cc1B(O)O    ZINC000170002712
CCOc1cc(B(O)O)cnc1F    ZINC000209777467
CCOc1ccc(B(O)O)c(F)n1    ZINC000169934435
CCOc1cc(B(O)O)c(F)cn1    ZINC000169746712
CCOc1ncc(B(O)O)cc1F    ZINC000169916892
CN(C)Cc1cscc1B(O)O    ZINC001231946901
OB1OCc2c1ccc(Cl)c2F    ZINC000642814689
COC(=O)c1cc(B(O)O)cs1    ZINC000169794547
COc1cc(Cl)ccc1B(O)O    ZINC000169745376
OCc1ccc(B(O)O)cc1Cl    ZINC000169977542
COc1cccc(B(O)O)c1Cl    ZINC000169747161
COc1ccc(Cl)cc1B(O)O    ZINC000169743522
OCc1ccc(Cl)c(B(O)O)c1    ZINC000169747848
OCc1cc(Cl)ccc1B(O)O    ZINC000203558889
COc1ccc(Cl)c(B(O)O)c1    ZINC000169743447
OCc1cc(B(O)O)ccc1Cl    ZINC000216699752
COc1cc(Cl)cc(B(O)O)c1    ZINC000169744898
Cc1cc(Cl)cc(O)c1B(O)O    ZINC000201160649
COc1ccc(B(O)O)c(Cl)c1    ZINC000169744877
OCc1cc(Cl)cc(B(O)O)c1    ZINC000170019552
COc1cccc(Cl)c1B(O)O    ZINC000169747901
COc1cc(B(O)O)ccc1Cl    ZINC000169745108
COc1ccc(B(O)O)cc1Cl    ZINC000169743425
OCc1c(Cl)cccc1B(O)O    ZINC000169995213
COc1c(Cl)cccc1B(O)O    ZINC000169747543
O=Cc1cc(B(O)O)c(F)cc1F    ZINC000307339787
O=Cc1cc(F)c(B(O)O)cc1F    ZINC000238617715
O=Cc1ccc(B(O)O)c(F)c1F    ZINC000169748117
O=Cc1ccc(F)c(B(O)O)c1F    ZINC000169747949
O=Cc1c(F)cc(B(O)O)cc1F    ZINC000169747557
O=Cc1cc(B(O)O)cc(F)c1F    ZINC000169995125
O=Cc1c(F)c(F)ccc1B(O)O    ZINC000169995119
O=Cc1cc(F)c(F)c(B(O)O)c1    ZINC000606241635
O=Cc1cc(F)c(B(O)O)c(F)c1    ZINC000169747476
O=Cc1cc(F)cc(B(O)O)c1F    ZINC000390823394
O=Cc1c(F)ccc(B(O)O)c1F    ZINC000169748091
O=Cc1cc(F)c(F)cc1B(O)O    ZINC000169955496
CSc1cc(F)ccc1B(O)O    ZINC000169934735
CSc1ccc(B(O)O)c(F)c1    ZINC000169745076
CSc1cccc(B(O)O)c1F    ZINC000169995015
CSc1cccc(F)c1B(O)O    ZINC000169995469
CSc1ccc(F)c(B(O)O)c1    ZINC000642814549
CSc1ccc(B(O)O)cc1F    ZINC000169748101
CSc1cc(F)cc(B(O)O)c1    ZINC000209812138
CSc1cc(B(O)O)ccc1F    ZINC000169995365
CSc1ccc(F)cc1B(O)O    ZINC000169934104
Cc1ccc2ccccc2c1B(O)O    ZINC000169748398
Cc1ccc2cccc(B(O)O)c2c1    ZINC000199096254
Cc1ccc(B(O)O)c2ccccc12    ZINC000169743529
Cc1c(B(O)O)ccc2ccccc12    ZINC000169888405
Cc1ccc2cc(B(O)O)ccc2c1    ZINC000199096235
COc1nccc(B(O)O)c1Cl    ZINC000169743655
COc1cncc(Cl)c1B(O)O    ZINC000198023386
COc1ncc(Cl)cc1B(O)O    ZINC000169747755
COc1nc(Cl)ccc1B(O)O    ZINC000169747445
COc1ccnc(Cl)c1B(O)O    ZINC000169903864
COc1cc(B(O)O)cc(Cl)n1    ZINC000198023958
COc1cc(Cl)ncc1B(O)O    ZINC000169903868
COc1cnc(Cl)cc1B(O)O    ZINC000169903785
COc1cc(B(O)O)c(Cl)cn1    ZINC000169746822
COc1c(Cl)nccc1B(O)O    ZINC000238400645
COc1cnc(Cl)c(B(O)O)c1    ZINC000169903915
COc1ccc(B(O)O)c(Cl)n1    ZINC000169746211
Cc1nc(O)c(B(O)O)cc1Cl    ZINC001772572488
COc1cc(B(O)O)cnc1Cl    ZINC000169956689
COc1ncc(B(O)O)cc1Cl    ZINC000169747908
CSc1ccnc(F)c1B(O)O    ZINC000209812226
CSc1nccc(B(O)O)c1F    ZINC000209792501
CSc1cnc(F)c(B(O)O)c1    ZINC000169994877
Cc1ccc2nccc(B(O)O)c2c1    ZINC000170001048
N#CC1(c2ccc(B(O)O)cc2)CC1    ZINC000169747401
Cc1cccc2cc(B(O)O)cnc12    ZINC000170000016
N#CC1(c2ccccc2B(O)O)CC1    ZINC000169951570
Cc1ccc2ncccc2c1B(O)O    ZINC000169794316
Cc1ccc2c(cccc2B(O)O)n1    ZINC000169946161
Cc1ccc2ncc(B(O)O)cc2c1    ZINC000169993787
N#CC1(c2cccc(B(O)O)c2)CC1    ZINC000169951572
Cc1cc2cccnc2c(B(O)O)c1    ZINC000169934569
OB(O)c1cncc(C#CC2CC2)c1    ZINC000169990137
Cc1cc(B(O)O)cc2cccnc12    ZINC000170001055
Cc1ccc2cc(B(O)O)ccc2n1    ZINC000169986703
Cc1ccc(B(O)O)c2cccnc12    ZINC000169745333
N#Cc1ccccc1B1OCCCO1    ZINC000169747838
Cc1cccc2c(B(O)O)ccnc12    ZINC000170001052
Cc1c(B(O)O)ccc2cccnc21    ZINC000170001060
Cc1cc(Cl)c(B(O)O)cc1F    ZINC000169955366
Cc1cc(Cl)c(F)c(B(O)O)c1    ZINC000169988617
Cc1cc(F)cc(Cl)c1B(O)O    ZINC000238528013
Cc1ccc(F)c(B(O)O)c1Cl    ZINC000169747966
Cc1c(F)ccc(B(O)O)c1Cl    ZINC000170000839
Cc1c(Cl)ccc(B(O)O)c1F    ZINC000169748218
Cc1ccc(Cl)c(B(O)O)c1F    ZINC000169747977
Cc1cc(Cl)c(F)cc1B(O)O    ZINC000238498318
Cc1c(F)c(Cl)ccc1B(O)O    ZINC000238481348
Cc1cc(Cl)cc(B(O)O)c1F    ZINC000169876916
Cc1cc(F)cc(B(O)O)c1Cl    ZINC000238526670
Cc1ccc(B(O)O)c(F)c1Cl    ZINC000238530336
Cc1cc(F)c(B(O)O)cc1Cl    ZINC000169806997
Cc1cc(B(O)O)c(F)cc1Cl    ZINC000169994745
Cc1cc(B(O)O)c(Cl)cc1F    ZINC000211337015
COc1cc(B(O)O)cc(F)c1F    ZINC000169745262
COc1ccc(F)c(B(O)O)c1F    ZINC000169747980
COc1c(F)cc(F)cc1B(O)O    ZINC000169743282
OCc1ccc(F)c(B(O)O)c1F    ZINC000642814481
OB(O)c1cccc(OC(F)F)c1    ZINC000169747391
COc1cc(F)c(F)c(B(O)O)c1    ZINC000170002679
OB(O)c1ccccc1OC(F)F    ZINC000169747157
COc1cc(F)c(B(O)O)c(F)c1    ZINC000169745178
COc1c(F)cc(B(O)O)cc1F    ZINC000169747893
COc1c(F)ccc(B(O)O)c1F    ZINC000169746439
OCc1c(F)cc(B(O)O)cc1F    ZINC000169748211
COc1ccc(B(O)O)c(F)c1F    ZINC000169745770
OCc1cc(F)c(B(O)O)c(F)c1    ZINC000169995382
OCc1c(F)ccc(B(O)O)c1F    ZINC000169994693
COc1ccc(F)c(F)c1B(O)O    ZINC000169747978
OCc1ccc(B(O)O)c(F)c1F    ZINC000169994676
COc1c(F)ccc(F)c1B(O)O    ZINC000169748129
COc1cc(F)c(B(O)O)cc1F    ZINC000169747060
COc1cc(F)c(F)cc1B(O)O    ZINC000169745921
OB(O)c1ccc(OC(F)F)cc1    ZINC000169747546
COc1cc(B(O)O)c(F)cc1F    ZINC000169964644
COc1c(F)c(F)ccc1B(O)O    ZINC000169748039
OB(O)c1ccc2ccccc2c1O    ZINC000199095388
OB(O)c1c(O)ccc2ccccc21    ZINC000199095763
OB(O)c1ccc2cc(O)ccc2c1    ZINC000169745086
OB(O)c1ccc(O)c2ccccc12    ZINC000199096217
OB(O)c1cc2ccccc2cc1O    ZINC000169746686
OB(O)c1cnn(-c2ccccc2)c1    ZINC000169922591
OB(O)c1ccc(-n2cccc2)nc1    ZINC000169989556
OB(O)c1cccc(-c2ncc[nH]2)c1    ZINC000199048375
OB(O)c1ccc(-n2ccnc2)cc1    ZINC000170028860
OB(O)c1ccc(-n2cccn2)cc1    ZINC000169747540
OB(O)c1cccc(-n2cccn2)c1    ZINC000169746823
OB(O)c1ccc(-c2ccn[nH]2)cc1    ZINC000169946222
OB(O)c1cccc(-c2cc[nH]n2)c1    ZINC000169888775
OB(O)c1ccc(-c2ncc[nH]2)cc1    ZINC000169809847
OB(O)c1ccc(-c2cn[nH]c2)cc1    ZINC000215632826
OB(O)c1ccccc1-n1cccn1    ZINC000169846308
Cc1ccc(B(O)O)c2nccnc12    ZINC001525637722
OB(O)c1ccccc1[C@H]1C=CCC1    ZINC000170026230
OB(O)c1ccc(C2=CCCC2)cc1    ZINC000169934035
OB(O)c1cccc(C2=CCCC2)c1    ZINC000169934149
OB(O)c1ccccc1[C@@H]1C=CCC1    ZINC000170026234
C=Cc1ccccc1B1OCCCO1    ZINC000169807821
C=C(B1OCCCO1)c1ccccc1    ZINC000169904341
Cc1cnc(Cl)c(F)c1B(O)O    ZINC000197975944
Cc1c(Cl)cnc(F)c1B(O)O    ZINC000169855899
Cc1c(Cl)ncc(F)c1B(O)O    ZINC000169855870
OB(O)c1ccnc(OC(F)F)c1    ZINC000238630284
OB(O)c1cccnc1OC(F)F    ZINC000169992858
O=c1cc(B(O)O)ccn1C(F)F    ZINC001585337400
OB(O)c1cccc(-c2cnco2)c1    ZINC000170001371
CC(=O)c1ccc(B(O)O)c(C#N)c1    ZINC000230488162
[O-][n+]1ccc2cc(B(O)O)ccc2c1    ZINC000170002015
OB(O)c1cc2ccccc2nc1O    ZINC000169809893
OB(O)c1ccnc(-c2ccco2)c1    ZINC000198084080
OB(O)c1ccc(-c2ncn[nH]2)cc1    ZINC000203572192
OB(O)c1cncc(-n2cccn2)c1    ZINC000203614088
OB(O)c1ccc(-n2ccnn2)cc1    ZINC000206500161
CC(C)(C#N)c1ccccc1B(O)O    ZINC000170001137
CC(C)(C#N)c1ccc(B(O)O)cc1    ZINC000169745679
CC(C)(C#N)c1cccc(B(O)O)c1    ZINC000169955490
OB(O)c1cc(Cl)ccc1Cl    ZINC000169743392
OB(O)c1ccc(Cl)cc1Cl    ZINC000169743301
OB(O)c1cc(Cl)cc(Cl)c1    ZINC000169746799
OB(O)c1c(Cl)cccc1Cl    ZINC000169743236
OB(O)c1ccc(Cl)c(Cl)c1    ZINC000169743235
OB(O)c1cccc(Cl)c1Cl    ZINC000169743303
OB(O)C1=C(Br)CCC1    ZINC000169748083
OB(O)c1cc(F)c(O)c(Cl)c1    ZINC000169748173
OB(O)c1cc(F)cc(Cl)c1O    ZINC000238618007
OB(O)c1cc(Cl)c(O)cc1F    ZINC000238617066
OB(O)c1cc(O)c(Cl)c(F)c1    ZINC000306453420
OB(O)c1cc(O)c(F)c(Cl)c1    ZINC000238619011
OB(O)c1c(Cl)ccc(O)c1F    ZINC000169994872
OB(O)c1c(F)ccc(O)c1Cl    ZINC000169747974
OB(O)c1ccc(Cl)c(O)c1F    ZINC000169955492
OB(O)c1cccc(F)c1C(F)F    ZINC000575629303
OB(O)c1cccc(C(F)(F)F)c1    ZINC000169743276
OB(O)c1ccc(F)c(C(F)F)c1    ZINC000224854595
OB(O)c1ccc(C(F)(F)F)cc1    ZINC000169743277
OB(O)c1ccccc1C(F)(F)F    ZINC000169746459
O=c1ccc2ccc(B(O)O)cc2o1    ZINC000169997016
OB(O)c1ccc(F)c2ccccc12    ZINC000169745509
OB(O)c1c(F)ccc2ccccc21    ZINC000238613280
OB(O)c1ccc(-c2nn[nH]n2)cc1    ZINC000169743646
OB(O)c1ccccc1-c1nn[nH]n1    ZINC000169743644
OB(O)c1cccc(-c2nn[nH]n2)c1    ZINC000169743645
CC1(C)OB(O)c2cc(C=O)ccc21    ZINC000220055846
O=C(c1cccc(B(O)O)c1)C1CC1    ZINC000169978140
O=C1CC(c2ccc(B(O)O)cc2)C1    ZINC000169807352
O=C(c1ccc(B(O)O)cc1)C1CC1    ZINC000169746400
O=C1CCCc2ccc(B(O)O)cc21    ZINC000202509524
CC1(C)OB(O)c2ccc(C=O)cc21    ZINC000211484213
O=Cc1ccc(B2OCCCO2)cc1    ZINC000169743812
Cc1ccc2c(cnn2C)c1B(O)O    ZINC000169810309
CCn1ncc2cc(B(O)O)ccc21    ZINC000169992750
Cc1nn(C)c2c1cccc2B(O)O    ZINC000169810284
Cc1cc2c(cnn2C)cc1B(O)O    ZINC000169810316
Cc1nn(C)c2ccc(B(O)O)cc12    ZINC000169810311
CCn1cnc2cc(B(O)O)ccc21    ZINC000170000977
CCn1cc2cc(B(O)O)ccc2n1    ZINC000170001007
CCc1nc2ccc(B(O)O)cc2[nH]1    ZINC000725241667
Cc1cc2cnn(C)c2cc1B(O)O    ZINC000169810068
Cc1nn(C)c2cccc(B(O)O)c12    ZINC000169809967
Cc1cc2c(cnn2C)c(B(O)O)c1    ZINC000169810024
CN(C)c1ccc(B(O)O)cc1C#N    ZINC000170001242
CN(C)c1cc(B(O)O)ccc1C#N    ZINC000170001246
Cc1c2cnn(C)c2ccc1B(O)O    ZINC000169810314
Cc1nn(C)c2cc(B(O)O)ccc12    ZINC000169810351
Cc1c2c(cccc2B(O)O)nn1C    ZINC000206022788
Cc1ccc(B(O)O)c2cnn(C)c21    ZINC000169810027
Cc1cc(B(O)O)cc2cnn(C)c21    ZINC000169810062
Cc1c2cccc(B(O)O)c2nn1C    ZINC000206023770
Cc1c2cc(B(O)O)ccc2nn1C    ZINC000206023478
Cc1c2ccc(B(O)O)cc2nn1C    ZINC000206022281
Cc1cc(B(O)O)cc2c1cnn2C    ZINC000169810029
CC(C)c1cccc(B2OCCO2)c1    ZINC000169747922
Cc1ccc(B2OCCCO2)cc1C    ZINC000169747485
OB(O)c1ccc(C2CCCC2)cc1    ZINC000169746393
CC1(C)COB(c2ccccc2)OC1    ZINC000169743638
OB(O)c1c(Cl)ccnc1Cl    ZINC000199686706
OB(O)c1ccnc(Cl)c1Cl    ZINC000169744913
OB(O)c1cc(Cl)ncc1Cl    ZINC000169744892
OB(O)c1cncc(Cl)c1Cl    ZINC000199689176
OB(O)c1c(Cl)cncc1Cl    ZINC000205625379
OB(O)c1cc(Cl)cnc1Cl    ZINC000169744927
OB(O)c1cnc(Cl)c(Cl)c1    ZINC000169904159
OB(O)c1cnc(Cl)cc1Cl    ZINC000169794702
OB(O)c1ccc(Cl)nc1Cl    ZINC000169743778
OB(O)c1cc(Cl)nc(Cl)c1    ZINC000169747332
OB(O)c1ccc(C(F)(F)F)nc1    ZINC000169744808
OB(O)c1cnccc1C(F)(F)F    ZINC000169794672
OB(O)c1cccnc1C(F)(F)F    ZINC000169794735
OB(O)c1cncc(C(F)(F)F)c1    ZINC000169743464
OB(O)c1ccncc1C(F)(F)F    ZINC000198023747
OB(O)c1ccnc(C(F)(F)F)c1    ZINC000169747605
OB(O)c1cnc2c(F)cccc2c1    ZINC000170000020
OB(O)c1ccc(F)c2cccnc12    ZINC000169746612
N#C/C=C/c1ccc(B(O)O)cc1F    ZINC000170001040
OB(O)c1ccc2cnc(F)cc2c1    ZINC000169810388
OB(O)c1cc(F)c2ncccc2c1    ZINC000169794712
OB(O)c1ccc2ncccc2c1F    ZINC001772572521
OB(O)c1ccc2cccnc2c1F    ZINC000169904766
OB(O)c1cnc2ccc(F)cc2c1    ZINC000169993754
OB(O)c1cc2ccccc2nc1F    ZINC000169746657
OB(O)c1cnc2ccccc2c1F    ZINC000169810376
OB(O)c1cc(F)cc2cccnc21    ZINC000169746613
OB(O)c1ccc(F)c2ncccc12    ZINC000170001044
CCOc1cc(B(O)O)ccc1C#N    ZINC000169794709
CCOc1cccc(B(O)O)c1C#N    ZINC000170001003
O=C1NCCc2cc(B(O)O)ccc21    ZINC000169919301
OB(O)c1cc(O)cc2c1N=CCC2    ZINC000307524253
C=CC(=O)Nc1cccc(B(O)O)c1    ZINC000169746831
COc1cc(B(O)O)ccc1CC#N    ZINC000170000831
CN1Cc2cc(B(O)O)ccc2C1=O    ZINC000200575793
C=CC(=O)Nc1ccccc1B(O)O    ZINC000169905229
OB(O)c1cnc(N2CC=CC2)nc1    ZINC000199552367
CCn1cnc2cc(B(O)O)cnc21    ZINC000170001015
Cc1nnc2c(B(O)O)cc(C)cn12    ZINC000170001262
OB(O)c1ccc(CNC2CC2)cc1    ZINC000238644465
OB(O)c1cccc(N2CCCC2)c1    ZINC000169794564
OB(O)c1cccc(CNC2CC2)c1    ZINC000585015188
OB(O)c1ccc(CN2CCC2)cc1    ZINC000170009094
OB(O)c1ccc(N2CCCC2)cc1    ZINC000169855909
CC1(C)Cc2ccc(N)cc2B(O)O1    ZINC000204981424
OB(O)c1ccccc1CNC1CC1    ZINC000203875962
OB(O)c1ccccc1N1CCCC1    ZINC000169794680
CC1(C)COB(c2ccncc2)OC1    ZINC000169809884
CC1(C)COB(c2cccnc2)OC1    ZINC000169743815
CC1(C)OB(O)c2cc(CN)ccc21    ZINC000220055653
CC1(C)OB([C]2[CH][CH][CH][CH]2)OC1(C)C    ZINC000170162393
OB(O)c1cc(F)c(Cl)cc1F    ZINC000200167249
OB(O)c1cc(Cl)c(F)cc1F    ZINC000169744849
OB(O)c1c(F)ccc(Cl)c1F    ZINC000169747873
OB(O)c1ccc(F)c(F)c1Cl    ZINC000238622949
OB(O)c1c(F)cc(F)cc1Cl    ZINC000170019901
OB(O)c1ccc(Cl)c(F)c1F    ZINC000169988664
OB(O)c1ccc(F)c(Cl)c1F    ZINC000169945397
OB(O)c1cc(F)c(F)c(Cl)c1    ZINC000169935182
OB(O)c1cc(Cl)cc(F)c1F    ZINC000252487034
OB(O)c1c(F)cc(Cl)cc1F    ZINC000169855808
OB(O)c1c(Cl)ccc(F)c1F    ZINC000198316949
OB(O)c1c(F)ccc(F)c1Cl    ZINC000238613156
OB(O)c1cc(F)c(F)cc1Cl    ZINC000221252871
OB(O)c1cc(F)cc(Cl)c1F    ZINC000238617965
OB(O)c1cc(F)cc(F)c1Cl    ZINC000169995005
OB(O)c1cc(F)c(Cl)c(F)c1    ZINC000169746430
OB(O)c1c(F)cc(F)c(O)c1F    ZINC000169747855
OB(O)c1cnc(C(F)(F)F)nc1    ZINC000169747538
N#Cc1ccc(B(O)O)c([N+](=O)[O-])c1    ZINC000169745334
N#Cc1cc(B(O)O)cc([N+](=O)[O-])c1    ZINC000169745762
O=C(O)/C=C/c1cccc(B(O)O)c1    ZINC000169747023
O=C(O)/C=C/c1ccc(B(O)O)cc1    ZINC000169745114
O=C(O)c1cccc(B2OCCO2)c1    ZINC000169995092
O=C(O)/C=C\c1cccc(B(O)O)c1    ZINC000195813977
O=C(O)/C=C\c1ccc(B(O)O)cc1    ZINC000195812937
O=C(O)/C=C/c1ccccc1B(O)O    ZINC000169747029
O=C(O)C[C@H]1OB(O)c2ccccc21    ZINC000170019875
O=C(O)C[C@@H]1OB(O)c2ccccc21    ZINC000170019872
COc1cc2cn[nH]c2cc1B(O)O    ZINC000215977684
COc1ccc(B(O)O)c2cn[nH]c21    ZINC000238430065
COc1cc2[nH]ncc2cc1B(O)O    ZINC000209792378
CCn1nnc2cc(B(O)O)cnc21    ZINC000170000974
CC(C)C(=O)c1cccc(B(O)O)c1    ZINC000169978134
C=CCCOc1ccccc1B(O)O    ZINC000203529146
OB(O)c1ccccc1OCC1CC1    ZINC000169806816
OB(O)c1ccc(C2(O)CCC2)cc1    ZINC000219373735
COc1ccc(C2CC2)cc1B(O)O    ZINC000203613064
COc1cccc(C2CC2)c1B(O)O    ZINC000238389003
CCC(=O)c1ccc(B(O)O)c(C)c1    ZINC000169955537
OB(O)c1cccc(OCC2CC2)c1    ZINC000169794588
CC(C)c1ccc(C=O)c(B(O)O)c1    ZINC000169995058
OB(O)c1ccc(OCC2CC2)cc1    ZINC000169748164
C/C=C\COc1ccc(B(O)O)cc1    ZINC000207643884
CC(C)C(=O)c1ccc(B(O)O)cc1    ZINC000169934303
COc1cccc(B(O)O)c1C1CC1    ZINC000238358499
C/C=C/COc1ccc(B(O)O)cc1    ZINC000169998897
C=CCCOc1ccc(B(O)O)cc1    ZINC000169966558
COc1cc(B(O)O)ccc1C1CC1    ZINC000203614058
CCCC(=O)c1ccc(B(O)O)cc1    ZINC000169844750
OCC1(c2ccc(B(O)O)cc2)CC1    ZINC000169746683
C[C@@]1(c2cccc(B(O)O)c2)CCO1    ZINC000169807742
C[C@]1(c2cccc(B(O)O)c2)CCO1    ZINC000169807743
COc1ccccc1B1OCCCO1    ZINC000169807824
CC(C)c1cc(B(O)O)ccc1C=O    ZINC000169995376
OB(O)c1cncnc1C1CCCC1    ZINC000169746394
OB(O)c1cncc(N2CCCC2)c1    ZINC000169746250
CN(C)c1c2c(ccc1N)COB2O    ZINC001083806333
OB(O)c1cccnc1N1CCCC1    ZINC000169902930
OB(O)c1ccc(N2CCCC2)nc1    ZINC000169748351
CCc1cc(C)cc(CC)c1B(O)O    ZINC000201235915
CCCCCc1ccc(B(O)O)cc1    ZINC000169744833
Cc1cc(B(O)O)cc(C(C)(C)C)c1    ZINC000169743996
Cc1c(C)c(C)c(B(O)O)c(C)c1C    ZINC000196954802
Cc1nc2ccc(B(O)O)cc2s1    ZINC000169811226
Cc1nc2cc(B(O)O)ccc2s1    ZINC000169794748
O=[N+]([O-])/C=C\c1ccc(B(O)O)cc1    ZINC000195759064
O=C1COc2ccc(B(O)O)cc2N1    ZINC000169983048
O=[N+]([O-])c1ccc2c(c1)B(O)OCC2    ZINC000203763454
O=[N+]([O-])/C=C/c1ccc(B(O)O)cc1    ZINC000169747007
O=[N+]([O-])/C=C/c1cccc(B(O)O)c1    ZINC000169745556
O=CCC(=O)c1ccc(B(O)O)cn1    ZINC000169969034
CN(C)C(=O)c1ccccc1B(O)O    ZINC000169745530
CN1CCOc2cc(B(O)O)ccc21    ZINC000169919075
CC(=O)NCc1ccc(B(O)O)cc1    ZINC000169745399
CCNC(=O)c1cccc(B(O)O)c1    ZINC000169745498
CC(=O)Nc1cccc(B(O)O)c1C    ZINC000169856073
CC(=O)NCc1cccc(B(O)O)c1    ZINC000169744885
OB(O)c1cncc(OCC2CC2)c1    ZINC000203525049
OB(O)c1ccc(OCC2CC2)nc1    ZINC000169794724
CC(=O)Nc1ccc(B(O)O)c(C)c1    ZINC000169856070
CN(C)C(=O)c1cccc(B(O)O)c1    ZINC000169744887
CN1CCOc2ccc(B(O)O)cc21    ZINC000169955655
CN(C)C(=O)c1ccc(B(O)O)cc1    ZINC000169743665
CC(=O)Nc1ccc(C)c(B(O)O)c1    ZINC000169746188
CCNC(=O)c1ccc(B(O)O)cc1    ZINC000169745723
OB(O)c1cccnc1OCC1CC1    ZINC000169964844
OB(O)c1cnc(N2CCCC2)nc1    ZINC000169747342
CC(C)NCc1ccccc1B(O)O    ZINC000169907197
CCN(CC)c1ccc(B(O)O)cc1    ZINC000169844651
CCCNCc1ccc(B(O)O)cc1    ZINC000169907225
CC(C)NCc1ccc(B(O)O)cc1    ZINC000169907228
CC(C)(CN)c1ccc(B(O)O)cc1    ZINC000169746210
CCCNCc1ccccc1B(O)O    ZINC000169907194
CC1(C)OB(c2cc[nH]c2)OC1(C)C    ZINC000169936316
CCCNCc1cccc(B(O)O)c1    ZINC000169907205
CC(C)NCc1cccc(B(O)O)c1    ZINC000169907208
CC(C)Cc1ccc(B(O)O)c(N)c1    ZINC000169989346
C[C@@H](c1ccc(B(O)O)cc1)N(C)C    ZINC000169946219
C[C@H](c1cccc(B(O)O)c1)N(C)C    ZINC000169946253
C[C@H](c1ccc(B(O)O)cc1)N(C)C    ZINC000169946216
C[C@@H](c1cccc(B(O)O)c1)N(C)C    ZINC000169946255
CC(C)(C)COB(O)c1ccncc1    ZINC000169980905
OB(O)c1cc(F)c(F)c(F)c1F    ZINC000169747049
OB(O)c1c(F)c(F)cc(F)c1F    ZINC000169747043
OB(O)c1c(F)cc(F)c(F)c1F    ZINC000169747044
Cc1ccc(B(O)O)c2nsnc21    ZINC000170000860
O=Cc1cc2c(cc1B(O)O)OCO2    ZINC000169745474
Cn1cc(B(O)O)c(C(F)(F)F)n1    ZINC000169956704
OB(O)c1ccc(SC2CC2)cc1    ZINC000169844652
OB(O)c1cccc(SC2CC2)c1    ZINC000169933943
Cn1ncc2cc(F)c(B(O)O)cc21    ZINC000169810408
Cn1cnc2cc(B(O)O)c(F)cc21    ZINC000170001190
OB(O)C1=CC[C@@H](C(F)(F)F)CC1    ZINC000169955619
OB(O)C1=CC[C@H](C(F)(F)F)CC1    ZINC000169955616
OB(O)c1ccc2c(c1)OCCCO2    ZINC000169743687
CCOc1ccc(C=O)cc1B(O)O    ZINC000169748172
COC(=O)c1cc(C)ccc1B(O)O    ZINC000169935145
O=C(O)CCc1ccccc1B(O)O    ZINC000170002459
COc1c(C)cc(B(O)O)cc1C=O    ZINC000642814484
COC(=O)c1cc(C)cc(B(O)O)c1    ZINC000169748243
COC(=O)c1cc(B(O)O)ccc1C    ZINC000169746748
CC(=O)OCc1cccc(B(O)O)c1    ZINC000169747460
CC(=O)OCc1ccc(B(O)O)cc1    ZINC000169745166
COc1c(C=O)cc(C)cc1B(O)O    ZINC000169748148
COC(=O)c1ccc(C)c(B(O)O)c1    ZINC000169905542
COC(=O)c1ccc(B(O)O)c(C)c1    ZINC000169747536
O=C(O)CCc1ccc(B(O)O)cc1    ZINC000169747017
CCOc1cc(C=O)ccc1B(O)O    ZINC000169978108
CCOc1cc(C=O)cc(B(O)O)c1    ZINC000169903754
COC(=O)c1ccc(B(O)O)cc1C    ZINC000169748242
OB(O)c1ccc(C2OCCO2)cc1    ZINC000223030053
O=C(O)CCc1cccc(B(O)O)c1    ZINC000169745433
CCOc1ccc(B(O)O)cc1C=O    ZINC000169746733
CCOC(=O)c1cccc(B(O)O)c1    ZINC000169743250
CCOc1ccc(C=O)c(B(O)O)c1    ZINC000169978163
COc1ccc(C(C)=O)cc1B(O)O    ZINC000169748107
CCOc1ccc(B(O)O)c(C=O)c1    ZINC000169748106
CCOC(=O)c1ccccc1B(O)O    ZINC000169743391
COC(=O)Cc1cccc(B(O)O)c1    ZINC000169904034
COC(=O)Cc1ccc(B(O)O)cc1    ZINC000169745492
COC(=O)c1c(C)cccc1B(O)O    ZINC000169935140
CCOC(=O)c1ccc(B(O)O)cc1    ZINC000169743306
CCc1cc(B(O)O)ccc1C(=O)O    ZINC000196868186
Cc1cc(B(O)O)cc(C)c1C(=O)O    ZINC000238453849
COC(=N)c1ccc(B(O)O)c(N)c1    ZINC000169746329
CC(=O)NCc1cncc(B(O)O)c1    ZINC000169916884
CC(=O)Nc1ccc(N)cc1B(O)O    ZINC000198084106
CNC(=O)c1cc(N)cc(B(O)O)c1    ZINC000169977992
CCNC(=O)c1ccc(B(O)O)cn1    ZINC000204058985
CN(C)C(=O)c1cncc(B(O)O)c1    ZINC000212155563
CN(C)C(=O)c1ccc(B(O)O)cn1    ZINC000198639911
CC(=O)Nc1ccc(N)c(B(O)O)c1    ZINC000169977963
CN1CCOc2cc(B(O)O)cnc21    ZINC000169989540
CC(=O)Nc1cc(C)c(B(O)O)cn1    ZINC000198639928
Cc1cc(C2CC2)cc(F)c1B(O)O    ZINC000238518968
C[Si](C)(C)c1cccc(B(O)O)c1    ZINC000169747745
C[Si](C)(C)c1ccc(B(O)O)cc1    ZINC000169747006
CCCOc1ccc(B(O)O)c(C)c1    ZINC000169877009
CCCOc1ccc(C)c(B(O)O)c1    ZINC000169995083
CCCCOc1ccc(B(O)O)cc1    ZINC000169745561
CC(C)COc1ccccc1B(O)O    ZINC000169856061
COc1ccc(B(O)O)c(C(C)C)c1    ZINC000196745558
CC[C@H](C)Oc1ccccc1B(O)O    ZINC000169922444
CCOc1c(C)cc(B(O)O)cc1C    ZINC000169745532
CC(C)OCc1ccccc1B(O)O    ZINC000203181196
CCCCOc1ccccc1B(O)O    ZINC000169747426
CC(C)(C)c1cccc(B(O)O)c1O    ZINC000238125137
CC[C@@H](C)Oc1ccccc1B(O)O    ZINC000169922446
COc1ccc(B(O)O)cc1C(C)C    ZINC000169994737
CCOc1ccc(B(O)O)cc1CC    ZINC000642814686
CCOc1cc(C)c(B(O)O)c(C)c1    ZINC000169748071
COCc1cc(C)c(B(O)O)c(C)c1    ZINC000204257316
CCCOc1cc(C)cc(B(O)O)c1    ZINC000169934236
CCCOc1ccc(B(O)O)cc1C    ZINC000169743928
Cc1ccc(OC(C)C)c(B(O)O)c1    ZINC000169747902
COc1ccc(C(C)C)cc1B(O)O    ZINC000169747002
Cc1cc(B(O)O)ccc1OC(C)C    ZINC000169745558
CCOc1cc(C)c(B(O)O)cc1C    ZINC000169747486
CCOc1ccc(B(O)O)c(C)c1C    ZINC000169995361
CCCCOc1cccc(B(O)O)c1    ZINC000169747600
Cc1ccc(B(O)O)cc1OC(C)C    ZINC000170025447
CC(C)OCc1ccc(B(O)O)cc1    ZINC000203181211
Cc1ccc(B(O)O)c(OC(C)C)c1    ZINC000169994724
CC(C)COc1cccc(B(O)O)c1    ZINC000169856064
CC(C)OCc1cccc(B(O)O)c1    ZINC000169926350
CC(C)(C)Oc1ccc(B(O)O)cc1    ZINC000169806769
CCO[C@@H](C)c1ccc(B(O)O)cc1    ZINC000169910749
CC(C)COc1ccc(B(O)O)cc1    ZINC000169748021
CC(C)(C)c1ccc(B(O)O)c(O)c1    ZINC000200503773
CC(C)(C)c1ccc(O)c(B(O)O)c1    ZINC000204629152
CC1(C)OB(c2ccoc2)OC1(C)C    ZINC000169743738
CCCOc1ccc(C)cc1B(O)O    ZINC000169747502
Cc1ccc(OC(C)C)cc1B(O)O    ZINC000169995440
CCOc1cc(C)c(C)cc1B(O)O    ZINC000306600431
CCCOCc1ccc(B(O)O)cc1    ZINC000169926359
Cc1cc(OC(C)C)ccc1B(O)O    ZINC000169745140
CCO[C@H](C)c1ccc(B(O)O)cc1    ZINC000169910746
Cc1cc(OC(C)C)cc(B(O)O)c1    ZINC000169933986
Cc1ccccc1B(O)OCCCO    ZINC000169745401
CC1(C)OB(C2=CN=NC2)OC1(C)C    ZINC000203757555
CCN(CC)c1ccc(B(O)O)cn1    ZINC000211335318
CC1(C)OB(c2cn[nH]c2)OC1(C)C    ZINC000169743350
CC(C)NCc1cncc(B(O)O)c1    ZINC000206449482
C[N+](C)(C)Cc1ccc(B(O)O)cc1    ZINC000169809334
CC1(C)OB(C2=CCCC2)OC1(C)C    ZINC000169747315
N#CCc1ccc(B(O)O)c(Cl)c1    ZINC000170000960
O=Cc1cc(B(O)O)ccc1[N+](=O)[O-]    ZINC000169988570
COC(=O)c1cc(N)cc(B(O)O)c1    ZINC000169745592
COC(=O)c1ccc(B(O)O)c(N)c1    ZINC000169745754
CONC(=O)c1ccc(B(O)O)cc1    ZINC000169745695
CONC(=O)c1cccc(B(O)O)c1    ZINC000169745676
CCOC(=O)c1cncc(B(O)O)c1    ZINC000169989547
COC(=O)c1cc(B(O)O)cc(C)n1    ZINC000206086171
COc1cc(C(N)=O)ccc1B(O)O    ZINC000169995338
O=[N+]([O-])CCc1ccc(B(O)O)cc1    ZINC000169809319
COC(=O)c1cc(B(O)O)c(C)cn1    ZINC000238337953
Cc1cc([N+](=O)[O-])cc(B(O)O)c1C    ZINC000306855950
NC(=O)COc1ccc(B(O)O)cc1    ZINC000204246898
O=[N+]([O-])CCc1cccc(B(O)O)c1    ZINC000169809329
OB(O)c1ccc(C2OCCO2)nc1    ZINC000169746484
OB(O)c1cncc(OC2COC2)c1    ZINC000242687769
COC(=O)c1ccc(B(O)O)cc1N    ZINC000200816501
COC(=O)Nc1ccc(B(O)O)cc1    ZINC000169745043
COc1ccc(C(N)=O)cc1B(O)O    ZINC000169994263
CCc1ccc(B(O)O)cc1[N+](=O)[O-]    ZINC000725346765
Cc1cc(B(O)O)cc([N+](=O)[O-])c1C    ZINC000306813682
Cc1cc(B(O)O)c(C)c([N+](=O)[O-])c1    ZINC000306670184
COc1nc(C(C)C)ccc1B(O)O    ZINC000169748036
Cc1cc(OC(C)C)ncc1B(O)O    ZINC000169995066
Cc1cnc(OC(C)C)c(B(O)O)c1    ZINC000169951742
CC(C)(C)Oc1cc(B(O)O)ccn1    ZINC000198083897
OCCNCc1ccc(B(O)O)cc1    ZINC000585033084
CC1(C)OB(c2cnoc2)OC1(C)C    ZINC000169747553
Cc1nc(OC(C)C)ccc1B(O)O    ZINC000169995477
CC(C)COc1ncccc1B(O)O    ZINC000169935212
CCCOc1ncc(C)cc1B(O)O    ZINC000169934604
Cc1cc(B(O)O)cnc1OC(C)C    ZINC000169951732
Cc1ccc(B(O)O)c(OC(C)C)n1    ZINC001772572576
CC(C)(C)Oc1cncc(B(O)O)c1    ZINC000238121569
CCCOc1ncc(B(O)O)cc1C    ZINC000169934690
OCCNCc1ccccc1B(O)O    ZINC000585032534
CC(C)(C)Oc1ncccc1B(O)O    ZINC000169747675
Cc1cc(B(O)O)cc(OC(C)C)n1    ZINC000228984117
CCCCOc1ccc(B(O)O)cn1    ZINC000169888349
OCCNCc1cccc(B(O)O)c1    ZINC000585032376
CCCCOc1ncccc1B(O)O    ZINC000169955392
CCN(CC)c1ncc(B(O)O)cn1    ZINC000198949438
OB(O)c1cc(Cl)sc1Cl    ZINC000169744971
OB(O)c1c2sccc2ccc1F    ZINC000196172396
OB(O)c1cc(Cl)cc2[nH]ncc21    ZINC000209842794
OB(O)c1ccc(Cl)n2ccnc12    ZINC000209833939
OB(O)c1cc(Cl)cn2ccnc12    ZINC000170001294
OB(O)c1ccc(Cl)c2[nH]ncc21    ZINC000169995480
OB(O)c1ccc(Cl)c2cn[nH]c21    ZINC000209842746
OB(O)c1ccc2n[nH]c(Cl)c2c1    ZINC000209833805
OB(O)c1ccc2c(Cl)[nH]nc2c1    ZINC000209833755
O=Cc1cc(C=O)c(F)c(B(O)O)c1    ZINC000169903631
Clc1ccc(B2OCCCO2)cc1    ZINC000169807985
O=C(O)COc1ccc(B(O)O)cc1    ZINC000169904030
COc1cc(C(=O)O)ccc1B(O)O    ZINC000169748037
COc1ccc(C(=O)O)cc1B(O)O    ZINC000169745617
COc1c(B(O)O)cccc1C(=O)O    ZINC000169743970
COc1cc(B(O)O)ccc1C(=O)O    ZINC000169747847
COc1ccc(B(O)O)cc1C(=O)O    ZINC000169745021
COc1cccc(B(O)O)c1C(=O)O    ZINC000169934367
COC(=O)c1cccc(B(O)O)c1O    ZINC000675050679
COc1cc(B(O)O)cc(C(=O)O)c1    ZINC000169904758
Cc1c([N+](=O)[O-])ccc(N)c1B(O)O    ZINC000169901942
NCc1ccc([N+](=O)[O-])cc1B(O)O    ZINC000169904815
CCOC(=O)c1ncc(B(O)O)cn1    ZINC000169747369
OB(O)c1cccc2c1=c1ccccc1=2    ZINC000169846380
c1ccc(B2Oc3ccccc3O2)cc1    ZINC000195769854
CCC(=O)c1cc(B(O)O)ccc1F    ZINC000169951629
CCCSc1ccc(B(O)O)cc1    ZINC000169844675
CCCSc1cccc(B(O)O)c1    ZINC000169839052
CC(C)Sc1ccc(B(O)O)cc1    ZINC000169745419
CC(C)Sc1cccc(B(O)O)c1    ZINC000169951605
COCCOc1cccc(B(O)O)c1    ZINC000169922502
COCCOc1ccccc1B(O)O    ZINC000169746753
OCCCOc1ccc(B(O)O)cc1    ZINC000382784971
COc1ccc([C@H](C)O)c(B(O)O)c1    ZINC000169794737
COCOc1ccc(B(O)O)c(C)c1    ZINC000169745908
COc1ccc([C@@H](C)O)c(B(O)O)c1    ZINC000169794736
COCOc1ccc(C)cc1B(O)O    ZINC000169748234
CCOc1cc(B(O)O)ccc1OC    ZINC000169746501
CCOc1cc(OC)cc(B(O)O)c1    ZINC000642814613
COCCOc1ccc(B(O)O)cc1    ZINC000169744803
COCOCc1cccc(B(O)O)c1    ZINC000169978055
C[C@@H](O)COc1ccc(B(O)O)cc1    ZINC000584909442
CCOc1cccc(OC)c1B(O)O    ZINC000170016998
CCOCOc1ccc(B(O)O)cc1    ZINC000169746502
C[C@H](O)COc1ccc(B(O)O)cc1    ZINC000584909446
COc1cc(B(O)O)c(OC)cc1C    ZINC000197404800
COCc1cc(OC)ccc1B(O)O    ZINC000169986230
COCOc1cc(B(O)O)ccc1C    ZINC000169995253
CCOc1ccc(OC)cc1B(O)O    ZINC000169747973
CCOc1ccc(B(O)O)c(OC)c1    ZINC000169894043
COCOc1ccc(C)c(B(O)O)c1    ZINC000169748201
COCOc1c(C)cccc1B(O)O    ZINC000198185436
COc1cc(C)cc(B(O)O)c1OC    ZINC000169946369
CCOc1ccc(B(O)O)cc1OC    ZINC000169746500
COc1cc(C)cc(OC)c1B(O)O    ZINC000169794303
CC(C)(C)Oc1ncc(B(O)O)cn1    ZINC000198099607
OB(O)c1cnn([C@@H]2CCCCO2)c1    ZINC000169933919
OB(O)c1cnn([C@H]2CCCCO2)c1    ZINC000169933921
CC(C)(C)c1ccc(F)c(B(O)O)c1    ZINC000170001324
CC1(C)OB(C2=CCOC2)OC1(C)C    ZINC000169748040
CC1(C)OB(C2=COCC2)OC1(C)C    ZINC000169936084
CCCCC[C@@H]1CC=C(B(O)O)CC1    ZINC000169903951
CC(C)=C(C)B1OC(C)(C)C(C)(C)O1    ZINC000170174235
CCCCC[C@H]1CC=C(B(O)O)CC1    ZINC000169903948
OB(O)c1cc(C2CC2)cnc1Cl    ZINC000307453745
COc1cc(B(O)O)cc([N+](=O)[O-])c1    ZINC000206079413
COc1ccc(B(O)O)cc1[N+](=O)[O-]    ZINC000169748058
COc1ccc(B(O)O)c([N+](=O)[O-])c1    ZINC000169808856
O=[N+]([O-])c1ccc(CO)c(B(O)O)c1    ZINC000200315026
COc1ccc([N+](=O)[O-])c(B(O)O)c1    ZINC000217424655
COc1cc(B(O)O)ccc1[N+](=O)[O-]    ZINC000169964800
COc1cc([N+](=O)[O-])ccc1B(O)O    ZINC000169913269
COc1ccc([N+](=O)[O-])cc1B(O)O    ZINC000169747328
N#Cc1ccc(B(O)O)c2ccccc12    ZINC000197192311
OB(O)c1cc(F)c2c(c1)NCCO2    ZINC000169955659
CNC(=O)c1cc(F)cc(B(O)O)c1    ZINC000169745153
CNC(=O)c1ccc(F)c(B(O)O)c1    ZINC000169745684
CC(=O)Nc1cc(F)ccc1B(O)O    ZINC000169808930
CNC(=O)c1cccc(B(O)O)c1F    ZINC000169747368
CNC(=O)c1ccc(B(O)O)c(F)c1    ZINC000169744604
CNC(=O)c1ccc(F)cc1B(O)O    ZINC000169746531
CNC(=O)c1cc(B(O)O)ccc1F    ZINC000169745112
CNC(=O)c1ccc(B(O)O)cc1F    ZINC000169743942
CC(=O)Nc1ccc(B(O)O)cc1F    ZINC000220887068
CC(=O)Nc1cc(B(O)O)ccc1F    ZINC000169809100
OB(O)c1cscc1CN1CCC1    ZINC001231946428
CC(C)Sc1ccc(B(O)O)cn1    ZINC000169934161
CCCSc1ccc(B(O)O)cn1    ZINC000169934190
COC(OC)c1cnccc1B(O)O    ZINC000242723043
COC(OC)c1cncc(B(O)O)c1    ZINC000169934322
COCCOc1ccc(B(O)O)cn1    ZINC000209811718
CC(C)(O)c1ccc(B(O)O)c[n+]1[O-]    ZINC000238193702
COCCOc1cncc(B(O)O)c1    ZINC000169935282
COc1nc(OC)c(B(O)O)cc1C    ZINC000642814743
C=C(C)B1OC(=O)CN(C)CC(=O)O1    ZINC000169989157
OB(O)c1cccc(CNCCF)c1    ZINC000863889960
CN(C)Cc1c(F)cccc1B(O)O    ZINC001232755193
CN(C)Cc1cc(F)cc(B(O)O)c1    ZINC000211696943
CN(C)Cc1cccc(B(O)O)c1F    ZINC000306332593
CN(C)Cc1ccc(B(O)O)c(F)c1    ZINC001235096702
OB(O)c1ccc(CNCCF)cc1    ZINC000863889413
CN(C)Cc1ccc(B(O)O)cc1F    ZINC000169981489
CN(C)Cc1cc(F)ccc1B(O)O    ZINC000230528925
OB(O)c1ccccc1CNCCF    ZINC000863890591
CN(C)Cc1ccc(F)cc1B(O)O    ZINC000203191858
CN(C)Cc1cc(B(O)O)ccc1F    ZINC000170001129
CC(=O)c1cc(B(O)O)ccc1Cl    ZINC000170002608
CC(=O)c1ccc(Cl)c(B(O)O)c1    ZINC000169747861
Cc1ccc(B(O)O)c(C=O)c1Cl    ZINC000169995207
Cc1c(Cl)c(B(O)O)ccc1C=O    ZINC000169994990
OB(O)c1cc(F)c(F)c2ccoc21    ZINC000196690792
COC(=O)c1cc(B(O)O)ccc1F    ZINC000169745132
COc1cc(C=O)cc(F)c1B(O)O    ZINC000169995038
COc1ccc(F)c(C=O)c1B(O)O    ZINC000169995244
COC(=O)c1cc(F)ccc1B(O)O    ZINC000169743915
COC(=O)c1ccc(B(O)O)cc1F    ZINC000169745362
O=C(O)Cc1cc(B(O)O)ccc1F    ZINC000725239934
O=C(O)Cc1ccc(B(O)O)c(F)c1    ZINC000604221805
COc1c(C=O)cc(F)cc1B(O)O    ZINC000169748112
COC(=O)c1ccc(F)cc1B(O)O    ZINC000169745524
COC(=O)c1cc(F)cc(B(O)O)c1    ZINC000169745093
COC(=O)c1ccc(F)c(B(O)O)c1    ZINC000169745589
COC(=O)c1ccc(B(O)O)c(F)c1    ZINC000169745429
COc1ccc(B(O)O)c(C=O)c1F    ZINC000169995239
O=C(O)Cc1cccc(B(O)O)c1F    ZINC000604221795
Cc1c(F)cc(C(=O)O)cc1B(O)O    ZINC000169990023
COC(=O)c1cccc(B(O)O)c1F    ZINC000169744684
COC(=O)c1c(F)cccc1B(O)O    ZINC000169748231
COC(=O)c1ccc(B(O)OF)cc1    ZINC000203567010
CC[S@@](=O)c1cccc(B(O)O)c1    ZINC000169746511
COCSc1ccc(B(O)O)cc1    ZINC000197975853
CC[S@@](=O)c1ccccc1B(O)O    ZINC000169746509
CC[S@](=O)c1cccc(B(O)O)c1    ZINC000169746512
OCCSc1ccc(B(O)O)cc1    ZINC000205902667
CC[S@](=O)c1ccccc1B(O)O    ZINC000169746510
CC[S@@](=O)c1ccc(B(O)O)cc1    ZINC000169794546
COc1ccc(B(O)O)cc1SC    ZINC000169995388
CSCOc1ccc(B(O)O)cc1    ZINC001329639729
CC[S@](=O)c1ccc(B(O)O)cc1    ZINC000169794545
N#CC(C#N)=Cc1cccc(B(O)O)c1    ZINC000169746422
NNC(=O)c1cc(F)cc(B(O)O)c1    ZINC000169746520
NNC(=O)c1ccc(F)c(B(O)O)c1    ZINC000169745084
NNC(=O)c1ccc(B(O)O)cc1F    ZINC000169745117
CC(C)c1ccc(Cl)c(B(O)O)c1    ZINC000169748210
CC(C)c1cc(Cl)cc(B(O)O)c1    ZINC001772572526
CC(C)c1cc(B(O)O)ccc1Cl    ZINC000307530765
CC(C)Sc1ncc(B(O)O)cn1    ZINC000170000822
OB(O)c1c(F)ccc(C2CC2)c1F    ZINC000169995232
Fc1ccc(B2OCCCO2)c(F)c1    ZINC000169747477
FC(F)[C@@H]1COB(c2ccccc2)O1    ZINC000627280238
FC(F)[C@H]1COB(c2ccccc2)O1    ZINC000627280229
OB(O)c1cnn(CC2OCCO2)c1    ZINC000169889723
OB(O)c1cccc(-c2ccccc2)c1    ZINC000169744992
OB(O)c1ccc2c3c(cccc31)CC2    ZINC000169844692
OB(O)c1ccc(-c2ccccc2)cc1    ZINC000169743399
OB(O)c1ccccc1-c1ccccc1    ZINC000169743400
CCCOc1ccc(F)cc1B(O)O    ZINC000169748013
OB(O)c1cccc(OCCCF)c1    ZINC000196236666
CC(C)Oc1c(F)cccc1B(O)O    ZINC000307004870
CC(C)Oc1ccc(F)cc1B(O)O    ZINC000169876957
CCOCc1cc(F)ccc1B(O)O    ZINC000230526947
CCCOc1cccc(F)c1B(O)O    ZINC000169748123
CC(C)Oc1cc(F)ccc1B(O)O    ZINC000169747375
OB(O)c1ccc(OCCCF)cc1    ZINC000198065377
CC(C)Oc1cccc(F)c1B(O)O    ZINC000169748122
CC(C)Oc1ccc(B(O)O)cc1F    ZINC000169747919
CC(C)Oc1ccc(F)c(B(O)O)c1    ZINC000169748022
CCOCc1ccc(B(O)O)cc1F    ZINC000203174638
CCCOc1ccc(F)c(B(O)O)c1    ZINC000169877044
CC(C)Oc1ccc(B(O)O)c(F)c1    ZINC000169745914
CCOCc1cc(B(O)O)ccc1F    ZINC000230536398
CC(C)Oc1cc(F)cc(B(O)O)c1    ZINC000169743995
CC(C)Oc1cccc(B(O)O)c1F    ZINC000169748130
CCCOc1cc(F)ccc1B(O)O    ZINC000169747374
CCOc1cc(C)cc(F)c1B(O)O    ZINC000307329027
CCCOc1ccc(B(O)O)cc1F    ZINC000169747892
CCCOc1cccc(B(O)O)c1F    ZINC000169746653
CCOc1ccc(C)c(F)c1B(O)O    ZINC000169955183
CCOCc1cc(F)cc(B(O)O)c1    ZINC000211642860
CCOCc1ccc(F)cc1B(O)O    ZINC000203174654
CCOc1cc(F)c(C)cc1B(O)O    ZINC000169955186
OB(O)c1ccccc1OCCCF    ZINC000198065351
CCOc1cc(C)cc(B(O)O)c1F    ZINC000169955541
CC(C)Oc1cc(B(O)O)ccc1F    ZINC000169995368
CCCOc1ccc(B(O)O)c(F)c1    ZINC000169748178
C=C(CCO)B1OC(C)(C)C(C)(C)O1    ZINC000170175234
C=C(COC)B1OC(C)(C)C(C)(C)O1    ZINC000206183846
C/C(=C\CO)B1OC(C)(C)C(C)(C)O1    ZINC000201634044
N#Cc1c(Cl)ccc(B(O)O)c1F    ZINC000307290425
N#Cc1ccc(B(O)O)c(F)c1Cl    ZINC001772572516
NC(=O)c1ccc(Cl)cc1B(O)O    ZINC000169746572
NC(=O)c1ccc(B(O)O)cc1Cl    ZINC000169745454
NC(=O)c1cc(Cl)cc(B(O)O)c1    ZINC000169746223
O/N=C/c1ccc(Cl)c(B(O)O)c1    ZINC000169964476
NC(=O)c1ccc(Cl)c(B(O)O)c1    ZINC000169747882
NC(=O)c1cc(B(O)O)ccc1Cl    ZINC000169743978
COC(=O)c1ccc(B(O)O)c(F)n1    ZINC000170010444
COc1cc(SC)c(B(O)O)cn1    ZINC000169995074
COc1nccc(SC)c1B(O)O    ZINC000169995072
CC(C)c1ccc(B(O)O)c(Cl)n1    ZINC000169747505
OB(O)c1ccnc(-c2ccccc2)c1    ZINC000238651622
OB(O)c1ccc(-c2ccccc2)nc1    ZINC000169810064
OB(O)c1ccc(-c2ccccn2)cc1    ZINC000169989635
OB(O)c1cncc(-c2ccccc2)c1    ZINC000169747961
OB(O)c1cccc(-c2cccnc2)c1    ZINC000169744733
OB(O)c1cccnc1-c1ccccc1    ZINC000169873932
OB(O)c1cnccc1-c1ccccc1    ZINC000169873935
OB(O)c1ccccc1-c1ccccn1    ZINC000169997516
OB(O)c1cccc(-c2ccncc2)c1    ZINC000202415150
OB(O)c1ccc(-c2cccnc2)cc1    ZINC000169747645
OB(O)c1ccc(-c2ccncc2)cc1    ZINC000169747644
CC(C)Oc1cc(B(O)O)c(F)cn1    ZINC000169746525
CC(C)Oc1cc(B(O)O)cnc1F    ZINC000169995026
CCCOc1ccc(B(O)O)c(F)n1    ZINC000169934440
CC(C)Oc1ccc(B(O)O)c(F)n1    ZINC000169934451
CC(C)Oc1cnc(F)c(B(O)O)c1    ZINC000169995042
CCN(C)Cc1cscc1B(O)O    ZINC001231945195
OB(O)c1ccccc1Br    ZINC000169743336
OB(O)c1cccc(Br)c1    ZINC000169743224
OB(O)c1ccc(Br)cc1    ZINC000169743008
OB(O)c1cc2c(cc1Cl)OCO2    ZINC000170001115
O=C(O)c1ccc(Cl)c(B(O)O)c1    ZINC000169744847
O=C(O)c1ccc(B(O)O)c(Cl)c1    ZINC000169745343
OB(O)c1c2c(ccc1Cl)OCO2    ZINC000725326522
O=C(O)c1cc(Cl)cc(B(O)O)c1    ZINC000169747936
O=C(O)c1ccc(Cl)cc1B(O)O    ZINC000169745500
O=C(O)c1cccc(B(O)O)c1Cl    ZINC000169746574
O=C(O)c1ccc(B(O)O)cc1Cl    ZINC000169744935
O=C(O)c1cc(Cl)ccc1B(O)O    ZINC000169745058
O=C(O)c1c(Cl)cccc1B(O)O    ZINC001772572489
O=C(O)c1cc(B(O)O)ccc1Cl    ZINC000169745167
CS(=O)(=O)c1cccc(B(O)O)c1    ZINC000169743663
CS(=O)(=O)c1ccc(B(O)O)cc1    ZINC000169743263
CCOC(=O)c1cc(B(O)O)cs1    ZINC000169806844
CS(=O)(=O)c1ccccc1B(O)O    ZINC000169745305
COC(=O)c1sc(C)cc1B(O)O    ZINC001772572531
CCOc1ccc(Cl)c(B(O)O)c1    ZINC000169745157
Cc1c(CO)ccc(B(O)O)c1Cl    ZINC000307417219
COc1cc(B(O)O)c(Cl)cc1C    ZINC000169951724
COc1c(Cl)c(C)ccc1B(O)O    ZINC000170001105
CCOc1ccc(B(O)O)c(Cl)c1    ZINC000169745650
CCOc1cccc(B(O)O)c1Cl    ZINC000169933849
CCOc1cc(B(O)O)ccc1Cl    ZINC000169746594
CCOc1ccc(Cl)cc1B(O)O    ZINC000169743961
CCOc1ccc(B(O)O)cc1Cl    ZINC000169743677
CCOc1cc(Cl)cc(B(O)O)c1    ZINC000169933951
OB(O)c1ccccc1OCCCl    ZINC000169951728
COc1c(C)cc(B(O)O)cc1Cl    ZINC000169806975
COCc1cc(B(O)O)ccc1Cl    ZINC000238322986
COCc1ccc(Cl)c(B(O)O)c1    ZINC000169994992
COc1cc(Cl)c(B(O)O)cc1C    ZINC000170013430
CCOc1cc(Cl)ccc1B(O)O    ZINC000169745557
COc1cc(C)c(B(O)O)cc1Cl    ZINC000169904376
COc1nc(SC)ncc1B(O)O    ZINC000209792284
COc1ncc(B(O)O)c(SC)n1    ZINC000209792335
CC(=O)c1ccc(B(O)O)c(F)c1F    ZINC000169995283
CC(=O)c1ccc(F)c(B(O)O)c1F    ZINC000169995149
CSc1c(F)c(C)ccc1B(O)O    ZINC000725240103
CSc1ccc(F)c(C)c1B(O)O    ZINC000575710785
CN(C)c1ncc(B(O)O)cc1Cl    ZINC000230554660
O=Cc1ccc(B(O)O)c2ccccc12    ZINC000169745149
COc1ccc(F)c(B(O)O)c1OC    ZINC000169994905
COCOc1ccc(F)c(B(O)O)c1    ZINC000169951584
COc1cc(F)c(B(O)O)cc1OC    ZINC000169994842
COc1cc(B(O)O)cc(OC)c1F    ZINC000197572735
COCOc1cc(F)ccc1B(O)O    ZINC000169985287
COc1c(F)ccc(B(O)O)c1OC    ZINC000307531658
COCOc1cccc(F)c1B(O)O    ZINC000170002707
COCOc1cccc(B(O)O)c1F    ZINC000169951587
COc1ccc(OC)c(B(O)O)c1F    ZINC000307532900
COCOc1ccc(B(O)O)cc1F    ZINC000169747888
COc1ccc(B(O)O)c(OC)c1F    ZINC000170019502
OCCOc1cc(F)cc(B(O)O)c1    ZINC000261494520
COCOc1ccc(F)cc1B(O)O    ZINC000169747924
OB(O)c1ccc(-c2ccccn2)nc1    ZINC000204433536
OB(O)c1cncc(-c2cccnc2)c1    ZINC000200998145
CCCc1cc(F)c(B(O)O)c(F)c1    ZINC000170026917
OB(O)c1ccnc(Br)c1    ZINC000169743527
OB(O)c1cnccc1Br    ZINC000169747860
OB(O)c1ccc(Br)nc1    ZINC000169743781
OB(O)c1cccnc1Br    ZINC000169744897
OB(O)c1cncc(Br)c1    ZINC000169743772
OB(O)c1ccncc1Br    ZINC000169747899
O=[N+]([O-])c1ccc(Cl)cc1B(O)O    ZINC000169904092
O=[N+]([O-])c1cc(B(O)O)ccc1Cl    ZINC000169744886
O=[N+]([O-])c1ccc(B(O)O)c(Cl)c1    ZINC000169955467
O=[N+]([O-])c1cc(Cl)cc(B(O)O)c1    ZINC000206079116
O=[N+]([O-])c1ccc(Cl)c(B(O)O)c1    ZINC000169745466
O=C(O)c1cc(B(O)O)cnc1Cl    ZINC000169995194
NS(=O)(=O)c1ccccc1B(O)O    ZINC000169904740
NS(=O)(=O)c1cccc(B(O)O)c1    ZINC000169745448
CS(=O)(=O)c1cncc(B(O)O)c1    ZINC000169744843
NS(=O)(=O)c1ccc(B(O)O)cc1    ZINC000169745616
CS(=O)(=O)c1ccc(B(O)O)cn1    ZINC000169746261
CCOc1ncc(Cl)cc1B(O)O    ZINC000169933880
CCOc1ncc(B(O)O)cc1Cl    ZINC000169745241
CCOc1nccc(B(O)O)c1Cl    ZINC000169951663
COc1nc(C)c(Cl)cc1B(O)O    ZINC000216700704
CCOc1cc(B(O)O)c(Cl)cn1    ZINC000642814302
NC(=O)c1c(F)cc(B(O)O)cc1F    ZINC000169994852
Cn1cnc2cc(C#N)cc(B(O)O)c21    ZINC000170001472
CN(C)c1cc(B(O)O)cc(F)c1F    ZINC000230539530
N#CC1(c2cccc(B(O)O)c2)CCC1    ZINC000170001499
COB(OC)c1cccc2cccnc21    ZINC000169879587
Cc1cc(C2(C#N)CC2)ccc1B(O)O    ZINC000170001480
Cc1cc(B(O)O)c2cccc(C)c2n1    ZINC000170001386
O=Cc1c(F)c(Cl)ccc1B(O)O    ZINC000169995355
O=Cc1ccc(B(O)O)c(Cl)c1F    ZINC000642814735
O=Cc1c(Cl)ccc(B(O)O)c1F    ZINC000169995347
O=Cc1ccc(F)c(B(O)O)c1Cl    ZINC000169994999
O=Cc1ccc(Cl)c(B(O)O)c1F    ZINC000169995461
CSc1ccc(Cl)cc1B(O)O    ZINC000170002621
CSc1ccc(B(O)O)cc1Cl    ZINC000169994816
CSc1c(Cl)cccc1B(O)O    ZINC000642814294
CSc1ccc(Cl)c(B(O)O)c1    ZINC000170002649
CSc1cc(Cl)cc(B(O)O)c1    ZINC000169995431
O=S(=O)(O)c1ccc(B(O)O)cc1    ZINC000169745583
COc1cc(B(O)O)cc(Cl)c1O    ZINC000169746604
CS(=O)(=O)c1ncc(B(O)O)cn1    ZINC000199808609
NS(=O)(=O)c1cncc(B(O)O)c1    ZINC000169993209
O=C(O)c1cc(F)c(F)c(B(O)O)c1    ZINC000216700513
O=C(O)c1ccc(B(O)O)c(F)c1F    ZINC000169746454
OB(O)c1ccc2c(c1)OC(F)(F)O2    ZINC000169746429
O=C(O)c1c(F)ccc(B(O)O)c1F    ZINC000169978214
O=C(O)c1cc(F)cc(B(O)O)c1F    ZINC000242620162
O=C(O)c1cc(F)c(B(O)O)c(F)c1    ZINC000169746252
O=C(O)c1cc(F)c(B(O)O)cc1F    ZINC000242547898
OB(O)c1cccc2c1OC(F)(F)O2    ZINC000169807953
O=C(O)c1c(F)cc(B(O)O)cc1F    ZINC000169748087
O=C(O)c1ccc(F)c(F)c1B(O)O    ZINC000216699685
O=C(O)c1cc(B(O)O)c(F)cc1F    ZINC001772572517
O=C(O)c1cc(B(O)O)cc(F)c1F    ZINC000169904805
OB1OCc2cc(C(F)(F)F)ccc21    ZINC000169893890
OB(O)c1cc(F)c(B(O)O)cc1F    ZINC000169935305
OB(O)c1cccc(OCC(F)F)c1    ZINC000169806866
OB(O)c1ccccc1OCC(F)F    ZINC000198065361
CCOc1c(F)ccc(B(O)O)c1F    ZINC000169955562
CCOc1c(F)c(F)ccc1B(O)O    ZINC000169995117
CCOc1cc(F)c(F)cc1B(O)O    ZINC000169748150
CCOc1cc(B(O)O)cc(F)c1F    ZINC000642814767
COc1c(F)c(C)cc(B(O)O)c1F    ZINC000169955518
CCOc1cc(F)c(B(O)O)cc1F    ZINC000169901931
CCOc1c(F)cc(B(O)O)cc1F    ZINC000169955269
CCOc1ccc(F)c(F)c1B(O)O    ZINC000169748219
COc1c(F)cc(B(O)O)c(C)c1F    ZINC000169955263
COc1ccc(B(O)O)cc1C(F)F    ZINC000230534897
CCOc1cc(F)c(B(O)O)c(F)c1    ZINC000169748070
Cc1cc(B(O)O)ccc1OC(F)F    ZINC000169807439
CCOc1cc(B(O)O)c(F)cc1F    ZINC000169746497
CCOc1ccc(F)c(B(O)O)c1F    ZINC000169747979
CCOc1ccc(B(O)O)c(F)c1F    ZINC000169744821
Cn1nnc2cc(C#N)cc(B(O)O)c21    ZINC000170001476
COc1ccc2ccccc2c1B(O)O    ZINC000169747875
COc1cc2ccccc2c(B(O)O)c1    ZINC000169747510
COc1cc2ccccc2cc1B(O)O    ZINC000169904578
COc1ccc2c(cccc2B(O)O)c1    ZINC000199842371
OCc1ccc2cc(B(O)O)ccc2c1    ZINC000169955647
COc1ccc2cc(B(O)O)ccc2c1    ZINC000169743415
COc1ccc(B(O)O)c2ccccc12    ZINC000169748227
Cn1ccc(-c2cccc(B(O)O)c2)n1    ZINC000407947227
Cc1cnn(-c2ccc(B(O)O)cc2)c1    ZINC000223252578
Cn1ccnc1-c1ccc(B(O)O)cc1    ZINC000169747742
Cn1nccc1-c1ccc(B(O)O)cc1    ZINC000169963220
OB(O)c1ccc(Cn2cccn2)cc1    ZINC000195810348
Cc1ccn(-c2ccc(B(O)O)cc2)n1    ZINC000170001414
Cc1ccc(-n2cc(B(O)O)cn2)cc1    ZINC000169903773
Cn1nccc1-c1cccc(B(O)O)c1    ZINC000169794313
Cc1cnn(-c2cccc(B(O)O)c2)c1    ZINC000223252653
OB(O)c1ccc(Cn2ccnc2)cc1    ZINC000169926299
Nc1cccn1-c1cccc(B(O)O)c1    ZINC001211323418
OB(O)c1cnn(Cc2ccccc2)c1    ZINC000169743739
Cn1ncc(B(O)O)c1-c1ccccc1    ZINC000230548152
Cc1ccc(B(O)O)c(-n2cccn2)c1    ZINC000169794309
OB(O)c1ccc(C2=CCCCC2)cc1    ZINC001772572587
c1ccc(B2O[C@@H]3CCCC[C@@H]3O2)cc1    ZINC000195755683
CC/C=C(\CC)B1Oc2ccccc2O1    ZINC000170159866
c1ccc(B2O[C@@H]3CCCC[C@H]3O2)cc1    ZINC000195793300
c1ccc(B2O[C@H]3CCCC[C@@H]3O2)cc1    ZINC000195755682
Cc1ccc2c(c1)B(O)OC21CCCC1    ZINC000220056906
CSc1ncc(B(O)O)cc1Cl    ZINC000169995217
O=[N+]([O-])c1cc(B(O)O)c(F)cc1F    ZINC000169745054
O=[N+]([O-])c1ccc(F)c(B(O)O)c1F    ZINC000169744774
O=[N+]([O-])c1c(F)ccc(B(O)O)c1F    ZINC000307424580
O=[N+]([O-])c1cc(F)c(F)c(B(O)O)c1    ZINC000169745388
O=[N+]([O-])c1cc(F)c(F)cc1B(O)O    ZINC000169745643
O=[N+]([O-])c1c(F)cc(F)cc1B(O)O    ZINC000169745645
O=[N+]([O-])c1cc(B(O)O)cc(F)c1F    ZINC000169747440
COc1cc2c(cccc2B(O)O)cn1    ZINC000169809988
COc1nccc2cc(B(O)O)ccc21    ZINC000675038119
Cc1onc(-c2ccccc2)c1B(O)O    ZINC000169794700
COc1ccc(B(O)O)c2cccnc12    ZINC000169946156
C#CCNC(=O)c1cccc(B(O)O)c1    ZINC000308890570
C#CCNC(=O)c1ccc(B(O)O)cc1    ZINC000169935027
COc1cc2cc(B(O)O)ccc2cn1    ZINC000238403141
COc1cc2ccc(B(O)O)cc2cn1    ZINC000169809986
OB(O)c1cccc(Nc2ccco2)c1    ZINC001211322988
COc1nc2ccccc2cc1B(O)O    ZINC000169810354
Cn1ccc2cc(B(O)O)ccc2c1=O    ZINC000198051993
COc1ccc2cc(B(O)O)ccc2n1    ZINC000170002775
COc1ccc2ccc(B(O)O)cc2n1    ZINC000238375360
OB(O)c1cccc(Nc2ccoc2)c1    ZINC001211320575
COc1ncc(B(O)O)c2ccccc12    ZINC000675050795
Nc1cnn(-c2cccc(B(O)O)c2)c1    ZINC001211319463
OB(O)c1cnn(Cc2ccncc2)c1    ZINC000169904573
Nc1cncn1-c1cccc(B(O)O)c1    ZINC001211321079
Nc1ccnn1-c1cccc(B(O)O)c1    ZINC001211318668
OB(O)c1cnn(Cc2cccnc2)c1    ZINC000169794561
Cn1ccc(-c2ccc(B(O)O)cn2)n1    ZINC000199613804
C#C[C@H](C)NCc1ccccc1B(O)O    ZINC000863890436
C#C[C@@H](C)NCc1ccccc1B(O)O    ZINC000863890435
C#C[C@@H](C)NCc1cccc(B(O)O)c1    ZINC000863890272
C#C[C@H](C)NCc1ccc(B(O)O)cc1    ZINC000863890584
CC(C)n1ccc2cc(B(O)O)ccc21    ZINC000170001313
C#C[C@H](C)NCc1cccc(B(O)O)c1    ZINC000863890275
C#C[C@@H](C)NCc1ccc(B(O)O)cc1    ZINC000863890583
Cc1cc(Cl)c(B(O)O)c(Cl)c1    ZINC000169994942
Cc1cc(Cl)c(Cl)c(B(O)O)c1    ZINC000242688393
Cc1cc(Cl)c(Cl)cc1B(O)O    ZINC000169955379
Cc1ccc(Cl)c(B(O)O)c1Cl    ZINC000169747905
Cc1c(Cl)c(Cl)ccc1B(O)O    ZINC000169746409
Cc1c(Cl)cc(Cl)cc1B(O)O    ZINC000169748155
Cc1cc(B(O)O)c(Cl)cc1Cl    ZINC000209744445
Cc1ccc(B(O)O)c(Cl)c1Cl    ZINC000199901097
Cc1cc(B(O)O)cc(Cl)c1Cl    ZINC000307021423
COc1c(Cl)cc(F)cc1B(O)O    ZINC000170002466
COc1cc(Cl)cc(B(O)O)c1F    ZINC000217045152
COc1c(F)c(Cl)ccc1B(O)O    ZINC000238402446
COc1c(F)ccc(B(O)O)c1Cl    ZINC000169746812
COc1cc(B(O)O)cc(F)c1Cl    ZINC000306509483
OCc1c(Cl)ccc(B(O)O)c1F    ZINC000169995351
COc1cc(B(O)O)cc(Cl)c1F    ZINC000169955522
COc1c(F)cc(B(O)O)cc1Cl    ZINC000169955631
COc1cc(B(O)O)c(Cl)cc1F    ZINC000169935157
COc1c(Cl)ccc(F)c1B(O)O    ZINC000238391962
COc1cc(B(O)O)c(F)cc1Cl    ZINC000169933910
COc1ccc(Cl)c(B(O)O)c1F    ZINC000169747941
OCc1ccc(B(O)O)c(Cl)c1F    ZINC000642814608
COc1ccc(B(O)O)c(F)c1Cl    ZINC000669367785
COc1ccc(F)c(B(O)O)c1Cl    ZINC000169748166
COc1cc(Cl)cc(F)c1B(O)O    ZINC000306452478
COc1cc(F)c(Cl)cc1B(O)O    ZINC000170001111
COc1c(Cl)ccc(B(O)O)c1F    ZINC000169746177
COc1cc(F)c(B(O)O)cc1Cl    ZINC000169855816
CSc1c(F)cc(F)cc1B(O)O    ZINC000201644854
CSc1cc(F)c(B(O)O)c(F)c1    ZINC000169994954
CSc1cc(F)c(B(O)O)cc1F    ZINC000169994925
CSc1ccc(F)c(B(O)O)c1F    ZINC000169994947
CSc1c(F)cc(B(O)O)cc1F    ZINC000169995143
OB(O)c1ccc(-c2cccs2)cc1    ZINC000169807928
Cc1ccc(C(F)(F)F)cc1B(O)O    ZINC000169747969
Cc1cc(C(F)(F)F)ccc1B(O)O    ZINC000169747909
Cc1cc(B(O)O)ccc1C(F)(F)F    ZINC000169807580
Cc1ccc(B(O)O)cc1C(F)(F)F    ZINC000169748247
Cc1cc(B(O)O)cc(C(F)(F)F)c1    ZINC000169807582
Cc1ccc(B(O)O)c(C(F)(F)F)c1    ZINC000169747172
Cc1c(B(O)O)cccc1C(F)(F)F    ZINC000169747968
Cc1cc(=O)oc2ccc(B(O)O)cc12    ZINC000390835879
CC(=O)n1ncc2c1cccc2B(O)O    ZINC000716783495
Cc1nnc(-c2ccc(B(O)O)cc2)o1    ZINC000169745467
Cc1nc(-c2cccc(B(O)O)c2)no1    ZINC000169934013
COc1ccc2nccc(B(O)O)c2n1    ZINC000169969404
N#CCNC(=O)c1ccc(B(O)O)cc1    ZINC000217927274
OB(O)c1cccc(Nc2cnoc2)c1    ZINC001211318634
OB(O)c1cccc(Nc2ncco2)c1    ZINC001211318913
OB(O)c1cccc(Nc2ccon2)c1    ZINC001211319096
COc1ncnc2cc(B(O)O)ccc21    ZINC000238436460
Cc1nnc(-c2cccc(B(O)O)c2)o1    ZINC000169745357
OB(O)c1cccc(Nc2ccno2)c1    ZINC001211319415
C#CCCCOc1ccc(B(O)O)cc1    ZINC000863865317
CC#CCCOc1ccc(B(O)O)cc1    ZINC000584909418
CCc1nn(C)c2cc(B(O)O)ccc12    ZINC000170001356
CCCn1cc2cc(B(O)O)ccc2n1    ZINC000170001126
N#CCCNCc1ccccc1B(O)O    ZINC000877483021
CC(C)n1cnc2cc(B(O)O)ccc21    ZINC000170001317
N#CCCNCc1ccc(B(O)O)cc1    ZINC000877482562
CCCn1ncc2cc(B(O)O)ccc21    ZINC000170001123
CC(C)n1cc2cc(B(O)O)ccc2n1    ZINC000170001307
N#CCCNCc1cccc(B(O)O)c1    ZINC000877483850
CN(C)[C@@H](C#N)c1ccccc1B(O)O    ZINC000170001273
OB(O)c1cccc2c1N1CCN2CC1    ZINC000195806499
CC(C)n1ncc2cc(B(O)O)ccc21    ZINC000170001303
CCCn1cnc2cc(B(O)O)ccc21    ZINC000170001090
CN(C)[C@H](C#N)c1ccccc1B(O)O    ZINC000170001271
C=C(C)B1OB(C(=C)C)OB(C(=C)C)O1    ZINC000169810204
Cc1ccccc1B1OCC(C)(C)CO1    ZINC000169807401
C[C@H]1CC(C)(C)OB(c2ccccc2)O1    ZINC000169807816
Cc1ccc(B2OCC(C)(C)CO2)cc1    ZINC000169807813
OB(O)c1ccc(C2CCCCC2)cc1    ZINC000169747016
Cc1cccc(B2OCC(C)(C)CO2)c1    ZINC000169807403
C[C@@H]1CC(C)(C)OB(c2ccccc2)O1    ZINC000169807815
CC1(C)OB(c2ccccc2)OC1(C)C    ZINC000169743615
Nc1cc(B(O)O)c(Cl)cc1Cl    ZINC000169746332
Cc1nc(Cl)c(B(O)O)cc1Cl    ZINC000170000923
OB(O)c1ccnc(-c2cccs2)c1    ZINC000198084068
OB(O)c1ccc(-c2nccs2)cc1    ZINC000203673652
OB(O)c1cccc(-c2nccs2)c1    ZINC000203673916
Cc1cc(B(O)O)cnc1C(F)(F)F    ZINC000238454266
Cc1ncc(C(F)(F)F)cc1B(O)O    ZINC000238576280
Nc1cc(C(F)(F)F)ccc1B(O)O    ZINC000204763698
Nc1cc(B(O)O)ccc1C(F)(F)F    ZINC000204748433
Cc1ncc(B(O)O)cc1C(F)(F)F    ZINC000238571265
Nc1cc(B(O)O)cc(C(F)(F)F)c1    ZINC000196269585
Nc1ccc(C(F)(F)F)cc1B(O)O    ZINC000169746793
OB(O)c1ccc(CC(F)(F)F)nc1    ZINC000169993494
O=c1cc(O)c2cc(B(O)O)ccc2[nH]1    ZINC000203615760
OB(O)c1cccc2c(O)cc(O)nc12    ZINC000257198221
OB(O)c1ccc2c(O)cc(O)nc2c1    ZINC000257197615
OB(O)c1cccc(Nc2nnco2)c1    ZINC001211318332
N#CC1(c2ccc(B(O)O)cc2F)CC1    ZINC000170001484
Cc1ccc2ccc(F)c(B(O)O)c2n1    ZINC000169746192
N#CC1(c2cccc(B(O)O)c2F)CC1    ZINC000169964751
N#CC1(c2ccc(F)c(B(O)O)c2)CC1    ZINC000169933808
Cc1ccc2ccc(B(O)O)c(F)c2n1    ZINC000169746193
N#Cc1ccc(B2OCCCO2)c(F)c1    ZINC000642814757
O=C(NC1CC1)c1ccc(B(O)O)cc1    ZINC000169745053
CC(C)Oc1ccc(B(O)O)cc1C#N    ZINC000169746635
CC(=O)N1CCc2cc(B(O)O)ccc21    ZINC000206044090
C=CCNC(=O)c1cccc(B(O)O)c1    ZINC000169745757
O=C(c1ccc(B(O)O)cc1)N1CCC1    ZINC000169983858
CCCOc1ccc(B(O)O)cc1C#N    ZINC000198676645
N#Cc1ccccc1B(O)OCCCO    ZINC000169745383
CC(C)Oc1cc(B(O)O)ccc1C#N    ZINC000169794744
O=C(NC1CC1)c1cccc(B(O)O)c1    ZINC000169743920
C=C(C)C(=O)Nc1cccc(B(O)O)c1    ZINC000169747743
CC(C)Oc1cccc(B(O)O)c1C#N    ZINC000170001327
N#CCCCOc1ccc(B(O)O)cc1    ZINC000584910126
CO/N=C1\CCc2cc(B(O)O)ccc21    ZINC000196258548
O=C(Nc1cccc(B(O)O)c1)C1CC1    ZINC000203714143
NC(=O)c1ccccc1B1OCCCO1    ZINC000169956148
O=C(c1cccc(B(O)O)c1)N1CCC1    ZINC000238649492
CCCOc1cccc(B(O)O)c1C#N    ZINC000170000865
C=CCNC(=O)c1ccc(B(O)O)cc1    ZINC000169745420
OB(O)c1ccc(C2=NCCCO2)cc1    ZINC000169745074
CCCOc1ccc(C#N)cc1B(O)O    ZINC000169978083
CC1(C)C(=O)Nc2cc(B(O)O)ccc21    ZINC000230486664
C=C[C@H](C)NCc1cccc(B(O)O)c1    ZINC000877087153
C=C[C@@H](C)NCc1ccccc1B(O)O    ZINC000877087435
OB(O)c1ccccc1N1CCCCC1    ZINC000169855862
C=CCCNCc1ccc(B(O)O)cc1    ZINC000877622628
OB(O)c1ccc(CN2CCCC2)cc1    ZINC000169794660
OB(O)c1cccc(N2CCCCC2)c1    ZINC000169794607
C=C[C@@H](C)NCc1cccc(B(O)O)c1    ZINC000877087067
OB(O)c1ccccc1CNC1CCC1    ZINC000585022364
Cc1ccc(N2CCCC2)cc1B(O)O    ZINC000170001170
CC1(C)COB(c2cccc(N)c2)OC1    ZINC000169810474
OB(O)c1cccc(CNC2CCC2)c1    ZINC000585020929
OB(O)c1ccccc1CN1CCCC1    ZINC000169794662
C=C[C@H](C)NCc1ccc(B(O)O)cc1    ZINC000877087927
C=CCCNCc1cccc(B(O)O)c1    ZINC000877623413
C=C[C@@H](C)NCc1ccc(B(O)O)cc1    ZINC000877087926
OB(O)c1ccc(CNC2CCC2)cc1    ZINC000585021805
C=CCCNCc1ccccc1B(O)O    ZINC000877622769
C[C@@H](NC1CC1)c1ccc(B(O)O)cc1    ZINC000230544654
C[C@H](NC1CC1)c1ccc(B(O)O)cc1    ZINC000230544689
C=C[C@H](C)NCc1ccccc1B(O)O    ZINC000877087436
OB(O)c1ccc(N2CCCCC2)cc1    ZINC000169794670
OB(O)c1cccc(CN2CCCC2)c1    ZINC000169748170
CC1(C)OB(c2cccnc2)OC1(C)C    ZINC000169743299
Cc1cc(B(O)O)cc(N2CCCC2)c1    ZINC000170001197
CC1(C)OB(c2ccncc2)OC1(C)C    ZINC000169743293
OB(O)c1cscc1Br    ZINC000169748007
OB(O)c1cc(Cl)c(O)c(Cl)c1    ZINC000169994686
OB(O)c1cc(O)c(Cl)cc1Cl    ZINC000169934388
OB(O)c1c(O)cc(Cl)cc1Cl    ZINC000197858860
OB(O)c1cccc2c(Cl)cccc12    ZINC000238626595
OB(O)c1ccc(Cl)c2ccccc12    ZINC000169888402
OB(O)c1cc2ccccc2cc1Cl    ZINC000223867550
OB(O)c1ccc(O)cc1C(F)(F)F    ZINC000169855786
OB(O)c1c(O)cccc1C(F)(F)F    ZINC000169951739
OB(O)c1cccc(C(F)(F)F)c1O    ZINC000169746749
OB(O)c1cc(F)ccc1OC(F)F    ZINC000169806887
OB(O)c1ccc(C(F)(F)F)cc1O    ZINC000169746751
OB(O)c1ccc(OC(F)F)c(F)c1    ZINC000169806863
OB(O)c1cc(C(F)(F)F)ccc1O    ZINC000202469171
OB(O)c1cc(O)cc(C(F)(F)F)c1    ZINC000169747844
OB(O)c1ccc(OC(F)(F)F)cc1    ZINC000169743275
OB(O)c1cccc(OC(F)(F)F)c1    ZINC000169743274
OB(O)c1ccc(C(F)(F)F)c(O)c1    ZINC000238621101
OB(O)c1ccccc1OC(F)(F)F    ZINC000169743390
OB(O)c1ccc(O)c(C(F)(F)F)c1    ZINC000169747135
OB(O)c1cc(F)cc(OC(F)F)c1    ZINC000211415290
COc1c(F)cc(F)c(B(O)O)c1F    ZINC000169877284
OB(O)c1ccc(OC(F)F)cc1F    ZINC000197012220
OB(O)c1ccc(F)c(OC(F)F)c1    ZINC000169806860
Nc1nc(C(F)(F)F)ccc1B(O)O    ZINC000238624016
Nc1ccc(B(O)O)c(C(F)(F)F)n1    ZINC000238573415
Nc1ncc(B(O)O)cc1C(F)(F)F    ZINC000169810384
Nc1c(B(O)O)ccnc1C(F)(F)F    ZINC000238627915
O=c1[nH]c(=O)c2cc(B(O)O)ccc2[nH]1    ZINC000199743161
O=c1[nH]c(=O)c2ccc(B(O)O)cc2[nH]1    ZINC000199743182
OB(O)c1cc2cc(B(O)O)ccc2o1    ZINC000169745041
Cc1sc2c(cccc2B(O)O)c1C    ZINC000195879872
OB(O)c1cnn(-c2ccccc2F)c1    ZINC000169968878
OB(O)c1cnn(-c2ccc(F)cc2)c1    ZINC000169903769
COC(=O)/C=C/c1ccccc1B(O)O    ZINC000169745449
COC(=O)/C=C/c1ccc(B(O)O)cc1    ZINC000169743944
O=C(O)C1(c2ccc(B(O)O)cc2)CC1    ZINC000169746186
COC(=O)/C=C\c1ccccc1B(O)O    ZINC000195759077
COC(=O)/C=C\c1ccc(B(O)O)cc1    ZINC000195759082
COC(=O)/C=C\c1cccc(B(O)O)c1    ZINC000195759079
O=C(O)c1cccc(B2OCCCO2)c1    ZINC000170021563
O=C(O)CCc1cccc2c1B(O)OC2    ZINC000169997415
COC(=O)/C=C/c1cccc(B(O)O)c1    ZINC000169745100
O=C(O)c1ccc(B2OCCCO2)cc1    ZINC000169747868
O=C1C[C@@H](c2ccc(B(O)O)cc2)NN1    ZINC000169745407
O=C1C[C@H](c2ccc(B(O)O)cc2)NN1    ZINC000169745408
CCOc1cc2cn[nH]c2cc1B(O)O    ZINC000238274235
Cn1c2ccc(B(O)O)cc2n(C)c1=O    ZINC000394765272
OB(O)c1cccc(OC2CCCC2)c1    ZINC000169747473
OB(O)c1ccc(OCCC2CC2)cc1    ZINC000203540583
CCCC(=O)c1ccc(B(O)O)c(C)c1    ZINC000169951699
CC1(C)CCc2cc(B(O)O)ccc2O1    ZINC000196954761
C=CCCCOc1ccc(B(O)O)cc1    ZINC000203529149
CC(C)=CCOc1ccc(B(O)O)cc1    ZINC000195918695
OB(O)c1ccc([C@H](O)CC2CC2)cc1    ZINC000170002624
OB(O)c1ccccc1OC1CCCC1    ZINC000169746392
OB(O)c1ccc(OCC2CCC2)cc1    ZINC000203678450
CC(C)CC(=O)c1ccc(B(O)O)cc1    ZINC000169934309
OB(O)c1ccc(C2CCOCC2)cc1    ZINC000218921501
OB(O)c1ccc(OC2CCCC2)cc1    ZINC000169844733
C=C(CC)COc1ccc(B(O)O)cc1    ZINC000203632113
OB(O)c1ccc([C@@H](O)CC2CC2)cc1    ZINC000170002627
OB(O)c1cccc(C2CCOCC2)c1    ZINC000238649636
C=C(C)CCOc1ccc(B(O)O)cc1    ZINC000229027081
Cc1cc(OCC2CC2)cc(B(O)O)c1    ZINC000169933992
CC(C)CC(=O)c1cccc(B(O)O)c1    ZINC000169978136
OB(O)c1ccc(COCC2CC2)cc1    ZINC000169926353
C=Cc1ccccc1B(O)OCCCO    ZINC000169745329
OB(O)c1ccccc1C1CCOCC1    ZINC000238627976
CC1(C)COB(c2ccc(O)cc2)OC1    ZINC000169807759
OB(O)c1ccnc(N2CCCCC2)c1    ZINC000169935301
OB(O)c1ccc(N2CCCCC2)nc1    ZINC000169794743
OB(O)c1cncnc1C1CCCCC1    ZINC000170001180
CC1(C)OB(c2ccnnc2)OC1(C)C    ZINC000169794694
OB(O)c1ccc(N2CCNCC2)cc1    ZINC000169834243
CC1(C)OB(c2cncnc2)OC1(C)C    ZINC000169743799
Cc1cc(N2CCCC2)ncc1B(O)O    ZINC000230542934
CCN(C)c1ccc(B2OCCO2)cn1    ZINC000211335663
C[n+]1ccc(B2OCC(C)(C)CO2)cc1    ZINC000170002979
CC(C)c1cccc(C(C)C)c1B(O)O    ZINC000169981918
CCCCCCc1ccc(B(O)O)cc1    ZINC000169744814
Cc1ccc(B(O)OCC(C)(C)C)cc1    ZINC000169954786
OB(O)c1cccc2ccc(Cl)nc21    ZINC000170001232
OB(O)c1cccc2cc(Cl)ncc21    ZINC000169810425
OB(O)c1ccnc2c(Cl)cccc12    ZINC000170001149
OB(O)c1cccc2ccnc(Cl)c21    ZINC000169810418
OB(O)c1cccc2cnc(Cl)cc21    ZINC000169810412
OB(O)c1ccc2c(Cl)ccnc2c1    ZINC000170001228
OB(O)c1cc(Cl)cc2cccnc21    ZINC000170001156
OB(O)c1cc(Cl)c2ncccc2c1    ZINC000170001160
OB(O)c1ccc2cc(Cl)ncc2c1    ZINC000169810420
OB(O)c1ccnc2ccc(Cl)cc21    ZINC000170001145
OB(O)c1cnc2ccccc2c1Cl    ZINC000169963072
OB(O)c1ccc2c(Cl)nccc2c1    ZINC000169810414
OB(O)c1ccnc2cc(Cl)ccc21    ZINC000169904871
OB(O)c1cnc(Cl)c2ccccc12    ZINC000169963111
OB(O)c1ccc2ccnc(Cl)c2c1    ZINC000169810416
OB(O)c1cccc2c(Cl)nccc12    ZINC000169810462
OB(O)c1cc2ccccc2nc1Cl    ZINC000169747059
OB(O)c1ccc2ccc(Cl)nc2c1    ZINC000170001259
OB(O)c1ccc2cnc(Cl)cc2c1    ZINC000169810422
OB(O)c1ccc(OC(F)(F)F)nc1    ZINC000169916911
OB(O)c1cncc(OC(F)(F)F)c1    ZINC000206048398
Nc1ncc(B(O)O)c(C(F)(F)F)n1    ZINC000169988833
COc1ccc(B(O)O)cc1OCC#N    ZINC000170001068
CN1C(=O)COc2cc(B(O)O)ccc21    ZINC000382742057
COCOc1ccc(C#N)cc1B(O)O    ZINC000169933864
COc1ccc(OCC#N)c(B(O)O)c1    ZINC000170001064
CC1(C)OB(O)c2cc([N+](=O)[O-])ccc21    ZINC000200310815
O=C1CCCN1c1ncc(B(O)O)cn1    ZINC000199553491
CC(C)(C#N)c1ccc(B(O)O)cc1F    ZINC000170001289
CC(C)(C#N)c1ccc(B(O)O)c(F)c1    ZINC000169978105
N#CCCCc1ccc(B(O)O)cc1F    ZINC000170000849
CCCNC(=O)c1ccc(B(O)O)cc1    ZINC000169745758
CCCNC(=O)c1cccc(B(O)O)c1    ZINC000169743989
OB(O)c1ccc(OCC2CCC2)nc1    ZINC000256052132
OB(O)c1ccccc1N1CCOCC1    ZINC000169794696
OB(O)c1ccc(OC2CCCC2)nc1    ZINC000200996104
OB(O)c1ccc(CN2CC(O)C2)cc1    ZINC000170009067
CC(=O)NCCc1ccc(B(O)O)cc1    ZINC000169746008
CC(C)C(=O)Nc1ccc(B(O)O)cc1    ZINC000169745151
CCN(C)C(=O)c1cccc(B(O)O)c1    ZINC000169745281
OB(O)c1ccc(N2CCOCC2)cc1    ZINC000169743691
OB(O)c1cccnc1OC1CCCC1    ZINC000169955601
CCN(C)C(=O)c1ccc(B(O)O)cc1    ZINC000169745514
CCCC(=O)Nc1cccc(B(O)O)c1    ZINC000223091915
CC(C)NC(=O)c1cccc(B(O)O)c1    ZINC000169745678
CC(C)C(=O)Nc1cccc(B(O)O)c1    ZINC000169743950
Cc1cc(C(=O)N(C)C)ccc1B(O)O    ZINC000224681282
OB(O)c1cccc(N2CCOCC2)c1    ZINC000169744798
CC(C)NC(=O)c1ccc(B(O)O)cc1    ZINC000169745614
OB(O)c1ccc(N2CCNCC2)nc1    ZINC000169746254
OB(O)c1cccnc1N1CCNCC1    ZINC000169978119
OB(O)c1cnc(N2CCCCC2)nc1    ZINC000169747870
CC[C@@H](C)NCc1ccc(B(O)O)cc1    ZINC000585014194
CC[C@@H](C)NCc1cccc(B(O)O)c1    ZINC000585014540
CC[C@H](C)NCc1ccccc1B(O)O    ZINC000585014650
CCN(CC)Cc1cccc(B(O)O)c1    ZINC000169907131
CC(C)CNCc1ccccc1B(O)O    ZINC000196057686
CC[C@H](C)NCc1cccc(B(O)O)c1    ZINC000585014541
CCCCNCc1ccc(B(O)O)cc1    ZINC000238242471
CC(C)CNCc1cccc(B(O)O)c1    ZINC000195965379
CCN(CC)Cc1ccccc1B(O)O    ZINC000169748093
CC(C)CNCc1ccc(B(O)O)cc1    ZINC000169994754
CC[C@H](C)NCc1ccc(B(O)O)cc1    ZINC000585014195
CCCCNCc1ccccc1B(O)O    ZINC000195879949
CC[C@@H](C)NCc1ccccc1B(O)O    ZINC000585014649
CCCCNCc1cccc(B(O)O)c1    ZINC000585015187
CCN(CC)Cc1ccc(B(O)O)cc1    ZINC000169809321
Cn1ccc(B2OC(C)(C)C(C)(C)O2)c1    ZINC000169743539
OB(O)c1c(F)cc(Cl)cc1Cl    ZINC000209842702
OB(O)c1cc(Cl)c(Cl)cc1F    ZINC000200167359
OB(O)c1ccc(Cl)c(Cl)c1F    ZINC000205194705
OB(O)c1ccc(F)c(Cl)c1Cl    ZINC000203893405
OB(O)c1cc(Cl)cc(Cl)c1F    ZINC000307298226
OB(O)c1cc(Cl)cc(F)c1Cl    ZINC000170001102
OB(O)c1c(Cl)cc(F)cc1Cl    ZINC000169994936
OB(O)c1c(Cl)ccc(Cl)c1F    ZINC000170001079
OB(O)c1cc(Cl)c(F)c(Cl)c1    ZINC000169951562
OB(O)c1c(F)ccc(Cl)c1Cl    ZINC000169994901
OB(O)c1cc(F)c(Cl)cc1Cl    ZINC000169955237
OB(O)c1cc(Cl)cc2nccnc21    ZINC000170001163
OB(O)c1cc(F)cc(C(F)(F)F)c1    ZINC000169743445
OB(O)c1cccc(F)c1C(F)(F)F    ZINC000169745307
OB(O)c1cc(F)ccc1C(F)(F)F    ZINC000169747907
OB(O)c1cccc(C(F)(F)F)c1F    ZINC000169743453
OB(O)c1cc(C(F)(F)F)ccc1F    ZINC000169743404
OB(O)c1ccc(F)cc1C(F)(F)F    ZINC000169743456
OB(O)c1ccc(F)c(C(F)(F)F)c1    ZINC000169745337
OB(O)c1c(F)cccc1C(F)(F)F    ZINC000169744809
OB(O)c1ccc(C(F)(F)F)cc1F    ZINC000169744958
OB(O)c1ccc(C(F)(F)F)c(F)c1    ZINC000169745175
OB(O)c1ccc(F)c(-c2nnn[nH]2)c1    ZINC000169743634
CCn1cc(B(O)O)c(C(F)(F)F)n1    ZINC000170002556
OB(O)c1cccc(SCC2CC2)c1    ZINC000169794550
OB(O)c1ccc(SCC2CC2)cc1    ZINC000169904943
OB(O)c1cccc(SC2CCC2)c1    ZINC000169934378
CCn1cnc2cc(B(O)O)c(F)cc21    ZINC000170001301
COC(=O)CCc1cccc(B(O)O)c1    ZINC000169745382
OB(O)c1ccc(O[C@@H]2CCOC2)cc1    ZINC000169921128
CC(C)(C(=O)O)c1ccc(B(O)O)cc1    ZINC000169746258
CCOC(=O)c1ccc(B(O)O)c(C)c1    ZINC000169964747
CC(C)Oc1cc(C=O)cc(B(O)O)c1    ZINC000169746666
CC(C)OC(=O)c1cccc(B(O)O)c1    ZINC000169745526
CC(C)OC(=O)c1ccc(B(O)O)cc1    ZINC000169743980
OB(O)c1ccc(O[C@H]2CCOC2)cc1    ZINC000169921131
C[C@H]1COc2cccc(B(O)O)c2OC1    ZINC000170001000
C[C@@H]1COc2cccc(B(O)O)c2OC1    ZINC000170000997
CCCOC(=O)c1ccc(B(O)O)cc1    ZINC000169744941
CCOC(=O)Cc1ccc(B(O)O)cc1    ZINC000169743631
COC(=O)CCc1ccc(B(O)O)cc1    ZINC000169745761
CC1(c2ccccc2B(O)O)OCCO1    ZINC000169744879
COC(=O)Cc1ccc(B(O)O)c(C)c1    ZINC000203369418
CCOC(=O)Cc1cccc(B(O)O)c1    ZINC000169933931
CC(C)(C(=O)O)c1cccc(B(O)O)c1    ZINC000169746264
CCOc1c(C=O)cc(C)cc1B(O)O    ZINC000169888204
CCOC(=O)c1ccc(B(O)O)cc1C    ZINC000642814268
CCC(=O)COc1ccc(B(O)O)cc1    ZINC000196168020
CCCOc1cc(C=O)cc(B(O)O)c1    ZINC000169746670
COC(=O)c1c(C)cc(B(O)O)cc1C    ZINC000169917549
CC(C)Oc1ccc(B(O)O)cc1C=O    ZINC000169903728
CCCOC(=O)c1cccc(B(O)O)c1    ZINC000169745325
CC1(c2cccc(B(O)O)c2)OCCO1    ZINC000169743940
CN(C)C(=O)c1cc(N)cc(B(O)O)c1    ZINC000169978010
OB(O)c1cncc(N2CCOCC2)c1    ZINC000169992087
OB(O)c1ccc(N2CCOCC2)nc1    ZINC000169747631
OB(O)c1cccnc1N1CCOCC1    ZINC000169902934
OB(O)c1ccnc(N2CCOCC2)c1    ZINC000169794562
CCNC(=O)c1cc(N)cc(B(O)O)c1    ZINC000169978005
NNC(=O)CCc1ccc(B(O)O)cc1    ZINC000169809324
CC1(C)COB(c2ccccc2F)OC1    ZINC000169844745
CC1(C)COB(c2ccc(F)cc2)OC1    ZINC000169806910
Cc1cc(OC(C)C)cc(C)c1B(O)O    ZINC000169994329
CC(C)(C)OCc1ccc(B(O)O)cc1    ZINC000169794730
Cc1cc(OCC(C)C)cc(B(O)O)c1    ZINC000169933989
CC(C)CCOc1cccc(B(O)O)c1    ZINC000169922488
CCCOc1c(C)cc(B(O)O)cc1C    ZINC000169743946
CC(C)(C)COc1cccc(B(O)O)c1    ZINC000169746770
CCCCOc1ccc(B(O)O)c(C)c1    ZINC000169747903
Cc1ccc(OCC(C)C)c(B(O)O)c1    ZINC000169877254
CCCCCOc1cccc(B(O)O)c1    ZINC000169922521
CCCCCOc1ccc(B(O)O)cc1    ZINC000169745042
Cc1cc(OC(C)C)c(B(O)O)cc1C    ZINC000396144986
CC(C)(C)OCc1cccc(B(O)O)c1    ZINC000169794723
COc1ccc(C(C)(C)C)cc1B(O)O    ZINC000169747047
CC(C)(C)OCc1ccccc1B(O)O    ZINC000169794553
CC(C)c1cccc(B(O)OCCO)c1    ZINC000169747027
CCCCOc1cc(C)cc(B(O)O)c1    ZINC000169934001
CC(C)CCOc1ccc(B(O)O)cc1    ZINC000169904853
CC(C)(C)COc1ccc(B(O)O)cc1    ZINC000169934648
CCCCOc1ccc(C)cc1B(O)O    ZINC000169844702
Cc1cc(B(O)O)cc(C)c1OC(C)C    ZINC000169877074
Cc1occc1B1OC(C)(C)C(C)(C)O1    ZINC000169743719
CC1(C)OB(C2=CC(=O)CC2)OC1(C)C    ZINC000203661377
Cc1n[nH]cc1B1OC(C)(C)C(C)(C)O1    ZINC000169743765
Cn1cc(B2OC(C)(C)C(C)(C)O2)cn1    ZINC000169743351
CC1(C)OB(C2=CCCCC2)OC1(C)C    ZINC000169743444
OB(O)c1cc(C(F)(F)F)cnc1F    ZINC000169942471
OB(O)c1ccc(F)nc1C(F)(F)F    ZINC000238623265
OB(O)c1ccc(C(F)(F)F)nc1F    ZINC000169746665
OB(O)c1ccnc(C(F)(F)F)c1F    ZINC000238629861
O=C1CSc2cc(B(O)O)ccc2N1    ZINC000228937996
CSc1nnc2ccc(B(O)O)cn21    ZINC000170001011
OB(O)c1cc(F)c2ncccc2c1F    ZINC000170001382
CC(=O)c1ccc(B(O)O)cc1[N+](=O)[O-]    ZINC000169933886
CC(=O)c1ccc(B(O)O)c([N+](=O)[O-])c1    ZINC000169934327
C=CC(=O)Nc1ccc(F)c(B(O)O)c1    ZINC000170019524
C#CCN(C)Cc1cscc1B(O)O    ZINC001231949040
OB(O)c1ccc([C@@H]2NCCS2)cc1    ZINC000169744788
OB(O)c1cscc1CN1CC=CC1    ZINC001231945911
OB(O)c1ccc([C@H]2NCCS2)cc1    ZINC000169744789
CCn1nnc2cc(B(O)O)c(F)cc21    ZINC000170001265
CNC(=O)c1ccc(OC)c(B(O)O)c1    ZINC000169994274
N[C@@H](Cc1cccc(B(O)O)c1)C(=O)O    ZINC000201067667
CCOC(=O)c1cc(N)cc(B(O)O)c1    ZINC000169887983
N[C@H](Cc1ccc(B(O)O)cc1)C(=O)O    ZINC000169743222
CON(C)C(=O)c1cccc(B(O)O)c1    ZINC000169743998
N[C@@H](CC(=O)O)c1cccc(B(O)O)c1    ZINC000204269316
COCNC(=O)c1ccc(B(O)O)cc1    ZINC000504096620
CNC(=O)COc1ccc(B(O)O)cc1    ZINC000221632888
Cc1cc(C)c([N+](=O)[O-])c(C)c1B(O)O    ZINC000725346336
CNC(=O)c1ccc(B(O)O)c(OC)c1    ZINC000169995272
CON(C)C(=O)c1ccc(B(O)O)cc1    ZINC000169743916
O=C(NCCO)c1cccc(B(O)O)c1    ZINC000169746677
N[C@@H](CC(=O)O)c1ccccc1B(O)O    ZINC000204253927
N[C@@H](Cc1ccc(B(O)O)cc1)C(=O)O    ZINC000169743223
N[C@H](Cc1cccc(B(O)O)c1)C(=O)O    ZINC000199813582
O=C(NCCO)c1ccc(B(O)O)cc1    ZINC000169745435
CCOC(=O)c1ccc(B(O)O)c(N)c1    ZINC000169808979
CC(C)c1ccc(B(O)O)cc1[N+](=O)[O-]    ZINC000217579707
CCCc1ccc(B(O)O)cc1[N+](=O)[O-]    ZINC000725346615
OB(O)c1cnc(N2CCOCC2)nc1    ZINC000169747237
OB(O)c1ccc(CN2CCC2)cc1F    ZINC001235096348
OB(O)c1ccc(F)c(N2CCCC2)c1    ZINC000170000980
OB(O)c1cccc(F)c1CN1CCC1    ZINC001232754086
OB(O)c1cc(F)ccc1N1CCCC1    ZINC000170001166
OB(O)c1ccc(CNC2CC2)c(F)c1    ZINC000230527563
OB(O)c1ccc(CNC2CC2)cc1F    ZINC000169955510
OB(O)c1cc(F)cc(N2CCCC2)c1    ZINC000169746656
CC1(C)COB(c2cccnc2F)OC1    ZINC000169946577
COCCNCc1ccc(B(O)O)cc1    ZINC000585014213
Cc1nc(OCC(C)C)ccc1B(O)O    ZINC000169964817
C[C@H](O)CNCc1cccc(B(O)O)c1    ZINC000585032224
OCCCNCc1ccccc1B(O)O    ZINC000585014041
C[C@@H](O)CNCc1cccc(B(O)O)c1    ZINC000585032223
Cc1oncc1B1OC(C)(C)C(C)(C)O1    ZINC000169747281
C[C@H](CO)NCc1ccccc1B(O)O    ZINC000585018744
C[C@@H](O)CNCc1ccc(B(O)O)cc1    ZINC000585031846
C[C@@H](CO)NCc1ccccc1B(O)O    ZINC000585027346
C[C@H](O)CNCc1ccc(B(O)O)cc1    ZINC000585031847
Cc1cnc(OCC(C)C)c(B(O)O)c1    ZINC000169934976
COCCNCc1cccc(B(O)O)c1    ZINC000204333874
CCCCOc1ccc(B(O)O)c(C)n1    ZINC000169964814
CCCCOc1ncc(B(O)O)cc1C    ZINC000169748018
COCCNCc1ccccc1B(O)O    ZINC000585014727
OCCCNCc1ccc(B(O)O)cc1    ZINC000585014563
Cc1nocc1B1OC(C)(C)C(C)(C)O1    ZINC000222901135
Cc1cc(B(O)O)cc(OCC(C)C)n1    ZINC000228984132
CC(C)(C)COc1ccc(B(O)O)cn1    ZINC000199614215
C[C@H](CO)NCc1cccc(B(O)O)c1    ZINC000585018109
C[C@H](CO)NCc1ccc(B(O)O)cc1    ZINC000585017865
CN(CCO)Cc1cccc(B(O)O)c1    ZINC000238311939
COc1ccc(B(O)O)cc1CN(C)C    ZINC000169907071
C[C@@H](CO)NCc1ccc(B(O)O)cc1    ZINC000585026011
C[C@H](O)CNCc1ccccc1B(O)O    ZINC000585032347
CN(C)CCOc1cccc(B(O)O)c1    ZINC000197957987
CN(C)CCOc1ccc(B(O)O)cc1    ZINC000195985028
CCCCOc1ncc(C)cc1B(O)O    ZINC000169951578
C[C@@H](CO)NCc1cccc(B(O)O)c1    ZINC000585026443
C[C@@H](O)CNCc1ccccc1B(O)O    ZINC000585032345
OCCCNCc1cccc(B(O)O)c1    ZINC000204351183
CN(C)CCOc1ccccc1B(O)O    ZINC000197957720
Cc1cc(B(O)O)cnc1OCC(C)C    ZINC000169748017
CC1(C)OB(C2=CC(=O)NC2)OC1(C)C    ZINC000206098636
CN(C)CCNc1cc(B(O)O)ccn1    ZINC000230530403
CC1(C)OB(C2=CCNCC2)OC1(C)C    ZINC000169747123
CC1(C)OB(C2=CCCNC2)OC1(C)C    ZINC000170023230
CN1CC=C(B2OC(C)(C)C(C)(C)O2)C1    ZINC000170030806
O=C(O)c1ccc(B(O)O)cc1C(=O)O    ZINC000169903993
O=C(O)c1cc(B(O)O)cc(C(=O)O)c1    ZINC000169747933
NC(=O)c1cc(B(O)O)cc([N+](=O)[O-])c1    ZINC000169745511
O=[S@](c1ccc(B(O)O)cc1)C1CC1    ZINC000169905007
O=[S@@](c1ccc(B(O)O)cc1)C1CC1    ZINC000169905008
CNC(=S)Nc1ccc(B(O)O)cc1    ZINC000169903968
CN(CC#N)Cc1cscc1B(O)O    ZINC001231950869
CNC(=S)Nc1cccc(B(O)O)c1    ZINC000169903844
N=C(N)SCc1ccc(B(O)O)cc1    ZINC000203138355
CCOc1ccc(C(=O)O)cc1B(O)O    ZINC000169978240
COC(=O)COc1ccc(B(O)O)cc1    ZINC000169806773
COC(=O)c1ccc(B(O)O)c(OC)c1    ZINC000169994792
COC(=O)c1cccc(B(O)O)c1OC    ZINC000170010407
COC(=O)c1cc(OC)cc(B(O)O)c1    ZINC000170002674
COc1cc(C=O)c(B(O)O)cc1OC    ZINC000169746731
COC(=O)c1cc(B(O)O)ccc1OC    ZINC000170002471
COC(=O)c1ccc(B(O)O)cc1OC    ZINC000169743636
COC(=O)c1cc(OC)ccc1B(O)O    ZINC000169935131
COc1cc(OC)c(C=O)c(B(O)O)c1    ZINC000169978068
COC(=O)c1ccc(OC)c(B(O)O)c1    ZINC000169806829
COC(=O)c1c(OC)cccc1B(O)O    ZINC000169935136
COc1cc(B(O)O)cc(OC)c1C=O    ZINC000169747594
COc1cc(C=O)cc(OC)c1B(O)O    ZINC000169806744
COC(=O)COc1cccc(B(O)O)c1    ZINC000169935208
OB(O)c1ccc2c(c1)Cc1ccccc1-2    ZINC000169989986
OB(O)c1ccc(F)cc1OCC1CC1    ZINC000169955634
CCCC(=O)c1cc(B(O)O)ccc1F    ZINC000169951632
CCCCSc1cccc(B(O)O)c1    ZINC000169951602
CC(C)(C)Sc1cccc(B(O)O)c1    ZINC000169905003
CC(C)CSc1cccc(B(O)O)c1    ZINC000169951618
CCCCSc1ccc(B(O)O)cc1    ZINC000169835154
CC(C)CSc1ccccc1B(O)O    ZINC000217045657
CC(C)CSc1ccc(B(O)O)cc1    ZINC000169904923
CC(C)(C)Sc1ccc(B(O)O)cc1    ZINC000169844664
CC1(C)OB(c2ccsc2)OC1(C)C    ZINC000169747437
OB(O)c1ccc(N2CCCC2)nc1F    ZINC000242547817
OB(O)c1cc(N2CCCC2)ncc1F    ZINC000238641608
COCOc1ccc(B(O)O)c(C)c1C    ZINC000169994907
COCCCOc1ccccc1B(O)O    ZINC000169929556
COCCOc1cc(B(O)O)ccc1C    ZINC000169951565
CO[C@@H](C)COc1ccc(B(O)O)cc1    ZINC000228582849
COCCOCc1ccccc1B(O)O    ZINC000169926345
C[C@H](CO)COc1ccc(B(O)O)cc1    ZINC000865373236
CCOc1ccc(B(O)O)c(OCC)c1    ZINC000169903735
COCCOCc1ccc(B(O)O)cc1    ZINC000169926347
COc1ccccc1B(O)OCCCO    ZINC000169745133
COc1cc(B(O)O)ccc1OC(C)C    ZINC000221864841
C[C@@H](CO)COc1ccc(B(O)O)cc1    ZINC000865373237
CCCOc1cc(OC)cc(B(O)O)c1    ZINC000169934632
COCOc1cc(C)c(B(O)O)c(C)c1    ZINC000169994212
COCCCOc1ccc(B(O)O)cc1    ZINC000169929562
C[C@@H](O)CCOc1ccc(B(O)O)cc1    ZINC000584910704
COCCCOc1cccc(B(O)O)c1    ZINC000202078218
COc1cc(OC(C)C)cc(B(O)O)c1    ZINC000169978201
CCOc1ccc(B(O)O)cc1OCC    ZINC000169888208
CCOCCOc1ccc(B(O)O)cc1    ZINC000169746745
CO[C@H](C)COc1ccc(B(O)O)cc1    ZINC000228582856
CCCOc1cc(B(O)O)ccc1OC    ZINC000169934021
C[C@H](O)CCOc1ccc(B(O)O)cc1    ZINC000584910709
COCCOCc1cccc(B(O)O)c1    ZINC000169746771
CCCOCOc1ccc(B(O)O)cc1    ZINC000709719154
COC[C@@H](C)Oc1cccc(B(O)O)c1    ZINC000169966167
COCOc1c(C)cc(B(O)O)cc1C    ZINC000169748198
COc1ccc(B(O)O)cc1OC(C)C    ZINC000169903934
CCOCCOc1ccccc1B(O)O    ZINC000169746498
COC[C@H](C)Oc1cccc(B(O)O)c1    ZINC000169966164
COc1cccc(OC(C)C)c1B(O)O    ZINC000169903619
CN(C)CCOc1ccc(B(O)O)cn1    ZINC000199613990
CC1(C)OB(C2=COCCC2)OC1(C)C    ZINC000169747481
CC1(C)OB(C2=CCOCC2)OC1(C)C    ZINC000169743825
CC1(C)OB(C2=CCCOC2)OC1(C)C    ZINC000196787877
C=C(CCCC)B1OC(C)(C)C(C)(C)O1    ZINC000200985158
C=C(B1OC(C)(C)C(C)(C)O1)C(C)(C)C    ZINC000196120380
O=C(O)c1ccc(B(O)O)c([N+](=O)[O-])c1    ZINC000169745525
O=C(O)c1ccc(B(O)O)cc1[N+](=O)[O-]    ZINC000169747954
O=C(O)c1cccc([N+](=O)[O-])c1B(O)O    ZINC000725346821
O=C(O)c1ccc([N+](=O)[O-])c(B(O)O)c1    ZINC000169977073
O=C(O)c1cc(B(O)O)cc([N+](=O)[O-])c1    ZINC000169743651
O=C1CN(Cc2cscc2B(O)O)C1    ZINC001231948261
COC(=O)COc1ccc(B(O)O)cn1    ZINC000200907802
CCOc1ccc(B(O)O)cc1[N+](=O)[O-]    ZINC000238272859
OB(O)c1ccc2[nH]c3ccccc3c2c1    ZINC000169846391
OB(O)c1cccc2c3ccccc3[nH]c21    ZINC000199867823
CN(C)C(=O)c1ccc(B(O)O)cc1F    ZINC000169745126
OB(O)c1cc(OCC2CC2)ncc1F    ZINC000169951651
CCNC(=O)c1cc(B(O)O)ccc1F    ZINC000169745484
CN(C)C(=O)c1cccc(B(O)O)c1F    ZINC000169747370
CCNC(=O)c1ccc(B(O)O)cc1F    ZINC000169743929
CCNC(=O)c1ccc(F)c(B(O)O)c1    ZINC000169745068
OB(O)c1ccc(OCC2CC2)nc1F    ZINC000169934470
CN(C)C(=O)c1cc(B(O)O)ccc1F    ZINC000169745646
CN(C)C(=O)c1ccc(F)c(B(O)O)c1    ZINC000169745060
CN(C)C(=O)c1cc(F)cc(B(O)O)c1    ZINC000169745111
CCNC(=O)c1cc(F)cc(B(O)O)c1    ZINC000169743973
CCNC(=O)c1ccc(B(O)O)c(F)c1    ZINC000169744586
CCNC(=O)c1cccc(B(O)O)c1F    ZINC000169744698
CN(C)C(=O)c1ccc(B(O)O)c(F)c1    ZINC000169744647
CC1(C)OB(c2cnsc2)OC1(C)C    ZINC000198055046
CC1CN(Cc2cscc2B(O)O)C1    ZINC001231945042
CC(C)CSc1ccc(B(O)O)cn1    ZINC000169934124
CCCCSc1ccc(B(O)O)cn1    ZINC000169934158
CN(Cc1cscc1B(O)O)C1CC1    ZINC001231946814
C=CCN(C)Cc1cscc1B(O)O    ZINC001231951481
C[C@H]1CCN1Cc1cscc1B(O)O    ZINC001231947299
CCCCSc1cncc(B(O)O)c1    ZINC000169951683
OB(O)c1cscc1CN1CCCC1    ZINC001231946872
C[C@@H]1CCN1Cc1cscc1B(O)O    ZINC001231947298
OB(O)c1cnc(N2CC[C@H](F)C2)nc1    ZINC000169747341
OB(O)c1cnc(N2CC[C@@H](F)C2)nc1    ZINC000169747340
COCCOc1ncc(B(O)O)cc1C    ZINC000170001033
COCCOc1nc(C)ccc1B(O)O    ZINC001772572570
CC(C)(C)OC(=O)n1ccc(B(O)O)c1    ZINC000169933895
CCOc1ccc(B(O)O)c(OCC)n1    ZINC000169747871
C[C@@H](CF)NCc1cccc(B(O)O)c1    ZINC000585041621
C[C@H](CF)NCc1ccccc1B(O)O    ZINC000585041524
C[C@H](CF)NCc1cccc(B(O)O)c1    ZINC000585041585
C[C@@H](CF)NCc1ccc(B(O)O)cc1    ZINC000585041939
CCN(C)Cc1c(F)cccc1B(O)O    ZINC001232753880
CC(C)NCc1ccc(B(O)O)cc1F    ZINC000585033103
CCCNCc1ccc(B(O)O)cc1F    ZINC000585013961
OB(O)c1cccc(CNCCCF)c1    ZINC000585031090
Cc1cc(F)c(CN(C)C)c(B(O)O)c1    ZINC001250437503
C[C@H](CF)NCc1ccc(B(O)O)cc1    ZINC000585041938
OB(O)c1ccccc1CNCCCF    ZINC000585031053
OB(O)c1ccc(CNCCCF)cc1    ZINC000585031414
CCN(C)Cc1ccc(B(O)O)c(F)c1    ZINC001235095235
C[C@@H](CF)NCc1ccccc1B(O)O    ZINC000585041532
OB(O)c1c(F)c(F)c(F)c(F)c1F    ZINC000169746798
O=[N+]([O-])c1cc(B(O)O)cc([N+](=O)[O-])c1    ZINC000169977131
CCC(=O)c1ccc(Cl)c(B(O)O)c1    ZINC000169934740
Cn1cnc2cc(B(O)O)c(F)c(F)c21    ZINC000170001539
OB(O)c1cccc2oc3ccccc3c21    ZINC000196238447
OB(O)c1ccc2c(c1)oc1ccccc12    ZINC000203634809
OB(O)c1ccc2oc3ccccc3c2c1    ZINC000169746718
OB(O)c1cccc2c3ccccc3oc21    ZINC000169745003
CCOC(=O)c1ccc(F)cc1B(O)O    ZINC000169748154
CCOC(=O)c1ccc(B(O)O)cc1F    ZINC000169745444
CCOC(=O)c1cc(F)cc(B(O)O)c1    ZINC000169745304
COC(=O)c1cc(F)c(C)c(B(O)O)c1    ZINC000202184948
CCOC(=O)c1ccc(F)c(B(O)O)c1    ZINC000169745141
CCOC(=O)c1cccc(B(O)O)c1F    ZINC000169744680
CCOC(=O)c1cc(B(O)O)ccc1F    ZINC000169743673
CCOC(=O)c1ccc(B(O)O)c(F)c1    ZINC000169744643
CCOC(=O)c1cc(F)ccc1B(O)O    ZINC000169744775
COC(=O)Cc1ccc(B(O)O)c(F)c1    ZINC000203369481
COC(=O)Cc1ccc(B(O)O)cc1F    ZINC000203369490
CCOc1ccc(B(O)O)c(C=O)c1F    ZINC000169994386
CCOCSc1ccc(B(O)O)cc1    ZINC000169951545
CCSCOc1ccc(B(O)O)cc1    ZINC001329184385
CC(C)[S@](=O)c1cccc(B(O)O)c1    ZINC000170001174
CC(C)[S@@](=O)c1cccc(B(O)O)c1    ZINC000170001177
COc1ccc(CSC)cc1B(O)O    ZINC000169926381
CC(C)CSc1ncc(B(O)O)cn1    ZINC000170000911
CCCCSc1ncc(B(O)O)cn1    ZINC000169934127
COc1ccc(OC)c(B(O)O)c1OC    ZINC000169745701
COc1cc(OC)c(B(O)O)c(OC)c1    ZINC000169747045
COc1ccc(B(O)O)c(OC)c1OC    ZINC000169746998
COCOc1ccc(B(O)O)cc1OC    ZINC000196467282
COCOc1ccc(B(O)O)c(OC)c1    ZINC000195826440
COc1cc(B(O)O)ccc1OCCO    ZINC000204246074
COc1cc(B(O)O)cc(OC)c1OC    ZINC000169743278
CC(C)(C)OC(=O)n1cc(B(O)O)cn1    ZINC000169745290
CCOc1ncc(B(O)O)c(OCC)n1    ZINC000196954580
OB(O)c1ccccc1Cc1ccccc1    ZINC000169747193
OB(O)c1cccc(Cc2ccccc2)c1    ZINC000169990048
OB(O)c1ccc(Cc2ccccc2)cc1    ZINC000169879048
Cc1ccc(-c2ccc(B(O)O)cc2)cc1    ZINC000169844710
Cc1ccccc1-c1ccc(B(O)O)cc1    ZINC000169844715
Cc1cc(-c2ccccc2)ccc1B(O)O    ZINC000204042109
Cc1cccc(-c2ccc(B(O)O)cc2)c1    ZINC000169844713
Cc1ccc(-c2ccccc2)cc1B(O)O    ZINC000169995397
Cc1ccc(B(O)O)cc1-c1ccccc1    ZINC000208401687
CC[C@H](F)COc1ccc(B(O)O)cc1    ZINC000584909582
C[C@@H](F)CCOc1ccc(B(O)O)cc1    ZINC000584910297
CCCCOc1ccc(F)cc1B(O)O    ZINC000169747923
CCCCOc1cc(F)ccc1B(O)O    ZINC000169744504
CC(C)COc1cc(F)cc(B(O)O)c1    ZINC000169745609
OB(O)c1ccc(OCCCCF)cc1    ZINC000584910035
Cc1cc(OC(C)C)c(F)c(B(O)O)c1    ZINC000169955212
CC[C@@H](F)COc1ccc(B(O)O)cc1    ZINC000584909579
CC(C)COc1cccc(B(O)O)c1F    ZINC000169746524
CCCOc1cc(F)c(C)cc1B(O)O    ZINC000169955189
CC(C)COc1ccc(F)c(B(O)O)c1    ZINC000169904493
CC(C)OCc1cc(B(O)O)ccc1F    ZINC000230527421
CC(C)OCc1cc(F)cc(B(O)O)c1    ZINC000211649840
Cc1cc(B(O)O)c(OC(C)C)cc1F    ZINC000169955302
C[C@H](F)CCOc1ccc(B(O)O)cc1    ZINC000584910299
CCCCOc1ccc(F)c(B(O)O)c1    ZINC000169856067
CCCCOc1cccc(B(O)O)c1F    ZINC000169746556
CC(C)OCc1ccc(F)cc1B(O)O    ZINC000203180651
CCCCOc1ccc(B(O)O)c(F)c1    ZINC000169748179
CCCCOc1cccc(F)c1B(O)O    ZINC000169748124
CCCCOc1ccc(B(O)O)cc1F    ZINC000169747890
COc1cc(F)c(C(C)C)cc1B(O)O    ZINC000169747616
Cc1ccc(B(O)O)cc1OCCCF    ZINC000230545585
CC(C)(O)C(C)(C)OB(O)c1ccoc1    ZINC000198089200
CC(C)(O)C(C)(C)OB(O)C1=CCCC1    ZINC000169980166
C=CCOc1nccc(B(O)O)c1Cl    ZINC000169964727
CNC(=O)c1cc(Cl)cc(B(O)O)c1    ZINC000169808985
CC(=O)Nc1ccc(Cl)cc1B(O)O    ZINC000169746325
CNC(=O)c1ccc(B(O)O)cc1Cl    ZINC000169745402
CNC(=O)c1ccc(B(O)O)c(Cl)c1    ZINC000169744611
CNC(=O)c1cc(B(O)O)ccc1Cl    ZINC000169745468
CNC(=O)c1ccc(Cl)c(B(O)O)c1    ZINC000169744578
CONC(=O)c1ccc(B(O)O)cc1F    ZINC000169745436
CONC(=O)c1ccc(F)c(B(O)O)c1    ZINC000169745766
CONC(=O)c1cc(B(O)O)ccc1F    ZINC000169745567
OB(O)c1cscc1CN1CC(O)C1    ZINC001231946126
OB(O)c1cscc1CN1CCCO1    ZINC001231946777
CN(C)Cc1ccc(Cl)cc1B(O)O    ZINC000230536294
OB(O)c1cc(F)c(F)c(NC2CC2)c1    ZINC000230539293
OB(O)c1cccc(Nc2ccccc2)c1    ZINC000201544224
OB(O)c1ccc(Cc2ccccc2)nc1    ZINC000953107767
CCCCOc1ccc(B(O)O)c(F)n1    ZINC000169934446
CC(C)COc1ccc(B(O)O)c(F)n1    ZINC000169934456
CC[C@@H](C)Oc1cc(B(O)O)c(F)cn1    ZINC000228984023
CC(C)COc1cc(B(O)O)c(F)cn1    ZINC000228983958
OCCNCc1ccc(B(O)O)cc1F    ZINC000585032923
CC[C@H](C)Oc1cc(B(O)O)c(F)cn1    ZINC000228984036
CCCN(C)Cc1cscc1B(O)O    ZINC001231946150
CC(C)N(C)Cc1cscc1B(O)O    ZINC001231946605
CCN(CC)Cc1cscc1B(O)O    ZINC001231945393
O[B-](O)(O)c1cnn([C@H]2CCCCO2)c1    ZINC000169747688
O[B-](O)(O)c1cnn([C@@H]2CCCCO2)c1    ZINC000169747687
CC(C)(O)C(C)(C)OB(O)c1cnoc1    ZINC000169747324
OB(O)c1cc(Cl)cc2nsnc21    ZINC000170000970
Cc1ccc(Br)c(B(O)O)c1    ZINC000169912797
OB(O)c1ccccc1CBr    ZINC000169743621
Cc1c(Br)cccc1B(O)O    ZINC000169994299
Cc1cc(Br)ccc1B(O)O    ZINC000169747853
Cc1ccc(B(O)O)c(Br)c1    ZINC000209751049
Cc1cc(B(O)O)ccc1Br    ZINC000169748035
Cc1ccc(B(O)O)cc1Br    ZINC000169913268
OB(O)c1ccc(CBr)cc1    ZINC000169743377
Cc1cccc(B(O)O)c1Br    ZINC000642882465
OB(O)c1cccc(CBr)c1    ZINC000169743470
Cc1ccc(Br)cc1B(O)O    ZINC000169747851
Cc1cc(Br)cc(B(O)O)c1    ZINC000169745082
OB(O)c1cc(F)c(Cl)c2n[nH]cc21    ZINC000575631009
COC(=O)c1ccc(Cl)cc1B(O)O    ZINC000169746611
COC(=O)c1cccc(B(O)O)c1Cl    ZINC000170010326
COC(=O)c1cc(B(O)O)ccc1Cl    ZINC000169745553
COC(=O)c1ccc(Cl)c(B(O)O)c1    ZINC000169745660
COC(=O)c1ccc(B(O)O)cc1Cl    ZINC000169743927
COC(=O)c1ccc(B(O)O)c(Cl)c1    ZINC000169745619
COC(=O)c1cc(Cl)ccc1B(O)O    ZINC000170010343
COC(=O)c1cc(Cl)cc(B(O)O)c1    ZINC000169746610
Cc1c(Cl)c(B(O)O)ccc1C(=O)O    ZINC000169995344
NNC(=O)c1ccc(B(O)O)cc1Cl    ZINC000169745332
O=C(O)COc1cc(F)cc(B(O)O)c1    ZINC000169745702
COc1cc(C(=O)O)cc(B(O)O)c1F    ZINC000170019510
COc1c(F)cc(C(=O)O)cc1B(O)O    ZINC001772572529
CCS(=O)(=O)c1ccc(B(O)O)cc1    ZINC000169747019
Cc1c(B(O)O)cccc1S(C)(=O)=O    ZINC000224682160
CS(=O)(=O)Cc1ccc(B(O)O)cc1    ZINC000195773588
Cc1ccc(S(C)(=O)=O)cc1B(O)O    ZINC000224682092
Cc1cc(S(C)(=O)=O)ccc1B(O)O    ZINC000170001546
Cc1cc(B(O)O)ccc1S(C)(=O)=O    ZINC000170001587
Cc1ccc(S(C)(=O)=O)c(B(O)O)c1    ZINC000170001591
CCS(=O)(=O)c1ccccc1B(O)O    ZINC000169794697
CCS(=O)(=O)c1cccc(B(O)O)c1    ZINC000169747746
CCCOc1ccc(Cl)c(B(O)O)c1    ZINC000169934265
CCCOc1cccc(B(O)O)c1Cl    ZINC000169933812
CCCOc1cc(Cl)cc(B(O)O)c1    ZINC000169933955
CCCOc1cc(Cl)ccc1B(O)O    ZINC000169934537
CC(C)Oc1cc(B(O)O)ccc1Cl    ZINC000169748016
OB(O)c1ccc(OCCCCl)cc1    ZINC000203620782
CC(C)Oc1ccc(B(O)O)c(Cl)c1    ZINC000169746843
CC(C)Oc1ccc(B(O)O)cc1Cl    ZINC000169747416
CCCOc1cc(B(O)O)ccc1Cl    ZINC000169934350
CCCOc1ccc(B(O)O)cc1Cl    ZINC000169806972
CC(C)Oc1ccc(Cl)cc1B(O)O    ZINC000169747501
CCCOc1ccc(Cl)cc1B(O)O    ZINC000169747249
CC(C)Oc1ccc(Cl)c(B(O)O)c1    ZINC000169934261
CC(C)Oc1cc(Cl)ccc1B(O)O    ZINC000169934541
OB(O)c1ccccc1Oc1ccccc1    ZINC000169743545
OB(O)c1cccc(Oc2ccccc2)c1    ZINC000169743801
OB(O)c1ccc(Oc2ccccc2)cc1    ZINC000169743270
OB(O)c1ccc(-c2ccc(O)cc2)cc1    ZINC000169955410
CCOc1c(OC)ccc(B(O)O)c1F    ZINC000169951608
COCCOc1ccc(F)c(B(O)O)c1    ZINC000169955169
CCCC[C@H](O)c1cscc1B(O)O    ZINC000169934968
CCCC[C@@H](O)c1cscc1B(O)O    ZINC000169934964
Cc1ccccc1-c1ncncc1B(O)O    ZINC000170001407
Cc1ccc(-c2ncncc2B(O)O)cc1    ZINC000170001639
OB(O)c1cccc(Nc2ccccn2)c1    ZINC000197006630
OB(O)c1cccc(Nc2cccnc2)c1    ZINC001211318288
OB(O)c1cccc(Nc2ccncc2)c1    ZINC000201544833
N#Cc1c(Cl)ccc(B(O)O)c1Cl    ZINC000169747964
Cc1nc(Br)ccc1B(O)O    ZINC000169744919
Cc1cc(Br)ncc1B(O)O    ZINC000169744875
Cc1cc(B(O)O)cnc1Br    ZINC000169743780
Cc1cnc(Br)c(B(O)O)c1    ZINC000169810500
Cc1cnc(Br)cc1B(O)O    ZINC000238496378
Cc1c(Br)cncc1B(O)O    ZINC000238512392
Cc1nccc(B(O)O)c1Br    ZINC000238487495
Cc1ccnc(Br)c1B(O)O    ZINC000238464905
Cc1cncc(B(O)O)c1Br    ZINC000199689236
Nc1cc(B(O)O)ccc1Br    ZINC000169977956
Cc1cncc(Br)c1B(O)O    ZINC000169995416
COC(=O)c1cc(B(O)O)cc(Cl)n1    ZINC000170002696
COC(=O)c1cc(B(O)O)cnc1Cl    ZINC000169955514
O=[N+]([O-])c1ccc(CCl)c(B(O)O)c1    ZINC000169745649
Cc1c(B(O)O)cc(Cl)cc1[N+](=O)[O-]    ZINC000169745417
N#Cc1ccc(B(O)O)cc1C(F)(F)F    ZINC000169933902
N#Cc1c(B(O)O)cccc1C(F)(F)F    ZINC000169988668
N#Cc1cc(B(O)O)ccc1C(F)(F)F    ZINC000238621039
N#Cc1ccc(C(F)(F)F)cc1B(O)O    ZINC000169964832
N#Cc1cc(B(O)O)cc(C(F)(F)F)c1    ZINC000169744772
N#Cc1cc(C(F)(F)F)ccc1B(O)O    ZINC000169935017
COc1ccc(F)c(B(O)O)c1[N+](=O)[O-]    ZINC000169978122
COc1cc([N+](=O)[O-])cc(B(O)O)c1F    ZINC000725345950
CNS(=O)(=O)c1ccccc1B(O)O    ZINC000169794598
Cc1cc(S(N)(=O)=O)ccc1B(O)O    ZINC000169811008
CS(=O)(=O)Nc1cccc(B(O)O)c1    ZINC000169743664
CS(=O)(=O)Nc1ccc(B(O)O)cc1    ZINC000169743635
CCS(=O)(=O)c1ccc(B(O)O)cn1    ZINC000169934135
CNS(=O)(=O)c1cccc(B(O)O)c1    ZINC000169745669
Cc1ccc(S(N)(=O)=O)c(B(O)O)c1    ZINC000261494053
CNS(=O)(=O)c1ccc(B(O)O)cc1    ZINC000169745345
CS(=O)(=O)Nc1ccccc1B(O)O    ZINC000169743941
CC(C)Oc1cc(B(O)O)c(Cl)cn1    ZINC000169995427
CC(C)Oc1ncc(Cl)cc1B(O)O    ZINC000169934040
CC(C)Oc1cc(B(O)O)cc(Cl)n1    ZINC000170002611
CCCOc1cc(B(O)O)c(Cl)cn1    ZINC000169994333
CC(C)Oc1nccc(B(O)O)c1Cl    ZINC000169951666
CCCOc1ncc(Cl)cc1B(O)O    ZINC000169934050
CCCOc1nccc(B(O)O)c1Cl    ZINC000169934757
CC(C)Oc1ncc(B(O)O)cc1Cl    ZINC000169745243
CCCOc1ncc(B(O)O)cc1Cl    ZINC000169745245
OB(O)c1cscc1CN1CC(F)C1    ZINC001231946392
OB(O)c1ccnc(Oc2ccccc2)c1    ZINC000169995090
O=C(c1cccc(B(O)O)c1)n1cccc1    ZINC000309407577
OB(O)c1cncc(Oc2ccccc2)c1    ZINC000169989461
OB(O)c1ccc(Oc2ccccc2)nc1    ZINC000169746744
COCCOc1ccc(B(O)O)c(F)n1    ZINC000169746331
COCCOc1cc(B(O)O)c(F)cn1    ZINC000169951658
CN(CCO)Cc1cscc1B(O)O    ZINC001236255161
OB(O)c1cccc(Nc2cncnc2)c1    ZINC001211318582
CCn1cnc2cc(C#N)cc(B(O)O)c21    ZINC000170001596
OB(O)c1cccc(Nc2ccnnc2)c1    ZINC001211318798
OB(O)c1cccc(Nc2cccnn2)c1    ZINC001211319426
OB(O)c1cccc(Nc2cnccn2)c1    ZINC001211319395
OB(O)c1cccc(Nc2ccncn2)c1    ZINC001211319094
OB(O)c1cccc(Nc2ncccn2)c1    ZINC001211319385
OB(O)c1ccccc1CNCC(F)F    ZINC000863890544
OB(O)c1ccc(CNCC(F)F)cc1    ZINC000863890394
OB(O)c1cccc(CNCC(F)F)c1    ZINC000863890230
N#CC1(c2ccc(B(O)O)cc2)CCCC1    ZINC000170001622
Cc1ccc(C)n1-c1cccc(B(O)O)c1    ZINC000170001503
CN(C)c1cccc2c(B(O)O)cccc21    ZINC000195941224
CC1(C)COB(c2cccc(C#N)c2)OC1    ZINC000169904226
CC1(C)COB(c2ccc(C#N)cc2)OC1    ZINC000169903890
Cc1ccc(C)n1-c1ccccc1B(O)O    ZINC000170001507
CN(C)c1ccc(B(O)O)c2ccccc21    ZINC000195809887
CC1(C)COB(c2ccccc2C#N)OC1    ZINC000169747867
OB(O)c1ccc(Br)cc1O    ZINC000169995308
OB(O)c1ccc(Br)c(O)c1    ZINC000238619910
OB(O)c1cc(Br)ccc1O    ZINC000169745629
OB(O)c1cccc(Br)c1O    ZINC000196721238
OB(O)c1cc(O)cc(Br)c1    ZINC000169933976
CSc1c(Cl)c(C)ccc1B(O)O    ZINC000642814279
CSc1ncc(B(O)O)c(SC)n1    ZINC000209792449
Cc1cc(B(O)O)ccc1S(=O)(=O)O    ZINC001772572530
CS(=O)(=O)Oc1ccc(B(O)O)cc1    ZINC000169807154
N#Cc1ncc(B(O)O)cc1C(F)(F)F    ZINC000170001350
COc1cc(Cl)cc(B(O)O)c1OC    ZINC000238417269
COc1cc(Cl)c(B(O)O)cc1OC    ZINC000202099005
COCOc1c(Cl)cccc1B(O)O    ZINC000169935188
COCOc1ccc(Cl)cc1B(O)O    ZINC000169748204
COCOc1ccc(B(O)O)cc1Cl    ZINC000169995220
COc1cc(B(O)O)cc(OC)c1Cl    ZINC000197572236
COCOc1cccc(Cl)c1B(O)O    ZINC000169748191
COCOc1ccc(B(O)O)c(Cl)c1    ZINC000169994270
COc1ccc(B(O)O)c(OC)c1Cl    ZINC000170000991
COc1cc(B(O)O)cc(Cl)c1OC    ZINC000169955440
COc1ccc(Cl)c(B(O)O)c1OC    ZINC000725326512
COc1cc(OC)c(B(O)O)cc1Cl    ZINC000238403069
COc1cc(Cl)cc(OC)c1B(O)O    ZINC000169894026
NS(=O)(=O)Nc1ccc(B(O)O)cc1    ZINC000307433768
COC(=O)c1cc(B(O)O)c(F)cc1F    ZINC001772572505
COC(=O)c1c(F)cc(B(O)O)cc1F    ZINC000169748184
COC(=O)c1cc(B(O)O)cc(F)c1F    ZINC000169904790
COC(=O)c1cc(F)c(B(O)O)c(F)c1    ZINC000195787885
COC(=O)c1cc(F)c(F)cc1B(O)O    ZINC000169964854
COC(=O)c1cc(F)c(F)c(B(O)O)c1    ZINC000216700839
COC(=O)c1ccc(B(O)O)c(F)c1F    ZINC000169934828
COC(=O)c1c(F)ccc(B(O)O)c1F    ZINC000169748185
COc1c(F)cc(SC)cc1B(O)O    ZINC000169806936
OB(O)c1cc(CCCCl)ccc1F    ZINC000396037148
O=C(O)c1cccc2c(B(O)O)cccc12    ZINC000169935150
O=C(O)c1ccc(B(O)O)c2ccccc12    ZINC000169744679
O=C(O)c1ccc2cc(B(O)O)ccc2c1    ZINC000169916801
OB(O)c1ccc(Oc2cccnc2)nc1    ZINC000169935270
OB(O)c1ccc(Oc2ncccn2)cc1    ZINC000170001676
OB(O)c1ccc(-c2ccccc2)c(F)c1    ZINC000169744838
OB(O)c1ccc(F)c(-c2ccccc2)c1    ZINC000309152148
OB(O)c1ccc(-c2ccccc2)cc1F    ZINC000169806944
OB(O)c1cccc(-c2ccccc2)c1F    ZINC000169746513
OB(O)c1ccc(-c2ccc(F)cc2)cc1    ZINC000169744822
OB(O)c1ccc(-c2ccccc2F)cc1    ZINC000204106248
OB(O)c1cccc2cccc(B(O)O)c21    ZINC000199687420
CC(C)Oc1ccc(B(O)O)c(F)c1F    ZINC000169746435
CCOc1c(F)cc(B(O)O)c(C)c1F    ZINC000169955253
CCOc1c(F)c(C)cc(B(O)O)c1F    ZINC000169955578
CC(C)Oc1cc(F)c(B(O)O)c(F)c1    ZINC000238150268
CCOc1cc(C(F)F)ccc1B(O)O    ZINC000575629517
CC(C)Oc1ccc(F)c(B(O)O)c1F    ZINC000169748207
OB(O)c1ccc(OCCCF)c(F)c1    ZINC000203646659
CCCOc1cc(F)c(B(O)O)cc1F    ZINC000169955423
CC(C)Oc1cc(B(O)O)c(F)cc1F    ZINC000169934873
CC(C)Oc1c(F)ccc(B(O)O)c1F    ZINC000169955565
CC(C)Oc1cc(F)c(B(O)O)cc1F    ZINC000675082340
CCCOc1c(F)cc(B(O)O)cc1F    ZINC000169955275
CCCOc1ccc(B(O)O)c(F)c1F    ZINC000169744728
OCCCOB(O)c1ccc(F)cc1F    ZINC000169744780
CC(C)Oc1cc(F)c(F)cc1B(O)O    ZINC000169748157
CCCOc1cc(B(O)O)c(F)cc1F    ZINC000169934878
CC(C)Oc1c(F)c(F)ccc1B(O)O    ZINC000169995124
CCCOc1ccc(F)c(B(O)O)c1F    ZINC000169748235
CCCOc1c(F)ccc(B(O)O)c1F    ZINC000169955559
CC(C)Oc1c(F)cc(B(O)O)cc1F    ZINC000169955278
CC(C)Oc1ccc(F)c(F)c1B(O)O    ZINC000382772108
CCOc1ccc2cc(B(O)O)ccc2c1    ZINC000169743537
CCOc1ccc2ccccc2c1B(O)O    ZINC000169745177
Cn1nc(C2CC2)c2cc(B(O)O)ccc21    ZINC000170001688
Cn1nc(C2CC2)c2ccc(B(O)O)cc21    ZINC000170001680
Cc1cc(C)n(-c2ccc(B(O)O)cc2)n1    ZINC000169746476
Cc1cc(C)n(-c2cccc(B(O)O)c2)n1    ZINC000169946186
CCn1ccc(-c2ccc(B(O)O)cc2)n1    ZINC000170001854
N#Cc1cc(B(O)O)ccc1N1CCCC1    ZINC000170001684
Cc1cc(C)n(-c2ccccc2B(O)O)n1    ZINC000170001729
N#Cc1c(B(O)O)cccc1N1CCCC1    ZINC000170001444
CC1(C)COB(c2ccncc2C#N)OC1    ZINC000169748209
CC1(C)COB(c2cccnc2C#N)OC1    ZINC000169747944
CC1(C)COB(c2cnccc2C#N)OC1    ZINC000169748208
N#Cc1ccc(B2OCCNCCO2)cc1    ZINC000514250850
C=C(B1OCC(C)(C)CO1)c1ccccc1    ZINC000169904333
NC(=O)c1ccc(B(O)O)c(F)c1Cl    ZINC001772572511
COc1ncc(Cl)c(B(O)O)c1OC    ZINC000169955250
COc1cc(B(O)O)c(Cl)c(OC)n1    ZINC000642814384
Nc1ncc(B(O)O)cc1S(N)(=O)=O    ZINC000238673371
N#C/C(=C\c1ccccc1B(O)O)C(=O)O    ZINC000195770952
O=[N+]([O-])c1cccc2c(B(O)O)cccc21    ZINC000170002580
O=[N+]([O-])c1c(B(O)O)ccc2ccccc21    ZINC000514282143
N#C/C(=C/c1ccccc1B(O)O)C(=O)O    ZINC000195770953
O=C1C=CC(=O)N1c1cccc(B(O)O)c1    ZINC000197620296
OB(O)c1cc(-c2ccccc2)cnc1F    ZINC000209842842
OB(O)c1ccc(-c2ccccc2)nc1F    ZINC000169873881
OB(O)c1ccc(-c2ccc(F)cc2)nc1    ZINC000169744156
OB(O)c1cnc(F)c(-c2ccccc2)c1    ZINC000209842500
CN(CCF)Cc1cscc1B(O)O    ZINC001231953909
COc1ccc(B(O)O)c2ccc(C)nc12    ZINC000169794306
COc1cc(C)c2cc(B(O)O)ccc2n1    ZINC000170001491
N#CC1(COc2ccc(B(O)O)cc2)CC1    ZINC000584910497
Cn1cnc(Nc2cccc(B(O)O)c2)c1    ZINC001211319418
Cn1cncc1Nc1cccc(B(O)O)c1    ZINC001211320647
Cc1ncn(-c2cccc(B(O)O)c2)c1N    ZINC001211320712
Cc1cnn(-c2cccc(B(O)O)c2)c1N    ZINC001211318617
Cn1cc(Nc2cccc(B(O)O)c2)cn1    ZINC001211318121
Cc1cc(N)n(-c2cccc(B(O)O)c2)n1    ZINC001211319066
Cn1nccc1Nc1cccc(B(O)O)c1    ZINC001211318724
Cn1ccnc1Nc1cccc(B(O)O)c1    ZINC001211319382
Cc1cc(C)n(-c2ccc(B(O)O)cn2)n1    ZINC000170001725
Cn1ccc(Nc2cccc(B(O)O)c2)n1    ZINC001211318836
Cc1ccc(C)n1-c1ncc(B(O)O)cn1    ZINC000206037499
C#C[C@@H](CC)NCc1ccc(B(O)O)cc1    ZINC000863890593
OB(O)c1ccc(CN[C@H]2C=CCC2)cc1    ZINC000585048024
CC#CCCNCc1ccc(B(O)O)cc1    ZINC000585034573
C#CCCCNCc1ccc(B(O)O)cc1    ZINC000877070549
C#C[C@H](CC)NCc1ccccc1B(O)O    ZINC000863890150
C#CCCCNCc1ccccc1B(O)O    ZINC000877070015
C#C[C@@H](CC)NCc1ccccc1B(O)O    ZINC000863890151
OB(O)c1cccc(CNC2CC=CC2)c1    ZINC000585028964
C#C[C@H](CC)NCc1ccc(B(O)O)cc1    ZINC000863890592
OB(O)c1cc2c3c(c1)CCCN3CCC2    ZINC000195755725
CC#CCCNCc1ccccc1B(O)O    ZINC000585033963
OB(O)c1cccc(CN[C@H]2C=CCC2)c1    ZINC000585047275
OB(O)c1cccc(CN[C@@H]2C=CCC2)c1    ZINC000585047274
OB(O)c1ccccc1CNC1CC=CC1    ZINC000585028771
OB(O)c1ccc(CNC2CC=CC2)cc1    ZINC000585028551
C#CCCCNCc1cccc(B(O)O)c1    ZINC000877069639
C#C[C@H](CC)NCc1cccc(B(O)O)c1    ZINC000863889673
C#C[C@@H](CC)NCc1cccc(B(O)O)c1    ZINC000863889676
OB(O)c1ccccc1CN[C@@H]1C=CCC1    ZINC000585047845
CC#CCCNCc1cccc(B(O)O)c1    ZINC000585033468
CN1CC=C(c2ccc(B(O)O)cc2)CC1    ZINC000217045604
OB(O)c1ccccc1CN[C@H]1C=CCC1    ZINC000585047847
OB(O)c1ccc(CN[C@@H]2C=CCC2)cc1    ZINC000585048023
CC(C)(C)COB(O)c1ccccc1C#N    ZINC000198775842
OB(O)c1cccc(F)c1Br    ZINC000170028120
OB(O)c1c(F)cccc1Br    ZINC000169745083
OB(O)c1cc(Br)ccc1F    ZINC000169745421
OB(O)c1ccc(F)c(Br)c1    ZINC000169746221
OB(O)c1cccc(Br)c1F    ZINC000169744734
OB(O)c1ccc(Br)c(F)c1    ZINC000169747008
OB(O)c1cc(F)ccc1Br    ZINC000169743869
OB(O)c1ccc(F)cc1Br    ZINC000169748186
OB(O)c1cc(F)cc(Br)c1    ZINC000169745569
OB(O)c1ccc(Br)cc1F    ZINC000169747012
O=Cc1c(Cl)cc(B(O)O)cc1Cl    ZINC000169995137
O=Cc1cc(Cl)c(B(O)O)c(Cl)c1    ZINC000169994939
O=Cc1ccc(Cl)c(B(O)O)c1Cl    ZINC000169748188
O=Cc1c(Cl)c(Cl)ccc1B(O)O    ZINC000725239960
O=Cc1ccc(B(O)O)c(Cl)c1Cl    ZINC000169998923
O=C(Cl)c1ccc(B(O)O)cc1Cl    ZINC000169988978
O=[N+]([O-])c1cc(B(O)O)c([N+](=O)[O-])s1    ZINC000169988573
O=C(O)c1ccc(B(O)O)c(F)c1Cl    ZINC001772572533
O=C(O)c1cc(F)c(B(O)O)cc1Cl    ZINC000606241634
O=C(O)c1c(Cl)ccc(B(O)O)c1F    ZINC000169995197
O=C(O)c1cc(B(O)O)c(Cl)cc1F    ZINC000169746224
O=C(O)c1cc(B(O)O)c(F)cc1Cl    ZINC000169994748
O=C(O)c1cc(B(O)O)cc(Cl)c1F    ZINC001772572502
CS(=O)(=O)c1cc(F)ccc1B(O)O    ZINC000169934797
CS(=O)(=O)c1cc(B(O)O)ccc1F    ZINC000238383175
CS(=O)(=O)c1ccc(F)cc1B(O)O    ZINC000170001551
CS(=O)(=O)c1ccc(F)c(B(O)O)c1    ZINC000238385328
CS(=O)(=O)c1ccc(B(O)O)cc1F    ZINC000169746535
CS(=O)(=O)c1ccc(B(O)O)c(F)c1    ZINC000169743955
COc1nc(Cl)nc(OC)c1B(O)O    ZINC000195942226
CCOc1c(Cl)cc(F)cc1B(O)O    ZINC000675081501
CCOc1ccc(F)c(B(O)O)c1Cl    ZINC000169747408
CCOc1c(F)cc(B(O)O)cc1Cl    ZINC000169955575
CCOc1cc(F)c(B(O)O)cc1Cl    ZINC000642814630
CCOc1c(Cl)ccc(B(O)O)c1F    ZINC000169934270
CCOc1cc(B(O)O)cc(Cl)c1F    ZINC000169955526
CCOc1ccc(B(O)O)c(F)c1Cl    ZINC000169744725
O=Cc1ccc(B(O)O)c(C(F)(F)F)c1    ZINC000170002739
O=Cc1cccc(C(F)(F)F)c1B(O)O    ZINC000169995060
O=Cc1cc(B(O)O)ccc1C(F)(F)F    ZINC000199558300
O=Cc1ccc(C(F)(F)F)cc1B(O)O    ZINC000169748078
OB(O)c1ccc(OC(F)=C(F)F)cc1    ZINC000195756173
O=Cc1cc(B(O)O)cc(C(F)(F)F)c1    ZINC000169955642
O=Cc1ccc(B(O)O)cc1C(F)(F)F    ZINC000169744882
O=Cc1ccc(C(F)(F)F)c(B(O)O)c1    ZINC000390824770
O=Cc1cc(C(F)(F)F)ccc1B(O)O    ZINC000169746736
COCOc1cc(F)c(B(O)O)cc1F    ZINC000169994922
Cc1cnc(Nc2cccc(B(O)O)c2)o1    ZINC001211318642
COc1ccc(B(O)O)c(-n2cccn2)c1    ZINC000169794718
Cc1cc(Nc2cccc(B(O)O)c2)no1    ZINC001211318704
N#CCCNC(=O)c1cccc(B(O)O)c1    ZINC000169745389
CCc1nnc(-c2cccc(B(O)O)c2)o1    ZINC000170001521
Cc1coc(Nc2cccc(B(O)O)c2)n1    ZINC001211319087
Cc1conc1Nc1cccc(B(O)O)c1    ZINC001211318807
CCc1nc(-c2ccccc2B(O)O)no1    ZINC000170001516
CCc1nc(-c2cccc(B(O)O)c2)no1    ZINC000169964708
N#CCCNC(=O)c1ccc(B(O)O)cc1    ZINC000169745491
Cc1cc(Nc2cccc(B(O)O)c2)on1    ZINC001211318987
Cc1nocc1Nc1cccc(B(O)O)c1    ZINC001211320609
CCc1nc(-c2ccc(B(O)O)cc2)no1    ZINC000170001525
C[Si](C)(C)C#Cc1cccc(B(O)O)c1    ZINC000206044130
C[Si](C)(C)C#Cc1ccc(B(O)O)cc1    ZINC000169905186
Cn1[nH]cnc1=Nc1cccc(B(O)O)c1    ZINC001211318729
Cn1cnc(Nc2cccc(B(O)O)c2)n1    ZINC001211318863
Cn1ncc(Nc2cccc(B(O)O)c2)n1    ZINC001211321349
Cn1nncc1Nc1cccc(B(O)O)c1    ZINC001211320648
Cn1cc(Nc2cccc(B(O)O)c2)nn1    ZINC001211320788
Nc1cn(-c2cccc(B(O)O)c2)nc1N    ZINC001211320638
OB(O)c1ccc(O[C@@H]2C=CCCC2)cc1    ZINC000228755725
O=C(c1ccc(B(O)O)cc1)C1CCCC1    ZINC000169934314
CC1(C)COB(c2ccccc2C=O)OC1    ZINC000169807913
OB(O)c1ccc(OCC2CC=CC2)cc1    ZINC000584910002
OB(O)c1ccc(O[C@H]2C=CCCC2)cc1    ZINC000228755713
OB(O)c1ccc(OCC2=CCCC2)cc1    ZINC000401173438
CC1(C)COB(c2ccc(C=O)cc2)OC1    ZINC000169744998
CCCCn1ncc2cc(B(O)O)ccc21    ZINC000170001220
CCCCn1cnc2cc(B(O)O)ccc21    ZINC000170001193
C[C@H](C#N)CNCc1cccc(B(O)O)c1    ZINC000585034299
CCCCn1cc2cc(B(O)O)ccc2n1    ZINC000170001224
N#CCCCNCc1ccc(B(O)O)cc1    ZINC000585035603
C[C@@H](C#N)CNCc1ccc(B(O)O)cc1    ZINC000585035758
N#CCCCNCc1ccccc1B(O)O    ZINC000585034683
C[C@@H](C#N)CNCc1cccc(B(O)O)c1    ZINC000585034311
C[C@H](C#N)CNCc1ccccc1B(O)O    ZINC000585035617
N#CCCCNCc1cccc(B(O)O)c1    ZINC000585034508
C[C@@H](C#N)CNCc1ccccc1B(O)O    ZINC000585035618
C[C@H](C#N)CNCc1ccc(B(O)O)cc1    ZINC000585035754
Cc1cccc(B2OC(C)(C)C(C)(C)O2)c1    ZINC000169745014
Cc1ccccc1B1O[C@@H](C)CC(C)(C)O1    ZINC000169807393
Cc1ccc(B2O[C@@H](C)CC(C)(C)O2)cc1    ZINC000169807397
Cc1ccc(B2O[C@H](C)CC(C)(C)O2)cc1    ZINC000169807399
Cc1ccccc1B1OC(C)(C)C(C)(C)O1    ZINC000169747597
Cc1cccc(B2O[C@H](C)CC(C)(C)O2)c1    ZINC000169807755
Cc1ccccc1B1O[C@H](C)CC(C)(C)O1    ZINC000169807395
Cc1cccc(B2O[C@@H](C)CC(C)(C)O2)c1    ZINC000169807753
Cc1ccc(B2OC(C)(C)C(C)(C)O2)cc1    ZINC000169745015
OB(O)c1ccc(Br)nc1F    ZINC000169810504
OB(O)c1cc(Br)cnc1F    ZINC000169746810
OB(O)c1ccnc(Br)c1F    ZINC000169934007
OB(O)c1cc(Br)ncc1F    ZINC000169747451
OB(O)c1ccnc(F)c1Br    ZINC000169904594
OB(O)c1cc(F)ncc1Br    ZINC000261507465
O=[N+]([O-])c1cc(Cl)c(F)c(B(O)O)c1    ZINC000675050339
O=[N+]([O-])c1cc(F)c(Cl)cc1B(O)O    ZINC000170002572
O=[N+]([O-])c1c(F)c(B(O)O)ccc1Cl    ZINC001772572496
O=[N+]([O-])c1cc(B(O)O)cc(Cl)c1F    ZINC000169745456
NS(=O)(=O)c1cc(B(O)O)ccc1F    ZINC001772572514
O=C(c1cncc(B(O)O)c1)C(F)(F)F    ZINC000169969281
O=C(c1cc(B(O)O)ccn1)C(F)(F)F    ZINC000169969334
O=C(c1ccc(B(O)O)cn1)C(F)(F)F    ZINC000169969300
OB(O)c1cccc(Nc2cccs2)c1    ZINC001211318726
Cc1nc(-c2cccc(B(O)O)c2)cs1    ZINC000170001463
OB(O)c1cccc(Nc2ccsc2)c1    ZINC001211319344
NCc1cc(B(O)O)cc(C(F)(F)F)c1    ZINC000170015161
COC(=O)c1cc2cc(B(O)O)ccc2[nH]1    ZINC000169916585
OB(O)c1ccc(OCc2ccon2)cc1    ZINC000864048414
Cc1nnc(Nc2cccc(B(O)O)c2)o1    ZINC001211318816
Cc1nonc1Nc1cccc(B(O)O)c1    ZINC001211319371
N#CC1(c2ccc(B(O)O)c(F)c2)CCC1    ZINC000169978102
N#CC1(c2ccc(F)c(B(O)O)c2)CCC1    ZINC000169955247
N#CC1(c2cccc(B(O)O)c2F)CCC1    ZINC000169964712
C[Si](C)(C)C#Cc1cncc(B(O)O)c1    ZINC000206055986
Cn1[nH]nnc1=Nc1cccc(B(O)O)c1    ZINC001211318674
C[C@H]1C[C@@H]1C(=O)Nc1cccc(B(O)O)c1    ZINC000404993738
CN(C(=O)c1ccc(B(O)O)cc1)C1CC1    ZINC000200497102
CC(C)COc1ccc(B(O)O)cc1C#N    ZINC000199622104
O=C(c1ccc(B(O)O)cc1)N1CCCC1    ZINC000169745694
O=C(NCC1CC1)c1cccc(B(O)O)c1    ZINC000584927869
C[C@H]1C[C@H]1C(=O)Nc1cccc(B(O)O)c1    ZINC000404993736
CC(C)COc1cc(B(O)O)ccc1C#N    ZINC000169955194
O=C(CC1CC1)Nc1cccc(B(O)O)c1    ZINC000405022588
CNC(=O)c1ccc(B2OCCCO2)cc1    ZINC000169746479
O=C(NC1CCC1)c1ccc(B(O)O)cc1    ZINC000221573486
C[C@@H]1C[C@H]1C(=O)Nc1cccc(B(O)O)c1    ZINC000404993734
O=C(c1cccc(B(O)O)c1)N1CCCC1    ZINC000169744973
O=C(Nc1cccc(B(O)O)c1)C1CCC1    ZINC000404969600
C[C@@H]1C[C@@H]1C(=O)Nc1cccc(B(O)O)c1    ZINC000404993737
CC1(NC(=O)c2cccc(B(O)O)c2)CC1    ZINC001335512194
C[C@@H]1CCN1C(=O)c1cccc(B(O)O)c1    ZINC000914165730
C[C@H]1CCN1C(=O)c1cccc(B(O)O)c1    ZINC000914165731
C[C@@H]1CCN1C(=O)c1ccc(B(O)O)cc1    ZINC000914166053
O=C(NCC1CC1)c1ccc(B(O)O)cc1    ZINC000196813412
CC1(NC(=O)c2ccc(B(O)O)cc2)CC1    ZINC001331964812
O=C(NC1CCC1)c1cccc(B(O)O)c1    ZINC000584945141
CN(C(=O)c1cccc(B(O)O)c1)C1CC1    ZINC000584935693
C[C@H]1CCN1C(=O)c1ccc(B(O)O)cc1    ZINC000914166054
CC(C)COc1cccc(B(O)O)c1C#N    ZINC000170001448
CC1(C(=O)Nc2cccc(B(O)O)c2)CC1    ZINC000405008228
C=C(CC)CNCc1cccc(B(O)O)c1    ZINC000585044363
C=C(C)CCNCc1ccc(B(O)O)cc1    ZINC000585043404
CC1(NCc2ccc(B(O)O)cc2)CCC1    ZINC000585033411
CC/C=C/CNCc1ccc(B(O)O)cc1    ZINC000585042998
OB(O)c1ccccc1CNCC1CCC1    ZINC000585019750
CC(C)=CCNCc1cccc(B(O)O)c1    ZINC000585038208
CC1(C)C[C@@H]1NCc1ccccc1B(O)O    ZINC000585018981
C=CCCCNCc1ccccc1B(O)O    ZINC000585038452
C=CC[C@@H](C)NCc1cccc(B(O)O)c1    ZINC000585022806
OB(O)c1ccc(CNCCC2CC2)cc1    ZINC000877071838
C/C=C/CCNCc1cccc(B(O)O)c1    ZINC000585028350
C[C@H]1C[C@H]1CNCc1ccccc1B(O)O    ZINC000585015531
CC1(CNCc2cccc(B(O)O)c2)CC1    ZINC000585026095
CC1(C)C[C@H]1NCc1ccc(B(O)O)cc1    ZINC000585018167
C[C@H]1C[C@@H]1CNCc1ccc(B(O)O)cc1    ZINC000585016153
C[C@@H]1C[C@H]1CNCc1ccccc1B(O)O    ZINC000585015529
C[C@@H]1C[C@@H]1CNCc1ccccc1B(O)O    ZINC000585015530
CC1(CNCc2ccc(B(O)O)cc2)CC1    ZINC000585025779
C=C(CC)CNCc1ccc(B(O)O)cc1    ZINC000585044559
C=CC[C@H](C)NCc1cccc(B(O)O)c1    ZINC000585022805
C[C@@H](NCc1ccccc1B(O)O)C1CC1    ZINC000585043392
CC(C)=CCNCc1ccc(B(O)O)cc1    ZINC000585038031
CC1(NCc2cccc(B(O)O)c2)CCC1    ZINC000585033922
C[C@@H]1C[C@@H]1CNCc1ccc(B(O)O)cc1    ZINC000585016155
C=C(C)CCNCc1cccc(B(O)O)c1    ZINC000585042786
CC1(C)C[C@H]1NCc1cccc(B(O)O)c1    ZINC000585018465
C/C=C/CCNCc1ccc(B(O)O)cc1    ZINC000585028270
OB(O)c1cccc(CNC2CCCC2)c1    ZINC000585014549
C=CC[C@H](C)NCc1ccc(B(O)O)cc1    ZINC000585023800
C=CC[C@@H](C)NCc1ccccc1B(O)O    ZINC000585023182
C[C@H](NCc1ccccc1B(O)O)C1CC1    ZINC000585043393
OB(O)c1ccc(CNCC2CCC2)cc1    ZINC000585019622
CC(C)CNc1ccc2c(c1)B(O)OCC2    ZINC000585011262
C[C@H]1C[C@H]1CNCc1ccc(B(O)O)cc1    ZINC000585016157
CC/C=C/CNCc1cccc(B(O)O)c1    ZINC000585043671
C[C@@H]1C[C@H]1CNCc1ccc(B(O)O)cc1    ZINC000585016154
C=CC[C@@H](C)NCc1ccc(B(O)O)cc1    ZINC000585023801
Cc1ccc(B2OC(C)(C)C(C)(C)O2)cn1    ZINC000169743672
OB(O)c1ccc(CN2CCCCC2)cc1    ZINC000169794661
OB(O)c1ccccc1CNC1CCCC1    ZINC000585014657
OB(O)c1ccc(CNC2CCCC2)cc1    ZINC000585013988
CC1CC(NCc2cccc(B(O)O)c2)C1    ZINC000585026092
C[C@@H]1C[C@H]1CNCc1cccc(B(O)O)c1    ZINC000585015738
C[C@H]1C[C@@H]1CNCc1cccc(B(O)O)c1    ZINC000585015737
C/C=C/CCNCc1ccccc1B(O)O    ZINC000585030312
C=CCCCNCc1ccc(B(O)O)cc1    ZINC000585039722
C[C@@H]1C[C@@H]1CNCc1cccc(B(O)O)c1    ZINC000585015739
CC/C=C/CNCc1ccccc1B(O)O    ZINC000585042862
C[C@H]1C[C@@H]1CNCc1ccccc1B(O)O    ZINC000585015528
Cc1ccc(N2CCCCC2)cc1B(O)O    ZINC000170001282
CC1(C)C[C@H]1NCc1ccccc1B(O)O    ZINC000585018980
CC1(C)OB(c2ccccc2N)OC1(C)C    ZINC000169743296
OB(O)c1ccccc1CN1CCCCC1    ZINC000169794563
C[C@@H](NCc1cccc(B(O)O)c1)C1CC1    ZINC000585044161
CC(C)=CCNCc1ccccc1B(O)O    ZINC000585038207
C[C@@H](NCc1ccc(B(O)O)cc1)C1CC1    ZINC000585043159
CC1(C)C[C@@H]1NCc1cccc(B(O)O)c1    ZINC000585018466
C=C(C)CCNCc1ccccc1B(O)O    ZINC000585043789
OB(O)c1cccc(CN2CCCCC2)c1    ZINC000169748229
CC1(NCc2ccccc2B(O)O)CCC1    ZINC000585034977
C=C(CC)CNCc1ccccc1B(O)O    ZINC000585044266
OB(O)c1cccc(CNCCC2CC2)c1    ZINC000877071794
OB(O)c1ccccc1CNCCC1CC1    ZINC000877072555
Cc1cc(B2OC(C)(C)C(C)(C)O2)ccn1    ZINC000169743653
CC1CC(NCc2ccc(B(O)O)cc2)C1    ZINC000585027104
OB(O)c1cccc(CNCC2CCC2)c1    ZINC000585019601
C=CCCCNCc1cccc(B(O)O)c1    ZINC000585038699
C[C@H]1C[C@H]1CNCc1cccc(B(O)O)c1    ZINC000585015740
C=CC[C@H](C)NCc1ccccc1B(O)O    ZINC000585023181
C[C@H](NCc1cccc(B(O)O)c1)C1CC1    ZINC000585044162
CC1(CNCc2ccccc2B(O)O)CC1    ZINC000585025824
CC1(C)C[C@@H]1NCc1ccc(B(O)O)cc1    ZINC000585018168
CN(C)Cc1ccc2c(c1)C(C)(C)OB2O    ZINC001237129352
CC1CC(NCc2ccccc2B(O)O)C1    ZINC000585025761
C[C@H](NCc1ccc(B(O)O)cc1)C1CC1    ZINC000585043160
Cc1ncccc1B1OC(C)(C)C(C)(C)O1    ZINC000169747627
C[C@H](c1ccc(B(O)O)cc1)N1CCCC1    ZINC000169794727
Cc1cnccc1B1OC(C)(C)C(C)(C)O1    ZINC000169747218
C[C@@H](c1ccc(B(O)O)cc1)N1CCCC1    ZINC000169794728
CC1(C)OB(c2ccc(N)cc2)OC1(C)C    ZINC000169743285
C[C@H](c1cccc(B(O)O)c1)N1CCCC1    ZINC000169794307
Cc1cncc(B2OC(C)(C)C(C)(C)O2)c1    ZINC000169951770
Cc1ccncc1B1OC(C)(C)C(C)(C)O1    ZINC000169986678
CC1(C)OB(c2cccc(N)c2)OC1(C)C    ZINC000169743298
C[C@@H](c1cccc(B(O)O)c1)N1CCCC1    ZINC000169794308
COC(=O)c1sc(Cl)cc1B(O)O    ZINC001772572510
COc1c(Cl)c(Cl)ccc1B(O)O    ZINC000169934824
COc1c(Cl)cc(B(O)O)cc1Cl    ZINC000169747858
COc1ccc(B(O)O)c(Cl)c1Cl    ZINC000169746165
COc1c(Cl)ccc(B(O)O)c1Cl    ZINC000169746408
COc1cc(Cl)c(B(O)O)cc1Cl    ZINC000169935163
COc1cc(B(O)O)c(Cl)cc1Cl    ZINC000169904018
COc1cc(Cl)c(Cl)cc1B(O)O    ZINC000169934479
COc1ccc(Cl)c(B(O)O)c1Cl    ZINC000169748084
COc1cc(Cl)cc(B(O)O)c1Cl    ZINC000196179721
OCc1cc(Cl)c(B(O)O)c(Cl)c1    ZINC000307529040
COc1cc(Cl)c(B(O)O)c(Cl)c1    ZINC000216062935
OB(O)c1cccc(Nc2cscn2)c1    ZINC001211320636
OB(O)c1cccc(Nc2cncs2)c1    ZINC001211318739
OB(O)c1cccc(Nc2cnsc2)c1    ZINC001211320645
OB(O)c1cccc(Nc2nccs2)c1    ZINC001211319086
Cc1ccc(OC(F)(F)F)c(B(O)O)c1    ZINC000170002777
Cc1cc(B(O)O)ccc1OC(F)(F)F    ZINC000169794738
COc1c(B(O)O)cccc1C(F)(F)F    ZINC000169894540
COc1ccc(C(F)(F)F)c(B(O)O)c1    ZINC000223042788
Cc1cc(OC(F)(F)F)ccc1B(O)O    ZINC000169807450
OB(O)c1ccc(OCC(F)(F)F)cc1    ZINC000169745579
COc1ccc(B(O)O)c(C(F)(F)F)c1    ZINC000169744874
OB(O)c1cccc(OCC(F)(F)F)c1    ZINC000169745145
OCc1ccc(C(F)(F)F)cc1B(O)O    ZINC000169980897
OCc1ccc(B(O)O)cc1C(F)(F)F    ZINC000169748215
COc1cccc(C(F)(F)F)c1B(O)O    ZINC000169807575
CCOc1c(F)cc(F)c(B(O)O)c1F    ZINC000169746504
COc1cc(C(F)(F)F)ccc1B(O)O    ZINC000169744878
COc1cc(B(O)O)ccc1C(F)(F)F    ZINC000169906104
COc1cc(B(O)O)cc(C(F)(F)F)c1    ZINC000169743455
COc1ccc(C(F)(F)F)cc1B(O)O    ZINC000169745621
OB(O)c1ccccc1OCC(F)(F)F    ZINC000169745328
COc1ccc(B(O)O)cc1C(F)(F)F    ZINC000169745469
OCc1cc(C(F)(F)F)ccc1B(O)O    ZINC000169988564
O=C1NC(=O)[C@@H](c2cccc(B(O)O)c2)N1    ZINC000204236740
O=C1NC(=O)[C@H](c2cccc(B(O)O)c2)N1    ZINC000204236755
O=C1NC(=O)[C@@H](c2ccc(B(O)O)cc2)N1    ZINC000169846385
O=C1NC(=O)[C@H](c2ccc(B(O)O)cc2)N1    ZINC000169846387
Nc1nonc1Nc1cccc(B(O)O)c1    ZINC001211319121
OB(O)c1ccc(Cn2cccn2)c(F)c1    ZINC000169926295
OB(O)c1cccc(F)c1Cn1cccn1    ZINC000170001576
Cc1cc(C2(C(=O)O)CC2)ccc1B(O)O    ZINC000169964760
CCOC(=O)/C=C/c1ccc(B(O)O)cc1    ZINC000169745387
OB(O)c1cccc2c1OCC1(CC1)CO2    ZINC000169955376
CCOC(=O)/C=C/c1cccc(B(O)O)c1    ZINC000169745523
C#CCOCCOc1ccc(B(O)O)cc1    ZINC000863866085
CCOC(=O)/C=C\c1ccc(B(O)O)cc1    ZINC000195785430
COCC#CCOc1ccc(B(O)O)cc1    ZINC000865373104
COC(=O)C1(c2ccc(B(O)O)cc2)CC1    ZINC000169745990
CC(C)Oc1cc2cn[nH]c2cc1B(O)O    ZINC000242648773
Nc1cc(B(O)O)cc(C(=O)NC2CC2)c1    ZINC000169978030
CC1(C)OB(c2ccccc2O)OC1(C)C    ZINC000169743287
CC(C)=CCCOc1ccc(B(O)O)cc1    ZINC000584910563
CCCCCC(=O)c1ccc(B(O)O)cc1    ZINC000169844752
CC/C=C/CCOc1ccc(B(O)O)cc1    ZINC000584909898
OB(O)c1ccc(OC2CCCCC2)cc1    ZINC000197095181
OB(O)c1cccc(OC2CCCCC2)c1    ZINC000169922533
Cc1cc(OC2CCCC2)cc(B(O)O)c1    ZINC000169934240
C=CCCCCOc1ccc(B(O)O)cc1    ZINC000197975092
Cc1ccc(OC2CCCC2)c(B(O)O)c1    ZINC000169922536
OB(O)c1ccc(OCC2CCCC2)cc1    ZINC000203155341
CCCCC(=O)c1ccc(B(O)O)c(C)c1    ZINC000169951702
CC1(C)OC(C)(C)c2cc(B(O)O)ccc21    ZINC000219791122
OB(O)c1ccccc1OC1CCCCC1    ZINC000169746646
CC1(C)OB(c2cccc(O)c2)OC1(C)C    ZINC000169743288
OB(O)c1ccc(OCCC2CCC2)cc1    ZINC000398652504
COc1ccc(B2OCC(C)(C)CO2)cc1    ZINC000169806805
COc1ccccc1B1OCC(C)(C)CO1    ZINC000169806807
CC1(C)OB(c2ccc(O)cc2)OC1(C)C    ZINC000169743289
CC1CCN(c2ccc(B(O)O)cn2)CC1    ZINC000170001346
Cc1ncncc1B1OC(C)(C)C(C)(C)O1    ZINC000203614345
CC1CCN(c2ncccc2B(O)O)CC1    ZINC000230524993
OB(O)c1ccc(CN2CCNCC2)cc1    ZINC000169920241
CN1CCN(c2cccc(B(O)O)c2)CC1    ZINC000201568868
CN1CCN(c2ccccc2B(O)O)CC1    ZINC000196005875
Cc1cc(B2OC(C)(C)C(C)(C)O2)cnn1    ZINC000169936636
CC1CCN(c2cc(B(O)O)ccn2)CC1    ZINC000230525043
CN1CCN(c2ccc(B(O)O)cc2)CC1    ZINC000169744827
OB(O)c1ccc(N2CCCCCC2)nc1    ZINC000169746338
CC1(C)OB(c2ccnc(N)c2)OC1(C)C    ZINC000169743562
CC1(C)OB(c2ccncc2N)OC1(C)C    ZINC000169748030
CC1(C)OB(c2cnccc2N)OC1(C)C    ZINC000206103355
CC1(C)OB(c2cncc(N)c2)OC1(C)C    ZINC000169743794
CC1(C)OB(c2cccnc2N)OC1(C)C    ZINC000169743793
Cc1ncc(B2OC(C)(C)C(C)(C)O2)cn1    ZINC000169747766
CC1(C)OB(c2ccc(N)nc2)OC1(C)C    ZINC000169743748
CC1(C)OB(C2=C[C@H]3CC[C@H]2C3)OC1(C)C    ZINC000306238237
CCCCCCCc1ccc(B(O)O)cc1    ZINC000169746675
CC1(C)OB(C2=C[C@H]3CC[C@@H]2C3)OC1(C)C    ZINC000170008216
O=[N+]([O-])c1cc(B(O)O)c(F)c(F)c1F    ZINC000725273051
Cc1c(Cl)ccc2c(B(O)O)ccnc12    ZINC000170001278
Cc1cc(Cl)nc2ccc(B(O)O)cc12    ZINC000170001530
N#CC1(c2ccc(B(O)O)c(Cl)c2)CC1    ZINC000170001599
Cc1cc(Cl)c2cc(B(O)O)ccc2n1    ZINC000169955477
Cc1c(Cl)c(B(O)O)cc2cccnc12    ZINC000170001297
Nc1nnc(-c2ccc(B(O)O)cc2)s1    ZINC000169746737
OB(O)c1cccc(Nc2cnns2)c1    ZINC001211320203
COc1nc(C(F)(F)F)ccc1B(O)O    ZINC000206042794
COc1ccc(B(O)O)c(C(F)(F)F)n1    ZINC000238429700
COc1cc(B(O)O)cc(C(F)(F)F)n1    ZINC000203794949
COc1ncc(C(F)(F)F)cc1B(O)O    ZINC000169904062
OB(O)c1ccc(OCC(F)(F)F)nc1    ZINC000169746794
COc1cc(B(O)O)c(C(F)(F)F)cn1    ZINC000238445412
OB(O)c1cncc(OCC(F)(F)F)c1    ZINC000203524558
OB(O)c1cccnc1OCC(F)(F)F    ZINC000169746560
COc1nccc(B(O)O)c1C(F)(F)F    ZINC000238422304
COc1ncc(B(O)O)cc1C(F)(F)F    ZINC000204917764
COc1c(B(O)O)ccnc1C(F)(F)F    ZINC000238437062
C=CC(=O)Nc1ccc(CO)c(B(O)O)c1    ZINC000169904797
CC1(C)Oc2ccc(B(O)O)cc2NC1=O    ZINC000382743357
O=C(O)CCNc1ccc2c(c1)B(O)OC2    ZINC000195768842
O=C(c1cccc(B(O)O)c1)N1CC(O)C1    ZINC000584959296
O=C(c1ccc(B(O)O)cc1)N1CC(O)C1    ZINC000584958892
C#CCN(C)Cc1ccc(B(O)O)c(F)c1    ZINC001235109982
C#CCN(C)Cc1c(F)cccc1B(O)O    ZINC001232763406
OB(O)c1ccc(CN2CC=CC2)cc1F    ZINC001235096899
OB(O)c1cccc(F)c1CN1CC=CC1    ZINC001232754042
OB(O)c1cccc(CN2CC[C@H](O)C2)c1    ZINC000309461456
CCCNC(=O)Cc1ccc(B(O)O)cc1    ZINC000169934058
OB(O)c1cccc(CN[C@H]2CCOC2)c1    ZINC000585030110
CCCCNC(=O)c1cccc(B(O)O)c1    ZINC000169745493
CCCCC(=O)Nc1cccc(B(O)O)c1    ZINC000404988582
OC/C=C/CNCc1ccc(B(O)O)cc1    ZINC000585046949
OB(O)c1ccc(CN[C@H]2CCOC2)cc1    ZINC000585030255
OB(O)c1cccc(CN[C@H]2C[C@@H](O)C2)c1    ZINC000585044246
CCN(CC)C(=O)c1ccc(B(O)O)cc1    ZINC000169744979
CC(C)CNC(=O)c1cccc(B(O)O)c1    ZINC000169745753
OB(O)c1cccnc1OC1CCCCC1    ZINC000169964821
CC(C)(C)NC(=O)c1cccc(B(O)O)c1    ZINC000169743953
CC1(C)OB(c2cc[nH]c(=O)c2)OC1(C)C    ZINC000169748254
OB(O)c1cccc(CN[C@@H]2CCOC2)c1    ZINC000585030097
Cc1cc(N2CCOCC2)ccc1B(O)O    ZINC000255188375
C=C[C@H](CO)NCc1ccc(B(O)O)cc1    ZINC000585049030
CC(C)CNC(=O)c1ccc(B(O)O)cc1    ZINC000169745409
OB(O)c1ccc(CN[C@@H]2CCOC2)cc1    ZINC000585030254
CC[C@@H](C)NC(=O)c1ccc(B(O)O)cc1    ZINC000584923081
CC[C@@H](C)NC(=O)c1cccc(B(O)O)c1    ZINC000584923802
C=C[C@H](CO)NCc1cccc(B(O)O)c1    ZINC000585050421
CCCN(C)C(=O)c1ccc(B(O)O)cc1    ZINC000584937261
OB(O)c1ccccc1CN[C@H]1CCOC1    ZINC000585030767
CC[C@H](C)NC(=O)c1cccc(B(O)O)c1    ZINC000584923803
C=C[C@H](CO)NCc1ccccc1B(O)O    ZINC000585049946
OB(O)c1ccc(CN2CCOCC2)cc1    ZINC000169747759
OB(O)c1ccccc1CN1CCOCC1    ZINC000169747948
OB(O)c1ccc(CN[C@H]2C[C@H](O)C2)cc1    ZINC000585049636
OB(O)c1ccc(CN[C@@H]2CC[C@H]2O)cc1    ZINC000585048961
OB(O)c1cccc(CN2CCOCC2)c1    ZINC000169748233
CC(C)CC(=O)Nc1cccc(B(O)O)c1    ZINC000222766400
CCN(CC)C(=O)c1ccccc1B(O)O    ZINC000169745412
CC(C)(C)C(=O)Nc1cccc(B(O)O)c1    ZINC000199589024
CCCN(C)C(=O)c1cccc(B(O)O)c1    ZINC000584936096
OC/C=C/CNCc1ccccc1B(O)O    ZINC000585047802
OB(O)c1cccc(CN[C@@H]2CC[C@H]2O)c1    ZINC000585048202
CC(C)N(C)C(=O)c1cccc(B(O)O)c1    ZINC000584927623
OB(O)c1ccc(CN[C@H]2C[C@@H](O)C2)cc1    ZINC000585044438
CC[C@H](C)NC(=O)c1ccc(B(O)O)cc1    ZINC000584923082
CCN(CC)C(=O)c1cccc(B(O)O)c1    ZINC000169745072
CC1(C)OB(c2cncc(O)c2)OC1(C)C    ZINC000169746126
CC[C@@H](C)C(=O)Nc1cccc(B(O)O)c1    ZINC000213957554
OB(O)c1ccccc1CN[C@@H]1CCOC1    ZINC000585030768
OC/C=C/CNCc1cccc(B(O)O)c1    ZINC000585046839
Cc1cnc(OC2CCCC2)c(B(O)O)c1    ZINC000169934600
OB(O)c1ccccc1CN[C@H]1C[C@@H](O)C1    ZINC000585044862
OB(O)c1ccccc1CN[C@H]1C[C@H](O)C1    ZINC000585050297
CC(C)(C)NC(=O)c1ccc(B(O)O)cc1    ZINC000169743951
OB(O)c1ccccc1CN[C@@H]1CC[C@H]1O    ZINC000585048785
OB(O)c1cccc(CN2CC[C@@H](O)C2)c1    ZINC000309461453
CC[C@H](C)C(=O)Nc1cccc(B(O)O)c1    ZINC000213957499
OB(O)c1cccc(CN[C@H]2C[C@H](O)C2)c1    ZINC000585049175
CCCCNC(=O)c1ccc(B(O)O)cc1    ZINC000169745028
CC(C)(C)C(=O)Nc1ccccc1B(O)O    ZINC000169743622
CC(C)N(C)C(=O)c1ccc(B(O)O)cc1    ZINC000309154289
CC(C)(C)C(=O)Nc1ccc(B(O)O)cc1    ZINC000169745527
COc1ccc(B2OCC(C)(C)CO2)cn1    ZINC000169844656
CC1(C)OB(c2cnccc2O)OC1(C)C    ZINC000169992964
CC1(C)OB(c2ccc(O)nc2)OC1(C)C    ZINC000169743755
Cc1cc(B(O)O)ccc1N1CCOCC1    ZINC000170002760
OB(O)c1cnc(N2CCCCCC2)nc1    ZINC000169955661
CC1CCN(c2ncc(B(O)O)cn2)CC1    ZINC000230544558
CN1CCN(c2cncc(B(O)O)c2)CC1    ZINC000169968804
Cc1nc(N2CCNCC2)ccc1B(O)O    ZINC001772572487
CN1CCN(c2ccc(B(O)O)cn2)CC1    ZINC000169747422
CC1(C)OB(c2cnc(N)nc2)OC1(C)C    ZINC000169743759
CCC[C@H](C)NCc1ccccc1B(O)O    ZINC000876894538
CC(C)(C)CNCc1cccc(B(O)O)c1    ZINC000585019236
CC(C)(C)CNCc1ccccc1B(O)O    ZINC000585019454
CCCCCNCc1cccc(B(O)O)c1    ZINC000585013900
CCCCCNCc1ccc(B(O)O)cc1    ZINC000585014346
CCC(CC)NCc1ccc(B(O)O)cc1    ZINC000585014355
CCCCCNCc1ccccc1B(O)O    ZINC000585014648
CC(C)(C)CNCc1ccc(B(O)O)cc1    ZINC000309525833
CC[C@@H](C)CNCc1ccc(B(O)O)cc1    ZINC000585047489
CC(C)CCNCc1ccccc1B(O)O    ZINC000585014375
CCC[C@H](C)NCc1cccc(B(O)O)c1    ZINC000876893462
CCN(CC)[C@H](C)c1ccc(B(O)O)cc1    ZINC000230541363
CC(C)CCNCc1cccc(B(O)O)c1    ZINC000585014077
CC[C@@H](C)CNCc1cccc(B(O)O)c1    ZINC000585048617
CC[C@@H](C)CNCc1ccccc1B(O)O    ZINC000585048260
CC[C@H](C)CNCc1ccccc1B(O)O    ZINC000585048259
CCC[C@@H](C)NCc1ccccc1B(O)O    ZINC000876894539
CC[C@H](C)CNCc1ccc(B(O)O)cc1    ZINC000585047488
CC(C)CCNCc1ccc(B(O)O)cc1    ZINC000585014416
CCC[C@@H](C)NCc1cccc(B(O)O)c1    ZINC000876893491
CCC[C@H](C)NCc1ccc(B(O)O)cc1    ZINC000876894575
CCC(CC)NCc1cccc(B(O)O)c1    ZINC000585014511
CC[C@H](C)CNCc1cccc(B(O)O)c1    ZINC000585048616
CCC[C@@H](C)NCc1ccc(B(O)O)cc1    ZINC000876894576
CCC(CC)NCc1ccccc1B(O)O    ZINC000585013922
CCN(CC)[C@@H](C)c1ccc(B(O)O)cc1    ZINC000230541403
CN(C)CCCCc1ccc(B(O)O)cc1    ZINC000169994461
Cc1cc(F)c(B(O)O)c(Cl)c1Cl    ZINC000642814823
COc1cc(B(O)O)c(F)c(F)c1Cl    ZINC000642814808
OB(O)c1cc(Cl)cc(OC(F)F)c1    ZINC000170001201
OB(O)c1ccc(OC(F)F)cc1Cl    ZINC000196881241
OB(O)c1ccc(SC(F)(F)F)cc1    ZINC000198085624
OB(O)c1cc(O)ccc1OC(F)(F)F    ZINC000169904703
OB(O)c1ccc(OC(F)(F)F)cc1O    ZINC000198440108
OB(O)c1cc(OC(F)(F)F)ccc1O    ZINC000169994697
OB(O)c1cc(O)cc(OC(F)(F)F)c1    ZINC000169794739
OB(O)c1cnn(-c2ccccc2Cl)c1    ZINC000169903812
OB(O)c1cnn(-c2cccc(Cl)c2)c1    ZINC000169794590
OB(O)c1cnc(OCC(F)(F)F)nc1    ZINC000169935119
Cc1cc(B(O)O)c(F)c(C(F)(F)F)c1    ZINC000169955385
Cc1nnc(-c2ccc(B(O)O)cc2F)o1    ZINC000169746191
N#CC1CN(Cc2cscc2B(O)O)C1    ZINC001231946417
CC(C)n1cc(B(O)O)c(C(F)(F)F)n1    ZINC000170002561
CCCn1cc(B(O)O)c(C(F)(F)F)n1    ZINC000170002522
OB(O)c1ccc2c(ccc3ccccc32)c1    ZINC000169806780
OB(O)c1ccc2cc3ccccc3cc2c1    ZINC000169746885
OB(O)c1ccccc1C#Cc1ccccc1    ZINC000195757201
OB(O)c1c2ccccc2cc2ccccc21    ZINC000169743503
OB(O)c1cc2ccccc2c2ccccc12    ZINC000169745017
OB(O)c1cccc(SC2CCCC2)c1    ZINC000169951639
OB(O)c1ccc(SC2CCCC2)cc1    ZINC000169844737
CCn1c(C)nc2cc(B(O)O)c(F)cc21    ZINC000170001663
CC(C)n1cnc2cc(B(O)O)c(F)cc21    ZINC000170001658
CN(CC#N)Cc1c(F)cccc1B(O)O    ZINC001232763622
CCCn1cnc2cc(B(O)O)c(F)cc21    ZINC000170001418
CN(CC#N)Cc1ccc(B(O)O)c(F)c1    ZINC001235110015
C=C(B1O[C@H](C)CC(C)(C)O1)C(F)(F)F    ZINC000169794631
C=C(B1OC(C)(C)C(C)(C)O1)C(F)(F)F    ZINC000206187841
C=C(B1O[C@@H](C)CC(C)(C)O1)C(F)(F)F    ZINC000169794632
OB(O)c1ccc(O[C@H]2CCCCO2)cc1    ZINC000169745171
OB(O)c1ccc(OC[C@H]2C[C@@H](O)C2)cc1    ZINC000584910731
OB(O)c1cccc(CO[C@H]2CCOC2)c1    ZINC000203528039
CC(C)C(=O)COc1ccc(B(O)O)cc1    ZINC000863865490
OB(O)c1cccc(OC[C@@H]2CCCO2)c1    ZINC000169922497
OB(O)c1cccc(O[C@@H]2CCCCO2)c1    ZINC000169747955
CC(C)(C)OC(=O)c1ccccc1B(O)O    ZINC000196237156
OB(O)c1cccc(OC[C@H]2CCCO2)c1    ZINC000169922499
CCCCOc1cc(C=O)cc(B(O)O)c1    ZINC000169746557
CC1(C)COc2cccc(B(O)O)c2OC1    ZINC000169955373
OB(O)c1ccc(OCCOC2CC2)cc1    ZINC000711717296
OB(O)c1cccc(O[C@H]2CCCCO2)c1    ZINC000169747956
CC(C)(C)OC(=O)c1cccc(B(O)O)c1    ZINC000169744977
CC1(C)OB(c2coc(C=O)c2)OC1(C)C    ZINC000169807819
CCCC(=O)COc1ccc(B(O)O)cc1    ZINC000863866044
OB(O)c1ccc(OC[C@H]2CCCO2)cc1    ZINC000197957874
CC(C)COC(=O)c1ccccc1B(O)O    ZINC000169934144
OB(O)c1ccc(OC2CCOCC2)cc1    ZINC000169965872
OB(O)c1ccc(OC[C@@H]2CCOC2)cc1    ZINC000169926450
CCCCOC(=O)c1cccc(B(O)O)c1    ZINC000169748105
CCOC(=O)CCc1ccc(B(O)O)cc1    ZINC000169745453
OB(O)c1ccccc1OC[C@@H]1CCOC1    ZINC000169926445
CC(C)(C)OC(=O)c1ccc(B(O)O)cc1    ZINC000169744978
OB(O)c1ccc(OC[C@@H]2CCCO2)cc1    ZINC000197957869
OB(O)c1ccccc1OC[C@H]1CCOC1    ZINC000169926447
OB(O)c1ccccc1O[C@@H]1CCCCO1    ZINC000169904836
OB(O)c1ccc(C2(O)CCOCC2)cc1    ZINC000217045354
OB(O)c1ccc(OCCC2(O)CC2)cc1    ZINC000584909456
CCCOc1c(C=O)cc(C)cc1B(O)O    ZINC000169746667
O=C(O)CCCCc1cccc(B(O)O)c1    ZINC000169746234
Cc1cc(C=O)c(OC(C)C)c(B(O)O)c1    ZINC000169903740
OB(O)c1cccc(CO[C@@H]2CCOC2)c1    ZINC000203528038
CC1(COc2ccc(B(O)O)cc2)COC1    ZINC000169934644
COC(=O)C(C)(C)c1cccc(B(O)O)c1    ZINC000170010432
C=CCOCCOc1ccc(B(O)O)cc1    ZINC000385425970
OB(O)c1ccccc1O[C@H]1CCCCO1    ZINC000169904839
OB(O)c1ccc(OC[C@H]2CCOC2)cc1    ZINC000169926454
CCOC(=O)CCc1cccc(B(O)O)c1    ZINC000169743924
CCCCOc1ccc(B(O)O)cc1C=O    ZINC000169964787
OB(O)c1ccc(O[C@@H]2CCCCO2)cc1    ZINC000169745170
CCOC(=O)c1ccc(CC)cc1B(O)O    ZINC000642814718
Cc1cc(B(O)O)ccc1C(=O)OC(C)C    ZINC000642814536
CC(C)(C)c1cc(B(O)O)cc(C(=O)O)c1    ZINC000169934068
CC1(C)OB(c2ccoc2C=O)OC1(C)C    ZINC000169807773
C[C@@H](NCc1ccccc1B(O)O)C(N)=O    ZINC000877480661
CC(C)(C)C(=O)Nc1ccc(B(O)O)cn1    ZINC000169794312
CN(C)CC(=O)Nc1cccc(B(O)O)c1    ZINC000404994465
CCN(CC)C(=O)c1ccc(B(O)O)cn1    ZINC000169989565
CC1(C)OB(c2cnc(O)nc2)OC1(C)C    ZINC000169745957
CC(C)(C)NC(=O)c1cncc(B(O)O)c1    ZINC000169745091
CC(C)(C)C(=O)Nc1ccncc1B(O)O    ZINC000198641061
C[C@@H](NCc1cccc(B(O)O)c1)C(N)=O    ZINC000877480597
CNC(=O)CNCc1ccccc1B(O)O    ZINC000585016584
C[C@@H](NCc1ccc(B(O)O)cc1)C(N)=O    ZINC000877481033
OB(O)c1ccc(CN2CCOCC2)nc1    ZINC000169809952
OB(O)c1ccc(N2CCC(O)CC2)nc1    ZINC000230525093
CNC(=O)CNCc1ccc(B(O)O)cc1    ZINC000585016667
CC(C)(C)C(=O)Nc1ncccc1B(O)O    ZINC000169969270
Cc1cc(B(O)O)cnc1N1CCOCC1    ZINC000169744964
CC(C)NC(=O)c1cc(N)cc(B(O)O)c1    ZINC000169978020
CNC(=O)CNCc1cccc(B(O)O)c1    ZINC000585016632
CCCNC(=O)c1cc(N)cc(B(O)O)c1    ZINC000169978039
C[C@H]1CC(C)(C)OB(c2ccc(F)cc2)O1    ZINC000169807967
Cc1cc(B2OCC(C)(C)CO2)ccc1F    ZINC000197988079
C[C@@H]1CC(C)(C)OB(c2ccc(F)cc2)O1    ZINC000169807966
CC1(C)OB(c2ccccc2F)OC1(C)C    ZINC000169794517
CC1(C)OB(c2ccc(F)cc2)OC1(C)C    ZINC000169747749
CC1(C)OB(c2cccc(F)c2)OC1(C)C    ZINC000169965019
Cc1cc([Si](C)(C)C)c(C)cc1B(O)O    ZINC000308926677
CN1CCN(c2ncc(B(O)O)cn2)CC1    ZINC000169794745
CCCCOc1c(C)cc(B(O)O)cc1C    ZINC000169844699
Cc1cc(B2OC(C)(C)C(C)(C)O2)c(C)o1    ZINC000169746471
CCCCCCOc1ccc(B(O)O)cc1    ZINC000169745566
CCOc1ccc(C(C)(C)C)cc1B(O)O    ZINC000169933968
CC(C)(C)CCOc1ccc(B(O)O)cc1    ZINC000202916423
CC1(C)OB(C2=CC(=O)CCC2)OC1(C)C    ZINC000200361964
CC1(C)OB(C2=CCC(=O)CC2)OC1(C)C    ZINC000170030788
Cc1ccc(B(O)OCC(C)(C)CO)cc1    ZINC000169747050
CC(C)(C)CNCc1cncc(B(O)O)c1    ZINC000206449531
Cc1c(B2OC(C)(C)C(C)(C)O2)cnn1C    ZINC000169743797
Cc1n[nH]c(C)c1B1OC(C)(C)C(C)(C)O1    ZINC000169743412
Cc1nn(C)cc1B1OC(C)(C)C(C)(C)O1    ZINC000169743798
CCn1cc(B2OC(C)(C)C(C)(C)O2)cn1    ZINC000169743796
C[C@H]1CC=C(B2OC(C)(C)C(C)(C)O2)CC1    ZINC000169978464
C=C(B1OC(C)(C)C(C)(C)O1)C1CCCC1    ZINC000223451661
C[C@H]1CCCC=C1B1OC(C)(C)C(C)(C)O1    ZINC000202530571
C[C@H]1CCC=C(B2OC(C)(C)C(C)(C)O2)C1    ZINC000202528128
CC1(C)OB(C2=CCCCCC2)OC1(C)C    ZINC000169746644
CC1=C(B2OC(C)(C)C(C)(C)O2)CCCC1    ZINC000170026601
C[C@@H]1C=C(B2OC(C)(C)C(C)(C)O2)CCC1    ZINC000202527680
C[C@@H]1CC=C(B2OC(C)(C)C(C)(C)O2)CC1    ZINC000169978467
C[C@@H]1CCCC=C1B1OC(C)(C)C(C)(C)O1    ZINC000202530598
CC1(C)CCC=C1B1OC(C)(C)C(C)(C)O1    ZINC000199688703
Nc1cc(B(O)O)c(F)c(C(F)(F)F)c1    ZINC000169977973
O=C(O)CNC(=O)c1cccc(B(O)O)c1    ZINC001602075028
CN1CC(=O)OB(c2ccoc2)OC(=O)C1    ZINC000170164925
O=C(O)CNC(=O)c1ccc(B(O)O)cc1    ZINC000199625507
CC(=O)Nc1cc(B(O)O)cc(C(=O)O)c1    ZINC000169743993
N#Cc1ccc(-c2ccc(B(O)O)cc2)cc1    ZINC000169935126
O=C(c1cc(B(O)O)ccc1F)N1CCC1    ZINC000584944616
O=C(NC1CC1)c1cc(B(O)O)ccc1F    ZINC000230548815
O=C(NC1CC1)c1ccc(B(O)O)c(F)c1    ZINC000169744561
O=C(NC1CC1)c1cccc(B(O)O)c1F    ZINC000169747247
O=C(NC1CC1)c1ccc(F)c(B(O)O)c1    ZINC000169746398
O=C(NC1CC1)c1ccc(B(O)O)cc1F    ZINC000169746397
O=C1CN(Cc2c(F)cccc2B(O)O)C1    ZINC001232758034
O=C(NC1CC1)c1cc(F)cc(B(O)O)c1    ZINC000230545683
O=C(c1ccc(B(O)O)cc1)N1CC(F)C1    ZINC000584973740
O=C1CN(Cc2ccc(B(O)O)c(F)c2)C1    ZINC001235109686
O=C(c1cccc(B(O)O)c1)N1CC(F)C1    ZINC000584974320
O=C(c1ccc(B(O)O)c(F)c1)N1CCC1    ZINC000584945126
OB(O)c1cccc(CNC2CSC2)c1    ZINC000877633958
OB(O)c1cscc1CN1C[C@@H]2C[C@@H]2C1    ZINC001231946951
OB(O)c1ccccc1CNC1CSC1    ZINC000877634395
OB(O)c1ccc(SC2CCCC2)nc1    ZINC000169934131
OB(O)c1cscc1CN1C[C@H]2C[C@@H]2C1    ZINC001231946950
OB(O)c1ccc(CNC2CSC2)cc1    ZINC000877634717
OB(O)c1cscc1CN1C[C@@H]2C[C@H]2C1    ZINC001231946952
CCCn1nnc2cc(B(O)O)c(F)cc21    ZINC000170001423
CC(C)n1nnc2cc(B(O)O)c(F)cc21    ZINC000170001654
C[C@@H](O)CNC(=O)c1ccc(B(O)O)cc1    ZINC000584931460
CC(C)Cc1ccc(B(O)O)cc1[N+](=O)[O-]    ZINC000169745155
C[C@H](CO)NC(=O)c1ccc(B(O)O)cc1    ZINC000584931453
CC(C)OC(=O)c1ccc(B(O)O)c(N)c1    ZINC000169904710
CCOCC(=O)Nc1cccc(B(O)O)c1    ZINC000197008572
CO[C@@H](C)C(=O)Nc1cccc(B(O)O)c1    ZINC000404983880
CN(CCO)C(=O)c1ccc(B(O)O)cc1    ZINC000584931180
C[C@H](O)CNC(=O)c1cccc(B(O)O)c1    ZINC000309194593
CC(C)OC(=O)Nc1ccc(B(O)O)cc1    ZINC000169933869
C[C@@H](NCc1ccc(B(O)O)cc1)C(=O)O    ZINC001594206759
CC(C)OC(=O)Nc1cccc(B(O)O)c1    ZINC000169978211
C[C@@H](O)CNC(=O)c1cccc(B(O)O)c1    ZINC000309495566
CN(C)C(=O)COc1ccc(B(O)O)cc1    ZINC000584910037
CCNC(=O)c1ccc(B(O)O)c(OC)c1    ZINC000169995263
CC(C)(C)OC(=O)c1ncccc1B(O)O    ZINC000169748255
OB(O)c1cncc(OC2CCOCC2)c1    ZINC000169966406
CCNC(=O)COc1ccc(B(O)O)cc1    ZINC000196167957
CO[C@H](C)C(=O)Nc1cccc(B(O)O)c1    ZINC000404983879
C[C@@H](CO)NC(=O)c1ccc(B(O)O)cc1    ZINC000584931454
CC(C)(C)c1ccc(B(O)O)cc1[N+](=O)[O-]    ZINC000169745574
CC(C)(O)C(=O)Nc1cccc(B(O)O)c1    ZINC000584912348
C[C@H](O)CNC(=O)c1ccc(B(O)O)cc1    ZINC000584931461
COCCNC(=O)c1cccc(B(O)O)c1    ZINC000169745608
O=C(NCCCO)c1cccc(B(O)O)c1    ZINC000584931520
C[C@H](NCc1cccc(B(O)O)c1)C(=O)O    ZINC000203662077
CCN(OC)C(=O)c1ccc(B(O)O)cc1    ZINC001124036862
CCCONC(=O)c1cccc(B(O)O)c1    ZINC000863884373
O=C(O)CCNCc1ccc(B(O)O)cc1    ZINC001606201328
O=C(O)CCNCc1ccccc1B(O)O    ZINC001595060991
CC(C)ONC(=O)c1ccc(B(O)O)cc1    ZINC000863884087
CC(C)ONC(=O)c1cccc(B(O)O)c1    ZINC000863883600
C[C@@H](CO)NC(=O)c1cccc(B(O)O)c1    ZINC000584931382
CC(C)(C)OC(=O)c1cncc(B(O)O)c1    ZINC000169989553
OB(O)c1ccc(OC2CCOCC2)nc1    ZINC000169989571
COCCNC(=O)c1ccc(B(O)O)cc1    ZINC000169745158
COCCC(=O)Nc1cccc(B(O)O)c1    ZINC000404989084
CCN(OC)C(=O)c1cccc(B(O)O)c1    ZINC001123948718
C[C@H](NCc1ccc(B(O)O)cc1)C(=O)O    ZINC001605050374
CCCONC(=O)c1ccc(B(O)O)cc1    ZINC000863884497
C[C@@H](NCc1cccc(B(O)O)c1)C(=O)O    ZINC000221300319
CN(CCO)C(=O)c1cccc(B(O)O)c1    ZINC000584930925
O=C(NCCCO)c1ccc(B(O)O)cc1    ZINC000169745683
C[C@@H](NCc1ccccc1B(O)O)C(=O)O    ZINC001594206312
C[C@H](CO)NC(=O)c1cccc(B(O)O)c1    ZINC000584931381
OB(O)c1cccc(F)c1CN1CCCC1    ZINC000170001360
C[C@H]1C[C@H]1NCc1ccc(B(O)O)cc1F    ZINC000585021801
C[C@H]1CCN1Cc1c(F)cccc1B(O)O    ZINC001232756511
CN(Cc1c(F)cccc1B(O)O)C1CC1    ZINC001232754606
C[C@@H]1CCN1Cc1c(F)cccc1B(O)O    ZINC001232756510
OB(O)c1cc(F)cc(CN2CCCC2)c1    ZINC000211710771
OB(O)c1cc(CN2CCCC2)ccc1F    ZINC000203199942
C/C=C/CNCc1ccc(B(O)O)cc1F    ZINC000585049122
C[C@@H]1C[C@@H]1NCc1ccc(B(O)O)cc1F    ZINC000585021795
OB(O)c1ccc(CN2CCCC2)cc1F    ZINC001235093629
OB(O)c1cc(F)ccc1CN1CCCC1    ZINC000203199928
C[C@@H]1CCN1Cc1ccc(B(O)O)c(F)c1    ZINC001235095294
OB(O)c1ccc(CN2CCCC2)c(F)c1    ZINC000203199620
CN(Cc1ccc(B(O)O)c(F)c1)C1CC1    ZINC001235095119
C=CCN(C)Cc1ccc(B(O)O)c(F)c1    ZINC001235109508
OB(O)c1cc(F)cc(N2CCCCC2)c1    ZINC000390132664
OB(O)c1ccc(CNC2CCC2)c(F)c1    ZINC000585022244
CC1CN(Cc2c(F)cccc2B(O)O)C1    ZINC001232754571
OB(O)c1ccc(F)cc1CN1CCCC1    ZINC000230526624
C=CCN(C)Cc1c(F)cccc1B(O)O    ZINC001232763655
CC1CN(Cc2ccc(B(O)O)c(F)c2)C1    ZINC001235097091
C[C@H]1C[C@@H]1NCc1ccc(B(O)O)cc1F    ZINC000585021778
OB(O)c1ccc(F)c(CN2CCCC2)c1    ZINC000230527053
CC(C)(C)/N=C/c1cc(B(O)O)ccc1F    ZINC000170001838
C[C@@H]1C[C@H]1NCc1ccc(B(O)O)cc1F    ZINC000585021797
Cc1cc(F)c(CN2CCC2)c(B(O)O)c1    ZINC001250435897
C[C@H]1CCN1Cc1ccc(B(O)O)c(F)c1    ZINC001235095295
CC1(C)OB(c2ccc(F)nc2)OC1(C)C    ZINC000169856340
CC1(C)OB(c2cccnc2F)OC1(C)C    ZINC000169745935
CC1(C)OB(c2ccnc(F)c2)OC1(C)C    ZINC000169743528
CC1(C)OB(c2cnccc2F)OC1(C)C    ZINC000169988937
CC1(C)OB(c2ccncc2F)OC1(C)C    ZINC000169745951
CC1(C)OB(c2cncc(F)c2)OC1(C)C    ZINC000169747633
C[C@@H](CCO)NCc1ccc(B(O)O)cc1    ZINC000585027490
C[C@@H](CO)CNCc1ccc(B(O)O)cc1    ZINC000585018976
CCOCCNCc1ccc(B(O)O)cc1    ZINC000585033048
Cc1noc(C)c1B1OC(C)(C)C(C)(C)O1    ZINC000169743753
CO[C@@H](C)CNCc1cccc(B(O)O)c1    ZINC000585036574
CC[C@H](CO)NCc1ccccc1B(O)O    ZINC000585015251
CC(C)(O)CNCc1ccc(B(O)O)cc1    ZINC000585023491
CCOCCNCc1ccccc1B(O)O    ZINC000585033170
C[C@H](O)CCNCc1cccc(B(O)O)c1    ZINC000585050145
CO[C@@H](C)CNCc1ccccc1B(O)O    ZINC000585036560
CC[C@@H](CO)NCc1ccc(B(O)O)cc1    ZINC000585015236
OCCCCNCc1ccccc1B(O)O    ZINC000585038889
OCCCCNCc1ccc(B(O)O)cc1    ZINC000585039423
COCCCNCc1cccc(B(O)O)c1    ZINC000585014394
OCCCCNCc1cccc(B(O)O)c1    ZINC000585039332
COC[C@@H](C)NCc1cccc(B(O)O)c1    ZINC000585032299
CN(C)CCCOc1cccc(B(O)O)c1    ZINC000228684438
CC[C@H](CO)NCc1cccc(B(O)O)c1    ZINC000585014654
CCOCCNCc1cccc(B(O)O)c1    ZINC000585032414
C[C@@H](CCO)NCc1ccccc1B(O)O    ZINC000585030195
COC[C@@H](C)NCc1ccccc1B(O)O    ZINC000585032586
C[C@H](CO)CNCc1ccc(B(O)O)cc1    ZINC000585018977
CC(C)(O)C(C)(C)OB(O)c1ccncc1    ZINC000169835335
CC[C@H](CO)NCc1ccc(B(O)O)cc1    ZINC000585015235
CO[C@H](C)CNCc1ccccc1B(O)O    ZINC000585036559
C[C@H](O)CCNCc1ccccc1B(O)O    ZINC000585050029
COC[C@H](C)NCc1cccc(B(O)O)c1    ZINC000863890338
COCCCNCc1ccc(B(O)O)cc1    ZINC000585014187
CO[C@@H](C)CNCc1ccc(B(O)O)cc1    ZINC000585036170
C[C@@H](CO)CNCc1cccc(B(O)O)c1    ZINC000585018833
COC[C@H](C)NCc1ccccc1B(O)O    ZINC000863890483
C[C@@H](CO)CNCc1ccccc1B(O)O    ZINC000585018626
COCCCNCc1ccccc1B(O)O    ZINC000585013915
C[C@H](CCO)NCc1ccc(B(O)O)cc1    ZINC000585027488
C[C@H](CO)CNCc1cccc(B(O)O)c1    ZINC000585018834
C[C@H](CCO)NCc1cccc(B(O)O)c1    ZINC000585028060
CO[C@H](C)CNCc1cccc(B(O)O)c1    ZINC000585036573
CC(C)(O)CNCc1cccc(B(O)O)c1    ZINC000585023574
CC[C@@H](CO)NCc1ccccc1B(O)O    ZINC000585015250
CC(C)(CO)COB(O)c1cccc(N)c1    ZINC000169745102
C[C@H](CCO)NCc1ccccc1B(O)O    ZINC000585030194
CO[C@H](C)CNCc1ccc(B(O)O)cc1    ZINC000585036169
C[C@H](CO)CNCc1ccccc1B(O)O    ZINC000585018627
CC[C@@H](CO)NCc1cccc(B(O)O)c1    ZINC000585014655
CC(C)(O)CNCc1ccccc1B(O)O    ZINC000585024616
COC[C@H](C)NCc1ccc(B(O)O)cc1    ZINC000863890451
COC[C@@H](C)NCc1ccc(B(O)O)cc1    ZINC000585032461
C[C@H](O)CCNCc1ccc(B(O)O)cc1    ZINC000585049943
CN(C)CCCOc1ccc(B(O)O)cc1    ZINC000196957011
CCCCCOc1ncc(C)cc1B(O)O    ZINC000169934591
C[C@@H](CCO)NCc1cccc(B(O)O)c1    ZINC000585028061
CN1CCC=C(B2OC(C)(C)C(C)(C)O2)C1    ZINC000169810092
CN1CC=C(B2OC(C)(C)C(C)(C)O2)CC1    ZINC000169743467
OB(O)c1cc(Cl)c(Cl)cc1Cl    ZINC000169747606
OB(O)c1c(Cl)cc(Cl)cc1Cl    ZINC000169745344
OB(O)c1cc(Cl)cc(Cl)c1Cl    ZINC000169747004
OB(O)c1c(Cl)ccc(Cl)c1Cl    ZINC000216061104
OB(O)c1cc(Cl)c(Cl)c(Cl)c1    ZINC000169746892
OB(O)c1ccc(Cl)c(Cl)c1Cl    ZINC000169747898
OB(O)c1ccc(C(F)(F)F)cc1Cl    ZINC000169746898
OB(O)c1ccc(Cl)c(C(F)(F)F)c1    ZINC000169747052
OB(O)c1cc(C(F)(F)F)ccc1Cl    ZINC000169747048
OB(O)c1ccc(Cl)cc1C(F)(F)F    ZINC000169743626
OB(O)c1ccc(C(F)(F)F)c(Cl)c1    ZINC000169745129
OB(O)c1c(Cl)cccc1C(F)(F)F    ZINC000169747967
OB(O)c1cc(Cl)cc(C(F)(F)F)c1    ZINC000169743625
OB(O)c1cc(Cl)ccc1C(F)(F)F    ZINC000169748061
OB(O)c1cccc(C(F)(F)F)c1Cl    ZINC000169747911
OB(O)c1cccc(Cl)c1C(F)(F)F    ZINC000169905997
OB(O)c1cccc(OC(F)(F)F)c1F    ZINC000169806853
OB(O)c1ccc(OC(F)(F)F)cc1F    ZINC000169806920
COc1c(F)c(F)c(B(O)O)c(F)c1F    ZINC000169877317
OB(O)c1c(F)cccc1OC(F)(F)F    ZINC000238613376
OB(O)c1cc(F)ccc1OC(F)(F)F    ZINC000199856081
OB(O)c1cc(O)cc(C(F)(F)F)c1F    ZINC000169955329
OB(O)c1cc(OC(F)(F)F)ccc1F    ZINC000169745309
OB(O)c1cc(F)cc(OC(F)(F)F)c1    ZINC000201977748
OB(O)c1ccc(OC(F)(F)F)c(F)c1    ZINC000169794663
OB(O)c1cc(F)c(OC(F)F)c(F)c1    ZINC000169747469
OB(O)c1cnn(-c2cc(Cl)ncn2)c1    ZINC000169903823
OB(O)c1cc(Cl)ccc1-n1cnnn1    ZINC000606241706
O=C(Cl)c1ccc(B2OCCCO2)cc1    ZINC000224876442
O=C(O)C(=O)COc1ccc(B(O)O)cc1    ZINC001605881768
COC(=O)c1cc2c(c(B(O)O)c1)OCO2    ZINC000390825303
COCn1cc(B(O)O)c(C(F)(F)F)n1    ZINC000169934138
CC(=O)Nc1ccc([N+](=O)[O-])c(B(O)O)c1    ZINC000169745142
CC(=O)Nc1cccc(B(O)O)c1[N+](=O)[O-]    ZINC000169743992
CC(=O)Nc1cc(B(O)O)ccc1[N+](=O)[O-]    ZINC000169904013
CNC(=O)c1cc(B(O)O)cc([N+](=O)[O-])c1    ZINC000169743918
O=C1c2ccccc2-c2cccc(B(O)O)c21    ZINC000169806755
O=C(O)C1(c2ccc(B(O)O)cc2F)CC1    ZINC000169964763
O=C(O)C1(c2ccc(B(O)O)c(F)c2)CC1    ZINC000169964757
O=[S@@](CC1CC1)c1ccc(B(O)O)cc1    ZINC000169904947
O=[S@](CC1CC1)c1ccc(B(O)O)cc1    ZINC000169904950
CC1(C)COB(c2ccc(Cl)cc2)OC1    ZINC000169807987
CC1(C)COB(c2ccccc2Cl)OC1    ZINC000195990729
CCNC(=S)Nc1cccc(B(O)O)c1    ZINC000169903805
C[C@@H](C#N)N(C)Cc1cscc1B(O)O    ZINC001231951637
CN(CCC#N)Cc1cscc1B(O)O    ZINC001231946595
OB(O)c1cnc(SC2CCCC2)nc1    ZINC000170001216
C[C@H](C#N)N(C)Cc1cscc1B(O)O    ZINC001231951636
CCOC(=O)COc1cccc(B(O)O)c1    ZINC000169747487
COc1ccc(B(O)O)c(C2OCCO2)c1    ZINC000230542679
CCOC(=O)COc1ccc(B(O)O)cc1    ZINC000169745477
CCOC(=O)c1ccc(OC)c(B(O)O)c1    ZINC000169747937
CCOc1ccc(C(=O)OC)cc1B(O)O    ZINC000170010591
CC(=O)OCCOc1ccc(B(O)O)cc1    ZINC001332763615
CC[C@H](O)OB(O)c1ccc(C(=O)O)cc1    ZINC000198389673
CCOC(=O)c1ccc(B(O)O)cc1OC    ZINC000169747935
CC[C@@H](O)OB(O)c1ccc(C(=O)O)cc1    ZINC000198389661
CCOC(=O)c1ccc(B(O)O)c(OC)c1    ZINC000169994770
COCC(=O)COc1ccc(B(O)O)cc1    ZINC000863866861
CON(C)C(=O)c1cc(N)cc(B(O)O)c1    ZINC000169978023
CN(C)Cc1ccc([N+](=O)[O-])cc1B(O)O    ZINC000169745651
OB(O)c1cc(OC2CCCC2)ccc1F    ZINC000169955159
CCCCC(=O)c1cc(B(O)O)ccc1F    ZINC000169951637
CCCCC(=O)c1ccc(F)c(B(O)O)c1    ZINC000169746540
CCCCC(=O)c1ccc(B(O)O)cc1F    ZINC000169955209
CC(C)Oc1ccc(B(O)O)cc1B(O)O    ZINC000169745095
C[Si](C)(C)COc1ccc(B(O)O)cc1    ZINC000863866254
Cc1cc(B2OC(C)(C)C(C)(C)O2)cs1    ZINC000169986492
CC(C)CCSc1ccc(B(O)O)cc1    ZINC000169904911
Cc1cscc1B1OC(C)(C)C(C)(C)O1    ZINC000169747215
Cc1sccc1B1OC(C)(C)C(C)(C)O1    ZINC000169747963
OB(O)c1ccnc(N2CCCCC2)c1F    ZINC000242495722
OB(O)c1cc(N2CCCCC2)ncc1F    ZINC000309381267
CC1(C)OB(c2cnc(F)nc2)OC1(C)C    ZINC000206112469
COc1cccc(OCC(C)C)c1B(O)O    ZINC000169903719
CCCOCCOc1cccc(B(O)O)c1    ZINC000169926356
CC(C)[C@H](O)COc1ccc(B(O)O)cc1    ZINC001333490255
COCCCCOc1ccc(B(O)O)cc1    ZINC000228700594
CC[C@H](COc1ccc(B(O)O)cc1)OC    ZINC000396996753
CCCCOc1cc(OC)cc(B(O)O)c1    ZINC000169934636
CCOCCCOc1cccc(B(O)O)c1    ZINC000203523501
C[C@@H](O)CCCOc1ccc(B(O)O)cc1    ZINC000584910213
CC[C@@H](COc1ccc(B(O)O)cc1)OC    ZINC000396996752
COc1ccc(B(O)O)cc1OCC(C)C    ZINC000169905211
CC(C)[C@@H](O)COc1ccc(B(O)O)cc1    ZINC001333490256
CCCOCCOc1ccccc1B(O)O    ZINC000169934831
C[C@H](O)CCCOc1ccc(B(O)O)cc1    ZINC000584910222
CC(C)OCCOc1ccc(B(O)O)cc1    ZINC000202935553
CCOCCCOc1ccc(B(O)O)cc1    ZINC000203523499
CCCCOc1cc(B(O)O)ccc1OC    ZINC000169933981
CC(C)(O)CCOc1ccc(B(O)O)cc1    ZINC000584910622
Cc1nn([C@H]2CCCCO2)c(C)c1B(O)O    ZINC000169905102
CN(C)CCCOc1ccc(B(O)O)cn1    ZINC000169989559
Cc1nn([C@@H]2CCCCO2)c(C)c1B(O)O    ZINC000169905098
C=CCOCC(=C)B1OC(C)(C)C(C)(C)O1    ZINC000196059195
CC1(C)OB(C2=CC[C@@H](O)CC2)OC1(C)C    ZINC000204272633
CC1(C)OCC=C1B1OC(C)(C)C(C)(C)O1    ZINC000206183561
CC1(C)OB(C2=CC[C@H](O)CC2)OC1(C)C    ZINC000204272617
OB(O)c1cnc(Cl)c(Cl)c1Cl    ZINC000642814292
OB(O)c1c(Cl)cc(Cl)nc1Cl    ZINC000199689208
N#Cc1ccc(B(O)O)cc1Br    ZINC000238620288
N#Cc1ccc(Br)cc1B(O)O    ZINC000169748031
N#Cc1c(Br)cccc1B(O)O    ZINC000169748175
OB(O)c1cc(Cl)ncc1C(F)(F)F    ZINC000198023936
OB(O)c1cc(Cl)nc(C(F)(F)F)c1    ZINC000169988626
OB(O)c1ccnc(C(F)(F)F)c1Cl    ZINC000206059458
OB(O)c1ccc(Cl)nc1C(F)(F)F    ZINC000170013481
OB(O)c1cc(C(F)(F)F)ncc1Cl    ZINC000228984223
OB(O)c1ccc(C(F)(F)F)nc1Cl    ZINC000169748045
OB(O)c1cnc(Cl)c(C(F)(F)F)c1    ZINC000206069716
OB(O)c1cnc(Cl)cc1C(F)(F)F    ZINC000169747461
OB(O)c1cc(C(F)(F)F)cnc1Cl    ZINC000169901990
CSc1nc2ccc(B(O)O)cc2s1    ZINC000170000964
OB(O)c1cc2cccnc2c(F)c1Cl    ZINC000170001353
COC(=O)c1ccc(B(O)O)c([N+](=O)[O-])c1    ZINC000169745559
CC(=O)Oc1ccc(B(O)O)cc1[N+](=O)[O-]    ZINC000169905268
CC(=O)Oc1cc(B(O)O)ccc1[N+](=O)[O-]    ZINC000169955222
COC(=O)c1cc(B(O)O)cc([N+](=O)[O-])c1    ZINC000169745626
COC(=O)c1ccc(B(O)O)cc1[N+](=O)[O-]    ZINC000169747183
O=C1CCN(Cc2cscc2B(O)O)C1    ZINC001231949933
OB(O)c1ccc(Cl)c(N2CCCC2)c1    ZINC000170001109
OB(O)c1ccc(Cl)cc1N1CCCC1    ZINC000169934815
OB(O)c1cc(Cl)cc(N2CCCC2)c1    ZINC000169934849
OB(O)c1cc(Cl)ccc1N1CCCC1    ZINC000170001286
CC1(C)COB(c2ccc(Cl)nc2)OC1    ZINC000169946581
OB(O)c1ccc(N2CCCC2)cc1Cl    ZINC000238644636
CC1(C)COB(c2cnccc2Cl)OC1    ZINC000169746593
CC1(C)COB(c2ccncc2Cl)OC1    ZINC000169794692
Cn1c2ccccc2c2cc(B(O)O)ccc21    ZINC000169919502
O=C(NCCCF)c1ccc(B(O)O)cc1    ZINC000584962478
CCCNC(=O)c1cccc(B(O)O)c1F    ZINC000169744657
CCCNC(=O)c1cc(B(O)O)ccc1F    ZINC000169745543
C[C@H](CF)NC(=O)c1cccc(B(O)O)c1    ZINC000584990063
CCCNC(=O)c1ccc(F)c(B(O)O)c1    ZINC000169743934
CC(C)NC(=O)c1ccc(F)c(B(O)O)c1    ZINC000169745434
OB(O)c1ccc(N2CCOCC2)c(F)c1    ZINC000169964864
CCCNC(=O)c1cc(F)cc(B(O)O)c1    ZINC000169745581
CC(C)NC(=O)c1ccc(B(O)O)cc1F    ZINC000169744003
OB(O)c1cccc(F)c1CN1CCCO1    ZINC001232754425
CCCNC(=O)c1ccc(B(O)O)cc1F    ZINC000169744242
OB(O)c1ccc(CN2CCCO2)cc1F    ZINC001235096819
OB(O)c1ccc(F)c(N2CCOCC2)c1    ZINC000230544607
C[C@H](CF)C(=O)Nc1cccc(B(O)O)c1    ZINC000584910388
CCCNC(=O)c1ccc(B(O)O)c(F)c1    ZINC000169744500
OB(O)c1ccc(CN2CC(O)C2)cc1F    ZINC001235096848
C[C@H](CF)NC(=O)c1ccc(B(O)O)cc1    ZINC000584989359
CCN(C)C(=O)c1ccc(B(O)O)c(F)c1    ZINC000169744641
CC(C)NC(=O)c1cc(B(O)O)ccc1F    ZINC000169745047
O=C(CCCF)Nc1cccc(B(O)O)c1    ZINC000584910419
C[C@@H](CF)C(=O)Nc1cccc(B(O)O)c1    ZINC000584910401
C[C@@H](CF)NC(=O)c1ccc(B(O)O)cc1    ZINC000584989361
C[C@@H](CF)NC(=O)c1cccc(B(O)O)c1    ZINC000584990064
O=C(NCCCF)c1cccc(B(O)O)c1    ZINC000584963343
CC(C)NC(=O)c1ccc(B(O)O)c(F)c1    ZINC000169744614
OB(O)c1ccc(OC2CCCC2)nc1F    ZINC000169934465
CCN(C)C(=O)c1cc(B(O)O)ccc1F    ZINC000584931366
OB(O)c1cc(F)cc(N2CCOCC2)c1    ZINC000169746539
CC(C)NC(=O)c1cc(F)cc(B(O)O)c1    ZINC000169744386
OB(O)c1cccc(F)c1CN1CC(O)C1    ZINC001232755181
C[C@H]1CCN(Cc2cscc2B(O)O)C1    ZINC001231947826
CSCCNCc1ccc(B(O)O)cc1    ZINC000585045219
C[C@H]1CCCN1Cc1cscc1B(O)O    ZINC001231946218
CCN(Cc1cscc1B(O)O)C1CC1    ZINC001231945580
CC1(C)CN(Cc2cscc2B(O)O)C1    ZINC001231945251
CSCCNCc1ccccc1B(O)O    ZINC000585045568
OB(O)c1cscc1CN1CCCCC1    ZINC001231946440
C[C@@H]1CCCN1Cc1cscc1B(O)O    ZINC001231946216
CSCCNCc1cccc(B(O)O)c1    ZINC000585045271
CN(Cc1cscc1B(O)O)CC1CC1    ZINC001231945614
C[C@@H]1CCN(Cc2cscc2B(O)O)C1    ZINC001231947825
OB(O)c1cnc(N2CCC(F)CC2)nc1    ZINC000169747360
OB(O)c1cnn(CCN2CCOCC2)c1    ZINC000200135250
CCN(CC)Cc1cc(B(O)O)ccc1F    ZINC000396142728
CCN(CC)Cc1c(F)cccc1B(O)O    ZINC000170001364
CCN(CC)Cc1cc(F)cc(B(O)O)c1    ZINC000211712651
CC[C@@H](C)NCc1ccc(B(O)O)cc1F    ZINC000585014481
CCCN(C)Cc1c(F)cccc1B(O)O    ZINC001232754322
CC[C@H](C)NCc1ccc(B(O)O)cc1F    ZINC000585014482
CCN(CC)Cc1cc(F)ccc1B(O)O    ZINC000230526892
CCN(CC)Cc1ccc(F)c(B(O)O)c1    ZINC000169926278
CCN(CC)Cc1ccc(B(O)O)cc1F    ZINC000203187710
CCN(C)Cc1c(F)cc(C)cc1B(O)O    ZINC001250435954
CCCCNCc1ccc(B(O)O)cc1F    ZINC000585015069
CC(C)CNCc1ccc(B(O)O)cc1F    ZINC000585014306
CCCN(C)Cc1ccc(B(O)O)c(F)c1    ZINC001235096717
CC(C)N(C)Cc1c(F)cccc1B(O)O    ZINC001232755150
CCN(CC)Cc1ccc(F)cc1B(O)O    ZINC000203188216
CCN(CC)Cc1cccc(B(O)O)c1F    ZINC000170001368
CC(C)N(C)Cc1ccc(B(O)O)c(F)c1    ZINC001235096552
CCN(CC)Cc1ccc(B(O)O)c(F)c1    ZINC000230528979
CCC/C=C(/CCC)B1OCCNCCO1    ZINC000197249424
CCC/C=C(\CCC)B1OCCNCCO1    ZINC000198226699
OB(O)c1cc(F)c(Cl)c(F)c1Cl    ZINC000170002631
OB(O)c1c(F)c(Cl)cc(Cl)c1F    ZINC000169995134
OB(O)c1cc(Cl)c(F)c(Cl)c1F    ZINC001772572494
OB(O)c1cnc(Cl)nc1C(F)(F)F    ZINC000170001455
OB(O)c1cc(F)c(F)c(C(F)(F)F)c1    ZINC000169746447
OB(O)c1ccc(C(F)(F)F)c(F)c1F    ZINC000169794715
OB(O)c1cc(C(F)(F)F)c(F)cc1F    ZINC000238616157
OB(O)c1c(F)cc(C(F)(F)F)cc1F    ZINC000169807584
OB(O)c1cc(F)c(C(F)(F)F)c(F)c1    ZINC000261507934
OB(O)c1cc(C(F)(F)F)cc(F)c1F    ZINC000170002576
OB(O)c1c(F)ccc(C(F)(F)F)c1F    ZINC000238613030
Cc1c(B(O)O)cc([N+](=O)[O-])cc1[N+](=O)[O-]    ZINC000169745437
Cc1c([N+](=O)[O-])cc(B(O)O)cc1[N+](=O)[O-]    ZINC000169744845
O=S(=O)(c1ccc(B(O)O)cc1)C1CC1    ZINC000169900229
O=S(=O)(c1cccc(B(O)O)c1)C1CC1    ZINC000169935193
OB(O)c1ccc(OCC2CC2)cc1Cl    ZINC000169988552
CCCC(=O)c1ccc(Cl)c(B(O)O)c1    ZINC000169934744
OB(O)c1ccc(OCC2CC2)c(Cl)c1    ZINC000170002771
CN(C)C(=S)Oc1cncc(B(O)O)c1    ZINC000170001338
COc1cc(B(O)O)c(C(=O)O)cc1OC    ZINC000169934165
OB(O)c1cnc(N2CCCC2)c(Cl)c1    ZINC000230554561
OB(O)c1cc(Cl)cnc1N1CCCC1    ZINC000169955664
CCn1cnc2cc(B(O)O)c(F)c(F)c21    ZINC000170001667
Cc1nc2cc(B(O)O)c(F)c(F)c2n1C    ZINC000170001892
O=C(c1ccccc1)c1cccc(B(O)O)c1    ZINC000201559897
O=C(c1ccccc1)c1ccc(B(O)O)cc1    ZINC000169747957
O=Cc1ccc(-c2ccc(B(O)O)cc2)cc1    ZINC000169844731
O=Cc1cccc(-c2ccc(B(O)O)cc2)c1    ZINC000169844729
CCOC(=O)Cc1ccc(B(O)O)cc1F    ZINC000675050523
CC(C)OC(=O)c1cccc(B(O)O)c1F    ZINC000169744661
CCCOC(=O)c1cccc(B(O)O)c1F    ZINC000169744662
CCCOC(=O)c1ccc(B(O)O)c(F)c1    ZINC000169744496
CC(C)OC(=O)c1ccc(B(O)O)c(F)c1    ZINC000169744610
CCSCCOc1ccc(B(O)O)cc1    ZINC000203183195
CCCC[S@@](=O)c1ccc(B(O)O)cc1    ZINC000169904939
CC(C)C[S@](=O)c1ccc(B(O)O)cc1    ZINC000169904925
CCCC[S@@](=O)c1cccc(B(O)O)c1    ZINC000170001075
CC(C)SCOc1ccc(B(O)O)cc1    ZINC000863866989
CC(C)C[S@@](=O)c1ccc(B(O)O)cc1    ZINC000169904928
CSCCCOc1ccc(B(O)O)cc1    ZINC000584910032
CCCC[S@](=O)c1cccc(B(O)O)c1    ZINC000170001072
CCCC[S@](=O)c1ccc(B(O)O)cc1    ZINC000169904936
OB(O)c1ccc(N2CCOCC2)nc1F    ZINC000309324566
OB(O)c1ccnc(N2CCOCC2)c1F    ZINC000169934996
OB(O)c1cc(N2CCOCC2)ncc1F    ZINC000309333825
CC1(N)CN(Cc2cscc2B(O)O)C1    ZINC001204986244
N[C@H]1CCN(Cc2cscc2B(O)O)C1    ZINC001236171552
N[C@@H]1CCN(Cc2cscc2B(O)O)C1    ZINC001236171540
CC1(C)COB(c2cc(F)cc(F)c2)OC1    ZINC000169807950
COCCOc1ccc(B(O)O)cc1OC    ZINC000203547150
COC(COc1ccc(B(O)O)cc1)OC    ZINC000169844671
COC(COc1cccc(B(O)O)c1)OC    ZINC000169844669
OCCOCCOc1ccc(B(O)O)cc1    ZINC000584909981
Cc1nn(C(=O)OC(C)(C)C)cc1B(O)O    ZINC000170002753
Cc1cc(-c2ccccc2)cc(C)c1B(O)O    ZINC000202829108
Cc1cc(C)cc(-c2ccc(B(O)O)cc2)c1    ZINC000310255388
CCc1ccc(-c2ccc(B(O)O)cc2)cc1    ZINC000169746834
CC(C)(C)OCc1ccc(F)cc1B(O)O    ZINC000203184917
CCCCOc1cc(F)c(C)cc1B(O)O    ZINC000169955310
CC(C)(C)OCc1cc(B(O)O)ccc1F    ZINC000230537211
OB(O)c1ccc(OCCCCCF)cc1    ZINC000584911225
CC1(C)OB(C2=CCSCC2)OC1(C)C    ZINC000169743432
CC1(C)OB(C2=CC[C@@H](F)CC2)OC1(C)C    ZINC000306318539
CCNC(=O)c1cc(Cl)cc(B(O)O)c1    ZINC000169746505
CC(=O)Nc1ccc(B(O)O)c(Cl)c1C    ZINC000675050419
O=C(NCCCl)c1cccc(B(O)O)c1    ZINC000169743987
CN(C)C(=O)c1ccc(B(O)O)cc1Cl    ZINC000169745139
CCNC(=O)c1ccc(B(O)O)cc1Cl    ZINC000169745667
CCNC(=O)c1ccc(B(O)O)c(Cl)c1    ZINC000169744190
CCNC(=O)c1ccc(Cl)c(B(O)O)c1    ZINC000169744119
CN(C)C(=O)c1ccc(B(O)O)c(Cl)c1    ZINC000169744243
OB(O)c1cc(Cl)cnc1OCC1CC1    ZINC000170002483
O=C(NCCCl)c1ccc(B(O)O)cc1    ZINC000169745311
CN(C)C(=O)c1cc(B(O)O)ccc1Cl    ZINC000169745369
CN(C)C(=O)c1cc(Cl)cc(B(O)O)c1    ZINC000169746468
CCNC(=O)c1cc(B(O)O)ccc1Cl    ZINC000169745097
CN(C)C(=O)c1ccc(Cl)c(B(O)O)c1    ZINC000169744321
COc1cc([N+](=O)[O-])cc(B(O)O)c1OC    ZINC000199822555
COc1cc(B(O)O)cc([N+](=O)[O-])c1OC    ZINC000725346834
COc1ccc([N+](=O)[O-])c(OC)c1B(O)O    ZINC000725346636
CON(C)C(=O)c1ccc(B(O)O)cc1F    ZINC000169743971
O=C(NCCO)c1ccc(B(O)O)cc1F    ZINC000169745394
O=C(NCCO)c1cc(B(O)O)ccc1F    ZINC000169745625
CON(C)C(=O)c1cc(B(O)O)ccc1F    ZINC000169745364
N[C@H](Cc1ccc(B(O)O)cc1F)C(=O)O    ZINC000195751898
N[C@@H](Cc1ccc(B(O)O)cc1F)C(=O)O    ZINC000195751897
CON(C)C(=O)c1cc(F)cc(B(O)O)c1    ZINC000169995111
CON(C)C(=O)c1ccc(F)c(B(O)O)c1    ZINC000169743923
COc1nc(OC)c(B(O)O)cc1B(O)O    ZINC000169905242
CC(=O)CN(C)Cc1cscc1B(O)O    ZINC001231946602
CN(Cc1cscc1B(O)O)C1COC1    ZINC001231948368
OCC1CN(Cc2cscc2B(O)O)C1    ZINC001231949625
OB(O)c1cscc1CN1CCOCC1    ZINC001231946161
OB(O)c1cscc1CN1CCCCO1    ZINC001231946514
OB(O)c1cscc1CN1CC[C@@H](O)C1    ZINC001231944824
CC1(O)CN(Cc2cscc2B(O)O)C1    ZINC001231946442
COC1CN(Cc2cscc2B(O)O)C1    ZINC001231945705
N#Cc1ccn(-c2cccc(B(O)O)c2)c1N    ZINC001211320622
OB(O)c1cc(F)c(F)c(N2CCCC2)c1    ZINC000230538916
OB(O)c1ccc(CN2CC(F)C2)cc1F    ZINC001235096730
OB(O)c1cccc(F)c1CN1CC(F)C1    ZINC001232753919
OB(O)c1ccc(CNc2ccccc2)cc1    ZINC000169748097
Cc1ccccc1Nc1cccc(B(O)O)c1    ZINC001211323892
OB(O)c1ccccc1CNc1ccccc1    ZINC000169844757
Cc1ccc(Nc2cccc(B(O)O)c2)cc1    ZINC001211324422
OB(O)c1cccc(CNc2ccccc2)c1    ZINC000169903898
Cc1cccc(Nc2cccc(B(O)O)c2)c1    ZINC001211325085
CN(C)CCOc1ccc(B(O)O)cc1F    ZINC000203575902
CN(CCO)Cc1ccc(B(O)O)c(F)c1    ZINC001236256045
COCCNCc1ccc(B(O)O)cc1F    ZINC000585014593
OCCCNCc1ccc(B(O)O)cc1F    ZINC000585014395
C[C@@H](CO)NCc1ccc(B(O)O)cc1F    ZINC000585026888
C[C@H](O)CNCc1ccc(B(O)O)cc1F    ZINC000585032745
C[C@@H](O)CNCc1ccc(B(O)O)cc1F    ZINC000585032744
C[C@H](CO)NCc1ccc(B(O)O)cc1F    ZINC000585018452
CN(CCO)Cc1c(F)cccc1B(O)O    ZINC001236255446
CC[C@H](C)N(C)Cc1cscc1B(O)O    ZINC001231947107
CN(Cc1cscc1B(O)O)C(C)(C)C    ZINC001231949557
CCN(Cc1cscc1B(O)O)C(C)C    ZINC001231945483
CCCN(CC)Cc1cscc1B(O)O    ZINC001231944884
CC[C@@H](C)N(C)Cc1cscc1B(O)O    ZINC001231947106
CC(C)CN(C)Cc1cscc1B(O)O    ZINC001231946844
CCCCN(C)Cc1cscc1B(O)O    ZINC001231945533
CC(C)(C)OC(=O)N1CC=C(B(O)O)CC1    ZINC000169748041
O=Cc1cc(Br)cc(B(O)O)c1    ZINC000196255084
O=Cc1c(Br)cccc1B(O)O    ZINC000169748214
O=Cc1cc(B(O)O)ccc1Br    ZINC000169995326
Cc1cc(Br)cc(C)c1B(O)O    ZINC000169748183
CCc1cc(Br)ccc1B(O)O    ZINC000169994230
OB(O)c1ccccc1CCBr    ZINC000169744862
OB(O)c1ccc(CCBr)cc1    ZINC000169746220
Cc1cc(Br)c(C)c(B(O)O)c1    ZINC000169901938
Cc1cc(B(O)O)cc(C)c1Br    ZINC000169995314
Cc1c(C)c(B(O)O)ccc1Br    ZINC000169995287
Cc1cc(B(O)O)c(C)cc1Br    ZINC000169743933
COC(=O)Cc1ccc(B(O)O)c(Cl)c1    ZINC000202123137
CCOC(=O)c1ccc(B(O)O)cc1Cl    ZINC000169745584
CCOC(=O)c1ccc(Cl)c(B(O)O)c1    ZINC000169745048
CCOC(=O)c1ccc(B(O)O)c(Cl)c1    ZINC000169745422
CCOC(=O)c1cc(B(O)O)ccc1Cl    ZINC000169745476
CCOC(=O)c1ccc(Cl)cc1B(O)O    ZINC000169745031
CCOC(=O)c1cc(Cl)ccc1B(O)O    ZINC000169745156
OB(O)c1cccc2sc3ccccc3c21    ZINC000196238439
OB(O)c1cccc2c3ccccc3sc21    ZINC000169743234
OB(O)c1ccc2sc3ccccc3c2c1    ZINC000169743811
COC(=O)c1cc(OC)c(F)c(B(O)O)c1    ZINC000170019506
CC(C)S(=O)(=O)c1ccccc1B(O)O    ZINC000170001627
CCCS(=O)(=O)c1ccccc1B(O)O    ZINC000170001394
CCCS(=O)(=O)c1ccc(B(O)O)cc1    ZINC000169934025
CC(C)S(=O)(=O)c1cccc(B(O)O)c1    ZINC000169909863
CCCS(=O)(=O)c1cccc(B(O)O)c1    ZINC000170001398
CCOC(=O)CCc1cc(B(O)O)cs1    ZINC000217045303
CC(C)S(=O)(=O)c1ccc(B(O)O)cc1    ZINC000169745571
CC(C)COc1cc(Cl)cc(B(O)O)c1    ZINC000169933793
CC(C)COc1cc(B(O)O)ccc1Cl    ZINC000169934358
CCCCOc1ccc(B(O)O)cc1Cl    ZINC000169747762
CC(C)COc1ccc(Cl)c(B(O)O)c1    ZINC000169934255
CCCCOc1cccc(B(O)O)c1Cl    ZINC000169933855
CCCCOc1cc(Cl)ccc1B(O)O    ZINC000169934558
CCCCOc1cc(Cl)cc(B(O)O)c1    ZINC000169933964
CC(C)(C)Oc1ccc(B(O)O)c(Cl)c1    ZINC000169951693
CCCCOc1cc(B(O)O)ccc1Cl    ZINC000169934355
CC(C)COc1cc(Cl)ccc1B(O)O    ZINC000169934550
CCCCOc1ccc(Cl)c(B(O)O)c1    ZINC000169934248
Cc1ccc(B(O)O)cc1OCCCCl    ZINC000230536716
CCCCOc1ccc(Cl)cc1B(O)O    ZINC000169844697
OB(O)c1c(F)cc(OCC2CC2)cc1F    ZINC000675050701
OB(O)c1cc(OCC2CC2)c(F)cc1F    ZINC000169934895
N#Cc1ncn(-c2cccc(B(O)O)c2)c1N    ZINC001211319358
N#Cc1nn(-c2cccc(B(O)O)c2)cc1N    ZINC001211320393
Fc1cc(B2OCCNCCO2)cc(F)n1    ZINC000170002552
Cc1ccccc1Oc1ccc(B(O)O)cc1    ZINC000170002492
Cc1cccc(Oc2ccccc2B(O)O)c1    ZINC000170002532
COc1ccc(-c2ccc(B(O)O)cc2)cc1    ZINC000169745040
Cc1cccc(Oc2ccc(B(O)O)cc2)c1    ZINC000170016966
COc1ccc(-c2ccccc2B(O)O)cc1    ZINC000196828860
COc1cc(B(O)O)ccc1-c1ccccc1    ZINC000382772085
OB(O)c1ccc([C@H](O)c2ccccc2)cc1    ZINC000169934528
OB(O)c1ccc(COc2ccccc2)cc1    ZINC000169743730
Cc1cccc(Oc2cccc(B(O)O)c2)c1    ZINC000170016970
COc1ccccc1-c1ccc(B(O)O)cc1    ZINC000169844719
Cc1ccccc1Oc1ccccc1B(O)O    ZINC000170002536
OB(O)c1ccccc1OCc1ccccc1    ZINC000169745008
Cc1ccc(Oc2ccc(B(O)O)cc2)cc1    ZINC000202555360
COc1cccc(-c2ccc(B(O)O)cc2)c1    ZINC000169844717
OB(O)c1ccc([C@@H](O)c2ccccc2)cc1    ZINC000169934533
OB(O)c1ccc(OCc2ccccc2)cc1    ZINC000169745009
OB(OCc1ccccc1)c1ccc(O)cc1    ZINC000199581678
OB(O)c1cccc(OCc2ccccc2)c1    ZINC000169743219
COc1ccc(B(O)O)c(F)c1OC(C)C    ZINC000169951677
COCCOCc1cc(B(O)O)ccc1F    ZINC000230527368
COCCOCc1cc(F)ccc1B(O)O    ZINC000230533834
CCCOc1c(OC)ccc(B(O)O)c1F    ZINC000169951673
COCCOCc1ccc(F)cc1B(O)O    ZINC000203184702
OB(O)c1ccc(-n2nccc2C2CC2)cc1    ZINC000223252502
Cc1ccc(-c2ncncc2B(O)O)c(C)c1    ZINC000170001952
Cc1ccc(Nc2cccc(B(O)O)c2)cn1    ZINC001211318693
Cc1cccc(Nc2cccc(B(O)O)c2)n1    ZINC001211319542
Cc1cncc(Nc2cccc(B(O)O)c2)c1    ZINC001211318561
Cc1ccc(C)c(-c2ncncc2B(O)O)c1    ZINC000170001950
Cc1ccncc1Nc1cccc(B(O)O)c1    ZINC001211319178
Cc1c[nH]ccc1=Nc1cccc(B(O)O)c1    ZINC001211318883
Cc1cccnc1Nc1cccc(B(O)O)c1    ZINC000197043126
Nc1cccc(Nc2cccc(B(O)O)c2)c1    ZINC001159464946
Cc1ccnc(Nc2cccc(B(O)O)c2)c1    ZINC001211318993
Cc1cc(=Nc2cccc(B(O)O)c2)cc[nH]1    ZINC001211318334
Cc1ncccc1Nc1cccc(B(O)O)c1    ZINC001211318201
Cc1ccc(-c2ncncc2B(O)O)cc1C    ZINC000170001759
Nc1ccc(Nc2cccc(B(O)O)c2)cc1    ZINC000204312184
Cc1ccc(Nc2cccc(B(O)O)c2)nc1    ZINC000197043946
OB(O)c1ccc(CNc2ccccn2)cc1    ZINC000203708092
C[C@H](N)CN(C)Cc1cscc1B(O)O    ZINC001236904518
CCCCCc1ccc(B(O)O)c(F)c1F    ZINC000169872213
CCOC(Cn1cc(B(O)O)cn1)OCC    ZINC000169905216
C#Cc1cccc(B2OC(C)(C)C(C)(C)O2)c1    ZINC000169745971
C#Cc1ccc(B2OC(C)(C)C(C)(C)O2)cc1    ZINC000169745972
CC(C)(O)C(C)(C)OB(O)C1=CCOCC1    ZINC000169917350
Cc1cc(Br)nc(C)c1B(O)O    ZINC000169744901
N#CCc1ccc(C(F)(F)F)cc1B(O)O    ZINC000170001692
CCNS(=O)(=O)c1cccc(B(O)O)c1    ZINC000169744004
CNS(=O)(=O)c1ccc(B(O)O)c(C)c1    ZINC000169746378
CCS(=O)(=O)Nc1ccc(B(O)O)cc1    ZINC000169794740
CS(=O)(=O)NCc1cccc(B(O)O)c1    ZINC000169744866
CS(=O)(=O)NCc1ccc(B(O)O)cc1    ZINC000169744867
CN(C)S(=O)(=O)c1cccc(B(O)O)c1    ZINC000169745539
CCNS(=O)(=O)c1ccc(B(O)O)cc1    ZINC000169745541
CN(C)S(=O)(=O)c1ccccc1B(O)O    ZINC000169747960
COc1nc(OC)c(B(O)O)cc1SC    ZINC000642814594
CN(C)S(=O)(=O)c1ccc(B(O)O)cc1    ZINC000169745627
CCS(=O)(=O)Nc1cccc(B(O)O)c1    ZINC000169903929
N#Cc1cnoc1Nc1cccc(B(O)O)c1    ZINC001211319210
CC(C)COc1nccc(B(O)O)c1Cl    ZINC000169951669
CC(C)COc1ncc(Cl)cc1B(O)O    ZINC000169934046
CCCCOc1ncc(Cl)cc1B(O)O    ZINC000169934053
CCCCOc1ncc(B(O)O)cc1Cl    ZINC000169747446
CC(C)COc1ncc(B(O)O)cc1Cl    ZINC000169794741
CCCCOc1nccc(B(O)O)c1Cl    ZINC000169934763
CC1(F)CN(Cc2cscc2B(O)O)C1    ZINC001231947772
OB(O)c1cscc1CN1CC[C@@H](F)C1    ZINC001231947804
OB(O)c1cscc1CN1CC[C@H](F)C1    ZINC001231947806
OB(O)c1cnc(N2CCC(F)(F)C2)nc1    ZINC000169747345
Nc1ccc(Oc2cccc(B(O)O)c2)cc1    ZINC000169977891
COc1ccc(-c2ccncc2)cc1B(O)O    ZINC000169743843
COc1nccc(-c2ccccc2)c1B(O)O    ZINC000169873906
Nc1ccccc1Oc1ccc(B(O)O)cc1    ZINC000169746205
OB(O)c1cccnc1OCc1ccccc1    ZINC000169744881
OB(O)c1cccc(Nc2ccccc2O)c1    ZINC001211323835
OB(O)c1cccc(Nc2cccc(O)c2)c1    ZINC001211324213
OB(O)c1cccc(Nc2ccc(O)cc2)c1    ZINC001211324584
Nc1ccc(Oc2ccc(B(O)O)cc2)cc1    ZINC000169977888
O=c1ccccn1Cc1ccc(B(O)O)cc1    ZINC000169926292
OB(O)c1cncc(OCc2ccccc2)c1    ZINC000169748053
OB(O)c1cccc(OCc2ccccn2)c1    ZINC000169922491
COc1nc(-c2ccccc2)ccc1B(O)O    ZINC000169746089
OB(O)c1ccc(OCc2ccccc2)nc1    ZINC000169743620
OB(O)c1ccc(OCc2ccccn2)cc1    ZINC000169922453
OB(O)c1ccccc1OCc1ccccn1    ZINC000169922415
OB(O)c1ccc(OCc2ccncc2)cc1    ZINC000169922456
OB(O)c1ccccc1OCc1ccncc1    ZINC000169922420
OB(O)c1ccnc(OCc2ccccc2)c1    ZINC000169935258
Cc1cccc(Oc2ccc(B(O)O)cn2)c1    ZINC000169978131
COCCN(C)Cc1cscc1B(O)O    ZINC001231946391
Cc1ccnnc1Nc1cccc(B(O)O)c1    ZINC001211321543
CC(C)n1cnc2cc(C#N)cc(B(O)O)c21    ZINC000170001921
Cc1cnc(Nc2cccc(B(O)O)c2)cn1    ZINC001211318801
Nc1cncc(Nc2cccc(B(O)O)c2)c1    ZINC001211320207
Cc1ncncc1Nc1cccc(B(O)O)c1    ZINC001211318284
Cc1cncnc1Nc1cccc(B(O)O)c1    ZINC001211323127
Cc1nccc(Nc2cccc(B(O)O)c2)n1    ZINC001211318310
Nc1cccnc1Nc1cccc(B(O)O)c1    ZINC001211318838
Cc1ncc(Nc2cccc(B(O)O)c2)cn1    ZINC001211319485
Cc1nccnc1Nc1cccc(B(O)O)c1    ZINC001211318943
Cc1cncc(Nc2cccc(B(O)O)c2)n1    ZINC001211319154
CCn1c(C)nc2cc(C#N)cc(B(O)O)c21    ZINC000170001917
CCCn1cnc2cc(C#N)cc(B(O)O)c21    ZINC000170001704
CC(F)(F)CNCc1cccc(B(O)O)c1    ZINC000585043722
CCN(CC)c1cc(B(O)O)cc(F)c1F    ZINC000230539239
OB(O)c1ccc(CNCCCF)c(F)c1    ZINC000585031012
CN(CCF)Cc1ccc(B(O)O)c(F)c1    ZINC001235111953
C[C@@H](CF)NCc1ccc(B(O)O)cc1F    ZINC000585041066
CN(CCF)Cc1c(F)cccc1B(O)O    ZINC001232760092
CC(F)(F)CNCc1ccc(B(O)O)cc1    ZINC000585044029
OB(O)c1ccccc1CNC(CF)CF    ZINC000585044151
C[C@H](CF)NCc1ccc(B(O)O)cc1F    ZINC000585041064
CC(F)(F)CNCc1ccccc1B(O)O    ZINC000585043009
OB(O)c1ccc(CNC(CF)CF)cc1    ZINC000585043974
OB(O)c1cccc(CNC(CF)CF)c1    ZINC000585043394
CC1(C)OB(c2ccccc2C#N)OC1(C)C    ZINC000169746023
C[C@H]1CC(C)(C)OB(c2cccc(C#N)c2)O1    ZINC000169808875
CC1(C)COB(c2ccc(CC#N)cc2)OC1    ZINC000169946401
C[C@@H]1CC(C)(C)OB(c2ccc(C#N)cc2)O1    ZINC000169808877
CC1(C)OB(c2cccc(C#N)c2)OC1(C)C    ZINC000169743513
C[C@@H]1CC(C)(C)OB(c2cccc(C#N)c2)O1    ZINC000169808874
C[C@H]1CC(C)(C)OB(c2ccc(C#N)cc2)O1    ZINC000169808879
[C-]#[N+]c1ccc(B2OC(C)(C)C(C)(C)O2)cc1    ZINC000196874897
CC1(C)OB(c2ccc(C#N)cc2)OC1(C)C    ZINC000169743290
COc1cc(Br)cc(B(O)O)c1    ZINC000169748119
COc1ccc(B(O)O)cc1Br    ZINC000238430112
COc1ccc(Br)cc1B(O)O    ZINC000169743509
COc1cc(B(O)O)ccc1Br    ZINC000169933859
COc1c(Br)cccc1B(O)O    ZINC000169746173
COc1ccc(Br)c(B(O)O)c1    ZINC000169745430
COc1cc(Br)ccc1B(O)O    ZINC000169747934
COc1ccc(B(O)O)c(Br)c1    ZINC000307486154
COc1cc(Cl)c(B(O)O)cc1C(=O)O    ZINC000169746573
Clc1ccc(B2Oc3ccccc3O2)cc1    ZINC000195785587
COc1cc(B(O)O)ccc1S(C)(=O)=O    ZINC000170001700
OB(O)c1ccc2[nH]nc(C(F)(F)F)c2c1    ZINC000309215509
OB(O)c1ccc2nc(C(F)(F)F)[nH]c2c1    ZINC000203620437
OB(O)c1cc(C(F)(F)F)cc2[nH]ncc21    ZINC000222354825
OB(O)c1cc2[nH]ncc2cc1C(F)(F)F    ZINC000258833856
COCCOc1cc(Cl)cc(B(O)O)c1    ZINC000169964805
COCCOc1cc(Cl)ccc1B(O)O    ZINC000169934499
CCOc1c(Cl)cc(B(O)O)cc1OC    ZINC000169955325
COCCOc1ccc(Cl)c(B(O)O)c1    ZINC000169955260
COCCOc1cc(B(O)O)ccc1Cl    ZINC000169934514
CCOc1cc(B(O)O)cc(Cl)c1OC    ZINC000169955430
COCCOc1ccc(B(O)O)c(Cl)c1    ZINC000169988555
CCOC(=O)c1cc(F)c(B(O)O)c(F)c1    ZINC000575442727
OB(O)c1c(F)cc(C2OCCO2)cc1F    ZINC000169748176
COC(=O)c1ccc2cc(B(O)O)ccc2c1    ZINC001777699129
COC(=O)c1ccc(B(O)O)c2ccccc12    ZINC000169806827
O=c1cc[nH]cc1Nc1cccc(B(O)O)c1    ZINC001211322721
O=c1c2cc(B(O)O)ccc2nc2n1CCC2    ZINC000256051272
OB(O)c1cccc(Nc2cncc(O)c2)c1    ZINC001211318645
OB(O)c1cccc(Nc2ccc(O)nc2)c1    ZINC001211319532
N#CC1(C(=O)Nc2cccc(B(O)O)c2)CC1    ZINC000584910762
OB(O)c1cccc(-c2noc(C3CC3)n2)c1    ZINC000310223518
COc1ccc(-c2ncncc2B(O)O)cc1    ZINC000170001767
OB(O)c1cnc(OCc2ccccc2)nc1    ZINC000169904844
OB(O)c1cccc(Nc2cccnc2O)c1    ZINC001211318589
N#CC1CN(C(=O)c2ccc(B(O)O)cc2)C1    ZINC000868557666
OB(O)c1ccc(-c2noc(C3CC3)n2)cc1    ZINC000585049252
OB(O)c1cccc(Nc2ncccc2O)c1    ZINC001211318219
Nc1cn(-c2cccc(B(O)O)c2)ccc1=O    ZINC001211320182
COc1cccc(-c2ncncc2B(O)O)c1    ZINC000170001763
OB(O)c1cccc(Nc2ccnc(O)c2)c1    ZINC001211318494
N#CC1CN(C(=O)c2cccc(B(O)O)c2)C1    ZINC000868558785
N#CC1(NC(=O)c2ccc(B(O)O)cc2)CC1    ZINC000584947613
C=C(C)c1nnc(-c2ccc(B(O)O)cc2)o1    ZINC000170001961
O=C(Nc1ccc(B(O)O)cc1)n1cccc1    ZINC000230549161
N#CC1(NC(=O)c2cccc(B(O)O)c2)CC1    ZINC000584947562
Cc1ccc(-c2ccc(B(O)O)c(F)c2)cc1    ZINC000215760098
CCCCOc1c(F)ccc(B(O)O)c1F    ZINC000169955569
CC(C)COc1c(F)ccc(B(O)O)c1F    ZINC000169955572
CCCOc1c(F)cc(B(O)O)c(C)c1F    ZINC000169955288
CCCCOc1ccc(B(O)O)c(F)c1F    ZINC000169746555
CCCOc1c(F)c(C)cc(B(O)O)c1F    ZINC000169951706
CC(F)(F)CCOc1ccc(B(O)O)cc1    ZINC000584909824
CCCCOc1cc(F)c(B(O)O)cc1F    ZINC000169955406
Cc1c(F)c(OC(C)C)c(F)cc1B(O)O    ZINC000169955290
CCCCOc1cc(B(O)O)c(F)cc1F    ZINC000169934884
CCCCOc1c(F)cc(B(O)O)cc1F    ZINC000169955281
CC(C)COc1c(F)cc(B(O)O)cc1F    ZINC000169955284
CCCCOc1ccc(F)c(B(O)O)c1F    ZINC000169877281
Cc1cc(B(O)O)c(F)c(OC(C)C)c1F    ZINC000169955582
CCCn1nnc2cc(C#N)cc(B(O)O)c21    ZINC000170001707
Nc1cnncc1Nc1cccc(B(O)O)c1    ZINC001211320627
Nc1cncc(Nc2cccc(B(O)O)c2)n1    ZINC001211319441
CC(C)n1nnc2cc(C#N)cc(B(O)O)c21    ZINC000170001925
Nc1cnc(Nc2cccc(B(O)O)c2)cn1    ZINC001211321221
N=c1c(N)cncn1-c1cccc(B(O)O)c1    ZINC001211319041
CCCOc1ccc2cc(B(O)O)ccc2c1    ZINC000169926540
CC(C)Oc1ccc2cc(B(O)O)ccc2c1    ZINC000169926542
CC(C)Oc1ccc2ccccc2c1B(O)O    ZINC000169748177
N#CC1(CNCc2cccc(B(O)O)c2)CC1    ZINC000585039982
N#Cc1cc(B(O)O)ccc1N1CCCCC1    ZINC000170001820
N#Cc1c(B(O)O)cccc1N1CCCCC1    ZINC000170001570
N#CC1(CNCc2ccccc2B(O)O)CC1    ZINC000585039121
N#CC1(CNCc2ccc(B(O)O)cc2)CC1    ZINC000585039905
CCCn1ccc(-c2ccc(B(O)O)cc2)n1    ZINC000170001946
Cc1cc(C)n(-c2cc(C)ccc2B(O)O)n1    ZINC000169888777
CC1(C)OB(c2cncc(C#N)c2)OC1(C)C    ZINC000169747182
CC1(C)OB(c2cnccc2C#N)OC1(C)C    ZINC000169745953
CC1(C)OB(c2ccncc2C#N)OC1(C)C    ZINC000169745950
CC1(C)OB(c2ccnc(C#N)c2)OC1(C)C    ZINC000169747335
CC1(C)OB(c2ccc(C#N)nc2)OC1(C)C    ZINC000169746826
CC1(C)OB(c2cccnc2C#N)OC1(C)C    ZINC000169745930
C=Cc1cccc(B2OC(C)(C)C(C)(C)O2)c1    ZINC000169807635
C=Cc1ccc(B2OC(C)(C)C(C)(C)O2)cc1    ZINC000169807633
C=Cc1ccccc1B1OC(C)(C)C(C)(C)O1    ZINC000199507469
C=C(B1OC(C)(C)C(C)(C)O1)c1ccccc1    ZINC000169747234
COc1ncc(Br)cc1B(O)O    ZINC000169745479
COc1cncc(Br)c1B(O)O    ZINC000169917347
COc1cnc(Br)cc1B(O)O    ZINC000169794558
COc1nc(Br)ccc1B(O)O    ZINC000169994378
COc1nccc(B(O)O)c1Br    ZINC000169903788
COc1c(Br)nccc1B(O)O    ZINC000238342664
COc1nccc(Br)c1B(O)O    ZINC000238422360
COc1cc(B(O)O)c(Br)cn1    ZINC000169745637
COc1cc(B(O)O)cnc1Br    ZINC000238446174
COc1ccc(Cl)c(B(O)O)c1[N+](=O)[O-]    ZINC000169988567
OB(O)c1cscc1CN1CC(Cl)C1    ZINC001231949491
N#Cc1cc(B(O)O)ccc1OC(F)(F)F    ZINC000170001468
N#Cc1ccc(OC(F)(F)F)c(B(O)O)c1    ZINC000169904095
CONS(=O)(=O)c1cccc(B(O)O)c1    ZINC000230536144
COc1ccc(B(O)O)cc1S(N)(=O)=O    ZINC001772572495
OB(O)c1ccc(Sc2ccccc2)nc1    ZINC000211336611
CN(C)Cc1ccc(B(O)O)c(Cl)c1F    ZINC001250345717
COC(=O)c1cccc2cc(B(O)O)cnc21    ZINC001772572504
OB(O)c1cccc(Nc2cnnc(O)c2)c1    ZINC001211321358
OB(O)c1cccc(Nc2ccnnc2O)c1    ZINC001211321063
OB(O)c1cccc(Nc2cncnc2O)c1    ZINC001211320611
OB(O)c1cccc(Nc2ccc(F)cc2)c1    ZINC001211324541
OB(O)c1cccc(Nc2ccccc2F)c1    ZINC001211324911
OB(O)c1cccc(Nc2cccc(F)c2)c1    ZINC001211323839
O=C(N[C@H]1C=CCC1)c1ccc(B(O)O)cc1    ZINC000585006905
C#C[C@@H](C)N(C)C(=O)c1cccc(B(O)O)c1    ZINC000863882393
C#C[C@H](CC)NC(=O)c1ccc(B(O)O)cc1    ZINC000863880154
CC#CCCNC(=O)c1cccc(B(O)O)c1    ZINC000584972411
O=C(c1ccc(B(O)O)cc1)N1CC=CCC1    ZINC000584972410
C#C[C@H](C)N(C)C(=O)c1cccc(B(O)O)c1    ZINC000863882394
C#C[C@@H](C)N(C)C(=O)c1ccc(B(O)O)cc1    ZINC000863882385
C#CCN(CC)C(=O)c1ccc(B(O)O)cc1    ZINC000863871319
O=C(NC1CC=CC1)c1cccc(B(O)O)c1    ZINC000584962061
C#C[C@@H](CC)NC(=O)c1ccc(B(O)O)cc1    ZINC000863880155
O=C(c1ccc(B(O)O)cc1)N1CC2(CC2)C1    ZINC000584995446
O=C(c1ccc(B(O)O)cc1)N1C[C@@H]2C[C@H]2C1    ZINC000863887676
O=C(N[C@@H]1C=CCC1)c1cccc(B(O)O)c1    ZINC000585005404
C#CCN(CC)C(=O)c1cccc(B(O)O)c1    ZINC000863871675
C#CC(C)(C)NC(=O)c1cccc(B(O)O)c1    ZINC000863872417
O=C(Nc1cccc(B(O)O)c1)C1=CCCC1    ZINC000584913382
O=C(N[C@H]1C=CCC1)c1cccc(B(O)O)c1    ZINC000585005405
CC#CCN(C)C(=O)c1ccc(B(O)O)cc1    ZINC000584995187
O=C(Nc1cccc(B(O)O)c1)C1CC=CC1    ZINC000404993329
C#C[C@@H](CC)NC(=O)c1cccc(B(O)O)c1    ZINC000863879856
C#CCCCNC(=O)c1ccc(B(O)O)cc1    ZINC000866133477
O=C(c1ccc(B(O)O)cc1)N1C[C@@H]2C[C@@H]2C1    ZINC000863887674
CCOc1cc(C)c2cc(B(O)O)ccc2n1    ZINC000170001612
C#CCCCNC(=O)c1cccc(B(O)O)c1    ZINC000866133674
C#C[C@H](CC)NC(=O)c1cccc(B(O)O)c1    ZINC000863879855
CC#CCCNC(=O)c1ccc(B(O)O)cc1    ZINC000584972295
O=C(NC1CC=CC1)c1ccc(B(O)O)cc1    ZINC000584962364
O=C(c1cccc(B(O)O)c1)N1C[C@@H]2C[C@H]2C1    ZINC000863887517
O=C(N[C@@H]1C=CCC1)c1ccc(B(O)O)cc1    ZINC000585006904
O=C(c1cccc(B(O)O)c1)N1CC=CCC1    ZINC000584971898
O=C(Nc1cccc(B(O)O)c1)C12CC(C1)C2    ZINC000584910658
C#C[C@H](C)N(C)C(=O)c1ccc(B(O)O)cc1    ZINC000863882387
O=C(c1cccc(B(O)O)c1)N1CC2(CC2)C1    ZINC000584994348
O=C(c1ccc(B(O)O)cc1)N1C[C@H]2C[C@@H]2C1    ZINC000863887675
CC#CCN(C)C(=O)c1cccc(B(O)O)c1    ZINC000584994390
O=C(c1cccc(B(O)O)c1)N1C[C@H]2C[C@@H]2C1    ZINC000863887516
C#CC(C)(C)NC(=O)c1ccc(B(O)O)cc1    ZINC000863872614
O=C(c1cccc(B(O)O)c1)N1C[C@@H]2C[C@@H]2C1    ZINC000863887515
Cc1cc(Nc2cccc(B(O)O)c2)nn1C    ZINC001211319399
Cc1nn(C)cc1Nc1cccc(B(O)O)c1    ZINC001211319211
CCn1nccc1Nc1cccc(B(O)O)c1    ZINC001211318707
Cc1c(Nc2cccc(B(O)O)c2)cnn1C    ZINC001211319155
Cc1ncc(Nc2cccc(B(O)O)c2)n1C    ZINC001211322771
CCn1cc(Nc2cccc(B(O)O)c2)cn1    ZINC001211319170
Cc1ncn(C)c1Nc1cccc(B(O)O)c1    ZINC001211320400
Cc1c(Nc2cccc(B(O)O)c2)ncn1C    ZINC001211320173
CCn1cnc(Nc2cccc(B(O)O)c2)c1    ZINC001211322955
Cc1cc(Nc2cccc(B(O)O)c2)n(C)n1    ZINC001211319111
Cc1cnn(C)c1Nc1cccc(B(O)O)c1    ZINC001211321070
CC1(C)OB(c2cnc(C#N)nc2)OC1(C)C    ZINC000169747365
OB(O)c1cccc(CNCC2=CCCC2)c1    ZINC000585049102
OB(O)c1cccc(CN[C@@H]2CC[C@@H]3C[C@@H]32)c1    ZINC000585041418
C#C[C@@H](NCc1cccc(B(O)O)c1)C(C)C    ZINC000863889938
OB(O)c1cccc(CN[C@@H]2CC[C@H]3C[C@H]32)c1    ZINC000585041415
OB(O)c1ccc(CNC/C=C/C2CC2)cc1    ZINC001262010370
OB(O)c1ccccc1CN[C@@H]1CC[C@@H]2C[C@@H]21    ZINC000585042251
OB(O)c1ccc(CN[C@@H]2CC[C@H]3C[C@@H]32)cc1    ZINC000585042120
OB(O)c1ccccc1CNC[C@H]1C=CCC1    ZINC000895527193
OB(O)c1cccc(CN[C@@H]2CC=CCC2)c1    ZINC000585025069
C#C[C@H](NCc1ccccc1B(O)O)C(C)C    ZINC000863889379
OB(O)c1ccc(CNC[C@@H]2CC23CC3)cc1    ZINC000585045864
OB(O)c1ccc(CN[C@H]2CC=CCC2)cc1    ZINC000585024710
OB(O)c1ccccc1CNC[C@@H]1C=CCC1    ZINC000895527192
OB(O)c1ccc(CNCC2=CCCC2)cc1    ZINC000585050112
C#C[C@@H](NCc1ccccc1B(O)O)C(C)C    ZINC000863889378
C#C[C@H](NCc1cccc(B(O)O)c1)C(C)C    ZINC000863889939
C#C[C@@H](NCc1ccc(B(O)O)cc1)C(C)C    ZINC000863889815
OB(O)c1ccccc1CNC[C@@H]1CC12CC2    ZINC000585046878
OB(O)c1ccccc1CN[C@H]1C=CCCC1    ZINC000585028391
OB(O)c1ccccc1CN[C@@H]1CC[C@@H]2C[C@H]21    ZINC000585042250
OB(O)c1cccc(CNC/C=C/C2CC2)c1    ZINC001330621576
OB(O)c1cccc(CNC2CC3(CC3)C2)c1    ZINC000585049907
CC1(CNc2ccc3c(c2)B(O)OCC3)CC1    ZINC000585013824
OB(O)c1ccc(CN[C@H]2C=CCCC2)cc1    ZINC000585028589
OB(O)c1cccc(CN[C@H]2CC=CCC2)c1    ZINC000585025070
OB(O)c1ccccc1CNC1CC2(CC2)C1    ZINC000585049835
OB(O)c1cccc(CNC/C=C\C2CC2)c1    ZINC001330621584
OB(O)c1ccc(CN[C@@H]2CC[C@@H]3C[C@@H]32)cc1    ZINC000585042116
OB(O)c1cccc(CN[C@@H]2C=CCCC2)c1    ZINC000585029087
OB(O)c1cccc(CN[C@@H]2CC[C@@H]3C[C@H]32)c1    ZINC000585041421
OB(O)c1ccc(CNC2CC3(CC3)C2)cc1    ZINC000585049048
OB(O)c1cccc(CN[C@H]2C=CCCC2)c1    ZINC000585029088
OB(O)c1cccc(CNC[C@@H]2C=CCC2)c1    ZINC000895526409
OB(O)c1ccc(CNCC2CC=CC2)cc1    ZINC000585049886
OB(O)c1cccc(CNCC2CC=CC2)c1    ZINC000585048701
OB(O)c1ccc(CNC[C@H]2CC23CC3)cc1    ZINC000585045863
C=C(B1OCCN(C)CCO1)c1ccccc1    ZINC000169746755
OB(O)c1ccc(CNC[C@H]2C=CCC2)cc1    ZINC000895528216
OB(O)c1ccc(CN[C@@H]2C=CCCC2)cc1    ZINC000585028588
OB(O)c1ccccc1CNC[C@H]1CC12CC2    ZINC000585046876
OB(O)c1ccc(CNC[C@@H]2C=CCC2)cc1    ZINC000895528215
OB(O)c1ccccc1CNCC1CC=CC1    ZINC000585049005
C#C[C@H](NCc1ccc(B(O)O)cc1)C(C)C    ZINC000863889816
OB(O)c1ccccc1CN[C@H]1CC=CCC1    ZINC000585024909
OB(O)c1ccccc1CN[C@@H]1CC[C@H]2C[C@@H]21    ZINC000585042253
OB(O)c1ccccc1CN[C@@H]1C=CCCC1    ZINC000585028390
OB(O)c1ccccc1CN[C@@H]1CC=CCC1    ZINC000585024908
OB(O)c1cccc(CN[C@@H]2CC[C@H]3C[C@@H]32)c1    ZINC000585041423
OB(O)c1cccc(CNC[C@@H]2CC23CC3)c1    ZINC000585046974
OB(O)c1ccccc1CN[C@@H]1CC[C@H]2C[C@H]21    ZINC000585042252
OB(O)c1cccc(CNC[C@H]2C=CCC2)c1    ZINC000895526415
OB(O)c1ccc(CN[C@@H]2CC[C@H]3C[C@H]32)cc1    ZINC000585042114
OB(O)c1ccccc1CNC/C=C\C1CC1    ZINC001330639684
OB(O)c1ccc(CN[C@@H]2CC[C@@H]3C[C@H]32)cc1    ZINC000585042118
OB(O)c1cccc(CNC[C@H]2CC23CC3)c1    ZINC000585046972
OB(O)c1ccccc1CNC/C=C/C1CC1    ZINC001330639696
OB(O)c1ccccc1CNCC1=CCCC1    ZINC000585050450
OB(O)c1ccc(CN[C@@H]2CC=CCC2)cc1    ZINC000585024709
OB(O)c1ccc(CNC/C=C\C2CC2)cc1    ZINC001262010371
CC1(C)OB(O)c2ccc(CN3CCC3)cc21    ZINC001237129450
c1ccc(B2OCCO2)c(CN2CCCC2)c1    ZINC000195760881
OB(O)c1csc(/C=C/Br)c1    ZINC000685964399
OB(O)c1cc(F)cc(CBr)c1    ZINC000169807478
OB(O)c1cc(CBr)ccc1F    ZINC000169807485
OB(O)c1ccc(CBr)cc1F    ZINC000169807487
Cc1ccc(F)c(B(O)O)c1Br    ZINC000169748003
OB(O)c1cccc(F)c1CBr    ZINC000169807475
Cc1cc(Br)c(F)c(B(O)O)c1    ZINC000169747839
OB(O)c1c(F)cccc1CBr    ZINC000169807480
OB(O)c1cc(F)ccc1CBr    ZINC000169807473
Cc1c(Br)ccc(B(O)O)c1F    ZINC000170002640
OB(O)c1ccc(CBr)c(F)c1    ZINC000169807482
OB(O)c1ccc(F)cc1CBr    ZINC000169743931
OB(O)c1ccc(F)c(CBr)c1    ZINC000169807470
Cc1ccc(F)c(Br)c1B(O)O    ZINC000169901966
Cc1cc(Br)c(F)cc1B(O)O    ZINC001772572593
Cc1ccc(Br)c(B(O)O)c1F    ZINC000169747995
Cc1ccc(Br)c(F)c1B(O)O    ZINC000242495161
Cc1c(F)ccc(Br)c1B(O)O    ZINC000169901983
Cc1cc(Br)cc(B(O)O)c1F    ZINC000169748000
Cc1cc(F)cc(B(O)O)c1Br    ZINC000169901969
OB(O)c1cccc(CBr)c1F    ZINC000169807477
Cc1cc(F)c(B(O)O)cc1Br    ZINC000169747975
Cc1cc(F)c(B(O)O)c(Br)c1    ZINC000169994984
Cc1cc(B(O)O)c(F)cc1Br    ZINC000169746229
Cc1ccc(B(O)O)c(F)c1Br    ZINC000252493105
OB(O)c1c2c(c(Cl)cc1Cl)OCC2    ZINC000203619195
COC(=O)c1cc(B(O)O)c(F)cc1Cl    ZINC000196404730
COC(=O)c1c(Cl)ccc(B(O)O)c1F    ZINC000238324353
COC(=O)c1ccc(B(O)O)c(F)c1Cl    ZINC001772572523
COC(=O)c1cc(B(O)O)c(Cl)cc1F    ZINC000169746598
CS(=O)(=O)Cc1ccc(B(O)O)c(F)c1    ZINC000170017365
OB(O)c1cccc(-c2cccc(Cl)c2)c1    ZINC000196955113
OB(O)c1ccc(-c2ccc(Cl)cc2)cc1    ZINC000169746851
OB(O)c1cccc(-c2ccc(Cl)cc2)c1    ZINC000196955098
CCCOc1c(F)cc(B(O)O)cc1Cl    ZINC000169955323
OB(O)c1ccc(OCCCCl)c(F)c1    ZINC000230546884
CC(C)Oc1c(F)cc(B(O)O)cc1Cl    ZINC000169955318
OB(O)c1ccc(OCCCF)c(Cl)c1    ZINC000230547508
CC(C)Oc1c(Cl)ccc(B(O)O)c1F    ZINC000169934275
CCCOc1cc(B(O)O)cc(Cl)c1F    ZINC000169955531
CC(C)Oc1cc(B(O)O)cc(Cl)c1F    ZINC000169955528
CC(C)Oc1cc(Cl)cc(B(O)O)c1F    ZINC000169955476
CCCOc1c(Cl)ccc(B(O)O)c1F    ZINC000169934279
CC(C)Oc1cc(F)c(B(O)O)cc1Cl    ZINC000642814795
COc1c(F)c(F)c(B(O)O)cc1B(O)O    ZINC001772572525
Nc1c(=O)c(=O)c1Nc1cccc(B(O)O)c1    ZINC001211318487
OB(O)c1cccc(Oc2ccc(F)cc2)c1    ZINC000170002747
OB(O)c1ccc(Oc2ccc(F)cc2)cc1    ZINC000169989493
OB(O)c1cccc(Oc2ccccc2F)c1    ZINC000170002477
OB(O)c1ccccc1Oc1ccccc1F    ZINC000169934786
OB(O)c1cccc(Oc2cccc(F)c2)c1    ZINC000170002715
OB(O)c1cc(Oc2ccccc2)ccc1F    ZINC000169746543
OB(O)c1c(F)cccc1Oc1ccccc1    ZINC000169748088
OB(O)c1ccc(Oc2ccccc2F)cc1    ZINC000169934781
OB(O)c1ccc(Oc2cccc(F)c2)cc1    ZINC000169746544
OB(O)c1ccccc1Oc1cccc(F)c1    ZINC000170002498
OB(O)c1ccccc1Oc1ccc(F)cc1    ZINC000170002488
OB(O)c1ccc(OCCOC(F)F)cc1    ZINC000584911189
COCCOc1cc(B(O)O)c(F)cc1F    ZINC000169934907
O=C(Nc1nc[nH]n1)c1cccc(B(O)O)c1    ZINC000169745371
O=C(Nn1cnnc1)c1ccc(B(O)O)cc1    ZINC000169743977
OB(O)c1cccc(Nc2ccc(F)nc2)c1    ZINC001211318885
OB(O)c1cccc(Nc2cc(F)ccn2)c1    ZINC001211318299
OB(O)c1cccc(Nc2ccnc(F)c2)c1    ZINC001211319359
OB(O)c1cccc(Nc2cccc(F)n2)c1    ZINC001211318259
OB(O)c1cccc(Nc2ccc(F)cn2)c1    ZINC001211319205
OB(O)c1cccc(Nc2ncccc2F)c1    ZINC001211318104
OB(O)c1cccc(Nc2cnccc2F)c1    ZINC001211323473
OB(O)c1cccc(Nc2cccnc2F)c1    ZINC001211318840
OB(O)c1cccc(Nc2cncc(F)c2)c1    ZINC001211319234
COCOc1ccc2ccccc2c1B(O)O    ZINC000198641910
OB(O)c1ccc(COCc2ccco2)cc1    ZINC000169746672
N#Cc1c(B(O)O)cccc1N1CCOCC1    ZINC000170001573
CCN(CC#N)C(=O)c1cccc(B(O)O)c1    ZINC000863871403
N#Cc1cc(B(O)O)ccc1N1CCOCC1    ZINC000170001824
CN(CCC#N)C(=O)c1ccc(B(O)O)cc1    ZINC000584934044
C[C@@H](CC#N)NC(=O)c1cccc(B(O)O)c1    ZINC000584946062
CCN(CC#N)C(=O)c1ccc(B(O)O)cc1    ZINC000863871359
CC(C)(C#N)C(=O)Nc1cccc(B(O)O)c1    ZINC000584910228
OB(O)c1ccc(OCCn2cccn2)cc1    ZINC000169794571
CC[C@H](C#N)NC(=O)c1ccc(B(O)O)cc1    ZINC000584936044
CC(C)c1nc(-c2cccc(B(O)O)c2)no1    ZINC000585051842
C[C@H](C#N)CNC(=O)c1cccc(B(O)O)c1    ZINC000584941178
CC[C@@H](C#N)NC(=O)c1ccc(B(O)O)cc1    ZINC000584936043
C[C@H](CC#N)NC(=O)c1cccc(B(O)O)c1    ZINC000584946061
CCCc1nnc(-c2cccc(B(O)O)c2)o1    ZINC000170001643
N#CCCCNC(=O)c1cccc(B(O)O)c1    ZINC000584974129
COc1cc(B(O)O)ccc1-n1cnc(C)c1    ZINC000169983056
N#Cc1cc(N2CCOCC2)ccc1B(O)O    ZINC000255188667
CC[C@H](C#N)NC(=O)c1cccc(B(O)O)c1    ZINC000584937046
N#CCCCNC(=O)c1ccc(B(O)O)cc1    ZINC000584972749
Cn1nccc1COc1ccc(B(O)O)cc1    ZINC000864048161
N#CCCCC(=O)Nc1cccc(B(O)O)c1    ZINC000584912899
CC[C@@H](C#N)NC(=O)c1cccc(B(O)O)c1    ZINC000584937045
Cc1noc(Nc2cccc(B(O)O)c2)c1C    ZINC001211319472
CC[C@@H](C#N)C(=O)Nc1cccc(B(O)O)c1    ZINC000584911202
C[C@H](CC#N)C(=O)Nc1cccc(B(O)O)c1    ZINC000584910598
C[C@@H](CC#N)NC(=O)c1ccc(B(O)O)cc1    ZINC000584944391
C[C@@H](C#N)CNC(=O)c1cccc(B(O)O)c1    ZINC000584941190
COc1ccc(-n2cc(B(O)O)c(C)n2)cc1    ZINC000170001870
OB(O)c1ccc(OCCn2ccnc2)cc1    ZINC000169746491
CN(CCC#N)C(=O)c1cccc(B(O)O)c1    ZINC000584933706
Cc1noc(C)c1Nc1cccc(B(O)O)c1    ZINC001211318942
CCc1cc(Nc2cccc(B(O)O)c2)on1    ZINC001211321091
C[C@H](C#N)CNC(=O)c1ccc(B(O)O)cc1    ZINC000584941891
CC[C@H](C#N)C(=O)Nc1cccc(B(O)O)c1    ZINC000584911201
C[C@H](CC#N)NC(=O)c1ccc(B(O)O)cc1    ZINC000584944389
CCCc1nc(-c2cccc(B(O)O)c2)no1    ZINC000170001608
C[C@@H](C#N)CNC(=O)c1ccc(B(O)O)cc1    ZINC000584941892
CCCc1nc(-c2ccc(B(O)O)cc2)no1    ZINC000170001646
CC(C)c1nc(-c2ccc(B(O)O)cc2)no1    ZINC000170001905
C[C@@H](CC#N)C(=O)Nc1cccc(B(O)O)c1    ZINC000584910599
Cn1ncc(N)c1Nc1cccc(B(O)O)c1    ZINC001211320624
CC1(C)OB(c2cccc(C=O)c2)OC1(C)C    ZINC000169748009
O=C(c1ccc(B(O)O)cc1)C1CCCCC1    ZINC000169934317
CC1(C)OB(c2ccc(C=O)cc2)OC1(C)C    ZINC000169743597
CC1(C)OB(c2ccccc2C=O)OC1(C)C    ZINC000169743477
CC1(C)c2ccc(B(O)O)cc2C(C)(C)C1=O    ZINC000219791379
CC(C)(C#N)CNCc1ccccc1B(O)O    ZINC000877323297
CC(C)(C#N)CNCc1cccc(B(O)O)c1    ZINC000877323640
CC(C)(C#N)CNCc1ccc(B(O)O)cc1    ZINC000877323627
CC[C@H](CC#N)NCc1ccc(B(O)O)cc1    ZINC000585035127
CC[C@@H](CC#N)NCc1ccccc1B(O)O    ZINC000585034685
N#CCCCCNCc1ccc(B(O)O)cc1    ZINC000585022756
CC[C@H](CC#N)NCc1cccc(B(O)O)c1    ZINC000585035373
N#CCCCCNCc1cccc(B(O)O)c1    ZINC000585021482
CC[C@H](CC#N)NCc1ccccc1B(O)O    ZINC000585034684
CC[C@@H](CC#N)NCc1cccc(B(O)O)c1    ZINC000585035375
N#CCCCCNCc1ccccc1B(O)O    ZINC000585022779
CC[C@@H](CC#N)NCc1ccc(B(O)O)cc1    ZINC000585035128
Cn1cc(B2OC(C)(C)C(C)(C)O2)cc1C#N    ZINC000307430455
Cc1cccc(B2OC(C)(C)C(C)(C)O2)c1C    ZINC000169975033
CC1(C)CCC(C)(C)c2cc(B(O)O)ccc21    ZINC000169745162
CCc1cccc(B2OC(C)(C)C(C)(C)O2)c1    ZINC000169807411
Cc1cc(C)cc(B2OC(C)(C)C(C)(C)O2)c1    ZINC000196003989
CCc1ccccc1B1OC(C)(C)C(C)(C)O1    ZINC000205325147
CC1(C)CCC(c2ccc(B(O)O)cc2)CC1    ZINC000218920743
Cc1cc(C)c(B2OCC(C)(C)CO2)c(C)c1    ZINC000169851590
CC[C@H]1CC[C@H](c2ccc(B(O)O)cc2)CC1    ZINC000250662660
CCC1CCC(c2ccc(B(O)O)cc2)CC1    ZINC000169904961
CCCC1(C)COB(c2ccc(C)cc2)OC1    ZINC000169745542
Cc1ccc(B2OC(C)(C)C(C)(C)O2)cc1C    ZINC000169935835
CCc1ccc(B2OC(C)(C)C(C)(C)O2)cc1    ZINC000169747657
Cc1ccc(C)c(B2OC(C)(C)C(C)(C)O2)c1    ZINC000169986454
COc1c([N+](=O)[O-])cc(F)c(F)c1B(O)O    ZINC000675050366
CNS(=O)(=O)c1cc(B(O)O)ccc1F    ZINC001772572512
CNS(=O)(=O)c1ccc(F)cc1B(O)O    ZINC000169746374
CNS(=O)(=O)c1ccc(B(O)O)cc1F    ZINC000230551424
OB(O)c1c(Cl)nccc1-c1ccccc1    ZINC000169873845
O=C(Nc1cccc(B(O)O)c1)C(F)(F)F    ZINC000169745135
NC(=O)c1cc(C(F)(F)F)ccc1B(O)O    ZINC000169934073
OB(O)c1cscc1CN1CC(F)(F)C1    ZINC001231946432
OB(O)c1ccc(Oc2cccc(F)c2)nc1    ZINC000169978092
OB(O)c1ccc(Oc2ccc(F)cc2)nc1    ZINC000169978095
OB(O)c1ccc(Oc2ccccc2F)nc1    ZINC000169978088
OB(O)c1cnc(Oc2ccccc2)c(F)c1    ZINC000675082806
Cc1csc(Nc2cccc(B(O)O)c2)c1    ZINC001211319189
C#CCN(CC#C)Cc1cscc1B(O)O    ZINC001231952040
O=C(Nc1nnn[nH]1)c1cccc(B(O)O)c1    ZINC000169745377
O=C(Nc1nnn[nH]1)c1ccc(B(O)O)cc1    ZINC000169745764
CN(C)c1ccc(C(F)(F)F)cc1B(O)O    ZINC000230526571
O=C(NC1CC(=O)C1)c1ccc(B(O)O)cc1    ZINC000908460897
O=C(NC1CC(=O)C1)c1cccc(B(O)O)c1    ZINC000908460882
Cc1cnc(COc2ccc(B(O)O)cc2)o1    ZINC000864048438
CN1CC(=O)OB(c2ccccc2)OC(=O)C1    ZINC000169810212
CCCc1nnc(-c2cncc(B(O)O)c2)o1    ZINC000170001618
COc1cc(N)n(-c2cccc(B(O)O)c2)n1    ZINC001211318057
N#CC1(c2cccc(B(O)O)c2F)CCCC1    ZINC000169964715
CC1CC(NC(=O)c2cccc(B(O)O)c2)C1    ZINC000584956909
CC1(CNC(=O)c2ccc(B(O)O)cc2)CC1    ZINC000584957057
O=C(CC1CCC1)Nc1cccc(B(O)O)c1    ZINC000404997018
CC1(C)CCN1C(=O)c1ccc(B(O)O)cc1    ZINC000584949232
C[C@H]1CCN(C(=O)c2cccc(B(O)O)c2)C1    ZINC000584959709
C[C@H]1C[C@@H]1CC(=O)Nc1cccc(B(O)O)c1    ZINC000584911192
C/C=C/CCNC(=O)c1ccc(B(O)O)cc1    ZINC000584947289
O=C1CCN(Cc2ccccc2B(O)O)CC1    ZINC000169852406
CCN(C(=O)c1cccc(B(O)O)c1)C1CC1    ZINC000584943839
C=C(CC)CNC(=O)c1cccc(B(O)O)c1    ZINC000584999180
C=CC(C)(C)C(=O)Nc1cccc(B(O)O)c1    ZINC000584911504
C[C@@H]1C[C@@H]1CNC(=O)c1ccc(B(O)O)cc1    ZINC000584930215
C#CC[C@H](CO)NCc1cccc(B(O)O)c1    ZINC000895489497
O=C(NCCC1CC1)c1ccc(B(O)O)cc1    ZINC000866132879
C[C@H]1C[C@@]1(C)NC(=O)c1cccc(B(O)O)c1    ZINC000585010339
CC1(C)C[C@@H]1NC(=O)c1ccc(B(O)O)cc1    ZINC000584934085
CC/C=C/CNC(=O)c1ccc(B(O)O)cc1    ZINC000584997899
O=C(NCCC1CC1)c1cccc(B(O)O)c1    ZINC000866132801
C=CCCCC(=O)Nc1cccc(B(O)O)c1    ZINC000584910395
C/C=C/CCNC(=O)c1cccc(B(O)O)c1    ZINC000584947447
CC1(C(=O)Nc2cccc(B(O)O)c2)CCC1    ZINC000584911977
C[C@@H]1C[C@@H]1CNC(=O)c1cccc(B(O)O)c1    ZINC000584929767
CCC1CN(C(=O)c2cccc(B(O)O)c2)C1    ZINC000584998977
C#CC[C@@H](CO)NCc1ccccc1B(O)O    ZINC000895489723
CC[C@@H]1C[C@H]1NC(=O)c1ccc(B(O)O)cc1    ZINC000584985996
C[C@H](C(=O)Nc1cccc(B(O)O)c1)C1CC1    ZINC000404933513
C#CC[C@H](CO)NCc1ccccc1B(O)O    ZINC000895489721
C[C@@H]1CCCN1C(=O)c1ccc(B(O)O)cc1    ZINC000584954378
CC1(C)C[C@H]1C(=O)Nc1cccc(B(O)O)c1    ZINC000404975151
CCC1(C(=O)Nc2cccc(B(O)O)c2)CC1    ZINC000405030269
CC1(CC(=O)Nc2cccc(B(O)O)c2)CC1    ZINC000404973244
CC1(CNC(=O)c2cccc(B(O)O)c2)CC1    ZINC000584957479
O=C1CCN(Cc2ccc(B(O)O)cc2)CC1    ZINC000230525260
C=CCCN(C)C(=O)c1cccc(B(O)O)c1    ZINC000584978897
C[C@H](NC(=O)c1cccc(B(O)O)c1)C1CC1    ZINC000584994628
C[C@H]1C[C@H]1CNC(=O)c1ccc(B(O)O)cc1    ZINC000584930222
C[C@@H]1C[C@@]1(C)NC(=O)c1cccc(B(O)O)c1    ZINC000585010338
C[C@@H]1C[C@@]1(C)NC(=O)c1ccc(B(O)O)cc1    ZINC000585010671
O=C(NC1CCCC1)c1ccc(B(O)O)cc1    ZINC000169745350
CC(C)=CCNC(=O)c1ccc(B(O)O)cc1    ZINC000584980943
CC1(C)C[C@@H]1C(=O)Nc1cccc(B(O)O)c1    ZINC000404975154
O=C(c1ccc(B(O)O)cc1)N1CCCCC1    ZINC000169745316
C[C@@H](NC(=O)c1cccc(B(O)O)c1)C1CC1    ZINC000584994627
CC1(NC(=O)c2cccc(B(O)O)c2)CCC1    ZINC000584966567
CC[C@@H]1C[C@H]1C(=O)Nc1cccc(B(O)O)c1    ZINC000404995600
CC1(C)CCN1C(=O)c1cccc(B(O)O)c1    ZINC000584951129
C=CC[C@@H](C)NC(=O)c1ccc(B(O)O)cc1    ZINC000584952193
C[C@@H]1CCN(C(=O)c2ccc(B(O)O)cc2)C1    ZINC000584961197
O=C(c1cccc(B(O)O)c1)N1CCCCC1    ZINC000169745413
CN(CC1CC1)C(=O)c1cccc(B(O)O)c1    ZINC000584932407
C=C(C)CN(C)C(=O)c1ccc(B(O)O)cc1    ZINC000585009987
C#CC[C@@H](CO)NCc1ccc(B(O)O)cc1    ZINC000895491256
C[C@@H]1C[C@H]1CNC(=O)c1cccc(B(O)O)c1    ZINC000584929771
C[C@H]1CCCN1C(=O)c1ccc(B(O)O)cc1    ZINC000584954379
O=C(NC1CCCC1)c1cccc(B(O)O)c1    ZINC000169745134
CN(C(=O)c1ccc(B(O)O)cc1)C1CCC1    ZINC000584953336
C[C@@H]1CCCN1C(=O)c1cccc(B(O)O)c1    ZINC000584954939
C[C@@H]1C[C@H]1CNC(=O)c1ccc(B(O)O)cc1    ZINC000584930217
C=CCCCNC(=O)c1cccc(B(O)O)c1    ZINC000584983585
CC1(C)C[C@H]1NC(=O)c1ccc(B(O)O)cc1    ZINC000584934086
C=C(C)CCNC(=O)c1ccc(B(O)O)cc1    ZINC000585000094
C[C@H]1C[C@@]1(C)NC(=O)c1ccc(B(O)O)cc1    ZINC000585010672
CCC1(NC(=O)c2ccc(B(O)O)cc2)CC1    ZINC000584995324
C[C@H]1CCCN1C(=O)c1cccc(B(O)O)c1    ZINC000584954940
CCC1CN(C(=O)c2ccc(B(O)O)cc2)C1    ZINC000584998922
CC1(C)CN(C(=O)c2ccc(B(O)O)cc2)C1    ZINC000382725695
C[C@@H]1CCN(C(=O)c2cccc(B(O)O)c2)C1    ZINC000584959708
C[C@H](NC(=O)c1ccc(B(O)O)cc1)C1CC1    ZINC000584996062
C[C@H]1C[C@@H]1CNC(=O)c1ccc(B(O)O)cc1    ZINC000584930219
O=C(CCC1CC1)Nc1cccc(B(O)O)c1    ZINC000404965571
CN(C(=O)c1cccc(B(O)O)c1)C1CCC1    ZINC000584951177
C[C@H]1C[C@H]1CNC(=O)c1cccc(B(O)O)c1    ZINC000584929775
CC/C=C/CNC(=O)c1cccc(B(O)O)c1    ZINC000584997857
C[C@H]1CCN(C(=O)c2ccc(B(O)O)cc2)C1    ZINC000584961198
C[C@@H]1C[C@]1(C)NC(=O)c1ccc(B(O)O)cc1    ZINC000585010670
C[C@H]1C[C@@H]1CNC(=O)c1cccc(B(O)O)c1    ZINC000584929773
CC[C@@H]1C[C@H]1NC(=O)c1cccc(B(O)O)c1    ZINC000584985083
CC(C)(C#N)CCOc1ccc(B(O)O)cc1    ZINC000584911176
C[C@H]1C[C@H]1CC(=O)Nc1cccc(B(O)O)c1    ZINC000584911193
O=C(NCC1CCC1)c1cccc(B(O)O)c1    ZINC000584927833
CC1(C)CN(C(=O)c2cccc(B(O)O)c2)C1    ZINC000863881222
C[C@@H]1C[C@H]1CC(=O)Nc1cccc(B(O)O)c1    ZINC000584911191
C=CCN(CC)C(=O)c1cccc(B(O)O)c1    ZINC000584989919
C#CC[C@H](CO)NCc1ccc(B(O)O)cc1    ZINC000895491254
CCN(C(=O)c1ccc(B(O)O)cc1)C1CC1    ZINC000584944739
CC1(NC(=O)c2ccc(B(O)O)cc2)CCC1    ZINC000584967548
CC1(C)C[C@@H]1NC(=O)c1cccc(B(O)O)c1    ZINC000584932971
O=C(NCC1CCC1)c1ccc(B(O)O)cc1    ZINC000584929246
C=CCCN(C)C(=O)c1ccc(B(O)O)cc1    ZINC000584979170
C[C@@H]1C[C@]1(C)NC(=O)c1cccc(B(O)O)c1    ZINC000585010337
C=CC[C@H](C)NC(=O)c1cccc(B(O)O)c1    ZINC000584949121
C[C@@H](C(=O)Nc1cccc(B(O)O)c1)C1CC1    ZINC000404933509
C=CC[C@H](C)NC(=O)c1ccc(B(O)O)cc1    ZINC000584952195
C[C@@H]1C[C@@H]1CC(=O)Nc1cccc(B(O)O)c1    ZINC000584911195
Cc1cc(B2OC(C)(C)C(C)(C)O2)c(C#N)o1    ZINC000198572134
C=CCCCNC(=O)c1ccc(B(O)O)cc1    ZINC000584983928
C[C@H]1C[C@]1(C)NC(=O)c1ccc(B(O)O)cc1    ZINC000585010673
CC1CC(NC(=O)c2ccc(B(O)O)cc2)C1    ZINC000584957496
C=CCN(CC)C(=O)c1ccc(B(O)O)cc1    ZINC000584989796
C[C@@H](NC(=O)c1ccc(B(O)O)cc1)C1CC1    ZINC000584996061
CC1CC(C(=O)Nc2cccc(B(O)O)c2)C1    ZINC000584910933
CCC1(NC(=O)c2cccc(B(O)O)c2)CC1    ZINC000584994698
C=CC[C@@H](C)NC(=O)c1cccc(B(O)O)c1    ZINC000584949116
CC1(C)C[C@H]1NC(=O)c1cccc(B(O)O)c1    ZINC000584932972
C=C(C)CCNC(=O)c1cccc(B(O)O)c1    ZINC000584997825
C=C(C)CN(C)C(=O)c1cccc(B(O)O)c1    ZINC000585009938
CN(CC1CC1)C(=O)c1ccc(B(O)O)cc1    ZINC000584932720
C[C@H]1C[C@]1(C)NC(=O)c1cccc(B(O)O)c1    ZINC000585010340
CC1(C)OB(c2ccc(C=O)nc2)OC1(C)C    ZINC000169746805
C#CC[C@@H](CO)NCc1cccc(B(O)O)c1    ZINC000895489498
C=C(CC)CNC(=O)c1ccc(B(O)O)cc1    ZINC000585001716
CC(C)=CCNC(=O)c1cccc(B(O)O)c1    ZINC000584981184
O=C(Nc1cccc(B(O)O)c1)C1CCCC1    ZINC000382635189
CC1(C)OB(c2cncc(C=O)c2)OC1(C)C    ZINC000169747623
CC1(C)OB(c2ccncc2C=O)OC1(C)C    ZINC000169969342
CC1(C)OB(c2cnn(CC#N)c2)OC1(C)C    ZINC000170028940
C[C@H]1CCC[C@@H]1NCc1ccc(B(O)O)cc1    ZINC000585023264
C[C@H]1CCC[C@H]1NCc1ccccc1B(O)O    ZINC000585023425
CC1(C)C[C@H]1CNCc1ccccc1B(O)O    ZINC000585023128
C[C@@H]1CC[C@H](NCc2ccc(B(O)O)cc2)C1    ZINC000585036536
CC[C@@H]1C[C@H]1CNCc1ccccc1B(O)O    ZINC000585044082
C[C@H](NCc1cccc(B(O)O)c1)C1CCC1    ZINC000585032481
CC1CC(CNCc2ccccc2B(O)O)C1    ZINC000585049875
CC[C@H](C)CNc1ccc2c(c1)B(O)OCC2    ZINC000585013842
C[C@@H](CNCc1cccc(B(O)O)c1)C1CC1    ZINC000585018837
CC1(C)CC[C@@H]1NCc1ccccc1B(O)O    ZINC000585040842
C[C@H]1CC[C@H](NCc2cccc(B(O)O)c2)C1    ZINC000585036931
C[C@H]1CCC[C@H]1NCc1ccc(B(O)O)cc1    ZINC000585023265
CCC1(CNCc2ccc(B(O)O)cc2)CC1    ZINC000585026645
C[C@H](NCc1ccccc1B(O)O)C1CCC1    ZINC000585032118
CC1CCN(Cc2ccc(B(O)O)cc2)CC1    ZINC000199008597
OB(O)c1ccc(CNCCC2CCC2)cc1    ZINC000585028942
C[C@@H](NCc1ccccc1B(O)O)C1CCC1    ZINC000585032119
CC1CC(CNCc2ccc(B(O)O)cc2)C1    ZINC000585050027
CC1(C)OB(c2ccccc2CN)OC1(C)C    ZINC000169810444
C[C@@H](CNCc1ccccc1B(O)O)C1CC1    ZINC000585017839
C=CC(C)(C)CNCc1ccccc1B(O)O    ZINC000585043398
C[C@H](CC1CC1)NCc1ccccc1B(O)O    ZINC000585024400
Cc1cc(B2OC(C)(C)C(C)(C)O2)cc(C)n1    ZINC000169746153
CC1CC(CNCc2cccc(B(O)O)c2)C1    ZINC000585049485
C[C@H](CNCc1ccc(B(O)O)cc1)C1CC1    ZINC000585018950
Cc1cc(B2OC(C)(C)C(C)(C)O2)c(C)cn1    ZINC000205884774
OB(O)c1cccc(CNCCC2CCC2)c1    ZINC000585028528
C[C@H](NCc1ccc(B(O)O)cc1)C1CCC1    ZINC000585031273
OB(O)c1ccccc1CNCCCC1CC1    ZINC000585028838
C=CCCCCNCc1ccccc1B(O)O    ZINC000585035927
CC1(CCNCc2cccc(B(O)O)c2)CC1    ZINC000585038958
CC(C)(C)CNc1ccc2c(c1)B(O)OCC2    ZINC000585011802
C[C@H]1CC[C@@H](NCc2ccc(B(O)O)cc2)C1    ZINC000585036535
CC1(C)C[C@H]1CNCc1cccc(B(O)O)c1    ZINC000585024162
OB(O)c1ccccc1CNCCC1CCC1    ZINC000585029189
OB(O)c1ccc(CNC2CCCCC2)cc1    ZINC000204028649
C[C@H]1CCC[C@@H]1NCc1ccccc1B(O)O    ZINC000585023424
C=CC[C@H](CC)NCc1ccc(B(O)O)cc1    ZINC000585038538
C[C@@H](CNCc1ccc(B(O)O)cc1)C1CC1    ZINC000585018949
OB(O)c1ccc(CNCC2CCCC2)cc1    ZINC000585015274
OB(O)c1cccc(CNCC2CCCC2)c1    ZINC000585015275
C[C@@H]1CC[C@H](NCc2ccccc2B(O)O)C1    ZINC000585037153
CCC1(CNCc2ccccc2B(O)O)CC1    ZINC000585026971
Cc1ccc(B2OC(C)(C)C(C)(C)O2)c(N)c1    ZINC000169743557
CC1(CCNCc2ccccc2B(O)O)CC1    ZINC000585039270
C[C@H](CNCc1cccc(B(O)O)c1)C1CC1    ZINC000585018838
OB(O)c1ccccc1CN1CCCCCC1    ZINC000198004597
C[C@@H]1CC[C@@H](NCc2ccc(B(O)O)cc2)C1    ZINC000585036537
C[C@H]1CCC[C@H]1NCc1cccc(B(O)O)c1    ZINC000585023645
C[C@@H]1CC[C@@H](NCc2ccccc2B(O)O)C1    ZINC000585037154
OB(O)c1cccc(CNCCCC2CC2)c1    ZINC000585028012
C=CC[C@@H](CC)NCc1ccccc1B(O)O    ZINC000585038800
C[C@@H]1CCC[C@@H]1NCc1ccc(B(O)O)cc1    ZINC000585023268
Cc1cc(C)c(B2OC(C)(C)C(C)(C)O2)cn1    ZINC000224681959
C[C@@H](CC1CC1)NCc1ccc(B(O)O)cc1    ZINC000585024106
C=CCCCCNCc1ccc(B(O)O)cc1    ZINC000585036723
CC(C)=CCCNCc1cccc(B(O)O)c1    ZINC000585037777
C[C@@H]1CCC[C@@H]1NCc1cccc(B(O)O)c1    ZINC000585023646
CC1CCN(Cc2ccccc2B(O)O)CC1    ZINC000199007757
OB(O)c1cccc(CNC2CCCCC2)c1    ZINC000585016231
C[C@@H]1CCC[C@@H]1NCc1ccccc1B(O)O    ZINC000585023426
CC1(C)CC[C@H]1NCc1cccc(B(O)O)c1    ZINC000585041378
OB(O)c1ccccc1CNCC1CCCC1    ZINC000585014946
OB(O)c1cccc(CN2CCCCCC2)c1    ZINC000198004585
Cc1cccc(B2OC(C)(C)C(C)(C)O2)c1N    ZINC000170007111
C[C@@H]1CC[C@@H](NCc2cccc(B(O)O)c2)C1    ZINC000585036934
CC1(CCNCc2ccc(B(O)O)cc2)CC1    ZINC000585039306
CC1(C)C[C@@H]1CNCc1ccccc1B(O)O    ZINC000585023126
CC(C)=CCCNCc1ccc(B(O)O)cc1    ZINC000585038185
C[C@H]1CCC[C@@H]1NCc1cccc(B(O)O)c1    ZINC000585023643
C[C@@H]1CC[C@H](NCc2cccc(B(O)O)c2)C1    ZINC000585036933
CCC1(CNCc2cccc(B(O)O)c2)CC1    ZINC000585025915
CC[C@H](NCc1ccccc1B(O)O)C1CC1    ZINC000585046942
CC1(C)CC[C@H]1NCc1ccc(B(O)O)cc1    ZINC000585041116
C[C@@H](NCc1cccc(B(O)O)c1)C1CCC1    ZINC000585032482
CCc1cc(B2OC(C)(C)C(C)(C)O2)ccn1    ZINC000169748301
