# Supplementary material for: Implementing a Scoring Function Based on Interaction Fingerprint for Autogrow4: Protein Kinase CK1δ as a Case Study
Source: Front Mol Biosci. 2022 Jul 7;9:909499. doi: 10.3389/fmolb.2022.909499 (PMC9301033; doi:10.3389/fmolb.2022.909499)
Supplement: Supplementary file 1 [file DataSheet1.ZIP › autogrow4-4.0.3/autogrow/operators/mutation/smiles_click_chem/reaction_libraries/robust_rxns/complementary_mol_dir/nitrile_type_1_robust.smi]

C#CC#N    ZINC000095902925
N#CC#N    ZINC000060189668
C=CC#N    ZINC000000901212
CCC#N    ZINC000006072456
N#CCN    ZINC000042989589
N#CCO    ZINC000070667160
N#CCF    ZINC000082016654
N#CCC#N    ZINC000001672844
C/C=C/C#N    ZINC000001645020
C=C(C)C#N    ZINC000001571157
C/C=C\C#N    ZINC000005023934
C=CCC#N    ZINC000001641012
N#CC1CC1    ZINC000001690063
N#C[C@H]1CN1    ZINC000031374883
N#C[C@@H]1CN1    ZINC000031374878
C=NCC#N    ZINC000001666806
N#C[C@@H]1CO1    ZINC000002037747
CC(=O)C#N    ZINC000080859442
N#C[C@H]1CO1    ZINC000002037748
N#CCC=O    ZINC000100252714
CC(C)C#N    ZINC000000901364
CCCC#N    ZINC000001586661
N#CCCN    ZINC000001530259
C[C@H](N)C#N    ZINC000020177348
CNCC#N    ZINC000019264728
C[C@@H](N)C#N    ZINC000020177345
C[C@H](O)C#N    ZINC000085431552
C[C@@H](O)C#N    ZINC000085576019
N#CCCO    ZINC000001641023
COCC#N    ZINC000001634208
N#CCON    ZINC000005620453
N#CCNO    ZINC000022636762
N#C[C@@H](N)F    ZINC000256054718
N#C[C@H](N)F    ZINC000256054717
N#CCCl    ZINC000059699280
N#CC#CC#N    ZINC000002039983
N#CC(F)F    ZINC000005112484
N#C/C=C\C#N    ZINC000013533902
N#C/C=C/C#N    ZINC000004712488
C#CCCC#N    ZINC000002390304
CC(C#N)C#N    ZINC000002038489
N#CCCC#N    ZINC000001680419
N#CC(N)C#N    ZINC000031439457
CC1(C#N)CC1    ZINC000005762163
C[C@H]1C[C@H]1C#N    ZINC000001766054
C[C@@H]1C[C@@H]1C#N    ZINC000001766060
C=CCCC#N    ZINC000002034589
N#CC1CCC1    ZINC000002560408
CC/C=C/C#N    ZINC000002012972
CC(C)=CC#N    ZINC000001756010
C[C@@H]1C[C@H]1C#N    ZINC000001766056
C=C[C@H](C)C#N    ZINC000002018407
C/C=C/CC#N    ZINC000002037705
C[C@H]1C[C@@H]1C#N    ZINC000001766058
CC/C=C\C#N    ZINC000013525896
C=C(C)CC#N    ZINC000001635623
C=C[C@@H](C)C#N    ZINC000002018408
C/C=C(\C)C#N    ZINC000001676639
C/C=C(/C)C#N    ZINC000002035672
N#CCC1CC1    ZINC000002579208
N#CCN=C=O    ZINC000169002349
N#CCN=[N+]=[N-]    ZINC000005188385
C/C(N)=C\C#N    ZINC000100006488
N#C[C@H]1CCN1    ZINC000083317328
N#C[C@@H]1CCN1    ZINC000104727219
N#CC1CNC1    ZINC000016696899
N#CC1(N)CC1    ZINC000021993013
C/C(N)=C/C#N    ZINC000016034387
N#C/C=C\CO    ZINC000038258318
CO/C=C/C#N    ZINC000002584614
N#CCCC=O    ZINC000002569621
CC(=O)CC#N    ZINC000001301241
N#CC[C@@H]1CO1    ZINC000002033907
CCC(=O)C#N    ZINC000059615867
N#CC1COC1    ZINC000082411902
CO/C=C\C#N    ZINC000033362792
N#CC[C@H]1CO1    ZINC000001634209
N#CCC(=N)N    ZINC000022006688
N#CC=C(N)N    ZINC000100047252
CC(C)(C)C#N    ZINC000001587676
CC[C@H](C)C#N    ZINC000002017145
CC[C@@H](C)C#N    ZINC000001648961
CC(C)CC#N    ZINC000001683104
CCCCC#N    ZINC000002041071
N#CCC(N)=O    ZINC000001504306
N#CCNC=O    ZINC000001610220
C[C@H](C#N)CN    ZINC000005735095
CC[C@H](N)C#N    ZINC000022220815
CNCCC#N    ZINC000001586651
C[C@@H](C#N)CN    ZINC000005751362
CC(C)(N)C#N    ZINC000019735185
N#CCCCN    ZINC000005112875
C[C@H](N)CC#N    ZINC000006020350
CN(C)CC#N    ZINC000019479487
CC[C@@H](N)C#N    ZINC000022220813
CCNCC#N    ZINC000019274821
CN[C@@H](C)C#N    ZINC000020177351
C[C@@H](N)CC#N    ZINC000006036082
CN[C@H](C)C#N    ZINC000020177354
COC(=O)C#N    ZINC000095793150
N#CCC(=O)O    ZINC000001687016
N#CCOC=O    ZINC000002566915
N#C[C@@H]1C[C@@H]1F    ZINC000199318528
N#C[C@H]1C[C@@H]1F    ZINC000199318515
C[C@H](O)CC#N    ZINC000006020352
N#CCCCO    ZINC000001672861
CC[C@@H](O)C#N    ZINC000085547007
CCOCC#N    ZINC000005858665
C[C@H](C#N)CO    ZINC000002036049
CO[C@@H](C)C#N    ZINC000002382897
C[C@@H](O)CC#N    ZINC000002581166
CC[C@H](O)C#N    ZINC000085547004
C[C@@H](C#N)CO    ZINC000002036050
CC(C)(O)C#N    ZINC000008217842
COCCC#N    ZINC000001672997
CO[C@H](C)C#N    ZINC000002382892
N#CCCNN    ZINC000019167211
N#C[C@H](N)CO    ZINC000034337607
N#C[C@@H](N)CO    ZINC000034337605
C=C(Cl)C#N    ZINC000001603500
N#CCCS    ZINC000005178853
CSCC#N    ZINC000001743201
CC(C)(F)C#N    ZINC000034278471
C[C@H](Cl)C#N    ZINC000002140886
N#CCCCl    ZINC000001641015
C[C@@H](Cl)C#N    ZINC000002140888
N#C[C-](C#N)C#N    ZINC000100019875
CC(F)(F)C#N    ZINC000043465347
N#CC(C#N)=C=N    ZINC000033378771
N#Cc1ccc[nH]1    ZINC000001868299
N#Cc1cc[nH]c1    ZINC000005426226
CC=C(C#N)C#N    ZINC000001627198
N#CC1(C#N)CC1    ZINC000034566477
N#C[C@H](F)Cl    ZINC000039242270
N#C[C@@H](F)Cl    ZINC000039242269
N#Cc1ccoc1    ZINC000001581465
N#Cc1ccco1    ZINC000001668241
N#Cc1cn[nH]c1    ZINC000002389916
N#CC(C#N)=CN    ZINC000100451664
N#Cc1c[nH]cn1    ZINC000026898378
N#Cc1ncc[nH]1    ZINC000032241933
N#Cc1cc[nH]n1    ZINC000014684056
N#C[C@H]1CC12CC2    ZINC000211586449
C/C=C/C=C/C#N    ZINC000002584527
C=C(C#N)C1CC1    ZINC000167244900
N#C/C=C/C1CC1    ZINC000051690995
N#C/C=C\C1CC1    ZINC000095918771
N#CC1=CCCC1    ZINC000002584532
N#CC=C1CCC1    ZINC000040448245
N#CC12CC(C1)C2    ZINC000139923468
C#CCCCC#N    ZINC000002242673
C=C1CC(C#N)C1    ZINC000002018664
N#C[C@@H]1CC12CC2    ZINC000211586523
C/C=C/C=C\C#N    ZINC000015274132
N#Cc1ccon1    ZINC000022009492
N#Cc1ncco1    ZINC000044137937
N#Cc1cnoc1    ZINC000002564763
N#Cc1cnco1    ZINC000002527144
N#CC(=C=N)C=O    ZINC000334138776
N#Cc1ccno1    ZINC000079064885
N#Cc1cocn1    ZINC000036533545
N#CC(C#N)=CO    ZINC000100071531
N#Cc1cn[nH]n1    ZINC000004531247
N#Cc1nnc[nH]1    ZINC000004218567
CC(C)(C#N)C#N    ZINC000001760799
N#CC=C1CNC1    ZINC000104707974
C#CCNCC#N    ZINC000020033303
N#CCCCC#N    ZINC000001672862
CCC(C#N)C#N    ZINC000002038488
N#CC(F)(F)F    ZINC000005019026
N#Cc1ncon1    ZINC000083267222
N#Cc1nnco1    ZINC000149041243
N#CC(C#N)=NO    ZINC000005500529
N#CC(C#N)N=O    ZINC000104187346
N#C[C@@H]1C[C@H]1C=O    ZINC000145371512
N#C[C@H]1C[C@@H]1C=O    ZINC000145371733
N#C[C@H]1C[C@H]1C=O    ZINC000145371913
N#CC=C1COC1    ZINC000045028284
N#C[C@@H]1C[C@@H]1C=O    ZINC000145371315
N#CC1CC(=O)C1    ZINC000039390975
N#CC(=O)C1CC1    ZINC000104348740
CC(N)(C#N)C#N    ZINC000032225368
N#CCNCC#N    ZINC000019230171
N#CCCC1CC1    ZINC000039282680
CC1(C)C[C@H]1C#N    ZINC000001598140
CCC1(C#N)CC1    ZINC000084425823
C=C(C)CCC#N    ZINC000002557576
C[C@@H](C#N)C1CC1    ZINC000037245443
CC1(C)C[C@@H]1C#N    ZINC000002379585
C[C@H](C#N)C1CC1    ZINC000037245445
N#CCC1CCC1    ZINC000019093253
CC(C)=CCC#N    ZINC000002557575
C/C=C(\C#N)CC    ZINC000075516926
C=CCCCC#N    ZINC000002539655
C=C(C#N)C(C)C    ZINC000096331002
N#CC1CCCC1    ZINC000002560410
CC1(C#N)CCC1    ZINC000083119879
N#C/C=C/C(N)=O    ZINC000005409898
N#C/C=C\C(N)=O    ZINC000017284976
N#CC1=NOCC1    ZINC000148177852
N#C[C@H]1C[C@@H](N)C1    ZINC000307634488
C=C(C#N)N(C)C    ZINC000002525659
C[C@H]1NC[C@H]1C#N    ZINC000260861571
C=CCNCC#N    ZINC000020033611
N#CCNC1CC1    ZINC000019278881
N#C[C@H]1CCNC1    ZINC000026898461
C[C@@H]1NC[C@@H]1C#N    ZINC000260861573
N#CC1CC(N)C1    ZINC000097757498
N#C[C@@H]1CCCN1    ZINC000022005601
C[C@@H]1NC[C@H]1C#N    ZINC000260861569
N#CC1(N)CCC1    ZINC000020281892
N#CCCN1CC1    ZINC000025623611
CN(C)/C=C\C#N    ZINC000005082665
N#C[C@H]1CCCN1    ZINC000031829380
N#C[C@H](N)C1CC1    ZINC000041047326
CN(C)/C=C/C#N    ZINC000001716566
CC1(C#N)CNC1    ZINC000088189683
N#C[C@@H](N)C1CC1    ZINC000041047325
C[C@H]1NC[C@@H]1C#N    ZINC000260861572
N#CCC1CNC1    ZINC000165789187
CN1CC(C#N)C1    ZINC000104390936
N#CCN1CCC1    ZINC000108279733
N#C[C@H]1C[C@H](N)C1    ZINC000307560282
N#C[C@@H]1CCNC1    ZINC000026898457
N#CC1(CN)CC1    ZINC000066054997
N#C/C=C/C(=O)O    ZINC000034406680
C=C(C#N)C(=O)O    ZINC000002018656
CC/C(O)=C\C#N    ZINC000200131226
N#C[C@H](O)C1CC1    ZINC000100652625
C/C=C\[C@@H](O)C#N    ZINC000085546996
C=C(C)[C@H](O)C#N    ZINC000097972923
C/C=C/[C@@H](O)C#N    ZINC000085547000
N#CC1(CO)CC1    ZINC000034928959
N#C[C@@H](O)C1CC1    ZINC000100652621
N#C[C@H]1C[C@@H](O)C1    ZINC000306459786
C[C@@H]1O[C@H]1CC#N    ZINC000034572660
N#CC1(O)CCC1    ZINC000059261495
N#C[C@@H]1CCOC1    ZINC000033359466
C/C=C\[C@H](O)C#N    ZINC000085546990
N#C[C@H]1CCOC1    ZINC000033359467
C/C=C/[C@H](O)C#N    ZINC000085546993
C[C@H](C#N)CC=O    ZINC000039291588
N#CC/C=C\CO    ZINC000137050268
COC/C=C\C#N    ZINC000212026179
CC1(C)O[C@H]1C#N    ZINC000026898019
N#CC1CC(O)C1    ZINC000082046823
COC/C=C/C#N    ZINC000034251201
C[C@@H](C#N)CC=O    ZINC000039291590
N#C[C@@H]1CCCO1    ZINC000004352624
CC(=O)CCC#N    ZINC000001653073
CC(=O)[C@@H](C)C#N    ZINC000014592676
C[C@@H]1O[C@@H]1CC#N    ZINC000034572664
CC(=O)[C@H](C)C#N    ZINC000014592677
CC1(C#N)COC1    ZINC000083428727
N#CCOC1CC1    ZINC000261101340
C[C@H]1O[C@H]1CC#N    ZINC000034572658
C[C@H]1O[C@@H]1CC#N    ZINC000034572662
CC1(C)O[C@@H]1C#N    ZINC000026898016
CCC(=O)CC#N    ZINC000012359719
N#CCC1COC1    ZINC000072190235
N#CCCCC=O    ZINC000034582190
CCO/C=C\C#N    ZINC000004539218
CCO/C=C/C#N    ZINC000001641626
N#C[C@H]1C[C@H](O)C1    ZINC000584651689
C=C(C)[C@@H](O)C#N    ZINC000097972924
N#C[C@H]1CCCO1    ZINC000004352625
CCC(C)(C)C#N    ZINC000039279193
CC(C)[C@@H](C)C#N    ZINC000037245483
CCC[C@@H](C)C#N    ZINC000001670549
CCC[C@H](C)C#N    ZINC000002043300
CC[C@@H](C)CC#N    ZINC000002578939
CCC(C#N)CC    ZINC000001845959
CC[C@H](C)CC#N    ZINC000036466041
CC(C)(C)CC#N    ZINC000001587819
CC(C)CCC#N    ZINC000001693282
CCCCCC#N    ZINC000001587817
CC(C)[C@H](C)C#N    ZINC000037245485
N#CCSC#N    ZINC000016136218
N#CC1(O)CNC1    ZINC000100913194
N#CCCC(N)=O    ZINC000014718433
CC(=O)NCC#N    ZINC000001610226
N#CCCNC=O    ZINC000001603435
C[C@@H](C#N)C(N)=O    ZINC000001646565
CO/N=C/CC#N    ZINC000005248305
COC(=N)CC#N    ZINC000100067810
C[C@H](C#N)C(N)=O    ZINC000002048670
CNC(=O)CC#N    ZINC000001679000
N#CC1(N)COC1    ZINC000087597462
CNC[C@@H](C)C#N    ZINC000001672501
CCN[C@@H](C)C#N    ZINC000020177357
CN[C@H](C)CC#N    ZINC000013347091
CCN(C)CC#N    ZINC000034368834
CCCNCC#N    ZINC000020056537
CC[C@](C)(N)C#N    ZINC000013354824
C[C@@H](C#N)N(C)C    ZINC000019935086
CC[C@H](N)CC#N    ZINC000005922825
CC(C)NCC#N    ZINC000019404245
CNC(C)(C)C#N    ZINC000020177636
CC(C)(C#N)CN    ZINC000075517188
CN(C)CCC#N    ZINC000001555372
CC[C@@H](N)CC#N    ZINC000005925539
CC[C@@](C)(N)C#N    ZINC000013354829
N#CCCCCN    ZINC000034077744
CCNCCC#N    ZINC000001694008
CC(C)[C@@H](N)C#N    ZINC000013549174
C[C@H](C#N)N(C)C    ZINC000019935088
CN[C@@H](C)CC#N    ZINC000013347087
CC(C)[C@H](N)C#N    ZINC000037632303
CC[C@@H](C#N)NC    ZINC000034939444
CCN[C@H](C)C#N    ZINC000020177359
CNC[C@H](C)C#N    ZINC000002048061
CCC[C@H](N)C#N    ZINC000013549165
CC[C@H](C#N)NC    ZINC000034939445
CCC[C@@H](N)C#N    ZINC000013549162
N#CC1CSC1    ZINC000071788843
COC(=O)CC#N    ZINC000001666590
N#CCCC(=O)O    ZINC000001632614
CCOC(=O)C#N    ZINC000072399817
CC(=O)OCC#N    ZINC000004804419
C[C@H](C#N)C(=O)O    ZINC000006442499
C[C@@H](C#N)C(=O)O    ZINC000001607210
N#CC1(O)COC1    ZINC000225341927
N#CCC(=O)NN    ZINC000001482015
N#C[C@@H](N)C(N)=O    ZINC000054954670
N#CC/C(N)=N\O    ZINC000015784411
N#CCNC(N)=O    ZINC000005178406
N#C[C@H](N)C(N)=O    ZINC000054954669
N#CC1CC(F)C1    ZINC000107258631
CC[C@@H](C#N)OC    ZINC000043556927
CO[C@@H](C)CC#N    ZINC000039307136
COC(C)(C)C#N    ZINC000039249422
CC(C)(O)CC#N    ZINC000002584432
CCO[C@@H](C)C#N    ZINC000037632008
CC(C)(C#N)CO    ZINC000034080223
CC[C@H](C#N)OC    ZINC000043556929
CC[C@@](C)(O)C#N    ZINC000062238029
CCCOCC#N    ZINC000037025450
COC[C@H](C)C#N    ZINC000036677100
CC[C@@H](O)CC#N    ZINC000014502478
COC[C@@H](C)C#N    ZINC000036677101
CCOCCC#N    ZINC000001688360
CCO[C@H](C)C#N    ZINC000037632010
CCC[C@H](O)C#N    ZINC000085546330
COCCCC#N    ZINC000019428698
CC(C)[C@H](O)C#N    ZINC000085546980
CC[C@](C)(O)C#N    ZINC000062238026
CC(C)OCC#N    ZINC000019516732
CCC[C@@H](O)C#N    ZINC000085547040
CO[C@H](C)CC#N    ZINC000039307138
CC(C)[C@@H](O)C#N    ZINC000085546986
N#CCCCCO    ZINC000036757560
CC[C@H](O)CC#N    ZINC000014502481
C[C@H](CC#N)NN    ZINC000022995825
C[C@@H](C#N)CNN    ZINC000034582001
C[C@H](C#N)CNN    ZINC000034581998
N#CC(CN)CN    ZINC000085400386
C[C@@H](CC#N)NN    ZINC000022995824
C[N+](C)(C)CC#N    ZINC000001682427
CNC(=S)C#N    ZINC000005187276
N#CCC(N)=S    ZINC000005112695
N#CC1(F)CNC1    ZINC000260989502
C[C@](N)(C#N)CO    ZINC000034289470
COC[C@H](N)C#N    ZINC000045326642
N#CCOCCN    ZINC000051864471
COC[C@@H](N)C#N    ZINC000045326644
C[C@@](N)(C#N)CO    ZINC000034289471
C=C(C#N)CCl    ZINC000001759957
N#CCC(=O)CF    ZINC000256055198
CCSCC#N    ZINC000019870197
CSCCC#N    ZINC000020232204
COC[C@H](O)C#N    ZINC000114065076
COC[C@@H](O)C#N    ZINC000114065074
N#CC[C@H](O)CO    ZINC000021297700
COC(C#N)OC    ZINC000038349997
N#CCCCCF    ZINC000001847531
N#C[C@@H](Cl)C=O    ZINC000038292292
N#CCC(=O)Cl    ZINC000037625032
N#C[C@H](Cl)C=O    ZINC000038292293
C[S@](=O)CC#N    ZINC000036056177
C[S@@](=O)CC#N    ZINC000036056176
C[C@H](C#N)CCl    ZINC000003861167
CC[C@@H](Cl)C#N    ZINC000005924267
C[C@@H](C#N)CCl    ZINC000001632615
N#CCCCCl    ZINC000001586659
CC[C@H](Cl)C#N    ZINC000001589228
N#Cc1ccccc1    ZINC000000899417
N#C/C=C/C=C/C#N    ZINC000005409892
N#CC1=C(C#N)CC1    ZINC000016137608
N#Cc1cccnc1    ZINC000000331637
N#Cc1ccccn1    ZINC000000404339
N#C/C=C/C=C\C#N    ZINC000016927513
N#C/C=C\C=C/C#N    ZINC000016927505
N#Cc1ccncc1    ZINC000000331641
N#CC[C]1[CH][CH][CH][CH]1    ZINC000100054664
N#Cc1ncccn1    ZINC000002531032
N#Cc1cncnc1    ZINC000008698486
N#Cc1ccncn1    ZINC000037594043
N#Cc1cccnn1    ZINC000026460099
N#Cc1cnccn1    ZINC000000164542
N#Cc1ccnnc1    ZINC000012359491
N#CCC1=CC=CC1    ZINC000006158066
N#CC(=N)C(=N)C#N    ZINC000100124668
N#Cc1cnnnc1    ZINC000095831017
N#CC/C=C\CC#N    ZINC000008580903
Cn1cccc1C#N    ZINC000002584072
N#C[C@H]1CC[C@@H]1C#N    ZINC000000404810
N#CCn1cccc1    ZINC000078419497
N#CC/C=C/CC#N    ZINC000001718503
N#C[C@@H]1CC[C@H]1C#N    ZINC000000404809
Cn1ccc(C#N)c1    ZINC000039275160
Cc1ccc(C#N)[nH]1    ZINC000059270626
C/C(C#N)=C(/C)C#N    ZINC000104515480
N#CCc1ccc[nH]1    ZINC000039386088
CCC=C(C#N)C#N    ZINC000005819545
N#CC(C#N)C1CC1    ZINC000071255829
C=C(C#N)CCC#N    ZINC000001995300
N#C[C@@H]1CC[C@@H]1C#N    ZINC000017328415
CC(C)=C(C#N)C#N    ZINC000002572158
N#C/C=C/CCC#N    ZINC000002163516
Cc1c[nH]cc1C#N    ZINC000005378563
Cc1ccoc1C#N    ZINC000039393085
Cc1ccc(C#N)o1    ZINC000000403421
N#CCc1ccco1    ZINC000033487043
Cc1occc1C#N    ZINC000040537992
Cc1n[nH]cc1C#N    ZINC000001235122
Cn1ccc(C#N)n1    ZINC000002565746
Cc1c[nH]nc1C#N    ZINC000001423208
N#CCn1ccnc1    ZINC000012360633
Cc1c[nH]c(C#N)n1    ZINC000032132893
Cn1nccc1C#N    ZINC000012396642
N#CCc1cn[nH]c1    ZINC000044368382
Cn1ccnc1C#N    ZINC000040539519
N#CCn1cccn1    ZINC000002538878
N#Cc1cccn1N    ZINC000034060317
N#Cc1cc[nH]c1N    ZINC000039118281
Cc1cc(C#N)[nH]n1    ZINC000032005330
Cc1nc(C#N)c[nH]1    ZINC000034308442
N#CCc1ccn[nH]1    ZINC000096035919
Cn1cncc1C#N    ZINC000004262654
N#CCc1c[nH]cn1    ZINC000008100958
Cn1cnc(C#N)c1    ZINC000004262658
N#CC1(C#N)CNC1    ZINC000616567967
CNC=C(C#N)C#N    ZINC000104585499
N#Cc1c[nH]c(N)c1    ZINC000091305938
Cc1[nH]cnc1C#N    ZINC000083267228
N#CCc1ncc[nH]1    ZINC000012520175
Cn1cc(C#N)cn1    ZINC000002537518
C=C1CC(C)(C#N)C1    ZINC000045070218
N#CC=C1CCCC1    ZINC000005188367
N#CC1=CCCCC1    ZINC000004521340
N#CC12CC(C1)CC2    ZINC000306145513
C=C(C#N)C1CCC1    ZINC000148635865
CC1(C)C=C(C#N)C1    ZINC000085391979
C#CCCCCC#N    ZINC000036419578
N#C[C@@H]1CC=CCC1    ZINC000004411093
N#CCC1=CCCC1    ZINC000002242643
CC12CC(C#N)(C1)C2    ZINC000223537931
C=CCC1(C#N)CC1    ZINC000071773980
C[C@@H]1CCC=C1C#N    ZINC000043198714
N#CC1CC2(CC2)C1    ZINC000196221860
C[C@H]1CCC=C1C#N    ZINC000043198715
N#C[C@H]1CC=CCC1    ZINC000004787443
N#CC[B-](F)(F)F    ZINC000169743579
Cc1ncoc1C#N    ZINC000002004545
N#CC/C(C#N)=C/O    ZINC000104683729
N#CCc1cnoc1    ZINC000026547910
N#CCc1cocn1    ZINC000036533168
COC=C(C#N)C#N    ZINC000001845843
N#CCc1cnco1    ZINC000036533172
Cc1ocnc1C#N    ZINC000083267229
N#CCc1ccon1    ZINC000045949843
Cc1cc(C#N)on1    ZINC000042384342
Cc1cnc(C#N)o1    ZINC000083267231
N#CCc1ccno1    ZINC000004206813
N#CCC(=O)CC#N    ZINC000149365797
Cc1cc(C#N)no1    ZINC000012370156
N#Cc1ccoc1N    ZINC000039118283
N#CCc1ncco1    ZINC000077312068
Cc1oncc1C#N    ZINC000083267233
CC(=O)C(C#N)C#N    ZINC000002582086
Cc1nc(C#N)co1    ZINC000033835605
N#Cc1cc(N)[nH]n1    ZINC000039118285
N#CCn1nccn1    ZINC000059802257
N#CC(C#N)=C(N)N    ZINC000002566799
N#C/C(N)=C(\N)C#N    ZINC000002039806
Cn1ncnc1C#N    ZINC000083267234
N#Cc1[nH]ncc1N    ZINC000008100994
Cn1cc(C#N)nn1    ZINC000083267236
N#Cc1cn[nH]c1N    ZINC000018217608
N#Cc1nc[nH]c1N    ZINC000008628646
N#CCc1ncn[nH]1    ZINC000005650337
N#C/C(N)=C(/N)C#N    ZINC000096034860
N#CCc1cn[nH]n1    ZINC000026507092
N#CCn1ccnn1    ZINC000080300310
Cn1cnc(C#N)n1    ZINC000060060264
N#CCn1cncn1    ZINC000002569385
N#CC(C#N)=CNN    ZINC000001708045
N#C[C@]12C[C@@H]1CNC2    ZINC000143414751
CC(C)C(C#N)C#N    ZINC000071255824
N#C[C@@]12C[C@@H]1CNC2    ZINC000143414571
N#C[C@@H]1NC[C@H]2C[C@@H]21    ZINC000101642155
N#C[C@@H]1CCCC1=N    ZINC000004826455
N#C[C@@H]1NC[C@@H]2C[C@@H]21    ZINC000039408673
C[C@@H](C#N)CCC#N    ZINC000002037734
N#C[C@@]12C[C@H]1CNC2    ZINC000143414939
N#CC1=CCNCC1    ZINC000088613649
N#CC1=C(N)CCC1    ZINC000000406418
CCCC(C#N)C#N    ZINC000039278965
N#C[C@]12C[C@H]1CNC2    ZINC000143415130
N#C[C@H]1NC[C@H]2C[C@@H]21    ZINC000101642156
N#CCCCCC#N    ZINC000001683668
N#C[C@H]1NC[C@@H]2C[C@@H]21    ZINC000101642160
N#C[C@@H]1NC[C@H]2C[C@H]21    ZINC000039408671
C#CCNCCC#N    ZINC000034883364
N#CC12CC(N)(C1)C2    ZINC000307626802
C[C@H](C#N)CCC#N    ZINC000002037733
N#C[C@H]1CCCC1=N    ZINC000015980514
N#C[C@@H]1NC[C@@H]2C[C@H]21    ZINC000103525752
N#CC(Cl)Cl    ZINC000004283780
N#Cc1cccs1    ZINC000000388338
N#Cc1ccsc1    ZINC000000165405
N#CCC(F)(F)F    ZINC000008698313
N#CCC(=O)NC#N    ZINC000035270626
N#Cc1cc(N)no1    ZINC000082411872
N#Cc1conc1N    ZINC000004289162
Cc1nonc1C#N    ZINC000004343170
N#Cc1ncoc1N    ZINC000001720396
N#Cc1nc[nH]c1O    ZINC000005605530
CC#[N+][B-](F)(F)F    ZINC000169811618
N#Cc1cnoc1N    ZINC000001295886
N#CCc1nnco1    ZINC000013608852
N#Cc1nccn1O    ZINC000039194112
N#CCc1ncon1    ZINC000019230083
Cc1nnc(C#N)o1    ZINC000083267238
N#CCn1ncnn1    ZINC000005906576
Cn1nnc(C#N)n1    ZINC000148719143
N#CCc1nnn[nH]1    ZINC000012362029
N#CC1=CCCCO1    ZINC000026897037
C[C@]1(C#N)CCC1=O    ZINC000238453864
N#CCC(=O)C1CC1    ZINC000002599194
C#CCOCCC#N    ZINC000001732677
N#C/C=C1/CCOC1    ZINC000070993445
N#CC1CC2(CO2)C1    ZINC000034742503
CC(=O)C1(C#N)CC1    ZINC000066351470
N#C[C@H]1CCC(=O)C1    ZINC000083632159
N#C[C@H]1CCCC1=O    ZINC000002530741
N#CC1=C(O)CCC1    ZINC000102144242
N#C[C@@H]1CCCC1=O    ZINC000001728972
N#C[C@@H]1CCC(=O)C1    ZINC000083632157
N#CCC1CC(=O)C1    ZINC000409432930
N#CC1=CCOCC1    ZINC000095495550
CC1(C#N)CC(=O)C1    ZINC000114744782
N#C/C=C1\CCOC1    ZINC000216299152
N#CC1=COCCC1    ZINC000036436716
N#CC=C1NCCN1    ZINC000032302128
N#CCC1=NCCN1    ZINC000100471383
CN(CC#N)CC#N    ZINC000044296135
C[C@H]1CCC[C@@H]1C#N    ZINC000034414097
C[C@@H](C#N)C1CCC1    ZINC000114879015
CC1(C)CC(C#N)C1    ZINC000002003461
C[C@@H]1CC[C@@H](C#N)C1    ZINC000034128192
N#CCC1CCCC1    ZINC000001627371
C=CCCCCC#N    ZINC000002517086
C/C(=C\C#N)C(C)C    ZINC000039393975
CC1(C#N)CCCC1    ZINC000075517772
C=CCC[C@@H](C)C#N    ZINC000075517859
C=C(C)CCCC#N    ZINC000002567414
C/C=C(\C)CCC#N    ZINC000075517806
C[C@H](C#N)C1(C)CC1    ZINC000087365131
CC(C)=CCCC#N    ZINC000036436717
C[C@@H]1CC[C@H](C#N)C1    ZINC000034128188
C=CCC(C)(C)C#N    ZINC000001653893
C[C@@H]1CCC[C@@H]1C#N    ZINC000034414095
C[C@H]1CCC[C@H]1C#N    ZINC000034414101
C[C@H]1CC[C@H](C#N)C1    ZINC000034128190
C[C@@H]1CCC[C@H]1C#N    ZINC000034414099
CCC/C(C)=C/C#N    ZINC000043559105
C=CCC[C@H](C)C#N    ZINC000075517856
C[C@@H](C#N)C1(C)CC1    ZINC000087365129
C[C@H]1CC[C@@H](C#N)C1    ZINC000034128194
C[C@H](C#N)C1CCC1    ZINC000114879017
N#CC1CCCCC1    ZINC000001758832
N#Cc1cncs1    ZINC000035322848
N#Cc1nccs1    ZINC000014982559
N#Cc1cscn1    ZINC000002039551
N#Cc1ccsn1    ZINC000066322923
N#Cc1cnsc1    ZINC000001618092
N#Cc1nonc1N    ZINC000001063089
N#Cc1nnc(N)o1    ZINC000039118316
N#CC1(C(N)=O)CC1    ZINC000034246767
CC1=NO[C@@H](C#N)C1    ZINC000138793104
N#CCN1CC(=O)C1    ZINC000199553957
C=CNC(=O)CC#N    ZINC000000397606
N#CCC(O)CC#N    ZINC000001618010
N#C[C@@H]1CCNC1=O    ZINC000104631320
CC1=NO[C@H](C#N)C1    ZINC000138792983
C[C@@](O)(C#N)CC#N    ZINC000100069317
C[C@](O)(C#N)CC#N    ZINC000100069315
N#C[C@@H]1CNC(=O)C1    ZINC000070051527
N#CC1=C(N)OCC1    ZINC000039118336
N#C[C@H]1CNC(=O)C1    ZINC000070051528
CC(C)(C#N)N=C=O    ZINC000088611476
N#C[C@H]1CCNC1=O    ZINC000104631325
N#CCCCN=[N+]=[N-]    ZINC000004984167
C[C@H]1CNC[C@@H]1C#N    ZINC000090399656
CN1CCC[C@@H]1C#N    ZINC000034223729
C[C@H](C#N)NC1CC1    ZINC000020177391
C[C@@]1(C#N)CCNC1    ZINC000091691272
CN[C@@H](C#N)C1CC1    ZINC000041047329
CCN1CC(C#N)C1    ZINC000167963987
C[C@]1(C#N)CCNC1    ZINC000091691269
N#CCC1(CN)CC1    ZINC000083853460
N#C[C@@H]1CCC[C@@H]1N    ZINC000013347712
N#C[C@@H]1CC[C@@H](N)C1    ZINC000082411848
CN[C@H](C#N)C1CC1    ZINC000041047330
N#CCCN1CCC1    ZINC000034224257
CN1CCC[C@H]1C#N    ZINC000034223730
N#CCNCC1CC1    ZINC000020037499
C=CCNCCC#N    ZINC000001672494
CN1CC[C@H](C#N)C1    ZINC000034539552
N#CC[C@@H]1CCNC1    ZINC000084233194
N#CCC1(N)CCC1    ZINC000261288890
C[C@@H](CC#N)N1CC1    ZINC000031342615
CN1CC[C@@H](C#N)C1    ZINC000034539554
CC[C@H](C#N)N1CC1    ZINC000031688073
CC1(C)C[C@@]1(N)C#N    ZINC000104557011
N#C[C@@H]1CCCNC1    ZINC000005849353
N#C[C@@H]1CCCCN1    ZINC000021983044
C[C@@H](C#N)CN1CC1    ZINC000031717019
C[C@H](CC#N)N1CC1    ZINC000031342619
N#C[C@@H]1CC[C@H](N)C1    ZINC000082411847
N#C[C@H]1CCC[C@H]1N    ZINC000013347700
CCC1(C#N)CNC1    ZINC000088189794
N#CC1(CN)CCC1    ZINC000082631293
C[C@@](N)(C#N)C1CC1    ZINC000019230042
CN1CC(CC#N)C1    ZINC000107395449
N#CC1CCNCC1    ZINC000004290653
N#C[C@H]1CC[C@@H](N)C1    ZINC000082411850
N#CCCC1CNC1    ZINC000221686081
CNC1(C#N)CCC1    ZINC000037466217
N#CCCNC1CC1    ZINC000002528051
N#C[C@H]1CCCCN1    ZINC000025282772
C[C@](N)(C#N)C1CC1    ZINC000019230044
C[C@@H]1CNC[C@H]1C#N    ZINC000090399659
N#CC[C@H]1CCNC1    ZINC000084233197
N#C[C@@H]1CCC[C@H]1N    ZINC000013347704
C/C(C#N)=C\N(C)C    ZINC000100444962
N#C[C@H]1CCCNC1    ZINC000005848477
CC1(C)C[C@]1(N)C#N    ZINC000104557007
N#CC1(N)CCCC1    ZINC000019230088
CC[C@@H](C#N)N1CC1    ZINC000031688068
C[C@@H]1CNC[C@@H]1C#N    ZINC000090399653
C/C(C#N)=C/N(C)C    ZINC000059105946
N#C[C@H]1CCC[C@@H]1N    ZINC000013347708
C[C@H](C#N)CN1CC1    ZINC000031717016
C[C@H]1CNC[C@H]1C#N    ZINC000090399665
N#C[C@H]1CC[C@H](N)C1    ZINC000082411849
C[C@@H](C#N)NC1CC1    ZINC000020177394
N#CCN1CCCC1    ZINC000019488582
N#CC(F)(F)Cl    ZINC000004329284
N#Cc1nncs1    ZINC000037593989
N#CC=C1CSC1    ZINC000095627021
N#C[C@H]1CCOC1=O    ZINC000005290239
N#C[C@@H]1C[C@H]1C(=O)O    ZINC000118355467
N#C[C@H]1C[C@@H]1C(=O)O    ZINC000118355465
N#CC1(C(=O)O)CC1    ZINC000000389631
N#C[C@@H]1CCOC1=O    ZINC000005290236
N#C[C@@H]1C[C@@H]1C(=O)O    ZINC000118355471
N#C[C@H]1C[C@H]1C(=O)O    ZINC000118355462
C=C(C#N)C(=O)OC    ZINC000000001657
N#CC1=COCCO1    ZINC000032628066
N#C[C@@H]1COCC1=O    ZINC000084238963
C=C(C#N)OC(C)=O    ZINC000004521097
N#C[C@H]1COCC1=O    ZINC000084238960
C/C=C(\C#N)C(=O)O    ZINC000034349318
N#C/C(=C\N)C(N)=O    ZINC000017286555
N#C/C(=C/N)C(N)=O    ZINC000104340307
N#C[C@@H]1C[C@H]1B(O)O    ZINC000238609749
N#C[C@H]1C[C@@H]1B(O)O    ZINC000238610546
N#C[C@H]1C[C@H]1B(O)O    ZINC000238609333
N#C[C@@H]1C[C@@H]1B(O)O    ZINC000238610763
N#CC12CC(F)(C1)C2    ZINC000142729996
CC[C@@H](C#N)CC=O    ZINC000098175441
C[C@]1(C#N)CC[C@H]1O    ZINC000238454118
CC(C)(C#N)CC=O    ZINC000014982749
CC[C@@]1(C)O[C@@H]1C#N    ZINC000196713056
CC(C)(C)C(=O)C#N    ZINC000095831704
N#CCOC1CCC1    ZINC000050520439
CC[C@]1(C)O[C@H]1C#N    ZINC000196713049
COC1CC(C#N)C1    ZINC000107258650
N#C[C@H]1CC[C@@H](O)C1    ZINC000082164363
CC(=O)C(C)(C)C#N    ZINC000039067171
N#C[C@@H]1CC[C@H](O)C1    ZINC000082164356
N#CCC1(O)CCC1    ZINC000085879739
N#C[C@H]1CCCOC1    ZINC000062351314
N#CC1(CO)CCC1    ZINC000066324428
C=CCOCCC#N    ZINC000001640805
CO[C@@H](C#N)C1CC1    ZINC000085091180
C=C[C@H](C)OCC#N    ZINC000706118416
CCC(=O)[C@@H](C)C#N    ZINC000036379436
N#CC1CCOCC1    ZINC000014988372
N#C[C@@H]1CCC[C@H]1O    ZINC000037153363
N#CC1CC(CO)C1    ZINC000095938183
C[C@]1(C#N)CC[C@@H]1O    ZINC000238454085
N#CC[C@H]1C[C@@H](O)C1    ZINC000575598464
N#CC[C@@H]1CCOC1    ZINC000049584869
CCCC(=O)CC#N    ZINC000019736841
CC(=O)C[C@H](C)C#N    ZINC000039067176
C[C@@H](C#N)C1COC1    ZINC000213666351
CCOC/C=C/C#N    ZINC000044125436
CC[C@@]1(C)O[C@H]1C#N    ZINC000196713039
CCC(=O)[C@H](C)C#N    ZINC000036379437
C[C@@H]1CC[C@H](C#N)O1    ZINC000088142962
N#CC[C@H]1CCCO1    ZINC000004207146
C[C@H](C#N)C1COC1    ZINC000213666407
CC(C)[C@@H](C#N)C=O    ZINC000041045798
N#C[C@@H]1CC[C@@H](O)C1    ZINC000082164359
CC(=O)C[C@@H](C)C#N    ZINC000039067178
CO[C@H](C#N)C1CC1    ZINC000085091181
CC[C@]1(C)O[C@@H]1C#N    ZINC000196713067
C[C@@]1(C#N)CC[C@H]1O    ZINC000238473125
N#C[C@@H]1CCCCO1    ZINC000004404182
CC(=O)CCCC#N    ZINC000002539383
N#CCC1CC(O)C1    ZINC000221876687
N#C[C@H]1CCC[C@@H]1O    ZINC000037153365
C[C@@H]1CC[C@@H](C#N)O1    ZINC000088142964
CC(C)C(=O)CC#N    ZINC000002548145
N#CC1(O)CCCC1    ZINC000095817364
CC1(CC#N)COC1    ZINC000095803080
C[C@H]1CC[C@@H](C#N)O1    ZINC000088142965
CO[C@H]1C[C@H](C#N)C1    ZINC000606301305
COCC1(C#N)CC1    ZINC000062498374
CCC1(C#N)COC1    ZINC000095630322
CC[C@@]1(C#N)O[C@H]1C    ZINC000001598468
CC[C@]1(C#N)O[C@H]1C    ZINC000001598467
N#CC1(CCO)CC1    ZINC000258012265
CC[C@@H](C#N)C(C)=O    ZINC000034295109
N#C[C@@H](O)C1CCC1    ZINC000127226899
CC(C)[C@H](C#N)C=O    ZINC000041045797
N#C[C@H]1CCC[C@H]1O    ZINC000037153361
N#CCC1(CO)CC1    ZINC000016125367
CC(C)CC(=O)C#N    ZINC000086051863
CC[C@H](C#N)C(C)=O    ZINC000034295111
C[C@@]1(C#N)CC[C@@H]1O    ZINC000238473088
CC[C@]1(C#N)O[C@@H]1C    ZINC000001598465
CC[C@@]1(C#N)O[C@@H]1C    ZINC000001598466
N#C[C@@H]1CCC[C@@H]1O    ZINC000037153367
CO[C@H]1C[C@@H](C#N)C1    ZINC000606301306
CC1(O)CC(C#N)C1    ZINC000082046438
N#C[C@@H]1CCCOC1    ZINC000062351316
N#CCOCC1CC1    ZINC000019870793
C[C@@]1(C#N)CCCO1    ZINC000005764282
N#C[C@H]1CCCCO1    ZINC000005425917
N#CCCOC1CC1    ZINC000261078432
C=C[C@@H](C)OCC#N    ZINC000706118417
CC[C@H](C#N)CC=O    ZINC000098175440
N#CC[C@H]1C[C@H](O)C1    ZINC000575598463
C[C@]1(C#N)CCCO1    ZINC000005736228
N#C[C@H]1CC[C@H](O)C1    ZINC000082164360
N#CC[C@@H]1CCCO1    ZINC000004207147
COC1(C#N)CCC1    ZINC000085091150
N#CC[C@H]1CCOC1    ZINC000049584872
C[C@H]1CC[C@H](C#N)O1    ZINC000088142963
N#C[C@@H]1CNCCN1    ZINC000033966373
C/C=N\NCCC#N    ZINC000005496996
C/C=N/NCCC#N    ZINC000005566367
N#C[C@@]1(N)CCNC1    ZINC000104585870
N#C[C@]1(N)CCNC1    ZINC000104585868
CN(C)/C(N)=C\C#N    ZINC000211228377
CN(C)/C(N)=C/C#N    ZINC000075518169
N#C[C@H]1CNCCN1    ZINC000033966374
C[C@@H](C#N)C(C)(C)C    ZINC000037245491
C[C@H](C#N)C(C)(C)C    ZINC000037245493
CCC(C)(C#N)CC    ZINC000002516103
CCCCCCC#N    ZINC000001577185
CCCC(C)(C)C#N    ZINC000039279194
CC(C)CCCC#N    ZINC000002016731
CC(C)(C)CCC#N    ZINC000039259714
CCC[C@H](C)CC#N    ZINC000002578918
CCC[C@@H](C)CC#N    ZINC000051320356
N#CCSCC#N    ZINC000001610225
CC(=O)/C(C#N)=N/O    ZINC000100038515
N#C/C(=C/O)C(N)=O    ZINC000083428818
CC(=O)N[C@@H](C)C#N    ZINC000001692990
CC[C@H](C#N)C(N)=O    ZINC000001855178
N#CC1(CO)CNC1    ZINC000107262944
COC/C(N)=C\C#N    ZINC000147077209
N#C[C@H]1CNC[C@H]1O    ZINC000084238949
N#C[C@@H]1CNC[C@@H]1O    ZINC000084238957
N#C[C@@H]1COCCN1    ZINC000039648183
N#CCN1CC(O)C1    ZINC000070797991
CN(C=O)CCC#N    ZINC000084889052
N#C[C@@H]1C[C@@H](O)CN1    ZINC000148435921
CCNC(=O)CC#N    ZINC000003157711
N#CC1(CN)COC1    ZINC000238612985
N#C[C@@H]1CNCCO1    ZINC000034732645
N#C[C@]1(N)CCOC1    ZINC000070971071
COC1(C#N)CNC1    ZINC000219137450
N#C[C@H]1CNC[C@@H]1O    ZINC000084238953
N#C[C@@]1(N)CCOC1    ZINC000070971075
CC[C@@H](C#N)C(N)=O    ZINC000001724154
CN(C)C(=O)CC#N    ZINC000000159933
CCOC(=N)CC#N    ZINC000100051403
CC(=O)NCCC#N    ZINC000011691805
CNC(=O)[C@@H](C)C#N    ZINC000044808838
COC/C(N)=C/C#N    ZINC000098213565
N#C[C@H]1CNCCO1    ZINC000034732649
CC(C)(C#N)C(N)=O    ZINC000001594555
N#C[C@H]1COCCN1    ZINC000039648182
N#CCC1(O)CNC1    ZINC000085879618
CNC(=O)[C@H](C)C#N    ZINC000044808839
N#C[C@@H]1CNC[C@H]1O    ZINC000084238951
CC(=O)N[C@H](C)C#N    ZINC000006442503
N#CCN1CCOC1    ZINC000095471947
N#C[C@@H]1NCN[C@@H]1N    ZINC000019319588
N#C[C@H]1NCN[C@H]1N    ZINC000019319594
N#C[C@H]1NCN[C@@H]1N    ZINC000019319592
N#C[C@@H]1NCN[C@H]1N    ZINC000019319590
CC[C@H](CC#N)NC    ZINC000036986961
CC[C@H](C)[C@H](N)C#N    ZINC000034144001
CC[C@@H](C#N)N(C)C    ZINC000037354741
CN(C)CCCC#N    ZINC000001635559
CCC[C@](C)(N)C#N    ZINC000019281937
CC[C@@](C)(C#N)NC    ZINC000026515262
CC(C)(C)NCC#N    ZINC000019872689
C[C@@H](C#N)CN(C)C    ZINC000026442952
CC[C@@H](CC#N)NC    ZINC000036986960
CC(C)C[C@@H](N)C#N    ZINC000013549168
CC(C)(N)CCC#N    ZINC000084237192
CC(C)[C@@](C)(N)C#N    ZINC000019851482
CCC[C@H](C#N)NC    ZINC000026515256
CNCC(C)(C)C#N    ZINC000088189667
CC(C)(C)[C@H](N)C#N    ZINC000034518791
CC[C@H](C#N)N(C)C    ZINC000037354743
CCN(C)CCC#N    ZINC000019834107
CCNC(C)(C)C#N    ZINC000020177638
CCC[C@@](C)(N)C#N    ZINC000019281935
CCN(C)[C@H](C)C#N    ZINC000044427504
CCN[C@@H](C)CC#N    ZINC000037871059
CC(C)NCCC#N    ZINC000001688364
CCC(N)(C#N)CC    ZINC000022170651
CCN[C@H](C)CC#N    ZINC000037871060
CC[C@](C)(C#N)NC    ZINC000026515260
CCN[C@H](C#N)CC    ZINC000034939470
CCCN(C)CC#N    ZINC000037098404
CCNC[C@@H](C)C#N    ZINC000032627748
CC(C)(CN)CC#N    ZINC000082631297
CCCNCCC#N    ZINC000001672502
CCN[C@@H](C#N)CC    ZINC000034939471
CCN(CC)CC#N    ZINC000019230166
CC(C)(C)[C@@H](N)C#N    ZINC000034518792
CC(C)C[C@H](N)C#N    ZINC000013549171
CCN(C)[C@@H](C)C#N    ZINC000044427502
CC[C@H](C)NCC#N    ZINC000020036434
CCCC[C@@H](N)C#N    ZINC000013549157
CCCCNCC#N    ZINC000020044309
C[C@@H](N)C(C)(C)C#N    ZINC000091691030
C[C@@H](N)CCCC#N    ZINC000002017351
CC[C@@H](C)NCC#N    ZINC000020036430
CNCCCCC#N    ZINC000034129854
C[C@H](N)CCCC#N    ZINC000002017350
CCC[C@@H](C#N)NC    ZINC000026515258
CC(C)CNCC#N    ZINC000020036817
C[C@H](C#N)CN(C)C    ZINC000026442949
CCNC[C@H](C)C#N    ZINC000032627751
CN(C)C(C)(C)C#N    ZINC000019935134
CC[C@@H](C)[C@H](N)C#N    ZINC000034144000
CCCC[C@H](N)C#N    ZINC000013549159
N#CCCCCCN    ZINC000001555568
CC(C)[C@](C)(N)C#N    ZINC000019851487
N#CC(=NO)C(N)=O    ZINC000242437457
N#C/C(N=O)=C(\N)O    ZINC000111474469
N#C/C(=N\O)C(N)=O    ZINC000005494286
N#C[C@@H](N=O)C(N)=O    ZINC000004797451
N#CC(/C=N/O)=N\O    ZINC000005287048
N#C/C(=N/O)C(N)=O    ZINC000012338542
N#C/C(N=O)=C(/N)O    ZINC000111474472
N#C[C@H](N=O)C(N)=O    ZINC000004797446
N#C[C@@H]1CCCS1    ZINC000032303122
N#C[C@@H]1CCSC1    ZINC000059784105
N#C[C@H]1CCSC1    ZINC000059784107
CSC1(C#N)CC1    ZINC000083484160
N#CC1(F)CC(=O)C1    ZINC000953066897
N#C[C@H]1CCCS1    ZINC000034153580
N#C[C@H]1COCCO1    ZINC000062351322
CC[C@@H](C#N)C(=O)O    ZINC000001639640
N#C[C@@H]1COC[C@@H]1O    ZINC000080227465
N#C[C@@H]1COCCO1    ZINC000062351319
COC(=O)[C@H](C)C#N    ZINC000002043926
N#CCC1OCCO1    ZINC000044075531
N#C[C@@H]1COC[C@H]1O    ZINC000080227458
C[C@@H](CC#N)C(=O)O    ZINC000049804381
CC(C)OC(=O)C#N    ZINC000104232170
CC(C)(C#N)C(=O)O    ZINC000016698745
N#CCCCC(=O)O    ZINC000002007528
CC[C@H](C#N)C(=O)O    ZINC000002036321
COC(=CC#N)OC    ZINC000072206813
COC(=O)[C@@H](C)C#N    ZINC000001691490
N#CCOC1COC1    ZINC000165479259
N#CC1(CO)COC1    ZINC000082162578
N#C[C@H]1COC[C@@H]1O    ZINC000080227461
CCOC(=O)CC#N    ZINC000000164473
N#C[C@H]1COC[C@H]1O    ZINC000080227456
COC(=O)CCC#N    ZINC000004268749
C[C@H](CC#N)C(=O)O    ZINC000049804382
CC(=O)OCCC#N    ZINC000001555375
CN(CCC#N)N=O    ZINC000005698930
C[C@H](C#N)NC(N)=O    ZINC000040360920
N#CC1CC(CF)C1    ZINC000257833980
CNC(=O)[C@H](N)C#N    ZINC000014807328
N#CC[C@H]1C[C@@H](F)C1    ZINC000575598541
C[C@@H](C#N)NC(N)=O    ZINC000040360918
CNC(=O)[C@@H](N)C#N    ZINC000014807324
CN(N)C(=O)CC#N    ZINC000002565130
N#CC[C@H]1C[C@H](F)C1    ZINC000575598539
N#CCC1CC(F)C1    ZINC000213529739
N#CCNC(=O)CN    ZINC000019504605
N#CCCNC(N)=O    ZINC000001681193
C[Si](C)(C)CC#N    ZINC000169743418
CCO[C@H](C#N)CC    ZINC000039395016
CC(C)OCCC#N    ZINC000001847865
CC(C)C[C@@H](O)C#N    ZINC000085882424
CC[C@](C)(C#N)OC    ZINC000085090951
CCC[C@H](C#N)OC    ZINC000085090817
CC(C)(C)[C@@H](O)C#N    ZINC000068562441
CC(C)[C@@H](O)CC#N    ZINC000002380508
C[C@H](O)C(C)(C)C#N    ZINC000083255123
CC(C)(O)CCC#N    ZINC000001592695
CC(C)[C@H](O)CC#N    ZINC000004286778
CCC[C@@H](C#N)OC    ZINC000085090816
CC[C@@](C)(C#N)OC    ZINC000085090950
CCC[C@@](C)(O)C#N    ZINC000081135741
COCC(C)(C)C#N    ZINC000034080224
CC(C)(C)[C@H](O)C#N    ZINC000068562440
CCCC[C@@H](O)C#N    ZINC000085547019
CCC[C@](C)(O)C#N    ZINC000081135740
CCCOCCC#N    ZINC000001641037
CCC(O)(C#N)CC    ZINC000085575422
CO[C@H](C#N)C(C)C    ZINC000085090965
CC(C)(CO)CC#N    ZINC000034211539
CO[C@@H](C#N)C(C)C    ZINC000085090966
COCCCCC#N    ZINC000039234038
CCO[C@@H](C#N)CC    ZINC000039395018
C[C@@H](O)C(C)(C)C#N    ZINC000083255126
COC[C@@H](C)CC#N    ZINC000165376642
COC[C@H](C)CC#N    ZINC000165377051
CC(C)C[C@H](O)C#N    ZINC000085882423
CC(C)(C)OCC#N    ZINC000020514576
CCOCCCC#N    ZINC000019433694
CCCC[C@H](O)C#N    ZINC000085547015
CC(C)[C@](C)(O)C#N    ZINC000016051693
CC[C@@H](C)OCC#N    ZINC000048264546
CC(C)[C@@](C)(O)C#N    ZINC000082053522
CC[C@H](C)OCC#N    ZINC000048264548
CC(C)(C#N)CCO    ZINC000083639375
CN(CC#N)CCN    ZINC000054418751
CN(C)NCCC#N    ZINC000019167278
N#CCCNCCN    ZINC000021983212
C[N+](C)(C)CCC#N    ZINC000001679173
N#C[C@@H]1CSCN1    ZINC000031829370
COC(=O)NCC#N    ZINC000037714337
N#CC[C@H](N)C(=O)O    ZINC000000901380
N#C[C@@H](CN)C(=O)O    ZINC000064370267
N#CC[C@@H](N)C(=O)O    ZINC000001607293
N#C[C@H](CN)C(=O)O    ZINC000064370266
N#C[C@@H]1C[C@H](F)CN1    ZINC000095642087
N#CC1(CF)CNC1    ZINC000104696766
N#C[C@@]1(F)CCNC1    ZINC000091691275
N#C[C@]1(F)CCNC1    ZINC000091691273
CN(CC#N)CCO    ZINC000019852176
N#CCCNCCO    ZINC000035102044
COCCNCC#N    ZINC000019702525
C[C@H](C#N)NCCO    ZINC000020177361
C[C@H](O)CNCC#N    ZINC000035188131
COC[C@](C)(N)C#N    ZINC000045209299
COC[C@@](C)(N)C#N    ZINC000045209296
C[C@@H](C#N)NCCO    ZINC000020177364
CC(=O)SCC#N    ZINC000002555811
CC(=S)OCC#N    ZINC000086864377
N#CC1CC(Cl)C1    ZINC000206870114
C/C(=C\C#N)CCl    ZINC000022054708
C=C(CCl)CC#N    ZINC000034360016
COC(=O)[C@@H](O)C#N    ZINC000091301004
COC(=O)[C@H](O)C#N    ZINC000091301002
N#CC1(F)CC(O)C1    ZINC000044830689
N#CCCN[N+](=O)[O-]    ZINC000001723279
CSC(C)(C)C#N    ZINC000005167722
CC(C)SCC#N    ZINC000037685622
CCS[C@H](C)C#N    ZINC000039419347
CCS[C@@H](C)C#N    ZINC000039419346
N#CCCCCS    ZINC000043199400
CCSCCC#N    ZINC000001700241
COCOCCC#N    ZINC000098213355
CP(C)(C)=CC#N    ZINC000101772443
COC[C@H](C#N)OC    ZINC000034133416
COC(CC#N)OC    ZINC000000404079
C[C@@H](C#N)OCCO    ZINC000005641097
COC[C@@H](C#N)OC    ZINC000034133414
COC[C@H](O)CC#N    ZINC000006385428
C[C@H](C#N)OCCO    ZINC000001632449
COCCOCC#N    ZINC000019422303
COC[C@@H](O)CC#N    ZINC000001659773
C[P+](C)(C)CC#N    ZINC000038977319
C[C@H](Cl)CCC#N    ZINC000083632224
CC(C)[C@@H](Cl)C#N    ZINC000032155519
C[C@@H](CCl)CC#N    ZINC000001707957
N#Cc1c[nH]cc1C#N    ZINC000032137471
CC(C)(C#N)CCl    ZINC000071773953
CC(C)[C@H](Cl)C#N    ZINC000032155523
C[C@H](CCl)CC#N    ZINC000002036620
N#CCCCCCl    ZINC000001693305
C[C@@H](Cl)CCC#N    ZINC000083632226
N#CC1CC(F)(F)C1    ZINC000042750804
Cc1ccc(C#N)cc1    ZINC000001696575
Cc1ccccc1C#N    ZINC000001693950
N#CCc1ccccc1    ZINC000001666748
N#CC1C=CC=CC=C1    ZINC000002556987
Cc1cccc(C#N)c1    ZINC000001674308
N#Cc1ccc(C#N)o1    ZINC000002567289
N#Cc1cc(C#N)[nH]n1    ZINC000166756414
N#Cc1nc[nH]c1C#N    ZINC000000090751
Cc1cc(C#N)ccn1    ZINC000004099779
N#CCc1cccnc1    ZINC000000391916
Cc1cncc(C#N)c1    ZINC000008294945
N#Cc1ccccc1N    ZINC000000157544
Cc1ccncc1C#N    ZINC000000330972
Cc1cnccc1C#N    ZINC000005420335
N#Cc1ccc(N)cc1    ZINC000000152697
Cc1ccnc(C#N)c1    ZINC000002582041
N#CCc1ccccn1    ZINC000000164491
Cc1cccc(C#N)n1    ZINC000000335261
N#Cc1cccc(N)c1    ZINC000000388409
Cc1ccc(C#N)nc1    ZINC000015903639
N#CC12CC(C#N)(C1)C2    ZINC000225422030
Cc1ncccc1C#N    ZINC000007277618
Cc1ccc(C#N)cn1    ZINC000000166514
Cc1cccnc1C#N    ZINC000000335976
N#CCc1ccncc1    ZINC000000409321
N#CCBr    ZINC000008681669
CS(=O)(=O)CC#N    ZINC000001743210
COC[C@@H](Cl)C#N    ZINC000075519897
N#Cc1cnoc1C#N    ZINC000090568456
C[C@H](Cl)[C@@H](O)C#N    ZINC000100229550
N#CC[C@H](O)CCl    ZINC000002564700
C[C@@H](Cl)[C@@H](O)C#N    ZINC000100229552
COC[C@H](Cl)C#N    ZINC000075519895
N#CCOCCCl    ZINC000034381515
N#CC[C@@H](O)CCl    ZINC000002564699
C[C@H](Cl)[C@H](O)C#N    ZINC000100229546
C[C@@H](Cl)[C@H](O)C#N    ZINC000100229547
N#Cc1n[nH]nc1C#N    ZINC000031351513
N#C/C=C(\O)C(F)F    ZINC000101539599
N#CCC(=O)C(F)F    ZINC000047476061
N#C/C=C(/O)C(F)F    ZINC000101372139
N#C/C=C/c1ccco1    ZINC000001592389
[O-][N+]#Cc1ccccc1    ZINC000006095713
N#Cc1cccc(O)c1    ZINC000000388758
N#Cc1ccccc1O    ZINC000000388252
N#Cc1ccc(O)cc1    ZINC000000388759
N#C/C=C\c1ccco1    ZINC000017376753
C#CC(C#C)OCC#N    ZINC001224382897
Cc1nccc(C#N)n1    ZINC000039053012
Cc1ncc(C#N)cn1    ZINC000014593177
N#Cc1cccnc1N    ZINC000019486678
Cc1ccc(C#N)nn1    ZINC000034112007
N#CCc1cnccn1    ZINC000033487041
Cc1cncnc1C#N    ZINC000039052614
Cc1ncncc1C#N    ZINC000067425300
Cc1cnc(C#N)nc1    ZINC000039053285
N#Cc1ccc(N)nc1    ZINC000019441342
N#CCc1ncccn1    ZINC000031829581
N#Cc1ccnc(N)c1    ZINC000019424559
N#C/C=C/c1c[nH]cn1    ZINC000140748600
N#Cc1cccc(N)n1    ZINC000039050487
Cc1cc(C#N)ncn1    ZINC000039053364
Cc1ccnc(C#N)n1    ZINC000039052871
N#CCc1ccncn1    ZINC000034240017
Cc1cnncc1C#N    ZINC000259897976
N#Cc1cnccc1N    ZINC000032141637
Cc1cnnc(C#N)c1    ZINC000091366447
Cc1cncc(C#N)n1    ZINC000071605857
N#Cc1ncccc1N    ZINC000001433329
N#Cc1ccc(N)cn1    ZINC000000403997
N#CCC(C#N)CC#N    ZINC000014679823
N#Cc1cncc(N)c1    ZINC000021984988
Cc1nccnc1C#N    ZINC000033836214
Cc1cnc(C#N)cn1    ZINC000002528733
N#CCc1ccnnc1    ZINC000072193721
Cc1ccnnc1C#N    ZINC000075519769
N#CCc1cncnc1    ZINC000040433907
N#Cc1ccncc1N    ZINC000020357578
N#Cc1cc(N)ccn1    ZINC000035569713
N#CCc1cccnn1    ZINC000063046485
N#CC[n+]1ccccc1    ZINC000000396180
C[n+]1ccccc1C#N    ZINC000000164098
C[n+]1ccc(C#N)cc1    ZINC000000159243
C[n+]1cccc(C#N)c1    ZINC000000330999
N#C[C@H]1C[C@H]2C=C[C@H]1C2    ZINC000100419549
N#C[C@H]1C[C@H]2C=C[C@@H]1C2    ZINC000001678109
N#C[C@@H]1C[C@@H]2C=C[C@@H]1C2    ZINC000100014721
N#C[C@H]1C[C@@H]2C=C[C@@H]1C2    ZINC000100014718
C=CC(C#N)(C=C)C=C    ZINC000001767718
N#C[C@H]1C[C@@H]2C=C[C@H]1C2    ZINC000001678110
N#C[C@@H]1C[C@H]2C=C[C@@H]1C2    ZINC000001702543
N#C[C@@H]1C[C@@H]2C=C[C@H]1C2    ZINC000001702544
N#C[C@@H]1C[C@H]2C=C[C@H]1C2    ZINC000100419546
N#CCS(N)(=O)=O    ZINC000038136968
N#CC(F)(F)C(N)=O    ZINC000118805562
N#Cc1nonc1C#N    ZINC000004343214
N#Cc1cnccc1O    ZINC000015767237
N#Cc1cc(C=O)c[nH]1    ZINC000039224025
N#Cc1ccc(C=O)[nH]1    ZINC000075519911
N#Cc1ccc[n+]([O-])c1    ZINC000001692682
N#Cc1c[nH]c(C=O)c1    ZINC000039248714
N#Cc1cc[n+]([O-])cc1    ZINC000000163437
N#Cc1ccncc1O    ZINC000039349073
N#C[C@@H]1C=CC=NC1=O    ZINC000039280629
N#Cc1ccc(O)cn1    ZINC000014984854
N#Cc1cc[nH]c(=O)c1    ZINC000012471987
N#Cc1cccc(O)n1    ZINC000044713547
N#Cc1ncccc1O    ZINC000013282563
N#Cc1cccc[n+]1[O-]    ZINC000000161750
N#C[C@H]1C=CC=NC1=O    ZINC000039280627
N#Cc1cncc(O)c1    ZINC000034537671
N#Cc1ccc(=O)[nH]c1    ZINC000012471683
N#Cc1ccc[nH]c1=O    ZINC000012471465
N#Cc1cc[nH]c1C=O    ZINC000075519913
N#Cc1cc(O)ccn1    ZINC000008764189
N#Cc1cnc(N)cn1    ZINC000008698476
N#Cc1cc(N)ncn1    ZINC000088189765
N#Cc1ccc(N)nn1    ZINC000040448547
N#Cc1ncc(N)cn1    ZINC000038339179
N#Cc1cncnc1N    ZINC000000165356
N#Cc1ccnc(N)n1    ZINC000039053313
N#Cc1cncc(N)n1    ZINC000039118491
N#Cc1cnnc(N)c1    ZINC000211611456
N#Cc1ccnnc1N    ZINC000034213306
N#Cc1nccnc1N    ZINC000000331853
N#Cc1ncncc1N    ZINC000200999944
N#Cc1nccc(N)n1    ZINC000039052318
N#Cc1cnc(N)nc1    ZINC000002559851
N#CCN(C#N)CC#N    ZINC000039073447
CCn1cccc1C#N    ZINC000034100583
Cc1c[nH]c(C#N)c1C    ZINC000045802980
Cc1cc(C#N)c(C)[nH]1    ZINC000045802979
N#CCC1(CC#N)CC1    ZINC000016697426
N#CCCn1cccc1    ZINC000001718831
CCc1ccc(C#N)[nH]1    ZINC000034060336
Cc1cc(C)c(C#N)[nH]1    ZINC000014982747
Cn1cccc1CC#N    ZINC000002242708
CCc1c[nH]c(C#N)c1    ZINC000078404993
Cc1ccc(C#N)n1C    ZINC000000160266
N#CCCc1ccc[nH]1    ZINC000001868300
N#C/C(Cl)=C\Cl    ZINC000015903479
N#C/C(Cl)=C/Cl    ZINC000012405131
N#CCS(=O)(=O)O    ZINC000045008132
N#CCP(=O)(O)O    ZINC000038391867
N#CC(F)(F)C(=O)O    ZINC000131740639
C=C(C#N)C(F)(F)F    ZINC000001755904
N#C/C=C/C(F)(F)F    ZINC000012360021
N#C/C=C\C(F)(F)F    ZINC000008655043
N#Cc1ccc(=O)oc1    ZINC000034334150
N#CC(=O)c1ccco1    ZINC000008100908
N#Cc1ccc(C=O)o1    ZINC000032302494
N#Cc1ccn[nH]c1=O    ZINC000005615452
N#Cc1cncnc1O    ZINC000002382604
N#Cc1cccc(F)c1    ZINC000000407069
N#Cc1nccc(O)n1    ZINC000095884090
N#CCOCC(F)F    ZINC000130633266
N#Cc1cnc(O)nc1    ZINC000039053759
N#Cc1cc(O)ncn1    ZINC000096034463
N#Cc1ccc(=O)[nH]n1    ZINC000082447371
N#Cc1ncc(O)cn1    ZINC000039052257
N#Cc1cnc(O)cn1    ZINC000034380560
N#Cc1ccnc(O)n1    ZINC000039052675
N#Cc1ccc(F)cc1    ZINC000000164613
N#Cc1ccccc1F    ZINC000000164450
N#Cc1nccnc1O    ZINC000039339601
Cc1occc1CC#N    ZINC000072207130
C[C@@H](C#N)c1ccco1    ZINC000037245439
CCc1ccoc1C#N    ZINC000083267293
N#CCCc1ccoc1    ZINC000238546432
N#CC1=CCC(=O)CC1    ZINC000164133889
N#CCCc1ccco1    ZINC000045071303
N#C[C@H]1C[C@H]2C=C[C@H]1O2    ZINC000167536940
N#CC12CC(C1)CC2=O    ZINC000219339832
Cc1cc(C#N)c(C)o1    ZINC000032302473
C[C@H](C#N)c1ccco1    ZINC000037245441
N#C[C@@H]1C[C@H]2C=C[C@H]1O2    ZINC000137630334
Cc1c(C#N)cnn1C    ZINC000002537522
Cn1cc(C#N)cc1N    ZINC000039073490
CCn1ccnc1C#N    ZINC000075847123
CN(C)C=C(C#N)C#N    ZINC000000159434
Cc1nccn1CC#N    ZINC000019433908
Cc1ccn(N)c1C#N    ZINC000085217598
Cc1ccn(CC#N)n1    ZINC000002537500
Cc1[nH]cnc1CC#N    ZINC000052508193
N#CCCn1ccnc1    ZINC000002387555
Cn1cncc1CC#N    ZINC000000330926
Cc1nn(C)cc1C#N    ZINC000002537520
N#CCCc1cn[nH]c1    ZINC000072209616
N#CCCn1cccn1    ZINC000002584631
Cn1cnc(CC#N)c1    ZINC000014516319
CCn1cc(C#N)cn1    ZINC000002537519
Cn1cc(CC#N)cn1    ZINC000036928269
N#CCCc1c[nH]cn1    ZINC000034419483
Cn1ccc(CC#N)n1    ZINC000072209535
Cc1ccnn1CC#N    ZINC000002537502
Cc1cnc(CC#N)[nH]1    ZINC000059816976
Cn1nccc1CC#N    ZINC000012398528
Cc1cc(C#N)n(C)n1    ZINC000002570669
CCn1ccc(C#N)n1    ZINC000002537515
Cn1ccnc1CC#N    ZINC000000331886
Cc1cc(C#N)nn1C    ZINC000002537516
CCn1nccc1C#N    ZINC000012398966
Cc1cnn(CC#N)c1    ZINC000002537501
Cc1cc(CC#N)n[nH]1    ZINC000082411659
Cc1c[nH]c(N)c1C#N    ZINC000001658816
Cc1ncc(C#N)n1C    ZINC000033505992
N#CCCc1ncc[nH]1    ZINC000104400320
Cc1n[nH]c(C)c1C#N    ZINC000007023207
Cc1nc(C#N)[nH]c1C    ZINC000083267301
N#CC1=CCCCCC1    ZINC000004530421
N#C[C@@H]1CCC[C@H]2C[C@H]21    ZINC000211614331
N#C[C@@H]1C[C@H]2CC[C@@H]1C2    ZINC000004705768
N#C[C@H]1C[C@H]2CC[C@H]1C2    ZINC000100411414
C[C@@]1(C#N)C=CCCC1    ZINC000033822526
N#C[C@H]1C[C@H]2CC[C@@H]1C2    ZINC000001678103
N#C[C@@H]1C[C@@H]2CC[C@@H]1C2    ZINC000100419557
N#C[C@@H]1C[C@H]2CC[C@H]1C2    ZINC000100435048
N#CCC1=CCCCC1    ZINC000003860303
CC1=CC[C@H](C#N)CC1    ZINC000006130089
N#CC[C@H]1CC=CCC1    ZINC000005426206
N#C[C@@H]1C[C@@H]2CC[C@H]1C2    ZINC000003096228
N#CCCC1=CCCC1    ZINC000261171166
N#C[C@@H]1CCC[C@H]2C[C@@H]21    ZINC000211614171
N#C[C@@H]1CCC[C@@H]2C[C@@H]21    ZINC000211614086
N#C[C@H]1C[C@@H]2CC[C@@H]1C2    ZINC000100411412
N#C[C@@H]1CCC[C@@H]2C[C@H]21    ZINC000211614239
N#CC=C1CCCCC1    ZINC000001657467
N#C/C=C\C1CCCC1    ZINC000077027049
N#C[C@H]1C[C@@H]2CC[C@H]1C2    ZINC000001678104
C[C@]1(C#N)C=CCCC1    ZINC000033822527
N#CC[C@@H]1CC=CCC1    ZINC000004994803
N#CC12CCC(CC1)C2    ZINC000032146927
N#C/C=C/C1CCCC1    ZINC000035270621
CC1=CC[C@@H](C#N)CC1    ZINC000006130090
N#Cc1cncc(F)c1    ZINC000012471972
N#Cc1cccc(F)n1    ZINC000012359444
N#Cc1ccncc1F    ZINC000035635702
N#Cc1ccnc(F)c1    ZINC000012359106
N#Cc1ncccc1F    ZINC000003880143
N#Cc1cc(F)ccn1    ZINC000014982526
N#Cc1ccc(F)cn1    ZINC000012359109
N#Cc1ccc(F)nc1    ZINC000019616136
N#Cc1cnccc1F    ZINC000071864129
N#Cc1cccnc1F    ZINC000002384012
N#CCC[B-](F)(F)F    ZINC000169909665
C#CC(=O)N(C)CC#N    ZINC000306432496
Cc1noc(C)c1C#N    ZINC000000158487
CCc1cc(C#N)on1    ZINC000042384271
CCOC=C(C#N)C#N    ZINC000001641627
Cc1ncc(CC#N)o1    ZINC000036533183
N#CCCc1cnoc1    ZINC000259764882
N#Cc1coc(CN)c1    ZINC000036455546
Cc1nocc1CC#N    ZINC000169222529
Cc1cc(CC#N)no1    ZINC000036108798
N#C[C@H](N)c1ccco1    ZINC000019984400
N#Cc1ccc(CO)[nH]1    ZINC000299889647
Cc1nc(CC#N)co1    ZINC000036533176
Cc1cc(CC#N)on1    ZINC000034582254
Cc1coc(N)c1C#N    ZINC000071261189
C#CCNC(=O)CC#N    ZINC000019430382
Cc1oncc1CC#N    ZINC000213541257
N#C[C@@H](N)c1ccco1    ZINC000019984404
Cc1ncoc1CC#N    ZINC000075600747
N#Cc1ccc(CN)o1    ZINC000038220134
Cn1cc(C#N)c(N)n1    ZINC000039147351
Cn1ncnc1CC#N    ZINC000083971276
N#CCCn1cnnc1    ZINC000039073555
Cn1cc(N)c(C#N)n1    ZINC000104588724
N#CCCn1cncn1    ZINC000012505747
Cc1n[nH]c(CC#N)n1    ZINC000016249007
N#CCCn1nccn1    ZINC000012505453
Cn1ncc(N)c1C#N    ZINC000075847251
Cn1cnc(C#N)c1N    ZINC000039073618
N#CCn1cc(N)cn1    ZINC000019810571
N#CCCc1cn[nH]n1    ZINC000059915107
Cn1cnc(CC#N)n1    ZINC000201353263
N#CCn1nccc1N    ZINC000409438247
Cn1[nH]cc(C#N)c1=N    ZINC000100222389
Cn1cnc(N)c1C#N    ZINC000001581334
Cn1ncc(CC#N)n1    ZINC000218258593
Cc1n[nH]c(C#N)c1N    ZINC000004878135
N#CCn1ccc(N)n1    ZINC000037418682
Cn1cnnc1CC#N    ZINC000213541432
CCn1cc(C#N)nn1    ZINC000714416974
Cn1ncc(C#N)c1N    ZINC000000169364
N#CCCn1ccnn1    ZINC000012505475
N#CCn1cnc(N)c1    ZINC000259472326
Cn1cc(CC#N)nn1    ZINC000204385571
Cc1n[nH]c(N)c1C#N    ZINC000004353708
Cn1cc[n+](CC#N)c1    ZINC000016667312
N#CC12CC(CN)(C1)C2    ZINC000306261425
CC(C)CC(C#N)C#N    ZINC000044250316
CC[C@@](C)(C#N)CC#N    ZINC000005954700
N#CC12CC(C1)CCN2    ZINC000095743380
CN1CC=CC[C@H]1C#N    ZINC000038888009
CC(C)(C)C(C#N)C#N    ZINC000002556778
CN1CC=C(C#N)CC1    ZINC000039073616
N#CC1=C(N)CCCC1    ZINC000005120854
CN1CC=CC[C@@H]1C#N    ZINC000038888007
C[C@@H](C#N)CCCC#N    ZINC000016970581
CC[C@](C)(C#N)CC#N    ZINC000005923651
N#CCCCCCC#N    ZINC000001680886
C[C@H](C#N)CCCC#N    ZINC000001683103
CCCCC(C#N)C#N    ZINC000039946533
CCC(C#N)(C#N)CC    ZINC000000159689
N#C[C@H]1CCCCC1=N    ZINC000001564910
CN1CCC=C(C#N)C1    ZINC000033748071
N#C[C@@H]1CCCCC1=N    ZINC000031759226
N#C[C@@H]1C[C@@H]2C[C@H]1CN2    ZINC000039094808
CC(C)(CC#N)CC#N    ZINC000001653892
N#C[C@@H](Cl)CCl    ZINC000002043285
N#C[C@H](Cl)CCl    ZINC000001670676
N#CCS(=O)(=O)F    ZINC000224194778
N#CCc1ccsc1    ZINC000000157111
Cc1ccc(C#N)s1    ZINC000001756772
Cc1ccsc1C#N    ZINC000002510165
N#CCc1cccs1    ZINC000000388254
Cc1csc(C#N)c1    ZINC000004290335
Cc1cscc1C#N    ZINC000039247338
Cc1cc(C#N)cs1    ZINC000064033684
N#Cc1ccc(F)nn1    ZINC000072194107
N#Cc1ncc(F)cn1    ZINC000037594165
N#CCCC(F)(F)F    ZINC000002578109
Cn1nc(O)cc1C#N    ZINC000238543400
COC(N)=C(C#N)C#N    ZINC000000390991
Cc1nc(CC#N)no1    ZINC000009596237
Cc1noc(N)c1C#N    ZINC000000168736
N#CCCC(=O)NC#N    ZINC001143203114
Cc1onc(N)c1C#N    ZINC000071255849
Cc1noc(CC#N)n1    ZINC000045893595
C[C@@H](C#N)C(=O)NC#N    ZINC001179900742
Cc1nnc(CC#N)o1    ZINC000040354847
N#CC1=CNC(=O)NC1    ZINC000000039460
N#CC1=C(N)NCC1=O    ZINC000012899091
C[C@H](C#N)C(=O)NC#N    ZINC001179900743
Cc1nc(C#N)c(N)o1    ZINC000000335545
N#Cc1c(N)n[nH]c1N    ZINC000034246964
N#Cc1ncn(N)c1N    ZINC000005020384
Cc1nnnn1CC#N    ZINC000075520593
CC#[N+]C[B-](F)(F)F    ZINC000169747571
N#C[C@@H]1C[C@H]2CC[C@@H]1O2    ZINC000039200878
C#C[C@@H](CC)OCC#N    ZINC001224377932
N#CC1=CCCC[C@H]1O    ZINC000035904515
N#C[C@H]1OC12CCCC2    ZINC000032213899
N#CC=C1CCOCC1    ZINC000015021372
CC1(CC#N)CC(=O)C1    ZINC000218563818
N#CC1(C[C@@H]2CO2)CC1    ZINC000536948637
N#C[C@H]1CCCCC1=O    ZINC000000154063
N#C[C@@H]1C[C@H]2CC[C@H]1O2    ZINC000100631551
N#C[C@H]1CCCC(=O)C1    ZINC000039310778
CC1(/C=C\C#N)COC1    ZINC000066309430
C[C@@]1(C#N)CCC(=O)C1    ZINC000034621560
N#C[C@@H]1CCCC(=O)C1    ZINC000039310779
N#CCC(=O)CC1CC1    ZINC000049730655
C#CC[C@@H](C)OCC#N    ZINC001224383479
N#C[C@H]1C[C@@H]2CC[C@H]1O2    ZINC000101384040
CC(=O)C1(C#N)CCC1    ZINC000039068108
CCC(=O)C1(C#N)CC1    ZINC000148897008
N#CC12CC(CO)(C1)C2    ZINC000200299549
N#CCC(=O)C1CCC1    ZINC000034939696
N#C[C@@H]1CCCCC1=O    ZINC000004216043
N#CCO[C@@H]1C=CCC1    ZINC001224381789
N#C/C=C1\CCCOC1    ZINC000216997314
N#CCCC1=CCOC1    ZINC001250056257
N#C[C@H]1C[C@H]2CC[C@H]1O2    ZINC000100631553
N#CC1=C(O)CCCC1    ZINC000100089254
N#CC1(C[C@H]2CO2)CC1    ZINC000536948631
N#C[C@@H]1C[C@@H]2CC[C@H]1O2    ZINC000101384034
N#CC[C@@H]1CCCC1=O    ZINC000002031998
N#CC[C@H]1CCCC1=O    ZINC000001768274
N#C[C@H]1C[C@H]2CC[C@@H]1O2    ZINC000039200880
CC1(/C=C/C#N)COC1    ZINC000066309432
C=CC[C@H](C#N)C(C)=O    ZINC000104515495
C#C[C@H](CC)OCC#N    ZINC001224377927
C#CC[C@H](C)OCC#N    ZINC001224383481
N#CC1CCC(=O)CC1    ZINC000054962312
N#CC1=CCCC[C@@H]1O    ZINC000035904516
C[C@H](C#N)C(=O)C1CC1    ZINC000036931589
C[C@]1(C#N)CCC(=O)C1    ZINC000159952132
C=CC[C@@H](C#N)C(C)=O    ZINC000104515492
N#CCOC1CC=CC1    ZINC001224377973
N#CCO[C@H]1C=CCC1    ZINC001224381791
C[C@@H](C#N)C(=O)C1CC1    ZINC000036931588
CC1(C(=O)CC#N)CC1    ZINC000002599140
N#C[C@@H]1OC12CCCC2    ZINC000032213896
C=CC(C=C)OCC#N    ZINC001224381289
N#CCCNCCC#N    ZINC000001688363
CC[C@@H](CC#N)NC#N    ZINC000642847128
N#C[C@@H]1CNCCC1=N    ZINC000031719652
CC[C@H](CC#N)NC#N    ZINC000642847129
N#C[C@H]1CNCCC1=N    ZINC000015994459
N#CC1=C(N)CCNC1    ZINC000019933824
CN1CC(N)=C(C#N)C1    ZINC000096526606
C[C@H]1CCC[C@@H](C#N)C1    ZINC000036379588
C[C@@H]1CCC[C@@H](C#N)C1    ZINC000036379587
CC1(C)CCC[C@@H]1C#N    ZINC000086865642
C[C@H]1CCC[C@H](C#N)C1    ZINC000036379586
CC1CCC(C#N)CC1    ZINC000034123328
C=CCCCCCC#N    ZINC000033414747
CC1(C#N)CCCCC1    ZINC000039318623
C[C@H]1CCCC[C@@H]1C#N    ZINC000037245591
C[C@@H]1CCC[C@H](C#N)C1    ZINC000036379585
N#CCC1CCCCC1    ZINC000002522705
CCC1(CC)C[C@@H]1C#N    ZINC000004921444
CC1(C)CCC[C@H]1C#N    ZINC000086865643
CC1(C)CC(CC#N)C1    ZINC000238850651
CC1CC(CCC#N)C1    ZINC000242400283
CC1(C)C(C#N)C1(C)C    ZINC000039308912
C=C(C)CCCCC#N    ZINC000002567415
N#CC1CCCCCC1    ZINC000004897473
C/C(=C\C#N)CC(C)C    ZINC000005452664
C[C@H]1CCCC[C@H]1C#N    ZINC000037245595
CC(C)=CCCCC#N    ZINC000205670466
CCC1(CC)C[C@H]1C#N    ZINC000001598146
CCC1(C#N)CCCC1    ZINC000075520764
CCCC1(C#N)CCC1    ZINC000083255119
C/C=C(\C)CCCC#N    ZINC001250059895
C/C(=C/C#N)CC(C)C    ZINC000004748349
C[C@@H]1CCCC[C@H]1C#N    ZINC000037245593
C[C@@H]1CCCC[C@@H]1C#N    ZINC000037245589
CC1(CC#N)CCCC1    ZINC000113244635
CCC/C=C/CCC#N    ZINC000075520880
Cc1cc(C#N)ns1    ZINC000083267325
N#Cc1ccc(N)s1    ZINC000034310823
N#Cc1sccc1N    ZINC000034539633
N#CCc1nccs1    ZINC000004228173
C=C(CC#N)SC#N    ZINC000104511292
N#CCc1cscn1    ZINC000002584053
Cc1cc(C#N)sn1    ZINC000039325979
Cc1nc(C#N)cs1    ZINC000000166074
Cc1ncc(C#N)s1    ZINC000079709822
N#Cc1cc(N)cs1    ZINC000039403503
Cc1csc(C#N)n1    ZINC000043681906
N#Cc1ccsc1N    ZINC000000159971
Cc1cnc(C#N)s1    ZINC000039134773
Cc1nscc1C#N    ZINC000034349027
N#CCc1cncs1    ZINC000040537991
CC(=O)OC(C#N)C#N    ZINC000001689105
N#CC(C#N)=COCO    ZINC000306712861
COC(=O)C(C#N)=C=N    ZINC000334139181
N#CCn1nnc(N)n1    ZINC000034290744
CN(C)/C=C(\C#N)C=O    ZINC000001716623
N#C[C@H]1CNCCC1=O    ZINC000032599211
N#CCC(=O)N1CCC1    ZINC000039073742
N#CCCN1CC(=O)C1    ZINC000228966298
N#C[C@@H]1CCC/C1=N\O    ZINC000094993237
C[C@@H]1CC(C#N)=C(N)O1    ZINC000039318052
N#C[C@H]1CCC/C1=N\O    ZINC000094993236
CC(O)(CC#N)CC#N    ZINC000039274092
N#CC1(C(N)=O)CCC1    ZINC000082730582
C[C@H]1CC(C#N)=C(N)O1    ZINC000039318053
N#CC[C@H]1CCC(=O)N1    ZINC000020285956
N#CCC(=O)NC1CC1    ZINC000002759098
CCC1=NO[C@@H](C#N)C1    ZINC000068591677
CN1C(=O)CC[C@@H]1C#N    ZINC000084237129
CCC1=NO[C@H](C#N)C1    ZINC000068591675
N#C[C@@H]1CCNCC1=O    ZINC000238606501
N#C[C@@H]1CNCCC1=O    ZINC000032599213
C[C@@]1(C#N)CCC(=O)N1    ZINC000008616915
CN1C(=O)CC[C@H]1C#N    ZINC000084237126
CC(C)=NC(=O)CC#N    ZINC000067341794
CC(=O)N1CC(C#N)C1    ZINC000149071708
N#CCn1c[n+](N)cn1    ZINC000033439034
N#C[C@H]1CCNCC1=O    ZINC000238606471
CN1C[C@H](C#N)CC1=O    ZINC000039073769
CCOCC(C#N)C#N    ZINC000001655600
N#CC[C@@H]1CCC(=O)N1    ZINC000020285953
CN1C[C@@H](C#N)CC1=O    ZINC000039073770
N#CCN1CCCC1=O    ZINC000019508742
N#CCCOCCC#N    ZINC000001688362
CN(C)/C=C(/C#N)C=O    ZINC000100123096
C[C@]1(C#N)CCC(=O)N1    ZINC000004706390
N#CC12CC(N)(C1)CO2    ZINC001083103509
N#CCN1CCC(=O)C1    ZINC000199553981
CNC(=O)C1(C#N)CC1    ZINC000087671546
C=CCNC(=O)CC#N    ZINC000001603647
CN1N=C[C@H](C#N)[C@H]1N    ZINC000100854329
CN1N=C[C@@H](C#N)[C@@H]1N    ZINC000025623790
CN1N=C[C@H](C#N)[C@@H]1N    ZINC000025623797
CN1N=C[C@@H](C#N)[C@H]1N    ZINC000036378029
N#CCCCCN=[N+]=[N-]    ZINC000004984168
CC1(C#N)CCNCC1    ZINC000072231480
N#CC1(CN)CCCC1    ZINC000082637673
CN(C)CC1(C#N)CC1    ZINC000049804393
CCN1CC(C)(C#N)C1    ZINC001201573345
CC(C)(C)N1C[C@H]1C#N    ZINC000031760264
CN1CCC(C#N)CC1    ZINC000032005352
C[C@@]1(C#N)CCCNC1    ZINC000072362065
N#CCCN1CCCC1    ZINC000002146619
CC1(C)CNC[C@@H]1C#N    ZINC000260312192
CN[C@H]1CC[C@H](C#N)C1    ZINC000261051931
N#CC1(N)CCCCC1    ZINC000019803365
CNC1(C#N)CCCC1    ZINC000020177759
N#CCNC1CCCC1    ZINC000020037012
C[C@]1(C#N)CCCNC1    ZINC000072362064
N#CC[C@H]1CC[C@H](N)C1    ZINC000104586072
CCN(/C=C/C#N)CC    ZINC000039406481
N#CC[C@@H]1CC[C@@H](N)C1    ZINC000104586071
CCN1CC(CC#N)C1    ZINC000211620395
CN[C@](C)(C#N)C1CC1    ZINC000034939446
N#CC[C@H]1CCCCN1    ZINC000072231515
N#C[C@@H]1CC[C@@H](N)CC1    ZINC000100007331
CC1(C)CNC[C@H]1C#N    ZINC000260312194
CC(C)(C)N1C[C@@H]1C#N    ZINC000031760260
N#C[C@@H]1CCCNCC1    ZINC000057354177
N#CCC1CCNCC1    ZINC000034075385
N#C[C@@H](N)C1CCCC1    ZINC000050272454
CN(C)[C@H](C#N)C1CC1    ZINC000041047660
N#C[C@@H]1CCCC[C@@H]1N    ZINC000052899547
C[C@H](C#N)CNC1CC1    ZINC000036667789
CCN1CCC[C@H]1C#N    ZINC000070662368
CN(C)[C@@H](C#N)C1CC1    ZINC000041047659
N#C[C@@H](N)CC1CCC1    ZINC000072208568
N#C[C@@H]1CC[C@H](N)CC1    ZINC000100007216
N#CCC1(N)CCCC1    ZINC000084327144
CN1CCC[C@H](C#N)C1    ZINC000035322926
CN1CCCC[C@@H]1C#N    ZINC000033834968
C[C@H]1NCCC[C@@H]1C#N    ZINC000095698528
N#C[C@H](N)CC1CCC1    ZINC000072208569
CN[C@@H]1CC[C@@H](C#N)C1    ZINC000261051940
CCCN1CC(C#N)C1    ZINC000142185927
CN1CC[C@@H](CC#N)C1    ZINC000039320998
CN[C@@](C)(C#N)C1CC1    ZINC000034939447
CN[C@@H]1CC[C@H](C#N)C1    ZINC000261051936
N#C[C@H]1CCCNCC1    ZINC000057354176
N#C[C@@H]1CCC[C@@H](N)C1    ZINC000082411540
N#CCCNCC1CC1    ZINC000036730517
N#C[C@@H]1CCC[C@H](N)C1    ZINC000082411542
CC(C)(C#N)NC1CC1    ZINC000020177646
N#C[C@H]1CCCC[C@H]1N    ZINC000052899553
CN(CC#N)CC1CC1    ZINC000037903026
CN[C@H]1CCC[C@@H]1C#N    ZINC000054822644
C[C@@H]1CC[C@H](C#N)CN1    ZINC000082411522
CN[C@H]1CC[C@@H](C#N)C1    ZINC000261052476
N#CC[C@@H]1CCCCN1    ZINC000072231514
CCN1CC[C@H](C#N)C1    ZINC000084425907
CN[C@@H]1CCC[C@H]1C#N    ZINC000054822645
CC(C)(C#N)C1CNC1    ZINC000221906179
C[C@H]1CC[C@H](C#N)CN1    ZINC000082411523
CN1CCCC[C@H]1C#N    ZINC000033834969
N#C[C@@H]1CCCC[C@H]1N    ZINC000052899549
CN[C@H]1CCC[C@H]1C#N    ZINC000054822646
N#CC[C@@H]1CCCNC1    ZINC000071257493
CN[C@@H]1CCC[C@@H]1C#N    ZINC000054822643
CN1CC[C@H](CC#N)C1    ZINC000039320996
N#CCN1CCCCC1    ZINC000019506268
CCN1CC[C@@H](C#N)C1    ZINC000084425908
N#C[C@H](N)C1CCCC1    ZINC000050272455
N#CC[C@H]1CCCNC1    ZINC000071257492
CN1CCC[C@@H](C#N)C1    ZINC000035322929
N#CC[C@H]1CC[C@@H](N)C1    ZINC000104586074
C[C@@H](C#N)CNC1CC1    ZINC000036667791
N#C[C@H]1CCCC[C@@H]1N    ZINC000052899551
N#CC1CCC(N)CC1    ZINC000082411538
N#CC[C@@H]1CC[C@H](N)C1    ZINC000104586068
N#Cc1cnc(N)s1    ZINC000008698529
N#Cc1csc(N)n1    ZINC000012320990
N#Cc1cnsc1N    ZINC000095643085
N#Cc1ncsc1N    ZINC000098095520
Cc1nnsc1C#N    ZINC000002510173
Cc1nnc(C#N)s1    ZINC000167295130
N#C[C@H](O)C(F)(F)F    ZINC000136563324
N#CCOC(F)(F)F    ZINC000096308545
N#C[C@@H](O)C(F)(F)F    ZINC000136563368
N#Cc1c[n+]([O-])cn1O    ZINC000005567163
N#CCc1n[nH]c(=O)o1    ZINC000211620849
N#Cc1n(O)cc[n+]1[O-]    ZINC000004558149
N#CCOc1nnco1    ZINC000002381232
Cn1cc(C#N)c(F)n1    ZINC000203089083
N#CC1CC(C(=O)O)C1    ZINC000097758344
COC(=O)[C@H]1C[C@H]1C#N    ZINC000141861298
N#C[C@@H]1CC[C@H]1C(=O)O    ZINC000087924742
COC(=O)[C@@H]1C[C@@H]1C#N    ZINC000141860701
C[C@@H]1C[C@@H](C#N)C(=O)O1    ZINC000005082840
C[C@H]1C[C@H](C#N)C(=O)O1    ZINC000005082838
N#CCOC1CC(=O)C1    ZINC001224383114
C[C@H]1C[C@]1(C#N)C(=O)O    ZINC000160922436
N#C[C@H]1CC[C@@H]1C(=O)O    ZINC000087924743
CCOC(=O)/C=C\C#N    ZINC000025695652
C[C@@H]1C[C@H](C#N)C(=O)O1    ZINC000005082836
COC(=O)[C@@H]1C[C@H]1C#N    ZINC000141861089
CCOC(=O)/C=C/C#N    ZINC000006439008
N#C[C@H]1CC[C@H]1C(=O)O    ZINC000087924744
N#C[C@@H]1CC[C@@H]1C(=O)O    ZINC000087924741
COC(=O)[C@H]1C[C@@H]1C#N    ZINC000141860902
C=C(CCC#N)C(=O)O    ZINC000104708212
C[C@@H]1C[C@@]1(C#N)C(=O)O    ZINC000160922064
C[C@H]1C[C@@H](C#N)C(=O)O1    ZINC000005082841
C[C@H]1C[C@@]1(C#N)C(=O)O    ZINC000160922196
C=C[C@H](C#N)OC(C)=O    ZINC000000404641
C=C[C@@H](C#N)OC(C)=O    ZINC000004521095
COC(=O)C1(C#N)CC1    ZINC000001607440
C=C(C#N)CC(=O)OC    ZINC000075521350
C=CCOC(=O)CC#N    ZINC000002019683
N#C[C@H]1COCCC1=O    ZINC000082411496
C[C@@H]1C[C@]1(C#N)C(=O)O    ZINC000160922320
N#C[C@@H]1COCCC1=O    ZINC000082411497
N#CC1(CC(=O)O)CC1    ZINC000096301136
CC(=O)O/C=C/CC#N    ZINC000038611216
C=C(C#N)C(=O)OCC    ZINC000002507893
C=CC(=O)OCCC#N    ZINC000001561512
CC(C)=C(C#N)C(=O)O    ZINC000004558302
N#CC1(C(=O)O)CCC1    ZINC000016698740
N#CC1(C(=O)NN)CC1    ZINC000006760923
C[C@@H](C#N)C(=O)NC=N    ZINC001179900355
C[C@H](C#N)C(=O)NC=N    ZINC001179900356
N#CCCC(=O)NC=N    ZINC001143203191
CC1(C#N)CCOCC1    ZINC000083119825
CC1(C)C[C@@]1(C#N)CO    ZINC000218290956
CC1(C)OCC[C@@H]1C#N    ZINC000075521449
CC(C)[C@@H]1O[C@]1(C)C#N    ZINC000001598483
N#C[C@H](O)C1CCCC1    ZINC000085563719
C[C@H]1COCC[C@H]1C#N    ZINC000166868320
N#CC[C@H]1CCCOC1    ZINC000033414694
CC(C)[C@@H]1O[C@@]1(C)C#N    ZINC000001598481
CC(C)[C@@]1(C)O[C@H]1C#N    ZINC000039132038
CC(C)C[C@@H](C#N)C=O    ZINC000043375262
N#CCCOC1CCC1    ZINC000050520438
CC(C)[C@H](C#N)CC=O    ZINC000098175442
CC(=O)CC(C)(C)C#N    ZINC000039258782
CC(C)(C#N)C[C@@H]1CO1    ZINC000521399202
N#CCC[C@@H]1CCCO1    ZINC000053338586
CC(C)(C#N)C[C@H]1CO1    ZINC000521399201
CCC1(CC)O[C@H]1C#N    ZINC000306706814
CCC1(CC)O[C@@H]1C#N    ZINC000306706815
CC(=O)[C@H](C)CCC#N    ZINC000022005406
CO[C@@](C)(C#N)C1CC1    ZINC000085090961
CCCCC(=O)CC#N    ZINC000020385310
C[C@@H]1COCC[C@H]1C#N    ZINC000166868752
COCC1(CC#N)CC1    ZINC000083862459
N#CCCOCC1CC1    ZINC000019870800
C[C@H](OCC#N)C1CC1    ZINC000719019601
N#CC[C@@H]1CCCCO1    ZINC000036231016
CC(C)(C)C(=O)CC#N    ZINC000000159361
N#CCCCOC1CC1    ZINC000713210386
N#CCOC1CCCC1    ZINC000019486556
C[C@@H]1COCC[C@@H]1C#N    ZINC000166868535
N#C[C@H]1CCCC[C@@H]1O    ZINC000002517005
N#C[C@@H](O)C1CCCC1    ZINC000085563714
C/C(=C\CCC#N)CO    ZINC000043763043
CC[C@H](C)C(=O)CC#N    ZINC000020385331
CCOCC1(C#N)CC1    ZINC000085390221
N#C[C@@H]1CCCC[C@H]1O    ZINC000000388775
N#CCC[C@H]1CCCO1    ZINC000053338583
CC(C)(C=O)CCC#N    ZINC000001653148
N#CC[C@H]1CCCCO1    ZINC000036231017
C[C@@]1(C#N)CCCCO1    ZINC000307298432
CCC[C@]1(C)O[C@H]1C#N    ZINC000143849850
C=C[C@@H](C)OCCC#N    ZINC000706117257
CCOC1CC(C#N)C1    ZINC000233709149
N#CC1(O)CCCCC1    ZINC000008681667
C/C(=C/CCC#N)CO    ZINC000382608539
CCC[C@@]1(C)O[C@@H]1C#N    ZINC000143850046
N#C[C@@H]1CCC[C@H](O)C1    ZINC000083632177
CC(C)C[C@H](C#N)C=O    ZINC000043375260
C=CC[C@@H](C)OCC#N    ZINC001224378631
CC(=O)CCCCC#N    ZINC000039390863
COC1(C#N)CCCC1    ZINC000085090807
COCC1(C#N)CCC1    ZINC000085390301
N#C[C@H]1CCC[C@@H](O)C1    ZINC000083632172
CC(C)[C@@H](C#N)CC=O    ZINC000098175443
CC1(CC#N)CC(O)C1    ZINC000218563913
C=C[C@H](CC)OCC#N    ZINC001224379451
C=C[C@@H](CC)OCC#N    ZINC001224379452
CCC1(CC#N)COC1    ZINC000211625191
C[C@H]1COCC[C@@H]1C#N    ZINC000166868640
CC(C)[C@H]1O[C@@]1(C)C#N    ZINC000001598482
N#C[C@@H]1CCCC[C@@H]1O    ZINC000000395631
CC1(CO)CC(C#N)C1    ZINC000584600174
CC(=O)[C@@H](C)CCC#N    ZINC000022005401
CCC[C@@]1(C)O[C@H]1C#N    ZINC000143849649
CC1(C)OCC[C@H]1C#N    ZINC000075521441
N#CC1CCC(O)CC1    ZINC000039254967
C=C[C@H](C)OCCC#N    ZINC000706117265
N#C[C@@H]1CCC[C@@H](O)C1    ZINC000083632174
N#CCC1CCOCC1    ZINC000002541315
C[C@@H](OCC#N)C1CC1    ZINC000719019605
CC(C)[C@]1(C)O[C@@H]1C#N    ZINC000039132043
CC1(C)C[C@]1(C#N)CO    ZINC000218290912
CCC[C@]1(C)O[C@@H]1C#N    ZINC000143850241
CC(C)[C@H]1O[C@]1(C)C#N    ZINC000001598484
CO[C@](C)(C#N)C1CC1    ZINC000085090960
CO[C@@H]1CC[C@H](C#N)C1    ZINC000261163589
C[C@]1(C#N)CCCCO1    ZINC000307298431
N#C[C@H]1CCCC[C@H]1O    ZINC000000388774
CC(C)[C@@]1(C)O[C@@H]1C#N    ZINC000039132041
CCCC/C(O)=C/C#N    ZINC000642882197
CC(C)CC(=O)CC#N    ZINC000020385336
CC1CC(C#N)(CO)C1    ZINC000218747125
CC(C)[C@]1(C)O[C@H]1C#N    ZINC000039132040
CC[C@@H](C)C(=O)CC#N    ZINC000020385325
CC1(C#N)CC(CO)C1    ZINC000200322389
N#CC1(CO)CCCC1    ZINC000049804394
CO[C@@H]1CC[C@@H](C#N)C1    ZINC000261163591
N#CC[C@@H]1CCCOC1    ZINC000033414693
N#C[C@H]1CCC[C@H](O)C1    ZINC000083632176
CN1CCN[C@H](C#N)C1    ZINC000068592061
CN1CCNC[C@H]1C#N    ZINC000085805587
N#CC1(N)CCNCC1    ZINC000040695119
CCN(CC)C(=N)C#N    ZINC000104512766
CC[C@H](CC#N)NC=N    ZINC001255154938
CN(C)C1(C#N)CNC1    ZINC000086161386
N#CC1CN(CCN)C1    ZINC001204700162
CN1CCNC[C@@H]1C#N    ZINC000085805582
N#CCN1CCNCC1    ZINC000022405373
CN1CCN[C@@H](C#N)C1    ZINC000068592066
N#CC[C@H]1CNCCN1    ZINC000026898490
CC[C@@H](CC#N)NC=N    ZINC001255154937
CCCC[C@@H](C#N)CC    ZINC000001677097
CCCCC(C)(C)C#N    ZINC000033687867
CCCC(C#N)CCC    ZINC000002382606
CC(C)CC(C)(C)C#N    ZINC000002145458
CCCC[C@H](C#N)CC    ZINC000002045403
CCC(C#N)(CC)CC    ZINC000001696503
CCCCCCCC#N    ZINC000001686986
N#Cc1cc(Cl)c[nH]1    ZINC000039194116
N#Cc1nnc(N)s1    ZINC000148563172
N#CC1=C(N)SCC1    ZINC000079006601
CC(C)(C#N)N=C=S    ZINC000643919637
C/C(N)=C(/C#N)C(=O)O    ZINC000100092232
CC(=O)NC(=O)CC#N    ZINC000000161383
N#CC[C@@H]1CNC(=O)O1    ZINC000104606626
N#CC[C@H]1CNC(=O)O1    ZINC000141193021
CO/N=C(\C#N)C(=N)N    ZINC000039386420
N#CCC(=O)N=C(N)N    ZINC000005500677
CC(=O)N[C@@H](C)CC#N    ZINC000050336280
CC[C@H](C#N)C(=O)NC    ZINC000044808831
N#C[C@@H](N)[C@@H]1CCCO1    ZINC000149045127
N#CC[C@@]1(O)CCNC1    ZINC000085877991
CC(C)=NOCCC#N    ZINC000004403476
C=C[C@@H](O)CNCC#N    ZINC001253599307
N#C[C@H](N)[C@H]1CCCO1    ZINC000149045379
CCC[C@H](C#N)C(N)=O    ZINC000001598911
CN1CCOC[C@H]1C#N    ZINC000040572020
N#CCO[C@H]1CCNC1    ZINC000051782551
CN1CCO[C@@H](C#N)C1    ZINC000071790428
CN1CCO[C@H](C#N)C1    ZINC000071790427
N#CCCCCC(N)=O    ZINC000013532271
N#C[C@@H](N)[C@H]1CCCO1    ZINC000149044963
N#CCN1CCOCC1    ZINC000019480089
CN(C)C1(C#N)COC1    ZINC000095630320
C[C@]1(C#N)CNCCO1    ZINC000238454141
CC(C)NC(=O)CC#N    ZINC000000152958
CCCNC(=O)CC#N    ZINC000002768433
CN(C)C(=O)CCC#N    ZINC000037897949
N#CC1(NO)CCCC1    ZINC000001560499
CN[C@]1(C#N)CCOC1    ZINC000070971086
CN1CC(OCC#N)C1    ZINC000261037831
CC(=O)N[C@H](C)CC#N    ZINC000050336282
CC[C@@H](C#N)C(=O)NC    ZINC000044808830
N#C[C@H](N)[C@@H]1CCOC1    ZINC000019261113
N#C[C@H](N)[C@H]1CCOC1    ZINC000019261116
C[C@H](C#N)C(=O)N(C)C    ZINC000044812256
N#CCCN1CC(O)C1    ZINC000070841407
CC(=O)N(C)CCC#N    ZINC000002381335
CCNC(=O)[C@@H](C)C#N    ZINC000044808860
CC[C@](C)(C#N)C(N)=O    ZINC000083598441
CNC(=O)C(C)(C)C#N    ZINC000044318185
N#CC[C@]1(O)CCNC1    ZINC000085877985
N#C[C@H](N)[C@@H]1CCCO1    ZINC000149045619
CC(C)(C#N)CC(N)=O    ZINC000075522105
N#C[C@@H](N)[C@@H]1CCOC1    ZINC000019261115
N#CCN1CC[C@@H](O)C1    ZINC000061709124
CC(=O)N(C)[C@@H](C)C#N    ZINC000045142547
C[C@@]1(C#N)CNCCO1    ZINC000238473150
CCC(=O)N[C@@H](C)C#N    ZINC000040350500
N#CCN1CC[C@H](O)C1    ZINC000039077478
CCC[C@@H](C#N)C(N)=O    ZINC000005785359
C[C@@H](C#N)C(=O)N(C)C    ZINC000044812253
CC(=O)NC[C@H](C)C#N    ZINC000054157335
CCC(=O)N[C@H](C)C#N    ZINC000040350502
CC(C)[C@@H](C#N)C(N)=O    ZINC000005733005
CCN(C)C(=O)CC#N    ZINC000037078978
CCC(=O)N(C)CC#N    ZINC000045049108
CN1CCOC[C@@H]1C#N    ZINC000040572017
N#C[C@@H](N)[C@H]1CCOC1    ZINC000019261118
C=C[C@H](O)CNCC#N    ZINC001253599306
CC(=O)N(C)[C@H](C)C#N    ZINC000045142549
CC[C@@](C)(C#N)C(N)=O    ZINC000083598439
N#C[C@@]1(O)CCCNC1    ZINC000117947933
CC(=O)NC(C)(C)C#N    ZINC000001667591
CC(=O)NC[C@@H](C)C#N    ZINC000054157336
N#CC1(N)CCOCC1    ZINC000036305008
N#CC1(O)CCNCC1    ZINC000100232355
CC(C)[C@H](C#N)C(N)=O    ZINC000001598910
N#CC1CN(CCO)C1    ZINC001204698640
N#C[C@]1(O)CCCNC1    ZINC000117947936
CN[C@@]1(C#N)CCOC1    ZINC000070971093
CCNC(=O)[C@H](C)C#N    ZINC000044808861
CN[C@H](C)CCCC#N    ZINC001172476951
CC(C)(C)[C@@](C)(N)C#N    ZINC000034627749
CCN(CC)[C@@H](C)C#N    ZINC000019935090
CC[C@H](C)N[C@@H](C)C#N    ZINC000038064359
CCCNC(C)(C)C#N    ZINC000020177644
CC[C@H](C)N(C)CC#N    ZINC000037110161
CC[C@@H](C)N[C@H](C)C#N    ZINC000038064360
CCN[C@H](CC)CC#N    ZINC000036678169
CC[C@H](C)NCCC#N    ZINC000019736856
CCN(C)C[C@@H](C)C#N    ZINC000037078795
CC(C)N[C@@H](C)CC#N    ZINC000037871057
CC[C@H](CC#N)N(C)C    ZINC000034434719
CCCN[C@H](C)CC#N    ZINC000037871294
CCC[C@@H](C)NCC#N    ZINC000020040545
CCC(CC)NCC#N    ZINC000020037232
CC[C@@](N)(C#N)C(C)C    ZINC000037755104
CCCN[C@@H](C)CC#N    ZINC000037871293
CCCCN(C)CC#N    ZINC000019515190
CCC(C#N)(CC)NC    ZINC000034939466
CCCN(C)[C@H](C)C#N    ZINC000044427507
CC(C)N(C)CCC#N    ZINC000019506520
CC(C)NC[C@@H](C)C#N    ZINC000036668848
CCCCNCCC#N    ZINC000001672465
CCN[C@@H](CC)CC#N    ZINC000036678168
CC(C)N[C@H](C)CC#N    ZINC000037871058
CCN(CC)CCC#N    ZINC000001555287
CC[C@@H](C)N(C)CC#N    ZINC000037110160
CCC[C@H](C)NCC#N    ZINC000020040548
CC(C)NC[C@H](C)C#N    ZINC000036668850
CC(C)(C)NCCC#N    ZINC000002507898
CCN(CC)[C@H](C)C#N    ZINC000019935092
CC(C)(C)[C@](C)(N)C#N    ZINC000034627748
CC[C@@H](C)N[C@@H](C)C#N    ZINC000038064358
CC[C@](N)(C#N)C(C)C    ZINC000037755105
CC[C@@H](CC#N)N(C)C    ZINC000034434715
CC(C)C[C@@](C)(N)C#N    ZINC000019256612
CN(C)CCCCC#N    ZINC000004783822
CC(C)NC(C)(C)C#N    ZINC000019230046
CC(C)C[C@](C)(N)C#N    ZINC000019256614
CC(C)CNCCC#N    ZINC000003290316
CCCN(C)[C@@H](C)C#N    ZINC000044427505
CCCC[C@@H](C#N)NC    ZINC000034627041
CCCC[C@H](C#N)NC    ZINC000034627042
CC(C)CN(C)CC#N    ZINC000037108541
CCN(C)[C@H](C)CC#N    ZINC000048246672
CC[C@H](C)N[C@H](C)C#N    ZINC000038064361
CCN(C)[C@@H](C)CC#N    ZINC000048246669
CC[C@@H](C)NCCC#N    ZINC000019736855
CCCN(C)CCC#N    ZINC000019834166
CCN(C)C[C@H](C)C#N    ZINC000037078796
CN[C@@H](C)CCCC#N    ZINC001172476957
N#Cc1ccc(Cl)o1    ZINC000075522757
N#Cc1cc(Cl)co1    ZINC000085392533
N#Cc1[nH]ncc1Cl    ZINC000040176354
N#Cc1ccc(F)s1    ZINC000062701937
N#C[C@@H](F)C(F)(F)F    ZINC000002539795
N#C[C@H](F)C(F)(F)F    ZINC000004290068
N#C[C@H]1CSCC1=O    ZINC000000501239
N#C[C@@H]1CSCC1=O    ZINC000000501238
N#C[C@H]1CCSC1=O    ZINC000091675803
N#C[C@@H]1CCSC1=O    ZINC000091675797
N#CCC(=O)[C@H]1C[C@@H]1F    ZINC000143982939
C#Cc1ccccc1C#N    ZINC000015022009
N#CC#Cc1ccccc1    ZINC000001696957
CNC(=O)/C(C#N)=N/O    ZINC000015022813
N#CCC(=O)NC(N)=O    ZINC000001693384
N#CCC(=O)[C@@H]1C[C@@H]1F    ZINC000143983375
C#Cc1cccc(C#N)c1    ZINC000015022012
C#Cc1ccc(C#N)cc1    ZINC000002541504
CO/N=C(\C#N)C(N)=O    ZINC000039233915
N#CC1=Cc2ccccc21    ZINC000039434814
N#C[C@H]1CCCCS1    ZINC000082411277
N#CCSC1CCC1    ZINC000258984363
C[C@@]1(C#N)CCCS1    ZINC000085399324
CSC1(C#N)CCC1    ZINC000083484145
N#CC1CCSCC1    ZINC000012370684
N#C[C@@H]1CCCCS1    ZINC000082411276
C[C@]1(C#N)CCCS1    ZINC000085399322
CO/C=C(/C#N)COC    ZINC000038609493
N#C[C@@H](O)[C@@H]1CCOC1    ZINC000059261664
CO/C=C(\C#N)COC    ZINC000001995268
CC(=O)[C@@H](C)OCC#N    ZINC001224378743
COC(=O)CCCC#N    ZINC000034173917
N#C[C@H](O)[C@@H]1CCOC1    ZINC000059261668
COC[C@@]1(C)O[C@H]1C#N    ZINC000307050815
COC[C@]1(C)O[C@H]1C#N    ZINC000307050830
N#C[C@@H](O)[C@H]1CCOC1    ZINC000059261665
COC[C@]1(C)O[C@@H]1C#N    ZINC000307050824
CCOC(=O)CCC#N    ZINC000001615169
N#CC[C@@H]1COCCO1    ZINC000112979785
CC(=O)[C@H](C)OCC#N    ZINC001224378742
N#CC1(O)CCOCC1    ZINC000100620456
CC1(CC#N)OCCO1    ZINC000001295895
CCCOC(=O)CC#N    ZINC000002565962
CC(C)[C@@H](C#N)C(=O)O    ZINC000001639641
CC(C)(C#N)CC(=O)O    ZINC000082707836
N#CCO[C@H]1C[C@@H](O)C1    ZINC001217918505
CC(C)(C)OC(=O)C#N    ZINC000117151830
N#CCOC1CC(O)C1    ZINC001217851841
N#CCO[C@H]1C[C@H](O)C1    ZINC001217897888
CC(C)OC(=O)CC#N    ZINC000000164532
N#CCCOC1COC1    ZINC000165478871
COC(=O)C(C)(C)C#N    ZINC000002585914
N#C[C@H](O)[C@H]1CCOC1    ZINC000059261672
N#CCOC[C@@H]1CCO1    ZINC001224379463
CC(=O)OC(C)(C)C#N    ZINC000000394280
CC[C@](C)(C#N)C(=O)O    ZINC000038292329
N#CCOC[C@H]1CCO1    ZINC001224379464
N#CC[C@H]1COCCO1    ZINC000112979787
N#CCC1(CO)COC1    ZINC000034598891
CC(=O)C[C@@](C)(O)C#N    ZINC000100228620
CCOC(=O)[C@H](C)C#N    ZINC000002042063
CC(C)[C@H](C#N)C(=O)O    ZINC000002036320
CC(=O)C[C@](C)(O)C#N    ZINC000100228618
CC[C@@](C)(C#N)C(=O)O    ZINC000075522392
CCOC(=O)[C@@H](C)C#N    ZINC000001695169
N#CCCCCC(=O)O    ZINC000003641654
N#CCO[C@@H]1CCOC1    ZINC000082453691
COC[C@@]1(C)O[C@@H]1C#N    ZINC000307050820
CCNC(=O)NCC#N    ZINC000037714345
CN(C)NC(=O)CC#N    ZINC000001679172
CN(CCC#N)C(N)=O    ZINC000002172614
N#CC1(CCF)CCC1    ZINC000064038088
C[Si](C)(C)CCC#N    ZINC000196453967
CC1(CC#N)CC(F)C1    ZINC000575598509
N#CCCNC(=N)NN    ZINC000001564398
CCO[C@H](C#N)C(C)C    ZINC000085090509
C[C@H](O)CC(C)(C)C#N    ZINC000075522644
CCC(C#N)(CC)OC    ZINC000085091124
CC(C)COCCC#N    ZINC000005759365
CC[C@@H](C)OCCC#N    ZINC000048264573
COCC(C)(C)CC#N    ZINC000118169627
CC(C)(CO)CCC#N    ZINC000005355997
CC(C)[C@@H](C)OCC#N    ZINC000087469273
CCCCOCCC#N    ZINC000001692453
CCC(C#N)(CC)CO    ZINC000066324430
CCO[C@@H](C#N)C(C)C    ZINC000085090508
N#CCCCCCCO    ZINC000002022076
CCCCCOCC#N    ZINC000001651914
CC(C)OCCCC#N    ZINC000019477789
CCC[C@@H](C)OCC#N    ZINC000230445309
CCC(CC)OCC#N    ZINC000260306549
CCC[C@H](C)OCC#N    ZINC000230445320
CC[C@H](C)OCCC#N    ZINC000048264574
CC(C)[C@H](C)OCC#N    ZINC000087469274
CC(C)(C)OCCC#N    ZINC000001529076
C[C@@H](O)CC(C)(C)C#N    ZINC000075522647
C[C@@H](N)CN(C)CC#N    ZINC000306657168
CN(C)C[C@@](C)(N)C#N    ZINC000045175661
CN(C)NC(C)(C)C#N    ZINC000019167281
C[C@H](N)CN(C)CC#N    ZINC000306657167
C[C@H](C#N)N(C)CCN    ZINC000054419377
CN(CCN)CCC#N    ZINC000050442761
C[C@@H](C#N)N(C)CCN    ZINC000054419375
CN(C)C[C@](C)(N)C#N    ZINC000045175663
CC[N+](C)(C)CCC#N    ZINC000001720071
N#Cc1n[nH]nc1Cl    ZINC000002566328
N#CCS(=O)CC#N    ZINC000002555847
N#CC(C#N)=C(C#N)C#N    ZINC000000157886
COC(=O)/C(C#N)=N\O    ZINC000100273924
COC(=O)/C(C#N)=N/O    ZINC000012504657
CO/N=C(\C#N)C(=O)O    ZINC000034223188
N#C/C(=N\O)C(=N)NO    ZINC000004557733
N#C[C@@H]1CNCCS1    ZINC000034060360
N#C[C@H]1CSCCN1    ZINC000090225755
N#Cc1ccccc1C#N    ZINC000000388436
N#C[C@H]1CNCCS1    ZINC000034060361
N#C[C@]1(N)CCSC1    ZINC000020281884
C#Cc1ccnc(C#N)c1    ZINC000238005708
N#C[C@@]1(N)CCSC1    ZINC000020281888
C#Cc1ccc(C#N)nc1    ZINC000072265857
C#Cc1cncc(C#N)c1    ZINC000039048958
[C-]#[N+]c1ccccc1C#N    ZINC000100000325
N#C[C@@H]1CSCCN1    ZINC000090225756
N#Cc1ccc(C#N)cc1    ZINC000000391934
[C-]#[N+]c1ccc(C#N)cc1    ZINC000095698054
N#Cc1cccc(C#N)c1    ZINC000000388279
C#Cc1ccc(C#N)cn1    ZINC000095616336
[C-]#[N+]c1cccc(C#N)c1    ZINC000095698055
N#CCC[C@H](N)C(=O)O    ZINC000001530270
CCOC(=O)NCC#N    ZINC000005650603
C[C@@H](C#N)CNC(=O)O    ZINC000736203624
COC(=O)CNCC#N    ZINC000020037738
C[C@H](C#N)CNC(=O)O    ZINC000736203636
N#CC[C@H](O)CC(N)=O    ZINC000002581357
N#CCC[C@@H](N)C(=O)O    ZINC000001530271
CCOC(=O)[C@H](N)C#N    ZINC000020064543
CC[C@@](C)(C#N)[N+](=O)[O-]    ZINC000003075415
CN(CC#N)CC(=O)O    ZINC000035304356
CC(C)(C#N)C[N+](=O)[O-]    ZINC000165529615
CC[C@](C)(C#N)[N+](=O)[O-]    ZINC000003075416
N#CCCNCC(=O)O    ZINC000001718596
COC(=O)N[C@@H](C)C#N    ZINC000040360895
N#CC[C@@H](O)CC(N)=O    ZINC000002581356
COC(=O)N(C)CC#N    ZINC000039077640
N#CCC(=O)NCCO    ZINC000002170505
COC(=O)NCCC#N    ZINC000044495135
CNC(=O)OCCC#N    ZINC000001665065
CON(C)C(=O)CC#N    ZINC000047219218
CCOC(=O)[C@@H](N)C#N    ZINC000020064541
COC(=O)N[C@H](C)C#N    ZINC000040360897
N#CC1(F)CCNCC1    ZINC000066348098
N#C[C@]1(F)CCCNC1    ZINC000095644390
N#C[C@@]1(F)CCCNC1    ZINC000095644389
COCCN(C)CC#N    ZINC000044350153
C[C@H](CC#N)NCCO    ZINC000037871416
N#CCCCNCCO    ZINC000035116496
COC[C@H](C)NCC#N    ZINC000020041874
C[C@H](C#N)NC[C@H](C)O    ZINC000043514865
COCC[C@](C)(N)C#N    ZINC000045043765
CN(CC#N)CCCO    ZINC000045060037
C[C@H](C#N)N(C)CCO    ZINC000049934067
CC(C)(C#N)NCCO    ZINC000020177639
C[C@@H](C#N)N(C)CCO    ZINC000049934065
C[C@H](C#N)NCCCO    ZINC000020177372
C[C@H](O)CN[C@@H](C)C#N    ZINC000043514863
COCC[C@@](C)(N)C#N    ZINC000045043763
C[C@@H](C#N)NCCCO    ZINC000020177375
C[C@H](O)CN(C)CC#N    ZINC000045059942
CN(CCO)CCC#N    ZINC000019966594
C[C@@H](CC#N)NCCO    ZINC000037871415
COC[C@@H](C)NCC#N    ZINC000020041873
COCCNCCC#N    ZINC000019736937
COCCCNCC#N    ZINC000034938270
N#CCCNCCCO    ZINC000019736846
CC(C)(O)CNCC#N    ZINC000083464558
C[C@H](O)CNCCC#N    ZINC000035102068
CC[C@@H](O)CNCC#N    ZINC000229975656
N#C/C(=N\O)C(N)=S    ZINC000097100465
N#C[C@H]1CSCCO1    ZINC000072314767
CC(=O)SCCC#N    ZINC000002584629
N#C[C@@H]1CSCCO1    ZINC000072314768
N#CCSC1COC1    ZINC000086195221
N#Cc1ccnc(C#N)c1    ZINC000000160639
C=C(Cl)CCCC#N    ZINC000002567412
N#CC1(CCl)CCC1    ZINC000104686159
N#Cc1cncc(C#N)c1    ZINC000000332342
N#Cc1cccnc1C#N    ZINC000005838523
N#Cc1cccc(C#N)n1    ZINC000000039552
[C-]#[N+]c1cccc(C#N)n1    ZINC000141315862
N#Cc1ccc(C#N)nc1    ZINC000039193064
N#Cc1ccncc1C#N    ZINC000000157109
CNC(=S)NCC#N    ZINC001200611982
N#CCCSC(=N)N    ZINC000004721608
C[C@H](O)C(=O)OCC#N    ZINC000306216598
N#CC=C1CC(F)(F)C1    ZINC000261508352
N#C/C=C\c1ccccc1    ZINC000013532158
C=C(C#N)c1ccccc1    ZINC000032153666
CC(C)(F)C(=O)CC#N    ZINC000115029799
N#C[C@@H]1Cc2ccccc21    ZINC000002140854
N#C/C=C/c1ccccc1    ZINC000001675000
C=Cc1cccc(C#N)c1    ZINC000001666775
CCSCCCC#N    ZINC000019870198
CC(C)SCCC#N    ZINC000001577222
N#Cc1ccc2c(c1)CC2    ZINC000040442796
CCCCSCC#N    ZINC000005225969
C=Cc1ccccc1C#N    ZINC000039189226
N#C[C@H]1Cc2ccccc21    ZINC000002140856
C=Cc1ccc(C#N)cc1    ZINC000002571926
C[Si](C)(C)OCC#N    ZINC000195859125
CSCCCCC#N    ZINC000006019706
N#C[C@H](O)CCCCO    ZINC000100077190
CO[C@H](C)COCC#N    ZINC001224377875
CCO[C@@H](CC#N)OC    ZINC000067172840
COCCOCCC#N    ZINC000005997859
CCOC(C#N)OCC    ZINC000000389798
COC(CCC#N)OC    ZINC000002163514
COC(OC)[C@H](C)C#N    ZINC000165129369
COC(OC)[C@@H](C)C#N    ZINC000165129248
N#C[C@@H](O)CCCCO    ZINC000100077185
CCO[C@H](CC#N)OC    ZINC000067172841
COC[C@H](C)OCC#N    ZINC000069736194
N#Cc1cncc(C#N)n1    ZINC000091252243
N#Cc1ccnc(C#N)n1    ZINC000039052887
N#Cc1nccnc1C#N    ZINC000000332064
N#Cc1cc(C#N)ncn1    ZINC000039053206
CC(C)(C#N)O[N+](=O)[O-]    ZINC000001729607
C=Cc1ncccc1C#N    ZINC000039052038
N#CC1=C(C#N)CC=CC1    ZINC000043214886
C=Cc1cccc(C#N)n1    ZINC000211732499
C=Cc1ccncc1C#N    ZINC000039050404
C=Cc1ccc(C#N)cn1    ZINC000039116745
N#C/C=C/c1cccnc1    ZINC000034179250
N#C/C=C\c1cccnc1    ZINC000038864356
C=Cc1cc(C#N)ccn1    ZINC000039052115
C=Cc1ccc(C#N)nc1    ZINC000039116733
C=Cc1ccnc(C#N)c1    ZINC000078327120
N#CCC(=O)NCCF    ZINC000211662783
CSC[C@](C)(N)C#N    ZINC000045220314
CSC[C@@](C)(N)C#N    ZINC000045220311
N#CCNC[C@H](O)CO    ZINC000085247899
C[C@@H](CON)OCC#N    ZINC001224382152
C[C@H](CON)OCC#N    ZINC001224382148
C[C@H](CC#N)NCCF    ZINC000306503057
C[C@@H](CC#N)NCCF    ZINC000306503055
CN(CCF)CCC#N    ZINC000087689944
C=C(Br)C#N    ZINC000001845576
CS(=O)(=O)/C=C/C#N    ZINC000095348215
N#CCSCC(=O)O    ZINC000019268305
CC(C)(C#N)C(=O)Cl    ZINC000059545743
C[S@@](=O)C(C)(C)C#N    ZINC000136286917
C[S@](=O)C(C)(C)C#N    ZINC000136286877
C[C@@H](C#N)SCCO    ZINC000047826265
C[C@H](C#N)SCCO    ZINC000047826267
N#Cc1ccccc1C=O    ZINC000001499726
C[C@@H](CO)SCC#N    ZINC000160732012
N#CCCSCCO    ZINC000002163758
C[S@@](=O)CCCC#N    ZINC000006068417
C[C@H](CS)OCC#N    ZINC001224385695
C[C@@H](CS)OCC#N    ZINC001224385698
N#Cc1cccc(C=O)c1    ZINC000000165270
C[C@H](CO)SCC#N    ZINC000160732160
N#CC(=O)c1ccccc1    ZINC000059212891
C[S@](=O)CCCC#N    ZINC000005662943
N#Cc1ccc(C=O)cc1    ZINC000000156750
N#CC1(C(F)F)CCC1    ZINC000252506878
C=Cc1ccnc(C#N)n1    ZINC001240827538
C=Cc1nccnc1C#N    ZINC001240826703
N#C[C@H]1CCC(F)(F)C1    ZINC000097439045
N#CCCCCCCl    ZINC000001689748
C=Cc1cncnc1C#N    ZINC001240830006
C=Cc1ncc(C#N)cn1    ZINC001250505217
C=Cc1cnc(C#N)cn1    ZINC001240827618
N#C[C@H]1CCCC1(F)F    ZINC000257836389
C#CCn1cc(C#N)cn1    ZINC000096528726
C=Cc1ncncc1C#N    ZINC001240827830
CC(C)(C#N)CCCl    ZINC000001613311
C=Cc1nccc(C#N)n1    ZINC000039052173
C=Cc1cc(C#N)cnn1    ZINC001240829328
C=Cc1cnc(C#N)nc1    ZINC001240829902
C#CCNC=C(C#N)C#N    ZINC000005177681
CC(C)(Cl)CCC#N    ZINC000002145567
CCCC[C@@H](Cl)C#N    ZINC000045626970
N#C[C@@H]1CCCC1(F)F    ZINC000257836391
N#C[C@@H]1CCC(F)(F)C1    ZINC000097439044
CC(C)(CCl)CC#N    ZINC000015021815
C=Cc1cc(C#N)ncn1    ZINC001240827814
C=Cc1ccc(C#N)nn1    ZINC000144091922
CCCC[C@H](Cl)C#N    ZINC000045626969
C=Cc1nnccc1C#N    ZINC001240827991
C=Cc1cncc(C#N)n1    ZINC000584628215
N#CC1=CNC=C(C#N)C1    ZINC000000501231
N#CCC1CC(F)(F)C1    ZINC000118601989
N#CC1CC(C(F)F)C1    ZINC000257826680
C[C@H](C#N)OC[C@H](C)F    ZINC000260964867
N#CCCc1ccccc1    ZINC000001747831
Cc1cccc(C)c1C#N    ZINC000001638478
C[C@H](C#N)OCCCF    ZINC000260967479
N#CC#CC1=CCCCC1    ZINC000005382457
N#CCCOCCCF    ZINC000072265863
C[C@@H](F)COCCC#N    ZINC000261002679
Cc1cccc(CC#N)c1    ZINC000001571183
C[C@@H](F)CO[C@H](C)C#N    ZINC000260964868
Cc1ccc(C#N)c(C)c1    ZINC000002146833
CCc1cccc(C#N)c1    ZINC000001556219
C[C@H](F)COCCC#N    ZINC000261002677
Cc1ccc(CC#N)cc1    ZINC000002242671
C[C@@H](C#N)OCCCF    ZINC000260967478
Cc1ccc(C#N)cc1C    ZINC000002146838
C[C@@H](C#N)c1ccccc1    ZINC000002039218
CCc1ccc(C#N)cc1    ZINC000002565985
Cc1ccccc1CC#N    ZINC000000901404
CCc1ccccc1C#N    ZINC000002507889
C[C@H](C#N)c1ccccc1    ZINC000001712819
Cc1ccc(C)c(C#N)c1    ZINC000002242669
Cc1cccc(C#N)c1C    ZINC000002163451
Cc1cc(C)cc(C#N)c1    ZINC000002528205
C[C@H](F)CO[C@@H](C)C#N    ZINC000260964871
C[C@@H](F)CO[C@@H](C)C#N    ZINC000260964870
CN(CC#N)C(=O)Cl    ZINC000060247276
N#CCNC(=O)CCl    ZINC000020204145
N#Cc1cccnc1C=O    ZINC000026459965
N#Cc1ccc(C=O)nc1    ZINC000039050850
N#Cc1ccncc1C=O    ZINC000082046569
N#Cc1cncc(C=O)c1    ZINC000021984989
N#Cc1cc(C=O)ccn1    ZINC000014982553
N#Cc1cccc(C=O)n1    ZINC000003844210
N#Cc1ccc(N=O)cc1    ZINC000004256143
N#Cc1cnccc1C=O    ZINC000071260827
N#Cc1ccnc(C=O)c1    ZINC000034361386
N#Cc1ccc(C=O)cn1    ZINC000039051601
N#Cc1ncccc1C=O    ZINC000021985001
N#CCn1cc(C#N)cn1    ZINC000096526488
N#Cc1cnn2cc[nH]c12    ZINC000005647555
N#CCn1ccnc1C#N    ZINC000087338565
N#C/C=C(\N)C(C#N)C#N    ZINC000095905785
CS(C)(=O)=NCC#N    ZINC000238852479
N#CCC(N)=C(C#N)C#N    ZINC000017316710
N#C/C=C(/N)C(C#N)C#N    ZINC000104383386
Cc1nc(C#N)c(C#N)[nH]1    ZINC000004002663
Cn1cnc(C#N)c1C#N    ZINC000002380641
N#CC1(C(F)F)CNC1    ZINC000260914510
Cc1ccnc(C)c1C#N    ZINC000072231328
Cc1cc(C#N)cc(C)n1    ZINC000014982719
CCc1cc(C#N)ccn1    ZINC000013232912
Cc1ccc(N)c(C#N)c1    ZINC000000409713
N#CCc1ccc(N)cc1    ZINC000000152526
C[C@H](C#N)c1ccncc1    ZINC000034085258
CNc1ccc(C#N)cc1    ZINC000002565984
Cc1ccc(CC#N)cn1    ZINC000032628157
CCc1cccc(C#N)n1    ZINC000039348612
CCc1cccnc1C#N    ZINC000014982524
C[C@@H](C#N)c1cccnc1    ZINC000034411233
N#CCc1ccccc1N    ZINC000000389700
Cc1cc(N)cc(C#N)c1    ZINC000072266048
CNc1ccccc1C#N    ZINC000001606001
Cc1cc(C)c(C#N)cn1    ZINC000000331080
N#CCNc1ccccc1    ZINC000001683664
Cc1cccnc1CC#N    ZINC000044368531
Cc1cccc(CC#N)n1    ZINC000039193894
CCc1cnccc1C#N    ZINC000034385849
Cc1cc(CC#N)ccn1    ZINC000035569994
Cc1cc(C#N)ccc1N    ZINC000002389408
Cc1cccc(N)c1C#N    ZINC000004521143
CNc1cccc(C#N)c1    ZINC000020051404
Cc1ccncc1CC#N    ZINC000044368401
CCc1ccncc1C#N    ZINC000072231255
Cc1ccc(C#N)nc1C    ZINC000071254829
N#Cc1ccc(CN)cc1    ZINC000005840701
Cc1ccc(N)cc1C#N    ZINC000000153676
C[C@@H](C#N)c1ccccn1    ZINC000015784407
N#CCCc1ccccn1    ZINC000014987721
N#Cc1cccn1C1CC1    ZINC000067425151
Cc1cncc(C#N)c1C    ZINC000071255799
N#CCCc1ccncc1    ZINC000004716436
Cc1cnc(C)c(C#N)c1    ZINC000039213276
Cc1ccc(CC#N)nc1    ZINC000032169148
N#CCCc1cccnc1    ZINC000008699947
Cc1cc(N)ccc1C#N    ZINC000007023216
Cc1ccc(C#N)c(C)n1    ZINC000019414047
C=CCn1cccc1C#N    ZINC000034100586
Cc1ccnc(C#N)c1C    ZINC000072231349
Cc1cccc(C#N)c1N    ZINC000016678030
Cc1cncc(C)c1C#N    ZINC000030677803
N#Cc1cccc(CN)c1    ZINC000006525361
Cc1ncccc1CC#N    ZINC000044368483
C[C@H](C#N)c1ccccn1    ZINC000015784409
Cc1cc(C#N)cnc1C    ZINC000039051861
CCc1ccc(C#N)nc1    ZINC000043224395
Cc1nccc(C#N)c1C    ZINC000034385850
C[C@H](C#N)c1cccnc1    ZINC000034411234
CCc1cncc(C#N)c1    ZINC000033835922
N#Cc1ccccc1CN    ZINC000019505600
CC(=C(C#N)C#N)C1CC1    ZINC000000087706
CCc1ccnc(C#N)c1    ZINC000034304644
C[C@@H](C#N)c1ccncc1    ZINC000034085256
Cc1c(N)cccc1C#N    ZINC000001724139
N#CCc1cccc(N)c1    ZINC000002507095
Cc1cnc(C#N)c(C)c1    ZINC000007023447
CCc1ccc(C#N)cn1    ZINC000072231256
Cc1ccc(C)c(C#N)n1    ZINC000014982518
Cc1cc(C)nc(C#N)c1    ZINC000026459476
Cc1ccnc(CC#N)c1    ZINC000044368397
N#C[C@@H](N)c1ccccc1    ZINC000019230195
N#CC(C#N)=C1CCCC1    ZINC000005188349
N#C[C@H](N)c1ccccc1    ZINC000019230194
Cc1ccc(C#N)cc1N    ZINC000002526462
Cc1ccc(C#N)c(N)c1    ZINC000004272117
C[C@@H](Br)C#N    ZINC000002539355
N#CCCBr    ZINC000003860883
C[C@H](Br)C#N    ZINC000004529475
N#C/C=C/P(=O)(O)O    ZINC000034115172
C[C@H](C#N)S(C)(=O)=O    ZINC000043523012
CCS(=O)(=O)CC#N    ZINC000032005408
C[C@@H](C#N)S(C)(=O)=O    ZINC000043523010
CS(=O)(=O)CCC#N    ZINC000032005410
N#CCCOCCCl    ZINC000095470260
C[C@@H](C#N)OCCCl    ZINC000104726588
C[C@H](CCl)OCC#N    ZINC000104720404
C[C@@H](CCl)OCC#N    ZINC000104720399
N#CCC(=O)CC(F)F    ZINC000256052451
C[C@H](C#N)OCCCl    ZINC000104726590
CO[C@H](CCl)CC#N    ZINC000034260902
N#Cc1n[nH]c(N)c1C#N    ZINC000018183376
N#CCn1cc(C#N)nn1    ZINC000108280556
N#Cc1nc(N)[nH]c1C#N    ZINC000000154809
N#Cc1occc1C1CC1    ZINC000118597191
N#Cc1cccc(CO)c1    ZINC000002379536
Cc1ccc(C#N)cc1O    ZINC000022114923
COc1ccc(C#N)cc1    ZINC000000159092
Cc1cccc(C#N)c1O    ZINC000014488783
N#C[C@@H](O)c1ccccc1    ZINC000008100869
Cc1ccc(O)c(C#N)c1    ZINC000039252569
C#CC(C#C)OCCC#N    ZINC001205620476
N#CCc1cccc(O)c1    ZINC000002507096
Cc1cc(O)cc(C#N)c1    ZINC000081990580
N#CCc1ccc(O)cc1    ZINC000000164447
COc1cccc(C#N)c1    ZINC000000406938
COc1ccccc1C#N    ZINC000000407057
Cc1cc(C#N)ccc1O    ZINC000037733063
Cc1ccc(C#N)c(O)c1    ZINC000002581337
N#C[C@H](O)c1ccccc1    ZINC000008100870
N#Cc1ccc(CO)cc1    ZINC000000403449
N#CCc1ccccc1O    ZINC000014502872
N#Cc1ccccc1CO    ZINC000034109289
Cc1cccc(O)c1C#N    ZINC000002581336
N#CCOc1ccccc1    ZINC000001681319
Cc1cc(O)ccc1C#N    ZINC000001746320
Cc1c(O)cccc1C#N    ZINC000002583411
Cc1ccc(O)cc1C#N    ZINC000084426052
CNc1ccncc1C#N    ZINC000072231311
Cc1cc(N)nc(C#N)c1    ZINC000104394083
Cc1ncc(C#N)nc1C    ZINC000198823736
N#Cc1n[nH]c2c1CCC2    ZINC000024408467
N#Cc1cc(N)cc(N)c1    ZINC000039333579
N#C[C@H](N)c1ccncc1    ZINC000019986197
N#Cc1c[nH]nc1C1CC1    ZINC000000161572
Cc1nc(N)ccc1C#N    ZINC000019735729
N#CCc1ccc(N)cn1    ZINC000072231321
N#CCNc1ccccn1    ZINC000028294859
CCc1nccc(C#N)n1    ZINC000144378546
Cc1nncc(C#N)c1C    ZINC001245534164
N#Cc1cccc(N)c1N    ZINC000063772424
C=Cn1ccc(C#N)c1N    ZINC001174781542
N#CCc1cc(N)ccn1    ZINC000039050420
N#Cc1ccc(N)cc1N    ZINC000009371615
C[C@@H](C#N)c1cnccn1    ZINC000070024972
Cc1ccc(N)c(C#N)n1    ZINC000039051040
Cc1cnc(C)c(C#N)n1    ZINC000032184895
N#Cc1ccc(CN)nc1    ZINC000072231168
Cc1c(N)cncc1C#N    ZINC000148530377
N#CCc1cncc(N)c1    ZINC000238605499
N#Cc1ncc(C2CC2)[nH]1    ZINC000206027910
N#Cc1ccccc1NN    ZINC000002243458
N#Cc1cccc(NN)c1    ZINC000004218932
CNc1ccc(C#N)cn1    ZINC000019487183
CCc1ncc(C#N)cn1    ZINC000019093025
Cc1cnc(N)c(C#N)c1    ZINC000021981824
Cc1cc(N)cc(C#N)n1    ZINC000067172929
N#C[C@@H](N)c1cccnc1    ZINC000019985756
CNc1ccnc(C#N)c1    ZINC000039051541
Cc1cc(N)ncc1C#N    ZINC000021981877
N#C[C@H](N)c1cccnc1    ZINC000019985752
N#Cc1cc(N)ccc1N    ZINC000005200429
N#CCc1ccc(N)nc1    ZINC000035569803
N#Cc1ccc(NN)cc1    ZINC000000396173
Cc1ncc(CC#N)cn1    ZINC000146790277
N#CCCc1ccncn1    ZINC000259825058
Cc1ccc(C#N)nc1N    ZINC000146604385
Cc1cc(N)c(C#N)cn1    ZINC000088187487
Cc1cc(C#N)ncc1N    ZINC000072231318
N#C[C@@H](N)c1ccncc1    ZINC000019986201
N#Cc1cc(C2CC2)[nH]n1    ZINC000032005406
N#Cc1ccc(CN)cn1    ZINC000035570211
N#Cc1cc(CN)ccn1    ZINC000035569313
Cc1cc(C)nc(C#N)n1    ZINC000000436654
N#CCCc1ccnnc1    ZINC001250056195
N#CCCc1cncnc1    ZINC000259766961
N#CCNc1ccncc1    ZINC000140759237
Cc1ncc(C#N)c(C)n1    ZINC000001701037
CNc1ncccc1C#N    ZINC000019437920
N#CCNc1cccnc1    ZINC000072231346
Cc1ccnc(N)c1C#N    ZINC000019414053
Cc1cc(N)cnc1C#N    ZINC000022016776
Cc1cnc(N)cc1C#N    ZINC000035569814
CNc1cc(C#N)ccn1    ZINC000019505504
N#CC(C#N)=C1CCCN1    ZINC000025695921
Cc1ncc(N)cc1C#N    ZINC000223701074
N#CCc1cccnc1N    ZINC000035565315
N#CCc1ncccc1N    ZINC000062720123
Cc1cnc(C#N)c(N)c1    ZINC000043224391
Cc1cc(C#N)cnc1N    ZINC000021981876
Cc1ccc(C#N)c(N)n1    ZINC000022011470
N#CCc1ccnc(N)c1    ZINC000035569765
Cc1c(N)nccc1C#N    ZINC000306639817
Cc1ccc(CC#N)nn1    ZINC000063046492
Cc1ncc(C#N)cc1N    ZINC000038540835
N#Cc1ccc(N)c(N)c1    ZINC000000166836
N#CCc1cccc(N)n1    ZINC000072231171
CNc1cccc(C#N)n1    ZINC000072231316
CNc1ccc(C#N)nc1    ZINC000096868787
N#Cc1cncc(CN)c1    ZINC000095642384
C[C@H](C#N)c1cnccn1    ZINC000070024974
Cc1nc(C#N)ccc1N    ZINC000071864158
Cc1ccnc(C#N)c1N    ZINC000039051077
CC(F)(F)CCCC#N    ZINC000062715265
Cc1ccc(C#N)c[n+]1C    ZINC000004599284
CC[n+]1ccc(C#N)cc1    ZINC000001712160
CC[n+]1cccc(C#N)c1    ZINC000001723778
Cc1cc(C#N)c[n+](C)c1    ZINC000001585364
N#CC1=CC[C@H]2CC[C@@H]1C2    ZINC000004775326
C=CC/C=C(/C#N)CC=C    ZINC000001716788
N#C[C@@H]1C[C@H]2C=C[C@H]1CC2    ZINC000105049690
N#C[C@H]1C[C@H]2C=C[C@@H]1CC2    ZINC000001675632
N#C[C@H]1C[C@@H]2C=C[C@H]1CC2    ZINC000004802161
N#CC1=CC[C@@H]2CC[C@H]1C2    ZINC000001620739
N#CC1=CC[C@H]2CC[C@H]1C2    ZINC000100436941
N#CC1=CC2CCC1CC2    ZINC000001603943
N#C[C@H]1C[C@H]2C=C[C@H]1CC2    ZINC000104362712
C=CC/C=C(\C#N)CC=C    ZINC000001716789
N#C[C@H]1C[C@@H]2C=C[C@@H]1CC2    ZINC000104362716
N#CC1=CC[C@@H]2CC[C@@H]1C2    ZINC000100436939
N#CC(Cl)(Cl)C#N    ZINC000001575576
N#Cc1ccc(C#N)s1    ZINC000006093654
N#Cc1cscc1C#N    ZINC000001734689
N#Cc1ccsc1C#N    ZINC000001734677
C[C@H](C#N)S(N)(=O)=O    ZINC000043518027
N#CCCS(N)(=O)=O    ZINC000038136969
CS(=O)(=O)NCC#N    ZINC000005515268
CNS(=O)(=O)CC#N    ZINC000044509338
C[C@@H](C#N)S(N)(=O)=O    ZINC000043518024
N#CCNC(=O)C(F)F    ZINC000095883360
N#C[C@@H]1C[C@H]1[B-](F)(F)F    ZINC000585164240
N#C[C@H]1C[C@H]1[B-](F)(F)F    ZINC000585164241
N#C[C@@H]1C[C@@H]1[B-](F)(F)F    ZINC000585164239
N#C[C@H]1C[C@@H]1[B-](F)(F)F    ZINC000585164234
Cc1ccc(C#N)c[n+]1[O-]    ZINC000057354536
N#Cc1ccc(ON)cc1    ZINC000033945662
COc1cc(C#N)ccn1    ZINC000004352774
Cn1cc(C=O)cc1C#N    ZINC000034241395
Cc1cccc(C#N)[n+]1[O-]    ZINC000039237059
Cc1cc[n+]([O-])cc1C#N    ZINC000001682522
N#Cc1cc(N)cc(O)c1    ZINC000095494758
N#Cc1ccc(N)c(O)c1    ZINC000067173006
Cc1[nH]c(C=O)cc1C#N    ZINC000037624304
Cc1cc(C#N)ncc1O    ZINC000238485005
N#Cc1ccnc(CO)c1    ZINC000021985788
N#Cc1cccc(O)c1N    ZINC000026422640
Cn1cccc(C#N)c1=O    ZINC000001733152
C#CC(=O)N1CC(C#N)C1    ZINC001161416674
N#CCc1ccc[n+]([O-])c1    ZINC000001684043
COc1ccc(C#N)nc1    ZINC000014628952
Cn1cc(C#N)ccc1=O    ZINC000001845712
N#Cc1cccc(CO)n1    ZINC000021985020
COc1ccc(C#N)cn1    ZINC000000166500
Cn1c(C#N)cccc1=O    ZINC000075524720
N#CCOc1ccccn1    ZINC000002703484
Cc1cc[nH]c(=O)c1C#N    ZINC000021982047
Cc1[nH]c(=O)ccc1C#N    ZINC000034518816
COc1ccnc(C#N)c1    ZINC000012471547
N#CCn1ccccc1=O    ZINC000000536182
Cn1ccc(C#N)cc1=O    ZINC000038324752
COc1cccnc1C#N    ZINC000014632593
COc1ncccc1C#N    ZINC000015886520
N#Cc1ccc(O)c(N)c1    ZINC000001704673
Cc1nccc(C#N)c1O    ZINC000039349072
COc1cccc(C#N)n1    ZINC000039374608
N#Cc1ncccc1CO    ZINC000014984850
Cc1ccc(C#N)c(=O)[nH]1    ZINC000008612407
Cc1cc(=O)[nH]cc1C#N    ZINC000072223752
Cc1cc[n+]([O-])c(C#N)c1    ZINC000005379728
N#Cc1cncc(CO)c1    ZINC000021984979
N#Cc1ccc(N)cc1O    ZINC000039234031
Cn1ccc(=O)c(C#N)c1    ZINC000002031138
Cc1cc(O)cnc1C#N    ZINC000022016780
N#Cc1ccc(CO)cn1    ZINC000021987003
N#Cc1cc(O)ccc1N    ZINC000059216595
COc1cnccc1C#N    ZINC000039319622
Cn1ccc(=O)cc1C#N    ZINC000039078121
COc1ccncc1C#N    ZINC000003852696
Cc1ccc(C#N)[n+]([O-])c1    ZINC000039051235
COc1cncc(C#N)c1    ZINC000035270281
Cc1ncc(C#N)cc1O    ZINC000034612129
CC1=NC(=O)[C@@H](C#N)C=C1    ZINC000080600931
CC(=O)c1cc(C#N)c[nH]1    ZINC000039275157
N#CC1(c2cocn2)CC1    ZINC000259810393
N#Cc1ccc(CO)nc1    ZINC000035570024
N#Cc1cc(CO)ccn1    ZINC000021984975
Cc1ccc[n+]([O-])c1C#N    ZINC000039051233
N#Cc1cccnc1CO    ZINC000035570022
Cc1c[nH]c(=O)c(C#N)c1    ZINC000043224388
N#Cc1cccc(N)c1O    ZINC000002581338
N#CCOc1cccnc1    ZINC000058517496
N#CCC(=O)c1ccc[nH]1    ZINC000014007813
CC1=NC(=O)[C@H](C#N)C=C1    ZINC000080600928
N#Cc1cc(N)ccc1O    ZINC000000331906
Cc1cc(C#N)c[nH]c1=O    ZINC000071244760
N#Cc1coc(C2CC2)n1    ZINC000044699996
N#Cc1ccc(NN)nc1    ZINC000020285773
N#CCc1nccnc1N    ZINC001161694355
N#Cc1cc(N)nc(N)c1    ZINC000104590934
N#Cc1cnc(N)c(N)c1    ZINC000039051949
CNc1nccnc1C#N    ZINC000000337826
Cc1cc(C#N)nc(N)n1    ZINC000000333358
Cc1ncc(C#N)c(N)n1    ZINC000000165358
Cc1cnc(C#N)c(N)n1    ZINC000039194346
CNc1ncc(C#N)cn1    ZINC000021953250
N#Cc1ccnc(N)c1N    ZINC000216854287
CNc1cnc(C#N)cn1    ZINC000070581133
N#CCNc1cncnc1    ZINC001163183262
N#CCNc1cccnn1    ZINC000306361258
Cc1ncnc(N)c1C#N    ZINC000003953770
Cc1nc(N)ncc1C#N    ZINC000022009462
N#CCc1ncc(N)cn1    ZINC000226033427
N#Cc1cc(N)cnc1N    ZINC000037759030
N#CCNc1ccncn1    ZINC001155530686
N#CCNc1cnccn1    ZINC000260323256
CNc1ccnc(C#N)n1    ZINC000095755968
C=Cn1cnc(C#N)c1N    ZINC001174780365
N#C[C@@H]1CCn2cnnc21    ZINC000024334696
CNc1cc(C#N)ncn1    ZINC000104618202
Cc1cnc(N)c(C#N)n1    ZINC000032170445
CNc1cncc(C#N)n1    ZINC000002559867
Cc1nc(N)cnc1C#N    ZINC000091692969
CNc1ncncc1C#N    ZINC000038888428
N#Cc1nc(C2CC2)n[nH]1    ZINC000253393767
N#Cc1ccc(NN)cn1    ZINC000072230697
N#Cc1cccc(NN)n1    ZINC000081595020
CNc1nnccc1C#N    ZINC000082707785
N#Cc1ccnc(NN)c1    ZINC000019386787
N#CCNc1ncccn1    ZINC000145022783
Cc1nc(C#N)cnc1N    ZINC000091692971
N#Cc1nnc2n1CCC2    ZINC000024398278
C=Cn1cc(N)c(C#N)n1    ZINC000261196394
N#CCN(CC#N)CC#N    ZINC000019518339
CNc1cc(C#N)cnn1    ZINC000260314723
N#C[C@H]1CCn2cnnc21    ZINC000024334701
N#Cc1cccnc1NN    ZINC000014807986
N#Cc1cnc(N)cc1N    ZINC000053277158
N#CC(C#N)=C1NCCN1    ZINC000002519023
CNc1ccc(C#N)nn1    ZINC000307757048
CC[n+]1ccnc(C#N)c1    ZINC000000331922
CN(CC#N)CC(F)F    ZINC000045050439
N#CCCNCC(F)F    ZINC000147608033
N#C[C@@H]1CCCC[C@H]1C#N    ZINC000032213876
CC(C)c1c[nH]c(C#N)c1    ZINC000078404750
CCc1ccc(C#N)n1C    ZINC000205984220
Cc1ccc(CC#N)n1C    ZINC000205739909
N#CC[C@H]1CC[C@H]1CC#N    ZINC000043761726
CC(C)(C)/C(C#N)=C\C#N    ZINC000071606839
CC(C)n1cccc1C#N    ZINC000034100584
CCCC(C)=C(C#N)C#N    ZINC000004558298
Cc1cc(C#N)c(C)n1C    ZINC000039078129
Cc1ccc(C)n1CC#N    ZINC000039078087
CC(C)(C)/C(C#N)=C/C#N    ZINC000034370408
N#CC(C#N)C1CCCC1    ZINC000032215489
CCCn1cccc1C#N    ZINC000039078112
CC1(C)[C@H](CC#N)[C@@H]1C#N    ZINC000004765639
N#C[C@@H]1CCCC[C@@H]1C#N    ZINC000032213871
CC(=C(C#N)C#N)C(C)C    ZINC000000391583
CCc1cc(C#N)n(C)c1    ZINC000034266172
CC1(C)[C@H](C#N)[C@@H]1CC#N    ZINC000004480455
N#CC1CCC(C#N)CC1    ZINC000000410179
CC1(C)[C@@H](C#N)[C@@H]1CC#N    ZINC000004765641
CCc1cc(C)[nH]c1C#N    ZINC000078405228
Cc1[nH]c(C#N)c(C)c1C    ZINC000003131069
CC1(C)[C@H](C#N)[C@H]1CC#N    ZINC000004765644
N#C[C@H]1CCCC[C@@H]1C#N    ZINC000032213873
CCCc1ccc(C#N)[nH]1    ZINC000226026314
CCC(CC)=C(C#N)C#N    ZINC000000391585
N#C[C@@H]1CC1(Cl)Cl    ZINC000002145212
N#C[C@H]1CC1(Cl)Cl    ZINC000002145217
N#CCCS(=O)(=O)O    ZINC000001586433
N#Cc1ccc(S)cc1    ZINC000002564325
N#Cc1cccc(S)c1    ZINC000034368073
N#C/C=C/c1cccs1    ZINC000002164362
N#CCNS(N)(=O)=O    ZINC000156617713
COC(=O)C(F)(F)C#N    ZINC000034087554
N#Cc1ccccc1S    ZINC000020075427
N#CC1(C(F)(F)F)CC1    ZINC000057218876
N#Cc1cc(O)ccc1O    ZINC000000405075
N#CCC(=O)c1ccoc1    ZINC000019504387
N#Cc1cccc(O)c1O    ZINC000002581326
N#CCC(=O)c1ccco1    ZINC000000157314
N#Cc1ccc(O)cc1O    ZINC000002581327
CC(=O)c1ccc(C#N)o1    ZINC000039068705
N#Cc1c(O)cccc1O    ZINC000002581328
N#Cc1cc(O)cc(O)c1    ZINC000002565999
N#Cc1ccc(O)c(O)c1    ZINC000000157092
N#Cc1ccc(C(N)=O)[nH]1    ZINC000138995520
N#CCOc1cncnc1    ZINC000261017274
CC(=O)n1ccc(C#N)n1    ZINC000725327869
COc1ncncc1C#N    ZINC000039053582
COc1nccnc1C#N    ZINC000000337830
N#Cc1c[nH]c(C(N)=O)c1    ZINC000034512025
N#Cc1cncc(N)c1O    ZINC000306669213
C=CNc1oncc1C#N    ZINC001174779433
Cn1cnc(C#N)cc1=O    ZINC001652062746
N#CNC(=O)[C@@H]1C[C@@H]1C#N    ZINC001186986014
N#CNC(=O)C1(C#N)CC1    ZINC001143185810
COc1cc(C#N)ncn1    ZINC000075085005
Cc1nc(=O)c(C#N)c[nH]1    ZINC000017378342
Cn1cnc(C#N)c1C=O    ZINC000019053566
COc1cncnc1C#N    ZINC000039052613
COc1nccc(C#N)n1    ZINC000072206911
COc1ccc(C#N)nn1    ZINC000039243950
Cc1cc(C#N)nc(=O)[nH]1    ZINC000015423467
N#CC(C#N)=C1NCCO1    ZINC000002519522
N#CCn1cnccc1=O    ZINC000039078165
Cn1c(C#N)ncc1C=O    ZINC000095756665
Cn1cncc(C#N)c1=O    ZINC000067425297
COc1cncc(C#N)n1    ZINC000035269653
COc1ncc(C#N)cn1    ZINC000035322991
Cc1nc(O)ncc1C#N    ZINC000039052794
COc1cnc(C#N)nc1    ZINC000000392475
COc1ccnc(C#N)n1    ZINC000039426381
COc1cnc(C#N)cn1    ZINC000070559627
N#Cc1cc(C(N)=O)c[nH]1    ZINC000095347504
N#CCc1ccc(=O)[nH]n1    ZINC000082447387
Cc1ccc(C#N)cc1F    ZINC000002526234
Cc1cc(C#N)ccc1F    ZINC000002510727
Cc1cccc(F)c1C#N    ZINC000016159976
N#CCc1ccc(F)cc1    ZINC000000388043
Cc1cc(F)cc(C#N)c1    ZINC000002243216
N#Cc1cnc(N)nc1N    ZINC000000393991
N#Cc1c(N)ncnc1N    ZINC000039052631
N#C[C@H](F)c1ccccc1    ZINC000039612284
Cc1ccc(F)c(C#N)c1    ZINC000000389864
N#CCNc1cnnnc1    ZINC001163186994
C[C@H](C#N)OCC(F)F    ZINC000130631509
N#CCCOCC(F)F    ZINC000072265862
Cc1ccc(C#N)c(F)c1    ZINC000002243215
N#CCc1ccccc1F    ZINC000000406998
N#Cc1cnc(NN)nc1    ZINC000001391058
N#C[C@@H](F)c1ccccc1    ZINC000039612282
Cc1cc(F)ccc1C#N    ZINC000002384032
N#Cc1nccc(NN)n1    ZINC000094993093
Cc1ccc(F)cc1C#N    ZINC000000156975
Cc1cccc(C#N)c1F    ZINC000016158454
N#CCc1ncnc(N)n1    ZINC000199744626
C[C@@H](C#N)OCC(F)F    ZINC000130631304
Cc1c(F)cccc1C#N    ZINC000002510745
N#CCc1cccc(F)c1    ZINC000000404417
C[n+]1cccc(O)c1C#N    ZINC000005377984
C#CCOCC1(C#N)CC1    ZINC000085390232
N#CCC(=O)C12CC(C1)C2    ZINC000306839948
N#C[C@H]1C[C@H]2C[C@H]1[C@H]1O[C@H]12    ZINC000238854678
N#C[C@H]1C[C@H]2C[C@H]1[C@@H]1O[C@@H]12    ZINC000238854681
N#C[C@@H]1C[C@H]2C[C@H]1[C@@H]1O[C@@H]12    ZINC000238854680
N#CCCCc1ccoc1    ZINC000150118944
N#C[C@@H]1C[C@H]2C[C@H]1[C@@H]1O[C@H]12    ZINC000216477515
CCCc1ccoc1C#N    ZINC000757122877
Cc1occc1CCC#N    ZINC001250057477
N#C[C@H]1C[C@H]2C[C@H]1[C@@H]1O[C@H]12    ZINC000216441738
N#C[C@@H]1C[C@@H]2C[C@@H]1[C@H]1O[C@@H]12    ZINC000100655694
N#C[C@H]1C[C@H]2C[C@H]1[C@H]1O[C@@H]12    ZINC000100655690
N#C[C@@H]1C[C@@H]2C[C@H]1[C@H]1O[C@@H]12    ZINC000100655697
Cc1ccc([C@H](C)C#N)o1    ZINC000037245435
C#CCOC1CC(C#N)C1    ZINC001205012587
N#C[C@@H]1C[C@H]2C[C@H]1[C@H]1O[C@@H]12    ZINC000100655705
Cc1ccc([C@@H](C)C#N)o1    ZINC000037245433
N#C[C@@H]1C[C@H]2C[C@@H]1[C@H]1O[C@@H]12    ZINC000100655702
N#CC=C1CC2(COC2)C1    ZINC000165876557
N#C[C@@H]1C[C@H]2C[C@H]1[C@H]1O[C@H]12    ZINC000238854709
N#CC12CC(C1)CCC2=O    ZINC000196744048
C[C@H](C#N)Cn1cccn1    ZINC000004290998
CCn1ccnc1CC#N    ZINC000054957014
CCn1ccc(CC#N)n1    ZINC000012397777
Cc1nccn1[C@@H](C)C#N    ZINC000039078198
Cc1[nH]ncc1CCC#N    ZINC000259811875
N#CC1(C#N)CCCNC1    ZINC000095698521
Cc1c(N)cc(C#N)n1C    ZINC000225850718
C[C@@H](CC#N)n1cccn1    ZINC000012394481
Cc1nn(C)c(C)c1C#N    ZINC000001384967
Cc1[nH]c(N)c(C#N)c1C    ZINC000000168445
Cc1c(CC#N)cnn1C    ZINC000066324850
N#C[C@H]1CCC[C@@H](C#N)N1    ZINC000012363036
N#C[C@@H]1CC[C@@H](C#N)NC1    ZINC000095698533
Cc1cnn(CCC#N)c1    ZINC000002526608
CCn1ncc(C#N)c1C    ZINC000002526622
CCn1cc(C#N)c(C)n1    ZINC000002537521
N#C[C@@H]1CCC[C@@H](C#N)N1    ZINC000020436526
CCc1nn(C)cc1C#N    ZINC000083267490
N#CN[C@@H]1CC[C@H](C#N)C1    ZINC001254643103
N#CN[C@@H]1CC[C@@H](C#N)C1    ZINC001254643104
Cc1cc(CC#N)n(C)n1    ZINC000030678204
N#C[C@H]1CCC[C@H](C#N)N1    ZINC000020436538
N#CCCCc1cn[nH]c1    ZINC000072209614
CCCn1nccc1C#N    ZINC000096524366
N#CCCCc1ncc[nH]1    ZINC000104400315
Cc1nc([C@@H](C)C#N)c[nH]1    ZINC000022116271
C[C@@H](C#N)Cn1cccn1    ZINC000004290999
N#CN[C@H]1CC[C@@H](C#N)C1    ZINC001254643105
Cn1cncc1CCC#N    ZINC000259764527
Cc1cc(C)n(CC#N)n1    ZINC000019472235
Cn1cc(CCC#N)cn1    ZINC000050543661
N#C[C@@H]1CC[C@H](C#N)NC1    ZINC000095698532
C=CCN(CC#N)CC#N    ZINC000031659729
CCn1nccc1CC#N    ZINC000072209549
Cc1nccn1[C@H](C)C#N    ZINC000039078199
CCCn1ccc(C#N)n1    ZINC000072209433
N#C[C@H]1CC[C@@H](C#N)NC1    ZINC000095698535
Cc1nc([C@H](C)C#N)c[nH]1    ZINC000022116275
CCCn1cc(C#N)cn1    ZINC000040544311
CCc1cn(CC#N)cn1    ZINC001459264411
CCn1cc(CC#N)cn1    ZINC000050539831
Cc1cn(CC#N)c(C)n1    ZINC000306525324
N#C[C@H]1CC[C@H](C#N)CN1    ZINC000095698534
Cc1ccn(CCC#N)n1    ZINC000002584642
CC(C)n1cc(C#N)cn1    ZINC000040544314
Cc1nn(C)cc1CC#N    ZINC000066324847
Cc1ncn(CC#N)c1C    ZINC000039078178
Cc1nccn1CCC#N    ZINC000008294974
N#CN[C@H]1CC[C@H](C#N)C1    ZINC001254643102
Cn1ccc(CCC#N)n1    ZINC000124331698
Cc1ccnn1CCC#N    ZINC000002396049
C[C@H](CC#N)n1cccn1    ZINC000012394483
CCc1nccn1CC#N    ZINC000033414639
CCCn1ccnc1C#N    ZINC000083570809
CC/C(C#N)=C(\C)C1CC1    ZINC000016929798
N#CC1C[C@@H]2CC[C@@H](C2)C1    ZINC000217610494
C[C@@H]1CCCC/C1=C/C#N    ZINC000043559050
N#CC=C1CCCCCC1    ZINC000043559032
C[C@H]1CCCC/C1=C\C#N    ZINC000101139359
CC(C#N)=C1CCCCC1    ZINC000034588059
C[C@@H]1C=CC[C@@](C)(C#N)C1    ZINC000001569017
N#CC1C[C@H]2CC[C@@H](C2)C1    ZINC000217610578
N#CC[C@H]1C[C@@H]2CC[C@@H]1C2    ZINC000100441872
N#CCCC1=CCCCC1    ZINC000141829829
N#C[C@H]1CC2CCC1CC2    ZINC000001684922
C[C@H]1C=CC[C@@](C)(C#N)C1    ZINC000001569018
N#C[C@@H]1CC2CCC1CC2    ZINC000002046067
N#CC12CCC(CC1)CC2    ZINC000016123485
C[C@H]1CCCC/C1=C/C#N    ZINC000043559051
N#C[C@@H]1CC12CCCCC2    ZINC000071773673
N#CC[C@H]1C[C@H]2CC[C@H]1C2    ZINC000100441877
CC[C@H]1CC=C(C#N)CC1    ZINC000057211714
N#CC[C@H]1C[C@@H]2CC[C@H]1C2    ZINC000004933472
C[C@@H]1C=CC[C@](C)(C#N)C1    ZINC000001569019
CC[C@@H]1CC=C(C#N)CC1    ZINC000057211715
CCC1=CC[C@H](C#N)CC1    ZINC001249933229
CC/C(C#N)=C(/C)C1CC1    ZINC000001716730
N#CC[C@H]1C[C@H]2CC[C@@H]1C2    ZINC000004933473
CCC1=CC[C@@H](C#N)CC1    ZINC001249933208
C[C@H]1C=CC[C@](C)(C#N)C1    ZINC000001569020
N#CC1C[C@@H]2CC[C@H](C2)C1    ZINC000217610665
C=CCC(CC#N)CC=C    ZINC000021983322
N#CCCCC1=CCCC1    ZINC000075524985
C[C@@H]1CCCC/C1=C\C#N    ZINC000101139365
N#CC[C@@H]1C[C@H]2CC[C@H]1C2    ZINC000105128795
N#C[C@H]1CC12CCCCC2    ZINC000071773672
N#Cc1nsnc1C#N    ZINC000005282284
N#Cc1no[n+]([O-])c1C#N    ZINC000001304684
N#Cc1cnccc1S    ZINC000084305293
N#Cc1ccnc(S)c1    ZINC000022170385
N#Cc1cccnc1S    ZINC000012504780
N#Cc1ncccc1S    ZINC000034477781
N#Cc1ccc(S)nc1    ZINC000012336426
N#Cc1ccc(C(=O)O)[nH]1    ZINC000072338653
N#Cc1ccc(C(N)=O)o1    ZINC000306794073
CC(=O)c1nocc1C#N    ZINC000001397496
N#CC(C#N)=C1OCCO1    ZINC000001692128
N#Cc1ccc(=O)[nH]c1O    ZINC000017126501
N#Cc1cc(C(=O)O)c[nH]1    ZINC000095347590
N#Cc1c[nH]c(C(=O)O)c1    ZINC000026895917
N#CCN1C(=O)C=CC1=O    ZINC000037714392
N#Cc1c(O)cc[nH]c1=O    ZINC000017163898
Cc1ccc(F)c(C#N)n1    ZINC000066322826
N#Cc1c(N)cccc1F    ZINC000000153053
N#CCc1cc(F)ccn1    ZINC000044371538
Cc1ccc(C#N)c(F)n1    ZINC000002384011
N#Cc1cc(N)cc(F)c1    ZINC000002559543
N#Cc1cccc(N)c1F    ZINC000008700947
N#CCc1cccc(F)n1    ZINC000039050618
N#CCc1ccc(F)cn1    ZINC000044368512
N#Cc1cc(F)ccc1N    ZINC000002583740
Cc1cc(C#N)cnc1F    ZINC000002384025
Cc1cc(F)cnc1C#N    ZINC000143973992
Cc1cnc(F)c(C#N)c1    ZINC000071255846
Cc1nc(F)ccc1C#N    ZINC000002384027
N#Cc1c[nH]c(N)nc1=O    ZINC000017039866
N#Cc1ccc(N)cc1F    ZINC000016125829
Cc1cc(C#N)cc(F)n1    ZINC000306185803
Cc1c(F)cncc1C#N    ZINC000095803746
N#CCc1cncc(F)c1    ZINC000044368728
Cc1ncc(C#N)cc1F    ZINC000082410891
N#Cc1cccc(F)c1N    ZINC000016159792
N#Cc1cnc(O)nc1N    ZINC000000492965
N#Cc1cc(N)ccc1F    ZINC000002565103
N#Cc1nc[nH]c1C(N)=O    ZINC000004878707
Cc1cc(F)ncc1C#N    ZINC000066322834
N#CCc1ccc(F)nc1    ZINC000039050587
Cc1ccnc(F)c1C#N    ZINC000256054265
Cc1nc(C#N)ccc1F    ZINC000085224171
N#CCc1ncccc1F    ZINC000039051391
N#Cc1ccc(F)cc1N    ZINC000016159342
Cc1cnc(C#N)c(F)c1    ZINC000238497556
N#Cc1ccc(F)c(N)c1    ZINC000014989290
N#Cc1ccc(N)c(F)c1    ZINC000002516094
N#CCCCc1cnoc1    ZINC001250060934
CCOC(C)=C(C#N)C#N    ZINC000003008615
CCc1noc(C)c1C#N    ZINC000019043422
CCCc1nc(C#N)co1    ZINC000170615408
C#CCNC(=O)CCC#N    ZINC001143201082
CN[C@H](C#N)c1ccco1    ZINC000019984412
C=C=CCNC(=O)CC#N    ZINC001556751243
Cn1c(C#N)ccc1CO    ZINC000039078245
C#CC(=O)N(C)[C@H](C)C#N    ZINC000606242430
C#CCNC(=O)[C@@H](C)C#N    ZINC000044812633
CCc1ncc(CC#N)o1    ZINC000213579937
Cc1oncc1CCC#N    ZINC000259804487
C#CCNC(=O)[C@H](C)C#N    ZINC000044812636
CC#CC(=O)N(C)CC#N    ZINC000307508342
N#CC1CC2(CC(=O)N2)C1    ZINC000521399584
C#CC(=O)N(C)[C@@H](C)C#N    ZINC000606242429
N#CCNCc1ccco1    ZINC000020056646
N#CC1(C#N)CCOCC1    ZINC000034316300
Cc1cc(O)c(C#N)n1C    ZINC000259867229
CC(=C(C#N)C#N)[C@H](C)O    ZINC000000396002
CN[C@@H](C#N)c1ccco1    ZINC000019984408
CCc1cc(CC#N)on1    ZINC000049585003
N#CCOC1CC(C#N)C1    ZINC001224381917
Cc1noc(C)c1CC#N    ZINC000019752702
CC(C)c1cc(C#N)on1    ZINC000047218853
CC1=C(C#N)CCC(=O)N1    ZINC000000167955
N#CC(C(N)=O)=C1CCC1    ZINC000196838400
N#CCCC[B-](F)(F)F    ZINC000575442680
Cc1oc(N)c(C#N)c1C    ZINC000002564793
Cc1nocc1CCC#N    ZINC000259856635
CC(=C(C#N)C#N)[C@@H](C)O    ZINC000000396003
CCn1cc(N)c(C#N)n1    ZINC000002538937
CCCn1cc(C#N)nn1    ZINC000714415593
N#C[C@]12CNC[C@H]1CN=N2    ZINC000059727524
CNc1cc(C#N)n(C)n1    ZINC000261085204
N#C[C@@]12CNC[C@H]1CN=N2    ZINC000059727518
Cc1nn(C)c(N)c1C#N    ZINC000001576947
CCn1ncc(CC#N)n1    ZINC000218258519
CCn1[nH]cc(C#N)c1=N    ZINC000103467040
Cc1nnc(CC#N)n1C    ZINC000095942536
Cc1c(C#N)c(N)nn1C    ZINC000088189481
CCn1ncc(C#N)c1N    ZINC000002540679
N#C[C@]12CNC[C@@H]1CN=N2    ZINC000059727521
C[C@H](C#N)n1cc(N)cn1    ZINC000043515631
Cn1ccc(NCC#N)n1    ZINC000086780471
Cn1cc([C@@H](N)C#N)cn1    ZINC000020075409
Cc1cn(CC#N)nc1N    ZINC000035655701
N#CCCn1ccc(N)n1    ZINC000039190034
N#C[C@@]12CNC[C@@H]1CN=N2    ZINC000059727516
C[C@@H](C#N)n1cc(N)cn1    ZINC000043515630
C[C@@H](C#N)n1cnc(N)c1    ZINC000685951078
Cn1cnc(NCC#N)c1    ZINC000953058671
Cn1cc([C@H](N)C#N)cn1    ZINC000020075410
CCn1cc(C#N)c(N)n1    ZINC000034448194
C[C@H](C#N)n1cnc(N)c1    ZINC000685951076
Cn1c(C#N)ncc1CN    ZINC000095756663
Cn1cncc1NCC#N    ZINC001163183823
N#C[C@H]1CC2CCN1CC2    ZINC000031429653
N#CCN[C@H]1C[C@H]2C[C@H]2C1    ZINC001167893336
C=CCN(CC#N)CC=C    ZINC000019852145
CCN1CC=C(C#N)CC1    ZINC000062714243
CCN1CC=CC[C@H]1C#N    ZINC000257198123
N#C[C@@]12CCC[C@H]1CNC2    ZINC000260708250
N#CC12CCCN1CCC2    ZINC000075525312
N#CC1C[C@H]2CC[C@@H](C1)N2    ZINC000034550411
N#C[C@@H]1C[C@H]2CC[C@@H](C1)N2    ZINC000101705068
N#C[C@@H]1CN2CCC1CC2    ZINC000005134181
CN1C2CCC1(C#N)CC2    ZINC000222405244
N#C[C@@H]1CC2CCN1CC2    ZINC000031429650
N#C[C@@H]1CNC[C@@H]1C1CC1    ZINC000259877530
N#C[C@H]1[C@H]2CC[C@@H]1CNC2    ZINC000261506875
N#CC1[C@H]2CC[C@H]1CNC2    ZINC000242437264
N#C[C@H]1CNC[C@@H]1C1CC1    ZINC000259877533
N#C[C@H]1CC12CCNCC2    ZINC000084306714
N#CC1CN(CC2CC2)C1    ZINC000261005279
N#C[C@@H]1CC12CCNCC2    ZINC000084306715
N#C/C=C/N1CCCCC1    ZINC000034408025
C#CCN[C@H](CC)CC#N    ZINC000036678205
N#C[C@@H]1CNCC12CCC2    ZINC000575415011
N#CCCCCCCC#N    ZINC000001682457
N#CC1(NC2CC2)CCC1    ZINC000037466222
CC(C)(C#N)C(C)(C)C#N    ZINC000000388905
N#C[C@H]1CNC[C@H]1C1CC1    ZINC000259877538
CCN1CC=CC[C@@H]1C#N    ZINC000257198122
N#C[C@H]1CNCC12CCC2    ZINC000575415012
N#C[C@@]12CCC[C@@H]1CNC2    ZINC000260708246
N#C[C@H]1NC[C@H]2CCC[C@@H]12    ZINC000098091411
CN1CCC/C(=C/C#N)C1    ZINC000211529199
CC1=CCN(C)[C@@H](C#N)C1    ZINC000031960351
CCN1CCC=C(C#N)C1    ZINC000062714247
N#C[C@@H]1NC[C@H]2CCC[C@@H]12    ZINC000098091413
N#C[C@]12CCC[C@H]1CNC2    ZINC000260708259
N#C[C@H]1C[C@H]2CC[C@@H](C1)N2    ZINC000261506877
CC(C)(C#N)CCCC#N    ZINC000001654075
C#CCN[C@@H](CC)CC#N    ZINC000036678204
N#C[C@H]1CN2CCC1CC2    ZINC000005134182
N#C[C@@H]1CNC[C@H]1C1CC1    ZINC000259877535
CC1=CCN(C)[C@H](C#N)C1    ZINC000031960354
N#CC12CCN(CC1)CC2    ZINC000020286870
CN1CCC(=CC#N)CC1    ZINC000043559036
C#CCCCN(C)CC#N    ZINC000161116690
N#CCN[C@@H]1C[C@H]2C[C@H]2C1    ZINC000306771124
CC1(C)CCC(C#N)=C1N    ZINC000001728918
N#C[C@]12CCC[C@@H]1CNC2    ZINC000260708254
N#C[C@H](F)Br    ZINC000008698383
N#C[C@@H](F)Br    ZINC000008698382
C[C@H](Cl)[C@@H](Cl)C#N    ZINC000100898671
C[C@@H](Cl)[C@@H](Cl)C#N    ZINC000100898673
C[C@H](Cl)[C@H](Cl)C#N    ZINC000100898669
C[C@@H](Cl)[C@H](Cl)C#N    ZINC000002244031
N#CCOS(=O)(=O)O    ZINC000004683031
N#CC(=O)c1cccs1    ZINC000095676878
N#Cc1csc(C=O)c1    ZINC000039200411
N#Cc1cc(C=O)cs1    ZINC000039200410
N#Cc1ccc(C=O)s1    ZINC000036047155
N#Cc1ccsc1C=O    ZINC000075525500
N#Cc1cccc(Cl)c1    ZINC000000404318
N#Cc1ccnc(S)n1    ZINC000072206912
N#Cc1ccc(Cl)cc1    ZINC000000157255
N#Cc1ccccc1Cl    ZINC000000157274
N#CCC(=O)C(F)(F)F    ZINC000021303952
N#Cc1cc(C(=O)O)co1    ZINC000307450313
N#C/C=C(\O)C(F)(F)F    ZINC000106765822
N#Cc1coc(C(=O)O)c1    ZINC000095930086
N#Cc1ccc(C(=O)O)o1    ZINC000031773267
N#Cc1cn[nH]c1C(=O)O    ZINC000001392195
N#CC(=C=N)/C=C/[N+](=O)[O-]    ZINC000334139276
N#Cc1cnc(O)[nH]c1=O    ZINC000000016356
N#CC(=C=N)/C=C\[N+](=O)[O-]    ZINC000334139277
N#Cc1cc(C(=O)O)[nH]n1    ZINC000072190618
N#Cc1c(O)ncnc1O    ZINC000306872201
N#Cc1ccc([N+](=O)[O-])[nH]1    ZINC000044136698
Cc1cc(C#N)c(C)s1    ZINC000049685354
C[C@@H](C#N)c1cccs1    ZINC000019728842
N#CCCc1cccs1    ZINC000041125611
N#Cc1ccc(B(O)O)o1    ZINC000306937392
N#Cc1cc(F)ccc1O    ZINC000036533626
N#Cc1ccc(O)c(F)c1    ZINC000002558778
N#Cc1cccc(F)c1O    ZINC000036533646
Cc1scc(C#N)c1C    ZINC000019767642
N#Cc1ccc(F)c(O)c1    ZINC000012471672
CCc1cscc1C#N    ZINC000082410729
N#Cc1ccc(F)cc1O    ZINC000067172332
N#Cc1cc(O)ccc1F    ZINC000032914668
N#Cc1cc(O)cc(F)c1    ZINC000038536986
N#Cc1cccc(O)c1F    ZINC000039953635
N#CCCc1ccsc1    ZINC000038809892
N#Cc1c(O)cccc1F    ZINC000002586041
C[C@H](C#N)c1cccs1    ZINC000019728843
Cc1ccc(CC#N)s1    ZINC000034406436
N#Cc1ccc(O)cc1F    ZINC000000161696
N#Cc1cc(F)cnc1N    ZINC000035327680
N#Cc1cc(N)c(F)cn1    ZINC000214883915
N#Cc1ncc(N)cc1F    ZINC000039050183
N#Cc1cnc(F)c(N)c1    ZINC000071255848
N#Cc1ncc(F)cc1N    ZINC000072265860
N#Cc1cc(N)cnc1F    ZINC000088189942
N#Cc1c(N)cncc1F    ZINC000306969197
N#Cc1cncnc1CF    ZINC000095643285
N#CCc1ncc(F)cn1    ZINC000157254914
N#C/C(=C\C1CC1)C(=O)O    ZINC000072338584
N#CC[C@@H](O)c1ccco1    ZINC000034770912
N#CC1=CC=C[C@H](O)[C@@H]1O    ZINC000033364614
N#CC1(C(=O)O)CC=CC1    ZINC000083740469
N#CCO[C@H]1C=CC(=O)C1    ZINC001224379899
N#CC1=C(C(=O)O)CCC1    ZINC000078210751
N#CC12CC(C(=O)O)(C1)C2    ZINC000104690884
C/C=C/C=C(\C#N)C(=O)O    ZINC000034589373
N#C/C(=C/C1CC1)C(=O)O    ZINC000051690861
N#CCO[C@@H]1C=CC(=O)C1    ZINC001224379894
N#CC[C@H](O)c1ccco1    ZINC000038809888
N#CC1C(=O)CCCC1=O    ZINC000102346750
N#CCCCC(F)(F)F    ZINC000016082652
COCn1ccnc1C#N    ZINC000087343109
CCc1nnc(CC#N)o1    ZINC001255050312
N#C[C@H]1C[C@H]1C(=O)NC=N    ZINC001186982501
N#Cc1cnn(CCO)c1    ZINC000035322868
Cc1nnc(CCC#N)o1    ZINC000058517499
CCc1nc(C#N)c(N)o1    ZINC000001720398
CNCc1cc(C#N)on1    ZINC000145001418
CC(C)(C#N)C(=O)NC#N    ZINC001143403256
CN(C)c1ocnc1C#N    ZINC001775977743
CCc1noc(N)c1C#N    ZINC000001556594
CCOC(N)=C(C#N)C#N    ZINC000001643373
CC1=NC(=O)N[C@H](C#N)C1    ZINC000049943436
CC1(C)C(C#N)=NC=[N+]1[O-]    ZINC000005414844
N#CC1(C(=O)NC=N)CC1    ZINC001143183016
CNc1oc(C)nc1C#N    ZINC000003109746
N#CCCNC(=O)CC#N    ZINC000002143503
N#Cc1nccn1CCO    ZINC000087339073
CC1(C)N=C(C#N)C=[N+]1[O-]    ZINC000003171777
Cc1nnc([C@@H](C)C#N)o1    ZINC000306646142
CC1=NC(=O)N[C@@H](C#N)C1    ZINC000049943437
Cc1nnc([C@H](C)C#N)o1    ZINC000306646143
N#Cc1ncn(CCN)n1    ZINC000061841747
C[C@H](C#N)n1cc(N)nn1    ZINC000685953183
C[C@@H](C#N)n1ncc(N)n1    ZINC000259811879
C[C@H](C#N)n1ncc(N)n1    ZINC000259811881
C[C@@H](C#N)n1cc(N)nn1    ZINC000685953181
N#Cc1cn(CCN)nn1    ZINC000108280762
N#CC1(C[C@@H]2CO2)CCC1    ZINC000536956604
C[C@@]1(C#N)CCCC(=O)C1    ZINC000039038101
C#C[C@@H](CCC)OCC#N    ZINC001224383594
C#CC[C@@H](CC)OCC#N    ZINC001224380395
C=C(C#N)C1CCOCC1    ZINC000258995390
N#CCCO[C@H]1C=CCC1    ZINC001205622031
C#C[C@@H](C)OCCCC#N    ZINC001205632765
N#C[C@@H]1CCCCC(=O)C1    ZINC000034722306
CC1(C)CC[C@H](C#N)C1=O    ZINC000036455706
C=CC(C=C)OCCC#N    ZINC001205610861
C#C[C@H](CCC)OCC#N    ZINC001224383593
C/C=C/C(=O)CCCC#N    ZINC000034545589
COC/C(=C\C#N)C1CC1    ZINC000023807560
C[C@@]12C[C@@H](C#N)CC[C@@H]1O2    ZINC000004783014
N#C[C@H]1CCCCC(=O)C1    ZINC000034722308
N#CCC[C@@H]1CCCC1=O    ZINC000005134598
C[C@]1(C#N)CCCC(=O)C1    ZINC000039038100
N#CC1CC(OC2CC2)C1    ZINC001205468462
N#CCC[C@H]1CCCC1=O    ZINC000005134409
N#CCOC1C[C@@H]2C[C@H]2C1    ZINC001224381862
CC#C[C@H](CC)OCC#N    ZINC001224382320
N#CC[C@@H]1CCCCC1=O    ZINC000062715354
N#CCCOC1CC=CC1    ZINC001205610910
N#CC1(C[C@H]2CO2)CCC1    ZINC000536956606
N#CCCCC1=CCOC1    ZINC001250059238
CC1(C#N)CCC(=O)CC1    ZINC000034253095
N#C[C@H]1OC12CCCCC2    ZINC000000162232
C[C@]12C[C@@H](C#N)CC[C@@H]1O2    ZINC000104352859
N#CC1C[C@H]2CC[C@@H](C1)O2    ZINC000097757516
C[C@]12C[C@H](C#N)CC[C@@H]1O2    ZINC000104352853
N#CCO[C@@H]1C=CCCC1    ZINC001224378385
C#C[C@@H](CC)OCCC#N    ZINC001205610870
N#CCOC1C[C@H]2C[C@@H]2C1    ZINC001224381869
N#CCCO[C@@H]1C=CCC1    ZINC001205622030
N#C[C@H](O)C1=CCCCC1    ZINC000100105896
C=CCOC1CC(C#N)C1    ZINC001205037721
C[C@@]12C[C@H](C#N)CC[C@@H]1O2    ZINC000004783012
N#CC1(COC2CC2)CC1    ZINC000261169573
CC#C[C@@H](CC)OCC#N    ZINC001224382318
C=CC[C@@H](C=C)OCC#N    ZINC000705993370
CC1(C)CC[C@@H](C#N)C1=O    ZINC000036455707
C#CC[C@H](C)OCCC#N    ZINC001205610688
N#C[C@@H]1OC12CCCCC2    ZINC000000162234
N#CC1(CO)CC2(CC2)C1    ZINC000096526969
CC(C)C(=O)C1(C#N)CC1    ZINC000146675175
N#CC[C@H]1CCCCC1=O    ZINC000062715356
N#C[C@@H]1C[C@H]2CC[C@@H](C1)O2    ZINC000953067974
N#CCO[C@H]1C=CCCC1    ZINC001224378395
CC(=O)C1(C#N)CCCC1    ZINC000039068757
N#CCC1CCC(=O)CC1    ZINC000038915877
N#CCCC1=CCCOC1    ZINC001250057963
N#CCCC1=CCOCC1    ZINC000260134115
C#C[C@H](CC)OCCC#N    ZINC001205610869
N#CCC(=O)C1CCCC1    ZINC000002599193
C#CC[C@H](CC)OCC#N    ZINC001224380398
CCC#C[C@H](C)OCC#N    ZINC001224380750
C#C[C@H](OCC#N)C(C)C    ZINC001224380799
N#CC12CC(CO)(C1)CC2    ZINC000306145640
C#C[C@@H](OCC#N)C(C)C    ZINC001224380796
CCC#C[C@@H](C)OCC#N    ZINC001224380460
C=CC[C@H](C=C)OCC#N    ZINC000705993371
C=CCOCC1(C#N)CC1    ZINC000085390236
C#C[C@H](C)OCCCC#N    ZINC001205632767
N#CCO[C@@H]1C[C@H]2C[C@H]2C1    ZINC001224381870
C/C=C\C(=O)CCCC#N    ZINC000207463703
COC/C(=C/C#N)C1CC1    ZINC000023807561
C#CC[C@@H](C)OCCC#N    ZINC001205610687
C[C@H]1C(N)=C(C#N)CN1C    ZINC000000160097
N#C[C@@H]1CC[C@H](NC=N)C1    ZINC001254640091
N#C[C@@H]1CC[C@@H](NC=N)C1    ZINC001254640090
CCN1CC(N)=C(C#N)C1    ZINC000096526608
CC[C@@H](CC#N)NCC#N    ZINC001194941451
C[C@@H]1C(N)=C(C#N)CN1C    ZINC000004277604
N#C[C@]1(N)CN2CC[C@H]1C2    ZINC000256053477
C[C@@H](CCCC#N)NC#N    ZINC000167931214
N#CC(=N)N1CCCCC1    ZINC000001716279
C/C(=C\C=C\N)NCC#N    ZINC001163183351
N#C/C=C(\N)N1CCCC1    ZINC000100420059
N#C[C@@H]1CN2CCN1CC2    ZINC000079051031
CC[C@H](CC#N)NCC#N    ZINC001194941446
CN1CCC(N)=C(C#N)C1    ZINC000020506556
N#C[C@@]1(N)CN2CC[C@H]1C2    ZINC000256053478
N#C[C@H]1CC[C@H](NC=N)C1    ZINC001254640087
CN(CCC#N)CCC#N    ZINC000019833426
C[C@H](CCCC#N)NC#N    ZINC000167931324
N#C[C@H]1CN2CCN1CC2    ZINC000079051024
N#C[C@H]1CC[C@@H](NC=N)C1    ZINC001254640089
[CH2]CCCCC/N=C/C#N    ZINC000604938309
[CH2]CCCCC/N=C\C#N    ZINC000604938310
CCC/C(C)=C(\C#N)CC    ZINC000017002986
CCC1CCC(C#N)CC1    ZINC000037245599
CC[C@@H]1CCCC[C@@H]1C#N    ZINC000082657722
CC1(C)CCC[C@H](C#N)C1    ZINC000070682720
CC1(C)CCC(C#N)CC1    ZINC000070654514
N#CCC1CCCCCC1    ZINC000004691783
C[C@H]1C[C@H](C#N)C[C@@H](C)C1    ZINC000238853346
C/C=C(\C)CCCCC#N    ZINC001250066171
CC(C)(C)/C=C/CCC#N    ZINC001250054481
N#CCCC1CCCCC1    ZINC000032627500
C[C@H]1CC(C#N)C[C@H](C)C1    ZINC000082830608
CCC/C=C/CCCC#N    ZINC000075525843
CCC1(C#N)CCCCC1    ZINC000083775508
C=CCCCCCCC#N    ZINC000033414749
CCC/C(C)=C(/C#N)CC    ZINC000001694851
C=C(C)CCCCCC#N    ZINC000015020303
CC[C@H]1CCCC[C@H]1C#N    ZINC000082657725
CC[C@H]1CCCC[C@@H]1C#N    ZINC000082657723
C[C@@H]1CC(C#N)C[C@@H](C)C1    ZINC000082830607
CC[C@@H]1CCCC[C@H]1C#N    ZINC000082657724
CCCCC/C(C)=C/C#N    ZINC000071773117
CC1(C)CCC[C@@H](C#N)C1    ZINC000070682721
CC(C)=CCCCCC#N    ZINC000039115727
CC(C)CC1(C#N)CCC1    ZINC000082164577
N#CC1CCCCCCC1    ZINC000037245601
N#Cc1csc(C=O)n1    ZINC000039134653
N#Cc1ncc(C=O)s1    ZINC000259800665
N#Cc1cccc(Cl)n1    ZINC000006093447
N#Cc1cnccc1Cl    ZINC000014628929
N#Cc1ccnc(Cl)c1    ZINC000000154100
N#Cc1ccc(Cl)nc1    ZINC000000166496
N#Cc1ncccc1Cl    ZINC000000332990
N#Cc1cc(Cl)ccn1    ZINC000000065282
N#Cc1cncc(Cl)c1    ZINC000002524724
N#Cc1ccncc1Cl    ZINC000002547813
N#Cc1ccc(Cl)cn1    ZINC000002510866
N#Cc1cccnc1Cl    ZINC000000091827
N#Cc1cc(C(=O)O)no1    ZINC000082410725
N#Cc1ccc([N+](=O)[O-])o1    ZINC000000156982
N#Cc1cc[nH]c(=O)c1F    ZINC000072932897
N#Cc1cc([N+](=O)[O-])n[nH]1    ZINC000072209599
N#Cc1ncc(O)cc1F    ZINC000095628553
N#Cc1cncc(F)c1O    ZINC000238724384
N#Cc1nc[nH]c1[N+](=O)[O-]    ZINC000079642922
N#Cc1n[nH]cc1[N+](=O)[O-]    ZINC000005605780
N#C/C(=N\O)c1ncon1    ZINC000001273173
N#Cc1c[nH]nc1[N+](=O)[O-]    ZINC000005491120
N#Cc1nc(F)ccc1O    ZINC000039050008
N#Cc1ccc(F)c(O)n1    ZINC000306821370
N#Cc1ccc(CN)s1    ZINC000033975262
Cc1nc(C#N)sc1C    ZINC000083267547
Cc1csc(C#N)c1N    ZINC000131881296
N#C[C@@H](N)c1cccs1    ZINC000019984872
N#CCCc1cncs1    ZINC000057346956
CNc1sccc1C#N    ZINC000004038155
Cc1nsc(C)c1C#N    ZINC000003637495
Cc1ncsc1CC#N    ZINC000071484821
N#C[C@@H](N)c1ccsc1    ZINC000021950033
C[C@@H](C#N)c1nccs1    ZINC000039134771
Cc1nc(CC#N)cs1    ZINC000003190898
N#CCCc1nccs1    ZINC000087395773
N#C[C@H](N)c1cccs1    ZINC000019984869
Cc1nc(C)c(C#N)s1    ZINC000040537990
C[C@H](C#N)c1nccs1    ZINC000039134772
N#Cc1csc(CN)c1    ZINC000034617600
Cc1csc(CC#N)n1    ZINC000000164976
Cc1csc(N)c1C#N    ZINC000000240825
Cc1cc(N)c(C#N)s1    ZINC000015442537
N#CCCc1cscn1    ZINC000306474947
Cc1cc(C#N)c(N)s1    ZINC000000058199
N#C[C@H](N)c1ccsc1    ZINC000021950032
N#Cc1cc(CN)cs1    ZINC000034617601
Cc1cnc(CC#N)s1    ZINC000003348992
N#C[C@H](N)CC(F)(F)F    ZINC000072208585
N#C[C@@H](N)CC(F)(F)F    ZINC000072208584
N#CCNCC(F)(F)F    ZINC000020070243
CC(=O)OC(C)(C#N)C#N    ZINC000000388666
N#CCN1C(=O)CCC1=O    ZINC000002145205
COC(OC)=C(C#N)C#N    ZINC000022167210
N#CC[C@H](N)C(F)(F)F    ZINC000084327429
N#CC[C@@H](N)C(F)(F)F    ZINC000084327431
CN1C[C@H](C#N)C(=O)C1=O    ZINC000004722972
COCc1cc(C#N)no1    ZINC000085222665
CN1C[C@@H](C#N)C(=O)C1=O    ZINC000005599954
N#CCNC=C(C=O)C=O    ZINC001738811153
CCOc1ocnc1C#N    ZINC000003846878
Cn1cc([C@@H](O)C#N)nn1    ZINC000103672982
Cc1nc(C#N)c(NN)o1    ZINC000000533545
N#Cc1cn(CCO)nn1    ZINC000108280786
Cn1cc([C@H](O)C#N)nn1    ZINC000103672979
Cn1ncn(CC#N)c1=O    ZINC000307612632
COc1n[nH]c(N)c1C#N    ZINC000017797175
N#CCCn1nnc(N)n1    ZINC000104555976
N#CCN1CC=C[C@@H]1CO    ZINC001308035162
CC1(C)CC(C#N)=C(N)O1    ZINC000079006598
C[C@H]1OC(N)=C(C#N)[C@@H]1C    ZINC000079006534
C[C@H]1OC(N)=C(C#N)[C@H]1C    ZINC000079006539
CN(CC#N)C(=O)C1CC1    ZINC000021416291
C[C@@H]1OC(N)=C(C#N)[C@@H]1C    ZINC000079006519
CN(C(=O)CC#N)C1CC1    ZINC000021410857
CC(=O)/C(C#N)=C/N(C)C    ZINC000022009467
CCC(=O)N1CC(C#N)C1    ZINC000145459222
CN1C(=O)CC[C@@]1(C)C#N    ZINC000070453723
CNC(=O)C1(C#N)CCC1    ZINC000082730586
N#C[C@H]1CCNC(=O)CC1    ZINC000078502853
CN1C[C@H](CC#N)CC1=O    ZINC000213588901
N#CCC(=O)NC1CCC1    ZINC000052211209
CN1C[C@@H](CC#N)CC1=O    ZINC000213588968
C[C@H](C#N)C(=O)N1CCC1    ZINC000306359405
CC1CC(C#N)(C(N)=O)C1    ZINC000087606869
CN1CCC[C@H](C#N)C1=O    ZINC000071769540
N#CCN1CC=C[C@H]1CO    ZINC001308035174
N#C[C@@H]1CCNC(=O)CC1    ZINC000078502862
CC(=O)N1CCC[C@H]1C#N    ZINC000039078365
C[C@@H]1CCN1C(=O)CC#N    ZINC000606244609
C=C(C)C(=O)N(C)CC#N    ZINC000200649082
N#CC1(C(N)=O)CCCC1    ZINC000044296784
CC(C)C1=NO[C@H](C#N)C1    ZINC000217837698
N#C/C=C/N1CCOCC1    ZINC000039406485
C[C@H](C#N)C(=O)NC1CC1    ZINC000044808796
CN1C(=O)CC[C@]1(C)C#N    ZINC000070453722
CN(C)C(=O)C1(C#N)CC1    ZINC000087671581
C[C@@H](C#N)C(=O)N1CCC1    ZINC000306359404
N#C[C@@H]1CCCCC(=O)N1    ZINC000002046398
CCCC1=NO[C@H](C#N)C1    ZINC000196618564
N#CCN1CCC(=O)CC1    ZINC000019482657
N#CCCN1CCC(=O)C1    ZINC000228943161
CC(=O)NCC1(C#N)CC1    ZINC000306425010
N#CC1CCN(C=O)CC1    ZINC000044831813
C[C@@H](C#N)C(=O)NC1CC1    ZINC000044808795
N#CCCN1CCCC1=O    ZINC000004522682
N#CCC(=O)N1CCCC1    ZINC000000159743
CCNC(=O)C1(C#N)CC1    ZINC000060249314
CC(=O)/C(C#N)=C\N(C)C    ZINC000044139428
CCN1C[C@H](C#N)CC1=O    ZINC000070051497
C[C@H]1CCN1C(=O)CC#N    ZINC000606244606
N#CCC(=O)NCC1CC1    ZINC000000152959
N#CCCCN1CC(=O)C1    ZINC000199560477
N#C[C@H]1CCCCC(=O)N1    ZINC000001571169
CC(=O)N1CC(C)(C#N)C1    ZINC000306456032
CN1CCC[C@@H](C#N)C1=O    ZINC000071769542
CCCC1=NO[C@@H](C#N)C1    ZINC000196618574
CC(=O)N1CCC[C@@H]1C#N    ZINC000058517505
CC(C)C1=NO[C@@H](C#N)C1    ZINC000217837773
CC1(NC(=O)CC#N)CC1    ZINC000168073784
N#CCN1CCCC(=O)C1    ZINC000086492537
CCN1C[C@@H](C#N)CC1=O    ZINC000070051498
C[C@@H]1C(C#N)=C(N)O[C@H]1C    ZINC000079006527
CN(C)C(=O)[C@@H]1C[C@@H]1C#N    ZINC001186970754
C/C=C(\NC=N)NCC#N    ZINC001163181893
CCCN1CC[C@@H](C#N)C1    ZINC000084426121
C=CCN[C@@H](CC)CC#N    ZINC000036678215
CN(CC#N)CCC1CC1    ZINC000083926681
C[C@H](C#N)N(C)CC1CC1    ZINC000043522034
N#CCN1CCCCCC1    ZINC000019804673
CC1(C)NCCC[C@H]1C#N    ZINC000095698511
CN(CC#N)CC1CCC1    ZINC000061457757
C[C@@H](CC#N)N1CCCC1    ZINC000040457284
N#CC1(N)CCCCCC1    ZINC000020282497
CCN[C@@H]1CC[C@H](C#N)C1    ZINC000307048824
CCCN1CC[C@H](C#N)C1    ZINC000084426120
CC[C@H](C)NC1(C#N)CC1    ZINC000233992305
C[C@H](C#N)NC1CCCC1    ZINC000020177412
N#CCCCN1CCCC1    ZINC000002242709
CCN1CCCC[C@H]1C#N    ZINC000070662678
CCN1CC[C@](C)(C#N)C1    ZINC000606244471
CCN1CCC[C@H](C#N)C1    ZINC000079828799
CN(CCC#N)CC1CC1    ZINC000036765350
CC[C@@H](CC#N)N1CCC1    ZINC000306192259
CC1(C)CN[C@](C)(C#N)C1    ZINC000104703924
C[C@H]1CC[C@H](NCC#N)C1    ZINC000128960855
N#C[C@@H](N)C1CCCCC1    ZINC000020282167
C[C@H]1C[C@H]1CN(C)CC#N    ZINC000082648578
CCCN1CCC[C@H]1C#N    ZINC000070662428
C[C@H]1C[C@@H]1CN(C)CC#N    ZINC000082648576
N#CC1(CN)CCCCC1    ZINC000082631472
CCCN1CC(CC#N)C1    ZINC000224710844
N#C[C@H](N)C1CCCCC1    ZINC000020282163
CCN[C@H]1CC[C@@H](C#N)C1    ZINC000307048826
CC(C)(C#N)N1CCCC1    ZINC000019935138
CCN1CCC[C@@H](C#N)C1    ZINC000079828805
CN1CCC(C)(C#N)CC1    ZINC000060247459
CC[C@H](CC#N)N1CCC1    ZINC000306192258
C[C@@H]1C[C@@H]1CN(C)CC#N    ZINC000082648575
CC1CCN(CC#N)CC1    ZINC000019512239
C[C@@H]1CC[C@H](NCC#N)C1    ZINC000128960623
C[C@@]1(C#N)CC[C@H](N)CC1    ZINC000953078913
CCN[C@H]1CC[C@H](C#N)C1    ZINC000307049126
CN(C)[C@H]1CC[C@@H](C#N)C1    ZINC000039078408
N#CC[C@H]1CC[C@H](N)CC1    ZINC000261507072
C[C@@]1(C#N)CCCC[C@@H]1N    ZINC000059710993
C[C@H]1CCCN(CC#N)C1    ZINC000019439150
CC[C@@H](CC#N)NC1CC1    ZINC000036678147
CN(C)C1(C#N)CCCC1    ZINC000019935152
CC1(C)NCCC[C@@H]1C#N    ZINC000095698512
C[C@@H]1CCC[C@](N)(C#N)C1    ZINC000022167709
CC[C@H](CC#N)NC1CC1    ZINC000036678148
CN(C)CC1(C#N)CCC1    ZINC000085390607
N#CCC1CCC(N)CC1    ZINC000116869648
CCN1CC[C@@](C)(C#N)C1    ZINC000606244472
C[C@]1(C#N)CCCC[C@H]1N    ZINC000059710994
CC1(C#N)CCC(N)CC1    ZINC000147125548
C[C@H]1CC[C@@H](NCC#N)C1    ZINC000128961231
C[C@@H]1CC[C@@H](NCC#N)C1    ZINC000128961019
CC[C@H](C)N1CC(C#N)C1    ZINC001257436975
CC[C@@]1(C#N)CCCNC1    ZINC000072362055
C=CCN[C@H](CC)CC#N    ZINC000036678216
CNC1(C#N)CCCCC1    ZINC000020177876
CC1(C)CN[C@@](C)(C#N)C1    ZINC000104703927
CCN([C@@H](C)C#N)C1CC1    ZINC000043521891
C[C@@H](CC#N)NCC1CC1    ZINC000037871087
C[C@@H](C#N)N(C)CC1CC1    ZINC000043522032
CC[C@@H](C#N)N1CCCC1    ZINC000037355445
CC1(C)CCCN[C@@H]1C#N    ZINC000039038108
C=CCCCN(C)CC#N    ZINC000070592545
CC(C)NCC1(C#N)CC1    ZINC000258633604
C[C@@H](CC1CC1)NCC#N    ZINC000069665604
C[C@H](CC#N)N1CCCC1    ZINC000040457285
CCN1CCC(C#N)CC1    ZINC000032005434
CCN[C@@H]1CC[C@@H](C#N)C1    ZINC000307048822
CC[C@]1(C#N)CCCNC1    ZINC000072362054
C[C@@H]1CCC[C@@](N)(C#N)C1    ZINC000096287651
N#CCCNCC1CCC1    ZINC000034653376
CNC1CCC(C#N)CC1    ZINC000095933230
N#CCCNC1CCCC1    ZINC000002528052
C[C@@H]1C[C@H]1CN(C)CC#N    ZINC000082648577
N#CCCC1CCNCC1    ZINC000084233275
C[C@@]1(C#N)CC[C@@H](N)CC1    ZINC000953078916
CC[C@H](C#N)N1CCCC1    ZINC000037355446
C[C@H]1CCC[C@](N)(C#N)C1    ZINC000022167712
CC[C@@H](C)NC1(C#N)CC1    ZINC000233860559
C[C@@H]1CCCN(CC#N)C1    ZINC000019439148
N#CC1CCC(CN)CC1    ZINC000001596961
CC(C)CN1CC(C#N)C1    ZINC001201463859
C[C@@H](NCCC#N)C1CC1    ZINC000020199626
CCN([C@H](C)C#N)C1CC1    ZINC000043521893
C[C@@H](C#N)NC1CCCC1    ZINC000020177414
CN(C)[C@@H]1CC[C@H](C#N)C1    ZINC000039078405
CC[C@@H](C)N1CC(C#N)C1    ZINC001257436974
CC1(C)CCCN[C@H]1C#N    ZINC000039038109
N#CCCN1CCCCC1    ZINC000002032759
CN(C)[C@@H]1CC[C@@H](C#N)C1    ZINC000039078407
CN(CC#N)C1CCCC1    ZINC000037022456
CC1CCC(N)(C#N)CC1    ZINC000020177968
C[C@@H]1CCCCN1CC#N    ZINC000019517644
C[C@]1(C#N)CCCC[C@@H]1N    ZINC000059710992
C[C@H](CC1CC1)NCC#N    ZINC000069665606
C[C@H]1CCCCN1CC#N    ZINC000019517645
C=CCC[C@H](C)NCC#N    ZINC001258717500
C[C@H]1CCC[C@@](N)(C#N)C1    ZINC000096287652
C[C@@]1(C#N)CCCC[C@H]1N    ZINC000059710995
CC(C)N1CC(C)(C#N)C1    ZINC001654323383
N#CCNC1CCCCC1    ZINC000020035640
CCCCN1CC(C#N)C1    ZINC001201700567
CN(C)[C@H]1CC[C@H](C#N)C1    ZINC000039078406
CCN1CCCC[C@@H]1C#N    ZINC000070662677
C=CCC[C@@H](C)NCC#N    ZINC001258717494
C[C@H](NCCC#N)C1CC1    ZINC000020199628
C[C@H](CC#N)NCC1CC1    ZINC000037871088
CN1CCC(CC#N)CC1    ZINC000039078436
CCC1(C#N)CCNCC1    ZINC000072362061
CCCN1CC(C)(C#N)C1    ZINC000306152495
N#CCS(=O)(=O)Cl    ZINC000100586404
N#Cc1cncc(Cl)n1    ZINC000005784094
N#Cc1ncc(Cl)cn1    ZINC000000336445
N#Cc1ccc(Cl)nn1    ZINC000021299079
N#Cc1cncnc1Cl    ZINC000039401598
N#Cc1cnc(Cl)cn1    ZINC000030678538
N#Cc1nccc(Cl)n1    ZINC000044116755
N#Cc1ccnnc1Cl    ZINC000039215692
N#Cc1cnnc(Cl)c1    ZINC000142129516
N#Cc1cc(Cl)ncn1    ZINC000044116735
N#Cc1ccnc(Cl)n1    ZINC000001689926
N#Cc1cnc(Cl)nc1    ZINC000039053758
N#Cc1nccnc1Cl    ZINC000000161160
COc1ccsc1C#N    ZINC000039188560
N#Cc1ccc(CO)s1    ZINC000039074058
N#Cc1ccsc1CO    ZINC000144759311
Cc1nc(N)sc1C#N    ZINC000077260222
N#Cc1cc(F)ccc1F    ZINC000000407108
N#CCSc1ncc[nH]1    ZINC000096551686
N#Cc1ccc(F)cc1F    ZINC000000159425
N#Cc1csc(CN)n1    ZINC000034327633
N#C[C@H](O)CC(F)(F)F    ZINC000100479224
CNC(S)=C(C#N)C#N    ZINC000005209158
N#Cc1c(F)cccc1F    ZINC000000164372
N#CC[C@@H](O)C(F)(F)F    ZINC000032629181
C[C@](O)(C#N)C(F)(F)F    ZINC000095676945
N#Cc1ccc(F)c(F)c1    ZINC000000156995
N#CC[C@H](O)C(F)(F)F    ZINC000032629179
N#Cc1cnc(CN)s1    ZINC000038540482
C[C@@](O)(C#N)C(F)(F)F    ZINC000095676944
N#Cc1nc(F)cnc1O    ZINC000059192323
Cc1sc(N)nc1C#N    ZINC000095930489
Cc1nsc(N)c1C#N    ZINC000001414956
CSC(N)=C(C#N)C#N    ZINC000013080823
N#C[C@@H](O)CC(F)(F)F    ZINC000100479222
Cc1nsc(C#N)c1N    ZINC000104637636
N#Cc1cccc(F)c1F    ZINC000000409196
N#CCOCC(F)(F)F    ZINC000012505112
N#CCCOC(F)(F)F    ZINC000084178133
N#Cc1cc(F)cc(F)c1    ZINC000000156994
N#CCN1C(=O)CNC1=O    ZINC000019516362
N#C[C@H]1CC(C(N)=O)=NO1    ZINC000034929231
N#C[C@H]1CNC(=O)N=C1O    ZINC000091363874
Cc1noc(OCC#N)n1    ZINC000307047672
Cc1nn(CC#N)c(=O)o1    ZINC000260298544
N#C[C@@H]1CC(C(N)=O)=NO1    ZINC000034929233
N#C[C@@H]1CNC(=O)N=C1O    ZINC000091363875
N#Cc1ccnn1CCF    ZINC000095098614
N#Cc1nccn1CCF    ZINC000087777190
N#Cc1cnn(CCF)c1    ZINC000095093828
N#Cc1ccn(CCF)n1    ZINC000095098615
Cn1nnn(CC#N)c1=O    ZINC001473061571
CCOC(=O)/C(C)=C\C#N    ZINC000144601931
CC(=O)O[C@H](C)/C=C/C#N    ZINC000001588420
CCC/C=C(\C#N)C(=O)O    ZINC000001697306
N#C/C=C(/O)[C@@H]1CCCO1    ZINC000199728148
COC(=O)C1(C#N)CCC1    ZINC000014007534
N#C[C@@H]1OC12CCOCC2    ZINC000114016301
COC(=O)[C@H]1CC[C@H]1C#N    ZINC000196329851
N#CCCOCC#CCO    ZINC000005620490
COC(=O)[C@@H]1CC[C@H]1C#N    ZINC000196329841
CC1(C)OC(=O)C[C@H]1C#N    ZINC000000060182
CC1(C)OC(=O)C[C@@H]1C#N    ZINC000004412791
C/C=C/C(=O)OCCC#N    ZINC000001598476
CC(=O)O[C@@H](C)/C=C/C#N    ZINC000001588418
CCOC(=O)[C@@H]1C[C@H]1C#N    ZINC000001728350
N#C[C@H]1OC12CCOCC2    ZINC000114016303
CCOC(=O)[C@@H]1C[C@@H]1C#N    ZINC000000394693
CC(=O)O[C@@H](C)/C=C\C#N    ZINC000005567356
N#CCC(=O)[C@@H]1CCOC1    ZINC000048627004
N#CC1(C(=O)O)CCCC1    ZINC000004218506
CCOC(=O)/C(C)=C/C#N    ZINC000075526817
CCOC(=O)/C=C(/C)C#N    ZINC000017310954
CC1CC(C#N)(C(=O)O)C1    ZINC000070068610
COC(=O)C(C#N)=C(C)C    ZINC000000393752
C=C(C)C(=O)OCCC#N    ZINC000001665006
N#C/C=C(\O)[C@H]1CCCO1    ZINC000100604949
CCO/C=C(\C#N)C(C)=O    ZINC000022009476
CC/C=C(\C#N)C(=O)OC    ZINC000075526730
CC(C)/C=C(\C#N)C(=O)O    ZINC000001605964
CC1(C)C[C@H](C#N)C(=O)O1    ZINC000005082538
C=C(C#N)C(=O)OC(C)C    ZINC000002512170
CC1(C)C[C@@]1(C#N)C(=O)O    ZINC000145099926
N#CCC1(C(=O)O)CCC1    ZINC000258518813
CCOC(=O)[C@H]1C[C@H]1C#N    ZINC000001728349
CC1(C)C[C@]1(C#N)C(=O)O    ZINC000145100125
CC(=O)OC(C#N)=C(C)C    ZINC000104508949
CC1(C)C[C@@H](C#N)C(=O)O1    ZINC000005496749
CC(=O)O[C@H](C)/C=C\C#N    ZINC000005567358
COC(=O)C1CC(C#N)C1    ZINC000097758655
N#C/C=C(\O)[C@@H]1CCCO1    ZINC000100604953
COCC(=O)C1(C#N)CC1    ZINC000034929009
N#C/C=C(/O)[C@H]1CCCO1    ZINC000199728130
CCC/C=C(/C#N)C(=O)O    ZINC000002045179
CCOC(=O)/C=C(\C)C#N    ZINC000001679009
CCOC(=O)C1(C#N)CC1    ZINC000000370721
C/C=C\C(=O)OCCC#N    ZINC000004933464
COC(=O)[C@@H]1CC[C@@H]1C#N    ZINC000196329827
CCOC(=O)[C@H]1C[C@@H]1C#N    ZINC000000394692
CC(C)/C=C(/C#N)C(=O)O    ZINC000016980693
N#CCC(=O)[C@H]1CCOC1    ZINC000048627007
COC(=O)[C@H]1CC[C@@H]1C#N    ZINC000196329835
N#CCCOC1CC(=O)C1    ZINC001205622581
CC(C)(C#N)C(=O)NC=N    ZINC001143404224
N#CCNC(=O)NC1CC1    ZINC000054457153
CC(C)=NNC(=O)CC#N    ZINC000004277557
C=CCNC(=O)NCC#N    ZINC000217264290
C=C(N)C(=O)N(C)CC#N    ZINC001160583555
N#CCN1CCNC(=O)C1    ZINC000019504101
CN(C)/C=C(/C#N)C(N)=O    ZINC000032625238
N#C/C=N/N1CCOCC1    ZINC000001540132
CN(C)/C=C(\C#N)C(N)=O    ZINC000003131372
CNNC(=O)[C@@H]1C[C@@H]1C#N    ZINC001578744282
CC(C)(C)[C@@]1(C)O[C@@H]1C#N    ZINC000307376132
CC(C)C[C@@]1(C)O[C@@H]1C#N    ZINC000225230699
CC[C@@]1(C(C)C)O[C@H]1C#N    ZINC000306305560
C[C@@H]1CCCC[C@]1(O)C#N    ZINC000101857003
N#CC[C@H]1CCCC[C@@H]1O    ZINC000039115754
C=CC[C@@H](C)OCCC#N    ZINC001205603935
CC(C)C[C@@]1(C)O[C@H]1C#N    ZINC000225230624
C[C@@H]1CC[C@H](OCC#N)C1    ZINC000721550133
CC(C)(O)/C=C/CCC#N    ZINC001250056103
COCCC1(C#N)CCC1    ZINC000078210707
N#C[C@H](CO)C1CCCC1    ZINC000096526822
CC(C)OCC1(C#N)CC1    ZINC000085390224
CC[C@H](C)[C@]1(C)O[C@H]1C#N    ZINC000306150536
N#CCOC1CCCCC1    ZINC000019431278
N#C[C@@H](CO)C1CCCC1    ZINC000096526825
C[C@@H]1C[C@@H](C#N)C[C@H](C)O1    ZINC000250887690
N#CCCCOC1CCC1    ZINC000050520440
C[C@@H](C#N)C(=O)C(C)(C)C    ZINC000006019988
C[C@H]1CCC[C@H](CC#N)O1    ZINC000075527122
COC1CCC(C#N)CC1    ZINC000038340595
N#C[C@H]1CC[C@@H](CO)CC1    ZINC000238852637
CC(C)(C)[C@@]1(C)O[C@H]1C#N    ZINC000307376134
N#CCC[C@@H]1CCCCO1    ZINC000034407646
CCCOC1CC(C#N)C1    ZINC001205099370
N#C[C@@H](O)C1CCCCC1    ZINC000100252179
CC[C@H](C)[C@]1(C)O[C@@H]1C#N    ZINC000306150538
CC(C)C[C@]1(C)O[C@@H]1C#N    ZINC000225230735
CC[C@@]1(C(C)C)O[C@@H]1C#N    ZINC000306305557
N#CCCCCOC1CC1    ZINC000713209604
C=C[C@@H](CC)OCCC#N    ZINC001205611169
CC[C@]1(C(C)C)O[C@H]1C#N    ZINC000306305555
C=C[C@H](CC)OCCC#N    ZINC001205611168
CC[C@H](C)[C@@]1(C)O[C@H]1C#N    ZINC000306150534
C[C@@H]1CCCC[C@@]1(O)C#N    ZINC000101857014
CCC(CC)C(=O)CC#N    ZINC000020385304
CC1(C)C[C@H](C#N)CCO1    ZINC000019093351
CCC(C)(C)C(=O)CC#N    ZINC000036437565
N#CCC[C@H]1CCCCO1    ZINC000034407647
CCC[C@@H](C)C(=O)CC#N    ZINC000020385259
C[C@@H]1CCC[C@@H](CC#N)O1    ZINC000075527127
C[C@H](OCC#N)C1CCC1    ZINC000719686988
C=C[C@@H](C)OCCCC#N    ZINC000706677722
N#CCCCCCCC=O    ZINC000071773856
CC(C)(C)[C@]1(C)O[C@@H]1C#N    ZINC000307376128
CC[C@]1(C(C)C)O[C@@H]1C#N    ZINC000306305553
C[C@H](C#N)C(=O)C(C)(C)C    ZINC000006032415
C[C@H]1CCCC[C@]1(O)C#N    ZINC000101857010
C[C@@H](OCCC#N)C1CC1    ZINC000260303442
CC(C)OC1CC(C#N)C1    ZINC000219172759
CC[C@H](C)[C@@]1(C)O[C@@H]1C#N    ZINC000306150540
C=C[C@H](CCC)OCC#N    ZINC001224380028
CC(C)(C)CC(=O)CC#N    ZINC000020385286
C[C@@H]1CCC[C@H](CC#N)O1    ZINC000075527118
C[C@@H](OCC#N)C1CCC1    ZINC000719686987
C=C[C@H](C)OCCCC#N    ZINC000706677723
C[C@H]1CCC[C@@H]1OCC#N    ZINC000202886890
CCC[C@H](C)C(=O)CC#N    ZINC000020385265
C=C[C@@H](CCC)OCC#N    ZINC001224380116
CC(C)CCC(=O)CC#N    ZINC000020385254
CC1(C)C[C@@H](C#N)CCO1    ZINC000019093349
C[C@H]1CCC[C@H]1OCC#N    ZINC000210169132
CC(C)CC/C(O)=C\C#N    ZINC000101800911
CC(C)CC/C(O)=C/C#N    ZINC000100473622
COC1(C#N)CCCCC1    ZINC000036455627
CC(C)(C)[C@]1(C)O[C@H]1C#N    ZINC000307376130
N#CC1(CO)CCCCC1    ZINC000034588653
C[C@@H]1C[C@H](C#N)C[C@H](C)O1    ZINC000250887687
N#C[C@H](O)C1CCCCC1    ZINC000100073308
CCO[C@@H]1CC[C@H](C#N)C1    ZINC000261166369
N#CC[C@@H]1CCCC[C@H]1O    ZINC000005133984
CCO[C@@H]1CC[C@@H](C#N)C1    ZINC000261166367
CC(C)(C)[C@H](C#N)CC=O    ZINC000098175444
N#CCCOC1CCCC1    ZINC000019514694
COCC1(C#N)CCCC1    ZINC000062498429
C[C@@H]1CC[C@@H](OCC#N)C1    ZINC000721550131
C[C@H](OCCC#N)C1CC1    ZINC000260303447
COCC1(C#N)CC(C)C1    ZINC000218745456
CCOCC1(C#N)CCC1    ZINC000085390306
C[C@H]1CC[C@@H](OCC#N)C1    ZINC000721550132
CC(C)(C)[C@@H](C#N)CC=O    ZINC000098175445
C[C@H]1CC[C@H](OCC#N)C1    ZINC000721550134
C[C@H]1CCCC[C@@]1(O)C#N    ZINC000101857019
N#CCCC1CCOCC1    ZINC000035322920
N#CC1(O)CCCCCC1    ZINC000100436756
CCCOCC1(C#N)CC1    ZINC000085390229
C[C@@]1(C#N)CC[C@H](O)CC1    ZINC000116497456
CC(C)C[C@]1(C)O[C@H]1C#N    ZINC000225230663
C[C@H]1CCC[C@@H](CC#N)O1    ZINC000075527133
N#CCN1CC[C@H](CN)C1    ZINC000050249023
C[C@@H](N)CN1CC(C#N)C1    ZINC000217869811
N#C[C@@H]1CCCN1CCN    ZINC001204691806
C[C@H](C#N)N1CCNCC1    ZINC000019935108
C[C@H](N)CN1CC(C#N)C1    ZINC000307582459
N#CCN1CCCNCC1    ZINC000019407307
N#C[C@H]1CCN(CCN)C1    ZINC000575468443
N#CCN1CC[C@@H](CN)C1    ZINC000050249021
CN1CCC(N)(C#N)CC1    ZINC000096068500
N#CCC1CN(CCN)C1    ZINC001204747954
C[C@H](CCCC#N)NC=N    ZINC001172480358
CN1CCN(CC#N)CC1    ZINC000019430115
N#CCNC1CCNCC1    ZINC001246147766
N#CCN[C@@H]1CCCNC1    ZINC001246148363
CNC1(C#N)CCNCC1    ZINC000040695123
N#CCCN1CCNCC1    ZINC000019702378
N#C[C@@H]1CCN(CCN)C1    ZINC000575468444
C[C@@H](CCCC#N)NC=N    ZINC001172480359
C[C@@H](C#N)N1CCNCC1    ZINC000019935106
C[C@@H]1CNCCN1CC#N    ZINC000054373124
CN1CC[C@H](NCC#N)C1    ZINC000042547443
CN1CCN(C)[C@H](C#N)C1    ZINC000062151954
CN1CCN(C)[C@@H](C#N)C1    ZINC000101378264
N#CCN[C@H]1CCCNC1    ZINC001246148364
CN1CC[C@@H](NCC#N)C1    ZINC000042547446
N#CCN1CCC(N)CC1    ZINC000036754195
C[C@H]1CNCCN1CC#N    ZINC000054373125
CC1(C#N)CN(CCN)C1    ZINC001205164728
[CH2]CCN[C@H](CC)CC#N    ZINC000149153440
[CH2]CCN[C@@H](CC)CC#N    ZINC000149153222
CCCC[C@@H](CC)CC#N    ZINC000001598508
CCCC[C@H](CC)CC#N    ZINC000002163493
CCCCCC[C@@H](C)C#N    ZINC000005820406
CCCCCCCCC#N    ZINC000001687009
CC(C)C(C)(C#N)C(C)C    ZINC000002524291
CCCCCC[C@H](C)C#N    ZINC000002578934
N#C/C=C1/NC(=O)CS1    ZINC000096298884
N#CCSc1ncco1    ZINC000236223019
COc1cc(C#N)sn1    ZINC000307687833
COc1nscc1C#N    ZINC000039219983
N#CCn1ccsc1=O    ZINC000070914460
N#Cc1nonc1[N+](=O)[O-]    ZINC000005287033
N#C/C=C1\NC(=O)CS1    ZINC000018217617
N#Cc1c(N)scc1O    ZINC000016136141
N#CCC1=NC(=O)CS1    ZINC000096797940
CC(CCl)=C(C#N)C#N    ZINC000038292405
N#Cc1c(F)cncc1F    ZINC000040566662
N#Cc1cnc(F)cc1F    ZINC000095830361
N#Cc1cc(F)ncc1F    ZINC000085344370
N#CCSc1cn[nH]n1    ZINC000217072161
N#Cc1ccc(F)nc1F    ZINC000071624121
C/N=C(\C#N)C(=O)C(=O)O    ZINC000100034493
N#CCN1C(=O)COC1=O    ZINC000606243110
N#Cc1cc(F)nc(F)c1    ZINC000021985261
N#CCSc1ncn[nH]1    ZINC000005373230
N#Cc1ncc(F)cc1F    ZINC000002510830
N#Cc1ccnc(F)c1F    ZINC000238598998
N#Cc1cnc(F)c(F)c1    ZINC000146207123
N#Cc1c[cH-]c(C#N)c1C#N    ZINC000100714106
N#Cc1cc(C#N)c(C#N)[cH-]1    ZINC000100714107
N#CCN(CC#N)[N+](=O)[O-]    ZINC000001724608
N#CCCSCCC#N    ZINC000001577135
CCOC(=O)C(=O)[CH-]C#N    ZINC000100026244
N#Cc1ncn(CCF)n1    ZINC000084386378
N#Cc1cn(CCF)nn1    ZINC000603335403
N#CCC[n+]1cc(O)on1    ZINC000006224219
N#CCCPCCC#N    ZINC000002560425
N#C[C@@H]1CN[C@H](C(=O)O)C1    ZINC000040448643
N#CCC(=O)N1CC(O)C1    ZINC000117467377
CC(=O)C(=O)N(C)CC#N    ZINC000142323847
N#CC1CN(C(=O)CO)C1    ZINC000590483885
N#CC1(NC(=O)CO)CC1    ZINC000306362329
CNC(=O)[C@@H](C#N)C(C)=O    ZINC000104082455
N#CC[C@@H](O)[C@@H](O)CC#N    ZINC000034473090
COC(=O)NC1(C#N)CC1    ZINC000306609955
COC(=O)/C(C#N)=C(/C)N    ZINC000005072546
C=C[C@@H](O)C(=O)NCC#N    ZINC000590447730
N#C[C@@H]1CN[C@@H](C(=O)O)C1    ZINC000002385613
CCOC(=O)/C(C#N)=C\N    ZINC000100914023
COC(=O)N1CC(C#N)C1    ZINC000107396494
C=CCOC(=O)NCC#N    ZINC000104699327
N#CC[C@@H](O)[C@H](O)CC#N    ZINC000034473091
CC(=O)CC(=O)NCC#N    ZINC000001653071
COC(=O)/C(C#N)=C(\C)N    ZINC000105249733
N#CC[C@H](O)[C@@H](O)CC#N    ZINC000034473092
N#CC1(C(=O)NO)CCC1    ZINC000306946288
CNC(=O)[C@H](C#N)C(C)=O    ZINC000104082453
C=C[C@H](O)C(=O)NCC#N    ZINC000590447740
C=C(CO)C(=O)NCC#N    ZINC000307542702
N#C[C@H]1CN[C@H](C(=O)O)C1    ZINC000040448639
N#C[C@H]1CN[C@@H](C(=O)O)C1    ZINC000096125909
CC(C)(C#N)/N=N\C(N)=O    ZINC000100238793
C#CCN(CC#N)CCF    ZINC000307575596
N#CCN1CCC=C(F)C1    ZINC000336470031
N#CCC/C=N/NC(N)=O    ZINC000004828045
CC(=O)[C@H](C#N)/C(N)=N/N    ZINC000003132561
C[C@@](C#N)(CC(N)=O)N=N    ZINC000083406895
CC(=O)[C@@H](C#N)C(=N)NN    ZINC000005186643
CC(C)(C#N)/N=N/C(N)=O    ZINC000005439135
C[C@](C#N)(CC(N)=O)N=N    ZINC000083406894
CC(C)(C#N)N=NC(N)=O    ZINC000299888275
CCC(=O)NCCCC#N    ZINC000054137700
C[C@H]1CN(C)C[C@@H](C#N)O1    ZINC000261113976
N#CCN1CCC[C@H](O)C1    ZINC000038258344
C=C[C@@H](O)CN[C@H](C)C#N    ZINC001253609642
CCC(=O)NC(C)(C)C#N    ZINC000040221260
N#CCCN[C@H]1CCOC1    ZINC000070965065
CCC(=O)NC[C@H](C)C#N    ZINC000054157370
N#CCNC1CCOCC1    ZINC000036319675
CC[C@@H](C#N)N(C)C(C)=O    ZINC000077260255
C[C@H]1C[C@@H](O)CN1CC#N    ZINC000306284682
CN(C)C(=O)C(C)(C)C#N    ZINC000044352939
N#C[C@H](N)C[C@H]1CCOC1    ZINC000072208577
CCC(=O)N[C@H](C)CC#N    ZINC000050337261
CN(CCC#N)C[C@@H]1CO1    ZINC000019833408
CC(=O)N(C)[C@@H](C)CC#N    ZINC000063093841
CON(C)CC1(C#N)CC1    ZINC000307675438
CON=C[C@@H](C)CCC#N    ZINC000307806846
N#CCCN1CC[C@@H](O)C1    ZINC000039078672
CON1CCC(C#N)CC1    ZINC000114549465
C[C@@H]1CN(CC#N)C[C@H]1O    ZINC000306474270
CC(C)(C)C(=O)NCC#N    ZINC000037489162
C=C[C@H](CO)NCCC#N    ZINC000595863723
COCCN1CC(C#N)C1    ZINC001209208298
CN(CCC#N)C[C@H]1CO1    ZINC000019833409
C[C@H]1COC[C@@H]1NCC#N    ZINC000575483570
CN1CCC[C@@](O)(C#N)C1    ZINC000134334231
N#CCCN[C@@H]1CCOC1    ZINC000070965061
CC[C@@](C)(C#N)C(=O)NC    ZINC000136161211
CCC(=O)N(C)CCC#N    ZINC000019833663
CCN(C)C(=O)[C@H](C)C#N    ZINC000044814820
CCC(=O)N[C@@H](C#N)CC    ZINC000040351501
CC(=O)CN(C)CCC#N    ZINC000048013384
C[C@H](O)CNC1(C#N)CC1    ZINC001251968882
CCC(=O)N[C@H](C#N)CC    ZINC000040351499
C=C[C@H](O)CN[C@@H](C)C#N    ZINC001253609640
N#C[C@H](N)C1CCOCC1    ZINC000052178684
CC/C(C)=N/OCCC#N    ZINC000060134630
N#CCO[C@H]1CCCNC1    ZINC000051787397
C=C[C@](C)(O)CNCC#N    ZINC001252567888
N#CCN1CCC(O)CC1    ZINC000019433495
CC(C)NC(=O)[C@H](C)C#N    ZINC000044808730
C[C@H]1[C@@H](O)CCN1CC#N    ZINC001307771976
CC[C@@H](C)C(=O)NCC#N    ZINC000005593208
CN1CCC[C@](O)(C#N)C1    ZINC000134334210
CC(=O)NCCCCC#N    ZINC000082425031
CON=C[C@@H](C#N)C(C)C    ZINC000387873530
C[C@@H]1COCCN1CC#N    ZINC000035237081
C[C@H](O)CN1CC(C#N)C1    ZINC001251953365
N#C[C@@H]1CCCN1CCO    ZINC000079808526
CO[C@@H]1CCN(CC#N)C1    ZINC000234821693
N#CCN(CCO)C1CC1    ZINC000023804168
CC(C)C[C@H](C#N)C(N)=O    ZINC000002036383
CCNC(=O)[C@@H](C#N)CC    ZINC000044808853
CCN(CCC#N)C(C)=O    ZINC000044413417
CCN(C(C)=O)[C@@H](C)C#N    ZINC000595355710
CO[C@H]1CCN(CC#N)C1    ZINC000234792484
CCN(C(C)=O)[C@H](C)C#N    ZINC000595355739
C[C@@]1(O)CCN(CC#N)C1    ZINC000226209173
CN(C)C(=O)CCCC#N    ZINC000043453293
N#CCCN[C@H]1C[C@@H](O)C1    ZINC000592431379
CN1CC(OCCC#N)C1    ZINC000261158731
CCN(CC#N)CC(C)=O    ZINC000639469701
CCN1CCOC[C@H]1C#N    ZINC000259295709
CCN1CCO[C@H](C#N)C1    ZINC000071383301
CC(C)CC(=O)NCC#N    ZINC000005497496
N#CCN1CCCOCC1    ZINC000059950898
CCC(=O)N[C@@H](C)CC#N    ZINC000050337258
N#CCCN1CC[C@H](O)C1    ZINC000039078673
N#CCOC1CCNCC1    ZINC000036963152
CC(=O)N(C)[C@H](C)CC#N    ZINC000063093843
N#CCN1CCC[C@@H](O)C1    ZINC000038258346
C[C@@H](C#N)N1CCOCC1    ZINC000019935102
CCCC(=O)N[C@@H](C)C#N    ZINC000041043207
N#CCN[C@H]1CCCOC1    ZINC000071013375
C[C@H]1CN(CC#N)C[C@H]1O    ZINC000306474269
CC[C@@H](CC#N)NC(C)=O    ZINC000054177705
CN(CC#N)[C@@H]1CCOC1    ZINC000070531614
C[C@@H]1CN(CC#N)C[C@@H]1O    ZINC000306474271
CC[C@@](C)(C#N)NC(C)=O    ZINC000042352935
CC[C@@H](C#N)C(=O)N(C)C    ZINC000044812230
N#C[C@@H](N)C[C@@H]1CCOC1    ZINC000072208574
CCC(=O)NC[C@@H](C)C#N    ZINC000054157369
CN(CC#N)C1CC(O)C1    ZINC000306428275
CC(C)(C)NC(=O)CC#N    ZINC000001438355
C=C[C@H](O)CNCCC#N    ZINC001253564683
C[C@H]1CN(C)C[C@H](C#N)O1    ZINC000261113973
CC[C@](C)(C#N)NC(C)=O    ZINC000042352937
CCNC(=O)[C@H](C#N)CC    ZINC000044808852
CC(=O)N(C)C[C@@H](C)C#N    ZINC000044413587
C=C[C@@H](O)CN(C)CC#N    ZINC001253578489
CN1CC[C@@H](OCC#N)C1    ZINC000261047400
N#CCN1CCC[C@H]1CO    ZINC000034604183
CN1CC[C@H](OCC#N)C1    ZINC000261047402
N#CCN1CC[C@H](CO)C1    ZINC000051886640
N#CCCNOC1CCC1    ZINC000819342659
CON=C[C@H](C)CCC#N    ZINC000307806839
CCNC(=O)CCCC#N    ZINC000307545713
C[C@]1(O)CCN(CC#N)C1    ZINC000226209180
N#CCN[C@@H](CO)C1CC1    ZINC000306485047
C[C@H]1COC[C@H]1NCC#N    ZINC000575483571
C[C@H]1C[C@H](O)CN1CC#N    ZINC000306284681
C[C@H]1CN(CC#N)CCO1    ZINC000019511213
N#CCN[C@@H]1CCCOC1    ZINC000071013376
N#C[C@@H](N)C[C@H]1CCOC1    ZINC000072208575
CON=C[C@H](C#N)C(C)C    ZINC000387873531
N#CCO[C@@H]1CCCNC1    ZINC000051787399
N#CCCN[C@H]1C[C@H](O)C1    ZINC000596067007
N#CC1(NO)CCCCC1    ZINC000000397572
N#CC[C@H]1CC[C@H](N)CO1    ZINC000224689457
C=C[C@@H](O)CN[C@@H](C)C#N    ZINC001253609641
CCN1CCOC[C@@H]1C#N    ZINC000259295712
N#C[C@@H](N)C[C@@H]1CCCO1    ZINC000072208571
N#CCCN[C@@H]1CC[C@H]1O    ZINC000843116674
CC(C)C(=O)NCCC#N    ZINC000047846471
N#CCN1CCC[C@@H]1CO    ZINC000034604181
CCCC(=O)NCCC#N    ZINC000048521394
N#CC1CN(CCCO)C1    ZINC000147423801
CC(=O)NCC(C)(C)C#N    ZINC000130283799
CC1(C#N)CN(CCO)C1    ZINC000306322839
CC(C)C(=O)N(C)CC#N    ZINC000045049100
N#CCCCCCC(N)=O    ZINC000080300381
N#CCCCN1CC(O)C1    ZINC000070839933
CCN(CC#N)C1COC1    ZINC000261106486
CC(=O)N[C@H](C#N)C(C)C    ZINC000058517513
CCN(C)C(=O)[C@@H](C)C#N    ZINC000044814818
CC[C@](C)(C#N)C(=O)NC    ZINC000136161247
CC[C@H](C#N)N(C)C(C)=O    ZINC000077260256
CC(C)C[C@@H](C#N)C(N)=O    ZINC000001724262
C[C@@H]1COC[C@@H]1NCC#N    ZINC000575483575
CC[C@H](CC#N)NC(C)=O    ZINC000054177706
CC(C)C(=O)N[C@@H](C)C#N    ZINC000044362181
CCC[C@H](C#N)NC(C)=O    ZINC000040352985
C=C[C@H](O)CN[C@H](C)C#N    ZINC001253609643
N#CCCNOCC1CC1    ZINC000688481464
N#CC1(NCCO)CCC1    ZINC000053708025
CC(=O)N[C@@H](C#N)C(C)C    ZINC000058517515
N#CC1(CN)CCOCC1    ZINC000082631508
CC(C)CNC(=O)CC#N    ZINC000005907808
CCN(C)C(=O)CCC#N    ZINC000258634361
CCC(=O)N(C)[C@@H](C)C#N    ZINC000045142571
N#C[C@H](N)C[C@H]1CCCO1    ZINC000072208572
CCC(=O)N(CC)CC#N    ZINC000045049340
N#C[C@@H]1CCN(CCO)C1    ZINC000107454851
C[C@@H]1CN(CC#N)CCO1    ZINC000019511211
CCCN(C)C(=O)CC#N    ZINC000037098588
CC(C)NC(=O)[C@@H](C)C#N    ZINC000044808729
C=C[C@@H](O)CNCCC#N    ZINC001253564670
CCCNC(=O)[C@H](C)C#N    ZINC000044808646
N#C[C@@H](N)C[C@H]1CCCO1    ZINC000072208570
CCNC(=O)C(C)(C)C#N    ZINC000044351093
N#CCN1CC[C@@H](CO)C1    ZINC000051886639
CCN1CCO[C@@H](C#N)C1    ZINC000071383302
C[C@H](C#N)N1CCOCC1    ZINC000019935104
CCN1CC(OCC#N)C1    ZINC001224378745
N#CCCN1CC[C@@H]1CO    ZINC000934030047
N#CCCN1CC[C@H]1CO    ZINC000934030048
C=C[C@H](O)CN(C)CC#N    ZINC001253578490
N#CCC1CN(CCO)C1    ZINC001204748126
N#C[C@@H](N)C1CCOCC1    ZINC000052178683
CCC(=O)N(C)[C@H](C)C#N    ZINC000045142573
CC(C)N(C)C(=O)CC#N    ZINC000019482374
N#CCCO[C@H]1CCNC1    ZINC000104692678
C[C@H]1CN(CC#N)C[C@@H]1O    ZINC000306474268
CC[C@@H](C)NC(=O)CC#N    ZINC000005922273
CNC(=O)CC(C)(C)C#N    ZINC000307192977
CC[C@H](C)NC(=O)CC#N    ZINC000005924896
C=C[C@@](C)(O)CNCC#N    ZINC001252567887
CCCCNC(=O)CC#N    ZINC000001627361
CCCNC(=O)[C@@H](C)C#N    ZINC000044808645
CC(=O)CN[C@H](C)CC#N    ZINC000639726744
CC[C@H](C#N)C(=O)N(C)C    ZINC000044812233
N#C[C@H](N)C[C@@H]1CCCO1    ZINC000072208573
C[C@@H]1C[C@@H](O)CN1CC#N    ZINC000306284684
CC[C@H](C)C(=O)NCC#N    ZINC000005665077
CN1CCC(O)(C#N)CC1    ZINC000100159768
C[C@@H]1COC[C@H]1NCC#N    ZINC000575483574
C[C@@H]1CN(C)C[C@H](C#N)O1    ZINC000261113981
N#C[C@H]1CCN(CCO)C1    ZINC000107454853
CCCC(=O)N(C)CC#N    ZINC000045049122
CCCCC(=O)NCC#N    ZINC000006593905
CC(=O)N(C)C[C@H](C)C#N    ZINC000044413585
CN(CC#N)[C@H]1CCOC1    ZINC000070531615
COC1CN(CCC#N)C1    ZINC000260308576
N#CCN[C@H](CO)C1CC1    ZINC000306485045
CCN(CC)C(=O)CC#N    ZINC000003887263
CC(=O)CN[C@@H](C)CC#N    ZINC000639726743
CCC[C@@H](C#N)NC(C)=O    ZINC000040352983
C[C@@H]1CN(C)C[C@@H](C#N)O1    ZINC000261113978
C[C@@H]1C[C@H](O)CN1CC#N    ZINC000306284685
N#C[C@H](N)C[C@@H]1CCOC1    ZINC000072208576
CCC(C#N)(CC)C(N)=O    ZINC000000162241
CN(CC#N)C1(CO)CC1    ZINC000307224075
N#CCCN1CCOCC1    ZINC000019472534
CN/C(N)=N/CCCC#N    ZINC000306437354
CN(C)/C(N)=N/CCC#N    ZINC000307500500
C/N=C(\N)NC[C@H](C)C#N    ZINC000306421844
C/N=C(\N)NC[C@@H](C)C#N    ZINC000306421847
CCN/C(N)=N/CCC#N    ZINC000306920270
CC(C)(C#N)CN=C(N)N    ZINC000306559185
N#CCCCCN=C(N)N    ZINC000307188468
CNC(=NCCC#N)NC    ZINC000306351410
CCC(CC)NCCC#N    ZINC000020199613
CC[C@@H](C)NC(C)(C)C#N    ZINC000037980865
CCC[C@H](C)NCCC#N    ZINC000020199992
CCCN[C@@H](CC)CC#N    ZINC000036680221
CCCN(C)[C@@H](C)CC#N    ZINC000048246715
CCN(CC#N)C(C)(C)C    ZINC000019852183
CCN(CC)C[C@H](C)C#N    ZINC000031945904
CCC(CC)N[C@H](C)C#N    ZINC000043514006
CCCCNC[C@H](C)C#N    ZINC000005821330
CCCN(CC)[C@@H](C)C#N    ZINC000043521904
C[C@@H](CCCC#N)N(C)C    ZINC000259859850
CC(C)CN[C@H](C)CC#N    ZINC000037871082
CC[C@@H](C)N(C)[C@@H](C)C#N    ZINC000044427512
CC[C@@H](CC#N)N(C)CC    ZINC000037078793
CCCCCNCCC#N    ZINC000002545183
C[C@H](CCCC#N)N(C)C    ZINC000259859849
CCN(C)CC(C)(C)C#N    ZINC000258827773
CCC[C@H](C)N[C@@H](C)C#N    ZINC000043514060
CCCN(C)CCCC#N    ZINC000037098403
CC(C)[C@H](C)N(C)CC#N    ZINC000035246907
CC(C)CCNCCC#N    ZINC000020199470
CCN(CC)CCCC#N    ZINC000001555469
CCC[C@@H](CC)NCC#N    ZINC000050404617
CC(C)N(CC#N)C(C)C    ZINC000019735135
CCN(CC)C[C@@H](C)C#N    ZINC000031945903
CC(C)NCCCCC#N    ZINC000042221679
CCCN(C)C[C@H](C)C#N    ZINC000037098381
CCC(C)(C)N(C)CC#N    ZINC000068998045
CCCN(CC)CCC#N    ZINC000032135816
CCCC[C@H](C)NCC#N    ZINC000050888806
CC[C@H](C)N[C@@H](C)CC#N    ZINC000037871078
CCCCNC[C@@H](C)C#N    ZINC000005821323
CC(C)CNCCCC#N    ZINC000020036826
CCCC[C@@H](C#N)N(C)C    ZINC000041053494
CCCN(C)C[C@@H](C)C#N    ZINC000037098380
CC[C@@H](C)CN(C)CC#N    ZINC000037173196
CCC[C@@H](C)N[C@H](C)C#N    ZINC000043514061
CCC[C@@H](C)N[C@@H](C)C#N    ZINC000043514059
CC(C)(C)CNCCC#N    ZINC000040493695
CCCN(CC#N)C(C)C    ZINC000037096164
CCC[C@@H](C)NCCC#N    ZINC000020199990
CN(CCC#N)C(C)(C)C    ZINC000049804454
CC(C)[C@@H](C)N(C)CC#N    ZINC000035246905
CCCN[C@H](CC)CC#N    ZINC000036680223
CC(C)N(C)C[C@@H](C)C#N    ZINC000036677040
CC(C)N[C@H](C#N)C(C)C    ZINC000031769162
CCCCN[C@@H](C)CC#N    ZINC000037871165
CCC(C)(C)NCCC#N    ZINC000034959902
CC[C@H](C)N(C)[C@@H](C)C#N    ZINC000044427513
CC[C@@H](C)[C@@H](C)NCC#N    ZINC000042555971
CC[C@H](C)CNCCC#N    ZINC000020200133
CC(C)N(C)C[C@H](C)C#N    ZINC000036677041
CC[C@H](C#N)N[C@@H](C)CC    ZINC000038064365
CC(C)CN(C)CCC#N    ZINC000019834165
CCCCCN(C)CC#N    ZINC000037171643
CCCN(C)[C@H](C)CC#N    ZINC000048246718
CC[C@H](C)N(CC)CC#N    ZINC000037113100
CC[C@H](C)CN(C)CC#N    ZINC000037173197
CCC[C@H](C)N[C@H](C)C#N    ZINC000043514062
CC[C@@H](CC#N)NC(C)C    ZINC000036678159
CCCCN(C)CCC#N    ZINC000019480618
CC[C@@H](C)N[C@@H](C)CC#N    ZINC000037871077
CCCCN[C@H](C)CC#N    ZINC000037871166
CCN(CC#N)CC(C)C    ZINC000037111592
CC(C)[C@@H](C)NCCC#N    ZINC000020199672
CCCCNCCCC#N    ZINC000020044317
CC[C@H](C)NCCCC#N    ZINC000020036456
CCN[C@H](C)CCCC#N    ZINC001172476995
CC(C)CN(C)[C@H](C)C#N    ZINC000044427510
CC[C@H](C)NC(C)(C)C#N    ZINC000037980866
CC[C@@H](C)NCCCC#N    ZINC000020036453
CC[C@H](CC#N)N(C)CC    ZINC000037078794
CC[C@H](C)N(C)CCC#N    ZINC000020217324
CC[C@@H](C)[C@H](C)NCC#N    ZINC000042555977
CC[C@@H](C)N(C)[C@H](C)C#N    ZINC000251709794
CC[C@H](C)N[C@H](C#N)CC    ZINC000038064363
CCCCN(C)[C@@H](C)C#N    ZINC000047915535
CCCC(N)(C#N)CCC    ZINC000019277553
CCCN(CC)[C@H](C)C#N    ZINC000043521905
CCC[C@H](C)N(C)CC#N    ZINC000035246917
CC[C@H](C)N(C)[C@H](C)C#N    ZINC000251709795
CC[C@@H](C)N[C@@H](C#N)CC    ZINC000038064364
CC(C)CN[C@@H](C)CC#N    ZINC000037871081
CC[C@H](CC#N)NC(C)C    ZINC000036678160
CC[C@H](C)[C@H](C)NCC#N    ZINC000042555980
CCCC[C@@H](C)NCC#N    ZINC000050888805
CC(C)N[C@@H](C#N)C(C)C    ZINC000031769161
CC[C@@H](C)N(CC)CC#N    ZINC000037113099
CCCCN(C)[C@H](C)C#N    ZINC000047915538
CC(C)CNC(C)(C)C#N    ZINC000020177651
CCC[C@H](CC)NCC#N    ZINC000050404619
CC(C)CNC[C@@H](C)C#N    ZINC000036667792
CCC(CC)N(C)CC#N    ZINC000036789084
CCCC[C@H](C#N)N(C)C    ZINC000041053495
CCC(CC)N[C@@H](C)C#N    ZINC000043514005
CC(C)CN(C)[C@@H](C)C#N    ZINC000044427509
CC[C@@H](C)N(C)CCC#N    ZINC000020217323
CC[C@@H](C)CNCCC#N    ZINC000020200131
CCN[C@@H](C)CCCC#N    ZINC001172476999
CC(C)CCN(C)CC#N    ZINC000044348933
CC(C)NCC(C)(C)C#N    ZINC000125549063
CCCCN(CC)CC#N    ZINC000019434480
CC[C@H](C)[C@@H](C)NCC#N    ZINC000042555974
CC(C)[C@H](C)NCCC#N    ZINC000020199674
CC(C)CNC[C@H](C)C#N    ZINC000036667794
CC[C@H](C#N)N(CC)CC    ZINC000032135669
CN(CC#N)CC(C)(C)C    ZINC000045073484
CC[C@@H](C#N)N(CC)CC    ZINC000032135668
CCCN(CC#N)CCC    ZINC000019439174
CCN(CCC#N)C(C)C    ZINC000037082251
CC[C@@H](C)N[C@H](C#N)CC    ZINC000038064362
CCC[C@@H](C)N(C)CC#N    ZINC000035246916
N#CCc1ccc(F)s1    ZINC000201725720
N#Cc1ccc(CCl)o1    ZINC000034087139
N#CCn1ncsc1=O    ZINC000307749342
N#C[C@H](O)c1cnns1    ZINC000103672955
N#Cc1csc(N)[n+]1[O-]    ZINC000001235359
N#C[C@@H](O)c1cnns1    ZINC000103672951
N#Cc1nc(F)cnc1F    ZINC000077011405
N#Cc1cnn(CCl)c1    ZINC000059363041
N#CCn1cc(Cl)cn1    ZINC000002537511
Cn1ncc(C#N)c1Cl    ZINC000034214169
N#CC(C#N)=C(N)CCl    ZINC000015983958
N#CCc1n[nH]cc1Cl    ZINC000096509255
Cn1cc(Cl)c(C#N)n1    ZINC000000163235
Cn1ncc(Cl)c1C#N    ZINC000022637486
N#C[C@@H]1CCC(=O)CS1    ZINC000225800880
N#C[C@H]1CCC(=O)CS1    ZINC000225800899
N#CC1=C(C#N)C(=C=N)C=C1    ZINC000367601907
N#CC1=C(Cl)CCCC1    ZINC000043214880
C=C1CC(C#N)(CCl)C1    ZINC000020358141
N#CC1=CC(=C=N)C=C1C#N    ZINC000367601908
C=C[C@@H](O)C(=O)OCC#N    ZINC000306196521
C=C[C@H](O)C(=O)OCC#N    ZINC000306196525
C/C(N)=C(/C#N)C(N)=S    ZINC000100385140
N#C[C@@H]1CCNC(=S)N1    ZINC000004555300
C/C(N)=C(\C#N)C(N)=S    ZINC000100209234
C=C(C#N)COC(=O)OC    ZINC000238856574
N#CCO[C@H]1CCOC1=O    ZINC001224379474
N#CCO[C@@H]1COC(=O)C1    ZINC001224378840
N#CCC(=O)OC[C@H]1CO1    ZINC000139731888
CCOC(=O)/C(O)=C/C#N    ZINC000100033597
N#C[C@@]1(C(=O)O)CCOC1    ZINC000085893762
CCO/C=C(\C#N)C(=O)O    ZINC000001605902
CCO/C=C(/C#N)C(=O)O    ZINC000001841950
COC(=O)[C@@H](C#N)C(C)=O    ZINC000100162788
N#C[C@]1(C(=O)O)CCOC1    ZINC000085893757
CCOC(=O)/C(O)=C\C#N    ZINC000100761994
N#CCO[C@@H]1CCOC1=O    ZINC001224379473
CCOC(=O)C(=O)CC#N    ZINC000002585913
COC(=O)CC(=O)CC#N    ZINC000034049598
COC(=O)[C@H](C#N)C(C)=O    ZINC000100162786
N#C[C@H]1CCNC(=S)N1    ZINC000004555301
N#CCC(=O)OC[C@@H]1CO1    ZINC000139731765
CN(C)C(=O)/C(C#N)=N/O    ZINC000004829276
CC(=O)N[C@@H](C#N)C(N)=O    ZINC000000139965
CNC(=O)NC(=O)CC#N    ZINC000001691230
CON=CC(=O)NCC#N    ZINC000307772686
CC(=O)N[C@H](C#N)C(N)=O    ZINC000000139966
CC(=O)NNC(=O)CC#N    ZINC000001641521
CN(CC#N)C(=O)C(N)=O    ZINC000140797967
N#CCC(=O)NCC(N)=O    ZINC000019484182
C[C@H](C#N)SC1CCC1    ZINC000335232854
C[C@@H](C#N)SCC1CC1    ZINC000306414697
N#C[C@H]1CCCSCC1    ZINC000084233178
N#CCSC1CCCC1    ZINC000032667676
CSCC1(CC#N)CC1    ZINC000083862463
N#C[C@@H]1CCCSCC1    ZINC000084233182
C#Cc1cccc(CC#N)c1    ZINC000036533566
C[C@@H](C#N)SC1CCC1    ZINC000335232853
CC(C)=CCSCC#N    ZINC000307023010
C#Cc1ccccc1CC#N    ZINC000036533565
N#CC1=Cc2ccccc2C1    ZINC000004273543
CS[C@H]1CC[C@@H](C#N)C1    ZINC000336254311
CSCC1(C#N)CCC1    ZINC000260980751
C=CCSCCCC#N    ZINC000058263081
C=C(C)CSCCC#N    ZINC000058256596
Cc1ccc(C#CC#N)cc1    ZINC000084426206
CCSCC1(C#N)CC1    ZINC000261127292
CS[C@H]1CC[C@H](C#N)C1    ZINC000336254304
CS[C@@H]1CC[C@H](C#N)C1    ZINC000336254309
C[C@H](C#N)SCC1CC1    ZINC000306414698
C#CCc1ccc(C#N)cc1    ZINC000095762401
C#CCc1ccccc1C#N    ZINC001249949824
N#CCCSCC1CC1    ZINC000591133726
C=CCCSCCC#N    ZINC000591133744
C#Cc1ccc(CC#N)cc1    ZINC000002548213
CS[C@@H]1CC[C@@H](C#N)C1    ZINC000336254310
N#CCCSC1CCC1    ZINC000335233847
N#CCCO[C@H]1C[C@H](O)C1    ZINC001217899520
CCCC(=O)O[C@H](C)C#N    ZINC000196422368
CCCCOC(=O)CC#N    ZINC000001609011
CCC(=O)OCCCC#N    ZINC000218079824
COC(=O)CCCCC#N    ZINC000002566252
COC1(OC)CC(C#N)C1    ZINC000196586232
COC1(C#N)CCOCC1    ZINC000082164265
N#CCOC[C@H]1C[C@H](O)C1    ZINC001217919754
CCC(C#N)(CC)C(=O)O    ZINC000039234907
CC[C@@H](C)C(=O)OCC#N    ZINC000197374611
CC(C)(CO)C(=O)CC#N    ZINC000038841245
CC(C)C[C@@H](C#N)C(=O)O    ZINC000002036317
N#CCCOC1CC(O)C1    ZINC001217849480
N#CCO[C@@H]1CCCOC1    ZINC000260289761
N#CCOC1CCOCC1    ZINC000040992948
CCCCC(=O)OCC#N    ZINC000167803878
CC(C)C(=O)O[C@H](C)C#N    ZINC000084426197
CC[C@](C)(C#N)C(=O)OC    ZINC000075528103
CC[C@](C)(C#N)OC(C)=O    ZINC000005954683
CC(C)(CCC#N)C(=O)O    ZINC000001688221
CCC(=O)O[C@@H](C#N)CC    ZINC000084426199
CCC(=O)O[C@H](C#N)CC    ZINC000084426198
CC(C)COC(=O)CC#N    ZINC000002019684
N#CCO[C@H]1CCCCO1    ZINC000091305836
CO/C(=C\C#N)C(C)(C)O    ZINC000005379355
CCOC(=O)C(C)(C)C#N    ZINC000000399047
CC(C)(C)C(=O)OCC#N    ZINC000005884965
CC(=O)OCCCCC#N    ZINC000075528123
N#CCCCCCC(=O)O    ZINC000005178485
CC(=O)[C@H](C)OCCC#N    ZINC001205611146
N#CCCOC[C@@H]1CCO1    ZINC001205609873
N#CCCO[C@@H]1CCOC1    ZINC000082453688
C[C@H]1COC[C@@H]1OCC#N    ZINC000703529450
CCOC(=O)CCCC#N    ZINC000014649258
N#CCO[C@@H]1CCCCO1    ZINC000091305832
N#CCCCOC1COC1    ZINC000165479552
CC(C)C[C@H](C#N)C(=O)O    ZINC000001639648
COC(OC)/C(C)=C/C#N    ZINC000039383638
CCCC(=O)O[C@@H](C)C#N    ZINC000196422358
COC(=O)CC(C)(C)C#N    ZINC000170615832
N#CCOC[C@H]1CCCO1    ZINC000019483848
CC(C)C(=O)O[C@@H](C)C#N    ZINC000084426196
N#CCOC[C@@H]1CCOC1    ZINC000049690048
CCOC(=O)[C@@H](C#N)CC    ZINC000005599206
N#CCCO[C@H]1C[C@@H](O)C1    ZINC001217915888
N#CCOC[C@H]1C[C@@H](O)C1    ZINC001217922014
N#CC1CC(OCCO)C1    ZINC001217884180
CCOC(=O)[C@H](C#N)CC    ZINC000001587844
COC(=O)C(C)(C)CC#N    ZINC000038972908
CC1(C)OC[C@@H](CC#N)O1    ZINC000002581383
CC[C@@](C)(C#N)OC(C)=O    ZINC000001555569
CC1(C)OC[C@H](CC#N)O1    ZINC000002581382
CC(C)(C)OC(=O)CC#N    ZINC000001587814
CC[C@H](C)C(=O)OCC#N    ZINC000197374617
CC[C@@](C)(C#N)C(=O)OC    ZINC000075528099
CC(C)CC(=O)OCC#N    ZINC000307724198
N#CC1(CO)CCOCC1    ZINC000049804461
N#CCOC[C@H]1CCOC1    ZINC000049690049
CC(=O)[C@@H](C)OCCC#N    ZINC001205611145
N#CCO[C@H]1CCCOC1    ZINC000260289765
N#CCOC[C@@H]1CCCO1    ZINC000019483846
N#CCCOC[C@H]1CCO1    ZINC001205609870
CC(C)NNC(=O)CC#N    ZINC000001583758
CCNC(=O)N[C@@H](C)C#N    ZINC000040220968
CCNC(=O)N(C)CC#N    ZINC000045049526
N#CCCCCNC(N)=O    ZINC000070650194
N#CCCC(=O)NCCN    ZINC001219867851
CN(CCC#N)CC(N)=O    ZINC000019834176
C[C@@H](N)C(=O)N(C)CC#N    ZINC000221193356
C[C@H](CC#N)NCC(N)=O    ZINC000037871300
CNC(=O)CN(C)CC#N    ZINC000037250187
CNC(=O)N[C@H](C)CC#N    ZINC000125185314
CNC(=O)N[C@@H](C)CC#N    ZINC000125185153
C[C@@H](C(N)=O)N(C)CC#N    ZINC000045050039
C[C@@H](C#N)CN(C)C(N)=O    ZINC000042266176
C[C@H](C#N)C(=O)NCCN    ZINC001219868733
CN(CC#N)CCC(N)=O    ZINC000045050120
CCNC(=O)N[C@H](C)C#N    ZINC000040220970
CN(C)C(=O)NCCC#N    ZINC000085956381
CC(=O)NCCNCC#N    ZINC000035149846
CCN(CC#N)CC(N)=O    ZINC000045061502
CCCNC(=O)NCC#N    ZINC000037714343
CNC(=O)NC[C@@H](C)C#N    ZINC000125186174
N#CCCNCCC(N)=O    ZINC000035207821
CNC(=O)NCCCC#N    ZINC000125185772
CNC(=O)NC[C@H](C)C#N    ZINC000125185999
C[C@H](C#N)CN(C)C(N)=O    ZINC000042266175
C[C@@H](CC#N)NCC(N)=O    ZINC000037871299
C[C@@H](C#N)C(=O)NCCN    ZINC001219868734
CC(C)NC(=O)[C@@H](N)C#N    ZINC000096125919
C[C@H](C(N)=O)N(C)CC#N    ZINC000045050041
CC(C)NC(=O)NCC#N    ZINC000037714339
CC(C)NC(=O)[C@H](N)C#N    ZINC000096125918
CCNC(=O)NCCC#N    ZINC000048331361
CN(C)CC(=O)NCC#N    ZINC000218035559
CC(C)(C#N)CNC(N)=O    ZINC000163728321
N#C[C@H]1CN[C@@H](N)N[C@@H]1N    ZINC000019327154
C[Si](C)(C)CCCC#N    ZINC000196461605
N#C[C@H]1CN[C@@H](N)N[C@H]1N    ZINC000019327149
N#C[C@@H]1CN[C@@H](N)N[C@H]1N    ZINC000019327151
N#C[C@@H]1CN[C@@H](N)N[C@@H]1N    ZINC000019327157
CC(C)C[C@@H](C)OCC#N    ZINC000019434121
CC[C@H](C)[C@@H](C)OCC#N    ZINC001224382217
CC(C)CCOCCC#N    ZINC000019427616
CC[C@H](OCC#N)C(C)C    ZINC001224380353
CC[C@H](C)[C@H](C)OCC#N    ZINC001224382219
CCC[C@H](CC)OCC#N    ZINC000202977833
CC[C@@H](C)[C@@H](C)OCC#N    ZINC001224382216
CCCC[C@@H](C)OCC#N    ZINC000003130516
CC(C)(C)OCCCC#N    ZINC000020514573
CCC[C@@H](CC)OCC#N    ZINC000202977818
CC(C)[C@@H](O)C(C)(C)C#N    ZINC000002527890
CC(C)[C@H](O)C(C)(C)C#N    ZINC000032216718
CCC(CC)OCCC#N    ZINC000261039288
CC(C)[C@@H](C)OCCC#N    ZINC000087469265
CC(C)C[C@H](C)OCC#N    ZINC000019434123
CCC[C@H](C)OCCC#N    ZINC000230446134
CC[C@@H](OCC#N)C(C)C    ZINC001224380349
CCCC[C@H](C)OCC#N    ZINC000003130517
CC[C@@H](C)[C@H](C)OCC#N    ZINC001224382218
CC[C@@H](C)OCCCC#N    ZINC000048264550
CC[C@H](C)OCCCC#N    ZINC000048264551
CCC[C@@H](C)OCCC#N    ZINC000230446118
CC(C)OCCCCC#N    ZINC000049579532
CCCCCCOCC#N    ZINC000003130521
CC(C)[C@H](C)OCCC#N    ZINC000087469266
CCCCCOCCC#N    ZINC000006756526
CN(CC#N)CCCCN    ZINC001235829699
C[C@H](N)CN(C)CCC#N    ZINC000306287160
N#CCCNCCCCN    ZINC000002382817
CCN(CCN)CCC#N    ZINC000050442766
C[C@H](C#N)N(C)C[C@H](C)N    ZINC000306485498
C[C@@H](N)CN(C)[C@@H](C)C#N    ZINC000306485503
C[C@@H](N)CN(C)CCC#N    ZINC000306287159
C[C@@H](N)CN(C)[C@H](C)C#N    ZINC000306485501
CN(C)CCN(C)CC#N    ZINC000045050425
C[C@H](N)CN(C)[C@@H](C)C#N    ZINC000306485496
CN(C)CCCNCC#N    ZINC000020054117
CCC[N+](C)(C)CCC#N    ZINC000001720076
N#CC(C#N)=C(S)S    ZINC000100952370
N#C/C(S)=C(/S)C#N    ZINC000100018917
N#C/C(S)=C(\S)C#N    ZINC000100018919
N#Cc1cc(Cl)cn1O    ZINC000001764092
N#CCn1cnc(Cl)n1    ZINC000066442597
CC(=O)[C@H](C#N)C(N)=S    ZINC000000159517
CC(=O)[C@@H](C#N)C(N)=S    ZINC000013215155
N#CC(=C=N)C=C(C#N)C#N    ZINC000136681478
N#Cc1cccn1C(F)F    ZINC000095496191
N#CC(C#N)=CC(C#N)C#N    ZINC000001578024
N#CC1(C#N)CC1(C#N)C#N    ZINC000001643374
N#CCC[C@H](Cl)CC#N    ZINC000104515447
N#CCC[C@@H](Cl)CC#N    ZINC000104515451
CCOC(=O)/C(C#N)=N\O    ZINC000018204413
CCOC(=O)C(C#N)=NO    ZINC000242548090
CCOC(=O)[C@H](C#N)N=O    ZINC000004536336
CCOC(=O)[C@@H](C#N)N=O    ZINC000005575236
CN(CC#N)C(=O)C(=O)O    ZINC001143413179
N#CCC(=O)NCC(=O)O    ZINC000034596255
CCOC(=O)/C(C#N)=N/O    ZINC000006783737
N#Cc1ccn2ccccc12    ZINC000005778067
N#Cc1ccc2[nH]ccc2c1    ZINC000000157017
N#Cc1cc2ccccc2[nH]1    ZINC000003123101
N#CCNC(=O)[C@@H]1C[C@@H]1F    ZINC001520914045
N#CCc1ccccc1C#N    ZINC000000388120
N#CCNC(=O)[C@H]1C[C@@H]1F    ZINC001520914046
[C-]#[N+]c1ccc(CC#N)cc1    ZINC000100439388
C=C(F)C(=O)N(C)CC#N    ZINC001180118285
C#CCc1cccnc1C#N    ZINC001249949828
N#Cc1cccc2[nH]ccc21    ZINC000002517173
N#CCc1ccc(C#N)cc1    ZINC000000403450
N#CCc1cccc(C#N)c1    ZINC000019280260
N#Cc1cccc2cc[nH]c21    ZINC000021992053
Cc1c(C#N)cccc1C#N    ZINC000000170164
N#CCC(=O)N1CC(F)C1    ZINC000306686824
Cc1ccc(C#N)c(C#N)c1    ZINC000000403395
Cc1cc(C#N)ccc1C#N    ZINC000002577642
N#Cc1ccc2cc[nH]c2c1    ZINC000002566051
N#Cc1cc2ccccn2c1    ZINC000068592418
N#CCNC(=O)[C@@H]1C[C@H]1F    ZINC001520914044
Cc1cccc(C#N)c1C#N    ZINC000037597601
N#CC1=C(C#N)[C@H]2C=C[C@H]1C2    ZINC000100941558
C#Cc1ccc(N)c(C#N)c1    ZINC000036533530
C#CCc1ccncc1C#N    ZINC001249949817
N#CC(C#N)c1ccccc1    ZINC000001712444
C#CCc1ccnc(C#N)c1    ZINC001249947447
C#CCc1cncc(C#N)c1    ZINC001249949475
N#Cc1c[nH]c2ccccc12    ZINC000000142407
C#CCc1ccc(C#N)nc1    ZINC001249948256
N#CCNC(=O)[C@H]1C[C@H]1F    ZINC001520914034
N#Cc1ccn2cccc2c1    ZINC000084304179
Cc1cc(C#N)cc(C#N)c1    ZINC000000159226
N#CCN[C@@H]1CCSC1    ZINC000231351683
N#CCN[C@H]1CCSC1    ZINC000231351687
N#CC1(N)CCSCC1    ZINC000026896786
N#CCN1CCSCC1    ZINC000019851760
COCC(=O)N(C)CC#N    ZINC000045049096
CC[C@@H](C#N)NC(=O)OC    ZINC000040360960
CC(C)(NCC#N)C(=O)O    ZINC000083644138
C[C@@H](CC#N)NCC(=O)O    ZINC000104614630
CCOC(=O)N[C@H](C)C#N    ZINC000040360912
COC(=O)N(C)[C@@H](C)C#N    ZINC000045143092
C[C@@H](CC#N)[C@H](N)C(=O)O    ZINC000207030456
COC(=O)NC[C@@H](C)C#N    ZINC000054157545
C[C@H](CO)NC(=O)CC#N    ZINC000063221025
CO[C@@H](C)C(=O)NCC#N    ZINC000160573355
CC[C@H](C#N)NC(=O)CO    ZINC000306271484
C[C@H](CC#N)NCC(=O)O    ZINC000104614632
N#CCCC[C@H](N)C(=O)O    ZINC000104563981
CC(C)(CCC#N)[N+](=O)[O-]    ZINC000002164989
C[C@H](CC#N)[C@H](N)C(=O)O    ZINC000259577520
C[C@H](NCCC#N)C(=O)O    ZINC000001674303
CC(C)(O)C(=O)NCC#N    ZINC000307689907
C[C@H](O)C(=O)N(C)CC#N    ZINC000306292019
C[C@H](CC#N)N(C)C(=O)O    ZINC000736541315
CCN(OC)C(=O)CC#N    ZINC001352998486
CCN(CC#N)CC(=O)O    ZINC000038017858
CON(C)C(=O)[C@H](C)C#N    ZINC000034598982
C[C@H](C#N)CNC(=O)CO    ZINC000307201517
CCONC(=O)[C@H](C)C#N    ZINC000227633454
COC(=O)N[C@H](C)CC#N    ZINC000050391444
C[C@@H](C#N)C(=O)NCCO    ZINC000044824023
N#CCCC(=O)NCCO    ZINC001143189069
CCONC(=O)[C@@H](C)C#N    ZINC000227633449
C[C@@H](NCCC#N)C(=O)O    ZINC000003124375
C[C@H](CCCC#N)[N+](=O)[O-]    ZINC000001587823
CONC(=O)C(C)(C)C#N    ZINC000223624778
C[C@H](C#N)C(=O)NCCO    ZINC000044824024
C[C@H](C(=O)O)N(C)CC#N    ZINC000045060109
CC(C)(C#N)CNC(=O)O    ZINC000224098786
CO[C@H](C)C(=O)NCC#N    ZINC000160573469
COCCNC(=O)CC#N    ZINC000001912908
COC(=O)NC(C)(C)C#N    ZINC000040349688
N#CCCCCNC(=O)O    ZINC000167702562
C[C@@H](O)C(=O)N(C)CC#N    ZINC000306292017
CN(CCC#N)C(=O)CO    ZINC000037116372
C[C@H](C#N)C[C@@H](N)C(=O)O    ZINC000013355533
COCC(=O)N[C@@H](C)C#N    ZINC000048631648
COC(=O)NC[C@H](C)C#N    ZINC000054157544
CNC(=O)OC(C)(C)C#N    ZINC000001730220
C[C@@H](C#N)CNC(=O)CO    ZINC000307201518
C[C@H](O)C(=O)NCCC#N    ZINC000306287295
CC[C@@](C)(C#N)C(=O)NO    ZINC000306656575
C[C@H](O)CNC(=O)CC#N    ZINC000011948794
CCN(CC#N)C(=O)OC    ZINC000045049585
C[C@](O)(C#N)CCC(N)=O    ZINC000104340952
C[C@@H](CC#N)[C@@H](N)C(=O)O    ZINC000207031110
COCC(=O)NCCC#N    ZINC000048521406
CCCOC(=O)NCC#N    ZINC000218416107
N#CCN1C[C@@H](O)[C@@H](O)C1    ZINC000086331608
C[C@@H](CCCC#N)[N+](=O)[O-]    ZINC000005762729
CC[C@@H](C#N)C(=O)NOC    ZINC000233832769
CN(CCC#N)CC(=O)O    ZINC000022148851
CC(C)(C#N)NC(=O)CO    ZINC000892587592
CC(C)ONC(=O)CC#N    ZINC000306931061
COC(=O)NCCCC#N    ZINC000054138192
C[C@@H](C#N)C[C@H](N)C(=O)O    ZINC000013355529
C[C@@H](CC#N)N(C)C(=O)O    ZINC000736541323
C[C@@H](C(=O)O)N(C)CC#N    ZINC000045060107
C[C@H](C#N)C[C@H](N)C(=O)O    ZINC000013355525
C[C@H](CC#N)NC(=O)CO    ZINC000306528085
CONC(=O)CCCC#N    ZINC000307207290
C[C@@](O)(C#N)CCC(N)=O    ZINC000104340955
CC(C)OC(=O)NCC#N    ZINC000044240010
C[C@H](O)C(=O)N[C@@H](C)C#N    ZINC000306222583
COC(=O)N(C)CCC#N    ZINC000019833831
CCOC(=O)N[C@@H](C)C#N    ZINC000040360910
N#CCCCNC(=O)CO    ZINC000306268873
COC(=O)N(C)[C@H](C)C#N    ZINC000045143094
CC[C@H](C#N)NC(=O)OC    ZINC000040360962
N#CCCNCCC(=O)O    ZINC000041620071
C[C@H](CC#N)[C@@H](N)C(=O)O    ZINC000207031379
CC[C@H](C#N)C(=O)NOC    ZINC000233999479
N#CCCC[C@@H](N)C(=O)O    ZINC000165680637
COC(=O)CN(C)CC#N    ZINC000044296883
COCCC(=O)NCC#N    ZINC000053731230
C[C@@H](O)CNC(=O)CC#N    ZINC000011948790
CC[C@](C)(C#N)C(=O)NO    ZINC000306656586
C[C@@H](C#N)C[C@@H](N)C(=O)O    ZINC000013355539
C[C@@H](CO)NC(=O)CC#N    ZINC000063221024
N#CCC(=O)NCCCO    ZINC000011948820
CC[C@@H](C#N)NC(=O)CO    ZINC000306271485
C[C@@H](CC#N)NC(=O)CO    ZINC000306528086
C[C@@H](O)C(=O)N[C@@H](C)C#N    ZINC000306222582
CN(CCO)C(=O)CC#N    ZINC000037899588
CN(CC#N)C(=O)CCO    ZINC001179575524
CON(C)C(=O)[C@@H](C)C#N    ZINC000034598981
CN(CC#N)CCC(=O)O    ZINC000037932900
COC(=O)N[C@@H](C)CC#N    ZINC000050391442
CCOCC(=O)NCC#N    ZINC000033853314
N#CCCNC(=O)CCO    ZINC000260106156
CCCONC(=O)CC#N    ZINC000306273900
C[C@@H](O)C(=O)NCCC#N    ZINC000306287294
N#CCN1CCC[C@@H](F)C1    ZINC000261331894
N#CCN1CCC[C@H](F)C1    ZINC000261331895
CCN1C[C@@H](F)C[C@H]1C#N    ZINC001201587594
CC(C)(C#N)NNC(N)=O    ZINC000003075417
N#CCN1CC[C@H](CF)C1    ZINC000711428922
C[C@]1(F)CCN(CC#N)C1    ZINC000261318681
N#CCN(CCF)C1CC1    ZINC000023804171
CC1(C#N)CN(CCF)C1    ZINC000846882013
CCN1CC[C@](F)(C#N)C1    ZINC000261324979
N#CCN1CCC(F)CC1    ZINC000039079026
CCN1CC[C@@](F)(C#N)C1    ZINC000261324978
N#CCN1CC[C@@H](CF)C1    ZINC000711428925
C[C@@]1(F)CCN(CC#N)C1    ZINC000261318680
C[C@@H](O)CNCCCC#N    ZINC000035116686
CC(C)N(CC#N)CCO    ZINC000042479098
CC(C)[C@H](O)CNCC#N    ZINC000229980585
CC(C)[C@@H](CO)NCC#N    ZINC000086124080
C[C@H](C#N)NCC(C)(C)O    ZINC000083464997
C[C@@H](CC#N)NCCCO    ZINC000037871433
C[C@@H](O)CNC[C@@H](C)C#N    ZINC000035102075
CC[C@@H](O)CN[C@@H](C)C#N    ZINC000229975776
CN(CCC#N)CCCO    ZINC000035116510
C[C@H](O)CN[C@@H](C)CC#N    ZINC000037871427
C[C@@H](O)CCN(C)CC#N    ZINC000128420457
CC[C@@H](C#N)NC[C@H](C)O    ZINC000043539948
COC[C@H](C)NCCC#N    ZINC000036723357
COC[C@@H](C)NCCC#N    ZINC000036723359
CCN(CC#N)C[C@H](C)O    ZINC000045061641
CCN(CC#N)[C@@H](C)CO    ZINC000306815897
CN(CC#N)CCCCO    ZINC000045060046
CC[C@@H](O)CN[C@H](C)C#N    ZINC000229975786
CC[C@H](CO)NCCC#N    ZINC000035102055
CC[C@@H](O)CNCCC#N    ZINC000229976930
CCOCCN(C)CC#N    ZINC000045050162
C[C@@H](C#N)CN(C)CCO    ZINC000031945906
C[C@@H](O)CN[C@H](C)CC#N    ZINC000037871426
CC[C@H](C#N)NC[C@H](C)O    ZINC000043539949
CCN(CC#N)[C@H](C)CO    ZINC000306746692
C[C@H](O)[C@H](C)NCCC#N    ZINC000306738343
COC[C@@H](C)N(C)CC#N    ZINC000042338086
CC[C@@H](CC#N)NCCO    ZINC000035598617
C[C@@H](O)CN(C)CCC#N    ZINC000037687938
COCCN[C@H](C)CC#N    ZINC000037871076
C[C@H](O)CN(C)CCC#N    ZINC000037687937
CC[C@H](O)CN(C)CC#N    ZINC000045059962
C[C@@H](C#N)CNC[C@H](C)O    ZINC000035102077
C[C@H](C#N)N(C)CCCO    ZINC000045144372
CN(CC#N)CC(C)(C)O    ZINC000045059958
C[C@@H](NCCC#N)[C@H](C)O    ZINC000306738354
COCCN(C)[C@@H](C)C#N    ZINC000044427531
COCC(C)(C)NCC#N    ZINC000135058759
COC[C@H](C)N[C@@H](C)C#N    ZINC000043514095
CCN(CCO)[C@H](C)C#N    ZINC000043522019
CC[C@H](CC#N)NCCO    ZINC000035598618
CC[C@H](CO)N(C)CC#N    ZINC000306244713
C[C@H](O)CNC[C@H](C)C#N    ZINC000035102076
C[C@H](CCO)NCCC#N    ZINC000133088761
COCCCN(C)CC#N    ZINC000045050445
C[C@@H](CC#N)N(C)CCO    ZINC000037899316
C[C@H](CC#N)N(C)CCO    ZINC000037899317
CC[C@@H](O)CN(C)CC#N    ZINC000045059964
CCN(CC#N)C[C@@H](C)O    ZINC000045061639
CCN(CC#N)CCOC    ZINC000044384196
CCN(CC#N)CCCO    ZINC000045061794
COC[C@@H](C)N[C@@H](C)C#N    ZINC000043514096
COCCCNCCC#N    ZINC000019736864
CC(C)CONCCC#N    ZINC000133181647
C[C@H](O)CN(C)[C@@H](C)C#N    ZINC000045144225
CN(CC#N)C(C)(C)CO    ZINC000124774328
C[C@@H](O)CN[C@@H](C)CC#N    ZINC000037871425
C[C@H](O)CCN(C)CC#N    ZINC000128420215
C[C@H](O)CNCCCC#N    ZINC000035116684
C[C@H](CC#N)NC[C@H](C)O    ZINC000037871428
CO[C@H](C)CNCCC#N    ZINC000224200126
C[C@H](CN(C)C)OCC#N    ZINC001224378880
C[C@@H](O)[C@H](C)NCCC#N    ZINC000306738347
CC(C)OCC[C@@H](N)C#N    ZINC000062443366
CC[C@H](O)CNCCC#N    ZINC000229976936
COC[C@H](C)N[C@H](C)C#N    ZINC000043514097
CCC[C@H](O)CNCC#N    ZINC000217865388
CON(C)CCCCC#N    ZINC000307093613
CCN(CCO)[C@@H](C)C#N    ZINC000043522016
C[C@H](C#N)N(C)C[C@H](C)O    ZINC000251132015
CC[C@@H](CO)N(C)CC#N    ZINC000306244714
CC(C)(O)CNCCC#N    ZINC000078730686
C[C@@H](CCO)NCCC#N    ZINC000133088585
CN(CCO)CCCC#N    ZINC000037855267
COCCN(C)CCC#N    ZINC000019834158
CCN(CCO)CCC#N    ZINC000031945991
C[C@@H](C#N)NCC(C)(C)O    ZINC000083464996
CCCN(CC#N)CCO    ZINC000042338716
CC[C@@H](CO)NCCC#N    ZINC000035102054
CO[C@H](C)CN(C)CC#N    ZINC000164054076
COCCN(C)[C@H](C)C#N    ZINC000044427533
C[C@H](C#N)CN(C)CCO    ZINC000031945905
C[C@@H](O)[C@@H](C)NCCC#N    ZINC000306738349
C[C@@H](CCO)N(C)CC#N    ZINC000593109680
C[C@@H](C#N)N(C)CCCO    ZINC000045144370
C[C@H](O)CNC(C)(C)C#N    ZINC001251968852
CC(C)[C@@H](O)CNCC#N    ZINC000229980581
CCC[C@@H](O)CNCC#N    ZINC000217865294
COC[C@H](C)N(C)CC#N    ZINC000042338085
C[C@H](CCO)N(C)CC#N    ZINC000593109670
C[C@@H](O)CNC[C@H](C)C#N    ZINC000035102074
C[C@H](CC#N)NCCCO    ZINC000037871434
CO[C@@H](C)CNCCC#N    ZINC000224200072
CC(C)OCC[C@H](N)C#N    ZINC000062443363
CO[C@@H](C)CN(C)CC#N    ZINC000164053967
COC[C@@H](C)N[C@H](C)C#N    ZINC000043514098
C[C@@H](CN(C)C)OCC#N    ZINC001224378884
COCCN[C@@H](C)CC#N    ZINC000037871075
N#CC(Cl)(Cl)Cl    ZINC000003860796
N#Cc1ccc(Cl)s1    ZINC000036893202
N#Cc1csc(Cl)c1    ZINC000083267878
N#Cc1cc(Cl)cs1    ZINC000066322873
N#Cc1sccc1Cl    ZINC000002513580
N#Cc1ccsc1Cl    ZINC000034349375
CS/C=C(/C#N)C(=O)O    ZINC000005640974
CS/C=C(\C#N)C(=O)O    ZINC000001715390
N#Cc1ccoc1C(F)F    ZINC000217642992
N#CC(C#N)=NC(C#N)C#N    ZINC000003958386
N#CC(=C=N)N=C(C#N)C#N    ZINC000033377171
N#Cc1ccnn1C(F)F    ZINC000072209442
N#Cc1cnn(C(F)F)c1    ZINC000072338256
N#Cc1ccn(C(F)F)n1    ZINC000072338255
N#Cc1cc(C(F)F)n[nH]1    ZINC000217780140
N#C[C@H]1CC[C@H](O)CS1    ZINC000225800988
N#C[C@H]1CC[C@@H](O)CS1    ZINC000225800953
CC(=O)SCCCC#N    ZINC000002584630
CC(=O)CS[C@H](C)C#N    ZINC000307080138
N#C[C@@H]1CC[C@H](O)CS1    ZINC000225800973
N#Cc1coc2ccccc12    ZINC000022014109
N#Cc1ccc2ccoc2c1    ZINC000071254534
CCS[C@@H](C#N)C(C)=O    ZINC000001574047
N#C[C@@H]1CC[C@@H](O)CS1    ZINC000225800919
C[C@H](C#N)SC1COC1    ZINC000086195197
CC(=O)[C@H](C)SCC#N    ZINC000082692401
N#Cc1ccc2occc2c1    ZINC000002548356
N#Cc1cccc2c1C(=O)C2    ZINC000003848075
C[C@@H](C#N)SC1COC1    ZINC000086195196
N#CCN/C(N)=N/[N+](=O)[O-]    ZINC000031947164
CCS[C@H](C#N)C(C)=O    ZINC000006001423
CC(=O)CS[C@@H](C)C#N    ZINC000307080137
N#Cc1cc2ccccc2o1    ZINC000000122171
N#Cc1cccc2occc21    ZINC000039593450
CC(=O)[C@@H](C)SCC#N    ZINC000082692402
N#Cc1cccc2ccoc21    ZINC000083267808
N#Cc1cn2ccccc2n1    ZINC000034278179
N#Cc1cnc2[nH]ccc2c1    ZINC000006643342
N#Cc1ccc(N)c(C#N)c1    ZINC000002562574
N#Cc1cccc2ccnn21    ZINC000095635301
N#Cc1c[nH]c2cccnc12    ZINC000024429344
N#CCc1ccc(C#N)cn1    ZINC000044370856
N#CC1(Cl)CCCCC1    ZINC000020160446
N#Cc1cc2[nH]ccc2cn1    ZINC000043220699
N#Cc1cccc(C#N)c1N    ZINC000032914685
N#CC1(CCl)CCCC1    ZINC000034247256
CCNC(=S)NCC#N    ZINC001195357029
N#Cc1ccc2[nH]ncc2c1    ZINC000014985966
C[C@H](N)[C@@H](C#N)C(N)=S    ZINC000066323311
N#CC(C#N)c1ccccn1    ZINC000038415756
N#CC(C#N)c1cccnc1    ZINC000034236050
N#CCc1cccnc1C#N    ZINC000006815599
CC(C)(C)/C(Cl)=C\C#N    ZINC000033364639
N#Cc1c[nH]c2cnccc12    ZINC000100016362
N#Cc1ccc(N)cc1C#N    ZINC000000389586
N#Cc1cc2cccnn2c1    ZINC000260883703
N#Cc1cc2ccncc2[nH]1    ZINC000238573792
N#Cc1n[nH]c2ccccc12    ZINC000005544212
N#Cc1ccc2cncn2c1    ZINC000238577087
N#C[C@@H]1CCCC[C@@H]1Cl    ZINC000075529333
N#Cc1ccn2ccnc2c1    ZINC000072190674
N#Cc1cccn2nccc12    ZINC000072226096
CNC(=S)N[C@H](C)C#N    ZINC000104602877
N#Cc1ncn2ccccc12    ZINC000024728749
N#Cc1cccn2ccnc12    ZINC000070461083
N#Cc1cccc2nc[nH]c21    ZINC000039215012
N#Cc1cc2cnccc2[nH]1    ZINC000145050321
Cc1nc(C#N)ccc1C#N    ZINC000074937909
CC(C)(C)/C(Cl)=C/C#N    ZINC000000159941
N#Cc1c[nH]c2ncccc12    ZINC000014984912
N#Cc1nccc2[nH]ccc21    ZINC000014401194
N#Cc1cc2cc[nH]c2cn1    ZINC000043220710
N#Cc1ccc2cc[nH]c2n1    ZINC000014984891
CN(CCC#N)C(N)=S    ZINC000005599775
N#C[C@@H]1CCCC[C@H]1Cl    ZINC000075529337
N#Cc1c[nH]c2ccncc12    ZINC000024429324
N#Cc1cnc2ccccn12    ZINC000024551576
N#Cc1ccnc2[nH]ccc21    ZINC000008700498
N#Cc1ccnc2cc[nH]c21    ZINC000044713396
N#Cc1cnn2ccccc12    ZINC000024728882
N#C[C@H]1CCCC[C@@H]1Cl    ZINC000075529340
N#Cc1cccc2[nH]ncc21    ZINC000014986020
C[C@@H](N)[C@@H](C#N)C(N)=S    ZINC000066323312
N#CCCCSC(=N)N    ZINC000004642990
C[C@H](N)[C@H](C#N)C(N)=S    ZINC000066323313
CNC(=S)NCCC#N    ZINC000104086162
C[C@@H](N)[C@H](C#N)C(N)=S    ZINC000066323314
N#Cc1cncc2cc[nH]c21    ZINC000089220888
N#C[C@H]1CCCC[C@H]1Cl    ZINC000075529343
N#Cc1ccc2cn[nH]c2c1    ZINC000005086226
N#Cc1cncc2[nH]ccc21    ZINC000021020316
N#Cc1cc(N)cc(C#N)c1    ZINC000090413037
CNC(=S)N[C@@H](C)C#N    ZINC000104602873
CNC(=S)N(C)CC#N    ZINC000039248594
N#Cc1ccn2cncc2c1    ZINC000098210020
N#Cc1nccc2cc[nH]c21    ZINC000044713197
N#CC(C#N)=Cc1ccc[nH]1    ZINC000000164240
N#Cc1cc2ncccc2[nH]1    ZINC000045328828
C=C(Cl)CCCCC#N    ZINC000002567413
N#Cc1nc2ccccc2[nH]1    ZINC000000374942
N#Cc1cc2cccnc2[nH]1    ZINC000083267839
N#Cc1ccc2nccn2c1    ZINC000003880849
Cc1cc(C#N)nc(C#N)c1    ZINC000005330607
N#Cc1ccc2[nH]ccc2n1    ZINC000014401192
N#Cc1ccc2[nH]cnc2c1    ZINC000004353499
N#Cc1cnc2cc[nH]c2c1    ZINC000014401082
N#Cc1cccc2cn[nH]c21    ZINC000040448957
Cc1cc(C#N)cnc1C#N    ZINC000035569755
CC[C@H](O)C(=O)OCC#N    ZINC000306529234
CC(=O)OC[C@@](C)(O)C#N    ZINC000104177735
COC[C@H](C#N)OC(C)=O    ZINC000306477258
COCC(=O)O[C@H](C)C#N    ZINC000307348453
CCOCC(=O)OCC#N    ZINC000307584105
COCC(=O)O[C@@H](C)C#N    ZINC000307348454
COC[C@@H](C#N)OC(C)=O    ZINC000306477259
N#CCOC[C@@H]1COCO1    ZINC001224379117
CC[C@@H](O)C(=O)OCC#N    ZINC000306529233
COC(=O)C[C@](C)(O)C#N    ZINC000256052944
CC[C@@H](C#N)OC(=O)CO    ZINC000307505212
CCOC(=O)C[C@H](O)C#N    ZINC000100019163
CC(C)(O)C(=O)OCC#N    ZINC000306284055
N#CCCCOC(=O)CO    ZINC000307519584
COCCOC(=O)CC#N    ZINC000002023721
CO[C@@H](C)C(=O)OCC#N    ZINC000306166803
CO[C@H](C)C(=O)OCC#N    ZINC000306166799
N#CCOC[C@H]1COCO1    ZINC001224379113
C[C@@H](O)CC(=O)OCC#N    ZINC001224378419
C[C@H](O)C(=O)OCCC#N    ZINC001205610175
COCCC(=O)OCC#N    ZINC000307750375
COC(=O)C[C@@](C)(O)C#N    ZINC000256052945
N#CCOC1COCOC1    ZINC001224379601
CC(=O)OC[C@](C)(O)C#N    ZINC000104177731
COC(=O)[C@@H](C)OCC#N    ZINC001224378770
CC[C@H](C#N)OC(=O)CO    ZINC000307505210
N#Cc1cccc(C2CC2)c1    ZINC000016947197
N#CC1Cc2ccccc2C1    ZINC000037374902
C=CCc1ccccc1C#N    ZINC000002245323
N#CC1CC(OCCF)C1    ZINC001224671107
C=C(C)c1ccccc1C#N    ZINC000038881486
N#C[C@@H]1CCc2ccccc21    ZINC000024321287
N#C[C@@H]1C[C@@H]1c1ccccc1    ZINC000004787077
N#Cc1ccc(C2CC2)cc1    ZINC000016947194
N#C[C@H]1C[C@H]1c1ccccc1    ZINC000004787071
Cc1ccc(/C=C\C#N)cc1    ZINC000004786774
N#C[C@H]1C[C@@H]1c1ccccc1    ZINC000001621000
C=Cc1cccc(C)c1C#N    ZINC001240830104
C=C(C)c1cccc(C#N)c1    ZINC000038881488
C/C=C/c1ccc(C#N)cc1    ZINC000039424465
C/C(=C/C#N)c1ccccc1    ZINC000005411710
C=C[C@H](C#N)c1ccccc1    ZINC000034361799
N#CC1(c2ccccc2)CC1    ZINC000001715154
C=Cc1ccc(CC#N)cc1    ZINC000002528204
N#C[C@H](O)C1(F)CCCC1    ZINC000100046436
C=Cc1ccccc1CC#N    ZINC000044368092
C=C(C)c1ccc(C#N)cc1    ZINC000034261092
C=CCc1cccc(C#N)c1    ZINC000002245327
N#Cc1ccccc1C1CC1    ZINC000017939992
CONC(=O)NCCC#N    ZINC000306170245
C=CCc1ccc(C#N)cc1    ZINC000002245334
CN(CC#N)CC[N+](=O)[O-]    ZINC000307625343
C=Cc1cccc(CC#N)c1    ZINC000005158054
N#C[C@H]1CCc2ccccc21    ZINC000024321291
N#C[C@@H](O)C1(F)CCCC1    ZINC000100046435
N#CCCNCC[N+](=O)[O-]    ZINC000905238668
Cc1ccc(/C=C/C#N)cc1    ZINC000002011992
N#C[C@@H]1C[C@H]1c1ccccc1    ZINC000004775358
C=C[C@@H](C#N)c1ccccc1    ZINC000034361798
N#Cc1ccc2c(c1)CCC2    ZINC000040448257
C/C(=C\C#N)c1ccccc1    ZINC000005085512
CC(C)CS[C@@H](C)C#N    ZINC000048101606
C[C@@H](C#N)O[Si](C)(C)C    ZINC000169925871
CC(C)CSCCC#N    ZINC000020368827
CSCC(C)(C)CC#N    ZINC000594885534
CC(C)CS[C@H](C)C#N    ZINC000048101609
CC[C@H](C)CSCC#N    ZINC000229046370
CC(C)SCCCC#N    ZINC000037685624
CCSCCCCC#N    ZINC000049579601
CC(C)(C)CSCC#N    ZINC000218619366
CC(C)[C@@H](C)SCC#N    ZINC000231193038
CC[C@@H](C)SCCC#N    ZINC000019870151
CCC(CC)SCC#N    ZINC000306571947
C[C@H](C#N)O[Si](C)(C)C    ZINC000169925873
CCCCCSCC#N    ZINC000058254575
CCCSCCCC#N    ZINC000019870243
CSCCC(C)(C)C#N    ZINC000083640632
CC[C@H](C)SCCC#N    ZINC000019870152
CC[C@@H](C)CSCC#N    ZINC000229046358
CCCCSCCC#N    ZINC000036333137
CC(C)[C@H](C)SCC#N    ZINC000231193048
CCOC[C@@H](C)OCC#N    ZINC000233761962
CC(C)[C@@H](C#N)OCCO    ZINC000072417729
CC[C@@H](COCC#N)OC    ZINC001224381430
CC[C@H](COCC#N)OC    ZINC001224381429
CC[C@H](COC)OCC#N    ZINC001224379179
CCO[C@H](C)COCC#N    ZINC001224381054
CC[C@@H](COC)OCC#N    ZINC001224379180
COC[C@H](C)OCCC#N    ZINC000069736196
CCOC[C@H](C)OCC#N    ZINC000233757337
CCOC(C)(C#N)OCC    ZINC000000158257
CCOC(CC#N)OCC    ZINC000000389850
COCCOCCCC#N    ZINC000019513933
CO[C@H](C)COCCC#N    ZINC001205610211
CO[C@@H](C)CCOCC#N    ZINC001224379176
CCO[C@@H](C)COCC#N    ZINC001224381055
CC(C)[C@H](C#N)OCCO    ZINC000072417730
CO[C@H](C)CCOCC#N    ZINC001224379175
CC(C)OCCOCC#N    ZINC000019477809
C[N+](C)(C)C[C@@H](O)CC#N    ZINC000000393601
C[N+](C)(C)C[C@H](O)CC#N    ZINC000000393600
N#CC(Br)C#N    ZINC000003651020
N#Cc1nc(Cl)cs1    ZINC000095627667
N#Cc1ncc(Cl)s1    ZINC000039134845
N#Cc1scnc1Cl    ZINC000039134712
N#Cc1ncsc1Cl    ZINC000039134448
N#Cc1cnc(Cl)s1    ZINC000001399115
N#Cc1csc(Cl)n1    ZINC000039134470
N#CCS(=O)(=O)CC#N    ZINC000001717868
N#CC1(C#N)OC1(C#N)C#N    ZINC000002560511
N#Cc1cccc(C#N)c1O    ZINC000039207486
N#CC(C#N)=Cc1ccco1    ZINC000000159884
N#Cc1cc2cnccc2o1    ZINC000034157521
N#Cc1cnc2occc2c1    ZINC000039050770
N#Cc1ccc(N=C=O)cc1    ZINC000000159625
N#Cc1ccc2ocnc2c1    ZINC000057218478
N#Cc1ccc(O)cc1C#N    ZINC000000391089
N#CC(C#N)=Cc1ccoc1    ZINC000002381297
N#Cc1cc2ccncc2o1    ZINC000034157520
N#Cc1nccc2occc21    ZINC000039050996
N#Cc1ccc2ccoc2n1    ZINC000039050997
N#Cc1nc2ccccc2o1    ZINC000038301449
N#Cc1cccc(N=C=O)c1    ZINC000002560436
N#Cc1cncc2ccoc21    ZINC000039050144
N#Cc1ccnc2occc21    ZINC000260280816
N#Cc1ccccc1N=C=O    ZINC000000158176
N#Cc1cc(O)cc(C#N)c1    ZINC000040435297
N#Cc1cnc2ccoc2c1    ZINC000039961368
N#Cc1ccc(O)c(C#N)c1    ZINC000039207487
N#Cc1n[nH]c2cccnc12    ZINC000024739595
N#Cc1nc2ccccn2n1    ZINC000097757664
N#CC(C#N)c1ccncn1    ZINC000140477137
N#Cc1ccccc1N=[N+]=[N-]    ZINC000016926784
N#Cc1cnn2cccnc12    ZINC000000334802
N#Cc1ncc2cc[nH]c2n1    ZINC000089223972
N#Cc1n[nH]c2ncccc12    ZINC000024553741
N#Cc1ccc(N2N=N2)cc1    ZINC000003845422
N#Cc1ccn2ncnc2c1    ZINC000082750022
N#CN=c1cc[nH]c(C#N)c1    ZINC001168627226
N#CC(C#N)CC(C#N)C#N    ZINC000000389837
N#Cc1ccnc2nc[nH]c21    ZINC000044550832
N#Cc1ccnc2[nH]ncc21    ZINC000089157580
N#Cc1cncc2[nH]cnc21    ZINC000089203344
N#Cc1cnc2nccn2c1    ZINC000098108467
N#CC(C#N)=C1C=NC=CN1    ZINC000104695714
N#CCC(C#N)(C#N)CC#N    ZINC000044069522
N#Cc1cc2cn[nH]c2cn1    ZINC000089157545
N#CNc1cc(C#N)ccn1    ZINC001168625279
N#CNc1ncccc1C#N    ZINC000064037963
N#CNc1cccc(C#N)n1    ZINC001168629058
N#Cc1nccc2[nH]cnc21    ZINC000089202991
N#CNc1ccc(C#N)cn1    ZINC000606243926
CNC(=O)CSCC#N    ZINC000058254644
N#Cc1ncnc2[nH]ccc21    ZINC000085471715
N#Cc1c[nH]c2nccnc12    ZINC000024429358
N#Cc1n[nH]c2cnccc12    ZINC000024739577
N#Cc1cccn2ncnc12    ZINC000075529387
N#Cc1cnc2cnccn12    ZINC000024551584
N#Cc1cnc2[nH]ncc2c1    ZINC000066054435
CSCC(=O)NCC#N    ZINC000070191588
N#Cc1cccc(N=[N+]=[N-])c1    ZINC000036447856
N#Cc1cnc2[nH]cnc2c1    ZINC000008417966
N#CCSCCC(N)=O    ZINC000306958810
N#Cc1ccc2[nH]ncc2n1    ZINC000082046530
N#Cc1cn2ccnc2cn1    ZINC000066322884
N#Cc1ccc2ncnn2c1    ZINC000082750140
N#Cc1cc2[nH]ncc2cn1    ZINC000089220093
N#CC(C#N)c1ncccn1    ZINC000032225312
N#Cc1ccc2n[nH]nc2c1    ZINC000002524667
N#Cc1ccc(N=[N+]=[N-])cc1    ZINC000032137274
C[C@@H](C#N)SCC(N)=O    ZINC000300866625
N#Cc1cnn2ccncc12    ZINC000024728900
N#Cc1cnc2[nH]ccc2n1    ZINC000204525962
N#Cc1cnc2ncccn12    ZINC000024551613
N#Cc1cnc(N)c(C#N)c1    ZINC000020436862
Cc1cnc(C#N)c(C#N)n1    ZINC000000337842
N#Cc1cnc2ccnn2c1    ZINC000098108466
N#Cc1c[nH]c2ncncc12    ZINC000024429336
N#Cc1cnc2cn[nH]c2c1    ZINC000096321072
N#Cc1ccc2nncn2c1    ZINC000071790939
N#Cc1ccnc2ccnn21    ZINC000225513465
Cc1ncc(C#N)c(C#N)n1    ZINC000039053756
C[C@H](C#N)SCC(N)=O    ZINC000300866628
N#CCCNC/C=C/Cl    ZINC000905709410
N#C[C-](C=O)c1ccccc1    ZINC000255188289
N#CCC(=O)NOCCO    ZINC000306170298
CN(CC#N)C/C=C\Cl    ZINC000218669652
CN(CC#N)C/C=C/Cl    ZINC000045050391
C=C(Cl)CN(C)CC#N    ZINC000045050395
N#CCCNC/C=C\Cl    ZINC000905709411
C=Cc1cc(CC#N)ccn1    ZINC001240827723
C=Cc1ccc(C#N)c(C)n1    ZINC001240828451
C=Cc1ncc(C#N)cc1C    ZINC001240826404
N#CCNC(=O)CCCF    ZINC000597030947
N#CC1(c2ccncc2)CC1    ZINC000039050633
CC#CCn1ccc(C#N)c1    ZINC000306226507
C=C(C)c1ccc(C#N)cn1    ZINC000167759589
N#CC1=C(C#N)[C@H]2CC[C@@H]1C2    ZINC000017314095
N#CC1=C(C#N)[C@@H]2CC[C@@H]1C2    ZINC000100436814
C=C(C)c1ccc(C#N)nc1    ZINC000059986807
CSCC[C@@](C)(N)C#N    ZINC000045220384
N#C[C@H]1[C@@H](C#N)[C@H]2C=C[C@@H]1C2    ZINC000018190180
C/N=C(/C#N)c1ccccc1    ZINC000104265336
C=Cc1cc(C#N)c(C)cn1    ZINC001240829509
C=C(C)c1ncccc1C#N    ZINC001240831006
N#Cc1cccc2c1CNC2    ZINC000044137939
N#Cc1ccc2c(c1)CNC2    ZINC000044068853
C=Cc1cc(C#N)cc(C)n1    ZINC000204919253
C=CCc1ccnc(C#N)c1    ZINC000204711373
C=C(C)c1cc(C#N)ccn1    ZINC000204759276
N#Cc1cnc2c(c1)CCC2    ZINC000032188557
C=Cc1ncc(C)cc1C#N    ZINC001240826434
N#C[C@@H]1[C@@H]2C=C[C@H](C2)[C@@H]1C#N    ZINC000100435127
C=Cc1cccnc1CC#N    ZINC000204316952
C=Cc1cccc(CC#N)n1    ZINC001240827844
N#C/C=C(\N)c1ccccc1    ZINC000018129833
N#C/C=C/c1ccc(N)cc1    ZINC000019075641
C=C(C)c1cccc(C#N)n1    ZINC000221884126
C=Cc1nccc(C)c1C#N    ZINC001240826245
N#CC/C(C#N)=C1/C=CCC1    ZINC000016952222
N#Cc1cncc2c1CCC2    ZINC000075529623
C[C@H](C#N)C(=O)NCCF    ZINC000306558254
N#C[C@@H]1[C@H]2C=C[C@@H](C2)[C@@H]1C#N    ZINC000100435125
C=C(C)c1ccncc1C#N    ZINC001240834999
C=Cc1cnccc1CC#N    ZINC001240831537
C=Cc1ccc(C)c(C#N)n1    ZINC000584628379
C=CCc1ccncc1C#N    ZINC000204716020
N#Cc1ccc2c(c1)CCN2    ZINC000026894093
C=Cc1nc(C)ccc1C#N    ZINC000039050191
C/N=C(\C#N)c1ccccc1    ZINC000017174700
C=CNc1ccccc1C#N    ZINC001174780505
C=Cc1ccc(C)nc1C#N    ZINC001240829883
C=Cc1nc(C#N)ccc1C    ZINC001240827888
C[C@H](CF)NC(=O)CC#N    ZINC000306387282
C=Cc1ccc(CC#N)nc1    ZINC000208344626
N#CCC(=O)NCCCF    ZINC000306399025
N#Cc1ccc2c(c1)NCC2    ZINC000008699791
N#C/C(=C\N)c1ccccc1    ZINC000100254613
C=CNc1ccc(C#N)cc1    ZINC000223743938
N#C[C@@H]1[C@H]2C=C[C@H](C2)[C@@H]1C#N    ZINC000018007602
N#Cc1cncc(C2CC2)c1    ZINC000091366422
C=C(C)c1ccnc(C#N)c1    ZINC000147904125
C=CCc1cncc(C#N)c1    ZINC000238099819
CC[C@H](F)C(=O)NCC#N    ZINC001335772235
CC(C)(F)C(=O)NCC#N    ZINC000306403402
N#CC/C(C#N)=C1\C=CCC1    ZINC000001721563
C=Cc1nccc(C#N)c1C    ZINC001240827183
CN(C)CCSCC#N    ZINC000072261270
N#Cc1cc(C2CC2)ccn1    ZINC000082409209
CC1=CC(=C(C#N)C#N)CC1    ZINC000005427009
C=CCc1ccc(C#N)nc1    ZINC000146789197
CSCCN(C)CC#N    ZINC000134392095
C=Cc1cncc(CC#N)c1    ZINC001240830163
N#CC1(c2ccccn2)CC1    ZINC000039051193
CSCC[C@](C)(N)C#N    ZINC000045220387
N#Cc1ccnc(C2CC2)c1    ZINC000067802490
N#CC1(c2cccnc2)CC1    ZINC000039051154
N#Cc1cccc2c1CCN2    ZINC000008699784
C[C@@H](CF)NC(=O)CC#N    ZINC000306387283
N#Cc1cccc2c1NCC2    ZINC000006756688
N#Cc1ccc(C2CC2)cn1    ZINC000039051012
C=Cc1c(C)ccnc1C#N    ZINC001240831106
CC[C@@H](F)C(=O)NCC#N    ZINC001335772045
C=Cc1ccnc(CC#N)c1    ZINC001240831859
N#CC1=C(C#N)[C@H]2CC[C@H]1C2    ZINC000100436819
C=Cc1ncccc1CC#N    ZINC001240827046
N#Cc1cnccc1C1CC1    ZINC000017939998
N#C/C=C(/N)c1ccccc1    ZINC000100429599
C=Cc1ccc(CC#N)cn1    ZINC001240826170
N#Cc1ccc(C2CC2)nc1    ZINC000082409210
N#Cc1ncccc1C1CC1    ZINC000017940014
C=Cc1cc(C)c(C#N)cn1    ZINC001240828123
C#CCCn1ccc(C#N)c1    ZINC000307167822
C[C@@H](C#N)C(=O)NCCF    ZINC000306558255
C=CNc1cccc(C#N)c1    ZINC001174780564
C=CCc1cccnc1C#N    ZINC000059823039
C=Cc1ccnc(C)c1C#N    ZINC001240830659
N#Cc1cccnc1C1CC1    ZINC000017940037
CN(CC#N)C[C@H](O)CO    ZINC000169032719
CON(C)C[C@H](O)CC#N    ZINC000929236181
N#CCN(CCO)CCO    ZINC000021983139
C[C@@H](C#N)NC[C@H](O)CO    ZINC000085248413
C[C@H](CON)OCCC#N    ZINC001205622870
COC[C@@H](O)CNCC#N    ZINC000070590299
C[C@@H](CON)OCCC#N    ZINC001205622868
C[C@H](C#N)NC[C@H](O)CO    ZINC000085248415
COCCONCCC#N    ZINC000133209830
N#CCCNC[C@H](O)CO    ZINC000078731075
CCN(CC#N)CCCF    ZINC000088025249
CCN(CCF)[C@@H](C)C#N    ZINC000852644109
CN(CCC#N)CCCF    ZINC000088025239
C[C@H](CC#N)NCCCF    ZINC000307240047
CCN(CCF)[C@H](C)C#N    ZINC000852644108
C[C@H](CC#N)N(C)CCF    ZINC000087689949
CN(CC#N)CCCCF    ZINC000307563756
CC[C@H](CC#N)NCCF    ZINC000307416356
CCN(CCF)CCC#N    ZINC000087689937
C[C@@H](C#N)CN(C)CCF    ZINC000087689899
C[C@H](C#N)CN(C)CCF    ZINC000087689898
CC[C@@H](CC#N)NCCF    ZINC000307416357
C[C@@H](CC#N)N(C)CCF    ZINC000087689948
C[C@@H](CC#N)NCCCF    ZINC000307240050
N#C/C=C/CBr    ZINC000038282068
C=C(C#N)CBr    ZINC000036447870
N#C/C=C\CBr    ZINC000095629613
N#Cc1nnc(Cl)s1    ZINC000039140426
C/C(C#N)=C/Br    ZINC000002539354
C/C(C#N)=C\Br    ZINC000016138636
N#CCS(=O)(=O)NC#N    ZINC000723720833
N#C[C@H]1CSCCS1    ZINC000000159877
N#C[C@@H]1CSCCS1    ZINC000000159878
N#CC(F)(F)C(F)(F)F    ZINC000001847433
N#CCC([N+](=O)[O-])=[N+]([O-])O    ZINC000105344685
N#C[C@H]1CCS(=O)(=O)C1    ZINC000005010656
CS(=O)(=O)C/C=C/C#N    ZINC000146810302
N#CCCSCC(=O)O    ZINC000058256502
CS(=O)(=O)C/C=C\C#N    ZINC001118892798
CCS(=O)(=O)/C=C/C#N    ZINC000115280330
CS(=O)(=O)[C@H]1C[C@@H]1C#N    ZINC000217752448
COC(=O)CSCC#N    ZINC000002577820
CS(=O)(=O)[C@@H]1C[C@@H]1C#N    ZINC000217752346
C[C@H](C#N)SCC(=O)O    ZINC000044274006
N#CCSCCC(=O)O    ZINC000019512229
CS(=O)(=O)[C@@H]1C[C@H]1C#N    ZINC000217752543
N#C[C@@H]1CCS(=O)(=O)C1    ZINC000005010653
CS(=O)(=O)[C@H]1C[C@H]1C#N    ZINC000217752585
N#CCS(=O)(=O)C1CC1    ZINC000071792194
CS(=O)(=O)C1(C#N)CC1    ZINC000052788868
C[C@@H](C#N)SCC(=O)O    ZINC000044274004
C[C@@H](SCC#N)C(=O)O    ZINC000019433578
C[C@H](SCC#N)C(=O)O    ZINC000019433579
N#Cc1ccc2nonc2c1    ZINC000000161282
CC(C)[C@@H](C#N)C(=O)Cl    ZINC000231556006
N#Cc1ccc(N=C=O)cn1    ZINC000039051654
C#Cc1cccc(F)c1C#N    ZINC000036533555
C#Cc1cc(F)ccc1C#N    ZINC000036533558
N#CC#Cc1ccc(F)cc1    ZINC000036447867
C#Cc1cc(F)cc(C#N)c1    ZINC000036533559
C#Cc1ccc(F)c(C#N)c1    ZINC000087493439
CC(C)[C@H](C#N)C(=O)Cl    ZINC000231556025
C#Cc1cc(C#N)ccc1F    ZINC000036533563
C#Cc1ccc(C#N)c(F)c1    ZINC000036533561
N#CNc1ncc(C#N)cn1    ZINC001168625961
N#CNc1cncnc1C#N    ZINC001168631599
N#Cc1cnc(N)c(C#N)n1    ZINC000008698500
N#Cc1cccn2nnnc12    ZINC000001590220
N#CN=c1cc[nH]c(C#N)n1    ZINC001168625894
N#CNc1ccc(C#N)nn1    ZINC001168625779
N#CN=c1nc[nH]cc1C#N    ZINC001168624973
N#CNc1cnc(C#N)cn1    ZINC001157820155
N#CNc1cncc(C#N)n1    ZINC001157820149
N#CNc1cc(C#N)cnn1    ZINC001168627312
N#Cc1ncnc2[nH]cnc21    ZINC000008581256
N#Cc1cccnc1N=[N+]=[N-]    ZINC000087667247
N#CNc1nnccc1C#N    ZINC001168625858
N#CNc1nccc(C#N)n1    ZINC001168625789
N#CNc1cc(C#N)ncn1    ZINC001168624931
Cc1ccccc1C(=O)C#N    ZINC000100048126
Cc1ccc(C(=O)C#N)cc1    ZINC000100064625
N#Cc1ccc(CC=O)cc1    ZINC000039251019
N#CCC(=O)c1ccccc1    ZINC000000074119
Cc1ccc(C#N)cc1C=O    ZINC000039061533
N#Cc1ccc([C@@H]2CO2)cc1    ZINC000002004914
CCOC(=O)[C@](C)(F)C#N    ZINC000002035879
N#C[C@H](C=O)c1ccccc1    ZINC000004265660
N#CCc1cccc(C=O)c1    ZINC000048007982
Cc1ccc(C=O)cc1C#N    ZINC000039061539
N#CC1=NN[C@H](C(F)F)C1    ZINC000217741382
N#Cc1ccc([C@H]2CO2)cc1    ZINC000002004912
N#CCc1ccccc1C=O    ZINC000038803725
N#Cc1cccc2c1CCO2    ZINC000039262302
Cc1cc(C#N)ccc1C=O    ZINC000039061547
N#CCO[C@@H]1COC[C@H]1F    ZINC001224378061
N#Cc1ccc2c(c1)OCC2    ZINC000083267966
N#C[C@H]1COc2ccccc21    ZINC000024323071
CC(C)(F)C(=O)OCC#N    ZINC000306476361
N#Cc1ccc2c(c1)CCO2    ZINC000004253977
N#Cc1cccc(CC=O)c1    ZINC000082954682
N#C[C@@H]1COc2ccccc21    ZINC000024323066
N#C/C(=C\O)c1ccccc1    ZINC000100112367
CC(=O)c1cccc(C#N)c1    ZINC000001745805
N#C/C=C\c1ccc(O)cc1    ZINC000066031378
CCOC(=O)[C@@](C)(F)C#N    ZINC000001736173
Cc1cccc(C#N)c1C=O    ZINC000039061549
N#Cc1ccccc1CC=O    ZINC000165803547
N#CC(=O)Cc1ccccc1    ZINC000086038242
Cc1cc(C=O)ccc1C#N    ZINC000039061541
N#Cc1cccc2c1OCC2    ZINC000083267965
Cc1cccc(C(=O)C#N)c1    ZINC000100173198
N#C/C=C/c1ccc(O)cc1    ZINC000002584566
N#CCc1ccc(C=O)cc1    ZINC000039061529
N#C[C@@H](C=O)c1ccccc1    ZINC000000166005
Cc1cccc(C=O)c1C#N    ZINC000039061537
N#C/C(=C/O)c1ccccc1    ZINC000100021718
CC(=O)c1ccccc1C#N    ZINC000000168073
Cc1cc(C#N)cc(C=O)c1    ZINC000039061531
Cc1ccc(C=O)c(C#N)c1    ZINC000039061545
N#Cc1cccc([C@H]2CO2)c1    ZINC000039192753
N#Cc1cccc([C@@H]2CO2)c1    ZINC000039192751
Cc1c(C#N)cccc1C=O    ZINC000039061543
N#CC1=NN[C@@H](C(F)F)C1    ZINC000217741462
N#CCOC(=O)CCCF    ZINC000850191998
CC(=O)c1ccc(C#N)cc1    ZINC000000167039
N#Cc1ncc(C2CC2)cn1    ZINC000260261242
C=Cc1nc(C)cnc1C#N    ZINC001240829360
CC[C@H](C#N)SCCO    ZINC000043543442
C=CNc1ccnc(C#N)c1    ZINC001174780801
C[C@@H](CS)OCCC#N    ZINC001205620658
C=C(C)c1cc(C#N)cnn1    ZINC001240834331
N#Cc1ccc(C(=N)N)cc1    ZINC000034200615
CC[C@@H](C#N)SCCO    ZINC000043543441
C=Cc1cc(C)nc(C#N)n1    ZINC001240827514
CO[C@@H](C#N)CCSC    ZINC000085091123
N#C/C=C(\N)c1ccccn1    ZINC000097125333
C[C@H](C#N)SC[C@H](C)O    ZINC000882319192
C=C(C)c1nccnc1C#N    ZINC001240830797
N#CC1(c2cccnn2)CC1    ZINC000307692546
C=C(C)c1nccc(C#N)n1    ZINC001240830651
C=C(C)c1ncncc1C#N    ZINC001240832097
C=C(C)c1ncc(C#N)cn1    ZINC001250504356
C=C(C)c1cnc(C#N)nc1    ZINC001240834839
C[C@H](O)CSCCC#N    ZINC000917847163
C=Cc1cnc(C#N)c(C)n1    ZINC001240828453
C=C(C)c1ccc(C#N)nn1    ZINC001240831092
C[C@H](CS)OCCC#N    ZINC001205620666
C=C(C)c1ccnc(C#N)n1    ZINC001240830587
C=CNc1cccc(C#N)n1    ZINC001174780358
C=Cc1ncc(C#N)nc1C    ZINC001240827715
C[C@@H](O)[C@@H](C)SCC#N    ZINC000231177934
C=Cc1nc(C)ncc1C#N    ZINC001240827886
CC#CCNC=C(C#N)C#N    ZINC000307101229
C=CNc1cnccc1C#N    ZINC001174779747
C#C[C@@H](C)NC=C(C#N)C#N    ZINC000306436389
C#C[C@H](C)NC=C(C#N)C#N    ZINC000306436391
COCCS[C@H](C)C#N    ZINC000043522806
N#Cc1cccc(/C=N/N)c1    ZINC000034560165
COCCS[C@@H](C)C#N    ZINC000043522804
C=Cc1nccnc1CC#N    ZINC001240828134
N#Cc1cccc(C(=N)N)c1    ZINC000043220559
C[C@@H](O)CSCCC#N    ZINC000917847164
CSCCO[C@H](C)C#N    ZINC000307069799
C[C@H](CO)CSCC#N    ZINC000084211675
N#CCCCSCCO    ZINC000035116985
C=C(C)c1cncnc1C#N    ZINC001240834482
C=C(C)c1cnc(C#N)cn1    ZINC001240831087
N#CC1(c2ccnnc2)CC1    ZINC000575629101
C=CNc1cccnc1C#N    ZINC001174779712
CSCCOCCC#N    ZINC000306351789
C[C@H](O)CS[C@@H](C)C#N    ZINC000882319193
CO[C@H](C)SCCC#N    ZINC000901562343
CO[C@@H](C)SCCC#N    ZINC000901562344
C[S@@](=O)CCCCC#N    ZINC000062238300
C[C@H](C#N)S[C@H](C)CO    ZINC000160736668
N#C/C=C(/N)c1ccccn1    ZINC000012348960
C[C@H](C#N)S[C@@H](C)CO    ZINC000160736535
C[C@@H](OCC#N)[C@H](C)S    ZINC001224381938
C[C@@H](O)[C@H](C)SCC#N    ZINC000231177963
N#Cc1ccc(/C=N/N)cc1    ZINC000005893807
C=Cc1cc(C#N)nc(C)n1    ZINC001240829292
C=CNc1ccc(C#N)nc1    ZINC001174780881
N#C/C=C(\N)c1cccnc1    ZINC000039050634
C[C@H](CCO)SCC#N    ZINC000083812404
CC[S@@](=O)CCCC#N    ZINC000082788635
C=C(C)c1cncc(C#N)n1    ZINC001240832264
C[S@](=O)CCCCC#N    ZINC000062238302
C[C@@H](C#N)S[C@@H](C)CO    ZINC000160736268
C[C@@H](CO)CSCC#N    ZINC000084211674
N#C/C=C(/N)c1cccnc1    ZINC000103636973
C=CNc1ncccc1C#N    ZINC001174778558
C[C@@H](CCO)SCC#N    ZINC000083812403
C[C@@H](SCC#N)[C@H](C)O    ZINC000231177948
N#Cc1cnc2c(c1)CCN2    ZINC000040539567
COCCSCCC#N    ZINC000035321972
C=Cc1cnc(CC#N)nc1    ZINC001240830035
C=C(C)c1cc(C#N)ncn1    ZINC001240832201
