# Supplementary material for: Implementing a Scoring Function Based on Interaction Fingerprint for Autogrow4: Protein Kinase CK1δ as a Case Study
Source: Front Mol Biosci. 2022 Jul 7;9:909499. doi: 10.3389/fmolb.2022.909499 (PMC9301033; doi:10.3389/fmolb.2022.909499)
Supplement: Supplementary file 1 [file DataSheet1.ZIP › autogrow4-4.0.3/autogrow/operators/mutation/smiles_click_chem/reaction_libraries/robust_rxns/complementary_mol_dir/tetrazole_1_robust.smi]

Cc1nnn[nH]1    ZINC000005211973
Nc1nnn[nH]1    ZINC000008100872
Oc1nnn[nH]1    ZINC000081914191
N[C@H]1N=NNN1    ZINC000097950843
O=Cc1nnn[nH]1    ZINC000039215540
CNc1nnn[nH]1    ZINC000005053141
NCc1nnn[nH]1    ZINC000005183370
OCc1nnn[nH]1    ZINC000039307421
NNc1nnn[nH]1    ZINC000100158257
Sc1nnn[nH]1    ZINC000008100996
N#CCc1nnn[nH]1    ZINC000012362029
CC(=O)c1nnn[nH]1    ZINC000036447722
N=C(N)c1nnn[nH]1    ZINC000006494833
O=CNc1nnn[nH]1    ZINC000006691138
NC(=O)c1nnn[nH]1    ZINC000006494835
C[C@@H](N)c1nnn[nH]1    ZINC000019090383
CNCc1nnn[nH]1    ZINC000042191848
C[C@H](N)c1nnn[nH]1    ZINC000019090386
NCCc1nnn[nH]1    ZINC000019090380
COCc1nnn[nH]1    ZINC000049671974
CSc1nnn[nH]1    ZINC000031342981
ClCc1nnn[nH]1    ZINC000016123934
NC1(c2nnn[nH]2)CC1    ZINC000068593678
C1NCC1c1nnn[nH]1    ZINC000095123030
CC[C@H](C)c1nnn[nH]1    ZINC000020217446
CC(C)(C)c1nnn[nH]1    ZINC000020074831
CC[C@@H](C)c1nnn[nH]1    ZINC000020217445
NC(=O)Cc1nnn[nH]1    ZINC000005502357
CC(=O)Nc1nnn[nH]1    ZINC000005160967
N=C(N)Nc1nnn[nH]1    ZINC000004404328
N=C(NN)c1nnn[nH]1    ZINC000004771368
C[C@@H](CN)c1nnn[nH]1    ZINC000054158007
CC(C)(N)c1nnn[nH]1    ZINC000040397103
CNCCc1nnn[nH]1    ZINC000042191814
CN(C)Cc1nnn[nH]1    ZINC000034364532
NCCCc1nnn[nH]1    ZINC000005411151
C[C@H](CN)c1nnn[nH]1    ZINC000054158008
CCNCc1nnn[nH]1    ZINC000042191850
CC[C@@H](N)c1nnn[nH]1    ZINC000002518790
CC[C@H](N)c1nnn[nH]1    ZINC000025722221
O=C(O)Cc1nnn[nH]1    ZINC000005178980
N=C(O)Nc1nnn[nH]1    ZINC000095121254
NNC(=O)c1nnn[nH]1    ZINC000087440379
N[C@H](CO)c1nnn[nH]1    ZINC000095122092
N[C@@H](CO)c1nnn[nH]1    ZINC000095122090
CSCc1nnn[nH]1    ZINC000029866017
CCSc1nnn[nH]1    ZINC000002170181
c1c[nH]c(-c2nnn[nH]2)c1    ZINC000044713450
c1cnn(-c2nnn[nH]2)c1    ZINC000010336256
FC(F)(F)c1nnn[nH]1    ZINC000006523903
n1n[nH]c(-c2nnn[nH]2)n1    ZINC000004257961
C1CCC(c2nnn[nH]2)C1    ZINC000020077639
N[C@H](c1nnn[nH]1)C1CC1    ZINC000041047745
N[C@@H](c1nnn[nH]1)C1CC1    ZINC000041047746
C=CCOCc1nnn[nH]1    ZINC000095128957
CC(C)=NNc1nnn[nH]1    ZINC000005382947
CCC(CC)c1nnn[nH]1    ZINC000087157887
OC1(c2nnn[nH]2)CNC1    ZINC000049853408
CCC(=O)Nc1nnn[nH]1    ZINC000006202901
CC(=O)NCc1nnn[nH]1    ZINC000002578063
CNC[C@@H](C)c1nnn[nH]1    ZINC000042461361
CC[C@H](N)Cc1nnn[nH]1    ZINC000054178950
CN(C)CCc1nnn[nH]1    ZINC000000205484
CNC[C@H](C)c1nnn[nH]1    ZINC000042461359
CC[C@@H](N)Cc1nnn[nH]1    ZINC000054178953
CC(=O)OCc1nnn[nH]1    ZINC000095133452
COC(=O)Cc1nnn[nH]1    ZINC000020045582
CCOC(=O)c1nnn[nH]1    ZINC000002561371
O=C(O)CCc1nnn[nH]1    ZINC000034925418
NNC(=O)Cc1nnn[nH]1    ZINC000090613053
CNC(=O)Nc1nnn[nH]1    ZINC000006452351
CCCOCc1nnn[nH]1    ZINC000044652236
CC(C)OCc1nnn[nH]1    ZINC000095151034
O=C(CO)Nc1nnn[nH]1    ZINC000084826032
N[C@@H](C(=O)O)c1nnn[nH]1    ZINC000003995585
NNC(=O)Nc1nnn[nH]1    ZINC000033917686
COC[C@@H](N)c1nnn[nH]1    ZINC000095190634
COC[C@H](N)c1nnn[nH]1    ZINC000095190633
CSCCc1nnn[nH]1    ZINC000027106167
c1ccc(-c2nnn[nH]2)cc1    ZINC000008461926
c1cncc(-c2nnn[nH]2)c1    ZINC000000156162
Brc1nnn[nH]1    ZINC000078921882
CS(=O)(=O)c1nnn[nH]1    ZINC000012371836
c1cc(-c2nnn[nH]2)ncn1    ZINC000039052703
c1cnc(-c2nnn[nH]2)nc1    ZINC000036814639
c1cnc(-c2nnn[nH]2)cn1    ZINC000032050863
C#CC(=O)NCc1nnn[nH]1    ZINC000044927181
c1cc(Cc2nnn[nH]2)no1    ZINC000095252218
CC#CC(=O)Nc1nnn[nH]1    ZINC000306193983
Cc1nonc1-c1nnn[nH]1    ZINC000004344073
N#CCC(=O)Nc1nnn[nH]1    ZINC000083339552
c1nnn(Cc2nnn[nH]2)n1    ZINC000095185826
C1CCC(c2nnn[nH]2)CC1    ZINC000000389676
c1cc(-c2nnn[nH]2)ns1    ZINC000095252361
Nc1nonc1-c1nnn[nH]1    ZINC000012428226
O=C(Nc1nnn[nH]1)C1CC1    ZINC000006613398
C(c1nnn[nH]1)[C@@H]1CCCN1    ZINC000022015470
C1CC(c2nnn[nH]2)CCN1    ZINC000040457319
O=C(O)C1(c2nnn[nH]2)CC1    ZINC000095124453
C(OC1CCC1)c1nnn[nH]1    ZINC000095121572
C(OCC1CC1)c1nnn[nH]1    ZINC000095124676
C=CCCOCc1nnn[nH]1    ZINC000095128584
CN(C)C(=O)Cc1nnn[nH]1    ZINC000082050703
CC(C)C(=O)Nc1nnn[nH]1    ZINC000006615844
C1COC[C@@H](c2nnn[nH]2)N1    ZINC000095128410
C1CO[C@@H](c2nnn[nH]2)CN1    ZINC000042191903
CCC(=O)NCc1nnn[nH]1    ZINC000044927069
C1CO[C@H](c2nnn[nH]2)CN1    ZINC000042191901
C1COC[C@H](c2nnn[nH]2)N1    ZINC000095128407
C1CN(c2nnn[nH]2)CCO1    ZINC000005480430
CCCC(=O)Nc1nnn[nH]1    ZINC000006396431
CC(C)CNCc1nnn[nH]1    ZINC000044927776
O=C(O)/C=N\Nc1nnn[nH]1    ZINC000100202783
COC(=O)CCc1nnn[nH]1    ZINC000038665346
O=C(O)CCCc1nnn[nH]1    ZINC000082522530
CCC(=O)OCc1nnn[nH]1    ZINC000149039553
CC[C@@H](C)OCc1nnn[nH]1    ZINC000095275420
CCCCOCc1nnn[nH]1    ZINC000095289020
CC[C@H](C)OCc1nnn[nH]1    ZINC000095275421
CC(C)COCc1nnn[nH]1    ZINC000095207350
O=C(O)/C(=N\O)c1nnn[nH]1    ZINC000038810056
CCOC(=O)Nc1nnn[nH]1    ZINC000001555400
N[C@@H](Cc1nnn[nH]1)C(=O)O    ZINC000005502359
N[C@H](Cc1nnn[nH]1)C(=O)O    ZINC000005502361
O=C(CO)NCc1nnn[nH]1    ZINC000095120293
COCC(=O)Nc1nnn[nH]1    ZINC000075284587
C[C@H](O)C(=O)Nc1nnn[nH]1    ZINC000084826362
C[C@@H](O)C(=O)Nc1nnn[nH]1    ZINC000084826364
C[C@H](O)CNCc1nnn[nH]1    ZINC000095244758
CCCCSc1nnn[nH]1    ZINC000013477525
CCSCCc1nnn[nH]1    ZINC000095176724
COCCOCc1nnn[nH]1    ZINC000095190796
O=C(O)Cn1nn[nH]c1=S    ZINC000004533855
FC1(F)CC(c2nnn[nH]2)C1    ZINC000095122954
Cc1ccc(-c2nnn[nH]2)cc1    ZINC000005046002
c1ccc(Cc2nnn[nH]2)cc1    ZINC000004293850
Cc1cccc(-c2nnn[nH]2)c1    ZINC000005240149
O=C(CCl)Nc1nnn[nH]1    ZINC000005380631
N#CC(C#N)=CNc1nnn[nH]1    ZINC000307233921
Nc1ccc(-c2nnn[nH]2)cc1    ZINC000019779350
Nc1ccccc1-c1nnn[nH]1    ZINC000004344222
Cc1ccc(-c2nnn[nH]2)nc1    ZINC000064219864
O=c1[nH]nnn1-c1ccccc1    ZINC000006116832
Oc1ccccc1-c1nnn[nH]1    ZINC000012359456
Cc1ccnc(-c2nnn[nH]2)n1    ZINC000095214390
Nc1ccc(-c2nnn[nH]2)nc1    ZINC000095235398
Nc1ccc(-c2nnn[nH]2)cn1    ZINC000083428746
c1cnc(Cc2nnn[nH]2)cn1    ZINC000095251872
N#Cc1nonc1-c1nnn[nH]1    ZINC000004344197
O=C(Nc1nnn[nH]1)C(F)F    ZINC000306697928
C(=N/c1nnn[nH]1)\c1ccco1    ZINC000033280124
CN1NN=C(Br)N1    ZINC000299803636
Fc1cccc(-c2nnn[nH]2)c1    ZINC000012360015
Cc1nc[nH]c1Cc1nnn[nH]1    ZINC000095193597
Cc1nccn1Cc1nnn[nH]1    ZINC000095215102
Cn1ccc(Cc2nnn[nH]2)n1    ZINC000095216537
Cn1cncc1Cc1nnn[nH]1    ZINC000095216693
Cc1cc(C)n(-c2nnn[nH]2)n1    ZINC000000051450
CCn1cc(-c2nnn[nH]2)cn1    ZINC000095178647
Cn1nccc1Cc1nnn[nH]1    ZINC000095216055
O=[N+]([O-])C(F)(F)c1nnn[nH]1    ZINC000004948492
Cc1noc(C)c1-c1nnn[nH]1    ZINC000095194001
C#CCNC(=O)Cc1nnn[nH]1    ZINC000095120713
CC#CC(=O)NCc1nnn[nH]1    ZINC000232622519
Cc1n[nH]c(Cc2nnn[nH]2)n1    ZINC000095214793
c1cnn(CCc2nnn[nH]2)n1    ZINC000095252162
Cc1cc(O)n(-c2nnn[nH]2)n1    ZINC000100165724
Cc1nnc(Cc2nnn[nH]2)o1    ZINC000095215147
C[C@H](C#N)C(=O)Nc1nnn[nH]1    ZINC000307658929
N#CCC(=O)NCc1nnn[nH]1    ZINC000044933004
C[C@@H](C#N)C(=O)Nc1nnn[nH]1    ZINC000307658930
c1ncc(Cc2nnn[nH]2)s1    ZINC000095150103
O=C(Nc1nnn[nH]1)C1CCC1    ZINC000075288517
CC1(C(=O)Nc2nnn[nH]2)CC1    ZINC000307206089
C/C=C(\C)C(=O)Nc1nnn[nH]1    ZINC000307937379
C[C@@H]1C[C@@H]1C(=O)Nc1nnn[nH]1    ZINC000306383249
C=CCCC(=O)Nc1nnn[nH]1    ZINC000306582217
C/C=C/C(=O)NCc1nnn[nH]1    ZINC000044927197
C[C@H]1C[C@@H]1C(=O)Nc1nnn[nH]1    ZINC000306383251
C/C=C\C(=O)NCc1nnn[nH]1    ZINC000218505905
C[C@H]1C[C@H]1C(=O)Nc1nnn[nH]1    ZINC000306383252
O=C(CC1CC1)Nc1nnn[nH]1    ZINC000306448319
C/C=C(/C)C(=O)Nc1nnn[nH]1    ZINC000306508245
CC(C)=CC(=O)Nc1nnn[nH]1    ZINC000075290280
CCC1=NO[C@H](c2nnn[nH]2)C1    ZINC000095163016
O=C(NCc1nnn[nH]1)C1CC1    ZINC000044929431
CCC1=NO[C@@H](c2nnn[nH]2)C1    ZINC000095163017
C[C@@H]1C[C@H]1C(=O)Nc1nnn[nH]1    ZINC000306383254
C(c1nnn[nH]1)[C@@H]1CCCNC1    ZINC000095124169
C(c1nnn[nH]1)[C@H]1CCCCN1    ZINC000095127864
C(c1nnn[nH]1)[C@@H]1CCCCN1    ZINC000095127860
C(c1nnn[nH]1)N1CCCCC1    ZINC000004744701
C(c1nnn[nH]1)[C@H]1CCCNC1    ZINC000095124165
C(c1nnn[nH]1)C1CCNCC1    ZINC000084249704
C#CCSCCc1nnn[nH]1    ZINC000095101752
C(OC1CCCC1)c1nnn[nH]1    ZINC000095126046
C(c1nnn[nH]1)N1CCNCC1    ZINC000042191865
CCCC(CCC)c1nnn[nH]1    ZINC000033889508
Nc1nonc1-c1[nH]nn[n+]1[O-]    ZINC000004836911
CC(C)CC(=O)Nc1nnn[nH]1    ZINC000006563635
CCN(C)C(=O)Cc1nnn[nH]1    ZINC000095291022
CC(C)(C)C(=O)Nc1nnn[nH]1    ZINC000006159188
OC1(c2nnn[nH]2)CCNCC1    ZINC000170617745
C(O[C@H]1CCNC1)c1nnn[nH]1    ZINC000095127640
CCCC(=O)NCc1nnn[nH]1    ZINC000044927073
CC(C)C(=O)NCc1nnn[nH]1    ZINC000044927061
C(c1nnn[nH]1)N1CCOCC1    ZINC000004722352
CCCCC(=O)Nc1nnn[nH]1    ZINC000006039728
CON=CC(=O)Nc1nnn[nH]1    ZINC000308017847
NC(=O)C(=O)NCc1nnn[nH]1    ZINC000095120282
C(SCC1CC1)c1nnn[nH]1    ZINC000307566473
C=CCSCCc1nnn[nH]1    ZINC000095111490
OC1(c2nnn[nH]2)CCOCC1    ZINC000170617744
C(O[C@@H]1CCOC1)c1nnn[nH]1    ZINC000306521717
CCCC(=O)OCc1nnn[nH]1    ZINC000148380402
CCOC(=O)CCc1nnn[nH]1    ZINC000026511309
CN(C)CC(=O)Nc1nnn[nH]1    ZINC000306946092
C[C@@H](N)C(=O)NCc1nnn[nH]1    ZINC000044932568
C[C@@H](CN)C(=O)Nc1nnn[nH]1    ZINC000306514738
CCNCC(=O)Nc1nnn[nH]1    ZINC000306294162
C[C@@H](N)CC(=O)Nc1nnn[nH]1    ZINC000306540837
CC(C)(N)C(=O)Nc1nnn[nH]1    ZINC000307484755
CNCCC(=O)Nc1nnn[nH]1    ZINC000307606458
NCCCC(=O)Nc1nnn[nH]1    ZINC000306412909
C[C@H](CN)C(=O)Nc1nnn[nH]1    ZINC000306514737
CC[C@H](N)C(=O)Nc1nnn[nH]1    ZINC000306437691
CC[C@@H](N)C(=O)Nc1nnn[nH]1    ZINC000306437690
CC(C)CCOCc1nnn[nH]1    ZINC000095206871
CCC(CC)OCc1nnn[nH]1    ZINC000308051192
CCCCCOCc1nnn[nH]1    ZINC000095170981
O=C(O)C(=O)NCc1nnn[nH]1    ZINC000044976765
N#Cc1ccccc1-c1nnn[nH]1    ZINC000038258456
N#Cc1cccc(-c2nnn[nH]2)c1    ZINC000090567797
C1CSC[C@@H](c2nnn[nH]2)N1    ZINC000095883625
C1CSC[C@H](c2nnn[nH]2)N1    ZINC000095883624
O=C(Cc1nnn[nH]1)NCCO    ZINC000095122358
CC(C)(O)C(=O)Nc1nnn[nH]1    ZINC000307076009
C[C@@H](O)C(=O)NCc1nnn[nH]1    ZINC000306169640
C[C@H](O)C(=O)NCc1nnn[nH]1    ZINC000306767540
COCCC(=O)Nc1nnn[nH]1    ZINC000307359809
CO[C@H](C)C(=O)Nc1nnn[nH]1    ZINC000306163567
CO[C@@H](C)C(=O)Nc1nnn[nH]1    ZINC000306163570
COCC(=O)NCc1nnn[nH]1    ZINC000044929549
CCOCC(=O)Nc1nnn[nH]1    ZINC000306478415
C[C@H](O)CNCCc1nnn[nH]1    ZINC000095244800
CC(=O)CSCc1nnn[nH]1    ZINC000095131219
C=Cc1ccc(-c2nnn[nH]2)cc1    ZINC000095130204
C(=C/c1ccccc1)\c1nnn[nH]1    ZINC000009339815
C=Cc1cccc(-c2nnn[nH]2)c1    ZINC000095129124
C=Cc1ccccc1-c1nnn[nH]1    ZINC000095129125
CC(C)SCCc1nnn[nH]1    ZINC000095151257
CCCSCCc1nnn[nH]1    ZINC000095290602
CC(C)CSCc1nnn[nH]1    ZINC000083491173
COC[C@H](C)OCc1nnn[nH]1    ZINC000095228135
CCOCCOCc1nnn[nH]1    ZINC000095302976
COCCCOCc1nnn[nH]1    ZINC000095316723
NC(=O)CSCc1nnn[nH]1    ZINC000095120313
C=Cc1cncc(-c2nnn[nH]2)c1    ZINC000238138947
CC(C)(F)C(=O)Nc1nnn[nH]1    ZINC000307449831
CSCC[C@H](N)c1nnn[nH]1    ZINC000040397374
C[C@@H](Sc1nnn[nH]1)C(=O)O    ZINC000020395897
O=C(O)CSCc1nnn[nH]1    ZINC000095121953
C[C@H](Sc1nnn[nH]1)C(=O)O    ZINC000020395899
O=Cc1cccc(-c2nnn[nH]2)c1    ZINC000038995967
O=Cc1ccc(-c2nnn[nH]2)cc1    ZINC000002574371
C[C@H](CO)SCc1nnn[nH]1    ZINC000307721804
COCCSCc1nnn[nH]1    ZINC000095316864
OCCSCCc1nnn[nH]1    ZINC000095122447
C[C@@H](CO)SCc1nnn[nH]1    ZINC000307721803
Cc1ccc(-c2nnn[nH]2)c(C)c1    ZINC000071496790
Cc1ccccc1Cc1nnn[nH]1    ZINC000020077649
Cc1cccc(-c2nnn[nH]2)c1C    ZINC000080032151
Cc1cc(C)cc(-c2nnn[nH]2)c1    ZINC000064219808
Cc1ccc(Cc2nnn[nH]2)cc1    ZINC000006822467
c1ccc(CCc2nnn[nH]2)cc1    ZINC000001712722
Cc1cccc(C)c1-c1nnn[nH]1    ZINC000095213861
O=C(CCl)NCc1nnn[nH]1    ZINC000044931102
CCc1ccnc(-c2nnn[nH]2)c1    ZINC000095178046
Cc1cccc(-c2nnn[nH]2)c1N    ZINC000103608972
Cc1ccc(N)cc1-c1nnn[nH]1    ZINC000095212793
Cc1ccc(-c2nnn[nH]2)nc1C    ZINC000095213136
Cc1cccc(N)c1-c1nnn[nH]1    ZINC000095213867
Cc1ccc(-c2nnn[nH]2)cc1N    ZINC000019092404
Nc1ccc(Cc2nnn[nH]2)cc1    ZINC000006658049
NCc1cccc(-c2nnn[nH]2)c1    ZINC000019092390
Nc1ccccc1Cc1nnn[nH]1    ZINC000082529340
c1ccc(CNc2nnn[nH]2)cc1    ZINC000005053133
Cc1ncccc1Cc1nnn[nH]1    ZINC000095328486
Cc1cc(C)nc(-c2nnn[nH]2)c1    ZINC000095211277
NCc1ccc(-c2nnn[nH]2)cc1    ZINC000042191790
CCc1cccnc1-c1nnn[nH]1    ZINC000095178044
COc1ccc(-c2nnn[nH]2)cc1    ZINC000012360023
Oc1ccc(Cc2nnn[nH]2)cc1    ZINC000010336084
COc1ccccc1-c1nnn[nH]1    ZINC000012360032
OCc1cccc(-c2nnn[nH]2)c1    ZINC000012359333
OCc1ccc(-c2nnn[nH]2)cc1    ZINC000012359329
C1Cc2n[nH]c(-c3nnn[nH]3)c2C1    ZINC000038312374
C=CCn1cc(-c2nnn[nH]2)cn1    ZINC000095130185
CNc1ccc(-c2nnn[nH]2)cn1    ZINC000095189634
CNc1ccnc(-c2nnn[nH]2)c1    ZINC000103641718
Nc1ccc(-c2nnn[nH]2)cc1N    ZINC000013633668
CC(F)(F)C(=O)Nc1nnn[nH]1    ZINC000306458224
O=C(NCc1nnn[nH]1)C(F)F    ZINC000236137258
COc1ccc(-c2nnn[nH]2)cn1    ZINC000095192009
Cc1ccc(-c2nnn[nH]2)c(=O)[nH]1    ZINC000020272712
Cn1cc(-c2nnn[nH]2)ccc1=O    ZINC000095216416
COc1ncccc1-c1nnn[nH]1    ZINC000095191057
Nc1cc(-c2nnn[nH]2)ccc1O    ZINC000012428581
Nc1ccc(Oc2nnn[nH]2)cc1    ZINC000019090679
Cn1cccc(-c2nnn[nH]2)c1=O    ZINC000095148637
Nc1ccc(O)c(-c2nnn[nH]2)c1    ZINC000095219741
COc1cccnc1-c1nnn[nH]1    ZINC000095192474
CNc1nccnc1-c1nnn[nH]1    ZINC000095189618
O=S(=O)(O)CCc1nnn[nH]1    ZINC000005395789
c1ccc(Sc2nnn[nH]2)cc1    ZINC000012409455
Oc1cccc(-c2nnn[nH]2)c1O    ZINC000014988486
Oc1ccc(-c2nnn[nH]2)cc1O    ZINC000012428582
O=C(Nc1nnn[nH]1)c1cc[nH]c1    ZINC000307212101
O=C(Nc1nnn[nH]1)c1ccc[nH]1    ZINC000090195556
C(=N/Nc1nnn[nH]1)\c1ccco1    ZINC000004065885
Cn1cncc(-c2nnn[nH]2)c1=O    ZINC000095216691
Fc1ccc(Cc2nnn[nH]2)cc1    ZINC000004927473
Cc1ccc(F)cc1-c1nnn[nH]1    ZINC000052137918
Cc1cc(-c2nnn[nH]2)ccc1F    ZINC000020074811
CCc1nccn1Cc1nnn[nH]1    ZINC000095178229
CCCn1cc(-c2nnn[nH]2)cn1    ZINC000095171879
O=C(Nc1nnn[nH]1)c1ccoc1    ZINC000307620911
O=C(Nc1nnn[nH]1)c1cc[nH]n1    ZINC000306646181
Nc1cccc(F)c1-c1nnn[nH]1    ZINC000042191836
Nc1cc(F)ccc1-c1nnn[nH]1    ZINC000095219688
Nc1cc(F)cc(-c2nnn[nH]2)c1    ZINC000095217472
Nc1ccc(F)cc1-c1nnn[nH]1    ZINC000095219559
Nc1ccc(-c2nnn[nH]2)cc1F    ZINC000032191209
Nc1ccc(-c2nnn[nH]2)c(F)c1    ZINC000040350592
C/C=C/C=C/C(=O)Nc1nnn[nH]1    ZINC000306502922
O=C(Nc1nnn[nH]1)C1CC=CC1    ZINC000306220292
O=C(Nc1nnn[nH]1)C1=CCCC1    ZINC000306560888
Cc1noc(C)c1Cc1nnn[nH]1    ZINC000095328056
C#CCCCC(=O)Nc1nnn[nH]1    ZINC000306926153
O=C(C=C1CCC1)Nc1nnn[nH]1    ZINC000307704081
Cc1nn(-c2nnn[nH]2)c(C)c1N    ZINC000067425328
CC(C)(C#N)C(C)(C)c1nnn[nH]1    ZINC000000052306
C1CC2(c3nnn[nH]3)CCC1CN2    ZINC000095619006
Clc1ccc(-c2nnn[nH]2)cc1    ZINC000012410520
Clc1cccc(-c2nnn[nH]2)c1    ZINC000000405091
O=C(Nc1nnn[nH]1)c1cocn1    ZINC000306241218
O=c1ccc(O)nn1-c1nnn[nH]1    ZINC000006622460
O=C(Nc1nnn[nH]1)c1ccon1    ZINC000306567552
O=C(Nc1nnn[nH]1)c1cnco1    ZINC000306196517
O=c1cc(-c2nnn[nH]2)[nH]c(=O)[nH]1    ZINC000001682349
O=c1[nH]nnn1-c1cccc(F)c1    ZINC000261508560
O=C(Nc1nnn[nH]1)c1nc[nH]n1    ZINC000306294210
CC(C)(C#N)C(=O)Nc1nnn[nH]1    ZINC000306694179
C[C@H](C#N)C(=O)NCc1nnn[nH]1    ZINC000044933039
C[C@@H](C#N)C(=O)NCc1nnn[nH]1    ZINC000044933037
N#CCCCC(=O)Nc1nnn[nH]1    ZINC000306238112
C1CCC(=NNc2nnn[nH]2)CC1    ZINC000013584391
Clc1cc(-c2nnn[nH]2)ccn1    ZINC000090397510
O=[N+]([O-])c1cnn(-c2nnn[nH]2)c1    ZINC000004558147
Cc1nsc(C)c1-c1nnn[nH]1    ZINC000095328087
c1csc(CNc2nnn[nH]2)c1    ZINC000000512885
ON=C(c1nnn[nH]1)c1nnn[nH]1    ZINC000095121020
N(=NC1=NNNN1)N=C1N=NN=N1    ZINC000585672307
O=C(Nc1nnn[nH]1)C1=COCC1    ZINC000306389153
O=C(Nc1nnn[nH]1)C1CC(=O)C1    ZINC000306440428
C/C=C(/C)C(=O)NCc1nnn[nH]1    ZINC000306361147
CC1(C(=O)Nc2nnn[nH]2)CCC1    ZINC000307703945
C/C=C(\CC)C(=O)Nc1nnn[nH]1    ZINC000307647241
O=C(NCc1nnn[nH]1)C1CCC1    ZINC000044929444
CCC1(C(=O)Nc2nnn[nH]2)CC1    ZINC000306586775
CC1(C(=O)NCc2nnn[nH]2)CC1    ZINC000306648404
O=C(Cc1nnn[nH]1)N1CCCC1    ZINC000095127493
CCC/C=C/C(=O)Nc1nnn[nH]1    ZINC000307439075
CC(C)=CC(=O)NCc1nnn[nH]1    ZINC000044929408
CC1(C)C[C@@H]1C(=O)Nc1nnn[nH]1    ZINC000306542759
CC(C)=C(C)C(=O)Nc1nnn[nH]1    ZINC000307672653
C[C@H](C(=O)Nc1nnn[nH]1)C1CC1    ZINC000306738878
O=C(CCC1CC1)Nc1nnn[nH]1    ZINC000307323179
C[C@@H](C(=O)Nc1nnn[nH]1)C1CC1    ZINC000306738881
C=CCCC(=O)NCc1nnn[nH]1    ZINC000054400662
O=C(CC1CC1)NCc1nnn[nH]1    ZINC000049933119
C[C@@H]1C[C@H]1C(=O)NCc1nnn[nH]1    ZINC000044929456
O=C(CC1CCC1)Nc1nnn[nH]1    ZINC000306883792
CC1(CC(=O)Nc2nnn[nH]2)CC1    ZINC000307747140
C[C@H]1C[C@@H]1C(=O)NCc1nnn[nH]1    ZINC000044929455
C[C@@H]1C[C@@H]1C(=O)NCc1nnn[nH]1    ZINC000044929454
C/C=C(\C)C(=O)NCc1nnn[nH]1    ZINC000308305800
CC/C=C(/C)C(=O)Nc1nnn[nH]1    ZINC000306260323
C[C@H]1C[C@H]1C(=O)NCc1nnn[nH]1    ZINC000044929457
C1CCN(/N=N\c2nnn[nH]2)CC1    ZINC000016955096
c1c[nH]c(SCc2nnn[nH]2)n1    ZINC000307204160
Cc1noc(OCc2nnn[nH]2)n1    ZINC000306246893
O=C(CNC1CC1)Nc1nnn[nH]1    ZINC000307521334
O=C(Nc1nnn[nH]1)[C@@H]1CCCN1    ZINC000306436665
NC1(C(=O)NCc2nnn[nH]2)CC1    ZINC000083835682
O=C(Nc1nnn[nH]1)[C@H]1CCCN1    ZINC000306210821
C(CC1CCOCC1)c1nnn[nH]1    ZINC000095127298
C(C[C@H]1CCCCO1)c1nnn[nH]1    ZINC000095126444
C(C[C@@H]1CCCCO1)c1nnn[nH]1    ZINC000095126441
COCC1(c2nnn[nH]2)CCCC1    ZINC000095297791
C(OC1CCCCC1)c1nnn[nH]1    ZINC000095125364
C/C(=N\Nc1nnn[nH]1)C(C)(C)C    ZINC000005382177
O=[N+]([O-])c1nonc1-c1nnn[nH]1    ZINC000006452771
c1coc(SCc2nnn[nH]2)n1    ZINC000307718502
O=c1sccn1Cc1nnn[nH]1    ZINC000095185235
c1n[nH]c(SCc2nnn[nH]2)n1    ZINC000095252369
c1nn[nH]c1SCc1nnn[nH]1    ZINC000306419192
O=C(O)/C=C\C(=O)Nc1nnn[nH]1    ZINC000006191571
CC1(C(=O)Nc2nnn[nH]2)COC1    ZINC000307357812
O=C(Nc1nnn[nH]1)[C@@H]1CCOC1    ZINC000306928531
O=C(NCc1nnn[nH]1)C1COC1    ZINC000306180934
CC(=O)CCC(=O)Nc1nnn[nH]1    ZINC000307303289
O=C(Nc1nnn[nH]1)[C@H]1CCOC1    ZINC000306928530
O=C(O)[C@@H]1C[C@H](c2nnn[nH]2)CN1    ZINC000095122995
O=C(Nc1nnn[nH]1)[C@H]1CCCO1    ZINC000005456348
O=C(NCc1nnn[nH]1)[C@H]1CCO1    ZINC000306157103
O=C(Nc1nnn[nH]1)[C@@H]1CCCO1    ZINC000005456388
O=C(Nc1nnn[nH]1)C1(O)CCC1    ZINC000307546039
O=C(NCc1nnn[nH]1)[C@@H]1CCO1    ZINC000306157102
C1CN(/N=N\c2nnn[nH]2)CCO1    ZINC000017105016
CC[C@H](C)CC(=O)Nc1nnn[nH]1    ZINC000306416408
CCC[C@@H](NC(C)=O)c1nnn[nH]1    ZINC000095287658
CCCCC(=O)NCc1nnn[nH]1    ZINC000044927071
CC[C@@H](C)NC(=O)Cc1nnn[nH]1    ZINC000095162461
CC(C)CCC(=O)Nc1nnn[nH]1    ZINC000307051787
CCN(CC)C(=O)Cc1nnn[nH]1    ZINC000095172253
CC(=O)N(C)C[C@H](C)c1nnn[nH]1    ZINC000095242928
CN(C)C(=O)CCCc1nnn[nH]1    ZINC000095306122
CCC(C)(C)C(=O)Nc1nnn[nH]1    ZINC000306750663
CC[C@@H](C)CC(=O)Nc1nnn[nH]1    ZINC000306416407
CCC[C@H](NC(C)=O)c1nnn[nH]1    ZINC000095287657
CC(C)CC(=O)NCc1nnn[nH]1    ZINC000044929435
CC(=O)N(C)C[C@@H](C)c1nnn[nH]1    ZINC000095242929
CCC[C@H](C)C(=O)Nc1nnn[nH]1    ZINC000306220697
CC(C)(C)CC(=O)Nc1nnn[nH]1    ZINC000006781360
CC(C)N(C)C(=O)Cc1nnn[nH]1    ZINC000095207541
CC(C)[C@@H](C)C(=O)Nc1nnn[nH]1    ZINC000306537987
C(CN1CCOCC1)c1nnn[nH]1    ZINC000020077655
CC[C@@H](C)C(=O)NCc1nnn[nH]1    ZINC000044929479
CCC[C@@H](C)C(=O)Nc1nnn[nH]1    ZINC000306220695
CCCCCC(=O)Nc1nnn[nH]1    ZINC000005459514
CCC(CC)C(=O)Nc1nnn[nH]1    ZINC000005917485
CC(C)[C@H](C)C(=O)Nc1nnn[nH]1    ZINC000306537988
CC[C@H](C)C(=O)NCc1nnn[nH]1    ZINC000044929480
CC(C)(C)C(=O)NCc1nnn[nH]1    ZINC000044927075
CC[C@H](C)NC(=O)Cc1nnn[nH]1    ZINC000095162462
CCCCCCCNc1nnn[nH]1    ZINC000001577942
CC(=O)NCC(=O)Nc1nnn[nH]1    ZINC000307134294
CC(C)=CCSCc1nnn[nH]1    ZINC000307971733
C(SC1CCCC1)c1nnn[nH]1    ZINC000082261525
C=C(C)CSCCc1nnn[nH]1    ZINC000095113050
CCCCC(=O)OCc1nnn[nH]1    ZINC000148076866
C(O[C@@H]1CCCOC1)c1nnn[nH]1    ZINC000306253983
C(OC1CCOCC1)c1nnn[nH]1    ZINC000095127315
C(OC[C@@H]1CCCO1)c1nnn[nH]1    ZINC000095122400
CC(C)(C)C(=O)OCc1nnn[nH]1    ZINC000149227253
C(O[C@H]1CCCOC1)c1nnn[nH]1    ZINC000306253982
C(OC[C@H]1CCCO1)c1nnn[nH]1    ZINC000095122397
CNCCC(=O)NCc1nnn[nH]1    ZINC000044932777
C[C@@H](N)[C@H](C)C(=O)Nc1nnn[nH]1    ZINC000306450170
CC(C)(N)CC(=O)Nc1nnn[nH]1    ZINC000306418753
C[C@@H](C(=O)Nc1nnn[nH]1)N(C)C    ZINC000307046757
C[C@H](N)[C@H](C)C(=O)Nc1nnn[nH]1    ZINC000306450167
CC(C)[C@@H](N)C(=O)Nc1nnn[nH]1    ZINC000306323359
CNC[C@H](C)C(=O)Nc1nnn[nH]1    ZINC000307115850
C[C@@H](C(=O)Nc1nnn[nH]1)[C@H](C)N    ZINC000306450056
C[C@@H](N)CC(=O)NCc1nnn[nH]1    ZINC000044932677
CC(C)[C@H](N)C(=O)Nc1nnn[nH]1    ZINC000306323357
CC(C)(CN)C(=O)Nc1nnn[nH]1    ZINC000306275474
CNC[C@@H](C)C(=O)Nc1nnn[nH]1    ZINC000307115860
CNCCCC(=O)Nc1nnn[nH]1    ZINC000308713664
C[C@@H](N)[C@@H](C)C(=O)Nc1nnn[nH]1    ZINC000306450172
CN(C)CC(=O)NCc1nnn[nH]1    ZINC000226321182
C[C@@H](CN)C(=O)NCc1nnn[nH]1    ZINC000044931217
CCCC[C@H](C)OCc1nnn[nH]1    ZINC000095170928
CC(C)CCCOCc1nnn[nH]1    ZINC000095206793
CC(C)(C)CCOCc1nnn[nH]1    ZINC000328238194
CC(C)C[C@H](C)OCc1nnn[nH]1    ZINC000095241791
CC(C)C[C@@H](C)OCc1nnn[nH]1    ZINC000095241790
CCCC[C@@H](C)OCc1nnn[nH]1    ZINC000095170927
CS/C=C/C(=O)Nc1nnn[nH]1    ZINC000307021368
CCOC(=O)/C(=N\O)c1nnn[nH]1    ZINC000102389783
CCOC(=O)/C(=N/O)c1nnn[nH]1    ZINC000003163329
O=C(O)CCC(=O)Nc1nnn[nH]1    ZINC000005282298
c1cc2cc(-c3nnn[nH]3)ccc2[nH]1    ZINC000095236562
c1cc2ccc(-c3nnn[nH]3)cc2[nH]1    ZINC000095232895
c1[nH]c2ccccc2c1-c1nnn[nH]1    ZINC000034587077
CC(C)OCC(=O)Nc1nnn[nH]1    ZINC000307508886
CC[C@H](CO)C(=O)Nc1nnn[nH]1    ZINC000307224412
CC(C)[C@@H](O)C(=O)Nc1nnn[nH]1    ZINC000306334610
CCO[C@@H](C)C(=O)Nc1nnn[nH]1    ZINC000307283970
CO[C@H](C)C(=O)NCc1nnn[nH]1    ZINC000160620348
CN(CCO)C(=O)Cc1nnn[nH]1    ZINC000169861574
CC[C@H](OC)C(=O)Nc1nnn[nH]1    ZINC000307621428
CC[C@@H](CO)C(=O)Nc1nnn[nH]1    ZINC000307224407
CCOCC(=O)NCc1nnn[nH]1    ZINC000044929317
COCCC(=O)NCc1nnn[nH]1    ZINC000053731714
CO[C@H](C)CC(=O)Nc1nnn[nH]1    ZINC000307356980
CO[C@@H](C)CC(=O)Nc1nnn[nH]1    ZINC000307356979
CO[C@@H](C)C(=O)NCc1nnn[nH]1    ZINC000160620239
CC(C)(O)CC(=O)Nc1nnn[nH]1    ZINC000306764270
COCCCC(=O)Nc1nnn[nH]1    ZINC000308158217
CC(C)[C@H](O)C(=O)Nc1nnn[nH]1    ZINC000307149704
CCCOCC(=O)Nc1nnn[nH]1    ZINC000308369409
CCO[C@H](C)C(=O)Nc1nnn[nH]1    ZINC000307283971
CC(C)(O)C(=O)NCc1nnn[nH]1    ZINC000232567430
CCOCCC(=O)Nc1nnn[nH]1    ZINC000308288205
CC[C@@H](OC)C(=O)Nc1nnn[nH]1    ZINC000307621430
CC(C)(O)CNCCc1nnn[nH]1    ZINC000095197296
ClC(Cl)(Cl)c1nnn[nH]1    ZINC000003898359
Clc1ccc(-c2nnn[nH]2)s1    ZINC000002572612
c1c2ccccc2oc1-c1nnn[nH]1    ZINC000047844185
c1cc2ccc(-c3nnn[nH]3)nc2[nH]1    ZINC000095235067
CO[C@@H](CN)C(=O)Nc1nnn[nH]1    ZINC000306322330
c1cc(C2CC2)ccc1-c1nnn[nH]1    ZINC000095233040
C=Cc1ccc(C)c(-c2nnn[nH]2)c1    ZINC000079383852
C=CCc1ccc(-c2nnn[nH]2)cc1    ZINC000095129055
C=Cc1ccc(Cc2nnn[nH]2)cc1    ZINC000095130207
CC[C@H](C)SCCc1nnn[nH]1    ZINC000095275549
CC(C)CSCCc1nnn[nH]1    ZINC000095207401
CC(C)(C)CSCc1nnn[nH]1    ZINC000307957125
CC[C@H](C)CSCc1nnn[nH]1    ZINC000307946714
CC[C@@H](C)SCCc1nnn[nH]1    ZINC000095275548
CC[C@@H](C)CSCc1nnn[nH]1    ZINC000307946715
CCCCCSCc1nnn[nH]1    ZINC000095277362
CCCCSCCc1nnn[nH]1    ZINC000095289071
CCC(CC)SCc1nnn[nH]1    ZINC000307981165
CC(C)OCCOCc1nnn[nH]1    ZINC000095208628
CNC(=O)CSCc1nnn[nH]1    ZINC000095296276
CS[C@@H](C)C(=O)Nc1nnn[nH]1    ZINC000306927207
CS[C@H](C)C(=O)Nc1nnn[nH]1    ZINC000306927206
c1cc(-c2nnn[nH]2)cc2[nH]nnc12    ZINC000095236258
CC(C)[C@@H](F)C(=O)Nc1nnn[nH]1    ZINC000306438929
CC(C)(F)C(=O)NCc1nnn[nH]1    ZINC000306247260
CC(C)[C@H](F)C(=O)Nc1nnn[nH]1    ZINC000306438927
CN(C)CCSCc1nnn[nH]1    ZINC000095193173
OC[C@@H](O)CNCCc1nnn[nH]1    ZINC000095118531
COC[C@@H](O)CNCc1nnn[nH]1    ZINC000095297741
COC(=O)CSCc1nnn[nH]1    ZINC000095190175
C[C@H](SCc1nnn[nH]1)C(=O)O    ZINC000095203291
C[C@@H](SCc1nnn[nH]1)C(=O)O    ZINC000095203292
c1cc(-c2nnn[nH]2)cc2c1OCC2    ZINC000095236202
OCCCSCCc1nnn[nH]1    ZINC000095118539
C[C@H](CCO)SCc1nnn[nH]1    ZINC000308061102
COCCSCCc1nnn[nH]1    ZINC000095316865
C[C@@H](CCO)SCc1nnn[nH]1    ZINC000308061104
C(=NNc1nnn[nH]1)c1ccccc1    ZINC000016102209
C(=N/Nc1nnn[nH]1)\c1ccccc1    ZINC000003897270
CCCc1ccc(-c2nnn[nH]2)cc1    ZINC000071500191
CC(C)c1ccc(-c2nnn[nH]2)cc1    ZINC000002628571
c1ccc(CCCc2nnn[nH]2)cc1    ZINC000001712729
NC(=O)c1cccc(-c2nnn[nH]2)c1    ZINC000006550248
C(=N\Nc1nnn[nH]1)\c1ccncc1    ZINC000030731391
C(=N/Nc1nnn[nH]1)\c1ccncc1    ZINC000004065884
C(=NNc1nnn[nH]1)c1ccncc1    ZINC000015938074
CC#CCn1cnc(-c2nnn[nH]2)n1    ZINC000095129478
C(=N/Nc1nnn[nH]1)\c1cccnc1    ZINC000004737839
C#CCCn1cnc(-c2nnn[nH]2)n1    ZINC000095118016
Cn1ccn2ncc(-c3nnn[nH]3)c12    ZINC000095216643
C[C@H](N)c1ccc(-c2nnn[nH]2)cc1    ZINC000042191856
Cc1cccc([C@H](N)c2nnn[nH]2)c1    ZINC000019729440
Cc1ccc(CNc2nnn[nH]2)cc1    ZINC000007602381
N[C@H](Cc1ccccc1)c1nnn[nH]1    ZINC000006252266
N[C@@H](Cc1ccccc1)c1nnn[nH]1    ZINC000001677194
CCNc1cccc(-c2nnn[nH]2)c1    ZINC000037102208
Nc1ccc(CCc2nnn[nH]2)cc1    ZINC000034929301
CNCc1cccc(-c2nnn[nH]2)c1    ZINC000019093417
CNc1cc(-c2nnn[nH]2)ccc1C    ZINC000095341859
Cc1cccc([C@@H](N)c2nnn[nH]2)c1    ZINC000019729439
CCNc1ccc(-c2nnn[nH]2)cc1    ZINC000042191820
C[C@@H](N)c1ccc(-c2nnn[nH]2)cc1    ZINC000042191859
BrCCCc1nnn[nH]1    ZINC000047292149
c1cc(-c2nnn[nH]2)cc2c1OCO2    ZINC000000128140
O=C(O)c1ccccc1-c1nnn[nH]1    ZINC000000129384
O=C(O)c1cccc(-c2nnn[nH]2)c1    ZINC000004581542
CC(C)(c1nnn[nH]1)S(C)(=O)=O    ZINC000095204213
NC(=O)c1cc(-c2nnn[nH]2)ccn1    ZINC000095187501
NC(=O)c1ccc(-c2nnn[nH]2)nc1    ZINC000095235307
NC(=O)c1ccc(-c2nnn[nH]2)cn1    ZINC000095235072
O=C(Nc1nnn[nH]1)c1ccncc1    ZINC000003164719
NC(=O)c1ccnc(-c2nnn[nH]2)c1    ZINC000146453361
OC[C@H](O)[C@H](O)[C@H](O)c1nnn[nH]1    ZINC000005812663
OC[C@H](O)[C@@H](O)[C@H](O)c1nnn[nH]1    ZINC000005812667
OC[C@@H](O)[C@@H](O)[C@H](O)c1nnn[nH]1    ZINC000005812668
OC[C@@H](O)[C@H](O)[C@H](O)c1nnn[nH]1    ZINC000005812665
CCOc1cccc(-c2nnn[nH]2)c1    ZINC000028250070
CCOc1ccccc1-c1nnn[nH]1    ZINC000041204953
COc1ccc(Cc2nnn[nH]2)cc1    ZINC000004836778
COc1ccc(-c2nnn[nH]2)c(C)c1    ZINC000095210928
COc1cc(-c2nnn[nH]2)ccc1C    ZINC000095213011
c1ccc(COCc2nnn[nH]2)cc1    ZINC000095249537
COc1cccc(Cc2nnn[nH]2)c1    ZINC000020077603
CNc1cc(C)c(-c2nnn[nH]2)cn1    ZINC000095321050
CNc1nc(C)ccc1-c1nnn[nH]1    ZINC000095340109
CCNc1ccc(-c2nnn[nH]2)cn1    ZINC000095173196
c1nn(CC2CC2)cc1-c1nnn[nH]1    ZINC000095217513
C=C(C)Cn1cc(-c2nnn[nH]2)cn1    ZINC000095130107
CCNc1cccc(-c2nnn[nH]2)n1    ZINC000095280981
CCNc1ncccc1-c1nnn[nH]1    ZINC000095173118
CCNc1ccnc(-c2nnn[nH]2)c1    ZINC000103615527
CCNc1cc(-c2nnn[nH]2)ccn1    ZINC000103628365
CNc1ccc(-c2nnn[nH]2)c(C)n1    ZINC000095310685
O=C(O)c1cncc(-c2nnn[nH]2)c1    ZINC000026459540
O=[N+]([O-])c1ccccc1-c1nnn[nH]1    ZINC000032313328
O=[N+]([O-])c1ccc(-c2nnn[nH]2)cc1    ZINC000020286565
O=C(O)c1ccc(-c2nnn[nH]2)cn1    ZINC000082563925
O=C(Nc1nnn[nH]1)c1cnccn1    ZINC000001914419
CC(F)(F)C(=O)NCc1nnn[nH]1    ZINC000307696364
CC(F)(F)CC(=O)Nc1nnn[nH]1    ZINC000306525903
COc1ccc(-c2nnn[nH]2)cc1N    ZINC000010335772
Nc1ccc(OCc2nnn[nH]2)cc1    ZINC000042191816
Cc1cc(C)c(-c2nnn[nH]2)c(=O)[nH]1    ZINC000011919541
Cc1ccn(C)c(=O)c1-c1nnn[nH]1    ZINC000095214355
CCOc1ccc(-c2nnn[nH]2)cn1    ZINC000095176423
CCOc1ncccc1-c1nnn[nH]1    ZINC000095176035
COc1ccc(N)cc1-c1nnn[nH]1    ZINC000034929300
CCn1cccc(-c2nnn[nH]2)c1=O    ZINC000095305944
C=C(C)Cn1cnc(-c2nnn[nH]2)n1    ZINC000095130109
Cc1nccc(NCc2nnn[nH]2)n1    ZINC000054936393
Cc1ccc(NCc2nnn[nH]2)nn1    ZINC000044931555
CN(C)c1cnc(-c2nnn[nH]2)cn1    ZINC000095306588
Cc1cc(NCc2nnn[nH]2)ncn1    ZINC000044931548
C=CCCn1cnc(-c2nnn[nH]2)n1    ZINC000095128392
CCNc1cnc(-c2nnn[nH]2)cn1    ZINC000095280994
c1nc(-c2nnn[nH]2)nn1CC1CC1    ZINC000095185675
CCNc1nccnc1-c1nnn[nH]1    ZINC000095302161
Cc1cccc(-n2nnc(=S)[nH]2)c1    ZINC000004771188
c1ccc(SCc2nnn[nH]2)cc1    ZINC000082190381
CSc1ccc(-c2nnn[nH]2)cc1    ZINC000012360035
c1ccc(CSc2nnn[nH]2)cc1    ZINC000012402909
CSc1cccc(-c2nnn[nH]2)c1    ZINC000079635284
CSc1ccccc1-c1nnn[nH]1    ZINC000095193015
CCn1cncc(-c2nnn[nH]2)c1=O    ZINC000095178779
O=C(NCc1nnn[nH]1)c1ccc[nH]1    ZINC000044929396
N#CC1(C(=O)NCc2nnn[nH]2)CC1    ZINC000087671711
Cc1nnc(O)c(-c2nnn[nH]2)c1C    ZINC000028114706
CCCc1nccn1Cc1nnn[nH]1    ZINC000095278753
CC(C)c1nccn1Cc1nnn[nH]1    ZINC000095237803
O=C(COC(F)F)Nc1nnn[nH]1    ZINC000306346283
CSc1cc(-c2nnn[nH]2)ccn1    ZINC000095192971
CSc1ccc(-c2nnn[nH]2)cn1    ZINC000095318880
c1cc(SCc2nnn[nH]2)ccn1    ZINC000306164961
c1ccc(SCc2nnn[nH]2)nc1    ZINC000033365446
Cc1ccc(C(=O)Nc2nnn[nH]2)o1    ZINC000006278952
COC(=O)c1ccc(-c2nnn[nH]2)[nH]1    ZINC000095190328
O=C(NCc1nnn[nH]1)c1ccoc1    ZINC000044929472
O=C(NCc1nnn[nH]1)c1ccco1    ZINC000044929426
COC(=O)c1cc(-c2nnn[nH]2)c[nH]1    ZINC000095190298
O=C(Cc1nnn[nH]1)Nc1ccn[nH]1    ZINC000095218131
O=C(NCc1nnn[nH]1)c1cn[nH]c1    ZINC000044929517
O=C(NCc1nnn[nH]1)c1ccn[nH]1    ZINC000044928889
N[C@@H](c1nnn[nH]1)c1cccc(F)c1    ZINC000040397035
CNc1cccc(F)c1-c1nnn[nH]1    ZINC000095189646
CNc1ccc(F)c(-c2nnn[nH]2)c1    ZINC000095296839
N[C@H](c1nnn[nH]1)c1cccc(F)c1    ZINC000040397033
C/C=C/C=C\C(=O)NCc1nnn[nH]1    ZINC000218506131
C/C=C/C=C/C(=O)NCc1nnn[nH]1    ZINC000044927215
O=C(NCc1nnn[nH]1)C1CC=CC1    ZINC000082866107
CC(C)c1n[nH]c(Cc2nnn[nH]2)n1    ZINC000095151653
CCn1nc(C)c(-c2nnn[nH]2)c1N    ZINC000095305785
CCCCn1cnc(-c2nnn[nH]2)n1    ZINC000095277662
CN1[C@H]2CC[C@H]1CC(c1nnn[nH]1)C2    ZINC000103630059
C(c1nnn[nH]1)C12CCCN1CCC2    ZINC000095102004
C1[C@@H](c2nnn[nH]2)CN2CCCC[C@@H]12    ZINC000095127652
C1[C@H](c2nnn[nH]2)CN2CCCC[C@@H]12    ZINC000095127656
Cc1cc(-c2nnn[nH]2)ccc1Cl    ZINC000075172456
Clc1ccccc1Cc1nnn[nH]1    ZINC000006822344
Cc1ccc(Cl)cc1-c1nnn[nH]1    ZINC000032138423
Cc1cc(Cl)ccc1-c1nnn[nH]1    ZINC000032138424
Clc1cccc(Cc2nnn[nH]2)c1    ZINC000006821908
c1cnc(SCc2nnn[nH]2)cn1    ZINC000306493885
c1cnc(SCc2nnn[nH]2)nc1    ZINC000095251894
C(=N/Nc1nnn[nH]1)\c1cccs1    ZINC000004492529
Oc1cc(-c2nnn[nH]2)cc(O)c1O    ZINC000020120490
O=C(Cc1nnn[nH]1)Nc1cnoc1    ZINC000095337136
O=C(NCc1nnn[nH]1)c1ccon1    ZINC000044929568
Fc1ccccc1OCc1nnn[nH]1    ZINC000004728195
COc1cc(F)cc(-c2nnn[nH]2)c1    ZINC000095191137
COc1cc(-c2nnn[nH]2)ccc1F    ZINC000090526420
COc1ccc(-c2nnn[nH]2)cc1F    ZINC000040350743
COc1cccc(F)c1-c1nnn[nH]1    ZINC000087544802
COc1ccc(-c2nnn[nH]2)c(F)c1    ZINC000088128481
O=C(NCc1nnn[nH]1)c1ncn[nH]1    ZINC000087443651
NC(=O)Cn1cnc(-c2nnn[nH]2)n1    ZINC000095252401
O=C(NCc1nnn[nH]1)c1cnn[nH]1    ZINC000082687074
CC1=C(c2nnn[nH]2)C(=O)OC1(C)C    ZINC000033821638
CC(C)(C#N)C(=O)NCc1nnn[nH]1    ZINC000044933016
O=C(Nc1nnn[nH]1)[C@H]1[C@@H]2CNC[C@@H]21    ZINC000307600740
O=C(Nc1nnn[nH]1)[C@@H]1C[C@H]2C[C@H]2N1    ZINC000306268975
CCc1c(C)[nH]n(-c2nnn[nH]2)c1=O    ZINC000004784270
CCOCn1cc(-c2nnn[nH]2)cn1    ZINC000095281886
CCc1c(C)nn(-c2nnn[nH]2)c1O    ZINC000012413172
CC[C@@H](C#N)C(=O)NCc1nnn[nH]1    ZINC000044933020
CC[C@H](C#N)C(=O)NCc1nnn[nH]1    ZINC000044933022
O=C(Nc1nnn[nH]1)c1cccs1    ZINC000003190730
O=C(Nc1nnn[nH]1)c1ccsc1    ZINC000144204423
Nc1ccc(Cl)cc1-c1nnn[nH]1    ZINC000034215943
Nc1cc(Cl)ccc1-c1nnn[nH]1    ZINC000031351538
Nc1cccc(Cl)c1-c1nnn[nH]1    ZINC000095218415
O=C(CC(F)(F)F)Nc1nnn[nH]1    ZINC000306611936
O=C(NCc1nnn[nH]1)C(F)(F)F    ZINC000044929547
O=C(O)c1ncn(Cc2nnn[nH]2)n1    ZINC000306348931
O=[N+]([O-])c1cnn(Cc2nnn[nH]2)c1    ZINC000095217508
Cn1cc([N+](=O)[O-])c(-c2nnn[nH]2)n1    ZINC000095216225
Nc1ccc(F)c(-n2nn[nH]c2=O)c1    ZINC000117604245
CCc1nc(Cc2nnn[nH]2)cs1    ZINC000095178153
Fc1cnc(NCc2nnn[nH]2)nc1    ZINC000158630130
C/C(Nc1nnn[nH]1)=C1\CCOC1=O    ZINC000108424165
C/C(Nc1nnn[nH]1)=C1/CCOC1=O    ZINC000006666621
C[C@H](C(=O)NCc1nnn[nH]1)C1CC1    ZINC000148027070
CC1(C)C[C@@H]1C(=O)NCc1nnn[nH]1    ZINC000228664604
CCC1(C(=O)NCc2nnn[nH]2)CC1    ZINC000308561561
CC/C=C(/C)C(=O)NCc1nnn[nH]1    ZINC000044927167
CC(=O)N1CCC[C@@H](c2nnn[nH]2)C1    ZINC000095132492
CC(=O)N1CCC(c2nnn[nH]2)CC1    ZINC000095132477
CCCN1C[C@@H](c2nnn[nH]2)CC1=O    ZINC000095289752
CCCN1C[C@H](c2nnn[nH]2)CC1=O    ZINC000095289751
CC/C=C(\C)C(=O)NCc1nnn[nH]1    ZINC000218505755
O=C(Nc1nnn[nH]1)C1CCCCC1    ZINC000000484207
O=C(NCc1nnn[nH]1)C1CCCC1    ZINC000044929445
O=C(CC1CCC1)NCc1nnn[nH]1    ZINC000231295565
C[C@H](NC(=O)Cc1nnn[nH]1)C1CC1    ZINC000095238081
O=C(Cc1nnn[nH]1)NC1CCCC1    ZINC000095126031
C[C@@H](C(=O)NCc1nnn[nH]1)C1CC1    ZINC000148027265
C=CCNC(=O)CCCc1nnn[nH]1    ZINC000095111386
CC(=O)N1CCC[C@H](c2nnn[nH]2)C1    ZINC000095132489
CC(C)CN1CC[C@@H](c2nnn[nH]2)C1    ZINC000095149851
CC(C)CN1CC[C@H](c2nnn[nH]2)C1    ZINC000095149849
Ic1nnn[nH]1    ZINC000078135943
Oc1ccc(-c2nnn[nH]2)c(Cl)c1    ZINC000095219868
O=C(Nc1nnn[nH]1)c1nccs1    ZINC000080481202
O=C(Nc1nnn[nH]1)c1cncs1    ZINC000307614452
O=C(Nc1nnn[nH]1)c1cscn1    ZINC000096749587
Fc1ccccc1-n1nn[nH]c1=S    ZINC000005731336
Cc1occc1SCc1nnn[nH]1    ZINC000307606928
c1coc(CSCc2nnn[nH]2)c1    ZINC000095235676
O=[N+]([O-])c1ncn(Cc2nnn[nH]2)n1    ZINC000095252399
Cn1ccnc1SCc1nnn[nH]1    ZINC000095148729
CNc1snc(C)c1-c1nnn[nH]1    ZINC000095194079
Fc1ccc(Cc2nnn[nH]2)c(F)c1    ZINC000050885103
O=C1C[C@@H](NCc2nnn[nH]2)C(=O)N1    ZINC000105009994
CC(=O)C(/N=N\c1nnn[nH]1)C(C)=O    ZINC000104131537
O=C1C[C@H](NCc2nnn[nH]2)C(=O)N1    ZINC000044929637
CC(=O)C(/N=N/c1nnn[nH]1)C(C)=O    ZINC000104131542
c1ccc2cc(-c3nnn[nH]3)ccc2c1    ZINC000002546999
O=C1CCC(OCc2nnn[nH]2)CC1    ZINC000307267734
C[C@]1(C(=O)Nc2nnn[nH]2)CCNC1    ZINC000307332301
O=C(Nc1nnn[nH]1)[C@@H]1CCCCN1    ZINC000306445874
CC1(C)CN[C@H]1C(=O)Nc1nnn[nH]1    ZINC000307213144
C[C@H]1NCC[C@@H]1C(=O)Nc1nnn[nH]1    ZINC000307761139
O=C(C[C@@H]1CCCN1)Nc1nnn[nH]1    ZINC000306783460
N[C@@H](CC(=O)Nc1nnn[nH]1)C1CC1    ZINC000306581164
O=C(Nc1nnn[nH]1)[C@H]1CCCCN1    ZINC000306445873
O=C(C[C@H]1CCCN1)Nc1nnn[nH]1    ZINC000306783459
O=C(Nc1nnn[nH]1)C1CCNCC1    ZINC000306888737
CC1(C)CN[C@@H]1C(=O)Nc1nnn[nH]1    ZINC000307213145
C[C@@H]1NCC[C@H]1C(=O)Nc1nnn[nH]1    ZINC000307761137
O=C(NCc1nnn[nH]1)[C@H]1CCCN1    ZINC000044932516
N[C@H](CC(=O)Nc1nnn[nH]1)C1CC1    ZINC000306581162
C[C@@H]1NCC[C@@H]1C(=O)Nc1nnn[nH]1    ZINC000307761140
O=C(C[C@@H]1CCNC1)Nc1nnn[nH]1    ZINC000306842325
C[C@@]1(C(=O)Nc2nnn[nH]2)CCNC1    ZINC000307332294
NC1(C(=O)NCc2nnn[nH]2)CCC1    ZINC000088050933
NC1(CC(=O)Nc2nnn[nH]2)CCC1    ZINC000307474808
C[C@H]1NCC[C@H]1C(=O)Nc1nnn[nH]1    ZINC000307761138
NC1(C(=O)Nc2nnn[nH]2)CCCC1    ZINC000306814257
C[C@@]1(C(=O)Nc2nnn[nH]2)CCCN1    ZINC000307187917
N[C@@H]1CCC[C@@H]1C(=O)Nc1nnn[nH]1    ZINC000306985935
C[C@H]1CCCC[C@H]1OCc1nnn[nH]1    ZINC000095160485
C(OC1CCCCCC1)c1nnn[nH]1    ZINC000095125903
C[C@@H]1CCCC[C@H]1OCc1nnn[nH]1    ZINC000095160484
C[C@@H]1CCC[C@H](OCc2nnn[nH]2)C1    ZINC000095266569
C(OCC1CCCCC1)c1nnn[nH]1    ZINC000095123745
C[C@@H]1CCC[C@@H](OCc2nnn[nH]2)C1    ZINC000095266571
C[C@H]1CCC[C@H](OCc2nnn[nH]2)C1    ZINC000095266570
C[C@@H]1CCCC[C@@H]1OCc1nnn[nH]1    ZINC000095160482
C[C@H]1CCCC[C@@H]1OCc1nnn[nH]1    ZINC000095160483
C[C@H]1CCC[C@@H](OCc2nnn[nH]2)C1    ZINC000095266572
CC1CCC(OCc2nnn[nH]2)CC1    ZINC000095266224
O=C(Nc1nnn[nH]1)c1csnn1    ZINC000306644464
O=C(Nc1nnn[nH]1)c1cnns1    ZINC000306434347
O=C(Nc1nnn[nH]1)c1cnsn1    ZINC000306271822
Cc1coc(SCc2nnn[nH]2)n1    ZINC000306323603
O=[N+]([O-])c1nnnn1Cc1nnn[nH]1    ZINC000033908802
Cc1n[nH]c(SCc2nnn[nH]2)n1    ZINC000095214798
Cn1cnnc1SCc1nnn[nH]1    ZINC000095216697
Cn1ncnc1SCc1nnn[nH]1    ZINC000306203011
c1cnc2ccc(-c3nnn[nH]3)cc2c1    ZINC000062801459
CC(=O)N1CCOC[C@H]1c1nnn[nH]1    ZINC000095131112
O=C(NCc1nnn[nH]1)[C@@H]1CCOC1    ZINC000044929550
O=C(NCc1nnn[nH]1)[C@H]1CCOC1    ZINC000044929551
O=C(NCc1nnn[nH]1)[C@@H]1CCCO1    ZINC000044929463
O=C(NCc1nnn[nH]1)[C@H]1CCCO1    ZINC000044929462
CC(=O)N1CCOC[C@@H]1c1nnn[nH]1    ZINC000095131109
CC[C@H](C)CC(=O)NCc1nnn[nH]1    ZINC000164493975
CCC[C@H](C)C(=O)NCc1nnn[nH]1    ZINC000044929345
CCC(=O)N(C)C[C@H](C)c1nnn[nH]1    ZINC000095269212
CCC(=O)N(C)C[C@@H](C)c1nnn[nH]1    ZINC000095269211
CC[C@@H](C)CC(=O)NCc1nnn[nH]1    ZINC000164493835
CC(C)CCC(=O)NCc1nnn[nH]1    ZINC000044929313
CCC(CC)C(=O)NCc1nnn[nH]1    ZINC000044929504
CN(C(=O)Cc1nnn[nH]1)C(C)(C)C    ZINC000095196615
CC(C)(C)CC(=O)NCc1nnn[nH]1    ZINC000044929303
CCC(C)(C)C(=O)NCc1nnn[nH]1    ZINC000054403785
CCC(CC)(NC(C)=O)c1nnn[nH]1    ZINC000095162640
CCC[C@@H](C)C(=O)NCc1nnn[nH]1    ZINC000044929344
CC(C)[C@@H](C)C(=O)NCc1nnn[nH]1    ZINC000069688602
CCCCCC(=O)NCc1nnn[nH]1    ZINC000044927057
CC(C)[C@H](C)C(=O)NCc1nnn[nH]1    ZINC000069688604
c1csc(SCc2nnn[nH]2)c1    ZINC000095178546
Fc1ccc(-c2nnn[nH]2)c(Cl)c1    ZINC000061845025
Fc1cccc(Cl)c1-c1nnn[nH]1    ZINC000006414027
COc1nnc(Cc2nnn[nH]2)s1    ZINC000095318624
Cc1nnc(SCc2nnn[nH]2)o1    ZINC000095345745
O=c1[nH]nnn1-c1ccc(F)cc1F    ZINC000253615144
O=c1[nH]nnn1-c1c(F)cccc1F    ZINC000117601937
Cn1c(Cl)cnc1Cc1nnn[nH]1    ZINC000095216067
C(SCc1nnn[nH]1)c1nnn[nH]1    ZINC000004277544
Nc1nc(SCc2nnn[nH]2)n[nH]1    ZINC000095121964
Cn1nnnc1SCc1nnn[nH]1    ZINC000095216112
NC(=O)CCNC(=O)Cc1nnn[nH]1    ZINC000095120477
CC(=O)NCC(=O)NCc1nnn[nH]1    ZINC000044927129
CN(C)C(=O)C(=O)NCc1nnn[nH]1    ZINC000095306068
CCOC(=O)/C(C)=N/Nc1nnn[nH]1    ZINC000104131548
C(SC1CCCCC1)c1nnn[nH]1    ZINC000083500992
C(OC[C@@H]1CCCCO1)c1nnn[nH]1    ZINC000095126463
OC1CCC(OCc2nnn[nH]2)CC1    ZINC000307389591
C(OCC1CCOCC1)c1nnn[nH]1    ZINC000095126788
CCCCCC(=O)OCc1nnn[nH]1    ZINC000149550445
C(OC[C@H]1CCCCO1)c1nnn[nH]1    ZINC000095126465
CC[C@H](C)[C@H](N)C(=O)Nc1nnn[nH]1    ZINC000166959665
CCCC[C@@H](N)C(=O)Nc1nnn[nH]1    ZINC000309018724
CN(C)CCNC(=O)Cc1nnn[nH]1    ZINC000095319125
CC(C)(C)[C@H](N)C(=O)Nc1nnn[nH]1    ZINC000306674471
CCC[C@@](C)(N)C(=O)Nc1nnn[nH]1    ZINC000307668679
CC[C@@H](C)[C@H](N)C(=O)Nc1nnn[nH]1    ZINC000166959555
CCCC[C@H](N)C(=O)Nc1nnn[nH]1    ZINC000309018729
CC(C)C[C@H](N)C(=O)Nc1nnn[nH]1    ZINC000306271508
CC(C)(N)CCC(=O)Nc1nnn[nH]1    ZINC000306967875
CC(C)(C)NCC(=O)Nc1nnn[nH]1    ZINC000307459505
CCC[C@](C)(N)C(=O)Nc1nnn[nH]1    ZINC000307668680
CC(C)NCCC(=O)Nc1nnn[nH]1    ZINC000308902917
CC(C)C[C@@H](N)C(=O)Nc1nnn[nH]1    ZINC000306271507
c1csc(SCc2nnn[nH]2)n1    ZINC000095188111
O=C(Nc1nnn[nH]1)[C@H]1CCCS1    ZINC000306655797
O=C(Nc1nnn[nH]1)[C@@H]1CCSC1    ZINC000306634701
CSC1(C(=O)Nc2nnn[nH]2)CC1    ZINC000307179290
O=C(Nc1nnn[nH]1)[C@H]1CCSC1    ZINC000306634700
O=C(Nc1nnn[nH]1)[C@@H]1CCCS1    ZINC000306655796
O=[N+]([O-])C1=NNNN1Cc1nnn[nH]1    ZINC000009972308
CCOC(=O)C(=O)NCc1nnn[nH]1    ZINC000044976789
COC(=O)CNC(=O)Cc1nnn[nH]1    ZINC000095316243
O=C(O)CCCC(=O)Nc1nnn[nH]1    ZINC000083343073
C#CCNc1ccc(-c2nnn[nH]2)cc1    ZINC000095119993
C#CCNc1ccccc1-c1nnn[nH]1    ZINC000095120001
c1[nH]c2ccccc2c1Cc1nnn[nH]1    ZINC000006823629
C#CCNc1cccc(-c2nnn[nH]2)c1    ZINC000068990431
COCCCC(=O)NCc1nnn[nH]1    ZINC000082687070
CC(C)OCC(=O)NCc1nnn[nH]1    ZINC000162397389
CCOCCC(=O)NCc1nnn[nH]1    ZINC000053733600
CC(C)(C)OC(=O)NCc1nnn[nH]1    ZINC000039091278
CCCOCC(=O)NCc1nnn[nH]1    ZINC000225767666
COCCCNC(=O)Cc1nnn[nH]1    ZINC000095190698
COC(C)(C)C(=O)NCc1nnn[nH]1    ZINC000225767497
NCCNCC(=O)NCc1nnn[nH]1    ZINC000095120511
c1nnc(SCc2nnn[nH]2)s1    ZINC000095252455
O=C(Nc1nnn[nH]1)[C@H]1CSCN1    ZINC000306534852
O=C(Nc1nnn[nH]1)[C@@H]1CSCN1    ZINC000307755724
C[C@H]1OCC[C@@H]1SCc1nnn[nH]1    ZINC000306397220
C(S[C@H]1CCCOC1)c1nnn[nH]1    ZINC000306337822
C(S[C@@H]1CCCOC1)c1nnn[nH]1    ZINC000306337824
C[C@@H]1OCC[C@@H]1SCc1nnn[nH]1    ZINC000306397258
C(SC[C@@H]1CCCO1)c1nnn[nH]1    ZINC000308328320
C[C@@H]1OCC[C@H]1SCc1nnn[nH]1    ZINC000306397216
C[C@H]1OCC[C@H]1SCc1nnn[nH]1    ZINC000306397218
C(SC[C@H]1CCCO1)c1nnn[nH]1    ZINC000308328321
c1nc2ccccc2n1Cc1nnn[nH]1    ZINC000095251150
C#CCNc1ccnc(-c2nnn[nH]2)c1    ZINC000103537833
C#CCNc1cccc(-c2nnn[nH]2)n1    ZINC000095118266
C#CCNc1ncccc1-c1nnn[nH]1    ZINC000095119988
c1ccc2[nH]c(Cc3nnn[nH]3)nc2c1    ZINC000000039809
C#CCNc1ccc(-c2nnn[nH]2)cn1    ZINC000095119999
O=C(Nc1nnn[nH]1)[C@@]1(F)CCNC1    ZINC000306592083
O=C(Nc1nnn[nH]1)[C@]1(F)CCNC1    ZINC000306592082
COC[C@H](N)C(=O)NCc1nnn[nH]1    ZINC000088003939
CO[C@@H](CN)C(=O)NCc1nnn[nH]1    ZINC000227379305
C=C(C)Cc1ccc(-c2nnn[nH]2)cc1    ZINC000095129573
CCC[C@@H](CC)SCc1nnn[nH]1    ZINC000308247532
CCC[C@H](CC)SCc1nnn[nH]1    ZINC000308247533
CC(C)CCCSCc1nnn[nH]1    ZINC000308133753
C(SC1=NCCS1)c1nnn[nH]1    ZINC000298313694
FC(F)Cn1cnc(-c2nnn[nH]2)n1    ZINC000095185674
CC[C@H](SC)C(=O)Nc1nnn[nH]1    ZINC000269677745
CS[C@@H](C)C(=O)NCc1nnn[nH]1    ZINC000308195124
CS[C@@H](C)CC(=O)Nc1nnn[nH]1    ZINC000270490375
CNC(=O)CSCCc1nnn[nH]1    ZINC000095296277
CSC[C@@H](C)C(=O)Nc1nnn[nH]1    ZINC000265034731
CCCSCC(=O)Nc1nnn[nH]1    ZINC000264054212
CC[C@@H](SC)C(=O)Nc1nnn[nH]1    ZINC000269677747
CS[C@H](C)C(=O)NCc1nnn[nH]1    ZINC000308195125
CN(C)C(=O)CSCc1nnn[nH]1    ZINC000095293388
CC(C)SCC(=O)Nc1nnn[nH]1    ZINC000306924854
CSCCC(=O)NCc1nnn[nH]1    ZINC000044929351
CSC[C@H](C)C(=O)Nc1nnn[nH]1    ZINC000265034730
CS[C@H](C)CC(=O)Nc1nnn[nH]1    ZINC000270490378
N#Cc1cccnc1NCc1nnn[nH]1    ZINC000044931656
N#Cc1cnccc1NCc1nnn[nH]1    ZINC000308885197
C#CCNc1nccnc1-c1nnn[nH]1    ZINC000095118256
C#CCNc1cnc(-c2nnn[nH]2)cn1    ZINC000095118268
N#Cc1cccc(NCc2nnn[nH]2)n1    ZINC000081595957
c1ccc2c(c1)nnn2Cc1nnn[nH]1    ZINC000005520868
O=C(Cc1nnn[nH]1)NC[C@@H](O)CO    ZINC000095120227
C=CCNc1cccc(-c2nnn[nH]2)c1    ZINC000095128938
C=CCNc1ccc(-c2nnn[nH]2)cc1    ZINC000095128928
C(=C\c1ccccc1)\CNc1nnn[nH]1    ZINC000035548229
O=C1OCc2cc(-c3nnn[nH]3)ccc21    ZINC000004181293
COC(=O)[C@@H](C)SCc1nnn[nH]1    ZINC000275109522
COC(=O)CSCCc1nnn[nH]1    ZINC000095190176
C[C@@H](SCCc1nnn[nH]1)C(=O)O    ZINC000095195111
C[C@H](SCCc1nnn[nH]1)C(=O)O    ZINC000095195110
C[C@H](CSCc1nnn[nH]1)C(=O)O    ZINC000308141583
C[C@@H](CSCc1nnn[nH]1)C(=O)O    ZINC000308141582
CCOC(=O)CSCc1nnn[nH]1    ZINC000095174906
COC(=O)[C@H](C)SCc1nnn[nH]1    ZINC000275109520
Cc1cc(-c2nnn[nH]2)nc2ncnn21    ZINC000005242230
N#Cc1nccnc1NCc1nnn[nH]1    ZINC000054378212
N#Cc1cc(NCc2nnn[nH]2)ncn1    ZINC000308780422
N#Cc1cnc(NCc2nnn[nH]2)cn1    ZINC000070581333
c1ccc(-c2nnn[nH]2)c(OC2CC2)c1    ZINC000238093119
c1cc(-c2nnn[nH]2)ccc1OC1CC1    ZINC000238094154
C=CCOc1ccc(-c2nnn[nH]2)cc1    ZINC000095129937
C=CCOc1cccc(-c2nnn[nH]2)c1    ZINC000095129969
C=CCNc1cccc(-c2nnn[nH]2)n1    ZINC000095128975
c1cc(NC2CC2)nc(-c2nnn[nH]2)c1    ZINC000095147306
c1cc(NC2CC2)ncc1-c1nnn[nH]1    ZINC000095177077
C=CCNc1ccc(-c2nnn[nH]2)cn1    ZINC000095128935
c1cc(NC2CC2)cc(-c2nnn[nH]2)n1    ZINC000095184474
Cc1ccccc1C(=N)Nc1nnn[nH]1    ZINC000008775341
c1cnc(NC2CC2)c(-c2nnn[nH]2)c1    ZINC000095220136
C=CCNc1ncccc1-c1nnn[nH]1    ZINC000095128919
CC[C@H](C)c1ccc(-c2nnn[nH]2)cc1    ZINC000071508442
CC(C)Cc1ccc(-c2nnn[nH]2)cc1    ZINC000071508440
CC[C@@H](C)c1ccc(-c2nnn[nH]2)cc1    ZINC000071508441
CCCCc1ccc(-c2nnn[nH]2)cc1    ZINC000071508439
O=C(O)CN(CC(=O)O)[C@H]1N=NNN1    ZINC000006013664
O=C(NCc1nnn[nH]1)c1ccccc1    ZINC000044927067
NC(=O)Cc1ccc(-c2nnn[nH]2)cc1    ZINC000095174598
O=C(Cc1nnn[nH]1)Nc1ccccc1    ZINC000039250949
COc1ccccc1/C=N/c1nnn[nH]1    ZINC000005211071
CN(C(=O)c1ccccc1)c1nnn[nH]1    ZINC000166109222
Cc1ccc(-c2nnn[nH]2)cc1C(N)=O    ZINC000095323704
C=CCn1cccc(-c2nnn[nH]2)c1=O    ZINC000095129074
CNC(=O)c1cccc(-c2nnn[nH]2)c1    ZINC000070192960
Cc1ccccc1C(=O)Nc1nnn[nH]1    ZINC000004893942
CNC(=O)c1ccc(-c2nnn[nH]2)cc1    ZINC000070192788
CC(=O)Nc1cccc(-c2nnn[nH]2)c1    ZINC000005481081
CC(=O)Nc1ccccc1-c1nnn[nH]1    ZINC000004853073
C=CCNc1nccnc1-c1nnn[nH]1    ZINC000095128945
c1cnc(-c2nnn[nH]2)c(NC2CC2)n1    ZINC000095183819
C=CCNc1cnc(-c2nnn[nH]2)cn1    ZINC000095128983
c1nc(-c2nnn[nH]2)cnc1NC1CC1    ZINC000095337418
N=C(Nc1nnn[nH]1)Nc1ccccc1    ZINC000001742186
Cc1ccc(C[C@@H](N)c2nnn[nH]2)cc1    ZINC000006487146
CCNCc1ccc(-c2nnn[nH]2)cc1    ZINC000095177123
CCCNc1ccccc1-c1nnn[nH]1    ZINC000095171574
CN(C)Cc1ccc(-c2nnn[nH]2)cc1    ZINC000095193180
CC(C)Nc1ccc(-c2nnn[nH]2)cc1    ZINC000042191863
Cc1ccc(C)c([C@@H](N)c2nnn[nH]2)c1    ZINC000049671160
Cc1ccc(C)c([C@H](N)c2nnn[nH]2)c1    ZINC000049671159
CN(C)Cc1cccc(-c2nnn[nH]2)c1    ZINC000095193184
Cc1nccc(C(C)C)c1-c1nnn[nH]1    ZINC000072447019
Cc1ccc(C[C@H](N)c2nnn[nH]2)cc1    ZINC000006487145
CCNCc1cccc(-c2nnn[nH]2)c1    ZINC000095177127
CC(C)Nc1cccc(-c2nnn[nH]2)c1    ZINC000037102189
CCNc1cc(-c2nnn[nH]2)ccc1C    ZINC000095302186
CC(C)(C)[n+]1n[nH]c(-c2ccccc2)n1    ZINC000024979030
Cl/C=C/CSCCc1nnn[nH]1    ZINC000095118563
Cl/C=C\CSCCc1nnn[nH]1    ZINC000095118562
CCSC(SCC)c1nnn[nH]1    ZINC000020405502
O=c1c(-c2nnn[nH]2)c[nH]c2ncnn21    ZINC000238639335
CC(=O)Oc1ccc(-c2nnn[nH]2)cc1    ZINC000095133555
c1cc(Cc2nnn[nH]2)cc2c1OCO2    ZINC000006822278
c1ccc2c(c1)OC[C@@H](c1nnn[nH]1)O2    ZINC000027900517
COC(=O)c1ccc(-c2nnn[nH]2)cc1    ZINC000071373319
c1ccc2c(c1)OC[C@H](c1nnn[nH]1)O2    ZINC000027900519
CC(=O)Oc1ccccc1-c1nnn[nH]1    ZINC000095133616
COC(=O)c1cccc(-c2nnn[nH]2)c1    ZINC000038996915
Oc1ccccc1/C=N/Nc1nnn[nH]1    ZINC000003898310
Oc1ccc(/C=N/Nc2nnn[nH]2)cc1    ZINC000003897268
NC(=O)Nc1cccc(-c2nnn[nH]2)c1    ZINC000095157646
Cc1nc(C(N)=O)ccc1-c1nnn[nH]1    ZINC000095328289
O=C(NCc1nnn[nH]1)c1ccccn1    ZINC000044929418
CC(=O)Nc1cccc(-c2nnn[nH]2)n1    ZINC000095133311
O=C(NCc1nnn[nH]1)c1ccncc1    ZINC000044929420
O=C(/C=C/c1ccc[nH]1)Nc1nnn[nH]1    ZINC000000012756
NNC(=O)c1ccc(-c2nnn[nH]2)cc1    ZINC000036962764
O=C(NCc1nnn[nH]1)c1cccnc1    ZINC000044929424
O=C(Nc1nnn[nH]1)Nc1ccccc1    ZINC000006927556
NN(/N=N/c1nnn[nH]1)c1ccccc1    ZINC000005478132
CCCOc1ccc(-c2nnn[nH]2)cc1    ZINC000071508858
CC(C)Oc1ccc(-c2nnn[nH]2)cc1    ZINC000071508862
Cc1cccc(OCc2nnn[nH]2)c1C    ZINC000004511122
CCOc1ccc(Cc2nnn[nH]2)cc1    ZINC000004724489
CCc1cc(-c2nnn[nH]2)ccc1OC    ZINC000071508859
CC(C)Oc1ccccc1-c1nnn[nH]1    ZINC000095151198
c1ccc(CCOCc2nnn[nH]2)cc1    ZINC000095249396
COc1c(C)cc(-c2nnn[nH]2)cc1C    ZINC000095210866
CCOc1ccc(-c2nnn[nH]2)cc1C    ZINC000071508861
CC(C)Oc1cccc(-c2nnn[nH]2)c1    ZINC000095151179
C[C@H](OCc1nnn[nH]1)c1ccccc1    ZINC000095248459
CCNc1nc(C)ccc1-c1nnn[nH]1    ZINC000095302129
CC(C)Nc1ncccc1-c1nnn[nH]1    ZINC000095150857
CC(C)Nc1cccc(-c2nnn[nH]2)n1    ZINC000095208549
CC(C)Nc1ccnc(-c2nnn[nH]2)c1    ZINC000103575779
c1nn(C2CCCC2)cc1-c1nnn[nH]1    ZINC000095149432
C[C@H]1NCCn2c(-c3nnn[nH]3)ccc21    ZINC000012877936
C[C@@H]1NCCn2c(-c3nnn[nH]3)ccc21    ZINC000012877930
C1C2CC3CC1CC(c1nnn[nH]1)(C2)C3    ZINC000019957602
CS(=O)(=O)CC(=O)Nc1nnn[nH]1    ZINC000306231204
Nc1cc(-c2nnn[nH]2)ccc1C(=O)O    ZINC000008418171
Nc1ccc(C(=O)O)c(-c2nnn[nH]2)c1    ZINC000014987815
O=C(NO)c1ccc(-c2nnn[nH]2)cc1    ZINC000095232990
COC(=O)c1ccc(-c2nnn[nH]2)nc1    ZINC000095190375
Nc1cc2c(cc1-c1nnn[nH]1)OCO2    ZINC000020120419
COC(=O)c1cnccc1-c1nnn[nH]1    ZINC000095316405
COC(=O)c1ccnc(-c2nnn[nH]2)c1    ZINC000095190429
O=C(/C=C/c1ccco1)Nc1nnn[nH]1    ZINC000000012761
O=C(Nc1nnn[nH]1)c1ccccc1O    ZINC000000323018
COC(=O)c1cccc(-c2nnn[nH]2)n1    ZINC000095190396
COC(=O)c1ccc(-c2nnn[nH]2)cn1    ZINC000095190373
Oc1ccc(/C=N/c2nnn[nH]2)cc1O    ZINC000100460866
O=C(NO)c1cccc(-c2nnn[nH]2)c1    ZINC000095156586
O=[N+]([O-])c1ccccc1Cc1nnn[nH]1    ZINC000020077631
Cc1ccc(-c2nnn[nH]2)cc1[N+](=O)[O-]    ZINC000031717285
COC(=O)c1cc(-c2nnn[nH]2)ccn1    ZINC000238387551
O=C(/C=C\c1ccco1)Nc1nnn[nH]1    ZINC000140784743
O=[N+]([O-])c1ccc(Cc2nnn[nH]2)cc1    ZINC000015453132
Cc1nccnc1C(=O)Nc1nnn[nH]1    ZINC000149597793
O=C(Cc1nnn[nH]1)Nc1ncccn1    ZINC000095184727
Cc1cnc(C(=O)Nc2nnn[nH]2)cn1    ZINC000004324685
O=C(NCc1nnn[nH]1)c1ccnnc1    ZINC000158934144
NC(=O)Nc1ccc(-c2nnn[nH]2)cn1    ZINC000095163795
O=C(NCc1nnn[nH]1)c1cncnc1    ZINC000230894323
O=C(NCc1nnn[nH]1)c1cnccn1    ZINC000044929440
C[C@@H](C(=O)Nc1nnn[nH]1)C(C)(F)F    ZINC000293864697
C[C@H](C(=O)Nc1nnn[nH]1)C(C)(F)F    ZINC000293864695
COc1ccc(CNc2nnn[nH]2)cc1    ZINC000004897343
OCCNc1ccc(-c2nnn[nH]2)cc1    ZINC000095233235
N[C@@H](Cc1ccc(O)cc1)c1nnn[nH]1    ZINC000008648919
CCn1ccc(C)c(-c2nnn[nH]2)c1=O    ZINC000095305929
CCCn1cccc(-c2nnn[nH]2)c1=O    ZINC000095290972
N[C@H](Cc1ccc(O)cc1)c1nnn[nH]1    ZINC000006512409
OCCNc1cccc(-c2nnn[nH]2)c1    ZINC000095157881
Cc1cc(C)nc(NCc2nnn[nH]2)n1    ZINC000044931613
CC(C)Nc1cncc(-c2nnn[nH]2)n1    ZINC000095208551
C=CCCCn1cnc(-c2nnn[nH]2)n1    ZINC000095128306
CCc1cc(NCc2nnn[nH]2)ncn1    ZINC000044931550
CNc1nnc(C)c(C)c1-c1nnn[nH]1    ZINC000103652110
Cc1cc(NCc2nnn[nH]2)nc(C)n1    ZINC000044931637
CC(C)=CCn1cnc(-c2nnn[nH]2)n1    ZINC000095130639
S=C(Nc1nnn[nH]1)c1ccccn1    ZINC000016134165
n1n[nH]c(-c2nonc2-c2nnn[nH]2)n1    ZINC000012428230
O=C(Nc1nnn[nH]1)c1ccc[nH]c1=O    ZINC000060380357
O=C(Nc1nnn[nH]1)c1ncccc1O    ZINC000127331445
Nc1ccc([N+](=O)[O-])cc1-c1nnn[nH]1    ZINC000034215944
Cc1ccc(SCc2nnn[nH]2)cc1    ZINC000071773824
CCSc1ccc(-c2nnn[nH]2)cc1    ZINC000083265607
CSCc1ccccc1-c1nnn[nH]1    ZINC000095318814
Cc1ccccc1SCc1nnn[nH]1    ZINC000085111382
c1ccc(CSCc2nnn[nH]2)cc1    ZINC000095185843
CCSc1cccc(-c2nnn[nH]2)c1    ZINC000095282454
Cc1cccc(C)c1-n1nn[nH]c1=S    ZINC000006557025
Cc1ccc(-n2nn[nH]c2=S)cc1C    ZINC000006556869
Cc1cccc(SCc2nnn[nH]2)c1    ZINC000085106526
CSCc1cccc(-c2nnn[nH]2)c1    ZINC000095192863
CCSc1ccccc1-c1nnn[nH]1    ZINC000095303835
Nc1nccnc1C(=O)Nc1nnn[nH]1    ZINC000309081481
Fc1ccccc1/C=N/Nc1nnn[nH]1    ZINC000012375297
OCCOc1cccc(-c2nnn[nH]2)c1    ZINC000095158499
COc1cccc(-c2nnn[nH]2)c1OC    ZINC000039149346
COc1ccc(-c2nnn[nH]2)cc1OC    ZINC000000088493
OCCOc1ccc(-c2nnn[nH]2)cc1    ZINC000095233342
COc1ccc(-c2nnn[nH]2)c(OC)c1    ZINC000041214487
COc1ccccc1OCc1nnn[nH]1    ZINC000004784674
COc1ccc(OCc2nnn[nH]2)cc1    ZINC000004511128
N#CC1(C(=O)NCc2nnn[nH]2)CCC1    ZINC000083798355
OCCNc1ncccc1-c1nnn[nH]1    ZINC000095220205
Cc1ccn(C)c1C(=O)Nc1nnn[nH]1    ZINC000275907334
Cn1cccc1C(=O)NCc1nnn[nH]1    ZINC000044929392
CCc1[nH]ccc1C(=O)Nc1nnn[nH]1    ZINC000285471803
Cc1ccc(C(=O)Nc2nnn[nH]2)n1C    ZINC000264005020
COc1c(N)cc(-c2nnn[nH]2)cc1N    ZINC000014987535
Cc1nn(C)c(=O)c(-c2nnn[nH]2)c1C    ZINC000012926553
OCCNc1cccc(-c2nnn[nH]2)n1    ZINC000095147429
OCCNc1cc(-c2nnn[nH]2)ccn1    ZINC000103634838
Cc1nnc(NCc2nnn[nH]2)nc1C    ZINC000164497157
O=c1[nH]nnn1-c1cccc([N+](=O)[O-])c1    ZINC000117603390
O=C(Nc1nnn[nH]1)c1ccccc1F    ZINC000006557521
NC(=O)c1ccc(-c2nnn[nH]2)cc1F    ZINC000116566326
O/C(=N\c1nnn[nH]1)c1ccc(F)cc1    ZINC000033907802
O=C(Nc1nnn[nH]1)c1cccc(F)c1    ZINC000005671256
NC(=O)c1ccc(F)c(-c2nnn[nH]2)c1    ZINC000095141373
NC(=O)c1cc(-c2nnn[nH]2)ccc1F    ZINC000095338859
CCSc1cc(-c2nnn[nH]2)ccn1    ZINC000095303823
Cc1ccc(SCc2nnn[nH]2)nc1    ZINC000267368890
Cc1cccnc1SCc1nnn[nH]1    ZINC000286657648
Cc1cnccc1SCc1nnn[nH]1    ZINC000292915275
Cc1cc(C(=O)NCc2nnn[nH]2)co1    ZINC000161562071
Cc1coc(C)c1C(=O)Nc1nnn[nH]1    ZINC000284259068
O=C(Cc1nnn[nH]1)NCc1ccco1    ZINC000016749954
COc1cc(-c2nnn[nH]2)cc(N)c1O    ZINC000049538526
CCOC(=O)c1ccc(-c2nnn[nH]2)[nH]1    ZINC000095175279
Cc1cc(C(=O)Nc2nnn[nH]2)c(C)o1    ZINC000028225559
COc1cc(-c2nnn[nH]2)c(N)cc1O    ZINC000065336729
CCc1occc1C(=O)Nc1nnn[nH]1    ZINC000280655496
Cc1cc(C)c(C(=O)Nc2nnn[nH]2)o1    ZINC000267280635
Cc1occc1C(=O)NCc1nnn[nH]1    ZINC000044929467
CCOC(=O)c1cc(-c2nnn[nH]2)c[nH]1    ZINC000095175239
O=C(CCc1ccco1)Nc1nnn[nH]1    ZINC000060380362
Cc1ccoc1C(=O)NCc1nnn[nH]1    ZINC000044929471
Cc1ccc(C(=O)NCc2nnn[nH]2)o1    ZINC000044929320
O=C(Cn1cccn1)NCc1nnn[nH]1    ZINC000044929350
Cn1nccc1C(=O)NCc1nnn[nH]1    ZINC000044929544
CCn1ccnc1C(=O)Nc1nnn[nH]1    ZINC000292047994
O=C(Cc1nnn[nH]1)NCc1cn[nH]c1    ZINC000095149564
Cn1cc(C(=O)NCc2nnn[nH]2)cn1    ZINC000044929390
OCCNc1cnc(-c2nnn[nH]2)cn1    ZINC000095337525
CCC(=O)Cn1cnc(-c2nnn[nH]2)n1    ZINC000095256964
Cc1[nH]ncc1C(=O)NCc1nnn[nH]1    ZINC000070650886
OCCNc1nccnc1-c1nnn[nH]1    ZINC000095183922
CCc1cc(C(=O)Nc2nnn[nH]2)[nH]n1    ZINC000263990614
Cn1cncc1C(=O)NCc1nnn[nH]1    ZINC000236078072
COc1ccnc(NCc2nnn[nH]2)n1    ZINC000162396302
CC(=O)Nc1[nH]nc(C)c1-c1nnn[nH]1    ZINC000095193682
Cn1cnc(C(=O)NCc2nnn[nH]2)c1    ZINC000230170445
O=C(Cc1cc[nH]n1)NCc1nnn[nH]1    ZINC000085939532
Cn1ccc(NC(=O)Cc2nnn[nH]2)n1    ZINC000095148620
Cn1ccc(C(=O)NCc2nnn[nH]2)n1    ZINC000225767450
Cc1cn[nH]c1C(=O)NCc1nnn[nH]1    ZINC000308975707
CCNc1ccc(F)cc1-c1nnn[nH]1    ZINC000095280971
N[C@H](Cc1cccc(F)c1)c1nnn[nH]1    ZINC000006511677
N[C@@H](Cc1cccc(F)c1)c1nnn[nH]1    ZINC000006511674
CCNc1cccc(F)c1-c1nnn[nH]1    ZINC000095173198
CCNc1ccc(-c2nnn[nH]2)cc1F    ZINC000095302205
N[C@@H](Cc1ccccc1F)c1nnn[nH]1    ZINC000008648915
CCNc1ccc(F)c(-c2nnn[nH]2)c1    ZINC000095280968
N[C@H](Cc1ccccc1F)c1nnn[nH]1    ZINC000006513887
C[C@@H]1CC/C(=C\C(=O)Nc2nnn[nH]2)C1    ZINC000267902539
O=C(NCc1nnn[nH]1)C1[C@H]2CCC[C@H]12    ZINC000123487939
O=C(Nc1nnn[nH]1)[C@H]1C[C@H]2CC[C@H]1C2    ZINC000105333996
O=C(Nc1nnn[nH]1)C1=CCCCCC1    ZINC000131494664
O=C(C[C@H]1C=CCC1)NCc1nnn[nH]1    ZINC000044927185
C#CCCCCC(=O)NCc1nnn[nH]1    ZINC000222915493
C/C=C(\C=C\C(=O)Nc1nnn[nH]1)CC    ZINC000152561268
O=C(NCc1nnn[nH]1)C1[C@@H]2CCC[C@@H]12    ZINC000123487683
C=CCC1(C(=O)Nc2nnn[nH]2)CCC1    ZINC000191892349
C[C@H]1CC/C(=C\C(=O)Nc2nnn[nH]2)C1    ZINC000267902541
O=C(C[C@@H]1C=CCCC1)Nc1nnn[nH]1    ZINC000189661878
O=C(NCc1nnn[nH]1)[C@@H]1CC=CCC1    ZINC000044927175
O=C(NCc1nnn[nH]1)[C@H]1CC=CCC1    ZINC000044927177
O=C(C[C@H]1C=CCCC1)Nc1nnn[nH]1    ZINC000189661856
O=C(C=C1CCCCC1)Nc1nnn[nH]1    ZINC000265704300
C=CCC(CC=C)C(=O)Nc1nnn[nH]1    ZINC000150728282
C[C@@H]1CC=CC[C@H]1C(=O)Nc1nnn[nH]1    ZINC000285482628
O=C(C[C@@H]1C=CCC1)NCc1nnn[nH]1    ZINC000044927183
O=C(Nc1nnn[nH]1)[C@@H]1C[C@H]2CC[C@H]1C2    ZINC000251472715
CC(C(=O)Nc1nnn[nH]1)=C1CCCC1    ZINC000176650021
O=C(NCc1nnn[nH]1)[C@H]1[C@@H]2CCC[C@@H]21    ZINC000251091497
O=C(CC1=CCCCC1)Nc1nnn[nH]1    ZINC000106907740
CC[C@@H](C)Cn1cnc(-c2nnn[nH]2)n1    ZINC000095259608
CC(C)CCn1cnc(-c2nnn[nH]2)n1    ZINC000095199246
CC[C@H](C)Cn1cnc(-c2nnn[nH]2)n1    ZINC000095259609
C1CN2CCC1/C(=N\Nc1nnn[nH]1)C2    ZINC000012343600
O=C(O)c1ccc(-c2nnn[nH]2)cc1F    ZINC000095218986
Oc1ccccc1SCc1nnn[nH]1    ZINC000095182244
Oc1cccc(SCc2nnn[nH]2)c1    ZINC000306242690
COc1cccc(-n2nn[nH]c2=S)c1    ZINC000006556114
COc1ccc(Sc2nnn[nH]2)cc1    ZINC000001507817
Oc1ccc(SCc2nnn[nH]2)cc1    ZINC000095175972
c1cnc(SCCc2nnn[nH]2)nc1    ZINC000095187773
Cc1cnc(SCc2nnn[nH]2)nc1    ZINC000095345068
Cc1ccsc1/C=N/Nc1nnn[nH]1    ZINC000013633656
OB(O)c1ccc(F)c(-c2nnn[nH]2)c1    ZINC000169743634
CCOC(=O)c1coc(-c2nnn[nH]2)c1    ZINC000095281569
COC(=O)c1cc(-c2nnn[nH]2)oc1C    ZINC000095328256
CC(=O)OCc1ccc(-c2nnn[nH]2)o1    ZINC000095131647
CCOC(=O)/C(C#N)=C/Nc1nnn[nH]1    ZINC000018988970
Cc1cc(C(=O)NCc2nnn[nH]2)no1    ZINC000044929340
Cn1cc(-c2nnn[nH]2)c(=O)n(C)c1=O    ZINC000095216217
Cc1cc(C(=O)NCc2nnn[nH]2)on1    ZINC000044929326
Cc1ncoc1C(=O)NCc1nnn[nH]1    ZINC000093295212
CCOc1cccc(F)c1-c1nnn[nH]1    ZINC000095176509
FCCOc1cccc(-c2nnn[nH]2)c1    ZINC000095144846
CCOc1ccc(-c2nnn[nH]2)cc1F    ZINC000071510933
FCCOc1ccc(-c2nnn[nH]2)cc1    ZINC000095145563
COc1ccc(Cc2nnn[nH]2)cc1F    ZINC000036928418
CCOc1ccc(-c2nnn[nH]2)c(F)c1    ZINC000095176227
CNC(=O)Cn1cnc(-c2nnn[nH]2)n1    ZINC000095296295
O=C(Cc1nnn[nH]1)NCc1ncn[nH]1    ZINC000095185566
Cn1ncc(C(=O)Nc2nnn[nH]2)c1N    ZINC000308871012
Cc1n[nH]c(C(=O)NCc2nnn[nH]2)n1    ZINC000087448684
O=C(Cn1cncn1)NCc1nnn[nH]1    ZINC000044929325
CC[C@](C)(C#N)C(=O)NCc1nnn[nH]1    ZINC000136229051
CC[C@@](C)(C#N)C(=O)NCc1nnn[nH]1    ZINC000136229011
Cn1nnc(=NC(=O)C2=CCNCC2)[nH]1    ZINC000403633892
CN(C)CCn1cnc(-c2nnn[nH]2)n1    ZINC000095308116
CC(Cl)(Cl)C(=O)Nc1nnn[nH]1    ZINC000271968066
O=[N+]([O-])c1cc(-c2nnn[nH]2)ccc1F    ZINC000033296079
O=[N+]([O-])c1ccc(F)c(-c2nnn[nH]2)c1    ZINC000040350944
O=[N+]([O-])c1ccc(-c2nnn[nH]2)c(F)c1    ZINC000040350589
[O-][n+]1ccccc1SCc1nnn[nH]1    ZINC000095236721
CC(=O)Nc1sccc1-c1nnn[nH]1    ZINC000095133056
Cc1ccc(C(=O)Nc2nnn[nH]2)s1    ZINC000028225751
O=C(NCc1nnn[nH]1)c1ccsc1    ZINC000044929466
O=C(NCc1nnn[nH]1)c1cccs1    ZINC000044929452
O=C(Cc1cccs1)Nc1nnn[nH]1    ZINC000075283134
CNc1ccc(-c2nnn[nH]2)cc1Cl    ZINC000095316012
CNc1ccc(Cl)c(-c2nnn[nH]2)c1    ZINC000095296838
Clc1ccc(CNc2nnn[nH]2)cc1    ZINC000004785430
Nc1nccnc1SCc1nnn[nH]1    ZINC000306296983
O=C(CC(F)(F)F)NCc1nnn[nH]1    ZINC000044929474
O=C(NCc1nnn[nH]1)c1c[nH]c(=O)[nH]1    ZINC000044929347
COC(=O)c1ncn(Cc2nnn[nH]2)n1    ZINC000095190443
CCOC(=O)/C(C#N)=N/Nc1nnn[nH]1    ZINC000009434459
O=C(Cc1nnn[nH]1)NCc1nnn[nH]1    ZINC000095120223
O=C(Cn1cnnn1)NCc1nnn[nH]1    ZINC000044927179
CC1=C(C(=O)Nc2nnn[nH]2)CCCO1    ZINC000270076379
COCCCn1cnc(-c2nnn[nH]2)n1    ZINC000095298010
CC1(C)N=C(c2nnn[nH]2)C(C)(C)N1[O]    ZINC000104752774
C[C@@H]1CC[C@H](CC(=O)Nc2nnn[nH]2)C1    ZINC000130582683
C[C@H](CN(C)C(=O)C1CC1)c1nnn[nH]1    ZINC000095242953
O=C(CC1CCCCC1)Nc1nnn[nH]1    ZINC000057682184
CC(C)[C@@]1(C)C[C@@H]1C(=O)Nc1nnn[nH]1    ZINC000186083372
CCC(=O)N1CCC[C@H](c2nnn[nH]2)C1    ZINC000095256991
C[C@H]1CC[C@@H](CC(=O)Nc2nnn[nH]2)C1    ZINC000130583340
C[C@H]1CCC[C@H]1CC(=O)Nc1nnn[nH]1    ZINC000187647068
C[C@@H](CN(C)C(=O)C1CC1)c1nnn[nH]1    ZINC000095242952
C[C@@H]1CCC[C@H](C(=O)Nc2nnn[nH]2)C1    ZINC000121436740
CC(C)[C@]1(C)C[C@@H]1C(=O)Nc1nnn[nH]1    ZINC000186083355
C[C@@H]1CC[C@@H](CC(=O)Nc2nnn[nH]2)C1    ZINC000130583117
CCC[C@H](NC(=O)C1CC1)c1nnn[nH]1    ZINC000095287667
CC1(C(=O)NCc2nnn[nH]2)CCCC1    ZINC000082687069
C/C(=C\C(=O)Nc1nnn[nH]1)C(C)(C)C    ZINC000080354033
C[C@@H]1CCC[C@H]1CC(=O)Nc1nnn[nH]1    ZINC000187647048
C[C@H]1CC[C@H](CC(=O)Nc2nnn[nH]2)C1    ZINC000130582894
CC1(C(=O)Nc2nnn[nH]2)CCCCC1    ZINC000153776634
CC(C)[C@@]1(C)C[C@H]1C(=O)Nc1nnn[nH]1    ZINC000186083408
O=C(CC1CCCC1)NCc1nnn[nH]1    ZINC000044929447
C[C@H]1CCC[C@@H](C(=O)Nc2nnn[nH]2)C1    ZINC000121437075
CC(C)[C@]1(C)C[C@H]1C(=O)Nc1nnn[nH]1    ZINC000186083392
C[C@@H]1CCC[C@@H](C(=O)Nc2nnn[nH]2)C1    ZINC000121436975
CC(C)(NC(=O)C1CCC1)c1nnn[nH]1    ZINC000095204058
CCC(=O)N1CCC[C@@H](c2nnn[nH]2)C1    ZINC000095256992
CCC[C@@H](NC(=O)C1CC1)c1nnn[nH]1    ZINC000095287668
CC(C)(NC(=O)CC1CC1)c1nnn[nH]1    ZINC000095204075
C[C@H]1CCC[C@H](C(=O)Nc2nnn[nH]2)C1    ZINC000121436848
C[C@@H]1CCC[C@@H]1CC(=O)Nc1nnn[nH]1    ZINC000187647012
O=C(CCC1CCCC1)Nc1nnn[nH]1    ZINC000005382477
CCC(=O)N1CCC(c2nnn[nH]2)CC1    ZINC000095269224
O=C(Nc1nnn[nH]1)C1CCCCCC1    ZINC000076964277
CCC1(C(=O)Nc2nnn[nH]2)CCCC1    ZINC000120853791
C[C@H]1CCC[C@@H]1CC(=O)Nc1nnn[nH]1    ZINC000187647030
O=C(NCc1nnn[nH]1)C1CCCCC1    ZINC000044929436
COC(=O)c1cc(-c2nnn[nH]2)cs1    ZINC000095190316
COC(=O)c1ccc(-c2nnn[nH]2)s1    ZINC000238403303
COc1cc(Cl)cc(-c2nnn[nH]2)c1    ZINC000095191136
COc1cc(Cl)ccc1-c1nnn[nH]1    ZINC000095191227
Clc1ccc(OCc2nnn[nH]2)cc1    ZINC000004728044
COc1ccc(-c2nnn[nH]2)cc1Cl    ZINC000071512345
Clc1ccccc1OCc1nnn[nH]1    ZINC000004728181
CC(=O)Nc1ncc(-c2nnn[nH]2)s1    ZINC000095133335
O=C(NCc1nnn[nH]1)c1cscn1    ZINC000062358422
O=C(NCc1nnn[nH]1)c1cncs1    ZINC000225767724
CSc1ccc(-c2nnn[nH]2)cc1F    ZINC000095318878
Fc1ccccc1SCc1nnn[nH]1    ZINC000082190353
Fc1cccc(SCc2nnn[nH]2)c1    ZINC000085089794
CSc1cccc(F)c1-c1nnn[nH]1    ZINC000095307697
Fc1ccc(SCc2nnn[nH]2)cc1    ZINC000082190310
Nc1ncnc(SCc2nnn[nH]2)n1    ZINC000095252396
N[C@H](C(=O)Nc1nnn[nH]1)C(F)(F)F    ZINC000261531240
N[C@@H](C(=O)Nc1nnn[nH]1)C(F)(F)F    ZINC000261531241
N#CC(C#N)=C1NN=NN1c1ccccc1    ZINC000005731447
CCn1ccnc1SCc1nnn[nH]1    ZINC000095293175
Cc1nc(SCc2nnn[nH]2)[nH]c1C    ZINC000292740101
CCc1c[nH]c(SCc2nnn[nH]2)n1    ZINC000268514256
CN1C(=O)C[C@H](NCc2nnn[nH]2)C1=O    ZINC000105009997
O=C(NCc1nnn[nH]1)[C@H]1CNC(=O)C1    ZINC000096477770
CN1C(=O)C[C@@H](NCc2nnn[nH]2)C1=O    ZINC000044929642
O=C(NCc1nnn[nH]1)[C@@H]1CNC(=O)C1    ZINC000096477768
O=C(NCc1nnn[nH]1)[C@@H]1CCC(=O)N1    ZINC000044927135
CC(C)c1noc(OCc2nnn[nH]2)n1    ZINC000267444930
O=C(NCc1nnn[nH]1)[C@H]1CCC(=O)N1    ZINC000044927137
O=C(CC[C@H]1CCCN1)Nc1nnn[nH]1    ZINC000261549470
CC[C@H]1NCC[C@@H]1C(=O)Nc1nnn[nH]1    ZINC000261552437
CCN(CC(=O)Nc1nnn[nH]1)C1CC1    ZINC000269692689
N[C@@H]1CCC[C@H](C(=O)Nc2nnn[nH]2)C1    ZINC000261583832
NCC1(C(=O)Nc2nnn[nH]2)CCCC1    ZINC000261581415
C[C@@]1(C(=O)NCc2nnn[nH]2)CCCN1    ZINC000070619202
N[C@@H]1CCC[C@H]1C(=O)NCc1nnn[nH]1    ZINC000082921566
C[C@@H](NC1CC1)C(=O)N=c1nnn(C)[nH]1    ZINC000382966063
Cn1nnc(=NC(=O)[C@H](N)CC2CC2)[nH]1    ZINC000379840508
C[C@]1(C(=O)NCc2nnn[nH]2)CCNC1    ZINC000062902700
NC1(C(=O)Nc2nnn[nH]2)CCCCC1    ZINC000132566680
CC[C@@H]1NCC[C@H]1C(=O)Nc1nnn[nH]1    ZINC000261552439
CN1CCN(C(=O)Cc2nnn[nH]2)CC1    ZINC000095189085
CC[C@]1(C(=O)Nc2nnn[nH]2)CCCN1    ZINC000134372512
C[C@@]1(C(=O)Nc2nnn[nH]2)CCCCN1    ZINC000237521500
Cn1nnc(=NC(=O)[C@@H](N)C2CCC2)[nH]1    ZINC000399127626
C[C@@]1(C(=O)Nc2nnn[nH]2)CCCNC1    ZINC000261553965
CC[C@]1(C(=O)Nc2nnn[nH]2)CCNC1    ZINC000309489308
C[C@@H]1C[C@H](C(=O)Nc2nnn[nH]2)CCN1    ZINC000309541357
Cn1nnc(=NC(=O)[C@H](N)C2CCC2)[nH]1    ZINC000399127632
O=C(NCc1nnn[nH]1)C1CCNCC1    ZINC000044932520
CC[C@@]1(C(=O)Nc2nnn[nH]2)CCCN1    ZINC000134372531
N[C@@H](CC1CC1)C(=O)NCc1nnn[nH]1    ZINC000308789976
O=C(Nc1nnn[nH]1)NC1CCCCC1    ZINC000002737895
C[C@]1(C(=O)Nc2nnn[nH]2)CCCCN1    ZINC000237774992
C[C@H](NC1CC1)C(=O)N=c1nnn(C)[nH]1    ZINC000382966071
C[C@]1(C(=O)NCc2nnn[nH]2)CCCN1    ZINC000070619201
O=C(NCc1nnn[nH]1)[C@@H]1CCCCN1    ZINC000044932522
Cn1nnc(=NC(=O)C2(N)CCCC2)[nH]1    ZINC000379672660
C[C@]1(C(=O)Nc2nnn[nH]2)CCCNC1    ZINC000261553966
CC[C@H]1NCC[C@H]1C(=O)Nc1nnn[nH]1    ZINC000261552438
C[C@@]1(C(=O)NCc2nnn[nH]2)CCNC1    ZINC000062902702
CC[C@@H]1NCC[C@@H]1C(=O)Nc1nnn[nH]1    ZINC000261552440
CC[C@@]1(C(=O)Nc2nnn[nH]2)CCNC1    ZINC000309489306
O=C(CC[C@@H]1CCCN1)Nc1nnn[nH]1    ZINC000261549469
N[C@@H]1CCC[C@H]1CC(=O)Nc1nnn[nH]1    ZINC000261949740
N[C@@H]1CCCC[C@@H]1C(=O)Nc1nnn[nH]1    ZINC000309562561
CC[C@@H]1CCCC[C@H]1OCc1nnn[nH]1    ZINC000095285727
CC[C@H]1CCCC[C@@H]1OCc1nnn[nH]1    ZINC000095285726
CC[C@H]1CCCC[C@H]1OCc1nnn[nH]1    ZINC000095285728
CC[C@@H]1CCCC[C@@H]1OCc1nnn[nH]1    ZINC000095285725
O=C(NCc1nnn[nH]1)c1csnn1    ZINC000082687072
O=C(NCc1nnn[nH]1)c1cnns1    ZINC000044929378
O=C(NCc1nnn[nH]1)c1cnsn1    ZINC000044929379
C=C(Cl)Cn1cnc(-c2nnn[nH]2)n1    ZINC000095128037
Clc1cncnc1NCc1nnn[nH]1    ZINC000163604089
CCc1nsc(NCc2nnn[nH]2)n1    ZINC000083654963
N[C@@H](c1nnn[nH]1)c1ccc(F)c(F)c1    ZINC000040397061
N[C@H](c1nnn[nH]1)c1cc(F)ccc1F    ZINC000040396969
N[C@H](c1nnn[nH]1)c1ccc(F)c(F)c1    ZINC000040397059
N[C@@H](c1nnn[nH]1)c1cc(F)ccc1F    ZINC000040396971
O=C(O)[C@@H]1C[C@H]1C(=O)NCc1nnn[nH]1    ZINC000044928481
O=C(NCc1nnn[nH]1)C1=COCCO1    ZINC000044929324
O=C(O)[C@@H]1C[C@@H]1C(=O)NCc1nnn[nH]1    ZINC000044928480
O=C(O)[C@H]1C[C@H]1C(=O)NCc1nnn[nH]1    ZINC000044928483
O=C(O)[C@H]1C[C@@H]1C(=O)NCc1nnn[nH]1    ZINC000044928482
O=C(O)C1(C(=O)NCc2nnn[nH]2)CC1    ZINC000050292917
COC(=O)[C@@H]1C[C@@H]1C(=O)Nc1nnn[nH]1    ZINC000264034189
COC(=O)[C@H]1C[C@H]1C(=O)Nc1nnn[nH]1    ZINC000264034183
COC(=O)[C@@H]1C[C@H]1C(=O)Nc1nnn[nH]1    ZINC000264034192
COC(=O)[C@H]1C[C@@H]1C(=O)Nc1nnn[nH]1    ZINC000264034186
O=C(NCc1nnn[nH]1)[C@H]1CCCOC1    ZINC000054769040
CC[C@H]1CC[C@H](C(=O)Nc2nnn[nH]2)O1    ZINC000268081945
CC[C@@H]1CC[C@@H](C(=O)Nc2nnn[nH]2)O1    ZINC000268081950
CC[C@H]1CC[C@@H](C(=O)Nc2nnn[nH]2)O1    ZINC000268081952
O=C(Cc1nnn[nH]1)N1CCC(O)CC1    ZINC000169861611
C[C@@H]1CC[C@H](C(=O)NCc2nnn[nH]2)O1    ZINC000087924106
C[C@H]1C[C@@H](C(=O)NCc2nnn[nH]2)CO1    ZINC000162234701
C=CCCO[C@H](C)C(=O)Nc1nnn[nH]1    ZINC000264023918
O=C(NCc1nnn[nH]1)[C@H]1CCCCO1    ZINC000050970744
CCOC1CC(C(=O)Nc2nnn[nH]2)C1    ZINC000287142554
C[C@@H]1C[C@H](C)[C@H](C(=O)Nc2nnn[nH]2)O1    ZINC000281919779
C[C@@H]1C[C@@H](C(=O)NCc2nnn[nH]2)CO1    ZINC000162234596
O=C(C[C@@H]1CCCO1)NCc1nnn[nH]1    ZINC000082681573
O=C(Nc1nnn[nH]1)C1(O)CCCCC1    ZINC000267929749
O=C(C[C@H]1CCCO1)NCc1nnn[nH]1    ZINC000082681572
CC[C@@H]1CC[C@H](C(=O)Nc2nnn[nH]2)O1    ZINC000268081948
COC1(CC(=O)Nc2nnn[nH]2)CCC1    ZINC000276595061
C[C@@H]1C[C@@H](C)[C@@H](C(=O)Nc2nnn[nH]2)O1    ZINC000281919784
O=C(NCc1nnn[nH]1)[C@@H]1CCCCO1    ZINC000050970742
COCC1(C(=O)Nc2nnn[nH]2)CCC1    ZINC000284351919
O=C(C[C@H]1CCCCO1)Nc1nnn[nH]1    ZINC000268044983
C=CCOCCCC(=O)Nc1nnn[nH]1    ZINC000266345554
O=C(NCc1nnn[nH]1)C1CCOCC1    ZINC000044929346
C[C@H]1OCC[C@@H]1C(=O)NCc1nnn[nH]1    ZINC000086759493
C[C@@H]1C[C@H](C(=O)NCc2nnn[nH]2)CO1    ZINC000162234395
C[C@@]1(C(=O)NCc2nnn[nH]2)CCCO1    ZINC000087230589
C[C@H]1C[C@H](C(=O)NCc2nnn[nH]2)CO1    ZINC000162234486
C[C@@H]1C[C@@H](C)[C@H](C(=O)Nc2nnn[nH]2)O1    ZINC000281919770
C[C@]1(C(=O)NCc2nnn[nH]2)CCCO1    ZINC000087230588
C[C@@H]1OCC[C@@H]1C(=O)NCc1nnn[nH]1    ZINC000086759495
O=C(NCc1nnn[nH]1)[C@@H]1CCCOC1    ZINC000054769041
C[C@H]1OCC[C@H]1C(=O)NCc1nnn[nH]1    ZINC000086759489
O=C(O)[C@@H]1C[C@H](Cc2nnn[nH]2)CCN1    ZINC000001493022
O=C(COC1CCCC1)Nc1nnn[nH]1    ZINC000264030159
C=CCCO[C@@H](C)C(=O)Nc1nnn[nH]1    ZINC000264023915
O=C(C[C@@H]1CCCCO1)Nc1nnn[nH]1    ZINC000268044981
C[C@@H]1OCC[C@H]1C(=O)NCc1nnn[nH]1    ZINC000086759491
C[C@@H]1C[C@H](C)[C@@H](C(=O)Nc2nnn[nH]2)O1    ZINC000281919774
CCCC(CCC)C(=O)Nc1nnn[nH]1    ZINC000129619957
CCC[C@@H](C(=O)Nc1nnn[nH]1)C(C)C    ZINC000136383120
CCCCC(=O)NC(C)(C)c1nnn[nH]1    ZINC000095288597
CC(C)(C)CCC(=O)NCc1nnn[nH]1    ZINC000300746865
CCCC(=O)N(C)C[C@@H](C)c1nnn[nH]1    ZINC000095286726
CC(C)C(=O)N(C)C[C@H](C)c1nnn[nH]1    ZINC000095242893
C[C@@H](CC(=O)Nc1nnn[nH]1)C(C)(C)C    ZINC000066621384
CCCC[C@@H](C)C(=O)NCc1nnn[nH]1    ZINC000300903665
CCCC[C@H](C)C(=O)NCc1nnn[nH]1    ZINC000300903668
CC(C)CC(=O)NC(C)(C)c1nnn[nH]1    ZINC000095206517
CCCC(=O)N(C)C[C@H](C)c1nnn[nH]1    ZINC000095286727
CCC[C@H](NC(=O)C(C)C)c1nnn[nH]1    ZINC000176777073
CC[C@H](C)C(=O)NC(C)(C)c1nnn[nH]1    ZINC000095274255
CC(C)(C)NC(=O)CCCc1nnn[nH]1    ZINC000095114140
CC[C@@H](C)C(=O)NC(C)(C)c1nnn[nH]1    ZINC000095274254
CC(C)C(=O)N(C)C[C@@H](C)c1nnn[nH]1    ZINC000095242892
CCC[C@@H](NC(=O)C(C)C)c1nnn[nH]1    ZINC000176777092
CCC[C@H](C(=O)Nc1nnn[nH]1)C(C)C    ZINC000136383070
CCCC(=O)N[C@H](CCC)c1nnn[nH]1    ZINC000176753345
CCCC(=O)N[C@@H](CCC)c1nnn[nH]1    ZINC000176753327
C[C@H](CC(=O)Nc1nnn[nH]1)C(C)(C)C    ZINC000066621385
CCCN(CCC)C(=O)Cc1nnn[nH]1    ZINC000095171332
CCCCCCC(=O)NCc1nnn[nH]1    ZINC000044928877
CC[C@H](CC(=O)Nc1nnn[nH]1)C(C)C    ZINC000104852470
CCCCCCCC(=O)Nc1nnn[nH]1    ZINC000106280583
CC(C)CC(C)(C)C(=O)Nc1nnn[nH]1    ZINC000175424574
CC(C)C[C@@H](C)CC(=O)Nc1nnn[nH]1    ZINC000076964329
CC(C)C[C@H](C)CC(=O)Nc1nnn[nH]1    ZINC000076964332
CC(C)(C)CCCC(=O)Nc1nnn[nH]1    ZINC000103520515
CC[C@@H](CC(=O)Nc1nnn[nH]1)C(C)C    ZINC000104852466
Oc1cc(-c2nnn[nH]2)cc(Cl)c1O    ZINC000034929191
Fc1ccc(Cc2nnn[nH]2)c(Cl)c1    ZINC000006821913
CCc1nnc(SCc2nnn[nH]2)o1    ZINC000095305771
Fc1ccc(OCc2nnn[nH]2)c(F)c1    ZINC000004437002
Cc1nnc(SCc2nnn[nH]2)n1N    ZINC000095215131
Cn1c(N)nnc1SCc1nnn[nH]1    ZINC000095216096
CCn1nnnc1SCc1nnn[nH]1    ZINC000095178451
c1cc(-c2ccc(-c3nnn[nH]3)cc2)[nH]n1    ZINC000095173351
c1cnn(-c2cccc(-c3nnn[nH]3)c2)c1    ZINC000012428916
c1n[nH]cc1-c1cccc(-c2nnn[nH]2)c1    ZINC000095158775
c1cc(-c2cccc(-c3nnn[nH]3)c2)n[nH]1    ZINC000095221774
c1n[nH]cc1-c1ccc(-c2nnn[nH]2)cc1    ZINC000095173331
N#C/C(=C\Nc1ccccc1)c1nnn[nH]1    ZINC000100684035
c1c[nH]c(-c2ccc(-c3nnn[nH]3)cc2)n1    ZINC000095233406
O=C(C[C@H]1COCCN1)Nc1nnn[nH]1    ZINC000309486635
CC(=O)N(C)CC(=O)NCc1nnn[nH]1    ZINC000044927247
O=C(C[C@@H]1COCCN1)Nc1nnn[nH]1    ZINC000309486633
O=C(NCc1nnn[nH]1)[C@H]1C[C@@H](O)CN1    ZINC000044932644
CC(=O)N[C@H](C)C(=O)NCc1nnn[nH]1    ZINC000044928290
O=C(NCc1nnn[nH]1)[C@@H]1COCCN1    ZINC000083873355
CCOC(=O)C/C(C)=N/Nc1nnn[nH]1    ZINC000013633651
CC(=O)N[C@@H](C)C(=O)NCc1nnn[nH]1    ZINC000044928289
C1=C(c2ccccc2-c2nnn[nH]2)CCC1    ZINC000095166288
C(Cc1nnn[nH]1)SCC1CCCC1    ZINC000095106770
C(Cc1nnn[nH]1)SC1CCCCC1    ZINC000095125398
CCCCCCC(=O)OCc1nnn[nH]1    ZINC000150245161
C[C@@H](N)C(=O)N(C)C[C@@H](C)c1nnn[nH]1    ZINC000095242903
C[C@@H](N)C(=O)N(C)C[C@H](C)c1nnn[nH]1    ZINC000095242902
CCCC[C@H](N)C(=O)NCc1nnn[nH]1    ZINC000044932719
CCC[C@H](NC(=O)[C@@H](C)N)c1nnn[nH]1    ZINC000309502663
CC(C)[C@H](C(=O)Nc1nnn[nH]1)N(C)C    ZINC000268471500
CCC[C@H](NC(=O)[C@H](C)N)c1nnn[nH]1    ZINC000309502664
CCC[C@@H](NC(=O)[C@@H](C)N)c1nnn[nH]1    ZINC000309502662
CCC[C@H](NC(=O)CNC)c1nnn[nH]1    ZINC000309824400
CCC[C@@H](NC(=O)CNC)c1nnn[nH]1    ZINC000309824402
CCC[C@@H](NC(=O)[C@H](C)N)c1nnn[nH]1    ZINC000309502660
CCCC[C@@H](N)C(=O)NCc1nnn[nH]1    ZINC000044932721
CC(C)C[C@@H](N)C(=O)NCc1nnn[nH]1    ZINC000044932634
CCC(CC)(CN)C(=O)Nc1nnn[nH]1    ZINC000236713132
NCCCCCCC(=O)Nc1nnn[nH]1    ZINC000309589191
ClC(Cl)(Cl)/C=N/c1nnn[nH]1    ZINC000005368718
c1csc(SCCc2nnn[nH]2)n1    ZINC000095107514
Cc1csc(SCc2nnn[nH]2)n1    ZINC000095214767
O=C(Nc1nnn[nH]1)C(F)(F)C(F)F    ZINC000267277402
O=C(Nc1nnn[nH]1)[C@@H](F)C(F)(F)F    ZINC000289622782
O=C(Nc1nnn[nH]1)[C@H](F)C(F)(F)F    ZINC000289622787
O=C(C#Cc1ccccc1)Nc1nnn[nH]1    ZINC000081758432
O=C(NCc1nnn[nH]1)[C@H]1CCSC1    ZINC000069986276
O=C(Nc1nnn[nH]1)[C@H]1CCCCS1    ZINC000272915547
O=C(NCc1nnn[nH]1)[C@@H]1CCSC1    ZINC000069986275
O=C(NCc1nnn[nH]1)[C@@H]1CCCS1    ZINC000069986272
O=C(Nc1nnn[nH]1)[C@@H]1CCCCS1    ZINC000272915551
O=C(NCc1nnn[nH]1)[C@H]1CCCS1    ZINC000069986271
c1n[nH]c(-c2cccc(-c3nnn[nH]3)c2)n1    ZINC000095221759
c1cn(-c2ncccc2-c2nnn[nH]2)cn1    ZINC000095220298
c1cn(-c2ccc(-c3nnn[nH]3)cn2)cn1    ZINC000095235299
c1cn(-c2cccc(-c3nnn[nH]3)n2)cn1    ZINC000095235020
c1cn(-c2ccnc(-c3nnn[nH]3)c2)cn1    ZINC000095251860
O=C(NCc1nnn[nH]1)[C@H]1COCCO1    ZINC000044928864
O=C(NCc1nnn[nH]1)[C@@H]1COCCO1    ZINC000044928863
C[C@H](NC(N)=O)C(=O)NCc1nnn[nH]1    ZINC000044928292
CC1=C[C@H](c2ccccc2)N2N=NNC2=N1    ZINC000017953303
CC#CCNc1ccc(-c2nnn[nH]2)cc1    ZINC000095129453
CC1=C[C@@H](c2ccccc2)N2N=NNC2=N1    ZINC000013122855
CC#CCNc1cccc(-c2nnn[nH]2)c1    ZINC000095129456
C[C@H](NC(=O)OC(C)(C)C)c1nnn[nH]1    ZINC000044885613
CO[C@@H](C)CCC(=O)NCc1nnn[nH]1    ZINC000164089526
CC(C)(C)OCC(=O)NCc1nnn[nH]1    ZINC000158186222
COC[C@@H](C)CC(=O)NCc1nnn[nH]1    ZINC000087263092
COC[C@H](C)CC(=O)NCc1nnn[nH]1    ZINC000087263093
CCOCC(=O)NC(C)(C)c1nnn[nH]1    ZINC000095302854
COCC(=O)N(C)C[C@@H](C)c1nnn[nH]1    ZINC000095243119
CCC[C@@H](NC(=O)COC)c1nnn[nH]1    ZINC000267687229
CC(C)OCCCC(=O)Nc1nnn[nH]1    ZINC000273196741
CO[C@H](C)CCC(=O)NCc1nnn[nH]1    ZINC000164089640
CCC[C@H](NC(=O)COC)c1nnn[nH]1    ZINC000267687226
COCCC(=O)NC(C)(C)c1nnn[nH]1    ZINC000095195969
COC(C)(C)CC(=O)NCc1nnn[nH]1    ZINC000230942183
CC[C@](C)(OC)C(=O)NCc1nnn[nH]1    ZINC000234119696
COCC(=O)N(C)C[C@H](C)c1nnn[nH]1    ZINC000095243118
CCCCCOCC(=O)Nc1nnn[nH]1    ZINC000264005843
COCCC(C)(C)C(=O)Nc1nnn[nH]1    ZINC000273612689
CCOCCCC(=O)NCc1nnn[nH]1    ZINC000082681553
CC[C@H](COC)NC(=O)Cc1nnn[nH]1    ZINC000095262390
CCCCO[C@@H](C)C(=O)Nc1nnn[nH]1    ZINC000264032617
C[C@@H](NC(=O)OC(C)(C)C)c1nnn[nH]1    ZINC000044885616
CC[C@@](C)(OC)C(=O)NCc1nnn[nH]1    ZINC000233989186
CCCCO[C@H](C)C(=O)Nc1nnn[nH]1    ZINC000264032618
Brc1ccc(-c2nnn[nH]2)o1    ZINC000015583169
Brc1cnn(-c2nnn[nH]2)c1    ZINC000004482224
Clc1cc(Cl)cc(-c2nnn[nH]2)c1    ZINC000002389396
Clc1cccc(-c2nnn[nH]2)c1Cl    ZINC000005225484
Clc1ccc(-c2nnn[nH]2)c(Cl)c1    ZINC000002572621
Clc1ccc(Cl)c(-c2nnn[nH]2)c1    ZINC000002389394
O=c1[nH]nnn1-c1ccc(F)cc1Cl    ZINC000117603730
Cc1nnc(SCc2nnn[nH]2)s1    ZINC000095215169
FC(F)(F)c1ccccc1-c1nnn[nH]1    ZINC000000089780
FC(F)(F)c1cccc(-c2nnn[nH]2)c1    ZINC000004686339
O=c1c(-c2nnn[nH]2)coc2ccccc21    ZINC000012367614
O=c1cc(-c2nnn[nH]2)oc2ccccc12    ZINC000003608872
N#Cc1cccc(C(=O)Nc2nnn[nH]2)c1    ZINC000060850228
c1nnc(-c2cccc(-c3nnn[nH]3)c2)o1    ZINC000095232877
N#Cc1ccc(C(=O)Nc2nnn[nH]2)cc1    ZINC000006414974
c1cn(-c2nccnc2-c2nnn[nH]2)cn1    ZINC000095251730
c1ccc(-c2nnn[nH]2)c(-c2nnn[nH]2)c1    ZINC000013556282
c1cc(-c2nnn[nH]2)ccc1-c1nnn[nH]1    ZINC000001720089
CC#CCOc1cccc(-c2nnn[nH]2)c1    ZINC000095129472
CC#CCOc1ccc(-c2nnn[nH]2)cc1    ZINC000095129464
CC#CCOc1ccccc1-c1nnn[nH]1    ZINC000095129475
C#CCCOc1ccccc1-c1nnn[nH]1    ZINC000095119893
C(Cc1nnn[nH]1)SC[C@@H]1CCCO1    ZINC000095120324
C(Cc1nnn[nH]1)SC[C@H]1CCCO1    ZINC000095120322
CC(C)(C)C(=O)CSCc1nnn[nH]1    ZINC000267568635
C(Cc1nnn[nH]1)SC1CCOCC1    ZINC000095106766
C#CCCNc1ccc(-c2nnn[nH]2)cn1    ZINC000095117988
C#CCCNc1cccc(-c2nnn[nH]2)n1    ZINC000095117990
C#CCCNc1ncccc1-c1nnn[nH]1    ZINC000095117974
C#CCCNc1cc(-c2nnn[nH]2)ccn1    ZINC000103536847
C#CCCNc1ccnc(-c2nnn[nH]2)c1    ZINC000103536879
C(/C=N/Nc1nnn[nH]1)=C\c1ccccc1    ZINC000005578226
C(/C=C/c1ccccc1)=NNc1nnn[nH]1    ZINC000002771351
COCC[C@@H](N)C(=O)NCc1nnn[nH]1    ZINC000052810297
COCC[C@H](N)C(=O)NCc1nnn[nH]1    ZINC000052810296
CCC/C=C/c1ccc(-c2nnn[nH]2)cc1    ZINC000067869115
Nc1nnc(SCc2nnn[nH]2)s1    ZINC000095121981
C[C@@H]1CSC(SCc2nnn[nH]2)=N1    ZINC000270815399
C[C@H]1CSC(SCc2nnn[nH]2)=N1    ZINC000270815396
FC(F)(F)c1ccc(-c2nnn[nH]2)nc1    ZINC000002557698
O=c1oc(-c2nnn[nH]2)nc2ccccc21    ZINC000006557779
O=C(O)COCC(=O)NCc1nnn[nH]1    ZINC000044928490
NC(=O)/C=C/c1ccc(-c2nnn[nH]2)cc1    ZINC000103621079
C=CC(=O)Nc1ccc(-c2nnn[nH]2)cc1    ZINC000095128519
NC(=O)/C=C/c1ccccc1-c1nnn[nH]1    ZINC000103626822
NC(=O)/C=C\c1ccc(-c2nnn[nH]2)cc1    ZINC000095233892
NC(=O)/C=C\c1ccccc1-c1nnn[nH]1    ZINC000095237310
CSC[C@H](C)C(=O)NCc1nnn[nH]1    ZINC000300747196
CSCC(C)(C)C(=O)Nc1nnn[nH]1    ZINC000282433171
CSCC(=O)NC(C)(C)c1nnn[nH]1    ZINC000095195976
CSC[C@@H](C)C(=O)NCc1nnn[nH]1    ZINC000300747195
CC(C)SCC(=O)NCc1nnn[nH]1    ZINC000044928882
C#CCCNc1nccnc1-c1nnn[nH]1    ZINC000095117975
Cc1ccc(C#N)c(NCc2nnn[nH]2)n1    ZINC000044931566
Cc1nc(NCc2nnn[nH]2)ccc1C#N    ZINC000309176075
C#CCCNc1cnc(-c2nnn[nH]2)cn1    ZINC000095117992
Cc1ccnc(NCc2nnn[nH]2)c1C#N    ZINC000135189321
COCCOCC(=O)NCc1nnn[nH]1    ZINC000044928559
c1cc(-c2nnn[nH]2)ccc1CN1CCC1    ZINC000095146462
C=CCCNc1cccc(-c2nnn[nH]2)c1    ZINC000095128327
c1cc(CN2CCC2)cc(-c2nnn[nH]2)c1    ZINC000095143851
C[C@H]1C[C@@H]1Nc1ccc(-c2nnn[nH]2)cc1    ZINC000095253085
C=C(C)CNc1cccc(-c2nnn[nH]2)c1    ZINC000095129552
C[C@@H]1C[C@H]1Nc1ccc(-c2nnn[nH]2)cc1    ZINC000095253086
c1cc(NCC2CC2)cc(-c2nnn[nH]2)c1    ZINC000037102198
c1cc(-c2nnn[nH]2)ccc1CNC1CC1    ZINC000095234367
C[C@H]1C[C@H]1Nc1ccc(-c2nnn[nH]2)cc1    ZINC000095253087
c1cc(N2CCCC2)ccc1-c1nnn[nH]1    ZINC000095233101
c1cc(-c2nnn[nH]2)ccc1NC1CCC1    ZINC000095172702
C=CCNc1cc(-c2nnn[nH]2)ccc1C    ZINC000095341952
C=CCCNc1ccc(-c2nnn[nH]2)cc1    ZINC000095128325
C=C(C)CNc1ccccc1-c1nnn[nH]1    ZINC000095129990
C[C@@H]1C[C@@H]1Nc1ccc(-c2nnn[nH]2)cc1    ZINC000095253084
c1cc(CNC2CC2)cc(-c2nnn[nH]2)c1    ZINC000095220647
Clc1cnc(NCc2nnn[nH]2)s1    ZINC000307024590
c1sc2ccccc2c1Cc1nnn[nH]1    ZINC000015043114
c1cnc(-c2nnn[nH]2)c(-c2nnn[nH]2)n1    ZINC000095251679
COC(=O)C[C@H](C)SCc1nnn[nH]1    ZINC000095224573
COC(=O)[C@@H](C)CSCc1nnn[nH]1    ZINC000095228394
CC(=O)OCCCSCc1nnn[nH]1    ZINC000278572184
COC(=O)[C@H](C)CSCc1nnn[nH]1    ZINC000095228395
COC(=O)C[C@@H](C)SCc1nnn[nH]1    ZINC000095224574
c1ccc2oc(NCc3nnn[nH]3)nc2c1    ZINC000044931540
O=C(/C=C/c1cccnc1)Nc1nnn[nH]1    ZINC000000012759
O=C(N/N=C/c1ccccc1)c1nnn[nH]1    ZINC000031717282
O=C(N/N=C\c1ccccc1)c1nnn[nH]1    ZINC000031717280
O=C(/C=C/c1ccncc1)Nc1nnn[nH]1    ZINC000000012760
O=C(/C=C\c1ccncc1)Nc1nnn[nH]1    ZINC000140783964
O=Cc1ccc(/C=N/Nc2nnn[nH]2)cc1    ZINC000004087526
O=C(/C=C\c1cccnc1)Nc1nnn[nH]1    ZINC000140778912
c1cc2c(ncnc2NCc2nnn[nH]2)[nH]1    ZINC000309528452
Cc1cc(C#N)nc(NCc2nnn[nH]2)n1    ZINC000231940001
C=C[C@H](C)Oc1ccccc1-c1nnn[nH]1    ZINC000095238529
C=C[C@@H](C)Oc1ccc(-c2nnn[nH]2)cc1    ZINC000095222239
c1ccc(-c2nnn[nH]2)c(OCC2CC2)c1    ZINC000095236980
C=C(C)COc1cccc(-c2nnn[nH]2)c1    ZINC000095130917
C=C[C@H](C)Oc1cccc(-c2nnn[nH]2)c1    ZINC000095222246
C=CCCOc1cccc(-c2nnn[nH]2)c1    ZINC000095128358
C=C(C)COc1ccccc1-c1nnn[nH]1    ZINC000095130925
c1cc(-c2nnn[nH]2)ccc1OC1CCC1    ZINC000095173021
c1ccc(-c2nnn[nH]2)c(OC2CCC2)c1    ZINC000095181102
c1cc(-c2nnn[nH]2)ccc1OCC1CC1    ZINC000095173065
C=C[C@@H](C)Oc1ccccc1-c1nnn[nH]1    ZINC000095238530
C=C[C@H](C)Oc1ccc(-c2nnn[nH]2)cc1    ZINC000095222238
c1cc(OCC2CC2)cc(-c2nnn[nH]2)c1    ZINC000095158398
C=C[C@@H](C)Oc1cccc(-c2nnn[nH]2)c1    ZINC000095222247
C[C@H]1C[C@H]1Nc1ncccc1-c1nnn[nH]1    ZINC000095253063
c1cc(-c2nnn[nH]2)nc(N2CCCC2)c1    ZINC000095218171
C[C@H]1C[C@@H]1Nc1ccc(-c2nnn[nH]2)cn1    ZINC000095253117
c1cc(NC2CCC2)nc(-c2nnn[nH]2)c1    ZINC000095147319
c1cc(NC2CCC2)cc(-c2nnn[nH]2)n1    ZINC000095184486
C[C@H]1C[C@H]1Nc1cccc(-c2nnn[nH]2)n1    ZINC000095253123
CN(c1cccc(-c2nnn[nH]2)n1)C1CC1    ZINC000095295368
c1cc(-c2nnn[nH]2)ncc1N1CCCC1    ZINC000095235402
C[C@@H]1C[C@@H]1Nc1ccc(-c2nnn[nH]2)cn1    ZINC000095253116
C=CCNc1nc(C)ccc1-c1nnn[nH]1    ZINC000095340200
c1cc(N2CCCC2)ncc1-c1nnn[nH]1    ZINC000095235137
c1cc(NC2CCC2)ncc1-c1nnn[nH]1    ZINC000095163812
c1cc(-c2nnn[nH]2)cc(NC2CCC2)n1    ZINC000103673663
C[C@@H]1C[C@H]1Nc1ncccc1-c1nnn[nH]1    ZINC000095253062
c1cc(NCC2CC2)cc(-c2nnn[nH]2)n1    ZINC000095184533
c1cnc(NC2CCC2)c(-c2nnn[nH]2)c1    ZINC000095143355
c1cnc(N2CCCC2)c(-c2nnn[nH]2)c1    ZINC000095150701
C[C@@H]1C[C@@H]1Nc1ncccc1-c1nnn[nH]1    ZINC000095253060
C[C@@H]1C[C@H]1Nc1ccc(-c2nnn[nH]2)cn1    ZINC000095253118
C[C@H]1C[C@@H]1Nc1ncccc1-c1nnn[nH]1    ZINC000095253061
c1cc(-c2nnn[nH]2)cc(N2CCCC2)n1    ZINC000103614264
C[C@@H]1C[C@H]1Nc1ccnc(-c2nnn[nH]2)c1    ZINC000103593933
C[C@H]1C[C@H]1Nc1ccc(-c2nnn[nH]2)cn1    ZINC000095253119
C[C@H]1C[C@@H]1Nc1cccc(-c2nnn[nH]2)n1    ZINC000095253121
c1cc(NCC2CC2)nc(-c2nnn[nH]2)c1    ZINC000095147378
CN(c1ncccc1-c1nnn[nH]1)C1CC1    ZINC000095314956
C[C@@H]1C[C@@H]1Nc1cccc(-c2nnn[nH]2)n1    ZINC000095253120
c1cnc(NCC2CC2)c(-c2nnn[nH]2)c1    ZINC000095155279
C[C@@H]1C[C@H]1Nc1cccc(-c2nnn[nH]2)n1    ZINC000095253122
c1cc(-c2nnn[nH]2)cc(NCC2CC2)n1    ZINC000103689360
c1cc(N2CCCC2)cc(-c2nnn[nH]2)n1    ZINC000095251853
CCCP(=O)(CCC)Cc1nnn[nH]1    ZINC000007996887
CC(C)(C)Cc1ccc(-c2nnn[nH]2)cc1    ZINC000148383051
O=C(Nc1nnn[nH]1)C1SCCS1    ZINC000306288015
c1ccc2sc(Cc3nnn[nH]3)nc2c1    ZINC000006823850
O=c1n(Cc2nnn[nH]2)nc2ccccn21    ZINC000095251287
C#CCNc1ccc(F)c(-c2nnn[nH]2)c1    ZINC000095118260
c1nnc2c(NCc3nnn[nH]3)nccn12    ZINC000070616554
c1n[nH]c2ncnc(NCc3nnn[nH]3)c12    ZINC000309596272
CCC(=O)Nc1ccc(-c2nnn[nH]2)cc1    ZINC000074803895
CC(=O)NCc1cccc(-c2nnn[nH]2)c1    ZINC000095131729
CNC(=O)Cc1ccc(-c2nnn[nH]2)cc1    ZINC000095315482
Cc1cccc(C(=O)Nc2nnn[nH]2)c1C    ZINC000072678349
Cn1cc2c(c(-c3nnn[nH]3)c1=O)CCC2    ZINC000095216499
Cc1ccc(CC(=O)Nc2nnn[nH]2)cc1    ZINC000058504135
CCNC(=O)c1cccc(-c2nnn[nH]2)c1    ZINC000070192943
CN(C)C(=O)c1ccc(-c2nnn[nH]2)cc1    ZINC000070243073
CC(=O)NCc1ccc(-c2nnn[nH]2)cc1    ZINC000095131405
CC(=O)Nc1cccc(Cc2nnn[nH]2)c1    ZINC000167247540
OC1CN(c2ccc(-c3nnn[nH]3)cc2)C1    ZINC000095145289
CC(=O)N(C)c1ccc(-c2nnn[nH]2)cc1    ZINC000095131321
CCc1ccccc1C(=O)Nc1nnn[nH]1    ZINC000126254196
Cc1cccc(CC(=O)Nc2nnn[nH]2)c1    ZINC000076964284
Cc1ccc(C(=O)NCc2nnn[nH]2)cc1    ZINC000044929437
Cc1ccc(C(=O)Nc2nnn[nH]2)c(C)c1    ZINC000072678352
CC(=O)Nc1cc(-c2nnn[nH]2)ccc1C    ZINC000095341673
Cc1cccc(C(=O)NCc2nnn[nH]2)c1    ZINC000044929460
C=CCn1ccc(C)c(-c2nnn[nH]2)c1=O    ZINC000095344719
CCC(=O)Nc1cccc(-c2nnn[nH]2)c1    ZINC000006730733
Cc1ccc(C)c(C(=O)Nc2nnn[nH]2)c1    ZINC000072678351
CC(=O)N[C@H](c1nnn[nH]1)c1ccccc1    ZINC000095132707
CCc1ccc(C(=O)Nc2nnn[nH]2)cc1    ZINC000060850185
Cc1ccccc1C(=O)NCc1nnn[nH]1    ZINC000044929446
CNC(=O)c1cc(-c2nnn[nH]2)ccc1C    ZINC000095323721
CCC(=O)Nc1ccccc1-c1nnn[nH]1    ZINC000095161671
CC(=O)N[C@@H](c1nnn[nH]1)c1ccccc1    ZINC000095132709
CC(=O)N(C)c1cccc(-c2nnn[nH]2)c1    ZINC000095131323
CN(Cc1nnn[nH]1)C(=O)c1ccccc1    ZINC000068576923
CC(=O)N(C)c1ccccc1-c1nnn[nH]1    ZINC000095130851
c1cnc(-c2nnn[nH]2)c(NCC2CC2)n1    ZINC000095183880
c1cc(-c2nnn[nH]2)c(N2CCCC2)nn1    ZINC000095185126
CN(c1cnc(-c2nnn[nH]2)cn1)C1CC1    ZINC000095295453
c1cc(N2CCCC2)nnc1-c1nnn[nH]1    ZINC000095177433
C[C@@H]1C[C@@H]1Nc1nccnc1-c1nnn[nH]1    ZINC000095253064
Cc1cc(-c2nnn[nH]2)nc(NC2CC2)n1    ZINC000103640103
c1cc(NCc2nnn[nH]2)nc(C2CC2)n1    ZINC000309305709
c1cnc(-c2nnn[nH]2)c(NC2CCC2)n1    ZINC000095183829
c1ncc(N2CCCC2)nc1-c1nnn[nH]1    ZINC000095149986
C[C@H]1C[C@@H]1Nc1nccnc1-c1nnn[nH]1    ZINC000095253065
c1nc(N2CCCC2)cnc1-c1nnn[nH]1    ZINC000095337351
c1cnc(N2CCCC2)c(-c2nnn[nH]2)n1    ZINC000095187495
C[C@@H]1C[C@H]1Nc1nccnc1-c1nnn[nH]1    ZINC000095253066
N=C(N)NCc1cccc(-c2nnn[nH]2)c1    ZINC000095220552
C[C@H]1C[C@H]1Nc1nccnc1-c1nnn[nH]1    ZINC000095253067
C=CCNc1nc(C)cc(-c2nnn[nH]2)n1    ZINC000095320987
c1c2c(nnc1NCc1nnn[nH]1)CCC2    ZINC000309364060
N=C(N)NCc1ccc(-c2nnn[nH]2)cc1    ZINC000095146333
c1nc(-c2nnn[nH]2)cnc1NCC1CC1    ZINC000095337479
CCCCNc1cccc(-c2nnn[nH]2)c1    ZINC000037102207
CC(C)CNc1cccc(-c2nnn[nH]2)c1    ZINC000037102087
CCCCNc1ccccc1-c1nnn[nH]1    ZINC000095171126
CC(C)NCc1cccc(-c2nnn[nH]2)c1    ZINC000095151361
CCCNCc1cccc(-c2nnn[nH]2)c1    ZINC000095278528
CCN(C)Cc1ccc(-c2nnn[nH]2)cc1    ZINC000095303898
CCN(C)Cc1cccc(-c2nnn[nH]2)c1    ZINC000095303900
Cc1nccc(C(C)(C)C)c1-c1nnn[nH]1    ZINC000072447022
CCN[C@H](C)c1ccc(-c2nnn[nH]2)cc1    ZINC000095177113
CCCN(C)c1ccc(-c2nnn[nH]2)cc1    ZINC000095289245
Cc1ccc(-c2nnn[nH]2)cc1NC(C)C    ZINC000095341830
CCCNCc1ccc(-c2nnn[nH]2)cc1    ZINC000095171722
CC[C@@H](C)Nc1ccccc1-c1nnn[nH]1    ZINC000095275410
CC(C)CNc1ccccc1-c1nnn[nH]1    ZINC000095150058
CCN[C@H](C)c1cccc(-c2nnn[nH]2)c1    ZINC000095304704
CCCCNc1ccc(-c2nnn[nH]2)cc1    ZINC000095171122
CN(C)CCc1ccc(-c2nnn[nH]2)cc1    ZINC000095308082
CCN[C@@H](C)c1cccc(-c2nnn[nH]2)c1    ZINC000095304703
CCN[C@@H](C)c1ccc(-c2nnn[nH]2)cc1    ZINC000095177111
CC[C@H](C)Nc1ccccc1-c1nnn[nH]1    ZINC000095275411
CC(C)NCc1ccc(-c2nnn[nH]2)cc1    ZINC000095151359
Clc1ncn(Cc2nnn[nH]2)c1Cl    ZINC000020300052
O=[N+]([O-])c1ccc(/C=N\c2nnn[nH]2)cc1    ZINC000104131520
O=[N+]([O-])c1ccc(/C=N/c2nnn[nH]2)cc1    ZINC000016955100
N#Cc1ccc(C(=O)NCc2nnn[nH]2)o1    ZINC000309377105
Cn1nnc(=NC(=O)c2ccc(C#N)o2)[nH]1    ZINC000381660802
c1cc(-c2nnn[nH]2)ccc1OC1COC1    ZINC000095233288
Cc1ccc(O)c(C(=O)Cc2nnn[nH]2)c1    ZINC000005730437
COC(=O)Cc1ccc(-c2nnn[nH]2)cc1    ZINC000095190191
COC(=O)Cc1cccc(-c2nnn[nH]2)c1    ZINC000095190193
COC(=O)c1ccc(-c2nnn[nH]2)cc1C    ZINC000095210932
CCC(=O)Oc1ccc(-c2nnn[nH]2)cc1    ZINC000095269307
CC(=O)OCc1ccc(-c2nnn[nH]2)cc1    ZINC000095132177
CCOC(=O)c1ccc(-c2nnn[nH]2)cc1    ZINC000013633670
CC(=O)COc1ccc(-c2nnn[nH]2)cc1    ZINC000095132276
O=C(O)[C@@H](Cc1ccccc1)c1nnn[nH]1    ZINC000040457350
CCC(=O)Oc1ccccc1-c1nnn[nH]1    ZINC000095161685
CC(=O)OCc1ccccc1-c1nnn[nH]1    ZINC000095133487
O=C(O)[C@H](Cc1ccccc1)c1nnn[nH]1    ZINC000040457351
O=C(Cc1ccncc1)NCc1nnn[nH]1    ZINC000044929475
COc1ccccc1/C=N/Nc1nnn[nH]1    ZINC000004321539
OC1CN(c2cccc(-c3nnn[nH]3)n2)C1    ZINC000095147181
OC1CN(c2ccc(-c3nnn[nH]3)cn2)C1    ZINC000095163740
COc1ccc(/C=N/Nc2nnn[nH]2)cc1    ZINC000003898309
NCC(=O)Nc1cccc(-c2nnn[nH]2)c1    ZINC000037044778
O=C(Cc1ccccn1)NCc1nnn[nH]1    ZINC000044929410
O=C(Cc1cccnc1)NCc1nnn[nH]1    ZINC000054291630
CN(C)C(=O)c1ccc(-c2nnn[nH]2)cn1    ZINC000095179241
CNC(=O)Nc1ccc(-c2nnn[nH]2)cc1    ZINC000090505311
OC1CN(c2ncccc2-c2nnn[nH]2)C1    ZINC000095143317
Cc1cc(C(=O)NCc2nnn[nH]2)ccn1    ZINC000235836066
NC(=O)CNc1ccc(-c2nnn[nH]2)cc1    ZINC000095172790
Cc1ccc(NC(=O)Nc2nnn[nH]2)cc1    ZINC000006922987
Cc1ccc(C(=O)NCc2nnn[nH]2)cn1    ZINC000044929477
Cc1ncccc1C(=O)NCc1nnn[nH]1    ZINC000082687075
NC(=O)NCc1cccc(-c2nnn[nH]2)c1    ZINC000095155990
Cc1cccnc1C(=O)NCc1nnn[nH]1    ZINC000051813497
N=NC(=O)CN1NN=C(c2ccccc2)N1    ZINC000334157141
Cc1cncc(C(=O)NCc2nnn[nH]2)c1    ZINC000083892625
NCC(=O)Nc1ccccc1-c1nnn[nH]1    ZINC000095180641
OC1CN(c2cc(-c3nnn[nH]3)ccn2)C1    ZINC000103673466
Cc1cnccc1C(=O)NCc1nnn[nH]1    ZINC000303686658
Cc1ccc(-c2nnn[nH]2)cc1NC(N)=O    ZINC000095341768
Cc1cccc(C(=O)NCc2nnn[nH]2)n1    ZINC000044929361
CC[C@@H](C)Oc1ccc(-c2nnn[nH]2)cc1    ZINC000095162537
c1ccc(CCCOCc2nnn[nH]2)cc1    ZINC000095183026
CC[C@H](C)Oc1ccc(-c2nnn[nH]2)cc1    ZINC000095162538
Cc1cc(OC(C)C)ccc1-c1nnn[nH]1    ZINC000095320032
COc1cc(C)c(-c2nnn[nH]2)c(C)c1C    ZINC000095319416
CC(C)COc1ccccc1-c1nnn[nH]1    ZINC000095150133
CCCOc1ccc(-c2nnn[nH]2)cc1C    ZINC000095290489
CC[C@H](C)Nc1cc(-c2nnn[nH]2)ccn1    ZINC000103612298
CCCCNc1ncccc1-c1nnn[nH]1    ZINC000095171119
CC(C)N(C)c1ncccc1-c1nnn[nH]1    ZINC000095207561
CCCN(C)c1ccnc(-c2nnn[nH]2)c1    ZINC000103611634
CCNc1nc(C)cc(C)c1-c1nnn[nH]1    ZINC000095302106
CC(C)N(C)c1ccnc(-c2nnn[nH]2)c1    ZINC000103568759
CCCN(C)c1ncccc1-c1nnn[nH]1    ZINC000095289239
CC(C)CNc1cccc(-c2nnn[nH]2)n1    ZINC000095199453
CCN(CC)c1cccc(-c2nnn[nH]2)n1    ZINC000095299913
CC[C@H](C)Nc1cccc(-c2nnn[nH]2)n1    ZINC000095259923
CN(C)c1ccc(CNc2nnn[nH]2)cc1    ZINC000013479652
CCCCNc1cccc(-c2nnn[nH]2)n1    ZINC000095277505
CCN(CC)c1ncccc1-c1nnn[nH]1    ZINC000095172307
CC(C)N(C)c1ccc(-c2nnn[nH]2)cn1    ZINC000095207570
CCCCNc1cc(-c2nnn[nH]2)ccn1    ZINC000103619560
CC[C@@H](C)Nc1ccnc(-c2nnn[nH]2)c1    ZINC000103603929
CC[C@@H](C)Nc1cc(-c2nnn[nH]2)ccn1    ZINC000103612295
CCCCNc1ccc(-c2nnn[nH]2)cn1    ZINC000095289010
CCCN(C)c1cccc(-c2nnn[nH]2)n1    ZINC000095277678
CC[C@@H](C)Nc1cccc(-c2nnn[nH]2)n1    ZINC000095259922
CC(C)N(C)c1cccc(-c2nnn[nH]2)n1    ZINC000095199827
CC(C)CNc1ncccc1-c1nnn[nH]1    ZINC000095150034
CC(C)CNc1cc(-c2nnn[nH]2)ccn1    ZINC000103571937
CNCCNc1ccccc1-c1nnn[nH]1    ZINC000095309292
CCCN(C)c1ccc(-c2nnn[nH]2)cn1    ZINC000095289250
CC[C@H](C)Nc1ccnc(-c2nnn[nH]2)c1    ZINC000103603930
O=C(CBr)NCc1nnn[nH]1    ZINC000082511014
CS(=O)(=O)CC(=O)NCc1nnn[nH]1    ZINC000069630449
O=C(CO)Nc1cccc(-c2nnn[nH]2)c1    ZINC000095157617
O=C(/C=C/c1ccco1)NCc1nnn[nH]1    ZINC000044927149
CCOC(=O)c1ccc(-c2nnn[nH]2)nc1    ZINC000095175308
CC(=O)OCc1cccnc1-c1nnn[nH]1    ZINC000095133490
Cc1ccc(O)c(C(=O)Nc2nnn[nH]2)c1    ZINC000027633375
O=C(CO)Nc1ccc(-c2nnn[nH]2)cc1    ZINC000095172545
Cc1ccc(/C=C\C(=O)Nc2nnn[nH]2)o1    ZINC000032311581
COc1ccc(C(=O)Nc2nnn[nH]2)cc1    ZINC000006646462
O=C(CO)Nc1ccccc1-c1nnn[nH]1    ZINC000095180619
O=C(Cc1nnn[nH]1)Nc1ccccc1O    ZINC000095237748
CCOC(=O)c1cccc(-c2nnn[nH]2)n1    ZINC000095175332
CONC(=O)c1ccc(-c2nnn[nH]2)cc1    ZINC000070275055
CCOC(=O)c1ccc(-c2nnn[nH]2)cn1    ZINC000095175303
CONC(=O)c1cccc(-c2nnn[nH]2)c1    ZINC000070275072
CCOC(=O)c1ccnc(-c2nnn[nH]2)c1    ZINC000095175347
O=C(NCc1nnn[nH]1)c1ccccc1O    ZINC000044929423
NC(=O)COc1cccc(-c2nnn[nH]2)c1    ZINC000095221590
Cc1cccc(C(=O)Nc2nnn[nH]2)c1O    ZINC000039350359
O=C(/C=C\c1ccco1)NCc1nnn[nH]1    ZINC000218505312
c1cc(CNc2nnn[nH]2)cc2c1OCO2    ZINC000004897340
NC(=O)COc1ccccc1-c1nnn[nH]1    ZINC000095236960
NC(=O)COc1ccc(-c2nnn[nH]2)cc1    ZINC000095233292
Cc1ccc(C(=O)Nc2nnn[nH]2)c(O)c1    ZINC000039350360
OC1CN(c2nccnc2-c2nnn[nH]2)C1    ZINC000095183717
Cc1cnc(C(=O)NCc2nnn[nH]2)cn1    ZINC000044929307
O=C(Nc1nnn[nH]1)c1cc(C2CC2)[nH]n1    ZINC000264013234
Nc1cccnc1C(=O)NCc1nnn[nH]1    ZINC000157708765
NC(=O)CNc1ccc(-c2nnn[nH]2)cn1    ZINC000095177121
OC1CN(c2cnc(-c3nnn[nH]3)cn2)C1    ZINC000095337301
O=C(Cn1cnc(-c2nnn[nH]2)n1)C1CC1    ZINC000095185649
Nc1cc(C(=O)NCc2nnn[nH]2)ccn1    ZINC000050708687
Fc1cc(-c2nnn[nH]2)ccc1NC1CC1    ZINC000095152261
C=CCNc1cccc(F)c1-c1nnn[nH]1    ZINC000095128944
C=CCNc1ccc(F)c(-c2nnn[nH]2)c1    ZINC000095128955
Fc1cccc(NC2CC2)c1-c1nnn[nH]1    ZINC000095338446
CCC[C@H](NC(=O)C(F)F)c1nnn[nH]1    ZINC000279171274
C[C@H](C(=O)NCc1nnn[nH]1)C(C)(F)F    ZINC000328464252
C[C@@H](C(=O)NCc1nnn[nH]1)C(C)(F)F    ZINC000328464251
CCC[C@@H](NC(=O)C(F)F)c1nnn[nH]1    ZINC000279171275
OCCNCc1ccc(-c2nnn[nH]2)cc1    ZINC000095234395
CC(C)Cn1cccc(-c2nnn[nH]2)c1=O    ZINC000095207532
O[C@@H](CNCc1nnn[nH]1)c1ccccc1    ZINC000095182689
C[C@@H](O)CNc1ccc(-c2nnn[nH]2)cc1    ZINC000095244952
O[C@H](CNCc1nnn[nH]1)c1ccccc1    ZINC000095182688
C[C@H](O)CNc1cccc(-c2nnn[nH]2)c1    ZINC000095245045
Cc1ccc(-c2nnn[nH]2)cc1NCCO    ZINC000095341976
CCCn1ccc(C)c(-c2nnn[nH]2)c1=O    ZINC000095290970
C[C@@H](CO)Nc1ccc(-c2nnn[nH]2)cc1    ZINC000095245179
OCCNCc1cccc(-c2nnn[nH]2)c1    ZINC000095220673
CCCCn1cccc(-c2nnn[nH]2)c1=O    ZINC000095289147
CN(CCO)c1ccc(-c2nnn[nH]2)cc1    ZINC000095314611
C[C@H](O)CNc1ccc(-c2nnn[nH]2)cc1    ZINC000095244951
COCCNc1ccc(-c2nnn[nH]2)cc1    ZINC000095190789
OCCCNc1ccc(-c2nnn[nH]2)cc1    ZINC000095172871
COc1ccc(C[C@H](N)c2nnn[nH]2)cc1    ZINC000006411254
COc1ccc(C[C@@H](N)c2nnn[nH]2)cc1    ZINC000006411259
C[C@H](O)CNc1ccccc1-c1nnn[nH]1    ZINC000095245101
O=C(C=C(C1CC1)C1CC1)Nc1nnn[nH]1    ZINC000265468814
C[C@H](CO)Nc1ccc(-c2nnn[nH]2)cc1    ZINC000095245180
CCc1cc(NCc2nnn[nH]2)nc(C)n1    ZINC000084082046
CCN(CC)c1cncc(-c2nnn[nH]2)n1    ZINC000095172333
C[C@H](CN(C)c1ncccn1)c1nnn[nH]1    ZINC000095244203
Cc1nc(C)c(C)c(NCc2nnn[nH]2)n1    ZINC000309613267
CC(C)N(C)c1cnc(-c2nnn[nH]2)cn1    ZINC000095199829
CCCN(C)c1nccnc1-c1nnn[nH]1    ZINC000095277671
CCCN(C)c1cnc(-c2nnn[nH]2)cn1    ZINC000095277680
CCN(CC)c1ccc(-c2nnn[nH]2)nn1    ZINC000095299909
CCc1cc(C)nc(NCc2nnn[nH]2)n1    ZINC000309655404
C[C@@H](CN(C)c1cccnn1)c1nnn[nH]1    ZINC000095226213
CCc1nc(C)cc(NCc2nnn[nH]2)n1    ZINC000304290824
CC(C)CNc1nccnc1-c1nnn[nH]1    ZINC000095199445
C[C@H](CN(C)c1cccnn1)c1nnn[nH]1    ZINC000095226214
CCCCNc1nccnc1-c1nnn[nH]1    ZINC000095277501
C[C@@H](CN(C)c1ncccn1)c1nnn[nH]1    ZINC000095244202
CCN(CC)c1cnc(-c2nnn[nH]2)cn1    ZINC000095279632
CCNc1nnc(C)c(C)c1-c1nnn[nH]1    ZINC000103628243
CC(C)c1cc(NCc2nnn[nH]2)ncn1    ZINC000044931552
C[C@@H](CN(C)c1cnccn1)c1nnn[nH]1    ZINC000095244192
CC(C)CNc1cnc(-c2nnn[nH]2)cn1    ZINC000095199455
C[C@H](CN(C)c1cnccn1)c1nnn[nH]1    ZINC000095244193
O=c1c(-c2nnn[nH]2)cnc2sccn21    ZINC000039626075
c1csc(-n2cnc(-c3nnn[nH]3)n2)n1    ZINC000095185328
S=C(Nc1nnn[nH]1)Nc1ccccc1    ZINC000006616065
O=C(O)COc1ccccc1-c1nnn[nH]1    ZINC000004789163
c1cc(OCc2nnn[nH]2)cc2c1OCO2    ZINC000004511125
O=C(O)c1ccc(OCc2nnn[nH]2)cc1    ZINC000038478310
O=C(O)c1ccccc1OCc1nnn[nH]1    ZINC000045919555
COC(=O)Oc1ccc(-c2nnn[nH]2)cc1    ZINC000095190248
n1n[nH]c(C2=NN=C(c3nnn[nH]3)NN2)n1    ZINC000031750813
Nn1c(-c2nnn[nH]2)nnc1-c1nnn[nH]1    ZINC000004771367
O=C(NCc1nnn[nH]1)c1ccc(=O)[nH]c1    ZINC000044927141
COc1cccnc1C(=O)Nc1nnn[nH]1    ZINC000096901300
O=C(NCc1nnn[nH]1)c1cc[nH]c(=O)c1    ZINC000230192196
Oc1ccc(/C=N/Nc2nnn[nH]2)c(O)c1    ZINC000004065898
O=C(Nc1nnn[nH]1)c1cc(C2CC2)on1    ZINC000265681551
O=C(Nc1nnn[nH]1)c1cc(C2CC2)no1    ZINC000282546195
O=C(O)CNc1cccc(-c2nnn[nH]2)n1    ZINC000095147373
O=C(NCc1nnn[nH]1)c1cncc(O)c1    ZINC000082644178
O=C(O)CNc1ccc(-c2nnn[nH]2)cn1    ZINC000095235201
Cc1ccnc(O)c1C(=O)Nc1nnn[nH]1    ZINC000181096795
CNc1ccc([N+](=O)[O-])cc1-c1nnn[nH]1    ZINC000095189641
O=C(NCc1nnn[nH]1)c1ccc[nH]c1=O    ZINC000044927147
O=[N+]([O-])c1ccccc1NCc1nnn[nH]1    ZINC000044931546
O=C(NCc1nnn[nH]1)c1ncccc1O    ZINC000044926950
O=C(NCc1nnn[nH]1)c1ccncc1O    ZINC000163005238
O=C(NCc1nnn[nH]1)c1cccc(=O)[nH]1    ZINC000236405744
O=[N+]([O-])c1ccc(NCc2nnn[nH]2)cc1    ZINC000044931644
O=[N+]([O-])c1cccc(CNc2nnn[nH]2)c1    ZINC000022109487
Oc1ccc(/C=N/Nc2nnn[nH]2)cc1O    ZINC000005173615
C=CCOc1ccc(-c2nnn[nH]2)cc1F    ZINC000095129015
CCSc1ccc(C)cc1-c1nnn[nH]1    ZINC000095282451
c1ccc(CSCCc2nnn[nH]2)cc1    ZINC000034139670
Cc1cccc(CSCc2nnn[nH]2)c1    ZINC000095325428
Cc1ccccc1CSCc1nnn[nH]1    ZINC000095344380
CCSCc1ccc(-c2nnn[nH]2)cc1    ZINC000095303811
CCCSc1ccc(-c2nnn[nH]2)cc1    ZINC000095290619
Cc1ccc(SCc2nnn[nH]2)cc1C    ZINC000095212905
CC(C)Sc1ccccc1-c1nnn[nH]1    ZINC000095208813
CCCSc1ccccc1-c1nnn[nH]1    ZINC000095290626
Cc1ccc(C)c(SCc2nnn[nH]2)c1    ZINC000095322551
CCSCc1cccc(-c2nnn[nH]2)c1    ZINC000095303813
CCSCc1ccccc1-c1nnn[nH]1    ZINC000095303814
Cc1ccc(SCc2nnn[nH]2)c(C)c1    ZINC000095332659
Cc1ncc(C(=O)Nc2nnn[nH]2)c(N)n1    ZINC000077020398
Cn1nnc(=NC(=O)[C@@H](N)CC(F)F)[nH]1    ZINC000379806221
N[C@@H](CC(F)F)C(=O)NCc1nnn[nH]1    ZINC000309029486
Cn1nnc(=NC(=O)[C@H](N)CC(F)F)[nH]1    ZINC000379806215
COc1cccc(COCc2nnn[nH]2)c1    ZINC000095318206
c1ccc(OCCOCc2nnn[nH]2)cc1    ZINC000095186071
CCOc1cc(-c2nnn[nH]2)ccc1OC    ZINC000095176162
C[C@H](O)COc1ccccc1-c1nnn[nH]1    ZINC000095245629
OCCCOc1cccc(-c2nnn[nH]2)c1    ZINC000095221621
CC1=C(c2nnn[nH]2)C(=O)OC12CCCC2    ZINC000033821640
OCCCOc1ccc(-c2nnn[nH]2)cc1    ZINC000095233333
COCCOc1cccc(-c2nnn[nH]2)c1    ZINC000095190800
C[C@@H](O)COc1ccccc1-c1nnn[nH]1    ZINC000095245630
C[C@@H](CO)Nc1ccc(-c2nnn[nH]2)cn1    ZINC000095245189
C[C@@H](O)CNc1cccc(-c2nnn[nH]2)n1    ZINC000095227864
COCCNc1cccc(-c2nnn[nH]2)n1    ZINC000095298158
OCCCNc1ncccc1-c1nnn[nH]1    ZINC000095220197
C[C@@H](CO)Nc1cccc(-c2nnn[nH]2)n1    ZINC000095227947
CC1CC(C#N)(C(=O)NCc2nnn[nH]2)C1    ZINC000122375158
OCCCNc1ccnc(-c2nnn[nH]2)c1    ZINC000095184570
CN(CCO)c1ccnc(-c2nnn[nH]2)c1    ZINC000103621419
CC(C)c1[nH]ccc1C(=O)Nc1nnn[nH]1    ZINC000285635889
C[C@H](O)CNc1ccnc(-c2nnn[nH]2)c1    ZINC000103585510
C[C@H](O)CNc1cc(-c2nnn[nH]2)ccn1    ZINC000103590548
Cc1cc(C(=O)Nc2nnn[nH]2)c(C)n1C    ZINC000265692857
CC(C)n1cccc1C(=O)Nc1nnn[nH]1    ZINC000136382022
C[C@@H](O)CNc1ccc(-c2nnn[nH]2)cn1    ZINC000095245014
COCCNc1ncccc1-c1nnn[nH]1    ZINC000095190770
C[C@H](O)CNc1ncccc1-c1nnn[nH]1    ZINC000095244889
C[C@H](CO)Nc1cc(-c2nnn[nH]2)ccn1    ZINC000103591030
Cc1ccc(C)n1CC(=O)Nc1nnn[nH]1    ZINC000253414340
C[C@H](CO)Nc1ccnc(-c2nnn[nH]2)c1    ZINC000103585606
OCCCNc1cccc(-c2nnn[nH]2)n1    ZINC000095147421
N#CC1(C(=O)Nc2nnn[nH]2)CCCCC1    ZINC000265523908
C[C@@H](O)CNc1cc(-c2nnn[nH]2)ccn1    ZINC000103590551
CN(CCO)c1ncccc1-c1nnn[nH]1    ZINC000095314607
CN(CCO)c1cccc(-c2nnn[nH]2)n1    ZINC000095294522
C[C@H](CO)Nc1ccc(-c2nnn[nH]2)cn1    ZINC000095245190
CN(CCO)c1ccc(-c2nnn[nH]2)cn1    ZINC000095188750
C[C@@H](O)CNc1ccnc(-c2nnn[nH]2)c1    ZINC000103585515
Cc1ccc(C(=O)NCc2nnn[nH]2)n1C    ZINC000044929328
C[C@@H](CO)Nc1ccnc(-c2nnn[nH]2)c1    ZINC000103585599
C[C@H](O)CNc1cccc(-c2nnn[nH]2)n1    ZINC000095227863
N#CC1(C(=O)NCc2nnn[nH]2)CCCC1    ZINC000044933008
CCc1c(C(=O)Nc2nnn[nH]2)ccn1C    ZINC000289604439
C[C@H](CO)Nc1cccc(-c2nnn[nH]2)n1    ZINC000095227948
OCCCNc1cc(-c2nnn[nH]2)ccn1    ZINC000103689517
C[C@H](O)CNc1ccc(-c2nnn[nH]2)cn1    ZINC000095245013
COCCNc1cc(-c2nnn[nH]2)ccn1    ZINC000103642871
CCNC(=O)c1cc(-c2nnn[nH]2)cn1C    ZINC000095172904
C[C@@H](CO)Nc1cc(-c2nnn[nH]2)ccn1    ZINC000103591023
Cc1ccc(-c2nnn[nH]2)c(NCCO)n1    ZINC000095340220
C[C@@H](O)CNc1ncccc1-c1nnn[nH]1    ZINC000095244890
C[C@H](CO)Nc1ncccc1-c1nnn[nH]1    ZINC000095155060
C[C@@H](CO)Nc1ncccc1-c1nnn[nH]1    ZINC000095155057
CCCCCCn1ccnc1-c1nnn[nH]1    ZINC000147341889
C[C@H](N/C=C(\C#N)c1nnn[nH]1)C(C)(C)C    ZINC000020421237
C[C@@H](N/C=C(\C#N)c1nnn[nH]1)C(C)(C)C    ZINC000020421236
O=C(Nc1nnn[nH]1)[C@@H]1CC1(Cl)Cl    ZINC000299274675
O=C(Nc1nnn[nH]1)[C@H]1CC1(Cl)Cl    ZINC000299274679
O=C(/C=C/c1ccsc1)Nc1nnn[nH]1    ZINC000000012754
O=C(/C=C/c1cccs1)Nc1nnn[nH]1    ZINC000000012752
O=C(/C=C\c1ccsc1)Nc1nnn[nH]1    ZINC000096035084
O=C(/C=C\c1cccs1)Nc1nnn[nH]1    ZINC000033928894
Cc1nsc(NCc2nnn[nH]2)c1C#N    ZINC000308964521
CC1=NN2NC(C(F)(F)F)=NN2C(O)=C1    ZINC000101439869
O=C(NCc1nnn[nH]1)c1ccc(=O)oc1    ZINC000044927131
O=C(Nc1nnn[nH]1)c1ccc(O)cc1O    ZINC000039350356
O=[N+]([O-])c1cccnc1NCc1nnn[nH]1    ZINC000044931621
O=C(NCc1nnn[nH]1)c1ccc(O)nn1    ZINC000044927777
O=[N+]([O-])c1ccc(NCc2nnn[nH]2)nc1    ZINC000044931542
NNc1ccc([N+](=O)[O-])cc1-c1nnn[nH]1    ZINC000033924292
O=C(O)CNc1nccnc1-c1nnn[nH]1    ZINC000095183877
O=[N+]([O-])c1ccc(NCc2nnn[nH]2)cn1    ZINC000053297707
O=[N+]([O-])c1ncccc1NCc1nnn[nH]1    ZINC000157140390
CNc1ncc([N+](=O)[O-])cc1-c1nnn[nH]1    ZINC000095189590
O=[N+]([O-])c1cnccc1NCc1nnn[nH]1    ZINC000044931639
O=C(NCc1nnn[nH]1)c1c[nH]c(=O)cn1    ZINC000044929338
O=C(Cc1ccc(F)cc1)Nc1nnn[nH]1    ZINC000075283192
O=C(NCc1nnn[nH]1)c1ccccc1F    ZINC000044929432
CNC(=O)c1ccc(F)c(-c2nnn[nH]2)c1    ZINC000095296309
Cc1cc(F)ccc1C(=O)Nc1nnn[nH]1    ZINC000151186709
Cc1ccc(C(=O)Nc2nnn[nH]2)cc1F    ZINC000058079400
Cc1cc(C(=O)Nc2nnn[nH]2)ccc1F    ZINC000103520521
O=C(NCc1nnn[nH]1)c1cccc(F)c1    ZINC000044929451
Cc1ccc(F)cc1C(=O)Nc1nnn[nH]1    ZINC000072290218
O=C(NCc1nnn[nH]1)c1ccc(F)cc1    ZINC000044929421
Cc1cc(F)cc(C(=O)Nc2nnn[nH]2)c1    ZINC000080353885
CC(=O)Nc1ccc(F)c(-c2nnn[nH]2)c1    ZINC000095133088
CC(=O)Nc1cccc(F)c1-c1nnn[nH]1    ZINC000095131564
O=C(Cc1ccccc1F)Nc1nnn[nH]1    ZINC000060850242
CNC(=O)c1cc(-c2nnn[nH]2)ccc1F    ZINC000095296307
CC(=O)Nc1ccc(-c2nnn[nH]2)cc1F    ZINC000095131811
c1ccc(CSCCc2nnn[nH]2)nc1    ZINC000095187328
CCCSc1ccc(-c2nnn[nH]2)cn1    ZINC000095290623
CC(C)Sc1cc(-c2nnn[nH]2)ccn1    ZINC000095208806
CSc1nc(C)cc(C)c1-c1nnn[nH]1    ZINC000095211401
Nc1sc2c(c1-c1nnn[nH]1)CCCC2    ZINC000004753704
CCCSc1cc(-c2nnn[nH]2)ccn1    ZINC000095290618
COc1cc(N)c(-c2nnn[nH]2)cc1OC    ZINC000004344253
CCc1occc1C(=O)NCc1nnn[nH]1    ZINC000234157428
O=C(CCc1ccco1)NCc1nnn[nH]1    ZINC000044929315
COCCn1cccc(-c2nnn[nH]2)c1=O    ZINC000095316903
CCOC(=O)c1ccc(-c2nnn[nH]2)n1C    ZINC000095281576
COc1ccc(-c2nnn[nH]2)c(N)c1OC    ZINC000036719697
Cc1cc(C(=O)NCc2nnn[nH]2)c(C)o1    ZINC000044929302
CC(C)c1occc1C(=O)Nc1nnn[nH]1    ZINC000280872965
CC(C)(NC(=O)c1ccoc1)c1nnn[nH]1    ZINC000095204138
CC(C)c1ccoc1C(=O)Nc1nnn[nH]1    ZINC000283316234
CC(C)(NC(=O)c1ccco1)c1nnn[nH]1    ZINC000095138227
OCCCNc1cnc(-c2nnn[nH]2)cn1    ZINC000095337519
Cc1cc(C(=O)NCc2nnn[nH]2)n(C)n1    ZINC000082681552
CCCC(=O)Nc1[nH]ncc1-c1nnn[nH]1    ZINC000095170373
C[C@@H](CO)Nc1cnc(-c2nnn[nH]2)cn1    ZINC000095227951
CC(C)n1cnc(C(=O)Nc2nnn[nH]2)c1    ZINC000281230000
C[C@H](O)CNc1cnc(-c2nnn[nH]2)cn1    ZINC000095227895
CC(C)C(=O)Nc1[nH]ncc1-c1nnn[nH]1    ZINC000095148302
C[C@H](CO)Nc1cnc(-c2nnn[nH]2)cn1    ZINC000095227952
Cc1c(C(=O)NCc2nnn[nH]2)cnn1C    ZINC000044929316
Cc1nn(C)cc1C(=O)NCc1nnn[nH]1    ZINC000226639459
CCCn1cc(C(=O)Nc2nnn[nH]2)cn1    ZINC000273001055
Cc1ccnn1CC(=O)NCc1nnn[nH]1    ZINC000095333433
Cc1ccn(CC(=O)NCc2nnn[nH]2)n1    ZINC000095333209
CC(=O)CCCn1cnc(-c2nnn[nH]2)n1    ZINC000095131130
OCCCNc1nccnc1-c1nnn[nH]1    ZINC000095183916
CC(C)=NNc1oc(C)nc1-c1nnn[nH]1    ZINC000095334318
C[C@@H](O)CNc1nccnc1-c1nnn[nH]1    ZINC000095227758
C[C@H](C(=O)NCc1nnn[nH]1)n1cccn1    ZINC000044929334
O=C(CCn1ccnc1)NCc1nnn[nH]1    ZINC000044927209
Cc1cc(C(=O)NCc2nnn[nH]2)nn1C    ZINC000300746194
CC(C)c1cc(C(=O)Nc2nnn[nH]2)n[nH]1    ZINC000263994693
c1nc(-c2nnn[nH]2)nn1C[C@@H]1CCCO1    ZINC000095252410
CCOc1cc(NCc2nnn[nH]2)ncn1    ZINC000085485741
C[C@@H](C(=O)NCc1nnn[nH]1)n1cccn1    ZINC000044929333
CN(CCO)c1nccnc1-c1nnn[nH]1    ZINC000095294514
C[C@@H](CO)Nc1nccnc1-c1nnn[nH]1    ZINC000095227929
C[C@@H](O)CNc1cnc(-c2nnn[nH]2)cn1    ZINC000095227896
Cc1n[nH]c(C)c1C(=O)NCc1nnn[nH]1    ZINC000044929518
CCCC(=O)Cn1cnc(-c2nnn[nH]2)n1    ZINC000095264446
c1nc(-c2nnn[nH]2)nn1C[C@H]1CCCO1    ZINC000095252411
COc1cc(C)nc(NCc2nnn[nH]2)n1    ZINC000162418743
CCCc1cc(C(=O)Nc2nnn[nH]2)[nH]n1    ZINC000118685649
CC(C)(NC(=O)c1ccn[nH]1)c1nnn[nH]1    ZINC000095195987
CCn1cc(NC(=O)Cc2nnn[nH]2)cn1    ZINC000095305888
COCCNc1cnc(-c2nnn[nH]2)cn1    ZINC000095298160
O=C(CCn1cccn1)NCc1nnn[nH]1    ZINC000044929331
CC(C)(NC(=O)c1cn[nH]c1)c1nnn[nH]1    ZINC000095195985
C[C@H](O)CNc1nccnc1-c1nnn[nH]1    ZINC000095227757
COCCNc1nccnc1-c1nnn[nH]1    ZINC000095298149
CC(C)Nc1ccc(F)c(-c2nnn[nH]2)c1    ZINC000095200657
CC(C)Nc1cccc(F)c1-c1nnn[nH]1    ZINC000095208548
CCNCc1ccc(-c2nnn[nH]2)cc1F    ZINC000095177125
O=C(CC1=CCCCC1)NCc1nnn[nH]1    ZINC000082459088
CC1CCC(=CC(=O)Nc2nnn[nH]2)CC1    ZINC000135465033
O=C(/C=C\C1CCCCC1)Nc1nnn[nH]1    ZINC000255677801
O=C(NCc1nnn[nH]1)C(C1CC1)C1CC1    ZINC000303436596
O=C(NCc1nnn[nH]1)[C@H]1C[C@H]2CC[C@H]1C2    ZINC000103540307
O=C(C1CC1)N1CCC(c2nnn[nH]2)CC1    ZINC000095122640
O=C(NCc1nnn[nH]1)[C@@H]1C[C@H]2CC[C@H]1C2    ZINC000251024207
O=C(/C=C/C1CCCCC1)Nc1nnn[nH]1    ZINC000135465224
O=C(CC(C1CC1)C1CC1)Nc1nnn[nH]1    ZINC000076964030
CC(C)(C)CCn1cnc(-c2nnn[nH]2)n1    ZINC000095196520
CCCCCCn1cnc(-c2nnn[nH]2)n1    ZINC000095277340
Clc1ccccc1/C=N/Nc1nnn[nH]1    ZINC000005771396
O=c1ccc([N+](=O)[O-])cn1Cc1nnn[nH]1    ZINC000095150582
COC(=O)c1ccc(F)c(-c2nnn[nH]2)c1    ZINC000095190331
COc1ccccc1SCc1nnn[nH]1    ZINC000095318582
COc1cccc(SCc2nnn[nH]2)c1    ZINC000095318272
OCCSc1ccc(-c2nnn[nH]2)cc1    ZINC000095173279
OCCSc1ccccc1-c1nnn[nH]1    ZINC000095181283
COc1ccc(SCc2nnn[nH]2)cc1    ZINC000095317630
O=[N+]([O-])c1cnc(NCc2nnn[nH]2)nc1    ZINC000044931557
O=C(NCc1nnn[nH]1)c1ccnc(F)c1    ZINC000044931810
O=C(Nc1nnn[nH]1)Nc1ccc(F)cc1    ZINC000006926411
O=C(NCc1nnn[nH]1)c1ccncc1F    ZINC000083094257
O=C(NCc1nnn[nH]1)c1ccc(F)cn1    ZINC000164607235
O=C(NCc1nnn[nH]1)c1ccc(F)nc1    ZINC000069632870
NC(=O)Nc1ccc(F)c(-c2nnn[nH]2)c1    ZINC000095142482
O=C(NCc1nnn[nH]1)c1cccc(F)n1    ZINC000122980994
O=C(NCc1nnn[nH]1)c1cncc(F)c1    ZINC000133267438
O=C(NCc1nnn[nH]1)c1cccnc1F    ZINC000236187912
Cc1ccnc(SCCc2nnn[nH]2)n1    ZINC000095344818
c1cn(C2CC2)c(SCc2nnn[nH]2)n1    ZINC000095183533
CSc1nnc(C)c(C)c1-c1nnn[nH]1    ZINC000095329259
Cc1cnc(SCCc2nnn[nH]2)nc1    ZINC000095345083
COc1cc(OC)cc(-n2nn[nH]c2=O)c1    ZINC000168291273
CCOC(=O)c1cc(-c2nnn[nH]2)oc1C    ZINC000095281572
Cc1nc(C)c(C(=O)NCc2nnn[nH]2)o1    ZINC000092175673
CCCc1nc(C(=O)Nc2nnn[nH]2)co1    ZINC000273565569
CCOC(=O)c1cnn(C)c1-c1nnn[nH]1    ZINC000095175385
CC(C)c1cc(C(=O)Nc2nnn[nH]2)no1    ZINC000271067940
Cc1noc(C)c1C(=O)NCc1nnn[nH]1    ZINC000044929323
CC(C)(NC(=O)c1ccon1)c1nnn[nH]1    ZINC000095204139
CC(C)c1cc(C(=O)Nc2nnn[nH]2)on1    ZINC000264983154
c1ccc(-c2ccccc2-c2nnn[nH]2)cc1    ZINC000015042140
c1ccc(-c2cccc(-c3nnn[nH]3)c2)cc1    ZINC000015043023
FCCCOc1ccc(-c2nnn[nH]2)cc1    ZINC000095233330
CCCOc1ccc(-c2nnn[nH]2)cc1F    ZINC000095290492
CC(C)Oc1ccc(-c2nnn[nH]2)cc1F    ZINC000071524121
C[C@H](C(=O)NCc1nnn[nH]1)n1cncn1    ZINC000044929336
C[C@@H](C(=O)NCc1nnn[nH]1)n1cncn1    ZINC000044929335
CCNC(=O)Cn1cnc(-c2nnn[nH]2)n1    ZINC000095280451
CNC(=O)[C@@H](C)n1cnc(-c2nnn[nH]2)n1    ZINC000095194723
O=C(CCn1ccnn1)NCc1nnn[nH]1    ZINC000044929337
Cn1ncc(C(=O)NCc2nnn[nH]2)c1N    ZINC000309559004
CNC(=O)[C@H](C)n1cnc(-c2nnn[nH]2)n1    ZINC000095194722
O=C(CCn1cncn1)NCc1nnn[nH]1    ZINC000044929332
CCC(C#N)(CC)C(=O)NCc1nnn[nH]1    ZINC000044933042
O=C(NCc1nnn[nH]1)[C@H]1C[C@H]2CC[C@@H]1N2    ZINC000083870741
CC(Cl)(Cl)C(=O)NCc1nnn[nH]1    ZINC000307565588
NC(=O)c1ccc(-c2nnn[nH]2)c(Cl)c1    ZINC000149206987
O=C(Nc1nnn[nH]1)c1cccc(Cl)c1    ZINC000002738308
O/C(=N/c1nnn[nH]1)c1ccccc1Cl    ZINC000033281599
O=C(Nc1nnn[nH]1)c1ccc(Cl)cc1    ZINC000006415060
O=[N+]([O-])c1ccc(/C=N/Nc2nnn[nH]2)o1    ZINC000005514087
O=C(Nc1nnn[nH]1)c1cc(F)ccc1O    ZINC000027631987
O=C(Nc1nnn[nH]1)c1c(O)cccc1F    ZINC000186636787
O=C(CCc1ccsc1)Nc1nnn[nH]1    ZINC000264042580
Cc1cscc1C(=O)NCc1nnn[nH]1    ZINC000086795674
Cc1cc(C(=O)Nc2nnn[nH]2)c(C)s1    ZINC000061110670
Cc1cc(C(=O)Nc2nnn[nH]2)sc1C    ZINC000102894808
OCCSc1cc(-c2nnn[nH]2)ccn1    ZINC000095187681
O=C(Cc1cccs1)NCc1nnn[nH]1    ZINC000044929304
CCc1ccsc1C(=O)Nc1nnn[nH]1    ZINC000072288577
Cc1ccsc1C(=O)NCc1nnn[nH]1    ZINC000044927087
O=C(Cc1ccsc1)NCc1nnn[nH]1    ZINC000044929343
Cc1ccc(C(=O)NCc2nnn[nH]2)s1    ZINC000044927040
C[C@@H](C(=O)Nc1nnn[nH]1)c1cccs1    ZINC000265710319
C[C@H](C(=O)Nc1nnn[nH]1)c1cccs1    ZINC000265710321
OCCSc1ccnc(-c2nnn[nH]2)c1    ZINC000095184655
CCC(=O)Nc1sccc1-c1nnn[nH]1    ZINC000095161656
CCc1ccc(C(=O)Nc2nnn[nH]2)s1    ZINC000076963485
OCCSc1ncccc1-c1nnn[nH]1    ZINC000095220265
OCCSc1cccc(-c2nnn[nH]2)n1    ZINC000095163591
O=C(CCc1cccs1)Nc1nnn[nH]1    ZINC000264044526
CCNc1ccc(-c2nnn[nH]2)c(Cl)c1    ZINC000095173180
CCNc1ccc(-c2nnn[nH]2)cc1Cl    ZINC000095280974
ClCCNc1ccccc1-c1nnn[nH]1    ZINC000095180959
CCNc1ccc(Cl)c(-c2nnn[nH]2)c1    ZINC000095302192
CCNc1cc(Cl)ccc1-c1nnn[nH]1    ZINC000095302185
CCNc1cccc(Cl)c1-c1nnn[nH]1    ZINC000095302216
N[C@@H](Cc1ccc(Cl)cc1)c1nnn[nH]1    ZINC000008648912
N[C@H](Cc1ccc(Cl)cc1)c1nnn[nH]1    ZINC000006512408
CCNc1ccc(Cl)cc1-c1nnn[nH]1    ZINC000095173182
C(Sc1nnc(C2CC2)[nH]1)c1nnn[nH]1    ZINC000299317182
C(Nc1nc(C2CC2)ns1)c1nnn[nH]1    ZINC000083654958
Cc1cc(N)nc(SCc2nnn[nH]2)n1    ZINC000298331250
c1nnc(SCc2nnn[nH]2)n1C1CC1    ZINC000095252443
O=C(CCC(F)(F)F)NCc1nnn[nH]1    ZINC000084124099
CN(CC(F)(F)F)C(=O)Cc1nnn[nH]1    ZINC000095313644
Cc1nn(Cc2nnn[nH]2)c(C)c1[N+](=O)[O-]    ZINC000095193843
CCOC(=O)Cn1cnc(-c2nnn[nH]2)n1    ZINC000095174967
O=C(NCc1nnn[nH]1)C1=NNC(=O)CC1    ZINC000044928937
c1ccc(-c2ccc(-c3nnn[nH]3)cc2)nc1    ZINC000095251580
c1ccc(-c2cccc(-c3nnn[nH]3)c2)nc1    ZINC000095183488
c1cc(-c2nnn[nH]2)cc(-c2ccncc2)c1    ZINC000095144995
c1ccc(-c2cncc(-c3nnn[nH]3)c2)cc1    ZINC000095250064
c1cc(-c2ccc(-c3nnn[nH]3)cc2)ccn1    ZINC000095233444
c1cncc(-c2ccc(-c3nnn[nH]3)cc2)c1    ZINC000090751841
c1ccc(-c2ccc(-c3nnn[nH]3)nc2)cc1    ZINC000095250096
c1cncc(-c2cccc(-c3nnn[nH]3)c2)c1    ZINC000090751843
c1ccc2c(c1)ccc1c2CN=C2NN=NN21    ZINC000010434535
OCCNc1ccc(-c2nnn[nH]2)cc1F    ZINC000095152349
COc1ccc([C@H](N)c2nnn[nH]2)cc1F    ZINC000072233367
OCCNc1ccc(F)c(-c2nnn[nH]2)c1    ZINC000095142611
COc1ccc([C@@H](N)c2nnn[nH]2)cc1F    ZINC000072233368
Cc1nc(C)c(F)c(NCc2nnn[nH]2)n1    ZINC000309838225
C=C(C)[C@H]1OCC[C@H]1C(=O)Nc1nnn[nH]1    ZINC000279126520
O=C(CC1CCCCCC1)Nc1nnn[nH]1    ZINC000176625760
CC(C)(C(=O)Nc1nnn[nH]1)C1CCCC1    ZINC000122143524
C=CCCC(=O)N[C@H](CCC)c1nnn[nH]1    ZINC000176772312
CCC[C@@H](NC(=O)C=C(C)C)c1nnn[nH]1    ZINC000176769225
C[C@@H](CC1CCCC1)C(=O)Nc1nnn[nH]1    ZINC000114537591
O=C(CC1CCCCC1)NCc1nnn[nH]1    ZINC000044929352
CCC1(C(=O)Nc2nnn[nH]2)CCCCC1    ZINC000184172592
CCC[C@H](NC(=O)[C@@H]1C[C@@H]1C)c1nnn[nH]1    ZINC000095287669
C[C@H](CN(C)C(=O)[C@H]1C[C@H]1C)c1nnn[nH]1    ZINC000095265490
C/C=C(\C)C(=O)N[C@@H](CCC)c1nnn[nH]1    ZINC000268193481
C[C@H]1CC(C(=O)Nc2nnn[nH]2)C[C@H](C)C1    ZINC000183284312
O=C(NCc1nnn[nH]1)C1CCCCCC1    ZINC000053715484
C[C@@H]1CCC[C@@H](C)N1C(=O)Cc1nnn[nH]1    ZINC000095254533
C[C@H]1C[C@H](C(=O)Nc2nnn[nH]2)C[C@@H](C)C1    ZINC000248597084
C[C@@H]1CCC[C@H](CC(=O)Nc2nnn[nH]2)C1    ZINC000076964186
C[C@H](CN(C)C(=O)CC1CC1)c1nnn[nH]1    ZINC000095243061
CC(C)=CC(=O)N(C)C[C@H](C)c1nnn[nH]1    ZINC000273495104
CC1(C(=O)Nc2nnn[nH]2)CCCCCC1    ZINC000182027253
CC1(CC(=O)Nc2nnn[nH]2)CCCCC1    ZINC000129620201
C/C=C(\C)C(=O)N(C)C[C@@H](C)c1nnn[nH]1    ZINC000274803704
CC(C)C(=O)N1CCC[C@@H](c2nnn[nH]2)C1    ZINC000095197573
CC1(C)C(C(=O)NCc2nnn[nH]2)C1(C)C    ZINC000085710232
C[C@H](CN(C)C(=O)[C@@H]1C[C@H]1C)c1nnn[nH]1    ZINC000095265492
CCCC(=O)N1CCC[C@@H](c2nnn[nH]2)C1    ZINC000095264466
CC(C)(C(=O)NCc1nnn[nH]1)C1CCC1    ZINC000322918463
CCC[C@H](NC(=O)[C@H]1C[C@@H]1C)c1nnn[nH]1    ZINC000095287671
CCC[C@H](NC(=O)[C@H]1C[C@H]1C)c1nnn[nH]1    ZINC000246388121
CCC[C@H](NC(=O)C=C(C)C)c1nnn[nH]1    ZINC000176769209
CCCC(=O)N1CCC[C@H](c2nnn[nH]2)C1    ZINC000095264465
CCC(CC)(NC(=O)C1CC1)c1nnn[nH]1    ZINC000095284719
C/C=C(\C)C(=O)N[C@H](CCC)c1nnn[nH]1    ZINC000268193485
O=C(CCC1CCCC1)NCc1nnn[nH]1    ZINC000044929301
CC(C)C(=O)N1CCC[C@H](c2nnn[nH]2)C1    ZINC000095197572
C[C@@H](C(=O)NC(C)(C)c1nnn[nH]1)C1CC1    ZINC000095201851
C[C@H](CN(C)C(=O)[C@H]1C[C@@H]1C)c1nnn[nH]1    ZINC000095265491
CC1(C)CCC(C(=O)Nc2nnn[nH]2)CC1    ZINC000120625486
C=CCCC(=O)N[C@@H](CCC)c1nnn[nH]1    ZINC000176772297
CC(C)(NC(=O)C1CCCC1)c1nnn[nH]1    ZINC000095204059
O=C(CCCC1CCCC1)Nc1nnn[nH]1    ZINC000080354036
C/C=C(\C)C(=O)N(C)C[C@H](C)c1nnn[nH]1    ZINC000274803703
CC1(C)CCC[C@@H]1C(=O)NCc1nnn[nH]1    ZINC000228922827
CCC[C@@H](NC(=O)CC1CC1)c1nnn[nH]1    ZINC000095287694
C[C@H](CN(C)C(=O)C1CCC1)c1nnn[nH]1    ZINC000095242965
C[C@@H]1CC(C(=O)Nc2nnn[nH]2)C[C@@H](C)C1    ZINC000183284294
C[C@@H]1CCC[C@@H](CC(=O)Nc2nnn[nH]2)C1    ZINC000076964191
CC(C)C(=O)N1CCC(c2nnn[nH]2)CC1    ZINC000095205485
CC(C)=CC(=O)N(C)C[C@@H](C)c1nnn[nH]1    ZINC000273495102
CCC[C@H](NC(=O)[C@@H]1C[C@H]1C)c1nnn[nH]1    ZINC000246388132
O=C(Nc1nnn[nH]1)C1CCCCCCC1    ZINC000172934263
C[C@H]1CCC[C@@H](CC(=O)Nc2nnn[nH]2)C1    ZINC000076964194
CC1(C(=O)NCc2nnn[nH]2)CCCCC1    ZINC000232226040
C[C@H]1CCC[C@H](CC(=O)Nc2nnn[nH]2)C1    ZINC000076964189
C=CCCC(=O)N(C)C[C@@H](C)c1nnn[nH]1    ZINC000273491936
C[C@H]1CCC[C@H](C)N1C(=O)Cc1nnn[nH]1    ZINC000095254532
CCC[C@@H](NC(=O)C1CCC1)c1nnn[nH]1    ZINC000095287674
CC(C)CC1(C(=O)Nc2nnn[nH]2)CCC1    ZINC000120854094
CCCC(=O)N1CCC(c2nnn[nH]2)CC1    ZINC000095286738
CC[C@H]1CC[C@H](C(=O)Nc2nnn[nH]2)CC1    ZINC000249499612
C[C@H](CC1CCCC1)C(=O)Nc1nnn[nH]1    ZINC000114537592
CCCC(=CC(=O)Nc1nnn[nH]1)CCC    ZINC000092463672
C=CCCC(=O)N(C)C[C@H](C)c1nnn[nH]1    ZINC000273491937
CCC[C@H](NC(=O)CC1CC1)c1nnn[nH]1    ZINC000095287693
C[C@H](CN(C)C(=O)[C@@H]1C[C@@H]1C)c1nnn[nH]1    ZINC000095265493
CCC1(C(=O)NCc2nnn[nH]2)CCCC1    ZINC000087317833
CC1(C)CCC[C@H](C(=O)Nc2nnn[nH]2)C1    ZINC000178932476
C[C@@H](CN(C)C(=O)CC1CC1)c1nnn[nH]1    ZINC000095243060
C[C@@H]1CCC[C@H](C)N1C(=O)Cc1nnn[nH]1    ZINC000095254531
CCC[C@H](NC(=O)C1CCC1)c1nnn[nH]1    ZINC000095287673
C[C@H](C(=O)NC(C)(C)c1nnn[nH]1)C1CC1    ZINC000095201850
CC1(C)CCC[C@H]1C(=O)NCc1nnn[nH]1    ZINC000228922841
C[C@@H](CN(C)C(=O)C1CCC1)c1nnn[nH]1    ZINC000095242964
C[C@H]1CC(C(=O)Nc2nnn[nH]2)C[C@@H](C)C1    ZINC000183284282
CC1(C)CCC[C@@H](C(=O)Nc2nnn[nH]2)C1    ZINC000178932562
Brc1ccccc1-c1nnn[nH]1    ZINC000000085629
O=C(Nc1nnn[nH]1)c1cccnc1Cl    ZINC000002755362
O=C(Nc1nnn[nH]1)c1ccnc(Cl)c1    ZINC000060380379
O=S(=O)(Cc1ccccc1)c1nnn[nH]1    ZINC000034078242
CS(=O)(=O)c1ccc(-c2nnn[nH]2)cc1    ZINC000000794857
O=S(=O)(Cc1nnn[nH]1)c1ccccc1    ZINC000034145465
O=C1N=C(O)/C(=N/Nc2nnn[nH]2)C(=O)N1    ZINC000016382835
Clc1ccc(OCCc2nnn[nH]2)cc1    ZINC000000337006
CCOc1cc(Cl)ccc1-c1nnn[nH]1    ZINC000095176110
CCOc1ccc(-c2nnn[nH]2)cc1Cl    ZINC000071531857
OCCSc1cnc(-c2nnn[nH]2)cn1    ZINC000095337598
Cc1ncsc1C(=O)NCc1nnn[nH]1    ZINC000044927036
OCCSc1nccnc1-c1nnn[nH]1    ZINC000095251727
Cc1ncc(C(=O)NCc2nnn[nH]2)s1    ZINC000225468566
Cc1nc(C)c(C(=O)Nc2nnn[nH]2)s1    ZINC000264100094
CCc1ncsc1C(=O)Nc1nnn[nH]1    ZINC000269737797
Cc1nsc(C)c1C(=O)Nc1nnn[nH]1    ZINC000293759281
CCC(=O)Nc1ncc(-c2nnn[nH]2)s1    ZINC000095161673
CSCc1cc(-c2nnn[nH]2)ccc1F    ZINC000095318806
CCSc1ccc(-c2nnn[nH]2)cc1F    ZINC000095303830
Nc1cc(N)nc(SCc2nnn[nH]2)n1    ZINC000095217752
C(Sc1nnnn1C1CC1)c1nnn[nH]1    ZINC000095124888
O=C(CNCC(F)(F)F)Nc1nnn[nH]1    ZINC000308860222
OCCOc1ccc(-c2nnn[nH]2)cc1F    ZINC000095152396
Cn1cnc([N+](=O)[O-])c1NCc1nnn[nH]1    ZINC000044931610
c1ccc(-c2cncnc2)c(-c2nnn[nH]2)c1    ZINC000095237068
c1cc(-c2ccc(-c3nnn[nH]3)cc2)ncn1    ZINC000095233446
c1ncc(-c2ccc(-c3nnn[nH]3)cc2)cn1    ZINC000095233452
c1cc(-c2cncc(-c3nnn[nH]3)c2)ccn1    ZINC000095187929
c1cc(-c2nnn[nH]2)cc(-c2cncnc2)c1    ZINC000095221826
c1cncc(-c2cncc(-c3nnn[nH]3)c2)c1    ZINC000095234883
c1cnc(-c2ccc(-c3nnn[nH]3)cc2)nc1    ZINC000095251897
C[C@@H](CN(C)c1nccs1)c1nnn[nH]1    ZINC000095244204
C[C@H](CN(C)c1nccs1)c1nnn[nH]1    ZINC000095244205
CC(C)n1ccnc1SCc1nnn[nH]1    ZINC000095201822
O=C(NCc1nnn[nH]1)C(=O)NCC1CC1    ZINC000095122713
O=C(Cc1nnn[nH]1)NC[C@@H]1CCC(=O)N1    ZINC000095118822
CN1C[C@H](C(=O)NCc2nnn[nH]2)CC1=O    ZINC000044927255
CN1C[C@@H](C(=O)NCc2nnn[nH]2)CC1=O    ZINC000044927257
O=C(CN1CCCC1=O)NCc1nnn[nH]1    ZINC000044929348
O=C(NCc1nnn[nH]1)[C@H]1CCC(=O)NC1    ZINC000096477758
O=C(Cc1nnn[nH]1)NC[C@H]1CCC(=O)N1    ZINC000095118823
O=C(NCc1nnn[nH]1)[C@@H]1CCC(=O)NC1    ZINC000096477756
O=C(CC1CCNCC1)NCc1nnn[nH]1    ZINC000044932599
O=C(C[C@@H]1CCCNC1)NCc1nnn[nH]1    ZINC000054309029
Cn1nnc(=NC(=O)C2(N)CCCCC2)[nH]1    ZINC000390016268
C[C@]1(N)CCCC[C@@H]1C(=O)Nc1nnn[nH]1    ZINC000263256333
C[C@H]1CCN[C@H](C(=O)NCc2nnn[nH]2)C1    ZINC000167430768
Cn1nnc(=NC(=O)C[C@@H]2CCC[C@H]2N)[nH]1    ZINC000405265690
O=C(CCC1CCNCC1)Nc1nnn[nH]1    ZINC000263180849
C[C@@]1(N)CCCC[C@@H]1C(=O)Nc1nnn[nH]1    ZINC000263256331
N[C@@H]1CCC[C@H](C(=O)NCc2nnn[nH]2)C1    ZINC000070502956
C[C@]1(N)CCCC[C@H]1C(=O)Nc1nnn[nH]1    ZINC000263256334
C[C@H]1CCN[C@@H](C(=O)NCc2nnn[nH]2)C1    ZINC000167430963
C[C@@H]1CCN[C@H](C(=O)NCc2nnn[nH]2)C1    ZINC000167430646
CN1CC[C@@H](CNC(=O)Cc2nnn[nH]2)C1    ZINC000095326830
Cn1nnc(=NC(=O)C[C@H]2CC[C@@H](N)C2)[nH]1    ZINC000382125965
N[C@@H]1CCC[C@@H](C(=O)NCc2nnn[nH]2)C1    ZINC000070502957
C[C@@H]1C[C@H](C(=O)NCc2nnn[nH]2)CCN1    ZINC000235369774
C[C@@]1(N)CCCC[C@H]1C(=O)Nc1nnn[nH]1    ZINC000263256332
O=C(C[C@H]1CCCNC1)NCc1nnn[nH]1    ZINC000054309028
C[C@@H]1CCN[C@@H](C(=O)NCc2nnn[nH]2)C1    ZINC000167430852
N[C@@H]1CCCC[C@@H]1C(=O)NCc1nnn[nH]1    ZINC000082921564
C[C@@H]1C[C@H](OCc2nnn[nH]2)CC(C)(C)C1    ZINC000095159430
C[C@@H]1C[C@@H](OCc2nnn[nH]2)CC(C)(C)C1    ZINC000095159433
C[C@H]1C[C@H](OCc2nnn[nH]2)CC(C)(C)C1    ZINC000095159431
C[C@H]1C[C@@H](OCc2nnn[nH]2)CC(C)(C)C1    ZINC000095159434
Brc1ccc(-c2nnn[nH]2)nc1    ZINC000016697079
O=[N+]([O-])c1ccc(Cl)c(-c2nnn[nH]2)c1    ZINC000033921879
O=[N+]([O-])c1cc(Cl)ccc1-c1nnn[nH]1    ZINC000090484781
O=c1[nH]nnn1-c1ccc(F)c([N+](=O)[O-])c1    ZINC000117611589
O=c1[nH]nnn1-c1cc([N+](=O)[O-])ccc1F    ZINC000117609362
NS(=O)(=O)c1cccc(-c2nnn[nH]2)c1    ZINC000095221676
NS(=O)(=O)c1ccccc1-c1nnn[nH]1    ZINC000077987253
CNc1nc(C(=O)Nc2nnn[nH]2)cs1    ZINC000308941894
Cc1nnsc1C(=O)NCc1nnn[nH]1    ZINC000044929327
O=C(Nc1nnn[nH]1)c1cc(F)cc(F)c1    ZINC000060525719
O=C(Nc1nnn[nH]1)c1ccc(F)c(F)c1    ZINC000074394223
Cc1ncsc1CCOCc1nnn[nH]1    ZINC000095329465
CCCc1nsc(NCc2nnn[nH]2)n1    ZINC000083654960
CCn1c(C)nnc1SCc1nnn[nH]1    ZINC000095178428
CC(C)n1cnnc1SCc1nnn[nH]1    ZINC000095151814
CC(C)c1nsc(NCc2nnn[nH]2)n1    ZINC000083654955
CN(C)c1c(F)cc(-c2nnn[nH]2)cc1F    ZINC000000138793
FC(F)CNc1ccccc1-c1nnn[nH]1    ZINC000095180874
O=C(O)[C@@H]1CCC[C@H]1NC(=O)c1nnn[nH]1    ZINC000087440285
Cn1nnc(=NC(=O)[C@@H]2CC[C@H]2C(=O)O)[nH]1    ZINC000397414294
O=C(O)[C@H]1CCC[C@H]1NC(=O)c1nnn[nH]1    ZINC000087440284
Cn1nnc(=NC(=O)[C@@H]2CC[C@@H]2C(=O)O)[nH]1    ZINC000397051794
O=C(O)[C@H]1CCC[C@@H]1NC(=O)c1nnn[nH]1    ZINC000087440287
O=C(O)[C@@H]1CCC[C@@H]1NC(=O)c1nnn[nH]1    ZINC000087440290
Cn1nnc(=NC(=O)[C@H]2CC[C@H]2C(=O)O)[nH]1    ZINC000397414293
O=C(O)C1(C(=O)NCc2nnn[nH]2)CCC1    ZINC000050292915
c1cn(Cc2ccccc2)cc1-c1nnn[nH]1    ZINC000095168717
C=C[C@@](C)(CCOC)C(=O)Nc1nnn[nH]1    ZINC000275679364
CC(C)(NC(=O)[C@H]1CCCO1)c1nnn[nH]1    ZINC000095204064
O=C(C[C@H]1CCCCO1)NCc1nnn[nH]1    ZINC000087263095
C=C[C@](C)(CCOC)C(=O)Nc1nnn[nH]1    ZINC000275679361
C[C@@H]1CN(C(=O)Cc2nnn[nH]2)CCCO1    ZINC000095256059
CC(C)(C)OC(=O)N1CC(c2nnn[nH]2)C1    ZINC000091301732
CC(=O)CC(C)(C)CC(=O)Nc1nnn[nH]1    ZINC000276426357
CC(C)(NC(=O)[C@@H]1CCCO1)c1nnn[nH]1    ZINC000095204063
O=C(C[C@@H]1CCCCO1)NCc1nnn[nH]1    ZINC000087263094
COC1(CC(=O)NCc2nnn[nH]2)CCC1    ZINC000234605908
O=C(CC[C@@H]1CCCO1)NCc1nnn[nH]1    ZINC000044927305
CC(C)(NC(=O)[C@H]1CCOC1)c1nnn[nH]1    ZINC000095204068
O=C(CC[C@H]1CCCO1)NCc1nnn[nH]1    ZINC000044927303
C[C@H]1CN(C(=O)Cc2nnn[nH]2)CCCO1    ZINC000095256060
CC(C)(NC(=O)[C@@H]1CCOC1)c1nnn[nH]1    ZINC000095204067
O=C(CN1CCNCC1)NCc1nnn[nH]1    ZINC000044932590
CC(C)CCC(=O)NC(C)(C)c1nnn[nH]1    ZINC000095206763
CCCCCCCCC(=O)Nc1nnn[nH]1    ZINC000108789610
CCCCCC[C@H](C)C(=O)Nc1nnn[nH]1    ZINC000173809347
CC[C@H](C)C(=O)N(C)C[C@@H](C)c1nnn[nH]1    ZINC000095274233
CCC[C@H](C)C(=O)NC(C)(C)c1nnn[nH]1    ZINC000095288091
CCCCC(=O)N[C@@H](CCC)c1nnn[nH]1    ZINC000176787331
CC[C@@H](C)C(=O)N(C)C[C@@H](C)c1nnn[nH]1    ZINC000095274232
CCC[C@H](NC(=O)[C@@H](C)CC)c1nnn[nH]1    ZINC000095287661
CCCCC[C@H](CC)C(=O)Nc1nnn[nH]1    ZINC000180880987
CCCCC(=O)N(C)C[C@H](C)c1nnn[nH]1    ZINC000095288568
C[C@@H](CN(C)C(=O)C(C)(C)C)c1nnn[nH]1    ZINC000095242874
CCCCC[C@@H](C)CC(=O)Nc1nnn[nH]1    ZINC000072302901
CC[C@@H](C)C(=O)N(C)C[C@H](C)c1nnn[nH]1    ZINC000095274234
CC[C@H](C)C(=O)N(C)C[C@H](C)c1nnn[nH]1    ZINC000095274235
CCC[C@@H](NC(=O)[C@H](C)CC)c1nnn[nH]1    ZINC000095287664
CCCCCC(=O)NC(C)(C)c1nnn[nH]1    ZINC000095288708
CCC[C@H](NC(=O)CC(C)C)c1nnn[nH]1    ZINC000176782616
CCC[C@H](NC(=O)[C@H](C)CC)c1nnn[nH]1    ZINC000095287663
CCCCC[C@@H](CC)C(=O)Nc1nnn[nH]1    ZINC000180880967
C[C@H](CN(C)C(=O)C(C)(C)C)c1nnn[nH]1    ZINC000095242875
CCCCCC(C)(C)C(=O)Nc1nnn[nH]1    ZINC000084604819
CCCC[C@@H](CC)CC(=O)Nc1nnn[nH]1    ZINC000075140462
CC(C)CC(=O)N(C)C[C@H](C)c1nnn[nH]1    ZINC000095243053
CC(C)[C@H](C)C(=O)NC(C)(C)c1nnn[nH]1    ZINC000095195347
CCCCC(=O)N(C)C[C@@H](C)c1nnn[nH]1    ZINC000095288567
CCCCC[C@H](C)CC(=O)Nc1nnn[nH]1    ZINC000072302902
CCCCCC[C@@H](C)C(=O)Nc1nnn[nH]1    ZINC000173809333
CC[C@@H](CC(C)C)C(=O)NCc1nnn[nH]1    ZINC000308090207
CCC[C@@H](C)C(=O)NC(C)(C)c1nnn[nH]1    ZINC000095288090
CC(C)(C)CC(=O)NC(C)(C)c1nnn[nH]1    ZINC000095204629
CCCC(CCC)C(=O)NCc1nnn[nH]1    ZINC000169000453
CCC(CC)C(=O)NC(C)(C)c1nnn[nH]1    ZINC000095284888
CC(C)CC(=O)N(C)C[C@@H](C)c1nnn[nH]1    ZINC000095243052
CCCC(=O)NC(CC)(CC)c1nnn[nH]1    ZINC000095286784
CC(C)[C@@H](C)C(=O)NC(C)(C)c1nnn[nH]1    ZINC000095195346
CCCC[C@@H](CC)C(=O)NCc1nnn[nH]1    ZINC000044927051
CCC[C@@H](NC(=O)CC(C)C)c1nnn[nH]1    ZINC000176782633
CC[C@H](CC(C)C)C(=O)NCc1nnn[nH]1    ZINC000308090206
CCCC[C@H](CC)C(=O)NCc1nnn[nH]1    ZINC000044927053
CCCCC(=O)N[C@H](CCC)c1nnn[nH]1    ZINC000176787349
CCC[C@@H](NC(=O)[C@@H](C)CC)c1nnn[nH]1    ZINC000095287662
CCCCCCCC(=O)NCc1nnn[nH]1    ZINC000106032524
CCCC[C@H](CC)CC(=O)Nc1nnn[nH]1    ZINC000075140465
CSc1ccc(Cl)cc1-c1nnn[nH]1    ZINC000095307685
CSc1ccc(-c2nnn[nH]2)cc1Cl    ZINC000095318877
Clc1ccccc1SCc1nnn[nH]1    ZINC000078265909
CSc1cccc(Cl)c1-c1nnn[nH]1    ZINC000095307696
Clc1ccc(SCc2nnn[nH]2)cc1    ZINC000019880415
O=[N+]([O-])c1ccsc1NCc1nnn[nH]1    ZINC000308913340
Cn1cc(Cl)cc1C(=O)Nc1nnn[nH]1    ZINC000170852234
O=C(NCc1nnn[nH]1)c1cc(Cl)c[nH]1    ZINC000044929398
Fc1cccc(Cl)c1CCc1nnn[nH]1    ZINC000041247440
CCCc1nnc(SCc2nnn[nH]2)o1    ZINC000095278784
CCc1nnc(SCc2nnn[nH]2)n1N    ZINC000095178236
CC(C)n1nnnc1SCc1nnn[nH]1    ZINC000095151748
CCOC(=O)[C@@H](/N=N\c1nnn[nH]1)C(C)=O    ZINC000104131530
CCOC(=O)[C@H](/N=N\c1nnn[nH]1)C(C)=O    ZINC000104131525
CCOC(=O)[C@H](/N=N/c1nnn[nH]1)C(C)=O    ZINC000104131528
CCOC(=O)[C@@H](/N=N/c1nnn[nH]1)C(C)=O    ZINC000104131533
c1ccc2c(c1)cccc2OCc1nnn[nH]1    ZINC000004866556
Cn1ccc(-c2ccc(-c3nnn[nH]3)cc2)n1    ZINC000095216549
Cc1[nH]ncc1-c1ccc(-c2nnn[nH]2)cc1    ZINC000095328603
Cc1ccc(-c2nnn[nH]2)cc1-n1cccn1    ZINC000095920286
c1cn(Cc2ccccc2-c2nnn[nH]2)cn1    ZINC000095237636
c1cnn(Cc2cccc(-c3nnn[nH]3)c2)c1    ZINC000095156390
Cn1cc(-c2ccc(-c3nnn[nH]3)cc2)cn1    ZINC000095148480
Cc1[nH]ncc1-c1cccc(-c2nnn[nH]2)c1    ZINC000095328604
c1n[nH]cc1-c1ccc(Cc2nnn[nH]2)cc1    ZINC000095105139
Cn1ccc(-c2cccc(-c3nnn[nH]3)c2)n1    ZINC000095216550
Cn1cc(-c2cccc(-c3nnn[nH]3)c2)cn1    ZINC000095148481
c1cc(-c2ccc(Cc3nnn[nH]3)cc2)[nH]n1    ZINC000095105136
O=C(CN1CC[C@H](O)C1)NCc1nnn[nH]1    ZINC000095127411
O=C(CN1CC[C@@H](O)C1)NCc1nnn[nH]1    ZINC000095127408
O=C(C[C@@H]1COCCN1)NCc1nnn[nH]1    ZINC000087509329
O=C(C[C@H]1COCCN1)NCc1nnn[nH]1    ZINC000087509327
CN(C)C(=O)CN(C)C(=O)Cc1nnn[nH]1    ZINC000095306159
C[C@@H]1CCC[C@@H](SCCc2nnn[nH]2)C1    ZINC000095254342
C[C@H]1CCC[C@H](SCCc2nnn[nH]2)C1    ZINC000095254341
C[C@@H]1CCC[C@H](SCCc2nnn[nH]2)C1    ZINC000095254340
C[C@H]1CCC[C@@H](SCCc2nnn[nH]2)C1    ZINC000095254343
CC[C@@H](C)C[C@@H](N)C(=O)N=c1nnn(C)[nH]1    ZINC000400991778
CCC[C@H](NC(=O)[C@H](N)CC)c1nnn[nH]1    ZINC000119642224
CCC[C@H](NC(=O)CCCN)c1nnn[nH]1    ZINC000236969628
CC(C)[C@@H](C(=O)N=c1nnn(C)[nH]1)[C@H](C)N    ZINC000399379722
CC(C)[C@H](C(=O)N=c1nnn(C)[nH]1)[C@H](C)N    ZINC000399379720
CC(C)(C)NCCC(=O)NCc1nnn[nH]1    ZINC000044932532
CCC[C@@H](NC(=O)[C@@H](N)CC)c1nnn[nH]1    ZINC000119642546
CC(C)(C)[C@H](N)CC(=O)NCc1nnn[nH]1    ZINC000129518614
CC[C@H](C)C[C@H](N)C(=O)N=c1nnn(C)[nH]1    ZINC000400991747
C[C@@H](N)CC(=O)N(C)C[C@@H](C)c1nnn[nH]1    ZINC000095241204
CCC[C@H](NC(=O)[C@@H](N)CC)c1nnn[nH]1    ZINC000119642452
CCC[C@@H](NC(=O)[C@H](N)CC)c1nnn[nH]1    ZINC000119642342
CC[C@H](C)C[C@@H](N)C(=O)N=c1nnn(C)[nH]1    ZINC000400991769
CC(C)[C@@H](C(=O)N=c1nnn(C)[nH]1)[C@@H](C)N    ZINC000399379723
CCC[C@@H](NC(=O)CCCN)c1nnn[nH]1    ZINC000236830866
CC(C)[C@H](C(=O)N=c1nnn(C)[nH]1)[C@@H](C)N    ZINC000399379725
CC(C)(C)[C@@H](N)CC(=O)NCc1nnn[nH]1    ZINC000129518830
C[C@@H](N)CC(=O)N(C)C[C@H](C)c1nnn[nH]1    ZINC000095241206
CC[C@@H](C)C[C@H](N)C(=O)N=c1nnn(C)[nH]1    ZINC000400991784
CCN(CC)CCNC(=O)Cc1nnn[nH]1    ZINC000169857704
Clc1cccnc1SCc1nnn[nH]1    ZINC000095143441
Clc1ccc(SCc2nnn[nH]2)nc1    ZINC000095163954
O=C(CSC(F)(F)F)Nc1nnn[nH]1    ZINC000263985824
O=C(NCc1nnn[nH]1)c1ccc(Cl)o1    ZINC000044929349
O=C(NCc1nnn[nH]1)c1ccoc1Cl    ZINC000236040858
O=[N+]([O-])c1cnc(NCc2nnn[nH]2)s1    ZINC000226771764
N[C@@H](c1nnn[nH]1)c1ccc(Cl)c(F)c1    ZINC000049808717
N[C@H](c1nnn[nH]1)c1ccc(Cl)c(F)c1    ZINC000049808716
O=C(NCc1nnn[nH]1)C(F)(F)C(F)F    ZINC000226643088
CC1=C(C(=O)Nc2nnn[nH]2)SCCO1    ZINC000287267808
CCn1c(SCc2nnn[nH]2)n[nH]c1=O    ZINC000095292895
O=C(C#Cc1ccccc1)NCc1nnn[nH]1    ZINC000044927165
O=c1ccn(Cc2nnn[nH]2)c2ccccc12    ZINC000040175730
C#CCNC(=O)c1ccc(-c2nnn[nH]2)cc1    ZINC000095119948
Cn1cc(-c2nnn[nH]2)c2ccccc2c1=O    ZINC000095335738
C=CCNC(=O)CSCCc1nnn[nH]1    ZINC000095112461
O=C(NCc1nnn[nH]1)[C@@H]1CCCCS1    ZINC000087681442
O=C(NCc1nnn[nH]1)[C@H]1CCCCS1    ZINC000087681444
c1ncn(Cc2cccc(-c3nnn[nH]3)c2)n1    ZINC000095220695
c1cn(Cc2ccc(-c3nnn[nH]3)cc2)nn1    ZINC000095146554
c1ccc2nc(NCc3nnn[nH]3)cnc2c1    ZINC000052017635
CNc1nc2ncccc2cc1-c1nnn[nH]1    ZINC000095315917
Cc1n[nH]cc1-c1cncc(-c2nnn[nH]2)c1    ZINC000095310434
Cc1n[nH]c(-c2ccc(-c3nnn[nH]3)cc2)n1    ZINC000095214805
C(=N/Nc1nnn[nH]1)\c1c[nH]c2ccccc12    ZINC000004091475
Cc1ccc(-c2nnn[nH]2)c(-n2ccnc2)n1    ZINC000095340422
c1ncn(Cc2ccc(-c3nnn[nH]3)cc2)n1    ZINC000095234424
c1ncn(Cc2ccccc2-c2nnn[nH]2)n1    ZINC000095237645
Nc1ccnn1-c1ccc(-c2nnn[nH]2)cc1    ZINC000095233473
CNc1c2ccccc2nnc1-c1nnn[nH]1    ZINC000095189626
Nc1cnn(-c2ccc(-c3nnn[nH]3)cc2)c1    ZINC000095233476
c1ccc2c(c1)ncnc2NCc1nnn[nH]1    ZINC000044931631
O=C(O)CCCCC(=O)NCc1nnn[nH]1    ZINC000044928470
C#CCCNCc1cccc(-c2nnn[nH]2)c1    ZINC000095118012
C#CCN[C@@H](C)c1cccc(-c2nnn[nH]2)c1    ZINC000095248061
C#CCN[C@H](C)c1cccc(-c2nnn[nH]2)c1    ZINC000095248062
C#CCN[C@H](C)c1ccc(-c2nnn[nH]2)cc1    ZINC000095247544
CC#CCNc1cc(-c2nnn[nH]2)ccc1C    ZINC000095129445
C#CCN[C@@H](C)c1ccc(-c2nnn[nH]2)cc1    ZINC000095247543
C#CCCNCc1ccc(-c2nnn[nH]2)cc1    ZINC000095118011
C#CCN(C)Cc1cccc(-c2nnn[nH]2)c1    ZINC000095293846
COCCC(=O)N(C)C[C@@H](C)c1nnn[nH]1    ZINC000095225840
CCOCC(=O)N(C)C[C@@H](C)c1nnn[nH]1    ZINC000095302849
COCCC(=O)N(C)C[C@H](C)c1nnn[nH]1    ZINC000095225839
CC(C)CCO[C@@H](C)C(=O)Nc1nnn[nH]1    ZINC000076964038
CCC(CC)(NC(=O)COC)c1nnn[nH]1    ZINC000095284742
CCOCCC(=O)NC(C)(C)c1nnn[nH]1    ZINC000095281810
CCOCC(=O)N(C)C[C@H](C)c1nnn[nH]1    ZINC000095302850
CC(C)CCO[C@H](C)C(=O)Nc1nnn[nH]1    ZINC000076964040
Clc1cccc(Cl)c1Cc1nnn[nH]1    ZINC000002569634
Clc1ccc(Cc2nnn[nH]2)cc1Cl    ZINC000020521731
Fc1ccc(OCc2nnn[nH]2)c(Cl)c1    ZINC000004728043
Fc1ccc(F)c(SCc2nnn[nH]2)c1    ZINC000095153945
Fc1ccc(SCc2nnn[nH]2)c(F)c1    ZINC000095219678
c1cc(-c2cccc(-c3nnn[nH]3)c2)cs1    ZINC000095221824
c1cc(-c2ccccc2-c2nnn[nH]2)cs1    ZINC000095237067
c1cc(-c2ccc(-c3nnn[nH]3)cc2)cs1    ZINC000095233447
c1csc(-c2ccccc2-c2nnn[nH]2)c1    ZINC000039294866
FC(F)(F)c1ccc(Cc2nnn[nH]2)cc1    ZINC000014808087
FC(F)(F)c1cccc(Cc2nnn[nH]2)c1    ZINC000026513178
Cc1ccc2occ(-c3nnn[nH]3)c(=O)c2c1    ZINC000004473175
c1ccc(-c2nnc(Cc3nnn[nH]3)o2)cc1    ZINC000095104170
N#Cc1ccc(C(=O)NCc2nnn[nH]2)cc1    ZINC000044929415
CC(=O)n1c2ccccc2nc1-c1nnn[nH]1    ZINC000016322080
N#CCC(=O)Nc1cccc(-c2nnn[nH]2)c1    ZINC000020495935
O=C(Nc1nnn[nH]1)c1cc2ccccn2c1    ZINC000073794766
O=C(Nc1nnn[nH]1)c1cc2ccccc2[nH]1    ZINC000059960006
c1ccc(-c2noc(Cc3nnn[nH]3)n2)cc1    ZINC000095250165
N#Cc1cccc(C(=O)NCc2nnn[nH]2)c1    ZINC000044926986
O=C(C[C@H]1CSCCN1)Nc1nnn[nH]1    ZINC000309528094
O=C(C[C@@H]1CSCCN1)Nc1nnn[nH]1    ZINC000309528091
c1ccc(-c2nnn(Cc3nnn[nH]3)n2)cc1    ZINC000005775913
c1nnnn1-c1ccc(Cc2nnn[nH]2)cc1    ZINC000010336165
Cc1cc(-c2nnn[nH]2)nc(-n2ccnc2)n1    ZINC000095211604
OCC1(SCc2nnn[nH]2)CCCCC1    ZINC000313084468
C#CCCNc1nc(C)ccc1-c1nnn[nH]1    ZINC000095322917
O=C(Nc1nnn[nH]1)c1csc(Cl)c1    ZINC000191695670
CNc1nnc(SCc2nnn[nH]2)s1    ZINC000095189658
c1nc(-c2cccc(-c3nnn[nH]3)c2)cs1    ZINC000095221829
c1nc(-c2ccc(-c3nnn[nH]3)cc2)cs1    ZINC000039076870
c1csc(-c2cccc(-c3nnn[nH]3)c2)n1    ZINC000116349932
c1csc(-c2ccc(-c3nnn[nH]3)cc2)n1    ZINC000039041763
S=C(SCc1nnn[nH]1)N1CCCC1    ZINC000298323730
Nc1ccc(-c2nnn[nH]2)cc1C(F)(F)F    ZINC000042191840
Nc1ccc(C(F)(F)F)cc1-c1nnn[nH]1    ZINC000095219256
Nc1ccc(-c2nnn[nH]2)c(C(F)(F)F)c1    ZINC000083852239
O=C(Nc1nnn[nH]1)c1cc2ccccc2o1    ZINC000144235673
O=C(Nc1nnn[nH]1)c1coc2ccccc12    ZINC000113417683
O=C1c2ccccc2C(=O)N1Cc1nnn[nH]1    ZINC000034462800
c1cc(-c2noc(Cc3nnn[nH]3)n2)ccn1    ZINC000095252100
N#Cc1ccc(C(=O)NCc2nnn[nH]2)nc1    ZINC000104219557
Oc1ccc(-c2nnn[nH]2)cc1-n1cnnc1    ZINC000065386049
c1ccc(-c2noc(Cc3nnn[nH]3)n2)nc1    ZINC000095251589
O=C(Nc1nnn[nH]1)c1n[nH]c2ccccc21    ZINC000069849046
O=C1Nc2ccccc2/C1=N\Nc1nnn[nH]1    ZINC000004498980
c1cncc(-c2noc(Cc3nnn[nH]3)n2)c1    ZINC000095234898
O=C(Nc1nnn[nH]1)c1ccc2[nH]ncc2c1    ZINC000144714565
Fc1ccc2c(/C=C/c3nnn[nH]3)c[nH]c2c1    ZINC000072108665
Cc1ccnc(-n2cnc(-c3nnn[nH]3)n2)n1    ZINC000095333391
Cc1cnc(-n2cnc(-c3nnn[nH]3)n2)nc1    ZINC000095333870
Cc1nccc(-n2cnc(-c3nnn[nH]3)n2)n1    ZINC000095334884
Cc1cc(-n2cnc(-c3nnn[nH]3)n2)ncn1    ZINC000095321090
O=C(Nc1nnn[nH]1)[C@@H]1C[C@H]1c1ccccc1    ZINC000006618318
C=CC(=O)NCc1cccc(-c2nnn[nH]2)c1    ZINC000095128496
O=C(Nc1nnn[nH]1)C1Cc2ccccc2C1    ZINC000277797795
O=C(Nc1ccc(-c2nnn[nH]2)cc1)C1CC1    ZINC000074803898
O=C(Nc1nnn[nH]1)c1ccc2c(c1)CCC2    ZINC000263981841
O=C(/C=C\c1ccccc1)NCc1nnn[nH]1    ZINC000095249217
O=C(Nc1ccccc1-c1nnn[nH]1)C1CC1    ZINC000095236861
O=C(Nc1nnn[nH]1)[C@H]1C[C@@H]1c1ccccc1    ZINC000006618377
O=C(/C=C/c1ccccc1)NCc1nnn[nH]1    ZINC000044927139
C/C(=C/C(=O)Nc1nnn[nH]1)c1ccccc1    ZINC000076964166
O=C(Nc1nnn[nH]1)[C@H]1C[C@H]1c1ccccc1    ZINC000006618313
C/C=C/C(=O)Nc1cccc(-c2nnn[nH]2)c1    ZINC000084220549
Cc1cccc(/C=C/C(=O)Nc2nnn[nH]2)c1    ZINC000118685961
O=C(NCc1nnn[nH]1)[C@@H]1Cc2ccccc21    ZINC000088452462
O=C(NC1CC1)c1ccc(-c2nnn[nH]2)cc1    ZINC000025439518
Cc1ccc(/C=C/C(=O)Nc2nnn[nH]2)cc1    ZINC000006233739
Cc1ccccc1/C=C/C(=O)Nc1nnn[nH]1    ZINC000172325147
O=C(Nc1nnn[nH]1)C1(c2ccccc2)CC1    ZINC000299264357
O=C(Nc1nnn[nH]1)c1cccc2c1CCC2    ZINC000135472451
O=C(Nc1nnn[nH]1)[C@@H]1C[C@@H]1c1ccccc1    ZINC000006618384
C/C(=C\C(=O)Nc1nnn[nH]1)c1ccccc1    ZINC000170852381
Cc1cccc(/C=C\C(=O)Nc2nnn[nH]2)c1    ZINC000255238708
Cc1ccccc1/C=C\C(=O)Nc1nnn[nH]1    ZINC000254944349
O=C(NCc1nnn[nH]1)[C@H]1Cc2ccccc21    ZINC000088452461
O=C(Nc1cccc(-c2nnn[nH]2)c1)C1CC1    ZINC000020496046
C=CCNC(=O)c1ccc(-c2nnn[nH]2)cc1    ZINC000025378714
CC(C)CCSCC(=O)Nc1nnn[nH]1    ZINC000102895214
CCN(CC)C(=O)CSCc1nnn[nH]1    ZINC000095279495
CCCCSCC(=O)NCc1nnn[nH]1    ZINC000044929292
C(CN1CCOCC1)SCc1nnn[nH]1    ZINC000095128548
CCS[C@H](C(=O)Nc1nnn[nH]1)C(C)C    ZINC000135472102
CCS[C@@H](C(=O)Nc1nnn[nH]1)C(C)C    ZINC000135472120
CCCCS[C@H](C)C(=O)Nc1nnn[nH]1    ZINC000079098886
CSCCC(=O)NC(C)(C)c1nnn[nH]1    ZINC000095195971
CCCCSCCC(=O)Nc1nnn[nH]1    ZINC000123203908
CCCCS[C@@H](C)C(=O)Nc1nnn[nH]1    ZINC000079098881
C#CCNc1nnc(C)c(C)c1-c1nnn[nH]1    ZINC000103652217
c1ccc(-c2nnn[nH]2)c(CN2CCCC2)c1    ZINC000095237587
Cc1ncc2c(c1-c1nnn[nH]1)[C@@H](C)CCC2    ZINC000072447020
c1cc(CN2CCCC2)cc(-c2nnn[nH]2)c1    ZINC000095220633
C=CCN(C)Cc1cccc(-c2nnn[nH]2)c1    ZINC000095308202
C[C@@H]1C[C@@H]1NCc1cccc(-c2nnn[nH]2)c1    ZINC000095253216
c1cc(-c2nnn[nH]2)ccc1CN1CCCC1    ZINC000095234347
C[C@@H]1C[C@@H]1NCc1ccc(-c2nnn[nH]2)cc1    ZINC000095253204
CN(Cc1ccc(-c2nnn[nH]2)cc1)C1CC1    ZINC000095326686
C[C@H](NC1CC1)c1ccc(-c2nnn[nH]2)cc1    ZINC000095247653
CN(Cc1cccc(-c2nnn[nH]2)c1)C1CC1    ZINC000095326712
C[C@@H]1C[C@H]1NCc1ccc(-c2nnn[nH]2)cc1    ZINC000095253206
Cc1ccc(-c2nnn[nH]2)cc1NCC1CC1    ZINC000095341943
c1cc(N2CCCCC2)ccc1-c1nnn[nH]1    ZINC000095233103
C[C@H](Nc1cccc(-c2nnn[nH]2)c1)C1CC1    ZINC000037102168
C=CCCCNc1ccc(-c2nnn[nH]2)cc1    ZINC000095128266
C=CCN[C@@H](C)c1cccc(-c2nnn[nH]2)c1    ZINC000095248215
C[C@@H](Nc1cccc(-c2nnn[nH]2)c1)C1CC1    ZINC000037102169
C=CCCCNc1cccc(-c2nnn[nH]2)c1    ZINC000095128268
c1cc(-c2nnn[nH]2)ccc1NCC1CCC1    ZINC000095172822
C=CCCN(C)c1ccc(-c2nnn[nH]2)cc1    ZINC000095294423
C=CCCNCc1ccc(-c2nnn[nH]2)cc1    ZINC000095128383
C[C@H]1CCN(c2ccc(-c3nnn[nH]3)cc2)C1    ZINC000095267785
c1cc(CNCC2CC2)cc(-c2nnn[nH]2)c1    ZINC000095156292
Cc1ncc2c(c1-c1nnn[nH]1)[C@H](C)CCC2    ZINC000072447021
C[C@H](Nc1ccc(-c2nnn[nH]2)cc1)C1CC1    ZINC000095238132
C=CCN[C@H](C)c1ccc(-c2nnn[nH]2)cc1    ZINC000095247760
C[C@H]1C[C@@H]1NCc1cccc(-c2nnn[nH]2)c1    ZINC000095253217
C=C(C)CNCc1ccc(-c2nnn[nH]2)cc1    ZINC000095130026
C=CCCNc1cc(-c2nnn[nH]2)ccc1C    ZINC000095324243
C[C@H]1C[C@H]1NCc1ccc(-c2nnn[nH]2)cc1    ZINC000095253207
C[C@H]1C[C@@H]1NCc1ccc(-c2nnn[nH]2)cc1    ZINC000095253205
CN(CC1CC1)c1ccc(-c2nnn[nH]2)cc1    ZINC000095313691
Cc1cc(-c2nnn[nH]2)ccc1NCC1CC1    ZINC000095330913
C[C@@H](Nc1ccc(-c2nnn[nH]2)cc1)C1CC1    ZINC000095238135
C[C@H]1C[C@H]1NCc1cccc(-c2nnn[nH]2)c1    ZINC000095253219
C[C@H](NC1CC1)c1cccc(-c2nnn[nH]2)c1    ZINC000095248149
C[C@@H](NC1CC1)c1cccc(-c2nnn[nH]2)c1    ZINC000095248150
C[C@@H](NC1CC1)c1ccc(-c2nnn[nH]2)cc1    ZINC000095247654
C=CCN[C@@H](C)c1ccc(-c2nnn[nH]2)cc1    ZINC000095247759
Cc1cc(-c2nnn[nH]2)ccc1N1CCCC1    ZINC000095211001
c1cc(NC2CCCC2)cc(-c2nnn[nH]2)c1    ZINC000037102062
C[C@@H]1C[C@H]1NCc1cccc(-c2nnn[nH]2)c1    ZINC000095253218
C=CCCCNc1ccccc1-c1nnn[nH]1    ZINC000095128275
c1cc(NCC2CCC2)cc(-c2nnn[nH]2)c1    ZINC000149490000
C=CCN[C@H](C)c1cccc(-c2nnn[nH]2)c1    ZINC000095248216
C=C(C)CN(C)c1ccc(-c2nnn[nH]2)cc1    ZINC000095129949
C[C@@H]1CCN(c2ccc(-c3nnn[nH]3)cc2)C1    ZINC000095267784
C=C(C)CNCc1cccc(-c2nnn[nH]2)c1    ZINC000095130029
Brc1ccc(-c2nnn[nH]2)s1    ZINC000002572632
O=c1[nH]nnn1-c1ccc(Cl)c(Cl)c1    ZINC000168349833
FC(F)(F)Oc1ccccc1-c1nnn[nH]1    ZINC000090557641
FC(F)(F)Oc1cccc(-c2nnn[nH]2)c1    ZINC000002572611
Fc1cccc(-n2ccnc2)c1-c1nnn[nH]1    ZINC000095338544
Fc1ccc(-c2cc[nH]n2)cc1-c1nnn[nH]1    ZINC000095142861
COC(=O)/C=C\c1ccccc1-c1nnn[nH]1    ZINC000095296997
COC(=O)/C=C/c1ccccc1-c1nnn[nH]1    ZINC000103624452
CCOC(=O)[C@@H](CC)SCc1nnn[nH]1    ZINC000280029841
CCOC(=O)[C@H](CC)SCc1nnn[nH]1    ZINC000280029839
O=C(Nc1ccc(-c2nnn[nH]2)cn1)C1CC1    ZINC000095163766
O=C(Cc1nnn[nH]1)N/N=C/c1ccccc1    ZINC000075279684
Cc1ccc(/C=C\C(=O)Nc2nnn[nH]2)nc1    ZINC000080727687
Cc1ccc(/C=C/C(=O)Nc2nnn[nH]2)nc1    ZINC000101778333
O=C(/C=C/c1cccnc1)NCc1nnn[nH]1    ZINC000044929287
CCc1nc(C#N)cc(NCc2nnn[nH]2)n1    ZINC000308266708
Cc1nnc(NCc2nnn[nH]2)c(C#N)c1C    ZINC000096470265
C[C@H](/N=N/c1nnn[nH]1)/N=N\c1ccccc1    ZINC000017024942
C[C@H](/N=N\c1nnn[nH]1)/N=N\c1ccccc1    ZINC000104167713
C[C@@H](/N=N/c1ccccc1)/N=N\c1nnn[nH]1    ZINC000104167716
c1cc(OC2CCCC2)cc(-c2nnn[nH]2)c1    ZINC000095158173
CC(C)=CCOc1cccc(-c2nnn[nH]2)c1    ZINC000095130070
c1cc(-c2nnn[nH]2)ccc1OC1CCCC1    ZINC000071534681
c1ccc2c(c1)CCC[C@H]2OCc1nnn[nH]1    ZINC000095186475
C=CCCCOc1cccc(-c2nnn[nH]2)c1    ZINC000095128281
c1ccc(-c2nnn[nH]2)c(OC2CCCC2)c1    ZINC000095181103
C=CCCCOc1ccc(-c2nnn[nH]2)cc1    ZINC000095128278
C=CCOc1c(C)cc(-c2nnn[nH]2)cc1C    ZINC000095210879
C=CCCCOc1ccccc1-c1nnn[nH]1    ZINC000095128284
c1ccc2c(c1)CCC[C@@H]2OCc1nnn[nH]1    ZINC000095186474
c1cc(NC2CCCC2)cc(-c2nnn[nH]2)n1    ZINC000095184491
C[C@H]1CCCN1c1ccc(-c2nnn[nH]2)cn1    ZINC000095267549
c1cc(NC2CCCC2)ncc1-c1nnn[nH]1    ZINC000095177095
CCNc1nc2c(cc1-c1nnn[nH]1)CCC2    ZINC000095302120
C[C@@H]1CCCN1c1ccc(-c2nnn[nH]2)cn1    ZINC000095267548
C[C@H](Nc1ccc(-c2nnn[nH]2)cn1)C1CC1    ZINC000095238153
Cc1ccc(-c2nnn[nH]2)c(N[C@@H]2C[C@@H]2C)n1    ZINC000095322861
Cc1cc(N2CCCC2)c(-c2nnn[nH]2)cn1    ZINC000095319548
CC1(C)C[C@@H]1Nc1ncccc1-c1nnn[nH]1    ZINC000095249038
CN(CC1CC1)c1cccc(-c2nnn[nH]2)n1    ZINC000095294071
C[C@@H]1CCN(c2ccc(-c3nnn[nH]3)cn2)C1    ZINC000095267792
Cc1ccc(-c2nnn[nH]2)c(NC2CCC2)n1    ZINC000095322873
Cc1ccc(-c2nnn[nH]2)c(N[C@H]2C[C@@H]2C)n1    ZINC000095322862
C[C@@H]1CCN(c2ccnc(-c3nnn[nH]3)c2)C1    ZINC000103597297
C[C@@H]1CCCN1c1cc(-c2nnn[nH]2)ccn1    ZINC000103601514
C[C@@H]1CCCN1c1cccc(-c2nnn[nH]2)n1    ZINC000095255313
N[C@@H]1CCN(c2ccccc2-c2nnn[nH]2)C1    ZINC000095180415
c1cc(NC2CCCC2)nc(-c2nnn[nH]2)c1    ZINC000095147326
CC1(C)C[C@@H]1Nc1cccc(-c2nnn[nH]2)n1    ZINC000095231261
c1cnc(NCC2CCC2)c(-c2nnn[nH]2)c1    ZINC000095155282
C[C@@H]1CCN(c2cccc(-c3nnn[nH]3)n2)C1    ZINC000095255501
C[C@@H](Nc1cc(-c2nnn[nH]2)ccn1)C1CC1    ZINC000103578923
c1cc(NCC2CCC2)ncc1-c1nnn[nH]1    ZINC000095177130
C[C@H](Nc1cccc(-c2nnn[nH]2)n1)C1CC1    ZINC000095201894
C[C@H]1CCN(c2ccc(-c3nnn[nH]3)cn2)C1    ZINC000095267793
Cc1ccc(-c2nnn[nH]2)c(N[C@H]2C[C@H]2C)n1    ZINC000095322864
N[C@H]1CCN(c2ccccc2-c2nnn[nH]2)C1    ZINC000095180413
C[C@H](Nc1cc(-c2nnn[nH]2)ccn1)C1CC1    ZINC000103578919
C[C@H]1CCCN1c1ncccc1-c1nnn[nH]1    ZINC000095267537
C[C@H](Nc1ncccc1-c1nnn[nH]1)C1CC1    ZINC000095238125
C[C@H]1CCCN1c1cccc(-c2nnn[nH]2)n1    ZINC000095255314
c1cc(-c2nnn[nH]2)cc(NCC2CCC2)n1    ZINC000103689366
C[C@H]1CCN(c2ccnc(-c3nnn[nH]3)c2)C1    ZINC000103597301
c1cc(-c2nnn[nH]2)cc(NC2CCCC2)n1    ZINC000103689257
C[C@H]1CCN(c2cccc(-c3nnn[nH]3)n2)C1    ZINC000095255502
CC(C)c1ccc(/C=N/Nc2nnn[nH]2)cc1    ZINC000016575765
c1cc(NCC2CCC2)nc(-c2nnn[nH]2)c1    ZINC000095147383
Cc1ccc(-c2nnn[nH]2)c(N2CCCC2)n1    ZINC000095212219
CN(CC1CC1)c1ccc(-c2nnn[nH]2)cn1    ZINC000095313696
C[C@@H]1CCCN1c1ncccc1-c1nnn[nH]1    ZINC000095267536
CN(CC1CC1)c1ccnc(-c2nnn[nH]2)c1    ZINC000103620860
Cc1ccnc(N2CCCC2)c1-c1nnn[nH]1    ZINC000095344786
Cc1ccc(-c2nnn[nH]2)c(N[C@@H]2C[C@H]2C)n1    ZINC000095322863
C[C@H](Nc1ccnc(-c2nnn[nH]2)c1)C1CC1    ZINC000103573930
c1cnc(NC2CCCC2)c(-c2nnn[nH]2)c1    ZINC000095220142
CC1(C)C[C@@H]1Nc1ccc(-c2nnn[nH]2)cn1    ZINC000095249054
CC(C)c1ccc(C=NNc2nnn[nH]2)cc1    ZINC000005847826
c1cc(N2CCCCC2)ncc1-c1nnn[nH]1    ZINC000095235144
C[C@H]1CCCN1c1cc(-c2nnn[nH]2)ccn1    ZINC000103601517
C[C@@H](Nc1cccc(-c2nnn[nH]2)n1)C1CC1    ZINC000095201895
c1cc(-c2nnn[nH]2)cc(N2CCCCC2)n1    ZINC000103614269
C[C@@H](Nc1ccnc(-c2nnn[nH]2)c1)C1CC1    ZINC000103573937
Cc1ccc(-c2nnn[nH]2)c(NCC2CC2)n1    ZINC000095340173
c1cc(-c2nnn[nH]2)nc(N2CCCCC2)c1    ZINC000095147249
NS(=O)(=O)c1ccsc1-c1nnn[nH]1    ZINC000095188085
O=C(O)CSCC(=O)NCc1nnn[nH]1    ZINC000126104049
CCN(CC)C(=S)SCc1nnn[nH]1    ZINC000298317861
Nc1cccc2c1O[C@H](c1nnn[nH]1)CC2=O    ZINC000038518598
Cc1ccc(C(=O)C(=O)Nc2nnn[nH]2)cc1    ZINC000102895239
O=C(/C=C/c1ccc(O)cc1)Nc1nnn[nH]1    ZINC000096751195
Nc1cccc2c1O[C@@H](c1nnn[nH]1)CC2=O    ZINC000038518599
CC(=O)C(=O)Nc1ccccc1-c1nnn[nH]1    ZINC000095130837
O=C(Nc1nnn[nH]1)c1ccnc(C2CC2)n1    ZINC000069966796
O=C(Cc1nnn[nH]1)N/N=C/c1cccnc1    ZINC000018193447
C#CCCNc1ccc(-c2nnn[nH]2)cc1F    ZINC000095117986
CC#CCNc1ccc(F)c(-c2nnn[nH]2)c1    ZINC000095129448
C#CCCNc1ccc(F)cc1-c1nnn[nH]1    ZINC000095117983
CC#CCNc1cccc(F)c1-c1nnn[nH]1    ZINC000095129459
O=C(Nc1nnn[nH]1)[C@@H]1CCCC(F)(F)C1    ZINC000282791600
O=C(NCc1nnn[nH]1)[C@@H]1CCC(F)(F)C1    ZINC000300803417
O=C(Nc1nnn[nH]1)[C@H]1CCCC(F)(F)C1    ZINC000282791602
O=C(Nc1nnn[nH]1)[C@@H]1CCCCC1(F)F    ZINC000294742460
O=C(Nc1nnn[nH]1)[C@H]1CCCCC1(F)F    ZINC000294742459
O=C(NCc1nnn[nH]1)[C@H]1CCC(F)(F)C1    ZINC000300803418
c1ccc2c(c1)nnn2CNNc1nnn[nH]1    ZINC000033700325
c1cnn(CCn2cnc(-c3nnn[nH]3)n2)c1    ZINC000095185107
Cc1ccccc1CC(=O)NCc1nnn[nH]1    ZINC000044927004
CCC(=O)NCc1ccc(-c2nnn[nH]2)cc1    ZINC000068974137
CCc1ccccc1CC(=O)Nc1nnn[nH]1    ZINC000188319769
O[C@@H]1CCN(c2ccc(-c3nnn[nH]3)cc2)C1    ZINC000095233084
C[C@H](CC(=O)Nc1nnn[nH]1)c1ccccc1    ZINC000078379977
CCCC(=O)Nc1ccccc1-c1nnn[nH]1    ZINC000095170384
CCc1ccccc1C(=O)NCc1nnn[nH]1    ZINC000162021757
c1cc(N[C@H]2CCOC2)cc(-c2nnn[nH]2)c1    ZINC000095144663
C[C@@H](CC(=O)Nc1nnn[nH]1)c1ccccc1    ZINC000078379975
C[C@H](C(=O)NCc1nnn[nH]1)c1ccccc1    ZINC000228922814
CCCNC(=O)c1ccc(-c2nnn[nH]2)cc1    ZINC000025439660
CCc1ccc(C(=O)NCc2nnn[nH]2)cc1    ZINC000044927042
O[C@H]1CCN(c2ccc(-c3nnn[nH]3)cc2)C1    ZINC000095233083
C=CCOc1cccc(CNc2nnn[nH]2)c1    ZINC000006192717
Cc1cc(C)cc(C(=O)NCc2nnn[nH]2)c1    ZINC000044929450
CCc1ccc(C(=O)N(C)c2nnn[nH]2)cc1    ZINC000149758224
Cc1ccc(C(=O)NCc2nnn[nH]2)cc1C    ZINC000044929505
c1cc(N[C@@H]2CCOC2)cc(-c2nnn[nH]2)c1    ZINC000095144662
Cc1ccc(C)c(C(=O)NCc2nnn[nH]2)c1    ZINC000044927038
O=C(CCc1ccccc1)NCc1nnn[nH]1    ZINC000044929305
Cc1ccc(CC(=O)Nc2nnn[nH]2)cc1C    ZINC000072678386
CCCC(=O)Nc1cccc(-c2nnn[nH]2)c1    ZINC000020495695
Cc1cccc([C@@H](C)C(=O)Nc2nnn[nH]2)c1    ZINC000123204592
Cc1ccc(C)c(CC(=O)Nc2nnn[nH]2)c1    ZINC000076964363
Cc1cccc(C(=O)NCc2nnn[nH]2)c1C    ZINC000044929356
CCc1ccc(CC(=O)Nc2nnn[nH]2)cc1    ZINC000121432338
c1cc(-c2nnn[nH]2)ccc1N[C@H]1CCOC1    ZINC000095145475
CCCC(=O)Nc1ccc(-c2nnn[nH]2)cc1    ZINC000074803896
CC(C)(NC(=O)c1ccccc1)c1nnn[nH]1    ZINC000095138211
Cc1ccc(C(=O)NCc2nnn[nH]2)c(C)c1    ZINC000044929458
Cc1cccc(CCC(=O)Nc2nnn[nH]2)c1    ZINC000076963552
c1cc(-c2nnn[nH]2)ccc1O[C@H]1CCNC1    ZINC000095173041
CCC(=O)N[C@H](c1nnn[nH]1)c1ccccc1    ZINC000095269264
C[C@@H](C(=O)NCc1nnn[nH]1)c1ccccc1    ZINC000228922799
Cc1ccccc1CCC(=O)Nc1nnn[nH]1    ZINC000103520525
Cc1ccc(CC(=O)NCc2nnn[nH]2)cc1    ZINC000044929377
CCC(=O)Nc1cc(-c2nnn[nH]2)ccc1C    ZINC000095269295
Cc1cc(C)c(C(=O)Nc2nnn[nH]2)c(C)c1    ZINC000120564368
CC(C)c1ccc(C(=O)Nc2nnn[nH]2)cc1    ZINC000005912636
Cc1cccc(CC(=O)NCc2nnn[nH]2)c1    ZINC000052136754
CN(C)C(=O)Cc1ccc(-c2nnn[nH]2)cc1    ZINC000095293394
CC(C)C(=O)Nc1cccc(-c2nnn[nH]2)c1    ZINC000020495768
O=c1c(-c2nnn[nH]2)cccn1C1CCCC1    ZINC000095150624
CCN(C)C(=O)c1cccc(-c2nnn[nH]2)c1    ZINC000095291044
CC(C)C(=O)Nc1ccc(-c2nnn[nH]2)cc1    ZINC000074803897
OC1CN(Cc2ccc(-c3nnn[nH]3)cc2)C1    ZINC000095146457
CC(C)(C(=O)Nc1nnn[nH]1)c1ccccc1    ZINC000074394216
O=C(Cc1nnn[nH]1)NCCc1ccccc1    ZINC000016742028
CC[C@H](C(=O)Nc1nnn[nH]1)c1ccccc1    ZINC000006118433
Cc1cccc([C@H](C)C(=O)Nc2nnn[nH]2)c1    ZINC000123204819
c1cc(O[C@H]2CCNC2)cc(-c2nnn[nH]2)c1    ZINC000095158204
CCNC(=O)Cc1ccc(-c2nnn[nH]2)cc1    ZINC000095280450
CCC(=O)N[C@@H](c1nnn[nH]1)c1ccccc1    ZINC000095269265
Cc1cccc(C)c1C(=O)NCc1nnn[nH]1    ZINC000230226659
CCC(=O)NCc1cccc(-c2nnn[nH]2)c1    ZINC000095257020
CC(C)C(=O)Nc1ccccc1-c1nnn[nH]1    ZINC000095148310
CCCNC(=O)c1cccc(-c2nnn[nH]2)c1    ZINC000070192948
c1cc(-c2nnn[nH]2)ccc1N[C@@H]1CCOC1    ZINC000095145474
O=C(CCCc1ccccc1)Nc1nnn[nH]1    ZINC000076963820
CC(=O)N(C)Cc1cccc(-c2nnn[nH]2)c1    ZINC000095131318
OC1CN(Cc2cccc(-c3nnn[nH]3)c2)C1    ZINC000095143845
CC[C@@H](C(=O)Nc1nnn[nH]1)c1ccccc1    ZINC000006121767
CCC(=O)N(C)c1ccc(-c2nnn[nH]2)cc1    ZINC000095256975
c1ccc(-c2nnn[nH]2)c(O[C@H]2CCNC2)c1    ZINC000095181107
CCN(C)C(=O)c1ccc(-c2nnn[nH]2)cc1    ZINC000095291043
Cc1cccc(C)c1CC(=O)Nc1nnn[nH]1    ZINC000180426849
c1cnc(-c2nnn[nH]2)c(NC2CCCC2)n1    ZINC000095183836
c1cc(N2CCNCC2)ncc1-c1nnn[nH]1    ZINC000095218181
CN(CC1CC1)c1nccnc1-c1nnn[nH]1    ZINC000095294065
c1nc(N2CCCCC2)cnc1-c1nnn[nH]1    ZINC000095337366
C=CCNc1nnc(C)c(C)c1-c1nnn[nH]1    ZINC000103652354
c1cnc(N2CCCCC2)c(-c2nnn[nH]2)n1    ZINC000095183774
c1cc(-c2nnn[nH]2)cc(N2CCNCC2)n1    ZINC000095251772
C[C@@H]1CCCN1c1nccnc1-c1nnn[nH]1    ZINC000095255301
Cc1nnc(NC2CC2)c(-c2nnn[nH]2)c1C    ZINC000103652131
C[C@H](Nc1cnc(-c2nnn[nH]2)cn1)C1CC1    ZINC000095201898
C[C@H]1CCN(c2cnc(-c3nnn[nH]3)cn2)C1    ZINC000095255506
c1cc(-c2nnn[nH]2)c(N2CCCCC2)nn1    ZINC000095185127
C[C@@H]1CCN(c2cnc(-c3nnn[nH]3)cn2)C1    ZINC000095255505
c1nc2c(c(NCc3nnn[nH]3)n1)CCCC2    ZINC000094872101
c1ncc(N2CCCCC2)nc1-c1nnn[nH]1    ZINC000095217737
CN(CC1CC1)c1cnc(-c2nnn[nH]2)cn1    ZINC000095294073
CC1(C)C[C@@H]1Nc1nccnc1-c1nnn[nH]1    ZINC000095231253
C[C@@H]1CCN(c2nccnc2-c2nnn[nH]2)C1    ZINC000095255487
c1cnc(-c2nnn[nH]2)c(NCC2CCC2)n1    ZINC000095183883
C[C@H]1CCCN1c1nccnc1-c1nnn[nH]1    ZINC000095255302
c1nc(-c2nnn[nH]2)cnc1NC1CCCC1    ZINC000095337435
C[C@H]1CCN(c2nccnc2-c2nnn[nH]2)C1    ZINC000095255488
CCCCN(C)c1ccc(-c2nnn[nH]2)cc1    ZINC000095288850
CCCN(C)Cc1ccccc1-c1nnn[nH]1    ZINC000095290674
CCCCNCc1ccc(-c2nnn[nH]2)cc1    ZINC000095289119
CCCN[C@H](C)c1ccc(-c2nnn[nH]2)cc1    ZINC000095290805
CC[C@@H](C)CNc1ccc(-c2nnn[nH]2)cc1    ZINC000095274716
CCCCCNc1cccc(-c2nnn[nH]2)c1    ZINC000037102005
CCCN[C@H](C)c1cccc(-c2nnn[nH]2)c1    ZINC000095290807
CCCN(C)Cc1ccc(-c2nnn[nH]2)cc1    ZINC000095290672
CCN(CC)Cc1cccc(-c2nnn[nH]2)c1    ZINC000095304139
CC[C@H](C)NCc1cccc(-c2nnn[nH]2)c1    ZINC000095275705
CC[C@@H](C)NCc1cccc(-c2nnn[nH]2)c1    ZINC000095275704
CC(C)CCNc1ccc(-c2nnn[nH]2)cc1    ZINC000095206864
CC(C)CCNc1cccc(-c2nnn[nH]2)c1    ZINC000037102096
CC(C)(C)NCc1cccc(-c2nnn[nH]2)c1    ZINC000095205009
CCCN[C@@H](C)c1cccc(-c2nnn[nH]2)c1    ZINC000095290806
CCN(CC)Cc1ccccc1-c1nnn[nH]1    ZINC000095176928
CC(C)N[C@@H](C)c1ccc(-c2nnn[nH]2)cc1    ZINC000095247627
CC(C)(C)CNc1ccccc1-c1nnn[nH]1    ZINC000095204699
CC(C)N[C@H](C)c1cccc(-c2nnn[nH]2)c1    ZINC000095248112
CC[C@H](C)CNc1cccc(-c2nnn[nH]2)c1    ZINC000037102028
CCCN(C)Cc1cccc(-c2nnn[nH]2)c1    ZINC000095290673
CC(C)N[C@H](C)c1ccc(-c2nnn[nH]2)cc1    ZINC000095247628
CCCN(CC)c1ccc(-c2nnn[nH]2)cc1    ZINC000095289624
CC(C)CNCc1ccc(-c2nnn[nH]2)cc1    ZINC000095207504
CC(C)CN(C)c1ccc(-c2nnn[nH]2)cc1    ZINC000095206960
CC[C@H](C)CNc1ccc(-c2nnn[nH]2)cc1    ZINC000095274717
CCN(CC)Cc1ccc(-c2nnn[nH]2)cc1    ZINC000095176925
CCCCNCc1cccc(-c2nnn[nH]2)c1    ZINC000095277567
CCCN[C@@H](C)c1ccc(-c2nnn[nH]2)cc1    ZINC000095290804
CCCCNc1cc(-c2nnn[nH]2)ccc1C    ZINC000095289006
CC(C)[C@@H](C)Nc1cccc(-c2nnn[nH]2)c1    ZINC000037102147
CC(C)N(C)Cc1cccc(-c2nnn[nH]2)c1    ZINC000095208856
CC(C)CNCc1cccc(-c2nnn[nH]2)c1    ZINC000095207506
CC(C)N[C@@H](C)c1cccc(-c2nnn[nH]2)c1    ZINC000095248111
CC[C@H](C)NCc1ccc(-c2nnn[nH]2)cc1    ZINC000095275701
CC(C)[C@H](C)Nc1cccc(-c2nnn[nH]2)c1    ZINC000037102148
CC(C)(C)NCc1ccc(-c2nnn[nH]2)cc1    ZINC000095205006
CC[C@@H](C)CNc1cccc(-c2nnn[nH]2)c1    ZINC000037102027
CC[C@@H](C)NCc1ccc(-c2nnn[nH]2)cc1    ZINC000095275700
CC(C)N(C)Cc1ccc(-c2nnn[nH]2)cc1    ZINC000095208854
Cc1ccc(-c2nnn[nH]2)cc1NCC(C)C    ZINC000095341933
CC(C)(C)CNc1cccc(-c2nnn[nH]2)c1    ZINC000041120611
Fc1ccc(-c2nnn[nH]2)cc1C(F)(F)F    ZINC000090558393
c1ccc2[nH]c(SCc3nnn[nH]3)nc2c1    ZINC000095250673
COCCOC(=O)CSCc1nnn[nH]1    ZINC000278404930
C(=N/Nc1nnn[nH]1)\c1ccc2c(c1)OCO2    ZINC000004996148
C=CCSCc1ccccc1-c1nnn[nH]1    ZINC000095129111
C=CCSCc1ccc(-c2nnn[nH]2)cc1    ZINC000095129106
C=CCSCc1cccc(-c2nnn[nH]2)c1    ZINC000095129108
c1cc(SCc2nnn[nH]2)cc2c1CCC2    ZINC000095179916
Cc1cc(Cn2cnc(-c3nnn[nH]3)n2)on1    ZINC000095321311
C#CCNC(=O)Cn1cnc(-c2nnn[nH]2)n1    ZINC000095118073
CCC(=O)COc1ccccc1-c1nnn[nH]1    ZINC000095269163
CCOC(=O)Cc1cccc(-c2nnn[nH]2)c1    ZINC000095174939
c1cc(O[C@@H]2CCOC2)cc(-c2nnn[nH]2)c1    ZINC000095144776
CCC(=O)COc1ccc(-c2nnn[nH]2)cc1    ZINC000095269156
CC(=O)[C@@H](C)Oc1ccccc1-c1nnn[nH]1    ZINC000095202373
CC(=O)O[C@@H](C)c1cccc(-c2nnn[nH]2)c1    ZINC000095155996
CC(=O)O[C@H](C)c1ccc(-c2nnn[nH]2)cc1    ZINC000095230023
CC(=O)O[C@@H](C)c1ccc(-c2nnn[nH]2)cc1    ZINC000095230022
CCCOC(=O)c1cccc(-c2nnn[nH]2)c1    ZINC000095290377
CC(=O)O[C@H](C)c1cccc(-c2nnn[nH]2)c1    ZINC000095155998
CCC(=O)COc1cccc(-c2nnn[nH]2)c1    ZINC000095269161
CCOC(=O)Cc1ccc(-c2nnn[nH]2)cc1    ZINC000095174938
CC(=O)[C@H](C)Oc1ccccc1-c1nnn[nH]1    ZINC000095202372
CC(=O)[C@H](C)Oc1ccc(-c2nnn[nH]2)cc1    ZINC000095135428
CCCOC(=O)c1ccc(-c2nnn[nH]2)cc1    ZINC000090448845
C=CCOc1ccc(-c2nnn[nH]2)cc1OC    ZINC000095191312
COC(=O)CCc1ccc(-c2nnn[nH]2)cc1    ZINC000095316234
CC(=O)[C@@H](C)Oc1ccc(-c2nnn[nH]2)cc1    ZINC000095135431
CC(=O)[C@@H](C)Oc1cccc(-c2nnn[nH]2)c1    ZINC000095202369
CC(=O)[C@H](C)Oc1cccc(-c2nnn[nH]2)c1    ZINC000095202368
CCOc1ccccc1/C=N/Nc1nnn[nH]1    ZINC000004150944
CCNC(=O)Nc1cccc(-c2nnn[nH]2)c1    ZINC000095301320
C[C@@H](N)C(=O)Nc1cccc(-c2nnn[nH]2)c1    ZINC000037044788
O[C@H]1CCN(c2ccc(-c3nnn[nH]3)cn2)C1    ZINC000095235110
CCNC(=O)Nc1ccc(-c2nnn[nH]2)cc1    ZINC000095301317
CNC(=O)CNc1cccc(-c2nnn[nH]2)c1    ZINC000095315444
CNC(=O)CNc1ccc(-c2nnn[nH]2)cc1    ZINC000095315436
CN(C)c1ccc(C(=O)Nc2nnn[nH]2)cc1    ZINC000060380278
c1cc(-c2nnn[nH]2)nc(N2CCOCC2)c1    ZINC000095218172
O=C(Nc1nnn[nH]1)c1cc2c([nH]1)CCCC2    ZINC000294816957
NCCNC(=O)c1cccc(-c2nnn[nH]2)c1    ZINC000095156569
NCCC(=O)Nc1ccccc1-c1nnn[nH]1    ZINC000095180606
CCCC(=O)Nc1ccc(-c2nnn[nH]2)cn1    ZINC000095264490
CN[C@@H](C(N)=O)c1ccc(-c2nnn[nH]2)cc1    ZINC000095315859
O[C@H]1CCN(c2cccc(-c3nnn[nH]3)n2)C1    ZINC000095147195
CN(C)c1cccc(C(=O)Nc2nnn[nH]2)c1    ZINC000058610780
c1cc(-c2nnn[nH]2)cc(N2CCOCC2)n1    ZINC000103634730
O=C(CCc1ccncc1)NCc1nnn[nH]1    ZINC000096477774
N[C@@H](C(=O)NCc1nnn[nH]1)c1ccccc1    ZINC000044932560
CC(C)(NC(=O)c1cccnc1)c1nnn[nH]1    ZINC000095204135
CNc1ccccc1C(=O)NCc1nnn[nH]1    ZINC000044935107
Cc1ccc(-c2nnn[nH]2)c(N2CC(O)C2)n1    ZINC000095322772
O[C@H]1CCN(c2ncccc2-c2nnn[nH]2)C1    ZINC000095220073
O=C(CCc1ccccn1)NCc1nnn[nH]1    ZINC000096477743
C[C@@H](N)C(=O)Nc1ccccc1-c1nnn[nH]1    ZINC000095203096
C[C@H](N)C(=O)Nc1cccc(-c2nnn[nH]2)c1    ZINC000037044787
Cc1nc(C(=O)N(C)C)ccc1-c1nnn[nH]1    ZINC000095328280
NC(=O)CCNc1ccccc1-c1nnn[nH]1    ZINC000095180932
O[C@H]1CCN(c2ccnc(-c3nnn[nH]3)c2)C1    ZINC000095184373
O[C@@H]1CCN(c2ccc(-c3nnn[nH]3)cn2)C1    ZINC000095235111
NCCNC(=O)c1ccc(-c2nnn[nH]2)cc1    ZINC000095159154
CC(C)(NC(=O)c1ccccn1)c1nnn[nH]1    ZINC000095204134
O[C@@H]1CCN(c2ncccc2-c2nnn[nH]2)C1    ZINC000095220074
Cc1cccnc1CC(=O)NCc1nnn[nH]1    ZINC000225958312
O[C@@H]1CCN(c2cccc(-c3nnn[nH]3)n2)C1    ZINC000095147196
CN[C@H](C(N)=O)c1ccc(-c2nnn[nH]2)cc1    ZINC000095315858
Cc1cc(C)nc(C(=O)NCc2nnn[nH]2)c1    ZINC000310219751
c1cc(-c2nnn[nH]2)ncc1N1CCOCC1    ZINC000095235403
CC(C)(NC(=O)c1ccncc1)c1nnn[nH]1    ZINC000095204137
CCOc1ccc(/C=N/Nc2nnn[nH]2)cc1    ZINC000005247634
Cc1cccnc1CNC(=O)Cc1nnn[nH]1    ZINC000095333127
c1cc(N2CCOCC2)ncc1-c1nnn[nH]1    ZINC000095218180
CN(CC(N)=O)c1ccc(-c2nnn[nH]2)cc1    ZINC000095313524
CC(C)c1ccc(C(=O)Nc2nnn[nH]2)cn1    ZINC000155368847
O[C@@H]1CCN(c2cc(-c3nnn[nH]3)ccn2)C1    ZINC000103634557
O[C@H]1CCN(c2cc(-c3nnn[nH]3)ccn2)C1    ZINC000103634550
N[C@H](C(=O)NCc1nnn[nH]1)c1ccccc1    ZINC000044932558
CC(C)c1ccc(C(=O)Nc2nnn[nH]2)nc1    ZINC000289434377
CNCC(=O)Nc1cccc(-c2nnn[nH]2)c1    ZINC000037044796
NCc1cccc(C(=O)NCc2nnn[nH]2)c1    ZINC000044885208
Cc1ccc(C(=O)NCc2nnn[nH]2)nc1C    ZINC000318613303
O=C(CCc1cccnc1)NCc1nnn[nH]1    ZINC000044929210
O[C@@H]1CCN(c2ccnc(-c3nnn[nH]3)c2)C1    ZINC000095184374
CCNC(=O)c1ccc(-c2nnn[nH]2)c(C)n1    ZINC000095280497
Cc1cncc(CCC(=O)Nc2nnn[nH]2)c1    ZINC000293585472
CC[C@H](C)COc1ccc(-c2nnn[nH]2)cc1    ZINC000095274727
Cc1cc(-c2nnn[nH]2)ccc1OCC(C)C    ZINC000095331090
CC[C@H](C)COc1ccccc1-c1nnn[nH]1    ZINC000095274737
CC[C@@H](C)COc1cccc(-c2nnn[nH]2)c1    ZINC000095274734
CCCOc1ccc(-c2nnn[nH]2)cc1CC    ZINC000095290490
CC[C@@H](C)COc1ccc(-c2nnn[nH]2)cc1    ZINC000095274726
CC(C)CCOc1cccc(-c2nnn[nH]2)c1    ZINC000095149746
CC[C@@H](C)COc1ccccc1-c1nnn[nH]1    ZINC000095274736
CC(C)CCOc1ccc(-c2nnn[nH]2)cc1    ZINC000095149741
CCOc1cc(C)c(-c2nnn[nH]2)c(C)c1C    ZINC000095281942
CC[C@H](C)COc1cccc(-c2nnn[nH]2)c1    ZINC000095274735
CCC(CC)Nc1cc(-c2nnn[nH]2)ccn1    ZINC000103614574
CC(C)(C)CNc1cccc(-c2nnn[nH]2)n1    ZINC000095196541
CCC[C@@H](C)Nc1ncccc1-c1nnn[nH]1    ZINC000095288260
CCC(CC)Nc1cccc(-c2nnn[nH]2)n1    ZINC000095262033
C[C@@H](NCCN)c1cccc(-c2nnn[nH]2)c1    ZINC000095248076
CCCCN(C)c1cc(-c2nnn[nH]2)ccn1    ZINC000103619362
CC(C)CCNc1ncccc1-c1nnn[nH]1    ZINC000095206861
CNc1nc(C(C)(C)C)ccc1-c1nnn[nH]1    ZINC000095205045
CCCN(CC)c1cc(-c2nnn[nH]2)ccn1    ZINC000103620639
C[C@H](NCCN)c1cccc(-c2nnn[nH]2)c1    ZINC000095248075
CCN(c1ncccc1-c1nnn[nH]1)C(C)C    ZINC000095300838
CCCCN(C)c1ccc(-c2nnn[nH]2)cn1    ZINC000095288854
CC(C)CCNc1cccc(-c2nnn[nH]2)n1    ZINC000095199179
CCC[C@H](C)Nc1cccc(-c2nnn[nH]2)n1    ZINC000095276664
CN(C)CCNc1ccc(-c2nnn[nH]2)cc1    ZINC000095319224
CCC[C@@H](C)Nc1cc(-c2nnn[nH]2)ccn1    ZINC000103618692
CCC(C)(C)Nc1cccc(-c2nnn[nH]2)n1    ZINC000095258963
CC[C@H](C)N(C)c1ncccc1-c1nnn[nH]1    ZINC000095274817
Cc1ccc(-c2nnn[nH]2)c(NCC(C)C)n1    ZINC000095340167
CCC[C@@H](C)Nc1cccc(-c2nnn[nH]2)n1    ZINC000095276663
CC(C)[C@@H](C)Nc1cccc(-c2nnn[nH]2)n1    ZINC000095195418
CCCCN(C)c1cccc(-c2nnn[nH]2)n1    ZINC000095277410
CCC[C@H](C)Nc1ncccc1-c1nnn[nH]1    ZINC000095288261
CCN(CC)c1ccc(-c2nnn[nH]2)c(C)n1    ZINC000095279622
C[C@@H](N)CCNc1ccccc1-c1nnn[nH]1    ZINC000095225414
CC(C)(C)CNc1ccnc(-c2nnn[nH]2)c1    ZINC000103562167
CCCN(CC)c1ccc(-c2nnn[nH]2)cn1    ZINC000095289628
CC[C@@H](C)N(C)c1cccc(-c2nnn[nH]2)n1    ZINC000095259624
CCCN(CC)c1cccc(-c2nnn[nH]2)n1    ZINC000095277777
CCC(C)(C)Nc1ccnc(-c2nnn[nH]2)c1    ZINC000103602518
CC(C)(C)CNc1ncccc1-c1nnn[nH]1    ZINC000095204688
CC(C)CN(C)c1cc(-c2nnn[nH]2)ccn1    ZINC000103570807
CCC(CC)Nc1ccnc(-c2nnn[nH]2)c1    ZINC000103606410
CC(C)CCNc1cc(-c2nnn[nH]2)ccn1    ZINC000103570482
CC[C@@H](C)N(C)c1ccc(-c2nnn[nH]2)cn1    ZINC000095274832
CC[C@H](C)N(C)c1cccc(-c2nnn[nH]2)n1    ZINC000095259625
CCCCCNc1cccc(-c2nnn[nH]2)n1    ZINC000095277354
CC(C)CN(C)c1cccc(-c2nnn[nH]2)n1    ZINC000095199256
CC(C)CCNc1ccnc(-c2nnn[nH]2)c1    ZINC000103567486
CCCN(CC)c1ncccc1-c1nnn[nH]1    ZINC000095289620
CCCN(C)c1nc(C)ccc1-c1nnn[nH]1    ZINC000095289238
CC(C)CN(C)c1ccc(-c2nnn[nH]2)cn1    ZINC000095206963
CC(C)CCNc1ccc(-c2nnn[nH]2)cn1    ZINC000095206867
CC[C@H](C)N(C)c1ccc(-c2nnn[nH]2)cn1    ZINC000095274833
CCC[C@H](C)Nc1cc(-c2nnn[nH]2)ccn1    ZINC000103618695
CN(C)CCNc1ccccc1-c1nnn[nH]1    ZINC000095319233
CCN(c1cccc(-c2nnn[nH]2)n1)C(C)C    ZINC000095280080
CC[C@@H](C)N(C)c1ncccc1-c1nnn[nH]1    ZINC000095274816
CC(C)[C@H](C)Nc1cccc(-c2nnn[nH]2)n1    ZINC000095195419
C[C@H](Br)C(=O)NCc1nnn[nH]1    ZINC000235438280
C[C@@H](Br)CC(=O)Nc1nnn[nH]1    ZINC000002518784
O=C(CCBr)NCc1nnn[nH]1    ZINC000168433811
C[C@H](Br)CC(=O)Nc1nnn[nH]1    ZINC000025724168
O=c1c2ccccc2sn1Cc1nnn[nH]1    ZINC000095169692
c1ccc2oc(SCc3nnn[nH]3)nc2c1    ZINC000095251099
C#CCNc1ccc(Cl)c(-c2nnn[nH]2)c1    ZINC000095118259
c1cc2ncnc(NCc3nnn[nH]3)c2s1    ZINC000044931676
c1ccn2c(c1)nnc2SCc1nnn[nH]1    ZINC000095251294
c1cc2c(ncnc2NCc2nnn[nH]2)s1    ZINC000044931671
O=C(Nc1nnn[nH]1)c1ccc2c(c1)OCO2    ZINC000004480204
O=C(O)C(=O)Nc1ccccc1-c1nnn[nH]1    ZINC000095180519
O=C(O)C(=O)Nc1cccc(-c2nnn[nH]2)c1    ZINC000001532937
CS(=O)(=O)CCC(=O)NCc1nnn[nH]1    ZINC000044927713
C[C@@H](C(=O)NCc1nnn[nH]1)S(C)(=O)=O    ZINC000157127028
CS(=O)(=O)CCCC(=O)Nc1nnn[nH]1    ZINC000071530134
C[C@H](C(=O)NCc1nnn[nH]1)S(C)(=O)=O    ZINC000157127190
O=[N+]([O-])c1ccc(/C=N/Nc2nnn[nH]2)cc1    ZINC000003897269
O=[N+]([O-])c1cccc(/C=N/Nc2nnn[nH]2)c1    ZINC000003898311
O=[N+]([O-])c1ccccc1/C=N/Nc1nnn[nH]1    ZINC000004065896
O=C(/C=C\c1ccc(F)cc1)Nc1nnn[nH]1    ZINC000108816470
O=C(/C=C/c1ccccc1F)Nc1nnn[nH]1    ZINC000078379991
O=C(/C=C\c1cccc(F)c1)Nc1nnn[nH]1    ZINC000255215514
O=C(/C=C/c1cccc(F)c1)Nc1nnn[nH]1    ZINC000072678353
O=C(Nc1nnn[nH]1)c1cccc(B(O)O)c1    ZINC000169745377
O=C(Nc1nnn[nH]1)c1ccc(B(O)O)cc1    ZINC000169745764
Cc1nonc1Cn1cnc(-c2nnn[nH]2)n1    ZINC000095312164
CCc1cccc(C(=O)Nc2nnn[nH]2)c1O    ZINC000094155538
Cc1cccc(OCC(=O)Nc2nnn[nH]2)c1    ZINC000003135413
O=C(COc1ccccc1)NCc1nnn[nH]1    ZINC000044929487
O=C(NCc1nnn[nH]1)c1ccc(CO)cc1    ZINC000044927897
O=C(NCc1nnn[nH]1)OCc1ccccc1    ZINC000044927034
CCc1ccc(O)c(C(=O)Nc2nnn[nH]2)c1    ZINC000094155559
O=C(O)CCNc1ccc(-c2nnn[nH]2)cc1    ZINC000095172859
O=C(CCO)Nc1ccccc1-c1nnn[nH]1    ZINC000095180599
O=C(Cc1ccccc1O)NCc1nnn[nH]1    ZINC000123066767
Cc1ccc(OCC(=O)Nc2nnn[nH]2)cc1    ZINC000075283703
COc1ccc(C(=O)NCc2nnn[nH]2)cc1    ZINC000044929430
C[C@H](Oc1ccccc1-c1nnn[nH]1)C(N)=O    ZINC000095135937
Cc1ccc(O)c(C(=O)NCc2nnn[nH]2)c1    ZINC000044926968
CCc1ccc(C(=O)Nc2nnn[nH]2)c(O)c1    ZINC000191695468
O=C(Cc1ccc(O)cc1)NCc1nnn[nH]1    ZINC000044929381
O=C(NCCO)c1ccc(-c2nnn[nH]2)cc1    ZINC000035111898
Cc1ccc(O)cc1C(=O)NCc1nnn[nH]1    ZINC000310107811
CON(C)C(=O)c1ccc(-c2nnn[nH]2)cc1    ZINC000032320320
C[C@H](O)C(=O)Nc1ccccc1-c1nnn[nH]1    ZINC000095203073
C[C@@H](Oc1ccccc1)C(=O)Nc1nnn[nH]1    ZINC000060850194
COC(=O)N(C)c1cccc(-c2nnn[nH]2)c1    ZINC000095315047
C[C@](N)(C(=O)O)c1ccc(-c2nnn[nH]2)cc1    ZINC000004676185
O=C(NCCO)c1cccc(-c2nnn[nH]2)c1    ZINC000035113505
C[C@@H](O)C(=O)Nc1ccc(-c2nnn[nH]2)cc1    ZINC000095202993
COc1cc(C(=O)Nc2nnn[nH]2)ccc1C    ZINC000058079404
COc1cccc(C(=O)NCc2nnn[nH]2)c1    ZINC000044929441
COc1ccccc1CC(=O)Nc1nnn[nH]1    ZINC000060850238
C[C@H](O)C(=O)Nc1ccc(-c2nnn[nH]2)cc1    ZINC000095202992
Cc1ccc(O)cc1C(=O)N=c1nnn(C)[nH]1    ZINC000383867560
C[C@@H](Oc1ccc(-c2nnn[nH]2)cc1)C(N)=O    ZINC000095135926
CCONC(=O)c1ccc(-c2nnn[nH]2)cc1    ZINC000070275031
CNC(=O)COc1cccc(-c2nnn[nH]2)c1    ZINC000095315452
NC(=O)Cc1ccc(OCc2nnn[nH]2)cc1    ZINC000004936793
COc1ccccc1C(=O)NCc1nnn[nH]1    ZINC000044929425
Cc1cccc(C(=O)NCc2nnn[nH]2)c1O    ZINC000044927203
COc1ccc(CC(=O)Nc2nnn[nH]2)cc1    ZINC000005558678
C[C@H](Nc1ccc(-c2nnn[nH]2)cc1)C(=O)O    ZINC000095203231
CN(CC(=O)O)c1ccc(-c2nnn[nH]2)cc1    ZINC000095313597
COCC(=O)Nc1ccc(-c2nnn[nH]2)cc1    ZINC000095190628
O=C(Cc1cccc(O)c1)NCc1nnn[nH]1    ZINC000044929560
COC(=O)CNc1ccccc1-c1nnn[nH]1    ZINC000095316291
CON(C)C(=O)c1cccc(-c2nnn[nH]2)c1    ZINC000070154094
Cc1cc(O)ccc1C(=O)NCc1nnn[nH]1    ZINC000230323042
COC(=O)CNc1ccc(-c2nnn[nH]2)cc1    ZINC000095316283
CC(=O)Nc1ccc(OCc2nnn[nH]2)cc1    ZINC000095131525
c1cc2c(cc1CNc1nnn[nH]1)OCCO2    ZINC000016577226
Cc1cc(C(=O)NCc2nnn[nH]2)ccc1O    ZINC000227028492
C[C@H](O)C(=O)Nc1cccc(-c2nnn[nH]2)c1    ZINC000095203042
CCONC(=O)c1cccc(-c2nnn[nH]2)c1    ZINC000070275043
Cc1ccc(C(=O)NCc2nnn[nH]2)cc1O    ZINC000044929484
C[C@@H](O)C(=O)Nc1cccc(-c2nnn[nH]2)c1    ZINC000095203043
CCOc1cccc(C(=O)Nc2nnn[nH]2)c1    ZINC000071796048
COC(=O)NCc1cccc(-c2nnn[nH]2)c1    ZINC000095297211
CCOc1ccc(C(=O)Nc2nnn[nH]2)cc1    ZINC000006439607
Cc1ccccc1OCC(=O)Nc1nnn[nH]1    ZINC000060850187
C[C@@H](O)C(=O)Nc1ccccc1-c1nnn[nH]1    ZINC000095203074
C[C@@H](Oc1ccccc1-c1nnn[nH]1)C(N)=O    ZINC000095135939
CCc1ccc(/C=C/C(=O)Nc2nnn[nH]2)o1    ZINC000125466060
Cc1ccc(C(=O)NCc2nnn[nH]2)c(O)c1    ZINC000044927205
COCC(=O)Nc1cccc(-c2nnn[nH]2)c1    ZINC000070249682
C[C@H](Oc1ccc(-c2nnn[nH]2)cc1)C(N)=O    ZINC000095135925
CN(CC(N)=O)c1cccc(-c2nnn[nH]2)n1    ZINC000095293933
O[C@@H]1CCN(c2nccnc2-c2nnn[nH]2)C1    ZINC000095183730
CC(C)(NC(=O)c1cnccn1)c1nnn[nH]1    ZINC000095196000
c1cc(N2CCOCC2)nnc1-c1nnn[nH]1    ZINC000095177438
C[C@@H](Nc1ccc(-c2nnn[nH]2)cn1)C(N)=O    ZINC000095202615
c1cnc(N2CCOCC2)c(-c2nnn[nH]2)n1    ZINC000095251696
C[C@H](Nc1ccc(-c2nnn[nH]2)cn1)C(N)=O    ZINC000095202614
C[C@H](Nc1ncccc1-c1nnn[nH]1)C(N)=O    ZINC000095202592
Cn1cc(/C=C\C(=O)NCc2nnn[nH]2)cn1    ZINC000218515311
CCc1nnc(C)cc1C(=O)Nc1nnn[nH]1    ZINC000273612620
C[C@@H](Nc1cccc(-c2nnn[nH]2)n1)C(N)=O    ZINC000095194507
C[C@@H](Nc1ncccc1-c1nnn[nH]1)C(N)=O    ZINC000095202593
C[C@@H](Nc1ccnc(-c2nnn[nH]2)c1)C(N)=O    ZINC000103557706
CNc1ccc(C(=O)NCc2nnn[nH]2)cn1    ZINC000050779398
CN(CC(N)=O)c1cc(-c2nnn[nH]2)ccn1    ZINC000103636778
C[C@H](Nc1cccc(-c2nnn[nH]2)n1)C(N)=O    ZINC000095194506
O[C@@H]1CCN(c2cnc(-c3nnn[nH]3)cn2)C1    ZINC000095337316
C[C@H](Nc1ccnc(-c2nnn[nH]2)c1)C(N)=O    ZINC000103557702
O[C@H]1CCN(c2nccnc2-c2nnn[nH]2)C1    ZINC000095183729
Cc1cc(C(=O)NCc2nnn[nH]2)c(C)nn1    ZINC000135613951
Cn1cc(/C=C/C(=O)NCc2nnn[nH]2)cn1    ZINC000044929091
CNC(=O)CNc1ccc(-c2nnn[nH]2)cn1    ZINC000095315443
c1nc(N2CCOCC2)cnc1-c1nnn[nH]1    ZINC000095337399
Fc1cc(-c2nnn[nH]2)ccc1CNC1CC1    ZINC000095152081
Fc1cc(-c2nnn[nH]2)ccc1NCC1CC1    ZINC000095152302
C=CCCNc1ccc(F)c(-c2nnn[nH]2)c1    ZINC000095128320
C=CCNCc1ccc(-c2nnn[nH]2)cc1F    ZINC000095129050
C=C(C)CNc1cccc(F)c1-c1nnn[nH]1    ZINC000095129987
Fc1ccc(NCC2CC2)cc1-c1nnn[nH]1    ZINC000095142576
Fc1ccc(N2CCCC2)c(-c2nnn[nH]2)c1    ZINC000095219573
Fc1cccc(N2CCCC2)c1-c1nnn[nH]1    ZINC000095218544
Fc1cccc(NC2CCC2)c1-c1nnn[nH]1    ZINC000095151157
C[C@H]1C[C@@H]1Nc1ccc(-c2nnn[nH]2)cc1F    ZINC000095253105
C=C(C)CNc1ccc(F)c(-c2nnn[nH]2)c1    ZINC000095129981
C[C@@H]1C[C@@H]1Nc1ccc(-c2nnn[nH]2)cc1F    ZINC000095253104
Fc1cc(-c2nnn[nH]2)ccc1NC1CCC1    ZINC000095141178
Fc1cccc(NCC2CC2)c1-c1nnn[nH]1    ZINC000095151210
C[C@H]1C[C@H]1Nc1ccc(-c2nnn[nH]2)cc1F    ZINC000095253107
C[C@@H]1C[C@H]1Nc1ccc(-c2nnn[nH]2)cc1F    ZINC000095253106
CCC[C@H](NC(=O)C(C)(F)F)c1nnn[nH]1    ZINC000294973799
C[C@@H](CN(C)C(=O)C(C)(F)F)c1nnn[nH]1    ZINC000293465049
C[C@H](CN(C)C(=O)C(C)(F)F)c1nnn[nH]1    ZINC000293465045
CCC[C@@H](NC(=O)C(C)(F)F)c1nnn[nH]1    ZINC000294973795
CN(CCO)Cc1cccc(-c2nnn[nH]2)c1    ZINC000095193284
C[C@@H](NCCO)c1cccc(-c2nnn[nH]2)c1    ZINC000095248240
C[C@@H](NCCO)c1ccc(-c2nnn[nH]2)cc1    ZINC000095247784
COCCNCc1cccc(-c2nnn[nH]2)c1    ZINC000095316893
CC[C@H](CO)Nc1ccc(-c2nnn[nH]2)cc1    ZINC000095162781
Cc1cc(-c2nnn[nH]2)ccc1N[C@@H](C)CO    ZINC000095330884
C[C@H](NCCO)c1cccc(-c2nnn[nH]2)c1    ZINC000095248239
CC[C@H](O)CNc1ccc(-c2nnn[nH]2)cc1    ZINC000095285026
CCCCCn1cccc(-c2nnn[nH]2)c1=O    ZINC000095288804
CNCCCOc1cccc(-c2nnn[nH]2)c1    ZINC000095327381
OCCCCNc1ccc(-c2nnn[nH]2)cc1    ZINC000095172866
C[C@H](O)CNCc1cccc(-c2nnn[nH]2)c1    ZINC000095246793
CC(C)CCn1cccc(-c2nnn[nH]2)c1=O    ZINC000095206907
COC[C@@H](C)Nc1ccc(-c2nnn[nH]2)cc1    ZINC000095245328
CCCCn1ccc(C)c(-c2nnn[nH]2)c1=O    ZINC000095289146
CC[C@@H](CO)Nc1ccc(-c2nnn[nH]2)cc1    ZINC000095162780
C[C@H](CO)NCc1ccc(-c2nnn[nH]2)cc1    ZINC000095245212
CC(C)(O)CNc1ccccc1-c1nnn[nH]1    ZINC000095205239
CC[C@@H](O)CNc1ccccc1-c1nnn[nH]1    ZINC000095285033
C[C@H](CO)NCc1cccc(-c2nnn[nH]2)c1    ZINC000095245216
Cc1cc(-c2nnn[nH]2)ccc1NC[C@@H](C)O    ZINC000095330909
CNCCCOc1ccccc1-c1nnn[nH]1    ZINC000095327383
C[C@@H](O)CN(C)c1ccc(-c2nnn[nH]2)cc1    ZINC000095243937
CCN(CCO)c1ccc(-c2nnn[nH]2)cc1    ZINC000095300641
OCCCNCc1cccc(-c2nnn[nH]2)c1    ZINC000095156331
Cc1ccn(CC(C)C)c(=O)c1-c1nnn[nH]1    ZINC000095344716
C[C@H](O)CN(C)c1ccc(-c2nnn[nH]2)cc1    ZINC000095243936
O[C@@H](CNCCc1nnn[nH]1)c1ccccc1    ZINC000095182691
C[C@H](NCCO)c1ccc(-c2nnn[nH]2)cc1    ZINC000095247783
C[C@@H](O)CCNc1ccc(-c2nnn[nH]2)cc1    ZINC000095225378
C[C@@H](CO)NCc1ccc(-c2nnn[nH]2)cc1    ZINC000095245211
C[C@H](O)CNCc1ccc(-c2nnn[nH]2)cc1    ZINC000095246779
CC[C@@H](O)CNc1cccc(-c2nnn[nH]2)c1    ZINC000095285029
CN(CCO)Cc1ccccc1-c1nnn[nH]1    ZINC000095193285
OCCCNCc1ccc(-c2nnn[nH]2)cc1    ZINC000095175522
C#CCC1(C(=O)Nc2nnn[nH]2)CCCCC1    ZINC000276521822
C[C@@H](O)CNCc1cccc(-c2nnn[nH]2)c1    ZINC000095246794
COCCNCc1ccc(-c2nnn[nH]2)cc1    ZINC000095190809
CC(C)(O)CNc1cccc(-c2nnn[nH]2)c1    ZINC000095205238
CN(CCO)Cc1ccc(-c2nnn[nH]2)cc1    ZINC000095193282
C[C@@H](CO)NCc1cccc(-c2nnn[nH]2)c1    ZINC000095245215
O[C@H](CNCCc1nnn[nH]1)c1ccccc1    ZINC000095182690
CC(C)(O)CNc1ccc(-c2nnn[nH]2)cc1    ZINC000095205231
C[C@@H](O)CNCc1ccc(-c2nnn[nH]2)cc1    ZINC000095246780
Cc1cc(-c2nnn[nH]2)ccc1NC[C@H](C)O    ZINC000095330910
CC[C@@H](O)CNc1ccc(-c2nnn[nH]2)cc1    ZINC000095285027
C[C@H](O)CCNc1ccc(-c2nnn[nH]2)cc1    ZINC000095225377
CC[C@@H](C)N(C)c1cnc(-c2nnn[nH]2)cn1    ZINC000095259628
Cc1cc(N(C)C[C@H](C)c2nnn[nH]2)ncn1    ZINC000095331733
CCN(CC)c1nc(C)cc(-c2nnn[nH]2)n1    ZINC000095299916
CC(C)(C)c1cc(NCc2nnn[nH]2)ncn1    ZINC000310356480
Cc1nccc(N(C)C[C@@H](C)c2nnn[nH]2)n1    ZINC000095334863
CC(C)(C)CNc1cnc(-c2nnn[nH]2)cn1    ZINC000095196543
Cc1ccnc(N(C)C[C@H](C)c2nnn[nH]2)n1    ZINC000095333357
CCCCN(C)c1nccnc1-c1nnn[nH]1    ZINC000095277407
Cc1cnc(N(C)C[C@H](C)c2nnn[nH]2)nc1    ZINC000095333840
CN(C)CCNc1cccc(-c2nnn[nH]2)n1    ZINC000095308015
CCCCCNc1nccnc1-c1nnn[nH]1    ZINC000095277353
CCC(CC)Nc1nccnc1-c1nnn[nH]1    ZINC000095262032
Cc1ccc(N(C)C[C@@H](C)c2nnn[nH]2)nn1    ZINC000095342232
CC(C)CN(C)c1nccnc1-c1nnn[nH]1    ZINC000095199252
Cc1cc(N(C)C[C@@H](C)c2nnn[nH]2)ncn1    ZINC000095331732
CC(C)CCNc1nccnc1-c1nnn[nH]1    ZINC000095199176
CCCCNc1nc(C)cc(-c2nnn[nH]2)n1    ZINC000095277507
Cc1ccc(N(C)C[C@H](C)c2nnn[nH]2)nn1    ZINC000095342233
CC(C)CCNc1cnc(-c2nnn[nH]2)cn1    ZINC000095199181
Cc1cc(-c2nnn[nH]2)nc(NCC(C)C)n1    ZINC000095320986
CCC[C@H](C)Nc1cnc(-c2nnn[nH]2)cn1    ZINC000095276668
Cc1ccnc(N(C)C[C@@H](C)c2nnn[nH]2)n1    ZINC000095333356
CC[C@H](C)Nc1nc(C)cc(-c2nnn[nH]2)n1    ZINC000103603938
CC(C)(C)CNc1nccnc1-c1nnn[nH]1    ZINC000095196539
CCC(C)(C)Nc1cnc(-c2nnn[nH]2)cn1    ZINC000095258965
Cc1nccc(N(C)C[C@H](C)c2nnn[nH]2)n1    ZINC000095334864
Cc1cnc(N(C)C[C@@H](C)c2nnn[nH]2)nc1    ZINC000095333839
CC[C@@H](C)Nc1nc(C)cc(-c2nnn[nH]2)n1    ZINC000103603935
CN(C)CCNc1cc(-c2nnn[nH]2)ccn1    ZINC000103646511
CCC[C@@H](C)Nc1cnc(-c2nnn[nH]2)cn1    ZINC000095276667
CCCCN(C)c1cnc(-c2nnn[nH]2)cn1    ZINC000095277412
CC[C@H](C)N(C)c1cnc(-c2nnn[nH]2)cn1    ZINC000095259629
CN(C)CCNc1ncccc1-c1nnn[nH]1    ZINC000095193164
CC(C)CN(C)c1cnc(-c2nnn[nH]2)cn1    ZINC000095199258
O=C(Nc1nnn[nH]1)c1cc2sccc2[nH]1    ZINC000192123149
c1nc2ncnc(SCc3nnn[nH]3)c2[nH]1    ZINC000095216848
O=C(Nc1nnn[nH]1)c1ccccc1[N+](=O)[O-]    ZINC000006473641
O=C(Nc1nnn[nH]1)c1cccc([N+](=O)[O-])c1    ZINC000005003907
O=C(O)c1cc(/N=N/c2nnn[nH]2)ccc1O    ZINC000022203965
O=C(Nc1nnn[nH]1)c1ccc([N+](=O)[O-])cc1    ZINC000013953981
S=C(NCc1ccccc1)Nc1nnn[nH]1    ZINC000006927397
COC(=O)COc1ccc(-c2nnn[nH]2)cc1    ZINC000095190166
COC(=O)c1cc(-c2nnn[nH]2)ccc1OC    ZINC000096330691
COC(=O)[C@@H](O)c1ccc(-c2nnn[nH]2)cc1    ZINC000095189985
COC(=O)c1cccc(OCc2nnn[nH]2)c1    ZINC000004487993
COC(=O)c1ccc(-c2nnn[nH]2)cc1OC    ZINC000095191233
O=C(O)Cc1ccc(OCc2nnn[nH]2)cc1    ZINC000010336007
COC(=O)c1ccc(OCc2nnn[nH]2)cc1    ZINC000004728194
COC(=O)COc1cccc(-c2nnn[nH]2)c1    ZINC000095190171
COC(=O)[C@H](O)c1ccc(-c2nnn[nH]2)cc1    ZINC000095189984
Cc1ccc([N+](=O)[O-])c(NCc2nnn[nH]2)c1    ZINC000094659595
O=C(O)CCNc1ncccc1-c1nnn[nH]1    ZINC000095155313
Cc1cc(NCc2nnn[nH]2)ccc1[N+](=O)[O-]    ZINC000044931680
CN(CC(=O)O)c1ncccc1-c1nnn[nH]1    ZINC000095313594
CN(CC(=O)O)c1cc(-c2nnn[nH]2)ccn1    ZINC000103636948
Cc1ccc(-c2nnn[nH]2)c(NCC(=O)O)n1    ZINC000095340164
COc1cccc(/C=N/Nc2nnn[nH]2)c1O    ZINC000005361685
Cc1ccc(NCc2nnn[nH]2)c([N+](=O)[O-])c1    ZINC000044931677
COc1ncccc1C(=O)NCc1nnn[nH]1    ZINC000044927223
C[C@H](Nc1cc(-c2nnn[nH]2)ccn1)C(=O)O    ZINC000103560665
COc1cc(/C=N/Nc2nnn[nH]2)ccc1O    ZINC000003898314
C[C@@H](Nc1ncccc1-c1nnn[nH]1)C(=O)O    ZINC000095203226
COCC(=O)Nc1ccc(-c2nnn[nH]2)cn1    ZINC000095297699
O=C(O)CCNc1cc(-c2nnn[nH]2)ccn1    ZINC000103689475
CN(CC(=O)O)c1ccc(-c2nnn[nH]2)cn1    ZINC000095180758
Cn1ccc(C(=O)NCc2nnn[nH]2)cc1=O    ZINC000044928908
O=C(NCc1nnn[nH]1)c1cc(C2CC2)on1    ZINC000059435208
CCOc1ncccc1C(=O)Nc1nnn[nH]1    ZINC000078385394
CN(CC(=O)O)c1cccc(-c2nnn[nH]2)n1    ZINC000095293988
Cc1ccc(C(=O)NCc2nnn[nH]2)c(=O)[nH]1    ZINC000134500610
C[C@H](Nc1ncccc1-c1nnn[nH]1)C(=O)O    ZINC000095203225
Cc1cc(C)c(C(=O)Nc2nnn[nH]2)c(O)n1    ZINC000252487033
CC(=O)c1c[nH]c(C(=O)NCc2nnn[nH]2)c1    ZINC000044927221
CCNc1ccc([N+](=O)[O-])cc1-c1nnn[nH]1    ZINC000095173188
O=C(Nc1nnn[nH]1)c1noc2c1CCCC2    ZINC000264021541
COc1ccc(C(=O)NCc2nnn[nH]2)cn1    ZINC000044929182
Cc1cc(=O)c(C(=O)NCc2nnn[nH]2)c[nH]1    ZINC000220008464
C[C@H](Nc1ccc(-c2nnn[nH]2)cn1)C(=O)O    ZINC000095203237
CONC(=O)c1ccc(-c2nnn[nH]2)c(C)n1    ZINC000095310666
O=C(O)CCNc1ccc(-c2nnn[nH]2)cn1    ZINC000095177174
CCNc1ccc(-c2nnn[nH]2)cc1[N+](=O)[O-]    ZINC000095173194
Fc1cc(-c2nnn[nH]2)ccc1OCC1CC1    ZINC000095152379
Fc1cc(-c2nnn[nH]2)ccc1OC1CCC1    ZINC000095152371
C=CCCOc1ccc(-c2nnn[nH]2)cc1F    ZINC000095128623
CCCSCc1ccccc1-c1nnn[nH]1    ZINC000095290610
CC(C)SCc1ccccc1-c1nnn[nH]1    ZINC000095208800
CC(C)CSc1ccc(-c2nnn[nH]2)cc1    ZINC000095207414
c1ccc(CCCSCc2nnn[nH]2)cc1    ZINC000095168551
Cc1cccc(CSCCc2nnn[nH]2)c1    ZINC000095325439
C[C@H](CSCc1nnn[nH]1)c1ccccc1    ZINC000279994724
CC[C@H](C)Sc1ccccc1-c1nnn[nH]1    ZINC000095275587
Cc1ccc(CSCc2nnn[nH]2)cc1C    ZINC000268211992
C[C@@H](SCCc1nnn[nH]1)c1ccccc1    ZINC000095230355
C[C@@H](CSCc1nnn[nH]1)c1ccccc1    ZINC000279994729
Cc1ccc(SC(C)C)c(-c2nnn[nH]2)c1    ZINC000095321624
CCCSCc1ccc(-c2nnn[nH]2)cc1    ZINC000095290607
Cc1ccc(CSCCc2nnn[nH]2)cc1    ZINC000095323386
Cc1ccccc1CSCCc1nnn[nH]1    ZINC000095344383
CCCSCc1cccc(-c2nnn[nH]2)c1    ZINC000095290609
CC(C)CSc1ccccc1-c1nnn[nH]1    ZINC000095150173
C[C@H](SCCc1nnn[nH]1)c1ccccc1    ZINC000095230354
CC(C)SCc1cccc(-c2nnn[nH]2)c1    ZINC000095208799
CC(C)c1ccc(SCc2nnn[nH]2)cc1    ZINC000299347204
CC[C@@H](C)Sc1ccccc1-c1nnn[nH]1    ZINC000095275586
Cc1cc(C)cc(CSCc2nnn[nH]2)c1    ZINC000268029687
C[C@H](Nc1cnc(-c2nnn[nH]2)cn1)C(N)=O    ZINC000095194510
C[C@@H](Nc1cnc(-c2nnn[nH]2)cn1)C(N)=O    ZINC000095194511
O=C(Cn1cnc(-c2nnn[nH]2)n1)NC1CC1    ZINC000095185654
C=CCNC(=O)Cn1cnc(-c2nnn[nH]2)n1    ZINC000095128552
CNc1nc(C)cc(C(=O)Nc2nnn[nH]2)n1    ZINC000287270837
COC[C@H](C)Oc1ccccc1-c1nnn[nH]1    ZINC000095228209
COC[C@H](C)Oc1ccc(-c2nnn[nH]2)cc1    ZINC000095228183
CCCOc1ccc(-c2nnn[nH]2)cc1OC    ZINC000095171629
COCCOCc1ccc(-c2nnn[nH]2)cc1    ZINC000095316825
CC1=C(c2nnn[nH]2)C(=O)OC12CCCCC2    ZINC000033821637
COCCCOc1cccc(-c2nnn[nH]2)c1    ZINC000095316736
COC[C@H](C)Oc1cccc(-c2nnn[nH]2)c1    ZINC000095228203
CC(C)(O)COc1ccc(-c2nnn[nH]2)cc1    ZINC000095205310
CCOCCOc1cccc(-c2nnn[nH]2)c1    ZINC000095175865
CCOCCOc1ccc(-c2nnn[nH]2)cc1    ZINC000095302986
COCCCOc1ccc(-c2nnn[nH]2)cc1    ZINC000095316730
COC[C@@H](C)Oc1ccc(-c2nnn[nH]2)cc1    ZINC000095228184
COc1cc(-c2nnn[nH]2)ccc1OC(C)C    ZINC000095151162
CC(C)(O)COc1ccccc1-c1nnn[nH]1    ZINC000095205326
COCCCOc1ccccc1-c1nnn[nH]1    ZINC000095316737
CC[C@@H](CO)Nc1ccnc(-c2nnn[nH]2)c1    ZINC000103606861
CC(C)n1cccc1C(=O)NCc1nnn[nH]1    ZINC000044929537
C[C@H](O)CCNc1ccc(-c2nnn[nH]2)cn1    ZINC000095225399
COCCCNc1cc(-c2nnn[nH]2)ccn1    ZINC000103642766
C[C@H](O)CN(C)c1cc(-c2nnn[nH]2)ccn1    ZINC000103583105
C[C@H](O)CN(C)c1ccnc(-c2nnn[nH]2)c1    ZINC000103583292
CCC[C@H](NC(=O)c1cc[nH]c1)c1nnn[nH]1    ZINC000268138459
Cc1cc(C)c(-c2nnn[nH]2)c(NCCO)n1    ZINC000095211354
C[C@@H](O)CN(C)c1cc(-c2nnn[nH]2)ccn1    ZINC000103583109
C[C@@H](O)CCNc1cccc(-c2nnn[nH]2)n1    ZINC000095225410
CC[C@H](CO)Nc1ncccc1-c1nnn[nH]1    ZINC000095162777
CC[C@@H](CO)Nc1ccc(-c2nnn[nH]2)cn1    ZINC000095162788
Cc1ccc(-c2nnn[nH]2)c(NC[C@H](C)O)n1    ZINC000095340171
CC[C@H](CO)Nc1cc(-c2nnn[nH]2)ccn1    ZINC000103614713
COCCN(C)c1ncccc1-c1nnn[nH]1    ZINC000095314652
CCN(CCO)c1ccc(-c2nnn[nH]2)cn1    ZINC000095300646
CC[C@H](CO)Nc1cccc(-c2nnn[nH]2)n1    ZINC000095262306
COCCNc1nc(C)ccc1-c1nnn[nH]1    ZINC000095340221
CCOCCNc1cccc(-c2nnn[nH]2)n1    ZINC000095281850
CC[C@H](CO)Nc1ccnc(-c2nnn[nH]2)c1    ZINC000103606862
C[C@H](O)CCNc1ncccc1-c1nnn[nH]1    ZINC000095225357
CCC[C@@H](NC(=O)c1cc[nH]c1)c1nnn[nH]1    ZINC000268138457
COCCN(C)c1ccnc(-c2nnn[nH]2)c1    ZINC000103621447
COCCN(C)c1cccc(-c2nnn[nH]2)n1    ZINC000095294537
Cc1ccc(-c2nnn[nH]2)c(N[C@H](C)CO)n1    ZINC000095340084
CC(C)(O)CNc1cccc(-c2nnn[nH]2)n1    ZINC000095197304
CC[C@@H](CO)Nc1cccc(-c2nnn[nH]2)n1    ZINC000095262305
COC[C@H](C)Nc1cccc(-c2nnn[nH]2)n1    ZINC000095228127
COC[C@@H](C)Nc1cccc(-c2nnn[nH]2)n1    ZINC000095228128
C[C@@H](O)CN(C)c1ccnc(-c2nnn[nH]2)c1    ZINC000103583294
COC[C@@H](C)Nc1ccnc(-c2nnn[nH]2)c1    ZINC000103585869
COCCN(C)c1ccc(-c2nnn[nH]2)cn1    ZINC000095314659
COC[C@H](C)Nc1cc(-c2nnn[nH]2)ccn1    ZINC000103591351
CCN(CCO)c1cccc(-c2nnn[nH]2)n1    ZINC000095279898
CC(C)(CO)Nc1ccc(-c2nnn[nH]2)cn1    ZINC000095205295
CCn1c(C)cc(C(=O)Nc2nnn[nH]2)c1C    ZINC000102895251
C[C@@H](O)CN(C)c1cccc(-c2nnn[nH]2)n1    ZINC000095226208
CCCCCOc1cnc(-c2nnn[nH]2)nc1    ZINC000095277360
Cc1ccc(C)n1CCC(=O)Nc1nnn[nH]1    ZINC000253402150
C[C@H](O)CN(C)c1cccc(-c2nnn[nH]2)n1    ZINC000095226207
Cc1ccc(-c2nnn[nH]2)c(NC[C@@H](C)O)n1    ZINC000095340170
CCC[C@H](NC(=O)c1ccc[nH]1)c1nnn[nH]1    ZINC000136681657
CCC[C@@H](NC(=O)c1ccc[nH]1)c1nnn[nH]1    ZINC000136681702
CCN(CCO)c1cc(-c2nnn[nH]2)ccn1    ZINC000103625683
N#CC1(C(=O)NCc2nnn[nH]2)CCCCC1    ZINC000044933010
CC[C@@H](CO)Nc1cc(-c2nnn[nH]2)ccn1    ZINC000103614710
COCCCNc1cccc(-c2nnn[nH]2)n1    ZINC000095297971
COC[C@@H](C)Nc1ccc(-c2nnn[nH]2)cn1    ZINC000095245336
CC[C@H](CO)Nc1ccc(-c2nnn[nH]2)cn1    ZINC000095162789
CCOCCNc1ccnc(-c2nnn[nH]2)c1    ZINC000103616716
CC(C)(CO)Nc1cccc(-c2nnn[nH]2)n1    ZINC000095197330
Cc1ccc(-c2nnn[nH]2)c(N(C)CCO)n1    ZINC000095339905
COC[C@@H](C)Nc1cc(-c2nnn[nH]2)ccn1    ZINC000103591355
C[C@@H](O)CCNc1ncccc1-c1nnn[nH]1    ZINC000095225358
C[C@@H](O)CCNc1ccc(-c2nnn[nH]2)cn1    ZINC000095225400
COC[C@H](C)Nc1ccc(-c2nnn[nH]2)cn1    ZINC000095245335
C[C@H](O)CCNc1cccc(-c2nnn[nH]2)n1    ZINC000095225409
Cc1ccc(-c2nnn[nH]2)c(N[C@@H](C)CO)n1    ZINC000095340083
CCN(CCO)c1ncccc1-c1nnn[nH]1    ZINC000095300637
COC[C@@H](C)Nc1ncccc1-c1nnn[nH]1    ZINC000095245324
CC[C@@H](CO)Nc1ncccc1-c1nnn[nH]1    ZINC000095162776
Cc1ccc(-c2nnn[nH]2)c(NCCCO)n1    ZINC000095340213
c1nc(-c2nnn[nH]2)nn1CC1CCNCC1    ZINC000095185694
CN(C)CCNc1nccnc1-c1nnn[nH]1    ZINC000095308005
c1nc(-c2nnn[nH]2)nn1CCN1CCCC1    ZINC000095185740
CC1(C)[C@H]2CC[C@]1(C)/C(=N\Nc1nnn[nH]1)C2    ZINC000012384177
C[C@@]1(C(=O)Nc2nnn[nH]2)CC1(Cl)Cl    ZINC000002771483
C[C@]1(C(=O)Nc2nnn[nH]2)CC1(Cl)Cl    ZINC000002771484
O=[N+]([O-])c1cc2c(cc1-c1nnn[nH]1)OCO2    ZINC000015081628
N#Cc1nc(NCc2nnn[nH]2)ccc1Cl    ZINC000309571603
N#Cc1cnc(NCc2nnn[nH]2)c(Cl)c1    ZINC000309539089
O=C(/C=C/c1cccs1)NCc1nnn[nH]1    ZINC000044927113
O=C(Cc1nnn[nH]1)Nc1ccccc1S    ZINC000095237751
CSc1ccc(C(=O)Nc2nnn[nH]2)cc1    ZINC000102894851
O=C(CSc1ccccc1)Nc1nnn[nH]1    ZINC000028225870
O=C(Nc1nnn[nH]1)c1cc2c(s1)CCC2    ZINC000120562941
NC(=O)CSc1ccccc1-c1nnn[nH]1    ZINC000095237031
O=C(/C=C\c1cccs1)NCc1nnn[nH]1    ZINC000218505153
Clc1ccc(NC2CC2)c(-c2nnn[nH]2)c1    ZINC000095141594
Clc1ccc(-c2nnn[nH]2)c(NC2CC2)c1    ZINC000095141777
Clc1ccc(/C=C\CNc2nnn[nH]2)cc1    ZINC000035540314
C=CCNc1ccc(-c2nnn[nH]2)cc1Cl    ZINC000095128967
C=C(Cl)CNc1ccc(-c2nnn[nH]2)cc1    ZINC000095128419
COc1cccc(C(=O)Nc2nnn[nH]2)c1O    ZINC000027634566
O=C(NCc1nnn[nH]1)c1cccc(O)c1O    ZINC000126358295
O=C(NCc1nnn[nH]1)c1cc(O)cc(O)c1    ZINC000231294471
Cc1ccc(C(=O)Nc2nnn[nH]2)c(O)c1O    ZINC000182465360
COc1ccc(O)c(C(=O)Nc2nnn[nH]2)c1    ZINC000027634841
O=C(NCc1nnn[nH]1)c1ccc(O)cc1O    ZINC000044929414
CCNc1ncc(-c2nnn[nH]2)cc1[N+](=O)[O-]    ZINC000095173113
Cc1ccnc(NCc2nnn[nH]2)c1[N+](=O)[O-]    ZINC000070496219
Cn1nc(C(=O)NCc2nnn[nH]2)ccc1=O    ZINC000044927878
Cc1nc(NCc2nnn[nH]2)ccc1[N+](=O)[O-]    ZINC000161551392
C[C@H](Nc1cnc(-c2nnn[nH]2)cn1)C(=O)O    ZINC000095195088
CCNc1ncc([N+](=O)[O-])cc1-c1nnn[nH]1    ZINC000095302113
O=C(Cn1cccnc1=O)NCc1nnn[nH]1    ZINC000044927283
C[C@@H](Nc1cnc(-c2nnn[nH]2)cn1)C(=O)O    ZINC000095195089
O=C(O)CCNc1nccnc1-c1nnn[nH]1    ZINC000095183908
CN(CC(=O)O)c1cnc(-c2nnn[nH]2)cn1    ZINC000095293990
Cc1cnc(NCc2nnn[nH]2)c([N+](=O)[O-])c1    ZINC000090692253
COC(=O)c1ccc(NCc2nnn[nH]2)nn1    ZINC000044931627
Cc1cc(NCc2nnn[nH]2)ncc1[N+](=O)[O-]    ZINC000092027076
Cc1cc([N+](=O)[O-])cnc1NCc1nnn[nH]1    ZINC000052812829
CN(CC(=O)O)c1nccnc1-c1nnn[nH]1    ZINC000095293979
c1ccc2c(c1)[nH]c1ccc(-c3nnn[nH]3)cc12    ZINC000091294574
Cc1cccc(C(=O)NCc2nnn[nH]2)c1F    ZINC000161597054
Cc1ccc(C(=O)NCc2nnn[nH]2)cc1F    ZINC000044929470
Cc1ccc(C(=O)NCc2nnn[nH]2)c(F)c1    ZINC000094216780
Cc1cc(F)ccc1C(=O)NCc1nnn[nH]1    ZINC000135348502
C[C@H](C(=O)Nc1nnn[nH]1)c1ccccc1F    ZINC000109019770
O=C(Cc1ccccc1F)NCc1nnn[nH]1    ZINC000044929310
Cc1cc(C(=O)Nc2nnn[nH]2)cc(C)c1F    ZINC000136383705
Cc1ccc(F)c(C(=O)NCc2nnn[nH]2)c1    ZINC000052998559
Cc1cc(C(=O)NCc2nnn[nH]2)ccc1F    ZINC000063057986
OC1CN(c2ccc(-c3nnn[nH]3)cc2F)C1    ZINC000095141152
O=C(CCc1ccc(F)cc1)Nc1nnn[nH]1    ZINC000060380292
Cc1cc(F)cc(C(=O)NCc2nnn[nH]2)c1    ZINC000134789386
O=C(Cc1cccc(F)c1)NCc1nnn[nH]1    ZINC000044926990
CCC(=O)Nc1ccc(F)c(-c2nnn[nH]2)c1    ZINC000095257023
C[C@H](C(=O)Nc1nnn[nH]1)c1cccc(F)c1    ZINC000173809302
C[C@@H](C(=O)Nc1nnn[nH]1)c1ccccc1F    ZINC000109019772
C[C@@H](C(=O)Nc1nnn[nH]1)c1cccc(F)c1    ZINC000173809314
O=C(Cc1ccc(F)cc1)NCc1nnn[nH]1    ZINC000044929311
Cc1ccc(F)cc1C(=O)NCc1nnn[nH]1    ZINC000062666672
O=C(CCOCC(F)F)NCc1nnn[nH]1    ZINC000232335974
CC[C@@H](C)Sc1cc(-c2nnn[nH]2)ccn1    ZINC000095275574
CC[C@H](C)Sc1ccc(-c2nnn[nH]2)cn1    ZINC000095275585
CC(C)CSc1ccc(-c2nnn[nH]2)cn1    ZINC000095207418
c1ccc(CCSCCc2nnn[nH]2)nc1    ZINC000095187293
CC[C@H](C)Sc1cc(-c2nnn[nH]2)ccn1    ZINC000095275575
CC(C)CSc1cc(-c2nnn[nH]2)ccn1    ZINC000095207413
CCCCSc1cc(-c2nnn[nH]2)ccn1    ZINC000095289078
CC[C@@H](C)Sc1ccc(-c2nnn[nH]2)cn1    ZINC000095275584
Cc1oc(C)c(C(=O)NCc2nnn[nH]2)c1C    ZINC000044929170
OC[C@H](O)CNc1ccccc1-c1nnn[nH]1    ZINC000095180860
OC[C@H](O)CNc1ccc(-c2nnn[nH]2)cc1    ZINC000095172807
COc1ccc(OC)c(CNc2nnn[nH]2)c1    ZINC000035287212
C[C@H](CN(C)C(=O)c1ccoc1)c1nnn[nH]1    ZINC000095243475
OC[C@@H](O)CNc1cccc(-c2nnn[nH]2)c1    ZINC000095157813
OC[C@@H](O)CNc1ccccc1-c1nnn[nH]1    ZINC000095180858
Cc1occc1C(=O)NC(C)(C)c1nnn[nH]1    ZINC000095328523
COc1ccc(CNc2nnn[nH]2)c(OC)c1    ZINC000009193493
C[C@@H](CN(C)C(=O)c1ccco1)c1nnn[nH]1    ZINC000095243460
CCC[C@@H](NC(=O)c1ccco1)c1nnn[nH]1    ZINC000095287828
CCC[C@@H](NC(=O)c1ccoc1)c1nnn[nH]1    ZINC000095287830
CCC[C@H](NC(=O)c1ccoc1)c1nnn[nH]1    ZINC000095287829
COCCCn1cccc(-c2nnn[nH]2)c1=O    ZINC000095316742
C[C@H](CN(C)C(=O)c1ccco1)c1nnn[nH]1    ZINC000095243461
OC[C@@H](O)CNc1ccc(-c2nnn[nH]2)cc1    ZINC000095172805
COCCn1ccc(C)c(-c2nnn[nH]2)c1=O    ZINC000095344725
CCC[C@H](NC(=O)c1ccco1)c1nnn[nH]1    ZINC000095287827
Cc1ccc(C(=O)NC(C)(C)c2nnn[nH]2)o1    ZINC000095342287
C[C@@H](CN(C)C(=O)c1ccoc1)c1nnn[nH]1    ZINC000095243474
Cc1ccoc1C(=O)NC(C)(C)c1nnn[nH]1    ZINC000095344875
C[C@@H](CN(C)C(=O)c1ccn[nH]1)c1nnn[nH]1    ZINC000095225905
Cn1nccc1C(=O)NC(C)(C)c1nnn[nH]1    ZINC000095195999
CCC[C@H](NC(=O)c1ccn[nH]1)c1nnn[nH]1    ZINC000095264810
CCN(CCO)c1cnc(-c2nnn[nH]2)cn1    ZINC000095279900
C[C@@H](O)CN(C)c1nccnc1-c1nnn[nH]1    ZINC000095226126
CC[C@@H](CO)Nc1nccnc1-c1nnn[nH]1    ZINC000095262293
CCOc1cc(NCc2nnn[nH]2)nc(C)n1    ZINC000090792293
C[C@H](CN(C)C(=O)c1ccn[nH]1)c1nnn[nH]1    ZINC000095225906
CCC[C@@H](NC(=O)c1ccn[nH]1)c1nnn[nH]1    ZINC000095264811
CCOCCNc1nccnc1-c1nnn[nH]1    ZINC000095281847
COCCN(C)c1nccnc1-c1nnn[nH]1    ZINC000095294531
Cc1n[nH]c(C)c1CC(=O)NCc1nnn[nH]1    ZINC000044929211
CCC[C@@H](NC(=O)c1cnc[nH]1)c1nnn[nH]1    ZINC000268185096
CCC[C@H](NC(=O)c1cnc[nH]1)c1nnn[nH]1    ZINC000268185094
CCCCC(=O)Nc1[nH]ncc1-c1nnn[nH]1    ZINC000095170910
CC(C)c1cc(C(=O)Nc2nnn[nH]2)nn1C    ZINC000266982746
CCC[C@@H](NC(=O)c1cn[nH]c1)c1nnn[nH]1    ZINC000095264805
Cc1[nH]ncc1C(=O)NC(C)(C)c1nnn[nH]1    ZINC000095311010
CCc1cc(C(=O)NCc2nnn[nH]2)n(C)n1    ZINC000090127034
CC[C@H](CO)Nc1nccnc1-c1nnn[nH]1    ZINC000095262294
CC[C@H](NC(=O)c1ccnn1C)c1nnn[nH]1    ZINC000095257903
CC[C@@H](CO)Nc1cnc(-c2nnn[nH]2)cn1    ZINC000095262309
Cn1cc(C(=O)NC(C)(C)c2nnn[nH]2)cn1    ZINC000095204141
CC(C)(C)n1cc(C(=O)Nc2nnn[nH]2)cn1    ZINC000264016945
COCCCNc1nccnc1-c1nnn[nH]1    ZINC000095297966
CC[C@@H](NC(=O)c1ccnn1C)c1nnn[nH]1    ZINC000095257904
CC(C)CC(=O)Nc1[nH]ncc1-c1nnn[nH]1    ZINC000095149328
CC(C)Cn1cc(C(=O)Nc2nnn[nH]2)cn1    ZINC000272998988
CC(C)(C)c1n[nH]cc1C(=O)Nc1nnn[nH]1    ZINC000293607914
Cc1nn(C)c(C)c1C(=O)NCc1nnn[nH]1    ZINC000044929395
C[C@@H](O)CCNc1nccnc1-c1nnn[nH]1    ZINC000095225360
CCC[C@H](NC(=O)c1cn[nH]c1)c1nnn[nH]1    ZINC000095264804
Cn1ccnc1CCNC(=O)Cc1nnn[nH]1    ZINC000095148510
C[C@@H](O)CN(C)c1cnc(-c2nnn[nH]2)cn1    ZINC000095226228
C[C@H](O)CN(C)c1cnc(-c2nnn[nH]2)cn1    ZINC000095226227
CC(C)(C)c1cc(C(=O)Nc2nnn[nH]2)[nH]n1    ZINC000072290221
CC[C@H](CO)Nc1cnc(-c2nnn[nH]2)cn1    ZINC000095262310
C[C@H](O)CCNc1nccnc1-c1nnn[nH]1    ZINC000095225359
C[C@H](O)CN(C)c1nccnc1-c1nnn[nH]1    ZINC000095226125
CCc1nn(C)cc1C(=O)NCc1nnn[nH]1    ZINC000220989186
CC(=O)CCCCn1cnc(-c2nnn[nH]2)n1    ZINC000095131116
c1nc(-c2nnn[nH]2)nn1CC1CCOCC1    ZINC000095185691
CCCCNc1ccc(F)cc1-c1nnn[nH]1    ZINC000095277504
CC(C)N(C)c1cccc(F)c1-c1nnn[nH]1    ZINC000095199826
CC(C)CNc1ccc(F)c(-c2nnn[nH]2)c1    ZINC000095199449
CCN(CC)c1cccc(F)c1-c1nnn[nH]1    ZINC000095279630
CCCCNc1ccc(F)c(-c2nnn[nH]2)c1    ZINC000095277503
CCCNCc1ccc(-c2nnn[nH]2)cc1F    ZINC000095290829
CC(C)CNc1ccc(F)cc1-c1nnn[nH]1    ZINC000095199451
CCCN(C)c1ccc(-c2nnn[nH]2)cc1F    ZINC000095289248
C/C=C/C=C\C(=O)N[C@H](CCC)c1nnn[nH]1    ZINC000255288256
C[C@H](CN(C)C(=O)/C=C/C1CC1)c1nnn[nH]1    ZINC000274779165
C#CCCCC(=O)N[C@H](CCC)c1nnn[nH]1    ZINC000192156640
C/C=C/C=C/C(=O)N(C)C[C@H](C)c1nnn[nH]1    ZINC000123937892
CCC[C@@H](NC(=O)C1CC=CC1)c1nnn[nH]1    ZINC000136722055
O=C(C[C@H]1C[C@H]2CC[C@H]1C2)NCc1nnn[nH]1    ZINC000103540386
CCC[C@H](NC(=O)/C=C/C1CC1)c1nnn[nH]1    ZINC000268133053
CCC[C@H](NC(=O)C=C1CCC1)c1nnn[nH]1    ZINC000136635761
C[C@@H]1C[C@H]1C(=O)N1CCC(c2nnn[nH]2)CC1    ZINC000095252870
C[C@@H]1C[C@H]1C(=O)N1CCC[C@H](c2nnn[nH]2)C1    ZINC000095252874
C#CCCCC(=O)N(C)C[C@H](C)c1nnn[nH]1    ZINC000277410729
O=C(C1CCC1)N1CCC[C@@H](c2nnn[nH]2)C1    ZINC000095119579
CCC[C@@H](NC(=O)C1=CCCC1)c1nnn[nH]1    ZINC000154597239
CC(C)=C[C@H]1[C@@H](C(=O)Nc2nnn[nH]2)C1(C)C    ZINC000076963618
CC(C)=C[C@@H]1[C@H](C(=O)Nc2nnn[nH]2)C1(C)C    ZINC000076963612
CCC[C@H](NC(=O)C1CC=CC1)c1nnn[nH]1    ZINC000136722012
O=C(C[C@@H]1C[C@H]2CC[C@H]1C2)NCc1nnn[nH]1    ZINC000251520642
C[C@H](CN(C)C(=O)C1CC=CC1)c1nnn[nH]1    ZINC000273583174
CC(C)C[C@@H]1CC(=O)C=C(Nc2nnn[nH]2)C1    ZINC000006563888
C/C=C/C=C/C(=O)N[C@@H](CCC)c1nnn[nH]1    ZINC000136636160
C[C@@H]1C[C@@H]1C(=O)N1CCC[C@H](c2nnn[nH]2)C1    ZINC000095252872
C#CCCCC(=O)N(C)C[C@@H](C)c1nnn[nH]1    ZINC000277410727
CC(C)=C[C@@H]1[C@@H](C(=O)Nc2nnn[nH]2)C1(C)C    ZINC000076963616
CCC[C@H](NC(=O)C1=CCCC1)c1nnn[nH]1    ZINC000154597135
C#CCCCC(=O)N[C@@H](CCC)c1nnn[nH]1    ZINC000192156634
O=C(CC1CC1)N1CCC[C@@H](c2nnn[nH]2)C1    ZINC000095119609
O=C(C[C@H]1C[C@@H]2CC[C@H]1C2)NCc1nnn[nH]1    ZINC000044929507
C[C@@H](CN(C)C(=O)/C=C/C1CC1)c1nnn[nH]1    ZINC000274779163
C[C@H](CN(C)C(=O)C=C1CCC1)c1nnn[nH]1    ZINC000274825528
C[C@@H](CN(C)C(=O)C=C1CCC1)c1nnn[nH]1    ZINC000274825529
O=C(CC1CC1)N1CCC(c2nnn[nH]2)CC1    ZINC000095120712
O=C(CC1CC1)N1CCC[C@H](c2nnn[nH]2)C1    ZINC000095119608
O=C(C1CCC1)N1CCC(c2nnn[nH]2)CC1    ZINC000095119379
O=C(Cc1nnn[nH]1)NCCC1=CCCCC1    ZINC000004928227
C[C@@H]1C[C@@H]1C(=O)N1CCC(c2nnn[nH]2)CC1    ZINC000095252868
C/C=C/C=C\C(=O)N[C@@H](CCC)c1nnn[nH]1    ZINC000255288255
CC(C)=C[C@H]1[C@H](C(=O)Nc2nnn[nH]2)C1(C)C    ZINC000076963614
C/C=C/C=C/C(=O)N[C@H](CCC)c1nnn[nH]1    ZINC000136636195
C[C@@H](CN(C)C(=O)C1CC=CC1)c1nnn[nH]1    ZINC000273583178
O=C(NCc1nnn[nH]1)[C@@H]1CC2CCC1CC2    ZINC000310219642
C/C=C/C=C/C(=O)N(C)C[C@@H](C)c1nnn[nH]1    ZINC000123937730
O=C(C1CCC1)N1CCC[C@H](c2nnn[nH]2)C1    ZINC000095119578
CCC[C@@H](NC(=O)C=C1CCC1)c1nnn[nH]1    ZINC000136635781
C[C@H]1C[C@@H]1C(=O)N1CCC(c2nnn[nH]2)CC1    ZINC000095252869
O=C(NCc1nnn[nH]1)[C@H]1CC2CCC1CC2    ZINC000310219645
CC(C)C[C@H]1CC(=O)C=C(Nc2nnn[nH]2)C1    ZINC000006563836
CCC[C@@H](NC(=O)/C=C/C1CC1)c1nnn[nH]1    ZINC000268133055
C[C@H]1C[C@H]1C(=O)N1CCC(c2nnn[nH]2)CC1    ZINC000095252871
FC(F)C(F)(F)n1cc(-c2nnn[nH]2)cn1    ZINC000070450784
Cl/C=C/COc1cccc(-c2nnn[nH]2)c1    ZINC000095158426
C=C(Cl)COc1cccc(-c2nnn[nH]2)c1    ZINC000095128446
C=CCOc1cc(Cl)ccc1-c1nnn[nH]1    ZINC000095129042
Cl/C=C\COc1cccc(-c2nnn[nH]2)c1    ZINC000095158424
Cl/C=C\COc1ccccc1-c1nnn[nH]1    ZINC000095181132
Cl/C=C/COc1ccccc1-c1nnn[nH]1    ZINC000095181133
O=C(Nc1ncc(-c2nnn[nH]2)s1)C1CC1    ZINC000095217851
NC(=O)CSc1ncccc1-c1nnn[nH]1    ZINC000095220257
Cc1cc(=O)n(Cc2nnn[nH]2)cc1[N+](=O)[O-]    ZINC000095312870
Cc1cnc(OCc2nnn[nH]2)c([N+](=O)[O-])c1    ZINC000271180298
O=C(O)c1cc(C(=O)NCc2nnn[nH]2)c[nH]1    ZINC000310443800
Cn1nnc(=NC(=O)c2c[nH]c(C(=O)O)c2)[nH]1    ZINC000393835310
Oc1ccc(/C=N/Nc2nnn[nH]2)c(O)c1O    ZINC000004947550
CC(=O)COc1ccc(-c2nnn[nH]2)c(F)c1    ZINC000095131200
CC(=O)COc1ccc(-c2nnn[nH]2)cc1F    ZINC000095131203
COc1cccc(CSCc2nnn[nH]2)c1    ZINC000267554269
OCCCSc1ccc(-c2nnn[nH]2)cc1    ZINC000095145600
COCCSc1ccc(-c2nnn[nH]2)cc1    ZINC000095316875
COCCSc1ccccc1-c1nnn[nH]1    ZINC000095316880
CSCCOc1ccc(-c2nnn[nH]2)cc1    ZINC000095318802
CSCCOc1cccc(-c2nnn[nH]2)c1    ZINC000095318804
NC(=O)NCc1ccc(-c2nnn[nH]2)cc1F    ZINC000095339122
Nc1cc(F)ccc1C(=O)NCc1nnn[nH]1    ZINC000062823370
CSCCNc1ncccc1-c1nnn[nH]1    ZINC000095307542
Cc1cc(C)nc(SCCc2nnn[nH]2)n1    ZINC000095211591
COc1cc(-c2nnn[nH]2)ccc1OCCO    ZINC000095191318
Cc1cc(C(=O)NC(C)(C)c2nnn[nH]2)on1    ZINC000095331865
CC[C@H](C)c1cc(C(=O)Nc2nnn[nH]2)on1    ZINC000121439621
Cc1nc(C(C)C)oc1C(=O)Nc1nnn[nH]1    ZINC000293764979
CCc1noc(C)c1C(=O)NCc1nnn[nH]1    ZINC000044929102
CCC[C@@H](NC(=O)c1cocn1)c1nnn[nH]1    ZINC000268221342
CC(C)(C)c1cc(C(=O)Nc2nnn[nH]2)no1    ZINC000266242798
CC[C@@H](C)c1cc(C(=O)Nc2nnn[nH]2)on1    ZINC000121439461
C[C@@H](CN(C)C(=O)c1ccon1)c1nnn[nH]1    ZINC000095243476
C[C@H](CN(C)C(=O)c1ccon1)c1nnn[nH]1    ZINC000095243477
CCC[C@H](NC(=O)c1ccon1)c1nnn[nH]1    ZINC000095287831
Cc1noc(C)c1CC(=O)NCc1nnn[nH]1    ZINC000044927083
N#CC1(C(=O)NCc2nnn[nH]2)CCOCC1    ZINC000044933012
CCCc1nc(C)c(C(=O)Nc2nnn[nH]2)o1    ZINC000293691857
CCC[C@H](NC(=O)c1cocn1)c1nnn[nH]1    ZINC000268221340
O=C1C[C@@H](NCc2nnn[nH]2)C(=O)N1C1CC1    ZINC000106034435
O=C1C[C@H](NCc2nnn[nH]2)C(=O)N1C1CC1    ZINC000044929646
Cc1oc(C(C)C)nc1C(=O)Nc1nnn[nH]1    ZINC000285484757
Cc1nn(CCO)c(=O)c(-c2nnn[nH]2)c1C    ZINC000095209764
CCC[C@@H](NC(=O)c1ccon1)c1nnn[nH]1    ZINC000095287832
Cc1ccccc1-c1ccc(-c2nnn[nH]2)cc1    ZINC000145165642
Cc1ccc(-c2ccccc2-c2nnn[nH]2)cc1    ZINC000002570854
c1ccc(-c2ccc(Cc3nnn[nH]3)cc2)cc1    ZINC000039020244
Cc1ccc(-c2cccc(-c3nnn[nH]3)c2)cc1    ZINC000084689038
Cc1cccc(-c2cccc(-c3nnn[nH]3)c2)c1    ZINC000144141329
CC(C)COc1ccc(-c2nnn[nH]2)cc1F    ZINC000095207381
CCCCOc1ccc(-c2nnn[nH]2)cc1F    ZINC000095289043
CC(C)COc1cccc(F)c1-c1nnn[nH]1    ZINC000095199510
CCNC(=O)[C@H](C)n1cnc(-c2nnn[nH]2)n1    ZINC000095280283
CC(C)NC(=O)Cn1cnc(-c2nnn[nH]2)n1    ZINC000095200418
CCCNC(=O)Cn1cnc(-c2nnn[nH]2)n1    ZINC000095278021
CCNC(=O)[C@@H](C)n1cnc(-c2nnn[nH]2)n1    ZINC000095280282
Cn1nnc(=NC(=O)[C@H]2CC[C@H](C3CC3)N2)[nH]1    ZINC000407290161
O=C(Nc1nnn[nH]1)[C@]12CNC[C@@H]1CCCC2    ZINC000262166852
Cn1nnc(=NC(=O)[C@H]2CC[C@@H](C3CC3)N2)[nH]1    ZINC000407290166
Cn1nnc(=NC(=O)[C@@H]2CC[C@H](C3CC3)N2)[nH]1    ZINC000407290168
Cn1nnc(=NC(=O)[C@@H]2CC[C@@H](C3CC3)N2)[nH]1    ZINC000407290170
Cn1nnc(=NC(=O)[C@H]2C[C@H]3CC[C@H]2NC3)[nH]1    ZINC000394626941
Cn1nnc(=NC(=O)[C@@H]2C[C@H]3CC[C@H]2NC3)[nH]1    ZINC000394626940
CCN(CC)CCn1cnc(-c2nnn[nH]2)n1    ZINC000095282600
O=C(O)c1cccnc1SCc1nnn[nH]1    ZINC000095155512
O=C(O)CSc1cccc(-c2nnn[nH]2)n1    ZINC000095163587
O=C(O)CSc1ncccc1-c1nnn[nH]1    ZINC000095220260
Cc1ccc(C(=O)Nc2nnn[nH]2)c(Cl)c1    ZINC000191818323
O=C(NCc1nnn[nH]1)c1ccccc1Cl    ZINC000044927063
O=C(Cc1ccc(Cl)cc1)Nc1nnn[nH]1    ZINC000006506083
O=C(NCc1nnn[nH]1)c1ccc(Cl)cc1    ZINC000044929422
O=C(CCl)Nc1ccc(-c2nnn[nH]2)cc1    ZINC000095233162
O=C(CCl)Nc1ccccc1-c1nnn[nH]1    ZINC000095236900
O=C(Cc1cccc(Cl)c1)Nc1nnn[nH]1    ZINC000102895340
Cc1cc(C(=O)Nc2nnn[nH]2)ccc1Cl    ZINC000130582189
Cc1c(Cl)cccc1C(=O)Nc1nnn[nH]1    ZINC000194667911
O=C(CCl)Nc1cccc(-c2nnn[nH]2)c1    ZINC000020495897
Cc1cccc(C(=O)Nc2nnn[nH]2)c1Cl    ZINC000122612925
O=C(Cc1ccccc1Cl)Nc1nnn[nH]1    ZINC000060850223
O=C(NCc1nnn[nH]1)c1cccc(Cl)c1    ZINC000044929429
Cc1ccc(C(=O)Nc2nnn[nH]2)cc1Cl    ZINC000103189865
Cc1cc(Cl)ccc1C(=O)Nc1nnn[nH]1    ZINC000152560013
Cc1ccc(Cl)cc1C(=O)Nc1nnn[nH]1    ZINC000129620871
CC(=O)Nc1ccc(Cl)c(-c2nnn[nH]2)c1    ZINC000006949414
O=C(O)c1ccc(C(=O)NCc2nnn[nH]2)o1    ZINC000132705107
O=C(O)c1coc(C(=O)NCc2nnn[nH]2)c1    ZINC000228143960
COc1cc(-c2nnn[nH]2)cc([N+](=O)[O-])c1O    ZINC000012418415
COc1cc([N+](=O)[O-])cc(-c2nnn[nH]2)c1O    ZINC000013913985
COc1cc([N+](=O)[O-])cc(-n2nn[nH]c2=O)c1    ZINC000117608382
O=C(NCc1nnn[nH]1)c1cc(=O)[nH]c(O)n1    ZINC000044927211
O=C(NCc1nnn[nH]1)c1cc([N+](=O)[O-])c[nH]1    ZINC000044929393
O=C(NCc1nnn[nH]1)c1ccc([N+](=O)[O-])[nH]1    ZINC000044929401
O=C(NCc1nnn[nH]1)c1ccc(O)cc1F    ZINC000231294728
O=C(O)CNc1ccc(-c2nnn[nH]2)cc1F    ZINC000095152300
NC(=O)COc1cccc(F)c1-c1nnn[nH]1    ZINC000095151356
O=C(NCc1nnn[nH]1)c1c(O)cccc1F    ZINC000228922861
O=C(COc1ccccc1F)Nc1nnn[nH]1    ZINC000060850216
O=C(NCc1nnn[nH]1)c1cc(F)ccc1O    ZINC000128648075
O=C(COc1ccc(F)cc1)Nc1nnn[nH]1    ZINC000060850393
COc1ccc(F)cc1C(=O)Nc1nnn[nH]1    ZINC000039627304
O=C(COc1cccc(F)c1)Nc1nnn[nH]1    ZINC000060850213
O=C(O)CNc1cccc(F)c1-c1nnn[nH]1    ZINC000095151201
CCc1ccsc1C(=O)NCc1nnn[nH]1    ZINC000044929569
Cc1ccc(CCC(=O)Nc2nnn[nH]2)s1    ZINC000289572612
CC(C)c1ccsc1C(=O)Nc1nnn[nH]1    ZINC000118685401
CCc1ccc(C(=O)NCc2nnn[nH]2)s1    ZINC000044929118
Cc1ccc(-c2nnn[nH]2)c(SCCO)n1    ZINC000095340378
Cc1cc(C(=O)NCc2nnn[nH]2)c(C)s1    ZINC000044929131
CC(C)C(=O)Nc1sccc1-c1nnn[nH]1    ZINC000095148300
COCCSc1ccnc(-c2nnn[nH]2)c1    ZINC000095298206
CC(C)(NC(=O)c1cccs1)c1nnn[nH]1    ZINC000095204136
CCc1sc(C(=O)Nc2nnn[nH]2)cc1C    ZINC000060850245
CC(C)(NC(=O)c1ccsc1)c1nnn[nH]1    ZINC000095204140
COCCSc1ncccc1-c1nnn[nH]1    ZINC000095316872
OCCCSc1ccc(-c2nnn[nH]2)cn1    ZINC000095163877
O=C(CCCc1cccs1)Nc1nnn[nH]1    ZINC000074394210
CCc1cc(-c2nnn[nH]2)c(NC(C)=O)s1    ZINC000095177488
OCCCSc1ncccc1-c1nnn[nH]1    ZINC000095143451
COCCSc1ccc(-c2nnn[nH]2)cn1    ZINC000095316879
O=C(CCc1cccs1)NCc1nnn[nH]1    ZINC000044928571
Cc1cc(C(=O)NCc2nnn[nH]2)sc1C    ZINC000044928114
OCCCSc1cc(-c2nnn[nH]2)ccn1    ZINC000095184115
CC(=O)Nc1sc(C)c(C)c1-c1nnn[nH]1    ZINC000095209958
COCCSc1cccc(-c2nnn[nH]2)n1    ZINC000095298205
CC(C)c1ccc(C(=O)Nc2nnn[nH]2)s1    ZINC000183908278
N#CC(C#N)=CNc1cccc(-c2nnn[nH]2)c1    ZINC000015241482
CC(C)Nc1ccc(Cl)c(-c2nnn[nH]2)c1    ZINC000095208541
C=CCn1c(C)nnc1SCc1nnn[nH]1    ZINC000095215125
CCc1cc(N)nc(SCc2nnn[nH]2)n1    ZINC000279132391
CSCCNc1nccnc1-c1nnn[nH]1    ZINC000095307543
CC(C)(NC(=O)CC(F)(F)F)c1nnn[nH]1    ZINC000095204074
CCC[C@H](NC(=O)C(F)(F)F)c1nnn[nH]1    ZINC000095287665
CCC[C@@H](NC(=O)C(F)(F)F)c1nnn[nH]1    ZINC000095287666
Cc1noc(CCC(=O)NCc2nnn[nH]2)n1    ZINC000044929270
CN1N=C(C(=O)NCc2nnn[nH]2)CCC1=O    ZINC000044929174
Nc1ccccc1-c1cccc(-c2nnn[nH]2)c1    ZINC000095237932
Nc1ccccc1-c1ccc(-c2nnn[nH]2)cc1    ZINC000095237913
Cc1ccccc1-c1cncc(-c2nnn[nH]2)c1    ZINC000095344642
Nc1cccc(-c2ccc(-c3nnn[nH]3)cc2)c1    ZINC000095221386
Cc1ccc(-c2cncc(-c3nnn[nH]3)c2)cc1    ZINC000095341190
Cc1ccc(-c2ccc(-c3nnn[nH]3)cc2)nc1    ZINC000095342228
Nc1ccc(-c2cccc(-c3nnn[nH]3)c2)cc1    ZINC000095221789
Nc1ccc(-c2ccc(-c3nnn[nH]3)cc2)cc1    ZINC000095233423
Nc1ccc(-c2ccccc2-c2nnn[nH]2)cc1    ZINC000147972058
c1ccc([C@H](c2nnn[nH]2)c2ccccn2)cc1    ZINC000095238740
c1ccc(-c2ccccc2Nc2nnn[nH]2)cc1    ZINC000033618610
Cc1cccc(-c2cncc(-c3nnn[nH]3)c2)c1    ZINC000095343456
c1cncc(-c2ccc(Cc3nnn[nH]3)cc2)c1    ZINC000095176796
c1cc(-c2ccc(Cc3nnn[nH]3)cc2)ccn1    ZINC000095174581
Cc1ccc(-c2cccc(-c3nnn[nH]3)c2)nc1    ZINC000095213130
c1cncc(Cc2ccc(-c3nnn[nH]3)cc2)c1    ZINC000095234852
OCCNCc1ccc(-c2nnn[nH]2)cc1F    ZINC000095152136
C[C@@H](O)CNc1ccc(-c2nnn[nH]2)cc1F    ZINC000095244994
OCCCNc1cccc(F)c1-c1nnn[nH]1    ZINC000095151252
CN(CCO)c1cccc(F)c1-c1nnn[nH]1    ZINC000095294521
C[C@@H](O)CNc1cccc(F)c1-c1nnn[nH]1    ZINC000095245080
C[C@@H](CO)Nc1ccc(-c2nnn[nH]2)cc1F    ZINC000095245185
C[C@H](O)CNc1cccc(F)c1-c1nnn[nH]1    ZINC000095245079
C[C@H](O)CNc1ccc(-c2nnn[nH]2)cc1F    ZINC000095244993
COCCNc1ccc(-c2nnn[nH]2)cc1F    ZINC000095316816
C[C@H](CO)Nc1ccc(-c2nnn[nH]2)cc1F    ZINC000095245186
OCCCNc1ccc(-c2nnn[nH]2)cc1F    ZINC000095152343
COCCNc1ccc(F)cc1-c1nnn[nH]1    ZINC000095298156
CN(CCO)c1ccc(-c2nnn[nH]2)cc1F    ZINC000095314614
C[C@@H](CN(C)c1ncc(F)cn1)c1nnn[nH]1    ZINC000129850656
C[C@H](CN(C)c1ncc(F)cn1)c1nnn[nH]1    ZINC000129850826
C[C@@H](CN(C)C(=O)C1CC(=O)C1)c1nnn[nH]1    ZINC000274819673
C[C@H](CN(C)C(=O)C1CC(=O)C1)c1nnn[nH]1    ZINC000274819675
O=C(CCC1CCCCC1)NCc1nnn[nH]1    ZINC000044929513
C/C=C(\CC)C(=O)N[C@@H](CCC)c1nnn[nH]1    ZINC000190597816
C[C@@H](CN(C)C(=O)C1CCCC1)c1nnn[nH]1    ZINC000095242966
O=C(CCCC1CCCCC1)Nc1nnn[nH]1    ZINC000060850431
CCC[C@H](NC(=O)C1CCCC1)c1nnn[nH]1    ZINC000095287675
CC(C)(NC(=O)CC1CCCC1)c1nnn[nH]1    ZINC000095204076
CCCCC(=O)NC1(c2nnn[nH]2)CCCC1    ZINC000095288605
CC(C)(C)C(=O)N1CCC(c2nnn[nH]2)CC1    ZINC000095204400
CC[C@H]1CC[C@H](C(=O)NCc2nnn[nH]2)CC1    ZINC000328356768
CC(C)CC(=O)N1CCC(c2nnn[nH]2)CC1    ZINC000095206495
C[C@@H](CC(=O)Nc1nnn[nH]1)C1CCCCC1    ZINC000076964220
CCC(CC)(NC(=O)C1CCC1)c1nnn[nH]1    ZINC000095284726
CC/C=C(\C)C(=O)N(C)C[C@@H](C)c1nnn[nH]1    ZINC000183428922
CC(C)(C)C(=O)N1CCC[C@H](c2nnn[nH]2)C1    ZINC000095196261
C[C@@H]1CCCC[C@@H]1CNC(=O)Cc1nnn[nH]1    ZINC000095266962
CC(C)(C)C(=O)N1CCC[C@@H](c2nnn[nH]2)C1    ZINC000095196262
CCC[C@H](NC(=O)/C=C(\C)CC)c1nnn[nH]1    ZINC000295078320
CCC(CC)(NC(=O)[C@H]1C[C@@H]1C)c1nnn[nH]1    ZINC000095284721
CC[C@H](C)C(=O)N1CCC[C@@H](c2nnn[nH]2)C1    ZINC000095259276
C/C=C(/CC)C(=O)N(C)C[C@H](C)c1nnn[nH]1    ZINC000191022174
CC[C@H](C)C(=O)N1CCC(c2nnn[nH]2)CC1    ZINC000095259272
CC[C@@H](C)C(=O)N1CCC[C@@H](c2nnn[nH]2)C1    ZINC000095259275
CC[C@H](C)C(=O)N1CCC[C@H](c2nnn[nH]2)C1    ZINC000095259274
C[C@H](CN(C)C(=O)[C@H]1CC1(C)C)c1nnn[nH]1    ZINC000124063179
C=CCCCC(=O)N(C)C[C@@H](C)c1nnn[nH]1    ZINC000274782824
C=CCCCC(=O)N[C@@H](CCC)c1nnn[nH]1    ZINC000176739894
CCC(CC)(NC(=O)[C@@H]1C[C@@H]1C)c1nnn[nH]1    ZINC000095284720
CCC[C@H](NC(=O)[C@H]1CC1(C)C)c1nnn[nH]1    ZINC000119616954
CCC[C@@H](NC(=O)[C@@H](C)C1CC1)c1nnn[nH]1    ZINC000136739889
O=C(NCc1nnn[nH]1)C1CCCCCCC1    ZINC000086580576
CCCCC(=O)N1CCC(c2nnn[nH]2)CC1    ZINC000095288572
C=CCCCC(=O)N[C@H](CCC)c1nnn[nH]1    ZINC000176739916
CCCC1CCN(C(=O)Cc2nnn[nH]2)CC1    ZINC000095288470
C[C@@H](CN(C)C(=O)[C@H]1CC1(C)C)c1nnn[nH]1    ZINC000124062925
CN(CC1CCCCC1)C(=O)Cc1nnn[nH]1    ZINC000095313700
C[C@H](CC1CCCCC1)C(=O)Nc1nnn[nH]1    ZINC000114537585
CC(C)[C@H]1CC[C@H](C(=O)Nc2nnn[nH]2)CC1    ZINC000245567506
CCC[C@H](NC(=O)CC1CCC1)c1nnn[nH]1    ZINC000136692247
CC(C)C(=O)N1CCC(Cc2nnn[nH]2)CC1    ZINC000095115359
C[C@@H]1CCCC[C@H]1CNC(=O)Cc1nnn[nH]1    ZINC000095266964
CCC[C@@H](NC(=O)/C=C(\C)CC)c1nnn[nH]1    ZINC000295078319
CC1(C)CCCC[C@H]1CC(=O)Nc1nnn[nH]1    ZINC000152445831
C[C@H]1CCCC[C@@H]1CNC(=O)Cc1nnn[nH]1    ZINC000095266963
O=C(CC1CCCCCC1)NCc1nnn[nH]1    ZINC000135811156
O=C(CCc1nnn[nH]1)NC1CCCCCC1    ZINC000095125864
C/C=C(\CC)C(=O)N[C@H](CCC)c1nnn[nH]1    ZINC000190597829
CCC[C@@H](NC(=O)C1CCCC1)c1nnn[nH]1    ZINC000095287676
CCC[C@@H](NC(=O)CCC1CC1)c1nnn[nH]1    ZINC000136704246
CC1(C)CCCC[C@@H]1CC(=O)Nc1nnn[nH]1    ZINC000152445743
CC[C@@H](CC1CCCC1)C(=O)Nc1nnn[nH]1    ZINC000114630401
CCC(CC)(NC(=O)[C@@H]1C[C@H]1C)c1nnn[nH]1    ZINC000095284722
CCC[C@@H](NC(=O)CC1CCC1)c1nnn[nH]1    ZINC000136692293
CC/C=C(\C)C(=O)N(C)C[C@H](C)c1nnn[nH]1    ZINC000183428940
C[C@H]1CCCC[C@H]1CNC(=O)Cc1nnn[nH]1    ZINC000095266965
C[C@H](CC(=O)Nc1nnn[nH]1)C1CCCCC1    ZINC000076964223
CC[C@H](CC1CCCC1)C(=O)Nc1nnn[nH]1    ZINC000114630403
CC(C)CC1(C(=O)Nc2nnn[nH]2)CCCC1    ZINC000119077863
CC[C@@H](C)C(=O)N1CCC(c2nnn[nH]2)CC1    ZINC000095259271
CCC(CC)(NC(=O)[C@H]1C[C@H]1C)c1nnn[nH]1    ZINC000095284723
CC/C(C)=C/C(=O)N(C)C[C@@H](C)c1nnn[nH]1    ZINC000296037652
C[C@@H](CC1CCCCC1)C(=O)Nc1nnn[nH]1    ZINC000114537583
CCC[C@@H](NC(=O)[C@H]1CC1(C)C)c1nnn[nH]1    ZINC000119617108
CC[C@@H](C)C(=O)N1CCC[C@H](c2nnn[nH]2)C1    ZINC000095259273
CCC[C@H](NC(=O)[C@H](C)C1CC1)c1nnn[nH]1    ZINC000136739921
C[C@H](CN(C)C(=O)C1CCCC1)c1nnn[nH]1    ZINC000095242967
CCC[C@H](NC(=O)CCC1CC1)c1nnn[nH]1    ZINC000136704223
CC1(C)CCC(NC(=O)Cc2nnn[nH]2)CC1    ZINC000095231343
CCC[C@@H](NC(=O)[C@H](C)C1CC1)c1nnn[nH]1    ZINC000136739954
CCC[C@H](NC(=O)[C@@H](C)C1CC1)c1nnn[nH]1    ZINC000136739852
C=CCCCC(=O)N(C)C[C@H](C)c1nnn[nH]1    ZINC000274782827
CC(C)(NC(=O)C1CCCCC1)c1nnn[nH]1    ZINC000095204060
CC/C=C(\C)C(=O)N[C@@H](CCC)c1nnn[nH]1    ZINC000176754874
CC/C=C(\C)C(=O)N[C@H](CCC)c1nnn[nH]1    ZINC000176754888
C/C=C(/CC)C(=O)N(C)C[C@@H](C)c1nnn[nH]1    ZINC000191022157
CC1(C)CCC(CC(=O)Nc2nnn[nH]2)CC1    ZINC000152447335
CCC(CC)(NC(=O)CC1CC1)c1nnn[nH]1    ZINC000095284738
CC/C(C)=C/C(=O)N(C)C[C@H](C)c1nnn[nH]1    ZINC000296037654
Brc1cccc(Cc2nnn[nH]2)c1    ZINC000020077641
Cc1ccc(-c2nnn[nH]2)cc1Br    ZINC000090396077
Cc1cc(-c2nnn[nH]2)ccc1Br    ZINC000090549642
Cc1cc(Br)ccc1-c1nnn[nH]1    ZINC000039937519
Brc1ccccc1Cc1nnn[nH]1    ZINC000020077605
Brc1ccc(Cc2nnn[nH]2)cc1    ZINC000020077653
Cc1ccc(Br)cc1-c1nnn[nH]1    ZINC000090413813
Cc1ccc(-c2nnn[nH]2)c(Br)c1    ZINC000039937518
COC(=O)c1ccc(-c2nnn[nH]2)c(Cl)c1    ZINC000095190335
O=C(Cc1nnn[nH]1)c1cc(Cl)ccc1O    ZINC000039930123
O=C(O)CSc1cnc(-c2nnn[nH]2)cn1    ZINC000095337594
O=[N+]([O-])c1ccc(SCc2nnn[nH]2)nc1    ZINC000095177429
O=C(O)CSc1nccnc1-c1nnn[nH]1    ZINC000095183987
O=C(NCc1nnn[nH]1)c1cccnc1Cl    ZINC000044931789
O=C(Nc1nnn[nH]1)Nc1ccc(Cl)cc1    ZINC000006251416
O=C(Nc1nnn[nH]1)Nc1cccc(Cl)c1    ZINC000006331184
O=C(NCc1nnn[nH]1)c1ccc(Cl)cn1    ZINC000070657683
NC(=O)Nc1ccc(-c2nnn[nH]2)c(Cl)c1    ZINC000095154533
O=C(NCc1nnn[nH]1)c1ccncc1Cl    ZINC000085704407
O=C(Nc1nnn[nH]1)Nc1ccccc1Cl    ZINC000028225783
O=C(CCl)Nc1ccc(-c2nnn[nH]2)cn1    ZINC000095235167
O=C(NCc1nnn[nH]1)c1ccnc(Cl)c1    ZINC000044931788
O=C(NCc1nnn[nH]1)c1ccc(Cl)nc1    ZINC000044928270
Cc1cc(C(=O)Nc2nnn[nH]2)cc(Cl)n1    ZINC000127331184
O=C(NCc1nnn[nH]1)c1cccc(Cl)n1    ZINC000051069504
O=C(NCc1nnn[nH]1)c1ccc([N+](=O)[O-])o1    ZINC000044929298
O=C(O)c1cc(C(=O)NCc2nnn[nH]2)no1    ZINC000230047242
CS(=O)(=O)Cc1cccc(-c2nnn[nH]2)c1    ZINC000095307304
O=C(O)CS[C@H]1NN=NN1c1ccccc1    ZINC000006529841
CCS(=O)(=O)c1ccc(-c2nnn[nH]2)cc1    ZINC000083265806
O=C(O)CS[C@@H]1NN=NN1c1ccccc1    ZINC000006529840
O=[N+]([O-])c1ccc(NCc2nnn[nH]2)c(F)c1    ZINC000044931670
O=[N+]([O-])c1cc(F)ccc1NCc1nnn[nH]1    ZINC000134502610
CC(C)Oc1ccc(-c2nnn[nH]2)c(Cl)c1    ZINC000095200783
CCCOc1ccc(-c2nnn[nH]2)cc1Cl    ZINC000095290491
CCCOc1cc(Cl)ccc1-c1nnn[nH]1    ZINC000095278270
Cc1nc(CC(=O)NCc2nnn[nH]2)cs1    ZINC000044927767
CC(C)C(=O)Nc1ncc(-c2nnn[nH]2)s1    ZINC000095148313
CC(C)c1scnc1C(=O)Nc1nnn[nH]1    ZINC000291899749
Cc1nc(C)c(C(=O)NCc2nnn[nH]2)s1    ZINC000044928159
CCCC(=O)Nc1ncc(-c2nnn[nH]2)s1    ZINC000095170386
CCc1cc(=O)[nH]c(SCc2nnn[nH]2)n1    ZINC000095305082
CC(C)c1ncc(C(=O)Nc2nnn[nH]2)s1    ZINC000162835273
CCCc1ncc(C(=O)Nc2nnn[nH]2)s1    ZINC000173808901
COCCSc1nccnc1-c1nnn[nH]1    ZINC000095298198
Cc1nc(SCc2nnn[nH]2)[nH]c(=O)c1C    ZINC000095328911
COCCSc1cnc(-c2nnn[nH]2)cn1    ZINC000095298207
CC(C)(NC(=O)c1cscn1)c1nnn[nH]1    ZINC000095196002
CC(C)c1nc(C(=O)Nc2nnn[nH]2)cs1    ZINC000170852400
Fc1ccccc1CSCCc1nnn[nH]1    ZINC000095167149
CCSCc1cc(-c2nnn[nH]2)ccc1F    ZINC000095303810
CC(C)Sc1ccc(-c2nnn[nH]2)cc1F    ZINC000095208808
Fc1cccc(CSCCc2nnn[nH]2)c1    ZINC000095144375
CCCSc1ccc(-c2nnn[nH]2)cc1F    ZINC000095290621
Fc1ccc(CSCCc2nnn[nH]2)cc1    ZINC000095146445
COCc1cc(C(=O)NCc2nnn[nH]2)no1    ZINC000090254142
COc1cc(CCC(=O)Nc2nnn[nH]2)on1    ZINC000095479779
Cc1cc(OCC(=O)NCc2nnn[nH]2)no1    ZINC000049933122
Oc1ccc(-c2ccc(-c3nnn[nH]3)cc2)cc1    ZINC000095233424
c1ccc(Oc2ccccc2-c2nnn[nH]2)cc1    ZINC000090751791
Oc1ccc(-c2cccc(-c3nnn[nH]3)c2)cc1    ZINC000095221790
c1ccc(Oc2cccc(-c3nnn[nH]3)c2)cc1    ZINC000002389417
Oc1cccc(-c2cccc(-c3nnn[nH]3)c2)c1    ZINC000095221812
Oc1ccc(-c2ccccc2-c2nnn[nH]2)cc1    ZINC000095181305
Oc1ccccc1-c1ccc(-c2nnn[nH]2)cc1    ZINC000095237915
Oc1ccccc1-c1cccc(-c2nnn[nH]2)c1    ZINC000095237934
Oc1cccc(-c2ccc(-c3nnn[nH]3)cc2)c1    ZINC000095221553
COCCOc1cccc(F)c1-c1nnn[nH]1    ZINC000095298172
OCCCOc1ccc(-c2nnn[nH]2)cc1F    ZINC000095152394
COCCOc1ccc(-c2nnn[nH]2)cc1F    ZINC000095316841
Cc1nn(C)c(NCc2nnn[nH]2)c1[N+](=O)[O-]    ZINC000044931618
O=C(Cn1cnc(-c2nnn[nH]2)n1)NCCO    ZINC000095185657
c1cncc(Nc2ccc(-c3nnn[nH]3)cc2)c1    ZINC000095176730
C(=N\Nc1nnn[nH]1)\c1cccc2ccccc12    ZINC000022018950
c1ccc(Nc2ccnc(-c3nnn[nH]3)c2)cc1    ZINC000095168828
Nc1ccc(-c2cccc(-c3nnn[nH]3)c2)cn1    ZINC000095221796
C(=N/Nc1nnn[nH]1)\c1ccc2ccccc2c1    ZINC000005669913
c1ccc(Nc2cccc(-c3nnn[nH]3)n2)cc1    ZINC000095168827
Nc1ccc(-c2ccc(-c3nnn[nH]3)cc2)cn1    ZINC000095233430
c1ccc(Nc2ncccc2-c2nnn[nH]2)cc1    ZINC000095186039
c1ccc(Nc2ccc(-c3nnn[nH]3)cn2)cc1    ZINC000095186042
Cc1nccc(-c2ccc(-c3nnn[nH]3)cc2)n1    ZINC000095215100
c1cc(-c2cncnc2)ccc1Cc1nnn[nH]1    ZINC000095234057
CC(C)c1cnc(SCc2nnn[nH]2)n1C    ZINC000267545537
C[C@H]1CCCN(C(=O)C(=O)Nc2nnn[nH]2)C1    ZINC000278115054
CCN1C[C@@H](C(=O)NCc2nnn[nH]2)CC1=O    ZINC000044929278
CC1CCN(C(=O)C(=O)Nc2nnn[nH]2)CC1    ZINC000278556178
CCN1C[C@H](C(=O)NCc2nnn[nH]2)CC1=O    ZINC000044929277
C[C@@H]1CCCN(C(=O)C(=O)Nc2nnn[nH]2)C1    ZINC000278115060
CCC[C@H](NC(=O)[C@@H]1CCNC1)c1nnn[nH]1    ZINC000236995156
N[C@@H]1CCCCCC[C@H]1C(=O)Nc1nnn[nH]1    ZINC000237900902
C[C@H](CC(=O)Nc1nnn[nH]1)[C@@H]1CCCNC1    ZINC000237544949
NCC1(CC(=O)Nc2nnn[nH]2)CCCCC1    ZINC000184134471
C[C@H](CC(=O)Nc1nnn[nH]1)C1CCNCC1    ZINC000237544918
CCC[C@H](NC(=O)[C@H]1CCNC1)c1nnn[nH]1    ZINC000237003431
CC1(C)CCCN[C@H]1C(=O)NCc1nnn[nH]1    ZINC000232940509
CC(C)N1CCC(C(=O)Nc2nnn[nH]2)CC1    ZINC000148178700
NCC1CCC(C(=O)NCc2nnn[nH]2)CC1    ZINC000093425694
CCC[C@@H](NC(=O)[C@H]1CCNC1)c1nnn[nH]1    ZINC000236873840
CCC[C@@H](NC(=O)[C@@H]1CCNC1)c1nnn[nH]1    ZINC000236864538
C[C@@H](CC(=O)Nc1nnn[nH]1)[C@@H]1CCCNC1    ZINC000237356086
C[C@H](CC(=O)Nc1nnn[nH]1)[C@H]1CCCNC1    ZINC000237544984
CN(CCN1CCCC1)C(=O)Cc1nnn[nH]1    ZINC000095294546
CC1(C)CCCN[C@@H]1C(=O)NCc1nnn[nH]1    ZINC000232819974
C[C@H](C(=O)Nc1nnn[nH]1)N1CCCCCC1    ZINC000175487919
C[C@@H](C(=O)Nc1nnn[nH]1)N1CCCCCC1    ZINC000175487895
C[C@H](CN(C)C(=O)[C@H]1CCCN1)c1nnn[nH]1    ZINC000095242985
CCCN1CCCC[C@H]1C(=O)Nc1nnn[nH]1    ZINC000118686107
C[C@@H](CC(=O)Nc1nnn[nH]1)[C@H]1CCCNC1    ZINC000237356116
C[C@@H](CN(C)C(=O)[C@H]1CCCN1)c1nnn[nH]1    ZINC000095242984
N[C@@H]1CCCCCC[C@@H]1C(=O)Nc1nnn[nH]1    ZINC000237877640
C[C@@H](C(=O)Nc1nnn[nH]1)N1[C@H](C)CC[C@H]1C    ZINC000153777126
C[C@@H](CC(=O)Nc1nnn[nH]1)C1CCNCC1    ZINC000237356043
C[C@@H](C(=O)Nc1nnn[nH]1)N1[C@H](C)CC[C@@H]1C    ZINC000153776912
CCCN1CCCC[C@@H]1C(=O)Nc1nnn[nH]1    ZINC000118686105
Nc1ccc(Br)cc1-c1nnn[nH]1    ZINC000034542985
Nc1cc(Br)ccc1-c1nnn[nH]1    ZINC000095218843
O=C(Nc1nnn[nH]1)c1cccc(Cl)c1O    ZINC000039350341
O=C(Nc1nnn[nH]1)c1cc(Cl)ccc1O    ZINC000027634852
O=C(Nc1nnn[nH]1)c1ccc(Cl)cc1O    ZINC000039350348
O=[N+]([O-])c1ccc(/C=N/Nc2nnn[nH]2)s1    ZINC000004806708
O=C(Cc1nnn[nH]1)Nc1ccc(Cl)nn1    ZINC000169864943
CS(=O)(=O)Nc1cccc(-c2nnn[nH]2)c1    ZINC000070245748
COc1cc(C)sc1C(=O)Nc1nnn[nH]1    ZINC000265656983
Cc1ccc(-c2nnn[nH]2)cc1S(N)(=O)=O    ZINC000095213027
COc1csc(C(=O)NCc2nnn[nH]2)c1    ZINC000086409600
COc1ccsc1C(=O)NCc1nnn[nH]1    ZINC000082687073
CNS(=O)(=O)c1ccccc1-c1nnn[nH]1    ZINC000095315903
CNS(=O)(=O)c1ccc(-c2nnn[nH]2)cc1    ZINC000095189572
Cc1ccc(S(=O)(=O)Nc2nnn[nH]2)cc1    ZINC000000053862
NS(=O)(=O)Cc1ccc(-c2nnn[nH]2)cc1    ZINC000095234294
CS(=O)(=O)Nc1ccc(-c2nnn[nH]2)cc1    ZINC000090556717
OCCNc1ccc(-c2nnn[nH]2)cc1Cl    ZINC000095339050
OCCNc1cccc(Cl)c1-c1nnn[nH]1    ZINC000095150754
OCCNc1cc(Cl)ccc1-c1nnn[nH]1    ZINC000095141810
OCCNc1ccc(-c2nnn[nH]2)c(Cl)c1    ZINC000095154699
OCCNc1ccc(Cl)cc1-c1nnn[nH]1    ZINC000095141630
CCc1nnsc1C(=O)NCc1nnn[nH]1    ZINC000082681555
CCNc1ncc(C(=O)Nc2nnn[nH]2)s1    ZINC000309487602
CNc1snc(C)c1C(=O)Nc1nnn[nH]1    ZINC000265695607
CCNc1nc(C(=O)Nc2nnn[nH]2)cs1    ZINC000309838693
CN=c1[nH]c(C(=O)N=c2nnn(C)[nH]2)cs1    ZINC000384699084
C=CCn1c(=O)[nH]nc1SCc1nnn[nH]1    ZINC000268300244
Cc1nc(N)sc1C(=O)NCc1nnn[nH]1    ZINC000055175967
O=C(Nc1nnn[nH]1)C(F)(F)c1ccccc1    ZINC000135473764
O=C(NCc1nnn[nH]1)c1ccc(F)c(F)c1    ZINC000044927008
O=C(NCc1nnn[nH]1)c1ccc(F)cc1F    ZINC000044929453
Cc1cc(C(=O)Nc2nnn[nH]2)c(F)cc1F    ZINC000176420243
O=C(NCc1nnn[nH]1)c1cc(F)ccc1F    ZINC000044927151
O=C(NCc1nnn[nH]1)c1c(F)cccc1F    ZINC000044927024
O=C(NCc1nnn[nH]1)c1cc(F)cc(F)c1    ZINC000044929511
O=C(Nc1cccc(-c2nnn[nH]2)c1)C(F)F    ZINC000220334390
O=C(NCc1nnn[nH]1)c1cccc(F)c1F    ZINC000054211430
Cc1cc(F)c(C(=O)Nc2nnn[nH]2)cc1F    ZINC000135651663
O=C(COCC(F)(F)F)NCc1nnn[nH]1    ZINC000225464748
O=C(CN1CC(=O)NC1=O)NCc1nnn[nH]1    ZINC000095118605
O=C(CN1C(=O)CNC1=O)NCc1nnn[nH]1    ZINC000044928111
O=C(Nc1nnn[nH]1)c1ccc2ccccc2c1    ZINC000060850168
O=c1cccc(-c2ccc(-c3nnn[nH]3)cc2)[nH]1    ZINC000095218186
Cc1noc(C)c1CSCCc1nnn[nH]1    ZINC000095310201
CC(C)(C)c1cnc(SCc2nnn[nH]2)o1    ZINC000268476883
Nc1ccc(-c2ccc(-c3nnn[nH]3)cc2)nn1    ZINC000095173346
c1ccc(Nc2cncc(-c3nnn[nH]3)n2)cc1    ZINC000095249865
Nc1cnc(-c2ccc(-c3nnn[nH]3)cc2)nc1    ZINC000095173391
c1ccc(Nc2ncncc2-c2nnn[nH]2)cc1    ZINC000095168824
c1ccc(Nc2nccnc2-c2nnn[nH]2)cc1    ZINC000095168825
c1ccc(Nc2cnc(-c3nnn[nH]3)cn2)cc1    ZINC000095168829
Nc1nccc(-c2ccc(-c3nnn[nH]3)cc2)n1    ZINC000095173353
Cc1nsc(N(C)C[C@@H](C)c2nnn[nH]2)n1    ZINC000274582199
CC(C)c1nnc(SCc2nnn[nH]2)n1C    ZINC000267370707
CCCn1c(C)nnc1SCc1nnn[nH]1    ZINC000270478000
CC(C)(C)n1cnnc1SCc1nnn[nH]1    ZINC000267663890
CC(C)(C)c1nnc(SCc2nnn[nH]2)[nH]1    ZINC000299362220
Cc1nsc(N(C)C[C@H](C)c2nnn[nH]2)n1    ZINC000274582200
FC(F)CNCc1cccc(-c2nnn[nH]2)c1    ZINC000095156033
FC(F)CNCc1ccc(-c2nnn[nH]2)cc1    ZINC000095175103
O=C(O)[C@@H]1CCCC[C@@H]1C(=O)Nc1nnn[nH]1    ZINC000083366767
O=C(O)[C@@H]1CC[C@H](C(=O)NCc2nnn[nH]2)C1    ZINC000236450812
c1ccc2c(c1)[nH]c1c2CCC[C@H]1c1nnn[nH]1    ZINC000012360260
c1ccc2c(c1)[nH]c1c2CCC[C@@H]1c1nnn[nH]1    ZINC000012360261
CC(C)(NC(=O)[C@@H]1CCCCO1)c1nnn[nH]1    ZINC000095204061
CCOCC(=O)N1CCC[C@@H](c2nnn[nH]2)C1    ZINC000095281715
CCC[C@H](NC(=O)[C@@H]1CCOC1)c1nnn[nH]1    ZINC000095287685
CCC[C@@H](NC(=O)CCC(C)=O)c1nnn[nH]1    ZINC000282297672
C[C@@H](CN(C)C(=O)[C@@H]1CCOC1)c1nnn[nH]1    ZINC000095242990
CCC[C@H](NC(=O)[C@H]1CCCO1)c1nnn[nH]1    ZINC000095287683
C[C@@H]1CCC[C@H](OCC(=O)Nc2nnn[nH]2)C1    ZINC000112724679
C[C@H]1CCC[C@@H](OCC(=O)Nc2nnn[nH]2)C1    ZINC000112724682
CCC[C@@H](NC(=O)[C@@H]1CCOC1)c1nnn[nH]1    ZINC000095287686
CC[C@@H](OC1CCCC1)C(=O)Nc1nnn[nH]1    ZINC000135463770
COCCC(=O)N1CCC(c2nnn[nH]2)CC1    ZINC000095297901
CC(C)(C)OC(=O)N1CCC[C@@H]1c1nnn[nH]1    ZINC000095139608
C[C@H]1CCC[C@H](OCC(=O)Nc2nnn[nH]2)C1    ZINC000112724680
C[C@@H](CN(C)C(=O)[C@H]1CCOC1)c1nnn[nH]1    ZINC000095242992
CCOCC(=O)NC1(c2nnn[nH]2)CCCC1    ZINC000095302858
CC(C)(NC(=O)[C@H]1CCCCO1)c1nnn[nH]1    ZINC000095204062
CCC[C@@H](NC(=O)[C@@H]1CCCO1)c1nnn[nH]1    ZINC000095287682
CC(C)(NC(=O)[C@@H]1CCCOC1)c1nnn[nH]1    ZINC000095195945
C[C@H]1CCCC[C@@H]1OCC(=O)Nc1nnn[nH]1    ZINC000113417659
C[C@H]1O[C@@H](C)[C@@H](C)[C@@H]1C(=O)NCc1nnn[nH]1    ZINC000226748447
C[C@H](CN(C)C(=O)[C@H]1CCOC1)c1nnn[nH]1    ZINC000095242993
C[C@@H]1CCCC[C@H]1OCC(=O)Nc1nnn[nH]1    ZINC000113417663
C[C@H](CN(C)C(=O)[C@@H]1CCCO1)c1nnn[nH]1    ZINC000095242979
CC(C)(C)OC(=O)NC1CC(c2nnn[nH]2)C1    ZINC000261507152
CCC[C@H](NC(=O)[C@H]1CCOC1)c1nnn[nH]1    ZINC000095287687
C[C@H]1O[C@@H](C)[C@H](C)[C@@H]1C(=O)NCc1nnn[nH]1    ZINC000252685685
O=C(CC[C@H]1CCCCO1)NCc1nnn[nH]1    ZINC000069274070
CCOCC(=O)N1CCC[C@H](c2nnn[nH]2)C1    ZINC000095281714
CCOC1CC(CC(=O)NCc2nnn[nH]2)C1    ZINC000232163762
C[C@@H]1CCC[C@@H](OCC(=O)Nc2nnn[nH]2)C1    ZINC000112724681
COCCC(=O)N1CCC[C@H](c2nnn[nH]2)C1    ZINC000095297902
COCCC(=O)NC1(c2nnn[nH]2)CCCC1    ZINC000095297915
C[C@H]1CCCC[C@H]1OCC(=O)Nc1nnn[nH]1    ZINC000113417667
CC(C)(NC(=O)[C@H]1CCCOC1)c1nnn[nH]1    ZINC000095195946
CCC[C@H](NC(=O)CCC(C)=O)c1nnn[nH]1    ZINC000282297674
CCC[C@@H](NC(=O)[C@H]1CCCO1)c1nnn[nH]1    ZINC000095287684
COCCC(=O)N1CCC[C@@H](c2nnn[nH]2)C1    ZINC000095297903
C[C@H]1O[C@@H](C)[C@@H](C)[C@H]1C(=O)NCc1nnn[nH]1    ZINC000087236120
CCC[C@@H](NC(=O)[C@H]1CCOC1)c1nnn[nH]1    ZINC000095287688
C[C@@H]1CCCC[C@@H]1OCC(=O)Nc1nnn[nH]1    ZINC000113417655
CCC[C@H](NC(=O)[C@@H]1CCCO1)c1nnn[nH]1    ZINC000095287681
C[C@H](CN(C)C(=O)[C@H]1CCCO1)c1nnn[nH]1    ZINC000095242981
O=C(CC[C@@H]1CCCCO1)NCc1nnn[nH]1    ZINC000069274065
C[C@@H](CN(C)C(=O)[C@@H]1CCCO1)c1nnn[nH]1    ZINC000095242978
C[C@H]1O[C@@H](C)[C@H](C)[C@H]1C(=O)NCc1nnn[nH]1    ZINC000087236122
C[C@@H](CN(C)C(=O)[C@H]1CCCO1)c1nnn[nH]1    ZINC000095242980
CCOCC(=O)N1CCC(c2nnn[nH]2)CC1    ZINC000095281713
C[C@H](CN(C)C(=O)[C@@H]1CCOC1)c1nnn[nH]1    ZINC000095242991
CC[C@H](OC1CCCC1)C(=O)Nc1nnn[nH]1    ZINC000135463756
CCC[C@@H](NC(=O)C[C@H](C)CC)c1nnn[nH]1    ZINC000189065239
CCC[C@H](C)C(=O)N[C@@H](CCC)c1nnn[nH]1    ZINC000176758968
C[C@H](CC(=O)NCc1nnn[nH]1)CC(C)(C)C    ZINC000044927081
C[C@@H](CC(=O)NCc1nnn[nH]1)CC(C)(C)C    ZINC000044927079
CCC[C@@H](NC(=O)C(CC)CC)c1nnn[nH]1    ZINC000193349857
CCC[C@H](NC(=O)C(CC)CC)c1nnn[nH]1    ZINC000193349843
CC(C)CCC(=O)N(C)C[C@H](C)c1nnn[nH]1    ZINC000095243075
CCC[C@@H](C)C(=O)N[C@H](CCC)c1nnn[nH]1    ZINC000176758988
CC[C@@H](C)C(=O)NC(CC)(CC)c1nnn[nH]1    ZINC000095274268
CCC(C)(C)C(=O)N(C)C[C@H](C)c1nnn[nH]1    ZINC000095258875
CCC[C@H](NC(=O)CCC(C)C)c1nnn[nH]1    ZINC000176772336
CCCCC[C@](C)(CC)C(=O)Nc1nnn[nH]1    ZINC000187090450
CC[C@H](C)CC(=O)N(C)C[C@@H](C)c1nnn[nH]1    ZINC000190215538
CCCCCC(=O)N(C)C[C@H](C)c1nnn[nH]1    ZINC000183427254
CCC(CC)C(=O)N(C)C[C@H](C)c1nnn[nH]1    ZINC000095284861
CCC(CC)(NC(=O)CC(C)C)c1nnn[nH]1    ZINC000095284736
CCC[C@H](CC(C)C)C(=O)NCc1nnn[nH]1    ZINC000308090618
CC(C)[C@@H](C)C(=O)N(C)C[C@H](C)c1nnn[nH]1    ZINC000095225737
CC(C)(C)CC(C)(C)NC(=O)Cc1nnn[nH]1    ZINC000095139118
CCC[C@H](NC(=O)[C@@H](C)C(C)C)c1nnn[nH]1    ZINC000095264760
CCCCCC[C@H](CC)C(=O)Nc1nnn[nH]1    ZINC000135467434
CCC[C@@H](NC(=O)C[C@@H](C)CC)c1nnn[nH]1    ZINC000189065200
CCC[C@H](NC(=O)CC(C)(C)C)c1nnn[nH]1    ZINC000095287689
CCCCC[C@@H](C(=O)Nc1nnn[nH]1)C(C)C    ZINC000119077005
CCC[C@@H](NC(=O)[C@@H](C)CCC)c1nnn[nH]1    ZINC000176759000
CCC[C@H](NC(=O)C[C@@H](C)CC)c1nnn[nH]1    ZINC000189065176
CCC[C@H](C)C(=O)N(C)C[C@H](C)c1nnn[nH]1    ZINC000095288081
C[C@@H](CN(C)C(=O)CC(C)(C)C)c1nnn[nH]1    ZINC000095243050
CCC[C@H](NC(=O)[C@H](C)C(C)C)c1nnn[nH]1    ZINC000095264762
CCC[C@H](NC(=O)C[C@H](C)CC)c1nnn[nH]1    ZINC000189065219
CC[C@H](C)CC(=O)N(C)C[C@H](C)c1nnn[nH]1    ZINC000190215581
CC[C@@H](C)CC(=O)N(C)C[C@@H](C)c1nnn[nH]1    ZINC000190215516
CCCCCC[C@@H](CC)C(=O)Nc1nnn[nH]1    ZINC000135467414
CCC(C)(C)C(=O)N(C)C[C@@H](C)c1nnn[nH]1    ZINC000095258874
CC(C)[C@H](C)C(=O)N(C)C[C@H](C)c1nnn[nH]1    ZINC000095225738
CC[C@H](C)C(=O)NC(CC)(CC)c1nnn[nH]1    ZINC000095274269
CCCCC[C@H](C(=O)Nc1nnn[nH]1)C(C)C    ZINC000119076895
CCC[C@@H](NC(=O)CC(C)(C)C)c1nnn[nH]1    ZINC000095287690
CCCCCC[C@@H](C)CC(=O)Nc1nnn[nH]1    ZINC000076964334
CCCCCC(=O)N[C@H](CCC)c1nnn[nH]1    ZINC000176763834
CCC[C@@H](NC(=O)[C@H](C)C(C)C)c1nnn[nH]1    ZINC000095264763
CCC[C@@H](C)C(=O)N(C)C[C@@H](C)c1nnn[nH]1    ZINC000095288078
CCCCCCCCC(=O)NCc1nnn[nH]1    ZINC000106033752
CC(C)CCC(=O)N(C)C[C@@H](C)c1nnn[nH]1    ZINC000095243074
CCCCCCCCCC(=O)Nc1nnn[nH]1    ZINC000097941745
CC(C)[C@H](C)C(=O)N(C)C[C@@H](C)c1nnn[nH]1    ZINC000095225736
CCC[C@H](C)C(=O)N(C)C[C@@H](C)c1nnn[nH]1    ZINC000095288079
C[C@H](CN(C)C(=O)CC(C)(C)C)c1nnn[nH]1    ZINC000095243051
CCCCCC(=O)N(C)C[C@@H](C)c1nnn[nH]1    ZINC000183427238
CC[C@@H](C)CC(=O)N(C)C[C@H](C)c1nnn[nH]1    ZINC000190215560
CCCCCC(=O)N[C@@H](CCC)c1nnn[nH]1    ZINC000176763818
CCC[C@@H](NC(=O)CCC(C)C)c1nnn[nH]1    ZINC000176772352
CCCCC[C@@](C)(CC)C(=O)Nc1nnn[nH]1    ZINC000187090434
CCC(CC)C(=O)N(C)C[C@@H](C)c1nnn[nH]1    ZINC000095284860
CCC[C@@H](C)C(=O)N(C)C[C@H](C)c1nnn[nH]1    ZINC000095288080
CCC[C@@H](NC(=O)[C@@H](C)C(C)C)c1nnn[nH]1    ZINC000095264761
CCC[C@@H](C)C(=O)N[C@@H](CCC)c1nnn[nH]1    ZINC000176758954
CC(C)[C@@H](C)C(=O)N(C)C[C@@H](C)c1nnn[nH]1    ZINC000095225735
CCCCCC[C@H](C)CC(=O)Nc1nnn[nH]1    ZINC000076964335
CCC[C@@H](CC(C)C)C(=O)NCc1nnn[nH]1    ZINC000308090619
Cc1ccc(Br)cc1C1=NNNN1    ZINC000209755444
O=C(Nc1nnn[nH]1)c1ccc([N+](=O)[O-])s1    ZINC000057682179
CCSc1cccc(Cl)c1-c1nnn[nH]1    ZINC000095282455
CCSc1ccc(-c2nnn[nH]2)cc1Cl    ZINC000095282453
Clc1ccc(CSCc2nnn[nH]2)cc1    ZINC000095234310
CCSc1ccc(Cl)cc1-c1nnn[nH]1    ZINC000095282452
Clc1ccccc1CSCc1nnn[nH]1    ZINC000095167142
C(Sc1nnc(C2CC2)s1)c1nnn[nH]1    ZINC000267681928
OCCOc1ccc(-c2nnn[nH]2)cc1Cl    ZINC000095218973
OCCOc1ccc(-c2nnn[nH]2)c(Cl)c1    ZINC000095142748
CCOc1cc(-c2nnn[nH]2)cc(Cl)c1O    ZINC000002734346
COc1ccc(-c2nnn[nH]2)c(Cl)c1OC    ZINC000095191496
OCCOc1cc(Cl)ccc1-c1nnn[nH]1    ZINC000095141858
COc1cc(-c2nnn[nH]2)cc(Cl)c1OC    ZINC000037895450
Nc1ccc(S(=O)(=O)Nc2nnn[nH]2)cc1    ZINC000039121793
COC(=O)c1c[nH]c(SCc2nnn[nH]2)n1    ZINC000278653691
COC(=O)c1c(F)cc(-c2nnn[nH]2)cc1F    ZINC000095190262
OCCSc1ccc(-c2nnn[nH]2)cc1F    ZINC000095152414
OCCSc1cccc(F)c1-c1nnn[nH]1    ZINC000095338693
Cn1cc(Cl)cc1C(=O)NCc1nnn[nH]1    ZINC000044929400
O=C(O)C1=NO[C@@H](C(=O)NCc2nnn[nH]2)C1    ZINC000230759036
O=C(O)C1=NO[C@H](C(=O)NCc2nnn[nH]2)C1    ZINC000230759038
O=C(Nc1nnn[nH]1)c1nccc2ccccc21    ZINC000060380458
Oc1ccc2ccccc2c1/N=N\c1nnn[nH]1    ZINC000103780443
O=C(Nc1nnn[nH]1)c1ccc2ccccc2n1    ZINC000060239334
O=C(Nc1nnn[nH]1)c1cccc2ccncc21    ZINC000060239338
c1cnc(Oc2ccccc2-c2nnn[nH]2)nc1    ZINC000095237026
c1cncc(Oc2ccc(-c3nnn[nH]3)cn2)c1    ZINC000095176754
Oc1c(/N=N\c2nnn[nH]2)ccc2ccccc21    ZINC000100368089
N#C/C(=C/c1ccccc1)C(=O)Nc1nnn[nH]1    ZINC000006528981
O=C(Nc1nnn[nH]1)c1cnc2ccccc2c1    ZINC000147182055
N#C/C(=C\c1ccccc1)C(=O)Nc1nnn[nH]1    ZINC000003310688
c1cncc(Oc2ncccc2-c2nnn[nH]2)c1    ZINC000095176742
c1cncc(Oc2cccc(-c3nnn[nH]3)n2)c1    ZINC000095163581
O=C(Nc1nnn[nH]1)c1cccc2cccnc21    ZINC000039418398
CC(C)(C)c1nnc(SCc2nnn[nH]2)o1    ZINC000095205142
Fc1ccccc1-c1ccccc1-c1nnn[nH]1    ZINC000082190433
C(=Nn1cnnc1)c1ccc(-c2nnn[nH]2)cc1    ZINC000006221206
C(=N\n1cnnc1)\c1ccc(-c2nnn[nH]2)cc1    ZINC000029763582
CCCc1nnc(SCc2nnn[nH]2)n1N    ZINC000288427176
CC(C)Cn1nnnc1SCc1nnn[nH]1    ZINC000267315064
CC(C)(C)n1nnnc1SCc1nnn[nH]1    ZINC000095140069
CCOC(=O)[C@@](C)(/N=N\c1nnn[nH]1)C(C)=O    ZINC000104167734
CCOC(=O)[C@](C)(/N=N\c1nnn[nH]1)C(C)=O    ZINC000104167726
CCOC(=O)[C@](C)(/N=N/c1nnn[nH]1)C(C)=O    ZINC000104167731
CCOC(=O)[C@@](C)(/N=N/c1nnn[nH]1)C(C)=O    ZINC000104167738
Cc1cc(C)n(-c2cccc(-c3nnn[nH]3)c2)n1    ZINC000095331317
Cc1nccn1Cc1ccccc1-c1nnn[nH]1    ZINC000095327539
c1cn(CCc2ccccc2)c(-c2nnn[nH]2)n1    ZINC000101060868
Cc1cnn(Cc2ccccc2-c2nnn[nH]2)c1    ZINC000095345185
Cc1cnn(Cc2cccc(-c3nnn[nH]3)c2)c1    ZINC000095345184
Cc1nccn1Cc1ccc(-c2nnn[nH]2)cc1    ZINC000095215103
CCNc1c(-c2nnn[nH]2)cnc2ccccc21    ZINC000095173174
Cc1n[nH]c(C)c1-c1ccc(-c2nnn[nH]2)cc1    ZINC000095193906
Cc1n[nH]c(C)c1-c1cccc(-c2nnn[nH]2)c1    ZINC000095328023
CCNc1nc2ccccc2cc1-c1nnn[nH]1    ZINC000095280950
Cc1nccn1Cc1cccc(-c2nnn[nH]2)c1    ZINC000095193547
Cc1cnn(Cc2ccc(-c3nnn[nH]3)cc2)c1    ZINC000095214600
c1cc(CNc2cccc(-c3nnn[nH]3)c2)c[nH]1    ZINC000090994587
C(OC1CCC2(CC1)OCCO2)c1nnn[nH]1    ZINC000306371345
COC(=O)C1CCC(OCc2nnn[nH]2)CC1    ZINC000310520227
CC(C)CCC(=O)NCC(=O)Nc1nnn[nH]1    ZINC000263983637
CC(C)(C)C(=O)NCC(=O)NCc1nnn[nH]1    ZINC000044928579
CC(=O)N[C@H](C(=O)NCc1nnn[nH]1)C(C)C    ZINC000044928093
CC(=O)N[C@@H](C(=O)NCc1nnn[nH]1)C(C)C    ZINC000044928094
CN[C@H](CC(C)(C)C)C(=O)N=c1nnn(C)[nH]1    ZINC000387611301
CCC[C@@H](NC(=O)[C@H](C)CNC)c1nnn[nH]1    ZINC000236869154
CCC[C@H](NC(=O)CC(C)(C)N)c1nnn[nH]1    ZINC000236967895
CCC[C@H](NC(=O)CCCNC)c1nnn[nH]1    ZINC000236970006
CCC[C@H](NC(=O)[C@H](C)[C@@H](C)N)c1nnn[nH]1    ZINC000192078050
CCC[C@H](N)C(=O)N[C@@H](CCC)c1nnn[nH]1    ZINC000236908318
CCC[C@@H](NC(=O)[C@@H](C)CNC)c1nnn[nH]1    ZINC000236857631
CCC[C@@H](NC(=O)CCCNC)c1nnn[nH]1    ZINC000236831398
CN[C@@H](CC(C)(C)C)C(=O)N=c1nnn(C)[nH]1    ZINC000387611310
CCC[C@H](NC(=O)[C@H](C)[C@H](C)N)c1nnn[nH]1    ZINC000249000843
CCC[C@H](NC(=O)[C@H](C)CNC)c1nnn[nH]1    ZINC000236998539
CCC[C@@H](N)C(=O)N[C@H](CCC)c1nnn[nH]1    ZINC000236998832
CCC[C@H](NC(=O)[C@@H](C)[C@@H](C)N)c1nnn[nH]1    ZINC000192078039
CCC[C@@H](N)C(=O)N[C@@H](CCC)c1nnn[nH]1    ZINC000236985308
CCC[C@@H](NC(=O)CC(C)(C)N)c1nnn[nH]1    ZINC000236828519
CCC[C@@H](NC(=O)[C@@H](N)CCC)c1nnn[nH]1    ZINC000236924047
CCC[C@H](NC(=O)[C@@H](C)[C@H](C)N)c1nnn[nH]1    ZINC000249000847
CN(C)CC(C)(C)CNC(=O)Cc1nnn[nH]1    ZINC000095205218
CCCCCCN(C)CC(=O)Nc1nnn[nH]1    ZINC000111569232
CCC[C@H](NC(=O)[C@@H](C)CNC)c1nnn[nH]1    ZINC000236990143
Clc1ccc(/C=N\c2nnn[nH]2)c(Cl)c1    ZINC000016955098
Clc1ccc(/C=N/c2nnn[nH]2)c(Cl)c1    ZINC000001726507
O=c1[nH]nnn1-c1cc(Cl)cc([N+](=O)[O-])c1    ZINC000117600428
O=c1[nH]nnn1-c1cc([N+](=O)[O-])ccc1Cl    ZINC000117605527
O=c1[nH]nnn1-c1ccc([N+](=O)[O-])cc1Cl    ZINC000096180981
O=C(Nc1nnn[nH]1)c1ccc(Cl)cc1F    ZINC000060380369
O=C(Nc1nnn[nH]1)c1ccc(Cl)c(F)c1    ZINC000155584706
O=C(Nc1nnn[nH]1)c1ccc(F)c(Cl)c1    ZINC000135020684
O=C(Nc1nnn[nH]1)c1cccc(Cl)c1F    ZINC000155345185
O=C(Nc1nnn[nH]1)c1cc(Cl)ccc1F    ZINC000058504139
O=C(Nc1nnn[nH]1)c1ccc(F)cc1Cl    ZINC000003287156
O=C(Nc1nnn[nH]1)c1c(F)cccc1Cl    ZINC000075283670
Cn1ncc(NCc2nnn[nH]2)c(Cl)c1=O    ZINC000123149653
O=C(CCn1cc(Cl)cn1)Nc1nnn[nH]1    ZINC000265583026
c1cncc(Oc2nccnc2-c2nnn[nH]2)c1    ZINC000095147047
c1cncc(Oc2cnc(-c3nnn[nH]3)cn2)c1    ZINC000095147053
CO[C@@H](C)c1nsc(NCc2nnn[nH]2)n1    ZINC000304353741
CO[C@H](C)c1nsc(NCc2nnn[nH]2)n1    ZINC000304353775
Fc1ccc(-c2cccnc2)cc1-c1nnn[nH]1    ZINC000095176789
Fc1ccc(-c2ccc(-c3nnn[nH]3)nc2)cc1    ZINC000095234646
Fc1ncccc1-c1ccc(-c2nnn[nH]2)cc1    ZINC000095143307
Fc1ccc(-c2cncc(-c3nnn[nH]3)c2)cc1    ZINC000095176164
Fc1ccccc1-c1cncc(-c2nnn[nH]2)c1    ZINC000095182337
Fc1cccnc1-c1ccc(-c2nnn[nH]2)cc1    ZINC000095143466
c1cc(CNc2ccccc2-c2nnn[nH]2)co1    ZINC000095166508
C#CCCNC(=O)c1cccc(-c2nnn[nH]2)c1    ZINC000095120564
c1coc(CNc2cccc(-c3nnn[nH]3)c2)c1    ZINC000037102085
C#CCCNC(=O)c1ccc(-c2nnn[nH]2)cc1    ZINC000095120561
c1coc(CNc2ccccc2-c2nnn[nH]2)c1    ZINC000095236942
c1cc(CNc2cccc(-c3nnn[nH]3)c2)co1    ZINC000063047239
COc1c(-c2nnn[nH]2)cnc2ccc(C)cc21    ZINC000095213500
C#CCNC(=O)Cc1ccc(-c2nnn[nH]2)cc1    ZINC000095118072
O=C(CC1CCSCC1)NCc1nnn[nH]1    ZINC000125406273
CC(C)(NC(=O)[C@@H]1CCCS1)c1nnn[nH]1    ZINC000095195947
CSCC(=O)NC1(c2nnn[nH]2)CCCC1    ZINC000095307430
CC(C)(NC(=O)[C@@H]1CCSC1)c1nnn[nH]1    ZINC000095195952
CC(C)(NC(=O)[C@H]1CCSC1)c1nnn[nH]1    ZINC000095195953
CC(C)(NC(=O)[C@H]1CCCS1)c1nnn[nH]1    ZINC000095195948
Cc1cccc(-n2cnnc2Cc2nnn[nH]2)c1    ZINC000067650067
Cc1nccn1Cc1ccnc(-c2nnn[nH]2)c1    ZINC000095309434
CCNc1c2ccccc2nnc1-c1nnn[nH]1    ZINC000095173176
Cc1ccc(Cn2cnc(-c3nnn[nH]3)n2)cc1    ZINC000095323412
c1n[nH]cc1CNc1ccc(-c2nnn[nH]2)cc1    ZINC000095172901
C/C(=N\Nc1nnn[nH]1)c1c[nH]c2ccccc12    ZINC000004785747
c1nc(CNc2cccc(-c3nnn[nH]3)c2)c[nH]1    ZINC000054764801
Cc1cccc(Cn2cnc(-c3nnn[nH]3)n2)c1    ZINC000095343197
c1c[nH]c(CNc2cccc(-c3nnn[nH]3)c2)n1    ZINC000049715285
c1nc(-c2nnn[nH]2)nn1CCc1ccccc1    ZINC000095183072
Cc1cc(N)n(-c2ccc(-c3nnn[nH]3)cc2)n1    ZINC000095331312
c1cc(CNc2cccc(-c3nnn[nH]3)c2)n[nH]1    ZINC000037102203
CC(C)(CC(=O)O)CC(=O)NCc1nnn[nH]1    ZINC000061827359
CC(C)(C)OC(=O)CCC(=O)Nc1nnn[nH]1    ZINC000278207792
CC(C)[C@H](NC(N)=O)C(=O)NCc1nnn[nH]1    ZINC000044928933
CC#CCN[C@@H](C)c1ccc(-c2nnn[nH]2)cc1    ZINC000095129433
c1ccc(-c2nnn[nH]2)c(CN2CC=CCC2)c1    ZINC000095167163
C#CCCN[C@H](C)c1cccc(-c2nnn[nH]2)c1    ZINC000095230213
C1=CCN(Cc2ccc(-c3nnn[nH]3)cc2)CC1    ZINC000095146463
C#CCCN[C@@H](C)c1cccc(-c2nnn[nH]2)c1    ZINC000095230212
c1cc(CN2CC=CCC2)cc(-c2nnn[nH]2)c1    ZINC000095143852
CC#CCN(C)Cc1cccc(-c2nnn[nH]2)c1    ZINC000095129383
C#CCCN[C@@H](C)c1ccc(-c2nnn[nH]2)cc1    ZINC000095230048
C#CCCN[C@H](C)c1ccc(-c2nnn[nH]2)cc1    ZINC000095230049
CC#CCN[C@H](C)c1ccc(-c2nnn[nH]2)cc1    ZINC000095129435
CCCOCC(=O)N[C@@H](CCC)c1nnn[nH]1    ZINC000136732887
C[C@@H](CNC(=O)COC(C)(C)C)c1nnn[nH]1    ZINC000153723781
CC(C)C[C@@H](C)OCCC(=O)Nc1nnn[nH]1    ZINC000087370820
C[C@H](CNC(=O)COC(C)(C)C)c1nnn[nH]1    ZINC000153723892
CC(C)C[C@H](C)OCCC(=O)Nc1nnn[nH]1    ZINC000087370823
CCCOCC(=O)N[C@H](CCC)c1nnn[nH]1    ZINC000136732919
Fc1cc(Br)cc(-c2nnn[nH]2)c1    ZINC000085633142
Cc1nn(-c2nnn[nH]2)c(C)c1Br    ZINC000010336262
CS(=O)(=O)c1ccc(-c2nnn[nH]2)cc1F    ZINC000095192628
O=c1c2ccccc2c(=O)c1=NNc1nnn[nH]1    ZINC000015636573
O=C(CN1CSCC1=O)NCc1nnn[nH]1    ZINC000044928168
Cc1ccc(-c2ccccc2-c2nnn[nH]2)s1    ZINC000096190351
Cc1cc(-c2ccccc2-c2nnn[nH]2)cs1    ZINC000096190380
c1ccc2cc(SCc3nnn[nH]3)ccc2c1    ZINC000095251213
c1cc(-c2ccc(Cc3nnn[nH]3)cc2)cs1    ZINC000095234056
O=C(N=c1nn[nH][nH]1)c1nnc2ccccc2n1    ZINC000352374097
C#C[C@H](C)OC(=O)c1ccc(-c2nnn[nH]2)cc1    ZINC000095134068
C#C[C@@H](C)OC(=O)c1ccc(-c2nnn[nH]2)cc1    ZINC000095134070
c1coc(CNc2ccc(-c3nnn[nH]3)cn2)c1    ZINC000095235672
c1coc(CNc2cccc(-c3nnn[nH]3)n2)c1    ZINC000095147465
Cc1ccc(-c2noc(Cc3nnn[nH]3)n2)cc1    ZINC000095212736
Cn1c(C(=O)Nc2nnn[nH]2)cc2ccccc21    ZINC000076963927
COc1ccc(-c2nnn[nH]2)cc1-n1cccn1    ZINC000039389376
c1coc(CNc2ncccc2-c2nnn[nH]2)c1    ZINC000095220221
O=C(Cn1ccc2ccccc21)Nc1nnn[nH]1    ZINC000076963943
c1coc(CNc2ccnc(-c3nnn[nH]3)c2)c1    ZINC000103663925
C#CCNC(=O)c1ccc(-c2nnn[nH]2)c(C)n1    ZINC000095194409
Cc1ccc(-c2nnc(Cc3nnn[nH]3)o2)cc1    ZINC000095212740
Cn1ccc2c1cccc2C(=O)Nc1nnn[nH]1    ZINC000072288582
O=C(NCc1nnn[nH]1)c1cccc2cc[nH]c21    ZINC000088732179
C#CCCNC(=O)c1ccc(-c2nnn[nH]2)cn1    ZINC000095117957
O=C(NCc1nnn[nH]1)c1cc2ccccc2[nH]1    ZINC000044929376
O=C(NCc1nnn[nH]1)c1ccc2[nH]ccc2c1    ZINC000111288814
Cc1ccc2cc(C(=O)Nc3nnn[nH]3)[nH]c2c1    ZINC000076963688
Cc1ccccc1-c1noc(Cc2nnn[nH]2)n1    ZINC000095214309
C#CCNC(=O)Nc1ccc(-c2nnn[nH]2)cc1    ZINC000095119946
N#Cc1ccc(CC(=O)NCc2nnn[nH]2)cc1    ZINC000110616648
O=C(NCc1nnn[nH]1)c1ccc2cc[nH]c2c1    ZINC000095145115
Cc1cccc(-c2noc(Cc3nnn[nH]3)n2)c1    ZINC000095213844
O=C(NCc1nnn[nH]1)c1cccc2[nH]ccc21    ZINC000044929404
c1coc(CNc2cc(-c3nnn[nH]3)ccn2)c1    ZINC000103680444
CCCCCC(=O)NC(=S)Nc1nnn[nH]1    ZINC000001636420
C[C@H](C(=O)Nc1nnn[nH]1)N1CCSCC1    ZINC000269681069
C[C@@H](C(=O)Nc1nnn[nH]1)N1CCSCC1    ZINC000269681068
c1cc(CNc2cc(-c3nnn[nH]3)ccn2)n[nH]1    ZINC000103668282
Cn1cc(Nc2cccc(-c3nnn[nH]3)n2)cn1    ZINC000095335855
c1cc(CNc2cccc(-c3nnn[nH]3)n2)n[nH]1    ZINC000095147456
Cc1cccc(Cn2cnc(-c3nnn[nH]3)n2)n1    ZINC000095325934
Cn1cc(Nc2ccnc(-c3nnn[nH]3)c2)cn1    ZINC000103651033
c1cc(CNc2ncccc2-c2nnn[nH]2)n[nH]1    ZINC000095155357
Cc1cc(C)nc(N/C=C(\C#N)c2nnn[nH]2)n1    ZINC000015007530
c1nc(-c2nnn[nH]2)nn1CCc1ccccn1    ZINC000095183352
c1nc(-c2nnn[nH]2)nn1CCc1cccnc1    ZINC000095146981
c1n[nH]c(NCc2cccnc2)c1-c1nnn[nH]1    ZINC000095234843
c1cc(CNc2ccc(-c3nnn[nH]3)cn2)n[nH]1    ZINC000095177224
c1cc(CNc2ccnc(-c3nnn[nH]3)c2)n[nH]1    ZINC000103653993
COC(=O)N(C)CCCC(=O)Nc1nnn[nH]1    ZINC000264281311
CC(C)(C)OC(=O)NCC(=O)Nc1nnn[nH]1    ZINC000060120025
C1=CC[C@@H](Nc2ccc(-c3nnn[nH]3)cn2)CC1    ZINC000095163814
C=CCN(CC=C)c1ncccc1-c1nnn[nH]1    ZINC000095128643
C#CCCNc1nc(C)cc(C)c1-c1nnn[nH]1    ZINC000095320887
C=CCN(CC=C)c1ccc(-c2nnn[nH]2)cn1    ZINC000095128661
c1cc(N[C@@H]2CC=CCC2)nc(-c2nnn[nH]2)c1    ZINC000095147321
C=CCN(CC=C)c1cccc(-c2nnn[nH]2)n1    ZINC000095128412
c1cc(N[C@H]2CC=CCC2)nc(-c2nnn[nH]2)c1    ZINC000095147320
C1=CC[C@H](Nc2ccc(-c3nnn[nH]3)cn2)CC1    ZINC000095163813
c1cnc(N[C@H]2CC=CCC2)c(-c2nnn[nH]2)c1    ZINC000095143356
c1cnc(N[C@@H]2CC=CCC2)c(-c2nnn[nH]2)c1    ZINC000095143357
CC(C)(C)OC[C@H](N)C(=O)NCc1nnn[nH]1    ZINC000309880644
O=C(NCc1nnn[nH]1)c1ccc(Cl)s1    ZINC000044928242
O=C(NCc1nnn[nH]1)c1sccc1Cl    ZINC000087721733
Clc1ccc(CNc2nnn[nH]2)c(Cl)c1    ZINC000004771364
NS(=O)(=O)c1ccc(-c2nnn[nH]2)cc1F    ZINC000095219095
NS(=O)(=O)c1ccc(F)c(-c2nnn[nH]2)c1    ZINC000095219892
O=S(=O)(Nc1nnn[nH]1)c1ccc(F)cc1    ZINC000096319195
NS(=O)(=O)c1cccc(F)c1-c1nnn[nH]1    ZINC000095151587
CCNc1nnc(SCc2nnn[nH]2)s1    ZINC000095173256
CN(C)c1nnc(SCc2nnn[nH]2)s1    ZINC000095180258
O=C(Nc1nnn[nH]1)c1cc(F)c(F)c(F)c1    ZINC000072290216
O=C(Nc1nnn[nH]1)c1ccc(F)c(F)c1F    ZINC000075285767
FC(F)CSc1cc(-c2nnn[nH]2)ccn1    ZINC000095251804
CN(C)S(=O)(=O)c1ccc(-c2nnn[nH]2)o1    ZINC000095306465
Cc1nc(-c2ccc(-c3nnn[nH]3)cc2)cs1    ZINC000095214931
c1ccc2c(c1)nccc2SCc1nnn[nH]1    ZINC000095250833
c1ccc2nc(SCc3nnn[nH]3)ccc2c1    ZINC000095250988
c1nc(-c2ccc(Cc3nnn[nH]3)cc2)cs1    ZINC000095105151
Cc1nc(-c2cccc(-c3nnn[nH]3)c2)cs1    ZINC000095214933
FC(F)(F)CNc1ccccc1-c1nnn[nH]1    ZINC000095180872
CNc1ccc(-c2nnn[nH]2)c(C(F)(F)F)c1    ZINC000095315988
Fc1cccc(NCC(F)F)c1-c1nnn[nH]1    ZINC000095151208
O=C(NCc1nnn[nH]1)c1cc2ccccc2o1    ZINC000044927157
O=C(NCc1nnn[nH]1)c1coc2ccccc12    ZINC000070379922
O=C(Nc1nnn[nH]1)C1=Cc2ccccc2OC1    ZINC000072288585
C#CCOc1ccc(C(=O)Nc2nnn[nH]2)cc1    ZINC000121433704
c1cc(COc2ccccc2-c2nnn[nH]2)on1    ZINC000095181195
O=C1CCC(=O)N1c1cccc(-c2nnn[nH]2)c1    ZINC000019861681
c1cc(COc2cccc(-c3nnn[nH]3)c2)no1    ZINC000095221652
c1cc(COc2cccc(-c3nnn[nH]3)c2)on1    ZINC000095221649
c1cc(COc2ccc(-c3nnn[nH]3)cc2)on1    ZINC000095173177
O=c1c(Cc2ccccc2)c(O)nc2[nH]nnn21    ZINC000108876692
Cc1c2ccccc2oc1C(=O)Nc1nnn[nH]1    ZINC000057682188
O=C(NCc1nnn[nH]1)c1cn2ccccc2n1    ZINC000044929041
Cc1ccn2cc(C(=O)Nc3nnn[nH]3)nc2c1    ZINC000049750299
O=C(NCc1nnn[nH]1)c1ccc2[nH]ncc2c1    ZINC000044927707
N#CCOc1ccccc1/C=N/Nc1nnn[nH]1    ZINC000004714566
N#CCOc1ccccc1/C=N\Nc1nnn[nH]1    ZINC000015938684
Cc1cn2ccc(C(=O)Nc3nnn[nH]3)cc2n1    ZINC000071529265
c1coc(CNc2cnc(-c3nnn[nH]3)cn2)c1    ZINC000095164194
O=C(NCc1nnn[nH]1)c1cnn2ccccc12    ZINC000227276344
Cc1nc(C(=O)NCc2nnn[nH]2)ccc1C#N    ZINC000044927317
O=C(NCc1nnn[nH]1)c1n[nH]c2ccccc21    ZINC000044929501
Cc1cccc2nc(C(=O)Nc3nnn[nH]3)cn21    ZINC000076963363
O=C(NCc1nnn[nH]1)c1ccc2cn[nH]c2c1    ZINC000044929285
O=C(Cc1cn2ccccc2n1)Nc1nnn[nH]1    ZINC000071529560
Cc1ncccc1-c1noc(Cc2nnn[nH]2)n1    ZINC000095310788
O=C(NCc1nnn[nH]1)c1ccc2[nH]cnc2c1    ZINC000044927193
c1coc(CNc2nccnc2-c2nnn[nH]2)c1    ZINC000095164188
CCc1cc(-n2cnc(-c3nnn[nH]3)n2)ncn1    ZINC000095177600
Cn1cc(Nc2cnc(-c3nnn[nH]3)cn2)cn1    ZINC000095335857
c1nc(CNc2cccc(-c3nnn[nH]3)n2)n[nH]1    ZINC000095147470
c1nc(CNc2ccc(-c3nnn[nH]3)cn2)n[nH]1    ZINC000095177247
Nc1cc(Cn2cnc(-c3nnn[nH]3)n2)ccn1    ZINC000095184337
c1cc(CNc2nccnc2-c2nnn[nH]2)n[nH]1    ZINC000095338095
c1cc(CNc2cnc(-c3nnn[nH]3)cn2)n[nH]1    ZINC000095338097
c1nc(CNc2ncccc2-c2nnn[nH]2)n[nH]1    ZINC000095155370
O=C(CC1CC1)Nc1ccc(-c2nnn[nH]2)cc1    ZINC000095172502
O=C(Nc1ccc(-c2nnn[nH]2)cc1)C1CCC1    ZINC000074803956
CN(C(=O)C1CC1)c1ccc(-c2nnn[nH]2)cc1    ZINC000095294982
O=C(Cc1ccc2c(c1)CCC2)Nc1nnn[nH]1    ZINC000076963414
C=CCCC(=O)Nc1ccccc1-c1nnn[nH]1    ZINC000095129346
Cc1ccccc1[C@@H]1C[C@H]1C(=O)Nc1nnn[nH]1    ZINC000077021544
Cc1cc(C)cc(/C=C/C(=O)Nc2nnn[nH]2)c1    ZINC000181388498
O=C(NCc1nnn[nH]1)[C@@H]1C[C@@H]1c1ccccc1    ZINC000096477766
C[C@@H]1C[C@@H]1C(=O)Nc1ccccc1-c1nnn[nH]1    ZINC000095159833
Cc1ccc(-c2nnn[nH]2)cc1C(=O)NC1CC1    ZINC000095323723
O=C(Nc1nnn[nH]1)[C@@H](c1ccccc1)C1CC1    ZINC000155585517
CCNC(=O)/C=C\c1ccccc1-c1nnn[nH]1    ZINC000095301149
C=CC[C@H](C(=O)Nc1nnn[nH]1)c1ccccc1    ZINC000189661938
O=C(C[C@H]1CCc2ccccc21)Nc1nnn[nH]1    ZINC000115709909
O=C(NC1CCC1)c1ccc(-c2nnn[nH]2)cc1    ZINC000095145171
CCNC(=O)/C=C/c1ccccc1-c1nnn[nH]1    ZINC000103626783
C=CCNC(=O)Cc1ccc(-c2nnn[nH]2)cc1    ZINC000095128549
C[C@H]1C[C@@H]1C(=O)Nc1ccc(-c2nnn[nH]2)cc1    ZINC000095265567
CNC(=O)[C@@H]1C[C@H]1c1cccc(-c2nnn[nH]2)c1    ZINC000095189391
O=C(Nc1nnn[nH]1)c1cccc2c1CCCC2    ZINC000294982345
C=C[C@H](CC(=O)Nc1nnn[nH]1)c1ccccc1    ZINC000135109273
Cc1ccc(-c2nnn[nH]2)cc1NC(=O)C1CC1    ZINC000095341675
C[C@H]1C[C@H]1C(=O)Nc1ccc(-c2nnn[nH]2)cc1    ZINC000095265569
O=C(Nc1nnn[nH]1)C1(Cc2ccccc2)CC1    ZINC000175902291
C[C@@H]1C[C@H]1C(=O)Nc1ccc(-c2nnn[nH]2)cc1    ZINC000095265568
C[C@@H]1C[C@@H]1NC(=O)c1cccc(-c2nnn[nH]2)c1    ZINC000095253012
CN(C(=O)c1ccc(-c2nnn[nH]2)cc1)C1CC1    ZINC000095180306
O=C(Nc1nnn[nH]1)[C@@H]1CCCc2ccccc21    ZINC000071911471
O=C(NCc1nnn[nH]1)C1(c2ccccc2)CC1    ZINC000044927851
O=C(Nc1ccccc1-c1nnn[nH]1)C1CCC1    ZINC000095236870
C=CC[C@@H](C(=O)Nc1nnn[nH]1)c1ccccc1    ZINC000189661957
C[C@H]1C[C@H]1C(=O)Nc1ccccc1-c1nnn[nH]1    ZINC000095159836
CC(C)=CC(=O)Nc1ccccc1-c1nnn[nH]1    ZINC000095130428
CN(C)C(=O)/C=C/c1ccccc1-c1nnn[nH]1    ZINC000103634574
C[C@H]1C[C@@H]1C(=O)Nc1ccccc1-c1nnn[nH]1    ZINC000095159834
O=C(Nc1nnn[nH]1)c1ccc2c(c1)CCCC2    ZINC000102894874
Cc1ccccc1C1(C(=O)Nc2nnn[nH]2)CC1    ZINC000135472424
O=C(NC1CCC1)c1cccc(-c2nnn[nH]2)c1    ZINC000095143960
CN(C(=O)C1CC1)c1cccc(-c2nnn[nH]2)c1    ZINC000095295195
C[C@@H]1C[C@H]1C(=O)Nc1cccc(-c2nnn[nH]2)c1    ZINC000020496961
C[C@@H]1C[C@H]1NC(=O)c1ccc(-c2nnn[nH]2)cc1    ZINC000095253010
C[C@H]1C[C@@H]1NC(=O)c1cccc(-c2nnn[nH]2)c1    ZINC000095253013
O=C(CC1CC1)Nc1cccc(-c2nnn[nH]2)c1    ZINC000095221432
Cc1cccc([C@@H]2C[C@H]2C(=O)Nc2nnn[nH]2)c1    ZINC000076964233
C/C=C(/C)C(=O)Nc1cccc(-c2nnn[nH]2)c1    ZINC000081587375
O=C(N[C@@H](c1nnn[nH]1)c1ccccc1)C1CC1    ZINC000095182526
O=C(c1ccc(-c2nnn[nH]2)cc1)N1CCCC1    ZINC000070243059
C[C@H]1C[C@@H]1NC(=O)c1ccc(-c2nnn[nH]2)cc1    ZINC000095253009
C/C=C(\C)C(=O)Nc1cccc(-c2nnn[nH]2)c1    ZINC000095161301
CN(C)C(=O)/C=C\c1ccccc1-c1nnn[nH]1    ZINC000095306119
CC(C)=CC(=O)Nc1cccc(-c2nnn[nH]2)c1    ZINC000073578389
C[C@H]1C[C@H]1NC(=O)c1ccc(-c2nnn[nH]2)cc1    ZINC000095253011
O=C(Nc1cccc(-c2nnn[nH]2)c1)C1CCC1    ZINC000020496158
C=CC(=O)N(C)Cc1ccc(-c2nnn[nH]2)cc1    ZINC000095314710
C[C@@H]1C[C@@H]1C(=O)Nc1ccc(-c2nnn[nH]2)cc1    ZINC000095265566
O=C(NCc1cccc(-c2nnn[nH]2)c1)C1CC1    ZINC000095155912
O=C(c1cccc(-c2nnn[nH]2)c1)N1CCCC1    ZINC000070244388
O=C(c1ccccc1)N1CC[C@H](c2nnn[nH]2)C1    ZINC000095167561
C[C@@H]1C[C@H]1NC(=O)c1cccc(-c2nnn[nH]2)c1    ZINC000095253014
C[C@H]1C[C@H]1NC(=O)c1cccc(-c2nnn[nH]2)c1    ZINC000095253015
CC(=O)N1CCCc2cc(-c3nnn[nH]3)ccc21    ZINC000095132517
O=C(Nc1nnn[nH]1)c1cccc(C2CCC2)c1    ZINC000281150404
C=CC(=O)N(C)Cc1cccc(-c2nnn[nH]2)c1    ZINC000095314756
C=C[C@@H](CC(=O)Nc1nnn[nH]1)c1ccccc1    ZINC000135109255
C=CCCC(=O)Nc1cccc(-c2nnn[nH]2)c1    ZINC000102325175
O=C(N[C@H](c1nnn[nH]1)c1ccccc1)C1CC1    ZINC000095182525
O=C(CC1CC1)Nc1ccccc1-c1nnn[nH]1    ZINC000095180572
C[C@H]1C[C@@H]1C(=O)Nc1cccc(-c2nnn[nH]2)c1    ZINC000020496959
O=C(NCc1nnn[nH]1)C1Cc2ccccc2C1    ZINC000236405517
O=C(NCc1nnn[nH]1)c1ccc2c(c1)CCC2    ZINC000044927046
O=C(Nc1nnn[nH]1)C1(c2ccccc2)CCC1    ZINC000118685538
C=CCCC(=O)Nc1ccc(-c2nnn[nH]2)cc1    ZINC000104367770
O=C(Nc1nnn[nH]1)[C@H]1CCCc2ccccc21    ZINC000071911470
O=C(c1ccccc1)N1CC[C@@H](c2nnn[nH]2)C1    ZINC000095167562
CC1(C(=O)Nc2ccc(-c3nnn[nH]3)cc2)CC1    ZINC000152310010
O=C(Nc1nnn[nH]1)c1ccc(C2CCC2)cc1    ZINC000191892412
O=C(C[C@@H]1CCc2ccccc21)Nc1nnn[nH]1    ZINC000115709910
O=C(NCC1CC1)c1ccc(-c2nnn[nH]2)cc1    ZINC000027464985
C[C@@H]1C[C@@H]1C(=O)Nc1cccc(-c2nnn[nH]2)c1    ZINC000020496957
C[C@@H]1C[C@H]1C(=O)Nc1ccccc1-c1nnn[nH]1    ZINC000095159835
CC(C)=CC(=O)Nc1ccc(-c2nnn[nH]2)cc1    ZINC000104365281
CC1(C(=O)Nc2cccc(-c3nnn[nH]3)c2)CC1    ZINC000118997082
O=C(Nc1nnn[nH]1)[C@H](c1ccccc1)C1CC1    ZINC000155585611
C[C@@H]1C[C@@H]1NC(=O)c1ccc(-c2nnn[nH]2)cc1    ZINC000095253008
O=C(Cc1ccc(-c2nnn[nH]2)cc1)NC1CC1    ZINC000095146185
Cc1cccc(C2(C(=O)Nc3nnn[nH]3)CC2)c1    ZINC000265517798
C[C@H]1C[C@H]1C(=O)Nc1cccc(-c2nnn[nH]2)c1    ZINC000020496962
CCC[C@@H](NC(=O)[C@@H](C)SC)c1nnn[nH]1    ZINC000176790458
CCC[C@H](NC(=O)[C@H](C)SC)c1nnn[nH]1    ZINC000176790474
CC(C)(C)SCCCC(=O)Nc1nnn[nH]1    ZINC000155220484
CCCSCC(=O)NC(C)(C)c1nnn[nH]1    ZINC000095171664
CCC[C@H](NC(=O)[C@@H](C)SC)c1nnn[nH]1    ZINC000176790447
CCC[C@@H](NC(=O)[C@H](C)SC)c1nnn[nH]1    ZINC000176790492
C[C@H](CN(C)c1ccc(C#N)cn1)c1nnn[nH]1    ZINC000097377603
C[C@H](CN(C)c1ncccc1C#N)c1nnn[nH]1    ZINC000132902291
C[C@@H](CN(C)c1cccc(C#N)n1)c1nnn[nH]1    ZINC000129849546
C#CCCNc1nnc(C)c(C)c1-c1nnn[nH]1    ZINC000103636337
C1=CC[C@H](Nc2nccnc2-c2nnn[nH]2)CC1    ZINC000095183830
C1=CC[C@@H](Nc2nccnc2-c2nnn[nH]2)CC1    ZINC000095183831
C[C@H](CN(C)c1cccc(C#N)n1)c1nnn[nH]1    ZINC000129849748
C[C@@H](CN(C)c1ccc(C#N)cn1)c1nnn[nH]1    ZINC000097377602
C[C@@H](CN(C)c1ncccc1C#N)c1nnn[nH]1    ZINC000132902068
CC1(C)CCN1Cc1cccc(-c2nnn[nH]2)c1    ZINC000095157298
C[C@@H](NC1CCC1)c1cccc(-c2nnn[nH]2)c1    ZINC000095230199
CC1CC(NCc2cccc(-c3nnn[nH]3)c2)C1    ZINC000095159387
c1cc(NC2CCCCC2)cc(-c2nnn[nH]2)c1    ZINC000037102126
C[C@H](N[C@H]1C[C@@H]1C)c1cccc(-c2nnn[nH]2)c1    ZINC000095253149
C[C@H](N[C@H]1C[C@H]1C)c1cccc(-c2nnn[nH]2)c1    ZINC000095253148
C=C(C)CN[C@H](C)c1ccc(-c2nnn[nH]2)cc1    ZINC000095230035
C[C@H](NC1CCC1)c1cccc(-c2nnn[nH]2)c1    ZINC000095230198
Cc1cc(-c2nnn[nH]2)ccc1N1CC[C@H](C)C1    ZINC000095210997
C[C@H]1CC[C@H](Nc2cccc(-c3nnn[nH]3)c2)C1    ZINC000083829003
C[C@@H]1CCC[C@H]1Nc1cccc(-c2nnn[nH]2)c1    ZINC000086674005
C[C@H](NCC1CC1)c1ccc(-c2nnn[nH]2)cc1    ZINC000095247727
C[C@H]1CCC[C@H]1Nc1cccc(-c2nnn[nH]2)c1    ZINC000086674006
C[C@H](CC1CC1)Nc1cccc(-c2nnn[nH]2)c1    ZINC000161841383
C[C@H]1CCN(Cc2cccc(-c3nnn[nH]3)c2)C1    ZINC000095267924
C=CCCN[C@H](C)c1ccc(-c2nnn[nH]2)cc1    ZINC000095230051
C[C@H](C1CC1)N(C)c1ccc(-c2nnn[nH]2)cc1    ZINC000095238001
C[C@@H](NCc1cccc(-c2nnn[nH]2)c1)C1CC1    ZINC000095151956
CC[C@H](Nc1cccc(-c2nnn[nH]2)c1)C1CC1    ZINC000086118363
C=CCCCN(C)c1ccc(-c2nnn[nH]2)cc1    ZINC000095294441
c1cc(-c2nnn[nH]2)ccc1CNCC1CCC1    ZINC000095175483
CN(Cc1ccccc1-c1nnn[nH]1)C1CCC1    ZINC000095193343
c1ccc(-c2nnn[nH]2)c(CN2CCCCC2)c1    ZINC000095237592
C[C@@H](CC1CC1)Nc1cccc(-c2nnn[nH]2)c1    ZINC000161841250
C[C@H](N[C@@H]1C[C@@H]1C)c1cccc(-c2nnn[nH]2)c1    ZINC000095253151
C[C@H](NCC1CC1)c1cccc(-c2nnn[nH]2)c1    ZINC000095248191
CC1(C)CCN1Cc1ccc(-c2nnn[nH]2)cc1    ZINC000095157294
C[C@H](N[C@H]1C[C@@H]1C)c1ccc(-c2nnn[nH]2)cc1    ZINC000095253141
CN(CC1CCC1)c1ccc(-c2nnn[nH]2)cc1    ZINC000095294091
C[C@@H]1CCN(Cc2cccc(-c3nnn[nH]3)c2)C1    ZINC000095267923
CC1CCN(c2ccc(-c3nnn[nH]3)cc2)CC1    ZINC000095160741
C[C@H](N[C@@H]1C[C@@H]1C)c1ccc(-c2nnn[nH]2)cc1    ZINC000095253143
C[C@@H](NCC1CC1)c1cccc(-c2nnn[nH]2)c1    ZINC000095248192
C[C@@H](C1CC1)N(C)c1ccc(-c2nnn[nH]2)cc1    ZINC000095237999
C[C@@H]1CC[C@@H](Nc2cccc(-c3nnn[nH]3)c2)C1    ZINC000083829004
C[C@H](NCc1cccc(-c2nnn[nH]2)c1)C1CC1    ZINC000095151954
C=CCCN[C@@H](C)c1ccc(-c2nnn[nH]2)cc1    ZINC000095230050
C[C@H](NCc1ccc(-c2nnn[nH]2)cc1)C1CC1    ZINC000095151950
C[C@@H]1CCCN1Cc1ccccc1-c1nnn[nH]1    ZINC000095267722
CC[C@@H](Nc1cccc(-c2nnn[nH]2)c1)C1CC1    ZINC000086118366
Cc1cc(-c2nnn[nH]2)ccc1N1CC[C@@H](C)C1    ZINC000095210998
c1cc(CN2CCCCC2)cc(-c2nnn[nH]2)c1    ZINC000095220636
CCCN(c1ccc(-c2nnn[nH]2)cc1)C1CC1    ZINC000095289730
C[C@@H](NC1CCC1)c1ccc(-c2nnn[nH]2)cc1    ZINC000095247666
CCN(Cc1cccc(-c2nnn[nH]2)c1)C1CC1    ZINC000095304320
CN(Cc1ccccc1-c1nnn[nH]1)CC1CC1    ZINC000095193348
C[C@H](NC1CCC1)c1ccc(-c2nnn[nH]2)cc1    ZINC000095247665
CCN(Cc1ccccc1-c1nnn[nH]1)C1CC1    ZINC000095304343
C[C@H](N[C@@H]1C[C@H]1C)c1ccc(-c2nnn[nH]2)cc1    ZINC000095253142
C[C@@H](NCC1CC1)c1ccc(-c2nnn[nH]2)cc1    ZINC000095247728
C=C(C)CN[C@@H](C)c1ccc(-c2nnn[nH]2)cc1    ZINC000095230034
CC1(C)C[C@@H]1NCc1ccc(-c2nnn[nH]2)cc1    ZINC000095249074
c1cc(CNC2CCCC2)cc(-c2nnn[nH]2)c1    ZINC000095156251
CN(Cc1ccc(-c2nnn[nH]2)cc1)CC1CC1    ZINC000095193306
C[C@H]1CCC[C@@H]1Nc1cccc(-c2nnn[nH]2)c1    ZINC000086674004
CCN(Cc1ccc(-c2nnn[nH]2)cc1)C1CC1    ZINC000095304294
C[C@@H]1CCC[C@@H]1Nc1cccc(-c2nnn[nH]2)c1    ZINC000086674003
c1cc(NCC2CCCC2)cc(-c2nnn[nH]2)c1    ZINC000050271802
C[C@@H](NCc1ccc(-c2nnn[nH]2)cc1)C1CC1    ZINC000095151951
C[C@H](N[C@@H]1C[C@H]1C)c1cccc(-c2nnn[nH]2)c1    ZINC000095253150
C[C@H]1CCCN1Cc1ccccc1-c1nnn[nH]1    ZINC000095267723
C[C@H]1CCN(Cc2ccc(-c3nnn[nH]3)cc2)C1    ZINC000095267920
C[C@H]1CC[C@@H](Nc2cccc(-c3nnn[nH]3)c2)C1    ZINC000083829005
C=CCCCNc1cc(-c2nnn[nH]2)ccc1C    ZINC000095324245
C=CCCN(C)Cc1cccc(-c2nnn[nH]2)c1    ZINC000095308237
CN(Cc1cccc(-c2nnn[nH]2)c1)CC1CC1    ZINC000095193331
C=C(C)CN(CC)c1ccc(-c2nnn[nH]2)cc1    ZINC000095291587
c1cc(-c2nnn[nH]2)ccc1CNC1CCCC1    ZINC000095234370
CC1CC(NCc2ccc(-c3nnn[nH]3)cc2)C1    ZINC000095159386
CC(C)CN1Cc2ccc(-c3nnn[nH]3)cc2C1    ZINC000095199605
C[C@@H]1CCN(Cc2ccc(-c3nnn[nH]3)cc2)C1    ZINC000095267919
C[C@H](N[C@H]1C[C@H]1C)c1ccc(-c2nnn[nH]2)cc1    ZINC000095253140
C[C@@H]1CC[C@H](Nc2cccc(-c3nnn[nH]3)c2)C1    ZINC000083829002
Fc1cc(Br)cc(C2=NNNN2)c1    ZINC000209832560
Fc1cc(Br)ccc1C1=NNNN1    ZINC000209832663
Nc1nc(-c2cccc(-c3nnn[nH]3)c2)cs1    ZINC000095221828
c1ccc2c(c1)ncnc2SCc1nnn[nH]1    ZINC000095250877
Nc1nc(-c2ccc(-c3nnn[nH]3)cc2)cs1    ZINC000095233457
c1ccc2c(c1)cnnc2SCc1nnn[nH]1    ZINC000095251040
FC(F)(F)c1cccc(OCc2nnn[nH]2)c1    ZINC000004488000
COc1ccc(C(F)(F)F)c(-c2nnn[nH]2)c1    ZINC000095191395
CCOC(=O)CC(=O)CSCc1nnn[nH]1    ZINC000270288987
FC(F)(F)c1ccc(NCc2nnn[nH]2)nc1    ZINC000044931652
C#CCNc1ccc(-c2nnn[nH]2)cc1[N+](=O)[O-]    ZINC000095119998
N#Cc1ccc(OCC(=O)Nc2nnn[nH]2)cc1    ZINC000006414989
O=c1onc(-c2ccccc2)n1Cc1nnn[nH]1    ZINC000095250187
c1ccc(-c2nnc(OCc3nnn[nH]3)o2)cc1    ZINC000095250179
C#CCNc1ccc([N+](=O)[O-])cc1-c1nnn[nH]1    ZINC000095118263
O=C(NCc1nnn[nH]1)c1ccc2[nH]nnc2c1    ZINC000044929078
O=c1n(Cc2nnn[nH]2)nnn1-c1ccccc1    ZINC000095250192
c1cc(-c2nnn[nH]2)ccc1OCc1nnn[nH]1    ZINC000012374670
O=C(NCc1nnn[nH]1)c1cnn2ccncc12    ZINC000231911690
O=C(Cn1cnc(-c2nnn[nH]2)n1)c1ccc[nH]1    ZINC000095218202
Fc1ccc(-c2nnn[nH]2)cc1Cn1ccnc1    ZINC000095218977
c1cc(NCc2nnn[nH]2)ncc1-c1nnn[nH]1    ZINC000095177219
O=C(OCC1CC1)c1ccc(-c2nnn[nH]2)cc1    ZINC000090623885
C=CCCOC(=O)c1ccc(-c2nnn[nH]2)cc1    ZINC000095128335
C/C=C/COC(=O)c1ccc(-c2nnn[nH]2)cc1    ZINC000095161465
O=C(COc1cccc(-c2nnn[nH]2)c1)C1CC1    ZINC000095144804
CCOC(=O)/C=C\c1ccccc1-c1nnn[nH]1    ZINC000095302512
CC#CCOc1ccc(-c2nnn[nH]2)cc1OC    ZINC000095129469
COC(=O)[C@@H]1C[C@H]1c1cccc(-c2nnn[nH]2)c1    ZINC000095190048
C=CCCOC(=O)c1cccc(-c2nnn[nH]2)c1    ZINC000095129367
O=C(Oc1ccc(-c2nnn[nH]2)cc1)C1CCC1    ZINC000095233261
O=C(OC1CCC1)c1cccc(-c2nnn[nH]2)c1    ZINC000095220812
CCOC(=O)/C=C/c1ccccc1-c1nnn[nH]1    ZINC000103628990
O=C(OCc1cccc(-c2nnn[nH]2)c1)C1CC1    ZINC000095220572
C[C@@H]1C[C@H]1C(=O)Oc1ccc(-c2nnn[nH]2)cc1    ZINC000095159855
O=C(COc1ccc(-c2nnn[nH]2)cc1)C1CC1    ZINC000095145527
C/C=C\COC(=O)c1ccc(-c2nnn[nH]2)cc1    ZINC000095161464
N[C@@H]1C[C@@H]1C(=O)Nc1cccc(-c2nnn[nH]2)c1    ZINC000095157576
N[C@@H]1C[C@@H]1C(=O)Nc1ccccc1-c1nnn[nH]1    ZINC000095180539
C[C@H]1C[C@@H]1C(=O)Nc1ccc(-c2nnn[nH]2)cn1    ZINC000095252929
C[C@@H]1C[C@H]1C(=O)Nc1ccc(-c2nnn[nH]2)cn1    ZINC000095252930
O=C(Nc1nnn[nH]1)[C@@H]1NCCc2ccccc21    ZINC000237948338
NC1(C(=O)Nc2ccc(-c3nnn[nH]3)cc2)CC1    ZINC000237962447
O=C(NCc1nnn[nH]1)[C@H]1CNc2ccccc21    ZINC000134178690
Cc1nc(C(=O)NC2CC2)ccc1-c1nnn[nH]1    ZINC000095194400
O=C(Nc1nnn[nH]1)[C@@H]1Cc2ccccc2CN1    ZINC000237948383
C=CCNC(=O)Nc1ccc(-c2nnn[nH]2)cc1    ZINC000095129697
O=C(Nc1nnn[nH]1)[C@H]1Cc2ccccc2CN1    ZINC000237948441
O=C(Nc1nnn[nH]1)[C@H]1NCCc2ccccc21    ZINC000237948410
Cc1nc(C(=O)N2CCC2)ccc1-c1nnn[nH]1    ZINC000095194379
O=C(Nc1ccc(-c2nnn[nH]2)cc1)NC1CC1    ZINC000095233186
C[C@H]1C[C@H]1C(=O)Nc1ccc(-c2nnn[nH]2)cn1    ZINC000095252931
CC#CCn1nc(C)c(C)c(-c2nnn[nH]2)c1=O    ZINC000095130233
O=C(CC1CC1)Nc1ccc(-c2nnn[nH]2)cn1    ZINC000095163787
C[C@@H]1C[C@@H]1C(=O)Nc1ccc(-c2nnn[nH]2)cn1    ZINC000095252928
O=C(NCc1nnn[nH]1)[C@@H]1CNc2ccccc21    ZINC000134178503
O=C(CN1CCc2ccccc21)Nc1nnn[nH]1    ZINC000264016931
NC1(C(=O)Nc2cccc(-c3nnn[nH]3)c2)CC1    ZINC000088130183
N[C@@H]1C[C@@H]1C(=O)Nc1ccc(-c2nnn[nH]2)cc1    ZINC000095159614
O=C(Nc1ccc(-c2nnn[nH]2)cn1)C1CCC1    ZINC000095163769
O=C(Nc1nnn[nH]1)c1cccc2c1CCCN2    ZINC000127700521
C[C@H](CN(C)c1nccnc1C#N)c1nnn[nH]1    ZINC000132927713
C[C@@H](CN(C)c1ccc(C#N)nn1)c1nnn[nH]1    ZINC000129841727
C[C@@H](CN(C)c1nccnc1C#N)c1nnn[nH]1    ZINC000132927506
C[C@H](CN(C)c1ccc(C#N)nn1)c1nnn[nH]1    ZINC000129841953
Cc1cc(C)c(-c2nnn[nH]2)c(N[C@@H]2C[C@H]2C)n1    ZINC000095320850
C[C@@H]1CCCN(c2cccc(-c3nnn[nH]3)n2)C1    ZINC000095255209
C[C@H]1CCCN1Cc1ccnc(-c2nnn[nH]2)c1    ZINC000095255418
C[C@H]1CCCN(c2ncccc2-c2nnn[nH]2)C1    ZINC000095160612
c1cc(NC2CCCCC2)ncc1-c1nnn[nH]1    ZINC000095177097
CC1CCN(c2cccc(-c3nnn[nH]3)n2)CC1    ZINC000095255541
c1cc(-c2nnn[nH]2)nc(N2CCCCCC2)c1    ZINC000095147266
C=C(C)CN(CC)c1ccc(-c2nnn[nH]2)cn1    ZINC000095291589
CCN(CC1CC1)c1ncccc1-c1nnn[nH]1    ZINC000095279660
C[C@H]1CCC[C@@H]1Nc1ccnc(-c2nnn[nH]2)c1    ZINC000103596031
C[C@@H]1CCCN1Cc1ccnc(-c2nnn[nH]2)c1    ZINC000095255417
CCN(CC1CC1)c1ccc(-c2nnn[nH]2)cn1    ZINC000095279669
c1cc(-c2nnn[nH]2)cc(NC2CCCCC2)n1    ZINC000103689261
c1cnc(NC2CCCCC2)c(-c2nnn[nH]2)c1    ZINC000095218321
C=C(C)CN(CC)c1cc(-c2nnn[nH]2)ccn1    ZINC000103623085
Cc1ccc(-c2nnn[nH]2)c(N(C)CC2CC2)n1    ZINC000095339895
Cc1ccc(-c2nnn[nH]2)c(NC2CCCC2)n1    ZINC000095340132
CC[C@@H]1CCCN1c1ccc(-c2nnn[nH]2)cn1    ZINC000095286015
C[C@H](C1CC1)N(C)c1cccc(-c2nnn[nH]2)n1    ZINC000095201869
CCNc1nc2c(cc1-c1nnn[nH]1)CCCC2    ZINC000095302121
C[C@@H]1CCC[C@@H]1Nc1ccnc(-c2nnn[nH]2)c1    ZINC000103596026
Cc1cc(N2CCCCC2)ncc1-c1nnn[nH]1    ZINC000095321039
CC1(Nc2ncccc2-c2nnn[nH]2)CCCC1    ZINC000095249125
C[C@@H](C1CC1)N(C)c1cc(-c2nnn[nH]2)ccn1    ZINC000103578743
C[C@H]1CCCCN1c1ncccc1-c1nnn[nH]1    ZINC000095160545
C[C@H]1CCCCN1c1cccc(-c2nnn[nH]2)n1    ZINC000095255146
C[C@@H]1CCCCN1c1ncccc1-c1nnn[nH]1    ZINC000095160544
C[C@@H]1CCCN(c2ccnc(-c3nnn[nH]3)c2)C1    ZINC000103596734
C[C@H]1CCCN(c2ccc(-c3nnn[nH]3)cn2)C1    ZINC000095267433
CC1(Nc2cccc(-c3nnn[nH]3)n2)CCCC1    ZINC000095231460
c1cc(N2CCCCCC2)cc(-c2nnn[nH]2)n1    ZINC000095251854
c1cc(NC2CCCCC2)nc(-c2nnn[nH]2)c1    ZINC000095176884
CN(CC1CCC1)c1ncccc1-c1nnn[nH]1    ZINC000095294086
C[C@@H]1CCN(Cc2ccnc(-c3nnn[nH]3)c2)C1    ZINC000095255706
CCN(CC1CC1)c1cccc(-c2nnn[nH]2)n1    ZINC000095279671
NC1CCN(c2ccc(-c3nnn[nH]3)cc2)CC1    ZINC000095233094
CN(CC1CCC1)c1cc(-c2nnn[nH]2)ccn1    ZINC000103620882
C[C@H]1CCC[C@@H]1Nc1cccc(-c2nnn[nH]2)n1    ZINC000095254744
Cc1nc(N2CCCCC2)ccc1-c1nnn[nH]1    ZINC000095310673
CC[C@H]1CCCN1c1cccc(-c2nnn[nH]2)n1    ZINC000095264111
CC1CCN(c2ccc(-c3nnn[nH]3)cn2)CC1    ZINC000095160746
C[C@@H]1CCCCN1c1cccc(-c2nnn[nH]2)n1    ZINC000095255145
Cc1ccc(-c2nnn[nH]2)c(N2CC[C@@H](C)C2)n1    ZINC000095339964
C[C@H]1CCCCN1c1ccc(-c2nnn[nH]2)cn1    ZINC000095267305
CC1CCN(c2ncccc2-c2nnn[nH]2)CC1    ZINC000095267836
C[C@@H](C1CC1)N(C)c1cccc(-c2nnn[nH]2)n1    ZINC000095201868
Cc1ccc(-c2nnn[nH]2)c(N2CC[C@H](C)C2)n1    ZINC000095339963
CC[C@@H]1CCCN1c1cccc(-c2nnn[nH]2)n1    ZINC000095264110
Cc1cc(C)c(-c2nnn[nH]2)c(N[C@H]2C[C@H]2C)n1    ZINC000095320851
CN(c1ccnc(-c2nnn[nH]2)c1)C1CCCC1    ZINC000103622601
C[C@@H]1CCC[C@H]1Nc1ccc(-c2nnn[nH]2)cn1    ZINC000095254741
CCN(CC)c1ccc(C=Nc2nnn[nH]2)cc1    ZINC000254311403
C[C@@H]1CCCN(c2ncccc2-c2nnn[nH]2)C1    ZINC000095160611
CC1(C)CCCN1c1cccc(-c2nnn[nH]2)n1    ZINC000095231598
c1cc(N2CCCNCC2)ccc1-c1nnn[nH]1    ZINC000082551484
N[C@H]1CCN(Cc2ccc(-c3nnn[nH]3)cc2)C1    ZINC000095234156
Cc1cc(C)c(-c2nnn[nH]2)c(NC2CCC2)n1    ZINC000095320855
C[C@H]1CCN(Cc2ccnc(-c3nnn[nH]3)c2)C1    ZINC000095255707
C[C@@H]1CCC[C@H]1Nc1ccnc(-c2nnn[nH]2)c1    ZINC000103596034
C[C@H]1CCCCN1c1cc(-c2nnn[nH]2)ccn1    ZINC000103601103
CN(CC1CCC1)c1ccnc(-c2nnn[nH]2)c1    ZINC000103620896
C[C@@H]1CCC[C@H]1Nc1cccc(-c2nnn[nH]2)n1    ZINC000095254745
Cc1ccc(-c2nnn[nH]2)c(N2CCC[C@@H]2C)n1    ZINC000095339999
c1cnc(NCC2CCCC2)c(-c2nnn[nH]2)c1    ZINC000095155284
c1cnc(N2CCCCCC2)c(-c2nnn[nH]2)c1    ZINC000095155211
C=CCCCN(C)c1ncccc1-c1nnn[nH]1    ZINC000095188735
CN(Cc1ccnc(-c2nnn[nH]2)c1)CC1CC1    ZINC000095308309
C[C@@H]1CCC[C@@H]1Nc1ccc(-c2nnn[nH]2)cn1    ZINC000095254739
c1cc(N2CCCCCC2)ncc1-c1nnn[nH]1    ZINC000095177035
Cc1cc(C)c(-c2nnn[nH]2)c(N2CCCC2)n1    ZINC000095210237
Cc1ccnc(N2CCCCC2)c1-c1nnn[nH]1    ZINC000095344787
C[C@H](C1CC1)N(C)c1cc(-c2nnn[nH]2)ccn1    ZINC000103578750
C[C@@H]1CCCCN1c1cc(-c2nnn[nH]2)ccn1    ZINC000103601101
C[C@@H]1CCCCN1c1ccc(-c2nnn[nH]2)cn1    ZINC000095267304
C[C@@H](C1CC1)N(C)c1ccc(-c2nnn[nH]2)cn1    ZINC000095238015
C[C@H](C1CC1)N(C)c1ccc(-c2nnn[nH]2)cn1    ZINC000095238017
C[C@@H]1CCCN(c2ccc(-c3nnn[nH]3)cn2)C1    ZINC000095267432
Cc1cc(C)c(-c2nnn[nH]2)c(N[C@H]2C[C@@H]2C)n1    ZINC000095320849
Cc1ccc(-c2nnn[nH]2)c(NCC2CCC2)n1    ZINC000095340174
CCN(CC)c1ccc(/C=N\c2nnn[nH]2)cc1    ZINC000104204566
C[C@@H](C1CC1)N(C)c1ncccc1-c1nnn[nH]1    ZINC000095237991
CC1(C)CCCN1c1ccc(-c2nnn[nH]2)cn1    ZINC000095157197
C[C@H]1CCC[C@H]1Nc1cccc(-c2nnn[nH]2)n1    ZINC000095254746
Cc1ccc(-c2nnn[nH]2)c(N[C@H]2CC2(C)C)n1    ZINC000095340116
N[C@H]1CCN(Cc2ccccc2-c2nnn[nH]2)C1    ZINC000095181949
c1cc(-c2nnn[nH]2)cc(N2CCCCCC2)n1    ZINC000103689126
C[C@H]1CCCN(c2ccnc(-c3nnn[nH]3)c2)C1    ZINC000103596738
N[C@@H]1CCN(Cc2ccccc2-c2nnn[nH]2)C1    ZINC000095181950
Cc1ccc(-c2nnn[nH]2)c(N2CCCCC2)n1    ZINC000095340005
C[C@H]1CCC[C@H]1Nc1ccc(-c2nnn[nH]2)cn1    ZINC000095254742
Cc1cc(C)c(-c2nnn[nH]2)c(NCC2CC2)n1    ZINC000095211345
CN1CC[C@H](Nc2ccccc2-c2nnn[nH]2)C1    ZINC000095326927
Cc1cc(N2CCCCC2)c(-c2nnn[nH]2)cn1    ZINC000095319549
CCCN(c1ccnc(-c2nnn[nH]2)c1)C1CC1    ZINC000103611926
N[C@H]1CCN(Cc2cccc(-c3nnn[nH]3)c2)C1    ZINC000095220621
CN(CC1CCC1)c1cccc(-c2nnn[nH]2)n1    ZINC000095294099
c1cc(-c2nnn[nH]2)ccc1CN1CCNCC1    ZINC000095234175
C=C(C)CN(CC)c1cccc(-c2nnn[nH]2)n1    ZINC000095279098
C=C(C)CN(CC)c1ncccc1-c1nnn[nH]1    ZINC000095291585
C[C@H]1CCC[C@H]1Nc1ccnc(-c2nnn[nH]2)c1    ZINC000103596036
CN(c1cccc(-c2nnn[nH]2)n1)C1CCCC1    ZINC000095295369
CC1(Nc2ccc(-c3nnn[nH]3)cn2)CCCC1    ZINC000095249132
CC1(C)CCCN1c1ccnc(-c2nnn[nH]2)c1    ZINC000103590927
c1cc(-c2nnn[nH]2)cc(NCC2CCCC2)n1    ZINC000103689382
Cc1ccc(-c2nnn[nH]2)c(N2CCC[C@H]2C)n1    ZINC000095340000
N[C@@H]1CCN(Cc2ccc(-c3nnn[nH]3)cc2)C1    ZINC000095234157
CCCN(c1ccc(-c2nnn[nH]2)cn1)C1CC1    ZINC000095289738
CN1CCN(c2ccc(-c3nnn[nH]3)cc2)CC1    ZINC000095193458
C[C@H]1CCC[C@@H]1Nc1ccc(-c2nnn[nH]2)cn1    ZINC000095254740
c1cc(NCC2CCCC2)nc(-c2nnn[nH]2)c1    ZINC000095147386
CN(CC1CCC1)c1ccc(-c2nnn[nH]2)cn1    ZINC000095294097
CC[C@H]1CCCN1c1ccc(-c2nnn[nH]2)cn1    ZINC000095286016
C[C@H](C1CC1)N(C)c1ncccc1-c1nnn[nH]1    ZINC000095237992
Cc1cc(C)c(-c2nnn[nH]2)c(N[C@@H]2C[C@@H]2C)n1    ZINC000095320848
C[C@@H]1CCC[C@@H]1Nc1cccc(-c2nnn[nH]2)n1    ZINC000095254743
CCN(Cc1ccnc(-c2nnn[nH]2)c1)C1CC1    ZINC000095282672
CN(c1ncccc1-c1nnn[nH]1)C1CCCC1    ZINC000095314957
C[C@H]1CCCN(c2cccc(-c3nnn[nH]3)n2)C1    ZINC000095255210
N[C@@H]1CCN(Cc2cccc(-c3nnn[nH]3)c2)C1    ZINC000095220622
O=C(Nc1nnn[nH]1)c1csc2ccccc12    ZINC000076963564
O=C(Nc1nnn[nH]1)c1cc2ccccc2s1    ZINC000069560625
O=C(C[C@H]1CSCCS1)Nc1nnn[nH]1    ZINC000269915977
O=C(C[C@@H]1CSCCS1)Nc1nnn[nH]1    ZINC000269915976
O=c1c(C(F)(F)F)cccn1Cc1nnn[nH]1    ZINC000095218295
FC(F)(F)c1cccc(OCc2nnn[nH]2)n1    ZINC000271911541
O=c1ccc(C(F)(F)F)cn1Cc1nnn[nH]1    ZINC000095218143
O=C(Cc1nnn[nH]1)N[C@H]1CCS(=O)(=O)C1    ZINC000095128640
O=C(NCc1nnn[nH]1)[C@@H]1CCS(=O)(=O)C1    ZINC000044929160
O=C(Cc1nnn[nH]1)N1CCS(=O)(=O)CC1    ZINC000095128651
O=C(NCc1nnn[nH]1)[C@H]1CCS(=O)(=O)C1    ZINC000044929161
O=C(Cc1nnn[nH]1)N[C@@H]1CCS(=O)(=O)C1    ZINC000095128637
FC(F)(F)c1ccnc(NCc2nnn[nH]2)n1    ZINC000091768935
FC(F)(F)CNc1cnc(-c2nnn[nH]2)cn1    ZINC000095337478
FC(F)(F)c1ccc(NCc2nnn[nH]2)nn1    ZINC000167079635
FC(F)(F)CNc1nccnc1-c1nnn[nH]1    ZINC000095183878
N#Cc1ccc(NCc2nnn[nH]2)cc1[N+](=O)[O-]    ZINC000094591855
C#CCNc1ncc([N+](=O)[O-])cc1-c1nnn[nH]1    ZINC000095119983
N#Cc1ccc([N+](=O)[O-])c(NCc2nnn[nH]2)c1    ZINC000130663598
Nc1c(-c2nnn[nH]2)cnn1C(=O)c1ccco1    ZINC000095177527
N#Cc1cc([N+](=O)[O-])ccc1NCc1nnn[nH]1    ZINC000044931660
N#Cc1ccc(NCc2nnn[nH]2)c([N+](=O)[O-])c1    ZINC000044931611
O=c1ccn(Cc2nnn[nH]2)c2cc(F)ccc12    ZINC000064874588
Fc1ccc(Cn2cnc(-c3nnn[nH]3)n2)cc1    ZINC000095234418
Fc1ccccc1Cn1cnc(-c2nnn[nH]2)n1    ZINC000095237641
Fc1ccc2c(c1)ncnc2NCc1nnn[nH]1    ZINC000091663075
Fc1cc(-c2nnn[nH]2)ccc1Cn1cncn1    ZINC000095219034
Fc1cccc(Cn2cnc(-c3nnn[nH]3)n2)c1    ZINC000095221333
Fc1ccccc1-n1cnnc1Cc1nnn[nH]1    ZINC000067642361
O=C(CCC(=O)c1ccccc1)Nc1nnn[nH]1    ZINC000075288693
CONC(=O)/C=C/c1ccccc1-c1nnn[nH]1    ZINC000103594794
O=C(c1ccc(-c2nnn[nH]2)cc1)N1CC(O)C1    ZINC000062809004
O=C(NCc1nnn[nH]1)c1ccc2c(c1)CCO2    ZINC000044927719
COc1ccccc1/C=C\C(=O)Nc1nnn[nH]1    ZINC000255891676
COc1cccc(/C=C/C(=O)Nc2nnn[nH]2)c1    ZINC000072678354
O=C(Nc1nnn[nH]1)[C@H]1CCOc2ccccc21    ZINC000265692899
C=CCOc1ccccc1C(=O)Nc1nnn[nH]1    ZINC000118685611
O=C(NCc1nnn[nH]1)[C@H]1Cc2ccccc2O1    ZINC000044927010
CONC(=O)/C=C\c1ccccc1-c1nnn[nH]1    ZINC000095190956
O=C(Nc1nnn[nH]1)[C@@H]1CCOc2ccccc21    ZINC000265692897
O=C(Nc1nnn[nH]1)c1ccccc1OC1CC1    ZINC000292053047
O=C(Nc1nnn[nH]1)[C@H]1OCCc2ccccc21    ZINC000269738666
COc1ccc(/C=C/C(=O)Nc2nnn[nH]2)cc1    ZINC000006170346
COc1ccc(/C=C\C(=O)Nc2nnn[nH]2)cc1    ZINC000108584634
O=C(Nc1nnn[nH]1)[C@@H]1COc2ccccc2C1    ZINC000264003929
O=C(Nc1nnn[nH]1)[C@H]1COc2ccccc2C1    ZINC000264003917
O=C(NCc1nnn[nH]1)[C@H]1COc2ccccc21    ZINC000070379921
O=C(NCc1nnn[nH]1)[C@@H]1COc2ccccc21    ZINC000070379920
O=C(Cc1ccc2c(c1)CCO2)Nc1nnn[nH]1    ZINC000263980861
O=C(Nc1nnn[nH]1)[C@@H]1OCCc2ccccc21    ZINC000269738664
C=CCOc1ccc(C(=O)Nc2nnn[nH]2)cc1    ZINC000076963700
O=C(/C=C/c1ccc(O)cc1)NCc1nnn[nH]1    ZINC000044927864
O=C(c1cccc(-c2nnn[nH]2)c1)N1CCOC1    ZINC000095143950
O=C(c1ccc(-c2nnn[nH]2)cc1)N1CCCO1    ZINC000228034326
O=C(NCc1nnn[nH]1)c1ccc2c(c1)COC2    ZINC000095165146
O=C(NCc1nnn[nH]1)[C@@H]1Cc2ccccc2O1    ZINC000044927012
O=C(c1cccc(-c2nnn[nH]2)c1)N1CC(O)C1    ZINC000062808805
COc1ccccc1/C=C/C(=O)Nc1nnn[nH]1    ZINC000078379964
O=C1CN(c2cccc(-c3nnn[nH]3)n2)CCN1    ZINC000095147278
O=C1CN(c2ncccc2-c2nnn[nH]2)CCN1    ZINC000095220122
O=C1CCN(c2nccnc2-c2nnn[nH]2)CC1    ZINC000095183723
Cc1cc(C)n(-c2oc(C)nc2-c2nnn[nH]2)n1    ZINC000095211212
O=C1CN(c2cc(-c3nnn[nH]3)ccn2)CCN1    ZINC000103689148
Nc1c(-c2nnn[nH]2)cnn1C(=O)C1CC=CC1    ZINC000095217068
O=C1CN(c2ccnc(-c3nnn[nH]3)c2)CCN1    ZINC000095184449
O=C(Nc1ccc(-c2nnn[nH]2)cn1)NC1CC1    ZINC000095163796
O=C1CN(c2ccc(-c3nnn[nH]3)cn2)CCN1    ZINC000095235149
O=C(NCc1nnn[nH]1)[C@@H]1CCCCC1(F)F    ZINC000327495069
O=C(NCc1nnn[nH]1)[C@H]1CCCCC1(F)F    ZINC000327495071
O=C(NCc1nnn[nH]1)[C@@H]1CCCC(F)(F)C1    ZINC000302309665
O=C(NCc1nnn[nH]1)[C@H]1CCCC(F)(F)C1    ZINC000302309663
c1cn(CCCn2cnc(-c3nnn[nH]3)n2)cn1    ZINC000095183571
Cc1nn(C)c2ncnc(NCc3nnn[nH]3)c12    ZINC000072431350
C[C@H]1CN(c2ccc(-c3nnn[nH]3)cc2)CCO1    ZINC000095268438
CC[C@H](CC(=O)Nc1nnn[nH]1)c1ccccc1    ZINC000103520528
C[C@H]1COCCN1c1ccc(-c2nnn[nH]2)cc1    ZINC000095268588
c1cc(-c2nnn[nH]2)ccc1CN1CCOCC1    ZINC000000419922
OC[C@@H]1CCCN1c1ccc(-c2nnn[nH]2)cc1    ZINC000095159518
CCn1cc2c(c(-c3nnn[nH]3)c1=O)CCCC2    ZINC000095305915
CN(C)C(=O)CCc1ccc(-c2nnn[nH]2)cc1    ZINC000095179156
O[C@H]1CCCN(c2ccc(-c3nnn[nH]3)cc2)C1    ZINC000095233097
O[C@H]1CCN(Cc2cccc(-c3nnn[nH]3)c2)C1    ZINC000095220623
OC1CCN(c2ccc(-c3nnn[nH]3)cc2)CC1    ZINC000095233093
CCCC(=O)N(C)c1cccc(-c2nnn[nH]2)c1    ZINC000095264458
CCCCC(=O)Nc1ccccc1-c1nnn[nH]1    ZINC000095170914
CCCC(=O)N[C@H](c1nnn[nH]1)c1ccccc1    ZINC000095286761
Cc1cc(C)c(NC(=O)Cc2nnn[nH]2)cc1C    ZINC000095210465
CCc1ccc(NC(=O)CCc2nnn[nH]2)cc1    ZINC000095305384
CC[C@@H](C)C(=O)Nc1ccccc1-c1nnn[nH]1    ZINC000095162317
CCC(=O)N(C)Cc1cccc(-c2nnn[nH]2)c1    ZINC000095269214
CC(C)CNC(=O)c1cccc(-c2nnn[nH]2)c1    ZINC000070244409
CC(C)(C)C(=O)Nc1cccc(-c2nnn[nH]2)c1    ZINC000020495797
O[C@H]1CCN(Cc2ccccc2-c2nnn[nH]2)C1    ZINC000095237578
CCC(=O)N[C@H](C)c1ccc(-c2nnn[nH]2)cc1    ZINC000095161638
c1cc(-c2nnn[nH]2)ccc1NC[C@H]1CCOC1    ZINC000095172847
Cc1ccccc1[C@@H](C)CC(=O)Nc1nnn[nH]1    ZINC000116443028
CC(C)c1ccc(C(=O)NCc2nnn[nH]2)cc1    ZINC000044927044
C[C@@H](CN(C)C(=O)c1ccccc1)c1nnn[nH]1    ZINC000095243434
CC[C@@H](C)C(=O)Nc1cccc(-c2nnn[nH]2)c1    ZINC000073445020
OC[C@H]1CCCN1c1ccc(-c2nnn[nH]2)cc1    ZINC000095159516
CN(c1ccc(-c2nnn[nH]2)cc1)[C@@H]1CCOC1    ZINC000095295097
COC1CC(Nc2cccc(-c3nnn[nH]3)c2)C1    ZINC000219412045
Cc1ccccc1C(C)(C)C(=O)Nc1nnn[nH]1    ZINC000172526914
CC(C)(Cc1ccccc1)C(=O)Nc1nnn[nH]1    ZINC000049750497
CC1(CNc2cccc(-c3nnn[nH]3)c2)COC1    ZINC000095232069
C[C@H](CC(=O)NCc1nnn[nH]1)c1ccccc1    ZINC000095153045
C[C@H]1OCC[C@@H]1Nc1cccc(-c2nnn[nH]2)c1    ZINC000147614190
c1ccc(-c2nnn[nH]2)c(OC[C@@H]2CCNC2)c1    ZINC000095166561
CCC(=O)N[C@@H](C)c1ccc(-c2nnn[nH]2)cc1    ZINC000095161637
CCCCNC(=O)c1cccc(-c2nnn[nH]2)c1    ZINC000095171106
c1cc(OC[C@@H]2CCNC2)cc(-c2nnn[nH]2)c1    ZINC000095158417
Cc1ccc(C[C@@H](C)C(=O)Nc2nnn[nH]2)cc1    ZINC000181995641
CC(C)[C@H](C(=O)Nc1nnn[nH]1)c1ccccc1    ZINC000080353937
Cc1cccc(C(=O)NC(C)(C)c2nnn[nH]2)c1    ZINC000095213641
C[C@@H]1OCC[C@@H]1Nc1cccc(-c2nnn[nH]2)c1    ZINC000147614375
CCC(=O)N[C@@H](C)c1cccc(-c2nnn[nH]2)c1    ZINC000095161639
c1cc(-c2nnn[nH]2)ccc1O[C@H]1CCCNC1    ZINC000095233285
CC(C)N(C)C(=O)c1ccc(-c2nnn[nH]2)cc1    ZINC000095150320
CCCCC(=O)Nc1cccc(-c2nnn[nH]2)c1    ZINC000020495709
Cc1ccc(CCC(=O)Nc2nnn[nH]2)c(C)c1    ZINC000069538459
CCCC(=O)NCc1ccc(-c2nnn[nH]2)cc1    ZINC000068962088
c1cc(-c2nnn[nH]2)ccc1CN[C@H]1CCOC1    ZINC000095146489
C[C@H](CN(C)C(=O)c1ccccc1)c1nnn[nH]1    ZINC000095243435
CC(C)CC(=O)Nc1ccc(-c2nnn[nH]2)cc1    ZINC000074803900
Cc1ccc(C(C)(C)C(=O)Nc2nnn[nH]2)cc1    ZINC000072288579
CCNC(=O)CCc1ccc(-c2nnn[nH]2)cc1    ZINC000095301154
CC1(CNc2ccc(-c3nnn[nH]3)cc2)COC1    ZINC000095232067
CC[C@H](C)C(=O)Nc1cccc(-c2nnn[nH]2)c1    ZINC000073445022
CC(C)(C)C(=O)Nc1ccccc1-c1nnn[nH]1    ZINC000095138814
CC(C)C(=O)N[C@@H](c1nnn[nH]1)c1ccccc1    ZINC000095205503
Cc1ccc(C[C@H](C)C(=O)Nc2nnn[nH]2)cc1    ZINC000181995660
c1ccc(-c2nnn[nH]2)c(O[C@H]2CCCNC2)c1    ZINC000095236952
O=C(CCCc1ccccc1)NCc1nnn[nH]1    ZINC000044929382
CC[C@H](C(=O)NCc1nnn[nH]1)c1ccccc1    ZINC000044927014
c1cc(-c2nnn[nH]2)ccc1O[C@@H]1CCCNC1    ZINC000095233284
C[C@@H]1COCCN1c1ccc(-c2nnn[nH]2)cc1    ZINC000095268587
OC[C@@H]1CCN(c2ccc(-c3nnn[nH]3)cc2)C1    ZINC000095145312
Cc1cc(C)c(C(=O)NCc2nnn[nH]2)c(C)c1    ZINC000044929492
CCC[C@@H](NC(=O)c1ccccc1)c1nnn[nH]1    ZINC000095170483
c1cc(CN[C@@H]2CCOC2)cc(-c2nnn[nH]2)c1    ZINC000095143879
c1cc(O[C@@H]2CCCNC2)cc(-c2nnn[nH]2)c1    ZINC000095221571
C[C@H](NC(=O)CCc1nnn[nH]1)c1ccccc1    ZINC000095248439
c1cc(O[C@H]2CCCNC2)cc(-c2nnn[nH]2)c1    ZINC000095221572
CC(C)(C)C(=O)Nc1ccc(-c2nnn[nH]2)cc1    ZINC000074803905
CCC[C@H](C(=O)Nc1nnn[nH]1)c1ccccc1    ZINC000072678372
C[C@@H]1OCC[C@H]1Nc1cccc(-c2nnn[nH]2)c1    ZINC000147613975
CCCCC(=O)Nc1ccc(-c2nnn[nH]2)cc1    ZINC000074803899
CCCN(C)C(=O)c1ccc(-c2nnn[nH]2)cc1    ZINC000095289188
CCC[C@@H](C(=O)Nc1nnn[nH]1)c1ccccc1    ZINC000072678373
CCCC(=O)N(C)c1ccc(-c2nnn[nH]2)cc1    ZINC000095264457
CC(C)(NC(=O)Cc1ccccc1)c1nnn[nH]1    ZINC000095204086
c1cc(NC2CCOCC2)cc(-c2nnn[nH]2)c1    ZINC000037102037
C[C@H]1OCC[C@H]1Nc1cccc(-c2nnn[nH]2)c1    ZINC000147613781
CC(C)C(=O)NCc1cccc(-c2nnn[nH]2)c1    ZINC000095205525
C[C@H](CCC(=O)Nc1nnn[nH]1)c1ccccc1    ZINC000160369898
CC[C@@H](CC(=O)Nc1nnn[nH]1)c1ccccc1    ZINC000103520527
c1cc(CN[C@H]2CCOC2)cc(-c2nnn[nH]2)c1    ZINC000095143880
CCc1ccc([C@@H](C)C(=O)Nc2nnn[nH]2)cc1    ZINC000076964342
C[C@@H](CCC(=O)Nc1nnn[nH]1)c1ccccc1    ZINC000160369766
CC[C@H](C)C(=O)Nc1ccccc1-c1nnn[nH]1    ZINC000095162318
C[C@@H](CC(=O)NCc1nnn[nH]1)c1ccccc1    ZINC000095153043
CCCC(=O)N[C@@H](c1nnn[nH]1)c1ccccc1    ZINC000095286762
c1cc(-c2nnn[nH]2)ccc1NC[C@H]1CCCO1    ZINC000095233231
c1cc(-c2nnn[nH]2)ccc1NC[C@@H]1CCCO1    ZINC000095233230
Cc1ccccc1C(=O)NC(C)(C)c1nnn[nH]1    ZINC000095214053
CC[C@@H](C(=O)NCc1nnn[nH]1)c1ccccc1    ZINC000044927016
c1cc(N[C@H]2CCCOC2)cc(-c2nnn[nH]2)c1    ZINC000070464496
CC(C)C(=O)NCc1ccc(-c2nnn[nH]2)cc1    ZINC000068973763
CC[C@@H](C)C(=O)Nc1ccc(-c2nnn[nH]2)cc1    ZINC000095162313
CCCCNC(=O)c1ccc(-c2nnn[nH]2)cc1    ZINC000025377328
c1ccc(-c2nnn[nH]2)c(OC[C@H]2CCNC2)c1    ZINC000095166562
CCN(CC)C(=O)c1cccc(-c2nnn[nH]2)c1    ZINC000070244396
CN(c1ccc(-c2nnn[nH]2)cc1)[C@H]1CCOC1    ZINC000095295098
CC(C)C(=O)N(C)c1ccc(-c2nnn[nH]2)cc1    ZINC000095197561
CCCN(C)C(=O)c1cccc(-c2nnn[nH]2)c1    ZINC000095171249
CC(C)(CC(=O)Nc1nnn[nH]1)c1ccccc1    ZINC000102895238
CC[C@H](C)C(=O)Nc1ccc(-c2nnn[nH]2)cc1    ZINC000095162314
CCN(C)C(=O)Cc1ccc(-c2nnn[nH]2)cc1    ZINC000095278944
C[C@@H]1CN(c2ccc(-c3nnn[nH]3)cc2)CCO1    ZINC000095268437
Cc1cccc(CCC(=O)NCc2nnn[nH]2)c1    ZINC000051986014
CC(C)CC(=O)Nc1ccccc1-c1nnn[nH]1    ZINC000095149343
Cc1ccc(-c2nnn[nH]2)cc1C(=O)NC(C)C    ZINC000095323718
CCc1ccc(CCC(=O)Nc2nnn[nH]2)cc1    ZINC000264049927
Cc1cc(C)c(CC(=O)Nc2nnn[nH]2)c(C)c1    ZINC000180195675
O[C@H]1CCN(Cc2ccc(-c3nnn[nH]3)cc2)C1    ZINC000095234336
Cc1ccc(-c2nnn[nH]2)cc1NC(=O)C(C)C    ZINC000095341655
Cc1ccn(C2CCCC2)c(=O)c1-c1nnn[nH]1    ZINC000095344713
CC(C)(C)c1ccccc1C(=O)Nc1nnn[nH]1    ZINC000151186953
CCc1ccc([C@H](C)C(=O)Nc2nnn[nH]2)cc1    ZINC000076964345
O[C@@H]1CCN(Cc2ccc(-c3nnn[nH]3)cc2)C1    ZINC000095234337
CC(C)CC(=O)Nc1cccc(-c2nnn[nH]2)c1    ZINC000020495781
CC(C)Cc1ccc(C(=O)Nc2nnn[nH]2)cc1    ZINC000102894846
Cc1ccccc1CCC(=O)NCc1nnn[nH]1    ZINC000051986016
c1cc(-c2nnn[nH]2)ccc1CN[C@@H]1CCOC1    ZINC000095146488
O[C@@H]1CCN(Cc2cccc(-c3nnn[nH]3)c2)C1    ZINC000095220624
c1cc(-c2nnn[nH]2)ccc1NC[C@@H]1CCOC1    ZINC000095172845
CC(=O)CN(C)Cc1cccc(-c2nnn[nH]2)c1    ZINC000095131183
CC(C)C(=O)N[C@H](c1nnn[nH]1)c1ccccc1    ZINC000095205502
CC(C)[C@@H](C(=O)Nc1nnn[nH]1)c1ccccc1    ZINC000080353941
CCC[C@H](NC(=O)c1ccccc1)c1nnn[nH]1    ZINC000095170482
c1cc(CN2CCOCC2)cc(-c2nnn[nH]2)c1    ZINC000095220516
CCCC(=O)NCc1cccc(-c2nnn[nH]2)c1    ZINC000095286790
CCC(=O)N[C@H](C)c1cccc(-c2nnn[nH]2)c1    ZINC000095161640
Cc1ccccc1[C@H](C)CC(=O)Nc1nnn[nH]1    ZINC000116443031
c1ccc(-c2nnn[nH]2)c(NC2CCOCC2)c1    ZINC000095180792
c1ccc(-c2nnn[nH]2)c(O[C@@H]2CCCNC2)c1    ZINC000095236951
C=CCCNc1cc(-c2nnn[nH]2)ccc1OC    ZINC000095191910
Cc1ccc(CC(=O)NCc2nnn[nH]2)cc1C    ZINC000053140153
C=CCNC(=O)CN1NN=C(c2ccccc2)N1    ZINC000005601008
Cc1ccc(C(=O)NC(C)(C)c2nnn[nH]2)cc1    ZINC000095340549
OC[C@H]1CCN(c2ccc(-c3nnn[nH]3)cc2)C1    ZINC000095145311
Cc1ccc(C)c(CC(=O)NCc2nnn[nH]2)c1    ZINC000053144860
Cc1cc(C)cc(CCC(=O)Nc2nnn[nH]2)c1    ZINC000151187025
c1cc(N[C@@H]2CCCOC2)cc(-c2nnn[nH]2)c1    ZINC000070464495
CC(C)(C(=O)NCc1nnn[nH]1)c1ccccc1    ZINC000044926978
CC(C)c1ccccc1NC(=O)Cc1nnn[nH]1    ZINC000095201626
c1cc(OC[C@H]2CCNC2)cc(-c2nnn[nH]2)c1    ZINC000095158418
CC1CCN(c2cnc(-c3nnn[nH]3)cn2)CC1    ZINC000095255543
c1cc(N2CCCCCC2)nnc1-c1nnn[nH]1    ZINC000095177435
C[C@H]1CCCCN1c1cnc(-c2nnn[nH]2)cn1    ZINC000095255150
c1nc(-c2nnn[nH]2)cnc1NC1CCCCC1    ZINC000095337440
CC1CCN(c2nccnc2-c2nnn[nH]2)CC1    ZINC000095255537
CN1CCN(c2cccc(-c3nnn[nH]3)n2)CC1    ZINC000095193471
C[C@@H]1CCCN(c2cnc(-c3nnn[nH]3)cn2)C1    ZINC000095255213
C[C@@H]1CCCCN1c1cnc(-c2nnn[nH]2)cn1    ZINC000095255149
C=CCCCN(C)c1nccnc1-c1nnn[nH]1    ZINC000095188736
Cc1nnc(N[C@@H]2C[C@@H]2C)c(-c2nnn[nH]2)c1C    ZINC000103636241
Cc1cc(-c2nnn[nH]2)nc(NC2CCCC2)n1    ZINC000095331672
CN1CCN(c2cc(-c3nnn[nH]3)ccn2)CC1    ZINC000095193456
c1cc(N[C@@H]2CCCNC2)ncc1-c1nnn[nH]1    ZINC000095163829
CC1CCN(c2ccc(-c3nnn[nH]3)nn2)CC1    ZINC000095267840
CC1(C)CCCN1c1cnc(-c2nnn[nH]2)cn1    ZINC000095231605
c1cnc(-c2nnn[nH]2)c(NC2CCCCC2)n1    ZINC000095183841
