# Supplementary material for: Implementing a Scoring Function Based on Interaction Fingerprint for Autogrow4: Protein Kinase CK1δ as a Case Study
Source: Front Mol Biosci. 2022 Jul 7;9:909499. doi: 10.3389/fmolb.2022.909499 (PMC9301033; doi:10.3389/fmolb.2022.909499)
Supplement: Supplementary file 1 [file DataSheet1.ZIP › autogrow4-4.0.3/autogrow/operators/mutation/smiles_click_chem/reaction_libraries/robust_rxns/complementary_mol_dir/thioamide_robust.smi]

CC(N)=O    ZINC000008034818
NC(N)=O    ZINC000008214514
NC(=O)O    ZINC000008383199
C#CC(N)=O    ZINC000001604909
C=CC(N)=O    ZINC000000901075
CCC(N)=O    ZINC000001670847
CNC(N)=O    ZINC000005209166
N=C(O)CN    ZINC000035874641
CC(=N)S    ZINC000040454337
NC(=O)CO    ZINC000004692578
COC(N)=O    ZINC000005224857
NNC(N)=O    ZINC000008035043
NC(N)=S    ZINC000008437745
NC(=O)NO    ZINC000008034120
NC(=O)S    ZINC000059179518
NC(=O)CF    ZINC000005177774
N#CCC(N)=O    ZINC000001504306
N#CNC(N)=O    ZINC000006661263
C/C=C\C(N)=O    ZINC000008603167
C=CCC(N)=O    ZINC000002525865
C=C(C)C(N)=O    ZINC000001608589
NC(=O)C1CC1    ZINC000001594556
C/C=C/C(N)=O    ZINC000001718595
[N-]=[N+]=NC(N)=O    ZINC000104195805
C=NCC(N)=O    ZINC000072232646
C=CNC(N)=O    ZINC000002572123
CC(=O)C(N)=O    ZINC000001581119
C=COC(N)=O    ZINC000001720047
NC(=O)[C@H]1CO1    ZINC000005134872
NC(=O)CC=O    ZINC000001713128
NC(=O)[C@@H]1CO1    ZINC000002565937
CC(C)C(N)=O    ZINC000001484944
CCCC(N)=O    ZINC000001586734
NC(=O)C(N)=O    ZINC000005177750
NC(=O)NC=O    ZINC000004742917
CNCC(N)=O    ZINC000001555345
CN(C)C(N)=O    ZINC000001665828
CCNC(N)=O    ZINC000001684574
C[C@@H](N)C(N)=O    ZINC000001603249
C[C@H](N)C(N)=O    ZINC000002046876
NCCC(N)=O    ZINC000001722590
NC(=O)C(=O)O    ZINC000004658565
CCC(N)=S    ZINC000005501503
COCC(N)=O    ZINC000001592381
C[C@@H](O)C(N)=O    ZINC000001457070
NC(=O)CCO    ZINC000002526391
C[C@H](O)C(N)=O    ZINC000001457069
CCOC(N)=O    ZINC000000901020
NNCC(N)=O    ZINC000019170174
CN(N)C(N)=O    ZINC000004897023
N=C(S)CN    ZINC000005828194
CNC(N)=S    ZINC000004716359
CONC(N)=O    ZINC000004797440
NC(=O)NCO    ZINC000004658599
CN(O)C(N)=O    ZINC000005298883
NC(=O)CS    ZINC000004692782
CSC(N)=O    ZINC000006019653
NC(=S)CO    ZINC000034978167
COC(N)=S    ZINC000039319753
NNC(N)=S    ZINC000008830546
C[C@@H](F)C(N)=O    ZINC000104570452
C[C@H](F)C(N)=O    ZINC000104570448
NC(=O)CCF    ZINC000104564935
NC(=S)NO    ZINC000104185939
NC(=S)S    ZINC000059072119
NC(=O)CCl    ZINC000004722803
NC(=S)CF    ZINC000072267141
NC(=O)C(F)F    ZINC000008297748
N#C/C=C/C(N)=O    ZINC000005409898
N#C/C=C\C(N)=O    ZINC000017284976
C#CCCC(N)=O    ZINC000034516281
C#CCNC(N)=O    ZINC000002510253
C[C@H](C#N)C(N)=O    ZINC000002048670
C[C@@H](C#N)C(N)=O    ZINC000001646565
N#CCCC(N)=O    ZINC000014718433
C#CCOC(N)=O    ZINC000001604348
N#C[C@@H](N)C(N)=O    ZINC000054954670
N#CCNC(N)=O    ZINC000005178406
N#C[C@H](N)C(N)=O    ZINC000054954669
C[C@@H]1C[C@H]1C(N)=O    ZINC000001730120
CC(C)=CC(N)=O    ZINC000001684064
C/C=C(\C)C(N)=O    ZINC000001763170
C[C@H]1C[C@H]1C(N)=O    ZINC000001730119
CC1(C(N)=O)CC1    ZINC000039368380
C[C@@H]1C[C@@H]1C(N)=O    ZINC000001730122
C/C=C(/C)C(N)=O    ZINC000001763171
C=CCCC(N)=O    ZINC000036455512
NC(=O)C1CCC1    ZINC000001090536
NC(=O)CC1CC1    ZINC000034638606
C/C=C/CC(N)=O    ZINC000033965979
C[C@H]1C[C@@H]1C(N)=O    ZINC000001730121
C=C(C)CC(N)=O    ZINC000038415606
N#CCC(N)=S    ZINC000005112695
[N-]=[N+]=NCC(N)=O    ZINC000008034719
N=C(O)N1CCC1    ZINC000079129051
NC(=O)[C@H]1CCN1    ZINC000013375224
NC(=O)[C@@H]1CCN1    ZINC000013375223
NC(=O)C1CNC1    ZINC000019685998
NC(=O)C1(N)CC1    ZINC000039118034
C=CCNC(N)=O    ZINC000001683661
NC(=O)NC1CC1    ZINC000001707191
N#CNC(N)=S    ZINC000005732015
NC(=S)C1CC1    ZINC000012394934
CC(=O)CC(N)=O    ZINC000000900795
NC(=O)C[C@@H]1CO1    ZINC000002017510
NC(=O)C[C@H]1CO1    ZINC000002017511
C[C@]1(C(N)=O)CO1    ZINC000005340725
C[C@@]1(C(N)=O)CO1    ZINC000006482222
C=CCOC(N)=O    ZINC000001664995
N=C(N)CC(N)=O    ZINC000001677330
CC=NNC(N)=O    ZINC000255003999
C/C=N\NC(N)=O    ZINC000005004577
C/C=N/NC(N)=O    ZINC000005412901
CC(C)(C)C(N)=O    ZINC000000167037
CC[C@@H](C)C(N)=O    ZINC000000399786
CCCCC(N)=O    ZINC000001529296
CC(C)CC(N)=O    ZINC000000158116
CC[C@H](C)C(N)=O    ZINC000000399787
C=NCC(N)=S    ZINC000001410603
C/C=N\C(N)=S    ZINC000104319465
C/C=N/C(N)=S    ZINC000017146707
C[C@@H](N=O)C(N)=O    ZINC000078175963
C[C@H](N=O)C(N)=O    ZINC000078175962
CNC(=O)C(N)=O    ZINC000005700330
CC(=O)NC(N)=O    ZINC000001641140
NC(=O)CC(N)=O    ZINC000001238428
NC(=O)N=C(N)N    ZINC000003875935
NN/C=N/C(N)=O    ZINC000197340840
CC(C)(N)C(N)=O    ZINC000013355621
CC(C)NC(N)=O    ZINC000001652952
CN[C@H](C)C(N)=O    ZINC000020308002
CCCNC(N)=O    ZINC000001699063
CC[C@H](N)C(=N)O    ZINC000071621752
CN(C)CC(N)=O    ZINC000001614580
CN[C@@H](C)C(N)=O    ZINC000020307999
CNCCC(N)=O    ZINC000019093028
NCCCC(N)=O    ZINC000002027378
C[C@@H](N)CC(N)=O    ZINC000034566495
CCNCC(N)=O    ZINC000003075375
CCN(C)C(N)=O    ZINC000033648932
C[C@H](N)CC(N)=O    ZINC000034566493
CC[C@@H](N)C(=N)O    ZINC000071621754
CC(=O)C(N)=S    ZINC000088189482
C=NNC(N)=S    ZINC000004726442
COC(=O)C(N)=O    ZINC000001707270
NC(=O)CC(=O)O    ZINC000000901948
NC(=O)[C@H]1C[C@@H]1F    ZINC000104594984
NC(=O)[C@@H]1C[C@H]1F    ZINC000104594981
NNC(=O)C(N)=O    ZINC000003860660
CN(N=O)C(N)=O    ZINC000004202501
NC(=O)[C@H]1C[C@H]1F    ZINC000104594977
NC(=O)[C@@H]1C[C@@H]1F    ZINC000104594988
NC(=O)/C(N)=N/O    ZINC000040457275
NC(=O)NC(N)=O    ZINC000003875757
CC(C)C(N)=S    ZINC000019264665
CCCC(N)=S    ZINC000019274757
CC(C)OC(N)=O    ZINC000001690286
CO[C@H](C)C(N)=O    ZINC000002382890
CCCOC(N)=O    ZINC000001680421
CCOCC(N)=O    ZINC000001747091
CO[C@@H](C)C(N)=O    ZINC000002382896
COCCC(N)=O    ZINC000014507053
CC(C)(O)C(N)=O    ZINC000005439149
NC(=O)CCCO    ZINC000001843171
CC[C@@H](O)C(N)=O    ZINC000050977090
CC[C@H](O)C(N)=O    ZINC000050977088
NCCNC(N)=O    ZINC000005828709
NC(=O)C[N+](=O)[O-]    ZINC000100006784
NC(=O)NC(=O)O    ZINC000004095510
NC(=O)C(=O)NO    ZINC000004809141
C[C@@H](N)C(N)=S    ZINC000068577637
CN(C)C(N)=S    ZINC000005688714
NCCC(N)=S    ZINC000044236428
CCNC(N)=S    ZINC000001691388
C[C@H](N)C(N)=S    ZINC000044670715
N=C(O)[C@@H](N)CO    ZINC000094437874
COCNC(N)=O    ZINC000034327930
NC(=O)NCCO    ZINC000001587868
CCONC(N)=O    ZINC000002172994
NCCOC(N)=O    ZINC000026959608
NC[C@H](O)C(N)=O    ZINC000059217626
NC[C@@H](O)C(N)=O    ZINC000059217628
N=C(O)[C@H](N)CO    ZINC000094437875
NC(=O)/C=C\Cl    ZINC000013386486
NC(=O)/C=C/Cl    ZINC000005282285
C[C@@H](O)C(N)=S    ZINC000043515252
NC(=S)CCO    ZINC000036949574
NC(=O)N[N+](=O)[O-]    ZINC000100036706
NC(=O)CCS    ZINC000031297784
COCC(N)=S    ZINC000019479038
CCOC(N)=S    ZINC000001690599
C[C@H](O)C(N)=S    ZINC000043515251
CSCC(N)=O    ZINC000021298682
CN(N)C(N)=S    ZINC000005688656
CNNC(N)=S    ZINC000033753907
NC(=O)OCCO    ZINC000001666603
CC[C@@H](F)C(N)=O    ZINC000079882535
CC(C)(F)C(N)=O    ZINC000067800143
NC(=O)CCCF    ZINC000015217153
CC[C@H](F)C(N)=O    ZINC000079882532
NC(=O)NCCF    ZINC000001575340
C[C@H](Cl)C(N)=O    ZINC000002166831
C[C@@H](Cl)C(N)=O    ZINC000001594383
NC(=O)CCCl    ZINC000001594370
NC(=O)OCCF    ZINC000104566019
NC(=S)CCl    ZINC000039244226
CC(F)(F)C(N)=O    ZINC000016158444
NC(=O)c1ccc[nH]1    ZINC000000331859
NC(=O)c1cc[nH]c1    ZINC000045817414
NC(=O)n1cccc1    ZINC000001674962
N#CC1(C(N)=O)CC1    ZINC000034246767
NC(=O)[C@@H](F)Cl    ZINC000004934607
NC(=O)[C@H](F)Cl    ZINC000008698312
NC(=S)C(F)F    ZINC000036533269
NC(=O)c1ccco1    ZINC000003848454
NC(=O)c1ccoc1    ZINC000002391796
NC(=O)c1ccn[nH]1    ZINC000014684055
N#C/C(=C/N)C(N)=O    ZINC000104340307
NC(=O)c1ncc[nH]1    ZINC000005117662
NC(=O)n1ccnc1    ZINC000015880087
NC(=O)c1c[nH]cn1    ZINC000005116852
N#C/C(=C\N)C(N)=O    ZINC000017286555
NC(=O)c1cn[nH]c1    ZINC000012398963
C/C=C\C=C/C(N)=O    ZINC000004976360
C/C=C\C=C\C(N)=O    ZINC000015274135
C=C1CC(C(N)=O)C1    ZINC000066309168
NC(=O)[C@@H]1CC12CC2    ZINC000104643229
C/C=C/C=C/C(N)=O    ZINC000001662472
NC(=O)[C@H]1CC12CC2    ZINC000104643225
NC(=O)C1=CCCC1    ZINC000001706729
C/C=C/C=C\C(N)=O    ZINC000015274137
NC(=O)C12CC(C1)C2    ZINC000104558108
NC(=O)[C@@H]1C=CCC1    ZINC000005217616
NC(=O)[C@H]1C=CCC1    ZINC000001732795
NC(=O)C1CC=CC1    ZINC000015021095
N=C(O)c1cocn1    ZINC000066352180
NC(=O)c1ccno1    ZINC000002565041
NC(=O)C#CC(N)=O    ZINC000001670806
NC(=O)c1ccon1    ZINC000035322866
NC(=O)c1cnco1    ZINC000002527141
N#C/C(=C/O)C(N)=O    ZINC000083428818
NC(=O)c1ncco1    ZINC000002527137
NC(=O)c1cn[nH]n1    ZINC000039632300
NC(=O)c1nc[nH]n1    ZINC000011612727
CC(C)(C#N)C(N)=O    ZINC000001594555
CC[C@H](C#N)C(N)=O    ZINC000001855178
CC[C@@H](C#N)C(N)=O    ZINC000001724154
C#CC[C@@H](N)C(N)=O    ZINC000078724393
C#CCCNC(N)=O    ZINC000069790680
NC(=O)[C@@H]1C=CCN1    ZINC000004899483
NC(=O)[C@H]1C=CCN1    ZINC000002579070
C#CC[C@H](N)C(N)=O    ZINC000038350009
CC1(C)C[C]1C(N)=O    ZINC001560406104
NC(=O)C(F)(F)F    ZINC000003861120
N#CC(=NO)C(N)=O    ZINC000242437457
N#C/C(=N/O)C(N)=O    ZINC000012338542
N#CNC(=O)C(N)=O    ZINC001142934283
N#C/C(=N\O)C(N)=O    ZINC000005494286
N#C[C@@H](N=O)C(N)=O    ZINC000004797451
NC(=O)c1ncon1    ZINC000084618602
N#C[C@H](N=O)C(N)=O    ZINC000004797446
NC(=O)c1nnn[nH]1    ZINC000006494835
NC(=O)C1=COCC1    ZINC000140870019
C#CCCOC(N)=O    ZINC000038457927
NC(=O)C1CC(=O)C1    ZINC000090395247
C[C@H](C#N)NC(N)=O    ZINC000040360920
C=C/C=N/NC(N)=O    ZINC000006261988
C[C@@H](C#N)NC(N)=O    ZINC000040360918
N#CCCNC(N)=O    ZINC000001681193
NC(=O)C1=NCCN1    ZINC000001235121
NC(=O)[C]1CCCN1    ZINC001560411762
NC(=O)CC1CCC1    ZINC000104554525
CC(C)=CCC(N)=O    ZINC000014592839
CC1(C)C[C@H]1C(N)=O    ZINC000000158273
C[C@H](C(N)=O)C1CC1    ZINC000072209838
CC1(C)C[C@@H]1C(N)=O    ZINC000000158275
CCC/C=C\C(N)=O    ZINC000043732575
NC(=O)C1CCCC1    ZINC000001747068
CC1(C(N)=O)CCC1    ZINC000001661093
CCC1(C(N)=O)CC1    ZINC000079105974
C[C@@H](C(N)=O)C1CC1    ZINC000072209839
NC(=O)CCC1CC1    ZINC000040442803
CCC/C=C/C(N)=O    ZINC000005819362
C=C(C)CCC(N)=O    ZINC000104643105
CC1(CC(N)=O)CC1    ZINC000149413242
C/C=C(\C)CC(N)=O    ZINC000211843773
C=CC(=O)NC(N)=O    ZINC000039947134
NC(=O)/C=C/C(N)=O    ZINC000017720254
NC(=O)/C=C\C(N)=O    ZINC000100021002
C[C@H](N=[N+]=[N-])C(N)=O    ZINC000104701744
C[C@@H](N=[N+]=[N-])C(N)=O    ZINC000104701747
NC(=O)[C@H]1CC[C@@H]1N    ZINC000095908831
NC(=O)NC1CCC1    ZINC000001707190
NC(=O)[C@@H]1CCNC1    ZINC000019517408
NC(=O)[C@@H]1CC[C@@H]1N    ZINC000095908829
NC(=O)[C@@H](N)C1CC1    ZINC000048673262
NC(=O)CNC1CC1    ZINC000019277307
NCC1(C(N)=O)CC1    ZINC000083893206
NC(=O)[C@@H]1C[C@H](N)C1    ZINC000100220512
NC(=O)[C@H]1CC[C@H]1N    ZINC000095908832
NC(=O)[C@H]1CCNC1    ZINC000019517410
NC(=O)[C@H]1CCCN1    ZINC000000391899
NC(=O)[C@H](N)C1CC1    ZINC000048673264
C=CCN(C)C(N)=O    ZINC000034227096
NC(=O)N1CCCC1    ZINC000001707199
NC(=O)CC1CNC1    ZINC000081745977
NC(=O)[C@@H]1CC[C@H]1N    ZINC000095908830
NC(=O)C1(N)CCC1    ZINC000037941168
CC1(C(N)=O)CNC1    ZINC000307257912
NC(=O)[C@@H]1CCCN1    ZINC000000391898
NC(=O)[C@@H]1C[C@@H](N)C1    ZINC000100220509
NC(=O)NCC1CC1    ZINC000002510260
NC(=O)C1CC(N)C1    ZINC000074942211
NC(=O)/C=C/C(=O)O    ZINC000000901052
NC(=O)/C=C\C(=O)O    ZINC000012362022
N=CNC(=O)C(N)=O    ZINC001142934509
NC(=S)C1CCC1    ZINC000044960021
NC(=S)CC1CC1    ZINC000036765346
NC(=O)CC1COC1    ZINC000116880758
NC(=O)[C@@H](O)C1CC1    ZINC000050977588
NC(=O)C1CC(O)C1    ZINC000096528042
CCC(=O)CC(N)=O    ZINC000022009882
NC(=O)[C@@H]1CCCO1    ZINC000025695562
NC(=O)C1(CO)CC1    ZINC000029865950
NC(=O)[C@@H]1C[C@@H]1CO    ZINC000096509329
NC(=O)[C@H]1CCOC1    ZINC000044676085
NC(=O)COC1CC1    ZINC000713297272
CC(=O)CCC(N)=O    ZINC000014619953
CC1(C)O[C@H]1C(N)=O    ZINC000001689414
C=C(C)COC(N)=O    ZINC000000393731
NC(=O)[C@H](O)C1CC1    ZINC000050977590
NC(=O)OCC1CC1    ZINC000104654106
C=CCOCC(N)=O    ZINC000043639325
C=C[C@H](C)OC(N)=O    ZINC000001664859
NC(=O)[C@@H]1CCOC1    ZINC000044676083
NC(=O)[C@@H]1C[C@H]1CO    ZINC000096509330
NC(=O)C1(O)CCC1    ZINC000052140570
NC(=O)[C@H]1C[C@@H](O)C1    ZINC001290065435
CC1(C(N)=O)COC1    ZINC000146929613
NC(=O)[C@H]1C[C@@H]1CO    ZINC000096509331
NC(=O)[C@H]1C[C@H]1CO    ZINC000096509332
NC(=O)[C@H]1CCCO1    ZINC000002526530
C=C[C@@H](C)OC(N)=O    ZINC000002048429
CC1(C)O[C@@H]1C(N)=O    ZINC000002037847
N=C(N)CCC(N)=O    ZINC000163972003
CC(C)=NNC(N)=O    ZINC000003921319
NC(=O)N1CC(N)C1    ZINC000082591257
NC(=O)C1(N)CNC1    ZINC000034437012
CCC[C@@H](C)C(N)=O    ZINC000001670545
CCC(C)(C)C(N)=O    ZINC000005501038
CC(C)[C@H](C)C(N)=O    ZINC000033961355
CC[C@H](C)CC(N)=O    ZINC000014592816
CC(C)[C@@H](C)C(N)=O    ZINC000033961354
CCC(CC)C(N)=O    ZINC000000394088
CCC[C@H](C)C(N)=O    ZINC000002043305
CCCCCC(N)=O    ZINC000001586742
CC(C)CCC(N)=O    ZINC000001873168
CC(C)(C)CC(N)=O    ZINC000001587883
CC[C@@H](C)CC(N)=O    ZINC000014592815
NC(=O)CN=C=S    ZINC000019840559
NC(=O)N=NC(N)=O    ZINC000256081130
NC(=O)/N=N/C(N)=O    ZINC000012404985
CC(=N)CC(=N)S    ZINC000005114129
C=CCNC(N)=S    ZINC000003875768
NC(=S)N1CCC1    ZINC000059646545
C/C(N)=C\C(N)=S    ZINC000100092243
C/C(N)=C/C(N)=S    ZINC000100004729
NC(=S)NC1CC1    ZINC000003440524
CCNC(=O)C(N)=O    ZINC000081914200
CC/C(=N\O)C(N)=O    ZINC000104103586
CO/N=C(/C)C(N)=O    ZINC000005412613
CON1C[C@@H]1C(N)=O    ZINC000005248447
CO/N=C(\C)C(N)=O    ZINC000005048379
CCC(=O)NC(N)=O    ZINC000001596837
CON1C[C@H]1C(N)=O    ZINC000005248448
CC(C(N)=O)C(N)=O    ZINC000001843127
CN(C)C(=O)C(N)=O    ZINC000002521534
NC(=O)N1CC(O)C1    ZINC000062809456
NC(=O)C1(O)CNC1    ZINC000140060494
NC(=O)OC1CNC1    ZINC000083824188
CC(C)=NOC(N)=O    ZINC000004802660
NC(=O)CCC(N)=O    ZINC000001235985
CC/C(=N/O)C(N)=O    ZINC000016922833
CC(=O)NCC(N)=O    ZINC000001603744
CCN(CC)C(N)=O    ZINC000000409175
CC(C)(CN)C(N)=O    ZINC000022013350
CC(C)[C@H](N)C(N)=O    ZINC000000399376
CC(C)[C@@H](N)C(N)=O    ZINC000004760985
CC[C@@H](C)NC(N)=O    ZINC000000397495
CCNCCC(N)=O    ZINC000019736941
CC(C)(N)CC(N)=O    ZINC000034550389
CC(C)NCC(N)=O    ZINC000003887688
CCC[C@@H](N)C(N)=O    ZINC000013541928
CCN(C)CC(N)=O    ZINC000034598856
CC[C@@](C)(N)C(N)=O    ZINC000034283541
CC[C@@H](NC)C(N)=O    ZINC000037869984
CC(C)(C)NC(N)=O    ZINC000000397497
CN[C@@H](C)CC(N)=O    ZINC000041166813
CN[C@H](C)CC(N)=O    ZINC000041166815
CCC[C@H](N)C(N)=O    ZINC000002047540
CN(C)CCC(N)=O    ZINC000008091109
CNC(C)(C)C(N)=O    ZINC000037869771
CCN[C@H](C)C(N)=O    ZINC000020308070
CC[C@H](NC)C(N)=O    ZINC000037869983
CC[C@](C)(N)C(N)=O    ZINC000034283540
CC(C)N(C)C(N)=O    ZINC000022210502
CNCCCC(N)=O    ZINC000037477601
CCCNCC(N)=O    ZINC000022162725
C[C@H](C(N)=O)N(C)C    ZINC000039602776
CCCN(C)C(N)=O    ZINC000037098382
CC(C)CNC(N)=O    ZINC000000399837
CCCCNC(N)=O    ZINC000001641022
CCN[C@@H](C)C(N)=O    ZINC000020308068
C[C@@H](C(N)=O)N(C)C    ZINC000039602774
NCCCCC(N)=O    ZINC000001532806
CC[C@H](C)NC(N)=O    ZINC000000397496
NC(=O)C1CSC1    ZINC000142910636
C[C@H]1S[C@@H]1C(N)=O    ZINC000005356276
C=CCOC(N)=S    ZINC000071774025
C[C@H]1S[C@H]1C(N)=O    ZINC000005356173
C[C@]1(C(N)=O)CS1    ZINC000005356614
C[C@@H]1S[C@H]1C(N)=O    ZINC000005359092
C[C@@]1(C(N)=O)CS1    ZINC000005359665
C[C@@H]1S[C@@H]1C(N)=O    ZINC000005359237
CC(=S)CC(N)=O    ZINC000004794455
C[C@@H](C(N)=O)C(=O)O    ZINC000002047145
NC(=O)CCC(=O)O    ZINC000001718820
CCOC(=O)C(N)=O    ZINC000001679740
COC(=O)CC(N)=O    ZINC000002568346
C/C=N/NC(N)=S    ZINC000038825875
C[C@H](C(N)=O)C(=O)O    ZINC000006491410
CC(=O)NNC(N)=O    ZINC000013404423
CCN(N=O)C(N)=O    ZINC000004804054
CN(C(N)=O)C(N)=O    ZINC000104654624
NC(=O)C/C(N)=N/O    ZINC000018120450
CNC(=O)NC(N)=O    ZINC000001646609
NC(=O)C(N)C(N)=O    ZINC000001674132
NNC(=O)CC(N)=O    ZINC000001558565
CC[C@H](C)C(N)=S    ZINC000020217316
CC[C@@H](C)C(N)=S    ZINC000020217315
CC(C)CC(N)=S    ZINC000019278464
CC(C)(C)C(N)=S    ZINC000005713489
CCCCC(N)=S    ZINC000019393414
CCC[C@H](O)C(N)=O    ZINC000039282658
CC[C@@H](C)OC(N)=O    ZINC000001736648
CC(C)COC(N)=O    ZINC000000393921
CCCCOC(N)=O    ZINC000001555339
CC(C)[C@H](O)C(N)=O    ZINC000014488985
CC(C)(O)CC(N)=O    ZINC000038391864
CO[C@H](C)CC(N)=O    ZINC000104151888
CC[C@@H](CO)C(N)=O    ZINC000080018962
CC(C)(C)OC(N)=O    ZINC000000388418
CC(C)OCC(N)=O    ZINC000043531726
CC[C@H](OC)C(N)=O    ZINC000012137310
CC[C@H](CO)C(N)=O    ZINC000080018965
NC(=O)CCCCO    ZINC000001569114
CCO[C@H](C)C(N)=O    ZINC000014507039
CCO[C@@H](C)C(N)=O    ZINC000014507036
CC[C@@](C)(O)C(N)=O    ZINC000001641501
CO[C@@H](C)CC(N)=O    ZINC000104151884
CC(C)[C@@H](O)C(N)=O    ZINC000014488983
CC[C@](C)(O)C(N)=O    ZINC000002048761
CC(C)(CO)C(N)=O    ZINC000078759933
CC[C@@H](OC)C(N)=O    ZINC000012137309
CC[C@H](C)OC(N)=O    ZINC000005925027
NCCCNC(N)=O    ZINC000013515572
CC(C)NNC(N)=O    ZINC000001571299
C[N+](C)(C)CC(N)=O    ZINC000001788405
NC(=O)CC(N)=S    ZINC000002446071
CC(=O)NC(N)=S    ZINC000001683658
NN/C=N/C(N)=S    ZINC000059219648
N=C(N)NC(N)=S    ZINC000003882596
C[C@H](C(N)=O)[N+](=O)[O-]    ZINC000100363473
NC(=O)NCC(=O)O    ZINC000001464311
COC(=O)NC(N)=O    ZINC000000900515
C[C@@H](C(N)=O)[N+](=O)[O-]    ZINC000100363470
NNC(=O)NC(N)=O    ZINC000004403279
NC(=O)NNC(N)=O    ZINC000004284404
NC(=O)C1(F)CNC1    ZINC000953070714
CC(C)NC(N)=S    ZINC000001995199
CN(C)CC(N)=S    ZINC000054965167
CCCNC(N)=S    ZINC000018191765
C[C@H](O)[C@H](N)C(N)=O    ZINC000004761890
NC(=O)NCCCO    ZINC000003632636
NC(=O)[C@@H](N)CCO    ZINC000005828755
COC[C@H](N)C(N)=O    ZINC000045507028
COC[C@@H](N)C(N)=O    ZINC000045507030
NC(=O)C[C@@H](N)CO    ZINC000001727096
NC(=O)[C@H](N)CCO    ZINC000001723772
C[C@@H](O)[C@@H](N)C(N)=O    ZINC000004761899
C[C@@H](O)[C@H](N)C(N)=O    ZINC000002046871
CCOCNC(N)=O    ZINC000096675089
NC(=O)C[C@H](N)CO    ZINC000005829633
C[C@H](O)[C@@H](N)C(N)=O    ZINC000004761897
COCCNC(N)=O    ZINC000002580704
COC(=O)C(N)=S    ZINC000040435378
NC(=S)NNC=O    ZINC000005410159
NC(=S)/C(N)=N\O    ZINC000013548708
NC(=O)NC(N)=S    ZINC000005179581
CC[C@@H](O)C(N)=S    ZINC000043541932
CO[C@@H](C)C(N)=S    ZINC000043514979
CCOCC(N)=S    ZINC000019510245
CC(C)OC(N)=S    ZINC000033844376
CCSCC(N)=O    ZINC000034278252
CC[C@H](O)C(N)=S    ZINC000043541931
COCCC(N)=S    ZINC000019398556
NC(=S)CCCO    ZINC000034978175
CO[C@H](C)C(N)=S    ZINC000043514980
CSCCC(N)=O    ZINC000001632616
CS[C@H](C)C(N)=O    ZINC000006032456
CC(C)(O)C(N)=S    ZINC000083339424
CS[C@@H](C)C(N)=O    ZINC000006020044
NCCNC(N)=S    ZINC000039418026
CN(C)NC(N)=S    ZINC000033800902
NC(=O)C[C@H](O)CO    ZINC000002567781
COC(OC)C(N)=O    ZINC000003012922
C[C@H](O)COC(N)=O    ZINC000002046113
COCCOC(N)=O    ZINC000001606111
C[C@@H](O)COC(N)=O    ZINC000001684587
NC(=O)COCCO    ZINC000001602258
NC(=O)N(N)CCO    ZINC000001600639
CC(C)[C@H](F)C(N)=O    ZINC000114159469
CC(C)[C@@H](F)C(N)=O    ZINC000114159467
NC(=S)C(N)=S    ZINC000004695122
N#CC(F)(F)C(N)=O    ZINC000118805562
NC(=O)C(F)C(N)=O    ZINC000001598074
NC(=O)NCCS    ZINC000016990143
COCNC(N)=S    ZINC000021986899
NC(=O)[C@H](N)CS    ZINC000005830133
NC(=O)N(CO)CO    ZINC000033650127
CCSC(N)=S    ZINC000005598930
CC(C)(Cl)C(N)=O    ZINC000001594673
NC(=O)CCCCl    ZINC000001841208
C[C@@H](CCl)C(N)=O    ZINC000001594371
CC[C@H](Cl)C(N)=O    ZINC000005225723
C[C@H](CCl)C(N)=O    ZINC000006443022
CC[C@@H](Cl)C(N)=O    ZINC000001594671
C[C@@H](Cl)CC(N)=O    ZINC000006442853
C[C@H](Cl)CC(N)=O    ZINC000001599295
NC(=O)[C@H]1CC1(F)F    ZINC000104585602
NC(=O)[C@@H]1CC1(F)F    ZINC000104585607
NC(=O)c1ccccc1    ZINC000000152996
NC(=O)NCCCl    ZINC000001679325
NC(=O)c1cccnc1    ZINC000000005878
NC(=O)c1ccccn1    ZINC000000388048
NC(=O)c1ccncc1    ZINC000000391130
C[C@H](Cl)C(N)=S    ZINC000083339430
NC(=S)CCCl    ZINC000083339431
C[C@@H](Cl)C(N)=S    ZINC000714540999
C[P@](=O)(O)C(N)=O    ZINC000022017646
NC(=O)OCCCl    ZINC000001865419
N=C(O)c1cnccn1    ZINC000000002005
NC(=O)c1ncccn1    ZINC000026899037
NC(=O)c1cncnc1    ZINC000000334399
NC(=O)c1ccnnc1    ZINC000091352887
NC(=O)c1cccnn1    ZINC000001700271
NC(=O)c1ccncn1    ZINC000071613683
CCC(F)(F)C(N)=O    ZINC000115071445
CC(F)(F)CC(N)=O    ZINC000115073160
NCC(F)(F)C(N)=O    ZINC000196471265
NC(=O)NCC(F)F    ZINC000082022117
N#CC1(C(N)=O)CCC1    ZINC000082730582
Cn1cccc1C(N)=O    ZINC000003262883
Cc1[nH]ccc1C(N)=O    ZINC000104652065
Cc1ccc(C(N)=O)[nH]1    ZINC000113467798
Cn1ccc(C(N)=O)c1    ZINC000039073764
Cc1c[nH]cc1C(N)=O    ZINC000225377064
NC(=O)Cc1ccc[nH]1    ZINC000034405481
Cc1cc[nH]c1C(N)=O    ZINC000095930257
NC(=O)SCCl    ZINC000095890268
NC(=O)S(=O)(=O)O    ZINC000059815837
NC(=O)COC(F)F    ZINC000307466237
Cc1coc(C(N)=O)c1    ZINC000113468444
NC(=O)Cc1ccco1    ZINC000038350042
Cc1cocc1C(N)=O    ZINC000306986642
Cc1cc(C(N)=O)co1    ZINC000140914427
Cc1ccoc1C(N)=O    ZINC000037389762
NC(=O)Cc1ccoc1    ZINC000104655129
Cc1occc1C(N)=O    ZINC000034448095
Cc1ccc(C(N)=O)o1    ZINC000002750187
NC(=O)Cn1cccn1    ZINC000034211654
Cc1n[nH]cc1C(N)=O    ZINC000070214635
Cn1ccc(C(N)=O)n1    ZINC000013466603
Cn1nccc1C(N)=O    ZINC000002565643
NC(=O)Cc1ncc[nH]1    ZINC000080602467
Cc1nc(C(N)=O)c[nH]1    ZINC000078724808
NC(=O)Cc1cn[nH]c1    ZINC000138686901
NC(=O)Cc1cc[nH]n1    ZINC000078724341
NC(=O)Cn1ccnc1    ZINC000000105135
Cc1[nH]cnc1C(N)=O    ZINC000027977757
NC(=O)c1cc(N)c[nH]1    ZINC000020282304
NC(=O)Cc1cnc[nH]1    ZINC000034354602
Cc1c[nH]nc1C(N)=O    ZINC000078317844
Cn1ccnc1C(N)=O    ZINC000001401586
NC(=O)c1cccn1N    ZINC000038809839
Cn1cncc1C(N)=O    ZINC000016123785
Cn1cnc(C(N)=O)c1    ZINC000034310940
Cn1cc(C(N)=O)cn1    ZINC000034324446
Cc1cc(C(N)=O)[nH]n1    ZINC000010342264
Cc1ccn(C(N)=O)n1    ZINC000002566285
Cc1ccnn1C(N)=O    ZINC000003848319
NC(=O)C1[C@@H]2CCC[C@@H]12    ZINC000104655036
NC(=O)[C@@H]1CC=CCC1    ZINC000005189163
NC(=O)C12CC(C1)CC2    ZINC000104650085
NC(=O)CC1=CCCC1    ZINC000104561580
NC(=O)[C@H]1C[C@@H]1C1CC1    ZINC000307406828
CC1=C(C(N)=O)CCC1    ZINC000307419292
NC(=O)[C@@H]1CC12CCC2    ZINC000104634152
NC(=O)[C@H]1CC12CCC2    ZINC000104634149
NC(=O)[C@]12C[C@H]1CCC2    ZINC000104634186
NC(=O)C[C@H]1C=CCC1    ZINC000001690618
NC(=O)C1=CCCCC1    ZINC000079830948
NC(=O)C[C@@H]1C=CCC1    ZINC000002044101
NC(=O)C=C1CCCC1    ZINC000072272733
NC(=O)C1[C@H]2CCC[C@H]12    ZINC000104655042
NC(=O)[C@H]1[C@@H]2CCC[C@@H]21    ZINC000104643982
C#CCC(C)(C)C(N)=O    ZINC000001721070
NC(=O)[C@H]1CC=CCC1    ZINC000005600369
NC(=O)C1CC2(CC2)C1    ZINC000217751034
CC12CC(C(N)=O)(C1)C2    ZINC000223537522
NC(=S)c1ccc[nH]1    ZINC000002581835
NC(=O)N=C1N=NN=N1    ZINC000005834270
NC(=S)c1cc[nH]c1    ZINC000082587493
Cc1oncc1C(N)=O    ZINC000037389766
NC(=O)Cc1cnoc1    ZINC000079567162
C#CC(=O)NCC(N)=O    ZINC000135334111
Cc1ocnc1C(N)=O    ZINC000150160917
Cc1ncoc1C(N)=O    ZINC000002565730
Cc1nc(C(N)=O)co1    ZINC000022606247
NC(=O)c1occc1N    ZINC000104599207
Cc1cc(C(N)=O)on1    ZINC000034089283
Cc1conc1C(N)=O    ZINC000104640092
Cc1cc(C(N)=O)no1    ZINC000000401316
C#CCNC(=O)C(N)=O    ZINC000218184027
Cc1nocc1C(N)=O    ZINC000104637986
NC(=O)Cc1ccon1    ZINC000040546534
NC(=O)c1cncn1N    ZINC000088189582
NC(=O)c1nc(N)c[nH]1    ZINC000112932237
NC(=O)c1cc(N)[nH]n1    ZINC000042384151
NC(=O)c1n[nH]cc1N    ZINC000001072662
Cn1cnc(C(N)=O)n1    ZINC000113034715
NC(=O)Cn1cncn1    ZINC000002508559
NC(=O)n1nccc1N    ZINC000001659964
N=C(O)c1nc[nH]c1N    ZINC000003861263
Cc1n[nH]c(C(N)=O)n1    ZINC000038891745
Cc1n[nH]nc1C(N)=O    ZINC000204074313
NC(=O)Cc1cn[nH]n1    ZINC000096527936
Cn1cc(C(N)=O)nn1    ZINC000082258750
NC(=O)Cc1ncn[nH]1    ZINC000035146883
Cn1nncc1C(N)=O    ZINC000104646614
Cn1ncc(C(N)=O)n1    ZINC000104586232
NC(=O)c1cn[nH]c1N    ZINC000017039868
NC(=O)Cn1ccnn1    ZINC000109479368
NC(=O)/C=C/[C@H]1C[C@@H]1N    ZINC000218692872
NC(=O)[C@@H]1C[C@H]2C[C@@H]2N1    ZINC000100794230
CC[C@@](C)(C#N)C(N)=O    ZINC000083598439
NC(=O)/C=C\[C@@H]1C[C@H]1N    ZINC000361651654
CCC[C@@H](C#N)C(N)=O    ZINC000005785359
C#CC(C)(C)NC(N)=O    ZINC000000159189
NC(=O)[C@@H]1C[C@@H]2C[C@H]2N1    ZINC000100794227
CC(C)[C@@H](C#N)C(N)=O    ZINC000005733005
NC(=O)C1[C@@H]2CNC[C@@H]12    ZINC000102199714
CCC[C@H](C#N)C(N)=O    ZINC000001598911
NC(=O)[C@H]1[C@@H]2CNC[C@@H]21    ZINC000103523515
NC(=O)/C=C\[C@@H]1C[C@@H]1N    ZINC000361651645
NC(=O)C1[C@H]2CNC[C@H]12    ZINC000102199707
NC(=O)C12CC(C1)CN2    ZINC000215313876
N#CCCCCC(N)=O    ZINC000013532271
NC(=O)/C=C/[C@H]1C[C@H]1N    ZINC000218692803
NC(=O)[C@@H]1C[C@@H]2C[C@@H]2N1    ZINC000035822569
NC(=O)/C=C/[C@@H]1C[C@H]1N    ZINC000218692953
CC(C)[C@H](C#N)C(N)=O    ZINC000001598910
NC(=O)C1=CNCCC1    ZINC000100013778
CC[C@](C)(C#N)C(N)=O    ZINC000083598441
NC(=O)[C@@H]1C[C@H]2C[C@H]2N1    ZINC000066354477
CC(C)(C#N)CC(N)=O    ZINC000075522105
NC(=O)/C=C/[C@@H]1C[C@@H]1N    ZINC000218693045
NC(=O)C(Cl)Cl    ZINC000004261780
NC(=O)c1cccs1    ZINC000000153111
NC(=S)c1ccco1    ZINC000000159594
NC(=S)c1ccoc1    ZINC000000161816
NC(=O)c1ccsc1    ZINC000002548216
NC(=S)n1cccn1    ZINC000001393570
NC(=S)c1cn[nH]c1    ZINC000002546140
NC(=S)c1ncc[nH]1    ZINC000080131864
NC(=O)CC(F)(F)F    ZINC000036379657
NC(=S)c1cnc[nH]1    ZINC000002559873
NC(=S)c1ccn[nH]1    ZINC000002546142
COC(=O)C#CC(N)=O    ZINC000001744474
NC(=O)c1ncoc1N    ZINC000035269838
Cc1nonc1C(N)=O    ZINC000001273612
NC(=O)c1nc[nH]c1O    ZINC000001559082
NC(=O)c1cnoc1N    ZINC000039119943
Cc1nnc(C(N)=O)o1    ZINC000072194431
NC(=O)c1coc(N)n1    ZINC000088189528
NC(=O)Nc1ccon1    ZINC000061685428
N#CCC(=O)NC(N)=O    ZINC000001693384
CO/N=C(\C#N)C(N)=O    ZINC000039233915
NC(=O)Cn1ncnn1    ZINC000005605250
Cn1nnnc1C(N)=O    ZINC000090585942
NC(=O)n1ncnc1N    ZINC000017046277
NC(=O)c1n[nH]nc1N    ZINC000001653220
NC(=O)Nn1cnnc1    ZINC000001881932
Cn1nnc(C(N)=O)n1    ZINC000001742190
NC(=O)Cc1nnn[nH]1    ZINC000005502357
NC(=O)c1n[nH]c(N)n1    ZINC000019505675
NC(=O)n1cnc(N)n1    ZINC000004633181
NC(=O)Cn1cnnn1    ZINC000001726464
CC(=O)C1(C(N)=O)CC1    ZINC000039068265
NC(=O)[C@@H]1CCC(=O)C1    ZINC000231441054
NC(=O)C1=COCCC1    ZINC000072242364
NC(=O)[C@H]1CCC(=O)C1    ZINC000231441078
C#C[C@@H](C)OCC(N)=O    ZINC001205849257
NC(=O)CC1=CCOC1    ZINC001250081104
NC(=O)[C@H]1CCC=CO1    ZINC000034101921
NC(=O)C1=CCCCO1    ZINC000104638313
NC(=O)[C@@H]1CCC=CO1    ZINC000034101922
C#C[C@H](C)OCC(N)=O    ZINC001205849258
NC(=O)C1=CCOCC1    ZINC000307612278
NC(=O)C1[C@H]2COC[C@H]12    ZINC000104647764
NC(=O)C1[C@@H]2COC[C@@H]12    ZINC000104647769
NC(=O)[C@H]1[C@@H]2COC[C@@H]21    ZINC000104594823
C#CC(C)(C)OC(N)=O    ZINC000001462236
NC(=O)[C@@H]1CCCC1=O    ZINC000039375864
NC(=O)[C@H]1CCCC1=O    ZINC000039375863
C/C=C/C=N\NC(N)=O    ZINC000004782860
C/C=C\C=N/NC(N)=O    ZINC000017299621
C/C=C\C=N\NC(N)=O    ZINC000017299624
C/C=C/C=N/NC(N)=O    ZINC000005412852
NC(=O)/N=C1\CCCN1    ZINC000000536016
CN(CCC#N)C(N)=O    ZINC000002172614
NC(=O)NN=C1CCC1    ZINC000005081169
CCCC1(C(N)=O)CC1    ZINC000079185019
CCC/C=C/CC(N)=O    ZINC000104591188
NC(=O)C1CCCCC1    ZINC000000157404
NC(=O)CC1CCCC1    ZINC000020281645
CC[C@@]1(C)C[C@@H]1C(N)=O    ZINC000104586725
C[C@@H]1CC[C@@H](C(N)=O)C1    ZINC000104562805
C[C@@H](CC(N)=O)C1CC1    ZINC000101231709
CCC[C@@H]1C[C@H]1C(N)=O    ZINC000149096813
C[C@H]1CC[C@@H](C(N)=O)C1    ZINC000104562808
C[C@H](C(N)=O)C1CCC1    ZINC000079329479
C[C@@H]1CC[C@H](C(N)=O)C1    ZINC000104562797
CC[C@]1(C)C[C@H]1C(N)=O    ZINC000104586730
CC[C@@]1(C)C[C@H]1C(N)=O    ZINC000104586736
CCC1(C(N)=O)CCC1    ZINC000079165787
CC1(C)CC(C(N)=O)C1    ZINC000032156405
C[C@H]1CC[C@H](C(N)=O)C1    ZINC000104562800
C[C@H](CC(N)=O)C1CC1    ZINC000101231712
NC(=O)CCCC1CC1    ZINC000118307198
C=CC(C)(C)CC(N)=O    ZINC000104567138
NC(=O)CCC1CCC1    ZINC000114866048
CC1(C(N)=O)CCCC1    ZINC000000390795
CC[C@]1(C)C[C@@H]1C(N)=O    ZINC000104586721
CC(C)(C(N)=O)C1CC1    ZINC000167138543
C[C@@H](C(N)=O)C1CCC1    ZINC000079329483
CC1(CCC(N)=O)CC1    ZINC000221021623
NC(=O)c1ccns1    ZINC000032156594
NC(=O)c1cscn1    ZINC000002046868
NC(=S)c1cnoc1    ZINC000002546148
NC(=S)c1cocn1    ZINC000030677885
NC(=S)c1ncco1    ZINC000002527136
NC(=O)c1ccsn1    ZINC000032156430
NC(=S)c1ccno1    ZINC000002565045
NC(=O)c1nccs1    ZINC000022113384
NC(=S)c1cnco1    ZINC000002527142
NC(=O)c1cncs1    ZINC000033606455
NC(=S)c1ccon1    ZINC000002546134
NC(=S)c1cn[nH]n1    ZINC000014807903
NC(=S)c1nnc[nH]1    ZINC000020283868
NC(=O)c1cc(O)no1    ZINC000001601705
NC(=O)c1nonc1N    ZINC000005670118
[N-]=[N+]=C(C(N)=O)C(N)=O    ZINC000004898183
NC(=O)c1nn[nH]c1O    ZINC000006494791
NC(=O)c1nc(=O)[nH][nH]1    ZINC000306675879
NC(=O)c1nnc(N)o1    ZINC000001080906
NC(=O)c1cc(F)c[nH]1    ZINC000104593433
N=C(O)Nc1nnn[nH]1    ZINC000095121254
NC(=O)n1nnnc1N    ZINC000005670121
CC1=NO[C@@H](C(N)=O)C1    ZINC001540380086
NC(=O)[C@H]1CNC(=O)C1    ZINC000004301265
NC(=O)C1(C(N)=O)CC1    ZINC000001692815
C=CCNC(=O)C(N)=O    ZINC000059507117
NC(=O)[C@@H]1CNC(=O)C1    ZINC000004301264
CC1=NO[C@H](C(N)=O)C1    ZINC000219478719
NC(=O)[C@H]1CCC(=O)N1    ZINC000004764135
NC(=O)[C@@H]1CCC(=O)N1    ZINC000004403946
N#CC[C@H](O)CC(N)=O    ZINC000002581357
NC(=O)C(=O)NC1CC1    ZINC000059446801
NC(=O)N1CCCC1=O    ZINC000004087886
NC(=O)[C@@H]1C[C@@H]1C(N)=O    ZINC000059662825
N#CC[C@@H](O)CC(N)=O    ZINC000002581356
CC(C)=CCNC(N)=O    ZINC000001736630
NC(=O)[C@H]1CCC[C@H]1N    ZINC000002387041
CC1CC(NC(N)=O)C1    ZINC000085396714
C[C@@]1(C(N)=O)CCNC1    ZINC000062889562
NC(=O)[C@H]1CCC[C@@H]1N    ZINC000034386046
C[C@]1(C(N)=O)CCCN1    ZINC000019749514
NC(=O)[C@H]1CC[C@@H](N)C1    ZINC000085009332
NC(=O)C[C@H]1CCNC1    ZINC000059688076
NC(=O)C[C@H](N)C1CC1    ZINC000044252343
NC(=O)C[C@@H]1CCCN1    ZINC000042165732
C[C@]1(C(N)=O)CCNC1    ZINC000062889561
NC(=O)CC1CC(N)C1    ZINC000642882257
CCN1CC(C(N)=O)C1    ZINC000118587426
NC(=O)C1(N)CCCC1    ZINC000002383265
NC(=O)CN1CCCC1    ZINC000000394090
C[C@](N)(C(N)=O)C1CC1    ZINC000037460078
NC(=O)C[C@@H]1CCNC1    ZINC000059688074
NC(=O)[C@@H]1CCCCN1    ZINC000000168024
CN1CCC[C@H]1C(N)=O    ZINC000034256746
NC(=O)[C@H]1CCCCN1    ZINC000003883560
CCNC1(C(N)=O)CC1    ZINC000222221524
C[C@@](N)(C(N)=O)C1CC1    ZINC000037460079
C[C@@]1(C(N)=O)CCCN1    ZINC000019749513
C=CCNCCC(N)=O    ZINC000019736931
NC(=O)C[C@@H](N)C1CC1    ZINC000044252340
NC(=O)[C@@H](N)CC1CC1    ZINC000083144547
NC(=O)[C@H]1CCCNC1    ZINC000000404453
NC(=O)CC1(N)CCC1    ZINC000074941845
NC(=O)[C@@H]1CCC[C@H]1N    ZINC000034386045
NC(=O)C1CCNCC1    ZINC000003860530
CN1CCC[C@@H]1C(N)=O    ZINC000034256744
NC(=O)N1CCCCC1    ZINC000000335494
NC(=O)C[C@H]1CCCN1    ZINC000042165731
C[C@@H](NC(N)=O)C1CC1    ZINC000003168088
NC(=O)[C@@H]1CCC[C@@H]1N    ZINC000004262536
NC(=O)NC1CCCC1    ZINC000000393614
CN1CC[C@@H](C(N)=O)C1    ZINC000142857912
NCC1(CC(N)=O)CC1    ZINC000215250427
CN(C)C1(C(N)=O)CC1    ZINC000039077669
C[C@H](NC(N)=O)C1CC1    ZINC000003168086
NC(=O)[C@@H]1CCCNC1    ZINC000000404452
CN1CC[C@H](C(N)=O)C1    ZINC000146882009
NC(=O)C(F)(F)Cl    ZINC000003880139
NC(=S)C(F)(F)F    ZINC000005663502
NC(=O)c1nncs1    ZINC000072206963
NC(=O)c1csnn1    ZINC000001718901
N#C/C(=N\O)C(N)=S    ZINC000097100465
NC(=O)c1cnns1    ZINC000035687601
NC(=S)c1ncon1    ZINC000001510546
NC(=O)c1cnsn1    ZINC000035687469
NC(=O)c1nc[nH]c1F    ZINC000004771527
NC(=O)[C@H]1CCC(=O)O1    ZINC000068605934
NC(=O)[C@@H]1C[C@H]1C(=O)O    ZINC000037461416
NC(=O)[C@H]1C[C@@H]1C(=O)O    ZINC000037461417
C=C/C=N/NC(N)=S    ZINC000006158246
COC(=O)/C=C\C(N)=O    ZINC000104328780
COC(=O)/C=C/C(N)=O    ZINC000001868607
NC(=O)[C@@H]1C[C@@H]1C(=O)O    ZINC000037461418
NC(=O)C1=COCCO1    ZINC000004530362
C=C(CC(N)=O)C(=O)O    ZINC000001657058
NC(=O)[C@H]1C[C@H]1C(=O)O    ZINC000037461415
NC(=O)C1(C(=O)O)CC1    ZINC000000155796
NC(=O)/C=C(/N)C(N)=O    ZINC000100421786
NC(=O)/C=C(\N)C(N)=O    ZINC000100069957
C[C@H](C(N)=S)C1CC1    ZINC000072209844
NC(=S)CC1CCC1    ZINC000083838917
CC1(C)C[C@@H]1C(N)=S    ZINC000083339446
C[C@@H](C(N)=S)C1CC1    ZINC000072209845
NC(=S)C1CCCC1    ZINC000019275589
CC1(C)C[C@H]1C(N)=S    ZINC000083339447
NC(=O)C12CC(F)(C1)C2    ZINC000104637827
C=C[C@@H](C)OCC(N)=O    ZINC000705983861
NC(=O)[C@H]1CCCCO1    ZINC000050970474
NC(=O)[C@H]1CCCOC1    ZINC000034924708
C[C@](O)(C(N)=O)C1CC1    ZINC000050976541
C[C@H]1C[C@@H](C(N)=O)CO1    ZINC000162164578
C[C@@H]1OCC[C@H]1C(N)=O    ZINC000086755632
NC(=O)[C@@H]1CCCCO1    ZINC000050970472
NC(=O)CCOC1CC1    ZINC000713297656
NC(=O)COC1CCC1    ZINC000050521184
C[C@@H]1OCC[C@@H]1C(N)=O    ZINC000086755637
CCO[C@H]1C[C@H]1C(N)=O    ZINC000306593888
COCC1(C(N)=O)CC1    ZINC000096306733
NC(=O)COCC1CC1    ZINC000048193447
C[C@@H]1C[C@H](C(N)=O)CO1    ZINC000162164209
CCC1(C(N)=O)COC1    ZINC000258779681
CO[C@@H](C(N)=O)C1CC1    ZINC000146629876
NC(=O)[C@@H]1CCCOC1    ZINC000034924709
NC(=O)C[C@@H]1CCOC1    ZINC000143468116
NC(=O)OC1CCCC1    ZINC000000347585
NC(=O)C[C@@H]1CCCO1    ZINC000088262080
CCO[C@@H]1C[C@H]1C(N)=O    ZINC000306593886
CC(=O)CCCC(N)=O    ZINC000034528061
NC(=O)C[C@H]1CCOC1    ZINC000143468317
NC(=O)CC1(O)CCC1    ZINC000113567809
NC(=O)C[C@H]1CCCO1    ZINC000088262077
NC(=O)[C@@H]1CCC[C@@H]1O    ZINC000002516848
C[C@H]1C[C@H](C(N)=O)CO1    ZINC000162164337
COC1CC(C(N)=O)C1    ZINC000218009890
NC(=O)C1(O)CCCC1    ZINC000039318224
CCO[C@H]1C[C@@H]1C(N)=O    ZINC000306593890
NC(=O)C1(CO)CCC1    ZINC000029865934
C[C@@H]1C[C@@H](C(N)=O)CO1    ZINC000162164457
C[C@H]1OCC[C@H]1C(N)=O    ZINC000086755630
CCO[C@@H]1C[C@@H]1C(N)=O    ZINC000306593885
C[C@@](O)(C(N)=O)C1CC1    ZINC000050976544
C[C@]1(C(N)=O)CCOC1    ZINC000306429310
C[C@H]1OCC[C@@H]1C(N)=O    ZINC000086755634
C[C@@]1(C(N)=O)CCOC1    ZINC000306429311
NC(=O)C1CCOCC1    ZINC000012471322
COC1(C(N)=O)CCC1    ZINC000141782169
C=C[C@H](C)OCC(N)=O    ZINC000705983862
NC(=O)[C@H]1CCC[C@H]1O    ZINC000039284318
CO[C@H](C(N)=O)C1CC1    ZINC000146629706
NC(=O)N1CCNCC1    ZINC000001556606
CC/C(C)=N\NC(N)=O    ZINC000013380293
CC(C)/C=N\NC(N)=O    ZINC000017160234
NC(=O)N1CC[C@H](N)C1    ZINC000050241725
CC(C)/C=N/NC(N)=O    ZINC000005715261
NC(=O)N[C@@H]1CCNC1    ZINC000036288032
NC(=O)[C@H]1CNCCN1    ZINC000019371697
CNC1(C(N)=O)CNC1    ZINC000078677351
NC(=O)N1CC[C@@H](N)C1    ZINC000050241724
NC(=O)[C@@H]1CNCCN1    ZINC000020268617
CC/C(C)=N/NC(N)=O    ZINC000004783284
NC(=O)N[C@H]1CCNC1    ZINC000036288034
CC[C@@H](C)[C@H](C)C(N)=O    ZINC000034327603
CC[C@H](C)[C@@H](C)C(N)=O    ZINC000034327601
C[C@H](C(N)=O)C(C)(C)C    ZINC000038234584
CCC(C)(CC)C(N)=O    ZINC000090413089
CC[C@H](C)CCC(N)=O    ZINC000081956299
CCC[C@@H](C)CC(N)=O    ZINC000081147614
CCC[C@H](C)CC(N)=O    ZINC000081147615
CCCC[C@H](C)C(N)=O    ZINC000002895836
CCCC(C)(C)C(N)=O    ZINC000005509595
C[C@@H](C(N)=O)C(C)(C)C    ZINC000035854832
CCC[C@H](CC)C(N)=O    ZINC000003634978
CC[C@@H](C)CCC(N)=O    ZINC000081956298
CCC[C@@H](CC)C(N)=O    ZINC000003634977
CC[C@H](C)[C@H](C)C(N)=O    ZINC000034327605
CCC(CC)CC(N)=O    ZINC000005819066
CC[C@@H](C)[C@@H](C)C(N)=O    ZINC000034327599
CCC(C)(C)CC(N)=O    ZINC000033961373
CC(C)CCCC(N)=O    ZINC000001643384
CCCC[C@@H](C)C(N)=O    ZINC000002895835
CCCCCCC(N)=O    ZINC000001672870
CC(C)C(C)(C)C(N)=O    ZINC000001571170
NC(=O)/C=C/C(=O)NO    ZINC000685936007
NC(=O)N/C=C/C(=O)O    ZINC000012658525
NC(=O)/C=C\C(=O)NO    ZINC000685936008
CC(=NC(N)=O)C(=O)O    ZINC000826823263
NC(=O)/N=C/NC(N)=O    ZINC000017145934
C=C(C)CNC(N)=S    ZINC000005601328
CN(C)/C=C/C(N)=S    ZINC000100648405
C[C@H]1C[C@@H]1NC(N)=S    ZINC000052278063
C[C@H]1C[C@H]1NC(N)=S    ZINC000052278068
C[C@@H]1C[C@H]1NC(N)=S    ZINC000052278066
NC(=S)NCC1CC1    ZINC000000164179
C=CCCNC(N)=S    ZINC000104561272
C[C@@H]1C[C@@H]1NC(N)=S    ZINC000052278060
NC(=S)NC1CCC1    ZINC000052209355
CN(C)/C=C\C(N)=S    ZINC000100228099
NC(=S)N1CCCC1    ZINC000005566863
NC(=O)[C@H]1CNCCO1    ZINC000019686022
NC(=O)[C@@]1(O)CCNC1    ZINC000096034625
C[C@@H](CC(N)=O)C(N)=O    ZINC000006129910
CC(=O)N(C)CC(N)=O    ZINC000014590223
NC(=O)[C@@]1(N)CCOC1    ZINC000082427125
NC(=O)[C@]1(O)CCNC1    ZINC000096034624
NC(=O)N1CCOCC1    ZINC000000394092
NC(=O)[C@@H]1CNCCO1    ZINC000019686020
NC(=O)[C@]1(N)CCOC1    ZINC000082427123
CCO/N=C(/C)C(N)=O    ZINC000005574064
NC(=O)[C@@H]1COCCN1    ZINC000078724396
NC(=O)[C@H]1C[C@@H](O)CN1    ZINC000003336078
CN(C)C(=O)CC(N)=O    ZINC000004739862
CC(C)NC(=O)C(N)=O    ZINC000059515438
CC(=O)N[C@H](C)C(N)=O    ZINC000000399493
NC(=O)[C@H]1COCCN1    ZINC000078724394
C[C@H](CC(N)=O)C(N)=O    ZINC000006129913
CC(C)C(=O)NC(N)=O    ZINC000070019558
NC(=O)CC1(N)COC1    ZINC000082238086
N=C(O)[C@@H]1C[C@@H](O)CN1    ZINC000082068168
CC(C)(C(N)=O)C(N)=O    ZINC000001720116
NC(=O)[C@H]1NCC[C@@H]1O    ZINC000039094903
CCO/N=C(\C)C(N)=O    ZINC000005048380
CCN(C)C(=O)C(N)=O    ZINC000219508481
CC(=O)NCCC(N)=O    ZINC000037387421
NC(=O)CCCC(N)=O    ZINC000001615340
NC(=O)COC1CNC1    ZINC000062809897
CNC(=O)CCC(N)=O    ZINC000034345889
CC(=O)N[C@@H](C)C(N)=O    ZINC000000399492
CCC(C(N)=O)C(N)=O    ZINC000001627216
N=C(O)[C@@H]1C[C@H](O)CN1    ZINC000082068167
CCC(=O)NCC(N)=O    ZINC000005307246
CCCNC(=O)C(N)=O    ZINC000059391857
NC(=O)[C@H]1C[C@H](O)CN1    ZINC000003336081
NC(=O)NC1NCCN1    ZINC000038864359
CCCN(C)CC(N)=O    ZINC000048068361
CC[C@@](C)(NC)C(N)=O    ZINC000037869749
CC(C)CN(C)C(N)=O    ZINC000037108364
CCCC[C@H](N)C(N)=O    ZINC000003606176
CCCC[C@@H](N)C(N)=O    ZINC000002556633
CC[C@](C)(NC)C(N)=O    ZINC000037869748
CCC[C@](C)(N)C(N)=O    ZINC000002585964
NCCCCCC(N)=O    ZINC000001706703
CC(C)CCNC(N)=O    ZINC000001845904
CC[C@@H](C)NCC(N)=O    ZINC000019278009
CC(C)[C@@](C)(N)C(N)=O    ZINC000002583368
CCN(CC)CC(N)=O    ZINC000001675027
CCC[C@H](NC)C(N)=O    ZINC000037869985
CCCCNCC(N)=O    ZINC000022167697
CC(C)(C)[C@H](N)C(N)=O    ZINC000013351723
CC[C@H](C)[C@H](N)C(=N)O    ZINC000082077250
CC(C)N(C)CC(N)=O    ZINC000048484576
CCCNCCC(N)=O    ZINC000019736927
CC[C@H](C)[C@@H](N)C(N)=O    ZINC000000402990
CCN(C(N)=O)C(C)C    ZINC000037082229
CC(C)NCCC(N)=O    ZINC000019093075
CC(C)N[C@H](C)C(N)=O    ZINC000020307329
CC[C@@H](C(N)=O)N(C)C    ZINC000061678935
CC(C)(C)[C@@H](N)C(N)=O    ZINC000013351727
CC[C@H](C(N)=O)N(C)C    ZINC000061678936
CCC(N)(CC)C(N)=O    ZINC000037460120
CCN(C)CCC(N)=O    ZINC000042255075
CCC[C@@](C)(N)C(N)=O    ZINC000037459985
CC[C@H](C)NCC(N)=O    ZINC000019278011
CC(C)CNCC(N)=O    ZINC000020282215
CCCCCNC(N)=O    ZINC000003047730
CCC(C)(C)NC(N)=O    ZINC000001680024
CC[C@@H](C)[C@@H](N)C(N)=O    ZINC000000402989
CC(C)C[C@H](N)C(N)=O    ZINC000003581377
CC[C@@H](C)[C@H](N)C(N)=O    ZINC000000402987
CC(C)C[C@@H](N)C(N)=O    ZINC000004529319
CC(C)[C@](C)(N)C(N)=O    ZINC000021983229
CC(C)(C)CNC(N)=O    ZINC000040494801
CC(C)(C)NCC(N)=O    ZINC000020056724
NC(=O)N/N=C/C(=O)O    ZINC000013507774
NC(=O)C(=NO)C(N)=O    ZINC000001841944
NC(=O)N/N=C\C(=O)O    ZINC000004803288
NC(=S)[C@H]1CCCO1    ZINC000002546137
NC(=O)CSC1CC1    ZINC000041364377
NC(=S)[C@@H]1CCOC1    ZINC000021958952
NC(=O)[C@H]1CCCS1    ZINC000034276180
NC(=O)[C@H]1CCSC1    ZINC000069985687
NC(=O)[C@@H]1CCSC1    ZINC000069985685
NC(=S)[C@@H]1CCCO1    ZINC000040542176
NC(=S)[C@H]1CCOC1    ZINC000021958955
CSC1(C(N)=O)CC1    ZINC000104635560
NC(=O)[C@@H]1CCCS1    ZINC000034276181
CC(C)=NNC(N)=S    ZINC000003865048
CC/C=N/NC(N)=S    ZINC000005447671
CN(C)C=NC(N)=S    ZINC000254628327
CCC=NNC(N)=S    ZINC000257353704
CN(C)/C=N/C(N)=S    ZINC000002508416
CC/C=N\NC(N)=S    ZINC000005082344
CCOC(=O)CC(N)=O    ZINC000000391160
NC(=O)[C@@H]1COCCO1    ZINC000037404524
C[C@@H](CC(N)=O)C(=O)O    ZINC000038391883
CC(C)(C(N)=O)C(=O)O    ZINC000021985707
NC(=O)[C@H]1COCCO1    ZINC000037404526
C[C@H](CC(N)=O)C(=O)O    ZINC000038391884
CC(=O)O[C@H](C)C(N)=O    ZINC000002042831
NC(=O)O[C@@H]1CCOC1    ZINC000104634976
NC(=O)COC1COC1    ZINC000165609151
NC(=O)[C@@]1(O)CCOC1    ZINC000070993444
NC(=O)[C@]1(O)CCOC1    ZINC000070993443
CC(=O)O[C@@H](C)C(N)=O    ZINC000001871132
COC(=O)[C@@H](C)C(N)=O    ZINC000079597993
NC(=O)CCCC(=O)O    ZINC000005112884
COC(=O)[C@H](C)C(N)=O    ZINC000079597994
C[C@H](CC(=O)O)C(N)=O    ZINC000077260149
NC(=O)CC1OCCO1    ZINC000167615004
COC(=O)CCC(N)=O    ZINC000014718431
C[C@@H](CC(=O)O)C(N)=O    ZINC000077260148
NC(=O)O[C@H]1CCOC1    ZINC000081914466
CCNC(=O)NC(N)=O    ZINC000001707930
CCCN(N=O)C(N)=O    ZINC000004705859
NC(=O)CCNC(N)=O    ZINC000035137540
CNC(=O)NCC(N)=O    ZINC000135843033
NCCC(=O)NC(N)=O    ZINC000072266644
CC(C)N(N=O)C(N)=O    ZINC000005760186
NNC(=O)CCC(N)=O    ZINC000001298866
NCCNC(=O)C(N)=O    ZINC000037242855
CNC(=O)CNC(N)=O    ZINC000001627164
NCC(=O)NCC(N)=O    ZINC000001605642
C[C@H](NC(N)=O)C(N)=O    ZINC000037387413
NC(=O)CNCC(N)=O    ZINC000005725075
NC(=O)C1(F)CCCC1    ZINC000147193643
NC(=O)C[C@H](N)C(N)=O    ZINC000002047700
NC(=O)C[C@@H](N)C(N)=O    ZINC000001731794
CCCCCC(N)=S    ZINC000019277392
CCC(CC)C(N)=S    ZINC000013013685
CC(C)CCC(N)=S    ZINC000019388633
CCCCCOC(N)=O    ZINC000001688734
CC[C@H](O)[C@@H](C)C(N)=O    ZINC001628351852
CC(C)OCCC(N)=O    ZINC000047846457
CC[C@H](C)COC(N)=O    ZINC000081914615
CC[C@H](O)[C@H](C)C(N)=O    ZINC001628351853
CC[C@](C)(OC)C(N)=O    ZINC000234140251
CC[C@@](C)(OC)C(N)=O    ZINC000234008937
CC[C@H](CC(N)=O)OC    ZINC000000334420
CC[C@H](C(N)=O)[C@@H](C)O    ZINC000104595787
COC(C)(C)CC(N)=O    ZINC000165335158
CC[C@@H](C(N)=O)[C@@H](C)O    ZINC000104595788
CCC[C@H](O)CC(N)=O    ZINC000306185107
CC(C)[C@](C)(O)C(N)=O    ZINC000001707282
CCC[C@](C)(O)C(N)=O    ZINC000050977299
CC(C)COCC(N)=O    ZINC000010154903
CCC[C@@H](OC)C(N)=O    ZINC000168903691
CC(C)(C)[C@H](O)C(N)=O    ZINC000050977578
CCC[C@@](C)(O)C(N)=O    ZINC000050977302
CC(C)(C)[C@@H](O)C(N)=O    ZINC000050977580
CC[C@@H](CC(N)=O)OC    ZINC000000334419
CCC(C)(C)OC(N)=O    ZINC000001846488
CO[C@@H](C)CCC(N)=O    ZINC000082128187
CC[C@@H](C(N)=O)[C@H](C)O    ZINC000104595793
CCO[C@H](CC)C(N)=O    ZINC000020058956
CC[C@@H](C)OCC(N)=O    ZINC000043639467
CC(C)(O)CCC(N)=O    ZINC000104634519
CCOC(C)(C)C(N)=O    ZINC000225789993
CC(C)(C)OCC(N)=O    ZINC000043639432
CC[C@@H](C)COC(N)=O    ZINC000081914609
CO[C@H](C)CCC(N)=O    ZINC000082128190
COC[C@H](C)CC(N)=O    ZINC000082707735
CC(C)[C@@](C)(O)C(N)=O    ZINC000005458138
CC[C@@H](O)[C@@H](C)C(N)=O    ZINC001628351851
CC(C)CCOC(N)=O    ZINC000002034833
CC[C@H](C)OCC(N)=O    ZINC000043639468
CCC[C@@H](O)CC(N)=O    ZINC000306185106
CC[C@@H](O)[C@H](C)C(N)=O    ZINC001628351850
COCC(C)(C)C(N)=O    ZINC000220005802
NC(=O)CCCCCO    ZINC000027998029
CCO[C@@H](CC)C(N)=O    ZINC000020058953
COC[C@@H](C)CC(N)=O    ZINC000082707734
CC[C@H](C(N)=O)[C@H](C)O    ZINC000036466109
CCC[C@H](OC)C(N)=O    ZINC000168903773
CC(C)(C)COC(N)=O    ZINC000005439373
CN(C)CCNC(N)=O    ZINC000022174263
NCCCCNC(N)=O    ZINC000001532656
CC(C)(N)CNC(N)=O    ZINC000002512913
CCNN(CC)C(N)=O    ZINC000001571300
CC(C)CN(N)C(N)=O    ZINC000001641677
CNCCN(C)C(N)=O    ZINC000069801887
NC(=O)NC(=O)C(=O)O    ZINC000001532751
CNC(=O)CC(N)=S    ZINC000002270711
NC(=O)[C@@H]1CSCN1    ZINC000019436249
CC(=O)NCC(N)=S    ZINC000005423714
NC(=O)[C@H]1CSCN1    ZINC000019436251
CCNC(=O)C(N)=S    ZINC000033841367
CCC(=O)NC(N)=S    ZINC000005458615
NC(=O)COCC(N)=O    ZINC000006691141
NC(=O)[C@H](N)CC(=O)O    ZINC000001607276
N=C(O)NCCC(=O)O    ZINC000082071923
C[C@H](NC(=N)O)C(=O)O    ZINC000082071076
NC(=O)CNC(=O)CO    ZINC000082045631
C[C@@H](NC(=N)O)C(=O)O    ZINC000082071078
NC(=O)C[C@@H](N)C(=O)O    ZINC000001529313
CCOC(=O)NC(N)=O    ZINC000001555401
NC(=O)[C@@H](N)CC(=O)O    ZINC000002516163
COC(=O)NCC(N)=O    ZINC000104084098
NC(=O)C[C@H](N)C(=O)O    ZINC000001532556
NC(=O)CCNC(=O)O    ZINC000143450561
NC(=O)C(=O)NCCO    ZINC000033800554
CN(CC(=O)O)C(=N)O    ZINC000040165548
NC(=O)CCC[N+](=O)[O-]    ZINC000002018760
CN(NC(N)=O)C(N)=O    ZINC000001723360
NC(=O)NCNC(N)=O    ZINC000000896137
CN(CNC(N)=O)N=O    ZINC000005641544
CC(C)CNC(N)=S    ZINC000000390634
CC(C)(C)NC(N)=S    ZINC000000167242
NC(=O)[C@]1(F)CCNC1    ZINC000215459592
NC(=O)[C@@]1(F)CCNC1    ZINC000215459639
CC[C@H](C)NC(N)=S    ZINC000003316285
NC(=O)[C@H]1C[C@H](F)CN1    ZINC000085223460
CC[C@@H](C)NC(N)=S    ZINC000003316284
CCN(CC)C(N)=S    ZINC000005807536
NC(=O)[C@@H]1C[C@H](F)CN1    ZINC000071257594
CCCCNC(N)=S    ZINC000005510072
CN(C)CCC(N)=S    ZINC000019480736
NC(=O)[C@H]1C[C@@H](F)CN1    ZINC000085223463
NC(=O)[C@@H]1C[C@@H](F)CN1    ZINC000085223459
CCOCCNC(N)=O    ZINC000036230065
NC(=O)CCNCCO    ZINC000005113520
COC[C@@H](C)NC(N)=O    ZINC000002656367
COC[C@](C)(N)C(N)=O    ZINC000045506490
CO[C@H](CN)CC(N)=O    ZINC000215266087
COCCCNC(N)=O    ZINC000002580717
CCCCONC(N)=O    ZINC000001757642
COCCNCC(N)=O    ZINC000020036151
CO[C@@H](CN)CC(N)=O    ZINC000215266136
CN(CCO)CC(N)=O    ZINC000032016228
COC[C@H](C)NC(N)=O    ZINC000002656366
C[C@H](O)CNCC(N)=O    ZINC000035114371
CN[C@@H](COC)C(N)=O    ZINC000045507036
COC[C@@](C)(N)C(N)=O    ZINC000045506486
CN[C@H](COC)C(N)=O    ZINC000045507038
CCOC(=O)C(N)=S    ZINC000005828397
COC(=O)CC(N)=S    ZINC000019413977
CC(=O)OCC(N)=S    ZINC000032627844
NC(=O)OC1CSC1    ZINC000045069214
CCOC(=S)C(N)=O    ZINC000033359018
N=C(N)SCC(N)=O    ZINC000082551691
CC(=O)NNC(N)=S    ZINC000006602474
NC(=O)CNC(N)=S    ZINC000026515314
N=C(N)NNC(N)=S    ZINC000020678293
NC(=O)C[C@@H](O)C(=O)O    ZINC000005131909
CO[C@H](C(N)=O)C(=O)O    ZINC000146795936
NC(=O)COCC(=O)O    ZINC000002555912
CO[C@@H](C(N)=O)C(=O)O    ZINC000146795786
NC(=O)[C@@]1(F)CCOC1    ZINC000307752590
NC(=O)[C@]1(F)CCOC1    ZINC000307752591
COCCCC(N)=S    ZINC000019484959
CC(C)SCC(N)=O    ZINC000036963057
CC(C)OCC(N)=S    ZINC000019477489
CCO[C@H](C)C(N)=S    ZINC000043514986
CS[C@@H](C)CC(N)=O    ZINC000104648789
CCCCSC(=N)O    ZINC000001737529
COC[C@H](C)C(N)=S    ZINC000036679365
CCOCCC(N)=S    ZINC000019441430
CS[C@H](C)CC(N)=O    ZINC000104648791
CSC(C)(C)C(N)=O    ZINC000095902896
CSC[C@@H](C)C(N)=O    ZINC000148675069
CSC[C@H](C)C(N)=O    ZINC000148674835
CCO[C@@H](C)C(N)=S    ZINC000043514985
COC(C)(C)C(N)=S    ZINC000086070818
CSCCCC(N)=O    ZINC000001595592
NNC(=O)NNC(N)=O    ZINC000095831972
CC[C@@H](SC)C(N)=O    ZINC000061680122
CC[C@H](SC)C(N)=O    ZINC000061680121
COC[C@@H](C)C(N)=S    ZINC000036679366
COC[C@](C)(O)C(N)=O    ZINC000053199937
COC[C@@H](OC)C(N)=O    ZINC000059566178
COCCOCC(N)=O    ZINC000033975133
COC(CC(N)=O)OC    ZINC000002555717
COC[C@@](C)(O)C(N)=O    ZINC000053199936
COC[C@H](OC)C(N)=O    ZINC000059566175
NC(=S)CC(N)=S    ZINC000005410038
NC(=S)NCC(=O)O    ZINC000002166662
N=C(O)N[C@@H](O)C(=O)O    ZINC000094437740
NC(=O)NNC(N)=S    ZINC000005500634
NC(=O)N[C@H](O)C(=O)O    ZINC000000901488
CSCCNC(N)=O    ZINC000001693039
CN(CCO)C(N)=S    ZINC000039078102
CC(F)(C(N)=O)C(N)=O    ZINC000001627334
COCCNC(N)=S    ZINC000002169707
CO/N=[N+](\O)CC(N)=O    ZINC000225289459
CN(CCF)CC(N)=O    ZINC000307687541
NC(=S)NC(N)=S    ZINC000004018161
CC(=O)[C@H](Cl)C(N)=O    ZINC000100218455
CC(=O)[C@@H](Cl)C(N)=O    ZINC000100218457
NC(=O)N/N=C/CCl    ZINC000017002775
NC(=O)N/N=C\CCl    ZINC000004758465
N#Cc1ccc(C(N)=O)[nH]1    ZINC000138995520
NC(=O)CSCCO    ZINC000006295459
N#Cc1c[nH]c(C(N)=O)c1    ZINC000034512025
N#Cc1cc(C(N)=O)c[nH]1    ZINC000095347504
C[C@@]1(C(N)=O)CC1(F)F    ZINC000034347235
NC(=O)[C@@H](O)[C@@H](O)CO    ZINC000001631031
NC(=O)C1CC(F)(F)C1    ZINC000038362835
NC(=O)[C@@H](O)[C@H](O)CO    ZINC000001631032
NC(=O)[C@H](O)[C@@H](O)CO    ZINC000001631033
NC(=O)[C@H](O)[C@H](O)CO    ZINC000001631034
NC(=O)CCCCCl    ZINC000020204324
C[C@]1(C(N)=O)CC1(F)F    ZINC000034347234
Cc1cccc(C(N)=O)c1    ZINC000000409183
Cc1ccc(C(N)=O)cc1    ZINC000000080859
NC(=O)Cc1ccccc1    ZINC000000394644
Cc1ccccc1C(N)=O    ZINC000000409184
NC(=O)NC(=O)CCl    ZINC000001255037
CS(C)(=O)=NC(N)=O    ZINC000104659151
N#Cc1ccc(C(N)=O)o1    ZINC000306794073
N#Cc1nc[nH]c1C(N)=O    ZINC000004878707
Cc1ccncc1C(N)=O    ZINC000000163247
Cc1cc(C(N)=O)ccn1    ZINC000032174024
N#CC(C(N)=O)=C1CCC1    ZINC000196838400
Cc1cnccc1C(N)=O    ZINC000002524982
Cc1cccc(C(N)=O)n1    ZINC000036378533
NC(=O)Cc1cccnc1    ZINC000012359076
NC(=O)c1ccc(N)cc1    ZINC000000157169
Cc1ccnc(C(N)=O)c1    ZINC000026459913
NC(=O)c1cccc(N)c1    ZINC000000157165
Cc1ccc(C(N)=O)cn1    ZINC000000039575
Cc1cncc(C(N)=O)c1    ZINC000001562226
Cc1ccc(C(N)=O)nc1    ZINC000039063579
NC(=O)Cc1ccccn1    ZINC000000394911
NC(=O)c1ccccc1N    ZINC000000152578
Cc1ncccc1C(N)=O    ZINC000039063576
NC(=O)Cc1ccncc1    ZINC000000394960
NC(=O)Nc1ccccc1    ZINC000000391870
Cc1cccnc1C(N)=O    ZINC000006925283
NC(=O)CBr    ZINC000004262207
CS(=O)(=O)CC(N)=O    ZINC000002165154
NC(=S)CCCCl    ZINC000199333686
NC(=O)OCCCCl    ZINC000004769104
NC(=O)COCCCl    ZINC000002569977
C[C@H](CCl)OC(N)=O    ZINC000104515441
C[C@@H](CCl)OC(N)=O    ZINC000104515436
[N-]=[N+]=C1N=NC=C1C(N)=O    ZINC000017419165
NC(=S)c1ccccc1    ZINC000000049654
NC(=O)c1ccccc1O    ZINC000000002055
NC(=O)/C=C\c1ccco1    ZINC000016892204
NC(=O)c1cccc(O)c1    ZINC000001590754
NC(=O)c1ccc(O)cc1    ZINC000000157088
NC(=O)Oc1ccccc1    ZINC000000404454
C#CC(C#C)OCC(N)=O    ZINC001205863809
NC(=O)/C=C/c1ccco1    ZINC000000334831
NC(=O)/C=C\c1ncc[nH]1    ZINC000211671745
NC(=O)c1cncc(N)c1    ZINC000001604990
Cc1ccc(C(N)=O)nn1    ZINC000039063598
NC(=O)c1ccnc(N)c1    ZINC000019735566
Cc1ccnc(C(N)=O)n1    ZINC000072206908
Cc1nnccc1C(N)=O    ZINC000306686469
Cc1cnc(C(N)=O)cn1    ZINC000002556459
NC(=O)Cc1cccnn1    ZINC000039234266
NC(=O)c1cc(N)ccn1    ZINC000035673472
NC(=O)c1ccncc1N    ZINC000030678199
NC(=O)Nc1cccnc1    ZINC000013538945
Cc1nccc(C(N)=O)n1    ZINC000000391547
NC(=O)c1cccnc1N    ZINC000019770044
NC(=O)Cc1ccncn1    ZINC000040546528
NC(=O)c1cnccc1N    ZINC000013547475
Cc1ncncc1C(N)=O    ZINC000299889411
NC(=O)NN=C1C=CC=C1    ZINC000001700518
NC(=O)Cc1ncccn1    ZINC000095093275
Cc1cc(C(N)=O)ncn1    ZINC000150146519
NC(=O)Nc1ccncc1    ZINC000013538948
NC(=O)Cc1cncnc1    ZINC000025492348
NC(=O)Cc1ccnnc1    ZINC001250081424
NC(=O)/C=C/c1ncc[nH]1    ZINC000044258512
NC(=O)Nc1ccccn1    ZINC000002540615
NC(=O)c1ncccc1N    ZINC000026897415
NC(=O)/C=C/c1c[nH]cn1    ZINC000033840534
Cc1nccnc1C(N)=O    ZINC000039063586
NC(=O)/C=C\c1c[nH]cn1    ZINC000116295356
NC(=O)c1ccc(N)cn1    ZINC000022016785
NC(=O)c1cccc(N)n1    ZINC000031791531
NC(=O)c1ccc(N)nc1    ZINC000019796190
C[C@@H](C(N)=O)C(C)(F)F    ZINC000306175568
C[C@H](C(N)=O)C(C)(F)F    ZINC000306175567
CC(F)(F)CCC(N)=O    ZINC000115070620
C[n+]1ccc(C(N)=O)cc1    ZINC000000331024
C[n+]1cccc(C(N)=O)c1    ZINC000000155368
NC(=O)C[n+]1ccccc1    ZINC000001672417
CC(C)(C(N)=O)C(F)F    ZINC000306676879
NC(=O)[C@@H]1C[C@@H]2C=C[C@H]1C2    ZINC000003123165
NC(=O)[C@H]1C2[C@@H]3CC1C[C@@H]23    ZINC000100211411
NC(=O)C12CC3C[C@H]1[C@@H]2C3    ZINC000101010052
NC(=O)C12CC3C[C@@H]1[C@H]2C3    ZINC000101010055
NC(=O)[C@@H]1C[C@H]2C=C[C@@H]1C2    ZINC000000158115
NC(=O)[C@H]1C[C@H]2C=C[C@@H]1C2    ZINC000004277048
NC(=O)[C@H]1C2[C@H]3CC1C[C@H]23    ZINC000100211415
NC(=O)[C@@H]1C[C@H]2C=C[C@H]1C2    ZINC000100105197
NC(=O)[C@H]1C[C@H]2C=C[C@H]1C2    ZINC000100105200
NC(=O)C12CC3C[C@@H]1[C@@H]2C3    ZINC000004558273
NC(=O)[C@H]1C[C@@H]2C=C[C@@H]1C2    ZINC000100003761
CC1(C(N)=O)C=CCC=C1    ZINC000043198597
NC(=O)[C@H]1C[C@@H]2C=C[C@H]1C2    ZINC000002556319
NC(=O)[C@@H]1C[C@@H]2C=C[C@@H]1C2    ZINC000100003764
NC(=O)[C@H]1C2[C@@H]3CC1C[C@H]23    ZINC000017376355
NC(=O)CS(N)(=O)=O    ZINC000095348206
NC(=O)C(F)(F)C(N)=O    ZINC000001598075
NC(=S)c1cccnc1    ZINC000005842709
NC(=S)c1ccncc1    ZINC000000154867
NC(=S)c1ccccn1    ZINC000015858193
NC(=O)c1cc[nH]c(=O)c1    ZINC000002525013
NC(=O)c1ccc[nH]c1=O    ZINC000017355108
NC(=O)c1cc(=O)cc[nH]1    ZINC000059163007
N#[N+]c1[nH]cnc1C(N)=O    ZINC000090561437
NC(=O)c1cncc(O)c1    ZINC000000508013
NC(=O)c1ccc(=O)[nH]c1    ZINC000012505139
NC(=O)c1cc[n+]([O-])cc1    ZINC000001769158
NC(=O)c1ccncc1O    ZINC000039063690
NC(=O)c1ccc(O)cn1    ZINC000059870519
NC(=O)c1ccc[n+]([O-])c1    ZINC000000152802
NC(=O)c1c[nH]ccc1=O    ZINC000014507785
NC(=O)c1ncccc1O    ZINC000000156997
NC(=O)c1cccc(=O)[nH]1    ZINC000045795754
NC(=O)c1cccc[n+]1[O-]    ZINC000000334955
NC(=O)Nc1cnccn1    ZINC000039375423
NC(=O)Nc1cccnn1    ZINC000039390783
NC(=O)Nc1ccncn1    ZINC000163369177
NC(=O)c1cncnc1N    ZINC000000332913
NC(=O)c1cc(N)ncn1    ZINC000000369732
NC(=O)Nc1ccnnc1    ZINC000139259474
CS(C)(O)NC(N)=O    ZINC000104234072
NC(=O)c1cnc(N)nc1    ZINC000001724192
NC(=O)c1ncc(N)cn1    ZINC000039053097
NC(=O)Nc1ncccn1    ZINC000020153867
NC(=O)c1nccnc1N    ZINC000001719389
NC(=O)c1ccnc(N)n1    ZINC000095930584
NC(=O)c1ccc(N)nn1    ZINC000038886540
NC(=O)c1cnc(N)cn1    ZINC000039063659
C[n+]1ccnc(C(N)=O)c1    ZINC000003177932
NC(=O)C[n+]1ccccn1    ZINC000003130261
CN1C=CCC(C(N)=O)=C1    ZINC000002510876
CC1CC(C#N)(C(N)=O)C1    ZINC000087606869
Cc1ccn(C)c1C(N)=O    ZINC000116808022
C[C@H](C(N)=O)n1cccc1    ZINC000035797159
NC(=O)CCn1cccc1    ZINC000036748898
N#CC1(C(N)=O)CCCC1    ZINC000044296784
Cc1ccc(C(N)=O)n1C    ZINC000039063625
Cc1cc(C)c(C(N)=O)[nH]1    ZINC000045795753
C[C@@H](C(N)=O)n1cccc1    ZINC000035797157
Cn1cccc1CC(N)=O    ZINC000026439321
CN1C=CC=C(C(N)=O)C1    ZINC000039063679
Cc1cc(C(N)=O)c(C)[nH]1    ZINC000082587500
CCc1[nH]ccc1C(N)=O    ZINC000306329702
NC(=O)C(F)(F)C(=O)O    ZINC000001615140
NC(=S)c1ccnnc1    ZINC000044831922
NC(=S)c1cncnc1    ZINC000002546144
NC(=S)c1cnccn1    ZINC000000165372
NC(=O)/C=C\C(F)(F)F    ZINC000033374098
NC(=S)c1cccnn1    ZINC000036533232
NC(=S)c1ccncn1    ZINC000002546135
NC(=O)/C=C/C(F)(F)F    ZINC000002556478
NC(=S)c1ncccn1    ZINC000036378515
NC(=O)c1coccc1=O    ZINC000039063733
NC(=O)C(=O)c1ccco1    ZINC000001707277
NC(=O)c1cccc(F)c1    ZINC000000406944
NC(=O)c1cc(=O)[nH]cn1    ZINC000072190639
NC(=O)c1ncc[nH]c1=O    ZINC000000008657
NC(=O)COCC(F)F    ZINC000130743693
NC(=O)c1cnc(=O)[nH]c1    ZINC000091306010
N#C[C@H]1CC(C(N)=O)=NO1    ZINC000034929231
NC(=O)c1ccnnc1O    ZINC000033505708
NC(=O)c1ccc(O)nn1    ZINC000032016230
NC(=O)c1ccc(F)cc1    ZINC000000407004
NC(=O)c1c[n+]([O-])ccn1    ZINC000000333042
NC(=O)c1cnc[nH]c1=O    ZINC000008672865
NC(=O)c1ccccc1F    ZINC000000039562
NC(=O)c1cn[nH]c(=O)c1    ZINC000167897837
NC(=O)c1c[nH]c(=O)cn1    ZINC000005116994
N#C[C@@H]1CC(C(N)=O)=NO1    ZINC000034929233
NC(=O)[C@H]1[C@@H]2C(=O)CC[C@H]12    ZINC001540379893
Cc1coc(C(N)=O)c1C    ZINC000149144803
NC(=O)CCc1ccco1    ZINC000037388925
Cc1cc(C)c(C(N)=O)o1    ZINC000039063715
NC(=O)CCc1ccoc1    ZINC000118030892
C[C@@H](C(N)=O)c1ccco1    ZINC000148337498
Cc1occc1CC(N)=O    ZINC000082008902
Cc1ccoc1CC(N)=O    ZINC001440441667
Cc1ccc(CC(N)=O)o1    ZINC000104634967
Cc1coc(C)c1C(N)=O    ZINC000142708714
Cc1cc(C(N)=O)oc1C    ZINC000118222652
CCc1occc1C(N)=O    ZINC000039063717
NC(=O)[C@@H]1[C@H]2CCC(=O)[C@H]12    ZINC001540379890
NC(=O)[C@@H]1[C@@H]2CCC(=O)[C@@H]21    ZINC001540379892
Cc1cc(C(N)=O)c(C)o1    ZINC000000400038
C[C@H](C(N)=O)c1ccco1    ZINC000148337706
NC(=O)[C@@H]1[C@@H]2CCC(=O)[C@H]21    ZINC001540379891
NC(=O)CCc1cn[nH]c1    ZINC000138686591
C[C@@H](C(N)=O)n1cccn1    ZINC000012398398
CN(C)/C=C(\C#N)C(N)=O    ZINC000003131372
CCn1ccc(C(N)=O)n1    ZINC000002537692
CCc1cc(C(N)=O)n[nH]1    ZINC000039063826
Cc1[nH]cnc1CC(N)=O    ZINC000307137742
C[C@H](C(N)=O)n1ccnc1    ZINC000041391557
Cc1nc(C(N)=O)c(C)[nH]1    ZINC000039063737
Cc1nn(C)cc1C(N)=O    ZINC000003109276
Cc1ncc(C(N)=O)n1C    ZINC000081915065
Cc1n[nH]cc1CC(N)=O    ZINC001250077358
NC(=O)CCn1ccnc1    ZINC000005236133
CCn1cnc(C(N)=O)c1    ZINC000034310942
Cc1nccn1CC(N)=O    ZINC000034925255
Cn1cc(CC(N)=O)cn1    ZINC000307537242
Cc1cc(C)n(C(N)=O)n1    ZINC000000159537
CCn1ccnc1C(N)=O    ZINC000075847420
Cn1cc(N)cc1C(N)=O    ZINC000006523755
Cc1c[nH]c(N)c1C(N)=O    ZINC000104597117
CCc1[nH]ncc1C(N)=O    ZINC000226044768
C[C@H](C(N)=O)n1cccn1    ZINC000012398400
Cc1cc(C(N)=O)n(C)n1    ZINC000000166797
Cn1ccc(CC(N)=O)n1    ZINC000104594309
CCn1cc(C(N)=O)cn1    ZINC000034925188
NC(=O)CCc1c[nH]cn1    ZINC000032249754
Cc1c(C(N)=O)cnn1C    ZINC000037389816
CCn1nccc1C(N)=O    ZINC000034925186
C[C@@H](C(N)=O)n1ccnc1    ZINC000041391555
Cn1cnc(CC(N)=O)c1    ZINC000118232570
Cc1cnn(CC(N)=O)c1    ZINC000043511829
Cn1cncc1CC(N)=O    ZINC000168003585
Cc1cc(C(N)=O)nn1C    ZINC000002548634
Cc1cn(C)nc1C(N)=O    ZINC000104638078
CN(C)/C=C(/C#N)C(N)=O    ZINC000032625238
NC(=O)CCn1cccn1    ZINC000034224268
Cc1cc(C(N)=O)n(N)c1    ZINC000039063713
Cc1cnn(C)c1C(N)=O    ZINC000104655141
Cc1ccnn1CC(N)=O    ZINC000035655563
NC(=O)CCc1ncc[nH]1    ZINC000059457972
CC1=C[C@](C)(C(N)=O)CC1    ZINC000039063787
NC(=O)C(C1CC1)C1CC1    ZINC000146682737
NC(=O)C[C@@H]1CC[C@H]2C[C@H]21    ZINC000080083875
NC(=O)[C@H]1C[C@H]1C1CCC1    ZINC000306199299
C[C@@]1(C(N)=O)CC=CCC1    ZINC000033864585
NC(=O)CC1=CCCCC1    ZINC000038233900
NC(=O)[C@H]1C[C@@H]2CC[C@H]1C2    ZINC000001598147
NC(=O)[C@@H]1C[C@@H]1C1CCC1    ZINC000306199303
C[C@@H]1[C@@H](C(N)=O)[C@@H]1C1CC1    ZINC000023841087
NC(=O)[C@H]1C[C@H]2CC[C@@H]1C2    ZINC000001598148
NC(=O)C1[C@H]2CCCC[C@H]12    ZINC000100211576
NC(=O)C[C@@H]1CC[C@H]2C[C@@H]21    ZINC000101563331
C[C@@H]1[C@@H](C(N)=O)[C@H]1C1CC1    ZINC000023841092
NC(=O)C1=CCCCCC1    ZINC000104561361
NC(=O)C1CC2(CCC2)C1    ZINC000225794407
NC(=O)[C@H]1C[C@H]2CC[C@H]1C2    ZINC000100076160
NC(=O)C12CCC(CC1)C2    ZINC000000158336
C[C@@H]1CC=C(C(N)=O)CC1    ZINC000104554368
CC1=C[C@@](C)(C(N)=O)CC1    ZINC000039063786
NC(=O)C[C@@H]1CC[C@@H]2C[C@@H]21    ZINC000713153411
NC(=O)C1[C@@H]2CCCC[C@@H]12    ZINC000100211574
NC(=O)[C@@H]1CC12CCCC2    ZINC000038433677
C[C@H]1CC=C(C(N)=O)CC1    ZINC000039063812
C[C@H]1[C@@H](C2CC2)[C@H]1C(N)=O    ZINC000527531489
NC(=O)[C@@H]1C[C@H]1C1CCC1    ZINC000306199301
NC(=O)[C@H]1C[C@@H]2CC[C@@H]1C2    ZINC000100076156
NC(=O)[C@H]1C[C@@H]1C1CCC1    ZINC000306199305
NC(=O)[C@@H]1CCCC12CC2    ZINC000527532231
NC(=O)[C@H]1CCCC12CC2    ZINC000527532233
NC(=O)[C@@H]1C[C@H]2CC[C@H]1C2    ZINC000100448249
NC(=O)C12CC(C1)CCC2    ZINC000039063735
NC(=O)[C@H]1[C@@H]2CCCC[C@@H]21    ZINC000100079463
NC(=O)C[C@@H]1CC[C@@H]2C[C@H]21    ZINC000713153406
C[C@]1(C(N)=O)CC=CCC1    ZINC000033864586
CC(C)=C/C=C(\C)C(N)=O    ZINC000003075351
NC(=O)[C@H]1CC12CCCC2    ZINC000038433676
C[C@@H]1[C@H](C(N)=O)[C@H]1C1CC1    ZINC000527531485
NC(=S)NCC(F)F    ZINC000147556949
NC(=O)N1C(=O)C=CC1=O    ZINC000000207571
NC(=O)c1ccc(F)cn1    ZINC000035923513
NC(=O)c1ncccc1F    ZINC000039051371
NC(=O)c1ccncc1F    ZINC000039051372
NC(=O)c1ccc(F)nc1    ZINC000001600208
NC(=O)c1ccnc(F)c1    ZINC000001595323
NC(=O)c1cccc(F)n1    ZINC000002525420
NC(=O)c1cccnc1F    ZINC000004775236
N=C(O)c1cc(F)ccn1    ZINC000038538095
NC(=O)c1cncc(F)c1    ZINC000001596084
CC#CCNC(=O)C(N)=O    ZINC001261909092
Cc1oncc1CC(N)=O    ZINC001250081090
C#CCNC(=O)CC(N)=O    ZINC000166174228
C#CC1(O)CN(C(N)=O)C1    ZINC000899462962
CCc1nc(C(N)=O)co1    ZINC000220063984
Cc1nc(C)c(C(N)=O)o1    ZINC000039063874
C#CC(=O)N(C)CC(N)=O    ZINC000306385762
CCc1nocc1C(N)=O    ZINC000665211896
NCc1cc(C(N)=O)co1    ZINC000068591957
NC(=O)CCc1ccon1    ZINC000223683154
CCc1ocnc1C(N)=O    ZINC000139679169
CCc1ncoc1C(N)=O    ZINC000039063868
NC(=O)C(=O)N1CC=CC1    ZINC001119581422
Cc1nc(C(N)=O)c(C)o1    ZINC000104646463
Cc1noc(C)c1C(N)=O    ZINC000000158486
C=C1CN(C(=O)C(N)=O)C1    ZINC001333408174
CC#CC(=O)NCC(N)=O    ZINC000232610605
Cc1cc(CC(N)=O)no1    ZINC000114407672
C#C[C@@H](C)NC(=O)C(N)=O    ZINC001142942124
NCc1ccc(C(N)=O)o1    ZINC000022201744
C#C[C@H](C)NC(=O)C(N)=O    ZINC001142942123
C#CCCNC(=O)C(N)=O    ZINC001330853795
NC(=O)NCc1ccco1    ZINC000000162619
NC(=O)CN1CC=CC1=O    ZINC000091301639
Cc1nocc1CC(N)=O    ZINC001250082670
CCc1cc(C(N)=O)no1    ZINC000039063930
C#CCN(C)C(=O)C(N)=O    ZINC001352229109
C#CC(=O)NCCC(N)=O    ZINC000307485523
NC(=O)NCc1ccoc1    ZINC000136116649
CC(C)(C#N)/N=N\C(N)=O    ZINC000100238793
Cn1cc(N)nc1C(N)=O    ZINC000039118515
NC(=O)CCc1ncn[nH]1    ZINC000224609877
Cc1n[nH]c(N)c1C(N)=O    ZINC000005545366
Cn1nc(N)cc1C(N)=O    ZINC000072209476
C[C@H](C(N)=O)n1cncn1    ZINC000001401111
Cc1nc(C(=N)O)c(N)[nH]1    ZINC000004984430
C[C@@](C#N)(CC(N)=O)N=N    ZINC000083406895
Cc1c(C(N)=O)nnn1C    ZINC000062299135
CCn1nncc1C(N)=O    ZINC000307046666
NC(=O)CCn1ccnn1    ZINC000115413437
Cn1nccc1NC(N)=O    ZINC000044593641
NC(=O)Cn1cnc(N)c1    ZINC000082410336
C[C@](C#N)(CC(N)=O)N=N    ZINC000083406894
NC(=O)CCc1cn[nH]n1    ZINC000096527969
Cn1nc(C(N)=O)cc1N    ZINC000082822279
Cn1cnc(C(N)=O)c1N    ZINC000032918954
Cn1cc(C(N)=O)c(N)n1    ZINC000008783111
Cc1cn(CC(N)=O)nn1    ZINC000224008430
CCn1cc(C(N)=O)nn1    ZINC000306514029
Cc1[nH]nc(C(N)=O)c1N    ZINC000000399494
Cn1ncc(C(N)=O)c1N    ZINC000000160889
NC(=O)NCc1cc[nH]n1    ZINC000040446545
Cc1nnc(CC(N)=O)[nH]1    ZINC000307711099
CC(C)(C#N)N=NC(N)=O    ZINC000299888275
Cn1ccc(NC(N)=O)n1    ZINC000037395769
Cn1cc(NC(N)=O)cn1    ZINC000035247449
NC(=O)CCn1cncn1    ZINC000032302507
N#CCC/C=N/NC(N)=O    ZINC000004828045
Cc1ncn(CC(N)=O)n1    ZINC001327689627
C[C@@H](C(N)=O)n1cncn1    ZINC000001401110
NC(=O)Cn1ccc(N)n1    ZINC000036379842
Cn1cnc(N)c1C(N)=O    ZINC000001581335
Cn1cc(N)c(C(N)=O)n1    ZINC000002558393
CC(C)(C#N)/N=N/C(N)=O    ZINC000005439135
NC(=O)Cn1cc(N)cn1    ZINC000019810519
Cn1ncc(N)c1C(N)=O    ZINC000002565710
CN1C[C@H]2C[C@@]2(C(N)=O)C1    ZINC001278091664
NC(=O)NC[C@H]1C=CCC1    ZINC000711677390
NC(=O)NC/C=C\C1CC1    ZINC000379308128
NC(=O)N[C@@H]1CC12CCC2    ZINC000721217306
CN1CC[C@@H]2C[C@@]21C(N)=O    ZINC001278091393
CN1CC[C@@H]2C[C@]21C(N)=O    ZINC001278091392
C#CCN(C)[C@H](C)C(N)=O    ZINC000307147462
C#C[C@@H](C)N(C)CC(N)=O    ZINC000307683136
CC(C)C[C@H](C#N)C(N)=O    ZINC000002036383
NC(=O)[C@@H]1C[C@@H]2CC[C@H]1N2    ZINC000675072230
NC(=O)[C@]12C[C@H]1CCCN2    ZINC000140380008
NC(=O)NC1(C2CC2)CC1    ZINC000306229965
NC(=O)N[C@@]12C[C@@H]1CCC2    ZINC000220111937
NC(=O)N1C2CCC1CC2    ZINC000023933801
CC1=CCN(C(N)=O)CC1    ZINC000160031667
C#CCN(C)CCC(N)=O    ZINC000307188139
NC(=O)[C@@H]1CC=CC[C@@H]1N    ZINC000004262537
CN1CC[C@H]2C[C@]21C(N)=O    ZINC001278091390
C=CCNC1(C(N)=O)CC1    ZINC000307544266
C#CCCNCCC(N)=O    ZINC000082508250
C#C[C@@H](NC(N)=O)C(C)C    ZINC000301016780
NC(=O)N[C@]12C[C@H]1CCC2    ZINC000220111729
NC(=O)[C@H]1N[C@H]2CC[C@H]1C2    ZINC000100211654
NC(=O)CN1C[C@@H]2C[C@H]2C1    ZINC000306551290
C#CCN(C(N)=O)C(C)C    ZINC000708496131
NC(=O)[C@H]1CC2(CC2)CN1    ZINC000146100548
NC(=O)[C@H]1C[C@]12CCNC2    ZINC000215385038
NC(=O)NC/C=C/C1CC1    ZINC000306420099
C#C[C@H](C)N(C)CC(N)=O    ZINC000307683135
CC1(NC(N)=O)CC=CC1    ZINC000606243330
NC(=O)[C@@H]1CC2(CC2)CN1    ZINC000146100362
NC(=O)N[C@H]1CC=CCC1    ZINC000082737721
C#C[C@@H](CCC)NC(N)=O    ZINC000229897524
C#C[C@@H](C)NCCC(N)=O    ZINC000229513157
NC(=O)CN1CC=CCC1    ZINC000034315946
NC(=O)N[C@]12C[C@@H]1CCC2    ZINC000220111802
NC(=O)N[C@H]1C=CCCC1    ZINC000307286070
C=CCN(C(N)=O)C1CC1    ZINC000023814643
NC(=O)[C@@H]1N[C@H]2CC[C@@H]1C2    ZINC000034448850
CN1CC[C@H]2C[C@@]21C(N)=O    ZINC001278091391
CC#CCNCCC(N)=O    ZINC000051663219
NC(=O)[C@@H]1CC=CC[C@H]1N    ZINC000004262538
NC(=O)[C@@H]1C[C@]12CCNC2    ZINC000215385126
NC(=O)N1CC[C@H]2C[C@@H]2C1    ZINC000575500254
NC(=O)C12CCN(CC1)C2    ZINC000034624040
NC(=O)[C@@H]1C[C@@]12CCNC2    ZINC000215385167
N#CCCCCCC(N)=O    ZINC000080300381
NC(=O)N[C@H]1CC12CCC2    ZINC000721217308
NC(=O)[C@@H]1N[C@H]2CC[C@H]1C2    ZINC000100211652
NC(=O)[C@@H]1N[C@@H]2CC[C@H]1C2    ZINC000034448852
NC(=O)C12CCC(CC1)N2    ZINC000669371630
NC(=O)N(C1CC1)C1CC1    ZINC000141898490
CC1=CCCN(C(N)=O)C1    ZINC000230808869
NC(=O)CN1C[C@@H]2C[C@@H]2C1    ZINC000306524386
NC(=O)NCC1=CCCC1    ZINC000606243203
NC(=O)[C@H]1CC=CC[C@H]1N    ZINC000002387042
C#CCN(CC)CC(N)=O    ZINC000221099141
NC(=O)NC[C@@H]1C=CCC1    ZINC000711677399
C#CCCCCNC(N)=O    ZINC000229735795
CN1CC2(C[C@H]2C(N)=O)C1    ZINC001278092407
NC(=O)N[C@@H]1C=CCCC1    ZINC000307286071
C=C1CN(CCC(N)=O)C1    ZINC000899899689
NC(=O)[C@H]1CC=CC[C@@H]1N    ZINC000002387043
CC(C)C[C@@H](C#N)C(N)=O    ZINC000001724262
C#C[C@H](CCC)NC(N)=O    ZINC000229897529
NC(=O)N1CC[C@@H]2C[C@H]2C1    ZINC000575500257
NC(=O)CN1C[C@H]2C[C@@H]2C1    ZINC000306524387
CC#CCN(C)CC(N)=O    ZINC000306694657
NC(=O)N1CC[C@@H]2C[C@@H]2C1    ZINC000021117277
NC(=O)[C@H]1N[C@@H]2CC[C@@H]1C2    ZINC000100211620
NC(=O)N[C@@]12C[C@H]1CCC2    ZINC000220111864
C#C[C@H](NC(N)=O)C(C)C    ZINC000301016779
CNC12CC(C(N)=O)(C1)C2    ZINC001278091899
NC(=O)[C@@H]1N[C@@H]2CC[C@@H]1C2    ZINC000100211624
C=C/C=C/CCNC(N)=O    ZINC000713627444
C=CCN(CC=C)C(N)=O    ZINC000019475717
CN1CC2(C[C@@H]2C(N)=O)C1    ZINC001278092406
NC(=O)N[C@@H]1CC=CCC1    ZINC000082737720
NC(=O)NCC1CC=CC1    ZINC000630395701
C=C/C=C\CCNC(N)=O    ZINC000713627443
C#CCN(C)[C@@H](C)C(N)=O    ZINC000307579141
NC(=O)[C@H]1N[C@H]2CC[C@@H]1C2    ZINC000039063871
C#C[C@H](C)NCCC(N)=O    ZINC000229513167
NC(=O)N1CC[C@H]2C[C@H]2C1    ZINC000021117281
C#CCCN(C)CC(N)=O    ZINC000082496716
CCC(C#N)(CC)C(N)=O    ZINC000000162241
NC(=O)[C@H]1C[C@@]12CCNC2    ZINC000215385085
NC(=O)[C@H](Cl)CCl    ZINC000002389923
NC(=O)[C@@H](Cl)CCl    ZINC000001599294
CC(Cl)(Cl)C(N)=O    ZINC000090585080
NC(=O)OP(=O)(O)O    ZINC000008383183
NC(=O)C(=O)C(F)(F)F    ZINC000002525295
N=C(O)CSC(F)F    ZINC000147714366
NC(=O)Cc1ccsc1    ZINC000037387433
Cc1ccc(C(N)=S)o1    ZINC000036893210
Cc1csc(C(N)=O)c1    ZINC000004277328
Cc1cscc1C(N)=O    ZINC000039063982
Cc1ccc(C(N)=O)s1    ZINC000032152983
Cc1ccsc1C(N)=O    ZINC000002573585
NC(=O)Cc1cccs1    ZINC000000347395
Cc1sccc1C(N)=O    ZINC000036293715
NC(=O)c1ncc(F)cn1    ZINC000238658543
NC(=O)c1cncc(F)n1    ZINC000039063963
Cc1cc(C(N)=S)n[nH]1    ZINC000104646179
Cn1nccc1C(N)=S    ZINC000002546139
NC(=O)CCC(F)(F)F    ZINC000001087702
COc1ccc(C(N)=O)o1    ZINC000104646471
Cn1cc(C(N)=S)cn1    ZINC000002546143
Cc1ncc(C(N)=S)[nH]1    ZINC000000164983
Cc1ccn(C(N)=S)n1    ZINC000000394946
C[C@@H](C(N)=O)C(F)(F)F    ZINC000104636780
NC(=S)Cn1ccnc1    ZINC000019427785
C/C(N)=C(/C#N)C(N)=S    ZINC000100385140
C/C(N)=C(\C#N)C(N)=S    ZINC000100209234
NC(=S)Cn1cccn1    ZINC000019437392
Cn1ccc(C(N)=S)n1    ZINC000002546141
C[C@H](C(N)=O)C(F)(F)F    ZINC000104636783
Cn1ccnc1C(N)=S    ZINC000002546138
Cc1cnc(NC(N)=O)o1    ZINC000307752463
NC(=O)c1ccn(CO)n1    ZINC001548918911
CCc1nnc(C(N)=O)o1    ZINC000140493212
CC1=NC(=O)[C@@H](C(N)=O)N1    ZINC000005734555
C=C/C=N/NC(=O)C(N)=O    ZINC000006317442
NC(=O)COn1cccn1    ZINC001117775202
NC(=O)NCc1ccon1    ZINC000086443241
CC1=NC(=O)[C@H](C(N)=O)N1    ZINC000001598633
CC(=O)N[C@@H](C#N)C(N)=O    ZINC000000139965
Cc1cc(=O)n(C(N)=O)[nH]1    ZINC000000401173
NC(=O)c1cc(CO)[nH]n1    ZINC000030678575
CCc1noc(C(N)=O)n1    ZINC000203911048
NCc1nc(C(N)=O)co1    ZINC000224620614
Cc1nnc(CC(N)=O)o1    ZINC000104638180
Cc1noc(N)c1C(N)=O    ZINC000000169224
Cc1cc(O)n(C(=N)O)n1    ZINC001245927515
Cc1[nH]nc(C(N)=O)c1O    ZINC000033845297
NCc1cc(C(N)=O)no1    ZINC000022203912
Cc1[nH]c(=O)[nH]c1C(N)=O    ZINC000100211821
Cc1cc(NC(N)=O)no1    ZINC000012926585
Cc1nonc1CC(N)=O    ZINC000143229499
CN(CC#N)C(=O)C(N)=O    ZINC000140797967
Cn1c(O)ncc1C(N)=O    ZINC001540304055
CC(=O)N[C@H](C#N)C(N)=O    ZINC000000139966
N#CCC(=O)NCC(N)=O    ZINC000019484182
NC(=O)C1=NNC(=O)CC1    ZINC000032016232
N#CNC(=O)CCC(N)=O    ZINC000165648472
Cc1conc1NC(N)=O    ZINC000307107656
Cc1nocc1NC(N)=O    ZINC001672774085
Cn1nc(C(N)=O)cc1O    ZINC000100211868
C#CC(=O)NN(C)C(N)=O    ZINC000306669384
Cn1nncc1NC(N)=O    ZINC000224253368
Cc1nnnn1CC(N)=O    ZINC000095116259
NC(=O)Cn1cnc(N)n1    ZINC000037996101
NC(=O)n1nc(N)cc1N    ZINC000104554300
Cn1ncnc1NC(N)=O    ZINC000306929972
Cn1nnc(C(N)=O)c1N    ZINC000001417949
NC(=O)Cc1n[nH]c(N)n1    ZINC000061715005
NC(=O)CCn1cnnn1    ZINC000033835619
CCn1nnc(C(N)=O)n1    ZINC000104569712
CCn1nnnc1C(N)=O    ZINC000218733681
Cn1cnc(NC(N)=O)n1    ZINC001562884792
C#C[C@@](C)(CC)OC(N)=O    ZINC000002040865
NC(=O)COC1CC=CC1    ZINC001205849188
NC(=O)CO[C@H]1C=CCC1    ZINC001205856186
NC(=O)[C@H]1C[C@]12CCOC2    ZINC000306443114
CC1=C(C(N)=O)CCCO1    ZINC000034588193
C=CC(C=C)OCC(N)=O    ZINC001205857145
NC(=O)[C@@H]1CCCC(=O)C1    ZINC000104646392
C#CC[C@@H](C)OCC(N)=O    ZINC001205856280
C#C[C@@H](C)OCCC(N)=O    ZINC001224812032
C#C[C@H](CC)OCC(N)=O    ZINC001205848934
NC(=O)[C@@H]1C[C@]12CCOC2    ZINC000306443112
NC(=O)[C@@H]1C[C@@]12CCOC2    ZINC000306443111
C#C[C@H](C)OCCC(N)=O    ZINC001224812017
NC(=O)[C@H]1C[C@H]2CC[C@H]1O2    ZINC000140674568
C#C[C@](C)(CC)OC(N)=O    ZINC000002040864
NC(=O)C1CCC(=O)CC1    ZINC000039063978
NC(=O)CC1=CCOCC1    ZINC000036466174
NC(=O)[C@@H]1[C@H]2CCCO[C@H]21    ZINC000167200637
N=C(O)[C@@H]1CCCCC1=O    ZINC000000499400
NC(=O)CC1=CCCOC1    ZINC000082042079
NC(=O)[C@H]1C[C@@]12CCOC2    ZINC000306443113
C#C[C@@H](CC)OCC(N)=O    ZINC001205848930
NC(=O)[C@@H]1C[C@H]2CC[C@H]1O2    ZINC000140674216
N=C(O)[C@H]1CCCCC1=O    ZINC000000499399
NC(=O)[C@H]1CCCC(=O)C1    ZINC000104646387
NC(=O)CO[C@@H]1C=CCC1    ZINC001205856187
C#CC[C@H](C)OCC(N)=O    ZINC001205856279
N=C1CCCN1CC(N)=O    ZINC000020443780
C[C@@H](C(N)=O)N(C)CC#N    ZINC000045050039
NC(=O)N1C[C@@H]2C[C@H]1CN2    ZINC000096083528
C[C@@H](C#N)CN(C)C(N)=O    ZINC000042266176
N#CCCCCNC(N)=O    ZINC000070650194
CN(CC#N)CCC(N)=O    ZINC000045050120
NC(=O)NN=C1CCCC1    ZINC000004536402
CCN(CC#N)CC(N)=O    ZINC000045061502
CN(CCC#N)CC(N)=O    ZINC000019834176
C[C@@H]1C[C@@H]1C=NNC(N)=O    ZINC000307834060
CC1(C=NNC(N)=O)CC1    ZINC000387927830
N#CCCNCCC(N)=O    ZINC000035207821
CC1CC(=NNC(N)=O)C1    ZINC000232774239
C[C@H](CC#N)NCC(N)=O    ZINC000037871300
CC(C)(C#N)CNC(N)=O    ZINC000163728321
C[C@H](C#N)CN(C)C(N)=O    ZINC000042266175
C[C@@H](CC#N)NCC(N)=O    ZINC000037871299
C[C@H]1C[C@@H]1C=NNC(N)=O    ZINC000307834056
NC(=O)N[C@@H]1[C@H]2CNC[C@H]21    ZINC000250684289
NC(=O)CN1CC=CCN1    ZINC000705194602
C[C@@H]1C[C@H]1C=NNC(N)=O    ZINC000307834065
C[C@H](C(N)=O)N(C)CC#N    ZINC000045050041
C[C@H]1C[C@H]1C=NNC(N)=O    ZINC000307834070
C[C@H](C(N)=O)C1CCCC1    ZINC000039203342
CC1(C)C(C(N)=O)C1(C)C    ZINC000005762019
C[C@@H]1CCCC[C@H]1C(N)=O    ZINC000000400607
C[C@H]1CCCC[C@H]1C(N)=O    ZINC000000400606
CCCC/C=C/CC(N)=O    ZINC000004674929
C[C@H]1CCC[C@@H]1CC(N)=O    ZINC000211971961
C[C@@H]1CC[C@](C)(C(N)=O)C1    ZINC000104634179
CC1CC(CCC(N)=O)C1    ZINC000242701453
CC(C)C[C@@H]1C[C@H]1C(N)=O    ZINC000307347953
CCCC1(C(N)=O)CCC1    ZINC000117046244
C[C@H]1CCC[C@@H](C(N)=O)C1    ZINC000038433705
CCC1(CC)C[C@@H]1C(N)=O    ZINC000001679515
CC1(C(N)=O)CCCCC1    ZINC000005762245
CC(C)[C@]1(C)C[C@H]1C(N)=O    ZINC000039064017
C[C@H]1CCC[C@]1(C)C(N)=O    ZINC000034329538
C[C@H]1CC[C@H](CC(N)=O)C1    ZINC000104554647
C[C@H]1CC[C@@H](C(N)=O)CC1    ZINC000104571838
CCC1(C(N)=O)CCCC1    ZINC000078168189
C[C@H]1CCCC[C@@H]1C(N)=O    ZINC000000400608
C[C@@H]1CCCC[C@@H]1C(N)=O    ZINC000004800611
CC[C@@H]1CCC[C@@H]1C(N)=O    ZINC000104641252
C/C(=C\C(N)=O)C(C)(C)C    ZINC000004742574
C[C@@H]1CC[C@@H](CC(N)=O)C1    ZINC000104554654
C/C(=C/C(N)=O)C(C)(C)C    ZINC000001689849
C[C@H]1CC[C@@H](CC(N)=O)C1    ZINC000104554660
C[C@H]1CCC[C@H]1CC(N)=O    ZINC000211972096
CC1(C)CC[C@@H](C(N)=O)C1    ZINC000143546782
C[C@H]1CCC[C@@]1(C)C(N)=O    ZINC000034329536
C[C@@H]1CCC[C@H]1CC(N)=O    ZINC000211972030
C[C@@H]1CCC[C@H](C(N)=O)C1    ZINC000038433702
CC(C)[C@]1(C)C[C@@H]1C(N)=O    ZINC000039064013
CCC1(CC)C[C@H]1C(N)=O    ZINC000002044937
CC(C)(CC(N)=O)C1CC1    ZINC000238856157
NC(=O)C1CCCCCC1    ZINC000005133718
CC(C)CC1(C(N)=O)CC1    ZINC000200687481
CC(C)[C@@]1(C)C[C@H]1C(N)=O    ZINC000039064019
NC(=O)CC1CCCCC1    ZINC000001733928
NC(=O)CCC1CCCC1    ZINC000000505431
CC1(C)CCC[C@H]1C(N)=O    ZINC000038665188
CC[C@H]1CCC[C@@H]1C(N)=O    ZINC000104641257
C[C@@H]1CCC[C@@H]1CC(N)=O    ZINC000104644110
CC(C)(C)/C=C/CC(N)=O    ZINC001250077206
CC(C)[C@@]1(C)C[C@@H]1C(N)=O    ZINC000039064015
C[C@H]1CC[C@](C)(C(N)=O)C1    ZINC000104634181
C[C@@H]1CC[C@H](CC(N)=O)C1    ZINC000104554642
C[C@@H]1CCC[C@@H](C(N)=O)C1    ZINC000038433704
C=CCCCCCC(N)=O    ZINC000104639484
CC1(C)CCC[C@@H]1C(N)=O    ZINC000038665186
CC[C@@H]1CCC[C@H]1C(N)=O    ZINC000104652534
C[C@H]1CC[C@@](C)(C(N)=O)C1    ZINC000104634177
CC(C)(C(N)=O)C1CCC1    ZINC000306340706
C[C@@H]1CC[C@@](C)(C(N)=O)C1    ZINC000104634176
C[C@@H]1CCC[C@]1(C)C(N)=O    ZINC000034329537
C[C@@H]1CCC[C@@]1(C)C(N)=O    ZINC000034329535
CC[C@H]1CCC[C@H]1C(N)=O    ZINC000104652537
CC1(C)CC[C@H](C(N)=O)C1    ZINC000143546594
C[C@H]1CCC[C@H](C(N)=O)C1    ZINC000038433703
C[C@@H](C(N)=O)C1CCCC1    ZINC000039203343
Cc1nc(C(N)=O)cs1    ZINC000002559290
Cc1csc(C(N)=O)n1    ZINC000034550139
Cc1nscc1C(N)=O    ZINC000057354326
NC(=O)Nc1ccsc1    ZINC000085534860
Cc1nc(C(N)=S)co1    ZINC000030677881
Cc1cc(C(N)=S)no1    ZINC000000166485
NC(=O)Cc1nccs1    ZINC000026439195
NC(=O)c1sccc1N    ZINC000000159923
Cc1ncsc1C(N)=O    ZINC000037404540
NC(=O)c1ccsc1N    ZINC000000078193
NC(=O)Cc1cscn1    ZINC000001671163
NC(=O)c1cc(N)cs1    ZINC000039064093
CC(=O)[C@H](C#N)C(N)=S    ZINC000000159517
Cc1cc(C(N)=O)ns1    ZINC000307628945
CC(=O)[C@@H](C#N)C(N)=S    ZINC000013215155
Cc1ncc(C(N)=O)s1    ZINC000047844110
NC(=O)Cc1cncs1    ZINC000026441286
Cn1cc(C(N)=S)nn1    ZINC000306691611
NC(=S)Cc1cn[nH]n1    ZINC000096527938
NC(=S)c1[nH]cnc1N    ZINC000016955122
NC(=S)c1cn[nH]c1N    ZINC000006658020
NC(=S)Cn1cncn1    ZINC000001396537
NC(=O)c1cc(CO)on1    ZINC000006658124
NC(=O)NCC(F)(F)F    ZINC000001697378
NC(=O)C(=O)N1CC(=O)C1    ZINC001142931261
COc1cc(C(N)=O)on1    ZINC000031776771
NCc1nc(C(N)=O)no1    ZINC000022203993
C#CC1(F)CN(C(N)=O)C1    ZINC000887338083
Cc1noc(NC(N)=O)n1    ZINC000163298190
Cn1nnc(C(N)=O)c1O    ZINC000100211884
NCc1noc(C(N)=O)n1    ZINC000033414678
NC(=O)Cc1nonc1N    ZINC000001276263
NC(=S)C1=C(N)CCC1    ZINC000100023539
NC(=O)Cn1nnc(N)n1    ZINC001628352059
NC(=S)N1CC=CCC1    ZINC000005567022
Cn1nnc(NC(N)=O)n1    ZINC000932279897
NC(=O)[C@H]1CCC(=O)NC1    ZINC000039064134
NC(=O)[C@@H]1CC[C@H]1C(N)=O    ZINC000001728105
NC(=O)C/C=C/CC(N)=O    ZINC000001755247
NC(=O)C(=O)NC1CCC1    ZINC000231388042
NC(=O)[C@@H]1CCC(=O)NC1    ZINC000039064132
CNC(=O)[C@@H]1C[C@@H]1C(N)=O    ZINC000585671800
NC(=O)[C@H]1CCNC(=O)C1    ZINC000039064197
CC1(NC(=O)C(N)=O)CC1    ZINC001335991824
NC(=O)C(=O)N1CCCC1    ZINC000080163359
CN1CC[C@@H](C(N)=O)C1=O    ZINC000117796440
CN(C(=O)C(N)=O)C1CC1    ZINC001332421070
C[C@](O)(C#N)CCC(N)=O    ZINC000104340952
CNC(=O)[C@H]1C[C@H]1C(N)=O    ZINC000585671798
NC(=O)N1CCC(=O)CC1    ZINC000001401226
CC1=NO[C@@](C)(C(N)=O)C1    ZINC001336785729
CN1C[C@@H](C(N)=O)CC1=O    ZINC000006129985
CN1C[C@H](C(N)=O)CC1=O    ZINC000006129984
NC(=O)[C@@H]1CCNC(=O)C1    ZINC000039064196
C[C@]1(C(N)=O)CCNC1=O    ZINC000215354178
CN1C(=O)CC[C@H]1C(N)=O    ZINC000039064233
CN1CC[C@H](C(N)=O)C1=O    ZINC000117796443
C=C(C)C(=O)NCC(N)=O    ZINC000104657414
C[C@H]1CCN1C(=O)C(N)=O    ZINC000914152503
NC(=O)C[C@H]1CCC(=O)N1    ZINC000104561518
C/C=C/C(=O)NCC(N)=O    ZINC000082275323
CC/C=C/NC(=O)C(N)=O    ZINC001142942090
CC(=O)N1CC(C(N)=O)C1    ZINC000070814218
CNC(=O)C1(C(N)=O)CC1    ZINC000118280118
NC(=O)[C@@H]1CNCCC1=O    ZINC000100191301
NC(=O)[C@H]1CC[C@@H]1C(N)=O    ZINC000001728106
NC(=O)CN1CCCC1=O    ZINC000003812874
C[C@@H]1CCN1C(=O)C(N)=O    ZINC000914152504
NC(=O)C(=O)NCC1CC1    ZINC000204304568
C[C@@](O)(C#N)CCC(N)=O    ZINC000104340955
NC(=O)[C@@H]1CCCN1C=O    ZINC000039064231
NC(=O)CON=CC1CC1    ZINC000378973071
CN1C(=O)CC[C@@H]1C(N)=O    ZINC000104643560
NC(=O)C[C@@H]1CCC(=O)N1    ZINC000104561513
C=CC(=O)N(C)CC(N)=O    ZINC000036334863
NC(=O)C/C=C\CC(N)=O    ZINC000005208826
C[C@@]1(C(N)=O)CCNC1=O    ZINC000215354223
C=C[C@@H](C)NC(=O)C(N)=O    ZINC001329848553
NC(=O)[C@@H]1CCCNC1=O    ZINC000005382665
NC(=O)C(C(N)=O)C1CC1    ZINC000023827482
C=CCN(C)C(=O)C(N)=O    ZINC001261909809
NC(=O)[C@H]1CCCNC1=O    ZINC000005382647
NC(=O)[C@H]1CCCN1C=O    ZINC000083145675
NC(=O)CNC(=O)C1CC1    ZINC000041166960
CC(=O)NC1(C(N)=O)CC1    ZINC000146100039
CC1=NO[C@](C)(C(N)=O)C1    ZINC001336785728
NC(=O)[C@H]1CNCCC1=O    ZINC000100191299
C/C=C\C(=O)NCC(N)=O    ZINC000168211064
C#CCOCCNC(N)=O    ZINC000307220861
NC(=O)[C@H]1CCCC(=O)N1    ZINC000104568760
NC(=O)C1(C(N)=O)CCC1    ZINC000000369056
NC(=O)CON=C1CCC1    ZINC000306524793
C=C[C@H](C)NC(=O)C(N)=O    ZINC001329848552
NC(=O)[C@@H]1CC[C@@H]1C(N)=O    ZINC000016955735
C=C(C)CNC(=O)C(N)=O    ZINC001119102829
CC(C)(C#N)NNC(N)=O    ZINC000003075417
NC(=O)NNC1=NCCC1    ZINC000040163958
NC(=O)[C@H]1CCCNCC1    ZINC000165550986
C[C@@H](C1CC1)N(C)C(N)=O    ZINC000035207647
CCN(CC1CC1)C(N)=O    ZINC000068946691
C[C@H]1CC[C@H](NC(N)=O)C1    ZINC000128820612
C=CC(C)(C)CNC(N)=O    ZINC000307245892
C=CCN(C)[C@@H](C)C(N)=O    ZINC000306476636
CC1(C)C[C@@H]1CNC(N)=O    ZINC000226261055
NC(=O)[C@H]1CCC[C@H](N)C1    ZINC000012506719
C[C@@H]1CC[C@H](C)N1C(N)=O    ZINC000306800306
CN(C)CC1(C(N)=O)CC1    ZINC000141299715
NC(=O)[C@@H]1CCCNCC1    ZINC000165550858
CC[C@H]1CCCN1C(N)=O    ZINC000037914652
CN(CCC1CC1)C(N)=O    ZINC000307745061
CCN1CCC[C@H]1C(N)=O    ZINC000034539877
C=CCN(CC)CC(N)=O    ZINC000306153706
CN(CC(N)=O)C1CCC1    ZINC000128461450
CC[C@H](NC(N)=O)C1CC1    ZINC000307586876
CC1(CCNC(N)=O)CC1    ZINC000306624239
CC1(C(N)=O)CCNCC1    ZINC000062839632
C[C@@H]1CCCN1CC(N)=O    ZINC000043639143
NC(=O)C[C@H]1CCCNC1    ZINC000054290528
C[C@H]1C[C@H](C)N(C(N)=O)C1    ZINC000125845574
NC(=O)CC1CCNCC1    ZINC000019090957
NC(=O)[C@@H]1CCCC[C@@H]1N    ZINC000002516844
C[C@@H]1C[C@@H](C)N(C(N)=O)C1    ZINC000125845770
C=CCN(C(N)=O)C(C)C    ZINC000108260204
C[C@H]1CCC[C@@]1(N)C(N)=O    ZINC000039064121
C=CC[C@H](CC)NC(N)=O    ZINC000307318194
C[C@H]1CCN(C(N)=O)[C@H]1C    ZINC000212367387
NC(=O)C[C@H]1CCCCN1    ZINC000004593858
C[C@H](C(N)=O)N1CCCC1    ZINC000032016233
C[C@H]1CC[C@H](C)N1C(N)=O    ZINC000306800308
CN(C)C1(C(N)=O)CCC1    ZINC000095533079
C[C@H](NC(N)=O)C1CCC1    ZINC000160033429
C[C@@H]1NCCC[C@@H]1C(N)=O    ZINC000070632678
CCC1(C)CN(C(N)=O)C1    ZINC000306654446
C[C@@H]1CCN(CC(N)=O)C1    ZINC000043639164
CC[C@@]1(C(N)=O)CCNC1    ZINC000062889564
NC(=O)[C@@H]1CC[C@H](N)CC1    ZINC000104586325
C[C@H]1CN(C(N)=O)C[C@H]1C    ZINC000039064172
CC[C@H]1NCC[C@@H]1C(N)=O    ZINC000306549960
CN(C(N)=O)[C@@H]1CC1(C)C    ZINC000306643920
CC1(C)C[C@H]1CNC(N)=O    ZINC000226261065
C[C@H]1CCC[C@]1(N)C(N)=O    ZINC000039064119
C[C@@H]1CCCCN1C(N)=O    ZINC000022168556
NC(=O)[C@@H]1CCCC[C@H]1N    ZINC000022164260
CCN1CC[C@@H](C(N)=O)C1    ZINC000165288135
C[C@H]1CN(C(N)=O)C[C@@H]1C    ZINC000039064174
CC[C@@H]1NCC[C@@H]1C(N)=O    ZINC000215334016
CN1CCC[C@H](C(N)=O)C1    ZINC000001605507
CC1(C)CCN[C@@H]1C(N)=O    ZINC000039064226
CC(C)[C@H]1CCN1C(N)=O    ZINC000306472425
C[C@@H]1CCN(C(N)=O)[C@@H]1C    ZINC000101832389
C[C@@]1(C(N)=O)CCCNC1    ZINC000062852736
C[C@H]1CCN1CCC(N)=O    ZINC000706806785
C[C@H](CC(N)=O)NC1CC1    ZINC000041166968
CCN(CC(N)=O)C1CC1    ZINC000055482179
CC[C@]1(C(N)=O)CCNC1    ZINC000062889563
CC1(C)CC[C@@H]1NC(N)=O    ZINC000307131562
CC(C)C1CN(C(N)=O)C1    ZINC000306701203
C[C@H](CNC(N)=O)C1CC1    ZINC000136195024
C[C@H]1CCN(CC(N)=O)C1    ZINC000043639165
C=CCCNCCC(N)=O    ZINC000070591650
C[C@@H]1CC[C@@H](C(N)=O)CN1    ZINC000019422590
C[C@H](C1CC1)N(C)C(N)=O    ZINC000035207648
NC(=O)NCCC1CCC1    ZINC000130007690
CC[C@@H]1CCN(C(N)=O)C1    ZINC000157928043
CCN(C(N)=O)C1CCC1    ZINC000114934431
CC[C@](N)(C(N)=O)C1CC1    ZINC000083057582
CCN1CCC[C@@H]1C(N)=O    ZINC000038803738
NC(=O)[C@@H]1CCC[C@H](N)C1    ZINC000012506715
C[C@@H]1CCCN[C@@H]1C(N)=O    ZINC000051792146
NC(=O)[C@@H]1CC[C@@H](N)CC1    ZINC000113926204
CCC1(CNC(N)=O)CC1    ZINC000226777836
C[C@H]1CCC[C@@H](C(N)=O)N1    ZINC000019483544
C[C@H]1CC[C@@H](NC(N)=O)C1    ZINC000128821045
C[C@@H](CNC(N)=O)C1CC1    ZINC000136194978
NC(=O)C[C@@H]1CCCCN1    ZINC000004593855
CC1(C)CCN[C@H]1C(N)=O    ZINC000039064228
NC(=O)NC1CCCCC1    ZINC000000162621
C[C@@H]1CCN[C@H](C(N)=O)C1    ZINC000039064136
NC(=O)C1CCC(N)CC1    ZINC000012505678
C/C=C/[C@@H](C)CNC(N)=O    ZINC000043761718
C=C[C@H](C)NCCC(N)=O    ZINC000229198530
CC[C@@H]1C[C@H]1CNC(N)=O    ZINC000307087763
CC[C@@H](NC(N)=O)C1CC1    ZINC000307586877
CC[C@@H]1CCCN1C(N)=O    ZINC000037914651
CCCN1CC(C(N)=O)C1    ZINC001201645758
C[C@@H]1CCC[C@]1(N)C(N)=O    ZINC000039064123
CCCN(C(N)=O)C1CC1    ZINC000023813045
C=CCN(C)CCC(N)=O    ZINC000168896324
C[C@@H]1CCC[C@H]1NC(N)=O    ZINC000070832823
CC1(C)C[C@@]1(C)NC(N)=O    ZINC000606243811
NC(=O)CC[C@H]1CCNC1    ZINC000092749618
NCC1(C(N)=O)CCCC1    ZINC000044761635
C[C@@H]1C[C@H](C(N)=O)CCN1    ZINC000039064095
NC(=O)[C@@H]1CCC[C@@H](N)C1    ZINC000012506713
C[C@@H]1CC[C@H](C(N)=O)CN1    ZINC000019422594
CN(CC1CCC1)C(N)=O    ZINC000061458336
C[C@H]1CC[C@@H](C(N)=O)CN1    ZINC000019422592
C[C@@H]1CCN1CCC(N)=O    ZINC000706806788
C[C@@H]1CCCN(C(N)=O)C1    ZINC000022176199
C[C@H]1CCCN1CC(N)=O    ZINC000043639144
CC[C@@](N)(C(N)=O)C1CC1    ZINC000083057584
C[C@H]1CCN[C@H](C(N)=O)C1    ZINC000039064138
C[C@H]1CC[C@H](C(N)=O)CN1    ZINC000019422596
NC(=O)[C@@H]1CCCCCN1    ZINC000039064105
C=CCCN(C)CC(N)=O    ZINC000306925571
NC(=O)N1CCCCCC1    ZINC000003886443
C[C@@H](C(N)=O)N1CCCC1    ZINC000032016234
CN(C(N)=O)[C@H]1CC1(C)C    ZINC000306643921
C[C@H]1CCN[C@@H](C(N)=O)C1    ZINC000039064142
NC(=O)CCN1CCCC1    ZINC000006295589
NC(=O)CNC1CCCC1    ZINC000022150266
C/C=C/[C@H](C)CNC(N)=O    ZINC000043761719
C[C@@H](CC1CC1)NC(N)=O    ZINC000069666378
C[C@@H]1CC[C@@H](C)N1C(N)=O    ZINC000306800307
CC(C)=CCCNC(N)=O    ZINC000306206592
CC(C)N(C(N)=O)C1CC1    ZINC000023826522
C[C@H]1NCCC[C@H]1C(N)=O    ZINC000070632674
C=C[C@@H](C)NCCC(N)=O    ZINC000229198519
C[C@@H]1C[C@H](C)N(C(N)=O)C1    ZINC000125845356
NC(=O)[C@H]1CCCC[C@@H]1N    ZINC000022164256
C=CCCC[C@H](N)C(N)=O    ZINC000078724876
C=CC[C@@H](CC)NC(N)=O    ZINC000307318196
NC(=O)[C@H]1CCCCCN1    ZINC000039064103
C[C@@H]1CCC[C@@]1(N)C(N)=O    ZINC000039064117
C[C@H]1CCC[C@H](C(N)=O)N1    ZINC000019483547
NC(=O)CC[C@@H]1CCCN1    ZINC000104570722
C[C@@H]1CC[C@@H](NC(N)=O)C1    ZINC000128820827
C[C@]1(C(N)=O)CCCNC1    ZINC000062852735
CC1(C)CCN(C(N)=O)C1    ZINC000085578544
C=C(C)CN(C)CC(N)=O    ZINC000140895345
C[C@@H]1CCN(C(N)=O)[C@H]1C    ZINC000212367322
CC(C)[C@@H]1CCN1C(N)=O    ZINC000306472423
C=CCN(C)[C@H](C)C(N)=O    ZINC000306476637
C[C@@]1(C(N)=O)CCCCN1    ZINC000039064156
CNC1(C(N)=O)CCCC1    ZINC000037869782
C[C@@H](NC(N)=O)C1CCC1    ZINC000160033572
C=C(C)CN(CC)C(N)=O    ZINC000019506355
CN(C(N)=O)C1CCCC1    ZINC000000393613
CC[C@H]1CCN(C(N)=O)C1    ZINC000157928122
CC(C)(NC(N)=O)C1CC1    ZINC000229002903
CC1CCN(C(N)=O)CC1    ZINC000022170188
C[C@@H]1[C@H](C(N)=O)CCN1C    ZINC000118153923
CC[C@@]1(C(N)=O)CCCN1    ZINC000215604232
C[C@@H]1CCC[C@@H]1NC(N)=O    ZINC000070832817
C[C@H]1NCCC[C@@H]1C(N)=O    ZINC000070632677
C[C@@H]1CCC[C@@H](C(N)=O)N1    ZINC000019483542
C[C@@H]1CCN[C@@H](C(N)=O)C1    ZINC000039064140
C[C@@H]1NCCC[C@H]1C(N)=O    ZINC000070632675
NC(=O)CN1CCCCC1    ZINC000014193517
CC(C)NC1(C(N)=O)CC1    ZINC000202218892
C[C@@H]1CC[C@H](NC(N)=O)C1    ZINC000128820404
C[C@@H]1C[C@H](C)CN1C(N)=O    ZINC000125845987
CC(C)[C@@H]1C[C@H]1NC(N)=O    ZINC000335393237
NC(=O)C[C@@H]1CCCNC1    ZINC000054290530
CN1CCC[C@@H](C(N)=O)C1    ZINC000005608099
NC(=O)CCNCC1CC1    ZINC000036925697
C[C@H]1CCCN(C(N)=O)C1    ZINC000022176202
CC[C@]1(C(N)=O)CCCN1    ZINC000215604184
CC1(NC(N)=O)CCCC1    ZINC000003642949
NC(=O)[C@H]1CCCC[C@H]1N    ZINC000022164252
C=CCCCCNC(N)=O    ZINC000104657483
NC(=O)[C@H]1CCC[C@@H](N)C1    ZINC000012506717
CN1CCCC[C@@H]1C(N)=O    ZINC000039064125
NC(=O)CC[C@@H]1CCNC1    ZINC000092749617
C[C@@H]1CCC[C@H](C(N)=O)N1    ZINC000019483546
CN1CCCC[C@H]1C(N)=O    ZINC000039064130
NC(=O)C1(N)CCCCC1    ZINC000019430303
NC(=O)C[C@@H]1CCC[C@H]1N    ZINC000077978901
CC1CC(CNC(N)=O)C1    ZINC000575493594
C=C(C)CNCCC(N)=O    ZINC000051753297
C[C@]1(C(N)=O)CCCCN1    ZINC000039064154
CN1CCC(C(N)=O)CC1    ZINC000006375820
C[C@@H]1CN(C(N)=O)C[C@H]1C    ZINC000039064176
C[C@H]1CCC[C@H]1NC(N)=O    ZINC000070832826
CC[C@@H]1NCC[C@H]1C(N)=O    ZINC000306549962
CC[C@H]1NCC[C@H]1C(N)=O    ZINC000306549961
CN(CC(N)=O)CC1CC1    ZINC000042251789
C=CCCC[C@@H](N)C(N)=O    ZINC000078724878
C[C@H]1CCCCN1C(N)=O    ZINC000022168559
CC(C)(NC1CC1)C(N)=O    ZINC000037870315
CC1(C)C[C@]1(C)NC(N)=O    ZINC000606243812
CCCNC1(C(N)=O)CC1    ZINC000230229679
C[C@H]1CCC[C@@H]1NC(N)=O    ZINC000070832818
C[C@@H](CC(N)=O)NC1CC1    ZINC000041166966
CC1(C)CC[C@H]1NC(N)=O    ZINC000307131561
C[C@@H]1[C@@H](C)CCN1C(N)=O    ZINC000101832395
C[C@H](CC1CC1)NC(N)=O    ZINC000069666381
NC(=S)c1cccs1    ZINC000000166060
NC(=S)c1ccsc1    ZINC000000161840
NC(=O)c1sccc1O    ZINC000011848541
NC(=O)c1cc(O)cs1    ZINC000113237794
NC(=S)CC(F)(F)F    ZINC000019264935
NC(=O)c1ncsc1N    ZINC000066055291
NC(=S)c1[nH]cnc1O    ZINC000038167257
NC(=O)c1csc(N)n1    ZINC000017005372
NC(=O)c1nscc1N    ZINC000004344037
NC(=O)c1cnsc1N    ZINC000095643086
NC(=O)c1cnc(N)s1    ZINC000010037209
Cc1nsc(C(N)=O)n1    ZINC000096098497
Cc1nnc(C(N)=O)s1    ZINC000113943471
NC(=O)COC(F)(F)F    ZINC000224587237
NC(=O)Nc1ccns1    ZINC000139507095
NC(=O)c1c[nH]c(=S)[nH]1    ZINC000104653418
NC(=O)OCC(F)(F)F    ZINC000008390489
NC(=O)Nc1nccs1    ZINC000022164117
Cc1nnsc1C(N)=O    ZINC000002169256
NC(=S)c1n[nH]nc1N    ZINC000004878413
NC(=O)[C@H]1NC(=O)NC1=O    ZINC000005023875
NC(=O)c1n(O)cc[n+]1[O-]    ZINC000034616647
Cc1no[n+]([O-])c1C(N)=O    ZINC000001761229
NC(=O)[C@@H]1NC(=O)NC1=O    ZINC000001644968
Cc1c(C(N)=O)no[n+]1[O-]    ZINC000001504370
NC(=O)c1noc(CO)n1    ZINC000040457274
CC#CCSCC(N)=O    ZINC000591136947
C/C=C\C=N/NC(N)=S    ZINC000008579334
C[C@@H](N)[C@@H](C#N)C(N)=S    ZINC000066323312
C[C@H](N)[C@H](C#N)C(N)=S    ZINC000066323313
C[C@H](N)[C@@H](C#N)C(N)=S    ZINC000066323311
C/C=C/C=N\NC(N)=S    ZINC000008579339
C[C@@H](N)[C@H](C#N)C(N)=S    ZINC000066323314
C=C(C)/C=N/NC(N)=S    ZINC000104086566
NC(=S)NN=C1CCC1    ZINC000005413183
C/C=C/C=N/NC(N)=S    ZINC000005179201
CN(CCC#N)C(N)=S    ZINC000005599775
C/C=C\C=N\NC(N)=S    ZINC000016890897
COC(=O)C1(C(N)=O)CC1    ZINC000038258360
NC(=O)C[C@@H]1COC(=O)C1    ZINC000307298336
NC(=O)COC(=O)C1CC1    ZINC000306395086
NC(=O)[C@H]1C[C@@H](C(=O)O)C1    ZINC000306313838
NC(=O)[C@H]1CC[C@H]1C(=O)O    ZINC000039064327
NC(=O)COC1CC(=O)C1    ZINC001205856946
COC(=O)[C@H]1C[C@H]1C(N)=O    ZINC000211986794
NC(=O)[C@@H]1CC[C@H]1C(=O)O    ZINC000039064324
NC(=O)[C@H]1CC[C@@H]1C(=O)O    ZINC000039064325
NC(=O)C[C@H]1COC(=O)C1    ZINC000307298337
NC(=O)C1(C(=O)O)CCC1    ZINC000002599094
NC(=O)[C@@H]1CC[C@@H]1C(=O)O    ZINC000039064322
COC(=O)[C@@H]1C[C@@H]1C(N)=O    ZINC000211986641
C=C(CCC(=O)O)C(N)=O    ZINC000113694946
NC(=O)C(F)=C1CCCC1    ZINC000307417560
CC(C)=NNC(=O)C(N)=O    ZINC000005899533
CC(=O)/C(C)=N/NC(N)=O    ZINC000004737252
NC(=O)N1CCNC(=O)C1    ZINC000022163896
C/C(=C(\F)C(N)=O)C1CC1    ZINC000899942307
NC(=O)NN=C1CCOC1    ZINC000252459598
NC[C@@H]1CC(C(N)=O)=NO1    ZINC000039064300
C=C(N)C(=O)NCC(N)=O    ZINC001219561828
N=CNC(=O)CCC(N)=O    ZINC001142958787
C/C(=C(/F)C(N)=O)C1CC1    ZINC000899942309
NC[C@H]1CC(C(N)=O)=NO1    ZINC000039064298
NC(=O)NC1(C(N)=O)CC1    ZINC000307607602
NC(=S)C1CCCCC1    ZINC000016137785
NC(=S)CC1CCCC1    ZINC000048732746
CC[C@H](OC1CC1)C(N)=O    ZINC000713296711
CC[C@@H](OC1CC1)C(N)=O    ZINC000713296712
C[C@@H]1OCCC[C@H]1C(N)=O    ZINC000307615456
C=C[C@@H](C)OCCC(N)=O    ZINC000705984715
C[C@]1(C(N)=O)CCCCO1    ZINC000203803490
CC[C@@H]1CC[C@@H](C(N)=O)O1    ZINC000306826462
CO[C@@](C)(C(N)=O)C1CC1    ZINC000201695091
C[C@@H](OCC(N)=O)C1CC1    ZINC000719052635
NC(=O)OC1CCCCC1    ZINC000000399980
C[C@@H]1C[C@@H](C)[C@@H](C(N)=O)O1    ZINC000307708450
CC[C@@H]1CC[C@H](C(N)=O)O1    ZINC000306826461
C[C@](O)(CC(N)=O)C1CC1    ZINC000307149467
NC(=O)CC[C@@H]1CCOC1    ZINC000231426727
C[C@@](O)(CC(N)=O)C1CC1    ZINC000307149466
NC(=O)[C@@H]1CCCC[C@H]1O    ZINC000001081407
CC1(C(N)=O)CCOCC1    ZINC000117377796
C[C@@H]1C[C@H](C)[C@@H](C(N)=O)O1    ZINC000307708448
CO[C@@H]1CCC[C@H]1C(N)=O    ZINC000104640681
NC(=O)CC1CCOCC1    ZINC000086014430
C=C[C@H](C)OCCC(N)=O    ZINC000705984713
NC(=O)CC[C@@H]1CCCO1    ZINC000037390136
C[C@@H]1C[C@@H](C(N)=O)CCO1    ZINC000112933364
NC(=O)C1(O)CCCCC1    ZINC000001594461
C[C@H]1C[C@H](C(N)=O)CCO1    ZINC000112933362
CO[C@@H]1CCC[C@@H]1C(N)=O    ZINC000104640675
NC(=O)C1CCC(O)CC1    ZINC000039064310
NC(=O)CCC1(O)CCC1    ZINC000630439588
NC(=O)[C@H]1CCC[C@@H](O)C1    ZINC000140561985
C=C[C@@H](CC)OCC(N)=O    ZINC001205850428
COC1(C(N)=O)CCCC1    ZINC000166658550
CC1(OCC(N)=O)CCC1    ZINC000306928760
COCCC1(C(N)=O)CC1    ZINC000307117622
CC[C@H]1CC[C@H](C(N)=O)O1    ZINC000306826460
C[C@H]1OCCC[C@H]1C(N)=O    ZINC000306660338
NC(=O)[C@@H]1CCC[C@H](O)C1    ZINC000104561588
C[C@H]1OCCC[C@@H]1C(N)=O    ZINC000307615457
NC(=O)[C@@H]1CCC[C@@H](O)C1    ZINC000140562167
C[C@@]1(C(N)=O)CCCCO1    ZINC000203803502
C=CCCO[C@@H](C)C(N)=O    ZINC000059420201
CCOC1CC(C(N)=O)C1    ZINC000306345235
CCO[C@H](C(N)=O)C1CC1    ZINC000023813009
CCOCC1(C(N)=O)CC1    ZINC000307086098
CCO[C@@H](C(N)=O)C1CC1    ZINC000023813011
C[C@H]1C[C@@H](C(N)=O)CCO1    ZINC000112933367
C[C@@H]1C[C@H](C)[C@H](C(N)=O)O1    ZINC000307708449
NC(=O)CCOC1CCC1    ZINC000050521185
COC1(CC(N)=O)CCC1    ZINC000234600339
C=CC[C@@H](C)OCC(N)=O    ZINC001205849107
NC(=O)CC[C@H]1CCCO1    ZINC000037390134
C=C[C@H](CC)OCC(N)=O    ZINC001205850429
C[C@]1(C(N)=O)CCCOC1    ZINC000307415145
NC(=O)COC1CCCC1    ZINC000048193462
C[C@@H]1OCCC[C@@H]1C(N)=O    ZINC000306511276
NC(=O)C[C@H]1CCCCO1    ZINC000083598435
NC(=O)[C@H]1CC[C@@H](O)CC1    ZINC000104635640
C[C@H](OCC(N)=O)C1CC1    ZINC000719052640
C[C@@H]1C[C@@H](C)[C@H](C(N)=O)O1    ZINC000307708447
CC[C@H]1CC[C@@H](C(N)=O)O1    ZINC000306826463
NC(=O)[C@H]1CCC[C@H](O)C1    ZINC000140562349
NC(=O)CC[C@H]1CCOC1    ZINC000231426750
NC(=O)CC1(O)CCCC1    ZINC000220003761
C[C@@](O)(C(N)=O)C1CCC1    ZINC000307746832
C[C@](O)(C(N)=O)C1CCC1    ZINC000307746831
CC(C)C1(C(N)=O)COC1    ZINC000258495279
NC(=O)[C@@H]1CCCC[C@@H]1O    ZINC000001081409
NC(=O)C[C@@H]1CCCOC1    ZINC000143376177
C=CCOCCCC(N)=O    ZINC000166140570
COCC1(C(N)=O)CCC1    ZINC000220627633
C[C@@]1(C(N)=O)CCCOC1    ZINC000307415137
C[C@@H](OCC1CC1)C(N)=O    ZINC000059213460
NC(=O)C[C@H]1CCCOC1    ZINC000143376363
COCC1(CC(N)=O)CC1    ZINC000306929811
CO[C@](C)(C(N)=O)C1CC1    ZINC000201695122
CC(C)(O)/C=C/CC(N)=O    ZINC001250080822
CO[C@H]1CCC[C@H]1C(N)=O    ZINC000211963601
C[C@@H]1C[C@H](C(N)=O)CCO1    ZINC000112933360
NC(=O)C[C@@H]1CCCCO1    ZINC000083598434
C=CCCO[C@H](C)C(N)=O    ZINC000059420203
CO[C@H]1CCC[C@@H]1C(N)=O    ZINC000211963529
C[C@H](OCC1CC1)C(N)=O    ZINC000059213459
NC[C@H]1CCCN1C(N)=O    ZINC000082591209
C[C@@]1(NC(N)=O)CCNC1    ZINC000230734779
NC[C@@H]1CCN(C(N)=O)C1    ZINC000050246398
CCCC(C)=NNC(N)=O    ZINC000252621722
CCCCC=NNC(N)=O    ZINC000307848248
CC(C)(C)C=NNC(N)=O    ZINC000252464297
C[C@H]1C[C@@H](N)CN1C(N)=O    ZINC000307393526
NC(=O)CN1CC[C@H](N)C1    ZINC000050243817
CN1CC[C@@H]1CNC(N)=O    ZINC000712284879
NC(=O)N[C@@H]1CCCNC1    ZINC000019393115
CN1CCNC[C@@H]1C(N)=O    ZINC000039064341
C[C@]1(NC(N)=O)CCNC1    ZINC000230734782
NC(=O)NC[C@H]1C[C@@H](N)C1    ZINC000715152527
CCC(C)=NN(C)C(N)=O    ZINC000307779418
NC[C@H]1CCN(C(N)=O)C1    ZINC000050246399
NC(=O)NC[C@@H]1CCNC1    ZINC000087655057
C[C@@H]1C[C@@H](N)CN1C(N)=O    ZINC000307393528
CN1CCNC[C@H]1C(N)=O    ZINC000039064343
CC(=NNC(N)=O)C(C)C    ZINC000252448720
NC(=O)NC[C@H]1C[C@H](N)C1    ZINC000715066917
CN1CCN[C@@H](C(N)=O)C1    ZINC000038893056
NCCN1CC(C(N)=O)C1    ZINC000104601331
CCC/C(C)=N\NC(N)=O    ZINC000017379916
CCNC1(C(N)=O)CNC1    ZINC000071788832
CC(C)CC=NNC(N)=O    ZINC000307777067
NC(=O)N1CCCNCC1    ZINC000021958204
CN1CCN(C(N)=O)CC1    ZINC000001641438
NC(=O)CN1CC[C@@H](N)C1    ZINC000050243816
NC(=O)C1(N)CCNCC1    ZINC000040695181
CCC(CC)=NNC(N)=O    ZINC000004539012
NC(=O)N[C@H]1CCCNC1    ZINC000019393118
CC[C@H](C)C=NNC(N)=O    ZINC000252464176
NC(=O)N1CCC[C@@H](N)C1    ZINC000041028710
CN1CC[C@H]1CNC(N)=O    ZINC000712284880
C[C@@H]1CN(C(N)=O)C[C@H]1N    ZINC000235278462
NC(=O)NC[C@H]1CCNC1    ZINC000087655058
C[C@@H]1C[C@H](N)CN1C(N)=O    ZINC000307393530
NC(=O)N1CCC[C@H](N)C1    ZINC000041028709
CN1CCN[C@H](C(N)=O)C1    ZINC000038893055
CC[C@@H](C)C=NNC(N)=O    ZINC000252464175
NC(=O)NCCN1CCC1    ZINC000307546627
NC(=O)N1CCC(N)CC1    ZINC000002046882
NC(=O)CN1CCNCC1    ZINC000019230101
CCC/C(C)=N/NC(N)=O    ZINC000004099867
NC(=O)NC1CCNCC1    ZINC000015443883
C[C@H]1C[C@H](N)CN1C(N)=O    ZINC000307393532
CC[C@@H](C)[C@@H](CC)C(N)=O    ZINC000001664877
CC(C)C(C(N)=O)C(C)C    ZINC000001571180
CCCC(CCC)C(N)=O    ZINC000000002238
CCC[C@@](C)(CC)C(N)=O    ZINC000104572600
CCCCCCCC(N)=O    ZINC000001686988
CCCC[C@H](CC)C(N)=O    ZINC000002038048
CCC(CC)(CC)C(N)=O    ZINC000001674859
CC(C)CCCCC(N)=O    ZINC000002028950
CCC[C@](C)(CC)C(N)=O    ZINC000104572605
CC[C@H](C)[C@H](CC)C(N)=O    ZINC000001664879
CCC[C@H](C(N)=O)C(C)C    ZINC000005837540
CCC(CC)[C@@H](C)C(N)=O    ZINC000307333089
CCCC[C@@H](CC)C(N)=O    ZINC000001590053
CC[C@H](CC(C)C)C(N)=O    ZINC000005925553
CCC[C@@H](C(N)=O)C(C)C    ZINC000000007726
CC[C@@H](C(N)=O)[C@@H](C)CC    ZINC000001664878
CC[C@@H](C(N)=O)C(C)(C)C    ZINC000002044231
CC(C)(C)C(C)(C)C(N)=O    ZINC000001689853
CC(C)CC(C)(C)C(N)=O    ZINC000082029108
CC(C)(C)CCCC(N)=O    ZINC000104557862
CC[C@H](C(N)=O)C(C)(C)C    ZINC000001689854
C[C@H](CC(N)=O)C(C)(C)C    ZINC000006442851
CC(C)C[C@@H](C)CC(N)=O    ZINC000143176109
C[C@@H](CC(N)=O)C(C)(C)C    ZINC000001599862
CC[C@@H](CC(N)=O)C(C)C    ZINC000200662571
CCC(CC)[C@H](C)C(N)=O    ZINC000307333085
CC(C)C[C@H](C)CC(N)=O    ZINC000143176301
CC[C@@H](CC(C)C)C(N)=O    ZINC000005922839
CC[C@@H](C)[C@H](CC)C(N)=O    ZINC000000000825
CC[C@H](CC(N)=O)C(C)C    ZINC000200662606
NC(=S)c1cncs1    ZINC000044136740
NC(=S)c1nccs1    ZINC000026896223
NC(=S)c1cscn1    ZINC000002527456
NC(=O)c1csc(O)n1    ZINC000104599325
NC(=O)Nc1cnsn1    ZINC000821424178
NC(=O)c1nn[nH]c1S    ZINC000005630574
NC(=O)c1nnc(N)s1    ZINC000039064485
NC(=O)Nc1cnns1    ZINC000118168479
NC(=O)c1ccc(Cl)[nH]1    ZINC001624034688
NC(=S)c1nonc1N    ZINC000096007069
NC(=O)c1nsnc1N    ZINC000017163632
NC(=O)c1cc(Cl)c[nH]1    ZINC000104083656
NC(=O)c1no[n+]([O-])c1N    ZINC000005002537
NC(=O)c1c(N)no[n+]1[O-]    ZINC000003894822
C[C@@H](C#N)SCC(N)=O    ZINC000300866625
N#CCSCCC(N)=O    ZINC000306958810
NC(=O)C1=C(N)SCC1    ZINC000034386122
C[C@H](C#N)SCC(N)=O    ZINC000300866628
NC(=O)[C@H]1CCOC(=O)N1    ZINC000215419857
C=C(C(N)=O)[C@H](N)C(=O)O    ZINC000005600811
NC(=O)NC1(C(=O)O)CC1    ZINC000088613707
C[C@@H]1OC(=O)N[C@@H]1C(N)=O    ZINC000196927125
C/C(=C/C(=O)O)NC(N)=O    ZINC000005494329
CC(=O)C(=O)NCC(N)=O    ZINC000104642695
C[C@H]1OC(=O)N[C@@H]1C(N)=O    ZINC000039064449
NC(=O)N1CC(C(=O)O)C1    ZINC000070569386
C/C(=C\C(=O)O)NC(N)=O    ZINC000012998800
NC(=O)[C@@H]1CCOC(=O)N1    ZINC000215419811
COC(=O)/C=C(/N)C(N)=O    ZINC000101554421
C=C(C(N)=O)[C@@H](N)C(=O)O    ZINC000001590290
C[C@@H]1OC(=O)N[C@H]1C(N)=O    ZINC000196927110
NC(=O)C1=NO[C@@H](CO)C1    ZINC000034929313
NC(=O)C1=NO[C@H](CO)C1    ZINC000034929315
NC(=O)C(=O)N1CC(O)C1    ZINC000219793942
COC(=O)/C=C(\N)C(N)=O    ZINC000012324028
C[C@H]1OC(=O)N[C@H]1C(N)=O    ZINC000196927093
NC(=O)CN1CCOC1=O    ZINC000033895431
NC(=O)CON=C1COC1    ZINC000307686068
N=C(N)[C@@H](NC=O)C(N)=O    ZINC000066370807
N=C(N)[C@H](NC=O)C(N)=O    ZINC000066370805
C=CCCCNC(N)=S    ZINC000104643023
NC(=S)CN1CCCC1    ZINC000019480520
C[C@@H](NC(N)=S)C1CC1    ZINC000035733629
NC(=S)N1CCCCC1    ZINC000005413495
NC(=S)C1(N)CCCC1    ZINC000068577639
NC(=S)NC1CCCC1    ZINC000000162729
NC(=O)N1CCC=C(F)C1    ZINC000306486561
C[C@H](NC(N)=S)C1CC1    ZINC000035733628
NC(=S)C1CCNCC1    ZINC000019089007
NC(=S)NCC1CCC1    ZINC000037180731
N=C(N)N/N=C/NC(N)=O    ZINC000004887073
C[C@@]1(O)CCN(C(N)=O)C1    ZINC000235415029
NC(=O)[C@@H]1CNCCOC1    ZINC000072344454
CNC(=O)CCCC(N)=O    ZINC000034561428
COCC1(NC(N)=O)CC1    ZINC000307370495
NC(=O)[C@@H](N)[C@H]1CCOC1    ZINC000037870615
CCCCNC(=O)C(N)=O    ZINC000059446800
CO[C@@]1(C)C[C@H]1NC(N)=O    ZINC000575529042
CCC(=O)N[C@H](C)C(N)=O    ZINC000070225195
NC(=O)[C@@H](N)[C@@H]1CCOC1    ZINC000037870614
NC(=O)C1CN(CCO)C1    ZINC001235902063
C=C[C@H](COC)NC(N)=O    ZINC000307373258
CC(C)C(=O)NCC(N)=O    ZINC000041167010
CCCC(=O)NCC(N)=O    ZINC000041167008
NC(=O)C1(N)CC(CO)C1    ZINC000950757246
NC(=O)CN1CC[C@H](O)C1    ZINC000061708085
NC(=O)N[C@H]1CCC[C@@H]1O    ZINC000221615877
NC(=O)N1CCC[C@@H]1CO    ZINC000034333545
NCC1(C(N)=O)CC(O)C1    ZINC001340010998
NC(=O)C1(NCCO)CC1    ZINC000306487248
CC(C)CNC(=O)C(N)=O    ZINC000059515439
C=C[C@H](O)CNCC(N)=O    ZINC001253564872
C[C@@]1(C(N)=O)CNCCO1    ZINC000019747072
CN1CCO[C@@H](C(N)=O)C1    ZINC000116410548
CCC(C)=NOCC(N)=O    ZINC000307798628
CC(=O)N[C@H](C)CC(N)=O    ZINC000083881656
CCC(=O)NCCC(N)=O    ZINC000041167012
C[C@H](C(N)=O)[C@H](C)C(N)=O    ZINC000104561551
NC(=O)NC[C@@H](O)C1CC1    ZINC000070798502
C[C@H]1C[C@H](NC(N)=O)CO1    ZINC000401472659
C[C@H]1OCCN[C@@H]1C(N)=O    ZINC000168865208
NC(=O)[C@@]1(N)CCCOC1    ZINC000070544195
CC(C)[C@H](NC=O)C(N)=O    ZINC000104567171
NC(=O)CCCCC(N)=O    ZINC000001683672
NC(=O)[C@]1(O)CCCNC1    ZINC000072417683
C[C@]1(NC(N)=O)CCOC1    ZINC000160035423
NC(=O)C[C@@H]1COCCN1    ZINC000083146598
CCN(CC)C(=O)C(N)=O    ZINC000039408331
NC(=O)[C@]1(N)CCCOC1    ZINC000070544196
NC(=O)NC1CCOCC1    ZINC000036319598
CN(C(N)=O)C1CC(O)C1    ZINC000306426707
NC(=O)CN1CC[C@@H]1CO    ZINC001119882282
CO[C@@H]1CN[C@H](C(N)=O)C1    ZINC000040630795
CCCC(C(N)=O)C(N)=O    ZINC000071774269
CCO[C@H]1C[C@@H]1NC(N)=O    ZINC000306276557
C[C@@H]1COC[C@@H]1NC(N)=O    ZINC000575486467
C[C@H]1COC[C@@H]1NC(N)=O    ZINC000575486468
CC(CC(N)=O)CC(N)=O    ZINC000000395122
CO[C@@H]1CCN(C(N)=O)C1    ZINC000234821390
NC(=O)N[C@H]1C[C@@H](CO)C1    ZINC000606243924
C[C@@H]1CN(C(N)=O)CCO1    ZINC000022176392
NC(=O)N(CCO)C1CC1    ZINC000023813049
NC(=O)NOC1CCCC1    ZINC000135117381
C=CCONCCC(N)=O    ZINC000307090776
C[C@H]1COC[C@H](C(N)=O)N1    ZINC000215393902
CN1CCOC[C@H]1C(N)=O    ZINC000107264167
NC(=O)CN1CCOCC1    ZINC000020436848
C[C@@H]1COC[C@H]1NC(N)=O    ZINC000575486466
C[C@@]1(NC(N)=O)CCOC1    ZINC000160035527
CN1CC(OCC(N)=O)C1    ZINC000211951502
CC[C@@H](C)NC(=O)C(N)=O    ZINC000170314462
NC[C@@H]1OCC[C@H]1C(N)=O    ZINC001261643732
NC(=O)NOCCC1CC1    ZINC000306445712
COC1(C)CN(C(N)=O)C1    ZINC000306622469
CC[C@H](NC(C)=O)C(N)=O    ZINC000142047123
NC(=O)N1CCC[C@H]1CO    ZINC000034333546
NC[C@H]1CC[C@@H](C(N)=O)O1    ZINC000075093306
NC(=O)NC[C@@H]1CCCO1    ZINC000003886440
CC(=O)CN(C)CC(N)=O    ZINC000050133567
NC(=O)C[C@H]1COCCN1    ZINC000083146597
C=C[C@@H](COC)NC(N)=O    ZINC000307373259
CC(=O)N(C)CCC(N)=O    ZINC000079523036
CN1CCO[C@H](C(N)=O)C1    ZINC000116410545
CCO/N=C(/CC)C(N)=O    ZINC000005734015
NC(=O)C[C@@H]1CNCCO1    ZINC000084435051
C[C@@H]1C[C@H](NC(N)=O)CO1    ZINC000401472658
CC(=O)CC[C@H](N)C(N)=O    ZINC000006761311
NC(=O)CO[C@H]1CCNC1    ZINC000051782572
CN(C)C(=O)CCC(N)=O    ZINC000034561426
CC[C@H](C)NC(=O)C(N)=O    ZINC000170314464
CNC(=O)[C@H](C)CC(N)=O    ZINC000049804490
NC[C@@H]1OCC[C@@H]1C(N)=O    ZINC001261643733
NC(=O)N1CCC(O)CC1    ZINC000035118532
NC(=O)[C@H]1CNCCOC1    ZINC000072344455
CC(C)(C)NC(=O)C(N)=O    ZINC000004525693
C[C@@H](C(N)=O)[C@H](C)C(N)=O    ZINC000104561537
C[C@]1(C(N)=O)CNCCO1    ZINC000019747073
CCN(CC(N)=O)C(C)=O    ZINC000082223389
NC[C@@H]1CC[C@@H](C(N)=O)O1    ZINC000075093304
NC(=O)C[C@H]1CNCCO1    ZINC000084435053
CCC(=O)N(C)CC(N)=O    ZINC000041167014
NC(=O)[C@@]1(O)CCCNC1    ZINC000072417682
C[C@@]1(C(N)=O)C[C@@H](O)CN1    ZINC000104595945
C[C@@H]1C[C@@H](NC(N)=O)CO1    ZINC000401472657
CCNC(=O)CCC(N)=O    ZINC000032016235
NC(=O)NC[C@H]1CCOC1    ZINC000057591012
NC(=O)NOCC1CCC1    ZINC000306686189
CCN(C)C(=O)CC(N)=O    ZINC000044563631
CN1CCOC[C@@H]1C(N)=O    ZINC000107264162
NC(=O)NC[C@H]1C[C@@H](O)C1    ZINC000720961703
NC(=O)NC[C@H]1CCCO1    ZINC000003886439
C[C@@H]1COC[C@@H](C(N)=O)N1    ZINC000215393944
NC[C@H]1OCC[C@@H]1C(N)=O    ZINC001261643730
NC(=O)N1CCC[C@@H](O)C1    ZINC000035118530
NC(=O)NC[C@@H]1CCOC1    ZINC000057591010
CCCC=NOCC(N)=O    ZINC000307784475
CNC(=O)C(C)(C)C(N)=O    ZINC000104601294
NC[C@H]1CC[C@H](C(N)=O)O1    ZINC000075093305
CO[C@H]1C[C@H](NC(N)=O)C1    ZINC000606243923
C[C@H]1CN(C(N)=O)CCO1    ZINC000022176393
C=C[C@H](CO)NCC(N)=O    ZINC000717552886
C[C@]1(O)CCN(C(N)=O)C1    ZINC000235712689
CCO[C@@H]1C[C@@H]1NC(N)=O    ZINC000306276552
CC(=O)NCCCC(N)=O    ZINC000034743962
NC[C@@H]1CC[C@H](C(N)=O)O1    ZINC000075093303
CC(=O)N[C@@H](C)CC(N)=O    ZINC000126453901
CCO[C@@H]1C[C@H]1NC(N)=O    ZINC000306276554
C[C@H]1COC[C@H]1NC(N)=O    ZINC000575486464
CNC(=O)[C@@H](C)CC(N)=O    ZINC000049804489
NC(=O)N1CCC[C@H](O)C1    ZINC000035118528
NC(=O)NCC1(CO)CC1    ZINC000118886740
NC(=O)C1(O)CCNCC1    ZINC000039064385
NC(=O)NC[C@H]1C[C@H](O)C1    ZINC000720951022
C[C@@H]1COC[C@H](C(N)=O)N1    ZINC000215393865
NC(=O)N[C@H]1C[C@H](CO)C1    ZINC001355403639
CCO[C@H]1C[C@H]1NC(N)=O    ZINC000306276556
NC(=O)N1CCCOCC1    ZINC000059974848
CCCN(C)C(=O)C(N)=O    ZINC000258709815
CC[C@@H](NC(C)=O)C(N)=O    ZINC000142047270
C[C@H]1COC[C@@H](C(N)=O)N1    ZINC000215393993
C[C@@H]1COCCN1C(N)=O    ZINC000035776050
C[C@H]1C[C@@H](NC(N)=O)CO1    ZINC000401472656
CCO/N=C(\CC)C(N)=O    ZINC000005190583
C=C[C@@H](O)CNCC(N)=O    ZINC001253564871
CC(C)N(C)C(=O)C(N)=O    ZINC000140571526
NC(=O)NCC1(O)CCC1    ZINC000125297227
NC(=O)[C@H](N)[C@H]1CCOC1    ZINC000037870617
NC(=O)CN1CC[C@H]1CO    ZINC001119882285
NC(=O)NC1(CCO)CC1    ZINC000306204249
NC(=O)NC1(CO)CCC1    ZINC000164709620
CC(C)C=NOCC(N)=O    ZINC000387874353
NC(=O)C1(N)CCOCC1    ZINC000037870555
CCC(=O)N[C@@H](C)C(N)=O    ZINC000070225194
NC(=O)[C@H](N)[C@@H]1CCOC1    ZINC000037870616
NC[C@H]1OCC[C@H]1C(N)=O    ZINC001261643731
C[C@H]1COCCN1C(N)=O    ZINC000035776052
CO[C@H]1CCN(C(N)=O)C1    ZINC000234792073
C[C@@H](C(N)=O)[C@@H](C)C(N)=O    ZINC000104561544
NC(=O)NC[C@H](O)C1CC1    ZINC000070798504
CC(C)C[C@](C)(N)C(N)=O    ZINC000037870567
CCN(CC)CCC(N)=O    ZINC000003098224
CCCN(C)[C@H](C)C(N)=O    ZINC000059917548
CC(C)CCN(C)C(N)=O    ZINC000042350402
CCCN(C(N)=O)C(C)C    ZINC000037095978
CC[C@H](C)N(CC)C(N)=O    ZINC000037113064
CCC(CC)NCC(N)=O    ZINC000022149904
CC[C@@](N)(C(N)=O)C(C)C    ZINC000037941142
CCC[C@@H](C)NCC(N)=O    ZINC000019407657
CCN(CC)[C@@H](C)C(N)=O    ZINC000041392056
CC[C@@H](C)NCCC(N)=O    ZINC000019736853
CCN(CC(C)C)C(N)=O    ZINC000037111599
CCCC(C)(C)NC(N)=O    ZINC000104569376
CC(C)N(C)CCC(N)=O    ZINC000043639217
CCCN(C)CCC(N)=O    ZINC000043639226
CCCCCCNC(N)=O    ZINC000001757786
CC(C)(C)[C@H](N)CC(N)=O    ZINC000044250602
CCN(CC(N)=O)C(C)C    ZINC000049824788
CCCN(CCC)C(N)=O    ZINC000001845949
CC[C@H](C)CN(C)C(N)=O    ZINC000037173267
CC[C@@H](C)CN(C)C(N)=O    ZINC000037173266
CC[C@](N)(C(N)=O)C(C)C    ZINC000037941141
CCCCNCCC(N)=O    ZINC000036923064
CC[C@@H](C)[C@@H](NC)C(N)=O    ZINC000041042059
CCC[C@@H](CC)NC(N)=O    ZINC000000409821
CC(C)(C)CCNC(N)=O    ZINC000059865386
CC(C)C[C@H](N)CC(N)=O    ZINC000044250758
CN(CC(N)=O)C(C)(C)C    ZINC000197443812
CC[C@@H](C)[C@H](NC)C(N)=O    ZINC000041042057
CCC(CC)CNC(N)=O    ZINC000001641411
CCCC[C@H](C)NC(N)=O    ZINC000034593206
CC[C@@H](C)N(C)CC(N)=O    ZINC000043639146
CC(C)CC[C@@H](N)C(N)=O    ZINC000083144428
CC[C@H](C)C[C@H](N)C(N)=O    ZINC000083144522
CCC(CC)(NC)C(N)=O    ZINC000037869805
CC[C@H](C)N(C)CC(N)=O    ZINC000043639147
CC(C)N[C@@H](C)CC(N)=O    ZINC000041167024
CC[C@H](C)C[C@@H](N)C(N)=O    ZINC000083144528
CC[C@H](C)NCCC(N)=O    ZINC000019736854
CC(C)CC[C@H](N)C(N)=O    ZINC000083144426
CN[C@@H](CC(C)C)C(N)=O    ZINC000037869959
CC[C@@H](C)[C@H](C)NC(N)=O    ZINC000042417440
CCCN(C)[C@@H](C)C(N)=O    ZINC000059917546
CC[C@@H](C)[C@@H](C)NC(N)=O    ZINC000042417438
CCN(CC)[C@H](C)C(N)=O    ZINC000041392058
CCC[C@](C)(NC)C(N)=O    ZINC000037869744
CC(C)CCCNC(N)=O    ZINC000057590995
CC[C@H](C)[C@H](C)NC(N)=O    ZINC000042417441
CCC(C)(C)CNC(N)=O    ZINC000059865379
CC(C)N[C@H](C)CC(N)=O    ZINC000041167026
CC(C)[C@@H](C)N(C)C(N)=O    ZINC000036787435
CN(CC(C)(C)C)C(N)=O    ZINC000045086261
CCC[C@H](CC)NC(N)=O    ZINC000000409822
CC[C@H](C)N[C@@H](C)C(N)=O    ZINC000034937371
CCC[C@@](C)(NC)C(N)=O    ZINC000037869745
CC(C)[C@H](C(N)=O)N(C)C    ZINC000104561131
CCC(CC)(CN)C(N)=O    ZINC000044249521
CC[C@@H](C)C[C@H](N)C(N)=O    ZINC000083144521
CC(C)CN[C@H](C)C(N)=O    ZINC000026515393
CC(C)C[C@@](C)(N)C(N)=O    ZINC000037870568
CC[C@H](C)[C@@H](NC)C(N)=O    ZINC000041042060
CCC(C)(C)N(C)C(N)=O    ZINC000069000810
CC(C)[C@@H](C(N)=O)[C@@H](C)N    ZINC000306787537
CC(C)(C)[C@@H](N)CC(N)=O    ZINC000044250604
CC(C)CN(C)CC(N)=O    ZINC000042250061
NCCCCCCC(N)=O    ZINC000019802918
CC[C@H](C)[C@H](NC)C(N)=O    ZINC000041042058
CC[C@H](C)[C@@H](C)NC(N)=O    ZINC000042417439
CC[C@@H](C)CCNC(N)=O    ZINC000656543165
CCCCN(CC)C(N)=O    ZINC000019279422
CCC[C@H](C)NCC(N)=O    ZINC000019407658
CCN[C@H](C(N)=O)C(C)C    ZINC000041041946
CC[C@@H](C)N(CC)C(N)=O    ZINC000037113063
CC(C)[C@@H](C(N)=O)N(C)C    ZINC000080122864
CCCN[C@H](C)CC(N)=O    ZINC000041167023
CC(C)[C@H](C(N)=O)[C@H](C)N    ZINC000306787540
CC(C)[C@@H](C(N)=O)[C@H](C)N    ZINC000306787533
CCCCCNCC(N)=O    ZINC000001854088
CC(C)C[C@H](C)NC(N)=O    ZINC000037264987
CCC[C@H](C)N(C)C(N)=O    ZINC000036790776
CC(C)[C@H](C(N)=O)[C@@H](C)N    ZINC000306787539
CCC[C@@H](C)N(C)C(N)=O    ZINC000036790775
CC(C)(C)NCCC(N)=O    ZINC000019736889
CC[C@H](C)CCNC(N)=O    ZINC000656543163
CC[C@@H](C)C[C@@H](N)C(N)=O    ZINC000083144524
CC[C@@H](C)N[C@@H](C)C(N)=O    ZINC000034937370
CN(C)CCCCC(N)=O    ZINC000104649929
CCCN[C@@H](C)CC(N)=O    ZINC000041167021
CC(C)[C@H](C)N(C)C(N)=O    ZINC000036787436
CCCN(CC)CC(N)=O    ZINC000043639148
CCCCN(C)CC(N)=O    ZINC000032016236
CCNC(C)(C)CC(N)=O    ZINC000083614260
CC(C)C[C@@H](C)NC(N)=O    ZINC000037264986
CCN(C)C(C)(C)C(N)=O    ZINC000168327402
CC(C)C(C)(C)NC(N)=O    ZINC000001587901
NC(=O)c1ccc(Cl)o1    ZINC000039393079
NC(=O)c1ccoc1Cl    ZINC000080899245
NC(=O)c1[nH]ncc1Cl    ZINC000047218756
NC(=O)c1ccc(F)s1    ZINC000095098498
NC(=O)[C@H](F)C(F)(F)F    ZINC000002170212
NC(=O)[C@@H]1CSCC1=O    ZINC000000236572
NC(=O)[C@@H](F)C(F)(F)F    ZINC000002170211
NC(=O)[C@H]1CSCC1=O    ZINC000000236574
NC(=O)C(F)(F)C(F)F    ZINC000002149987
NC(=O)CCC(=O)C(=O)O    ZINC000001532789
C#Cc1cccc(C(N)=O)c1    ZINC000039064387
COC(=O)/C=N/NC(N)=O    ZINC000001604054
COC(=O)/C=N\NC(N)=O    ZINC000017377584
NC(=O)CNC(=O)C(N)=O    ZINC000104653692
C/C(=N/NC(N)=O)C(=O)O    ZINC000004403921
NC(=O)C#Cc1ccccc1    ZINC000000158456
C/C(=N\NC(N)=O)C(=O)O    ZINC000016889887
NC(=O)C(NC=O)C(N)=O    ZINC000004543482
C#Cc1ccccc1C(N)=O    ZINC000095630897
NC(=S)C1CCOCC1    ZINC000014989007
C=CCCSCC(N)=O    ZINC000593423743
NC(=O)[C@@H]1CCCCS1    ZINC000082707724
CSC1(C(N)=O)CCC1    ZINC000307692586
NC(=O)[C@H]1CCCSC1    ZINC000306509041
NC(=S)CC1(CO)CC1    ZINC000083855606
NC(=O)CSCC1CC1    ZINC000306559667
C=C(C)CSCC(N)=O    ZINC000041364361
C=CCS[C@H](C)C(N)=O    ZINC000041364332
NC(=S)C[C@H]1CCCO1    ZINC000019264349
NC(=O)C1CCSCC1    ZINC000039064432
NC(=O)[C@H]1CCCCS1    ZINC000082707725
NC(=S)[C@H]1CCCOC1    ZINC000082163855
C=CCS[C@@H](C)C(N)=O    ZINC000041364330
C=CCSCCC(N)=O    ZINC000165606338
NC(=S)C[C@@H]1CCCO1    ZINC000019264347
NC(=O)[C@@H]1CCCSC1    ZINC000306509039
NC(=S)[C@@H]1CCCOC1    ZINC000082163858
CC1(CC(N)=O)OCCO1    ZINC000090586089
NC(=O)CO[C@H]1C[C@@H](O)C1    ZINC001217915484
CC(C)[C@@H](C(N)=O)C(=O)O    ZINC000104564756
CC[C@H](OC(C)=O)C(N)=O    ZINC000081122307
NC(=O)OC1CCOCC1    ZINC000081915171
CC(C)(C)OC(=O)C(N)=O    ZINC000096029633
CC(=O)OC(C)(C)C(N)=O    ZINC000104571477
CC(C)=NN(C)C(N)=S    ZINC000033650051
NC(=O)CO[C@@H]1CCOC1    ZINC000082455137
CC[C@H](C(N)=O)C(=O)OC    ZINC000104657683
CC/C(C)=N/NC(N)=S    ZINC000013115335
NC(=O)[C@H](O)[C@H]1CCOC1    ZINC000050976959
CC/C(C)=N\NC(N)=S    ZINC000008579328
COC(=O)C(C)(C)C(N)=O    ZINC000104653089
COC(=O)CCCC(N)=O    ZINC000098091142
NC(=O)CO[C@H]1CCOC1    ZINC000082455138
CC(C)/C=N/NC(N)=S    ZINC000005452593
COC(=O)C[C@H](C)C(N)=O    ZINC000104565207
COC(=O)C[C@@H](C)C(N)=O    ZINC000104565211
CCCC(=O)OCC(N)=O    ZINC000078445727
C[C@H](CC(N)=O)CC(=O)O    ZINC000060252405
CCOC(=O)CCC(N)=O    ZINC000002513007
CCC(=O)O[C@H](C)C(N)=O    ZINC000306350820
CC(C)(CC(N)=O)C(=O)O    ZINC000001627211
CC1(C)OC[C@H](C(N)=O)O1    ZINC000039064434
CC(C)/C=N\NC(N)=S    ZINC000017352547
CC(C)[C@H](C(N)=O)C(=O)O    ZINC000104564758
NC(=O)[C@H](O)[C@@H]1CCOC1    ZINC000050976955
CC(C)C(=O)OCC(N)=O    ZINC000165530823
NC(=O)[C@@H](O)[C@@H]1CCOC1    ZINC000050976950
CC[C@@H](OC(C)=O)C(N)=O    ZINC000101886765
NC(=O)CC1OCCCO1    ZINC000117669485
NC(=O)COC[C@H]1CCO1    ZINC001205848806
CC(=O)[C@@H](C)OCC(N)=O    ZINC001205848841
NC(=S)N1CCNCC1    ZINC000002528758
CCC/C=N\NC(N)=S    ZINC000004794955
NC(=O)CO[C@H]1C[C@H](O)C1    ZINC001217898926
NC(=O)OC[C@@H]1CCCO1    ZINC000145964803
NC(=O)COC[C@@H]1CCO1    ZINC001205848810
NC(=O)CCOC1COC1    ZINC000165609294
C[C@@H](CC(N)=O)CC(=O)O    ZINC000060252404
CCC/C=N/NC(N)=S    ZINC000005460935
NC(=O)COC1CC(O)C1    ZINC001217848531
C[C@@H]1OCCO[C@@H]1C(N)=O    ZINC000885170583
NC(=O)OC[C@H]1CCCO1    ZINC000145965027
NC(=O)C1(O)CCOCC1    ZINC000050977208
CC(=O)[C@H](C)OCC(N)=O    ZINC001205848843
CC[C@@H](C(N)=O)C(=O)OC    ZINC000104657679
NC(=O)CCCCC(=O)O    ZINC000013538895
CCC(=O)O[C@@H](C)C(N)=O    ZINC000306350819
CC1(C)OC[C@@H](C(N)=O)O1    ZINC000039064426
NC(=O)[C@@H](O)[C@H]1CCOC1    ZINC000050976952
CCCCOC(=O)C(N)=O    ZINC000001586740
C[C@@H](NC(=O)CN)C(N)=O    ZINC000001605462
CN(C)C(=O)CNC(N)=O    ZINC000037207032
C[C@H](CC(N)=O)NC(N)=O    ZINC000127548446
NCC(=O)NCCC(N)=O    ZINC000002556604
C[C@@H](N)C(=O)NCC(N)=O    ZINC000002556517
CNC(=O)NCCC(N)=O    ZINC000136043890
CNC(=O)CCNC(N)=O    ZINC000044290288
C[C@H](NC(=O)CN)C(N)=O    ZINC000002556603
CC[C@@H](NC(N)=O)C(N)=O    ZINC000143811954
NC(=O)NCCCCN=O    ZINC000091352794
CNC(=O)[C@H](C)NC(N)=O    ZINC000042203882
CNCCNC(=O)C(N)=O    ZINC001220051150
NC(=O)C1(F)CCCCC1    ZINC000307300750
CCCCN(N=O)C(N)=O    ZINC000004804231
CC(CCO)=NNC(N)=O    ZINC000387874025
NCCCC(=O)NC(N)=O    ZINC000075772256
CCC(=O)NN(C)C(N)=O    ZINC000167381723
NC(=O)[C@@H](F)C1CCCC1    ZINC000259415731
NC(=O)N1CCOCCN1    ZINC001335617289
CCNC(=O)NCC(N)=O    ZINC000090459929
CN(CC(N)=O)CC(N)=O    ZINC000034368835
C[C@H](N)C(=O)NCC(N)=O    ZINC000002556518
C[C@@H](CC(N)=O)NC(N)=O    ZINC000127548201
COCC(C)=NNC(N)=O    ZINC000252668400
NC(=O)CC[C@@H](N)C(N)=O    ZINC000002560737
NC(=O)CC[C@H](N)C(N)=O    ZINC000002555105
NC(=O)[C@H](F)C1CCCC1    ZINC000259415739
CCNC(=O)CNC(N)=O    ZINC000035128340
NC(=O)CCNCC(N)=O    ZINC000005368908
CC/C(N)=N/OCC(N)=O    ZINC000307744489
CC(=O)NCCNC(N)=O    ZINC000035149368
NC(=O)NN1CCOCC1    ZINC000001675168
CC[C@H](OC(C)C)C(N)=O    ZINC000685966714
CCC(C)(CC)OC(N)=O    ZINC000000001350
CCCCCCOC(N)=O    ZINC000001648995
COC[C@@H](C)[C@@H](C)C(N)=O    ZINC000306646878
CC(C)COCCC(N)=O    ZINC000047910615
CCC[C@H](C)COC(N)=O    ZINC000002045845
CCC(CC)OCC(N)=O    ZINC000721648556
CCC(C)(C)OCC(N)=O    ZINC000043639441
CC[C@H](C)[C@H](OC)C(N)=O    ZINC000306200552
CC[C@H](C)[C@@H](OC)C(N)=O    ZINC000306200549
CCC(CC)COC(N)=O    ZINC000039647287
COCCC[C@H](C)C(N)=O    ZINC000118022907
COCCC[C@@H](C)C(N)=O    ZINC000118022905
CC[C@@H](C)[C@@H](OC)C(N)=O    ZINC000306200550
CCC[C@@H](C)COC(N)=O    ZINC000001608650
COC[C@@H](C)[C@H](C)C(N)=O    ZINC000306646880
CCC[C@H](C)OCC(N)=O    ZINC000230591483
CCCCC[C@H](O)C(N)=O    ZINC000050976788
CCCO[C@H](CC)C(N)=O    ZINC000010154896
CC(C)C[C@@H](C)OC(N)=O    ZINC000104646791
CC[C@@H](C)[C@H](OC)C(N)=O    ZINC000306200551
CCC[C@@H](C)OCC(N)=O    ZINC000230591445
CC(C)C[C@H](C)OC(N)=O    ZINC000104646797
CO[C@@H](CC(C)C)C(N)=O    ZINC000306656639
CO[C@H](CC(C)C)C(N)=O    ZINC000306656644
CC[C@@H](C)OCCC(N)=O    ZINC000043639469
CCCCO[C@@H](C)C(N)=O    ZINC000059329573
CC(C)[C@@H](C)OCC(N)=O    ZINC000087469803
CC(C)C[C@@](C)(O)C(N)=O    ZINC000001622095
CC[C@H](C)OCCC(N)=O    ZINC000043639470
CC(C)CO[C@H](C)C(N)=O    ZINC000059213464
COC[C@H](C)[C@H](C)C(N)=O    ZINC000306646882
COCCC(C)(C)C(N)=O    ZINC000197716324
CC[C@@H](OC(C)C)C(N)=O    ZINC000685966715
CCC[C@@H](OCC)C(N)=O    ZINC000104642151
CCC[C@H](CC)OC(N)=O    ZINC000002048551
CC(C)[C@H](C)OCC(N)=O    ZINC000087469804
CC(C)OCCCC(N)=O    ZINC000202181476
NC(=O)CCCCCCO    ZINC000034414523
CCCO[C@@H](CC)C(N)=O    ZINC000010154894
CC(C)C[C@](C)(O)C(N)=O    ZINC000002045707
CCC[C@@H](CC)OC(N)=O    ZINC000001661528
COC[C@H](C)[C@@H](C)C(N)=O    ZINC000306646876
CC(C)CO[C@@H](C)C(N)=O    ZINC000059213463
CCC(CC)(OC)C(N)=O    ZINC000238853088
CCC[C@H](OCC)C(N)=O    ZINC000104642148
CCCCO[C@H](C)C(N)=O    ZINC000059329576
CCCCC[C@@H](O)C(N)=O    ZINC000050976790
CCC(CC)(CO)C(N)=O    ZINC000090413098
CCN(CCN)CC(N)=O    ZINC000041055855
C[C@H](N)C[C@H](C)NC(N)=O    ZINC000165693844
C[C@@H](CN)N(C)CC(N)=O    ZINC000043513425
CNCCN(C)CC(N)=O    ZINC000043498338
C[C@@H](CN(C)C)NC(N)=O    ZINC000096577858
C[C@@H](N)C[C@@H](C)NC(N)=O    ZINC000165693722
C[C@@H](N)C[C@H](C)NC(N)=O    ZINC000165693974
CN(CCCN)CC(N)=O    ZINC000019834731
CC(C)(N)CCNC(N)=O    ZINC000108263919
C[C@H](CN)N(C)CC(N)=O    ZINC000043513426
CN(CC(C)(C)N)C(N)=O    ZINC000104563045
CN(C)CCN(C)C(N)=O    ZINC000082540749
CN(C)CCCNC(N)=O    ZINC000002562549
NCCCC[C@H](N)C(N)=O    ZINC000001529321
NCCCC[C@@H](N)C(N)=O    ZINC000002244313
C[C@H](C[C@H](C)N)NC(N)=O    ZINC000165693601
C[C@@H](N)CN(C)CC(N)=O    ZINC000082594823
C[C@H](N)CN(C)CC(N)=O    ZINC000082594819
NC(=O)c1cc(Cl)no1    ZINC000039064535
NC(=O)c1n[nH]c(Cl)n1    ZINC000039064576
CC(=O)ONC(=O)C(N)=O    ZINC000001686534
NC(=O)CNC(=O)C(=O)O    ZINC000035320560
NC(=O)N/N=C/C[N+](=O)[O-]    ZINC000100365545
NC(=O)NN=CC[N+](=O)[O-]    ZINC000245238929
NC(=O)NC(=O)NC(N)=O    ZINC000004582770
CN(N=O)C(=O)NC(N)=O    ZINC000004896112
NC(=O)N/N=C\C[N+](=O)[O-]    ZINC000100365542
C#Cc1ccc(C(N)=O)nc1    ZINC000209821469
C#Cc1cncc(C(N)=O)c1    ZINC000170637636
NC(=O)C(=O)N[C@@H]1C[C@H]1F    ZINC001142934492
NC(=O)N1CCSCC1    ZINC000020257089
NC(=O)N[C@@H]1CCSC1    ZINC000218254803
NC(=O)[C@@H]1CSCCN1    ZINC000066328443
N#Cc1cccc(C(N)=O)c1    ZINC000002566183
CN(C)C(=O)CC(N)=S    ZINC000020283699
C#Cc1ccc(C(N)=O)cn1    ZINC000143306211
NC(=O)C(=O)N1CC(F)C1    ZINC001330247953
NC(=O)N[C@H]1CCSC1    ZINC000218254851
CC(C)C(=O)NC(N)=S    ZINC000005452614
N#Cc1ccccc1C(N)=O    ZINC000001646342
NC(=O)[C@H]1CSCCN1    ZINC000066328442
N#Cc1ccc(C(N)=O)cc1    ZINC000002146943
C=C(F)C(=O)NCC(N)=O    ZINC001180112314
NC(=S)N1CCOCC1    ZINC000005600073
CN(C)/C(N)=N/C(=N)S    ZINC000006371794
CC(C)(NC(N)=O)C(=O)O    ZINC000000402803
CC(=O)N[C@@H](CO)C(N)=O    ZINC000000399490
CCOC(=O)[C@@H](N)C(N)=O    ZINC000104640319
COC(=O)NCCC(N)=O    ZINC000104564657
C[C@H](O)C(=O)NCC(N)=O    ZINC000104637754
CC[C@@H](NC(N)=O)C(=O)O    ZINC000000402800
COC(=O)N[C@@H](C)C(N)=O    ZINC000135864091
COCC(=O)NCC(N)=O    ZINC000070224758
CCOC(=O)[C@H](N)C(N)=O    ZINC000104640317
CCCONC(=O)C(N)=O    ZINC001119047640
CCN(OC)C(=O)C(N)=O    ZINC001522179070
C[C@@H](NC(=O)CO)C(N)=O    ZINC000104635760
C[C@H](CC(N)=O)NC(=O)O    ZINC000824750317
NC(=O)CNC(=O)CCO    ZINC001179571960
CC(=O)N[C@H](CO)C(N)=O    ZINC000000399491
NC(=O)[C@H](N)CCC(=O)O    ZINC000002560808
COC(=O)C[C@H](N)C(N)=O    ZINC000060085840
NC(=O)C(=O)NCCCO    ZINC000034410989
CN(CCO)C(=O)C(N)=O    ZINC000117484747
C[C@H](NC(=O)CO)C(N)=O    ZINC000104635756
COC(=O)[C@H](C)NC(N)=O    ZINC000042199385
CC(=O)NO[C@@H](C)C(N)=O    ZINC000307712107
CC(=O)NC[C@H](O)C(N)=O    ZINC000227872853
CC(=O)NC[C@@H](O)C(N)=O    ZINC000227872847
CN(CCC(=O)O)C(N)=O    ZINC000037932260
NC(=O)CCNC(=O)CO    ZINC000222432148
CCOC(=O)NCC(N)=O    ZINC000034101960
COC(=O)N[C@H](C)C(N)=O    ZINC000135864118
COC(=O)N(C)CC(N)=O    ZINC000080264178
NC(=O)[C@@H](N)CCC(=O)O    ZINC000002508203
C[C@@H](CC(N)=O)NC(=O)O    ZINC000824750323
C[C@H](CC(=O)O)NC(N)=O    ZINC000013547999
CN(CC(N)=O)C(=O)CO    ZINC001118777144
C[C@H](C(N)=O)N(C)C(=O)O    ZINC000223245260
CCOC(=O)CNC(N)=O    ZINC000001648268
C[C@@H](CC(=O)O)NC(N)=O    ZINC000013547997
C[C@H](CNC(=N)O)C(=O)O    ZINC000094437771
C[C@@H](C(N)=O)N(C)C(=O)O    ZINC000223245196
COC(=O)[C@H](N)CC(N)=O    ZINC000032098738
CC[C@H](NC(N)=O)C(=O)O    ZINC000000402799
CN(CC(N)=O)CC(=O)O    ZINC000037115768
NC(=O)CC[C@H](N)C(=O)O    ZINC000001532526
NC(=O)NCCCC(=O)O    ZINC000001781039
NC(=O)CC[C@@H](N)C(=O)O    ZINC000001532609
COCCNC(=O)C(N)=O    ZINC000059515440
CC(=O)NO[C@H](C)C(N)=O    ZINC000307712106
CCC(=O)NOCC(N)=O    ZINC000156220993
CC(=O)NCCOC(N)=O    ZINC000135287192
CC(C)ONC(=O)C(N)=O    ZINC001119043997
CONC(=O)CCC(N)=O    ZINC001339332612
COC(=O)[C@@H](N)CC(N)=O    ZINC000021991932
C[C@@H](O)C(=O)NCC(N)=O    ZINC000104637756
C[C@@H](CNC(=N)O)C(=O)O    ZINC000094437770
COC(=O)CCNC(N)=O    ZINC000040421797
CC(C)(C(N)=O)C(=O)NO    ZINC000224220637
NC(=O)N[C@@H]1COC[C@@H]1O    ZINC000306197884
NNC(=O)C[C@H](N)C(N)=O    ZINC000001717551
NC(=O)NCCNC(N)=O    ZINC000001679001
CCNC(=O)NNC(N)=O    ZINC000104080979
NNC(=O)C[C@@H](N)C(N)=O    ZINC000005830125
NC(=O)N1CCC(F)CC1    ZINC000575516015
NC(=O)N1CC[C@H](CF)C1    ZINC000711501424
NC(=O)N1CC[C@@H](CF)C1    ZINC000711501427
NC(=O)N[C@@H]1CC[C@@H](F)C1    ZINC000307134723
CC(C)CCNC(N)=S    ZINC000003342653
NC(=O)CCN1CC(F)C1    ZINC000306187192
CN(C)C(C)(C)C(N)=S    ZINC000058455527
CCCCCNC(N)=S    ZINC000033985750
NC(=O)N1CCC[C@H](F)C1    ZINC000575514346
NC(=O)N[C@H]1CC[C@H](F)C1    ZINC000307134725
CCN(CC)CC(N)=S    ZINC000019516443
C[Si](C)(C)CNC(N)=O    ZINC000170153876
CN(C)CCCC(N)=S    ZINC000019422780
NC(=O)NC1(CF)CCC1    ZINC000335476973
NC(=O)N[C@@H]1CC[C@H](F)C1    ZINC000307134722
CC(C)(C)CNC(N)=S    ZINC000040494797
CCC(CC)NC(N)=S    ZINC000034971890
NC(=O)N1CCC[C@@H](F)C1    ZINC000575514345
CC[C@H](C)CNC(N)=S    ZINC000054469989
NC(=O)N[C@H]1CC[C@@H](F)C1    ZINC000307134724
NC(=O)C1(NCCF)CC1    ZINC000307576938
CC[C@@H](C)CNC(N)=S    ZINC000054469986
NC(=O)NCCCCCO    ZINC000081194619
CC[C@H](COC)NC(N)=O    ZINC000070658800
CCOCCN(C)C(N)=O    ZINC000087976751
CCC[C@@H](O)CNC(N)=O    ZINC000123325888
CC[C@](C)(O)CNC(N)=O    ZINC000082432572
COCCCN(C)C(N)=O    ZINC000059490924
CC(C)(O)CNCC(N)=O    ZINC000037692250
COC[C@@H](C)CNC(N)=O    ZINC000044476837
C[C@@H](O)CCCNC(N)=O    ZINC000227931843
C[C@@H](CCO)CNC(N)=O    ZINC000085133106
CC[C@@H](C)CONC(N)=O    ZINC000307127713
CC[C@H](C)CONC(N)=O    ZINC000307127714
CCCN(CCO)C(N)=O    ZINC000042350368
CCON(CC)CC(N)=O    ZINC000879795567
CC(C)(O)CCNC(N)=O    ZINC000108263948
CCN(CCO)CC(N)=O    ZINC000032016237
CC[C@@H](CCO)NC(N)=O    ZINC000125849599
COCCN(C)CC(N)=O    ZINC000042250361
CC(C)[C@@H](CO)NC(N)=O    ZINC000078725177
C[C@@H](CCO)N(C)C(N)=O    ZINC000215011543
CC[C@@H](CNC(N)=O)OC    ZINC000095803195
CO[C@H](C)CCNC(N)=O    ZINC000307472323
C[C@@H](O)C[C@H](C)NC(N)=O    ZINC000165178150
CC[C@@H](CO)NCC(N)=O    ZINC000035114196
C[C@@H](O)CN[C@@H](C)C(N)=O    ZINC000035114430
CCN(CCOC)C(N)=O    ZINC000042394483
CO[C@H](C)[C@@H](C)NC(N)=O    ZINC000307714494
NC(=O)CCNCCCO    ZINC000019736845
COC[C@@H](C)NCC(N)=O    ZINC000020041809
CCC[C@@H](N)[C@@H](O)C(N)=O    ZINC000021993522
COCCNCCC(N)=O    ZINC000019736936
CO[C@@H](C)[C@@H](C)NC(N)=O    ZINC000307714495
CC[C@H](CO)N(C)C(N)=O    ZINC000307718545
C[C@H](C[C@H](C)O)NC(N)=O    ZINC000165178499
COCCN[C@@H](C)C(N)=O    ZINC000034937384
CCC[C@@H](N)[C@H](O)C(N)=O    ZINC000021993527
C[C@H](CC(N)=O)NCCO    ZINC000066147788
CCN(CCCO)C(N)=O    ZINC000127605351
CN(CCCO)CC(N)=O    ZINC000300756795
C[C@H](O)CCCNC(N)=O    ZINC000227931850
COCCCCNC(N)=O    ZINC000039648251
COC[C@H](C)NCC(N)=O    ZINC000020041812
CC(C)(CO)CNC(N)=O    ZINC000082408955
C[C@H](O)CNCCC(N)=O    ZINC000035102072
C[C@H](O)CN(C)CC(N)=O    ZINC000051821824
C[C@@H](CCCO)NC(N)=O    ZINC000087257583
CC[C@@H](COC)NC(N)=O    ZINC000070658799
C[C@H](O)C[C@H](C)NC(N)=O    ZINC000165178385
C[C@H](O)CCN(C)C(N)=O    ZINC000157508804
COCC(C)(C)NC(N)=O    ZINC000135072471
C[C@H](CO)N(C)CC(N)=O    ZINC000158881050
CC[C@H](CO)NCC(N)=O    ZINC000035114198
C[C@@H](O)C[C@@H](C)NC(N)=O    ZINC000165178270
C[C@H](CCO)CNC(N)=O    ZINC000085133108
C[C@H](CCO)N(C)C(N)=O    ZINC000215011589
CN(CC(C)(C)O)C(N)=O    ZINC000086273973
COC(C)(C)CNC(N)=O    ZINC000104649266
COCC[C@H](C)NC(N)=O    ZINC000082368016
CC[C@H](CNC(N)=O)OC    ZINC000095803196
CCC[C@H](O)CNC(N)=O    ZINC000123325706
C[C@H](CCCO)NC(N)=O    ZINC000087257585
CO[C@H](C)CN(C)C(N)=O    ZINC000306480135
C[C@@H](O)CN(C)CC(N)=O    ZINC000051821825
CC[C@H](CCO)NC(N)=O    ZINC000125849810
CC[C@H](O)CCNC(N)=O    ZINC000131590403
C[C@@H](CC(N)=O)NCCO    ZINC000066147786
C[C@@H](O)CCN(C)C(N)=O    ZINC000157508934
CO[C@@H](C)CN(C)C(N)=O    ZINC000306480136
C[C@@H](C(N)=O)N(C)CCO    ZINC000032016239
CC[C@@H](O)CCNC(N)=O    ZINC000131590606
C[C@@H](O)CNCCC(N)=O    ZINC000035102073
CCOCCCNC(N)=O    ZINC000002651906
COCCN[C@H](C)C(N)=O    ZINC000034937385
CC(C)OCCNC(N)=O    ZINC000134130005
C[C@H](NC(N)=O)C(C)(C)O    ZINC000306762981
COCC[C@@H](C)NC(N)=O    ZINC000082368018
C[C@H](C(N)=O)N(C)CCO    ZINC000032016238
C[C@H](CO)NCCC(N)=O    ZINC000035604837
CC[C@@H](O)CNCC(N)=O    ZINC000037688631
C[C@@H](CO)NCCC(N)=O    ZINC000035604835
COC[C@H](C)CNC(N)=O    ZINC000044476840
CN(CCO)CCC(N)=O    ZINC000032016240
CC[C@@H](CO)N(C)C(N)=O    ZINC000307718546
CC[C@@](C)(O)CNC(N)=O    ZINC000082432573
C[C@H](O)CN[C@@H](C)C(N)=O    ZINC000035114428
CO[C@@H](C)CCNC(N)=O    ZINC000307472324
NC(=S)N/N=C/C(=O)O    ZINC000005010420
NC(=S)N/N=C\C(=O)O    ZINC000013513177
NC(=O)OCC#CCCl    ZINC000001573439
C=CC[S@@](=O)CC(N)=O    ZINC000526838416
N#Cc1cccnc1C(N)=O    ZINC000021985499
N#Cc1ccncc1C(N)=O    ZINC000204981841
NC(=O)CSC1COC1    ZINC000086195674
NC(=O)[C@@]1(O)CCSC1    ZINC000050977341
N#Cc1ccc(C(N)=O)nc1    ZINC000039064570
CC(=O)CSCC(N)=O    ZINC000041364375
N#Cc1cccc(C(N)=O)n1    ZINC000039064580
N#Cc1ccc(C(N)=O)cn1    ZINC000015772047
NC(=O)[C@]1(O)CCSC1    ZINC000050977338
CC(=O)O[C@@H](C)C(N)=S    ZINC000085345157
CCOC(=O)CC(N)=S    ZINC000004218148
C=CC[S@](=O)CC(N)=O    ZINC000526838417
N#Cc1ncccc1C(N)=O    ZINC000021985504
CO[C@@H](CC(=O)O)C(N)=O    ZINC000072207152
N=C(N)CSCC(N)=O    ZINC000223179347
CNC(=S)NCC(N)=O    ZINC000122145000
CO[C@@](C)(C(N)=O)C(=O)O    ZINC001327593809
CCO/C=N/NC(N)=S    ZINC000004536647
C[C@@H](OC(=O)CO)C(N)=O    ZINC000306842403
CO[C@H](CC(=O)O)C(N)=O    ZINC000072207153
N=C(N)SCCC(N)=O    ZINC000016991087
COC(=O)COCC(N)=O    ZINC000079716221
C[C@H](O)C(=O)OCC(N)=O    ZINC000147801213
C[C@H](OC(=O)CO)C(N)=O    ZINC000306842410
CO[C@](C)(C(N)=O)C(=O)O    ZINC001327593805
COCC(=O)OCC(N)=O    ZINC000307293284
CCC(=O)NNC(N)=S    ZINC000001245932
NC(=O)NC[C@H](N)C(=O)O    ZINC000001531037
NC(=O)NC[C@@H](N)C(=O)O    ZINC000001599720
CONC(=O)CNC(N)=O    ZINC000307420931
NOCCNC(=O)C(N)=O    ZINC001142934516
NC(=O)N[C@@H](CO)C(N)=O    ZINC000218875347
CN(NC(=O)CO)C(N)=O    ZINC000146678465
NC(=O)N[C@H](CO)C(N)=O    ZINC000218875429
CCOC(=O)NNC(N)=O    ZINC000001571298
COC(=O)N(C)NC(N)=O    ZINC000864408766
CC(C)CSCC(N)=O    ZINC000041364497
CS[C@H](C(N)=O)C(C)C    ZINC000306480831
NC(=O)/C=C\c1ccccc1    ZINC000013533964
C=Cc1cccc(C(N)=O)c1    ZINC000039064612
C=Cc1ccccc1C(N)=O    ZINC000039064610
C[Si](C)(C)COC(N)=O    ZINC000195770016
CCCSCCC(N)=O    ZINC000042267379
CC[C@H](C)SCC(N)=O    ZINC000047822631
CC(C)S[C@@H](C)C(N)=O    ZINC000041364073
CSCCCCC(N)=O    ZINC000166499244
NC(=O)[C@H]1Cc2ccccc21    ZINC000032189328
CC[C@@H](C)SCC(N)=O    ZINC000047822627
CCS[C@@H](CC)C(N)=O    ZINC000061680017
CC(C)S[C@H](C)C(N)=O    ZINC000041364074
CC(C)SCCC(N)=O    ZINC000043639498
NC(=O)[C@@H]1Cc2ccccc21    ZINC000032189327
C=Cc1ccc(C(N)=O)cc1    ZINC000001726809
CCCS[C@@H](C)C(N)=O    ZINC000041364197
CS[C@@H](C)CCC(N)=O    ZINC000307540865
CCCCSCC(N)=O    ZINC000037387282
NC(=O)/C=C/c1ccccc1    ZINC000001665286
CS[C@H](C)CCC(N)=O    ZINC000307540864
NC(=O)C1(F)CCOCC1    ZINC001329242261
CSCC(C)(C)C(N)=O    ZINC000220001941
CCS[C@H](CC)C(N)=O    ZINC000061680018
CCCS[C@H](C)C(N)=O    ZINC000041364199
CC(C)(C)OCC(N)=S    ZINC000020515663
CS[C@@H](C(N)=O)C(C)C    ZINC000306480243
CCN(CC)NC(N)=S    ZINC000104651114
CCCCNNC(N)=S    ZINC000104649241
CN(C)CCNC(N)=S    ZINC000000333845
CO[C@H](C)COCC(N)=O    ZINC001205848737
CCCOCCOC(N)=O    ZINC000001843381
CC(C)(CO)COC(N)=O    ZINC000026898280
CC(C)(CO)[C@@H](O)C(N)=O    ZINC000000169765
CCOC(OCC)C(N)=O    ZINC000000388476
COCCCOCC(N)=O    ZINC000043639314
COCCOCCC(N)=O    ZINC000043511828
COC[C@H](C)OCC(N)=O    ZINC000069736645
CC(C)(CO)[C@H](O)C(N)=O    ZINC000000169764
CCCC[C@](C)(F)C(N)=O    ZINC000854203948
C[N+](C)(C)CCOC(N)=O    ZINC000003079342
CCCC[C@@](C)(F)C(N)=O    ZINC000854203947
NC(=O)NC(=O)N[N+](=O)[O-]    ZINC000004786877
NC(=S)NCCC(=O)O    ZINC000028236459
NC(=O)N/C=C(\F)C(=O)O    ZINC000065742674
COC(=O)CNC(N)=S    ZINC000034971920
NC(=O)CCSC(N)=O    ZINC000001580524
CSCC(=O)NC(N)=O    ZINC000070187448
NC(=O)CSCC(N)=O    ZINC000001631215
CCOC(=O)NC(N)=S    ZINC000033985878
CNC(=S)NNC(N)=O    ZINC000005412949
C=C(Cl)C[C@H](N)C(N)=O    ZINC000575467714
CNC(=O)NNC(N)=S    ZINC000104081510
C=C(Cl)C[C@@H](N)C(N)=O    ZINC000575467715
NNC(=S)NCC(N)=O    ZINC000020426615
CO[C@@H](NC(N)=O)C(=O)O    ZINC000002025419
NC(=O)N[C@H](CO)C(=O)O    ZINC000002522564
NC(=O)[C@H](O)[C@@H](O)C(N)=O    ZINC000001670851
NC(=O)OC[C@@H](N)C(=O)O    ZINC000001716967
NC(=O)[C@@H](O)[C@H](O)C(N)=O    ZINC000001670848
NC(=O)OCCOC(N)=O    ZINC000001628237
NC(=O)N[C@@H](CO)C(=O)O    ZINC000002626461
CO[C@H](NC(N)=O)C(=O)O    ZINC000002025416
COC(=O)[C@H](O)NC(N)=O    ZINC000002025412
COC(=O)[C@@H](O)NC(N)=O    ZINC000002025414
NC(=O)[C@H](O)[C@H](O)C(N)=O    ZINC000017877794
NC(=O)OC[C@H](N)C(=O)O    ZINC000001529574
NC(=O)C(=O)NCCCF    ZINC001119101704
C=Cc1cnccc1C(N)=O    ZINC001240830195
C=Cc1ncccc1C(N)=O    ZINC000113217246
NC(=O)/C=C\c1cccnc1    ZINC000005052967
C=Cc1ccc(C(N)=O)nc1    ZINC000209831367
C=Cc1cncc(C(N)=O)c1    ZINC000238641152
C=Cc1ccnc(C(N)=O)c1    ZINC001240830404
NC(=O)/C=C/c1cccnc1    ZINC000016954992
C=Cc1ccc(C(N)=O)cn1    ZINC000209831518
C=Cc1cc(C(N)=O)ccn1    ZINC000209831468
C=Cc1cccc(C(N)=O)n1    ZINC001240827757
CCC(F)(C(N)=O)C(N)=O    ZINC000001627335
COC[C@H](C)NC(N)=S    ZINC000003308252
CSCC[C@@H](N)C(N)=O    ZINC000004556946
COC[C@@H](C)NC(N)=S    ZINC000003308253
CSCC[C@H](N)C(N)=O    ZINC000002579082
CC(C)(S)[C@@H](N)C(N)=O    ZINC000005887322
CSC[C@@H](C)NC(N)=O    ZINC000125156801
CS[C@H](C)CNC(N)=O    ZINC000159224449
CS[C@@H](C)CNC(N)=O    ZINC000159224310
CSCCCNC(N)=O    ZINC000069000811
COCCN(C)C(N)=S    ZINC000042460091
CSC[C@H](C)NC(N)=O    ZINC000125156627
COCCCNC(N)=S    ZINC000002164268
NC(=O)CCNCCS    ZINC000002040046
CC(C)(S)[C@H](N)C(N)=O    ZINC000004771372
NC(=O)NCCOCCO    ZINC000049942790
CC(C)(O)CONC(N)=O    ZINC000905162624
COCCCONC(N)=O    ZINC000307412789
NC(=O)N(CCO)CCO    ZINC000001606275
COC[C@H](O)CNC(N)=O    ZINC000070559711
NC(=O)CNC[C@H](O)CO    ZINC000037882966
C[C@@H](CON)OCC(N)=O    ZINC001205857528
CCOCCONC(N)=O    ZINC000306931389
COC[C@H](CO)NC(N)=O    ZINC000234779154
COC[C@@H](CO)NC(N)=O    ZINC000234861326
COC(CNC(N)=O)OC    ZINC000039383222
C[C@H](CON)OCC(N)=O    ZINC001205857559
C[C@@H](CC(N)=O)NCCF    ZINC000220440280
CC(C)(F)CCNC(N)=O    ZINC000147191188
CCN(CCF)CC(N)=O    ZINC000306520893
NC(=O)CCNCCCF    ZINC000088024536
CN(CCCF)CC(N)=O    ZINC000306694823
C[C@H](CC(N)=O)NCCF    ZINC000220440346
CN(CCF)CCC(N)=O    ZINC000306425328
C=C(Br)C(N)=O    ZINC000034164341
NC(=O)C1SCCS1    ZINC000306441278
CNC(=S)NC(N)=S    ZINC000005187302
NC(=O)CSCC(=O)O    ZINC000001612017
NC(=O)[C@H](O)[C@H](O)C(=O)O    ZINC000095532190
CCS[C@H](C)C(N)=S    ZINC000082164247
NC(=O)[C@H](O)[C@@H](O)C(=O)O    ZINC000095532192
NC(=O)[C@@H](O)[C@H](O)C(=O)O    ZINC000095532189
CCS[C@@H](C)C(N)=S    ZINC000082164245
NC(=O)[C@@H](O)[C@@H](O)C(=O)O    ZINC000095532191
NNC(=S)NNC(N)=O    ZINC000005410005
NC(=O)c1ccc(C=O)cc1    ZINC000032626957
C[C@H](CO)SCC(N)=O    ZINC000160704651
COCCSCC(N)=O    ZINC000036963070
C[C@@H](SCCO)C(N)=O    ZINC000035101438
C[C@@H](CO)SCC(N)=O    ZINC000160704525
C[C@@H](CS)OCC(N)=O    ZINC001205863801
NC(=O)CCSCCO    ZINC000035119878
C[C@H](CS)OCC(N)=O    ZINC001205863802
NC(=O)c1ccccc1C=O    ZINC000034573429
C[C@H](SCCO)C(N)=O    ZINC000035101437
CSCC[C@@H](O)C(N)=O    ZINC000038482077
NC(=O)COC(=O)CCF    ZINC000892576651
NC(=O)C(=O)c1ccccc1    ZINC000001594554
CO[C@@H](C)SCC(N)=O    ZINC000901565709
CC[C@](F)(C(N)=O)C(=O)O    ZINC000001561754
CC[C@@](F)(C(N)=O)C(=O)O    ZINC000005599159
CSCC[C@H](O)C(N)=O    ZINC000038482076
CO[C@H](C)SCC(N)=O    ZINC000901565708
C[C@@H](O)CSCC(N)=O    ZINC000300764101
NC(=O)c1cccc(C=O)c1    ZINC000029404628
C[C@H](O)CSCC(N)=O    ZINC000300764100
C=Cc1ccc(C(N)=O)nn1    ZINC001240826449
C=Cc1cnc(C(N)=O)nc1    ZINC001240830145
C=Cc1nccnc1C(N)=O    ZINC001240827515
NC(=O)/N=N\c1ccccc1    ZINC000104256198
CCC(Cl)(CC)C(N)=O    ZINC000071772987
N#Cc1ccn(CC(N)=O)c1    ZINC000306417157
C=Cc1cc(C(N)=O)ncn1    ZINC001240829733
C=Cc1nccc(C(N)=O)n1    ZINC001240826144
Cc1[nH]c(C#N)cc1C(N)=O    ZINC001586946351
C=Cc1cnc(C(N)=O)cn1    ZINC000166499192
NC(=O)/N=N/c1ccccc1    ZINC000018057766
NC(=O)N=Nc1ccccc1    ZINC000254754906
C=Cc1cncc(C(N)=O)n1    ZINC001240828196
Cn1c(C#N)ccc1C(N)=O    ZINC001586946067
NC(=O)[C@H]1C[C@H](C(F)F)C1    ZINC000575440880
CC1(C(N)=O)CC(F)(F)C1    ZINC000720493935
NC(=O)[C@H]1CCC(F)(F)C1    ZINC000217583460
CC(F)(F)C1(C(N)=O)CC1    ZINC000116166726
NC(=O)CC1CC(F)(F)C1    ZINC000409427272
NC(=O)[C@@H]1CCC(F)(F)C1    ZINC000217583365
C[C@H](C(N)=O)c1ccccc1    ZINC000001712735
Cc1cccc(C)c1C(N)=O    ZINC000000153103
C[C@@H](C(N)=O)c1ccccc1    ZINC000002044229
Cc1cccc(C(N)=O)c1C    ZINC000000167077
NC(=O)CCc1ccccc1    ZINC000000074758
CCc1ccc(C(N)=O)cc1    ZINC000002566186
Cc1ccc(C)c(C(N)=O)c1    ZINC000000514759
Cc1ccc(C(N)=O)cc1C    ZINC000004284692
CCc1cccc(C(N)=O)c1    ZINC000004900499
Cc1ccccc1CC(N)=O    ZINC000020448008
Cc1cc(C)cc(C(N)=O)c1    ZINC000000496678
Cc1cccc(CC(N)=O)c1    ZINC000020448010
Cc1ccc(C(N)=O)c(C)c1    ZINC000037387435
Cc1ccc(CC(N)=O)cc1    ZINC000000410146
CCc1ccccc1C(N)=O    ZINC000034515121
NC(=O)NOC/C=C\Cl    ZINC000307793839
NC(=O)NOC/C=C/Cl    ZINC000306385274
NC(=O)CNC(=O)CCl    ZINC000020081006
C[C@H](Cl)C(=O)NC(N)=O    ZINC000003324520
C[C@@H](Cl)C(=O)NC(N)=O    ZINC000003324521
NC(=O)NC(=O)CCCl    ZINC000012504984
NC(=O)c1cccc(N=O)c1    ZINC000003870956
N=C(O)NC[C@@H](F)C(=O)O    ZINC000095618558
Cc1oc(C#N)cc1C(N)=O    ZINC000307067468
N=C(O)NC[C@H](F)C(=O)O    ZINC000095618557
NC(=O)c1cc2occc2[nH]1    ZINC000115386988
CSCCONC(N)=O    ZINC000307132561
NC(=O)NC1CC(F)(F)C1    ZINC000221572516
NC(=O)[C@@H]1CC(F)(F)CN1    ZINC000039064630
NC(=O)[C@H]1CC(F)(F)CN1    ZINC000039326136
NC(=O)N1CCC(F)(F)C1    ZINC000143654095
NC(=O)NC1(C(F)F)CC1    ZINC000306450634
NC(=O)CCc1ccncc1    ZINC000005332427
Cc1cccc(NC(N)=O)c1    ZINC000000394342
Cc1cc(C)nc(C(N)=O)c1    ZINC000032134080
Cc1ccc(C(N)=O)c(C)n1    ZINC000000173050
Cc1cc(C(N)=O)cc(C)n1    ZINC000039051851
NC(=O)c1c[nH]cc1C1CC1    ZINC000639481897
CCc1ccc(C(N)=O)nc1    ZINC000039064681
CNc1ccccc1C(N)=O    ZINC000000093069
Cc1cnc(C(N)=O)c(C)c1    ZINC000032190342
Cc1ccc(C(N)=O)cc1N    ZINC000000404098
CCc1cccc(C(N)=O)n1    ZINC000039064661
Cc1ccc(N)cc1C(N)=O    ZINC000041031645
Cc1cc(CC(N)=O)ccn1    ZINC000057354321
C#CCN(CC#CC)C(N)=O    ZINC000307688276
NCc1ccc(C(N)=O)cc1    ZINC000003394334
Cc1ccncc1CC(N)=O    ZINC000146146208
Cc1ccc(NC(N)=O)cc1    ZINC000000160899
NC(=O)NCCOCCF    ZINC000663239714
NC(=O)CCc1cccnc1    ZINC000005331410
CN(C(N)=O)c1ccccc1    ZINC000005699163
Cc1cc(N)ccc1C(N)=O    ZINC000039048650
Cc1cccc(N)c1C(N)=O    ZINC000022166547
Cc1cnccc1CC(N)=O    ZINC000307297218
NC(=O)CNc1ccccc1    ZINC000009322539
N#CC(C(N)=O)=C1CCCC1    ZINC000000402612
Cc1c(N)cccc1C(N)=O    ZINC000008703629
CNc1ccc(C(N)=O)cc1    ZINC000013346787
C[C@@H](C(N)=O)c1ccccn1    ZINC000079160036
CCc1cc(C(N)=O)ccn1    ZINC000005688572
NC(=O)N[C@@H](CO)CCF    ZINC001332522466
NC(=O)Cc1ccccc1N    ZINC000001716395
C[C@H](C(N)=O)c1ccccn1    ZINC000079160033
NC(=O)[C@@H](N)c1ccccc1    ZINC000019810017
Cc1ncccc1CC(N)=O    ZINC000114999739
CCc1ccnc(C(N)=O)c1    ZINC000039064673
CCc1cccnc1C(N)=O    ZINC000142069052
Cc1ccc(C(N)=O)nc1C    ZINC000165264820
NC(=O)Cc1cccc(N)c1    ZINC000005161780
Cc1cc(C(N)=O)ccc1N    ZINC000021953385
Cc1ccc(CC(N)=O)nc1    ZINC000116147503
Cc1cc(N)cc(C(N)=O)c1    ZINC000125087155
NCc1cccc(C(N)=O)c1    ZINC000019722424
Cc1ccc(N)c(C(N)=O)c1    ZINC000002585988
NC(=O)NCc1ccccc1    ZINC000000157440
Cc1ccc(CC(N)=O)cn1    ZINC000141175419
NC(=O)[C@H](N)c1ccccc1    ZINC000019810012
NCc1ccccc1C(N)=O    ZINC000019510693
Cc1ccccc1NC(N)=O    ZINC000000156493
Cc1cccc(C(N)=O)c1N    ZINC000002522931
Cc1cc(C)c(C(N)=O)cn1    ZINC000000331953
Cc1cncc(CC(N)=O)c1    ZINC000224931532
C=CCn1cccc1C(N)=O    ZINC000307005669
Cc1ccc(C(N)=O)c(N)c1    ZINC000000153352
NC(=O)Cc1ccc(N)cc1    ZINC000001675015
C/C(=C(/C#N)C(N)=O)C1CC1    ZINC000012398381
CCc1cncc(C(N)=O)c1    ZINC000199090466
NC(=O)N[C@H](CO)CCF    ZINC001332522460
NC(=O)CCc1ccccn1    ZINC000034224770
C[C@@H](Br)C(N)=O    ZINC000001594670
C[C@H](Br)C(N)=O    ZINC000002170245
NC(=O)CCBr    ZINC000001664836
NC(=O)N(CCCl)N=O    ZINC000004705960
NC(=S)CCCCCl    ZINC000083339548
CS(=O)(=O)CCC(N)=O    ZINC000037404479
CCS(=O)(=O)CC(N)=O    ZINC000146623464
C[C@H](C(N)=O)S(C)(=O)=O    ZINC000077869450
C[C@@H](C(N)=O)S(C)(=O)=O    ZINC000077869444
C#CC(=O)N[C@@H](C#N)C(N)=O    ZINC001143915490
C[C@@H](CCl)OCC(N)=O    ZINC000104731282
C#CC(=O)N[C@H](C#N)C(N)=O    ZINC001143915491
NC(=O)OCCCCCl    ZINC000001573440
C[C@H](CCl)OCC(N)=O    ZINC000104731283
Cc1cccc(C(N)=S)c1    ZINC000000161784
NC(=O)CCSCCF    ZINC000600606758
Cc1ccccc1C(N)=S    ZINC000000330198
N#Cc1nc(N)[nH]c1C(N)=O    ZINC000022048258
N#CCn1cc(C(N)=O)nn1    ZINC000306360238
NC(=S)Cc1ccccc1    ZINC000000144833
N#Cc1ncn(CC(N)=O)n1    ZINC000057218402
N#Cc1cn(CC(N)=O)nn1    ZINC000199579526
Cc1ccc(C(N)=S)cc1    ZINC000006070792
NC(=O)OCc1ccccc1    ZINC000000157187
Cc1cc(O)ccc1C(N)=O    ZINC000071453593
NC(=O)[C@H](O)c1ccccc1    ZINC000000334294
Cc1ccc(OC(N)=O)cc1    ZINC000032134606
Cc1ccc(O)c(C(N)=O)c1    ZINC000002566111
Cc1ccc(C(N)=O)c(O)c1    ZINC000002583736
Cc1ccc(O)cc1C(N)=O    ZINC000095710967
Cc1cccc(C(N)=O)c1O    ZINC000003134173
NC(=O)c1occ2c1CCC2    ZINC000306362006
Cc1cc(C(N)=O)ccc1O    ZINC000095710924
C#CC(C#C)OCCC(N)=O    ZINC001224817853
NC(=O)COc1ccccc1    ZINC000000123519
NC(=O)Cc1cccc(O)c1    ZINC000034498049
Cc1ccc(C(N)=O)cc1O    ZINC000001608473
NC(=O)Cc1ccc(O)cc1    ZINC000000157085
Cc1ccc(/C=C\C(N)=O)o1    ZINC000033323001
COc1ccccc1C(N)=O    ZINC000000410136
NC(=O)c1cccc(CO)c1    ZINC000006092328
Cc1cccc(O)c1C(N)=O    ZINC000095710983
NC(=O)c1ccccc1CO    ZINC000001732703
Cc1ccc(/C=C/C(N)=O)o1    ZINC000000525346
COc1ccc(C(N)=O)cc1    ZINC000000161203
NC(=O)Cc1ccccc1O    ZINC000000397417
COc1cccc(C(N)=O)c1    ZINC000004521662
NC(=O)[C@@H]1C[C@H]1c1ccco1    ZINC000307484099
NC(=O)[C@@H](O)c1ccccc1    ZINC000000334292
NC(=O)c1ccc(CO)cc1    ZINC000032171991
Cc1ncc(CC(N)=O)cn1    ZINC000025492376
NNc1ccc(C(N)=O)cc1    ZINC000035668689
NC(=O)[C@@H](N)c1ccncc1    ZINC000049804556
C=CCn1cc(C(N)=O)cn1    ZINC000142527317
Cc1ccc(NC(N)=O)nc1    ZINC000141235623
N#C/C(C(N)=O)=C1\CCCN1    ZINC000100027404
NCc1ccc(C(N)=O)nc1    ZINC000039064707
Cc1cc(NC(N)=O)ccn1    ZINC000146042694
Cc1ncc(N)cc1C(N)=O    ZINC000036379896
NC(=O)[C@H](N)c1cccnc1    ZINC000037460227
NC(=O)c1cnn(C2CC2)c1    ZINC000168902549
NC(=O)NCc1ccncc1    ZINC000022148192
Cc1ncc(C(N)=O)nc1C    ZINC000039064698
NC(=O)Nc1ccc(N)cc1    ZINC000001683199
NC(=O)[C@H](N)c1ccccn1    ZINC000049804555
NNc1ccccc1C(N)=O    ZINC000037737479
NCc1cncc(C(N)=O)c1    ZINC000039064693
Cc1c(N)cncc1C(N)=O    ZINC000694953059
NC(=O)[C@@H](N)c1ccccn1    ZINC000049804554
Cn1cc(C(N)=O)ccc1=N    ZINC000100212602
NC(=O)Cc1ccc(N)nc1    ZINC000306966920
NC(=O)Nc1cccc(N)c1    ZINC000002243583
Cn1cc(/C=C\C(N)=O)cn1    ZINC000044262096
NC(=O)CCc1cncnc1    ZINC000096529750
Cc1nc(C(N)=O)ccc1N    ZINC000095829455
CNc1ncccc1C(N)=O    ZINC000013998979
Cc1ccnc(N)c1C(N)=O    ZINC000220445264
NC(=O)c1n[nH]c2c1CCC2    ZINC000039133756
NC(=O)c1cccc(N)c1N    ZINC000021987655
NC(=O)Cc1cncc(N)c1    ZINC001250081155
NC(=O)c1ccc(N)c(N)c1    ZINC000021987657
Cc1ccc(NC(N)=O)cn1    ZINC000088077740
C#CCN(CC#N)CC(N)=O    ZINC000307644512
C=CCn1nccc1C(N)=O    ZINC000307674316
CNc1ccc(C(N)=O)cn1    ZINC000033648125
NC(=O)Cc1cccnc1N    ZINC000306492810
NC(=O)c1cnn2c1CCC2    ZINC000575624198
C[C@@H](C(N)=O)c1cnccn1    ZINC000117274428
Cc1ccc(C(N)=O)c(N)n1    ZINC000020272877
NC(=O)Nc1ccccc1N    ZINC000003163091
NC(=O)c1c[nH]c(C2CC2)n1    ZINC000074942043
NC(=O)c1cnc2n1CCC2    ZINC000665212179
NC(=O)[C@H](N)c1ccncc1    ZINC000049804557
Cc1cc(C(N)=O)c(C)nn1    ZINC000159107780
Cc1ccnc(NC(N)=O)c1    ZINC000141235823
Cc1cccnc1NC(N)=O    ZINC000035069344
NC(=O)c1c[nH]nc1C1CC1    ZINC000307700550
NC(=O)c1cc(C2CC2)[nH]n1    ZINC000039064697
Cc1cnc(N)c(C(N)=O)c1    ZINC000082046645
NC(=O)CCc1ncccn1    ZINC000137463695
NC(=O)[C@@H](N)c1cccnc1    ZINC000037460226
Cc1cnc(C(N)=O)c(N)c1    ZINC000066323315
NC(=O)CNc1cccnc1    ZINC000142179599
Cn1cc(/C=C/C(N)=O)cn1    ZINC000037388508
CNc1ccnc(C(N)=O)c1    ZINC000035673267
NC(=O)Cc1ccnc(N)c1    ZINC000143426098
NC(=O)CCc1cnccn1    ZINC000117274440
NC(=O)CCc1ccncn1    ZINC000226076504
NC(=O)CNc1ccncc1    ZINC000021516360
NC(=O)NCc1cccnc1    ZINC000000389733
Cc1cnccc1NC(N)=O    ZINC000218181266
Cc1cccc(NC(N)=O)n1    ZINC000013214391
Cc1ncc(C(N)=O)c(C)n1    ZINC000001701038
C[C@H](C(N)=O)c1cnccn1    ZINC000117274432
NC(=O)CNc1ccccn1    ZINC000022147960
NC(=O)NCc1ccccn1    ZINC000000090727
NC(=O)NNc1ccccc1    ZINC000000001924
NNc1cccc(C(N)=O)c1    ZINC000039064689
CCc1ncncc1C(N)=O    ZINC000307751932
CN(C(N)=O)c1cccnc1    ZINC000069764015
Cc1cc(C(N)=O)c[n+](C)c1    ZINC000001584651
Cc1ccc(C(N)=O)c[n+]1C    ZINC000039291117
CC[n+]1cccc(C(N)=O)c1    ZINC000001571303
NC(=O)CC[n+]1ccccc1    ZINC000000393591
Cc1cc[n+](CC(N)=O)cc1    ZINC000002026411
Cc1cc[n+](C)cc1C(N)=O    ZINC000000331110
C[C@]1(C(N)=O)C[C@H]2C=C[C@H]1C2    ZINC000100099673
C[C@@]1(C(N)=O)C[C@H]2C=C[C@H]1C2    ZINC000100099678
C[C@@]1(C(N)=O)C[C@@H]2C=C[C@H]1C2    ZINC000004921477
NC(=O)C=C(C1CC1)C1CC1    ZINC000306471587
C[C@]1(C(N)=O)C[C@@H]2C=C[C@H]1C2    ZINC000001598160
NC(=O)[C@H]1[C@H]2[C@@H]1[C@@H]1CC[C@H]2C1    ZINC000307433842
NC(=O)[C@@H]1C[C@@H]2C=C[C@H]1CC2    ZINC000307043484
N#CC(Cl)(Cl)C(N)=O    ZINC000001065264
N#Cc1sccc1C(N)=O    ZINC000145615570
N#Cc1csc(C(N)=O)c1    ZINC000147390869
N#Cc1cc(C(N)=O)cs1    ZINC000147410884
N#Cc1ccc(C(N)=O)s1    ZINC000095761058
N#Cc1ccsc1C(N)=O    ZINC000080541452
N#CC(C#N)=CNC(N)=S    ZINC000005500604
N#CCO/N=C(\C#N)C(N)=O    ZINC000016778595
CS(=O)(=O)NCC(N)=O    ZINC000041167141
CNS(=O)(=O)CC(N)=O    ZINC000140013040
Cc1ccncc1C(N)=S    ZINC000047478144
Cc1ccc(C(N)=S)nc1    ZINC000040448169
NC(=S)c1ccc(N)cc1    ZINC000005420687
Cc1cccc(C(N)=S)n1    ZINC000005782692
NC(=S)Cc1ccncc1    ZINC000001769148
NC(=S)Cc1cccnc1    ZINC000019387861
NC(=S)c1cccc(N)c1    ZINC000002540606
Cc1cc(C(N)=S)ccn1    ZINC000006522036
Cc1ccc(C(N)=S)cn1    ZINC000000124552
NC(=O)CNC(=O)C(F)F    ZINC000080080450
NC(=S)Cc1ccccn1    ZINC000005117576
Cc1cccnc1C(N)=S    ZINC000036533265
NC(=O)C(=O)NCC(F)F    ZINC000148857370
Cc1ccnc(C(N)=S)c1    ZINC000040448170
NC(=S)c1ccccc1N    ZINC000001684445
NC(=S)Nc1ccccc1    ZINC000003875720
N#CCn1nnc(C(N)=O)n1    ZINC000148650340
C#CC(=O)NC1(C(N)=O)CC1    ZINC000306276034
NC(=O)c1ocnc1C1CC1    ZINC000307622488
NC(=O)Cc1cc[nH]c(=O)c1    ZINC000147747595
NC(=O)c1cc(C2CC2)no1    ZINC000139989747
NC(=O)Nc1cccc(O)c1    ZINC000000407060
NC(=O)[C@@H](O)c1cccnc1    ZINC000050977059
NC(=O)COc1ccncc1    ZINC000166196613
Cn1cccc1C(=O)C(N)=O    ZINC000307457981
COc1ccncc1C(N)=O    ZINC000013284641
CC(=O)c1ccc(C(N)=O)[nH]1    ZINC000085398494
Cc1c[nH]c(=O)c(C(N)=O)c1    ZINC000039064812
Cn1ccc(C(N)=O)cc1=O    ZINC000000337051
COc1ccc(C(N)=O)cn1    ZINC000000393146
Cc1cc(C(N)=O)cc(=O)[nH]1    ZINC000150233246
Cn1cc(C(N)=O)ccc1=O    ZINC000000895928
NC(=O)Nc1ccc(O)cc1    ZINC000003644189
NC(=O)c1ncccc1CO    ZINC000045795786
Cn1ccc(=O)c(C(N)=O)c1    ZINC000000895930
NC(=O)c1cc(O)ccc1N    ZINC000041046269
COc1cc(C(N)=O)ccn1    ZINC000000126891
Cn1c(C(N)=O)cccc1=O    ZINC000095830081
NC(=O)OCc1cccnc1    ZINC000038883447
NC(=O)c1cccc(O)c1N    ZINC000059661776
COc1cccc(C(N)=O)n1    ZINC000004352710
NC(=O)c1coc(C2CC2)n1    ZINC000145044076
NC(=O)c1cc(CO)ccn1    ZINC000034797526
NC(=O)Cc1ccc(=O)[nH]c1    ZINC000148075913
Cc1nc(O)ccc1C(N)=O    ZINC000307261300
COc1cncc(C(N)=O)c1    ZINC000045795783
NC(=O)c1cnc(C2CC2)o1    ZINC000639480652
NC(=O)c1ccc(CO)nc1    ZINC000045795784
NC(=O)COc1ccccn1    ZINC000115412109
COc1cccnc1C(N)=O    ZINC000089228905
COc1ncccc1C(N)=O    ZINC000001620652
NC(=O)Cc1cncc(O)c1    ZINC000646628682
NC(=O)c1ccc(N)c(O)c1    ZINC000039064782
NC(=O)c1ccnc(CO)c1    ZINC000039064815
Cc1cc[nH]c(=O)c1C(N)=O    ZINC000095347644
NC(=O)c1ccc(N)cc1O    ZINC000005933022
NC(=O)c1conc1C1CC1    ZINC000306464452
NC(=O)[C@H](O)c1cccnc1    ZINC000050977062
Cc1ccc(C(N)=O)c(=O)[nH]1    ZINC000017377414
NC(=O)c1cnoc1C1CC1    ZINC000306500662
NC(=O)c1cccnc1CO    ZINC000034189719
Cc1cncc(C(N)=O)c1O    ZINC000306516562
Cc1cc[n+]([O-])cc1C(N)=O    ZINC000001682523
NC(=O)c1ccc(O)cc1N    ZINC000039064818
NC(=O)Cc1cccc(=O)[nH]1    ZINC000016979665
CC(=O)c1c[nH]c(C(N)=O)c1    ZINC000082407861
NC(=O)c1ncoc1C1CC1    ZINC000306457682
NC(=O)COc1cccnc1    ZINC000007450507
NC(=O)c1cccc(CO)n1    ZINC000020358118
COc1ccc(C(N)=O)nc1    ZINC000039064810
Cc1cc(=O)c(C(N)=O)c[nH]1    ZINC000116710861
NC(=O)Cc1ccc[nH]c1=O    ZINC000060296773
NC(=O)c1cc(C2CC2)on1    ZINC000036963035
COc1ccnc(C(N)=O)c1    ZINC000004352698
NC(=O)Cn1ccccc1=O    ZINC000028580541
NC(=O)c1cc(N)cc(O)c1    ZINC000039064777
CNc1cnc(C(N)=O)cn1    ZINC000103232858
C=CCn1cc(C(N)=O)nn1    ZINC000306463168
Cc1ncc(C(N)=O)c(N)n1    ZINC000001559197
C=Cn1cc(N)c(C(N)=O)n1    ZINC001174780675
NC(=O)c1cn(C2CC2)nn1    ZINC000623419958
CNc1ccc(C(N)=O)nn1    ZINC000050744549
CNc1nccnc1C(N)=O    ZINC000000337828
NC(=O)Cc1cnc(N)nc1    ZINC001250083265
Cc1nccc(NC(N)=O)n1    ZINC000306331854
CNc1cc(C(N)=O)ncn1    ZINC000723367285
NC(=O)NNc1ccccn1    ZINC000039619942
NC(=O)N/N=C/c1ccc[nH]1    ZINC000001662406
NNc1cccc(C(N)=O)n1    ZINC000051121973
NC(=O)Cc1ccc(N)nn1    ZINC001161693778
NNc1ccc(C(N)=O)cn1    ZINC000035975596
Cc1nccnc1NC(N)=O    ZINC001675646693
Cc1ccnc(NC(N)=O)n1    ZINC000001852068
NC(=O)NCc1cccnn1    ZINC000236179145
NNc1cc(C(N)=O)ccn1    ZINC000051121957
NC(=O)CNc1cncnc1    ZINC001161840295
NC(=O)c1n[nH]c(C2CC2)n1    ZINC000087445620
Cc1ncc(NC(N)=O)cn1    ZINC000307707973
NC(=O)NN=Cc1ccc[nH]1    ZINC000263593632
NC(=O)NN=Cc1cc[nH]c1    ZINC000307907650
NC(=O)N/N=C\c1ccc[nH]1    ZINC000104076036
CC[C@@H](NC(N)=O)C(F)F    ZINC000640805004
CC(F)(F)CCNC(N)=O    ZINC000306230620
NC(=O)CCNCC(F)F    ZINC000037755912
C[n+]1cccc(NC(N)=O)c1    ZINC000000391023
CN(CC(N)=O)CC(F)F    ZINC000122509274
CC[C@H](NC(N)=O)C(F)F    ZINC000640805018
NC(=O)NCCCC(F)F    ZINC001333219421
Cc1ccc(C)n1CC(N)=O    ZINC000006784769
NC(=O)[C@H]1[C@@H](N)[C@H]2C=C[C@@H]1C2    ZINC000002380040
NC(=O)CN1C[C@H]2C=C[C@H]1C2    ZINC000168540061
CC#CCNC1(C(N)=O)CC1    ZINC000306960922
NC(=O)N1[C@H]2C=CC[C@H]1CC2    ZINC000306642621
C#CC1(NC(N)=O)CCCC1    ZINC000887339317
N#CC1(C(N)=O)CCCCC1    ZINC000039064766
CCCc1[nH]ccc1C(=N)O    ZINC000335566238
NC(=O)CCCn1cccc1    ZINC000037660838
C[C@@H](CC(N)=O)n1cccc1    ZINC000096515829
C#CCCNC1(C(N)=O)CC1    ZINC000307761342
NC(=O)[C@@H]1[C@@H](N)[C@@H]2C=C[C@@H]1C2    ZINC000100748794
CC(C)n1cccc1C(N)=O    ZINC000149656661
C#CC[C@H]1CCN(C(N)=O)C1    ZINC000887340944
CCc1c(C(N)=O)ccn1C    ZINC000306219521
C#CCN1CCC[C@H]1C(N)=O    ZINC000041635711
C#CCN(CC1CC1)C(N)=O    ZINC000125369835
C#C[C@@H]1CCCCN1C(N)=O    ZINC000885239631
NC(=O)[C@H]1[C@H](N)[C@@H]2C=C[C@@H]1C2    ZINC000169289827
NC(=O)[C@@H]1[C@H]2C=C[C@@H](C2)[C@@H]1N    ZINC000100079645
NC(=O)[C@@H]1[C@H]2C=C[C@H](C2)[C@@H]1N    ZINC000004262162
NC(=O)[C@H]1[C@H](N)[C@H]2C=C[C@H]1C2    ZINC000247660962
C#CC[C@@H]1CCN(C(N)=O)C1    ZINC000887340943
CC(C)c1[nH]ccc1C(N)=O    ZINC000307086495
C#CCN(CC(N)=O)C1CC1    ZINC000307645209
NC(=O)[C@@H]1[C@H](N)[C@H]2C=C[C@H]1C2    ZINC000247660965
NC(=O)[C@@H]1[C@H](N)[C@@H]2C=C[C@@H]1C2    ZINC000113740979
NC(=O)[C@H]1[C@@H](N)[C@@H]2C=C[C@@H]1C2    ZINC000100079647
C#CC1CCN(C(N)=O)CC1    ZINC000575513330
C[C@H](CC(N)=O)n1cccc1    ZINC000096515830
C#C[C@H]1CCCCN1C(N)=O    ZINC000885239633
Cc1cc(C(N)=O)c(C)n1C    ZINC000082587531
NC(=O)[C@@H]1[C@H](N)[C@H]2C=C[C@@H]1C2    ZINC000012405120
NC(=O)[C@H]1[C@H]2C=C[C@@H](C2)[C@@H]1N    ZINC000100421802
NC(=O)[C@@H]1CC1(Cl)Cl    ZINC000003128938
NC(=O)[C@H]1CC1(Cl)Cl    ZINC000002559155
CS(=O)(=O)CC(N)=S    ZINC000004394635
NC(=O)CSCCCl    ZINC000001689398
NC(=O)SCCCCl    ZINC000001755559
NC(=O)CCS(=O)(=O)O    ZINC000001681456
CCO[P@](=O)(O)C(N)=O    ZINC000001842426
NC(=O)/C=C/c1ccsc1    ZINC000036419757
NC(=O)/C=C\c1ccsc1    ZINC000116029289
N=C(S)Oc1ccccc1    ZINC000006575458
NC(=O)c1ccccc1S    ZINC000001603710
NC(=S)c1ccccc1O    ZINC000002383090
NC(=O)CNS(N)(=O)=O    ZINC000156123383
NC(=S)c1cccc(O)c1    ZINC000006511741
NC(=O)/C=C/c1cccs1    ZINC000000161772
NC(=O)/C=C\c1cccs1    ZINC000031332876
NC(=S)c1ccc(O)cc1    ZINC000100003296
Cc1cc(C(N)=O)oc(=O)c1    ZINC000000107456
NC(=S)c1cc(N)ccn1    ZINC000061812262
NC(=S)c1ccnc(N)c1    ZINC000019434606
NC(=S)c1ncccc1N    ZINC000082046692
CC(=O)c1ccc(C(N)=O)o1    ZINC000039064852
Cc1cnc(C(N)=S)cn1    ZINC000083339587
NC(=S)c1ccc(N)nc1    ZINC000019434653
NC(=O)c1cc(O)cc(O)c1    ZINC000000156653
NC(=S)Nc1ccccn1    ZINC000005594482
NC(=O)c1ccc(O)c(O)c1    ZINC000002561367
NC(=O)c1c(O)cccc1O    ZINC000000156650
NC(=S)c1cccc(N)n1    ZINC000081614444
NC(=S)c1cnccc1N    ZINC000082046691
NC(=S)Nc1ccncc1    ZINC000005594608
NC(=S)c1ccncc1N    ZINC000082046689
NC(=S)c1ccc(N)cn1    ZINC000072284513
NC(=S)c1cccnc1N    ZINC000019426153
NC(=O)c1ccc(O)cc1O    ZINC000001690428
NC(=S)c1cncc(N)c1    ZINC000082046690
NC(=O)c1cccc(O)c1O    ZINC000006524996
Cc1ccnc(C(N)=S)n1    ZINC000072206909
NC(=S)Nc1cccnc1    ZINC000005161968
NC(=O)C1(C(F)(F)F)CC1    ZINC000116410411
NC(=O)c1c[nH]c(C(N)=O)c1    ZINC000141404054
NC(=O)c1cccn1NC=O    ZINC000038810010
CC(=O)c1cc(C(N)=O)[nH]n1    ZINC000220950883
NC(=O)N/N=C\c1ccco1    ZINC000017146950
N#CC1CN(C(=O)C(N)=O)C1    ZINC001261910345
NC(=O)c1cc2n(n1)CCO2    ZINC000306398439
Cn1cnc(C(N)=O)cc1=O    ZINC000142082073
N#CNC(=O)[C@H]1C[C@H]1C(N)=O    ZINC001182386753
NC(=O)c1nc(C2CC2)no1    ZINC000140664426
NC(=O)Cn1cnccc1=O    ZINC000082599237
C=CNc1oncc1C(N)=O    ZINC001174783713
N#CNC(=O)[C@@H]1C[C@H]1C(N)=O    ZINC001182386756
NC(=O)Cn1cccnc1=O    ZINC000037404495
Cn1nc(C(N)=O)ccc1=O    ZINC000037387362
NC(=O)N/N=C/c1ccco1    ZINC000001653235
N#CNC(=O)[C@H]1C[C@@H]1C(N)=O    ZINC001182386754
COc1cnc(C(N)=O)nc1    ZINC000005918992
N#CNC(=O)C1(C(N)=O)CC1    ZINC001143163328
N#C/C(C(N)=O)=C1/NCCO1    ZINC000034783386
COc1nccc(C(N)=O)n1    ZINC000168389991
Cc1cc(C(N)=O)nc(O)n1    ZINC000019865908
COc1ncc(C(N)=O)cn1    ZINC000075847368
N#CC[C@@H]1CC(C(N)=O)=NO1    ZINC000034929249
NC(=O)COc1cncnc1    ZINC001656938047
COc1cncc(C(N)=O)n1    ZINC000002507592
NC(=O)c1nnc(C2CC2)o1    ZINC000140290558
NC(=O)c1nccnc1CO    ZINC000218990455
N#CNC(=O)[C@@H]1C[C@@H]1C(N)=O    ZINC001182386755
NC(=O)Cn1ccncc1=O    ZINC000306920193
N#CC[C@H]1CC(C(N)=O)=NO1    ZINC000034929247
NC(=O)C(=O)Nc1ccc[nH]1    ZINC000258664074
NC(=O)Nc1ccc[n+]([O-])c1    ZINC001311227280
NC(=O)NN=Cc1ccco1    ZINC000252446803
COc1cc(C(N)=O)ncn1    ZINC000221319771
COc1ccc(C(N)=O)nn1    ZINC000144134381
Cc1cnc(C(N)=O)c(=O)[nH]1    ZINC000016980324
NC(=O)c1cnc(CO)cn1    ZINC000030678620
NC(=O)c1ccc(C(N)=O)[nH]1    ZINC000045795792
Cc1ccc(C(N)=O)c(F)c1    ZINC000039712976
NC(=O)Cc1ccccc1F    ZINC000033029051
Cc1cc(C(N)=O)ccc1F    ZINC000002382154
NC(=O)[C@H](F)c1ccccc1    ZINC000096332135
NC(=O)[C@@H](F)c1ccccc1    ZINC000096332134
Cc1cc(F)cc(C(N)=O)c1    ZINC000002243223
Cc1c(F)cccc1C(N)=O    ZINC000039712953
NC(=O)Cc1ccc(F)cc1    ZINC000009425746
Cc1ccc(F)c(C(N)=O)c1    ZINC000002541346
NC(=O)c1ccc(CF)cc1    ZINC000115706912
Cc1ccc(C(N)=O)cc1F    ZINC000002382056
Cc1cccc(F)c1C(N)=O    ZINC000095831106
Cc1cccc(C(N)=O)c1F    ZINC000039953665
NC(=O)CCOCC(F)F    ZINC000130743886
Cc1cc(F)ccc1C(N)=O    ZINC000002528392
NC(=O)Cc1cccc(F)c1    ZINC000019934846
Cc1ccc(F)cc1C(N)=O    ZINC000000153315
NC(=O)c1cc(N)nc(N)n1    ZINC000001679450
C[n+]1cccc(O)c1C(N)=O    ZINC000000410099
NC(=O)NN=Cc1cnc[nH]1    ZINC000386080706
NC(=O)NN=Cc1cc[nH]n1    ZINC000379260568
NC(=O)CNc1cnnnc1    ZINC001161845438
NC(=O)C1(n2cnnn2)CC1    ZINC001333766557
NC(=O)NN=Cc1ncc[nH]1    ZINC000307790478
NNc1ccc(C(N)=O)nn1    ZINC000005842953
NC(=O)NNc1cccnn1    ZINC000306647747
NC(=O)NNc1ncccn1    ZINC000306535012
NC(=O)c1cnc(N)nc1N    ZINC000075539919
CO[n+]1cccc(C(N)=O)c1    ZINC000015781034
CC(C)c1occc1C(N)=O    ZINC000306787553
Cc1ccc([C@@H](C)C(N)=O)o1    ZINC000306263718
NC(=O)[C@@H]1C[C@H]2CC(=O)[C@@H]1C2    ZINC000085385506
C[C@@H](CC(N)=O)c1ccco1    ZINC000082105900
NC(=O)[C@H]1C[C@@H]2CC(=O)[C@@H]1C2    ZINC000103697508
Cc1ccc([C@H](C)C(N)=O)o1    ZINC000306263717
Cc1ccc(CCC(N)=O)o1    ZINC000000301286
C[C@H](CC(N)=O)c1ccco1    ZINC000082105901
CC(C)c1ccoc1C(N)=O    ZINC000118590811
NC(=O)[C@H]1C[C@H]2CC(=O)[C@@H]1C2    ZINC000085385502
NC(=O)[C@H]1[C@H]2CC[C@@H]1C(=O)C2    ZINC000039064899
NC(=O)[C@@H]1C[C@@H]2CC(=O)[C@@H]1C2    ZINC000103697512
CCCc1ccc(C(N)=O)o1    ZINC000001443821
NC(=O)[C@H]1C[C@H]2CC(=O)[C@H]1C2    ZINC000108624789
NC(=O)[C@@H]1[C@H]2CC[C@@H]1C(=O)C2    ZINC000039064898
NC(=O)[C@H]1[C@@H]2CC[C@@H]1C(=O)C2    ZINC000216121841
NC(=O)[C@H]1[C@H]2CC[C@H]1CC2=O    ZINC000100213038
NC(=O)[C@@H]1[C@H]2CC[C@H]1CC2=O    ZINC000100213045
NC(=O)[C@@H]1C[C@H]2CC(=O)[C@H]1C2    ZINC000108624786
Cc1cc(CC(N)=O)c(C)o1    ZINC000238471789
Cc1oc(C)c(C(N)=O)c1C    ZINC000032820425
NC(=O)[C@@H]1[C@@H]2CC[C@@H]1C(=O)C2    ZINC000216121797
Cc1nccn1CCC(N)=O    ZINC000000244205
Cc1cnn([C@H](C)C(N)=O)c1    ZINC000061679558
NC(=O)CCCn1ccnc1    ZINC000039296101
N#CCN1CCC[C@H]1C(N)=O    ZINC000020294773
CC1=CC(=NNC(N)=O)CC1    ZINC000387960904
C[C@@H](CC(=N)O)n1cccn1    ZINC000335514303
CCn1nc(C(N)=O)cc1C    ZINC000115619463
CCCn1cc(C(N)=O)cn1    ZINC000090193366
Cn1cncc1CCC(N)=O    ZINC000203735669
Cc1nn(C)cc1CC(N)=O    ZINC000164962075
N#CN1CCC[C@@H](C(N)=O)C1    ZINC000168156381
C[C@@H](Cc1cnc[nH]1)C(N)=O    ZINC000202246187
Cc1cnn(CCC(N)=O)c1    ZINC000042273642
N#CCN(CC(N)=O)C1CC1    ZINC000307690272
NC(=O)CCCn1cccn1    ZINC000145278812
C[C@H](CC(N)=O)n1ccnc1    ZINC000221467071
CC(C)c1nc(C(N)=O)c[nH]1    ZINC000039064860
C/C(=C(/C#N)C(N)=O)N(C)C    ZINC000012341198
Cn1ccnc1CCC(N)=O    ZINC000204053274
N#C[C@H]1CC[C@@H](NC(N)=O)C1    ZINC000261227378
NC(=O)N/N=C1/C=CCCC1    ZINC000000336526
Cc1ccn(CCC(N)=O)n1    ZINC000000245032
N#CCN1CCC[C@@H]1C(N)=O    ZINC000020294776
Cc1cc(C)n(CC(N)=O)n1    ZINC000017011657
NC(=O)NN=C1CC[C@@H]2C[C@H]12    ZINC000378944973
CCCn1nccc1C(N)=O    ZINC000167017129
CC(C)n1cc(C(N)=O)cn1    ZINC000114335055
CCc1nccn1CC(N)=O    ZINC000034925256
CCc1cc(C(N)=O)nn1C    ZINC000095630523
CCc1cnn(CC(N)=O)c1    ZINC000402024026
CCCc1[nH]ncc1C(N)=O    ZINC000169089965
C[C@@H](CC(N)=O)n1ccnc1    ZINC000221467006
Cc1ccc(C)n1NC(N)=O    ZINC000004690558
CC(C)n1ccc(C(N)=O)n1    ZINC000140556262
Cn1cccc1CNC(N)=O    ZINC000077260706
CCCc1cc(C(N)=O)n[nH]1    ZINC000080684644
Cc1ncn(CC(N)=O)c1C    ZINC000051927829
CCn1nccc1CC(N)=O    ZINC001250080408
Cc1cnn([C@@H](C)C(N)=O)c1    ZINC000061679557
C[C@H](CC(=N)O)n1cccn1    ZINC000335514313
CCc1nn(C)cc1C(N)=O    ZINC000220874464
CC(C)n1cnc(C(N)=O)c1    ZINC000307047992
Cn1ccc(CCC(N)=O)n1    ZINC000139811560
CCn1nc(C)cc1C(N)=O    ZINC000002568757
N#C[C@H]1CCCN(C(N)=O)C1    ZINC000070663214
N#C[C@@H]1CCCN(C(N)=O)C1    ZINC000070663215
C[C@@H](NC(N)=O)c1ccc[nH]1    ZINC000307198165
Cn1cc(CCC(N)=O)cn1    ZINC000169223826
N#CN1CCC[C@H](C(N)=O)C1    ZINC000168156276
C/C(=C(\C#N)C(N)=O)N(C)C    ZINC000000167336
Cc1cn(CC(N)=O)c(C)n1    ZINC000220990514
N#CCC1(CNC(N)=O)CC1    ZINC000306471101
CC1(C#N)CN(CC(N)=O)C1    ZINC000306431048
Cc1ccn([C@@H](C)C(N)=O)n1    ZINC000012398387
Cc1ccn([C@H](C)C(N)=O)n1    ZINC000012398389
Cc1c(CC(N)=O)cnn1C    ZINC000166120130
Cc1n[nH]c(C)c1CC(N)=O    ZINC000037389777
C[C@H](Cc1cnc[nH]1)C(N)=O    ZINC000202246209
C[C@@H](C(N)=O)c1cnn(C)c1    ZINC000307188718
CC(C)c1cc(C(N)=O)[nH]n1    ZINC000039134153
CCCn1ccc(C(N)=O)n1    ZINC000012397179
NC(=O)NCCn1cccc1    ZINC000125296916
CC(C)n1nccc1C(N)=O    ZINC000075847563
CCc1cc(C(N)=O)n(C)n1    ZINC000085166348
Cc1cc(CC(N)=O)n(C)n1    ZINC000147925868
CCn1cc(C(N)=O)c(C)n1    ZINC000034925191
CCn1cc(CC(N)=O)cn1    ZINC000306470840
N#CN1CCC(C(N)=O)CC1    ZINC000168158568
CCc1c[nH]c(N)c1C(N)=O    ZINC000257198295
NC(=O)NN=C1CC2(CC2)C1    ZINC000307007527
Cn1ccc(CNC(N)=O)c1    ZINC000225148160
CCn1ncc(C(N)=O)c1C    ZINC000034925189
C[C@H](NC(N)=O)c1ccc[nH]1    ZINC000307198166
Cc1nn(C)c(C)c1C(N)=O    ZINC000036963038
C[C@H](C(N)=O)c1cnn(C)c1    ZINC000307188719
CCc1c(C(N)=O)cnn1C    ZINC000306437015
NC(=O)[C@@H]1CC2CCC1CC2    ZINC000000136584
NC(=O)C1CCC2(CC2)CC1    ZINC000142290390
CC1=C(C)C[C@H](C(N)=O)CC1    ZINC000238198321
NC(=O)[C@H]1CC12CCCCC2    ZINC000034060476
NC(=O)C[C@H]1C[C@@H]2CC[C@H]1C2    ZINC000034863256
NC(=O)[C@@H]1CC12CCCCC2    ZINC000034060477
NC(=O)C[C@@H]1C[C@H]2CC[C@H]1C2    ZINC000101084733
C=CCC1(C(N)=O)CCCC1    ZINC000168169826
NC(=O)/C=C\C1CCCCC1    ZINC000095817849
NC(=O)C[C@H]1C[C@H]2CC[C@H]1C2    ZINC000100620053
CC1(C)CC=C(C(=N)O)CC1    ZINC000335184479
NC(=O)/C=C/C1CCCCC1    ZINC000039268165
CC1CCC(=CC(N)=O)CC1    ZINC000142461098
NC(=O)C12CCC(CC1)CC2    ZINC000116368696
NC(=O)[C@H]1CC2CCC1CC2    ZINC000000136586
CC1=C(C)C[C@@H](C(N)=O)CC1    ZINC000238196622
NC(=O)C[C@@H]1C[C@@H]2CC[C@H]1C2    ZINC000101084734
NC(=O)CC(C1CC1)C1CC1    ZINC000307673548
C[C@]1(C(N)=O)C[C@H]2CC[C@H]1C2    ZINC000306605749
C[C@@]1(C(N)=O)C[C@H]2CC[C@H]1C2    ZINC000306605739
NC(=O)c1cccnc1S    ZINC000006862809
NC(=O)c1ccc(S)nc1    ZINC000001697331
NC(=O)/C=C/c1nccs1    ZINC000044259411
NC(=S)c1cc[n+]([O-])cc1    ZINC000005784264
NC(=S)c1ccc[n+]([O-])c1    ZINC000000166565
NC(=O)/C=C\c1nccs1    ZINC000208747525
NC(=S)c1cc[nH]c(=O)c1    ZINC000036949563
NC(=S)Nc1cnccn1    ZINC000002538964
NC(=S)Nc1ncccn1    ZINC000002582351
NC(=S)c1cncnc1N    ZINC000005580303
CC1=C(C(N)=O)C(=O)C(=O)N1    ZINC000006763701
NC(=O)/C=C(\N)C(F)(F)F    ZINC000139526230
NC(=O)c1ccc(C(=O)O)[nH]1    ZINC000238854445
NC(=O)c1coc(C(N)=O)c1    ZINC000015219944
NC(=O)/C=C(/N)C(F)(F)F    ZINC000219617300
NC(=O)c1cc(O)[nH]c(=O)c1    ZINC000034130039
NC(=O)c1cc(O)cc(=O)[nH]1    ZINC000200179754
NC(=O)c1cc(C(=O)O)c[nH]1    ZINC000032628245
NC(=O)c1ccc(=O)[nH]c1O    ZINC000012958594
NC(=O)c1c[nH]c(=O)cc1O    ZINC000016970850
NC(=O)c1ccc(C(N)=O)o1    ZINC000039064937
NC(=O)NC(=O)c1ccco1    ZINC000001591989
NC(=O)c1c[nH]c(C(=O)O)c1    ZINC000072297736
NC(=O)Nc1ccccc1F    ZINC000000156334
NC(=O)c1cc(N)cc(F)c1    ZINC000043463442
NC(=O)Nc1cccc(F)c1    ZINC000002031132
NC(=O)C(=O)Nc1cnc[nH]1    ZINC001142924344
NC(=O)Nc1ccc(F)cc1    ZINC000000395190
NC(=O)Cc1cncc(F)c1    ZINC000238559088
NC(=O)c1ccc(F)c(N)c1    ZINC000021953377
NC(=O)c1c(N)ncc[n+]1[O-]    ZINC000085223705
NC(=O)c1ccc(N)cc1F    ZINC000039064904
NC(=O)c1nc[nH]c1C(N)=O    ZINC000008294973
NC(=O)c1cccc(N)c1F    ZINC000143396771
NC(=O)Cc1ccc(F)cn1    ZINC000224049554
NC(=O)c1cccc(F)c1N    ZINC000034514045
NC(=O)C(=O)Nc1cc[nH]n1    ZINC001142925440
NC(=O)c1ccc(N)c(F)c1    ZINC000038861414
Cc1cc(C(N)=O)cnc1F    ZINC000096675762
NC(=O)c1cn[nH]c1NC=O    ZINC000067664815
NC(=O)c1cc(F)ccc1N    ZINC000002585989
NC(=O)Cc1ncccc1F    ZINC000307072547
NC(=O)c1cc(N)ccc1F    ZINC000002243177
NC(=O)Cn1cc(C=O)nn1    ZINC000085271859
NC(=O)c1ccc(F)cc1N    ZINC000036075372
NC(=O)c1c(N)cccc1F    ZINC000000154077
Cc1ncc(C(N)=O)cc1F    ZINC000088189763
NC(=O)c1cc(C(N)=O)[nH]n1    ZINC000095830521
NC(=O)Cc1ccncc1F    ZINC001250077525
NC(=O)NCC(F)(F)CO    ZINC000231783915
Cc1ccc(C(N)=S)n1C    ZINC000012394540
C#CC1(O)CN(CC(N)=O)C1    ZINC000934441628
Cc1cc(CCC(N)=O)no1    ZINC000169221943
CC#CCN(C)C(=O)C(N)=O    ZINC001336007292
C#CC(=O)N(C)CCC(N)=O    ZINC000307695354
CC(C)c1oncc1C(N)=O    ZINC000224385906
CC(C)c1cc(C(N)=O)on1    ZINC000144997543
CCc1noc(C)c1C(N)=O    ZINC000037388340
NC(=O)C(=O)NC1CC=CC1    ZINC001119102217
Cc1oc(N)c(C(N)=O)c1C    ZINC000000128732
NC(=O)[C@H]1[C@H](N)[C@@H]2C=C[C@@H]1O2    ZINC000169619938
NC(=O)[C@H]1[C@@H](N)[C@@H]2C=C[C@H]1O2    ZINC000032099063
CCCc1cc(C(N)=O)no1    ZINC000039123969
C#CC(=O)N(CC)CC(N)=O    ZINC000307667940
C#C[C@@H](C)N(C)C(=O)C(N)=O    ZINC001352227480
NC(=O)NCCc1ccco1    ZINC000042227943
NC(=O)[C@H]1[C@@H](N)[C@H]2C=C[C@H]1O2    ZINC000100163231
NC(=O)[C@@H]1[C@@H](N)[C@H]2C=C[C@H]1O2    ZINC000242677143
NC(=O)[C@H]1[C@H]2C=C[C@@H](O2)[C@H]1N    ZINC000242677142
NC(=O)NCCc1ccoc1    ZINC000575459195
NC(=O)C(=O)N1CC=CCC1    ZINC000635777567
C#C[C@@H](CC)NC(=O)C(N)=O    ZINC001119045074
CN(Cc1ccco1)C(N)=O    ZINC000035126368
NC(=O)[C@@H]1[C@H](N)[C@@H]2C=C[C@@H]1O2    ZINC000169619937
N#CC1CC(OCC(N)=O)C1    ZINC001205856137
NC(=O)N1O[C@H]2C=C[C@H]1CC2    ZINC000100213129
NC(=O)C(=O)N1C[C@H]2C[C@@H]2C1    ZINC001142931809
NC(=O)C12CC(C(N)=O)(C1)C2    ZINC000238626123
CN(Cc1ccoc1)C(N)=O    ZINC000042355040
NC(=O)[C@H]1[C@@H](N)[C@@H]2C=C[C@@H]1O2    ZINC000101933065
Cc1occc1CNC(N)=O    ZINC000306278924
C#CC(=O)N[C@H](C)CC(N)=O    ZINC000307678997
CC#CC(=O)NCCC(N)=O    ZINC000306361930
C#CC(=O)N[C@@H](C)CC(N)=O    ZINC000307678999
CC(C)c1nocc1C(N)=O    ZINC000141209540
NC(=O)C(=O)N1C[C@@H]2C[C@H]2C1    ZINC001142931817
NC(=O)[C@@H]1[C@@H](N)[C@@H]2C=C[C@@H]1O2    ZINC000101933069
CC(C)c1cc(C(N)=O)no1    ZINC000039112935
CC#CC(=O)N[C@H](C)C(N)=O    ZINC000306399652
Cc1noc(C)c1CC(N)=O    ZINC000012355485
CC#CC(=O)N(C)CC(N)=O    ZINC000306407983
C#CCN(CC)C(=O)C(N)=O    ZINC001332440392
CC#CC(=O)N[C@@H](C)C(N)=O    ZINC000306428620
CCO/C(C)=C(\C#N)C(N)=O    ZINC000002551281
NC(=O)[C@@H]1[C@H]2C=C[C@H](O2)[C@H]1N    ZINC000041701913
C#CCNC(=O)CCC(N)=O    ZINC001142953252
CCc1nc(C)c(C(N)=O)o1    ZINC000146463840
C#CC(=O)N[C@H](CC)C(N)=O    ZINC000306208470
NC(=O)C(=O)N1C[C@@H]2C[C@@H]2C1    ZINC001142931815
C#CC(C)(C)NC(=O)C(N)=O    ZINC001119101662
C#C[C@H](CC)NC(=O)C(N)=O    ZINC001119045073
Cc1ccoc1CNC(N)=O    ZINC000307536761
C#C[C@H](C)N(C)C(=O)C(N)=O    ZINC001352227531
CC#CCCNC(=O)C(N)=O    ZINC001329804216
N#CC1(C(N)=O)CCOCC1    ZINC000044765114
Cc1ccc(CNC(N)=O)o1    ZINC000053037146
NC(=O)C(=O)N[C@H]1C=CCC1    ZINC001119048060
C#CCCCNC(=O)C(N)=O    ZINC001142934458
NC(=O)[C@@H]1[C@H]2C=C[C@@H](O2)[C@H]1N    ZINC000100163233
C#CC(=O)NCCCC(N)=O    ZINC000307728161
NC(=O)C(=O)N[C@@H]1C=CCC1    ZINC001119048059
CCCc1nc(C(N)=O)co1    ZINC000221970337
CC(C)c1ocnc1C(N)=O    ZINC000224526078
CCCn1cc(C(N)=O)nn1    ZINC000082018594
C[C@@H](C(N)=O)n1cnc(N)c1    ZINC000685951117
CCn1cnc(N)c1C(N)=O    ZINC000034203923
Cc1cn(CCC(N)=O)nn1    ZINC001335185769
CCn1nccc1NC(N)=O    ZINC000307692903
Cc1cc(CNC(N)=O)n[nH]1    ZINC000201187142
Cc1nn(C)c(N)c1C(N)=O    ZINC000021303713
CCc1ncn(CC(N)=O)n1    ZINC001344031137
CCn1cc(NC(N)=O)cn1    ZINC000035247447
CCn1ccc(NC(N)=O)n1    ZINC000300846375
Cn1cc(CNC(N)=O)cn1    ZINC000044377933
Cn1cnc(CNC(N)=O)c1    ZINC001336919380
Cn1ccnc1CNC(N)=O    ZINC000070798523
Cc1cc(NC(N)=O)n(C)n1    ZINC000022169922
CCn1cc(C(N)=O)c(N)n1    ZINC000008783110
CC(C)n1cc(C(N)=O)nn1    ZINC000222187934
CCCc1n[nH]c(C(N)=O)n1    ZINC000078243074
NC(=O)NCCn1cccn1    ZINC000042541431
Cc1n[nH]cc1CNC(N)=O    ZINC000038012148
Cn1ccc(NCC(N)=O)n1    ZINC000086780356
CN(Cc1cnc[nH]1)C(N)=O    ZINC000080037974
Cc1nc(C)n(CC(N)=O)n1    ZINC000047840617
CCn1nc(C)c(C(N)=O)n1    ZINC000306955064
NC(=O)[C@H](N)Cc1c[nH]cn1    ZINC000004552300
CNc1c(C(N)=O)ncn1C    ZINC000000330546
NC(=O)CCCn1cncn1    ZINC000307682300
CCn1ncc(N)c1C(N)=O    ZINC000002558392
CNc1nn(C)cc1C(N)=O    ZINC000238360567
Cn1cncc1NCC(N)=O    ZINC001161841210
NC(=O)CCn1cnc(N)c1    ZINC000685951253
CCn1ncc(C(N)=O)c1N    ZINC000039064929
Cc1nc(C(N)=O)c(N)n1C    ZINC000000139986
CCc1n[nH]c(C(N)=O)c1N    ZINC000020286150
Cc1cc(N)nn1CC(N)=O    ZINC000300842096
CN(Cc1ncc[nH]1)C(N)=O    ZINC000070819020
C[C@H](C(N)=O)n1cnc(N)c1    ZINC000685951118
CCn1cc(N)c(C(N)=O)n1    ZINC000002558394
Cc1nn(C)c(C(N)=O)c1N    ZINC000034162798
NC(=O)[C@@H](N)Cc1cnc[nH]1    ZINC000005955080
Cc1cc(NC(N)=O)nn1C    ZINC000169288737
NC(=O)CCn1ccc(N)n1    ZINC000037396341
Cn1cncc1CNC(N)=O    ZINC000307223578
Cc1c(N)c(C(N)=O)nn1C    ZINC000002527258
NC(=O)CN1CC[C@@H]2C[C@@H]2C1    ZINC000575498926
CCN1CC[C@@H]2C[C@@]21C(N)=O    ZINC001278161464
C=CCN(CC(N)=O)C1CC1    ZINC000381895697
CCN1C[C@H]2C[C@@]2(C(N)=O)C1    ZINC001278161440
C[C@@]1(NC(N)=O)CC=CCC1    ZINC000307067037
NC(=O)C12CCC(N)(CC1)C2    ZINC000143779987
NC(=O)[C@@H]1C[C@@]12CCCNC2    ZINC000215384936
NC(=O)[C@@]12CCC[C@@H]1CNC2    ZINC000306587115
NC(=O)NCC1=CCCCC1    ZINC000307154271
C#CCNC(C)(C)CC(N)=O    ZINC000230651577
NC(=O)N1C[C@@H]2CCC[C@H]2C1    ZINC000132009724
NC(=O)N1C[C@H]2CCC[C@@H]2C1    ZINC000132009949
NC(=O)N1CC[C@@H](C2CC2)C1    ZINC000306588419
NC(=O)N[C@H]1C[C@H]2CC[C@@H]1C2    ZINC000004945811
C=C[C@@H]1CCCCN1C(N)=O    ZINC000307414920
C#CCN(CCC)CC(N)=O    ZINC000393617576
NC(=O)NC12CCC(CC1)C2    ZINC000168279385
NC(=O)[C@@H]1[C@@H](N)[C@H]2CC[C@H]1C2    ZINC000100079579
C#C[C@@H](NC(N)=O)C(C)(C)C    ZINC000306223627
NC(=O)[C@@H]1[C@H](N)[C@H]2CC[C@H]1C2    ZINC000100079574
NC(=O)CN(C1CC1)C1CC1    ZINC000625836577
C=CC1CCN(C(N)=O)CC1    ZINC000306433271
NC(=O)N[C@H]1C[C@@H]2CC[C@@H]1C2    ZINC000104077104
NC(=O)[C@@H]1C[C@H]2C[C@@H](N)[C@H]2C1    ZINC000725343535
NC(=O)N1CC(C2CCC2)C1    ZINC000306418632
NC(=O)CCNC1CC=CC1    ZINC000132886482
C=CCCNC1(C(N)=O)CC1    ZINC000379205926
NC(=O)N1CCC[C@H]1C1CC1    ZINC000307323013
C#CCN(CC(N)=O)C(C)C    ZINC000048484581
NC(=O)N[C@@H]1C[C@H]1C1CCC1    ZINC000335043464
C=CCN(CC=C)CC(N)=O    ZINC000032016250
NC(=O)CN1CC[C@@H]2C[C@H]2C1    ZINC000575498927
C[C@H](C(N)=O)N1C[C@H]2C[C@@H]2C1    ZINC000307388705
NC(=O)N[C@H]1C[C@@H]2CC[C@H]1C2    ZINC000001668089
CCN1CC[C@H]2C[C@@]21C(N)=O    ZINC001278161466
NC(=O)N[C@H]1C[C@H]2CC[C@H]1C2    ZINC000104077109
NC(=O)[C@H]1CC12CCNCC2    ZINC000069792151
CC1(C)[C@@H]2CN(C(N)=O)C[C@H]21    ZINC000306289074
NC(=O)CN1CC[C@H]2C[C@@H]2C1    ZINC000575498925
NC(=O)NC[C@@H]1CC=CCC1    ZINC000044584524
NC(=O)[C@@H]1C[C@@H]2C[C@@H](N)[C@@H]2C1    ZINC000685950696
C=C(C)CNC1(C(N)=O)CC1    ZINC000307641881
NC(=O)[C@H]1[C@@H](N)[C@@H]2CC[C@H]1C2    ZINC000002555436
CC#CCCNCCC(N)=O    ZINC000122693099
CC1(C)[C@H]2CN(C(N)=O)C[C@@H]21    ZINC000306289076
CC1=C[C@H](C)CN(C(N)=O)C1    ZINC000307727016
NC(=O)CN[C@@H]1C[C@H]2C[C@H]2C1    ZINC000307194990
C=C1CCN(CC(N)=O)CC1    ZINC000306554085
C#CCCN(C)CCC(N)=O    ZINC000307913233
C=CCN1CCC[C@@H]1C(N)=O    ZINC000080232371
NC(=O)N1CC[C@H]2CCC[C@@H]21    ZINC000306228689
NC(=O)NC1CC2(CCC2)C1    ZINC000575489761
NC(=O)NC[C@H]1CC=CCC1    ZINC000044584526
CC#CCN(CC)CC(N)=O    ZINC000307732237
C[C@@H](C(N)=O)N1C[C@@H]2C[C@@H]2C1    ZINC000307388706
NC(=O)CCN[C@H]1C=CCC1    ZINC000698317686
CCN1CC[C@@H]2C[C@]21C(N)=O    ZINC001278161461
C#CCN(CC)[C@@H](C)C(N)=O    ZINC000307638042
NC(=O)[C@@H]1CCCN1C1CC1    ZINC000144331461
NC(=O)[C@@H]1CC12CCNCC2    ZINC000069792152
N#CCCCCCCC(N)=O    ZINC000001654077
NC(=O)[C@H]1[C@H](N)[C@H]2CC[C@H]1C2    ZINC000100079576
NC(=O)C1CN(CC2CC2)C1    ZINC000117132767
NC(=O)[C@H]1NC[C@@H]2CCC[C@@H]21    ZINC000102233008
CC1=CCN(CC(N)=O)CC1    ZINC000307198163
CC1=CCCN(CC(N)=O)C1    ZINC000306359912
CC#CCN(C)CCC(N)=O    ZINC000307561917
NC(=O)N1C[C@@H]2CCCC[C@@H]21    ZINC000306693302
NC(=O)N1CC[C@@H]2CCC[C@@H]21    ZINC000306228686
C=C[C@H]1CCCCN1C(N)=O    ZINC000307414921
NC(=O)N1CCC[C@@H]1C1CC1    ZINC000307323009
C[C@]1(NC(N)=O)CC=CCC1    ZINC000307067038
NC(=O)NC(C1CC1)C1CC1    ZINC000042237420
C#CCCCN(C)CC(N)=O    ZINC000161093892
C#C[C@H](CC)NCCC(N)=O    ZINC000229513136
CCN1CC2(C[C@H]2C(N)=O)C1    ZINC001278160822
NC(=O)C1(NCC2CC2)CC1    ZINC000230618371
NC(=O)N1[C@@H]2CC[C@@H]1CCC2    ZINC000117369632
NC(=O)N1CC2CCC1CC2    ZINC000306321015
NC(=O)[C@H]1C[C@H]2C[C@@H](N)[C@H]2C1    ZINC000725343536
NC(=O)[C@@H]1C[C@]12CCCNC2    ZINC000215384976
C[C@H](C(N)=O)N1C[C@@H]2C[C@@H]2C1    ZINC000307388707
CC#CCN(C)[C@H](C)C(N)=O    ZINC000306471740
CC1=C(C)CN(C(N)=O)CC1    ZINC000306291411
CCC[C@H](C)[C@H](C#N)C(N)=O    ZINC000001716750
C#C[C@H](NC(N)=O)C(C)(C)C    ZINC000306223626
C#C[C@@](C)(CC)NCC(N)=O    ZINC000307674863
CCN1CC2(C[C@@H]2C(N)=O)C1    ZINC001278160824
NC(=O)CCN[C@@H]1C=CCC1    ZINC000698317685
NC(=O)C12CCCN1CCC2    ZINC000306261775
C[C@H](C(N)=O)N1C[C@@H]2C[C@H]2C1    ZINC000307388708
NC(=O)[C@@H]1C[C@@H]2C[C@@H](N)[C@H]2C1    ZINC000685950699
CCC[C@@H](C)[C@@H](C#N)C(N)=O    ZINC000001716747
NC(=O)[C@@H]1C[C@@H]2C[C@H](N)[C@@H]2C1    ZINC000685950697
C[C@@H](C(N)=O)N1CC=CCC1    ZINC000306203485
C#CCN(C)[C@@H](CC)C(N)=O    ZINC000307701556
NC(=O)N1CCC2(CCC2)C1    ZINC000307105332
NC(=O)N1CCCC2(CC2)C1    ZINC000306511183
NC(=O)CN1C2CCC1CC2    ZINC000307282638
NC(=O)N1C[C@@H]2CCC[C@@H]2C1    ZINC000132009493
CCNC12CC(C(N)=O)(C1)C2    ZINC001278162123
NC(=O)N1CC2(C1)CCCC2    ZINC000306920271
NC(=O)[C@H]1NC[C@H]2CCC[C@@H]21    ZINC000102232996
NC(=O)N1C[C@@H]2C[C@@H]1CCC2    ZINC000205101885
CN1CCC=C(CC(N)=O)C1    ZINC001250077789
C#CCN(C)[C@H](CC)C(N)=O    ZINC000307701555
C#CCN(CC)[C@H](C)C(N)=O    ZINC000307638041
NC(=O)N1CC[C@H](C2CC2)C1    ZINC000306588420
NC(=O)[C@@H]1NC[C@@H]2CCC[C@@H]21    ZINC000102233003
NC(=O)[C@@H]1NC[C@H]2CCC[C@@H]12    ZINC000096034563
NC(=O)[C@@H]1NC[C@@H]2CCC[C@H]21    ZINC000096034564
NC(=O)[C@H]1C[C@]12CCCNC2    ZINC000215384892
C#C[C@](C)(CC)NCC(N)=O    ZINC000307674862
NC(=O)CNC1(C2CC2)CC1    ZINC000307759302
C=CCN1CCC[C@H]1C(N)=O    ZINC000039064946
CC1=C[C@@H](C)CN(C(N)=O)C1    ZINC000307727020
NC(=O)CN1CC[C@H]2C[C@H]2C1    ZINC000575498924
C#C[C@@H](CC)NCCC(N)=O    ZINC000229513123
C#CCCN(CC)CC(N)=O    ZINC000231827619
CN1CC=C(CC(N)=O)CC1    ZINC000144517608
NC(=O)[C@@H]1C[C@H]2CC[C@H]1NC2    ZINC000204296115
NC(=O)[C@H]1CCCN1C1CC1    ZINC000144384093
CN1[C@H]2CC[C@H]1[C@@H](C(N)=O)C2    ZINC001278091174
NC(=O)[C@@H]1[C@H]2CC[C@@H](C2)[C@@H]1N    ZINC000100079581
NC(=O)C12CCN(CC1)CC2    ZINC000034278565
NC(=O)[C@@H]1C[C@@H]2C[C@H](N)[C@H]2C1    ZINC000685950698
C#CCCCNCCC(N)=O    ZINC000163058412
CCN1CC[C@H]2C[C@]21C(N)=O    ZINC001278161463
C[C@H](C(N)=O)N1CC=CCC1    ZINC000306202909
NC(=O)N1CC[C@@H]2CCC[C@H]21    ZINC000306228687
CCC[C@H](C)[C@@H](C#N)C(N)=O    ZINC000001716748
C#CC(C)(C)N(C)CC(N)=O    ZINC000306489019
CC#CCN(C)[C@@H](C)C(N)=O    ZINC000306928900
NC(=O)[C@@H]1NC[C@H]2CCC[C@H]12    ZINC000102232990
NC(=O)CN[C@H]1C[C@H]2C[C@H]2C1    ZINC001167891224
NC(=O)NC1(C2CCC2)CC1    ZINC000575489819
NC(=O)[C@H]1C[C@H]2CC[C@H]1NC2    ZINC000204296136
NC(=O)N1CC[C@H]2CCC[C@H]21    ZINC000306228688
NC(=O)NCC1(C2CC2)CC1    ZINC000228631515
NC(=O)[C@H]1C[C@@]12CCCNC2    ZINC000215384848
CCC[C@@H](C)[C@H](C#N)C(N)=O    ZINC000001716749
CC1(C)[C@@H]2CN(C(N)=O)C[C@@H]21    ZINC000306289071
NC(=O)[C@@H](F)Br    ZINC000008698277
NC(=O)[C@H](F)Br    ZINC000008698278
C[C@@](Cl)(CCl)C(N)=O    ZINC000001678726
C[C@](Cl)(CCl)C(N)=O    ZINC000002045066
NC(=O)COS(=O)(=O)O    ZINC000005215284
NC(=O)c1ccc(C=O)s1    ZINC000039062847
NC(=O)c1csc(C=O)c1    ZINC000074942097
NC(=O)c1ccc(Cl)cc1    ZINC000000152995
NC(=O)c1ccccc1Cl    ZINC000000152952
NC(=O)c1cccc(Cl)c1    ZINC000000153113
NC(=S)c1ccccc1F    ZINC000002540597
CSCC(F)(F)C(N)=O    ZINC000218703770
NC(=O)c1cc(C(=O)O)co1    ZINC000095348406
NC(=S)n1cc(C=O)cn1    ZINC000022115862
NC(=O)c1ccc(C(=O)O)o1    ZINC000075542021
NC(=S)c1ccc(F)cc1    ZINC000000165748
NC(=O)CSCC(F)F    ZINC001559425996
NC(=S)COCC(F)F    ZINC000130642566
NC(=S)c1cccc(F)c1    ZINC000002540604
NC(=O)c1coc(C(=O)O)c1    ZINC000068575557
NC(=O)c1cc(C(=O)O)[nH]n1    ZINC000139816562
NC(=O)C(=O)Nc1cnoc1    ZINC001142924852
NC(=O)c1ccc([N+](=O)[O-])[nH]1    ZINC000307685517
NC(=O)c1cc(=O)[nH]c(O)n1    ZINC000001694015
NC(=O)c1cc([N+](=O)[O-])c[nH]1    ZINC000306459036
NC(=O)c1[nH]cnc1C(=O)O    ZINC000039057771
Cc1cc(C(N)=O)sc1C    ZINC000037388220
NC(=O)c1ccc(F)c(O)c1    ZINC000095712967
CCc1ccc(C(N)=O)s1    ZINC000036962834
NC(=O)c1ccc(O)cc1F    ZINC000075847336
C[C@@H](C(N)=O)c1cccs1    ZINC000102295735
NC(=O)c1c(O)cccc1F    ZINC000034498179
Cc1scc(C(N)=O)c1C    ZINC000096345657
Cc1cc(C)c(C(N)=O)s1    ZINC000143224170
NC(=O)c1cc(F)ccc1O    ZINC000034134213
C[C@H](C(N)=O)c1ccsc1    ZINC000145647181
Cc1cc(C(N)=O)c(C)s1    ZINC000000758141
NC(=O)c1ccc(O)c(F)c1    ZINC000075847609
NC(=O)c1n[nH]nc1C(N)=O    ZINC000003900784
C[C@H](C(N)=O)c1cccs1    ZINC000102295731
C[C@@H](C(N)=O)c1ccsc1    ZINC000145647386
NC(=O)Oc1ccc(F)cc1    ZINC000034120244
NC(=O)CCc1cccs1    ZINC000037387655
NC(=O)CCc1ccsc1    ZINC000118034178
NC(=O)c1ccc(F)cc1O    ZINC000095712414
Cc1cscc1CC(N)=O    ZINC001250077954
Cc1sccc1CC(N)=O    ZINC000146605601
NC(=O)c1cccc(F)c1O    ZINC000039059598
CCc1ccsc1C(N)=O    ZINC000039064979
NC(=O)Nc1ccncc1F    ZINC000219528229
NC(=O)c1ccc(N)nc1F    ZINC000038995672
NC(=O)Nc1ccc(F)nc1    ZINC000307744118
Cc1cc(C)n(C(N)=S)n1    ZINC000000092678
NC(=O)c1ccc(F)nc1N    ZINC000039409135
NC(=O)Nc1cccc(F)n1    ZINC000307259984
NC(=S)CCn1cccn1    ZINC000019477936
Cc1cc(C(N)=S)n(C)n1    ZINC000004277268
Cc1cc(C(N)=S)nn1C    ZINC000000158740
NC(=O)Nc1cncc(F)c1    ZINC000300967553
NC(=O)Nc1ccc(F)cn1    ZINC000165391557
NC(=O)c1cc(F)cnc1N    ZINC000146918614
NC(=O)CO[C@@H]1C=CC(=O)C1    ZINC001205858020
NC(=O)CCCC(F)(F)F    ZINC000113693960
NC(=O)C1=C(C(=O)O)CCC1    ZINC000001565824
NC(=O)C[n+]1cccc(F)c1    ZINC000003091391
NC(=O)/C=C/[C@H]1C[C@@H]1C(=O)O    ZINC000218692539
NC(=O)C12CC(C(=O)O)(C1)C2    ZINC000039064987
NC(=O)CO[C@H]1C=CC(=O)C1    ZINC001205858019
NC(=O)/C=C/[C@H]1C[C@H]1C(=O)O    ZINC000218692693
NC(=O)/C=C\[C@@H]1C[C@@H]1C(=O)O    ZINC000307904179
NC(=O)/C=C/[C@@H]1C[C@H]1C(=O)O    ZINC000218692613
NC(=O)C1(C(=O)O)CC=CC1    ZINC000663055252
NC(=O)/C=C\[C@@H]1C[C@H]1C(=O)O    ZINC000307904183
NC(=O)/C=C/[C@@H]1C[C@@H]1C(=O)O    ZINC000218692457
Cc1oc(C(N)=O)cc1CO    ZINC000585670419
C#CCOC(=O)CCC(N)=O    ZINC001122612100
Cn1cc(OCC(N)=O)cn1    ZINC000159055424
C[C@@H](CC#N)NC(=O)C(N)=O    ZINC001332355166
CN1N=C(C(N)=O)CCC1=O    ZINC000000001660
Cc1cc(CNC(N)=O)on1    ZINC000044996043
CN(CC(N)=O)C(=O)CC#N    ZINC000037269134
C[C@H](CC#N)NC(=O)C(N)=O    ZINC001332355167
N#CCCC(=O)NCC(N)=O    ZINC001143188531
Cc1nnc(CCC(N)=O)o1    ZINC001253364158
N=CNC(=O)[C@@H]1C[C@@H]1C(N)=O    ZINC001182384679
CCC(=O)N[C@@H](C#N)C(N)=O    ZINC000196832643
Cc1cc(CNC(N)=O)no1    ZINC000044410772
CCc1cc(O)n(C(=N)O)n1    ZINC001245916876
CCC(=O)N[C@H](C#N)C(N)=O    ZINC000196832657
N=CNC(=O)[C@@H]1C[C@H]1C(N)=O    ZINC001182384680
Cn1cc(C(N)=O)n(C)c1=O    ZINC000606245198
COc1cc(C(N)=O)nn1C    ZINC000300775868
COc1nn(C)cc1C(N)=O    ZINC001119292317
Cc1noc(CCC(N)=O)n1    ZINC000036964996
CN(Cc1ccon1)C(N)=O    ZINC000306265525
C[C@H](C#N)C(=O)NCC(N)=O    ZINC000044808932
CC1=NN(C)C(=O)[C@@H]1C(N)=O    ZINC000606245349
N#CCC(=O)NCCC(N)=O    ZINC000037408959
CC#CC(=O)NN(C)C(N)=O    ZINC000306199662
NC(=O)c1cnn(CCO)c1    ZINC000306963371
NC(=O)c1cc(CCO)[nH]n1    ZINC000064038045
COc1cnn(CC(N)=O)c1    ZINC000306384745
Cc1nocc1CNC(N)=O    ZINC000306885930
CN(CCC#N)C(=O)C(N)=O    ZINC001335973456
C[C@H](C#N)N(C)C(=O)C(N)=O    ZINC001142929435
Cc1noc(C)c1NC(N)=O    ZINC000000111668
Cn1cc([C@@H](O)C(N)=O)cn1    ZINC000050977103
COc1nc(C)[nH]c1C(N)=O    ZINC000005800308
Cc1ocnc1CNC(N)=O    ZINC000306364644
C[C@@H](C#N)N(C)C(=O)C(N)=O    ZINC001142929432
N=CNC(=O)[C@H]1C[C@H]1C(N)=O    ZINC001182384677
Cc1nc(NC(N)=O)oc1C    ZINC000238556214
C[C@H](C#N)CNC(=O)C(N)=O    ZINC001330853385
NC(=O)C(=O)NN=CC1CC1    ZINC000379262081
CC[C@@H](C#N)NC(=O)C(N)=O    ZINC001330869849
CC[C@H](C#N)NC(=O)C(N)=O    ZINC001119044517
CC(C)c1noc(C(N)=O)n1    ZINC000901955777
CC1=NN(C)C(=O)[C@H]1C(N)=O    ZINC000606245350
CN1CC(=O)C(C(N)=O)=C1N    ZINC000014241055
N=CNC(=O)C1(C(N)=O)CC1    ZINC001143163409
CCN(CC#N)C(=O)C(N)=O    ZINC001119099065
C[C@@H](NC(=O)CC#N)C(N)=O    ZINC000035795819
NC(=O)c1ccnn1CCO    ZINC000306371607
CCOc1cc(C(N)=O)[nH]n1    ZINC001327719979
C[C@H](NC(=O)CC#N)C(N)=O    ZINC000035795815
C[C@@H](C#N)CNC(=O)C(N)=O    ZINC001330853384
CCCc1nnc(C(N)=O)o1    ZINC000039065012
C[C@@H](C#N)C(=O)NCC(N)=O    ZINC000044808931
N=CNC(=O)[C@H]1C[C@@H]1C(N)=O    ZINC001182384678
COCn1ccc(C(N)=O)n1    ZINC001350525518
NC(=O)COCc1ncc[nH]1    ZINC000307611811
Cn1cc([C@H](O)C(N)=O)cn1    ZINC000050977101
COc1c(C(N)=O)cnn1C    ZINC001463598308
NC(=O)CCc1n[nH]c(N)n1    ZINC000061714994
CCn1nnc(C(N)=O)c1N    ZINC000026422982
CCCn1nnc(C(N)=O)n1    ZINC000148833694
C[C@H](NC(N)=O)c1nnc[nH]1    ZINC000230417731
Cn1nncc1CNC(N)=O    ZINC000307519168
C[C@@H](C(N)=O)n1cc(N)nn1    ZINC000685952360
Cc1nc(C(N)=O)c(N)n1N    ZINC000004879118
C[C@@H](C(N)=O)n1ncc(N)n1    ZINC000082406755
C[C@@H](NC(N)=O)c1nnc[nH]1    ZINC000230417730
Cc1nnnn1CCC(N)=O    ZINC000307633303
C[C@H](C(N)=O)n1cc(N)nn1    ZINC000685952359
NC(=O)CCCc1nn[nH]n1    ZINC001352186803
Cc1nc(CNC(N)=O)n[nH]1    ZINC000306741969
NC(=O)NCCn1cncn1    ZINC000306204933
C[C@H](C(N)=O)n1ncc(N)n1    ZINC000082406756
Cc1c(NC(N)=O)nnn1C    ZINC000606245314
Cc1nc(NC(N)=O)nn1C    ZINC001625225973
CCC#C[C@@H](C)OCC(N)=O    ZINC001205857100
NC(=O)CCO[C@@H]1C=CCC1    ZINC001224815980
C=CC[C@H](C=C)OCC(N)=O    ZINC000705977210
NC(=O)/C=C\C1CCOCC1    ZINC000226100516
C[C@@H]1C[C@@H](C(N)=O)CCC1=O    ZINC000307686938
C#C[C@H](CCC)OCC(N)=O    ZINC001205857494
C[C@H]1CC(=O)CC[C@H]1C(N)=O    ZINC000306758492
NC(=O)/C=C/C1CCOCC1    ZINC000226100530
C#C[C@H](C)O[C@@H](CC)C(N)=O    ZINC001206186938
NC(=O)COC1C[C@@H]2C[C@H]2C1    ZINC001205856344
C=C(C)[C@@H]1OCC[C@@H]1C(N)=O    ZINC000905114808
C#C[C@H](C)O[C@H](CC)C(N)=O    ZINC001206186945
C[C@@H]1CC(=O)CC[C@H]1C(N)=O    ZINC000306758497
C=C(C)[C@H]1OCC[C@H]1C(N)=O    ZINC000307455983
NC(=O)C[C@@H]1C[C@H]2CC[C@H]1O2    ZINC001440448514
CC1(C(N)=O)CCC(=O)CC1    ZINC001618235011
NC(=O)C[C@H]1CCCCC1=O    ZINC000098213561
C[C@@H]1CC(=O)CC[C@@H]1C(N)=O    ZINC000306758500
C#CC[C@H](C)OCCC(N)=O    ZINC001224814937
CC#C[C@H](CC)OCC(N)=O    ZINC001205856303
C[C@H]1CC(=O)CC[C@@H]1C(N)=O    ZINC000306758495
C#CC[C@@H](C)OCCC(N)=O    ZINC001224814936
CCC1=C(C(N)=O)CCCO1    ZINC000306436139
C#C[C@@H](C)O[C@H](CC)C(N)=O    ZINC001206186948
CC#C[C@@H](CC)OCC(N)=O    ZINC001205856302
C#CC[C@H](CC)OCC(N)=O    ZINC001205856096
CCC#C[C@H](C)OCC(N)=O    ZINC001205857101
C[C@@H]1C(=O)CC[C@H]1CC(N)=O    ZINC000307171201
NC(=O)CO[C@@H]1C[C@H]2C[C@H]2C1    ZINC001205856342
C[C@@H]1C[C@H](C(N)=O)CCC1=O    ZINC000307686936
C#C[C@H](CC)OCCC(N)=O    ZINC000238272156
C#C[C@@H](CCC)OCC(N)=O    ZINC001205857495
NC(=O)CCCC(=O)C1CC1    ZINC001463596416
NC(=O)CCOC1CC=CC1    ZINC001224811289
NC(=O)CCO[C@H]1C=CCC1    ZINC001224815982
C=CC(C=C)OCCC(N)=O    ZINC001224812595
C=CC[C@@H](C=C)OCC(N)=O    ZINC000705977209
C[C@@H]1C(=O)CC[C@@H]1CC(N)=O    ZINC000307171194
NC(=O)C[C@H]1C[C@H]2CC[C@H]1O2    ZINC001440448473
NC(=O)[C@@H]1OC[C@@H]2CCC[C@@H]21    ZINC000306924231
C#C[C@H](OCC(N)=O)C(C)C    ZINC001205857803
NC(=O)CO[C@@H]1C=CCCC1    ZINC001205849202
C#CC[C@@H](CC)OCC(N)=O    ZINC001205856085
C[C@H]1C[C@H](C(N)=O)CCC1=O    ZINC000307686935
NC(=O)CO[C@H]1C=CCCC1    ZINC001205849203
C#C[C@@H](CC)OCCC(N)=O    ZINC000238288686
NC(=O)COC1C[C@H]2C[C@@H]2C1    ZINC001205856343
NC(=O)[C@H]1CC12CCOCC2    ZINC000088248292
C[C@H]1C(=O)CC[C@@H]1CC(N)=O    ZINC000307171196
NC(=O)C[C@@H]1CCCCC1=O    ZINC000098213560
C[C@H]1C(=O)CC[C@H]1CC(N)=O    ZINC000307171198
NC(=O)[C@H]1OC12CCCCC2    ZINC000032302875
NC(=O)[C@@H]1OC12CCCCC2    ZINC000039274970
C#C[C@@H](OCC(N)=O)C(C)C    ZINC001205857794
C#C[C@@H](C)O[C@@H](CC)C(N)=O    ZINC001206186952
C[C@H]1C[C@@H](C(N)=O)CCC1=O    ZINC000307686940
CC(=O)CC1(C(N)=O)CCC1    ZINC000307454521
NC(=O)[C@@H]1CC12CCOCC2    ZINC000167056213
CC1(C)CCC1=NNC(N)=O    ZINC000307793276
C[C@H](C#N)CN(C)CC(N)=O    ZINC000037268538
CC[C@@H](C(N)=O)N(C)CC#N    ZINC000061677432
C[C@H]1C[C@H]1C=NN(C)C(N)=O    ZINC000393675137
CCN(CC(N)=O)[C@H](C)C#N    ZINC000231820121
C[C@@H](C(N)=O)N(C)CCC#N    ZINC000020360918
CN(CCCC#N)CC(N)=O    ZINC000037253353
CC[C@H](C)N[C@@H](C#N)C(N)=O    ZINC001257431537
NC(=O)N1C[C@H]2CNC[C@H]2C1    ZINC000083823731
N#CCCCNCCC(N)=O    ZINC000036747345
C[C@@H]1CCCC1=NNC(N)=O    ZINC000252453250
NC(=O)N1C[C@H]2CCN[C@H]2C1    ZINC000077439146
C[C@@H](CC#N)N(C)CC(N)=O    ZINC000048246764
CC[C@H](CC#N)NCC(N)=O    ZINC000036680283
C[C@H](CC#N)N[C@@H](C)C(N)=O    ZINC000037871466
NC(=O)CN1C[C@@H]2C[C@H]1CN2    ZINC001335518906
CC[C@@H]1CCC1=NNC(N)=O    ZINC000307930953
NC(=O)N1CC[C@H]2CNC[C@H]21    ZINC000036263467
CC(=NNC(N)=O)C1CCC1    ZINC000387961075
CCCN(CC#N)CC(N)=O    ZINC000045092657
CC1=NN(C(N)=O)C(C)(C)C1    ZINC000004530442
CC(C)N(CC#N)CC(N)=O    ZINC000048776774
C[C@@H]1C[C@@H]1C=NN(C)C(N)=O    ZINC000393675134
C[C@H]1CCC(=NNC(N)=O)C1    ZINC000252466496
C[C@@H](N[C@@H](C)CC#N)C(N)=O    ZINC000037871467
CC(C)=C/C(C)=N\NC(N)=O    ZINC000004974563
C[C@@H](C#N)CNCCC(N)=O    ZINC000036747222
CC1(C)CC(=NNC(N)=O)C1    ZINC000238175729
NC(=O)NN=CCCC1CC1    ZINC000307911508
CC[C@@H](C)N[C@H](C#N)C(N)=O    ZINC001257431535
CC[C@@H](CC#N)NCC(N)=O    ZINC000036680281
C[C@@H]1C[C@H]1C=NN(C)C(N)=O    ZINC000393675135
CC[C@@H](C)N[C@@H](C#N)C(N)=O    ZINC001257431536
NC(=O)NN=CC1CCCC1    ZINC000252464078
CCN(CC#N)[C@@H](C)C(N)=O    ZINC000045060770
NC(=O)N1C[C@H]2CC[C@@H](C1)N2    ZINC000114493457
CC[C@H](C)N[C@H](C#N)C(N)=O    ZINC001257431525
C[C@H](CC#N)N[C@H](C)C(N)=O    ZINC000037871468
CN(CCC#N)CCC(N)=O    ZINC000036925728
CC(C)=C/C(C)=N/NC(N)=O    ZINC000017014896
C[C@H]1C[C@@H]1C=NN(C)C(N)=O    ZINC000393675132
C[C@H]1CCCC1=NNC(N)=O    ZINC000252453251
C=CCCC(C)=NNC(N)=O    ZINC000393587481
CC[C@H]1CCC1=NNC(N)=O    ZINC000307930954
CC(CC1CC1)=NNC(N)=O    ZINC000252743918
C[C@H](C#N)CNCCC(N)=O    ZINC000036747221
CCN(CC#N)[C@H](C)C(N)=O    ZINC000045060772
NC(=O)N1[C@H]2CC[C@H]1CNC2    ZINC000115018024
C/C(=C\C=C\N)NCC(N)=O    ZINC001161842544
CCN(CC(N)=O)[C@@H](C)C#N    ZINC000231820118
CCC(=NNC(N)=O)C1CC1    ZINC000252469895
C[C@H](CC#N)N(C)CC(N)=O    ZINC000048246767
C[C@@H]1CCC(=NNC(N)=O)C1    ZINC000252466495
C[C@@H](CC#N)N[C@@H](C)C(N)=O    ZINC000037871465
CCN(CCC#N)CC(N)=O    ZINC000042454459
NC(=O)NN=C1CCCCC1    ZINC000004087120
CC(C)(CC(N)=O)NCC#N    ZINC000230651061
C[C@H](C(N)=O)N(C)CCC#N    ZINC000020360917
CN(N=C1CCCC1)C(N)=O    ZINC000307574161
CC[C@H](C(N)=O)N(C)CC#N    ZINC000061677433
C[C@@H](C#N)CN(C)CC(N)=O    ZINC000037268540
CC(C)N(CCC#N)C(N)=O    ZINC000001674151
CCCC(=CC(N)=O)CCC    ZINC000033824187
C[C@H](CC1CCCC1)C(N)=O    ZINC000307703833
CCC[C@@H]1CCC[C@H]1C(=N)O    ZINC000336232075
NC(=O)CC1CCCCCC1    ZINC000004692302
CC(C)CC1(C(N)=O)CCC1    ZINC000117046653
C[C@@H]1CC[C@@H](C(N)=O)C[C@@H]1C    ZINC000038433822
C[C@H]1CC(C(N)=O)C[C@H](C)C1    ZINC000215092432
C[C@H]1C[C@H](C(N)=O)C[C@@H](C)C1    ZINC000306751865
CC(C)(C(N)=O)C1CCCC1    ZINC000238152212
CC1(CC(N)=O)CCCCC1    ZINC000144817797
CC[C@H]1CCCC[C@@H]1C(N)=O    ZINC000307756362
CCC[C@@H]1CCC[C@@H]1C(=N)O    ZINC000336232077
CC[C@H]1CC[C@H](C(N)=O)CC1    ZINC000307626931
C[C@@H]1CCCC[C@H]1CC(N)=O    ZINC000140790994
NC(=O)CCC1CCCCC1    ZINC000011525758
C[C@H]1CCC[C@@H](CC(N)=O)C1    ZINC000034179402
CC[C@H]1CCCC[C@H]1C(N)=O    ZINC000307756360
C[C@H]1CCC[C@H](CC(N)=O)C1    ZINC000034179400
CC1(C)CCC[C@@H](C(N)=O)C1    ZINC000217671156
CC1(C(N)=O)CCCCCC1    ZINC000082221336
C[C@@H]1CCC[C@@H](CC(N)=O)C1    ZINC000034179401
CCC[C@H]1CCC[C@@H]1C(=N)O    ZINC000336232078
C[C@@H]1CC(C(N)=O)C[C@@H](C)C1    ZINC000215092386
C[C@@H]1CCCC[C@@H]1CC(N)=O    ZINC000140790640
C[C@@H]1CC[C@H](C(N)=O)C[C@H]1C    ZINC000256257204
CC1(C)CCC(C(N)=O)CC1    ZINC000034638637
CCC1(C(N)=O)CCCCC1    ZINC000071774076
CCC[C@H]1CCC[C@H]1C(=N)O    ZINC000336232076
C=C(C)CCCCCC(N)=O    ZINC000238080653
C[C@@H]1CCC[C@H](CC(N)=O)C1    ZINC000034179399
CC1(C)CCC[C@H](C(N)=O)C1    ZINC000217699220
CC1CCC(CC(N)=O)CC1    ZINC000038916004
NC(=O)C1CCCCCCC1    ZINC000083187957
CC[C@@H]1CCCC[C@@H]1C(N)=O    ZINC000307756361
C[C@@H](CC1CCCC1)C(N)=O    ZINC000307703834
CC[C@@H]1CCCC[C@H]1C(N)=O    ZINC000307756359
C[C@H]1CCCC[C@@H]1CC(N)=O    ZINC000140790817
C[C@@H]1CC[C@H](C(N)=O)C[C@@H]1C    ZINC000038433820
CCCCCC/C=C/C(N)=O    ZINC000001668654
NC(=O)CCCC1CCCC1    ZINC000150027378
C[C@H]1CCCC[C@H]1CC(N)=O    ZINC000140791187
CCCCCC/C=C\C(N)=O    ZINC000086047323
CC(C)(C)C[C@@H]1C[C@H]1C(N)=O    ZINC000018670078
C[C@@H]1CC[C@@H](C(N)=O)C[C@H]1C    ZINC000256257199
NC(=O)c1ccnc(Cl)c1    ZINC000000154099
NC(=O)c1cc(Cl)ccn1    ZINC000000494966
NC(=O)c1cncc(Cl)c1    ZINC000014982480
NC(=O)c1cccc(Cl)n1    ZINC000000283724
NC(=O)c1ccc(Cl)cn1    ZINC000014982479
NC(=O)c1cccnc1Cl    ZINC000000152936
NC(=O)c1cnccc1Cl    ZINC000001606799
NC(=O)c1ncccc1Cl    ZINC000014982475
NC(=O)c1ccncc1Cl    ZINC000014982477
NC(=O)c1ccc(Cl)nc1    ZINC000000163243
NC(=O)NC(=O)C(F)(F)F    ZINC000015830842
NC(=O)[C@@H]1C(=O)NC(=O)C1=O    ZINC000005124966
NC(=O)[C@H]1C(=O)NC(=O)C1=O    ZINC000001573054
NC(=S)c1cccc(F)n1    ZINC000958527807
NC(=S)c1ccc(F)cn1    ZINC000083137837
NC(=O)C1=C(O)NC(=O)C1=O    ZINC000005566459
NC(=S)c1cncc(F)c1    ZINC000083339635
NC(=S)c1ncccc1F    ZINC000075851795
NC(=S)c1cccnc1F    ZINC000083339634
NC(=O)c1cc(C(=O)O)on1    ZINC000039065056
NC(=O)c1ccc([N+](=O)[O-])o1    ZINC000001042801
NC(=O)c1c[nH]nc1[N+](=O)[O-]    ZINC000034616957
NC(=O)c1nnc(O)nc1O    ZINC000039437869
NC(=O)c1nonc1C(N)=O    ZINC000001083685
NC(=O)C(=O)Nc1nnco1    ZINC001142926236
NC(=O)c1nc(O)nc(=O)[nH]1    ZINC000005116775
NC(=O)c1cc([N+](=O)[O-])[nH]n1    ZINC000001083683
NC(=O)c1n[nH]cc1[N+](=O)[O-]    ZINC000005127885
NC(=O)c1cc(F)cnc1O    ZINC000514266999
NC(=O)c1nonc1NC=O    ZINC000001052725
NC(=O)CCc1nccs1    ZINC000039134659
Cc1nc(C)c(C(N)=O)s1    ZINC000001671164
Cc1nc(C(N)=O)sc1C    ZINC000075847372
NC(=O)NCc1ccsc1    ZINC000057590993
NC(=O)[C@H](N)c1cccs1    ZINC000048701884
CCc1ncc(C(N)=O)s1    ZINC000145385535
Cc1sccc1NC(N)=O    ZINC000143589636
Cc1cnc(CC(N)=O)s1    ZINC000085397219
Cc1csc(N)c1C(N)=O    ZINC000000080372
Cc1nc(CC(N)=O)cs1    ZINC000002505752
Cc1ncc(CC(N)=O)s1    ZINC000026441290
Cc1nsc(C)c1C(N)=O    ZINC000238533566
Cc1noc(C)c1C(N)=S    ZINC000019763554
Cc1csc(C(N)=O)c1N    ZINC000039953735
CCc1ncsc1C(N)=O    ZINC000075218169
NC(=O)[C@@H](N)c1cccs1    ZINC000048701883
NC(=O)NCc1cccs1    ZINC000000090725
NC(=O)CCc1cscn1    ZINC000060049365
Cc1sc(C(N)=O)cc1N    ZINC000040292755
Cc1csc(CC(N)=O)n1    ZINC000000105372
Cc1cscc1NC(N)=O    ZINC000307229544
NC(=O)CCc1cncs1    ZINC000307722953
Cc1cc(C(N)=O)c(N)s1    ZINC000002149959
Cc1cc(NC(N)=O)cs1    ZINC000142606112
NC(=S)NCc1ccco1    ZINC000000116470
Cc1ncsc1CC(N)=O    ZINC000034450913
COCc1cc(C(N)=O)no1    ZINC000085222241
CCOc1nc(C(N)=O)co1    ZINC000306859474
CC(=O)/C(C=O)=C/NC(N)=O    ZINC000498050250
Cc1cc(COC(=N)O)on1    ZINC000899253921
NC(=O)CNCC(F)(F)F    ZINC000020070215
NC[C@@H](C(N)=O)C(F)(F)F    ZINC000215235363
C[C@](N)(C(N)=O)C(F)(F)F    ZINC000033961446
C[C@](C#N)(CC(=O)O)C(N)=O    ZINC000018685287
CCOc1cc(C(N)=O)on1    ZINC000031776774
C#CC(=O)N[C@@H](CO)C(N)=O    ZINC000306436185
C#CC(=O)NCCOC(=N)O    ZINC000692949781
C[C@@H](NC(N)=O)C(F)(F)F    ZINC000142082795
C#CC(=O)N[C@H](CO)C(N)=O    ZINC001143915505
Cn1cc(NC(N)=S)cn1    ZINC000035737977
Cc1onc(CO)c1C(N)=O    ZINC001135533768
NC(=O)NCCC(F)(F)F    ZINC000063100476
Cn1cnc(N)c1C(N)=S    ZINC000001729407
Cn1ncc(C(N)=S)c1N    ZINC000020397324
NC[C@H](C(N)=O)C(F)(F)F    ZINC000215235413
NC(=O)CN1C(=O)CCC1=O    ZINC000005725516
COCc1nocc1C(N)=O    ZINC000307282425
Cc1cc(OCC(N)=O)no1    ZINC000036962828
Cc1cc(NC(N)=S)[nH]n1    ZINC000145373103
C[C@@](C#N)(CC(=O)O)C(N)=O    ZINC000018685289
CCOC(=O)[C@H](C#N)C(N)=O    ZINC000014608639
NC(=O)C[C@H](N)C(F)(F)F    ZINC000019795285
CCOC(=O)[C@@H](C#N)C(N)=O    ZINC000014608638
NC(=O)[C@H](N)CC(F)(F)F    ZINC000039566091
C[C@@](N)(C(N)=O)C(F)(F)F    ZINC000033961445
CC#CC(=O)NOCC(N)=O    ZINC000232623026
NC(=O)C(=O)NC1CC(=O)C1    ZINC001119572536
C[C@H](NC(N)=O)C(F)(F)F    ZINC000142082594
Cc1[nH]nc(C(N)=S)c1N    ZINC000004984267
NC(=O)C[C@@H](N)C(F)(F)F    ZINC000019795286
NC(=O)[C@@H](N)CC(F)(F)F    ZINC000039566090
NC(=O)c1cn(CCO)nn1    ZINC000170682777
COc1n[nH]c(N)c1C(N)=O    ZINC000012505950
CN(C)c1noc(C(N)=O)n1    ZINC000901952494
Cc1nnc(CNC(N)=O)o1    ZINC000306460887
NCc1nc(CC(N)=O)no1    ZINC000095095760
Cc1noc(CNC(N)=O)n1    ZINC000044996041
Cn1cnc(=O)n1CC(N)=O    ZINC000306465703
COc1cc(NC(N)=O)[nH]n1    ZINC001207695288
CN(NC(=O)CC#N)C(N)=O    ZINC000306511474
N=C(O)n1nc(CN)cc1O    ZINC001245924339
CCc1nc(=NC(N)=O)o[nH]1    ZINC000335333944
Cn1cnn(CC(N)=O)c1=O    ZINC000128386687
C=CC(=O)N/C(N)=N/C(N)=O    ZINC000005852034
Cn1ncn(CC(N)=O)c1=O    ZINC000306625276
Cc1nonc1CNC(N)=O    ZINC000306437032
CCn1[nH]nnc1=NC(N)=O    ZINC000888345180
Cn1nnc(CNC(N)=O)n1    ZINC000165752595
CC(=O)N1CC[C@@H](C(N)=O)C1    ZINC000118697511
NC(=O)CCNCC#CCO    ZINC000717542592
C[C@H](NC(=O)C(N)=O)C1CC1    ZINC001142934421
CN1CC[C@@H](C(N)=O)CC1=O    ZINC000140261746
C/C=C\C(=O)N[C@H](C)C(N)=O    ZINC000228123327
NC(=O)CCC(=O)NC1CC1    ZINC000032016252
NC(=O)CON=C1CCCC1    ZINC000307166885
NC(=O)C1CCN(C=O)CC1    ZINC000023993706
C#CCC[C@H](O)CNC(N)=O    ZINC000307639904
NC(=O)N1OC2CCC1CC2    ZINC000630412214
CC1(NC(=O)C(N)=O)CCC1    ZINC000635735826
CN1C(=O)CCC[C@@H]1C(N)=O    ZINC000905114208
C=CC[C@H](C)NC(=O)C(N)=O    ZINC000635574800
NC(=O)C(=O)N1CCCCC1    ZINC000059446811
C=C(C)C(=O)NCCC(N)=O    ZINC000167268069
C/C=C(\C)C(=O)NCC(N)=O    ZINC000379226453
CN(CC1CC1)C(=O)C(N)=O    ZINC001332425865
C/C=C\C(=O)NCCC(N)=O    ZINC000211105792
CCNC(=O)C1(C(N)=O)CC1    ZINC000060249939
CCNC(=O)[C@H]1C[C@H]1C(N)=O    ZINC001290147326
C=C(CC)C(=O)NCC(N)=O    ZINC001345586897
C[C@H](C(N)=O)[C@H]1CCC(=O)N1    ZINC000145078068
C[C@H]1CCCN1C(=O)C(N)=O    ZINC000635629436
CCN1C[C@H](C(N)=O)CC1=O    ZINC000006129997
NC(=O)C[C@@H]1CCCC(=O)N1    ZINC000068575372
CN(C)C(=O)[C@@H]1C[C@@H]1C(N)=O    ZINC000306929840
CC#CC[C@H](CO)NC(N)=O    ZINC000647638402
CC/C=C/CNC(=O)C(N)=O    ZINC000635982995
CC1(C)CN(C(=O)C(N)=O)C1    ZINC000635873396
C/C=C\C(=O)N(C)CC(N)=O    ZINC000228158725
C[C@H](C(N)=O)[C@@H]1CCC(=O)N1    ZINC000145077667
CNC(=O)[C@@H]1CC[C@H]1C(N)=O    ZINC000144756534
CC1CC(NC(=O)C(N)=O)C1    ZINC000635641735
CC1(CNC(=O)C(N)=O)CC1    ZINC000635647391
C[C@@H](C(N)=O)[C@H]1CCC(=O)N1    ZINC000145078295
CCC(=O)N1CC(C(N)=O)C1    ZINC000117129405
C/C=C\C(=O)N[C@@H](C)C(N)=O    ZINC000228123315
C=CCCCNC(=O)C(N)=O    ZINC000635871587
C/C=C(/C)C(=O)NCC(N)=O    ZINC000306428477
C[C@H]1C[C@@H]1CNC(=O)C(N)=O    ZINC000635298812
NC(=O)CCN1CCCC1=O    ZINC000022016454
CN(C)C(=O)C1(C(N)=O)CC1    ZINC000039065028
CCC1(NC(=O)C(N)=O)CC1    ZINC000635977699
NC(=O)N[C@@H]1C[C@H]2CC[C@@H]1O2    ZINC000087689579
C=CCCC(=O)NCC(N)=O    ZINC000142286455
NC(=O)N[C@@H]1C=C[C@H](CO)C1    ZINC000238597077
C/C=C(\CC)C(=O)NC(N)=O    ZINC000013815109
CCC1CN(C(=O)C(N)=O)C1    ZINC000636014590
C/C=C/C(=O)N[C@H](C)C(N)=O    ZINC000082435483
C[C@H]1C[C@H]1CNC(=O)C(N)=O    ZINC000635298815
NC(=O)[C@@H]1CCC[C@@H]1C(N)=O    ZINC000015635785
C/C=C/C(=O)N[C@@H](C)C(N)=O    ZINC000082435481
C[C@@H](ON=CC1CC1)C(N)=O    ZINC001347251671
NC(=O)NCC1=CCCOC1    ZINC000306210170
C[C@H]1C[C@@H]1C=NOCC(N)=O    ZINC000379241781
NC(=O)[C@@H]1CC[C@H](C(N)=O)C1    ZINC000114641795
NC(=O)NC[C@@H]1CCC=CO1    ZINC000306195234
NC(=O)CNC(=O)C1CCC1    ZINC000044442647
CCNC(=O)[C@@H]1C[C@@H]1C(N)=O    ZINC000899921706
CNC(=O)[C@H]1CC[C@H]1C(N)=O    ZINC000144756731
NC(=O)N1C[C@@H]2COC[C@@H]2C1    ZINC000717953780
C/C=C(/CC)C(=O)NC(N)=O    ZINC000000001340
CC1(C)CCN1C(=O)C(N)=O    ZINC000238219734
CC1(C)CC1(C(N)=O)C(N)=O    ZINC000220124041
CC(=O)CNC1(C(N)=O)CC1    ZINC001349647428
CC(C)=CC(=O)NCC(N)=O    ZINC000300750018
C[C@H]1C[C@@H]1C(=O)NCC(N)=O    ZINC000070224762
C[C@@H]1CCN(C(=O)C(N)=O)C1    ZINC000307570691
CC[C@@]1(C(N)=O)CCNC1=O    ZINC000215355059
NC(=O)CN1CCCCC1=O    ZINC000000517177
CNC(=O)C1(C(N)=O)CCC1    ZINC000116410570
CN(C(=O)C(N)=O)C1CCC1    ZINC000258728802
CC/C=C\CNC(=O)C(N)=O    ZINC000635982994
CC(=O)N1CCC[C@@H]1C(N)=O    ZINC000000399356
NC(=O)CCNC(=O)C1CC1    ZINC000041167276
CC(=O)N1CC(CC(N)=O)C1    ZINC000306468664
CCN1C[C@@H](C(N)=O)CC1=O    ZINC000006129999
C#CCC[C@@H](O)CNC(N)=O    ZINC000307639905
NC(=O)C[C@@H]1CCC(=O)NC1    ZINC000215332892
NC(=O)CCC(=O)N1CCC1    ZINC001119623536
CN(C)C(=O)[C@H]1C[C@@H]1C(N)=O    ZINC001182369345
C[C@@H]1C[C@@H]1C=NOCC(N)=O    ZINC000379241782
CC1(C)C[C@H]1NC(=O)C(N)=O    ZINC000635406205
C[C@@H](C(N)=O)[C@@H]1CCC(=O)N1    ZINC000145077845
CN1C(=O)CCC[C@H]1C(N)=O    ZINC000905114209
NC(=O)C[C@H]1CCCC(=O)N1    ZINC000068575370
CN(C)C(=O)[C@H]1C[C@H]1C(N)=O    ZINC001182369344
C=CCNC(=O)CCC(N)=O    ZINC000032016251
NC(=O)C[C@H]1CCC(=O)NC1    ZINC000215332925
CN1CC[C@H](C(N)=O)CC1=O    ZINC000140261598
C[C@@H]1CCCN1C(=O)C(N)=O    ZINC000635629435
CC[C@]1(C(N)=O)CCNC1=O    ZINC000215355020
CC[C@@H]1C[C@H]1NC(=O)C(N)=O    ZINC000635889138
CC(C)=CCNC(=O)C(N)=O    ZINC000219961650
C=CC(=O)N(CC)CC(N)=O    ZINC000167728156
NC(=O)CNC(=O)CC1CC1    ZINC000070228506
C=CC[C@@H](C)NC(=O)C(N)=O    ZINC000635574783
C[C@@H]1C[C@H]1C(=O)NCC(N)=O    ZINC000070224764
CN(CC(N)=O)C(=O)C1CC1    ZINC000041167278
CN1C(=O)CC[C@]1(C)C(N)=O    ZINC000218775905
C/C=C/C(=O)N(C)CC(N)=O    ZINC000088046560
CC(=O)N1CC[C@H](C(N)=O)C1    ZINC000118697509
CNC(=O)[C@@H]1CC[C@@H]1C(N)=O    ZINC000144756103
C[C@H](ON=CC1CC1)C(N)=O    ZINC001347251672
C[C@@H](ON=C1CCC1)C(N)=O    ZINC000306935101
C[C@@H]1C[C@H]1C=NOCC(N)=O    ZINC000379241783
CC(=O)N1CCC[C@H]1C(N)=O    ZINC000000399355
CCC(=O)NC1(C(N)=O)CC1    ZINC000145857234
CC1(C(=O)NCC(N)=O)CC1    ZINC000306331956
C/C=C/CC(=O)NCC(N)=O    ZINC000003118463
NC(=O)[C@H]1CCC[C@@H]1C(N)=O    ZINC000000270822
NC(=O)NC[C@H]1CCC=CO1    ZINC000306195236
C=C(CC)CNC(=O)C(N)=O    ZINC000636006562
C=CC(=O)N(C)CCC(N)=O    ZINC000167982709
C[C@H](NC(=O)C1CC1)C(N)=O    ZINC000070225196
NC(=O)C(=O)NCC1CCC1    ZINC000258871266
NC(=O)[C@@H]1CC[C@@H](C(N)=O)C1    ZINC000114641799
CC1(C)C[C@@H]1NC(=O)C(N)=O    ZINC000635406200
NC(=O)[C@@H]1CCC[C@H]1C(N)=O    ZINC000000270821
CC1CC(=NOCC(N)=O)C1    ZINC000307377601
C=C(C)CCNC(=O)C(N)=O    ZINC000635986728
C[C@@H]1C[C@@H]1C(=O)NCC(N)=O    ZINC000070224760
NC(=O)CN1CCC(=O)CC1    ZINC000019470762
CN1C(=O)CC[C@@]1(C)C(N)=O    ZINC000218775815
CNC(=O)[C@H]1CC[C@@H]1C(N)=O    ZINC000144756320
C=C(C)CN(C)C(=O)C(N)=O    ZINC000635774854
CCN(C(=O)C(N)=O)C1CC1    ZINC000635217009
C[C@H]1C[C@H]1C(=O)NCC(N)=O    ZINC000070224766
NC(=O)C(=O)NC1CCCC1    ZINC000004525752
C[C@H](ON=C1CCC1)C(N)=O    ZINC000306935104
NC(=O)[C@H]1CC[C@H](C(N)=O)C1    ZINC000114641797
CC#CC[C@@H](CO)NC(N)=O    ZINC000647638401
C[C@@H]1C[C@@H]1CNC(=O)C(N)=O    ZINC000635298813
C=CCCN(C)C(=O)C(N)=O    ZINC000635840136
CN(C)C(=O)[C@@H]1C[C@H]1C(N)=O    ZINC001182369343
C[C@H]1CCN(C(=O)C(N)=O)C1    ZINC000223607714
C[C@@H]1C[C@H]1CNC(=O)C(N)=O    ZINC000635298814
C/C=C/C(=O)NCCC(N)=O    ZINC000082275327
CC1(C=NOCC(N)=O)CC1    ZINC000379205851
C=CC(C)(C)NC(=O)C(N)=O    ZINC000891267242
NC(=O)C(=O)NCCC1CC1    ZINC000635619102
NC(=O)N1CC(O)(C2CC2)C1    ZINC000084376248
C[C@@H](NC(=O)C1CC1)C(N)=O    ZINC000070225197
C[C@H]1C[C@H]1C=NOCC(N)=O    ZINC000379241784
NC(=O)NNC1=NCCCC1    ZINC000040163970
C/C=C(\NC=N)NCC(N)=O    ZINC001161835623
NC(=O)N1CCCCCCC1    ZINC000020265199
CC[C@H]1CCCCN1C(N)=O    ZINC000037022659
CCN(CC1CCC1)C(N)=O    ZINC000230310155
C[C@H]1CCC[C@@H]1CNC(N)=O    ZINC000230668642
CC1(C)C[C@@H]1NCCC(N)=O    ZINC000044369580
C=C(C)CN(C)[C@H](C)C(N)=O    ZINC000307608539
C[C@@H]1CC[C@H](NCC(N)=O)C1    ZINC000070642677
CNC1(C(N)=O)CCCCC1    ZINC000001700820
C[C@H]1CCCC[C@@H]1NC(N)=O    ZINC000002651930
C[C@@H](CC(N)=O)NC1(C)CC1    ZINC000307634291
C=C[C@H](C)N[C@H](C)CC(N)=O    ZINC000122958912
C[C@@H]1CN(CC(N)=O)C[C@H]1C    ZINC000085697631
NC(=O)NC1CCCCCC1    ZINC000004577171
C[C@@H]1C[C@H](C)N(CC(N)=O)C1    ZINC000125690056
CC[C@@H]1CN(C(N)=O)C[C@@H]1C    ZINC000064220143
NC(=O)NCC1CCCCC1    ZINC000000409965
CC/C=C\CNCCC(N)=O    ZINC000384853585
C[C@@H](N(C)C(N)=O)C1(C)CC1    ZINC000307753484
CC[C@@H](NCC(N)=O)C1CC1    ZINC000083053932
CCCN(CC1CC1)C(N)=O    ZINC000042238329
CN(C[C@@H]1CC1(C)C)C(N)=O    ZINC000663239991
CC[C@@H]1C[C@@H](C)CN1C(N)=O    ZINC000306341592
C[C@H]1CC[C@H](C)N1CC(N)=O    ZINC000307441381
CCC1(C(N)=O)CCNCC1    ZINC000062847839
C=C(C)CN(CC)CC(N)=O    ZINC000307909245
CC1(C)CCN(CC(N)=O)C1    ZINC000085697283
CCN1CCCC[C@H]1C(N)=O    ZINC000083428481
CCN(C(N)=O)C1CCCC1    ZINC000035766113
CCN1CCC[C@@H](C(N)=O)C1    ZINC000083428483
C[C@@H]1CC[C@H](C(N)=O)[C@H](C)N1    ZINC000306409951
C[C@H](CCC1CC1)NC(N)=O    ZINC000307624112
C[C@@H]1C[C@@H]1CN(C)CC(N)=O    ZINC000082649549
CCC1CCN(C(N)=O)CC1    ZINC000042350403
C[C@@H](CC1CC1)NCC(N)=O    ZINC000069665393
C[C@H](C(N)=O)N1CCC[C@H]1C    ZINC000252121014
C[C@H]1CN(CC(N)=O)C[C@@H]1C    ZINC000085697626
CCCCN1CC(C(N)=O)C1    ZINC001201715484
C[C@H]1C[C@@H]1CN(C)CC(N)=O    ZINC000082649550
C[C@]1(N)CCCC[C@@H]1C(N)=O    ZINC000203879955
NC(=O)CC1(N)CCCCC1    ZINC000039074245
CCCN(CC(N)=O)C1CC1    ZINC000043639151
C[C@H]1CC[C@@H](NC(N)=O)CC1    ZINC000238484703
C[C@@H](CCC1CC1)NC(N)=O    ZINC000307624111
C[C@@H]1[C@@H](C)CCCN1C(N)=O    ZINC000050564949
CC[C@H]1CCC[C@H]1NC(N)=O    ZINC000306510407
CN(CCC1CC1)CC(N)=O    ZINC000393582672
CCN(CC(N)=O)C1CCC1    ZINC000143718491
NC(=O)C[C@H]1CCCC[C@@H]1N    ZINC000055124159
C=CCCC(C)(C)NC(N)=O    ZINC000663242478
CC[C@H]1CC[C@H](C)N1C(N)=O    ZINC000124462721
NC(=O)C[C@@H]1CCCC[C@@H]1N    ZINC000055124155
C=C(C)CN(C)CCC(N)=O    ZINC000388141772
C=CCCN[C@@H](C)CC(N)=O    ZINC000220460799
C[C@H]1CC[C@H](NCC(N)=O)C1    ZINC000070642678
C[C@H](NC1CCCC1)C(N)=O    ZINC000034937413
NC(=O)CCNC1CCCC1    ZINC000019736943
C[C@H]1CN(C(N)=O)CC[C@@H]1C    ZINC000135084423
CCN1CCC(C(N)=O)CC1    ZINC000004728940
C[C@@H]1CCCCN1CC(N)=O    ZINC000005672491
CC(C)[C@]1(C)C[C@@H]1NC(N)=O    ZINC000306584700
CC(C)CN(C(N)=O)C1CC1    ZINC000042266166
C[C@@H]1CCCN(C(N)=O)CC1    ZINC000070158282
CC[C@@H]1CC[C@@H](C)N1C(N)=O    ZINC000124462983
C[C@@H]1CC[C@@H](C(N)=O)[C@@H](C)N1    ZINC000306409949
CCN1CC[C@H](CC(N)=O)C1    ZINC000141341830
CN(CC(N)=O)C1CCCC1    ZINC000032843183
C=C(C)CCNCCC(N)=O    ZINC000168958888
CN(CCC(N)=O)CC1CC1    ZINC000042248092
CC(C)C[C@@H]1C[C@H]1NC(N)=O    ZINC000307416824
CN(C[C@H]1CC1(C)C)C(N)=O    ZINC000663239992
C[C@@H]1[C@@H](C)CCN1CC(N)=O    ZINC000306434558
NC(=O)C1(N)CCCCCC1    ZINC000020281011
NC(=O)[C@@H](N)C1CCCCC1    ZINC000037460180
C[C@@H](C(N)=O)N1CCCCC1    ZINC000032016254
NC(=O)CC[C@H]1CCCCN1    ZINC000001598842
NC(=O)CC[C@@H]1CCCCN1    ZINC000005566899
C[C@H]1CCCN(C(N)=O)[C@H]1C    ZINC000050564951
C[C@@H]1C[C@H]1CN(C)CC(N)=O    ZINC000082649551
C[C@H]1CCCN(C(N)=O)CC1    ZINC000070158283
C=CCNC(C)(C)CC(N)=O    ZINC000230651437
CN(CC(N)=O)[C@H]1CC1(C)C    ZINC000306332941
C[C@H]1CCCCN(C(N)=O)C1    ZINC000306698250
CCN1CC[C@@H](CC(N)=O)C1    ZINC000141342008
C[C@@H]1CCCCN(C(N)=O)C1    ZINC000306698249
C[C@H](CC1CC1)NCC(N)=O    ZINC000069665396
CC1(C)CCC[C@H]1NC(N)=O    ZINC000086830987
CN1CCC(CC(N)=O)CC1    ZINC000118105780
C[C@@H](NC[C@H]1C[C@H]1C)C(N)=O    ZINC000307693261
C=CCC[C@H](C)NCC(N)=O    ZINC000131908242
C=CCN(C)[C@H](CC)C(N)=O    ZINC000388095228
C=CCCN(CC)CC(N)=O    ZINC000379285026
CC[C@@H]1CCC[C@H]1NC(N)=O    ZINC000306510408
CC[C@@]1(C)CCN(C(N)=O)C1    ZINC000306467131
NC(=O)CNC1CCCCC1    ZINC000019282285
CC1CC(NCCC(N)=O)C1    ZINC000122855031
C[C@@H](C(N)=O)N1CC[C@H](C)C1    ZINC000060837073
C=CC[C@H](C)NCCC(N)=O    ZINC000122170103
C[C@@H](CC(N)=O)NCC1CC1    ZINC000129266687
CC[C@H]1CC[C@@H](C)N1C(N)=O    ZINC000124463221
C[C@H](C(N)=O)N1CCC[C@@H]1C    ZINC000216196774
C=CCCN(C)[C@@H](C)C(N)=O    ZINC000379183998
C[C@@H]1CCN(C(N)=O)[C@H](C)C1    ZINC000051731853
C[C@@H]1CCN(CC(N)=O)[C@@H]1C    ZINC000306434559
CC[C@H]1CCC[C@@H]1NC(N)=O    ZINC000306510406
CC[C@]1(C(N)=O)CCCNC1    ZINC000062852733
C[C@H]1C[C@H](C)N(CC(N)=O)C1    ZINC000125690269
CC[C@@H]1CCC[C@@H]1NC(N)=O    ZINC000306510409
NC(=O)C[C@@H]1CCCNCC1    ZINC000108331635
C[C@@H](C(N)=O)N1CCC[C@@H]1C    ZINC000061678846
CC1CCN(CC(N)=O)CC1    ZINC000016957702
C=CCCN[C@H](C)CC(N)=O    ZINC000220460840
CCC1(NC(N)=O)CCCC1    ZINC000003642688
CC(C)CNC1(C(N)=O)CC1    ZINC000230229685
C[C@@H](NC[C@H]1C[C@@H]1C)C(N)=O    ZINC000228710904
CN(CC(N)=O)CC1(C)CC1    ZINC000307694626
C[C@@H]1CCC[C@H]1CNC(N)=O    ZINC000230668645
CC[C@@H]1C[C@H]1NCCC(N)=O    ZINC000233950946
C[C@@H]1CCC[C@@H](NC(N)=O)C1    ZINC000037255790
CC[C@@H]1CCCCN1C(N)=O    ZINC000037022658
C[C@@H]1CC[C@@H](N(C)C(N)=O)C1    ZINC000306341649
CC1(C)CCN(C(N)=O)CC1    ZINC000061804195
C[C@@H]1CC[C@H](C(N)=O)[C@@H](C)N1    ZINC000306409950
C=CCCN(C)[C@H](C)C(N)=O    ZINC000379183997
NC(=O)C[C@@H](N)C1CCCC1    ZINC000044252834
C=CC[C@@H](C)NCCC(N)=O    ZINC000122170295
C[C@@H](NC[C@@H]1C[C@@H]1C)C(N)=O    ZINC000228710891
CCCCN(C(N)=O)C1CC1    ZINC000042350380
C[C@@H](C(N)=O)N1CC[C@@H](C)C1    ZINC000060837072
C[C@H]1C[C@H](C)CN(C(N)=O)C1    ZINC000022212454
NC(=O)C[C@H]1CCCNCC1    ZINC000108331634
NC(=O)[C@@H]1CCCCC[C@H]1N    ZINC000074941834
CC[C@H]1CN(C(N)=O)C[C@@H]1C    ZINC000064220144
C[C@@H]1C[C@H](C)CN1CC(N)=O    ZINC000125690733
C=CCN(CCC)CC(N)=O    ZINC000307919360
CC[C@@H](C)NC1(C(N)=O)CC1    ZINC000233860725
C[C@H]1CCCC[C@H]1NC(N)=O    ZINC000002651928
CC[C@H]1[C@@H](C)CCN1C(N)=O    ZINC000306638274
NC(=O)[C@@H]1CCCCC[C@@H]1N    ZINC000074941838
CC(C)N(CC(N)=O)C1CC1    ZINC000307626336
CC1(C)CC[C@H](NC(N)=O)C1    ZINC000122341751
C[C@@H]1CCN(CC(N)=O)[C@H]1C    ZINC000306434560
C[C@H](C1CC1)N(C)CC(N)=O    ZINC000053674213
CN(CC(N)=O)[C@@H]1CC1(C)C    ZINC000306332944
CC[C@H]1CCCN1CC(N)=O    ZINC000043639142
CC[C@@H]1C[C@H](C)CN1C(N)=O    ZINC000306341591
C=C(CC)CN(C)CC(N)=O    ZINC000379187089
C=CCCCN(C)CC(N)=O    ZINC000307908777
CC1(C)CCN1CCC(N)=O    ZINC000307542290
C=CCCN(C)CCC(N)=O    ZINC000378971302
C=CCCC[C@@H](C)NC(N)=O    ZINC000307897356
C[C@H](CC(N)=O)NC1(C)CC1    ZINC000307634292
CC[C@@H](C(N)=O)N1CCCC1    ZINC000051692109
C[C@@H](NC1CCCC1)C(N)=O    ZINC000034937414
C=C(CC)CNCCC(N)=O    ZINC000085057498
C[C@H](C(N)=O)N1CC[C@H](C)C1    ZINC000251545154
CC[C@@H](C)N1CC(C(N)=O)C1    ZINC001257444408
C[C@@H]1CCC[C@@H]1CNC(N)=O    ZINC000230668639
C[C@@H]1CCCN(C(N)=O)[C@H]1C    ZINC000050564950
CCN1CCC[C@H](C(N)=O)C1    ZINC000083428482
CC[C@@H]1CC[C@H](C)N1C(N)=O    ZINC000124462518
CCN1CC[C@@](C)(C(N)=O)C1    ZINC000306468438
CC1(CNC(N)=O)CCCC1    ZINC000082619067
C[C@H](C(N)=O)N(C)CC1CC1    ZINC000058006009
NC(=O)CCC1CCNCC1    ZINC000012343602
C[C@@H]1CC[C@@H](CNC(N)=O)C1    ZINC000150204567
CC[C@H](NCC(N)=O)C1CC1    ZINC000083053929
CC(C)CC1(NC(N)=O)CC1    ZINC000663235908
CC[C@H]1[C@H](C)CCN1C(N)=O    ZINC000306638279
NC(=O)NCCCC1CCC1    ZINC000656550230
C[C@@H]1CCC[C@@H]1NCC(N)=O    ZINC000070829537
C[C@@H]1CC[C@@H](C(N)=O)[C@H](C)N1    ZINC000306409948
C[C@@H]1CC[C@@H](NCC(N)=O)C1    ZINC000070642679
CCN(CCC1CC1)C(N)=O    ZINC000388040753
CC[C@H]1CCN(CC(N)=O)C1    ZINC000158007454
C[C@@H]1CC[C@H](N(C)C(N)=O)C1    ZINC000306341650
C[C@H](CC(N)=O)NCC1CC1    ZINC000129266887
C[C@H]1CC[C@@H](CNC(N)=O)C1    ZINC000150204804
C[C@@H](C1CC1)N(C)CC(N)=O    ZINC000053674211
C[C@@H]1CN(C(N)=O)C(C)(C)C1    ZINC000307695206
C=CCC(C)(C)CNC(N)=O    ZINC000017455613
CCNC1(C(N)=O)CCCC1    ZINC000037869507
CC(C)[C@H]1CCCN1C(N)=O    ZINC000082238225
CCC1(CNC(N)=O)CCC1    ZINC000227759192
C[C@@H](CC(N)=O)NC1CCC1    ZINC000129370717
CCN1CCCC[C@@H]1C(N)=O    ZINC000083428480
NC(=O)[C@H](N)C1CCCCC1    ZINC000037460181
C[C@@H](C(N)=O)N1CCC[C@H]1C    ZINC000061678845
C[C@H]1CCCN(CC(N)=O)C1    ZINC000014193747
C[C@H]1CCC[C@](N)(C(N)=O)C1    ZINC000037460009
CN(CC1CCCC1)C(N)=O    ZINC000070158408
C=CCN(C)[C@@H](CC)C(N)=O    ZINC000388095230
NC(=O)CC[C@@H]1CCCNC1    ZINC000019090704
C[C@]1(N)CCCC[C@H]1C(N)=O    ZINC000217138065
CC[C@@H]1CCCN1CC(N)=O    ZINC000043639141
CC[C@H](C(N)=O)N1CCCC1    ZINC000051692112
CC[C@H](C)N1CC(C(N)=O)C1    ZINC001257444395
C=C[C@H](C)N[C@@H](C)CC(N)=O    ZINC000122958685
NC(=O)C[C@H](N)C1CCCC1    ZINC000044252837
C[C@H]1CC[C@H](CNC(N)=O)C1    ZINC000150204361
C[C@H](N(C)C(N)=O)C1(C)CC1    ZINC000307753483
NC(=O)CN1CCCCCC1    ZINC000014194707
CC(C)C1(CNC(N)=O)CC1    ZINC000227789095
C[C@H]1CCC[C@H]1NCC(N)=O    ZINC000070829548
C[C@H]1CCN(CC(N)=O)[C@H]1C    ZINC000306434555
CC(C)=CCN(C)CC(N)=O    ZINC000307673692
NC(=O)CC[C@H]1CCCNC1    ZINC000019090707
CC(C)[C@@]1(C)C[C@@H]1NC(N)=O    ZINC000306584698
CC(C)[C@@H]1C[C@H]1CNC(N)=O    ZINC000335269666
CC(C)(C)N1CC[C@H]1C(N)=O    ZINC000001722219
C[C@@H]1C[C@H](C)CN(C(N)=O)C1    ZINC000022212449
C[C@H]1CCCCN1CC(N)=O    ZINC000005675879
C[C@H]1CCC[C@@H]1NCC(N)=O    ZINC000070829540
NC(=O)C[C@H]1CCCC[C@H]1N    ZINC000055124160
C[C@@H]1C[C@@H](C)CN(C(N)=O)C1    ZINC000022212446
NC(=O)CCN1CCCCC1    ZINC000005007753
CC[C@@H]1[C@H](C)CCN1C(N)=O    ZINC000306638278
NC(=O)CCNCCC1CC1    ZINC000083894754
C=C(C)CCN(C)CC(N)=O    ZINC000379289156
C=C[C@@H](C)N[C@@H](C)CC(N)=O    ZINC000122959135
C=CCCC[C@H](C)NC(N)=O    ZINC000307897357
CC[C@H]1CN(C(N)=O)C[C@H]1C    ZINC000064220146
CN(CC(N)=O)CC1CCC1    ZINC000061481734
C[C@H]1CCC[C@H](NC(N)=O)C1    ZINC000037255789
C[C@H]1CCC[C@@H](NC(N)=O)C1    ZINC000037255792
CC/C=C/CNCCC(N)=O    ZINC000384853587
CN(C(N)=O)C1CCCCC1    ZINC000022164051
C[C@@H]1CCC[C@H]1NCC(N)=O    ZINC000070829544
CCCN1CCC[C@H]1C(N)=O    ZINC000039065126
CC(C)[C@@]1(C)C[C@H]1NC(N)=O    ZINC000306584696
CC[C@@]1(C(N)=O)CCCNC1    ZINC000062852734
CC(C)N1CCC[C@H]1C(N)=O    ZINC000039065080
C[C@@H]1CCCN(C(N)=O)[C@@H]1C    ZINC000050564948
CC1(C)CC[C@H]1NCC(N)=O    ZINC000306458848
CC[C@H](C)NC1(C(N)=O)CC1    ZINC000233992641
CCN(CC(N)=O)CC1CC1    ZINC000068947830
C[C@@H]1CCN(C(N)=O)C[C@@H]1C    ZINC000135084400
CCCCNC1(C(N)=O)CC1    ZINC000307881000
CC1(C)CN(C(N)=O)C1(C)C    ZINC000307705061
CC(C)N1CCC[C@@H]1C(N)=O    ZINC000074934377
CC1(C)CC(CNC(N)=O)C1    ZINC000307747197
NC[C@H]1CC[C@@H](C(N)=O)CC1    ZINC000238558180
CCCN1CC[C@@H](C(N)=O)C1    ZINC000118162668
C[C@@H](NC[C@@H]1C[C@H]1C)C(N)=O    ZINC000307693262
C[C@@H]1CCC[C@@](N)(C(N)=O)C1    ZINC000037460010
CC(C)(C)N1CC[C@@H]1C(N)=O    ZINC000001850256
C[C@@H]1CCC[C@H](NC(N)=O)C1    ZINC000037255787
C[C@@H](C(N)=O)N(C)CC1CC1    ZINC000058006008
C[C@H](C(N)=O)N1CCCCC1    ZINC000032016253
C[C@@H]1C[C@@H](C)N(CC(N)=O)C1    ZINC000125690492
CC(C)[C@]1(C)C[C@H]1NC(N)=O    ZINC000306584699
C=CCCCNCCC(N)=O    ZINC000070591651
C[C@@]1(N)CCCC[C@H]1C(N)=O    ZINC000217138073
C[C@H]1CCC[C@H]1CNC(N)=O    ZINC000230668649
C[C@H]1CN(C(N)=O)C(C)(C)C1    ZINC000307695207
CCN1CC[C@](C)(C(N)=O)C1    ZINC000306468441
C[C@H]1CC[C@@H](N(C)C(N)=O)C1    ZINC000306341648
CC(C)CN1CC(C(N)=O)C1    ZINC001201479002
CC[C@@H]1CCN(CC(N)=O)C1    ZINC000158007327
C=C(C)CN(C)[C@@H](C)C(N)=O    ZINC000307608540
NC(=O)[C@H]1CCCCC[C@@H]1N    ZINC000074941837
CC1(C)CC[C@@H](NC(N)=O)C1    ZINC000122342035
C[C@H]1C[C@H]1CN(C)CC(N)=O    ZINC000082649552
C[C@@H]1CCCC[C@H]1NC(N)=O    ZINC000002651929
CCCN1CCC[C@@H]1C(N)=O    ZINC000078446301
NC(=O)[C@H]1CCCCC[C@H]1N    ZINC000074941833
CC[C@@H]1CN(C(N)=O)C[C@H]1C    ZINC000064220145
C[C@@H]1CCCC[C@@H]1NC(N)=O    ZINC000002651931
C[C@H](CC(N)=O)NC1CCC1    ZINC000129370929
C[C@@]1(N)CCCC[C@@H]1C(N)=O    ZINC000203879968
CC(C)[C@@H]1CCCN1C(N)=O    ZINC000082238224
CC(C)[C@H](NC1CC1)C(N)=O    ZINC000041041997
C[C@H]1CN(CC(N)=O)C[C@H]1C    ZINC000085697624
CCN(CC)C/C=C\C(N)=O    ZINC000199260014
CC1(C)C(NC(N)=O)C1(C)C    ZINC000032228719
C[C@H](NCCC(N)=O)C1CC1    ZINC000035733590
CC[C@H]1C[C@H](C)CN1C(N)=O    ZINC000306341590
CC1(C)CN(CCC(N)=O)C1    ZINC000307674717
C[C@H]1CC[C@H](N(C)C(N)=O)C1    ZINC000306341647
