# Supplementary material for: Implementing a Scoring Function Based on Interaction Fingerprint for Autogrow4: Protein Kinase CK1δ as a Case Study
Source: Front Mol Biosci. 2022 Jul 7;9:909499. doi: 10.3389/fmolb.2022.909499 (PMC9301033; doi:10.3389/fmolb.2022.909499)
Supplement: Supplementary file 1 [file DataSheet1.ZIP › autogrow4-4.0.3/autogrow/operators/mutation/smiles_click_chem/reaction_libraries/robust_rxns/complementary_mol_dir/carboxylic_acid_or_ester_robust.smi]

CC(=O)O    ZINC000005224164
C#CC(=O)O    ZINC000000895391
C=CC(=O)O    ZINC000000895281
O=CC(=O)O    ZINC000004658554
COC(C)=O    ZINC000001597766
CCC(=O)O    ZINC000006050663
NCC(=O)O    ZINC000004658552
O=C(O)CO    ZINC000004658557
O=C(O)CF    ZINC000004658594
CC#CC(=O)O    ZINC000001702424
C#CC(=O)OC    ZINC000001564788
C#CCC(=O)O    ZINC000002392200
[C-]#[N+]CC(=O)O    ZINC000059156972
COC(=O)C#N    ZINC000095793150
N#CCC(=O)O    ZINC000001687016
C/C=C\C(=O)O    ZINC000004771412
C=C(C)C(=O)O    ZINC000001683524
C=CC(=O)OC    ZINC000001608901
O=C(O)C1CC1    ZINC000001587860
C/C=C/C(=O)O    ZINC000000901132
C=CCC(=O)O    ZINC000000896038
O=C(O)[C@@H]1CN1    ZINC000005426372
O=C(O)[C@@H]1CO1    ZINC000002540685
CC(=O)C(=O)O    ZINC000001532517
O=C(O)[C@H]1CO1    ZINC000001726126
COC(=O)C=O    ZINC000001845566
CCCC(=O)O    ZINC000000895132
CC(C)C(=O)O    ZINC000000901420
CCC(=O)OC    ZINC000001699947
NC(=O)C(=O)O    ZINC000004658565
O=C(O)/C=N/O    ZINC000004738116
C[C@H](N)C(=O)O    ZINC000004658553
NCCC(=O)O    ZINC000004658555
COC(=O)CN    ZINC000034781692
CNCC(=O)O    ZINC000004658561
C[C@@H](N)C(=O)O    ZINC000004658556
O=C(O)C(=O)O    ZINC000006021239
C=C(F)C(=O)O    ZINC000002573960
C[C@H](O)C(=O)O    ZINC000004658560
C[C@@H](O)C(=O)O    ZINC000004658562
O=C(O)CCO    ZINC000000895452
COC(=O)CO    ZINC000001641624
COCC(=O)O    ZINC000001683467
O=C(O)CNO    ZINC000004887336
NOCC(=O)O    ZINC000004689151
O=C(O)CS    ZINC000004658574
O=C(O)C(O)O    ZINC000006660936
C[C@H](F)C(=O)O    ZINC000002035657
C[C@@H](F)C(=O)O    ZINC000001736841
O=C(O)CCF    ZINC000002040576
COC(=O)CF    ZINC000002040592
O=C(O)CCl    ZINC000003860254
O=C(O)C(F)F    ZINC000003861101
N#C/C=C/C(=O)O    ZINC000034406680
C=C(C#N)C(=O)O    ZINC000002018656
C#CCCC(=O)O    ZINC000002034206
CCC#CC(=O)O    ZINC000001565355
O=C(O)C=C1CC1    ZINC000021997971
C=C/C=C\C(=O)O    ZINC000013543687
C=C/C=C/C(=O)O    ZINC000001747122
CC#CC(=O)OC    ZINC000001765591
O=C(O)C12CC1C2    ZINC000059468082
C#CCC(=O)OC    ZINC000002581457
O=C(O)C1=CCC1    ZINC000062715001
CC#CCC(=O)O    ZINC000005158089
COC(=O)CC#N    ZINC000001666590
N#CCCC(=O)O    ZINC000001632614
[C-]#[N+]CC(=O)OC    ZINC000095731491
C[C@H](C#N)C(=O)O    ZINC000006442499
C[C@@H](C#N)C(=O)O    ZINC000001607210
O=C(O)C#CCO    ZINC000001615932
C#C[C@@H](O)C(=O)O    ZINC000002567303
C#C[C@H](O)C(=O)O    ZINC000005112422
C=C[C@H](C)C(=O)O    ZINC000004521668
CC1(C(=O)O)CC1    ZINC000002140840
CC(C)=CC(=O)O    ZINC000000967396
C[C@@H]1C[C@@H]1C(=O)O    ZINC000001766073
O=C(O)CC1CC1    ZINC000002390294
C/C=C(\C)C(=O)O    ZINC000000897443
C[C@H]1C[C@H]1C(=O)O    ZINC000001766068
C[C@H]1C[C@@H]1C(=O)O    ZINC000001766071
C=CCCC(=O)O    ZINC000001648357
O=C(O)C1CCC1    ZINC000001673440
C[C@@H]1C[C@H]1C(=O)O    ZINC000001766070
C=C[C@@H](C)C(=O)O    ZINC000002584373
C/C=C/CC(=O)O    ZINC000002037375
C/C=C/C(=O)OC    ZINC000001561844
C=C(C)C(=O)OC    ZINC000001680392
C=C(C)CC(=O)O    ZINC000005853538
CC/C=C\C(=O)O    ZINC000013525900
C=CCC(=O)OC    ZINC000000389875
COC(=O)C1CC1    ZINC000000164516
C/C=C\C(=O)OC    ZINC000013380319
CC/C=C/C(=O)O    ZINC000001634091
C/C=C(/C)C(=O)O    ZINC000000897447
C=C(CC)C(=O)O    ZINC000000967163
[N-]=[N+]=NCC(=O)O    ZINC000095712778
N[C@H]1C[C@@H]1C(=O)O    ZINC000020363166
N[C@@H]1C[C@@H]1C(=O)O    ZINC000020363165
O=C(O)C1CNC1    ZINC000002556948
C=C[C@H](N)C(=O)O    ZINC000001566185
N[C@H]1C[C@H]1C(=O)O    ZINC000020363168
COC(=O)/C=C/N    ZINC000021297651
COC(=O)/C=C\N    ZINC000104591070
C=CNCC(=O)O    ZINC000104624496
O=C(O)[C@H]1CCN1    ZINC000000897437
C=C[C@@H](N)C(=O)O    ZINC000002516281
NC1(C(=O)O)CC1    ZINC000000895536
NC/C=C\C(=O)O    ZINC000029227709
O=C(O)[C@@H]1CCN1    ZINC000001698540
COC(=O)[C@@H]1CN1    ZINC000012650106
COC(=O)[C@H]1CN1    ZINC000012650100
NC/C=C/C(=O)O    ZINC000002558023
N[C@@H]1C[C@H]1C(=O)O    ZINC000020363167
O=C(O)/C=C\CO    ZINC000007998913
O=C(O)C1COC1    ZINC000020446316
O=CCCC(=O)O    ZINC000001532577
C=C[C@H](O)C(=O)O    ZINC000005157960
COC(=O)C(C)=O    ZINC000001692440
O=C(O)C1(O)CC1    ZINC000002539397
C=C(OC)C(=O)O    ZINC000034598827
COC(=O)CC=O    ZINC000002564831
CCC(=O)C(=O)O    ZINC000001532540
COC(=O)[C@H]1CO1    ZINC000002564776
O=C(O)[C@H]1CCO1    ZINC000016083112
O=C(O)C[C@H]1CO1    ZINC000033961358
COC(=O)/C=C/O    ZINC000113969528
COC(=O)[C@@H]1CO1    ZINC000002564777
O=C(O)[C@@H]1CCO1    ZINC000016083111
C[C@]1(C(=O)O)CO1    ZINC000038312111
C=C[C@@H](O)C(=O)O    ZINC000005157993
CC(=O)CC(=O)O    ZINC000000895089
C[C@@]1(C(=O)O)CO1    ZINC000002567767
O=C(O)/C=C/CO    ZINC000003995631
C=C(CO)C(=O)O    ZINC000003642177
C/C=C(\O)C(=O)O    ZINC000024943387
COC(=O)C(=N)N    ZINC000026898268
N=CNCC(=O)O    ZINC000001529507
N=C(N)CC(=O)O    ZINC000004203483
CC[C](N)C(=O)O    ZINC001560410824
CC(C)(C)C(=O)O    ZINC000000007993
CCCCC(=O)O    ZINC000031500905
CCCC(=O)OC    ZINC000000404765
CC(C)CC(=O)O    ZINC000000388188
CC[C@@H](C)C(=O)O    ZINC000000391202
CC[C@H](C)C(=O)O    ZINC000000391203
COC(=O)C(C)C    ZINC000000388287
C/C(=N\O)C(=O)O    ZINC000012495959
NC(=O)CC(=O)O    ZINC000000901948
COC(=O)/C=N\O    ZINC000014455583
CO/N=C/C(=O)O    ZINC000042750189
COC(=O)C(N)=O    ZINC000001707270
CON=CC(=O)O    ZINC000252486604
C/C(=N/O)C(=O)O    ZINC000000901292
CNC(=O)C(=O)O    ZINC000001529079
O=CNCC(=O)O    ZINC000001733657
COC(=O)/C=N/O    ZINC000104242325
CN[C@@H](C)C(=O)O    ZINC000000901468
C[C@@H](CN)C(=O)O    ZINC000000895531
CC[C@@H](N)C(=O)O    ZINC000000901329
COC(=O)[C@H](C)N    ZINC000034702232
CC[C@H](N)C(=O)O    ZINC000000901351
COC(=O)CCN    ZINC000001758783
CNCC(=O)OC    ZINC000034781262
CC(C)(N)C(=O)O    ZINC000000901801
CNCCC(=O)O    ZINC000001841100
C[C@H](N)CC(=O)O    ZINC000002034865
CCNCC(=O)O    ZINC000001532340
C[C@H](CN)C(=O)O    ZINC000000895587
C[C@@H](N)CC(=O)O    ZINC000001713399
CN[C@H](C)C(=O)O    ZINC000003874422
CN(C)CC(=O)O    ZINC000000895466
NCCCC(=O)O    ZINC000001532620
COC(=O)[C@@H](C)N    ZINC000034702233
O=C(O)[C@@H]1CS1    ZINC000039200140
O=C(O)[C@H]1CS1    ZINC000026579488
O=C(O)C(=O)CO    ZINC000001532558
O=C(O)CC(=O)O    ZINC000000895212
COC(=O)C(=O)O    ZINC000001706619
NNC(=O)C(=O)O    ZINC000004416540
O=C(O)[C@H]1C[C@@H]1F    ZINC000034268626
COC(=O)/C=C/F    ZINC000115865690
O=C(O)C1(F)CC1    ZINC000033961344
N[C](CO)C(=O)O    ZINC001560411677
O=C(O)[C@@H]1C[C@@H]1F    ZINC000033961345
O=C(O)[C@@H]1C[C@H]1F    ZINC000034268625
C=C(F)C(=O)OC    ZINC000002525784
C/C=C(/F)C(=O)O    ZINC000034596039
C/C=C(\F)C(=O)O    ZINC000067172200
O=C(O)/C=C/CF    ZINC000001998589
O=C(O)[C@H]1C[C@H]1F    ZINC000002540317
COC(=O)[C@H](C)O    ZINC000001599068
C[C@@H](CO)C(=O)O    ZINC000000895526
O=C(O)CCCO    ZINC000001532805
CO[C@@H](C)C(=O)O    ZINC000002382894
COCCC(=O)O    ZINC000002584375
CC[C@H](O)C(=O)O    ZINC000000895970
COC(=O)[C@@H](C)O    ZINC000002034809
C[C@H](CO)C(=O)O    ZINC000000895528
CCOCC(=O)O    ZINC000001866957
CC(C)(O)C(=O)O    ZINC000001673419
CO[C@H](C)C(=O)O    ZINC000002382888
COCC(=O)OC    ZINC000001866899
C[C@@H](O)CC(=O)O    ZINC000000895486
COC(=O)CCO    ZINC000002564302
C[C@H](O)CC(=O)O    ZINC000000901665
CC[C@@H](O)C(=O)O    ZINC000001693559
CNNCC(=O)O    ZINC000079670516
NC[C@H](N)C(=O)O    ZINC000019363628
COC(=O)CNN    ZINC000019167160
CN(N)CC(=O)O    ZINC000026507302
NC[C@@H](N)C(=O)O    ZINC000019363627
O=C(O)C=[N+]([O-])O    ZINC000005380623
O=C(O)C[N+](=O)[O-]    ZINC000005178426
C[C@H](ON)C(=O)O    ZINC000001679673
NOCCC(=O)O    ZINC000039253239
N[C@H](CO)C(=O)O    ZINC000000895342
NC[C@@H](O)C(=O)O    ZINC000002034713
O=C(O)CNCO    ZINC000022007723
N[C@@H](CO)C(=O)O    ZINC000000895034
NC[C@H](O)C(=O)O    ZINC000002034711
C[C@@H](ON)C(=O)O    ZINC000001841021
O=C(O)/C=C\Cl    ZINC000004528577
O=C(O)/C=C/Cl    ZINC000012358771
C=C(Cl)C(=O)O    ZINC000001627212
O=C(O)CCS    ZINC000003860582
C[C@@H](S)C(=O)O    ZINC000003860782
O=C[C@@H](F)C(=O)O    ZINC000034214542
CSCC(=O)O    ZINC000000901663
O=C[C@H](F)C(=O)O    ZINC000034214541
O=C(O)C(=O)CF    ZINC000001583794
COC(=O)CS    ZINC000003860880
C[C@H](S)C(=O)O    ZINC000003860781
O=C(O)[C@H](O)CO    ZINC000000895140
O=C(O)[C@@H](O)CO    ZINC000002040502
CC[C@@H](F)C(=O)O    ZINC000001736842
CC[C@H](F)C(=O)O    ZINC000002000440
COC(=O)[C@H](C)F    ZINC000002540385
C[C@@H](CF)C(=O)O    ZINC000104695508
O=C(O)CCCF    ZINC000002040423
C[C@H](CF)C(=O)O    ZINC000104695511
CC(C)(F)C(=O)O    ZINC000004255919
COC(=O)[C@@H](C)F    ZINC000006491528
C[C](Cl)C(=O)O    ZINC001560408633
COC(=O)[C@@H](N)F    ZINC000256050800
NC[C@@H](F)C(=O)O    ZINC000002040272
C[C@](N)(F)C(=O)O    ZINC000064219869
NC[C@H](F)C(=O)O    ZINC000002040271
N[C@H](CF)C(=O)O    ZINC000001529483
N[C@@H](CF)C(=O)O    ZINC000002008697
COC(=O)[C@H](N)F    ZINC000256050799
C[C@H](Cl)C(=O)O    ZINC000002034501
COC(=O)CCl    ZINC000001641046
O=C(O)CCCl    ZINC000001555334
C[C@@H](Cl)C(=O)O    ZINC000001555333
CO[C@H](F)C(=O)O    ZINC000086241645
CO[C@@H](F)C(=O)O    ZINC000086241646
O=C(O)[C@H](O)CF    ZINC000033505626
O=C(O)[C]1[CH][CH][CH][CH]1    ZINC000100011903
O=C(O)[c-]1cccc1    ZINC000059064373
COC(=O)C(F)F    ZINC000002579127
CC(F)(F)C(=O)O    ZINC000002506705
O=C(O)C1C=CC=C1    ZINC000005133143
O=C(O)C#CC1CC1    ZINC000000082374
C#C[C@H]1C[C@@H]1C(=O)O    ZINC000039244969
O=C(O)C1[C@@H]2C=C[C@@H]12    ZINC000104146060
C#CC1(C(=O)O)CC1    ZINC000077010745
O=C(O)C1[C@@H]2C=C[C@H]12    ZINC000001664364
O=C(O)C1[C@H]2C=C[C@H]12    ZINC000104146067
N#C[C@@H]1C[C@H]1C(=O)O    ZINC000118355467
N#C[C@H]1C[C@@H]1C(=O)O    ZINC000118355465
N#CC1(C(=O)O)CC1    ZINC000000389631
N#C[C@@H]1C[C@@H]1C(=O)O    ZINC000118355471
N#C[C@H]1C[C@H]1C(=O)O    ZINC000118355462
C=C(C#N)C(=O)OC    ZINC000000001657
O=C(O)c1cc[nH]c1    ZINC000002570110
O=C(O)c1ccc[nH]1    ZINC000000158648
C/C=C(\C#N)C(=O)O    ZINC000034349318
O=C(O)[C@@H](F)Cl    ZINC000008622433
O=C(O)[C@H](F)Cl    ZINC000004934608
O=C(O)c1ccoc1    ZINC000000158556
O=C(O)c1ccco1    ZINC000000158555
O=C(O)c1cc[nH]n1    ZINC000005324338
O=C(O)c1ncc[nH]1    ZINC000000967355
O=C(O)c1cn[nH]c1    ZINC000002167062
O=C(O)C1=NC=NC1    ZINC000038532470
O=C(O)c1cnc[nH]1    ZINC000004720641
C#CC[C](N)C(=O)O    ZINC001560407567
O=C(O)C1=CCCC1    ZINC000001677125
O=C(O)[C@H]1C=CCC1    ZINC000013429760
O=C(O)[C@@]12C[C@@H]1CC2    ZINC000104723307
C#CCCCC(=O)O    ZINC000002539604
C=C=CCCC(=O)O    ZINC000015809783
COC(=O)C=C1CC1    ZINC000114005188
CC(C(=O)O)=C1CC1    ZINC000104709496
COC(=O)[C@@H]1C=CC1    ZINC000143076815
C#CCCC(=O)OC    ZINC000072188063
C=C/C=C/C(=O)OC    ZINC000002004075
O=C(O)[C@]12C[C@@H]1CC2    ZINC000104730477
C=C/C=C\C(=O)OC    ZINC000031302444
C/C=C/C=C\C(=O)O    ZINC000005828461
CCC#CCC(=O)O    ZINC000033822198
O=C(O)[C@]12C[C@H]1CC2    ZINC000104730481
C=C/C=C/CC(=O)O    ZINC000005157376
O=C(O)C1[C@@H]2CC[C@@H]12    ZINC000104705209
CCC#CC(=O)OC    ZINC000001565356
O=C(O)[C@H]1[C@@H]2CC[C@@H]21    ZINC000104703877
CC(C)C#CC(=O)O    ZINC000044559955
O=C(O)C=C1CCC1    ZINC000045069327
O=C(O)/C=C\C1CC1    ZINC000071773714
CCCC#CC(=O)O    ZINC000001565357
O=C(O)/C=C/C1CC1    ZINC000002504899
O=C(O)C1CC=CC1    ZINC000000396187
C/C=C\C=C\C(=O)O    ZINC000013509337
C#CC(C)(C)C(=O)O    ZINC000002506553
C=C1C[C@@H]1CC(=O)O    ZINC000014591276
C/C=C/C=C/C(=O)O    ZINC000001558385
C=C/C(C)=C\C(=O)O    ZINC000039259012
O=C(O)[C@H]1CC12CC2    ZINC000002525593
O=C(O)C12CC(C1)C2    ZINC000034454763
C#CC[C@H](C)C(=O)O    ZINC000034188481
C=C1CC(C(=O)O)C1    ZINC000000507077
CC#CCC(=O)OC    ZINC000012363758
O=C(O)[C@@H]1C=CCC1    ZINC000005134421
C=C1C[C@H]1CC(=O)O    ZINC000005157443
C=C1CC[C@@H]1C(=O)O    ZINC000059077841
C/C=C\C=C/C(=O)O    ZINC000004467399
C=C(C(=O)O)C1CC1    ZINC000005157349
O=C(O)C1[C@H]2CC[C@H]12    ZINC000104705213
O=C(O)[C@@H]1CC12CC2    ZINC000006185550
O=C(O)[C@@]12C[C@H]1CC2    ZINC000104730485
C=C1CC[C@H]1C(=O)O    ZINC000059077842
C#CC[C@@H](C)C(=O)O    ZINC000034188482
COC(=O)C1=CCC1    ZINC000088189771
O=C(O)c1ncco1    ZINC000002527143
O=C(O)c1cnoc1    ZINC000013483537
O=C(O)c1ccno1    ZINC000002530966
O=C(O)c1ccon1    ZINC000013483535
O=C(O)c1cocn1    ZINC000012471803
O=C(O)c1cnco1    ZINC000049632635
O=C(O)c1nnc[nH]1    ZINC000004017405
O=C(O)c1cn[nH]n1    ZINC000004876871
C#CC[C@H](N)C(=O)O    ZINC000002046243
[C-]#[N+][C@H](C)C(=O)OC    ZINC000095713425
CC[C@@H](C#N)C(=O)O    ZINC000001639640
O=C(O)[C@H]1CCC=N1    ZINC000003870283
COC(=O)[C@H](C)C#N    ZINC000002043926
O=C(O)[C@@H]1C=CCN1    ZINC000002044729
C[C@@H](CC#N)C(=O)O    ZINC000049804381
C=C1C[C@@]1(N)C(=O)O    ZINC000021989345
O=C(O)C=C1CNC1    ZINC000135690896
O=C(O)[C@H]1C=CCN1    ZINC000001681661
CC(C)(C#N)C(=O)O    ZINC000016698745
C#CCNCC(=O)O    ZINC000001858411
N#CCCCC(=O)O    ZINC000002007528
CC[C@H](C#N)C(=O)O    ZINC000002036321
C=C1C[C@]1(N)C(=O)O    ZINC000021989347
O=C(O)[C@@H]1CCC=N1    ZINC000003870284
COC(=O)[C@@H](C)C#N    ZINC000001691490
[C-]#[N+][C@@H](C)C(=O)OC    ZINC000095713423
C#C[C@@](C)(N)C(=O)O    ZINC000032501213
C#C[C@](C)(N)C(=O)O    ZINC000032501214
[C-]#[N+]CCC(=O)OC    ZINC000095713370
C#CC[C@@H](N)C(=O)O    ZINC000001584097
COC(=O)CCC#N    ZINC000004268749
C[C@H](CC#N)C(=O)O    ZINC000049804382
O=C(O)C(F)(F)F    ZINC000003860798
O=C(O)C#CC(=O)O    ZINC000000901687
O=C(O)c1ncno1    ZINC000002548446
N#CNC(=O)C(=O)O    ZINC000141976724
O=C(O)c1cnon1    ZINC000001295964
O=C(O)c1ncon1    ZINC000020357828
O=C(O)c1nn[nH]n1    ZINC000006505186
O=C(O)C#CCCO    ZINC000038233794
CC(=O)/C=C/C(=O)O    ZINC000012359924
O=C(O)C1CC(=O)C1    ZINC000004228181
O=C(O)C(=O)C1CC1    ZINC000032914861
O=C(O)[C@@H]1C=CCO1    ZINC000012649728
O=C(O)[C@H]1C=CCO1    ZINC000012649722
O=C(O)C1=CCCO1    ZINC000071606170
O=C(O)C1=COCC1    ZINC000012649694
C=C(O)/C=C\C(=O)O    ZINC000100216561
CC(=O)/C=C\C(=O)O    ZINC000030726228
COC(=O)/C=C/C=O    ZINC000002556926
COCC#CC(=O)O    ZINC000038281922
O=C(O)C1=CCOC1    ZINC000088189720
COC(=O)C#CCO    ZINC000001566051
C#CCOCC(=O)O    ZINC000034199943
COC(=O)/C=C\C=O    ZINC000038611094
N#CC[C@H](N)C(=O)O    ZINC000000901380
N#C[C@@H](CN)C(=O)O    ZINC000064370267
N#CC[C@@H](N)C(=O)O    ZINC000001607293
N#C[C@H](CN)C(=O)O    ZINC000064370266
N=C(N)/C=C/C(=O)O    ZINC000001760669
N=C(N)/C=C\C(=O)O    ZINC000031703760
C=C(C(=O)O)C(C)C    ZINC000038862616
COC(=O)C1(C)CC1    ZINC000002556884
CC[C@@H]1C[C@H]1C(=O)O    ZINC000039348502
CC/C=C\CC(=O)O    ZINC000004538481
C/C=C(/C)C(=O)OC    ZINC000001685701
CC1CC(C(=O)O)C1    ZINC000033826611
CC[C@@H]1C[C@@H]1C(=O)O    ZINC000039348500
O=C(O)C1CCCC1    ZINC000000388464
COC(=O)[C@H]1C[C@H]1C    ZINC000035100087
CC/C=C\C(=O)OC    ZINC000032149899
C[C@@H]1C[C@H]1CC(=O)O    ZINC000026638525
C=C(CCC)C(=O)O    ZINC000002548262
C[C@H]1C[C@@H]1CC(=O)O    ZINC000026638519
CC1(C)C[C@H]1C(=O)O    ZINC000001598141
C[C@H](C(=O)O)C1CC1    ZINC000019726499
C=C(C)CC(=O)OC    ZINC000034075374
C/C=C/CCC(=O)O    ZINC000005132839
C=CC[C@H](C)C(=O)O    ZINC000002560637
C/C=C\CCC(=O)O    ZINC000005540874
CC/C=C/C(=O)OC    ZINC000002508321
CC1(CC(=O)O)CC1    ZINC000034592673
CCC1(C(=O)O)CC1    ZINC000071256948
CC[C@H]1C[C@@H]1C(=O)O    ZINC000039348501
C[C@H]1C[C@H]1CC(=O)O    ZINC000026638530
C[C@@H](C(=O)O)C1CC1    ZINC000019726500
CC/C=C(\C)C(=O)O    ZINC000002242697
COC(=O)[C@@H]1C[C@H]1C    ZINC000035100091
C=CCCC(=O)OC    ZINC000002522343
COC(=O)C=C(C)C    ZINC000000388580
C[C@H]1CC[C@@H]1C(=O)O    ZINC000038864235
C=C(C)CCC(=O)O    ZINC000014592840
CCC/C=C/C(=O)O    ZINC000001850698
C/C=C\CC(=O)OC    ZINC000013509394
CC1(C(=O)O)CCC1    ZINC000039279501
C[C@@H]1CC[C@@H]1C(=O)O    ZINC000039424471
COC(=O)[C@@H]1C[C@@H]1C    ZINC000035100092
CC[C@H]1C[C@H]1C(=O)O    ZINC000039348503
CC(C)=CCC(=O)O    ZINC000001846597
COC(=O)[C@H]1C[C@@H]1C    ZINC000035100089
C[C@H]1C[C@@H](C(=O)O)C1    ZINC000100060803
C=CC(C)(C)C(=O)O    ZINC000004566189
COC(=O)C1CCC1    ZINC000000400381
CC/C(C)=C\C(=O)O    ZINC000008602767
CC/C(C)=C/C(=O)O    ZINC000001672909
C/C=C(\C)C(=O)OC    ZINC000012358698
C=C(CC)C(=O)OC    ZINC000001841388
C/C=C(/CC)C(=O)O    ZINC000017003508
CCC/C=C\C(=O)O    ZINC000012243720
C[C@H]1C[C@H](C(=O)O)C1    ZINC000100060804
CC(C)/C=C\C(=O)O    ZINC000013509329
O=C(O)CC1CCC1    ZINC000001439023
C[C@H]1CC[C@H]1C(=O)O    ZINC000039424473
C[C@@H]1CC[C@H]1C(=O)O    ZINC000039424472
CC(C)/C=C/C(=O)O    ZINC000000153584
CC/C=C/CC(=O)O    ZINC000001634093
COC(=O)CC1CC1    ZINC000001769412
C=CCCCC(=O)O    ZINC000002039425
C[C@@H]1C[C@@H]1CC(=O)O    ZINC000026638513
C=C[C@@H](C)CC(=O)O    ZINC000005019515
C=CC[C@@H](C)C(=O)O    ZINC000004283800
CC(C)=C(C)C(=O)O    ZINC000032184473
C/C=C/CC(=O)OC    ZINC000002556897
C/C=C(\CC)C(=O)O    ZINC000005179558
C=C[C@H](C)CC(=O)O    ZINC000005019518
O=C(O)CCC1CC1    ZINC000002391915
CC/C=C(/C)C(=O)O    ZINC000014592829
CC1(C)C[C@@H]1C(=O)O    ZINC000002540005
O=C(O)[C@H]1CNC1=O    ZINC000106843862
O=C(O)[C@H]1CC(=O)N1    ZINC000004977730
O=C(O)[C@@H]1CNC1=O    ZINC000106843864
COC(=O)[C@@H](O)C#N    ZINC000091301004
COC(=O)CN=C=O    ZINC000003139118
NC(=O)/C=C/C(=O)O    ZINC000000901052
O=C(O)[C@@H]1CC(=O)N1    ZINC000004977734
O=C(O)C1=NOCC1    ZINC000032302618
COC(=O)[C@H](O)C#N    ZINC000091301002
NC(=O)/C=C\C(=O)O    ZINC000012362022
[N-]=[N+]=NCCC(=O)O    ZINC000005113478
COC(=O)CN=[N+]=[N-]    ZINC000100017103
C[C@H](N=[N+]=[N-])C(=O)O    ZINC000094781581
C=C(C)[C@@H](N)C(=O)O    ZINC000002506597
C=C[C@H](N)CC(=O)O    ZINC000072481790
O=C(O)[C@H]1CCNC1    ZINC000004202415
C[C@@H]1C[C@@H](C(=O)O)N1    ZINC000001580702
C=C[C@@H](N)CC(=O)O    ZINC000072481791
CN1CC(C(=O)O)C1    ZINC000067176003
N[C@H](C(=O)O)C1CC1    ZINC000004202387
N[C@H]1CC[C@H]1C(=O)O    ZINC000001606878
C[C@@H]1CN[C@@H]1C(=O)O    ZINC000059551374
COC(=O)C1(N)CC1    ZINC000053057107
NC[C@@H]1C[C@H]1C(=O)O    ZINC000004202475
C[C@@H]1C[C@H](C(=O)O)N1    ZINC000001580704
C[C@@H]1NC[C@H]1C(=O)O    ZINC000139104399
NC[C@H]1C[C@@H]1C(=O)O    ZINC000004202476
NC1(CC(=O)O)CC1    ZINC000034622952
O=C(O)CC1CNC1    ZINC000036419596
O=C(O)CN1CCC1    ZINC000083255076
COC(=O)[C@H]1CCN1    ZINC000013375222
NC[C@@H]1C[C@@H]1C(=O)O    ZINC000004202477
C[C@H]1NC[C@@H]1C(=O)O    ZINC000139104521
COC(=O)[C@@H]1CCN1    ZINC000012650103
C[C@H]1C[C@@H](C(=O)O)N1    ZINC000001580701
CNC1(C(=O)O)CC1    ZINC000001647034
C[C@H]1C[C@]1(N)C(=O)O    ZINC000013516581
O=C(O)C[C@H]1CCN1    ZINC000049853526
COC(=O)C1CNC1    ZINC000021297168
CC1(C(=O)O)CNC1    ZINC000104733300
N[C@@H](C(=O)O)C1CC1    ZINC000004204159
CN(C)/C=C/C(=O)O    ZINC000001732818
N[C@H]1CC[C@@H]1C(=O)O    ZINC000001606877
C=CCNCC(=O)O    ZINC000001713579
NCC1(C(=O)O)CC1    ZINC000013643110
N[C@@H]1CC[C@H]1C(=O)O    ZINC000001606876
O=C(O)[C@@H]1CCCN1    ZINC000000895360
C[C@@]1(C(=O)O)CCN1    ZINC000146685735
C[C@@H]1NC[C@@H]1C(=O)O    ZINC000139104653
C=C(C)NCC(=O)O    ZINC000100977380
C[C@H]1C[C@H](C(=O)O)N1    ZINC000001580703
C[C@H]1NC[C@H]1C(=O)O    ZINC000139104273
C=CC[C@H](N)C(=O)O    ZINC000001696507
CN1CC[C@H]1C(=O)O    ZINC000001757001
N[C@H]1C[C@@H](C(=O)O)C1    ZINC000100006734
COC(=O)CN1CC1    ZINC000001667847
NC1CC(C(=O)O)C1    ZINC000003647583
C=CC[C@@H](N)C(=O)O    ZINC000001571335
COC(=O)/C=C(\C)N    ZINC000015975165
NC[C@H]1C[C@H]1C(=O)O    ZINC000004202474
CN1CC[C@@H]1C(=O)O    ZINC000002033635
COC(=O)/C=C/CN    ZINC000034235393
N[C@H]1C[C@H](C(=O)O)C1    ZINC000100017139
O=C(O)CNC1CC1    ZINC000013512716
N[C@@H]1CC[C@@H]1C(=O)O    ZINC000001606875
C[C@H]1C[C@@]1(N)C(=O)O    ZINC000013516577
NC1(C(=O)O)CCC1    ZINC000003995578
COC(=O)/C=C(/C)N    ZINC000084843286
O=C(O)[C@@H]1CCNC1    ZINC000004202414
CN(C)/C=C\C(=O)O    ZINC000017021822
O=C(O)[C@H]1CCCN1    ZINC000000895071
O=C(O)/C=C\C(=O)O    ZINC000012358683
O=C(O)/C=C/C(=O)O    ZINC000003860193
O=C(O)[C@@H]1CC(=O)O1    ZINC000081970490
O=C(O)[C@H]1CC(=O)O1    ZINC000081970488
C=C(C(=O)O)C(=O)O    ZINC000001605881
N=CNC(=O)C(=O)O    ZINC001143422469
CO/C=C(\C)C(=O)O    ZINC000004990912
C=C[C@](C)(O)C(=O)O    ZINC000006067168
C=C[C@@H](O)CC(=O)O    ZINC000005157995
CO/C=C\C(=O)OC    ZINC000033362819
O=C(O)[C@H](O)C1CC1    ZINC000041047748
C[C@]1(C(=O)O)CCO1    ZINC000085210582
CC1(C(=O)O)COC1    ZINC000032915134
CC(=O)[C@@H](C)C(=O)O    ZINC000006032434
O=C(O)C1(CO)CC1    ZINC000036466063
O=C(O)C1CC(O)C1    ZINC000020446487
CCCC(=O)C(=O)O    ZINC000001532684
C=C(CO)C(=O)OC    ZINC000036455542
O=C(O)[C@@H]1CC[C@H]1O    ZINC000076570694
COC(=O)[C@@H](C)C=O    ZINC000003848374
COC(=O)[C@]1(C)CO1    ZINC000004976000
O=C(O)CC1(O)CC1    ZINC000076570681
O=C(O)[C@@H]1C[C@@H](O)C1    ZINC000100077688
O=C(O)C[C@H]1CCO1    ZINC000076570713
CC1(C)O[C@H]1C(=O)O    ZINC000001714049
C/C=C(\OC)C(=O)O    ZINC000005240167
O=C(O)C1(O)CCC1    ZINC000012583050
C/C=C/[C@H](O)C(=O)O    ZINC000034083798
O=C(O)[C@@H]1CCCO1    ZINC000002164321
CO[C@@H]1C[C@H]1C(=O)O    ZINC000076570765
O=C(O)[C@H]1CC[C@@H]1O    ZINC000076570698
COC(=O)[C@H]1O[C@@H]1C    ZINC000032210294
COC(=O)[C@H](C)C=O    ZINC000006036071
CCO/C=C/C(=O)O    ZINC000001585599
C=CC[C@@H](O)C(=O)O    ZINC000005157892
C=CC[C@H](O)C(=O)O    ZINC000005157879
O=C(O)[C@H]1CCOC1    ZINC000000389610
COC(=O)[C@H]1CCO1    ZINC000104842572
O=C(O)/C=C/CCO    ZINC000013542745
COC(=O)/C=C(/C)O    ZINC000100216870
C=C[C@@H](O)C(=O)OC    ZINC000002516878
CC1(C)O[C@@H]1C(=O)O    ZINC000005067163
C=C[C@H](O)CC(=O)O    ZINC000005157964
CCC(=O)C(=O)OC    ZINC000014619056
C=C(OC)C(=O)OC    ZINC000095628596
C=C[C@@](C)(O)C(=O)O    ZINC000006031951
O=C(O)C[C@@H]1CCO1    ZINC000076570708
CC(=O)[C@H](C)C(=O)O    ZINC000006020022
C=C[C@H](O)C(=O)OC    ZINC000043794392
O=C(O)CC1COC1    ZINC000072267133
COC(=O)[C@@H]1O[C@H]1C    ZINC000032210298
O=C(O)[C@@H]1C[C@H](O)C1    ZINC000100009211
C/C=C\[C@H](O)C(=O)O    ZINC000034083804
COC(=O)CC(C)=O    ZINC000005159232
O=C(O)[C@@H](O)C1CC1    ZINC000041047747
COC/C=C/C(=O)O    ZINC000034527853
COC(=O)[C@@H]1CCO1    ZINC000104842568
COC(=O)C1COC1    ZINC000095627431
COC(=O)C1(O)CC1    ZINC000002389349
COC(=O)[C@H]1O[C@H]1C    ZINC000032210302
CO/C(C)=C\C(=O)O    ZINC000000334833
O=CCCCC(=O)O    ZINC000001529617
O=C(O)[C@@H]1CC[C@@H]1O    ZINC000076570690
COC1(C(=O)O)CC1    ZINC000104706455
CC(=O)CCC(=O)O    ZINC000000586584
CO/C=C(/C)C(=O)O    ZINC000005411870
COC(=O)CCC=O    ZINC000002572126
CCO/C=C\C(=O)O    ZINC000005551564
O=C(O)[C@H]1CC[C@H]1O    ZINC000076570703
COC(=O)[C@@H]1O[C@@H]1C    ZINC000032210290
O=C(O)[C@@H]1CCOC1    ZINC000004529613
CO/C(C)=C/C(=O)O    ZINC000005823249
CCC(=O)CC(=O)O    ZINC000000901313
O=C(O)COC1CC1    ZINC000104735165
C/C=C/[C@@H](O)C(=O)O    ZINC000034083801
O=C(O)[C@H]1CCCO1    ZINC000004262032
C[C@@]1(C(=O)O)CCO1    ZINC000085210583
C/C=C\[C@@H](O)C(=O)O    ZINC000034083807
C=CCOCC(=O)O    ZINC000034596154
COC(=O)[C@@]1(C)CO1    ZINC000004975998
COC(=O)/C=C(\C)O    ZINC000100076582
CC(C)C(=O)C(=O)O    ZINC000001532553
CO/C=C/C(=O)OC    ZINC000002582018
COC(=O)CC(=N)N    ZINC000039271801
NC1(C(=O)O)CNC1    ZINC000034437010
CN/N=C(/C)C(=O)O    ZINC000005707185
CN/N=C(\C)C(=O)O    ZINC000016939438
CC(C)[C@@H](C)C(=O)O    ZINC000002019248
CC(C)(C)CC(=O)O    ZINC000000388597
CC[C@@H](C)C(=O)OC    ZINC000004521669
CCCCC(=O)OC    ZINC000002034321
CC(C)[C@H](C)C(=O)O    ZINC000002019249
CCC(CC)C(=O)O    ZINC000000388073
CCCCCC(=O)O    ZINC000001529230
CC[C@H](C)C(=O)OC    ZINC000000391207
CCC[C@H](C)C(=O)O    ZINC000000388071
CCC[C@@H](C)C(=O)O    ZINC000000388070
CC[C@@H](C)CC(=O)O    ZINC000000391783
CCC(C)(C)C(=O)O    ZINC000000404375
CC(C)CCC(=O)O    ZINC000000391113
COC(=O)CC(C)C    ZINC000000391144
CC[C@H](C)CC(=O)O    ZINC000000391784
COC(=O)C(C)(C)C    ZINC000000391896
N#CSCC(=O)O    ZINC000001668709
CNC(=O)CC(=O)O    ZINC000005996102
NC(=O)CCC(=O)O    ZINC000001718820
O=C(O)[C@H]1CCNO1    ZINC000033903079
C/C(O)=C(\N)C(=O)O    ZINC000198597394
O=CNCCC(=O)O    ZINC000032182296
CNC(=O)C(=O)OC    ZINC000039248751
NC1(C(=O)O)COC1    ZINC000045028273
C/C(O)=C(/N)C(=O)O    ZINC000100216936
C[C@@H](C(N)=O)C(=O)O    ZINC000002047145
COC(=O)CNC=O    ZINC000002384738
N[C@H](CC=O)C(=O)O    ZINC000003870023
N[C@@H](CC=O)C(=O)O    ZINC000000895231
CC(=O)NCC(=O)O    ZINC000001683660
O=C(O)[C@H]1COCN1    ZINC000004202446
O=C(O)[C@@H]1CCNO1    ZINC000033903078
CC/C(=N/O)C(=O)O    ZINC000004532424
C[C@H](C(N)=O)C(=O)O    ZINC000006491410
O=C(O)[C@@H]1COCN1    ZINC000004202447
O=C(O)C1(O)CNC1    ZINC000095532446
CCNC(=O)C(=O)O    ZINC000020204737
CN(C=O)CC(=O)O    ZINC000036437485
CN(C)C(=O)C(=O)O    ZINC000001529092
COC(=O)CC(N)=O    ZINC000002568346
C[C@H](/N=C/O)C(=O)O    ZINC000082077165
C[C@@H](/N=C/O)C(=O)O    ZINC000082077166
N=C(N)NCC(=O)O    ZINC000000895314
COC(=O)C[C](C)O    ZINC001560407659
CNC[C](N)C(=O)O    ZINC001560408717
CC[C@H](CN)C(=O)O    ZINC000013507030
CN[C@@H](C)C(=O)OC    ZINC000059167816
COC(=O)CN(C)C    ZINC000036773880
CC[C@@H](N)CC(=O)O    ZINC000012648171
CN(C)CCC(=O)O    ZINC000001677413
COC(=O)C(C)(C)N    ZINC000055463682
CC(C)[C@@H](N)C(=O)O    ZINC000000896156
CC[C@H](N)C(=O)OC    ZINC000035186321
C[C@@H](C(=O)O)N(C)C    ZINC000004829414
C[C@H](N)CCC(=O)O    ZINC000003581353
CCNCC(=O)OC    ZINC000019885654
COC(=O)C[C@H](C)N    ZINC000007989017
C[C@H](N)[C@H](C)C(=O)O    ZINC000075519381
C[C@@H](N)CCC(=O)O    ZINC000001706201
CCC[C@H](N)C(=O)O    ZINC000000391821
NCCCCC(=O)O    ZINC000001532654
CNC[C@H](C)C(=O)O    ZINC000028769717
C[C@@H](CN)CC(=O)O    ZINC000013818298
CNCCC(=O)OC    ZINC000032627746
CC(C)[C@H](N)C(=O)O    ZINC000000895099
COC(=O)C[C@@H](C)N    ZINC000007989018
CNC[C@@H](C)C(=O)O    ZINC000028769715
CN[C@H](C)C(=O)OC    ZINC000059167817
C[C@@H](N)[C@H](C)C(=O)O    ZINC000002585948
CC[C@H](N)CC(=O)O    ZINC000012648175
CC(C)(CN)C(=O)O    ZINC000001664631
CCC[C@@H](N)C(=O)O    ZINC000000391822
CC[C@@H](NC)C(=O)O    ZINC000013346979
CC[C@@H](CN)C(=O)O    ZINC000013507029
CC(C)(N)CC(=O)O    ZINC000001494940
COC(=O)[C@@H](C)CN    ZINC000035757368
C[C@H](C(=O)O)N(C)C    ZINC000004829415
COC(=O)[C@H](C)CN    ZINC000035757370
CCN(C)CC(=O)O    ZINC000019091941
CN[C@H](C)CC(=O)O    ZINC000013347076
COC(=O)CCCN    ZINC000002019854
CCNCCC(=O)O    ZINC000013357318
CN[C@@H](C)CC(=O)O    ZINC000013347072
CCCNCC(=O)O    ZINC000001687615
CCN[C@@H](C)C(=O)O    ZINC000035388769
CC(C)NCC(=O)O    ZINC000001687617
CCN[C@H](C)C(=O)O    ZINC000035388770
CC[C@H](NC)C(=O)O    ZINC000013346975
C[C@@H](C(=O)O)[C@H](C)N    ZINC000038433622
C[C@H](CCN)C(=O)O    ZINC000000518267
CC[C@@H](N)C(=O)OC    ZINC000035186322
CNC(C)(C)C(=O)O    ZINC000000403027
CC[C@](C)(N)C(=O)O    ZINC000000901761
C[C@H](CN)CC(=O)O    ZINC000013818301
CNCCCC(=O)O    ZINC000001615390
C[C@@H](CCN)C(=O)O    ZINC000000518266
CC[C@@](C)(N)C(=O)O    ZINC000000901763
O=C(O)C#CCCl    ZINC000005112680
O=C(O)C(=O)C(=O)O    ZINC000001532759
O=C(O)C1CSC1    ZINC000071788844
CS/C=C\C(=O)O    ZINC000014593698
CS/C=C/C(=O)O    ZINC000006019635
C[C@@H](OC=O)C(=O)O    ZINC000006442660
O=C(O)CCC(=O)O    ZINC000000895030
COC(=O)C(=O)OC    ZINC000001532047
C[C@H](OC=O)C(=O)O    ZINC000001599014
CC(C(=O)O)C(=O)O    ZINC000000901289
COC(=O)CC(=O)O    ZINC000002146608
CC(=O)OCC(=O)O    ZINC000001698817
O=C(O)C1(O)COC1    ZINC000096028244
CCOC(=O)C(=O)O    ZINC000001693437
O=C(O)[C@H](F)C1CC1    ZINC000107257458
O=C(O)C1CC(F)C1    ZINC000060122315
COC(=O)/C(N)=N/O    ZINC000104586049
NNC(=O)CC(=O)O    ZINC000005494299
O=C(O)[C@@H]1CC[C@@H]1F    ZINC000238853973
CC/C=C(\F)C(=O)O    ZINC000104706838
NC(=O)NCC(=O)O    ZINC000001464311
O=C(O)[C@H]1C[C@H](F)C1    ZINC000307677434
O=C(O)C1(F)CCC1    ZINC000095698621
COC(=O)C(=O)NN    ZINC000031775914
O=C(O)[C@@H]1CC[C@H]1F    ZINC000238853978
CC(C)=C(F)C(=O)O    ZINC000075612475
CN(CC(=O)O)N=O    ZINC000022065348
O=C(O)C1(CF)CC1    ZINC000107114470
CC/C=C(/F)C(=O)O    ZINC000206152329
O=C(O)[C@H]1CC[C@H]1F    ZINC000238853977
C[C@@]1(C(=O)O)C[C@H]1F    ZINC000034348316
C[C@@]1(C(=O)O)C[C@@H]1F    ZINC000034348314
O=C(O)[C@H]1C[C@H](F)C1    ZINC000114978059
O=C(O)[C@H]1CC[C@@H]1F    ZINC000238853975
N/C(CC(=O)O)=N\O    ZINC000006184825
O=C(O)[C@@H](F)C1CC1    ZINC000107257454
COC[C](N)C(=O)O    ZINC001560408689
CC(C)(O)CC(=O)O    ZINC000000395642
C[C@H](CO)CC(=O)O    ZINC000006020365
COCCCC(=O)O    ZINC000005997802
CC[C@@](C)(O)C(=O)O    ZINC000002547723
COC(=O)C[C@H](C)O    ZINC000000388770
C[C@H](O)CCC(=O)O    ZINC000006020467
C[C@@H](O)[C@H](C)C(=O)O    ZINC000006021105
CC(C)OCC(=O)O    ZINC000012243751
COC(=O)CCCO    ZINC000001845562
C[C@H](CCO)C(=O)O    ZINC000028001094
COC(C)(C)C(=O)O    ZINC000014000346
COC(=O)[C@H](C)CO    ZINC000000395641
CC[C@H](CO)C(=O)O    ZINC000005925699
C[C@@H](O)CCC(=O)O    ZINC000006036206
CC(C)(CO)C(=O)O    ZINC000004100966
CC[C@](C)(O)C(=O)O    ZINC000000330160
CC[C@@H](OC)C(=O)O    ZINC000019091086
CC(C)[C@H](O)C(=O)O    ZINC000000389853
COC(=O)C[C@@H](C)O    ZINC000000164685
CC[C@H](O)C(=O)OC    ZINC000000393218
CCC[C@H](O)C(=O)O    ZINC000000394027
COC[C@H](C)C(=O)O    ZINC000035755625
O=C(O)CCCCO    ZINC000001529525
C[C@@H](CCO)C(=O)O    ZINC000028001089
CC[C@@H](O)CC(=O)O    ZINC000004975461
CCOCCC(=O)O    ZINC000001586414
CCC[C@@H](O)C(=O)O    ZINC000000394028
C[C@H](O)[C@H](C)C(=O)O    ZINC000006030197
COC(=O)[C@@H](C)OC    ZINC000005227809
CO[C@@H](C)CC(=O)O    ZINC000000397922
CCOCC(=O)OC    ZINC000001566417
C[C@@H](CO)CC(=O)O    ZINC000006036098
COC[C@@H](C)C(=O)O    ZINC000035755627
CO[C@H](C)CC(=O)O    ZINC000004794590
CCCOCC(=O)O    ZINC000001566418
COCCC(=O)OC    ZINC000001692465
COC(=O)[C@H](C)OC    ZINC000002517075
C[C@@H](C(=O)O)[C@H](C)O    ZINC000006036974
CC(C)[C@@H](O)C(=O)O    ZINC000000389854
CC[C@H](OC)C(=O)O    ZINC000019091090
CCO[C@@H](C)C(=O)O    ZINC000019483795
CCO[C@H](C)C(=O)O    ZINC000019483797
COC(=O)[C@@H](C)CO    ZINC000000395640
COC(=O)C(C)(C)O    ZINC000000395639
CC[C@H](O)CC(=O)O    ZINC000004975458
C[C@@H](O)[C@@H](C)C(=O)O    ZINC000006036909
CC[C@@H](O)C(=O)OC    ZINC000000393219
CC[C@@H](CO)C(=O)O    ZINC000005922974
CNC[C@H](N)C(=O)O    ZINC000095483601
NC[C@H](N)CC(=O)O    ZINC000040448663
C[C@@H](CC(=O)O)NN    ZINC000088189436
CC[C@@H](NN)C(=O)O    ZINC000019168171
CNC[C@@H](N)C(=O)O    ZINC000019368882
C[C@](N)(CN)C(=O)O    ZINC000034732617
NC[C@@H](N)CC(=O)O    ZINC000040448670
C[C@@H](N)[C@@H](N)C(=O)O    ZINC000095483612
CC[C@H](NN)C(=O)O    ZINC000019167259
CN[C@H](CN)C(=O)O    ZINC000078724303
CN[C@@H](CN)C(=O)O    ZINC000078724301
COC(=O)[C@@H](N)CN    ZINC000022873558
C[C@H](N)[C@H](N)C(=O)O    ZINC000095483609
C[C@@H](C(=O)O)N(C)N    ZINC000026507311
C[C@H](C(=O)O)N(C)N    ZINC000026507307
C[C@@](N)(CN)C(=O)O    ZINC000034732614
C[C@H](N)[C@@H](N)C(=O)O    ZINC000095483611
C[C@H](CC(=O)O)NN    ZINC000088189437
NCC[C@H](N)C(=O)O    ZINC000052986906
NCCNCC(=O)O    ZINC000019366971
C[C@@H](N)[C@H](N)C(=O)O    ZINC000095483610
COC(=O)[C@H](N)CN    ZINC000019366965
NCC[C@@H](N)C(=O)O    ZINC000053122793
C[N+](C)(C)CC(=O)O    ZINC000001532728
COC(=O)C(N)=S    ZINC000040435378
O=CN(O)CC(=O)O    ZINC000001482078
O=C(O)CNC(=O)O    ZINC000002507912
NC(C(=O)O)C(=O)O    ZINC000000895421
COC(=O)C[N+](=O)[O-]    ZINC000001733869
O=C(O)CC[N+](=O)[O-]    ZINC000000895862
O=C(O)C1(F)CNC1    ZINC000095743268
NC[C@@H](O)CC(=O)O    ZINC000000901808
CNOCC(=O)OC    ZINC000219196739
C[C@@H](O)[C@@H](N)C(=O)O    ZINC000000895399
CON(C)CC(=O)O    ZINC000020441331
NOCCCC(=O)O    ZINC000015042867
COC(=O)[C@H](O)CN    ZINC000038212551
CC[C@@H](NO)C(=O)O    ZINC000003132105
N[C@@H](CO)CC(=O)O    ZINC000004181821
N[C@H](CO)CC(=O)O    ZINC000004181820
NCCOCC(=O)O    ZINC000036533634
NCC[C@H](O)C(=O)O    ZINC000002019611
COC(=O)[C@@H](O)CN    ZINC000038251036
CC[C@H](NO)C(=O)O    ZINC000003132104
COC(=O)[C@@H](N)CO    ZINC000019230192
COC[C@@H](N)C(=O)O    ZINC000001691081
O=C(O)CNCCO    ZINC000001733659
N[C@H](CCO)C(=O)O    ZINC000001742215
C[C@@](N)(CO)C(=O)O    ZINC000000901265
COC(=O)[C@H](N)CO    ZINC000019230193
C[C@@H](O)[C@H](N)C(=O)O    ZINC000000895103
CC(C)(ON)C(=O)O    ZINC000021992471
N[C@@H](CCO)C(=O)O    ZINC000000895146
NC[C@H](O)CC(=O)O    ZINC000000901811
CO[C@H](CN)C(=O)O    ZINC000078684455
C[C@](N)(CO)C(=O)O    ZINC000002042820
NC[C@@H](CO)C(=O)O    ZINC000012502811
CN[C@H](CO)C(=O)O    ZINC000014696239
NCC[C@@H](O)C(=O)O    ZINC000002019612
CO[C@@H](CN)C(=O)O    ZINC000078684453
C[C@H](O)[C@@H](N)C(=O)O    ZINC000001747073
C[C@H](O)[C@H](N)C(=O)O    ZINC000001747072
COC[C@H](N)C(=O)O    ZINC000002043994
CN[C@@H](CO)C(=O)O    ZINC000002384916
NC[C@H](CO)C(=O)O    ZINC000012502813
C[N+](C)(N)CC(=O)O    ZINC000003231237
O=C(O)C(=O)CS    ZINC000003869277
O=C(O)C1(Cl)CC1    ZINC000034353839
C=C(Cl)C(=O)OC    ZINC000001664994
O=C(O)/C=C/CCl    ZINC000005178352
C/C(Cl)=C/C(=O)O    ZINC000001575454
C/C(Cl)=C\C(=O)O    ZINC000004915175
O=C(O)C(O)C(=O)O    ZINC000000901335
COC(=O)CSC    ZINC000004262387
CSCCC(=O)O    ZINC000001531044
C[C@H](S)CC(=O)O    ZINC000005652319
COC(=O)[C@H](C)S    ZINC000005138718
O=C(O)CN[N+](=O)[O-]    ZINC000031703706
COC(=O)[C@@H](C)S    ZINC000005138786
C[C@@H](S)CC(=O)O    ZINC000005652372
CC[C@H](S)C(=O)O    ZINC000035803364
COC(=O)CCS    ZINC000003860879
O=NN(O)CC(=O)O    ZINC000005493099
CCSCC(=O)O    ZINC000001674074
C[C@H](CS)C(=O)O    ZINC000002567310
CS[C@@H](C)C(=O)O    ZINC000006020174
CC(C)(S)C(=O)O    ZINC000005298693
CC[C@@H](S)C(=O)O    ZINC000035803365
CO/C=C(/F)C(=O)O    ZINC000098175128
O=C(O)CCCS    ZINC000005112980
CS[C@H](C)C(=O)O    ZINC000006035953
C[C@@H](CS)C(=O)O    ZINC000005138734
O=C(O)[C@H](O)CCO    ZINC000003651026
O=C(O)C[C@H](O)CO    ZINC000003593479
C[C@H](O)[C@H](O)C(=O)O    ZINC000001695854
C[C@@H](O)[C@@H](O)C(=O)O    ZINC000001695857
COC(=O)[C@@H](O)CO    ZINC000005997357
C[C@@](O)(CO)C(=O)O    ZINC000012495998
COC(=O)[C@@H](O)OC    ZINC000006661713
COC(=O)[C@H](O)CO    ZINC000005997205
COC(OC)C(=O)O    ZINC000015262106
COC[C@@H](O)C(=O)O    ZINC000039192222
O=C(O)COCCO    ZINC000002019674
C[C@@H](O)[C@H](O)C(=O)O    ZINC000001695855
COC[C@H](O)C(=O)O    ZINC000039192220
C[C@](O)(CO)C(=O)O    ZINC000012496001
COC(=O)[C@H](O)OC    ZINC000002584561
O=C(O)[C@@H](O)CCO    ZINC000002559503
C[C@H](O)[C@@H](O)C(=O)O    ZINC000001695856
N[C@@H](CNO)C(=O)O    ZINC000002380421
NOC[C@H](N)C(=O)O    ZINC000001760187
NOC[C@@H](N)C(=O)O    ZINC000001713589
N[C@H](CNO)C(=O)O    ZINC000001610368
COC(=O)C(C)(C)F    ZINC000002507127
CCC[C@H](F)C(=O)O    ZINC000005837497
CC(C)[C@@H](F)C(=O)O    ZINC000001736843
CC(C)[C@H](F)C(=O)O    ZINC000002039424
CCC[C@@H](F)C(=O)O    ZINC000001561753
CC(C)(CF)C(=O)O    ZINC000039393318
N#CC(F)(F)C(=O)O    ZINC000131740639
N[C@@H](CS)C(=O)O    ZINC000000895042
N[C@H](CS)C(=O)O    ZINC000000895347
C[S+](C)CC(=O)O    ZINC000004096094
NCC[C@@H](F)C(=O)O    ZINC000004293525
COC(=O)[C@H](F)CN    ZINC000108365855
COC(=O)[C@@H](F)CN    ZINC000104599735
COC(=O)[C@H](N)CF    ZINC000034326189
N[C@@H](CCF)C(=O)O    ZINC000038948561
C[C@H](F)[C@H](N)C(=O)O    ZINC000001556411
COC(=O)[C@@H](N)CF    ZINC000034326190
NCC[C@H](F)C(=O)O    ZINC000002526207
N[C@H](CCF)C(=O)O    ZINC000083119819
C[C@H](F)[C@@H](N)C(=O)O    ZINC000001556413
C[C@@H](F)[C@@H](N)C(=O)O    ZINC000001556414
C[C@@H](F)[C@H](N)C(=O)O    ZINC000001556412
O=C(O)C(=O)CCl    ZINC000005112710
COC(=O)C(=O)Cl    ZINC000002242601
CS[C@@H](O)C(=O)O    ZINC000060274351
O=C(O)[C@H](O)CS    ZINC000000968222
O=C(O)[C@@H](O)CS    ZINC000000968221
CS[C@H](O)C(=O)O    ZINC000060274349
O=C(O)C(F)C(=O)O    ZINC000019616177
CC(C)(Cl)C(=O)O    ZINC000001846022
C[C@@H](Cl)CC(=O)O    ZINC000001597268
COC(=O)CCCl    ZINC000001696146
CC[C@H](Cl)C(=O)O    ZINC000002038037
COC(=O)[C@@H](C)Cl    ZINC000002017921
COC(=O)[C@H](C)Cl    ZINC000001696573
CC[C@@H](Cl)C(=O)O    ZINC000002038038
C[C@H](Cl)CC(=O)O    ZINC000002039076
O=C(O)CCCCl    ZINC000001693438
O=C(O)[C@H]1CC1(F)F    ZINC000002527752
O=C(O)/C=C/C(F)F    ZINC000066346669
O=C(O)[C@@H]1CC1(F)F    ZINC000004290577
O=C(O)/C=C\C(F)F    ZINC000207053303
COC(=O)C=C(F)F    ZINC000003880140
O=C(O)c1ccccc1    ZINC000000001011
COC(=O)[C@H](F)CO    ZINC000091301317
COC(=O)[C@@H](F)CO    ZINC000091301319
N[C@@H](CCl)C(=O)O    ZINC000001529480
N[C@H](CCl)C(=O)O    ZINC000001529479
O=C(O)c1ccccn1    ZINC000000039905
O=C(O)c1ccncc1    ZINC000000158593
O=C(O)c1cccnc1    ZINC000000001795
COC(=O)[C]1[CH][CH][CH][CH]1    ZINC000100562643
O=C(O)C[C]1[CH][CH][CH][CH]1    ZINC000100506569
O=C(O)C[c-]1cccc1    ZINC000062086696
O=C(O)[C@H](O)CCl    ZINC000002508025
O=C(O)[C@H](Cl)CO    ZINC000075521310
O=C(O)[C@@H](Cl)CO    ZINC000075521308
O=C(O)[C@@H](O)CCl    ZINC000004537132
O=C(O)c1cnccn1    ZINC000001081066
CCC(F)(F)C(=O)O    ZINC000002506706
O=C(O)CCC(F)F    ZINC000039325990
O=C(O)c1ccncn1    ZINC000000081626
CC(F)(F)CC(=O)O    ZINC000082088685
O=C(O)c1cncnc1    ZINC000001494997
O=C(O)C(CF)CF    ZINC000115070774
COC(=O)C(C#N)=C=N    ZINC000334139181
COC(=O)C(C)(F)F    ZINC000034617234
O=C(O)c1cccnn1    ZINC000001702762
O=C(O)c1ncccn1    ZINC000002570791
O=C(O)c1ccnnc1    ZINC000000154089
O=C(O)[C@@H]1[C@@H]2C=CC[C@@H]21    ZINC000005031318
O=C(O)[C@@H]1[C@H]2C=CC[C@@H]21    ZINC000100503106
C#C/C=C/CCC(=O)O    ZINC000015809789
C#C[C@H]1C[C@H]1C(=O)OC    ZINC000039244972
O=C(O)C#CC1CCC1    ZINC000070835650
COC(=O)C#CC1CC1    ZINC000000082294
CC1(C#CC(=O)O)CC1    ZINC000306721697
O=C(O)[C@@H]1[C@H]2C=CC[C@H]21    ZINC000001709939
O=C(O)C1=CCC=CC1    ZINC000001669169
O=C(O)C1C=CCC=C1    ZINC000005188054
O=C(O)[C@H]1[C@@H]2CC=C[C@H]21    ZINC000100503102
O=C(O)c1nccnn1    ZINC000020357932
NCC(F)(F)C(=O)O    ZINC000002559539
N[C@H](C(=O)O)C(F)F    ZINC000006072521
N[C@@H](C(=O)O)C(F)F    ZINC000036447755
Cn1ccc(C(=O)O)c1    ZINC000034327586
C#C[C@H]1C[C@@]1(N)C(=O)O    ZINC000219147010
C#C[C@@H]1C[C@]1(N)C(=O)O    ZINC000219146795
N#CC1CC(C(=O)O)C1    ZINC000097758344
COC(=O)[C@H]1C[C@H]1C#N    ZINC000141861298
N#C[C@@H]1CC[C@H]1C(=O)O    ZINC000087924742
C#C[C@H]1C[C@]1(N)C(=O)O    ZINC000219146868
COC(=O)[C@@H]1C[C@@H]1C#N    ZINC000141860701
C[C@H]1C[C@]1(C#N)C(=O)O    ZINC000160922436
Cc1ccc(C(=O)O)[nH]1    ZINC000026506991
N#C[C@H]1CC[C@@H]1C(=O)O    ZINC000087924743
COC(=O)[C@@H]1C[C@H]1C#N    ZINC000141861089
N#C[C@H]1CC[C@H]1C(=O)O    ZINC000087924744
O=C(O)Cn1cccc1    ZINC000000332065
N#C[C@@H]1CC[C@@H]1C(=O)O    ZINC000087924741
COC(=O)[C@H]1C[C@@H]1C#N    ZINC000141860902
COC(=O)c1cc[nH]c1    ZINC000015446243
C=C(CCC#N)C(=O)O    ZINC000104708212
C[C@@H]1C[C@@]1(C#N)C(=O)O    ZINC000160922064
C[C@H]1C[C@@]1(C#N)C(=O)O    ZINC000160922196
Cc1c[nH]c(C(=O)O)c1    ZINC000002513001
Cc1c[nH]cc1C(=O)O    ZINC000001709918
COC(=O)C1(C#N)CC1    ZINC000001607440
COC(=O)c1ccc[nH]1    ZINC000000165735
Cc1cc(C(=O)O)c[nH]1    ZINC000026897380
C#C[C@@H]1C[C@@]1(N)C(=O)O    ZINC000219146947
C=C(C#N)CC(=O)OC    ZINC000075521350
O=C(O)Cc1cc[nH]c1    ZINC000001646567
C[C@@H]1C[C@]1(C#N)C(=O)O    ZINC000160922320
N#CC1(CC(=O)O)CC1    ZINC000096301136
Cc1cc[nH]c1C(=O)O    ZINC000004228206
Cn1cccc1C(=O)O    ZINC000000158566
O=C(O)Cc1ccc[nH]1    ZINC000002576193
Cc1[nH]ccc1C(=O)O    ZINC000001574411
CC(C)=C(C#N)C(=O)O    ZINC000004558302
N#CC1(C(=O)O)CCC1    ZINC000016698740
O=C(O)[C]1CC=CCC1    ZINC001560406184
O=C(O)[C@@H](O)C(F)F    ZINC000034016748
O=C(O)COC(F)F    ZINC000005112772
O=C(O)C(F)(F)CO    ZINC000002559540
O=C(O)[C@H](O)C(F)F    ZINC000034016749
Cc1cc(C(=O)O)co1    ZINC000006070171
Cc1occc1C(=O)O    ZINC000000152320
COC(=O)c1ccco1    ZINC000000388192
COC(=O)/C=C\C=C=O    ZINC000087491351
COC(=O)c1ccoc1    ZINC000001567963
Cc1ccoc1C(=O)O    ZINC000002560477
O=C(O)Cc1ccco1    ZINC000001841060
O=C(O)Cc1ccoc1    ZINC000000334130
O=C(O)C1=CC(=O)CC1    ZINC000013518017
Cc1ccc(C(=O)O)o1    ZINC000000062699
COC(=O)/C=C/C=C=O    ZINC000072283149
Cc1cocc1C(=O)O    ZINC000034363956
Cc1coc(C(=O)O)c1    ZINC000039199132
Cn1cncc1C(=O)O    ZINC000019850648
O=C(O)Cc1cn[nH]c1    ZINC000020438761
COC(=O)c1cc[nH]n1    ZINC000032445539
O=C(O)Cc1ncc[nH]1    ZINC000066348452
Cc1nc(C(=O)O)c[nH]1    ZINC000001701248
Cc1[nH]cnc1C(=O)O    ZINC000002004010
Cn1ccc(C(=O)O)n1    ZINC000001088696
Cn1cc(C(=O)O)cn1    ZINC000001088698
C/C(N)=C(/C#N)C(=O)O    ZINC000100092232
O=C(O)Cn1cccn1    ZINC000003132236
Nc1ccc(C(=O)O)[nH]1    ZINC000084325578
Cn1ccnc1C(=O)O    ZINC000019735770
COC(=O)c1c[nH]cn1    ZINC000008101003
O=C(O)Cc1cnc[nH]1    ZINC000019735138
O=C(O)Cc1ccn[nH]1    ZINC000020417336
Cc1cn[nH]c1C(=O)O    ZINC000026898508
Cc1cnc(C(=O)O)[nH]1    ZINC000019093618
O=C(O)C1CC2(C1)N=N2    ZINC000307744900
O=C(O)Cn1ccnc1    ZINC000019735340
COC(=O)c1cn[nH]c1    ZINC000019722105
Cc1cc(C(=O)O)n[nH]1    ZINC000003982495
COC(=O)c1ncc[nH]1    ZINC000022011174
Cn1cnc(C(=O)O)c1    ZINC000019850645
Cc1[nH]ncc1C(=O)O    ZINC000008700060
Cn1nccc1C(=O)O    ZINC000001049740
Nn1ccc(C(=O)O)c1    ZINC000096508948
C=C1CC[C@@H](C(=O)O)C1    ZINC000059613938
COC(=O)[C@H]1C=CCC1    ZINC000013429765
O=C(O)C1(C2CC2)CC1    ZINC000071790449
COC(=O)C=C1CCC1    ZINC000038534308
O=C(O)/C=C/C1CCC1    ZINC000044544773
CCCCC#CC(=O)O    ZINC000001565359
C=C1CC(C(=O)OC)C1    ZINC000042750802
C=CCC1(C(=O)O)CC1    ZINC000032225553
O=C(O)[C@@H]1C=CCCC1    ZINC000020198568
COC(=O)C1CC=CC1    ZINC000001435881
C=C/C(C)=C\CC(=O)O    ZINC000005132168
C/C=C\C=C/C(=O)OC    ZINC000015274138
O=C(O)C1[C@@H]2CCC[C@@H]12    ZINC000100653541
C[C@@]1(C(=O)O)C=CCC1    ZINC000032225773
O=C(O)[C@H]1C[C@H]1C1CC1    ZINC000051690969
C/C=C/C=C/C(=O)OC    ZINC000001665895
CC1=C(C(=O)O)CCC1    ZINC000000406314
O=C(O)[C@@H]1C[C@H]1C1CC1    ZINC000051690972
C=C1CC[C@H](C(=O)O)C1    ZINC000059613936
COC(=O)/C=C/C1CC1    ZINC000034326548
O=C(O)[C@H]1CC=CCC1    ZINC000000160673
C[C@]1(C(=O)O)C=CCC1    ZINC000032225772
C=C/C(C)=C/CC(=O)O    ZINC000033955018
C=CC[C@@H](C=C)C(=O)O    ZINC000034538953
O=C(O)[C@H]1CC12CCC2    ZINC000002525592
COC(=O)[C@@H]1C=CCC1    ZINC000013429767
O=C(O)C1C[C@H]2C[C@H]2C1    ZINC000001708798
C#CCCCC(=O)OC    ZINC000002567249
C[C@H]1C=C(C(=O)O)CC1    ZINC000039284749
C=C/C=C/CCC(=O)O    ZINC000015809795
O=C(O)[C@@H]1C[C@@H]1C1CC1    ZINC000051690974
CC(C)(C)C#CC(=O)O    ZINC000039310634
C/C=C/C=C\C(=O)OC    ZINC000015274136
O=C(O)[C@H]1[C@@H]2CCC[C@@H]21    ZINC000104700044
O=C(O)CC1=CCCC1    ZINC000005188307
C#CC[C@H](C)C(=O)OC    ZINC000075421380
C#CCCCCC(=O)O    ZINC000002561349
COC(=O)C1=CCCC1    ZINC000002561362
O=C(O)C1[C@@H]2CCC[C@H]12    ZINC000001719135
C#CC[C@@H](C)C(=O)OC    ZINC000075421381
O=C(O)C1C[C@H]2C[C@@H]2C1    ZINC000100503674
C/C(=C\C1CC1)C(=O)O    ZINC000044221829
COC(=O)C12CC1(C)C2    ZINC000096528204
O=C(O)[C@H]1C[C@H]2C[C@H]2C1    ZINC000104694338
CC(C(=O)O)=C1CCC1    ZINC000086716718
CC12CC(C(=O)O)(C1)C2    ZINC000038864308
O=C(O)[C@H]1C=CCCC1    ZINC000020198566
C=C1CC(C)(C(=O)O)C1    ZINC000095742819
O=C(O)C1CC2(CC2)C1    ZINC000078885426
O=C(O)[C@@H]1C[C@H]2C[C@H]2C1    ZINC000104694335
C/C(=C\C(=O)O)C1CC1    ZINC000020259884
O=C(O)[C@]12C[C@H]1CCC2    ZINC000039241681
COC(=O)[C@]1(C)C=CC1    ZINC000039117664
C=C(C(=O)O)C1CCC1    ZINC000104715655
CCCC#CC(=O)OC    ZINC000001565358
C=CC[C@H](C=C)C(=O)O    ZINC000034538954
C[C@@H]1C=C(C(=O)O)CC1    ZINC000039284750
O=C(O)CC1CC=CC1    ZINC000034172528
O=C(O)[C@H]1C[C@@H]1C1CC1    ZINC000051690971
O=C(O)[C@@H]1CC=CCC1    ZINC000004202671
C/C=C/C=C(\C)C(=O)O    ZINC000039275062
O=C(O)C1=CCCCC1    ZINC000004102329
O=C(O)C12CC(C1)CC2    ZINC000039252863
COC(=O)[C@@]1(C)C=CC1    ZINC000039117666
O=C(O)C1[C@H]2C[C@H]1CC2    ZINC000104145643
COC(=O)C12CC(C1)C2    ZINC000032302899
O=C(O)C=C1CCCC1    ZINC000000398912
C/C=C(C)/C=C/C(=O)O    ZINC000038281962
O=C(O)C1[C@@H]2C[C@@H]1CC2    ZINC000104145649
O=C(O)C[C@H]1C=CCC1    ZINC000000404342
CC1(C(=O)O)CC=CC1    ZINC000104693137
C/C=C\C=C\C(=O)OC    ZINC000004777523
COC(=O)/C=C\C1CC1    ZINC000095740531
CC#CCCCC(=O)O    ZINC000082707837
C#CC(C)(C)C(=O)OC    ZINC000035644124
O=C(O)[C@@H]1CC12CCC2    ZINC000006760925
O=C(O)C1C[C@@H]2C[C@H]2C1    ZINC000100503672
C#CCC(C)(C)C(=O)O    ZINC000039403402
O=C(O)C1[C@H]2C[C@@H]1CC2    ZINC000001664141
C=C/C=C/CC(=O)OC    ZINC000034565517
O=C(O)CC12CC(C1)C2    ZINC000104697249
O=C(O)C[C@@H]1C=CCC1    ZINC000000404343
CC1(C)C=C(C(=O)O)C1    ZINC000039117897
C/C(=C/C(=O)O)C1CC1    ZINC000038537660
O=C(O)C1[C@H]2CCC[C@H]12    ZINC000100653547
COC(=O)c1cnco1    ZINC000006661648
Cc1ncc(C(=O)O)o1    ZINC000040539292
Cc1ocnc1C(=O)O    ZINC000004960920
Cc1coc(C(=O)O)n1    ZINC000038530119
Cc1nocc1C(=O)O    ZINC000002244220
O=C(O)Cc1cocn1    ZINC000020417411
Cc1cnoc1C(=O)O    ZINC000016124590
COC(=O)c1cocn1    ZINC000039117644
COC(=O)c1cnoc1    ZINC000035322839
O=C=NC1(C(=O)O)CC1    ZINC000104732047
O=C(O)Cc1ccon1    ZINC000020417419
Nc1ccoc1C(=O)O    ZINC000082046518
Cc1nc(C(=O)O)co1    ZINC000049538689
C#CC(=O)NCC(=O)O    ZINC000019483606
O=C(O)Cc1cnco1    ZINC000020417413
O=C(O)Cc1cnoc1    ZINC000020417417
C#CCNC(=O)C(=O)O    ZINC000035320553
O=C(O)Cc1ccno1    ZINC000020417415
Cc1conc1C(=O)O    ZINC000038530123
COC(=O)C#CC(N)=O    ZINC000001744474
COC(=O)c1ccno1    ZINC000002381208
Cc1cnc(C(=O)O)o1    ZINC000038530122
Cc1cc(C(=O)O)no1    ZINC000000158679
Cc1cc(C(=O)O)on1    ZINC000000389129
Cc1ncoc1C(=O)O    ZINC000049585028
Cc1oncc1C(=O)O    ZINC000001318759
COC(=O)c1ncco1    ZINC000075852401
Nc1ccc(C(=O)O)o1    ZINC000039201131
COC(=O)c1ccon1    ZINC000035322845
Nc1cn[nH]c1C(=O)O    ZINC000026895189
Nc1cc(C(=O)O)n[nH]1    ZINC000009696391
O=C(O)Cc1cn[nH]n1    ZINC000026507094
COC(=O)c1nc[nH]n1    ZINC000012398239
O=C(O)Cc1ncn[nH]1    ZINC000042041161
O=C(O)Cn1cnnc1    ZINC000002598099
COC(=O)c1cn[nH]n1    ZINC000016052238
Cn1cnnc1C(=O)O    ZINC000095642133
O=C(O)Cn1nccn1    ZINC000002513905
Cn1ncc(C(=O)O)n1    ZINC000082522260
Cc1n[nH]nc1C(=O)O    ZINC000002536607
Cn1cnc(C(=O)O)n1    ZINC000040448574
Cn1cc(C(=O)O)nn1    ZINC000020446453
Nc1c[nH]c(C(=O)O)n1    ZINC000038804037
O=C(O)Cn1ccnn1    ZINC000002513904
Nc1[nH]ncc1C(=O)O    ZINC000005116952
Cn1ncnc1C(=O)O    ZINC000040447982
Cc1n[nH]c(C(=O)O)n1    ZINC000022688521
Cn1nncc1C(=O)O    ZINC000062298114
Nc1ncc(C(=O)O)[nH]1    ZINC000032194953
O=C(O)Cn1cncn1    ZINC000002168219
C=C1C[C@H]1[C@H](N)C(=O)O    ZINC000006361666
O=C(O)C1[C@H]2CNC[C@H]12    ZINC000100764938
C=C[C@@H]1C[C@@]1(N)C(=O)O    ZINC000013525911
C=C1C[C@H]1[C@@H](N)C(=O)O    ZINC000006361667
C#CC[C@@](C)(N)C(=O)O    ZINC000039072707
N[C@H]1C=CC[C@@H]1C(=O)O    ZINC000034454921
N[C@@H]1CC=C(C(=O)O)C1    ZINC000013516293
N[C@H]1C=C(C(=O)O)CC1    ZINC000013802235
NC12CC(C(=O)O)(C1)C2    ZINC000012506690
C=C1C[C@@H]1[C@@H](N)C(=O)O    ZINC000006361663
COC(=O)CCCC#N    ZINC000034173917
O=C(O)[C@H]1[C@@H]2CNC[C@@H]21    ZINC000100493405
C#CC[C@H](N)CC(=O)O    ZINC000002385928
O=C(O)[C@@]12C[C@@H]1CNC2    ZINC000032629512
C=C[C@@H]1C[C@]1(N)C(=O)O    ZINC000013525914
C=C1C[C@H](N)[C@@H]1C(=O)O    ZINC000027442963
C#CC[C@@H](N)CC(=O)O    ZINC000002385797
[C-]#[N+]CCCC(=O)OC    ZINC000095698044
C=C[C@H]1C[C@]1(N)C(=O)O    ZINC000013525909
O=C(O)[C@@H]1[C@@H]2CNC[C@@H]21    ZINC000104710120
O=C(O)[C@@H]1C[C@H]2C[C@H]2N1    ZINC000020284276
CN1CC=C[C@H]1C(=O)O    ZINC000054956887
O=C(O)C1=CCNCC1    ZINC000003872953
CC1=N[C@@H](C(=O)O)CC1    ZINC000005964646
O=C(O)C1=CCCCN1    ZINC000104605832
O=C(O)/C=C/NC1CC1    ZINC000102266266
O=C(O)[C@]12C[C@@H]1NCC2    ZINC000100440784
COC(=O)[C@@H]1C=CCN1    ZINC000037246256
N[C@H]1CC=C(C(=O)O)C1    ZINC000013802231
[C-]#[N+][C@H](CC)C(=O)OC    ZINC000138297104
O=C(O)[C@@]12C[C@H]1CNC2    ZINC000100493098
O=C(O)[C@@]12C[C@@H]1NCC2    ZINC000032629509
C=C1C[C@@H]1[C@H](N)C(=O)O    ZINC000004097507
C#C[C@@H](N)CCC(=O)O    ZINC000002565939
C#CCC[C@@H](N)C(=O)O    ZINC000013352541
C#CC[C@](C)(N)C(=O)O    ZINC000036914693
CC(C)[C@@H](C#N)C(=O)O    ZINC000001639641
N[C@@H]1C=C[C@@H](C(=O)O)C1    ZINC000013802233
C#CCC[C@H](N)C(=O)O    ZINC000013352537
N[C@@H]1C=CC[C@H]1C(=O)O    ZINC000039082959
CC(C)(C#N)CC(=O)O    ZINC000082707836
O=C(O)[C@@]12C[C@@H]1CCN2    ZINC000004243448
N[C@@H]1C=CC[C@@H]1C(=O)O    ZINC000039082960
CC#CC[C@@H](N)C(=O)O    ZINC000005158095
O=C(O)C1[C@@H]2CNC[C@@H]12    ZINC000100764941
C=C1CC(N)(C(=O)O)C1    ZINC000575440877
O=C(O)[C@]12C[C@@H]1CCN2    ZINC000100045013
C=C1C[C@H](C(=O)O)[C@@H]1N    ZINC000199747291
O=C(O)[C@@H]1CCC=CN1    ZINC000012650414
O=C(O)[C@@]12C[C@H]1NCC2    ZINC000100440787
O=C(O)[C@H]1NC[C@H]2C[C@H]21    ZINC000003884558
O=C(O)C1=CCCNC1    ZINC000003872753
O=C(O)[C@@H]1C[C@H]2C[C@@H]2N1    ZINC000100315520
N[C@H]1C=C[C@@H](C(=O)O)C1    ZINC000002558241
C#C[C@H](N)CCC(=O)O    ZINC000003872662
N[C@H]1C=C[C@H](C(=O)O)C1    ZINC000002389433
N[C@H]1C=CC[C@H]1C(=O)O    ZINC000027440303
O=C(O)[C@H]1NC[C@@H]2C[C@@H]21    ZINC000002506779
O=C(O)[C@]12C[C@H]1NCC2    ZINC000032629507
O=C(O)/C=C1/CCNC1    ZINC000100123357
O=C(O)[C@@]12C[C@H]1CCN2    ZINC000100045020
COC(=O)C(C)(C)C#N    ZINC000002585914
CC[C@](C)(C#N)C(=O)O    ZINC000038292329
CC#CC[C@H](N)C(=O)O    ZINC000001721174
O=C(O)[C@H]1NC[C@H]2C[C@@H]21    ZINC000100007673
O=C(O)[C@H]1C[C@H]2C[C@H]2N1    ZINC000034595863
C=C1C[C@@H](N)[C@@H]1C(=O)O    ZINC000199747577
O=C(O)[C@@H]1C[C@@H]2C[C@@H]2N1    ZINC000012621352
O=C(O)C1[C@@H]2CNC[C@H]12    ZINC000032628913
O=C(O)C12CC(C1)CN2    ZINC000004243238
O=C(O)[C@@H]1CC=CCN1    ZINC000002578759
O=C(O)[C@@H]1NC2CC1C2    ZINC000107114690
CC1=N[C@H](C(=O)O)CC1    ZINC000004691874
CC(C)[C@H](C#N)C(=O)O    ZINC000002036320
CN1CC=C[C@@H]1C(=O)O    ZINC000054956885
NC1(C(=O)O)CC=CC1    ZINC000002576123
C=C[C@H]1C[C@@]1(N)C(=O)O    ZINC000013525906
C=C1C[C@@H](N)[C@H]1C(=O)O    ZINC000104591488
C#CC[C@H](N)C(=O)OC    ZINC000034528715
O=C(O)[C@@H]1NC[C@H]2C[C@H]21    ZINC000002547884
COC(=O)C=C1CNC1    ZINC000238318026
C=C1C[C@@H](C(=O)O)[C@@H]1N    ZINC000199747312
C=C1C[C@H](N)[C@H]1C(=O)O    ZINC000199747595
C=C1C[C@H](C(=O)O)[C@H]1N    ZINC000199747329
NC1=C(C(=O)O)CCC1    ZINC000044226486
O=C(O)[C@]12C[C@H]1CNC2    ZINC000032629511
CC[C@@](C)(C#N)C(=O)O    ZINC000075522392
O=C(O)[C@H]1NC2CC1C2    ZINC000107114687
N[C@@H]1C=C(C(=O)O)CC1    ZINC000013802237
N#CCCCCC(=O)O    ZINC000003641654
[C-]#[N+][C@@H](CC)C(=O)OC    ZINC000138296991
C#CCN(C)CC(=O)O    ZINC000035305603
O=C(O)[C@@H]1NC[C@@H]2C[C@H]21    ZINC000100051485
O=C(O)[C@@H]1NC[C@H]2C[C@@H]21    ZINC000100007675
C#CC[C@@H](N)C(=O)OC    ZINC000013356440
O=C(O)[C@]12C[C@H]1CCN2    ZINC000004243450
N[C@@H]1C=C[C@H](C(=O)O)C1    ZINC000002558242
O=C(O)[C@]12C[C@@H]1CNC2    ZINC000100493104
O=C(O)[C@@H]1NC[C@@H]2C[C@@H]21    ZINC000004975224
O=C(O)[C@H]1NC[C@@H]2C[C@H]21    ZINC000100036113
C=C1C[C@@H](C(=O)O)[C@H]1N    ZINC000027438563
COC(=O)[C@H]1C=CCN1    ZINC000037246257
O=C(O)C(Cl)Cl    ZINC000003830689
O=C(O)c1cccs1    ZINC000000157468
O=C(O)c1ccsc1    ZINC000000158755
O=C(O)CC(F)(F)F    ZINC000002526262
COC(=O)C(F)(F)F    ZINC000002040619
O=C(O)[C@@H]1C=CC(=O)O1    ZINC000101801596
O=C(O)[C@H]1C=CC(=O)O1    ZINC000101801600
Cc1nnc(C(=O)O)o1    ZINC000002559696
O=C(O)c1c[nH]c(O)n1    ZINC000006667673
COC(=O)/C(C#N)=N\O    ZINC000100273924
Cc1nc(C(=O)O)no1    ZINC000020357823
Cc1nonc1C(=O)O    ZINC000001304634
O=C(O)Cc1nnco1    ZINC000074942565
Nc1ncc(C(=O)O)o1    ZINC000038537161
COC(=O)c1ncon1    ZINC000079684540
Nc1nc(C(=O)O)co1    ZINC000020357811
Cc1noc(C(=O)O)n1    ZINC000028948638
O=C(O)c1cc(O)n[nH]1    ZINC000005114057
Cc1onnc1C(=O)O    ZINC000016124623
O=C(O)C1=NNC(=O)C1    ZINC000019702352
O=C(O)c1cn[nH]c1O    ZINC000026189195
COC(=O)/C(C#N)=N/O    ZINC000012504657
CO/N=C(\C#N)C(=O)O    ZINC000034223188
O=C(O)Cc1nnn[nH]1    ZINC000005178980
O=C(O)[C]1CCC(=O)N1    ZINC001560407680
Cn1nnnc1C(=O)O    ZINC000020446491
O=C(O)Cn1ncnn1    ZINC000031319659
Nc1nc(C(=O)O)n[nH]1    ZINC000001239568
O=C(O)Cn1cnnn1    ZINC000000967442
Cn1nnc(C(=O)O)n1    ZINC000001564369
Nc1n[nH]nc1C(=O)O    ZINC000004621099
O=C(O)[C@H]1[C@@H]2OCC[C@H]21    ZINC000165858457
COC(=O)C1CC(=O)C1    ZINC000034203349
O=C(O)[C@H]1CCC(=O)C1    ZINC000000404130
O=C(O)[C@@H]1CCC(=O)C1    ZINC000000404131
O=C(O)CC1=COCC1    ZINC000085397165
O=C(O)C1=CCCOC1    ZINC000034354022
CC(=O)/C(C)=C/C(=O)O    ZINC000004582781
O=C(O)[C@@H]1CC=CCO1    ZINC000034235951
CC1=C(C(=O)O)CCO1    ZINC000039319938
CC(=O)C/C=C/C(=O)O    ZINC000045329612
O=C(O)[C@@H]1[C@H]2CCO[C@H]21    ZINC000101275768
O=C(O)C1[C@H]2COC[C@H]12    ZINC000100008578
O=C(O)C12CC(O)(C1)C2    ZINC000095347473
O=C(O)C1[C@@H]2COC[C@@H]12    ZINC000100008582
O=C(O)CC(=O)C1CC1    ZINC000015446069
O=C(O)C(=O)C1CCC1    ZINC000077028604
O=C(O)C1=CCOCC1    ZINC000075522777
C=CC(=O)CCC(=O)O    ZINC000033641451
O=C(O)[C@@H]1CCC=CO1    ZINC000004900353
C=CCCC(=O)C(=O)O    ZINC000013525816
C#CCOCC(=O)OC    ZINC000034958354
CC(=O)/C(C)=C\C(=O)O    ZINC000001610334
O=C(O)C1=CCCCO1    ZINC000026897039
C#C[C@@H](C)OCC(=O)O    ZINC000104715725
O=C(O)[C@@H]1[C@H]2CCO[C@@H]21    ZINC000101275763
COC(=O)/C=C/C(C)=O    ZINC000002522780
O=C(O)[C@H]1CCC=CO1    ZINC000005134454
O=C(O)[C@@H]1CCCC1=O    ZINC000044225877
CC(C)(O)C#CC(=O)O    ZINC000002555557
O=C(O)[C@H]1CCCC1=O    ZINC000044225872
CC1(C(=O)O)CC(=O)C1    ZINC000095707266
O=C(O)[C@@H]1[C@@H]2CCO[C@H]12    ZINC000032629421
O=C(O)C1=COCCC1    ZINC000034129548
O=C(O)[C@@H]1[C@@H]2COC[C@@H]21    ZINC000100145351
O=C(O)[C@H]1CC=CCO1    ZINC000034235952
O=C(O)CC1CC(=O)C1    ZINC000098090847
C#CCO[C@H](C)C(=O)O    ZINC000034958357
CC(=O)C/C=C\C(=O)O    ZINC000039068346
O=C(O)[C@H]1[C@@H]2COC[C@@H]21    ZINC000102237175
COC(=O)C=C1COC1    ZINC000044682269
COC(=O)C1(C=O)CC1    ZINC000098210255
C#CCOCCC(=O)O    ZINC000001639909
COC(=O)/C=C\C(C)=O    ZINC000100072308
C#C[C@H](C)OCC(=O)O    ZINC000104715722
COC(=O)C(=O)C1CC1    ZINC000038888818
O=C(O)C1[C@@H]2COC[C@H]12    ZINC000038887530
CC(=O)C1(C(=O)O)CC1    ZINC000021303293
C#CCO[C@@H](C)C(=O)O    ZINC000034958356
N#CCC[C@H](N)C(=O)O    ZINC000001530270
COC(=O)CNCC#N    ZINC000020037738
N#CCC[C@@H](N)C(=O)O    ZINC000001530271
CN1C=N[C@H](C(=O)O)C1    ZINC000022000671
CC1(CCC(=O)O)N=N1    ZINC000096031780
CN(CC#N)CC(=O)O    ZINC000035304356
CN1C=N[C@@H](C(=O)O)C1    ZINC000022000675
N#CCCNCC(=O)O    ZINC000001718596
O=C(O)[C@@H]1CCNC=N1    ZINC000104627966
COC(=O)[C@H]1CNC=N1    ZINC000039117627
NN=C1CC(C(=O)O)C1    ZINC000096527926
O=C(O)C1=NNCCC1    ZINC000075522842
O=C(O)[C@H]1CCNC=N1    ZINC000104627970
COC(=O)[C@@H]1CNC=N1    ZINC000039117625
N[C](CC1CC1)C(=O)O    ZINC001560405209
CCC/C(C)=C\C(=O)O    ZINC000059724676
CC(C)C/C=C/C(=O)O    ZINC000021997294
CCC1CC(C(=O)O)C1    ZINC000001845035
C[C@H]1CCC[C@H]1C(=O)O    ZINC000001602497
CC[C@@H](C(=O)O)C1CC1    ZINC000078749639
CCC/C=C\C(=O)OC    ZINC000031284476
CC(C)/C=C/CC(=O)O    ZINC000003848408
C[C@@H]1CCC[C@H]1C(=O)O    ZINC000001602498
C=C[C@](C)(CC)C(=O)O    ZINC000088189697
C[C@@H]1C[C@@H](C(=O)O)[C@H]1C    ZINC000252492728
C=C(C)C[C@@H](C)C(=O)O    ZINC000038890573
C=CCC[C@H](C)C(=O)O    ZINC000039184555
CC/C(C)=C(/C)C(=O)O    ZINC000016929838
CCC/C=C\CC(=O)O    ZINC000020231704
O=C(O)CCC1CCC1    ZINC000020445540
C=C(C(=O)O)C(C)(C)C    ZINC000034245992
CC[C@]1(C)C[C@H]1C(=O)O    ZINC000052126564
CC/C(C)=C(\C)C(=O)O    ZINC000001716775
CC/C=C(\C)C(=O)OC    ZINC000002545351
CCC1(C(=O)O)CCC1    ZINC000064033393
CC1(C(=O)O)CCCC1    ZINC000005762220
CCC/C=C/CC(=O)O    ZINC000002011316
C=CCC(C)(C)C(=O)O    ZINC000000409342
C=C(C)CCCC(=O)O    ZINC000002579547
C[C@H](CC(=O)O)C1CC1    ZINC000020259950
CCC/C=C(/C)C(=O)O    ZINC000005819332
CCC(=CC(=O)O)CC    ZINC000020259871
CCCC/C=C/C(=O)O    ZINC000001765586
CC(C)[C@@H]1C[C@H]1C(=O)O    ZINC000051690477
CC1(C)CC(C(=O)O)C1    ZINC000003607853
C/C(=C\C(C)C)C(=O)O    ZINC000002557901
C[C@@H]1C[C@H](C(=O)O)[C@@H]1C    ZINC000144094895
C[C@@H](C(=O)O)C1CCC1    ZINC000019726548
CC/C=C(\CC)C(=O)O    ZINC000001765584
CCC/C=C/C(=O)OC    ZINC000001850854
CC[C@H]1CC[C@@H]1C(=O)O    ZINC000059880196
CC1(C)CC[C@@H]1C(=O)O    ZINC000104698529
C=C[C@@H](C)[C@H](C)C(=O)O    ZINC000075522906
C[C@H](CC1CC1)C(=O)O    ZINC000059534614
C=C(CCC)C(=O)OC    ZINC000039268500
C=C[C@H](C)[C@H](C)C(=O)O    ZINC000034596196
CC[C@@]1(C)C[C@@H]1C(=O)O    ZINC000052126563
COC(=O)/C=C\C(C)C    ZINC000032184004
CC1(CCC(=O)O)CC1    ZINC000012384403
C=C(C)C(C)(C)C(=O)O    ZINC000038233842
CC/C(C)=C/CC(=O)O    ZINC000034246095
COC(=O)[C@@H]1CC1(C)C    ZINC000039117642
O=C(O)C1CCCCC1    ZINC000012358763
CC[C@]1(C)C[C@@H]1C(=O)O    ZINC000052126562
CC(C)(C(=O)O)C1CC1    ZINC000078160341
C=C(C)CCC(=O)OC    ZINC000032215510
CC[C@@H]1CC[C@H]1C(=O)O    ZINC000059880197
CC(C)[C@H]1C[C@H]1C(=O)O    ZINC000051690478
CC/C=C/CC(=O)OC    ZINC000001850851
C[C@H]1CCC[C@@H]1C(=O)O    ZINC000001602499
C/C=C(\C)CC(=O)OC    ZINC000039393973
CC/C=C(/CC)C(=O)O    ZINC000002032371
CC[C@H]1C[C@@H]1CC(=O)O    ZINC000039402392
C=C(C)C[C@H](C)C(=O)O    ZINC000038890570
COC(=O)[C@H]1CC1(C)C    ZINC000039117640
CC[C@H]1CC[C@H]1C(=O)O    ZINC000059880200
C=CCC[C@@H](C)C(=O)O    ZINC000039184556
CC/C(C)=C/C(=O)OC    ZINC000033839449
COC(=O)/C=C/C(C)C    ZINC000000153588
C/C(=C\C(=O)O)C(C)C    ZINC000020259901
CC(C)=CCCC(=O)O    ZINC000043794379
CC[C@@H]1C[C@@H]1CC(=O)O    ZINC000039402391
C=C[C@H](CCC)C(=O)O    ZINC000034496978
C=C[C@@H](C)[C@@H](C)C(=O)O    ZINC000075522902
C=C[C@@H](CCC)C(=O)O    ZINC000034496979
C[C@@H]1C[C@@H](C(=O)O)[C@@H]1C    ZINC000104717631
C[C@@H](CC1CC1)C(=O)O    ZINC000059534610
CCC[C@H]1C[C@H]1C(=O)O    ZINC000019088354
O=C(O)CCCC1CC1    ZINC000070024306
CC[C@@H]1C[C@H]1CC(=O)O    ZINC000039402393
C/C(=C/C(=O)O)C(C)C    ZINC000015120884
C/C(=C/C(C)C)C(=O)O    ZINC000082719763
CC[C@H]1C[C@H]1CC(=O)O    ZINC000039402394
CC[C@H](C(=O)O)C1CC1    ZINC000078749636
CC[C@@]1(C)C[C@H]1C(=O)O    ZINC000052126565
CC(C)[C@H]1C[C@@H]1C(=O)O    ZINC000051690476
CC(C)(C)/C=C\C(=O)O    ZINC000004683159
CCCC1(C(=O)O)CC1    ZINC000034129804
C=C[C@@](C)(CC)C(=O)O    ZINC000088189698
C=CCCCC(=O)OC    ZINC000002567301
CCC[C@@H]1C[C@@H]1C(=O)O    ZINC000034925419
C[C@@H]1CC[C@H](C(=O)O)C1    ZINC000039117858
C[C@H](C(=O)O)C1CCC1    ZINC000019726547
C[C@@H]1CC[C@@H](C(=O)O)C1    ZINC000039117859
C=C[C@H](C)[C@@H](C)C(=O)O    ZINC000075522900
C=C(CC(C)C)C(=O)O    ZINC000003650066
C=C[C@H](CC)CC(=O)O    ZINC000075523156
CC(C)C1(C(=O)O)CC1    ZINC000034129805
CC[C@@H]1CC[C@@H]1C(=O)O    ZINC000059880194
C[C@H]1CC[C@@H](C(=O)O)C1    ZINC000039117914
CCC[C@@H]1C[C@H]1C(=O)O    ZINC000052126848
CC(C)(C)/C=C/C(=O)O    ZINC000001747120
C=C[C@@H](CC)CC(=O)O    ZINC000075523155
C[C@H]1CC[C@H](C(=O)O)C1    ZINC000039117913
C[C@@H](CC(=O)O)C1CC1    ZINC000020259949
CC1CC(C)(C(=O)O)C1    ZINC000077260099
CCCC/C=C\C(=O)O    ZINC000031771209
CCC/C=C(\C)C(=O)O    ZINC000002565970
C=CCCCCC(=O)O    ZINC000001563484
C=CC(C)(C)CC(=O)O    ZINC000002580731
CCC/C(C)=C/C(=O)O    ZINC000002388364
CC1(CC(=O)O)CCC1    ZINC000036466093
COC(=O)CC1CCC1    ZINC000026895582
COC(=O)CC=C(C)C    ZINC000014592837
C=CC[C@H](CC)C(=O)O    ZINC000006001869
CC1(C)CC[C@H]1C(=O)O    ZINC000104698535
C=CC[C@@H](CC)C(=O)O    ZINC000001669214
COC(=O)C1CCCC1    ZINC000000406425
C[C@@H]1CCC[C@@H]1C(=O)O    ZINC000001602500
CC(C)[C@@H]1C[C@@H]1C(=O)O    ZINC000051690475
C[C@@H]1C[C@H](C(=O)O)[C@H]1C    ZINC000252492729
O=C(O)CC1CCCC1    ZINC000000388161
CC1CC(CC(=O)O)C1    ZINC000104723439
CC/C(C)=C\C(=O)OC    ZINC000039241705
CCC[C@H]1C[C@@H]1C(=O)O    ZINC000052126847
O=C(O)c1ccns1    ZINC000004344245
O=C(O)c1cncs1    ZINC000002586002
O=C(O)c1cscn1    ZINC000001494948
O=C(O)c1ccsn1    ZINC000012958089
O=C(O)c1nccs1    ZINC000002389520
O=C(O)c1cnsc1    ZINC000013534103
N#CS/C=C\C(=O)O    ZINC000017022405
O=C(O)c1cc(=O)[nH]o1    ZINC000019737045
O=C(O)c1c[nH]c(=O)o1    ZINC000144785280
O=C(O)c1nocc1O    ZINC000014980359
Nc1nnc(C(=O)O)o1    ZINC000074934369
O=C(O)c1n[nH]c(O)n1    ZINC000004343380
Nc1nonc1C(=O)O    ZINC000000967421
O=C(O)c1cc(F)c[nH]1    ZINC000095740519
O=C(O)Cn1nnnn1    ZINC000021983803
CC1=NO[C@H](C(=O)O)C1    ZINC000013483713
NC(=O)[C@@H]1C[C@@H]1C(=O)O    ZINC000037461418
CNC(=O)/C=C/C(=O)O    ZINC000001590006
CC(=O)N/C=C/C(=O)O    ZINC000031638162
O=C(O)[C@H]1CCNC1=O    ZINC000034067195
CC(=O)/C=N\CC(=O)O    ZINC000013099507
O=C(O)C1CC(=NO)C1    ZINC000168549784
O=C(O)C[C@H]1CC(=O)N1    ZINC000039291938
NC(=O)[C@H]1C[C@H]1C(=O)O    ZINC000037461415
NC(=O)C1(C(=O)O)CC1    ZINC000000155796
CC[C@@H](N=C=O)C(=O)O    ZINC000113244261
COC(=O)/C=C/C(N)=O    ZINC000001868607
COC(=O)[C@H](C)N=C=O    ZINC000002556870
O=C(O)[C@@H]1CCC(=O)N1    ZINC000003598263
C[C@H](CC(=O)O)N=C=O    ZINC000088241141
COC(=O)CCN=C=O    ZINC000002569575
CC[C@H](N=C=O)C(=O)O    ZINC000113244262
CC1=NO[C@@H](C(=O)O)C1    ZINC000013483711
O=C(O)[C@@H]1CCNC1=O    ZINC000034067194
C=CC(=O)NCC(=O)O    ZINC000001565157
CC(=O)/C=N/CC(=O)O    ZINC000001569081
C=C(NC(C)=O)C(=O)O    ZINC000001596730
O=C(O)C[C@@H]1CC(=O)N1    ZINC000039291940
O=C(O)[C@@H]1CNC(=O)C1    ZINC000019088164
NC(=O)[C@H]1C[C@@H]1C(=O)O    ZINC000037461417
COC(=O)/C=C\C(N)=O    ZINC000104328780
CNC(=O)/C=C\C(=O)O    ZINC000100009998
CN1C[C@@H](C(=O)O)C1=O    ZINC000038888715
O=C(O)[C@H]1CCC(=O)N1    ZINC000003598262
COC(=O)[C@@H](C)N=C=O    ZINC000004267146
C=C(CC(N)=O)C(=O)O    ZINC000001657058
O=C(O)[C@H]1CC(=O)CN1    ZINC000000901176
NC(=O)[C@@H]1C[C@H]1C(=O)O    ZINC000037461416
C=CCNC(=O)C(=O)O    ZINC000020184931
COC(=O)[C@@H]1CC(=O)N1    ZINC000034091015
O=C(O)[C@@H]1CC(=O)CN1    ZINC000000901173
CC(=O)N/C=C\C(=O)O    ZINC000004742710
O=C(O)[C@H]1CNC(=O)C1    ZINC000019088167
O=C(O)C(=O)NC1CC1    ZINC000020184929
O=C(O)/C(=N/O)C1CC1    ZINC000100467609
CN1CC(C(=O)O)=CO1    ZINC000096328288
C[C@@H](CC(=O)O)N=C=O    ZINC000088241140
COC(=O)CCN=[N+]=[N-]    ZINC000038350060
[N-]=[N+]=NCCCC(=O)O    ZINC000032603235
BC(=O)NCC(=O)OC    ZINC000169795087
CC1(C)CN[C@H]1C(=O)O    ZINC000104697534
NC1CC(CC(=O)O)C1    ZINC000095743160
COC(=O)[C@@H]1CC[C@H]1N    ZINC000098091195
C[C@H]1CC[C@]1(N)C(=O)O    ZINC000038880255
C[C@H]1CC[C@@]1(N)C(=O)O    ZINC000038301559
CC1(C)C[C@@]1(N)C(=O)O    ZINC000005840028
CN1CCC[C@@H]1C(=O)O    ZINC000000403077
CC1(C)C[C@]1(N)C(=O)O    ZINC000005839912
COC(=O)[C@@H]1CC[C@@H]1N    ZINC000071789955
C=C[C@@](C)(N)CC(=O)O    ZINC000072481793
CN/C(C)=C\C(=O)OC    ZINC000015839430
C[C@@H]1CCN[C@H]1C(=O)O    ZINC000002512391
N[C@@H](CC(=O)O)C1CC1    ZINC000002511673
CC1CN(CC(=O)O)C1    ZINC000086683038
C=C(C)C[C@@H](N)C(=O)O    ZINC000001584112
C[C@]1(C(=O)O)CCCN1    ZINC000002042561
C[C@@]1(C(=O)O)CCCN1    ZINC000001655434
O=C(O)CCNC1CC1    ZINC000012505597
COC(=O)[C@H]1CC[C@@H]1N    ZINC000090512790
NCC1(CC(=O)O)CC1    ZINC000035904519
COC(=O)[C@@H]1CCN1C    ZINC000032218099
C[C@H](C(=O)O)C1CNC1    ZINC000082836481
N[C@H](CC1CC1)C(=O)O    ZINC000008076534
CCN1CC[C@H]1C(=O)O    ZINC000039077744
COC(=O)[C@H](N)C1CC1    ZINC000095618944
C[C@](N)(C(=O)O)C1CC1    ZINC000001671079
COC(=O)[C@H]1CCNC1    ZINC000004202763
CC[C@@H]1CN[C@@H]1C(=O)O    ZINC000059508959
C=C[C@H](N)CCC(=O)O    ZINC000000403618
COC(=O)CCN1CC1    ZINC000001667860
COC(=O)[C@@H]1CN[C@H]1C    ZINC000238341869
O=C(O)[C@@H]1CCCNC1    ZINC000002141051
CNC1CC(C(=O)O)C1    ZINC000074942213
CC1([C@H](N)C(=O)O)CC1    ZINC000013354836
N[C@H](CC(=O)O)C1CC1    ZINC000002386292
O=C(O)C[C@H]1CCCN1    ZINC000002387350
CNCC1(C(=O)O)CC1    ZINC000107156106
C[C@@H]1CC[C@@]1(N)C(=O)O    ZINC000090629141
COC(=O)[C@@H]1CN[C@@H]1C    ZINC000238341779
O=C(O)CNCC1CC1    ZINC000005975845
C[C@H](C(=O)O)N1CCC1    ZINC000140704042
O=C(O)CCN1CCC1    ZINC000078749513
CN1CC(CC(=O)O)C1    ZINC000081743318
C=CC[C@@H](N)C(=O)OC    ZINC000013356409
C[C@H]1CN(C)[C@@H]1C(=O)O    ZINC000197965747
CC[C@H]1C[C@@]1(N)C(=O)O    ZINC000005954536
N[C@@H](CC1CC1)C(=O)O    ZINC000000405158
C=CC[C@H](N)C(=O)OC    ZINC000013356413
COC(=O)[C@]1(N)C[C@@H]1C    ZINC000039082974
C[C@@H]1CNC[C@H]1C(=O)O    ZINC000004202766
CCN1CC(C(=O)O)C1    ZINC000070569651
C=CC[C@](C)(N)C(=O)O    ZINC000002517021
N[C@H]1C[C@@H](CC(=O)O)C1    ZINC000102145624
O=C(O)C[C@@H]1CCCN1    ZINC000002504856
CN(C)C/C=C\C(=O)O    ZINC000051943705
CN(CC(=O)O)C1CC1    ZINC000037081335
C=C(C)C[C@H](N)C(=O)O    ZINC000002046241
CC1(C(=O)O)CC(N)C1    ZINC000095630790
C[C@H]1NCC[C@@H]1C(=O)O    ZINC000075421768
CN[C@H]1C[C@H](C(=O)O)C1    ZINC000144414739
O=C(O)C[C@@H]1CCNC1    ZINC000004202508
CN/C(C)=C/C(=O)OC    ZINC000100014265
NCC1CC(C(=O)O)C1    ZINC000095743001
CC[C@@H]1C[C@]1(N)C(=O)O    ZINC000005923421
COC(=O)[C@H]1C[C@H](N)C1    ZINC000100119367
CC/C(N)=C/C(=O)OC    ZINC000104086150
O=C(O)CNC1CCC1    ZINC000005133436
C[C@@H](C(=O)O)C1(N)CC1    ZINC000082411176
C=CCC[C@H](N)C(=O)O    ZINC000013352463
NCCC1(C(=O)O)CC1    ZINC000004202472
N[C@@H]1CCC[C@H]1C(=O)O    ZINC000001558054
NCC1(C(=O)O)CCC1    ZINC000050954413
C=C[C@](C)(N)CC(=O)O    ZINC000072481792
C/C=C\CNCC(=O)O    ZINC000113867247
C[C@@]1(C(=O)O)CCNC1    ZINC000004203709
CN(C)C1(C(=O)O)CC1    ZINC000001647035
O=C(O)CN1CCCC1    ZINC000001690596
COC(=O)/C=C\N(C)C    ZINC000071625291
N[C@@H]1CCC[C@@H]1C(=O)O    ZINC000000004161
O=C(O)C[C@H]1CCNC1    ZINC000004202509
COC(=O)[C@H]1C[C@@H](N)C1    ZINC000100077544
C[C@@H]1CN[C@@H](C(=O)O)C1    ZINC000001605763
CC[C@H]1C[C@]1(N)C(=O)O    ZINC000005954507
COC(=O)C1CC(N)C1    ZINC000032628938
COC(=O)[C@@]1(N)C[C@@H]1C    ZINC000039082970
C[C@@H](C(=O)O)N1CCC1    ZINC000140704257
C[C@H]1CCN1CC(=O)O    ZINC000086683050
NC1(CC(=O)O)CCC1    ZINC000072266515
COC(=O)C1(N)CCC1    ZINC000054967478
NC[C@H]1C[C@@H](C(=O)O)C1    ZINC000257828809
NCCC/C=C/C(=O)O    ZINC000077271185
N[C@@H]1CC[C@H](C(=O)O)C1    ZINC000004202467
N[C@@H](C(=O)O)C1CCC1    ZINC000022013244
COC(=O)[C@@]1(C)CCN1    ZINC000039072704
C[C@@H]1CC[C@@H](C(=O)O)N1    ZINC000001733833
C=CCC[C@@H](N)C(=O)O    ZINC000013352467
COC(=O)C1(C)CNC1    ZINC000095743178
COC(=O)/C=C/N(C)C    ZINC000033843330
COC(=O)[C@H]1C[C@H]1CN    ZINC000044547437
COC(=O)[C@@H]1CCNC1    ZINC000004202762
C[C@H](NC1CC1)C(=O)O    ZINC000021297233
N[C@H]1CCC[C@H]1C(=O)O    ZINC000001558053
CC[C@@H]1C[C@@]1(N)C(=O)O    ZINC000005923459
C[C@@H](C(=O)O)C1CNC1    ZINC000082836483
C=C(CN(C)C)C(=O)O    ZINC000001712882
N[C@H]1CC[C@@H](C(=O)O)C1    ZINC000004202464
C=C(C)[C@@H](N)CC(=O)O    ZINC000026895793
C[C@H]1CNC[C@@H]1C(=O)O    ZINC000004202765
COC(=O)[C@H]1C[C@@H]1CN    ZINC000044547434
C=CC[C@H](N)CC(=O)O    ZINC000002575672
C=C[C@@H](N)CCC(=O)O    ZINC000003798750
COC(=O)CC1CNC1    ZINC000072193739
N[C@H]1CC[C@H](C(=O)O)C1    ZINC000004202466
C[C@@H]1CCN[C@@H]1C(=O)O    ZINC000026506976
COC(=O)[C@@H]1C[C@@H]1CN    ZINC000039117658
COC(=O)[C@@H]1CCCN1    ZINC000053151192
O=C(O)C1CCNCC1    ZINC000000156973
CCN/C=C/C(=O)OC    ZINC000015975158
C[C@H](C(=O)O)C1(N)CC1    ZINC000082411177
CN1CCC[C@H]1C(=O)O    ZINC000000403075
COC(=O)[C@H]1CC[C@H]1N    ZINC000071789954
C[C@@H]1NCC[C@H]1C(=O)O    ZINC000075421767
C[C@@H]1NCC[C@@H]1C(=O)O    ZINC000075421769
C[C@@]1(C(=O)O)C[C@H](N)C1    ZINC000103536494
CCN1CC[C@@H]1C(=O)O    ZINC000039077743
N[C@H]1C[C@H](CC(=O)O)C1    ZINC000102237451
C[C@H]1CNC[C@H]1C(=O)O    ZINC000004202767
C=CCN(C)CC(=O)O    ZINC000035304315
C[C@@H]1CN(C)[C@@H]1C(=O)O    ZINC000197965742
C[C@H]1CN[C@@H](C(=O)O)C1    ZINC000001605764
CC1(C)CN[C@@H]1C(=O)O    ZINC000104697532
COC(=O)[C@H]1CCCN1    ZINC000053151193
COC(=O)C1(CN)CC1    ZINC000014007531
CN(C)C/C=C/C(=O)O    ZINC000002509474
C[C@H]1CCN[C@H]1C(=O)O    ZINC000026506985
C[C@]1(C(=O)O)CCNC1    ZINC000004203708
C[C@H]1NCC[C@H]1C(=O)O    ZINC000075421766
N[C@@H]1CC[C@@H](C(=O)O)C1    ZINC000004202465
COC(=O)[C@H]1CN[C@H]1C    ZINC000238333767
C/C=C/CNCC(=O)O    ZINC000002391049
O=C(O)[C@H]1CCCCN1    ZINC000000157014
CC1CC(N)(C(=O)O)C1    ZINC000013354833
C[C@@H]1CNC[C@@H]1C(=O)O    ZINC000004202764
C=CC[C@@H](N)CC(=O)O    ZINC000002385908
O=C(O)[C@H]1CCCNC1    ZINC000003861497
COC(=O)[C@H]1CN[C@@H]1C    ZINC000238333672
CNC1(C(=O)O)CCC1    ZINC000052140241
C[C@H]1CC[C@@H](C(=O)O)N1    ZINC000001733832
COC(=O)[C@@H]1C[C@H]1CN    ZINC000039117650
C=CC[C@@](C)(N)C(=O)O    ZINC000021989261
C[C@H]1CC[C@H](C(=O)O)N1    ZINC000001733834
CN1CC[C@H](C(=O)O)C1    ZINC000002028498
CC[C@H]1CN[C@@H]1C(=O)O    ZINC000059508960
C[C@@H]1CC[C@H](C(=O)O)N1    ZINC000001733835
COC(=O)CNC1CC1    ZINC000020033070
C[C@@H]1CN[C@H](C(=O)O)C1    ZINC000001605761
C[C@@H]1CCN1CC(=O)O    ZINC000086683048
CC1([C@@H](N)C(=O)O)CC1    ZINC000013354840
C=C(C)[C@H](N)CC(=O)O    ZINC000026895796
O=C(O)[C@@H]1CCCCN1    ZINC000000157015
NC1(C(=O)O)CCCC1    ZINC000000001234
COC(=O)[C@]1(C)CCN1    ZINC000039072705
C[C@H]1CN[C@H](C(=O)O)C1    ZINC000001605762
COC(=O)CC1(N)CC1    ZINC000085210230
COC(=O)[C@H]1CCN1C    ZINC000032218100
C[C@@]1(C(=O)O)C[C@@H](N)C1    ZINC000101725130
N[C@H](C(=O)O)C1CCC1    ZINC000022013239
C[C@@](N)(C(=O)O)C1CC1    ZINC000002043216
N[C@H]1CCC[C@@H]1C(=O)O    ZINC000001558055
C[C@@H]1CC[C@]1(N)C(=O)O    ZINC000090629150
COC(=O)[C@@H](N)C1CC1    ZINC000095618945
NC[C@H]1C[C@H](C(=O)O)C1    ZINC000257828810
C[C@H]1CCN[C@@H]1C(=O)O    ZINC000004262199
CN1CC[C@@H](C(=O)O)C1    ZINC000001563502
O=C(O)C(F)(F)Cl    ZINC000003860269
O=C(O)c1csnn1    ZINC000000967389
O=C(O)c1ncns1    ZINC000059758155
O=C(O)c1cnns1    ZINC000005426002
O=C(O)c1nncs1    ZINC000002548448
O=C(O)c1cnsn1    ZINC000001270256
O=C(O)c1noc(O)n1    ZINC000082563982
O=C(O)c1nonc1O    ZINC000006523895
O=C(O)C1=CCCS1    ZINC000039409468
C#CCSCC(=O)O    ZINC000019474877
O=C(O)c1ccc(F)o1    ZINC000085395459
O=C(O)c1cc(F)n[nH]1    ZINC000307076819
O=C(O)c1n[nH]cc1F    ZINC000095870698
O=C(O)C1(C(=O)O)CC1    ZINC000000388470
O=C(O)[C@@H]1COC(=O)C1    ZINC000034621594
O=C(O)C1=COCCO1    ZINC000003884641
O=C(O)[C@@H]1CCC(=O)O1    ZINC000000391838
O=C(O)[C@H]1COC(=O)C1    ZINC000088189687
COC(=O)C(C=O)C=O    ZINC000039222704
O=C(O)[C@@H]1C[C@@H]1C(=O)O    ZINC000000134528
COC(=O)/C=C/C(=O)O    ZINC000004416885
O=C(O)[C@@H]1C[C@H]1C(=O)O    ZINC000000390964
COC(=O)/C=C\C(=O)O    ZINC000100013589
O=C(O)/C=C\CC(=O)O    ZINC000005339702
O=C(O)[C@H]1CCC(=O)O1    ZINC000004262240
O=C(O)/C=C/CC(=O)O    ZINC000000160274
C/C(=C/C(=O)O)C(=O)O    ZINC000003860287
CC(=O)CC(=O)C(=O)O    ZINC000026542741
C/C(=C\C(=O)O)C(=O)O    ZINC000004501410
O=C(O)[C@H]1C[C@@H]1C(=O)O    ZINC000000390965
C=C(CC(=O)O)C(=O)O    ZINC000000895261
O=C(O)C(F)=C1CCC1    ZINC000086717088
NC(=O)N/C=C/C(=O)O    ZINC000012658525
O=C(O)[C@@H]1CC(=O)NN1    ZINC000039216606
O=C(O)[C@H]1CNC(=O)N1    ZINC000002140998
CC(=NC(N)=O)C(=O)O    ZINC000826823263
O=C(O)[C@@H]1CNC(=O)N1    ZINC000002140996
O=C(O)[C@H]1CC(=O)NN1    ZINC000039216605
O=C(O)/C(F)=C/C1CC1    ZINC000086722459
O=NN1CC[C@H]1C(=O)O    ZINC000022065271
O=C(O)C12CC(F)(C1)C2    ZINC000104710210
COC(=O)/C=C/B(O)O    ZINC000195831619
O=C(O)[C]1C[C@@H](O)CN1    ZINC001560406094
O=C(O)[C]1C[C@H](O)CN1    ZINC001560406735
NC1=N[C@@H](C(=O)O)NN1    ZINC000006862752
[N-]=[N+]=NC[C@@H](N)C(=O)O    ZINC000005178954
O=C(O)[C]1NCC[C@@H]1O    ZINC001560411759
NC1=N[C@H](C(=O)O)NN1    ZINC000016137394
N=C(N)N/N=C\C(=O)O    ZINC000100038454
N=C(N)N/N=C/C(=O)O    ZINC000008618557
[N-]=[N+]=NC[C@H](N)C(=O)O    ZINC000005178914
COC(=O)C(C)(C)C=O    ZINC000038292346
C=C[C@](C)(O)CC(=O)O    ZINC000075523598
C[C@@]1(O)C[C@@H](C(=O)O)C1    ZINC000103536474
O=C(O)C[C@@H]1CCCO1    ZINC000004343720
CC(=O)C[C@@H](C)C(=O)O    ZINC000001711338
C[C@@H]1CO[C@H](C(=O)O)C1    ZINC000165194690
O=C(O)C1CC(CO)C1    ZINC000085210651
COC/C(C)=C\C(=O)O    ZINC000096320075
C[C@@H]1CC[C@@H](C(=O)O)O1    ZINC000062715239
C[C@H]1OCC[C@@H]1C(=O)O    ZINC000072207354
C[C@](O)(C(=O)O)C1CC1    ZINC000040733715
CCO/C(C)=C\C(=O)O    ZINC000005665507
C=CCO[C@@H](C)C(=O)O    ZINC000026515295
O=C(O)CCOC1CC1    ZINC000108366042
C=C[C@H](C)OCC(=O)O    ZINC000039259008
COC1(CC(=O)O)CC1    ZINC000107323816
C[C@@]1(O)C[C@H](C(=O)O)C1    ZINC000101787988
C[C@@H]1C[C@@H](C(=O)O)CO1    ZINC000095884088
CC[C@H](C(C)=O)C(=O)O    ZINC000002037831
C[C@H]1CO[C@H](C(=O)O)C1    ZINC000165194579
CC[C@H](C)C(=O)C(=O)O    ZINC000001532715
C=CCOCC(=O)OC    ZINC000020519037
C/C=C(\OC)C(=O)OC    ZINC000039318646
COC(=O)C1(CO)CC1    ZINC000085221147
O=C(O)[C@H]1CCC[C@H]1O    ZINC000002516849
CC(C)CC(=O)C(=O)O    ZINC000001532578
O=C(O)CC[C@H]1CCO1    ZINC000076572759
COC(=O)[C@H]1CCOC1    ZINC000038342403
C[C@H](C(=O)O)C1COC1    ZINC000082836640
COC(=O)[C@@H](C)CC=O    ZINC000034566614
C[C@H]1CO[C@@H](C(=O)O)C1    ZINC000165194356
COC(=O)C1(OC)CC1    ZINC000116265398
CCO[C@@H]1C[C@H]1C(=O)O    ZINC000032629448
C/C=C(/OC)C(=O)OC    ZINC000033841057
C=C[C@@H](OC)C(=O)OC    ZINC000114228697
CO/C=C(\C)C(=O)OC    ZINC000044712486
COC(=O)C(=O)C(C)C    ZINC000013525876
CCO[C@H]1C[C@@H]1C(=O)O    ZINC000032629446
C=C(C(=O)OC)[C@H](C)O    ZINC000004975483
O=C(O)[C@@H]1CC[C@@H](O)C1    ZINC000002581346
CC1(CC(=O)O)COC1    ZINC000074938381
COC/C=C/C(=O)OC    ZINC000032302065
O=C(O)C1CCOCC1    ZINC000001555499
CCC(=O)CC(=O)OC    ZINC000000391839
COC(=O)/C=C/CCO    ZINC000001559132
O=C(O)[C@H]1C[C@@H](CO)C1    ZINC000257828352
O=C(O)[C@H]1C[C@H](CO)C1    ZINC000257828353
CO[C@H]1C[C@@H](C(=O)O)C1    ZINC000102145636
C[C@@H]1CO[C@@H](C(=O)O)C1    ZINC000165194466
C[C@]1(C(=O)O)CCOC1    ZINC000054634189
CC(C)(C)C(=O)C(=O)O    ZINC000001747147
COC(=O)[C@@H]1CCCO1    ZINC000004825907
CC(=O)[C@H](C)CC(=O)O    ZINC000001689749
C=C[C@@H](O)[C@H](C)C(=O)O    ZINC000001579609
CCOC1(C(=O)O)CC1    ZINC000149087949
CCO[C@@H]1C[C@@H]1C(=O)O    ZINC000032629445
C[C@@]1(C(=O)O)CCOC1    ZINC000054634191
COC(=O)[C@@H](C)C(C)=O    ZINC000001729180
O=C(O)[C@@H](O)CC1CC1    ZINC000104709500
C=C[C@H](O)[C@@H](C)C(=O)O    ZINC000001579612
C[C@@]1(C(=O)O)CCCO1    ZINC000004342585
COC(=O)COC1CC1    ZINC000261047624
O=C(O)[C@H]1CCC[C@@H]1O    ZINC000032219640
CC[C@@H](C)C(=O)C(=O)O    ZINC000001529662
O=C(O)[C@@H]1CCC[C@H]1O    ZINC000032219641
COC(=O)[C@@H](O)C1CC1    ZINC000050975090
C=CC[C@@H](O)C(=O)OC    ZINC000083317427
O=C(O)[C@@H]1CC[C@H](O)C1    ZINC000002581345
COC(=O)/C=C\CCO    ZINC000031749325
O=C(O)CC[C@@H]1CCO1    ZINC000076572754
C=C[C@H](OC)C(=O)OC    ZINC000114228694
COC1CC(C(=O)O)C1    ZINC000020446499
O=C(O)C[C@H]1CCOC1    ZINC000004203849
COC/C(C)=C/C(=O)O    ZINC000053172981
CO[C@H]1C[C@H](C(=O)O)C1    ZINC000102237478
O=C(O)[C@H]1CC[C@@H](O)C1    ZINC000034478935
O=CCCCCC(=O)O    ZINC000001530346
C=CCOCCC(=O)O    ZINC000002579170
C[C@H]1CC[C@H](C(=O)O)O1    ZINC000062715237
C[C@H]1CC[C@@H](C(=O)O)O1    ZINC000062715241
C[C@@H]1C[C@H](C(=O)O)CO1    ZINC000095884086
CCC(=O)CCC(=O)O    ZINC000000394975
COC(=O)C1(O)CCC1    ZINC000048568271
C[C@]1(C(=O)O)CCCO1    ZINC000004342584
O=C(O)CC1(O)CCC1    ZINC000052249177
COC(=O)[C@H]1C[C@@H](C)O1    ZINC000104842552
O=C(O)C[C@@H]1CCOC1    ZINC000004203848
O=C(O)[C@H]1CCCCO1    ZINC000012370259
C[C@H]1OCC[C@H]1C(=O)O    ZINC000072207352
O=C(O)C1(CCO)CC1    ZINC000086350411
C=C[C@@H](O)[C@@H](C)C(=O)O    ZINC000001579610
CC1(O)CC(C(=O)O)C1    ZINC000077028573
O=C(O)[C@H]1CCCOC1    ZINC000002599153
C=CCO[C@H](C)C(=O)O    ZINC000026515293
C=C[C@@](C)(O)CC(=O)O    ZINC000075523601
CCO/C(C)=C/C(=O)O    ZINC000004825932
C=C(C(=O)OC)[C@@H](C)O    ZINC000002557046
COC(=O)CCC(C)=O    ZINC000001615347
O=C(O)CC1(CO)CC1    ZINC000049582037
COC(=O)[C@H]1CCCO1    ZINC000004825909
C[C@@H]1CCO[C@@H]1C(=O)O    ZINC000059819764
COC(=O)[C@H]1C[C@H](O)C1    ZINC000100089533
CCCCC(=O)C(=O)O    ZINC000001532776
COC(=O)[C@@H]1C[C@@H](C)O1    ZINC000104842559
CCO/C=C/C(=O)OC    ZINC000034316720
C[C@H]1C[C@H](C(=O)O)CO1    ZINC000095884087
O=C(O)[C@H]1CC[C@H](O)C1    ZINC000034478933
COC(=O)/C=C(\C)OC    ZINC000017328156
O=C(O)[C@@H](O)C1CCC1    ZINC000082707842
CO[C@H](C(=O)O)C1CC1    ZINC000084089574
O=C(O)C1(CO)CCC1    ZINC000095915273
CCCC(=O)C(=O)OC    ZINC000014619948
COC(=O)[C@H](O)C1CC1    ZINC000050975089
O=C(O)[C@H](O)C1CCC1    ZINC000082707843
CO[C@@H]1CC[C@H]1C(=O)O    ZINC000223731673
COCC1(C(=O)O)CC1    ZINC000019093047
CC(=O)CCCC(=O)O    ZINC000000901275
C[C@@](O)(C(=O)O)C1CC1    ZINC000040733718
O=C(O)C[C@H]1C[C@@H](O)C1    ZINC000307377236
CCO[C@H]1C[C@H]1C(=O)O    ZINC000032629450
O=C(O)COC1CCC1    ZINC000050518939
C=C[C@@H](C)OCC(=O)O    ZINC000039259009
CC(=O)[C@@H](C)CC(=O)O    ZINC000002044242
COC(=O)[C@H]1OC1(C)C    ZINC000033944484
COC(=O)[C@H](C)CC=O    ZINC000034566616
O=C(O)C1(O)CCCC1    ZINC000001692089
COC(=O)CC1COC1    ZINC000072193731
CCC1(C(=O)O)COC1    ZINC000032915136
COC(=O)[C@@H]1OC1(C)C    ZINC000033944483
CC(=O)C[C@H](C)C(=O)O    ZINC000002036626
O=C(O)[C@H](O)CC1CC1    ZINC000091692723
COC(=O)[C@H](C)C(C)=O    ZINC000005751063
C=C[C@H](O)[C@H](C)C(=O)O    ZINC000001579611
COC(=O)[C@H]1C[C@@H](O)C1    ZINC000100175943
C[C@@H]1CC[C@H](C(=O)O)O1    ZINC000062715235
C[C@@H]1OCC[C@H]1C(=O)O    ZINC000072207353
C[C@@H]1OCC[C@@H]1C(=O)O    ZINC000072207355
COC(=O)[C@H]1C[C@H](C)O1    ZINC000104842556
O=C(O)[C@@H]1CCCCO1    ZINC000012370258
C=CCCOCC(=O)O    ZINC000020519085
CC(=O)C(C)(C)C(=O)O    ZINC000039068516
COC(=O)C1(C)COC1    ZINC000091302256
CC[C@@]1(C(=O)O)CCO1    ZINC000104694505
C/C=C/[C@H](O)CC(=O)O    ZINC000031161987
CC[C@@H](C(C)=O)C(=O)O    ZINC000002037830
O=C(O)[C@@H]1CCCOC1    ZINC000012363034
C/C=C/[C@@H](O)CC(=O)O    ZINC000031161983
C=CC[C@H](O)C(=O)OC    ZINC000083317377
O=C(O)C[C@H]1CCCO1    ZINC000004343718
O=C(O)C[C@H]1C[C@H](O)C1    ZINC000306668685
COC(=O)[C@@H]1C[C@H](C)O1    ZINC000104842564
O=C(O)[C@@H]1CCC[C@@H]1O    ZINC000006661659
CO[C@@H](C(=O)O)C1CC1    ZINC000084089577
O=C(O)COCC1CC1    ZINC000019870465
CO[C@@H]1CC[C@@H]1C(=O)O    ZINC000238327805
COC(=O)C1CC(O)C1    ZINC000039299477
COC(=O)CCCC=O    ZINC000022009024
C=C(C)[C@@H](O)CC(=O)O    ZINC000075523610
C[C@H]1C[C@@H](C(=O)O)CO1    ZINC000095884089
COC(=O)[C@@H]1CCOC1    ZINC000038342401
C[C@@H](C(=O)O)C1COC1    ZINC000082836642
COC1(C(=O)O)CCC1    ZINC000095347985
N[C@@H]1CN[C@H](C(=O)O)C1    ZINC000095093504
N[C@@H]1CNC[C@@H]1C(=O)O    ZINC000026895003
N[C@H]1CN[C@H](C(=O)O)C1    ZINC000095831405
O=C(O)[C@@H]1CNCCN1    ZINC000019363542
O=C(O)[C@H]1CCCNN1    ZINC000019168110
N[C@H]1CNC[C@@H]1C(=O)O    ZINC000026895006
N[C@]1(C(=O)O)CCNC1    ZINC000019851354
N[C@H]1CN[C@@H](C(=O)O)C1    ZINC000095831406
N[C@@H]1CCN[C@@H]1C(=O)O    ZINC000022923607
N[C@@]1(C(=O)O)CCNC1    ZINC000020286389
COC(=O)C1(N)CNC1    ZINC000095627132
NN1CCC[C@H]1C(=O)O    ZINC000019168366
N[C@H]1CNC[C@H]1C(=O)O    ZINC000026895012
N[C@@H]1CCN[C@H]1C(=O)O    ZINC000022923612
N[C@@H]1CNC[C@H]1C(=O)O    ZINC000026895009
N[C@@H]1CN[C@@H](C(=O)O)C1    ZINC000095093508
O=C(O)[C@H]1CNCCN1    ZINC000019371708
O=C(O)[C@@H]1CCCNN1    ZINC000019168108
N[C@H]1CCN[C@@H]1C(=O)O    ZINC000022923615
CC(C)=NNCC(=O)O    ZINC000104736865
N[C@H]1CCN[C@H]1C(=O)O    ZINC000022923620
NN1CCC[C@@H]1C(=O)O    ZINC000019167429
CC(C)(C)[C](N)C(=O)O    ZINC001560410661
CC[C@H](C)[C@@H](C)C(=O)O    ZINC000039416186
CC(C)[C@H](C)CC(=O)O    ZINC000001733920
COC(=O)CC(C)(C)C    ZINC000004825881
CCCC(C)(C)C(=O)O    ZINC000000388632
CCC[C@H](C)CC(=O)O    ZINC000002037119
CC(C)C(C)(C)C(=O)O    ZINC000002578960
CCC(C)(C)C(=O)OC    ZINC000032156079
CC[C@@H](C)[C@H](C)C(=O)O    ZINC000002578836
CC(C)[C@@H](C)CC(=O)O    ZINC000002042250
CC[C@@H](C(=O)O)C(C)C    ZINC000040377880
CC[C@@H](C)CCC(=O)O    ZINC000001767965
CC[C@H](C)[C@H](C)C(=O)O    ZINC000039416187
CC(C)(C)CCC(=O)O    ZINC000002039899
CCC(CC)CC(=O)O    ZINC000002383169
CCC[C@@H](C)C(=O)OC    ZINC000002384645
CCC(CC)C(=O)OC    ZINC000000392618
CC[C@@H](C)CC(=O)OC    ZINC000000391785
C[C@H](C(=O)O)C(C)(C)C    ZINC000002570471
CCC[C@H](CC)C(=O)O    ZINC000005649318
CCC(C)(C)CC(=O)O    ZINC000002578838
COC(=O)CCC(C)C    ZINC000002038642
CCC[C@@H](C)CC(=O)O    ZINC000001591809
CC[C@H](C(=O)O)C(C)C    ZINC000002578869
CC[C@H](C)CCC(=O)O    ZINC000002039451
CC(C)CCCC(=O)O    ZINC000001587816
CCCC[C@@H](C)C(=O)O    ZINC000002037749
CC(C)C[C@@H](C)C(=O)O    ZINC000013516905
CCCCCCC(=O)O    ZINC000001577199
CC[C@@H](C)[C@@H](C)C(=O)O    ZINC000039416185
CCCC[C@H](C)C(=O)O    ZINC000002037750
CCC(C)(CC)C(=O)O    ZINC000002016475
C[C@@H](C(=O)O)C(C)(C)C    ZINC000005362423
CC(C)C[C@H](C)C(=O)O    ZINC000002578837
CCC[C@H](C)C(=O)OC    ZINC000005225143
CCCCCC(=O)OC    ZINC000001680660
CC[C@H](C)CC(=O)OC    ZINC000000391786
CCC[C@@H](CC)C(=O)O    ZINC000005648717
O=C(O)c1coc(F)n1    ZINC000044184990
COC(=O)CN=C=S    ZINC000001755266
N#CCSCC(=O)O    ZINC000019268305
O=C(O)[C@@H]1CNC(=O)O1    ZINC000034299993
O=C(O)[C@H]1C[C@H]1[N+](=O)[O-]    ZINC000005157085
O=C(O)[C@@H]1C[C@@H]1[N+](=O)[O-]    ZINC000005157293
O=C(O)[C@H]1C[C@@H]1[N+](=O)[O-]    ZINC000005157126
O=C(O)[C@@H]1COC(=O)N1    ZINC000013549678
O=C(O)[C@H]1COC(=O)N1    ZINC000039382387
O=C(O)[C@H]1CNC(=O)O1    ZINC000034299992
O=C(O)[C@@H]1C[C@H]1[N+](=O)[O-]    ZINC000005157273
NC(=O)N/N=C/C(=O)O    ZINC000013507774
NC(=O)N/N=C\C(=O)O    ZINC000004803288
O=C(O)[C@@H]1CNC[C@@H]1O    ZINC000014507989
C/C(CCC(=O)O)=N\O    ZINC000004577857
O=C(O)[C@]1(O)CCNC1    ZINC000088189621
COC(=O)[C@@H](C)NC=O    ZINC000013309771
CCN(C)C(=O)C(=O)O    ZINC000035320701
CC(=O)NCCC(=O)O    ZINC000000399128
COC(=O)CNC(C)=O    ZINC000000399511
CCO/C(N)=C/C(=O)O    ZINC000002567792
COC(=O)C1(O)CNC1    ZINC000116638835
O=C(O)CC1(O)CNC1    ZINC000076572906
CC(C)=NOCC(=O)O    ZINC000005159205
COC(=O)[C@H](C)C(N)=O    ZINC000079597994
N[C@]1(C(=O)O)C[C@@H]1CO    ZINC000004202459
N[C@@H]1[C@H](O)C[C@@H]1C(=O)O    ZINC000039082993
O=C(O)[C@@H]1CCCN1O    ZINC000004991386
CC[C@@H](NC=O)C(=O)O    ZINC000004764152
O=C(O)[C@@H]1C[C@@H](O)CN1    ZINC000000901791
CC(CCC(=O)O)=NO    ZINC000254375607
N[C@@H]1CO[C@@H](C(=O)O)C1    ZINC000075523965
O=C(O)[C@H]1CNC[C@@H]1O    ZINC000014507983
N[C@@H]1[C@H](C(=O)O)C[C@@H]1O    ZINC000145242372
N[C@H](C(=O)O)C1COC1    ZINC000038433653
NO[C@H](C(=O)O)C1CC1    ZINC000219043505
N[C@H](C(=O)O)C1(O)CC1    ZINC000003645182
NCC(=O)CCC(=O)O    ZINC000003782550
O=C(O)[C@H]1CNCCO1    ZINC000004204043
O=C(O)[C@@H]1CNC[C@H]1O    ZINC000014507986
CC(=O)[C@H](N)CC(=O)O    ZINC000005434359
O=C(O)[C@@H]1NCC[C@@H]1O    ZINC000002516853
CC(=O)N[C@@H](C)C(=O)O    ZINC000000114134
CC(=O)N(C)CC(=O)O    ZINC000012480427
N[C@@H](C(=O)O)C1COC1    ZINC000034075409
O=C(O)[C@@]1(O)CCNC1    ZINC000088189622
N[C@@]1(C(=O)O)CCOC1    ZINC000032195213
COC(=O)[C@@H](N)C(C)=O    ZINC000013549668
O=C(O)[C@H]1CCCN1O    ZINC000001701528
CCC(=O)NCC(=O)O    ZINC000001606052
C[C@H](CC(=O)O)C(N)=O    ZINC000077260149
O=C(O)[C@H]1NCC[C@@H]1O    ZINC000004096639
CC(=O)N[C@H](C)C(=O)O    ZINC000000114138
NC1(C(=O)O)CC(O)C1    ZINC000072188001
N[C@@]1(C(=O)O)C[C@H](O)C1    ZINC000585669989
CC(C)NC(=O)C(=O)O    ZINC000004312755
COC(=O)C1(N)COC1    ZINC000087548165
COC1(C(=O)O)CNC1    ZINC000095743466
C[C@@H](CC(N)=O)C(=O)O    ZINC000038391883
O=C(O)[C@H]1CNC[C@H]1O    ZINC000014507981
N[C@H]1CO[C@@H](C(=O)O)C1    ZINC000075523968
CNC(=O)[C@@H](C)C(=O)O    ZINC000077260152
O=C(O)[C@H]1C[C@@H](O)CN1    ZINC000000895455
N[C@@H]1CO[C@H](C(=O)O)C1    ZINC000039083009
C/C(CCC(=O)O)=N/O    ZINC000014619951
C[C@H](CC(N)=O)C(=O)O    ZINC000038391884
O=C(O)[C@@H]1CNCCO1    ZINC000004204042
O=C(O)[C@H]1NCC[C@H]1O    ZINC000004521590
NO[C@@H](C(=O)O)C1CC1    ZINC000219043456
O=C(O)[C@@H]1COCCN1    ZINC000004202320
O=C(O)[C@@H]1NCC[C@H]1O    ZINC000000895590
N[C@@]1(C(=O)O)C[C@@H](O)C1    ZINC000307180381
COC(=O)[C@@H](C)C(N)=O    ZINC000079597993
O=CNCCCC(=O)O    ZINC000040456280
NC1(CC(=O)O)COC1    ZINC000072267135
CNC(=O)[C@H](C)C(=O)O    ZINC000077260151
N[C@H]1CO[C@H](C(=O)O)C1    ZINC000039083011
O=C(O)[C@@H]1C[C@H](O)CN1    ZINC000000901736
CC(=O)C[C@@H](N)C(=O)O    ZINC000000901723
CN(C)C(=O)CC(=O)O    ZINC000020205176
CC(C)(C(N)=O)C(=O)O    ZINC000021985707
O=C(O)[C@H]1C[C@H](O)CN1    ZINC000000895457
CC[C@H](NC=O)C(=O)O    ZINC000004764149
CC(C)[C@H](N=O)C(=O)O    ZINC000095079560
COC(=O)[C@H](C)NC=O    ZINC000002572085
CC(=O)[C@@H](N)CC(=O)O    ZINC000005434383
O=C(O)CNC1COC1    ZINC000086196658
O=C(O)COC1CNC1    ZINC000088189317
O=C(O)[C@H]1COCCN1    ZINC000004202319
NC(=O)CCCC(=O)O    ZINC000005112884
COC(=O)CN(C)C=O    ZINC000000404095
COC(=O)CCC(N)=O    ZINC000014718431
C[C@@H](CC(=O)O)C(N)=O    ZINC000077260148
CC(=O)C[C@H](N)C(=O)O    ZINC000003869605
CCNC(=O)CC(=O)O    ZINC000020205189
COC(=O)[C@H](N)C(C)=O    ZINC000100025869
CNC(=O)CCC(=O)O    ZINC000000409891
N[C@]1(C(=O)O)CCOC1    ZINC000029396443
CCCNC(=O)C(=O)O    ZINC000019092275
C[C@H](NC(=N)N)C(=O)O    ZINC000001688252
N=C(N)NCCC(=O)O    ZINC000000901626
CN(CC(=O)O)C(=N)N    ZINC000003861770
C/N=C(\N)NCC(=O)O    ZINC000034601503
C[C@@H](NC(=N)N)C(=O)O    ZINC000002044403
NCCC[C](N)C(=O)O    ZINC001560405198
CN(C)CCCC(=O)O    ZINC000000157327
CC(C)[C@@H](N)CC(=O)O    ZINC000000170090
CC[C@H](NC)C(=O)OC    ZINC000013346983
CCC[C@H](N)CC(=O)O    ZINC000026895613
CN[C@@H](C(=O)O)C(C)C    ZINC000000403088
COC(=O)[C@@H](C)N(C)C    ZINC000022122916
CC(C)N(C)CC(=O)O    ZINC000019092497
C[C@H](N)[C@@H](C)CC(=O)O    ZINC000072208146
CC[C@](C)(N)C(=O)OC    ZINC000054967484
COC(=O)[C@@H](N)C(C)C    ZINC000054954741
CC[C@H](C(=O)O)N(C)C    ZINC000013346995
CC[C@@H](N)CC(=O)OC    ZINC000034353519
C[C@@H](CCN)CC(=O)O    ZINC000078809019
C[C@H](N)CCCC(=O)O    ZINC000005734951
CCC[C@@H](N)C(=O)OC    ZINC000035402152
CC(C)(N)CCC(=O)O    ZINC000001571163
C[C@@H](CN)CCC(=O)O    ZINC000082836729
CC[C@@H](NC)C(=O)OC    ZINC000013346987
CC(C)(C)[C@@H](N)C(=O)O    ZINC000000389551
CCN[C@@H](C)C(=O)OC    ZINC000089221211
CCN(CC)CC(=O)O    ZINC000001596841
CC(C)C[C@H](N)C(=O)O    ZINC000003645145
CCCCNCC(=O)O    ZINC000001679245
CCNC(C)(C)C(=O)O    ZINC000037181330
COC(=O)CNC(C)C    ZINC000019885483
COC(=O)[C@H](N)C(C)C    ZINC000054954743
CC(C)(C)[C@H](N)C(=O)O    ZINC000000164935
CC[C@@](C)(NC)C(=O)O    ZINC000037180397
CC(C)[C@@](C)(N)C(=O)O    ZINC000001602524
CC(C)[C@H](CN)C(=O)O    ZINC000034743468
COC(=O)[C@H](C)CCN    ZINC000034295273
C[C@@H](N)[C@H](C)CC(=O)O    ZINC000072208145
NCCCCCC(=O)O    ZINC000001529425
CCN(C)[C@H](C)C(=O)O    ZINC000019092445
CC[C@](C)(CN)C(=O)O    ZINC000080772099
CC[C@H](CN)C(=O)OC    ZINC000078724897
CNC(C)(C)C(=O)OC    ZINC000087608295
CNCCCCC(=O)O    ZINC000013356332
CCC[C@@](C)(N)C(=O)O    ZINC000005561190
C[C@@H](CCCN)C(=O)O    ZINC000088189466
C[C@@H](N)CCCC(=O)O    ZINC000002515941
CCCNCCC(=O)O    ZINC000013357321
COC(=O)C(C)(C)CN    ZINC000014007328
CC[C@@H](C)NCC(=O)O    ZINC000001687619
CC(C)CNCC(=O)O    ZINC000020376249
CC(C)NCCC(=O)O    ZINC000012505518
CCN(C)CC(=O)OC    ZINC000037022423
COC(=O)CC[C@H](C)N    ZINC000039471149
C[C@H](CN)CCC(=O)O    ZINC000082836728
CC(C)(CCN)C(=O)O    ZINC000004202460
CN(C)C(C)(C)C(=O)O    ZINC000005350624
CCN[C@H](C)C(=O)OC    ZINC000042223212
CC[C@H](CCN)C(=O)O    ZINC000034514224
CCCN[C@@H](C)C(=O)O    ZINC000034627045
CC[C@@H](CN)CC(=O)O    ZINC000026376874
CC[C@@](C)(N)C(=O)OC    ZINC000054967485
COC(=O)CC(C)(C)N    ZINC000059969019
CN[C@H](C)CC(=O)OC    ZINC000013347083
CNCCCC(=O)OC    ZINC000032627538
CCC(N)(CC)C(=O)O    ZINC000001602523
C[C@@H](CN(C)C)C(=O)O    ZINC000019092759
CC[C@H](N)CC(=O)OC    ZINC000034353517
COC(=O)CC[C@@H](C)N    ZINC000039471150
CC(C)[C@](C)(N)C(=O)O    ZINC000004899871
CCC[C@H](N)C(=O)OC    ZINC000035402149
CCNCCCC(=O)O    ZINC000019411342
CCC[C@H](NC)C(=O)O    ZINC000002389620
C[C@H](CCCN)C(=O)O    ZINC000088189467
COC(=O)CCCCN    ZINC000013356320
C[C@@H](N)[C@@H](C)CC(=O)O    ZINC000072208144
CC[C@@H](C)[C@@H](N)C(=O)O    ZINC000000388313
CC[C@H](C)[C@H](N)C(=O)O    ZINC000003581355
CC[C@@](C)(CN)C(=O)O    ZINC000080772097
COC(=O)[C@H](C)N(C)C    ZINC000022122920
CN[C@H](C(=O)O)C(C)C    ZINC000000403087
C[C@H](CCN)CC(=O)O    ZINC000078809022
CCNC[C@@H](C)C(=O)O    ZINC000035757364
CNC[C@H](C)C(=O)OC    ZINC000013355654
CC[C@@H](CCN)C(=O)O    ZINC000034514223
COC(=O)CCN(C)C    ZINC000000407086
CNCC(C)(C)C(=O)O    ZINC000084426025
CCC[C@@H](NC)C(=O)O    ZINC000034627049
CC(C)C[C@@H](N)C(=O)O    ZINC000000388396
CC(C)N[C@@H](C)C(=O)O    ZINC000021952400
CCN[C@H](C)CC(=O)O    ZINC000035747442
COC(=O)[C@@H](C)CCN    ZINC000034295271
CC[C@H](C)[C@@H](N)C(=O)O    ZINC000000388314
C[C@H](CC(=O)O)N(C)C    ZINC000013347100
C[C@@H](CC(=O)O)N(C)C    ZINC000013347096
CCCN(C)CC(=O)O    ZINC000037098628
C[C@H](CC(=O)O)[C@H](C)N    ZINC000072208147
CC(C)[C@@H](CN)C(=O)O    ZINC000034743467
CC[C@H](C)NCC(=O)O    ZINC000002032938
CC[C@](C)(NC)C(=O)O    ZINC000037180395
CC(C)(C)NCC(=O)O    ZINC000001687622
CCNCCC(=O)OC    ZINC000005650419
CCN(C)CCC(=O)O    ZINC000019092598
CC[C@@H](C)[C@H](N)C(=O)O    ZINC000000388312
CC[C@@H](C(=O)O)N(C)C    ZINC000013346991
CC(C)N[C@H](C)C(=O)O    ZINC000021952402
CCC[C@H](CN)C(=O)O    ZINC000044396312
CN[C@@H](C)CC(=O)OC    ZINC000013347080
CCN(C)[C@@H](C)C(=O)O    ZINC000019092441
CC[C@H](CN)CC(=O)O    ZINC000026376875
CC[C@@H](N)CCC(=O)O    ZINC000005925575
CCCNCC(=O)OC    ZINC000097550217
CCC[C@@H](CN)C(=O)O    ZINC000044396311
CCCN[C@H](C)C(=O)O    ZINC000034627046
CCN[C@@H](C)CC(=O)O    ZINC000035747440
C[C@H](CN(C)C)C(=O)O    ZINC000019092761
CC[C@H](N)CCC(=O)O    ZINC000001712883
CCNC[C@H](C)C(=O)O    ZINC000035757366
CC[C@@H](CN)C(=O)OC    ZINC000078724895
CC(C)[C@H](N)CC(=O)O    ZINC000000170089
CCC[C@](C)(N)C(=O)O    ZINC000001602525
CNC[C@@H](C)C(=O)OC    ZINC000013355658
CCC[C@@H](N)CC(=O)O    ZINC000002584600
CCCC[C@H](N)C(=O)O    ZINC000001529322
CC(C)(CN)CC(=O)O    ZINC000004764394
CCCC[C@@H](N)C(=O)O    ZINC000002034415
COC(=O)C#CCCl    ZINC000005996762
O=C(O)[C@@H]1O[C@@H]1C(=O)O    ZINC000001675960
O=C(O)CC(=O)C(=O)O    ZINC000001532521
O=C(O)[C@H]1O[C@@H]1C(=O)O    ZINC000001675961
O=C(O)[C]1CSCN1    ZINC001560407535
O=C(O)C(=CO)C(=O)O    ZINC000104705181
O=C(O)[C@@H]1O[C@H]1C(=O)O    ZINC000000901749
NC(=O)NC(=O)C(=O)O    ZINC000001532751
COC(=O)CC(C)=S    ZINC000004946049
C=C[C@@H](SC)C(=O)O    ZINC000231373419
C=CCSCC(=O)O    ZINC000001743757
O=C(O)CSC1CC1    ZINC000020160279
O=C(O)[C@H]1CCCS1    ZINC000000900769
O=C(O)[C@H]1CCSC1    ZINC000034099551
O=C(O)C1(S)CCC1    ZINC000145588333
C=C[C@H](SC)C(=O)O    ZINC000231373392
O=C(O)C1(F)CC(=O)C1    ZINC000606301487
CSC1(C(=O)O)CC1    ZINC000078749453
O=C(O)[C@@H]1CCSC1    ZINC000034099550
O=C(O)[C@@H]1CCCS1    ZINC000000900767
O=C(O)[C@@]1(O)C[C@@H](O)C1    ZINC001083812835
CC(C)(C(=O)O)C(=O)O    ZINC000000337821
CC(=O)C[C@@H](O)C(=O)O    ZINC000014500538
COC(=O)[C@H]1O[C@@H]1CO    ZINC000026892638
O=C(O)CCCC(=O)O    ZINC000000388706
COC(=O)[C@H](C)C(=O)O    ZINC000006442610
C[C@@H](CC(=O)O)C(=O)O    ZINC000000391199
COCC(=O)CC(=O)O    ZINC000095938153
O=C(O)[C@@H]1C[C@H](O)CO1    ZINC000039596227
O=C(O)CC1OCCO1    ZINC000095883959
O=C(O)C1COCOC1    ZINC000003164546
CC(=O)O[C@H](C)C(=O)O    ZINC000000389740
CCC(=O)OCC(=O)O    ZINC000038874982
CC(=O)C[C@H](O)C(=O)O    ZINC000014500541
CC(=O)OCCC(=O)O    ZINC000014507045
C[C@H](CC(=O)O)C(=O)O    ZINC000000391200
O=C(O)COC1COC1    ZINC000098057384
COC(=O)CCC(=O)O    ZINC000000152993
O=C(O)[C@@]1(O)CCOC1    ZINC000070993433
O=C(O)[C@]1(O)CCOC1    ZINC000070993431
O=C(O)[C@@]1(O)C[C@H](O)C1    ZINC001083812836
O=C(O)[C@@H]1COCCO1    ZINC000020446293
CC1(C(=O)O)OCCO1    ZINC000005064373
COC(=O)CC(=O)OC    ZINC000000388229
COC(=O)[C@@H](C)C(=O)O    ZINC000001720457
CC(=O)O[C@@H](C)C(=O)O    ZINC000000389739
CCC(C(=O)O)C(=O)O    ZINC000000388046
CCOC(=O)CC(=O)O    ZINC000000389716
O=C(O)[C@H]1COCCO1    ZINC000020446297
O=C(O)C1(CO)COC1    ZINC000082162580
C[C@H](NC(=N)O)C(=O)O    ZINC000082071076
NNC(=O)CCC(=O)O    ZINC000001700248
C[C@@H](NC(=N)O)C(=O)O    ZINC000082071078
NC(=O)C[C@H](N)C(=O)O    ZINC000001532556
NC/C(O)=N/CC(=O)O    ZINC000005112515
NCCNC(=O)C(=O)O    ZINC000042429092
N=C(O)NCCC(=O)O    ZINC000082071923
NC(=O)C[C@@H](N)C(=O)O    ZINC000001529313
CNC(=O)NCC(=O)O    ZINC000022177403
CN(CC(=O)O)C(=N)O    ZINC000040165548
C[C@H](C(=O)O)N(C)N=O    ZINC000031739459
NC(=O)[C@H](N)CC(=O)O    ZINC000001607276
CN(CCC(=O)O)N=O    ZINC000005965492
NC(=O)[C@@H](N)CC(=O)O    ZINC000002516163
COC(=O)CN(C)N=O    ZINC000038892268
C[C@@H](C(=O)O)N(C)N=O    ZINC000031739462
O=C(O)C1(CCF)CC1    ZINC000087776527
O=C(O)C1(F)CCCC1    ZINC000095879193
C[C@@]1(F)C[C@H](C(=O)O)C1    ZINC000147216939
C[C@@]1(CC(=O)O)C[C@H]1F    ZINC000328579620
CC(C)/C=C(\F)C(=O)O    ZINC000075524230
CC[C@@]1(C(=O)O)C[C@@H]1F    ZINC000083313324
O=C(O)[C@H](F)CC1CC1    ZINC000088157359
COC(=O)[C@H]1C[C@H](F)C1    ZINC000114980255
O=C(O)C1(CF)CCC1    ZINC000107115067
O=C(O)C1CC(CF)C1    ZINC000146547337
O=C(O)[C@H]1CC[C@@H](F)C1    ZINC000076573107
O=C(O)[C@@H]1CC[C@H](F)C1    ZINC000076573088
O=C(O)[C@H]1CC[C@@H]1CF    ZINC000082162978
O=C(O)[C@@H](F)C1CCC1    ZINC000088157888
C=C(F)CCCC(=O)O    ZINC000098174947
O=C(O)[C@@H](F)CC1CC1    ZINC000088157358
O=C(O)[C@H]1CC[C@H](F)C1    ZINC000076573100
O=C(O)[C@H](F)C1CCC1    ZINC000088157889
O=C(O)[C@@H]1CC[C@H]1CF    ZINC000082162976
O=C(O)[C@@H]1CC[C@@H]1CF    ZINC000082162979
C[C@]1(CC(=O)O)C[C@H]1F    ZINC000328579617
COC(=O)C1CC(F)C1    ZINC000107258617
O=C(O)[C@@H]1CC[C@@H](F)C1    ZINC000076573094
C[C@@]1(CC(=O)O)C[C@@H]1F    ZINC000328579618
C[C@@]1(F)C[C@@H](C(=O)O)C1    ZINC000147153072
CC[C@@]1(C(=O)O)C[C@H]1F    ZINC000083313328
C[C@]1(CC(=O)O)C[C@@H]1F    ZINC000328579619
C[Si](C)(C)CC(=O)O    ZINC000169746896
CC1(F)CC(C(=O)O)C1    ZINC000147180471
O=C(O)CC1CC(F)C1    ZINC000219160098
COC(=O)[C@H]1C[C@H](F)C1    ZINC000306366172
O=C(O)[C@H]1CC[C@H]1CF    ZINC000082162975
CCC[C@H](CO)C(=O)O    ZINC000032098699
CCC[C@H](O)C(=O)OC    ZINC000038915875
COC(=O)[C@H](O)C(C)C    ZINC000012153430
CC[C@H](O)[C@@H](C)C(=O)O    ZINC000005923127
CCC[C@@H](CO)C(=O)O    ZINC000016698008
CCCO[C@@H](C)C(=O)O    ZINC000034305438
CCC[C@@H](O)CC(=O)O    ZINC000002579355
CC[C@](C)(CO)C(=O)O    ZINC000104693088
COC(=O)C(C)(C)OC    ZINC000014491396
COC(=O)[C@@H](C)[C@H](C)O    ZINC000014488991
O=C(O)CCCCCO    ZINC000001530347
CC(C)[C@@H](CO)C(=O)O    ZINC000059190320
COCC[C@@H](C)C(=O)O    ZINC000034319316
CC[C@H](OC)C(=O)OC    ZINC000022123272
CC[C@H](CC(=O)O)OC    ZINC000062759115
CC(C)(C)OCC(=O)O    ZINC000001494964
COC(C)(C)CC(=O)O    ZINC000088189688
CC(C)O[C@@H](C)C(=O)O    ZINC000012137162
CC(C)(O)CCC(=O)O    ZINC000078749270
CCCC[C@H](O)C(=O)O    ZINC000002033564
COC(=O)COC(C)C    ZINC000034940724
COC(=O)[C@@H](O)C(C)C    ZINC000012153429
CC[C@@](C)(CO)C(=O)O    ZINC000104693085
CC[C@H](CO)C(=O)OC    ZINC000034589391
CO[C@H](C(=O)O)C(C)C    ZINC000019513078
COC(=O)CC(C)(C)O    ZINC000012153755
CO[C@@H](C)CCC(=O)O    ZINC000005085437
CC[C@H](C)[C@H](O)C(=O)O    ZINC000000402951
COC(=O)C[C@H](C)OC    ZINC000014444639
CC(C)C[C@@H](O)C(=O)O    ZINC000000407032
CC(C)[C@](C)(O)C(=O)O    ZINC000038301403
CC[C@](C)(OC)C(=O)O    ZINC000014488950
CCC[C@H](OC)C(=O)O    ZINC000022122715
CC[C@H](O)CC(=O)OC    ZINC000000391095
CC[C@H](O)[C@H](C)C(=O)O    ZINC000005923167
CC[C@@H](O)[C@@H](C)C(=O)O    ZINC000005925861
COCCCCC(=O)O    ZINC000005606218
CO[C@@H](C(=O)O)C(C)C    ZINC000019513080
COC(=O)[C@@H](C)[C@@H](C)O    ZINC000014488987
COC(=O)C(C)(C)CO    ZINC000000407055
CC(C)[C@H](CO)C(=O)O    ZINC000059190321
CC[C@@](C)(O)CC(=O)O    ZINC000012953982
C[C@@H](O)CCCC(=O)O    ZINC000004218505
CO[C@H](C)CCC(=O)O    ZINC000006491647
CC[C@](C)(O)CC(=O)O    ZINC000002527908
CC[C@@H](OC)C(=O)OC    ZINC000022123269
CC(C)[C@@H](O)CC(=O)O    ZINC000039258467
CCCOCC(=O)OC    ZINC000001566419
CCC[C@@](C)(O)C(=O)O    ZINC000001731995
CC[C@@H](C)[C@@H](O)C(=O)O    ZINC000005922661
CC(C)[C@H](O)CC(=O)O    ZINC000038759339
CCOC(C)(C)C(=O)O    ZINC000014491398
CC(C)(CCO)C(=O)O    ZINC000034174955
CCCC[C@@H](O)C(=O)O    ZINC000001757853
CC[C@H](C(=O)O)[C@H](C)O    ZINC000034160131
C[C@H](O)CCCC(=O)O    ZINC000004218504
CCO[C@@H](CC)C(=O)O    ZINC000037373706
CC(C)(C)[C@@H](O)C(=O)O    ZINC000004975729
CCCOCCC(=O)O    ZINC000034439187
CC[C@@H](C(=O)O)[C@@H](C)O    ZINC000034160130
CC[C@@H](C)OCC(=O)O    ZINC000034306552
CC[C@@](C)(OC)C(=O)O    ZINC000014488948
CC[C@H](C(=O)O)[C@@H](C)O    ZINC000034160129
CC(C)(C)[C@H](O)C(=O)O    ZINC000004975727
COC[C@H](C)CC(=O)O    ZINC000053172984
COC[C@H](C)C(=O)OC    ZINC000006020855
CC[C@@H](O)CC(=O)OC    ZINC000000391096
CC[C@@H](C(=O)O)[C@H](C)O    ZINC000034160132
COCC(C)(C)C(=O)O    ZINC000019093215
CC(C)COCC(=O)O    ZINC000000168059
CCCO[C@H](C)C(=O)O    ZINC000034305439
COCC[C@H](C)C(=O)O    ZINC000034319315
CC(C)OCCC(=O)O    ZINC000012481080
CC[C@@H](CO)C(=O)OC    ZINC000034589389
CCO[C@H](C)C(=O)OC    ZINC000036419634
CCOCCCC(=O)O    ZINC000019425541
COC(=O)[C@H](C)[C@H](C)O    ZINC000014488993
CCOCCC(=O)OC    ZINC000014507056
CC(C)[C@@](C)(O)C(=O)O    ZINC000039260441
COC(=O)[C@H](C)[C@@H](C)O    ZINC000014488989
CCOC[C@@H](C)C(=O)O    ZINC000010715411
CC[C@@H](C)[C@H](O)C(=O)O    ZINC000000402950
COC[C@@H](C)C(=O)OC    ZINC000002567309
COCCCC(=O)OC    ZINC000002564816
CC[C@@H](O)[C@H](C)C(=O)O    ZINC000005925887
CCC[C@@H](OC)C(=O)O    ZINC000022122712
CCOC[C@H](C)C(=O)O    ZINC000010715412
CCC(O)(CC)C(=O)O    ZINC000000388240
CCCCOCC(=O)O    ZINC000001712617
CCC[C@@H](O)C(=O)OC    ZINC000034598919
CCC[C@H](O)CC(=O)O    ZINC000005838229
CC[C@@H](CC(=O)O)OC    ZINC000062759114
CC[C@H](C)OCC(=O)O    ZINC000034306553
CC[C@H](C)[C@@H](O)C(=O)O    ZINC000005925366
COC[C@@H](C)CC(=O)O    ZINC000053172982
CC(C)C[C@H](O)C(=O)O    ZINC000000407031
CC(C)O[C@H](C)C(=O)O    ZINC000012137163
CCC[C@](C)(O)C(=O)O    ZINC000006381086
COC(=O)C[C@@H](C)OC    ZINC000014444640
CC(C)(CO)CC(=O)O    ZINC000095533144
CCO[C@H](CC)C(=O)O    ZINC000037373708
COC(=O)CCCCO    ZINC000033505940
NCCCNCC(=O)O    ZINC000002516943
COC(=O)C(CN)CN    ZINC000077031869
CC(C)[C@@H](NN)C(=O)O    ZINC000019167055
CN(CCN)CC(=O)O    ZINC000054419294
COC(=O)C[C@H](N)CN    ZINC000094968080
CN(C)C[C@@H](N)C(=O)O    ZINC000035024242
NCCC[C@H](N)C(=O)O    ZINC000001532530
COC(=O)[C@H](N)CCN    ZINC000104555398
COC(=O)[C@@H](N)CCN    ZINC000104555402
CN(C)C[C@H](N)C(=O)O    ZINC000019366520
NC[C@@H](N)CCC(=O)O    ZINC000038792051
CC(C)[C@H](NN)C(=O)O    ZINC000019168032
COC(=O)C(C)(C)NN    ZINC000039072762
NCCC[C@@H](N)C(=O)O    ZINC000001532678
CNC[C@H](N)C(=O)OC    ZINC000148733277
NC[C@H](N)CCC(=O)O    ZINC000043861775
NCCNCCC(=O)O    ZINC000037637351
COC(=O)C[C@@H](N)CN    ZINC000094968083
C[N+](C)(C)CCC(=O)O    ZINC000000897434
O=C(O)[C@@H]1CSCN1    ZINC000000967473
COC(=O)CC(N)=S    ZINC000019413977
O=C(O)[C@H]1CSCN1    ZINC000000967474
O=C(O)[C@H]1NCCS1    ZINC000002001726
NC1(C(=O)O)CSC1    ZINC000039083001
CC(=S)NCC(=O)O    ZINC000034286879
O=C(O)[C@@H]1NCCS1    ZINC000002001727
CONC(=O)C(=O)OC    ZINC000034426864
CO[C@H](C(N)=O)C(=O)O    ZINC000146795936
NC(=O)COCC(=O)O    ZINC000002555912
CON(C)C(=O)C(=O)O    ZINC000165464230
COC(=O)[C@H](C)[N+](=O)[O-]    ZINC000115023369
C[C@@H](C(=O)O)C(=O)NO    ZINC000223994757
O=C(O)C(=O)NCCO    ZINC000005113603
O=C(O)CNCC(=O)O    ZINC000001769275
COC(=O)NCC(=O)O    ZINC000002562526
NC(=O)C[C@@H](O)C(=O)O    ZINC000005131909
COC(=O)[C@@H](C)[N+](=O)[O-]    ZINC000115023366
CO[C@@H](C(N)=O)C(=O)O    ZINC000146795786
CCONC(=O)C(=O)O    ZINC000148269204
O=C(O)CCC(=O)NO    ZINC000004773048
N[C@H](CC(=O)O)C(=O)O    ZINC000000895218
N[C@@H](CC(=O)O)C(=O)O    ZINC000000895032
O=C(O)CCC[N+](=O)[O-]    ZINC000013546074
CN(CC(=O)O)C(=O)O    ZINC000104705103
O=C(O)CNC(=O)CO    ZINC000038391885
C[C@H](C(=O)O)C(=O)NO    ZINC000223994703
O=C(O)[C@H]1C[C@H](F)CN1    ZINC000002583796
O=C(O)[C@@H]1C[C@@H](F)CN1    ZINC000004899902
O=C(O)[C@]1(F)CCNC1    ZINC000088189684
COC(=O)/C=C(\N)CF    ZINC000207406109
NNC(=O)NCC(=O)O    ZINC000104617325
O=C(O)C1(CF)CNC1    ZINC000145249230
NC1CC(F)(C(=O)O)C1    ZINC000088613796
N=C(N)NOCC(=O)O    ZINC000001600800
O=C(O)[C@H]1C[C@@H](F)CN1    ZINC000002583797
NC1(C(=O)O)CC(F)C1    ZINC000005839003
COC(=O)C1(F)CNC1    ZINC000095743190
O=C(O)[C@@]1(F)CCNC1    ZINC000088189685
N[C@@]1(C(=O)O)C[C@@H](F)C1    ZINC000100070937
N[C@@]1(C(=O)O)C[C@H](F)C1    ZINC000102916636
O=C(O)[C@@H]1C[C@H](F)CN1    ZINC000002584017
COC[C@](C)(N)C(=O)O    ZINC000032240803
CNC[C@H](O)CC(=O)O    ZINC000084426046
CO[C@H](CCN)C(=O)O    ZINC000082776003
CO[C@H](CN)CC(=O)O    ZINC000084230414
C[C@@H](NCCO)C(=O)O    ZINC000013309775
COC(=O)[C@](C)(N)CO    ZINC000034567295
CN[C@H](C(=O)O)[C@@H](C)O    ZINC000002389623
COC(=O)[C@@H](O)CCN    ZINC000071186808
COC[C@@](C)(N)C(=O)O    ZINC000032240800
C[C@@](N)(CCO)C(=O)O    ZINC000001669704
CN[C@@H](C(=O)O)[C@@H](C)O    ZINC000013352728
N[C@H](CO)CCC(=O)O    ZINC000033836585
COC[C@@H](N)C(=O)OC    ZINC000034194785
COC(=O)COCCN    ZINC000086433936
COC(=O)[C@@H](N)[C@H](C)O    ZINC000034924608
C[C@@H](O)[C@@](C)(N)C(=O)O    ZINC000002388162
C[C@@H](OCCN)C(=O)O    ZINC000074494189
CN(C)[C@H](CO)C(=O)O    ZINC000002045313
CNC[C@H](CO)C(=O)O    ZINC000222279074
COC(=O)[C@](C)(O)CN    ZINC000085231351
C[C@H](O)[C@H](N)CC(=O)O    ZINC000008239857
C[C@](N)(CCO)C(=O)O    ZINC000002048197
NC[C@@H](CO)CC(=O)O    ZINC000038482053
NOCCCCC(=O)O    ZINC000015042865
C[C@@H](O)[C@@H](N)CC(=O)O    ZINC000002504858
N[C@H](CCCO)C(=O)O    ZINC000002035153
CNC[C@@H](O)C(=O)OC    ZINC000218053773
C[C@H](O)[C@](C)(N)C(=O)O    ZINC000004285764
COCCNCC(=O)O    ZINC000020376246
CO[C@H](C)[C@H](N)C(=O)O    ZINC000001700276
CC(C)[C@H](ON)C(=O)O    ZINC000005963140
COCC[C@@H](N)C(=O)O    ZINC000002036816
C[C@H](O)[C@@](C)(N)C(=O)O    ZINC000004285771
COC(=O)C(C)(C)ON    ZINC000039260988
COC(=O)[C@H](N)[C@H](C)O    ZINC000034924610
C[C@](O)(CN)CC(=O)O    ZINC000078724735
CNC[C@@H](O)CC(=O)O    ZINC000084426047
O=C(O)CCNCCO    ZINC000001700272
COCC[C@H](N)C(=O)O    ZINC000001699922
COC(=O)[C@@](C)(N)CO    ZINC000034567298
CCC[C@@H](NO)C(=O)O    ZINC000026507267
CCOC[C@@H](N)C(=O)O    ZINC000013545970
NCCOCCC(=O)O    ZINC000034302607
N[C@@H](CCCO)C(=O)O    ZINC000001571334
CO[C@@H](CCN)C(=O)O    ZINC000082776002
CC[C@@H](O)[C@H](N)C(=O)O    ZINC000002020209
N[C@H](CCO)CC(=O)O    ZINC000082073082
NC[C@H](CO)CC(=O)O    ZINC000038482054
COC(=O)[C@@H](N)[C@@H](C)O    ZINC000034924609
NCCCOCC(=O)O    ZINC000001618814
CO[C@@H](C)[C@H](N)C(=O)O    ZINC000001700275
CNCCOCC(=O)O    ZINC000074525595
C[C@@](O)(CN)CC(=O)O    ZINC000078724736
COC(=O)CCCON    ZINC000107834064
CNC[C@@H](CO)C(=O)O    ZINC000222279028
C[C@@H](O)[C@H](N)CC(=O)O    ZINC000002386834
CN[C@H](COC)C(=O)O    ZINC000014696243
CN(C)C[C@@H](O)C(=O)O    ZINC000006437143
COC[C@H](N)C(=O)OC    ZINC000034194783
COC(=O)[C@@](C)(O)CN    ZINC000085231352
CC[C@@H](O)[C@@H](N)C(=O)O    ZINC000002020211
CO[C@@H](C)[C@@H](N)C(=O)O    ZINC000001700277
CN(C)[C@@H](CO)C(=O)O    ZINC000001677416
CC(C)(O)[C@@H](N)C(=O)O    ZINC000001715400
N[C@@H](CCO)CC(=O)O    ZINC000082073081
CCC[C@H](NO)C(=O)O    ZINC000026507271
CN[C@@H](C(=O)O)[C@H](C)O    ZINC000013352724
COC(=O)C[C@@H](O)CN    ZINC000034406484
CCOC[C@H](N)C(=O)O    ZINC000013545971
COC(=O)[C@H](N)[C@@H](C)O    ZINC000034924611
CNC[C@H](O)C(=O)OC    ZINC000218053711
CON(C)CCC(=O)O    ZINC000104085277
CN[C@@H](COC)C(=O)O    ZINC000014696241
C[C@H](OCCN)C(=O)O    ZINC000074494188
C[C@H](NCCO)C(=O)O    ZINC000006020154
C[C@@H](O)[C@](C)(N)C(=O)O    ZINC000004285766
CC(C)[C@@H](ON)C(=O)O    ZINC000001848602
CN[C@H](C(=O)O)[C@H](C)O    ZINC000013352720
COC(=O)C[C@H](O)CN    ZINC000034016849
CC[C@H](O)[C@H](N)C(=O)O    ZINC000002020208
CN(C)C[C@H](O)C(=O)O    ZINC000001683311
CC(C)(O)[C@H](N)C(=O)O    ZINC000002516985
CC[C@H](O)[C@@H](N)C(=O)O    ZINC000002020210
CO[C@@H](CN)CC(=O)O    ZINC000084230420
CO[C@H](C)[C@@H](N)C(=O)O    ZINC000001700278
C[C@H](O)[C@@H](N)CC(=O)O    ZINC000004240317
CN(CCO)CC(=O)O    ZINC000011862698
CC(=O)SCC(=O)O    ZINC000002039793
O=C(O)/C=C(/F)C(=O)O    ZINC000013507293
O=C(O)/C=C(\F)C(=O)O    ZINC000005112554
O=C(O)C1CS(=O)C1    ZINC000104706613
C=CC[C@H](Cl)C(=O)O    ZINC000060184034
N=C(N)SCC(=O)O    ZINC000019940006
C=CC[C@@H](Cl)C(=O)O    ZINC000060184037
C/C(Cl)=C/CC(=O)O    ZINC000071256929
O=C(O)C1CC(Cl)C1    ZINC000034161357
C=C(CCl)C(=O)OC    ZINC000040448619
C=C(Cl)CCC(=O)O    ZINC000075524804
NC(=S)NCC(=O)O    ZINC000002166662
O=C(O)[C@H]1C[C@@H](Cl)C1    ZINC000104689835
O=C(O)C[C@@H](O)C(=O)O    ZINC000000895264
COC(=O)COC(=O)O    ZINC000168144237
O=C(O)COCC(=O)O    ZINC000001648157
O=C(O)COC(=O)CO    ZINC000038233871
O=C(O)C[C@H](O)C(=O)O    ZINC000000895074
NC(=O)N[C@H](O)C(=O)O    ZINC000000901488
N=C(O)N[C@@H](O)C(=O)O    ZINC000094437740
CSC[C@H](C)C(=O)O    ZINC000034128011
CSC[C@@H](C)C(=O)O    ZINC000034128013
COC(=O)[C@@H](C)SC    ZINC000005225816
O=C(O)[C@@]1(F)C[C@@H](O)C1    ZINC001542984486
COC(=O)C(C)(C)S    ZINC000022063361
COC(=O)[C@H](C)SC    ZINC000002583436
CC[C@H](SC)C(=O)O    ZINC000038063413
CCSCC(=O)OC    ZINC000020297784
C[C@@H](S)CCC(=O)O    ZINC000034500655
CC(C)[C@@H](S)C(=O)O    ZINC000034120083
CC(C)SCC(=O)O    ZINC000005010919
CSC(C)(C)C(=O)O    ZINC000039256277
CC[C@@H](SC)C(=O)O    ZINC000038063414
CSCCCC(=O)O    ZINC000006019705
COC(=O)CCCS    ZINC000042137346
CS[C@H](C)CC(=O)O    ZINC000005751156
O=C(O)CCCCS    ZINC000013519063
COC(=O)[C@H](C)CS    ZINC000005138807
COC(=O)C[C@H](C)S    ZINC000005652324
O=C(O)[C@@]1(F)C[C@H](O)C1    ZINC001542984487
COC(=O)[C@H](F)C(C)=O    ZINC000100218283
O=C(O)[C@@]1(F)CCOC1    ZINC000108280584
CO/C=C(\F)C(=O)OC    ZINC000090515174
CC[C@@H](S)C(=O)OC    ZINC000034243648
CCS[C@@H](C)C(=O)O    ZINC000019092898
O=C(O)[C@]1(F)CCOC1    ZINC000108280580
C[C@H](S)CCC(=O)O    ZINC000034500652
COC(=O)CCSC    ZINC000001707856
COC(=O)[C@@H](C)CS    ZINC000005138736
CCS[C@H](C)C(=O)O    ZINC000019092900
CS[C@@H](C)CC(=O)O    ZINC000005734781
O=C(O)C1(F)CC(O)C1    ZINC000606301452
COC(=O)[C@@H](F)C(C)=O    ZINC000100218282
CCCSCC(=O)O    ZINC000002017826
CCSCCC(=O)O    ZINC000001729241
COC(=O)C[C@@H](C)S    ZINC000005652375
CC[C@H](S)C(=O)OC    ZINC000034243647
CC(C)[C@H](S)C(=O)O    ZINC000034120082
CO[C@H](C(=O)O)[C@@H](C)O    ZINC000143389288
COCOCCC(=O)O    ZINC000088189692
COC(=O)[C@@](C)(O)CO    ZINC000006067192
COC(=O)C[C@H](O)CO    ZINC000012243724
COC[C@@H](OC)C(=O)O    ZINC000034408013
COC[C@@](C)(O)C(=O)O    ZINC000053199112
CC(CO)(CO)C(=O)O    ZINC000000388059
COC[C@H](OC)C(=O)O    ZINC000034408011
CO[C@@H](C(=O)O)[C@@H](C)O    ZINC000143389689
COC(CC(=O)O)OC    ZINC000038665140
COC[C@H](O)CC(=O)O    ZINC000078749373
C[C@@H](OCCO)C(=O)O    ZINC000019870477
C[C@H](O)[C@@](C)(O)C(=O)O    ZINC000001731111
C[C@@H](O)[C@@](C)(O)C(=O)O    ZINC000001731112
CO[C@H](C(=O)O)[C@H](C)O    ZINC000104734920
O=C(O)[C@H](O)CCCO    ZINC000013539232
CO[C@@H](C(=O)O)[C@H](C)O    ZINC000143389486
COC[C@@H](O)C(=O)OC    ZINC000086521083
C[C@H](O)[C@](C)(O)C(=O)O    ZINC000001731109
CO[C@H](C)[C@@H](O)C(=O)O    ZINC000001586418
CC(C)(O)[C@@H](O)C(=O)O    ZINC000000901906
C[C@H](OCCO)C(=O)O    ZINC000019870478
CO[C@@H](C)[C@H](O)C(=O)O    ZINC000001586415
O=C(O)CCOCCO    ZINC000019870479
O=C(O)[C@@H](O)CCCO    ZINC000013539235
CO[C@@H](C)[C@@H](O)C(=O)O    ZINC000001586417
CO[C@H](C)[C@H](O)C(=O)O    ZINC000001586416
CC(C)(O)[C@H](O)C(=O)O    ZINC000000901904
C[C@@H](O)[C@](C)(O)C(=O)O    ZINC000001731110
COC(=O)[C@@H](O)CCO    ZINC000141388798
COCCOCC(=O)O    ZINC000001716460
COC[C@H](O)C(=O)OC    ZINC000086521081
COC[C@](C)(O)C(=O)O    ZINC000053199113
COC[C@@H](O)CC(=O)O    ZINC000078749377
COC(=O)C(OC)OC    ZINC000000388572
CC[C@H](C)[C@@H](F)C(=O)O    ZINC000001736879
COC(=O)[C@H](N)CON    ZINC000031938206
CC(C)C[C@@H](F)C(=O)O    ZINC000002035652
CC(C)C[C@H](F)C(=O)O    ZINC000001736846
NOCC[C@@H](N)C(=O)O    ZINC000004535965
CC[C@H](C)[C@H](F)C(=O)O    ZINC000001736875
CCCC[C@@H](F)C(=O)O    ZINC000002035655
CC[C@@H](C)[C@H](F)C(=O)O    ZINC000001736873
COC(=O)[C@@H](N)CON    ZINC000031938204
CC[C@@H](C)[C@@H](F)C(=O)O    ZINC000001736876
O=C(O)CCCCCF    ZINC000002040715
CCCC[C@H](F)C(=O)O    ZINC000001736845
NOCC[C@H](N)C(=O)O    ZINC000001531042
CCC(F)(CC)C(=O)O    ZINC000104713704
COC(=O)C(F)(F)C#N    ZINC000034087554
O=C(O)CCO[N+](=O)[O-]    ZINC000028957264
O=C(O)[C@@H](O)C[N+](=O)[O-]    ZINC000004180493
O=C(O)[C@H](O)C[N+](=O)[O-]    ZINC000004180494
O=C(O)C(=O)NCCF    ZINC000306883862
O=C(O)[C](O)[C@@H](O)CO    ZINC001560405354
O=C(O)CNC(=O)CF    ZINC000001664044
CN[C@@H](CS)C(=O)O    ZINC000004280685
O=C(O)CNCCS    ZINC000004706561
N[C@@H](CCS)C(=O)O    ZINC000000895077
C[C@@H](S)[C@H](N)C(=O)O    ZINC000005395370
C[C@H](S)[C@H](N)C(=O)O    ZINC000005395369
CN[C@H](CS)C(=O)O    ZINC000004280686
COC(=O)[C@@H](N)CS    ZINC000019230196
C[C@@](N)(CS)C(=O)O    ZINC000013525846
NCCSCC(=O)O    ZINC000006360463
COC(=O)[C@H](N)CS    ZINC000019230197
N[C@H](CCS)C(=O)O    ZINC000000895703
C[C@H](S)[C@@H](N)C(=O)O    ZINC000005395371
C[C@](N)(CS)C(=O)O    ZINC000013525849
CSC[C@@H](N)C(=O)O    ZINC000004429051
CSC[C@H](N)C(=O)O    ZINC000003861771
C[C@@H](S)[C@@H](N)C(=O)O    ZINC000005395372
N[C@@H](C(=O)O)[C@H](O)CO    ZINC000005502281
COC[C@@H](ON)C(=O)O    ZINC000232391585
N[C@@H](CC(O)O)C(=O)O    ZINC000006373474
C[C@@H](O)[C@H](NO)C(=O)O    ZINC000090741531
C[S+](C)CCC(=O)O    ZINC000004096288
COC[C@H](ON)C(=O)O    ZINC000232391587
CC(C)(F)[C@@H](N)C(=O)O    ZINC000001585303
C[C@](N)(CCF)C(=O)O    ZINC000038915874
N[C@H](CF)CCC(=O)O    ZINC000003581453
COC(=O)[C@@H](N)CCF    ZINC000087775624
C[C@@](N)(CCF)C(=O)O    ZINC000038915873
CN(CCF)CC(=O)O    ZINC000087776259
N[C@@H](CF)CCC(=O)O    ZINC000005112944
COC(=O)[C@H](N)CCF    ZINC000087775623
CC(C)(F)[C@H](N)C(=O)O    ZINC000002555198
O=C(O)CC(=O)CCl    ZINC000005112723
COC(=O)[C@@H](Cl)C=O    ZINC000100165148
COC(=O)[C@H](Cl)C=O    ZINC000100165146
COC(=O)CC(=O)Cl    ZINC000002170332
O=C(O)C(O)(O)C(=O)O    ZINC000001764577
C#Cc1ccc(C(=O)O)o1    ZINC000085385863
COC(=O)C[S@@](C)=O    ZINC000005997102
C[S@](=O)CCC(=O)O    ZINC000037921892
CC[S@@](=O)CC(=O)O    ZINC000019092569
O=C(O)CSCCO    ZINC000005113790
CC[S@](=O)CC(=O)O    ZINC000019092572
COC(=O)C[S@](C)=O    ZINC000005997101
O=C(O)C#Cc1ccco1    ZINC000039209878
C[S@@](=O)CCC(=O)O    ZINC000037921891
O=C(O)C[C@H](F)C(=O)O    ZINC000015217141
O=C(O)[C@H]1C[C@@H]1C(F)F    ZINC000104721608
C[C@@H]1[C@@H](C(=O)O)C1(F)F    ZINC000068577131
O=C(O)C1CC(F)(F)C1    ZINC000019407992
NC(N)(CS)C(=O)O    ZINC000104516199
O=C(O)[C@H]1CCC1(F)F    ZINC000066354161
N#Cc1ccc(C(=O)O)[nH]1    ZINC000072338653
CC(C)(CCl)C(=O)O    ZINC000001575580
CC(C)[C@@H](Cl)C(=O)O    ZINC000002033566
COC(=O)CCCCl    ZINC000001693788
O=C(O)C1(C(F)F)CC1    ZINC000107267942
C[C@]1(C(=O)O)CC1(F)F    ZINC000034347220
CP(C)(=O)CC(=O)O    ZINC000003164137
COC(=O)C(C)(C)Cl    ZINC000003617629
O=C(O)C[C@@H]1CC1(F)F    ZINC000034301710
CC[C@@H](Cl)C(=O)OC    ZINC000005924315
O=C(O)C1(F)CC(F)C1    ZINC000710681217
O=C(O)[C@@H]1CCC1(F)F    ZINC000066354159
CC(C)[C@H](Cl)C(=O)O    ZINC000001757835
O=C(O)C(F)(F)C1CC1    ZINC000107268248
N#Cc1cc(C(=O)O)c[nH]1    ZINC000095347590
C[C@@]1(C(=O)O)CC1(F)F    ZINC000034347221
O=C(O)[C@@H]1C[C@H]1C(F)F    ZINC000104721603
CC[C@H](Cl)C(=O)OC    ZINC000005921948
C=CCC(F)(F)C(=O)O    ZINC000019735923
N#Cc1c[nH]c(C(=O)O)c1    ZINC000026895917
COC(=O)C[C@@H](C)Cl    ZINC000002162125
O=C(O)C[C@H]1CC1(F)F    ZINC000034301709
COC(=O)C[C@H](C)Cl    ZINC000002162124
O=C(O)CCCCCl    ZINC000002039893
O=C(O)[C@H](O)[C@@H](O)CO    ZINC000000901061
O=C(O)[C@@H](O)[C@@H](O)CO    ZINC000000901058
O=C(O)[C@H](O)[C@H](O)CO    ZINC000000901063
O=C(O)[C@@H](O)[C@H](O)CO    ZINC000000901060
Cc1ccccc1C(=O)O    ZINC000001850420
C#CC12CC(C(=O)O)(C1)C2    ZINC000606301648
Cc1cccc(C(=O)O)c1    ZINC000000330142
COC(=O)c1ccccc1    ZINC000000156868
O=C(O)C1C=CC=CC=C1    ZINC000039392199
Cc1ccc(C(=O)O)cc1    ZINC000000330134
O=C(O)Cc1ccccc1    ZINC000000388462
O=C(O)C#CC12CC(C1)C2    ZINC000039049234
C#CCC(CC#C)C(=O)O    ZINC000034121789
COC(=O)/C(Cl)=N/O    ZINC000097978498
COC(=O)C(Cl)=NO    ZINC000252586471
N#Cc1cc(C(=O)O)co1    ZINC000307450313
N#Cc1coc(C(=O)O)c1    ZINC000095930086
N#Cc1ccc(C(=O)O)o1    ZINC000031773267
N#Cc1cn[nH]c1C(=O)O    ZINC000001392195
COC(=O)[C@@H](N)CCl    ZINC000022001996
COC(=O)[C@H](N)CCl    ZINC000022002002
N#Cc1cc(C(=O)O)[nH]n1    ZINC000072190618
N[C@@]1(C(=O)O)CC1(F)F    ZINC000039083013
N[C@]1(C(=O)O)CC1(F)F    ZINC000039083022
O=C(O)Cc1ccccn1    ZINC000000156530
N#C/C(=C\C1CC1)C(=O)O    ZINC000072338584
O=C(O)/C=C/c1cc[nH]c1    ZINC000033845134
O=C(O)/C=C/c1ccc[nH]1    ZINC000034327621
Nc1ccc(C(=O)O)cc1    ZINC000000000920
Cc1ccnc(C(=O)O)c1    ZINC000001702288
Cc1cccc(C(=O)O)n1    ZINC000000336720
COC(=O)c1ccccn1    ZINC000000158231
Cc1cccnc1C(=O)O    ZINC000001701247
Cc1cnccc1C(=O)O    ZINC000001420691
N#CC1(C(=O)O)CC=CC1    ZINC000083740469
Cc1ncccc1C(=O)O    ZINC000000336741
Nc1ccccc1C(=O)O    ZINC000000047985
Nc1cccc(C(=O)O)c1    ZINC000000388179
COC(=O)c1cccnc1    ZINC000000001706
Cc1ccc(C(=O)O)cn1    ZINC000000391224
N#CC1=C(C(=O)O)CCC1    ZINC000078210751
N#CC12CC(C(=O)O)(C1)C2    ZINC000104690884
O=C(O)/C=C\c1ccc[nH]1    ZINC000101084936
C=Cn1cccc1C(=O)O    ZINC000000259238
C/C=C/C=C(\C#N)C(=O)O    ZINC000034589373
N#C/C(=C/C1CC1)C(=O)O    ZINC000051690861
Cc1cc(C(=O)O)ccn1    ZINC000000405405
O=C(O)Cc1ccncc1    ZINC000000157065
COC(=O)c1ccncc1    ZINC000000391131
O=C(O)Cc1cccnc1    ZINC000000152270
Cc1ccncc1C(=O)O    ZINC000002582042
Cc1ccc(C(=O)O)nc1    ZINC000002383150
Cc1cncc(C(=O)O)c1    ZINC000000157726
O=C(O)CBr    ZINC000003860231
O=C(O)C(Cl)C(=O)O    ZINC000001724772
CSSCC(=O)O    ZINC000035854844
O=C(O)[C@H](S)CS    ZINC000005131919
O=C(O)[C@@H](S)CS    ZINC000005131757
O=C(O)[C@H]1C[C@]1(F)Cl    ZINC000002540181
O=C(O)[C@H]1C[C@@]1(F)Cl    ZINC000016159864
O=C(O)[C@@H]1C[C@]1(F)Cl    ZINC000016159866
O=C(O)[C@@H]1C[C@@]1(F)Cl    ZINC000016159862
CS(=O)(=O)CC(=O)O    ZINC000002510138
COC(=O)C[S@@](=O)O    ZINC000196255940
COC[C@@H](Cl)C(=O)O    ZINC000015021897
C[C@@H](O)[C@@H](Cl)C(=O)O    ZINC000062715396
COC(=O)[C@H](Cl)CO    ZINC000012359451
COC(=O)[C@@H](O)CCl    ZINC000039320106
C[P@@H](=O)[C@@H](O)C(=O)O    ZINC000146445228
COC(=O)[C@@H](Cl)OC    ZINC000096395085
C[C@@](O)(CCl)C(=O)O    ZINC000001679582
COC(=O)[C@H](Cl)OC    ZINC000096395087
C[C@](O)(CCl)C(=O)O    ZINC000002044914
C[C@@H](O)[C@H](Cl)C(=O)O    ZINC000062715392
COC[C@H](Cl)C(=O)O    ZINC000002506656
COC(=O)[C@@H](Cl)CO    ZINC000012359450
C[C@H](O)[C@@H](Cl)C(=O)O    ZINC000062715394
COC(=O)[C@H](O)CCl    ZINC000039320104
C[C@H](O)[C@H](Cl)C(=O)O    ZINC000062715390
N#Cc1cc(C(=O)O)no1    ZINC000082410725
O=C(O)COCCCl    ZINC000066351994
C[P@@H](=O)[C@H](O)C(=O)O    ZINC000146445440
C[P@](=O)(O)CC(=O)O    ZINC000001229896
O=C(O)CSCCF    ZINC000087774181
O=C(O)c1ccccc1O    ZINC000000001554
C#CC(C#C)OCC(=O)O    ZINC001225023244
O=C(O)/C=C\c1ccoc1    ZINC000033290859
O=C(O)c1cccc(O)c1    ZINC000000388754
O=C(O)/C=C/c1ccco1    ZINC000000266073
O=C(O)/C=C\c1ccco1    ZINC000013406549
O=C(O)/C=C/c1ccoc1    ZINC000000157010
O=C(O)c1ccc(O)cc1    ZINC000000332752
O=C(O)Cc1ccncn1    ZINC000020417426
Cc1cnncc1C(=O)O    ZINC000076914606
C=Cn1nccc1C(=O)O    ZINC000000801108
Nc1cccc(C(=O)O)n1    ZINC000000336886
Cc1cnnc(C(=O)O)c1    ZINC000082410716
Cc1cc(C(=O)O)ncn1    ZINC000025491367
O=C(O)Cc1ncccn1    ZINC000002540589
COC(=O)c1cnccn1    ZINC000000157407
Cc1nccc(C(=O)O)n1    ZINC000019737067
Cc1cc(C(=O)O)cnn1    ZINC000082837056
Nc1ccc(C(=O)O)nc1    ZINC000002584046
Nc1cc(C(=O)O)ccn1    ZINC000001716582
Nc1ccnc(C(=O)O)c1    ZINC000002456180
Cc1cnc(C(=O)O)nc1    ZINC000026461415
COC(=O)c1ccncn1    ZINC000001718778
Nc1cnccc1C(=O)O    ZINC000000165882
Nc1ccc(C(=O)O)cn1    ZINC000000334127
Cc1ncncc1C(=O)O    ZINC000013561578
O=C(O)Cc1cnccn1    ZINC000012650881
Nc1ncccc1C(=O)O    ZINC000000331646
Nc1ccncc1C(=O)O    ZINC000000333065
Cc1cncc(C(=O)O)n1    ZINC000006523515
O=C(O)/C=C\c1c[nH]cn1    ZINC000013524067
Cc1cnc(C(=O)O)cn1    ZINC000001320164
COC(=O)c1ccnnc1    ZINC000012359421
O=C(O)/C=C\c1ncc[nH]1    ZINC000082134768
O=C(O)/C=C/c1ncc[nH]1    ZINC000022011211
Nc1cncc(C(=O)O)c1    ZINC000000967308
O=C(O)Cc1cncnc1    ZINC000015022135
Cc1cncnc1C(=O)O    ZINC000071624795
O=C(O)/C=C/c1cn[nH]c1    ZINC000040543380
Cc1nnccc1C(=O)O    ZINC000045921027
O=C(O)Cc1ccnnc1    ZINC000020417428
Cc1ccc(C(=O)O)nn1    ZINC000034088241
C=Cn1cc(C(=O)O)cn1    ZINC000029865916
COC(=O)c1cccnn1    ZINC000039369434
O=C(O)/C=C/c1c[nH]cn1    ZINC000034633903
Cc1ccnnc1C(=O)O    ZINC000071611195
COC(=O)c1ncccn1    ZINC000004099279
Cc1ncc(C(=O)O)cn1    ZINC000014593173
Cc1ccnc(C(=O)O)n1    ZINC000020442155
COC(=O)c1cncnc1    ZINC000001713427
O=C(O)Cc1cccnn1    ZINC000020417425
Cc1nccnc1C(=O)O    ZINC000016124332
Nc1cccnc1C(=O)O    ZINC000000330903
C[C@@H](CC(F)F)C(=O)O    ZINC000042750064
C[n+]1cccc(C(=O)O)c1    ZINC000000001082
C[C@H](CC(=O)O)C(F)F    ZINC000213587566
C[C@@H](C(=O)O)C(C)(F)F    ZINC000238856017
CC(F)(F)CCC(=O)O    ZINC000019407990
CCC(F)(F)CC(=O)O    ZINC000115074683
CCCC(F)(F)C(=O)O    ZINC000031829499
CC(CF)(CF)C(=O)O    ZINC000067175829
O=C(O)C[n+]1ccccc1    ZINC000003954466
CC(C)(C(=O)O)C(F)F    ZINC000098209698
C[n+]1ccccc1C(=O)O    ZINC000000565313
COC(=O)CC(C)(F)F    ZINC000095147678
C[C@@H](CC(=O)O)C(F)F    ZINC000213587495
C[C@H](CC(F)F)C(=O)O    ZINC000042750066
C[C@H](C(=O)O)C(C)(F)F    ZINC000238856015
C[n+]1ccc(C(=O)O)cc1    ZINC000000282350
CC1=CCC=C[C@H]1C(=O)O    ZINC000000409313
O=C(O)C1[C@H]2CC=CC[C@H]12    ZINC000001723722
O=C(O)C12CC3C[C@@H]1[C@@H]2C3    ZINC000001664396
CC1C=CC(C(=O)O)C=C1    ZINC000045069451
O=C(O)C1[C@@H]2CC=CC[C@@H]12    ZINC000001723719
O=C(O)[C@@H]1C[C@@H]2C=C[C@H]1C2    ZINC000002159768
O=C(O)C12CC3C[C@H]1[C@@H]2C3    ZINC000104146212
C#CC1CC(C(=O)OC)C1    ZINC000584600633
CC1=CCC=C[C@@H]1C(=O)O    ZINC000000409314
C/C=C/C=C\C=C/C(=O)O    ZINC000017147557
O=C(O)[C@H]1C2[C@@H]3CC1C[C@@H]23    ZINC000104035601
O=C(O)/C=C/C1=CCCC1    ZINC000002506549
O=C(O)[C@@]12C=C[C@@H](CC1)C2    ZINC000062260243
C#CC1(C(=O)O)CCCC1    ZINC000238679475
O=C(O)[C@@H]1C[C@H]2C=C[C@H]1C2    ZINC000100110406
C/C=C\C=C\C=C/C(=O)O    ZINC000014616827
C#CCC1(C(=O)O)CCC1    ZINC000085346895
O=C(O)[C@H]1C[C@@H]2C=C[C@H]1C2    ZINC000002159770
O=C(O)[C@H]1C[C@H]2C=C[C@H]1C2    ZINC000100110411
O=C(O)[C@H]1C[C@H]2C=C[C@@H]1C2    ZINC000001297855
COC(=O)C1=CCC=CC1    ZINC000001669152
COC(=O)C1C=CCC=C1    ZINC000034621614
O=C(O)[C@@H]1C[C@@H]2C=C[C@@H]1C2    ZINC000100005035
CC1=CCC(C(=O)O)=CC1    ZINC000104696966
O=C(O)[C@@H]1C[C@H]2C=C[C@@H]1C2    ZINC000000124666
O=C(O)C1[C@@H]2CC=CC[C@H]12    ZINC000001723720
O=C(O)[C@H]1C2[C@H]3CC1C[C@H]23    ZINC000104035611
O=C(O)C12CC3C[C@@H]1[C@H]2C3    ZINC000104146206
O=C(O)[C@H]1C[C@@H]2C=C[C@@H]1C2    ZINC000100005031
C/C=C\C=C/C=C\C(=O)O    ZINC000017147555
C/C=C/C=C/C=C/C(=O)O    ZINC000001733900
O=C(O)[C@H]1C2[C@@H]3CC1C[C@H]23    ZINC000001669168
C/C=C/C=C/C=C\C(=O)O    ZINC000005132804
O=C(O)C1C2(CC2)C12CC2    ZINC000104717656
NS(=O)(=O)CC(=O)O    ZINC000012899491
NC(=O)C(F)(F)C(=O)O    ZINC000001615140
O=C(O)c1cccc[n+]1[O-]    ZINC000000331776
O=C(O)c1cc[n+]([O-])cc1    ZINC000000406920
O=C(O)/C=C/c1cocn1    ZINC000084818087
O=C(O)c1cccnc1O    ZINC000008698121
O=Cc1c[nH]c(C(=O)O)c1    ZINC000026441410
O=C(O)c1cc(O)ccn1    ZINC000008717785
O=C(O)c1ccc(O)cn1    ZINC000000334926
O=C(O)c1ccncc1O    ZINC000000334931
O=C(O)c1ccc[n+]([O-])c1    ZINC000000001872
O=C(O)c1ccc(O)nc1    ZINC000008576188
O=C(O)c1cc[nH]c(=O)c1    ZINC000001719850
O=C(O)C(=O)c1ccc[nH]1    ZINC000001672635
O=C(O)c1cnccc1O    ZINC000008672850
O=C(O)c1cccc(=O)[nH]1    ZINC000000156920
O=C(O)/C=C/c1ncco1    ZINC000084818088
O=C(O)c1ncccc1O    ZINC000000157108
O=C(O)C1=CC=NC(=O)C1    ZINC000019735719
O=C(O)c1cncc(O)c1    ZINC000000332673
O=Cc1ccc(C(=O)O)[nH]1    ZINC000015217524
COC(=O)[C@@H](N)C(F)F    ZINC000148691259
Nc1cc(C(=O)O)ncn1    ZINC000001690820
NCC(F)(F)CC(=O)O    ZINC000057219087
Nc1nccc(C(=O)O)n1    ZINC000001690675
CNCC(F)(F)C(=O)O    ZINC000090505789
Nc1cnncc1C(=O)O    ZINC000039083039
Nc1cnc(C(=O)O)nc1    ZINC000026896534
N[C@H](CC(F)F)C(=O)O    ZINC000037756050
Nc1ccc(C(=O)O)nn1    ZINC000020357819
COC(=O)[C@H](N)C(F)F    ZINC000148691472
Nc1nccnc1C(=O)O    ZINC000000967253
COC(=O)c1ccnnn1    ZINC000196217248
Nc1cncnc1C(=O)O    ZINC000011804330
CC(F)(F)[C@H](N)C(=O)O    ZINC000004204181
Nc1ncncc1C(=O)O    ZINC000000967326
NCCC(F)(F)C(=O)O    ZINC000002379321
Nc1ccnnc1C(=O)O    ZINC000019854095
C[C@](N)(C(=O)O)C(F)F    ZINC000038995522
Nc1cnc(C(=O)O)cn1    ZINC000023528995
CC(F)(F)[C@@H](N)C(=O)O    ZINC000004204182
N[C@@H](CC(F)F)C(=O)O    ZINC000037756049
Cc1ncc(C(=O)O)nn1    ZINC000082410587
COC(=O)C(F)(F)CN    ZINC000116323216
Nc1ncc(C(=O)O)cn1    ZINC000002563807
COC(=O)c1cnnnc1    ZINC000085221769
Nc1cncc(C(=O)O)n1    ZINC000039083038
N[C@H](CC(=O)O)C(F)F    ZINC000034621624
Nc1nnccc1C(=O)O    ZINC000004202687
C[C@@](N)(C(=O)O)C(F)F    ZINC000032302519
Nc1cc(C(=O)O)cnn1    ZINC000082837321
N[C@@H](CC(=O)O)C(F)F    ZINC000039439655
C[n+]1ccnc(C(=O)O)c1    ZINC000006933188
C#CCN[C@@H](C=C)C(=O)O    ZINC000300771194
C[C@@H](C(=O)O)n1cccc1    ZINC000000106408
C#C[C@@H]1C[C@@]1(N)C(=O)OC    ZINC000219170829
CCC/C=C(\C#N)C(=O)O    ZINC000001697306
N[C@H]1C=CC=C(C(=O)O)C1    ZINC000000968068
COC(=O)Cn1cccc1    ZINC000020447504
Cc1cc(C)c(C(=O)O)[nH]1    ZINC000000158866
COC(=O)C1(C#N)CCC1    ZINC000014007534
O=C(O)CCn1cccc1    ZINC000001673860
C#C[C@@H]1C[C@]1(N)C(=O)OC    ZINC000219170909
COC(=O)[C@H]1CC[C@H]1C#N    ZINC000196329851
COC(=O)[C@@H]1CC[C@H]1C#N    ZINC000196329841
COC(=O)c1cc(C)c[nH]1    ZINC000003630821
Cc1cc(C(=O)O)c(C)[nH]1    ZINC000003125901
CCc1[nH]ccc1C(=O)O    ZINC000082410561
COC(=O)c1c[nH]cc1C    ZINC000034515257
COC(=O)c1c[nH]c(C)c1    ZINC000005378939
CCn1cccc1C(=O)O    ZINC000014684345
Cc1ccn(C)c1C(=O)O    ZINC000026441358
CCc1cc[nH]c1C(=O)O    ZINC000082410576
N#CC1(C(=O)O)CCCC1    ZINC000004218506
Cc1cn(C)cc1C(=O)O    ZINC000039078602
O=C(O)[C@H]1N[C@H]2C=C[C@H]1C2    ZINC000103538200
C#C[C@H]1C[C@]1(N)C(=O)OC    ZINC000219170752
CC1CC(C#N)(C(=O)O)C1    ZINC000070068610
COC(=O)C(C#N)=C(C)C    ZINC000000393752
Cn1cccc1CC(=O)O    ZINC000005783630
O=C(O)CCc1ccc[nH]1    ZINC000040448333
O=C(O)CCc1cc[nH]c1    ZINC000014684361
N[C@@H]1C=CC=C(C(=O)O)C1    ZINC000000968069
CC/C=C(\C#N)C(=O)OC    ZINC000075526730
CC(C)/C=C(\C#N)C(=O)O    ZINC000001605964
Cc1c[nH]c(C)c1C(=O)O    ZINC000015121070
COC(=O)c1ccc(C)[nH]1    ZINC000001721010
Cc1c[nH]c(C(=O)O)c1C    ZINC000026896067
C#CCN[C@H](C=C)C(=O)O    ZINC000300771196
COC(=O)c1[nH]ccc1C    ZINC000011804038
COC(=O)c1cccn1C    ZINC000000156986
CC1(C)C[C@@]1(C#N)C(=O)O    ZINC000145099926
N#CCC1(C(=O)O)CCC1    ZINC000258518813
Cc1ccc(C(=O)O)n1C    ZINC000004219179
CC1(C)C[C@]1(C#N)C(=O)O    ZINC000145100125
COC(=O)C1CC(C#N)C1    ZINC000097758655
O=C(O)[C@@H]1N[C@H]2C=C[C@H]1C2    ZINC000103536524
C#C[C@H]1C[C@@]1(N)C(=O)OC    ZINC000219170675
Cc1cc[nH]c1CC(=O)O    ZINC000040546654
COC(=O)c1ccn(C)c1    ZINC000072206847
CCc1ccc(C(=O)O)[nH]1    ZINC000076819524
CCC/C=C(/C#N)C(=O)O    ZINC000002045179
C[C@H](C(=O)O)n1cccc1    ZINC000000106411
Cc1cc(C(=O)O)cn1C    ZINC000082837336
CCc1c[nH]c(C(=O)O)c1    ZINC000078405030
COC(=O)[C@@H]1CC[C@@H]1C#N    ZINC000196329827
CC(C)/C=C(/C#N)C(=O)O    ZINC000016980693
Cc1cc(C(=O)O)[nH]c1C    ZINC000026506996
CCn1ccc(C(=O)O)c1    ZINC000057340954
COC(=O)c1cc[nH]c1C    ZINC000022003637
Cc1c(C(=O)O)ccn1C    ZINC000072109530
CCc1c[nH]cc1C(=O)O    ZINC000077260213
COC(=O)[C@H]1CC[C@@H]1C#N    ZINC000196329835
COC(=O)Cc1ccc[nH]1    ZINC000104587964
O=C(O)/C(Cl)=C/Cl    ZINC000004769403
O=C(O)/C(Cl)=C\Cl    ZINC000013451694
O=C(O)C=C(Cl)Cl    ZINC000002039450
O=C(O)CS(=O)(=O)O    ZINC000004429660
O=C(O)CP(=O)(O)O    ZINC000003869741
O=C(O)C(F)(F)C(=O)O    ZINC000019615844
COC(=O)[C@@H](F)CCl    ZINC000095917638
COC(=O)[C@H](F)CCl    ZINC000095917637
O=Cc1ccc(C(=O)O)o1    ZINC000002566292
O=Cc1cc(C(=O)O)co1    ZINC000039060636
O=C(O)c1cccoc1=O    ZINC000000334408
O=C(O)c1cccc(=O)o1    ZINC000001667424
O=Cc1ccoc1C(=O)O    ZINC000020032360
O=C(O)/C=C\C(F)(F)F    ZINC000033376864
O=C(O)C(=O)c1ccoc1    ZINC000002026911
O=C(O)c1coccc1=O    ZINC000076574088
O=C(O)c1cc(=O)cco1    ZINC000002527986
O=C(O)c1ccc(=O)oc1    ZINC000000155430
C=C1C(=O)OC=C1C(=O)O    ZINC000000330079
O=C(O)/C=C/C(F)(F)F    ZINC000004716368
C=C(C(=O)O)C(F)(F)F    ZINC000002584328
O=C(O)C(=O)c1ccco1    ZINC000001689496
COC(=O)C(F)=C(F)F    ZINC000002555202
O=Cc1occc1C(=O)O    ZINC000082410380
O=C(O)c1c[nH]ncc1=O    ZINC000002028117
O=C(O)c1cc(=O)[nH]cn1    ZINC000002164507
O=C(O)c1c[n+]([O-])ccn1    ZINC000002559863
O=Cc1cc(C(=O)O)[nH]n1    ZINC000028948714
O=C(O)c1ncc(O)cn1    ZINC000039052256
O=Cc1c[nH]nc1C(=O)O    ZINC000042384355
O=C(O)c1c[nH]c(=O)cn1    ZINC000002556462
C/N=C(\C#N)C(=O)C(=O)O    ZINC000100034493
O=C(O)C1=CCC(=O)N=N1    ZINC000038578159
O=C(O)[C@H]1C=CC(=O)N=N1    ZINC000198676931
O=C(O)[C@@H]1C=CC(=O)N=N1    ZINC000198676913
O=C(O)c1cncc(=O)[nH]1    ZINC000022000491
O=C(O)c1cncc[n+]1[O-]    ZINC000039392170
O=C(O)CC1=CC(=O)N=N1    ZINC000039599933
O=C(O)c1ccc(=O)[nH]n1    ZINC000001087916
O=Cc1nc[nH]c1C(=O)O    ZINC000082046801
O=C(O)C(=O)c1c[nH]cn1    ZINC000002140565
O=C(O)c1cnc[nH]c1=O    ZINC000016857698
O=C(O)c1cnc(=O)[nH]c1    ZINC000030678563
O=C(O)c1n[nH]ccc1=O    ZINC000090225724
O=C(O)c1ccnnc1O    ZINC000020357821
O=C(O)c1cn[nH]c(=O)c1    ZINC000020357820
O=C(O)c1cc[nH]c(=O)n1    ZINC000001690468
O=C(O)c1ncc[nH]c1=O    ZINC000004202914
Nc1nncnc1C(=O)O    ZINC000039083028
O=C(O)c1ccc(F)cc1    ZINC000000159828
O=C(O)c1ccccc1F    ZINC000000164451
C[C@H](O)C(F)(F)C(=O)O    ZINC000052266220
O=C(O)c1cccc(F)c1    ZINC000000157326
COC(=O)[C@H](O)C(F)F    ZINC000087687200
COCC(F)(F)C(=O)O    ZINC000072194432
C[C@@H](O)C(F)(F)C(=O)O    ZINC000052266223
COC(=O)[C@@H](O)C(F)F    ZINC000087687201
C[C@H](OC(F)F)C(=O)O    ZINC000134028278
O=C(O)COCC(F)F    ZINC000130397101
COC(=O)COC(F)F    ZINC000222830087
CCc1ccoc1C(=O)O    ZINC000038350083
C[C@H](C(=O)O)c1ccco1    ZINC000019726378
O=C(O)[C@@H]1[C@@H]2CCC(=O)[C@H]21    ZINC000144717442
O=C(O)[C@H]1CC=CC(=O)C1    ZINC000013526248
O=C(O)C#C[C@@H]1CCOC1    ZINC000070835790
Cc1ccc(CC(=O)O)o1    ZINC000001595537
Cc1cc(C)c(C(=O)O)o1    ZINC000013494669
Cc1cc(C(=O)O)c(C)o1    ZINC000000158518
O=C(O)C#C[C@@H]1CCCO1    ZINC000070835934
C=C1C(=O)CC[C@H]1C(=O)O    ZINC000001652951
COC(=O)c1cc(C)co1    ZINC000005765231
COC(=O)Cc1ccoc1    ZINC000039207606
O=C(O)CCc1ccoc1    ZINC000039594472
O=C(O)[C@@H]1[C@H]2CCC(=O)[C@H]12    ZINC000227749493
COC(=O)[C@@H]1C=CC(=O)C1    ZINC000039087273
O=C(O)C#C[C@H]1CCCO1    ZINC000070835929
O=C(O)[C@@H]1C[C@H]2C=C[C@H]1O2    ZINC000100253177
COC(=O)C1=CC(=O)CC1    ZINC000039087238
O=C(O)[C@H]1[C@@H]2C(=O)CC[C@H]12    ZINC000038844733
O=CC1=CCC[C@H]1C(=O)O    ZINC000104700123
COC(=O)[C@H]1C=CC(=O)C1    ZINC000100055750
CCc1ccc(C(=O)O)o1    ZINC000001426023
O=C(O)CCc1ccco1    ZINC000000152318
Cc1coc(C)c1C(=O)O    ZINC000011919802
COC(=O)c1cocc1C    ZINC000039087276
Cc1coc(C(=O)O)c1C    ZINC000104730395
C[C@@H](C(=O)O)c1ccco1    ZINC000019726377
CC1=C(C(=O)O)CCC1=O    ZINC000001690893
O=C(O)[C@@H]1[C@@H]2CCC(=O)[C@@H]21    ZINC000227749482
CCc1occc1C(=O)O    ZINC000039234434
O=CC12CC(C(=O)O)(C1)C2    ZINC000039060643
O=C(O)C#C[C@H]1CCOC1    ZINC000070835793
COC(=O)c1ccoc1C    ZINC000000407043
Cc1cc(C(=O)O)oc1C    ZINC000000153225
Cc1ccoc1CC(=O)O    ZINC000082837783
O=C(O)[C@H]1C[C@H]2C=C[C@H]1O2    ZINC000100446029
COC(=O)c1occc1C    ZINC000001081491
O=C(O)[C@@H]1C[C@H]2C=C[C@@H]1O2    ZINC000004383932
C=C1C(=O)CC[C@@H]1C(=O)O    ZINC000001845604
O=C(O)C1=CC(=O)CCC1    ZINC000005725512
O=C(O)[C@H]1C[C@H]2C=C[C@@H]1O2    ZINC000036067562
O=C(O)[C@@H]1CC=CC(=O)C1    ZINC000013526244
Cc1occc1CC(=O)O    ZINC000039648491
C#CC1(O)CC(C(=O)O)C1    ZINC000133585130
COC(=O)Cc1ccco1    ZINC000034454813
O=CC1=CCC[C@@H]1C(=O)O    ZINC000104700119
COC(=O)c1coc(C)c1    ZINC000036533254
COC(=O)c1ccc(C)o1    ZINC000002528629
Cc1cc(CC(=O)O)n[nH]1    ZINC000001295983
N#C[C@@H]1CN[C@H](C(=O)O)C1    ZINC000040448643
COC(=O)c1cncn1C    ZINC000000167280
Cc1ncn(C)c1C(=O)O    ZINC000020445545
Cn1cnc(CC(=O)O)c1    ZINC000025722461
CCc1[nH]cnc1C(=O)O    ZINC000077260246
CCn1cncc1C(=O)O    ZINC000013483637
CCc1nc(C(=O)O)c[nH]1    ZINC000026895975
COC(=O)c1ccc(N)[nH]1    ZINC000084325574
O=C(O)CCc1cnc[nH]1    ZINC000091688852
Cc1c(C(=O)O)ncn1C    ZINC000066354495
Cc1n[nH]c(C)c1C(=O)O    ZINC000000158520
COC(=O)c1cccn1N    ZINC000021303282
O=C(O)CCn1ccnc1    ZINC000169290095
C[C@H](C(=O)O)n1cccn1    ZINC000012396107
COC(=O)C1CN(C#N)C1    ZINC000757120781
N[C@H](C(=O)O)c1ccc[nH]1    ZINC000059743623
Cc1cnn(CC(=O)O)c1    ZINC000002549481
COC(=O)Cn1ccnc1    ZINC000020362220
Cc1cncn1CC(=O)O    ZINC000039320988
COC(=O)c1ccnn1C    ZINC000002534370
Cc1cnc(C(=O)O)n1C    ZINC000082837824
CCn1cc(C(=O)O)cn1    ZINC000000356346
Cc1ccn(CC(=O)O)n1    ZINC000002549361
Cc1nccn1CC(=O)O    ZINC000019702780
COC(=O)c1cc(N)c[nH]1    ZINC000020282445
COC(=O)Cc1cn[nH]c1    ZINC000098180607
COC(=O)c1cn[nH]c1C    ZINC000008699843
COC(=O)c1cn(C)cn1    ZINC000000158580
COC(=O)c1n[nH]cc1C    ZINC000000402175
Cc1nc[nH]c1CC(=O)O    ZINC000020438965
COC(=O)/C(C#N)=C(/C)N    ZINC000005072546
Cc1cc(C(=O)O)nn1C    ZINC000000158737
Cn1cc(N)cc1C(=O)O    ZINC000033430670
C[C@@H](C(=O)O)n1ccnc1    ZINC000019735553
O=C(O)CCc1ncc[nH]1    ZINC000002527499
Cc1ccnn1CC(=O)O    ZINC000002549475
COC(=O)Cc1ccn[nH]1    ZINC000058037918
C[C@@H](C(=O)O)c1ncc[nH]1    ZINC000082410341
N#C[C@@H]1CN[C@@H](C(=O)O)C1    ZINC000002385613
Cc1cn(C)c(C(=O)O)n1    ZINC000082837823
C[C@H](C(=O)O)n1ccnc1    ZINC000095923565
Cc1c(C(=O)O)cnn1C    ZINC000001088697
Cn1cc(CC(=O)O)cn1    ZINC000020442159
CCn1cnc(C(=O)O)c1    ZINC000034445707
Cc1nc(C(=O)O)cn1C    ZINC000071493997
Cc1n[nH]c(C(=O)O)c1C    ZINC000032302997
Cc1nc(C(=O)O)[nH]c1C    ZINC000020272724
COC(=O)Cc1cnc[nH]1    ZINC000000393479
CCn1ccnc1C(=O)O    ZINC000002650686
O=C(O)CCn1cccn1    ZINC000000814061
COC(=O)c1cnn(C)c1    ZINC000032777199
Cn1cncc1CC(=O)O    ZINC000012496497
CCn1ccc(C(=O)O)n1    ZINC000000392140
CCn1nccc1C(=O)O    ZINC000000392139
COC(=O)c1nccn1C    ZINC000011730745
CCc1[nH]ncc1C(=O)O    ZINC000008700063
Cc1cc(C(=O)O)n(C)n1    ZINC000000158733
N[C@@H](C(=O)O)c1ccc[nH]1    ZINC000059743626
COC(=O)c1ccn(C)n1    ZINC000002534371
COC(=O)c1c[nH]c(C)n1    ZINC000039087239
COC(=O)Cn1cccn1    ZINC000012395003
Cc1cn(C)nc1C(=O)O    ZINC000033836202
COC(=O)c1cc(C)[nH]n1    ZINC000003851821
C[C@@H](C(=O)O)n1cccn1    ZINC000012396105
COC(=O)/C(C#N)=C(\C)N    ZINC000105249733
COC(=O)c1nc[nH]c1C    ZINC000032179732
Cc1ncc(C(=O)O)n1C    ZINC000040448696
O=C(O)CCc1cn[nH]c1    ZINC000019090129
Cc1nc(C(=O)O)c(C)[nH]1    ZINC000034123137
Cc1nn(C)cc1C(=O)O    ZINC000001088699
CCc1cc(C(=O)O)n[nH]1    ZINC000006658378
COC(=O)Cc1ncc[nH]1    ZINC000035881845
Cn1ccnc1CC(=O)O    ZINC000016677952
Cc1cnn(C)c1C(=O)O    ZINC000032302989
N#C[C@H]1CN[C@H](C(=O)O)C1    ZINC000040448639
Cn1nccc1CC(=O)O    ZINC000069021240
N#C[C@H]1CN[C@@H](C(=O)O)C1    ZINC000096125909
Cn1ccc(CC(=O)O)n1    ZINC000034927098
C[C@H](C(=O)O)c1ncc[nH]1    ZINC000082410340
C=C[C]1C[C@]1(N)C(=O)OC    ZINC001560407455
COC(=O)C1C[C@H]2C[C@@H]2C1    ZINC000100237201
O=C(O)C1CC(C2CC2)C1    ZINC000021230296
C=CCC[C@@H](C=C)C(=O)O    ZINC000083328390
O=C(O)[C@@H]1CC=CCCC1    ZINC000005120709
COC(=O)[C@@]12C[C@@H]1CCC2    ZINC000138265282
C[C@H]1C=CCC[C@H]1C(=O)O    ZINC000003641951
O=C(O)C[C@@H]1CC[C@@H]2C[C@@H]21    ZINC000238637360
C/C=C(/C=C\C(=O)O)CC    ZINC000095629992
O=C(O)C=C1CCCCC1    ZINC000001689843
C=C(C)CC/C=C\C(=O)O    ZINC000031778196
COC(=O)[C@@H]1C[C@@H]1C1CC1    ZINC000261319605
O=C(O)[C@@H]1CC[C@@H]2C[C@H]2C1    ZINC000250674256
O=C(O)[C@@H]1C[C@H]2CC[C@H]1C2    ZINC000100787159
O=C(O)[C@H]1C[C@H]2CC[C@H]1C2    ZINC000100004962
O=C(O)[C@@H]1CCC12CCC2    ZINC000059880334
O=C(O)C(C1CC1)C1CC1    ZINC000034427346
CC12CC(CC(=O)O)(C1)C2    ZINC000953109455
O=C(O)[C@@H]1C[C@H]2CCC[C@H]21    ZINC000104689874
C[C@@]1(C2CC2)C[C@@H]1C(=O)O    ZINC000004844037
COC(=O)C1[C@@H]2CCC[C@@H]12    ZINC000100237197
C[C@@H]1C=CCC[C@H]1C(=O)O    ZINC000003641952
CC#CCCCCC(=O)O    ZINC000001599859
C=C(C)[C@@]1(C)C[C@H]1C(=O)O    ZINC000005377696
COC(=O)/C=C/C1CCC1    ZINC000094332969
COC(=O)C(C)=C1CCC1    ZINC000838231416
O=C(O)[C@@]12C[C@H]1CCCC2    ZINC000104727568
C=C/C=C(\CCC)C(=O)O    ZINC000022066121
C[C@@H]1CC/C(=C\C(=O)O)C1    ZINC000070651672
C[C@@H]1CC=CC[C@@H]1C(=O)O    ZINC000004409277
COC(=O)[C@H]1C[C@@H]1C1CC1    ZINC000261319606
O=C(O)C[C@@H]1CC[C@H]2C[C@H]21    ZINC000104726186
C=C(C)CC/C=C/C(=O)O    ZINC000005601330
C=C/C=C/CCC(=O)OC    ZINC000015809798
O=C(O)[C@@H]1CCC[C@@H]2C[C@@H]21    ZINC000021064740
C[C@@H]1[C@H](C(=O)O)[C@H]1C1CC1    ZINC000253483680
O=C(O)C1=CCCCCC1    ZINC000034448294
CC(C(=O)O)=C1CCCC1    ZINC000029323140
COC(=O)C12CC(C)(C1)C2    ZINC000223537853
COC(=O)/C=C(\C)C1CC1    ZINC000034060394
C[C@@H]1C[C@@H]1[C@H]1C[C@H]1C(=O)O    ZINC000575568414
C=CCC(CC=C)C(=O)O    ZINC000002383167
C[C@@H]1C=CCC[C@@H]1C(=O)O    ZINC000003641954
COC(=O)[C@@H]1CC12CCC2    ZINC000022204187
COC(=O)C#CC(C)(C)C    ZINC000005350915
O=C(O)[C@H]1C[C@H]2CC[C@@H]1C2    ZINC000000158084
C=C=C(CCCC)C(=O)O    ZINC000001605854
CC1(C)CCC=C1C(=O)O    ZINC000082165111
C[C@H](C(=O)O)C1=CCCC1    ZINC000039203338
O=C(O)[C@H]1CCC12CCC2    ZINC000059880332
CCC1=C(CC)C1C(=O)O    ZINC000000336250
O=C(O)[C@H]1CC=CCCC1    ZINC000001560128
O=C(O)C1CC2(CCC2)C1    ZINC000059880340
O=C(O)[C@H]1CCCC12CC2    ZINC000082410318
C[C@@]1(C(=O)O)C=CCCC1    ZINC000005211586
COC(=O)/C=C(/C)C1CC1    ZINC000038522643
O=C(O)[C@@H]1C[C@H]2CC[C@@H]1C2    ZINC000000545234
COC(=O)[C@H]1CC12CCC2    ZINC000022204190
O=C(O)[C@@H]1CCCC12CC2    ZINC000082410319
O=C(O)[C@@H]1CCC[C@H]2C[C@H]21    ZINC000034236190
O=C(O)C[C@@H]1C=CCCC1    ZINC000004684323
C[C@H]1CC/C(=C\C(=O)O)C1    ZINC000070651673
O=C(O)[C@@H]1C[C@@H]2CC[C@@H]1C2    ZINC000100437735
O=C(O)[C@H]1C[C@@H]2CC[C@H]1C2    ZINC000002534433
CC[C@H](C)C#CC(=O)OC    ZINC000044559766
O=C(O)CC1=CCCCC1    ZINC000004428785
CCCCC#CC(=O)OC    ZINC000001870203
C[C@]1(C(=O)O)C[C@H]2C[C@H]2C1    ZINC000238833295
COC(=O)[C@]12C[C@@H]1CCC2    ZINC000138265179
C/C=C(/C=C/C(=O)O)CC    ZINC000015204993
C#CCCCCC(=O)OC    ZINC000032225763
C[C@@H](C(=O)O)C12CC(C1)C2    ZINC000584884019
C[C@H]1CCC/C1=C/C(=O)O    ZINC000101799973
C[C@@H]1CC=CC[C@H]1C(=O)O    ZINC000004409279
COC(=O)[C@@H]1CC=CCC1    ZINC000004934070
O=C(O)C1C2CCC1CC2    ZINC000023933611
O=C(O)C1[C@H]2CCCC[C@H]12    ZINC000001578883
CC1(C)CC(=CC(=O)O)C1    ZINC000307118921
O=C(O)C1(CC2CC2)CC1    ZINC000071256946
COC(=O)C1=CC(C)(C)C1    ZINC000039087290
COC(=O)[C@@H]1C[C@H]1C1CC1    ZINC000307574390
O=C(O)[C@@H]1C[C@@H]2CC[C@H]1C2    ZINC000001736766
O=C(O)C12CCC(CC1)C2    ZINC000000390875
COC(=O)[C@H]1C=CCCC1    ZINC000034598949
C[C@]1(C2CC2)C[C@H]1C(=O)O    ZINC000004844038
COC(=O)[C@]12C[C@H]1CCC2    ZINC000138264940
CC1(C(=O)O)C[C@@H]2C[C@H]2C1    ZINC000126521552
C=C(C)[C@]1(C)C[C@@H]1C(=O)O    ZINC000005377689
C[C@@H]1C[C@@H]1[C@@H]1C[C@@H]1C(=O)O    ZINC000021289530
COC(=O)C1=CCCCC1    ZINC000004284512
O=C(O)[C@@]12C[C@@H]1CCCC2    ZINC000076574180
C[C@@H]1[C@@H](C(=O)O)[C@@H]1C1CC1    ZINC000023841096
C[C@]1(C(=O)O)CC=CCC1    ZINC000005764275
O=C(O)[C@@H]1C[C@H]2CCC[C@@H]21    ZINC000238633073
COC(=O)[C@H]1CC=CCC1    ZINC000005997242
C#CC[C@@H](CC)C(=O)OC    ZINC000075421389
O=C(O)[C@@H]1[C@@H]2CCCC[C@@H]21    ZINC000104700083
O=C(O)/C=C\C1CCCC1    ZINC000112981909
C[C@@H](C(=O)O)C1=CCCC1    ZINC000039203339
C[C@@]1(C(=O)O)CC=CCC1    ZINC000005736220
O=C(O)[C@H]1CC12CCCC2    ZINC000019087896
C[C@H]1C=CCC[C@@H]1C(=O)O    ZINC000003641953
O=C(O)C[C@H]1CC=CCC1    ZINC000038300758
COC(=O)C1[C@H]2CCC[C@H]12    ZINC000100237190
O=C(O)C[C@@H]1CC[C@@H]2C[C@H]21    ZINC000166846565
COC(=O)[C@@H]1C[C@H]2C[C@H]2C1    ZINC000118333644
C[C@]1(C2CC2)C[C@@H]1C(=O)O    ZINC000004844036
CC1(C(=O)O)C[C@H]2C[C@@H]2C1    ZINC000126521386
O=C(O)[C@@H]1C[C@@H]2CCC[C@@H]12    ZINC000196644829
COC(=O)C1CC2(CC2)C1    ZINC000203725682
C=C(C)[C@@]1(C)C[C@@H]1C(=O)O    ZINC000005377693
C[C@@H]1C[C@@H]1[C@@H]1C[C@H]1C(=O)O    ZINC000575568412
O=C(O)C[C@H]1C=CCCC1    ZINC000005413230
C#CCCCCCC(=O)O    ZINC000033822227
COC(=O)C=C1CCCC1    ZINC000005996862
O=C(O)C1[C@@H]2CCCC[C@@H]12    ZINC000000369757
C[C@H]1[C@@H](C2CC2)[C@H]1C(=O)O    ZINC000253483681
COC(=O)[C@H]1[C@@H]2CCC[C@@H]21    ZINC000100237318
COC(=O)C1C[C@@H]2C[C@H]2C1    ZINC000100237204
C[C@H]1CC/C(=C/C(=O)O)C1    ZINC000095919503
C[C@@H]1CC/C(=C/C(=O)O)C1    ZINC000095919502
C[C@H]1CC=C(C(=O)O)CC1    ZINC000004353047
COC(=O)C1=C(C)CCC1    ZINC000036466151
O=C(O)[C@@H]1CC[C@@H]2C[C@@H]2C1    ZINC000021116838
O=C(O)C12CC(C1)CCC2    ZINC000104709343
CC1=CC[C@@H](C(=O)O)CC1    ZINC000002037930
COC(=O)[C@H]1C[C@H]1C1CC1    ZINC000148292218
C=CCC[C@H](C=C)C(=O)O    ZINC000083328454
CCCCCC#CC(=O)O    ZINC000001701836
C=CCC1(C(=O)O)CCC1    ZINC000078749436
O=C(O)[C@H]1C[C@@H]2CC[C@@H]1C2    ZINC000100004960
O=C(O)[C@@H]1CC[C@H]2C[C@@H]2C1    ZINC000106563791
C=C1CCC(C(=O)O)CC1    ZINC000034375511
COC(=O)CC1=CCCC1    ZINC000039200893
COC(=O)[C@@]12C[C@H]1CCC2    ZINC000138265056
C#CCC(C)(C)C(=O)OC    ZINC000039403403
O=C(O)[C@@H]1C[C@@H]2CCC[C@H]12    ZINC000238631187
C[C@H]1CCCC=C1C(=O)O    ZINC000096307255
O=C(O)/C=C/C1CCCC1    ZINC000002504961
O=C(O)[C@@H]1CC12CCCC2    ZINC000019087892
C[C@H]1CC=CC[C@H]1C(=O)O    ZINC000004409280
C=C/C=C\CCC(=O)OC    ZINC000100282607
O=C(O)[C@@H]1CCC[C@@H]2C[C@H]21    ZINC000107156583
O=C(O)[C@H]1[C@@H]2CCCC[C@@H]21    ZINC000104701875
C=C(CC1CCC1)C(=O)O    ZINC000116967237
C[C@H](C(=O)O)C12CC(C1)C2    ZINC000584884020
C/C=C/C/C=C/C(=O)OC    ZINC000002172385
O=C(O)[C@@H]1CC[C@H]2C[C@H]2C1    ZINC000076574206
CC[C@@H](C)C#CC(=O)OC    ZINC000044559764
O=C(O)C1CCC=CCC1    ZINC000005159399
C[C@@H]1CC=C(C(=O)O)CC1    ZINC000008579301
C[C@@H]1[C@@H](C(=O)O)[C@H]1C1CC1    ZINC000023841101
O=C(O)C[C@@H]1C[C@H]1C1CC1    ZINC000023842973
CC1=CC[C@H](C(=O)O)CC1    ZINC000001654152
O=C(O)[C@]12C[C@@H]1CCCC2    ZINC000104727563
O=C(O)C[C@@H]1CC[C@H]2C[C@@H]21    ZINC000107156567
C[C@@H]1C[C@@H]1[C@H]1C[C@@H]1C(=O)O    ZINC000575568413
O=C(O)C1[C@@H]2CCCC[C@H]12    ZINC000000369760
C[C@@H]1CCC/C1=C/C(=O)O    ZINC000101799979
O=C(O)[C@@H]1CCC[C@H]2C[C@@H]21    ZINC000107156579
C=CCC1(C(=O)OC)CC1    ZINC000039087218
C[C@H]1CC=CC[C@@H]1C(=O)O    ZINC000001687093
C[C@]1(C(=O)O)C=CCCC1    ZINC000005211864
C#CC[C@H](CC)C(=O)OC    ZINC000075421388
O=C(O)C1(C2CC2)CCC1    ZINC000023834334
C[C@@]1(C2CC2)C[C@H]1C(=O)O    ZINC000004844039
C[C@@H]1CCCC=C1C(=O)O    ZINC000096307254
O=C(O)C[C@@H]1CC=CCC1    ZINC000038300757
O=C(O)[C@]12C[C@H]1CCCC2    ZINC000076574184
C=C/C=C(/CCC)C(=O)O    ZINC000005819299
C=C(C)[C@]1(C)C[C@H]1C(=O)O    ZINC000005377691
O=C(O)[C@@H]1C[C@H]1C1CCC1    ZINC000072313247
CC#CCCCC(=O)OC    ZINC000167042885
C=C(CC1CC1)C(=O)OC    ZINC000032302888
COC(=O)[C@@H]1C=CCCC1    ZINC000034598950
O=C(O)c1cccc(F)n1    ZINC000001733806
O=C(O)c1ncccc1F    ZINC000002598969
O=C(O)c1cc(F)ccn1    ZINC000021304417
O=C(O)c1ccncc1F    ZINC000001595320
O=C(O)c1cncc(F)c1    ZINC000002244270
O=C(O)c1ccc(F)cn1    ZINC000002599027
O=C(O)c1cccnc1F    ZINC000001682742
O=C(O)c1ccnc(F)c1    ZINC000001595319
O=C(O)c1ccc(F)nc1    ZINC000001682844
O=C(O)c1cnccc1F    ZINC000002599080
CCc1cnoc1C(=O)O    ZINC000083962110
C#C[C@@H](C)NC(=O)C(=O)O    ZINC000166973595
C=C(CCN=C=O)C(=O)O    ZINC000034286865
CCc1ncoc1C(=O)O    ZINC000077260281
Cc1noc(C(=O)O)c1C    ZINC000012396774
C#CC(=O)NCCC(=O)O    ZINC000019474331
Cc1cc(CC(=O)O)no1    ZINC000020270433
O=C(O)C1=CNCCC1=O    ZINC000104247555
N[C@H](C(=O)O)c1ccoc1    ZINC000000967485
Cc1ncoc1CC(=O)O    ZINC000058517527
Cc1nc(C(=O)O)c(C)o1    ZINC000049934280
NCc1ccoc1C(=O)O    ZINC000000111452
O=C(O)CCc1ccon1    ZINC000020417434
Cc1cc(CC(=O)O)on1    ZINC000000403274
C#CC(=O)N(C)CC(=O)O    ZINC000019425828
COC(=O)c1occc1N    ZINC000040448625
CCc1oncc1C(=O)O    ZINC000008700121
N[C@H](C(=O)O)c1ccco1    ZINC000006059074
O=C(O)CC1=CCNC1=O    ZINC000238609019
Cc1nc(C(=O)O)oc1C    ZINC000082410131
CC#CC(=O)NCC(=O)O    ZINC000232610659
COC(=O)Cc1cnoc1    ZINC001249877366
O=C(O)C12CC(C1)C(=O)N2    ZINC000197254980
Cc1noc(C)c1C(=O)O    ZINC000000112526
C#CC(=O)N[C@H](C)C(=O)O    ZINC000019515942
COC(=O)c1ncoc1C    ZINC000012471783
COC(=O)c1oncc1C    ZINC000039087304
CCc1cc(C(=O)O)on1    ZINC000004384485
C=C1CN(C(=O)C(=O)O)C1    ZINC000575502980
COC(=O)c1cc(N)co1    ZINC000231437733
N#C[C@@]1(C(=O)O)CCOC1    ZINC000085893762
O=C(O)CCc1ccno1    ZINC000004997825
COC(=O)c1cnoc1C    ZINC000035119608
COC(=O)c1cc(C)on1    ZINC000000158684
Cc1oncc1CC(=O)O    ZINC000082410135
NCc1ccc(C(=O)O)o1    ZINC000004904129
CCO/C=C(\C#N)C(=O)O    ZINC000001605902
CCO/C=C(/C#N)C(=O)O    ZINC000001841950
Cc1ncc(CC(=O)O)o1    ZINC000082410122
COC(=O)c1cc(C)no1    ZINC000002004541
CN(C)C(=O)C#CC(=O)O    ZINC000059587628
COC(=O)[C@@H](C#N)C(C)=O    ZINC000100162788
N[C@@H](C(=O)O)c1ccco1    ZINC000005063824
CCc1nc(C(=O)O)co1    ZINC000034924959
N#C[C@]1(C(=O)O)CCOC1    ZINC000085893757
CCc1cc(C(=O)O)no1    ZINC000002559695
Cc1onc(C(=O)O)c1C    ZINC000002552488
Cc1nc(C)c(C(=O)O)o1    ZINC000049538676
COC(=O)c1conc1C    ZINC000033800972
COC(=O)Cc1cocn1    ZINC000040546542
COC(=O)c1cnc(C)o1    ZINC000021982438
COC(=O)c1nocc1C    ZINC000575625074
COC(=O)Cc1ccon1    ZINC000040546536
N[C@@H](C(=O)O)c1ccoc1    ZINC000000967486
COC(=O)c1ocnc1C    ZINC000066345399
COC(=O)c1coc(C)n1    ZINC000002507134
C#C[C@H](C)NC(=O)C(=O)O    ZINC000166973485
CCc1ncc(C(=O)O)o1    ZINC000058517530
C#CCNC(=O)CC(=O)O    ZINC000050916091
Cc1nc(CC(=O)O)co1    ZINC000014988220
COc1cc[nH]c1C(=O)O    ZINC000204447423
Cc1ocnc1CC(=O)O    ZINC000082838177
NCc1cc(C(=O)O)co1    ZINC000000111468
C#CC(=O)N[C@@H](C)C(=O)O    ZINC000019515944
Cc1nocc1CC(=O)O    ZINC000082410125
COC(=O)c1ccc(N)o1    ZINC000000405147
COC(=O)c1ncc(C)o1    ZINC000021982267
COC(=O)CC(=O)CC#N    ZINC000034049598
C#CC(=O)NCC(=O)OC    ZINC000036816156
O=C(O)c1ccc(CO)[nH]1    ZINC000040537985
CCc1nocc1C(=O)O    ZINC000082410139
O=C(O)C(=O)N1CC=CC1    ZINC000223642632
CCc1ocnc1C(=O)O    ZINC000019090363
NCc1occc1C(=O)O    ZINC000227554326
O=C(O)CCc1cnoc1    ZINC000020417432
COC(=O)[C@H](C#N)C(C)=O    ZINC000100162786
COC(=O)c1[nH]ccc1O    ZINC000034238091
COC(=O)c1ncc(N)[nH]1    ZINC000084238807
Cn1ncc(N)c1C(=O)O    ZINC000002534273
CCc1nn[nH]c1C(=O)O    ZINC000034113136
Cn1cnc(N)c1C(=O)O    ZINC000077271318
Cn1ncc(CC(=O)O)n1    ZINC000211827455
Nc1cn(CC(=O)O)cn1    ZINC000082410116
Nc1ccn(CC(=O)O)n1    ZINC000002537410
COC(=O)c1cn(C)nn1    ZINC000039087335
Cc1n[nH]c(C(=O)O)c1N    ZINC000005544115
Cn1nc(C(=O)O)cc1N    ZINC000012399026
O=C(O)CCn1cncn1    ZINC000000128315
COC(=O)c1n[nH]nc1C    ZINC000038476009
COC(=O)Cn1ccnn1    ZINC000095642769
CCn1nncc1C(=O)O    ZINC000020438778
COC(=O)c1cc(N)[nH]n1    ZINC000095483539
Cc1nc(N)[nH]c1C(=O)O    ZINC000044881897
N[C@@H](C(=O)O)c1ncc[nH]1    ZINC000004204123
COC(=O)c1c[nH]c(N)n1    ZINC000032180621
Cc1c(N)n[nH]c1C(=O)O    ZINC000077260284
COC(=O)c1cnn(C)n1    ZINC000039087320
CCn1cc(C(=O)O)nn1    ZINC000050213127
O=C(O)CCc1ncn[nH]1    ZINC000042041189
CCc1nnc(C(=O)O)[nH]1    ZINC000072233204
Cc1c(C(=O)O)nnn1C    ZINC000000967424
N[C@H](C(=O)O)c1ncc[nH]1    ZINC000004202350
CCn1ncc(C(=O)O)n1    ZINC000218553550
Cn1ncnc1CC(=O)O    ZINC000054498740
COC(=O)c1ncn(C)n1    ZINC000039087336
Cn1cnc(C(=O)O)c1N    ZINC000003985038
CCn1cnc(C(=O)O)n1    ZINC000107115668
COC(=O)c1ncnn1C    ZINC000039087337
C[C@@H](C(=O)O)n1cncn1    ZINC000013479947
Cn1cc(CC(=O)O)nn1    ZINC000082838238
Nc1ccnn1CC(=O)O    ZINC000039118692
COC(=O)c1n[nH]cc1N    ZINC000005686979
O=C(O)CNc1ccn[nH]1    ZINC000016957694
Nc1cnn(CC(=O)O)c1    ZINC000002537419
Nc1ncc(CC(=O)O)[nH]1    ZINC000002244234
Cc1cnnn1CC(=O)O    ZINC000062429835
NCc1nc(C(=O)O)c[nH]1    ZINC000070453724
COC(=O)c1[nH]cnc1N    ZINC000017419483
O=C(O)CCn1ccnn1    ZINC000012505846
COC(=O)c1ccnn1N    ZINC000039083083
Cn1cc(N)c(C(=O)O)n1    ZINC000002534276
C[C@H](C(=O)O)n1cncn1    ZINC000013479948
Cc1n[nH]c(CC(=O)O)n1    ZINC000002559698
COC(=O)c1cn[nH]c1N    ZINC000018217582
Cc1n[nH]c(N)c1C(=O)O    ZINC000039083103
COC(=O)Cc1cn[nH]n1    ZINC000026507098
COC(=O)c1cnnn1C    ZINC000039087321
Cn1c(N)ncc1C(=O)O    ZINC000036243908
Cn1cc(C(=O)O)c(N)n1    ZINC000035937644
O=C(O)CCc1c[nH]nn1    ZINC000009471403
Cn1ncc(C(=O)O)c1N    ZINC000019850925
Nc1cc(CC(=O)O)n[nH]1    ZINC000016696916
COC(=O)Cn1cncn1    ZINC000001390106
Cn1c(N)cnc1C(=O)O    ZINC000076574493
COC(=O)c1nncn1C    ZINC000039087329
Cn1nc(N)cc1C(=O)O    ZINC000012357796
O=C(O)CCn1cnnc1    ZINC000002573102
COC(=O)c1n[nH]c(C)n1    ZINC000039087347
Cn1nncc1CC(=O)O    ZINC000062298117
Cc1cn(CC(=O)O)nn1    ZINC000014628926
COC(=O)c1cncn1N    ZINC000038212568
C[n+]1ccn(CC(=O)O)c1    ZINC000008299396
Cn1cc[n+](C)c1C(=O)O    ZINC000015783138
O=C(O)CC[n+]1cc[nH]c1    ZINC000005753756
O=C(O)C12CC(C1)CNC2    ZINC000097758328
CC1=N[C@@H](C(=O)O)C[C@@H]1C    ZINC000004691876
O=C(O)[C@@H]1C[C@@H]2CNC[C@@H]12    ZINC000258530757
C#CCNC(C)(C)C(=O)O    ZINC000041730652
CC1=N[C@@H](C(=O)O)C[C@H]1C    ZINC000004691875
O=C(O)[C@H]1[C@H]2C[C@@H]1CNC2    ZINC000100638565
COC(=O)[C@H]1NC[C@@H]2C[C@@H]21    ZINC000196323698
CN1C=CC[C@@H](C(=O)O)C1    ZINC000118824762
C=CCN1CC[C@H]1C(=O)O    ZINC000062710219
O=C(O)C12CCN(CC1)C2    ZINC000095775093
CC1=N[C@H](C(=O)O)C[C@@H]1C    ZINC000004691878
C#CCN(CC)CC(=O)O    ZINC000038017744
O=C(O)[C@@H]1NCC12CCC2    ZINC000306754172
CC#CC[C@H](N)C(=O)OC    ZINC000069553414
O=C(O)CN1C[C@@H]2C[C@H]2C1    ZINC000107115756
[C-]#[N+]CCCCC(=O)OC    ZINC000095697971
CCC1=N[C@@H](C(=O)O)CC1    ZINC000201265779
C#CCN(C)[C@H](C)C(=O)O    ZINC000054069948
NCC12CC(C(=O)O)(C1)C2    ZINC000710676203
COC(=O)/C=C\C1CNC1    ZINC000575631004
N[C@@H]1CC=CC[C@H]1C(=O)O    ZINC000002517002
O=C(O)[C@]12C[C@@H]1CCNC2    ZINC000100495869
O=C(O)[C@@H]1C[C@H]2CN[C@H]1C2    ZINC000575432125
CN1CCC=C(C(=O)O)C1    ZINC000000898976
O=C(O)[C@@H]1NCC[C@H]2C[C@@H]21    ZINC000211742429
CN1CC/C(=C\C(=O)O)C1    ZINC000061985019
COC(=O)[C@]12C[C@H]1CCN2    ZINC000013013691
O=C(O)[C@H]1C[C@H]2CC[C@@H]1N2    ZINC000083871172
COC(=O)CCCCC#N    ZINC000002566252
C=C1C[C@H]1C[C@H](N)C(=O)O    ZINC000003876009
COC(=O)C1=CC[C@H](N)C1    ZINC000039083064
O=C(O)[C@H]1NCC[C@@H]2C[C@@H]21    ZINC000021064832
COC(=O)[C@H]1[C@@H]2C[C@@H]1NC2    ZINC000238358822
CC#CCN(C)CC(=O)O    ZINC000051664319
O=C(O)[C@@]12C[C@@H]1CCCN2    ZINC000095532263
COC(=O)C1=CCCNC1    ZINC000003638105
CC12CC(C(=O)O)(C1)NC2    ZINC000407985877
O=C(O)CN1CC=CCC1    ZINC000075423195
COC(=O)[C@H]1NC[C@H]2C[C@H]21    ZINC000039087298
O=C(O)[C@]12C[C@H]1CNCC2    ZINC000083267674
COC(=O)[C@@H]1[C@H]2C[C@@H]1NC2    ZINC000238361225
CCC(C#N)(CC)C(=O)O    ZINC000039234907
[C-]#[N+][C@@H](C(=O)OC)C(C)C    ZINC000095713440
COC(=O)[C@H]1C=C[C@@H](N)C1    ZINC000039083074
C=C[C@H]1C[C@]1(N)C(=O)OC    ZINC000071973248
O=C(O)CN1CC[C@H]2C[C@@H]21    ZINC000575586956
O=C(O)[C@@]12C[C@@H]1CNCC2    ZINC000083267675
O=C(O)[C@@H]1[C@H]2C[C@@H]1CNC2    ZINC000100638564
O=C(O)[C@]12C[C@H]1CCCN2    ZINC000036436759
N[C@@H](C(=O)O)C12CC(C1)C2    ZINC000307177852
O=C(O)[C@@H]1CC2(CC2)CN1    ZINC000144063410
O=C(O)[C@]12CC[C@H]1CNC2    ZINC000238854986
O=C(O)[C@@]12CC[C@@H](C1)NC2    ZINC000032629514
COC(=O)C1[C@H]2CNC[C@H]12    ZINC000117678532
CC(C)C[C@@H](C#N)C(=O)O    ZINC000002036317
C#CCN(C)[C@@H](C)C(=O)O    ZINC000054069945
CN1C=CC[C@H](C(=O)O)C1    ZINC000118824764
COC(=O)/C=C(\N)C1CC1    ZINC000104583885
O=C(O)CN1CC[C@@H]2C[C@@H]21    ZINC000575586955
C=C[C@@H]1C[C@]1(N)C(=O)OC    ZINC000039083068
C#CCCC[C@H](N)C(=O)O    ZINC000043867387
N[C@H]1CC=CC[C@H]1C(=O)O    ZINC000002516846
O=C(O)[C@@H]1NCC[C@@H]2C[C@@H]21    ZINC000021064829
C#CCN(C)CCC(=O)O    ZINC000084544187
[C-]#[N+][C@H](C(=O)OC)C(C)C    ZINC000095713437
CCC1=N[C@H](C(=O)O)CC1    ZINC000201265750
NC1=C(C(=O)O)CCCC1    ZINC000100080260
N[C@@H](C(=O)O)[C@@H]1C=CCC1    ZINC000001582335
O=C(O)[C@@H]1[C@H]2CC[C@@H]1NC2    ZINC000023933630
C#CCN[C@H](CC)C(=O)O    ZINC000051963327
CC[C@](C)(C#N)C(=O)OC    ZINC000075528103
COC(=O)[C@H]1NC[C@@H]2C[C@H]21    ZINC000101004807
COC(=O)C1=CCCCN1    ZINC000100237368
C#CCN(C)CC(=O)OC    ZINC000048584138
COC(=O)[C@H]1[C@@H]2CNC[C@@H]21    ZINC000100588486
N[C@@H](C(=O)O)C1=CCCC1    ZINC000001580449
C=C1C[C@@H](C(=O)O)[C@@H](N)C1    ZINC000003801186
N[C@@H]1C=CCC[C@H]1C(=O)O    ZINC000033798205
N[C@H](C(=O)O)[C@@H]1C=CCC1    ZINC000001582333
CC(C)(CCC#N)C(=O)O    ZINC000001688221
COC(=O)C1=C(N)CCC1    ZINC000039083099
O=C(O)[C@]12C[C@@H]1CCCN2    ZINC000100857671
NC12CC(C(=O)O)(C1)CC2    ZINC000238609862
O=C(O)C1[C@@H]2C[C@@H]1CNC2    ZINC000100388949
O=C(O)C12CC(C1)CCN2    ZINC000032629367
O=C(O)[C@H]1C[C@]12CCNC2    ZINC000084238843
N[C@H]1C=CC[C@H](C(=O)O)C1    ZINC000013491557
COC(=O)/C=C1\CCCN1    ZINC000034617638
C=C1CN[C@H](C(=O)OC)C1    ZINC000039087323
N[C@H]1C=CCC[C@@H]1C(=O)O    ZINC000013491558
O=C(O)[C@]12C[C@H]1CCNC2    ZINC000032629502
O=C(O)[C@H]1CC2(CC2)CN1    ZINC000144063603
O=C(O)[C@@H]1C[C@H]2CNC[C@H]21    ZINC000258530767
O=C(O)[C@H]1CNCC12CC2    ZINC000229697500
COC(=O)C1=CC[C@@H](N)C1    ZINC000039083066
C#CCN[C@@H](CC)C(=O)O    ZINC000051963325
C#CCCN(C)CC(=O)O    ZINC000035305600
N[C@H](C(=O)O)[C@H]1C=CCC1    ZINC000001582332
N[C@H](C(=O)O)C1=CCCC1    ZINC000003590918
[C-]#[N+][C@H](CCC)C(=O)OC    ZINC000095697973
O=C(O)[C@@H]1C[C@H]2CC[C@H]1N2    ZINC000116482375
N[C@@H](C(=O)O)[C@H]1C=CCC1    ZINC000001582334
O=C(O)CN1CC[C@@H]2C[C@H]21    ZINC000575586954
N#CCCCCCC(=O)O    ZINC000005178485
O=C(O)[C@H]1NCC12CCC2    ZINC000306754171
O=C(O)C12CCC(CC1)N2    ZINC000011804135
CC#CC[C@@H](N)C(=O)OC    ZINC000069553416
O=C(O)[C@]12CC[C@H](CN1)C2    ZINC000020284283
O=C(O)[C@@H]1[C@H]2CC[C@H]1NC2    ZINC000106853349
O=C(O)CN1C[C@@H]2C[C@@H]2C1    ZINC000107115759
O=C(O)[C@H]1C[C@@H]2CC[C@H]1N2    ZINC000095644392
CN1CC/C(=C/C(=O)O)C1    ZINC000213176138
COC(=O)[C@H]1C=C[C@H](N)C1    ZINC000039083045
N[C@H](C(=O)O)C12CC(C1)C2    ZINC000307177854
COC(=O)[C@@]12C[C@H]1CNC2    ZINC000100855946
[C-]#[N+][C@@H](CCC)C(=O)OC    ZINC000095697972
C=C[C@H]1C[C@@]1(N)C(=O)OC    ZINC000071973246
COC(=O)C1[C@@H]2CNC[C@@H]12    ZINC000117678528
O=C(O)[C@H]1N[C@@H]2CC[C@H]1C2    ZINC000020283880
O=C(O)[C@H]1CCN1C1CC1    ZINC000002525581
COC(=O)C1=CCNCC1    ZINC000014724547
C#C[C@H](C)N[C@H](C)C(=O)O    ZINC000166521769
COC(=O)C12CC(N)(C1)C2    ZINC000038847100
COC(=O)[C@@H]1C=C[C@H](N)C1    ZINC000039083093
O=C(O)[C@@H]1C[C@H]2CCN1C2    ZINC000034783731
O=C(O)[C@@H]1N[C@H]2CC[C@@H]1C2    ZINC000004243210
O=C(O)[C@@H]1C[C@H]2CNC[C@@H]21    ZINC000258530762
CC(C)C[C@H](C#N)C(=O)O    ZINC000001639648
O=C(O)C1CC2(CNC2)C1    ZINC000032629363
COC(=O)C12CC(C1)CN2    ZINC000095743485
COC(=O)[C@@H]1C=C[C@@H](N)C1    ZINC000039334145
O=C(O)[C@@H]1C2CCN1CC2    ZINC000023933818
O=C(O)[C@H]1C2CCN1CC2    ZINC000023933821
C=C[C@@H]1C[C@@]1(N)C(=O)OC    ZINC000071973250
COC(=O)CC(C)(C)C#N    ZINC000170615832
O=C(O)CN1C[C@H]2C[C@@H]2C1    ZINC000107115762
O=C(O)[C@@H]1NCC[C@@H]2C[C@H]21    ZINC000250887963
CC1=CC[C@@H](C(=O)O)CN1    ZINC000000336738
CN1CCCC=C1C(=O)O    ZINC000104694525
N[C@@H]1C=CCC[C@@H]1C(=O)O    ZINC000002526822
O=C(O)CN1CC[C@H]2C[C@H]21    ZINC000575586953
COC(=O)/C=C1/CCCN1    ZINC000104086652
O=C(O)[C@H]1N[C@@H]2CC[C@@H]1C2    ZINC000100032355
O=C(O)[C@@H]1N[C@H]2CC[C@H]1C2    ZINC000100129937
O=C(O)[C@H]1C[C@@]12CCNC2    ZINC000084238846
N[C@@H]1CC=CC[C@@H]1C(=O)O    ZINC000002526821
O=C(O)[C@@]12CC[C@@H](CN1)C2    ZINC000020284279
CC1=N[C@H](C(=O)O)C[C@H]1C    ZINC000004691877
O=C(O)[C@@]12C[C@H]1CCNC2    ZINC000100450849
O=C(O)[C@@H]1CCN1C1CC1    ZINC000006185551
C=CCN1CC[C@@H]1C(=O)O    ZINC000062710215
COC(=O)[C@]12C[C@@H]1CNC2    ZINC000100855944
N[C@H]1CC=CC[C@@H]1C(=O)O    ZINC000012953420
C#C[C@@H](C)N(C)CC(=O)O    ZINC001602671283
O=C(O)[C@@H]1NCC[C@H]2C[C@H]21    ZINC000211742581
CC1=CC[C@H](C(=O)O)CN1    ZINC000002028899
COC(=O)C(C)(C)CC#N    ZINC000038972908
N[C@H]1C=CCC[C@H]1C(=O)O    ZINC000002526823
NC1(C(=O)O)CC2(CC2)C1    ZINC000104588542
O=C(O)[C@]12C[C@@H]1CNCC2    ZINC000106166960
C#C[C@H](C)N[C@@H](C)C(=O)O    ZINC000166521525
C#C[C@@H](C)N[C@@H](C)C(=O)O    ZINC000166521658
O=C(O)[C@@H]1C[C@@H]2CNC[C@H]12    ZINC000258530771
O=C(O)[C@H]1N[C@H]2CC[C@H]1C2    ZINC000100295285
O=C(O)[C@@]12C[C@@H]1CCNC2    ZINC000032629504
O=C(O)[C@H]1[C@H]2CC[C@H]1NC2    ZINC000106853352
O=C(O)[C@H]1C[C@H]2CC[C@H]1N2    ZINC000116482379
COC(=O)[C@@H]1[C@@H]2C[C@@H]1NC2    ZINC000238363456
C#C[C@H](C)N(C)CC(=O)O    ZINC001602671282
COC(=O)[C@@]12C[C@@H]1CNC2    ZINC000095532016
O=C(O)[C@@]12C[C@H]1CCCN2    ZINC000100857673
C#C[C@@H](C)N[C@H](C)C(=O)O    ZINC000166521887
CC[C@@](C)(C#N)C(=O)OC    ZINC000075528099
O=C(O)[C@@H]1[C@@H]2CCNC[C@@H]21    ZINC000023929606
O=C(O)[C@@H]1C[C@]12CCNC2    ZINC000084238849
O=C(O)[C@@H]1CNCC12CC2    ZINC000209843094
O=C(O)CC12CC(C1)CN2    ZINC000104709815
C#CCCC[C@@H](N)C(=O)O    ZINC000043867399
COC(=O)C1=CNCCC1    ZINC000020444630
O=C(O)[C@@]12CC[C@H](C1)NC2    ZINC000100388938
O=C(O)[C@H]1C[C@H]2CN[C@H]1C2    ZINC000575432126
O=C(O)[C@@]12C[C@H]1CNCC2    ZINC000106166966
COC(=O)/C=C/C1CNC1    ZINC000575544942
O=C(O)[C@@H]1C[C@@]12CCNC2    ZINC000084238852
O=C(O)[C@H]1C[C@H]2CCN1C2    ZINC000034783729
COC(=O)[C@@H]1[C@@H]2CNC[C@@H]21    ZINC000215643631
COC(=O)[C@]12C[C@H]1CNC2    ZINC000095532017
NC12CC(CC(=O)O)(C1)C2    ZINC000585669961
NC1(C2(C(=O)O)CC2)CC1    ZINC000082410086
O=C(O)[C@H](Cl)CCl    ZINC000001690276
O=C(O)[C@@H](Cl)CCl    ZINC000002034721
COC(=O)C(Cl)Cl    ZINC000001641200
CC(Cl)(Cl)C(=O)O    ZINC000001686875
O=C(O)CSC(F)F    ZINC000002540273
CSC(F)(F)C(=O)O    ZINC000088099407
O=C(O)C(=O)C(F)(F)F    ZINC000002525296
O=C(O)[C@@H]1[C@@H]2C=CS[C@H]21    ZINC000165934426
Cc1cc(C(=O)O)cs1    ZINC000002383077
COC(=O)c1cccs1    ZINC000000153666
Cc1ccc(C(=O)O)s1    ZINC000000152267
O=C(O)Cc1ccsc1    ZINC000000334136
Cc1cscc1C(=O)O    ZINC000039366505
O=C(O)[C@@H]1[C@@H]2C=CS[C@@H]21    ZINC000108454588
O=C(O)[C@@H]1[C@H]2C=CS[C@@H]21    ZINC000108454582
Cc1csc(C(=O)O)c1    ZINC000000160004
Cc1sccc1C(=O)O    ZINC000002385502
Cc1ccsc1C(=O)O    ZINC000000152287
COC(=O)c1ccsc1    ZINC000012959134
O=C(O)Cc1cccs1    ZINC000000157069
O=C(O)[C@H]1[C@@H]2SC=C[C@@H]21    ZINC000167440641
O=C(O)c1cnc(F)cn1    ZINC000137877734
O=C(O)c1cncc(F)n1    ZINC000060109085
C[C@@H](C(=O)O)C(F)(F)F    ZINC000034566699
CC(F)(F)[C@@H](F)C(=O)O    ZINC000116899678
C[C@H](C(=O)O)C(F)(F)F    ZINC000034827441
COC(=O)CC(F)(F)F    ZINC000002581453
O=C(O)CCC(F)(F)F    ZINC000002149736
O=C(O)c1ncncc1F    ZINC000230539904
CC(F)(F)[C@H](F)C(=O)O    ZINC000116899681
O=C(O)c1ncc(F)cn1    ZINC000085219504
O=C(O)/C=C1/CCC(=O)O1    ZINC000005029004
O=C(O)/C=C\C=C/C(=O)O    ZINC000012405128
O=C(O)[C@H](O)c1ccco1    ZINC000000221512
O=C(O)[C@H](O)c1ccoc1    ZINC000022204561
C=C1[C@H](C(=O)O)[C@H]1C(=O)O    ZINC000000160346
COC(=O)C#CC(=O)OC    ZINC000001653258
C=C1[C@H](C(=O)O)[C@@H]1C(=O)O    ZINC000000161610
O=C(O)/C=C/C=C\C(=O)O    ZINC000013509058
O=C(O)/C=C/C=C/C(=O)O    ZINC000004521703
O=C(O)c1ccc(CO)o1    ZINC000000327584
C=C1[C@@H](C(=O)O)[C@@H]1C(=O)O    ZINC000000161611
O=C(O)[C@@H](O)c1ccco1    ZINC000000221509
C=C1C(=O)OC[C@H]1C(=O)O    ZINC000005080407
O=C(O)c1coc(CO)c1    ZINC000014490206
O=C(O)[C@@H](O)c1ccoc1    ZINC000022204565
COc1ccoc1C(=O)O    ZINC000043214692
COc1ccc(C(=O)O)o1    ZINC000000253676
O=C(O)C1=C(C(=O)O)CC1    ZINC000032252466
C=C1C(=O)OC[C@@H]1C(=O)O    ZINC000001714188
O=C(O)/C=C1\CCC(=O)O1    ZINC000016916858
C[C@H]1C(=O)NN=C1C(=O)O    ZINC000100490556
Cn1nc(C(=O)O)cc1O    ZINC000015022089
Cc1noc(N)c1C(=O)O    ZINC000001078141
O=C(O)c1cnn(CO)c1    ZINC000008733282
COc1n[nH]cc1C(=O)O    ZINC000026178585
O=C(O)C1=NNC(=O)CC1    ZINC000000153007
Cc1n[nH]c(C(=O)O)c1O    ZINC000082164266
COC(=O)c1cnc(N)o1    ZINC000015021590
Cc1noc(C(=O)O)c1N    ZINC000026439082
CCc1nc(C(=O)O)no1    ZINC000071606649
NCc1cc(C(=O)O)no1    ZINC000016942459
Cn1cc(C(=O)O)[nH]c1=O    ZINC000020439268
COC(=O)c1c[nH]nc1O    ZINC000045800819
O=C(O)Cc1cc(=O)[nH][nH]1    ZINC000012428242
CCc1noc(C(=O)O)n1    ZINC000026461262
Cn1cc(C(=O)O)c(O)n1    ZINC000026175068
Cc1nonc1CC(=O)O    ZINC000000801648
COC(=O)c1noc(C)n1    ZINC000019999531
COC(=O)c1cc(O)n[nH]1    ZINC000000565176
COc1cc(C(=O)O)n[nH]1    ZINC000072190642
Cc1[nH]c(=O)[nH]c1C(=O)O    ZINC000021986646
COC(=O)c1cnoc1N    ZINC000000258212
COC(=O)C1=NNC(=O)C1    ZINC000100154241
CN1N=C(C(=O)O)CC1=O    ZINC000097840697
O=C(O)Cc1cn[nH]c1O    ZINC000020029292
COC(=O)c1cc(N)on1    ZINC000095929697
COC(=O)c1c[nH]c(=O)[nH]1    ZINC000005700996
O=C(O)[C@H](O)c1cnc[nH]1    ZINC000034498510
Cn1[nH]c(C(=O)O)cc1=O    ZINC000100502493
O=C(O)CCc1ncon1    ZINC000026461158
O=C(O)[C@@H](O)c1cnc[nH]1    ZINC000034498508
O=C(O)c1ccn(CO)n1    ZINC000002537616
Cc1noc(CC(=O)O)n1    ZINC000040546544
COC(=O)c1nnc(C)o1    ZINC000085223433
CN(CC#N)C(=O)C(=O)O    ZINC001143413179
COC(=O)Cc1nnco1    ZINC000091305827
N#CCC(=O)NCC(=O)O    ZINC000034596255
Cn1nc(O)cc1C(=O)O    ZINC000075528339
O=C(O)c1cc(CO)n[nH]1    ZINC000020442183
O=C(O)[C@H](O)n1ccnc1    ZINC000068604167
Cn1ncc(C(=O)O)c1O    ZINC000071495314
CCc1nonc1C(=O)O    ZINC000020440828
Cc1nnc(CC(=O)O)o1    ZINC000020216445
O=C(O)[C@H]1CC(=O)NC=N1    ZINC000095932860
COC(=O)CC(=O)NC#N    ZINC001181389453
O=C(O)Cc1ncc(O)[nH]1    ZINC000101788259
O=C(O)[C@@H]1CC(=O)NC=N1    ZINC000095932861
COC(=O)c1coc(N)n1    ZINC000015444658
NCc1nocc1C(=O)O    ZINC000082409830
O=C(O)CC1=NNC(=O)C1    ZINC000100460454
C[C@@H]1C(=O)NN=C1C(=O)O    ZINC000100490553
Cc1c(=O)[nH][nH]c1C(=O)O    ZINC000019702776
O=C(O)[C@@H](O)n1ccnc1    ZINC000068604165
CCc1nnc(C(=O)O)o1    ZINC000058517532
Cc1nc(CC(=O)O)no1    ZINC000019682132
Cn1c(C(=O)O)c[nH]c1=O    ZINC000063110830
COC(=O)c1nc(N)n[nH]1    ZINC000002584075
Cc1nnn(CC(=O)O)n1    ZINC000075528352
O=C(O)CCc1nnn[nH]1    ZINC000034925418
Cn1nnc(C(=O)O)c1N    ZINC000095761717
C[C@@H](C(=O)O)n1cnnn1    ZINC000032500131
O=C(O)CCn1cnnn1    ZINC000001088365
Nc1cn(CC(=O)O)nn1    ZINC000082409812
COC(=O)Cn1ncnn1    ZINC000001107120
Cn1nnnc1CC(=O)O    ZINC000001564367
O=C(O)CCn1ncnn1    ZINC000014988222
Nc1ncn(CC(=O)O)n1    ZINC000002537440
COC(=O)c1nnnn1C    ZINC000096509955
Nc1cnn(CC(=O)O)n1    ZINC000082409814
Nc1nc(CC(=O)O)n[nH]1    ZINC000002573009
C[C@H](C(=O)O)n1cnnn1    ZINC000082655458
Cc1nnnn1CC(=O)O    ZINC000004529737
Cn1nc(C(=O)O)nc1N    ZINC000059564950
COC(=O)Cn1cnnn1    ZINC000004554512
C[Si](C)(C)C#CC(=O)O    ZINC000169744008
Cn1nnc(N)c1C(=O)O    ZINC000104643604
Cn1nnc(CC(=O)O)n1    ZINC000001564366
COC(=O)Cc1nnn[nH]1    ZINC000020045582
Nc1nncn1CC(=O)O    ZINC000227173267
Nc1ncnn1CC(=O)O    ZINC000070824964
COC(=O)[C@H]1CCC=CO1    ZINC000044199673
COC(=O)/C=C1/CCCO1    ZINC000039367447
O=C(O)[C@H]1[C@@H]2OCCC[C@H]21    ZINC000100503113
COC(=O)CC1=CCOC1    ZINC000259944898
O=C(O)[C@@H]1[C@H]2CCCO[C@@H]21    ZINC000101275756
O=C(O)CO[C@@H]1C=CCC1    ZINC000034426544
O=C(O)[C@@H]1C[C@]12CCOC2    ZINC000084238860
O=C(O)COC1CC=CC1    ZINC001225022548
O=C(O)C=C1CCOCC1    ZINC000002599151
O=C(O)[C@H]1CCCCC1=O    ZINC000013524475
C#CC[C@@H](C)OCC(=O)O    ZINC000708430986
COC(=O)/C=C1\CCCO1    ZINC000039367445
O=C(O)[C@@H]1C[C@H]2CC[C@@H]1O2    ZINC000034108057
COC(=O)C1(C=O)CCC1    ZINC000039061156
COC(=O)C1C[C@H]2O[C@@H]2C1    ZINC000100237474
COC1CC(=CC(=O)O)C1    ZINC000234636829
COC(=O)/C=C/[C@@H]1O[C@H]1C    ZINC000004025791
C#CCO[C@@H](CC)C(=O)O    ZINC000037912054
CC[C@@H](O)C#CC(=O)OC    ZINC000002526455
C=CC(C=C)OCC(=O)O    ZINC000218821439
COC(=O)[C@@H]1C[C@H]2O[C@H]2C1    ZINC000100233299
COC(=O)/C=C/[C@H]1O[C@@H]1C    ZINC000004025792
O=C(O)C[C@@H]1[C@H]2COC[C@H]21    ZINC000104697089
C=C(CC(=O)OC)C(C)=O    ZINC000001667224
O=C(O)[C@H]1C[C@]12CCOC2    ZINC000084238855
O=C(O)C(=O)C1CCCC1    ZINC000039213679
C=CC(=O)[C@@H](C)C(=O)OC    ZINC000005674017
C=CC[C@@H](C(C)=O)C(=O)O    ZINC000034753350
O=C(O)C[C@H]1CCC(=O)C1    ZINC000005031333
O=C(O)CCC(=O)C1CC1    ZINC000002378778
COC(=O)/C=C/[C@H]1O[C@H]1C    ZINC000004025793
CC[C@H](O)C#CC(=O)OC    ZINC000005226362
CC12CC(C(=O)O)(C1)CO2    ZINC000714076005
O=C(O)[C@@H]1[C@@H]2COCC[C@@H]21    ZINC000083267724
O=C(O)[C@@H]1[C@H]2CCCO[C@H]21    ZINC000036379893
COC(=O)C12CC(O)(C1)C2    ZINC000575441174
O=C(O)[C@H]1[C@@H]2COCC[C@@H]21    ZINC000110748945
O=C(O)C1CCC(=O)CC1    ZINC000000901837
C#CCO[C@H](C)C(=O)OC    ZINC000238853532
COC(=O)[C@H]1C[C@@H](C=O)C1    ZINC000144882515
COC(=O)C1=C(CO)CC1    ZINC000039061086
COC(=O)C1(C)CC(=O)C1    ZINC000095743145
COC(=O)C#CCCCO    ZINC000002583943
C#CCO[C@@H](C)C(=O)OC    ZINC000307341577
COC(=O)[C@H]1CCC(=O)C1    ZINC000002048040
CC(=O)C1CC(C(=O)O)C1    ZINC000104727436
C#CCOCCC(=O)OC    ZINC000026515380
C[C@@]1(C(=O)O)CCC(=O)C1    ZINC000039399445
COC(=O)[C@H]1C[C@H](C=O)C1    ZINC000145094306
CC1(C)C(=O)C[C@H]1C(=O)O    ZINC000005049396
O=C(O)[C@H]1OC12CCCC2    ZINC000002023426
O=C(O)[C@H]1C[C@@]12CCOC2    ZINC000084238857
COC(=O)/C=C(\C)C(C)=O    ZINC000038809922
COC(=O)[C@H]1CCCC1=O    ZINC000000388424
O=C(O)/C=C\[C@H]1CCCO1    ZINC000113224058
CC1=C(C(=O)O)CCCO1    ZINC000004280894
O=C(O)C12CCC(CC1)O2    ZINC000167561043
O=C(O)C[C@@H]1C=COCC1    ZINC000085343555
C#C[C@H](C)OCC(=O)OC    ZINC000059648752
O=C(O)C1=CCCOCC1    ZINC000238684830
COC(=O)C1(C(C)=O)CC1    ZINC000021303286
COC(=O)[C@@H]1CCC=CO1    ZINC000044199671
O=C(O)[C@H]1[C@@H]2CCOC[C@@H]21    ZINC000023929643
COC(=O)C1=COCCC1    ZINC000034075461
C#C[C@H](CC)OCC(=O)O    ZINC001225024246
C#C[C@@H](CC)OCC(=O)O    ZINC001225024245
COC(=O)[C@@H]1CCCC1=O    ZINC000000388425
O=C(O)[C@@H]1OC12CCCC2    ZINC000002023429
CCC(=O)C1(C(=O)O)CC1    ZINC000148428896
O=C(O)[C@@H]1CCCCC1=O    ZINC000013524469
O=C(O)[C@@H]1C[C@@]12CCOC2    ZINC000082427172
O=C(O)CO[C@H]1C=CCC1    ZINC000034426545
C#CCO[C@H](CC)C(=O)O    ZINC000037912056
O=C(O)CCC1CC(=O)C1    ZINC000168214009
O=C(O)[C@@H]1[C@@H]2CCOC[C@@H]21    ZINC000023929640
COC12CC(C(=O)O)(C1)C2    ZINC000575624255
O=C(O)[C@@H]1CCCC(=O)C1    ZINC000005019352
COC(=O)/C=C(/C)C(C)=O    ZINC000039069215
COC(=O)C1C[C@@H]2O[C@H]2C1    ZINC000100237477
O=C(O)[C@H]1C[C@H]2CC[C@H]1O2    ZINC000100233186
O=C(O)[C@@H]1C[C@@H]2CC[C@H]1O2    ZINC000005134554
COC(=O)CC(=O)C1CC1    ZINC000002564762
C=C[C@@H]1OCC[C@H]1C(=O)O    ZINC000238851062
O=C(O)C1CC2(COC2)C1    ZINC000020445652
O=C(O)[C@H]1C[C@@H]2CC[C@H]1O2    ZINC000005134571
O=C(O)[C@@H]1[C@@H]2CCCO[C@H]12    ZINC000023929706
COC(=O)CC1CC(=O)C1    ZINC000085210351
O=C(O)C[C@H]1C=COCC1    ZINC000085343552
C[C@]1(C(=O)O)CCC(=O)C1    ZINC000039399444
COC(=O)C1CC(C=O)C1    ZINC000144955565
O=C(O)CC1=CCOCC1    ZINC000084230056
O=C(O)/C=C\[C@@H]1CCCO1    ZINC000113224056
COC(=O)[C@@H]1CCC(=O)C1    ZINC000001672609
O=C(O)C[C@@H]1CCCC1=O    ZINC000000403345
COC(=O)C1=CCCCO1    ZINC000026897256
C#CCOCCCC(=O)O    ZINC000001639910
O=C(O)C[C@@H]1CCC(=O)C1    ZINC000001709948
O=C(O)/C=C/[C@H]1CCCO1    ZINC000096585176
COC(=O)C1=CCOCC1    ZINC000030678607
O=C(O)[C@@H]1[C@@H]2CCOC[C@H]21    ZINC000216409611
O=C(O)[C@@H]1C[C@H]2CC[C@H]1O2    ZINC000100233180
O=C(O)[C@@H]1[C@H]2CCOC[C@H]12    ZINC000110748941
COC(=O)C1C[C@H]2O[C@H]2C1    ZINC000020659622
CC1(C)C(=O)C[C@@H]1C(=O)O    ZINC000001713080
COC(=O)C#CC(C)(C)O    ZINC000005379407
C=CC(=O)[C@H](C)C(=O)OC    ZINC000005671376
C#C[C@@H](C)OCC(=O)OC    ZINC000059648755
C#CC[C@H](C)OCC(=O)O    ZINC000708430984
O=C(O)[C@H]1[C@H]2CCOC[C@@H]21    ZINC000106167104
O=C(O)/C=C/[C@@H]1CCCO1    ZINC000096585177
COC(=O)/C=C/[C@@H]1O[C@@H]1C    ZINC000004025790
O=C(O)C[C@H]1CCCC1=O    ZINC000000403346
COC(=O)/C=C1\CCOC1    ZINC000095740533
C=CC[C@H](C(C)=O)C(=O)O    ZINC000034753349
O=C(O)[C@H]1CCCC(=O)C1    ZINC000000404135
NC1=NCCC[C@H]1C(=O)O    ZINC000011919573
NCC#CC[C@H](N)C(=O)O    ZINC000032216164
CC(C)(NCC#N)C(=O)O    ZINC000083644138
C[C@@H](CC#N)NCC(=O)O    ZINC000104614630
C[C@@H](CC#N)[C@H](N)C(=O)O    ZINC000207030456
C[C@H](CC#N)NCC(=O)O    ZINC000104614632
N#CCCC[C@H](N)C(=O)O    ZINC000104563981
C[C@H](CC#N)[C@H](N)C(=O)O    ZINC000259577520
C[C@H](NCCC#N)C(=O)O    ZINC000001674303
NC12CC(C(=O)O)(C1)NC2    ZINC000575421981
N/N=C1\CC[C@H](C(=O)O)C1    ZINC000217766184
CC1=NN(CC(=O)O)CC1    ZINC000034925271
CCN(CC#N)CC(=O)O    ZINC000038017858
CC1=NCC[C@H](C(=O)O)N1    ZINC000003869891
NC1=NC[C@@H](C(=O)O)CC1    ZINC000036458587
C[C@@H](NCCC#N)C(=O)O    ZINC000003124375
C[C@H](C(=O)O)N(C)CC#N    ZINC000045060109
COC(=O)C=C1NCCN1    ZINC000039647839
CC(C)(C)C(=[N+]=[N-])C(=O)O    ZINC000080396291
C[C@H](C#N)C[C@@H](N)C(=O)O    ZINC000013355533
O=C(O)[C@@]12CN[C@H](CN1)C2    ZINC000100450863
N=C1CCCN1CC(=O)O    ZINC000036455651
NC1=NC[C@H](C(=O)O)CC1    ZINC000036458586
C[C@@H](CC#N)[C@@H](N)C(=O)O    ZINC000207031110
CN(CCC#N)CC(=O)O    ZINC000022148851
NC1=C(C(=O)O)CCCN1    ZINC000021948320
C[C@@H](C#N)C[C@H](N)C(=O)O    ZINC000013355529
N/N=C1\CC[C@@H](C(=O)O)C1    ZINC000217766258
C[C@@H](C(=O)O)N(C)CC#N    ZINC000045060107
C[C@H](C#N)C[C@H](N)C(=O)O    ZINC000013355525
NCC#CC[C@@H](N)C(=O)O    ZINC000032216162
N#CCCNCCC(=O)O    ZINC000041620071
O=C(O)CN1CC=CCN1    ZINC000575466716
C[C@H](CC#N)[C@@H](N)C(=O)O    ZINC000207031379
CC1(CCCC(=O)O)N=N1    ZINC000104705090
O=C(O)C/N=C1/CCCN1    ZINC000002227178
N#CCCC[C@@H](N)C(=O)O    ZINC000165680637
COC(=O)CN(C)CC#N    ZINC000044296883
C[C@@H](C#N)C[C@@H](N)C(=O)O    ZINC000013355539
NC1=NCCC[C@@H]1C(=O)O    ZINC000011919572
COC(=O)C1(C(=N)N)CC1    ZINC000225328587
CN1C=CN(CC(=O)O)C1    ZINC000090469832
CN(CC#N)CCC(=O)O    ZINC000037932900
CC1=N[C@H](C(=O)O)CCN1    ZINC000001612568
CC1(C(=O)O)CCCCC1    ZINC000000164907
C=CCCC[C@@H](C)C(=O)O    ZINC000039402322
CC[C@H]1CCC[C@H]1C(=O)O    ZINC000034286096
COC(=O)[C@H]1CC[C@H](C)C1    ZINC000141588848
CC[C@H](C(=O)O)C1CCC1    ZINC000059534649
C[C@H]1CC[C@H](CC(=O)O)C1    ZINC000039218325
CCCC/C=C/C(=O)OC    ZINC000001765597
COC(=O)[C@@H](C)C1CCC1    ZINC000146414121
C=C(C)CC[C@H](C)C(=O)O    ZINC000060046668
CC[C@@]1(C)C[C@H]1C(=O)OC    ZINC000256054807
COC(=O)C1CCCCC1    ZINC000012405046
CC(C)(CC1CC1)C(=O)O    ZINC000034333466
C[C@@H]1CC[C@](C)(C(=O)O)C1    ZINC000077260357
C[C@H]1CCC[C@@H](C(=O)O)C1    ZINC000004529577
CC1CCC(C(=O)O)CC1    ZINC000000389543
C=CC[C@@H](C)CC(=O)OC    ZINC000071773715
CCC1(CC(=O)O)CCC1    ZINC000097436602
CC1CC(CCC(=O)O)C1    ZINC000096528543
COC(=O)CC1CCCC1    ZINC000036407484
C=C[C@@H](CC)CC(=O)OC    ZINC000196075856
CC(C)[C@@]1(C)C[C@@H]1C(=O)O    ZINC000052126798
C[C@@H]1CC[C@@H](CC(=O)O)C1    ZINC000039218326
C[C@H]1CCCC[C@H]1C(=O)O    ZINC000000389535
COC(=O)C1CC(C)(C)C1    ZINC000095707443
CCCC1CC(C(=O)O)C1    ZINC000001845034
COC(=O)CCC1CCC1    ZINC000114419597
C=CCC(C)(C)C(=O)OC    ZINC000036419683
C[C@@H]1CCC[C@@]1(C)C(=O)O    ZINC000075528835
C=C(C)CCCCC(=O)O    ZINC000002579548
CCC1(C(=O)OC)CCC1    ZINC000112954156
CCC1(CC)C[C@H]1C(=O)O    ZINC000001598157
C[C@@H]1CCC[C@]1(C)C(=O)O    ZINC000075528839
CC[C@]1(C)C[C@@H]1C(=O)OC    ZINC000256054804
CC1(C)CCC[C@H]1C(=O)O    ZINC000036294411
COC(=O)CCC=C(C)C    ZINC000113952138
C=C[C@H](CCC)CC(=O)O    ZINC000104721399
CC/C=C(\CCC)C(=O)O    ZINC000022066124
CC[C@](C)(C(=O)O)C1CC1    ZINC000107156886
COC(=O)C[C@@H](C)C1CC1    ZINC000038915898
O=C(O)C1CCCCCC1    ZINC000004102331
C/C(=C/C(=O)O)C(C)(C)C    ZINC000034189701
COC(=O)[C@H]1CCC[C@H]1C    ZINC000039647496
C=C(C)CCCC(=O)OC    ZINC000032302555
CCC(=CC(=O)OC)CC    ZINC000032187837
CC[C@]1(C)C[C@H]1C(=O)OC    ZINC000256054805
C[C@H](CC(=O)O)C1CCC1    ZINC000082839044
C=CC[C@H](CCC)C(=O)O    ZINC000002570839
CC/C=C\CCCC(=O)O    ZINC000033820275
CCCC1(C(=O)OC)CC1    ZINC000039087409
C[C@@H]1CCC[C@@H]1CC(=O)O    ZINC000001442751
CCCC/C=C\CC(=O)O    ZINC000020232368
CCC1(C)CC(C(=O)O)C1    ZINC000001845024
COC(=O)[C@H](C)C1CCC1    ZINC000146414316
CC/C=C(/CCC)C(=O)O    ZINC000005819301
CCCC/C=C/CC(=O)O    ZINC000002037383
COC(=O)[C@H]1CCC1(C)C    ZINC000032226498
C[C@H]1CCCC[C@@H]1C(=O)O    ZINC000000389537
CCCC[C@@H]1C[C@H]1C(=O)O    ZINC000019093880
C=C(C)C(C)(C)C(=O)OC    ZINC000196108375
C[C@H]1CCC[C@H]1CC(=O)O    ZINC000001442748
C=C[C@@H](CCC)CC(=O)O    ZINC000143280776
C[C@@H]1CCCC[C@H]1C(=O)O    ZINC000000389536
CCCC1(C(=O)O)CCC1    ZINC000039409379
COC(=O)CCC1(C)CC1    ZINC000223342503
C[C@@H]1CCC[C@H](C(=O)O)C1    ZINC000000389542
CC(C)[C@@]1(C)C[C@H]1C(=O)O    ZINC000052126800
CC1(C)CC[C@@H](C(=O)O)C1    ZINC000032136751
C[C@H](CC1CCC1)C(=O)O    ZINC000059534758
C[C@H]1CCC[C@@]1(C)C(=O)O    ZINC000075528836
COC(=O)[C@@H]1CCC[C@H]1C    ZINC000039647498
CC1(C)C[C@@H]1CCC(=O)O    ZINC000013541918
C[C@H]1CC[C@H](C(=O)O)CC1    ZINC000100008251
COC(=O)[C@@H]1CCC[C@@H]1C    ZINC000039647499
C[C@H]1CC[C@@H](C(=O)O)CC1    ZINC000104693034
CC(C)C1(C(=O)O)CCC1    ZINC000078749484
CC(C)C[C@@H]1C[C@H]1C(=O)O    ZINC000052126747
CCCCC/C=C/C(=O)O    ZINC000001693960
C[C@@H](C(=O)O)C1CCCC1    ZINC000019726594
C[C@@H](CC1CCC1)C(=O)O    ZINC000059534752
CCCC[C@@H]1C[C@@H]1C(=O)O    ZINC000019093876
CCC/C(C)=C\C(=O)OC    ZINC000039242190
C[C@@H]1CCC[C@@H](C(=O)O)C1    ZINC000004529576
CC1(CCCC(=O)O)CC1    ZINC000033358745
C[C@H]1CCC[C@H](C(=O)O)C1    ZINC000000389541
C=C(CC(C)C)C(=O)OC    ZINC000142415545
CC(C)C1CC(C(=O)O)C1    ZINC000002019680
CC/C(C)=C(/C)C(=O)OC    ZINC000115051420
C=C[C@@H](CCCC)C(=O)O    ZINC000034538956
CC1(CC(=O)O)CCCC1    ZINC000036155315
COC(=O)C(C)(C)C1CC1    ZINC000261141948
C[C@H]1CC[C@](C)(C(=O)O)C1    ZINC000077260358
C[C@@H]1CC[C@@](C)(C(=O)O)C1    ZINC000077260355
C[C@H]1CCC[C@]1(C)C(=O)O    ZINC000075528842
CCCCC1(C(=O)O)CC1    ZINC000071482984
COC(=O)[C@H]1CCC[C@@H]1C    ZINC000039647497
CC(C)(CC(=O)O)C1CC1    ZINC000082707849
CC[C@@H](CC(=O)O)C1CC1    ZINC000082839034
C/C(=C\C(C)(C)C)C(=O)O    ZINC000075528828
C=CC(C)(C)CC(=O)OC    ZINC000000389671
CC1(C)C[C@H]1CCC(=O)O    ZINC000013541919
CCC1(C(=O)O)CC(C)C1    ZINC000077260354
CC[C@@H](C(=O)O)C1CCC1    ZINC000059534652
COC(=O)/C=C\CC(C)C    ZINC000031362289
COC(=O)[C@H]1CC[C@@H](C)C1    ZINC000039087384
C=CCCCCCC(=O)O    ZINC000043781616
O=C(O)CCC1CCCC1    ZINC000000404344
CC/C(C)=C(\C)C(=O)OC    ZINC000039651337
COC(=O)/C=C/C(C)(C)C    ZINC000033842467
CC(C)(C(=O)O)C1CCC1    ZINC000161200726
COC(=O)/C=C/CC(C)C    ZINC000002508322
C[C@H]1CCC[C@@H]1CC(=O)O    ZINC000001442750
CCC[C@@H]1C[C@H]1C(=O)OC    ZINC000039087372
C=C[C@H](CCCC)C(=O)O    ZINC000034538955
COC(=O)[C@@H]1CC[C@H](C)C1    ZINC000039087396
C/C(=C\C(=O)O)C(C)(C)C    ZINC000020259868
CC[C@@](C)(C(=O)O)C1CC1    ZINC000107156889
C=C[C@@](C)(CC)C(=O)OC    ZINC000196108342
CC1(C)CCC[C@@H]1C(=O)O    ZINC000036294408
CCC1CC(C(=O)OC)C1    ZINC000085394014
CC1(C)CC[C@H](C(=O)O)C1    ZINC000032136752
CC(C)(C)[C@@H]1C[C@H]1C(=O)O    ZINC000104721242
CCC/C(C)=C/C(=O)OC    ZINC000033844090
CCC[C@H](C(=O)O)C1CC1    ZINC000023812905
C[C@@H]1CC[C@H](CC(=O)O)C1    ZINC000039218324
CCC/C(=C/C(=O)O)CC    ZINC000001640010
CCC1(C(=O)O)CCCC1    ZINC000054632500
C[C@H](C(=O)O)C1CCCC1    ZINC000019726593
C/C=C\[C@H](CCC)C(=O)O    ZINC000030731330
CC[C@H]1CCC[C@@H]1C(=O)O    ZINC000034286094
C=C[C@](C)(CC)C(=O)OC    ZINC000196108329
CCC[C@@H](C(=O)O)C1CC1    ZINC000023812907
COC(=O)C[C@H](C)C1CC1    ZINC000038915897
C/C=C\[C@@H](CCC)C(=O)O    ZINC000030731335
C=CCCCCC(=O)OC    ZINC000032223283
CCC/C(=C\C(=O)O)CC    ZINC000004578353
C=C(C)CC(C)(C)C(=O)O    ZINC000071773323
CCCCC/C=C\C(=O)O    ZINC000031302473
C=C[C@H](CC)CC(=O)OC    ZINC000196075863
C=CCCC(C)(C)C(=O)O    ZINC000002578827
CCC/C=C/CC(=O)OC    ZINC000033841998
CC[C@@]1(C)C[C@@H]1C(=O)OC    ZINC000256054806
CC(C)[C@]1(C)C[C@@H]1C(=O)O    ZINC000052126797
CC(C)[C@]1(C)C[C@H]1C(=O)O    ZINC000052126799
CC1(C)CC(C)(C(=O)O)C1    ZINC000077260353
COC(=O)CCCC1CC1    ZINC000202530535
C=C[C@@](C)(C(=O)O)C(C)C    ZINC000001767675
C[C@H]1CC[C@@H](CC(=O)O)C1    ZINC000039218327
CC[C@@H]1CCC[C@H]1C(=O)O    ZINC000034286095
CC1(C)C(C(=O)O)C1(C)C    ZINC000000409318
COC(=O)C1(C)CCCC1    ZINC000005762221
C[C@H]1CC[C@@](C)(C(=O)O)C1    ZINC000077260356
C=C[C@](C)(C(=O)O)C(C)C    ZINC000002032060
CC[C@@H]1CCC[C@@H]1C(=O)O    ZINC000034286093
C[C@@H]1CCC[C@H]1CC(=O)O    ZINC000001442749
C/C=C/[C@H](CCC)C(=O)O    ZINC000002570845
C/C=C(\C)CCC(=O)OC    ZINC000081914985
C=CCCC[C@H](C)C(=O)O    ZINC000039402321
C[C@@H]1CCCC[C@@H]1C(=O)O    ZINC000000389538
CCC1(CC)C[C@@H]1C(=O)O    ZINC000004921468
CC[C@H](CC(=O)O)C1CC1    ZINC000082839036
O=C(O)CCCCC1CC1    ZINC000104698673
CCCC[C@H]1C[C@@H]1C(=O)O    ZINC000019093878
CC1(C)CC(CC(=O)O)C1    ZINC000238188255
C=CC[C@@H](CCC)C(=O)O    ZINC000005841914
C[C@@H](CC(=O)O)C1CCC1    ZINC000082839042
C/C(=C/C(C)(C)C)C(=O)O    ZINC000078971347
COC(=O)[C@@H]1CC[C@@H](C)C1    ZINC000039087385
O=C(O)CCCC1CCC1    ZINC000080176360
C/C=C/[C@@H](CCC)C(=O)O    ZINC000005840786
CCCC[C@H]1C[C@H]1C(=O)O    ZINC000019093882
O=C(O)CC1CCCCC1    ZINC000006660884
O=C(O)Cc1cscn1    ZINC000001670739
Cc1cc(C(=O)O)sn1    ZINC000001709550
Nc1sccc1C(=O)O    ZINC000006062887
COC(=O)c1nccs1    ZINC000005225693
Cc1nc(C(=O)O)cs1    ZINC000000158613
Cc1csc(C(=O)O)n1    ZINC000011764179
Nc1csc(C(=O)O)c1    ZINC000006659675
Nc1ccsc1C(=O)O    ZINC000001433084
CS/C=C(/C#N)C(=O)O    ZINC000005640974
O=C(O)Cc1nccs1    ZINC000002389519
Cc1ncc(C(=O)O)s1    ZINC000001688638
Cc1cnc(C(=O)O)s1    ZINC000020357789
Cc1scnc1C(=O)O    ZINC000020357791
COC(=O)c1ccns1    ZINC000012650022
Cc1nscc1C(=O)O    ZINC000020441948
Nc1cc(C(=O)O)cs1    ZINC000038804043
O=C(O)Cc1cnsc1    ZINC000060023174
CS/C=C(\C#N)C(=O)O    ZINC000001715390
COC(=O)c1cscn1    ZINC000004368835
O=C(O)C1(N=C=S)CC1    ZINC000757188026
COC(=O)c1cnsc1    ZINC000204287854
Cc1cc(C(=O)O)ns1    ZINC000082409520
Cc1cnsc1C(=O)O    ZINC000019801458
Cc1ncsc1C(=O)O    ZINC000000039459
Nc1cscc1C(=O)O    ZINC000006524195
O=C(O)Cc1cncs1    ZINC000006499760
COC(=O)c1cncs1    ZINC000001572715
O=C(O)[C@@H]1CC(=O)NC1=O    ZINC000034067196
COC(=O)c1cc(O)no1    ZINC000000389603
COC(=O)c1c[nH]oc1=O    ZINC000100237694
Cc1oc(=O)[nH]c1C(=O)O    ZINC000084233009
N[C@H](C(=O)O)C(F)(F)F    ZINC000002242761
O=C(O)Cc1cc(O)on1    ZINC000038803704
O=CNC(=O)/C=C\C(=O)O    ZINC000100084064
O=C(O)c1coc(CO)n1    ZINC000075844785
O=C(O)c1cc(CO)on1    ZINC000006658126
O=CNC(=O)/C=C/C(=O)O    ZINC000004727040
COc1nc(C(=O)O)co1    ZINC000082839237
COc1oncc1C(=O)O    ZINC000012650085
Cn1oc(C(=O)O)cc1=O    ZINC000084230582
CC1=N[C@@H](C(=O)O)C(=O)O1    ZINC000001583295
O=C(O)C(=O)N1CC(=O)C1    ZINC001143412866
COc1cnc(C(=O)O)o1    ZINC000001383617
O=C(O)c1cnc(CO)o1    ZINC000085388662
COc1cc(C(=O)O)on1    ZINC000001567451
N[C@@H](C(=O)O)C(F)(F)F    ZINC000002047325
CC1=N[C@H](C(=O)O)C(=O)O1    ZINC000005125067
O=C(O)[C@H]1CC(=O)NC1=O    ZINC000100666446
O=C(O)COc1ccon1    ZINC000088189704
CNc1nonc1C(=O)O    ZINC000002473578
Nc1[nH][nH]c(=O)c1C(=O)O    ZINC000019737344
O=C(O)Cn1cnc(O)n1    ZINC000217043264
Cn1nc(C(=O)O)[nH]c1=O    ZINC000082522342
O=C(O)Cn1cn[nH]c1=O    ZINC000095347496
Nc1nonc1CC(=O)O    ZINC000002258900
COC(=O)c1n[nH]c(=O)[nH]1    ZINC000005794136
O=C(O)Cc1n[nH]c(=O)[nH]1    ZINC000019089113
COC(=O)c1nonc1N    ZINC000002473576
N[C@H](C(=O)O)c1nn[nH]n1    ZINC000004214424
N[C@@H](C(=O)O)c1nnn[nH]1    ZINC000003995585
Nc1nnn(CC(=O)O)n1    ZINC000004294607
Cn1cc(F)cc1C(=O)O    ZINC000096032014
Nc1nnnn1CC(=O)O    ZINC000004143886
COC(=O)c1cc(F)c[nH]1    ZINC000045800820
C[N+]([O-])=C1CC(C(=O)O)C1    ZINC000225618068
O=C(O)[C@H]1CC/C(=N\O)C1    ZINC000031628365
COC(=O)[C@@H]1CC(C)=NO1    ZINC000039216128
NC(=O)[C@H]1C[C@@H](C(=O)O)C1    ZINC000306313838
COC(=O)[C@@H]1CCNC1=O    ZINC000008377914
NC(=O)[C@H]1CC[C@H]1C(=O)O    ZINC000039064327
O=C(O)[C@@H]1CC/C(=N/O)C1    ZINC000005413112
CC/C=C/NC(=O)C(=O)O    ZINC001143422429
C[C@@]1(C(=O)O)CCNC1=O    ZINC000083267803
CCC1=NO[C@H](C(=O)O)C1    ZINC000021953061
CCNC(=O)/C=C/C(=O)O    ZINC000001598258
CC1=NO[C@@](C)(C(=O)O)C1    ZINC000019093278
CN(C(=O)C(=O)O)C1CC1    ZINC000035320703
C#CC[C@](N)(CO)C(=O)O    ZINC000005500480
O=C(O)CN1CCC(=O)C1    ZINC000022015613
COC(=O)[C@H]1C[C@H]1C(N)=O    ZINC000211986794
NC(=O)[C@H]1CC[C@@H]1C(=O)O    ZINC000039064325
CN1C(=O)CC[C@H]1C(=O)O    ZINC000038633324
O=C(O)CN1CCCC1=O    ZINC000004204933
C=C(C)C(=O)NCC(=O)O    ZINC000001459981
C[C@@H]1CCN1C(=O)C(=O)O    ZINC000575578684
O=C(O)[C@@H]1CCCNC1=O    ZINC000039218874
O=C(O)[C@H]1CCNC(=O)C1    ZINC000075772201
COC(=O)C1=NC[C@H](C)O1    ZINC000082238039
O=C(O)C[C@@H]1CCNC1=O    ZINC000082409539
C[C@@]1(C(=O)O)CNC(=O)C1    ZINC000077260429
C=CCNC(=O)CC(=O)O    ZINC000044226656
O=C(O)[C@H]1CCCNC1=O    ZINC000039218873
O=C(O)C(=O)NCC1CC1    ZINC000035320564
COC(=O)[C@@H]1CNC(=O)C1    ZINC000008698452
CC(=O)N/C(C)=C\C(=O)O    ZINC000004228118
CON=C1CC(C(=O)O)C1    ZINC000217723735
O=C(O)[C@H]1CCC(=O)CN1    ZINC000039294165
C[C@]1(C(=O)O)CNC(=O)C1    ZINC000077260430
C=C(CCC(=O)O)C(N)=O    ZINC000113694946
C[C@H]1CCN1C(=O)C(=O)O    ZINC000575578682
C[C@@H]1CC(=O)N[C@@H]1C(=O)O    ZINC000004897354
COC(=O)[C@H]1CNC(=O)C1    ZINC000008698451
O=C(O)[C@@]12CN[C@@H](CO1)C2    ZINC000218434414
CC1CN(C(=O)C(=O)O)C1    ZINC000575527770
CC[C@H](N=C=O)C(=O)OC    ZINC000019976530
C[C@@H]1NC(=O)C[C@H]1C(=O)O    ZINC000082839279
CC(=O)NC1(C(=O)O)CC1    ZINC000013347772
CC(=O)N1CC[C@@H]1C(=O)O    ZINC000034327658
O=C(O)CNC(=O)C1CC1    ZINC000001845360
C=C(CC(=O)NC)C(=O)O    ZINC000043224378
CNC(=O)C1(C(=O)O)CC1    ZINC000050289641
CN1CC[C@@H](C(=O)O)C1=O    ZINC000100055500
C=CC(=O)N[C@@H](C)C(=O)O    ZINC000001565125
C/C=C\C(=O)NCC(=O)O    ZINC000005014635
O=C(O)[C@@H]1CC(=O)CCN1    ZINC000014620026
CC[C@@H](N=C=O)C(=O)OC    ZINC000019976527
COC(=O)[C@H]1CCC(=O)N1    ZINC000003588955
O=C(O)[C@H]1CCC(=O)NC1    ZINC000012343438
COC(=O)C(C)(C)N=C=O    ZINC000002524695
C=C(C)CNC(=O)C(=O)O    ZINC000160410433
COC(=O)C[C@](C)(O)C#N    ZINC000256052944
O=C(O)[C@H]1CCCC(=O)N1    ZINC000002512949
O=C(O)C[C@H]1CCC(=O)N1    ZINC000005188212
C=C[C@@H](C)NC(=O)C(=O)O    ZINC000165036027
C=CC(=O)N[C@H](C)C(=O)O    ZINC000001677629
C/C=C/C(=O)NCC(=O)O    ZINC000001707279
O=CN1CCC[C@@H]1C(=O)O    ZINC000001620977
CN(C)C(=O)/C=C/C(=O)O    ZINC000001657056
Nn1cn[n+](CC(=O)O)c1    ZINC000003263942
CC(=O)N1CC(C(=O)O)C1    ZINC000019686066
O=C(O)[C@@H]1CNCCC1=O    ZINC000022015618
COC(=O)C1(C(N)=O)CC1    ZINC000038258360
N[C@H]1C=CCO[C@@H]1C(=O)O    ZINC000199767321
C[C@@H]1CC(=O)N[C@H]1C(=O)O    ZINC000004897356
N[C@H]1C=CCO[C@H]1C(=O)O    ZINC000003793516
CNC(=O)[C@H]1C[C@@H]1C(=O)O    ZINC000037652745
O=C(O)[C@H]1CNCCC1=O    ZINC000022015623
O=C(O)[C@@H]1CCNC(=O)C1    ZINC000075772198
O=C(O)C[C@H]1CNC(=O)C1    ZINC000082409538
O=C(O)[C@H]1CC(=O)CCN1    ZINC000002244284
COC(=O)CCCN=C=O    ZINC000002524697
NC(=O)[C@@H]1CC[C@H]1C(=O)O    ZINC000039064324
O=C(O)[C@H]1CC/C(=N/O)C1    ZINC000005413114
O=CN1CCC[C@H]1C(=O)O    ZINC000002033577
CNC(=O)[C@H]1C[C@H]1C(=O)O    ZINC000037652747
CCC1=NO[C@@H](C(=O)O)C1    ZINC000021953059
C[C@]1(C(=O)O)CCC(=O)N1    ZINC000076575783
C[C@H]1NC(=O)C[C@@H]1C(=O)O    ZINC000082409541
C[C@H]1NC(=O)C[C@H]1C(=O)O    ZINC000082839277
CC(=O)N1CC[C@H]1C(=O)O    ZINC000034327660
C=CC(=O)NCC(=O)OC    ZINC000033951755
C/C=C/CNC(=O)C(=O)O    ZINC000306943715
COC(=O)[C@H]1CCNC1=O    ZINC000008378023
CNC(=O)[C@@H]1C[C@@H]1C(=O)O    ZINC000037652744
O=C(O)[C@@H]1CC/C(=N\O)C1    ZINC000031628362
C#CC[C@@](N)(CO)C(=O)O    ZINC000001620474
COC(=O)[C@@H]1C[C@@H]1C(N)=O    ZINC000211986641
CC(=O)N/C(C)=C/C(=O)O    ZINC000033708076
CN1C[C@H](C(=O)O)CC1=O    ZINC000003643331
CN1C[C@@H](C(=O)O)CC1=O    ZINC000003643329
CN(C)C(=O)/C=C\C(=O)O    ZINC000031938592
C[C@@H]1NC(=O)C[C@@H]1C(=O)O    ZINC000082839281
O=C(O)C(=O)NC1CCC1    ZINC000052213848
O=C(O)[C@@]12CO[C@@H](CN1)C2    ZINC000953107879
C[C@H]1CC(=O)N[C@@H]1C(=O)O    ZINC000004897355
COC(=O)C[C@@](C)(O)C#N    ZINC000256052945
O=C(O)[C@@H]1CCCC(=O)N1    ZINC000012647844
CCNC(=O)/C=C\C(=O)O    ZINC000100025276
O=C(O)C[C@@H]1CCC(=O)N1    ZINC000005188208
C=CC(=O)N(C)CC(=O)O    ZINC000019476730
N[C@@H]1C=CCO[C@@H]1C(=O)O    ZINC000001483184
C[C@H]1CC(=O)N[C@H]1C(=O)O    ZINC000004897357
O=C(O)CC(=O)NC1CC1    ZINC000050915968
C/C=C\CNC(=O)C(=O)O    ZINC000384729510
CN1CC[C@H](C(=O)O)C1=O    ZINC000100055496
COC(=O)[C@H]1CC(C)=NO1    ZINC000039216129
CNC(=O)[C@@H]1C[C@H]1C(=O)O    ZINC000037652746
C[C@]1(C(=O)O)CCNC1=O    ZINC000083267802
O=C(O)[C@@H]1CCC(=O)NC1    ZINC000012343437
N[C@@H]1C=CCO[C@H]1C(=O)O    ZINC000199767302
C[C@@]1(C(=O)O)CCC(=O)N1    ZINC000039072811
O=C(O)C[C@H]1CCNC1=O    ZINC000082409540
COC(=O)[C@@H]1CCC(=O)N1    ZINC000003588957
C=C[C@H](C)NC(=O)C(=O)O    ZINC000165035909
O=C(O)C(=O)N1CCCC1    ZINC000004312752
CN1C(=O)CC[C@@H]1C(=O)O    ZINC000039650537
C=CCN(C)C(=O)C(=O)O    ZINC000083933663
COC(=O)[C@@H](C)OCC#N    ZINC001224378770
NC(=O)C1(C(=O)O)CCC1    ZINC000002599094
NC(=O)[C@@H]1CC[C@@H]1C(=O)O    ZINC000039064322
O=C(O)[C@@H]1CCC(=O)CN1    ZINC000039294163
O=C(O)C[C@@H]1CNC(=O)C1    ZINC000082409537
CC1=NO[C@](C)(C(=O)O)C1    ZINC000019093280
CC1(NC(=O)C(=O)O)CC1    ZINC000122677944
COC(=O)C1=NC[C@@H](C)O1    ZINC000082238038
C=CC(=O)NCCC(=O)O    ZINC000001565159
C=C(NC(C)=O)C(=O)OC    ZINC000001583276
[N-]=[N+]=NCCCCC(=O)O    ZINC000038265336
O=C(O)CNC1=NCCN1    ZINC000001592098
CC(C)[C@@H](N=[N+]=[N-])C(=O)O    ZINC000077272114
CC(C)[C@H](N=[N+]=[N-])C(=O)O    ZINC000094781582
CC(C)(CN=[N+]=[N-])C(=O)O    ZINC000086595096
CC(C)(CC(=O)O)N=[N+]=[N-]    ZINC000094986130
NC1=NC[C@@H](C(=O)O)CN1    ZINC000038415755
COC(=O)CCCN=[N+]=[N-]    ZINC000039420049
N=C1NCCN1CC(=O)O    ZINC000001483569
CN[C@H]1CC[C@@H](C(=O)O)C1    ZINC000107302131
COC(=O)[C@@]1(C)CCNC1    ZINC000062919799
COC(=O)/C=C(/C)N(C)C    ZINC000003846669
CCC1CN(CC(=O)O)C1    ZINC000086683045
C[C@@H]1CC[C@]1(CN)C(=O)O    ZINC000085630384
CC1(C)CCN[C@H]1C(=O)O    ZINC000066055013
C=CCC[C@@H](N)CC(=O)O    ZINC000044220229
NC[C@H](CC1CC1)C(=O)O    ZINC000044196601
C=C[C@H](C)[C@H](N)C(=O)OC    ZINC000069553418
N[C@H]1CC[C@H](C(=O)O)CC1    ZINC000100004961
CC[C@H]1C[C@]1(N)C(=O)OC    ZINC000104634340
C[C@@]1(C(=O)O)CCCCN1    ZINC000004202499
CC[C@]1(C(=O)O)CCCN1    ZINC000049584893
C/C=C/CN[C@@H](C)C(=O)O    ZINC000035388928
CC1(C)CN[C@H](C(=O)O)C1    ZINC000005086399
CN[C@H]1CC[C@H](C(=O)O)C1    ZINC000107302126
C[C@@H]1CCC[C@]1(N)C(=O)O    ZINC000001665146
C[C@H]1[C@H](C(=O)O)CCN1C    ZINC000078749502
COC(=O)[C@H]1CCC[C@H]1N    ZINC000034347991
NC1(CC(=O)O)CCCC1    ZINC000012953669
CC[C@@H]1NCC[C@H]1C(=O)O    ZINC000075421771
CCNC1(CC(=O)O)CC1    ZINC000084327798
COC(=O)C[C@@H](N)C1CC1    ZINC000051690870
COC(=O)[C@H](N)C1(C)CC1    ZINC000642829084
C[C@H]1CCC[C@@]1(N)C(=O)O    ZINC000001665143
CC[C@@H]1CN(C)[C@@H]1C(=O)O    ZINC000200619107
CC1(C)CNC[C@H]1C(=O)O    ZINC000004203534
COC(=O)[C@H]1CCN(C)C1    ZINC000034085378
N[C@@H](CC(=O)O)C1CCC1    ZINC000026896308
O=C(O)CCNCC1CC1    ZINC000020376255
C[C@@H]1CC[C@@H](C(=O)O)NC1    ZINC000081137316
COC(=O)C[C@H](N)C1CC1    ZINC000051690869
CC1(C)CCN[C@@H]1C(=O)O    ZINC000066055012
COC(=O)CC1CC(N)C1    ZINC000306957838
C=CCC[C@@](C)(N)C(=O)O    ZINC000017299290
COC(=O)[C@]1(N)CC[C@@H]1C    ZINC000211894446
C[C@@H](NCC1CC1)C(=O)O    ZINC000037865098
C[C@@H]1CC[C@@]1(CN)C(=O)O    ZINC000085630380
C[C@H]1CCNC[C@H]1C(=O)O    ZINC000034119857
COC(=O)[C@H]1CC[C@@H](N)C1    ZINC000039083142
CN(CC(=O)O)C1CCC1    ZINC000083119875
C[C@H]1CC[C@H](C(=O)O)CN1    ZINC000013512914
C[C@@H]1NCCC[C@@H]1C(=O)O    ZINC000034119853
N[C@@H](CC1CCC1)C(=O)O    ZINC000044138044
N[C@@H]1CCC[C@@H]1CC(=O)O    ZINC000004202468
CN1CCC[C@H]1CC(=O)O    ZINC000014684371
COC(=O)CCN1C[C@H]1C    ZINC000002046062
C=C[C@H](C)C[C@H](N)C(=O)O    ZINC000001710665
CN1CCC(C(=O)O)CC1    ZINC000002556447
CCNC1CC(C(=O)O)C1    ZINC000074942215
CC1(C)C[C@@H](C(=O)O)CN1    ZINC000076575821
NCCC1(C(=O)O)CCC1    ZINC000238553210
C[C@]1(C(=O)O)CCCNC1    ZINC000059270629
COC(=O)/C=C(\N)C(C)C    ZINC000100038305
C[C@H]1CCC[C@H](C(=O)O)N1    ZINC000004015911
COC(=O)[C@@]1(N)CC1(C)C    ZINC000084325751
COC(=O)[C@H]1C[C@@H](CN)C1    ZINC000258528378
COC(=O)C[C@H]1CCCN1    ZINC000014684367
C[C@@H]1[C@@H](C(=O)O)CCN1C    ZINC000078749506
C[C@@](N)(C(=O)O)C1(C)CC1    ZINC000082703574
C[C@H]1CCNC[C@@H]1C(=O)O    ZINC000034119855
CC1(C)[C@H](N)C[C@@H]1C(=O)O    ZINC000039083120
C[C@@H]1CCN[C@H](C(=O)O)C1    ZINC000006468260
COC(=O)[C@@H]1CC[C@@H](C)N1    ZINC000039087437
COC(=O)CN1CCCC1    ZINC000002015772
COC(=O)C1(N)CCCC1    ZINC000054320219
O=C(O)[C@@H]1CCCCCN1    ZINC000004028352
CC[C@@H]1CC[C@@H](C(=O)O)N1    ZINC000082839352
C[C@@H]1C[C@@H](C(=O)O)CCN1    ZINC000082409499
O=C(O)[C@@H]1CCCNCC1    ZINC000038804049
N[C@@H]1CCC[C@@H](C(=O)O)C1    ZINC000002169605
CC1(C)C[C@@]1(CN)C(=O)O    ZINC000038809936
CN[C@@H]1CC[C@@H](C(=O)O)C1    ZINC000107302129
CC(C)[C@H]1C[C@]1(N)C(=O)O    ZINC000039083154
NC[C@@H](CC1CC1)C(=O)O    ZINC000044196605
N[C@H](CC(=O)O)C1CCC1    ZINC000026896311
CC[C@]1(C)C[C@@]1(N)C(=O)O    ZINC000256052996
C[C@@]1(C(=O)O)CC[C@H](N)C1    ZINC000107454960
CNC1(C(=O)OC)CCC1    ZINC000096299021
COC(=O)[C@@]1(N)CC[C@H]1C    ZINC000211894289
C/C=C/CN[C@H](C)C(=O)O    ZINC000035388929
C=CCNCCC(=O)OC    ZINC000019736929
COC(=O)[C@@H]1NCC1(C)C    ZINC000039087435
C[C@@H]1CCCN1CC(=O)O    ZINC000037911330
CCN1CC[C@@H]1C(=O)OC    ZINC000032228213
N[C@H]1CCC[C@H]1CC(=O)O    ZINC000004202471
COC(=O)[C@@]1(C)CCCN1    ZINC000034101736
C[C@@H]1CCCN[C@H]1C(=O)O    ZINC000008240970
C=C(C)[C@@](C)(N)CC(=O)O    ZINC000072481784
COC(=O)[C@@]1(C)C[C@@H](N)C1    ZINC000953033971
C[C@]1(C(=O)O)CC[C@H](N)C1    ZINC000107454958
CC1(C)[C@H](N)C[C@H]1C(=O)O    ZINC000039083118
CC[C@@H]1C[C@@]1(N)C(=O)OC    ZINC000036447849
CCN[C@@H](C(=O)O)C1CC1    ZINC000023812991
C[C@H]1CCCN[C@H]1C(=O)O    ZINC000002244279
CN(C)CC1(C(=O)O)CC1    ZINC000039079137
C[C@](N)(C(=O)O)C1(C)CC1    ZINC000082703576
CC(C)N1CC(C(=O)O)C1    ZINC000019091094
COC(=O)[C@](C)(N)C1CC1    ZINC000037329624
C=C[C@H](C)C[C@@H](N)C(=O)O    ZINC000001710667
CC(C)(NC1CC1)C(=O)O    ZINC000037183351
CC[C@@H]1NCC[C@@H]1C(=O)O    ZINC000075421773
CCN1CCC[C@H]1C(=O)O    ZINC000019787914
NC1CCC(C(=O)O)CC1    ZINC000004284507
COC(=O)[C@H]1CCCN1C    ZINC000032167021
C[C@H]1CC[C@H](C(=O)O)NC1    ZINC000104619259
C[C@H]1CN(CC(=O)O)[C@H]1C    ZINC000575589695
O=C(O)C[C@@H]1CCCNC1    ZINC000001420789
COC(=O)[C@@H]1CNC[C@H]1C    ZINC000004202770
C[C@@H]1C[C@@H](C(=O)O)N[C@@H]1C    ZINC000004683408
CCN1CC[C@H](C(=O)O)C1    ZINC000019090496
COC(=O)[C@H]1CNC[C@@H]1C    ZINC000004202769
CC1(C)C[C@]1(CN)C(=O)O    ZINC000038809937
C=CCC[C@H](N)CC(=O)O    ZINC000044220225
C[C@H]1NCCC[C@@H]1C(=O)O    ZINC000002527161
CC[C@H]1C[C@@]1(N)C(=O)OC    ZINC000039083164
CC[C@H]1CCN[C@@H]1C(=O)O    ZINC000034199374
CC[C@@]1(C)C[C@@]1(N)C(=O)O    ZINC000256052995
C=C[C@H](C)[C@@H](N)C(=O)OC    ZINC000069553421
C[C@H]1CCCN1CC(=O)O    ZINC000037911331
CC[C@@H]1CCN[C@H]1C(=O)O    ZINC000034199376
C[C@H]1[C@@H](C(=O)O)CCN1C    ZINC000078749509
CN1CCCC[C@@H]1C(=O)O    ZINC000001621096
COC(=O)[C@@]1(N)CC[C@@H]1C    ZINC000104595505
C[C@H]1CCC[C@]1(N)C(=O)O    ZINC000001665145
CCN1CC[C@@H](C(=O)O)C1    ZINC000019090493
CC[C@H]1NCC[C@@H]1C(=O)O    ZINC000075421772
CC1(C)CC[C@@H](C(=O)O)N1    ZINC000036437624
CN(C)[C@H]1C[C@H](C(=O)O)C1    ZINC000307303374
C[C@@H]1CC[C@@H](CC(=O)O)N1    ZINC000021986757
COC(=O)[C@H]1CCN[C@@H]1C    ZINC000086269814
C[C@H]1CCC[C@@H](C(=O)O)N1    ZINC000002139141
C[C@@H]1CN(C)C[C@H]1C(=O)O    ZINC000235351023
NC[C@@H](CC(=O)O)C1CC1    ZINC000078724768
O=C(O)C[C@H]1CCCNC1    ZINC000001420790
N[C@H]1CCCC[C@@H]1C(=O)O    ZINC000004202335
COC(=O)[C@]1(N)CC1(C)C    ZINC000084325754
O=C(O)CC1CCNCC1    ZINC000001433204
CC[C@]1(C)C[C@]1(N)C(=O)O    ZINC000256052997
C=CCN(C)[C@H](C)C(=O)O    ZINC000054069034
C[C@@H]1CN(CC(=O)O)[C@@H]1C    ZINC000575589690
NCC1(CC(=O)O)CCC1    ZINC000033961571
CC(C)=CC[C@H](N)C(=O)O    ZINC000013355160
COC(=O)[C@@H]1CCC[C@@H]1N    ZINC000032099099
CCN1CC[C@H]1C(=O)OC    ZINC000032228215
C[C@H]1CN(C)C[C@H]1C(=O)O    ZINC000238854075
C[C@H]1CCN[C@@H](C(=O)O)C1    ZINC000006469120
CCCN1CC[C@H]1C(=O)O    ZINC000062710211
NC1(C(=O)O)CCCCC1    ZINC000000116197
C[C@@H]1CNCC[C@H]1C(=O)O    ZINC000004202442
CN(CC(=O)O)CC1CC1    ZINC000037865099
CCCN1CC[C@@H]1C(=O)O    ZINC000062710208
C=CCCC[C@H](N)C(=O)O    ZINC000002388370
COC(=O)[C@@H]1CNC[C@@H]1C    ZINC000004202771
C[C@@H]1CCC[C@@H](C(=O)O)N1    ZINC000004015912
C[C@@H]1CC[C@](N)(C(=O)O)C1    ZINC000003650795
COC(=O)[C@H](N)C1CCC1    ZINC000026896530
N[C@H](CC1CCC1)C(=O)O    ZINC000043898874
COC(=O)[C@H]1CCCNC1    ZINC000001605230
N[C@H]1CCC[C@H](C(=O)O)C1    ZINC000002169606
C[C@H](CC(=O)O)NC1CC1    ZINC000035747427
C=CCN(CC)CC(=O)O    ZINC000038017738
C[C@H]1CC[C@](N)(C(=O)O)C1    ZINC000003650794
O=C(O)CC[C@H]1CCNC1    ZINC000039305639
C[C@@H](C(=O)O)N1CC(C)C1    ZINC000086683412
CN1CCC[C@H](C(=O)O)C1    ZINC000002556448
CC1(C)CN(CC(=O)O)C1    ZINC000086683018
N[C@@H]1CCCC[C@H]1C(=O)O    ZINC000004202334
CC1(C)CC[C@H](C(=O)O)N1    ZINC000036437623
O=C(O)CN1CCCCC1    ZINC000000529593
CN1CCC[C@@H]1CC(=O)O    ZINC000014684370
C[C@@H]1CCC[C@@]1(N)C(=O)O    ZINC000001665144
COC(=O)CCN1C[C@@H]1C    ZINC000001684947
COC(=O)[C@@]1(C)C[C@H](N)C1    ZINC000953033972
COC(=O)C[C@@H]1CCNC1    ZINC000026898410
O=C(O)[C@H]1CCCNCC1    ZINC000038804047
COC(=O)[C@H]1CNC[C@H]1C    ZINC000004202768
C[C@@H]1C[C@H](C(=O)O)CCN1    ZINC000082409497
C[C@H]1CC[C@@]1(CN)C(=O)O    ZINC000085630383
CC[C@@H]1CC[C@H](C(=O)O)N1    ZINC000082839348
C[C@]1(C(=O)O)CCC[C@H]1N    ZINC000075528987
COC(=O)[C@@H]1CCN[C@H]1C    ZINC000086269813
C[C@@H]1CNCC[C@@H]1C(=O)O    ZINC000004202440
C[C@H]1CN(C)C[C@@H]1C(=O)O    ZINC000082557846
C[C@@H]1CCC[C@H](C(=O)O)N1    ZINC000000712025
C[C@@](N)(C(=O)O)C1CCC1    ZINC000082839365
CC1(C)[C@@H](N)C[C@@H]1C(=O)O    ZINC000039083116
C[C@@H]1CC[C@@](N)(C(=O)O)C1    ZINC000003650792
COC(=O)[C@@H]1C[C@H](C)CN1    ZINC000032228291
C[C@@H]1C[C@H](C(=O)O)N[C@@H]1C    ZINC000001758608
COC(=O)[C@@H]1CC[C@@H]1CN    ZINC000196787087
CC[C@@]1(C)C[C@]1(N)C(=O)O    ZINC000256052994
CC[C@](N)(C(=O)O)C1CC1    ZINC000083057731
CC[C@H]1CC[C@H](C(=O)O)N1    ZINC000082839351
O=C(O)CC[C@@H]1CCCN1    ZINC000026898536
COC(=O)[C@@](C)(N)C1CC1    ZINC000037329626
N[C@H]1CCC[C@@H]1CC(=O)O    ZINC000004202470
C=CCCC[C@@H](N)C(=O)O    ZINC000034307034
CC[C@@]1(C(=O)O)CCNC1    ZINC000062878600
O=C(O)C[C@H]1CCCCN1    ZINC000002585516
CC[C@H]1CN(C)[C@@H]1C(=O)O    ZINC000200619138
C/C=C\CN[C@H](C)C(=O)O    ZINC000208720716
C[C@@]1(C(=O)O)CC[C@@H](N)C1    ZINC000107454964
CC[C@@H]1CCN[C@@H]1C(=O)O    ZINC000034199372
CN(C)C1CC(C(=O)O)C1    ZINC000204084359
C[C@@H]1CCCN[C@@H]1C(=O)O    ZINC000006007645
C[C@@H]1CC[C@H](CC(=O)O)N1    ZINC000021986761
COC(=O)[C@@H]1CCN[C@@H]1C    ZINC000086269812
COC(=O)[C@@H]1CCN(C)C1    ZINC000034085380
COC(=O)C[C@@H]1CCCN1    ZINC000014684366
C[C@@H]1CCN[C@@H](C(=O)O)C1    ZINC000006468261
C[C@@H]1CCN(CC(=O)O)C1    ZINC000041043380
COC(=O)[C@H]1CCN[C@H]1C    ZINC000039087455
COC(=O)[C@]1(C)CCNC1    ZINC000062919801
CN[C@@H]1CC[C@H](C(=O)O)C1    ZINC000107302124
C[C@](N)(C(=O)O)C1CCC1    ZINC000082839363
N[C@H]1CCC[C@@H](C(=O)O)C1    ZINC000003882829
CC1(C(=O)O)CCNCC1    ZINC000038804031
C[C@@H]1C[C@@H](C(=O)O)N(C)C1    ZINC000079110005
C[C@H]1CCN[C@H](C(=O)O)C1    ZINC000002512944
N[C@@H](C(=O)O)C1CCCC1    ZINC000001724647
CN[C@H]1C[C@@H](C(=O)OC)C1    ZINC000521399040
COC(=O)[C@H]1CCCCN1    ZINC000053151195
CN[C@H]1C[C@H](C(=O)OC)C1    ZINC000606303090
C[C@H](NCC1CC1)C(=O)O    ZINC000037865097
CC1(C)CC(N)(C(=O)O)C1    ZINC000039083188
CC(C)(C(=O)O)C1CNC1    ZINC000216011290
C=CC[C@@](C)(N)C(=O)OC    ZINC000039072821
CC1(C)[C@H](C(=O)O)C[C@@H]1N    ZINC000039083114
C[C@H](C(=O)O)N1CC(C)C1    ZINC000086683417
C=CCC[C@](C)(N)C(=O)O    ZINC000001668258
C=C(C)[C@](C)(N)CC(=O)O    ZINC000072481783
C[C@]1(CC(=O)O)CCCN1    ZINC000228975289
CC(C)N1CC[C@@H]1C(=O)O    ZINC000001722220
CC1(CNCC(=O)O)CC1    ZINC000223838788
COC(=O)[C@@H]1CCCNC1    ZINC000005607467
NC[C@H](CC(=O)O)C1CC1    ZINC000078724766
C=CC[C@@H](N)CC(=O)OC    ZINC000097756939
O=C(O)[C@@H]1CCCCNC1    ZINC000026896506
C=C(C)C[C@H](N)C(=O)OC    ZINC000038948741
CN(CCC(=O)O)C1CC1    ZINC000037081330
CCN1CCC[C@@H]1C(=O)O    ZINC000019787913
C[C@H]1CNCC[C@H]1C(=O)O    ZINC000004202443
CC[C@H]1CC[C@@H](C(=O)O)N1    ZINC000082839354
COC(=O)[C@@H]1CC[C@@H](N)C1    ZINC000039083140
COC(=O)CCNC1CC1    ZINC000036667787
COC(=O)[C@@H]1CC[C@H](N)C1    ZINC000038915904
C=C(C)C[C@@H](N)C(=O)OC    ZINC000038948743
CC[C@H]1NCC[C@H]1C(=O)O    ZINC000075421770
COC(=O)CN(C)C1CC1    ZINC000037081346
C=C(C)CN(C)CC(=O)O    ZINC000035305613
C=C[C@@H](C)C[C@@H](N)C(=O)O    ZINC000001710666
C[C@@H]1NCCC[C@H]1C(=O)O    ZINC000034119852
C[C@H]([C@H](N)C(=O)O)C1CC1    ZINC000013347813
C[C@@]1(C(=O)O)CCCNC1    ZINC000059270633
C=CCN(C)CCC(=O)O    ZINC000038000627
C[C@@H](CC(=O)O)NC1CC1    ZINC000035747425
COC(=O)C1CCNCC1    ZINC000000403131
C[C@H]1CC[C@H](CC(=O)O)N1    ZINC000021986763
C=CC[C@@H](C(=O)O)N(C)C    ZINC000113893618
C[C@H]1CC[C@@H](CC(=O)O)N1    ZINC000021986759
CC(C)=CC[C@@H](N)C(=O)O    ZINC000013355164
COC(=O)[C@H](C)NC1CC1    ZINC000037459478
C[C@@H]1CCNC[C@H]1C(=O)O    ZINC000034119856
COC(=O)[C@H]1CCC[C@@H]1N    ZINC000034347990
C=CC[C@H](C(=O)O)N(C)C    ZINC000113893619
CC[C@@]1(C(=O)O)CCCN1    ZINC000049584894
COC(=O)[C@H]1CC[C@H]1CN    ZINC000196787113
COC(=O)[C@@H]1CC[C@H](C)N1    ZINC000095924648
C[C@@]1(CC(=O)O)CCCN1    ZINC000228975277
C[C@@H]1CC[C@@H](C(=O)O)CN1    ZINC000013512908
CC[C@H]1CCN[C@H]1C(=O)O    ZINC000034199378
COC(=O)CC1(N)CCC1    ZINC000072294349
C[C@H]([C@@H](N)C(=O)O)C1CC1    ZINC000013347821
CC1(C)CNC[C@@H]1C(=O)O    ZINC000004203533
COC(=O)[C@@H](C)C1CNC1    ZINC000130064051
C[C@H]1CCCN[C@@H]1C(=O)O    ZINC000008298335
C[C@@H](C(=O)O)N1CCCC1    ZINC000000811645
CN1CC[C@H](CC(=O)O)C1    ZINC000020438834
CN1CC[C@@](C)(C(=O)O)C1    ZINC000020418174
O=C(O)CC[C@H]1CCCN1    ZINC000026898539
COC(=O)C[C@H]1CCNC1    ZINC000026898413
CC(C)N1CC[C@H]1C(=O)O    ZINC000004982860
N[C@H]1CCCC[C@H]1C(=O)O    ZINC000004202333
COC(=O)C1(N(C)C)CC1    ZINC000217608862
C=CCN(C)[C@@H](C)C(=O)O    ZINC000054069032
C[C@@H]1CN(C)C[C@@H]1C(=O)O    ZINC000082557845
C=C[C@@H](C)[C@H](N)C(=O)OC    ZINC000069553420
C[C@@H]1CN(CC(=O)O)[C@H]1C    ZINC000575589693
C[C@]1(C(=O)O)CCCCN1    ZINC000004202498
C=C(CCN(C)C)C(=O)O    ZINC000038759489
C=CC(C)(C)[C@H](N)C(=O)O    ZINC000104563915
C=CCCN[C@@H](C)C(=O)O    ZINC000070593013
COC(=O)C1(CN)CCC1    ZINC000014007537
CC[C@@H]1C[C@]1(N)C(=O)OC    ZINC000039083124
C=CCC[C@H](N)C(=O)OC    ZINC000034539065
C[C@@]1(N)CCC[C@@H]1C(=O)O    ZINC000032098949
C[C@@H]([C@H](N)C(=O)O)C1CC1    ZINC000013347817
NCC1(C(=O)O)CCCC1    ZINC000019091074
C[C@@H]1CC[C@@H](C(=O)O)N1C    ZINC000104700170
N[C@@H]1CCC[C@H]1CC(=O)O    ZINC000004202469
C[C@H]1CC[C@]1(CN)C(=O)O    ZINC000085630387
COC(=O)CCN1CCC1    ZINC000001756759
O=C(O)C[C@@H]1CCCCN1    ZINC000000406088
COC(=O)[C@H]1CC[C@@H]1CN    ZINC000104601192
COC(=O)[C@@H](N)CC1CC1    ZINC000069553575
C=CCCN[C@H](C)C(=O)O    ZINC000070593014
C[C@H]1C[C@H](C(=O)O)CCN1    ZINC000082409498
N[C@H](C(=O)O)C1CCCC1    ZINC000002042759
CCN(CC(=O)O)C1CC1    ZINC000037080195
C=CCCN(C)CC(=O)O    ZINC000070593009
COC(=O)[C@@H]1CCCCN1    ZINC000053151194
C=CCNC(C)(C)C(=O)O    ZINC000041731584
O=C(O)CNC1CCCC1    ZINC000001759505
CN(C)[C@H]1C[C@@H](C(=O)O)C1    ZINC000261507161
C[C@@H]([C@@H](N)C(=O)O)C1CC1    ZINC000013347825
C=CCN(C)CC(=O)OC    ZINC000048583592
C[C@H]1N[C@H](C(=O)O)C[C@@H]1C    ZINC000004683409
C/C=C\CN[C@@H](C)C(=O)O    ZINC000208720676
CN1CCCC[C@H]1C(=O)O    ZINC000004886745
CC[C@@](N)(C(=O)O)C1CC1    ZINC000083057734
CNC1(C(=O)O)CCCC1    ZINC000002567708
N[C@H]1CC[C@@H](C(=O)O)CC1    ZINC000100004965
COC(=O)[C@@H]1CC[C@H]1CN    ZINC000196787099
C[C@@]1(C(=O)O)CCC[C@@H]1N    ZINC000039083172
CN1CC[C@](C)(C(=O)O)C1    ZINC000020418177
C[C@@H]1[C@@H](C)CN1CC(=O)O    ZINC000575589688
C[C@H]1CC[C@@H](C(=O)O)NC1    ZINC000104619264
CN(C)[C@H](C(=O)O)C1CC1    ZINC000023826502
COC(=O)[C@H]1C[C@H](CN)C1    ZINC000258528377
C[C@H]1N[C@@H](C(=O)O)C[C@@H]1C    ZINC000004683407
C[C@H]1C[C@@H](C(=O)O)N(C)C1    ZINC000079110008
COC(=O)[C@H]1CC[C@H](C)N1    ZINC000040546656
COC(=O)[C@@H]1CCC[C@H]1N    ZINC000034347989
CCN1CC(C(=O)OC)C1    ZINC000141820239
C[C@@H]1[C@H](C(=O)O)CCN1C    ZINC000078749499
C=C[C@@H](C)[C@@H](N)C(=O)OC    ZINC000069553423
C[C@H]1CCN(CC(=O)O)C1    ZINC000041043381
CC1(C)CN[C@@H](C(=O)O)C1    ZINC000001728289
C[C@@H]1CC[C@H](C(=O)O)NC1    ZINC000104619257
COC(=O)[C@@H](C)NC1CC1    ZINC000037459479
C[C@H](NC1CCC1)C(=O)O    ZINC000044481940
COC(=O)[C@@H](N)C1(C)CC1    ZINC000642829083
COC(=O)[C@@H]1CCCN1C    ZINC000032167019
C=CC(C)(C)[C@@H](N)C(=O)O    ZINC000104563920
C[C@]1(C(=O)O)CC[C@@H](N)C1    ZINC000107454962
COC(=O)[C@H]1CC[C@@H](C)N1    ZINC000039087423
N[C@@H]1CCCC[C@@H]1C(=O)O    ZINC000004202336
CN1CC(C)(C)[C@H]1C(=O)O    ZINC000238329927
COC(=O)CC1CN(C)C1    ZINC000238322297
NC[C@@H](C(=O)O)C1CCC1    ZINC000076575873
CC[C@H]1CN[C@H](C(=O)O)C1    ZINC000083962233
COC(=O)C1CC(CN)C1    ZINC000169799747
C[C@H](C(=O)O)N1CCCC1    ZINC000000811646
C[C@H]1CC[C@@](N)(C(=O)O)C1    ZINC000003650790
C[C@@H]1CNC[C@H](C(=O)O)C1    ZINC000034119861
C[C@H]1C[C@@H](C(=O)O)CCN1    ZINC000082409500
COC(=O)[C@]1(C)CCCN1    ZINC000034101737
C[C@@H]1CCNC[C@@H]1C(=O)O    ZINC000034119854
CC(C)[C@H]1C[C@@]1(N)C(=O)O    ZINC000039083150
COC(=O)[C@H]1NCC1(C)C    ZINC000039087434
COC(=O)[C@]1(N)CC[C@H]1C    ZINC000211894365
COC(=O)/C=C/CN(C)C    ZINC000034752966
O=C(O)[C@H]1CCCCCN1    ZINC000004028351
C[C@@H]1CC[C@H](C(=O)O)CN1    ZINC000013512912
CN1CCC[C@@H](C(=O)O)C1    ZINC000004269129
C[C@H]1CC[C@@H](C(=O)O)CN1    ZINC000013512910
COC(=O)CNCC1CC1    ZINC000020037678
COC(=O)[C@H]1CC[C@H](N)C1    ZINC000078724800
C[C@H]1CC[C@@H](C(=O)O)N1C    ZINC000104700175
NC[C@H](C(=O)O)C1CCC1    ZINC000076575877
C[C@]1(N)CCC[C@H]1C(=O)O    ZINC000002555508
COC(=O)[C@H](N)CC1CC1    ZINC000069553574
COC(=O)[C@@H](N)C1CCC1    ZINC000038531456
O=C(O)CCN1CCCC1    ZINC000000811647
C=C[C@@H](C)C[C@H](N)C(=O)O    ZINC000001710664
CC[C@]1(C(=O)O)CCNC1    ZINC000062878598
CCN[C@H](C(=O)O)C1CC1    ZINC000023812989
C[C@H]1NCCC[C@H]1C(=O)O    ZINC000002527162
CN1CC[C@@H](CC(=O)O)C1    ZINC000020438831
CN(C)[C@@H](C(=O)O)C1CC1    ZINC000023826505
CN(C)C1(C(=O)O)CCC1    ZINC000052140554
C=CCC[C@@H](N)C(=O)OC    ZINC000034539064
O=C(O)[C@H]1CCCCNC1    ZINC000026896507
CCC/C(N)=C/C(=O)OC    ZINC000104595086
CC1(C)C[C@H](C(=O)O)CN1    ZINC000076575818
C[C@H]1CNCC[C@@H]1C(=O)O    ZINC000004202441
N[C@@H]1CCC[C@H](C(=O)O)C1    ZINC000002169608
COC(=O)C(F)(F)Cl    ZINC000002003941
O=C(O)c1ccc(O)s1    ZINC000165170119
O=C(O)c1sccc1O    ZINC000020357767
O=C(O)c1cc(O)cs1    ZINC000013518020
Nc1csnc1C(=O)O    ZINC000001224079
Cc1nsnc1C(=O)O    ZINC000038804045
Nc1nscc1C(=O)O    ZINC000022861807
Nc1cnc(C(=O)O)s1    ZINC000001752172
Nc1nc(C(=O)O)cs1    ZINC000004202305
O=C(O)c1c[nH]c(S)n1    ZINC000002584200
COC(=O)c1csnn1    ZINC000001632276
COC(=O)c1cnsn1    ZINC000088278173
O=C(O)Cc1csnn1    ZINC000082839641
Cc1nnsc1C(=O)O    ZINC000001235059
Cc1nnc(C(=O)O)s1    ZINC000038804027
Cc1snnc1C(=O)O    ZINC000001416854
O=C(O)[C@@H](O)C(F)(F)F    ZINC000005018516
Cc1nsc(C(=O)O)n1    ZINC000059771410
COC(=O)c1nncs1    ZINC000072206964
Nc1ncc(C(=O)O)s1    ZINC000001762884
O=C(O)[C@H](O)C(F)(F)F    ZINC000001686792
O=C(O)COC(F)(F)F    ZINC000032629452
O=C(O)C[n+]1ccsc1    ZINC000002027592
O=C(O)c1nonc1CO    ZINC000098108468
COC(=O)C1=CCSC1    ZINC000002525322
O=C(O)C1=CCCSC1    ZINC000038415770
CC1=C[C@H](C(=O)O)SC1    ZINC000022015614
COC(=O)c1occc1F    ZINC000261193368
Cc1c(C(=O)O)no[n+]1[O-]    ZINC000001761231
Cc1no[n+]([O-])c1C(=O)O    ZINC000001761233
C#CCCSCC(=O)O    ZINC000019802343
C#CCSCC(=O)OC    ZINC000041634490
CC#CCSCC(=O)O    ZINC000039256641
CC1=C[C@@H](C(=O)O)SC1    ZINC000022015609
O=C(O)Cc1nonc1O    ZINC000005282317
COC(=O)c1n[nH]cc1F    ZINC000034592264
Cc1n[nH]c(C(=O)O)c1F    ZINC000028824280
O=C(O)Cn1nnc(O)n1    ZINC000004127029
Cn1cc(C(=O)O)c(F)n1    ZINC000203089095
O=C(O)[C@H](F)n1ccnc1    ZINC000039123648
O=C(O)[C@@H](F)n1ccnc1    ZINC000039123647
O=C(O)[C@H](F)n1cccn1    ZINC000088126726
Cn1cc(F)c(C(=O)O)n1    ZINC000088189721
Cn1ncc(C(=O)O)c1F    ZINC000145276015
O=C(O)[C@@H](F)n1cccn1    ZINC000088126725
O=C(O)c1cnn(CF)c1    ZINC000167586636
O=C(O)[C@]12COCC[C@H]1O2    ZINC000299803901
COC(=O)[C@@H]1COCC1=O    ZINC000034342764
O=C(O)C/C=C/CC(=O)O    ZINC000001736714
CCC=C(C(=O)O)C(=O)O    ZINC000001716464
C[C@H]1COC(=O)[C@H]1C(=O)O    ZINC000004181818
COC(=O)[C@@H]1C[C@@H]1C(=O)O    ZINC000039240024
C[C@@]1(C(=O)O)CCOC1=O    ZINC000006482175
COC(=O)C(=O)CC(C)=O    ZINC000003882590
O=C(O)C[C@@H]1CCC(=O)O1    ZINC000003649507
O=C(O)C1[C@H]2OCCO[C@H]12    ZINC000138430062
C[C@H]1C(=O)OC[C@@H]1C(=O)O    ZINC000000407943
COC(=O)[C@H]1COCC1=O    ZINC000034342765
CC1=C(C(=O)O)OCCO1    ZINC000019088124
C/C(=C/CC(=O)O)C(=O)O    ZINC000001761023
C[C@@]1(C(=O)O)C[C@@H]1C(=O)O    ZINC000004862948
C[C@H]1C(=O)OC[C@H]1C(=O)O    ZINC000000407945
CCOC(=O)/C=C/C(=O)O    ZINC000003861006
CC(C)=C(C(=O)O)C(=O)O    ZINC000001678941
O=C(O)[C@H]1C[C@H](C(=O)O)C1    ZINC000100025373
C[C@@]1(C(=O)O)C[C@H]1C(=O)O    ZINC000004862950
C/C(=C/C(=O)O)CC(=O)O    ZINC000004278207
O=C(O)[C@@H]1CC(=O)CCO1    ZINC000032218289
CCOC(=O)/C=C\C(=O)O    ZINC000100004911
C/C(=C\C(=O)O)CC(=O)O    ZINC000004712490
C=C(CC(=O)O)C(=O)OC    ZINC000005669507
CC/C(=C\C(=O)O)C(=O)O    ZINC000004536682
CC1[C@H](C(=O)O)[C@H]1C(=O)O    ZINC000082839626
O=C(O)[C@@]12COCC[C@@H]1O2    ZINC000299803900
COC(=O)[C@@H]1CCOC1=O    ZINC000005352364
O=C(O)[C@@H]1[C@H]2OCCO[C@H]21    ZINC000104710288
O=C(O)C/C=C\CC(=O)O    ZINC000007996174
COC(=O)CC(=O)C(C)=O    ZINC000142719439
C[C@]1(C(=O)O)C[C@H]1C(=O)O    ZINC000004862949
C[C@@H]1[C@@H](C(=O)O)[C@H]1C(=O)O    ZINC000104691731
COC(=O)[C@@H]1CCC(=O)O1    ZINC000032229554
COC(=O)[C@H]1CCC(=O)O1    ZINC000032229555
COC(=O)C1(C(=O)O)CC1    ZINC000012359095
CC/C(=C/C(=O)O)C(=O)O    ZINC000005458989
COC(=O)[C@@H]1CC(=O)CO1    ZINC000039087539
O=C(O)C[C@H]1COC(=O)C1    ZINC000014724381
C[C@]1(C(=O)O)C[C@@H]1C(=O)O    ZINC000004862947
C=C(CCC(=O)O)C(=O)O    ZINC000000901561
O=C(O)C(C(=O)O)C1CC1    ZINC000023827495
COC(=O)/C=C/C(=O)OC    ZINC000003843378
O=C(O)[C@@]12COCC[C@H]1O2    ZINC000299803898
O=C(O)C1[C@@H]2OCCO[C@@H]12    ZINC000138429932
O=C(O)COC1CC(=O)C1    ZINC001225023779
O=C(O)C[C@@H]1COC(=O)C1    ZINC000014724379
O=C(O)CC1(C(=O)O)CC1    ZINC000082839627
C[C@]1(C(=O)O)CCOC1=O    ZINC000005664865
C[C@@H]1COC(=O)[C@@H]1C(=O)O    ZINC000004181814
COC(=O)/C=C\C(=O)OC    ZINC000100017404
C=C(C(=O)OC)C(=O)OC    ZINC000005700772
O=C(O)C[C@H]1CCC(=O)O1    ZINC000003649505
C[C@@H]1COC(=O)[C@H]1C(=O)O    ZINC000004181816
C[C@@H]1C(=O)OC[C@H]1C(=O)O    ZINC000000407944
O=C(O)[C@H]1CCC(=O)CO1    ZINC000222701197
O=C(O)[C@H]1C[C@@H](C(=O)O)C1    ZINC000100026616
C=C(CC(=O)OC)C(=O)O    ZINC000001728092
COC(=O)C1=COCCO1    ZINC000084475205
O=C(O)C1(C(=O)O)CCC1    ZINC000000404340
O=C(O)[C@@H]1CCC(=O)CO1    ZINC000222701132
C/C(C(=O)O)=C(/C)C(=O)O    ZINC000013525413
O=C(O)[C@]12COCC[C@@H]1O2    ZINC000299803899
C=CCOC(=O)C(=O)OC    ZINC000071773907
COC(=O)/C(O)=C\C(C)=O    ZINC000136346112
COC(=O)[C@H]1CC(=O)CO1    ZINC000039087540
C[C@H]1COC(=O)[C@@H]1C(=O)O    ZINC000004181815
O=C(O)/C=C/CCC(=O)O    ZINC000059724760
C=CC(=O)OCCC(=O)O    ZINC000002389977
COC(=O)/C(O)=C/C(C)=O    ZINC000100405273
C/C(C(=O)O)=C(\C)C(=O)O    ZINC000004654603
C[C@@H]1C(=O)OC[C@@H]1C(=O)O    ZINC000000407942
O=C(O)[C@@H]1CC[C@@H]1C(=O)O    ZINC000000404804
COC(=O)[C@H]1C[C@H]1C(=O)O    ZINC000039240026
COC(=O)[C@H]1CCOC1=O    ZINC000006385015
O=C(O)[C@H]1CC(=O)CCO1    ZINC000032218290
O=C(O)/C=C\CCC(=O)O    ZINC000016052107
O=C(O)[C@@H]1CC[C@H]1C(=O)O    ZINC000000404805
O=C(O)[C@H]1CC[C@@H]1C(=O)O    ZINC000000404806
CC1[C@@H](C(=O)O)[C@@H]1C(=O)O    ZINC000082839624
O=C(O)C1CC(C(=O)O)C1    ZINC000005133268
C=CCC(C(=O)O)C(=O)O    ZINC000003957860
C=C(CC(=O)O)CC(=O)O    ZINC000034070903
COC(=O)[C@@H]1C[C@H]1C(=O)O    ZINC000039240023
C/C=C(\CC(=O)O)C(=O)O    ZINC000026899325
COC(=O)[C@H]1C[C@@H]1C(=O)O    ZINC000039240025
O=C(O)CN1CCNC1=O    ZINC000000874399
COC(=O)[C@H]1CNC(=O)N1    ZINC000083254851
NC(=O)NC1(C(=O)O)CC1    ZINC000088613707
CN1C(=O)NC[C@@H]1C(=O)O    ZINC000104704775
COC(=O)[C@@H](O)CNC#N    ZINC000700584030
