# Supplementary material for: Implementing a Scoring Function Based on Interaction Fingerprint for Autogrow4: Protein Kinase CK1δ as a Case Study
Source: Front Mol Biosci. 2022 Jul 7;9:909499. doi: 10.3389/fmolb.2022.909499 (PMC9301033; doi:10.3389/fmolb.2022.909499)
Supplement: Supplementary file 1 [file DataSheet1.ZIP › autogrow4-4.0.3/autogrow/operators/mutation/smiles_click_chem/reaction_libraries/robust_rxns/complementary_mol_dir/aliphatic_alkyne_w_aro_alkyl_group_robust.smi]

CC#CC    ZINC000245189340
CC#CC=O    ZINC000005158085
CC#CCC    ZINC000002031637
CC#CCN    ZINC000039251989
CC#CCO    ZINC000001756139
N#CC#CC#N    ZINC000002039983
C#CCC#CC    ZINC000002541500
C#CC#CCC    ZINC000002541499
CC#CC#CC    ZINC000002390352
CC#CC1CC1    ZINC000064038140
C=CC#CCC    ZINC000002564049
C=CCC#CC    ZINC000081145109
C=C(C)C#CC    ZINC000002390349
CC#CCC=O    ZINC000069049529
CC#CC(C)C    ZINC000002390350
CCC#CCC    ZINC000002012820
CC#CCCC    ZINC000001850930
CC#CCNC    ZINC000051662773
CC#CCCN    ZINC000034143741
CC#CC(=O)O    ZINC000001702424
CCC#CCO    ZINC000002168472
CC#CCOC    ZINC000032216167
CC#CCCO    ZINC000002015866
CC#C[C@H](C)O    ZINC000005158110
CC#C[C@@H](C)O    ZINC000002508066
NCC#CCN    ZINC000005112681
NCC#CCO    ZINC000039270877
OCC#CCO    ZINC000001529450
CC#CCC#CC    ZINC000002579239
C=C(C)C#CCC    ZINC000002390369
C=CCC#CCC    ZINC000002579210
C=CC#CCCC    ZINC000002579220
NCC#CC1CC1    ZINC000104658503
C=CCC#CCO    ZINC000034115098
CCC#CCC=O    ZINC000033834567
OCC#CC1CC1    ZINC000006665111
CCC#CC(C)=O    ZINC000002390366
CC#CC(C)(C)C    ZINC000002390348
CCC#CCCC    ZINC000001841146
CC#CCCCC    ZINC000001691699
CC#C[C@@H](C)CC    ZINC000091366124
CC#CCC(C)C    ZINC000002390353
CC#C[C@H](C)CC    ZINC000002563456
CCC#CC(C)C    ZINC000002390371
CC#CC(C)(C)N    ZINC000069593789
CCC#CC(=O)O    ZINC000001565355
CC#CCC(=O)O    ZINC000005158089
CC#CC(=O)OC    ZINC000001765591
CC#CC(=O)NN    ZINC000104530281
CC#C[C@@H](O)CC    ZINC000005227164
CC#CCOCC    ZINC000002563434
CCC#C[C@H](C)O    ZINC000002041081
CC#CCCCO    ZINC000001845541
CCCC#CCO    ZINC000001845729
CCC#C[C@@H](C)O    ZINC000002041080
CCC#CCCO    ZINC000002015917
CC#C[C@H](O)CC    ZINC000002390326
CC#CC(C)(C)O    ZINC000002390309
CNCC#CCO    ZINC000034200225
O=C(O)C#CCO    ZINC000001615932
CC#CC(=O)Cl    ZINC000039271513
CCC#CCCl    ZINC000002556936
NCC#CCCl    ZINC000002560700
OCC#CCCl    ZINC000002383013
CCC#CC#CCC    ZINC000001729078
C#CC#CC(C)(C)C    ZINC000066377785
CC#CCCC#CC    ZINC000002390356
C#CCNCC#CC    ZINC000051662780
CC#CC(F)(F)F    ZINC000091356153
CC#CC(=O)NC#N    ZINC000232607663
C=CCC#CCCC    ZINC000002564076
C=CC#CCCCC    ZINC000002564099
C=C(C)C#CCCC    ZINC000002579218
C=CCNCC#CC    ZINC000002509944
OCC#CC#CCO    ZINC000001718504
O=C(O)C#CC1CC1    ZINC000000082374
CC#CC(=O)NC=N    ZINC001179756424
CCCC#CC(C)=O    ZINC000002600019
CC#CCOC1CC1    ZINC001224358239
C=C(C)C#C[C@@H](C)O    ZINC000002390320
C=CC#CC(C)(C)O    ZINC000002031416
CCC#C/C=C\CO    ZINC000013410041
C/C=C/C#CCCO    ZINC000052508122
CCC#C/C=C/CO    ZINC000013410045
CCCCC#CC=O    ZINC000032214543
C=CCC#CCCO    ZINC000034294390
C=C(C)C#C[C@H](C)O    ZINC000006019979
CCC#CC(C)(C)C    ZINC000002564048
CC#CCCC(C)C    ZINC000002390354
CCC#CCC(C)C    ZINC000002579209
CCC#CCCCC    ZINC000002167276
CCCC#CCCC    ZINC000002039097
CC#CCCCCC    ZINC000066377766
CC#CC(=O)N(C)C    ZINC000032214290
CCC#CCN(C)C    ZINC000002390372
CC(C)(C)C#CCN    ZINC000095725455
NC(=O)C#CC(N)=O    ZINC000001670806
CCCC#CC(=O)O    ZINC000001565357
CC#CCOC(C)=O    ZINC000002555299
CCC#CCC(=O)O    ZINC000033822198
CCC#CC(=O)OC    ZINC000001565356
CC#CCC(=O)OC    ZINC000012363758
CC#CC(=O)OCC    ZINC000000396079
CC(C)C#CC(=O)O    ZINC000044559955
CC(C)(C)C#CCO    ZINC000036437473
CC#CC[C@@H](O)CC    ZINC000008737734
CCCC#C[C@H](C)O    ZINC000039343418
CCC#C[C@H](C)OC    ZINC000231363703
CCCC#CCCO    ZINC000002579172
CC#C[C@@H](CC)OC    ZINC000115045048
CC#CCOC(C)C    ZINC000039377789
CCC#C[C@H](O)CC    ZINC000002390327
CC#C[C@H](CC)OC    ZINC000115045050
CCCC#C[C@@H](C)O    ZINC000039343417
CC#CC[C@H](O)CC    ZINC000002508085
CC#CCCCCO    ZINC000034060318
CCC#CCOCC    ZINC000034514700
CCC#C[C@@H](O)CC    ZINC000001723672
CCC#CC[C@H](C)O    ZINC000005227387
CCC#CC[C@@H](C)O    ZINC000002390323
CCC#C[C@@H](C)OC    ZINC000231363681
CCC#CC(C)(C)O    ZINC000002508036
CCCCC#CCO    ZINC000002579171
CN(C)CC#CCN    ZINC000013858991
CC#CC[N+](C)(C)C    ZINC000002001169
CN(C)CC#CCO    ZINC000001684219
CC#CC[C@@H](N)CO    ZINC000070884457
CC#CC[C@H](N)CO    ZINC000070884454
O=C(O)C#CC(=O)O    ZINC000000901687
O=C(O)C#CCCO    ZINC000038233794
COCC#CC(=O)O    ZINC000038281922
COC(=O)C#CCO    ZINC000001566051
C[C@@H](O)C#C[C@@H](C)O    ZINC000000388728
C[C@@H](O)C#C[C@H](C)O    ZINC000012358908
OCC#CCCCO    ZINC000034558087
COCC#CCOC    ZINC000002563326
C[C@H](O)C#C[C@H](C)O    ZINC000000388729
OCCC#CCCO    ZINC000001709927
CC#Cc1ccccc1    ZINC000001845841
CC#Cc1cccnc1    ZINC000038350027
O=C(O)C#CCCl    ZINC000005112680
COCC#CCCl    ZINC000083255142
CC#Cc1cc(C)[nH]n1    ZINC000096191825
C#CCNC(=O)C#CC    ZINC000232609919
CC#CCNCC#CC    ZINC000002505903
ClCC#CCCl    ZINC000001661185
O=CC#CC(F)(F)F    ZINC000117043236
CC#Cc1nnc(C)o1    ZINC001253398341
C#C[C@@H](C)OCC#CC    ZINC001224357630
CC#CC#CC(C)(C)O    ZINC000020161346
C#C[C@H](C)OCC#CC    ZINC001224357631
CCC#CCC#CCO    ZINC000037593907
CC#CCCC#CCO    ZINC000043198864
C=CCC#CCCCC    ZINC000002579223
C=CC#CCCCCC    ZINC000002528342
C=C(C)C#CCCCC    ZINC000002579222
CC#CC1CCCCC1    ZINC000002390302
CC#CC1CCNCC1    ZINC000096509829
OCC#CC(F)(F)F    ZINC000095642671
O=C(O)C#CC1CCC1    ZINC000070835650
CC1(C#CC(=O)O)CC1    ZINC000306721697
COC(=O)C#CC1CC1    ZINC000000082294
C=C(C)C#C[C@@H](O)CC    ZINC000005921919
C=CCC#CC(C)(C)O    ZINC000044127151
C=C[C@@H](C)OCC#CC    ZINC000196671524
CC#CCOC1CCC1    ZINC000113166097
C=C(C)C#CC(C)(C)O    ZINC000001075981
CCCCCC#CC=O    ZINC000001995132
C=C[C@H](C)OCC#CC    ZINC000196671515
C=C(C)C#C[C@H](O)CC    ZINC000002390325
C=C(C)C#CC[C@H](C)O    ZINC000006020348
C=C(C)C#CC[C@@H](C)O    ZINC000002390322
CCCC#CCCCC    ZINC000002579224
CC#CCCCCCC    ZINC000100011431
CCC#CCCC(C)C    ZINC000002579211
CCC#CCCCCC    ZINC000002389878
CC#CC(=O)N(C)CC    ZINC000307207284
CC#CCN(CC)CC    ZINC000001666130
CC#CCNCCCC    ZINC000004298706
CC#CCNCC(C)C    ZINC000002510455
CC#CC(C)(C)N(C)C    ZINC000001605148
CC#CCOC1COC1    ZINC001224357649
CCCCC#CC(=O)O    ZINC000001565359
CC#CCOC[C@H]1CO1    ZINC000001564503
CCC#CC(=O)OCC    ZINC000001732419
CC#CCOC[C@@H]1CO1    ZINC000005120937
CCCC#CC(=O)OC    ZINC000001565358
CC#CCCCC(=O)O    ZINC000082707837
CC#CCC(=O)OCC    ZINC000005855010
CC(C)(C)C#CC(=O)O    ZINC000039310634
CC#CC(=O)NCCN    ZINC000232613465
CCC#CC[C@H](O)CC    ZINC000002390330
CCCCCC#CCO    ZINC000001737432
CCCCC#CCCO    ZINC000001694314
CCCC#CC[C@@H](C)O    ZINC000002508072
CC#C[C@@](C)(O)C(C)C    ZINC000003848399
CC#CCCCCCO    ZINC000044143675
CCC#C[C@](C)(O)CC    ZINC000012418179
CC#C[C@@H](CC)OCC    ZINC000222474566
CC#CC[C@H](CC)OC    ZINC001222701065
CC#C[C@](C)(O)CCC    ZINC000002579243
CCC#C[C@@H](C)OCC    ZINC000223416147
CCC#C[C@@](C)(O)CC    ZINC000002508038
CC#C[C@H](CC)OCC    ZINC000222474505
CCC#C[C@H](C)OCC    ZINC000223416195
CC#CCO[C@@H](C)CC    ZINC001224355437
CC#CCO[C@H](C)CC    ZINC001224355374
CC#C[C@](C)(O)C(C)C    ZINC000003848398
CCCC#CC[C@H](C)O    ZINC000005819558
CC#CC[C@@H](CC)OC    ZINC001222701064
CC#C[C@@](C)(O)CCC    ZINC000005227514
CCC#CC[C@@H](O)CC    ZINC000005767930
COC(=O)C#CC(N)=O    ZINC000001744474
N#CC#Cc1ccccc1    ZINC000001696957
CC#CC[C@H](N)C(=O)O    ZINC000001721174
CC#CC(=O)NCCO    ZINC000147109550
CC#CC[C@@H](N)C(=O)O    ZINC000005158095
COCC#CCN(C)C    ZINC000001585461
CC(C)(O)C#CC(=O)O    ZINC000002555557
CC[C@](C)(O)C#CCO    ZINC000103016166
CC[C@@](C)(O)C#CCO    ZINC000103016167
O=CC#Cc1ccccc1    ZINC000001679343
CCC#CCCCCl    ZINC000002507824
CCC#Cc1ccccc1    ZINC000001845937
N#CC#CC1=CCCCC1    ZINC000005382457
NCC#Cc1ccccc1    ZINC000002516052
CC#Cc1cncc(C)c1    ZINC000201575796
CC#CCBr    ZINC000002556446
CC#CCOC(=O)Cl    ZINC000002564822
COC(=O)C#CCCl    ZINC000005996762
CC#C[C@@](C)(O)CCl    ZINC000002560398
CC#C[C@](C)(O)CCl    ZINC000012363753
OCC#Cc1ccccc1    ZINC000016053620
C#CC(C#C)OCC#CC    ZINC001224360922
CC#Cc1cncc(N)c1    ZINC001161700288
NCC#Cc1ccccn1    ZINC000082163937
NCC#Cc1cccnc1    ZINC000013607158
CC#CCS(N)(=O)=O    ZINC000068983441
OCC#Cc1cccnc1    ZINC000022203554
OCC#Cc1ccncc1    ZINC000022203546
OCC#Cc1ccccn1    ZINC000013227925
OCC#Cc1cncnc1    ZINC000004769963
CC#Cc1cc(C)n(C)n1    ZINC000067630926
CC#CCn1cc(C)cn1    ZINC001775967269
CC#CCn1ccnc1C    ZINC000082615303
CCCC#CC#CCCC    ZINC000002579219
CCC#CCCC#CCC    ZINC000091365365
C#CCCC#CCCCC    ZINC000002579225
CC#CCCCCC#CC    ZINC000002038074
C#CCC#CCCCCC    ZINC000002579228
C#C[C@H](C)NC(=O)C#CC    ZINC000232623577
CC#CC(=O)N1CC=CC1    ZINC001179748201
C#C[C@@H](C)NC(=O)C#CC    ZINC000232631129
C#CC(=O)N(C)CC#CC    ZINC001306853309
Cn1cc(C#CCN)cn1    ZINC000037471041
CCC#CC#CC(C)(C)N    ZINC000005416780
C=CC#CCN1CCCC1    ZINC000026803124
CC#CC#CN(CC)CC    ZINC000005452741
CC(=O)C#CC(F)(F)F    ZINC000113871867
O=C(O)C#Cc1ccco1    ZINC000039209878
O=C(O)C#CC12CC(C1)C2    ZINC000039049234
OCCC#Cc1cn[nH]c1    ZINC000039049222
CC#CC(=O)N(C)CC#N    ZINC000307508342
CCC#Cc1nnc(C)o1    ZINC001253370864
CC#Cc1nnc(CC)o1    ZINC001255083222
CCCC#CC(=O)NC#N    ZINC001184276076
C#C[C@H](CC)OCC#CC    ZINC001224357906
CC#CCOC1CC=CC1    ZINC001224357660
CC#CCO[C@H]1C=CCC1    ZINC001224358216
CC#CCO[C@@H]1C=CCC1    ZINC001224358215
C#CCO[C@H](C#CC)CC    ZINC001205012411
C#CCO[C@@H](C)C#CCC    ZINC001205012838
C#CCO[C@H](C)C#CCC    ZINC001205012837
C#CC[C@H](C)OCC#CC    ZINC001224357968
C#CC[C@@H](C)OCC#CC    ZINC001224357966
C#C[C@@H](CC)OCC#CC    ZINC001224357907
C=CC(C=C)OCC#CC    ZINC000220081913
C#CCO[C@@H](C#CC)CC    ZINC001205012410
C(#CC1CC1)COC1CC1    ZINC001224849312
CC(C)C#C/C=C/C(C)C    ZINC000001765442
CCC#CC1CCCCC1    ZINC000002390303
CC(C)C#C/C=C\C(C)C    ZINC000104186268
CC#CC(=O)N1CC(=O)C1    ZINC001179752629
CCC#C[C@@H](C)OCC#N    ZINC001224380460
CC#CC(=O)N1CCCC1    ZINC000034580280
CC#C[C@H](CC)OCC#N    ZINC001224382320
CC#CC(=O)N1CC[C@@H]1C    ZINC001179750297
CC#CC(=O)N1CC[C@H]1C    ZINC001179750296
C=C(C)CNC(=O)C#CC    ZINC000232610380
CCC#C[C@H](C)OCC#N    ZINC001224380750
CC#C[C@@H](CC)OCC#N    ZINC001224382318
CC#CC(=O)N/C=C/CC    ZINC001179756274
CC#CCNC1CCCC1    ZINC000051662799
CC(C)(C)C#CC/C=C/N    ZINC000104525853
C[C@H](O)C#CC(F)(F)F    ZINC000005515406
C[C@@H](O)C#CC(F)(F)F    ZINC000005531338
COCC#CC(=O)NC#N    ZINC001187132947
C[C@H](O)C#CC#C[C@H](C)O    ZINC000001697664
C[C@@H](O)C#CC#C[C@@H](C)O    ZINC000001697663
C[C@@H](O)C#CC#C[C@H](C)O    ZINC000017002710
OCCC#CC#CCCO    ZINC000002556440
CC#CCOC1CC(=O)C1    ZINC001224359349
CCOC(=O)C#CC1CC1    ZINC000032299042
CCCC#CC(=O)NC=N    ZINC001184276638
C=C[C@H](O)C#CC(C)(C)C    ZINC000012364911
CC(C)(C)C#C/C=C/CO    ZINC000034617606
CC#C[C@H](CC)OC1CC1    ZINC001205533868
CC#CCO[C@H](C)C1CC1    ZINC001224357250
CC#C[C@@H](CC)OC1CC1    ZINC001205533867
C=C(C)C#CC[C@@H](O)CC    ZINC000005225426
C=C(C)C#C[C@@H](O)C(C)C    ZINC000012401224
C=CCO[C@H](C)C#CCC    ZINC001205031847
CC#CCOC1CCCC1    ZINC001224359346
CC(C)(C)C#C/C=C\CO    ZINC000071602941
OCC#CC1CCCCC1    ZINC000001765493
C=CCO[C@@H](C)C#CCC    ZINC001205031848
C=C[C@@H](CC)OCC#CC    ZINC000221624509
CC(C)OCC#CC1CC1    ZINC001224844829
C=C(C)C#C[C@](C)(O)CC    ZINC000005227625
C=C[C@@H](O)C#CC(C)(C)C    ZINC000002541496
CCC#C[C@H](C)OC1CC1    ZINC001205468872
CCC#C[C@@H](C)OC1CC1    ZINC001205468871
C=C(C)C#C[C@@](C)(O)CC    ZINC000002390312
C=CCO[C@@H](C#CC)CC    ZINC001205036581
CC#CCO[C@@H](C)C1CC1    ZINC001224357252
CCC#CC1(O)CCCC1    ZINC000002390300
C=C(C)C#CC[C@H](O)CC    ZINC000002390329
C=CCO[C@H](C#CC)CC    ZINC001205036583
C=CC[C@@H](C)OCC#CC    ZINC001224356953
C=C(C)C#C[C@H](O)C(C)C    ZINC000002390337
C=C[C@H](CC)OCC#CC    ZINC000221624457
CC#CC1(O)CCCCC1    ZINC000001620945
NCC#CCN1CCCC1    ZINC000039192943
CCCCC#CCCCC    ZINC000001721656
CCC#CCCCCCC    ZINC000001841276
CCCC#CCCCCC    ZINC000002038665
CC(C)(C)C#CC(C)(C)C    ZINC000002560564
CC#CCCCCCCC    ZINC000001841277
N#CCCOCC#CCO    ZINC000005620490
C=CCONC(=O)C#CC    ZINC001158208440
CC#CC(=O)N[C@@H](C)CC    ZINC000234000249
CC#CCOC1CN(C)C1    ZINC001224356979
CC#CC(=O)N(CC)CC    ZINC000145302403
CC#CC(=O)N[C@H](C)CC    ZINC000233832562
CCCC#CC(=O)N(C)C    ZINC000197804863
CC#CCN(C)C(=O)CC    ZINC001160059945
CC#CCO[C@H]1CCNC1    ZINC000051782667
CC#CC(=O)N(C)C(C)C    ZINC000307257619
CCC#CCN(CC)CC    ZINC000002022337
O=C(O)C#C[C@@H]1CCCO1    ZINC000070835934
O=C(O)C#C[C@H]1CCOC1    ZINC000070835793
O=C(O)C#C[C@@H]1CCOC1    ZINC000070835790
O=C(O)C#C[C@H]1CCCO1    ZINC000070835929
CC#CCNC(=O)C(N)=O    ZINC001261909092
CNC(=O)C#CC(=O)NC    ZINC000001706580
CC#CC(=O)NCC(N)=O    ZINC000232610605
CC#CC(=O)NNC(C)=O    ZINC000306548315
C#CCC#Cc1ccccc1    ZINC000001756704
COCC#CC(=O)NC=N    ZINC001187132773
CC#CCSC/C=C/C    ZINC000306241610
C=CCSCCC#CC    ZINC000306327149
CC#CCSC/C=C\C    ZINC000307807896
C=CCCSCC#CC    ZINC000306355760
CC#CCSCC1CC1    ZINC000306287040
C=C(C)CSCC#CC    ZINC000306701758
CC#CCSC1CCC1    ZINC000590740046
CC#CCC[C@@H](O)[C@H]1CO1    ZINC000043199155
CC#CCOC(=O)CCC    ZINC000114127989
CCCC#CC(=O)OCC    ZINC000001732421
CC#CCCCCC(=O)O    ZINC000001599859
CC#CCO[C@H](C)C(C)=O    ZINC000238033983
COC(=O)C#CC(C)(C)C    ZINC000005350915
CC#CCC[C@@H](O)[C@@H]1CO1    ZINC000043199153
CCC#CCOC(=O)CC    ZINC000200580864
COC(C#CC1CC1)OC    ZINC000021984649
CC#CCO[C@H]1C[C@H](O)C1    ZINC001217897682
CC#CCOC(=O)C(C)C    ZINC000142265722
CC#CCC[C@H](O)[C@@H]1CO1    ZINC000043199152
CC#CCOC1CC(O)C1    ZINC001217851688
CCC#CCCOC(C)=O    ZINC000098174980
CC#CCOC[C@H]1CCO1    ZINC001224357751
CCCCCC#CC(=O)O    ZINC000001701836
CC[C@@H](C)C#CC(=O)OC    ZINC000044559764
CC#CCOC[C@@H]1CCO1    ZINC001224357752
CC#CCO[C@@H](C)C(C)=O    ZINC000238033748
CC#CCCCC(=O)OC    ZINC000167042885
CC#CCCOC(=O)CC    ZINC000307746012
CC#CCO[C@H]1C[C@@H](O)C1    ZINC001217918286
CC#CCC[C@H](O)[C@H]1CO1    ZINC000043199154
CC[C@H](C)C#CC(=O)OC    ZINC000044559766
CCCCC#CC(=O)OC    ZINC000001870203
CC#CCO[C@@H]1CCOC1    ZINC001224355513
CC#CCN(C)CC(N)=O    ZINC000306694657
CC(C)(C)C#CC(=O)NN    ZINC000876789159
CC#CCN(C)C(=O)NC    ZINC000630354440
CC#CCNC(=O)NCC    ZINC000160550476
CC#CCCNC(=O)NC    ZINC000124411952
CC#CC(=O)NCCNC    ZINC000234378436
CC#CCO/N=C(\N)CC    ZINC000306362752
CC#CCNCCC(N)=O    ZINC000051663219
CCC#C[C@@H](C)OCCC    ZINC001205099742
CCCCC#CC(C)(C)O    ZINC000039074074
CCCCCC#C[C@@H](C)O    ZINC000096125907
CC#C[C@@H](CC)OCCC    ZINC000231557957
CC#CC[C@@H](CC)OCC    ZINC001204951388
CCCCCCC#CCO    ZINC000002390307
CCC#C[C@H](C)OCCC    ZINC001205099743
CC#C[C@](C)(O)CCCC    ZINC000002390314
CCC#C[C@H](C)OC(C)C    ZINC001204605528
CCC#C[C@@H](O)CC(C)C    ZINC000002579249
CCCCCC#CCCO    ZINC000002242703
CC#C[C@@H](CC)OC(C)C    ZINC001204612342
CC#CCO[C@@H](C)C(C)C    ZINC001224358800
CC#CCO[C@H](C)CCC    ZINC001224357520
CC#CCO[C@H](C)C(C)C    ZINC001224358799
CC#CCO[C@@H](C)CCC    ZINC001224357521
CC#C[C@H](CC)OC(C)C    ZINC001204612343
CC(C)(C)C#CC(C)(C)O    ZINC000001709990
CCC#C[C@H](O)CC(C)C    ZINC000005227633
CC#CCOC(CC)CC    ZINC001224357562
CCCCC#CCCCO    ZINC000085221162
CCCC#CC[C@@H](O)CC    ZINC000005227491
CCCC#CC[C@H](O)CC    ZINC000002390331
CC#C[C@@](C)(O)CCCC    ZINC000005821948
CCC#C[C@@H](C)OC(C)C    ZINC001204605527
CCCCCC#C[C@H](C)O    ZINC000096125908
CC#C[C@H](CC)OCCC    ZINC000231557943
CC#CC[C@H](CC)OCC    ZINC001204951389
CCNCC#CCNCC    ZINC000001655623
CN(C)CC#CCN(C)C    ZINC000001687196
CCN(CC)CC#CCN    ZINC000039192942
CC#CC(=O)NCC(=O)O    ZINC000232610659
CN(C)C(=O)C#CC(=O)O    ZINC000059587628
Cc1ccc(C#CC#N)cc1    ZINC000084426206
CC#CC(=O)N[C@@H]1C[C@H]1F    ZINC001179756650
CC#CC(=O)N1CC(F)C1    ZINC000307284985
CC#CC(=O)NOCCC    ZINC000686763998
CC#CCNC(=O)[C@@H](C)O    ZINC000306476240
CC#CCCNC(=O)OC    ZINC000104711677
CC#CCN(C)C(=O)OC    ZINC000819253711
CC#CC(=O)N(CC)OC    ZINC001347396615
CC#CC(=O)N[C@@H](C)CO    ZINC000232624164
CC#CC(=O)NC[C@@H](C)O    ZINC000232616541
CC#CCN(C)C(=O)CO    ZINC000647541660
CC#CC(=O)NCCOC    ZINC000306290965
CCNC(=O)C#CCOC    ZINC001261661027
CC#CC[C@H](N)C(=O)OC    ZINC000069553414
CC#CC(=O)N[C@H](C)CO    ZINC000232631549
CC#CC(=O)NCCCO    ZINC000232613045
CC#CC[C@@H](N)C(=O)OC    ZINC000069553416
COCC#CC(=O)N(C)C    ZINC001187122156
CC#CCNC(=O)[C@H](C)O    ZINC000306441756
CC#CCCCC(=O)NO    ZINC000307312801
CC#CCN(C)CC(=O)O    ZINC000051664319
CC#CCNC(=O)COC    ZINC000160632615
CC#CC(=O)NOC(C)C    ZINC000306485922
CC#CC(=O)NC[C@H](C)O    ZINC000232619038
CC#CC(=O)N(C)CCO    ZINC000227878735
CC#CCCONC(C)=O    ZINC000307670716
CC#CCNC(=O)CCO    ZINC000902913625
CCC(=O)NCC#CCO    ZINC000306316949
CONC(=O)C#CC(C)C    ZINC000820844186
CC#CCCNC(=O)CO    ZINC000306298223
CC#CCN1CC[C@H](F)C1    ZINC000334704078
CC#CCN1CC[C@@H](F)C1    ZINC000334704071
CC#CCN[C@H](C)[C@H](C)O    ZINC000167844421
CC#CCN(C)C[C@H](C)O    ZINC000051837599
CC#CCN(C)CCOC    ZINC000143646796
CC#CCN(CC)CCO    ZINC000051666356
CC#CCCN(C)CCO    ZINC000157761970
CC#CCN[C@@H](C)[C@@H](C)O    ZINC000167844110
CC#CCN[C@@H](C)[C@H](C)O    ZINC000167844314
CC#CCCNC[C@H](C)O    ZINC000165105708
CC#CCCNC[C@@H](C)O    ZINC000165105582
CCN(CC)CC#CCO    ZINC000002567245
CC#CCN(C)C[C@@H](C)O    ZINC000051837598
CC#CCN[C@H](CC)CO    ZINC000051663166
CC#CCN[C@H](C)[C@@H](C)O    ZINC000167844206
CC#CCN(C)CCCO    ZINC000300865560
CC#CCN(C)[C@H](C)CO    ZINC000158891880
CN(C)CC#CC(C)(C)O    ZINC000005167710
CC#CCN(CC)OCC    ZINC000879796335
CC#CCNC[C@H](O)CC    ZINC000167819778
CC#CCNC[C@@H](O)CC    ZINC000167819669
CC#CCN[C@@H](CC)CO    ZINC000051663164
COC(=O)C#CC(=O)OC    ZINC000001653258
CC#CCSC1COC1    ZINC000901635129
CC#CCSCC(C)=O    ZINC000306410475
COC(CC#CC=O)OC    ZINC000147594881
CC[C@H](O)C#CC(=O)OC    ZINC000005226362
COC(=O)C#CC(C)(C)O    ZINC000005379407
CC#CCCOC(=O)CO    ZINC000307227525
CC[C@@H](O)C#CC(=O)OC    ZINC000002526455
COC(=O)C#CCCCO    ZINC000002583943
CC#CCOC(=O)COC    ZINC000196619030
COCC#CCOC(C)=O    ZINC000034201724
CC#CCOC(=O)[C@H](C)O    ZINC000142330900
CC#CC(=O)NCCON    ZINC001179756733
NCC#CC[C@H](N)C(=O)O    ZINC000032216164
NCC#CC[C@@H](N)C(=O)O    ZINC000032216162
CC#CCONC(=N)CO    ZINC000883011624
CC#CCNCC[N+](=O)[O-]    ZINC001335969405
CC#CCNC(=O)NOC    ZINC000307523371
CC#CCCSC(C)C    ZINC000306196144
CC#CCSCCCC    ZINC000307295623
C=CCC#Cc1ccccc1    ZINC000067736674
CC#CCSCC(C)C    ZINC000306384664
CC#CCCSCCC    ZINC000226091116
CCC#C[C@@H](C)OCCO    ZINC000196209760
CC#CCOC[C@@H](C)OC    ZINC001224355343
CC#CC(OCC)OCC    ZINC000000407083
CC#C[C@@H](CC)OCCO    ZINC001217928080
CC#C[C@H](CC)OCCO    ZINC001217928081
CCC#C[C@H](C)OCCO    ZINC000196209766
COCC#CC(C)(C)OC    ZINC000001585462
CCOCC#CCOCC    ZINC000001683845
CC#CCO[C@@H](C)COC    ZINC001224357788
CC(C)(O)C#CC(C)(C)O    ZINC000000109506
CCC#CCCOCCO    ZINC000002143525
CC#CCSCC(N)=O    ZINC000591136947
CC#CC(=O)NOCCO    ZINC000307256958
O=C(CO)NCC#CCO    ZINC001334234937
COCC#CC(=O)NOC    ZINC001330135484
CC#CC(=O)NCCCF    ZINC000306261241
C=Cc1cncc(C#CC)c1    ZINC001240831456
COCC#CCN(C)OC    ZINC000306491038
C[C@@H](O)CNCC#CCO    ZINC000647526124
CC#CCO[C@@H](C)CON    ZINC001224358230
CC#CCO[C@H](C)CON    ZINC001224358225
CC#CCNC(CO)CO    ZINC000083694791
C[C@H](O)CNCC#CCO    ZINC000647526125
CC#CCN(C)CCCF    ZINC000307626480
CC#CCSCC(=O)O    ZINC000039256641
CC#CCO[C@H](C)CS    ZINC001224364964
CC(=O)C#Cc1ccccc1    ZINC000001995142
CC#CCS[C@@H](C)CO    ZINC000160756291
CC#CCSC[C@H](C)O    ZINC000591131819
CC#CCSCCCO    ZINC000085163481
CC#CCOC(=O)CCF    ZINC000892917256
CC#CCS[C@H](C)CO    ZINC000160756397
CC#CCSC[C@@H](C)O    ZINC000591131818
CC#CCO[C@@H](C)CS    ZINC001224364965
CC#CCCSCCO    ZINC000157754125
CC#CCSCCOC    ZINC000307606233
CCCC#CCCCCl    ZINC000002390297
CC#CCn1ccc(C#N)c1    ZINC000306226507
CCCCCC#CCCl    ZINC000002564782
CC#CCOC[C@@H](O)CO    ZINC000005601237
C[C@@H](O)COCC#CCO    ZINC000006036675
C[C@H](O)COCC#CCO    ZINC000006020860
CC#CCOC[C@H](O)CO    ZINC000001760954
C[C@@H](O)C#CCOCCO    ZINC000005531348
C[C@H](O)C#CCOCCO    ZINC000005515408
CCCC#Cc1ccccc1    ZINC000002389873
CC#C[C@@H](CC)OCCF    ZINC001224669360
CCC#C[C@H](C)OCCF    ZINC001224675750
CCC#C[C@@H](C)OCCF    ZINC001224675749
CC#C[C@H](CC)OCCF    ZINC001224669362
N#CSCC#CCCl    ZINC000104712762
N#CC#Cc1ccc(F)cc1    ZINC000036447867
NC(=O)C#Cc1ccccc1    ZINC000000158456
CC#CCNC=C(C#N)C#N    ZINC000307101229
C#CCN(CC#C)CC#CC    ZINC000306307462
CNCC#Cc1ccccc1    ZINC000008376898
CC#Cc1cncc(CC)c1    ZINC001249933105
CC#CCNc1ccccc1    ZINC000012363761
CCC#CCBr    ZINC000002560244
CC#CCCBr    ZINC000095829553
CC(=O)OCC#CCCl    ZINC000038995594
CC#CC#Cc1cccs1    ZINC000016138533
CC#CCS(=O)(=O)CC    ZINC000917959688
O=C(O)C#Cc1ccccc1    ZINC000000332026
CC#CCCS(C)(=O)=O    ZINC000629182263
CC#CCO[C@H](C)CCl    ZINC001224358461
CC#CCO[C@@H](C)CCl    ZINC001224358468
CC#CCn1cnc(C#N)n1    ZINC000061842861
CC#CCn1cc(C#N)nn1    ZINC000603335463
CC#CCSCCCF    ZINC000307019175
CC#CCOc1ccccc1    ZINC000001575626
CC#Cc1ccc(CO)cc1    ZINC000096300724
OCCC#Cc1ccccc1    ZINC000002168923
Cc1ccccc1C#CCO    ZINC000037470427
Cc1cccc(C#CCO)c1    ZINC000037470401
C[C@@H](O)C#Cc1ccccc1    ZINC000002508065
C[C@H](O)C#Cc1ccccc1    ZINC000003882637
Cc1ccc(C#CCO)cc1    ZINC000032189029
C#CCN(CC#N)CC#CC    ZINC000743852268
NC(=O)OCC#CCCl    ZINC000001573439
O=C(O)C#Cc1ccncc1    ZINC000039049723
O=C(O)C#Cc1ccccn1    ZINC000049587164
O=C(O)C#Cc1cccnc1    ZINC000001585763
CC#CC(=O)NCC(F)F    ZINC000306471926
CC#CCNC(=O)C(F)F    ZINC000232469757
C[C@@H](O)C#Cc1ccccn1    ZINC000000085089
CC#CCOc1ccncc1    ZINC000306997189
C[C@H](O)C#Cc1ccccn1    ZINC000000085087
CC#CCn1ccccc1=O    ZINC000163075281
OCCC#Cc1ccncc1    ZINC000038881657
OCCC#Cc1ccccn1    ZINC000034599012
OCCC#Cc1cccnc1    ZINC000037762140
CC#CCNc1ncccn1    ZINC000162497851
CC#CCNc1cnccn1    ZINC000168002589
CC#CCN(C)CC(F)F    ZINC000607729239
C#CCN(CC#CC)CC=C    ZINC000743852223
CC#CCN1C[C@H]2C=C[C@H]1C2    ZINC000880449648
C#CCN(CC#CC)C1CC1    ZINC000306306302
OCC#CCBr    ZINC000039234478
COCOCC#CCCl    ZINC000104723917
CC#CCNS(N)(=O)=O    ZINC000160574685
OCC#Cc1cccc(O)c1    ZINC000039049664
OCC#Cc1ccccc1O    ZINC000090716249
C#CCOC(=O)C#CC1CC1    ZINC000838370232
OCC#Cc1ccc(O)cc1    ZINC000038863726
CC#CCOc1cncnc1    ZINC000901703071
CC#CC(=O)N1CC(C#N)C1    ZINC000817558172
CC#CCn1ccncc1=O    ZINC000306228332
CC#CC(=O)NC1(C#N)CC1    ZINC000306470530
CC#CCn1ncccc1=O    ZINC000306998995
CC#CCn1cccnc1=O    ZINC000124360842
Cc1nnc(C#CC2CC2)o1    ZINC001333091401
CC#Cc1nnc(C2CC2)o1    ZINC001254071624
CC#CCn1cnccc1=O    ZINC000129516588
CC#CC(=O)Nc1ccc[nH]1    ZINC001179751026
Nc1ccnc(C#CCO)c1    ZINC000585145068
C#C[C@H](C)OCC#CC1CC1    ZINC001224843899
C#C[C@@H](C)OCC#CC1CC1    ZINC001224843896
CC#CCCn1cc(C)cn1    ZINC000334188970
CC#CCCn1ccnc1C    ZINC000157923742
CC#CCn1cc(CC)cn1    ZINC000655689197
CC#CCn1nc(C)cc1C    ZINC000082615123
CC#CCn1cnc(C)c1C    ZINC000126254855
CC#CCn1cnc(CC)c1    ZINC001307396842
CC#CCn1ccnc1CC    ZINC000082615390
CC#CCN(CC#N)C1CC1    ZINC000610212986
CC#CCn1cc(C)nc1C    ZINC000306708257
CC#CCN1CC(C)(C#N)C1    ZINC000306461713
CC#CCCCCCC#CC    ZINC000002390357
CC#CC(=O)Nc1cn[nH]c1    ZINC000227878816
NCC#Cc1cccc(F)c1    ZINC000037470989
CC#CC(=O)Nc1cc[nH]n1    ZINC000227880436
NCC#Cc1ccccc1F    ZINC000052887731
CC#CC(=O)Nc1cnc[nH]1    ZINC001179748449
CC#CC(=O)N1CC2(CC2)C1    ZINC000926464498
C#CCN(CC)C(=O)C#CC    ZINC000233441434
C#CCN(CC#CC)C(C)=O    ZINC000307618667
CC#CCN(C)C(=O)C#CC    ZINC000819249400
C#CCCCNC(=O)C#CC    ZINC000229857189
CC#CC(=O)N1C[C@@H]2C[C@@H]2C1    ZINC000862552693
CC#CC(=O)N[C@H]1C=CCC1    ZINC000855431479
C#CC1(O)CN(CC#CC)C1    ZINC000934446692
CC#CC(=O)N1C[C@H]2C[C@@H]2C1    ZINC000862552692
CC#CCNCc1ccco1    ZINC000001823751
C#CCNC(=O)C#CC(C)C    ZINC000854257390
CC#CC(=O)N1CC=CCC1    ZINC000306209087
C#C[C@H](C)N(C)C(=O)C#CC    ZINC000307576210
C#C[C@@H](C)N(C)C(=O)C#CC    ZINC000307576208
C#C[C@H](CC)NC(=O)C#CC    ZINC000229944342
C#CCNC(=O)C#CCCC    ZINC001184273033
CC#CC(=O)NC1CC=CC1    ZINC000306288933
CC#CC(=O)N1C[C@@H]2C[C@H]2C1    ZINC000862552694
C#CC(C)(C)NC(=O)C#CC    ZINC000017684864
C#C[C@@H](CC)NC(=O)C#CC    ZINC000229944339
CC#CC(=O)N[C@@H]1C=CCC1    ZINC000855431467
CC#CCOC1CC(C#N)C1    ZINC001224359110
C=CCC#CCOCCC#N    ZINC000005377193
CC#CCCNC(=O)C#CC    ZINC000232452001
CC#CCn1cnc(CC)n1    ZINC000647880841
CC#CCNc1ccn(C)n1    ZINC000086780578
CC#CCn1nc(C)nc1C    ZINC000336552540
CC#CCCn1cc(C)nn1    ZINC000664084569
CN(C)CC#Cc1cn[nH]c1    ZINC000091692210
CC#CCCn1cnc(C)n1    ZINC000664084411
C#CCN(C)[C@H](C)C#CCC    ZINC000306574606
C#CCN(CC#CC)C(C)C    ZINC000772794039
C=CCN(CC#CC)CC=C    ZINC000039080012
CC#CCN1CC=C(C)CC1    ZINC000335662711
C#CCN(CC)CCC#CC    ZINC000764975425
C#CCCCC#CCN(C)C    ZINC000001829890
C=C1CCN(CC#CC)CC1    ZINC000335569784
CC#CCN1CC[C@H]2C[C@@H]2C1    ZINC000661973370
C#C[C@](C)(CC)NCC#CC    ZINC000307633750
C=CCN(CC#CC)C1CC1    ZINC000307560837
CC#CCN1CC[C@@H]2C[C@@H]2C1    ZINC000661973368
CC#CCN1CC[C@H]2C[C@H]2C1    ZINC000661973369
CC#CCNC1(C2CC2)CC1    ZINC000307317872
CC#CCN1C[C@H]2CC[C@H]1C2    ZINC000335492223
CC#CCCN1CC=CCC1    ZINC000680887128
C#C[C@@](C)(CC)NCC#CC    ZINC000307633749
C#C[C@@H](C)N(C)CCC#CC    ZINC000306372901
C#CCN(CC#CC)CCC    ZINC000743852224
CC#CCN1C2CCC1CC2    ZINC000607726161
C#CCN(C)[C@@H](C)C#CCC    ZINC000306574605
C#CCCCN(C)CC#CC    ZINC000307676983
CC#CCN(C1CC1)C1CC1    ZINC000019462796
C#C[C@H](C)N(C)CCC#CC    ZINC000306372900
C#CC(C)(C)N(C)CC#CC    ZINC000306355380
CC#CCN1CCC=C(C)C1    ZINC000335536693
CC#CCN1CC[C@@H]2C[C@H]2C1    ZINC000661973371
ClCC#Cc1ccccc1    ZINC000001729044
CCC(=O)C#CC(F)(F)F    ZINC000199563881
CC#CC(=O)Nc1cnoc1    ZINC000307759514
Cn1cc(C#CC(=O)O)cn1    ZINC000072339636
Cn1ccc(C#CC(=O)O)n1    ZINC000072339522
OCC#Cc1cccc(F)c1    ZINC000002525747
OCC#Cc1ccccc1F    ZINC000002525746
OCC#Cc1ccc(F)cc1    ZINC000002525748
CC#CC(=O)Nn1cnnc1    ZINC000306325353
CC(C)(O)C#Cc1ccoc1    ZINC000005379434
C=CCOC(=O)C#CC1CC1    ZINC000838366773
CC#CCO[C@@H]1C=CC(=O)C1    ZINC001224358428
CC#CCO[C@H]1C=CC(=O)C1    ZINC001224358432
CC#CC(=O)N(CC)CC#N    ZINC000307499881
Cc1nnc(C#CC(C)C)o1    ZINC001261571804
COCC#CCn1cccn1    ZINC000677888500
CC#CCn1cc(OC)cn1    ZINC000641725097
CC#CCOCc1ncc[nH]1    ZINC000306342725
CC#CC(=O)N[C@H](C)CC#N    ZINC000307140611
CC#CC(=O)N(C)[C@@H](C)C#N    ZINC000606246139
C#CCNC(=O)NCC#CC    ZINC000307512562
CC#CC(=O)NC[C@H](C)C#N    ZINC000306154958
CC#CCN(C)C(=O)CC#N    ZINC000590531460
CC#CCNC(=O)[C@@H](C)C#N    ZINC000160651591
CC#CC(=O)N[C@H](C#N)CC    ZINC000307308877
C#CCN(CC#CC)C(N)=O    ZINC000307688276
CC#CCCOn1cccn1    ZINC000642365311
Cc1cc(C#CCO)n(C)n1    ZINC000096525753
CC#CC(=O)NCCCC#N    ZINC000307433732
CC#Cc1nnc(CCC)o1    ZINC001253962168
CC#CC(=O)N[C@@H](C)CC#N    ZINC000307140614
CC#CC(=O)NC[C@@H](C)C#N    ZINC000306154961
COCC#CCn1ccnc1    ZINC000677819031
CC(C)C#CC(=O)NCC#N    ZINC000824990496
CC#CCCNC(=O)CC#N    ZINC000125828589
CC#CC(=O)N(C)[C@H](C)C#N    ZINC000606246138
CCCC#Cc1nnc(C)o1    ZINC001253421732
CCC#Cc1nnc(CC)o1    ZINC001255056679
CC#CCNC(=O)[C@H](C)C#N    ZINC000160651713
CC#CCOc1cnn(C)c1    ZINC000161363554
CC#CC(=O)N[C@@H](C#N)CC    ZINC000306622807
CC#CC(=O)N(C)CCC#N    ZINC000306530796
CC#CCCn1nnnc1C    ZINC000306223620
OCC1[C@H]2CCC#CCC[C@H]12    ZINC000139341333
C=C[C@H](C)OCC#CC1CC1    ZINC001224844086
C#CCO[C@H](CC)CC#CC    ZINC001205012001
C#C[C@@H](CCC)OCC#CC    ZINC001224359341
C=C[C@@H](C)OCC#CC1CC1    ZINC001224844084
CC#CCO[C@@H]1C[C@H]2C[C@H]2C1    ZINC001224358717
OC[C@H]1[C@@H]2CCC#CCC[C@H]12    ZINC000169724514
C[C@](O)(C#CC1CC1)C1CC1    ZINC000064038139
C=CC[C@@H](C=C)OCC#CC    ZINC001224366131
CC#CCO[C@H](C)C#CCC    ZINC001224358000
C=CC[C@H](C=C)OCC#CC    ZINC001224366130
CC#CCOC1C[C@H]2C[C@@H]2C1    ZINC001224358719
C(#CC1CC1)COC1CCC1    ZINC001224844337
CC#CCO[C@@H](C#CC)CC    ZINC001224362823
OC[C@@H]1[C@@H]2CCC#CCC[C@@H]21    ZINC000101404073
C#C[C@H](OCC#CC)C(C)C    ZINC001224360930
C[C@@](O)(C#CC1CC1)C1CC1    ZINC000064038138
OCC1[C@@H]2CCC#CCC[C@@H]12    ZINC000139341188
C#C[C@@H](OCC#CC)C(C)C    ZINC001224360931
C#CC[C@@H](CC)OCC#CC    ZINC001224358915
CC#CCO[C@@H]1C=CCCC1    ZINC000039089122
CC#CCOC1C[C@@H]2C[C@H]2C1    ZINC001224358718
CC#CCO[C@H]1C=CCCC1    ZINC000039089121
CC#CCO[C@H](C#CC)CC    ZINC001224362822
CC#CCO[C@@H](C)C#CCC    ZINC001224357996
C#CC[C@H](CC)OCC#CC    ZINC001224358914
C#C[C@H](CCC)OCC#CC    ZINC001224359342
C#CCO[C@@H](CC)CC#CC    ZINC001205011999
CC#CCN(C)[C@@H](C)CC#N    ZINC000063095338
CC#CCN(CC)[C@H](C)C#N    ZINC000595813047
CC#CCN[C@H](CC)CC#N    ZINC000167834011
CC#CCN(CC)CCC#N    ZINC000051663803
CC#CCCN(CC)CC#N    ZINC000157979291
CC#CCN(C)CCCC#N    ZINC000307679641
CCC#C[C@H](C)N(C)CC#N    ZINC000306816620
CC#CCN[C@@H](CC)CC#N    ZINC000167833911
CCC#C[C@@H](C)N(C)CC#N    ZINC000306816619
CC#CCN(C)[C@H](C)CC#N    ZINC000063095340
CC#CCN(C)C[C@H](C)C#N    ZINC000051663806
CC#CCN(C)C[C@@H](C)C#N    ZINC000051663804
CC#CCN(CC)[C@@H](C)C#N    ZINC000595813048
CC#CC(=O)Nc1nnco1    ZINC001179747677
CC#CC(=O)Nc1nnn[nH]1    ZINC000306193983
CC#CC(=O)NC1CC(=O)C1    ZINC000716972883
CC#CCN1C(=O)CCC1=O    ZINC000004829980
CC#CC(=O)NCC#CCO    ZINC000717437146
C#CCNC(=O)C#CCOC    ZINC001187134287
C#CCN(CC#CC)C(=O)O    ZINC000736076708
COCC#CCn1ccnn1    ZINC000307361786
CC#CCn1cnn(C)c1=O    ZINC000095455400
COCC#CCn1cncn1    ZINC000677888134
CC#CCn1ncn(C)c1=O    ZINC000160411143
CC#CCn1cc(CO)nn1    ZINC000664086596
CC#CCn1c(=O)ncn1C    ZINC000306429887
C=CC#CCN1CCOCC1    ZINC000019913787
C=C(CC)CNC(=O)C#CC    ZINC000686491172
CC#CCN(C)C(=O)/C=C\C    ZINC000819249713
C=C(CC)C(=O)NCC#CC    ZINC001123774566
CC#CCNC(=O)[C@@H]1C[C@H]1C    ZINC000307254751
CC(C)C#CC(=O)N1CCC1    ZINC000854295637
C=CCCN(C)C(=O)C#CC    ZINC000307561983
CC#CC(=O)N1CCC[C@H]1C    ZINC000306341376
CC#CC(=O)N1CC(C)(C)C1    ZINC000307515797
CC#C[C@H](CC)OCCC#N    ZINC001205622209
CC#CC(=O)N[C@H]1CC1(C)C    ZINC000307666824
CC#C[C@@H](CC)OCCC#N    ZINC001205622208
CC#CCNC(=O)[C@H]1C[C@H]1C    ZINC000307340750
CC#CC(=O)NC1CC(C)C1    ZINC000306452661
CC#CC(=O)N(CC)C1CC1    ZINC000307306506
CC#CCNC(=O)[C@@H]1C[C@@H]1C    ZINC000307340749
CC#CCNC(=O)C=C(C)C    ZINC000300767906
CC#CC(=O)NC1(C)CCC1    ZINC000307005679
CC#CC(=O)N1CCCCC1    ZINC000032214402
CC#CC(=O)NC1(CC)CC1    ZINC000833953015
CC#CC(=O)NCC=C(C)C    ZINC000307753859
CC#CC(=O)NCC1(C)CC1    ZINC000306976989
CC#CCCON=C1CCC1    ZINC000306593650
CC#CC[C@H](CC)OCC#N    ZINC001224381214
CC#CCCNC(=O)/C=C/C    ZINC000135361427
CC#CC[C@@H](CC)OCC#N    ZINC001224381212
CC#CCNC(=O)[C@H]1C[C@@H]1C    ZINC000307340751
CC#CC(=O)N[C@@H]1C[C@H]1CC    ZINC000306397467
C=CCCC(=O)NCC#CC    ZINC000307554652
CC#CC(=O)N[C@@H](C)C1CC1    ZINC000306376845
CC(C)NC(=O)C#CC1CC1    ZINC000837305651
CC#CC(=O)N1CC[C@H](C)C1    ZINC000306430536
CCN(C)C(=O)C#CC1CC1    ZINC000837335295
CC#CC(=O)NC/C=C/CC    ZINC000836813248
CCC#C[C@@H](C)OCCC#N    ZINC001205610965
CC#CC(=O)NCCC1CC1    ZINC000307419228
C=CCNC(=O)C#CC(C)C    ZINC000854146284
CC#CC(=O)N(C)C1CCC1    ZINC000306463370
CC#CC(=O)NCC1CCC1    ZINC000306188577
CC(C)C#CC(=O)NC1CC1    ZINC000854161070
CC#CCNC(=O)C1CCC1    ZINC000306693143
CC#CCCNC(=O)C1CC1    ZINC000163346714
CC#CC(=O)N1CCC[C@@H]1C    ZINC000306341381
C#CCN(C)CC#CCOC    ZINC000792305573
CC#CC(=O)NC1CCCC1    ZINC000198213406
C=CC[C@H](C)NC(=O)C#CC    ZINC000306843748
CC#CCN(C)C(=O)/C=C/C    ZINC000819249714
CC#CC(=O)N1CC[C@@H](C)C1    ZINC000306430535
C=CC[C@@H](C)NC(=O)C#CC    ZINC000306843747
C=C(C)CN(C)C(=O)C#CC    ZINC000306435749
C#CCN(CC#CC)CCO    ZINC000748824423
CC#CC(=O)N[C@H](C)C1CC1    ZINC000306376842
CC#CC(=O)NC/C=C\CC    ZINC000836813249
CC#CCN(C)C(=O)C1CC1    ZINC000335988796
C=C(C)CCNC(=O)C#CC    ZINC000687796218
CCCNC(=O)C#CC1CC1    ZINC000837309089
CC#CCNC(=O)/C(C)=C/C    ZINC000388083718
CC#CCCNC(=O)/C=C\C    ZINC000307897947
C=CCCCNC(=O)C#CC    ZINC000307666468
CC#CCNC(=O)CC1CC1    ZINC000307624268
CC#CCNC(=O)C1(C)CC1    ZINC000306764829
CC#CC(=O)N1CC(CC)C1    ZINC000837259506
CC#CC(=O)N1CCC1(C)C    ZINC000306151032
CC#CCNC(=O)/C(C)=C\C    ZINC000307699138
CCC#C[C@H](C)OCCC#N    ZINC001205610967
CC#CCNC1=N[C@@H](C)CN1    ZINC000306670063
CC#CCNC1=NCCN1C    ZINC000307603129
C=CCN/C(N)=N\CC#CC    ZINC000306923901
CC#CCNC(=N)N1CCC1    ZINC000849014850
CC#CCNC1=N[C@H](C)CN1    ZINC000306670061
CC#CCN1CC[C@@H](CC)C1    ZINC000335655979
CC#CCN1CC[C@H](C)[C@@H]1C    ZINC000336553810
CC#CCN(C)C1CCCC1    ZINC000220709535
CC#CCCN1CCCCC1    ZINC000220457906
CCN(CC)CC#CC1CC1    ZINC000022018382
CC#CCCNC1CCCC1    ZINC000165099391
CC#CCN1C[C@H](C)[C@@H](C)C1    ZINC000335492232
CNC/C=C/C#CC(C)(C)C    ZINC000039640535
C=C(C)CN(C)CCC#CC    ZINC000307558301
C=CCCN(C)CCC#CC    ZINC000682435063
CC#CCN1CC[C@H](CC)C1    ZINC000335655978
CC#CCN(C)[C@H](C)C1CC1    ZINC000607724240
CC#CCN1C[C@@H](C)C[C@H]1C    ZINC000336333002
CC#CCN(C)C[C@@H]1C[C@H]1C    ZINC000625449895
CC#CCN(C(C)C)C1CC1    ZINC000607726254
CC#CCN1CC[C@@H](C)[C@H]1C    ZINC000336553809
C=C(CC)CN(C)CC#CC    ZINC000307681199
CC#CCN1CCC[C@@H](C)C1    ZINC000607723854
CC#CCN(C)CC1(C)CC1    ZINC000897167642
C=C(C)C#CCN(CC)CC    ZINC000019798162
CC#CCN1CC[C@@H](C)[C@@H]1C    ZINC000336553812
C=CCC#CCN(CC)CC    ZINC000002022343
CC#CCN1C[C@H](C)C[C@H]1C    ZINC000336333000
CC#CCN1CCCCCC1    ZINC000220709593
CC#CCN[C@@H](CC)C1CC1    ZINC000162002929
CC#CCN[C@H](CC)C1CC1    ZINC000162003049
CC#CCN(C)CCC1CC1    ZINC000676716242
CC#CCN[C@@H]1CCC[C@@H]1C    ZINC000070830260
CC#CCCN(C)C1CCC1    ZINC000680884763
CC#CCN(C)C[C@H]1C[C@@H]1C    ZINC000625449894
CC#CCCN(CC)C1CC1    ZINC000680882264
C=CCCCN(C)CC#CC    ZINC000607735113
CC#CCN1[C@@H](C)CC[C@@H]1C    ZINC000336553855
CC#CCCN1CC[C@H](C)C1    ZINC000334192948
C=CCN(C)[C@H](C)C#CCC    ZINC000306363031
CC#CCN(C)CC=C(C)C    ZINC000306790331
CC#CCN(CC)C1CCC1    ZINC000607735092
CC#CCN1CCCC[C@H]1C    ZINC000607723812
C=C(C)CCN(C)CC#CC    ZINC000307676804
CC#CCN1CCC[C@H](C)C1    ZINC000307691631
CC#CCN[C@H]1CCC1(C)C    ZINC000306237779
C=C(C)CN(CC)CC#CC    ZINC000607725168
CC#CCCN1CCC[C@H]1C    ZINC000334190372
CC#CCN1CCCC[C@@H]1C    ZINC000607723811
CC#CCN1CC[C@H](C)[C@H]1C    ZINC000336553811
C=CCN(C)[C@@H](C)C#CCC    ZINC000306363030
CC#CCN1[C@H](C)CC[C@@H]1C    ZINC000336553853
CC#CCN1C[C@@H](C)[C@H](C)C1    ZINC000335492231
CC#CCN1CCC[C@H]1CC    ZINC000336332924
CC#CCN(CC)CC1CC1    ZINC000607732169
CC#CCN[C@H]1CCC[C@H]1C    ZINC000070830269
CC#CCN1CCC(C)(C)C1    ZINC000335555867
CC#CCN1CCC[C@@H]1CC    ZINC000336332922
CC#CCCNCC1(C)CC1    ZINC000226402846
CC#CCNC1CCCCC1    ZINC000002571628
CC#CCN1[C@H](C)CC[C@H]1C    ZINC000336553854
CC#CCN(C)[C@@H](C)C1CC1    ZINC000607724241
C=CCN(CC#CC)C(C)C    ZINC000741777717
CC#CCN1C[C@H](C)[C@H](C)C1    ZINC000335492230
CC#CCN(CCC)C1CC1    ZINC000307641488
CC#CCCN1CCC[C@@H]1C    ZINC000334190356
CC#CCN(C)C[C@H]1C[C@H]1C    ZINC000625449892
CC#CCN[C@@H]1CCC[C@H]1C    ZINC000070830268
CC#CCN[C@@H]1CCC1(C)C    ZINC000306237777
CC#CCN1CCC(C)CC1    ZINC000607723859
CC#CCN1C[C@@H](C)C[C@@H]1C    ZINC000336333001
CC#CCN(C)C[C@@H]1C[C@@H]1C    ZINC000625449893
CC#CCCN1CC[C@@H](C)C1    ZINC000334192956
CC#CCN[C@H]1CCC[C@@H]1C    ZINC000070830264
CC#CCN1C[C@H](C)C[C@@H]1C    ZINC000336333003
CC#CCN(C)CC1CCC1    ZINC000607731876
CC#CCS(=O)(=O)Cl    ZINC000100557484
O=C(O)C#Cc1cccs1    ZINC000032005689
CC[C@@H](O)C#CC(F)(F)F    ZINC000005468414
CC#CCSc1ncc[nH]1    ZINC000306392840
CC#CCNc1nccs1    ZINC000167996113
CC(C)(O)C#CC(F)(F)F    ZINC000071196137
CC[C@H](O)C#CC(F)(F)F    ZINC000005467588
CC#CCOc1nc(C)no1    ZINC000307100082
CC#CCn1nc(C)oc1=O    ZINC000657278493
N#CCC(=O)NCC#CCO    ZINC001332907984
COCC#Cc1nnc(C)o1    ZINC001253430513
COCC#CC(=O)NCC#N    ZINC001350612613
CC#CCOCc1nn[nH]n1    ZINC001331952786
CC#CCn1nnn(C)c1=O    ZINC000641519534
CC#CCOC(=O)C=C(C)C    ZINC000307341900
CC#CCOC(=O)C1(C)CC1    ZINC000307199648
CC#CCOC(=O)/C(C)=C/C    ZINC000388122661
CC#CCOC(=O)CC1CC1    ZINC000307567847
CCC#CCOC(=O)C1CC1    ZINC000893834444
CC#CCOC(=O)[C@H]1C[C@@H]1C    ZINC000306469410
CCCOC(=O)C#CC1CC1    ZINC000838370739
CC(C)OC(=O)C#CC1CC1    ZINC000838369569
O=C(O)C#CC1CCCCC1    ZINC000034518885
CC#CCOC(=O)C1CCC1    ZINC000307338121
CC#CCOC(=O)[C@@H]1C[C@@H]1C    ZINC000306469408
CC#CCOC(=O)[C@H]1C[C@H]1C    ZINC000306469409
CC#CCOC(=O)[C@@H]1C[C@H]1C    ZINC000306469407
C=CCCC(=O)OCC#CC    ZINC000307853479
C(#CC1CC1)COC1COC1    ZINC001224845292
CC#CCCOC(=O)C1CC1    ZINC000307640620
CC#CCOC(=O)/C(C)=C\C    ZINC000307743622
CC#CCNC1(C(N)=O)CC1    ZINC000306960922
CC#CCN1CCNC(=O)C1    ZINC000335555872
CC#CC(=O)N[C@H]1CCNC1    ZINC000232634831
CC#CC(=O)NC1CN(C)C1    ZINC001179756174
CC#CCNC(=O)NC1CC1    ZINC000160548938
CC#CC(=O)N1CC(C)(N)C1    ZINC001157632378
CC#CCNC(=O)N1CCC1    ZINC000306230176
CC#CC(=O)N1CCCCN1    ZINC000306967572
C=CCNC(=O)NCC#CC    ZINC000306750252
CC#CC(=O)NN(C)C1CC1    ZINC000819651534
NCCNC(=O)C#CC1CC1    ZINC000876502539
COCC#CCN(C)CC#N    ZINC000611080187
C=CCCO[C@H](C)C#CCC    ZINC001224340909
CC#CCO[C@@H](C)C1CCC1    ZINC001224357069
CC#C[C@@]1(O)CC[C@@H](C)CC1    ZINC000100716498
CC#C[C@@H](CC)OCC1CC1    ZINC001205546904
CC#CC[C@H](CC)OC1CC1    ZINC001205468270
C=C(C)CO[C@H](C#CC)CC    ZINC001206750606
C=C[C@@H](C#CC(C)(C)C)OC    ZINC001222701033
CCCCCC#CC(=O)CC    ZINC000003122112
CC#CCO[C@@H]1CCC[C@@H]1C    ZINC001224357325
CC#C[C@@H](CC)OC/C=C/C    ZINC001205051869
CC#C[C@H](CC)OCC1CC1    ZINC001205546903
CC#CCO[C@@H]1CC[C@@H](C)C1    ZINC001224358724
CC#CC[C@@H](CC)OC1CC1    ZINC001205468269
CC#CCO[C@H]1CC[C@H](C)C1    ZINC001224358725
C=C[C@H](CCC)OCC#CC    ZINC001224358704
CC#CCO[C@H]1CC[C@@H](C)C1    ZINC001224358727
CC#CCO[C@H](C)C1CCC1    ZINC001224357067
C=C(C)CO[C@@H](C#CC)CC    ZINC001206750607
C=C(C)CO[C@@H](C)C#CCC    ZINC001206744752
C=CCCO[C@@H](C)C#CCC    ZINC001224340908
CCC#C[C@H](C)OCC1CC1    ZINC001205541017
CC#CCO[C@H]1CCC[C@@H]1C    ZINC001224357323
CC#CCC/C=C(/C)CCO    ZINC000004533292
C/C=C/CO[C@H](C)C#CCC    ZINC001205042882
C=C[C@H](C#CC(C)(C)C)OC    ZINC001222701032
CC[C@@H](C)OCC#CC1CC1    ZINC001224844184
C=CCCO[C@H](C#CC)CC    ZINC001224339743
CC#CCOC1CCCCC1    ZINC001224355366
CC#C[C@H](CC)OC/C=C/C    ZINC001205051870
C=CCO[C@@H](CC)CC#CC    ZINC001205036774
C=C(C)CO[C@H](C)C#CCC    ZINC001206744753
CC[C@H](C)OCC#CC1CC1    ZINC001224844185
C=C[C@@H](CCC)OCC#CC    ZINC001224358701
C=CCO[C@H](CC)CC#CC    ZINC001205036776
C=CCCO[C@@H](C#CC)CC    ZINC001224339744
CC#CCO[C@@H]1CC[C@H](C)C1    ZINC001224358726
C/C=C/CO[C@@H](C)C#CCC    ZINC001205042883
CCC#C[C@@H](C)OCC1CC1    ZINC001205541016
CC#CCN1CCN(C)CC1    ZINC000039120703
NCC#CCN1CCCCC1    ZINC000039320552
CC#CCCNCC1CNC1    ZINC000710896746
CCCC#CCCCCCC    ZINC000002564178
CCCCC#CCCCCC    ZINC000002579229
CCC#CCCCCCCC    ZINC000002579234
CC#CCn1ccsc1=O    ZINC000127377371
CC#CCSc1ncco1    ZINC000306475284
CC#CCSc1cnn[nH]1    ZINC000306559449
CC#CCN1C(=O)COC1=O    ZINC000882275381
CC#CCSc1nnc[nH]1    ZINC000306874467
CC#CCCSCCC#N    ZINC000591133758
CC#CC(=O)N1CC(CO)C1    ZINC000227882932
COCC#CC(=O)N1CCC1    ZINC001350593461
CC#CC(=O)N1CCOCC1    ZINC000146552487
CC#CC(=O)N[C@@H]1CC[C@H]1O    ZINC000306750646
CC#CC(=O)N1CC[C@@H]1CO    ZINC000889150719
COCC#CC(=O)NC1CC1    ZINC001261661263
C=C[C@H](C)ONC(=O)C#CC    ZINC000846555988
C=C[C@@H](C)ONC(=O)C#CC    ZINC000846555987
C/C=C/C(=O)NCC#CCO    ZINC000717443662
O=C(O)C#C[C@@H]1CCCNC1    ZINC000258294535
CC#CC(=O)N1CC(C)(O)C1    ZINC000232586162
CC#CC(=O)N[C@@H]1CCOC1    ZINC000307258307
CC#CC(=O)N1CC(OC)C1    ZINC000306412718
O=C(NCC#CCO)C1CC1    ZINC000307749158
C=C[C@@H](CO)NC(=O)C#CC    ZINC000307683106
CC#CC(=O)NC1(C)COC1    ZINC000870666166
CC#CC(=O)N1CC[C@H](O)C1    ZINC000232598512
O=C(O)C#CC1CCNCC1    ZINC000258015584
C/C=C\C(=O)NCC#CCO    ZINC000717443660
CC#CC(=O)NC/C=C\CO    ZINC000306698025
CC#CC(=O)N[C@H]1C[C@@H](O)C1    ZINC000830554859
CC#CC(=O)NC/C=C/CO    ZINC000306949791
C=CCNC(=O)C#CCOC    ZINC001327719153
C=C[C@H](NCC#CC)C(=O)O    ZINC000300932585
CC#CC(=O)N(C)CC(C)=O    ZINC001179750462
C=C[C@H](CO)NC(=O)C#CC    ZINC000307683105
CC#CC(=O)N1CC[C@H]1CO    ZINC000889150721
CON(C)C(=O)C#CC1CC1    ZINC000837327521
CC#CC(=O)N1CCCCO1    ZINC000232587805
C=C[C@H](O)C(=O)NCC#CC    ZINC000613122604
C=C[C@@H](NCC#CC)C(=O)O    ZINC000300932581
CC#CC(=O)N(C)C1COC1    ZINC001179752641
CC#CC(=O)N[C@H]1CCOC1    ZINC000307258310
CC#CC(=O)N[C@H]1C[C@H](O)C1    ZINC000856395118
C=CCCONC(=O)C#CC    ZINC000856035165
CC#CC(=O)NOCC1CC1    ZINC000817361631
C=C(C)CONC(=O)C#CC    ZINC000846534804
O=C(O)C#C[C@H]1CCCNC1    ZINC000258294533
C=C[C@@H](O)C(=O)NCC#CC    ZINC000613122602
C=C(CO)C(=O)NCC#CC    ZINC000306360883
CC#CCON=C(C)C(C)=O    ZINC000902760225
C#CCN(CC#CC)CCF    ZINC000307569633
CC#CCN1CCC=C(F)C1    ZINC000335570325
CC#CCNC(=O)C(C)(C)C    ZINC000160632769
CC#CC(=O)NC(CC)CC    ZINC000307570682
CC#CCO[C@@H]1CCN(C)C1    ZINC001224357245
CC#CCN1CCOC[C@@H]1C    ZINC000335555883
CC#CCCNC(=O)CCC    ZINC000163476264
CC#CCN1C[C@H](C)[C@H](O)C1    ZINC000307492187
CC#CCN1C[C@@H](O)C[C@@H]1C    ZINC000307323216
CC#CCNC(=O)[C@@H](C)CC    ZINC000307506539
OCCC#CCN1CCCC1    ZINC000005630991
CC#CCN1CC[C@@H](OC)C1    ZINC000335656458
CC#CC(=O)N[C@H](C)C(C)C    ZINC000230499967
CC#CCCN1CC[C@@H](O)C1    ZINC000158039029
CC#CCCN1CC[C@H](O)C1    ZINC000158038879
CC#CC(=O)NC(C)(C)CC    ZINC000017684663
CC#CC(=O)NCCC(C)C    ZINC000148086965
CC#CCN(C)C(=O)CCC    ZINC000647542154
CC#CCNC(=O)CCCC    ZINC000307666984
CC#CCN1C[C@@H](C)[C@@H](O)C1    ZINC000307492184
CC#CCN1CCC[C@H]1CO    ZINC000051666371
CC#CCNCC1(O)CCC1    ZINC000131191078
CC#CC(=O)N(C)[C@H](C)CC    ZINC000306364986
CC#CCN(C)C1(CO)CC1    ZINC000306719112
COCC#CCN1CCCC1    ZINC000005915050
CC#CCCN1CCOCC1    ZINC000219482081
CC#CCNC(=O)[C@H](C)CC    ZINC000307506538
CC#CCN1CCO[C@H](C)C1    ZINC000307659065
CC#CCCCC(=O)N(C)C    ZINC000307645895
CC#CC(=O)N(CC)CCC    ZINC000307732461
CC#CC(=O)NCCCCC    ZINC000148088701
CC#CC(=O)N(C)[C@@H](C)CC    ZINC000306364987
CC#CCCN1CC[C@H]1CO    ZINC000934015854
CC#CCN1C[C@@H](C)[C@H](O)C1    ZINC000307492191
CC#CC(=O)N[C@@H](C)CCC    ZINC000306457798
CCN(C)C(=O)C#CC(C)C    ZINC000821336025
CC#CCN1CC[C@](C)(O)C1    ZINC000226212887
CC#CCN[C@H](CO)C1CC1    ZINC000307535006
CC#CCCNC(=O)C(C)C    ZINC000163340335
CC#CCN(CCO)C1CC1    ZINC000051666339
CC#CCN[C@H]1COC[C@H]1C    ZINC000575484566
CC#CCN1C[C@H](O)C[C@H]1C    ZINC000307323217
CC#CCN(C)C1CC(O)C1    ZINC000306759634
CC#CCN1CCOC[C@H]1C    ZINC000307124971
CC#CCN[C@@H](CO)C1CC1    ZINC000307535007
OCC#CCN1CCCCC1    ZINC000002255721
C=CCN(C)CC#CCOC    ZINC000681696749
CC#CCN[C@@H]1COC[C@H]1C    ZINC000575484570
CC(C)C#CC(=O)NC(C)C    ZINC000224295388
CC#CCN1CC[C@@H](O)[C@H]1C    ZINC000650187953
CC#CCN1C[C@@H](O)C[C@H]1C    ZINC000307323214
CCCC#CC(=O)N(C)CC    ZINC001184266279
CC#CCNC(=O)CC(C)C    ZINC000306629832
CC#CC(=O)N(CC)C(C)C    ZINC000306581146
CC#CC(=O)N(C)C(C)(C)C    ZINC000844090983
CC#CCN1CCCOCC1    ZINC000335664096
CCCNC(=O)C#CC(C)C    ZINC000854176616
CC#CCN[C@H]1COC[C@@H]1C    ZINC000575484568
CC#CCN1C[C@H](O)[C@@H](C)C1    ZINC000307492189
CC#CC(=O)N(C)CCCC    ZINC000196175963
CN(C)C(=O)C#CC(C)(C)C    ZINC000137415702
CC#CCN1CCC[C@@H]1CO    ZINC000051666369
CC#CCN1C[C@H](O)C[C@@H]1C    ZINC000307323215
CC#CC(=O)N[C@H](C)CCC    ZINC000306457797
CC#CC(=O)N(C)CC(C)C    ZINC000306288610
CC#CCO[C@H]1CCN(C)C1    ZINC001224357246
CC#CCO[C@@H]1CCCNC1    ZINC000051787444
CC#CCN1CCO[C@@H](C)C1    ZINC000307352937
CCNC(=O)C#CC(C)(C)C    ZINC000837306937
CC#CCO[C@H]1CCCNC1    ZINC000051787445
CC#CCCCC(=O)NCC    ZINC000307665735
CC#CCN(C)C(=O)C(C)C    ZINC000647540575
CC#CCN1CC[C@H](CO)C1    ZINC000051887608
CC#CCN1CCC[C@H](O)C1    ZINC000051666332
COCC#CCN(C)C1CC1    ZINC000677818415
CC#CCN1CCC[C@@H](O)C1    ZINC000051666334
CC#CCN(C)[C@@H]1CCOC1    ZINC000336333037
CC#CCN1CC[C@H](OC)C1    ZINC000335656459
CC#CCCN1CC[C@@H]1CO    ZINC000934015853
CC#CCOC1CN(CC)C1    ZINC001224355516
CC#CCN1CCC(O)CC1    ZINC000051666335
CC#CCN1CC[C@@H](CO)C1    ZINC000051887609
CC#CCN(C)[C@H]1CCOC1    ZINC000336333038
CC#CCN[C@@H]1COC[C@@H]1C    ZINC000575484567
CC#CC(=O)N[C@@H](C)C(C)C    ZINC000230499932
CC#CC(=O)NCC(C)(C)C    ZINC000148091652
CC#CCN1CC[C@@](C)(O)C1    ZINC000226212875
CC#CCNC(=N)NCCC    ZINC000160546885
CC#CCNC(=N)NC(C)C    ZINC000160547448
CC#CCCN(CC)C(C)C    ZINC000764955536
CC#CCN(C)[C@@H](C)CCC    ZINC000039080416
CC#CCCN(C)CC(C)C    ZINC000680882203
CC#CCN(C(C)C)C(C)C    ZINC000001666131
CC#CCN[C@H](C)[C@H](C)CC    ZINC000051663454
CC#CCN(C)C[C@H](C)CC    ZINC000607731559
CC#CCN(CC)CCCC    ZINC000607724135
CC#CCN(CC)CC(C)C    ZINC000607732680
CC#CCN(C)CCC(C)C    ZINC000039080400
CC#CCN(C)[C@@H](C)C(C)C    ZINC000307582912
CC#CCN(C)CC(C)(C)C    ZINC000607729052
CCCC#CCN(CC)CC    ZINC000002022345
CC#CCN[C@@H](C)[C@@H](C)CC    ZINC000051663459
CC#CCCN(C)[C@H](C)CC    ZINC000680885659
CC#CCN(CC)C(C)(C)C    ZINC000018689911
CC#CCCN(C)CCCC    ZINC000680882483
CC#CCN[C@H](C)[C@@H](C)CC    ZINC000051663456
CC#CCN(C)[C@H](C)CCC    ZINC000039080414
CC#CCCN(C)[C@@H](C)CC    ZINC000680885658
CC#CCN(CCC)C(C)C    ZINC000653797570
CC#CCN(C)C(C)(C)CC    ZINC000607732134
CC#CCN(CC)[C@@H](C)CC    ZINC000661103526
CC#CCN(C)C[C@@H](C)CC    ZINC000607731558
CC#CCN(C)[C@H](C)C(C)C    ZINC000307582913
CC#CCN(CCC)CCC    ZINC000001666136
CC#CCN(C)CCCCC    ZINC000382300623
CC#CCN[C@@H](C)[C@H](C)CC    ZINC000051663457
CC#CCN(CC)[C@H](C)CC    ZINC000661103527
CC#CCn1ncsc1=O    ZINC000306474679
CC#CCn1cc(Cl)cn1    ZINC000335525584
C=C[C@@H](O)C(=O)OCC#CC    ZINC000307683727
CC#CCO[C@@H]1CCOC1=O    ZINC001224357596
O=C(O)C#CC1CCOCC1    ZINC000070835718
O=C(O)C#C[C@@H]1CCCOC1    ZINC000070835703
CCOC(=O)C#CC1COC1    ZINC000685954318
C[C@@]1(C#CC(=O)O)CCCO1    ZINC000087231487
CC#CCO[C@H]1CCOC1=O    ZINC001224357597
O=C(O)C#C[C@@H]1CCCCO1    ZINC000070835970
CC#CCO[C@@H]1COC(=O)C1    ZINC001224357714
O=C(O)C#C[C@H]1CCCCO1    ZINC000070835972
C=C[C@H](O)C(=O)OCC#CC    ZINC000307683728
C[C@]1(C#CC(=O)O)CCCO1    ZINC000087231486
O=C(O)C#C[C@H]1CCCOC1    ZINC000070835700
CC#CCN(C)C(=O)C(N)=O    ZINC001336007292
CC#CC(=O)N[C@H](C)C(N)=O    ZINC000306399652
CC#CCNC(=O)C=NOC    ZINC000388113490
CC#CC(=O)N(C)CC(N)=O    ZINC000306407983
CC#CC(=O)N[C@@H](C)C(N)=O    ZINC000306428620
CC#CCCNC(=O)C(N)=O    ZINC001329804216
CC#CC(=O)NCC(=O)NC    ZINC000306717280
CC#CC(=O)N1CCOCN1    ZINC000928948768
CC#CCNC(=O)C(=O)NC    ZINC000307541458
CC#CC(=O)NCCC(N)=O    ZINC000306361930
CC#CCSCC1CCC1    ZINC000307172722
CC#CCCSC/C=C\C    ZINC000307827186
CC#CCSCC=C(C)C    ZINC000306883502
CC#CCCSC1CCC1    ZINC000590740043
C=CCCSCCC#CC    ZINC000306852322
CC#CCSC1CCCC1    ZINC000306475535
C=C(C)CSCCC#CC    ZINC000306636466
CC#CCSCCC1CC1    ZINC000306387987
CC#CCCSC/C=C/C    ZINC000306205898
C=CCCCSCC#CC    ZINC000306256322
CC#CCCSCC1CC1    ZINC000307172757
C=C(CC)CSCC#CC    ZINC000306475331
CC#CCOC[C@H]1C[C@H](O)C1    ZINC001217922646
CCC#CCOC(=O)CCC    ZINC000893832723
CC#CCCC(=O)OCCC    ZINC000001732392
CC#CCO[C@@H]1CCCCO1    ZINC000078521187
CC#CCOC[C@H]1C[C@@H](O)C1    ZINC001217921144
CC#CCO[C@H]1CCCCO1    ZINC000078521189
CC#C[C@H](CC)OC1COC1    ZINC001222687456
CC#CCOC[C@@H]1CCCO1    ZINC001224357000
CCCCCC#CC(=O)OC    ZINC000001698307
CCCCC#CC1(O)COC1    ZINC001772820977
CC#CCO[C@H]1CCCOC1    ZINC001224355443
CC#C[C@@H](CC)OC1COC1    ZINC001222687455
CC#CCOC(=O)[C@H](C)CC    ZINC000307628379
CC#CCO[C@@H]1CCCOC1    ZINC001224355442
CC#CCOC(=O)CCCC    ZINC000090156903
CCC#CCOC(=O)C(C)C    ZINC000893833479
CC#CCCOC(=O)C(C)C    ZINC000143625886
CCC#C[C@H](C)OC1COC1    ZINC001222687178
CC#CCCCC(=O)OCC    ZINC000388101035
CC#CCOC[C@H]1CCCO1    ZINC001224356997
CCOC(=O)C#CC(C)(C)C    ZINC000032299039
OCC#CC1(O)CCCCC1    ZINC000002172041
CC#CCOC(=O)CC(C)C    ZINC000307567196
CCC#C[C@@H](C)OC1COC1    ZINC001222687177
CC#CCOC1CCOCC1    ZINC001224357710
CC#CCOC(=O)[C@@H](C)CC    ZINC000307628380
CCCCC#CC(=O)OCC    ZINC000001732418
CCCCCCC#CC(=O)O    ZINC000001701842
CC#CCCOC(=O)CCC    ZINC000394311020
CC#CCOC(=O)C(C)(C)C    ZINC000148382561
CC#CCO[C@H]1COC[C@@H]1C    ZINC001224354925
CC#CCNC(=O)NC(C)C    ZINC000160548776
CC#CCCNC(=O)N(C)C    ZINC000158943447
CC#CCN(C)[C@H](C)C(N)=O    ZINC000306471740
CC#CCN(C)C(=O)NCC    ZINC000307380045
CC#CCO/N=C(\N)C(C)C    ZINC000307616032
CC#CCNC(=O)CN(C)C    ZINC000307086102
CC#CCN(C)C(=O)[C@@H](C)N    ZINC001574067358
CC#CCN(C)CC(=O)NC    ZINC000306927155
CC#CCO/N=C(\N)CCC    ZINC000307696164
CC#CCCNC(=O)NCC    ZINC000095942739
CCCC#CC(=O)NCCN    ZINC001219870428
CC#CCCNCCC(N)=O    ZINC000122693099
CC#CCN(C)C(=O)[C@H](C)N    ZINC001574067361
NCC#CCN1CCOCC1    ZINC000039320551
CC#CC(=O)NCCCCN    ZINC000307671476
CC#CC(=O)NCCN(C)C    ZINC000306297657
CC#CCN(C)C(=O)N(C)C    ZINC000306847355
CC#CCN(CC)CC(N)=O    ZINC000307732237
CC#CCNCCNC(C)=O    ZINC000051663217
CC#CCN(C)[C@@H](C)C(N)=O    ZINC000306928900
CC#CCN(C)CCC(N)=O    ZINC000307561917
CC(=O)NCC#CCN(C)C    ZINC000717901910
CC#CCNC(=O)NCCC    ZINC000160549512
CCCCCCCC#CCO    ZINC000002390308
CCC#C[C@H](C)OCC(C)C    ZINC001204930389
CC#C[C@H](CC)OCCCC    ZINC001205150083
CCC#C[C@H](C)OCCCC    ZINC001205139438
CC#CCO[C@@H](CC)C(C)C    ZINC001224364979
CC#CCO[C@@H](CC)CCC    ZINC001224355473
CC#CCO[C@H](CC)CCC    ZINC001224355475
CC#CCO[C@@H](C)CC(C)C    ZINC001224357797
CC#CC[C@@H](CC)OCCC    ZINC001205098230
CC#C[C@@H](CC)OCC(C)C    ZINC001204931582
CCC#C[C@H](C)O[C@@H](C)CC    ZINC001204623783
CC#CC[C@@H](CC)OC(C)C    ZINC001204612325
CC#CCO[C@@H](C)[C@H](C)CC    ZINC001224359503
CC#CCO[C@H](CC)C(C)C    ZINC001224364980
CC#CCO[C@@H](C)[C@@H](C)CC    ZINC001224359501
CCC#C[C@@H](C)OCCCC    ZINC001205139439
CC#C[C@H](CC)O[C@@H](C)CC    ZINC001204630669
CC#C[C@H](CC)O[C@H](C)CC    ZINC001204630671
CC#C[C@@H](CC)OCCCC    ZINC001205150084
CC#CCO[C@@H](C)CCCC    ZINC001224355021
CCC#C[C@H](C)O[C@H](C)CC    ZINC001204623785
CC#CCO[C@H](C)CCCC    ZINC001224355022
CCC#C[C@@H](C)OCC(C)C    ZINC001204930391
CCCCCCC#CCCO    ZINC000100018187
CC#CCO[C@H](C)[C@@H](C)CC    ZINC001224359502
CC#C[C@H](CC)OCC(C)C    ZINC001204931580
CCC#C[C@@H](C)O[C@@H](C)CC    ZINC001204623784
CC#C[C@@H](CC)O[C@H](C)CC    ZINC001204630668
CC#CC[C@H](CC)OCCC    ZINC001205098229
CC#C[C@@H](CC)O[C@@H](C)CC    ZINC001204630670
CCCCC#CCCCCO    ZINC000002565722
CC#CC[C@H](CC)OC(C)C    ZINC001204612323
CCC#C[C@@H](C)O[C@H](C)CC    ZINC001204623782
CC#CCO[C@H](C)[C@H](C)CC    ZINC001224359500
CC#CCO[C@H](C)CC(C)C    ZINC001224357798
CC#CCn1cnc(Cl)n1    ZINC000307667583
CC#CC(=O)NC1CSC1    ZINC000912631812
N#CC#Cc1ccc(C=O)cc1    ZINC000257355109
COC(=O)C#CCNC(C)=O    ZINC000307314915
CC#CCN(C)C(=O)C(=O)O    ZINC001602734997
CC#CC(=O)O[C@H]1CNOC1    ZINC000848058901
CC#CC(=O)NCC(=O)OC    ZINC000234524665
CC#CC(=O)N(C)CC(=O)O    ZINC000232579904
CC#CC(=O)NCCC(=O)O    ZINC000232612260
CC#CC(=O)N[C@@H](C)C(=O)O    ZINC000232623678
CC#CC(=O)N[C@H](C)C(=O)O    ZINC000232631190
CC#CCNC(=O)[C@H]1C[C@@H]1F    ZINC001263771346
CC#CC(=O)NNC(=O)NC    ZINC000306468719
CC#CCNC(=O)[C@H]1C[C@H]1F    ZINC001263771347
CC#CCNC(=O)[C@@H]1C[C@H]1F    ZINC001263771348
C#CCc1cncc(C#CC)c1    ZINC001249949876
CC#CC(=O)NN(C)C(N)=O    ZINC000306199662
CC#CCNC(=O)[C@@H]1C[C@@H]1F    ZINC001263771349
CC#CCN1CCSCC1    ZINC000336552968
CC#CC(=O)NC(C)(C)CO    ZINC000017684669
CC#CCN(C)CCC(=O)O    ZINC000051664383
CCC#C[C@@H](C)OCC(N)=O    ZINC001205857100
CC#CC(=O)NCCCCO    ZINC000232612715
CC#CC(=O)N[C@H](CC)CO    ZINC000234028211
CC#CCN(C)C(=O)[C@H](C)O    ZINC000647540574
CC#CCNC(=O)[C@@H](C)OC    ZINC000160629420
CCCNC(=O)C#CCOC    ZINC001327745217
CC#CCN[C@H](CC)C(=O)O    ZINC000167695384
CC#CCCN[C@H](C)C(=O)O    ZINC000161416102
CC#CCCNC(=O)[C@H](C)O    ZINC000307604613
CC#CCN1C[C@H](O)[C@@H](O)C1    ZINC000232468579
CC#CC[C@@H](CO)NC(C)=O    ZINC000649195008
CON(C)C(=O)C#CC(C)C    ZINC000820501104
CC#CC(=O)N[C@@H](CC)CO    ZINC000233870209
CC(C)C#CC(=O)NCCO    ZINC000854131639
CC#CC(=O)N(C)[C@H](C)CO    ZINC000232582475
CCN(C)C(=O)C#CCOC    ZINC001187122068
CC#CCN[C@@H](CC)C(=O)O    ZINC000167695267
CC#CC(=O)NCCOCC    ZINC000307736087
CCONC(=O)C#CC(C)C    ZINC000820517192
CC#CC(=O)N[C@@H](C)CCO    ZINC000232624073
CC#CCCNC(=O)COC    ZINC000163342274
CC#CC[C@H](CO)NC(C)=O    ZINC000649195007
CC#CCCNC(=O)CCO    ZINC000902922919
CC#CCNC(=O)COCC    ZINC000160631167
CC#CCN1C[C@@H](O)[C@H](O)C1    ZINC000232468453
CC#CC(=O)NC[C@@H](O)CC    ZINC000234050148
CC#CC(=O)NCCCOC    ZINC000148079389
CC#CCN(C)C(=O)CCO    ZINC000902940081
CC#CCN(C)C(=O)[C@@H](C)O    ZINC000647540573
CC#CC(=O)N[C@@H](C)COC    ZINC000307713669
CC#CCN(C)C(=O)COC    ZINC000647542134
CC#CCCN[C@@H](C)C(=O)O    ZINC000161416002
CC#CC(=O)N(C)C[C@H](C)O    ZINC000232580902
CC#CC(=O)NC[C@H](C)OC    ZINC000306507934
CC#CC(=O)N[C@H](C)COC    ZINC000306150047
CONC(=O)C#CC(C)(C)C    ZINC000837329122
CC#CCCCC(=O)NOC    ZINC000307689562
CC#CC(=O)N(C)C[C@@H](C)O    ZINC000232580625
CCCC(=O)NCC#CCO    ZINC000306488942
CC#CCNC(=O)C(C)(C)O    ZINC000232469717
CC#CCNC(C)(C)C(=O)O    ZINC000083644178
CC#C[C@H](CC)OCC(N)=O    ZINC001205856303
CC#CC(=O)N[C@H](C)CCO    ZINC000232631480
CC#CCCN(C)CC(=O)O    ZINC000165145276
CC#CC(=O)N(C)CCOC    ZINC000307726117
CC#CC(=O)N(CC)OCC    ZINC000831462967
CC#CC(=O)N(CC)CCO    ZINC000233453291
CC#CC(=O)NC[C@H](O)CC    ZINC000233893988
COCC#CC(=O)NC(C)C    ZINC001328607697
CC#C[C@@H](CC)OCC(N)=O    ZINC001205856302
CC#CCN(C)[C@@H](C)C(=O)O    ZINC000054067470
CCC#C[C@H](C)OCC(N)=O    ZINC001205857101
CC#CCN(C)CC(=O)OC    ZINC000051666280
CC(C)C(=O)NCC#CCO    ZINC000306517644
CC#CCN1C[C@@H](O)[C@@H](O)C1    ZINC000086331361
CCCC#CC(=O)NCCO    ZINC001184267607
CC#CC(=O)NC[C@@H](C)OC    ZINC000306507933
CC#CC(=O)NCC(C)(C)O    ZINC000232610325
CC#CCN(CC)CC(=O)O    ZINC000051664385
CC#CCNC(=O)CCOC    ZINC000307757351
CC#CC(=O)N(OC)C(C)C    ZINC001334303820
CC#CCCNC(=O)[C@@H](C)O    ZINC000307391651
CC#CCNC(=O)[C@H](C)OC    ZINC000160629521
CC#CCN(C)[C@H](C)C(=O)O    ZINC000054067472
CC#CCN1CC[C@@H](CF)C1    ZINC000880294788
CC#CC[C@H](CO)NC(=N)N    ZINC000656508593
CC#CCN1CC[C@](C)(F)C1    ZINC000306380234
CC#CCN1CCC[C@@H](F)C1    ZINC000902994329
CC#CC[C@@H](CO)NC(=N)N    ZINC000656508592
CC#CCN1CCC(F)CC1    ZINC000880240368
CC#CCN1CC[C@H](CF)C1    ZINC000880294787
CC#CCN1CCC[C@H](F)C1    ZINC000902994330
CC#CCN1CC[C@@](C)(F)C1    ZINC000306380232
CCN(CC)CC#CCOC    ZINC000005311449
CC#CCN(C)C[C@@H](C)OC    ZINC000671737085
CC#CCCN(C)CCOC    ZINC000680883095
CC#CCCNC[C@@H](O)CC    ZINC000229979516
CC#CCN(C)C(C)(C)CO    ZINC000126261655
CC#CCN[C@H](CO)C(C)C    ZINC000086124410
CC#CCN(CC)[C@H](C)CO    ZINC000307616295
CC#CCN(C)CCOCC    ZINC000307898797
CC#CCCN[C@H](C)COC    ZINC000165100637
CC#CCN(C)[C@H](C)CCO    ZINC000649867799
CCC#C[C@H](C)OCCCN    ZINC001217879214
CCN(CC)CC#C[C@@H](C)O    ZINC000005715131
CC#CCN(C)CCCOC    ZINC000607727795
CC#CCNC(C)(C)COC    ZINC000135065676
CC#CCN(CCO)C(C)C    ZINC000051666337
CC#CC[C@@H](CO)NC(C)C    ZINC000717751111
CC#C[C@@H](CC)OCCCN    ZINC001217927629
CC#CCCN[C@H](C)[C@@H](C)O    ZINC000125729688
CC#CCN(C)[C@@H](C)CCO    ZINC000649867800
CCC#C[C@@H](C)OCCCN    ZINC001217879212
CC#CCCN[C@@H](C)[C@@H](C)O    ZINC000125729498
CC#CC[C@H](CO)NC(C)C    ZINC000717751110
CC#CCN(CC)CCCO    ZINC000128483762
CC#CCCN[C@@H](C)[C@H](C)O    ZINC000125729877
CC#CCN(C)[C@H](C)COC    ZINC000307696953
CC#CCN(C)C[C@H](C)OC    ZINC000671737086
CC#CCN(CC)CCOC    ZINC000220596085
CC#CCO[C@H](C)CN(C)C    ZINC001224358240
CC#CCN(C)C[C@H](O)CC    ZINC000307674832
CC#CCN(CC)[C@@H](C)CO    ZINC000307656235
CC#CCN(C)[C@H](CC)CO    ZINC000307674500
CC#CCN(C)C[C@@H](O)CC    ZINC000307674833
CC#CCCN[C@@H](C)COC    ZINC000165100532
CC#CCN(C)CC(C)(C)O    ZINC000083825839
CCCN(C)CC#CCOC    ZINC000677817889
CC#CCCNC[C@H](O)CC    ZINC000229979512
CC#CCN(C)[C@@H](CC)CO    ZINC000307674501
CCN(CC)CC#C[C@H](C)O    ZINC000005715136
CC#CCO[C@@H](C)CN(C)C    ZINC001224358242
CC#CCN(CCC)CCO    ZINC000051666361
CC#CCN(C)[C@@H](C)COC    ZINC000307696954
CC#CCCN(CC)CCO    ZINC000158038207
CC#CCCN[C@H](C)[C@H](C)O    ZINC000125730081
CC#C[C@H](CC)OCCCN    ZINC001217927630
CCCN(CC)CC#CCO    ZINC000065740995
ClCC#Cc1cccs1    ZINC000040238003
CC#CC(=O)NOCC(N)=O    ZINC000232623026
CC#CCOC(=O)[C@@H]1C[C@@H]1F    ZINC001525123650
CC#CCS[C@H](C)C(C)=O    ZINC000307334555
CC#CCCSC1COC1    ZINC000901634475
CC#CCOC(=O)[C@@H]1C[C@H]1F    ZINC001525123649
CC#CCOC(=O)[C@H]1C[C@@H]1F    ZINC001525123641
CC#CCOC(=O)[C@H]1C[C@H]1F    ZINC001525123648
O=C(C#CC1CC1)OCCF    ZINC000838366443
CC#CCCSCC(C)=O    ZINC000306294770
CC#CCS[C@@H](C)C(C)=O    ZINC000307334566
CC(C)(C)C#C/C=C\CCl    ZINC000085484760
CC(C)(C)C#C/C=C/CCl    ZINC000002525704
ClCC#CC1CCCCC1    ZINC000002002629
CC#CCOC(=O)[C@@H](C)OC    ZINC000307734755
CC#CCOC(=O)[C@H](C)OC    ZINC000307734756
CC#C[C@@H](CC)OCC(=O)O    ZINC001225023952
CC#CCOC(=O)CCOC    ZINC000307934380
CCC(=O)OCC#CCOC    ZINC000307645231
CC#CCOC(=O)C[C@@H](C)O    ZINC001224357789
CC[C@H](C#CC(=O)OC)OC    ZINC001222701457
CC#CCOC1COCOC1    ZINC001224355023
CCOC(=O)C#CC[C@@H](C)O    ZINC000039433779
CCOC(C#CC=O)OCC    ZINC000002539647
CCC#C[C@@H](C)OCC(=O)O    ZINC001225023660
CCOC(=O)C#CC[C@H](C)O    ZINC000039433780
CC#CCCOC(=O)COC    ZINC000388137778
CC#CCOC(=O)COCC    ZINC000388074415
CC#C[C@H](CC)OCC(=O)O    ZINC001225023953
CCC#C[C@H](C)OCC(=O)O    ZINC001225023664
CC#CCOC(=O)[C@@H](O)CC    ZINC000307704988
CC#CCOC(=O)[C@H](O)CC    ZINC000307704986
CC#CCO[C@H](C)C(=O)OC    ZINC001224357757
CC#CCOC[C@H]1COCO1    ZINC001224355261
CC[C@@H](C#CC(=O)OC)OC    ZINC001222701458
CC#CCOC[C@@H]1COCO1    ZINC001224355259
CC#CCOC(=O)C(C)(C)O    ZINC000141265207
NC(=O)CCNCC#CCO    ZINC000717542592
CCNC(=O)NCC#CCO    ZINC000717554898
CC#CCCNC(=O)NOC    ZINC000306968402
CC#CC(=O)NCCONC    ZINC001179756598
CC#CCCNCC[N+](=O)[O-]    ZINC000905203282
COCC#CC(=O)NCCN    ZINC001219872727
CC#CCN(C)CC[N+](=O)[O-]    ZINC000930590126
CC#CC[C@H](CO)NC(N)=O    ZINC000647638402
CC#CCCONC(=N)CO    ZINC000883012570
C/C=C(/C)C#Cc1ccccc1    ZINC000199570609
CC#CCONC(=O)N(C)C    ZINC000902602633
CC#CCO/N=C(\N)CCO    ZINC000307569800
CC#CC[C@@H](CO)NC(N)=O    ZINC000647638401
CC#CCONC(=O)NCC    ZINC000902772983
CC#CCNC(=O)NOCC    ZINC000307325095
CC#CCSCCC(C)C    ZINC000306695500
CC#CCSCCCCC    ZINC000307405923
CC#CCSC(CC)CC    ZINC000307663992
CC#CCSC[C@@H](C)CC    ZINC000306363627
CC#CCSCC(C)(C)C    ZINC000306474296
CC#CCS[C@@H](C)C(C)C    ZINC000306916931
CC#CCSC[C@H](C)CC    ZINC000306363626
CC#CCCSCCCC    ZINC000307484850
CC#CCS[C@H](C)C(C)C    ZINC000306916930
CC#CCCSCC(C)C    ZINC000306302112
CC#CCO[C@H](C)COCC    ZINC001224358545
CC#C[C@@H](CC)OCCCO    ZINC001217927409
CCC#C[C@H](C)OCCOC    ZINC001204971283
CC#CCOC[C@H](C)OCC    ZINC001224358758
CCC#C[C@@H](C)OC[C@@H](C)O    ZINC001205779049
CC#CCOC[C@@H](CC)OC    ZINC001224359602
CCC#C[C@H](C)OC[C@H](C)O    ZINC001205779046
CC#CCO[C@@H](CC)COC    ZINC001224358924
CC#C[C@H](CC)OCCOC    ZINC001204979264
CCC#CCO[C@H](C)OCC    ZINC000005767922
CC#C[C@H](CC)OC[C@@H](C)O    ZINC001205786952
CC#C[C@@H](CC)OC[C@H](C)O    ZINC001205786954
CC#CC[C@H](CC)OCCO    ZINC001217893880
CC#CCOCCOC(C)C    ZINC001224357586
CC#CCO[C@H](CC)COC    ZINC001224358923
CC#CCOC[C@H](CC)OC    ZINC001224359603
CCC#C[C@@H](C)OC[C@H](C)O    ZINC001205779042
CCC#CC(OCC)OCC    ZINC000002390368
CC#C[C@@H](CC)OC[C@@H](C)O    ZINC001205786958
CC#C[C@@H](CC)OCCOC    ZINC001204979263
CC#CCOC[C@@H](C)OCC    ZINC001224358757
CC#CCOCC[C@@H](C)OC    ZINC001224359331
CC#C[C@H](CC)OC[C@H](C)O    ZINC001205786957
CCC#CCO[C@@H](C)OCC    ZINC000005767921
CCC#C[C@@H](C)OCCCO    ZINC001217878911
CC#C[C@H](CC)OCCCO    ZINC001217927411
CC#CC[C@@H](CC)OCCO    ZINC001217893879
CC#CCOCC[C@H](C)OC    ZINC001224359332
CCC#C[C@H](C)OC[C@@H](C)O    ZINC001205779040
CC#CCO[C@@H](C)COCC    ZINC001224358546
CCC#C[C@H](C)OCCCO    ZINC001217878912
CCC#C[C@@H](C)OCCOC    ZINC001204971282
CCNC(C#CCO)NCC    ZINC000098071496
ClCC#Cc1ccns1    ZINC000306800965
C=C(Cl)CNC(=O)C#CC    ZINC000232610491
CC#CC(=O)NC/C=C/Cl    ZINC000891200332
CC#CC(=O)NC/C=C\Cl    ZINC000891200333
N#Cc1ccccc1C#CCO    ZINC000002525642
N#Cc1ccc(C#CCO)cc1    ZINC000002559206
N#Cc1cccc(C#CCO)c1    ZINC000004299207
CC#CCCSCC(N)=O    ZINC000591136950
CC#CC(=O)NCCSC    ZINC000306369458
CC#CCSCCC(N)=O    ZINC000600606646
CC#CC(=O)NCCCS    ZINC001179756536
CC#Cc1cncc(NC#N)c1    ZINC001168632692
CC#CCSCC(=O)NC    ZINC000306493803
C=C(Cl)CN(C)CC#CC    ZINC000839612298
CC#CC(=O)NOCCOC    ZINC000234659741
CC#CCN(C)C/C=C/Cl    ZINC000306226126
CC#CCONC(=O)OCC    ZINC000818106458
CC#CC(=O)NC[C@@H](O)CO    ZINC000232617342
C[C@H](O)C(=O)NCC#CCO    ZINC000655057432
COCC#CC(=O)NCCO    ZINC001187121678
COCC#CCONC(C)=O    ZINC000306292076
CCONC(=O)C#CCOC    ZINC001330714176
COCC#CC(=O)N(C)OC    ZINC001327772321
CC#CCN(C)C/C=C\Cl    ZINC000378867692
COCC(=O)NCC#CCO    ZINC000306420619
C[C@@H](O)C(=O)NCC#CCO    ZINC000655057433
CC#CCNC(=O)C(C)(C)F    ZINC000306344747
C=CCc1cncc(C#CC)c1    ZINC001249954157
CC(C)C#CC(=O)NCCF    ZINC000847048513
C=C(C)c1cncc(C#CC)c1    ZINC001240837267
CC#CCNC(=O)[C@@H](F)CC    ZINC001262616078
CC#CCNC(=O)[C@H](F)CC    ZINC001262616077
CC#CC(=O)N(C)CCCF    ZINC000925539194
CC#CCNC(=O)CCCF    ZINC000613123028
CC#Cc1cncc(C2CC2)c1    ZINC001250033182
CC#CCN(C)CCSC    ZINC000610677035
CC#CCSCCN(C)C    ZINC000307385782
CC#CCNC[C@@H](O)COC    ZINC000070590269
COCC#CCN(C)CCO    ZINC000677817654
CC#CCN(C)C[C@H](O)CO    ZINC000930590040
CC#CCN(CCO)CCO    ZINC000051666328
C[C@@H](NCC#CCO)[C@H](C)O    ZINC000717543279
CC[C@@H](O)CNCC#CCO    ZINC000647526182
C[C@@H](O)[C@H](C)NCC#CCO    ZINC000717543278
CC[C@H](O)CNCC#CCO    ZINC000647526183
CC#CCNC[C@H](O)COC    ZINC000070590268
C[C@@H](O)[C@@H](C)NCC#CCO    ZINC000717543277
C[C@H](O)[C@H](C)NCC#CCO    ZINC000717543280
CN(C)CC#CCOCCO    ZINC000002567036
CCOC(C#CCN)OCC    ZINC000006661723
CC#CCN(C)CCCCF    ZINC000378799914
CC#CCCN(C)CCCF    ZINC000887141156
BrCC#CC1CC1    ZINC000098213358
CC#CCSCC(=O)OC    ZINC000196721222
CC#CCCSCC(=O)O    ZINC000160646348
CC#CC#C/C=C1\C=CC(=O)O1    ZINC000012417394
CC#CCS[C@H](C)C(=O)O    ZINC000051662232
CC#CC#C/C=C1/C=CC(=O)O1    ZINC000001668156
CC#CCS[C@@H](C)C(=O)O    ZINC000051662230
CC#CC#Cc1cccc(=O)o1    ZINC000001674390
C=C(Cl)CC#CC(C)(C)O    ZINC000005379409
COCC#CCOC(=O)CO    ZINC000909116950
C(#Cc1cnc[nH]1)c1cnc[nH]1    ZINC000953126568
CC#CCOC(=O)[C@@H](F)CC    ZINC001343075477
CC#CCCOC(=O)CCF    ZINC001353507271
C#CC(C#C)OCC#CC1CC1    ZINC001224850359
O=[N+]([O-])CCNCC#CCO    ZINC000905357452
CC#CCOC(=O)[C@H](F)CC    ZINC001343075290
CC#CCOC(=O)CCCF    ZINC000850193342
CC#CCOC(=O)C(C)(C)F    ZINC000307396880
CONC(=O)NCC#CCO    ZINC001332816051
CCC#CCOC(=O)CCF    ZINC000893843868
CC#CCO[C@@H]1COC[C@H]1F    ZINC001224357695
CC(=O)C#Cc1ccccc1C    ZINC000196354819
CCC#C[C@@H](C)SCCO    ZINC000603312903
CCC#C[C@H](C)SCCO    ZINC000603312905
CC#CCS[C@@H](C)[C@H](C)O    ZINC000231184737
CC#CCCSCCCO    ZINC000161427462
CC#CCS[C@@H](C)[C@@H](C)O    ZINC000231184710
CC#CCSC[C@@H](C)OC    ZINC000307709072
CC#CCSCCOCC    ZINC000307685909
CC#CCSCCCOC    ZINC000306393615
CC#CCSC[C@H](C)CO    ZINC000085139087
CC#CCS[C@H](C)[C@H](C)O    ZINC000231184747
CC#CCCS[C@@H](C)CO    ZINC000157895156
CC#CCCSC[C@H](C)O    ZINC000591132565
CC#CCCS[C@H](C)CO    ZINC000157895320
CC#CCCn1ccc(C#N)c1    ZINC000307548654
CC#CCSCC[C@H](C)O    ZINC000596409333
CC#CCS[C@@H](C)CCO    ZINC000085145857
CC#CCS[C@H](C)COC    ZINC000306755821
CC#CCCSC[C@@H](C)O    ZINC000591132564
CC#CCS[C@@H](C)COC    ZINC000306755822
CC#CCO[C@H](C)[C@H](C)S    ZINC001224359343
CC#CCSC[C@@H](C)CO    ZINC000085139086
CC#CCS[C@H](C)[C@@H](C)O    ZINC000231184724
CC#CCSCC[C@@H](C)O    ZINC000596409324
CC#CCSC[C@H](C)OC    ZINC000307709073
CC#CCn1cc(C)c(C#N)c1    ZINC000306209682
CC#CCCSCCOC    ZINC000306502306
CC#CCS[C@H](C)CCO    ZINC000085145860
CC#CCNC(=O)NCCF    ZINC000306464388
CCOC(C#CCO)OCC    ZINC000002172767
CCCCC#CCCCCl    ZINC000002390298
CC#CCCCc1ccccc1    ZINC000002166478
CCC#C[C@H](C)OCCCF    ZINC001225157856
CCC#C[C@@H](C)OCCCF    ZINC001225157855
CC#CC[C@@H](CC)OCCF    ZINC001224671137
CCCCC#Cc1ccccc1    ZINC000002389876
CC#C[C@@H](CC)OCCCF    ZINC001225158821
CC#CC[C@H](CC)OCCF    ZINC001224671138
CC#C[C@H](CC)OCCCF    ZINC001225158822
CC#CC(=O)N=S(C)(C)=O    ZINC000913641753
CC#CC(=O)N1CC(F)(F)C1    ZINC000307758271
CC#CC(=O)NCCCCl    ZINC001179756132
COCC#CC(=O)NCCF    ZINC001331168682
CC#CC(=O)NC[C@@H](O)CF    ZINC001179758643
CC#CC(=O)Nc1ccccc1    ZINC000037632158
CNC(=O)C#Cc1ccccc1    ZINC000020442932
CC#CC(=O)NC[C@H](O)CF    ZINC001179758644
CC#CCn1cc(C#N)c(C)n1    ZINC000306293711
CC#Cc1cncc(NC=N)c1    ZINC001167866712
CC#CCN1CCC(F)(F)C1    ZINC000335570292
CC#Cc1cncc(CCC)c1    ZINC001249968520
CC#Cc1cncc(C(C)C)c1    ZINC000223903193
CCNCC#Cc1ccccc1    ZINC000008227096
CC#CCNc1cccc(C)c1    ZINC000051662783
CC#CCNCc1ccccc1    ZINC000019316019
C#CCCN(CC#C)CC#CC    ZINC000685967882
CN(C)CC#Cc1ccccc1    ZINC000001252167
CC#CCNc1ccc(C)cc1    ZINC000002571630
C#CCN(CC#CC)CC#CC    ZINC000743852539
CC(C)(N)C#Cc1ccccc1    ZINC000069678620
CC[C@@H](N)C#Cc1ccccc1    ZINC000196300046
CC#CCNc1ccccc1C    ZINC000051663052
CC#CCN(C)c1ccccc1    ZINC000196459400
CC#CCCCBr    ZINC000060712435
C=C(Cl)CSCC#CC    ZINC000853783255
C/C=C\C#Cc1cccc(=O)o1    ZINC000016921734
C/C=C/C#Cc1cccc(=O)o1    ZINC000001674392
Cc1ccccc1C#CC(=O)O    ZINC000039279184
O=Cc1ccc(C#CCO)cc1    ZINC000002525639
CC#Cc1ccc(C(=O)O)cc1    ZINC000039066899
O=C(O)CC#Cc1ccccc1    ZINC000033505864
COC(=O)C#Cc1ccccc1    ZINC000000405068
O=Cc1cccc(C#CCO)c1    ZINC000002525638
Cc1cccc(C#CC(=O)O)c1    ZINC000039318089
C/C=C\C#C/C=C1/C=CC(=O)O1    ZINC000005574953
C/C=C\C#C/C=C1\C=CC(=O)O1    ZINC000014587412
C/C=C/C#C/C=C1\C=CC(=O)O1    ZINC000001567097
O=C(C#CCO)c1ccccc1    ZINC000095698960
C/C=C/C#C/C=C1/C=CC(=O)O1    ZINC000012402912
Cc1ccc(C#CC(=O)O)cc1    ZINC000001574950
CC#CC(=O)Nc1cccnc1    ZINC000306453624
COCC#CCSCCO    ZINC000307103842
C#CCN(CC#N)C(=O)C#CC    ZINC000307699989
CC#CC(=O)Nc1ccccn1    ZINC000307561309
CC#CC(=O)Nc1ccncc1    ZINC000306225079
CC#CCCS(=O)(=O)CC    ZINC000917959392
CCC#C[C@@H](C)OCCCl    ZINC001224662496
CC#CCOC1CC(F)(F)C1    ZINC001224357486
Fc1ccccc1C#CC1CC1    ZINC000077286228
CC#Cc1cccc(B(O)O)c1    ZINC000169987250
CC#C[C@@H](CC)OCCCl    ZINC001224663480
CC#C[C@H](CC)OCCCl    ZINC001224663483
CC#CCCn1cnc(C#N)n1    ZINC000157774869
CC#Cc1ccc(B(O)O)cc1    ZINC000200991203
CC#CCCn1cc(C#N)nn1    ZINC000585133100
CC#CCSCCCCF    ZINC000306690393
CCC#C[C@H](C)OCCCl    ZINC001224662497
CC#CCCSCCCF    ZINC000306384271
CC#CCCOc1ccccc1    ZINC000133067482
CC#C[C@H](O)Cc1ccccc1    ZINC000003091478
CC(C)(O)C#Cc1ccccc1    ZINC000001734462
OCCCC#Cc1ccccc1    ZINC000002556851
CC[C@H](O)C#Cc1ccccc1    ZINC000012418402
CC[C@@H](O)C#Cc1ccccc1    ZINC000002390324
CC#CCOc1ccccc1C    ZINC000082865103
CC#C[C@@H](O)Cc1ccccc1    ZINC000003091479
CCC#CCC#CCC#CCO    ZINC000034194261
CC#CCOc1cccc(C)c1    ZINC000082865211
CCC#Cc1ccc(OC)cc1    ZINC000039089486
CC#CCOc1ccc(C)cc1    ZINC000079205133
CC#CCN1CC=C(C#N)CC1    ZINC000306952102
C#CCN(CC#CC)CCC#N    ZINC000743852482
C#CCN(CC#N)CCC#CC    ZINC000379322309
CC#CCn1ccnc1C1CC1    ZINC000527534124
C#CCCC#CCCCCC=C    ZINC000068569611
C1#CCCCCC#CCCCC1    ZINC000002507981
N#CC#Cc1cccc(Cl)c1    ZINC000084427495
COC(=O)C#Cc1ccncc1    ZINC000039271747
CC#CCN(C)S(C)(=O)=O    ZINC000307673762
COC(=O)C#Cc1cccnc1    ZINC000039271745
COC(=O)C#Cc1ccccn1    ZINC000004499208
CC#CCCNS(C)(=O)=O    ZINC000163387368
CC#CC(=O)N(CC#N)CC#N    ZINC000306308128
CC#CC(=O)Nc1ncccn1    ZINC001179747532
CC#CC(=O)Nc1cccnn1    ZINC001179748461
CC#Cc1cncc(B(O)O)c1    ZINC000169748027
CC#CC(=O)Nc1ccnnc1    ZINC001179748484
CC#CC(=O)N(C)CC(F)F    ZINC000306969944
CC#CCCNC(=O)C(F)F    ZINC000232452199
CC#CCN(C)C(=O)C(F)F    ZINC000819245429
CC#CCNC(=O)C(C)(F)F    ZINC000306216407
CC#CC(=O)NCC(C)(F)F    ZINC000818261113
CC#CC(=O)NCCC(F)F    ZINC001124028920
O=C(C#CC1CC1)N1CC=CC1    ZINC000910018958
C#CCN(CC#CC)C(=O)C=C    ZINC000688135196
C#CCN(C(=O)C#CC)C1CC1    ZINC000307756846
CC#CC(=O)N1C[C@H]2C=C[C@H]1C2    ZINC000922052681
CC(C)(O)C#Cc1ccccn1    ZINC000000076475
C#C[C@@H](C)NC(=O)C#CC1CC1    ZINC000837542505
C#C[C@H](C)NC(=O)C#CC1CC1    ZINC000837542506
C#CCN(C)C(=O)C#CC1CC1    ZINC000837573151
CC(C)(O)C#Cc1cccnc1    ZINC000003101842
CC#CCOc1ccc(C)cn1    ZINC000306967247
CC#CCOc1cccc(C)n1    ZINC000306382765
CC#CCOc1ccnc(C)c1    ZINC000306292565
CC#CCNC(=O)C#CC1CC1    ZINC000837504347
C[C@@H](O)CC#Cc1cccnc1    ZINC000034276573
CC#CCOc1cccnc1C    ZINC000307307006
COc1cccc(C#CCN)c1    ZINC000037470967
CC(C)(O)C#Cc1ccncc1    ZINC000003101841
CC#CCn1ccc(C)cc1=O    ZINC000163075892
CC#CCn1cccc(C)c1=O    ZINC000163075781
C[C@H](O)CC#Cc1cccnc1    ZINC000034276572
C=C=CCNC(=O)C#CC1CC1    ZINC000848114023
C=C1CN(C(=O)C#CC2CC2)C1    ZINC000912445899
CC#CCCn1ccccc1=O    ZINC000164966065
CC#CCN(C)c1ncccn1    ZINC000307651953
CC#CCNc1ccc(C)nn1    ZINC000167993060
CC#CCCN(C)CC(F)F    ZINC000680883695
CC#CCn1cnc(C2CC2)n1    ZINC000306746186
CC#CCn1cc(C2CC2)nn1    ZINC000664121415
CC#CCCNc1cnccn1    ZINC000125867999
CC#CCCNc1ncccn1    ZINC000125877551
CC#CCNc1ccnc(C)n1    ZINC000162501451
CC#CCN1CCn2ccnc21    ZINC000931521436
CC#CCN(C)c1cnccn1    ZINC000663945695
CC#CCO[C@@H](C)C1=CC=C[CH]1    ZINC001224358251
CC#CCO[C@H](C)C1=CC=C[CH]1    ZINC001224358254
CC#CCNc1ncncc1C    ZINC000641467735
CC#CCNc1cc(C)ncn1    ZINC000162503815
CC#CCNc1ncc(C)cn1    ZINC000162499448
CC#CCNc1nccc(C)n1    ZINC000160746735
CC#CCCN1C[C@H]2C=C[C@H]1C2    ZINC000880451191
C#CC[C@H]1CCN(CC#CC)C1    ZINC000886358486
C#CCN(CC#CC)CC1CC1    ZINC000763409542
C#CCN(CC#CC)CCC=C    ZINC000307972436
C#CCN(CCC#CC)C1CC1    ZINC000307971980
CC#CCN1[C@H]2C=CC[C@H]1CC2    ZINC000307683444
C#CCN(CC#CC)CC(=C)C    ZINC000743853110
C#CC[C@@H]1CCN(CC#CC)C1    ZINC000886358485
C#CC1CCN(CC#CC)CC1    ZINC000830326245
FC(F)(F)C#CC(F)(F)F    ZINC000001845819
O=C(O)C#Cc1cccc(O)c1    ZINC000096517697
O=C(O)C#Cc1ccc(O)cc1    ZINC000034413149
COCC#CCS(C)(=O)=O    ZINC000629182271
CC#CCOC[C@@H](O)CCl    ZINC000005601236
CC#CCOC[C@H](O)CCl    ZINC000001564505
CC#CCCNS(N)(=O)=O    ZINC000164737038
CC#CCSc1ccccc1    ZINC000006820243
CC#CCN(C)S(N)(=O)=O    ZINC000307598516
O[C@@H](C#CC1CC1)c1ccco1    ZINC000000281094
OCC#C[C@@H](O)c1ccccc1    ZINC000002347098
COc1ccc(C#CCO)cc1    ZINC000021995677
C#CCCOC(=O)C#CC1CC1    ZINC000838366054
CCCC#Cc1cccc(=O)o1    ZINC000001674394
OCC#C[C@H](O)c1ccccc1    ZINC000001726269
C=C[C@H](O)C#CC#C/C=C/CO    ZINC000013433354
CC#CCOC(=O)C#CC1CC1    ZINC000838366393
COc1cccc(C#CCO)c1    ZINC000002567248
COc1ccccc1C#CCO    ZINC000037470419
CCCC#C/C=C1/C=CC(=O)O1    ZINC000001674393
O[C@H](C#CC1CC1)c1ccco1    ZINC000000281093
CCCC#C/C=C1\C=CC(=O)O1    ZINC000012417483
CC#CCn1ncc(C)cc1=O    ZINC000306208325
CC#CCn1ccc(C)nc1=O    ZINC000300753542
CC#CC(=O)N(CC#N)C1CC1    ZINC000307032851
CC#Cc1nnc([C@@H]2C[C@H]2C)o1    ZINC001256666150
CC#CCCOc1cncnc1    ZINC000901703363
CC#CCn1ccc(C(C)=O)n1    ZINC000307104392
CC#CCn1ccnc1C(C)=O    ZINC000306648165
CC#CCn1cc(C)cnc1=O    ZINC000335651973
CC#CC(=O)N1CC(C)(C#N)C1    ZINC000306449502
CC#CCCn1cnccc1=O    ZINC000164970151
CC#Cc1nnc(C2CCC2)o1    ZINC001255188866
CC#CC(=O)NC1(C#N)CCC1    ZINC000307065434
CC#CCNC(=O)c1cc[nH]c1    ZINC000307213261
CC#CC(=O)NCc1cc[nH]c1    ZINC000231727982
CC#CCn1c(C)cncc1=O    ZINC000307570699
CC#CCn1cnc(C)cc1=O    ZINC000306250393
CC#Cc1nnc([C@H]2C[C@H]2C)o1    ZINC001256666152
CC#CC(=O)NCC1(C#N)CC1    ZINC000306260235
CC#Cc1nnc([C@@H]2C[C@@H]2C)o1    ZINC001256666149
CCc1nnc(C#CC2CC2)o1    ZINC001326954540
CC#CC(=O)NCc1ccc[nH]1    ZINC000307257102
CC#CCCn1ccncc1=O    ZINC000306201216
CC#CCNC(=O)c1ccc[nH]1    ZINC000306934333
CC#Cc1nnc([C@H]2C[C@@H]2C)o1    ZINC001256666146
CC#CCCn1ncccc1=O    ZINC000306512806
CCC#Cc1nnc(C2CC2)o1    ZINC001254043529
CC#CCn1nc(C)ccc1=O    ZINC000307443646
CC#CCn1nnc(C2CC2)n1    ZINC000306529338
C#CC[C@H](C)OCC#CC1CC1    ZINC001224850100
C#C[C@@H](CC)OCC#CC1CC1    ZINC001224844678
C(#CC1CC1)CO[C@H]1C=CCC1    ZINC001224849745
CC#CCO[C@@H]1C[C@H]2C=C[C@@H]1C2    ZINC001224359516
C(#CC1CC1)CO[C@@H]1C=CCC1    ZINC001224849743
C#C[C@@H]1CCC[C@@H]1OCC#CC    ZINC001224358126
C(#CC1CC1)COC1CC=CC1    ZINC001224844894
CC#CCO[C@H]1C[C@H]2C=C[C@@H]1C2    ZINC001224359515
C#C[C@H]1CCC[C@H]1OCC#CC    ZINC001224358132
C=CC(C=C)OCC#CC1CC1    ZINC001224850652
C#CC[C@@H](C)OCC#CC1CC1    ZINC001224850106
C#C[C@H]1CCC[C@@H]1OCC#CC    ZINC001224358130
C#C[C@H](CC)OCC#CC1CC1    ZINC001224844675
C#C[C@@H]1CCC[C@H]1OCC#CC    ZINC001224358124
CC#CCn1cc(C(C)C)cn1    ZINC000335653809
CC#CCCn1cc(CC)cn1    ZINC000655688750
CC#CCCN(CC#N)C1CC1    ZINC000613170748
CC#CCCn1nc(C)cc1C    ZINC000157755491
CC#CCn1ccc(CCC)n1    ZINC000306685840
CC#CCn1cc(C)nc1CC    ZINC000715072626
C=CCN(CC#CC)CCC#N    ZINC000381854890
CC#CCN1CCC(C#N)CC1    ZINC000070663952
CC#CCN(C)CC1(C#N)CC1    ZINC000306540802
CC#CCN1CCC[C@@H](C#N)C1    ZINC000070663403
CC#CCn1ccnc1CCC    ZINC000069963971
CC#CCN([C@@H](C)C#N)C1CC1    ZINC000595710347
CC#CCN([C@H](C)C#N)C1CC1    ZINC000595710346
CC#CCCn1ccnc1CC    ZINC000157759128
CC#CCn1ccnc1C(C)C    ZINC000069950233
CC#CCN1CCC[C@H](C#N)C1    ZINC000070663402
CC#CCCn1cc(C)nc1C    ZINC000631014738
CC#CCCn1cnc(C)c1C    ZINC000164970552
CCC#CCCCCC#CCC    ZINC000002579212
CC(C)(C)C#CC#CC(C)(C)C    ZINC000001729076
CC#CCCCCCCC#CC    ZINC000002390359
CS(=O)(=O)NCC#CCO    ZINC000632515441
CC#CC(=O)NOCC(F)F    ZINC000306518013
O=C(NCC#CCO)C(F)F    ZINC000717442393
CC#CCSc1ccccn1    ZINC000306688396
CC#CCSc1ccncc1    ZINC000306748568
CC#CC(=O)NCc1ccoc1    ZINC000307708928
CC#CCNC(=O)c1ccco1    ZINC000159729621
CC#CCNC(=O)c1ccoc1    ZINC000306928537
CC#CC(=O)NCc1ccco1    ZINC000306450651
CC#CCOc1cccc[n+]1[O-]    ZINC000307724333
COc1cncc(C#CCO)c1    ZINC000008700509
CC#CCOC(=O)c1ccc[nH]1    ZINC000306452692
C#CC1(O)CN(C(=O)C#CC)C1    ZINC000890524477
CC#CCOC(=O)c1cc[nH]c1    ZINC000306269020
C#CCONC(=O)C#CC1CC1    ZINC000855607369
CC#CCNC(=O)c1cc[nH]n1    ZINC000306422945
CC#CC(=O)Nc1cncn1C    ZINC001179748267
CC#CCn1nccc1C(N)=O    ZINC000306658013
CC#CCNC(=O)c1cnc[nH]1    ZINC000307615300
OCC#CCNc1cnccn1    ZINC000663877910
CC#CC(=O)N(C)c1cn[nH]c1    ZINC000306291713
CC#CC(=O)NCc1ncc[nH]1    ZINC000232622412
CC#CC(=O)Nc1ccn(C)n1    ZINC000306255852
CC#CCNC(=O)c1cn[nH]c1    ZINC000160651450
CC#CC(=O)Nc1cnn(C)c1    ZINC000306969961
CC#CC(=O)NCc1c[nH]cn1    ZINC000232620631
CC#CC(=O)NCc1cc[nH]n1    ZINC000232620942
CC#CC(=O)Nc1[nH]ncc1C    ZINC000232636629
CC#CC(=O)Nc1nccn1C    ZINC001179747459
CC#CCNC(=O)c1ncc[nH]1    ZINC000613120863
OCC#CCNc1ncccn1    ZINC000306393750
CC#CC(=O)Nc1ccnn1C    ZINC000307316710
CC#CCn1cc(C(N)=O)cn1    ZINC000307676732
CC#CC(=O)Nc1ncc(C)[nH]1    ZINC000847572094
CC#CC(=O)NCc1cn[nH]c1    ZINC000232622114
CC#CCNc1ccc(F)cc1    ZINC000051662983
CC#CCNc1ccccc1F    ZINC000051662990
CC#CCNc1cccc(F)c1    ZINC000051662970
CC#CC(=O)N1CC[C@H]2C[C@H]2C1    ZINC000856065299
CC#CCNC(=O)C1=CCCC1    ZINC000307693793
CC#CC(=O)N1CCC[C@@H]2C[C@@H]21    ZINC000307475154
CC#CCNC(=O)C#CC(C)C    ZINC000831434648
C#C[C@@H](NC(=O)C#CC)C(C)C    ZINC000300879446
CC#CC(=O)N[C@@H]1CC12CCC2    ZINC000874780291
CC#CCO[C@@H]1CC[C@@H](C#N)C1    ZINC001224357266
C[C@H]1CCN1C(=O)C#CC1CC1    ZINC000914153957
CC#CC(=O)N[C@H]1CC=CCC1    ZINC000306433678
CC#CC(=O)N1C2CCC1CC2    ZINC000307715820
CC#CC(=O)NC/C=C\C1CC1    ZINC001117731667
CC#CC(=O)NC[C@@H]1C=CCC1    ZINC000711741983
CC#CC(=O)N[C@H]1CC12CCC2    ZINC000874780298
C#C[C@](C)(CC)NC(=O)C#CC    ZINC000307114459
O=C(C#CC1CC1)NC1CCC1    ZINC000837401310
C#CCNC(=O)C#CC(C)(C)C    ZINC000837315112
C[C@@H]1CCN1C(=O)C#CC1CC1    ZINC000914153956
CC#CC(=O)NC1(C2CC2)CC1    ZINC000307026068
CC#CCNC(=O)/C=C/C=C/C    ZINC000306646910
CC#CC(=O)N[C@H]1C=CCCC1    ZINC000306378580
C#C[C@H](NC(=O)C#CC)C(C)C    ZINC000300879447
C#C[C@@H](C)NC(=O)C#CC(C)C    ZINC000832430474
C=C/C=C\CCNC(=O)C#CC    ZINC000713454143
CC(C)C#CC(=O)N1CC=CC1    ZINC000910016887
C=C/C=C/CC(=O)NCC#CC    ZINC001152938608
CC1(NC(=O)C#CC2CC2)CC1    ZINC001325445424
O=C(C#CC1CC1)N1CCCC1    ZINC000837305822
C=C[C@@H](C)NC(=O)C#CC1CC1    ZINC000837461812
CC#CC(=O)N[C@H]1C[C@H]1C1CC1    ZINC000307680411
C=CCN(CC=C)C(=O)C#CC    ZINC000308119994
CC#CC(=O)N1CC[C@@H]2C[C@@H]2C1    ZINC000856065300
C=C1CN(C(=O)C#CC(C)C)C1    ZINC000912447043
C#CCCCC(=O)NCC#CC    ZINC000388388787
CC#CC(=O)N1CC[C@H]2C[C@@H]2C1    ZINC000856065298
Cn1cccc1C#CC(C)(C)O    ZINC000005383535
C#CCN(C(=O)C#CC)C(C)C    ZINC000708468479
CC#CC(=O)N[C@]12C[C@H]1CCC2    ZINC000887034594
CC#CC(=O)NCC1CC=CC1    ZINC000862629281
C=C=CCNC(=O)C#CC(C)C    ZINC000854579359
CC#CCNC(=O)/C=C/C=C\C    ZINC000379316629
C#CCCCCNC(=O)C#CC    ZINC000229645356
C#CCCNC(=O)C#CC(C)C    ZINC000827692304
C=C[C@H](C)NC(=O)C#CC1CC1    ZINC000837461813
C=CCN(C)C(=O)C#CC1CC1    ZINC000837547303
C#CCN(C)C(=O)C#CC(C)C    ZINC000834320772
C=C1CCN(C(=O)C#CC)CC1    ZINC000306925418
CC#CC(=O)N[C@H]1C[C@@H]1C1CC1    ZINC000307680408
CC#CCO[C@@H]1CC[C@H](C#N)C1    ZINC001224357269
C#C[C@H](C)NC(=O)C#CC(C)C    ZINC000832430475
C#C[C@@H](CCC)NC(=O)C#CC    ZINC000229954048
C#CCN(CC#CC)CC(C)=O    ZINC000878135896
CC#CCNC(=O)C=C1CCC1    ZINC000306450922
C=C(C)CNC(=O)C#CC1CC1    ZINC000837547748
C=CCN(C(=O)C#CC)C1CC1    ZINC000308104469
C#C[C@H](CCC)NC(=O)C#CC    ZINC000229954051
CC#CC(=O)N1CC=C(C)CC1    ZINC000307672292
C=C/C=C/CCNC(=O)C#CC    ZINC000713454142
CC#CC(=O)N1CC[C@@H]2C[C@H]2C1    ZINC000856065297
O=C(C#CC1CC1)NCC1CC1    ZINC000837326651
CC#CC(=O)N(C1CC1)C1CC1    ZINC000862852940
C=CCCNC(=O)C#CC1CC1    ZINC000855380940
CC#CCN(C)Cc1ccoc1    ZINC000607727590
CN(C(=O)C#CC1CC1)C1CC1    ZINC000837338751
CC#CCNC(=O)C1CC=CC1    ZINC000306448726
CC#CC(=O)N[C@@H]1C[C@@H]1C1CC1    ZINC000307680413
C=CC[C@H]1CCN1C(=O)C#CC    ZINC000890551603
CC#CC(=O)N[C@@H]1C=CCCC1    ZINC000306378579
CC#CCN(C)Cc1ccco1    ZINC000607723917
CC#CC(=O)N[C@@H]1C[C@H]1C1CC1    ZINC000306439334
CC#CC(=O)NC/C=C/C1CC1    ZINC001117731666
CC#CC(=O)N1CCC[C@H]2C[C@@H]21    ZINC000307669794
C#C[C@H](C)NC(=O)C#CCCC    ZINC001184276067
CC#CCN1O[C@H]2C=C[C@H]1CC2    ZINC000640233231
CC#CC(=O)NCC1=CCCC1    ZINC000856096754
CC#CC(=O)N[C@@H]1CC=CCC1    ZINC000306433677
CCCC#CC(=O)N1CC=CC1    ZINC001184269179
CC#CC(=O)NC1(C)CC=CC1    ZINC000848268970
C#CCN(CC#CC)C(=O)CC    ZINC000308032650
C#C[C@@](C)(CC)NC(=O)C#CC    ZINC000307114458
CC#CC(=O)NC[C@H]1C=CCC1    ZINC000711741986
C#CCNC(=O)CCCC#CC    ZINC000388477357
CC#CC(=O)N1CCC[C@@H]2C[C@H]21    ZINC000307669795
CC#CC(=O)N1CCC[C@H]2C[C@H]21    ZINC000307669793
C=CC[C@@H]1CCN1C(=O)C#CC    ZINC000890551601
CC#CC(=O)N1CCC=C(C)C1    ZINC000306224414
C=C/C=C\CC(=O)NCC#CC    ZINC001152938607
C#C[C@@H](C)NC(=O)C#CCCC    ZINC001184276066
CC#CCN(C)c1cc(C)[nH]n1    ZINC000640190111
CC#CCN(C)Cc1ncc[nH]1    ZINC000683895271
CC#CCn1cnc(C(C)C)n1    ZINC000664108266
CC#CCN(C)c1ccn(C)n1    ZINC000306311973
CC#CCCn1nc(C)nc1C    ZINC000335494109
CC#CCN(C)Cc1c[nH]cn1    ZINC000307077147
CC#CCN(C)c1cnn(C)c1    ZINC000306449160
CC#CCCNCc1cn[nH]c1    ZINC000379320601
CC#CCCn1cnc(CC)n1    ZINC000664041024
CC#CCNc1cnn(CC)c1    ZINC000902070675
CC#CCN(C)Cc1cn[nH]c1    ZINC000674752466
CC#CCNc1ccn(CC)n1    ZINC000300922532
CC#CCN(C)[C@H](C)C#CCC    ZINC000307709295
CC#CCN1CC[C@@H]2CCC[C@H]21    ZINC000335570307
C=CCN(CCC#CC)C1CC1    ZINC000307959268
CC#CCN1CCC(C)=C(C)C1    ZINC000684627887
CCC#C[C@H](C)N1CC=CCC1    ZINC000306546086
CC#CCN1CC2CCC1CC2    ZINC001320559817
C=C[C@@H]1CCCCN1CC#CC    ZINC000307082894
CC#CCN1C[C@@H]2[C@H](C1)C2(C)C    ZINC000306477811
CCC#C[C@@H](C)N1C[C@@H]2C[C@@H]2C1    ZINC000886345167
CC#CCN1CCCC2(CC2)C1    ZINC000307077652
C=C(C)C#CCN1CCCCC1    ZINC000019932717
CC#CCCN1CC[C@H]2C[C@H]2C1    ZINC000661967811
CC#CCCN(C1CC1)C1CC1    ZINC000625843148
C=C[C@H]1CCCCN1CC#CC    ZINC000307083209
C#CCN(CC#CC)CCCC    ZINC000307986767
CCC#C[C@H](C)N1C[C@@H]2C[C@H]2C1    ZINC000886345164
CCCCC#CC#CCN(C)C    ZINC000035183109
C=C1CCN(CCC#CC)CC1    ZINC000335570313
CC#CCN(C)CC1=CCCC1    ZINC000645923289
CC#CCN(C)[C@@H]1C=CCCC1    ZINC000306801303
CCC#C[C@@H](C)N1CC=CCC1    ZINC000306546080
CC#CCN1CC[C@H]2CCC[C@H]21    ZINC000335570304
CC#CCN1CC[C@H](C2CC2)C1    ZINC000335570295
CC#CCCN1CC[C@@H]2C[C@H]2C1    ZINC000661967810
C#CCN(CCC#CC)C(C)C    ZINC000932387191
CC#CCN1CCC[C@H]1C1CC1    ZINC000607729348
CCC#C[C@H](C)N1C[C@H]2C[C@@H]2C1    ZINC000886345166
CC#CCN1C[C@H]2CCC[C@@H]2C1    ZINC000336552816
CC#CCN1CC[C@@H]2CCC[C@@H]21    ZINC000335570306
CC#CCN1CCC[C@@H]1C1CC1    ZINC000607729347
CC#CCN1C[C@@H]2CCC[C@H]2C1    ZINC000336552818
CC#CCN(C)CC1CC=CC1    ZINC000660644611
CC#CCN[C@H]1CCC[C@@H]2C[C@@H]21    ZINC000307625570
CC#CCN(C)[C@H]1C=CCCC1    ZINC000306801304
C=C/C=C/CCN(C)CC#CC    ZINC000878656443
CC#CCN1CC[C@@H](C2CC2)C1    ZINC000335570294
CC#CCNC1(C2CCC2)CC1    ZINC000649808496
C(#CC1CC1)CN1CCCCC1    ZINC000022015103
CC#CCN1C[C@@H]2CCCC[C@@H]21    ZINC000660928931
CC#CCN1C[C@@H]2CCC[C@@H]2C1    ZINC000336552817
CC#CCCN1CC[C@@H]2C[C@@H]2C1    ZINC000661967809
CC#CCN[C@@H]1CCC[C@@H]2C[C@@H]21    ZINC000307464030
CC#CCN1C[C@H]2[C@H](C1)C2(C)C    ZINC000306477820
CCC#C[C@H](C)N1C[C@@H]2C[C@@H]2C1    ZINC000886345165
C=CC1CCN(CC#CC)CC1    ZINC000607731658
CC#CCCN1C2CCC1CC2    ZINC000680883000
CC#CCN1CCC2(CCC2)C1    ZINC000336552575
CC#CCN1CCC2(CC2)CC1    ZINC000677717611
CC#CCN1C[C@@H]2C[C@@H]1CCC2    ZINC000934376610
CC#CCN(C)[C@@H](C)C#CCC    ZINC000307709316
CC#CCN1C[C@@H]2[C@@H](C1)C2(C)C    ZINC000306477815
CC#CCN1CC[C@H]2CCC[C@@H]21    ZINC000335570305
CC#CCCN1CCC=C(C)C1    ZINC000335023111
CC#CCCN1CC=C(C)CC1    ZINC000335494086
CC#CCCN1CC[C@H]2C[C@@H]2C1    ZINC000661967812
C=CCN(CC=C)CCC#CC    ZINC000393326758
CC#CCN1[C@@H]2CC[C@@H]1CCC2    ZINC000335529193
C#CCN(CC#CC)CC(C)C    ZINC000743852123
C=C/C=C\CCN(C)CC#CC    ZINC000878656444
O=C(Cl)C#Cc1ccccc1    ZINC000032157941
O=C(O)C#Cc1ccccc1F    ZINC000008764143
O=C(O)C#Cc1ccc(F)cc1    ZINC000032006259
O=C(O)C#Cc1cccc(F)c1    ZINC000047218885
CC#CCSc1ncccn1    ZINC000306437085
CC#CCO[C@@H](CF)CCl    ZINC001224358683
Cc1ccc(C#CCCl)cc1    ZINC000057840616
CC#CCO[C@H](CF)CCl    ZINC001224358685
CC#CCSc1cnccn1    ZINC000306475703
CC#CCOC(=O)c1ccco1    ZINC000307340274
CC#CCOC(=O)c1ccoc1    ZINC000307687885
CCn1cc(C#CC(=O)O)cn1    ZINC000072339637
CC#CC(=O)Nc1conc1C    ZINC000911674166
CC#CCOc1cccc(F)c1    ZINC000082865234
CC#CC(=O)NCc1ccon1    ZINC000306495588
CC#CCNC(=O)c1cnco1    ZINC000306994368
CC#CCNC(=O)c1cocn1    ZINC000306505664
CC#CCOc1ccccc1F    ZINC000082865122
Cc1c(C#CC(=O)O)cnn1C    ZINC000070835829
COC(=O)C#Cc1cnn(C)c1    ZINC000070835348
Cc1nn(C)cc1C#CC(=O)O    ZINC000072209901
CC#CCOC(=O)c1cc[nH]n1    ZINC000306389865
CC#CCOc1ccc(F)cc1    ZINC000082865179
CC#CCNC(=O)c1ccon1    ZINC000306498577
CCn1ccc(C#CC(=O)O)n1    ZINC000072339524
Cc1cc(C#CC(=O)O)n(C)n1    ZINC000072209914
CC#CC(=O)Nc1ncn(C)n1    ZINC000817153775
CC#CC(=O)Nc1cnn(C)n1    ZINC001179748527
CC#CCn1cc(C(N)=O)nn1    ZINC000306767547
CC#CC(=O)Nc1cnnn1C    ZINC001157099864
CC#CC(=O)Nc1nnc(C)[nH]1    ZINC000232649331
CC#CC(=O)NCc1c[nH]nn1    ZINC000306288957
CC#CC(=O)Nc1[nH]nnc1C    ZINC000912469489
CC#CC(=O)Nc1nncn1C    ZINC000306975281
CC#CCNC(=O)c1c[nH]nn1    ZINC000160630290
CC#CC(=O)Nc1cn(C)nn1    ZINC000307552681
CC#CCNC(=O)c1nnc[nH]1    ZINC000160652126
CC#CC(=O)n1cc(N)c(N)n1    ZINC001179748255
CC#CC(=O)N=c1nc[nH]n1C    ZINC001179746320
CC#CC(=O)NCc1nnc[nH]1    ZINC000232622464
C/C=C/COC(=O)C#CC1CC1    ZINC000838366946
OCC#C[C@@H]1CC[C@@H]1C#CCO    ZINC000012433040
CC#CCOC(=O)/C=C/C=C\C    ZINC000224787108
CC[C@@H](O)C#CC#C/C=C/CO    ZINC000013433869
C/C=C\COC(=O)C#CC1CC1    ZINC000838366945
O=C(C#CC1CC1)OCC1CC1    ZINC000838367237
C#CCOC(=O)C#CC(C)(C)C    ZINC000838376627
C=CCCOC(=O)C#CC1CC1    ZINC000838366824
C=C(C)COC(=O)C#CC1CC1    ZINC000838367432
C#CCCCC(=O)OCC#CC    ZINC000307929927
O=C1CC(OCC#CC2CC2)C1    ZINC001224849975
OCC#C[C@@H]1CC[C@H]1C#CCO    ZINC000005518443
CC#CCO[C@H](C)c1ccco1    ZINC001224360982
OCC#C[C@H]1CC[C@@H]1C#CCO    ZINC000001582918
C#CCOC(=O)CCCC#CC    ZINC000307958484
CC#CCOC(=O)C=C1CCC1    ZINC000307745335
C#CC#CCCCCCC(=O)O    ZINC000095347812
CC#CCOC(=O)C1=CCCC1    ZINC000306446257
CC#CCOC(=O)C1CC=CC1    ZINC000306509955
COC(=O)C#CC1=CCCCC1    ZINC000005526112
CC#CCOC(=O)/C=C/C=C/C    ZINC000224787149
CC#CC(=O)N(C)C[C@@H](C)C#N    ZINC000306748750
CC#CCCCc1nnc(C)o1    ZINC001326999219
C#CCNC(=O)NCCC#CC    ZINC000306454303
CC#CC(=O)N(C)[C@@H](C)CC#N    ZINC000306454151
CC#CC(=O)N1N[C@H]2CC[C@H]1C2    ZINC000862912747
Cn1cc(C#CC(C)(C)O)cn1    ZINC000135067624
C#CCN(CC#CC)CC(N)=O    ZINC000379320382
CC#CCCOCc1ncc[nH]1    ZINC000379318451
CC#C[C@@H](CC)Oc1ncc[nH]1    ZINC001228302276
C#CCNC(=O)N(C)CC#CC    ZINC000837362978
CC#CCCNC(=O)[C@H](C)C#N    ZINC000164593316
COCC#CCn1ccnc1C    ZINC000679010218
CC#CCCCC(=O)NCC#N    ZINC000308128443
Cc1nnc(C#CC(C)(C)C)o1    ZINC001333091194
CCC#C[C@@H](C)Oc1cn[nH]c1    ZINC001228325813
CC#CC(=O)N[C@H](CC)CC#N    ZINC000307259562
CC#CCN1CCOC[C@H]1C#N    ZINC000335890513
CC(C)C#CC(=O)N[C@@H](C)C#N    ZINC000824241442
CC#CCCn1cc(OC)cn1    ZINC000641724147
CC#CCNC(=O)NCC#CC    ZINC000143012455
CC#CCN(C)C(=O)[C@@H](C)C#N    ZINC000590531313
COCC#CCn1cc(C)cn1    ZINC000677887794
CC#CCN(C)C(=O)[C@H](C)C#N    ZINC000590531312
CC#CCNCc1cc(C)no1    ZINC000051663694
CC(C)C#CC(=O)NCCC#N    ZINC000834652592
CCn1nc(C)cc1C#CCO    ZINC000096525754
CC#CCN1CCO[C@H](C#N)C1    ZINC000083825824
CCCC#CC(=O)N(C)CC#N    ZINC001184271123
CC#CC(=O)N[C@H](C#N)C(C)C    ZINC000306316165
CC#CC(=O)NCC(C)(C)C#N    ZINC000306426117
CC#CCNC(=O)CCCC#N    ZINC000393346083
CC#CCN(C)Cc1ccon1    ZINC000607735460
CC#C[C@H](CC)Oc1cn[nH]c1    ZINC001228329269
CC#CCCOc1cnn(C)c1    ZINC000161348696
CC#CC(=O)N[C@@H](C#N)C(C)C    ZINC000306421424
CCC#C[C@@H](C)Oc1cc[nH]n1    ZINC001226427814
CCC#C[C@H](C)Oc1cc[nH]n1    ZINC001226427816
CC#CCCCc1nc(C)no1    ZINC000307107337
CC#CCOc1cnn(CC)c1    ZINC000162079130
CC#CC(=O)N[C@@H](CC)CC#N    ZINC000307259563
CC#CC(=O)N[C@H](C#N)CCC    ZINC000306581592
CC#CC(=O)N[C@@H](C#N)CCC    ZINC000306581591
CC#CCn1cc(CO)c(C)n1    ZINC000902498791
CC#CCN1CCO[C@@H](C#N)C1    ZINC000083825825
CC#CC(=O)N(CC)CCC#N    ZINC000379325020
CCC#C[C@H](C)Oc1ncc[nH]1    ZINC001228301815
CC#CC(=O)NCCCCC#N    ZINC000307961406
CC#C[C@H](CC)Oc1cc[nH]n1    ZINC001226431776
CCC#C[C@@H](C)Oc1ncc[nH]1    ZINC001228301814
CCC#Cc1nnc(CCC)o1    ZINC001253932888
CC#C[C@H](CC)Oc1ncc[nH]1    ZINC001228302277
CC#CCN1CCOC[C@@H]1C#N    ZINC000335890514
CC(C)C#CC(=O)N(C)CC#N    ZINC000824862751
CC#CCn1cc(CCO)cn1    ZINC000307305954
C#CCN(CC#CC)C(=O)NC    ZINC000306535413
C#C[C@@H](C)NC(=O)NCC#CC    ZINC000307525645
CC#C[C@@H](CC)Oc1cn[nH]c1    ZINC001228329267
CC#CCNC(=O)[C@H](C#N)CC    ZINC000167963360
CCC#C[C@H](C)Oc1cn[nH]c1    ZINC001228325814
CC#C[C@@H](CC)Oc1cc[nH]n1    ZINC001226431771
CC#CCNC(=O)[C@@H](C#N)CC    ZINC000167963463
CC#CCNC(=O)C(C)(C)C#N    ZINC000160630044
CCc1nnc(C#CC(C)C)o1    ZINC001346638415
CC#Cc1nnc(CC(C)C)o1    ZINC001256438549
CC#CCn1ccc(OCC)n1    ZINC000641729477
CC#CCN(C)Cc1ccno1    ZINC000306526974
CC#CC(=O)N(C)[C@H](C)CC#N    ZINC000306454149
CCCC#Cc1nnc(CC)o1    ZINC001255102600
CC#CC(=O)N(C)C[C@H](C)C#N    ZINC000306748746
CC#CCCNC(=O)[C@@H](C)C#N    ZINC000164593203
C#C[C@H](C)NC(=O)NCC#CC    ZINC000307525654
CC#CCN(C)Cc1cnn[nH]1    ZINC000649655362
CC#CCn1nnnc1CCC    ZINC000306490240
CC#CCn1nnnc1C(C)C    ZINC000306183899
C(#CC1CC1)COC1CCCC1    ZINC001224844968
C=CCC(CC=C)OCC#CC    ZINC001224355010
CC#CCOC(C1CC1)C1CC1    ZINC001224358400
CC#CCO[C@@H]1C[C@@H]2CC[C@H]1C2    ZINC001224366586
C#C[C@H](CC(C)C)OCC#CC    ZINC001224359624
CC#CCO[C@H](CC)CC#CC    ZINC001224358523
C#CCCCC#CCCCCO    ZINC000003132350
C=C[C@@H](CC)OCC#CC1CC1    ZINC001224843480
C[C@@H](OCC#CC1CC1)C1CC1    ZINC001224845041
C[C@H](OCC#CC1CC1)C1CC1    ZINC001224845042
C#C[C@@H](CC(C)C)OCC#CC    ZINC001224359625
CC#CCO[C@@H](CC)CC#CC    ZINC001224358525
C#C[C@@H](CCCC)OCC#CC    ZINC001224358675
C=C[C@H](CC)OCC#CC1CC1    ZINC001224843476
C=CC[C@@H](C)OCC#CC1CC1    ZINC001224844985
C#C[C@H](CCCC)OCC#CC    ZINC001224358674
CC#CCO[C@@H]1C[C@H]2CC[C@@H]1C2    ZINC001224359559
CC#CCN(C)CCCCC#N    ZINC000378784925
CC#CCN(C)[C@@H](C)CCC#N    ZINC000591039105
CC#CCN1C[C@@H]2CNC[C@H]2C1    ZINC000083825796
CC#CCN(C)CC(C)(C)C#N    ZINC000306527326
CCC#C[C@@H](C)N[C@H](C)CC#N    ZINC000602869084
CC#CCCN(C)C[C@@H](C)C#N    ZINC000157992355
CC(C)(N)C#CC#CC(C)(C)N    ZINC000016322602
CCC#C[C@H](C)N[C@@H](C)CC#N    ZINC000602869088
CC#CCCN(C)[C@H](C)CC#N    ZINC000158839882
CC#CCCN(C)[C@@H](C)CC#N    ZINC000158839747
CC#CCN1C[C@H]2CCNC[C@H]21    ZINC001574970115
CC#CCN1C[C@H]2CNC[C@@H]2C1    ZINC000083825795
CC#CCCN(C)C[C@H](C)C#N    ZINC000157992509
CCC#C[C@@H](C)N(C)CCC#N    ZINC000307709949
CCC#C[C@@H](C)N[C@@H](C)CC#N    ZINC000602869091
CCC#C[C@H](C)N(CC)CC#N    ZINC000591012805
CCC#C[C@@H](C)N(CC)CC#N    ZINC000591012806
CC#CCN(C)[C@H](C)CCC#N    ZINC000591039106
CC#CCN(CC)C[C@@H](C)C#N    ZINC000051663799
CC#CCN(CC)C[C@H](C)C#N    ZINC000051663801
CC#CCCN(CC)CCC#N    ZINC000158664640
CC#CCN1C[C@H]2CNC[C@H]2C1    ZINC000083825794
CCC#C[C@H](C)N[C@H](C)CC#N    ZINC000602869090
CCC#C[C@H](C)N(C)CCC#N    ZINC000307709948
CC#CC(=O)Nc1ccsc1    ZINC000306308216
ClCCC#Cc1ccccn1    ZINC000082505810
NCC#Cc1ccccc1Cl    ZINC000038078170
CC#CC(=O)NC1=CCOC1=O    ZINC001179758684
CO[C-](O)C1=C=C(O)[C-](N)C#C1    ZINC000575371935
CC#CC(=O)NCC(F)(F)F    ZINC000306962605
CC#CC(=O)N[C@H](C#N)C(N)=O    ZINC001179756014
CC#CCn1cnc([N+](=O)[O-])c1    ZINC000306452354
CC#CCn1cc([N+](=O)[O-])cn1    ZINC000306223769
CC#CCn1cnc(C(=O)O)n1    ZINC000306642401
CC#CCn1ccnc1[N+](=O)[O-]    ZINC000918367923
CC#CC(=O)N[C@@H](C#N)C(N)=O    ZINC001179756017
CC#CCOC(=O)c1c[nH]nn1    ZINC000307310974
CC#CCn1nccc1[N+](=O)[O-]    ZINC000307196249
CC#CC(=O)Nc1nonc1C    ZINC001179748242
CC#CCOc1cccnc1F    ZINC000087542512
CC#CCN(C)c1ccsc1    ZINC000639735346
CC#CCn1cc(F)ccc1=O    ZINC000306284060
CC#CCOc1ccc(F)nc1    ZINC000169212201
CC#CCNc1cnc(F)cn1    ZINC000853463630
CC#CC(=O)NCc1nnn[nH]1    ZINC000232622519
CC#CC(=O)N(C)c1nn[nH]n1    ZINC000912617843
CC#CC(=O)Nc1nnn(C)n1    ZINC001119595096
CC#CCNc1cc(F)ncn1    ZINC000229322186
CC#CC(=O)Nc1nnnn1C    ZINC001179746553
CC#CCn1nnc(C(N)=O)n1    ZINC001335137266
CC#CCNc1ncc(F)cn1    ZINC000162501732
CC#CC(=O)N1CCO[C@@H]2C[C@@H]21    ZINC000816900466
C#C[C@H](C)NC(=O)C#CCOC    ZINC001187136593
C#CCONC(=O)C#CC(C)C    ZINC000855605859
C#C[C@@H](C)NC(=O)C#CCOC    ZINC001187136591
CC#CCCCC(=O)OCC#N    ZINC000307959587
CC#CCOC(=O)C(C)(C)C#N    ZINC000306301656
C#CCN(CC#CC)C(=O)CO    ZINC000826563575
CC#CCNC(=O)C1=COCC1    ZINC000306953708
C#CCOCCNC(=O)C#CC    ZINC000308068584
C#CCCNC(=O)C#CCOC    ZINC001328330235
COCC#CC(=O)N1CC=CC1    ZINC001187122027
CC#CC(=O)N[C@H]1[C@@H]2COC[C@@H]21    ZINC000307710332
CC(C)(C)C#CC(=O)OCC#N    ZINC000838372800
C#CC(=O)N[C@H](CO)CC#CC    ZINC000717802897
CC#CC(=O)N/C(C)=C\C(C)=O    ZINC001179755923
C#CCN(C)C(=O)C#CCOC    ZINC001118697376
C=C=CCNC(=O)C#CCOC    ZINC001118768936
CC#CCN1C[C@H]2C[C@H]1C(=O)O2    ZINC000830680081
CC#CCN(C)CC(F)(F)F    ZINC000607731100
CC#CC(=O)N1CCO[C@H]2C[C@@H]21    ZINC000816900468
C#CCN(CC#CC)C(=O)OC    ZINC000379326169
C=CCONC(=O)C#CC1CC1    ZINC000837692144
C#CC(=O)N[C@@H](CO)CC#CC    ZINC000717802895
CC#CCN1C(=O)C[C@@H](C)C1=O    ZINC000336555754
CCCC#CC(=O)N1CC(=O)C1    ZINC001184271402
CC#CC(=O)NCC1CC(=O)C1    ZINC001179755840
CC#CC(=O)NCC(=O)C1CC1    ZINC000307135310
CC#CCOC(=O)CCCC#N    ZINC000307966617
CC#CC(=O)N1CCO[C@@H]2C[C@H]21    ZINC000816900465
CC#CCNC(=O)C#CCOC    ZINC001118695796
C=C1CN(C(=O)C#CCOC)C1    ZINC001354101534
CC#CC(=O)N1CCO[C@H]2C[C@H]21    ZINC000816900467
CC#CCN1C(=O)C[C@H](C)C1=O    ZINC000336555755
C#CCN(CC#CC)CC(=O)O    ZINC000085697110
C#CC[C@H](CO)NC(=O)C#CC    ZINC000717749180
CC#CC(=O)N1CCC(=O)CC1    ZINC000306448704
C#CC[C@@H](CO)NC(=O)C#CC    ZINC000717749183
CC#C[C@@H](CC)Oc1nc[nH]n1    ZINC001227105349
COCC#CCn1cnc(C)n1    ZINC000664083640
CC#CCCn1c(=O)ncn1C    ZINC000306508362
CCC#C[C@H](C)Oc1nc[nH]n1    ZINC001227108337
CC#CCNC(=O)NCCC#N    ZINC000307158758
CC#CCCn1ncn(C)c1=O    ZINC000164967918
CC#CCN(C)Cc1cnon1    ZINC000852094635
CC#C[C@H](CC)Oc1nc[nH]n1    ZINC001227105350
COCC#CCn1cc(C)nn1    ZINC000664083824
CCC#C[C@@H](C)Oc1nc[nH]n1    ZINC001227108336
CC#CCCn1cnn(C)c1=O    ZINC000307510118
CC#CCN(C)c1nnnn1C    ZINC001340209787
CC#CCN1C[C@H]2C[C@]2(CO)C1    ZINC000306236689
C=C[C@@H](C)NC(=O)C#CC(C)C    ZINC000829982068
CC#CC(=O)N1[C@@H](C)CC[C@@H]1C    ZINC000307095899
CC#CCCCC(=O)NC1CC1    ZINC000006262136
CC#CCNC(=O)CCC1CC1    ZINC000379317751
CC#CCNC(=O)/C=C(\C)CC    ZINC000828021565
CC#CCCNC(=O)[C@H]1C[C@@H]1C    ZINC000163347473
CC#CC(=O)N[C@@H]1CCC1(C)C    ZINC000306414712
CC#CCN(C)C(=O)C=C(C)C    ZINC000819245566
CC#CCNC(=O)/C(C)=C/CC    ZINC000379330677
C=C(C)CCC(=O)NCC#CC    ZINC001262616359
C#CCN(CC#CC)C[C@@H](C)O    ZINC000799124437
CC#CC(=O)N1CCCCCC1    ZINC000232587554
CC#CCCCC(=O)N1CCC1    ZINC000307962986
CC#CC(=O)NC[C@H](C)C1CC1    ZINC000307076020
CC#CC(=O)N[C@H]1CC[C@@H](C)C1    ZINC000232634971
CC#CCCNC(=O)C1CCC1    ZINC000163344117
CC#CC(=O)N(C(C)C)C1CC1    ZINC000307412856
CC#CCCNC(=O)/C(C)=C\C    ZINC000307658229
CC#CCCNC(=O)[C@H]1C[C@H]1C    ZINC000163347719
CC#CC(=O)N1CC[C@@H](C)[C@@H]1C    ZINC000306339643
CC(C)C#CC(=O)NC1(C)CC1    ZINC001330936032
CC#CCNC(=O)CC1CCC1    ZINC000307659170
CC#CCN1C[C@H]2C[C@@]2(CO)C1    ZINC000306236695
CC#CC(=O)N1C[C@H](C)C[C@H]1C    ZINC000306446970
COCC#CCN1C[C@H]2C[C@@H]2C1    ZINC000886344259
COCC#CCN1C[C@@H]2C[C@@H]2C1    ZINC000886344258
CC#CC(=O)N1C[C@H](C)[C@H](C)C1    ZINC000306371330
CC#CC(=O)NC[C@H]1CC1(C)C    ZINC000307659045
CC#CC(=O)N[C@@H]1CC[C@H](C)C1    ZINC000232629073
C=CC(C)(C)C(=O)NCC#CC    ZINC000649260105
CC#CC(=O)N1CCC[C@H](C)C1    ZINC000221047939
C(#CC1CC1)CN1CCOCC1    ZINC000022018386
C=CCN(C)C(=O)C#CC(C)C    ZINC000832502571
CC#CC(=O)NC[C@@H]1CC1(C)C    ZINC000307659048
CC#CC(=O)N[C@H]1CCC1(C)C    ZINC000306414713
CC#CCNC(=O)C1CCCC1    ZINC000306262136
CC#CC(=O)N1C[C@H](C)[C@@H](C)C1    ZINC000306371335
CCCCNC(=O)C#CC1CC1    ZINC000837308150
CC#CC(=O)NC(C)(C)C1CC1    ZINC000307720536
CC#CC(=O)N1CC[C@H](CC)C1    ZINC000307533798
CC#CCCNC(=O)CC1CC1    ZINC000164591593
CC#CC(=O)N1CC[C@H](C)[C@@H]1C    ZINC000306339649
CC#CCN(C)CC#CCOC    ZINC000307367816
CC#CCN(C)C(=O)C1CCC1    ZINC000647540595
CC#CC(=O)NC1CCCCC1    ZINC000142032693
CC#CC(=O)N1CCC[C@H]1CC    ZINC000204938976
C=CCNC(=O)CCCC#CC    ZINC000006262139
CN1CC(OCC#CC2CC2)C1    ZINC001224844770
C(#CC1CC1)CO[C@H]1CCNC1    ZINC001217822382
CC#CC(=O)N[C@H](CC)C1CC1    ZINC000855857138
CC#CCNC(=O)C(C)=C(C)C    ZINC000306925036
CC#CC(=O)N(C)[C@H](C)C1CC1    ZINC000306432859
CC#CC(=O)N[C@H](C)C1CCC1    ZINC000306494861
CC#CCN(C)C(=O)[C@H]1C[C@@H]1C    ZINC000647541446
COCC#CCN1CC=CCC1    ZINC000679323080
CC#CCN(C)C(=O)[C@@H]1C[C@@H]1C    ZINC000647542139
CC#CCNC(=O)/C(=C\C)CC    ZINC000308062193
CC(C)(C)C#CC(=O)N1CCC1    ZINC000837317769
CC(C)C#CC(=O)N1CC[C@@H]1C    ZINC000914154905
CC#CC(=O)NCC1CC(C)C1    ZINC000857735757
CC#CCCNC(=O)/C(C)=C/C    ZINC000388391051
C=C(C)CNC(=O)C#CCCC    ZINC001184273325
CC#CC(=O)N(CC)CC1CC1    ZINC000388406757
CC#CCO[C@H]1C[C@H]2C[C@H]1CN2    ZINC001217910668
CC#CC(=O)N1C[C@@H](C)[C@H](C)C1    ZINC000306371339
CC#CCN1C[C@@H]2COC[C@@H]2C1    ZINC000634780209
CC[C@H](C)NC(=O)C#CC1CC1    ZINC000837305677
C=C(CC)C(=O)NCCC#CC    ZINC001346520514
CC#CC(=O)N1C[C@H](C)C[C@@H]1C    ZINC000306446966
CC#CC(=O)N(CCC)C1CC1    ZINC000307977157
CC#CC(=O)N1CCCC[C@@H]1C    ZINC000196175982
CC#CC(=O)N1CC[C@H](C)[C@H]1C    ZINC000306339646
CC#CCNC(=O)/C(C)=C\CC    ZINC000307630096
CC#CC(=O)N(C)[C@@H](C)C1CC1    ZINC000306432860
CC#CCCNC(=O)C=C(C)C    ZINC000135360949
CC#CCNC(=O)CC1(C)CC1    ZINC000307747442
CC#CCCNC(=O)[C@@H]1C[C@H]1C    ZINC000163347600
CC#CCNC(=O)/C=C(/C)CC    ZINC000828021566
CC#CC[C@@H](CC)OCCC#N    ZINC001205621277
CC#CC(=O)NCCC1(C)CC1    ZINC000306538152
C=C[C@@H]1OCC[C@H]1NCC#CC    ZINC000650029539
CC#CC(=O)N1CC[C@@H](CC)C1    ZINC000307533795
CC#CCN(C)C(=O)[C@H]1C[C@H]1C    ZINC000647542138
CC#CC(=O)N(C)CCC1CC1    ZINC000307971983
C=CCCNC(=O)C#CC(C)C    ZINC000855380617
C=CCCCC(=O)NCC#CC    ZINC000308135388
C#CCN(CC#CC)CCOC    ZINC000743852507
CC#CCN(C1CC1)C1COC1    ZINC000649696281
CC#CC(=O)N[C@@]1(C)CC1(C)C    ZINC000856134696
CC#CCN(C)C(=O)C1(C)CC1    ZINC000334504881
CC#CCOC1[C@@H]2C[C@@H]1CNC2    ZINC001217841762
CC#CCNC(=O)/C=C/CCC    ZINC000307960226
CC#CC(=O)NC1(C)CCCC1    ZINC000307689882
CC#CCN1C[C@@H]2C[C@]2(CO)C1    ZINC000306236693
CC#CC(=O)N1CC(C)(CC)C1    ZINC000307716631
CC#CCN1[C@H]2CC[C@H]1COC2    ZINC000334796897
CC#CC(=O)N(CC)C1CCC1    ZINC000306291187
CC(C)C#CC(=O)N1CC[C@H]1C    ZINC000914154904
C=CCCCCNC(=O)C#CC    ZINC000379323549
CC#CCN1C[C@@H]2C[C@@]2(CO)C1    ZINC000306236692
C=CC(C)(C)CNC(=O)C#CC    ZINC000836829563
C=CCCC(=O)N(C)CC#CC    ZINC000647542011
CC#CCCNC(=O)[C@@H]1C[C@@H]1C    ZINC000163347357
CC(C)C#CC(=O)N(C)C1CC1    ZINC000821728312
C=C(C)CN(CC)C(=O)C#CC    ZINC000307959250
CC#CCNC(=O)C1(C)CCC1    ZINC000307659274
C=CC[C@@H](CC)NC(=O)C#CC    ZINC000388432493
CCCC#CC(=O)N1CC[C@H]1C    ZINC001184268715
CC#CC(=O)NC[C@@H]1C[C@H]1CC    ZINC000836828879
CC#CCCNC(=O)C1(C)CC1    ZINC000307304728
CC#CC(=O)N1C[C@@H](C)C[C@@H]1C    ZINC000306446969
O/N=C1\CCCC#CCCCC1    ZINC000000336514
CC#CC(=O)N1CCC(C)(C)C1    ZINC000306323914
CC#CCN(C)C(=O)CC1CC1    ZINC000647541669
CC#CC(=O)N[C@@H]1C[C@H]1C(C)C    ZINC000838077315
CC(C)CNC(=O)C#CC1CC1    ZINC000837308941
CC#C[C@H](CC)OCCCC#N    ZINC001205648731
CCCC#CC(=O)N1CC[C@@H]1C    ZINC001184268716
CC#CC(=O)NCC1(CC)CC1    ZINC000307702522
CC(C)N(C)C(=O)C#CC1CC1    ZINC000837331033
CC#CC(=O)N1CC[C@@H](C)[C@H]1C    ZINC000306339650
CC#CCN1C[C@H]2[C@H](CO)[C@H]2C1    ZINC000307077679
C=CCCC(=O)NCCC#CC    ZINC000163336457
CC#CC[C@H](CC)OCCC#N    ZINC001205621273
CC(C)(C)C#CC(=O)NC1CC1    ZINC000837306959
CC#CC(=O)N1CC[C@H]1C(C)C    ZINC000307049327
CC#CC(=O)N1CCC[C@@H](C)C1    ZINC000168187715
CC/C=C/NC(=O)C#CCCC    ZINC001184276294
CC#CC(=O)N(C)CC1CCC1    ZINC000307428709
CC#CC(=O)N[C@@H](CC)C1CC1    ZINC000855857139
CC#CCO[C@@H]1C[C@H]2C[C@H]1CN2    ZINC001217910669
CC#CC(=O)N1[C@H](C)CC[C@H]1C    ZINC000307095901
CC(C)C#CC(=O)N1CCCC1    ZINC000854124657
CCCN(C)C(=O)C#CC1CC1    ZINC000837376007
C#CCN(CC#CC)CCCO    ZINC000743852235
CC#CC(=O)N[C@@H]1CCC[C@@H]1C    ZINC000307177473
CC#CC(=O)N[C@@H](C)C1CCC1    ZINC000307292224
CC#CC(=O)N1C[C@@H](C)C[C@H]1C    ZINC000306446968
CC#CCN1CCOCC12CC2    ZINC000307577675
CC#CC(=O)N1CCC[C@@H]1CC    ZINC000204938102
C=C(C)CNC(=O)C#CC(C)C    ZINC000832509401
CC#CC(=O)NCC1CCCC1    ZINC000307581714
C#CCN(CC#CC)C[C@H](C)O    ZINC000799124433
CC#CC(=O)NC[C@@H](C)C1CC1    ZINC000307076019
C#C[C@@H](C)N(C)CC#CCOC    ZINC000306991480
CC#CC(=O)N1CC(C(C)C)C1    ZINC000307754211
CC#CCNC(=O)[C@H]1CC1(C)C    ZINC000306392035
CC#CCNC(=O)/C=C\CCC    ZINC000307960227
CC#C[C@@H](CC)OCCCC#N    ZINC001205648732
CCC#C[C@H](C)OCCCC#N    ZINC001205631351
COCC#CCN1C[C@@H]2C[C@H]2C1    ZINC000886344260
CC#CC(=O)N1CC[C@@H]1C(C)C    ZINC000307049326
CC#CC(=O)N[C@H]1CCC[C@H]1C    ZINC000307177472
CC#CC(=O)N1CCC(C)CC1    ZINC000306345475
C=CCN(C(=O)C#CC)C(C)C    ZINC000379319575
CCCC#CC(=O)N1CCCC1    ZINC001184267122
CC(C)C#CC(=O)NC1CCC1    ZINC000826760580
C=C[C@H](C)NC(=O)C#CC(C)C    ZINC000829982069
CCC#C[C@@H](C)OCCCC#N    ZINC001205631352
CC#CC(=O)N[C@H]1CCC[C@@H]1C    ZINC000307177474
CC#CC(=O)N[C@@H]1C[C@H]1CCC    ZINC000306481765
CC[C@@H](C)NC(=O)C#CC1CC1    ZINC000837305675
CC#CCNC(=O)C1(CC)CC1    ZINC000307729989
CC#CC(=O)N[C@H]1CC[C@H](C)C1    ZINC000232635072
CC#CC(=O)N[C@@H]1CCC[C@H]1C    ZINC000307177475
CC#CC(=O)N(C)C1CCCC1    ZINC000307380569
CC#CC(=O)NCCC1CCC1    ZINC000307648903
CC#CCN(C)C(=O)/C(C)=C/C    ZINC000819249671
CC#CC(=O)N(C)C1CC(C)C1    ZINC001179750615
CC#CC(=O)NCCC=C(C)C    ZINC000306235632
C=CC[C@H](CC)NC(=O)C#CC    ZINC000388432494
CC#CCNC(=O)/C(=C/C)CC    ZINC000307544828
CC#CCNC(=O)[C@@H](C)C1CC1    ZINC000306932538
C=C(CC)C(=O)N(C)CC#CC    ZINC001347638464
CCN(CC)C(=O)C#CC1CC1    ZINC000837307928
CC(C)C#CC(=O)NCC1CC1    ZINC000820584205
CC#CC(=O)NC1(C(C)C)CC1    ZINC000818359029
CC#CC(=O)N[C@]1(C)CC1(C)C    ZINC000856134697
C=CCNC(=O)C#CC(C)(C)C    ZINC000837307054
CC#CC(=O)N[C@@H]1CC[C@@H](C)C1    ZINC000232628961
CC(C)(C)NC(=O)C#CC1CC1    ZINC000837326344
CC#CC(=O)N1CCCC[C@H]1C    ZINC000196175988
CC#CCN(C)C(=O)[C@@H]1C[C@H]1C    ZINC000647541681
C#CCN(CC)CC#CCOC    ZINC000762926440
CC#CCN(C)C(=O)/C(C)=C\C    ZINC000819249672
C#C[C@H](C)N(C)CC#CCOC    ZINC000306991478
CC#CC(=O)N1[C@H](C)CC[C@@H]1C    ZINC000307095897
C#CCOCCN(C)CC#CC    ZINC000761110861
CC#CCNC(=O)[C@H](C)C1CC1    ZINC000306932536
CC#CC/N=C(\NC)NC1CC1    ZINC000306247552
CC#CCNC(=N)NCC1CC1    ZINC000887356663
C=C(C)CN/C(N)=N/CC#CC    ZINC000306458082
CC#CCNC1=NCCCN1C    ZINC000307427089
CC#CCNC(=N)NC1CCC1    ZINC000849015158
CC#CC/N=C(\N)N(C)C1CC1    ZINC000307193181
CC#CCN(C)[C@H](C)C1(C)CC1    ZINC000674506692
CCC#C[C@H](C)N1CCCCC1    ZINC000306552384
CC#CCN1CCCC[C@@H]1CC    ZINC000607723884
CC#CCN1CCC[C@H](C)[C@@H]1C    ZINC000607740623
CC#CCCN1CCC[C@H]1CC    ZINC000680883295
CC#CCN1CC[C@H](C)[C@@H]1CC    ZINC000681470301
CC#CCN(C)CC1CCCC1    ZINC000607727971
CC#CCN[C@H]1CCC[C@@H]1CC    ZINC000162016040
CC#CCN(C)CC1CC(C)C1    ZINC000930589446
CC#CCN1CCCC[C@@H](C)C1    ZINC000306294876
CC#CCCN(C)[C@@H](C)C1CC1    ZINC000680882804
CC#CCCN1C[C@@H](C)C[C@@H]1C    ZINC000335494107
CC#CCN1C[C@H](C)[C@@H](C)[C@@H]1C    ZINC000642722190
CC#CCN1CC(C)(C)C[C@@H]1C    ZINC000665221181
CC#CCN1C[C@H](C)C[C@H]1CC    ZINC000608752498
CC#CCCN1CCCCCC1    ZINC000306568862
CC#CCCN(CC)C1CCC1    ZINC000680884161
CC#CCN1CC(C)(C)C1(C)C    ZINC001116211442
CC#CCN1CC(C)(C)C[C@H]1C    ZINC000665221182
CC#CCN(C)C1CC(C)(C)C1    ZINC000657242086
CC#CCCN1C[C@H](C)[C@@H](C)C1    ZINC000335494076
CC#CCN[C@H]1CCCC[C@H]1C    ZINC000051662997
CC#CCNC1(CC)CCCC1    ZINC000307463622
CC#CCN1CC[C@@H](C)[C@H](C)C1    ZINC000678045299
CC#CCCN1CCC[C@H](C)C1    ZINC000306450578
CC#CCCN1CC[C@H](CC)C1    ZINC000680884498
CC#CCN1[C@H](C)CC[C@@H]1CC    ZINC000307696361
CC#CCN(C)CC/C=C/CC    ZINC000382111921
C=CCN(CCC#CC)C(C)C    ZINC000764952797
CC#CCN(CC)C1CCCC1    ZINC000607726851
CC#CCN1[C@@H](C)CCC1(C)C    ZINC000650287027
CC#CCN(C)C[C@@H]1CC1(C)C    ZINC000662343625
CC#CCN1CCC[C@@H]1C(C)C    ZINC000307281354
CC#CCN1CCC[C@H]1C(C)C    ZINC000307281355
CC#CCN(CC)CC1CCC1    ZINC000684624271
CC#CCN1CC[C@](C)(CC)C1    ZINC000675186143
C=CCCCCN(C)CC#CC    ZINC000649655392
CC#CCN1C[C@H](C)C[C@@H](C)C1    ZINC000607723845
CC#CCN1CCC[C@H](C)[C@H]1C    ZINC000607740624
CC#CCNC1(CC(C)C)CC1    ZINC000662072970
CC#CCN1CCCC[C@H](C)C1    ZINC000306294877
CC#CCN1CC[C@@H](C)[C@H]1CC    ZINC000681470299
CC#CCN[C@@H]1CCC[C@@H]1CC    ZINC000162016237
CC#CCN(C)[C@@H](C)C1(C)CC1    ZINC000674506691
CC#CCN1CC[C@@](C)(CC)C1    ZINC000675186142
CC#CCCN1[C@@H](C)CC[C@@H]1C    ZINC000335494063
CC#CCN1CCCCCCC1    ZINC000306374385
CC#CCN1CCC[C@@H](C)[C@@H]1C    ZINC000607740622
CC#CCN1CCC[C@H](C)CC1    ZINC000306928059
CC#CCCN1C[C@H](C)[C@H](C)C1    ZINC000335494075
CC#CCN1C[C@H](C)[C@H](C)[C@@H]1C    ZINC000642722191
C=CCN(CC#CC)C(C)(C)C    ZINC000039038401
CC#CCN[C@H]1CCC[C@H]1CC    ZINC000162015943
CC#CCCN1CC[C@@H](C)[C@@H]1C    ZINC000335494089
CC#CCCN1C[C@H](C)C[C@@H]1C    ZINC000335494106
CC#CCN1CCCC(C)(C)C1    ZINC000607732148
C=C(C)CN(C)[C@H](C)C#CCC    ZINC000306331414
CC#CCCN1CCCC[C@@H]1C    ZINC000680882826
CC#CCCN1CC[C@H](C)[C@@H]1C    ZINC000335494090
CC#CCN1CCC(CC)CC1    ZINC000607727225
CC#CCN(C(C)C)C1CCC1    ZINC000607735642
CC#CCN1[C@H](C)CC[C@H]1CC    ZINC000307696360
CC#CCN1[C@H](CC)CC[C@@H]1C    ZINC000307696363
C=C(C)CN(CC)CCC#CC    ZINC000680882679
CC#CCCN1C[C@H](C)C[C@H]1C    ZINC000335494105
CC#CCCN1CC[C@@H](CC)C1    ZINC000680884497
CC#CCN1[C@@H](C)CCC[C@@H]1C    ZINC000607729368
CC#CCN[C@@H]1CCCC1(C)C    ZINC000086874722
CC#CCCN1CCC[C@@H](C)C1    ZINC000680882332
CC#CCN1CCCC[C@H]1CC    ZINC000607723883
CC#CCN[C@@H]1CCCC[C@H]1C    ZINC000051662995
CC#CCN1CC[C@H](C)[C@@H](C)C1    ZINC000678045301
CC#CCCN1CC[C@@H](C)[C@H]1C    ZINC000335494088
CC#CCCN1CCCC[C@H]1C    ZINC000680882825
CC#CCN1C[C@H](C)[C@H](C)[C@H]1C    ZINC000642722192
CC#CCCN(C)C1CCCC1    ZINC000680881650
CC#CCCN(CCC)C1CC1    ZINC000388407818
CC#CCN(CC)CCC1CC1    ZINC000680636679
CC#CCN(C)CC1(C)CCC1    ZINC000306721679
CC#CCCN1[C@H](C)CC[C@@H]1C    ZINC000335494062
CC#CCN(CC1CC1)C(C)C    ZINC000379322164
CC#CCN[C@H]1CCCC[C@@H]1C    ZINC000051662994
CC#CCN1C[C@H](C)C[C@H](C)C1    ZINC000607723846
CC#CCN[C@@H]1CCCC[C@@H]1C    ZINC000051662992
CC#CCCN1[C@H](C)CC[C@H]1C    ZINC000335494061
CC#CCCN1C[C@@H](C)C[C@H]1C    ZINC000335494108
CC#CCN(C)CCC1CCC1    ZINC000660644338
C=CCCN(C)[C@H](C)C#CCC    ZINC000308046957
CC#CCN(CCCC)C1CC1    ZINC000607726493
CC#CCN1[C@H](C)CCC[C@H]1C    ZINC000307711960
CC#CCN1CC[C@@H](C)[C@@H](C)C1    ZINC000678045300
CC#CCN(C)CCCC1CC1    ZINC000878656727
CC#CCCN(C)[C@H](C)C1CC1    ZINC000680882805
C=C(C)CN(C)[C@@H](C)C#CCC    ZINC000306331415
CC#CCN(C)C[C@@H]1C[C@H]1CC    ZINC000930590511
CC#CCN(C)C[C@H]1CC1(C)C    ZINC000662343626
CC#CCN(CC(C)C)C1CC1    ZINC000607726240
CC#CCN1C[C@@H](C)CC1(C)C    ZINC000746677489
CC#CCN1CCC[C@H](CC)C1    ZINC000607726472
CC#CCN1CC[C@@H](C)[C@@H]1CC    ZINC000681470300
CC#CCCN(C)CCC1CC1    ZINC000680886026
CC#CCN1CCC[C@@H](C)[C@H]1C    ZINC000607740621
CC#CCN1C[C@H](C)C[C@@H]1CC    ZINC000608752499
CC#CCN1CC[C@H](C)[C@H]1CC    ZINC000681470302
CC(C)(C)C#C/C=N\C(C)(C)C    ZINC000005379465
CC#CCN1[C@H](C)CCC[C@@H]1C    ZINC000607729367
CC#CCCN1CCC(C)CC1    ZINC000680882839
CCC#C[C@@H](C)N1CCCCC1    ZINC000306552383
CC#CCN1CC[C@@H](C)C[C@H]1C    ZINC000644951200
CC#CCN1[C@@H](C)CC[C@@H]1CC    ZINC000307696362
CC#CCN1[C@H](C)CCC1(C)C    ZINC000650287028
CC#CCN1C[C@@H](C)C[C@H](C)C1    ZINC000607723847
CC#CCN1C[C@H](C)[C@@H](C)[C@H]1C    ZINC000642722193
CC#CCN[C@H]1CCCC1(C)C    ZINC000086874725
CC#CCN1C[C@H](C)CC1(C)C    ZINC000746677490
C=CCCN(C)[C@@H](C)C#CCC    ZINC000308046959
CC#CCCN1CCC[C@@H]1CC    ZINC000680883296
CC#CCN1CC[C@H](C)[C@H](C)C1    ZINC000678045302
CC#CCCN1C[C@@H](C)[C@H](C)C1    ZINC000335494074
CC#CCN1CCC[C@@H](CC)C1    ZINC000607726471
CC#CCN(CCC)CC1CC1    ZINC000607732274
CC#CCN(C)C1CCCCC1    ZINC000607723808
CC#CCCN(CC)CC1CC1    ZINC000680883832
CC#CCN1C[C@@H](C)C[C@H]1CC    ZINC000608752501
CC#CCN1CCC[C@@H](C)CC1    ZINC000306928058
CC#CCN[C@@H]1CCC[C@H]1CC    ZINC000162016108
CC#CCCN1CCC(C)(C)C1    ZINC000335494064
CC#CCN1C[C@@H](C)C[C@@H]1CC    ZINC000608752500
CC#CCN(C)CCC=C(C)C    ZINC000660645827
CC#CCN1CCC(C)(C)CC1    ZINC000607729001
CC#CCCN(C(C)C)C1CC1    ZINC000680883020
CC#CCN(C)CC/C=C\CC    ZINC000382111928
CC#CCCN1CC[C@H](C)[C@H]1C    ZINC000335494091
COC(=O)C#Cc1cccs1    ZINC000005510655
O=Cc1ccc(C#CCO)s1    ZINC000019087827
O=Cc1cc(C#CCO)cs1    ZINC000019090330
OCC#Cc1cccc(Cl)c1    ZINC000002525615
CC#CC(=O)Nc1nccs1    ZINC000306693608
OCC#Cc1ccccc1Cl    ZINC000002525614
OCC#Cc1ccc(Cl)cc1    ZINC000002525616
CCOC(=O)C#CC(F)(F)F    ZINC000002557024
O=C(O)C#CCCC#CC(=O)O    ZINC000045069882
CC#CCSc1ccoc1C    ZINC000307206318
CC#CCn1cnc([N+](=O)[O-])n1    ZINC000306443729
Nc1ncc(F)cc1C#CCO    ZINC000066054221
CC#CC(=O)Nc1nonc1N    ZINC001179748207
CC(C)(O)C#Cc1cccs1    ZINC000000202631
CC#CCSCc1ccco1    ZINC000306185403
CC#CCCNc1nccs1    ZINC000125868206
CC#CCSc1nccn1C    ZINC000306919375
CC#CCOC(=O)C1CC(=O)C1    ZINC000307195997
CC#CCOC[C@@H]1C=CC(=O)O1    ZINC001224357009
CC#CCN(C)c1nccs1    ZINC000306387413
CC#CCCSc1ncc[nH]1    ZINC000306462611
CC#CCO[C@@H](C)C(F)(F)F    ZINC001224354966
CC#CCO[C@H](C)C(F)(F)F    ZINC001224354969
CC(C)(C#CC(F)(F)F)CO    ZINC000005380168
CC#CCOC(=O)C1=COCC1    ZINC000307583033
CC#CC(=O)NN1CCCC1=O    ZINC000306367324
C[C@@H](C#N)C(=O)NCC#CCO    ZINC001327095967
CC#CCN(CC#N)CC(=O)O    ZINC000825711313
CC#CC(=O)NC1=NO[C@@H](C)C1    ZINC000307023641
CC#CCCn1nc(C)oc1=O    ZINC000657279305
COCC#CC(=O)N[C@@H](C)C#N    ZINC001328287256
CC#CCN1C(=O)CN(C)C1=O    ZINC000336555719
CC#CC(=O)N[C@H]1CNC(=O)C1    ZINC000307108264
CCc1nnc(C#CCOC)o1    ZINC001255108154
COCC#CC(=O)N(C)CC#N    ZINC001118634383
CC#CC(=O)NC1=NO[C@H](C)C1    ZINC000307023644
CC#CCCN1C(=O)CNC1=O    ZINC000232662688
CC#CC(=O)NC1(C(N)=O)CC1    ZINC000307435709
C#CCNC(=O)NCC#CCO    ZINC000923769707
CC#CCNC(=O)[C@@H]1CC(=O)N1    ZINC000613120784
CC#CC(=O)N1CCNC(=O)C1    ZINC000232593198
CC#CCNC(=O)[C@H]1CC(=O)N1    ZINC000613120785
COCC#CC(=O)NCCC#N    ZINC001118757019
CC#CCCOc1nc(C)no1    ZINC000307282068
C[C@H](C#N)C(=O)NCC#CCO    ZINC001327095966
CC#CC(=O)NNC(=O)C1CC1    ZINC000307710051
CC#CC(=O)N[C@@H]1CNC(=O)C1    ZINC000307108261
CC#CCSCC1CC=CC1    ZINC000596413571
CC#CCSCC1=CCCC1    ZINC000592459412
COCC#CCn1nnnc1C    ZINC000306492791
CC#CCN1CC[C@@](F)(C#N)C1    ZINC000306464254
CC#CCn1nnnc1[C@H](C)O    ZINC000307153028
CC#CCCn1nnn(C)c1=O    ZINC000641535360
CC#CCN1CC[C@](F)(C#N)C1    ZINC000306464263
CC#CCCOCc1nn[nH]n1    ZINC001119539248
CC#CCn1nnnc1[C@@H](C)O    ZINC000307153029
Cn1nnc(C#CC(C)(C)O)n1    ZINC000005379438
CC#CCCOC(=O)[C@@H]1C[C@H]1C    ZINC000308129200
CC#CCOC(=O)[C@H]1CC1(C)C    ZINC000306479714
CC#CCCOC(=O)[C@H]1C[C@H]1C    ZINC000308129197
CC#CCCOC(=O)CC1CC1    ZINC000308072149
OC1CC(OCC#CC2CC2)C1    ZINC001217848717
CC#CCOC(=O)/C(C)=C/CC    ZINC000307979471
CC#CCOC(=O)/C=C(/C)CC    ZINC000835269299
CC#CCOC(=O)CC1CCC1    ZINC000307961771
CC#CCOC(=O)C(C)=C(C)C    ZINC000307351121
CC#C[C@@H](O)C[C@H]1C=CC[C@H]1O    ZINC000043763059
CC#CCOC(=O)C1(C)CCC1    ZINC000307388295
CC#CCOC(=O)/C=C(\C)CC    ZINC000835269298
CCC#CCOC(=O)[C@H]1C[C@@H]1C    ZINC000893833187
CC#CCOC1CC2(COC2)C1    ZINC001224355368
C=CCCC(=O)OCC#CCC    ZINC000893839766
CC#CCCOC(=O)C1CCC1    ZINC000308113464
CC[C@@H](C)OC(=O)C#CC1CC1    ZINC000838367794
C(#CC1CC1)COC[C@@H]1CCO1    ZINC001224843519
CCC#CCOC(=O)C1CCC1    ZINC000893834361
CC#CCCOC(=O)C1(C)CC1    ZINC000388392525
CC#CCOC(=O)/C(=C/C)CC    ZINC000388380950
C=CCCC(=O)OCCC#CC    ZINC000308097655
CC#CCOC(=O)/C(=C\C)CC    ZINC000388380948
CC#CCCOC(=O)[C@@H]1C[C@@H]1C    ZINC000308129198
CC#CCCOC(=O)[C@H]1C[C@@H]1C    ZINC000308129199
CC#CCOC(=O)[C@H](C)C1CC1    ZINC000307969222
CCCC#CC[C@H]1CCC(=O)O1    ZINC000102942001
CC#CCOC(=O)[C@@H](C)C1CC1    ZINC000307969223
CC#CCOC1CCC(=O)CC1    ZINC000164161836
CCC#CCOC(=O)[C@H]1C[C@H]1C    ZINC000893833185
CC#CCO[C@H]1CCCCC1=O    ZINC000238034057
CC#CCCCC(=O)CC(C)=O    ZINC000026896993
C=CCOC(=O)C#CCCCC    ZINC000001694321
CCC#CCOC(=O)[C@@H]1C[C@@H]1C    ZINC000893833186
CC#CCOC[C@H]1CCC=CO1    ZINC001224357334
CCC#CCOC(=O)[C@@H]1C[C@H]1C    ZINC000893833188
CCC#CCOC(=O)CC1CC1    ZINC001343975097
CCC#CCOC(=O)C=C(C)C    ZINC000893834611
CC#CCOC(=O)/C=C\CCC    ZINC000388405393
C=CCCCC(=O)OCC#CC    ZINC000388503191
CCCCOC(=O)C#CC1CC1    ZINC000838368712
CC#CCOC(=O)/C=C/CCC    ZINC000388405392
C(#CC1CC1)CO[C@@H]1CCOC1    ZINC001224844475
CC#CCOC(=O)CC1(C)CC1    ZINC000388492973
C=CCOC(=O)CCCC#CC    ZINC000388501084
CC#CCOC(=O)CCC1CC1    ZINC000388456753
C=CCOC(=O)C#CC(C)(C)C    ZINC000838372245
CC#CCOC(=O)/C(C)=C\CC    ZINC000307979470
CC[C@H](C)OC(=O)C#CC1CC1    ZINC000838367795
C=C(C)CCC(=O)OCC#CC    ZINC001345307571
CC#C[C@H](O)C[C@H]1C=CC[C@H]1O    ZINC000043763058
CCC#CCOC(=O)C1(C)CC1    ZINC000893838787
CC(=O)[C@@H](C)OCC#CC1CC1    ZINC001224844934
CC#CCOC(=O)C1(CC)CC1    ZINC000307976504
C(#CC1CC1)COC[C@H]1CCO1    ZINC001224843521
CC(=O)[C@H](C)OCC#CC1CC1    ZINC001224844935
CC#CCOC(=O)C1CCCC1    ZINC000307669120
CC#CCCOC(=O)/C(C)=C/C    ZINC000307962151
CC#CCO[C@@H]1CCCCC1=O    ZINC000238033836
CC#CCCOC(=O)/C(C)=C\C    ZINC000307962150
C=CC(C)(C)C(=O)OCC#CC    ZINC000835270633
CC(C)COC(=O)C#CC1CC1    ZINC000838369449
CC(C)(O)C#CC#CC(C)(C)O    ZINC000001596797
C/C=C(\C)C(=O)OCC#CCC    ZINC000893838543
CC#CCOC[C@@H]1CCC=CO1    ZINC001224357333
C/C=C(/C)C(=O)OCC#CCC    ZINC000893838541
CC#CCCOC(=O)C=C(C)C    ZINC000308069406
O[C@H]1C[C@@H](OCC#CC2CC2)C1    ZINC001217918334
OCCCC#CC#CCCCO    ZINC000002555326
CCCC#CC[C@@H]1CCC(=O)O1    ZINC000102941999
O[C@H]1C[C@H](OCC#CC2CC2)C1    ZINC001217899675
C=C[C@@H](C)NC(=O)NCC#CC    ZINC000306342498
CC#CCNC(=O)N1CCCC1    ZINC000160574555
CC#CC(=O)NCCN1CCC1    ZINC000306323164
C=C[C@H](C)NC(=O)NCC#CC    ZINC000306342503
CC#CC(=O)NN1CCCCC1    ZINC000307177965
CC#CCN(CC#N)CCOC    ZINC000316557251
C[C@H](CN)NC(=O)C#CC1CC1    ZINC000876806252
CC#CCN1CCC[C@H]1C(N)=O    ZINC000307741824
CC#CC(=O)N[C@@H]1CNC[C@H]1C    ZINC000642876461
CC#CCONC(=N)C1CCC1    ZINC000871766357
CC#CCCNC(=O)N1CCC1    ZINC000306538643
CC#CCN1CCNC(=O)[C@@H]1C    ZINC000336553802
CC#CC(=O)N1CC(N(C)C)C1    ZINC000307684727
CC#CC(=O)N1CCC(N)CC1    ZINC000232586891
COCC#CCN(C)CCC#N    ZINC000611194870
CCN(CC#N)CC#CCOC    ZINC000611194658
C=CC(=O)NCC#CCN(C)C    ZINC000717883719
CC#CCN1CCN(C)C(=O)C1    ZINC000336553864
CC#CC(=O)N1CCN(C)CC1    ZINC000232592713
CC#CCNC(=O)N1CC[C@H]1C    ZINC000665861116
COCC#CCN[C@H](C)CC#N    ZINC000602869391
CC#CCNC(=O)N1CC[C@@H]1C    ZINC000665861117
CC#CCN1CC(=O)N[C@H](C)C1    ZINC000336236482
CC#CCN1CCC[C@@H]1C(N)=O    ZINC000307741823
CN(CCN)C(=O)C#CC1CC1    ZINC000876918005
CC#CCN1CCCNC(=O)C1    ZINC000307358482
CC#CC(=O)N1CCN[C@H](C)C1    ZINC000232594014
CC#CCN(C)CC1=NOCC1    ZINC001307806511
C=CCN(C)C(=O)NCC#CC    ZINC000308076457
C=CCCNC(=O)NCC#CC    ZINC000660964567
C[C@@H](CN)NC(=O)C#CC1CC1    ZINC000876829589
CC#CCN1CC(=O)N[C@@H](C)C1    ZINC000336236483
CNCCNC(=O)C#CC1CC1    ZINC000876520474
CC#CC(=O)NC[C@@H]1CCN1C    ZINC000928557377
CC#CCN(C)C[C@H](O)CC#N    ZINC000930590107
CC#CCN1CC(NC(C)=O)C1    ZINC001030037069
C=CCNC(=O)NCCC#CC    ZINC000379320209
C=C(C)CNC(=O)NCC#CC    ZINC000306374282
CC#CCCN1CCNC(=O)C1    ZINC000335494087
CC#CCN(C)C(=O)NC1CC1    ZINC001332508113
CC#CCN1CCNC(=O)[C@H]1C    ZINC000336553801
CC#CC(=O)N[C@H]1CCCNC1    ZINC000232634427
CC#CCCNC(=O)NC1CC1    ZINC000164737417
COCC#CCN[C@@H](C)CC#N    ZINC000602869418
C[C@@H](N)CNC(=O)C#CC1CC1    ZINC000876836412
CC#CCNC(=O)NC1CCC1    ZINC000160574423
CC#CCON=C(N)CC1CC1    ZINC000308070631
CC#CC(=O)NC[C@H]1CCN1C    ZINC000928557373
CC#CCNC(=O)NCC1CC1    ZINC000307308012
CC#CC(=O)N[C@@H]1CCCNC1    ZINC000232628063
C[C@H](N)CNC(=O)C#CC1CC1    ZINC000876836413
CCC#C[C@H](C)OCC=C(C)C    ZINC001205026141
CC#CCO[C@@H]1CCC[C@@H](C)C1    ZINC001224358419
CC#C[C@@H](CC)OCCC1CC1    ZINC001224761945
CC#CC[C@@H](CC)OC/C=C/C    ZINC001205050955
CCC#C[C@H](C)OCCC1CC1    ZINC001224759375
CCCCCC#C[C@H]1OC1(C)C    ZINC000002041409
CC#CCOC1CCC(C)CC1    ZINC001224358410
CC#CCO[C@@H]1CCC[C@H](C)C1    ZINC001224358426
CC#CCO[C@H]1CCCC[C@@H]1C    ZINC001224357027
CCC#C[C@H](C)OC1CCCC1    ZINC001205568113
CC(C)[C@H](C)OCC#CC1CC1    ZINC001224844895
CCC[C@@H](C)OCC#CC1CC1    ZINC001224843509
CCCCCC#C[C@@H]1OC1(C)C    ZINC000001567007
CC#CCO[C@H]1CCC[C@@H](C)C1    ZINC001224358422
CC#CCO[C@@H](C)C1CCCC1    ZINC001224358385
CCC[C@H](C)OCC#CC1CC1    ZINC001224843508
CC#CCO[C@H]1CC[C@H](C)CC1    ZINC001224358412
CC#C[C@H](CC)OCC=C(C)C    ZINC001205025567
C=CCC[C@H](CC)OCC#CC    ZINC001224358836
CC#CC[C@H](CC)OCC1CC1    ZINC001205541689
CC#C[C@H](CC)OCCC1CC1    ZINC001224761950
C=CCCO[C@H](CC)CC#CC    ZINC001224339618
C=C(C)CO[C@@H](CC)CC#CC    ZINC001206750162
CC#C[C@H](CC)OC1CCCC1    ZINC001205567719
CCCCCC#CCCC(C)=O    ZINC000003091483
C=C[C@@H](CCCC)OCC#CC    ZINC001224359361
CC#C[C@H](CC)OCC1CCC1    ZINC001206186805
CCC#C[C@@H](C)OCCC1CC1    ZINC001224759382
C=CCCCO[C@H](C#CC)CC    ZINC001224509654
CCC(CC)OCC#CC1CC1    ZINC001224843549
CC#C[C@@H](CC)OC1CCCC1    ZINC001205567720
C=C(C)CO[C@H](CC)CC#CC    ZINC001206750161
CC#CCO[C@@H]1CCCC[C@H]1C    ZINC001224357024
CC#CCO[C@@H]1CCCC[C@@H]1C    ZINC001224357028
CCC#C[C@H](C)OCC1CCC1    ZINC001206177600
CCC#C[C@@H](C)OCC1CCC1    ZINC001206177601
CC#CCO[C@H]1CC[C@@H](C)CC1    ZINC001224358408
CC(C)[C@@H](C)OCC#CC1CC1    ZINC001224844896
CC#CC[C@@H](CC)OCC1CC1    ZINC001205541688
CC#CC[C@H](CC)OC/C=C/C    ZINC001205050958
C=C[C@@H](C#CC(C)(C)C)OCC    ZINC001204950841
C=CCC[C@@H](CC)OCC#CC    ZINC001224358834
C=CC[C@H](OCC#CC)C(C)C    ZINC001224358223
CC#CCO[C@H](C)C1CCCC1    ZINC001224358388
C=C[C@H](C#CC(C)(C)C)OCC    ZINC001204950842
C=CCCCO[C@H](C)C#CCC    ZINC001224511349
CC#C[C@@H](CC)OCC=C(C)C    ZINC001205025566
C=C[C@H](CCCC)OCC#CC    ZINC001224359360
C=CC[C@@H](OCC#CC)C(C)C    ZINC001224358222
CCC#C[C@@H](C)OC1CCCC1    ZINC001205568114
C=CCCO[C@@H](CC)CC#CC    ZINC001224339619
C=CCCCO[C@@H](C#CC)CC    ZINC001224509653
CC#CCO[C@H]1CCCC[C@H]1C    ZINC001224357026
C=CC[C@H](CCC)OCC#CC    ZINC001224358785
CC#CCO[C@H]1CCC[C@H](C)C1    ZINC001224358424
CCC#C[C@@H](C)OCC=C(C)C    ZINC001205026140
CC#CCOC1CCCCCC1    ZINC001224359353
C=CCCCO[C@@H](C)C#CCC    ZINC001224511350
C=CC[C@@H](CCC)OCC#CC    ZINC001224358786
CC#C[C@@H](CC)OCC1CCC1    ZINC001206186802
CCC#C[C@H](C)N1CC[C@@H](N)C1    ZINC001576923907
CC#CCN1CCCN(C)CC1    ZINC000336553682
CC#CCN1CCN(C)[C@H](C)C1    ZINC000761075357
CC#CCN1CCN(CC)CC1    ZINC000335844989
CC#CCN1CCN(C)C[C@H]1C    ZINC000307751623
NCC#CCN1CCCCCC1    ZINC000075172907
CCC#C[C@@H](C)N1CC[C@@H](N)C1    ZINC001576923903
CC#CCN[C@@H]1CCCC[C@H]1N    ZINC001574970135
CC#CCN1CCN(C)C[C@@H]1C    ZINC000335916999
CC#CCN1CCN(C)[C@@H](C)C1    ZINC000761075349
CC#CCCN1CCN(C)CC1    ZINC000306781956
CC(C)CCC#CCCC(C)C    ZINC000002390345
CCCCCC#CCCCCC    ZINC000001571094
CCCCC#CCCCCCC    ZINC000002579232
OCC#Cc1cnccc1Cl    ZINC000039961277
CC#CC(=O)Nc1nncs1    ZINC000306285376
CC#CCn1cc(C)sc1=O    ZINC000920326060
CC#CCSCc1ccon1    ZINC000306265565
CC#CCn1c(C)csc1=O    ZINC000307334047
CC#CCSc1nc(C)co1    ZINC000306470093
CC#CCCSc1ncco1    ZINC000307165723
CC#CCCn1ccsc1=O    ZINC000164967552
CC(C)(O)C#Cc1cnsc1    ZINC000066055388
CC#CCCSc1cnn[nH]1    ZINC000306961763
CC#CCSc1ncnn1C    ZINC000306458215
CC#CCCSc1nnc[nH]1    ZINC000306494855
NCC#Cc1ccc(F)c(F)c1    ZINC000037471030
CC#CCSc1nncn1C    ZINC000306459417
CC#CCSc1nnc(C)[nH]1    ZINC000306993867
O=C(O)CNC(=O)C#CC1CC1    ZINC001602063808
C#CCONC(=O)C#CCOC    ZINC001334535283
CC#CCCN1C(=O)COC1=O    ZINC000882276678
COCC#CC(=O)N1CC(=O)C1    ZINC001187125408
CC#CC(=O)N[C@@H]1COC(=O)C1    ZINC000854554609
CC#CC(=O)N[C@H]1COC(=O)C1    ZINC001179756516
CC#CC(=O)N1CC(C(=O)O)C1    ZINC000232586103
CC#CC(=O)N[C@H]1CCOC1=O    ZINC000039058604
CC#CC(=O)N1CCC=C(F)C1    ZINC000306451451
CCC#C[C@@H](C)SCCC#N    ZINC000591133710
CCC#C[C@H](C)SCCC#N    ZINC000591133711
COCC#CCON=C1CCC1    ZINC000307097797
CC#CC(=O)NCC1(CO)CC1    ZINC000232611261
C=CCCC(=O)NCC#CCO    ZINC000308090534
CC#CCN(CC(=O)O)C1CC1    ZINC000051664376
CC#CCN(C)[C@@H]1CCOC1=O    ZINC000307606919
CC#CC(=O)N1CC(OCC)C1    ZINC000819279638
CC#CCNC(=O)/C=C/OCC    ZINC000847625390
CC#CCCONC(=O)C1CC1    ZINC000842109715
C[C@H]1C[C@H]1C(=O)NCC#CCO    ZINC000306318030
CC#CC(=O)N1CC[C@@](C)(O)C1    ZINC000232597143
CC#CC(=O)N[C@@H](C)CC(C)=O    ZINC000307758730
CC#CC(=O)NOCCC1CC1    ZINC000817429703
CC#CC(=O)N1CC(COC)C1    ZINC001179748482
CC#CCN[C@]1(C)CCOC1=O    ZINC000307583765
CC#CC(=O)N[C@H]1CO[C@H](C)C1    ZINC000844100553
C=CCOCC(=O)NCC#CC    ZINC000308123744
CC#CC(=O)N[C@H](C)CC(C)=O    ZINC000307758729
CC#CC(=O)N[C@H]1COC[C@@H]1C    ZINC000928911815
CC#CC(=O)N1C[C@@H](C)[C@H](O)C1    ZINC000306468793
CC#CC(=O)N1CC(C)(OC)C1    ZINC000307745209
CC#CC(=O)NC1CCOCC1    ZINC000307717543
CC#CC(=O)NC[C@@H](O)C1CC1    ZINC000229921881
CCN(OC)C(=O)C#CC1CC1    ZINC001348365907
CC#CC(=O)N(C)C1(C)COC1    ZINC001179752553
C=CCN(C)C(=O)C#CCOC    ZINC001350982805
CC#CC(=O)N1CCC[C@H](O)C1    ZINC000232591720
CC#CC(=O)N[C@@H]1CO[C@H](C)C1    ZINC000844100555
CC#CCN[C@@H](C(=O)O)C1CC1    ZINC000054522129
CC#CC(=O)N1C[C@H](O)[C@@H](C)C1    ZINC000306468797
C=CC[C@H](NCC#CC)C(=O)O    ZINC001588745772
CC#CC(=O)N1CC[C@H](CO)C1    ZINC000232598271
CC#CCNC(=O)[C@H]1C[C@@H](O)C1    ZINC000635746391
COCC#CC(=O)N1CC[C@@H]1C    ZINC001187123324
C=C[C@H](COC)NC(=O)C#CC    ZINC000307999232
CC#CC(=O)N(C)C1(CO)CC1    ZINC000854435959
CC#CCCON=C(C)C(C)=O    ZINC000902760972
CC#CCN1CC[C@@H](C(=O)O)C1    ZINC000062133252
CC#CC(=O)N1CCC[C@H]1CO    ZINC000232592141
CC#CCN1CC[C@H](C(=O)O)C1    ZINC000062133251
C=C[C@@H](C)NC(=O)C#CCOC    ZINC001331074226
CC#CC(=O)NC[C@H]1C[C@@H](O)C1    ZINC000642870715
CC/C=C/NC(=O)C#CCOC    ZINC001187135803
CC#CC(=O)NC[C@H]1C[C@H](O)C1    ZINC000720981435
C[C@H]1C[C@@H]1C(=O)NCC#CCO    ZINC000306318035
CC#CC(=O)N[C@H]1C[C@H](CO)C1    ZINC001262345188
COCC#CC(=O)NCC1CC1    ZINC001350541696
CC#CC(=O)N(C)CC1COC1    ZINC001179751217
CC#CC(=O)N1CCOC[C@H]1C    ZINC000306434927
CC#CC(=O)N1C[C@@H](C)[C@@H](O)C1    ZINC000306468796
CC#CC(=O)NC1(COC)CC1    ZINC000307691382
CC#CCNC(=O)[C@H]1CCCO1    ZINC000306447369
CC#CC(=O)NC[C@H]1CCOC1    ZINC000307687436
CC#CC(=O)N1CC(O)(CC)C1    ZINC000233002487
CC#CC(=O)N[C@@H]1COC[C@H]1C    ZINC000928911804
CC#CC(=O)NOC1CCCC1    ZINC000232622868
CC#CC(=O)N[C@H]1CO[C@@H](C)C1    ZINC000844100554
C=C[C@H](O)C(=O)N(C)CC#CC    ZINC000615406499
CC#CC(=O)N[C@H]1COC[C@H]1C    ZINC000928911812
CC#CC(=O)N1CCC(O)CC1    ZINC000232586948
COCC#CC(=O)NC1CCC1    ZINC001330832912
C=C[C@H](NCC#CC)C(=O)OC    ZINC000301051773
C=C(CC)C(=O)NCC#CCO    ZINC001349811305
C=C[C@@](C)(O)C(=O)NCC#CC    ZINC000613122658
CC#CC(=O)N[C@H]1CCC[C@@H]1O    ZINC000306374357
CC#CC(=O)N1CCC[C@@H]1CO    ZINC000232590739
CC#CC(=O)N1CCCOCC1    ZINC000306431049
CC#CCNC(=O)/C=C\OCC    ZINC000847625391
CC#CC(=O)N[C@@]1(C)CCOC1    ZINC000307724472
C=C[C@@H](C(=O)O)N(C)CC#CC    ZINC001602804616
CC#CC(=O)N[C@H]1C[C@H](OC)C1    ZINC000863673946
CC#CC(=O)NCCC1COC1    ZINC001179756709
C=C(C)CNC(=O)C#CCOC    ZINC001187134348
CC#CCNC(=O)CC1COC1    ZINC000901262700
CC#CC(=O)N[C@H](CO)C1CC1    ZINC000306447927
COCC#CC(=O)N(C)C1CC1    ZINC001118629475
CC#CC(=O)N[C@@H]1C[C@]1(C)OC    ZINC000856269580
C[C@@H]1C[C@H]1C(=O)NCC#CCO    ZINC000306318028
CC#CC(=O)NC[C@H]1CCCO1    ZINC000306393248
CC#CC(=O)N1CC[C@H](OC)C1    ZINC000306212280
CC#CC(=O)N1C[C@H](O)C[C@H]1C    ZINC000307720257
CC#CC(=O)N1CC[C@@H](CO)C1    ZINC000232596259
CC#CCNC(=O)[C@@H]1CCOC1    ZINC000307757592
CC(C)ONC(=O)C#CC1CC1    ZINC000837681799
CC#CCN1CCC[C@H]1C(=O)O    ZINC000051664323
CC#CC(=O)N1CCC[C@@H](O)C1    ZINC000232589983
CC#CC(=O)NC1([C@H](C)O)CC1    ZINC000856128350
C=C[C@H](C(=O)O)N(C)CC#CC    ZINC001602804615
C=C[C@@H](NCC#CC)C(=O)OC    ZINC000301051772
CC#CC(=O)NOCC1CCC1    ZINC000856350724
CC#CC(=O)N[C@H]1C[C@@H](CO)C1    ZINC000642867901
CC#CC(=O)N[C@@H]1CO[C@@H](C)C1    ZINC000844100556
C=C[C@](C)(O)C(=O)NCC#CC    ZINC000613122659
CC#CC(=O)N(CC)CC(C)=O    ZINC000908391294
CC1(C(=O)NCC#CCO)CC1    ZINC000646128051
CC#CC(=O)N1C[C@@H](O)C[C@H]1C    ZINC000307720259
CC#CC(=O)NC1([C@@H](C)O)CC1    ZINC000856128349
C=C[C@@H](COC)NC(=O)C#CC    ZINC000307999233
C=C[C@@H](O)C(=O)N(C)CC#CC    ZINC000615406498
COCC#CC(=O)NC1(C)CC1    ZINC001350743170
CC#CC(=O)NC[C@@H]1CCCO1    ZINC000306393249
CC#CCNC(=O)/C=C\COC    ZINC000379328272
CC#CC(=O)N[C@@H]1COC[C@@H]1C    ZINC000928911807
CC#CCNC(=O)/C=C/COC    ZINC000379328271
CC#CC(=O)N[C@@H]1CCC[C@@H]1O    ZINC000306374356
CC#CCNC(=O)C1(O)CCC1    ZINC000307302833
C[C@@H]1C[C@@H]1C(=O)NCC#CCO    ZINC000306318032
CC#CCN(C)[C@H]1CCOC1=O    ZINC000307606920
C=C(CO)C(=O)N(C)CC#CC    ZINC000819245231
CC#CCNC(=O)[C@@H](O)C1CC1    ZINC000613121283
CC#CC(=O)NC1(CCO)CC1    ZINC000817136637
CC#CC(=O)N1C[C@H](C)[C@H](O)C1    ZINC000306468794
CC#CCONC(=O)C1CCC1    ZINC000842116874
CC#CC(=O)N1CC[C@@H](OC)C1    ZINC000306560334
CC#CCN[C@@]1(C)CCOC1=O    ZINC000307583766
CC#CC(=O)N1CCO[C@H](C)C1    ZINC000306273341
C=C[C@H](O)C(=O)NCCC#CC    ZINC000613320942
CC#CC(=O)N1CC[C@](C)(O)C1    ZINC000232598948
CC#CCNC(=O)CCC(C)=O    ZINC000160633118
CC#CC(=O)NC[C@@H]1CCOC1    ZINC000307687438
CC#CC(=O)N1CCO[C@@H](C)C1    ZINC000306273342
CC#CC(=O)N1C[C@@H](O)C[C@@H]1C    ZINC000307720260
CC#CCOC1CN(C(C)=O)C1    ZINC001224359552
C=CCONC(=O)C#CC(C)C    ZINC000854853067
COCC#CC(=O)N1CCCC1    ZINC001118543477
O=C(CC1CC1)NCC#CCO    ZINC000646128025
CC(C)C#CC(=O)N1CC(O)C1    ZINC000830029010
CC#CC(=O)N[C@@H](CO)C1CC1    ZINC000306447928
C=CC[C@@H](NCC#CC)C(=O)O    ZINC001588745770
CC#CCNC(=O)[C@H](O)C1CC1    ZINC000613121278
CC#CCNC(=O)[C@@H]1CCCO1    ZINC000306447373
CC#CC(=O)NCC1(O)CCC1    ZINC000232611562
CC#CCNC(=O)[C@H]1CCOC1    ZINC000307757593
CC#CC(=O)N[C@]1(C)CCOC1    ZINC000307724471
CCCONC(=O)C#CC1CC1    ZINC000844090102
COCC#CC(=O)N1CC[C@H]1C    ZINC001187123323
C=C[C@H](C)NC(=O)C#CCOC    ZINC001331074227
C/C=C(/C)C(=O)NCC#CCO    ZINC000848041224
CC#CC(=O)N1C[C@H](O)C[C@@H]1C    ZINC000307720258
CC#CCNC(=O)C1(C)COC1    ZINC000307014309
O=C(NCC#CCO)C1CCC1    ZINC000306984296
C/C=C(\C)C(=O)NCC#CCO    ZINC000848041225
CC#CC(=O)N[C@H]1C[C@@](C)(O)C1    ZINC001179756406
C=C[C@@H](O)C(=O)NCCC#CC    ZINC000613320939
CC#CCN1CCC[C@@H]1C(=O)O    ZINC000051664321
CC#CC(=O)N1CC([C@H](C)O)C1    ZINC000642872875
CC#CC(=O)NC[C@H](O)C1CC1    ZINC000229921888
CC(C)=CC(=O)NCC#CCO    ZINC000306448431
CC#CCN[C@H](C(=O)O)C1CC1    ZINC000054522128
COCC#CCON=CC1CC1    ZINC000853734328
CC#CCNC(=O)NC1CNC1    ZINC000335394226
C#CCN(CC#CC)CCCF    ZINC000379322105
CC#CCN1CC[C@](O)(CC)C1    ZINC000307674969
CC#CCN[C@@]1(C)CCO[C@H]1C    ZINC000232482595
CC#CCN(C)C[C@H]1C[C@@H](O)C1    ZINC000643252841
CC(C)C#CC(=O)N(C)C(C)C    ZINC000820999605
CC#CCO[C@@H]1CCN(CC)C1    ZINC001224357539
CC#CCN1CCO[C@H](CC)C1    ZINC000335845237
CC#CCN(C)C[C@H]1CCOC1    ZINC000674231946
CC#CCN[C@@H](CCO)C1CC1    ZINC000388428868
CC#CCN1CCCOC[C@H]1C    ZINC000676715468
CC[C@H](C)NC(=O)C#CC(C)C    ZINC000854118853
CC#CCN1CC[C@H](C)[C@H]1CO    ZINC000299918474
CC#CCN1CC[C@@H]([C@H](C)O)C1    ZINC000252789541
CC#CC(=O)NC(C)(C)C(C)C    ZINC000307459731
CC#CCN[C@@H]1C[C@@H](O)C1(C)C    ZINC000163437365
CC#CCN1CCC[C@@H]1[C@@H](C)O    ZINC000661764997
CC#CCCN1CC[C@@](C)(O)C1    ZINC000231363114
CC#CCN1CC[C@H](O)[C@@H](C)C1    ZINC000229576092
CC#CCCNC(=O)C(C)(C)C    ZINC000163344660
COCC#CCN1CCC[C@@H]1C    ZINC000677819873
CC#CCN1CC[C@@H]([C@@H](C)O)C1    ZINC000156864264
CCC#C[C@@H](C)N1CC[C@H]1CO    ZINC000934017282
CC#CCNC(=O)[C@@H](C)C(C)C    ZINC000307130440
CC#CCCN1CCOC[C@@H]1C    ZINC000335493983
CC#CCN1CCCC[C@H]1CO    ZINC000051666343
CC#CCN1CCC[C@H](CO)C1    ZINC000051666344
CC#CCN1CC[C@H](CO)[C@@H]1C    ZINC000307618060
CC#CCCNC(=O)CCCC    ZINC000163326700
CC(C)C#CC(=O)NCC(C)C    ZINC000854165855
CC#CCNC(=O)C(C)(C)CC    ZINC000307656022
C=CCOCCN(C)CC#CC    ZINC000382048461
CC#CCN1C[C@H](O)[C@@H](CC)C1    ZINC000306542151
CC#CC(=O)N[C@@H](C)[C@H](C)CC    ZINC000306552560
CC#CCCNCC1(O)CCC1    ZINC000131213860
CC#CC(=O)N[C@H](CC)CCC    ZINC000379312615
CCC#C[C@H](C)N1CC[C@H](O)C1    ZINC000306332693
CC#CCN1CCC[C@@](C)(O)C1    ZINC000160987054
CC#CCN1CCOC[C@H]1CC    ZINC000335845229
CC#CCCN1CCC[C@H](O)C1    ZINC000157761024
CC#CCN(C)C(=O)CCCC    ZINC000647541886
CC#CCN1C[C@@H](C)[C@H](CO)C1    ZINC000306928946
CC#CCCN(C)[C@H]1CCOC1    ZINC000680883963
CC#CCCN1CCO[C@@H](C)C1    ZINC000306860721
COCC#CCN(C)C1CCC1    ZINC000677820377
CC#CCO[C@H]1CCCN(C)C1    ZINC001224357051
CC#CCN1CCOC[C@@H]1CC    ZINC000335845228
CC#CCNC(=O)C(CC)CC    ZINC000379338006
CC#CCNC(=O)C[C@@H](C)CC    ZINC000393346151
CC#CCCN1CCC[C@H]1CO    ZINC000158039204
CC#CC(=O)N[C@H](C)[C@H](C)CC    ZINC000306552565
CC#CCCN(CCO)C1CC1    ZINC000157762449
CC#CCN1CCC[C@@H](O)CC1    ZINC000307318491
CC#CCNC(=O)C[C@H](C)CC    ZINC000393345954
CCCC#CC(=O)N(CC)CC    ZINC001184266594
CC#CCNC(=O)CC(C)(C)C    ZINC000306787194
CC#CCN(C)C(=O)[C@H](C)CC    ZINC000647541717
CC#CCN(C)C(=O)CC(C)C    ZINC000647542010
CC#CCN1CC[C@@H](COC)C1    ZINC000607735468
CC#CC(=O)N(CC)CC(C)C    ZINC000307974675
CC#CCN[C@H]1C[C@H](O)C1(C)C    ZINC000163437281
CC#CC(=O)NCC(CC)CC    ZINC000232869888
COCC#CCN1CC[C@H](C)C1    ZINC000677818237
CC#CC(=O)N(C(C)C)C(C)C    ZINC001179748436
CC#CCN[C@@]1(C)CCO[C@@H]1C    ZINC000232482591
C=CCCN(C)CC#CCOC    ZINC000682435072
CC#CCN[C@@]1(CC)CCOC1    ZINC000306443367
CC#CCN1C[C@@H](C)OC[C@@H]1C    ZINC000335890446
CC#CCN1CCOC(C)(C)C1    ZINC000335845201
CC#CC(=O)N(C)[C@H](C)CCC    ZINC000308013495
CC#CC(=O)N(CC)CCCC    ZINC000307974973
CC#CCN1CC[C@H](OCC)C1    ZINC000932970100
CC#CCN(C[C@@H](C)O)C1CC1    ZINC000653898533
COCC#CCN1CCC[C@H]1C    ZINC000677819875
CC#CCCN1CC[C@H](OC)C1    ZINC000680884784
CCCC#CC(=O)N[C@H](C)CC    ZINC001184276244
CC#CCN1CC[C@H](C)[C@@H](O)C1    ZINC000221467890
CC#CCN(C)[C@@H]1CCC[C@H]1O    ZINC000306440682
CC#CCN[C@@H]1CCC[C@H]1OC    ZINC000051663749
CC#CCN1CCC[C@H](O)CC1    ZINC000307318490
CC#CCCN1C[C@@H](O)C[C@H]1C    ZINC000307422986
CC#CCN[C@]1(C)CCO[C@H]1C    ZINC000232453766
CCN(C)C(=O)C#CC(C)(C)C    ZINC000837334916
CC#CCN1CCC[C@H]1CCO    ZINC000306424666
CC#CCN1CC[C@@H](O)[C@H](C)C1    ZINC000164646295
CC#CCN1CC[C@@H](O)[C@@H](C)C1    ZINC000229576084
CC#CCN1CCCO[C@H](C)C1    ZINC000334305012
CC#CCN(C)C1(COC)CC1    ZINC000677727815
CCCN(C)C(=O)C#CC(C)C    ZINC000824617499
CC#CC(=O)N(C)[C@H](C)C(C)C    ZINC000307719564
CC#CCO[C@H]1CCN(CC)C1    ZINC001224357538
CC#CCN(C)C(=O)C(C)(C)C    ZINC000647540609
CC#CCN1CCOCC1(C)C    ZINC000335570329
CC#CC(=O)N(CC)[C@@H](C)CC    ZINC000855145271
CC#CCN(C)CC1(C)COC1    ZINC000307412935
CC[C@@H](C)NC(=O)C#CC(C)C    ZINC000854118851
CC#CCN[C@@H](C)[C@H]1CCOC1    ZINC000162006061
CC#CCN1CCCOC[C@@H]1C    ZINC000676715464
CC#CCN(C[C@H](C)O)C1CC1    ZINC000653898534
CC#CCN[C@]1(C)CCO[C@@H]1C    ZINC000232453751
CC#CCOC1CN(C(C)C)C1    ZINC001224357566
CC#CC(=O)N[C@@H](C)CC(C)C    ZINC000306293524
CC#CC(=O)NCC[C@H](C)CC    ZINC000855389576
CC#CCN(CCO)C1CCC1    ZINC000221162664
CC#CCN1C[C@H](O)C(C)(C)C1    ZINC000307210572
CC#CCN(C)C[C@H]1CCCO1    ZINC000306303802
CC#CCN1CCC[C@@]1(C)CO    ZINC000306759933
COCC#CCN1CCCCC1    ZINC000005915053
CC#CCN[C@@H]1CCO[C@H]1CC    ZINC000657361132
CC#CC(=O)NCC[C@@H](C)CC    ZINC000855389577
CC#CCN1CC[C@@H](C)[C@H](O)C1    ZINC000299891666
CC#CCN1C[C@@H](O)C(C)(C)C1    ZINC000307210571
CC#CCN1CCC[C@@H]1CCO    ZINC000306424667
CC#CCN1CCCC[C@@H]1CO    ZINC000051666341
CC#CCN[C@H](CCO)C1CC1    ZINC000388428870
CC#CCN1C[C@@H](C)OC[C@H]1C    ZINC000335890444
CC#CCCN(C)C1CC(O)C1    ZINC000306856826
CC#CCN1CCC[C@]1(C)CO    ZINC000306759934
CC#CCN1CC[C@@H](CO)[C@@H]1C    ZINC000307618059
CC#CCN1CC[C@H](O)C[C@@H]1C    ZINC000306995199
CC#CC(=O)NCCCC(C)C    ZINC000307965533
CC#CCCN1CCC[C@@H]1CO    ZINC000157778120
CC#CC(=O)N(C)[C@@H](C)CCC    ZINC000308013496
CC#CC(=O)N(CC)[C@H](C)CC    ZINC000855145270
CCC#C[C@H](C)N1CC[C@@H](O)C1    ZINC000306332695
CC#CCCN1CCOC[C@H]1C    ZINC000306344198
CC#CCN1C[C@H](C)OC[C@H]1C    ZINC000335890447
CC#CCN1C[C@H](C)OC[C@@H]1C    ZINC000335890445
CC#CCN1CC[C@@H](C)[C@@H]1CO    ZINC000227180669
CC#CCCN1C[C@@H](C)[C@H](O)C1    ZINC000307741407
CC#CCCN(C)[C@@H]1CCOC1    ZINC000680883973
CC#CCN(CCCO)C1CC1    ZINC000379315025
CC#CC(=O)NC(C)(C)CCC    ZINC000306448010
CC#CCN[C@]1(CC)CCOC1    ZINC000306443368
CC#CC[C@@H](CO)NCC1CC1    ZINC000717765061
CC#CCCN1C[C@H](O)C[C@@H]1C    ZINC000307422985
CC#CCN[C@H](C)[C@H]1CCOC1    ZINC000162006182
COCC#CCN1CC[C@@H](C)C1    ZINC000677818241
CC#CCCNC(=O)CC(C)C    ZINC000163340840
CC#CCN[C@H](C)[C@@H]1CCOC1    ZINC000162005935
CC#CCN[C@H](COC)C1CC1    ZINC000161994913
CC#CCCN1CCCOCC1    ZINC000335493986
CC#CCCNC(=O)[C@@H](C)CC    ZINC000163325989
CC#CC(=O)N[C@H](C)[C@@H](C)CC    ZINC000306552562
OCCC#CCN1CCCCC1    ZINC000005630999
CC#CCN1CCC[C@@H]1COC    ZINC000144275368
CC#CCCN1C[C@@H](O)C[C@@H]1C    ZINC000307422984
CC#CC(=O)N(C)CC(C)(C)C    ZINC000306337514
CC#CCN1C[C@H](O)C[C@H](C)C1    ZINC000306688150
CC#CCCN1CC[C@H](CO)C1    ZINC000158464738
CC#CCNC1(CO)CCCC1    ZINC000053069209
CC#CC(=O)N(C)C[C@H](C)CC    ZINC000379314671
CC#CCN1CCC(CO)CC1    ZINC000051666350
CC#CCCN1CCC(O)CC1    ZINC000157761834
CC#CCN(C)[C@H]1CCCOC1    ZINC000307753078
CC#CCN(CCO)CC1CC1    ZINC000607731575
CCC#C[C@@H](C)N1CC[C@H](O)C1    ZINC000306332697
CC#CCN1CC[C@H]([C@H](C)O)C1    ZINC000252789540
CC#CCN[C@@H](COC)C1CC1    ZINC000161994796
CC#CCN1C[C@H](O)[C@H](CC)C1    ZINC000306542153
CC(C)C#CC(=O)NC(C)(C)C    ZINC000820692709
C=CCN(CC#CC)CCOC    ZINC000683040871
CC#CCN1CC[C@@H](C)[C@H]1CO    ZINC000299918472
CC#CCN(C)[C@@H]1CCCOC1    ZINC000307753079
CC#CCN1C[C@@H](C)O[C@@H](C)C1    ZINC000335499877
CC#CCNC(=O)[C@@H](C)CCC    ZINC000308002790
CC#CCN1C[C@@H](O)[C@@H](CC)C1    ZINC000306542152
CCC#C[C@@H](C)N1CCOCC1    ZINC000306528383
CCC#C[C@@H](C)N1CC[C@@H](O)C1    ZINC000306332692
CC#CCN1CCC[C@](C)(O)C1    ZINC000160987171
CC#CCN[C@@H](C)[C@@H]1CCOC1    ZINC000162005823
CC#CCN1CC[C@H](COC)C1    ZINC000607735467
CC#CCN(C)C[C@@H]1CCOC1    ZINC000674231943
CC#CCCN1C[C@@H](C)[C@@H](O)C1    ZINC000307741410
CC#CC(=O)N(C)[C@@H](C)C(C)C    ZINC000307719565
C=C(C)CN(C)CC#CCOC    ZINC000307988538
CC#CCN1CCO[C@@H](CC)C1    ZINC000335845236
CCN(CC)C(=O)C#CC(C)C    ZINC000854130981
CC#CCCN1CCO[C@H](C)C1    ZINC000306247770
CCCC#CC(=O)N[C@@H](C)CC    ZINC001184276247
CC#CCCN1C[C@H](O)[C@@H](C)C1    ZINC000307741408
CCN(CC#CCOC)C1CC1    ZINC000677477632
CC#CC[C@H](CO)NCC1CC1    ZINC000717765063
CC#CCN(C)C(=O)[C@@H](C)CC    ZINC000647541718
CC#CCCN1CC[C@](C)(O)C1    ZINC000231363118
CC#CCN1CCO[C@H](C)[C@H]1C    ZINC000336552604
CCC#C[C@@H](C)N1CC[C@@H]1CO    ZINC000934017276
CC#CCCN1CC[C@@H](CO)C1    ZINC000158464877
CC#CCN(C(C)C)C1COC1    ZINC000649694080
CC#CCNC(=O)CCCCC    ZINC000382011376
CC#CCN1CC[C@@](O)(CC)C1    ZINC000307674968
CC#CCO[C@@H]1CCCN(C)C1    ZINC001224357056
CC#CCN1CC[C@H](C)[C@H](O)C1    ZINC000299891667
CC#CCN[C@H]1C[C@@H](O)C1(C)C    ZINC000163437438
CC#CCN1CC[C@@H](CO)[C@H]1C    ZINC000307618061
CC#CCN1CCOC[C@H](C)C1    ZINC000336552558
CC#CCN1CCC[C@@H]1[C@H](C)O    ZINC000661764998
CC#CCCN1C[C@H](O)C[C@H]1C    ZINC000307422983
CC#CCN1C[C@@H](CC)[C@H](O)C1    ZINC000306542150
CC#CCN1CC[C@H](O)[C@H](C)C1    ZINC000164646174
CC#CCCCC(=O)NCCC    ZINC000215829282
CC#CCN(C)C[C@@H]1CCCO1    ZINC000307444353
CC#CCN1CC[C@@H](C)[C@@H](O)C1    ZINC000221467839
CC#CCCCC(=O)N(C)CC    ZINC000308054635
CC#CCN1CCC[C@H](OC)C1    ZINC000335890421
CC#CC(=O)N(C)CCC(C)C    ZINC000388389012
CC#CC(=O)NCCC(C)(C)C    ZINC000148092323
CC#CC(=O)NCCCCCC    ZINC000148076207
CC#CCNC(=O)CCC(C)C    ZINC000388443967
CC#CC(=O)N(CCC)C(C)C    ZINC000848292109
CC#CCN(C)CCOC1CC1    ZINC000930589760
CC#CCN1CCO[C@@H](C)[C@@H]1C    ZINC000336552605
CCCC#CC(=O)N(C)C(C)C    ZINC001184268546
CC#CCN[C@@H]1C[C@H](O)C1(C)C    ZINC000163437172
CC#CCN1CC[C@H](C)[C@@H]1CO    ZINC000227180678
CC#CCN1CCOC[C@@H](C)C1    ZINC000336552557
CC#CCN1CCC(OC)CC1    ZINC000335845214
CCC#C[C@H](C)N1CC[C@@H]1CO    ZINC000934017281
CC#CCN1CC[C@H](CO)[C@H]1C    ZINC000307618058
CC#CC(=O)N(CCC)CCC    ZINC000307984915
C=C[C@H](CO)N[C@@H](C)C#CCC    ZINC000662168632
CC#CCNC(=O)[C@H](C)C(C)C    ZINC000307130439
CC#CC(=O)N[C@H](C)CC(C)C    ZINC000306293523
CCC#C[C@H](C)N1CC[C@H]1CO    ZINC000934017278
CC#CCN1CCC[C@@H](OC)C1    ZINC000335890422
CC#CCN1CCO[C@H](C)[C@@H]1C    ZINC000336552606
CCC#C[C@H](C)N1CCOCC1    ZINC000306528379
C=C[C@H](CO)N[C@H](C)C#CCC    ZINC000662168631
CC#CCN1CCC(C)(O)CC1    ZINC000087781405
CC#CC(=O)N[C@@H](CC)CCC    ZINC000379312616
CC#CCN1CCCO[C@@H](C)C1    ZINC000334305011
CC#CCN1CC[C@H]([C@@H](C)O)C1    ZINC000156864116
CC#CCCN1CC[C@@H](O)[C@H]1C    ZINC000650190251
CC#CCN(C)C1(CO)CCC1    ZINC000307637180
CC#CCCN1CCC[C@@H](O)C1    ZINC000157761169
CC#CCOC1CCN(C)CC1    ZINC001224357321
CCCCNC(=O)C#CC(C)C    ZINC000854133727
CC#CCCN1CC[C@@H](OC)C1    ZINC000764976264
CC#CCNC(=O)[C@H](C)CCC    ZINC000308002786
CC#CCCNC(=O)[C@H](C)CC    ZINC000163325898
CC#CCN(C)CC1(O)CCC1    ZINC000306536236
CC#CC(=O)N[C@@H](C)[C@@H](C)CC    ZINC000306552563
CCCNC(=O)C#CC(C)(C)C    ZINC000837308887
CC#CCCCC(=O)NC(C)C    ZINC000215829348
CC#CCN1CCC[C@H]1COC    ZINC000144275576
CC#CC(=O)N(C)C[C@@H](C)CC    ZINC000379314672
CC#CC(=O)NCC(C)(C)CC    ZINC000307460475
CC(C)NC(=O)C#CC(C)(C)C    ZINC000837304534
CC#CCCN1C[C@H](C)[C@H](O)C1    ZINC000307741409
CC#CCN1CCO[C@@H](C)[C@H]1C    ZINC000336552607
CC#CCN1CCC[C@@H](CO)C1    ZINC000051666346
CC#CCN1CC(O)(C(C)C)C1    ZINC000084376897
CC#CC(=O)N(C)C(C)(C)CC    ZINC000306233794
CC#CCNC(=N)NCC(C)C    ZINC000160546753
CC#CC/N=C(\N)N[C@H](C)CC    ZINC000306243188
CC#CC/N=C(\N)N[C@@H](C)CC    ZINC000306243189
CC#CCN=C(N(C)C)N(C)C    ZINC000307197155
CC#CCNC(=N)NCCCC    ZINC000379364198
CC#CC/N=C(/N)N(CC)CC    ZINC000308395652
CC#CCNC(=N)NC(C)(C)C    ZINC000160547168
CC#CCCN(C)C(C)(C)CC    ZINC000680885289
CCCCC#CCN(CC)CC    ZINC000002022361
CC#CCCN(C)C[C@H](C)CC    ZINC000680884118
CC#CCN(C)[C@H](C)CCCC    ZINC000308028726
CC#CCN(C)CC(CC)CC    ZINC000660645216
CC#CCCN(C)[C@@H](C)CCC    ZINC000379333427
CC#CCCN(C)[C@@H](C)C(C)C    ZINC000379324328
CC#CCN(CC)[C@H](C)C(C)C    ZINC000607732809
CC[C@@H](C)NCC#CC(C)(C)C    ZINC000300759748
CC#CCN(CC)C[C@@H](C)CC    ZINC000674008180
CC#CCNC(CC)(CC)CC    ZINC000083388043
CC#CCN(CC(C)C)C(C)C    ZINC000607726413
CCC#C[C@H](C)N(C)CCCC    ZINC000307945462
CC#CCCN(CCC)C(C)C    ZINC000653798675
CC#CCN(C)[C@@H](C)CCCC    ZINC000308028728
CC#CCN(CC)CC(C)(C)C    ZINC000643409348
CC#CCCN(CC)[C@H](C)CC    ZINC000661104349
CC#CCN(C)CCC(C)(C)C    ZINC000645262322
CCC#CCN(C(C)C)C(C)C    ZINC000001666132
CC#CCN(CCC)CC(C)C    ZINC000607727896
CCC#C[C@@H](C)N(C)CCCC    ZINC000307945461
CC#CCN(CC)C(CC)CC    ZINC000307974190
CC#CCCN(CC)CC(C)C    ZINC000687798694
CC#CCNC(C(C)C)C(C)C    ZINC000307970179
CC#CCCN(C)[C@H](C)C(C)C    ZINC000379324327
CC#CCN(C)[C@@H](C)CC(C)C    ZINC000607726313
CC#CCCN(CC)[C@@H](C)CC    ZINC000661104350
CC#CCN(C)[C@@H](C)C(C)(C)C    ZINC000607726327
CC#CCN(CC)C[C@H](C)CC    ZINC000674008179
CC#CCN(C)CCCCCC    ZINC000039082413
CC#CCCN(C)CC(C)(C)C    ZINC000680883259
CC#CCCN(CCC)CCC    ZINC000680882220
CC#CCCN(C)CCC(C)C    ZINC000680883108
CC[C@H](C)NCC#CC(C)(C)C    ZINC000300759747
CC#CCCN(CC)CCCC    ZINC000680882693
CC#CCCN(C)[C@H](C)CCC    ZINC000379333426
CC#CCN(CC)[C@@H](C)C(C)C    ZINC000607732810
CC#CCCNCC(CC)CC    ZINC000130336553
CC#CCCN(C)C[C@@H](C)CC    ZINC000680884119
CC#CCN(C)CCCC(C)C    ZINC000388402249
CC#CCN(C)[C@H](C)CC(C)C    ZINC000607726312
CC#CCN(C)[C@H](C)C(C)(C)C    ZINC000607726328
Fc1ccc(C#CCCl)cc1    ZINC000057840691
CC#CCSc1cccs1    ZINC000307227954
C1#CCSCC#CCSC1    ZINC000001579050
OCC#CCNc1nccs1    ZINC000717446808
CC#CCCn1ncsc1=O    ZINC000307461230
CC#CCn1nc(C)sc1=O    ZINC000306536463
CC#CCSc1nnc(C)o1    ZINC000306220448
OCC#Cc1ccc(F)c(F)c1    ZINC000022203363
OCC#Cc1cccc(F)c1F    ZINC000069640113
N#CC#Cc1ccc(N=[N+]=[N-])cc1    ZINC000257354836
CC#CCSc1n[nH]c(N)n1    ZINC000051663933
CC#CCSc1nnnn1C    ZINC000306750645
CC#CCCn1cc(Cl)cn1    ZINC000334190087
CC#CC(=O)N[C@@H]1CONC1=O    ZINC001179756427
CC#CC(=O)NN1CCOC1=O    ZINC000862704015
CC#CCn1ncc(Cl)c1C    ZINC000306321022
CC#CCOC[C@@H]1CCC(=O)O1    ZINC001224357184
CC#CCOC(=O)C1(O)CCC1    ZINC000307234911
C=C[C@H](O)C(=O)OCCC#CC    ZINC000308093449
CC#CCO[C@H]1CCCOC1=O    ZINC001224357032
C=C[C@@H](O)C(=O)OCCC#CC    ZINC000308093448
C=C[C@@H](OCC#CC)C(=O)OC    ZINC001224358517
CC#CCOC(=O)/C=C/COC    ZINC000307972092
CC#CCOC(=O)CCC(C)=O    ZINC000307961529
CC#CCOC(=O)/C=C\COC    ZINC000307972093
CC#CCOC(=O)[C@H]1CCCO1    ZINC000306453665
CC#CCOC(=O)C1(C)COC1    ZINC000307317865
COCCOC(=O)C#CC1CC1    ZINC000838366859
CC#CCOC(=O)[C@@H](O)C1CC1    ZINC000388398243
CC#CCO[C@@H]1CCCOC1=O    ZINC001224357030
C[C@H](O)COC(=O)C#CC1CC1    ZINC000838366298
O=C(C#CC1CC1)OCCCO    ZINC000838367738
O=C(O)C#CC1(O)CCCCC1    ZINC000004343264
C=CCOCC(=O)OCC#CC    ZINC000388449492
CC#CCOC(=O)COC1CC1    ZINC000884657501
CC#CCOC(=O)[C@@H]1CCCO1    ZINC000306453666
C=C[C@H](OCC#CC)C(=O)OC    ZINC001224358521
C[C@@H](O)COC(=O)C#CC1CC1    ZINC000838366297
C[C@H](O)C(=O)OCC#CC1CC1    ZINC001224843830
CC#CCOC(=O)[C@H]1CCOC1    ZINC000306447676
CC#CCOC(=O)[C@H](O)C1CC1    ZINC000388398242
COCC#CCOC(=O)C1CC1    ZINC000308145114
CC#CCOC(=O)[C@@H]1CCOC1    ZINC000306447675
CC#CC(=O)N(C)CCC(N)=O    ZINC000307962671
CC#CC(=O)N[C@@H](C)C(=O)NC    ZINC000306506218
CC(C)C#CC(=O)NCC(N)=O    ZINC000820833138
CC(=O)NCC#CCNC(C)=O    ZINC000238081133
CC#CC(=O)NNC(=O)C(C)C    ZINC000307512563
CC#CC(=O)N(C)CC(=O)NC    ZINC000306927592
C=CCNC(=O)NCC#CCO    ZINC000717553505
O=C(NCC#CCO)N1CCC1    ZINC000923780654
CC#CCN(C)C(=O)C=NOC    ZINC000819249441
CC#CC(=O)N[C@@H]1CNC[C@@H]1O    ZINC000575538046
CCNC(=O)C#CC(=O)NCC    ZINC000001763194
CC#CC(=O)NCCNC(C)=O    ZINC000307498560
CC#CC(=O)N[C@H](CC)C(N)=O    ZINC000307106379
CC#CC(=O)N[C@H](C)CC(N)=O    ZINC000306416815
O=C(NCC#CCO)NC1CC1    ZINC000717554145
CC#CCNC(=O)CNC(C)=O    ZINC000306365729
CC#CCCNC(=O)C(=O)NC    ZINC000306483719
CC#CC(=O)NC1(CN)COC1    ZINC000575463401
CC#CC(=O)NCC(=O)N(C)C    ZINC000306699793
CC#CC(=O)N[C@@H](C)CC(N)=O    ZINC000306416814
CC#CCNC(=O)CCC(N)=O    ZINC000907166925
CC(=O)NNC(=O)C#CC(C)C    ZINC000854155391
CC#CC(=O)N[C@H](C)C(=O)NC    ZINC000306151665
CCCC#CC(=O)NCC(N)=O    ZINC001184268131
CC#CCCNC(=O)C=NOC    ZINC000379336379
C#CCCCC#Cc1ccccc1    ZINC000071787029
CC#CC(=O)NCC(=O)NCC    ZINC000306550482
CC#CC(=O)N1CCOCCN1    ZINC000854694674
CC#CC(=O)NCCC(=O)NC    ZINC000307690164
CC#CC(=O)NCCCC(N)=O    ZINC000307954732
C=CCONC(=O)NCC#CC    ZINC000838714069
CCC#C[C@@H](C)SC1CCC1    ZINC000590740017
CCC#C[C@H](C)SC1CCC1    ZINC000590740018
CC#CCSCC1CCCC1    ZINC000306467174
CC#CCCSCC=C(C)C    ZINC000307644803
C=CCCCSCCC#CC    ZINC000379249472
CC#CCSC1CCCCC1    ZINC000306607716
CC#CCSCC/C=C\CC    ZINC000379307503
CCC#C[C@@H](C)SCC1CC1    ZINC000306630273
C=C(CC)CSCCC#CC    ZINC000307853515
CC#CCCSC1CCCC1    ZINC000307293161
CC#CCCSCCC1CC1    ZINC000307884037
CC#CCCSCC1CCC1    ZINC000307644796
CCC#C[C@H](C)SCC1CC1    ZINC000306630277
CC#CCSCC/C=C/CC    ZINC000379307504
COC[C@H]1O[C@H]1C#CC(C)(C)C    ZINC000022015089
CCC#C[C@@H](C)OCC(=O)CC    ZINC001204871006
CC#C[C@@](C)(OC(C)=O)C(C)C    ZINC000003848406
CCOC(C#CC1CC1)OCC    ZINC000012406192
CCC#C[C@H](C)OCC1COC1    ZINC001224747103
CC#C[C@@H](CC)OCC(=O)CC    ZINC001204878255
CCC#C[C@@H](C)OCC1COC1    ZINC001224747101
CCC#CCOC(=O)CCCC    ZINC000893833727
CC#CCCOC(=O)C(C)(C)C    ZINC000388450653
CC#CCCOC(=O)CCCC    ZINC000307982401
CC#CCCOC(=O)[C@@H](C)CC    ZINC000393348923
CC#CCOC(=O)CCC(C)C    ZINC000388494524
CC#CCOC[C@H]1CCCCO1    ZINC001224358266
CCCOC(=O)C#CC(C)(C)C    ZINC000838377098
CCC#CCOC(=O)[C@@H](C)CC    ZINC000893832702
CC#CCCOC(=O)CC(C)C    ZINC000388503409
CCC#C[C@@H](C)O[C@H](C)C(C)=O    ZINC001205241009
CC#CCOC(=O)C[C@H](C)CC    ZINC000308041842
CC#CCO[C@@H]1CCO[C@@H](C)C1    ZINC001224359208
CCC#C[C@@H](C)OC[C@H]1CCO1    ZINC001224473664
CC#C[C@@H](CC)OC[C@@H]1CCO1    ZINC001224488120
CC#CCOC(=O)[C@@H](C)C(C)C    ZINC000388411723
CCC#C[C@@H](C)O[C@@H](C)C(C)=O    ZINC001205241010
CC#CCO[C@H]1CCO[C@H](C)C1    ZINC001224359209
CCC#C[C@H](C)OC[C@H]1CCO1    ZINC001224473666
CC#CC[C@@H](CC)OC1COC1    ZINC001222687851
CC#CCCCC(=O)OC(C)C    ZINC000388487541
CCC#C[C@H](C)O[C@@H](C)C(C)=O    ZINC001205241012
CCC#CCOC(=O)C(C)(C)C    ZINC000140155805
CC#CCO[C@@H](CC)C(=O)CC    ZINC001224359539
CCC#CCOC(=O)CC(C)C    ZINC000893834635
CC#C[C@H](CC)O[C@H](C)C(C)=O    ZINC001205240194
CC#C[C@H](CC)OCC(=O)CC    ZINC001204878253
CC(C)(O)C#C/C=C/C(C)(C)O    ZINC000002296930
CC#CCOC(=O)[C@@H](C)CCC    ZINC000308059893
CC#C[C@@H](CC)O[C@@H](C)C(C)=O    ZINC001205240192
CC#C[C@](C)(OC(C)=O)C(C)C    ZINC000003848405
CC#CCCCC(=O)OCCC    ZINC000379329718
CCCCCCC#CC(=O)OC    ZINC000001698309
CC#CCO[C@H]1CCOC[C@H]1C    ZINC001224365305
CCCCC#CC(=O)OCCC    ZINC000001694323
CC#CCOC[C@@H]1CC[C@H](C)O1    ZINC001224356956
CC#CCO[C@H](CC)C(=O)CC    ZINC001224359540
CC#C[C@@H](CC)OCC1COC1    ZINC001224748033
CCC#C[C@H](C)OC[C@@H]1CCO1    ZINC001224473665
CC#CCOC(=O)CC(C)(C)C    ZINC000307957106
CO[C@H](C)COCC#CC1CC1    ZINC001224843869
CC#CCOC(=O)CCCCC    ZINC000223595780
CC#C[C@H](CC)OC[C@H]1CCO1    ZINC001224488115
CC#CCOC(=O)[C@H](C)CCC    ZINC000308059892
CC#CCOC(=O)C(C)(C)CC    ZINC000379310867
CC(C)(O)C#CC1(O)CCCC1    ZINC000000093854
CC#CCOC[C@@H]1CCCCO1    ZINC001224358264
CC#CCO[C@H]1CCOC[C@@H]1C    ZINC001224365303
CC#CCOC(=O)C[C@@H](C)CC    ZINC000308041843
CC#CCO[C@@H]1CCOC[C@@H]1C    ZINC001224365304
COC[C@@H]1O[C@H]1C#CC(C)(C)C    ZINC000022015083
CC#CCOC1CCC(O)CC1    ZINC000164197047
CCCCCC#CC(=O)OCC    ZINC000001621003
CC#CCOC(=O)[C@H](C)C(C)C    ZINC000388411721
COC[C@H]1O[C@@H]1C#CC(C)(C)C    ZINC000022015077
CCC#C[C@H](C)O[C@H](C)C(C)=O    ZINC001205241011
CC#C[C@@H](CC)O[C@H](C)C(C)=O    ZINC001205240189
CCC#C[C@@H](C)OC[C@@H]1CCO1    ZINC001224473667
CCCC#CC(=O)OCCCC    ZINC000001732389
CC#C[C@H](CC)OCC1COC1    ZINC001224748032
CC#C[C@@H](CC)OC[C@H]1CCO1    ZINC001224488110
CC#C[C@H](CC)O[C@@H](C)C(C)=O    ZINC001205240190
CC#CCO[C@@H]1CCO[C@H](C)C1    ZINC001224359206
CC#CCOC[C@@H]1CCO[C@@H]1C    ZINC001224357687
CC#CCOC(=O)C(CC)CC    ZINC000307992134
CCC#CCOC(=O)[C@H](C)CC    ZINC000893832701
COC[C@H](C)OCC#CC1CC1    ZINC001224844144
CC#CCO[C@H]1CCO[C@@H](C)C1    ZINC001224359207
CC#C[C@H](CC)OC[C@@H]1CCO1    ZINC001224488112
CC#CCO[C@@H]1CCOC[C@H]1C    ZINC001224365302
CC(C)OC(=O)C#CC(C)(C)C    ZINC000838373309
CC#CCCOC(=O)[C@H](C)CC    ZINC000393348919
COC[C@@H]1O[C@@H]1C#CC(C)(C)C    ZINC000022015071
CC#CC[C@H](CC)OC1COC1    ZINC001222687852
CCC#C[C@H](C)OCC(=O)CC    ZINC001204871007
CC#CCNC(=O)[C@@H](C)N(C)C    ZINC000635747163
CC#CCN(C)C(=O)NC(C)C    ZINC000654840177
CC#CCN(CC)CC(=O)NC    ZINC000388448233
CC#CCNCCCNC(C)=O    ZINC000383520176
CC#CCON=C(N)CC(C)C    ZINC000308124714
CC#CCONC(=N)CCCC    ZINC000379331633
CC#CCN(C)C(=O)N(C)CC    ZINC000378869341
CC#CC(=O)N[C@@H](C)CN(C)C    ZINC000307331068
CC#CCN1CCN(OC)CC1    ZINC000846979006
CC#CCCN(CC)CC(N)=O    ZINC000388400858
CC#CCN(C)CCC(=O)NC    ZINC000307995847
CC#CCN(C)CC(=O)N(C)C    ZINC000307969794
CCCC#CC(=O)NCCNC    ZINC001220054475
CC#CCNC(=O)N[C@H](C)CC    ZINC000306268016
CC#CC(=O)N(C)CCN(C)C    ZINC000307929297
CC#CCCNC(=O)CN(C)C    ZINC000230724734
CC#CC(=O)NC[C@@H](C)N(C)C    ZINC000307102706
CC#CCNC(=O)NCCCC    ZINC000160549385
CC#CCCNC(=O)NCCC    ZINC000125943554
CCC(=O)NCC#CCN(C)C    ZINC000167797237
CC#CCN(C)CC(=O)NCC    ZINC000307946031
CC#CCNC(=O)NC(C)(C)C    ZINC000127794464
CC#CC(=O)NC[C@H](C)N(C)C    ZINC000307102708
CC#CCN(C)[C@H](CC)C(N)=O    ZINC000378864405
CC#CCN(C)C(C)(C)C(N)=O    ZINC000649709774
CC#CCN(C)CCNC(C)=O    ZINC000382161115
CC#CCNC(C)(C)CC(N)=O    ZINC000230652469
CCCCCC#CC(=O)N(C)N    ZINC000002577661
CC#CCCNC(=O)N(C)CC    ZINC000124411257
CC(C)(C)C#CC(=O)NCCN    ZINC000876502565
CC#CCNC(=O)[C@H](C)N(C)C    ZINC000306468736
CC#CCNC(=O)N(C)CCC    ZINC000307944198
CC#CCN(C)C(=O)CN(C)C    ZINC000647540563
CC#CCOC1CCN(N)CC1    ZINC001224359578
CC#CC(=O)N[C@H](C)CN(C)C    ZINC001179756320
CC#CCNC(=O)N[C@@H](C)CC    ZINC000306268018
CC#CC(=O)NCCCN(C)C    ZINC000379324214
CC#CCN(C)[C@@H](CC)C(N)=O    ZINC000378864406
CC#CCN(CCC)CC(N)=O    ZINC000388395218
CC#CCCNC(=O)NC(C)C    ZINC000095942740
CC#CCNC(=O)NCC(C)C    ZINC000306758103
CC#CCNCCNC(=O)CC    ZINC000393130061
CC#CCN(CC(N)=O)C(C)C    ZINC000307959287
CC#CCCONC(=N)C(C)C    ZINC000388415658
CCC#C[C@H](C)OCC(C)(C)C    ZINC001204887585
CC#CC[C@H](CC)OCCCC    ZINC001205139221
CCC#C[C@@H](C)OCC(C)(C)C    ZINC001204887586
CC#CCCCCCCCCO    ZINC000002528631
CCC#C[C@@H](C)OC[C@H](C)CC    ZINC001224663644
CC#CC[C@@H](CC)O[C@@H](C)CC    ZINC001204631314
CCC#C[C@@H](C)OCCC(C)C    ZINC001205084709
CC#CCOC(CCC)CCC    ZINC001224358920
CC#C[C@@H](CC)OC[C@@H](C)CC    ZINC001224667653
CC#CC[C@@H](CC)OCC(C)C    ZINC001204931030
CC#CCO[C@@H](C)CCC(C)C    ZINC001224357937
CC#C[C@@H](CC)OC[C@H](C)CC    ZINC001224667650
CC#CCO[C@H](CCC)C(C)C    ZINC001224359628
CC#CC[C@H](CC)O[C@@H](C)CC    ZINC001204631312
CC#CCO[C@@H](C)CCCCC    ZINC001224357339
CC#C[C@H](CC)OC[C@@H](C)CC    ZINC001224667652
CCC#C[C@@H](C)OCCCCC    ZINC001224662246
CC#CC[C@@H](CC)OCCCC    ZINC001205139220
CC#CCO[C@H](C)CCCCC    ZINC001224357338
CC#C[C@H](CC)OCCCCC    ZINC001224659100
CCC#C[C@H](C)OC[C@H](C)CC    ZINC001224663645
CC#CCO[C@@H](CC)C(C)(C)C    ZINC001224359333
CC#C[C@H](CC)OCCC(C)C    ZINC001205084942
CC#CCOC(C(C)C)C(C)C    ZINC001224359313
CCC#C[C@H](C)OCCC(C)C    ZINC001205084710
CC#CCO[C@H](CC)CCCC    ZINC001224355440
CC#C[C@H](CC)OC[C@H](C)CC    ZINC001224667651
CCC#C[C@@H](C)OC[C@@H](C)CC    ZINC001224663648
CC#CC[C@@H](CC)O[C@H](C)CC    ZINC001204631304
CC#C[C@@H](CC)OCCCCC    ZINC001224659099
CC#CC[C@H](CC)O[C@H](C)CC    ZINC001204631305
CC#C[C@H](CC)OCC(C)(C)C    ZINC001204886450
CC#CCO[C@H](C)CCC(C)C    ZINC001224357936
CC#CCO[C@@H](CCC)C(C)C    ZINC001224359629
CCC#C[C@H](C)OCCCCC    ZINC001224662248
CC#CCO[C@H](CC)C(C)(C)C    ZINC001224359334
CCC#C[C@H](C)OC[C@@H](C)CC    ZINC001224663646
CCCCCCCCC#CCO    ZINC000001587384
CC#CC[C@H](CC)OCC(C)C    ZINC001204931032
CC#CCO[C@@H](CC)CCCC    ZINC001224355441
CC#C[C@@H](CC)OCC(C)(C)C    ZINC001204886451
CC#C[C@@H](CC)OCCC(C)C    ZINC001205084941
CCC#C[C@H](C)N(C)CCNC    ZINC001576923835
CC#CCNC(C)(C)CN(C)C    ZINC000308632512
CCC#C[C@@H](C)N(C)CCNC    ZINC001576923836
CC(C)N(CC#CCN)C(C)C    ZINC000075172904
CCCCC#CCC[N+](C)(C)C    ZINC000001595948
CC#CCSc1nccs1    ZINC000306149759
CC#CCn1nc(Cl)nc1C    ZINC000918578232
CC#CCn1nc(C)nc1Cl    ZINC000919733965
CC#CCCn1cnc(Cl)n1    ZINC000840208535
CC#CC(=O)N[C@@H]1CCSC1    ZINC000307636565
CC#CC(=O)N1CCSCC1    ZINC000306508212
CC#CC(=O)N[C@H]1CCSC1    ZINC000307636571
CC#CC(=O)N1CCCSC1    ZINC001262643214
COCC#CCSCCC#N    ZINC000591133763
CC#CCNC(=O)C1CSC1    ZINC000632195766
CC#CCNC(=O)/C=C\SC    ZINC000307907648
CC#CCNC(=O)/C=C/SC    ZINC000306468867
CC#CC(=O)NC[C@@H]1COCO1    ZINC000861977613
CC#CCOC(=O)CCC(N)=O    ZINC001344594116
C=C[C@@H](O)C(=O)NCC#CCO    ZINC000614511254
CC#CC(=O)NCCC(=O)OC    ZINC000234523902
CC#CCNC(=O)CC(=O)OC    ZINC000907165117
CC#CC(=O)NC[C@@H](C)C(=O)O    ZINC000232616208
CC#CCNC(=O)C1(O)COC1    ZINC001152938987
CC#CC(=O)NCC(=O)CCO    ZINC001179756574
CC#CC(=O)N[C@@H](CC)C(=O)O    ZINC000234027151
CC#CC(=O)N[C@@H](C)C(=O)OC    ZINC000234556986
CC#CC(=O)NCC1OCCO1    ZINC001179756148
CC#CCOC[C@@H]1CNC(=O)O1    ZINC000005201415
CC#CC(=O)NC[C@H](C)C(=O)O    ZINC000232618869
CC#CC(=O)NC[C@H]1COCO1    ZINC000861977614
CC#CC(=O)NCC(=O)OCC    ZINC000145953831
CC#CC(=O)N[C@H](CC)C(=O)O    ZINC000233901027
CC#CC(=O)N[C@@H](C)CC(=O)O    ZINC000232623787
CC#CC(=O)NC(C)(C)C(=O)O    ZINC000232607802
CC#CCOC[C@H]1CNC(=O)O1    ZINC000005601239
CC#CC(=O)N[C@H](C)CC(=O)O    ZINC000232631264
CC#CCOC(=O)CNC(C)=O    ZINC000307929275
CC#CCN1CCC=C(Cl)C1    ZINC000878792087
CC#CC(=O)N(C)CCC(=O)O    ZINC000232580116
CCOC(=O)C#CC1(N)COC1    ZINC000095644209
CC#CC(=O)N[C@H](C)C(=O)OC    ZINC000234525230
COCC#CC(=O)N1CC(O)C1    ZINC001328561814
CC#CC[C@@H](NC(C)=O)C(=O)O    ZINC000069552618
C=C[C@H](O)C(=O)NCC#CCO    ZINC000614511264
CC#CC(=O)N(CC)CC(=O)O    ZINC000233454756
CC#CC[C@H](NC(C)=O)C(=O)O    ZINC000069552616
CC#CCNC(=O)CCC(=O)O    ZINC000167673098
C=CCONC(=O)C#CCOC    ZINC001329324803
CC#CC(=O)N(C)[C@H](C)C(=O)O    ZINC000232582447
CC#CC(=O)N(C)CC(=O)OC    ZINC000234520319
C=C(CO)C(=O)NCC#CCO    ZINC001327634810
CC#CC(=O)NCCCC(=O)O    ZINC000232612429
CC#CC(=O)N[C@@H]1COC[C@@H]1O    ZINC000306752711
CC#CCCNC(=O)[C@@H]1C[C@@H]1F    ZINC001346520300
CC#CCN1CCS[C@H](C)C1    ZINC000335555870
CC#CCN[C@H]1CSC[C@@H]1C    ZINC000307258984
CC#CCN[C@@H]1CSC[C@@H]1C    ZINC000307258983
CC#CCCN1CCSCC1    ZINC000334196233
CC#CCCN[C@H]1CCSC1    ZINC000125470102
CC#CCN(C)C(=O)[C@@H]1C[C@@H]1F    ZINC001528457863
CC#CC(=O)NNC(=O)NCC    ZINC000307412416
CC#CC(=O)N1CCC[C@@H](F)C1    ZINC000846632736
CC#CC(=O)N1CCC[C@H](F)C1    ZINC000846632737
CC#CCN(C)C(=O)[C@@H]1C[C@H]1F    ZINC001528457861
CC#CC(=O)NC[Si](C)(C)C    ZINC001179756579
C#Cc1cccc(NCC#CC)c1    ZINC000051662782
CC#CCNC(=O)[C@]1(C)C[C@@H]1F    ZINC000335538134
CC#CCNC(=O)[C@@]1(C)C[C@@H]1F    ZINC000335538133
CC#CCCNC(=O)[C@H]1C[C@@H]1F    ZINC001346520301
CC#CC(=O)N1CC[C@H](CF)C1    ZINC000916113218
CC#CCN(C)[C@@H]1CCSC1    ZINC000335659481
CC#CCN[C@H]1CSC[C@H]1C    ZINC000307258982
CC#CC(=O)NC[C@H]1C[C@H](F)C1    ZINC001179756651
CC#CC(=O)N1CCC(F)CC1    ZINC000914430496
CC#CCN1CC[C@@H](SC)C1    ZINC000336237127
CC#CCN1CCSC[C@H]1C    ZINC000335492143
CCCC#CC(=O)N[C@@H]1C[C@H]1F    ZINC001184277126
CC#CCNC(=O)[C@]1(C)C[C@H]1F    ZINC000335538135
CC#CCCNC(=O)[C@@H]1C[C@H]1F    ZINC001346520278
CC#CCCN[C@@H]1CCSC1    ZINC000125469934
CC#CCN1CCSC[C@@H]1C    ZINC000335492145
CC#CCN[C@@H]1CSC[C@H]1C    ZINC000307258985
CC#CCN1CC[C@H](SC)C1    ZINC000336237138
CC#CC(=O)NNC(=O)N(C)C    ZINC000306659795
CC(C)C#CC(=O)N1CC(F)C1    ZINC000832039698
CC#CCN(C)C(=O)[C@H]1C[C@H]1F    ZINC001528457862
CC#CCN(C)C(=O)[C@H]1C[C@@H]1F    ZINC001528457864
CC#CCN(C)[C@H]1CCSC1    ZINC000335659483
CC#CCCNC(=O)[C@H]1C[C@H]1F    ZINC001346520297
CC#CCN1CCS[C@@H](C)C1    ZINC000335555871
CC#CCNC(=O)[C@@]1(C)C[C@H]1F    ZINC000335538132
CC#CC(=O)N1CC[C@@H](CF)C1    ZINC000916113219
CC#CCN1CCCSCC1    ZINC000335492229
CC#CC(=O)NCCCOCC    ZINC000379327661
CC#CCN[C@](C)(CC)C(=O)O    ZINC000086799762
CC#CC[C@@H](CC)OCC(N)=O    ZINC001205857376
CC#CCNC(=O)CCOCC    ZINC000379328500
CC#CC(=O)N[C@H](CC)COC    ZINC000308045921
CC#CCNC(=O)CCCCO    ZINC000168090612
CC#CCCN1C[C@@H](O)[C@H](O)C1    ZINC000232450701
CC(C)C#CC(=O)NCCCO    ZINC000821346295
C=C[C@H](CO)NCC#CCOC    ZINC000662168298
COC(=O)NCC#CC(C)(C)C    ZINC001193934128
CC#CC(=O)N[C@@H](CC)COC    ZINC000308046193
CC#CC(=O)N[C@@](C)(CC)CO    ZINC000233967595
CC#CC(=O)N(OCC)C(C)C    ZINC000844075606
CC#CC(=O)NC[C@H](CC)OC    ZINC000307947064
CCC#C[C@H](C)N(C)CC(=O)O    ZINC001603486032
CC#CC(=O)N(C)[C@H](C)CCO    ZINC000846595155
CC(C)C#CC(=O)NOC(C)C    ZINC000854755050
CC#CC(=O)NC[C@H](O)CCC    ZINC000233299305
COCC#CCN1CC[C@H](O)C1    ZINC000306631762
CC#CCCCC(=O)N(C)OC    ZINC000308019770
CC#CCN(C)C(=O)C(C)(C)O    ZINC000647540824
CC#CC[C@H](CC)OCC(N)=O    ZINC001205857378
CC#CCNC(=O)[C@@H](CC)OC    ZINC000307953540
CC#CC(=O)NCCC[C@@H](C)O    ZINC000227548292
CC(C)C#CC(=O)NC[C@H](C)O    ZINC000821358956
OCCC#CCN1CCOCC1    ZINC000019938815
CCC#C[C@H](C)OCCC(N)=O    ZINC001224813167
CC[C@H](C)NC(=O)C#CCOC    ZINC001187134166
CC#CCN(CCC)CC(=O)O    ZINC000051664387
OCC#CCNCC1(O)CCC1    ZINC000647526027
CCCCC(=O)NCC#CCO    ZINC000381917070
CC#CC(=O)N(C)CCCOC    ZINC000308068814
CC#CC(=O)NC(C)(C)COC    ZINC000306505173
CC#CCNC(C)(C)CC(=O)O    ZINC000703311132
COCC#CC(=O)NC(C)(C)C    ZINC001118551510
CC#CCCNC(=O)CCOC    ZINC000163476893
CC#CCCNC(=O)OCCC    ZINC000307973088
CC#CC(=O)NCC(C)(C)CO    ZINC000232610220
CC#CCN(C)[C@@H](C)C(=O)OC    ZINC000307966911
CC#CC(=O)NCCC[C@H](C)O    ZINC000227548298
CC[C@@H](C)C(=O)NCC#CCO    ZINC000306578784
CC#CCNC(C)(C)C(=O)OC    ZINC000379336378
CC#CCN(C)[C@@H]1COC[C@H]1O    ZINC000306849101
CC#CC(=O)NCCCCOC    ZINC000307936501
CC#CC(=O)N(CCC)CCO    ZINC000233015398
CC#CC(=O)NCC[C@@H](O)CC    ZINC000234075172
CC#CCNC(=O)[C@@H](CC)CO    ZINC000307994552
CC#CC(=O)NCC[C@@H](C)OC    ZINC000308143028
CC#CC(=O)NC[C@@H](C)COC    ZINC000379329308
CC#CCCCC(=O)NCCO    ZINC000379320984
CC#CC(=O)N[C@@H](CC)CCO    ZINC000227882491
CC#CC(=O)NCCOC(C)C    ZINC000388398049
CC#CCN(C)CCCC(=O)O    ZINC000051664408
CC#CCN1CCO[C@@H](OC)C1    ZINC000639834953
CC#CCCN1C[C@H](O)[C@@H](O)C1    ZINC000232450785
CC#CCCNC(=O)[C@@H](C)OC    ZINC000163325053
CC#CCN(C)C(=O)CCOC    ZINC000647540566
CC#CC(=O)N(C)[C@@H](C)CCO    ZINC000846595156
CC[C@@H](C)NC(=O)C#CCOC    ZINC001187134165
CC#CCNC(=O)[C@H](C)OCC    ZINC000379329367
CC#CC(=O)N[C@H](CO)C(C)C    ZINC000232633226
COCC#CCN1CC[C@H]1CO    ZINC000934018868
CC#CC(=O)NC[C@@](C)(O)CC    ZINC000234090873
CC#CCCCC(=O)NOCC    ZINC000308166428
CCC#C[C@@H](C)OCCC(N)=O    ZINC001224813162
CC#CCCN1C[C@@H](O)[C@@H](O)C1    ZINC000158664331
CC#CCN(C)C[C@H](C)C(=O)O    ZINC000051664407
CC#CC(=O)NCC(C)(C)OC    ZINC000307082253
COCC#CC(=O)N(C)C(C)C    ZINC001118613897
CC#CC(=O)N[C@@H](C)C[C@H](C)O    ZINC000232624234
CC#CCN1CCOC[C@H]1CO    ZINC000159255909
CC#CCN[C@@H]1COC[C@H]1OC    ZINC000646042684
CC#CCN[C@H]1COC[C@H]1OC    ZINC000657407855
CC#C[C@@H](CC)OCCC(N)=O    ZINC001224820379
CC#CC(=O)N[C@H](CC)CCO    ZINC000227882495
CC#C[C@H](CC)OCC(=O)NC    ZINC001206026040
CC#CCCN(C)[C@@H](C)C(=O)O    ZINC000161401101
CC#CC(=O)N[C@@H](C)C(C)(C)O    ZINC000306181789
CC#CCNC(=O)COCCC    ZINC000230511524
CC#C[C@H](CC)OCCC(N)=O    ZINC001224820380
CC#CC(=O)N[C@@H](C)CCOC    ZINC000379330970
CCN(OC)C(=O)C#CC(C)C    ZINC001350619463
CC#CCNC(=O)C[C@@H](C)OC    ZINC000388422047
CC#CCN(C)C(C)(C)C(=O)O    ZINC000061171584
CC#CCCN(C)[C@H](C)C(=O)O    ZINC000161401243
CC#CCN(C)C(=O)[C@@H](C)OC    ZINC000647540581
CC#CC(=O)N(CC)[C@@H](C)CO    ZINC000818635352
CC#CCN(C)[C@H]1COC[C@H]1O    ZINC000306849100
CCC#C[C@@H](C)N(C)CC(=O)O    ZINC001603486031
CCONC(=O)C#CC(C)(C)C    ZINC000837324623
CC#CCNC(=O)[C@@H](O)C(C)C    ZINC000307750880
CC#CCN[C@@H](C(=O)O)C(C)C    ZINC000051664318
CC#CC(=O)N(C)CCOCC    ZINC000308139011
CC#CCN(C)C[C@@H](C)C(=O)O    ZINC000051664405
CC#CCN(C)CC(=O)OCC    ZINC000051666318
COCC#CCN1CC[C@@H](O)C1    ZINC000306631761
CC#CC(=O)NC[C@H](C)COC    ZINC000379329309
CC#CCN1CCO[C@H](OC)C1    ZINC000639834964
CC[C@H](C)C(=O)NCC#CCO    ZINC000306578785
CC#CCNC(=O)[C@@H](O)CCC    ZINC000935142966
CC(C)C#CC(=O)N(C)CCO    ZINC000821346188
CC#CC(=O)NC[C@H](C)CCO    ZINC000232618963
C[C@H](CON)OCC#CC1CC1    ZINC001224849262
CC#CC(=O)N[C@H](C)C[C@@H](C)O    ZINC000232631584
CC#CC(=O)N(C)CC(C)(C)O    ZINC000227881620
CC#CCNC(=O)[C@H](O)C(C)C    ZINC000307291784
CC#CCNC(=O)C[C@H](C)OC    ZINC000388422048
CC#CC(=O)NCC[C@H](O)CC    ZINC000233902550
COCC#CCN1CCOCC1    ZINC000019594289
CC#CCN[C@@H](CC)C(=O)OC    ZINC000167684315
CC#CC(=O)NCCC(C)(C)O    ZINC000307702958
CC#CCCNC(=O)[C@H](C)OC    ZINC000163325136
CC#CCN[C@H](CC)C(=O)OC    ZINC000167684429
CC#CCN(C)[C@@H](CC)C(=O)O    ZINC000051664426
CC#CC(=O)N(C)C[C@H](C)OC    ZINC000388433833
CCC#C[C@@H](C)OCC(=O)NC    ZINC001206027019
CCCC#CC(=O)N(C)CCO    ZINC001161108652
CC#CC(=O)NCCOCCC    ZINC001179756177
CC#CC(=O)NC[C@@H](C)CCO    ZINC000232616375
CC#CC(=O)N[C@@H](C)C[C@@H](C)O    ZINC000232624208
CCN(CC)C(=O)C#CCOC    ZINC001187121716
CC(C)(C)C(=O)NCC#CCO    ZINC000306952932
CC#CCN(C)CCC(=O)OC    ZINC000051666322
COCC#CC(=O)NCC(C)C    ZINC001327719423
CC#CCNC(=O)CCCOC    ZINC000379334320
CC#CCNC(=O)[C@@H](C)OCC    ZINC000379329366
CC#CCCNC(=O)C(C)(C)O    ZINC000232452098
CC#CCCN(C)CCC(=O)O    ZINC000161397528
CC#CC(=O)NC(C)(C)CCO    ZINC000232607961
CC#CC(=O)N(C)C[C@@H](C)OC    ZINC000388433831
CC#CCN1C[C@@H](O)C[C@H]1CO    ZINC000306236545
CC#CCN[C@H](C(=O)O)C(C)C    ZINC000051664316
CC#CCNC(=O)[C@](C)(O)CC    ZINC000935143034
CCC#C[C@H](C)OCC(=O)NC    ZINC001206027021
C[C@@H](CON)OCC#CC1CC1    ZINC001224849278
CC(C)C#CC(=O)N[C@H](C)CO    ZINC000821376505
CC#CCN1C[C@H](O)C[C@H]1CO    ZINC000306236544
CC#CC(=O)N(C)CC[C@@H](C)O    ZINC000232580374
CC#CC(=O)N[C@H](C)[C@@H](C)OC    ZINC000307138855
CC(C)C#CC(=O)NC[C@@H](C)O    ZINC000821358954
CC#CCN(C)C(=O)OCCC    ZINC000859170810
CC#CC(=O)N[C@@H](C)CCCO    ZINC000232623940
CC#CCNC(=O)CC(C)(C)O    ZINC000306989685
CC#CC(=O)NC[C@@H](CC)OC    ZINC000307947063
CC#CCN(CC(=O)O)C(C)C    ZINC000051664364
CC#CC(=O)NCCCCCO    ZINC000232612657
CC#CC(=O)N[C@H](C)[C@H](C)OC    ZINC000307138858
CC#CCNC(=O)[C@H](CC)CO    ZINC000307994551
CC#CC(=O)NOC[C@H](C)CC    ZINC000816978972
CCCONC(=O)C#CC(C)C    ZINC001331220035
CC#CC[C@H](CO)NC(=O)CC    ZINC000649195017
CC#CCNC(=O)[C@H](CC)OC    ZINC000307953541
CC#CC(=O)NC[C@](C)(O)CC    ZINC000233964869
CC#CCNC(=O)C(C)(C)CO    ZINC000654971863
CC#CC(=O)N(CC)CCOC    ZINC000308045060
CC#CCCN(CC)CC(=O)O    ZINC000161397665
CC#CC(=O)NCC[C@H](C)OC    ZINC000308143029
CC#CCN(C)C(=O)COCC    ZINC000647541679
CC#C[C@@H](CC)OCC(=O)NC    ZINC001206026039
CC#CCCN(C)CC(=O)OC    ZINC000157760216
CC#CCN1C[C@@H](O)[C@H](OC)C1    ZINC000307069782
CC#CCN(C)C(=O)[C@H](C)OC    ZINC000647540582
CC#CC[C@@H](CO)NC(=O)CC    ZINC000649195018
CC#CCN(CC)CCC(=O)O    ZINC000051664389
COCC#CCN1CC[C@@H]1CO    ZINC000934018866
CC#CCN(C)[C@H](C)C(=O)OC    ZINC000307966910
CC#CC(=O)NC[C@@H](O)CCC    ZINC000233383018
CCCN(C)C(=O)C#CCOC    ZINC001118571314
CC#CC(=O)N[C@H](C)CCOC    ZINC000379330969
CC#CCNC(=O)COC(C)C    ZINC000160629289
CC#CC(=O)N[C@](C)(CC)CO    ZINC000234116228
CCCCNC(=O)C#CCOC    ZINC001118605603
CC#CCN(C)[C@H](CC)C(=O)O    ZINC000051664427
CC#CC(=O)N[C@H](C)C[C@H](C)O    ZINC000232631617
CON(C)C(=O)C#CC(C)(C)C    ZINC000837327689
CC#CCNC(=O)[C@@](C)(O)CC    ZINC000935143035
CC#CC(=O)N[C@H](C)CCCO    ZINC000232631364
CC(C)CC(=O)NCC#CCO    ZINC000306566154
CC#CCN[C@@](C)(CC)C(=O)O    ZINC000086799760
CC(C)C#CC(=O)N[C@@H](C)CO    ZINC000821376506
CC#CCN(C)CC1OCCO1    ZINC000307422160
COCCNC(=O)C#CC(C)C    ZINC000854118752
CC#CCCNC(=O)COCC    ZINC000163329299
CC#CC(=O)NOC[C@@H](C)CC    ZINC000816978973
CC#CC(=O)N(C)CC[C@H](C)O    ZINC000232580441
CC#CCONC(=O)C(C)(C)C    ZINC000307001012
CC#CCNC(=N)NCCOC    ZINC000379376848
CC#CCONC(=N)CN(C)C    ZINC000902611181
CCC#C[C@H](C)N1CC[C@H](F)C1    ZINC000649940224
CC#CCCN1CC[C@H](CF)C1    ZINC000880299448
CC#CCN1CCC[C@H](CF)C1    ZINC000880233689
CC#CCCN1CC[C@@H](CF)C1    ZINC000880299447
CC#CCN1CCC[C@@H](CF)C1    ZINC000880233688
CC#CCCN1CCC(F)CC1    ZINC000880240438
CCC#C[C@@H](C)N1CC[C@H](F)C1    ZINC000649940225
CC#CCCN1CC[C@](C)(F)C1    ZINC000307458954
CC#CCN1CCC(CF)CC1    ZINC000336254992
CC#CCCN1CC[C@@](C)(F)C1    ZINC000307458956
CCC#C[C@@H](C)N1CC[C@@H](F)C1    ZINC000649945424
CC#CCN1CCC(C)(F)CC1    ZINC000640074288
CC#CCN(C)C[Si](C)(C)C    ZINC000306950301
CCC#C[C@H](C)N1CC[C@@H](F)C1    ZINC000649945425
CC#CCN(CCO)[C@H](C)CC    ZINC000388401188
CCC#C[C@H](C)OCCN(C)C    ZINC001206278189
CC#CCCN(CC)CCCO    ZINC000164990052
CC#CCN[C@@H](CO)C(C)(C)C    ZINC000307966014
CC(C)N(CC#CCO)C(C)C    ZINC000026505202
CC#CCCN(CCO)C(C)C    ZINC000157775381
C[C@H](O)CNCC#CC(C)(C)C    ZINC000300760338
CC#CC[C@H](CO)NCCCC    ZINC000717764811
CC#CC[C@@H](CO)NCCCC    ZINC000717764809
CCC#C[C@H](C)N[C@@H](CC)CO    ZINC000931770620
CC#CCN(C)CC(C)(C)CO    ZINC000649804049
CC[C@H](C)N(C)CC#CCOC    ZINC000677818666
CC#CCN(CC)C[C@@H](C)OC    ZINC000643419774
CC#CCN(C)[C@H](C)C(C)(C)O    ZINC000307737257
CC#CCN(C)CC(C)(C)OC    ZINC000675199851
CC#CCN(CCO)CCCC    ZINC000051666359
CC[C@@H](C)N(C)CC#CCOC    ZINC000677818669
CC#CCCN(C)CC(C)(C)O    ZINC000158357033
CC#CCN(C)CCC(C)(C)O    ZINC000382155822
CC#CCCN(C)C[C@H](C)OC    ZINC000796641923
CC#CCN(C)CCCCOC    ZINC000645262370
CCC#C[C@@H](C)N(CC)OCC    ZINC000879797404
CC#CCN(CC)CCOCC    ZINC000307929089
CC#CCCN(C)CC[C@H](C)O    ZINC000164989647
CC#CCN[C@@H](CCO)C(C)C    ZINC000227010515
CC#CCCN(C)C[C@@H](C)OC    ZINC000796641924
CC#CCN[C@H](CCO)C(C)C    ZINC000227010523
CC#CCCN(C)CC[C@@H](C)O    ZINC000164989530
CC#CCN[C@@H](COC)C(C)C    ZINC000083399781
CC#CCN(C)CCCCCO    ZINC000227119832
CCCN(CC#CCO)CCC    ZINC000002273681
CC#CCN(C)C[C@H](O)C(C)C    ZINC000393464108
CC#CCN[C@H](CO)C(C)(C)C    ZINC000307966013
CC[C@@H](O)C#CCN(CC)CC    ZINC000005909852
CC#CCN(C)CCC[C@@H](C)O    ZINC000649655391
CC#CCN(C)C[C@H](O)CCC    ZINC000649655414
COCC#CCN(C)CC(C)C    ZINC000677818979
CC#CC[C@H](CC)OCCCN    ZINC001217894004
CCCCN(C)CC#CCOC    ZINC000677132911
CCN(CC)CC#CC(C)(C)O    ZINC000002931322
CC#CCN(CCO)[C@@H](C)CC    ZINC000388401187
CC#CCN(C)CCCOCC    ZINC000645262238
CC#CCN[C@H](COC)C(C)C    ZINC000083399784
CC#CCCN(C)CCCOC    ZINC000680883104
CC#CCN(C)CCOC(C)C    ZINC000675552476
CCC#C[C@H](C)N(C)C[C@@H](C)O    ZINC000306393261
CCCN(CC)CC#CCOC    ZINC000677818765
CC#CCNC(C)(C)COCC    ZINC000382111307
CCC#C[C@@H](C)N(C)CCOC    ZINC001307436028
CC#CCCN(C)CCOCC    ZINC000308147996
COCC#CCN(C)C(C)(C)C    ZINC000647908347
CC#CCN(C)[C@@H](C)CCOC    ZINC000378857980
CC#C[C@@H](CC)OCCN(C)C    ZINC001206286835
CC[C@H](O)C#CCN(CC)CC    ZINC000005909089
CCC#C[C@@H](C)N[C@@H](CC)CO    ZINC000931770638
CCC#C[C@H](C)N[C@H](CC)CO    ZINC000931770636
CCC#C[C@H](C)N(C)CCOC    ZINC001307436022
CCN(CC#CCOC)C(C)C    ZINC000757651336
CC#CCN(CC(C)(C)C)OC    ZINC000388389209
CC#CC[C@@H](CC)OCCCN    ZINC001217894005
CC#CCN(C)C[C@@H](CC)OC    ZINC000642710704
CC#CC[C@H](CO)NCC(C)C    ZINC000641769003
CC#CCN(C)[C@@H](C)C(C)(C)O    ZINC000307737340
CC#CCN(C)C(C)(C)COC    ZINC000388402252
CC#CC[C@@H](CO)NCC(C)C    ZINC000641769002
CC#CCN(CC)C[C@H](C)OC    ZINC000643419773
CCC#C[C@@H](C)OCCN(C)C    ZINC001206278192
CC#CCN(C)C[C@@H](O)C(C)C    ZINC000393464109
CC#CCN(C)[C@H](C)CCOC    ZINC000378857983
CC#CCN(CC)CC(C)(C)O    ZINC000083825835
CC#CCN(C)C[C@H](CC)OC    ZINC000642710703
CCC#C[C@@H](C)N(C)C[C@@H](C)O    ZINC000306393260
CC#CCCN(CCC)CCO    ZINC000157762929
CC#CCN(C)CCC[C@H](C)O    ZINC000649655390
CCC#C[C@H](C)N(CC)OCC    ZINC000879797403
CC#CCN(C)C[C@@H](O)CCC    ZINC000649655413
CCC#C[C@@H](C)N[C@H](CC)CO    ZINC000931770588
CC#C[C@H](CC)OCCN(C)C    ZINC001206286832
CC#CCSc1nncs1    ZINC000306190411
FC(F)(F)C#Cc1ccccc1    ZINC000054965064
CC#CCOC(=O)/C=C\SC    ZINC000307899215
CC#CCOC(=O)/C=C/SC    ZINC000307687996
N#CNC(=O)C#Cc1ccccc1    ZINC000606250271
[N-]=[N+]=CC(=O)C#Cc1ccccc1    ZINC000098090999
CC#CCOC(=O)[C@H](C)C(=O)O    ZINC001588479770
CC#CCOC(=O)CCC(=O)O    ZINC000166417297
CC#CCOC[C@H]1COC(=O)O1    ZINC001224357773
CC#CCOC[C@@H]1COC(=O)O1    ZINC001224357772
CC#CCn1cnc(C#N)c1C#N    ZINC000164682566
CC#CCOC(=O)[C@@H](C)C(=O)O    ZINC001588479769
CCOC(=O)C#CC(=O)OCC    ZINC000001694847
CC(=O)OCC#CCOC(C)=O    ZINC000001707946
CC#CC(=O)NCC(=O)NOC    ZINC001119974977
CC#CC(=O)N[C@H](CO)C(N)=O    ZINC001179756110
CON=CC(=O)NCC#CCO    ZINC000816536552
CCC#CCOC(=O)[C@@H]1C[C@H]1F    ZINC001344303620
CCC#CCOC(=O)[C@@H]1C[C@@H]1F    ZINC001344303625
CC#CCNC(=O)CNC(=O)O    ZINC000306624073
O=C(C#CC1CC1)OCCCF    ZINC000838367334
COCC#CC(=O)NNC(C)=O    ZINC001347282034
CC#CC(=O)N[C@@H](CO)C(N)=O    ZINC000307750638
CCC#CCOC(=O)C1(F)CC1    ZINC000893843298
CC#CC(=O)NN(C)C(=O)OC    ZINC000306524946
COCC#CC(=O)NCC(N)=O    ZINC001187122579
CCC#CCOC(=O)[C@H]1C[C@@H]1F    ZINC001344303626
CCC#CCOC(=O)[C@H]1C[C@H]1F    ZINC001344303624
CC#CCCS[C@H](C)C(C)=O    ZINC000307644121
CC#CCS[C@@H]1CCO[C@H]1C    ZINC000306968150
CC#CCSC[C@H]1CCCO1    ZINC000307199505
CC#CCSCC1(C)COC1    ZINC000596416039
CC#CCS[C@H]1CCO[C@@H]1C    ZINC000306968145
COCC#CCSCC1CC1    ZINC000307735324
CC#CCNc1ccc(C#N)cc1    ZINC000051663002
CC#CCS[C@H]1CCO[C@H]1C    ZINC000306968156
CCC#C[C@@H](C)SC1COC1    ZINC000901635033
CC#CCS[C@@H]1CCO[C@@H]1C    ZINC000306968162
COCC#CCSC1CCC1    ZINC000590740013
CCC#C[C@@H](C)SCC(C)=O    ZINC000307196018
CC#CCn1cnc2ccccc21    ZINC000161203154
CC#CCSCCOC1CC1    ZINC000902580626
CC#CCSC[C@@H]1CCCO1    ZINC000307199507
C[C@H](CS)OCC#CC1CC1    ZINC001224850253
CC#CCCS[C@@H](C)C(C)=O    ZINC000307644122
CC#CCS[C@@H]1CCCOC1    ZINC000307306793
CCC#C[C@H](C)SCC(C)=O    ZINC000307196019
CC#CCS[C@H]1CCCOC1    ZINC000307306794
CC#Cc1cncc(CCC#N)c1    ZINC001250057296
CCC#C[C@H](C)SC1COC1    ZINC000901635034
CC#CCN(C#N)c1ccccc1    ZINC000306278390
CC#CCNc1cccc(C#N)c1    ZINC000051662976
C[C@@H](CS)OCC#CC1CC1    ZINC001224850256
CC#CCOC1CCSCC1    ZINC001224357003
C#CCNc1cncc(C#CC)c1    ZINC001163368326
CCS/C=C\C#CC(C)(C)O    ZINC000005714406
C=CCOCCSCC#CC    ZINC000842185611
CCC#CCOC(=O)COCC    ZINC000893835280
CCC#CCOC(=O)[C@H](C)OC    ZINC000893838702
CC#CC[C@@H](CC)OCC(=O)O    ZINC001225023891
CC#CCO[C@@H](C)C(=O)OCC    ZINC000219870671
CCCC(=O)OCC#CCOC    ZINC000308062777
CCC#C[C@@H](C)OCC(=O)OC    ZINC001204695139
COCC#CCOC(=O)C(C)C    ZINC000308160279
CC#CCOC(=O)[C@H](C)OCC    ZINC000308005493
CCO[C@@H](C#CC(=O)OC)CC    ZINC000685954442
CC#CCOC(=O)[C@](C)(O)CC    ZINC000909926560
CC#CCO[C@H](C)CC(=O)OC    ZINC001224357688
CC#CCOC[C@H]1COCCO1    ZINC001224357713
CCC#C[C@H](C)OCC(=O)OC    ZINC001204695140
CC#CCOC(=O)[C@@H](O)CCC    ZINC000909873491
CC#CCCCC(=O)OCCO    ZINC000307967838
CCO[C@H](C#CC(=O)OC)CC    ZINC000685954445
CC#CCOC(=O)CCOCC    ZINC000379329687
CC#CCOC[C@@H]1COCCO1    ZINC001224357712
CCOC(C#CC(C)=O)OCC    ZINC000001589073
CC#CCOC(=O)COC(C)C    ZINC000307968732
CC#CCNC(=O)N1CC(F)C1    ZINC000335132270
CC#CCOC(=O)[C@@](C)(O)CC    ZINC000909926561
CC#CCOC(=O)[C@@H](C)OCC    ZINC000308005492
CC#CCOCC(=O)OC(C)C    ZINC001224355486
CC#CCOC(=O)C[C@@H](C)OC    ZINC000379332139
CC#C[C@H](CC)OCC(=O)OC    ZINC001204700976
CC#CCOC(=O)C(C)(C)CO    ZINC000307961552
CC#CCCOC(=O)CCOC    ZINC000308168265
CC#CCOC(=O)[C@H](CC)OC    ZINC000379311401
OCCC#CCCC1OCCO1    ZINC000043214691
CC#CCOC(=O)C[C@H](C)OC    ZINC000379332141
CC#CCCOC(=O)[C@H](C)OC    ZINC000388402701
CC#CCOC(=O)CCCOC    ZINC000381854171
CC#CCOC(=O)[C@@H](CC)OC    ZINC000379311400
CC#CCO[C@H](CC)C(=O)OC    ZINC001224358542
C[C@H](O)C#CC(=O)OC(C)(C)C    ZINC000238476829
CC#CCCOC(=O)C(C)(C)O    ZINC000379315090
CC#C[C@@H](CC)OCC(=O)OC    ZINC001204700973
CC#CCCOC(=O)COCC    ZINC000308173168
CC(C)(C)C(=O)OCC#CCO    ZINC000039038501
CCC#CCOC(=O)[C@@H](C)OC    ZINC000893838701
CC#CC[C@H](CC)OCC(=O)O    ZINC001225023893
CC#CCCOC(=O)[C@@H](C)OC    ZINC000388402699
C[C@@H](O)C#CC(=O)OC(C)(C)C    ZINC000238411560
CC(C)(C)C#CC(=O)OCCO    ZINC000838373544
CC#CCOC(=O)COCCC    ZINC000307972060
CC#CCCNC(=O)NOCC    ZINC000388449958
CC#CC(=O)NCCN(C)OC    ZINC000912162809
CC#CC(=O)NN(C)C[C@H](C)O    ZINC000910152112
CCC(=N)NOCC#CCOC    ZINC000379311715
C/C=C\C#CC#C/C=C/C=C\CC    ZINC000104203376
C/C=C\C#CC#C/C=C\C=C\CC    ZINC000104203374
CC#CCSCCCC(C)C    ZINC000307883412
CC#CC(=O)NN(C)C[C@@H](C)O    ZINC000910152111
CC#CCO[C@@H]1CCCC[C@H]1F    ZINC001224358709
CC#CCCSC(CC)CC    ZINC000307928260
CC#CC(=O)NCCNCCO    ZINC001179755890
CC#CCON=C(N)[C@H](C)OC    ZINC000308157941
CCCNC(=O)NCC#CCO    ZINC000717554095
CC#CCNC(=O)NCCOC    ZINC000388460913
CC#CCCS[C@H](C)C(C)C    ZINC000307645322
CC#CCS[C@@H](CC)CCC    ZINC000307884017
CC#CCCSC[C@H](C)CC    ZINC000307888960
CC#CC[C@@H](CO)NC(=O)NC    ZINC000645170888
CN(C)CC#CCNC(=O)CO    ZINC000199793662
CC#CC[C@H](CO)NC(=O)NC    ZINC000645170887
CC#CCNC(=O)NOC(C)C    ZINC000836377448
CC#CCCS[C@@H](C)C(C)C    ZINC000307645321
CC#CCO[C@H]1CCCC[C@@H]1F    ZINC001224358710
CC#CCO[C@H]1CCCC[C@H]1F    ZINC001224358712
COCC#CCN(C)CC(N)=O    ZINC000307982441
CC#CCCSCCCCC    ZINC000379233073
CC#CCON=C(N)[C@@H](C)OC    ZINC000308157940
CNC(C#CCOC(C)=O)NC    ZINC000091252267
CC#CCCNC(=O)NCCO    ZINC000308128818
CNCCNC(=O)C#CCOC    ZINC001220056165
CC#CCS[C@H](CC)CCC    ZINC000307884018
CC#CCCONC(=O)NCC    ZINC000902772612
CC#CCNC(=O)NOCCC    ZINC000828334752
CC(C)NC(=O)NCC#CCO    ZINC000717554183
CCCC#CC(=O)NCCON    ZINC001184275872
CC#CCCSCC(C)(C)C    ZINC000307645475
CC#CCCSC[C@@H](C)CC    ZINC000307888959
CC#CCSCCC(C)(C)C    ZINC000307643094
CC#CCO[C@@H]1CCCC[C@@H]1F    ZINC001224358711
CC#CCCSCCC(C)C    ZINC000379304119
CC#CCCON=C(N)CCO    ZINC000308072130
C/C=C\C#CC#C/C=C\C=C/CC    ZINC000104203371
CC#CCCNC(=O)N(C)OC    ZINC000379329266
CN(C)CC(=O)NCC#CCO    ZINC000647678956
C/C=C\C#CC#C/C=C/C=C/CC    ZINC000104203378
CCN(C)C(=O)NCC#CCO    ZINC000717554104
CC#CCCONC(=O)N(C)C    ZINC000902603622
CCC#C[C@@H](C)OC[C@H](C)CO    ZINC001205962559
CCC#C[C@@H](C)OCCCOC    ZINC001211347566
CC#CCO[C@@H](C)COCCC    ZINC001224357910
CC#CC[C@H](CC)OCCCO    ZINC001217893679
CC(C)[C@@H](O)C#C[C@H](O)C(C)C    ZINC000001596800
CC[C@@](C)(O)C#C[C@](C)(O)CC    ZINC000001587777
CCC#C[C@@H](C)OCCCCO    ZINC001217877601
CC#CC[C@@H](CC)OC[C@@H](C)O    ZINC001205788437
CCC#C[C@H](C)OCC(C)(C)O    ZINC001206052639
CCC#C[C@H](C)OCCCOC    ZINC001211347565
CC[C@](C)(O)C#C[C@@](C)(O)CC    ZINC000001587778
CC#CC[C@@H](CC)OCCCO    ZINC001217893680
CC#C[C@@H](CC)OCC(C)(C)O    ZINC001206052103
CCC#C[C@H](C)OCCCCO    ZINC001217877600
CCC#C[C@@H](C)OCC(C)(C)O    ZINC001206052638
CC#C[C@@H](CC)OCCCOC    ZINC001211352417
CC(C)[C@@H](O)C#C[C@@H](O)C(C)C    ZINC000012402933
CCC#C[C@@H](C)OCCOCC    ZINC001204986009
CC(C)[C@H](O)C#C[C@@H](O)C(C)C    ZINC000001596801
CC[C@@](C)(O)C#C[C@@](C)(O)CC    ZINC000012358992
CC#C[C@@H](CC)OCCCCO    ZINC001217927282
CC#C[C@H](CC)OCCOCC    ZINC001204993621
CC#CC[C@H](CC)OCCOC    ZINC001204978517
CCC#C[C@H](C)OC[C@H](C)CO    ZINC001205962566
CCCC#CC(OCC)OCC    ZINC000002579217
CC#C[C@H](CC)OCC(C)(C)O    ZINC001206052104
CC#C[C@H](CC)OCCCOC    ZINC001211352415
CC#C[C@@H](CC)OC[C@H](C)CO    ZINC001205962202
CC#C[C@@H](CC)OCCOCC    ZINC001204993622
CC#C[C@H](CC)OCCCCO    ZINC001217927280
CC#CC[C@H](CC)OC[C@H](C)O    ZINC001205788445
CCC#C[C@H](C)OCCOCC    ZINC001204986008
CC#CCO[C@H](C)COCCC    ZINC001224357912
CC#CC[C@H](CC)OC[C@@H](C)O    ZINC001205788454
CC#C[C@H](CC)OC[C@H](C)CO    ZINC001205962210
CC#CC[C@@H](CC)OC[C@H](C)O    ZINC001205788448
CC#CC[C@@H](CC)OCCOC    ZINC001204978519
C[C@@H](O)CNCC#CCN(C)C    ZINC000717838975
C[C@H](O)CNCC#CCN(C)C    ZINC000717838976
CC#CCO[C@H](C)C[N+](C)(C)C    ZINC001224358489
CC#CCO[C@@H](C)C[N+](C)(C)C    ZINC001224358487
C[N+](C)(C)CC#CC[N+](C)(C)C    ZINC000001843155
CC#CCSC1=NCCS1    ZINC000307446574
N#CNC(=O)C#Cc1ccccn1    ZINC001177805786
N#CNC(=O)C#Cc1cccnc1    ZINC001177781375
CC#CCNC(=O)/C=C(/C)Cl    ZINC000901261567
O=C(O)CC(=O)NCC#CCO    ZINC000717438112
CC#CCOC(=O)CNC(=O)O    ZINC000823522273
COCC#CC(=O)NCC(=O)O    ZINC001593950566
CC#CCNC(=O)/C=C(\C)Cl    ZINC000901261568
CC#CCO[C@H](CCl)CC#N    ZINC001224359373
CC#CC(=O)NC[C@@H](C)SC    ZINC000307179193
CC#CCN1CCS(=O)CC1    ZINC000204907212
CCC#C[C@H](C)SCC(N)=O    ZINC000591136967
N#Cc1ccc(C#CCCO)cc1    ZINC000144772023
O=C(NCC#CCO)[C@H]1C[C@@H]1F    ZINC001352169603
CC#CCOc1cccc(C#N)c1    ZINC000051663828
CC#CC(=O)NCC(C)(C)S    ZINC001179756679
CC#CCNC(=O)[C@@H](C)SC    ZINC000306785411
CC#CC(=O)NC[C@H](C)SC    ZINC000307179249
COCC#CC(=O)N[C@@H]1C[C@H]1F    ZINC001187133681
O=C(NCC#CCO)[C@@H]1C[C@H]1F    ZINC001352169605
CC#CCCSCCC(N)=O    ZINC000600607163
O=C(NCC#CCO)[C@H]1C[C@H]1F    ZINC001352169604
CC#CC(=O)NCCCSC    ZINC000307698551
CC#CC(=O)N[C@H](C)CSC    ZINC000307590003
CC#CCOc1ccccc1C#N    ZINC000051663829
CC#CCSCC(=O)N(C)C    ZINC000590744765
COCC#CC(=O)N1CC(F)C1    ZINC001118754973
CC#CCSCCC(=O)NC    ZINC000593433000
CC#CCOc1ccc(C#N)cc1    ZINC000051663826
O=C(NCC#CCO)[C@@H]1C[C@@H]1F    ZINC001352169606
CCC#C[C@@H](C)SCC(N)=O    ZINC000591136966
CC#CCNC(=O)[C@H](C)SC    ZINC000306785412
CC#CCCSCC(=O)NC    ZINC000307736116
CC#CC(=O)N[C@@H](C)CSC    ZINC000307590005
CC#CCNc1ccc(C#N)cn1    ZINC000135518007
CC#CCNc1cccc(C#N)n1    ZINC000135522244
CC#CCn1nnc2ccccc21    ZINC000005283248
CC#Cc1cncc(NCC#N)c1    ZINC001163186711
CC#CCNc1ncccc1C#N    ZINC000135517981
COCC#CC(=O)N(C)CCO    ZINC001161110930
CO[C@H](C)C(=O)NCC#CCO    ZINC000307290913
COCC#CC(=O)NCCOC    ZINC001350512635
CCCOC(=O)NCC#CCO    ZINC000717564330
CC#CCNC(=O)C(OC)OC    ZINC000692636970
COCC#CC(=O)NCCCO    ZINC001327746283
CCN(OC)C(=O)C#CCOC    ZINC001347837180
CC#CC(=O)NOCCCOC    ZINC000307972088
CC#CCN1C[C@H]2[C@@H](C1)C2(F)F    ZINC000844449189
CC#CC(=O)N(C)C[C@H](O)CO    ZINC000308103742
CC#CCN1C[C@@H]2[C@@H](C1)C2(F)F    ZINC000844449175
CC#CC[C@@H](CO)NC(=O)CO    ZINC000649185079
COCC#CC(=O)N[C@H](C)CO    ZINC001333798438
CC#CC(=O)N[C@H](CO)[C@@H](C)O    ZINC000307589104
CC#CC(=O)N[C@H](CO)COC    ZINC000228949892
CCCONC(=O)C#CCOC    ZINC001347804335
COCC#CC(=O)NOC(C)C    ZINC001334433100
CO[C@@H](C)C(=O)NCC#CCO    ZINC000307290915
CC#CCN1C[C@H]2[C@H](C1)C2(F)F    ZINC000844449193
COCCC(=O)NCC#CCO    ZINC000379324960
CC#CC(=O)NC[C@@H](O)COC    ZINC000234716139
CC#CCN[C@](C)(CO)C(=O)O    ZINC001588932290
COCC#CC(=O)NC[C@@H](C)O    ZINC001328105437
COCC#CC(=O)N[C@@H](C)CO    ZINC001333798439
CC(C)(O)C(=O)NCC#CCO    ZINC000655057325
CCOCC(=O)NCC#CCO    ZINC000379325855
COCC#CCN(C)CC(=O)O    ZINC000694705111
CC#CC(=O)NCCOCCO    ZINC000200021277
COCC#CC(=O)NC[C@H](C)O    ZINC001328105438
CC#CC(=O)N[C@@H](CO)COC    ZINC000228949875
CC#CC(=O)NOCCOCC    ZINC000379336952
CC#CCN[C@@](C)(CO)C(=O)O    ZINC001588932291
CC#CC(=O)NOCC(C)(C)O    ZINC000834622418
CC#CC(=O)N(C)C[C@@H](O)CO    ZINC001179750227
CC(C)C#CC(=O)NOCCO    ZINC000832405694
CC#CC[C@H](CO)NC(=O)CO    ZINC000649185078
CC#Cc1cncc(/C(C)=C/C)c1    ZINC001242757771
C(#Cc1ccccc1)CNC1CC1    ZINC000016451156
C=CCNCC#Cc1ccccc1    ZINC000006855825
CC#CCN1Cc2ccccc2C1    ZINC000306472217
CC#Cc1cncc(C=C(C)C)c1    ZINC001240635723
C=C(C)Cc1cncc(C#CC)c1    ZINC001250244124
CC#CCN1CCc2ccccc21    ZINC000306720194
CC#Cc1cncc(CC2CC2)c1    ZINC001250037757
CC#CCN1CC[C@@](F)(CO)C1    ZINC000306422930
CC(C)C#CC(=O)NCCCF    ZINC000830486964
CC#CCCNC(=O)[C@H](F)CC    ZINC001262617951
CC#CCCCC(=O)NCCF    ZINC000388425430
CC#CCN(C)C(=O)[C@@H](F)CC    ZINC001339009924
CC#CCCNC(=O)CCCF    ZINC000613320365
CC#CCN(C)C(=O)C(C)(C)F    ZINC000819249196
CC#CCN(C)C(=O)CCCF    ZINC000615407067
CC#CCNC(=O)[C@H](F)C(C)C    ZINC000306331496
CC#CCNC(C)(C)CSC    ZINC000934666985
CC#CCCNC(=O)[C@@H](F)CC    ZINC001262617952
CC#CCN(C)CCSCC    ZINC000378865420
CC#CCN(C)CCCSC    ZINC000619623977
CC(C)(C)C#CC(=O)NCCF    ZINC000837595062
CC#CCN(C)C(=O)[C@H](F)CC    ZINC001339009923
COCC#CCN1CC[C@H](F)C1    ZINC000649940272
CC#CCN(CC)CCSC    ZINC000592201535
CC#CCN1CC[C@@H](O)[C@@H](F)C1    ZINC000885327809
CC#CCN1CC[C@](F)(CO)C1    ZINC000306422929
COCC#CCN1CC[C@@H](F)C1    ZINC000649945463
CC#CC(=O)NCCC(C)(C)F    ZINC000855745846
CC#CCCNC(=O)C(C)(C)F    ZINC000306342368
CC#CCN1CC[C@@H](O)[C@H](F)C1    ZINC000885327811
CC#CCCSCCN(C)C    ZINC000379263120
CC#CCNC(=O)[C@@H](F)C(C)C    ZINC000306331497
CC#CCN1CC[C@H](O)[C@@H](F)C1    ZINC000885327810
CC#CCN1CC[C@H](O)[C@H](F)C1    ZINC000885327808
CC#CCN(CCO)CCCO    ZINC000379321853
CC#CCN(C)C[C@@H](O)[C@@H](C)O    ZINC000930587531
CC#CC[C@@H](CO)NC[C@@H](C)O    ZINC000717763817
CC#CC[C@H](CO)NC[C@H](C)O    ZINC000717763819
CC#CCCNC[C@H](O)COC    ZINC000165129815
COCC#CCN(C)[C@H](C)CO    ZINC000379334765
CC#CCN(C)C[C@H](O)COC    ZINC000051666373
CC#CCN(C)C[C@H](O)[C@@H](C)O    ZINC000930587526
CCN(CC#CCOC)CCO    ZINC000677818310
CC#CCNC[C@H](O)COCC    ZINC000167827414
CC#CCN(CCO)C[C@H](C)O    ZINC000308108159
C[C@H](O)COCC#CCN(C)C    ZINC000005527849
CC#CCNC[C@@H](O)COCC    ZINC000167827302
C[C@@H](C#CCN(C)C)OCCO    ZINC000005515407
CC#CCN(C)C[C@@H](O)[C@H](C)O    ZINC000930587528
CC#CCN(C)C[C@@H](O)COC    ZINC000051666375
CC#CCN(CCO)C[C@@H](C)O    ZINC000308108155
CC[C@@H](CO)NCC#CCOC    ZINC000695796901
C[C@H](C#CCN(C)C)OCCO    ZINC000005531344
CC[C@H](CO)NCC#CCOC    ZINC000695796900
CC#CCCNC[C@@H](O)COC    ZINC000165129939
COCC#CCN(C)CCOC    ZINC000677818368
COCC#CCN(C)C[C@H](C)O    ZINC000307998894
C[C@@H](O)COCC#CCN(C)C    ZINC000005528897
CC#CCN[C@](C)(CO)COC    ZINC000639954403
CC#CC[C@H](CO)NC[C@@H](C)O    ZINC000717763823
CC#CCN(C)C[C@H](O)[C@H](C)O    ZINC000930587529
CC#CCN(C)CC(OC)OC    ZINC000382179094
CC#CC[C@@H](CO)NC[C@H](C)O    ZINC000717763821
CC#CCN(CCO)CCOC    ZINC000126263726
CC#CCN[C@@](C)(CO)COC    ZINC000639954408
COCC#CCN(C)C[C@@H](C)O    ZINC000307998892
CC#CCN(C)CCOCCO    ZINC000301052214
CCON(CC)CC#CCOC    ZINC000879797159
CC(C)N(CC#CCO)CCO    ZINC000001710095
CC#CCN(C)CCCCCF    ZINC000378807682
CCC#C[C@@H](C)N(C)CCCF    ZINC000887141446
CCC#C[C@H](C)N(C)CCCF    ZINC000887141445
COCC#CCSC1COC1    ZINC000901636041
CC#CCSC[C@@H](C)C(=O)O    ZINC000083051201
CC#CCSCC(=O)OCC    ZINC000307859209
CCC#C[C@H](C)SCC(=O)O    ZINC001594692411
CC#CCn1ccc(C#N)cc1=O    ZINC001307371506
CCC#C[C@@H](C)SCC(=O)O    ZINC001594692410
CC#CCOc1ccc(C#N)cn1    ZINC000263624292
CC#CCOc1ncccc1C#N    ZINC000263622833
COCC#CCSCC(C)=O    ZINC000307698918
CC#CCn1cccc(C#N)c1=O    ZINC000231711656
CC#CCS[C@@H](C)CC(=O)O    ZINC000085158496
CC#CCCS[C@@H](C)C(=O)O    ZINC000161036914
CC#CCS[C@H](C)C(=O)OC    ZINC000307731718
CC#CCCS[C@H](C)C(=O)O    ZINC000161037021
CC#CCOc1cc(C#N)ccn1    ZINC000263622733
CC#CCn1cc(C#N)ccc1=O    ZINC000307298205
CC#CCS[C@@H](C)C(=O)OC    ZINC000307731719
CC#CCS[C@H](C)CC(=O)O    ZINC000085158498
N=CNC(=O)C#Cc1ccccc1    ZINC001142862786
CC#CCSC[C@H](C)C(=O)O    ZINC000083051202
CC#CCCSCC(=O)OC    ZINC000388075188
CC#CCNc1ccc(C#N)nn1    ZINC000307533347
CC#CCOC(=O)[C@@H](O)COC    ZINC000307996183
C[C@H](CCl)OCC#CC1CC1    ZINC001224845066
CC#CCNc1cc(C#N)ncn1    ZINC000307746405
C[C@@H](CCl)OCC#CC1CC1    ZINC001224845141
CC#CCOC(=O)[C@H](O)COC    ZINC000307996181
COCC#CCOC(=O)COC    ZINC000379333042
CC#CCNc1nccnc1C#N    ZINC000135517922
COCC#CCONC(=N)CO    ZINC001331288005
COCC#CC(=O)NCCON    ZINC001187132842
O=C(NCC#CCO)NCCO    ZINC000878418533
CON(C)C(=O)NCC#CCO    ZINC000923771538
CC#CCCOC(=O)CCCF    ZINC000850194803
CC#CCCSCC[C@@H](C)O    ZINC000596406932
CCC#C[C@H](C)OCCSC    ZINC001225035651
CCC#C[C@H](C)S[C@@H](C)CO    ZINC000306713930
CC#CCSCCCCOC    ZINC000394318825
CC#CC(=O)CCc1ccccc1    ZINC000022065832
CC#CCCS[C@H](C)[C@@H](C)O    ZINC000231334136
CC#C[C@H](CC)OCCSC    ZINC001225037335
CCC#C[C@@H](C)SCCCO    ZINC000591134332
CC#CCCS[C@H](C)CCO    ZINC000157892180
CCC#C[C@H](C)S[C@H](C)CO    ZINC000306713929
CC#CCCSCC[C@H](C)O    ZINC000596406933
CCC#CCOC(=O)[C@H](F)CC    ZINC001344303538
CC#CCOC(=O)[C@H](F)C(C)C    ZINC000307971709
CCC#C[C@@H](C)S[C@@H](C)CO    ZINC000306713928
CCC#C[C@@H](C)SCCOC    ZINC000307638999
CC#CCO[C@H]1CCOC[C@H]1F    ZINC001224361021
CCC#C[C@H](C)SCCOC    ZINC000307639001
CCC#CCOC(=O)[C@@H](F)CC    ZINC001344303539
CC#CCO[C@@H]1CCOC[C@H]1F    ZINC001224361029
CCC#C[C@@H](C)SC[C@@H](C)O    ZINC000591132648
CC#CCCSCCCOC    ZINC000307913539
CCC#C[C@H](C)SC[C@H](C)O    ZINC000591132647
CC#CCCS[C@@H](C)CCO    ZINC000157892037
CC#CCCS[C@@H](C)[C@@H](C)O    ZINC000231334133
CCC#C[C@@H](C)SC[C@H](C)O    ZINC000591132646
CC#CCSCCOC(C)C    ZINC000307868692
CC#CCCSC[C@@H](C)OC    ZINC000307923791
CC#CCCSC[C@H](C)OC    ZINC000307923792
CC#CCCS[C@H](C)COC    ZINC000378979305
CC#CCCCC(=O)OCCF    ZINC000379319072
CC(C)(C)C#CC(=O)OCCF    ZINC000838372669
CC#CCSCCCOCC    ZINC000307902426
CC#CCO[C@@H]1CCOC[C@@H]1F    ZINC001224361025
CC#CCCS[C@@H](C)[C@H](C)O    ZINC000231334139
CC#CCCS[C@@H](C)COC    ZINC000378979306
CC#CCCOC(=O)C(C)(C)F    ZINC000308120226
CC#CCSCCC(C)(C)O    ZINC000594456057
COCC#CCSCC(C)C    ZINC000307734958
CC#CCCSC[C@@H](C)CO    ZINC000157892975
CCC#C[C@H](C)SCCCO    ZINC000591134333
CCC#CCOC(=O)CCCF    ZINC000893843307
CC#C[C@@H](CC)OCCSC    ZINC001225037334
CC#CCCSCCOCC    ZINC000307857670
CCC#C[C@@H](C)OCCSC    ZINC001225035649
CCC#C[C@H](C)SC[C@@H](C)O    ZINC000591132645
CCC#C[C@@H](C)S[C@H](C)CO    ZINC000306713931
CC#CCSC[C@@H](CC)OC    ZINC000591408939
CC#CCCSC[C@H](C)CO    ZINC000157893142
CC#CCSC[C@H](CC)OC    ZINC000591408940
CC#CCO[C@H]1CCOC[C@@H]1F    ZINC001224361027
CC#CCOC(=O)[C@@H](F)C(C)C    ZINC000307971711
CC#CCS[C@@H](C)CCOC    ZINC000307920188
CC#CCCS[C@H](C)[C@H](C)O    ZINC000231334143
CC#CCS[C@H](C)CCOC    ZINC000307920187
CC#CCCn1cc(C)c(C#N)c1    ZINC000307710326
CC#CCNC(=O)NCCCF    ZINC000393376090
CCCCCC#CCCCCl    ZINC000001737748
CC#CCNC(=O)N[C@@H](C)CF    ZINC000306489749
CCC#CCCCCCCCl    ZINC000002379587
CCCCC#CCCCCCl    ZINC000002565721
CC#CCNC(=O)N[C@H](C)CF    ZINC000306973593
CC#CCCNC(=O)NCCF    ZINC000308131063
CC#CCN1Cc2ccncc2C1    ZINC000821262520
CC#CCOC(COC)COC    ZINC001224357779
C[C@@H](O)COCC#CC(C)(C)O    ZINC000005532416
C[C@H](O)COCC#CC(C)(C)O    ZINC000005515614
CON(C)CC#CCN(C)OC    ZINC000308024698
C=C(C)C#CC[C@@H]1C[C@H]2C=C[C@H]1C2    ZINC000100934354
CC#CC[C@H](CC)OCCCF    ZINC001225157955
CCC#C[C@H](C)OCCCCF    ZINC001209988620
C=C(C)C#CC[C@@H]1C[C@@H]2C=C[C@H]1C2    ZINC000055260896
C=C(C)C#CC[C@H]1C[C@H]2C=C[C@H]1C2    ZINC000100934355
CCC#C[C@@H](C)OCCCCF    ZINC001209988621
C=C(C)C#CC[C@H]1C[C@@H]2C=C[C@H]1C2    ZINC000055260898
CC#C[C@H](CC)OCCCCF    ZINC001210032122
CC#C[C@@H](CC)OCCCCF    ZINC001210032124
CC#CC[C@@H](CC)OCCCF    ZINC001225157956
CCCCCC#Cc1ccccc1    ZINC000002168570
CC#CC(=O)NOC/C=C\Cl    ZINC000379239981
CC#CC(=O)NOC/C=C/Cl    ZINC000306226600
OCC#Cc1cnc2ccoc2c1    ZINC000039961369
CC#CC(=O)N=[S@](C)(=O)CC    ZINC000925824109
CC#CC(=O)N[C@H](CF)C(=O)O    ZINC001588926262
CC#CC(=O)N[C@@H](CF)C(=O)O    ZINC001588926263
CC#CCN1CCCS1(=O)=O    ZINC000336552450
CC#CC(=O)NOCCSC    ZINC000307756404
CC#CC(=O)N=[S@@](C)(=O)CC    ZINC000925824110
CC#CC(=O)NCC[S@](C)=O    ZINC000306225255
CC#CC(=O)NCC[S@@](C)=O    ZINC000306225253
CC#CCOc1cnc(C#N)nc1    ZINC000307137577
CC#CC(=O)Nc1[nH]ccc1C#N    ZINC001179748396
N#Cc1ncc(C#CCO)cc1N    ZINC000077011215
CC#CCn1cncc(C#N)c1=O    ZINC000306969352
CC#CC(=O)NC[C@@H](C)CCl    ZINC001179754379
CC#CC(=O)NC[C@H](C)CCl    ZINC001179754378
N=CNC(=O)C#Cc1cccnc1    ZINC001177781198
N=CNC(=O)C#Cc1ccccn1    ZINC001177806166
CC#CC(=O)N(C)CCCCl    ZINC001179751366
CC#CC(=O)NC1CC(F)(F)C1    ZINC000306693987
CC#CCNC(=O)[C@@H]1CC1(F)F    ZINC000336203698
COCC#CC(=O)NOCCO    ZINC001334389315
CC#CCNC(=O)[C@H]1CC1(F)F    ZINC000336203699
CC#CC(=O)N1CC(C(F)F)C1    ZINC000306303334
CC#CC(=O)N1CCC(F)(F)C1    ZINC000306785473
CC#CC/N=C\c1ccccc1O    ZINC000308221857
CC#CC(=O)NCc1ccccc1    ZINC000198628312
CC#CC(=O)N(C)c1ccccc1    ZINC000307752242
CC#CC(=O)Nc1ccc(C)cc1    ZINC000306481856
CC(=O)NCC#Cc1ccccc1    ZINC000232735998
CC#CCNC(=O)c1ccccc1    ZINC000159706491
CCc1ccc(C#CC(N)=O)cc1    ZINC000306491694
C#CCN(CC#CC)C(=O)C#CC    ZINC000307322869
CCNC(=O)C#Cc1ccccc1    ZINC000166900269
CC#CC(=O)Nc1ccccc1C    ZINC000197732953
CC#CC/N=C/c1ccccc1O    ZINC000307673161
CC#CC(=O)Nc1cccc(C)c1    ZINC000306497034
CN(C)C(=O)C#Cc1ccccc1    ZINC000000502560
CC#CCN(C)CC[S@@](C)=O    ZINC000828581493
CC#CCNC[C@H](O)CSC    ZINC001335426526
O=C(CCCF)NCC#CCO    ZINC000614511284
CC#CCCNC(=O)OCCF    ZINC000859098462
CC#CC(=O)N[C@@H](CO)CCF    ZINC000846563624
CC#CCN(C)CC[S@](C)=O    ZINC000828581494
CC#CCNC[C@@H](O)CSC    ZINC001335426525
COCC#CC(=O)NCCCF    ZINC001334312574
CC#CC(=O)N[C@H](CO)CCF    ZINC000846563626
CC#CCN(C)C(=O)OCCF    ZINC000859171828
CC[C@H](F)C(=O)NCC#CCO    ZINC001358228138
CC[C@@H](F)C(=O)NCC#CCO    ZINC001358228137
CC(C)(F)C(=O)NCC#CCO    ZINC000717460255
CC#CC(=O)NCCOCCF    ZINC000856472988
CC#CCN1CCCC(F)(F)C1    ZINC000649693921
CC#CCN(CC(F)F)C1CC1    ZINC000607730945
CC#CCN1CCC(F)(F)CC1    ZINC000306448243
CC#CCCn1cc(C#N)c(C)n1    ZINC000307679676
CC#CCCN1CCC(F)(F)C1    ZINC000335570287
N=C(N)NCC#Cc1ccccc1    ZINC000849081612
CC#CCN1CCC[C@@H]1C(F)F    ZINC000306928865
COCC#CCNC(CO)CO    ZINC000653734370
COC[C@H](O)CNCC#CCO    ZINC000717553597
COC[C@@H](O)CNCC#CCO    ZINC000717553598
CC#CCN[C@H](C)c1ccccc1    ZINC000051662790
CC#CCCN(C)c1ccccc1    ZINC000307696358
CC#Cc1cncc([C@H](C)CC)c1    ZINC001249863659
CC#CCNc1cc(C)ccc1C    ZINC000051663047
CC#CCNc1cc(C)cc(C)c1    ZINC000051663006
CC#CCNc1c(C)cccc1C    ZINC000051753966
CCCNCC#Cc1ccccc1    ZINC000007262288
COCC#CCN(C)CCCF    ZINC000887141190
CC#CCNc1cccc(C)c1C    ZINC000051663045
CC#CCNc1ccccc1CC    ZINC000051663016
CC#CCN(C)c1ccccc1C    ZINC000622764531
CC#Cc1cncc([C@@H](C)CC)c1    ZINC001249863658
C#CCCCN(CC#C)CC#CC    ZINC000308273841
CC#Cc1cncc(CCCC)c1    ZINC001249978204
CC#CCN(C)c1ccc(C)cc1    ZINC000307570601
CC#Cc1cncc(CC(C)C)c1    ZINC001249927500
CC#CCNc1ccc(C)c(C)c1    ZINC000051662962
CC#CCN(C)c1cccc(C)c1    ZINC000306927964
CC#CCNc1ccc(C)cc1C    ZINC000051662785
CC#CCN[C@@H](C)c1ccccc1    ZINC000051662789
CC#CCN(CC)c1ccccc1    ZINC000307328004
CC#CCNc1ccc(CC)cc1    ZINC000051663012
C#CCN(CC#CC)CCC#CC    ZINC000764959531
CC#CCN(C)Cc1ccccc1    ZINC000139051677
C=C(Cl)CSCCC#CC    ZINC000853783291
CC#CCSC/C(C)=C\Cl    ZINC000387873575
CC#CCSC/C(C)=C/Cl    ZINC000307461160
CC#CCOC1CS(=O)(=O)C1    ZINC001224358672
COCC#CCSCC(=O)O    ZINC000694824800
CC#CCOC(=O)[C@@H]1CC1(F)F    ZINC000835269741
O=C(C#CC1CC1)OCC(F)F    ZINC000838366576
CC#CC(=O)Nc1[nH]cnc1C#N    ZINC001179748454
CC#CCOC(=O)[C@H]1CC1(F)F    ZINC000835269742
CC#CCSCCCSC    ZINC000591129950
CC#CC(=O)Nc1c[nH]nc1C#N    ZINC001179748466
CC#CCSCCSCC    ZINC000307193010
CC#CCOc1ccc(C=O)cc1    ZINC000051663867
COCC#CCSC[C@@H](C)O    ZINC000591132638
COCC#CCSC[C@H](C)O    ZINC000591132641
COCC#CCSCCCO    ZINC000591134309
CCc1ccc(C#CC(=O)O)cc1    ZINC000032006727
CC#CCOc1cccc(C=O)c1    ZINC000051663870
COCC#CCSCCOC    ZINC000307920003
O=Cc1ccc(C#CCCO)cc1    ZINC000019088330
CC(=O)OCC#Cc1ccccc1    ZINC000001869929
CCOC(=O)C#Cc1ccccc1    ZINC000000391876
COCC#CCS[C@@H](C)CO    ZINC000307700020
CC(=O)c1ccc(C#CCO)cc1    ZINC000022203378
CC#CCOC(=O)c1ccccc1    ZINC000038995969
COCC#CCS[C@H](C)CO    ZINC000307700019
COC(=O)CC#Cc1ccccc1    ZINC000034317283
CC#CCOc1ccccc1C=O    ZINC000051663875
CC#Cc1cncc(CC(N)=O)c1    ZINC001250080224
CC#CC(=O)Nc1cccnc1C    ZINC000306326295
CC#CC(=O)Nc1cnccc1C    ZINC000307701379
COCC#CCn1ccc(C#N)c1    ZINC000306928790
CC#CC(=O)Nc1cccc(C)n1    ZINC000306483655
CC#CC(=O)NNc1ccccc1    ZINC000307653211
CC#CC[C@@H](CC)OCCCl    ZINC001224661094
CN(C)C(=O)C#Cc1ccccn1    ZINC001177797034
CC#CCNC(=O)c1ccccn1    ZINC000306413921
CC#C[C@@H](CC)OCCCCl    ZINC001225126018
C(#CC1CC1)c1nnc(C2CC2)o1    ZINC001330066909
CC#CC(=O)Nc1ccc(C)cn1    ZINC000307000815
CC#CC(=O)Nc1ccncc1C    ZINC000306207466
CCC#C[C@H](C)OCCCCl    ZINC001225126085
CC#CC(=O)NCc1ccccn1    ZINC000307581299
CC#CC(=O)N(C)c1cccnc1    ZINC000306326232
CC#CC(=O)NCc1cccnc1    ZINC000307756108
CC#CC(=O)Nc1cncc(C)c1    ZINC000307702671
C#CCN(CC#CC)C(=O)CC#N    ZINC000379382257
CC#CC(=O)Nc1cc(C)ccn1    ZINC000307409251
O=C(NCC#CCO)NCCF    ZINC000923770494
CCC#C[C@@H](C)OCCCCl    ZINC001225126084
CC#CC(=O)NCc1ccncc1    ZINC000306590617
CC#CC(=O)Nc1cccc(N)c1    ZINC000232646291
CC#CC(=O)Nc1ccc(C)nc1    ZINC000306489865
CC#CCNC(=O)c1ccncc1    ZINC000307462116
CN(C)C(=O)C#Cc1cccnc1    ZINC001177773425
NC(=O)NCC#Cc1ccccc1    ZINC000307611510
CC#CCNC(=O)c1cccnc1    ZINC000306963737
CC#CC[C@H](CC)OCCCl    ZINC001224661095
CC#C[C@H](CC)OCCCCl    ZINC001225126019
OCCOCC#CCOCCO    ZINC000001699273
CC#CCO[C@H]1CCC(F)(F)C1    ZINC001224365419
CC#CCn1nc(C)c(C#N)c1N    ZINC000307047818
CC#CCO[C@@H]1CCC(F)(F)C1    ZINC001224365414
CC#CCSCCCCCF    ZINC000307888585
CC#CCCSCCCCF    ZINC000388142347
CC(C)[C@@H](O)C#Cc1ccccc1    ZINC000002168573
CC#CCOc1cccc(C)c1C    ZINC000226246520
CC[C@](C)(O)C#Cc1ccccc1    ZINC000002390310
CC#CCCOc1cccc(C)c1    ZINC000157746047
CCC#C[C@H](C)Oc1ccccc1    ZINC001225197434
CC#C[C@@H](O)CCc1ccccc1    ZINC000022065826
Cc1ccccc1C#CC(C)(C)O    ZINC000044831383
CCC[C@H](O)C#Cc1ccccc1    ZINC000012419253
CC[C@H](O)CC#Cc1ccccc1    ZINC000002164135
CC[C@@H](O)CC#Cc1ccccc1    ZINC000002164137
CC#CCOc1cccc(CC)c1    ZINC000082865294
CC[C@@](C)(O)C#Cc1ccccc1    ZINC000005954677
CC#C[C@@H](CC)Oc1ccccc1    ZINC000199749595
CC#CCOc1cc(C)cc(C)c1    ZINC000001556240
CC(C)[C@H](O)C#Cc1ccccc1    ZINC000002168572
CC#CCOc1ccc(CC)cc1    ZINC000082865276
CC[C@H](C#Cc1ccccc1)OC    ZINC001222700173
OCCCCC#Cc1ccccc1    ZINC000034540505
CC#CCCOc1ccc(C)cc1    ZINC000133065789
CC#C[C@H](CC)Oc1ccccc1    ZINC000199749581
CC#C[C@H](O)CCc1ccccc1    ZINC000022065829
CC[C@@H](C#Cc1ccccc1)OC    ZINC001222700174
CC#CCCOc1ccccc1C    ZINC000157746202
CCC[C@@H](O)C#Cc1ccccc1    ZINC000002508091
CC#CCOc1cc(C)ccc1C    ZINC000085502268
CC#CCO[C@@H](C)c1ccccc1    ZINC001224357540
CC#CCOc1ccc(C)c(C)c1    ZINC000306520053
CC#CCOc1c(C)cccc1C    ZINC000095982809
CC#CCOc1ccc(C)cc1C    ZINC000082865352
CCC#C[C@@H](C)Oc1ccccc1    ZINC001225197432
CC#CCN1CCn2cccc2C1    ZINC000932525376
CC#CCCn1ccnc1C1CC1    ZINC000527531313
CC#CCN[C@@H](C)c1ccccn1    ZINC000051663190
CC#CCN(C)Cc1ccncc1    ZINC000307280999
CC#CCNCc1cccc(C)n1    ZINC000051663781
CC#CCn1cnc2c1CCCC2    ZINC000160402929
CC#CCN[C@@H](C)c1cccnc1    ZINC000051663182
CC#CCN[C@H](C)c1cccnc1    ZINC000051663184
CC#CCn1cc(C2CCC2)cn1    ZINC000655689744
C#CCN(CC#CC)CCCC#N    ZINC000743852973
CC#Cc1cncc(NCCC)c1    ZINC001168136350
CC#CCN(C)Cc1ccccn1    ZINC000307604878
CC#CCN(C)Cc1cccnc1    ZINC000306437584
CC#CCN[C@H](C)c1ccccn1    ZINC000051663192
C1#CCCCCCC#CCCCC1    ZINC000095862990
CC#CCS(=O)(=O)NC(C)=O    ZINC000306963838
CC#CCOC(=O)c1ccncc1    ZINC000306347309
CCOC(=O)C#Cc1ccncc1    ZINC000095635419
COC(=O)C#Cc1ccc(C)nc1    ZINC000022016074
CC#CC(=O)Nc1cccc(O)c1    ZINC000232646398
CC#CC(=O)Nc1ccc(O)cc1    ZINC000232644543
CONC(=O)C#Cc1ccccc1    ZINC000217448125
CCOC(=O)C#Cc1cccnc1    ZINC000002572359
CC#CC(=O)Nc1ccccc1O    ZINC000307409105
CCOC(=O)C#Cc1ccccn1    ZINC000095635420
O=C(NCC#CCO)OCCF    ZINC000867467709
CC#CCOC(=O)c1ccccn1    ZINC000306703321
CC#CCCNS(=O)(=O)CC    ZINC000125952148
CC#CC(=O)Nc1ncncc1C    ZINC001179749954
CC#CC(=O)NNc1ccccn1    ZINC000306494881
CC#CC(=O)N1CCn2ccnc21    ZINC000913671489
CC#CC(=O)N1CCn2nccc21    ZINC000306342938
CC#CC(=O)Nc1cnc(C)nc1    ZINC000306953032
CC#CC(=O)NCc1cncnc1    ZINC001179756089
CC#CCNCCS(C)(=O)=O    ZINC000051663294
CC#CC(=O)NCc1ccncn1    ZINC001179756696
CC#CC(=O)Nc1ncccc1N    ZINC001179748165
O=C(C#CC1CC1)Nc1cc[nH]n1    ZINC000837371930
CC#CCNC(=O)c1cnccn1    ZINC000306609589
CC#CCNC(=O)c1cncnc1    ZINC000306997650
O=C(C#CC1CC1)Nc1cn[nH]c1    ZINC000837342186
CC#CCNC(=O)c1ncccn1    ZINC000306756866
CC#CC(=O)NCc1ncccn1    ZINC000307077186
CC#CCNC(=O)c1ccncn1    ZINC000306490282
CC#CCN(C)S(=O)(=O)CC    ZINC000307624720
CC#CC(=O)NCc1cccnn1    ZINC000306471803
CC#CCNC(=O)CC(C)(F)F    ZINC000306954083
CC#CC(=O)NCCCC(F)F    ZINC001350977197
CC(C)C#CC(=O)NCC(F)F    ZINC000829388805
CC#CCNC(=O)C(F)(F)CC    ZINC000831434480
CC#CC(=O)N[C@@H](CC)C(F)F    ZINC001326590018
CC#CC(=O)N(CC)CC(F)F    ZINC000379323731
CC#CC(=O)N[C@H](CC)C(F)F    ZINC001326590019
CC#CCCNC(=O)C(C)(F)F    ZINC000307145198
CC#CC(=O)NCCC(C)(F)F    ZINC001159980399
CCCC#CC(=O)NCC(F)F    ZINC001184265809
CC#CCN(C)C(=O)C(C)(F)F    ZINC000819245591
CC#CCNC(=N)NCC(F)F    ZINC000887357005
N#CC1CC(OCC#CC2CC2)C1    ZINC001224849644
O=C(C#CC1CC1)N1CC=CCC1    ZINC000837517153
CC(C)(O)C#Cc1cccc(N)c1    ZINC000005138103
CC#CCCNC(=O)C#CC1CC1    ZINC000837518304
C#CCN(CC1CC1)C(=O)C#CC    ZINC000232583280
C#CCN(CC)C(=O)C#CC1CC1    ZINC000837362587
CC#CCNc1cccc(CO)c1    ZINC000306684816
O=C(C#CC1CC1)N1C[C@@H]2C[C@@H]2C1    ZINC000862554408
O=C(C#CC1CC1)N[C@H]1C=CCC1    ZINC000855435932
CC#CCCOc1cccnc1C    ZINC000306482637
C#CCN(CC#CC)C(=O)/C=C/C    ZINC000388586354
CC(C)(O)C#Cc1ccccc1N    ZINC000003101840
C#CCC1(NC(=O)C#CC)CCC1    ZINC000886796261
C#C[C@H](C)N(C)C(=O)C#CC1CC1    ZINC000837583987
C#CCN(CC#CC)C(=O)C1CC1    ZINC000308252873
CCC#C[C@H](C)Oc1ccncc1    ZINC001225291836
CC#C[C@@H](CC)Oc1cccnc1    ZINC001225287179
CC#C[C@H](CC)Oc1ccncc1    ZINC001225296502
CC#C[C@H](CC)Oc1cccnc1    ZINC001225287178
CC#CC(=O)N1[C@H]2C=CC[C@H]1CC2    ZINC000307171574
CC#CCCn1cccc(C)c1=O    ZINC000164967294
O=C(C#CC1CC1)N1C[C@@H]2C[C@H]2C1    ZINC000862554410
CC#CCO[C@@H](C)c1cccnc1    ZINC001224357839
C#C[C@@H]1CCCCN1C(=O)C#CC    ZINC000885349320
O=C(C#CC1CC1)NC1CC=CC1    ZINC000837468683
CC#CCO[C@H](C)c1cccnc1    ZINC001224357840
C#CCCCNC(=O)C#CC1CC1    ZINC000837441151
CC#CCO[C@H](C)c1ccncc1    ZINC001224357705
C#C[C@H]1CCCCN1C(=O)C#CC    ZINC000885349319
CCC#C[C@@H](C)Oc1ccncc1    ZINC001225291837
CC#CCNc1ccc(OC)cc1    ZINC000051663048
CC#C[C@@H](CC)Oc1ccncc1    ZINC001225296503
CC#CCN(C)C(=O)C#CC1CC1    ZINC000837674629
CC#CCNc1ccccc1OC    ZINC000051662826
CC#CCCOc1ccc(C)cn1    ZINC000306296890
C#CCN(CC#CC)C(=O)/C=C\C    ZINC000388586356
C#C[C@@H](C)N(C)C(=O)C#CC1CC1    ZINC000837583986
C#C[C@@H](CC)NC(=O)C#CC1CC1    ZINC000837576652
CC#CCN(C)c1cccc(O)c1    ZINC000306213995
C#C[C@H](CC)NC(=O)C#CC1CC1    ZINC000837576653
OCCNCC#Cc1ccccc1    ZINC000019691020
O=C(C#CC1CC1)N[C@@H]1C=CCC1    ZINC000855435933
CCC#C[C@H](C)Oc1cccnc1    ZINC001225289274
CCC#C[C@@H](C)Oc1cccnc1    ZINC001225289276
C#CC(C)(C)NC(=O)C#CC1CC1    ZINC000837419492
O=C(C#CC1CC1)N1C[C@H]2C[C@@H]2C1    ZINC000862554409
C#CC1CCN(C(=O)C#CC)CC1    ZINC000692390111
O=C(C#CC1CC1)N1CC2(CC2)C1    ZINC000926465875
CC#Cc1cncc(CCOC)c1    ZINC001249937546
CC#CCO[C@@H](C)c1ccncc1    ZINC001224357704
CN(C)c1ccc(C#CCO)cc1    ZINC000002172844
CC(C)(O)C#Cc1ccc(N)cc1    ZINC000000480654
Cc1ccc(C#CC(C)(C)O)cn1    ZINC000013283735
CC#CCOc1cc(C)nc(C)c1    ZINC000306167039
CC#CCO[C@H](C)c1ccccn1    ZINC001224359590
CC#CCCn1ccc(C)cc1=O    ZINC000164967409
CC#CCO[C@@H](C)c1ccccn1    ZINC001224359589
C(#CC1CCNCC1)c1ccco1    ZINC000096509824
CC#CCN(C)c1nccc(C)n1    ZINC000306498303
CC#CCN(C)c1ncncc1C    ZINC000641613014
CC#CCCn1cc(C2CC2)nn1    ZINC000664122574
C(#CC1CCNCC1)c1cn[nH]c1    ZINC000096509827
CC#CCCNc1ncc(C)cn1    ZINC000163390340
CC#CCN(C)c1cc(C)ncn1    ZINC000307219065
CC#CCN1CCc2n[nH]cc2C1    ZINC000335715664
CC#CCCNc1ccc(C)nn1    ZINC000125890890
CC#CCCNc1nccc(C)n1    ZINC000125892031
CC#CCN1CCc2nc[nH]c2C1    ZINC000647933274
CC#CCN(C)c1ncc(C)cn1    ZINC000663944367
CC#CCN(C)Cc1cnccn1    ZINC000673712249
CC#CCN(C)c1ccc(C)nn1    ZINC000663944331
CC#CCN1CCn2cncc2C1    ZINC000647939416
CC#CCCNc1cc(C)ncn1    ZINC000125864531
CC#CCN1CCCc2n[nH]cc21    ZINC000334621910
CC#CCNc1nc(C)cc(C)n1    ZINC000160746615
CC#CCCNc1ncncc1C    ZINC000641483911
CC#CCNc1nc(C)cnc1C    ZINC000168004537
CC#CCN1CCc2cn[nH]c2C1    ZINC000306759639
CC#CCn1nnc2c1CCCC2    ZINC000664139170
CC#CCCNc1ccnc(C)n1    ZINC000125870106
CC#CCN(C)Cc1ncccn1    ZINC000306279780
CC#CCNc1cc(CC)ncn1    ZINC000162498731
CC#CCNc1ncnc(C)c1C    ZINC000882142184
CC#CCNc1cc(C)nc(C)n1    ZINC000168006782
CC#CCN(C)c1ccnc(C)n1    ZINC000307390368
CC#CCN(CCC#N)CCC#N    ZINC000610213051
CC#CCCn1cnc(C2CC2)n1    ZINC000642332394
CC#CCN(CCC)CC(F)F    ZINC000607724201
CC#CCN(CC(F)F)C(C)C    ZINC000676042188
CC#CCN1C[C@@H]2CC=CC[C@@H]2C1    ZINC000879529269
CCC#C[C@@H](C)N1C[C@H]2C=C[C@H]1C2    ZINC000880452670
C#CC1CCN(CCC#CC)CC1    ZINC000830345576
C#CCN(CC#CC)C[C@H]1C[C@H]1C    ZINC000379381930
C#CCN(CCC#CC)CC1CC1    ZINC001337989094
C#CCN(CC#CC)CC1(C)CC1    ZINC000308263691
CC#CCCN1[C@H]2C=CC[C@H]1CC2    ZINC000307446769
C#CCN(CC#CC)CC1CCC1    ZINC000308220227
C#CCN(CC#CC)C[C@H]1C[C@@H]1C    ZINC000379381927
C#CCN(CC#CC)C[C@@H]1C[C@@H]1C    ZINC000379381929
C#CCN(CC#CC)CCC1CC1    ZINC000743854819
C#CCN(CC#CC)CCCC=C    ZINC000308220350
C#CCN(CC#CC)CCC(=C)C    ZINC000379378774
C#CCN(CC#CC)CC(=C)CC    ZINC000308172177
C#CCN(CC#CC)C[C@@H]1C[C@H]1C    ZINC000379381925
C#CCN(CC#CC)CC=C(C)C    ZINC000388846484
CCC#C[C@H](C)N1C[C@H]2C=C[C@H]1C2    ZINC000880452668
N#Cc1ncc(C#CCO)cc1F    ZINC000066054274
N#CC#Cc1cccc(C#CC#N)c1    ZINC000001564254
O=C(O)c1cccc(C#CCO)c1    ZINC000002525640
CCS(=O)(=O)CC#CCOC    ZINC000917959400
COc1cccc(C#CC(=O)O)c1    ZINC000001600347
O=C(O)c1ccc(C#CCO)cc1    ZINC000002525641
COc1ccccc1C#CC(=O)O    ZINC000001602060
COc1ccc(C#CC(=O)O)cc1    ZINC000000237930
O=C(O)c1ccccc1C#CCO    ZINC000044227227
CC#CCOC(=O)c1cnccn1    ZINC000307163204
CC#CCO[C@H](CCl)COC    ZINC001224359167
CC#CC(=O)Nc1cnccc1O    ZINC000307439527
CC#CCOC(=O)CC(C)(F)F    ZINC000307964048
CC#CC(=O)Nc1cncc(O)c1    ZINC001179748494
CC#CC(=O)Nc1cccnc1O    ZINC000306188484
CC#CC(=O)Nc1ncccc1O    ZINC000306505030
CC#CCN(C)S(=O)(=O)NC    ZINC000306946481
CC#CCOC(=O)c1cncnc1    ZINC000306219474
CC#CCOC(=O)c1ccncn1    ZINC000306495499
CC#CCO[C@@H](CCl)COC    ZINC001224359168
CC#CCCNS(=O)(=O)NC    ZINC000161036136
CC#CCOC(=O)c1ncccn1    ZINC000307167841
CC#CCCSc1ccccc1    ZINC000307095420
CC#CCSc1cccc(C)c1    ZINC000307034783
O=C(C#CC1CC1)Nn1ccnn1    ZINC000908829146
COCC#CCn1cnc(C#N)n1    ZINC000611080423
CC#CC(=O)NNc1ncccn1    ZINC000306937937
CC#CCSc1ccc(C)cc1    ZINC000006820226
CC#CC(=O)Nc1cnc(N)cn1    ZINC001179748284
CC#CC(=O)NNc1cccnn1    ZINC000307530777
COCC#CCn1cc(C#N)nn1    ZINC000603333483
CC#CC(=O)NNc1cnccn1    ZINC000306634028
CC#CC(=O)NC(=N)c1ncc[nH]1    ZINC001179756326
CC#CCSc1ccccc1C    ZINC000306507588
CC#CCOc1ccccc1CO    ZINC000051664013
COc1ccc(C#CCCO)cc1    ZINC000005675731
OCC#CCOCc1ccccc1    ZINC000083428730
CC#CCOc1ccc(CO)cc1    ZINC000051664005
O=C1C=C[C@H](OCC#CC2CC2)C1    ZINC001224849248
COCC#CCOc1ccccc1    ZINC000307184320
CC#CCOc1ccccc1OC    ZINC000169154116
CC#CCNC(=O)NCC(F)F    ZINC000307464787
CC#CCOc1ccc(OC)cc1    ZINC000001556231
O=C1C=C[C@@H](OCC#CC2CC2)C1    ZINC001224849238
CC#CCCOC(=O)C#CC1CC1    ZINC000838367014
C#CCCCOC(=O)C#CC1CC1    ZINC000838366273
CC#CCOc1cccc(CO)c1    ZINC000051664008
CC#CCOc1cccc(OC)c1    ZINC000039280508
CC#CCCn1ccc(C)nc1=O    ZINC000300880509
CC#CCNC(=O)c1cc[nH]c1C    ZINC000306387792
CC#CC(=O)N1CCC[C@H](C#N)C1    ZINC000606253785
CC#CC(=O)N[C@]1(C#N)CC1(C)C    ZINC000307606960
CC(C)C#Cc1nnc(C2CC2)o1    ZINC001326954286
CC#CC(=O)N[C@@]1(C#N)CC1(C)C    ZINC000307606962
CC#CCOc1cc(C)c(C)nn1    ZINC000306608087
CC#C[C@@H](CC)Oc1cncnc1    ZINC001225460472
CCCC#CC(=O)Nc1ccc[nH]1    ZINC001184269355
CC#CCCNC(=O)c1cc[nH]c1    ZINC000306998994
CC#CC(=O)NCCn1cccc1    ZINC000307298075
CC#CCCn1c(C)cncc1=O    ZINC000306669783
CC(C)C#CC(=O)NC1(C#N)CC1    ZINC000827862507
CCC#Cc1nnc([C@H]2C[C@@H]2C)o1    ZINC001256610695
CC#CCNC(=O)c1c[nH]cc1C    ZINC000306448011
CC#C[C@H](CC)Oc1cncnc1    ZINC001225460473
CC#CCO[C@@H](C)c1cnccn1    ZINC001224357917
CC#CC(=O)N[C@@H]1CC[C@H](C#N)C1    ZINC000306718025
CC#CCO[C@H]1CCn2ccnc21    ZINC001224357679
CC#CCOc1ncccc1CN    ZINC000263623778
CC#C[C@H](CC)Oc1ccncn1    ZINC001225586185
CCC#C[C@@H](C)Oc1cncnc1    ZINC001225459555
CCC#Cc1nnc([C@@H]2C[C@@H]2C)o1    ZINC001256610691
CC#CC(=O)N[C@H](C)c1ccc[nH]1    ZINC000307181648
CCC#C[C@H](C)Oc1ccnnc1    ZINC001226911013
CC#CCNC(=O)c1[nH]ccc1C    ZINC000306497127
CC#CCNC(=O)c1ccn(C)c1    ZINC000306751504
CC#C[C@H](CC)Oc1ccnnc1    ZINC001226911463
CC#CCO[C@H](C)c1cncnc1    ZINC001224359557
CCC#Cc1nnc([C@H]2C[C@H]2C)o1    ZINC001256610692
CC#C[C@@H](CC)Oc1cccnn1    ZINC001225657688
C=CCN(CCC#N)C(=O)C#CC    ZINC000816803408
CCC#C[C@@H](C)Oc1ncccn1    ZINC001226769455
CC#CCO[C@@H](C)c1ncccn1    ZINC001224355465
CC#CC(=O)N([C@H](C)C#N)C1CC1    ZINC000855582617
CC#CC(=O)N1CCC[C@@H](C#N)C1    ZINC000606253786
CCC#C[C@H](C)Oc1ncccn1    ZINC001226769456
CCC#C[C@H](C)Oc1cccnn1    ZINC001225662778
CC#CC(=O)N1CCCC[C@@H]1C#N    ZINC000606253753
CC#CCNC(=O)C1(C#N)CCC1    ZINC000160630943
CC#CC(=O)NCC1(CC#N)CC1    ZINC000307752582
CC#CCCn1ncc(C)cc1=O    ZINC000307678167
CCC#C[C@H](C)Oc1cncnc1    ZINC001225459557
CC#C[C@H](CC)Oc1ncccn1    ZINC001226770898
CC#Cc1nnc(C2CCCC2)o1    ZINC001257532858
CC#CC(=O)N1CCC(C#N)CC1    ZINC000306479715
CC#CCCn1ccnc1C(C)=O    ZINC000307420829
CC#CC(=O)N[C@@H](C)c1ccc[nH]1    ZINC000307181649
CC#CCCn1nc(C)ccc1=O    ZINC000306274353
CC#CCO[C@@H](C)c1cncnc1    ZINC001224359558
CC#CC(=O)N1CCCC[C@H]1C#N    ZINC000606253755
CC#CCN(C)C(=O)c1cc[nH]c1    ZINC000335988524
C#CCN(CC#N)CC#CCOC    ZINC000379399625
CC#C[C@H](CC)Oc1cccnn1    ZINC001225657689
CC#C[C@@H](CC)Oc1ccnnc1    ZINC001226911460
CC#C[C@@H](CC)Oc1ncccn1    ZINC001226770894
CC#CCNC(=O)c1cccn1C    ZINC000306670598
CC#CCO[C@H](C)c1cnccn1    ZINC001224357916
CC#CCN(C)C(=O)c1ccc[nH]1    ZINC000335915647
CC(C)C#CC(=O)N1CC(C#N)C1    ZINC000854644764
CCCC#Cc1nnc(C2CC2)o1    ZINC001254091966
CC#CCCn1cnc(C)cc1=O    ZINC000307031553
CC#CC(=O)N(C)C1(C#N)CCC1    ZINC000307715420
CC#C[C@@H](CC)Oc1ccncn1    ZINC001225586184
CC#CCO[C@@H]1CCn2ccnc21    ZINC001224357678
CCC#C[C@H](C)Oc1ccncn1    ZINC001225590562
CCC#C[C@@H](C)Oc1ccnnc1    ZINC001226911012
CC(C)c1nnc(C#CC2CC2)o1    ZINC001327332168
CCC#C[C@@H](C)Oc1cccnn1    ZINC001225662777
CC#CC(=O)NCC1(C#N)CCC1    ZINC001179754692
CCC#C[C@@H](C)Oc1ccncn1    ZINC001225590561
CC#CC(=O)NCc1cccn1C    ZINC000306390025
CCC#Cc1nnc(C2CCC2)o1    ZINC001255154838
CC#CCn1c(C)cc(C)nc1=O    ZINC000902510420
CC#CCCNC(=O)c1ccc[nH]1    ZINC000163477944
CC#CC(=O)N([C@@H](C)C#N)C1CC1    ZINC000855582618
CC#CCOc1ccc(CN)cn1    ZINC000263624945
CC#CCOc1cc(CN)ccn1    ZINC000263622791
CCC#Cc1nnc([C@@H]2C[C@H]2C)o1    ZINC001256610687
CC#CC(=O)NCc1ccn(C)c1    ZINC000307136410
CC#CCO[C@H](C)c1ncccn1    ZINC001224355464
CC#CCNc1nnc(C)c(C)n1    ZINC000164521044
CC#CCN1CCc2nn[nH]c2C1    ZINC000306526154
CC#CCN1CCn2ncnc2C1    ZINC000306419835
CC#CCN1CCn2cnnc2C1    ZINC000336612870
CC#CCCn1nnc(C2CC2)n1    ZINC000307694273
C(#CC1CC1)COC1C[C@@H]2C[C@H]2C1    ZINC001224850045
C#CCO[C@H](C#CC(C)(C)C)C=C    ZINC001205012276
C#CC[C@@H](CC)OCC#CC1CC1    ZINC001224850626
C(#CC1CC1)CO[C@@H]1C=CCCC1    ZINC001224844007
C#CCO[C@@H](C#CC(C)(C)C)C=C    ZINC001205012274
C#C[C@H](OCC#CC1CC1)C(C)C    ZINC001224849510
C#CC[C@H](CC)OCC#CC1CC1    ZINC001224850627
CCC#C[C@@H](C)OCC#CC1CC1    ZINC001224851265
C(#CC1CC1)COC1C[C@H]2C[C@@H]2C1    ZINC001224850044
C#C[C@H](CCC)OCC#CC1CC1    ZINC001224850242
C#C[C@@H](OCC#CC1CC1)C(C)C    ZINC001224849507
C=CC[C@@H](C=C)OCC#CC1CC1    ZINC001224849419
CC#C[C@@H](CC)OCC#CC1CC1    ZINC001224849332
CC#C[C@H](CC)OCC#CC1CC1    ZINC001224849333
CCC#C[C@H](C)OCC#CC1CC1    ZINC001224851272
C(#CC1CC1)CO[C@@H]1C[C@H]2C[C@H]2C1    ZINC001224850047
C=CC[C@H](C=C)OCC#CC1CC1    ZINC001224849421
C(#CC1CC1)CO[C@H]1C=CCCC1    ZINC001224844008
C#C[C@@H](CCC)OCC#CC1CC1    ZINC001224850245
CC#CCCN1CCC[C@@H](C#N)C1    ZINC000161332986
CCC#C[C@H](C)N1CC(C)(C#N)C1    ZINC000593985213
CCC#C[C@@H](C)N1CC(C)(C#N)C1    ZINC000593985214
CC#CCCN([C@H](C)C#N)C1CC1    ZINC000595709631
CC#CCCn1ccnc1CCC    ZINC000157757572
CC#CCCN1CCC[C@H](C#N)C1    ZINC000161332863
CC#CCCn1cc(C)nc1CC    ZINC000715072014
CC#CCCn1ccc(CCC)n1    ZINC000308211751
CC#CCN(C)[C@@H]1CC[C@H](C#N)C1    ZINC000306288117
CC#CCN(CCC#N)CC1CC1    ZINC000610432799
CC#CCN(C)Cc1ccn(C)c1    ZINC000897166606
CC#CCN(C)CC1(CC#N)CC1    ZINC000602831895
C=CCN(CCC#N)CCC#CC    ZINC000308354129
CC#CCN1CCC[C@H](CC#N)C1    ZINC000306579654
CC#CCCN1CCC(C#N)CC1    ZINC000157910338
CC#CCN1CCC[C@](C)(C#N)C1    ZINC000306286578
CC#CCCn1ccnc1C(C)C    ZINC000157758970
CC#CCN1CCC[C@@](C)(C#N)C1    ZINC000306286581
CC#CCN(C)[C@H]1CC[C@H](C#N)C1    ZINC000306288116
CC#CCn1cnc(C(C)(C)C)c1    ZINC001331892583
CC#CCN(C)Cc1cccn1C    ZINC000687713326
CC#CCCn1cc(C(C)C)cn1    ZINC000647163183
CC#CCN(C)[C@@H]1CC[C@@H](C#N)C1    ZINC000306288114
CC#CCN(CC#N)C1CCCC1    ZINC000070715020
CC#CCN1CCC[C@@H](CC#N)C1    ZINC000306579655
CC#CCCN([C@@H](C)C#N)C1CC1    ZINC000595709626
CC#CCn1ccc(C(C)(C)C)n1    ZINC000647881249
