# Supplementary material for: Implementing a Scoring Function Based on Interaction Fingerprint for Autogrow4: Protein Kinase CK1δ as a Case Study
Source: Front Mol Biosci. 2022 Jul 7;9:909499. doi: 10.3389/fmolb.2022.909499 (PMC9301033; doi:10.3389/fmolb.2022.909499)
Supplement: Supplementary file 1 [file DataSheet1.ZIP › autogrow4-4.0.3/autogrow/operators/mutation/smiles_click_chem/reaction_libraries/robust_rxns/complementary_mol_dir/amide_robust.smi]

CC(N)=O    ZINC000008034818
CNC=O    ZINC000008214610
C#CC(N)=O    ZINC000001604909
C=CNC=O    ZINC000002572121
O=C1CCN1    ZINC000004695140
C=CC(N)=O    ZINC000000901075
CNC(C)=O    ZINC000001587576
CCNC=O    ZINC000001597362
CCC(N)=O    ZINC000001670847
CC(=O)NO    ZINC000004658603
O=CNCO    ZINC000005178903
NC(=O)CO    ZINC000004692578
NC(=O)CF    ZINC000005177774
O=C1C=CCN1    ZINC000032297146
C#CC(=O)NC    ZINC000034497446
N#CCC(N)=O    ZINC000001504306
N#CCNC=O    ZINC000001610220
O=CNC1CC1    ZINC000013779478
C=CC(=O)NC    ZINC000002039804
C=CCNC=O    ZINC000001713851
C=C(C)C(N)=O    ZINC000001608589
O=C1CCCN1    ZINC000014684428
C/C=C/C(N)=O    ZINC000001718595
C/C=C\C(N)=O    ZINC000008603167
C=CCC(N)=O    ZINC000002525865
NC(=O)C1CC1    ZINC000001594556
C=CNC(C)=O    ZINC000002572120
C[C@H]1CC(=O)N1    ZINC000033992070
C[C@@H]1CC(=O)N1    ZINC000032296870
N[C@@H]1CNC1=O    ZINC000039373033
N[C@H]1CNC1=O    ZINC000039373031
O=C1CNCN1    ZINC000089223941
C=NCC(N)=O    ZINC000072232646
O=C1CCON1    ZINC000003651034
CC(=O)C(N)=O    ZINC000001581119
NC(=O)[C@H]1CO1    ZINC000005134872
NC(=O)[C@@H]1CO1    ZINC000002565937
O=C1NC[C@@H]1O    ZINC000095348087
NC(=O)CC=O    ZINC000001713128
CCNC(C)=O    ZINC000001599098
CCCNC=O    ZINC000001687323
CCCC(N)=O    ZINC000001586734
CC(C)NC=O    ZINC000001700387
CCC(=O)NC    ZINC000001684990
CC(C)C(N)=O    ZINC000001484944
NC(=O)C(N)=O    ZINC000005177750
C[C@@H](N)C(N)=O    ZINC000001603249
CNC(=O)CN    ZINC000002526304
CNCC(N)=O    ZINC000001555345
C[C@H](N)C(N)=O    ZINC000002046876
NCCC(N)=O    ZINC000001722590
NC(=O)C(=O)O    ZINC000004658565
COCC(N)=O    ZINC000001592381
NC(=O)CCO    ZINC000002526391
C[C@@H](O)C(N)=O    ZINC000001457070
CNC(=O)CO    ZINC000001712878
O=CNCCO    ZINC000001656255
CCC(=O)NO    ZINC000005298729
CONC(C)=O    ZINC000001611325
CC(=O)NCO    ZINC000001845925
C[C@H](O)C(N)=O    ZINC000001457069
NNCC(N)=O    ZINC000019170174
NC(=O)CS    ZINC000004692782
C[C@H](F)C(N)=O    ZINC000104570448
NC(=O)CCF    ZINC000104564935
C[C@@H](F)C(N)=O    ZINC000104570452
CC(=O)NCl    ZINC000005196973
NC(=O)CCl    ZINC000004722803
C#CC(=O)NC#N    ZINC000135338361
NC(=O)C(F)F    ZINC000008297748
N#C/C=C\C(N)=O    ZINC000017284976
N#C/C=C/C(N)=O    ZINC000005409898
O=C1C=CNC1=O    ZINC000104606194
C#CC(=O)NCC    ZINC000034741037
O=C1NC[C@H]2C[C@H]12    ZINC000100307705
O=C1NC[C@@H]2C[C@H]12    ZINC000034383091
O=C1NC[C@H]2C[C@@H]12    ZINC000034383090
C=C[C@H]1CC(=O)N1    ZINC000005426776
O=C1NC[C@@H]2C[C@@H]12    ZINC000100307699
C#CCCC(N)=O    ZINC000034516281
C#CCNC(C)=O    ZINC000001679299
O=C1C=CCCN1    ZINC000013480243
C=C[C@@H]1CC(=O)N1    ZINC000005051749
CC(=O)NCC#N    ZINC000001610226
N#CCCNC=O    ZINC000001603435
CNC(=O)CC#N    ZINC000001679000
NC1=CCC(=O)N1    ZINC000100473323
N#CCCC(N)=O    ZINC000014718433
CCC(=O)NC#N    ZINC000059356337
NC1=CNC(=O)C1    ZINC000001714290
C[C@@H](C#N)C(N)=O    ZINC000001646565
C[C@H](C#N)C(N)=O    ZINC000002048670
O=C1CNC(=O)C1    ZINC000014684410
O=C1C=C(O)CN1    ZINC000100035968
N#C[C@@H](N)C(N)=O    ZINC000054954670
N#C[C@H](N)C(N)=O    ZINC000054954669
CC(C)=CC(N)=O    ZINC000001684064
C[C@H]1CCC(=O)N1    ZINC000005020089
C=CCNC(C)=O    ZINC000001684558
CNC(=O)C1CC1    ZINC000003131038
NC(=O)C1CCC1    ZINC000001090536
C=CC(=O)NCC    ZINC000002563410
CC(=O)NC1CC1    ZINC000005383077
C[C@H]1C[C@H]1C(N)=O    ZINC000001730119
C[C@@H]1C[C@@H]1C(N)=O    ZINC000001730122
C/C=C(/C)C(N)=O    ZINC000001763171
C[C@H]1C[C@@H]1C(N)=O    ZINC000001730121
NC(=O)CC1CC1    ZINC000034638606
C[C@H]1NC(=O)[C@H]1C    ZINC000034200460
C[C@@H]1C[C@H]1C(N)=O    ZINC000001730120
CC1(C)CC(=O)N1    ZINC000066348968
C=C(C)C(=O)NC    ZINC000002563332
C[C@@H]1CNC(=O)C1    ZINC000019091873
CC1(C(N)=O)CC1    ZINC000039368380
C=C(C)CC(N)=O    ZINC000038415606
O=C1CCCCN1    ZINC000003860817
C[C@H]1NC(=O)[C@@H]1C    ZINC000034200458
C/C=C(\C)C(N)=O    ZINC000001763170
C[C@@H]1NC(=O)[C@H]1C    ZINC000034200456
C[C@@H]1CCC(=O)N1    ZINC000004887188
C[C@H]1CCNC1=O    ZINC000005226942
C=CCC(=O)NC    ZINC000039398539
C[C@@H]1CCNC1=O    ZINC000005226936
C/C=C/CC(N)=O    ZINC000033965979
CC1(C)CNC1=O    ZINC000104081054
C[C@H]1CNC(=O)C1    ZINC000019091877
C=CCCC(N)=O    ZINC000036455512
C[C@H]1C(=O)N[C@H]1C    ZINC000034200455
[N-]=[N+]=NCC(N)=O    ZINC000008034719
NC[C@@H]1CC(=O)N1    ZINC000095619251
NC[C@H]1CNC1=O    ZINC000168808877
N[C@H]1CNC(=O)C1    ZINC000016837744
N[C@@H]1CNC(=O)C1    ZINC000016837742
NC(=O)C1CNC1    ZINC000019685998
NC(=O)[C@@H]1CCN1    ZINC000013375223
N[C@H]1CCNC1=O    ZINC000019737052
N[C@@H]1CCNC1=O    ZINC000019737051
NC(=O)C1(N)CC1    ZINC000039118034
NC(=O)[C@H]1CCN1    ZINC000013375224
NC[C@H]1CC(=O)N1    ZINC000104639115
O=C1CCNCN1    ZINC000104613231
C[C@@H]1NC(=O)[C@H]1N    ZINC000039118049
O=C1NCC[C@H]1O    ZINC000032098903
CC(=O)CC(N)=O    ZINC000000900795
CC(=O)CNC=O    ZINC000034349689
NC(=O)C[C@@H]1CO1    ZINC000002017510
O=C1CC[C@H](O)N1    ZINC000003648018
C[C@@]1(C(N)=O)CO1    ZINC000006482222
CC(=O)NCC=O    ZINC000019780402
O=C1C[C@H](O)CN1    ZINC000004521592
O=C1C[C@@H](O)CN1    ZINC000004521593
O=C1NCC[C@@H]1O    ZINC000012650794
O=C1COCCN1    ZINC000004417022
O=C1CC[C@@H](O)N1    ZINC000003648020
O=C1C[C@H](CO)N1    ZINC000039246805
C[C@@H]1NC(=O)[C@@H]1O    ZINC000034115104
C[C@]1(C(N)=O)CO1    ZINC000005340725
NC(=O)C[C@H]1CO1    ZINC000002017511
O=C(NO)C1CC1    ZINC000019475648
O=C1C[C@@H](CO)N1    ZINC000039246806
C=CC(=O)NCO    ZINC000001555606
N=C(N)CC(N)=O    ZINC000001677330
CC(C)(C)NC=O    ZINC000000388115
CC(C)CC(N)=O    ZINC000000158116
CNC(=O)C(C)C    ZINC000001566593
CCCCC(N)=O    ZINC000001529296
CC(C)CNC=O    ZINC000001687325
CC[C@H](C)C(N)=O    ZINC000000399787
CC[C@@H](C)C(N)=O    ZINC000000399786
CC(=O)NC(C)C    ZINC000000394093
CCCC(=O)NC    ZINC000001662322
CC(C)(C)C(N)=O    ZINC000000167037
CC[C@@H](C)NC=O    ZINC000000396311
CCNC(=O)CC    ZINC000002169588
CC[C@H](C)NC=O    ZINC000000396312
CCCCNC=O    ZINC000001687324
CCCNC(C)=O    ZINC000001640806
CNC(=O)C(N)=O    ZINC000005700330
NC(=O)CC(N)=O    ZINC000001238428
C[C@@H](N=O)C(N)=O    ZINC000078175963
C[C@H](N=O)C(N)=O    ZINC000078175962
O=CNCNC=O    ZINC000001577582
CNCC(=O)NC    ZINC000003346467
CN[C@@H](C)C(N)=O    ZINC000020307999
CC(=O)NCCN    ZINC000001651847
CN[C@H](C)C(N)=O    ZINC000020308002
CNC(=O)[C@H](C)N    ZINC000002560941
CC(C)(N)C(N)=O    ZINC000013355621
C[C@@H](N)CC(N)=O    ZINC000034566495
C[C@H](N)CC(N)=O    ZINC000034566493
CNC(=O)[C@@H](C)N    ZINC000019422287
CNC(=O)CCN    ZINC000019256499
CCNCC(N)=O    ZINC000003075375
CCNC(=O)CN    ZINC000004205454
CN(C)CC(N)=O    ZINC000001614580
CNCCC(N)=O    ZINC000019093028
NCCCC(N)=O    ZINC000002027378
O=C1CSCN1    ZINC000032296879
NC(=O)CC(=O)O    ZINC000000901948
O=CNCC(=O)O    ZINC000001733657
COC(=O)C(N)=O    ZINC000001707270
CNC(=O)C(=O)O    ZINC000001529079
NC(=O)[C@H]1C[C@H]1F    ZINC000104594977
NC(=O)[C@H]1C[C@@H]1F    ZINC000104594984
NC(=O)[C@@H]1C[C@H]1F    ZINC000104594981
NNC(=O)C(N)=O    ZINC000003860660
NC(=O)/C(N)=N/O    ZINC000040457275
NC(=O)[C@@H]1C[C@@H]1F    ZINC000104594988
CCC(=O)NOC    ZINC000070275314
COCCNC=O    ZINC000071773085
CNC(=O)[C@@H](C)O    ZINC000036757535
CNC(=O)COC    ZINC000034402230
CCOCNC=O    ZINC000001580550
CCCC(=O)NO    ZINC000004809144
NC(=O)CCCO    ZINC000001843171
CCOCC(N)=O    ZINC000001747091
CNC(=O)CCO    ZINC000034588017
C[C@@H](O)CNC=O    ZINC000039422962
CNC(=O)[C@H](C)O    ZINC000036757534
CO[C@H](C)C(N)=O    ZINC000002382890
C[C@H](O)CNC=O    ZINC000039422961
CC(=O)NCCO    ZINC000001687364
CO[C@@H](C)C(N)=O    ZINC000002382896
CC[C@@H](O)C(N)=O    ZINC000050977090
CC[C@H](O)C(N)=O    ZINC000050977088
COCCC(N)=O    ZINC000014507053
CC(C)C(=O)NO    ZINC000019517680
CCNC(=O)CO    ZINC000034588014
CC(C)(O)C(N)=O    ZINC000005439149
NC(=O)C[N+](=O)[O-]    ZINC000100006784
NC(=O)C(=O)NO    ZINC000004809141
C[C@H](N)C(=O)NO    ZINC000003997604
C[C@@H](N)C(=O)NO    ZINC000003997605
NCCC(=O)NO    ZINC000004507478
NC[C@H](O)C(N)=O    ZINC000059217626
CNC(=O)CON    ZINC000059686020
NC[C@@H](O)C(N)=O    ZINC000059217628
NC(=O)/C=C\Cl    ZINC000013386486
NC(=O)/C=C/Cl    ZINC000005282285
CNC(=O)CS    ZINC000004507544
CSNC(C)=O    ZINC000001870004
NC(=O)CCS    ZINC000031297784
CSCC(N)=O    ZINC000021298682
C[C@@H](O)C(=O)NO    ZINC000005888614
C[C@H](O)C(=O)NO    ZINC000004522190
CC(=O)NCCF    ZINC000113175704
CNC(=O)CCF    ZINC000117831563
CC(C)(F)C(N)=O    ZINC000067800143
NC(=O)CCCF    ZINC000015217153
CNC(=O)[C@H](C)F    ZINC000064220329
CNC(=O)[C@@H](C)F    ZINC000064220330
CC[C@@H](F)C(N)=O    ZINC000079882535
CC[C@H](F)C(N)=O    ZINC000079882532
CNC(=O)CCl    ZINC000001576991
C[C@H](Cl)C(N)=O    ZINC000002166831
C[C@@H](Cl)C(N)=O    ZINC000001594383
NC(=O)CCCl    ZINC000001594370
O=CNCCCl    ZINC000001695274
C#CCNC(=O)C#C    ZINC000039184512
CC#CC(=O)NC#N    ZINC000232607663
O=C(CCl)NO    ZINC000039223135
CC(F)(F)C(N)=O    ZINC000016158444
CNC(=O)C(F)F    ZINC000034156322
N#CCC(=O)NC#N    ZINC000035270626
O=C1N[C@@H]2C=C[C@H]1C2    ZINC000000158452
C#CC(=O)NC1CC1    ZINC000082266215
O=C1N[C@@H]2C=C[C@@H]1C2    ZINC000100002447
C#CCNC(=O)C=C    ZINC000036334249
O=C1N[C@H]2C=C[C@@H]1C2    ZINC000000158453
O=C1N[C@H]2C=C[C@H]1C2    ZINC000100002446
N#CC1(C(N)=O)CC1    ZINC000034246767
C=CNC(=O)CC#N    ZINC000000397606
N#C[C@@H]1CCNC1=O    ZINC000104631320
N#CNC(=O)C1CC1    ZINC000086077742
N#C[C@H]1CNC(=O)C1    ZINC000070051528
C=C(C)C(=O)NC#N    ZINC000148750900
N#C[C@@H]1CNC(=O)C1    ZINC000070051527
N#C[C@H]1CCNC1=O    ZINC000104631325
NC(=O)c1cc[nH]c1    ZINC000045817414
NC(=O)c1ccc[nH]1    ZINC000000331859
NC(=O)[C@@H](F)Cl    ZINC000004934607
NC(=O)[C@H](F)Cl    ZINC000008698312
NC(=O)c1ccoc1    ZINC000002391796
NC(=O)c1ccco1    ZINC000003848454
NC(=O)c1ccn[nH]1    ZINC000014684055
N#C/C(=C/N)C(N)=O    ZINC000104340307
NC(=O)c1cn[nH]c1    ZINC000012398963
N#C/C(=C\N)C(N)=O    ZINC000017286555
NC(=O)c1c[nH]cn1    ZINC000005116852
NC(=O)c1ncc[nH]1    ZINC000005117662
O=CNc1cc[nH]n1    ZINC000005386258
C=C(N)C(=O)NC#N    ZINC000165964700
C[C@H]1CC=CC(=O)N1    ZINC000016990416
NC(=O)C12CC(C1)C2    ZINC000104558108
O=C1N[C@@H]2CCC[C@@H]12    ZINC000004262579
O=C1CC=CCCN1    ZINC000039212409
NC(=O)C1CC=CC1    ZINC000015021095
O=C1N[C@@H]2CCC[C@H]12    ZINC000002387067
O=C1N[C@H]2CC[C@H]1C2    ZINC000100395248
NC(=O)[C@@H]1C=CCC1    ZINC000005217616
O=C1N[C@@H]2CC[C@@H]1C2    ZINC000100395244
C#CCCNC(C)=O    ZINC000070640768
C=CCNC(=O)C=C    ZINC000001577262
C/C=C\C=C/C(N)=O    ZINC000004976360
C=C=CCNC(C)=O    ZINC000205853279
O=C1CC2(CCC2)N1    ZINC000071790452
O=C1NC[C@@H]2CC[C@H]12    ZINC000104628534
O=C1NCC2CC1C2    ZINC000097758327
C=C1CCCNC1=O    ZINC000038338290
O=C1NC[C@@H]2CC[C@@H]12    ZINC000104628529
C=CC(=O)NC1CC1    ZINC000035219960
C/C=C\C=C\C(N)=O    ZINC000015274135
O=C1NCC12CCC2    ZINC000146372858
O=C1NC[C@H]2CC[C@@H]12    ZINC000104628537
C=C1CC(C(N)=O)C1    ZINC000066309168
C/C=C/C=C\C(N)=O    ZINC000015274137
C[C@@H]1CC=CC(=O)N1    ZINC000004706055
C=C[C@@H]1CCC(=O)N1    ZINC000005194250
C=C[C@]1(C)CC(=O)N1    ZINC000072481867
NC(=O)[C@@H]1CC12CC2    ZINC000104643229
C/C=C/C=C/C(N)=O    ZINC000001662472
NC(=O)[C@H]1CC12CC2    ZINC000104643225
O=C1CC2(CC2)CN1    ZINC000096300727
C#CC(=O)NC(C)C    ZINC000082266217
O=C1N[C@H]2CCC[C@@H]12    ZINC000004262580
O=C1CCC2(CC2)N1    ZINC000039167956
O=C1N[C@H]2CC[C@@H]1C2    ZINC000002379447
C=C[C@H]1CCC(=O)N1    ZINC000005194319
NC(=O)C1=CCCC1    ZINC000001706729
O=C1NC[C@H]2CC[C@H]12    ZINC000104628542
O=C1N[C@@H]2CC[C@H]1C2    ZINC000039390141
C#CCNC(=O)CC    ZINC000038879429
O=C1N[C@H]2CCC[C@H]12    ZINC000004262581
NC(=O)[C@H]1C=CCC1    ZINC000001732795
C=C[C@@]1(C)CC(=O)N1    ZINC000072481866
O=C1NCCC12CC2    ZINC000034326546
O=C1C=CCCCN1    ZINC000032226599
CC1=C(C)C(=O)NC1    ZINC000000157674
NC(=O)c1ccno1    ZINC000002565041
NC(=O)c1ccon1    ZINC000035322866
NC(=O)C#CC(N)=O    ZINC000001670806
NC(=O)c1ncco1    ZINC000002527137
CC(=O)C(=O)NC#N    ZINC001142702541
N#C/C(=C/O)C(N)=O    ZINC000083428818
NC(=O)c1cnco1    ZINC000002527141
NC(=O)c1cn[nH]n1    ZINC000039632300
NC(=O)c1nc[nH]n1    ZINC000011612727
O=CNc1ncn[nH]1    ZINC000003954260
CC(=O)N[C@@H](C)C#N    ZINC000001692990
CCNC(=O)CC#N    ZINC000003157711
C#CC[C@@H](N)C(N)=O    ZINC000078724393
NC(=O)[C@H]1C=CCN1    ZINC000002579070
CC1=NCCNC1=O    ZINC000039378526
CNC(=O)[C@H](C)C#N    ZINC000044808839
C#CC[C@H](N)C(N)=O    ZINC000038350009
NC1=CC(=O)NCC1    ZINC000091365981
CC(C)(C#N)C(N)=O    ZINC000001594555
CC(=O)N[C@H](C)C#N    ZINC000006442503
C#CC(=O)NCCN    ZINC000037902461
CC[C@@H](C#N)C(N)=O    ZINC000001724154
CNC(=O)[C@@H](C)C#N    ZINC000044808838
C#CCNC(=O)CN    ZINC000019482478
O=C1NC[C@H]2C[C@H]1N2    ZINC000100134359
O=C1N[C@@H]2CN[C@H]1C2    ZINC000039307902
CC[C@H](C#N)C(N)=O    ZINC000001855178
CC(=O)NCCC#N    ZINC000011691805
NC(=O)[C@@H]1C=CCN1    ZINC000004899483
CC1(C)C[C]1C(N)=O    ZINC001560406104
NC(=O)C(F)(F)F    ZINC000003861120
N#CC(=NO)C(N)=O    ZINC000242437457
N#C/C(=N\O)C(N)=O    ZINC000005494286
N#C[C@@H](N=O)C(N)=O    ZINC000004797451
NC(=O)c1ncon1    ZINC000084618602
N#C/C(=N/O)C(N)=O    ZINC000012338542
N#C[C@H](N=O)C(N)=O    ZINC000004797446
N#CNC(=O)C(N)=O    ZINC001142934283
NC(=O)c1nnn[nH]1    ZINC000006494835
O=CNc1nnn[nH]1    ZINC000006691138
O=C1CCC(=O)NC1    ZINC000016698297
CC1=CC(=O)N[C@H]1O    ZINC000001725122
O=C[C@H]1CCC(=O)N1    ZINC000012504017
O=C1CCNC(=O)C1    ZINC000038530209
O=C1C=C(O)CCN1    ZINC000100306551
CC1=CC(=O)N[C@@H]1O    ZINC000005190774
O=C[C@@H]1CCC(=O)N1    ZINC000005133419
O=C1CC2(COC2)N1    ZINC000306145598
NC(=O)C1=COCC1    ZINC000140870019
C#CC(=O)NCCO    ZINC000035608832
COC1=CC(=O)NC1    ZINC000000389715
NC(=O)C1CC(=O)C1    ZINC000090395247
CNC(=O)[C@H](N)C#N    ZINC000014807328
N#CCNC(=O)CN    ZINC000019504605
CNC(=O)[C@@H](N)C#N    ZINC000014807324
NC(=O)C1=NCCN1    ZINC000001235121
NC(=O)[C]1CCCN1    ZINC001560411762
C[C@@H]1CCC(=O)NC1    ZINC000039282649
CC(=O)NCC1CC1    ZINC000000160556
C=CC(=O)NC(C)C    ZINC000001718295
C=C(C)C(=O)NCC    ZINC000002563409
CNC(=O)C1(C)CC1    ZINC000104696582
CC(C)[C@@H]1CC(=O)N1    ZINC000034140237
C[C@H]1CCNC(=O)C1    ZINC000034236406
CNC(=O)CC1CC1    ZINC000070187283
C=CCC(=O)NCC    ZINC000059555493
C[C@@H]1C[C@H](C)C(=O)N1    ZINC000034370387
C/C=C(\C)CC(N)=O    ZINC000211843773
C=CCCNC(C)=O    ZINC000034102096
C[C@H]1C(=O)NC[C@H]1C    ZINC000039476579
C[C@@H]1CNC(=O)[C@H]1C    ZINC000039476582
C[C@H](C(N)=O)C1CC1    ZINC000072209838
CCC/C=C\C(N)=O    ZINC000043732575
O=C1CCCCCN1    ZINC000005133576
CNC(=O)[C@@H]1C[C@@H]1C    ZINC000070186727
C=C(C)CCC(N)=O    ZINC000104643105
C[C@@H]1CC(=O)N[C@@H]1C    ZINC000034295382
CC(C)=CCC(N)=O    ZINC000014592839
CCC[C@H]1CC(=O)N1    ZINC000005842885
C[C@H]1CCCC(=O)N1    ZINC000005751872
C[C@@H]1CC(=O)N[C@H]1C    ZINC000034295386
C[C@H]1CNC(=O)[C@H]1C    ZINC000039476584
C=C(C)CC(=O)NC    ZINC000143214169
CC(=O)NC1CCC1    ZINC000082217378
CC[C@@H]1CNC(=O)C1    ZINC000019091880
C[C@H]1NC(=O)C[C@@H]1C    ZINC000034295384
C[C@@H]1C[C@@H](C)C(=O)N1    ZINC000034370386
O=CNC1CCCC1    ZINC000001702555
NC(=O)C1CCCC1    ZINC000001747068
CC1(CC(N)=O)CC1    ZINC000149413242
CC[C@@H]1CCC(=O)N1    ZINC000039477961
CC[C@@H]1CCNC1=O    ZINC000013755858
C=CCNC(=O)CC    ZINC000005916169
CCNC(=O)C1CC1    ZINC000000396534
CC1(C)C[C@H]1C(N)=O    ZINC000000158273
C[C@H]1CCC(=O)NC1    ZINC000047843957
C[C@@H]1CCCNC1=O    ZINC000000158406
C[C@H]1C[C@H](C)C(=O)N1    ZINC000034370385
C[C@@H]1C[C@H](C)NC1=O    ZINC000034370384
CCC(=O)NC1CC1    ZINC000005916152
C[C@@H]1CCCC(=O)N1    ZINC000005735600
C=CCCC(=O)NC    ZINC000080086804
CC1(C)CCC(=O)N1    ZINC000034925175
C=CC(=O)NCCC    ZINC000002572010
CNC(=O)C1CCC1    ZINC000070186710
CC1(C)C[C@@H]1C(N)=O    ZINC000000158275
C[C@@H](C(N)=O)C1CC1    ZINC000072209839
CC(=O)NC1(C)CC1    ZINC000082226702
CC1(C)CCNC1=O    ZINC000013755860
CNC(=O)[C@H]1C[C@@H]1C    ZINC000070186725
CCC/C=C/C(N)=O    ZINC000005819362
NC(=O)CC1CCC1    ZINC000104554525
C[C@@H]1CCNC(=O)C1    ZINC000034236404
CNC(=O)[C@H]1C[C@H]1C    ZINC000070186724
CC1(C(N)=O)CCC1    ZINC000001661093
CC1(C)CNC(=O)C1    ZINC000014007343
C[C@H]1CNC(=O)[C@@H]1C    ZINC000039476580
CC[C@H]1CCNC1=O    ZINC000013755859
CCC[C@@H]1CC(=O)N1    ZINC000005839554
C[C@H]1CCCNC1=O    ZINC000002556006
CC[C@H]1CCC(=O)N1    ZINC000039477963
CNC(=O)[C@@H]1C[C@H]1C    ZINC000070186726
CC(C)[C@H]1CC(=O)N1    ZINC000034140238
CC[C@H]1CNC(=O)C1    ZINC000019091884
CCC1(C(N)=O)CC1    ZINC000079105974
C[C@H]1CC(=O)N[C@H]1C    ZINC000034295388
C=C(C)CNC(C)=O    ZINC000001697869
NC(=O)CCC1CC1    ZINC000040442803
N#CNC(=O)C(=O)O    ZINC000141976724
C=C(F)C(=O)NC#N    ZINC001180119814
CC1=CC(=O)NON1    ZINC000004499552
O=C1CNC(=O)CN1    ZINC000001529518
N#CNC(=O)CCO    ZINC001179577331
COCC(=O)NC#N    ZINC000086076719
NC(=O)/C=C/C(N)=O    ZINC000017720254
NC(=O)/C=C\C(N)=O    ZINC000100021002
O=C1NCCNC1=O    ZINC000004529748
C[C@H](N=[N+]=[N-])C(N)=O    ZINC000104701744
C[C@@H](N=[N+]=[N-])C(N)=O    ZINC000104701747
CNC(=O)CN=[N+]=[N-]    ZINC000100094054
O=C1C[C](O)CCN1    ZINC001560406595
O=C1CCNCCN1    ZINC000001529145
C=CCNC(=O)CN    ZINC000011956592
NC(=O)[C@@H]1C[C@H](N)C1    ZINC000100220512
NC(=O)[C@H]1CC[C@@H]1N    ZINC000095908831
CNC(=O)/C=C/CN    ZINC000306980180
C[C@@H]1CNC(=O)CN1    ZINC000082411759
NC[C@H]1CNC(=O)C1    ZINC000020418148
C[C@@]1(N)CCNC1=O    ZINC000034244720
NC[C@H]1CCC(=O)N1    ZINC000013331597
CN[C@H]1CCNC1=O    ZINC000034559986
C[C@]1(CN)CNC1=O    ZINC000238477816
NC(=O)[C@@H]1CC[C@H]1N    ZINC000095908830
N[C@@H]1CCNC(=O)C1    ZINC000016697989
N[C@@H]1CCC(=O)NC1    ZINC000035571206
C[C@H]1CNC(=O)CN1    ZINC000082411760
NCC(=O)NC1CC1    ZINC000004207157
CC1(C(N)=O)CNC1    ZINC000307257912
NC(=O)[C@@H]1C[C@@H](N)C1    ZINC000100220509
C=CC(=O)NCCN    ZINC000005157529
C[C@@H]1CNCC(=O)N1    ZINC000084425878
N[C@@H]1CCCNC1=O    ZINC000004342580
N[C@H]1CCC(=O)NC1    ZINC000023508752
NC(=O)C1CC(N)C1    ZINC000074942211
NC[C@@H]1CNC(=O)C1    ZINC000020418145
NC(=O)[C@@H]1CCNC1    ZINC000019517408
NC(=O)[C@@H](N)C1CC1    ZINC000048673262
CC(=O)NC1CNC1    ZINC000020445549
C[C@@H]1NCCNC1=O    ZINC000004829567
CN[C@@H]1CCNC1=O    ZINC000070559780
CNC(=O)C1CNC1    ZINC000019685988
CC1(C)NCC(=O)N1    ZINC000104154912
NC(=O)[C@H](N)C1CC1    ZINC000048673264
NC(=O)CC1CNC1    ZINC000081745977
N[C@H]1CCNC(=O)C1    ZINC000016697991
CN1CCNC(=O)C1    ZINC000034129365
NC(=O)[C@H]1CCNC1    ZINC000019517410
CN[C@H]1CNC(=O)C1    ZINC000107114365
C[C@]1(N)CCNC1=O    ZINC000034244719
NC(=O)CNC1CC1    ZINC000019277307
NCC1(C(N)=O)CC1    ZINC000083893206
CN[C@@H]1CNC(=O)C1    ZINC000107114366
C[C@H]1NCCNC1=O    ZINC000002530738
NC(=O)[C@H]1CCCN1    ZINC000000391899
N[C@H]1CCCNC1=O    ZINC000004342579
C[C@H]1CNCC(=O)N1    ZINC000081991103
NC(=O)[C@@H]1CC[C@@H]1N    ZINC000095908829
NC(=O)[C@H]1CC[C@H]1N    ZINC000095908832
O=C1CNCCCN1    ZINC000020216293
NC[C@@H]1CCC(=O)N1    ZINC000013331596
NC(=O)C1(N)CCC1    ZINC000037941168
NC(=O)[C@@H]1CCCN1    ZINC000000391898
O=C1CSC=CN1    ZINC000003846684
NC(=O)/C=C\C(=O)O    ZINC000012362022
O=C(O)[C@@H]1CNC1=O    ZINC000106843864
O=C1COC(=O)CN1    ZINC000002028750
O=C(O)[C@H]1CC(=O)N1    ZINC000004977730
NC(=O)/C=C/C(=O)O    ZINC000000901052
O=C(O)[C@@H]1CC(=O)N1    ZINC000004977734
O=C(O)[C@H]1CNC1=O    ZINC000106843862
N=CNC(=O)C(N)=O    ZINC001142934509
NC(=O)CC1COC1    ZINC000116880758
NC(=O)[C@H]1CCOC1    ZINC000044676085
C=C(C)C(=O)NCO    ZINC000001641091
CC(=O)NC[C@@H]1CO1    ZINC000039365492
NC(=O)[C@@H]1C[C@H]1CO    ZINC000096509330
O=C1CC[C@@H](O)CN1    ZINC000016697984
C[C@@]1(O)CNC(=O)C1    ZINC000004276906
O=C1NCCC[C@@H]1O    ZINC000004786903
CC(=O)NC[C@H]1CO1    ZINC000039365493
CCC(=O)CNC=O    ZINC000072206826
CO[C@@H]1CCC(=O)N1    ZINC000005998163
O=C1NCC[C@@H]1CO    ZINC000039269932
CO[C@H]1CNC(=O)C1    ZINC000084230427
CCC(=O)CC(N)=O    ZINC000022009882
CO[C@@H]1CNC(=O)C1    ZINC000084230431
O=C1NCCC[C@H]1O    ZINC000004786906
O=C1C[C@@H](O)CCN1    ZINC000016698381
CC1(C)CONC1=O    ZINC000032302501
O=C1CC[C@H](O)CN1    ZINC000016697986
C=CCNC(=O)CO    ZINC000011638927
NC(=O)[C@H]1C[C@H]1CO    ZINC000096509332
C[C@@H]1OCCNC1=O    ZINC000039647943
NC(=O)[C@@H](O)C1CC1    ZINC000050977588
C[C@@H]1CNC(=O)CO1    ZINC000095634894
CO[C@H]1CCC(=O)N1    ZINC000005998287
O=C1CCOCCN1    ZINC000002583441
NC(=O)[C@H]1CCCO1    ZINC000002526530
O=C1NCC[C@H]1CO    ZINC000039269931
C[C@H]1OCCNC1=O    ZINC000039647942
C[C@]1(O)CNC(=O)C1    ZINC000004276907
NC(=O)[C@@H]1CCCO1    ZINC000025695562
NC(=O)[C@H](O)C1CC1    ZINC000050977590
O=C1C[C@H](O)CCN1    ZINC000012650791
O=C1CC[C@H](CO)N1    ZINC000004202342
C[C@@H](O)[C@@H]1CNC1=O    ZINC000003846887
C[C@H]1COCC(=O)N1    ZINC000019092794
NC(=O)[C@@H]1C[C@@H]1CO    ZINC000096509329
CONC(=O)C1CC1    ZINC000070275316
C=CCOCC(N)=O    ZINC000043639325
NC(=O)[C@@H]1CCOC1    ZINC000044676083
CC1(C)O[C@@H]1C(N)=O    ZINC000002037847
C[C@@H]1COCC(=O)N1    ZINC000019092792
O=C1C[C@@H](CO)CN1    ZINC000034513998
NC(=O)[C@H]1C[C@@H](O)C1    ZINC001290065435
CC(=O)[C@@H](C)NC=O    ZINC000039067381
C=CC(=O)NCCO    ZINC000003650050
NC(=O)C1CC(O)C1    ZINC000096528042
NC(=O)C1(CO)CC1    ZINC000029865950
CC(=O)[C@H](C)NC=O    ZINC000039067380
CC1(C(N)=O)COC1    ZINC000146929613
C[C@H]1CNC(=O)CO1    ZINC000095634895
CC(=O)CNC(C)=O    ZINC000002528183
CC1(C)O[C@H]1C(N)=O    ZINC000001689414
NC(=O)C1(O)CCC1    ZINC000052140570
NC(=O)COC1CC1    ZINC000713297272
CC(=O)CCC(N)=O    ZINC000014619953
O=C1COCCCN1    ZINC000039204179
O=C(NO)C1CCC1    ZINC000019474053
O=C1CC[C@@H](CO)N1    ZINC000004202249
O=C(CO)NC1CC1    ZINC000011638813
CNC(=O)CC(C)=O    ZINC000002584574
O=C1C[C@H](CO)CN1    ZINC000034513997
NC(=O)[C@H]1C[C@@H]1CO    ZINC000096509331
N=C(N)CCC(N)=O    ZINC000163972003
CNC(=O)CC(=N)N    ZINC000067425165
NC(=O)C1(N)CNC1    ZINC000034437012
CCC[C@@H](C)C(N)=O    ZINC000001670545
CCCC(=O)NCC    ZINC000005456375
CCC(C)(C)C(N)=O    ZINC000005501038
CC[C@H](C)CC(N)=O    ZINC000014592816
CCC(CC)C(N)=O    ZINC000000394088
CCCCCC(N)=O    ZINC000001586742
CNC(=O)CC(C)C    ZINC000005497489
CC(C)[C@@H](C)C(N)=O    ZINC000033961354
CCCCCNC=O    ZINC000025695497
CC[C@@H](C)CC(N)=O    ZINC000014592815
CCC(=O)NC(C)C    ZINC000001599026
CC(=O)NC(C)(C)C    ZINC000001718055
CC(C)[C@H](C)C(N)=O    ZINC000033961355
CCCCNC(C)=O    ZINC000001641287
CCNC(=O)C(C)C    ZINC000005456299
CNC(=O)C(C)(C)C    ZINC000000396168
CCCCC(=O)NC    ZINC000002034067
CC[C@@H](C)C(=O)NC    ZINC000005593202
CCC[C@H](C)C(N)=O    ZINC000002043305
CC(C)CCC(N)=O    ZINC000001873168
CC[C@H](C)C(=O)NC    ZINC000005665031
CC[C@@H](C)NC(C)=O    ZINC000001599028
CC(=O)NCC(C)C    ZINC000001583154
CCCNC(=O)CC    ZINC000001599027
CC[C@H](C)NC(C)=O    ZINC000003163200
CC(C)(C)CC(N)=O    ZINC000001587883
O=C1CNC(=S)N1    ZINC000001089842
NC(=O)CN=C=S    ZINC000019840559
CC/C(=N/O)C(N)=O    ZINC000016922833
CCNC(=O)C(N)=O    ZINC000081914200
CO/N=C(/C)C(N)=O    ZINC000005412613
O=CNCCNC=O    ZINC000001733911
CON1C[C@@H]1C(N)=O    ZINC000005248447
N[C@H]1CCONC1=O    ZINC000029208029
CC/C(=N\O)C(N)=O    ZINC000104103586
N[C@@H]1CCONC1=O    ZINC000029208025
NC(=O)C1(O)CNC1    ZINC000140060494
C[C@]1(N)CONC1=O    ZINC000197479851
CO/N=C(\C)C(N)=O    ZINC000005048379
NC(=O)CCC(N)=O    ZINC000001235985
CNC(=O)C(=O)NC    ZINC000001639558
CON1C[C@H]1C(N)=O    ZINC000005248448
CN(C)C(=O)C(N)=O    ZINC000002521534
CNC(=O)/C(C)=N\O    ZINC000102506438
CC(=O)NCC(N)=O    ZINC000001603744
CC(C(N)=O)C(N)=O    ZINC000001843127
CNC(=O)C[C@@H](C)N    ZINC000037475651
CNC(=O)C[C@H](C)N    ZINC000037475650
CC[C@](C)(N)C(N)=O    ZINC000034283540
CNC(=O)[C@@H](C)NC    ZINC000013309787
CC(=O)NCN(C)C    ZINC000001679156
CCNC(=O)[C@H](C)N    ZINC000004206149
C[C@@H](C(N)=O)N(C)C    ZINC000039602774
CNC(=O)CCCN    ZINC000019441628
CN(C)CCC(N)=O    ZINC000008091109
CCNCC(=O)NC    ZINC000019404242
CCNC(=O)CNC    ZINC000008729988
CNC(=O)[C@@H](C)CN    ZINC000044795900
CCN[C@H](C)C(N)=O    ZINC000020308070
CCCNCC(N)=O    ZINC000022162725
CC(C)NCC(N)=O    ZINC000003887688
CNCCC(=O)NC    ZINC000019737002
CC(C)NC(=O)CN    ZINC000004206884
CNC(=O)C(C)(C)N    ZINC000040912420
CC(=O)NCCCN    ZINC000013511460
CCN(C)CC(N)=O    ZINC000034598856
CC[C@@](C)(N)C(N)=O    ZINC000034283541
C[C@H](C(N)=O)N(C)C    ZINC000039602776
CNC(=O)[C@H](C)CN    ZINC000044795903
CC[C@@H](N)C(=O)NC    ZINC000033414667
CC(C)[C@@H](N)C(N)=O    ZINC000004760985
CNCCNC(C)=O    ZINC000035139552
CNC(C)(C)C(N)=O    ZINC000037869771
CN(C)CCNC=O    ZINC000001688176
CNCCCC(N)=O    ZINC000037477601
CC(C)(CN)C(N)=O    ZINC000022013350
CC(=O)N[C@H](C)CN    ZINC000082576766
CNC(=O)CN(C)C    ZINC000034102262
CCC[C@H](N)C(N)=O    ZINC000002047540
CCNC(=O)[C@@H](C)N    ZINC000004206147
CNC(=O)[C@H](C)NC    ZINC000013309785
NCCCCC(N)=O    ZINC000001532806
CCCNC(=O)CN    ZINC000004205485
CC(C)(N)CC(N)=O    ZINC000034550389
CCC[C@@H](N)C(N)=O    ZINC000013541928
CC(=O)N[C@@H](C)CN    ZINC000082576763
CC[C@H](N)C(=O)NC    ZINC000033414669
CN[C@H](C)CC(N)=O    ZINC000041166815
CC[C@@H](NC)C(N)=O    ZINC000037869984
CC(C)[C@H](N)C(N)=O    ZINC000000399376
CC[C@H](NC)C(N)=O    ZINC000037869983
CCN[C@@H](C)C(N)=O    ZINC000020308068
CCNCCC(N)=O    ZINC000019736941
CN[C@@H](C)CC(N)=O    ZINC000041166813
CCC(=O)NCCN    ZINC000005855693
CCNC(=O)CCN    ZINC000022178213
O=C1C=C[S@](=O)N1    ZINC000245253730
O=C1C=C[S@@](=O)N1    ZINC000245253729
C[C@@H]1S[C@@H]1C(N)=O    ZINC000005359237
C[C@@]1(C(N)=O)CS1    ZINC000005359665
NC(=O)C1CSC1    ZINC000142910636
C[C@]1(C(N)=O)CS1    ZINC000005356614
O=C1CSCCN1    ZINC000004137257
CC(=S)CC(N)=O    ZINC000004794455
O=C1C[C@H](S)CN1    ZINC000034278492
C[C@@H]1S[C@H]1C(N)=O    ZINC000005359092
C[C@H]1S[C@@H]1C(N)=O    ZINC000005356276
O=C1C[C@@H](S)CN1    ZINC000034278493
C[C@H]1S[C@H]1C(N)=O    ZINC000005356173
CNC(=O)CC(=O)O    ZINC000005996102
CNC(=O)C(=O)OC    ZINC000039248751
CCNC(=O)C(=O)O    ZINC000020204737
NC(=O)CCC(=O)O    ZINC000001718820
O=CNCCC(=O)O    ZINC000032182296
CCOC(=O)C(N)=O    ZINC000001679740
CC(=O)NCC(=O)O    ZINC000001683660
CC(=O)NOC(C)=O    ZINC000005160342
C[C@@H](C(N)=O)C(=O)O    ZINC000002047145
COC(=O)CNC=O    ZINC000002384738
C[C@H](C(N)=O)C(=O)O    ZINC000006491410
COC(=O)CC(N)=O    ZINC000002568346
CNC(=O)/C(N)=N\O    ZINC000074941329
CNC(=O)C(=O)NN    ZINC000015014080
NC(=O)C(N)C(N)=O    ZINC000001674132
NC(=O)C/C(N)=N/O    ZINC000018120450
NNC(=O)CC(N)=O    ZINC000001558565
CNC(=O)[C@H]1C[C@@H]1F    ZINC000204267853
CNC(=O)[C@H]1C[C@H]1F    ZINC000215948167
CNC(=O)[C@@H]1C[C@H]1F    ZINC000215948124
CNC(=O)[C@@H]1C[C@@H]1F    ZINC000204267843
CC(=O)NCB(O)O    ZINC000170084967
CCNC(=O)[C@H](C)O    ZINC000001712676
CC(C)(O)CC(N)=O    ZINC000038391864
CCO[C@@H](C)C(N)=O    ZINC000014507036
CC[C@@H](OC)C(N)=O    ZINC000012137309
CCNC(=O)CCO    ZINC000034588018
CC(=O)NC[C@H](C)O    ZINC000001698106
CO[C@@H](C)CC(N)=O    ZINC000104151884
CCNC(=O)[C@@H](C)O    ZINC000005852670
CO[C@H](C)CC(N)=O    ZINC000104151888
CNC(=O)C(C)(C)O    ZINC000032210322
CC(C)[C@@H](O)C(N)=O    ZINC000014488983
CCOCC(=O)NC    ZINC000006595303
CC(C)(C)C(=O)NO    ZINC000001395528
CCNC(=O)COC    ZINC000070237354
CCC[C@H](O)C(N)=O    ZINC000039282658
CCC(=O)NCCO    ZINC000001687366
CC[C@@](C)(O)C(N)=O    ZINC000001641501
CCCNC(=O)CO    ZINC000011638921
CC(=O)NCCCO    ZINC000002556034
CC(C)[C@@H](O)NC=O    ZINC000001715401
CCO[C@H](C)C(N)=O    ZINC000014507039
CC(=O)N[C@@H](C)CO    ZINC000013357324
CC(=O)N[C@H](C)CO    ZINC000013357327
NC(=O)CCCCO    ZINC000001569114
CNC(=O)[C@@H](C)OC    ZINC000032211500
CC(C)(CO)NC=O    ZINC000001761526
CC[C@H](CO)C(N)=O    ZINC000080018965
CC(=O)NC[C@@H](C)O    ZINC000017421168
CNC(=O)CCOC    ZINC000069606183
COCCCNC=O    ZINC000001600944
CC(C)[C@H](O)C(N)=O    ZINC000014488985
CC(C)[C@H](O)NC=O    ZINC000005457265
CC[C@H](OC)C(N)=O    ZINC000012137310
CC[C@](C)(O)C(N)=O    ZINC000002048761
CC(C)(CO)C(N)=O    ZINC000078759933
COCCNC(C)=O    ZINC000001683667
CC[C@@H](CO)C(N)=O    ZINC000080018962
CC(C)OCC(N)=O    ZINC000043531726
CNC(=O)[C@H](C)OC    ZINC000032211504
CC(C)NC(=O)CO    ZINC000011638922
C[N+](C)(C)CC(N)=O    ZINC000001788405
N[C@@H]1NC(=O)CS1    ZINC000025952637
NC(=O)CC(N)=S    ZINC000002446071
CC(=O)NC(N)=S    ZINC000001683658
N[C@H]1NC(=O)CS1    ZINC000025952641
C[C@@H](C(N)=O)[N+](=O)[O-]    ZINC000100363470
CNC(=O)C[N+](=O)[O-]    ZINC000101696866
C[C@H](C(N)=O)[N+](=O)[O-]    ZINC000100363473
NC(=O)C1(F)CNC1    ZINC000953070714
COC[C@H](N)C(N)=O    ZINC000045507028
C[C@H](N)CC(=O)NO    ZINC000005420292
CC(C)(N)C(=O)NO    ZINC000069635549
CNC(=O)[C@H](N)CO    ZINC000039259906
NCC(=O)NCCO    ZINC000034212754
CCONC(=O)CN    ZINC000083116720
C[C@H](O)[C@H](N)C(N)=O    ZINC000004761890
CC(=O)NCCON    ZINC000032005349
NC(=O)C[C@H](N)CO    ZINC000005829633
C[C@@H](N)CC(=O)NO    ZINC000004809164
CC[C@H](N)C(=O)NO    ZINC000004775651
C[C@@H](O)[C@H](N)C(N)=O    ZINC000002046871
CNC(=O)[C@@H](N)CO    ZINC000039259908
NC(=O)[C@@H](N)CCO    ZINC000005828755
CNC(=O)[C@H](O)CN    ZINC000098095487
CNC(=O)[C@@H](O)CN    ZINC000098095488
NC(=O)C[C@@H](N)CO    ZINC000001727096
C[C@H](O)[C@@H](N)C(N)=O    ZINC000004761897
COC[C@@H](N)C(N)=O    ZINC000045507030
CC[C@@H](N)C(=O)NO    ZINC000005420206
NC(=O)[C@H](N)CCO    ZINC000001723772
C[C@@H](O)[C@@H](N)C(N)=O    ZINC000004761899
CS[C@H](C)C(N)=O    ZINC000006032456
CNC(=O)CSC    ZINC000034087620
CCSCC(N)=O    ZINC000034278252
CSCCC(N)=O    ZINC000001632616
CC(=O)NCCS    ZINC000004501360
CS[C@@H](C)C(N)=O    ZINC000006020044
NC(=O)C[C@H](O)CO    ZINC000002567781
O=C(CO)NCCO    ZINC000001712674
NC(=O)COCCO    ZINC000001602258
COC(OC)C(N)=O    ZINC000003012922
CC[C@@H](F)C(=O)NC    ZINC000223680562
CNC(=O)C(C)(C)F    ZINC000223681972
CCNC(=O)CCF    ZINC000104704408
CC(C)[C@H](F)C(N)=O    ZINC000114159469
CC[C@H](F)C(=O)NC    ZINC000223680515
CCC(=O)NCCF    ZINC000148612869
CNC(=O)CCCF    ZINC001141365330
CC(C)[C@@H](F)C(N)=O    ZINC000114159467
N#CNC(=O)C(F)F    ZINC000606242247
N#CC(F)(F)C(N)=O    ZINC000118805562
O=C(NO)C(=O)NO    ZINC000004775726
NC(=O)C(F)C(N)=O    ZINC000001598074
NC(=O)[C@H](N)CS    ZINC000005830133
N[C@H](CO)C(=O)NO    ZINC000004507561
NCC(=O)NCCF    ZINC000116904002
C[C@H](CCl)C(N)=O    ZINC000006443022
NC(=O)CCCCl    ZINC000001841208
CC[C@H](Cl)C(N)=O    ZINC000005225723
NC(=O)[C@@H]1CC1(F)F    ZINC000104585607
CCNC(=O)CCl    ZINC000001591766
C[C@H](Cl)CC(N)=O    ZINC000001599295
CC(C)(Cl)C(N)=O    ZINC000001594673
CNC(=O)[C@H](C)Cl    ZINC000004218321
C[C@@H](CCl)C(N)=O    ZINC000001594371
O=C1NCCC1(F)F    ZINC000039094819
NC(=O)[C@H]1CC1(F)F    ZINC000104585602
CC(=O)NCCCl    ZINC000001656317
CNC(=O)[C@@H](C)Cl    ZINC000004218322
C[C@@H](Cl)CC(N)=O    ZINC000006442853
O=C1CC(F)(F)CN1    ZINC000140984084
CNC(=O)CCCl    ZINC000001694568
CC[C@@H](Cl)C(N)=O    ZINC000001594671
C#CC(=O)N[C@@H](C)C#C    ZINC000167036152
C#CC(=O)N[C@H](C)C#C    ZINC000167036257
NC(=O)c1ccccc1    ZINC000000152996
O=C(CO)NCCF    ZINC000148760163
O=C1N[C@@H]2C=CC=C[C@@H]12    ZINC000045069898
O=C1N[C@H]2C=CC=C[C@@H]12    ZINC000045069904
O=C1N[C@@H]2C=CC=C[C@H]12    ZINC000045069901
CC[C@H](F)C(=O)NO    ZINC001160517265
C#CCNC(=O)C#CC    ZINC000232609919
O=CNc1ccccc1    ZINC000013550498
O=C1N[C@H]2C=CC=C[C@H]12    ZINC000045069907
CC[C@@H](F)C(=O)NO    ZINC001160517264
NC(=O)c1ccccn1    ZINC000000388048
O=CNc1ccccn1    ZINC000000388697
C#CCNC(=O)CC#N    ZINC000019430382
O=CNc1ccncc1    ZINC000023993715
NC(=O)c1ccncc1    ZINC000000391130
O=CNc1cccnc1    ZINC000000392672
NC(=O)c1cccnc1    ZINC000000005878
O=C(CCl)NCO    ZINC000001700274
CONC(=O)CCl    ZINC000032626813
O=C(CCCl)NO    ZINC000034573128
N#CCCC(=O)NC#N    ZINC001143203114
NC(=O)c1cccnn1    ZINC000001700271
NC(=O)c1ncccn1    ZINC000026899037
NC(=O)c1ccncn1    ZINC000071613683
O=CNc1ncccn1    ZINC000000393958
NC(=O)c1ccnnc1    ZINC000091352887
C[C@@H](C#N)C(=O)NC#N    ZINC001179900742
NC(=O)c1cncnc1    ZINC000000334399
C[C@H](C#N)C(=O)NC#N    ZINC001179900743
CNC(=O)C(C)(F)F    ZINC000220244648
CC(F)(F)CC(N)=O    ZINC000115073160
CCNC(=O)C(F)F    ZINC000039326009
CCC(F)(F)C(N)=O    ZINC000115071445
CC(=O)NCC(F)F    ZINC000097996657
O=C1N[C@H]2C[C@H]1[C@H]1C[C@@H]12    ZINC000212109938
C#CC(=O)N/C=C/CC    ZINC001143915899
O=C1N[C@H]2C[C@H]1[C@@H]1C[C@@H]12    ZINC000212109875
C#CCNC(=O)C1CC1    ZINC000041634831
O=C1C[C@@H]2CC=C[C@@H]2N1    ZINC000095743057
O=C1N[C@H]2CC=CC[C@@H]12    ZINC000000160488
O=C1C[C@@H]2CC=C[C@H]2N1    ZINC000095743056
O=C1N[C@H]2C[C@H]1[C@@H]1C[C@H]12    ZINC000212109729
O=C1N[C@@H]2C[C@H]1C=CC2    ZINC000039094673
C#CCNC(=O)C(=C)C    ZINC000164618992
O=C1C[C@H]2CC=C[C@@H]2N1    ZINC000095743058
C#CC(=O)NCC(=C)C    ZINC000160661882
O=C1N[C@H]2C[C@H]1C=CC2    ZINC000100247543
O=C1N[C@H]2C[C@@H]1C=CC2    ZINC000039094671
O=C1N[C@@H]2CC=CC[C@H]12    ZINC000000160487
O=C1N[C@H]2CC=CC[C@H]12    ZINC000000160489
O=C1C[C@H]2CC=C[C@H]2N1    ZINC000039094630
O=C1N[C@@H]2CC=CC[C@@H]12    ZINC000000160485
O=C1N[C@H]2C[C@H]1[C@H]1C[C@H]12    ZINC000212109799
O=C1N[C@@H]2C=CCC[C@H]12    ZINC000035837096
O=C1N[C@@H]2C[C@@H]1C=CC2    ZINC000100247549
NCC(F)(F)C(N)=O    ZINC000196471265
Cc1ccc(C(N)=O)[nH]1    ZINC000113467798
[C-]#[N+]CC(=O)NCC=C    ZINC000104461672
N#CC1(C(N)=O)CCC1    ZINC000082730582
Cc1[nH]ccc1C(N)=O    ZINC000104652065
N#CC[C@H]1CCC(=O)N1    ZINC000020285956
N#CCC(=O)NC1CC1    ZINC000002759098
Cn1ccc(C(N)=O)c1    ZINC000039073764
C/C=C(\C)C(=O)NC#N    ZINC001143950641
NC(=O)Cc1ccc[nH]1    ZINC000034405481
C[C@H]1C[C@@H]1C(=O)NC#N    ZINC000086076724
Cc1c[nH]cc1C(N)=O    ZINC000225377064
Cn1cccc1C(N)=O    ZINC000003262883
CNC(=O)c1cc[nH]c1    ZINC000104592347
C#CCNC(=O)C(=C)N    ZINC001219879360
C[C@@]1(C#N)CCC(=O)N1    ZINC000008616915
N#CC[C@@H]1CCC(=O)N1    ZINC000020285953
Cc1cc[nH]c1C(N)=O    ZINC000095930257
C[C@]1(C#N)CCC(=O)N1    ZINC000004706390
CNC(=O)c1ccc[nH]1    ZINC000071791049
C=CCNC(=O)CC#N    ZINC000001603647
CC(C)=CC(=O)NC#N    ZINC000300826410
CNC(=O)C1(C#N)CC1    ZINC000087671546
CNC(=O)[C@@H](F)Cl    ZINC000002525278
CNC(=O)[C@H](F)Cl    ZINC000008698289
NC(=O)COC(F)F    ZINC000307466237
O=CNCc1ccco1    ZINC000001529539
CNC(=O)c1ccoc1    ZINC000070187179
Cc1cocc1C(N)=O    ZINC000306986642
C#CCNC(=O)C(C)=O    ZINC000104697789
CC(=O)Nc1ccco1    ZINC000000334494
NC(=O)Cc1ccco1    ZINC000038350042
Cc1coc(C(N)=O)c1    ZINC000113468444
CNC(=O)c1ccco1    ZINC000004099604
Cc1ccc(C(N)=O)o1    ZINC000002750187
Cc1ccoc1C(N)=O    ZINC000037389762
NC(=O)Cc1ccoc1    ZINC000104655129
Cc1cc(C(N)=O)co1    ZINC000140914427
Cc1occc1C(N)=O    ZINC000034448095
NC(=O)Cc1cc[nH]n1    ZINC000078724341
NC(=O)c1cc(N)c[nH]1    ZINC000020282304
NC(=O)c1cccn1N    ZINC000038809839
Cn1cnc(C(N)=O)c1    ZINC000034310940
Cc1nc(C(N)=O)c[nH]1    ZINC000078724808
CNC(=O)c1cn[nH]c1    ZINC000036164890
Cn1ccc(C(N)=O)n1    ZINC000013466603
CC(=O)Nc1cn[nH]c1    ZINC000035238753
NC(=O)Cn1cccn1    ZINC000034211654
Cc1[nH]cnc1C(N)=O    ZINC000027977757
CNC(=O)c1ncc[nH]1    ZINC000039346788
Cn1ccnc1C(N)=O    ZINC000001401586
Cn1cncc1C(N)=O    ZINC000016123785
Cc1cc(C(N)=O)[nH]n1    ZINC000010342264
Cn1nccc1C(N)=O    ZINC000002565643
Cn1nccc1NC=O    ZINC000003852665
NC(=O)Cc1ncc[nH]1    ZINC000080602467
Cc1c[nH]nc1C(N)=O    ZINC000078317844
Cc1n[nH]cc1C(N)=O    ZINC000070214635
NC(=O)Cc1cn[nH]c1    ZINC000138686901
[N-]=[N+]=C1CCCNC1=O    ZINC000055169010
CC(=O)Nc1cc[nH]n1    ZINC000008733367
CNC(=O)c1c[nH]cn1    ZINC000032249807
CC(=O)Nc1c[nH]cn1    ZINC000013354640
CNC(=O)c1cc[nH]n1    ZINC000070187442
N#CNC(=O)[C@@H]1CCN1    ZINC000307086894
CC(=O)Nc1ncc[nH]1    ZINC000013354633
Cn1cc(C(N)=O)cn1    ZINC000034324446
NC(=O)Cn1ccnc1    ZINC000000105135
NC(=O)Cc1cnc[nH]1    ZINC000034354602
NC(=O)C1=CCCCC1    ZINC000079830948
O=C1N[C@@H]2CCCC[C@H]12    ZINC000004262583
NC(=O)C1CC2(CC2)C1    ZINC000217751034
C=CC[C@@H]1CCNC1=O    ZINC000032302129
O=C1C[C@H](C2CC2)CN1    ZINC000039094776
CC1=C(C(N)=O)CCC1    ZINC000307419292
O=C1NC2CCC1CC2    ZINC000001760647
O=C1N[C@@H]2C[C@H]1CCC2    ZINC000038888248
C[C@@]12CCC[C@H]1C(=O)N2    ZINC000034448101
NC(=O)C=C1CCCC1    ZINC000072272733
CC12CC(C(N)=O)(C1)C2    ZINC000223537522
O=C1NC[C@@H]2CCC[C@@H]12    ZINC000034141704
O=C1NC[C@H]2CCC[C@@H]12    ZINC000034141703
CCC1=C(C)CNC1=O    ZINC000000404205
O=C1N[C@@H]2C[C@@H]1CCC2    ZINC000104595192
NC(=O)C[C@@H]1C=CCC1    ZINC000002044101
O=C1C[C@@H]2CCC[C@@H]2N1    ZINC000039094772
NC(=O)[C@]12C[C@H]1CCC2    ZINC000104634186
C=CCNC(=O)/C=C\C    ZINC000008613230
C#C[C@@H](C)NC(=O)CC    ZINC000104725908
C=C[C@H]1C[C@H]1C(=O)NC    ZINC000045071041
NC(=O)[C@@H]1CC=CCC1    ZINC000005189163
CNC(=O)C1=CCCC1    ZINC000104617740
NC(=O)C12CC(C1)CC2    ZINC000104650085
NC(=O)C1[C@@H]2CCC[C@@H]12    ZINC000104655036
CC1=CC(C)(C)NC1=O    ZINC000039248231
CC(=O)NC12CC(C1)C2    ZINC000219704535
O=C1CC2(CCCC2)N1    ZINC000039167976
C=CCNC(=O)C(=C)C    ZINC000001841385
C#CC(=O)N[C@@H](C)CC    ZINC000135079782
C=CCNC(=O)C1CC1    ZINC000005899083
O=C1NCC12CCCC2    ZINC000104618583
O=C1N[C@H]2CCCC[C@@H]12    ZINC000002387069
C#C[C@H](C)NC(=O)CC    ZINC000104725906
C=C(C)[C@@]1(C)CC(=O)N1    ZINC000072481869
O=C1CCCC2(CC2)N1    ZINC000038212555
O=C1N[C@H]2CCCC[C@H]12    ZINC000004262584
C=C(C)[C@]1(C)CC(=O)N1    ZINC000072481868
O=C1N[C@H]2C[C@H]1CCC2    ZINC000104595186
CCC1=C(C)C(=O)NC1    ZINC000033836298
C#CC(=O)N[C@H](C)CC    ZINC000135079767
O=C1NC[C@@H]2CCC[C@H]12    ZINC000034141706
NC(=O)C[C@H]1C=CCC1    ZINC000001690618
C=C[C@H]1C[C@@H]1C(=O)NC    ZINC000045071043
C=C[C@@H]1C[C@@H]1C(=O)NC    ZINC000045071047
C=C1CC(C)(C)NC1=O    ZINC000034410669
O=C1NC[C@H]2CCC[C@H]12    ZINC000034141705
C=C=CCNC(=O)CC    ZINC001141380127
NC(=O)[C@H]1CC12CCC2    ZINC000104634149
O=C1NCCC12CCC2    ZINC000104612381
C=C[C@@H]1C[C@H]1C(=O)NC    ZINC000045071045
O=C1N[C@@H]2CCCC[C@@H]12    ZINC000004262582
C[C@]12CCC[C@H]1C(=O)N2    ZINC000034448103
NC(=O)CC1=CCCC1    ZINC000104561580
C=CCC[C@H]1CC(=O)N1    ZINC000039147366
CNC(=O)[C@H]1CC12CC2    ZINC000606242235
O=C(NC1CC1)C1CC1    ZINC000000390968
NC(=O)[C@@H]1CC12CCC2    ZINC000104634152
C=CCC(=O)NC1CC1    ZINC000198628276
O=C1N[C@H]2C[C@@H]1CCC2    ZINC000038888247
C#CC(C)(C)NC(C)=O    ZINC000001075941
C=CCC[C@@H]1CC(=O)N1    ZINC000039147365
C#CCNC(=O)CCC    ZINC000042206214
O=C1NC[C@H]2CC[C@H]1C2    ZINC000100993435
CNC(=O)[C@@H]1CC12CC2    ZINC000606242236
C=CCNC(=O)/C=C/C    ZINC000001571301
O=C1C[C@@H](C2CC2)CN1    ZINC000039094775
C#CCC(C)(C)C(N)=O    ZINC000001721070
O=C1CC2(CCC2)CN1    ZINC000085300029
C=CC[C@H]1CCNC1=O    ZINC000034165228
NC(=O)C1[C@H]2CCC[C@H]12    ZINC000104655042
NC(=O)[C@H]1C[C@@H]1C1CC1    ZINC000307406828
NC(=O)[C@H]1[C@@H]2CCC[C@@H]21    ZINC000104643982
NC(=O)[C@H]1CC=CCC1    ZINC000005600369
O=C1CCC2(CCC2)N1    ZINC000196210962
O=CNC1=CCCCC1    ZINC000006691800
Cc1oncc1C(N)=O    ZINC000037389766
N#CNC(=O)C1COC1    ZINC001181009973
Cc1conc1C(N)=O    ZINC000104640092
N#CNC(=O)C1(O)CC1    ZINC001181530445
CNC(=O)c1cocn1    ZINC000113527579
CC(=O)Nc1cnoc1    ZINC000039953832
Cc1ocnc1C(N)=O    ZINC000150160917
NC(=O)Cc1ccon1    ZINC000040546534
C#CC(=O)NCC(N)=O    ZINC000135334111
CNC(=O)c1cnco1    ZINC000144613328
Cc1nocc1C(N)=O    ZINC000104637986
CCC(=O)C(=O)NC#N    ZINC001143972031
C#CCNC(=O)C(N)=O    ZINC000218184027
N#CNC(=O)[C@H]1CCO1    ZINC001181588115
CNC(=O)c1ccon1    ZINC000070191495
NC(=O)c1occc1N    ZINC000104599207
Cc1cc(C(N)=O)on1    ZINC000034089283
Cc1nc(C(N)=O)co1    ZINC000022606247
N#CNC(=O)[C@@H]1CCO1    ZINC001181588107
NC(=O)Cc1cnoc1    ZINC000079567162
Cc1ncoc1C(N)=O    ZINC000002565730
Cc1cc(C(N)=O)no1    ZINC000000401316
CC(=O)Nc1ccon1    ZINC000070225293
NC(=O)Cn1cncn1    ZINC000002508559
NC(=O)Cc1cn[nH]n1    ZINC000096527936
NC(=O)c1cn[nH]c1N    ZINC000017039868
Cn1ncc(C(N)=O)n1    ZINC000104586232
Nc1nc[nH]c1NC=O    ZINC000026893858
NC(=O)c1nc(N)c[nH]1    ZINC000112932237
NC(=O)c1cc(N)[nH]n1    ZINC000042384151
NC(=O)c1n[nH]cc1N    ZINC000001072662
NC(=O)Cc1ncn[nH]1    ZINC000035146883
Cn1nncc1C(N)=O    ZINC000104646614
CNC(=O)c1nc[nH]n1    ZINC000059480935
Cc1n[nH]nc1C(N)=O    ZINC000204074313
Cn1cc(C(N)=O)nn1    ZINC000082258750
NC(=O)c1cncn1N    ZINC000088189582
Nc1n[nH]cc1NC=O    ZINC000072232658
NC(=O)Cn1ccnn1    ZINC000109479368
Cn1cnc(C(N)=O)n1    ZINC000113034715
CC(=O)Nn1cnnc1    ZINC000002037314
CNC(=O)c1c[nH]nn1    ZINC000070190765
Cc1n[nH]c(C(N)=O)n1    ZINC000038891745
CC(=O)Nn1ccnn1    ZINC000167355545
O=C1CNCC2(CC2)N1    ZINC000066323470
CC(C)NC(=O)CC#N    ZINC000000152958
CC(=O)N[C@H](C)CC#N    ZINC000050336282
CC(C)(C#N)CC(N)=O    ZINC000075522105
CCC[C@@H](C#N)C(N)=O    ZINC000005785359
CCC(=O)N[C@H](C)C#N    ZINC000040350502
O=C1CCC2(CNC2)N1    ZINC000091305889
O=C1NC[C@H]2CC[C@H]1N2    ZINC000100103376
C#CC(=O)NCCNC    ZINC000054244238
CC(=O)N[C@@H](C)CC#N    ZINC000050336280
NC(=O)C1[C@@H]2CNC[C@@H]12    ZINC000102199714
CCC[C@H](C#N)C(N)=O    ZINC000001598911
NC(=O)/C=C\[C@@H]1C[C@@H]1N    ZINC000361651645
NC(=O)C12CC(C1)CN2    ZINC000215313876
CC[C@@H](C#N)C(=O)NC    ZINC000044808830
CC(C)(C)C(=O)NC#N    ZINC000029562902
NC(=O)/C=C/[C@H]1C[C@H]1N    ZINC000218692803
NC(=O)C1=CNCCC1    ZINC000100013778
CC[C@](C)(C#N)C(N)=O    ZINC000083598441
CC(C)[C@@H](C#N)C(N)=O    ZINC000005733005
O=C1CC2(CNC2)CN1    ZINC000076914620
C#CCNC(=O)CCN    ZINC000019439993
NC(=O)/C=C/[C@H]1C[C@@H]1N    ZINC000218692872
O=C1NC[C@@H]2CCN[C@H]12    ZINC000095742603
CC(C)[C@H](C#N)C(N)=O    ZINC000001598910
O=C1N[C@@H]2C[C@@H]1NCC2    ZINC000201508492
NC(=O)[C@@H]1C[C@H]2C[C@@H]2N1    ZINC000100794230
NC(=O)/C=C\[C@@H]1C[C@H]1N    ZINC000361651654
CCCNC(=O)CC#N    ZINC000002768433
NC(=O)C1[C@H]2CNC[C@H]12    ZINC000102199707
NC(=O)[C@@H]1C[C@@H]2C[C@@H]2N1    ZINC000035822569
CCNC(=O)[C@@H](C)C#N    ZINC000044808860
C#CCNC(=O)[C@@H](C)N    ZINC000019488538
NC(=O)[C@H]1[C@@H]2CNC[C@@H]21    ZINC000103523515
CCNC(=O)[C@H](C)C#N    ZINC000044808861
CC[C@H](C#N)C(=O)NC    ZINC000044808831
NC(=O)[C@@H]1C[C@@H]2C[C@H]2N1    ZINC000100794227
N#CCCCCC(N)=O    ZINC000013532271
NC(=O)/C=C/[C@@H]1C[C@H]1N    ZINC000218692953
CC(C)CC(=O)NC#N    ZINC000086077381
O=C1NC[C@H]2CNC[C@@H]12    ZINC000084325091
O=C1NC[C@@H]2CN[C@H]1C2    ZINC000148326726
CNC(=O)C(C)(C)C#N    ZINC000044318185
O=C1C[C@H]2CNC[C@H]2N1    ZINC000079424548
CCC(=O)N[C@@H](C)C#N    ZINC000040350500
CC(=O)NC[C@H](C)C#N    ZINC000054157335
NC(=O)/C=C/[C@@H]1C[C@@H]1N    ZINC000218693045
CC[C@@](C)(C#N)C(N)=O    ZINC000083598439
CC(=O)NC(C)(C)C#N    ZINC000001667591
CC(=O)NC[C@@H](C)C#N    ZINC000054157336
CC#CC(=O)NCCN    ZINC000232613465
O=C1NCCC12CNC2    ZINC000076914618
NC(=O)[C@@H]1C[C@H]2C[C@H]2N1    ZINC000066354477
NC(=O)C(Cl)Cl    ZINC000004261780
NC(=O)c1ccsc1    ZINC000002548216
NC(=O)c1cccs1    ZINC000000153111
CNC(=O)C(F)(F)F    ZINC000001845674
NC(=O)CC(F)(F)F    ZINC000036379657
COC(=O)C#CC(N)=O    ZINC000001744474
O=C(NO)c1ccco1    ZINC000004522246
C#CCNC(=O)C(=O)O    ZINC000035320553
C#CC(=O)NCC(=O)O    ZINC000019483606
C#CCNC(=O)C(=C)F    ZINC001180120619
CO/N=C(\C#N)C(N)=O    ZINC000039233915
NC(=O)c1cnoc1N    ZINC000039119943
NC(=O)c1coc(N)n1    ZINC000088189528
CNC(=O)/C(C#N)=N/O    ZINC000015022813
Cc1nnc(C(N)=O)o1    ZINC000072194431
Cc1nonc1C(N)=O    ZINC000001273612
NC(=O)c1nc[nH]c1O    ZINC000001559082
C#CC(=O)N[C@@H]1C[C@H]1F    ZINC001143916296
NC(=O)c1ncoc1N    ZINC000035269838
NC(=O)c1n[nH]nc1N    ZINC000001653220
NC(=O)c1n[nH]c(N)n1    ZINC000019505675
CC(=O)Nc1nnn[nH]1    ZINC000005160967
Cn1nnc(C(N)=O)n1    ZINC000001742190
Cn1nnnc1C(N)=O    ZINC000090585942
NC(=O)Cn1ncnn1    ZINC000005605250
NC(=O)Cc1nnn[nH]1    ZINC000005502357
NC(=O)Cn1cnnn1    ZINC000001726464
Nc1n[nH]nc1NC=O    ZINC000005380621
C#C[C@@H](C)OCC(N)=O    ZINC001205849257
NC(=O)C1[C@@H]2COC[C@@H]12    ZINC000104647769
C/C=C/C=C/C(=O)NO    ZINC000005132796
O=C1CC2(COC2)CN1    ZINC000045028283
NC(=O)[C@H]1CCC(=O)C1    ZINC000231441078
NC(=O)CC1=CCOC1    ZINC001250081104
CNC(=O)C1CC(=O)C1    ZINC000096528044
NC(=O)C1[C@H]2COC[C@H]12    ZINC000104647764
NC(=O)C1=COCCC1    ZINC000072242364
O=CNCC(=O)C1CC1    ZINC000072206823
C#CC(=O)NCCOC    ZINC000082266222
O=C1CCCCNC1=O    ZINC000038888457
CC1(C)CNC(=O)C1=O    ZINC000095617051
O=C1COC2(CC2)CN1    ZINC000091692863
CC(=O)C1(C(N)=O)CC1    ZINC000039068265
O=C1CCCNC(=O)C1    ZINC000059360148
NC(=O)[C@H]1CCC=CO1    ZINC000034101921
C#C[C@H](C)OCC(N)=O    ZINC001205849258
C/C=C/C=C\C(=O)NO    ZINC000008627644
CC1(C)NC(=O)CC1=O    ZINC000039616269
NC(=O)[C@H]1[C@@H]2COC[C@@H]21    ZINC000104594823
O=C1COCC2(CC2)N1    ZINC000085224193
O=C1NC[C@@H]2CC[C@H]1O2    ZINC000072194339
NC(=O)[C@H]1CCCC1=O    ZINC000039375863
C[C@H]1CNC(=O)CC1=O    ZINC000077028044
O=C1NCCOC12CC2    ZINC000200353317
CC#CC(=O)NCCO    ZINC000147109550
C#CCNC(=O)COC    ZINC000035287566
NC(=O)C1=CCOCC1    ZINC000307612278
CC(=O)C[C@H]1CC(=O)N1    ZINC000039068284
O=C1C[C@]2(CCOC2)N1    ZINC000082762198
NC(=O)C1=CCCCO1    ZINC000104638313
CC(=O)NC1CC(=O)C1    ZINC000142125794
NC(=O)[C@@H]1CCCC1=O    ZINC000039375864
NC(=O)[C@@H]1CCC(=O)C1    ZINC000231441054
O=C1CCNC(=O)CC1    ZINC000039191445
O=C1NC[C@@H]2CC[C@@H]1O2    ZINC000100403697
NC(=O)[C@@H]1CCC=CO1    ZINC000034101922
C=C=CCNC(=O)CO    ZINC001141382467
O=C1NC[C@H]2CC[C@H]1O2    ZINC000100403694
O=C(NO)C1=CCCC1    ZINC000095589020
C#CCNC(=O)CCO    ZINC000217994162
C[C@H]1CC(=O)CC(=O)N1    ZINC000090733678
C/C=C\C=C/C(=O)NO    ZINC000004809408
C/C=C\C=C\C(=O)NO    ZINC000016925396
O=C1NC[C@H]2CC[C@@H]1O2    ZINC000072194338
C[C@@H]1CNC(=O)CC1=O    ZINC000077028038
O=C1NC[C@@H]2CCO[C@H]12    ZINC000238663148
CC(=O)C[C@@H]1CC(=O)N1    ZINC000039068283
CNC(=O)C1=COCC1    ZINC000307687074
O=C1C[C@@]2(CCOC2)N1    ZINC000082762199
C[C@@H](CN)C(=O)NC#N    ZINC000086076024
O=C1NCNC12CNC2    ZINC000039095193
CNCCC(=O)NC#N    ZINC000086076002
N[C]1CCCCNC1=O    ZINC001560406281
CC(=O)NC1(C)CCC1    ZINC000040546336
NC(=O)CC1CCCC1    ZINC000020281645
C[C@@H]1CC[C@H](C)NC1=O    ZINC000034370380
CCC[C@@H]1C[C@H]1C(N)=O    ZINC000149096813
CCC1(C(=O)NC)CC1    ZINC000146150550
C[C@@H]1CCNC(=O)CC1    ZINC000006037431
CCNC(=O)CC1CC1    ZINC000070187293
CCNC(=O)[C@@H]1C[C@@H]1C    ZINC000060249896
CC(C)C(=O)NC1CC1    ZINC000005905888
C[C@@H]1CC[C@@H](C)C(=O)N1    ZINC000034370382
CC[C@H]1C(=O)NC[C@@H]1C    ZINC000016696622
CC(C)[C@H]1CCC(=O)N1    ZINC000039390958
CC[C@@]1(C)CCNC1=O    ZINC000013755861
C=CC(=O)NCCCC    ZINC000002571918
CCCC1(C(N)=O)CC1    ZINC000079185019
C=CC(=O)NC(C)(C)C    ZINC000001680818
CC(=O)N[C@@H](C)C1CC1    ZINC000070224836
CNC(=O)C1CCCC1    ZINC000005209186
C[C@H]1CC[C@@H](C(N)=O)C1    ZINC000104562808
CC[C@H]1NC(=O)[C@@H]1CC    ZINC000045069892
C[C@H]1CCNC(=O)CC1    ZINC000006030748
C=CC(C)(C)CC(N)=O    ZINC000104567138
CCNC(=O)C1(C)CC1    ZINC000060249861
C=C(C)C(=O)NC(C)C    ZINC000002557037
CC(C)(C)[C@@H]1CC(=O)N1    ZINC000039647867
CC1(C)CCC(=O)NC1    ZINC000038941962
CC(C)C[C@@H]1CC(=O)N1    ZINC000072481872
CC[C@H]1NC(=O)[C@H]1CC    ZINC000045069895
C[C@@H]1C[C@H](C)CNC1=O    ZINC000039120558
CC(C)C[C@H]1CC(=O)N1    ZINC000072481873
CCCNC(=O)C1CC1    ZINC000002171118
C[C@H](CC(N)=O)C1CC1    ZINC000101231712
CC(=O)NC1CCCC1    ZINC000005378201
CC[C@]1(C)C[C@@H]1C(N)=O    ZINC000104586721
CNC(=O)CCC1CC1    ZINC000082200131
CC(C)[C@H]1CNC(=O)C1    ZINC000057218576
CCNC(=O)[C@H]1C[C@@H]1C    ZINC000060249897
CCC(=O)NC1(C)CC1    ZINC000114666475
C[C@@H](CC(N)=O)C1CC1    ZINC000101231709
CNC(=O)[C@H]1CC1(C)C    ZINC000202218825
CNC(=O)[C@@H](C)C1CC1    ZINC000147994985
O=C1CCCCCCN1    ZINC000001708361
CC[C@]1(C)C[C@H]1C(N)=O    ZINC000104586730
CC[C@@H]1CCCNC1=O    ZINC000013760770
C=C(C)C(=O)NCCC    ZINC000033961366
CC1(C)CCCNC1=O    ZINC000042383957
CC1(C)CC(C(N)=O)C1    ZINC000032156405
CC(=O)NC1CC(C)C1    ZINC000128838565
CNC(=O)CC1CCC1    ZINC000079646530
CC[C@H]1CCNC(=O)C1    ZINC000005932981
CC(=O)NC[C@H]1C[C@@H]1C    ZINC000135992826
NC(=O)CCC1CCC1    ZINC000114866048
C[C@@H]1CCCCC(=O)N1    ZINC000005664763
C/C=C\C(=O)NCCC    ZINC000071785409
CNC(=O)CC1(C)CC1    ZINC000306567898
CC(C)NC(=O)C1CC1    ZINC000000396303
CC(=O)N[C@H]1CC1(C)C    ZINC000060259523
C[C@H]1CC(C)(C)NC1=O    ZINC000002043885
CC[C@@H]1C(=O)NC[C@H]1C    ZINC000016696628
CC(C)[C@@H]1CCNC1=O    ZINC000104694938
CC(C)[C@H]1CCNC1=O    ZINC000104694940
CC/C=C/NC(=O)CC    ZINC001142721787
CC[C@]1(C)CNC(=O)C1    ZINC000078730878
CC1(CCC(N)=O)CC1    ZINC000221021623
CC[C@@H]1CCCC(=O)N1    ZINC000034754706
CCC(=O)NC1CCC1    ZINC000082557129
CC(=O)NCC1CCC1    ZINC000070226472
C[C@H]1[C@H](C)NC(=O)[C@H]1C    ZINC000299805534
C=C(C)CNC(=O)CC    ZINC000104585540
CCCC(=O)NC1CC1    ZINC000006039154
C/C=C/C(=O)NCCC    ZINC000043761614
CCNC(=O)[C@@H]1C[C@H]1C    ZINC000060249898
CC[C@@H]1C(=O)NC[C@@H]1C    ZINC000016696624
C[C@H]1NC(=O)CC1(C)C    ZINC000078730559
C/C=C(\C)CC(=O)NC    ZINC000144368874
CC[C@H]1CCCNC1=O    ZINC000013760771
CC(C)[C@@H]1CCC(=O)N1    ZINC000039390957
CC[C@@H]1NC(=O)[C@H]1CC    ZINC000045069890
CC(C)(C(N)=O)C1CC1    ZINC000167138543
CCNC(=O)[C@H]1C[C@H]1C    ZINC000060249899
C[C@@H]1CC(C)(C)C(=O)N1    ZINC000000402324
CC1(C)NC(=O)C1(C)C    ZINC000032216893
CC[C@@]1(C)C[C@H]1C(N)=O    ZINC000104586736
C=C(C)CC(=O)NCC    ZINC000202961831
CC1(C)CCCC(=O)N1    ZINC000002028889
C[C@@H]1CC[C@H](C)C(=O)N1    ZINC000034370383
CC(C)[C@@H]1CNC(=O)C1    ZINC000057218577
CC(=O)NCCC1CC1    ZINC000078737767
NC(=O)C1CCCCC1    ZINC000000157404
C[C@@H]1CNC(=O)[C@@H](C)C1    ZINC000039120554
C[C@H](C(N)=O)C1CCC1    ZINC000079329479
CC1(C)CCNC(=O)C1    ZINC000038886912
CC[C@H]1C(=O)N[C@H]1CC    ZINC000045069887
C[C@@H]1CC(=O)NC1(C)C    ZINC000039246819
CC[C@@H]1C[C@H]1NC(C)=O    ZINC000200664221
CC(=O)NCC1(C)CC1    ZINC000223639370
CC1(C(N)=O)CCCC1    ZINC000000390795
CC[C@@H]1CCNC(=O)C1    ZINC000005923322
CCC/C=C/CC(N)=O    ZINC000104591188
C=C(C)CCNC(C)=O    ZINC000201447492
CC[C@]1(C)CCNC1=O    ZINC000013755862
CC[C@@]1(C)CNC(=O)C1    ZINC000078730875
C[C@H]1CC[C@H](C(N)=O)C1    ZINC000104562800
CNC(=O)C1(C)CCC1    ZINC000141787243
C=CCNC(=O)C(C)C    ZINC000005905893
O=CNC1CCCCC1    ZINC000000332634
CC[C@@]1(C)C[C@@H]1C(N)=O    ZINC000104586725
C[C@@H]1CC(C)(C)NC1=O    ZINC000001691701
CCC(=O)NCC1CC1    ZINC000070225494
C[C@@H](C(N)=O)C1CCC1    ZINC000079329483
C[C@H]1CC(C)(C)C(=O)N1    ZINC000000402323
CC[C@H]1CCCC(=O)N1    ZINC000034754707
CC(=O)NC[C@@H]1C[C@@H]1C    ZINC000135992913
C[C@@H]1CC[C@@H](C(N)=O)C1    ZINC000104562805
CC(=O)NC[C@@H]1C[C@H]1C    ZINC000135992873
CC[C@H]1C(=O)NC[C@H]1C    ZINC000016696626
C[C@@H]1CC[C@H](C(N)=O)C1    ZINC000104562797
C/C=C/C(=O)NC(C)C    ZINC000038301390
NC(=O)CCCC1CC1    ZINC000118307198
C[C@H]1CC[C@H](C)C(=O)N1    ZINC000034370381
CC(C)(C)[C@H]1CC(=O)N1    ZINC000039647868
C[C@H]1CC(=O)NC1(C)C    ZINC000039246820
CC/C=C/CC(=O)NC    ZINC000038198313
C[C@H]1C(=O)N[C@@H](C)[C@@H]1C    ZINC000104625086
CNC(=O)CC=C(C)C    ZINC000144077225
C[C@H]1CCCCC(=O)N1    ZINC000001593006
CNC(=O)[C@H](C)C1CC1    ZINC000147995150
CCC[C@@H]1CNC(=O)C1    ZINC000034241959
C[C@H]1CNC(=O)[C@H](C)C1    ZINC000039120557
C[C@H]1CNC(=O)[C@@H](C)C1    ZINC000039120553
CCC1(NC(C)=O)CC1    ZINC000203783573
CC(=O)NC[C@H]1C[C@H]1C    ZINC000135992784
CCNC(=O)C1CCC1    ZINC000070186755
CCC[C@H]1CNC(=O)C1    ZINC000034241957
C[C@@H]1NC(=O)CC1(C)C    ZINC000078730567
CCC1(C(N)=O)CCC1    ZINC000079165787
NC(=O)c1ccns1    ZINC000032156594
NC(=O)c1cscn1    ZINC000002046868
O=CNc1nccs1    ZINC000003076363
NC(=O)c1nccs1    ZINC000022113384
NC(=O)c1ccsn1    ZINC000032156430
NC(=O)c1cncs1    ZINC000033606455
NC(=O)c1cc(O)no1    ZINC000001601705
Nc1nonc1NC=O    ZINC000001082933
NC(=O)c1nc(=O)[nH][nH]1    ZINC000306675879
O=C(O)[C]1CCC(=O)N1    ZINC001560407680
NC(=O)c1nonc1N    ZINC000005670118
NC(=O)c1nn[nH]c1O    ZINC000006494791
[N-]=[N+]=C(C(N)=O)C(N)=O    ZINC000004898183
NC(=O)c1nnc(N)o1    ZINC000001080906
NC(=O)c1cc(F)c[nH]1    ZINC000104593433
N#CNC(=O)[C@H]1C[C@@H]1F    ZINC001143445886
C[C@H](O)CC(=O)NC#N    ZINC001181357139
CCOCC(=O)NC#N    ZINC000086077684
NC(=O)[C@H]1CNC(=O)C1    ZINC000004301265
NC(=O)[C@@H]1CNC(=O)C1    ZINC000004301264
CO[C@H](C)C(=O)NC#N    ZINC000163865704
NC(=O)[C@@H]1CCC(=O)N1    ZINC000004403946
CC1=NO[C@@H](C(N)=O)C1    ZINC001540380086
N#CC[C@H](O)CC(N)=O    ZINC000002581357
C[C@@H]1NC(=O)CNC1=O    ZINC000004899706
O=C1CC(=O)NCCN1    ZINC000001721186
NC(=O)[C@H]1CCC(=O)N1    ZINC000004764135
N#CCC(=O)NCCO    ZINC000002170505
NC(=O)[C@@H]1C[C@@H]1C(N)=O    ZINC000059662825
C[C@@H]1CNC(=O)C(=O)N1    ZINC000005179905
CN1CC(=O)NCC1=O    ZINC000001586823
C=CCNC(=O)C(N)=O    ZINC000059507117
CC1=NO[C@H](C(N)=O)C1    ZINC000219478719
C#CC(=O)NCCON    ZINC001143914612
CC(C)(O)C(=O)NC#N    ZINC000238171011
NC(=O)C(=O)NC1CC1    ZINC000059446801
C[C@H]1CNC(=O)C(=O)N1    ZINC000006481435
C[C@@H](O)CC(=O)NC#N    ZINC001181357163
O=C1C/C(=N\O)CCN1    ZINC000144086705
N#CC[C@@H](O)CC(N)=O    ZINC000002581356
NC(=O)C1(C(N)=O)CC1    ZINC000001692815
CN1CCNC(=O)C1=O    ZINC000015774949
CCNC(=O)CN=[N+]=[N-]    ZINC000100459064
N#CNC(=O)[C@@H](N)CN    ZINC001220225204
C[C@H]1CNC(=O)[C@H](N)C1    ZINC000213685427
C[C@]1(C(N)=O)CCNC1    ZINC000062889561
C[C@H]1CCNC(=O)[C@@H]1N    ZINC000088189525
C[C@H]1CCNC(=O)[C@H]1N    ZINC000088189527
CNCC(=O)NC1CC1    ZINC000004206383
C[C@H](N)C(=O)NC1CC1    ZINC000011957312
C[C@@H]1C(=O)NCCN1C    ZINC000039077644
CC[C@H]1CNC(=O)CN1    ZINC000034797533
NC(=O)C[C@@H]1CCCN1    ZINC000042165732
NCC(=O)NCC1CC1    ZINC000019488236
NC(=O)CC1CC(N)C1    ZINC000642882257
CC(=O)NCC1CNC1    ZINC000034610712
NCCNC(=O)C1CC1    ZINC000019423153
CCNC(=O)C1CNC1    ZINC000072301111
C[C@@]1(C(N)=O)CCCN1    ZINC000019749513
C=CCNCCC(N)=O    ZINC000019736931
C[C@@H]1CC[C@@H](N)C(=O)N1    ZINC000104650386
CC1(C)CNC(=O)CN1    ZINC000082411216
C=C(C)C(=O)NCCN    ZINC000034327595
CC1(C)CNCC(=O)N1    ZINC000072233200
NCC[C@H]1CNC(=O)C1    ZINC000082411215
C=CCNC(=O)[C@H](C)N    ZINC000011957318
C[C@H]1CNC(=O)CCN1    ZINC000019090848
NC[C@H]1CCCNC1=O    ZINC000060274904
NC(=O)C1CCNCC1    ZINC000003860530
NCC1(CC(N)=O)CC1    ZINC000215250427
CC(=O)N[C@@H]1CCNC1    ZINC000002522720
NC[C@H]1CCCC(=O)N1    ZINC000068575384
NCCC(=O)NC1CC1    ZINC000011755110
C[C@@H]1CNC(=O)[C@H](N)C1    ZINC000213685489
C[C@H]1NC(=O)CC[C@@H]1N    ZINC000076572154
CCN1CCNC(=O)C1    ZINC000039077681
CCNC1(C(N)=O)CC1    ZINC000222221524
C[C@H]1CC[C@H](N)C(=O)N1    ZINC000104597644
CN1CCNC(=O)CC1    ZINC000001577586
CNC(=O)CNC1CC1    ZINC000019398486
N[C@@H]1CCCNC(=O)C1    ZINC000059837094
CN1CC[C@@H](C(N)=O)C1    ZINC000142857912
C[C@H]1CNC(=O)[C@H](C)N1    ZINC000039095698
C[C@@H]1CNC(=O)[C@@H](C)N1    ZINC000038281974
C[C@@H]1CCNC(=O)[C@@H]1N    ZINC000088189524
NC[C@@H]1CCC(=O)NC1    ZINC000082411210
NC(=O)C[C@@H]1CCNC1    ZINC000059688074
CC1(C)NCCNC1=O    ZINC000003617595
C[C@]1(CN)CCC(=O)N1    ZINC000084249743
NC[C@H]1CCNC(=O)C1    ZINC000077031585
NC[C@@H]1CCNC(=O)C1    ZINC000077031582
CCN[C@H]1CCNC1=O    ZINC000070560784
CN[C@H]1CCCNC1=O    ZINC000050396497
CN(C)C1(C(N)=O)CC1    ZINC000039077669
C[C@]1(C(N)=O)CCCN1    ZINC000019749514
N[C@H]1CCNC(=O)CC1    ZINC000083267406
NC[C@H]1CCC(=O)NC1    ZINC000082411211
NC(=O)CC1(N)CCC1    ZINC000074941845
C[C@H]1CC[C@@H](N)C(=O)N1    ZINC000104597648
C[C@@H]1NC(=O)CC[C@@H]1N    ZINC000076572156
N[C@H]1CCCC(=O)NC1    ZINC000083267408
CNC(=O)[C@@H]1CCCN1    ZINC000019413552
C[C@H]1C(=O)NCCN1C    ZINC000039077645
CC1(C)C(=O)NC[C@H]1N    ZINC000076572139
C[C@@H]1CNC(=O)CCN1    ZINC000019090844
CCC(=O)NC1CNC1    ZINC000085255744
C[C@@H]1NCCCNC1=O    ZINC000078737820
CN[C@@H]1CCCNC1=O    ZINC000050396496
NC(=O)[C@@H]1CCC[C@@H]1N    ZINC000004262536
NC(=O)[C@@H]1CCCNC1    ZINC000000404452
NC(=O)[C@H]1CCC[C@@H]1N    ZINC000034386046
CC1(C)CNC(=O)[C@H]1N    ZINC000104602241
C[C@](N)(C(N)=O)C1CC1    ZINC000037460078
C[C@@H](N)C(=O)NC1CC1    ZINC000019809580
C[C@H]1CNC(=O)[C@@H](N)C1    ZINC000201938528
C[C@H]1NCCCNC1=O    ZINC000078737814
CNC(=O)[C@H]1CCNC1    ZINC000019686046
NC(=O)[C@@H](N)CC1CC1    ZINC000083144547
NC(=O)[C@H]1CCCNC1    ZINC000000404453
C=CCNC(=O)[C@@H](C)N    ZINC000019488259
NC(=O)C[C@H]1CCCN1    ZINC000042165731
C[C@@H]1CCNC(=O)[C@H]1N    ZINC000088189526
CC[C@@H]1NCCNC1=O    ZINC000005908215
CC[C@H]1NCCNC1=O    ZINC000005907687
NC(=O)[C@H]1CCC[C@H]1N    ZINC000002387041
C[C@@H]1CNC(=O)[C@@H](N)C1    ZINC000201938556
NC(=O)C[C@H](N)C1CC1    ZINC000044252343
CC1(C)CNC(=O)[C@@H]1N    ZINC000104602236
CC1(C)C(=O)NC[C@@H]1N    ZINC000076572144
C[C@@]1(CN)CCC(=O)N1    ZINC000084249746
C[C@@](N)(C(N)=O)C1CC1    ZINC000037460079
CC(=O)NC1CC(N)C1    ZINC000036256443
NC(=O)C[C@@H](N)C1CC1    ZINC000044252340
C[C@@H]1NC(=O)CC[C@H]1N    ZINC000076572150
C[C@@]1(C(N)=O)CCNC1    ZINC000062889562
C[C@@]1(N)CCCNC1=O    ZINC000104563797
O=C1CCNCCCN1    ZINC000088189920
CNC[C@@H]1CCC(=O)N1    ZINC000020285947
NC(=O)[C@@H]1CCC[C@H]1N    ZINC000034386045
NC[C@@H]1CCCC(=O)N1    ZINC000068575387
NC[C@@H]1CCCNC1=O    ZINC000060274908
CNC(=O)[C@H]1CCCN1    ZINC000002526311
N[C@H]1CCCCNC1=O    ZINC000003785353
CN1CC[C@H](C(N)=O)C1    ZINC000146882009
NC(=O)C[C@H]1CCNC1    ZINC000059688076
C[C@@H]1CN[C@@H](C)C(=O)N1    ZINC000075523169
CCN1CC(C(N)=O)C1    ZINC000118587426
C[C@@H]1CC[C@H](N)C(=O)N1    ZINC000104650379
NC(=O)[C@H]1CCCCN1    ZINC000003883560
CC(=O)N[C@H]1C[C@H](N)C1    ZINC000261506901
CNC(=O)[C@@H]1CCNC1    ZINC000019686044
CC[C@@H]1CNC(=O)CN1    ZINC000034797532
C[C@H]1CC(=O)NCCN1    ZINC000039120606
N[C@@H]1CCCCNC1=O    ZINC000003785357
NCC(=O)NC1CCC1    ZINC000052210884
NCC[C@@H]1CCC(=O)N1    ZINC000038522589
C[C@@H]1CC(=O)NCCN1    ZINC000039120604
NC(=O)[C@@H]1CCCCN1    ZINC000000168024
CN1CCC[C@@H]1C(N)=O    ZINC000034256744
C[C@H]1NC(=O)CC[C@H]1N    ZINC000076572145
N[C@@H]1CCNC(=O)CC1    ZINC000083267407
NCC[C@H]1CCC(=O)N1    ZINC000038522590
CN1CCCNC(=O)C1    ZINC000039189085
C[C@]1(N)CCCNC1=O    ZINC000038233844
CCN[C@@H]1CCNC1=O    ZINC000070560783
NC(=O)C1(N)CCCC1    ZINC000002383265
C=CCNC(=O)CNC    ZINC000019508090
N[C@H]1CCCNC(=O)C1    ZINC000059563152
CN1CCC[C@H]1C(N)=O    ZINC000034256746
C=CCNC(=O)CCN    ZINC000011755111
NCC[C@@H]1CNC(=O)C1    ZINC000082411214
NC(=O)[C@H]1CC[C@@H](N)C1    ZINC000085009332
NC(=O)CN1CCCC1    ZINC000000394090
C=C(N)C(=O)NCCC    ZINC001220234917
CC(=O)N[C@H]1CCNC1    ZINC000002572185
N[C@@H]1CCCC(=O)NC1    ZINC000083267409
NC(=O)C(F)(F)Cl    ZINC000003880139
NC(=O)c1nncs1    ZINC000072206963
NC(=O)c1cnns1    ZINC000035687601
NC(=O)c1csnn1    ZINC000001718901
NC(=O)c1cnsn1    ZINC000035687469
CC1=CSCC(=O)N1    ZINC000003846685
O=C1CCCC(=S)N1    ZINC000005188120
NC(=O)c1nc[nH]c1F    ZINC000004771527
CNC(=O)/C=C/C(=O)O    ZINC000001590006
NC(=O)[C@H]1C[C@H]1C(=O)O    ZINC000037461415
NC(=O)[C@H]1CCC(=O)O1    ZINC000068605934
O=C(O)[C@@H]1CCC(=O)N1    ZINC000003598263
C[C@@H]1NC(=O)COC1=O    ZINC000036455695
NC(=O)[C@H]1C[C@@H]1C(=O)O    ZINC000037461417
COC(=O)/C=C\C(N)=O    ZINC000104328780
CNC(=O)/C=C\C(=O)O    ZINC000100009998
NC(=O)[C@@H]1C[C@H]1C(=O)O    ZINC000037461416
COC(=O)[C@@H]1CC(=O)N1    ZINC000034091015
O=C(O)[C@H]1CNC(=O)C1    ZINC000019088167
O=C(O)[C@H]1CCNC1=O    ZINC000034067195
NC(=O)C1(C(=O)O)CC1    ZINC000000155796
COC(=O)/C=C/C(N)=O    ZINC000001868607
C=C(NC(C)=O)C(=O)O    ZINC000001596730
O=C(O)C[C@@H]1CC(=O)N1    ZINC000039291940
C=C(CC(N)=O)C(=O)O    ZINC000001657058
C=CCNC(=O)C(=O)O    ZINC000020184931
O=C(O)C(=O)NC1CC1    ZINC000020184929
NC(=O)C1=COCCO1    ZINC000004530362
CC(=O)N/C=C/C(=O)O    ZINC000031638162
CC(=O)O[C@H]1CC(=O)N1    ZINC000004521094
O=C(O)[C@@H]1CNC(=O)C1    ZINC000019088164
C[C@H]1NC(=O)COC1=O    ZINC000036455694
NC(=O)[C@@H]1C[C@@H]1C(=O)O    ZINC000037461418
O=C(O)C[C@H]1CC(=O)N1    ZINC000039291938
CC(=O)O[C@@H]1CC(=O)N1    ZINC000004521093
O=C(O)[C@@H]1CCNC1=O    ZINC000034067194
C=CC(=O)NCC(=O)O    ZINC000001565157
O=C(O)[C@H]1CCC(=O)N1    ZINC000003598262
CC(=O)N/C=C\C(=O)O    ZINC000004742710
NC(=O)/C=C(\N)C(N)=O    ZINC000100069957
NC(=O)/C=C(/N)C(N)=O    ZINC000100421786
NC(=O)C12CC(F)(C1)C2    ZINC000104637827
C=C[C@@H](C)OCC(N)=O    ZINC000705983861
CCO[C@@H]1CCC(=O)N1    ZINC000004100117
O=C1NCCC[C@H]1CO    ZINC000104582334
O=C(CO)NCC1CC1    ZINC000036757682
CC(C)C(=O)CNC=O    ZINC000072206825
NC(=O)[C@@H]1CCC[C@@H]1O    ZINC000002516848
C[C@]1(O)CCC(=O)NC1    ZINC000098086066
C[C@@H]1NC(=O)CC[C@@H]1O    ZINC000091366434
CNC(=O)[C@H]1C[C@@H](O)C1    ZINC001440943375
C[C@@H]1NC(=O)CC[C@H]1O    ZINC000039167996
CCO[C@H]1CCC(=O)N1    ZINC000004100118
O=C1NCCC[C@@H]1CO    ZINC000104582331
C[C@@H]1OCC[C@H]1C(N)=O    ZINC000086755632
CCC1(C(N)=O)COC1    ZINC000258779681
CCC(=O)NC[C@@H]1CO1    ZINC000095097013
CNC(=O)[C@H]1CCCO1    ZINC000033622763
NC(=O)[C@@H]1CCCOC1    ZINC000034924709
NC(=O)CC1(O)CCC1    ZINC000113567809
NC(=O)C1(CO)CCC1    ZINC000029865934
C[C@@](O)(C(N)=O)C1CC1    ZINC000050976544
C=C(C)C(=O)NCOC    ZINC000002243072
C=C[C@H](C)OCC(N)=O    ZINC000705983862
O=C1C[C@H](CCO)CN1    ZINC000097053661
CC(=O)N[C@H]1C[C@H](O)C1    ZINC001646511885
C[C@]1(CO)CNC(=O)C1    ZINC000095884008
O=C1C[C@@H](CO)CCN1    ZINC000072194088
NC(=O)C[C@H]1CCOC1    ZINC000143468317
CNC(=O)C1(CO)CC1    ZINC000221391656
NC(=O)C1(O)CCCC1    ZINC000039318224
CCO[C@@H]1C[C@@H]1C(N)=O    ZINC000306593885
C[C@H]1OCC[C@@H]1C(N)=O    ZINC000086755634
COCC(=O)NC1CC1    ZINC000070237393
NC(=O)[C@H]1CCC[C@H]1O    ZINC000039284318
O=C1NCC[C@H]1CCO    ZINC000095933487
O=C1CCC[C@H](O)CN1    ZINC000083267424
C=C(C)C(=O)NCCO    ZINC000002571966
COC[C@H]1CNC(=O)C1    ZINC000104694786
C[C@H]1NC(=O)CC[C@H]1O    ZINC000091366432
O=C1C[C@@H](CCO)CN1    ZINC000097053666
C[C@](O)(C(N)=O)C1CC1    ZINC000050976541
C=CC(=O)NCCCO    ZINC000035607194
CC1(NC(=O)CO)CC1    ZINC001126215770
C[C@@]1(O)CCC(=O)NC1    ZINC000098086067
CC(=O)CCCC(N)=O    ZINC000034528061
CC(=O)N[C@@H]1CCOC1    ZINC000082350224
CC[C@@H]1COCC(=O)N1    ZINC000019092459
CNC(=O)[C@@H](O)C1CC1    ZINC001629378054
C[C@@H]1OCC[C@@H]1C(N)=O    ZINC000086755637
C[C@H]1NC(=O)CC[C@@H]1O    ZINC000091366433
CC(=O)N[C@@H](C)C(C)=O    ZINC000001689755
CC1(C)COCC(=O)N1    ZINC000011691811
C[C@H](O)C(=O)NC1CC1    ZINC000036757536
C[C@@H]1OC(C)(C)NC1=O    ZINC000001665399
C[C@@H]1C[C@@H](C(N)=O)CO1    ZINC000162164457
C[C@H]1OCC[C@H]1C(N)=O    ZINC000086755630
NC(=O)[C@H]1CCCOC1    ZINC000034924708
NC(=O)COCC1CC1    ZINC000048193447
COC1CC(C(N)=O)C1    ZINC000218009890
O=C1CC[C@@H](O)CCN1    ZINC000088189623
C[C@@H]1OCCCNC1=O    ZINC000096032016
CCC(=O)CNC(C)=O    ZINC000072206837
NC(=O)C1CCOCC1    ZINC000012471322
O=C1CCC[C@H](CO)N1    ZINC000034307203
CCC(=O)NC[C@H]1CO1    ZINC000095097014
CC(=O)N[C@H]1CCOC1    ZINC000082350227
CC(=O)N[C@H](C)C(C)=O    ZINC000002044241
O=C1CC[C@@H](CO)CN1    ZINC000034548648
CC1(C)CNC(=O)[C@H]1O    ZINC000100007597
C[C@H]1C[C@H](C(N)=O)CO1    ZINC000162164337
C[C@@]1(C(N)=O)CCOC1    ZINC000306429311
CC(=O)NC1(C)COC1    ZINC000220107641
CNC(=O)[C@@H]1CCCO1    ZINC000033622762
O=C1CC[C@H](O)CCN1    ZINC000088189624
NC(=O)[C@H]1CCCCO1    ZINC000050970474
CO[C@@H]1CCCNC1=O    ZINC000040448238
NC(=O)COC1CCC1    ZINC000050521184
C[C@H]1OCCCNC1=O    ZINC000096032015
CO[C@H]1CCCNC1=O    ZINC000040448239
C[C@]1(C(N)=O)CCOC1    ZINC000306429310
CC(=O)N[C@H]1C[C@H](O)C1    ZINC000148575821
O=C(NCCO)C1CC1    ZINC000019780722
CNC(=O)CC1COC1    ZINC000170001321
CC[C@H]1COCC(=O)N1    ZINC000019092462
CCNC(=O)CC(C)=O    ZINC000002023987
COCC1(C(N)=O)CC1    ZINC000096306733
CNC(=O)C1CC(O)C1    ZINC000066319003
NC(=O)C[C@@H]1CCOC1    ZINC000143468116
CCO[C@@H]1C[C@H]1C(N)=O    ZINC000306593886
O=C1C[C@H](CO)CCN1    ZINC000072194087
NC(=O)C[C@H]1CCCO1    ZINC000088262077
C=CCNC(=O)COC    ZINC000070223184
CO[C@H](C(N)=O)C1CC1    ZINC000146629706
C[C@]1(CO)CCNC1=O    ZINC000215122979
O=C1CC[C@@H](CCO)N1    ZINC000021997956
CNC(=O)[C@@H]1CCOC1    ZINC000070191230
O=C(CO)NC1CCC1    ZINC000118019896
CNC(=O)[C@H]1CCOC1    ZINC000070191233
CNC(=O)COC1CC1    ZINC000717688796
C[C@H]1OC(C)(C)NC1=O    ZINC000002048374
O=C1CCC[C@@H](O)CN1    ZINC000083267425
C[C@@H](O)C(=O)NC1CC1    ZINC000036757537
CNC(=O)C1(C)COC1    ZINC000306630761
CNC(=O)C1(O)CCC1    ZINC000306480906
C[C@@]1(CO)CCNC1=O    ZINC000215123025
CNC(=O)[C@H](O)C1CC1    ZINC001629378053
CO[C@H]1CCCC(=O)N1    ZINC000095913561
NC(=O)[C@@H]1CCCCO1    ZINC000050970472
O=C1CCC[C@@H](CO)N1    ZINC000034307204
CC1(C)CNC(=O)CO1    ZINC000144944416
O=C(NO)C1CCCC1    ZINC000019438055
C[C@@H]1C[C@H](C(N)=O)CO1    ZINC000162164209
CO[C@@H](C(N)=O)C1CC1    ZINC000146629876
CCO[C@H]1C[C@@H]1C(N)=O    ZINC000306593890
CO[C@@H]1CCCC(=O)N1    ZINC000104582298
COC[C@@H]1CNC(=O)C1    ZINC000104694791
C=CCNC(=O)[C@H](C)O    ZINC000001712680
C[C@H]1C[C@@H](C(N)=O)CO1    ZINC000162164578
CC(=O)N[C@@H]1CC[C@H]1O    ZINC000307158883
CC1(C)CNC(=O)[C@@H]1O    ZINC000032107019
CCO[C@H]1C[C@H]1C(N)=O    ZINC000306593888
O=C1CC[C@H](CO)CN1    ZINC000034548650
C[C@@]1(CO)CCC(=O)N1    ZINC000169415120
C=CCNC(=O)[C@@H](C)O    ZINC000008603127
NC(=O)CCOC1CC1    ZINC000713297656
O=C1NCC[C@@H]1CCO    ZINC000095933488
C[C@@]1(CO)CNC(=O)C1    ZINC000095884007
NC(=O)C[C@@H]1CCCO1    ZINC000088262080
C=CC(=O)NCCOC    ZINC000036334082
C[C@]1(CO)CCC(=O)N1    ZINC000169415131
CNC(=O)CCC(C)=O    ZINC000049804412
COC1(C(N)=O)CCC1    ZINC000141782169
C=C(N)C(=O)NCCN    ZINC001219870410
CNC1(C(N)=O)CNC1    ZINC000078677351
NC(=O)[C@H]1CNCCN1    ZINC000019371697
NC(=O)[C@@H]1CNCCN1    ZINC000020268617
CCNC(=O)CC(=N)N    ZINC000205080408
CCCC(C)(C)C(N)=O    ZINC000005509595
CC(=O)N[C@@H](C)C(C)C    ZINC000001583156
CCC(C)(C)CC(N)=O    ZINC000033961373
CC[C@@H](C)CC(=O)NC    ZINC000034331294
CCC[C@@H](C)CC(N)=O    ZINC000081147614
CC[C@H](C)CC(=O)NC    ZINC000034331295
CCC[C@H](C)C(=O)NC    ZINC000005591456
CCC(CC)NC(C)=O    ZINC000005501586
CCCC[C@H](C)C(N)=O    ZINC000002895836
CCCC[C@@H](C)C(N)=O    ZINC000002895835
CCNC(=O)C(C)(C)C    ZINC000006046643
CCC(CC)C(=O)NC    ZINC000001734075
CCC[C@H](C)NC(C)=O    ZINC000002047078
CCC(=O)N[C@@H](C)CC    ZINC000003103909
CCNC(=O)[C@H](C)CC    ZINC000005593207
CCCCNC(=O)CC    ZINC000001687367
CC[C@@H](C)CCC(N)=O    ZINC000081956298
CCC[C@@H](C)NC(C)=O    ZINC000001684264
CC(=O)NCC(C)(C)C    ZINC000001747098
CCC(C)(CC)C(N)=O    ZINC000090413089
CCC(C)(C)C(=O)NC    ZINC000005501126
CCCCCCNC=O    ZINC000001686348
CCC(C)(C)NC(C)=O    ZINC000000154710
C[C@@H](C(N)=O)C(C)(C)C    ZINC000035854832
CCC[C@@H](CC)C(N)=O    ZINC000003634977
CCCCC(=O)NCC    ZINC000006039656
CCC(CC)CC(N)=O    ZINC000005819066
CC(C)C(C)(C)C(N)=O    ZINC000001571170
CCC[C@@H](C)C(=O)NC    ZINC000005591364
CCCCCNC(C)=O    ZINC000001687368
CC(=O)NCCC(C)C    ZINC000001583155
CNC(=O)[C@H](C)C(C)C    ZINC000038409847
CC[C@H](C)[C@@H](C)C(N)=O    ZINC000034327601
CCC(=O)NC(C)(C)C    ZINC000001676476
CC(=O)N[C@H](C)C(C)C    ZINC000005733132
CCCNC(=O)CCC    ZINC000001634042
CCCC[C@@H](C)NC=O    ZINC000005553408
CC(C)NC(=O)C(C)C    ZINC000000160454
CC[C@H](C)[C@H](C)C(N)=O    ZINC000034327605
CCCC(=O)NC(C)C    ZINC000005456369
CCC(=O)NCC(C)C    ZINC000001599030
CNC(=O)CCC(C)C    ZINC000070186694
CCCNC(=O)C(C)C    ZINC000005430889
CCCC[C@H](C)NC=O    ZINC000001687329
CCNC(=O)CC(C)C    ZINC000005471986
CCC[C@H](C)CC(N)=O    ZINC000081147615
CNC(=O)[C@@H](C)C(C)C    ZINC000038409848
CNC(=O)CC(C)(C)C    ZINC000000163883
CC[C@@H](C)[C@H](C)C(N)=O    ZINC000034327603
C[C@H](C(N)=O)C(C)(C)C    ZINC000038234584
CC[C@H](C)CCC(N)=O    ZINC000081956299
CCC[C@H](CC)C(N)=O    ZINC000003634978
CC[C@@H](C)[C@@H](C)C(N)=O    ZINC000034327599
CCCCCCC(N)=O    ZINC000001672870
CCC(=O)N[C@H](C)CC    ZINC000003103908
CCNC(=O)[C@@H](C)CC    ZINC000005665073
CC(C)CCCC(N)=O    ZINC000001643384
O=C1NC(=S)N=C1O    ZINC000017744176
CN1CC(=O)NC1=S    ZINC000006375784
C[C@@H]1NC(=S)NC1=O    ZINC000005751800
N#CNC(=O)CCS    ZINC001143985541
C[C@H]1NC(=S)NC1=O    ZINC000005735524
NC(=O)/C=C/C(=O)NO    ZINC000685936007
NC(=O)/C=C\C(=O)NO    ZINC000685936008
CC(=O)N/C=C\[N+](=O)[O-]    ZINC000082049781
N#CCC(=O)NCCF    ZINC000211662783
NC(=O)CCCC(N)=O    ZINC000001615340
NC(=O)[C@]1(N)CCOC1    ZINC000082427123
CCO/N=C(/C)C(N)=O    ZINC000005574064
C=C(N)C(=O)NCCO    ZINC000218925304
CC(C)(C(N)=O)C(N)=O    ZINC000001720116
NC(=O)COC1CNC1    ZINC000062809897
CC(=O)N[C@@H](C)C(N)=O    ZINC000000399492
CC(=O)C(=O)NCCN    ZINC000117636075
CCCNC(=O)C(N)=O    ZINC000059391857
NC(=O)[C@@]1(O)CCNC1    ZINC000096034625
CC(=O)N(C)CC(N)=O    ZINC000014590223
CNC(=O)CCC(N)=O    ZINC000034345889
NC[C@H]1CNC(=O)CO1    ZINC000088189564
NC[C@@H]1CNC(=O)CO1    ZINC000088189565
CCN(C)C(=O)C(N)=O    ZINC000219508481
CCC(C(N)=O)C(N)=O    ZINC000001627216
NC(=O)[C@]1(O)CCNC1    ZINC000096034624
NC(=O)[C@H]1COCCN1    ZINC000078724394
C[C@H](CC(N)=O)C(N)=O    ZINC000006129913
CCNC(=O)C(=O)NC    ZINC000004616111
N[C@@H]1COCCNC1=O    ZINC000217805595
CNC(=O)CNC(C)=O    ZINC000000399466
NC(=O)[C@H]1CNCCO1    ZINC000019686022
CC(=O)N[C@H](C)C(N)=O    ZINC000000399493
O=C1NCCN[C@@H]1CO    ZINC000020442205
NC(=O)[C@@H]1CNCCO1    ZINC000019686020
O=C1NCCN[C@H]1CO    ZINC000020442200
NC(=O)[C@H]1C[C@H](O)CN1    ZINC000003336081
CC(C)NC(=O)C(N)=O    ZINC000059515438
NC(=O)CC1(N)COC1    ZINC000082238086
CC(=O)NCCC(N)=O    ZINC000037387421
O=C1CNC[C@H](CO)N1    ZINC000095397343
N[C@H]1COCCNC1=O    ZINC000165958643
CCO/N=C(\C)C(N)=O    ZINC000005048380
CC(=O)NCNC(C)=O    ZINC000001509931
CN(C)C(=O)CC(N)=O    ZINC000004739862
C[C@@H](CC(N)=O)C(N)=O    ZINC000006129910
NC(=O)[C@@]1(N)CCOC1    ZINC000082427125
CCC(=O)NCC(N)=O    ZINC000005307246
CNC(=O)C(=O)N(C)C    ZINC000080775181
NC(=O)[C@@H]1COCCN1    ZINC000078724396
NC(=O)[C@H]1C[C@@H](O)CN1    ZINC000003336078
CNC(=O)CC(=O)NC    ZINC000000372295
NC(=O)[C@H]1NCC[C@@H]1O    ZINC000039094903
CC(C)N[C@H](C)C(N)=O    ZINC000020307329
CC(C)C[C@@H](N)C(N)=O    ZINC000004529319
CCC(=O)NCCNC    ZINC000054244202
CCC[C@H](N)C(=O)NC    ZINC000036872596
CNC(=O)C(C)(C)CN    ZINC000044751236
CCNC(=O)CN(C)C    ZINC000041362168
CC(C)CNCC(N)=O    ZINC000020282215
CCNCCC(=O)NC    ZINC000044988485
CCNC(=O)CCCN    ZINC000019485723
CCNC(=O)C(C)(C)N    ZINC000040912422
CC(C)[C@@](C)(N)C(N)=O    ZINC000002583368
CCN(CC)CC(N)=O    ZINC000001675027
CC(C)CNC(=O)CN    ZINC000011956597
CCC(N)(CC)C(N)=O    ZINC000037460120
CC(C)NC(=O)[C@H](C)N    ZINC000011957308
CNC(=O)[C@@H](C)N(C)C    ZINC000034368839
CC[C@H](C)NC(=O)CN    ZINC000019484451
CC(C)NC(=O)CCN    ZINC000011755109
NCCCCCC(N)=O    ZINC000001706703
CC[C@@H](C)NCC(N)=O    ZINC000019278009
CC[C@@H](C)NC(=O)CN    ZINC000019484449
CCCNC(=O)CCN    ZINC000011755108
CNC(=O)[C@H](C)N(C)C    ZINC000034368838
CCCNC(=O)[C@@H](C)N    ZINC000004206114
CCCNCCC(N)=O    ZINC000019736927
CC(C)C[C@H](N)C(N)=O    ZINC000003581377
CNC[C@H](C)C(=O)NC    ZINC000072266628
CCCCNC(=O)CN    ZINC000005821287
CCC[C@@H](N)C(=O)NC    ZINC000036872597
CC[C@H](C)[C@@H](N)C(N)=O    ZINC000000402990
CC[C@H](C(N)=O)N(C)C    ZINC000061678936
CCC[C@@](C)(N)C(N)=O    ZINC000037459985
CC(C)[C@](C)(N)C(N)=O    ZINC000021983229
CCNCCNC(C)=O    ZINC000020184887
CC(C)(C)[C@@H](N)C(N)=O    ZINC000013351727
CCNC(=O)[C@@H](N)CC    ZINC000036871032
CCCC[C@H](N)C(N)=O    ZINC000003606176
CC[C@](C)(NC)C(N)=O    ZINC000037869748
CC(=O)NC[C@H](C)CN    ZINC000044069288
CC(C)(C)NC(=O)CN    ZINC000004207149
CNC(=O)C[C@@H](C)NC    ZINC000033414673
CC(C)(C)NCC(N)=O    ZINC000020056724
CCCNCC(=O)NC    ZINC000020056553
CCCC[C@@H](N)C(N)=O    ZINC000002556633
CNCCCC(=O)NC    ZINC000037477481
CCC(=O)NCN(C)C    ZINC000001717654
CCCNC(=O)[C@H](C)N    ZINC000004206115
CNCC(=O)NC(C)C    ZINC000004206305
CNC[C@@H](C)C(=O)NC    ZINC000072266629
CC(C)NC(=O)[C@@H](C)N    ZINC000019518617
CC(C)N(C)CC(N)=O    ZINC000048484576
CCC[C@H](NC)C(N)=O    ZINC000037869985
CC(C)(C)[C@H](N)C(N)=O    ZINC000013351723
CCNC(=O)[C@H](N)CC    ZINC000036871033
CC(=O)NCCCCN    ZINC000001529505
CC(C)NCCC(N)=O    ZINC000019093075
CC(=O)NC[C@@H](C)CN    ZINC000044069285
CC(=O)NCCN(C)C    ZINC000001615447
CC[C@H](C)NCC(N)=O    ZINC000019278011
CC[C@@H](C)[C@H](N)C(N)=O    ZINC000000402987
CNC(=O)[C@H](N)C(C)C    ZINC000019487571
CCCCNCC(N)=O    ZINC000022167697
CNC(=O)[C@@H](N)C(C)C    ZINC000019487569
CCCN(C)CC(N)=O    ZINC000048068361
CC[C@@](C)(NC)C(N)=O    ZINC000037869749
CNCCCNC(C)=O    ZINC000036280075
CCNCC(=O)NCC    ZINC000003349662
CCN(C)CC(=O)NC    ZINC000060086696
CC(C)C(=O)NCCN    ZINC000008981597
CCC[C@](C)(N)C(N)=O    ZINC000002585964
CCN[C@@H](C)C(=O)NC    ZINC000020308078
CCN[C@H](C)C(=O)NC    ZINC000020308080
CC[C@@H](C(N)=O)N(C)C    ZINC000061678935
CC[C@@H](C)[C@@H](N)C(N)=O    ZINC000000402989
CN(C)CCCNC=O    ZINC000001575585
CCCNC(=O)CNC    ZINC000002641111
CNC(=O)C[C@H](C)NC    ZINC000033414672
CCN(C)CCC(N)=O    ZINC000042255075
CNC(=O)C(C)(C)NC    ZINC000042383846
C#CCNC(=O)CCl    ZINC000002565077
O=C1NCCC=C1Cl    ZINC000090661862
NC(=O)C(=NO)C(N)=O    ZINC000001841944
CNC(=O)C1CSC1    ZINC000718431370
CSC1(C(N)=O)CC1    ZINC000104635560
CC(=O)NC1CSC1    ZINC000146627806
C[C@@H]1SCCNC1=O    ZINC000000405461
NC(=O)[C@H]1CCCS1    ZINC000034276180
NC(=O)[C@H]1CCSC1    ZINC000069985687
C[C@H]1SCCNC1=O    ZINC000004683500
O=C1CCSCCN1    ZINC000001727899
NC(=O)[C@@H]1CCCS1    ZINC000034276181
O=C(CS)NC1CC1    ZINC000040443145
NC(=O)CSC1CC1    ZINC000041364377
NC(=O)[C@@H]1CCSC1    ZINC000069985685
NC(=O)CC1OCCO1    ZINC000167615004
CCC(=O)NCC(=O)O    ZINC000001606052
CC(=O)N[C@H](C)C(=O)O    ZINC000000114138
COC(=O)[C@@H](C)C(N)=O    ZINC000079597993
C[C@@H](CC(=O)O)C(N)=O    ZINC000077260148
O=C1CO[C@@H](CO)CN1    ZINC000026898040
COC(=O)[C@@H](C)NC=O    ZINC000013309771
NC(=O)COC1COC1    ZINC000165609151
COC(=O)CNC(C)=O    ZINC000000399511
COC(=O)[C@H](C)C(N)=O    ZINC000079597994
CCOC(=O)CNC=O    ZINC000001653017
C[C@H](CC(N)=O)C(=O)O    ZINC000038391884
O=C1NCCO[C@H]1CO    ZINC000204370443
O=C1COC[C@@H](CO)N1    ZINC000095093135
CC[C@H](NC=O)C(=O)O    ZINC000004764149
O=C1COC[C@H](CO)N1    ZINC000095093134
CCNC(=O)CC(=O)O    ZINC000020205189
CCCNC(=O)C(=O)O    ZINC000019092275
NC(=O)[C@H]1COCCO1    ZINC000037404526
CC(=O)NCCC(=O)O    ZINC000000399128
NC(=O)[C@@]1(O)CCOC1    ZINC000070993444
C=CCONC(=O)CO    ZINC001158208843
CC[C@@H](NC=O)C(=O)O    ZINC000004764152
CC(=O)O[C@H](C)C(N)=O    ZINC000002042831
O=C1CO[C@H](CO)CN1    ZINC000038532503
NC(=O)[C@@H]1COCCO1    ZINC000037404524
CNC(=O)[C@@H](C)C(=O)O    ZINC000077260152
CC(=O)C(=O)NCCO    ZINC000118083124
CCOC(=O)C(=O)NC    ZINC000005592091
CC(=O)O[C@@H](C)C(N)=O    ZINC000001871132
O=C1NCCO[C@@H]1CO    ZINC000204370431
CC(=O)N[C@@H](C)C(=O)O    ZINC000000114134
O=C(NO)[C@H]1C[C@@H](O)C1    ZINC001160516693
NC(=O)[C@]1(O)CCOC1    ZINC000070993443
C[C@H](CC(=O)O)C(N)=O    ZINC000077260149
CC(C)NC(=O)C(=O)O    ZINC000004312755
CCOC(=O)CC(N)=O    ZINC000000391160
C[C@@H](CC(N)=O)C(=O)O    ZINC000038391883
O=CNCCCC(=O)O    ZINC000040456280
CNC(=O)[C@H](C)C(=O)O    ZINC000077260151
CC(C)(C(N)=O)C(=O)O    ZINC000021985707
COC(=O)[C@H](C)NC=O    ZINC000002572085
NC(=O)CCCC(=O)O    ZINC000005112884
COC(=O)CCC(N)=O    ZINC000014718431
CNC(=O)CCC(=O)O    ZINC000000409891
CC(=O)NC/C(N)=N/O    ZINC000041043248
CCNC(=O)[C@H]1C[C@H]1F    ZINC000217981500
CCNC(=O)[C@@H]1C[C@H]1F    ZINC000217981408
CCNC(=O)[C@@H]1C[C@@H]1F    ZINC000143940722
NC(=O)C[C@H](N)C(N)=O    ZINC000002047700
NC(=O)C1(F)CCCC1    ZINC000147193643
CNC(=O)NCC(N)=O    ZINC000135843033
CCC(=O)N[C@@H]1C[C@H]1F    ZINC001142719760
NC(=O)CNCC(N)=O    ZINC000005725075
NCC(=O)NCC(N)=O    ZINC000001605642
O=C(CCF)NC1CC1    ZINC001624130275
CNC(=O)CC(=O)NN    ZINC000033373291
NCCNC(=O)C(N)=O    ZINC000037242855
C[C@H](NC(N)=O)C(N)=O    ZINC000037387413
CCNC(=O)[C@H]1C[C@@H]1F    ZINC000143940922
NNC(=O)CCC(N)=O    ZINC000001298866
CNC(=O)C/C(N)=N\O    ZINC000036929663
NC(=O)CCNC(N)=O    ZINC000035137540
CCNC(=O)C(=O)NN    ZINC000004015294
CNC(=O)CNC(N)=O    ZINC000001627164
O=C(NCCF)C1CC1    ZINC000104696586
NC(=O)C[C@@H](N)C(N)=O    ZINC000001731794
CC(=O)NCC(=O)NN    ZINC000005855618
CC(=O)N[Si](C)(C)C    ZINC000169743085
CC[C@H](O)[C@@H](C)C(N)=O    ZINC001628351852
CCCNC(=O)[C@@H](C)O    ZINC000036757542
CC[C@@](C)(OC)C(N)=O    ZINC000234008937
CC[C@H](C(N)=O)[C@@H](C)O    ZINC000104595787
CC[C@@H](CC(N)=O)OC    ZINC000000334419
CC[C@@H](C)NC(=O)CO    ZINC000011638924
COCCCNC(C)=O    ZINC000001600945
CC(=O)N[C@@H](C)CCO    ZINC000122641884
CNC(=O)[C@@H](O)C(C)C    ZINC000077260159
CO[C@@H](C)CNC(C)=O    ZINC000222728012
CC(=O)NCC[C@H](C)O    ZINC000080049053
CO[C@@H](C)CCC(N)=O    ZINC000082128187
CC(C)(O)CCC(N)=O    ZINC000104634519
CCC(=O)N[C@@H](C)CO    ZINC000019781194
CCC[C@@H](O)CC(N)=O    ZINC000306185106
CC[C@H](CC(N)=O)OC    ZINC000000334420
CCC[C@](C)(O)C(N)=O    ZINC000050977299
CCC[C@@](C)(O)C(N)=O    ZINC000050977302
CC[C@H](CO)NC(C)=O    ZINC000002042020
CCNC(=O)[C@H](C)OC    ZINC000034550089
COCC(C)(C)C(N)=O    ZINC000220005802
CC(C)NC(=O)[C@@H](C)O    ZINC000005455381
CCNC(=O)COCC    ZINC000033778086
CCC(=O)NC[C@@H](C)O    ZINC000032005376
CC(=O)N[C@H](C)CCO    ZINC000081914952
CC(C)C(=O)NCCO    ZINC000001566595
CC(C)(C)[C@H](O)C(N)=O    ZINC000050977578
CC[C@@H](OC)C(=O)NC    ZINC000149507038
CNC(=O)[C@H](O)C(C)C    ZINC000077260160
CNC(=O)COC(C)C    ZINC000156116949
CNC(=O)C[C@H](C)OC    ZINC000148583647
CCC[C@H](OC)C(N)=O    ZINC000168903773
CCO[C@@H](C)C(=O)NC    ZINC000041393065
CCC[C@H](O)CC(N)=O    ZINC000306185107
CC(C)(C)CC(=O)NO    ZINC000019513303
CC(=O)NC(C)(C)CO    ZINC000032005382
CCCNC(=O)COC    ZINC000070186786
CCO[C@H](CC)C(N)=O    ZINC000020058956
CC[C@H](C)NC(=O)CO    ZINC000011638925
CCNC(=O)[C@@H](C)OC    ZINC000034550088
CC[C@](C)(OC)C(N)=O    ZINC000234140251
CC(C)(C)NC(=O)CO    ZINC000011638926
CC[C@@H](C(N)=O)[C@@H](C)O    ZINC000104595788
CO[C@H](C)CNC(C)=O    ZINC000222728070
CCC[C@@H](OC)C(N)=O    ZINC000168903691
CC(C)(C)OCC(N)=O    ZINC000043639432
CNC(=O)C[C@@H](C)OC    ZINC000163536176
CC[C@@H](C)OCC(N)=O    ZINC000043639467
COC[C@@H](C)NC(C)=O    ZINC000005674525
COCC(=O)NC(C)C    ZINC000070218527
CC(C)OCCC(N)=O    ZINC000047846457
CCOC(C)(C)C(N)=O    ZINC000225789993
CC[C@@H](O)[C@H](C)C(N)=O    ZINC001628351850
CNC(=O)CC(C)(C)O    ZINC000104610569
CCC(=O)NCCOC    ZINC000005916212
COC(C)(C)CC(N)=O    ZINC000165335158
CC(C)CNC(=O)CO    ZINC000036757554
CC[C@](C)(O)C(=O)NC    ZINC000138325205
CCC[C@H](O)C(=O)NC    ZINC000077260156
CC[C@@H](C(N)=O)[C@H](C)O    ZINC000104595793
CC(C)[C@@](C)(O)C(N)=O    ZINC000005458138
COC[C@@H](C)CC(N)=O    ZINC000082707734
CC[C@@H](CO)NC(C)=O    ZINC000001695285
CCCCCC(=O)NO    ZINC000005298749
CCNC(=O)C[C@H](C)O    ZINC000034245872
COC[C@H](C)NC(C)=O    ZINC000005671490
CC(C)[C@](C)(O)C(N)=O    ZINC000001707282
CC(C)(C)[C@@H](O)C(N)=O    ZINC000050977580
CC[C@@](C)(O)C(=O)NC    ZINC000138325305
CC[C@H](CO)C(=O)NC    ZINC000200468200
NC(=O)CCCCCO    ZINC000027998029
CC[C@@H](CO)C(=O)NC    ZINC000200468169
CCO[C@H](C)C(=O)NC    ZINC000041393067
CCNC(=O)CCOC    ZINC000069606180
CCCC(=O)NCCO    ZINC000001621024
CC(C)COCC(N)=O    ZINC000010154903
CCC(=O)NC[C@H](C)O    ZINC000032005378
CC[C@@H](O)[C@@H](C)C(N)=O    ZINC001628351851
CC[C@H](C(N)=O)[C@H](C)O    ZINC000036466109
CC(C)CCC(=O)NO    ZINC000020252615
CC[C@H](OC)C(=O)NC    ZINC000149506857
COC[C@H](C)CC(N)=O    ZINC000082707735
CC[C@H](C)OCC(N)=O    ZINC000043639468
CCO[C@@H](CC)C(N)=O    ZINC000020058953
CC(=O)NCCCCO    ZINC000019782787
COC(C)(C)CNC=O    ZINC000034363355
CCNC(=O)C[C@@H](C)O    ZINC000034245870
CC[C@H](O)[C@H](C)C(N)=O    ZINC001628351853
CC(=O)NCC(C)(C)O    ZINC000036111220
CO[C@H](C)CCC(N)=O    ZINC000082128190
CC(C)NC(=O)CCO    ZINC000001689103
CC(C)NC(=O)[C@H](C)O    ZINC000001712682
CCC(=O)N[C@H](C)CO    ZINC000031870279
CNC(=O)C(C)(C)CO    ZINC000114241427
CCNC(=O)C(C)(C)O    ZINC000000410149
CCCNC(=O)[C@H](C)O    ZINC000036757543
C[C@@H](N)C(=O)NCCN    ZINC000040832323
N#CCNC(=O)CCl    ZINC000020204145
CC(=O)NCC(N)=S    ZINC000005423714
CCC(=O)NC(N)=S    ZINC000005458615
CCNC(=O)C(N)=S    ZINC000033841367
CNC(=O)CC(N)=S    ZINC000002270711
NC(=O)[C@@H]1CSCN1    ZINC000019436249
NC(=O)[C@H]1CSCN1    ZINC000019436251
NC(=O)COCC(N)=O    ZINC000006691141
NC(=O)CCC[N+](=O)[O-]    ZINC000002018760
NC(=O)C(=O)NCCO    ZINC000033800554
NC(=O)[C@H](N)CC(=O)O    ZINC000001607276
NC(=O)CNC(=O)CO    ZINC000082045631
NCCNC(=O)C(=O)O    ZINC000042429092
NC(=O)[C@@H](N)CC(=O)O    ZINC000002516163
NC(=O)CCNC(=O)O    ZINC000143450561
NC(=O)C[C@H](N)C(=O)O    ZINC000001532556
NC(=O)C[C@@H](N)C(=O)O    ZINC000001529313
CCNC(=O)C[N+](=O)[O-]    ZINC000139830539
COC(=O)NCC(N)=O    ZINC000104084098
NC(=O)[C@@H]1C[C@H](F)CN1    ZINC000071257594
NC(=O)[C@@H]1C[C@@H](F)CN1    ZINC000085223459
NC(=O)[C@H]1C[C@@H](F)CN1    ZINC000085223463
NC(=O)[C@]1(F)CCNC1    ZINC000215459592
C=C(F)C(=O)NCCN    ZINC001219868771
NC(=O)[C@H]1C[C@H](F)CN1    ZINC000085223460
NC(=O)[C@@]1(F)CCNC1    ZINC000215459639
COCCNCC(N)=O    ZINC000020036151
COC[C@](C)(N)C(N)=O    ZINC000045506490
NCC(=O)NCCCO    ZINC000036984433
C[C@@H](N)C(=O)NCCO    ZINC000037468767
CNC(=O)[C@@H](N)[C@@H](C)O    ZINC000001510568
CO[C@H](CN)CC(N)=O    ZINC000215266087
CO[C@@H](CN)CC(N)=O    ZINC000215266136
CN(CCO)CC(N)=O    ZINC000032016228
CC(=O)NCCCON    ZINC000014986319
CNCC(=O)NCCO    ZINC000036984440
NCCC(=O)NCCO    ZINC000037468777
CC(C)[C@@H](N)C(=O)NO    ZINC000003997609
CCC(=O)NCCON    ZINC000032005393
COCC(=O)NCCN    ZINC000019262402
CNC(=O)[C@H](N)[C@@H](C)O    ZINC000001510573
C[C@H](N)C(=O)NCCO    ZINC000037468765
NCCNC(=O)CCO    ZINC000116039474
CC(C)[C@H](N)C(=O)NO    ZINC000003997608
NC(=O)CCNCCO    ZINC000005113520
CNC(=O)COCCN    ZINC000051864337
COCCNC(=O)CN    ZINC000004218734
CN[C@@H](COC)C(N)=O    ZINC000045507036
COC[C@@](C)(N)C(N)=O    ZINC000045506486
CN[C@H](COC)C(N)=O    ZINC000045507038
C[C@H](O)CNCC(N)=O    ZINC000035114371
CNC(=O)[C@H](N)[C@H](C)O    ZINC000001510570
CNC(=O)[C@@H](N)[C@H](C)O    ZINC000001510567
O=C1CSC(=S)N1    ZINC000003875936
CCOC(=S)C(N)=O    ZINC000033359018
O=C1C[S@](=O)CCN1    ZINC000040544503
O=C1C[S@@](=O)CCN1    ZINC000040544505
O=C(CCl)NC1CC1    ZINC000000152791
C#CC(=O)NCC(F)F    ZINC000307017691
N=C(N)SCC(N)=O    ZINC000082551691
CC(=O)NC/C=C/Cl    ZINC001616715301
NC(=O)CNC(N)=S    ZINC000026515314
C#CCNC(=O)C(F)F    ZINC000217866280
CC(=O)NC/C=C\Cl    ZINC001616715300
C=CC(=O)NCCCl    ZINC000075772123
C=CCNC(=O)CCl    ZINC000001648990
C[C@@]1(CCl)CC(=O)N1    ZINC000072481871
C[C@]1(CCl)CC(=O)N1    ZINC000072481870
C=C(Cl)CNC(C)=O    ZINC000124628671
NC(=O)COCC(=O)O    ZINC000002555912
CO[C@@H](C(N)=O)C(=O)O    ZINC000146795786
C[C@H](C(=O)O)C(=O)NO    ZINC000223994703
CONC(=O)C(=O)OC    ZINC000034426864
CO[C@H](C(N)=O)C(=O)O    ZINC000146795936
O=C(O)C(=O)NCCO    ZINC000005113603
NC(=O)C[C@@H](O)C(=O)O    ZINC000005131909
CCONC(=O)C(=O)O    ZINC000148269204
O=C(O)CNC(=O)CO    ZINC000038391885
C[C@@H](C(=O)O)C(=O)NO    ZINC000223994757
O=C(O)CCC(=O)NO    ZINC000004773048
NC(=O)[C@]1(F)CCOC1    ZINC000307752591
C=C(F)C(=O)NCCO    ZINC001180111998
O=C1Cc2ccccc2N1    ZINC000002020050
O=C1NCc2ccccc21    ZINC000000487480
NC(=O)[C@@]1(F)CCOC1    ZINC000307752590
N/C(CC(=O)NO)=N\O    ZINC000044551486
CS[C@@H](C)CC(N)=O    ZINC000104648789
CSCCCC(N)=O    ZINC000001595592
CSC(C)(C)C(N)=O    ZINC000095902896
CNC(=O)[C@H](C)SC    ZINC000041363839
CSCCNC(C)=O    ZINC000002895841
CC(C)SCC(N)=O    ZINC000036963057
CSC[C@H](C)C(N)=O    ZINC000148674835
CNC(=O)[C@@H](C)SC    ZINC000041363840
CC[C@H](SC)C(N)=O    ZINC000061680121
CSC[C@@H](C)C(N)=O    ZINC000148675069
CNC(=O)CCSC    ZINC000039319772
CS[C@H](C)CC(N)=O    ZINC000104648791
CC[C@@H](SC)C(N)=O    ZINC000061680122
CCSCC(=O)NC    ZINC000041363922
COC[C@@](C)(O)C(N)=O    ZINC000053199936
C[C@H](O)C(=O)NCCO    ZINC000001712677
C[C@@H](CO)NC(=O)CO    ZINC000223359272
O=C(CCO)NCCO    ZINC000088189631
COC[C@](C)(O)C(N)=O    ZINC000053199937
C[C@H](O)CNC(=O)CO    ZINC000104710736
COCCOCC(N)=O    ZINC000033975133
C[C@@H](O)C(=O)NCCO    ZINC000002575486
O=CNCCOCCO    ZINC000001575581
COC[C@H](OC)C(N)=O    ZINC000059566175
C[C@@H](O)CNC(=O)CO    ZINC000104710740
CC(=O)NC[C@@H](O)CO    ZINC000038281990
C[C@H](CO)NC(=O)CO    ZINC000223359308
COC(CC(N)=O)OC    ZINC000002555717
COCC(=O)NCCO    ZINC000039238136
COC[C@@H](OC)C(N)=O    ZINC000059566178
COCCNC(=O)CO    ZINC000036761573
CC(=O)NC(CO)CO    ZINC000013357255
CCNC(=O)C(C)(C)F    ZINC000307485761
CC(C)C(=O)NCCF    ZINC000148410336
CCCC(=O)NCCF    ZINC000147800277
CCNC(=O)[C@H](F)CC    ZINC001525870063
CCNC(=O)CCCF    ZINC000080035532
CNC(=O)[C@@H](F)C(C)C    ZINC000307688968
CCNC(=O)[C@@H](F)CC    ZINC001525870072
CNC(=O)[C@H](F)C(C)C    ZINC000307688967
CC(=O)NC(C)(C)CF    ZINC000306286840
CCCNC(=O)CCF    ZINC000117829144
CC(C)NC(=O)CCF    ZINC001135601185
C[N+](C)(C)CC(=O)NO    ZINC000004775666
N#CCNC(=O)C(F)F    ZINC000095883360
O=C(CC(=O)NO)NO    ZINC000012370857
N#CNC(=O)CC(F)F    ZINC001182966090
O=C1NCc2cccnc21    ZINC000025923652
O=C1Cc2cnccc2N1    ZINC000026894783
O=C1Cc2cccnc2N1    ZINC000014984260
O=C1Cc2ncccc2N1    ZINC000013283774
O=C1NCc2cnccc21    ZINC000025923564
C#CC(=O)Nc1ccc[nH]1    ZINC001143901279
O=C1NCc2ncccc21    ZINC000025923604
O=C1Cc2ccncc2N1    ZINC000100007761
CC(F)(C(N)=O)C(N)=O    ZINC000001627334
O=C1NCc2ccncc21    ZINC000025923576
N#CNC(=O)C1=CC=CC1    ZINC001199695656
CO/N=[N+](\O)CC(N)=O    ZINC000225289459
C[C@@H](N)C(=O)NCCF    ZINC000149646845
C[C@H](N)C(=O)NCCF    ZINC000149647479
CN(CCF)CC(N)=O    ZINC000307687541
CC(=O)[C@@H](Cl)C(N)=O    ZINC000100218457
CC(=O)NCC(=O)Cl    ZINC000011892187
CC(=O)[C@H](Cl)C(N)=O    ZINC000100218455
O=C(O)C(=O)NCCF    ZINC000306883862
O=C(O)CNC(=O)CF    ZINC000001664044
N#CNC(=O)c1cc[nH]c1    ZINC001146891859
N#Cc1c[nH]c(C(N)=O)c1    ZINC000034512025
O=C1Cc2cncnc2N1    ZINC000034578453
N#CNC(=O)C1(C#N)CC1    ZINC001143185810
O=C1NC=C[C@H]2N=NC=C12    ZINC000206232482
O=C1NC=C[C@@H]2N=NC=C12    ZINC000206232508
N#Cc1cc(C(N)=O)c[nH]1    ZINC000095347504
N#CNC(=O)c1ccc[nH]1    ZINC000086077458
N#Cc1ccc(C(N)=O)[nH]1    ZINC000138995520
C#CC(=O)Nc1cnc[nH]1    ZINC001143901145
C#CC(=O)Nc1cc[nH]n1    ZINC000042413975
N#CNC(=O)[C@@H]1C[C@@H]1C#N    ZINC001186986014
NC(=O)CSCCO    ZINC000006295459
O=CNC1CC(F)(F)C1    ZINC000113654158
NC(=O)[C@@H](O)[C@H](O)CO    ZINC000001631032
NC(=O)C1CC(F)(F)C1    ZINC000038362835
C[C@@]1(C(N)=O)CC1(F)F    ZINC000034347235
CCNC(=O)[C@@H](C)Cl    ZINC000005852666
CC(C)NC(=O)CCl    ZINC000000161218
NC(=O)CCCCCl    ZINC000020204324
CCCNC(=O)CCl    ZINC000004411382
O=C1CC[C@H](C(F)F)N1    ZINC000104692571
O=C1CC[C@@H](C(F)F)N1    ZINC000057218848
CCNC(=O)[C@H](C)Cl    ZINC000005852748
CNC(=O)[C@@H]1CC1(F)F    ZINC000200677132
CC(=O)NCCCCl    ZINC000005378209
C[C@]1(C(N)=O)CC1(F)F    ZINC000034347234
O=C1C[C@@H](C(F)F)CN1    ZINC000117825862
O=C(NC1CC1)C(F)F    ZINC000217625237
NC(=O)[C@H](O)[C@@H](O)CO    ZINC000001631033
O=C1C[C@H](C(F)F)CN1    ZINC000117825859
CNC(=O)CCCCl    ZINC000020204176
O=C1CCC(F)(F)CN1    ZINC000095707317
O=C1NCCCC1(F)F    ZINC000066054589
NC(=O)[C@@H](O)[C@@H](O)CO    ZINC000001631031
CNC(=O)[C@H]1CC1(F)F    ZINC000200677168
NC(=O)[C@H](O)[C@H](O)CO    ZINC000001631034
CCNC(=O)CCCl    ZINC000005709006
C[C@@H](O)C(=O)NCCF    ZINC000306208755
O=C1NCC2=C1CC=CC2    ZINC000026055011
O=C1N[C@H]2[C@H]1[C@H]1C=C[C@H]2C1    ZINC000100079416
O=C1N[C@@H]2[C@H]1[C@@H]1C=C[C@@H]2C1    ZINC000100396749
C#C[C@@H](C)NC(=O)C#CC    ZINC000232631129
O=C1N[C@@H]2[C@@H]1[C@H]1C=C[C@H]2C1    ZINC000100492472
C[C@H](O)C(=O)NCCF    ZINC000306208754
C#C[C@H](C)NC(=O)C#CC    ZINC000232623577
O=C1N[C@@H]2[C@H]1[C@H]1C=C[C@@H]2C1    ZINC000032098934
O=C1N[C@@H]2[C@H]1[C@H]1C=C[C@H]2C1    ZINC000112997200
CNC(=O)c1ccccc1    ZINC000000336927
Cc1ccc(NC=O)cc1    ZINC000000337958
NC(=O)Cc1ccccc1    ZINC000000394644
O=C1N[C@H]2[C@@H]1[C@H]1C=C[C@H]2C1    ZINC000104627335
O=CNCc1ccccc1    ZINC000087515328
O=C(CCF)NCCO    ZINC001538631531
O=C1N[C@H]2[C@H]1[C@@H]1C=C[C@@H]2C1    ZINC000100079420
Cc1ccc(C(N)=O)cc1    ZINC000000080859
Cc1cccc(NC=O)c1    ZINC000000393707
CC(=O)Nc1ccccc1    ZINC000000142824
C#CCCCNC(=O)C#C    ZINC000229328051
Cc1ccccc1C(N)=O    ZINC000000409184
Cc1cccc(C(N)=O)c1    ZINC000000409183
Cc1ccccc1NC=O    ZINC000000393706
O=C1N[C@H]2[C@H]1[C@@H]1C=C[C@H]2C1    ZINC000004262076
COCC(=O)NCCF    ZINC000307017172
O=C1N[C@H]2[C@H]1[C@H]1C=C[C@@H]2C1    ZINC000036072246
C#CC(=O)Nc1cnoc1    ZINC000306498706
N#Cc1ccc(C(N)=O)o1    ZINC000306794073
O=C1NC=C2C(=O)NC=C12    ZINC000102061230
N#CNC(=O)c1ccco1    ZINC000086077196
N#CNC(=O)c1cc[nH]n1    ZINC000059355939
N#Cc1nc[nH]c1C(N)=O    ZINC000004878707
O=C1NCN=C2N=CN=C21    ZINC000085210246
N#CNC(=O)c1ncc[nH]1    ZINC000140023119
N#CNC(=O)c1cnc[nH]1    ZINC000086076811
CNC(=O)c1cccnc1    ZINC000000404444
Cc1cc(C(N)=O)ccn1    ZINC000032174024
CNC(=O)c1ccccn1    ZINC000020282841
Cc1cccc(NC=O)n1    ZINC000023993724
Nc1cccc(NC=O)c1    ZINC000001566598
NC(=O)Cc1cccnc1    ZINC000012359076
O=C1NCCn2cccc21    ZINC000033835873
Cc1ccnc(NC=O)c1    ZINC000023993722
Cc1ccc(C(N)=O)nc1    ZINC000039063579
CC(=O)Nc1ccccn1    ZINC000000333928
NC(=O)c1cccc(N)c1    ZINC000000157165
Cc1ncccc1C(N)=O    ZINC000039063576
CC(=O)Nc1cccnc1    ZINC000000152540
Cc1cncc(C(N)=O)c1    ZINC000001562226
Cc1ccncc1NC=O    ZINC000015884417
NC(=O)Cc1ccncc1    ZINC000000394960
Cc1cccnc1NC=O    ZINC000000401828
CCCC#CC(=O)NC#N    ZINC001184276076
C#CCNC(=O)CCC#N    ZINC001143201082
C=C=CCNC(=O)CC#N    ZINC001556751243
NC(=O)Cc1ccccn1    ZINC000000394911
CNC(=O)c1ccncc1    ZINC000001561776
Cc1ccncc1C(N)=O    ZINC000000163247
C#CCNC(=O)[C@H](C)C#N    ZINC000044812636
NC(=O)c1ccccc1N    ZINC000000152578
N#CC1CC2(CC(=O)N2)C1    ZINC000521399584
O=C1NCCc2[nH]ccc21    ZINC000028970296
N#CC(C(N)=O)=C1CCC1    ZINC000196838400
Cc1cnccc1C(N)=O    ZINC000002524982
C/C=C/C=C/C(=O)NC#N    ZINC000606242573
O=CNCc1cccnc1    ZINC000008701028
N#CNC(=O)C1CC=CC1    ZINC000606242469
Cc1cccc(C(N)=O)n1    ZINC000036378533
NC(=O)c1ccc(N)cc1    ZINC000000157169
CC(=O)Nc1ccncc1    ZINC000016102283
C#CCNC(=O)[C@@H](C)C#N    ZINC000044812633
O=CNCc1ccccn1    ZINC000067175655
Cc1ccnc(C(N)=O)c1    ZINC000026459913
Cc1ccc(C(N)=O)cn1    ZINC000000039575
CC1=C(C#N)CCC(=O)N1    ZINC000000167955
Nc1ccc(NC=O)cc1    ZINC000034291127
Cc1cccnc1C(N)=O    ZINC000006925283
NC(=O)CBr    ZINC000004262207
CC(=O)NBr    ZINC000003874381
CS(=O)(=O)CC(N)=O    ZINC000002165154
CS(=O)(=O)CNC=O    ZINC000149559825
O=C(CCl)NCCO    ZINC000001664000
NC(=O)COCCCl    ZINC000002569977
C#CC(=O)Nc1nnco1    ZINC001143900430
N#CNC(=O)c1c[nH]nn1    ZINC000086077657
[N-]=[N+]=C1N=NC=C1C(N)=O    ZINC000017419165
N#CNC(=O)c1ncn[nH]1    ZINC000087440442
O=CNc1ccccc1O    ZINC000000393914
C#CC(=O)NC1CC(=O)C1    ZINC000717047009
O=CNc1cccc(O)c1    ZINC000003268035
C#CC(C#C)OCC(N)=O    ZINC001205863809
NC(=O)c1ccccc1O    ZINC000000002055
NC(=O)/C=C\c1ccco1    ZINC000016892204
NC(=O)c1ccc(O)cc1    ZINC000000157088
O=C1NCCc2occc21    ZINC000084304010
NC(=O)c1cccc(O)c1    ZINC000001590754
O=CNc1ccc(O)cc1    ZINC000000410172
NC(=O)/C=C/c1ccco1    ZINC000000334831
NC(=O)Cc1ncccn1    ZINC000095093275
NC(=O)Cc1cccnn1    ZINC000039234266
NC(=O)c1cc(N)ccn1    ZINC000035673472
NC(=O)c1cnccc1N    ZINC000013547475
CNC(=O)c1ccnnc1    ZINC000158334819
Cc1nnccc1C(N)=O    ZINC000306686469
CC(C)(C#N)C(=O)NC#N    ZINC001143403256
N#CNC(=O)[C@H]1CCC=N1    ZINC001187378341
N#CNC(=O)[C@@H]1CCC=N1    ZINC001187378342
Cc1nccnc1C(N)=O    ZINC000039063586
CNC(=O)c1ncccn1    ZINC000075852510
N#CCCNC(=O)CC#N    ZINC000002143503
Cc1ncncc1C(N)=O    ZINC000299889411
Cc1cc(C(N)=O)ncn1    ZINC000150146519
NC(=O)c1ncccc1N    ZINC000026897415
NC(=O)c1ccncc1N    ZINC000030678199
NC(=O)c1ccc(N)nc1    ZINC000019796190
CNC(=O)c1cnccn1    ZINC000006481702
O=C1NCCn2ccnc21    ZINC000039078272
CNC(=O)c1cccnn1    ZINC000116084292
CC(=O)Nc1ncccn1    ZINC000000397441
O=C1NCCc2nc[nH]c21    ZINC000082410818
NC(=O)Cc1ccncn1    ZINC000040546528
NC(=O)c1cccnc1N    ZINC000019770044
NC(=O)/C=C/c1c[nH]cn1    ZINC000033840534
NC(=O)c1ccnc(N)c1    ZINC000019735566
CC(=O)Nc1cncnc1    ZINC000025491104
O=C1Cn2ccnc2CN1    ZINC000018555206
NC(=O)c1cncc(N)c1    ZINC000001604990
CNC(=O)c1ccncn1    ZINC000116543153
O=C1NCCn2nccc21    ZINC000095396917
CC(=O)Nc1cnccn1    ZINC000000330927
NC(=O)Cc1ccnnc1    ZINC001250081424
NC(=O)/C=C/c1ncc[nH]1    ZINC000044258512
NC(=O)/C=C\c1ncc[nH]1    ZINC000211671745
O=C1NCCc2cn[nH]c21    ZINC000147419822
Cc1ccnc(C(N)=O)n1    ZINC000072206908
CC(=O)Nc1ccncn1    ZINC000001766333
O=C1CCn2nccc2N1    ZINC000018558879
Cc1cnc(C(N)=O)cn1    ZINC000002556459
NC(=O)Cc1cncnc1    ZINC000025492348
CNC(=O)c1cncnc1    ZINC000075852462
NC(=O)c1ccc(N)cn1    ZINC000022016785
Cc1nccc(C(N)=O)n1    ZINC000000391547
NC(=O)c1cccc(N)n1    ZINC000031791531
CC(=O)Nc1ccnnc1    ZINC000197368194
Cc1ccc(C(N)=O)nn1    ZINC000039063598
C#C[C@](C)(N)C(=O)NC#N    ZINC001220226747
CC(=O)Nc1cccnn1    ZINC000116155841
NC(=O)/C=C\c1c[nH]cn1    ZINC000116295356
CNC(=O)CC(C)(F)F    ZINC000306501879
O=C(CCF)NCCF    ZINC000117897874
C[C@@H](C(N)=O)C(C)(F)F    ZINC000306175568
NC(=O)C[n+]1ccccc1    ZINC000001672417
CCCNC(=O)C(F)F    ZINC000059214196
CC(C)(C(N)=O)C(F)F    ZINC000306676879
CCC(=O)NCC(F)F    ZINC000097996711
CC(=O)NC(CF)CF    ZINC001460327352
CC(C)NC(=O)C(F)F    ZINC000034175082
C[C@H](C(N)=O)C(C)(F)F    ZINC000306175567
CCNC(=O)C(C)(F)F    ZINC000300862298
C[n+]1ccc(C(N)=O)cc1    ZINC000000331024
C[n+]1cccc(C(N)=O)c1    ZINC000000155368
CC(F)(F)CCC(N)=O    ZINC000115070620
CC(=O)NCCC(F)F    ZINC000104704326
CCC(F)(F)C(=O)NC    ZINC000223681175
O=C1N[C@@H]2CCC[C@H]3[C@@H]1[C@H]32    ZINC000005179813
C[C@@]12C[C@@H](C=CC1)C(=O)N2    ZINC000225796785
C[C@]12CC=CC[C@H]1C(=O)N2    ZINC000045069782
NC(=O)[C@@H]1C[C@@H]2C=C[C@H]1C2    ZINC000003123165
NC(=O)C12CC3C[C@H]1[C@@H]2C3    ZINC000101010052
C[C@]12CC=CC[C@@H]1C(=O)N2    ZINC000045069776
C[C@@]12CC=CC[C@H]1C(=O)N2    ZINC000045069779
C#CCNC(=O)[C@@H]1C[C@H]1C    ZINC000041634876
C#C[C@H](C)NC(=O)C(=C)C    ZINC001142515619
O=C1N[C@H]2[C@@H]3CC[C@@H]3C[C@H]12    ZINC000247903796
O=C1N[C@H]2[C@H]1C[C@@H]1CC[C@H]21    ZINC000045069964
C#CCNC(=O)C=C(C)C    ZINC000034448203
CC1=CC=C[C@@H](C)C(=O)N1    ZINC000000336878
NC(=O)[C@@H]1C[C@H]2C=C[C@@H]1C2    ZINC000000158115
NC(=O)C12CC3C[C@@H]1[C@@H]2C3    ZINC000004558273
NC(=O)[C@@H]1C[C@@H]2C=C[C@@H]1C2    ZINC000100003764
O=C1N[C@@H]2[C@@H]3CC[C@H]3C[C@@H]12    ZINC000045069961
C#C[C@@H](C)NC(=O)C(=C)C    ZINC001142515618
O=C1N[C@@H]2CCC[C@@H]3[C@@H]1[C@H]32    ZINC000104092359
C[C@]12C[C@H](C=CC1)C(=O)N2    ZINC000225796847
O=C1N[C@@H]2[C@H]1[C@@H]1CC[C@@H]2C1    ZINC000100396746
NC(=O)[C@H]1C2[C@@H]3CC1C[C@H]23    ZINC000017376355
CC#CC(=O)N/C=C/CC    ZINC001179756274
C[C@@]12C[C@H](C=CC1)C(=O)N2    ZINC000225796824
O=C1N[C@H]2[C@H]3CC[C@@H]3C[C@H]12    ZINC000101043269
NC(=O)[C@H]1C[C@@H]2C=C[C@H]1C2    ZINC000002556319
C#C[C@@H](C)NC(=O)C1CC1    ZINC000165248614
O=C1N[C@@H]2[C@H]1[C@H]1CC[C@@H]2C1    ZINC000001733344
O=C1N[C@H]2[C@@H]1[C@H]1CC[C@H]2C1    ZINC000104630544
O=C1CCC2=C(CCC2)N1    ZINC000018562340
NC(=O)[C@H]1C2[C@H]3CC1C[C@H]23    ZINC000100211415
O=C1N[C@H]2[C@H]1[C@@H]1CC[C@H]2C1    ZINC000036072244
C[C@]12C[C@@H](C=CC1)C(=O)N2    ZINC000225796804
C#CCNC(=O)/C(C)=C/C    ZINC000378978750
C#CC(=O)NCCCC=C    ZINC000307119211
O=C1N[C@@H]2[C@@H]3CC[C@@H]3C[C@@H]12    ZINC000045069966
CC1=CC=C[C@H](C)C(=O)N1    ZINC000000336876
NC(=O)[C@H]1C[C@H]2C=C[C@H]1C2    ZINC000100105200
O=C1N[C@@H]2[C@H]1[C@H]1CC[C@H]2C1    ZINC000238854420
NC(=O)[C@H]1C[C@@H]2C=C[C@@H]1C2    ZINC000100003761
NC(=O)[C@H]1C2[C@@H]3CC1C[C@@H]23    ZINC000100211411
C#CCNC(=O)[C@H]1C[C@@H]1C    ZINC000041634874
O=C1N[C@@H]2CCC[C@@H]3[C@@H]1[C@@H]32    ZINC000104092355
C=C=CCNC(=O)C1CC1    ZINC001159331935
O=C1N[C@@H]2[C@@H]1[C@H]1CC[C@H]2C1    ZINC000100492474
C#C[C@H](C)NC(=O)C1CC1    ZINC000165248511
O=C1N[C@H]2[C@H]3CC[C@H]3C[C@H]12    ZINC000247903793
O=C1N[C@H]2[C@H]1[C@H]1CC[C@H]2C1    ZINC000100405528
C#CC(=O)NC1CCCC1    ZINC000082266223
C#CCCNC(=O)C1CC1    ZINC000070640771
NC(=O)[C@H]1C[C@H]2C=C[C@@H]1C2    ZINC000004277048
NC(=O)[C@@H]1C[C@H]2C=C[C@H]1C2    ZINC000100105197
O=C1N[C@H]2[C@H]1[C@@H]1CC[C@@H]2C1    ZINC000100405525
O=C1N[C@@H]2CCC[C@@H]3[C@H]1[C@H]32    ZINC000245228340
CC1(C(N)=O)C=CCC=C1    ZINC000043198597
NC(=O)C12CC3C[C@@H]1[C@H]2C3    ZINC000101010055
O=C1N[C@@H]2CCC[C@H]3[C@@H]1[C@@H]32    ZINC000104092352
C[C@@]12CC=CC[C@@H]1C(=O)N2    ZINC000045069773
O=C1N[C@H]2[C@H]1[C@H]1CC[C@@H]2C1    ZINC000004262075
C=C(C)CNC(=O)C#CC    ZINC000232610380
C#CCNC(=O)[C@H]1C[C@H]1C    ZINC000041634872
C#CCNC(=O)[C@@H]1C[C@@H]1C    ZINC000041634878
O=C1N[C@@H]2CCC[C@H]3[C@@H]2[C@@H]13    ZINC000001711569
O=C1N[C@H]2[C@@H]3CC[C@H]3C[C@H]12    ZINC000247903797
O=C1N[C@H]2[C@H]1C[C@H]1CC[C@@H]12    ZINC000045069969
C#CC(=O)N[C@@H](C)C1CC1    ZINC000307304172
NC(=O)CS(N)(=O)=O    ZINC000095348206
N#CNC(=O)c1ncon1    ZINC001192028894
N[C@H](CCl)C(=O)NO    ZINC000017120004
N[C@@H](CCl)C(=O)NO    ZINC000055460246
NC(=O)C(F)(F)C(N)=O    ZINC000001598075
NC(=O)c1ccc(=O)[nH]c1    ZINC000012505139
NC(=O)c1ccc[n+]([O-])c1    ZINC000000152802
N#CNC(=O)C(=O)C1CC1    ZINC001182670811
N#[N+]c1[nH]cnc1C(N)=O    ZINC000090561437
NC(=O)c1cc[nH]c(=O)c1    ZINC000002525013
NC(=O)c1cc[n+]([O-])cc1    ZINC000001769158
NC(=O)c1cccc[n+]1[O-]    ZINC000000334955
NC(=O)c1cncc(O)c1    ZINC000000508013
NC(=O)c1ccc(O)cn1    ZINC000059870519
N#CNC(=O)C1=COCC1    ZINC001142560554
O=C1NCCc2oncc21    ZINC000084307162
NC(=O)c1cccc(=O)[nH]1    ZINC000045795754
NC(=O)c1ccc[nH]c1=O    ZINC000017355108
COCC#CC(=O)NC#N    ZINC001187132947
NC(=O)c1ccncc1O    ZINC000039063690
NC(=O)c1c[nH]ccc1=O    ZINC000014507785
O=C(NO)c1ccncc1    ZINC000004362829
NC(=O)c1cc(=O)cc[nH]1    ZINC000059163007
NC(=O)c1ncccc1O    ZINC000000156997
O=C1NCCn2nncc21    ZINC000091690502
NC(=O)c1ccc(N)nn1    ZINC000038886540
NC(=O)c1cc(N)ncn1    ZINC000000369732
NC(=O)c1cnc(N)nc1    ZINC000001724192
NC(=O)c1ccnc(N)n1    ZINC000095930584
NC(=O)c1cncnc1N    ZINC000000332913
NC(=O)c1cnc(N)cn1    ZINC000039063659
NC(=O)c1ncc(N)cn1    ZINC000039053097
NC(=O)c1nccnc1N    ZINC000001719389
NCCNC(=O)C(F)F    ZINC000045498344
NCC(=O)NCC(F)F    ZINC000132486755
NC(=O)C[n+]1ccccn1    ZINC000003130261
C[n+]1ccnc(C(N)=O)c1    ZINC000003177932
NC(=O)CCn1cccc1    ZINC000036748898
CNC(=O)C1(C#N)CCC1    ZINC000082730586
N#C[C@@H]1CCNC(=O)CC1    ZINC000078502862
Cc1ccn(C)c1C(N)=O    ZINC000116808022
N#CC1(C(N)=O)CCCC1    ZINC000044296784
N#C[C@@H]1CCCCC(=O)N1    ZINC000002046398
Cc1cc(C)c(C(N)=O)[nH]1    ZINC000045795753
CCNC(=O)c1cc[nH]c1    ZINC000104592350
CCc1[nH]ccc1C(N)=O    ZINC000306329702
CC1(C)C[C@@H]1C(=O)NC#N    ZINC000232821202
CNC(=O)c1[nH]ccc1C    ZINC000306442056
C=CC[C@H](C)C(=O)NC#N    ZINC001144028137
N#CCC(=O)NC1CCC1    ZINC000052211209
CC1CC(C#N)(C(N)=O)C1    ZINC000087606869
CC(=O)NCc1ccc[nH]1    ZINC000082254448
CNC(=O)c1ccn(C)c1    ZINC000104703489
C#CCNC(=O)C1(N)CC1    ZINC000083833990
C[C@@H](C#N)C(=O)NC1CC1    ZINC000044808795
CCNC(=O)C1(C#N)CC1    ZINC000060249314
N#CCC(=O)NCC1CC1    ZINC000000152959
C[C@@H](C(N)=O)n1cccc1    ZINC000035797157
C#C[C@@H](C)NC(=O)C(=C)N    ZINC001220460747
CN1C=CCC(C(N)=O)=C1    ZINC000002510876
CNC(=O)c1cc[nH]c1C    ZINC000045795755
CCNC(=O)c1ccc[nH]1    ZINC000045795752
C#CC(=O)N[C@H]1CCNC1    ZINC000052093044
C[C@H](C(N)=O)n1cccc1    ZINC000035797159
C#C[C@H](C)NC(=O)C(=C)N    ZINC001220460748
CNC(=O)c1cccn1C    ZINC000001696238
N#C[C@H]1CCCCC(=O)N1    ZINC000001571169
Cc1ccc(C(N)=O)n1C    ZINC000039063625
CNC(=O)c1c[nH]cc1C    ZINC000306512064
Cn1cccc1CC(N)=O    ZINC000026439321
CCC(=O)Nc1ccc[nH]1    ZINC000150317150
C#CCN1CCNC(=O)C1    ZINC000041634915
N#C[C@H]1CCNC(=O)CC1    ZINC000078502853
C=CC[C@@H](C)C(=O)NC#N    ZINC001144028139
CN1C=CC=C(C(N)=O)C1    ZINC000039063679
C[C@H](C#N)C(=O)NC1CC1    ZINC000044808796
C#CC(=O)NC1CN(C)C1    ZINC000575519835
CC(=O)NCC1(C#N)CC1    ZINC000306425010
Cc1cc(C(N)=O)c(C)[nH]1    ZINC000082587500
CC/C=C(\C)C(=O)NC#N    ZINC000606244555
CC(C)/C=C/C(=O)NC#N    ZINC000219614054
C#CCNC(=O)[C@@H]1CCN1    ZINC000307566175
CC1(NC(=O)CC#N)CC1    ZINC000168073784
NC(=O)C(F)(F)C(=O)O    ZINC000001615140
O=C1Cc2sccc2N1    ZINC000049587279
NC(=O)/C=C\C(F)(F)F    ZINC000033374098
NC(=O)/C=C/C(F)(F)F    ZINC000002556478
O=C(CF)NCCCl    ZINC000001697996
O=C1C[C@@H](C(F)(F)F)N1    ZINC000038540178
NC(=O)C(=O)c1ccco1    ZINC000001707277
NC(=O)c1coccc1=O    ZINC000039063733
NC(=O)c1ccnnc1O    ZINC000033505708
O=CNc1cccc(F)c1    ZINC000001685769
N#C[C@@H]1CC(C(N)=O)=NO1    ZINC000034929233
NC(=O)c1cnc[nH]c1=O    ZINC000008672865
O=C(CO)NCC(F)F    ZINC001530895908
O=CNc1ccc(F)cc1    ZINC000000394988
NC(=O)c1ccccc1F    ZINC000000039562
O=C(NCCO)C(F)F    ZINC000147880061
NC(=O)c1ncc[nH]c1=O    ZINC000000008657
O=C(NO)c1cnccn1    ZINC000004429661
NC(=O)c1cnc(=O)[nH]c1    ZINC000091306010
NC(=O)c1cccc(F)c1    ZINC000000406944
NC(=O)c1ccc(O)nn1    ZINC000032016230
O=CNc1ccccc1F    ZINC000039296199
NC(=O)COCC(F)F    ZINC000130743693
CNC(=O)COC(F)F    ZINC000306668202
NC(=O)c1c[nH]c(=O)cn1    ZINC000005116994
N#C[C@H]1CC(C(N)=O)=NO1    ZINC000034929231
NC(=O)c1ccc(F)cc1    ZINC000000407004
NC(=O)c1c[n+]([O-])ccn1    ZINC000000333042
O=C(NO)c1ncccn1    ZINC000039053722
NC(=O)c1cc(=O)[nH]cn1    ZINC000072190639
NC(=O)c1cn[nH]c(=O)c1    ZINC000167897837
O=C1CCn2nnnc2N1    ZINC000001427446
CNC(=O)c1occc1C    ZINC000070187178
Cc1ccc(CC(N)=O)o1    ZINC000104634967
C#CC(=O)N[C@H]1C[C@H](O)C1    ZINC001143915915
C#CCNC(=O)[C@H]1CCO1    ZINC000306478329
O=C1C[C@H]2CC[C@H]1C(=O)N2    ZINC000104701007
C#C[C@H](C)NC(=O)C(C)=O    ZINC001142703383
Cc1cc(C)c(C(N)=O)o1    ZINC000039063715
O=C1N[C@H]2C[C@H]1C(=O)CC2    ZINC000225796316
NC(=O)[C@H]1[C@@H]2C(=O)CC[C@H]12    ZINC001540379893
O=C1N[C@@H]2C[C@H]1CC(=O)C2    ZINC000225797686
CCNC(=O)c1ccoc1    ZINC000039063724
CC(=O)NCc1ccoc1    ZINC000082350764
O=C1CC(=O)C2(CCC2)N1    ZINC000306203852
C#CCNC(=O)C1COC1    ZINC000306187561
CC(=O)C1=CNC(=O)CC1    ZINC000004267740
C#CCNC(=O)[C@@H]1CCO1    ZINC000306478328
Cc1cc(C(N)=O)oc1C    ZINC000118222652
CNC(=O)c1cc(C)co1    ZINC000718424119
Cc1coc(C(N)=O)c1C    ZINC000149144803
O=C1N[C@H]2C[C@H]1CC(=O)C2    ZINC000225797705
O=C1N[C@@H]2C[C@@H]1C(=O)CC2    ZINC000225796253
C#CCNC(=O)C1(O)CC1    ZINC001181532350
CC(=O)NCc1ccco1    ZINC000003279385
Cc1ccoc1CC(N)=O    ZINC001440441667
Cc1cc(C(N)=O)c(C)o1    ZINC000000400038
C[C@H](C(N)=O)c1ccco1    ZINC000148337706
CCNC(=O)c1ccco1    ZINC000005456646
NC(=O)CCc1ccoc1    ZINC000118030892
CNC(=O)Cc1ccco1    ZINC000032226635
O=C1N[C@@H]2C[C@@H]1CC(=O)C2    ZINC000225797649
CCc1occc1C(N)=O    ZINC000039063717
CNC(=O)c1cocc1C    ZINC000527531955
C#CC(=O)N[C@@H](C=C)CO    ZINC000306720379
C#CC(=O)NOCCC=C    ZINC001161645832
C[C@@H](C(N)=O)c1ccco1    ZINC000148337498
CNC(=O)Cc1ccoc1    ZINC000307677185
O=C1N[C@@H]2C[C@H]1C(=O)CC2    ZINC000225796295
C#CCNC(=O)C(=O)CC    ZINC001143969208
CNC(=O)c1ccc(C)o1    ZINC000045795763
O=C1N[C@H]2C[C@@H]1C(=O)CC2    ZINC000225796275
NC(=O)[C@@H]1[C@H]2CCC(=O)[C@H]12    ZINC001540379890
O=C1N[C@H]2C[C@@H]1CC(=O)C2    ZINC000225797665
O=C1CC(=O)NC2(CC2)C1    ZINC000083267567
NC(=O)[C@@H]1[C@@H]2CCC(=O)[C@H]21    ZINC001540379891
C=CCONC(=O)C#CC    ZINC001158208440
NC(=O)CCc1ccco1    ZINC000037388925
Cc1occc1CC(N)=O    ZINC000082008902
Cc1coc(C)c1C(N)=O    ZINC000142708714
NC(=O)[C@@H]1[C@@H]2CCC(=O)[C@@H]21    ZINC001540379892
CNC(=O)c1ccoc1C    ZINC000039063800
C#C[C@@H](C)NC(=O)C(C)=O    ZINC001142703377
CNC(=O)c1coc(C)c1    ZINC000143583958
Cc1n[nH]cc1CC(N)=O    ZINC001250077358
CNC(=O)c1cn[nH]c1C    ZINC000070212383
CC(=O)Nc1nccn1C    ZINC000039256385
CC(=O)Nc1ccnn1C    ZINC000082274693
CCn1cnc(C(N)=O)c1    ZINC000034310942
Cc1nccn1CC(N)=O    ZINC000034925255
Cn1cncc1CC(N)=O    ZINC000168003585
CNC(=O)c1c[nH]c(C)n1    ZINC000082268111
CC(=O)Nc1cnn(C)c1    ZINC000070226462
CNC(=O)c1nc[nH]c1C    ZINC000039063726
CCn1cc(C(N)=O)cn1    ZINC000034925188
CCn1ccc(C(N)=O)n1    ZINC000002537692
CCc1[nH]ncc1C(N)=O    ZINC000226044768
Cn1cnc(CC(N)=O)c1    ZINC000118232570
CCC(=O)Nc1cc[nH]n1    ZINC000042413779
C[C@H](C(N)=O)n1ccnc1    ZINC000041391557
CNC(=O)c1cncn1C    ZINC000039067793
CN1CC(C(=O)NC#N)C1    ZINC001142600118
C[C@@H](C(N)=O)n1cccn1    ZINC000012398398
Cn1cc(CC(N)=O)cn1    ZINC000307537242
CC(=O)NCc1c[nH]cn1    ZINC000084081542
C[C@H](C(N)=O)n1cccn1    ZINC000012398400
CNC(=O)c1cc(C)[nH]n1    ZINC000038857479
CNC(=O)c1ccnn1C    ZINC000020442944
NC(=O)CCc1c[nH]cn1    ZINC000032249754
Cc1cnn(C)c1C(N)=O    ZINC000104655141
CCNC(=O)c1c[nH]cn1    ZINC000039063728
CNC(=O)Cc1ncc[nH]1    ZINC000115170640
CNC(=O)Cc1c[nH]cn1    ZINC000039132499
N#CCN1CCNC(=O)C1    ZINC000019504101
CCNC(=O)c1cc[nH]n1    ZINC000070187328
CCC(=O)Nc1cn[nH]c1    ZINC000035237524
C[C@@H](C(N)=O)n1ccnc1    ZINC000041391555
CN(C)/C=C(/C#N)C(N)=O    ZINC000032625238
CN(C)/C=C(\C#N)C(N)=O    ZINC000003131372
CC(=O)NCc1ncc[nH]1    ZINC000059979134
Cn1cc(N)cc1C(N)=O    ZINC000006523755
CC(=O)Nc1cc(C)n[nH]1    ZINC000012539065
CC(=O)Nc1ccn(C)n1    ZINC000034491525
Cc1cc(C(N)=O)n(C)n1    ZINC000000166797
Cc1n[nH]c(C)c1NC=O    ZINC000000039521
CCNC(=O)c1cn[nH]c1    ZINC000036164908
CNC(=O)Cn1cccn1    ZINC000041367136
Cc1ccnn1CC(N)=O    ZINC000035655563
Cc1nc(C(N)=O)c(C)[nH]1    ZINC000039063737
CCC(=O)Nc1c[nH]cn1    ZINC000118177914
NC(=O)CCc1cn[nH]c1    ZINC000138686591
Cc1ncc(C(N)=O)n1C    ZINC000081915065
Cc1c(C(N)=O)cnn1C    ZINC000037389816
Cc1cc(C(N)=O)n(N)c1    ZINC000039063713
Cc1nn(C)cc1C(N)=O    ZINC000003109276
NC(=O)CCn1ccnc1    ZINC000005236133
Cc1c[nH]c(N)c1C(N)=O    ZINC000104597117
CNC(=O)Cc1cn[nH]c1    ZINC001250111851
CCn1nccc1C(N)=O    ZINC000034925186
NC(=O)CCn1cccn1    ZINC000034224268
CNC(=O)Cc1cc[nH]n1    ZINC000083142043
CCc1cc(C(N)=O)n[nH]1    ZINC000039063826
CC(=O)NCc1cn[nH]c1    ZINC000037987327
CCn1ccnc1C(N)=O    ZINC000075847420
CC(=O)NCc1cc[nH]n1    ZINC000040436237
Cc1cnn(CC(N)=O)c1    ZINC000043511829
CNC(=O)c1[nH]ncc1C    ZINC000146168038
NC(=O)CCc1ncc[nH]1    ZINC000059457972
Cc1[nH]cnc1CC(N)=O    ZINC000307137742
CNC(=O)c1cn(C)cn1    ZINC000039063729
CCNC(=O)c1ncc[nH]1    ZINC000039063799
Cc1cn(C)nc1C(N)=O    ZINC000104638078
CC(=O)Nc1ncc(C)[nH]1    ZINC000032249995
CNC(=O)c1cnn(C)c1    ZINC000032611378
CNC(=O)c1ccn(C)n1    ZINC000072209471
Cn1ccc(CC(N)=O)n1    ZINC000104594309
Cc1cc(C(N)=O)nn1C    ZINC000002548634
NC(=O)C[C@@H]1CC[C@H]2C[C@H]21    ZINC000080083875
O=C1NC[C@H]2CCCC[C@H]12    ZINC000001577925
C=C=CCNC(=O)C(C)C    ZINC001636356207
O=C1NC[C@H]2CCCC[C@@H]12    ZINC000001577923
CNC(=O)[C@H]1CC=CCC1    ZINC000004280464
C#CCNC(=O)C(C)(C)C    ZINC000034617614
NC(=O)C1[C@H]2CCCC[C@H]12    ZINC000100211576
O=C1C[C@H](C2CCC2)CN1    ZINC000082707781
C[C@@H]1C[C@@H]1C(=O)NC1CC1    ZINC000021084221
CNC(=O)[C@@H]1CC12CCC2    ZINC000202219225
NC(=O)[C@@H]1CCCC12CC2    ZINC000527532231
NC(=O)[C@@H]1C[C@H]2CC[C@H]1C2    ZINC000100448249
O=C1NC[C@H]2CCC[C@H]1C2    ZINC000001653154
C[C@@]12CCCC[C@@H]1C(=O)N2    ZINC000083811594
C[C@H]1C(=O)NC[C@@H]1C1CC1    ZINC000306863908
NC(=O)[C@H]1C[C@@H]2CC[C@@H]1C2    ZINC000100076156
CNC(=O)[C@H]1[C@@H]2CCC[C@@H]21    ZINC000250392660
O=C1NC[C@@H]2CCCC[C@@H]12    ZINC000001577922
C[C@@H]1C(=O)NC[C@@H]1C1CC1    ZINC000306863904
CNC(=O)[C@]12C[C@H]1CCC2    ZINC000225994313
NC(=O)C[C@@H]1CC[C@H]2C[C@@H]21    ZINC000101563331
O=C1CC2(CCCC2)CN1    ZINC000014007246
O=C1NCC[C@@H]1CC1CC1    ZINC000019128443
O=C(NC1CCC1)C1CC1    ZINC000020975209
O=C1C[C@H]2CCCC[C@@H]2N1    ZINC000071786970
C=C(C)C(=O)N/C=C/CC    ZINC001142517801
C[C@@]12C[C@H]1C(=O)NC2(C)C    ZINC000100970694
C[C@]1(C2CC2)CNC(=O)C1    ZINC000019091862
O=C(NCC1CC1)C1CC1    ZINC000045795764
C[C@]12C[C@@H]1C(=O)NC2(C)C    ZINC000100970686
CNC(=O)C1CC2(CC2)C1    ZINC001629377961
CC1=C[C@](C)(C(N)=O)CC1    ZINC000039063787
NC(=O)C[C@@H]1CC[C@@H]2C[C@@H]21    ZINC000713153411
C[C@H]1CC=C(C(N)=O)CC1    ZINC000039063812
NC(=O)[C@H]1C[C@@H]1C1CCC1    ZINC000306199305
NC(=O)C(C1CC1)C1CC1    ZINC000146682737
C[C@]12C[C@H]1C(=O)NC2(C)C    ZINC000001711568
C[C@@]1(C(N)=O)CC=CCC1    ZINC000033864585
CC(=O)NCC12CC(C1)C2    ZINC000952985103
NC(=O)[C@@H]1C[C@@H]1C1CCC1    ZINC000306199303
NC(=O)[C@H]1C[C@H]2CC[C@@H]1C2    ZINC000001598148
C[C@H]1[C@@H](C2CC2)[C@H]1C(N)=O    ZINC000527531489
C=C(C)C[C@H]1CCNC1=O    ZINC000157257181
O=C1NC[C@@H]2CCC[C@H]1C2    ZINC000001653152
O=C1CC2CCC(CC2)N1    ZINC000059469420
C[C@H]1C[C@@H]1C(=O)NC1CC1    ZINC000021084225
CC(=O)NCC1CC=CC1    ZINC000104622388
NC(=O)[C@H]1CC12CCCC2    ZINC000038433676
NC(=O)CC1=CCCCC1    ZINC000038233900
O=C1NCC[C@H]1CC1CC1    ZINC000019128448
O=C(CC1CC1)NC1CC1    ZINC000070226188
C=CC[C@@H]1CCCNC1=O    ZINC000039629537
NC(=O)[C@H]1C[C@H]2CC[C@H]1C2    ZINC000100076160
NC(=O)[C@H]1CCCC12CC2    ZINC000527532233
CC(=O)NC1(C2CC2)CC1    ZINC000307209878
C#CCNC(=O)CC(C)C    ZINC000041634839
C[C@@H]1[C@@H](C(N)=O)[C@H]1C1CC1    ZINC000023841092
CNC(=O)C1[C@@H]2CCC[C@@H]12    ZINC000123333094
O=C1N[C@@H]2CCCCC[C@@H]12    ZINC000026259491
O=C1NC[C@@H]2CCC[C@@H]1C2    ZINC000001653151
C[C@@]12C[C@@H]1C(=O)NC2(C)C    ZINC000001711567
C[C@@H]1[C@H](C(N)=O)[C@H]1C1CC1    ZINC000527531485
C[C@@]12C[C@H](CCC1)C(=O)N2    ZINC000225796954
NC(=O)C12CCC(CC1)C2    ZINC000000158336
NC(=O)[C@@H]1CC12CCCC2    ZINC000038433677
O=C1NC[C@H]2CCC[C@@H]1C2    ZINC000001653153
CC(=O)NC12CC(C)(C1)C2    ZINC000952985058
O=C1N[C@@H]2CCCCC[C@H]12    ZINC000026259480
C#CC(=O)N[C@@H](C)C(C)C    ZINC000306508728
CNC(=O)[C@H]1C[C@@H]1C1CC1    ZINC000306889725
O=C(NC1CC1)C1CCC1    ZINC000021062717
NC(=O)[C@@H]1C[C@H]1C1CCC1    ZINC000306199301
O=C1NC[C@@H]2CCCC[C@H]12    ZINC000001577924
CC1(C(=O)NC2CC2)CC1    ZINC000039063701
CNC(=O)C1=CCCCC1    ZINC000039063806
CNC(=O)C1=C(C)CCC1    ZINC000202921023
C[C@H]1C[C@H]1C(=O)NC1CC1    ZINC000021084232
C=C(C)CNC(=O)C1CC1    ZINC000160667269
C[C@@H]1[C@@H](C(N)=O)[C@@H]1C1CC1    ZINC000023841087
CNC(=O)[C@@H]1CC=CCC1    ZINC000004280465
NC(=O)C1CC2(CCC2)C1    ZINC000225794407
CCNC(=O)[C@H]1CC12CC2    ZINC000606242997
C[C@]12C[C@@H](CCC1)C(=O)N2    ZINC000225796930
C=CC(=O)NC1CCCC1    ZINC000036334084
CC1(NC(=O)C2CC2)CC1    ZINC000124378823
CC1(C)C(=O)N[C@H]1C1CC1    ZINC000104698001
CC#CC(=O)N[C@H](C)CC    ZINC000233832562
CC(=O)N[C@H]1CC=CCC1    ZINC000077028590
CCNC(=O)C1=CCCC1    ZINC000090459827
C=C(C)CNC(=O)C(=C)C    ZINC000104698156
O=C1NCCCC12CCC2    ZINC000047218685
CNC(=O)C1[C@H]2CCC[C@H]12    ZINC000123332855
C[C@H]1C(=O)NC[C@H]1C1CC1    ZINC000306863906
CC(=O)N[C@]12C[C@H]1CCC2    ZINC000575534564
C[C@@]1(C2CC2)CNC(=O)C1    ZINC000019091859
C[C@@H]1CC=C(C(N)=O)CC1    ZINC000104554368
C#CCCCNC(=O)CC    ZINC000231572434
C=C(C)CC(=O)NC1CC1    ZINC000306179901
C=C(C)C[C@@H]1CCNC1=O    ZINC000157257027
C#CC(=O)N[C@H](C)C(C)C    ZINC000306508727
NC(=O)C[C@@H]1CC[C@@H]2C[C@H]21    ZINC000713153406
CC(C)=C/C=C(\C)C(N)=O    ZINC000003075351
C=CC[C@H]1CCCNC1=O    ZINC000039629539
O=C1CCCCC2(CC2)N1    ZINC000066091333
NC(=O)[C@H]1C[C@H]1C1CCC1    ZINC000306199299
CC(=O)N[C@H]1CC12CCC2    ZINC000721262169
CNC(=O)CC1=CCCC1    ZINC000104615840
O=C1CC2(CCCCC2)N1    ZINC000039184591
C=C=CCNC(=O)CCC    ZINC001569564257
C[C@]1(C(N)=O)CC=CCC1    ZINC000033864586
O=C1N[C@H]2CCCCC[C@@H]12    ZINC000026259499
CNC(=O)[C@H]1CC12CCC2    ZINC000202219249
NC(=O)[C@H]1C[C@@H]2CC[C@H]1C2    ZINC000001598147
NC(=O)C1=CCCCCC1    ZINC000104561361
C[C@@H]1C[C@H]1C(=O)NC1CC1    ZINC000021084228
NC(=O)[C@H]1[C@@H]2CCCC[C@@H]21    ZINC000100079463
CC1(C)C(=O)N[C@@H]1C1CC1    ZINC000104698006
O=C1N[C@H]2CCCCC[C@H]12    ZINC000026259484
C=CC(=O)NCC1CCC1    ZINC000036334849
C[C@@]12C[C@@H](CCC1)C(=O)N2    ZINC000225796904
CC#CC(=O)N[C@@H](C)CC    ZINC000234000249
CC(=O)N[C@@H]1CC12CCC2    ZINC000721262168
CC1=C[C@@](C)(C(N)=O)CC1    ZINC000039063786
NC(=O)C1[C@@H]2CCCC[C@@H]12    ZINC000100211574
O=C1C[C@@H](C2CCC2)CN1    ZINC000082707780
CC/C=C/NC(=O)C1CC1    ZINC001142681023
NC(=O)C12CC(C1)CCC2    ZINC000039063735
C[C@]12C[C@H](CCC1)C(=O)N2    ZINC000225796976
O=C1NCCC12CCCC2    ZINC000013755870
C[C@@H]1C(=O)NC[C@H]1C1CC1    ZINC000306863902
CCNC(=O)[C@@H]1CC12CC2    ZINC000606242996
O=C1NCc2scnc21    ZINC000057354283
N#C/C=C1\NC(=O)CS1    ZINC000018217617
O=C1NCc2ncsc21    ZINC000166330918
N#C/C=C1/NC(=O)CS1    ZINC000096298884
O=C1CNc2nonc2N1    ZINC000018531640
NC(=O)c1cccnc1F    ZINC000004775236
NC(=O)c1ccc(F)cn1    ZINC000035923513
NC(=O)c1cncc(F)c1    ZINC000001596084
NC(=O)c1ccncc1F    ZINC000039051372
NC(=O)c1cccc(F)n1    ZINC000002525420
NC(=O)c1ccc(F)nc1    ZINC000001600208
NC(=O)c1ncccc1F    ZINC000039051371
NC(=O)c1ccnc(F)c1    ZINC000001595323
CC(=O)NC[B-](F)(F)F    ZINC000208325778
N#CNC(=O)[C@H]1C[C@H](O)C1    ZINC001182643676
O=C1CN2C(=O)CC[C@H]2N1    ZINC000002015985
Cc1nc(C(N)=O)c(C)o1    ZINC000104646463
CC(=O)CCC(=O)NC#N    ZINC001142753383
CCc1cc(C(N)=O)no1    ZINC000039063930
C=C[C@@H](O)C(=O)NCC#N    ZINC000590447730
CNC(=O)c1ocnc1C    ZINC000093295018
NCc1cc(C(N)=O)co1    ZINC000068591957
NC(=O)C(=O)N1CC=CC1    ZINC001119581422
CC#CC(=O)NCC(N)=O    ZINC000232610605
Cc1cc(CC(N)=O)no1    ZINC000114407672
CC(=O)CC(=O)NCC#N    ZINC000001653071
CC(=O)NCc1ccon1    ZINC000086442545
N#CC1(C(=O)NO)CCC1    ZINC000306946288
O=C1CNC(=O)C2(CC2)N1    ZINC000034536992
C#CCCNC(=O)C(N)=O    ZINC001330853795
CCNC(=O)c1ccon1    ZINC000070191497
CONC(=O)c1ccc[nH]1    ZINC000082435476
CONC(=O)c1cc[nH]c1    ZINC000306549659
C#C[C@H](C)NC(=O)C(N)=O    ZINC001142942123
NC(=O)CN1CC=CC1=O    ZINC000091301639
CNC(=O)C#CC(=O)NC    ZINC000001706580
CNC(=O)[C@@H](C#N)C(C)=O    ZINC000104082455
CC(=O)Nc1ncc(C)o1    ZINC000199831706
CCc1nocc1C(N)=O    ZINC000665211896
Cn1cccc1C(=O)NO    ZINC000225294519
CC#CCNC(=O)C(N)=O    ZINC001261909092
CCNC(=O)c1cocn1    ZINC000197003151
CCNC(=O)c1cnco1    ZINC000224059574
C#CCNC(=O)C(=O)NC    ZINC000307125948
CCC(=O)Nc1ccon1    ZINC000070224499
CC(=O)Nc1cnoc1C    ZINC000022000925
Cc1cc[nH]c1C(=O)NO    ZINC000306486410
CNC(=O)c1coc(C)n1    ZINC000022606249
N#CC1(NC(=O)CO)CC1    ZINC000306362329
C#CC(=O)N(C)CC(N)=O    ZINC000306385762
CC(=O)Nc1nocc1C    ZINC000164871253
CC(=O)NCc1ccno1    ZINC000226265173
NC(=O)CCc1ccon1    ZINC000223683154
C#C[C@@H](C)NC(=O)C(N)=O    ZINC001142942124
O=C1CN2C(=O)CC[C@@H]2N1    ZINC000000004308
CC(=O)Nc1cc(C)on1    ZINC000000152876
CC(=O)NCc1cnoc1    ZINC000718895301
CCC(=O)Nc1cnoc1    ZINC000038665648
CNC(=O)Cc1cnoc1    ZINC001250111129
CC(=O)Nc1conc1C    ZINC000196683649
CNC(=O)c1cc(C)on1    ZINC000034627667
C=C(CO)C(=O)NCC#N    ZINC000307542702
CNC(=O)c1ncc(C)o1    ZINC000118138517
NCc1ccc(C(N)=O)o1    ZINC000022201744
CC1(C(=O)NC#N)COC1    ZINC001143391290
Cc1oncc1CC(N)=O    ZINC001250081090
Cc1nc(C)c(C(N)=O)o1    ZINC000039063874
CCc1ncoc1C(N)=O    ZINC000039063868
CCCC(=O)C(=O)NC#N    ZINC001144042859
Cc1nocc1CC(N)=O    ZINC001250082670
CNC(=O)c1nocc1C    ZINC000630678026
CNC(=O)c1cc(C)no1    ZINC000039063943
C#CCNC(=O)CC(N)=O    ZINC000166174228
CCc1nc(C(N)=O)co1    ZINC000220063984
CNC(=O)c1ncoc1C    ZINC000115223211
Cc1noc(C)c1C(N)=O    ZINC000000158486
C#CCN(C)C(=O)C(N)=O    ZINC001352229109
C#CCNC(=O)C=NOC    ZINC000387823663
CCc1ocnc1C(N)=O    ZINC000139679169
C=C1CN(C(=O)C(N)=O)C1    ZINC001333408174
CC(=O)Nc1cc(C)no1    ZINC000000160835
CNC(=O)[C@H](C#N)C(C)=O    ZINC000104082453
C=C[C@H](O)C(=O)NCC#N    ZINC000590447740
CNC(=O)c1conc1C    ZINC000113646170
C#CC(=O)NCCC(N)=O    ZINC000307485523
O=C1N[C@H]2CC[C@H]1NC2=O    ZINC000100108870
CNC(=O)c1cn(C)nn1    ZINC000039063924
NC(=O)CCn1cncn1    ZINC000032302507
Cn1nc(N)cc1C(N)=O    ZINC000072209476
CNC(=O)c1ncn(C)n1    ZINC000039063862
CNC(=O)c1cnnn1C    ZINC000306191827
Cn1cc(C(N)=O)c(N)n1    ZINC000008783111
Cc1cn(CC(N)=O)nn1    ZINC000224008430
CCC(=O)Nn1ccnn1    ZINC000169112043
Cc1n[nH]c(N)c1C(N)=O    ZINC000005545366
CNC(=O)c1ncnn1C    ZINC000203852436
NC(=O)Cn1cnc(N)c1    ZINC000082410336
NCC(=O)Nc1cn[nH]c1    ZINC000035764253
Cn1cnc(N)c1C(N)=O    ZINC000001581335
CCNC(=O)c1nc[nH]n1    ZINC000005905240
CC(=O)Nc1ncnn1C    ZINC000238104562
CC(=O)Nc1cnnn1C    ZINC000196310392
NC(=O)Cn1cc(N)cn1    ZINC000019810519
CNC(=O)c1cn[nH]c1N    ZINC000029865936
C[C@H](C(N)=O)n1cncn1    ZINC000001401111
NC(=O)CCc1cn[nH]n1    ZINC000096527969
Cn1cnc(C(N)=O)c1N    ZINC000032918954
CCn1cc(C(N)=O)nn1    ZINC000306514029
[N-]=[N+]=NC[C@@H]1CCC(=O)N1    ZINC000039017162
Cn1cc(N)nc1C(N)=O    ZINC000039118515
C[C@](C#N)(CC(N)=O)N=N    ZINC000083406894
CNC(=O)Cn1ccnn1    ZINC000131856210
CCNC(=O)c1cnn[nH]1    ZINC000070190771
CC(=O)Nc1nncn1C    ZINC000231475116
Cn1ncc(N)c1C(N)=O    ZINC000002565710
CNC(=O)Cc1nc[nH]n1    ZINC000005557983
CC(=O)Nc1nc(C)n[nH]1    ZINC000015081339
NC(=O)CCc1ncn[nH]1    ZINC000224609877
CC(=O)NCc1nc[nH]n1    ZINC000038000253
CNC(=O)c1n[nH]nc1C    ZINC000306305273
Cc1[nH]nc(C(N)=O)c1N    ZINC000000399494
[N-]=[N+]=NC[C@H]1CCC(=O)N1    ZINC000039017163
CCC(=O)Nc1nc[nH]n1    ZINC000003099656
Cc1nnc(CC(N)=O)[nH]1    ZINC000307711099
NC(=O)Cn1ccc(N)n1    ZINC000036379842
CNC(=O)c1cc(N)[nH]n1    ZINC000042383953
NCC(=O)Nc1cc[nH]n1    ZINC000042414761
NC(=O)CCn1ccnn1    ZINC000115413437
Cn1ncc(C(N)=O)c1N    ZINC000000160889
CCC(=O)Nn1cnnc1    ZINC000005428056
C[C@@H](C(N)=O)n1cncn1    ZINC000001401110
Cn1cc(N)c(C(N)=O)n1    ZINC000002558393
C[C@@](C#N)(CC(N)=O)N=N    ZINC000083406895
Cc1c(C(N)=O)nnn1C    ZINC000062299135
CC(=O)Nc1ncn(C)n1    ZINC000646426313
CNC(=O)c1cnn(C)n1    ZINC000307051970
CCn1nncc1C(N)=O    ZINC000307046666
CNC(=O)Cn1cncn1    ZINC000070162567
Cn1nc(C(N)=O)cc1N    ZINC000082822279
CC(=O)Nc1[nH]nnc1C    ZINC001332240420
Cc1ncn(CC(N)=O)n1    ZINC001327689627
O=C1CN2CCC[C@H]2CN1    ZINC000018506844
C#C[C@@H](C)N(C)CC(N)=O    ZINC000307683136
NC(=O)[C@@H]1CC=CC[C@@H]1N    ZINC000004262537
O=C1CC[C@@H]2CNC[C@H]2N1    ZINC000018505634
NC(=O)[C@H]1C[C@]12CCNC2    ZINC000215385038
C#C[C@H](C)N(C)CC(N)=O    ZINC000307683135
N[C@@H]1CC[C@@H]2C[C@@H]1C(=O)N2    ZINC000225796614
NC(=O)[C@@H]1C[C@@]12CCNC2    ZINC000215385167
CNC(=O)C12CC(C1)CN2    ZINC000104710433
O=C1N[C@H]2CC[C@@H]1CNC2    ZINC000020930940
O=C1C[C@@]2(CCCNC2)N1    ZINC000133004320
CN1CC2(C[C@@H]2C(N)=O)C1    ZINC001278092406
O=C1NCCNC12CCC2    ZINC000082703567
O=C1NC[C@@H]2CCCN[C@@H]12    ZINC000025877856
C#C[C@H](C)NCCC(N)=O    ZINC000229513167
C=C(N)C(=O)N/C=C/CC    ZINC001220560752
O=C1C[C@H]2CC[C@@H](CN1)N2    ZINC000038343328
C#CCN(C)[C@H](C)C(N)=O    ZINC000307147462
O=C1NC[C@H]2CC[C@H]1CN2    ZINC000601012551
C#CCNC(=O)[C@@H](N)CC    ZINC000036871448
O=C1CN[C@H]2CCC[C@H]2N1    ZINC000018505396
CC(C)CC(=O)NCC#N    ZINC000005497496
NCC(=O)N[C@@H]1C=CCC1    ZINC000575503146
CC(=O)NC12CC(N)(C1)C2    ZINC000725241475
O=C1CNC2(CCC2)CN1    ZINC000108280952
N[C@H]1CC[C@@H]2C[C@H]1C(=O)N2    ZINC000306829296
CN1CC[C@@H]2C[C@@]21C(N)=O    ZINC001278091393
CN1CC[C@@H]2C[C@]21C(N)=O    ZINC001278091392
NC(=O)CN1C[C@@H]2C[C@H]2C1    ZINC000306551290
C#CCNCC(=O)NCC    ZINC000020033271
N[C@@H]1C[C@@H]1C(=O)NC1CC1    ZINC000021084241
O=C1C[C@]2(CCCNC2)N1    ZINC000133004514
CC(=O)N[C@H](C#N)C(C)C    ZINC000058517513
O=C1CC2(CCNCC2)N1    ZINC000039947116
O=C1C[C@@H]2CCNC[C@@H]2N1    ZINC000095761484
C=C1CN(CCC(N)=O)C1    ZINC000899899689
N[C@H]1CC[C@H]2C[C@@H]1C(=O)N2    ZINC000225796666
O=C1NC[C@@H]2CCNC[C@@H]12    ZINC000020442536
CCNC(=O)C(C)(C)C#N    ZINC000044351093
O=C1C[C@@]2(CCNC2)CN1    ZINC000059570422
NC(=O)[C@H]1CC2(CC2)CN1    ZINC000146100548
NC(=O)[C@@H]1CC2(CC2)CN1    ZINC000146100362
NC(=O)[C@@H]1N[C@H]2CC[C@@H]1C2    ZINC000034448850
NC(=O)[C@@H]1CC=CC[C@H]1N    ZINC000004262538
CNC(=O)CC(C)(C)C#N    ZINC000307192977
NC(=O)[C@@H]1N[C@H]2CC[C@H]1C2    ZINC000100211652
N[C@@H]1CC[C@H]2C[C@@H]1C(=O)N2    ZINC000225796646
C[C@]1(N)CNC(=O)C12CC2    ZINC000095835775
O=C1CC[C@]2(CCNC2)N1    ZINC000098214129
CCC(C#N)(CC)C(N)=O    ZINC000000162241
NC1(C(=O)NC2CC2)CC1    ZINC000083833721
C#CCNC(=O)CNCC    ZINC000044291021
CC#CC(=O)NCCNC    ZINC000234378436
CC[C@@](C)(C#N)C(=O)NC    ZINC000136161211
CCC(=O)N[C@@H](C#N)CC    ZINC000040351501
CCC(=O)N[C@H](C#N)CC    ZINC000040351499
NC(=O)[C@H]1N[C@@H]2CC[C@@H]1C2    ZINC000100211620
O=C1NC[C@H]2NCCC[C@@H]12    ZINC000025877787
NC(=O)[C@@H]1N[C@@H]2CC[C@@H]1C2    ZINC000100211624
C#CCNC(=O)C(C)(C)N    ZINC000040920352
NC1CC2(C1)CCNC2=O    ZINC000675077807
NCC(=O)N[C@H]1C=CCC1    ZINC000575503145
C#CCN(C)[C@@H](C)C(N)=O    ZINC000307579141
C#CCCN(C)CC(N)=O    ZINC000082496716
CCNC(=O)[C@@H](C#N)CC    ZINC000044808853
O=C1NC[C@]12CCCNC2    ZINC000107500448
C#CCN(C)CCC(N)=O    ZINC000307188139
C=CCNC1(C(N)=O)CC1    ZINC000307544266
NC(=O)[C@H]1N[C@H]2CC[C@H]1C2    ZINC000100211654
O=C1CN[C@@H]2CCC[C@@H]2N1    ZINC000018505390
CCC(=O)N[C@@H](C)CC#N    ZINC000050337258
CNC(=O)[C@@H]1NC[C@@H]2C[C@@H]21    ZINC000238318115
CCC(=O)NC[C@@H](C)C#N    ZINC000054157369
CC(C)(C)NC(=O)CC#N    ZINC000001438355
CN1[C@H]2CC[C@H]1C(=O)NC2    ZINC000255994487
C#CCNC(=O)[C@H](N)CC    ZINC000036871449
O=C1NC[C@@H]2NCCC[C@H]12    ZINC000025877775
O=C1NCC12CCNCC2    ZINC000095080170
NC(=O)[C@H]1C[C@@]12CCNC2    ZINC000215385085
CN1C[C@H]2C[C@@]2(C(N)=O)C1    ZINC001278091664
NC(=O)[C@@H]1C[C@@H]2CC[C@H]1N2    ZINC000675072230
C#CC(=O)NCCN(C)C    ZINC000082266225
CCCC(=O)NCCC#N    ZINC000048521394
N#CCCCCCC(N)=O    ZINC000080300381
O=C1NCC[C@@]12CCNC2    ZINC000076914613
CN1CC2(C[C@H]2C(N)=O)C1    ZINC001278092407
CC(C)CNC(=O)CC#N    ZINC000005907808
C=C(C)CNC(=O)C(=C)N    ZINC001219879499
O=C1NC[C@@H]2CCNC[C@H]12    ZINC000020442530
O=C1NC[C@H]2CNCC[C@@H]12    ZINC000025877712
O=C1CC[C@@H]2CNC[C@@H]2N1    ZINC000018505630
O=C1NCCN2CCC[C@H]12    ZINC000000254956
CC(=O)NC1[C@H]2CNC[C@H]12    ZINC000103058037
CCCNC(=O)[C@H](C)C#N    ZINC000044808646
C#CCNC(=O)C[C@@H](C)N    ZINC000037476013
O=C(NC1CNC1)C1CC1    ZINC000020975237
CC(=O)N[C@@H]1[C@H]2CNC[C@H]21    ZINC000252404581
NC(=O)[C@@H]1N[C@@H]2CC[C@H]1C2    ZINC000034448852
N[C@@H]1CC[C@H]2C[C@H]1C(=O)N2    ZINC000242498476
C=CCNC(=O)[C@H]1CCN1    ZINC000307003803
CCCCC(=O)NCC#N    ZINC000006593905
O=C1C[C@]2(CCNC2)CN1    ZINC000059570421
CCC[C@@H](C#N)NC(C)=O    ZINC000040352983
NC(=O)[C@H]1N[C@H]2CC[C@@H]1C2    ZINC000039063871
CCC(=O)NC(C)(C)C#N    ZINC000040221260
CCC(=O)N[C@H](C)CC#N    ZINC000050337261
O=C1CNCC2(CCC2)N1    ZINC000095743464
O=C1NCC[C@@]12CCCN2    ZINC000096675778
CC(C)(C)C(=O)NCC#N    ZINC000037489162
NC(=O)C12CCC(CC1)N2    ZINC000669371630
C#CCN(CC)CC(N)=O    ZINC000221099141
NC(=O)[C@H]1CC=CC[C@@H]1N    ZINC000002387043
O=C1NC[C@H]2CCCN[C@H]12    ZINC000025877852
O=C1CN[C@H]2CCC[C@@H]2N1    ZINC000018505392
NC(=O)CN1C[C@H]2C[C@@H]2C1    ZINC000306524387
O=C1NC[C@@H]2CCCN[C@H]12    ZINC000025877848
N[C@@H]1CC[C@@H]2C[C@H]1C(=O)N2    ZINC000514278598
N[C@H]1CC[C@@H]2C[C@@H]1C(=O)N2    ZINC000225796628
CC(C)[C@H](C)C(=O)NC#N    ZINC000086077354
CC(=O)NCCCCC#N    ZINC000082425031
CC(C)C[C@H](C#N)C(N)=O    ZINC000002036383
C#CCNC(=O)CN(C)C    ZINC000105855884
CC(C)[C@@H](C)C(=O)NC#N    ZINC000086077348
NC(=O)C12CCN(CC1)C2    ZINC000034624040
C#CCNC(=O)C[C@H](C)N    ZINC000037476011
CC#CCN(C)CC(N)=O    ZINC000306694657
O=C1CC[C@@]2(CCNC2)N1    ZINC000098214128
C#CCNC(=O)[C@H](C)CN    ZINC000054337608
CC1(C)CC(N)=CC(=O)N1    ZINC000075527808
C#C[C@@H](C)NC(=O)[C@@H](C)N    ZINC000166778427
CCNC(=O)CCCC#N    ZINC000307545713
CN1CC[C@H]2C[C@]21C(N)=O    ZINC001278091390
C#CCCNCCC(N)=O    ZINC000082508250
C#C[C@@H](C)NCCC(N)=O    ZINC000229513157
O=C1NCN2CCC1CC2    ZINC000009484918
CC(C)C(=O)NCCC#N    ZINC000047846471
CC(=O)NCC(C)(C)C#N    ZINC000130283799
CC[C@](C)(C#N)C(=O)NC    ZINC000136161247
CC[C@H](CC#N)NC(C)=O    ZINC000054177706
O=C1CC[C@H]2CNC[C@@H]2N1    ZINC000018505632
CC(=O)N[C@@H](C#N)C(C)C    ZINC000058517515
O=C1NCCCNC12CC2    ZINC000685944053
O=C1CN2CCC(CC2)N1    ZINC000005480424
CC(C)NC(=O)[C@@H](C)C#N    ZINC000044808729
N[C@H]1CNC(=O)C12CCC2    ZINC000107115558
O=C1NC[C@@]12CCCNC2    ZINC000107500451
C#CCNC(=O)CCCN    ZINC000019438662
C=CCNC(=O)[C@H]1C[C@H]1N    ZINC000050460133
O=C1NC[C@@H]2NCCC[C@@H]12    ZINC000025877782
CCN1[C@@H]2C[C@@H]1C(=O)NC2    ZINC001201573528
CN1CC[C@H]2C[C@@]21C(N)=O    ZINC001278091391
CC[C@@H](C)NC(=O)CC#N    ZINC000005922273
NC(=O)[C@@H]1C[C@]12CCNC2    ZINC000215385126
CC[C@H](C)NC(=O)CC#N    ZINC000005924896
NC(=O)CN1C[C@@H]2C[C@@H]2C1    ZINC000306524386
CCCCNC(=O)CC#N    ZINC000001627361
NC(=O)[C@H]1CC=CC[C@H]1N    ZINC000002387042
CC[C@H](C)C(=O)NCC#N    ZINC000005665077
C=CCN1CCNC(=O)C1    ZINC000140214362
CNC(=O)[C@@H]1C[C@H]2C[C@H]2N1    ZINC000307033032
C#CC(=O)NCCCCN    ZINC000090609569
CCC(=O)NCCCC#N    ZINC000054137700
CCC(=O)NC[C@H](C)C#N    ZINC000054157370
O=C1NC[C@H]2CCNC[C@@H]12    ZINC000020442539
O=C1NC[C@H]2CCNC[C@H]12    ZINC000020442533
O=C1NC[C@H]2NCCC[C@H]12    ZINC000025877778
O=C1NCCN2CCC[C@@H]12    ZINC000000254952
N[C@@H]1CNC(=O)C12CCC2    ZINC000107115556
O=C1C[C@H]2CC[C@@H](CN2)N1    ZINC000601012719
O=C1CC[C@H]2CNC[C@H]2N1    ZINC000018505636
C#CCNC(=O)CCNC    ZINC000043599922
O=C1NC[C@H]2CNCC[C@H]12    ZINC000025877703
CC(C)NC(=O)[C@H](C)C#N    ZINC000044808730
CC[C@@H](C)C(=O)NCC#N    ZINC000005593208
C#CCN(C)CC(=O)NC    ZINC000041636175
O=C1CN[C@@H]2CCC[C@H]2N1    ZINC000018505394
CNC(=O)[C@H]1[C@@H]2CNC[C@@H]21    ZINC000306673432
CCCC(=O)N[C@@H](C)C#N    ZINC000041043207
CC[C@@H](CC#N)NC(C)=O    ZINC000054177705
CC[C@@](C)(C#N)NC(C)=O    ZINC000042352935
O=C(NC1CC1)[C@H]1CCN1    ZINC000021062794
CC[C@](C)(C#N)NC(C)=O    ZINC000042352937
CCNC(=O)[C@H](C#N)CC    ZINC000044808852
C#CCNCCNC(C)=O    ZINC000048776880
O=C1NC[C@@H]2CNCC[C@H]12    ZINC000025877699
NC(=O)[C@]12C[C@H]1CCCN2    ZINC000140380008
C#CCNC(=O)[C@@H](C)CN    ZINC000054337606
O=C1NCC[C@]12CCCN2    ZINC000096675779
CC#CCNCCC(N)=O    ZINC000051663219
O=C1CN2CCC[C@@H]2CN1    ZINC000018506842
NC1CC2(C1)CNC(=O)C2    ZINC000606301325
CC(C)C[C@@H](C#N)C(N)=O    ZINC000001724262
CC(C)C(=O)N[C@@H](C)C#N    ZINC000044362181
C#C[C@H](C)NC(=O)[C@@H](C)N    ZINC000166778313
CCC[C@H](C#N)NC(C)=O    ZINC000040352985
O=C1NC[C@H]2CCCN[C@@H]12    ZINC000025877860
O=C1NCC[C@]12CCNC2    ZINC000100031109
CC(=O)NC1[C@@H]2CNC[C@@H]12    ZINC000103058040
O=C1NC[C@@H]2CNCC[C@@H]12    ZINC000025877708
C[C@@]1(N)CNC(=O)C12CC2    ZINC000095835776
NC(=O)CN1CC=CCC1    ZINC000034315946
O=C1NCC[C@H]2CNC[C@@H]12    ZINC000084233134
C=CCNC(=O)C1(N)CC1    ZINC000083339478
N[C@H]1CC[C@H]2C[C@H]1C(=O)N2    ZINC000242498475
CCCNC(=O)[C@@H](C)C#N    ZINC000044808645
CNC12CC(C(N)=O)(C1)C2    ZINC001278091899
C#CCNC(=O)[C@H](C)NC    ZINC000020363882
CNC(=O)C(Cl)Cl    ZINC000001576992
NC(=O)[C@@H](Cl)CCl    ZINC000001599294
CC(Cl)(Cl)C(N)=O    ZINC000090585080
NC(=O)[C@H](Cl)CCl    ZINC000002389923
NC(=O)C(=O)C(F)(F)F    ZINC000002525295
CNC(=O)c1cccs1    ZINC000000335255
Cc1ccc(C(N)=O)s1    ZINC000032152983
Cc1cscc1C(N)=O    ZINC000039063982
NC(=O)Cc1cccs1    ZINC000000347395
Cc1csc(C(N)=O)c1    ZINC000004277328
O=C(COC(F)F)NO    ZINC000306543241
CNC(=O)c1ccsc1    ZINC000000335256
Cc1ccsc1C(N)=O    ZINC000002573585
Cc1sccc1C(N)=O    ZINC000036293715
NC(=O)Cc1ccsc1    ZINC000037387433
CC(=O)Nc1cccs1    ZINC000000281105
C#CC(=O)NC1CSC1    ZINC000606244960
CC(=O)Nc1ccsc1    ZINC000000402245
NC(=O)c1cncc(F)n1    ZINC000039063963
NC(=O)c1ncc(F)cn1    ZINC000238658543
C#CC(=O)NCCC(=O)O    ZINC000019474331
Cc1cc(C(=O)NO)co1    ZINC000161494586
O=C(O)CC1=CCNC1=O    ZINC000238609019
O=C(O)C12CC(C1)C(=O)N2    ZINC000197254980
C[C@@H](C(N)=O)C(F)(F)F    ZINC000104636780
CONC(=O)c1ccco1    ZINC000039064091
Cc1ccoc1C(=O)NO    ZINC000019509665
C#CC(=O)NCC(=O)OC    ZINC000036816156
C#C[C@@H](C)NC(=O)C(=O)O    ZINC000166973595
COc1ccc(C(N)=O)o1    ZINC000104646471
Cc1coc(C(=O)NO)c1    ZINC000718507864
CC(=O)NCC(F)(F)F    ZINC000059974244
CC(=O)N[C@H]1C=CC(=O)O1    ZINC000001704488
CC#CC(=O)NCC(=O)O    ZINC000232610659
C#CC(=O)N[C@H](C)C(=O)O    ZINC000019515942
Cc1occc1C(=O)NO    ZINC000019436589
Cc1ccc(C(=O)NO)o1    ZINC000020252617
C#C[C@H](C)NC(=O)C(=O)O    ZINC000166973485
C[C@H](C(N)=O)C(F)(F)F    ZINC000104636783
O=C(Cc1ccoc1)NO    ZINC000306605651
CCNC(=O)C(F)(F)F    ZINC000005471984
O=C(Cc1ccco1)NO    ZINC000060122045
CC(=O)N[C@@H]1C=CC(=O)O1    ZINC000002018482
CNC(=O)CC(F)(F)F    ZINC000070187237
CC(=O)[C@@H]1C(=O)CNC1=O    ZINC000018085279
O=C(NCCF)C(F)F    ZINC000306627321
NC(=O)CCC(F)(F)F    ZINC000001087702
C#CC(=O)N[C@@H](C)C(=O)O    ZINC000019515944
CC(=O)C1=C(O)CNC1=O    ZINC000100114596
CC(=O)[C@H]1C(=O)CNC1=O    ZINC000104600997
C#CCNC(=O)CC(=O)O    ZINC000050916091
Cc1cocc1C(=O)NO    ZINC000606243504
CONC(=O)c1ccoc1    ZINC000070267339
CNC(=O)c1nc(C)no1    ZINC000104615211
Cn1nc(C(N)=O)cc1O    ZINC000100211868
CCc1nnc(C(N)=O)o1    ZINC000140493212
CC(=O)NCC(=O)NC#N    ZINC000306163146
Cc1[nH]c(=O)[nH]c1C(N)=O    ZINC000100211821
Cn1cncc1C(=O)NO    ZINC000222548378
CONC(=O)c1ncc[nH]1    ZINC001331415915
CNC(=O)c1coc(N)n1    ZINC000070631719
CC1=NC(=O)[C@@H](C(N)=O)N1    ZINC000005734555
CONC(=O)c1cn[nH]c1    ZINC000070268426
Cn1c(O)ncc1C(N)=O    ZINC001540304055
CCc1noc(C(N)=O)n1    ZINC000203911048
CC(=O)Nc1nc(C)no1    ZINC000082274695
CC(=O)Nc1noc(C)n1    ZINC000034467114
CONC(=O)c1cc[nH]n1    ZINC000070268387
NC(=O)C1=NNC(=O)CC1    ZINC000032016232
CC(=O)Nc1c[nH][nH]c1=O    ZINC000238070896
Cc1nnc(CC(N)=O)o1    ZINC000104638180
N#CNC(=O)CCC(N)=O    ZINC000165648472
NCc1nc(C(N)=O)co1    ZINC000224620614
CC(=O)Nc1cc(N)no1    ZINC000071260985
NCc1cc(C(N)=O)no1    ZINC000022203912
CNC(=O)c1nnc(C)o1    ZINC000144611797
CC(=O)Nc1nonc1C    ZINC000002566330
NC(=O)c1cc(CO)[nH]n1    ZINC000030678575
CN(CC#N)C(=O)C(N)=O    ZINC000140797967
CC(=O)N[C@@H](C#N)C(N)=O    ZINC000000139965
Cc1cc(C(=O)NO)n[nH]1    ZINC000039064039
CON=CC(=O)NCC#N    ZINC000307772686
Cc1c[nH]nc1C(=O)NO    ZINC000039064041
CC(=O)N[C@H](C#N)C(N)=O    ZINC000000139966
Cn1nccc1C(=O)NO    ZINC000061665561
N#CNC(=O)[C@@H]1COCN1    ZINC001220225295
Cn1ccc(C(=O)NO)n1    ZINC000096527706
Cc1[nH]nc(C(N)=O)c1O    ZINC000033845297
C=C/C=N/NC(=O)C(N)=O    ZINC000006317442
N#CCC(=O)NCC(N)=O    ZINC000019484182
CC(=O)Nc1nnc(C)o1    ZINC000001723329
NC(=O)c1ccn(CO)n1    ZINC001548918911
O=C(CO)Nc1cc[nH]n1    ZINC000306345224
O=C(CO)Nc1cn[nH]c1    ZINC000107115664
NC(=O)COn1cccn1    ZINC001117775202
CC1=NC(=O)[C@H](C(N)=O)N1    ZINC000001598633
CONC(=O)c1cnc[nH]1    ZINC000082355073
Cc1noc(N)c1C(N)=O    ZINC000000169224
Cn1cc(C(=O)NO)cn1    ZINC000020216181
CNC(=O)c1nonc1C    ZINC000006069104
Cn1cnc(C(=O)NO)c1    ZINC000218108092
CCC(=O)Nc1nnco1    ZINC000238216534
CC(=O)NCC(=O)C=[N+]=[N-]    ZINC000005278618
CN(C)C(=O)C(=O)NC#N    ZINC001143282401
Cc1nc(C(=O)NO)c[nH]1    ZINC000307757727
Cc1nonc1CC(N)=O    ZINC000143229499
CNC(=O)c1noc(C)n1    ZINC000070559758
C#CCNC(=O)[C@@H]1C[C@H]1F    ZINC001346095963
C#CCNC(=O)[C@@H]1C[C@@H]1F    ZINC001346095964
C#C[C@H](C)NC(=O)C(=C)F    ZINC001180118937
C#CCNC(=O)[C@H]1C[C@H]1F    ZINC001346095960
C#CCNC(=O)[C@H]1C[C@@H]1F    ZINC001143445803
C#C[C@@H](C)NC(=O)C(=C)F    ZINC001180118936
CC#CC(=O)N[C@@H]1C[C@H]1F    ZINC001179756650
CCn1nnnc1C(N)=O    ZINC000218733681
CC(=O)Nc1nnn(C)n1    ZINC000001314022
CCn1nnc(C(N)=O)n1    ZINC000104569712
CNC(=O)c1nnnn1C    ZINC000218733878
CC(=O)Nc1nnnn1C    ZINC000001236236
NC(=O)Cn1cnc(N)n1    ZINC000037996101
NC(=O)Cc1n[nH]c(N)n1    ZINC000061715005
CNC(=O)c1n[nH]c(N)n1    ZINC000019844301
CNC(=O)Cn1cnnn1    ZINC000104086616
Cc1nnnn1CC(N)=O    ZINC000095116259
NCC(=O)Nc1cnn[nH]1    ZINC001523586711
NC(=O)CCn1cnnn1    ZINC000033835619
CNC(=O)Cn1ncnn1    ZINC000104611823
CC(=O)Nc1n[nH]c(N)n1    ZINC000005170524
CCC(=O)Nc1nnn[nH]1    ZINC000006202901
CNC(=O)c1nn[nH]c1N    ZINC000104558531
Cn1nnc(C(N)=O)c1N    ZINC000001417949
CC(=O)NCc1nnn[nH]1    ZINC000002578063
C#C[C@@H](CC)NC(=O)CO    ZINC000306571952
C#CC[C@@H](CO)NC(C)=O    ZINC000104691612
C#CC(=O)NOCC(C)C    ZINC000135334660
CC(=O)NC1(C(C)=O)CC1    ZINC000201903434
C=C=CCNC(=O)CCO    ZINC000902960663
C#CC[C@@H](C)OCC(N)=O    ZINC001205856280
C#C[C@H](C)NC(=O)CCO    ZINC001179577783
CC1(C)C(=O)CCNC1=O    ZINC000081914779
CNC(=O)CC1=CCOC1    ZINC001250110653
C#CCC(C)(C)C(=O)NO    ZINC000306473049
CC#CC(=O)N[C@@H](C)CO    ZINC000232624164
CNC(=O)[C@@H]1CCC(=O)C1    ZINC000224194955
CCOC1=C(C)C(=O)NC1    ZINC000000157675
O=CN[C@@H]1CCCCC1=O    ZINC000098213562
CC[C@H]1CNC(=O)CC1=O    ZINC000040448527
C=C(C)CNC(=O)C(C)=O    ZINC001142699846
C#CCNC(=O)COCC    ZINC000041634884
O=C(NO)[C@@H]1CC=CCC1    ZINC000200071768
C#CCNC(=O)CCOC    ZINC000053732294
CCC(=O)NC1CC(=O)C1    ZINC000716984650
C=CC(=O)N[C@H]1CCOC1    ZINC000087784326
CO[C@H]1C[C@H]2C[C@@H]1NC2=O    ZINC000020771459
C#CCOCCNC(C)=O    ZINC000306461160
O=C(NO)[C@@H]1CC12CCC2    ZINC000307760839
CC1=C(C(N)=O)CCCO1    ZINC000034588193
CC1(C)CC(=O)CC(=O)N1    ZINC000005734422
O=C1C[C@@]2(CCOC2)CN1    ZINC000074941868
CC#CCCNC(=O)CO    ZINC000306298223
NC(=O)CC1=CCCOC1    ZINC000082042079
O=C(NC[C@H]1CO1)C1CC1    ZINC000095096869
NC(=O)[C@H]1C[C@@]12CCOC2    ZINC000306443113
C=C=CCNC(=O)[C@@H](C)O    ZINC000848114417
O=C1CO[C@H](C2CC2)CN1    ZINC000018851724
C#CC(=O)NCC(C)(C)O    ZINC000083467098
O=C1N[C@H]2C[C@@H]1C[C@@H](O)C2    ZINC000225797574
O=C(C[C@@H]1C=CCC1)NO    ZINC000307231904
C#C[C@@H](C)NC(=O)COC    ZINC000158869301
C[C@@]1(C(=O)NO)C=CCC1    ZINC000892165325
C#CCO[C@H](C)C(=O)NC    ZINC000897340720
O=C1NCC[C@@H]2OCC[C@H]12    ZINC000098095416
CC(=O)[C@@H]1CCCNC1=O    ZINC000034124576
CC/C=C/NC(=O)C(C)=O    ZINC001142703265
O=C(NO)[C@H]1CC12CCC2    ZINC000307760838
CONC(=O)C#CC(C)C    ZINC000820844186
C#CC[C@H](C)OCC(N)=O    ZINC001205856279
C=C=CCNC(=O)[C@H](C)O    ZINC000848114413
O=C(CO)N[C@@H]1C=CCC1    ZINC000855429658
O=C1N[C@@H]2C[C@@H]1[C@@H](O)CC2    ZINC000225796528
C#CCCCONC(C)=O    ZINC000307139532
CC#CC(=O)NC[C@@H](C)O    ZINC000232616541
C#CC(=O)NC[C@@H](C)OC    ZINC000307753853
NC(=O)[C@@H]1CCCC(=O)C1    ZINC000104646392
O=C1N[C@H](CO)C[C@H]2C[C@@H]12    ZINC000079062388
C#C[C@@H](C)NC(=O)[C@@H](C)O    ZINC000306474198
O=C(NO)[C@H]1[C@@H]2CCC[C@@H]21    ZINC000251326503
C#CCNC(=O)C(C)(C)O    ZINC000217374367
CC#CC(=O)NCCOC    ZINC000306290965
CC(=O)NC12CC(O)(C1)C2    ZINC000219704231
CC#CC(=O)NOC(C)C    ZINC000306485922
C=CC(=O)N[C@@H]1CCOC1    ZINC000087784324
C#C[C@@H](C)OCC(=O)NC    ZINC001206018995
C#C[C@H](CC)OCC(N)=O    ZINC001205848934
CNC(=O)[C@@H]1CCC=CO1    ZINC000307700292
NC(=O)[C@@H]1C[C@]12CCOC2    ZINC000306443112
C#C[C@@H](C)NC(=O)[C@H](C)O    ZINC000306474199
C[C@]1(C(=O)NO)C=CCC1    ZINC000892165326
C#CC(=O)N[C@@H](C)COC    ZINC000306654050
O=C(CO)NC1CC=CC1    ZINC000652897922
CONC(=O)C=C1CCC1    ZINC000306187615
C#CCCCC(=O)NOC    ZINC000306476028
O=C(NO)[C@]12C[C@H]1CCC2    ZINC000693149596
C#CCONC(=O)CCC    ZINC000306988865
CC(=O)NCC(=O)C1CC1    ZINC000072206820
C#CCNC(=O)[C@@H](C)OC    ZINC000160510490
CNC(=O)C1=CCOCC1    ZINC000307680704
CNC(=O)C1(C(C)=O)CC1    ZINC000039064000
C#C[C@@H](C)OCCC(N)=O    ZINC001224812032
CC(=O)C[C@@H]1CCC(=O)N1    ZINC000082410068
O=C1COC2(CCC2)CN1    ZINC000258601770
NC(=O)[C@@H]1[C@H]2CCCO[C@H]21    ZINC000167200637
CC(=O)CC(=O)NC1CC1    ZINC000019413510
O=CN[C@H]1CCCCC1=O    ZINC000098213563
O=C1CO[C@@H](C2CC2)CN1    ZINC000018851723
NC(=O)[C@H]1C[C@]12CCOC2    ZINC000306443114
CC[C@@H]1CNC(=O)CC1=O    ZINC000040448526
CC(=O)[C@H]1CCCNC1=O    ZINC000034124577
C=CCONC(=O)/C=C\C    ZINC000395670885
C/C=C/C=C\C(=O)NOC    ZINC000378964100
C=C[C@H](O)C(=O)NC1CC1    ZINC000646583006
O=C1C[C@H]2CC[C@@H](CN1)O2    ZINC000104624971
CC#CCCONC(C)=O    ZINC000307670716
C#CC(=O)NC[C@H](C)OC    ZINC000307753852
C#CC[C@H](CO)NC(C)=O    ZINC000104691614
O=C(NO)C1CC2(CC2)C1    ZINC000856846642
C=C[C@@H](O)C(=O)NC1CC1    ZINC000646583007
O=C1N[C@H]2C[C@H]1C[C@@H](O)C2    ZINC000225797613
CONC(=O)C1=CCCC1    ZINC000307533966
O=C(NO)C1[C@H]2CCC[C@H]12    ZINC000163027411
C=CCNC(=O)C(=C)CO    ZINC000112990287
CCNC(=O)C1CC(=O)C1    ZINC000307255881
CC1(C(=O)NO)CC=CC1    ZINC000892165342
O=C1N[C@@H]2C[C@@H]1C[C@@H](O)C2    ZINC000225797558
CC1(C)CC(O)=CC(=O)N1    ZINC000104197932
O=C1N[C@@H]2C[C@H]1[C@@H](O)CC2    ZINC000225796567
CC#CC(=O)NCCCO    ZINC000232613045
O=C(NO)[C@H]1CC=CCC1    ZINC000200071802
C=CCONC(=O)/C=C/C    ZINC000307047142
C#CCNC(=O)C[C@H](C)O    ZINC001181355566
O=C(NO)C1=CCCCC1    ZINC000039063959
CC#CCNC(=O)CCO    ZINC000902913625
COC1=CC(=O)NCCC1    ZINC000059360192
O=C(CO)N[C@H]1C=CCC1    ZINC000855429657
O=C1CC2(CC(O)C2)CN1    ZINC000950756032
O=C1CC2(CCOCC2)N1    ZINC000072481874
C#CCCCCC(=O)NO    ZINC000207861293
CC#CCNC(=O)COC    ZINC000160632615
CC(=O)C[C@H]1CCC(=O)N1    ZINC000082410069
C#CC(=O)N[C@H](C)COC    ZINC000306654392
CCC(=O)NCC#CCO    ZINC000306316949
NC(=O)CO[C@H]1C=CCC1    ZINC001205856186
O=C(NO)[C@H]1C[C@@H]1C1CC1    ZINC000306566566
C#CC(=O)NCCOCC    ZINC000306821839
O=C(C[C@H]1C=CCC1)NO    ZINC000307231902
C#CC(=O)N[C@H](C)CCO    ZINC000123680788
NC(=O)[C@H]1C[C@H]2CC[C@H]1O2    ZINC000140674568
NC(=O)CC1=CCOCC1    ZINC000036466174
C#CCO[C@@H](C)C(=O)NC    ZINC000897340719
O=C1N[C@@H]2C[C@H]1C[C@@H](O)C2    ZINC000225797595
CC#CC(=O)N[C@H](C)CO    ZINC000232631549
CC#CCNC(=O)[C@H](C)O    ZINC000306441756
O=C1N[C@@H]2C[C@@H]1C[C@H](O)C2    ZINC000252485501
C/C=C/C=C/C(=O)NOC    ZINC000307291492
C#CCNC(=O)C[C@@H](C)O    ZINC001181355569
C#CC(=O)NCCCOC    ZINC000307538453
O=C(NC[C@@H]1CO1)C1CC1    ZINC000095096868
CC1(C)CC(=O)CNC1=O    ZINC000201077971
NC(=O)[C@@H]1C[C@@]12CCOC2    ZINC000306443111
O=C1C[C@]2(CCOC2)CN1    ZINC000074941866
NC(=O)C1CCC(=O)CC1    ZINC000039063978
O=C(NO)C1[C@@H]2CCC[C@@H]12    ZINC000163027185
CCNC(=O)C#CCOC    ZINC001261661027
NC(=O)CO[C@@H]1C=CCC1    ZINC001205856187
C#CC(=O)NCCCCO    ZINC000236491176
CNC(=O)[C@H]1CCC(=O)C1    ZINC000224194993
C#C[C@H](C)OCC(=O)NC    ZINC001206018994
CC1(C)NC(=O)CCC1=O    ZINC000201077385
NC(=O)COC1CC=CC1    ZINC001205849188
C#CCOCCC(=O)NC    ZINC000307059823
CC#CC(=O)NOCCC    ZINC000686763998
C=C=CCNC(=O)COC    ZINC000816699248
CCNC(=O)C1=COCC1    ZINC000306294029
C#C[C@H](C)NC(=O)[C@H](C)O    ZINC000306474200
C=C(CO)C(=O)NC1CC1    ZINC000306531207
O=C1N[C@@H]2C[C@@H]1[C@H](O)CC2    ZINC000242649208
O=C1N[C@H]2C[C@H]1[C@@H](O)CC2    ZINC000225796587
C#C[C@H](C)NC(=O)[C@@H](C)O    ZINC000306474197
C#CC(=O)NOC(C)(C)C    ZINC000135338418
C#CCNC(=O)[C@H](C)OC    ZINC000160510379
C#CC(=O)NCC[C@H](C)O    ZINC000082994849
C#C[C@@H](C)NC(=O)CCO    ZINC001179577788
C#CCCCNC(=O)CO    ZINC000306439740
C#CCCNC(=O)CCO    ZINC000902863396
O=C1C[C@@H]2CC[C@H](CN1)O2    ZINC000104624974
C#C[C@H](C)NC(=O)COC    ZINC000158869170
C=CCNC(=O)[C@H](O)C=C    ZINC000646581345
O=C1N[C@H]2C[C@@H]1[C@@H](O)CC2    ZINC000225796550
CONC(=O)C1CC=CC1    ZINC000306701841
CC#CCCCC(=O)NO    ZINC000307312801
C=CCONC(=O)C1CC1    ZINC000307008895
C=CC(C=C)OCC(N)=O    ZINC001205857145
C#CC(=O)N[C@H](CC)CO    ZINC000035607505
CNC(=O)[C@H]1CCC=CO1    ZINC000307700293
CNC(=O)C1=CCCCO1    ZINC000307741639
C=CCNC(=O)[C@@H](O)C=C    ZINC000646581344
CC#CC(=O)NC[C@H](C)O    ZINC000232619038
O=C1COCC2(CCC2)N1    ZINC000258584598
C#C[C@H](CC)NC(=O)CO    ZINC000306571953
C#CC(=O)N[C@@H](C)CCO    ZINC000123680552
C#C[C@H](C)OCCC(N)=O    ZINC001224812017
C#CCONC(=O)C(C)C    ZINC000306475584
CC#CCNC(=O)[C@@H](C)O    ZINC000306476240
C#CC(=O)N[C@@H](CC)CO    ZINC000035607504
C=CC(=O)NC1(C)COC1    ZINC001346090655
C#C[C@@H](CC)OCC(N)=O    ZINC001205848930
NC(=O)[C@@H]1C[C@H]2CC[C@H]1O2    ZINC000140674216
NC(=O)[C@H]1CCCC(=O)C1    ZINC000104646387
C=CC(=O)NCC(=O)CC    ZINC000059901908
CNC(=O)CN(C)CC#N    ZINC000037250187
C[C@H](C#N)C(=O)NCCN    ZINC001219868733
NC(=O)CN1CC=CCN1    ZINC000705194602
N=C1CCCN1CC(N)=O    ZINC000020443780
CC(=O)NCCNCC#N    ZINC000035149846
N[C@]12CCN[C@H]1CC(=O)N2    ZINC001239317633
CCN(CC#N)CC(N)=O    ZINC000045061502
N[C@]12CCN[C@@H]1CC(=O)N2    ZINC001239317637
C[C@@H](C#N)C(=O)NCCN    ZINC001219868734
C[C@H](C(N)=O)N(C)CC#N    ZINC000045050041
N#CCCC(=O)NCCN    ZINC001219867851
CN(CCC#N)CC(N)=O    ZINC000019834176
N[C@@]12CCN[C@@H]1CC(=O)N2    ZINC001239317626
C#CCNC(=O)[C@@H](N)CN    ZINC001219879177
CC(C)NC(=O)[C@@H](N)C#N    ZINC000096125919
C[C@H](CC#N)NCC(N)=O    ZINC000037871300
C[C@@H](C(N)=O)N(C)CC#N    ZINC000045050039
CN1CNC(=O)C12CNC2    ZINC000039078817
C[C@@H](C(=O)NC#N)N(C)C    ZINC001180864690
N#CCCNCCC(N)=O    ZINC000035207821
N[C@@]12CCN[C@H]1CC(=O)N2    ZINC001239317635
CC(C)NC(=O)[C@H](N)C#N    ZINC000096125918
CN(C)CC(=O)NCC#N    ZINC000218035559
C=CCNC(=O)CC(=N)N    ZINC000217739659
CN(CC#N)CCC(N)=O    ZINC000045050120
C[C@@H](CC#N)NCC(N)=O    ZINC000037871299
N=C(N)CC(=O)NC1CC1    ZINC000199497867
O=C1NCCNC12CNC2    ZINC001239330697
CC(C)=CC(=O)NC(C)C    ZINC000040869058
CCC(=O)N[C@H](C)C1CC1    ZINC000070224845
CC(C)NC(=O)[C@@H]1C[C@H]1C    ZINC000070218532
CNC(=O)[C@@H]1CC[C@@H](C)C1    ZINC000209823173
CNC(=O)CCC1(C)CC1    ZINC000885229836
CC(=O)N[C@@H](C)CC1CC1    ZINC000078570327
CC(C)C[C@@H]1CNC(=O)C1    ZINC000019091888
CNC(=O)C[C@H](C)C1CC1    ZINC000307699904
O=C1CCCCCCCN1    ZINC000000157259
NC(=O)C1CCCCCC1    ZINC000005133718
CC(C)[C@@]1(C)C[C@H]1C(N)=O    ZINC000039064019
NC(=O)CCC1CCCC1    ZINC000000505431
C[C@@H]1CCC[C@@H]1CC(N)=O    ZINC000104644110
C[C@@H]1CC[C@H](CC(N)=O)C1    ZINC000104554642
CC(C)C[C@@H]1CCNC1=O    ZINC000104606657
CCC(=CC(=O)NC)CC    ZINC000224141551
CCC1(CNC(C)=O)CC1    ZINC000226820985
CC(=O)N[C@H]1CCC[C@@H]1C    ZINC000084673149
C/C=C/C(=O)NCC(C)C    ZINC000082250827
CC(C)C[C@@H]1C[C@H]1C(N)=O    ZINC000307347953
CCC1(CC)C[C@@H]1C(N)=O    ZINC000001679515
C[C@@H]1CC(C)(C)CNC1=O    ZINC000095348218
CCCNC(=O)[C@@H]1C[C@H]1C    ZINC000070186789
CC[C@@H](NC(C)=O)C1CC1    ZINC000307063000
C[C@@H]1CCCC[C@@H]1C(N)=O    ZINC000004800611
CC/C(C)=C(/C)C(=O)NC    ZINC000307786089
CC(=O)NCCC1(C)CC1    ZINC000307740391
C=CCCCC(=O)NCC    ZINC000081914255
C=CC[C@@H](CC)NC(C)=O    ZINC000198838098
CCCNC(=O)[C@H]1C[C@@H]1C    ZINC000070186788
C=C(C)CNC(=O)CCC    ZINC000123045302
CC(C)C(=O)NC1CCC1    ZINC000082557138
CC[C@@H]1CC[C@@H](C)NC1=O    ZINC000307601223
C=CCCCCNC(C)=O    ZINC000104614169
CC[C@]1(C)C[C@@H]1C(=O)NC    ZINC000306476350
C=C[C@@H](C)NC(=O)CCC    ZINC000130676140
CC[C@H]1CC[C@@H](C)NC1=O    ZINC000307601225
C[C@@H]1CCC[C@@]1(C)C(N)=O    ZINC000034329535
CC(=O)N[C@@H]1C[C@H]1C(C)C    ZINC000206549935
CCCNC(=O)[C@H]1C[C@H]1C    ZINC000070186790
CC1(C)CC[C@H](C(N)=O)C1    ZINC000143546594
CCCC1(C(N)=O)CCC1    ZINC000117046244
C[C@H]1CCC[C@@H](C(N)=O)C1    ZINC000038433705
CCC(=O)NC1CC(C)C1    ZINC000128832287
CCCC(=O)NCC1CC1    ZINC000070225493
CCNC(=O)C[C@H]1C[C@@H]1C    ZINC000204608009
CCC1(C(N)=O)CCCC1    ZINC000078168189
C/C=C(\C)C(=O)NC(C)C    ZINC000034489064
CC[C@@H]1CCNC(=O)CC1    ZINC000035359187
C=C(C)C(=O)NCCCC    ZINC000002564070
CC(C)NC(=O)C1(C)CC1    ZINC000197726457
CCC1(CC)C[C@H]1C(N)=O    ZINC000002044937
C/C=C\C(=O)NC(C)(C)C    ZINC000141838690
CC(C)(CC(N)=O)C1CC1    ZINC000238856157
C=C(CC)C(=O)NCCC    ZINC000104708908
C=CCCNC(=O)C(C)C    ZINC000005284464
CC(C)[C@]1(C)CNC(=O)C1    ZINC000047218699
CC1(C)CCC[C@@H]1C(N)=O    ZINC000038665186
C=C[C@@](C)(CC)C(=O)NC    ZINC000306476761
C=CC(=O)NCCCCC    ZINC000036334169
CCNC(=O)C[C@@H]1C[C@H]1C    ZINC000204608027
C[C@@H]1CCC[C@]1(C)C(N)=O    ZINC000034329537
CC(C)[C@@H]1CNC(=O)[C@@H]1C    ZINC000166278688
C[C@@H]1CCC[C@H](C)NC1=O    ZINC000034559390
C/C=C(\CC)C(=O)NCC    ZINC000306159575
CC(C)C[C@H]1CNC(=O)C1    ZINC000019091891
C[C@H]1CC(C)(C)CNC1=O    ZINC000095348219
CCCNC(=O)[C@@H]1C[C@@H]1C    ZINC000070186787
C[C@H]1CCCC[C@@H]1C(N)=O    ZINC000000400608
CC(=O)N[C@H]1CCC1(C)C    ZINC000306653676
CC(=O)NC1(C(C)C)CC1    ZINC000223305076
C=CCCC(=O)NC(C)C    ZINC000090160752
CC1(C)CC[C@@H](C(N)=O)C1    ZINC000143546782
CCNC(=O)CCC1CC1    ZINC000307696780
CC(C)C(=O)NC1(C)CC1    ZINC000124376024
CCNC(=O)C[C@@H]1C[C@@H]1C    ZINC000204607990
CCC(=O)NCC1(C)CC1    ZINC000223634912
C=CC[C@@H](C)NC(=O)CC    ZINC000123980514
C/C=C/C(=O)N[C@H](C)CC    ZINC000082251094
C=C(C)CCC(=O)NCC    ZINC000220893465
CC[C@@]1(C)C[C@@H]1C(=O)NC    ZINC000306476352
CC(=O)NC[C@@H]1CC1(C)C    ZINC000226228819
CC1(C)C(C(N)=O)C1(C)C    ZINC000005762019
CC1CC(CCC(N)=O)C1    ZINC000242701453
CC(=O)N[C@@H](C)C1CCC1    ZINC000160206976
CC1(C)CNC(=O)C1(C)C    ZINC000082226592
C/C(=C\C(N)=O)C(C)(C)C    ZINC000004742574
C=C[C@](C)(CC)C(=O)NC    ZINC000306476759
CCC(=O)N[C@@H]1C[C@H]1CC    ZINC000227006830
CCC(=O)NCCC1CC1    ZINC000078737771
CC(C)(C)[C@H]1CNC(=O)C1    ZINC000090661754
C=CC(C)(C)CNC(C)=O    ZINC000307040095
CCC/C=C\C(=O)NCC    ZINC000148020091
C/C=C(/C)C(=O)NC(C)C    ZINC000207548723
CCNC(=O)CC1(C)CC1    ZINC000306317087
CCC(=O)NC[C@H]1C[C@@H]1C    ZINC000135994096
CC(=O)NC1(C)CCCC1    ZINC000070228549
C=CCCNC(=O)CCC    ZINC000147481063
CC(C)[C@@H]1CNC(=O)[C@H]1C    ZINC000143694937
C/C=C/C(=O)NC(C)(C)C    ZINC000087555369
C[C@@H]1CCC[C@@H](C(N)=O)C1    ZINC000038433704
CCC(=O)NC1(CC)CC1    ZINC000098183278
C=C[C@H](C)NC(=O)C(C)C    ZINC000130688082
CNC(=O)CCC1CCC1    ZINC000101244044
C[C@H]1CC[C@@](C)(C(N)=O)C1    ZINC000104634177
C=C(C)CNC(=O)C(C)C    ZINC000142500152
CC(=O)NC[C@@H](C)C1CC1    ZINC000136182653
CCCNC(=O)CC1CC1    ZINC000070187301
C=C(C)C(C)(C)C(=O)NC    ZINC000644536797
CC[C@@]1(C)C[C@H]1C(=O)NC    ZINC000306476353
CC[C@@H](C)C(=O)NC1CC1    ZINC000070225361
CCCC1(C(=O)NC)CC1    ZINC000307700519
C[C@@H]1CCC[C@H](C(N)=O)C1    ZINC000038433702
CC(C)[C@]1(C)C[C@@H]1C(N)=O    ZINC000039064013
CC(C)(C)/C=C/CC(N)=O    ZINC001250077206
CC(=O)N[C@H]1CC[C@@H](C)C1    ZINC000128063597
CNC(=O)CCCC1CC1    ZINC000080689486
CCC/C=C/CC(=O)NC    ZINC001250110371
C[C@@H]1CCCC[C@H]1C(N)=O    ZINC000000400607
CNC(=O)C1(C)CCCC1    ZINC000088318199
CCC/C(C)=C\C(=O)NC    ZINC000307839186
CCNC(=O)C1(C)CCC1    ZINC000307751782
CC1(C(N)=O)CCCCC1    ZINC000005762245
CCNC(=O)[C@H](C)C1CC1    ZINC000021407944
CC(=O)N[C@@H]1CCC[C@@H]1C    ZINC000084673152
CCC(=O)NC[C@@H]1C[C@H]1C    ZINC000135994132
C/C=C(/CC)C(=O)NCC    ZINC000307803833
CCC(=O)N[C@@H]1CC1(C)C    ZINC000070227581
CC(C)NC(=O)[C@@H]1C[C@@H]1C    ZINC000070218534
CC(=O)N[C@]1(C)CC1(C)C    ZINC000606245132
C[C@H]1CCC[C@@]1(C)C(N)=O    ZINC000034329536
CC/C=C\CNC(=O)CC    ZINC000384711307
CCC(=O)NC[C@@H]1C[C@@H]1C    ZINC000135994068
C=CCNC(=O)C(C)(C)C    ZINC000005900778
C=CC[C@H](C)NC(=O)CC    ZINC000123980277
CNC(=O)C1CC(C)(C)C1    ZINC000306506959
C[C@H]1CC(=O)NC[C@@H](C)C1    ZINC000039268977
CCC(=O)NC1(C)CCC1    ZINC000160015335
CCC1(CC)CNC(=O)C1    ZINC000047218696
CC[C@H](C)C(=O)NC1CC1    ZINC000070225362
CNC(=O)CC1CCCC1    ZINC000070186711
CC(=O)N[C@@]1(C)CC1(C)C    ZINC000606245133
CC(C)[C@]1(C)C[C@H]1C(N)=O    ZINC000039064017
C=CCNC(=O)CCCC    ZINC000006039659
C/C=C(\C)CCNC(C)=O    ZINC001250015177
C/C(=C/C(N)=O)C(C)(C)C    ZINC000001689849
C=C[C@@H](C)NC(=O)C(C)C    ZINC000130688298
CNC(=O)C(C)(C)C1CC1    ZINC000307753936
C=CC(=O)N[C@@H](C)CCC    ZINC000036334181
CCNC(=O)[C@@H](C)C1CC1    ZINC000021407940
CC(C)C[C@H]1CCNC1=O    ZINC000104606660
CNC(=O)[C@H]1CC[C@@H](C)C1    ZINC000209823139
C=CCNC(=O)CC(C)C    ZINC000005907002
CNC(=O)[C@@H](C)C1CCC1    ZINC000335123966
C=CCC(C)(C)C(=O)NC    ZINC000104702854
CC(C)C(=O)NCC1CC1    ZINC000070225587
C[C@H]1CC[C@H](CC(N)=O)C1    ZINC000104554647
C=CC(=O)N[C@H](C)CCC    ZINC000036334180
C=CC(C)(C)CC(=O)NC    ZINC000104699467
C[C@@H]1CCC[C@H]1CC(N)=O    ZINC000211972030
CC(=O)NCC1CC(C)C1    ZINC000575493605
CC/C=C(\C)C(=O)NCC    ZINC000114079697
CC(=O)N[C@@H]1CCC[C@H]1C    ZINC000084673150
C=C[C@@H](CC)CC(=O)NC    ZINC000929816885
CC/C=C/CNC(=O)CC    ZINC000307401538
C=CCNC(=O)[C@H](C)CC    ZINC000070225388
CCC(=O)N[C@H]1CC1(C)C    ZINC000070227582
C[C@H]1CNC(=O)C[C@@H](C)C1    ZINC000039268980
CCNC(=O)[C@H]1CC1(C)C    ZINC000228631275
CC(C)[C@@]1(C)CNC(=O)C1    ZINC000047218698
CCNC(=O)C(C)=C(C)C    ZINC000145382354
C=CC(=O)NCCC(C)C    ZINC000036334222
CC[C@@H]1C[C@H]1CNC(C)=O    ZINC000306644450
CCNC(=O)/C=C(\C)CC    ZINC000148018455
CC(C)[C@H]1NC(=O)C1(C)C    ZINC000104592537
CC(C)[C@@H]1NC(=O)C1(C)C    ZINC000104592540
C=CCNC(=O)[C@@H](C)CC    ZINC000070225389
CC[C@]1(C)C[C@H]1C(=O)NC    ZINC000306476351
C=C(C)C(=O)N[C@H](C)CC    ZINC000104698952
CNC(=O)C1CCCCC1    ZINC000006625921
C[C@H]1CCC[C@H]1CC(N)=O    ZINC000211972096
CCNC(=O)/C=C(/C)CC    ZINC000822147940
CCC/C=C/C(=O)NCC    ZINC000142799686
CCC/C(C)=C/C(=O)NC    ZINC000148086523
CC(=O)N[C@@H]1CCC1(C)C    ZINC000306653675
CC[C@@H]1CCC[C@H]1C(N)=O    ZINC000104652534
CC(=O)N[C@H]1CCC[C@H]1C    ZINC000084673146
CCC1(CC)CCNC1=O    ZINC000013755863
CCC1(C(=O)NC)CCC1    ZINC000204362373
CC(=O)NC[C@H]1CC1(C)C    ZINC000226228830
CCNC(=O)C[C@H]1C[C@H]1C    ZINC000204608038
C/C=C/C(=O)N[C@@H](C)CC    ZINC000033836330
C[C@H](C(N)=O)C1CCCC1    ZINC000039203342
C[C@H]1CCC[C@H](C)C(=O)N1    ZINC000034559391
CNC(=O)[C@H]1CC[C@H](C)C1    ZINC000144858752
CC(=O)NC(C)(C)C1CC1    ZINC000140367973
C=C[C@H](CC)CC(=O)NC    ZINC000929816884
CNC(=O)[C@H](C)C1CCC1    ZINC000335123968
CC(=O)N[C@@H]1CC[C@@H](C)C1    ZINC000128064025
C[C@H]1CC[C@@H](CC(N)=O)C1    ZINC000104554660
C=CC(=O)NC(CC)CC    ZINC000036334085
CC(C)[C@@H]1CCCNC1=O    ZINC000104610990
CCC(=O)NC[C@H]1C[C@H]1C    ZINC000135994159
CC[C@H]1CCC[C@@H]1C(N)=O    ZINC000104641257
CC(C)[C@@]1(C)C[C@@H]1C(N)=O    ZINC000039064015
C[C@H]1CC[C@](C)(C(N)=O)C1    ZINC000104634181
C=CCCCCCC(N)=O    ZINC000104639484
CC(C)(C)C(=O)NC1CC1    ZINC000005900761
CC(C)CC(=O)NC1CC1    ZINC000005384133
CC(=O)NC1CCCCC1    ZINC000000388912
C[C@H]1CCC[C@H](C(N)=O)C1    ZINC000038433703
C[C@@H](C(N)=O)C1CCCC1    ZINC000039203343
C[C@@H]1CCC[C@H](C)C(=O)N1    ZINC000034559393
C=CC(C)(C)C(=O)NCC    ZINC000648078233
CNC(=O)C[C@@H](C)C1CC1    ZINC000307699905
CCC[C@@H]1C[C@H]1C(=O)NC    ZINC000306638705
C/C=C(\C)C(=O)NCCC    ZINC000140847906
C/C=C\C(=O)NCC(C)C    ZINC000142371292
CCC[C@@H]1C[C@H]1NC(C)=O    ZINC000231691684
CCNC(=O)C1CCCC1    ZINC000006046645
C[C@@H]1CNC(=O)C[C@@H](C)C1    ZINC000039268978
C=C(C)CCNC(=O)CC    ZINC000224183228
CCC(=O)N[C@@H](C)C1CC1    ZINC000070224844
CC(C)CNC(=O)C1CC1    ZINC000005384287
CC(C)NC(=O)[C@H]1C[C@@H]1C    ZINC000070218531
CC/C(C)=C(\C)C(=O)NC    ZINC000307666784
C[C@@H]1CCC[C@@H](C)C(=O)N1    ZINC000034559392
CCCC/C=C/CC(N)=O    ZINC000004674929
C/C=C(\C)CC(=O)NCC    ZINC001250139524
CC(=O)NCC1CCCC1    ZINC000036112649
C/C=C\C(=O)N[C@@H](C)CC    ZINC000213603021
CC(=O)N[C@@H]1CC[C@H](C)C1    ZINC000128064247
CC[C@H](NC(C)=O)C1CC1    ZINC000307063001
C[C@H]1CC[C@@H](C(N)=O)CC1    ZINC000104571838
CC[C@@H](C)NC(=O)C1CC1    ZINC000006116002
C=CCCC(=O)NCCC    ZINC000104151190
C/C=C\C(=O)NCCCC    ZINC000166425306
CCC(=O)NCC=C(C)C    ZINC000217958895
CCCCC(=O)NC1CC1    ZINC000005458011
CC(C)=CCCNC(C)=O    ZINC000104625748
CC(C)[C@H]1CNC(=O)[C@H]1C    ZINC000149454727
CC(C)CC1(C(N)=O)CC1    ZINC000200687481
CC[C@@H]1CC[C@H](C)NC1=O    ZINC000307601221
CC(=O)N[C@H]1CC[C@H](C)C1    ZINC000128063825
CCCNC(=O)C1(C)CC1    ZINC000307595502
CC/C=C/CC(=O)NCC    ZINC000409376199
CC(C)(C)NC(=O)C1CC1    ZINC000000392985
CC[C@H]1CC[C@H](C)NC1=O    ZINC000307601219
CC(C)NC(=O)[C@H]1C[C@H]1C    ZINC000070218529
CCNC(=O)CC1CCC1    ZINC000231285285
C[C@H]1CCC[C@]1(C)C(N)=O    ZINC000034329538
CNC(=O)[C@@H]1CC[C@H](C)C1    ZINC000144858559
C/C=C\C(=O)N[C@H](C)CC    ZINC000213602962
C[C@H]1CNC(=O)C[C@H](C)C1    ZINC000039268979
C[C@@H]1CC[C@@H](CC(N)=O)C1    ZINC000104554654
CC(C)[C@H]1CCCNC1=O    ZINC000104610996
CC(C)NC(=O)C1CCC1    ZINC000070218519
CCNC(=O)C1(CC)CC1    ZINC000307502642
CCCNC(=O)C1CCC1    ZINC000070186780
CC(=O)N[C@H](C)C1CCC1    ZINC000160207097
CCCC(=O)NC1(C)CC1    ZINC000124375511
C=CC[C@H](CC)NC(C)=O    ZINC000198838084
CCCC(=O)NC1CCC1    ZINC000082557133
CC(C)NC(=O)CC1CC1    ZINC000070226158
C=C(C)C(=O)N[C@@H](C)CC    ZINC000104707564
C=C(CC)CNC(=O)CC    ZINC000306182062
CC(C)[C@H]1CNC(=O)[C@@H]1C    ZINC000220101756
C[C@H]1CCCC[C@H]1C(N)=O    ZINC000000400606
CC[C@H]1CCNC(=O)CC1    ZINC000035359186
C[C@H]1CCC[C@@H]1CC(N)=O    ZINC000211971961
C=CC(=O)NC(C)(C)CC    ZINC000036334078
CC(=O)NC[C@H](C)C1CC1    ZINC000136182615
C/C=C(/C)C(=O)NCCC    ZINC000165253107
CC(C)(C)[C@@H]1CNC(=O)C1    ZINC000090661756
C=C(CC)C(=O)NC(C)C    ZINC000104613967
CC(=O)NCCC1CCC1    ZINC000130047887
CC1(C)CCNC(=O)CC1    ZINC000034478603
CC[C@H](C)NC(=O)C1CC1    ZINC000006120847
C[C@@H]1CC[C@@](C)(C(N)=O)C1    ZINC000104634176
CC[C@H]1CCC[C@H]1C(N)=O    ZINC000104652537
C[C@@H]1CC[C@](C)(C(N)=O)C1    ZINC000104634179
C/C=C/C(=O)NCCCC    ZINC000039258310
CC/C=C(/C)C(=O)NCC    ZINC000034360590
CCC(=O)NC1CCCC1    ZINC000005916156
CC[C@@H]1CCC[C@@H]1C(N)=O    ZINC000104641252
CCCNC(=O)C=C(C)C    ZINC000075244015
CCC(=O)NCC1CCC1    ZINC000070226468
C=C(C)C(=O)NC(C)(C)C    ZINC000002168740
C=C[C@H](C)NC(=O)CCC    ZINC000130675921
NC(=O)CC1CCCCC1    ZINC000001733928
CCCCNC(=O)C1CC1    ZINC000005465698
CCNC(=O)CC=C(C)C    ZINC001250136240
CC1(C)CCC[C@H]1C(N)=O    ZINC000038665188
CC(=O)N[C@H](C)CC1CC1    ZINC000078570332
CC(C)(C(N)=O)C1CCC1    ZINC000306340706
C=CCCCNC(=O)CC    ZINC000306923878
NC(=O)c1sccc1N    ZINC000000159923
Cc1ncc(C(N)=O)s1    ZINC000047844110
Cc1nscc1C(N)=O    ZINC000057354326
NC(=O)Cc1cncs1    ZINC000026441286
Cc1nc(C(N)=O)cs1    ZINC000002559290
NC(=O)c1cc(N)cs1    ZINC000039064093
Cc1csc(C(N)=O)n1    ZINC000034550139
NC(=O)c1ccsc1N    ZINC000000078193
NC(=O)Cc1cscn1    ZINC000001671163
CNC(=O)c1cncs1    ZINC000113624891
CNC(=O)c1ccns1    ZINC000145251052
Cc1cc(C(N)=O)ns1    ZINC000307628945
CNC(=O)c1nccs1    ZINC000075852463
CNC(=O)c1cscn1    ZINC000062658187
Cc1csc(NC=O)n1    ZINC000003077890
Cc1ncsc1C(N)=O    ZINC000037404540
CC(=O)Nc1nccs1    ZINC000000125033
CC(=O)Nc1ccns1    ZINC000606244793
NC(=O)Cc1nccs1    ZINC000026439195
CNC(=O)c1ccsn1    ZINC000167473366
Cc1ncoc1C(=O)NO    ZINC000159472078
Cc1ocnc1C(=O)NO    ZINC000306454372
CONC(=O)c1ccon1    ZINC000070270356
CC(=O)OCC(=O)NC#N    ZINC001181406115
NC(=O)c1cc(CO)on1    ZINC000006658124
CONC(=O)c1cnco1    ZINC000307546063
NC(=O)C(=O)N1CC(=O)C1    ZINC001142931261
Cc1cc(C(=O)NO)on1    ZINC000044290137
O=C(CO)Nc1cnoc1    ZINC001357932251
N#CCC(=O)NCC(=O)O    ZINC000034596255
COC(=O)CC(=O)NC#N    ZINC001181389453
Cc1cc(C(=O)NO)no1    ZINC000088317997
Cc1nc(C(=O)NO)co1    ZINC000306490341
CONC(=O)c1cocn1    ZINC000306472671
COc1cc(C(N)=O)on1    ZINC000031776771
CNC(=O)c1nonc1N    ZINC000006679794
N#CCNC(=O)[C@@H]1C[C@H]1F    ZINC001520914044
CNC(=O)c1nc(=O)[nH][nH]1    ZINC000306469486
N#CCNC(=O)[C@H]1C[C@H]1F    ZINC001520914034
CC(=O)Nc1nonc1N    ZINC000001095780
Cn1cc(C(=O)NO)nn1    ZINC000307270235
NC(=O)Cc1nonc1N    ZINC000001276263
CONC(=O)c1cn[nH]n1    ZINC000070268929
CC(=O)Nc1n[nH]c(=O)[nH]1    ZINC000006363392
O=C1CNC2=C(NON2)N1    ZINC000038700948
CC(=O)Nn1cn[nH]c1=O    ZINC000306266664
Cn1cnc(C(=O)NO)n1    ZINC000082124774
Cn1nnc(C(N)=O)c1O    ZINC000100211884
NCc1noc(C(N)=O)n1    ZINC000033414678
CONC(=O)c1nc[nH]n1    ZINC000087440430
N#CNC(=O)C1CC(F)C1    ZINC001142580768
N#CCNC(=O)[C@@H]1C[C@@H]1F    ZINC001520914045
O=C(CO)Nn1cnnc1    ZINC001624014227
N#CCNC(=O)[C@H]1C[C@@H]1F    ZINC001520914046
Cn1nncc1C(=O)NO    ZINC000306478966
NCc1nc(C(N)=O)no1    ZINC000022203993
O=C(CO)Nn1ccnn1    ZINC000908833305
NC(=O)Cn1nnc(N)n1    ZINC001628352059
NC(=O)C/C=C/CC(N)=O    ZINC000001755247
CN1CC[C@@H](C(N)=O)C1=O    ZINC000117796440
CC(=O)N[C@@H]1CNC(=O)C1    ZINC000141838555
CCOCCC(=O)NC#N    ZINC000086077166
CNC(=O)[C@H]1CCNC1=O    ZINC000117796449
CNC(=O)[C@@H]1CC(C)=NO1    ZINC000820760205
C/C=C\C(=O)NCC(N)=O    ZINC000168211064
CN1C(=O)CC[C@H]1C(N)=O    ZINC000039064233
CN1CC[C@H](C(N)=O)C1=O    ZINC000117796443
CC(=O)N1CC(C(N)=O)C1    ZINC000070814218
CCONC(=O)[C@@H](C)C#N    ZINC000227633449
C[C@H](C#N)C(=O)NCCO    ZINC000044824024
NC(=O)[C@@H]1CC[C@H]1C(N)=O    ZINC000001728105
CO[C@@H](C)CC(=O)NC#N    ZINC001181594427
CC[C@@H]1NC(=O)CNC1=O    ZINC000078730644
CN1C[C@H](C(N)=O)CC1=O    ZINC000006129984
NC(=O)[C@@H]1CCNC(=O)C1    ZINC000039064196
C#CCNC(=O)[C@H](N)CO    ZINC001342144073
NC(=O)C[C@H]1CCC(=O)N1    ZINC000104561518
N#CCCCNC(=O)CO    ZINC000306268873
NC(=O)[C@H]1CCCC(=O)N1    ZINC000104568760
O=C1CCC(=O)NCCN1    ZINC000015042230
C[C@@H](O)CNC(=O)CC#N    ZINC000011948790
CC[C@](C)(C#N)C(=O)NO    ZINC000306656586
CNC(=O)[C@H]1CC(C)=NO1    ZINC000820760196
NC(=O)[C@@H]1CNCCC1=O    ZINC000100191301
NC(=O)C(C(N)=O)C1CC1    ZINC000023827482
O=C1CN[C@H]2COC[C@@H]2N1    ZINC000018505946
C#CCNCC(=O)NOC    ZINC000082413863
NC(=O)C1(C(N)=O)CCC1    ZINC000000369056
C[C@@H](O)C(=O)NCCC#N    ZINC000306287294
CN(C(=O)C(N)=O)C1CC1    ZINC001332421070
C[C@H]1CCN1C(=O)C(N)=O    ZINC000914152503
C[C@H]1NC(=O)[C@H](C)NC1=O    ZINC000000039525
NC(=O)CON=CC1CC1    ZINC000378973071
NC(=O)C[C@@H]1CCC(=O)N1    ZINC000104561513
CNC(=O)[C@@H]1CCNC1=O    ZINC000117796446
CC[C@H](C#N)NC(=O)CO    ZINC000306271484
CC1=NO[C@](C)(C(N)=O)C1    ZINC001336785728
CO[C@H](C)CC(=O)NC#N    ZINC001181594426
C/C=C/C(=O)NCC(N)=O    ZINC000082275323
O=C1COCC2(CNC2)N1    ZINC000224622274
C[C@@H](C#N)C(=O)NCCO    ZINC000044824023
N#CCCC(=O)NCCO    ZINC001143189069
CC(C)OCC(=O)NC#N    ZINC000156782767
O=C1CN[C@H]2COC[C@H]2N1    ZINC000018505950
NC(=O)[C@H]1CCCNC1=O    ZINC000005382647
CN(C)C(=O)[C@@H]1CC(=O)N1    ZINC000665938627
C[C@@H](C#N)CNC(=O)CO    ZINC000307201518
CC[C@@](C)(C#N)C(=O)NO    ZINC000306656575
C[C@](O)(C#N)CCC(N)=O    ZINC000104340952
CC[C@@H](C#N)C(=O)NOC    ZINC000233832769
C[C@H](CC#N)NC(=O)CO    ZINC000306528085
CN1C(=O)CC[C@@H]1C(N)=O    ZINC000104643560
CC(C)[C@H](O)C(=O)NC#N    ZINC000238209186
CC(=O)N[C@H]1CNC(=O)C1    ZINC000141838761
C=C[C@H](C)NC(=O)C(N)=O    ZINC001329848552
CCN1CCNC(=O)C1=O    ZINC000003882230
C[C@@H]1NC(=O)[C@H](C)NC1=O    ZINC000000039524
CC[C@H](C#N)C(=O)NOC    ZINC000233999479
CC1(NC(=O)C(N)=O)CC1    ZINC001335991824
CC1=NO[C@@](C)(C(N)=O)C1    ZINC001336785729
C[C@@H](CO)NC(=O)CC#N    ZINC000063221024
N#CCC(=O)NCCCO    ZINC000011948820
O=C1COC2(CNC2)CN1    ZINC000085652935
NC(=O)[C@@H]1CCCN1C=O    ZINC000039064231
C=CCN(C)C(=O)C(N)=O    ZINC001261909809
CCOCC(=O)NCC#N    ZINC000033853314
CCCONC(=O)CC#N    ZINC000306273900
CCNC(=O)[C@@H]1CC(=O)N1    ZINC000205531616
CC/C=C/NC(=O)C(N)=O    ZINC001142942090
NC(=O)C(=O)NCC1CC1    ZINC000204304568
C[C@H](CO)NC(=O)CC#N    ZINC000063221025
CO[C@@H](C)C(=O)NCC#N    ZINC000160573355
O=C1CN[C@@H]2COC[C@H]2N1    ZINC000018505948
CC(C)(O)C(=O)NCC#N    ZINC000307689907
NC(=O)[C@@H]1CC[C@@H]1C(N)=O    ZINC000016955735
C=C(C)CNC(=O)C(N)=O    ZINC001119102829
NC(=O)C(=O)NC1CCC1    ZINC000231388042
CNC(=O)[C@H]1C[C@H]1C(N)=O    ZINC000585671798
CCONC(=O)[C@H](C)C#N    ZINC000227633454
NC(=O)[C@H]1CC[C@@H]1C(N)=O    ZINC000001728106
O=C1CNC2(COC2)CN1    ZINC000108281243
NC(=O)CN1CCCC1=O    ZINC000003812874
CONC(=O)C(C)(C)C#N    ZINC000223624778
C=CC(=O)N(C)CC(N)=O    ZINC000036334863
NC(=O)C/C=C\CC(N)=O    ZINC000005208826
O=C1CO[C@H]2CNC[C@@H]2N1    ZINC000018505693
CO[C@H](C)C(=O)NCC#N    ZINC000160573469
COCCNC(=O)CC#N    ZINC000001912908
NC(=O)CNC(=O)C1CC1    ZINC000041166960
NC(=O)[C@H]1CNCCC1=O    ZINC000100191299
NC(=O)[C@H]1CCC(=O)NC1    ZINC000039064134
CN1C[C@@H](C(N)=O)CC1=O    ZINC000006129985
CC(C)(C#N)NC(=O)CO    ZINC000892587592
O=C1CN[C@@H]2COC[C@@H]2N1    ZINC000018505944
CNC(=O)C1(C(N)=O)CC1    ZINC000118280118
CC#CC(=O)NCCON    ZINC001179756733
C[C@@H]1CCN1C(=O)C(N)=O    ZINC000914152504
CONC(=O)CCCC#N    ZINC000307207290
C=C[C@@H](C)NC(=O)C(N)=O    ZINC001329848553
NC(=O)[C@@H]1CCCNC1=O    ZINC000005382665
O=C1CO[C@@H]2CNC[C@@H]2N1    ZINC000018505691
NC(=O)[C@@H]1CCC(=O)NC1    ZINC000039064132
COCCC(=O)NCC#N    ZINC000053731230
C[C@H]1NC(=O)[C@@H](C)NC1=O    ZINC000000039527
CC[C@@H](C#N)NC(=O)CO    ZINC000306271485
C[C@@H](CC#N)NC(=O)CO    ZINC000306528086
C[C@@H](O)C(=O)N[C@@H](C)C#N    ZINC000306222582
CC[C@H](CO)C(=O)NC#N    ZINC001183169777
CC(=O)N1CCNC(=O)C1    ZINC000039278244
CC(=O)NC1(C(N)=O)CC1    ZINC000146100039
NC(=O)CON=C1CCC1    ZINC000306524793
C=CCNC(=O)C=NOC    ZINC000307836931
CN(C)C(=O)[C@H]1CC(=O)N1    ZINC000665938628
COC(C)(C)C(=O)NC#N    ZINC000230940061
C[C@H](C#N)CNC(=O)CO    ZINC000307201517
C[C@]1(C(N)=O)CCNC1=O    ZINC000215354178
C#CC(=O)NCCONC    ZINC001143915725
CCNC(=O)[C@H]1CC(=O)N1    ZINC000205531628
CNC(=O)C(=O)NC1CC1    ZINC000009994463
C[C@@]1(C(N)=O)CCNC1=O    ZINC000215354223
O=C1CO[C@@H]2CNC[C@H]2N1    ZINC000018505695
COCC(=O)N[C@@H](C)C#N    ZINC000048631648
CNC(=O)[C@@H]1C[C@@H]1C(N)=O    ZINC000585671800
C[C@H](O)C(=O)NCCC#N    ZINC000306287295
NC(=O)[C@H]1CCNC(=O)C1    ZINC000039064197
C[C@H](O)CNC(=O)CC#N    ZINC000011948794
COCC(=O)NCCC#N    ZINC000048521406
C=C(C)C(=O)NCC(N)=O    ZINC000104657414
CC(C)ONC(=O)CC#N    ZINC000306931061
CNC(=O)[C@@H]1CCC(=O)N1    ZINC000036387566
C[C@@](O)(C#N)CCC(N)=O    ZINC000104340955
O=C1CO[C@H]2CNC[C@H]2N1    ZINC000018505697
C[C@H](O)C(=O)N[C@@H](C)C#N    ZINC000306222583
NC(=O)[C@H]1CCCN1C=O    ZINC000083145675
CC[C@@H](CO)C(=O)NC#N    ZINC001183169778
CNC(=O)[C@H]1CCC(=O)N1    ZINC000039064217
NC(=O)C(=O)N1CCCC1    ZINC000080163359
CON=CC(=O)NC1CC1    ZINC000307779419
C=CCNC(=O)C(=O)NC    ZINC000003072874
C[C@@H]1NC(=O)CN(C)C1=O    ZINC000039120640
CCN1CC(=O)NCC1=O    ZINC000078730892
N#CCCNC(=O)CCO    ZINC000260106156
N#CNC(=O)CNCCN    ZINC001220226382
N#CNC(=O)[C@@H](N)CCN    ZINC001220225856
N=C(N)N1CCNC(=O)C1    ZINC000019874146
C=CCNC(=O)C(C)(C)N    ZINC000019672323
C[C@H](C(N)=O)N1CCCC1    ZINC000032016233
CC[C@@]1(C(N)=O)CCNC1    ZINC000062889564
CNC(=O)[C@@H]1CCCNC1    ZINC000004298646
CCCNC(=O)[C@@H]1CCN1    ZINC000090448642
C[C@H](CC(N)=O)NC1CC1    ZINC000041166968
C[C@H]1CC[C@@H](N)C(=O)NC1    ZINC000257198144
C[C@H]1CC[C@H](C(N)=O)CN1    ZINC000019422596
CC1(C)CNC(=O)CCN1    ZINC000211769394
C[C@H](N)C(=O)NC1(C)CC1    ZINC000157641756
C[C@H]1CCNC(=O)[C@@H]1CN    ZINC000217544845
C[C@H]1CCN[C@@H](C(N)=O)C1    ZINC000039064142
C[C@H]1NCCC[C@H]1C(N)=O    ZINC000070632674
C[C@H]1CC[C@H](N)C(=O)NC1    ZINC000257198147
CNC(=O)[C@@H]1CCN(C)C1    ZINC000104592322
CCC(=O)N[C@H]1CCNC1    ZINC000036286645
CNC(=O)[C@H](N)CC1CC1    ZINC000218100738
C[C@H]1CCNC(=O)[C@@H](N)C1    ZINC000104655176
NC(=O)[C@H]1CCCNCC1    ZINC000165550986
C=C[C@H](C)NC(=O)CCN    ZINC000157648778
NC(=O)[C@@H]1CCCNCC1    ZINC000165550858
NC(=O)CC1CCNCC1    ZINC000019090957
N[C@@H]1CCCCCNC1=O    ZINC000038809930
CNC(=O)[C@@H](N)CC1CC1    ZINC000218100815
C[C@@H]1NCCC[C@@H]1C(N)=O    ZINC000070632678
C=CCNC(=O)[C@H](C)CN    ZINC000054337604
CC(C)NC(=O)[C@@H]1C[C@@H]1N    ZINC000050456164
CCN1CCC[C@@H]1C(N)=O    ZINC000038803738
CNC(=O)[C@@H](C)NC1CC1    ZINC000020308672
N[C@H]1CCCCCNC1=O    ZINC000038809929
C[C@@H]1N[C@@H](C)[C@H](C)NC1=O    ZINC000039401413
CNC(=O)[C@@H]1CCN[C@H]1C    ZINC000086270474
CC(C)[C@H]1CNCC(=O)N1    ZINC000084426312
NC(=O)[C@H]1CCCCCN1    ZINC000039064103
CN(C)C[C@@H]1CCC(=O)N1    ZINC000078827506
C=CCN(C)[C@H](C)C(N)=O    ZINC000306476637
CNC(=O)C1CCNCC1    ZINC000002524717
C=C(C)CCNC(=O)CN    ZINC000306931681
CC[C@@H]1NCC[C@H]1C(N)=O    ZINC000306549962
C=CCCC[C@@H](N)C(N)=O    ZINC000078724878
C[C@@H](N)CC(=O)NC1CC1    ZINC000037475643
CN(CC(N)=O)C1CCC1    ZINC000128461450
C[C@@H]1CCCN1CC(N)=O    ZINC000043639143
CC[C@@H]1C[C@H]1NC(=O)CN    ZINC000225463768
CNC(=O)C1(N(C)C)CC1    ZINC000665940024
CC(=O)NC1CCNCC1    ZINC000001346172
CCN1CC[C@@H](C(N)=O)C1    ZINC000165288135
C[C@H]1CCN1CCC(N)=O    ZINC000706806785
NCCNC(=O)C1CCC1    ZINC000022209386
NCC[C@H]1CCC(=O)NC1    ZINC000032914988
C[C@@H]1C[C@H](CN)CC(=O)N1    ZINC000258570134
C[C@H]1CCCNC(=O)[C@@H]1N    ZINC000168339896
CN(C)C[C@H]1CCC(=O)N1    ZINC000104082867
C[C@@H]1CC[C@H](C(N)=O)CN1    ZINC000019422594
C[C@@H]1C[C@@H](CN)CC(=O)N1    ZINC000258570126
C[C@@H](C(N)=O)N1CCCC1    ZINC000032016234
CC(=O)NC[C@H]1C[C@H](N)C1    ZINC000715130327
C=C[C@@H](C)NCCC(N)=O    ZINC000229198519
CCNC(=O)C1(C)CNC1    ZINC000307102097
C=CCNC(=O)CCNC    ZINC000043599921
C=CCNCCNC(C)=O    ZINC000048775912
C[C@H]1C[C@@H]1C(=O)NCCN    ZINC000022168588
CNC(=O)[C@H]1CCCN1C    ZINC000005719782
CCNC(=O)C1(N)CCC1    ZINC000088049979
CC1(CNC(=O)CN)CC1    ZINC000225526735
C[C@]1(C(N)=O)CCCCN1    ZINC000039064154
C[C@@H]1CCNC(=O)[C@@H](N)C1    ZINC000104655173
CN(CC(N)=O)CC1CC1    ZINC000042251789
C[C@H]1CC[C@@H](CN)C(=O)N1    ZINC000083962211
CCCNC(=O)[C@H]1CCN1    ZINC000146476114
CC(C)NC(=O)C1(N)CC1    ZINC000083833713
NCCC(=O)NCC1CC1    ZINC000022167737
C=C(CN(C)C)C(=O)NC    ZINC000118254362
CNCC(=O)NC1(C)CC1    ZINC000158196300
NCCCC(=O)NC1CC1    ZINC000011755288
C=C(N)C(=O)N[C@@H](C)CC    ZINC001220113201
CC[C@H]1NCC[C@@H]1C(N)=O    ZINC000306549960
CC(C)[C@@H]1CNCC(=O)N1    ZINC000084426311
CC1(C)CCN[C@@H]1C(N)=O    ZINC000039064226
CC[C@](N)(C(N)=O)C1CC1    ZINC000083057582
C[C@H]1C[C@H](CN)CC(=O)N1    ZINC000258570137
NCC(=O)NCC1CCC1    ZINC000037180850
C=CC(=O)NCCN(C)C    ZINC000001722065
CNC(=O)[C@@H]1CCC[C@@H]1N    ZINC000082920023
C=C(C)C(=O)NCCCN    ZINC000002555292
CC1CC(NC(=O)CN)C1    ZINC000157662924
CNC(=O)[C@@H](N)C1CCC1    ZINC000258973048
NC(=O)CC[C@@H]1CCCN1    ZINC000104570722
C[C@H]1CCCNC(=O)[C@H]1N    ZINC000168340032
C[C@@]1(C(N)=O)CCCCN1    ZINC000039064156
CN1CCCC[C@H]1C(N)=O    ZINC000039064130
CNC(=O)[C@H]1CCN(C)C1    ZINC000104592325
CCC[C@H]1NCCNC1=O    ZINC000051924982
C=CCNC(=O)[C@@H](C)CN    ZINC000054337602
CC[C@@H](N)C(=O)NC1CC1    ZINC000036871023
C[C@@H]1CCN(CC(N)=O)C1    ZINC000043639164
CN[C@@H](C)C(=O)NC1CC1    ZINC000020307990
C[C@@H](N)CNC(=O)C1CC1    ZINC000074532413
CC[C@@H]1NCC[C@@H]1C(N)=O    ZINC000215334016
CC(=O)N[C@@H]1CCN(C)C1    ZINC000060313778
CNC(=O)[C@@H]1NCC1(C)C    ZINC000307091600
CNCCNC(=O)C1CC1    ZINC000049857836
CC[C@@H]1NCCCNC1=O    ZINC000023703870
CC(C)[C@@H]1NCCNC1=O    ZINC000015015300
NC(=O)[C@@H]1CCC[C@@H](N)C1    ZINC000012506713
C[C@@H]1CCNC(=O)[C@@H]1CN    ZINC000217544751
CN1CCC(C(N)=O)CC1    ZINC000006375820
CC[C@H]1NCC[C@H]1C(N)=O    ZINC000306549961
CC1(NC(=O)CCN)CC1    ZINC000133325068
NC(=O)[C@@H]1CCCC[C@H]1N    ZINC000022164260
CC[C@H](N)C(=O)NC1CC1    ZINC000036871022
C[C@H]1CCC[C@@H](C(N)=O)N1    ZINC000019483544
C=CCCNC(=O)CNC    ZINC000168803925
CCNC(=O)[C@H]1CCNC1    ZINC000019093213
CCNC(=O)[C@@H]1CCNC1    ZINC000019093211
CNC(=O)[C@]1(C)CCNC1    ZINC000062887303
C[C@H]1CCCN1CC(N)=O    ZINC000043639144
CCN(C)[C@H]1CCNC1=O    ZINC000336552897
C[C@H]1CCNC(=O)[C@H]1CN    ZINC000217545027
CNC(=O)CCNC1CC1    ZINC000037478042
C[C@H]1NC(=O)[C@H](C)N[C@H]1C    ZINC000039401415
CC1(C)NC(=O)C(C)(C)N1    ZINC000031891523
C=CCNC(=O)C[C@@H](C)N    ZINC000037476009
C=C[C@@H](C)NC(=O)CNC    ZINC000158218512
C=C[C@@H](C)NC(=O)CCN    ZINC000157648933
CN1CCC[C@@H](C(N)=O)C1    ZINC000005608099
CC(=O)N[C@]1(C)CCNC1    ZINC000034730848
NC(=O)[C@H]1CCCC[C@H]1N    ZINC000022164252
CC(=O)NC[C@H]1CCN1C    ZINC000710175368
C[C@@H](CN)NC(=O)C1CC1    ZINC000082577817
CC1(NC(=O)CN)CCC1    ZINC000228861480
C[C@@H](N)C(=O)NC1CCC1    ZINC000052210880
CC(=O)NCC1(N)CCC1    ZINC000230066843
CNC(=O)C[C@@H](N)C1CC1    ZINC000129737215
C[C@@H]1C[C@@H]1C(=O)NCCN    ZINC000022168585
CC(C)(C)[C@@H]1NCC(=O)N1    ZINC000038250953
CNC(=O)[C@@H]1CCN[C@@H]1C    ZINC000086270473
CNC(=O)[C@@]1(C)CCCN1    ZINC000019686122
CN1CCC[C@H](C(N)=O)C1    ZINC000001605507
C=CCNC(=O)CCCN    ZINC000011755289
C[C@H]1CCN(CC(N)=O)C1    ZINC000043639165
C=CCCNCCC(N)=O    ZINC000070591650
CCN1CCNC(=O)[C@@H]1C    ZINC000081947174
CNC(=O)CN1CCCC1    ZINC000041362238
C=CCNC(=O)C[C@H](C)N    ZINC000037476007
C[C@H]1CC[C@@H](C(N)=O)CN1    ZINC000019422592
CNC(=O)CN(C)C1CC1    ZINC000306187833
NC(=O)[C@@H]1CCCCCN1    ZINC000039064105
CNC(=O)[C@]1(C)CCCN1    ZINC000019686124
CNC(=O)[C@@H]1CCCN1C    ZINC000005719781
C[C@]1(C(N)=O)CCCNC1    ZINC000062852735
CNC(=O)[C@H]1NCC1(C)C    ZINC000307091599
C=C(C)CNC(=O)[C@@H](C)N    ZINC000144448647
C[C@H]1C[C@@H](CN)CC(=O)N1    ZINC000258570116
C[C@@H](N)C(=O)NC1(C)CC1    ZINC000157642238
CC(C)(NC1CC1)C(N)=O    ZINC000037870315
C[C@H]1CNC(=O)[C@H](CN)C1    ZINC000217545735
CC(=O)N[C@@H](CN)C1CC1    ZINC000082631624
CCN1CC(=O)NC[C@H]1C    ZINC001201586870
NC(=O)[C@H]1CCC[C@H](N)C1    ZINC000012506719
CNC(=O)CNCC1CC1    ZINC000020037539
CNC(=O)[C@H]1CCCNC1    ZINC000004298647
CC(C)[C@H]1NCCNC1=O    ZINC000015015301
NC(=O)C[C@H]1CCCNC1    ZINC000054290528
CC(=O)NCCN1CCC1    ZINC000147062302
CNC(=O)C[C@H]1CCCN1    ZINC000042165328
CCN(C)[C@@H]1CCNC1=O    ZINC000336552913
CCN(CC(N)=O)C1CC1    ZINC000055482179
CNC(=O)[C@H]1CCCCN1    ZINC000019412751
C[C@H](N)CNC(=O)C1CC1    ZINC000074532408
NC(=O)[C@@H]1CC[C@@H](N)CC1    ZINC000113926204
NC(=O)CC[C@H]1CCNC1    ZINC000092749618
NCC1(C(N)=O)CCCC1    ZINC000044761635
C=CC[C@@H](C)NC(=O)CN    ZINC000157719837
CCC(=O)NCC1(N)CC1    ZINC000685946228
C=CCCN(C)CC(N)=O    ZINC000306925571
CNC(=O)[C@H]1CCC[C@@H]1N    ZINC000082920024
C[C@@H]1CC[C@H](CN)C(=O)N1    ZINC000083962207
C[C@H]1NC(=O)[C@H](C)N[C@@H]1C    ZINC000039401414
NC(=O)C[C@@H]1CCC[C@H]1N    ZINC000077978901
CC(C)=CC(=O)NCCN    ZINC000037902507
C[C@@H]1CNC(=O)[C@@H](CN)C1    ZINC000217545513
CCCNC1(C(N)=O)CC1    ZINC000230229679
CNC(=O)C[C@@H]1CCNC1    ZINC000072362059
C[C@@H]1CNC(=O)[C@H](CN)C1    ZINC000217545669
NC(=O)[C@@H]1CCC[C@H](N)C1    ZINC000012506715
C[C@@H]1CCCN[C@@H]1C(N)=O    ZINC000051792146
CNC(=O)C[C@H]1CCNC1    ZINC000072362060
C[C@@H]1CCN[C@H](C(N)=O)C1    ZINC000039064136
C[C@@H]1CCC[C@]1(N)C(N)=O    ZINC000039064123
CCCN1CCNC(=O)C1    ZINC000104083708
NC(=O)CNC1CCCC1    ZINC000022150266
NCC(=O)NCCC1CC1    ZINC000083894378
C[C@H]1CNC(=O)[C@@H](CN)C1    ZINC000217545580
CC(=O)N[C@@]1(C)CCNC1    ZINC000034730851
CNCCC(=O)NC1CC1    ZINC000026476000
C=CCNC(=O)CN(C)C    ZINC000004578716
CCCNC(=O)C1(N)CC1    ZINC000083339492
CCN1CCNC(=O)CC1    ZINC000039286993
C[C@@H]1CCCNC(=O)[C@@H]1N    ZINC000168339821
CC[C@]1(C)NCCNC1=O    ZINC000040174762
CCN1CCC[C@H]1C(N)=O    ZINC000034539877
CC1(C(N)=O)CCNCC1    ZINC000062839632
CNC(=O)[C@@]1(C)CCNC1    ZINC000062887301
CC1(C(=O)NCCN)CC1    ZINC000218558496
C=C(C)C[C@@H](N)C(=O)NC    ZINC001574066928
C=CCCNC(=O)[C@H](C)N    ZINC000168810794
C[C@@H](N)C(=O)NCC1CC1    ZINC000019424370
CCN1CC(=O)N[C@@H](C)C1    ZINC000223320429
NC(=O)C1CCC(N)CC1    ZINC000012505678
CCN1CCCNC(=O)C1    ZINC000104151909
C[C@@H]1CCN1CCC(N)=O    ZINC000706806788
CC(=O)N[C@@H]1CCCNC1    ZINC000004298638
CNC(=O)[C@H](C)NC1CC1    ZINC000020308673
CC(=O)NCCNC1CC1    ZINC000038433714
CNC(=O)[C@H]1CCC[C@H]1N    ZINC000082920026
C[C@@H]1NCCC[C@H]1C(N)=O    ZINC000070632675
C=CCNC(=O)CNCC    ZINC000044286907
NCC(=O)NC1CCCC1    ZINC000011956602
CC[C@]1(C(N)=O)CCCN1    ZINC000215604184
NC(=O)[C@H]1CCC[C@@H](N)C1    ZINC000012506717
CN1CCCC[C@@H]1C(N)=O    ZINC000039064125
C[C@@H]1CCC[C@H](C(N)=O)N1    ZINC000019483546
C[C@H]1C[C@H]1C(=O)NCCN    ZINC000022168594
CC/C=C/NC(=O)[C@@H](C)N    ZINC001220561300
NCC[C@@H]1CCC(=O)NC1    ZINC000032914987
C=CCNCCC(=O)NC    ZINC000019736993
NC(=O)[C@@H]1CCCC[C@@H]1N    ZINC000002516844
CN(C)C1(C(N)=O)CCC1    ZINC000095533079
NC(=O)[C@@H]1CC[C@H](N)CC1    ZINC000104586325
CC1(C)NC(=O)CC[C@H]1N    ZINC000225392080
CC(=O)NC[C@@H]1CCN1C    ZINC000710175369
CC[C@]1(C(N)=O)CCNC1    ZINC000062889563
CC[C@@]1(C)NCCNC1=O    ZINC000040174760
CC1(C)NC(=O)CC[C@@H]1N    ZINC000225392113
CNC(=O)C[C@@H]1CCCN1    ZINC000042165327
C[C@@H]1CCCNC(=O)[C@H]1N    ZINC000168339975
C=CCNC(=O)[C@H](C)NC    ZINC000020314142
C[C@@H]1CC[C@H](N)C(=O)NC1    ZINC000257198146
CNC(=O)[C@H](N)C1CCC1    ZINC000258973052
C[C@@H]1CCC[C@@H](N)C(=O)N1    ZINC000257197896
C=CCCNC(=O)CCN    ZINC000168798200
CNCC(=O)NCC1CC1    ZINC000019389626
CCC(=O)NC1CN(C)C1    ZINC000146000388
C=CCN(C)CC(=O)NC    ZINC000306487245
CNC(=O)C1(N)CCCC1    ZINC000037479354
C=C(C)CNCCC(N)=O    ZINC000051753297
C=C[C@H](C)NC(=O)[C@@H](C)N    ZINC000157650324
CNC(=O)[C@@H]1CCC[C@H]1N    ZINC000082920025
C=CCN(CC)CC(N)=O    ZINC000306153706
CC(=O)N[C@H](CN)C1CC1    ZINC000082631626
CCNC(=O)[C@@H]1CCCN1    ZINC000004899796
C[C@H]1CC[C@H](CN)C(=O)N1    ZINC000083962208
C[C@@H]1CCNC(=O)[C@H](N)C1    ZINC000104655166
CNC(=O)CC1(N)CCC1    ZINC000086852946
C/C=C(\C)C(=O)NCCN    ZINC000306212174
C=C[C@H](C)NCCC(N)=O    ZINC000229198530
CNC(=O)[C@@H]1CNC[C@H]1C    ZINC000082558698
CNC(=O)[C@@H]1CCCCN1    ZINC000019412749
C=CCCC[C@H](N)C(N)=O    ZINC000078724876
C[C@H]1CCC[C@H](C(N)=O)N1    ZINC000019483547
C=C(C)CN(C)CC(N)=O    ZINC000140895345
CC(C)N1CCNC(=O)C1    ZINC000048343756
CC[C@@]1(C(N)=O)CCCN1    ZINC000215604232
C[C@@H]1CCN[C@@H](C(N)=O)C1    ZINC000039064140
NC(=O)CN1CCCCC1    ZINC000014193517
CC(C)NC1(C(N)=O)CC1    ZINC000202218892
NC(=O)C[C@@H]1CCCNC1    ZINC000054290530
C[C@H]1CCC[C@@H](N)C(=O)N1    ZINC000257197895
C[C@H](CN)NC(=O)C1CC1    ZINC000082577820
CC(C)NC(=O)[C@H]1CCN1    ZINC000306524457
C=CCN(C)[C@@H](C)C(N)=O    ZINC000306476636
CCNCC(=O)NC1CC1    ZINC000019395258
CCC(=O)NC1CC(N)C1    ZINC000036237042
C=C(N)C(=O)N[C@H](C)CC    ZINC001220113200
CNC(=O)C1(NC)CCC1    ZINC000203993721
C[C@H]1CCC[C@]1(N)C(N)=O    ZINC000039064119
CNCC(=O)NC1CCC1    ZINC000052211007
NC(=O)C[C@@H]1CCCCN1    ZINC000004593855
C[C@H]1CCN[C@H](C(N)=O)C1    ZINC000039064138
CCC(=O)N[C@@H]1CCNC1    ZINC000036286643
C[C@@H]1CCC[C@@]1(N)C(N)=O    ZINC000039064117
CCN1CC(=O)N[C@H](C)C1    ZINC000223320481
CCC(=O)NCC1CNC1    ZINC000116654324
C[C@]1(CN)CCC(=O)NC1    ZINC000077260377
C=CC[C@H](C)NC(=O)CN    ZINC000157719716
C[C@@H]1[C@H](C(N)=O)CCN1C    ZINC000118153923
C[C@@H]1CCC[C@@H](C(N)=O)N1    ZINC000019483542
C=C[C@H](C)NC(=O)[C@H](C)N    ZINC000157648201
C[C@@H]1CCNC(=O)[C@H]1CN    ZINC000217544939
C[C@@H]1CC[C@@H](CN)C(=O)N1    ZINC000083962210
NC(=O)C1(N)CCCCC1    ZINC000019430303
CN(C)CC1(C(N)=O)CC1    ZINC000141299715
CC(=O)NC[C@@H]1CCCN1    ZINC000053253255
CC(=O)NC[C@@H]1CCNC1    ZINC000066351338
C[C@H]1N[C@@H](C)C(=O)N[C@H]1C    ZINC000039401412
C=C[C@H](C)NC(=O)CNC    ZINC000158218389
C[C@@]1(C(N)=O)CCCNC1    ZINC000062852736
C[C@@H](CN)C(=O)NC1CC1    ZINC000044795767
C=C(C)C[C@H](N)C(=O)NC    ZINC001574066927
CCNC(=O)[C@H]1CCCN1    ZINC000002561103
NC(=O)CCN1CCCC1    ZINC000006295589
C[C@H](CN)C(=O)NC1CC1    ZINC000044795770
NC(=O)[C@H]1CCCC[C@@H]1N    ZINC000022164256
CC[C@H]1NCCCNC1=O    ZINC000023703872
CNC(=O)CC1(CN)CC1    ZINC000645342030
C[C@H](N)C(=O)NCC1CC1    ZINC000019424372
CNC1(C(N)=O)CCCC1    ZINC000037869782
C[C@@]1(CN)CCC(=O)NC1    ZINC000077260378
CNC(=O)[C@H]1CCN[C@@H]1C    ZINC000086270475
CC(=O)NC[C@H]1C[C@@H](N)C1    ZINC000715146791
CC(=O)NC[C@H]1CCCN1    ZINC000053253256
CC(=O)N[C@H]1CCN(C)C1    ZINC000060313779
CC(C)(N)C(=O)NC1CC1    ZINC000019672321
CCNC(=O)CNC1CC1    ZINC000019265523
C[C@@H]1C[C@H]1C(=O)NCCN    ZINC000022168591
C=CCCNC(=O)[C@@H](C)N    ZINC000168810888
CCC[C@@H]1NCCNC1=O    ZINC000051924984
CCC(=O)N[C@H]1C[C@H](N)C1    ZINC001122578770
CC(=O)N[C@H]1CCCNC1    ZINC000004298639
C=C[C@@H](C)NC(=O)[C@@H](C)N    ZINC000157650460
CCN1CC(NC(C)=O)C1    ZINC000141998557
C[C@H]1CCC[C@H](N)C(=O)N1    ZINC000257197898
CC1(C)CCN[C@H]1C(N)=O    ZINC000039064228
C[C@@H]1C[C@H](C(N)=O)CCN1    ZINC000039064095
CC[C@@](N)(C(N)=O)C1CC1    ZINC000083057584
C=CCCC(=O)NCCN    ZINC000054400837
C[C@H](N)C(=O)NC1CCC1    ZINC000052210858
C[C@@H]1CC[C@@H](N)C(=O)NC1    ZINC000257198145
C[C@H]1NCCC[C@@H]1C(N)=O    ZINC000070632677
CCNC(=O)[C@H]1C[C@H](N)C1    ZINC000575486289
NCCC(=O)NC1CCC1    ZINC000052209279
CC(=O)NC[C@H]1CCNC1    ZINC000066351339
CN[C@@H]1CCCCNC1=O    ZINC000019813922
C[C@H](N)CC(=O)NC1CC1    ZINC000037475642
C=CCNC(=O)[C@H](N)CC    ZINC000036871447
CN(C)CC(=O)NC1CC1    ZINC000014218219
CC1(C)CC(=O)NCCN1    ZINC000521398836
CNC(=O)[C@H]1CCN[C@H]1C    ZINC000086270476
CN[C@H]1CCCCNC1=O    ZINC000019813924
C=CCNC(=O)[C@@H](N)CC    ZINC000036871446
C[C@H]1CCC[C@@]1(N)C(N)=O    ZINC000039064121
NCCNC(=O)CC1CC1    ZINC000049728659
NC(=O)C[C@H]1CCCCN1    ZINC000004593858
C[C@H]1CCNC(=O)[C@H](N)C1    ZINC000104655169
C=C(C)C(=O)NCCNC    ZINC000113147405
CC(C)(C)[C@H]1NCC(=O)N1    ZINC000038250954
C[C@@H]1CC[C@@H](C(N)=O)CN1    ZINC000019422590
CNC(=O)C[C@H](N)C1CC1    ZINC000129736990
CCCN1CC(C(N)=O)C1    ZINC001201645758
C=CCN(C)CCC(N)=O    ZINC000168896324
C[C@@H]1CCC[C@H](N)C(=O)N1    ZINC000257197897
CC(=O)NC[C@@H](N)C1CC1    ZINC000082590828
CCCNC(=O)[C@@H]1C[C@@H]1N    ZINC000050456121
C=C[C@@H](C)NC(=O)[C@H](C)N    ZINC000157648348
CC(=O)NC[C@H](N)C1CC1    ZINC000082590827
CCN1CCNC(=O)[C@H]1C    ZINC000081947177
NC(=O)CCNCC1CC1    ZINC000036925697
CCNC(=O)[C@H]1C[C@@H](N)C1    ZINC000335391735
NC(=O)CC[C@@H]1CCNC1    ZINC000092749617
C[C@@H](CC(N)=O)NC1CC1    ZINC000041166966
NC(=O)c1sccc1O    ZINC000011848541
C=C[C@H]1OC(=S)NC1=O    ZINC000098074336
O=C(NO)c1ccsc1    ZINC000019511897
O=C(NO)c1cccs1    ZINC000012504622
C=C[C@@H]1OC(=S)NC1=O    ZINC000098074337
NC(=O)c1cc(O)cs1    ZINC000113237794
C#CC(=O)NCC(=C)Cl    ZINC000135334270
C#CC(=O)NC/C=C\Cl    ZINC001161884470
C#CC(=O)NC/C=C/Cl    ZINC001161884471
CC(=O)Nc1cnsn1    ZINC000199597158
CC(=O)Nc1cnns1    ZINC000005437718
CNC(=O)c1cnsn1    ZINC000008091919
NC(=O)c1nscc1N    ZINC000004344037
O=C(NCO)C(F)(F)F    ZINC000002560500
NC(=O)COC(F)(F)F    ZINC000224587237
CNC(=O)c1csnn1    ZINC000001709779
NC(=O)c1cnc(N)s1    ZINC000010037209
Cc1nsc(C(N)=O)n1    ZINC000096098497
CNC(=O)c1nncs1    ZINC000200137296
C[C@H]1N=NC(=S)NC1=O    ZINC000016039605
NC(=O)c1cnsc1N    ZINC000095643086
NC(=O)c1ncsc1N    ZINC000066055291
CC(=O)Nc1nncs1    ZINC000001680368
O=CN[C@H]1CC(=O)OC1=O    ZINC000100432526
Cc1nnsc1C(N)=O    ZINC000002169256
NC(=O)c1csc(N)n1    ZINC000017005372
O=CN[C@@H]1CC(=O)OC1=O    ZINC000101174470
NC(=O)c1c[nH]c(=S)[nH]1    ZINC000104653418
CNC(=O)c1cnns1    ZINC000070190710
C[C@@H]1N=NC(=S)NC1=O    ZINC000016039604
Cc1nnc(C(N)=O)s1    ZINC000113943471
Cc1c(C(N)=O)no[n+]1[O-]    ZINC000001504370
NC(=O)[C@H]1NC(=O)NC1=O    ZINC000005023875
NC(=O)c1n(O)cc[n+]1[O-]    ZINC000034616647
NC(=O)[C@@H]1NC(=O)NC1=O    ZINC000001644968
NC(=O)c1noc(CO)n1    ZINC000040457274
Cc1no[n+]([O-])c1C(N)=O    ZINC000001761229
C#CC(=O)NCCSC    ZINC000306314874
C#CCSCC(=O)NC    ZINC000300872272
O=C(CO)Nc1nnn[nH]1    ZINC000084826032
C#CCNC(=O)CSC    ZINC000041634801
O=C1CC2(CSC2)CN1    ZINC000306145750
CC#CCSCC(N)=O    ZINC000591136947
O=C1CCCCC(=S)N1    ZINC000039212455
C#CC(=O)NCCCS    ZINC001143916265
C#CCNC(=O)CCS    ZINC000236567687
C=CC(=O)NC1CSC1    ZINC000606243813
O=C1CNC(=O)[C](CO)N1    ZINC001560406598
C[C@H]1NC(=O)C(=O)O[C@@H]1C    ZINC000002167984
CC#CC(=O)NOCCO    ZINC000307256958
O=C(O)[C@H]1CCNC(=O)C1    ZINC000075772201
O=C(O)C[C@@H]1CCNC1=O    ZINC000082409539
NC(=O)C[C@H]1COC(=O)C1    ZINC000307298337
C#CC(=O)NC[C@@H](O)CO    ZINC000085232319
C#CCOCCC(=O)NO    ZINC000307744312
CC(=O)N/C(C)=C\C(=O)O    ZINC000004228118
CNC(=O)[C@H]1CCC(=O)O1    ZINC000034060421
C[C@]1(C(=O)O)CNC(=O)C1    ZINC000077260430
C=C(CCC(=O)O)C(N)=O    ZINC000113694946
O=C(NO)C1=CCCCO1    ZINC000306611287
C[C@@H]1NC(=O)C[C@H]1C(=O)O    ZINC000082839279
C=C(CC(=O)NC)C(=O)O    ZINC000043224378
O=C1N[C@H]2C[C@H]1[C@@H](O)[C@@H]2O    ZINC000168802994
C#CC(=O)NOCCOC    ZINC000135334464
COC(=O)[C@H]1CCC(=O)N1    ZINC000003588955
C#CCO[C@@H](C)C(=O)NO    ZINC000904157546
O=C(O)C[C@H]1CCC(=O)N1    ZINC000005188212
CC1(C(=O)NO)CC(=O)C1    ZINC000671996792
CC(=O)O[C@H]1CCNC1=O    ZINC000095933660
NC(=O)COC(=O)C1CC1    ZINC000306395086
CNC(=O)[C@H]1C[C@@H]1C(=O)O    ZINC000037652745
O=C1N[C@@H]2C[C@@H]1[C@H](O)[C@@H]2O    ZINC000101807618
O=C(CO)NCC#CCO    ZINC001334234937
C#CCONC(=O)[C@H](C)O    ZINC000855606640
C[C@H]1CC(=O)N[C@@H]1C(=O)O    ZINC000004897355
CCNC(=O)/C=C\C(=O)O    ZINC000100025276
CNC(=O)[C@@H]1C[C@H]1C(=O)O    ZINC000037652746
C[C@@]1(C(=O)O)CCC(=O)N1    ZINC000039072811
C#CC(=O)NC(CO)CO    ZINC000083692874
NC(=O)C1(C(=O)O)CCC1    ZINC000002599094
NC(=O)[C@@H]1CC[C@@H]1C(=O)O    ZINC000039064322
O=C(CO)NC1CC(=O)C1    ZINC000908472996
CC(=O)N[C@H]1CCOC1=O    ZINC000005663337
CCNC(=O)/C=C/C(=O)O    ZINC000001598258
COC(=O)[C@H]1C[C@H]1C(N)=O    ZINC000211986794
C=C(C)C(=O)NCC(=O)O    ZINC000001459981
O=C1N[C@@H]2C[C@@H]1[C@@H](O)[C@@H]2O    ZINC000101807609
O=C1N[C@@H]2C[C@H]1[C@@H](O)[C@H]2O    ZINC000001585601
C#CCONC(=O)COC    ZINC000306364541
O=C(O)C(=O)NCC1CC1    ZINC000035320564
C[C@@H]1CC(=O)N[C@@H]1C(=O)O    ZINC000004897354
CC(=O)O[C@@H]1CNC(=O)C1    ZINC000014507992
CC(=O)NC1(C(=O)O)CC1    ZINC000013347772
O=C(O)[C@H]1CCC(=O)NC1    ZINC000012343438
O=C1N[C@@H]2C[C@H]1[C@@H](O)[C@@H]2O    ZINC000005551570
O=C(O)[C@H]1CCCC(=O)N1    ZINC000002512949
COC(=O)C1(C(N)=O)CC1    ZINC000038258360
C[C@@H]1CC(=O)N[C@H]1C(=O)O    ZINC000004897356
O=C1N[C@H]2C[C@H]1[C@H](O)[C@H]2O    ZINC000105417331
CNC(=O)[C@H]1C[C@H]1C(=O)O    ZINC000037652747
C[C@]1(C(=O)O)CCC(=O)N1    ZINC000076575783
CC(=O)O[C@@H]1CCNC1=O    ZINC000095933659
C/C=C/CNC(=O)C(=O)O    ZINC000306943715
CONC(=O)C1=COCC1    ZINC000307217565
O=C1N[C@H]2C[C@H]1[C@@H](O)[C@H]2O    ZINC000105417328
CNC(=O)C1=COCCO1    ZINC000307228694
O=C(O)C(=O)NC1CCC1    ZINC000052213848
C/C=C\CNC(=O)C(=O)O    ZINC000384729510
C[C@]1(C(=O)O)CCNC1=O    ZINC000083267802
O=C(O)C[C@@H]1CNC(=O)C1    ZINC000082409537
C=CC(=O)NCCC(=O)O    ZINC000001565159
C[C@H]1NC(=O)C(=O)O[C@H]1C    ZINC000002167987
COC(=O)[C@@H]1CCNC1=O    ZINC000008377914
NC(=O)[C@H]1CC[C@H]1C(=O)O    ZINC000039064327
C#CCO[C@H](C)C(=O)NO    ZINC000904157545
C=CCNC(=O)CC(=O)O    ZINC000044226656
O=C(O)[C@H]1CCCNC1=O    ZINC000039218873
COC(=O)[C@H]1CNC(=O)C1    ZINC000008698451
O=C(O)CNC(=O)C1CC1    ZINC000001845360
CNC(=O)C1(C(=O)O)CC1    ZINC000050289641
O=C(NO)[C@@H]1CCC(=O)C1    ZINC001261500680
C[C@@H]1NC(=O)C(=O)O[C@H]1C    ZINC000002167986
C/C=C\C(=O)NCC(=O)O    ZINC000005014635
C=C[C@@H](C)NC(=O)C(=O)O    ZINC000165036027
O=C(O)C[C@H]1CNC(=O)C1    ZINC000082409538
C[C@H]1NC(=O)C[C@@H]1C(=O)O    ZINC000082409541
C[C@H]1NC(=O)C[C@H]1C(=O)O    ZINC000082839277
C=CC(=O)NCC(=O)OC    ZINC000033951755
COC(=O)[C@H]1CCNC1=O    ZINC000008378023
CNC(=O)[C@@H]1C[C@@H]1C(=O)O    ZINC000037652744
CC(=O)N/C(C)=C/C(=O)O    ZINC000033708076
O=C1N[C@H]2C[C@H]1[C@H](O)[C@@H]2O    ZINC000168802883
O=C(O)[C@@H]1CCCC(=O)N1    ZINC000012647844
CC(=O)N[C@@H]1CCOC1=O    ZINC000005492785
O=C(O)C[C@@H]1CCC(=O)N1    ZINC000005188208
O=C(O)[C@@H]1CCC(=O)NC1    ZINC000012343437
C=C[C@H](C)NC(=O)C(=O)O    ZINC000165035909
CC1(NC(=O)C(=O)O)CC1    ZINC000122677944
NC(=O)[C@H]1C[C@@H](C(=O)O)C1    ZINC000306313838
CC/C=C/NC(=O)C(=O)O    ZINC001143422429
C[C@@]1(C(=O)O)CCNC1=O    ZINC000083267803
NC(=O)[C@H]1CC[C@@H]1C(=O)O    ZINC000039064325
O=C(O)[C@@H]1CCCNC1=O    ZINC000039218874
C[C@@]1(C(=O)O)CNC(=O)C1    ZINC000077260429
COC(=O)[C@@H]1CNC(=O)C1    ZINC000008698452
C#CCONC(=O)[C@@H](C)O    ZINC000855606639
O=C1N[C@@H]2C[C@H]1[C@H](O)[C@@H]2O    ZINC000005551567
C=CC(=O)N[C@@H](C)C(=O)O    ZINC000001565125
C=C(C)CNC(=O)C(=O)O    ZINC000160410433
C=CC(=O)N[C@H](C)C(=O)O    ZINC000001677629
C/C=C/C(=O)NCC(=O)O    ZINC000001707279
COCC#CC(=O)NOC    ZINC001330135484
O=C(NO)[C@H]1CCC(=O)C1    ZINC001261500679
O=C(O)[C@@H]1CCNC(=O)C1    ZINC000075772198
NC(=O)COC1CC(=O)C1    ZINC001205856946
NC(=O)[C@@H]1CC[C@H]1C(=O)O    ZINC000039064324
COC(=O)[C@@H]1C[C@@H]1C(N)=O    ZINC000211986641
NC(=O)C[C@@H]1COC(=O)C1    ZINC000307298336
C[C@@H]1NC(=O)C[C@@H]1C(=O)O    ZINC000082839281
C[C@H]1CC(=O)N[C@H]1C(=O)O    ZINC000004897357
O=C(O)CC(=O)NC1CC1    ZINC000050915968
CC(=O)N[C@@H]1COC(=O)C1    ZINC000116016095
O=C(O)C[C@H]1CCNC1=O    ZINC000082409540
COC(=O)[C@@H]1CCC(=O)N1    ZINC000003588957
C[C@H]1OC(=O)C(=O)N[C@H]1C    ZINC000002167983
C=C(NC(C)=O)C(=O)OC    ZINC000001583276
O=C(NC1CC1)[C@H]1C[C@@H]1F    ZINC000021084287
CC(C)=NNC(=O)C(N)=O    ZINC000005899533
CC(=O)NCC(=O)NC=N    ZINC001142806749
CO[C@@H]1N=C(N)CC(=O)N1    ZINC000001688211
C=CCNC(=O)[C@@H]1C[C@@H]1F    ZINC001345491678
NC[C@@H]1CNC(=O)C(=O)N1    ZINC000042920684
C=C(C)CNC(=O)C(=C)F    ZINC001180119936
NNC(=O)[C@H]1CNC(=O)C1    ZINC000026422663
NC(=O)NC1(C(N)=O)CC1    ZINC000307607602
NC(=O)C(F)=C1CCCC1    ZINC000307417560
NNC(=O)[C@H]1CCC(=O)N1    ZINC000004591204
O=C(N[C@@H]1C[C@H]1F)C1CC1    ZINC000021212054
O=C(NC1CC1)[C@@H]1C[C@@H]1F    ZINC000021084296
CC#CC(=O)NCCCF    ZINC000306261241
O=C(NC1CC1)[C@H]1C[C@H]1F    ZINC000021084283
C#CCNC(=O)[C@H](F)CC    ZINC001357668141
NC[C@H]1CNC(=O)C(=O)N1    ZINC000042920682
C=C(N)C(=O)NCC(N)=O    ZINC001219561828
NC[C@@H]1CC(C(N)=O)=NO1    ZINC000039064300
NNC(=O)[C@@H]1CNC(=O)C1    ZINC000026422659
NNC(=O)[C@@H]1CCC(=O)N1    ZINC000004591203
C/C(=C(/F)C(N)=O)C1CC1    ZINC000899942309
N#CNC(=O)C[C@H](O)CN    ZINC000575458333
N#CNC(=O)C[C@@H](O)CN    ZINC000575458340
CO[C@H]1N=C(N)CC(=O)N1    ZINC000002044413
NC[C@H]1CC(C(N)=O)=NO1    ZINC000039064298
C#CCNC(=O)CCCF    ZINC000854257228
C#CCNC(=O)C(C)(C)F    ZINC000307311037
C#CCNC(=O)[C@@H](F)CC    ZINC001357668140
C=C(F)C(=O)N/C=C/CC    ZINC001180118975
N=CNC(=O)CCC(N)=O    ZINC001142958787
NNC(=O)C(=O)NC1CC1    ZINC000004206699
O=C(NC1CC1)[C@@H]1C[C@H]1F    ZINC000021084291
C=CCNC(=O)[C@@H]1C[C@H]1F    ZINC001345491677
C=CCNC(=O)C(=O)NN    ZINC000004550592
C=CCNC(=O)[C@H]1C[C@H]1F    ZINC001345491585
NC(=O)N1CCNC(=O)C1    ZINC000022163896
C=CCNC(=O)[C@H]1C[C@@H]1F    ZINC001345491680
C/C(=C(\F)C(N)=O)C1CC1    ZINC000899942307
C=C(C)C(=O)N[C@@H]1C[C@H]1F    ZINC001142515509
O=C1C[C@@H](B(O)O)CCN1    ZINC000208669350
O=C1C[C@H](B(O)O)CCN1    ZINC000208669318
CC1(C)C[C@](C)(O)NC1=O    ZINC000001721081
CC(=O)N[C@H]1C[C@@H](CO)C1    ZINC000606243755
C=CCCNC(=O)COC    ZINC000168932187
C[C@@H]1CC[C@H](CO)C(=O)N1    ZINC000095096553
C[C@@H]1C[C@H](C)[C@@H](C(N)=O)O1    ZINC000307708448
CO[C@@H]1CCC[C@H]1C(N)=O    ZINC000104640681
C=CCCC(=O)NCCO    ZINC000054400360
COC[C@]1(C)CNC(=O)C1    ZINC000072266541
CNC(=O)C1(COC)CC1    ZINC000306878907
CC[C@H]1CC[C@H](C(N)=O)O1    ZINC000306826460
C/C=C/C(=O)N[C@H](C)CO    ZINC000035205554
CCNC(=O)[C@H]1CCOC1    ZINC000070191221
C=C[C@H](COC)NC(C)=O    ZINC000306399450
CNC(=O)[C@]1(C)CCOC1    ZINC000307027816
CCCC(=O)NC[C@@H]1CO1    ZINC000095097031
CC/C=C(\C)C(=O)NOC    ZINC000148393889
CC(=O)NC[C@@H]1CCOC1    ZINC000070226539
CCCC1(C(=O)NO)CC1    ZINC000306562364
C=C(CC)C(=O)NOCC    ZINC001520761068
CCO[C@H]1C[C@@H]1C(=O)NC    ZINC000307185991
CC[C@@H](C)NC(=O)C(C)=O    ZINC000058517537
C[C@H](O)[C@@H]1CCNC(=O)C1    ZINC000213695537
CCONC(=O)[C@H]1C[C@H]1C    ZINC000070268105
CCNC(=O)C1(O)CCC1    ZINC000307623674
C=C(C)CNC(=O)COC    ZINC000160405272
C=C[C@H](C)OCC(=O)NC    ZINC001206018909
C=C(C)CCC(=O)NOC    ZINC001346526643
CC(=O)N[C@@H]1CC[C@@]1(C)O    ZINC001775973752
CC(=O)N[C@@H]1CCCOC1    ZINC000081914993
CCO[C@H]1C[C@@H]1NC(C)=O    ZINC000306766051
NC(=O)CCC1(O)CCC1    ZINC000630439588
C[C@@H](O)C(=O)NCC1CC1    ZINC000306480886
C[C@H]1OCCC[C@@H]1C(N)=O    ZINC000307615457
CCC(=O)N[C@H]1C[C@H](O)C1    ZINC000620866802
CCO[C@H](C(N)=O)C1CC1    ZINC000023813009
C[C@H]1C[C@@H](C(N)=O)CCO1    ZINC000112933367
C[C@]1(C(N)=O)CCCOC1    ZINC000307415145
CONC(=O)CC1(C)CC1    ZINC000306276654
CCC(=O)NOCC1CC1    ZINC000701486319
CCONC(=O)[C@@H]1C[C@@H]1C    ZINC000070268102
O=C1NCCCC[C@H]1CO    ZINC000023703317
CC(C)C1(C(N)=O)COC1    ZINC000258495279
CC(=O)NC[C@H]1CCOC1    ZINC000070226540
C=C[C@](C)(O)CC(=O)NC    ZINC000306497164
O=C(CO)NC1CCCC1    ZINC000011638814
CONC(=O)[C@@H](C)C1CC1    ZINC000021408054
CO[C@](C)(C(N)=O)C1CC1    ZINC000201695122
O=C1NCC[C@@H]1CCCO    ZINC000133875231
C=C(C)C(C)(C)C(=O)NO    ZINC000819842277
CC[C@]1(C)C[C@@H]1C(=O)NO    ZINC000306203610
CNC(=O)C1(OC)CCC1    ZINC000141782402
CNC(=O)COC1CCC1    ZINC000717669797
C[C@H](CO)NC(=O)C1CC1    ZINC000031870282
CC[C@@H](OC1CC1)C(N)=O    ZINC000713296712
C[C@]1(C(N)=O)CCCCO1    ZINC000203803490
C=CC(=O)NCCCOC    ZINC000036334346
CCNC(=O)C1(C)COC1    ZINC000306236797
CC(=O)N[C@H]1CO[C@H](C)C1    ZINC000335663012
C[C@@H](CO)NC(=O)C1CC1    ZINC000019781197
CC1(C(=O)NCCO)CC1    ZINC000307068088
CC(C)(C(=O)NO)C1CC1    ZINC000307310219
C[C@H]1OCCC[C@H]1C(N)=O    ZINC000306660338
NC(=O)[C@@H]1CCC[C@H](O)C1    ZINC000104561588
CCC(=O)NC1(C)COC1    ZINC000632664349
C/C=C/C(=O)NCCCO    ZINC000035205320
CCNC(=O)[C@H]1C[C@@H](O)C1    ZINC000635068403
O=C(CC1CCCC1)NO    ZINC000019472587
CO[C@H]1C[C@H](NC(C)=O)C1    ZINC000606243455
CC(=O)N[C@H]1CCO[C@@H]1C    ZINC000133491098
CCNC(=O)/C=C\OCC    ZINC000211908250
COCC[C@H]1CCNC1=O    ZINC000104625517
COCC(=O)NC1(C)CC1    ZINC000124383685
NC(=O)[C@H]1CCC[C@H](O)C1    ZINC000140562349
C=C[C@](C)(O)C(=O)NCC    ZINC000142416302
C/C=C/C(=O)NOCCC    ZINC000307624026
C=CCOCCCC(N)=O    ZINC000166140570
C=CCONC(=O)CCC    ZINC000307281790
O=C(CO)NCC1CCC1    ZINC000258788864
C=CC(=O)N[C@@H](C)COC    ZINC000036334190
C=C[C@@H](C)NC(=O)COC    ZINC000130664237
CC[C@H](OC1CC1)C(N)=O    ZINC000713296711
CNC(=O)[C@@H]1CCCOC1    ZINC000069606218
CO[C@@H](C)C(=O)NC1CC1    ZINC000160502466
CCNC(=O)/C=C\COC    ZINC000387874677
NC(=O)C1(O)CCCCC1    ZINC000001594461
C[C@H]1C[C@H](C(N)=O)CCO1    ZINC000112933362
C[C@@H]1CC[C@@H](C(=O)NO)C1    ZINC000307734389
COCCNC(=O)C1CC1    ZINC000006126547
C=C[C@@](C)(O)C(=O)NCC    ZINC000142416112
O=C1NCC[C@H]1CCCO    ZINC000133875027
C=C[C@H](C)[C@@H](C)C(=O)NO    ZINC000306710940
NC(=O)[C@@H]1CCC[C@@H](O)C1    ZINC000140562167
O=C1NCCC[C@H]1CCO    ZINC000004972454
CC(C)C1(C(=O)NO)CC1    ZINC000203093269
C[C@H]1C[C@@H]1C(=O)NCCO    ZINC000035100960
CC1(CCC(=O)NO)CC1    ZINC000892165304
O=C(NO)C1CCCCC1    ZINC000006415504
C=C[C@H](C)NC(=O)[C@H](C)O    ZINC000307567238
NC(=O)CC[C@H]1CCOC1    ZINC000231426750
CC(C)[C@H]1COCC(=O)N1    ZINC000082046949
CC(=O)N[C@]1(C)CCOC1    ZINC000160215594
CNC(=O)[C@@H]1CCCCO1    ZINC000070024255
C=C(C)CNC(=O)[C@H](C)O    ZINC000001712683
CNC(=O)[C@](C)(O)C1CC1    ZINC000307155256
O=C1C[C@H](CO)CCCN1    ZINC000215123691
CC[C@@H]1CC[C@@H](C(N)=O)O1    ZINC000306826462
C=CCNC(=O)CCOC    ZINC000082389342
CC/C=C(/C)C(=O)NOC    ZINC000148394082
NC(=O)[C@@H]1CCCC[C@H]1O    ZINC000001081407
CC(=O)NC[C@H](O)C1CC1    ZINC000082425132
CONC(=O)C1(C)CCC1    ZINC000230840881
CC/C=C/NC(=O)COC    ZINC001142822826
CNC(=O)[C@H]1CO[C@H](C)C1    ZINC000162165466
CCOC1CC(C(N)=O)C1    ZINC000306345235
O=C(CCO)NCC1CC1    ZINC000902792139
C=C(C)C[C@H](C)C(=O)NO    ZINC000307611092
COCC[C@@H]1CCNC1=O    ZINC000104625512
C=CCNC(=O)[C@H](C)OC    ZINC000128058068
C=C[C@@](C)(CC)C(=O)NO    ZINC000307748867
CNC(=O)C[C@@H]1CCOC1    ZINC000204601035
COCC(=O)NCC1CC1    ZINC000070225589
CC[C@H]1CC[C@@H](C(N)=O)O1    ZINC000306826463
C=C[C@@H](C)NC(=O)[C@@H](C)O    ZINC000306187612
NC(=O)C[C@@H]1CCCOC1    ZINC000143376177
CC(=O)N[C@@H]1COC[C@H]1C    ZINC000164168096
CCC/C=C\C(=O)NOC    ZINC000307839458
CC(=O)N[C@H]1CCC[C@@H]1O    ZINC000082224840
CC/C(C)=C/C(=O)NOC    ZINC000822382121
C=C(C)CNC(=O)[C@@H](C)O    ZINC000008580823
CCC(=O)CNC(=O)CC    ZINC000104610294
C[C@H](O)C(=O)NC1CCC1    ZINC000224265948
CNC(=O)[C@@H]1CCO[C@H]1C    ZINC000086758728
NC(=O)CC1CCOCC1    ZINC000086014430
CCNC(=O)[C@@H]1CCOC1    ZINC000070191219
C=CC(=O)NC[C@@H](C)OC    ZINC000224019337
C=CC(=O)NC[C@H](C)OC    ZINC000224019390
C=C[C@H](CC)CC(=O)NO    ZINC000892164719
NC(=O)[C@H]1CCC[C@@H](O)C1    ZINC000140561985
C/C=C\C(=O)NCCOC    ZINC000211361704
CC(=O)NOC1CCCC1    ZINC000074581170
C=C(C)CONC(=O)CC    ZINC000307430189
C=CCCC(=O)NOCC    ZINC000306485996
CNC(=O)[C@H]1CO[C@@H](C)C1    ZINC000162165596
CC1(C)CC(=O)N[C@]1(C)O    ZINC000003897384
CCNC(=O)[C@H](O)C1CC1    ZINC000021407977
C[C@H]1CC[C@@H](C(=O)NO)C1    ZINC000307734388
C=C(C)C(=O)NC[C@@H](C)O    ZINC000002020158
C[C@H](O)CNC(=O)C1CC1    ZINC000032005464
O=C(NCCCO)C1CC1    ZINC000018192002
CCC(=O)N[C@H]1C[C@H](O)C1    ZINC000144311895
C=C(C)C(=O)NC[C@H](C)O    ZINC000002020157
NC(=O)COC1CCCC1    ZINC000048193462
C=C[C@H](C)NC(=O)[C@@H](C)O    ZINC000306187610
CNC(=O)[C@H]1CCO[C@H]1C    ZINC000086758731
CC/C(C)=C\C(=O)NOC    ZINC000822382122
C/C=C\C(=O)N[C@H](C)CO    ZINC000098091125
CCNC(=O)CCC(C)=O    ZINC000049804484
CC(=O)NC1([C@H](C)O)CC1    ZINC000620072905
C=CC(C)(C)C(=O)NOC    ZINC000822381504
C=CCNC(=O)[C@@H](C)OC    ZINC000128058293
CCO[C@H]1C[C@H]1C(=O)NC    ZINC000307185990
C/C=C/C(=O)NC[C@@H](C)O    ZINC000035205459
C=C[C@@H](COC)NC(C)=O    ZINC000306399462
CC(=O)N[C@@H]1CO[C@H](C)C1    ZINC000335663013
C[C@@H]1C[C@@H](C)[C@@H](C(N)=O)O1    ZINC000307708450
O=C1CC[C@H](CO)CCN1    ZINC000095883752
C=C(CC)CONC(C)=O    ZINC000306642839
C[C@@H](O)C(=O)NC1(C)CC1    ZINC000307197491
COC1(C(N)=O)CCCC1    ZINC000166658550
CC(=O)C[C@H](C)NC(C)=O    ZINC000034529665
C=C(CC)C(=O)NCCO    ZINC000223918223
C=C(C)C[C@@H](C)C(=O)NO    ZINC000307611093
COCCC1(C(N)=O)CC1    ZINC000307117622
CC(=O)N[C@@H]1CCO[C@@H]1C    ZINC000133490647
CCCONC(=O)C1CC1    ZINC000306246696
CNC(=O)C[C@H]1CCOC1    ZINC000204601048
CCO[C@@H](C(N)=O)C1CC1    ZINC000023813011
C=C(C)CNC(=O)CCO    ZINC000902923621
C=C[C@@](C)(O)CC(=O)NC    ZINC000306497162
NC(=O)CCOC1CCC1    ZINC000050521185
CNC(=O)CCCC(C)=O    ZINC000104153756
COC[C@@]1(C)CNC(=O)C1    ZINC000072266542
C[C@H]1CC[C@@H](CO)C(=O)N1    ZINC000095096556
CC(=O)NCC1(O)CCC1    ZINC000125530342
C=CCONC(=O)C(C)C    ZINC000307404067
CC(=O)NOCCC1CC1    ZINC000306685798
CC/C=C\CNC(=O)CO    ZINC000653786338
C=C[C@H](O)C(=O)NC(C)C    ZINC000646559977
CC(=O)NC[C@@H](O)C1CC1    ZINC000082425133
CC(C)(O)C(=O)NC1CC1    ZINC000232561772
CO[C@@]1(C)C[C@H]1NC(C)=O    ZINC000575480410
CC(=O)NC[C@H]1CCCO1    ZINC000005378217
C[C@@H](OCC(N)=O)C1CC1    ZINC000719052635
C=CCOCC(=O)NCC    ZINC000306361057
CC(=O)N[C@@]1(C)CCOC1    ZINC000160215731
COC[C@@H]1CCNC(=O)C1    ZINC000104618312
C[C@H](O)C(=O)NCC1CC1    ZINC000306480887
NC(=O)C1CCC(O)CC1    ZINC000039064310
C=CC(=O)N[C@H](C)COC    ZINC000036334191
C=C[C@@H](CC)OCC(N)=O    ZINC001205850428
O=C1CCCC[C@@H](CO)N1    ZINC000068575400
C=CC(=O)NCCCCO    ZINC000113222264
C=C[C@](C)(CC)C(=O)NO    ZINC000307748866
CC1(C)CC(=O)N[C@@]1(C)O    ZINC000003897383
CCC(=O)NC/C=C/CO    ZINC000717518336
CCNC(=O)/C=C/OCC    ZINC000104603993
CC(=O)N[C@H]1CCCOC1    ZINC000082473465
CC1CC(NC(=O)CO)C1    ZINC000857459081
C=C[C@H](CC)OCC(N)=O    ZINC001205850429
C[C@@H]1OCCC[C@@H]1C(N)=O    ZINC000306511276
NC(=O)C[C@H]1CCCCO1    ZINC000083598435
CC[C@@]1(C)C[C@H]1C(=O)NO    ZINC000306203609
CCC1(C(=O)NO)CCC1    ZINC000306279028
CCO[C@@H]1C[C@H]1NC(C)=O    ZINC000306766053
CNC(=O)C[C@@H]1CCCO1    ZINC000088046534
CC/C=C/NC(=O)CCO    ZINC001179577829
C=C[C@@H](C)NC(=O)[C@H](C)O    ZINC000307567237
C[C@H]1C[C@H]1C(=O)NCCO    ZINC000035100962
CC(=O)N[C@@H](CO)C1CC1    ZINC000307127272
C/C=C\C(=O)N[C@@H](C)CO    ZINC000098091124
CC(=O)N[C@H]1COC[C@H]1C    ZINC000164167897
CC(C)C(=O)NC[C@@H]1CO1    ZINC000095097015
C=CCCO[C@H](C)C(N)=O    ZINC000059420203
C=C[C@H](C)NC(=O)COC    ZINC000130664025
C/C=C\C(=O)NCCCO    ZINC000114737610
C[C@@](O)(CC(N)=O)C1CC1    ZINC000307149466
CO[C@H](C)C(=O)NC1CC1    ZINC000160502620
CC1(C)C[C@@H](CO)NC1=O    ZINC000034742090
C=C[C@@H](C)NC(=O)CCO    ZINC000902901048
C[C@@H]1CC[C@@H](CO)C(=O)N1    ZINC000095096555
C[C@H]1CC[C@H](CO)C(=O)N1    ZINC000095096554
CNC(=O)CC1(O)CCC1    ZINC000857430806
O=C1NCCC[C@@H]1CCO    ZINC000001721102
C/C=C/C(=O)NCCOC    ZINC000082251038
CC(C)=CCNC(=O)CO    ZINC000306379118
CC[C@@H]1C[C@H]1NC(=O)CO    ZINC000307597032
NC(=O)CC1(O)CCCC1    ZINC000220003761
CC(=O)NCC(=O)C(C)C    ZINC000072206829
CC(=O)N[C@@H]1CCO[C@H]1C    ZINC000133490877
C/C=C/C(=O)NC[C@H](C)O    ZINC000035205460
CNC(=O)C[C@H]1CCCO1    ZINC000088046535
CC(=O)NC1(CO)CCC1    ZINC000161106505
CCONC(=O)[C@H]1C[C@@H]1C    ZINC000070268103
CC(C)(O)/C=C/CC(N)=O    ZINC001250080822
CC(=O)NCCOC1CC1    ZINC000714973063
C/C=C(/C)C(=O)NCCO    ZINC000307184318
C[C@@H](O)CNC(=O)C1CC1    ZINC000032005461
CNC(=O)[C@@H]1CCO[C@@H]1C    ZINC000086758726
CNC(=O)COCC1CC1    ZINC000098205606
CNC(=O)[C@H]1CCO[C@@H]1C    ZINC000086758730
C=CCCONC(=O)CC    ZINC000856027798
NC(=O)CC[C@@H]1CCOC1    ZINC000231426727
C=C[C@@H](C)ONC(=O)CC    ZINC000307113617
CCONC(=O)C=C(C)C    ZINC000300774154
COCC1(NC(C)=O)CC1    ZINC000306273303
O=C(CCC1CCC1)NO    ZINC000307718570
CNC(=O)[C@H](OC)C1CC1    ZINC000306967690
CC(C)=CCONC(C)=O    ZINC000306486427
NC(=O)CC[C@@H]1CCCO1    ZINC000037390136
C[C@@H]1C[C@@H](C(N)=O)CCO1    ZINC000112933364
C=C[C@H](CO)NC(=O)CC    ZINC000212093184
CC(=O)NC[C@H]1C[C@H](O)C1    ZINC000642843179
CC[C@@]1(C)C[C@@H]1C(=O)NO    ZINC000306203611
C/C=C(\C)C(=O)NCCO    ZINC000387927447
CC(=O)N[C@H]1COC[C@@H]1C    ZINC000164168006
CC(=O)NC[C@H]1C[C@@H](O)C1    ZINC000720941789
O=C(CCO)NC1CCC1    ZINC000168745790
C=C[C@@H](CC)CC(=O)NO    ZINC000892164718
CNC(=O)[C@H]1CCCOC1    ZINC000069606219
C[C@@H](OCC1CC1)C(N)=O    ZINC000059213460
C[C@@H]1OCC(C)(C)NC1=O    ZINC000011999655
CC1(C)NC(=O)C(C)(C)O1    ZINC000001622104
CC(=O)N[C@@H]1CCC[C@H]1O    ZINC000104615831
CCOCC(=O)NC1CC1    ZINC000041393061
C[C@H](OCC1CC1)C(N)=O    ZINC000059213459
CC1(C)C[C@@](C)(O)NC1=O    ZINC000004972442
C/C=C\C(=O)NOCCC    ZINC000315486938
CO[C@@](C)(C(N)=O)C1CC1    ZINC000201695091
C=C[C@@H](O)C(=O)NC(C)C    ZINC000646559978
CCC(=O)N[C@@H]1CCOC1    ZINC000082350229
O=C1C[C@@H](CO)CCCN1    ZINC000215123644
CO[C@@H]1CCC[C@@H]1C(N)=O    ZINC000104640675
C/C=C/C(=O)NOC(C)C    ZINC000307427348
CC(=O)NCC1(CO)CC1    ZINC000049461582
C=CCCNC(=O)[C@H](C)O    ZINC000617616748
C=CC(C)(C)CC(=O)NO    ZINC000878096438
CC(=O)N[C@H]1C[C@H](CO)C1    ZINC000669383629
CCC/C=C/C(=O)NOC    ZINC000307414974
C[C@H](O)C(=O)NC1(C)CC1    ZINC000306602452
CONC(=O)CCC1CC1    ZINC000306934113
C[C@@H]1CC[C@H](C(=O)NO)C1    ZINC000307734390
C[C@]1(CO)CCC(=O)NC1    ZINC000299805519
CCNC(=O)[C@@H](O)C1CC1    ZINC000021407974
C/C=C\C(=O)NOC(C)C    ZINC000379020315
C=C[C@H](C)[C@H](C)C(=O)NO    ZINC000306710943
C=CC(=O)NCCOCC    ZINC000036335074
CNC(=O)[C@@H](OC)C1CC1    ZINC000306967679
C=CCCCC(=O)NOC    ZINC000306481027
NC(=O)[C@@H]1CCCC[C@@H]1O    ZINC000001081409
C[C@H](CC(=O)NO)C1CC1    ZINC000307136462
C[C@@H](O)C(=O)NC1CCC1    ZINC000224266000
CNC(=O)C(=O)C(C)(C)C    ZINC000039617180
COCC1(CC(N)=O)CC1    ZINC000306929811
CO[C@H]1CCC[C@@H]1C(N)=O    ZINC000211963529
C=C[C@@H](C)OCCC(N)=O    ZINC000705984715
COCC(=O)NC1CCC1    ZINC000082557130
CC[C@@H]1CC[C@H](C(N)=O)O1    ZINC000306826461
C=C[C@H](C)NC(=O)CCO    ZINC000902901047
C/C=C(/C)C(=O)NOCC    ZINC000146909694
CC(C)(C)C(=O)CNC=O    ZINC000072206824
C=C(CO)C(=O)NCCC    ZINC000307739198
C=CCNC(=O)C(C)(C)O    ZINC000230100534
CC1(NC(=O)CO)CCC1    ZINC000306796767
C[C@H](OCC(N)=O)C1CC1    ZINC000719052640
CCO[C@@H]1C[C@@H]1C(=O)NC    ZINC000307185988
C=CCCOCC(=O)NC    ZINC000307446304
CONC(=O)CC1CCC1    ZINC000231285376
CNC(=O)[C@@H]1CO[C@@H](C)C1    ZINC000162165347
CCNC(=O)/C=C/COC    ZINC000307302936
CC1(CNC(=O)CO)CC1    ZINC000622410700
C=CC(C)(C)NC(=O)CO    ZINC000891270665
CONC(=O)C1CCCC1    ZINC000070268158
CC(C)CC(=O)CNC=O    ZINC000072206818
CCC(=O)NOC1CCC1    ZINC000306476043
CC/C=C/CNC(=O)CO    ZINC000653786342
CCO[C@@H]1C[C@H]1C(=O)NC    ZINC000307185989
C=CCC(C)(C)C(=O)NO    ZINC000904157737
CCCNC(=O)CC(C)=O    ZINC000003163265
O=C(CCCC1CC1)NO    ZINC000306635744
CCONC(=O)CC1CC1    ZINC000070268361
C[C@](O)(CC(N)=O)C1CC1    ZINC000307149467
C[C@@]1(CO)CCC(=O)NC1    ZINC000299805518
C[C@H]1OCC(C)(C)NC1=O    ZINC000011999657
CC(=O)NC1CCOCC1    ZINC000070227269
CC1(OCC(N)=O)CCC1    ZINC000306928760
C/C=C(\CC)C(=O)NOC    ZINC000306693134
C[C@@H]1C[C@@H]1C(=O)NCCO    ZINC000035100959
C[C@@H](O)[C@@H]1CCNC(=O)C1    ZINC000213695594
CC(C)C(=O)NC[C@H]1CO1    ZINC000095097016
CCNC(=O)CC1COC1    ZINC000169998703
CCOCC1(C(N)=O)CC1    ZINC000307086098
C[C@@H]1C[C@H](C)[C@H](C(N)=O)O1    ZINC000307708449
CCONC(=O)C1CCC1    ZINC000070268098
C[C@H](O)[C@H]1CCNC(=O)C1    ZINC000213695646
C[C@@H](CC(=O)NO)C1CC1    ZINC000307136463
CC(=O)NOCC1CCC1    ZINC000307299650
C=C[C@H](C)ONC(=O)CC    ZINC000307113616
CC(=O)NC1([C@@H](C)O)CC1    ZINC000620072904
CC1(C)C[C@@H]1NC(=O)CO    ZINC000335248940
CNC(=O)/C=C(/C)COC    ZINC000231177151
COCCC(=O)NC1CC1    ZINC000082250660
