# Supplementary material for: Implementing a Scoring Function Based on Interaction Fingerprint for Autogrow4: Protein Kinase CK1δ as a Case Study
Source: Front Mol Biosci. 2022 Jul 7;9:909499. doi: 10.3389/fmolb.2022.909499 (PMC9301033; doi:10.3389/fmolb.2022.909499)
Supplement: Supplementary file 1 [file DataSheet1.ZIP › autogrow4-4.0.3/autogrow/operators/mutation/smiles_click_chem/reaction_libraries/robust_rxns/complementary_mol_dir/primary_or_secondary_amine_type_2_robust.smi]

C#CCN    ZINC000032098729
B1CCN1    ZINC000263594741
CNC#N    ZINC000060082484
N#CCN    ZINC000042989589
C[C@H]1CN1    ZINC000006037846
C1CNC1    ZINC000014951819
C=CCN    ZINC000017654097
NC1CC1    ZINC000008437671
C[C@@H]1CN1    ZINC000032098892
[CH2]CCN    ZINC000112950464
CC(C)N    ZINC000008220693
CCCN    ZINC000016052656
CCNC    ZINC000002031662
CCNN    ZINC000038141551
CNNC    ZINC000038147320
NCCN    ZINC000037253587
NCCO    ZINC000008214617
NCCF    ZINC000044280651
N#CNC#N    ZINC000005225679
N#C[C@H]1CN1    ZINC000031374883
N#C[C@@H]1CN1    ZINC000031374878
C#CCCN    ZINC000034115093
C=C1CNC1    ZINC000086882176
CC#CCN    ZINC000039251989
C1=CCNC1    ZINC000004682861
C=C=CCN    ZINC000038522503
C#CCNC    ZINC000001687716
C1=CNCC1    ZINC000088260497
C#C[C@H](C)N    ZINC000038462343
C#C[C@@H](C)N    ZINC000038462344
C1=NNCC1    ZINC000005190620
C#CCNN    ZINC000034588915
N#CCCN    ZINC000001530259
C[C@H](N)C#N    ZINC000020177348
CNCC#N    ZINC000019264728
C[C@@H](N)C#N    ZINC000020177345
C1=CNNC1    ZINC000001847868
N/C=C\C=O    ZINC000100257156
O=C1CNC1    ZINC000039711842
N/C=C/C=O    ZINC000039369735
C1=COCN1    ZINC000002569288
C=C[C@H](C)N    ZINC000034115094
CC1(N)CC1    ZINC000039348465
C/C=C\CN    ZINC000039252775
CNC1CC1    ZINC000012480236
C[C@H]1C[C@H]1N    ZINC000036379813
C=CCCN    ZINC000001532501
C/C=C/CN    ZINC000002016335
CC/C=C/N    ZINC000104564038
NC1CCC1    ZINC000001679992
C=C[C@@H](C)N    ZINC000034593547
C=C(C)CN    ZINC000001664996
C[C@H]1CCN1    ZINC000020380829
CC1(C)CN1    ZINC000001561543
C[C@@H]1C[C@H]1N    ZINC000036379812
C[C@@H]1C[C@@H]1N    ZINC000036379810
C[C@@H]1CCN1    ZINC000020380825
C=CCNC    ZINC000001845915
CC[C@@H]1CN1    ZINC000008613030
NCC1CC1    ZINC000001685955
CC[C@H]1CN1    ZINC000008613031
C1CCNC1    ZINC000001690615
CC1CNC1    ZINC000044559990
C[C@H]1C[C@@H]1N    ZINC000036379811
NNC1CC1    ZINC000082046551
N[C@@H]1C[C@H]1N    ZINC000019364577
N[C@H]1C[C@@H]1N    ZINC000019364578
C1CNCN1    ZINC000019322059
NC1CNC1    ZINC000019361604
C1CNNC1    ZINC000019170183
C=CCNN    ZINC000019168383
N[C@@H]1C[C@@H]1N    ZINC000023477167
CC(=O)CN    ZINC000004658570
C1COCN1    ZINC000032190427
OC1CNC1    ZINC000004682874
NC1COC1    ZINC000016083064
C[C@H](N)C=O    ZINC000006020341
C=C(N)OC    ZINC000100345831
C=C(N)NN    ZINC000100039245
NC=C(N)N    ZINC000100320758
N=C(N)CN    ZINC000038343415
CNC(C)C    ZINC000001587810
CC[C@@H](C)N    ZINC000003639348
CCNCC    ZINC000001661184
CC(C)CN    ZINC000004658586
CC[C@H](C)N    ZINC000001850036
CCCNC    ZINC000001648987
CC(C)(C)N    ZINC000004789979
CCCCN    ZINC000001586365
N#C[C@H](N)F    ZINC000256054717
N#C[C@@H](N)F    ZINC000256054718
N[C]1C[C@@H]1F    ZINC001560408810
N=C(O)CN    ZINC000035874641
C[C](N)CO    ZINC001560407516
CCNNC    ZINC000019167648
CNCCN    ZINC000019369296
NCCCN    ZINC000005828682
CNN(C)C    ZINC000019167886
C[C@@H](N)CN    ZINC000038232975
CC(C)NN    ZINC000019169386
CCCNN    ZINC000019167805
C[C@H](N)CN    ZINC000019366144
NCC(=O)O    ZINC000004658552
N[C@@H]1C[C@H]1F    ZINC000019616157
N[C@H]1C[C@H]1F    ZINC000019616161
C=C(F)CN    ZINC000066348017
N[C@@H]1C[C@@H]1F    ZINC000019616015
FC1CNC1    ZINC000002547826
N[C@H]1C[C@@H]1F    ZINC000019616152
CN[N+](C)=O    ZINC000060286308
C[C@H](O)CN    ZINC000004658592
COCCN    ZINC000002041075
C[C@H](N)CO    ZINC000001576782
NCCCO    ZINC000001688359
C[C@@H](O)CN    ZINC000004658588
C[C@@H](N)CO    ZINC000002004611
CNCCO    ZINC000001691361
CN[N+](=O)[O-]    ZINC000044146141
NCCON    ZINC000005380679
NNCCO    ZINC000019166957
NCCS    ZINC000008034121
C[C@H](F)CN    ZINC000013546582
C[C@H](N)CF    ZINC000026480897
NCCCF    ZINC000002040570
C[C@@H](F)CN    ZINC000013546580
CNCCF    ZINC000082703731
C[C@@H](N)CF    ZINC000026480889
NNCCF    ZINC000087774531
NCCCl    ZINC000035302911
N[C]1[CH][CH][CH][CH]1    ZINC000135778243
N#CC(N)C#N    ZINC000031439457
NCC(F)F    ZINC000004716343
C#CC1(N)CC1    ZINC000088189598
C#CC1CNC1    ZINC000117474648
C/C(N)=C/C#N    ZINC000016034387
C/C(N)=C\C#N    ZINC000100006488
N#C[C@H]1CCN1    ZINC000083317328
N#C[C@@H]1CCN1    ZINC000104727219
C=CCNC#N    ZINC000039203409
N#CC1CNC1    ZINC000016696899
N#CC1(N)CC1    ZINC000021993013
N[C@@H]1[CH]CC=C1    ZINC000146711903
N[C@H]1[CH]CC=C1    ZINC000146712094
N#CC=C(N)N    ZINC000100047252
C1C[C@@H]2N[C@H]2C1    ZINC000100581111
C#C[C@H](N)CC    ZINC000001605836
C#C[C@@H](N)CC    ZINC000006001515
C#CC[C@H](C)N    ZINC000039190957
N[C@H]1CC12CC2    ZINC000104596292
C#CC(C)(C)N    ZINC000005186904
CC#CCCN    ZINC000034143741
C#CC[C@@H](C)N    ZINC000039190960
C1C[C@H]2N[C@@H]2C1    ZINC000100581104
C1[C@H]2NCC[C@@H]12    ZINC000040449191
NC1C2CC1C2    ZINC000104599337
C=C1CCNC1    ZINC000038972794
C1C2CC1NC2    ZINC000064034384
C#C[C@@H](C)NC    ZINC000039256873
C1CC12CNC2    ZINC000084304658
C#C[C@H](C)NC    ZINC000002579236
C1CC12CCN2    ZINC000084303643
C#CCNCC    ZINC000001684526
CC#CCNC    ZINC000051662773
NC12CC(C1)C2    ZINC000066351478
N[C@H]1C=CCC1    ZINC000034080615
C1[C@@H]2CCN[C@@H]12    ZINC000100122752
C#CCCCN    ZINC000032301837
C1[C@H]2CCN[C@H]12    ZINC000100122759
C1=CNCCC1    ZINC000013513948
N[C@@H]1C=CCC1    ZINC000034080613
C1[C@H]2CNC[C@@H]12    ZINC000020596509
C=C1CC(N)C1    ZINC000020357618
C1[C@H]2CCN[C@@H]12    ZINC000040449192
C#CCCNC    ZINC000043328847
C1C[C@H]2N[C@H]2C1    ZINC000032625282
C1[C@@H]2CNC[C@@H]12    ZINC000100024494
C/C=C\C=C\N    ZINC000080725658
C=CC1CNC1    ZINC000169288216
NC1CC=CC1    ZINC000002569641
C1=CCNCC1    ZINC000004758252
C1[C@H]2CNC[C@H]12    ZINC000100024489
N[C@@H]1CC12CC2    ZINC000104596298
C[C@H](C#N)CN    ZINC000005735095
C[C@H]1CC=NN1    ZINC000028224156
C[C@@H](C#N)CN    ZINC000005751362
CC(C)(N)C#N    ZINC000019735185
C[C@@H]1CC=NN1    ZINC000028224152
NCC#CCN    ZINC000005112681
CC[C@@H](N)C#N    ZINC000022220813
C1=CCNNC1    ZINC000059206970
CC1=NNCC1    ZINC000005192009
CN[C@H](C)C#N    ZINC000020177354
CC[C@H](N)C#N    ZINC000022220815
CNCCC#N    ZINC000001586651
C[C@H](N)CC#N    ZINC000006020350
CCNCC#N    ZINC000019274821
CN[C@@H](C)C#N    ZINC000020177351
C[C@@H](N)CC#N    ZINC000006036082
N#CCCCN    ZINC000005112875
C[C](N)C1CC1    ZINC001560406236
N[C@@H]1CCC1=O    ZINC000066309088
C/C(C=O)=C/N    ZINC000100413154
C/C(C=O)=C\N    ZINC000002380560
C1OC[C@H]2N[C@H]12    ZINC000100124493
CC(=O)/C=C\N    ZINC000017823645
N[N+]1=C=NNC1    ZINC001776010708
C1OC[C@@H]2N[C@@H]12    ZINC000100124488
CC(=O)/C=C/N    ZINC000100051407
O=C1CCNC1    ZINC000001663841
NC1CC(=O)C1    ZINC000066347982
C#C[C@H](N)CO    ZINC000060198352
N[C@H]1CCC1=O    ZINC000066309090
C#C[C@@H](N)CO    ZINC000060198355
NCC#CCO    ZINC000039270877
C1OC[C@H]2N[C@@H]12    ZINC000034064347
C/C(N)=C\C=O    ZINC000016035265
NC1=NNCC1    ZINC000001713160
CC1(CN)N=N1    ZINC000104648175
NC1=CCNN1    ZINC000100372156
N#CCCNN    ZINC000019167211
CB1NCCO1    ZINC000197125914
C[C@H]1C[C@]1(C)N    ZINC000078725026
CC(C)=CCN    ZINC000001713198
C[C@@H]1CN[C@@H]1C    ZINC000044257579
CCC1(N)CC1    ZINC000054404914
C=C(C)CNC    ZINC000002563335
C[C@H]1CCNC1    ZINC000006037601
CC/C=C/CN    ZINC000034497186
C[C@@H]1C[C@]1(C)N    ZINC000078725023
C=C(C)[C@@H](C)N    ZINC000039218601
C/C=C\CCN    ZINC000095913005
C[C@@H]1CN[C@H]1C    ZINC000044257587
CC[C@@H]1CCN1    ZINC000084179010
CC/C=C\CN    ZINC000088189603
C=C[C@H](C)NC    ZINC000034241197
C[C@@H]1C[C@@H](C)N1    ZINC000038362809
C=CC(C)(C)N    ZINC000005355873
C=CCCCN    ZINC000032182223
C=CC[C@@H](C)N    ZINC000034175987
CC1(CN)CC1    ZINC000043220731
CC[C@H]1C[C@@H]1N    ZINC000039348468
CC[C@@H]1C[C@@H]1N    ZINC000039348467
CC1(C)C[C@H]1N    ZINC000039947118
C[C@@H]1C[C@H](C)N1    ZINC000088189672
C/C=C/[C@@H](C)N    ZINC000039408445
CC1(C)CNC1    ZINC000020380833
C[C@H]1NC[C@@H]1C    ZINC000044257583
CC1(N)CCC1    ZINC000014628922
C[C@H]1C[C@@]1(C)N    ZINC000078725018
C[C@H]1CC[C@H]1N    ZINC000059379240
NCCC1CC1    ZINC000019045367
C[C@@H]1CC[C@H]1N    ZINC000059379237
C[C@@H]1CCNC1    ZINC000006030934
C=C(CC)CN    ZINC000059409873
C=C(C)[C@H](C)N    ZINC000039218600
C[C@@H]1CC[C@@H]1N    ZINC000059379233
CC[C@H]1C[C@H]1N    ZINC000039348470
C[C@@H]1C[C@@H]1CN    ZINC000019415200
C[C@H]1CCCN1    ZINC000002031152
C/C=C/CCN    ZINC000044396512
C[C@@H]1CCCN1    ZINC000002031153
C=CCCNC    ZINC000039271917
C[C@@H]1NC1(C)C    ZINC000008615625
C[C@H]1C[C@H](N)C1    ZINC000148961156
C[C@H]1C[C@H](C)N1    ZINC000088189673
CNCC1CC1    ZINC000020037429
CNC1CCC1    ZINC000044479809
C[C@H]1C[C@@H](N)C1    ZINC000100089510
CC[C@@H]1C[C@H]1N    ZINC000039348469
CC1(C)C[C@@H]1N    ZINC000039947117
C=C[C@@H](N)CC    ZINC000006411885
C=C[C@H](N)CC    ZINC000001691445
C=C(C)CCN    ZINC000002565880
C[C@H]1C[C@H]1CN    ZINC000019415206
CCNC1CC1    ZINC000019091987
CC[C@H]1CCN1    ZINC000084179011
NCC1CCC1    ZINC000001602488
CC1(C)CCN1    ZINC000068577199
C[C@@H](N)C1CC1    ZINC000002525582
C/C=C/[C@H](C)N    ZINC000039408446
C[C@H]1NC1(C)C    ZINC000004722622
C[C@H]1CN[C@H]1C    ZINC000044257591
C=C[C@@H](C)NC    ZINC000034241198
C[C@H]1CC[C@@H]1N    ZINC000059379235
C=CCNCC    ZINC000001727828
CCC1CNC1    ZINC000078730554
NC1CCCC1    ZINC000004789977
C[C@@H]1C[C@H]1CN    ZINC000019415204
C[C@H](N)C1CC1    ZINC000004801763
C[C@@H]1C[C@@]1(C)N    ZINC000078725015
CC1CC(N)C1    ZINC000072266580
C=CC[C@H](C)N    ZINC000034175986
C1CCNCC1    ZINC000001529277
CC(C)=C(C)N    ZINC000100005940
C[C@H]1C[C@@H]1CN    ZINC000019415202
BNC(C)(C)C    ZINC000195776836
N#C[C@H](N)CO    ZINC000034337607
O=C1CCNN1    ZINC000015424494
N[C@@H]1CNC1=O    ZINC000039373033
N#C[C@@H](N)CO    ZINC000034337605
N[C@H]1CNC1=O    ZINC000039373031
O=C1CNCN1    ZINC000089223941
[N-]=[N+]=NCCN    ZINC000005178765
C=C(C)CNN    ZINC000019171867
CCC1(C)NN1    ZINC000019167316
CN1CC(N)C1    ZINC000022927605
NC/C=C/CN    ZINC000005112522
N[C@@H]1CCNC1    ZINC000019361602
N[C@H]1C[C@H](N)C1    ZINC000102200108
CCN1N[C@H]1C    ZINC000019170464
CN[C@@H]1CCN1    ZINC000075824140
CN1CC[C@@H]1N    ZINC000019331287
CN1CC[C@H]1N    ZINC000019331291
N[C@H]1C[C@@H](N)C1    ZINC000102237416
NC[C@@H]1CCN1    ZINC000038540398
NNC1CCC1    ZINC000020280978
N[C@@H]1CC[C@H]1N    ZINC000019366857
CNN=C(C)C    ZINC000004744395
CCN1N[C@@H]1C    ZINC000019170826
NCC1(N)CC1    ZINC000036458485
N[C@@H]1CCCN1    ZINC000034266380
N[C@@H]1CC[C@@H]1N    ZINC000005848879
NC/C=C\CN    ZINC000005663589
C=C(CN)CN    ZINC000104558157
CN[C@H]1CCN1    ZINC000075824141
NC1CC(N)C1    ZINC000021989369
CNC1CNC1    ZINC000044559988
C1CNCNC1    ZINC000019318732
CC/C=N/NC    ZINC000005459592
NNCC1CC1    ZINC000019803177
N[C@H]1CCCN1    ZINC000034266379
CC/C=N\NC    ZINC000004946289
N[C@H]1CCNC1    ZINC000019361601
NCCN1CC1    ZINC000019366615
CC1(N)CNC1    ZINC000034384380
C1CCNNC1    ZINC000019167548
NC[C@H]1CCN1    ZINC000038540400
C1CNCCN1    ZINC000005850277
CN(C)/C=C/N    ZINC000100202799
NCC1CNC1    ZINC000038526282
[BH3-]NC(C)(C)C    ZINC000195784797
N[C@H]1COC1=O    ZINC000033369666
O=C(O)[C@@H]1CN1    ZINC000005426372
N[C@@H]1COC1=O    ZINC000025695493
N[C@H]1N=NNN1    ZINC000097950843
C=C[C@H](N)CO    ZINC000012648236
NC1(CO)CC1    ZINC000002244228
CCC(=O)CN    ZINC000013507202
OC[C@@H]1CCN1    ZINC000034513739
CNC1COC1    ZINC000016083056
OCC1CNC1    ZINC000020446277
NC/C=C/CO    ZINC000034121566
N[C@H]1CCCO1    ZINC000033358749
C[C@H]1NCCO1    ZINC000032194291
CC1(N)COC1    ZINC000040571748
C[C@H]1NC[C@@H]1O    ZINC000034625760
C=C[C@H](O)CN    ZINC000002048376
CO[C@@H]1C[C@@H]1N    ZINC000076499610
NC[C@H]1CCO1    ZINC000059709816
OC[C@H]1CCN1    ZINC000034380530
O[C@H]1CCNC1    ZINC000001574930
C1COCCN1    ZINC000001699948
N[C@H]1CC[C@@H]1O    ZINC000039223825
N[C@H]1CCOC1    ZINC000006293198
N[C@H]1C[C@@H](O)C1    ZINC000100025497
CC1(O)CNC1    ZINC000034632695
C[C@@H]1NC[C@@H]1O    ZINC000034625761
NCC1(O)CC1    ZINC000002540025
CO[C@H]1C[C@@H]1N    ZINC000076499617
N[C@@H]1CCCO1    ZINC000033358747
C1CNCOC1    ZINC000001729089
O[C@@H]1CCCN1    ZINC000002511709
CO[C@@H]1C[C@H]1N    ZINC000076499618
NCC1COC1    ZINC000044682105
C[C@@H]1NCCO1    ZINC000032194289
O[C@H]1CCCN1    ZINC000014684418
O[C@@H]1CCNC1    ZINC000002140994
COC1(N)CC1    ZINC000034446369
CC(=O)[C@H](C)N    ZINC000006467705
CC(=O)CCN    ZINC000034588434
N[C@H]1C[C@H](O)C1    ZINC000100030725
N[C@@H]1CCOC1    ZINC000006293197
C[C@H]1NC[C@H]1O    ZINC000034625758
C[C@@H]1NC[C@H]1O    ZINC000034625759
N[C@@H]1CC[C@@H]1O    ZINC000039147354
N[C@H]1CC[C@H]1O    ZINC000039115659
C=C[C@@H](N)CO    ZINC000012648241
CO[C@H]1C[C@H]1N    ZINC000076499622
CNCC(C)=O    ZINC000039194332
NC[C@@H]1CCO1    ZINC000059709815
C/C(O)=C/CN    ZINC000146126645
C=COCCN    ZINC000002386848
CC(=O)[C@@H](C)N    ZINC000006468719
COC1CNC1    ZINC000002547923
C=C[C@@H](O)CN    ZINC000001665377
N[C@@H]1CC[C@H]1O    ZINC000039223823
NC1CC(O)C1    ZINC000020446479
N=C(N)CCN    ZINC000001701025
NNC1CNC1    ZINC000091692967
CN/N=C(/C)N    ZINC000072266326
C1NCNCN1    ZINC000019319777
CC(C)[C@@H](C)N    ZINC000002034504
CC[C@H](C)CN    ZINC000002041177
CC[C@H](C)NC    ZINC000005924893
CC(C)[C@H](C)N    ZINC000002034506
CCC[C@H](C)N    ZINC000001850451
CC[C@@H](C)NC    ZINC000005922267
CC[C@@H](C)CN    ZINC000002041176
CCCCCN    ZINC000001586308
CCCCNC    ZINC000001672634
CCCNCC    ZINC000002560588
CNCC(C)C    ZINC000002031652
CNC(C)(C)C    ZINC000001757024
CCC[C@@H](C)N    ZINC000001693430
CC(C)CCN    ZINC000004658584
CCC(C)(C)N    ZINC000001587801
CCC(N)CC    ZINC000005023935
CC(C)(C)CN    ZINC000001648992
CCNC(C)C    ZINC000001648991
NCC(=O)CN    ZINC000001558643
C[C@@H](N)C(N)=O    ZINC000001603249
C[C@H](N)C(N)=O    ZINC000002046876
NNC1COC1    ZINC000072208826
NCCC(N)=O    ZINC000001722590
CNC(=O)CN    ZINC000002526304
CNCC(N)=O    ZINC000001555345
CNN=C(N)N    ZINC000039219755
CC[C](N)CO    ZINC001560405422
CNC[C@H](C)N    ZINC000034140506
C[C@H](N)[C@H](C)N    ZINC000033961361
C[C@@H](N)[C@H](C)N    ZINC000006487373
CC(C)CNN    ZINC000019169388
CN(C)CCN    ZINC000019230124
CN[C@@H](C)CN    ZINC000034768672
CC[C@@H](C)NN    ZINC000019387004
CNCCCN    ZINC000001586437
CCNCCN    ZINC000006424824
CCCNNC    ZINC000112968170
C[C@@H](N)CCN    ZINC000001850964
CNCCNC    ZINC000019366702
CC(C)(N)CN    ZINC000019366925
CCCCNN    ZINC000088604383
CC(C)(C)NN    ZINC000019167376
CCNNCC    ZINC000019168139
C[C@H](N)CCN    ZINC000001683304
CC[C@@H](N)CN    ZINC000038644408
CC(CN)CN    ZINC000034305961
NCCCCN    ZINC000005828633
CC[C@H](C)NN    ZINC000019387006
CNC[C@@H](C)N    ZINC000034140507
C[C@@H](N)[C@@H](C)N    ZINC000033961360
CC[C@H](N)CN    ZINC000038644404
CN[C@H](C)CN    ZINC000034768674
C1CSCN1    ZINC000001584141
NC1CSC1    ZINC000034327690
SC1CNC1    ZINC000090744940
C[C@H](N)C(=O)O    ZINC000004658553
NCCC(=O)O    ZINC000004658555
COC(=O)CN    ZINC000034781692
CNCC(=O)O    ZINC000004658561
C[C@@H](N)C(=O)O    ZINC000004658556
CC1(F)CNC1    ZINC000072266348
NNCC(N)=O    ZINC000019170174
NCC(=O)NN    ZINC000005112739
F[C@@H]1CCNC1    ZINC000002525426
C[C@@H]1NC[C@@H]1F    ZINC000307065739
NCC1(F)CC1    ZINC000107255948
N[C@H]1C[C@H](F)C1    ZINC000100482988
C[C@@H]1NC[C@H]1F    ZINC000307065740
NC1CC(F)C1    ZINC000068577113
N[C@H]1C[C@@H](F)C1    ZINC000100482985
N[C@@H]1CC[C@@H]1F    ZINC000257815389
C[C@@H](N)B(O)O    ZINC000195770489
NC1(CF)CC1    ZINC000096361355
FC[C@H]1CCN1    ZINC000113941276
NCCB(O)O    ZINC000195773754
C[C@H](N)B(O)O    ZINC000195770491
F[C@H]1CCNC1    ZINC000002525425
N[C@H]1CC[C@H]1F    ZINC000257815385
N[C@@H]1CC[C@H]1F    ZINC000257815390
FC[C@@H]1CCN1    ZINC000104631258
C[C@H]1NC[C@H]1F    ZINC000307065741
C[C@H]1NC[C@@H]1F    ZINC000307065738
N[C@H]1CC[C@@H]1F    ZINC000257815387
FCC1CNC1    ZINC000097758301
CN[C@@H](C)CO    ZINC000019092954
CNC[C@H](C)O    ZINC000002171775
C[C@H](N)[C@H](C)O    ZINC000001759053
NCCCCO    ZINC000002019709
CCOCCN    ZINC000001847864
C[C@@H](O)CCN    ZINC000002559047
C[C@@H](N)[C@H](C)O    ZINC000001759054
COCCCN    ZINC000001555605
C[C@@H](O)[C@H](C)N    ZINC000001759050
C[C@@H](CN)CO    ZINC000002530282
CNCCOC    ZINC000001720743
CC(C)(N)CO    ZINC000001555527
CO[C@H](C)CN    ZINC000012137833
CC[C@@H](N)CO    ZINC000001851039
CNC[C@@H](C)O    ZINC000002171776
CC[C@H](N)CO    ZINC000001587812
COC[C@H](C)N    ZINC000002572631
CC[C@@H](O)CN    ZINC000002019576
COC[C@@H](C)N    ZINC000004862149
C[C@@H](N)[C@@H](C)O    ZINC000001759051
CNCCCO    ZINC000026476037
CO[C@@H](C)CN    ZINC000012137832
C[C@@H](N)CCO    ZINC000002530278
CCNCCO    ZINC000002041069
C[C@H](CN)CO    ZINC000015446041
CC(C)(O)CN    ZINC000001759056
C[C@H](O)CCN    ZINC000006020613
CN[C@H](C)CO    ZINC000019092956
C[C@H](N)CCO    ZINC000019092057
CC[C@H](O)CN    ZINC000001759048
NCCCNN    ZINC000044236556
NCC(N)CN    ZINC000005830289
N=C(S)CN    ZINC000005828194
NC/C(O)=N/O    ZINC000040575608
NCCCNO    ZINC000033821960
NCC(O)CN    ZINC000001693258
C[C@H](CO)NN    ZINC000074942163
C[C@H](O)CNN    ZINC000019167294
CNOCCN    ZINC000072194385
C[C@@H](CO)NN    ZINC000074942162
NC[C@@H](N)CO    ZINC000022590238
NC[C@H](N)CO    ZINC000022590222
C[C@@H](O)CNN    ZINC000019168174
NNCCCO    ZINC000039331241
COCCNN    ZINC000019387498
CONCCN    ZINC000104639555
NCC(=O)S    ZINC000032155850
NC/C=C/Cl    ZINC000090587338
NC/C=C\Cl    ZINC000034865797
C=C(Cl)CN    ZINC000095914967
ClC1CNC1    ZINC000034579042
C[C@H](S)CN    ZINC000004776051
C[C@@H](S)CN    ZINC000005138791
C[C@@H](N)CS    ZINC000005138809
NCCCS    ZINC000004706593
C[C@H](N)CS    ZINC000005138737
CSCCN    ZINC000001692565
NC[C@@H](O)CO    ZINC000001694432
NC[C@H](O)CO    ZINC000004658593
OCCNCO    ZINC000001612596
NC(CO)CO    ZINC000001609469
CC[C@H](N)CF    ZINC000104588962
C[C@H](F)CCN    ZINC000107272620
CC(C)(N)CF    ZINC000015443435
CNCCCF    ZINC000087777085
NCCCCF    ZINC000078192969
CC[C@@H](F)CN    ZINC000059660186
CC[C@@H](N)CF    ZINC000104588964
CC(C)(F)CN    ZINC000088189515
CC[C@H](F)CN    ZINC000059660184
C[C@@H](F)CCN    ZINC000107272625
CSC(N)N    ZINC000027986014
CC1=C=C[N]C=C1    ZINC000328579173
C[C@H](N)CCl    ZINC000039342997
N#CC(C#N)=CN    ZINC000100451664
CNCCCl    ZINC000002037751
NCCCCl    ZINC000001668459
C[C@@H](Cl)CN    ZINC000006036542
C[C@@H](N)CCl    ZINC000039342998
C[C@H](Cl)CN    ZINC000001669618
N[C@H]1CC1(F)F    ZINC000035598502
N[C@@H]1CC1(F)F    ZINC000035598503
FC1(F)CNC1    ZINC000019616256
N[C]1C=C=CC=N1    ZINC000329788105
NC[C@H](F)CO    ZINC000033975111
N[C@@H](CO)CF    ZINC000074942206
NC[C@@H](O)CF    ZINC000104566443
NC[C@H](O)CF    ZINC000104566441
C#CCNCC#C    ZINC000019798465
NC[C@@H](F)CO    ZINC000059448565
N[C@H](CO)CF    ZINC000074942208
C#CCCC#CN    ZINC000113778081
N#CC=C1CNC1    ZINC000104707974
C#CCNCC#N    ZINC000020033303
NC[S@@](=O)O    ZINC000111895311
NC[P@@H](=O)O    ZINC000058632090
OCNCCl    ZINC000005494318
NC[C@H](F)CF    ZINC000107264817
C[C@H](N)C(F)F    ZINC000068577594
CC(F)(F)CN    ZINC000002559572
NC(CF)CF    ZINC000034101086
NCCC(F)F    ZINC000037755420
C[C@@H](N)C(F)F    ZINC000068577597
CC(N)(C#N)C#N    ZINC000032225368
CNCC(F)F    ZINC000036947782
N#CCNCC#N    ZINC000019230171
C#CC1(C)CNC1    ZINC000606300615
C1=C[C@@H]2C[C@H]1CN2    ZINC000002559692
C#C[C@@H]1CCCN1    ZINC000034306854
C#C[C@@H](N)C1CC1    ZINC000083945179
NCC#CC1CC1    ZINC000104658503
C#CC1(N)CCC1    ZINC000088189599
C1=C[C@H]2C[C@H]1CN2    ZINC000100060424
C#CCNC1CC1    ZINC000039215813
C#C[C@H](N)C1CC1    ZINC000083945178
C#C[C@H]1CCNC1    ZINC000144604472
C#C[C@H]1CCCN1    ZINC000034306855
C1=C[C@@H]2C[C@@H]1CN2    ZINC000100060434
C1=C[C@H]2CN[C@@H]1C2    ZINC000005157140
C#C[C@@H]1CCNC1    ZINC000144604302
C#CCNCC=C    ZINC000019735309
FC1=CC=C=C[N]1    ZINC000328578962
NNCC(F)F    ZINC000020475278
N#C[C@H]1C[C@@H](N)C1    ZINC000307634488
C=CCNCC#N    ZINC000020033611
N#C[C@H]1CCNC1    ZINC000026898461
N#CC1CC(N)C1    ZINC000097757498
NCc1ccc[nH]1    ZINC000011848725
NC1=CNCC=C1    ZINC000100770306
C[C@@H]1NC[C@H]1C#N    ZINC000260861569
N#CC1(N)CCC1    ZINC000020281892
N#C[C@H]1CCCN1    ZINC000031829380
N#C[C@H](N)C1CC1    ZINC000041047326
N#CCC1CNC1    ZINC000165789187
N#C[C@@H]1CCCN1    ZINC000022005601
C[C@H]1NC[C@H]1C#N    ZINC000260861571
N#CCNC1CC1    ZINC000019278881
C[C@@H]1NC[C@@H]1C#N    ZINC000260861573
NCc1cc[nH]c1    ZINC000071495166
CC1(C#N)CNC1    ZINC000088189683
N#C[C@@H](N)C1CC1    ZINC000041047325
C[C@H]1NC[C@@H]1C#N    ZINC000260861572
N#C[C@H]1C[C@H](N)C1    ZINC000307560282
N#C[C@@H]1CCNC1    ZINC000026898457
N#CC1(CN)CC1    ZINC000066054997
NC1=CC(=O)N=N1    ZINC000004582838
O=C1CN[C@H]2C[C@@H]12    ZINC000212085201
O=C1CN[C@H]2C[C@H]12    ZINC000212085283
O=C1CN[C@@H]2C[C@H]12    ZINC000104700631
O=C1CN[C@@H]2C[C@@H]12    ZINC000212085137
O=C1C=CNCC1    ZINC000031948884
NC1=CC(=O)CC1    ZINC000031776016
NCc1ccoc1    ZINC000002582857
NC1=CC=CCO1    ZINC000078587988
C#CC[C@H](N)C=O    ZINC000080641050
C#CC1(O)CNC1    ZINC000084351363
NCc1ccco1    ZINC000001681227
C#CC[C@@H](N)C=O    ZINC000080641054
NCc1cn[nH]c1    ZINC000012351305
NC[C@H]1C=CN=N1    ZINC000039363549
NCc1ncc[nH]1    ZINC000001235120
NC[C@@H]1C=CN=N1    ZINC000039363548
NC1=CC=NCN1    ZINC000005134807
NCc1cc[nH]n1    ZINC000004244020
NCc1c[nH]cn1    ZINC000013740240
C1C[C@@H]2C[C@@H]1CN2    ZINC000100018077
C[C@@H]1C=C[C@H](C)N1    ZINC000002140986
C1CC1NC1CC1    ZINC000002525585
C[C@]12C[C@@H]1CNC2    ZINC000104608265
C1CC1C1CNC1    ZINC000114762474
C1C[C@H]2C[C@@H]1CN2    ZINC000005191655
N[C@H]1[C@@H]2CCC[C@H]12    ZINC000104600954
C1CC2(C1)CCN2    ZINC000071790472
C#CCCCNC    ZINC000053301923
C#CC[C@H](N)CC    ZINC000051074718
C=C1CC(NC)C1    ZINC000047476116
C=CCNC1CC1    ZINC000041582506
C[C@@H]1[C@H]2CNC[C@H]21    ZINC000142869616
C/C=C/C=C/CN    ZINC000034236211
C1N[C@@H]2CCC[C@@H]12    ZINC000020596520
C=C[C@H]1CCNC1    ZINC000032302125
C=CCC1(N)CC1    ZINC000141780492
C[C@H]1C=C[C@H](C)N1    ZINC000002140989
NC/C=C/C1CC1    ZINC000069049684
NC[C@H]1CC12CC2    ZINC000082828781
NC[C@H]1C=CCC1    ZINC000039377344
NC1[C@@H]2CCC[C@@H]12    ZINC000100550431
C1N[C@@H]2CCC[C@H]12    ZINC000020596519
C#CCNC(C)C    ZINC000001684532
C1[C@H]2CCC[C@@H]1N2    ZINC000020596506
C=C[C@@H]1CCNC1    ZINC000034370809
CC12CC1(CN)C2    ZINC000104653994
C1C[C@@H]2CNC[C@H]12    ZINC000072208618
C1N[C@H]2CCC[C@@H]12    ZINC000020596522
N[C@@H]1CC[C@H]2C[C@H]21    ZINC000003621591
N[C@H]1C=CCCC1    ZINC000034566481
NC[C@@H]1CC12CC2    ZINC000082828782
C1N[C@H]2CCC[C@H]12    ZINC000020596521
C1C[C@@H]2CNC[C@@H]12    ZINC000072208619
NCC1=CCCC1    ZINC000039255777
C1CC2CCC1N2    ZINC000001420527
C1CC1[C@H]1CCN1    ZINC000020443070
CC1=CCCNC1    ZINC000033801685
C1C[C@H]2CNC[C@H]12    ZINC000072208617
CC[C@H]1C=CCN1    ZINC000019093184
C1[C@@H]2CCCN[C@@H]12    ZINC000100646395
C1[C@H]2CCNC[C@@H]12    ZINC000020418015
C#CC(C)(C)NC    ZINC000039256874
C/C=C\C1(N)CC1    ZINC000211454253
N[C@@H]1[C@@H]2CCC[C@@H]21    ZINC000104642765
CC=C=C(C)CN    ZINC000001568908
C#CC[C@@H](N)CC    ZINC000051074717
N[C@@H]1C=CCCC1    ZINC000006662147
CC12CC(C1)CN2    ZINC000036436712
C1C[C@@H]2CN[C@H]1C2    ZINC000002559693
C1CC[C@@H]2N[C@H]2C1    ZINC000100223107
N[C@H]1C[C@@H]1C1CC1    ZINC000051690977
N[C@@H]1CC[C@@H]2C[C@H]21    ZINC000113357153
N[C@H]1CC=CCC1    ZINC000039377342
CC12CC(N)(C1)C2    ZINC000144091929
C=CC[C@H]1CCN1    ZINC000168089386
NCC12CC(C1)C2    ZINC000257936890
C=CCC1CNC1    ZINC000116364512
C#C[C@@H](N)C(C)C    ZINC000034410128
N[C@@H]1C[C@H]2C[C@H]2C1    ZINC000104637084
C1CC12CCCN2    ZINC000082411892
NC1(C2CC2)CC1    ZINC000019092142
C1=CCCNCC1    ZINC000066347132
C1C[C@H]2C[C@H]1CN2    ZINC000100018083
C1[C@H]2CNCC[C@H]12    ZINC000100646480
C1[C@@H]2CCNC[C@@H]12    ZINC000100646475
N[C@@H]1CC[C@H]2C[C@@H]21    ZINC000100646324
C#C[C@H](N)C(C)C    ZINC000034410129
C=C[C@@H]1CCCN1    ZINC000059659371
N[C@@H]1C[C@H]1C1CC1    ZINC000051690978
N[C@H]1C[C@H]2C[C@H]2C1    ZINC000104646102
C/C=C/C1(N)CC1    ZINC000083295326
C[C@@H]1C=C[C@@H](C)N1    ZINC000002140988
C#C[C@@](C)(N)CC    ZINC000005575019
NC1C[C@H]2C[C@@H]2C1    ZINC000102241305
N[C@@H]1CC=CCC1    ZINC000039377341
CC[C@@H]1C=CCN1    ZINC000019093186
CC1(N)CC=CC1    ZINC000219133089
NC[C@@H]1C=CCC1    ZINC000039377343
N[C@H]1C[C@H]1C1CC1    ZINC000051690975
C=C[C@H]1CCCN1    ZINC000059659373
C1CC12CCNC2    ZINC000072266802
C1C2CC1CNC2    ZINC000047845126
CC1[C@@H]2CNC[C@@H]12    ZINC000100648870
C#C[C@@H](N)CCC    ZINC000039188815
C=C1CCNCC1    ZINC000033823113
CC#CC(C)(C)N    ZINC000069593789
C=CC[C@@H]1CCN1    ZINC000168089279
C1[C@H]2CCCN[C@@H]12    ZINC000040449193
C1[C@H]2NCCC[C@@H]12    ZINC000040449194
C1[C@@H]2CCNC[C@H]12    ZINC000020418018
C1CC[C@@H]2N[C@@H]2C1    ZINC000032214491
NC/C=C\C1CC1    ZINC000214918023
CNC12CC(C1)C2    ZINC000669370837
C1CC1[C@@H]1CCN1    ZINC000020443066
C1CC[C@H]2N[C@@H]2C1    ZINC000100223101
C#CCNCCC    ZINC000007262287
N[C@H]1CC12CCC2    ZINC000082707698
NC1[C@H]2CCC[C@H]12    ZINC000100550433
NC1[C@@H]2CCC[C@H]12    ZINC000034104132
C1CC2(C1)CNC2    ZINC000020380901
C#CCCCCN    ZINC000044367926
CC1[C@H]2CNC[C@H]12    ZINC000100648867
C[C@@]12C[C@@H]1CNC2    ZINC000084308958
N[C@@H]1C[C@@H]1C1CC1    ZINC000051690980
NC1C[C@@H]2C[C@H]2C1    ZINC000102241312
C/C=C1\CCNC1    ZINC000084425824
NCC1CC=CC1    ZINC000078724387
C=C/C=C/CCN    ZINC000034119873
C=C1CC(CN)C1    ZINC000016124546
N[C@@H]1CC[C@@H]2C[C@@H]21    ZINC000101343787
C1[C@H]2CCCN[C@H]12    ZINC000100646397
C#C[C@H](N)CCC    ZINC000039188816
CC1[C@H]2CNC[C@@H]12    ZINC000082828780
N[C@@H]1CC12CCC2    ZINC000082707699
CC1=CCNCC1    ZINC000033791157
NC12CC(C1)CC2    ZINC000104555562
C[C@@]12C[C@H]1CNC2    ZINC000104608270
C=C1CCCNC1    ZINC000034478389
C[C@]12C[C@H]1CNC2    ZINC000084308961
C#C[C@](C)(N)CC    ZINC000004743920
C=CCNCC=C    ZINC000001577263
NCc1ncco1    ZINC000002527133
NC1=CCC(=O)N1    ZINC000100473323
NCc1ccno1    ZINC000020417401
NC1=CNC(=O)C1    ZINC000001714290
N#CC1(O)CNC1    ZINC000100913194
NCc1cocn1    ZINC000002527145
NCc1cnoc1    ZINC000009355849
NCc1ccon1    ZINC000023529026
N#CC1(N)COC1    ZINC000087597462
NCc1cnco1    ZINC000020417399
NCc1ncn[nH]1    ZINC000006585088
NCc1cn[nH]n1    ZINC000026506827
C1N[C@@H]2CO[C]1C2    ZINC001560407550
CNC[C@@H](C)C#N    ZINC000001672501
CCN[C@@H](C)C#N    ZINC000020177357
CCCNCC#N    ZINC000020056537
CC[C@](C)(N)C#N    ZINC000013354824
C1N[C@@H]2CN[C@H]1C2    ZINC000022592127
NNC12CC(C1)C2    ZINC000199776014
NC12CC(N)(C1)C2    ZINC000085345028
C1N[C@H]2CNC[C@@H]12    ZINC000023473085
CNC(C)(C)C#N    ZINC000020177636
C1[C@@H]2CNC[C@@H]1N2    ZINC000100646608
N[C@@]12C[C@H]1CNC2    ZINC000100307635
N#CCCCCN    ZINC000034077744
CCNCCC#N    ZINC000001694008
C1[C@H]2NCCN[C@@H]12    ZINC000145185318
NC12CC(C1)NC2    ZINC000148939522
CC(C)[C@H](N)C#N    ZINC000037632303
N[C@@H]1CC12CNC2    ZINC000211587563
N[C@H]1CC12CNC2    ZINC000211587483
CC[C@H](C)NC#N    ZINC000039203407
N[C@]12C[C@H]1CNC2    ZINC000034599256
C/C(N)=C\C=C\N    ZINC001161698514
C1N[C@H]2CN[C@@H]1C2    ZINC000019943380
C1N[C@@H]2CNC[C@H]12    ZINC000023473082
C1CC2(CNC2)N1    ZINC000143754795
CCC[C@@H](N)C#N    ZINC000013549162
C1N[C@H]2CNC[C@H]12    ZINC000023473079
C1NCC12CNC2    ZINC000032914872
CN[C@H](C)CC#N    ZINC000013347091
C1[C@@H]2NCCN[C@@H]12    ZINC000145185086
C1N[C@@H]2CN[C@@H]1C2    ZINC000100008374
CC[C@@](C)(N)C#N    ZINC000013354829
CC[C@H](N)CC#N    ZINC000005922825
CC(C)NCC#N    ZINC000019404245
NC1[C@H]2CNC[C@H]12    ZINC000100154203
N[C@H]1[C@H]2CNC[C@@H]12    ZINC000104589618
CC(C)(C#N)CN    ZINC000075517188
CC[C@@H](C)NC#N    ZINC000039203406
CC[C@@H](N)CC#N    ZINC000005925539
N[C@@]12C[C@@H]1CNC2    ZINC000072231569
CC(C)[C@@H](N)C#N    ZINC000013549174
CN[C@@H](C)CC#N    ZINC000013347087
NC1[C@@H]2CNC[C@@H]12    ZINC000100154208
CC[C@@H](C#N)NC    ZINC000034939444
CCN[C@H](C)C#N    ZINC000020177359
C1[C@H]2NCCN[C@H]12    ZINC000145185531
CC(C)(C)NC#N    ZINC000006692911
N[C@@H]1[C@H]2CNC[C@H]21    ZINC000104597840
C1N[C@@H]2CNC[C@@H]12    ZINC000023473088
CNC[C@H](C)C#N    ZINC000002048061
CCC[C@H](N)C#N    ZINC000013549165
N[C@]12C[C@@H]1CNC2    ZINC000100307641
CC[C@H](C#N)NC    ZINC000034939445
CC[C]1CCCN1    ZINC001560407610
NC1=CCOC1=O    ZINC000100070080
O=C1C=C(O)NC1    ZINC000100869931
NCC(F)(F)F    ZINC000034802160
N[C@@H]1C=NNC1=O    ZINC000103010898
NCc1cnon1    ZINC000020417403
N[C@H]1C=NNC1=O    ZINC000103010903
NCc1nnco1    ZINC000004205192
N#C[C@H](N)C(N)=O    ZINC000054954669
NCc1ncon1    ZINC000020357702
N#C[C@@H](N)C(N)=O    ZINC000054954670
C#CC1(F)CNC1    ZINC000156382941
NCc1nnn[nH]1    ZINC000005183370
O=C1CCCNC1    ZINC000012955298
O[C@@H]1[C@H]2CNC[C@H]21    ZINC000103531680
O[C@]12C[C@@H]1CNC2    ZINC000100549695
C#CC[C@H](O)CN    ZINC000084991355
N[C@@H]1[C@@H]2OCC[C@H]21    ZINC000146969825
C#CC[C@H](N)CO    ZINC000043204646
O[C@@H]1CC[C@@H]2N[C@@H]21    ZINC000110766873
C1[C@@H]2COC[C@@H]1N2    ZINC000100080750
O=C[C@@H]1CCCN1    ZINC000005849612
C1N[C@@H]2COC[C@@H]12    ZINC000084238037
NC1[C@@H]2COC[C@@H]12    ZINC000100075600
O[C@@]12C[C@H]1CNC2    ZINC000100549689
C#C[C@H](N)COC    ZINC000083946449
O[C@@]12C[C@@H]1CNC2    ZINC000071790433
C[C@H]1CNCC1=O    ZINC000076569946
C#C[C@@H](N)COC    ZINC000083946448
O=C[C@H]1CCNC1    ZINC000072203595
OC1[C@H]2CNC[C@H]12    ZINC000102237368
C#CC[C@@H](O)CN    ZINC000084991357
C1NCC12COC2    ZINC000038530215
CC(=O)/C=C(\C)N    ZINC000100008476
O[C@H]1CC[C@H]2N[C@@H]21    ZINC000104713432
N[C@@H]1[C@@H]2COC[C@@H]21    ZINC000306145239
C[C@H]1NCCC1=O    ZINC000104609009
O[C@@H]1CC[C@@H]2N[C@H]21    ZINC000216573777
C#CCNCCO    ZINC000020033521
N[C@H]1[C@@H]2OCC[C@@H]12    ZINC000146969636
O[C@]12C[C@H]1CNC2    ZINC000071790434
C=CCC(=O)CN    ZINC000149300659
N[C@H]1[C@@H]2COC[C@H]12    ZINC000100561098
C1[C@H]2CNC[C@H]1O2    ZINC000100055107
O[C@@H]1CC[C@H]2N[C@@H]21    ZINC000104713436
CC/C(C=O)=C/N    ZINC000032302987
NCC1CC(=O)C1    ZINC000082631278
O=C[C@@H]1CCNC1    ZINC000072203594
NCC(=O)C1CC1    ZINC000034260910
C1[C@H]2NCCO[C@@H]12    ZINC000057219032
CC1(N)CC(=O)C1    ZINC000259063970
NC12CC(O)(C1)C2    ZINC000307059601
CNCC#CCO    ZINC000034200225
C1CC2(CNC2)O1    ZINC000082048396
C1[C@H]2OCCN[C@@H]12    ZINC000057219031
C1[C@@H]2NCCO[C@@H]12    ZINC000100647478
C1N[C@H]2COC[C@H]12    ZINC000084238035
O[C@@H]1C=CCNC1    ZINC000104691046
OC[C@@H]1C=CCN1    ZINC000054956883
C1N[C@@H]2COC[C@H]12    ZINC000084238039
C1N[C@H]2COC[C@@H]12    ZINC000084238034
C1C[C@H]2N[C@@H]2CO1    ZINC000104724476
NC1[C@H]2COC[C@H]12    ZINC000100075599
O=C[C@H]1CCCN1    ZINC000003581374
CC(=O)C1(N)CC1    ZINC000146251347
C1[C@H]2NCCO[C@H]12    ZINC000100647481
OC[C@H]1C=CCN1    ZINC000054956881
O[C@@H]1CC[C@H]2N[C@H]21    ZINC000096526805
CC(=O)C1CNC1    ZINC000082828788
N[C@]12C[C@H]1COC2    ZINC000409434614
N[C@H]1CCCC1=O    ZINC000004538568
C[C@@H]1CNCC1=O    ZINC000076569943
C1N[C@H]2CO[C@@H]1C2    ZINC000012362977
COC1=CCCN1    ZINC000100487203
N[C@@H]1[C@H]2CCO[C@@H]12    ZINC000110748660
N[C@@H]1[C@H]2CCO[C@H]12    ZINC000110748657
O[C@H]1C=CCNC1    ZINC000104691044
C[C@@H]1NCCC1=O    ZINC000082411886
O[C@H]1CC[C@@H]2N[C@@H]21    ZINC000110766876
OC1[C@@H]2CNC[C@@H]12    ZINC000102237373
C1[C@@H]2CNC[C@@H]1O2    ZINC000100055104
C1CC2(COC2)N1    ZINC000071766882
C1[C@@H]2CNC[C@H]1O2    ZINC000057219029
C1N[C@@H]2CO[C@@H]1C2    ZINC000100009822
O=C1CCNCC1    ZINC000001721205
N[C@@H]1CCCC1=O    ZINC000001634144
C1C[C@@H]2N[C@H]2CO1    ZINC000104724479
C1N[C@H]2CO[C@H]1C2    ZINC000100009827
C1C[C@@H]2N[C@@H]2CO1    ZINC000034628439
C#CC[C@@H](N)CO    ZINC000043204647
C#CCOCCN    ZINC000051864320
C1N[C@@H]2CO[C@H]1C2    ZINC000002574864
C1C[C@H]2N[C@H]2CO1    ZINC000034628438
N[C@H]1[C@H]2CCO[C@H]21    ZINC000096509282
N[C@@H]1[C@@H]2CCO[C@H]12    ZINC000252487409
CC(=O)/C=C(/C)N    ZINC000016001389
C=CC1(N)COC1    ZINC001772820950
C[C@H](CC#N)NN    ZINC000022995825
C[C@@H](C#N)CNN    ZINC000034582001
C/C=C(/N)NC=N    ZINC001161694152
N#CC(CN)CN    ZINC000085400386
NCC1=NCCN1    ZINC000001733258
C[C@H](C#N)CNN    ZINC000034581998
N/N=C1\CCNC1    ZINC000217570962
CC1(CCN)N=N1    ZINC000104562877
C[C@@H](CC#N)NN    ZINC000022995824
N[C]1CCCNC1    ZINC001560411837
CCC[C@@H]1C[C@H]1N    ZINC000052126494
CCC[C@@H]1CCN1    ZINC000044257571
CNC[C@@H]1C[C@H]1C    ZINC000036947803
CC1CC(CN)C1    ZINC000072226717
C[C@H]1CCN[C@H]1C    ZINC000051953874
C[C@H](N)C1CCC1    ZINC000020444025
CCC1(C)CNC1    ZINC000086395205
C=C[C@](C)(N)CC    ZINC000001691443
C[C@@H](N)C1(C)CC1    ZINC000020282373
CC(C)=CCCN    ZINC000032182210
CC(C)=C(C)CN    ZINC000034091398
CC[C@H]1CCNC1    ZINC000039258933
CNC[C@@H]1C[C@@H]1C    ZINC000036947804
CCC[C@@H]1C[C@@H]1N    ZINC000052126492
CC1(CCN)CC1    ZINC000082411885
C=C(CC)[C@@H](C)N    ZINC000072207785
CCC[C@H]1CCN1    ZINC000044257575
C[C@H]1NCC[C@@H]1C    ZINC000051953871
CC[C@@H]1CCNC1    ZINC000039258932
C[C@H]1CCCNC1    ZINC000001693922
CCCC1CNC1    ZINC000078676094
C[C@@H]1CN[C@@H](C)C1    ZINC000037624726
CC(C)[C@H]1CCN1    ZINC000020443085
CN[C@@H](C)C1CC1    ZINC000011599591
C[C@@H]1CC[C@@H](C)N1    ZINC000001681221
CN[C@H](C)C1CC1    ZINC000011599595
C=CC[C@H](N)CC    ZINC000042395265
C[C@H](N)C1(C)CC1    ZINC000020282375
CC1(N)CCCC1    ZINC000032153141
C[C@H]1CN[C@@H](C)C1    ZINC000037624725
C[C@H]1CN[C@H](C)C1    ZINC000037624727
C[C@@H]1CCC[C@H]1N    ZINC000001602493
CC1(C)CCCN1    ZINC000001691724
CCNCC1CC1    ZINC000019885046
CC(C)C1CNC1    ZINC000083255161
C[C@@H]1CC[C@@H]1CN    ZINC000085632489
CC[C@]1(C)C[C@@H]1N    ZINC000052126096
C[C@H](N)[C@H]1C[C@@H]1C    ZINC000083811132
C[C@@H]1CC[C@H](N)C1    ZINC000034412078
C[C@H]1CC[C@H]1CN    ZINC000085632495
CNCCC1CC1    ZINC000049730489
CN[C@@H]1CC1(C)C    ZINC000045134206
CNC1CCCC1    ZINC000002566219
CC1CCNCC1    ZINC000001693923
CC(C)(N)C1CC1    ZINC000019682453
C[C@H]1CC[C@@H](N)C1    ZINC000034412081
CC[C@@]1(C)C[C@H]1N    ZINC000052126099
CCC[C@H]1C[C@H]1N    ZINC000052126495
CC[C@H]1C[C@H]1CN    ZINC000054588223
CC1(CN)CCC1    ZINC000044682129
C[C@H](N)[C@@H]1C[C@@H]1C    ZINC000083811134
C[C@H](N)CC1CC1    ZINC000043214518
C=C(CC)[C@H](C)N    ZINC000072207786
CC[C@H]1CCCN1    ZINC000003732221
C[C@H]1CC[C@@H]1CN    ZINC000085632491
CC1(C)C[C@@]1(C)N    ZINC000034128080
C[C@H]1CCC[C@H]1N    ZINC000001602492
CC[C@@H]1C[C@H]1CN    ZINC000054588221
CC(C)C1(N)CC1    ZINC000019092753
CC1(C)C[C@]1(C)N    ZINC000034128082
C=CCCCNC    ZINC000060714824
CC[C@H](N)C1CC1    ZINC000003739088
CNCC1(C)CC1    ZINC000062720345
C[C@H](N)[C@H]1C[C@H]1C    ZINC000083811131
C[C@@H](N)CC1CC1    ZINC000043214519
C[C@@H]1CCN[C@H]1C    ZINC000051953873
CNC1CC(C)C1    ZINC000087199634
CC1(C)CC[C@@H]1N    ZINC000143101402
CC[C@@H]1C[C@@H]1CN    ZINC000054588217
C[C@@H]1CNC[C@H]1C    ZINC000034161218
C[C@@H]1CCCNC1    ZINC000001559667
NCCC1CCC1    ZINC000044371600
CCCC1(N)CC1    ZINC000019091110
CC1(C)CCNC1    ZINC000019090928
C[C@@H]1CC[C@H]1CN    ZINC000085632493
C[C@@H]1C[C@H](C)CN1    ZINC000037624728
CC1(C)CC(N)C1    ZINC000034421964
C[C@H]1CNC[C@@H]1C    ZINC000034161217
CC[C@@H](N)C1CC1    ZINC000003739089
C=C[C@@H](N)C(C)C    ZINC000038250862
C[C@@H]1CC(C)(C)N1    ZINC000020596512
CC(C)NC1CC1    ZINC000020281771
CNC[C@H]1C[C@@H]1C    ZINC000036947802
CC[C@H]1C[C@@H]1CN    ZINC000054588219
CC1CC(C)(N)C1    ZINC000096509280
C[C@H]1CC[C@H](N)C1    ZINC000034412079
C[C@@H](CN)C1CC1    ZINC000019726213
NC1CCCCC1    ZINC000012358775
CNCC1CCC1    ZINC000026510794
CC(C)[C@@H]1C[C@H]1N    ZINC000051690493
C=C(C)CNCC    ZINC000002539392
C[C@@H]1CCN[C@@H]1C    ZINC000051953870
CC[C@]1(C)C[C@H]1N    ZINC000052126098
NCCCC1CC1    ZINC000040442801
CC[C@@H]1CCCN1    ZINC000002582573
CCCNC1CC1    ZINC000019092819
CCNC1CCC1    ZINC000044479815
C=CCC[C@@H](C)N    ZINC000003636413
C=CCNCCC    ZINC000019875991
CCC1CC(N)C1    ZINC000083162377
C[C@@H](N)C1CCC1    ZINC000020444019
C[C@H]1CCCCN1    ZINC000005226596
C[C@H]1CNC[C@H]1C    ZINC000034161216
CCC1(N)CCC1    ZINC000072266639
CC(C)[C@@H]1CCN1    ZINC000020443081
C=CCC[C@H](C)N    ZINC000003636411
C[C@@H]1CC[C@@H](N)C1    ZINC000034412080
C[C@@H]1CCC[C@@H]1N    ZINC000001602495
CC1(C)C[C@@H]1CN    ZINC000021953293
CNC[C@H]1C[C@H]1C    ZINC000036947801
C=CCNC(C)C    ZINC000019091962
CC1(C)C[C@H]1CN    ZINC000021953296
NCC1CCCC1    ZINC000002598947
C[C@@H]1CCCCN1    ZINC000002041084
C[C@H](CN)C1CC1    ZINC000019726214
C=C[C@@](C)(N)CC    ZINC000002043933
C[C@H]1CC(C)(C)N1    ZINC000020596513
C=CCCCCN    ZINC000002392139
CC[C@@]1(C)C[C@@H]1N    ZINC000052126097
C[C@H](N)[C@@H]1C[C@H]1C    ZINC000083811133
CCC1(CN)CC1    ZINC000019091817
CN[C@H]1CC1(C)C    ZINC000045134205
C=CC[C@@H](N)CC    ZINC000042395262
C=C[C@H](N)C(C)C    ZINC000038250863
C[C@@H]1CC[C@H](C)N1    ZINC000001681220
CCC[C@H]1C[C@@H]1N    ZINC000052126493
CC1(C)CC[C@H]1N    ZINC000143101593
C[C@H]1CC[C@H](C)N1    ZINC000001681222
C[C@H]1CCC[C@@H]1N    ZINC000001602494
C1CCCNCC1    ZINC000003636476
CCC/C=C/CN    ZINC000038956151
NNC(F)(F)F    ZINC000130963817
N#CC1(F)CNC1    ZINC000260989502
N[C@@H]1CCNC1=O    ZINC000019737051
NC(=O)C1(N)CC1    ZINC000039118034
C[C@H]1CC(=O)NN1    ZINC000005249300
NC[C@@H]1CC(=O)N1    ZINC000095619251
CN1C[C@@H](N)C1=O    ZINC000162550395
N#CCOCCN    ZINC000051864471
O=C1CCCNN1    ZINC000028766733
CN1CNCC1=O    ZINC000084425835
NC(=O)[C@H]1CCN1    ZINC000013375224
NC[C@H]1CNC1=O    ZINC000168808877
N[C@H]1CNC(=O)C1    ZINC000016837744
NC[C@H]1CC(=O)N1    ZINC000104639115
C[C@@](N)(C#N)CO    ZINC000034289471
OC1=NCCNC1    ZINC000073658704
N[C@@H]1CNC(=O)C1    ZINC000016837742
NC(=O)C1CNC1    ZINC000019685998
C[C@@H]1CC(=O)NN1    ZINC000005758013
O=C1CCNCN1    ZINC000104613231
O/N=C1\CCNC1    ZINC000104623374
C[C@](N)(C#N)CO    ZINC000034289470
NC(=O)[C@@H]1CCN1    ZINC000013375223
COC[C@H](N)C#N    ZINC000045326642
CN1C[C@H](N)C1=O    ZINC000039118059
COC[C@@H](N)C#N    ZINC000045326644
C[C@H](O)CNC#N    ZINC000052832365
N[C@H]1CCNC1=O    ZINC000019737052
C[C@@H]1NC(=O)[C@H]1N    ZINC000039118049
[N-]=[N+]=NCCCN    ZINC000005113420
OC[C]1CCNC1    ZINC001560403746
C[C]1CNCCO1    ZINC001560406050
C[C@@]1(N)C[C@H](N)C1    ZINC000953078826
N[C@H]1CCC[C@@H]1N    ZINC000019366145
C[C@H]1NCC[C@H]1N    ZINC000059797061
C[C@@H]1CNC[C@@H]1N    ZINC000034329801
C1CNCCNC1    ZINC000019230128
CN(C)C1CNC1    ZINC000038592878
CN1CCCNC1    ZINC000032152418
CNC1CN(C)C1    ZINC000038526269
C[C@@H]1C[C@H](N)CN1    ZINC000038415608
N[C@@H]1CCC[C@@H]1N    ZINC000005848806
NC[C@@H](N)C1CC1    ZINC000036884014
NNC1CCCC1    ZINC000019168297
CN1CC(C)(N)C1    ZINC000084355317
NCC1(N)CCC1    ZINC000039117991
C[C@H]1CNCCN1    ZINC000084317010
C[C@@H]1CNCCN1    ZINC000084317009
NC[C@H](N)C1CC1    ZINC000036884015
CN1CC[C@H]1CN    ZINC000095743184
N[C@@H]1CC[C@H](N)C1    ZINC000039118061
C[C@@H]1C[C@@H](N)CN1    ZINC000034075351
CN[C@@H]1CCNC1    ZINC000089221204
C[C@@H](NN)C1CC1    ZINC000019271455
CN1CC(CN)C1    ZINC000044682271
N[C@H]1CC[C@H](N)C1    ZINC000039118066
C1CCNNCC1    ZINC000039268050
NC[C@H]1C[C@@H](N)C1    ZINC000575496791
C[C@@H]1CNC[C@H]1N    ZINC000034329802
NC/C=C\CCN    ZINC000150257594
N[C@@H]1CCC[C@H]1N    ZINC000019367535
NCC1(CN)CC1    ZINC000039381875
C[C@H](N)C1CNC1    ZINC000083591404
CNCC1CNC1    ZINC000034264458
C[C@H]1CNC[C@H]1N    ZINC000034115103
CC1(C)NC[C@@H]1N    ZINC000034179190
CN1CC[C@@H]1CN    ZINC000095743003
CC1(CN)CNC1    ZINC000038864192
N[C@@H]1CCCNC1    ZINC000019361605
NC/C=C/CCN    ZINC000104594907
NC[C@H]1CCNC1    ZINC000004682894
CN[C@H]1C[C@@H](N)C1    ZINC000148855840
C[C@@H]1C[C@@H]1CNN    ZINC000019278887
NC[C@@H]1CCCN1    ZINC000039357503
NCCN1CCC1    ZINC000034615861
CN1CC[C@@H](N)C1    ZINC000019737036
NC1CCNCC1    ZINC000002381215
NCCC1(N)CC1    ZINC000039117989
CC1(C)NC[C@H]1N    ZINC000034179189
CNC1(C)CNC1    ZINC000096327870
NCCC1CNC1    ZINC000129539239
N[C@@H]1CCCCN1    ZINC000019321059
NC[C@H]1CCCN1    ZINC000038531907
CCN1CC(N)C1    ZINC000039118082
CN[C@H]1CCNC1    ZINC000021981480
CN[C@H]1C[C@H](N)C1    ZINC000142299736
N[C@H]1CCCNC1    ZINC000019361607
CN1CCNCC1    ZINC000019230108
NCCNC1CC1    ZINC000019732656
NC[C@@H]1CCNC1    ZINC000004682893
N[C@@H]1CC[C@@H](N)C1    ZINC000039118064
C[C@H](NN)C1CC1    ZINC000019271458
C[C@@H](N)C1CNC1    ZINC000083591406
C[C@@]1(N)CCNC1    ZINC000034601399
CN1CC[C@H](N)C1    ZINC000019737037
C[C@H]1C[C@@H]1CNN    ZINC000019278889
C[C@H]1C[C@H]1CNN    ZINC000019278894
NC[C@H]1C[C@H](N)C1    ZINC000575451919
C[C@@H]1C[C@H]1CNN    ZINC000019278892
CCC1(N)CNC1    ZINC000039117983
C[C@]1(N)CCNC1    ZINC000034601398
N[C@H]1CCCCN1    ZINC000019327299
CCNC1CNC1    ZINC000038541478
NNCC1CCC1    ZINC000019388747
C[C@H]1CNC[C@@H]1N    ZINC000034179192
N[C@@H]1C[C@@H]1C(=O)O    ZINC000020363165
O=C(O)C1CNC1    ZINC000002556948
N[C@@H]1CCOC1=O    ZINC000034781669
C=C[C@H](N)C(=O)O    ZINC000001566185
COC(=O)/C=C/N    ZINC000021297651
COC(=O)/C=C\N    ZINC000104591070
C=C[C@@H](N)C(=O)O    ZINC000002516281
N[C@H]1CCOC1=O    ZINC000034689286
O=C(O)[C@@H]1CCN1    ZINC000001698540
O=C1CNCCO1    ZINC000064033578
COC(=O)[C@H]1CN1    ZINC000012650100
N[C@@H]1COC(=O)C1    ZINC000013352907
NC/C=C/C(=O)O    ZINC000002558023
N[C@@H]1C[C@H]1C(=O)O    ZINC000020363167
N[C@H]1C[C@@H]1C(=O)O    ZINC000020363166
N[C@H]1C[C@H]1C(=O)O    ZINC000020363168
C=CNCC(=O)O    ZINC000104624496
O=C(O)[C@H]1CCN1    ZINC000000897437
N[C@H]1COC(=O)C1    ZINC000013352912
NC1(C(=O)O)CC1    ZINC000000895536
NC/C=C\C(=O)O    ZINC000029227709
COC(=O)[C@@H]1CN1    ZINC000012650106
FC1=CCNCC1    ZINC000034760301
FC1=CCCNC1    ZINC000095347522
NC12CC(F)(C1)C2    ZINC000104636197
C=C(N)NNC=O    ZINC000100019590
CC(=O)C[C@@H](C)N    ZINC000003013071
OC[C@H]1CCCN1    ZINC000000391905
NCC1(CO)CC1    ZINC000019091058
CO[C@H]1CC[C@H]1N    ZINC000238856676
CC(=O)CCCN    ZINC000034101527
CC(C)C(=O)CN    ZINC000039642507
NC[C@H]1CCCO1    ZINC000003861037
COC1CC(N)C1    ZINC000066351429
CC1(C)NC[C@@H]1O    ZINC000953116667
C=C[C@](C)(O)CN    ZINC000026896046
C=C[C@H](O)CCN    ZINC000026896732
OC[C@@H]1CCNC1    ZINC000004992748
C[C@H](N)C1COC1    ZINC000095831198
C=C[C@@H](O)CNC    ZINC000078731027
C[C@@H]1CNC[C@H]1O    ZINC000076570046
CCO[C@@H]1C[C@@H]1N    ZINC000068577500
CO[C@H]1CCCN1    ZINC000039318626
N[C@@H]1CCC[C@@H]1O    ZINC000005018225
NC1CC(CO)C1    ZINC000034364117
NC[C@@H](O)C1CC1    ZINC000034384225
CO[C@@H]1CCNC1    ZINC000014632026
N[C@H]1CCC[C@H]1O    ZINC000005018203
CN[C@@H]1CCOC1    ZINC000020418296
CO[C@H]1CC[C@@H]1N    ZINC000238856677
CO[C@H]1C[C@@H](N)C1    ZINC000100102956
C[C@H](O)C1CNC1    ZINC000082828794
CO[C@H]1CCNC1    ZINC000014632028
N[C@@H]1CCC[C@H]1O    ZINC000005018208
CN[C@H]1C[C@H](O)C1    ZINC000102145631
CCNC1COC1    ZINC000082487786
C[C@H]1CCOCN1    ZINC000166190296
C=CC[C@H](O)CN    ZINC000034566487
NC[C@H](O)C1CC1    ZINC000034384226
NC[C@@H]1CCCO1    ZINC000000151682
C[C@@]1(N)C[C@@H](O)C1    ZINC000103538272
CC(=O)C[C@H](C)N    ZINC000003013070
COC1(CN)CC1    ZINC000107323469
C[C@@H]1CCOCN1    ZINC000145615288
CNC1CC(O)C1    ZINC000071790371
C=CC[C@@H](N)CO    ZINC000043204645
C=C[C@@H](N)CCO    ZINC000002585671
C[C@@H]1C[C@H](O)CN1    ZINC000038652703
C[C@H]1CNCCO1    ZINC000001656342
N[C@@H]1CC[C@@H](O)C1    ZINC000033358875
COCC1CNC1    ZINC000044559986
C[C@H]1C[C@H](O)CN1    ZINC000038652707
N[C@@H](CO)C1CC1    ZINC000041047742
NC[C@@H]1C[C@H]1CO    ZINC000034135310
OCCC1CNC1    ZINC000090225805
C[C@H]1CNC[C@@H]1O    ZINC000076570043
C[C@H]1C[C@@H](O)CN1    ZINC000038652714
NCCOC1CC1    ZINC000108365817
NC[C@@H]1CCOC1    ZINC000012953727
NC[C@@H]1C[C@@H]1CO    ZINC000034135312
C[C@@H]1COCCN1    ZINC000005158641
C=C[C@@H](O)CCN    ZINC000002381618
C[C@@H]1CNCCO1    ZINC000004748462
CCO[C@H]1C[C@H]1N    ZINC000068577506
CCCC(=O)CN    ZINC000039245725
COCC1(N)CC1    ZINC000054404904
C[C@@H](O)C1CNC1    ZINC000082828795
CC(=O)C(C)(C)N    ZINC000004343299
C[C@@H]1C[C@H](N)CO1    ZINC000088189611
CO[C@H]1C[C@H](N)C1    ZINC000101787539
C[C@@H]1C[C@@H](N)CO1    ZINC000088189613
C[C@@]1(O)CCNC1    ZINC000034321170
C=C[C@@](C)(O)CN    ZINC000026896049
C[C@@H]1NCCCO1    ZINC000032230975
C[C@@]1(O)C[C@H](N)C1    ZINC000101787869
CCC1(N)COC1    ZINC000082828796
COC1(C)CNC1    ZINC000066340104
C[C@H]1OCC[C@H]1N    ZINC000039118112
NCC[C@@H]1CCO1    ZINC000076570028
C[C@@]1(N)CCOC1    ZINC000076570004
C=C[C@@H](N)COC    ZINC000083946446
CNC1(C)COC1    ZINC000076570063
NC[C@H]1C[C@H]1CO    ZINC000034135309
COC[C@@H]1CCN1    ZINC000095644317
C[C@@H](N)C1COC1    ZINC000095831199
OC[C@@H]1CCCN1    ZINC000000391904
C[C@H]1CNC[C@H]1O    ZINC000076570049
N[C@H]1CCCOC1    ZINC000004344060
CO[C@@H]1CC[C@@H]1N    ZINC000238856672
C[C@H]1COC[C@@H]1N    ZINC000076570055
NCCC1COC1    ZINC000066309437
C[C@@H]1CNC[C@@H]1O    ZINC000076570036
CN[C@H]1C[C@@H](O)C1    ZINC000103536244
C1CNCCOC1    ZINC000002583428
CCOC1CNC1    ZINC000044137095
OCCNC1CC1    ZINC000019402542
C=CCNCCO    ZINC000020033804
N[C@@H]1CC[C@H](O)C1    ZINC000034266428
C=C[C@H](N)CCO    ZINC000012650507
C[C@H]1NCCCO1    ZINC000032230977
NCC1(O)CCC1    ZINC000019669805
CCC1(O)CNC1    ZINC000038526284
C[C@@]1(O)C[C@@H](N)C1    ZINC000100055232
N[C@H]1CC[C@H](O)C1    ZINC000034266429
C[C@@H]1NCC[C@@H]1O    ZINC000082411879
C=COCCCN    ZINC000002556946
CCNCC(C)=O    ZINC000081131551
C[C@H]1COCCN1    ZINC000001601477
CNCC1COC1    ZINC000095743102
N[C@H]1CCC[C@@H]1O    ZINC000005018217
C[C@]1(O)CCNC1    ZINC000034321169
C=CC[C@H](N)CO    ZINC000038349998
C[C@@H]1COC[C@H]1N    ZINC000066351400
CCO[C@H]1C[C@@H]1N    ZINC000068577502
C[C@@H]1NCC[C@H]1O    ZINC000082411878
CCC(=O)[C@H](C)N    ZINC000013356390
CCC(=O)CNC    ZINC000083961895
C[C@@]1(N)C[C@H](O)C1    ZINC000102237468
C[C@H]1C[C@H](N)CO1    ZINC000088189612
CN[C@H]1CCOC1    ZINC000020418299
OC1CCNCC1    ZINC000000388185
N[C@H]1C[C@@H](CO)C1    ZINC000100055819
C[C@@H](N)C1(O)CC1    ZINC000211872569
CNC1(CO)CC1    ZINC000113795864
CCOC1(N)CC1    ZINC000039118164
NC1(CO)CCC1    ZINC000026899558
C[C@@H]1C[C@@H](O)CN1    ZINC000038652711
O[C@H]1CCCCN1    ZINC000005240665
CC1(O)CC(N)C1    ZINC000085210491
NC[C@H]1C[C@@H]1CO    ZINC000034135311
NCC[C@H]1CCO1    ZINC000076570031
C[C@H](N)C1(O)CC1    ZINC000104586926
CC1(C)OC[C@@H]1N    ZINC000034289542
NC1(CCO)CC1    ZINC000039118088
CNCC1(O)CC1    ZINC000200100150
NC[C@H]1C[C@H](O)C1    ZINC000100401865
CC1(CO)CNC1    ZINC000145266635
CNCCC(C)=O    ZINC000034493952
CC1(CN)COC1    ZINC000013479950
N[C@@H]1CCCOC1    ZINC000004344062
C=C[C@H](N)COC    ZINC000083946447
C=CC[C@@H](O)CN    ZINC000034566489
N[C@H]1C[C@H](CO)C1    ZINC000101787541
CCC(=O)[C@@H](C)N    ZINC000013356386
OC[C@H]1CCNC1    ZINC000004992749
NC1CCOCC1    ZINC000001529088
N[C@H]1CC[C@@H](O)C1    ZINC000034266430
O[C@@H]1CCCNC1    ZINC000003880808
C=C[C@H](O)CNC    ZINC000078731029
NC[C@H]1CCOC1    ZINC000012953733
CO[C@@H]1CC[C@H]1N    ZINC000238856674
CO[C@@H]1CCCN1    ZINC000039318625
C[C@H]1C[C@@H](N)CO1    ZINC000088189614
CCO[C@@H]1C[C@H]1N    ZINC000068577504
C[C@]1(N)CCOC1    ZINC000076569997
O[C@@H]1CCCCN1    ZINC000002548044
CC1(N)CC(O)C1    ZINC000095743127
NCC1CC(O)C1    ZINC000072194092
C[C@]1(CO)CCN1    ZINC000104699360
CC1(C)COCN1    ZINC000001850141
C[C@@]1(CO)CCN1    ZINC000104699368
C=CCOCCN    ZINC000001604093
COC[C@H]1CCN1    ZINC000095708142
N[C@H](CO)C1CC1    ZINC000041047741
O[C@H]1CCCNC1    ZINC000000388441
NC[C@H]1C[C@@H](O)C1    ZINC000100115998
N[C@H]1CNC[C@@H]1N    ZINC000039365684
NN[C@H]1CCNC1    ZINC000095616414
CC(C)(N)C(=N)N    ZINC000078724685
NN1CCNCC1    ZINC000019168368
NN[C@@H]1CCNC1    ZINC000095616413
N[C@@H]1CNC[C@H]1N    ZINC000039118123
N[C@@H]1CNC[C@@H]1N    ZINC000039365683
CC(C)(C)CCN    ZINC000006661317
CCC(C)(C)CN    ZINC000032302571
CCC(CC)NC    ZINC000015443531
CC[C@H](C)CNC    ZINC000020083838
CC(C)[C@H](C)CN    ZINC000019726168
CC(C)NC(C)C    ZINC000004674523
CC[C@@H](C)CNC    ZINC000020083835
CCCNC(C)C    ZINC000005647813
CNCCC(C)C    ZINC000002563393
CC[C@@H](C)CCN    ZINC000019090235
CCC(CC)CN    ZINC000002034377
CC(C)CCCN    ZINC000001587829
CCC(C)(C)NC    ZINC000005459787
CCCCCNC    ZINC000002390167
CC[C@H](C)[C@@H](C)N    ZINC000020083494
CCN[C@@H](C)CC    ZINC000005651402
CCNCC(C)C    ZINC000014593079
CC(C)C[C@@H](C)N    ZINC000002041095
CC[C@H](N)C(C)C    ZINC000032302569
C[C@H](N)C(C)(C)C    ZINC000002166834
CC(C)[C@@H](C)CN    ZINC000019726167
CC[C@H](C)[C@H](C)N    ZINC000020083500
CN[C@@H](C)C(C)C    ZINC000019092181
CC[C@H](C)CCN    ZINC000019090239
CCCCNCC    ZINC000002019687
CCC[C@H](C)NC    ZINC000002564061
CCC(C)(N)CC    ZINC000002563293
CCCC(C)(C)N    ZINC000001654135
CCC[C@@H](N)CC    ZINC000005649321
CNCC(C)(C)C    ZINC000021953085
CCC[C@@H](C)NC    ZINC000014628450
CC[C@@H](C)[C@@H](C)N    ZINC000020083491
CC(C)C(C)(C)N    ZINC000003627630
CN[C@H](C)C(C)C    ZINC000019092184
CC[C@@H](N)C(C)C    ZINC000037117801
CCCNCCC    ZINC000001672989
CC[C@@H](C)[C@H](C)N    ZINC000020083498
CCC[C@H](N)CC    ZINC000005648726
CCCCCCN    ZINC000001531059
CCN[C@H](C)CC    ZINC000005651074
C[C@@H](N)C(C)(C)C    ZINC000002166835
CCNC(C)(C)C    ZINC000002522793
CCCC[C@@H](C)N    ZINC000001641026
CCCC[C@H](C)N    ZINC000002037298
CC(C)C[C@H](C)N    ZINC000001679558
C/C(N)=C/[N+](=O)[O-]    ZINC000100644671
N[C@H]1CON=C1O    ZINC000034676244
O=C1NNCCO1    ZINC000114491127
O=[N+]([O-])C1CNC1    ZINC000167397272
N[C@@H]1COC(=O)N1    ZINC000078762131
N[C@H]1COC(=O)N1    ZINC000078762124
N[C@@H]1CON=C1O    ZINC000034676245
CC[C](N)C(=O)O    ZINC001560410824
CNCC(=O)NC    ZINC000003346467
ON[C@H]1CCNC1    ZINC000034304252
CC(C)(N)C(N)=O    ZINC000013355621
NCCC(=O)CN    ZINC000001690288
CN[C@@H](C)C(N)=O    ZINC000020307999
C[C@@H](N)CC(N)=O    ZINC000034566495
CC(=O)NCCN    ZINC000001651847
N[C@H]1CNC[C@@H]1O    ZINC000038462348
N[C@@H]1CNC[C@@H]1O    ZINC000034479421
CN(C)C(=O)CN    ZINC000002561039
CN[C@H](C)C(N)=O    ZINC000020308002
C[C@H](N)CC(N)=O    ZINC000034566493
CNC(=O)[C@@H](C)N    ZINC000019422287
NCC1(O)CNC1    ZINC000141453331
ON[C@@H]1CCNC1    ZINC000034304251
O[C@H]1CNCCN1    ZINC000059638409
CC[C@@H](N)C(=N)O    ZINC000071621754
N[C@H]1COC[C@@H]1N    ZINC000034241163
N[C@H]1CNC[C@H]1O    ZINC000034449245
N[C@H]1COC[C@H]1N    ZINC000034241159
CNC(=O)CCN    ZINC000019256499
CCNCC(N)=O    ZINC000003075375
CCNC(=O)CN    ZINC000004205454
CNC(=O)[C@H](C)N    ZINC000002560941
NN[C@H]1CCOC1    ZINC000066351474
CNCCC(N)=O    ZINC000019093028
NN[C@H]1C[C@H](O)C1    ZINC000713753970
C1COCCNN1    ZINC000038362810
NN[C@@H]1CCOC1    ZINC000066351473
N[C@@H]1CNC[C@H]1O    ZINC000034413647
CC[C@H](N)C(=N)O    ZINC000071621752
O[C@@H]1CNCCN1    ZINC000059638408
N[C@@H]1COC[C@H]1N    ZINC000034241161
NCC1(N)COC1    ZINC000095644286
NCCCC(N)=O    ZINC000002027378
NN[C@H]1C[C@@H](O)C1    ZINC000713761470
NCCN=C(N)N    ZINC000033605594
CCCCCNN    ZINC000019167149
C[C@H](N)CN(C)C    ZINC000019735137
CC[C@@H](N)CCN    ZINC000005925606
CC(C)[C@@H](N)CN    ZINC000038644415
C[C@H](N)C[C@H](C)N    ZINC000001720436
CCN[C@@H](C)CN    ZINC000050270226
CCN[C@H](C)CN    ZINC000050270227
CN(C)C(C)(C)N    ZINC000034465686
CCC[C@H](N)CN    ZINC000034332851
CCNC[C@@H](C)N    ZINC000034588077
C[C@@H](CN)N(C)C    ZINC000019794303
CCNC[C@H](C)N    ZINC000034588078
C[C@@H](N)CN(C)C    ZINC000019735136
C[C@H](CN)CCN    ZINC000001851596
CC(C)(C)CNN    ZINC000019803176
CC[C@](C)(N)CN    ZINC000035676984
CNC(C)(C)CN    ZINC000039261668
CC(C)CCNN    ZINC000019269551
CCNCCCN    ZINC000001655620
CC(C)[C@H](C)NN    ZINC000019282135
C[C@H](N)CCCN    ZINC000013516659
C[C@@H](N)CCCN    ZINC000013516657
CCN(C)CCN    ZINC000034328145
CC(C)NCCN    ZINC000019366727
CC(C)[C@@H](C)NN    ZINC000019282133
CCCNCCN    ZINC000019365688
CCCNNCC    ZINC000039270569
C[C@H](CN)N(C)C    ZINC000019794304
C[C@@H](CN)CCN    ZINC000003650154
CC[C@H](N)CCN    ZINC000005922895
CC[C@H](CN)NC    ZINC000050269887
CC(C)(CN)CN    ZINC000005356654
CCC(C)(C)NN    ZINC000019170831
CNCCCCN    ZINC000001529509
CCC(CN)CN    ZINC000034305962
CC(C)(N)CCN    ZINC000078724515
CCC(CC)NN    ZINC000019385882
C[C@@H](N)C[C@@H](C)N    ZINC000001720435
C[C@@H](N)C[C@H](C)N    ZINC000001720434
CN(C)CCCN    ZINC000001587811
CCC[C@H](C)NN    ZINC000019275712
NCCCCCN    ZINC000001529253
CNCCN(C)C    ZINC000019279645
CC[C@@](C)(N)CN    ZINC000035676985
CNC[C@@H](C)CN    ZINC000044069531
CCNCCNC    ZINC000019365686
CNC[C@H](C)CN    ZINC000044069534
CC[C@@H](CN)NC    ZINC000050269886
CC[C@H](N)CNC    ZINC000040409146
CCC[C@@H](N)CN    ZINC000034332852
CC(C)[C@H](N)CN    ZINC000038644412
CCC[C@@H](C)NN    ZINC000019275710
CNCCCNC    ZINC000001744499
ClC1=CCNC1    ZINC000204200871
NCC#CCCl    ZINC000002560700
NC(N)=C[N+](=O)[O-]    ZINC000005112587
C[C@@H]1NCCS1    ZINC000002014874
NCC1CSC1    ZINC000071788841
C1CNCSC1    ZINC000088260496
C[C@@H]1CNCS1    ZINC000003609067
C[C@H]1CSCN1    ZINC000078730314
CSC1CNC1    ZINC000054931810
S[C@H]1CCCN1    ZINC000001581717
C[C@@H]1CSCN1    ZINC000078730309
CNC1CSC1    ZINC000076570100
N[C@H]1CCSC1    ZINC000019090218
S[C@@H]1CCCN1    ZINC000031960413
C1CSCCN1    ZINC000001847752
N[C@@H]1CCSC1    ZINC000019090215
C[C@H]1NCCS1    ZINC000002014873
CC1(N)CSC1    ZINC000072194299
SCC1CNC1    ZINC000199470846
C[C@H]1CNCS1    ZINC000003609066
COC(=O)[C@H](C)N    ZINC000034702232
O[C@@H]1CNC[C@H]1O    ZINC000013530557
O[C@H]1CNC[C@@H]1O    ZINC000005157086
CNC1OCCO1    ZINC000012953391
COC(=O)CCN    ZINC000001758783
NC[C@H]1COCO1    ZINC000034732439
CNCC(=O)OC    ZINC000034781262
N[C@H]1COC[C@H]1O    ZINC000037872021
CNCCC(=O)O    ZINC000001841100
C[C@H](N)CC(=O)O    ZINC000002034865
CCNCC(=O)O    ZINC000001532340
CC(=O)OCCN    ZINC000005161331
NCC1(O)COC1    ZINC000074938389
NC1(CO)COC1    ZINC000083267223
O[C@H]1CNCCO1    ZINC000035572085
N[C@@H]1COC[C@@H]1O    ZINC000026474615
C[C@@H](N)CC(=O)O    ZINC000001713399
CN[C@H](C)C(=O)O    ZINC000003874422
N[C@@H]1COC[C@H]1O    ZINC000012957829
NCCCC(=O)O    ZINC000001532620
OCC1(O)CNC1    ZINC000097463358
COC(=O)[C@@H](C)N    ZINC000034702233
NCC(=O)CCO    ZINC000071624739
CN[C@@H](C)C(=O)O    ZINC000000901468
CCOC(=O)CN    ZINC000034800260
C[C@@H](CN)C(=O)O    ZINC000000895531
NCC1OCCO1    ZINC000002512338
CC[C@@H](N)C(=O)O    ZINC000000901329
CC[C@H](N)C(=O)O    ZINC000000901351
CC(C)(N)C(=O)O    ZINC000000901801
N[C@H]1COC[C@@H]1O    ZINC000012957834
O[C@@H]1CNCCO1    ZINC000035572083
NC[C@@H]1COCO1    ZINC000034732441
O[C@@H]1CNC[C@@H]1O    ZINC000018284972
C[C@H](CN)C(=O)O    ZINC000000895587
CNCC(=O)NN    ZINC000036720869
CNNC(=O)NC    ZINC000001734448
C[C@@H](N)C(=N)NO    ZINC000001585051
C[C@H](N)C(=N)NO    ZINC000001585050
NCCNC(N)=O    ZINC000005828709
NCC/C(N)=N/O    ZINC000034744994
NCCC(=O)NN    ZINC000001664629
NC[C@H]1C[C@@H](F)C1    ZINC000103536547
N[C@H]1CC[C@H](F)C1    ZINC000088611431
N[C@@H]1CC[C@H](F)C1    ZINC000077292605
CC(C)=C(F)CN    ZINC000098174951
CC1(N)CC(F)C1    ZINC000201246527
NC[C@H]1CC[C@@H]1F    ZINC000257828304
FC[C@H]1CCNC1    ZINC000059568800
N[C@H]1CCC[C@@H]1F    ZINC000071610650
C[C@@H]1C[C@H](F)CN1    ZINC000107263023
FCCC1CNC1    ZINC000211588786
NCC1(CF)CC1    ZINC000107262837
NC1(CF)CCC1    ZINC000116410484
F[C@@H]1CCCNC1    ZINC000004264639
NCC1(F)CCC1    ZINC000096028929
N[C@@H]1CCC[C@@H]1F    ZINC000066351535
NC[C@@H]1CC[C@H]1F    ZINC000257828302
C[C@]1(CF)CCN1    ZINC000257831007
N[C@H]1CC[C@@H](F)C1    ZINC000066351530
F[C@H]1CCCNC1    ZINC000004264636
NC[C@H]1CC[C@H]1F    ZINC000257828303
C[C@@H]1C[C@@H](F)CN1    ZINC000107263030
NC[C@@H]1CC[C@@H]1F    ZINC000257828305
CCC1(F)CNC1    ZINC000156383063
C[C@]1(F)CCNC1    ZINC000072266346
FC1CCNCC1    ZINC000002506773
N[C@H]1C[C@@H](CF)C1    ZINC000606301348
N[C@@H]1CC[C@@H](F)C1    ZINC000088611430
N[C@H]1CCC[C@H]1F    ZINC000071610648
C[C@H](F)C1CNC1    ZINC000211588607
NCC1CC(F)C1    ZINC000072208879
NC[C@H]1C[C@H](F)C1    ZINC000102145566
CC1(CF)CNC1    ZINC000257815318
C[C@@]1(F)C[C@@H](N)C1    ZINC000145886082
C[C@@]1(F)C[C@H](N)C1    ZINC000306703280
CC[C@H](N)B(O)O    ZINC000220627641
N[C@@H]1CCC[C@H]1F    ZINC000066351534
C[C@@H]1CNC[C@@H]1F    ZINC000107263045
C[Si](C)(C)CN    ZINC000169877467
FC[C@@H]1CCCN1    ZINC000040449172
FC[C@@H]1CCNC1    ZINC000059568799
C[C@@]1(F)CCNC1    ZINC000072266347
CC1(F)CC(N)C1    ZINC000088613768
FC[C@H]1CCCN1    ZINC000040449171
C[C@H](CO)CCN    ZINC000002506653
CO[C@H](C)CCN    ZINC000041042690
CCC[C@H](O)CN    ZINC000001555529
CC(C)OCCN    ZINC000002556906
CNC[C@@H](C)OC    ZINC000013568036
CC[C@H](CN)OC    ZINC000012137835
C[C@@H](O)C[C@H](C)N    ZINC000075517375
CN[C@@H](C)CCO    ZINC000019092110
CN[C@@H](C)COC    ZINC000020041768
CCC[C@@H](O)CN    ZINC000005842254
CC[C@](C)(O)CN    ZINC000011755848
CC[C@H](O)[C@@H](C)N    ZINC000013356340
CNCCCCO    ZINC000002568136
CNC(C)(C)CO    ZINC000000405106
CC[C@@H](N)[C@H](C)O    ZINC000001759061
CC(C)(N)CCO    ZINC000021999608
CC[C@](C)(N)CO    ZINC000012404636
CCOCCNC    ZINC000014628659
COC[C@H](C)CN    ZINC000036678251
C[C@H](O)C(C)(C)N    ZINC000039598833
C[C@H](N)CCCO    ZINC000006020575
C[C@H](N)[C@H](C)CO    ZINC000039244673
CO[C@@H](C)[C@@H](C)N    ZINC000041053949
CC[C@@](C)(N)CO    ZINC000012404635
COCC(C)(C)N    ZINC000005440083
CC[C@H](O)[C@H](C)N    ZINC000013356348
CC(C)[C@H](O)CN    ZINC000026896604
CC[C@@](C)(O)CN    ZINC000011755847
CC[C@H](N)[C@@H](C)O    ZINC000001759057
CC[C@H](N)[C@H](C)O    ZINC000001759060
CCCNCCO    ZINC000002242698
CCNC[C@H](C)O    ZINC000032005324
CC[C@@H](N)COC    ZINC000002563296
CC[C@H](O)CCN    ZINC000034049563
CO[C@H](C)[C@@H](C)N    ZINC000041053947
CNCC[C@H](C)O    ZINC000039245009
CC(C)(CN)CO    ZINC000002527950
CO[C@@H](C)[C@H](C)N    ZINC000041053948
C[C@@H](CO)CCN    ZINC000002506652
CC[C@@H](CN)OC    ZINC000012137834
CC(C)[C@@H](O)CN    ZINC000026896602
CO[C@H](C)[C@H](C)N    ZINC000041053946
C[C@@H](N)C[C@@H](C)O    ZINC000075517376
CN[C@H](C)CCO    ZINC000019092113
CCO[C@H](C)CN    ZINC000012953665
CCNCCOC    ZINC000002516949
CO[C@@H](C)CCN    ZINC000041042689
CCN[C@H](C)CO    ZINC000019092414
C[C@H](N)C(C)(C)O    ZINC000005641336
CCNC[C@@H](C)O    ZINC000032005322
CC[C@H](CN)CO    ZINC000034539084
CC[C@@H](O)[C@H](C)N    ZINC000013356351
CC[C@@H](O)CCN    ZINC000034049564
C[C@@H](CO)[C@H](C)N    ZINC000039244672
NCCCCCO    ZINC000001841184
COCC[C@H](C)N    ZINC000020429247
C[C@@H](N)[C@@H](C)CO    ZINC000039244671
C[C@@H](O)C(C)(C)N    ZINC000039598835
C[C@@H](CN)CCO    ZINC000062152668
CC[C@H](N)COC    ZINC000005923017
CCOCCCN    ZINC000001586439
C[C@H](CN)CCO    ZINC000062152667
C[C@H](N)C[C@H](C)O    ZINC000075517379
CC[C@@H](O)[C@@H](C)N    ZINC000013356344
CC[C@@H](O)CNC    ZINC000034115108
C[C@@H](O)CCCN    ZINC000019674933
CNCC[C@@H](C)O    ZINC000039245010
CCOC[C@@H](C)N    ZINC000019735451
CCO[C@@H](C)CN    ZINC000012953661
CC[C@@H](CN)CO    ZINC000034539083
CCC[C@@H](N)CO    ZINC000000403945
CCOC[C@H](C)N    ZINC000019735452
CCNCCCO    ZINC000020188311
CC[C@@H](CO)NC    ZINC000005922975
CN[C@H](C)COC    ZINC000020041771
C[C@@H](N)CCCO    ZINC000001587835
CC[C@@H](N)[C@@H](C)O    ZINC000001759058
COCC[C@@H](C)N    ZINC000020429246
CNC[C@H](C)OC    ZINC000013568037
COC[C@@H](C)CN    ZINC000036678250
CNCCCOC    ZINC000019091107
CC(C)[C@H](N)CO    ZINC000000392015
C[C@H](O)CCCN    ZINC000019674935
CCC[C@H](N)CO    ZINC000000403944
CC[C@H](CO)NC    ZINC000005925700
CC(C)(O)CCN    ZINC000026896713
CCCOCCN    ZINC000002563311
C[C@@H](N)C[C@H](C)O    ZINC000075517384
C[C@@H](N)C(C)(C)O    ZINC000001673158
C[C@@H](N)[C@H](C)CO    ZINC000033961343
CCN[C@@H](C)CO    ZINC000019092411
CC(C)NCCO    ZINC000001587830
CNCC(C)(C)O    ZINC000032005327
COC(C)(C)CN    ZINC000012953557
CC(C)[C@@H](N)CO    ZINC000000392016
COCCCCN    ZINC000002575221
CN(C)CCNN    ZINC000019168470
NCCNCCN    ZINC000019230152
NCCCC(N)N    ZINC000104585066
NCC(CN)CN    ZINC000038482031
C[N+](C)(C)CCN    ZINC000004714898
N[C](CO)C(=O)O    ZINC001560411677
NNC1CSC1    ZINC000091692968
NCCC(N)=S    ZINC000044236428
C[C@H](N)C(N)=S    ZINC000044670715
C[C@@H](N)C(N)=S    ZINC000068577637
CC(C)N[N+](=O)[O-]    ZINC000001668640
CNNCC(=O)O    ZINC000079670516
C[C@@H](N)C(=O)NO    ZINC000003997605
NC[C@H](N)C(=O)O    ZINC000019363628
NCCC(=O)NO    ZINC000004507478
NC[C@H](O)C(N)=O    ZINC000059217626
C[C@H](N)C(=O)NO    ZINC000003997604
N=C(O)[C@@H](N)CO    ZINC000094437874
CN(O)C(=O)CN    ZINC000005463736
CCCN[N+](=O)[O-]    ZINC000001668639
NCCOC(N)=O    ZINC000026959608
COC(=O)CNN    ZINC000019167160
NC[C@@H](O)C(N)=O    ZINC000059217628
CNNC(=O)OC    ZINC000001766230
N=C(O)[C@H](N)CO    ZINC000094437875
NC[C@@H](N)C(=O)O    ZINC000019363627
N[C@@H]1CNC[C@@H]1F    ZINC000034329810
NN[C@H]1C[C@H](F)C1    ZINC000713795685
N[C@@H]1CNC[C@H]1F    ZINC000034329808
NN[C@H]1C[C@@H](F)C1    ZINC000713754776
N[C@H]1CNC[C@@H]1F    ZINC000034329809
NCC1(F)CNC1    ZINC000261508684
N[C@H]1CNC[C@H]1F    ZINC000034329807
CONCCCN    ZINC000096577868
CC[C@H](O)CNN    ZINC000019168215
NCCCCNO    ZINC000064624866
CON(C)CCN    ZINC000020441336
CCC(N)(N)CO    ZINC000138144741
C[C@@H](CCO)NN    ZINC000060186436
NCCNCCO    ZINC000006021259
C[C@@H](O)[C@@H](N)CN    ZINC000097898280
CNC[C@@H](O)CN    ZINC000034165484
NC[C@@H](N)CCO    ZINC000034283507
NNCCCCO    ZINC000036455515
COC[C@@H](N)CN    ZINC000034426551
NCCOCCN    ZINC000001587409
C[C@H](O)[C@@H](N)CN    ZINC000097100469
CC(C)(O)CNN    ZINC000037693458
CC[C@@H](O)CNN    ZINC000019168218
CC(C)(N)CON    ZINC000077252534
COC(CN)CN    ZINC000066033380
CCOCCNN    ZINC000019171869
C[C@H](O)[C@H](N)CN    ZINC000097100467
C[C@@H](O)[C@H](N)CN    ZINC000097100468
CNC[C@H](O)CN    ZINC000034165483
COCCCNN    ZINC000037753623
COC[C@H](N)CN    ZINC000034426550
NC[C@H](N)CCO    ZINC000034283508
C/C(Cl)=C/CN    ZINC000002508704
NC/C=C\CCl    ZINC000004721345
Cl[C@@H]1CCNC1    ZINC000039642515
C=C(Cl)CNC    ZINC000059015938
Cl[C@H]1CCNC1    ZINC000039642516
ClCC1CNC1    ZINC000306460463
NC/C=C/CCl    ZINC000001682521
CC1(Cl)CNC1    ZINC000953002104
N[C@H](CO)C(=O)O    ZINC000000895342
NCC(=O)OCO    ZINC000091352911
O=C(O)CNCO    ZINC000022007723
N[C@@H](CO)C(=O)O    ZINC000000895034
NC[C@@H](O)C(=O)O    ZINC000002034713
NC[C@H](O)C(=O)O    ZINC000002034711
CNNC(N)=S    ZINC000033753907
NC(N)C[N+](=O)[O-]    ZINC000140902902
O[C@@H]1CNC[C@@H]1F    ZINC000084239379
CCSCCN    ZINC000002146714
CNCCSC    ZINC000005741665
N[C@H]1COC[C@@H]1F    ZINC000107257537
OC1(CF)CNC1    ZINC000606300585
O[C@@H]1CNC[C@H]1F    ZINC000084239373
NC1(CF)COC1    ZINC000257844533
NCC1(F)COC1    ZINC000095630815
CSCCCN    ZINC000001529637
O[C@H]1CNC[C@@H]1F    ZINC000084239375
O[C@H]1CNC[C@H]1F    ZINC000084239369
CC(C)(S)CN    ZINC000004773093
CSC[C@@H](C)N    ZINC000038855755
OCC1(F)CNC1    ZINC000066351413
N[C@@H]1COC[C@@H]1F    ZINC000107257541
NCCCCS    ZINC000005178707
CSC[C@H](C)N    ZINC000038855753
CNC(CO)CO    ZINC000078730394
COC(CN)OC    ZINC000001699265
NCC[C@H](O)CO    ZINC000034273813
NCC[C@@H](O)CO    ZINC000034273814
C[C@@H](O)[C@H](O)CN    ZINC000090733477
C[C@@H](O)[C@@H](O)CN    ZINC000115305187
OCCNCCO    ZINC000005975487
COC[C@H](O)CN    ZINC000002263861
C[C@](O)(CN)CO    ZINC000088189535
CC(N)(CO)CO    ZINC000000967755
C[C@@H](O)[C@@H](N)CO    ZINC000002237183
CO[C@H](CN)CO    ZINC000082164274
CNC[C@H](O)CO    ZINC000002572186
COC[C@@H](N)CO    ZINC000021984469
C[C@@H](O)[C@H](N)CO    ZINC000002436826
C[C@@](O)(CN)CO    ZINC000088189534
CO[C@@H](CN)CO    ZINC000082164272
CNC[C@@H](O)CO    ZINC000004283843
N[C@H](CO)CCO    ZINC000012506566
NCCOCCO    ZINC000001760798
C[C@H](O)[C@H](N)CO    ZINC000002567642
C[C@H](O)[C@@H](N)CO    ZINC000002562465
COC[C@H](N)CO    ZINC000026896689
N[C@@H](CO)CCO    ZINC000034273815
C[C@H](O)[C@@H](O)CN    ZINC000115305188
COC[C@@H](O)CN    ZINC000002263862
C[C@H](O)[C@H](O)CN    ZINC000115305191
NCC(CO)CO    ZINC000034380540
CC(C)(F)CCN    ZINC000107114289
NCCCCCF    ZINC000001846027
CNCC(C)(C)F    ZINC000096028944
CC(C)[C@@H](N)CF    ZINC000107263087
CC(C)NCCF    ZINC000087774533
CC(C)[C@H](N)CF    ZINC000104648181
CCC[C@H](N)CF    ZINC000104598315
CCC[C@@H](N)CF    ZINC000211901277
O=[N+]([O-])NCCO    ZINC000065748091
NCCO[N+](=O)[O-]    ZINC000004214825
CC[C@@H](CF)NN    ZINC000074942266
NCC[C@H](F)CN    ZINC000005113457
CC[C@H](CF)NN    ZINC000074942268
NCC[C@@H](F)CN    ZINC000005113467
NCCC(=O)Cl    ZINC000034408077
COC(=O)[C@@H](N)F    ZINC000256050800
C[S@@](=O)CCN    ZINC000004299028
NC[C@H](F)C(=O)O    ZINC000002040271
N[C@@H](CF)C(=O)O    ZINC000002008697
COC(=O)[C@H](N)F    ZINC000256050799
NC[C@@H](F)C(=O)O    ZINC000002040272
C[S@](=O)CCN    ZINC000002585631
C[C@](N)(F)C(=O)O    ZINC000064219869
N[C@H](CF)C(=O)O    ZINC000001529483
C[C@H](N)CCCl    ZINC000044410569
C[C@@H]1NCC1(F)F    ZINC000306965635
FC(F)[C@H]1CCN1    ZINC000238856889
NC[C@H]1CC1(F)F    ZINC000068577141
F[C@H]1CNC[C@@H]1F    ZINC000051951732
FC1(F)CCNC1    ZINC000019735230
N[C@@H]1CCC1(F)F    ZINC000057219011
C[C@]1(N)CC1(F)F    ZINC000034347236
NC1(C(F)F)CC1    ZINC000211590280
CNC=C(C#N)C#N    ZINC000104585499
NC[C@@H]1CC1(F)F    ZINC000068577143
C[C@@H](Cl)[C@H](C)N    ZINC000001730557
C[C@H]1NCC1(F)F    ZINC000306965633
C[C@H](CN)CCl    ZINC000044249079
C[C@H](N)[C@H](C)Cl    ZINC000001730559
C[C@@H](N)CCCl    ZINC000044410572
C[C@@H](N)[C@@H](C)Cl    ZINC000001730558
C[C@@H](CN)CCl    ZINC000044249076
CNCCCCl    ZINC000002516953
FCC1(F)CNC1    ZINC000097758349
NC1CC(F)(F)C1    ZINC000038540879
C[C@@H](N)[C@H](C)Cl    ZINC000001730560
CCNCCCl    ZINC000001587865
F[C@@H]1CNC[C@@H]1F    ZINC000051951730
F[C@@H]1CNC[C@H]1F    ZINC000051951731
C[C@@]1(N)CC1(F)F    ZINC000034347237
FC(F)C1CNC1    ZINC000078210790
N#CC1(C#N)CNC1    ZINC000616567967
FC(F)[C@@H]1CCN1    ZINC000238856890
NCCCCCl    ZINC000039269899
CC(C)(N)CCl    ZINC000001648381
N[C@H]1CCC1(F)F    ZINC000057219012
COC[C@H](F)CN    ZINC000107258198
NCCOCCF    ZINC000082703690
C#CC12CC(C1)CN2    ZINC000667448213
COC[C@@H](F)CN    ZINC000107258201
CNC[C@H](O)CF    ZINC000104608600
CNC[C@@H](O)CF    ZINC000104608602
N[C@@H](CO)CCF    ZINC000079366974
NCc1ccccc1    ZINC000006096244
N[C@H](CO)CCF    ZINC000079366970
C#CCC(N)CC#C    ZINC000060206234
C#CCNCC#CC    ZINC000051662780
NC[C](O)CCl    ZINC001560410041
N#C/C(N)=C(/N)C#N    ZINC000096034860
N#CC(C#N)=C(N)N    ZINC000002566799
N#C/C(N)=C(\N)C#N    ZINC000002039806
N#CC(C#N)=CNN    ZINC000001708045
N#C[C@]12C[C@@H]1CNC2    ZINC000143414751
N#C[C@@]12C[C@H]1CNC2    ZINC000143414939
N#C[C@]12C[C@H]1CNC2    ZINC000143415130
N#C[C@H]1NC[C@H]2C[C@@H]21    ZINC000101642156
NCc1ccccn1    ZINC000000011050
N#C[C@H]1NC[C@@H]2C[C@@H]21    ZINC000101642160
NCc1ccncc1    ZINC000000158598
N#CC12CC(N)(C1)C2    ZINC000307626802
N#C[C@@]12C[C@@H]1CNC2    ZINC000143414571
N#C[C@@H]1NC[C@H]2C[C@@H]21    ZINC000101642155
N#C[C@@H]1NC[C@@H]2C[C@@H]21    ZINC000039408673
NCc1cccnc1    ZINC000000001944
N#CC1=CCNCC1    ZINC000088613649
N#CC1=C(N)CCC1    ZINC000000406418
N#C[C@@H]1NC[C@H]2C[C@H]21    ZINC000039408671
C#CCNCCC#N    ZINC000034883364
N#C[C@@H]1NC[C@@H]2C[C@H]21    ZINC000103525752
CS(=O)(=O)CN    ZINC000069714749
NCC[S@@](=O)O    ZINC000003995571
NC[C@H](O)CCl    ZINC000005131776
NCC[P@@H](=O)O    ZINC000013351969
NC[C@@H](O)CCl    ZINC000005131931
NCc1ccnnc1    ZINC000020417407
NCc1ncccn1    ZINC000002529093
NCc1ccncn1    ZINC000015635700
C=C1N=CC=C(N)N1    ZINC000039052335
c1[nH]nc2c1CNC2    ZINC000020441133
N#CC=C1NCCN1    ZINC000032302128
c1nc2c([nH]1)CNC2    ZINC000039132594
NCc1cnccn1    ZINC000001686590
NCc1cccnn1    ZINC000002548441
NCc1cncnc1    ZINC000006667028
C[C@@H](CN)C(F)F    ZINC000211591464
FCCNCCF    ZINC000001698809
C[C@@H](F)[C@H](F)CN    ZINC001772820938
C[C@@H](N)C(C)(F)F    ZINC000107257928
CCNCC(F)F    ZINC000036947811
NCCCC(F)F    ZINC000002547827
C[C@H](CN)C(F)F    ZINC000211591543
C[C@H](N)C(C)(F)F    ZINC000107257926
C[C@@H](F)[C@@H](F)CN    ZINC001772820937
CC(F)(F)CCN    ZINC000107256007
CCC(F)(F)CN    ZINC000074942231
CC(C)(N)C(F)F    ZINC000087688187
C1=C[C@H]2CC[C@H]1CN2    ZINC000104589000
C#CC[C@H]1CCNC1    ZINC000116405802
N[C@@H]1C[C@@H]2C=C[C@@H]1C2    ZINC000100648980
C#C[C@H]1CCCCN1    ZINC000072230694
N[C@@H]1C[C@H]2C=C[C@H]1C2    ZINC000102205425
C#CCNCC1CC1    ZINC000037118231
N[C@H]1C[C@H]2C=C[C@@H]1C2    ZINC000034802286
N[C@@H]1C2[C@@H]3CC1C[C@H]23    ZINC000142579498
C#CC[C@@H]1CCNC1    ZINC000116405799
C1=C[C@H]2CC[C@@H](C1)N2    ZINC000005134490
N[C@H]1C2[C@@H]3CC1C[C@H]23    ZINC000104566081
C=CCNCC#CC    ZINC000002509944
N[C@H]1C[C@H]2C=C[C@H]1C2    ZINC000102205428
C=C/C(C)=C/C=C/N    ZINC001240830130
C1=C[C@H]2CCC[C@H]1N2    ZINC000104631678
C#CCC1(N)CCC1    ZINC000575524963
C#CCNC1CCC1    ZINC000044479819
C1=C[C@@H]2CC[C@@H](C1)N2    ZINC000100460640
C#C[C@H]1CCCNC1    ZINC000075824263
C1=CCC2(CNC2)C1    ZINC000237993212
C#CC1(N)CCCC1    ZINC000032501209
C#C[C@@H]1CCCCN1    ZINC000072230693
N[C@H]1C[C@@H]2C=C[C@@H]1C2    ZINC000100648978
C#C[C@@H]1CCCNC1    ZINC000075824262
C1=C[C@@H]2CC[C@H](C1)N2    ZINC000005134683
C1=C[C@H]2CC[C@H](C1)N2    ZINC000100460629
N[C@@H]1C[C@H]2C=C[C@@H]1C2    ZINC000034802288
C#CC1CCNCC1    ZINC000033798493
CC1=C(F)[N]C=C=C1    ZINC000328579074
N#CC1=C(N)OCC1    ZINC000039118336
NCC(F)(F)CN    ZINC000091305520
[N]=C=C1CNCCN1    ZINC001560406730
C[C@H]1CNC[C@@H]1C#N    ZINC000090399656
Cn1cccc1CN    ZINC000000158567
C[C@H](C#N)NC1CC1    ZINC000020177391
C[C@@]1(C#N)CCNC1    ZINC000091691272
CN[C@@H](C#N)C1CC1    ZINC000041047329
N#CCC1(CN)CC1    ZINC000083853460
N#C[C@@H]1CCC[C@@H]1N    ZINC000013347712
N#C[C@@H]1CC[C@@H](N)C1    ZINC000082411848
CN[C@H](C#N)C1CC1    ZINC000041047330
N#CCNCC1CC1    ZINC000020037499
C=CCNCCC#N    ZINC000001672494
Cn1ccc(CN)c1    ZINC000071495172
N#CCC1(N)CCC1    ZINC000261288890
NCC1=CNCC=C1    ZINC000001703992
N#C[C@@H]1CCCNC1    ZINC000005849353
N#C[C@@H]1CCCCN1    ZINC000021983044
Cc1ccc(CN)[nH]1    ZINC000083267244
CCC1(C#N)CNC1    ZINC000088189794
N#CC1(CN)CCC1    ZINC000082631293
N#C[C@H]1CCCCN1    ZINC000025282772
C[C@H](N)c1ccc[nH]1    ZINC000011848727
C[C@@H]1CNC[C@H]1C#N    ZINC000090399659
N#CC[C@H]1CCNC1    ZINC000084233197
N#C[C@H]1CCCNC1    ZINC000005848477
C[C@@H]1CNC[C@@H]1C#N    ZINC000090399653
C[C@H]1CNC[C@H]1C#N    ZINC000090399665
C[C@H](N)c1cc[nH]c1    ZINC000078405732
C[C@]1(C#N)CCNC1    ZINC000091691269
N#CNC1CCCC1    ZINC000052832008
C[C@@H](N)c1cc[nH]c1    ZINC000078405736
N#CC[C@@H]1CCNC1    ZINC000084233194
CNCc1ccc[nH]1    ZINC000011920631
CC1(C)C[C@@]1(N)C#N    ZINC000104557011
C[C@@H](N)c1ccc[nH]1    ZINC000011848726
NCCn1cccc1    ZINC000002571286
N#C[C@@H]1CC[C@H](N)C1    ZINC000082411847
C1NCC2=C1CNC2    ZINC000034496577
N#C[C@H]1CCC[C@H]1N    ZINC000013347700
NCCc1ccc[nH]1    ZINC000039647756
C[C@@](N)(C#N)C1CC1    ZINC000019230042
N#CC1CCNCC1    ZINC000004290653
N#C[C@H]1CC[C@@H](N)C1    ZINC000082411850
N#CCCC1CNC1    ZINC000221686081
CNC1(C#N)CCC1    ZINC000037466217
N#CCCNC1CC1    ZINC000002528051
C[C@](N)(C#N)C1CC1    ZINC000019230044
N#C[C@@H]1CCC[C@H]1N    ZINC000013347704
CC1(C)C[C@]1(N)C#N    ZINC000104557007
N#CC1(N)CCCC1    ZINC000019230088
N#C[C@H]1CCC[C@@H]1N    ZINC000013347708
N#C[C@H]1CC[C@H](N)C1    ZINC000082411849
C[C@@H](C#N)NC1CC1    ZINC000020177394
CC1(C)[C]2CNC[C@H]21    ZINC001560411752
NCS(=O)(=O)O    ZINC000008034708
NCP(=O)(O)O    ZINC000008418339
N[C@H]1N=CC=NC1=O    ZINC000039778425
N[C@@H]1C=NC=NC1=O    ZINC000085346358
N#C/C(=C/N)C(N)=O    ZINC000104340307
N[C@H]1C=NC=NC1=O    ZINC000085346361
N[C@@H]1N=CC=NC1=O    ZINC000039778426
N#C/C(=C\N)C(N)=O    ZINC000017286555
C=C(N)C(=O)NC#N    ZINC000165964700
NC[C@@H](O)C(F)F    ZINC000053648388
NCC(F)(F)CO    ZINC000088189518
NC[C@H](O)C(F)F    ZINC000053648387
NCCOC(F)F    ZINC000164471093
O=C1[C@H]2C[C@H]1CNC2    ZINC000100770334
O=C1C[C@H]2C[C@@H]1CN2    ZINC000104694008
O=C1CC2(CNC2)C1    ZINC000095644161
C#CCC1(O)CNC1    ZINC000084351712
Cc1occc1CN    ZINC000012370515
Cc1ccoc1CN    ZINC000012370519
O=C1C[C@H]2C[C@H]1CN2    ZINC000104694004
CNCc1ccoc1    ZINC000015202745
C[C@@H](N)c1ccco1    ZINC000002545009
C#C[C@@H]1COCCN1    ZINC000144729108
N[C@@H]1C[C@H]2C=C[C@H]1O2    ZINC000104596147
C#CCOC1CNC1    ZINC000042769748
O=C1[C@@H]2C[C@@H]1CNC2    ZINC000100770324
Cc1coc(CN)c1    ZINC000034344951
O=C1[C@@H]2C[C@H]1CNC2    ZINC000085398462
NCCc1ccco1    ZINC000000873698
CC(=O)C=C1CNC1    ZINC000039067710
Cc1cc(CN)co1    ZINC000082828811
Cc1ccc(CN)o1    ZINC000000395597
NC1=CC(=O)CCC1    ZINC000018200963
NCCc1ccoc1    ZINC000034727738
C[C@H](N)c1ccco1    ZINC000003705339
NC1=CC=C(CO)C1    ZINC001560405410
C#CC1(O)CC(N)C1    ZINC000087652899
N[C@H]1C[C@H]2C=C[C@H]1O2    ZINC000141298989
C#C[C@H]1COCCN1    ZINC000144729315
CNCc1ccco1    ZINC000000394385
O=C1C[C@H]2CN[C@H]1C2    ZINC000114566075
C[C@H](N)c1ccoc1    ZINC000036447718
C[C@@H](N)c1ccoc1    ZINC000036447719
NCCc1cnc[nH]1    ZINC000000388081
NCCc1ncc[nH]1    ZINC000020594000
Cc1c[nH]nc1CN    ZINC000082411833
C[C@H](N)c1ncc[nH]1    ZINC000035255571
CN(C)/C(N)=C\C#N    ZINC000211228377
C[C@H](N)c1c[nH]cn1    ZINC000039132791
Cc1n[nH]cc1CN    ZINC000005625813
C[C@@H](N)c1ncc[nH]1    ZINC000035255572
C/C=N\NCCC#N    ZINC000005496996
Cc1c[nH]c(CN)n1    ZINC000019093454
C/C=N/NCCC#N    ZINC000005566367
Cc1cc(CN)[nH]n1    ZINC000004992728
CNCc1c[nH]cn1    ZINC000054762812
N#C[C@]1(N)CCNC1    ZINC000104585868
N#CN1CCNCC1    ZINC000104631022
CNCc1cn[nH]c1    ZINC000040932307
NCCc1cc[nH]n1    ZINC000000001028
CN(C)/C(N)=C/C#N    ZINC000075518169
Cn1nccc1CN    ZINC000002559428
C[C@@H](N)c1cc[nH]n1    ZINC000012481564
Cn1cnc(CN)c1    ZINC000004262660
NCCc1cn[nH]c1    ZINC000004992632
NCCn1cccn1    ZINC000000873902
C[C@@H](N)c1cn[nH]c1    ZINC000054741684
C1CC2(CCN1)N=N2    ZINC000224904047
N#C[C@@H]1CNCCN1    ZINC000033966373
Cn1cc(CN)cn1    ZINC000000032356
C[C@H](N)c1cc[nH]n1    ZINC000012481570
CNCc1ccn[nH]1    ZINC000012394703
Cn1ccc(CN)n1    ZINC000002559427
C[C@@H](N)c1c[nH]cn1    ZINC000039132792
NCCn1ccnc1    ZINC000001563631
Cc1nc(CN)c[nH]1    ZINC000020441502
Cn1ccnc1CN    ZINC000006658087
CNCc1ncc[nH]1    ZINC000022861350
N#C[C@@]1(N)CCNC1    ZINC000104585870
Cn1cncc1CN    ZINC000004262677
C[C@H](N)c1cn[nH]c1    ZINC000054741683
Cc1[nH]cnc1CN    ZINC000054793415
N#C[C@H]1CNCCN1    ZINC000033966374
C1NCC12CCCC2    ZINC000020368934
N[C@@H]1C[C@H]2CC[C@@H]1C2    ZINC000001575593
NCC1=CCCCC1    ZINC000005133568
C[C@@]12CC[C@@H](CN1)C2    ZINC000115696405
C1CC2(C1)CCCN2    ZINC000083267246
C(C1CC1)C1CNC1    ZINC000051690860
NC1CCC=CCC1    ZINC000039118442
C=CC[C@H]1CCNC1    ZINC000134978569
CC1(C)[C@@H]2CNC[C@@H]21    ZINC000068577535
N[C@@]12C[C@H]1CCCC2    ZINC000211960951
CC(C)[C@H]1C=CCN1    ZINC000019093129
N[C@H]1CC[C@@H]1C1CC1    ZINC000087935583
C=C1CCC(N)CC1    ZINC000045817122
C[C@@H]1C=CC[C@H](C)N1    ZINC000033802589
C/C(=C\CN)C1CC1    ZINC000064874381
C1CC1[C@H]1CCNC1    ZINC000051690994
NC[C@@H]1C[C@@H]1C1CC1    ZINC000054587171
CC1=C[C@H](C)CNC1    ZINC000104705526
CC(C)[C@@H]1C=CCN1    ZINC000019093131
N[C@@H]1CC[C@@H]2C[C@H]2C1    ZINC000257621696
C=C[C@H]1CCCNC1    ZINC000020216986
C[C@@H]1CCC12CNC2    ZINC000204365723
C[C@@H]1CNC2(CC2)C1    ZINC000095835751
C1C[C@H]2CCC[C@H]1N2    ZINC000100060105
C1N[C@H]2CCCC[C@H]12    ZINC000020596525
N[C@@H]1C[C@H]2CCC[C@@H]12    ZINC000088184561
C[C@@H]1CC=C[C@H](C)N1    ZINC000033802586
N[C@@H]1CC[C@H]1C1CC1    ZINC000087935584
C#CCN[C@H](C)CC    ZINC000001685524
NCC1(C2CC2)CC1    ZINC000082828815
CC[C@@]12C[C@@H]1CNC2    ZINC000204516150
C=C(C)[C@@H]1CCCN1    ZINC000072207955
C=CC[C@@H]1CCNC1    ZINC000134978550
NC[C@@H]1C[C@H]2C[C@H]2C1    ZINC000165531643
C1CC(C2CNC2)C1    ZINC000095835380
N[C@H]1CCC12CCC2    ZINC000020418268
CC1(C)[C@H]2CNC[C@@H]21    ZINC000100040041
CN[C@@H]1C[C@H]2C[C@H]2C1    ZINC000250698768
C[C@H]1CCC12CNC2    ZINC000204365740
CC/C=C\C1(N)CC1    ZINC000090372559
C[C@]12C[C@@H]1CNCC2    ZINC000103528763
C[C@@]1(C2CC2)C[C@@H]1N    ZINC000052126203
NC12CCC(CC1)C2    ZINC000001720138
N[C@H]1CC12CCCC2    ZINC000052126032
CNCC12CC(C1)C2    ZINC000257956890
C#C[C@H](N)C(C)(C)C    ZINC000078724383
C=CC[C@H]1CCCN1    ZINC000038292445
C1C[C@@H]2CCN[C@@H]2C1    ZINC000039220730
C1C[C@H]2C[C@@H]1CNC2    ZINC000039205819
C#CCN[C@@H](C)CC    ZINC000006412293
NC1C2CCC1CC2    ZINC000075518195
N[C@H]1[C@@H]2CCCC[C@H]12    ZINC000104566990
NC[C@@H]1C[C@H]1C1CC1    ZINC000054587169
C1N[C@@H]2C[C@@H]1CCC2    ZINC000100140368
C#CC(N)(CC)CC    ZINC000002567982
C#C[C@@H](N)C(C)(C)C    ZINC000078724381
C#CCNCC(C)C    ZINC000002522934
C[C@H]1CNC2(CC2)C1    ZINC000095835749
NC12CC(C1)CCC2    ZINC000196604140
C[C@@H]1C[C@H]1[C@@H]1C[C@H]1N    ZINC000642882278
C1CC2(CCCC2)N1    ZINC000040449033
NC[C@H]1C[C@@H]1C1CC1    ZINC000054587167
C[C@]1(C2CC2)C[C@@H]1N    ZINC000052126202
NC[C@H]1C[C@H]1C1CC1    ZINC000054587165
NCC1C[C@H]2C[C@@H]2C1    ZINC000106562053
C[C@@]1(N)CC=CCC1    ZINC000039118459
N[C@@H]1CCCC12CC2    ZINC000082411820
C1C[C@H]2C[C@H]1CNC2    ZINC000100300396
N[C@]12C[C@@H]1CCCC2    ZINC000211960890
CC1CC2(CNC2)C1    ZINC000096509279
NC[C@@H]1CC=CCC1    ZINC000020083468
C1CC1[C@@H]1CCNC1    ZINC000051690992
C1CC1NC1CCC1    ZINC000040447849
N[C@@H]1C[C@@H]2CCC[C@H]12    ZINC000250998454
C=C(C)[C@H]1CCCN1    ZINC000072207956
C[C@H]1C=CC[C@H](C)N1    ZINC000033802587
NCCC1=CCCC1    ZINC000075518215
NC1(CC2CC2)CC1    ZINC000082411822
C1CC2(C1)CCNC2    ZINC000036532663
C1CC1[C@@H]1CCCN1    ZINC000019406534
C1C[C@H]2CNC[C@@H]2C1    ZINC000005134712
NC(C1CC1)C1CC1    ZINC000005188278
CCC[C@@H]1C=CCN1    ZINC000019093043
CC(C)(C)C#CCN    ZINC000095725455
C1C[C@H]2CNC[C@H]2C1    ZINC000005134521
NC1[C@@H]2CCCC[C@@H]12    ZINC000100492575
C(NC1CC1)C1CC1    ZINC000036947968
CCNC12CC(C1)C2    ZINC000953018526
N[C@@H]1CC[C@@H]2C[C@@H]2C1    ZINC000104637848
CC1(C2(N)CC2)CC1    ZINC000087553944
N[C@@H]1C[C@@H]2CCC[C@@H]12    ZINC000088184563
C=C[C@H]1CCCCN1    ZINC000020216982
CC/C=C/C1(N)CC1    ZINC000083310092
N[C@H]1C[C@@H]2CC[C@@H]1C2    ZINC000100076889
C=C[C@@H]1CCCNC1    ZINC000020216985
C=CCC(N)CC=C    ZINC000039291098
N[C@@H]1C[C@@H]2CC[C@H]1C2    ZINC000003096511
C=C1CCCNCC1    ZINC000104628804
C1N[C@H]2C[C@@H]1CCC2    ZINC000032215039
C1CC([C@H]2CCN2)C1    ZINC000082707478
NCC12CC(C1)CC2    ZINC000329780374
N[C@@]12C[C@@H]1CCCC2    ZINC000104639430
C[C@@]1(C2CC2)C[C@H]1N    ZINC000052126205
C1N[C@@H]2CCCC[C@@H]12    ZINC000020596524
N[C@@H]1CC[C@H]2C[C@H]2C1    ZINC000033875515
C1CC12CCNCC2    ZINC000020418012
NC1(C2CC2)CCC1    ZINC000082828814
NC1[C@@H]2CCCC[C@H]12    ZINC000014000268
CC[C@@]12C[C@H]1CNC2    ZINC000204516182
N[C@@H]1CC12CCCC2    ZINC000052126033
C=CCNCC1CC1    ZINC000037118232
C1C[C@H]2CCN[C@H]2C1    ZINC000039220735
C/C=C(\C)C1(N)CC1    ZINC000090628666
C[C@]1(N)CC=CCC1    ZINC000039118461
C1C[C@@H]2CCC[C@H]1N2    ZINC000005134515
CN[C@H]1C[C@H]2C[C@H]2C1    ZINC001167890379
N[C@@H]1CC[C@H]2C[C@@H]2C1    ZINC000101153464
C/C=C/[C@H]1CCCN1    ZINC000072208563
C1CC12CCCCN2    ZINC000019091593
NC1[C@H]2CCCC[C@H]12    ZINC000100492577
NC1(C2CCC2)CC1    ZINC000083136426
CC[C@]12C[C@H]1CNC2    ZINC000204516201
C[C@@H]1C=CC[C@@H](C)N1    ZINC000033802588
C/C=C(/C)C1(N)CC1    ZINC000090628667
C1N[C@@H]2CCCC[C@H]12    ZINC000020596526
N[C@@H]1CCC[C@H]2C[C@@H]21    ZINC000100461605
CC1=CC[C@@H](C)NC1    ZINC000104628779
C[C@]1(C2CC2)C[C@H]1N    ZINC000052126204
N[C@@H]1C[C@H]2CCC[C@H]12    ZINC000250998452
N[C@@H]1CCC[C@@H]2C[C@@H]21    ZINC000033875509
C1CC([C@@H]2CCN2)C1    ZINC000082707477
NC[C@H]1CC=CCC1    ZINC000020083465
C1C[C@@H]2CCN[C@H]2C1    ZINC000039220733
C1C[C@H]2NCC[C@@H]2C1    ZINC000039220732
N[C@@H]1CCC[C@H]2C[C@H]21    ZINC000033875511
C1C[C@@H]2CCC[C@@H]1N2    ZINC000100060100
N[C@]12C[C@H]1CCCC2    ZINC000211961019
C[C@@]12C[C@H]1CNCC2    ZINC000103528758
CC1=C(C)CNCC1    ZINC000034596308
N[C@H]1C[C@@H]2CC[C@H]1C2    ZINC000002534417
NC[C@H]1CC12CCC2    ZINC000082828824
N[C@H]1C[C@H]2CC[C@@H]1C2    ZINC000002555279
CC[C@]12C[C@@H]1CNC2    ZINC000204516163
CC1=CC[C@H](C)NC1    ZINC000104628783
C1NC12CCCCC2    ZINC000001728235
C=CC1CCNCC1    ZINC000005852172
C=CC[C@@H]1CCCN1    ZINC000038292444
CC1(C)[C@@H]2CNC[C@H]21    ZINC000100040045
N[C@H]1CC[C@H]1C1CC1    ZINC000087935582
C/C=C/[C@@H]1CCCN1    ZINC000072208562
C1N[C@@H]2C[C@H]1CCC2    ZINC000032215037
CCC[C@H]1C=CCN1    ZINC000019093041
C=C[C@@H]1CCCCN1    ZINC000020216981
NC[C@@H]1CC12CCC2    ZINC000082828825
N[C@H]1C[C@H]2CC[C@H]1C2    ZINC000100059847
C1N[C@H]2CCCC[C@@H]12    ZINC000020596523
NCCC12CC(C1)C2    ZINC000585669987
C[C@@]12C[C@@H]1CNCC2    ZINC000095707879
NC1CC2CC(C2)C1    ZINC000145059610
C1N[C@H]2C[C@H]1CCC2    ZINC000100140361
N[C@@H]1CCC[C@@H]2C[C@H]21    ZINC000100461608
N[C@@H]1C[C@H]2CC[C@H]1C2    ZINC000100801240
C1C[C@@H]2CNC[C@H]2C1    ZINC000005134522
C1CC2CCC1CN2    ZINC000002040895
NC1CC2(CCC2)C1    ZINC000066054791
CC/C=C1/CCNC1    ZINC000086882264
CC=C1CCNCC1    ZINC000039017071
NCC1C[C@@H]2C[C@H]2C1    ZINC000106562056
C1CC1[C@H]1CCCN1    ZINC000019406530
CC1=C[C@@H](C)CNC1    ZINC000104705530
C1CC12CCCNC2    ZINC000066354579
NCCC1CC=CC1    ZINC000082220825
C1C[C@@H]2C[C@@H]1CNC2    ZINC000100300392
C[C@@H]1CC=CC[C@H]1N    ZINC000104599362
C#CCNC(C)(C)C    ZINC000001684533
CC/C=C1\CCNC1    ZINC000211362362
C[C@]12C[C@H]1CNCC2    ZINC000095707877
N[C@H]1CCCC12CC2    ZINC000082411819
C#CCNCCCC    ZINC000002509936
N[C@@H]1CC[C@@H]1C1CC1    ZINC000087935585
N[C@@H]1CCC12CCC2    ZINC000020418265
ClC1=C[N]C=C=C1    ZINC000328578060
C#CC[C](N)C(=O)O    ZINC001560407567
Cc1cc(CN)on1    ZINC000009355850
CNCc1ncco1    ZINC000020417881
N#CC1(CO)CNC1    ZINC000107262944
COC/C(N)=C\C#N    ZINC000147077209
N#C[C@H]1CNC[C@H]1O    ZINC000084238949
Cc1ncc(CN)o1    ZINC000036533185
C=C[C@@H](O)CNC#N    ZINC001253602868
NNCc1ccoc1    ZINC000019275663
Cc1coc(CN)n1    ZINC000082522221
N#C[C@@H]1C[C@@H](O)CN1    ZINC000148435921
N#CC1(CN)COC1    ZINC000238612985
CNCc1ccon1    ZINC000020417852
CCN[B-](F)(F)F    ZINC000169747708
N#C[C@@H]1CNCCO1    ZINC000034732645
N#C[C@]1(N)CCOC1    ZINC000070971071
C#CC[C@@H](N)C(N)=O    ZINC000078724393
Cc1nc(CN)co1    ZINC000036533178
C[C@@H](N)c1cnco1    ZINC000020417893
C[C@H]1C=CC(=O)NN1    ZINC000040217045
COC1(C#N)CNC1    ZINC000219137450
N#C[C@H]1CNC[C@@H]1O    ZINC000084238953
C[C@H](N)c1ccno1    ZINC000020417860
Cc1cnc(CN)o1    ZINC000011587002
NC(=O)[C@H]1C=CCN1    ZINC000002579070
N#C[C@H]1CNCCO1    ZINC000034732649
C#CCNC(=O)CN    ZINC000019482478
O=C1NC[C@H]2C[C@H]1N2    ZINC000100134359
C[C@@H]1C=CC(=O)NN1    ZINC000040217043
C[C@@H](N)c1ccon1    ZINC000004299073
N#C[C@@H]1CNC[C@H]1O    ZINC000084238951
C[C@@H](N)c1ncco1    ZINC000020417885
C[C@@H](N)c1ccno1    ZINC000020417858
O=C1N[C@@H]2CN[C@H]1C2    ZINC000039307902
CNCc1ccno1    ZINC000020417855
NNCc1ccco1    ZINC000019278843
Cc1ncoc1CN    ZINC000058517469
N#C[C@@H]1CNC[C@@H]1O    ZINC000084238957
N#C[C@@H]1COCCN1    ZINC000039648183
Cc1nocc1CN    ZINC000020446483
NCCc1ccno1    ZINC000020417447
NCCc1ccon1    ZINC000020417451
CNCc1cnco1    ZINC000020417891
C#CC[C@H](N)C(N)=O    ZINC000038350009
N#C[C@@]1(N)CCOC1    ZINC000070971075
C=C[C@H](O)CNC#N    ZINC001253602869
NC1=CC(=O)NCC1    ZINC000091365981
C[C@H](N)c1ccon1    ZINC000004299072
COC/C(N)=C/C#N    ZINC000098213565
C[C@H](N)c1cnco1    ZINC000020417896
C[C@H](N)c1ncco1    ZINC000020417888
NCCc1cnoc1    ZINC000020417449
N#C[C@H]1COCCN1    ZINC000039648182
N#CCC1(O)CNC1    ZINC000085879618
Cc1cc(CN)no1    ZINC000000158683
CNCc1cocn1    ZINC000020417897
Cc1oncc1CN    ZINC000048218331
NC(=O)[C@@H]1C=CCN1    ZINC000004899483
NCCc1ncco1    ZINC000020417441
C#CC(=O)NCCN    ZINC000037902461
Cc1n[nH]nc1CN    ZINC000076570214
N#C[C@H]1NCN[C@H]1N    ZINC000019319594
NCCn1cnnc1    ZINC000002598101
N#C[C@H]1NCN[C@@H]1N    ZINC000019319592
NCCn1ccnn1    ZINC000042383997
CNCc1c[nH]nn1    ZINC000041050759
CNCc1nnc[nH]1    ZINC000042040929
Cn1cc(CN)nn1    ZINC000050224552
Cn1cnnc1CN    ZINC000019809501
C[C@H](N)c1ncn[nH]1    ZINC000042041018
N#C[C@@H]1NCN[C@@H]1N    ZINC000019319588
Cn1cnc(CN)n1    ZINC000034617704
[N-]=[N+]=NCC1CNC1    ZINC000238855485
NCCn1cncn1    ZINC000004992579
Cn1ncc(CN)n1    ZINC000104586237
NC(N)n1cccn1    ZINC000098185267
NCCc1cn[nH]n1    ZINC000082411811
Cn1ncnc1CN    ZINC000020443402
NCc1nc[nH]c1N    ZINC000044248679
Cn1nncc1CN    ZINC000062299111
NCCc1nc[nH]n1    ZINC000003650211
Cc1n[nH]c(CN)n1    ZINC000005611596
N#C[C@@H]1NCN[C@H]1N    ZINC000019319590
C[C@@H](N)c1ncn[nH]1    ZINC000042041021
N[C]1C=C[C@@H](CO)C1    ZINC001560407537
N[C]1C=C[C@H](CO)C1    ZINC001560407538
N[C@H]1C=C[C](CO)C1    ZINC001560408632
NC12CC(N)(C1)CC2    ZINC000306145306
C#CCCCCNN    ZINC000104564509
CC[C@H](C)[C@H](N)C#N    ZINC000034144001
N[C@@H]1C[C@@H]2CNC[C@H]12    ZINC000080719996
CC(C)(C)NCC#N    ZINC000019872689
CC(C)C[C@@H](N)C#N    ZINC000013549168
CC(C)(N)CCC#N    ZINC000084237192
CC(C)[C@@](C)(N)C#N    ZINC000019851482
CN1C[C@H]2C[C@@H]1CN2    ZINC000022913593
CCC[C@H](C#N)NC    ZINC000026515256
CC(C)(C)[C@H](N)C#N    ZINC000034518791
C1N[C@@H]2CCNC[C@@H]12    ZINC000085388698
N[C@@]12CC[C@@H]1CNC2    ZINC000167146438
N[C@@H]1CN2CC[C@H]1C2    ZINC000072266360
C1N[C@@H]2CNCC[C@@H]12    ZINC000072231459
C1C[C@@H]2CN[C@H]1CN2    ZINC000019364603
C1N[C@@H]2CCNC[C@H]12    ZINC000085388704
NCCN1CC=CC1    ZINC000039351708
CN1C[C@@H]2NC[C@H]2C1    ZINC000242688505
C1CN2CCNC[C@H]12    ZINC000085344976
CCC[C@@](C)(N)C#N    ZINC000019281935
CN1C[C@@H]2C[C@@H]1CN2    ZINC000100019191
N[C@@H]1C[C@H]2CCN1C2    ZINC000083325334
N[C@@H]1CC=CC[C@@H]1N    ZINC000078095465
NC12CCN(CC1)C2    ZINC000211596306
C1C[C@@H]2CNC[C@H]2N1    ZINC000036455535
C1N[C@H]2CCCN[C@H]12    ZINC000095635517
N[C@]12CC[C@@H]1CNC2    ZINC000167146533
C=CCNNCC=C    ZINC000019170162
CN1[C@@H]2C[C@@H]1CNC2    ZINC000106165828
CN1C[C@@H]2[C@H](N)[C@@H]2C1    ZINC000146337143
NCC12CC(C1)CN2    ZINC000575491054
CC[C@](C)(C#N)NC    ZINC000026515260
CCN[C@H](C#N)CC    ZINC000034939470
C1N[C@H]2CCCN[C@@H]12    ZINC000095635519
CCNC[C@@H](C)C#N    ZINC000032627748
N[C@H]1[C@@H]2C[C@H]1CNC2    ZINC001239318785
C1C[C@H]2CNC[C@@H]1N2    ZINC000035325699
N[C@@H]1CN2CC[C@@H]1C2    ZINC000072266361
CN1C[C@@H]2C[C@]2(N)C1    ZINC000072231422
CN1CC2(CNC2)C1    ZINC000091241696
N[C@@H]1C[C@@H]2CC[C@H]1N2    ZINC000143761373
N[C@H]1C[C@@H]2CN[C@H]1C2    ZINC001239327506
C[C@@H](N)C(C)(C)C#N    ZINC000091691030
CC(C)(C)[C@@H](N)C#N    ZINC000034518792
CN1C[C@@H]2CNC[C@H]21    ZINC000114859511
CN1C[C@@H]2[C@@H](N)[C@@H]2C1    ZINC000100058831
N[C@H]1C[C@H]2C[C@H]1CN2    ZINC000148811670
CC[C@H](C)NCC#N    ZINC000020036434
N[C@@]12C[C@@H]1CCNC2    ZINC000144041398
N[C@@H]1C[C@H]2C[C@H]1CN2    ZINC000142917035
CCCCNCC#N    ZINC000020044309
C1N[C@H]2CNCC[C@@H]12    ZINC000072231460
CN1C[C@@H]2C[C@@]2(N)C1    ZINC000113099718
C1CN2C[C@H]1NCC2    ZINC000020418083
CNCCCCC#N    ZINC000034129854
N[C@H]1CN2CC[C@H]1C2    ZINC000095931817
NC[C@@H]1[C@H]2CNC[C@H]21    ZINC000250635709
C/C=C(C)/C=N/NC    ZINC000005371598
C[C@H](N)CCCC#N    ZINC000002017350
N[C@]12CC[C@H]1CNC2    ZINC000167146727
C1N[C@H]2CNCC[C@H]12    ZINC000072231462
C1C[C@@H]2NCC[C@@H]2N1    ZINC000034468160
CN1C[C@@H]2C[C@H]1CN2    ZINC000022026847
CCC[C@@H](C#N)NC    ZINC000026515258
C1C[C@H]2CNC[C@H]1N2    ZINC000100012235
CC(C)CNCC#N    ZINC000020036817
CCNC[C@H](C)C#N    ZINC000032627751
N[C@@]12CC[C@H]1CNC2    ZINC000167146629
CNC1[C@@H]2CNC[C@@H]12    ZINC000116043977
CN1C[C@H]2CN[C@H]2C1    ZINC000095743004
C1NCC12CCNC2    ZINC000066339762
C1N[C@H]2CCNC[C@H]12    ZINC000085388712
C1C[C@@H]2CNC[C@@H]1N2    ZINC000100012228
N[C@H]1CC=CC[C@@H]1N    ZINC000019361527
CCCC[C@H](N)C#N    ZINC000013549159
N#CCCCCCN    ZINC000001555568
N[C@H]1C[C@@H]2C[C@H]1CN2    ZINC000148811882
CC[C@H](CC#N)NC    ZINC000036986961
CCC(CC)NC#N    ZINC000052832010
CCC[C@@H](C)NC#N    ZINC000052832035
CCC[C@](C)(N)C#N    ZINC000019281937
NNCC12CC(C1)C2    ZINC000306959261
CC[C@@](C)(C#N)NC    ZINC000026515262
C1CC12CNCCN2    ZINC000034536993
CC[C@@H](CC#N)NC    ZINC000036986960
CNCC(C)(C)C#N    ZINC000088189667
C#CCN(C)CCN    ZINC000034516105
NC1=C(N)CCCC1    ZINC000104586159
CN1C[C@@H]2CNC[C@@H]21    ZINC000084238012
C1NCC2CNCC12    ZINC000088240325
CCNC(C)(C)C#N    ZINC000020177638
CN1C[C@H]2C[C@]2(N)C1    ZINC000100306491
N[C@@H]1[C@H]2CC[C@H]1CN2    ZINC000307181000
C1CN2C[C@@H]1NCC2    ZINC000020418085
CN1CCC12CNC2    ZINC000238334444
C/C=C(C)/C=N\NC    ZINC000033633956
CCN[C@@H](C)CC#N    ZINC000037871059
C1CC1NC1CNC1    ZINC000038809822
N[C@@H]1CNC[C@@H]2C[C@H]21    ZINC000260028071
CN1C[C@H]2C[C@@H](C1)N2    ZINC000083267251
CC(C)NCCC#N    ZINC000001688364
C/C=C(\C)C=NNC    ZINC000016137303
CN1C[C@H]2C[C@@]2(N)C1    ZINC000113099719
CCC(N)(C#N)CC    ZINC000022170651
CN1CC2(CCN2)C1    ZINC000142829074
CN1C[C@@H]2CN[C@@H]2C1    ZINC000084238019
C1N[C@H]2CCNC[C@@H]12    ZINC000085388708
C#CCNCCCN    ZINC000051356253
C1C[C@H]2CNC[C@H]2N1    ZINC000036455533
C1C[C@H]2CN[C@H]1CN2    ZINC000100157824
CCN[C@H](C)CC#N    ZINC000037871060
C1N[C@@H]2CCCN[C@@H]12    ZINC000095635518
C1C[C@]2(CCNC2)N1    ZINC000091690602
N[C@H]1C[C@H]2CC[C@H]1N2    ZINC000104584969
C1CN(C2CNC2)C1    ZINC000066309568
N[C@@H]1CNCC12CC2    ZINC000036458495
C1N[C@@H]2C[C@@H]1CNC2    ZINC000116906784
C1C[C@H]2CNC[C@@H]2N1    ZINC000036455532
CCCNCCC#N    ZINC000001672502
C1C[C@@H]2CNC[C@@H]2N1    ZINC000036455534
C1N[C@@H]2C[C@@H]1NCC2    ZINC000116936103
C1C[C@H]2NCC[C@H]2N1    ZINC000034468158
CCN[C@@H](C#N)CC    ZINC000034939471
N[C@@H]1CC=CC[C@H]1N    ZINC000019367324
C1C[C@H]2CN[C@@H]1CN2    ZINC000019364602
CN1C[C@H]2CNC[C@H]21    ZINC000095743177
N[C@@H]1C[C@H]2CC[C@H]1N2    ZINC000104584962
N[C@@H]1CNC[C@H]2C[C@H]21    ZINC000260028069
CN[C@@H]1[C@H]2CNC[C@H]21    ZINC001239336279
N[C@H]1C[C@@H]2CNC[C@H]12    ZINC001239320623
C1C[C@H]2NCC[C@@H]2N1    ZINC000034468156
CC(C)C[C@H](N)C#N    ZINC000013549171
CN(C)CC#CCN    ZINC000013858991
N[C@H]1[C@H]2CC[C@H]1CN2    ZINC000306801051
CCCC[C@@H](N)C#N    ZINC000013549157
N[C@@H]1CNC[C@H]2C[C@@H]21    ZINC000260028074
NC1CC2(CNC2)C1    ZINC000075824168
C1CC2CCC1NN2    ZINC000116369822
N[C@]12C[C@@H]1CCNC2    ZINC000144041544
C1NCC12CCCN2    ZINC000116510509
C[C@@H](N)CCCC#N    ZINC000002017351
N[C@H]1CNCC12CC2    ZINC000036458494
CC[C@@H](C)NCC#N    ZINC000020036430
CN1C[C@H]2CNC[C@@H]21    ZINC000084238010
C1CN2CCNC[C@@H]12    ZINC000085344979
C1C[C@@]2(CCNC2)N1    ZINC000091690603
CN1C[C@H]2CN[C@@H]2C1    ZINC000084238022
CNC1[C@H]2CNC[C@H]12    ZINC000116043982
C1CCC2(CC1)NN2    ZINC000019169037
CC1=NNC(C)(C)C1    ZINC000004539213
C1N[C@@H]2CNCC[C@H]12    ZINC000072231461
C1N[C@@H]2CCCN[C@H]12    ZINC000095635516
CC(C)(CN)CC#N    ZINC000082631297
N[C@@H]1CNC[C@@H]2C[C@@H]21    ZINC000260028067
CN1C[C@H]2C[C@H]1CN2    ZINC000102237150
CCC[C@H](C)NC#N    ZINC000052832037
CC[C@@H](C)[C@H](N)C#N    ZINC000034144000
CC(C)[C@](C)(N)C#N    ZINC000019851487
NCC(Cl)Cl    ZINC000100805522
N#C/C(N=O)=C(\N)O    ZINC000111474469
N#C/C(N=O)=C(/N)O    ZINC000111474472
NCc1ccsc1    ZINC000000158761
NCc1cccs1    ZINC000000154648
O=C1O[C@H]2CN[C@@H]1C2    ZINC000039282770
O=C(O)C=C1CNC1    ZINC000135690896
C[C@@H](N)C(F)(F)F    ZINC000034933671
NC1=CC(=O)COC1    ZINC000104567124
C[C@H](N)C(F)(F)F    ZINC000034933668
C=C1C[C@]1(N)C(=O)O    ZINC000021989347
C#C[C@@](C)(N)C(=O)O    ZINC000032501213
C#CC[C@@H](N)C(=O)O    ZINC000001584097
C#CC[C@H](N)C(=O)O    ZINC000002046243
O=C1O[C@@H]2CN[C@@H]1C2    ZINC000100210884
O=C1O[C@H]2CN[C@H]1C2    ZINC000100210879
O=C(O)[C@@H]1C=CCN1    ZINC000002044729
NCCC(F)(F)F    ZINC000002040579
C=C1C[C@@]1(N)C(=O)O    ZINC000021989345
O=C(O)[C@H]1C=CCN1    ZINC000001681661
CNCC(F)(F)F    ZINC000013997583
C#CCNCC(=O)O    ZINC000001858411
O=C1O[C@@H]2CN[C@H]1C2    ZINC000035050079
C#C[C@](C)(N)C(=O)O    ZINC000032501214
Cc1noc(CN)n1    ZINC000021514563
NCCc1ncon1    ZINC000041062075
NCc1c[nH]c(=O)[nH]1    ZINC000082631300
C=C(N)C(=O)NC=N    ZINC001220101547
Cc1nc(CN)no1    ZINC000008729387
C[C@@H](N)c1ncon1    ZINC000026461239
NCc1cc(O)[nH]n1    ZINC000022610545
CNC(=O)[C@H](N)C#N    ZINC000014807328
N#CCNC(=O)CN    ZINC000019504605
Cc1nnc(CN)o1    ZINC000011585582
NCC1=NNC(=O)C1    ZINC000100648806
CNCc1ncno1    ZINC000020417870
Cc1nonc1CN    ZINC000004344069
C[C@@H](N)/C(O)=N/C#N    ZINC000086075965
C#C[C@]1(F)CCNC1    ZINC000156409720
CNCc1ncon1    ZINC000026461233
CNC(=O)[C@@H](N)C#N    ZINC000014807324
NCCc1ncno1    ZINC000020417453
NCc1coc(N)n1    ZINC000108253595
C#C[C@@]1(F)CCNC1    ZINC000156409819
C[C@H](N)c1ncon1    ZINC000026461244
NCCn1ncnn1    ZINC000044857483
NCCc1nnn[nH]1    ZINC000019090380
C[C@@H](N)c1nnn[nH]1    ZINC000019090383
CNCc1nnn[nH]1    ZINC000042191848
Cn1nnc(CN)n1    ZINC000034155590
Cn1nnnc1CN    ZINC000034155589
NC(=O)[C]1CCCN1    ZINC001560411762
NCc1n[nH]c(N)n1    ZINC000005561246
NCCn1cnnn1    ZINC000042199365
C[C@H](N)c1nnn[nH]1    ZINC000019090386
C[Si](C)(C)C#CN    ZINC001161698531
OC[C@@H]1C=CCCN1    ZINC000033798244
NCC12CC(C1)CO2    ZINC000307123753
O[C@H]1CCC12CNC2    ZINC000230823569
NCC(=O)CC1CC1    ZINC000082411794
C[C@H](N)C(=O)C1CC1    ZINC000082411795
C1OCC12CCCN2    ZINC000072194282
O[C@@H]1C[C@H]2CN[C@@H]1C2    ZINC000104612889
N[C@@H]1CCCC(=O)C1    ZINC000021986270
O[C@H]1C[C@H]2CN[C@H]1C2    ZINC000204238138
C[C@@H]1CC(=O)CCN1    ZINC000004343350
CC1(C(=O)CN)CC1    ZINC000096509278
N[C@H]1C[C@H]2CC[C@H]1O2    ZINC000100447574
C1C[C@]2(CCNC2)O1    ZINC000072194283
CN[C@@H]1CCC=CO1    ZINC000071617893
O[C@@H]1C[C@H]2CNC[C@@H]12    ZINC000080587203
C1C[C@]2(CCOC2)N1    ZINC000078715305
O[C@H]1C[C@H]2CNC[C@H]21    ZINC000104692647
C1CC12COCCN2    ZINC000083428580
N[C@H]1C=C[C@@H](CO)C1    ZINC000022048267
NC[C@H]1[C@H]2CCO[C@@H]12    ZINC000083267262
OC[C@@H]1NC[C@H]2C[C@H]21    ZINC000142253977
CC1(C)NCCC1=O    ZINC000082411791
CC#CC[C@H](N)CO    ZINC000070884454
C=C1CCNC[C@H]1O    ZINC000149181258
N[C@H]1CCCCC1=O    ZINC000004722147
OC[C@H]1[C@@H]2CNC[C@H]12    ZINC000100047837
C1C[C@H]2COC[C@H]2N1    ZINC000082828842
NCC1[C@H]2COC[C@H]12    ZINC000104599984
C[C@@H]1CCNCC1=O    ZINC000021987918
N[C@H]1[C@@H]2COCC[C@H]12    ZINC000110748935
O[C@]12C[C@H]1CNCC2    ZINC000071790439
NC[C@@H]1[C@H]2COC[C@H]21    ZINC000104594819
OCC1[C@@H]2CNC[C@H]12    ZINC000032628916
C1C[C@@]2(CCOC2)N1    ZINC000078715310
O[C@H]1C[C@H]2CN[C@@H]1C2    ZINC000104612880
O[C@@H]1C[C@H]2CN[C@H]1C2    ZINC000204234766
OC[C@H]1C=CCCN1    ZINC000033798245
OC1CC2(CNC2)C1    ZINC000091301498
COC12CC(N)(C1)C2    ZINC000306324242
C1C[C@]2(CCCN2)O1    ZINC000085221614
OC[C@@H]1[C@@H]2CNC[C@@H]21    ZINC000100028282
N[C@@H]1CC12CC(O)C2    ZINC000669371514
N[C@@H]1[C@H]2CCOC[C@H]12    ZINC000110748932
O[C@@H]1C[C@@H]2CC[C@H]1N2    ZINC000038433615
CCC(=O)/C(C)=C\N    ZINC000024717448
N[C@@H]1[C@@H]2CCOC[C@H]12    ZINC000250845293
OCC1[C@H]2CNC[C@H]12    ZINC000100764949
C#CCNCCOC    ZINC000020033344
C1C[C@@]2(CCCN2)O1    ZINC000085221613
O[C@H]1C[C@@H]2C[C@H]1CN2    ZINC000107267331
CC(C)/C(C=O)=C/N    ZINC000071255772
C1C2CC1OCCN2    ZINC000601014792
O[C@H]1C[C@@H]2CC[C@H]1N2    ZINC000095742827
C[C@H]1CCNCC1=O    ZINC000021987920
N[C@H]1C[C@H]2OCC[C@H]21    ZINC000091241706
O[C@@H]1C[C@@H]2C[C@H]1CN2    ZINC000107267335
C1NC[C@H]2COC[C@H]12    ZINC000082411789
O[C@]12C[C@@H]1CCNC2    ZINC000100451496
C1C[C@H]2CN[C@H]1CO2    ZINC000100914603
NCC12CC(O)(C1)C2    ZINC000307704574
C1C[C@H]2CNC[C@@H]2O1    ZINC000076570254
C1NC[C@@H]2COC[C@@H]12    ZINC000082411790
C1C[C@@H]2COC[C@H]2N1    ZINC000082411788
C1C[C@H]2CNC[C@H]2O1    ZINC000076570258
NCC1[C@@H]2COC[C@@H]12    ZINC000104599989
C1C[C@@H]2CNC[C@@H]1O2    ZINC000100004214
C[C@H]1NCCCC1=O    ZINC000072231394
OC[C@@]12C[C@@H]1CNC2    ZINC000067425265
CC(=O)[C@@H]1CCCN1    ZINC000031829428
OC1(C2CC2)CNC1    ZINC000038526286
O[C@@H]1C[C@@H]2CNC[C@@H]12    ZINC000080587199
O=C[C@@H]1CCCNC1    ZINC000002511473
C[C@H]1CNCCC1=O    ZINC000012650060
C=C1CCNC[C@@H]1O    ZINC000149181469
C1C[C@H]2OCC[C@H]2N1    ZINC000076570303
C[C@@H]1NCCCC1=O    ZINC000072231395
NCC1=CCOCC1    ZINC000238855136
OC[C@]12C[C@H]1CNC2    ZINC000095644193
O=C1CCCNCC1    ZINC000001420540
N[C@@H]1[C@@H]2CCOC[C@@H]12    ZINC000216532476
C1C[C@H]2CN[C@@H]1CO2    ZINC000095743226
O[C@@H]1CNCC12CC2    ZINC000088189626
C=CCOC1CNC1    ZINC000042769751
NC[C@@H]1[C@@H]2CCO[C@H]12    ZINC000242390204
NC1CCC(=O)CC1    ZINC000066327963
OCC12CC(C1)CN2    ZINC000104705730
C1C[C@H]2CNC[C@@H]1O2    ZINC000020446323
C[C@H]1CC(=O)CCN1    ZINC000002553963
NC[C@@H]1[C@@H]2OCC[C@@H]12    ZINC000106165868
C[C@@H]1CNCCC1=O    ZINC000012650056
CN/C(C)=C/C(C)=O    ZINC000100050825
CC(=O)[C@H]1CCCN1    ZINC000032218111
C#CCNC[C@H](C)O    ZINC000037488801
N[C@@H]1CCCCC1=O    ZINC000005839970
NC[C@H]1CCC=CO1    ZINC000001574313
O[C@@H]1C[C@H]2C[C@@H]1CN2    ZINC000143839403
CN/C(C)=C\C(C)=O    ZINC000033843359
O[C@@H]1C[C@H]2CNC[C@H]12    ZINC000080587196
N[C@H]1C=C[C@H](CO)C1    ZINC000043328740
OC[C@]12C[C@@H]1CNC2    ZINC000100501446
O[C@H]1[C@@H]2CC[C@H]1NC2    ZINC000079030351
C1C[C@H]2COC[C@@H]2N1    ZINC000082828841
OC[C@H]1NC[C@H]2C[C@H]21    ZINC000044137550
C1C[C@@H]2CNC[C@H]2O1    ZINC000076570267
C1C[C@H]2COC[C@H]1N2    ZINC000100004917
C[C@@H]1CCC(=O)CN1    ZINC000209768224
O[C@H]1CNCC12CC2    ZINC000088189625
CC(=O)[C@@H]1CCNC1    ZINC000043220654
C1NCC1C1COC1    ZINC000091364552
C#CC[C@@H](N)COC    ZINC000051075118
C1C[C@H]2CNC[C@H]1O2    ZINC000100004215
C1C[C@@H]2COC[C@@H]2N1    ZINC000082828843
C1C[C@@H]2CN[C@H]1CO2    ZINC000095743227
N[C@@H]1C[C@@H]2COC[C@H]12    ZINC000306473462
O=C[C@@H]1CCCCN1    ZINC000016697974
C1C[C@H]2COC[C@@H]1N2    ZINC000034505521
O[C@@H]1CCC12CNC2    ZINC000230823537
OC1[C@@H]2C[C@@H]1CNC2    ZINC000100464382
O[C@@H]1C[C@H]2C[C@H]1CN2    ZINC000107267333
N[C@H]1CCCC(=O)C1    ZINC000021986272
O=C[C@H]1CCCNC1    ZINC000034750690
NC12CC(CO)(C1)C2    ZINC000238609755
CC(=O)[C@H]1CCNC1    ZINC000043220655
NC[C@H]1CCCC1=O    ZINC000044249581
NCC(=O)C1CCC1    ZINC000076570340
N[C@@H]1C=C[C@H](CO)C1    ZINC000002382589
N[C@@H]1C[C@H]2CC[C@H]1O2    ZINC000100447570
C[C@@]12CN[C@@H](CO1)C2    ZINC000307497987
N[C@@H]1[C@@H]2COCC[C@@H]21    ZINC000084239292
C#CC[C@H](O)CCN    ZINC000130381099
NCC1=CCCOC1    ZINC000042689571
C1C[C@@H]2CNC[C@@H]2O1    ZINC000076570263
C1OCC12CCNC2    ZINC000045028307
C1NCC12CCCO2    ZINC000091302544
O[C@@H]1C[C@@H]2CC[C@@H]1N2    ZINC000114017120
O=CC1CCNCC1    ZINC000016697978
NC[C@@H]1[C@H]2CCO[C@H]21    ZINC000110748647
NC[C@@H]1CCC=CO1    ZINC000002036281
O[C@@H]1[C@@H]2CC[C@H]1NC2    ZINC000072266113
O=C1CCCCNC1    ZINC000034744940
O[C@H]1C[C@@H]2CN[C@H]1C2    ZINC000204238156
O[C@@]12C[C@H]1CCNC2    ZINC000100451503
O[C@@]12C[C@@H]1CCNC2    ZINC000071790436
C#CC[C@@H](O)CCN    ZINC000130381279
NC[C@@H]1[C@H]2CCO[C@@H]21    ZINC000110748643
NC1CC2(COC2)C1    ZINC000084302442
C1C[C@@H]2COC[C@@H]1N2    ZINC000100004915
CC12CC(N)(C1)CO2    ZINC001083103416
O[C@H]1[C@@H]2C[C@H]1CNC2    ZINC000100647468
C[C@H]1CCC(=O)CN1    ZINC000104627283
O[C@H]1C[C@H]2C[C@@H]1CN2    ZINC000143839590
CC1(C)CC(=O)CN1    ZINC000088189681
O[C@@H]1[C@H]2CC[C@H]1CN2    ZINC000100051165
OC[C@@H]1NC[C@@H]2C[C@@H]21    ZINC000079031677
C1NCC12CCOC2    ZINC000085210386
O[C@]12C[C@H]1CCNC2    ZINC000071790437
C1CC1NC1COC1    ZINC000016083058
N[C@@H]1C[C@@H]2CC[C@H]1O2    ZINC000101663448
NCC1=CCCCO1    ZINC000005188312
CC#CC[C@@H](N)CO    ZINC000070884457
OC[C@H]1NC[C@@H]2C[C@@H]21    ZINC000039325889
OC[C@@]12C[C@H]1CNC2    ZINC000100501441
OCC1[C@@H]2CNC[C@@H]12    ZINC000100764955
C1CC12CNCCO2    ZINC000040443003
C#CCOCCNC    ZINC000051841500
C[C@@H](N)C(=O)C1CC1    ZINC000082411796
C1C[C@@]2(CCNC2)O1    ZINC000072194284
CN[C@H]1CCC=CO1    ZINC000071617895
O[C@H]1C[C@@H]2CC[C@@H]1N2    ZINC000114017123
C1O[C@@H]2C[C@@H]1CNC2    ZINC000100483522
N[C@@H]1C=C[C@@H](CO)C1    ZINC000033961351
N[C@H]1CC12CC(O)C2    ZINC000669371515
O[C@@H]1C[C@@H]2CNC[C@H]12    ZINC000080587192
N[C@H]1[C@@H]2CCOC[C@H]21    ZINC000106841841
CNCC(=O)C1CC1    ZINC000082828846
OC1[C@@H]2C[C@H]1CNC2    ZINC000047845131
O[C@H]1[C@H]2CC[C@H]1CN2    ZINC000100051163
C#CC[C@H](N)COC    ZINC000051075119
NC[C@@H]1CCCC1=O    ZINC000044249583
NC[C@H]1[C@@H]2OCC[C@H]21    ZINC000147024370
C1CC1OC1CNC1    ZINC000096034710
OC1[C@H]2C[C@H]1CNC2    ZINC000100464391
NC1(CO)CC=CC1    ZINC000002527635
O[C@H]1C[C@H]2C[C@H]1CN2    ZINC000107267328
C1NC[C@H]2COC[C@@H]12    ZINC000072228937
O=C[C@H]1CCCCN1    ZINC000016697976
C[C@]12CN[C@H](CO1)C2    ZINC000307364911
O[C@H]1C[C@H]2NCC[C@H]21    ZINC000307670837
N=C(N)[C@H]1CCNC1    ZINC000072266126
C[C@H](N)C1=NCCN1    ZINC000108263503
NCC1=NCCCN1    ZINC000047844240
CN(C)NCCC#N    ZINC000019167278
C[C@@H](N)C1=NCCN1    ZINC000108263505
CN(CC#N)CCN    ZINC000054418751
N#CCCNCCN    ZINC000021983212
N=C(N)[C@@H]1CCCN1    ZINC000071280869
N=C(N)[C@H]1CCCN1    ZINC000071294766
N=C(N)[C@@H]1CCNC1    ZINC000072266125
N[C]1CCCCNC1    ZINC001560407619
CC[C@@H]1CC[C@H](C)N1    ZINC000083961909
C=CCCNC(C)C    ZINC000053302300
NCC1CCCCC1    ZINC000000901180
CCN[C@H](C)C1CC1    ZINC000011599608
CC[C@H](N)C1CCC1    ZINC000078677655
CC[C@@H]1CCCCN1    ZINC000002035003
CN[C@H]1CC[C@H](C)C1    ZINC000002535416
C[C@@H]1CCCN[C@@H]1C    ZINC000001672869
C=CCNC(C)(C)C    ZINC000052395564
C[C@@H]1CCC(C)(C)N1    ZINC000071372411
CC(C)(C)NC1CC1    ZINC000072210171
CCNCCC1CC1    ZINC000049730491
C[C@@H]1CC[C@@H](C)C1N    ZINC000071257424
CC[C@@H]1CC[C@@H](N)C1    ZINC000070636462
CC[C@H]1NCC[C@H]1C    ZINC000003733589
CC1(C)CC[C@H](N)C1    ZINC000001483536
C[C@@H]1CCC[C@H](N)C1    ZINC000006030879
CC[C@H]1CCCNC1    ZINC000003635251
CC(C)(N)C1CCC1    ZINC000080489629
C[C@@H](N)CCC1CC1    ZINC000070636289
C[C@H](CN)C1CCC1    ZINC000019726262
C[C@H]1NCCC[C@@H]1C    ZINC000001672868
CC(C)C1CC(N)C1    ZINC000078724473
CN[C@@H](C)C1(C)CC1    ZINC000036984222
CNCC1CCCC1    ZINC000001609656
CC[C@@H]1CCC[C@H]1N    ZINC000022129981
CC[C@@H]1CCN[C@H]1C    ZINC000051953897
CC(C)[C@@]1(C)C[C@@H]1N    ZINC000052126433
CC[C@H](C)NC1CC1    ZINC000019385963
CC(C)[C@]1(C)C[C@H]1N    ZINC000052126434
CC1(C)CC[C@@H](N)C1    ZINC000003801201
C[C@@H]1CC[C@H](C)CN1    ZINC000032161722
C[C@H]1CNC(C)(C)C1    ZINC000001691716
C[C@@H]1CCCNCC1    ZINC000035359192
CCCCNC1CC1    ZINC000012480277
C[C@H]1CC[C@H](C)NC1    ZINC000002580846
C[C@H]1CC[C@@H](CN)C1    ZINC000070621823
C/C=C/[C@@H](N)C(C)C    ZINC000072208561
CN[C@H](C)C1(C)CC1    ZINC000036984223
CNCCC1CCC1    ZINC000072226670
C[C@@H](N)C1CCCC1    ZINC000034596145
C[C@H]1CCCCNC1    ZINC000034265425
CCNCC1(C)CC1    ZINC000083961907
CC[C@H]1CCN[C@@H]1C    ZINC000051953896
CC[C@@H]1C[C@@H](C)CN1    ZINC000071790866
CC[C@H]1CCC[C@H]1N    ZINC000006780124
CCC[C@H]1CCCN1    ZINC000004234748
C[C@H]1CC[C@@H](N)CC1    ZINC000100008245
CC1(C)CCNCC1    ZINC000001698151
C=CCCC[C@H](C)N    ZINC000044461843
C=CCC[C@H](C)NC    ZINC000033855807
CN[C@@H](C)C1CCC1    ZINC000083121828
CC1(C)CC(CN)C1    ZINC000038540899
C/C=C/[C@H](N)C(C)C    ZINC000072208560
CC1(C)CNC1(C)C    ZINC000072284447
C[C@@H]1CCC[C@@H]1CN    ZINC000036294392
CC[C@H](N)CC1CC1    ZINC000044403335
C[C@@H]1CCC[C@H](C)N1    ZINC000001683616
CC[C@H]1C[C@H](C)CN1    ZINC000071790865
CC[C@@H]1CCN[C@@H]1C    ZINC000051953894
C=CCCC[C@@H](C)N    ZINC000044461844
C[C@H]1CCC[C@@H]1CN    ZINC000036294394
CC(C)NCC1CC1    ZINC000019884884
CCC[C@@H]1CCCN1    ZINC000002582565
CC[C@H]1CC[C@H](C)N1    ZINC000083961911
CNC[C@@H]1CC[C@@H]1C    ZINC000085632507
C[C@H]1CCC[C@H](N)C1    ZINC000002242651
CC[C@](C)(N)C1CC1    ZINC000037380453
CCC1(N)CC(C)C1    ZINC000096509277
C[C@@H](N)[C@H]1CC1(C)C    ZINC000083591528
CC[C@H]1CC[C@@H](N)C1    ZINC000070636465
CC[C@H](N)[C@H]1C[C@@H]1C    ZINC000083808185
CCNCC1CCC1    ZINC000026510797
C[C@@H]1CC[C@H](CN)C1    ZINC000070621820
C=CCC(C)(C)CN    ZINC000032302256
C=CCC[C@@H](C)CN    ZINC000082763113
CN[C@@H](C)CC1CC1    ZINC000069665779
CC(C)(CN)C1CC1    ZINC000082707737
C=C(C)[C@@H](N)C(C)C    ZINC000072207865
CC1(C)CC(C)(C)N1    ZINC000113375582
C[C@@H]1CCC[C@@H](N)C1    ZINC000006030908
CNCC1CC(C)C1    ZINC000072226612
CNC1CCCCC1    ZINC000001486612
CC(C)(N)CC1CC1    ZINC000080130456
CC[C@@H]1NCC[C@@H]1C    ZINC000003733586
C[C@@H](CN)C1CCC1    ZINC000019726261
CC[C@@H]1CCCNC1    ZINC000003635252
C[C@@H]1CCC[C@@H](C)N1    ZINC000003641748
C[C@H](N)C1CCCC1    ZINC000034596144
C[C@@H]1CC(C)(C)CN1    ZINC000021998643
CCCCC1(N)CC1    ZINC000071483007
CC1CC(C)(CN)C1    ZINC000077259998
C[C@H]1CNC[C@H](C)C1    ZINC000002564024
CCCC1(N)CCC1    ZINC000078724979
C[C@@H]1CCN[C@H](C)C1    ZINC000001648181
C=CCCCCNC    ZINC000031829553
CNC[C@H](C)C1CC1    ZINC000072209840
C[C@H]1CCCN[C@H]1C    ZINC000001672866
C[C@@H]1CC[C@H](C)NC1    ZINC000032161723
C[C@@H]1[C@H](C)CN[C@H]1C    ZINC000104602766
C[C@H](N)[C@@H]1CC1(C)C    ZINC000083591521
CC1CCC(N)CC1    ZINC000001664886
CC[C@H]1NCC[C@@H]1C    ZINC000003733587
CC1(N)CCCCC1    ZINC000020216972
C[C@H]1CCCNCC1    ZINC000035359193
C[C@H]1NC[C@@H](C)[C@H]1C    ZINC000104602759
NC1CCCCCC1    ZINC000003797742
NCCCC1CCC1    ZINC000082828850
NCCC1CCCC1    ZINC000002522707
C[C@H](N)CCC1CC1    ZINC000070636287
C[C@H]1CNCC[C@@H]1C    ZINC000034301043
CCC1([C@H](C)N)CC1    ZINC000082411777
C[C@H]1CC[C@H](C)C1N    ZINC000071257423
CC(C)CNC1CC1    ZINC000019093176
C=CCN[C@H](C)CC    ZINC000019876002
CCC1(N)CCCC1    ZINC000037376642
CCC1CCNCC1    ZINC000001748855
CNC[C@@H]1CC1(C)C    ZINC000042383705
CC[C@H]1CCC[C@@H]1N    ZINC000022129980
CC(C)[C@@H](N)C1CC1    ZINC000037466969
CC(C)[C@]1(C)C[C@@H]1N    ZINC000052126432
CC1(C)CC(C)(N)C1    ZINC000259092421
C[C@H]1NC[C@@H](C)[C@@H]1C    ZINC000299805624
C[C@@H]1CCNC[C@@H]1C    ZINC000034301042
CC(C)[C@@H]1CCCN1    ZINC000002382432
C[C@H]1CCC(C)(C)N1    ZINC000071372413
CC1(C)C[C@]1(C)CN    ZINC000076570367
NCCCCC1CC1    ZINC000070019589
CC[C@]1(C)CCNC1    ZINC000039269247
CC1(CN)CCCC1    ZINC000003176927
CC[C@H]1CC[C@@H](C)N1    ZINC000083961914
C[C@@H]1CCCCCN1    ZINC000004801854
CC[C@H]1C[C@@H](C)CN1    ZINC000071790867
CC(C)NC1CCC1    ZINC000044479842
CN[C@H](C)CC1CC1    ZINC000069665781
C[C@H]1CCCCCN1    ZINC000004801855
CC[C@@H]1C[C@H](C)CN1    ZINC000071790864
CC(C)[C@@]1(C)C[C@H]1N    ZINC000052126435
C[C@H]1CNC[C@@H](C)C1    ZINC000003861347
CC(C)[C@@H]1C[C@H]1CN    ZINC000054587185
CCC1(CC)CNC1    ZINC000078730537
C=CCC[C@@H](C)NC    ZINC000033855809
CNC1CC(C)(C)C1    ZINC000087439776
CC[C@H](N)[C@H]1C[C@H]1C    ZINC000122573870
C[C@H]1CC[C@H](CN)C1    ZINC000070621821
C=C(C)[C@H](N)C(C)C    ZINC000072207866
CC1(C)CCCCN1    ZINC000033604921
C=CC(C)(C)CCN    ZINC000219895941
CC(C)(C)[C@@H]1CCN1    ZINC000084179099
C[C@H]1CCC[C@@H](N)C1    ZINC000006037568
C[C@H](N)CC1CCC1    ZINC000078724712
C=CCC[C@H](C)CN    ZINC000082763112
CN[C@H]1CC[C@@H](C)C1    ZINC000006250193
C[C@@H]1CCNC1(C)C    ZINC000051954791
C[C@@H]1CC[C@H](C)C1N    ZINC000071257422
CNC[C@H]1CC[C@H]1C    ZINC000085632497
C=CCCCNCC    ZINC000060714841
CC[C@@H]1CC[C@@H](C)N1    ZINC000083961912
CC(C)CC1(N)CC1    ZINC000019091113
C[C@@H]1CCCC[C@H]1N    ZINC000001641407
CNC[C@H]1CC[C@@H]1C    ZINC000085632501
CCN[C@@H](C)C1CC1    ZINC000011599599
CNC[C@@H]1CC[C@H]1C    ZINC000085632504
C[C@H]1CCNC[C@H]1C    ZINC000034301045
CC1(C)CCCNC1    ZINC000004992570
CCC1([C@@H](C)N)CC1    ZINC000082411776
CCC1(CC)CCN1    ZINC000078730938
C[C@H]1NCCC1(C)C    ZINC000051955535
CC(C)C1(CN)CC1    ZINC000019091820
C[C@@H]1CCNC[C@H]1C    ZINC000034301044
C=CCNCC(C)C    ZINC000015414085
CC(C)CC1CNC1    ZINC000051690020
C[C@H]1CCCC[C@H]1N    ZINC000001641406
C[C@H]1CCC[C@H](C)N1    ZINC000003641749
C[C@@H]1C[C@@H](C)CCN1    ZINC000001648180
CC[C@H]1CCCCN1    ZINC000001748864
CC(C)[C@H]1CCNC1    ZINC000039393774
CC[C@@](C)(N)C1CC1    ZINC000037380456
CC[C@H](N)[C@@H]1C[C@@H]1C    ZINC000083808183
CC(C)[C@H](N)C1CC1    ZINC000037466967
CNC[C@@H](C)C1CC1    ZINC000072209841
C[C@@H]1CCCC[C@@H]1N    ZINC000001641409
C=C(C)CC[C@@H](C)N    ZINC000075518595
CNC1(C)CCCC1    ZINC000042187252
CCC[C@H]1CCNC1    ZINC000019090925
C[C@H]1CCNC1(C)C    ZINC000051954793
C/C=C/NC(C)(C)C    ZINC000104608649
C[C@@H]1CNC(C)(C)C1    ZINC000004744164
CC[C@@H]1CCC[C@@H]1N    ZINC000022129979
CN[C@@H]1CC[C@H](C)C1    ZINC000006253579
C[C@@H]1CCCCNC1    ZINC000034265424
C[C@@H]1CC[C@@H](C)NC1    ZINC000032161720
CC(C)[C@H]1CCCN1    ZINC000003732226
C[C@@H]1CN[C@@H](C)[C@H]1C    ZINC000299805625
C[C@H]1CCC[C@H]1CN    ZINC000036294399
CC1(C)C(N)C1(C)C    ZINC000034071500
CC1(C)CCC[C@H]1N    ZINC000034496801
C=CCN[C@@H](C)CC    ZINC000019876003
C[C@@H](N)CC1CCC1    ZINC000078724713
CC[C@H](N)[C@@H]1C[C@H]1C    ZINC000122573627
CC[C@@]1(C)CCNC1    ZINC000039269248
CCC1(CN)CCC1    ZINC000019091827
CC[C@@H]1CC[C@H](N)C1    ZINC000070636457
C[C@@H]1CCN[C@@H](C)C1    ZINC000004416146
C[C@@H]1CC[C@H](C)[C@H]1N    ZINC000238856369
CC(C)[C@@H]1CCNC1    ZINC000039393773
CC(C)(C)C1(N)CC1    ZINC000054404918
C[C@@H]1CC[C@@H](CN)C1    ZINC000070621822
C=C(C)CC[C@H](C)N    ZINC000075518590
CCC[C@@H]1CCNC1    ZINC000019090922
CC[C@@H](N)C1CCC1    ZINC000078677659
CCCNCC1CC1    ZINC000002170256
CCCC1(CN)CC1    ZINC000071482993
CC[C@@H](C)NC1CC1    ZINC000019385961
CC1(C)CCC[C@@H]1N    ZINC000034496800
C[C@H]1CCN[C@@H](C)C1    ZINC000004416147
CC1CC(CCN)C1    ZINC000215799787
CNC[C@H]1CC1(C)C    ZINC000042383698
C[C@@H]1CCCN[C@H]1C    ZINC000004404108
CC1(C)C[C@@]1(C)CN    ZINC000076570362
CC(C)(C)C1CNC1    ZINC000108279838
C[C@H]1CC(C)(C)CN1    ZINC000021998648
C1CCCNCCC1    ZINC000003643847
C[C@H]1CC[C@H](N)CC1    ZINC000100004326
C=CCCC(C)(C)N    ZINC000039193559
C[C@@H]1NCCC1(C)C    ZINC000051955537
C[C@@H](N)[C@@H]1CC1(C)C    ZINC000083591524
CCNC1CCCC1    ZINC000012403783
C/C=C\NC(C)(C)C    ZINC000213961752
CC[C@H]1CCN[C@H]1C    ZINC000051953899
C[C@H](N)[C@H]1CC1(C)C    ZINC000083591526
C[C@@H]1CNC[C@@H](C)C1    ZINC000003861348
CC[C@H]1CC[C@H](N)C1    ZINC000070636459
CN[C@@H]1CC[C@@H](C)C1    ZINC000006250265
CC(C)NC1(C)CC1    ZINC000104708798
C[C@@H]1CCC[C@H]1CN    ZINC000036294396
CC(C)C[C@@H]1C[C@H]1N    ZINC000052126366
CN[C@H](C)C1CCC1    ZINC000083121830
C[C@H]1CCCC[C@@H]1N    ZINC000001641408
CC[C@@H](N)CC1CC1    ZINC000044403338
C=CCCCCCN    ZINC000044367579
CC[C@@H]1NCC[C@H]1C    ZINC000003733588
N#C[C@@H]1CSCN1    ZINC000031829370
C=CC1=CSNN1    ZINC000001624249
NCc1ccns1    ZINC000062730829
NCc1ccsn1    ZINC000071617378
NCc1cnsc1    ZINC000020441549
NCc1cscn1    ZINC000019737028
NCc1nccs1    ZINC000002584866
NCc1cncs1    ZINC000004771123
N[C@H]1CC(=O)NC1=O    ZINC000005134830
O=C1CNCC(=O)N1    ZINC000059268941
NCc1cc(O)no1    ZINC000022064260
N#CC[C@@H](N)C(=O)O    ZINC000001607293
N[C@@H]1CC(=O)NC1=O    ZINC000024694632
N#C[C@H](CN)C(=O)O    ZINC000064370266
NNC1=CC(=O)OC1    ZINC000075518628
N#CC[C@H](N)C(=O)O    ZINC000000901380
N#C[C@@H](CN)C(=O)O    ZINC000064370267
NNCC(F)(F)F    ZINC000019166968
NCc1nnc(N)o1    ZINC000082522223
NCc1n[nH]c(O)n1    ZINC000031425168
N#CC1(CF)CNC1    ZINC000104696766
N#C[C@@]1(F)CCNC1    ZINC000091691275
N#C[C@@H]1C[C@H](F)CN1    ZINC000095642087
N#C[C@]1(F)CCNC1    ZINC000091691273
O=C1CCNCCN1    ZINC000001529145
C=CCNC(=O)CN    ZINC000011956592
NC(=O)[C@@H]1C[C@H](N)C1    ZINC000100220512
O=C1CNCCNC1    ZINC000113468350
CN1CC[C@H](N)C1=O    ZINC000019091037
CCN1C[C@H](N)C1=O    ZINC000149224945
CN1C[C@H](N)CC1=O    ZINC000019090002
NCCN1CC(=O)C1    ZINC000199539231
CC(=O)NC1CNC1    ZINC000020445549
NC(=O)[C@H]1CC[C@@H]1N    ZINC000095908831
C[C@@H]1NCCNC1=O    ZINC000004829567
CN[C@@H]1CCNC1=O    ZINC000070559780
CNC(=O)/C=C/CN    ZINC000306980180
C[C@@H]1CNC(=O)CN1    ZINC000082411759
N[C@H]1CNCCC1=O    ZINC000096032750
COCCNCC#N    ZINC000019702525
CN1CCNCC1=O    ZINC000002146064
CNC(=O)C1CNC1    ZINC000019685988
NC[C@H]1CNC(=O)C1    ZINC000020418148
CC1(C)NCC(=O)N1    ZINC000104154912
CC1=NO[C@H](CN)C1    ZINC000020439513
C[C@@]1(N)CCNC1=O    ZINC000034244720
C[C@@H]1NCN(C)C1=O    ZINC000039291565
NC[C@H]1CCC(=O)N1    ZINC000013331597
COC[C@@](C)(N)C#N    ZINC000045209296
CC(C)(O)CNC#N    ZINC000083465225
NC(=O)[C@H](N)C1CC1    ZINC000048673264
NC(=O)CC1CNC1    ZINC000081745977
C[C@H]1NCN(C)C1=O    ZINC000039291563
CN[C@H]1CCNC1=O    ZINC000034559986
N[C@H]1CCNC(=O)C1    ZINC000016697991
CC1=NO[C@@H](CN)C1    ZINC000020439509
COC[C@@H](C)NC#N    ZINC000052832054
NC(=O)[C@H]1CCNC1    ZINC000019517410
C[C@]1(CN)CNC1=O    ZINC000238477816
CN[C@H]1CNC(=O)C1    ZINC000107114365
C=C(N)C(=O)N(C)C    ZINC000113904475
NC(=O)[C@@H]1CC[C@H]1N    ZINC000095908830
CC1(C)CC(=O)NN1    ZINC000038265112
N[C@@H]1CCNC(=O)C1    ZINC000016697989
N[C@@H]1CCC(=O)NC1    ZINC000035571206
C[C@@H]1CC(=O)N(C)N1    ZINC000034121209
O=CN1CCNCC1    ZINC000000155418
C[C@]1(N)CCNC1=O    ZINC000034244719
NC(=O)CNC1CC1    ZINC000019277307
NCC1(C(N)=O)CC1    ZINC000083893206
C[C@H]1CNC(=O)CN1    ZINC000082411760
CN[C@@H]1CNC(=O)C1    ZINC000107114366
NCC(=O)N1CCC1    ZINC000013541410
NCC(=O)NC1CC1    ZINC000004207157
CC1(C(N)=O)CNC1    ZINC000307257912
CN1C[C@@H](N)CC1=O    ZINC000019089999
NC(=O)[C@@H]1C[C@@H](N)C1    ZINC000100220509
COC[C@H](C)NC#N    ZINC000052832052
N#CCCNCCO    ZINC000035102044
C[C@H]1CC(=O)N(C)N1    ZINC000034121210
C[C@H]1NCCNC1=O    ZINC000002530738
CN1CC[C@@H](N)C1=O    ZINC000019091034
C=CC(=O)NCCN    ZINC000005157529
NC(=O)[C@H]1CCCN1    ZINC000000391899
N[C@H]1CCCNC1=O    ZINC000004342579
N[C@@H]1CNCCC1=O    ZINC000096032751
C[C@H](C#N)NCCO    ZINC000020177361
C[C@@H]1CNCC(=O)N1    ZINC000084425878
C[C@H]1CNCC(=O)N1    ZINC000081991103
N[C@@H]1CCCNC1=O    ZINC000004342580
C[C@H](O)CNCC#N    ZINC000035188131
NC(=O)[C@@H]1CC[C@@H]1N    ZINC000095908829
COC[C@](C)(N)C#N    ZINC000045209299
N[C@H]1CCC(=O)NC1    ZINC000023508752
NC(=O)[C@H]1CC[C@H]1N    ZINC000095908832
O=C1CNCCCN1    ZINC000020216293
NC[C@@H]1CCC(=O)N1    ZINC000013331596
NC(=O)C1(N)CCC1    ZINC000037941168
NC(=O)[C@@H]1CCCN1    ZINC000000391898
NC(=O)C1CC(N)C1    ZINC000074942211
NC[C@@H]1CNC(=O)C1    ZINC000020418145
NC(=O)[C@@H]1CCNC1    ZINC000019517408
CCN1C[C@@H](N)C1=O    ZINC000149226885
NC(=O)[C@@H](N)C1CC1    ZINC000048673262
C[C@@H](C#N)NCCO    ZINC000020177364
CC[C@@H](O)CNC#N    ZINC000229979073
CC(=O)N1CC(N)C1    ZINC000071372465
C[C]1CNC[C@H](C)O1    ZINC001560408811
NC1=C(N)NCNC1    ZINC000140418567
[N-]=[N+]=NCCCCN    ZINC000005113192
CC1CNCCNC1    ZINC000026896720
CNCCNC1CC1    ZINC000039712241
CNC[C@H]1CCCN1    ZINC000032218013
C[C@@]1(N)CCC[C@@H]1N    ZINC000039406865
C[C@@H]1CN(C)C[C@H]1N    ZINC000101655288
CC1(C)C[C@@]1(N)CN    ZINC000256051767
C[C@@H]1CNCC[C@@H]1N    ZINC000026460170
C[C@H]1NCCC[C@@H]1N    ZINC000084327105
C[C@H]1CNC[C@@H](N)C1    ZINC000087041051
C[C@H]1CN(C)CCN1    ZINC000039409370
CNC[C@H]1C[C@H]1CN    ZINC000096509436
CN[C@@H]1CCC[C@H]1N    ZINC000104594569
C[C@@H]1CCC[C@@H]1NN    ZINC000078720763
C[C@H](N)[C@H]1CCNC1    ZINC000085399044
CNC[C@@H]1C[C@@H]1CN    ZINC000096509433
NCC[C@H]1CCNC1    ZINC000078725146
CNC[C@@H]1CCCN1    ZINC000032218012
C[C@H]1CNCCCN1    ZINC000038532789
CN(C)[C@H]1CCNC1    ZINC000020216226
CN[C@@H]1CCCNC1    ZINC000095192362
CNC[C@H]1C[C@@H]1CN    ZINC000096509434
C[C@H]1CCC[C@H]1NN    ZINC000078720770
CN[C@H]1CCC[C@@H]1N    ZINC000104594567
NC[C@H](N)C1CCC1    ZINC000082707480
C[C@@H]1CC[C@H](NN)C1    ZINC000070989801
CC1(N)CCNCC1    ZINC000082046523
NCC1CCNCC1    ZINC000000157589
CN[C@H]1CCN(C)C1    ZINC000020357611
C[C@H](N)[C@@H]1CCNC1    ZINC000079872829
N[C@@H]1CCC[C@@H](N)C1    ZINC000002026988
N[C@H]1CC[C@@H](N)CC1    ZINC000100009660
C[C@](N)(CN)C1CC1    ZINC000035676909
C[C@@H]1CN(C)CCN1    ZINC000039409369
CN1CC(CCN)C1    ZINC000082835598
C[C@@H]1CNC[C@H](C)N1    ZINC000038193751
CN1CC[C@](C)(N)C1    ZINC000059756328
CN[C@H]1CCC[C@H]1N    ZINC000104594573
CN(CCN)C1CC1    ZINC000034060327
CC1(C)[C@@H](N)C[C@@H]1N    ZINC000225753999
CC[C@H](N)C1CNC1    ZINC000168734214
NC[C@H]1CCCCN1    ZINC000038232978
CC1(C)C[C@@H]1CNN    ZINC000232941051
C[C@@]1(CN)CCNC1    ZINC000034255587
NC[C@H]1CCCNC1    ZINC000002506577
C[C@H]1CCNC[C@@H]1N    ZINC000068577495
C[C@@H]1CC[C@@H](NN)C1    ZINC000070989806
NC[C@H]1CCC[C@@H]1N    ZINC000001726310
NNC1CCCCC1    ZINC000019169459
C[C@@H]1NCCN[C@H]1C    ZINC000022033489
C[C@H]1CNCC[C@H]1N    ZINC000026460187
CC1(C)[C@H](N)C[C@@H]1N    ZINC000225754025
CNC/C=C\CNC    ZINC000004578809
N[C@@H]1CCCC[C@@H]1N    ZINC000003593790
C[C@@](N)(CN)C1CC1    ZINC000035676908
CNCCN1CCC1    ZINC000078737779
C[C@H]1CC[C@@H](NN)C1    ZINC000070989808
NC[C@@H]1CCC[C@@H]1N    ZINC000001726308
NC[C@H]1CCC[C@H]1N    ZINC000001726311
CC1(C)CNCCN1    ZINC000023292456
NC[C@@H](N)C1CCC1    ZINC000082707479
N[C@H]1CCCNCC1    ZINC000006691886
C[C@@H](N)CN1CCC1    ZINC000108279857
CN1CC[C@@](C)(N)C1    ZINC000059756329
CN1CCC[C@@H]1CN    ZINC000019737032
N[C@H]1CC[C@H](N)CC1    ZINC000100003503
CNC[C@@H]1CCNC1    ZINC000026898428
C[C@@H]1CCNC[C@H]1N    ZINC000068577496
CN(C)[C@H]1C[C@H](N)C1    ZINC000238300512
C[C@@H]1CNCCCN1    ZINC000038532787
C[C@@H]1CNCC[C@H]1N    ZINC000026460183
C[C@H]1CC[C@@H](CN)N1    ZINC000141900210
C[C@@H]1CC[C@@H](N)CN1    ZINC000141178449
NCC[C@@H]1CCNC1    ZINC000078725143
C[C@@H]1C[C@@H](N)CCN1    ZINC000026460143
NCCNC1CCC1    ZINC000044481721
NCC[C@H]1CCCN1    ZINC000003786629
C[C@@H]1CNC[C@@H](C)N1    ZINC000034781150
CN1CCC[C@@H](N)C1    ZINC000032445477
C[C@]1(N)CCC[C@@H]1N    ZINC000039406864
C[C@H]1CN(C)C[C@H]1N    ZINC000238855235
CCN1CC[C@@H](N)C1    ZINC000033426857
CN(C)CC1CNC1    ZINC000066340134
CCN1CC[C@H](N)C1    ZINC000033426858
C[C@H]1NCCN[C@H]1C    ZINC000019361512
C=CCC[C@H](N)CN    ZINC000034762572
C[C@H]1CCN1CCN    ZINC000086662925
CC[C@@H]1CNCCN1    ZINC000021953237
NCC1(N)CCCC1    ZINC000037116237
CC1(C)C[C@H]1CNN    ZINC000232890815
CNC[C@H]1CCNC1    ZINC000026898431
NC[C@@H]1CC[C@@H]1CN    ZINC000005848870
NCCCN1CCC1    ZINC000034469126
C[C@H]1C[C@@H](N)CCN1    ZINC000026460150
C[C@@H](N)[C@@H]1CCNC1    ZINC000085399041
CN(C)C[C@H]1CCN1    ZINC000059555396
C[C@H]1CNC[C@H](N)C1    ZINC000087041055
C[C@H]1NCCC[C@H]1N    ZINC000084327101
CC1(C)CC(NN)C1    ZINC000306637025
CNC1CCNCC1    ZINC000002555313
CN(C)C1(C)CNC1    ZINC000034384385
CN1CCCNCC1    ZINC000019230146
CCCNC1CNC1    ZINC000084415735
N[C@H]1CCC[C@H](N)C1    ZINC000002026992
C[C@@]1(N)CCCNC1    ZINC000117991440
C=CCC[C@@H](N)CN    ZINC000034762576
CC1(C)[C@H](N)C[C@H]1N    ZINC000225754054
C[C@@H]1CC[C@H](N)CN1    ZINC000141178084
CCNCC1CNC1    ZINC000034264459
CC(C)N1CC(N)C1    ZINC000034615857
C[C@H]1CNC[C@H]1CN    ZINC000004203699
C[C@@H]1CCNCCN1    ZINC000026896557
C[C@H](N)CN1CCC1    ZINC000108279855
C[C@H]1CN(C)C[C@@H]1N    ZINC000034191360
NCC[C@@H]1CCCN1    ZINC000013885583
NC[C@H]1CC[C@@H]1CN    ZINC000005848947
C[C@H](N)[C@H]1CCCN1    ZINC000034343617
CN[C@H]1CCCNC1    ZINC000095192363
NC[C@@H]1CCC[C@H]1N    ZINC000001726309
NCCN1CCCC1    ZINC000019230183
C[C@@H]1NCCC[C@H]1N    ZINC000084327103
C[C@H](N)[C@@H]1CCCN1    ZINC000034343615
CNCC1CN(C)C1    ZINC000059821916
C1CNCCCNC1    ZINC000020217000
CN1CC[C@@H](CN)C1    ZINC000012404775
C[C@H]1NCC[C@H]1CN    ZINC000086272759
CNC1(CN)CCC1    ZINC000083124656
CN(C)C1(CN)CC1    ZINC000039147338
CC[C@@]1(N)CCNC1    ZINC000034730842
CCN1CCNCC1    ZINC000019230111
CC1(CNN)CCC1    ZINC000306346500
C[C@@H]1CN[C@H](C)CN1    ZINC000089221476
NNCC1CCCC1    ZINC000019394097
C[C@@H](N)[C@@H]1CCCN1    ZINC000034343616
NCCNCC1CC1    ZINC000037712837
N[C@H]1CCCCNC1    ZINC000038337176
CN(C)CC1(N)CC1    ZINC000074934389
C[C@@H](N)[C@H]1CCCN1    ZINC000034343618
C=CCN(C)CCN    ZINC000049804385
C[C@]1(N)CCC[C@H]1N    ZINC000039406866
C[C@H]1CC[C@H](NN)C1    ZINC000070989803
N[C@H]1CCCC[C@@H]1N    ZINC000038174299
N[C@@H]1CCCC[C@H]1N    ZINC000038174297
CCN1CC(CN)C1    ZINC000084988046
N[C@@H]1CCCNCC1    ZINC000006691891
C[C@@H](N)[C@H]1CCNC1    ZINC000085399046
C[C@H]1CC[C@H](N)CN1    ZINC000141178273
C[C@@H](NN)C1(C)CC1    ZINC000082707666
CCN[C@@H]1CCNC1    ZINC000022028694
C[C@H]1CC[C@@H](N)CN1    ZINC000141178622
C[C@H]1CCNCCN1    ZINC000026896559
C[C@@H]1CN[C@@H](C)CN1    ZINC000084317011
CN1CCC[C@H](N)C1    ZINC000032445478
NC1CCC(N)CC1    ZINC000012363435
C[C@@H]1C[C@@H](CN)CN1    ZINC000104587122
CN(C)[C@H]1C[C@@H](N)C1    ZINC000100446507
C[C@H]1CCC[C@@H]1NN    ZINC000078720766
CC[C@]1(N)CCNC1    ZINC000034730839
C[C@@]1(N)CCC[C@H]1N    ZINC000039406867
C[C@H]1CNCC[C@@H]1N    ZINC000026460177
C[C@H]1CN[C@@H](C)CN1    ZINC000089221484
C[C@]1(N)CCCNC1    ZINC000117991448
CC[C@@H](N)C1CNC1    ZINC000168734121
C[C@@H]1NCCC[C@@H]1N    ZINC000084327107
CC1(C)C[C@]1(N)CN    ZINC000256051766
C[C@@H]1CN(C)C[C@@H]1N    ZINC000034191358
CCNC1CN(C)C1    ZINC000076570527
C[C@H](NN)C1(C)CC1    ZINC000082707665
C[C@@H]1CNC[C@H](N)C1    ZINC000087041057
C[C@H]1CNC[C@@H]1CN    ZINC000004203697
CCN(C)C1CNC1    ZINC000054931400
C[C@H]1NCCN[C@@H]1C    ZINC000022033493
CN1CC[C@H](CN)C1    ZINC000002559669
CN(C)C1CC(N)C1    ZINC000078725007
C[C@@H]1CCNC[C@@H]1N    ZINC000068577493
N[C@@H]1CCC[C@H](N)C1    ZINC000005848558
CN(C)C[C@@H]1CCN1    ZINC000059555394
C[C@@H]1CNC[C@@H](N)C1    ZINC000087041052
C[C@@H]1CCC[C@H]1NN    ZINC000078720767
CN1CCC[C@H]1CN    ZINC000019737033
NC[C@@H]1CCCCN1    ZINC000038232977
C[C@@H]1CNCCN1C    ZINC000019735485
CN[C@@H]1CCC[C@@H]1N    ZINC000104594562
C[C@@H]1CNC[C@H]1CN    ZINC000004203698
CCN1CC[C@H]1CN    ZINC000034437973
CC1CN(CCN)C1    ZINC000086662922
CNC[C@@H]1C[C@H]1CN    ZINC000096509435
N[C@@H]1CCCCNC1    ZINC000038337175
CCN1CC(C)(N)C1    ZINC000084354551
C[C@H](NN)C1CCC1    ZINC000088189453
C[C@@H]1C[C@H](N)CCN1    ZINC000026460156
NC[C@@H]1CC[C@H]1CN    ZINC000001606841
C[C@@H](NN)C1CCC1    ZINC000088189454
C[C@]1(CN)CCNC1    ZINC000034255585
CCN[C@H]1CCNC1    ZINC000022028698
C[C@H]1CNCCN1C    ZINC000019735486
C[C@H]1C[C@H](N)CCN1    ZINC000026460162
CCN1CC[C@@H]1CN    ZINC000034437971
C[C@H]1CNC[C@H](C)N1    ZINC000034781149
CN[C@@H]1CCN(C)C1    ZINC000020357609
C[C@]1(CN)CCCN1    ZINC000038514175
CC(C)(N)C1CNC1    ZINC000146375840
NCC1(CN)CCC1    ZINC000005839707
CN1CCC(N)CC1    ZINC000001529080
NC[C@@H]1CCCNC1    ZINC000002506576
C[C@@H]1CCN1CCN    ZINC000086662924
C=C(C)CNCCN    ZINC000019364937
CC[C@H]1CNCCN1    ZINC000021953239
C[C@@H]1CNC[C@@H]1CN    ZINC000004203696
CN(C)[C@@H]1CCNC1    ZINC000020216224
[CH2]CCN[C@H](C)CC    ZINC000145174354
[CH2]CCN[C@@H](C)CC    ZINC000145174156
NC1=CC(=O)CS1    ZINC000091366349
NCc1nncs1    ZINC000002548452
NCc1csnn1    ZINC000036901782
NC1=C(O)COC1=O    ZINC000104567466
N[C@@H]1CC(=O)OC1=O    ZINC000100005094
N#CCCN[N+](=O)[O-]    ZINC000001723279
NCc1noc(O)n1    ZINC000082164575
C1N[C@H]2CS[C@H]1C2    ZINC000100944063
C#CCSCCN    ZINC000001854449
C1N[C@@H]2CS[C@@H]1C2    ZINC000100944057
C1N[C@@H]2CS[C@H]1C2    ZINC000012362980
C1[C@@H]2CSC[C@@H]1N2    ZINC000113484343
C1NCC12CSC2    ZINC000095348318
C1CC2(CNC2)S1    ZINC000095628903
C1N[C@H]2CS[C@@H]1C2    ZINC000012362982
C=C[C@H](N)CC(=O)O    ZINC000072481790
C[C@@H]1C[C@@H](C(=O)O)N1    ZINC000001580702
N[C@H]1CC[C@H]1C(=O)O    ZINC000001606878
C[C@@H]1CN[C@@H]1C(=O)O    ZINC000059551374
C[C@@H]1NC[C@H]1C(=O)O    ZINC000139104399
C[C@@H]1C[C@H](N)C(=O)O1    ZINC000057211590
NC1(CC(=O)O)CC1    ZINC000034622952
CC(=O)C(N)C(C)=O    ZINC000001570956
N[C@H]1COCCC1=O    ZINC000082411747
C[C@H]1NC[C@@H]1C(=O)O    ZINC000139104521
COC(=O)[C@@H]1CCN1    ZINC000012650103
C[C@H]1C[C@@H](C(=O)O)N1    ZINC000001580701
C[C@@]1(N)CCOC1=O    ZINC000095924567
CC1(C(=O)O)CNC1    ZINC000104733300
NCC(=O)OC1CC1    ZINC000044830296
NCC1(C(=O)O)CC1    ZINC000013643110
O[C@@H]1[C@@H]2CO[C@H]1CN2    ZINC000104625852
NC[C@@H]1CCOC1=O    ZINC000088189532
C[C@@]1(C(=O)O)CCN1    ZINC000146685735
C[C@@H]1NC[C@@H]1C(=O)O    ZINC000139104653
O[C@H]1[C@@H]2CO[C@H]1CN2    ZINC000196174793
C[C@H]1NC[C@H]1C(=O)O    ZINC000139104273
NC[C@H]1CCOC1=O    ZINC000088189533
C=CC[C@H](N)C(=O)O    ZINC000001696507
O[C@H]1[C@H]2CO[C@H]1CN2    ZINC000306738943
NC[C@@H]1CCC(=O)O1    ZINC000013354050
C=CC[C@@H](N)C(=O)O    ZINC000001571335
C[C@H]1C[C@@H](N)C(=O)O1    ZINC000057211593
COC(=O)/C=C(\C)N    ZINC000015975165
NC[C@H]1C[C@H]1C(=O)O    ZINC000004202474
COC(=O)/C=C/CN    ZINC000034235393
N[C@@H]1CC[C@@H]1C(=O)O    ZINC000001606875
CN[C@@H]1COC(=O)C1    ZINC000038339203
O[C@@H]1[C@H]2CO[C@@H]1CN2    ZINC000238705912
N[C@@H]1COCCC1=O    ZINC000082411748
O=C(O)[C@@H]1CCNC1    ZINC000004202414
O=C(O)[C@H]1CCCN1    ZINC000000895071
C=C(C)[C@@H](N)C(=O)O    ZINC000002506597
O[C@@H]1[C@H]2CO[C@H]1CN2    ZINC000306738941
O=C(O)[C@H]1CCNC1    ZINC000004202415
C=C[C@@H](N)CC(=O)O    ZINC000072481791
N[C@H](C(=O)O)C1CC1    ZINC000004202387
NC[C@H]1CCC(=O)O1    ZINC000013354054
COC(=O)C1(N)CC1    ZINC000053057107
NC[C@@H]1C[C@H]1C(=O)O    ZINC000004202475
O[C@H]1[C@H]2CO[C@@H]1CN2    ZINC000238722061
C[C@@H]1C[C@H](C(=O)O)N1    ZINC000001580704
NC[C@H]1C[C@@H]1C(=O)O    ZINC000004202476
O=C(O)CC1CNC1    ZINC000036419596
N[C@@H]1COCC(=O)C1    ZINC000084310361
COC(=O)[C@H]1CCN1    ZINC000013375222
NC[C@@H]1C[C@@H]1C(=O)O    ZINC000004202477
C[C@]1(N)CCOC1=O    ZINC000095924546
CNC1(C(=O)O)CC1    ZINC000001647034
C[C@@H]1C[C@@H](N)C(=O)O1    ZINC000057211592
C[C@H]1C[C@]1(N)C(=O)O    ZINC000013516581
O=C(O)C[C@H]1CCN1    ZINC000049853526
COC(=O)C1CNC1    ZINC000021297168
N[C@@H](C(=O)O)C1CC1    ZINC000004204159
N[C@H]1CC[C@@H]1C(=O)O    ZINC000001606877
C=CCNCC(=O)O    ZINC000001713579
N[C@@H]1CC[C@H]1C(=O)O    ZINC000001606876
O=C(O)[C@@H]1CCCN1    ZINC000000895360
CCOC(=O)/C=C\N    ZINC000201574377
C=C(C)NCC(=O)O    ZINC000100977380
C[C@H]1C[C@H](C(=O)O)N1    ZINC000001580703
CC[C@@H]1N[C@@H]1OC=O    ZINC000095862948
CC(=O)OC1CNC1    ZINC000042768251
N[C@H]1C[C@@H](C(=O)O)C1    ZINC000100006734
NC1CC(C(=O)O)C1    ZINC000003647583
CC[C@H]1N[C@H]1OC=O    ZINC000095862945
N[C@H]1C[C@H](C(=O)O)C1    ZINC000100017139
O=C(O)CNC1CC1    ZINC000013512716
C[C@H]1C[C@@]1(N)C(=O)O    ZINC000013516577
CC[C@@H]1N[C@H]1OC=O    ZINC000095862946
NC1(C(=O)O)CCC1    ZINC000003995578
CN[C@H]1COC(=O)C1    ZINC000038339205
CC[C@H]1N[C@@H]1OC=O    ZINC000095862947
COC(=O)/C=C(/C)N    ZINC000084843286
C[C@H]1C[C@H](N)C(=O)O1    ZINC000057211591
C1NC[C@@H]2OCO[C@H]12    ZINC000104619772
O=NN1CCNCC1    ZINC000004720870
C[C@@H](N)C(=O)NC=N    ZINC001220101271
NC(=O)N1CC(N)C1    ZINC000082591257
CN1C[C@@H](N)C(=O)N1    ZINC000090225659
CN1C[C@H](N)C(=O)N1    ZINC000090225658
NC(=O)C1(N)CNC1    ZINC000034437012
F[C@@H]1CNC[C@@H]2C[C@@H]21    ZINC000110915721
F[C@@]12CC[C@@H]1CNC2    ZINC001083803677
FC1(C2CC2)CNC1    ZINC000091305803
F[C@@H]1C[C@@H]2C[C@H]1CN2    ZINC000091305915
F[C@]12CC[C@H]1CNC2    ZINC001083803679
F[C@@]12CC[C@H]1CNC2    ZINC001083803676
F[C@@H]1C[C@H]2CC[C@H]1N2    ZINC000257844519
F[C@H]1C[C@H]2CN[C@H]1C2    ZINC000100134342
F[C@H]1CNCC12CC2    ZINC000107260792
F[C@@H]1C[C@H]2C[C@H]1CN2    ZINC000100134335
F[C@@H]1C[C@H]2CN[C@H]1C2    ZINC000104551820
F[C@H]1CNC[C@@H]2C[C@@H]21    ZINC000110915717
FC1[C@@H]2C[C@@H]1CNC2    ZINC000238671777
NCC12CC(F)(C1)C2    ZINC000329780420
F[C@H]1C[C@H]2C[C@H]1CN2    ZINC000100134336
FC[C@H]1[C@@H]2CNC[C@H]12    ZINC000101275815
OB(O)[C@H]1CCCN1    ZINC000195762789
NC12CC(CF)(C1)C2    ZINC000329780362
FC1CC2(CNC2)C1    ZINC000071373324
F[C@H]1C[C@H]2CC[C@H]1N2    ZINC000257844520
F[C@]12CC[C@@H]1CNC2    ZINC001083803678
NC12CC(F)(C1)CC2    ZINC000329780351
F[C@@H]1CNCC12CC2    ZINC000107260796
OB(O)[C@@H]1CCCN1    ZINC000195762787
F[C@H]1C[C@@H]2C[C@H]1CN2    ZINC000091305920
NC[C@H]1C[C@H](CO)C1    ZINC000100292878
NC1CCC(O)CC1    ZINC000004072653
CC1(C)C[C@@]1(N)CO    ZINC000215035059
CCC1(NC)COC1    ZINC000098214189
COCCC1(N)CC1    ZINC000054404910
CC[C@@H]1COCCN1    ZINC000019091133
COC1(CN)CCC1    ZINC000085099806
C[C@H]1CN[C@@H](CO)C1    ZINC000057348527
CC(C)(O)C1CNC1    ZINC000072194408
C[C@@H](N)[C@H]1CCOC1    ZINC000071372662
CC1(CCN)COC1    ZINC000084306270
CC1(C)C[C@]1(N)CO    ZINC000215035015
C[C@H]1CO[C@@H](CN)C1    ZINC000137785094
CCOCC1(N)CC1    ZINC000098213452
C[C@H]1C[C@@H](N)CCO1    ZINC000059622646
NC1(CCCO)CC1    ZINC000034265788
CNCC1(O)CCC1    ZINC000088117580
C[C@@H](N)[C@H]1CCCO1    ZINC000043422326
CC1(C)CN[C@H]1CO    ZINC000104708630
OCC[C@@H]1CCNC1    ZINC000026898452
CO[C@H]1C[C@@H](CN)C1    ZINC000100438986
CO[C@H]1CCN[C@H]1C    ZINC000257838673
C[C@H]1OCCN[C@H]1C    ZINC000057935220
C[C@H]1NCC[C@H]1CO    ZINC000001648985
C=CCC[C@@H](N)CO    ZINC000070651522
COC[C@@H]1CC[C@@H]1N    ZINC000087935289
NCC[C@@H]1CCCO1    ZINC000006904723
CCC1(CN)COC1    ZINC000034998345
NC[C@@H]1CCCOC1    ZINC000006657996
C[C@@H]1CC[C@H](CO)N1    ZINC000057348539
C[C@H]1C[C@H](O)CCN1    ZINC000004593891
C[C@H]1CNC[C@H](O)C1    ZINC000104609498
CC[C@H]1COCCN1    ZINC000019091136
C[C@H]1CNCC[C@H]1O    ZINC000004992622
COCCC1CNC1    ZINC000083824197
NCC1(CCO)CC1    ZINC000083267276
CC[C@@H]1COC[C@@H]1N    ZINC000076570567
C[C@H]1CC[C@@H](CO)N1    ZINC000057348545
CC1(C)CO[C@@H]1CN    ZINC000238235033
COCC1(C)CNC1    ZINC000098209964
CC(C)[C@H]1OC[C@H]1N    ZINC000221550740
C[C@]1(N)CCCOC1    ZINC000070012137
C[C@@]1(CN)CCCO1    ZINC000006067294
C[C@H]1CNC[C@H]1CO    ZINC000085475141
C[C@@H]1CCNC[C@H]1O    ZINC000072231404
C[C@@H](O)C1(CN)CC1    ZINC000096527015
CN[C@H]1C[C@H](CO)C1    ZINC000306603031
C[C@@H](N)[C@@H]1CCOC1    ZINC000071372659
CC(C)C1(N)COC1    ZINC000084327113
C[C@@H]1NCCO[C@H]1C    ZINC000032302232
OCCCC[C@@H]1CN1    ZINC000169804326
C[C@H]1COCCCN1    ZINC000074536058
C[C@@H]1CNCCCO1    ZINC000020269603
CNC1(CO)CCC1    ZINC000082863426
NC[C@H]1CC[C@H](O)C1    ZINC000034235202
C[C@H]1CC[C@H](CN)O1    ZINC000088141223
COCCNC1CC1    ZINC000019282257
NCC[C@@H]1CCOC1    ZINC000041053026
CCO[C@@H]1CCNC1    ZINC000002570042
C[C@@H]1COC[C@H](C)N1    ZINC000001646614
CC1(C)COC[C@@H]1N    ZINC000115941187
N[C@H]1CCC[C@H](O)C1    ZINC000002511719
CC1(C)[C@H](N)C[C@@H]1O    ZINC000095883964
C[C@H](N)[C@H]1CCCO1    ZINC000043422325
CN[C@]1(C)CCOC1    ZINC000082835640
COC1(CCN)CC1    ZINC000107323529
CCN[C@H]1CCOC1    ZINC000070962357
C[C@H]1CCNC[C@@H]1O    ZINC000072231403
C[C@@H]1C[C@@H](O)CCN1    ZINC000000033574
C=CC[C@H](CN)CO    ZINC000075519012
C[C@H]1N[C@@H](C)C[C@H]1O    ZINC000217869359
CC1(C)CNC[C@H]1O    ZINC000098210018
CN[C@@]1(C)CCOC1    ZINC000082835638
CC[C@H]1CNC[C@@H]1O    ZINC000076570555
C[C@H](O)C1(CN)CC1    ZINC000096527013
CC[C@H]1CNC[C@H]1O    ZINC000076570563
CCO[C@H]1C[C@@H](N)C1    ZINC000103539399
C[C@H]1CCNC[C@H]1O    ZINC000072231405
C[C@H](N)C1(CO)CC1    ZINC000259305126
N[C@@H]1CCCC[C@H]1O    ZINC000000152724
CC1(C)COC[C@H]1N    ZINC000115941189
CNC[C@H]1CCCO1    ZINC000000410309
CN[C@H]1CC[C@@H]1OC    ZINC000642857055
C=CCC[C@H](O)CN    ZINC000026895195
O[C@@H]1CCCNCC1    ZINC000004202949
CC(=O)[C@H](N)C(C)C    ZINC000005963225
C[C@H](O)CNC1CC1    ZINC000032005340
CO[C@@H]1CCC[C@@H]1N    ZINC000019261615
COC[C@@H](N)C1CC1    ZINC000040844996
C[C@@H](O)[C@@H]1CCNC1    ZINC000073734150
OC[C@@H]1CCCCN1    ZINC000000388341
C[C@@H](N)C1CC(O)C1    ZINC000142612077
C[C@@H]1CO[C@H](CN)C1    ZINC000137785390
CC[C@@H]1CNC[C@@H]1O    ZINC000076570550
CC[C@@H]1COC[C@H]1N    ZINC000076570582
C[C@@H]1CC[C@H](CN)O1    ZINC000088141222
C[C@@H]1CCNC[C@@H]1O    ZINC000072231402
C[C@H]1CNCCOC1    ZINC000074535960
CNC[C@@H]1CCOC1    ZINC000022561998
C[C@H]1NCCC[C@H]1O    ZINC000059751213
C[C@]1(O)CC[C@@H](N)C1    ZINC000087653678
CC1(C)C[C@@H](N)CO1    ZINC000096032220
C[C@@H]1NCC[C@@H]1CO    ZINC000001648982
C[C@]1(O)CCC[C@@H]1N    ZINC000039224688
CNC[C@@H](O)C1CC1    ZINC000055027512
OCC[C@H]1CCCN1    ZINC000088243307
C[C@@]1(O)CCC[C@H]1N    ZINC000039224691
CO[C@H]1[C@@H](N)C1(C)C    ZINC000096509579
OCC1CCNCC1    ZINC000000161414
CNC1CCOCC1    ZINC000001529122
NCC1CCOCC1    ZINC000002577849
CC(C)C1(O)CNC1    ZINC000083823530
C[C@H]1NC(C)(C)CO1    ZINC000032250392
CO[C@@H]1CC[C@H](N)C1    ZINC000086405613
C[C@H]1CCN[C@H]1CO    ZINC000057348524
C[C@H]1CNC[C@@H]1CO    ZINC000066339078
NCC[C@H](O)C1CC1    ZINC000041166811
C[C@@H]1CNC[C@@H]1CO    ZINC000083291783
CC[C@H]1NCC[C@H]1O    ZINC000082411723
CC1(C)C[C@H](CO)N1    ZINC000238247863
C[C@H](O)[C@H]1CCNC1    ZINC000073734153
CN[C@@H]1CC[C@H]1OC    ZINC000642857053
NCC[C@@H](O)C1CC1    ZINC000041166809
C[C@H]1OCC[C@H]1CN    ZINC000086245604
CC[C@H]1NCC[C@@H]1O    ZINC000082411724
C[C@H](O)[C@H]1CCCN1    ZINC000034278486
CC(C)[C@@H]1OC[C@@H]1N    ZINC000221550907
C[C@@H]1NCC[C@H]1CO    ZINC000001648984
C[C@H]1CNCCCO1    ZINC000020269604
C[C@H](N)C1(C)COC1    ZINC000258912372
C[C@@]1(O)CCCNC1    ZINC000019090464
NC[C@H]1CCC[C@H]1O    ZINC000032182292
CC1(C)C[C@H](CN)O1    ZINC000095630834
C[C@@H]1C[C@@H](N)[C@H](C)O1    ZINC000307600242
C[C@H](N)C1CC(O)C1    ZINC000142612280
CNCC1(CO)CC1    ZINC000019091440
NC[C@H](O)C1CCC1    ZINC000028220126
C[C@@H](O)[C@H]1CCCN1    ZINC000034278487
CC(C)CC(=O)CN    ZINC000034128962
C[C@]1(CO)CCNC1    ZINC000076570594
CO[C@H]1CCC[C@@H]1N    ZINC000019261618
CC(=O)CNC(C)C    ZINC000038893044
C=CC[C@@H](CN)CO    ZINC000075519007
C[C@H]1NCCO[C@H]1C    ZINC000032302233
N[C@H]1CCCC[C@@H]1O    ZINC000003851717
C/C=C\C[C@H](N)CO    ZINC000096024176
C[C@@H]1CN[C@@H](C)CO1    ZINC000020282330
C[C@@H]1CNC[C@H](O)C1    ZINC000104609504
N[C@H]1CCC[C@H]1CO    ZINC000032099062
OC[C@H]1CCCCN1    ZINC000000388340
C[C@@]1(O)C[C@@H](CN)C1    ZINC000103539734
CC1(C)CN[C@@H]1CO    ZINC000212102593
CC(C)[C@H]1NCCO1    ZINC000062152521
C[C@](O)(CN)C1CC1    ZINC000035278891
CCOC1CC(N)C1    ZINC000084450761
COC[C@]1(C)C[C@H]1N    ZINC000053199854
C[C@@H]1CNC(C)(C)O1    ZINC000002042581
CCNC1CC(O)C1    ZINC000084421668
CC(=O)CC(C)(C)N    ZINC000001510269
CO[C@@H]1CCN[C@@H]1C    ZINC000257838670
NCCC1CC(O)C1    ZINC000098095589
CO[C@@H]1CC[C@@H]1CN    ZINC000146347929
C[C@H]1CO[C@H](CN)C1    ZINC000137785298
C[C@H]1NCCC[C@@H]1O    ZINC000059751215
CCCNC1COC1    ZINC000045328862
CC1(O)CC(CN)C1    ZINC000095743300
CO[C@H]1CCCNC1    ZINC000004299174
C[C@@H]1NC(C)(C)CO1    ZINC000032250389
OC[C@H]1CCCNC1    ZINC000000388343
C=C(C)C[C@H](N)CO    ZINC000044463814
COC[C@H]1CCCN1    ZINC000000032341
OCCCC[C@H]1CN1    ZINC000169804328
COCC1(N)CCC1    ZINC000085220982
C=C(C)COCCN    ZINC000051864311
C[C@H]1COCC[C@@H]1N    ZINC000082411735
CC(C)[C@@H]1NCCO1    ZINC000062152520
C[C@H]1N[C@@H](C)C[C@@H]1O    ZINC000217869539
CCO[C@H]1C[C@H](N)C1    ZINC000103537666
COC[C@@H]1CC[C@H]1N    ZINC000087935291
N[C@@H](CO)C1CCC1    ZINC000034560025
CN[C@@H]1CCCOC1    ZINC000034236302
C[C@@H]1C[C@H](N)[C@H](C)O1    ZINC000307600376
C[C@@]1(O)CC[C@H](N)C1    ZINC000087653677
CNCC1CC(O)C1    ZINC000078737913
CCOC1(C)CNC1    ZINC000214656163
CC1(C)OCC[C@@H]1N    ZINC000115940838
CC1(C)[C@@H](N)C[C@@H]1O    ZINC000095883965
C[C@@H]1CO[C@@H](C)CN1    ZINC000020282316
CC[C@@H]1CNC[C@H]1O    ZINC000076570559
CNC[C@H]1CCOC1    ZINC000022562002
N[C@@H]1CCC[C@@H](O)C1    ZINC000012953610
C[C@@H]1COCC[C@H]1N    ZINC000082411736
CC[C@@]1(O)CCNC1    ZINC000062716690
C=CCC[C@@H](O)CN    ZINC000026895198
COC[C@@]1(C)C[C@H]1N    ZINC000053199853
C=CCNC[C@H](C)O    ZINC000032005346
C[C@]1(O)CCCNC1    ZINC000019090467
C[C@H](N)[C@H]1CCOC1    ZINC000071372660
C=CCO[C@@H](C)CN    ZINC000044018802
CO[C@H]1CN[C@@H](C)C1    ZINC000104604948
COC[C@@H]1CCNC1    ZINC000014632405
CC[C@@H]1NCC[C@H]1O    ZINC000034783556
C[C@H]1CC[C@H](O)CN1    ZINC000072231381
CN[C@@H]1CCC[C@H]1O    ZINC000037689580
C[C@@H]1CCOCCN1    ZINC000082835623
CO[C@@H]1CN[C@@H](C)C1    ZINC000104604935
C[C@@H]1C[C@@H](O)[C@@H](C)N1    ZINC000217869279
CNCC1(C)COC1    ZINC000012384497
C=C[C@](C)(O)CNC    ZINC000075518975
C[C@@]1(CO)CCCN1    ZINC000032228337
N[C@H]1CC[C@@H](CO)C1    ZINC000034206356
CC1(C)CO[C@H]1CN    ZINC000238235444
CN[C@H]1C[C@@H](OC)C1    ZINC000238856745
N[C@H](CO)CC1CC1    ZINC000044466528
CC1(C)NCC[C@H]1O    ZINC000082411721
C=C[C@@H](O)CNCC    ZINC000078730699
C=C(CNC)OCC    ZINC000104602959
CNC[C@H](O)C1CC1    ZINC000055027510
O[C@H]1CCCCNC1    ZINC000083267278
C=CCCOCCN    ZINC000052599439
NCC1(O)CCCC1    ZINC000011755497
CC[C@@]1(C)NCCO1    ZINC000005083103
CO[C@H]1CC[C@@H](N)C1    ZINC000066351442
CO[C@H]1CC[C@H]1CN    ZINC000146348527
COC[C@H]1CC[C@H]1N    ZINC000087935292
CO[C@H]1[C@H](N)C1(C)C    ZINC000096509580
N[C@H]1CCCC[C@H]1O    ZINC000003851718
C[C@]1(CN)CCCO1    ZINC000006032068
C[C@H]1C[C@H](CO)CN1    ZINC000088187399
C[C@@H]1NCCC[C@H]1O    ZINC000059751214
CC1(C)[C@H](N)C[C@H]1O    ZINC000095883966
CNC1CC(CO)C1    ZINC000066351421
C[C@@H]1CCN[C@H]1CO    ZINC000057348521
CNC[C@@H]1CCCO1    ZINC000000410310
C[C@H]1C[C@H](N)CCO1    ZINC000059622642
CO[C@H](C)C1CNC1    ZINC000211762514
C=C[C@H](O)CNCC    ZINC000078730701
C[C@@H]1C[C@H](O)[C@@H](C)N1    ZINC000217869432
C[C@@H]1CNCCOC1    ZINC000074535958
N[C@H]1CC[C@@H](O)CC1    ZINC000100005118
C[C@@](N)(CO)C1CC1    ZINC000038124543
N[C@@H]1CCCOCC1    ZINC000082411718
NCC[C@H]1C[C@@H](O)C1    ZINC000306253872
CC[C@H]1COC[C@@H]1N    ZINC000076570571
NC1(CO)CCCC1    ZINC000000154791
C[C@@]1(CO)CCNC1    ZINC000076570598
C1CCOCCNC1    ZINC000064874265
C[C@@H](O)[C@@H]1CCCN1    ZINC000034278485
C[C@]1(O)CCC[C@H]1N    ZINC000039224690
OC[C@@H]1CCCNC1    ZINC000000388342
C[C@@H]1COCCCN1    ZINC000074536053
C[C@@H]1CO[C@@H](CN)C1    ZINC000137785201
CO[C@@H]1CCN[C@H]1C    ZINC000148889693
CCCOC1CNC1    ZINC000044137170
COC[C@H]1CCNC1    ZINC000014632406
CC1(C)COCCN1    ZINC000011950119
CN[C@H]1CCCOC1    ZINC000034236303
CCOCC1CNC1    ZINC000042784292
NC[C@@H](CO)C1CC1    ZINC000084327116
CC(C)NC1COC1    ZINC000016083057
NC[C@H]1C[C@@H](CO)C1    ZINC000100292945
C[C@@H](O)[C@H]1CCNC1    ZINC000073734157
C[C@H](N)[C@@H]1CCCO1    ZINC000043422323
NC[C@@H]1CCCCO1    ZINC000002044239
N[C@@H]1CC[C@H](CO)C1    ZINC000034206360
N[C@H]1CCC[C@@H]1CO    ZINC000033961353
CC(C)(C)C(=O)CN    ZINC000000874081
C[C@@H]1CN[C@@H](CO)C1    ZINC000057348531
C[C@@H]1C[C@@H](CO)CN1    ZINC000088187402
C[C@@H](CO)C1CNC1    ZINC000129771767
CC(C)(O)[C@@H]1CCN1    ZINC000143873762
C[C@@H]1CC[C@@H](CN)O1    ZINC000088141224
C[C@@H]1C[C@H](CO)CN1    ZINC000088187398
C[C@H](O)[C@@H]1CCCN1    ZINC000034278484
N[C@@H](CO)CC1CC1    ZINC000044466530
CNC1CC(OC)C1    ZINC000085520965
CO[C@@H]1[C@@H](N)C1(C)C    ZINC000096509581
CC1(C)C[C@@H](CN)O1    ZINC000095630835
CC[C@]1(O)CCNC1    ZINC000062716689
C[C@@H]1CO[C@H](C)CN1    ZINC000020282325
C[C@]1(CN)CCOC1    ZINC000054637615
CO[C@@H]1CCCNC1    ZINC000004299173
C[C@H]1CNC[C@@H](O)C1    ZINC000104609489
C[C@H]1CCOCCN1    ZINC000082835625
N[C@H](CO)C1CCC1    ZINC000034560024
C[C@@H]1C[C@@H](N)CCO1    ZINC000059622645
CO[C@@H]1CCC[C@H]1N    ZINC000019261620
NC[C@@H](O)C1CCC1    ZINC000028220122
NC1(CCO)CCC1    ZINC000072266673
C[C@@H]1CCN[C@@H]1CO    ZINC000057348516
OCC[C@@H]1CCCN1    ZINC000088243310
C/C=C/C[C@H](N)CO    ZINC000044463856
O[C@H]1CCCNCC1    ZINC000004202948
NC[C@@H]1CC[C@@H](O)C1    ZINC000034235201
CC1(C)NCC[C@@H]1O    ZINC000082411722
C[C@]1(O)CC[C@H](N)C1    ZINC000087653676
C[C@H]1COCC[C@H]1N    ZINC000082411737
O[C@@H]1CCCCNC1    ZINC000083267277
N[C@@H]1CCC[C@H]1CO    ZINC000034077854
CC(C)[C@H]1OC[C@@H]1N    ZINC000221550851
CN[C@H]1CC[C@H]1OC    ZINC000642857052
OCCCC1CNC1    ZINC000071863984
C[C@@H]1CN[C@H](CO)C1    ZINC000057348538
C[C@@]1(O)CC[C@@H](N)C1    ZINC000087653679
C[C@@H]1C[C@H](O)[C@H](C)N1    ZINC000118790447
CCC1(CO)CNC1    ZINC000299805393
CO[C@@H]1CC[C@H]1CN    ZINC000146348347
C[C@@H]1CC[C@@H](O)CN1    ZINC000072231382
C[C@@H](N)C1(CO)CC1    ZINC000259305125
CC1([C@H](O)CN)CC1    ZINC000084425883
CO[C@H]1CCN[C@@H]1C    ZINC000257838672
C[C@@H]1C[C@@H](N)[C@@H](C)O1    ZINC000307600241
CO[C@@H]1[C@H](N)C1(C)C    ZINC000096509582
C[C@H]1CNC[C@H](C)O1    ZINC000000388173
C[C@@]1(CO)C[C@H](N)C1    ZINC000953122120
NC[C@H]1CCCCO1    ZINC000005133888
C[C@](N)(CO)C1CC1    ZINC000038124544
C[C@]1(CO)CCCN1    ZINC000032228339
C[C@@]1(CN)CCOC1    ZINC000054637617
CCNC1(C)COC1    ZINC000098210445
NCC1CC(CO)C1    ZINC000095346852
CC[C@H]1COC[C@H]1N    ZINC000076570588
C[C@H]1CC[C@@H](O)CN1    ZINC000072231383
C[C@@H]1C[C@@H](O)[C@H](C)N1    ZINC000208729252
C[C@@H]1C[C@H](N)[C@@H](C)O1    ZINC000307600374
COC1CC(CN)C1    ZINC000084449941
C[C@@H]1CNCC[C@H]1O    ZINC000004992621
CC1(C)C[C@@H](CO)N1    ZINC000238238053
CC1(C)CNCCO1    ZINC000019090722
C[C@H]1CO[C@@H](C)CN1    ZINC000020282320
CN[C@@H]1CC[C@@H]1OC    ZINC000642857054
CO[C@H]1CCC[C@H]1N    ZINC000019261623
C=C[C@@](C)(O)CNC    ZINC000075518980
CO[C@@H]1CN[C@H](C)C1    ZINC000104604932
CN[C@H]1CCC[C@@H]1O    ZINC000037689579
CC(C)(O)[C@H]1CCN1    ZINC000143873977
C[C@@](O)(CN)C1CC1    ZINC000035278887
COC[C@@]1(C)C[C@@H]1N    ZINC000053199851
C[C@H]1CC[C@@H](CN)O1    ZINC000088141225
OCCNC1CCC1    ZINC000044480579
OCC[C@H]1CCNC1    ZINC000026898454
CC(C)[C@@H]1OC[C@H]1N    ZINC000221550798
OCCCNC1CC1    ZINC000041626033
C[C@H]1C[C@@H](CO)CN1    ZINC000088187404
C/C=C/CNCCO    ZINC000026483022
CCN[C@@H]1CCOC1    ZINC000070962355
COC[C@H]1CC[C@@H]1N    ZINC000087935290
C=CCC[C@H](N)CO    ZINC000070651521
CC1(C)[C@H](O)C[C@@H]1N    ZINC000095883967
NCCC1(O)CCC1    ZINC000082631305
CC1(N)CCOCC1    ZINC000062820453
CC(C)OC1CNC1    ZINC000042770160
C=CCO[C@H](C)CN    ZINC000052598887
CCO[C@H]1CCNC1    ZINC000014632024
C[C@H]1CN[C@H](CO)C1    ZINC000057348534
NCCC1(CO)CC1    ZINC000083854004
CNC1(COC)CC1    ZINC000019092817
COC[C@]1(C)C[C@@H]1N    ZINC000053199852
CC1(C)C[C@H](N)CO1    ZINC000096032219
NC[C@@H]1CCC[C@@H]1O    ZINC000032182286
N[C@H](CCO)C1CC1    ZINC000002530266
CO[C@@H](C)C1CNC1    ZINC000211762447
COC[C@@H]1CCCN1    ZINC000000032342
C[C@@H](O)CNC1CC1    ZINC000032005337
COCC1CC(N)C1    ZINC000040448752
CC(=O)[C@@H](N)C(C)C    ZINC000001570958
C[C@H]1COC[C@H](C)N1    ZINC000003875938
NCC[C@H]1CCCO1    ZINC000006904665
N[C@H]1CC[C@H](O)CC1    ZINC000100002189
C[C@H]1CNCC[C@@H]1O    ZINC000004992620
C[C@@H]1NCCC[C@@H]1O    ZINC000059751216
CC1(O)CCNCC1    ZINC000034616879
CO[C@H]1CN[C@H](C)C1    ZINC000104604941
CO[C@H]1CC[C@H](N)C1    ZINC000086405615
CC[C@@]1(N)CCOC1    ZINC000076570606
CCCC1(O)CNC1    ZINC000084327112
NC[C@H]1CC[C@@H](O)C1    ZINC000034235203
CC1(C)OCC[C@H]1N    ZINC000115940840
C[C@H]1C[C@@H](O)CCN1    ZINC000004593892
COC[C@H](N)C1CC1    ZINC000040844995
C[C@@H](N)C1(C)COC1    ZINC000258912371
C[C@@H]1C[C@H](N)CCO1    ZINC000059622641
CC1(C)C[C@@H](O)CN1    ZINC000221129979
NC[C@@H]1CC[C@H](O)C1    ZINC000034235199
C[C@H]1NCCO[C@@H]1C    ZINC000032302115
C[C@@H](N)[C@@H]1CCCO1    ZINC000043422324
CC1(C)C[C@H](O)CN1    ZINC000220946475
C=CCOCCCN    ZINC000038362816
C[C@H]1CNC(C)(C)O1    ZINC000001653069
NCC1(CO)CCC1    ZINC000019091062
C[C@H]1NCC[C@@H]1CO    ZINC000001648983
NC[C@H](CO)C1CC1    ZINC000084327117
NCC[C@H]1CCOC1    ZINC000041053027
COC[C@H]1C[C@@H](N)C1    ZINC000104675177
C=C(C)C[C@@H](N)CO    ZINC000044463815
C[C@@H]1CNCC[C@@H]1O    ZINC000004992619
C[C@@]1(O)CCC[C@@H]1N    ZINC000039224689
CO[C@@H]1CC[C@@H](N)C1    ZINC000086405617
N[C@@H]1CCC[C@@H]1CO    ZINC000034077853
C[C@@H]1CC[C@H](O)CN1    ZINC000072231380
N[C@H]1CCCOCC1    ZINC000082411717
CC1(C)CNC[C@@H]1O    ZINC000098210017
CC[C@@H]1CNCCO1    ZINC000012769423
CC[C@]1(C)NCCO1    ZINC000001716865
COCC1(CN)CC1    ZINC000019091823
C[C@H](O)[C@@H]1CCNC1    ZINC000073734149
CO[C@]1(C)CCNC1    ZINC000107114404
C[C@@H]1C[C@H](O)CCN1    ZINC000000033576
COC[C@H]1C[C@@H](N)C1    ZINC000307353179
C[C@H](N)[C@@H]1CCOC1    ZINC000071372656
C[C@@H]1CNC[C@@H](O)C1    ZINC000104609493
CC[C@H]1CNCCO1    ZINC000012769426
C[C@@]1(N)CCCOC1    ZINC000070012141
N[C@@H]1CCCC[C@@H]1O    ZINC000000152726
OCCNCC1CC1    ZINC000020037674
CC1([C@@H](O)CN)CC1    ZINC000084425884
N[C@H]1CCC[C@@H](O)C1    ZINC000012953615
CN[C@H]1C[C@H](CO)C1    ZINC000104579697
CC[C@@H]1NCC[C@@H]1O    ZINC000082411725
CO[C@H]1CC[C@@H]1CN    ZINC000146348149
CO[C@@]1(C)CCNC1    ZINC000107114401
N[C@@H](CCO)C1CC1    ZINC000012953590
C[C@H]1CCN[C@@H]1CO    ZINC000057348519
C[C@@H]1CNC[C@H]1CO    ZINC000040435016
C[C@@H]1COCC[C@@H]1N    ZINC000082411734
NC[C@H]1CCCOC1    ZINC000006657995
N[C@@H]1CCC[C@H](O)C1    ZINC000012953619
NC[C@@H]1CCC[C@H]1O    ZINC000032182290
NCCOC1CCC1    ZINC000050519196
NCCOCC1CC1    ZINC000014628595
C[C@@H]1CNC[C@@H](C)O1    ZINC000000388172
NC[C@H]1CCC[C@@H]1O    ZINC000032182288
CC[C@]1(N)CCOC1    ZINC000076570602
COC1CCNCC1    ZINC000002527203
C[C@@H]1COC[C@@H](C)N1    ZINC000003875939
C/C=C\C[C@@H](N)CO    ZINC000096024177
C[C@@]1(O)C[C@H](CN)C1    ZINC000103541238
C[C@@H]1CNC[C@H](C)O1    ZINC000000388171
C/C=C/C[C@@H](N)CO    ZINC000044463857
CO[C@H]1C[C@H](CN)C1    ZINC000103538814
NN[C@H]1CCCNC1    ZINC000095616415
NC[C@H]1CNCCN1    ZINC000022816713
NCCN1CCNC1    ZINC000075519104
NN[C@@H]1CCCNC1    ZINC000095616416
NCC1(CN)CNC1    ZINC000088189465
NNC1CCNCC1    ZINC000019168381
N[C@H]1CNC[C@@H](N)C1    ZINC000038325110
NCCN1CC(N)C1    ZINC001204854234
CN/N=C(\N)C(C)C    ZINC000072266327
NC1CNCCNC1    ZINC000026896722
NC[C@@H]1CNCCN1    ZINC000022028884
C[N+]1(C)CCNCC1    ZINC000005071679
CC[C@H](N)CC(C)C    ZINC000037466815
CCCCNC(C)C    ZINC000004792586
CCC(CC)CCN    ZINC000008728854
CC[C@H](C)NC(C)C    ZINC000019880991
CC[C@@H](CN)C(C)C    ZINC000037755203
CCNC(CC)CC    ZINC000019091338
CC(C)CC[C@@H](C)N    ZINC000001699272
CCC[C@@H](C)CCN    ZINC000005837742
CC[C@H](C)C[C@H](C)N    ZINC000001587854
CN[C@H](C)CC(C)C    ZINC000012896198
CCCC[C@H](N)CC    ZINC000005514796
CCC[C@](C)(N)CC    ZINC000006381087
CCC[C@H](C)NCC    ZINC000019091326
CC[C@@H](N)CC(C)C    ZINC000037466817
CC(C)CC(C)(C)N    ZINC000019682456
CCC[C@@H](C)[C@H](C)N    ZINC000005838095
CCC[C@@H](C)NCC    ZINC000019091323
CC(C)C(C)(C)CN    ZINC000083961921
CCCNC(C)(C)C    ZINC000022223788
CCC[C@H](CC)NC    ZINC000037870669
CC(C)C(N)C(C)C    ZINC000002146723
CCCCNCCC    ZINC000002146751
CC(C)(C)C(C)(C)N    ZINC000003627635
CCC[C@H](C)[C@H](C)N    ZINC000005841500
CCCC[C@@H](N)CC    ZINC000002012019
CC[C@H](CN)C(C)C    ZINC000037755204
CCNCC(C)(C)C    ZINC000019090675
CC[C@H](C)C[C@@H](C)N    ZINC000001587852
CC(C)CC[C@H](C)N    ZINC000004521147
CCC[C@@H](C)[C@@H](C)N    ZINC000005838029
CCCN[C@H](C)CC    ZINC000002522808
CCCC[C@H](C)NC    ZINC000032164979
CCCC[C@@H](C)NC    ZINC000032164977
CCCC(N)CCC    ZINC000002006936
CC(C)CNC(C)C    ZINC000012948265
CNCCCC(C)C    ZINC000036947784
CCN[C@@H](C)C(C)C    ZINC000005853299
CCCN[C@@H](C)CC    ZINC000012954942
CCNC[C@@H](C)CC    ZINC000020084548
CC[C@@H](C)C[C@@H](C)N    ZINC000001587851
CNCCC(C)(C)C    ZINC000035604927
C[C@@H](N)CC(C)(C)C    ZINC000044410458
C[C@H](N)CC(C)(C)C    ZINC000044410455
CC(C)NC(C)(C)C    ZINC000002384729
CCC[C@@H](N)C(C)C    ZINC000035784098
CC(C)(C)CCCN    ZINC000019673381
CCCCCCNC    ZINC000002009340
CN[C@H](C)C(C)(C)C    ZINC000012896152
CCNC[C@H](C)CC    ZINC000020084550
CCC(C)(C)[C@H](C)N    ZINC000034496803
CCC(C)(C)CCN    ZINC000082707722
CC[C@@H](N)C(C)(C)C    ZINC000036683898
CN[C@@H](C)CC(C)C    ZINC000012896190
CCCCC[C@H](C)N    ZINC000002015538
CCC[C@H](C)CCN    ZINC000005841115
CCC(C)(C)[C@@H](C)N    ZINC000034496802
CCN[C@H](C)C(C)C    ZINC000002572124
CCC[C@@H](CC)NC    ZINC000037870668
CCCCCCCN    ZINC000001577152
CCC[C@H](N)C(C)C    ZINC000036684009
CCC(N)(CC)CC    ZINC000002047252
CC[C@@H](C)C[C@H](C)N    ZINC000001587853
CCC[C@@](C)(N)CC    ZINC000006381378
CCCNCC(C)C    ZINC000014593080
CN[C@@H](C)C(C)(C)C    ZINC000012896144
CC(C)CCCCN    ZINC000034514739
CCC(C)(CC)CN    ZINC000044236560
CCC[C@H](C)[C@@H](C)N    ZINC000005841423
CCCCC[C@@H](C)N    ZINC000001587831
CC[C@H](N)C(C)(C)C    ZINC000036683897
CCCCCNCC    ZINC000019266990
CC[C@@H](C)NC(C)C    ZINC000019880985
N[C@H]1N=CC(=O)S1    ZINC000306720009
N[C@@H]1N=CC(=O)S1    ZINC000306720004
C/C(N)=C/C(N)=S    ZINC000100004729
C/C(N)=C\C(N)=S    ZINC000100092243
N#CSCCCN    ZINC000104635361
C[C@]1(N)CONC1=O    ZINC000197479851
NC[C@@H]1COC(=O)N1    ZINC000083253475
NC[C@H]1CNC(=O)O1    ZINC000038995455
NC[C@H]1COC(=O)N1    ZINC000083253470
CC1(C)NNC(=O)O1    ZINC000001621714
N[C@H]1CCN(O)C1=O    ZINC000003870324
NC[C@@H]1CNC(=O)O1    ZINC000038995456
NC(=O)OC1CNC1    ZINC000083824188
CN/N=C(\C)C(=O)O    ZINC000016939438
N#CNC[C@H](O)CO    ZINC000078731043
N[C@H]1CCONC1=O    ZINC000029208029
C[C@H]1NCC(=O)N1O    ZINC000029208374
CC(=O)NC(=O)CN    ZINC000001841134
N[C@@H]1CCN(O)C1=O    ZINC000003791818
N[C@@H]1CCONC1=O    ZINC000029208025
NC1(C(=O)O)CNC1    ZINC000034437010
NC(=O)C1(O)CNC1    ZINC000140060494
CN/N=C(/C)C(=O)O    ZINC000005707185
O=C1CNCN1CO    ZINC000022010310
C[C@@H]1NCC(=O)N1O    ZINC000029208370
OC[C]1CNCCO1    ZINC001560406254
CNC(=O)C[C@@H](C)N    ZINC000037475651
CC(C)(CN)C(N)=O    ZINC000022013350
NC[C@H]1COCCN1    ZINC000066354442
N[C@H]1CNC[C@@H](O)C1    ZINC000082131289
CNC(=O)C[C@H](C)N    ZINC000037475650
CC(=O)N[C@H](C)CN    ZINC000082576766
CN1C[C@H](N)[C@@H](O)C1    ZINC000118455814
NCCN1CC(O)C1    ZINC000107114420
CCC[C@H](N)C(N)=O    ZINC000002047540
NN[C@H]1CCC[C@@H]1O    ZINC000037693453
NC[C@@H]1C[C@H](O)CN1    ZINC000085081251
C[C@H](N)C(=O)N(C)C    ZINC000019472442
N[C@H]1CCNC[C@H]1O    ZINC000095725622
CC[C@](C)(N)C(N)=O    ZINC000034283540
NC1CN(CCO)C1    ZINC000082601602
CCNC(=O)[C@@H](C)N    ZINC000004206147
CO[C@@H]1CNC[C@@H]1N    ZINC000034301389
NN[C@H]1CCCOC1    ZINC000070535876
CNC(=O)[C@@H](C)NC    ZINC000013309787
NNC[C@H]1CCOC1    ZINC000019398302
NC[C@@H]1C[C@@H](O)CN1    ZINC000083339420
CNC(=O)[C@H](C)NC    ZINC000013309785
NCCCCC(N)=O    ZINC000001532806
OC[C@H]1CNCCN1    ZINC000026898369
N[C@H]1CN[C@H](CO)C1    ZINC000072266181
N[C@@H]1CCNC[C@@H]1O    ZINC000095725619
NNC[C@@H]1CCCO1    ZINC000019171881
CCCNC(=O)CN    ZINC000004205485
OCCN1CCNC1    ZINC000080884195
CN1C[C@@H](O)[C@@H](N)C1    ZINC000034278489
NC[C@H]1C[C@H](O)CN1    ZINC000085081254
N[C@@H]1CCNC[C@H]1O    ZINC000095725620
CCNC(=O)[C@H](C)N    ZINC000004206149
N[C@H]1CNCCOC1    ZINC000204795916
NC[C@@]1(O)CCNC1    ZINC000034321166
NO[C@@H]1CCCNC1    ZINC000081172724
OCCNC1CNC1    ZINC000084416762
N[C@H]1CNC[C@@H]1CO    ZINC000034453965
NC[C@@H](N)C1COC1    ZINC000083428660
NC[C@H]1CNCCO1    ZINC000004343734
NNC1CCOCC1    ZINC000089222928
CO[C@H]1C[C@@H](NN)C1    ZINC000710681158
CC(C)(N)CC(N)=O    ZINC000034550389
CCC[C@@H](N)C(N)=O    ZINC000013541928
CNC(=O)CCCN    ZINC000019441628
CN1C[C@@H](N)[C@H](O)C1    ZINC000034278490
CN1C[C@@H](N)[C@@H](O)C1    ZINC000118455821
N[C@H]1CNC[C@H](O)C1    ZINC000082131283
N[C@@H]1CNC[C@H](O)C1    ZINC000082131281
CC(=O)N[C@@H](C)CN    ZINC000082576763
N[C@@H]1CNCCOC1    ZINC000204795899
CCNCC(=O)NC    ZINC000019404242
N[C@H]1CNC[C@H]1CO    ZINC000034453967
CN1CC(O)(CN)C1    ZINC000107395532
CCNC(=O)CNC    ZINC000008729988
NN[C@@H]1CCCOC1    ZINC000070535877
N[C@@H]1CN[C@@H](CO)C1    ZINC000072266182
CNC(=O)[C@@H](C)CN    ZINC000044795900
CC[C@H](N)C(=O)NC    ZINC000033414669
CN[C@H](C)CC(N)=O    ZINC000041166815
NNC[C@H]1CCCO1    ZINC000019171884
CCN[C@H](C)C(N)=O    ZINC000020308070
CCCNCC(N)=O    ZINC000022162725
N[C@@H]1CNC[C@H]1CO    ZINC000034453963
C[C@@H](N)C(=O)N(C)C    ZINC000019472441
NCCC1(O)CNC1    ZINC000085923898
NC[C@H]1CNC[C@@H]1O    ZINC000034382644
NC[C@]1(O)CCNC1    ZINC000034321165
CO[C@H]1C[C@H](NN)C1    ZINC000710681174
NC[C@@H]1COCCN1    ZINC000066354444
CCCNCCN=O    ZINC000091352797
CC(C)NCC(N)=O    ZINC000003887688
CNCCC(=O)NC    ZINC000019737002
CC(C)NC(=O)CN    ZINC000004206884
OCN1CCNCC1    ZINC000034273709
CC[C@@H](NC)C(N)=O    ZINC000037869984
N[C@H]1CN[C@@H](CO)C1    ZINC000072266183
CO[C@H]1CNC[C@@H]1N    ZINC000034301390
CC(=O)NNC(C)C    ZINC000001677677
CNC(=O)C(C)(C)N    ZINC000040912420
CC(=O)NCCCN    ZINC000013511460
N[C@@]1(CO)CCNC1    ZINC000107265537
CCN(C)C(=O)CN    ZINC000034537009
CC(C)[C@H](N)C(N)=O    ZINC000000399376
CN(C)C(=O)CCN    ZINC000012481235
N[C@H]1CCNC[C@@H]1O    ZINC000095725621
N[C@@H]1CNC[C@@H](O)C1    ZINC000082131287
CC[C@@](C)(N)C(N)=O    ZINC000034283541
CNCC(=O)N(C)C    ZINC000002572092
NCCN1CCCO1    ZINC000164185520
NO[C@H]1CCCNC1    ZINC000081172721
CC[C@H](NC)C(N)=O    ZINC000037869983
NN[C@@H]1CCC[C@H]1O    ZINC000036720722
CCN[C@@H](C)C(N)=O    ZINC000020308068
OC1CNCCNC1    ZINC000026896718
CNC(=O)[C@H](C)CN    ZINC000044795903
CC[C@@H](N)C(=O)NC    ZINC000033414667
NN[C@H]1CCC[C@H]1O    ZINC000037693452
CON1CCNCC1    ZINC000104704806
CC(C)[C@@H](N)C(N)=O    ZINC000004760985
NC[C@H]1CNC[C@H]1O    ZINC000034382642
CCNCCC(N)=O    ZINC000019736941
NCCNC1COC1    ZINC000082488584
NC[C@@H]1CNCCO1    ZINC000001296004
CNCCNC(C)=O    ZINC000035139552
NC[C@H]1C[C@@H](O)CN1    ZINC000083339421
CC(=O)N(C)CCN    ZINC000020182914
COC1(CN)CNC1    ZINC000095743518
CNC(C)(C)C(N)=O    ZINC000037869771
NN[C@@H]1CCC[C@@H]1O    ZINC000037693454
OC[C@@H]1CNCCN1    ZINC000089223213
NNC[C@@H]1CCOC1    ZINC000019398301
NC[C@H](N)C1COC1    ZINC000083428661
CN[C@@H](C)CC(N)=O    ZINC000041166813
CCC(=O)NCCN    ZINC000005855693
COC1CC(NN)C1    ZINC000234667754
N[C@@H]1CNC[C@@H]1CO    ZINC000034453961
CON(C)C1CNC1    ZINC000086431581
N[C@]1(CO)CCNC1    ZINC000107265541
CCNC(=O)CCN    ZINC000022178213
CNCCCC(N)=O    ZINC000037477601
N[C@@H]1CNCC[C@H]1O    ZINC000072231433
NCC1(CN)COC1    ZINC000060120547
C1CNNCCNN1    ZINC000019167039
NC1C(N)C(N)C1N    ZINC000102867379
[CH2]CCNC[C@H](C)O    ZINC001251973779
CCC[C@](C)(N)CN    ZINC000035676967
C[C@H](N)CCN(C)C    ZINC000019260049
CCCNCCCN    ZINC000001655626
C[C@@H](CN)CN(C)C    ZINC000006020724
CCC(N)(CC)CN    ZINC000038644388
CC(C)C[C@@H](N)CN    ZINC000033882231
CCCNCCNC    ZINC000039712237
C[C@@H](NN)C(C)(C)C    ZINC000019403479
CC[C@H](C)NCCN    ZINC000019370461
C[C@@H](N)[C@H](C)CCN    ZINC000026155240
CCCCCCNN    ZINC000019167351
CCCC[C@H](N)CN    ZINC000038624274
CN(C)CC(C)(C)N    ZINC000019366927
CC(C)N(C)CCN    ZINC000022172146
CC[C@@H](C)[C@H](C)NN    ZINC000037745359
CC[C@@H](C)[C@H](N)CN    ZINC000035676914
CC[C@H](N)CN(C)C    ZINC000019368457
C[C@@H](CN)CCCN    ZINC000004521361
CC[C@H](C)[C@H](N)CN    ZINC000035676915
C[C@H](CCN)[C@H](C)N    ZINC000026155245
CC(C)(N)C(C)(C)N    ZINC000032562600
CCNCCN(C)C    ZINC000019367503
CCNC(C)(C)CN    ZINC000050270085
CNC[C@@H](N)C(C)C    ZINC000040409051
CCN(C)C[C@@H](C)N    ZINC000037078647
C[C@@H](N)[C@@H](C)CCN    ZINC000026155224
CCNCCNCC    ZINC000019366278
CC[C@@H](CN)N(C)C    ZINC000023066195
C[C@H](N)CCCCN    ZINC000034598857
CC(C)NNC(C)C    ZINC000019168204
CCCC[C@@H](N)CN    ZINC000038624278
CC[C@H](N)[C@@H](N)CC    ZINC000039259723
CNC[C@H](C)N(C)C    ZINC000095079704
C[C@H](N)[C@@H](C)CCN    ZINC000026155231
CC[C@H](C)[C@H](C)NN    ZINC000037745360
CNCCCN(C)C    ZINC000002560540
CCC[C@@H](CN)NC    ZINC000050269904
CCC[C@H](CN)NC    ZINC000050269905
CC(C)(C)[C@H](N)CN    ZINC000019367838
CC[C@H](CN)N(C)C    ZINC000023066197
CCN[C@@H](CC)CN    ZINC000050270218
CCC(CC)CNN    ZINC000019271054
CC[C@@H](NN)C(C)C    ZINC000037755119
CC(C)C[C@@H](C)NN    ZINC000019273002
CNC[C@H](N)C(C)C    ZINC000040409055
C[C@@H](N)CC(C)(C)N    ZINC000002044917
C[C@@H](CCN)N(C)C    ZINC000019091972
CC(C)C[C@H](N)CN    ZINC000033882230
CCN(C)CCCN    ZINC000019834733
C[C@H](CN)CCCN    ZINC000002560382
CC(C)(C)NCCN    ZINC000019732707
C[C@@H](N)CCN(C)C    ZINC000019260047
CNCCNC(C)C    ZINC000039712243
CNCCC(C)(C)N    ZINC000082773064
CC(C)[C@](C)(N)CN    ZINC000041053630
CC(C)C[C@H](C)NN    ZINC000019273005
CN(C)CCCCN    ZINC000002563315
C[C@H](N)CC(C)(C)N    ZINC000001679569
C[C@H](CN)CN(C)C    ZINC000006036541
CC[C@@H](C)[C@@H](N)CN    ZINC000035676916
CC[C@@H](C)[C@@H](C)NN    ZINC000037745357
CC[C@@H](C)NCCN    ZINC000019370458
CNCCCCCN    ZINC000014649248
C[C@H](NN)C(C)(C)C    ZINC000019403482
CC[C@H](C)[C@@H](C)NN    ZINC000037745358
CN(C)C(C)(C)CN    ZINC000019795797
CCCN(C)CCN    ZINC000037097917
CCNCCCCN    ZINC000005226116
CCN(C)C[C@H](C)N    ZINC000037078648
CNCCCCNC    ZINC000002389845
CCN(CC)CCN    ZINC000019230110
CCC[C@@H](C)CNN    ZINC000020252012
NCCCCCCN    ZINC000001543408
CC(C)(C)CCNN    ZINC000019269377
CC[C@H](NN)C(C)C    ZINC000037755118
CNC[C@@H](C)N(C)C    ZINC000095079705
CCC[C@@](C)(N)CN    ZINC000035676968
CNCC(C)CNC    ZINC000000394171
CC[C@H](C)[C@@H](N)CN    ZINC000035676917
CC(C)(N)CCCN    ZINC000034164083
CCCCNCCN    ZINC000019370463
CCC[C@H](C)CNN    ZINC000020252014
CC(C)(C)[C@@H](N)CN    ZINC000039211935
CCN(C)CCNC    ZINC000021953164
CCNCC(C)(C)N    ZINC000040926077
C[C@H](CCN)N(C)C    ZINC000019091976
CC[C@@H](N)CN(C)C    ZINC000019368458
CC(C)NCCCN    ZINC000001587630
C[C@@H](N)CCCCN    ZINC000034598858
CCN[C@H](CC)CN    ZINC000050270219
CC(C)[C@@](C)(N)CN    ZINC000041053631
N[C@@H]1CCSC1=O    ZINC000054009854
N[C@H]1CCSC1=O    ZINC000054009855
O=C1CNCSC1    ZINC000001737463
ClC1=CCCNC1    ZINC000221316248
NC12CC(Cl)(C1)C2    ZINC000642813701
C/C(O)=C(\N)C(=O)O    ZINC000198597394
C/C(O)=C(/N)C(=O)O    ZINC000100216936
N[C@@H](CC=O)C(=O)O    ZINC000000895231
O=C(O)C1(O)CNC1    ZINC000095532446
S=C1NCNCN1    ZINC000019851852
NC1(C(=O)O)COC1    ZINC000045028273
N[C@H](CC=O)C(=O)O    ZINC000003870023
O=C(O)[C@H]1COCN1    ZINC000004202446
O=C(O)[C@@H]1COCN1    ZINC000004202447
NC(=O)C(N)C(N)=O    ZINC000001674132
CS[C@@H]1CCNC1    ZINC000051784152
NC[C@@H]1CCSC1    ZINC000069981726
CN[C@H]1CCSC1    ZINC000019255914
N[C@H]1CCCSC1    ZINC000034207089
CC1(C)NCCS1    ZINC000002560512
CSC1CC(N)C1    ZINC000259173188
NC[C@H]1CCSC1    ZINC000069981729
NC[C@@H]1CCCS1    ZINC000034614721
S[C@H]1CCCNC1    ZINC000072231411
CSC1(CN)CC1    ZINC000083484197
CN[C@@H]1CCSC1    ZINC000019255912
F[C@H]1[C@@H]2CO[C@H]1CN2    ZINC000575441159
CS[C@H]1C[C@H](N)C1    ZINC000584880129
C[C@H]1CSCCN1    ZINC000019875247
F[C@@H]1[C@@H]2CO[C@H]1CN2    ZINC000575441157
NC1(C(=O)F)CCC1    ZINC000575447721
C[C@H]1CSC[C@@H]1N    ZINC000082411682
C[C@H]1SCC[C@H]1N    ZINC000072266669
C[C@H]1C[C@@H](N)CS1    ZINC000082411688
C[C@@H]1SCC[C@H]1N    ZINC000072266670
CC(=O)C1(F)CNC1    ZINC000952977975
C[C@H]1SCC[C@@H]1N    ZINC000072266671
C[C@@H]1CSC[C@H]1N    ZINC000082411683
NC1CCSCC1    ZINC000001698091
C1CNCCSC1    ZINC000020216505
F[C@H]1[C@H]2CO[C@@H]1CN2    ZINC000575441158
C[C@@H]1SCC[C@@H]1N    ZINC000072266672
C[C@@H]1NCCCS1    ZINC000033876534
O=C1CCNC[C@H]1F    ZINC000031176432
NC[C@H]1CCCS1    ZINC000034614719
C[C@@H]1CSC[C@@H]1N    ZINC000082411681
C[C@H](N)C1CSC1    ZINC000107395554
C[C@@H]1C[C@H](N)CS1    ZINC000082411685
C[C@@H]1CSCCN1    ZINC000019875246
C=CCSCCN    ZINC000019504297
C[C@H]1NCCCS1    ZINC000033876536
O=C1CCNC[C@@H]1F    ZINC000031176434
CS[C@H]1CCNC1    ZINC000051784154
C[C@@H]1C[C@@H](N)CS1    ZINC000082411687
SC1CCNCC1    ZINC000005847841
C[C@H]1CNCCS1    ZINC000019875245
S[C@@H]1CCCNC1    ZINC000072231412
F[C@@H]1[C@H]2CO[C@@H]1CN2    ZINC000575441156
C[C@@H]1CNCCS1    ZINC000019875244
C[C@@H](N)C1CSC1    ZINC000107395555
N[C@@H]1CCCSC1    ZINC000034207091
CCSC1CNC1    ZINC000054931779
C[C@H]1C[C@H](N)CS1    ZINC000082411686
C[C@H]1CSC[C@H]1N    ZINC000082411684
CNC[C](N)C(=O)O    ZINC001560408717
CC[C@H](CN)C(=O)O    ZINC000013507030
CC[C@@H](N)CC(=O)O    ZINC000012648171
NCCC1(O)COC1    ZINC000107395541
CNC1(CO)COC1    ZINC000095630847
CCOC(=O)[C@H](C)N    ZINC000054954749
OC[C@]1(O)CCNC1    ZINC000095078374
NC[C@H]1COC[C@H]1O    ZINC000076570816
O[C@H]1CNC[C@H](O)C1    ZINC000072231397
COC(=O)C(C)(C)N    ZINC000055463682
CC(C)[C@@H](N)C(=O)O    ZINC000000896156
OC[C@@H]1C[C@H](O)CN1    ZINC000012362901
CC[C@H](N)C(=O)OC    ZINC000035186321
NC1COCCOC1    ZINC000078210637
CCNCC(=O)OC    ZINC000019885654
COC(=O)C[C@H](C)N    ZINC000007989017
O[C@@H]1CCNC[C@@H]1O    ZINC000006613555
C[C@H](N)[C@H](C)C(=O)O    ZINC000075519381
C[C@@H](N)CCC(=O)O    ZINC000001706201
N[C@H]1C[C@@H](O)[C@@H](O)C1    ZINC000307713610
NC[C@H]1COC[C@@H]1O    ZINC000076570824
NC[C@]1(O)CCOC1    ZINC000069606417
OCC1(CO)CNC1    ZINC000095929146
N[C@@H]1COC[C@H](O)C1    ZINC000204718627
OC1(O)CCNCC1    ZINC000000155142
O[C@@H]1CNCC[C@@H]1O    ZINC000006613557
OC[C@H]1NCC[C@@H]1O    ZINC000014455328
COC(=O)C[C@@H](C)N    ZINC000007989018
CNC[C@@H](C)C(=O)O    ZINC000028769715
CC[C@H](N)CC(=O)O    ZINC000012648175
CC(C)(CN)C(=O)O    ZINC000001664631
N[C@@H]1COC[C@@H](O)C1    ZINC000204718651
CCC[C@@H](N)C(=O)O    ZINC000000391822
OC[C@@H]1C[C@@H](O)CN1    ZINC000012362904
CC[C@@H](CN)C(=O)O    ZINC000013507029
O[C@H]1CCNC[C@@H]1O    ZINC000006613556
N[C@H]1CCOC[C@H]1O    ZINC000080264903
COC(=O)[C@H](C)CN    ZINC000035757370
N[C@H]1COC[C@H](O)C1    ZINC000204718638
N[C@@H]1CCOC[C@H]1O    ZINC000070453775
CCNCCC(=O)O    ZINC000013357318
CNCC1OCCO1    ZINC000000409249
CO[C@H]1COC[C@@H]1N    ZINC000021953277
CCOC(=O)[C@@H](C)N    ZINC000054954747
COC1(CN)COC1    ZINC000107395538
N[C@@]1(CO)CCOC1    ZINC000070993415
NCC1(CO)COC1    ZINC000015021448
N[C@@H]1COCC[C@H]1O    ZINC000082411710
OC[C@@H]1NCC[C@@H]1O    ZINC000014455327
CC(C)NCC(=O)O    ZINC000001687617
O[C@@H]1CCNC[C@H]1O    ZINC000005847923
O[C@H]1CNC[C@@H](O)C1    ZINC000072231396
CO[C@H]1COC[C@H]1N    ZINC000062712731
OC[C@H]1C[C@@H](CO)N1    ZINC000118514296
N[C@H]1COCC[C@H]1O    ZINC000082411709
N[C@@H]1CCOC[C@@H]1O    ZINC000080264899
N[C@@H]1CC[C@H](O)[C@H]1O    ZINC000034071170
OC[C@@H]1CNCCO1    ZINC000004202629
NC1(CCO)COC1    ZINC000083428621
CCCOC(=O)CN    ZINC000035193830
CCNC[C@H](O)C=O    ZINC000006385315
N[C@]1(CO)CCOC1    ZINC000070993417
CNC(C)(C)C(=O)O    ZINC000000403027
CC[C@](C)(N)C(=O)O    ZINC000000901761
NC[C@H]1CCOCO1    ZINC000078210778
CO[C@@H]1CNC[C@@H]1O    ZINC000082524692
OC[C@@H]1CNC[C@H]1O    ZINC000096904988
C[C@@H](CCN)C(=O)O    ZINC000000518266
NCCOC1COC1    ZINC000096320266
CC[C@@](C)(N)C(=O)O    ZINC000000901763
N[C@H]1COCC[C@@H]1O    ZINC000082411711
N[C@@H]1C[C@@H](O)[C@@H](O)C1    ZINC000146501451
NC[C@@]1(O)CCOC1    ZINC000069606418
N[C@@H]1COC[C@@H]1CO    ZINC000107302357
CCOC(=O)CNC    ZINC000000391928
N[C@@H]1CC[C@@H](O)[C@@H]1O    ZINC000034071169
CN[C@@H](C)C(=O)OC    ZINC000059167816
OC[C@H]1C[C@H](O)CN1    ZINC000012362907
CO[C@@H]1COC[C@@H]1N    ZINC000062712727
N[C@H]1CCOC[C@@H]1O    ZINC000080264901
NC[C@H]1COCCO1    ZINC000000874073
CO[C@H]1CNCCO1    ZINC000075772403
CO[C@H]1CNC[C@H]1O    ZINC000033992079
OC[C@H]1C[C@@H](O)CN1    ZINC000012362908
O[C@@H]1CNC[C@@H](O)C1    ZINC000072231398
CN[C@@H]1COC[C@H]1O    ZINC000037871894
CCNC[C@@H](O)C=O    ZINC000001758492
C[C@H](N)CCC(=O)O    ZINC000003581353
O[C@H]1CNCCOC1    ZINC000104675152
N[C@@H]1COCC[C@@H]1O    ZINC000082411712
CCC[C@H](N)C(=O)O    ZINC000000391821
NCCCCC(=O)O    ZINC000001532654
C1COCOCCN1    ZINC000034561822
CNC[C@H](C)C(=O)O    ZINC000028769717
OCCOC1CNC1    ZINC000118786489
C[C@@H](CN)CC(=O)O    ZINC000013818298
CNCCC(=O)OC    ZINC000032627746
OC[C@H]1CNC[C@H]1O    ZINC000039073987
CO[C@H]1CNC[C@@H]1O    ZINC000021953350
CN[C@@H]1COC[C@@H]1O    ZINC000037871893
CC(C)[C@H](N)C(=O)O    ZINC000000895099
OC[C@@]1(O)CCNC1    ZINC000095078375
CN[C@H](C)C(=O)OC    ZINC000059167817
NCC1OCCCO1    ZINC000041125614
C[C@@H](N)[C@H](C)C(=O)O    ZINC000002585948
NC[C@@H]1COC[C@@H]1O    ZINC000076570828
NC[C@@H]1COCCO1    ZINC000000874074
C[C@@H](N)C1(O)COC1    ZINC000584884000
CO[C@@H]1CNC[C@H]1O    ZINC000082524693
CC[C@@H](NC)C(=O)O    ZINC000013346979
CC(C)(N)CC(=O)O    ZINC000001494940
OC[C@@H]1NCC[C@H]1O    ZINC000014455329
COC(=O)[C@@H](C)CN    ZINC000035757368
CO[C@@H]1COC[C@H]1N    ZINC000062712730
O[C@@H]1CNCCOC1    ZINC000096111345
CCOC(=O)CCN    ZINC000000162643
OC[C@@H]1COCCN1    ZINC000004202897
CC1(CN)OCCO1    ZINC000019779168
NCC1(O)CC(O)C1    ZINC000616568719
OCCNC1COC1    ZINC000082488003
OC[C@H]1CNCCO1    ZINC000004202630
CN[C@H](C)CC(=O)O    ZINC000013347076
COC(=O)CCCN    ZINC000002019854
COCC1(O)CNC1    ZINC000086521065
CN[C@@H](C)CC(=O)O    ZINC000013347072
NC[C@@H]1CCOCO1    ZINC000078210777
CCCNCC(=O)O    ZINC000001687615
CC(C)OC(=O)CN    ZINC000035250750
OC[C@H]1NCC[C@H]1O    ZINC000014455330
CN[C@H]1COC[C@H]1O    ZINC000037871895
CCN[C@@H](C)C(=O)O    ZINC000035388769
CCN[C@H](C)C(=O)O    ZINC000035388770
OC[C@H]1COCCN1    ZINC000004202898
CC[C@H](NC)C(=O)O    ZINC000013346975
CN[C@H]1COC[C@@H]1O    ZINC000021953371
OC[C@@H]1CNC[C@@H]1O    ZINC000096904989
C[C@@H](C(=O)O)[C@H](C)N    ZINC000038433622
N[C@@H]1CC[C@@H](O)[C@H]1O    ZINC000034071171
C[C@H](CCN)C(=O)O    ZINC000000518267
CC[C@@H](N)C(=O)OC    ZINC000035186322
OCCC1(O)CNC1    ZINC000104612205
NCCC1OCCO1    ZINC000002512299
CO[C@@H]1CNCCO1    ZINC000075772402
C[C@H](CN)CC(=O)O    ZINC000013818301
OC[C@H]1CNC[C@@H]1O    ZINC000034179223
CNCCCC(=O)O    ZINC000001615390
C[C@H](N)C1(O)COC1    ZINC000584883999
N[C@H]1COC[C@@H](O)C1    ZINC000204718664
COCC1(N)COC1    ZINC000107395535
NCCC/C(N)=N/O    ZINC000070603423
NCCCNC(N)=O    ZINC000013515572
CNC(=O)NCCN    ZINC000036488613
C[C@@H](CN)/C(N)=N/O    ZINC000070559703
C[C@H](N)C/C(N)=N/O    ZINC000070559701
CNCC/C(N)=N/O    ZINC000066111297
CC(C)NNC(N)=O    ZINC000001571299
C[C@H](CN)/C(N)=N/O    ZINC000070559704
C[C@@H](N)C/C(N)=N/O    ZINC000070559702
CNC[C@@H]1CC[C@@H]1F    ZINC000257829326
NC[C@H]1CC[C@H](F)C1    ZINC000095829045
FC[C@@H]1CCCNC1    ZINC000071257515
N[C@H]1CCCC[C@H]1F    ZINC000026480881
C[C@H](CF)NC1CC1    ZINC000072210135
CC1(C)[C@H](N)C[C@@H]1F    ZINC000687757100
C[C@@H](F)[C@H]1CCCN1    ZINC000107272655
N[C@H]1CCC[C@H](F)C1    ZINC000088611439
N[C@@H]1CCC[C@@H](F)C1    ZINC000088611436
F[C@H]1CCCNCC1    ZINC000044682184
NC1CCC(F)CC1    ZINC000066351528
C[C@H](F)[C@@H]1CCCN1    ZINC000107272645
C[C@]1(F)CCCNC1    ZINC000084309035
C[C@@H]1CCNC[C@H]1F    ZINC000095218378
NC[C@@H]1CC[C@@H](F)C1    ZINC000095829044
C[C@@]1(F)CCCNC1    ZINC000084309036
CNC[Si](C)(C)C    ZINC000196072983
F[C@@H]1CCCCNC1    ZINC000047845078
CC(C)[C@@H](N)B(O)O    ZINC000195762775
FC[C@@H]1CCCCN1    ZINC000047845075
NCCC1(F)CCC1    ZINC000242728136
C[C@@H]1C[C@@H](F)CCN1    ZINC000213535978
C[C@@]1(F)CCC[C@H]1N    ZINC000203818305
C[C@]1(F)CCC[C@@H]1N    ZINC000203818331
C[C@@]1(F)CCC[C@@H]1N    ZINC000203818291
C[C@H]1C[C@H](F)CCN1    ZINC000213535922
NCC1(F)CCCC1    ZINC000084302828
NC[C@@H]1CC[C@H]1CF    ZINC000082163061
CC1(C)[C@@H](N)C[C@@H]1F    ZINC000687757103
N[C@H]1CCC[C@@H](F)C1    ZINC000088611434
N[C@@H]1CCCC[C@H]1F    ZINC000026480877
CC1(C)[C@H](N)C[C@H]1F    ZINC000687757101
NC[C@@H]1CCC[C@H]1F    ZINC000095829050
C[C@@H](F)[C@@H]1CCCN1    ZINC000107272649
CNC[C@H]1CC[C@@H]1F    ZINC000257829325
C[C@H]1C[C@@H](F)CCN1    ZINC000213536031
CC1(F)CCNCC1    ZINC000084309030
CC[C@]1(F)CCNC1    ZINC000107114439
FCC[C@H]1CCNC1    ZINC000042784194
NCCC1CC(F)C1    ZINC000219140926
CNC[C@@H]1CC[C@H]1F    ZINC000257829323
NC[C@H]1CC[C@@H](F)C1    ZINC000095829046
C[C@H](N)C1CC(F)C1    ZINC000257828825
N[C@H]1CC[C@H](F)CC1    ZINC000142885556
FCC[C@@H]1CCNC1    ZINC000042784193
NC[C@H]1CC[C@@H]1CF    ZINC000082163063
N[C@@H]1CCCC[C@@H]1F    ZINC000026480862
F[C@H]1CCCCNC1    ZINC000047845080
NC[C@H]1CC[C@H]1CF    ZINC000082163065
N[C@@H]1CCC[C@H](F)C1    ZINC000088611441
C[Si](C)(C)CCN    ZINC000169919280
C[C@]1(CF)CCNC1    ZINC000197134210
CNCC1(CF)CC1    ZINC000261507584
CC(C)[C@H](N)B(O)O    ZINC000195762778
NC[C@@H]1CC[C@@H]1CF    ZINC000082163060
C[C@H](F)[C@H]1CCCN1    ZINC000107272652
CC[C@@]1(F)CCNC1    ZINC000107114442
C[C@@]1(CF)CCNC1    ZINC000197134219
F[C@@H]1CCCNCC1    ZINC000044682187
N[C@H]1CC[C@@H](F)CC1    ZINC000103014458
C[C@@H](CF)NC1CC1    ZINC000072210134
FC[C@H]1CCCCN1    ZINC000047845077
N[C@H]1CCCC[C@@H]1F    ZINC000026480871
CNC[C@H]1CC[C@H]1F    ZINC000257829324
FCC1CCNCC1    ZINC000038995458
CC[C@H](F)C1CNC1    ZINC000257830043
CC1(C)[C@H](F)C[C@@H]1N    ZINC000687757102
NC[C@@H]1CC[C@H](F)C1    ZINC000095829042
C[C@@H]1C[C@H](F)CCN1    ZINC000213535859
FC[C@H]1CCCNC1    ZINC000071257514
C[C@]1(F)CCC[C@H]1N    ZINC000146057102
C[C@@H]1CN[C@H](CF)C1    ZINC000261507853
COCCC[C@H](C)N    ZINC000037479261
CCC(O)(CC)CN    ZINC000011755849
CCC[C@@H](O)[C@@H](C)N    ZINC000001759065
CCC[C@H](O)[C@@H](C)N    ZINC000001759063
COCCNC(C)C    ZINC000002516941
COC[C@@H](C)[C@H](C)N    ZINC000069905005
CC(C)[C@@H](N)[C@H](C)O    ZINC000034195380
CC[C@@H](C)C[C@H](N)O    ZINC000001716673
CC[C@H](N)C(C)(C)O    ZINC000059911998
CC[C@](C)(O)CCN    ZINC000082411693
CC(C)[C@@](C)(O)CN    ZINC000035278972
CCNCC(C)(C)O    ZINC000001620978
CCC[C@H](O)[C@H](C)N    ZINC000001759067
CCO[C@@H](C)CNC    ZINC000021953262
CCN[C@H](CC)CO    ZINC000006412461
CCC[C@@H](CN)OC    ZINC000081112873
CCC[C@](C)(O)CN    ZINC000002042083
CC[C@](C)(CN)OC    ZINC000051958269
NCCCCCCO    ZINC000001592422
CNC[C@H](O)C(C)C    ZINC000055027331
COC[C@@H](N)C(C)C    ZINC000019735457
CN[C@@H](CO)C(C)C    ZINC000032240414
CCNC[C@@H](C)OC    ZINC000052602179
C[C@@H](N)[C@H](C)CCO    ZINC000084377701
CO[C@@H](CN)C(C)C    ZINC000014628661
COCCC(C)(C)N    ZINC000045020075
CCCC[C@H](N)CO    ZINC000002043652
CCN[C@@H](CC)CO    ZINC000006411921
CCC[C@H](O)CNC    ZINC000055027374
C[C@@H](O)C(C)(C)CN    ZINC000082631333
COCCC[C@@H](C)N    ZINC000037479263
CNCC(C)(C)CO    ZINC000019091434
CC(C)(O)CCCN    ZINC000062498391
CC[C@@H](C)C[C@@H](N)O    ZINC000001716671
CC(C)CNCCO    ZINC000001661232
CCCOCCCN    ZINC000002582056
CC(C)(N)C(C)(C)O    ZINC000034723173
CC[C@@H](N)[C@@H](O)CC    ZINC000039294753
CC[C@@H](N)C[C@@H](C)O    ZINC000164399082
CC[C@@H](N)[C@H](O)CC    ZINC000039294749
CC(C)N[C@@H](C)CO    ZINC000034286637
CCC[C@@](C)(N)CO    ZINC000034426988
CC(C)(C)OCCN    ZINC000002507600
C[C@H](O)C[C@H](C)CN    ZINC000068577333
CCCCNCCO    ZINC000001587838
C[C@@H](CN)CCCO    ZINC000062498390
CNCC(C)(C)OC    ZINC000051957334
CC(C)(N)CCCO    ZINC000026899082
COC(C)(C)CCN    ZINC000062498394
CC(C)C[C@H](N)CO    ZINC000000391149
CC[C@](C)(CN)CO    ZINC000078724439
CC[C@@H](C)[C@@H](O)CN    ZINC000041050387
C[C@@H](N)CCCCO    ZINC000039284930
CC(C)[C@@H](N)CCO    ZINC000032099003
CCC[C@H](CO)NC    ZINC000038121330
CC(C)[C@H](O)CCN    ZINC000041166817
CC[C@@H](O)CCCN    ZINC000071372440
CNCCCCCO    ZINC000034598860
CC[C@H](C)C[C@H](N)O    ZINC000001716674
CN[C@@H](C)C(C)(C)O    ZINC000078730571
CC[C@@H](N)C[C@H](C)O    ZINC000164399305
CCO[C@@H](CC)CN    ZINC000029865968
C[C@H](O)C(C)(C)CN    ZINC000082631332
CC(C)(C)[C@H](N)CO    ZINC000000391151
CCOC[C@@H](N)CC    ZINC000019735453
CNCCCCOC    ZINC000001720744
COCC[C@@H](C)CN    ZINC000045019093
CC(C)[C@](C)(O)CN    ZINC000035278967
COCCCCCN    ZINC000037754189
CC(C)NC[C@H](C)O    ZINC000005455749
CC[C@H](C)C[C@@H](N)O    ZINC000001716672
CCOCCCCN    ZINC000019394051
CCC[C@@H](N)CCO    ZINC000044198106
C[C@H](N)[C@@H](C)CCO    ZINC000084377702
CC(C)[C@@H](N)[C@@H](C)O    ZINC000034195376
CC(C)[C@H](CN)CO    ZINC000072210241
CC[C@@H](C)[C@H](N)CO    ZINC000000402997
CC(C)COCCN    ZINC000014628631
CCNCCCCO    ZINC000002567300
CCCNCCOC    ZINC000002516942
CC[C@H](C)[C@H](N)CO    ZINC000000402998
CCCN[C@@H](C)CO    ZINC000019092659
CCCC[C@@H](N)CO    ZINC000001694091
CC(C)(CN)CCO    ZINC000062498392
CC[C@H](N)[C@@H](O)CC    ZINC000039294751
CCNC[C@H](C)OC    ZINC000052602181
CC(C)[C@H](O)[C@H](C)N    ZINC000001759072
CC[C@](C)(CO)NC    ZINC000038120961
CCCN[C@H](C)CO    ZINC000019092661
CCOC(C)(C)CN    ZINC000051957338
CCN[C@@H](C)CCO    ZINC000019092117
CC(C)[C@H](N)[C@@H](C)O    ZINC000034195375
CC(C)(C)NCCO    ZINC000001718827
CC[C@H](C)NCCO    ZINC000001716707
CC(C)(C)[C@@H](N)CO    ZINC000000162614
CC[C@@H](C)[C@@H](N)CO    ZINC000000402999
CC(C)(C)[C@H](O)CN    ZINC000026895464
CC[C@H](CN)CCO    ZINC000002048739
CN[C@H](CO)C(C)C    ZINC000032240416
C[C@@H](CN)C[C@H](C)O    ZINC000068577335
CC(C)N[C@H](C)CO    ZINC000034286638
CC[C@@H](CN)CCO    ZINC000001641740
CCC[C@H](CN)OC    ZINC000081112875
CCOC[C@H](N)CC    ZINC000019735454
CCNCCOCC    ZINC000002522933
CC(C)C[C@@H](O)CN    ZINC000028223198
C[C@H](CO)CCCN    ZINC000062498385
CC[C@H](N)C[C@H](C)O    ZINC000164399186
CCC[C@@H](CO)NC    ZINC000038121329
CC(C)[C@@H](CN)CO    ZINC000072210240
COC[C@@H](C)[C@@H](C)N    ZINC000069905003
CCC[C@](C)(N)CO    ZINC000034426987
CCCNCCCO    ZINC000005834713
CCO[C@H](CC)CN    ZINC000029865971
CCOCC[C@H](C)N    ZINC000020429249
CC(C)(CO)CCN    ZINC000044399176
CCO[C@H](C)CNC    ZINC000021953265
C[C@@H](N)CC(C)(C)O    ZINC000039244670
CC(C)[C@@H](O)[C@H](C)N    ZINC000001759073
C[C@@H](CO)CCCN    ZINC000062498386
CNC(C)(C)COC    ZINC000019092339
CC[C@@H](O)C(C)(C)N    ZINC000002046628
CCN[C@H](C)COC    ZINC000019905039
CC(C)C[C@H](O)CN    ZINC000028223203
CNC(C)(C)CCO    ZINC000062498393
CC[C@H](N)C[C@@H](C)O    ZINC000164398939
CCNC[C@H](O)CC    ZINC000030834291
CCOCC(C)(C)N    ZINC000019091959
CC[C@H](N)CCCO    ZINC000075519497
CCCNC[C@@H](C)O    ZINC000002572898
CC[C@H](C)[C@H](O)CN    ZINC000041050386
CC[C@H](C)[C@@H](O)CN    ZINC000041050388
CC[C@@H](N)C(C)(C)O    ZINC000059912000
CCN[C@H](C)CCO    ZINC000019092121
CC(C)[C@@](C)(N)CO    ZINC000039952048
COC[C@H](C)[C@@H](C)N    ZINC000069905002
CNC[C@@H](O)C(C)C    ZINC000055027330
CCC[C@H](N)CCO    ZINC000002530280
CC(C)OCCCN    ZINC000001587608
CC(C)[C@H](N)CCO    ZINC000032099004
CCOCC[C@@H](C)N    ZINC000020429248
COC[C@H](N)C(C)C    ZINC000019735458
COCC(C)(C)CN    ZINC000019092743
CCCCOCCN    ZINC000001672246
CC[C@@H](O)[C@@H](N)CC    ZINC000032301832
C[C@@H](O)C[C@H](C)CN    ZINC000068577330
C[C@H](CCO)[C@H](C)N    ZINC000084377703
CC[C@@](C)(CO)NC    ZINC000038120960
CO[C@H](CN)C(C)C    ZINC000014628662
CCC[C@@H](O)[C@H](C)N    ZINC000001759068
CCCC[C@@H](O)CN    ZINC000026894997
C[C@H](O)CC(C)(C)N    ZINC000001566596
CC(C)[C@H](N)[C@H](C)O    ZINC000034195378
CCN[C@@H](C)COC    ZINC000019905038
CC(C)[C@@H](O)CCN    ZINC000041166819
C[C@H](N)CCCCO    ZINC000039284929
C[C@@H](N)[C@@H](C)CCO    ZINC000084377700
CC[C@@](C)(O)CCN    ZINC000082411694
CC(C)[C@@H](O)[C@@H](C)N    ZINC000001759071
CC[C@@](C)(CN)CO    ZINC000078724437
C[C@H](CN)CCCO    ZINC000062498389
CC(C)NCCCO    ZINC000002566355
CCC[C@@](C)(O)CN    ZINC000001695062
C[C@H](N)CC(C)(C)O    ZINC000039244669
CC(C)(C)[C@@H](O)CN    ZINC000026895461
CCC[C@@H](O)CNC    ZINC000055027376
COCC[C@H](C)CN    ZINC000045019091
CC[C@@](C)(CN)OC    ZINC000051958267
CCCNC[C@H](C)O    ZINC000005431020
COC[C@H](C)[C@H](C)N    ZINC000069905004
CC[C@@H](C)[C@H](O)CN    ZINC000041050385
CCCO[C@H](C)CN    ZINC000029865966
CNCCC(C)(C)O    ZINC000019091117
CC(C)[C@](C)(N)CO    ZINC000039952049
CC[C@H](O)C(C)(C)N    ZINC000001759074
C[C@@H](O)C[C@@H](C)CN    ZINC000068577332
CCC(N)(CC)CO    ZINC000034273808
CCNC[C@@H](O)CC    ZINC000030834289
CC(C)[C@H](O)[C@@H](C)N    ZINC000001759070
CN[C@H](C)C(C)(C)O    ZINC000078730575
CC(C)C[C@@H](N)CO    ZINC000000391150
CC[C@@H](C)NCCO    ZINC000005922287
CCCC[C@H](O)CN    ZINC000026895001
CC(C)NC[C@@H](C)O    ZINC000005455503
CCCO[C@@H](C)CN    ZINC000029865965
CCNC(C)(C)CO    ZINC000019093059
CC[C@H](C)[C@@H](N)CO    ZINC000000403000
CC[C@H](O)CCCN    ZINC000071372439
C[C@@H](O)CC(C)(C)N    ZINC000002045075
CC[C@@H](N)CCCO    ZINC000075519501
CNCCNCCN    ZINC000022026864
CN(C)CCCNN    ZINC000019167694
CN(CCN)CCN    ZINC000022028704
NCCCNCCN    ZINC000019368906
CC(CN)(CN)CN    ZINC000002570186
N[C@@H]1NC(=O)CS1    ZINC000025952637
N[C@H]1NC(=O)CS1    ZINC000025952641
N#CSC(N)(N)N    ZINC000019325610
NC(=O)C1(F)CNC1    ZINC000953070714
CO/C([O])=C(/N)CO    ZINC001560406283
COC[C](N)C(=O)O    ZINC001560408689
NN[C@@H]1CCSC1    ZINC000019398103
NN[C@H]1CCSC1    ZINC000019398105
COC(=O)NCCN    ZINC000037895115
C[C@@H](N)CC(=O)NO    ZINC000004809164
COC[C@H](N)C(N)=O    ZINC000045507028
NC[C@H](N)CC(=O)O    ZINC000040448663
CNC[C@@H](N)C(=O)O    ZINC000019368882
C[C@@H](N)[C@@H](N)C(=O)O    ZINC000095483612
CC[C@H](NN)C(=O)O    ZINC000019167259
CN[C@H](CN)C(=O)O    ZINC000078724303
CN[C@@H](CN)C(=O)O    ZINC000078724301
CC[C@H](N)C(=O)NO    ZINC000004775651
C[C@H](N)CC(=O)NO    ZINC000005420292
C[C@H](N)[C@H](N)C(=O)O    ZINC000095483609
CC(C)(N)C(=O)NO    ZINC000069635549
C[C@@H](O)[C@H](N)C(N)=O    ZINC000002046871
CON(C)C(=O)CN    ZINC000038258935
CNC(=O)[C@@H](N)CO    ZINC000039259908
CNC(=O)[C@H](N)CO    ZINC000039259906
C[C@H](N)[C@@H](N)C(=O)O    ZINC000095483611
CCOC(=O)CNN    ZINC000090471641
NCC(=O)NCCO    ZINC000034212754
CCONC(=O)CN    ZINC000083116720
C[C@@H](N)[C@H](N)C(=O)O    ZINC000095483610
NCC[C@@H](N)C(=O)O    ZINC000053122793
CNC[C@H](N)C(=O)O    ZINC000095483601
NC(=O)[C@@H](N)CCO    ZINC000005828755
CNC(=O)[C@H](O)CN    ZINC000098095487
C[C@@H](CC(=O)O)NN    ZINC000088189436
CC[C@@H](NN)C(=O)O    ZINC000019168171
CCOC(=O)NNC    ZINC000039215848
C[C@](N)(CN)C(=O)O    ZINC000034732617
CNC(=O)[C@@H](O)CN    ZINC000098095488
C[C@H](O)[C@H](N)C(N)=O    ZINC000004761890
NC[C@@H](N)CC(=O)O    ZINC000040448670
NC(=O)C[C@@H](N)CO    ZINC000001727096
C[C@H](O)[C@@H](N)C(N)=O    ZINC000004761897
CNNC(=O)COC    ZINC000001594772
COC(=O)[C@@H](N)CN    ZINC000022873558
C[C@@](N)(CN)C(=O)O    ZINC000034732614
CCCCN[N+](=O)[O-]    ZINC000005309281
C[C@H](CC(=O)O)NN    ZINC000088189437
NCC[C@H](N)C(=O)O    ZINC000052986906
COC[C@@H](N)C(N)=O    ZINC000045507030
NCCNCC(=O)O    ZINC000019366971
CC[C@@H](N)C(=O)NO    ZINC000005420206
NC(=O)[C@H](N)CCO    ZINC000001723772
C[C@@H](O)[C@@H](N)C(N)=O    ZINC000004761899
NC(=O)C[C@H](N)CO    ZINC000005829633
COC(=O)[C@H](N)CN    ZINC000019366965
N[C@@H]1CCNC[C@@H]1F    ZINC000118509594
N[C@H]1CCNC[C@@H]1F    ZINC000118509597
N[C@H]1CNCC[C@H]1F    ZINC000088243524
NCC1(CF)CNC1    ZINC000257859411
N[C@H]1CNC[C@@H](F)C1    ZINC000116182285
N[C@H]1CNCC[C@@H]1F    ZINC000088243527
CN1CC(F)(CN)C1    ZINC000710681225
NC[C@@H]1C[C@@H](F)CN1    ZINC001239316579
NNCC1CC(F)C1    ZINC000072208880
N[C@@H]1CNCC[C@@H]1F    ZINC000088243529
C[Si](C)(CN)CN    ZINC000195761118
N[C@@H]1CNC[C@@H](F)C1    ZINC000116182282
NC[C@@H]1C[C@H](F)CN1    ZINC000584629133
NC1CN(CCF)C1    ZINC000087776636
N[C@@H]1CNCC[C@H]1F    ZINC000088243526
N[C@H]1CCNC[C@H]1F    ZINC000118509602
NC[C@]1(F)CCNC1    ZINC000141626679
NCCNC(=O)NN    ZINC000068592312
N[C@H]1CNC[C@H](F)C1    ZINC000116182289
NC[C@@]1(F)CCNC1    ZINC000141626885
N[C@@H]1CNC[C@H](F)C1    ZINC000116182286
N[C@@H]1CCNC[C@H]1F    ZINC000118509600
FC1CNCCNC1    ZINC000095617052
NCCN1CC(F)C1    ZINC000606303476
CN(C)C[C@H](O)CN    ZINC000019255182
NCCCCCNO    ZINC000013514065
C[C@@H](O)CNCCN    ZINC000084400884
C[C@H](CCCO)NN    ZINC000104560063
CN(C)C[C@H](N)CO    ZINC000078724884
CCOC(CN)CN    ZINC000059062218
C[C@@H](CCCO)NN    ZINC000104560060
CON(C)CCCN    ZINC000034414063
CC(C)(CO)CNN    ZINC000096663671
C[C@@H](CN)[C@H](N)CO    ZINC000217037810
COCCNCCN    ZINC000019732662
NCCCNCCO    ZINC000001704448
COC[C@](C)(N)CN    ZINC000053198108
CN(C)C[C@@H](O)CN    ZINC000019255181
CN(C)C[C@@H](N)CO    ZINC000078724886
CC(C)OCCNN    ZINC000049259373
C[C@H](O)CNCCN    ZINC000084400883
NCCNCCCO    ZINC000022028379
CC(C)(O)CCNN    ZINC000038362819
CNCCNCCO    ZINC000019370437
C[C@H](CN)[C@H](N)CO    ZINC000217037852
CN(CCN)CCO    ZINC000032445541
COC[C@@](C)(N)CN    ZINC000053198109
NC1(C(=O)Cl)CC1    ZINC000104484466
NC(C(=O)O)C(=O)O    ZINC000000895421
N[C@@H]1CSC[C@@H]1O    ZINC000001204686
CC(=O)SCCN    ZINC000001529688
OC[C@@H]1CSCN1    ZINC000031749868
OC[C@H]1CSCN1    ZINC000031749872
NC[C@@H]1OCCS1    ZINC000034310298
O=C(O)C1(F)CNC1    ZINC000095743268
N[C@@H]1CSC[C@H]1O    ZINC000001204687
N[C@H]1CSC[C@H]1O    ZINC000001204690
N[C@H]1CSC[C@@H]1O    ZINC000001204688
C[S@](=O)C1CNC1    ZINC000306489230
NC[C@H]1OCCS1    ZINC000034310299
O=S1CCNCC1    ZINC000014984270
FC1(F)[C@H]2CNC[C@@H]21    ZINC000100057831
N[C@@H]1CCC[C@@H]1Cl    ZINC000000158408
ClC[C@H]1CCCN1    ZINC000014987773
FC1(F)[C@H]2CNC[C@H]21    ZINC000039326141
ClCCNC1CC1    ZINC000049804391
ClC1CCNCC1    ZINC000002524890
ClC[C@H]1CCNC1    ZINC000072194495
N[C@@H]1CCC[C@H]1Cl    ZINC000005185341
Cl[C@H]1CCCNC1    ZINC000005848496
Cl[C@H]1CCCCN1    ZINC000031949422
N[C@H]1CCC[C@H]1Cl    ZINC000005185216
ClC[C@@H]1CCCN1    ZINC000014987770
N=C(N)SCCN    ZINC000001848256
C=C(Cl)CNCC    ZINC000059016001
FC1(F)[C@@H]2CNC[C@H]21    ZINC000100057827
ClC[C@@H]1CCNC1    ZINC000072194494
Cl[C@@H]1CCCCN1    ZINC000031949421
FC1(F)CC12CNC2    ZINC000169798738
NCCNC(N)=S    ZINC000039418026
CC(C)(N)/C=C\Cl    ZINC000080497668
CC(C)(N)/C=C/Cl    ZINC000080497670
N[C@H]1CCC[C@@H]1Cl    ZINC000005185223
Cl[C@@H]1CCCNC1    ZINC000005849372
C[C@@H](O)[C@@H](N)C(=O)O    ZINC000000895399
N[C@@H](CO)CC(=O)O    ZINC000004181821
NCCOCC(=O)O    ZINC000036533634
NCC[C@H](O)C(=O)O    ZINC000002019611
COC(=O)[C@@H](O)CN    ZINC000038251036
COC(=O)[C@@H](N)CO    ZINC000019230192
O=C(O)CNCCO    ZINC000001733659
C[C@@](N)(CO)C(=O)O    ZINC000000901265
C[C@@H](O)[C@H](N)C(=O)O    ZINC000000895103
N[C@@H](CCO)C(=O)O    ZINC000000895146
C[C@](N)(CO)C(=O)O    ZINC000002042820
COC[C@H](N)C(=O)O    ZINC000002043994
NC[C@H](CO)C(=O)O    ZINC000012502813
NC[C@@H](O)CC(=O)O    ZINC000000901808
COC(=O)[C@H](O)CN    ZINC000038212551
N[C@H](CO)CC(=O)O    ZINC000004181820
COC[C@@H](N)C(=O)O    ZINC000001691081
N[C@H](CCO)C(=O)O    ZINC000001742215
COC(=O)[C@H](N)CO    ZINC000019230193
NC[C@H](O)CC(=O)O    ZINC000000901811
CO[C@H](CN)C(=O)O    ZINC000078684455
NC[C@@H](CO)C(=O)O    ZINC000012502811
CN[C@H](CO)C(=O)O    ZINC000014696239
NCC[C@@H](O)C(=O)O    ZINC000002019612
CO[C@@H](CN)C(=O)O    ZINC000078684453
C[C@H](O)[C@@H](N)C(=O)O    ZINC000001747073
C[C@H](O)[C@H](N)C(=O)O    ZINC000001747072
CN[C@@H](CO)C(=O)O    ZINC000002384916
NC1(CO)CC(F)C1    ZINC000095743410
O[C@H]1CCNC[C@H]1F    ZINC000095644289
O[C@@H]1CNC[C@@H](F)C1    ZINC000149211416
N[C@@H]1CCOC[C@@H]1F    ZINC000095670843
NC[C@@]1(F)CCOC1    ZINC000108279983
OC[C@@H]1C[C@H](F)CN1    ZINC000044076412
OC[C@@H]1C[C@@H](F)CN1    ZINC000072208624
c1ccc([C@H]2CN2)cc1    ZINC000031687182
NNC(=O)[C@@H](N)CO    ZINC000022000300
N[C@@H]1Cc2ccccc21    ZINC000004273538
O[C@@H]1CNCC[C@H]1F    ZINC000095742584
O[C@@H]1CNC[C@H](F)C1    ZINC000149211846
O[C@@H]1CCNC[C@@H]1F    ZINC000110916115
O[C@@]1(CF)CCNC1    ZINC000095644182
OC[C@H]1C[C@H](F)CN1    ZINC000072208625
OC[C@H]1C[C@@H](F)CN1    ZINC000072208626
NCC1(O)CC(F)C1    ZINC000616569576
c1ccc([C@@H]2CN2)cc1    ZINC000031687178
N[C@@H]1CCOC[C@H]1F    ZINC000095670844
O[C@]1(CF)CCNC1    ZINC000095644183
N[C@H]1CCOC[C@H]1F    ZINC000095670846
O[C@H]1CNCC[C@H]1F    ZINC000107262044
CO[C@@H]1CNC[C@H]1F    ZINC000095743340
CO[C@@H]1CNC[C@@H]1F    ZINC000110915849
CNCC1(F)COC1    ZINC000095630839
N[C@H]1CCOC[C@@H]1F    ZINC000095670845
CN(CCN)[N+](=O)[O-]    ZINC000001723286
O[C@H]1CCNC[C@@H]1F    ZINC000096372354
OC[C@@]1(F)CCNC1    ZINC000118153847
OCC1(CF)CNC1    ZINC000953118694
COCC1(F)CNC1    ZINC000095743137
N[C@H]1Cc2ccccc21    ZINC000004273537
c1ccc2c(c1)CNC2    ZINC000004111883
O[C@@H]1CNCC[C@@H]1F    ZINC000107262049
FCCOC1CNC1    ZINC000042769729
OC[C@]1(F)CCNC1    ZINC000118153849
CO[C@H]1CNC[C@@H]1F    ZINC000095644316
O[C@H]1CNCC[C@@H]1F    ZINC000096372353
N/C=C\c1ccccc1    ZINC000103728459
N/C=C/c1ccccc1    ZINC000006095623
NNC(=O)[C@H](N)CO    ZINC000022000303
FC[C@@H]1CNCCO1    ZINC000136929245
O[C@@H]1CCNC[C@H]1F    ZINC000095743147
FC[C@H]1CNCCO1    ZINC000136929303
NC[C@]1(F)CCOC1    ZINC000108279980
CO[C@H]1CNC[C@H]1F    ZINC000117280044
NC12C3C4C5C3C1C5C42    ZINC000103191412
CCSCCCN    ZINC000013526110
CSCCCCN    ZINC000022063748
CCSC[C@H](C)N    ZINC000038855766
CN[C@@H](C)CSC    ZINC000054495495
CSC[C@@H](C)CN    ZINC000038063969
CSCC[C@H](C)N    ZINC000068575907
CN[C@H](C)CSC    ZINC000054495497
CCNCCSC    ZINC000042222151
CCCSCCN    ZINC000019480321
CSC(C)(C)CN    ZINC000071790834
CCCNCCS    ZINC000005420165
CSCC(C)(C)N    ZINC000038855747
CS[C@@H](C)CCN    ZINC000038063982
CNCCCSC    ZINC000020083799
CSC[C@H](C)CN    ZINC000038063970
CC[C@@H](N)CSC    ZINC000054495009
CCSC[C@@H](C)N    ZINC000038855764
CSCC[C@@H](C)N    ZINC000068575913
CC[C@H](N)CSC    ZINC000054495008
CCSCCNC    ZINC000042407954
CC[C@](C)(S)CN    ZINC000005887812
CC[C@@](C)(S)CN    ZINC000004773090
CS[C@H](C)CCN    ZINC000038063983
CC(C)SCCN    ZINC000019423396
CCOC[C@@H](N)CO    ZINC000082901351
COC(C)(CN)OC    ZINC000034406441
CNCCOCCO    ZINC000034575094
CNCC(OC)OC    ZINC000000391196
CCNC[C@H](O)CO    ZINC000005650425
CC(C)(O)[C@@H](O)CN    ZINC000013354804
COC[C@](C)(N)CO    ZINC000039628156
N[C@@H](CO)CCCO    ZINC000005064718
NC(CCO)CCO    ZINC000044709885
COC[C@@H](CN)OC    ZINC000059752081
COC[C@@H](N)CCO    ZINC000068577256
COCCNCCO    ZINC000020036334
