# Supplementary material for: Implementing a Scoring Function Based on Interaction Fingerprint for Autogrow4: Protein Kinase CK1δ as a Case Study
Source: Front Mol Biosci. 2022 Jul 7;9:909499. doi: 10.3389/fmolb.2022.909499 (PMC9301033; doi:10.3389/fmolb.2022.909499)
Supplement: Supplementary file 1 [file DataSheet1.ZIP › autogrow4-4.0.3/autogrow/operators/mutation/smiles_click_chem/reaction_libraries/robust_rxns/complementary_mol_dir/primary_or_secondary_halide_robust.smi]

C#CCCl    ZINC000001693866
N#CCCl    ZINC000059699280
C=CCCl    ZINC000001577258
O=CCCl    ZINC000008220699
CCCCl    ZINC000002034871
NCCCl    ZINC000035302911
OCCCl    ZINC000008220697
FCCCl    ZINC000081914968
C#CCCCl    ZINC000002005216
N#CCCCl    ZINC000001641015
C=CCCCl    ZINC000002040172
ClCC1CC1    ZINC000002242632
C/C=C/CCl    ZINC000002034592
C/C=C\CCl    ZINC000071789415
C=C(C)CCl    ZINC000001683469
ClC[C@@H]1CO1    ZINC000001487602
CC(=O)CCl    ZINC000001661230
ClC[C@H]1CO1    ZINC000002016052
O=CCCCl    ZINC000002016729
N=C(N)CCl    ZINC000004716340
CCCCCl    ZINC000001586730
CC(C)CCl    ZINC000002036754
NC(=O)CCl    ZINC000004722803
C[C@@H](N)CCl    ZINC000039342998
CNCCCl    ZINC000002037751
NCCCCl    ZINC000001668459
C[C@H](N)CCl    ZINC000039342997
O=C(O)CCl    ZINC000003860254
[SiH3]CCCl    ZINC000199868096
C=C(F)CCl    ZINC000002383138
C[C@@H](O)CCl    ZINC000002015515
C[C@H](O)CCl    ZINC000001713391
OCCCCl    ZINC000001690062
O=C(F)CCl    ZINC000013385772
ClCCCl    ZINC000008220695
FC(F)CCl    ZINC000055345645
C=C(C#N)CCl    ZINC000001759957
C#CCCCCl    ZINC000002242625
CCC#CCCl    ZINC000002556936
N#CCCCCl    ZINC000001586659
NCC#CCCl    ZINC000002560700
C[C@H](C#N)CCl    ZINC000003861167
C[C@@H](C#N)CCl    ZINC000001632615
OCC#CCCl    ZINC000002383013
CC1(CCl)CC1    ZINC000078749735
C/C=C(\C)CCl    ZINC000002019648
ClCC1CCC1    ZINC000057385890
CC(C)=CCCl    ZINC000002040420
C=CCCCCl    ZINC000002579147
ClCCC1CC1    ZINC000049731402
C=C(C)CCCl    ZINC000096331909
O=C=NCCCl    ZINC000001562081
[N-]=[N+]=NCCCl    ZINC000143106097
ClCC1CNC1    ZINC000306460463
NC/C=C/CCl    ZINC000001682521
NC/C=C\CCl    ZINC000004721345
ClC[C@@H]1CCO1    ZINC000095616492
ClC[C@H]1CCO1    ZINC000095616493
O=CCCCCl    ZINC000001681994
CC(=O)CCCl    ZINC000001664673
CCC(=O)CCl    ZINC000001845968
ClCC[C@@H]1CO1    ZINC000039241061
C=COCCCl    ZINC000001586527
ClCC[C@H]1CO1    ZINC000039241060
C[C@@]1(CCl)CO1    ZINC000004277495
OC/C=C/CCl    ZINC000033359474
ClCC1COC1    ZINC000064033757
OC/C=C\CCl    ZINC000038265087
C[C@]1(CCl)CO1    ZINC000004277494
N=C(N)CCCl    ZINC000001439004
CC[C@@H](C)CCl    ZINC000002034412
CCCCCCl    ZINC000001586303
CC(C)CCCl    ZINC000001693577
CC(C)(C)CCl    ZINC000002031181
CC[C@H](C)CCl    ZINC000002034413
CNC(=O)CCl    ZINC000001576991
NC(=O)CCCl    ZINC000001594370
O=CNCCCl    ZINC000001695274
C[C@@H](N)CCCl    ZINC000044410572
CC(C)(N)CCl    ZINC000001648381
CNCCCCl    ZINC000002516953
CN(C)CCCl    ZINC000001577085
NCCCCCl    ZINC000039269899
C[C@@H](CN)CCl    ZINC000044249076
C[C@H](CN)CCl    ZINC000044249079
CCNCCCl    ZINC000001587865
C[C@H](N)CCCl    ZINC000044410569
ClC[C@@H]1CS1    ZINC000004262213
ClC[C@H]1CS1    ZINC000004262212
O=COCCCl    ZINC000001690059
O=C(O)CCCl    ZINC000001555334
NNC(=O)CCl    ZINC000005112738
N/C(CCl)=N\O    ZINC000012504756
NC[C](O)CCl    ZINC001560410041
CC(C)(O)CCl    ZINC000001678735
CCOCCCl    ZINC000002031622
OCCCCCl    ZINC000001712476
COCCCCl    ZINC000002547543
CC[C@@H](O)CCl    ZINC000032210325
CC[C@H](O)CCl    ZINC000032210329
NC(=S)CCl    ZINC000039244226
O=C(CCl)NO    ZINC000039223135
O=[N+]([O-])CCCl    ZINC000005113366
NC[C@@H](O)CCl    ZINC000005131931
NC[C@H](O)CCl    ZINC000005131776
C=C(Cl)CCl    ZINC000001690275
Cl/C=C\CCl    ZINC000030726012
Cl/C=C/CCl    ZINC000001530489
O=C(CF)CCl    ZINC000001577571
SCCCCl    ZINC000004501375
CSCCCl    ZINC000001592634
OC[C@@H](O)CCl    ZINC000002041175
OC[C@H](O)CCl    ZINC000002041174
O=C(Cl)CCl    ZINC000003860850
C[C@@H](Cl)CCl    ZINC000002041255
ClCCCCl    ZINC000001693328
C[C@H](Cl)CCl    ZINC000001591799
FC(F)=CCCl    ZINC000071790189
O[C@@H](CF)CCl    ZINC000001577575
O[C@H](CF)CCl    ZINC000002036327
CC(F)(F)CCl    ZINC000001847440
ClCc1ccc[nH]1    ZINC000088189671
C=C(CCl)CC#N    ZINC000034360016
C/C(=C\C#N)CCl    ZINC000022054708
F[C@@H](Cl)CCl    ZINC000095671277
F[C@H](Cl)CCl    ZINC000095671278
ClCc1ccco1    ZINC000001587710
ClCc1ccoc1    ZINC000037390183
ClCc1cc[nH]n1    ZINC000039612546
ClCc1c[nH]cn1    ZINC000015894707
ClCc1ncc[nH]1    ZINC000001494936
ClCc1cn[nH]c1    ZINC000045672775
C#CCCCCCl    ZINC000001705538
ClCc1ncco1    ZINC000002527134
ClCc1ccno1    ZINC000004200425
ClCc1cnco1    ZINC000034525964
ClCc1cocn1    ZINC000082523313
ClCc1ccon1    ZINC000004343312
ClCc1cnoc1    ZINC000095889623
ClCc1cn[nH]n1    ZINC000052225457
ClCc1nc[nH]n1    ZINC000006062898
CC(C)(C#N)CCl    ZINC000071773953
N#CCCCCCl    ZINC000001693305
C[C@H](CCl)CC#N    ZINC000002036620
C[C@@H](CCl)CC#N    ZINC000001707957
C#CCBr    ZINC000001648237
FC(F)(F)CCl    ZINC000040135787
O=C(O)C#CCCl    ZINC000005112680
ClCc1nnco1    ZINC000003844434
ClCc1cnon1    ZINC000082411679
ClCc1ncon1    ZINC000002169235
ClCc1ncno1    ZINC000020282418
ClCc1nnn[nH]1    ZINC000016123934
O=C(CCl)C1CC1    ZINC000039054728
O=C1CC(CCl)C1    ZINC000032625283
C/C(C=O)=C/CCl    ZINC000138949626
COCC#CCCl    ZINC000083255142
C/C(C=O)=C\CCl    ZINC000056958894
ClCC1=NCCN1    ZINC000001494935
CC1CC(CCl)C1    ZINC000085391720
CC1(CCl)CCC1    ZINC000078749982
ClCC1CCCC1    ZINC000049701336
C=CCCCCCl    ZINC000001845545
N#CCBr    ZINC000008681669
O=C=NC(=O)CCl    ZINC000002242678
ClCC1=NCCO1    ZINC000104714229
O=C=NCCCCl    ZINC000002539356
N#CC[C@@H](O)CCl    ZINC000002564699
N#CCOCCCl    ZINC000034381515
O=C(CCl)N1CC1    ZINC000074941646
N#CC[C@H](O)CCl    ZINC000002564700
ClC[C@H]1CCNC1    ZINC000072194495
ClCCNC1CC1    ZINC000049804391
ClC[C@@H]1CCCN1    ZINC000014987770
ClC[C@@H]1CCNC1    ZINC000072194494
ClC[C@H]1CCCN1    ZINC000014987773
ClCCN1CCC1    ZINC000015020265
C=CCBr    ZINC000001683657
C=COC(=O)CCl    ZINC000002507818
O=C(O)/C=C/CCl    ZINC000005178352
CC(=O)C(=O)CCl    ZINC000005196272
OB(O)/C=C/CCl    ZINC000169876880
OB(O)/C=C\CCl    ZINC000195820406
CC1(CCl)COC1    ZINC000005454604
C=CC[C@@H](O)CCl    ZINC000034596163
ClC[C@H]1CCOC1    ZINC000020078002
CC(=O)CCCCl    ZINC000001586735
ClCCOC1CC1    ZINC000002599127
CCC(=O)CCCl    ZINC000001718822
CC1(C)O[C@@H]1CCl    ZINC000001573437
C[C@]1(CCl)CCO1    ZINC000097439028
C=CC[C@H](O)CCl    ZINC000031829554
C=CCOCCCl    ZINC000004203523
CC[C@]1(CCl)CO1    ZINC000071791038
CC[C@@]1(CCl)CO1    ZINC000071791039
ClC[C@@H]1CCCO1    ZINC000002033089
ClC[C@@H]1CCOC1    ZINC000020078000
CC1(C)O[C@H]1CCl    ZINC000005663960
O=CCCCCCl    ZINC000032302927
ClC[C@H]1CCCO1    ZINC000001641196
C[C@@]1(CCl)CCO1    ZINC000097439029
CC(C)C(=O)CCl    ZINC000039233795
C=COCCCCl    ZINC000104734147
CC(C)(C=O)CCl    ZINC000038281945
CCCC(=O)CCl    ZINC000050184054
N=C(N)CCCCl    ZINC000002547115
CN(C)C(=N)CCl    ZINC000001731838
CC(C)(C)CCCl    ZINC000001707952
CC[C@@H](C)CCCl    ZINC000078749902
CCC[C@@H](C)CCl    ZINC000055345630
CC[C@H](C)CCCl    ZINC000078749906
CC(C)CCCCl    ZINC000002168863
CCCCCCCl    ZINC000002013436
CCC[C@H](C)CCl    ZINC000002510306
CCC(CC)CCl    ZINC000002379629
S=C=NCCCl    ZINC000002390110
N#CSCCCl    ZINC000001734841
CN(C)C(=O)CCl    ZINC000001591767
CNC(=O)CCCl    ZINC000001694568
NC(=O)CCCCl    ZINC000001841208
COC(=N)CCCl    ZINC000100007116
C[C@H](CCl)C(N)=O    ZINC000006443022
CC(=O)NCCCl    ZINC000001656317
C[C@H](N)C(=O)CCl    ZINC000090760570
CCOC(=N)CCl    ZINC000017300981
C[C@@H](CCl)C(N)=O    ZINC000001594371
CCNC(=O)CCl    ZINC000001591766
C[C@@H](N)C(=O)CCl    ZINC000090760571
C[C@@H](CCl)N(C)C    ZINC000002018080
CC(C)(CN)CCl    ZINC000083339429
C[C@H](CCl)N(C)C    ZINC000001686882
CN(C)CCCCl    ZINC000001680874
C[C@H](N)CCCCl    ZINC000149204809
C[C@@H](N)CCCCl    ZINC000149204607
CC(C)NCCCl    ZINC000001848440
O=CCBr    ZINC000030728765
CCCBr    ZINC000002012917
ClCC#CCCl    ZINC000001661185
O=C(O)C(=O)CCl    ZINC000005112710
O=C(O)CCCCl    ZINC000001693438
C[C@@H](O)C(=O)CCl    ZINC000059584881
C[C@H](O)C(=O)CCl    ZINC000059584873
ClCC1OCCO1    ZINC000001572084
ClC[C@@H]1COCO1    ZINC000002045101
CC(=O)OCCCl    ZINC000004887626
CCOC(=O)CCl    ZINC000001648258
O=COCCCCl    ZINC000032182404
ClC[C@H]1COCO1    ZINC000001677878
COC(=O)CCCl    ZINC000001696146
NC(=O)NCCCl    ZINC000001679325
CN(CCCl)N=O    ZINC000004403988
N/C(CCCl)=N\O    ZINC000004202657
CCC[C@@H](O)CCl    ZINC000034741234
COC[C@@H](C)CCl    ZINC000070024312
C[C@@H](O)CCCCl    ZINC000002384234
CC(C)(O)CCCl    ZINC000022054704
OCCCCCCl    ZINC000001587855
CCC[C@H](O)CCl    ZINC000034741233
CC(C)OCCCl    ZINC000006645507
CCO[C@H](C)CCl    ZINC000104729394
C[C@H](O)CCCCl    ZINC000002513622
CCCOCCCl    ZINC000002522731
CC(C)[C@@H](O)CCl    ZINC000104723617
CC(C)[C@H](O)CCl    ZINC000104723614
CCO[C@@H](C)CCl    ZINC000104729391
CCOCCCCl    ZINC000019415016
CC(C)(CO)CCl    ZINC000001765864
COCCCCCl    ZINC000001730997
COC[C@H](C)CCl    ZINC000070024311
NCCNCCCl    ZINC000019365278
CN(C)NCCCl    ZINC000033902377
C[N+](C)(C)CCCl    ZINC000001473469
N#C[C@@H](Cl)CCl    ZINC000002043285
N#C[C@H](Cl)CCl    ZINC000001670676
NCCBr    ZINC000059066260
NC(=S)CCCl    ZINC000083339431
C[C@H](CCl)[N+](=O)[O-]    ZINC000002038305
N[C@@H](CCl)C(=O)O    ZINC000001529480
CONC(=O)CCl    ZINC000032626813
O=C(CCl)NCO    ZINC000001700274
NC(=O)OCCCl    ZINC000001865419
C[C@@H](CCl)[N+](=O)[O-]    ZINC000001758981
O=C(CCCl)NO    ZINC000034573128
N[C@H](CCl)C(=O)O    ZINC000001529479
O=[N+]([O-])CCCCl    ZINC000001758979
OCCNCCCl    ZINC000001698832
NCCOCCCl    ZINC000078217455
C[N+](C)(N)CCCl    ZINC000002019855
OCCBr    ZINC000004978447
C=C[C@H](Cl)CCl    ZINC000001850204
C/C(Cl)=C\CCl    ZINC000057988323
C=C(CCl)CCl    ZINC000002022278
ClC/C=C\CCl    ZINC000051951725
ClC/C=C/CCl    ZINC000001699991
C/C(Cl)=C/CCl    ZINC000001648216
C=C[C@@H](Cl)CCl    ZINC000001850206
O=C(O)[C@@H](O)CCl    ZINC000004537132
O=C(O)[C@H](O)CCl    ZINC000002508025
CSCCCCl    ZINC000038063438
CCSCCCl    ZINC000001712614
OCCOCCCl    ZINC000001641057
C[C@](O)(CO)CCl    ZINC000001672807
COCOCCCl    ZINC000038220141
C[C@@](O)(CO)CCl    ZINC000006031982
OCC[C@@H](O)CCl    ZINC000002569664
COC[C@@H](O)CCl    ZINC000001693052
COC[C@H](O)CCl    ZINC000002043739
O=S=NCCCl    ZINC000004758087
C[S+](C)CCCl    ZINC000004792414
FCCBr    ZINC000081914865
O=C(Cl)CCCl    ZINC000001736653
O/C=C(\Cl)CCl    ZINC000104170014
O/C=C(/Cl)CCl    ZINC000104170010
O=C(CCl)CCl    ZINC000001648213
C[S@](=O)CCCl    ZINC000016891608
C[S@@](=O)CCCl    ZINC000001640818
CC[C@H](Cl)CCl    ZINC000001609554
CC[C@@H](Cl)CCl    ZINC000002034408
ClCCCCCl    ZINC000001693385
CC(CCl)CCl    ZINC000001845969
C[C@H](Cl)CCCl    ZINC000002039796
CC(C)(Cl)CCl    ZINC000001655702
C[C@@H](Cl)CCCl    ZINC000002039797
FC(F)=CCCCl    ZINC000072265614
ClCc1ccccc1    ZINC000001586371
NC[C@H](Cl)CCl    ZINC000104405382
NC[C@@H](Cl)CCl    ZINC000104405384
NC(CCl)CCl    ZINC000001689383
ClCc1cccnc1    ZINC000000164815
ClCc1ccccn1    ZINC000008294964
ClCc1ccncc1    ZINC000000164896
F/C(Cl)=C/CCl    ZINC000072265615
F/C(Cl)=C\CCl    ZINC000071790191
O=[S@](O)CCCl    ZINC000015444462
ClCCOCCl    ZINC000002556814
OC[C@@H](Cl)CCl    ZINC000002034406
OC(CCl)CCl    ZINC000001696572
OC[C@H](Cl)CCl    ZINC000002034404
ClCc1cccnn1    ZINC000034256213
ClCc1ncccn1    ZINC000011887620
ClCc1cncnc1    ZINC000030677788
ClCc1cnccn1    ZINC000006119123
ClCc1ccncn1    ZINC000039053120
N#CC1(CCl)CCC1    ZINC000104686159
ClCCn1cccc1    ZINC000002556780
C[C@](F)(Cl)CCl    ZINC000002584263
C[C@@](F)(Cl)CCl    ZINC000063148423
O[C@H](CCl)C(F)F    ZINC001083806316
O[C@@H](CCl)C(F)F    ZINC001083806315
Cn1cc(CCl)cn1    ZINC000012398537
ClCCc1cnc[nH]1    ZINC000013283532
Cn1ccnc1CCl    ZINC000000158948
Cc1cnc(CCl)[nH]1    ZINC000039132765
Cc1c[nH]nc1CCl    ZINC000143331000
Cc1[nH]cnc1CCl    ZINC000008614793
Cc1cc(CCl)[nH]n1    ZINC000065288525
ClCCn1cccn1    ZINC000001393361
Cn1ccc(CCl)n1    ZINC000001610364
Cn1cnc(CCl)c1    ZINC000008614783
Cn1nccc1CCl    ZINC000012396510
Cc1ncc(CCl)[nH]1    ZINC000034463014
ClCCc1ncc[nH]1    ZINC000059269062
ClCCc1cn[nH]c1    ZINC000019089888
ClCCn1ccnc1    ZINC000002569851
Cn1cncc1CCl    ZINC000019090588
C#CCCCCCCl    ZINC000001705537
CCC#CCCCCl    ZINC000002507824
Cc1ocnc1CCl    ZINC000085942809
Cc1cnc(CCl)o1    ZINC000071373484
Cc1oncc1CCl    ZINC000034168289
Cc1ncc(CCl)o1    ZINC000095642495
Cc1cnoc1CCl    ZINC000118457362
Cc1cc(CCl)on1    ZINC000004218850
Cc1nc(CCl)co1    ZINC000040539565
Cc1ncoc1CCl    ZINC000003631342
Cc1cc(CCl)no1    ZINC000000166026
Cc1nocc1CCl    ZINC000059664634
ClCCc1cnoc1    ZINC000238853774
C#CCNC(=O)CCl    ZINC000002565077
Cc1n[nH]c(CCl)n1    ZINC000072362050
ClCCc1cn[nH]n1    ZINC000052226061
Cn1nncc1CCl    ZINC000082951287
Cn1cc(CCl)nn1    ZINC000052225958
Cn1cnnc1CCl    ZINC000038915861
Cn1ncnc1CCl    ZINC000038809872
Cn1cnc(CCl)n1    ZINC000038665130
ClCCn1cncn1    ZINC000019089269
Cn1ncc(CCl)n1    ZINC000085400312
CC(C)(CCl)CC#N    ZINC000015021815
N#CCCCCCCl    ZINC000001689748
CC(C)(C#N)CCCl    ZINC000001613311
ClCC(Cl)Cl    ZINC000008585885
C#CCCBr    ZINC000056961682
CC#CCBr    ZINC000002556446
ClCc1cccs1    ZINC000001845722
ClCc1ccsc1    ZINC000016124406
COC(=O)C#CCCl    ZINC000005996762
FC(F)(F)CCCl    ZINC000002040580
N#CCNC(=O)CCl    ZINC000020204145
Cc1nc(CCl)no1    ZINC000001731419
Cc1noc(CCl)n1    ZINC000012463251
Cc1nonc1CCl    ZINC000002387467
Cc1nnc(CCl)o1    ZINC000004200339
Cn1nnc(CCl)n1    ZINC000038887771
ClCCn1cnnn1    ZINC000088189725
ClCCc1nn[nH]n1    ZINC000001235061
Cn1nnnc1CCl    ZINC000026466853
CC#C[C@@](C)(O)CCl    ZINC000002560398
C#CCO[C@H](C)CCl    ZINC001205006027
C#C[C@H](C)OCCCl    ZINC000149467769
O=C(CCl)C1CCC1    ZINC000039054727
C=CC(=O)CCCCl    ZINC000002579442
ClCC1=CCCCO1    ZINC000217481948
CC#C[C@](C)(O)CCl    ZINC000012363753
C=CCCC(=O)CCl    ZINC000088611803
C#C[C@@H](C)OCCCl    ZINC000149467998
C#CCO[C@@H](C)CCl    ZINC001205006026
ClCC1=NCCCN1    ZINC000001731835
CCN(C#N)CCCl    ZINC000104714466
ClCCC1CCCC1    ZINC000057385889
ClCC1CCCCC1    ZINC000055412823
C=CCCCCCCl    ZINC000002567401
N#CCCBr    ZINC000003860883
ClCc1cnsc1    ZINC000095763548
ClCc1nccs1    ZINC000022861495
ClCc1cncs1    ZINC000003631346
ClCc1cscn1    ZINC000002566814
ClCc1ccns1    ZINC000067176153
O=c1[nH]nc(CCl)[nH]1    ZINC000026894078
O=C1CN(CCCl)C1    ZINC000199540006
C[C@H](CCl)OCC#N    ZINC000104720404
C=CC(=O)NCCCl    ZINC000075772123
CC1=NO[C@H](CCl)C1    ZINC000039234576
O=C(CCl)N1CCC1    ZINC000003423870
NC/C=C/C(=O)CCl    ZINC000071603528
C[C@@]1(CCl)CC(=O)N1    ZINC000072481871
N#CCCOCCCl    ZINC000095470260
C=CCNC(=O)CCl    ZINC000001648990
C[C@@H](CCl)OCC#N    ZINC000104720399
O=C(CCl)NC1CC1    ZINC000000152791
C[C@H](C#N)OCCCl    ZINC000104726590
C[C@]1(CCl)CC(=O)N1    ZINC000072481870
CC1=NO[C@@H](CCl)C1    ZINC000039234577
NC/C=C\C(=O)CCl    ZINC000071603526
C[C@@H](C#N)OCCCl    ZINC000104726588
ClCCN1CCCC1    ZINC000001656254
CN1CC[C@@H](CCl)C1    ZINC000004344075
ClC[C@@H]1CCCNC1    ZINC000058827357
CN1CCC[C@@H]1CCl    ZINC000003643673
ClC[C@@H]1CCCCN1    ZINC000005494857
ClCC1CCNCC1    ZINC000001556391
ClC[C@H]1CCCNC1    ZINC000058827354
ClC[C@H]1CCCCN1    ZINC000005494858
CN1CCC[C@H]1CCl    ZINC000003643670
C=CCN(C)CCCl    ZINC000049804430
CN1CC[C@H](CCl)C1    ZINC000004344074
FC(F)(Cl)CCl    ZINC000063148406
C=CCCBr    ZINC000002037390
ClCc1cnsn1    ZINC000034550508
C/C=C\CBr    ZINC000080767044
C/C=C/CBr    ZINC000001577259
C=C(C)CBr    ZINC000001613260
ClCc1csnn1    ZINC000034284512
BrCC1CC1    ZINC000002140848
O=C1CC[C@H](CCl)O1    ZINC000005413209
C=CCOC(=O)CCl    ZINC000001677158
C=C(CCl)C(=O)OC    ZINC000040448619
O=C1CC[C@@H](CCl)O1    ZINC000004411045
C=CC(=O)OCCCl    ZINC000001561511
NC(N)=N/N=C/CCl    ZINC000005828112
NC(N)=N/N=C\CCl    ZINC000017352486
COCC/C=C/CCl    ZINC000001640003
ClC[C@@H]1CCCOC1    ZINC000014987962
CC(C)(C)C(=O)CCl    ZINC000004262385
CCCCC(=O)CCl    ZINC000001686227
ClCC[C@H]1CCCO1    ZINC000078750120
CCC(=O)CCCCl    ZINC000039392880
ClC[C@H]1CCCOC1    ZINC000014987965
C[C@@H](CCl)OC1CC1    ZINC001205468232
ClCCOC1CCC1    ZINC000050520399
C=CCO[C@H](C)CCl    ZINC000104726849
O=CCCCCCCl    ZINC000032302928
ClCC1CCOCC1    ZINC000052170967
CC(=O)CCCCCl    ZINC000002556912
C[C@H](CCl)OC1CC1    ZINC001205468231
C=CCC[C@@H](O)CCl    ZINC000085221502
CC(=O)C(C)(C)CCl    ZINC000034621605
OC1(CCCCl)CC1    ZINC000104726737
C=C[C@@H](C)OCCCl    ZINC000104711460
COCC/C=C\CCl    ZINC000016997518
C=CCOCCCCl    ZINC000034958407
C=C[C@H](C)OCCCl    ZINC000104711456
ClCC[C@H]1CCOC1    ZINC000082457369
ClCC[C@@H]1CCOC1    ZINC000082457368
C=CCC[C@H](O)CCl    ZINC000085221499
ClCC[C@@H]1CCCO1    ZINC000078750126
CC(=O)[C@H](C)CCCl    ZINC000104732346
ClCCCOC1CC1    ZINC000713290811
C=CCO[C@@H](C)CCl    ZINC000104726845
ClC[C@@H]1CCCCO1    ZINC000002048359
CC(C)CC(=O)CCl    ZINC000034133392
CC(=O)[C@@H](C)CCCl    ZINC000104732343
ClC[C@H]1CCCCO1    ZINC000004529454
N=C(N)CCCCCl    ZINC000002547119
CC(C)CCCCCl    ZINC000002569759
C[C@H](CCl)C(C)(C)C    ZINC000067739284
CCCC[C@@H](C)CCl    ZINC000078750457
CCC(C)(C)CCCl    ZINC000002392208
CCCCCCCCl    ZINC000002011435
CCCC[C@H](C)CCl    ZINC000078750465
CC(C)(C)CCCCl    ZINC000070651676
C[C@@H](CCl)C(C)(C)C    ZINC000067739283
S=C=NCCCCl    ZINC000002390117
O=C1N[C@@H](CCl)CO1    ZINC000005426315
C/C(=C\CCl)[N+](=O)[O-]    ZINC000016968746
O=C1NC[C@@H](CCl)O1    ZINC000003861057
C=C(CCl)C[N+](=O)[O-]    ZINC000001678154
CC(=O)/C(CCl)=N/O    ZINC000038611224
O=C1NC[C@H](CCl)O1    ZINC000003861056
CC(=O)NC(=O)CCl    ZINC000003249591
CC(=O)C(CCl)=NO    ZINC000352009978
C/C(=C/CCl)[N+](=O)[O-]    ZINC000001733879
O=C1N[C@H](CCl)CO1    ZINC000004721942
[N-]=[N+]=NC[C@@H](O)CCl    ZINC000022049399
[N-]=[N+]=NC[C@H](O)CCl    ZINC000022049403
NC(=O)N/N=C/CCl    ZINC000017002775
NC(=O)N/N=C\CCl    ZINC000004758465
NC(N)=NC(=O)CCl    ZINC000059441786
CCOC(=N)CCCl    ZINC000017002002
OC1CN(CCCl)C1    ZINC000199539989
ClC[C@H]1CNCCO1    ZINC000038415706
CNC(=O)CCCCl    ZINC000020204176
CCNC(=O)CCCl    ZINC000005709006
COC(=N)CCCCl    ZINC000040448261
ClC[C@@H]1CNCCO1    ZINC000038415705
NC(=O)CCCCCl    ZINC000020204324
CC(C)NC(=O)CCl    ZINC000000161218
CN(C)C(=O)CCCl    ZINC000005717932
CCN(C)C(=O)CCl    ZINC000019092627
CCCNC(=O)CCl    ZINC000004411382
CC(=O)NCCCCl    ZINC000005378209
CN[C@@H](C)CCCCl    ZINC000087361561
CCN(C)CCCCl    ZINC000039274208
C[C@H](N)CCCCCl    ZINC000083591286
C[C@@H](N)CCCCCl    ZINC000083591289
CCN(CC)CCCl    ZINC000001577143
CC[C@@H](C)NCCCl    ZINC000001557765
CN[C@H](C)CCCCl    ZINC000087361562
CN(C)CCCCCl    ZINC000002392232
CC[C@H](CCl)N(C)C    ZINC000001682052
CC[C@@H](CCl)N(C)C    ZINC000006411890
C[C@@H](CCl)CN(C)C    ZINC000002170254
CC[C@H](C)NCCCl    ZINC000006412296
CC(C)(C)NCCCl    ZINC000002510038
C[C@H](CCl)CN(C)C    ZINC000002170253
BrC[C@@H]1CO1    ZINC000004353049
CC(=O)CBr    ZINC000002034519
BrC[C@H]1CO1    ZINC000001596385
CCCCBr    ZINC000002041078
O=C(O)CC(=O)CCl    ZINC000005112723
O=C1OC[C@@H](CCl)O1    ZINC000001702520
O=C1OC[C@H](CCl)O1    ZINC000002036661
CC(C)CBr    ZINC000001586727
NC(=O)NC(=O)CCl    ZINC000001255037
O=C(CCl)/N=C/NO    ZINC000098213659
ClCCOC[C@H]1CO1    ZINC000001596388
ClCCOC1COC1    ZINC000141666362
CO[C@@H]1O[C@]1(C)CCl    ZINC000001669387
CO[C@@H]1O[C@@]1(C)CCl    ZINC000001669388
ClC[C@H]1COCCO1    ZINC000005191059
O=CCCOCCCl    ZINC000001712675
CCC(=O)OCCCl    ZINC000016609984
COC(=O)CCCCl    ZINC000001693788
ClC[C@@H]1CCOCO1    ZINC000003886479
CC(=O)OCCCCl    ZINC000002031626
ClC[C@@H]1COCCO1    ZINC000005191046
CCOC(=O)CCCl    ZINC000001648267
CCCOC(=O)CCl    ZINC000001591778
CC(=O)O[C@H](C)CCl    ZINC000008619212
CO[C@H]1O[C@@]1(C)CCl    ZINC000001669386
CC1(CCl)OCCO1    ZINC000001644721
C=C(CCl)OCOC    ZINC000002504564
OCC1(CCl)COC1    ZINC000004582795
ClCCC1OCCO1    ZINC000005190710
CC(C)OC(=O)CCl    ZINC000001641625
ClCCOC[C@@H]1CO1    ZINC000004353050
CC(C)(CCl)C(=O)O    ZINC000001575580
O=C(O)CCCCCl    ZINC000002039893
CC(=O)COCCCl    ZINC000082057787
CC(=O)O[C@@H](C)CCl    ZINC000001627215
ClC[C@H]1CCOCO1    ZINC000003012130
CO[C@H]1O[C@]1(C)CCl    ZINC000001669385
ClCC1OCCCO1    ZINC000004800724
C[C@H](CCl)/C(N)=N\O    ZINC000002547117
C[C@@H](CCl)/C(N)=N/O    ZINC000016082777
NNC(=O)CCCCl    ZINC000001614019
CC(C)(C)OCCCl    ZINC000036883188
CC[C@H](C)OCCCl    ZINC000044342219
CC(C)[C@H](O)CCCl    ZINC000104712304
COCCCCCCl    ZINC000037393816
CCCOCCCCl    ZINC000037025377
CCCCOCCCl    ZINC000002522730
CC(C)O[C@H](C)CCl    ZINC000104735486
CC(C)(C)[C@@H](O)CCl    ZINC000036447800
CC(C)[C@@H](O)CCCl    ZINC000104712310
CCCO[C@H](C)CCl    ZINC001205091544
CC(C)(C)[C@H](O)CCl    ZINC000036447799
CC(C)OCCCCl    ZINC000019414371
CCOCCCCCl    ZINC000032152791
CC(C)O[C@@H](C)CCl    ZINC000104735484
CCCO[C@@H](C)CCl    ZINC001205091543
OCCCCCCCl    ZINC000001666983
CC[C@@H](C)OCCCl    ZINC000044342215
C[N+](C)(C)CCCCl    ZINC000039643406
NC(=O)CBr    ZINC000004262207
NCCCBr    ZINC000001719021
CNCCBr    ZINC000036720865
NC(=S)CCCCl    ZINC000199333686
COC(=O)NCCCl    ZINC000001698370
CNC(=O)OCCCl    ZINC000002519010
COC(=O)[C@H](N)CCl    ZINC000022002002
COC(=O)[C@@H](N)CCl    ZINC000022001996
C[C@@H](CCl)OC(N)=O    ZINC000104515436
NC(=O)OCCCCl    ZINC000004769104
C[C@H](CCl)OC(N)=O    ZINC000104515441
CON(C)C(=O)CCl    ZINC000002504671
NC(=O)COCCCl    ZINC000002569977
NCC(=O)OCCCl    ZINC000035982054
O=C(CCl)NCCO    ZINC000001664000
C[C@H](O)CNCCCl    ZINC000058863183
NCCOCCCCl    ZINC001083811055
OCCCNCCCl    ZINC000058861956
CNCCOCCCl    ZINC000083195915
CN(C)C[C@@H](O)CCl    ZINC000001718553
CN(C)C[C@H](O)CCl    ZINC000005599712
O=C(O)CBr    ZINC000003860231
C=C(F)CBr    ZINC000085400115
O=C(/C=C\Cl)CCl    ZINC000095909137
O=C(/C=C/Cl)CCl    ZINC000044564099
C[C@@H](O)CBr    ZINC000003861678
OCCCBr    ZINC000002031639
C[C@H](O)CBr    ZINC000003861677
C=C(CCl)CCCl    ZINC000104737185
ClCC1(CCl)CC1    ZINC000104729461
C=C(Cl)CCCCl    ZINC000104722068
N=C(N)SCCCl    ZINC000001665216
O=C(O)COCCCl    ZINC000066351994
COC(=O)OCCCl    ZINC000059458230
COC(=O)[C@@H](O)CCl    ZINC000039320106
C[C@@](O)(CCl)C(=O)O    ZINC000001679582
C[C@](O)(CCl)C(=O)O    ZINC000002044914
COC(=O)[C@H](O)CCl    ZINC000039320104
O=C(CO)OCCCl    ZINC000034115189
CC(C)(F)C(=O)CCl    ZINC000104154326
N[C@H](CCl)C(=O)NO    ZINC000017120004
FCC1(CCl)COC1    ZINC000104727081
N[C@@H](CCl)C(=O)NO    ZINC000055460246
CC(C)SCCCl    ZINC000037684833
COC[C@](C)(O)CCl    ZINC000104730073
OCCCOCCCl    ZINC000088189738
COC[C@@](C)(O)CCl    ZINC000104730071
CCOC[C@H](O)CCl    ZINC000002159847
C[C@@H](CCl)OCCO    ZINC001217855957
C[C@H](CCl)OCCO    ZINC001217855939
OCCOCCCCl    ZINC000104724998
CCOC[C@@H](O)CCl    ZINC000002159850
COCCOCCCl    ZINC000004416204
O=S=NCCCCl    ZINC000004758088
O=[N+]([O-])C[C@@H](O)CCl    ZINC000001733870
O=[N+]([O-])C[C@H](O)CCl    ZINC000002042260
O=C(CF)NCCCl    ZINC000001697996
NCCSCCCl    ZINC000001575893
FCCCBr    ZINC000001847535
C[C@@](Cl)(C=O)CCl    ZINC000002023937
O=C(Cl)CCCCl    ZINC000002242611
ClC[C@@H](Cl)[C@H]1CO1    ZINC000001598461
ClC[C@@H]1O[C@@H]1CCl    ZINC000015879890
ClC[C@H](Cl)[C@@H]1CO1    ZINC000001598462
C[C@](Cl)(C=O)CCl    ZINC000002023935
ClC[C@H]1O[C@@H]1CCl    ZINC000001648239
ClCC1(CCl)CO1    ZINC000104719674
C[C@H](CCl)C(=O)Cl    ZINC000033961395
O=C(CCl)CCCl    ZINC000005178717
ClC[C@@H](Cl)[C@@H]1CO1    ZINC000001598460
ClC[C@@H]1O[C@H]1CCl    ZINC000001648240
ClC[C@H](Cl)[C@H]1CO1    ZINC000001598463
COC(=O)[C@H](F)CCl    ZINC000095917637
COC(=O)[C@@H](F)CCl    ZINC000095917638
CC(CCl)=C(C#N)C#N    ZINC000038292405
ClCCCCCCl    ZINC000001693335
CC[C@@H](Cl)CCCl    ZINC000104717866
C[C@@H](Cl)CCCCl    ZINC000001693388
CCC[C@H](Cl)CCl    ZINC000002039343
FC1(F)CC(CCl)C1    ZINC000238665492
CC(C)(Cl)CCCl    ZINC000001845926
CCC[C@@H](Cl)CCl    ZINC000002039344
C[C@H](Cl)CCCCl    ZINC000100371749
CC(C)(CCl)CCl    ZINC000002579140
CC[C@H](Cl)CCCl    ZINC000104717862
ClCCc1ccccc1    ZINC000001641679
FCCCOCCCl    ZINC000072265701
Cc1ccc(CCl)cc1    ZINC000001583767
C[C@H](F)COCCCl    ZINC001083806977
C[C@@H](F)COCCCl    ZINC001083806976
Cc1ccccc1CCl    ZINC000002034794
CCO[C@@H](CF)CCl    ZINC001204951362
Cc1cccc(CCl)c1    ZINC000001707966
C[C@H](CCl)OCCF    ZINC001224673635
C[C@@H](CCl)OCCF    ZINC001224673636
CCO[C@H](CF)CCl    ZINC001204951363
NC(=O)[C@H](Cl)CCl    ZINC000002389923
NC(=O)[C@@H](Cl)CCl    ZINC000001599294
N#Cc1ccc(CCl)o1    ZINC000034087139
ClCCNCCCl    ZINC000001712524
N#CC(C#N)=C(N)CCl    ZINC000015983958
Cc1ccnc(CCl)c1    ZINC000021985734
Cc1ccc(CCl)nc1    ZINC000032180603
C=C1CC(C#N)(CCl)C1    ZINC000020358141
Cc1ccncc1CCl    ZINC000082164012
Cc1cc(CCl)ccn1    ZINC000039263764
Cc1ncccc1CCl    ZINC000039051731
ClCCc1ccccn1    ZINC000012360602
Nc1ccccc1CCl    ZINC000020216992
Cc1cnccc1CCl    ZINC000016948467
ClCCc1cccnc1    ZINC000031554353
Nc1ccc(CCl)cc1    ZINC000044830272
Nc1cccc(CCl)c1    ZINC000058003991
ClCCc1ccncc1    ZINC000037405173
Cc1ccc(CCl)cn1    ZINC000037390090
Cc1cccc(CCl)n1    ZINC000015884435
Cc1cncc(CCl)c1    ZINC000015021787
Cc1cccnc1CCl    ZINC000014807832
ClCCBr    ZINC000008860182
O=C(O)[C@H](Cl)CCl    ZINC000001690276
O=C(Cl)OCCCl    ZINC000002031641
O=C(O)[C@@H](Cl)CCl    ZINC000002034721
O=C(CCl)OCCl    ZINC000104721747
O=[S@@](O)CCCCl    ZINC000142488563
CS(=O)(=O)CCCl    ZINC000001732780
ClCCCOCCl    ZINC000104580418
C[C@H](Cl)[C@@H](O)CCl    ZINC000104732655
O[C@@H](CCl)CCCl    ZINC000002038321
O[C@H](CCl)CCCl    ZINC000002038320
C[C@@](Cl)(CO)CCl    ZINC000001562425
C[C@](Cl)(CO)CCl    ZINC000002046488
C[C@@H](Cl)[C@@H](O)CCl    ZINC000104732658
CCO[C@@H](Cl)CCl    ZINC000004521382
ClCCOCCCl    ZINC000001599332
C[C@@H](Cl)[C@H](O)CCl    ZINC000104732653
CCO[C@H](Cl)CCl    ZINC000001635706
C[C@H](Cl)[C@H](O)CCl    ZINC000104732650
Oc1ccc(CCl)cc1    ZINC000002034013
Oc1ccccc1CCl    ZINC000002034016
C#CC(C#C)OCCCl    ZINC001224662812
Oc1cccc(CCl)c1    ZINC000002034015
Cc1nnccc1CCl    ZINC000261508235
Cc1cc(CCl)ncn1    ZINC000039401101
Cc1cncc(CCl)n1    ZINC000082409551
Cc1cnc(CCl)cn1    ZINC000037405175
Nc1ccc(CCl)nc1    ZINC000065731371
Nc1ncccc1CCl    ZINC000021984220
Nc1cc(CCl)ccn1    ZINC000035569763
Cc1nccnc1CCl    ZINC000039306963
Cc1ncc(CCl)cn1    ZINC000022016720
Cc1cnc(CCl)nc1    ZINC000034345904
Cc1ccnc(CCl)n1    ZINC000039052867
Cc1ncncc1CCl    ZINC000299889977
ClCCc1cncnc1    ZINC000060711190
Cc1cnnc(CCl)c1    ZINC000261507723
Cc1ccc(CCl)nn1    ZINC000138277951
Nc1ccc(CCl)cn1    ZINC000035569802
Cc1cnncc1CCl    ZINC000261506728
ClCC[n+]1ccccc1    ZINC000001561726
CCC(F)(F)CCCl    ZINC000104723854
CC(F)(F)CCCCl    ZINC000104716243
NS(=O)(=O)CCCl    ZINC000059835038
[O-][n+]1ccccc1CCl    ZINC000001668042
O=c1ccc(CCl)c[nH]1    ZINC000072225649
O=C(CCl)c1ccc[nH]1    ZINC000001574410
O=c1cc(CCl)cc[nH]1    ZINC000034085642
[O-][n+]1cccc(CCl)c1    ZINC000039236293
Oc1cccnc1CCl    ZINC000039049957
Nc1ncc(CCl)cn1    ZINC000014989440
Cc1nncnc1CCl    ZINC000098091059
Nc1ccc(CCl)nn1    ZINC000104651899
Nc1ccnc(CCl)n1    ZINC000039052857
Cn1cccc1CCCl    ZINC000104718929
ClCCCn1cccc1    ZINC000079124066
N#CC1(CCl)CCCC1    ZINC000034247256
Cl/C=C(/Cl)CCl    ZINC000071774050
Cl/C=C(\Cl)CCl    ZINC000001640049
ClCC=C(Cl)Cl    ZINC000002036048
FC(F)CBr    ZINC000055345805
O=S(=O)(O)CCCl    ZINC000004261819
O=P(O)(O)CCCl    ZINC000003957753
O=Cc1ccc(CCl)o1    ZINC000001995255
O=C(CCl)c1ccoc1    ZINC000039054726
O=C(CCl)c1ccco1    ZINC000032005474
FC(F)=C(F)CCCl    ZINC000002555165
Fc1ccc(CCl)cc1    ZINC000000559398
O=c1cc(CCl)nc[nH]1    ZINC000039052689
Fc1cccc(CCl)c1    ZINC000000164512
O=C(CCl)n1cccn1    ZINC000004992598
Fc1ccccc1CCl    ZINC000000164432
[O-][n+]1cccnc1CCl    ZINC000039052338
O=c1ccnc(CCl)[nH]1    ZINC000059565664
FC(F)COCCCl    ZINC000072265700
CC(F)(F)OCCCl    ZINC001083808036
Cc1c(CCl)cnn1C    ZINC000037405166
Cc1nn(C)cc1CCl    ZINC000071372423
Cc1cnn(C)c1CCl    ZINC000147537760
Cc1nc(CCl)[nH]c1C    ZINC000072109525
Cc1cnn(CCCl)c1    ZINC000037677056
CCn1cncc1CCl    ZINC000019090592
Cn1nccc1CCCl    ZINC000069021938
Cc1n[nH]c(C)c1CCl    ZINC000088189323
Cn1cc(CCCl)cn1    ZINC000060711241
CCn1ccc(CCl)n1    ZINC000012397779
Cc1nccn1CCCl    ZINC000005116502
ClCCCn1ccnc1    ZINC000022164575
ClCCCc1ncc[nH]1    ZINC000034440902
Cc1ccnn1CCCl    ZINC000013691007
Cc1cc(CCl)n(C)n1    ZINC000004277269
Cn1cncc1CCCl    ZINC000078750117
CCn1ccnc1CCl    ZINC000019090626
Cn1ccnc1CCCl    ZINC000040539589
Cc1ccn(CCCl)n1    ZINC000009547120
CCn1cc(CCl)cn1    ZINC000050530779
ClCCCc1cn[nH]c1    ZINC000054669971
Cc1cc(CCl)nn1C    ZINC000005177588
ClCCCn1cccn1    ZINC000019092289
CCn1nccc1CCl    ZINC000012398291
Cc1cn(C)nc1CCl    ZINC000104687784
ClCC12CCC(CC1)C2    ZINC000104712464
C#CCCCCCCCl    ZINC000059228957
CCCC#CCCCCl    ZINC000002390297
CCCCCC#CCCl    ZINC000002564782
N#C/C=C/CBr    ZINC000038282068
N#C/C=C\CBr    ZINC000095629613
C=C(C#N)CBr    ZINC000036447870
N#CSCC#CCCl    ZINC000104712762
O=C(CCl)c1ccon1    ZINC000039054720
O=C(CCl)c1cnco1    ZINC000085344405
O=C(CCl)c1ncco1    ZINC000095635252
O=C(CCl)c1cocn1    ZINC000040546538
Fc1cncc(CCl)c1    ZINC000071790076
Fc1ncccc1CCl    ZINC000039050615
Fc1cccc(CCl)n1    ZINC000021985780
Fc1cccnc1CCl    ZINC000034476227
Fc1cc(CCl)ccn1    ZINC000039051316
Fc1ccc(CCl)nc1    ZINC000088189344
Fc1cnccc1CCl    ZINC000083094186
Fc1ccc(CCl)cn1    ZINC000039050614
CCc1cc(CCl)no1    ZINC000096346902
CCc1nocc1CCl    ZINC000238851150
CCc1cnc(CCl)o1    ZINC000071790315
C#CC(=O)NCCCCl    ZINC001143914204
C=CN(C=C)C(=O)CCl    ZINC000095611836
CCc1cc(CCl)on1    ZINC000012398534
Cc1noc(C)c1CCl    ZINC000000160293
CCc1ncc(CCl)o1    ZINC000117856756
Cc1nc(CCl)oc1C    ZINC000036379740
Cc1nc(CCl)c(C)o1    ZINC000005177593
C#CCNC(=O)CCCl    ZINC000003091475
Cc1cc(CCCl)no1    ZINC000104714702
Cc1nc(C)c(CCl)o1    ZINC000035822547
CCc1oncc1CCl    ZINC000409422854
Cc1cc(CCCl)on1    ZINC000238476374
CCn1cc(CCl)nn1    ZINC000052225559
ClCCCn1cncn1    ZINC000022218393
C[C@H](CCl)n1cncn1    ZINC000033414655
CCn1nncc1CCl    ZINC000095774092
CCc1nc(CCl)n[nH]1    ZINC000085385557
Cc1nnc(CCl)n1C    ZINC000059270571
C[C@@H](CCl)n1cncn1    ZINC000033414654
Cn1cc(CCCl)nn1    ZINC000052226575
CCn1cnnc1CCl    ZINC000072226808
CCn1ncnc1CCl    ZINC000078750087
Cc1nc(CCl)n(C)n1    ZINC000071372388
CCn1ncc(CCl)n1    ZINC000117872232
ClC[C@@H]1[C@H]2CC[C@@H]1NC2    ZINC000033376621
N#CCCCCCCCl    ZINC000002579165
ClC[C@H]1[C@H]2CC[C@H]1NC2    ZINC000100018290
CC(C)(C#N)CCCCl    ZINC000001653894
ClC[C@H]1[C@@H]2CC[C@@H]1NC2    ZINC000100472559
ClC[C@H]1[C@H]2CC[C@@H]1NC2    ZINC000033376622
ClC[C@@H]1[C@H]2CC[C@H]1NC2    ZINC000100018286
ClC[C@@H]1[C@@H]2CC[C@@H]1NC2    ZINC000100472557
CC(Cl)(Cl)CCl    ZINC000095678184
FC(F)=C(Cl)CCl    ZINC000001699990
ClCC(Cl)CCl    ZINC000001667602
ClCCC(Cl)Cl    ZINC000002013254
O=S(=O)(F)CCCl    ZINC000095795060
CC#CCCBr    ZINC000095829553
O=C(CCl)C(F)(F)F    ZINC000002382176
C#CCCCBr    ZINC000002578942
CCC#CCBr    ZINC000002560244
O=C(CCl)c1cnon1    ZINC000095884065
Cc1sccc1CCl    ZINC000034200502
ClCCc1cccs1    ZINC000037405171
Cc1ccc(CCl)s1    ZINC000037390088
Fc1cnc(CCl)nc1    ZINC000095707195
CC(=O)OCC#CCCl    ZINC000038995594
O=C1C=CC[C@@H](CCl)O1    ZINC000025695790
FC(F)(F)CCCCl    ZINC000002576914
Cc1nonc1CCCl    ZINC000005537557
O=c1[nH]ccn1CCCl    ZINC000019089925
CCc1noc(CCl)n1    ZINC000012505491
CCc1nnc(CCl)o1    ZINC000009646789
ClCCCc1nnco1    ZINC000050284425
CN(CC#N)C(=O)CCl    ZINC000104718882
CCc1nc(CCl)no1    ZINC000020363164
Cc1nc(CCCl)no1    ZINC000039245713
N#CCCNC(=O)CCl    ZINC000004200455
CCn1nnnc1CCl    ZINC000052125693
Cn1nnc(CCCl)n1    ZINC000001726462
ClCCCn1cnnn1    ZINC000042383902
Cn1nnnc1CCCl    ZINC000104718577
O=C(CCl)C1CCCC1    ZINC000022005574
O=C1CCC[C@@H](CCl)C1    ZINC000062715568
C#C[C@H](CC)OCCCl    ZINC001224660346
ClCCO[C@H]1C=CCC1    ZINC001224663966
CC#CCO[C@H](C)CCl    ZINC001224358461
C[C@@]1(CCl)CCCC1=O    ZINC000096300604
C#C[C@H](C)OCCCCl    ZINC001225124062
C[C@]1(CCl)CCCC1=O    ZINC000096300603
CC#CCO[C@@H](C)CCl    ZINC001224358468
O=C1CCC(CCl)CC1    ZINC000113030936
C#CC[C@@H](C)OCCCl    ZINC001224661230
ClCCOC1CC=CC1    ZINC001224660104
C#C[C@@H](CC)OCCCl    ZINC001224660349
C=CC(C=C)OCCCl    ZINC001224661440
C#C[C@@H](C)OCCCCl    ZINC001225124061
C#CC[C@H](C)OCCCl    ZINC001224661232
ClCCO[C@@H]1C=CCC1    ZINC001224663962
O=C1CCC[C@H](CCl)C1    ZINC000062715566
C[C@H](CCCCl)NC#N    ZINC001258250779
C[C@@H](CCCCl)NC#N    ZINC001258250778
ClCCNC1=NCCC1    ZINC000040163954
ClCCC1=NCCCN1    ZINC000104628615
CC1(CCl)CCCCC1    ZINC000066055365
CC1CCC(CCl)CC1    ZINC000078749822
C=C(C)CCCCCCl    ZINC000002567409
ClCCC1CCCCC1    ZINC000057385867
C=CCCCCCCCl    ZINC000002567402
ClCCCC1CCCC1    ZINC000002504545
C=C(CCl)CC(C)(C)C    ZINC000001679574
C[C@@H](C#N)CBr    ZINC000063064666
C[C@H](C#N)CBr    ZINC000063064665
N#CCCCBr    ZINC000001672936
Cc1csc(CCl)n1    ZINC000011764196
ClCCc1cncs1    ZINC000003631343
Cc1ncsc1CCl    ZINC000003631350
Cc1ncc(CCl)s1    ZINC000036379790
Cc1cnc(CCl)s1    ZINC000022861726
Cc1nc(CCl)cs1    ZINC000000157256
Cc1scnc1CCl    ZINC000039134716
ClCCc1cscn1    ZINC000019092526
Cc1cc(CCl)sn1    ZINC000104737154
COc1cc(CCl)on1    ZINC000034179350
NC(=O)OCC#CCCl    ZINC000001573439
Cn1c(CCl)n[nH]c1=O    ZINC000143022015
Nc1nnnn1CCCl    ZINC000017315314
C[C@H]1CCN1C(=O)CCl    ZINC000168064287
O=C1NCC[C@H]1CCCl    ZINC000104625580
CC(C)(CCl)[C@@H](O)C#N    ZINC000100657471
C=C(C)CNC(=O)CCl    ZINC000071774048
O=C(CCl)NC1CCC1    ZINC000052209249
CC1(C)COC(CCl)=N1    ZINC000038415789
O=C(CCl)NCC1CC1    ZINC000013566708
N#CCCOCCCCl    ZINC001083811024
O=C(NCCCl)C1CC1    ZINC000019782999
O=C1NCC[C@@H]1CCCl    ZINC000104625585
CN1C[C@H](CCl)CC1=O    ZINC000575440894
CC1(NC(=O)CCl)CC1    ZINC000135281491
CN(C)C(=O)/C=C/CCl    ZINC000079019233
CN1C[C@](C)(CCl)C1=O    ZINC000950757289
O=C1CCC[C@@H](CCl)N1    ZINC000068575362
C[C@@H](CCl)OCCC#N    ZINC001205610997
CCC1=NO[C@@H](CCl)C1    ZINC000068592551
CN1C[C@@](C)(CCl)C1=O    ZINC000950757290
C[C@H](C#N)OCCCCl    ZINC001083810978
C[C@@H]1CCN1C(=O)CCl    ZINC000168064179
CN1C[C@@H](CCl)CC1=O    ZINC000575440893
C[C@@H](C#N)OCCCCl    ZINC001083810977
O=C1CN(CCCCl)C1    ZINC000199543098
CCC1=NO[C@H](CCl)C1    ZINC000068592548
O=C(CCl)N1CCCC1    ZINC000003289322
C=C[C@H](C)NC(=O)CCl    ZINC000091352080
O=C1CCCN1CCCl    ZINC000004476456
CN(C(=O)CCl)C1CC1    ZINC000037080914
C=C[C@@H](C)NC(=O)CCl    ZINC000091352081
C=CCNC(=O)CCCl    ZINC000001678737
CCO[C@H](CCl)CC#N    ZINC001204945189
O=C1CCC[C@H](CCl)N1    ZINC000068575361
CC(C)(CCl)[C@H](O)C#N    ZINC000100657467
O=C(CCCl)N1CCC1    ZINC000036893389
C[C@H](CCl)OCCC#N    ZINC001205610998
O=C(CCCl)NC1CC1    ZINC000005382454
C[C@@H](CCl)N1CCCC1    ZINC000021953309
CCN1CCC[C@H]1CCl    ZINC000071372401
ClC[C@@H]1CCCCCN1    ZINC000104605129
CCN1CCC[C@@H]1CCl    ZINC000071372399
CN1CCCC[C@@H]1CCl    ZINC000005966399
C[C@H](CCl)N1CCCC1    ZINC000021953312
CN1CCCC[C@H]1CCl    ZINC000005966414
CN1CCC[C@H](CCl)C1    ZINC000000155402
ClCC[C@@H]1CCCCN1    ZINC000020216983
CCN1CC[C@H](CCl)C1    ZINC000019092771
ClCCCN1CCCC1    ZINC000015021424
CN1CCC[C@@H]1CCCl    ZINC000001726420
CN1CCC(CCl)CC1    ZINC000026423789
ClCC[C@H]1CCCCN1    ZINC000020216984
ClCCC1CCNCC1    ZINC000020216991
CCN1CC[C@@H](CCl)C1    ZINC000019092769
ClCCNC1CCCC1    ZINC000049804529
CN1CCC[C@@H](CCl)C1    ZINC000000155399
ClCCN1CCCCC1    ZINC000001700296
ClC[C@H]1CCCCCN1    ZINC000104605126
CN1CCC[C@H]1CCCl    ZINC000002539489
OCC#CCBr    ZINC000039234478
C=CC(=O)CBr    ZINC000035635566
FC(F)(Cl)CCCl    ZINC000001845664
CC/C=C\CBr    ZINC000082101976
O[C@H](CCl)C(F)(F)F    ZINC000137983071
Nc1ncc(CCl)s1    ZINC000085389455
C[C@H]1C[C@@H]1CBr    ZINC000054711021
C=C(C)CCBr    ZINC000071257177
BrCC1CCC1    ZINC000002390042
C/C=C\CCBr    ZINC000116878648
FC(F)(F)OCCCl    ZINC000039311179
C[C@@H]1C[C@@H]1CBr    ZINC000054711020
CC(C)=CCBr    ZINC000001845620
C/C=C/CCBr    ZINC000083821918
C[C@@H]1C[C@H]1CBr    ZINC000054711022
CC/C=C/CBr    ZINC000002545337
Cc1nnc(CCl)s1    ZINC000034593190
Cc1nnsc1CCl    ZINC000019093023
Nc1nc(CCl)cs1    ZINC000004633527
C=CCCCBr    ZINC000002004411
C[C@H]1C[C@H]1CBr    ZINC000054711023
Cc1oc(=O)oc1CCl    ZINC000021300263
Cc1nsc(CCl)n1    ZINC000141891044
BrCCC1CC1    ZINC000054711057
O[C@@H](CCl)C(F)(F)F    ZINC000137983018
C=C(CC)CBr    ZINC000083821927
O=C1NC(=O)[C@H](CCl)N1    ZINC000104631940
O=C1NC(=O)[C@@H](CCl)N1    ZINC000104631936
CCOC(=O)/C=C/CCl    ZINC000104687906
COC(=O)/C(C)=C/CCl    ZINC000034787007
C/C=C/C(=O)OCCCl    ZINC000104728100
C=CC(=O)OCCCCl    ZINC000104726446
C=C(CCl)C(=O)OCC    ZINC000002379588
COCOCC#CCCl    ZINC000104723917
CC(=O)C(CCl)C(C)=O    ZINC000104075871
O=C(CCl)[C@@H]1CCCO1    ZINC000038759567
C#CCOC[C@H](O)CCl    ZINC000005112392
COC(=O)C/C=C/CCl    ZINC000033844131
O=C(CCl)OCC1CC1    ZINC000001638464
O=C1CC(OCCCl)C1    ZINC000104726987
O=C(CCl)[C@H]1CCCO1    ZINC000038759563
COC(=O)/C(C)=C\CCl    ZINC000095908291
O=C(O)C1(CCCl)CC1    ZINC000306483934
C#CCOC[C@@H](O)CCl    ZINC000001716436
C=C(C)C(=O)OCCCl    ZINC000001561514
O[C@H]1CN=C(CCl)NC1    ZINC000238669823
O=C1NCCN1CCCl    ZINC000001708097
C/C(CCl)=N/N=C(N)N    ZINC000005831017
C/C(CCl)=N\N=C(N)N    ZINC000016970191
OB(O)/C=C\CCCCl    ZINC000195815319
OB(O)/C=C/CCCCl    ZINC000169746907
C/C=C/CO[C@H](C)CCl    ZINC001205043439
O[C@@H]1CCC[C@@H](CCl)C1    ZINC000104730111
ClCCCCOC1CC1    ZINC000713292400
C=C(C)CO[C@@H](C)CCl    ZINC001206742288
O[C@H]1CCC[C@@H](CCl)C1    ZINC000104720671
O[C@H]1CCCC[C@@H]1CCl    ZINC000004976367
C[C@@H](OCCCl)C1CC1    ZINC000253180196
C[C@@H](CCl)COC1CC1    ZINC000713292378
C=CC[C@@H](C)OCCCl    ZINC001224660587
C=CCCO[C@H](C)CCl    ZINC001224343365
C=C[C@H](CC)OCCCl    ZINC001224659111
C=C[C@@H](CC)OCCCl    ZINC001224659114
ClCCCOC1CCC1    ZINC000050520400
C=C[C@H](C)OCCCCl    ZINC000706118659
ClCCC1CCOCC1    ZINC000068958312
CC(C)C(=O)CCCCl    ZINC000034216005
C[C@H](OCCCl)C1CC1    ZINC000253180194
C[C@H](CCl)COC1CC1    ZINC000713292380
C/C=C/CO[C@@H](C)CCl    ZINC001205043440
C=C[C@@H](C)OCCCCl    ZINC000706118658
ClCCOC1CCCC1    ZINC000036883148
CCC(C)(C)C(=O)CCl    ZINC000082707865
C=CCCO[C@@H](C)CCl    ZINC001224343366
O[C@H]1CCC[C@H](CCl)C1    ZINC000104730114
CC(C)CCC(=O)CCl    ZINC000074942604
C[C@H](CCl)OCC1CC1    ZINC001205540012
O[C@H]1CCCC[C@H]1CCl    ZINC000001662489
O[C@@H]1CCCC[C@@H]1CCl    ZINC000001662486
O[C@@H]1CCC[C@H](CCl)C1    ZINC000104730108
C=C(C)CO[C@H](C)CCl    ZINC001206742287
O[C@@H]1CCCC[C@H]1CCl    ZINC000001662487
C[C@@H](CCl)OCC1CC1    ZINC001205540008
COCCC1(CCl)CC1    ZINC000085043304
CCCCNC(=N)CCl    ZINC000001733241
C[C@@H](CCCCl)NC=N    ZINC001258251789
ClCCN1CCNCC1    ZINC000019364945
C[C@H](CCCCl)NC=N    ZINC001258251791
CCCCCCCCCl    ZINC000001686928
CCCC[C@H](CC)CCl    ZINC000002015540
C[C@@H](CCl)CC(C)(C)C    ZINC000078749789
CCCC[C@@H](CC)CCl    ZINC000001648305
C[C@H](CCl)CC(C)(C)C    ZINC000078749782
O=C=NCCBr    ZINC000002556964
[N-]=[N+]=NCCBr    ZINC000196739073
BrCC1CNC1    ZINC000221762991
Nc1nnc(CCl)s1    ZINC000032500431
O=C1N[C@H](CCl)C(=O)O1    ZINC000077285751
O=C1N[C@@H](CCl)C(=O)O1    ZINC000077285754
N#CCSCCCCl    ZINC000034153578
O=C1OCCN1CCCl    ZINC000004705847
O=C(CCl)OC1CNC1    ZINC000042768563
O=C(CCl)N1CC(O)C1    ZINC000170279545
CC(=O)N/N=C(\N)CCl    ZINC000113449467
CCOC(=N)CCCCl    ZINC000034924834
CC[C@@](C)(N)C(=O)CCl    ZINC000038220264
COC(=N)CCCCCl    ZINC000039259807
O[C@H]1CCN(CCCl)C1    ZINC000061711407
CC[C@@H](C)NC(=O)CCl    ZINC000003103947
ClCCN1CCOCC1    ZINC000019230201
CC(C)CNC(=O)CCl    ZINC000001586533
OC1CN(CCCCl)C1    ZINC000144402728
CN1CCO[C@H](CCl)C1    ZINC000057217747
CN1CCO[C@@H](CCl)C1    ZINC000057217749
CN1CC(OCCCl)C1    ZINC001224660822
CCN(CC)C(=O)CCl    ZINC000000156869
CN(C)C(=O)CCCCl    ZINC000002541443
ClCCO[C@H]1CCNC1    ZINC001217822402
O[C@@H]1CCN(CCCl)C1    ZINC000061711406
C=C[C@@H](O)CNCCCl    ZINC000238684559
CC(C)N(C)C(=O)CCl    ZINC000007784502
CC(=O)NCCCCCl    ZINC000104630730
CC[C@H](C)NC(=O)CCl    ZINC000003103948
CC(C)[C@H](N)C(=O)CCl    ZINC000075538660
CC(C)(C)NC(=O)CCl    ZINC000001586620
CCC(=O)NCCCCl    ZINC000019783082
C=C[C@H](O)CNCCCl    ZINC000238708989
CC(C)NC(=O)CCCl    ZINC000005643959
CC[C@](C)(N)C(=O)CCl    ZINC000038220263
CCCCNC(=O)CCl    ZINC000001591768
CNC(=O)C(C)(C)CCl    ZINC000019092801
CCCN(C)C(=O)CCl    ZINC000037098217
CCC(CC)NCCCl    ZINC000058845343
CCN[C@H](C)CCCCl    ZINC000087361430
CCC[C@@H](C)NCCCl    ZINC000058846118
CN[C@@H](C)CCCCCl    ZINC000306869640
CC[C@H](C)NCCCCl    ZINC000058855955
CC[C@@H](C)NCCCCl    ZINC000058855952
CCCCN(C)CCCl    ZINC000002510039
CCCN(CC)CCCl    ZINC000003635636
CCCN(C)CCCCl    ZINC000040990743
CCC[C@H](C)NCCCl    ZINC000058846120
CN[C@H](C)CCCCCl    ZINC000306869637
CC(C)(C)CNCCCl    ZINC000001686746
NCCCCCCCCl    ZINC000044250274
C[C@@H](CCCCl)N(C)C    ZINC001258260110
CCN[C@@H](C)CCCCl    ZINC000087361429
C[C@H](CCCCl)N(C)C    ZINC001258260106
CCN(CC)CCCCl    ZINC000001700297
CC(C)(C)NCCCCl    ZINC000015021417
CCCCNCCCCl    ZINC000058840890
FC(Cl)(Cl)CCl    ZINC000063148462
C=C[C@@H](O)CBr    ZINC000001997857
C[C@@]1(CBr)CO1    ZINC000038282106
CCC(=O)CBr    ZINC000002030997
C=COCCBr    ZINC000140358346
Fc1ccc(CCl)s1    ZINC000167971096
BrC[C@@H]1CCO1    ZINC000016083109
O=CCCCBr    ZINC000033506410
CC(=O)CCBr    ZINC000088189964
BrCC1COC1    ZINC000095616499
C[C@]1(CBr)CO1    ZINC000140141836
BrCC[C@@H]1CO1    ZINC000002022777
BrC[C@H]1CCO1    ZINC000016083110
OC/C=C/CBr    ZINC000034545638
BrCC[C@H]1CO1    ZINC000004521282
C=C[C@H](O)CBr    ZINC000001997856
N=C(N)CCBr    ZINC000001437877
FC(F)C(F)(F)CCl    ZINC000002530823
CC[C@@H](C)CBr    ZINC000002015887
CC(C)(C)CBr    ZINC000002031597
CCCCCBr    ZINC000001586300
CC(C)CCBr    ZINC000001699877
CC[C@H](C)CBr    ZINC000001846563
O=C(O)CCC(=O)CCl    ZINC000001769321
CC(=O)OCC(=O)CCl    ZINC000002007333
COC(=O)CC(=O)CCl    ZINC000002010466
C#CCO[C@H](CF)CCl    ZINC001205012667
CC(=O)NNC(=O)CCl    ZINC000002522979
C#CCO[C@@H](CF)CCl    ZINC001205012673
NC(=O)CNC(=O)CCl    ZINC000020081006
ClCC#Cc1ccccc1    ZINC000001729044
NC(=O)NC(=O)CCCl    ZINC000012504984
CC(=NO)C(CCl)=NO    ZINC000352000897
CNC(=O)NC(=O)CCl    ZINC000003286658
ClCCCOC[C@H]1CO1    ZINC000104687990
O[C@H]1C[C@@H](OCCCl)C1    ZINC001217918275
OC1CC(OCCCl)C1    ZINC001217848559
CC(=O)CCOCCCl    ZINC000104688160
CC[C@H](C)OC(=O)CCl    ZINC000005599278
CC(C)COC(=O)CCl    ZINC000001597258
C=CCOC[C@@H](O)CCl    ZINC000001867151
CCOC(=O)[C@H](C)CCl    ZINC000001690412
COC(=O)CCCCCl    ZINC000001709928
CC(=O)[C@H](C)OCCCl    ZINC000104729911
COC(=O)[C@@H](C)CCCl    ZINC000040448039
ClCCCOC1COC1    ZINC001225124862
CCC(=O)OCCCCl    ZINC000032162610
ClCCO[C@@H]1CCOC1    ZINC000082453572
CC(=O)COCCCCl    ZINC000196418481
CC(C)OC(=O)CCCl    ZINC000001720172
O=C(O)CCCCCCl    ZINC000002038001
ClCCOC[C@H]1CCO1    ZINC001224660372
ClCCCOC[C@@H]1CO1    ZINC000104687994
CCCC(=O)OCCCl    ZINC000006655500
CCOC(=O)[C@@H](C)CCl    ZINC000002044143
CC1(C)OC[C@H](CCl)O1    ZINC000000152342
COC(=O)C(C)(C)CCl    ZINC000071671033
C[C@@H](CCCCl)C(=O)O    ZINC000004262393
COC(C)(C)C(=O)CCl    ZINC000039125543
ClCCOC[C@@H]1CCO1    ZINC001224660363
C[C@@H](CCl)OC1COC1    ZINC001222680466
ClCCCC1OCCO1    ZINC000002584435
C=CCOC[C@H](O)CCl    ZINC000002162137
CC[C@@H](C)OC(=O)CCl    ZINC000001711929
CC(=O)[C@@H](C)OCCCl    ZINC000104729913
CCOC(=O)CCCCl    ZINC000001574312
C[C@H](CCl)OC1COC1    ZINC001222680465
CCCCOC(=O)CCl    ZINC000001591784
C[C@H](CCCCl)C(=O)O    ZINC000004262394
CC(=O)OCCCCCl    ZINC000001684560
CC1(C)OC[C@@H](CCl)O1    ZINC000000152341
COC(=O)[C@H](C)CCCl    ZINC000002557125
CC(C)(C)OC(=O)CCl    ZINC000002015932
N/C(CCCCCl)=N\O    ZINC000006691148
CCNC(=O)NCCCl    ZINC000040415558
CNC(=O)NCCCCl    ZINC000034404864
C[Si](C)(C)CCCCl    ZINC000169746868
CC(C)OC[C@H](C)CCl    ZINC000070024318
CC[C@H](C)O[C@@H](C)CCl    ZINC000104720412
CCCCOCCCCl    ZINC000037093545
CC(C)OC[C@@H](C)CCl    ZINC000070024317
CCCCC[C@@H](O)CCl    ZINC000035803388
CCC(CC)OCCCl    ZINC000721611104
CC(C)(C)OCCCCl    ZINC000003130997
CC(C)CCOCCCl    ZINC000034959720
CC(C)[C@@H](C)OCCCl    ZINC000087469109
CC(C)CC[C@@H](O)CCl    ZINC000104735385
CCCOCCCCCl    ZINC000034077592
CC(C)OCCCCCl    ZINC000034141615
CC(C)CO[C@@H](C)CCl    ZINC000104725378
CCCCO[C@H](C)CCl    ZINC000104729653
CC[C@H](C)O[C@H](C)CCl    ZINC000104720422
CCC[C@H](C)OCCCl    ZINC000230439534
CCC[C@@H](C)OCCCl    ZINC000230439531
CC(C)CC[C@H](O)CCl    ZINC000104735381
CC[C@@H](C)OCCCCl    ZINC000048264461
CCCCC[C@H](O)CCl    ZINC000039277439
CC(C)[C@H](C)OCCCl    ZINC000087469110
CC[C@@H](C)O[C@H](C)CCl    ZINC000104720417
CC(C)CO[C@H](C)CCl    ZINC000104725380
CC[C@H](C)OCCCCl    ZINC000048264463
CC[C@@H](C)O[C@@H](C)CCl    ZINC000104720408
CCCCO[C@@H](C)CCl    ZINC000104729650
CN(CCN)CCCCl    ZINC001236308615
NC(=O)CCBr    ZINC000001664836
CNC(=O)CBr    ZINC000009879564
CC[C@H](N)CBr    ZINC000001682053
CN(C)CCBr    ZINC000001693334
NCCCCBr    ZINC000001592685
CC(C)(N)CBr    ZINC000001732011
O=[N+]([O-])C1(CCl)COC1    ZINC000097463348
CC[C@@H](N)CBr    ZINC000003140714
CNCCCBr    ZINC000038251002
COC(=O)NC(=O)CCl    ZINC000002510185
O=C(O)CNC(=O)CCl    ZINC000001236711
NC(=O)N(CCCl)N=O    ZINC000004705960
NC(=S)CCCCCl    ZINC000083339548
N#Cc1cccc(CCl)c1    ZINC000002583900
N#Cc1ccccc1CCl    ZINC000000331060
O=C(CCl)N1CC(F)C1    ZINC000221206997
N#CCO[C@@H](CF)CCl    ZINC001224380800
N#CCO[C@H](CF)CCl    ZINC001224380801
N#Cc1ccc(CCl)cc1    ZINC000000559396
CCON(C)C(=O)CCl    ZINC000140352113
C[C@@H](CO)NC(=O)CCl    ZINC000040438556
CCOC(=O)[C@H](N)CCl    ZINC000031947834
CN(CCCl)CC(=O)O    ZINC000001667779
COCCNC(=O)CCl    ZINC000003269727
CCCONC(=O)CCl    ZINC000104688757
CC(C)(CCl)C(=O)NO    ZINC000004501359
C[C@@H](O)CNC(=O)CCl    ZINC000040438512
C[C@H](CO)NC(=O)CCl    ZINC000040438558
C[C@@H](CCl)OCC(N)=O    ZINC000104731282
C[C@H](CCl)OCC(N)=O    ZINC000104731283
CN(CCO)C(=O)CCl    ZINC000037654073
CC(C)ONC(=O)CCl    ZINC000196984963
O=C(CCl)NCCCO    ZINC000040165673
COCC(=O)NCCCl    ZINC000216235612
CCN(OC)C(=O)CCl    ZINC000165648969
COC(=O)[C@H](N)CCCl    ZINC000022013470
NC(=O)OCCCCCl    ZINC000001573440
COC(=O)NCCCCl    ZINC000001558253
CCOC(=O)NCCCl    ZINC000001676154
C[C@H](O)CNC(=O)CCl    ZINC000040438510
COC[C@@H](C)NCCCl    ZINC000128238890
COC[C@H](C)NCCCl    ZINC000128238665
C[C@@H](CCl)OCCCN    ZINC001217856650
CC(C)(O)CNCCCl    ZINC001252366030
C[C@H](CCl)OCCCN    ZINC001217856651
CN(C)CCOCCCl    ZINC000082163150
CN(CCO)CCCCl    ZINC000040991405
CC[C@@H](O)CNCCCl    ZINC001251803197
C[C@H](O)CNCCCCl    ZINC000058839524
O=C(CO)CBr    ZINC000013524723
O=C(O)CCBr    ZINC000001641049
O=COCCBr    ZINC000039283274
FC1(CBr)CC1    ZINC000146780569
C/C=C(\F)CBr    ZINC000095611791
OCCCCBr    ZINC000002560614
COCCCBr    ZINC000002392168
O=C(CCl)C1(Cl)CC1    ZINC000022112864
C[C@@H](O)CCBr    ZINC000039398403
CCOCCBr    ZINC000001586364
C[C@H](CO)CBr    ZINC000002560368
CC(C)(O)CBr    ZINC000032211209
C[C@@H](CO)CBr    ZINC000002597089
CC[C@@H](O)CBr    ZINC000014807113
CC[C@H](O)CBr    ZINC000002527961
C[C@H](O)CCBr    ZINC000032301973
O=NN(CCCl)C(=O)O    ZINC000004683405
CC(=O)SCCCCl    ZINC000001635551
N#Cc1cnccc1CCl    ZINC000071260825
N#Cc1ccc(CCl)nc1    ZINC000034414628
N#Cc1cncc(CCl)c1    ZINC000095642215
CC(=S)OCCCCl    ZINC000095080244
N#Cc1cccc(CCl)n1    ZINC000016697431
N#Cc1ccnc(CCl)c1    ZINC000049578146
N#Cc1ccc(CCl)cn1    ZINC000034289367
N#Cc1cc(CCl)ccn1    ZINC000082164150
N#Cc1cccnc1CCl    ZINC000066327855
COC(=O)[C@](C)(O)CCl    ZINC000068576419
CCOC(=O)OCCCl    ZINC000039189261
CNC(=S)NCCCl    ZINC000244056043
COC(=O)C[C@H](O)CCl    ZINC000001433360
COC(=O)C[C@@H](O)CCl    ZINC000002564702
CCOC(=O)[C@@H](O)CCl    ZINC000039125570
COC(=O)COCCCl    ZINC000021990560
CCOC(=O)[C@H](O)CCl    ZINC000039125569
COC(=O)[C@@](C)(O)CCl    ZINC000068576421
COCCOC(=O)CCl    ZINC000001687365
O=C(CO)OCCCCl    ZINC000080529130
CC(=O)OC[C@H](O)CCl    ZINC000002041688
C[C@H](O)C(=O)OCCCl    ZINC000104732385
CC(=O)OC[C@@H](O)CCl    ZINC000001699458
C[C@@H](CCl)OCC(=O)O    ZINC001225023755
COC(=O)OCCCCl    ZINC000104686338
C[C@H](CCl)OCC(=O)O    ZINC001225023763
ClC/C=C\c1ccccc1    ZINC000077054737
NNC(=O)C[C@@H](O)CCl    ZINC000067340655
FC[C@@H](CCl)OC1CC1    ZINC001205469186
CC(C)(C)SCCCl    ZINC000001691382
C[Si](C)(C)OCCCl    ZINC000170173119
ClC/C=C/c1ccccc1    ZINC000001687033
CC(C)CSCCCl    ZINC000020231169
CC[C@H](C)SCCCl    ZINC000002045452
C=CCO[C@H](CF)CCl    ZINC001205032044
NNC(=O)C[C@H](O)CCl    ZINC000067340652
C=Cc1ccc(CCl)cc1    ZINC000001995284
C=Cc1cccc(CCl)c1    ZINC000083428649
FC[C@H](CCl)OC1CC1    ZINC001205469185
C=CCO[C@@H](CF)CCl    ZINC001205032045
CC[C@@H](C)SCCCl    ZINC000001676723
ClCc1ccc2c(c1)CC2    ZINC000104733920
CCO[C@@H](C)OCCCl    ZINC000032219583
C[C@H](CCl)OCCCO    ZINC001217855967
C[C@H](CCl)OC[C@H](C)O    ZINC000217619179
CCO[C@H](C)OCCCl    ZINC000032219584
CC(C)OC[C@@H](O)CCl    ZINC000001663842
COCCO[C@@H](C)CCl    ZINC000104722202
CCOC(CCl)OCC    ZINC000001586741
CCCOC[C@H](O)CCl    ZINC000002046116
C[C@@H](O)CO[C@H](C)CCl    ZINC000217619278
C[C@@H](CCl)OCCCO    ZINC001217855958
CO[C@H](C)COCCCl    ZINC000104685447
COC[C@H](C)OCCCl    ZINC000070207876
CCO[C@H](CCl)COC    ZINC001204951772
CCOCCOCCCl    ZINC000005858987
CCO[C@@H](CCl)COC    ZINC001204951771
COCCO[C@H](C)CCl    ZINC000104722205
COC(CCCCl)OC    ZINC000005997614
COCCOCCCCl    ZINC000019421541
C[C@@H](O)CO[C@@H](C)CCl    ZINC000217619089
OCCCOCCCCl    ZINC000039074186
COCOCCCCCl    ZINC000098174971
C[C@H](O)CO[C@@H](C)CCl    ZINC000217619002
CC(C)OC[C@H](O)CCl    ZINC000002044921
CCCOC[C@@H](O)CCl    ZINC000001684556
C[N+](C)(C)C[C@@H](O)CCl    ZINC000002027187
C[N+](C)(C)C[C@H](O)CCl    ZINC000001682435
O=[N+]([O-])CCBr    ZINC000039375270
NC(=O)CSCCCl    ZINC000001689398
NC(=O)SCCCCl    ZINC000001755559
N#Cc1cnc(CCl)nc1    ZINC000035322976
ClC/C=C\c1cccnc1    ZINC000038972998
ClC/C=C/c1cccnc1    ZINC000078750430
CN(CCF)C(=O)CCl    ZINC001118553599
O=C(CCl)NCCCF    ZINC000306997446
C[C@@H](CON)OCCCl    ZINC001224662153
C[C@H](CON)OCCCl    ZINC001224662149
OC[C@@H](O)CNCCCl    ZINC001252070145
Cl/C=C/CBr    ZINC000002038448
ClC/C=C/Br    ZINC000096029520
Cl/C=C\CBr    ZINC000095629614
C=C(Cl)CBr    ZINC000001668617
CSCCBr    ZINC000032223679
SCCCBr    ZINC000005113769
O=C(Cl)CC(=O)CCl    ZINC000104732339
OC[C@H](O)CBr    ZINC000002037652
OC[C@@H](O)CBr    ZINC000002037653
C[C@@H](F)CCBr    ZINC000098210192
CC(C)(F)CBr    ZINC000002540152
C[C@H](F)CCBr    ZINC000098210191
FCCCCBr    ZINC000002040568
C=CS(=O)(=O)CCCl    ZINC000034478105
ClCC1(CCl)COC1    ZINC000001632231
C[C@@H](CCCl)C(=O)Cl    ZINC000034152149
CC(C)(CCl)C(=O)Cl    ZINC000001850836
C[C@H](CCl)CC(=O)Cl    ZINC000096024961
CC(=O)[C@H](Cl)CCCl    ZINC000005166986
C[C@@H](CCl)CC(=O)Cl    ZINC000096024963
O=C(CCl)CCCCl    ZINC000001627174
CC(=O)[C@@H](Cl)CCCl    ZINC000005167087
O=C(CCCl)CCCl    ZINC000100020118
C[C@H](CCCl)C(=O)Cl    ZINC000034152150
O=C(Cl)CCCCCl    ZINC000001736654
CCSC[C@@H](O)CCl    ZINC000001556605
O=C(CCl)c1ccccc1    ZINC000001673519
C[C@H](CS)OCCCl    ZINC001224661368
O=Cc1ccc(CCl)cc1    ZINC000001613307
C[C@@H](CS)OCCCl    ZINC001224661369
CCSC[C@H](O)CCl    ZINC000002035191
O=Cc1cccc(CCl)c1    ZINC000088189728
CC(C)(Cl)CCCCl    ZINC000002557574
CC[C@@H](Cl)CCCCl    ZINC000060050128
C[C@@H](CCl)[C@@H](C)CCl    ZINC000104725164
ClCCCCCCCl    ZINC000001690413
C[C@H](CCl)[C@H](C)CCl    ZINC000104725168
CCCC[C@H](Cl)CCl    ZINC000002038837
CCCC[C@@H](Cl)CCl    ZINC000002038838
C[C@@H](CCl)[C@H](C)CCl    ZINC000104725165
CC[C@H](Cl)CCCCl    ZINC000060050126
OCCOC[C@@H](O)CCl    ZINC000005178837
OC[C@H](O)COCCCl    ZINC000104724988
OC[C@@H](O)COCCCl    ZINC000104724985
OCCOC[C@H](O)CCl    ZINC000005178831
C[C@@H](CCl)c1ccccc1    ZINC000049778414
Cc1ccc(CCCl)cc1    ZINC000001705424
C[C@H](CCl)c1ccccc1    ZINC000049778415
Cc1ccc(C)c(CCl)c1    ZINC000001720162
Cc1ccc(CCl)cc1C    ZINC000001691294
Cc1cccc(CCCl)c1    ZINC000052136539
CCc1cccc(CCl)c1    ZINC000071613279
CCc1ccc(CCl)cc1    ZINC000002003998
Cc1cccc(CCl)c1C    ZINC000001598580
Cc1ccc(CCl)c(C)c1    ZINC000001596348
ClCCCc1ccccc1    ZINC000001747835
Cc1cccc(C)c1CCl    ZINC000001680738
Cc1ccccc1CCCl    ZINC000001705423
Cc1cc(C)cc(CCl)c1    ZINC000049826953
CCCO[C@H](CF)CCl    ZINC001205099137
C[C@H](CCl)OCCCF    ZINC001225156889
CC(C)O[C@H](CF)CCl    ZINC001204605610
CC(C)O[C@@H](CF)CCl    ZINC001204605611
C[C@@H](CCl)OCCCF    ZINC001225156888
CCCO[C@@H](CF)CCl    ZINC001205099138
O=C(CCl)NCCCl    ZINC000001573672
C[C@@](Cl)(CCl)C(N)=O    ZINC000001678726
C[C@](Cl)(CCl)C(N)=O    ZINC000002045066
CN(CCCl)C(=O)Cl    ZINC000104716404
O=Cc1ccc(CCl)nc1    ZINC000095642474
O=Cc1ccc(CCl)cn1    ZINC000059544856
O=C(CCl)c1ccccn1    ZINC000039054751
O=C(CCl)c1ccncc1    ZINC000011919359
O=C(CCl)c1cccnc1    ZINC000001713556
O=Cc1cccc(CCl)n1    ZINC000095756140
CN(C)C[C@H](Cl)CCl    ZINC000002046454
NC[C@@H](Cl)CCCCl    ZINC000002539500
ClCCCNCCCl    ZINC000080076973
C[C@H](Cl)CNCCCl    ZINC000078637436
CN(CCCl)CCCl    ZINC000002539484
CN(C)C[C@@H](Cl)CCl    ZINC000001842926
NC[C@H](Cl)CCCCl    ZINC000004072708
C[C@@H](Cl)CNCCCl    ZINC000002383128
ClCCCc1ccncc1    ZINC000013207970
NCc1ccc(CCl)cc1    ZINC000002524607
Cc1cc(C)nc(CCl)c1    ZINC000034140441
Cc1cnc(CCl)c(C)c1    ZINC000034595999
Cc1ccc(CCl)nc1C    ZINC000095761024
Cc1ccnc(CCCl)c1    ZINC000089228903
NCc1ccccc1CCl    ZINC000034204147
ClCCCc1cccnc1    ZINC000013208009
Cc1ccc(CCl)c(C)n1    ZINC000055331017
Nc1ccc(CCCl)cc1    ZINC000001674982
ClCCNc1ccccc1    ZINC000001712525
Cc1cc(CCl)cc(C)n1    ZINC000034099741
ClCCCc1ccccn1    ZINC000013208006
Cc1cccc(CCCl)n1    ZINC000031560047
O=C(Cl)CBr    ZINC000004521278
C[C@@H](Cl)CBr    ZINC000002033082
ClCCCBr    ZINC000001648515
C[C@H](Cl)CBr    ZINC000002033081
FC(F)=CCBr    ZINC000071618849
O[C@H](CF)CBr    ZINC000016158594
OC[C@H](F)CBr    ZINC000034283257
OC[C@@H](F)CBr    ZINC000034283258
O[C@@H](CF)CBr    ZINC000002507456
C[C@](Cl)(CCl)C(=O)O    ZINC000002023484
C[C@@](Cl)(CCl)C(=O)O    ZINC000001760646
O=C(Cl)OCCCCl    ZINC000001845910
O=C(CCl)OCCCl    ZINC000001675721
O=C(Cl)COCCCl    ZINC000065739269
COC(=O)[C@@H](Cl)CCl    ZINC000001699946
C=C(CCl)P(=O)(O)O    ZINC000005725737
COC(=O)[C@H](Cl)CCl    ZINC000002043594
ClCC#Cc1cccs1    ZINC000040238003
F[C@@H]1CC1(CCl)CCl    ZINC000261508804
F[C@H]1CC1(CCl)CCl    ZINC000261508803
O=[S@](O)CCCCCl    ZINC000034172708
CS(=O)(=O)CCCCl    ZINC000032005792
CCS(=O)(=O)CCCl    ZINC000001603450
CC(CO)(CCl)CCl    ZINC000002140973
C[C@@H](Cl)COCCCl    ZINC000005532420
ClCCCOCCCl    ZINC000104712225
C[C@H](CCl)OCCCl    ZINC000104716143
C[C@H](Cl)COCCCl    ZINC000005515615
O=C(CCl)c1cnccn1    ZINC000006584890
O=Cc1ccnc(CCl)n1    ZINC000091362260
O=C(CCl)c1ccncn1    ZINC000104817147
C[C@@H](CCl)OCCCl    ZINC000104716140
CO[C@H](CCl)CCCl    ZINC000104725362
CO[C@@H](CCl)CCCl    ZINC000104725365
CCOC(CCl)CCl    ZINC000104719765
NN(CCCl)CCCl    ZINC000095783711
C#CC(C#C)OCCCCl    ZINC001225127394
OCc1cccc(CCl)c1    ZINC000021994833
O[C@H](CCl)c1ccccc1    ZINC000002555240
COc1ccc(CCl)cc1    ZINC000000161699
OCc1ccc(CCl)cc1    ZINC000002581133
O[C@@H](CCl)c1ccccc1    ZINC000002555239
COc1ccccc1CCl    ZINC000002528046
COc1cccc(CCl)c1    ZINC000001559804
Cc1ccc(CCl)c(O)c1    ZINC000001595511
CC1(CCl)C=CC(=O)C=C1    ZINC000003121824
ClCCOc1ccccc1    ZINC000001587815
OCCO[C@H](CF)CCl    ZINC001217874846
OCCO[C@@H](CF)CCl    ZINC001217874843
ClCc1cc2n(n1)CCC2    ZINC000307040370
ClCc1nccn1C1CC1    ZINC000072362051
Cc1nc(N)ccc1CCl    ZINC000072224116
CNc1ccc(CCl)cn1    ZINC000072225100
ClCCNc1ccncc1    ZINC000083202624
ClCc1cncn1C1CC1    ZINC000042384266
ClCCNc1cccnc1    ZINC000259132412
ClCc1n[nH]c2c1CCC2    ZINC000091305413
ClCCNc1ccccn1    ZINC000078749898
Cc1cc(CCl)cnc1N    ZINC000072222035
Cc1cc(N)c(CCl)cn1    ZINC000034781648
Cc1cc(C)nc(CCl)n1    ZINC000019088936
Cc1ncc(CCl)nc1C    ZINC000090500430
Cc1cc(N)ncc1CCl    ZINC000072223074
ClCc1cn2c(n1)CCC2    ZINC000218892006
CC(C)(C)C(F)(F)CCl    ZINC000585681209
Cc1cc(CCl)nc(C)n1    ZINC000054833015
ClCc1cc(C2CC2)n[nH]1    ZINC000084122175
CC(C)(C)C#C/C=C\CCl    ZINC000085484760
CC(C)(C)C#C/C=C/CCl    ZINC000002525704
ClCC#CC1CCCCC1    ZINC000002002629
N#CC(Cl)(Cl)CCl    ZINC000001641016
O=[N+]([O-])C[C@@H](Cl)CCl    ZINC000003070203
O=[N+]([O-])C[C@H](Cl)CCl    ZINC000003070202
ClCC#Cc1ccns1    ZINC000306800965
N#Cc1ccc(CCl)s1    ZINC000095762218
NS(=O)(=O)CCCCl    ZINC000034108069
CNS(=O)(=O)CCCl    ZINC000059835160
CS(=O)(=O)NCCCl    ZINC000002504549
O=C(CCl)NCC(F)F    ZINC000168103660
O=c1ccccn1CCCl    ZINC000034959689
Cc1ccc(O)c(CCl)n1    ZINC000085221115
Cc1cc(=O)[nH]cc1CCl    ZINC000072223749
Cn1cccc1C(=O)CCl    ZINC000003394016
COc1cc(CCl)ccn1    ZINC000040886173
O[C@@H](CCl)c1cccnc1    ZINC000008764125
Cc1cc(CCl)c[nH]c1=O    ZINC000072222707
COc1cccnc1CCl    ZINC000034337995
Cc1[nH]c(=O)ccc1CCl    ZINC000072224794
ClCc1coc(C2CC2)n1    ZINC000058517765
COc1cncc(CCl)c1    ZINC000095642381
Cn1ccc(CCl)cc1=O    ZINC000032628431
ClCc1cnoc1C1CC1    ZINC000082164560
ClCCOc1cccnc1    ZINC000072427630
COc1ccc(CCl)nc1    ZINC000034308439
COc1ccnc(CCl)c1    ZINC000019090611
COc1ccc(CCl)cn1    ZINC000034142819
COc1ncccc1CCl    ZINC000034410846
Cn1ccc(C(=O)CCl)c1    ZINC000003394906
ClCc1ncc(C2CC2)o1    ZINC000040539300
O[C@H](CCl)c1cccnc1    ZINC000008764124
C#CCO[C@H](CCl)CC#N    ZINC001205006258
ClCc1cc(C2CC2)no1    ZINC000034335544
ClCc1cc(C2CC2)on1    ZINC000019093263
ClCc1ncoc1C1CC1    ZINC000085943158
COc1ccncc1CCl    ZINC000083141710
Cc1cc(CCl)cc(=O)[nH]1    ZINC000008652227
COc1cccc(CCl)n1    ZINC000051042717
ClCCNc1ncccn1    ZINC000078749969
ClCc1n[nH]c(C2CC2)n1    ZINC000085385564
ClC[C@H]1CCc2ncnn21    ZINC000536952029
ClCc1nncn1C1CC1    ZINC000038582616
Nc1ncncc1CCCl    ZINC001161695746
ClCCNc1cccnn1    ZINC000059492721
ClCc1nnc2n1CCC2    ZINC000062720704
ClCCNc1cnccn1    ZINC000083202904
ClCCNc1ccncn1    ZINC000083202836
Cc1nnc(C)c(CCl)n1    ZINC000216147813
ClC[C@@H]1CCc2ncnn21    ZINC000536952037
ClCCNc1cncnc1    ZINC000089224294
Cc1ncc(CCl)c(N)n1    ZINC000001719385
N#CC1(CCl)CCCCC1    ZINC000000163556
C=C(CCl)S(=O)(=O)F    ZINC000097957410
BrCC#CC1CC1    ZINC000098213358
CO[S@](=O)OCCCl    ZINC000005607005
CO[S@@](=O)OCCCl    ZINC000004743803
CS(=O)(=O)OCCCl    ZINC000001768592
O=S(=O)(O)CCCCl    ZINC000004542306
O=C(OCCCl)C(F)F    ZINC001083809098
O[C@@H](CCl)[C@H](O)CCl    ZINC000085427975
OC[C@@H](O)[C@@H](Cl)CCl    ZINC000001607459
OC[C@@H](O)[C@H](Cl)CCl    ZINC000001607457
O[C@@H](CCl)[C@@H](O)CCl    ZINC000005131835
OC[C@H](O)[C@H](Cl)CCl    ZINC000001607456
O[C@H](CCl)[C@H](O)CCl    ZINC000002510085
OC[C@H](O)[C@@H](Cl)CCl    ZINC000001607458
NS(=O)(=O)NCCCl    ZINC000060274435
ClCc1nc2nonc2[nH]1    ZINC000040175443
Sc1cccc(CCl)c1    ZINC000166048494
Cc1ccc(C(=O)CCl)o1    ZINC000001669321
Cc1occc1C(=O)CCl    ZINC000087224315
Cc1ccoc1C(=O)CCl    ZINC000087224263
N#CC1(NC(=O)CCl)CC1    ZINC000306508131
COc1ccc(CCl)nn1    ZINC000040886168
COc1ccnc(CCl)n1    ZINC000039121164
N#CCO[C@H](CCl)CC#N    ZINC001224378746
COc1cncc(CCl)n1    ZINC000083119810
COc1nnccc1CCl    ZINC000261506923
Cn1cc(C(=O)CCl)cn1    ZINC000026515588
O=Cc1cnn(CCCl)c1    ZINC000012428313
Cc1cc(=O)[nH]c(CCl)n1    ZINC000013139068
COc1ncc(CCl)cn1    ZINC000088189334
Cn1ccnc1C(=O)CCl    ZINC000039125679
Cc1nc(CCl)cc(=O)[nH]1    ZINC000013137010
ClCc1noc(C2CC2)n1    ZINC000019090180
C/C(N)=C(/C#N)C(=O)CCl    ZINC000096837222
C/C(N)=C(\C#N)C(=O)CCl    ZINC000003885305
ClCc1nnc(C2CC2)o1    ZINC000019090050
COc1cnc(CCl)nc1    ZINC000145473702
ClCc1nc(C2CC2)no1    ZINC000012803975
COc1nccc(CCl)n1    ZINC000071864071
Cn1nccc1C(=O)CCl    ZINC000083141800
COc1cnc(CCl)cn1    ZINC000095642480
COc1nccnc1CCl    ZINC000079438446
FCCO[C@@H](CF)CCl    ZINC001224674006
Cc1c(F)cccc1CCl    ZINC000149290328
FCc1ccc(CCl)cc1    ZINC000095218253
Cc1ccc(F)c(CCl)c1    ZINC000052998389
Cc1cccc(CCl)c1F    ZINC000075898731
Cc1ccc(CCl)c(F)c1    ZINC000078676499
FCCO[C@H](CF)CCl    ZINC001224674007
CC(F)(F)COCCCl    ZINC000703594068
Cc1ccc(CCl)cc1F    ZINC000002509694
Cc1cc(CCl)ccc1F    ZINC000049778416
Fc1cccc(CCCl)c1    ZINC000057385874
Cc1ccc(F)cc1CCl    ZINC000002509695
CC(F)(F)OCCCCl    ZINC001083807937
Fc1ccc(CCCl)cc1    ZINC000001847568
Cc1cc(F)ccc1CCl    ZINC000050580297
Fc1ccccc1CCCl    ZINC000049651111
C=CCn1nnnc1CCl    ZINC000096510780
Oc1ccc[n+](CCCl)c1    ZINC000001717103
ClCCNc1cnnnc1    ZINC001167815276
ClCc1nnnn1C1CC1    ZINC000012804086
ClCCNc1nccnn1    ZINC000001557212
ClC[C@@H]1C[C@H]2C[C@@H]1[C@H]1O[C@@H]12    ZINC000100200814
ClC[C@@H]1C[C@H]2C[C@H]1[C@H]1O[C@@H]12    ZINC000100200820
ClC[C@@H]1C[C@@H]2C[C@H]1[C@H]1O[C@@H]12    ZINC000100200818
C#CC(=O)CCCCCCl    ZINC000001737473
ClC[C@@H]1C[C@@H]2C[C@@H]1[C@H]1O[C@@H]12    ZINC000100200812
CC(C)n1ccnc1CCl    ZINC000033414637
CCn1cc(CCCl)cn1    ZINC000060711257
CCCn1nccc1CCl    ZINC000077863125
CC(C)n1cc(CCl)cn1    ZINC000054740374
CC(C)n1nccc1CCl    ZINC000072209565
Cn1cc(CCCCl)cn1    ZINC000057218548
CCc1nccn1CCCl    ZINC000019092947
Cc1cc(C)n(CCCl)n1    ZINC000000895959
Cc1cnn(CCCCl)c1    ZINC000037677053
CCn1nc(C)cc1CCl    ZINC000072209563
CCCn1cncc1CCl    ZINC000078675770
CCCn1ccc(CCl)n1    ZINC000096509691
Cc1nn(C)c(C)c1CCl    ZINC000036888849
Cc1n[nH]c(C)c1CCCl    ZINC000000495184
CC(C)n1ccc(CCl)n1    ZINC000068589970
Cc1nc(CCl)n(C)c1C    ZINC000022861579
CCn1cc(C)nc1CCl    ZINC000408715157
CC(C)(CCl)n1cccn1    ZINC000407986234
Cc1nccn1CCCCl    ZINC000019092840
CCn1nc(CCl)cc1C    ZINC000096509690
CC(C)n1cncc1CCl    ZINC000019090595
CCn1nccc1CCCl    ZINC000069026787
CCCCC#CCCCCl    ZINC000002390298
N#CC1(CBr)CC1    ZINC000088613677
S=c1ccc(CCl)c[nH]1    ZINC000072225845
Cc1ncoc1C(=O)CCl    ZINC000096373467
Cc1cc(C(=O)CCl)no1    ZINC000087224388
Cc1nocc1C(=O)CCl    ZINC000402624081
Cc1oncc1C(=O)CCl    ZINC000087224233
O=C(CCl)Nc1cc[nH]n1    ZINC000042414644
Cn1ncc(C(=O)CCl)n1    ZINC000238854233
O=C(CCl)N=c1[nH]cc[nH]1    ZINC000082457772
Cn1cc(C(=O)CCl)nn1    ZINC000306268075
O=C(CCl)Nc1cn[nH]c1    ZINC000035764182
Cn1nncc1C(=O)CCl    ZINC000238851018
Cc1ncc(CCl)cc1F    ZINC000095764005
Cc1cc(F)ncc1CCl    ZINC000095616364
Cc1nc(CCl)ccc1F    ZINC000095768611
Cc1nc(F)ccc1CCl    ZINC000091305953
Nc1nc(N)nc(CCl)n1    ZINC000002023116
Nc1ccc(CCl)c(F)c1    ZINC000238588003
Nc1ccc(F)cc1CCl    ZINC000090496408
Fc1cncc(CCCl)c1    ZINC000060711233
Nc1cc(F)ccc1CCl    ZINC000016082896
Cc1cc(CCl)cnc1F    ZINC000095760980
N#CC1CC(OCCCl)C1    ZINC001224662329
C#CC(=O)NC[C@@H](C)CCl    ZINC001143914380
CC#CC(=O)NCCCCl    ZINC001179756132
CC(C)c1ocnc1CCl    ZINC000085942873
CC(C)c1nocc1CCl    ZINC000725241976
O=C(CCl)N1C[C@@H]2C[C@@H]2C1    ZINC000170279668
C#CC(=O)N(C)CCCCl    ZINC001143908455
O=C(CCl)N1C[C@@H]2C[C@H]2C1    ZINC000170279671
C#CCN(CC)C(=O)CCl    ZINC000129917385
CC(C)c1cc(CCl)no1    ZINC000012398232
CC(C)c1nc(CCl)co1    ZINC000004198793
C=CCO[C@H](CCl)CC#N    ZINC001205032128
CC(C)c1cnc(CCl)o1    ZINC000068590620
O=C(CCl)N1C[C@H]2C[C@@H]2C1    ZINC000170279669
N#CC[C@@H](CCl)OC1CC1    ZINC001205468179
CCCc1oncc1CCl    ZINC000409424110
C#CC(=O)NC[C@H](C)CCl    ZINC001143914381
Cc1noc(C)c1CCCl    ZINC000000495195
CCCc1cc(CCl)on1    ZINC000012398326
Cc1cc(CCCCl)on1    ZINC000002524889
C#CC(C)(C)NC(=O)CCl    ZINC000032215086
CCc1noc(C)c1CCl    ZINC000039113058
CC(C)c1cc(CCl)on1    ZINC000012396663
Cn1cncc1NCCCl    ZINC001167814343
CC(C)n1cc(CCl)nn1    ZINC000052225966
CC(C)n1ncnc1CCl    ZINC000083976977
CC(C)n1cnnc1CCl    ZINC000072226807
CC(C)c1nc(CCl)n[nH]1    ZINC000085385552
Cc1nc(C)n(CCCl)n1    ZINC000041062700
CCCn1ncnc1CCl    ZINC000078750468
CCCn1cnnc1CCl    ZINC000083601966
Cn1cnc(NCCCl)c1    ZINC001167814270
CCCn1cc(CCl)nn1    ZINC000052225964
CCn1cc(CCCl)nn1    ZINC000052226169
Cn1ccc(NCCCl)n1    ZINC001167814387
CCn1c(C)nnc1CCl    ZINC000057217660
CCc1nnc(CCl)n1C    ZINC000057217657
CCn1nnc(C)c1CCl    ZINC000299805647
C=CCN1CC[C@@H](CCl)C1    ZINC000071062169
ClC[C@@H]1CN2CCC1CC2    ZINC000008406506
C=CCN1CC[C@H](CCl)C1    ZINC000071062167
C#CCN[C@H](C)CCCCl    ZINC001258245509
ClCCN1C[C@H]2CC[C@H]1C2    ZINC000100303963
ClCCN[C@@H]1C[C@H]2C[C@H]2C1    ZINC001167897252
ClC[C@H]1CN2CCC1CC2    ZINC000002569319
ClCCN[C@H]1C[C@H]2C[C@H]2C1    ZINC001167897251
C#CCN[C@@H](C)CCCCl    ZINC001258245510
O=C(Cl)[C@H](Cl)CCl    ZINC000002242604
O=C(CCl)C(Cl)Cl    ZINC000002040190
O=C(Cl)[C@@H](Cl)CCl    ZINC000004521384
BrCc1ccoc1    ZINC000038234085
BrCc1ccco1    ZINC000008379380
ClCC(CCl)CCl    ZINC000103710622
BrCc1c[nH]cn1    ZINC000008614801
CC(Cl)(CCl)CCl    ZINC000001621692
BrCc1ncc[nH]1    ZINC000071257212
O=S(=O)(O)[C@@H](O)CCl    ZINC000005131961
O=S(=O)(O)[C@H](O)CCl    ZINC000005131809
BrCc1cn[nH]c1    ZINC000062778058
O=S(=O)(O)OCCCl    ZINC000004896115
BrCc1cc[nH]n1    ZINC000040539539
O=C(CCl)c1cccs1    ZINC000002383794
O=Cc1cc(CCl)cs1    ZINC000001296251
O=S(=O)(F)CCCCl    ZINC000100615032
ClCc1ccccc1Cl    ZINC000002504271
ClCc1ccc(Cl)cc1    ZINC000000559400
ClCc1cccc(Cl)c1    ZINC000000164429
BrCC1CC=CC1    ZINC000095764037
BrCC12CC(C1)C2    ZINC000230570102
BrC[C@H]1C=CCC1    ZINC000140657951
BrCC1=CCCC1    ZINC000079006980
O=c1cc(CCl)occ1O    ZINC000001706127
BrC[C@H]1CC12CC2    ZINC000060149803
C#CCCCCBr    ZINC000002578896
O=C1C=C(CCl)OCC1=O    ZINC000104716066
BrCC=C1CCC1    ZINC000059979513
C=C/C=C\CCBr    ZINC000090156840
C=C/C=C/CCBr    ZINC000059245637
BrC[C@@H]1C=CCC1    ZINC000140657767
BrC[C@@H]1CC12CC2    ZINC000060149800
CC#CCCCBr    ZINC000060712435
C=C1CC(CBr)C1    ZINC000196724724
O=C(CCl)CC(F)(F)F    ZINC000083137816
O=C(O)c1ccc(CCl)o1    ZINC000088189686
O=c1cc(O)[nH]c(CCl)n1    ZINC000062701770
O=C(CCl)Nc1ccon1    ZINC000012505051
O=c1cc(CCl)[nH]c(=O)[nH]1    ZINC000002008825
O=c1[nH]cc(CCl)c(=O)[nH]1    ZINC000001670523
Cc1nonc1C(=O)CCl    ZINC000299805244
O=C(CCl)c1c[nH]c(=O)[nH]1    ZINC000055104550
Cc1cc(CCl)c(C)s1    ZINC000020439832
O/C(CCl)=N\c1ncn[nH]1    ZINC000003099659
O=C(CCl)Nn1cnnc1    ZINC000005522139
ClCc1nc2c([nH]1)NON2    ZINC000040174033
O=C1C=C[C@H](OCCCl)C1    ZINC001224663393
O=C1C=C[C@@H](OCCCl)C1    ZINC001224663384
C[C@@H](CCl)Oc1cc[nH]n1    ZINC001226424093
C[C@@H](CCl)Oc1cn[nH]c1    ZINC001228324788
CC(C)c1noc(CCl)n1    ZINC000012505490
CCCc1nnc(CCl)o1    ZINC000014988250
C[C@@H](CCl)Oc1ncc[nH]1    ZINC001228297033
COCn1ccnc1CCl    ZINC000067425308
Cc1nnc(CCCCl)o1    ZINC000035658631
CCN(CC#N)C(=O)CCl    ZINC000104731121
CCCc1noc(CCl)n1    ZINC000012505493
C[C@H](CCl)Oc1ncc[nH]1    ZINC001228297026
C[C@H](CCl)Oc1cn[nH]c1    ZINC001228324787
CC(C)c1nc(CCl)no1    ZINC000019089866
C[C@@H](C#N)CNC(=O)CCl    ZINC000054156670
C[C@H](C#N)CNC(=O)CCl    ZINC000054156668
C[C@@H](CC#N)NC(=O)CCl    ZINC000050392075
CC(C)c1nnc(CCl)o1    ZINC000014988253
O=c1[nH]ccn1CCCCl    ZINC000019090126
C[C@H](CC#N)NC(=O)CCl    ZINC000050392076
Cc1noc(CCCCl)n1    ZINC000035658748
C[C@H](CCl)Oc1cc[nH]n1    ZINC001226424085
CN(CCC#N)C(=O)CCl    ZINC000003269718
C#CCNC(=O)NCCCl    ZINC000001673738
CCCc1nc(CCl)no1    ZINC000020368531
Cc1nnnn1CCCCl    ZINC000042383936
CCCn1nnnc1CCl    ZINC000004207176
NCCn1cc(CCl)nn1    ZINC001254155693
CC(C)n1nnnc1CCl    ZINC000026466861
C=CC(C=C)OCCCCl    ZINC001225127159
C#C[C@@H](CCC)OCCCl    ZINC001224661942
CCC#C[C@@H](C)OCCCl    ZINC001224662496
C#C[C@H](C)OC[C@H](C)CCl    ZINC001224596530
C#CC[C@H](C)OCCCCl    ZINC001225127157
C#C[C@@H](OCCCl)C(C)C    ZINC001224661035
CC1=C(C)C[C@@H](CCl)OC1    ZINC000004205229
ClCCO[C@@H]1C[C@H]2C[C@H]2C1    ZINC001224660161
ClCCCOC1CC=CC1    ZINC001225124456
C#C[C@H](CCC)OCCCl    ZINC001224661936
C#CC[C@H](CC)OCCCl    ZINC001224664045
C#C[C@@H](C)OC[C@H](C)CCl    ZINC001224596528
ClCCCO[C@@H]1C=CCC1    ZINC001225126768
C#C[C@H](OCCCl)C(C)C    ZINC001224661036
ClCCO[C@@H]1C=CCCC1    ZINC000104685991
CC#C[C@@H](CC)OCCCl    ZINC001224663480
C=CC[C@H](C=C)OCCCl    ZINC000706661075
C#C[C@@](O)(CCl)CCCC    ZINC000104733103
CC#C[C@H](CC)OCCCl    ZINC001224663483
C#C[C@@H](C)OCCCCCl    ZINC001224585946
C#CC[C@@H](C)OCCCCl    ZINC001225127156
ClCCOC1C[C@H]2C[C@@H]2C1    ZINC001224660159
C#CC[C@@H](CC)OCCCl    ZINC001224664044
C#C[C@@H](CC)OCCCCl    ZINC001225124794
C=CC[C@@H](C=C)OCCCl    ZINC000706661070
C#C[C@H](C)OCCCCCl    ZINC001224585955
CCC#C[C@H](C)OCCCl    ZINC001224662497
ClCCOC1C[C@@H]2C[C@H]2C1    ZINC001224660158
C#C[C@@H](C)OC[C@@H](C)CCl    ZINC001224596529
O=C(CCl)C1CCCCC1    ZINC000032005992
C#C[C@H](C)OC[C@@H](C)CCl    ZINC001224596531
C#C[C@H](CC)OCCCCl    ZINC001225124793
ClCCO[C@H]1C=CCCC1    ZINC000104685988
CC1=C(C)C[C@H](CCl)OC1    ZINC000004205230
C#C[C@](O)(CCl)CCCC    ZINC000104733100
ClCCCO[C@H]1C=CCC1    ZINC001225126769
CC[C@@H](CC#N)NCCCl    ZINC001255156998
C[C@@H](CCCCCl)NC#N    ZINC001257526991
C/C(=C\C=C\N)NCCCl    ZINC001167815481
C[C@@H](CCCCl)NCC#N    ZINC001258244466
ClCCNC1=NCCCC1    ZINC000040163964
C[C@H](CCCCl)NCC#N    ZINC001258244465
C[C@H](CCCCCl)NC#N    ZINC001257526990
CC[C@H](CC#N)NCCCl    ZINC001255156995
C=CCCCCCCCCl    ZINC000001845617
C=C(C)CCCCCCCl    ZINC000002567410
ClCCCC1CCCCC1    ZINC000002004391
ClCCC1CCCCCC1    ZINC000055048365
N#CCC(=O)CBr    ZINC000166130456
BrCc1cnco1    ZINC000036533170
BrCc1ccon1    ZINC000038916071
BrCc1cnoc1    ZINC000036379623
BrCc1cocn1    ZINC000036533166
BrCc1ncco1    ZINC000036533164
BrCc1ccno1    ZINC000034115401
O=C(CCl)c1ccns1    ZINC000521398906
O=C(CCl)c1cscn1    ZINC000039054821
ClCc1cccc(Cl)n1    ZINC000021985748
ClCc1cc(Cl)ccn1    ZINC000021985727
ClCc1ccnc(Cl)c1    ZINC000016697471
CC[C@@H](C#N)CBr    ZINC000063064616
ClCc1cncc(Cl)c1    ZINC000034333376
ClCc1ccncc1Cl    ZINC000034383933
CC[C@H](C#N)CBr    ZINC000063064615
ClCc1ccc(Cl)cn1    ZINC000034308438
ClCc1cccnc1Cl    ZINC000043794340
ClCc1ccc(Cl)nc1    ZINC000000336169
ClCc1ncccc1Cl    ZINC000034308440
N#CCCCCBr    ZINC000003860244
O=C(O)c1cnoc1CCl    ZINC000008699984
O=[N+]([O-])c1ccc(CCl)o1    ZINC000001621103
O=C(O)c1cc(CCl)no1    ZINC000012958121
O=c1[nH]nc(CCl)c(=O)[nH]1    ZINC000104730917
NC(=O)c1noc(CCl)n1    ZINC000033414663
NC(=O)c1nc(CCl)no1    ZINC000033414670
O=[N+]([O-])c1cc(CCl)[nH]n1    ZINC000072209668
Oc1cc(CCl)c(F)cn1    ZINC000238686350
Cc1nc(CCl)c(C)s1    ZINC000067425175
Cc1nc(C)c(CCl)s1    ZINC000032914947
Cc1nc(CCCl)cs1    ZINC000019092949
Cc1nsc(C)c1CCl    ZINC000104737164
Cc1ncsc1CCCl    ZINC000000001192
O=C(CCl)Nc1nnn[nH]1    ZINC000005380631
Cc1nc(CCl)sc1C    ZINC000033414658
CCc1nc(CCl)cs1    ZINC000012505553
O=C1CCC(=O)N1CCCl    ZINC000001688946
O=C(CCl)[C@@H]1CCC(=O)N1    ZINC000005133407
O=C(CCl)N1CCC(=O)C1    ZINC000079390748
O=C(CCl)N1CCCC1=O    ZINC000003886345
COCc1cc(CCl)no1    ZINC000045814193
C[C@H](CCl)Oc1nc[nH]n1    ZINC001227103915
C[C@@H](CCl)Oc1nc[nH]n1    ZINC001227103914
OCCn1cc(CCl)nn1    ZINC000104714431
C[C@H]1CCCN1C(=O)CCl    ZINC000037911253
CCC1CN(C(=O)CCl)C1    ZINC000168067182
C[C@H](NC(=O)CCl)C1CC1    ZINC000007989027
C[C@@H]1CCCN1C(=O)CCl    ZINC000037911252
O=C(CCl)NCCC1CC1    ZINC000083894033
O=C(CCCl)N1CCCC1    ZINC000005638863
CC1(C)CCN1C(=O)CCl    ZINC000306240352
CN(CC1CC1)C(=O)CCl    ZINC000037654251
C=C(C)C(=O)NCCCCl    ZINC000038337534
CC(=O)N1CC[C@H](CCl)C1    ZINC000071082868
C[C@@H]1CCN(C(=O)CCl)C1    ZINC000040724246
CC(=O)N1CC[C@@H](CCl)C1    ZINC000071082869
CC(C)O[C@H](CCl)CC#N    ZINC001204604266
CC1(C)C[C@@H]1NC(=O)CCl    ZINC000045135428
CC1(NC(=O)CCl)CCC1    ZINC000040544757
C[C@H](CCl)OCCCC#N    ZINC001205632935
O=C(CCCCl)NC1CC1    ZINC000005896734
C=CC[C@@H](C)NC(=O)CCl    ZINC000135281379
O=C(CCl)NC1CCCC1    ZINC000001442041
CC(C)C1=NO[C@@H](CCl)C1    ZINC000068592372
CC1(CNC(=O)CCl)CC1    ZINC000218368761
CC1CC(NC(=O)CCl)C1    ZINC000135283934
CCCO[C@H](CCl)CC#N    ZINC001205091056
O=C(NCCCCl)C1CC1    ZINC000019783084
O=C1CCCN1CCCCl    ZINC000019259873
CC(=O)N1CCC[C@@H]1CCl    ZINC000032218392
CCCC1=NO[C@@H](CCl)C1    ZINC000069969754
CC(C)C1=NO[C@H](CCl)C1    ZINC000068592368
CC(=O)N1CCC[C@H]1CCl    ZINC000019783407
O=C(CCl)NCC1CCC1    ZINC000037180725
CCN(C(=O)CCl)C1CC1    ZINC000032627355
O=C1CCN(CCCl)CC1    ZINC000199540103
O=C(CCl)N1CCCCC1    ZINC000000154443
CCCC1=NO[C@H](CCl)C1    ZINC000069969751
C[C@@H](NC(=O)CCl)C1CC1    ZINC000007989028
CN(C(=O)CCl)C1CCC1    ZINC000113339979
C[C@H]1CCN(C(=O)CCl)C1    ZINC000040724248
C=CC[C@H](C)NC(=O)CCl    ZINC000135281360
C[C@@H](CCl)OCCCC#N    ZINC001205632939
C/C=C(\NC=N)NCCCl    ZINC001167811036
C[N+](C)(CCCl)CCC#N    ZINC000001720074
ClCCN1CCCCCC1    ZINC000001621021
CC1CCN(CCCl)CC1    ZINC000033605016
C[C@@H](CCCCl)NC1CC1    ZINC001258241579
ClCCCNC1CCCC1    ZINC000058844576
C[C@H](CCCCl)N1CCC1    ZINC001258259687
CC(C)N1CC[C@H](CCl)C1    ZINC000071062044
CCN1CCC(CCl)CC1    ZINC000071061490
C[C@H]1CCCN(CCCl)C1    ZINC000006037541
CN1CCCC[C@H]1CCCl    ZINC000015446232
ClCCNC1CCCCC1    ZINC000001656023
C[C@@H]1CC[C@@H](NCCCl)C1    ZINC001170104307
CCN1CCCC[C@@H]1CCl    ZINC000059288393
C[C@H](CCCCl)NC1CC1    ZINC001258241578
C[C@H]1CC[C@@H](NCCCl)C1    ZINC001170104308
CN1CCC(C)(CCl)CC1    ZINC000238852696
C[C@H](CC1CC1)NCCCl    ZINC001258448787
C=CCC[C@H](C)NCCCl    ZINC001258718515
C=CCC[C@@H](C)NCCCl    ZINC001258718514
CN(CCCl)C1CCCC1    ZINC000001726092
C=CCN[C@@H](C)CCCCl    ZINC000087361377
CC(C)N1CC[C@@H](CCl)C1    ZINC000071062046
CN(CCCCl)CC1CC1    ZINC000041043793
ClCCCN1CCCCC1    ZINC000001646381
C[C@@H](CCCCl)N1CCC1    ZINC001258259688
CN1CCCC[C@@H]1CCCl    ZINC000002579075
C[C@@H](CCl)N1CCCCC1    ZINC000006487176
C=CCN[C@H](C)CCCCl    ZINC000087361378
C[C@@H]1CCCN(CCCl)C1    ZINC000006030872
C[C@H]1CC[C@H](NCCCl)C1    ZINC001170104555
CCN1CCCC[C@H]1CCl    ZINC000059288395
C[C@@H]1CC[C@H](NCCCl)C1    ZINC001170104310
C[C@H](CCl)N1CCCCC1    ZINC000006491764
C[C@@H](CC1CC1)NCCCl    ZINC001258448788
F/C(Cl)=C(\Cl)CCl    ZINC000098210413
FC(F)(F)CBr    ZINC000050885770
O=S(=O)(Cl)CCCl    ZINC000095713234
BrCc1ncon1    ZINC000076819539
BrCc1cnon1    ZINC000096306901
BrCc1ncno1    ZINC000078273305
N#CNC(=O)CBr    ZINC000086085293
O=C(CBr)C1CC1    ZINC000038478295
O=C(CCl)c1csnn1    ZINC000087224374
O=C1CC(CBr)C1    ZINC000038540902
ClCc1cnc(Cl)nc1    ZINC000085210596
ClCc1ccc(Cl)nn1    ZINC000078749726
ClCc1nccc(Cl)n1    ZINC000071617281
ClCc1cnc(Cl)cn1    ZINC000085210411
ClCc1ncc(Cl)cn1    ZINC000064033653
ClCc1cc(Cl)ncn1    ZINC000026510543
ClCc1nccnc1Cl    ZINC000063772313
ClCc1ccnc(Cl)n1    ZINC000066322918
Fc1ccc(CCl)cc1F    ZINC000002560122
CNc1nc(CCl)cs1    ZINC000040457322
BrCC1CCCC1    ZINC000032098865
CC/C=C\CCBr    ZINC000095919506
CC1(CBr)CCC1    ZINC000083822196
Fc1ccc(CCl)c(F)c1    ZINC000002572862
Fc1cccc(F)c1CCl    ZINC000002556783
CC/C(C)=C/CBr    ZINC000079006971
Fc1cccc(CCl)c1F    ZINC000002384123
CC(C)=CCCBr    ZINC000001765202
C=CCCCCBr    ZINC000001841094
Fc1ccc(F)c(CCl)c1    ZINC000002572863
CC/C=C/CCBr    ZINC000062498503
CCC/C=C\CBr    ZINC000115008512
CCC/C=C/CBr    ZINC000115008514
Oc1ncnc(CCl)c1F    ZINC000003130166
CC1CC(CBr)C1    ZINC000085393854
Fc1cc(F)cc(CCl)c1    ZINC000002572864
C=C(C)CCCBr    ZINC000078675989
BrCCC1CCC1    ZINC000083822332
CC1(CCBr)CC1    ZINC000307178125
BrCCCC1CC1    ZINC000070791548
FC(F)(F)COCCCl    ZINC000016158943
FC(F)(F)OCCCCl    ZINC000115276789
C[C@]1(CCl)NC(=O)NC1=O    ZINC000104730923
O=C(CCl)N1CCNC1=O    ZINC000000806258
COCc1noc(CCl)n1    ZINC000021953090
O=C1CNC(=O)N1CCCl    ZINC000001678545
COCc1nc(CCl)no1    ZINC000019092519
O=C(CCl)N1CCC(=O)N1    ZINC000004038567
C[C@@]1(CCl)NC(=O)NC1=O    ZINC000104730922
COCc1nnc(CCl)o1    ZINC000040432174
O=C(CCl)[C@@H]1CCCCO1    ZINC000034115423
C/C=C\[C@H]1OC[C@H](CCl)O1    ZINC000104372938
C#C[C@@H](C)OC[C@H](O)CCl    ZINC000001564508
O=C(CCl)[C@H]1CCCCO1    ZINC000034115424
C=CC(=O)OCCCCCl    ZINC000104729488
C/C=C/[C@H]1OC[C@H](CCl)O1    ZINC000004721097
FCCn1ccc(CCl)n1    ZINC000095098593
C/C=C\C(=O)OCCCCl    ZINC001565662117
C#C[C@H](C)OC[C@H](O)CCl    ZINC000001564507
O=C(CCl)C1CCOCC1    ZINC000087224256
C=C(C)C(=O)OCCCCl    ZINC000034479004
C/C=C/[C@@H]1OC[C@H](CCl)O1    ZINC000004721096
O=C(O)C1(CCCl)CCC1    ZINC000307538759
Cc1nn(C)c(F)c1CCl    ZINC000256051134
C/C=C\[C@@H]1OC[C@H](CCl)O1    ZINC000104372936
FCCn1nccc1CCl    ZINC000095098609
CC#CCOC[C@@H](O)CCl    ZINC000005601236
C#C[C@H](C)OC[C@@H](O)CCl    ZINC000001564509
C#CCO[C@H](CCl)COC    ZINC001205012535
C#C[C@@H](C)OC[C@@H](O)CCl    ZINC000001564510
O=C(CCl)OC1CCCC1    ZINC000001867158
C#CCO[C@@H](CCl)COC    ZINC001205012538
FCCn1cc(CCl)cn1    ZINC000087777174
CC#CCOC[C@H](O)CCl    ZINC000001564505
O=C1CC(OCCCCl)C1    ZINC001225127222
C/C=C/C(=O)OCCCCl    ZINC001083809747
O=C1NCCN1CCCCl    ZINC000002553993
O=C(CCl)N1CCNCC1    ZINC000024863973
C=C(CCl)C[Si](C)(C)C    ZINC000170153906
C=C(N)C(=O)NCCCCl    ZINC001219863562
CC(C)C(=O)N/N=C/CCl    ZINC000003886825
O=C(NCCCl)NC1CC1    ZINC000047826223
C=CCNC(=O)NCCCl    ZINC000104082889
C=C[C@@H](CCC)OCCCl    ZINC001224661366
C=C[C@@H](C)OC[C@@H](C)CCl    ZINC000706118925
C[C@@H](CCl)OCC1CCC1    ZINC001206177737
C[C@H]1CCC[C@H]1OCCCl    ZINC001224659616
C[C@H](OCCCl)C1CCC1    ZINC000719677248
C[C@H](CCl)OCCC1CC1    ZINC001224759154
ClCCCOC1CCCC1    ZINC000019415686
C=C[C@H](C)OC[C@@H](C)CCl    ZINC000706118927
CC(C)=CCO[C@@H](C)CCl    ZINC001205019266
ClCCOC1CCCCC1    ZINC000036883147
C[C@H](CCl)COC1CCC1    ZINC000070067032
C=C[C@@H](C)OCCCCCl    ZINC000706118347
C[C@H]1CCC[C@@H]1OCCCl    ZINC001224659617
C[C@@H](CCl)OCCC1CC1    ZINC001224759155
CC(C)=CCO[C@H](C)CCl    ZINC001205019265
ClCCCCOC1CCC1    ZINC000050520404
O[C@H](CCl)C1CCCCC1    ZINC000096373337
C[C@H](OCCCCl)C1CC1    ZINC000253187319
C=C[C@@H](C)OC[C@H](C)CCl    ZINC000706118924
C[C@@H](OCCCCl)C1CC1    ZINC000253187317
C[C@@H]1CC[C@@H](OCCCl)C1    ZINC000721638135
C=C[C@H](C)OC[C@H](C)CCl    ZINC000706118926
C[C@@H](CCl)OC1CCCC1    ZINC001205561800
C[C@@H]1CC[C@H](OCCCl)C1    ZINC000721638138
C[C@@H](OCCCl)C1CCC1    ZINC000719677244
C=CC[C@@H](C)OCCCCl    ZINC001225124559
O[C@@H](CCl)C1CCCCC1    ZINC000096373338
C=C[C@H](CCC)OCCCl    ZINC001224661365
C=C[C@H](CC)OCCCCl    ZINC001225124191
C[C@H](CCl)OCC1CCC1    ZINC001206177736
C[C@@H](CCl)COC1CCC1    ZINC000070067033
C[C@H]1CC[C@@H](OCCCl)C1    ZINC000721638137
ClCCCCCOC1CC1    ZINC000713292197
C=C[C@H](C)OCCCCCl    ZINC000706118349
C=CCCCO[C@@H](C)CCl    ZINC001224510747
C[C@H](CCl)OC1CCCC1    ZINC001205561798
CC1CC(COCCCl)C1    ZINC000242495584
C=C[C@@H](CC)OCCCCl    ZINC001225124210
C[C@H]1CC[C@H](OCCCl)C1    ZINC000721638140
C=CCCCO[C@H](C)CCl    ZINC001224510736
ClCCN[C@@H]1CCCNC1    ZINC001246205711
CN1CC[C@@H](NCCCl)C1    ZINC000259064860
ClCCNC1CCNCC1    ZINC001246205702
C[C@H](CCCCCl)NC=N    ZINC001257528146
C[C@@H](CCCCCl)NC=N    ZINC001257528147
CN1CC[C@H](NCCCl)C1    ZINC000259064862
N=C(N)CCCCCCCl    ZINC000199805845
CN1CCN(CCCl)CC1    ZINC000019366121
ClCCN[C@H]1CCCNC1    ZINC001246205712
ClCCCN1CCNCC1    ZINC000019798344
[CH2]CCN[C@H](C)CCCCl    ZINC001258251912
[CH2]CCN[C@@H](C)CCCCl    ZINC001258251915
CCCCCCCCCCl    ZINC000002036114
COc1cc(CCl)sn1    ZINC000034060616
COc1ncc(CCl)s1    ZINC000045205407
BrC[C@H]1CCCN1    ZINC000021299267
O=C(CCl)N1CCOC1=O    ZINC000004207427
CN1CC(CBr)C1    ZINC000091305710
C=C(NC(=O)CCl)C(=O)O    ZINC000000559097
Nc1nnc(CCCl)s1    ZINC000034439048
BrC[C@@H]1CCCN1    ZINC000021299262
Fc1cnc(CCl)c(F)c1    ZINC000098086111
NCC1(CBr)CC1    ZINC000140805771
CC1(CBr)CNC1    ZINC000713767430
BrCCN1CCC1    ZINC000306280795
BrC[C@H]1CCNC1    ZINC000072203593
BrC[C@@H]1CCNC1    ZINC000072203592
C[C@@H](C#N)SCCCCl    ZINC000085221572
C[C@H](C#N)SCCCCl    ZINC000085221574
FCCn1ncnc1CCl    ZINC000087777179
O=C(CCl)NOC1CCC1    ZINC001350353972
O=C(CCl)N[C@H]1CCOC1    ZINC000087784250
N#CC[C@@H](CCl)OCCO    ZINC001217858755
COC[C@@H](CCl)OCC#N    ZINC001224380920
O=C(CCl)N1CCCCO1    ZINC000039054794
CC(C)C(=O)NC(=O)CCl    ZINC000003268214
O=C(CCl)N1CC[C@@H]1CO    ZINC000642885864
O=C(CCl)N1CC[C@H](O)C1    ZINC000061710791
O=C(CCl)N1CC[C@H]1CO    ZINC000642885865
C=CCNC(=O)OCCCl    ZINC000001603563
O=C(CCl)O[C@@H]1CCNC1    ZINC000042768614
O=C1COCCN1CCCl    ZINC000034516866
O=C(CCl)O[C@H]1CCNC1    ZINC000042768617
CC(=O)C(=O)NCCCCl    ZINC001142699892
O=C(CCl)N1CC[C@@H](O)C1    ZINC000061710790
C=CCOC(=O)NCCCl    ZINC000104082885
CCC(=O)CNC(=O)CCl    ZINC000075261118
CC1(O)CN(C(=O)CCl)C1    ZINC000170279715
COC1CN(C(=O)CCl)C1    ZINC000204306941
O=C(CCl)N[C@@H]1CCOC1    ZINC000087784247
CC1(NC(=O)CCl)COC1    ZINC001330274300
O=C(CCl)N1CCOCC1    ZINC000000154451
COC[C@H](CCl)OCC#N    ZINC001224380917
O=C(CCl)NOCC1CC1    ZINC000688901824
CC(=O)N(C)/N=N/CCCl    ZINC000104266683
CC(=O)N(C)/N=N\CCCl    ZINC000017174966
CC(=O)NCCCCCCl    ZINC000104713173
CCN(C(=O)CCl)C(C)C    ZINC000037082062
CCC(=O)NC[C@H](C)CCl    ZINC000137717639
O[C@@H]1CCCCN1CCCl    ZINC000199540026
CC(C)(C)NC(=O)CCCl    ZINC000001598652
CN1CC(OCCCCl)C1    ZINC001225124152
CCC(=O)N(C)CCCCl    ZINC000300787884
CCNC(=O)C(C)(C)CCl    ZINC000019092781
O[C@H]1CCN(CCCCl)C1    ZINC000061711409
CC(C)C[C@H](N)C(=O)CCl    ZINC000001731934
OC1CCN(CCCl)CC1    ZINC000040989963
C[C@@H](CCl)N1CCOCC1    ZINC000034925160
CN(C)C(=O)CCCCCl    ZINC000020204500
C=C[C@@](C)(O)CNCCCl    ZINC001252574640
CCN1CCO[C@@H](CCl)C1    ZINC000057217752
ClCCO[C@H]1CCCNC1    ZINC001217860625
OC1CN(CCCCCl)C1    ZINC000199544917
O[C@@H]1CCCN(CCCl)C1    ZINC000042470239
CC(C)[C@H](C)NC(=O)CCl    ZINC000003337394
CCC[C@@H](C)NC(=O)CCl    ZINC000003267888
CCC(C)(C)NC(=O)CCl    ZINC000009428860
ClCCN[C@H]1CCCOC1    ZINC001254363697
C[C@H](CCl)N1CCOCC1    ZINC000034925161
CCCNC(=O)CCCCl    ZINC000006043288
CC(C)C[C@@H](N)C(=O)CCl    ZINC000004556676
C=C[C@@H](O)CNCCCCl    ZINC001253597121
CCCCN(C)C(=O)CCl    ZINC000019488384
CN1CC[C@H](OCCCl)C1    ZINC001224660444
CCCN(CC)C(=O)CCl    ZINC000037023908
CCC(CC)NC(=O)CCl    ZINC000003268096
ClCCCN1CCOCC1    ZINC000019851217
CCC(=O)NC[C@@H](C)CCl    ZINC000137717549
O[C@H]1CCCN(CCCl)C1    ZINC000042470236
CCN(CC)C(=O)CCCl    ZINC000005470469
O[C@@H]1CCN(CCCCl)C1    ZINC000061711408
CCC[C@H](C)NC(=O)CCl    ZINC000003267889
ClCCO[C@@H]1CCCNC1    ZINC001217860624
CC(C)CN(C)C(=O)CCl    ZINC000037023910
CCN1CCO[C@H](CCl)C1    ZINC000057217751
CC(C)CCNC(=O)CCl    ZINC000003267914
C=C[C@H](O)CNCCCCl    ZINC001253597126
C=C[C@](C)(O)CNCCCl    ZINC001252574641
ClCCCO[C@H]1CCNC1    ZINC000118154471
CCN1CC(OCCCl)C1    ZINC001224659097
ClCCNC1CCOCC1    ZINC000258914348
ClCCN[C@@H]1CCCOC1    ZINC001254363696
CC[C@H](C)[C@H](N)C(=O)CCl    ZINC000095495874
CN1CC[C@@H](OCCCl)C1    ZINC001224660435
O[C@H]1CCCCN1CCCl    ZINC000199540047
CCCCCNC(=O)CCl    ZINC000001586534
CC(C)[C@@H](C)NC(=O)CCl    ZINC000003337392
CC(C)(C)CNC(=O)CCl    ZINC000040494237
CCCN[C@@H](C)CCCCl    ZINC000087361395
CC[C@H](C)N(C)CCCCl    ZINC000042372925
CCN(C)[C@@H](C)CCCCl    ZINC001258259935
CC[C@@H](C)NC[C@H](C)CCl    ZINC000086393824
CC[C@@H](C)N(C)CCCCl    ZINC000042372924
C[C@H](CCCCCl)N(C)C    ZINC001257534848
CC(C)N[C@@H](C)CCCCl    ZINC000087361441
CCCCNCCCCCl    ZINC000005951813
CCN(CC)CCCCCl    ZINC000043646573
CCN(CC)C(C)(C)CCl    ZINC000001702809
CC[C@@H](C)NC[C@@H](C)CCl    ZINC000086393820
CCCC[C@@H](C)NCCCl    ZINC001255311889
CC(C)N[C@H](C)CCCCl    ZINC000087361442
CCN[C@H](C)CCCCCl    ZINC000307336916
CC[C@@H](C)NCCCCCl    ZINC000233849368
CC(C)N(CCCl)C(C)C    ZINC000001718579
CCC[C@@H](CC)NCCCl    ZINC001257247521
CC[C@H](C)NC[C@H](C)CCl    ZINC000086393826
CC(C)NCCCCCCl    ZINC000001646689
CCC[C@H](C)NCCCCl    ZINC000058853359
CCCN[C@H](C)CCCCl    ZINC000087361396
CCCC[C@H](C)NCCCl    ZINC001255311894
CCCCN(C)CCCCl    ZINC000040990215
CCC[C@H](CC)NCCCl    ZINC001257247529
CCN(C)[C@H](C)CCCCl    ZINC001258259934
CC(C)CN(C)CCCCl    ZINC000042372927
CC[C@H](C)NCCCCCl    ZINC000234013236
CCC(CC)NCCCCl    ZINC000058848025
CCC[C@@H](C)NCCCCl    ZINC000058853355
CCN[C@@H](C)CCCCCl    ZINC000307336917
CC[C@H](C)NC[C@@H](C)CCl    ZINC000086393822
CCCCNC(C)(C)CCl    ZINC000001724788
C[C@@H](CCCCCl)N(C)C    ZINC001257534851
FC(Cl)(Cl)CCCl    ZINC000002572171
FC(Cl)(CCl)CCl    ZINC000103527158
O=C(O)/C=C\CBr    ZINC000085477360
CC(=O)C(=O)CBr    ZINC000062152655
C=C(CBr)C(=O)O    ZINC000002242760
C=COC(=O)CBr    ZINC000002555323
O=C1C[C@@H](CBr)O1    ZINC000113684146
O=C(O)/C=C/CBr    ZINC000002572182
O=C1C[C@H](CBr)O1    ZINC000113684147
N=CNC(=O)CBr    ZINC001144199045
FC(F)(F)SCCCl    ZINC000071792912
BrC[C@H]1CCOC1    ZINC000034241313
CC(C)C(=O)CBr    ZINC000038530126
C=C(CBr)[C@H](C)O    ZINC000038949247
O[C@H]1C[C@@H](CBr)C1    ZINC000299805510
CCCC(=O)CBr    ZINC000039127833
OC[C@@H]1C[C@@H]1CBr    ZINC000143197261
O[C@@H](CBr)C1CC1    ZINC000091241704
OC1CC(CBr)C1    ZINC000230982497
BrC[C@@H]1CCCO1    ZINC000000158845
C=C[C@H](O)CCBr    ZINC000006129901
BrCCC[C@@H]1CO1    ZINC000039233358
BrCCC[C@H]1CO1    ZINC000039233357
O[C@H]1C[C@H](CBr)C1    ZINC000606303237
C=C[C@@H](O)CCBr    ZINC000006129902
COc1nnc(CCl)s1    ZINC000038342168
BrC[C@@H]1CCOC1    ZINC000034241311
C=CCOCCBr    ZINC000004203464
OC[C@H]1C[C@@H]1CBr    ZINC000143197472
OC[C@@H]1C[C@H]1CBr    ZINC000143197687
C[C@@]1(CBr)CCO1    ZINC000097439031
OC[C@H]1C[C@H]1CBr    ZINC000143197896
BrCCOC1CC1    ZINC000220004459
O[C@H](CBr)C1CC1    ZINC000091241703
C[C@]1(CBr)CCO1    ZINC000097439030
CC1(CBr)COC1    ZINC000002583942
O=CCCCCBr    ZINC000038415949
CC(=O)CCCBr    ZINC000005196483
BrC[C@H]1CCCO1    ZINC000000158846
N=C(N)CCCBr    ZINC000002547088
Cn1c(Cl)cnc1CCl    ZINC000004206489
Cn1ncc(Cl)c1CCl    ZINC000078750280
Cn1cc(Cl)c(CCl)n1    ZINC000095098470
Cn1nc(CCl)cc1Cl    ZINC000039088217
CCC(CC)CBr    ZINC000002242580
CC[C@@H](C)CCBr    ZINC000002005555
O=C1OCC[C@H]1OCCCl    ZINC001224659409
CCC[C@H](C)CBr    ZINC000002579103
CC[C@H](C)CCBr    ZINC000002005556
O=C1OCC[C@@H]1OCCCl    ZINC001224659410
CC(C)[C@@H](C)CBr    ZINC000069688153
CCCCCCBr    ZINC000001696693
CC(C)(C)CCBr    ZINC000002528263
CC(C)[C@H](C)CBr    ZINC000069688158
CCOC(=O)CC(=O)CCl    ZINC000001845882
O=C1C[C@H](OCCCl)CO1    ZINC001224659586
COC(=O)CCC(=O)CCl    ZINC000036437820
CCC[C@@H](C)CBr    ZINC000049954042
CC(C)CCCBr    ZINC000001610369
CCC(C)(C)CBr    ZINC000054711049
CC(=O)CC(=O)OCCCl    ZINC000005159467
CCOC(=O)N/N=C/CCl    ZINC000029753826
NC(=O)NC(=O)CCCCl    ZINC000038342458
NC(=O)CCNC(=O)CCl    ZINC000036747367
CN(CC(N)=O)C(=O)CCl    ZINC000037268793
CCC(=O)NNC(=O)CCl    ZINC000047218760
CC#CCO[C@@H](CF)CCl    ZINC001224358683
CC(=O)NNC(=O)CCCl    ZINC000005856136
CC#CCO[C@H](CF)CCl    ZINC001224358685
COC(=O)C/N=C(\N)CCl    ZINC000012568310
CCNC(=O)NC(=O)CCl    ZINC000003106345
NC(=O)C(=O)NCCCCl    ZINC000170314532
CNC(=O)NC(=O)CCCl    ZINC000012778450
COC(=O)N/N=C(\C)CCl    ZINC000005183927
CNC(=O)CNC(=O)CCl    ZINC000008191991
Cc1ccc(C#CCCl)cc1    ZINC000057840616
ClCCCCOC1COC1    ZINC001224585929
CC(C)[C@@H]1OC[C@H](CCl)O1    ZINC000004803740
CC(=O)[C@H](C)OCCCCl    ZINC001225125505
O[C@H]1C[C@@H](OCCCCl)C1    ZINC001217918583
C[C@H](CCl)OC[C@H]1CCO1    ZINC001224475129
ClCCO[C@H]1CCCOC1    ZINC000196668715
ClCCOC1CCOCC1    ZINC000040992870
CCCCC(=O)OCCCl    ZINC000001584000
COC(=O)CCCCCCl    ZINC000005700835
CC(C)CCOC(=O)CCl    ZINC000001672993
C=CCO[C@H](CCl)COC    ZINC001205031654
CCCCCOC(=O)CCl    ZINC000001712624
CCC(=O)CO[C@@H](C)CCl    ZINC000104729894
CCCC(=O)OCCCCl    ZINC000032166125
CCC(=O)CO[C@H](C)CCl    ZINC000104729898
ClCCCCC1OCCO1    ZINC000002584436
CC(C)(C)OC(=O)CCCl    ZINC000002574899
ClCCCO[C@@H]1CCOC1    ZINC000082453576
COC[C@@H](CCl)OC1CC1    ZINC001205467951
O[C@H]1C[C@H](OCCCCl)C1    ZINC001217900155
ClCCO[C@@H]1CCCCO1    ZINC000002036380
CC1(C)COC(CCl)OC1    ZINC000004410841
CC(=O)[C@@H](C)O[C@@H](C)CCl    ZINC001205230788
C[C@@H](CCl)OC[C@H]1CCO1    ZINC001224475125
CC(=O)[C@@H](C)O[C@H](C)CCl    ZINC001205230790
C[C@H](CCl)COC1COC1    ZINC001224596251
C[C@@H](CCl)OCC1COC1    ZINC001224746950
CC(C)OC(=O)CCCCl    ZINC000022002272
CC(=O)OCCCCCCl    ZINC000001702500
CC(C)[C@H]1OC[C@H](CCl)O1    ZINC000001677037
CC(C)[C@@H]1OC[C@@H](CCl)O1    ZINC000001677036
CC(=O)[C@@H](C)OCCCCl    ZINC001225125504
ClCCCOC[C@H]1CCO1    ZINC001225124240
CCOC(=O)C(C)(C)CCl    ZINC000001729232
ClCCCOC[C@@H]1CCO1    ZINC001225124334
CC(C)[C@H]1OC[C@@H](CCl)O1    ZINC000001677035
CCCCOC(=O)CCCl    ZINC000002570344
C=CCO[C@@H](CCl)COC    ZINC001205031655
ClCCOC[C@H]1CCCO1    ZINC000036883161
CCC(C)(C)OC(=O)CCl    ZINC000001706704
CC(=O)[C@H](C)O[C@H](C)CCl    ZINC001205230791
CC1(CCCCl)OCCO1    ZINC000001722123
C[C@@H](CCl)OC[C@@H]1CCO1    ZINC001224475115
ClCCO[C@H]1CCCCO1    ZINC000001724276
ClCCOC[C@@H]1CCCO1    ZINC000036883162
O[C@H]1C[C@H](COCCCl)C1    ZINC001217922052
C[C@H](CCl)OC[C@@H]1CCO1    ZINC001224475132
O[C@H]1C[C@@H](COCCCl)C1    ZINC001217922379
CC(=O)[C@H](C)O[C@@H](C)CCl    ZINC001205230789
CC(=O)CCOCCCCl    ZINC001083807001
O=C(O)CCCCCCCl    ZINC000002040682
C[C@H](CCl)OCC1COC1    ZINC001224746951
C[C@@H](CCl)COC1COC1    ZINC001224596250
COC[C@H](CCl)OC1CC1    ZINC001205467952
ClCCO[C@@H]1CCCOC1    ZINC000196668729
OC1CC(OCCCCl)C1    ZINC001217850269
C[C@H]1COC[C@@H]1OCCCl    ZINC000575573899
CN(C)CCNC(=O)CCl    ZINC000022221718
CNCC(=O)NCCCCl    ZINC000575422872
CCCNC(=O)NCCCl    ZINC000040413407
NCCCCNC(=O)CCl    ZINC000040803315
CC(C)NC(=O)NCCCl    ZINC000005498216
CCNC(=O)NCCCCl    ZINC000082062089
C[C@@H](N)C(=O)NCCCCl    ZINC001219863538
C[N+]1(CCCl)CCOCC1    ZINC000001697681
CC[C@@H](C)OCCCCCl    ZINC000043646430
CCC[C@@H](C)OCCCCl    ZINC000230439525
CC[C@@H](OCCCl)C(C)C    ZINC001224661695
CC[C@@H](C)[C@H](C)OCCCl    ZINC001224661683
CC(C)[C@H](C)OCCCCl    ZINC000087469082
CC[C@H](C)[C@H](C)OCCCl    ZINC001224661684
CCC[C@@H](CC)OCCCl    ZINC001224660409
OCCCCCCCCCl    ZINC000001686987
CC[C@H](C)[C@@H](C)OCCCl    ZINC001224661682
CC(C)OCCCCCCl    ZINC000037393832
CC[C@H](C)OC[C@H](C)CCl    ZINC000070066991
CC(C)C[C@@H](C)OCCCl    ZINC000036883167
C[C@@H](CCl)OCC(C)(C)C    ZINC001204886038
CCC[C@@H](CCCCl)OC    ZINC000085396643
CCC[C@H](CCCCl)OC    ZINC000085396646
CC[C@@H](C)CO[C@@H](C)CCl    ZINC001224663334
CC[C@H](C)CO[C@@H](C)CCl    ZINC001224663336
CC[C@@H](C)OC[C@@H](C)CCl    ZINC000070066988
CC[C@H](OCCCl)C(C)C    ZINC001224661696
CC[C@@H](C)CO[C@H](C)CCl    ZINC001224663330
CC(C)CCO[C@@H](C)CCl    ZINC001205086139
CCC[C@H](C)OCCCCl    ZINC000230439527
CCCC[C@H](C)OCCCl    ZINC000032133334
CC[C@@H](C)[C@@H](C)OCCCl    ZINC001224661681
CC[C@H](C)OCCCCCl    ZINC000043646432
CC(C)CCO[C@H](C)CCl    ZINC001205086133
CCCCCO[C@H](C)CCl    ZINC000219797188
CCC(CC)OCCCCl    ZINC000306633598
CC[C@H](C)CO[C@H](C)CCl    ZINC001224663331
CCCC[C@@H](C)OCCCl    ZINC000032133332
CC[C@H](C)OC[C@@H](C)CCl    ZINC000070066989
CCC(CC)COCCCl    ZINC000016611311
CC(C)[C@@H](C)OCCCCl    ZINC000087469081
CC(C)C[C@H](C)OCCCl    ZINC000036883168
CCC[C@H](CC)OCCCl    ZINC001224660412
C[C@H](CCl)OCC(C)(C)C    ZINC001204886037
CCCCCO[C@@H](C)CCl    ZINC000219797123
CCCCCCOCCCl    ZINC000016638204
CC[C@@H](C)OC[C@H](C)CCl    ZINC000070066990
C[C@@H](N)CN(C)CCCCl    ZINC001236306935
C[C@H](N)CN(C)CCCCl    ZINC001236306954
CC[N+](CC)(CC)CCCl    ZINC000003172711
S=C=NCCBr    ZINC000002528119
CN(C)C(=O)CBr    ZINC000001706700
CNC(=O)CCBr    ZINC000041729320
CCNC(=O)CBr    ZINC000001673002
CC(=N)SCC(=O)CCl    ZINC000096298947
C/C(CCl)=N/NC(N)=S    ZINC000005543742
C/C(CCl)=N\NC(N)=S    ZINC000016951974
CNCCCCBr    ZINC000095933037
CN(CC(=O)O)C(=O)CCl    ZINC000036458797
CCN(C)CCBr    ZINC000039082333
O=C(O)CCNC(=O)CCl    ZINC000002168921
NCCCCCBr    ZINC000001592693
CC(C)NCCBr    ZINC000036720867
C[C@@H](N)CCCBr    ZINC000126127493
C[C@H](N)CCCBr    ZINC000126127275
COCC(=O)NC(=O)CCl    ZINC000004205983
COC(=O)CNC(=O)CCl    ZINC000003270957
O=C(O)C(=O)NCCCCl    ZINC000020204710
CC(C)(CN)CBr    ZINC000126130611
CN(C)CCCBr    ZINC000022009210
CCOC(=O)NC(=O)CCl    ZINC000001665217
C[C@@H](NC(=O)CCl)C(=O)O    ZINC000002030295
C[C@H](NC(=O)CCl)C(=O)O    ZINC000000163863
ClCc1ccn2cccc2c1    ZINC000725328744
ClCCC#Cc1ccccn1    ZINC000082505810
CCOC(=O)C[C](O)CCl    ZINC001560407498
COC(=O)NNC(=N)CCl    ZINC000022062217
N#CCc1ccccc1CCl    ZINC000034454931
CN(N=O)C(=O)NCCCl    ZINC000005542262
N#Cc1ccc(CCCl)cc1    ZINC000082046825
Cc1ccc(CCl)cc1C#N    ZINC000071624192
N#CCCO[C@H](CF)CCl    ZINC001205610508
ClCCN[C@@H]1CCSC1    ZINC000405287178
O=C(CCl)N1CC[C@H](F)C1    ZINC000059541366
ClCCN1CCSCC1    ZINC000031342724
N#CC[C@@H](CCl)OCCF    ZINC001224673961
C=C(F)C(=O)NCCCCl    ZINC001180120639
N#CCCO[C@@H](CF)CCl    ZINC001205610524
ClCCN[C@H]1CCSC1    ZINC000405287176
COCCN(C)C(=O)CCl    ZINC000034493044
COC(=O)N(C)CCCCl    ZINC000104716967
C[C@@H](CCO)NC(=O)CCl    ZINC000124028716
CC(C)OC(=O)NCCCl    ZINC000034616918
C[C@@H](CCl)OCCC(N)=O    ZINC001224814458
COC(=O)NCCCCCl    ZINC000149438835
COC(=O)NC[C@H](C)CCl    ZINC001193918459
C[C@H](CCl)OCCC(N)=O    ZINC001224814457
CC(C)CONC(=O)CCl    ZINC000133159321
CC(C)(CO)NC(=O)CCl    ZINC000036108784
CNC(=O)CO[C@H](C)CCl    ZINC001206018950
C[C@H](O)CN(C)C(=O)CCl    ZINC000051821183
CNC(=O)CO[C@@H](C)CCl    ZINC001206018951
O=C(CCO)NCCCCl    ZINC001179577849
C[C@H](CCO)NC(=O)CCl    ZINC000124028946
COC[C@@H](C)NC(=O)CCl    ZINC000003270889
C[C@H](O)CCNC(=O)CCl    ZINC000082992442
CN(CCCO)C(=O)CCl    ZINC000145445246
CON(C)C(=O)CCCCl    ZINC000070910645
CCN(CCO)C(=O)CCl    ZINC000037654075
CC(C)(C)ONC(=O)CCl    ZINC000133424724
CCCOC(=O)NCCCl    ZINC000104082880
COC[C@H](C)NC(=O)CCl    ZINC000003270888
COCCCNC(=O)CCl    ZINC000003268013
CCOCCNC(=O)CCl    ZINC000015012200
COCC(=O)NCCCCl    ZINC000244496243
COC(=O)NC[C@@H](C)CCl    ZINC001193918464
C[C@@H](O)CN(C)C(=O)CCl    ZINC000051821184
CC(C)(O)CNC(=O)CCl    ZINC000083464001
CN(C)NC(=O)NCCCl    ZINC000001623539
CCO[C@H](CCl)CN(C)C    ZINC001204945265
CC(C)[C@H](O)CNCCCl    ZINC001253779410
C[C@H](O)CNC[C@H](C)CCl    ZINC001251967691
CC[C@H](C)NC[C@H](O)CCl    ZINC000104717052
CC(C)(O)CNCCCCl    ZINC001252363207
C[C@@H](CCl)CNC[C@H](C)O    ZINC001251967690
CC[C@@H](C)NC[C@@H](O)CCl    ZINC000104717055
CC[C@@H](O)CNCCCCl    ZINC001251799544
CC[C@@H](C)NC[C@H](O)CCl    ZINC000104717050
CC(C)(C)NC[C@@H](O)CCl    ZINC000001558469
C[C@H](CCl)OCCN(C)C    ZINC001206279050
CCO[C@@H](CCl)CN(C)C    ZINC001204945269
C[C@H](CCCCl)NCCO    ZINC001258241404
CC(C)(C)NC[C@H](O)CCl    ZINC000002556812
CCC[C@@H](O)CNCCCl    ZINC001252798957
C[C@H](CN(C)C)OCCCl    ZINC001224660673
CCN(CC)C[C@@H](O)CCl    ZINC000004727864
CC(C)[C@@H](O)CNCCCl    ZINC001253779411
CCC[C@H](O)CNCCCl    ZINC001252798958
C[C@H](O)CNCCCCCl    ZINC001251973775
COC[C@@H](C)NCCCCl    ZINC000128237971
CC[C@H](C)NC[C@@H](O)CCl    ZINC000104717057
CN(CCCO)CCCCl    ZINC000300833750
CCN(CC)C[C@H](O)CCl    ZINC000004727863
COCCN(C)CCCCl    ZINC000042460067
COC[C@H](C)NCCCCl    ZINC000128237756
C[C@@H](CN(C)C)OCCCl    ZINC001224660675
C[C@@H](CCCCl)NCCO    ZINC001258241409
C[C@@H](CCl)OCCN(C)C    ZINC001206279052
C[C@H](O)CN(C)CCCCl    ZINC000051839652
ClCC(Cl)(Cl)Cl    ZINC000008437800
C#CCI    ZINC000001562137
O=C(O)C(=O)CBr    ZINC000001718542
ClCc1ccc(Cl)s1    ZINC000002539266
ClCc1csc(Cl)c1    ZINC000039321238
ClCc1ccsc1Cl    ZINC000016123946
ClCc1sccc1Cl    ZINC000082707858
FC(F)(F)[C@@H](Cl)CCl    ZINC000002040781
BrCC1OCCO1    ZINC000002242713
COC(=O)CCBr    ZINC000001666985
CCOC(=O)CBr    ZINC000001648257
C[C@H](CBr)C(=O)O    ZINC000001735345
O=C(O)CCCBr    ZINC000001654167
C[C@@H](CBr)C(=O)O    ZINC000006436994
CC(=O)OCCBr    ZINC000001566591
FC(F)(F)[C@H](Cl)CCl    ZINC000002040782
N#CNC(=O)[C@H](Cl)CCl    ZINC001144249613
N#CNC(=O)[C@@H](Cl)CCl    ZINC001144249614
ClCc1nnc(CCl)o1    ZINC000100236284
F[C@H]1C[C@H](CBr)C1    ZINC000606303231
CC(C)=C(F)CBr    ZINC000095611792
F[C@H]1C[C@@H](CBr)C1    ZINC000606303229
FC1(CBr)CCC1    ZINC000952958927
CC(C)[C@@H](O)CBr    ZINC000039395491
CC(C)[C@H](O)CBr    ZINC000039395490
OCCCCCBr    ZINC000002600059
O=COC[C@@H](CCl)OC=O    ZINC000002045419
CC(C)OCCBr    ZINC000003887041
O=COC[C@H](CCl)OC=O    ZINC000001677002
C[C@@H](OC(=O)CCl)C(=O)O    ZINC000001599015
CC(C)(O)CCBr    ZINC000039074386
CCOCCCBr    ZINC000001592691
FC(F)c1occc1CCl    ZINC000217645212
CCCOCCBr    ZINC000004283933
CC(C)(CO)CBr    ZINC000001716546
C[C@H](OC(=O)CCl)C(=O)O    ZINC000006425641
O=C1CC(CCl)(CCl)C1    ZINC000142053494
COCCCCBr    ZINC000002384745
C#CCOC(CCl)CCl    ZINC001205006243
FC(F)n1nccc1CCl    ZINC000072209441
FC(F)n1ccnc1CCl    ZINC000009200828
CN(N=O)C(=O)OCCCl    ZINC000004804540
FC(F)n1cc(CCl)cn1    ZINC000575469288
FC(F)n1ccc(CCl)n1    ZINC000072209439
NC(=O)NC(=O)OCCCl    ZINC000033640852
CC(=O)SC[C@H](C)CCl    ZINC000002159777
ClCCS[C@H]1CCOC1    ZINC000162152378
ClCCS[C@@H]1CCOC1    ZINC000162152251
CC(=O)SC[C@@H](C)CCl    ZINC000001635550
C[Si](C)(C)OC(=O)CCl    ZINC000195792276
ClCc1coc2ccccc12    ZINC000039225111
C[N+](C)(C)CCBr    ZINC000001664800
ClCc1cc2ccccc2o1    ZINC000006118044
ClCc1ccc2cn[nH]c2c1    ZINC000036533264
ClCc1cccc2[nH]ncc21    ZINC000080441446
ClCc1ncc2ccccn21    ZINC000225780251
ClCc1cnc2ccccn12    ZINC000012546268
ClCc1ncn2ccccc12    ZINC000225744929
ClCc1ccnc2[nH]ccc21    ZINC000091296925
ClCc1ccc2nccn2c1    ZINC000142689675
ClCc1ccc2[nH]ncc2c1    ZINC000036533262
ClCc1c[nH]c2ncccc12    ZINC000095628549
CCNC(=S)NCCCl    ZINC000242981262
N/C(=N\[N+](=O)[O-])NCCCl    ZINC000031923478
ClCc1ccc2cc[nH]c2n1    ZINC000095929111
ClCc1cccc2nccn21    ZINC000034556695
ClCc1nc2ccccc2[nH]1    ZINC000000088441
ClCc1cccc2cn[nH]c21    ZINC000087493380
Cc1nc(CCl)ccc1C#N    ZINC000261508757
C=C(Cl)CCCCCCl    ZINC000002567403
CNC(=S)NCCCCl    ZINC000243212849
ClCc1cn2ccccc2n1    ZINC000000564766
ClCc1cnc2[nH]ccc2c1    ZINC000006643338
ClCc1cccn2ccnc12    ZINC000080441439
ClCc1cc2cccnn2c1    ZINC000238528775
CC(C)OC(=O)OCCCl    ZINC000104685801
CC[C@@H](O)C(=O)OCCCl    ZINC000104688512
ClCCOC[C@@H]1COCO1    ZINC001224659828
COCCCOC(=O)CCl    ZINC000001685807
CC[C@H](O)C(=O)OCCCl    ZINC000104688510
CCOCCOC(=O)CCl    ZINC000005858970
CCOC(=O)C[C@@H](O)CCl    ZINC000002558233
C[C@@H](O)CC(=O)OCCCl    ZINC000196535216
COC(=O)[C@@H](C)OCCCl    ZINC001224660097
ClCCOC1COCOC1    ZINC001224659156
C[C@@H](O)C(=O)OCCCCl    ZINC000104728110
COC(=O)CO[C@H](C)CCl    ZINC001204691882
CC(=O)OCCOCCCl    ZINC000001698671
COC(=O)COCCCCl    ZINC000104723862
COC(=O)CO[C@@H](C)CCl    ZINC001204691891
CCOC(=O)COCCCl    ZINC000035635571
C[C@H](O)C(=O)OCCCCl    ZINC000104728107
CCOC(=O)OCCCCl    ZINC000157289754
ClCCOC[C@H]1COCO1    ZINC001224659827
CCOC(=O)C[C@H](O)CCl    ZINC000002558232
CCCOC(=O)OCCCl    ZINC000059495449
O=C(NCCO)NCCCl    ZINC000005113615
C=Cc1ccc(CCCl)cc1    ZINC000098090011
ClCc1ccc2c(c1)CCC2    ZINC000001865503
ClCC/C=C/c1ccccc1    ZINC000049778419
ClCC1Cc2ccccc2C1    ZINC000078676599
ClCc1cccc(C2CC2)c1    ZINC000082707866
C=CCCO[C@H](CF)CCl    ZINC001224340527
C/C=C/CO[C@H](CF)CCl    ZINC001205042545
C=C(C)CO[C@@H](CF)CCl    ZINC001206742950
FC[C@H](CCl)OCC1CC1    ZINC001205541028
C/C=C/CO[C@@H](CF)CCl    ZINC001205042546
C=CCCO[C@@H](CF)CCl    ZINC001224340522
CO[Si](C)(C)CCCCl    ZINC000195767095
CC(C)CSCCCCl    ZINC000035321609
C=C(C)CO[C@H](CF)CCl    ZINC001206742951
FC[C@@H](CCl)OCC1CC1    ZINC001205541027
CC[C@@H](COC)OCCCl    ZINC001224660096
CO[C@H](C)CCOCCCl    ZINC001224660373
CCOC[C@H](C)OCCCl    ZINC000233764308
CCCO[C@@H](CCl)COC    ZINC000104722676
CCCCOC[C@H](O)CCl    ZINC000001556612
CCCO[C@H](CCl)COC    ZINC000104722671
CC(C)COC[C@@H](O)CCl    ZINC000001556613
C[C@@H](CCl)OCC(C)(C)O    ZINC001206046121
C[C@@H](CCl)OCCCCO    ZINC001217858801
CCCCOC[C@@H](O)CCl    ZINC000002018497
CCOCCO[C@H](C)CCl    ZINC001204986600
CCO[C@@H](C)COCCCl    ZINC001224661721
CCCOCCOCCCl    ZINC000006891061
CCOCCO[C@@H](C)CCl    ZINC001204986601
CCO[C@H](C)COCCCl    ZINC001224661720
COCCCO[C@@H](C)CCl    ZINC001211347450
CCOC(CCCl)OCC    ZINC000001690015
C[C@H](CCl)OCC(C)(C)O    ZINC001206046122
COC[C@H](C)OCCCCl    ZINC000069736094
CCOC[C@@H](C)OCCCl    ZINC000233728605
C[C@H](CO)CO[C@H](C)CCl    ZINC001205957257
CO[C@H](C)COCCCCl    ZINC000104689394
CC(C)OCCOCCCl    ZINC000034492590
C[C@H](CO)CO[C@@H](C)CCl    ZINC001205957262
COCCCO[C@H](C)CCl    ZINC001211347447
CC(C)COC[C@H](O)CCl    ZINC000002035185
CC[C@H](COC)OCCCl    ZINC001224660095
COC[C@H](CCl)OC(C)C    ZINC001204605281
COC[C@@H](CCl)OC(C)C    ZINC001204605278
CO[C@@H](C)CCOCCCl    ZINC001224660374
CC[C@@H](COCCCl)OC    ZINC000197901695
C[C@H](CCl)OCCCCO    ZINC001217858793
CC[C@H](COCCCl)OC    ZINC000197901701
N#CCI    ZINC000059699220
ClCc1cnc(Cl)s1    ZINC000002572329
ClCc1ncc(Cl)s1    ZINC000067176202
ClCc1csc(Cl)n1    ZINC000015444540
O=C(CBr)NCO    ZINC000096031262
FC1(CBr)CNC1    ZINC000713742314
N#CCOC(CCl)CCl    ZINC001224379403
O=C(CCl)NC/C=C\Cl    ZINC000212144833
CC(CCl)(CCl)N=C=O    ZINC000104516249
C=C(Cl)CNC(=O)CCl    ZINC000104733978
NCCOCCBr    ZINC000146553240
O=C(CCl)NC/C=C/Cl    ZINC000104728115
ClCc1nc2ccccc2o1    ZINC000002548829
ClCc1cccc2ncoc21    ZINC000299889609
ClCc1ccc2ncoc2c1    ZINC000088189743
ClCc1onc2ccccc21    ZINC001772715101
ClCc1ccc2ccoc2n1    ZINC000953055579
O=C=Nc1ccc(CCl)cc1    ZINC000000152307
ClCc1ccc2ocnc2c1    ZINC000088189742
ClCc1cccc2ocnc21    ZINC000299889663
ClCc1ccnc2occc21    ZINC000199676720
O=C=Nc1ccccc1CCl    ZINC000002555143
ClCc1cnc2occc2c1    ZINC000036448061
CSC(=O)N[C@@H](C)CCl    ZINC000005515595
CSC(=O)N[C@H](C)CCl    ZINC000005532305
CO/N=[N+](/O)CC(=O)CCl    ZINC000225292682
O=C(CCl)NC(CO)CO    ZINC000083692250
ClCc1cn2ccncc2n1    ZINC000026253001
COCCONC(=O)CCl    ZINC000133162864
ClCc1nc2ccncc2[nH]1    ZINC000070801520
[N-]=[N+]=Nc1ccccc1CCl    ZINC000091305683
ClCc1nc2ncccc2[nH]1    ZINC000044264544
O=C(CCl)NC[C@H](O)CO    ZINC000034518990
ClCc1cn2ncccc2n1    ZINC000114752411
O=C(CCl)NC[C@@H](O)CO    ZINC000039428565
ClCc1nc2ccccn2n1    ZINC000196473888
ClCc1cn2cccnc2n1    ZINC000001301235
COC(=O)NC[C@H](O)CCl    ZINC001193927867
COC(=O)NC[C@@H](O)CCl    ZINC001193927866
N#Cc1ccc[n+](CCCl)c1    ZINC000001691471
CN(C)CCSCCCl    ZINC000001737038
CC(C)(CF)NC(=O)CCl    ZINC001350355934
CN(CCCF)C(=O)CCl    ZINC000716738685
C[C@H](O)CNC[C@@H](O)CCl    ZINC000078223380
C[C@H](CON)OCCCCl    ZINC001225126042
OC[C@@H](O)CNCCCCl    ZINC001252068235
C[C@H](O)CNC[C@H](O)CCl    ZINC000078223378
C[C@@H](CON)OCCCCl    ZINC001225126041
C[C@@H](N)COC[C@H](O)CCl    ZINC001772715127
COC[C@@H](O)CNCCCl    ZINC001252828647
C[C@@H](CCCCl)NCCF    ZINC000087777312
C[C@H](CCCCl)NCCF    ZINC000087777313
ClCc1nnsc1Cl    ZINC000002159417
ClC1(CBr)CC1    ZINC000238505929
ClCc1nsc(Cl)n1    ZINC000001574839
O=C(O)[C@H](O)CBr    ZINC000001610513
C=CCI    ZINC000001561507
O=C(O)[C@@H](O)CBr    ZINC000005131746
FC1(CBr)COC1    ZINC000072194360
CCSCCBr    ZINC000001687819
OC[C@H](O)CCBr    ZINC000001704298
N#CNS(=O)(=O)CCCl    ZINC000236035598
OCC[C@H](O)CBr    ZINC000002567772
OCCOCCBr    ZINC000036458840
OC[C@@H](O)CCBr    ZINC000005410102
FC(F)(F)C(F)(F)CCl    ZINC000001847434
COCOCCBr    ZINC000002244257
N=CNC(=O)[C@H](Cl)CCl    ZINC001144249813
FCCCCCBr    ZINC000002383170
N=CNC(=O)[C@@H](Cl)CCl    ZINC001144249814
FC(F)c1noc(CCl)n1    ZINC000306369797
O=S1(=O)CCC[C@@H]1CCl    ZINC000104714314
O=S1(=O)CC[C@@H](CCl)C1    ZINC000003078129
O=S1(=O)CCC[C@H]1CCl    ZINC000104714318
COC(=O)CSCCCl    ZINC000001737053
O=S1(=O)CC[C@H](CCl)C1    ZINC000005224586
ClCc1nc2ncccc2o1    ZINC000003880831
O=C(Cl)CCCCCCl    ZINC000002390198
Fc1ccc(C#CCCl)cc1    ZINC000057840691
C=CCOC(CCl)CCl    ZINC000001681464
CC(C)(CCCl)C(=O)Cl    ZINC000088189736
N=C(N)SC[C@H](O)CCl    ZINC000005638415
ClCC(CCl)OC1CC1    ZINC001205467712
ClCc1nc2cccnc2o1    ZINC000030678119
N=C(N)SC[C@@H](O)CCl    ZINC000005638418
ClCc1nc2ncccn2n1    ZINC000070461067
ClC[C@@H]1Cc2ccccc2O1    ZINC000037405168
Cc1cccc(C(=O)CCl)c1    ZINC000013517340
O=Cc1ccccc1CCCl    ZINC000062718355
ClC[C@H]1Cc2ccccc2O1    ZINC000037405167
Cc1ccc(C(=O)CCl)cc1    ZINC000001673520
O=C(CCl)Cc1ccccc1    ZINC000001670907
ClCc1cccc2c1OCC2    ZINC000104729823
O=C(CCCl)c1ccccc1    ZINC000001669834
ClCc1ccc2c(c1)CCO2    ZINC000026515736
O=CCc1ccc(CCl)cc1    ZINC000104686146
O=Cc1ccc(CCCl)cc1    ZINC000034517807
CC(=O)c1cccc(CCl)c1    ZINC000016697503
FC[C@H](CCl)OC1COC1    ZINC001222686960
CSCCO[C@H](C)CCl    ZINC001225035431
CCCSC[C@H](O)CCl    ZINC000002035187
F[C@@H]1COC[C@H]1OCCCl    ZINC001224659207
C[C@H](CS)OCCCCl    ZINC001225127374
CSCCO[C@@H](C)CCl    ZINC001225035430
C[C@@H](OCCCl)[C@H](C)S    ZINC001224663812
FC[C@@H](CCl)OC1COC1    ZINC001222686959
CCCSC[C@@H](O)CCl    ZINC000001556610
CO[Si](C)(CCCl)OC    ZINC000169988964
C[C@@H](CS)OCCCCl    ZINC001225127373
N=C(N)c1ccc(CCl)cc1    ZINC000104713398
O=C(NCCF)NCCCl    ZINC000001604046
C=CNc1ncccc1CCl    ZINC001174783756
ClCCCCCCCCl    ZINC000001769329
COC[C@@H](CCl)OCCO    ZINC001217876468
OCCOCCOCCCl    ZINC000001641047
OC[C@H](O)COCCCCl    ZINC001083807913
COCCOC[C@H](O)CCl    ZINC000006735362
COCCOC[C@@H](O)CCl    ZINC000006735366
COC[C@H](CCl)OCCO    ZINC001217876467
OC[C@@H](O)COCCCCl    ZINC001083807914
Cc1cc(C)c(CCl)cc1C    ZINC000002172057
CC[C@H](C)O[C@H](CF)CCl    ZINC001204621903
CC[C@@H](C)O[C@@H](CF)CCl    ZINC001204621910
CCCCO[C@H](CF)CCl    ZINC001205139516
CC[C@H](CCl)c1ccccc1    ZINC000049778421
CC[C@@H](C)O[C@H](CF)CCl    ZINC001204621911
CC(C)c1ccc(CCl)cc1    ZINC000001665968
Cc1cccc(CCCl)c1C    ZINC000060711208
Cc1ccc(C)c(CCCl)c1    ZINC000053144550
CCCc1ccc(CCl)cc1    ZINC000049778426
CCCCO[C@@H](CF)CCl    ZINC001205139515
CC(C)CO[C@@H](CF)CCl    ZINC001204931684
CC(C)c1ccccc1CCl    ZINC000057935631
Cc1cc(C)cc(CCCl)c1    ZINC000002003186
Cc1cccc(C)c1CCCl    ZINC000088189354
CC(C)c1cccc(CCl)c1    ZINC000104737074
CC[C@H](C)O[C@@H](CF)CCl    ZINC001204621906
CC(C)(CCl)c1ccccc1    ZINC000001587706
Cc1cc(C)c(CCl)c(C)c1    ZINC000001598583
CC(C)CO[C@H](CF)CCl    ZINC001204931689
ClCCCCc1ccccc1    ZINC000002384753
CCc1cccc(C)c1CCl    ZINC000057935627
C[C@@H](CCl)OCCCCF    ZINC001209986925
CC[C@@H](CCl)c1ccccc1    ZINC000049778420
C[C@H](CCl)OCCCCF    ZINC001209986924
O=C(CCl)NC(=O)CCl    ZINC000001689396
C=CS(=O)(=O)NCCCl    ZINC000144761142
CN(CCCCl)C(=O)Cl    ZINC000616583009
C[C@@H](Cl)CNC(=O)CCl    ZINC000238431980
N#Cc1ccc(CCl)c(F)c1    ZINC000033975235
N#Cc1ccc(F)cc1CCl    ZINC000082864469
N#Cc1ccc(F)c(CCl)c1    ZINC000082864436
CN(C)C(=O)[C@H](Cl)CCl    ZINC000140883909
C[C@H](Cl)CNC(=O)CCl    ZINC000238430980
CN(C)C(=O)[C@@H](Cl)CCl    ZINC000140884117
N#Cc1cc(CCl)ccc1F    ZINC000066325716
N#Cc1ccc(CCl)cc1F    ZINC000078676603
N#Cc1cccc(CCl)c1F    ZINC000095917698
Nc1ccccc1C(=O)CCl    ZINC000015021946
Cc1cccnc1C(=O)CCl    ZINC000083119897
NC(=O)c1cccc(CCl)c1    ZINC000000164278
O=C(CCl)Nc1ccccc1    ZINC000000161137
O/N=C(/CCl)c1ccccc1    ZINC000005772306
NC(=O)CO[C@H](CF)CCl    ZINC001205856856
NC(=O)c1ccc(CCl)cc1    ZINC000002555906
O=C(NCCCl)OCCF    ZINC001194980600
NC(=O)CO[C@@H](CF)CCl    ZINC001205856862
Cc1nn(CCCl)cc1C#N    ZINC000012372536
O[C](CCCl)c1ccccc1    ZINC001560406248
CCN(CCCl)CCCl    ZINC000002000201
NCCc1cccc(CCl)c1    ZINC000238574238
ClCCNCc1ccccc1    ZINC000001718309
NCCCO[C@@H](CF)CCl    ZINC001217874286
CN(C)c1ccccc1CCl    ZINC000020435753
CN(CCCl)c1ccccc1    ZINC000001685309
Cc1cc(C)c(CCl)c(C)n1    ZINC000104688447
ClCCCCc1ccncc1    ZINC000066327910
CCc1ccc(CCCl)nc1    ZINC000005422842
CN(C)c1cccc(CCl)c1    ZINC000034301881
NCCCO[C@H](CF)CCl    ZINC001217874285
CN(C)c1ccc(CCl)cc1    ZINC000020077976
O=C(Cl)CCBr    ZINC000002242609
O=CCI    ZINC000059533343
CC[C@H](Cl)CBr    ZINC000002507814
FC1(F)C[C@@H]1CBr    ZINC000063926321
FC1(F)C[C@H]1CBr    ZINC000063926324
C[C@@H](CCl)CBr    ZINC000001583766
C[C@H](CCl)CBr    ZINC000002046296
ClCCCCBr    ZINC000001690065
FC(F)=CCCBr    ZINC000002525247
O=C(CCl)OC(=O)CCl    ZINC000059696906
CC[C@@H](Cl)CBr    ZINC000100225952
CCCI    ZINC000002012813
BrCc1ccccc1    ZINC000001586370
O=[S@@]1OCC[C@@H](CCl)O1    ZINC000104515422
O=[S@@]1OCC[C@H](CCl)O1    ZINC000104515429
O=[S@@]1OC[C@@H](CCCl)O1    ZINC000001654582
O=[S@]1OC[C@@H](CCCl)O1    ZINC000004614215
O=[S@@]1OC[C@H](CCCl)O1    ZINC000005922837
O=[S@]1OCC[C@H](CCl)O1    ZINC000104515431
O=[S@]1OCC[C@@H](CCl)O1    ZINC000104515425
O=[S@]1OC[C@H](CCCl)O1    ZINC000005922835
CC(CCl)(CCl)C(=O)O    ZINC000002242758
CCOC(=O)[C@@H](Cl)CCl    ZINC000002044153
CC(=O)OC(CCl)CCl    ZINC000001670678
ClCC1(CCl)OCCO1    ZINC000001718188
CCOC(=O)[C@H](Cl)CCl    ZINC000001690297
ClC[C@H]1CO[C@H](CCl)O1    ZINC000001676851
O=C(Cl)OCCCCCl    ZINC000002504713
ClC[C@@H]1OC[C@@H](CCl)O1    ZINC000001676850
ClC[C@@H]1CO[C@H](CCl)O1    ZINC000001676849
ClC[C@H]1CO[C@@H](CCl)O1    ZINC000001676852
O=C(CCCl)OCCCl    ZINC000001597343
O=C(CCl)c1cccc(O)c1    ZINC000039350382
O=Cc1cc(CCl)ccc1O    ZINC000001579864
O=C(O)c1ccccc1CCl    ZINC000001649147
ClCc1cccc2c1OCO2    ZINC000039396656
O=C(CCl)c1ccc(O)cc1    ZINC000001673523
O=C(O)c1ccc(CCl)cc1    ZINC000001713271
O=C(CCl)c1ccccc1O    ZINC000020134260
O=C(/C=C/c1ccco1)CCl    ZINC000238537421
ClCc1ccc2c(c1)OCO2    ZINC000000158546
O=C(O)CO[C@H](CF)CCl    ZINC001225024380
C[Si](C)(Cl)CCCCl    ZINC000169806122
O=C(O)c1cccc(CCl)c1    ZINC000000331709
O=C(CCl)Oc1ccccc1    ZINC000000161080
O=C(O)CO[C@@H](CF)CCl    ZINC001225024381
C[C@@H](CCl)CS(C)(=O)=O    ZINC000070067541
CCCS(=O)(=O)CCCl    ZINC000004524370
CC(C)S(=O)(=O)CCCl    ZINC000032006609
O=C(CCl)Nc1ccccn1    ZINC000000043482
CS(=O)(=O)CCCCCl    ZINC000032006613
O=C(CCl)Nc1cccnc1    ZINC000000225747
C[C@H](CCl)CS(C)(=O)=O    ZINC000070067540
O=C(CCl)Nc1ccncc1    ZINC000005332433
CC(C)OC(CCl)CCl    ZINC000196119619
C[C@@H](CCl)OCCCCl    ZINC001225125645
CC[C@@H](CCl)OCCCl    ZINC000005468022
ClCCCOCCCCl    ZINC000001693355
Fc1ccc(/C=C/CCl)cc1    ZINC000083821952
OB(O)c1ccc(CCl)cc1    ZINC000169743974
FC1(F)CC(OCCCl)C1    ZINC001224659495
CC[C@H](CCl)OCCCl    ZINC000005468853
C[C@@H](CCl)O[C@@H](C)CCl    ZINC000000154444
CCCOC(CCl)CCl    ZINC000238235421
OB(O)c1cccc(CCl)c1    ZINC000169807458
CCO[P@@](C)(=O)CCCl    ZINC000022017640
C[C@H](CCl)O[C@H](C)CCl    ZINC000000154448
CCO[C@@H](CCl)CCCl    ZINC000238257057
CCC(CO)(CCl)CCl    ZINC000100552587
CCO[P@](C)(=O)CCCl    ZINC000022017642
C[C@H](CCl)OCCCCl    ZINC001225125646
C[C@H](CCl)O[C@@H](C)CCl    ZINC000017263659
CC(C)(CCl)OCCCl    ZINC000005380162
CCO[C@H](CCl)CCCl    ZINC000238288192
N#Cc1cnn(CCCl)c1N    ZINC000001646324
Cc1ccc([C@H](O)CCl)cc1    ZINC000036156237
COc1ccccc1CCCl    ZINC000032144526
COc1cccc(CCCl)c1    ZINC000001701711
Cc1ccc([C@@H](O)CCl)cc1    ZINC000036156239
C[C@@H](O)CO[C@@H](CF)CCl    ZINC001205779213
C#CC(C#C)OC[C@H](C)CCl    ZINC001224598207
O[C@H](CCl)Cc1ccccc1    ZINC000002173308
COc1ccc(CCCl)cc1    ZINC000002168818
Cc1ccccc1OCCCl    ZINC000005003896
OC[C@@H](CCl)c1ccccc1    ZINC000001670056
COCCO[C@@H](CF)CCl    ZINC001204971919
C[C@H](O)CO[C@H](CF)CCl    ZINC001205779215
C[C@@H](CCl)Oc1ccccc1    ZINC000041168385
Cc1cc(CCl)cc(C)c1O    ZINC000001716985
Oc1ccc(CCCCl)cc1    ZINC000034189699
O[C@@H](CCCl)c1ccccc1    ZINC000000160291
Cc1cccc(OCCCl)c1    ZINC000008391730
O[C@H](CCCl)c1ccccc1    ZINC000000160290
C[C@@](O)(CCl)c1ccccc1    ZINC000016982973
C#CC(C#C)OCCCCCl    ZINC001224590677
Cc1ccc(OCCCl)cc1    ZINC000005003895
COc1ccc(C)cc1CCl    ZINC000004206505
COCCO[C@H](CF)CCl    ZINC001204971918
C[C@H](O)CO[C@@H](CF)CCl    ZINC001205779211
C[N+](C)(CCCl)CCCl    ZINC000001672791
OCCc1ccc(CCl)cc1    ZINC000144419591
ClCCCOc1ccccc1    ZINC000001596318
C[C@H](CCl)Oc1ccccc1    ZINC000041168387
COc1ccc(CCl)cc1C    ZINC000002528047
COCc1ccc(CCl)cc1    ZINC000082152079
OCCCO[C@@H](CF)CCl    ZINC001217874089
COC[C@@H](CCl)OCCF    ZINC001224675697
ClCCOCc1ccccc1    ZINC000001712824
CCOc1ccccc1CCl    ZINC000003411305
CCOc1ccc(CCl)cc1    ZINC000002577828
C[C@@H](O)CO[C@H](CF)CCl    ZINC001205779214
COC[C@H](CCl)OCCF    ZINC001224675532
OCc1ccc(CCCl)cc1    ZINC000115975618
COc1cccc(CCl)c1C    ZINC000034592433
OCc1ccccc1CCCl    ZINC000095934321
C[C@](O)(CCl)c1ccccc1    ZINC000001656329
O[C@@H](CCl)Cc1ccccc1    ZINC000001673132
C#CC(C#C)OC[C@@H](C)CCl    ZINC001224598208
OC[C@H](CCl)c1ccccc1    ZINC000002043371
OCCCO[C@H](CF)CCl    ZINC001217874082
Cc1ncccc1NCCCl    ZINC001167815567
ClCc1n[nH]c2c1CCCC2    ZINC000072209770
CN(C)c1ccc(CCl)cn1    ZINC000040885210
Cc1ccc(NCCCl)nc1    ZINC000083202850
ClCCn1nccc1C1CC1    ZINC000096527626
ClCc1nc2c([nH]1)CCCC2    ZINC000039136856
CN(C)c1cccc(CCl)n1    ZINC000051042171
Cn1nc(C2CC2)cc1CCl    ZINC000012396565
CCNc1ccnc(CCl)c1    ZINC000082164195
Cc1ccc(NCCCl)cn1    ZINC000142136886
Cc1cccnc1NCCCl    ZINC000083202672
CNc1cc(C)c(CCl)cn1    ZINC000072223047
CNc1ncc(CCl)cc1C    ZINC000072222008
Cn1nc2c(c1CCl)CCC2    ZINC000164871498
Cn1ccccc1=NCCCl    ZINC001167810584
Nc1cccc(NCCCl)c1    ZINC001167816143
Cn1nc(CCl)cc1C1CC1    ZINC000072209633
CN(C)c1cc(CCl)ccn1    ZINC000040885214
ClCc1cncn1CC1CC1    ZINC000085216132
Cc1cncc(NCCCl)c1    ZINC001167814150
CNc1ccc(CCl)c(C)n1    ZINC000072224089
Cc1ccnc(NCCCl)c1    ZINC000083137872
ClCc1cc2n(n1)CCCC2    ZINC000165832513
Cc1ccncc1NCCCl    ZINC001167814125
CC(C)(CCl)[n+]1ccccc1    ZINC000005380163
CC[C@H](CCl)[n+]1ccccc1    ZINC000005468891
CC[C@@H](CCl)[n+]1ccccc1    ZINC000005468047
ClCCC=C(C1CC1)C1CC1    ZINC000001638507
NCCI    ZINC000059376714
BrCc1cccnc1    ZINC000011535817
BrCc1ccncc1    ZINC000002387257
BrCc1ccccn1    ZINC000002387255
CS(=O)(=O)NC(=O)CCl    ZINC000107512654
NC(=O)OC(CCl)CCl    ZINC000001846495
O=[N+]([O-])c1ccccc1CCl    ZINC000000559406
CNS(=O)(=O)CCCCl    ZINC000036881350
CN(C)S(=O)(=O)CCCl    ZINC000059834793
O=C(O)c1ccc(CCl)cn1    ZINC000098175529
CN(CCCl)S(C)(=O)=O    ZINC000071083113
NCCS(=O)(=O)CCCl    ZINC000034513592
CCNS(=O)(=O)CCCl    ZINC000059835190
O=[N+]([O-])c1cccc(CCl)c1    ZINC000000164605
CS(=O)(=O)NCCCCl    ZINC000001628364
O=Cc1cc(C(=O)CCl)c[nH]1    ZINC000000167745
ClCc1nccc2c1OCO2    ZINC000097463390
O=[N+]([O-])c1ccc(CCl)cc1    ZINC000001700195
CCS(=O)(=O)NCCCl    ZINC000019783039
NS(=O)(=O)CCCCCl    ZINC000031622989
C[N+]([O-])(CCCl)CCCl    ZINC000001706026
O=C(CCl)Nc1cccnn1    ZINC000161063351
O=C(CCl)Nc1ncccn1    ZINC000000043483
N#CCN(CC#N)C(=O)CCl    ZINC000019281495
O=C(CCl)Nc1cnccn1    ZINC000013323386
CN(CC(F)F)C(=O)CCl    ZINC000135280467
OB(O)c1cncc(CCl)c1    ZINC001772572479
O=C(CCl)NC(CF)CF    ZINC001328382143
O=C(NCCCCl)C(F)F    ZINC000236135186
[N]=C=C1CCCN1C(=O)CCl    ZINC001560411689
Oc1ccc(NCCCl)cc1    ZINC000058856653
CCOc1cc(CCl)ccn1    ZINC000040886182
Cc1cc(C(=O)CCl)c(C)[nH]1    ZINC000008754426
CCOc1ccc(CCl)nc1    ZINC000034360726
ClCc1noc2c1CCCC2    ZINC000060279963
C[C@H](CCl)Oc1cccnc1    ZINC001225286662
CCOc1cccc(CCl)n1    ZINC000051042725
CCOc1ccc(CCl)cn1    ZINC000038995926
COc1ccc(N)c(CCl)c1    ZINC000150308899
COc1cc(CCl)ncc1C    ZINC000034304420
C[C@H](CCl)Oc1ccncc1    ZINC001225290583
O=C(CCl)N1C[C@H]2C=C[C@H]1C2    ZINC001331263205
ClCc1ncoc1C1CCC1    ZINC000085942917
COc1cc(C)nc(CCl)c1    ZINC000083255478
COc1cc(CCl)cc(C)n1    ZINC000095762001
C[C@@H](CCl)Oc1ccncc1    ZINC001225290584
Nc1ccc(OCCCl)cc1    ZINC000005161893
COc1ncc(CCl)cc1C    ZINC000072221931
Nc1cccc(OCCCl)c1    ZINC000019092852
Oc1cccc(NCCCl)c1    ZINC000058837285
COc1ccnc(CCl)c1C    ZINC000021982258
Cc1c[nH]c(CCl)c(C)c1=O    ZINC000100027569
C[C@@H](CCl)Oc1cccnc1    ZINC001225286664
COc1ccc(CCl)c(C)n1    ZINC000038363149
CC#CCO[C@H](CCl)CC#N    ZINC001224359373
Oc1ccccc1NCCCl    ZINC000058856044
COc1cc(C)c(CCl)cn1    ZINC000072222969
Nc1ccc(NCCCl)nc1    ZINC001157015337
Nc1cccnc1NCCCl    ZINC001157015717
Cc1cnc(NCCCl)cn1    ZINC001157015436
ClCc1nnc2n1CCCC2    ZINC000072416249
Cc1ccc(NCCCl)nn1    ZINC000083202712
Cc1ccnc(NCCCl)n1    ZINC000083202737
Nc1cccc(NCCCl)n1    ZINC000036466516
Cc1ccnnc1NCCCl    ZINC000953049762
Cc1cc(NCCCl)ncn1    ZINC000083202708
Cc1nccnc1NCCCl    ZINC000214444813
C[C@H](OCCCl)C1=CC=C[CH]1    ZINC001224661793
Cc1cnnc(NCCCl)c1    ZINC000235808954
Cn1c(CCl)nnc1C1CC1    ZINC000057217655
Cc1nccc(NCCCl)n1    ZINC000083202896
CN(C)c1ccnc(CCl)n1    ZINC000034267490
Cc1cncc(NCCCl)n1    ZINC001157016314
C[C@@H](OCCCl)C1=CC=C[CH]1    ZINC001224661786
Nc1cncc(NCCCl)c1    ZINC001167814162
Cc1nnc(CCl)n1C1CC1    ZINC000090225759
Nc1ccnc(NCCCl)c1    ZINC001157014957
Cc1cncnc1NCCCl    ZINC001167815288
Nc1ccc(NCCCl)cn1    ZINC001167815243
Cc1cnc(NCCCl)nc1    ZINC000083202866
C[n+]1cccc(NCCCl)c1    ZINC001167816234
N#CC1(CCCl)CCCCC1    ZINC000075561781
N#CC1(CCCCCl)CCC1    ZINC000675050387
O[C@@H](CCl)CBr    ZINC000001702156
ClCOCCBr    ZINC000004203466
O=C(CBr)C(F)F    ZINC000039128363
O[C@H](CCl)CBr    ZINC000002037746
OCCI    ZINC000013951488
C[C@]1(CCl)CC1(Cl)Cl    ZINC000000164120
BrCc1cncnc1    ZINC000034295135
BrCc1ccncn1    ZINC000032302789
BrCc1ncccn1    ZINC000083821981
C[C@@]1(CCl)CC1(Cl)Cl    ZINC000000164119
BrCc1cccnn1    ZINC000002548440
BrCc1cnccn1    ZINC000039121226
CCC(F)(F)CBr    ZINC000200018571
ClCc1cn2ccsc2n1    ZINC000020272873
CC(C)(CCl)S(=O)(=O)O    ZINC000045069356
O=S(=O)(O)CCCCCl    ZINC000003075434
CCS(=O)(=O)OCCCl    ZINC000001681831
CS(=O)(=O)OCCCCl    ZINC000001681414
O=[N+]([O-])c1ccc(CCl)nc1    ZINC000021985582
O=[N+]([O-])c1ccnc(CCl)c1    ZINC000021985730
O=[N+]([O-])c1cccnc1CCl    ZINC000147502673
O=[N+]([O-])c1ccc(CCl)cn1    ZINC000138265232
O=C(O)c1cnc(CCl)nc1    ZINC000035322986
O[C@H](CCl)C[C@H](O)CCl    ZINC000001604089
ClCCOCOCCCl    ZINC000001680770
O=C(CCl)c1cccc(F)c1    ZINC000039054868
OCCOC(CCl)CCl    ZINC001217835009
NS(=O)(=O)NCCCCl    ZINC000243791642
O[C@H](CCl)COCCCl    ZINC000005368886
O[C@@H](CCl)C[C@@H](O)CCl    ZINC000001604092
O=C(OCCCCl)C(F)F    ZINC000238520179
CSc1ccccc1CCl    ZINC000011848540
CSc1cccc(CCl)c1    ZINC000034622015
COC(=O)CC(F)(F)CCl    ZINC000095147692
CSc1ccc(CCl)cc1    ZINC000001845602
OCC(CO)(CCl)CCl    ZINC000000001633
COCOC(CCl)CCl    ZINC000002504563
O[C@@H](CCl)COCCCl    ZINC000005368893
ClCCSc1ccccc1    ZINC000001677372
O[C@@H](CCl)C[C@H](O)CCl    ZINC000001604090
O=C(CCl)c1ccccc1F    ZINC000034542178
O=C(CCl)c1ccc(F)cc1    ZINC000000155417
O=C(CCl)Nc1ncncn1    ZINC000003099658
OCc1cccc(CCl)c1O    ZINC000199555518
Oc1ccccc1OCCCl    ZINC000043465047
C[N+](O)(CCCl)CCCl    ZINC000001726524
Oc1cccc([C@@H](O)CCl)c1    ZINC000034574491
Oc1ccc(OCCCl)cc1    ZINC000034092230
Oc1cccc(OCCCl)c1    ZINC000043465046
C[C@H](CCl)Oc1cccnn1    ZINC001225659411
C[C@@H](CCl)Oc1ccnnc1    ZINC001226913223
CCc1nc(CCl)cc(=O)[nH]1    ZINC000045956775
N#CC1(NC(=O)CCl)CCC1    ZINC000021953481
Cc1nn(CCCl)cc1C=O    ZINC000002584643
[O-][n+]1cccc(NCCCl)c1    ZINC001167814074
O=C(CCl)NCc1ccc[nH]1    ZINC000082256642
CN(C)/C=C(\C#N)C(=O)CCl    ZINC000000170207
C[C@@H](CCl)Oc1cncnc1    ZINC001225456100
N#C[C@@H]1CCCN1C(=O)CCl    ZINC000016697477
ClCc1nnc(C2CCC2)o1    ZINC000037510702
N#CCN(C(=O)CCl)C1CC1    ZINC000307671225
[O-][n+]1ccccc1NCCCl    ZINC001167815210
C[C@H](CCl)Oc1ccncn1    ZINC001225589878
Cc1cc(C)n(C(=O)CCl)n1    ZINC000000809713
CCOc1cnc(CCl)nc1    ZINC000096528199
C[C@@H](CCl)Oc1ccncn1    ZINC001225589875
C[C@@H](CCl)Oc1ncccn1    ZINC001226768429
C[C@H](CCl)Oc1ncccn1    ZINC001226768431
C[C@@H](CCl)Oc1cccnn1    ZINC001225659410
COc1cc(C)nc(CCl)n1    ZINC000079244674
C[C@H](CCl)Oc1ccnnc1    ZINC001226913224
Cc1cc(C(=O)CCl)nn1C    ZINC000300769324
COc1ncc(CCl)c(C)n1    ZINC000134416123
ClCc1noc(C2CCC2)n1    ZINC000002568773
Cc1c(C=O)cnn1CCCl    ZINC000019088518
N#C[C@H]1CCCN1C(=O)CCl    ZINC000032098818
ClCc1nc(C2CCC2)no1    ZINC000083119832
ClCc1cnn2c1OCCC2    ZINC000217692393
C[C@H](CCl)Oc1cncnc1    ZINC001225456108
COCc1nccc(CCl)n1    ZINC000054793207
N#CCCO[C@H](CCl)CC#N    ZINC001205611031
Cc1ccc(F)cc1CCCl    ZINC000055230712
O[C@H](CCl)C[n+]1ccccc1    ZINC000003122292
FCCCO[C@@H](CF)CCl    ZINC001225158000
Nc1cc(NCCCl)ncn1    ZINC001157019408
Nc1cnc(NCCCl)nc1    ZINC001167814981
Cc1ccc(CCCl)cc1F    ZINC000078676507
FCCCO[C@H](CF)CCl    ZINC001225157999
ClCc1nnnn1C1CCC1    ZINC000054744052
Fc1ccc(CCCCl)cc1    ZINC000049651063
ClCc1nnnn1CC1CC1    ZINC000054743945
O[C@@H](CCl)C[n+]1ccccc1    ZINC000003122293
Nc1nccc(NCCCl)n1    ZINC001157019628
ClCCO[C@@H]1C[C@H]2C=C[C@@H]1C2    ZINC001224659874
C[C@H](CCl)OCC#CC1CC1    ZINC001224845066
C#C[C@H]1CCC[C@H]1OCCCl    ZINC001224663497
ClCCO[C@H]1C[C@H]2C=C[C@@H]1C2    ZINC001224659877
O=C(CCl)[C@H]1C[C@H]2CC[C@H]1C2    ZINC000100545418
C[C@@H](CCl)OCC#CC1CC1    ZINC001224845141
O=C(CCl)[C@@H]1C[C@H]2CC[C@H]1C2    ZINC000102179557
C#C[C@@H]1CCC[C@H]1OCCCl    ZINC001224663499
C#C[C@H]1CCC[C@@H]1OCCCl    ZINC001224663498
CC(C)(C)c1ccc(CCl)o1    ZINC000238122118
C#C[C@@H]1CCC[C@@H]1OCCCl    ZINC001224663496
ClCC1=N[C@@H]2CCCC[C@H]2N1    ZINC000001578004
Cc1nn(C(C)C)cc1CCl    ZINC000085018098
CC(C)c1ccnn1CCCl    ZINC000096527628
N#C[C@H]1CC[C@@H](NCCCl)C1    ZINC001254634895
N#C[C@@H]1CC[C@H](NCCCl)C1    ZINC001254634896
CC(C)c1cc(CCl)n(C)n1    ZINC000072209564
N#C[C@H]1CC[C@H](NCCCl)C1    ZINC001254634897
ClCC1=N[C@H]2CCCC[C@@H]2N1    ZINC000001578007
CC(C)(C)n1cc(CCl)cn1    ZINC000080691650
CC(C)Cn1ccc(CCl)n1    ZINC000238854517
N#C[C@@H]1CC[C@@H](NCCCl)C1    ZINC001254634893
ClCCCCCn1cccn1    ZINC000034440593
CC(C)(C)c1cc(CCl)[nH]n1    ZINC000034569036
CC(C)Cn1cncc1CCl    ZINC000019090598
Cc1cc(C)n(CCCCl)n1    ZINC000022209414
N#CC1CCN(CCCl)CC1    ZINC000019735525
ClCC1=N[C@H]2CCCC[C@H]2N1    ZINC000001578006
CCCCC#CCCCCCl    ZINC000002565721
CC(C)=CCC/C(C)=C\CCl    ZINC000090477125
CCCCCC#CCCCCl    ZINC000001737748
CC(C)=CCC/C(C)=C/CCl    ZINC000001724862
CCC#CCCCCCCCl    ZINC000002379587
ClCc1csc2ncnn12    ZINC000000495556
N#CCC1(CBr)CC1    ZINC000083119954
N#CC1(CBr)CCC1    ZINC000299805420
BrCCn1cccc1    ZINC000002556775
O=C(CCl)c1ncccc1F    ZINC000095628565
O=C(CCl)c1cccnc1F    ZINC000143493482
O=C(CCl)c1ccc(F)cn1    ZINC000096868761
ClCc1cnc(C2CC2)s1    ZINC000083943625
ClCc1nc(C2CC2)cs1    ZINC000068911515
ClCc1csc(C2CC2)n1    ZINC000019408307
Cc1[nH]c(=S)ccc1CCl    ZINC000072225847
CSc1ncccc1CCl    ZINC000012953004
Cc1cc(CCl)c[nH]c1=S    ZINC000072225846
O=C(CCl)NOCC(F)F    ZINC001347091566
ClCc1noc2c1COCC2    ZINC000087547799
CNC(=O)c1ccc(CCl)o1    ZINC000040457278
OC(CCl)=C1C=C[C](F)C=C1    ZINC001560407674
O=C(CCl)NCc1ccco1    ZINC000000122762
ClCc1cc(OC2CC2)no1    ZINC001222996981
COc1c[nH]c(CCl)cc1=O    ZINC000026423777
O=C(CCl)NCc1ccoc1    ZINC000135279140
O=C(CCCCl)c1ncco1    ZINC000043210510
Cc1nc(C)c(C(=O)CCl)o1    ZINC000095884097
ClCc1cn(C[C@H]2CO2)nn1    ZINC001254071303
Nc1cccc(F)c1CCCl    ZINC001161700566
Nc1ncc(CCCl)c(=O)[nH]1    ZINC000040451286
O=C(CCl)NCc1ncc[nH]1    ZINC000039133162
ClCc1nc(OC2CC2)n[nH]1    ZINC001227028079
O=C(CCl)NCc1c[nH]cn1    ZINC000084080933
ClCc1cn(C[C@@H]2CO2)nn1    ZINC001254071307
Cc1cc(NC(=O)CCl)n[nH]1    ZINC000041671862
Cn1nccc1NC(=O)CCl    ZINC000044593629
O=C(NCCCl)n1cccn1    ZINC000044676149
Cc1cnc(NC(=O)CCl)[nH]1    ZINC000306514515
Cn1cc(NC(=O)CCl)cn1    ZINC000002536491
CN(C(=O)CCl)c1cn[nH]c1    ZINC000306507866
ClCc1nnc2n1CCOC2    ZINC000216656857
O=C(CCl)NCc1cc[nH]n1    ZINC000040438582
O=C(CCl)NCc1cn[nH]c1    ZINC000038006437
Cn1ccc(NC(=O)CCl)n1    ZINC000002536517
[O-][n+]1ccnc(NCCCl)c1    ZINC001167813984
N#C[C@@H]1CC[C@@H](OCCCl)C1    ZINC001224660447
CC#CC(=O)NC[C@@H](C)CCl    ZINC001179754379
N#CC[C@@H](CCl)OCC1CC1    ZINC001205541357
C/C=C/CO[C@H](CCl)CC#N    ZINC001205043413
O=C(CCl)NC[C@@H]1C=CCC1    ZINC000711671160
CC#CC(=O)NC[C@H](C)CCl    ZINC001179754378
O=C(CCl)N1CC[C@@H]2C[C@@H]2C1    ZINC000575499284
C=C1CCN(C(=O)CCl)CC1    ZINC000307092277
CC(C)(C)c1ncc(CCl)o1    ZINC000575471094
O=C(CCl)N[C@H]1CC=CCC1    ZINC000084066813
O=C(CCl)N1CC[C@H]2C[C@H]2C1    ZINC000575499280
O=C(CCl)N[C@@H]1CC=CCC1    ZINC000084066812
C=CCN(CC=C)C(=O)CCl    ZINC000002036778
Cc1ccc(CNCCCl)o1    ZINC000199408489
C#CCCCCNC(=O)CCl    ZINC000143412089
O=C(CCl)N[C@]12C[C@H]1CCC2    ZINC000575534794
CC(C)(C)c1cnc(CCl)o1    ZINC000020282451
CC(C)(C)c1nc(CCl)co1    ZINC000058518593
O[C@@H]1CCN2CC=C(CCl)[C@@H]12    ZINC000001748965
O=C(CCl)NCC1CC=CC1    ZINC000717349113
O=C(CCl)N1CC[C@H]2C[C@@H]2C1    ZINC000575499283
O=C(CCl)N1C2CCC1CC2    ZINC000064874288
O=C(CCl)NC[C@H]1C=CCC1    ZINC000711671162
CN(C(=O)CCl)C1=CCCC1    ZINC000012505731
C=C/C=C/CCNC(=O)CCl    ZINC000713452883
CC(C)(C)c1cc(CCl)on1    ZINC000034344030
O=C(CCl)N1CC[C@@H]2C[C@H]2C1    ZINC000575499285
O=C(CCl)N(C1CC1)C1CC1    ZINC001351741844
Cc1nc(C(C)C)oc1CCl    ZINC000238850497
O=C(CCl)NCC1=CCCC1    ZINC000575511975
CC#CC(=O)N(C)CCCCl    ZINC001179751366
C=C(C)CO[C@H](CCl)CC#N    ZINC001206745022
O=C(CCl)N[C@@H]1C=CCCC1    ZINC000196510256
CCc1cc(CCCCl)on1    ZINC000034449363
O=C(CCl)NC1(C2CC2)CC1    ZINC000306473258
N#CC1CC(OCCCCl)C1    ZINC001225127083
C#CCN(C(=O)CCl)C(C)C    ZINC000688813439
CC(C)Cc1cc(CCl)no1    ZINC000034928916
C[C@@H](CCl)OCC1(C#N)CC1    ZINC001224948119
O[C@@H]1CCN2CC=C(CCl)[C@H]12    ZINC000005182216
O=C(CCl)N[C@H]1C=CCCC1    ZINC000196510245
C=CCCO[C@H](CCl)CC#N    ZINC001224342185
N#C[C@H]1CC[C@@H](OCCCl)C1    ZINC001224660454
C=C/C=C\CCNC(=O)CCl    ZINC000713452882
C[C@H](CCl)OCC1(C#N)CC1    ZINC001224948110
CCCn1c(C)nnc1CCl    ZINC000088613618
CC(C)Cn1cc(CCl)nn1    ZINC000052225952
CC(C)c1nnc(CCl)n1C    ZINC000057217659
CCCCn1cc(CCl)nn1    ZINC000052225953
CC(C)(C)c1nc(CCl)n[nH]1    ZINC000085385569
CC(C)Cn1ncnc1CCl    ZINC000083976980
ClCC[C@H]1CN2CCC1CC2    ZINC000238578316
C[C@H](CCCCl)N1CC=CC1    ZINC001258260870
C#CCN(C)[C@@H](C)CCCCl    ZINC001258268419
ClCCCN[C@@H]1C[C@H]2C[C@H]2C1    ZINC001167894619
C[C@@H](CCCCl)N1CC=CC1    ZINC001258260871
C#C[C@H](C)N[C@H](C)CCCCl    ZINC001258254676
C#CCCN[C@@H](C)CCCCl    ZINC001258250432
C#CCCCN(C)CCCCl    ZINC000238344065
C#C[C@H](C)N[C@@H](C)CCCCl    ZINC001258254679
C#CCN(C)[C@H](C)CCCCl    ZINC001258268418
C#C[C@@H](C)N[C@@H](C)CCCCl    ZINC001258254674
ClCCCN[C@H]1C[C@H]2C[C@H]2C1    ZINC001167894620
C#CCN[C@H](C)CCCCCl    ZINC001257522390
C#CCCN[C@H](C)CCCCl    ZINC001258250430
ClCC[C@@H]1CN2CCC1CC2    ZINC000238576438
C#C[C@@H](C)N[C@H](C)CCCCl    ZINC001258254682
C#CCN[C@@H](C)CCCCCl    ZINC001257522391
ClCC12CCCN(CCC1)C2    ZINC000536948718
FCCI    ZINC000095707685
FC(F)=C(F)CBr    ZINC000071606302
O[C@H](CBr)C(F)F    ZINC000079064231
O[C@@H](CBr)C(F)F    ZINC000079064229
OCC(F)(F)CBr    ZINC000238693177
FC(F)OCCBr    ZINC000219456841
C[S@](=O)(=S)OCCCl    ZINC000207720712
C[S@@](=O)(=S)OCCCl    ZINC000207720672
BrCCc1ccco1    ZINC000034589239
Cc1ccc(CBr)o1    ZINC000039190027
BrCCc1ccoc1    ZINC000032302468
O=S(CCCl)CCCl    ZINC000001726243
Cc1nc[nH]c1CBr    ZINC000039290721
Cn1ccnc1CBr    ZINC000081140753
O=S(=O)(O)C[C@@H](O)CCl    ZINC000001684115
O=S(=O)(O)C[C@H](O)CCl    ZINC000002015521
Cn1nccc1CBr    ZINC000061665619
Cn1ccc(CBr)n1    ZINC000040539541
CC(CCl)(CCl)CCl    ZINC000001761876
BrCCc1cn[nH]c1    ZINC000095942495
Cn1cc(CBr)cn1    ZINC000036894596
Cn1cnc(CBr)c1    ZINC000095704930
BrCCn1ccnc1    ZINC000019414770
Cn1cncc1CBr    ZINC000078675588
BrCCn1cccn1    ZINC000000807146
O=C(CCCl)c1cccs1    ZINC000005225973
Cc1ccc(C(=O)CCl)s1    ZINC000004206206
CC(=O)c1cc(CCl)cs1    ZINC000001296250
Cc1csc(C(=O)CCl)c1    ZINC000013528252
Cc1ccsc1C(=O)CCl    ZINC000013528249
O=S(=O)(F)CCCCCl    ZINC000147711338
Cc1cc(CCl)ccc1Cl    ZINC000078745894
Cc1ccc(CCl)c(Cl)c1    ZINC000095931702
ClCc1ccc(CCl)cc1    ZINC000001669681
Cc1ccc(CCl)cc1Cl    ZINC000002579139
Cc1ccc(Cl)c(CCl)c1    ZINC000111355327
CSc1nccnc1CCl    ZINC000079438427
CSc1nccc(CCl)n1    ZINC000095757242
BrCC1=CCCCC1    ZINC000079006977
C#CCCCCCBr    ZINC000070791447
BrCC1C[C@@H]2C[C@H]2C1    ZINC000126504630
BrC[C@@H]1C[C@H]2C[C@H]2C1    ZINC000250645003
Cc1cccc(Cl)c1CCl    ZINC000098095316
ClCC1=CSC2=NCCN12    ZINC000004344114
ClCCc1cccc(Cl)c1    ZINC000052945181
ClCCc1ccccc1Cl    ZINC000049651113
BrCC12CC(C1)CC2    ZINC000066377947
ClC[C@H](Cl)c1ccccc1    ZINC000002039979
FC[C@@H](CCl)OCCCl    ZINC001224662458
ClCCc1ccc(Cl)cc1    ZINC000002507820
Cc1c(Cl)cccc1CCl    ZINC000057935757
FCCOC(CCl)CCl    ZINC001224673965
FC[C@H](CCl)OCCCl    ZINC001224662463
ClCc1nnc(C2CC2)s1    ZINC000002511420
BrCC1C[C@H]2C[C@@H]2C1    ZINC000126504330
ClC[C@@H](Cl)c1ccccc1    ZINC000002039978
Cc1cc(Cl)ccc1CCl    ZINC000057935763
ClCc1ccccc1CCl    ZINC000000330702
ClCc1cccc(CCl)c1    ZINC000001627096
COC(=O)c1ccoc1CCl    ZINC000002455572
COC(=O)c1coc(CCl)c1    ZINC000057217644
O=C(CCl)OCc1ccco1    ZINC000002173471
COc1coc(CCl)cc1=O    ZINC000002532464
COC(=O)c1ccc(CCl)o1    ZINC000000059017
O=C(OCCCl)c1ccco1    ZINC000001703122
Cc1c(O)[nH]c(CCl)nc1=O    ZINC000062701773
COc1ccc(CCl)cc1F    ZINC000002541344
COc1ccc(F)cc1CCl    ZINC000001732076
O[C@@H](CCl)c1ccc(F)cc1    ZINC000036156259
Cc1conc1NC(=O)CCl    ZINC000068675285
O[C@H](CCl)c1ccc(F)cc1    ZINC000034075862
Cc1[nH]c(=O)[nH]c(=O)c1CCl    ZINC000019089017
Cc1cc(NC(=O)CCl)no1    ZINC000002944776
O=C(CCl)NCc1ccno1    ZINC000231883956
O=C(O)c1cnn(CCCl)c1    ZINC000012428312
Cc1cc(NC(=O)CCl)on1    ZINC000000160836
COc1cccc(F)c1CCl    ZINC000039365088
COc1cccc(CCl)c1F    ZINC000075898732
COc1ccc(F)c(CCl)c1    ZINC000014989241
COc1cc(F)ccc1CCl    ZINC000006666539
O=C(OCCCl)n1ccnc1    ZINC001083812617
Cc1cnc(NC(=O)CCl)o1    ZINC000072220060
O=C(CCl)NCc1ccon1    ZINC000088052645
O=c1cc(CCl)nc(CO)[nH]1    ZINC000026510541
COc1ccc(CCl)c(F)c1    ZINC000014989243
Fc1ccc(OCCCl)cc1    ZINC000036883124
COc1cc(CCl)ccc1F    ZINC000014989246
C[Si](C)(C)C#CC(=O)CCl    ZINC000169894357
Cc1n[nH]c(/N=C(\O)CCl)n1    ZINC000082276868
Cn1cnnc1NC(=O)CCl    ZINC000307248900
Cn1cnc(NC(=O)CCl)n1    ZINC001261636715
Cn1ncnc1NC(=O)CCl    ZINC000127152553
O=C1C=C[C@H](OCCCCl)C1    ZINC001225125438
C[C@@H](OCCCl)c1ccco1    ZINC001224662974
O=C1C=C[C@@H](OCCCCl)C1    ZINC001225125431
Fc1ccnc(NCCCl)c1    ZINC001157015631
C[C@H](CCl)OCc1ccoc1    ZINC001223786716
C[C@H](CCl)OCc1ccco1    ZINC001223055214
Fc1c[nH]ccc1=NCCCl    ZINC000575520453
C[C@@H](CCl)OCc1ccoc1    ZINC001223786742
Fc1cccnc1NCCCl    ZINC000083202688
Fc1ccc(NCCCl)nc1    ZINC000083202744
C[C@@H](CCl)OCc1ccco1    ZINC001223055216
CC(C)(C)c1noc(CCl)n1    ZINC000012926593
CC[C@H](C)c1nnc(CCl)o1    ZINC000037510699
COCCn1cncc1CCl    ZINC000019090601
CCCCc1noc(CCl)n1    ZINC000012505460
C[C@H](CCl)Oc1nccn1C    ZINC001228316017
CC[C@](C)(C#N)NC(=O)CCl    ZINC000218153487
CCN(CCC#N)C(=O)CCl    ZINC000037654169
CCCCc1nnc(CCl)o1    ZINC000008731350
C=C1CN(C(=O)NCCCl)C1    ZINC000001673994
C[C@@H](CCl)Oc1cnn(C)c1    ZINC001231182741
CC(C)Cc1noc(CCl)n1    ZINC000012505440
Cc1cc(O[C@H](C)CCl)n[nH]1    ZINC001226662400
CC[C@@H](C)c1nnc(CCl)o1    ZINC000037510697
CCC[C@@H](C#N)NC(=O)CCl    ZINC000307742449
C[C@H](CCl)OCc1ncc[nH]1    ZINC001222873974
C[Si](C)(C)C#CCCCCl    ZINC000169744009
C[C@H](CCl)Oc1cnn(C)c1    ZINC001231182823
CC(C)(C)c1nc(CCl)no1    ZINC000000164995
C[C@@H](CCl)Oc1ccn(C)n1    ZINC001227681479
CCC[C@H](C#N)NC(=O)CCl    ZINC000307742450
CC(C)Cc1nc(CCl)no1    ZINC000012505763
ClCCOCCn1cccn1    ZINC000004866977
C[C@@H](C#N)C(=O)NCCCCl    ZINC001179900351
C[C@H](CC#N)N(C)C(=O)CCl    ZINC000063090720
C[C@H](CCl)Oc1ccn(C)n1    ZINC001227681486
C[C@H](CCl)Oc1ccnn1C    ZINC001226397780
N#CCCC(=O)NCCCCl    ZINC001143201188
CN(C(=O)CCl)C(C)(C)C#N    ZINC000038338202
CCCCc1nc(CCl)no1    ZINC000026515920
CC(C)Cc1nnc(CCl)o1    ZINC000037510696
C[C@@H](CCl)Oc1nccn1C    ZINC001228316009
Cc1cnc(O[C@@H](C)CCl)[nH]1    ZINC001234095284
C[C@@H](CC#N)N(C)C(=O)CCl    ZINC000063090719
Cc1cnc(O[C@H](C)CCl)[nH]1    ZINC001234095300
Cc1nnc(CCCCCl)o1    ZINC001253370613
CC[C@@](C)(C#N)NC(=O)CCl    ZINC000218153399
C[C@H](C#N)C(=O)NCCCCl    ZINC001179900352
C[C@H](C#N)CN(C)C(=O)CCl    ZINC000037654244
C[C@@H](CCl)Oc1ccnn1C    ZINC001226397779
Cc1cc(O[C@@H](C)CCl)n[nH]1    ZINC001226664641
C[C@@H](C#N)CN(C)C(=O)CCl    ZINC000037654245
C[C@H](CCl)OCc1cnc[nH]1    ZINC001223000898
CC(C)(C)c1nnc(CCl)o1    ZINC000012480326
C[C@@H](CCl)OCc1cnc[nH]1    ZINC001223000893
N#CCCCCNC(=O)CCl    ZINC000070665867
C[C@@H](CCl)OCc1ncc[nH]1    ZINC001222873909
CC(C)(C)n1nnnc1CCl    ZINC000054743946
NCCCn1cc(CCl)nn1    ZINC000725273432
C[C@@H](CN)n1cc(CCl)nn1    ZINC001254160137
C[C@H](N)Cn1cc(CCl)nn1    ZINC001254163135
CC(C)Cn1nnnc1CCl    ZINC000054743985
C[C@@H](N)Cn1cc(CCl)nn1    ZINC001254162664
CCCCn1nnnc1CCl    ZINC000004206627
C[C@H](CN)n1cc(CCl)nn1    ZINC001254160133
C#CC[C@H](C)OC[C@@H](C)CCl    ZINC001224600264
ClCCOC(C1CC1)C1CC1    ZINC001224660087
C=CCC(CC=C)OCCCl    ZINC001224660403
OC12CCC(CC1)C[C@@H]2CCl    ZINC000000162279
C#C[C@H](CC)OC[C@@H](C)CCl    ZINC001224599203
ClCCO[C@@H]1C[C@@H]2CC[C@H]1C2    ZINC001224663492
C#CC[C@H](CC)OCCCCl    ZINC001225125822
ClCCO[C@H]1C[C@H]2CC[C@@H]1C2    ZINC000004896164
C#C[C@@H](CC)OC[C@@H](C)CCl    ZINC001224599204
C=CC(C=C)OC[C@@H](C)CCl    ZINC001224599682
C[C@H](CCl)CO[C@H]1C=CCC1    ZINC001224597671
ClCCO[C@H]1C[C@H]2CC[C@H]1C2    ZINC000104049310
C#CC[C@@H](C)OC[C@H](C)CCl    ZINC001224600265
CC#CC[C@@H](CC)OCCCl    ZINC001224661094
ClCCCOC1C[C@@H]2C[C@H]2C1    ZINC001225126829
C=CC(C=C)OC[C@H](C)CCl    ZINC001224599681
C#C[C@H](CCCC)OCCCl    ZINC001224662209
ClCCO[C@@H]1C[C@H]2CC[C@@H]1C2    ZINC000017353475
C#C[C@@H](CCC)OCCCCl    ZINC001225125680
CCC#C[C@@H](C)OCCCCl    ZINC001225126084
C#C[C@@H](CCCC)OCCCl    ZINC001224662211
O=C(CCl)C1CCCCCC1    ZINC000039054867
C#CC[C@@H](C)OC[C@@H](C)CCl    ZINC001224600261
OC12CCC(CC1)C[C@H]2CCl    ZINC000000162277
C[C@@H](CCl)CO[C@H]1C=CCC1    ZINC001224597674
C#C[C@H](CC)OCCCCCl    ZINC000238272259
ClCCO[C@H]1C[C@@H]2CC[C@H]1C2    ZINC000001719247
ClCCCCO[C@H]1C=CCC1    ZINC001224588087
C#CC[C@H](C)OC[C@H](C)CCl    ZINC001224600258
C#CC[C@@H](CC)OCCCCl    ZINC001225125821
CC#C[C@@H](CC)OCCCCl    ZINC001225126018
C[C@@H](CCl)COC1CC=CC1    ZINC001224596553
ClCCO[C@H]1C[C@@H]2CC[C@@H]1C2    ZINC000104049301
C#CC[C@@H](C)OCCCCCl    ZINC001224588326
C#C[C@@H](CC)OCCCCCl    ZINC000238288738
C#C[C@@H](CC)OC[C@H](C)CCl    ZINC001224599202
C=CC[C@@H](C=C)OCCCCl    ZINC000706117573
C=CC(C=C)OCCCCCl    ZINC001224588816
CC(C)(CC(=O)CCl)C1CC1    ZINC000238854990
C#CC[C@H](C)OCCCCCl    ZINC001224588328
ClCCCO[C@@H]1C[C@H]2C[C@H]2C1    ZINC001225126826
C#C[C@H](CC)OC[C@H](C)CCl    ZINC001224599205
ClCCCOC1C[C@H]2C[C@@H]2C1    ZINC001225126828
C[C@H](CCl)CO[C@@H]1C=CCC1    ZINC001224597675
C#C[C@@H](OCCCCl)C(C)C    ZINC001225126859
C#C[C@H](OCCCCl)C(C)C    ZINC001225126861
C#C[C@@H](CC(C)C)OCCCl    ZINC001224661687
ClCCCO[C@@H]1C=CCCC1    ZINC001225126068
ClCCCCO[C@@H]1C=CCC1    ZINC001224588085
C#C[C@H](CCC)OCCCCl    ZINC001225125679
CC1(C)C(C(=O)CCl)C1(C)C    ZINC000087224419
C#C[C@@H](C)OCCCCCCl    ZINC001225174257
ClCCCCOC1CC=CC1    ZINC001224586373
C[C@@H](CCl)CO[C@@H]1C=CCC1    ZINC001224597673
C#C[C@H](CC(C)C)OCCCl    ZINC001224661686
CC#CC[C@H](CC)OCCCl    ZINC001224661095
C[C@H](CCl)COC1CC=CC1    ZINC001224596552
CC#C[C@H](CC)OCCCCl    ZINC001225126019
CCC#C[C@H](C)OCCCCl    ZINC001225126085
ClCCCO[C@H]1C=CCCC1    ZINC001225126069
C#C[C@H](C)OCCCCCCl    ZINC001225174259
C=CC[C@H](C=C)OCCCCl    ZINC000706117574
C[C@@H](CCCC#N)NCCCl    ZINC001172480687
C[C@@H](C#N)N[C@@H](C)CCCCl    ZINC001258252331
CC[C@@H](CC#N)NCCCCl    ZINC001255151934
C[C@H](CCCCl)N[C@@H](C)C#N    ZINC001258252328
C[C@H](CCCCl)NCCC#N    ZINC001258242489
ClCCNC1=NCCCCC1    ZINC000040163976
C[C@@H](CCCCl)N(C)CC#N    ZINC001258267686
C[C@H](CCCCCl)NCC#N    ZINC001257522760
CC[C@H](CC#N)NCCCCl    ZINC001255151924
C[C@@H](CCCCl)NCCC#N    ZINC001258242493
C[C@H](CCCCl)N(C)CC#N    ZINC001258267685
N=C(CCl)NC1CCCCC1    ZINC000001733240
C[C@H](C#N)N[C@H](C)CCCCl    ZINC001258252318
C[C@H](C#N)N[C@@H](C)CCCCl    ZINC001258252324
C[C@H](CCCC#N)NCCCl    ZINC001172480679
C[C@@H](CCCCCl)NCC#N    ZINC001257522761
C[C@@H]1CC(CCCl)C[C@@H](C)C1    ZINC000074941296
CC(C)=CCC[C@@H](C)CCCl    ZINC000095862991
CC(C)=CCC[C@H](C)CCCl    ZINC000077912019
C=C(C)CCCCCCCCl    ZINC000002567411
C[C@H]1CC(CCCl)C[C@H](C)C1    ZINC000074941297
C[C@H]1C[C@H](CCCl)C[C@@H](C)C1    ZINC000238854591
NC(=O)C(Cl)(Cl)CCl    ZINC000001736749
BrCCc1cnoc1    ZINC000118341046
Cc1cnoc1CBr    ZINC000095836981
C#CCNC(=O)CBr    ZINC000038312370
Cc1ncc(CBr)o1    ZINC000036533181
Cc1conc1CBr    ZINC000118479042
Cc1cc(CBr)on1    ZINC000012370186
Cc1nc(CBr)co1    ZINC000036533174
Cc1cc(CBr)no1    ZINC000000158681
BrCCn1cnnc1    ZINC000081947240
BrCCn1cncn1    ZINC000019414595
Cn1ncc(CBr)n1    ZINC000167062611
Cn1cnnc1CBr    ZINC000083236066
BrCCn1ccnn1    ZINC000095760981
BrCCn1nccn1    ZINC000104481684
Cc1ncsc1C(=O)CCl    ZINC000083822232
Cc1csc(C(=O)CCl)n1    ZINC000107840112
O=C(CCl)Nc1ccsc1    ZINC000085534740
O=C(CCl)N1C(=O)CCC1=O    ZINC000002508149
COC(=O)c1cnoc1CCl    ZINC000238337472
ClCc1cccc(CCl)n1    ZINC000001765603
ClCc1ccc(CCl)nc1    ZINC000168679218
ClCCc1ccc(Cl)nc1    ZINC000034222607
Cc1cc(CCl)cc(Cl)n1    ZINC000088189789
Cc1ccc(Cl)c(CCl)n1    ZINC000238479802
Cc1cnc(CCl)cc1Cl    ZINC000095761755
Cc1ccc(CCl)nc1Cl    ZINC000095763788
N#CCCCCCBr    ZINC000001689747
ClCc1cncc(CCl)c1    ZINC000059796815
CC(C)(C#N)CCBr    ZINC000083822430
Cc1cc(=O)n(C(=O)CCl)o1    ZINC000009494331
ClCc1cccnc1CCl    ZINC000100154285
Cc1c(Cl)ccnc1CCl    ZINC000045672803
ClCc1ccncc1CCl    ZINC000100155442
Cc1cc(CCl)cnc1Cl    ZINC000035784198
Cc1nc(Cl)ccc1CCl    ZINC000072225900
CC(C)(CBr)CC#N    ZINC000088187515
Cc1cc(Cl)c(CCl)cn1    ZINC000095768893
Cc1nccc(CCl)c1Cl    ZINC000095761955
Cc1cc(Cl)nc(CCl)c1    ZINC000095761920
Cc1cc(Cl)ncc1CCl    ZINC000072225877
O=C(CCl)NCC(F)(F)F    ZINC000003252688
COC(=O)c1coc(CCl)n1    ZINC000004198764
ClCc1ccnc(CCl)c1    ZINC000100289226
Cc1ccc(CCl)c(Cl)n1    ZINC000140928822
O=[N+]([O-])c1cnn(CCCl)c1    ZINC000036883096
COC(=O)/C=C(\CCl)N=[N+]=[N-]    ZINC000005760460
Cc1nonc1NC(=O)CCl    ZINC000003164338
O=[N+]([O-])c1nccn1CCCl    ZINC000013207468
Cn1cnc([N+](=O)[O-])c1CCl    ZINC000026506775
Cc1noc(NC(=O)CCl)n1    ZINC000036379599
CNC(=O)c1noc(CCl)n1    ZINC000033414684
Cn1nc(CCl)cc1[N+](=O)[O-]    ZINC000072209580
N#CCC(=O)NNC(=O)CCl    ZINC000003103956
O=C(CCl)NC1=NCC(=O)N1    ZINC000306187387
COC(=O)/C=C(/CCl)N=[N+]=[N-]    ZINC000017175346
CNC(=O)c1nc(CCl)no1    ZINC000029865987
Cn1nc([N+](=O)[O-])cc1CCl    ZINC000072209566
O=C(O)Cn1cc(CCl)nn1    ZINC000306781928
Cc1nnc(NC(=O)CCl)o1    ZINC000020282943
COc1cc(CCl)c(F)cn1    ZINC000238400221
CC(C)c1nc(CCl)cs1    ZINC000004198758
CCc1nc(C)sc1CCl    ZINC000029866019
COc1ncc(CCl)cc1F    ZINC000095761916
COc1ncc(F)cc1CCl    ZINC000226174085
CC(C)c1ncc(CCl)s1    ZINC000034525963
CCCc1nc(CCl)cs1    ZINC000012505706
O=C(CCl)NCc1nnn[nH]1    ZINC000044931102
NC(N)=Nc1nc(CCl)no1    ZINC000005287489
Fc1cnc(NCCCl)nc1    ZINC000128572907
Fc1cncnc1NCCCl    ZINC001167816214
Fc1ccc(NCCCl)nn1    ZINC001157020438
CC(C)Oc1cc(CCl)on1    ZINC001222996059
NC12CC(CCl)(C1)COC2=O    ZINC000096527884
O=C(CCl)N1CCC(=O)CC1    ZINC000041736128
C[C@@H](CCl)OCc1cnoc1    ZINC001222377981
O=C(CCl)N1CCCC(=O)C1    ZINC000079390751
Cc1cc(O[C@H](C)CCl)no1    ZINC001227278171
N#CC[C@@H](CCl)OC1COC1    ZINC001222681827
C[C@H](CCl)OCc1ccno1    ZINC001222727314
C[C@@H](CCl)OCc1cnco1    ZINC001223167852
C[C@H](CCl)OCc1cnoc1    ZINC001222377982
CC(=O)/C(C(=O)CCl)=C(\C)N    ZINC000100092215
C[C@H](CCl)OCc1cnco1    ZINC001223167855
CC(=O)/C(C(=O)CCl)=C(/C)N    ZINC000100092216
C[C@@H](CCl)OCc1cocn1    ZINC001223136434
Cc1cc(O[C@@H](C)CCl)no1    ZINC001227278170
C[C@@H](CCl)OCc1ncco1    ZINC001223121815
C[C@@H](CCl)OCc1ccno1    ZINC001222727313
C[C@H](CCl)OCc1ncco1    ZINC001223121816
C[C@@H](CCl)OCc1ccon1    ZINC001222729664
C[C@H](CCl)OCc1cocn1    ZINC001223136435
C[C@H](CCl)OCc1ccon1    ZINC001222729666
O=C1CCC(=O)N1CCCCl    ZINC000022211745
OCCCn1cc(CCl)nn1    ZINC001254111524
CN(C)Cc1noc(CCl)n1    ZINC000033414363
CC(C)Oc1n[nH]c(CCl)n1    ZINC001227023928
C[C@@H](CCl)OCn1cncn1    ZINC001223948719
C[C@@H](O)Cn1cc(CCl)nn1    ZINC001254125876
C[C@H](CCl)OCn1cncn1    ZINC001223948722
C[C@H](O)Cn1cc(CCl)nn1    ZINC001254125880
CC(C)(CCl)Nc1nn[nH]n1    ZINC000006563582
CC(C)(CCl)n1nnnc1N    ZINC000002202296
C[Si](C)(C)C#CNCCCl    ZINC001167814068
CC1CC(CNC(=O)CCl)C1    ZINC000575491648
C[C@@H](CCl)OCCCCC#N    ZINC001205663160
ClCCOC1[C@@H]2C[C@@H]1CNC2    ZINC001217841500
C[C@H]1CN(C(=O)CCl)C[C@H]1C    ZINC000086011484
CCN(C(=O)CCl)C1CCC1    ZINC000307671033
CC[C@H]1CCCN1C(=O)CCl    ZINC000037914420
C[C@@H]1CN(C(=O)CCl)C[C@H]1C    ZINC000086011488
C[C@H]1CN(C(=O)CCl)C[C@@H]1C    ZINC000086011486
CC(C)=CC(=O)NCCCCl    ZINC000243757077
O[C@@]1(CCl)CN2CCC1CC2    ZINC000012363390
C[C@H]1CCN(C(=O)CCl)[C@H]1C    ZINC000306751455
CN(C(=O)CCl)C1CCCC1    ZINC000037084282
CCC[C@@H]1C[C@H]1NC(=O)CCl    ZINC000218366938
CC1(NC(=O)CCl)CCCC1    ZINC000006348099
C/C=C(\C)C(=O)NCCCCl    ZINC001143945058
C[C@H](C1CC1)N(C)C(=O)CCl    ZINC000036785397
O=C(CCCl)NC1CCCC1    ZINC000005638844
CC(C)N(C(=O)CCl)C1CC1    ZINC000307741529
CC[C@@H](C)O[C@H](CCl)CC#N    ZINC001204620725
CC[C@H](C)O[C@H](CCl)CC#N    ZINC001204620748
C[C@H](CNC(=O)CCl)C1CC1    ZINC000135279867
C=CCN(C(=O)CCl)C(C)C    ZINC000037832615
C[C@@H]1C[C@H](C)N(C(=O)CCl)C1    ZINC000135282512
CCCCO[C@H](CCl)CC#N    ZINC000147981134
C[C@@H]1CCN(C(=O)CCl)[C@H]1C    ZINC000306751458
O[C@]1(CCl)CN2CCC1CC2    ZINC000012363392
CC1CCN(C(=O)CCl)CC1    ZINC000004992572
C[C@@H]1C[C@H](C)CN1C(=O)CCl    ZINC000135282575
C[C@H]1CCC[C@H]1NC(=O)CCl    ZINC000070832187
O=C(CCl)NC1CCCCC1    ZINC000000058784
CN(CCC1CC1)C(=O)CCl    ZINC000307852954
C[C@H](CCCCl)N1CC(=O)C1    ZINC001258268144
C=C(C)C(=O)NC[C@H](C)CCl    ZINC001142516138
CC(=O)N1CCC[C@H](CCl)C1    ZINC000019783230
C[C@@H]1CCCN(C(=O)CCl)C1    ZINC000003257961
C[C@H]1CC[C@H](NC(=O)CCl)C1    ZINC000128622044
C=C(C)C(=O)NC[C@@H](C)CCl    ZINC001142516139
C[C@@H](CNC(=O)CCl)C1CC1    ZINC000135279845
C[C@@H](C1CC1)N(C)C(=O)CCl    ZINC000036785396
ClCCO[C@H]1C[C@H]2C[C@H]1CN2    ZINC001217909661
CCC1(C)CN(C(=O)CCl)C1    ZINC000306834685
C[C@@H]1CCN(C(=O)CCl)[C@@H]1C    ZINC000306751457
C[C@H]1C[C@@H]1C(=O)NCCCCl    ZINC000020496943
O=C1CCCN(CCCCl)C1    ZINC000199543168
O=C(CCCl)N1CCCCC1    ZINC000005725576
C[C@H]1CC[C@@H](NC(=O)CCl)C1    ZINC000128622460
C=C(C)C(=O)N(C)CCCCl    ZINC001142511716
C[C@H]1C[C@H](C)N(C(=O)CCl)C1    ZINC000135282534
O=C1CCN(CCCCl)CC1    ZINC000196163992
C[C@H]1CCCN(C(=O)CCl)C1    ZINC000003257960
C[C@@H](CCl)CNC(=O)C1CC1    ZINC000137729484
CC1(C)C[C@H]1CNC(=O)CCl    ZINC000218352614
CCCN(C(=O)CCl)C1CC1    ZINC000037097124
C[C@H]1CCCCN1C(=O)CCl    ZINC000003266423
CC1(C)CCCN1C(=O)CCl    ZINC000063067265
C[C@@H]1CC[C@@H](NC(=O)CCl)C1    ZINC000128622234
CN(CCCCl)C(=O)C1CC1    ZINC000300748364
C[C@@H]1CC[C@H](C)N1C(=O)CCl    ZINC000090495888
C[C@@H]1CCC[C@@H]1NC(=O)CCl    ZINC000070832177
C#CCO[C@@H](CCl)CN(C)C    ZINC001205006877
O=C(CCl)N1CCCCCC1    ZINC000005017937
CC(=O)N1CCC(CCl)CC1    ZINC000015781987
CCC1(CNC(=O)CCl)CC1    ZINC000218370994
C=C(C)CN(CC)C(=O)CCl    ZINC000003268010
C[C@@H]1CC[C@@H](C)N1C(=O)CCl    ZINC000117148232
C[C@H](CCl)CNC(=O)C1CC1    ZINC000137729418
C[C@H]1CCC[C@@H]1NC(=O)CCl    ZINC000070832181
C[C@@H]1CCCCN1C(=O)CCl    ZINC000004487622
CC[C@H]1CCN(C(=O)CCl)C1    ZINC000159174024
CCN(CC1CC1)C(=O)CCl    ZINC000068946565
C[C@H](CCl)OCCCCC#N    ZINC001205663159
ClCCN1C[C@H]2CC[C@@H](C1)O2    ZINC000085541005
O=C(NCCCl)C1CCCC1    ZINC000040972526
O=C(CCl)NCCC1CCC1    ZINC000135284487
C[C@@H]1[C@@H](C)CCN1C(=O)CCl    ZINC000306751456
CC[C@@H]1CCN(C(=O)CCl)C1    ZINC000159173866
C[C@H]1CC[C@H](C)N1C(=O)CCl    ZINC000168066458
CC(=O)N1CCC[C@@H](CCl)C1    ZINC000019783229
CC[C@@H]1CCCN1C(=O)CCl    ZINC000037914419
C[C@@H]1C[C@@H](C)N(C(=O)CCl)C1    ZINC000135282554
C[C@@H]1CC[C@H](NC(=O)CCl)C1    ZINC000128621830
ClCCO[C@@H]1C[C@H]2C[C@H]1CN2    ZINC001217909662
C[C@@H](CCCCl)N1CC(=O)C1    ZINC001258268145
C#CCO[C@H](CCl)CN(C)C    ZINC001205006876
CC(C)C1(NC(=O)CCl)CC1    ZINC000306554720
CN(CC1CCC1)C(=O)CCl    ZINC000061457976
CC1(C)C[C@@H]1CNC(=O)CCl    ZINC000218352532
CC(C)CO[C@H](CCl)CC#N    ZINC000148466680
C[C@@H]1CCC[C@H]1NC(=O)CCl    ZINC000070832184
C[C@@H](CCCCl)NC1(C)CC1    ZINC001258242043
C[C@H]1CC[C@@H](NCCCCl)C1    ZINC001170091829
C[C@H]1CCCCCN1CCCl    ZINC000001670749
C[C@@H]1C[C@@H]1CN(C)CCCCl    ZINC000082649413
C[C@H]1CCCN(CCCl)CC1    ZINC000004792432
ClCCCCNC1CCCC1    ZINC000236023887
C[C@@H]1CC[C@@H](NCCCCl)C1    ZINC001170091831
C[C@@H](CCCCl)N1CCCC1    ZINC000058826704
C[C@H](CCCCl)N1CC[C@H]1C    ZINC001258258729
C[C@@H]1C[C@H]1CN(C)CCCCl    ZINC000082649415
CN(CCCCl)CC1CCC1    ZINC000061481257
C=CCC[C@@H](C)NCCCCl    ZINC001258716588
C[C@@H](CCl)N1CCCCCC1    ZINC000001593268
C=CCC[C@H](C)NCCCCl    ZINC001258716589
CCCN1CCCC[C@@H]1CCl    ZINC000071058345
CN(CCCCl)C1CCCC1    ZINC000041043779
CC[C@H]1CC[C@H](NCCCl)C1    ZINC001173262431
C[C@@H](CCl)CN1CCCCC1    ZINC000039375567
C[C@H]1CCC[C@H](NCCCl)C1    ZINC001258809404
C[C@@H](CCCCCl)N1CCC1    ZINC001257535682
C[C@H](CCCCl)N[C@@H]1C[C@@H]1C    ZINC001258241647
CC1(C)CC[C@H](NCCCl)C1    ZINC001258595502
CC[C@@H]1CC[C@@H](NCCCl)C1    ZINC001173262433
C[C@@H](CCCCl)NC1CCC1    ZINC001258240615
CN(C)C1CCC(CCl)CC1    ZINC000079436902
C[C@H]1CC[C@H](NCCCCl)C1    ZINC001170091830
C[C@H](CCl)CNC1CCCC1    ZINC000129888756
C[C@H](CCl)CN1CCCCC1    ZINC000039375566
C[C@H](CCCCl)NC1(C)CC1    ZINC001258242042
C=CCCN[C@@H](C)CCCCl    ZINC000711289312
C[C@H](CCCCl)NC1CCC1    ZINC001258240605
ClCCCN1CCCCCC1    ZINC000001598044
C[C@@H]1CCC[C@H](NCCCl)C1    ZINC001258809402
C[C@H](CCl)N1CCCCCC1    ZINC000006491765
CN(CCCl)C1CCCCC1    ZINC000003073660
ClCCNC1CCCCCC1    ZINC000049805292
C[C@@H](CCCCl)N[C@@H]1C[C@H]1C    ZINC001258244966
C[C@H](CCCCl)N1CCCC1    ZINC000058826708
C[C@H](CCCCl)NCC1CC1    ZINC000087361360
C[C@H](CCCCl)N1CC(C)C1    ZINC001258260488
CC/C=C/N[C@@H](C)CCCCl    ZINC001258253605
C=C(C)CN[C@@H](C)CCCCl    ZINC000694633845
CC[C@H]1CC[C@@H](NCCCl)C1    ZINC001173262430
C=C(C)CN[C@H](C)CCCCl    ZINC000694633843
C[C@H](CCCCCl)N1CCC1    ZINC001257535681
CC1CCC(NCCCl)CC1    ZINC001168201010
C=CCN[C@H](C)CCCCCl    ZINC000398610875
CC/C=C/N[C@H](C)CCCCl    ZINC001258253606
C=CCN(C)[C@H](C)CCCCl    ZINC001258268310
C[C@@H](CCl)CNC1CCCC1    ZINC000129888986
C=CCN(C)[C@@H](C)CCCCl    ZINC001258268311
C[C@@H](CCCCl)NCC1CC1    ZINC000087361359
C[C@H]1C[C@@H]1CN(C)CCCCl    ZINC000082649414
C[C@@H]1CCC[C@@H](NCCCl)C1    ZINC001258809405
C[C@H](CCCCl)N[C@H]1C[C@H]1C    ZINC001258241648
CN(CCCCl)CCC1CC1    ZINC000300779936
C[C@H](CC1CC1)NCCCCl    ZINC001258447139
CCCN1CCCC[C@H]1CCl    ZINC000071058347
C=CCCN[C@H](C)CCCCl    ZINC000711289311
C[C@H]1C[C@H]1CN(C)CCCCl    ZINC000082649416
C[C@@H]1CC[C@H](NCCCCl)C1    ZINC001170091828
C[C@H]1CCC[C@@H](NCCCl)C1    ZINC001258809403
C[C@H](CCCCl)N[C@@H]1C[C@H]1C    ZINC001258241649
C=CCN[C@@H](C)CCCCCl    ZINC000398610876
C=CCCCN(C)CCCCl    ZINC000688451270
C[C@@H](CCCCl)N1CC[C@@H]1C    ZINC001258258728
C[C@@H](CC1CC1)NCCCCl    ZINC001258447140
CC[C@@H]1CC[C@H](NCCCl)C1    ZINC001173262399
CC1(C)CC[C@@H](NCCCl)C1    ZINC001258595501
ClCCN1CCCCCCC1    ZINC000001682051
C[C@H](CCCCl)N(C)C1CC1    ZINC001258259527
C[C@@H](CCCCl)N1CC(C)C1    ZINC001258260489
CCCN1CCC(CCl)CC1    ZINC000071061521
C[C@@H](CCCCl)N(C)C1CC1    ZINC001258259529
C[C@H](CCCCCl)NC1CC1    ZINC001257516731
C[C@@H]1CCCN(CCCl)CC1    ZINC000001673497
C[C@@H](CCCCCl)NC1CC1    ZINC001257516732
ClCCCNC1CCCCC1    ZINC000058839214
C[C@@H](CCCCl)N1CC[C@H]1C    ZINC001258258727
C[C@@H]1CCCCCN1CCCl    ZINC000004783495
C[C@H](CCCCl)N1CC[C@@H]1C    ZINC001258258726
C[C@H](CCCCl)N[C@H]1C[C@@H]1C    ZINC001258241650
O=C(O)C(Cl)(Cl)CCl    ZINC000001665052
BrCc1cccs1    ZINC000036466574
BrCc1ccsc1    ZINC000002513314
C[Si](Cl)(Cl)CCCl    ZINC000170157313
FC(F)(F)CCBr    ZINC000002584273
O=S(=O)(Cl)CCCCl    ZINC000059796775
O=C1C=C[C@@H](CBr)O1    ZINC000196186913
O=C1C=C[C@H](CBr)O1    ZINC000196186920
C#CCOC(=O)CBr    ZINC000032165489
O=C1C=C(CBr)CO1    ZINC000032189416
OC(CCl)(CCl)CCl    ZINC000001577166
N#CNC(=O)CCBr    ZINC000168487835
Cc1nc(CBr)no1    ZINC000076819557
Cc1noc(CBr)n1    ZINC000083822384
Cc1nnc(CBr)o1    ZINC000083119932
Cc1nonc1CBr    ZINC000062152180
O=C(CCl)Nc1nccs1    ZINC000000123164
C#C[C@@H](C)OCCBr    ZINC000238409817
Nc1nc(C(=O)CCl)cs1    ZINC000039054917
BrCC1C[C@H]2O[C@@H]2C1    ZINC000521399270
BrC[C@@H]1C[C@H]2O[C@H]2C1    ZINC000521399272
Cc1nnsc1C(=O)CCl    ZINC000087224411
O=C1C2C3(CCl)C1C23CCl    ZINC000001609394
O=C(CBr)C1CCC1    ZINC000034622067
C#C[C@H](C)OCCBr    ZINC000238460579
Oc1ccc(Cl)c(CCl)c1    ZINC000140245411
OC12CC(CBr)(C1)C2    ZINC000606303254
C=CCCC(=O)CBr    ZINC000039168481
O=C(CBr)CC1CC1    ZINC000039128170
BrCC1C[C@@H]2O[C@H]2C1    ZINC000521399274
Cc1cc(Cl)nc(CCl)n1    ZINC000039218348
Cc1cnc(Cl)c(CCl)n1    ZINC000669385267
Cc1cnc(CCl)nc1Cl    ZINC000095094008
ClCc1cnc(CCl)cn1    ZINC000137792528
Cc1cc(Cl)nnc1CCl    ZINC000071789874
ClCc1nccnc1CCl    ZINC000100025410
O=C(OCCCl)C(F)(F)F    ZINC000016082642
ClCCc1cncnc1Cl    ZINC000238487221
FC1(F)C[C@H](CCl)C1(F)F    ZINC000002584350
FC1(F)C[C@@H](CCl)C1(F)F    ZINC000008100907
Cc1noc(CCl)c1[N+](=O)[O-]    ZINC000521399164
O[C@H](CCCl)c1cccs1    ZINC000021984503
O[C@@H](CCCl)c1cccs1    ZINC000014982908
Nc1nonc1NC(=O)CCl    ZINC000004170601
CCC1CC(CBr)C1    ZINC000085393056
C=C(C)CCCCBr    ZINC000083119922
Cc1ccc(F)c(CCl)c1F    ZINC000090496359
O=C1C=C[C@@H](COCCCl)O1    ZINC001224660853
CCCC/C=C\CBr    ZINC000051943840
BrCC1CCCCC1    ZINC000002242653
Fc1cccc(F)c1CCCl    ZINC000078522995
Cc1cc(CCl)cc(F)c1F    ZINC000263623565
Cc1c(F)c(F)ccc1CCl    ZINC000263623598
CC(C)c1nnsc1CCl    ZINC000019093203
BrCCC1CCCC1    ZINC000058641123
C=CCC(C)(C)CBr    ZINC000139984861
CC1(CBr)CCCC1    ZINC000083822253
C=CCCCCCBr    ZINC000002381580
FC(F)(CCl)c1ccccc1    ZINC000077011785
Fc1ccc(CCCl)c(F)c1    ZINC000055239317
CC(=O)[C@@H]1C[C@H](CCl)OC1=O    ZINC000034559652
CC(C)c1nnc(CCl)s1    ZINC000083119941
Cc1c(F)cc(F)cc1CCl    ZINC000225374235
Cc1cc(F)c(F)c(CCl)c1    ZINC000263624253
Cc1ccc(CCl)c(F)c1F    ZINC000116167523
Cc1cc(F)cc(F)c1CCl    ZINC000263625318
Cc1ccc(F)c(F)c1CCl    ZINC000263623450
C[C@@H](OCCCl)C(F)(F)F    ZINC000085421866
CC(=O)[C@H]1C[C@H](CCl)OC1=O    ZINC000034559653
Cc1c(F)cc(CCl)cc1F    ZINC000263624001
FC(F)c1cccc(CCl)c1    ZINC000098210138
CCNc1nc(CCl)cs1    ZINC000390822145
Cc1nc(N)sc1CCCl    ZINC000013207954
BrCCCC1CCC1    ZINC000126126442
FC(F)c1ccc(CCl)cc1    ZINC000095829386
Cc1cc(F)c(F)cc1CCl    ZINC000263623938
CCCc1nnc(CCl)s1    ZINC000084096307
CC1(C)CC(CBr)C1    ZINC000071261571
CC/C(C)=C/CCBr    ZINC000002580786
BrCCCCC1CC1    ZINC000116928811
Cc1c(F)ccc(F)c1CCl    ZINC000263623078
C[C@H](OCCCl)C(F)(F)F    ZINC000085421865
CC(=O)[C@@H]1C[C@@H](CCl)OC1=O    ZINC000034559654
CC(C)c1nsc(CCl)n1    ZINC000149362714
CCCC/C=C/CBr    ZINC000051943843
Cc1cc(F)cc(CCl)c1F    ZINC000263623833
FC(F)(F)COCCCCl    ZINC000019421768
CC(=O)[C@H]1C[C@@H](CCl)OC1=O    ZINC000034559655
CC1CC(C)(CBr)C1    ZINC000575468238
Cc1cc(F)c(CCl)c(F)c1    ZINC000307020967
COCc1nc(CCCl)no1    ZINC000253180239
C[C@@H](CCl)OCc1ncon1    ZINC001222895780
ClCc1cccc2ccccc21    ZINC000001586767
O=C(CCl)NNC(=O)C1CC1    ZINC000026478739
O=C(CCl)N1CCNC(=O)C1    ZINC000019475689
C[C@@]1(CCl)CC(=O)N1C(N)=O    ZINC000005573798
ClCc1ccc2ccccc2c1    ZINC000001600964
C[C@H](CCl)OCc1ncon1    ZINC001222895779
NC(=O)C1(NC(=O)CCl)CC1    ZINC000306621042
CO[C@@H](C)c1noc(CCl)n1    ZINC000072266615
Cc1nnc(O[C@@H](C)CCl)o1    ZINC001226456951
N#CC[C@@H](CCl)OCC(N)=O    ZINC001205850421
C[C@]1(CCl)CC(=O)N1C(N)=O    ZINC000006442085
CO[C@H](C)c1noc(CCl)n1    ZINC000072266616
C=CCNC(=O)NC(=O)CCl    ZINC000003250172
CN1CC(=O)N(CCCl)C1=O    ZINC000034959702
O=C1CNC(=O)N1CCCCl    ZINC000022177734
Cc1nnc(O[C@H](C)CCl)o1    ZINC001226456960
O=C(CCl)NC(=O)NC1CC1    ZINC000002628572
COCCc1nc(CCl)no1    ZINC000053731489
COCCc1noc(CCl)n1    ZINC000021953353
C[C@@H](CCl)OCc1nn[nH]n1    ZINC001223029477
COCCn1nnnc1CCl    ZINC000054744000
CCn1nc(C)c(CCl)c1F    ZINC000238854018
CCn1nnn(CCCl)c1=O    ZINC000033605659
C[C@H](CCl)OCc1nn[nH]n1    ZINC001223027065
CCOC(=O)/C=C/CCCCl    ZINC000002559484
O=C1CCCC[C@@H]1OCCCl    ZINC001224661419
CC#CCO[C@H](CCl)COC    ZINC001224359167
C[C@@H](CCl)COC1CC(=O)C1    ZINC001224599075
C[C@]1(C2CC2)OC[C@@H](CCl)O1    ZINC000001689250
CC(C)(C)O/C=C\C(=O)CCl    ZINC000390822525
O=C1CC(OCCCCCl)C1    ZINC001224588727
ClCCOC1CC2(COC2)C1    ZINC001224659615
O=C1CCCC[C@H]1OCCCl    ZINC001224661416
O=C1CCC(OCCCl)CC1    ZINC001224660417
C[C@]1(C2CC2)OC[C@H](CCl)O1    ZINC000001689252
ClC[C@@H]1COC2(CCCC2)O1    ZINC000004206483
CC#CCO[C@@H](CCl)COC    ZINC001224359168
C#CC(C)(C)OC[C@@H](O)CCl    ZINC000005713294
C[C@H](CCl)COC1CC(=O)C1    ZINC001224599078
O=C(CCl)OC1CCCCC1    ZINC000000161079
CCOC(=O)/C=C\CCCCl    ZINC000032098821
ClCCOC[C@H]1CCC=CO1    ZINC001224659503
C[C@@]1(C2CC2)OC[C@@H](CCl)O1    ZINC000001689249
C#CC(C)(C)OC[C@H](O)CCl    ZINC000001564506
C/C=C/C(=O)OCCCCCl    ZINC000005371608
CC(C)(C)O/C=C/C(=O)CCl    ZINC000307571621
C=C(C)C(=O)OCCCCCl    ZINC000005613178
ClC[C@H]1COC2(CCCC2)O1    ZINC000004206481
ClCCOC[C@@H]1CCC=CO1    ZINC001224659505
CC1(C)OC[C@H](/C=C/CCl)O1    ZINC000008700011
CC1(C)OC[C@H](/C=C\CCl)O1    ZINC000220910246
C[C@@]1(C2CC2)OC[C@H](CCl)O1    ZINC000001689251
O=C(CCCl)OC1CCCC1    ZINC000001566600
C=C(N)C(=O)N(C)CCCCl    ZINC001161160587
CN1CC[C@H](NC(=O)CCl)C1    ZINC000042548295
N#CC[C@@H](CCl)OCCCN    ZINC001217856042
N[C@@H]1CCCN(C(=O)CCl)C1    ZINC000253567522
O=C(CCl)N[C@H]1CCCNC1    ZINC000675059196
O=C(CCl)NC[C@H]1CCCN1    ZINC000091364279
O=C(CCl)N[C@@H]1CCCNC1    ZINC000642886330
C=C(N)C(=O)NC[C@H](C)CCl    ZINC001219632397
CN1CC[C@H]1CNC(=O)CCl    ZINC000710274205
CN1CC[C@@H](NC(=O)CCl)C1    ZINC000042548298
O=C(CCl)NC1CCNCC1    ZINC000042768624
NC1CCN(C(=O)CCl)CC1    ZINC000020160701
O=C(CCl)NC[C@@H]1CCCN1    ZINC000091364280
CN(C)C[C@@H](CCl)OCC#N    ZINC001224378467
C=C/C(=N/CCCl)NCOC    ZINC001167813784
C=CCNC(=O)NCCCCl    ZINC000244345494
NC1(C(=O)NCCCCl)CC1    ZINC001219863633
N[C@H]1CCCN(C(=O)CCl)C1    ZINC000253567521
O=C(CCl)NCCN1CCC1    ZINC000697401629
O=C(NCCCl)NCC1CC1    ZINC000238565818
C=C(N)C(=O)NC[C@@H](C)CCl    ZINC001219632403
CN1CCN(C(=O)CCl)CC1    ZINC000019735578
O=C(NCCCCl)NC1CC1    ZINC000217304126
CN(C)C[C@H](CCl)OCC#N    ZINC001224378468
CN1CC[C@@H]1CNC(=O)CCl    ZINC000710274206
CN(C)C1CN(C(=O)CCl)C1    ZINC000200090607
CC1CCC(OCCCl)CC1    ZINC000036883150
C=C[C@H](CCC)OCCCCl    ZINC001225125484
C[C@H]1CCCC[C@H]1OCCCl    ZINC000032628013
C=C[C@@H](CC)OCCCCCl    ZINC001224587926
C[C@@H](CCl)CO[C@H](C)C1CC1    ZINC000719003970
C=C[C@H](CC)OC[C@@H](C)CCl    ZINC001224599708
C=CC[C@@H](C)OC[C@@H](C)CCl    ZINC001224596100
C=CC[C@H](OCCCl)C(C)C    ZINC001224661229
C[C@@H]1CCC[C@H](OCCCl)C1    ZINC000034959731
C=CC[C@@H](C)OCCCCCl    ZINC001224587372
C[C@H]1CC[C@H](OCCCl)CC1    ZINC001224660828
C[C@H](CCl)OCC1CCCC1    ZINC001222707783
C=CC[C@@H](C)OC[C@H](C)CCl    ZINC001224596101
C[C@@H](OCCCCCl)C1CC1    ZINC000719011155
ClCCCCCCOC1CC1    ZINC000713290958
ClCCCOC1CCCCC1    ZINC000019414276
C=C[C@H](CCCC)OCCCl    ZINC001224662398
C[C@H](CCl)CO[C@@H](C)C1CC1    ZINC000719003971
C[C@H]1CCC[C@H]1OCCCCl    ZINC001225124883
ClCCOC1CCCCCC1    ZINC000040227986
C=CCC[C@@H](CC)OCCCl    ZINC001224661470
C=C[C@@H](C)OCCCCCCl    ZINC000706119726
C[C@H]1CCCC[C@@H]1OCCCl    ZINC000032628007
C=C(C)CCCO[C@H](C)CCl    ZINC001224279157
C[C@H](CCl)COC1CCCC1    ZINC000070066752
C[C@H]1CCC[C@@H]1OCCCCl    ZINC001225124888
C[C@@H](OC[C@H](C)CCl)C1CC1    ZINC000719003968
C[C@H](OCCCl)C1CCCC1    ZINC001224663411
C=C[C@@H](CCCC)OCCCl    ZINC001224662399
C=CC[C@H](CCC)OCCCl    ZINC001224659639
C[C@H]1CC[C@@H](OCCCl)CC1    ZINC001224663839
CC(C)=CCCO[C@H](C)CCl    ZINC001224714620
C=C[C@@H](CC)OC[C@H](C)CCl    ZINC001224599707
C=C[C@H](CC)OC[C@H](C)CCl    ZINC001224599710
C=CCCCCO[C@H](C)CCl    ZINC001224334874
C[C@H](OCCCCl)C1CCC1    ZINC000719675052
C=C(C)CCCO[C@@H](C)CCl    ZINC001224279158
C=C[C@@H](CC)OC[C@@H](C)CCl    ZINC001224599709
C[C@H]1CCC[C@@H](OCCCl)C1    ZINC000034959737
ClCCCCOC1CCCC1    ZINC000034141617
ClCCCCCOC1CCC1    ZINC000050520403
C[C@@H]1CC[C@@H](OCCCCl)C1    ZINC000721638110
C=C[C@H](C)OCCCCCCl    ZINC000706119727
C[C@H]1CC[C@@H](OCCCCl)C1    ZINC000721638105
C=C[C@@H](CCC)OCCCCl    ZINC001225125485
C[C@H]1CCC[C@H](OCCCl)C1    ZINC000034959733
C[C@@H]1CCCC[C@H]1OCCCl    ZINC000032628010
C=CCCCCO[C@@H](C)CCl    ZINC001224334875
C[C@@H]1CC[C@H](OCCCCl)C1    ZINC000721638102
C[C@@H]1CCCC[C@@H]1OCCCl    ZINC000032628005
C=CC[C@@H](OCCCl)C(C)C    ZINC001224661227
C[C@@H](CCl)OCC1CCCC1    ZINC001222707786
C=C[C@H](CC)OCCCCCl    ZINC001224587923
C=CCC[C@H](CC)OCCCl    ZINC001224661471
CC(C)=CCCO[C@@H](C)CCl    ZINC001224714622
C[C@@H]1CCC[C@@H](OCCCl)C1    ZINC000034959735
C[C@H]1CC[C@H](OCCCCl)C1    ZINC000721638108
C[C@@H](OCCCl)C1CCCC1    ZINC001224663407
C[C@@H](OCCCCl)C1CCC1    ZINC000719675051
C[C@@H](CCl)COC1CCCC1    ZINC000070066753
C[C@H](OCCCCCl)C1CC1    ZINC000719011157
C=CC[C@@H](CCC)OCCCl    ZINC001224659640
C[C@@H](CCl)CO[C@@H](C)C1CC1    ZINC000719003972
NCCN1CCCC[C@@H]1CCl    ZINC000090609814
NCCN1CCCC[C@H]1CCl    ZINC000090609813
CN1CCN(CCCCl)CC1    ZINC000019367508
CCN1CCN(CCCl)CC1    ZINC000019365889
C[C@H]1CC[C@@H](NCCCl)CN1    ZINC001246200750
C[C@H]1CC[C@H](NCCCl)CN1    ZINC001246200752
C[C@@H]1C[C@H](NCCCl)CCN1    ZINC001246205732
CN1CC[C@@H](NCCCCl)C1    ZINC000259149814
C[C@@H]1CC[C@H](NCCCl)CN1    ZINC001246200751
CCN1CC[C@@H](NCCCl)C1    ZINC001173351627
NCCN1CCC(CCl)CC1    ZINC001236258757
ClCCCNC1CCNCC1    ZINC001246154696
C[C@H](CCCCl)N[C@@H]1C[C@H]1N    ZINC001258248296
ClCCCN1CCCNCC1    ZINC000019798343
C[C@@H]1CC[C@@H](NCCCl)CN1    ZINC001246200749
CCN1CC[C@H](NCCCl)C1    ZINC001173351631
C[C@@H](CCCCl)N[C@@H]1C[C@H]1N    ZINC001258248297
C[C@@H](CCCCl)N1CC(N)C1    ZINC001258247640
C[C@H]1C[C@@H](NCCCl)CCN1    ZINC001246205735
CN1CCC(NCCCl)CC1    ZINC000142365033
C[C@H](CCCCl)N1CC(N)C1    ZINC001258247639
C[C@H]1C[C@H](NCCCl)CCN1    ZINC001246205733
CN1CCC[C@@H](NCCCl)C1    ZINC000258951045
CN1CCC[C@H](NCCCl)C1    ZINC000258951048
ClCCCN[C@@H]1CCCNC1    ZINC001246153390
ClCCCN[C@H]1CCCNC1    ZINC001246153416
C[C@@H]1C[C@@H](NCCCl)CCN1    ZINC001246205734
CN1CC[C@H](NCCCCl)C1    ZINC000259149816
[CH2]CCN[C@@H](C)CCCCCl    ZINC001257531196
[CH2]CCN[C@H](C)CCCCCl    ZINC001257531195
CC(C)CCC[C@@H](C)CCCl    ZINC000002046509
CC(C)CCC[C@H](C)CCCl    ZINC000001561959
CCCCCCCCCCCl    ZINC000001693271
BrCc1cscn1    ZINC000020358139
BrCc1cncs1    ZINC000076914632
BrCc1ccns1    ZINC000075629612
BrCc1nccs1    ZINC000034469395
BrCc1ccsn1    ZINC000039376436
BrCc1cnsc1    ZINC000168348428
O=S(=O)(Cl)NCCCl    ZINC000100102363
O=C(O)c1csc(CCl)n1    ZINC000140676016
O=[N+]([O-])c1cc(CCl)cs1    ZINC000036378539
Oc1ccc(CCl)nc1Cl    ZINC000071788956
C=CCNC(=O)CBr    ZINC000009877362
CC1=NO[C@@H](CBr)C1    ZINC000096529930
C[C@@H](C#N)OCCBr    ZINC000217037249
O=C(CCl)Nc1cnns1    ZINC000083340321
O=C1C[C@@H](CBr)CN1    ZINC000164839211
N#CCCOCCBr    ZINC000060216761
O=C(CBr)NC1CC1    ZINC000041718385
C[C@H](C#N)OCCBr    ZINC000217037214
CC1=NO[C@H](CBr)C1    ZINC000096529929
O=C(CBr)N1CCC1    ZINC000020446596
O=C(CCl)Nc1nncs1    ZINC000001869581
O=C1CC[C@@H](CBr)N1    ZINC000004202266
O=C1CC[C@H](CBr)N1    ZINC000004202905
O=C1C[C@H](CBr)CN1    ZINC000164839095
Nc1nc(Cl)cc(CCl)n1    ZINC000059208556
C[C@H](CCl)Oc1nccs1    ZINC001227040850
CCOc1cc(CCl)sn1    ZINC000022058580
COCc1nc(CCl)cs1    ZINC000026511167
CCOc1ncc(CCl)s1    ZINC000045205443
C[C@H](CCl)Oc1ccsn1    ZINC001227731601
C[C@@H](CCl)Oc1nccs1    ZINC001227040851
C[C@@H](CCl)Oc1ccsn1    ZINC001227731602
CN(C)c1nc(CCl)ns1    ZINC000075772048
BrCC1CCNCC1    ZINC000002511434
BrC[C@@H]1CCCCN1    ZINC000071257178
BrCCN1CCCC1    ZINC000016697074
CC(=O)CC(=O)NC(=O)CCl    ZINC000002555700
FC(F)c1cccc(CCl)n1    ZINC000098181472
BrCC[C@@H]1CCCN1    ZINC000237981856
CN1CC[C@@H](CBr)C1    ZINC000067425286
CN1CC(CCBr)C1    ZINC000098210010
N#CC[C@@H](CCl)OCC(=O)O    ZINC001225024060
COC(=O)C1=NO[C@@H](CCl)C1    ZINC000036379684
BrC[C@H]1CCCNC1    ZINC000014988450
FC(F)c1ccc(CCl)nc1    ZINC000095763679
COC(=O)[C@@H]1COC(CCl)=N1    ZINC000225009914
BrCC[C@H]1CCCN1    ZINC000237982950
BrC[C@H]1CCCCN1    ZINC000071257179
BrC[C@@H]1CCCNC1    ZINC000014988447
COC(=O)[C@H]1COC(CCl)=N1    ZINC000225009945
CN1CC[C@H](CBr)C1    ZINC000067425285
CN1CCC[C@H]1CBr    ZINC000066323477
CN1CCC[C@@H]1CBr    ZINC000066323476
COC(=O)C1=NO[C@H](CCl)C1    ZINC000036379681
ClCc1cc2ccccc2cn1    ZINC000039321580
ClCc1ccc2cnccc2c1    ZINC000147529295
ClCc1ccc2ccccc2n1    ZINC000011535828
C[C@@H](CCl)Oc1n[nH]c(O)n1    ZINC001231304238
ClCc1nccc2ccccc21    ZINC000039426345
ClCc1cnc2ccccc2c1    ZINC000034540632
ClCc1ccnc2ccccc12    ZINC000039213205
ClCc1ccc2ncccc2c1    ZINC000014001307
ClCc1cccc2cnccc21    ZINC000072206980
ClCc1cccc2ccncc21    ZINC000300772106
ClCc1cccc2cccnc21    ZINC000039426343
ClCc1cccc2ncccc12    ZINC000034342593
C[C@H](CCl)Oc1n[nH]c(O)n1    ZINC001231304236
ClCc1ccc2cccnc2c1    ZINC000034239896
O=C(CCl)O[C@@H]1CCCNC1    ZINC000042768556
C[C@@H]1CN(C(=O)CCl)CCO1    ZINC000012505084
CO[C@@H]1CCN(C(=O)CCl)C1    ZINC000079391995
O=C(O)CN1CC[C@H](CCl)C1    ZINC000079390310
O=C(CCl)NC[C@@H]1CCOC1    ZINC000037654117
CC(C)(C)C(=O)NC(=O)CCl    ZINC000003319669
O=C(CCl)N1CCCOCC1    ZINC000059819828
O=C(CCl)NC1CCOCC1    ZINC000036319588
O=C(O)CN1CCC[C@H]1CCl    ZINC000079390306
COC[C@@H](CCl)OCCC#N    ZINC001205610123
CCC1(O)CN(C(=O)CCl)C1    ZINC000227259424
O=C(CCl)NC[C@@H]1CCCO1    ZINC000003883511
O=C(CCl)N1CCC[C@H](O)C1    ZINC000036134090
O=C(CCl)OC1CCNCC1    ZINC000042768559
COC[C@H](CCl)OCCC#N    ZINC001205610124
C=CCOCCNC(=O)CCl    ZINC000378943599
C[C@H](O)CO[C@H](CCl)CC#N    ZINC001205779524
CC(C)C(=O)CNC(=O)CCl    ZINC000669371533
O=C(CCCl)N1CCOCC1    ZINC000005376118
O=C(NCCCCl)[C@@H]1CCO1    ZINC001181588065
O=C(CCl)NC[C@@H](O)C1CC1    ZINC000070886830
O=C(O)CN1CCC[C@@H]1CCl    ZINC000079390305
O=C(CCl)NC[C@H]1CCCO1    ZINC000003883510
CC(=O)C(=O)NC[C@@H](C)CCl    ZINC001142699495
CO[C@H]1CCN(C(=O)CCl)C1    ZINC000079391999
CC(=O)N1CCO[C@@H](CCl)C1    ZINC000088096172
O=C(CCl)NC[C@H]1CCOC1    ZINC000037654118
C[C@H]1CN(C(=O)CCl)CCO1    ZINC000012505085
O=C(CCl)N[C@H]1C[C@H](CO)C1    ZINC001333535978
O=C(CCl)N1CCC[C@@H](O)C1    ZINC000036134092
CC(=O)N1CC(OCCCl)C1    ZINC001224662807
O=C(CCl)NCC1(O)CCC1    ZINC000135282436
C[C@@H](O)CO[C@H](CCl)CC#N    ZINC001205779534
O=C(CCl)O[C@H]1CCCNC1    ZINC000042768552
O=C(NCCCCl)C1(O)CC1    ZINC001181532315
O=C(CCl)OC[C@@H]1CCNC1    ZINC000042768604
O=C(CCl)N1CCC(O)CC1    ZINC000022162729
CCC(=O)C(=O)NCCCCl    ZINC001143969167
CC(=O)C(=O)N(C)CCCCl    ZINC001142699365
COCC1(NC(=O)CCl)CC1    ZINC000307683373
O=C(CCl)N[C@H]1C[C@@H](CO)C1    ZINC000707626166
CC(=O)C(=O)NC[C@H](C)CCl    ZINC001142699494
O=C(NCCCCl)[C@H]1CCO1    ZINC001181588067
O=C(NCCCCl)C1COC1    ZINC001181007833
CN(C(=O)CCl)C1CC(O)C1    ZINC001118493618
CO[C@@]1(C)C[C@H]1NC(=O)CCl    ZINC000575478356
CC(=O)N1CCO[C@H](CCl)C1    ZINC000088096171
O=C(CCl)NC1(CCO)CC1    ZINC001327497923
O=C(CCl)OC[C@H]1CCNC1    ZINC000042768609
O=C(O)CN1CC[C@@H](CCl)C1    ZINC000079390309
C=CCOC(=O)NCCCCl    ZINC000090500927
COCCO[C@H](CCl)CC#N    ZINC001204970876
O=C(CCl)NOC1CCCC1    ZINC000136960757
O=C(CCl)NCC1(CO)CC1    ZINC000082276869
O=C(CCl)NOCCC1CC1    ZINC001329861663
O=C(CCl)NC[C@H](O)C1CC1    ZINC000070886833
O=C(CCl)NC[C@H]1C[C@H](O)C1    ZINC000720893646
CCCN(CCC)C(=O)CCl    ZINC000001591772
ClCCCO[C@H]1CCCNC1    ZINC001217860647
CCN1CC[C@H](OCCCl)C1    ZINC001224659972
OCCN1CCC(CCl)CC1    ZINC001236258295
C=CCO[C@H](CCl)CN(C)C    ZINC001205032081
ClCCCCN1CCOCC1    ZINC000034467278
CN(C)C[C@@H](CCl)OC1CC1    ZINC001205463238
CCCCNC(=O)CCCCl    ZINC000006042646
C=CCC[C@H](O)CNCCCl    ZINC001252615810
CCC(CC)CNC(=O)CCl    ZINC000001672995
C[C@@H](CCCCl)N1CC(O)C1    ZINC001258260849
C[C@H](CCl)COC1CN(C)C1    ZINC001224596067
C=CCC[C@@H](O)CNCCCl    ZINC001252615809
C[C@@H](CCl)CO[C@H]1CCNC1    ZINC001217822913
CCC[C@@H](C)N(C)C(=O)CCl    ZINC000037505015
C[C@H](CCCCl)N1CC(O)C1    ZINC001258260848
C=C[C@H](O)CN(C)CCCCl    ZINC001253586753
CC(C)(C)NC(=O)CCCCl    ZINC000005901092
OC[C@H]1CCCCN1CCCl    ZINC000042432474
OC[C@@H]1CCCN(CCCl)C1    ZINC000228953490
OC[C@@H]1CCCCN1CCCl    ZINC000042432473
CC[C@@H](C)[C@@H](C)NC(=O)CCl    ZINC000042557763
CC[C@H](C)[C@H](C)NC(=O)CCl    ZINC000042557771
COC1CCN(CCCl)CC1    ZINC000040990845
CC[C@@H](C)CN(C)C(=O)CCl    ZINC000037173102
C[C@@H](CCCCl)N1CCCO1    ZINC001258260463
CN(C)C[C@H](CCl)OC1CC1    ZINC001205463239
CC(C)CCN(C)C(=O)CCl    ZINC000037501639
ClCCCCO[C@H]1CCNC1    ZINC001217822967
C=C[C@](C)(O)CNCCCCl    ZINC001252573040
O[C@@H]1CCN(CCCCCl)C1    ZINC000061711416
CC(C)(C)CCNC(=O)CCl    ZINC000062146618
CC[C@@H](C)[C@H](C)NC(=O)CCl    ZINC000042557768
CC(C)N1CC(OCCCl)C1    ZINC001224659766
C=C[C@@H](O)CNCCCCCl    ZINC001253608101
CCC[C@H](C)N(C)C(=O)CCl    ZINC000037505016
C[C@@H](CCCCl)NC1COC1    ZINC001258242563
ClCCCNC1CCOCC1    ZINC000259097394
ClCCCO[C@@H]1CCCNC1    ZINC001217860644
CC[C@H](C)CN(C)C(=O)CCl    ZINC000037173103
CC(C)CC(=O)NCCCCl    ZINC000005497501
CN(CC(C)(C)C)C(=O)CCl    ZINC000045085264
C[C@@H](CCl)COC1CN(C)C1    ZINC001224596069
C=C[C@H](O)CNCCCCCl    ZINC001253608102
CCCC(C)(C)NC(=O)CCl    ZINC000135280097
C[C@H](CCl)CO[C@H]1CCNC1    ZINC001217822905
CC(=O)CN[C@@H](C)CCCCl    ZINC001258245811
O[C@@H](CCl)CNC1CCCC1    ZINC001257345363
C[C@H](CCCCl)N1CCCO1    ZINC001258260462
CCN1CC[C@@H](OCCCl)C1    ZINC001224659969
O[C@H](CCl)CNC1CCCC1    ZINC001257345362
CN1CCC(OCCCl)CC1    ZINC000132396570
CC(C)[C@@H](C)N(C)C(=O)CCl    ZINC000037504695
CN1CCC[C@@H](OCCCl)C1    ZINC001224659373
OCCN1CCCC[C@H]1CCl    ZINC001236411864
CCN(CC)C(=O)CCCCl    ZINC000003319114
O[C@@H]1CCCN(CCCCl)C1    ZINC000042470244
C[C@@H]1C[C@H](NCCCl)CCO1    ZINC001168076946
CN1CCC[C@H](OCCCl)C1    ZINC001224659374
O[C@H]1CCCCN1CCCCl    ZINC000199543138
CC1(C)C[C@@H](NCCCl)CO1    ZINC001172272182
CC(C)CCCNC(=O)CCl    ZINC000037993133
C=CCO[C@@H](CCl)CN(C)C    ZINC001205032082
CC(C)C[C@H](C)NC(=O)CCl    ZINC000037264961
CCN1CC(OCCCCl)C1    ZINC001225124442
CN1CC(OCCCCCl)C1    ZINC001224585908
CN1CC[C@@H](OCCCCl)C1    ZINC001225124421
OCCN1CCCC[C@@H]1CCl    ZINC001236411828
ClCCCN[C@@H]1CCCOC1    ZINC001254362908
CC1(C)C[C@H](NCCCl)CO1    ZINC001172272186
C=C[C@@](C)(O)CNCCCCl    ZINC001252573033
C[C@H]1C[C@@H](NCCCl)CCO1    ZINC001168076949
CC(=O)CN[C@H](C)CCCCl    ZINC001258245810
OC[C@H]1CCCN(CCCl)C1    ZINC000228953498
C[C@H](CCCCl)NC1COC1    ZINC001258242562
CC(C)(C)C(=O)NCCCCl    ZINC000019783086
CCCCCCNC(=O)CCl    ZINC000001672986
C[C@H]1COCCN1CCCCl    ZINC000048650739
C=C[C@H](O)CNC[C@@H](C)CCl    ZINC001253600205
CC[C@H](C)[C@@H](C)NC(=O)CCl    ZINC000042557765
C=C[C@@H](O)CNC[C@H](C)CCl    ZINC001253600202
CCN(CC(C)C)C(=O)CCl    ZINC000037023912
O[C@H]1CCN(CCCCCl)C1    ZINC000061711417
CC(C)C(C)(C)NC(=O)CCl    ZINC000202613186
CCC[C@@H](CC)NC(=O)CCl    ZINC000050402930
CCCN(C(=O)CCl)C(C)C    ZINC000037095962
C=C[C@H](O)CNC[C@H](C)CCl    ZINC001253600204
CC(C)N(C(=O)CCl)C(C)C    ZINC000001666733
CCC[C@H](CC)NC(=O)CCl    ZINC000050402932
CC(C)[C@H](C)N(C)C(=O)CCl    ZINC000037504696
C[C@@H]1C[C@@H](NCCCl)CCO1    ZINC001168076948
C=C[C@@H](O)CN(C)CCCCl    ZINC001253586752
ClCCCN[C@H]1CCCOC1    ZINC001254362909
CN1CC[C@H](OCCCCl)C1    ZINC001225124422
C[C@H]1C[C@H](NCCCl)CCO1    ZINC001168076947
O[C@@H]1CCCCN1CCCCl    ZINC000199543115
CC(C)C[C@@H](C)NC(=O)CCl    ZINC000037264960
OC1CCN(CCCCl)CC1    ZINC000039274701
OCC1CCN(CCCl)CC1    ZINC000040990352
ClCCN[C@@H]1CCCOCC1    ZINC001170776407
CCCCN(CC)C(=O)CCl    ZINC000019516465
C=C[C@@H](O)CNC[C@@H](C)CCl    ZINC001253600203
O[C@H]1CCCN(CCCCl)C1    ZINC000042470242
CC(C)CNC(=O)CCCCl    ZINC000005907852
ClCCN[C@H]1CCCOCC1    ZINC001170776409
CN(C)CCCNC(=N)CCl    ZINC000001731871
CCN(C)[C@@H](C)CCCCCl    ZINC001257536020
CCC[C@H](C)NC[C@H](C)CCl    ZINC000233338305
CC(C)N[C@H](C)CCCCCl    ZINC000398563099
CCCN(C)[C@H](C)CCCCl    ZINC001258259640
CC(C)NC[C@@H](C)CCCCl    ZINC000001646211
CCC[C@@H](C)NC[C@@H](C)CCl    ZINC000233281006
CCC[C@@H](C)NCCCCCl    ZINC000233279859
CCCCCN(C)CCCCl    ZINC000040990809
CC(C)CC[C@@H](C)NCCCl    ZINC001256354831
CCCCCCNCCCCl    ZINC000005418445
CCC[C@H](C)N(C)CCCCl    ZINC000048650754
CC[C@@H](C)NCCCCCCl    ZINC000001687477
CC[C@H](CC(C)C)NCCCl    ZINC001172388024
CCC[C@@H](CC)NCCCCl    ZINC001257245073
CCN(CC)CCCCCCl    ZINC000039255146
CC[C@@H](CC(C)C)NCCCl    ZINC001172388025
CCCC[C@@H](CC)NCCCl    ZINC001257411029
CCCCN[C@H](C)CCCCl    ZINC000087361494
CC(C)CN[C@H](C)CCCCl    ZINC000087361496
CC(C)CNCCCCCCl    ZINC000001685554
CCC(CC)NC[C@H](C)CCl    ZINC000087174247
CC(C)CCN(C)CCCCl    ZINC000048923577
CC(C)N[C@@H](C)CCCCCl    ZINC000398563101
CCC[C@@H](C)NC[C@H](C)CCl    ZINC000233281755
CC(C)N(C)[C@H](C)CCCCl    ZINC001258258783
CC[C@H](C)N[C@H](C)CCCCl    ZINC000087361394
CC(C)CN[C@@H](C)CCCCl    ZINC000087361495
C[C@@H](CCCCl)NC(C)(C)C    ZINC001258242524
CCCC[C@@H](C)NCCCCl    ZINC001255309674
CC(C)NC[C@H](C)CCCCl    ZINC000005962947
C[C@H](CCCCl)NC(C)(C)C    ZINC001258242521
CC[C@H](C)NCCCCCCl    ZINC000006412295
CCCN[C@H](C)CCCCCl    ZINC000398574876
CCCN[C@@H](C)CCCCCl    ZINC000398574877
CCCCC[C@@H](C)NCCCl    ZINC000058850303
CC[C@@H](C)N[C@@H](C)CCCCl    ZINC000087361391
CC(C)CC[C@H](C)NCCCl    ZINC001256354832
CCC[C@H](C)NCCCCCl    ZINC000233336785
CC[C@H](C)N[C@@H](C)CCCCl    ZINC000087361392
CCCCC[C@H](C)NCCCl    ZINC000058850306
CCCC(CCC)NCCCl    ZINC001257329967
CCCCNCCCCCCl    ZINC000001685553
CCC[C@H](C)NC[C@@H](C)CCl    ZINC000233337595
CCN(CC)[C@@H](C)CCCCl    ZINC001258258903
CC[C@H](C)CN(C)CCCCl    ZINC000040990782
CN(CCCCl)CC(C)(C)C    ZINC000045086432
CCC(CC)N(C)CCCCl    ZINC000042372932
CCC[C@H](CC)NCCCCl    ZINC001257245074
CCCN(C)[C@@H](C)CCCCl    ZINC001258259641
CC(C)N(C)[C@@H](C)CCCCl    ZINC001258258784
CCCC[C@H](C)NCCCCl    ZINC001255309675
CCCC[C@H](CC)NCCCl    ZINC001257411032
CCCCN[C@@H](C)CCCCl    ZINC000087361493
CCN(C)[C@H](C)CCCCCl    ZINC001257536019
CCC[C@@H](C)N(C)CCCCl    ZINC000048650752
CCC(CC)NC[C@@H](C)CCl    ZINC000087174244
CC[C@@H](C)N[C@H](C)CCCCl    ZINC000087361393
CCN(CC)[C@H](C)CCCCl    ZINC001258258902
CC[C@@H](C)CN(C)CCCCl    ZINC000040990779
CCC(CC)NCCCCCl    ZINC000232867036
ClCC(Cl)=C(Cl)Cl    ZINC000002023410
O=C(Cl)[C@](F)(Cl)CCl    ZINC000034087319
BrCc1cnns1    ZINC000083592791
BrCc1cnsn1    ZINC000039616409
O=C(Cl)[C@@](F)(Cl)CCl    ZINC000034087320
CC(=O)O/C=C\CBr    ZINC000139516565
C/C(=C\C(=O)O)CBr    ZINC000004831024
O=C1CC[C@H](CBr)O1    ZINC000034068978
O=C(CCl)c1ccc(Cl)o1    ZINC000227551689
C=CC(=O)OCCBr    ZINC000001561510
COC(=O)/C=C/CBr    ZINC000001708353
O=C(O)C1(CBr)CC1    ZINC000144379073
CC(=O)O/C=C/CBr    ZINC000034583060
COC(=O)/C=C\CBr    ZINC000031484299
O=C1CC[C@@H](CBr)O1    ZINC000038292756
C=CCOC(=O)CBr    ZINC000032165529
C=C(CBr)C(=O)OC    ZINC000002539421
Oc1cc(Cl)nc(CCl)n1    ZINC000064033899
NC1=NC[C@@H](CBr)O1    ZINC000013588691
NC1=NC[C@H](CBr)O1    ZINC000013588692
O=c1[nH]cnc(CCl)c1Cl    ZINC000090500490
N=CNC(=O)CCBr    ZINC001142731980
FC12CC(CBr)(C1)C2    ZINC000616569038
Fc1ccc(CCl)cc1Cl    ZINC000002509678
Fc1cccc(Cl)c1CCl    ZINC000000157477
Fc1cc(Cl)cc(CCl)c1    ZINC000085483134
Fc1cc(CCl)ccc1Cl    ZINC000002559529
FC(F)(F)SCCCCl    ZINC000095918012
Fc1ccc(CCl)c(Cl)c1    ZINC000000157474
Fc1cc(Cl)ccc1CCl    ZINC000002530004
Fc1cccc(CCl)c1Cl    ZINC000083119826
Fc1c(Cl)cccc1CCl    ZINC000075925852
ClCCCOc1cnns1    ZINC000003051245
CCOc1nnc(CCl)s1    ZINC000036379832
CC1(C)C[C@H](CBr)O1    ZINC000095630823
BrCCCOC1CC1    ZINC000146792087
CC(=O)[C@@H](C)CCBr    ZINC000034085928
NC1=NC(=O)[C@H](CCCl)S1    ZINC000038700846
O[C@@H](CBr)C1CCC1    ZINC000238722841
O=CCCCCCBr    ZINC000075568941
OC1(CCBr)CCC1    ZINC000306339067
COC/C(C)=C\CBr    ZINC000307821517
BrC[C@H]1CCCOC1    ZINC000057653236
C=C[C@H](C)OCCBr    ZINC000238460616
O=C(O)[C@@]1(CCl)CCC(=O)O1    ZINC000001565664
CC(C)CC(=O)CBr    ZINC000038220612
CC(C)(C)C(=O)CBr    ZINC000000159460
C[C@H]1OCC[C@@H]1CBr    ZINC000086758882
BrCCOC1CCC1    ZINC000050520401
C[C@@](O)(CBr)C1CC1    ZINC000238463805
COc1nnc(CCCl)s1    ZINC000096300579
CC1(C)C[C@@H](CBr)O1    ZINC000095630824
C[C@@]1(CBr)CCOC1    ZINC000085052861
C[C@@H]1OCC[C@H]1CBr    ZINC000086758879
CC(=O)[C@H](C)CCBr    ZINC000034085930
BrCC1CCOCC1    ZINC000002510758
O=C(CCl)NC1=NCCS1    ZINC000004736560
BrCC[C@H]1CCOC1    ZINC000049584883
BrCC[C@@H]1CCOC1    ZINC000049584882
CSCc1noc(CCl)n1    ZINC000019090818
BrC[C@@H]1CCCCO1    ZINC000002539300
COC/C(C)=C/CBr    ZINC000238326085
BrCCOCC1CC1    ZINC000019870780
C[C@]1(CBr)CCOC1    ZINC000085052860
BrCCCC[C@H]1CO1    ZINC000039278666
COC1CC(CBr)C1    ZINC000234637386
BrCC[C@@H]1CCCO1    ZINC000083524193
O[C@H](CBr)C1CCC1    ZINC000238692434
NC1=NC(=O)[C@@H](CCCl)S1    ZINC000038700844
BrCCCC[C@@H]1CO1    ZINC000039278667
CCC1(CBr)COC1    ZINC000038301693
CC(=O)CCCCBr    ZINC000002023803
C[C@H]1OCC[C@H]1CBr    ZINC000086758878
COCC1(CBr)CC1    ZINC000083174817
BrC[C@@H]1CCCOC1    ZINC000057653238
C[C@](O)(CBr)C1CC1    ZINC000238441839
C=C[C@@H](C)OCCBr    ZINC000238409871
CCC(=O)CCCBr    ZINC000036448237
C[C@@H]1OCC[C@@H]1CBr    ZINC000086758884
BrC[C@H]1CCCCO1    ZINC000004529153
BrCC[C@H]1CCCO1    ZINC000083524192
O=C(O)[C@]1(CCl)CCC(=O)O1    ZINC000005432849
CCn1cc(Cl)c(CCl)n1    ZINC000095098471
CCn1ncc(Cl)c1CCl    ZINC000256049943
Cc1nn(C)c(Cl)c1CCl    ZINC000012505283
ClC[C@H](Cl)Cn1ccnc1    ZINC000003091262
N=C(N)CCCCBr    ZINC000002547090
ClC[C@@H](Cl)Cn1ccnc1    ZINC000003091261
O=C(C#Cc1ccccc1)CCl    ZINC000034599380
FC[C@@H](CCl)Oc1ncc[nH]1    ZINC001228302961
FC[C@@H](CCl)Oc1cn[nH]c1    ZINC001228324515
ClCc1ccc2nccnc2c1    ZINC000034268682
S=C(NCCCl)NC1CC1    ZINC000243421090
FC[C@@H](CCl)Oc1cc[nH]n1    ZINC001226430273
FC[C@H](CCl)Oc1cc[nH]n1    ZINC001226430277
FC[C@H](CCl)Oc1ncc[nH]1    ZINC001228302962
C=CCNC(=S)NCCCl    ZINC000240647068
ClCc1ccc2ncccc2n1    ZINC000040434503
ClCc1cnc2ccccc2n1    ZINC000034140440
ClCc1ncc2ccccc2n1    ZINC000034266831
FC[C@H](CCl)Oc1cn[nH]c1    ZINC001228324516
CCC(C)(C)CCBr    ZINC000002392156
CC(C)C[C@H](C)CBr    ZINC000060054129
COC(=O)CC(=O)CCCCl    ZINC000035822599
ClC[C@@H]1CO[C@@]2(CCCO2)O1    ZINC000005175407
CC(C)OC(=O)CC(=O)CCl    ZINC000002169252
C[C@H](CBr)C(C)(C)C    ZINC000083822337
CC(C)C(C)(C)CBr    ZINC000083822251
CC(C)(C)CCCBr    ZINC000002392158
CC(C)CCCCBr    ZINC000002579242
C=C(C)C(=O)OC[C@@H](O)CCl    ZINC000004977079
CC(=O)CCC(=O)OCCCl    ZINC000001672401
OCC#CCOC[C@@H](O)CCl    ZINC000001760959
O=C1CC[C@@H](COCCCl)O1    ZINC001224659411
O=C1OCC[C@H]1OCCCCl    ZINC001225124086
C[C@@H](CBr)C(C)(C)C    ZINC000083822335
O=C1OCC[C@@H]1OCCCCl    ZINC001225124085
CCCC[C@@H](C)CBr    ZINC000078675549
O=C(O)[C@@]1(CCCl)CCOC1    ZINC000306693438
O=C(CCl)OC[C@H]1CCCO1    ZINC000005426147
C=C(C)C(=O)OC[C@H](O)CCl    ZINC000002389967
O=C1OCCC[C@@H]1OCCCl    ZINC001224659713
O=C(CCl)OC[C@@H]1CCCO1    ZINC000004802321
C=C[C@H](OCCCl)C(=O)OC    ZINC001224661420
CC12COC(CCl)(OC1)OC2    ZINC000033824606
C=CCOC[C@@H](CCl)OC=O    ZINC000002046271
C=C[C@@H](OCCCl)C(=O)OC    ZINC001224661422
CCCC[C@H](C)CBr    ZINC000002392177
CC(C)C[C@@H](C)CBr    ZINC000060054127
C=CCOC[C@H](CCl)OC=O    ZINC000001583973
O=C1C[C@H](OCCCCl)CO1    ZINC001225124453
ClC[C@@H]1CO[C@]2(CCCO2)O1    ZINC000005175406
O=C1OCCC[C@H]1OCCCl    ZINC001224659714
O=C(O)[C@]1(CCCl)CCOC1    ZINC000306693437
ClC[C@H]1CO[C@@]2(CCCO2)O1    ZINC000005175405
CCCCCCCBr    ZINC000059177036
ClC[C@H]1CO[C@]2(CCCO2)O1    ZINC000005175404
OCC#CCOC[C@H](O)CCl    ZINC000005500650
CCOC(=O)CCC(=O)CCl    ZINC000038338652
NC(=O)CCCNC(=O)CCl    ZINC000037659415
CCCNC(=O)NC(=O)CCl    ZINC000003331288
CCCC(=O)NNC(=O)CCl    ZINC000066054490
CNC(=O)CCNC(=O)CCl    ZINC000044995204
CNC(=O)CN(C)C(=O)CCl    ZINC000037249863
CCNC(=O)CNC(=O)CCl    ZINC000008231192
C[C@@H](CCl)CNC(=O)C(N)=O    ZINC001142934595
C[C@H](CCl)CNC(=O)C(N)=O    ZINC001142934596
CN(C)C(=O)CNC(=O)CCl    ZINC000008390409
CNC(=O)NC(=O)CCCCl    ZINC000039947533
CC(C)C(=O)NNC(=O)CCl    ZINC000026478747
CC(C)NC(=O)NC(=O)CCl    ZINC000001665219
CC(=O)NCCNC(=O)CCl    ZINC000012504862
CNC(=O)[C@@H](C)NC(=O)CCl    ZINC000042571628
CN(CCCCl)C(=O)C(N)=O    ZINC001142932590
ClCC1=CCCc2ccccc21    ZINC000095863023
ClCCSC1CCCCC1    ZINC000002390018
CNC(=O)N(C)/N=N\CCCl    ZINC000100838256
CNC(=O)N(C)/N=N/CCCl    ZINC000017174968
CCOC(=O)CCCCCCl    ZINC000002023956
C[C@@H](CCl)COC1CC(O)C1    ZINC001217848137
OC1CCC(OCCCl)CC1    ZINC001217901415
COC(=O)C(C)(C)CCCCl    ZINC000034186747
C=CCCO[C@H](CCl)COC    ZINC001224341921
C[C@H]1CC[C@@H](COCCCl)O1    ZINC001224659083
C[C@@H]1O[C@@H](CCl)OCC1(C)C    ZINC000004777824
CC(=O)[C@H](C)OC[C@@H](C)CCl    ZINC001224600253
CC(=O)[C@H](C)OCCCCCl    ZINC001224589005
ClCCCO[C@H]1CCCOC1    ZINC000163345787
C[C@@H](CCl)CO[C@H]1C[C@H](O)C1    ZINC001217897461
C=CCCO[C@@H](CCl)COC    ZINC001224341922
C[C@H]1COCC[C@@H]1OCCCl    ZINC001224661155
C[C@@H](CCl)OC[C@@H]1CCOC1    ZINC001224479469
C[C@@H](CCl)CO[C@H]1C[C@@H](O)C1    ZINC001217918122
C[C@H](CCl)OCC1(C)COC1    ZINC001224467454
C[C@@H]1O[C@H](CCl)OCC1(C)C    ZINC000001667395
ClCCCCOC[C@@H]1CCO1    ZINC001224587358
COC[C@@H](CCl)OCC1CC1    ZINC001205539976
C[C@H](CCl)OC[C@H]1CCOC1    ZINC001224479470
COC[C@H](CCl)OCC1CC1    ZINC001205539985
C=C(C)CO[C@H](CCl)COC    ZINC001206744632
CC(=O)O[C@H](C)CCCCCl    ZINC000002506784
COC(=O)CCCCCCCl    ZINC000032175550
ClCCCCCOC1COC1    ZINC001225175436
C[C@H](CCl)CO[C@H]1C[C@H](O)C1    ZINC001217897459
C[C@H](CCl)CO[C@@H]1CCOC1    ZINC000070067068
ClCCCOC[C@H]1CCCO1    ZINC000019415196
CCC(=O)[C@H](CC)OCCCl    ZINC001224662313
C[C@H](CCl)COC1CC(O)C1    ZINC001217848124
C[C@@H](CCl)OC[C@H]1CCOC1    ZINC001224479472
O[C@H]1C[C@H](OCCCCCl)C1    ZINC001217898454
ClCCCO[C@H]1CCCCO1    ZINC000001724280
OC1CC(OCCCCCl)C1    ZINC001217851381
CCC[C@]1(C)OC[C@@H](CCl)O1    ZINC000001676110
C[C@H]1C[C@@H](OCCCl)CCO1    ZINC001224661461
C[C@@H]1COCC[C@@H]1OCCCl    ZINC001224661153
CCC[C@@]1(C)OC[C@H](CCl)O1    ZINC000001676111
CCC(=O)[C@@H](CC)OCCCl    ZINC001224662311
O[C@H]1C[C@@H](COCCCCl)C1    ZINC001217922929
C[C@H](CCl)OC[C@H]1CCCO1    ZINC001205985575
C/C=C/CO[C@@H](CCl)COC    ZINC001205043164
C[C@H](CCl)CO[C@H]1C[C@@H](O)C1    ZINC001217918123
C[C@H]1C[C@H](OCCCl)CCO1    ZINC001224661456
C[C@H](CCl)OC[C@@H]1CCOC1    ZINC001224479467
CCC[C@]1(C)OC[C@H](CCl)O1    ZINC000001676112
C[C@@H](CCl)CO[C@@H]1CCOC1    ZINC000070067069
C[C@H](CCl)COC[C@H]1CCO1    ZINC001224596594
ClCCCOC1CCOCC1    ZINC000040992861
C[C@@H]1COCC[C@H]1OCCCl    ZINC001224661149
CCCCCC(=O)OCCCl    ZINC000016637828
CCC(CC)C(=O)OCCCl    ZINC000001570866
CC(=O)[C@@H](C)OC[C@@H](C)CCl    ZINC001224600251
CC(C)(C)OC(=O)CCCCl    ZINC000008699940
C[C@H]1COCC[C@H]1OCCCl    ZINC001224661151
CCCCCCOC(=O)CCl    ZINC000001595725
C/C=C/CO[C@H](CCl)COC    ZINC001205043163
CCC[C@@]1(C)OC[C@@H](CCl)O1    ZINC000001676109
C[C@@H](CCl)COC[C@H]1CCO1    ZINC001224596595
C[C@@H](CCl)OC[C@H]1CCCO1    ZINC001205985576
O[C@H]1C[C@@H](OCCCCCl)C1    ZINC001217918952
C[C@H](CCl)OC[C@@H]1CCCO1    ZINC001205985577
C[C@H]1O[C@H](CCl)OCC1(C)C    ZINC000001667396
C[C@@H](CCl)OC[C@@H]1CCCO1    ZINC001205985578
C[C@H](CCl)COC[C@@H]1CCO1    ZINC001224596596
C[C@H]1COC[C@@H]1OCCCCl    ZINC000703524490
CCOC(=O)C(C)(C)CCCl    ZINC000034479597
ClCCCCOC[C@H]1CCO1    ZINC001224587357
CC(=O)[C@@H](C)OC[C@H](C)CCl    ZINC001224600250
C[C@@H](CCl)COC[C@@H]1CCO1    ZINC001224596597
ClCCOC[C@H]1CCCCO1    ZINC000036883160
CCCC(=O)OCCCCCl    ZINC000005417411
ClCCCCO[C@@H]1CCOC1    ZINC000082453595
ClCCCO[C@@H]1CCCCO1    ZINC000002036378
C=C(C)CO[C@@H](CCl)COC    ZINC001206744636
C[C@@H]1C[C@@H](OCCCl)CCO1    ZINC001224661459
C[C@H]1O[C@@H](CCl)OCC1(C)C    ZINC000004777823
O[C@H]1C[C@H](COCCCCl)C1    ZINC001217922666
CC(=O)[C@H](C)OC[C@H](C)CCl    ZINC001224600252
ClCCCO[C@@H]1CCCOC1    ZINC000163345911
ClCCCOC[C@@H]1CCCO1    ZINC000019415194
C[C@H]1OCC[C@H]1COCCCl    ZINC001224659287
C[C@@H](CCl)OCC1(C)COC1    ZINC001224467455
C[C@@H]1C[C@H](OCCCl)CCO1    ZINC001224661452
CC(=O)[C@@H](C)OCCCCCl    ZINC001224589004
ClCCOC[C@@H]1CCCCO1    ZINC000036883159
C[C@H](CCCCl)NCC(N)=O    ZINC001258240741
C[C@@H](N)C(=O)N(C)CCCCl    ZINC001161160619
CCCNC(=O)NCCCCl    ZINC000243101922
CNCCC(=O)NCCCCl    ZINC001219863599
CCNC(=O)N(C)CCCCl    ZINC000711649675
C[C@H](CNC(=O)CCl)N(C)C    ZINC000038089041
CC(C)(C)NC(=O)NCCCl    ZINC000001623540
C[C@@H](N)C(=O)NC[C@@H](C)CCl    ZINC001219630544
CN(C)CC(=O)NCCCCl    ZINC000575424328
C[C@@H](CCCCl)NCC(N)=O    ZINC001258240740
CN[C@@H](C)C(=O)NCCCCl    ZINC000575421982
C[C@@H](CNC(=O)CCl)N(C)C    ZINC000038089040
NN1CCC(OCCCl)CC1    ZINC001224661557
CCCCNC(=O)NCCCl    ZINC000040413401
CCNC(=O)NC[C@@H](C)CCl    ZINC001202549786
CCNC(=O)NCCCCCl    ZINC001202557648
CN(C)CCCNC(=O)CCl    ZINC000005677745
C[C@@H](CN)C(=O)NCCCCl    ZINC001219863440
CN(C)CCN(C)C(=O)CCl    ZINC000041200639
CN[C@H](C)C(=O)NCCCCl    ZINC000575421983
C[C@@H](N)C(=O)NC[C@H](C)CCl    ZINC001219630545
CC(C)NC(=O)NCCCCl    ZINC000217312799
CCNC(=O)NC[C@H](C)CCl    ZINC001202549792
NNC(=O)CCCCCCCl    ZINC001772491153
CCCC[C@H](C)OCCCCl    ZINC001225124463
CC(C)CC[C@@H](C)OCCCl    ZINC001224660710
CC(C)CC[C@H](C)OCCCl    ZINC001224660712
CCC[C@H](C)OCCCCCl    ZINC000230439519
CC(C)[C@H](C)OC[C@H](C)CCl    ZINC000087469134
CCC(CC)OC[C@H](C)CCl    ZINC000388064561
CC[C@H](OCCCCl)C(C)C    ZINC001225127438
CCC[C@@H](C)OCCCCCl    ZINC000230439475
CC[C@H](C)[C@H](C)OCCCCl    ZINC001225125521
CC(C)OCCCCCCCl    ZINC000051019115
CCC[C@@H](OCCCl)C(C)C    ZINC001224659589
CCC(CC)OC[C@@H](C)CCl    ZINC000388064568
CCC[C@@H](C)OC[C@@H](C)CCl    ZINC000230439762
CCCC[C@H](CC)OCCCl    ZINC001224660335
CC[C@H](C)[C@@H](C)OCCCCl    ZINC001225125520
CC[C@@H](C)[C@@H](C)OCCCCl    ZINC001225125522
CC[C@@H](OCCCCl)C(C)C    ZINC001225127437
CC[C@H](C)OCCCCCCl    ZINC000048264479
CCCC(CCC)OCCCl    ZINC001224659765
CC(C)C(OCCCl)C(C)C    ZINC001224659974
CC(C)[C@H](C)OCCCCCl    ZINC000087469090
CCC[C@@H](C)OC[C@H](C)CCl    ZINC000230439771
CCCC[C@@H](C)OCCCCl    ZINC001225124462
CC[C@H](OCCCl)C(C)(C)C    ZINC001224660749
CCC[C@@H](CC)OCCCCl    ZINC001225124787
CCCCCCO[C@@H](C)CCl    ZINC000059077811
CC[C@@H](C)OCCCCCCl    ZINC000048264477
CCCCCCO[C@H](C)CCl    ZINC000059077812
CC(C)[C@@H](C)OC[C@H](C)CCl    ZINC000087469133
CCC(CC)CO[C@H](C)CCl    ZINC001204938578
CCC(CC)CO[C@@H](C)CCl    ZINC001204938582
C[C@H](CCl)OCCC(C)(C)C    ZINC001224725436
CC(C)[C@@H](C)OC[C@@H](C)CCl    ZINC000087469131
CC[C@@H](C)[C@H](C)OCCCCl    ZINC001225125519
CCCCCCC[C@H](O)CCl    ZINC000139846376
CCC[C@H](C)OC[C@H](C)CCl    ZINC000230439775
CCC(CC)OCCCCCl    ZINC000721608988
CCCC[C@@H](CC)OCCCl    ZINC001224660333
CC(C)[C@@H](C)OCCCCCl    ZINC000087469089
OCCCCCCCCCCl    ZINC000054967594
CC[C@@H](OCCCl)C(C)(C)C    ZINC001224660748
CCCCCCC[C@@H](O)CCl    ZINC000139846510
CCCCC[C@H](C)OCCCl    ZINC000141287353
CCC[C@H](CC)OCCCCl    ZINC001225124788
CC(C)CCCO[C@@H](C)CCl    ZINC001205970083
CCCCCCCOCCCl    ZINC000100075483
CCC[C@H](C)OC[C@@H](C)CCl    ZINC000230439766
CC(C)[C@H](C)OC[C@@H](C)CCl    ZINC000087469132
C[C@@H](CCl)OCCC(C)(C)C    ZINC001224725437
CC(C)CCCO[C@H](C)CCl    ZINC001205970082
CC(C)C[C@@H](C)OCCCCl    ZINC000019420826
CC(C)C[C@H](C)OCCCCl    ZINC000019420828
CCC[C@H](OCCCl)C(C)C    ZINC001224659592
CCCCC[C@@H](C)OCCCl    ZINC000141287156
CN(C)CCCN(C)CCCl    ZINC000028632230
CN(CCCCl)CCCCN    ZINC001236307704
CN(C)CCN(C)CCCCl    ZINC000049805470
CC[N+](CC)(CC)CCCCl    ZINC000139751463
S=C=NCCCBr    ZINC000002528122
O=C1NC[C@@H](CBr)O1    ZINC000083822008
CC(=O)NC(=O)CBr    ZINC000082506568
O=C1NC[C@H](CBr)O1    ZINC000034455065
Fc1cnc(Cl)cc1CCl    ZINC000095761906
Fc1cc(CCl)cnc1Cl    ZINC000095761839
Fc1cc(Cl)cnc1CCl    ZINC000091692945
Fc1ncc(Cl)cc1CCl    ZINC000095616340
Fc1cnc(Cl)c(CCl)c1    ZINC000095761838
Fc1cnc(CCl)c(Cl)c1    ZINC000091692935
Fc1cc(Cl)cc(CCl)n1    ZINC000095764917
Fc1ccc(Cl)nc1CCl    ZINC000095761910
O=C1CSC(=O)N1CCCl    ZINC000011804308
C#CCNC(=O)[C@@H](Cl)CCl    ZINC001144248798
NC(=O)CCCCBr    ZINC000034466976
CC(C)NC(=O)CBr    ZINC000009877381
CCOC(=N)CCBr    ZINC000071976822
CC(C)(CBr)C(N)=O    ZINC000088189970
BrC[C@@H]1CNCCO1    ZINC000165781389
CN(C)C(=O)CCBr    ZINC000072207572
C#CCNC(=O)[C@H](Cl)CCl    ZINC001144248797
CCCNC(=O)CBr    ZINC000001673007
CCNC(=O)CCBr    ZINC000041690112
CCN(C)C(=O)CBr    ZINC000058852437
CC(=O)NCCCBr    ZINC000036466618
BrC[C@H]1CNCCO1    ZINC000165781514
CON=C(C(=O)O)C(=O)CCl    ZINC000256081509
CO/N=C(\C(=O)O)C(=O)CCl    ZINC000034016912
N#Cc1ccc(C(=O)CCl)cc1    ZINC000006092654
O=C(CCl)N1CCSCC1    ZINC000020257009
CC(C)(CBr)CCN    ZINC000001653890
CC(C)C[C@@H](N)CBr    ZINC000021297921
CC[C@H](C)NCCBr    ZINC000229650356
O=C(O)CNC(=O)CCCCl    ZINC000001708575
C[C@@H](CCl)CNC(=O)C(=O)O    ZINC001143421449
CCN(CC)CCBr    ZINC000001693391
COC(=O)[C@H](C)NC(=O)CCl    ZINC000035044913
O=C(O)CCCNC(=O)CCl    ZINC000040802949
C[C@@H](CC(=O)O)NC(=O)CCl    ZINC000238401991
CCN(CC(=O)O)C(=O)CCl    ZINC001596215186
COC(=O)[C@@H](CCl)NC(C)=O    ZINC000001728689
CC(C)(NC(=O)CCl)C(=O)O    ZINC000008730551
N[C@@H](CCC(=O)CCl)C(=O)O    ZINC000026673531
CCOC(=O)CNC(=O)CCl    ZINC000002558999
CC[C@H](NC(=O)CCl)C(=O)O    ZINC000002035147
C[C@@H](CNC(=O)CCl)C(=O)O    ZINC001592650973
FC[C@H](CCl)Oc1nc[nH]n1    ZINC001227106873
C[C@H](CCl)CNC(=O)C(=O)O    ZINC001143421451
FC[C@@H](CCl)Oc1nc[nH]n1    ZINC001227106875
CN(C)CCCCBr    ZINC000040990063
C[C@@H](N)CCCCBr    ZINC000083591271
CC(C)C[C@H](N)CBr    ZINC000021297924
CC(C)(N)CCCBr    ZINC000001627218
CN[C@@H](C)CCCBr    ZINC001256754267
COC(=O)CNC(=O)CCCl    ZINC000022210010
C[C@H](CNC(=O)CCl)C(=O)O    ZINC001592650974
N[C@H](CCC(=O)CCl)C(=O)O    ZINC000064219164
CCCN(C)CCBr    ZINC000040990746
CN(CCC(=O)O)C(=O)CCl    ZINC001598469777
COC(=O)[C@H](CCl)NC(C)=O    ZINC000002525828
C[C@H](N)CCCCBr    ZINC000083591268
CN[C@H](C)CCCBr    ZINC001256754268
CC[C@@H](NC(=O)CCl)C(=O)O    ZINC000001742278
COC(=O)[C@@H](C)NC(=O)CCl    ZINC000038338653
COC(=O)CCNC(=O)CCl    ZINC000035044898
C[C@H](CC(=O)O)NC(=O)CCl    ZINC000238459826
CN(CCCCl)C(=O)C(=O)O    ZINC001143415365
ClCc1nnc2ccccc2n1    ZINC000252572214
NCCCCCCBr    ZINC000002576374
CC[C@@H](C)NCCBr    ZINC000229650347
N#C[C@@H](CCCl)c1ccccc1    ZINC000066054822
C=C(F)C(=O)NC[C@H](C)CCl    ZINC001180119771
O=C(CCl)N1CCC(F)CC1    ZINC000409423465
N#C[C@H](CCCl)c1ccccc1    ZINC000066054821
O=C(CCl)N1CC[C@H](CF)C1    ZINC000409428360
ClCC1=NCCc2ccccc21    ZINC000009690938
ClCCN[C@@H]1CCCSC1    ZINC001257659998
ClCCNC1CCSCC1    ZINC001255080755
ClCCc1c[nH]c2ccccc12    ZINC000006117655
C=C(F)C(=O)N(C)CCCCl    ZINC001180115532
ClCCCN[C@H]1CCSC1    ZINC000307147698
O=C(NCCCCl)[C@H]1C[C@@H]1F    ZINC001143445507
N#CCCCO[C@H](CF)CCl    ZINC001205631595
N#CCCCO[C@@H](CF)CCl    ZINC001205631594
N#CC[C@@H](CCl)OCCCF    ZINC001225157323
ClCCc1ccc2cc[nH]c2c1    ZINC000085210675
O=C(CCl)N1CCC[C@@H](F)C1    ZINC000145029259
O=C(CCl)N1CC[C@@H](CF)C1    ZINC000409428353
ClCCCN[C@@H]1CCSC1    ZINC000307147697
CN(C)C(=O)N(CCCl)N=O    ZINC000005369745
O=C(CCl)N1CCC[C@H](F)C1    ZINC000145029483
C=C(F)C(=O)NC[C@@H](C)CCl    ZINC001180119772
ClCCN[C@H]1CCCSC1    ZINC001257659999
CC[C@@H](C)OC(=O)NCCCl    ZINC000243009769
COCC(=O)N(C)CCCCl    ZINC001142819798
CC(=O)NCCO[C@H](C)CCl    ZINC001205329911
COCC(C)(C)NC(=O)CCl    ZINC000135078502
CC[C@](C)(O)CNC(=O)CCl    ZINC000083464049
CCC[C@H](O)CNC(=O)CCl    ZINC000135284721
C[C@H](O)CCN(C)C(=O)CCl    ZINC000135284008
CC[C@@H](O[C@@H](C)CCl)C(N)=O    ZINC001206199870
CCCOC(=O)NCCCCl    ZINC000687686258
CC[C@H](O[C@@H](C)CCl)C(N)=O    ZINC001206199873
C[C@H](O)CC(=O)NCCCCl    ZINC001181353953
CC(C)(CO)CNC(=O)CCl    ZINC000082265266
CC(C)(O)C(=O)NCCCCl    ZINC001142904217
COCC(=O)NC[C@@H](C)CCl    ZINC001142821216
C[C@@H](CCl)OCC(=O)N(C)C    ZINC001206120619
CC(C)OCCNC(=O)CCl    ZINC000041729325
CC[C@@H](CCO)NC(=O)CCl    ZINC000135310974
C[C@@H](CCl)CNC(=O)CCO    ZINC001179576482
C[C@H](CCl)OCC(=O)N(C)C    ZINC001206120620
CCOCC(=O)NCCCCl    ZINC000033775705
C[C@@H](O)CC(=O)NCCCCl    ZINC001181353955
CC[C@H](CO)N(C)C(=O)CCl    ZINC000379040748
COCC[C@H](C)NC(=O)CCl    ZINC000081708361
CC[C@@H](O[C@H](C)CCl)C(N)=O    ZINC001206199871
CC(C)COC(=O)NCCCl    ZINC000001570715
C=C[C@@H](O)CNC[C@H](O)CCl    ZINC001253606121
CC(C)[C@@H](O)CNC(=O)CCl    ZINC000135284879
C=C[C@@H](O)CNC[C@@H](O)CCl    ZINC001253606122
CCOCCCNC(=O)CCl    ZINC000003887058
C=C[C@H](O)CNC[C@@H](O)CCl    ZINC001253606114
CCCCOC(=O)NCCCl    ZINC000001615355
CC[C@@H](COC)NC(=O)CCl    ZINC000070658587
CC(=O)OCCN(C)CCCl    ZINC000031333976
CC[C@H](O)CCNC(=O)CCl    ZINC000135284985
CCOCCN(C)C(=O)CCl    ZINC000087976673
COCC[C@@H](C)NC(=O)CCl    ZINC000081708365
C=C[C@H](O)CNC[C@H](O)CCl    ZINC001253606120
COCCCCNC(=O)CCl    ZINC000041698977
CN(CC(C)(C)O)C(=O)CCl    ZINC000086274449
CC[C@@H](O)CCNC(=O)CCl    ZINC000135285003
C[C@@H](O)CCN(C)C(=O)CCl    ZINC000135284028
CCC[C@@H](O)CNC(=O)CCl    ZINC000135284734
COC[C@H](C)CNC(=O)CCl    ZINC000045707448
C[C@H](CCl)CNC(=O)CCO    ZINC001179576483
CC[C@@](C)(O)CNC(=O)CCl    ZINC000083464050
CCN(CCOC)C(=O)CCl    ZINC000042250483
CCNC(=O)CO[C@@H](C)CCl    ZINC001206157683
CCNC(=O)CO[C@H](C)CCl    ZINC001206157684
CC(C)(O)CCNC(=O)CCl    ZINC000307735369
CC[C@H](COC)NC(=O)CCl    ZINC000070658588
C[C@H](CCCO)NC(=O)CCl    ZINC000087358988
CC[C@H](CCO)NC(=O)CCl    ZINC000135310992
CC[C@H](O[C@H](C)CCl)C(N)=O    ZINC001206199872
CC[C@H](C)OC(=O)NCCCl    ZINC000243009768
C[C@@H](CCO)CNC(=O)CCl    ZINC000085127687
CC(C)(C)OC(=O)NCCCl    ZINC000006386475
CC(C)[C@H](O)CNC(=O)CCl    ZINC000135284856
C[C@H](NC(=O)CCl)C(C)(C)O    ZINC000238464112
OC[C@H]1COCCN1CCCl    ZINC000159223539
COC(C)(C)CNC(=O)CCl    ZINC000133852208
COCCCN(C)C(=O)CCl    ZINC000041201130
CC(C)OC(=O)NCCCCl    ZINC000059468989
C[C@H](CCO)CNC(=O)CCl    ZINC000085127690
COC[C@@H](C)CNC(=O)CCl    ZINC000045707446
COCC(=O)NC[C@H](C)CCl    ZINC001142821217
CO[C@H](C)C(=O)NCCCCl    ZINC001181458761
CC[C@@H](CO)N(C)C(=O)CCl    ZINC000379040747
OC[C@@H]1COCCN1CCCl    ZINC000159223676
CN(CCCCl)C(=O)CCO    ZINC001179574718
CC(=O)NCCO[C@@H](C)CCl    ZINC001205329900
C[C@@H](CCCO)NC(=O)CCl    ZINC000087358987
NC[C@H](N)C(=O)NCCCCl    ZINC001219863407
C[C@H](CCCCl)N1CC(F)C1    ZINC001258258942
C[C@@H](CCCCl)N1CC(F)C1    ZINC001258258943
C[C@H](CCCCl)N[C@@H]1C[C@H]1F    ZINC001258248750
C[C@@H](CCCCl)N[C@@H]1C[C@H]1F    ZINC001258248752
CCC[C@H](C)NC[C@H](O)CCl    ZINC001257309272
CC(C)[C@H](O)CNCCCCl    ZINC001253776892
CN(CCCCl)CC(C)(C)O    ZINC000086274587
CC(C)(O)CNCCCCCl    ZINC001252368016
C[C@H](O)CN[C@@H](C)CCCCl    ZINC001258240735
C[C@@H](CCl)OCCCN(C)C    ZINC001206295498
CC[C@@H](O)CN(C)CCCCl    ZINC001251782828
CN(CCCCl)CCCCO    ZINC000385179971
C[C@H](CCl)CNCC(C)(C)O    ZINC001252363409
CC(C)[C@@H](O)CNCCCCl    ZINC001253776895
C[C@@H](CCCCl)NCCCO    ZINC001258241369
C[C@H](CCCCl)NCCCO    ZINC001258241368
CCC[C@@H](C)NC[C@@H](O)CCl    ZINC001257309273
CCCO[C@H](CCl)CN(C)C    ZINC001205091351
COC[C@@H](C)NC[C@@H](C)CCl    ZINC000128264807
CC(C)O[C@@H](CCl)CN(C)C    ZINC001204605014
C[C@@H](CCCCCl)NCCO    ZINC001257518710
COC[C@H](C)NC[C@H](C)CCl    ZINC000128264165
C[C@@H](CCl)CNCC(C)(C)O    ZINC001252363410
C[C@H](CCCCl)N(C)CCO    ZINC001246916244
CCOCC[C@H](C)NCCCl    ZINC001172412598
CC(C)O[C@H](CCl)CN(C)C    ZINC001204605008
C[C@@H](CCCCl)N(C)CCO    ZINC001246916327
COC[C@@H](C)NC[C@H](C)CCl    ZINC000128264575
C[C@@H](CO)N[C@@H](C)CCCCl    ZINC001258241620
CCCC[C@H](O)CNCCCl    ZINC001252112949
COC[C@H](C)NC[C@@H](C)CCl    ZINC000128264372
C[C@@H](CN(C)C)OCCCCl    ZINC001225125828
CC[C@@H](O)CNC[C@H](C)CCl    ZINC001251798068
COCCN[C@H](C)CCCCl    ZINC000087361516
COC[C@@H](C)NCCCCCl    ZINC000234681865
CC(C)(C)[C@H](O)CNCCCl    ZINC001253741859
CCC(CC)NC[C@@H](O)CCl    ZINC001257290389
CCC[C@H](C)NC[C@@H](O)CCl    ZINC001257309274
CCCC[C@@H](O)CNCCCl    ZINC001252112948
COCCCN(C)CCCCl    ZINC000049805599
CCC[C@@H](O)CNCCCCl    ZINC001252798394
CCC[C@H](O)CNCCCCl    ZINC001252798395
CCC(CC)NC[C@H](O)CCl    ZINC001257290388
C[C@H](CO)N[C@H](C)CCCCl    ZINC001258241617
COC[C@H](C)N(C)CCCCl    ZINC000049038595
C[C@@H](O)CN[C@H](C)CCCCl    ZINC001258240732
COC[C@H](C)NCCCCCl    ZINC000234691055
COCCN[C@@H](C)CCCCl    ZINC000087361515
C[C@H](CCl)OCCCN(C)C    ZINC001206295495
CCCO[C@@H](CCl)CN(C)C    ZINC001205091352
CC[C@@H](O)CNCCCCCl    ZINC001251813882
C[C@H](CCCCCl)NCCO    ZINC001257518709
C[C@H](CCCCl)NC[C@H](C)O    ZINC001258240734
CCC[C@@H](C)NC[C@H](O)CCl    ZINC001257309271
