# Supplementary material for: Implementing a Scoring Function Based on Interaction Fingerprint for Autogrow4: Protein Kinase CK1δ as a Case Study
Source: Front Mol Biosci. 2022 Jul 7;9:909499. doi: 10.3389/fmolb.2022.909499 (PMC9301033; doi:10.3389/fmolb.2022.909499)
Supplement: Supplementary file 1 [file DataSheet1.ZIP › autogrow4-4.0.3/autogrow/operators/mutation/smiles_click_chem/reaction_libraries/robust_rxns/complementary_mol_dir/aryl_aldehyde_robust.smi]

O=C[c-]1cccc1    ZINC000057211692
O=Cc1ccc[nH]1    ZINC000001069171
O=Cc1cc[nH]c1    ZINC000002581109
O=Cc1ccco1    ZINC000003861345
O=Cc1ccoc1    ZINC000002040441
O=Cc1cnc[nH]1    ZINC000004085738
O=Cc1cn[nH]c1    ZINC000002738050
O=Cc1ncc[nH]1    ZINC000001069165
O=Cc1cc[nH]n1    ZINC000014808558
O=Cc1cnco1    ZINC000002577850
O=Cc1cocn1    ZINC000015022244
O=Cc1ccno1    ZINC000015020993
O=Cc1ncco1    ZINC000002530178
O=Cc1ccon1    ZINC000020417648
O=Cc1cnoc1    ZINC000020417325
O=Cc1nc[nH]n1    ZINC000059723259
O=Cc1cn[nH]n1    ZINC000004353756
O=Cc1cnon1    ZINC000082411891
O=Cc1nnco1    ZINC000026461318
O=Cc1nnn[nH]1    ZINC000039215540
O=Cc1ccccc1    ZINC000000895145
O=Cc1cccnc1    ZINC000000158588
O=Cc1ccccn1    ZINC000000158582
O=Cc1ccncc1    ZINC000000157163
O=Cc1ncccn1    ZINC000015022141
O=Cc1ccnnc1    ZINC000020441048
O=Cc1cncnc1    ZINC000000154066
O=Cc1cccnn1    ZINC000002540094
O=Cc1ccncn1    ZINC000002511465
O=Cc1cnccn1    ZINC000002391857
O=Cc1nccnn1    ZINC000076570122
Cc1[nH]ccc1C=O    ZINC000033835486
Cc1ccc(C=O)[nH]1    ZINC000001574403
Cc1cc[nH]c1C=O    ZINC000026898381
Cn1ccc(C=O)c1    ZINC000002581754
Cn1cccc1C=O    ZINC000000130187
Cc1c[nH]c(C=O)c1    ZINC000020357649
Cc1ccoc1C=O    ZINC000006072005
Cc1occc1C=O    ZINC000004208885
Cc1ccc(C=O)o1    ZINC000000900814
Cc1coc(C=O)c1    ZINC000032164742
Cc1cn[nH]c1C=O    ZINC000034762800
Cn1cnc(C=O)c1    ZINC000003880797
Cn1ccnc1C=O    ZINC000001069169
Cn1cncc1C=O    ZINC000000158990
Cn1nccc1C=O    ZINC000002559423
Cc1ncc(C=O)[nH]1    ZINC000000164636
Cc1n[nH]cc1C=O    ZINC000004243451
Cn1ccc(C=O)n1    ZINC000002731920
Cc1c[nH]c(C=O)n1    ZINC000012956226
Cc1cc(C=O)n[nH]1    ZINC000004244055
Cn1cc(C=O)cn1    ZINC000000109495
Cc1[nH]cnc1C=O    ZINC000004807266
Cc1ocnc1C=O    ZINC000020443731
Cc1conc1C=O    ZINC000020443655
Cc1cnc(C=O)o1    ZINC000020443722
Cc1coc(C=O)n1    ZINC000020443719
Cc1cc(C=O)on1    ZINC000012370185
Cc1nc(C=O)co1    ZINC000020443727
Cc1ncc(C=O)o1    ZINC000020443735
Cc1ncoc1C=O    ZINC000020443741
Cc1cc(C=O)no1    ZINC000003880794
Cn1cc(C=O)nn1    ZINC000020443596
Cn1ncc(C=O)n1    ZINC000224396531
Cc1nnc(C=O)[nH]1    ZINC000032194294
Nc1cc(C=O)[nH]n1    ZINC000077011366
Cn1nncc1C=O    ZINC000020443600
Cn1ncnc1C=O    ZINC000034109203
O=Cc1cccs1    ZINC000000158751
O=Cc1ccsc1    ZINC000000158756
Cc1nonc1C=O    ZINC000020446269
Cc1noc(C=O)n1    ZINC000020440058
Cc1nc(C=O)no1    ZINC000020440053
Cn1nnc(C=O)n1    ZINC000038887773
Cn1nnnc1C=O    ZINC000075518264
O=Cc1nccs1    ZINC000002512364
O=Cc1cncs1    ZINC000002577851
O=Cc1cscn1    ZINC000002566818
O=Cc1ccns1    ZINC000006119181
O=Cc1cnsc1    ZINC000020443581
O=Cc1ccsn1    ZINC000020443576
O=Cc1cnns1    ZINC000020443605
O=Cc1csnn1    ZINC000002577969
O=Cc1nncs1    ZINC000020443590
O=Cc1ccc(F)o1    ZINC000082411773
O=Cc1occc1F    ZINC000082411774
C#Cc1ccc(C=O)o1    ZINC000073633023
N#Cc1cc[nH]c1C=O    ZINC000075519913
N#Cc1c[nH]c(C=O)c1    ZINC000039248714
N#Cc1ccc(C=O)[nH]1    ZINC000075519911
N#Cc1cc(C=O)c[nH]1    ZINC000039224025
Cc1cccc(C=O)c1    ZINC000000896722
Cc1ccc(C=O)cc1    ZINC000000896404
Cc1ccccc1C=O    ZINC000000896726
N#Cc1ccc(C=O)o1    ZINC000032302494
Cc1ccc(C=O)cn1    ZINC000008698167
Cc1ccncc1C=O    ZINC000008700535
Cc1ccnc(C=O)c1    ZINC000008698222
Cc1cncc(C=O)c1    ZINC000014983272
Nc1ccc(C=O)cc1    ZINC000001677280
Cc1cccc(C=O)n1    ZINC000001648345
Cc1cnccc1C=O    ZINC000001420525
Nc1ccccc1C=O    ZINC000004202514
C=Cn1cccc1C=O    ZINC000005377628
Cc1cc(C=O)ccn1    ZINC000014983269
Cc1ncccc1C=O    ZINC000014983266
Cc1ccc(C=O)nc1    ZINC000008698223
Nc1cccc(C=O)c1    ZINC000001655484
Cc1cccnc1C=O    ZINC000001420519
O=Cc1ccccc1O    ZINC000000896073
O=Cc1ccc(O)cc1    ZINC000000156709
O=Cc1cccc(O)c1    ZINC000000901630
Nc1ccncc1C=O    ZINC000001495001
C=Cn1nccc1C=O    ZINC000219144493
Nc1cnccc1C=O    ZINC000002583497
Cc1ncc(C=O)cn1    ZINC000006677891
Nc1cc(C=O)ccn1    ZINC000035569880
Nc1ccnc(C=O)c1    ZINC000059682427
C=Cn1cc(C=O)cn1    ZINC000029865920
Cc1ccnc(C=O)n1    ZINC000020441884
Cc1ccc(C=O)nn1    ZINC000020443773
Cc1nccnc1C=O    ZINC000020443794
Cc1nccc(C=O)n1    ZINC000020442771
Cc1cc(C=O)ncn1    ZINC000020443755
Nc1cccnc1C=O    ZINC000004352694
Cc1cncc(C=O)n1    ZINC000020443799
Cc1cnc(C=O)nc1    ZINC000020443746
Nc1ncccc1C=O    ZINC000019702477
Nc1cccc(C=O)n1    ZINC000039050598
Nc1ccc(C=O)cn1    ZINC000035569838
Cc1ncncc1C=O    ZINC000020443760
Cc1cnc(C=O)cn1    ZINC000020443803
C=Cn1ccnc1C=O    ZINC000034528861
C[n+]1ccc(C=O)cc1    ZINC000000565312
C[n+]1ccccc1C=O    ZINC000001740513
O=Cc1cc(=O)cc[nH]1    ZINC000020440690
O=Cc1ccc(O)cn1    ZINC000001716571
O=Cc1cc[nH]c(=O)c1    ZINC000004202749
O=Cc1ccc[n+]([O-])c1    ZINC000033986585
O=Cc1ccncc1O    ZINC000002244273
O=Cc1c[nH]ccc1=O    ZINC000033836070
O=Cc1ccc(=O)[nH]c1    ZINC000008698108
O=Cc1cncc(O)c1    ZINC000066327857
O=Cc1cc[n+]([O-])cc1    ZINC000002534394
O=Cc1ncccc1O    ZINC000001494953
O=Cc1cccc(=O)[nH]1    ZINC000019738624
O=Cc1ccc[nH]c1=O    ZINC000003883730
O=Cc1ccc(C=O)[nH]1    ZINC000002559042
Nc1nccnc1C=O    ZINC000034515336
Nc1cncnc1C=O    ZINC000116890162
Nc1cnc(C=O)cn1    ZINC000081914202
Nc1ncncc1C=O    ZINC000026894937
Nc1ncc(C=O)cn1    ZINC000000249481
Cc1cc(C)c(C=O)[nH]1    ZINC000000076532
CCc1ccc(C=O)[nH]1    ZINC000037624295
Cc1cc(C=O)[nH]c1C    ZINC000000076521
Cc1ccc(C=O)n1C    ZINC000009261651
Cc1cc(C=O)c(C)[nH]1    ZINC000001769325
CCn1ccc(C=O)c1    ZINC000039073643
Cc1c[nH]c(C=O)c1C    ZINC000000076523
CCn1cccc1C=O    ZINC000008728204
CCc1c[nH]c(C=O)c1    ZINC000034514302
Cc1c(C=O)ccn1C    ZINC000078582772
O=Cc1ccc(C=O)o1    ZINC000001613506
O=Cc1cnc(=O)[nH]c1    ZINC000039052430
O=Cc1ccc(F)cc1    ZINC000000157154
O=Cc1ccccc1F    ZINC000000157161
O=Cc1ccc(O)nn1    ZINC000030677909
O=Cc1ccn[nH]c1=O    ZINC000252479152
O=Cc1ncc(O)cn1    ZINC000039052255
O=Cc1cc(=O)nc[nH]1    ZINC000017301481
O=Cc1cccc(F)c1    ZINC000000157155
CCc1ccc(C=O)o1    ZINC000002243037
Cc1cc(C=O)c(C)o1    ZINC000000562179
Cc1cc(C=O)oc1C    ZINC000000153224
Cc1cc(C=O)n(C)n1    ZINC000000158734
Cc1c(C=O)cnn1C    ZINC000002531015
Cc1c(C=O)ncn1C    ZINC000020443707
CCc1n[nH]cc1C=O    ZINC000004243076
Cc1nc(C=O)[nH]c1C    ZINC000012956343
CCn1ccc(C=O)n1    ZINC000002559424
CCn1ccnc1C=O    ZINC000016902428
CCn1cncc1C=O    ZINC000004384378
CCc1ncc(C=O)[nH]1    ZINC000000164927
CCn1nccc1C=O    ZINC000002384488
Cc1ncc(C=O)n1C    ZINC000004384263
CCn1cc(C=O)cn1    ZINC000004255822
Cc1cc(C=O)nn1C    ZINC000002534262
Cc1n[nH]c(C)c1C=O    ZINC000019481507
Cc1cn(C)nc1C=O    ZINC000020443647
Cc1nc(C=O)cn1C    ZINC000026461323
Cc1cn(C)c(C=O)n1    ZINC000020443698
Cc1ncn(C)c1C=O    ZINC000020443711
Cc1n[nH]c(C=O)c1C    ZINC000038803726
CCc1cc(C=O)n[nH]1    ZINC000049584990
Cc1nc(C)c(C=O)[nH]1    ZINC000038803733
Cc1nn(C)cc1C=O    ZINC000000380802
Cc1cnn(C)c1C=O    ZINC000020443651
Cc1cnc(C=O)n1C    ZINC000020443702
CCn1cnc(C=O)c1    ZINC000034077578
O=Cc1ccc(F)cn1    ZINC000008698202
O=Cc1ccc(F)nc1    ZINC000008698168
O=Cc1cc(F)ccn1    ZINC000047212202
O=Cc1cccnc1F    ZINC000002384094
O=Cc1cccc(F)n1    ZINC000002384033
O=Cc1cncc(F)c1    ZINC000008698169
O=Cc1cnccc1F    ZINC000008698211
O=Cc1ccnc(F)c1    ZINC000008698252
O=Cc1ccncc1F    ZINC000004208893
O=Cc1ncccc1F    ZINC000004208890
CCc1oncc1C=O    ZINC000082411506
CCc1nocc1C=O    ZINC000076571140
COc1cc[nH]c1C=O    ZINC000075521337
CCc1cc(C=O)on1    ZINC000042383930
Cc1nc(C=O)c(C)o1    ZINC000005177592
Cc1nc(C)c(C=O)o1    ZINC000039074003
CCc1cc(C=O)no1    ZINC000082411505
CCc1ncc(C=O)o1    ZINC000058517473
Cc1noc(C)c1C=O    ZINC000000158502
O=Cc1ccc(CO)[nH]1    ZINC000014491618
Cc1nc(C=O)oc1C    ZINC000082411510
Cc1nnn(C)c1C=O    ZINC000020443824
CCn1cc(C=O)nn1    ZINC000034402266
CCn1ncnc1C=O    ZINC000019092868
Cc1c(C=O)nnn1C    ZINC000020443818
CCn1nncc1C=O    ZINC000084310655
Cn1ncc(C=O)c1N    ZINC000012370882
Cn1cc(C=O)c(N)n1    ZINC000012370883
Cc1csc(C=O)c1    ZINC000004208894
Cc1ccsc1C=O    ZINC000000157152
Cc1ccc(C=O)s1    ZINC000000152265
Cc1cscc1C=O    ZINC000000334132
Cc1cc(C=O)cs1    ZINC000004999814
Cc1sccc1C=O    ZINC000032167387
O=Cc1cncc(F)n1    ZINC000096308615
O=Cc1nccnc1F    ZINC000082077649
O=Cc1ncc(F)cn1    ZINC000095080361
COc1ccoc1C=O    ZINC000074343294
O=Cc1ccc(CO)o1    ZINC000000900788
COc1ccc(C=O)o1    ZINC000002041308
O=Cc1cocc1CO    ZINC000000332260
COc1n[nH]cc1C=O    ZINC000020357655
Cc1n[nH]c(O)c1C=O    ZINC000034926204
Cn1cc(C=O)c(O)n1    ZINC000076571300
CCc1noc(C=O)n1    ZINC000020441104
Cc1cc(C=O)ns1    ZINC000020443679
Cc1scnc1C=O    ZINC000020443715
Nc1ccsc1C=O    ZINC000000334090
Cc1csc(C=O)n1    ZINC000006320326
Cc1csnc1C=O    ZINC000020443674
Cc1nscc1C=O    ZINC000020441798
Cc1cc(C=O)sn1    ZINC000020443687
Cc1sncc1C=O    ZINC000020443682
Cc1ncc(C=O)s1    ZINC000013483707
Cc1nc(C=O)cs1    ZINC000004198756
Cc1ncsc1C=O    ZINC000012959076
Cc1cnsc1C=O    ZINC000020443693
Cc1cnc(C=O)s1    ZINC000020357650
O=Cc1cc(O)cs1    ZINC000160609662
O=Cc1sccc1O    ZINC000039294106
Cc1nnsc1C=O    ZINC000020443114
Nc1ncc(C=O)s1    ZINC000002577861
Cc1nnc(C=O)s1    ZINC000020443813
O=Cc1n(O)cc[n+]1[O-]    ZINC000038803666
Cn1ncc(C=O)c1F    ZINC000259298968
Cn1cc(C=O)c(F)n1    ZINC000218733292
O=Cc1c[nH]c(=O)s1    ZINC000082411181
O=Cc1[nH]ccc1Cl    ZINC000043199172
O=Cc1cc(Cl)c[nH]1    ZINC000039264064
Nc1nnc(C=O)s1    ZINC000002523012
O=Cc1ccc(Cl)o1    ZINC000002584625
O=Cc1cc(Cl)co1    ZINC000039189307
O=Cc1occc1Cl    ZINC000082411071
O=Cc1cc(F)cs1    ZINC000077027006
O=Cc1ccc(F)s1    ZINC000034364565
O=Cc1n[nH]cc1Cl    ZINC000001494998
O=Cc1sccc1F    ZINC000082411088
C#Cc1cccc(C=O)c1    ZINC000006667080
O=Cc1ccc2c(c1)C=C2    ZINC000087492629
C#Cc1ccccc1C=O    ZINC000002526550
C#Cc1ccc(C=O)cc1    ZINC000002548316
O=Cc1oncc1Cl    ZINC000082410974
C#Cc1ccc(C=O)nc1    ZINC000066054843
C#Cc1ncccc1C=O    ZINC000095616337
N#Cc1ccc(C=O)cc1    ZINC000000156750
N#Cc1cccc(C=O)c1    ZINC000000165270
C#Cc1cccc(C=O)n1    ZINC000039048979
N#Cc1ccccc1C=O    ZINC000001499726
N#Cc1cc(C=O)ccn1    ZINC000014982553
N#Cc1cncc(C=O)c1    ZINC000021984989
N#Cc1ccc(C=O)cn1    ZINC000039051601
N#Cc1cccc(C=O)n1    ZINC000003844210
N#Cc1ccnc(C=O)c1    ZINC000034361386
N#Cc1cccnc1C=O    ZINC000026459965
N#Cc1cnccc1C=O    ZINC000071260827
N#Cc1ncccc1C=O    ZINC000021985001
N#Cc1ccncc1C=O    ZINC000082046569
N#Cc1ccc(C=O)nc1    ZINC000039050850
O=Cc1ccc2c(c1)CC2    ZINC000022013196
C=Cc1cccc(C=O)c1    ZINC000002006167
C=Cc1ccccc1C=O    ZINC000002006166
C=Cc1ccc(C=O)cc1    ZINC000002006168
N#[N+]c1ccc(C=O)cc1    ZINC000034108646
C=Cc1ncccc1C=O    ZINC000006665692
C#CCn1cccc1C=O    ZINC000020154855
O=Cc1ccccc1C=O    ZINC000001729594
O=Cc1ccc(C=O)cc1    ZINC000001729595
O=Cc1cccc(C=O)c1    ZINC000000005774
Cc1[nH]c(C=O)cc1C#N    ZINC000037624304
Cn1cc(C=O)cc1C#N    ZINC000034241395
C#CCn1ccnc1C=O    ZINC000051003509
Cc1ccc(C=O)c(C)c1    ZINC000001850617
Cc1cccc(C=O)c1C    ZINC000004979257
Cc1ccc(C)c(C=O)c1    ZINC000002012003
Cc1cc(C)cc(C=O)c1    ZINC000004255603
Cc1ccc(C=O)cc1C    ZINC000002146875
CCc1ccc(C=O)cc1    ZINC000002003388
Cc1cccc(C)c1C=O    ZINC000002582001
CCc1cccc(C=O)c1    ZINC000005956503
CCc1ccccc1C=O    ZINC000002581180
O=Cc1ccnc(C=O)c1    ZINC000038881651
O=Cc1cncc(C=O)c1    ZINC000026522414
O=Cc1cccc(C=O)n1    ZINC000000160529
Cn1c(C#N)ncc1C=O    ZINC000095756665
Cn1cnc(C#N)c1C=O    ZINC000019053566
CCc1cccc(C=O)n1    ZINC000038995503
O=Cc1ccn(C2CC2)c1    ZINC000078582693
CCc1ccc(C=O)cn1    ZINC000072231338
CNc1ccccc1C=O    ZINC000001698102
Cc1cnc(C=O)c(C)c1    ZINC000039050078
Cc1cncc(C=O)c1C    ZINC000095764092
Cc1cc(C=O)cc(C)n1    ZINC000014982742
O=Cc1cccn1C1CC1    ZINC000035431348
Cc1cnc(C)c(C=O)c1    ZINC000071256449
Cc1nccc(C=O)c1C    ZINC000071624108
NCc1ccc(C=O)cc1    ZINC000002524623
Cc1ccc(C=O)c(C)n1    ZINC000002507212
Cc1cc(C=O)cnc1C    ZINC000088189823
Cc1ccc(C=O)nc1C    ZINC000095642700
Cc1ccc(C=O)c(N)c1    ZINC000034175805
CCc1ccnc(C=O)c1    ZINC000072231373
Cc1cccc(N)c1C=O    ZINC000104566250
CCc1ccc(C=O)nc1    ZINC000019090982
C=CCn1cccc1C=O    ZINC000020154853
Cc1ccc(N)c(C=O)c1    ZINC000034175806
Cc1ccnc(C)c1C=O    ZINC000035569882
Cc1cc(C)nc(C=O)c1    ZINC000001655485
CNc1cccc(C=O)c1    ZINC000006397197
Cc1cccc(C=O)c1N    ZINC000034223938
Cc1cncc(C)c1C=O    ZINC000014982744
Cc1cc(N)ccc1C=O    ZINC000001856592
Cc1cc(C)c(C=O)cn1    ZINC000034241192
O=Cc1ccc2n1CCC2    ZINC000024398176
C#Cc1csc(C=O)c1    ZINC000073633035
C#Cc1ccc(C=O)s1    ZINC000039049206
COc1ccc(C=O)cc1    ZINC000000157146
Cc1ccc(C=O)cc1O    ZINC000002382842
Cc1cc(O)cc(C=O)c1    ZINC000039203106
Cc1cccc(O)c1C=O    ZINC000014488693
Cc1c(O)cccc1C=O    ZINC000032174112
Cc1ccc(C=O)c(O)c1    ZINC000002569925
O=Cc1cccc(CO)c1    ZINC000039402511
Cc1ccc(O)cc1C=O    ZINC000032174109
Cc1ccc(O)c(C=O)c1    ZINC000001632715
Cc1cc(C=O)ccc1O    ZINC000002539478
COc1cccc(C=O)c1    ZINC000001676373
COc1ccccc1C=O    ZINC000001090557
Cc1cc(O)ccc1C=O    ZINC000000336941
O=Cc1ccc(CO)cc1    ZINC000013542576
O=Cc1ccc(C2CC2)o1    ZINC000022201034
O=Cc1ccccc1CO    ZINC000006095330
Cc1cccc(C=O)c1O    ZINC000002390003
NCc1cncc(C=O)c1    ZINC000021984991
O=Cc1cnn(C2CC2)c1    ZINC000076914600
O=Cc1nccn1C1CC1    ZINC000039078217
C=Cn1cc(C=O)c(C)n1    ZINC000000849609
Cc1c(N)nccc1C=O    ZINC000238529700
O=Cc1cn2c(n1)CCC2    ZINC000015021913
Cc1nc(N)ccc1C=O    ZINC000072224114
Nc1ccc(C=O)c(N)c1    ZINC000002389514
Cc1ncc(C=O)nc1C    ZINC000095764165
O=Cc1cnn2c1CCC2    ZINC000024406063
O=Cc1cnc2n1CCC2    ZINC000016124516
Cc1cc(N)ncc1C=O    ZINC000072223072
O=Cc1cc(C2CC2)n[nH]1    ZINC000084526208
NCc1ncccc1C=O    ZINC000095079079
O=Cc1cc2n(n1)CCC2    ZINC000018482647
CNc1ncccc1C=O    ZINC000019088574
CNc1ccc(C=O)cn1    ZINC000020247074
CCc1ncc(C=O)cn1    ZINC000004487041
Cc1ccc(C=O)c(N)n1    ZINC000076914419
Cc1cnc(N)c(C=O)c1    ZINC000025336339
O=Cc1cnc(C2CC2)[nH]1    ZINC000069906738
Cc1cc(C=O)cnc1N    ZINC000072222033
O=Cc1c[nH]nc1C1CC1    ZINC000082410886
C=Cn1ncc(C=O)c1C    ZINC000004866975
NCc1cc(C=O)ccn1    ZINC000021984974
Cc1ncc(C=O)c(C)n1    ZINC000039957348
CCc1nccc(C=O)n1    ZINC000026505849
O=Cc1n[nH]c2c1CCC2    ZINC000020270526
C=CCn1cc(C=O)cn1    ZINC000040354844
N#Cc1cc(C=O)cs1    ZINC000039200410
N#Cc1csc(C=O)c1    ZINC000039200411
N#Cc1ccc(C=O)s1    ZINC000036047155
N#Cc1ccsc1C=O    ZINC000075525500
[N-]=[N+]=Nc1ccc(C=O)o1    ZINC000039248223
[N-]=[N+]=Nc1ccoc1C=O    ZINC000008383144
O=Cc1ccc(CO)cn1    ZINC000034078177
Cn1cc(C=O)ccc1=O    ZINC000022199970
O=Cc1cc(CO)ccn1    ZINC000039050809
O=Cc1conc1C1CC1    ZINC000076573455
CC(=O)c1c[nH]c(C=O)c1    ZINC000039068810
Cn1ccc(C=O)cc1=O    ZINC000022199967
COc1cncc(C=O)c1    ZINC000006643312
Cn1cccc(C=O)c1=O    ZINC000006072420
Cn1c(C=O)ccc1C=O    ZINC000036455600
Nc1c(O)cccc1C=O    ZINC000082410838
COc1ccnc(C=O)c1    ZINC000014983178
COc1cccnc1C=O    ZINC000002548007
Cc1cc(C=O)c[nH]c1=O    ZINC000072222705
Cc1cc[nH]c(=O)c1C=O    ZINC000095762033
Cc1nccc(C=O)c1O    ZINC000020443391
COc1ccncc1C=O    ZINC000008698257
COc1cnccc1C=O    ZINC000014983175
Cn1c(C=O)cccc1=O    ZINC000075525443
COc1cc(C=O)ccn1    ZINC000008698217
Cc1c[nH]cc(C=O)c1=O    ZINC000039419352
O=Cc1cc(C2CC2)no1    ZINC000082410844
Cc1ccc(O)c(C=O)n1    ZINC000033414685
COc1ccc(C=O)nc1    ZINC000014983182
O=Cc1cnc(C2CC2)o1    ZINC000058517497
CC(=O)c1cc(C=O)c[nH]1    ZINC000078404335
Cc1cc(=O)[nH]cc1C=O    ZINC000072223747
Cc1[nH]c(=O)ccc1C=O    ZINC000072224792
Cc1c[nH]c(=O)c(C=O)c1    ZINC000082046670
Cc1cc(=O)c(C=O)c[nH]1    ZINC000039419351
COc1cccc(C=O)n1    ZINC000002548006
O=Cc1ccnc(CO)c1    ZINC000098175211
COc1ncccc1C=O    ZINC000002527298
O=Cc1nc2c(o1)CCC2    ZINC000018491505
COc1ccc(C=O)cn1    ZINC000002583595
O=Cc1cccc(CO)n1    ZINC000020441924
Nc1cc(C=O)ccc1O    ZINC000036225078
O=Cc1noc2c1CCC2    ZINC000020270523
Cc1ccc(C=O)c(=O)[nH]1    ZINC000020443891
O=Cc1ccc(CO)nc1    ZINC000221197535
Cc1ncc(C=O)c(N)n1    ZINC000011919726
Cc1cnc(N)c(C=O)n1    ZINC000575442496
O=Cc1nnc2n1CCC2    ZINC000024398276
CNc1nccc(C=O)n1    ZINC000039052399
CNc1ncc(C=O)cn1    ZINC000004992768
Cc1[nH]c(C)c(C=O)c1C    ZINC000022122313
CCn1c(C)ccc1C=O    ZINC000017811745
CCc1cc(C=O)n(C)c1    ZINC000075425507
CCCn1cccc1C=O    ZINC000020216298
CC(C)c1c[nH]c(C=O)c1    ZINC000078404718
Cc1[nH]c(C=O)c(C)c1C    ZINC000000076515
CC(C)n1cccc1C=O    ZINC000004476162
Cc1cc(C)n(C)c1C=O    ZINC000037624337
Cc1cn(C)c(C)c1C=O    ZINC000034927106
CCc1ccc(C=O)n1C    ZINC000075425608
Cc1cc(C=O)c(C)n1C    ZINC000000336276
CCc1cc(C)[nH]c1C=O    ZINC000078405081
CCn1ccc(C=O)c1C    ZINC000078582618
CCCn1ccc(C=O)c1    ZINC000085580804
CCCc1ccc(C=O)[nH]1    ZINC000075425714
CC(C)n1ccc(C=O)c1    ZINC000020154833
CCn1cc(C=O)cc1C    ZINC000048508571
N#Cc1csc(C=O)n1    ZINC000039134653
N#Cc1ncc(C=O)s1    ZINC000259800665
O=Cc1ccc(S)cc1    ZINC000056961840
O=Cc1ccccc1S    ZINC000006322895
O=Cc1cc(O)cc(O)c1    ZINC000002566024
O=Cc1ccc(O)c(O)c1    ZINC000000013245
O=Cc1c(O)cccc1O    ZINC000013479425
O=Cc1cccc(O)c1O    ZINC000000332561
O=Cc1cc(O)ccc1O    ZINC000000895809
O=Cc1ccc(O)cc1O    ZINC000000154704
COc1ccc(C=O)nn1    ZINC000075525915
COc1cnc(C=O)cn1    ZINC000066322899
COc1ncc(C=O)cn1    ZINC000004553871
COc1nccnc1C=O    ZINC000015444669
COc1cnc(C=O)nc1    ZINC000039052329
COc1cncc(C=O)n1    ZINC000095762381
COc1ncncc1C=O    ZINC000039052521
Cn1ncc(C=O)cc1=O    ZINC000139691787
COc1ccnc(C=O)n1    ZINC000095883803
COc1nccc(C=O)n1    ZINC000038522618
Cc1ccc(F)cc1C=O    ZINC000002581177
C[n+]1cccc(O)c1C=O    ZINC000138405136
Cc1cc(F)cc(C=O)c1    ZINC000002243219
Cc1cccc(F)c1C=O    ZINC000016159974
Cc1c(F)cccc1C=O    ZINC000002545347
Cc1ccc(C=O)c(F)c1    ZINC000002243229
Cc1ccc(F)c(C=O)c1    ZINC000002389336
Nc1ncnc(N)c1C=O    ZINC000001556563
Cc1cccc(C=O)c1F    ZINC000016159776
Cc1cc(F)ccc1C=O    ZINC000002581178
Cc1ccc(C=O)cc1F    ZINC000002382211
Cc1cc(C=O)ccc1F    ZINC000000157240
O=Cc1ccc(CF)cc1    ZINC000081915107
Nc1ncc(C=O)c(N)n1    ZINC000001748627
CC(C)c1coc(C=O)c1    ZINC000039192813
CCCc1ccc(C=O)o1    ZINC000006678069
CCc1nc(C=O)c(C)[nH]1    ZINC000000164638
CC(C)n1cnc(C=O)c1    ZINC000039078410
CC(C)n1cc(C=O)cn1    ZINC000012396620
CCCn1cc(C=O)cn1    ZINC000002510460
CCn1nc(C)cc1C=O    ZINC000072209917
CC(C)n1ccnc1C=O    ZINC000026473984
CCn1cc(C)nc1C=O    ZINC000039078372
CCCn1cncc1C=O    ZINC000038415716
CC(C)n1nccc1C=O    ZINC000020417382
CC(C)n1cncc1C=O    ZINC000039078411
CCn1ncc(C)c1C=O    ZINC000019040890
CCn1c(C)cnc1C=O    ZINC000017811999
CCCn1cnc(C=O)c1    ZINC000038582237
Cc1nn(C)c(C)c1C=O    ZINC000000158804
CCn1cc(C=O)c(C)n1    ZINC000000862693
CCc1nn(C)cc1C=O    ZINC000026545553
CCCc1n[nH]cc1C=O    ZINC000004243541
CCCc1[nH]cnc1C=O    ZINC000034087376
CC(C)c1cc(C=O)n[nH]1    ZINC000050478833
CC(C)n1ccc(C=O)n1    ZINC000072209628
Cc1nc(C=O)n(C)c1C    ZINC000020445492
CCn1nc(C=O)cc1C    ZINC000072219968
CCn1ncc(C=O)c1C    ZINC000000874351
CCCn1ccnc1C=O    ZINC000004244059
CCCn1nccc1C=O    ZINC000002538045
CC(C)c1n[nH]cc1C=O    ZINC000020397320
CC(C)c1cnc(C=O)[nH]1    ZINC000075408063
CCc1cc(C=O)n(C)n1    ZINC000072219958
CCCn1ccc(C=O)n1    ZINC000002538042
O=Cc1ccc(S)nc1    ZINC000072225666
O=Cc1cccnc1S    ZINC000006092220
O=Cc1ccc(C(=O)O)[nH]1    ZINC000015217524
O=Cc1c[nH]c(C(=O)O)c1    ZINC000026441410
Nc1ncc(C=O)c(O)n1    ZINC001775937659
Cc1nc(F)ccc1C=O    ZINC000002546095
Cc1cnc(F)c(C=O)c1    ZINC000071255536
Nc1c(F)cccc1C=O    ZINC000095829847
Cc1ccnc(F)c1C=O    ZINC000008698250
Nc1ccc(C=O)c(F)c1    ZINC000104591838
O=Cc1cccc(CF)n1    ZINC000034633351
Cc1cc(C=O)cnc1F    ZINC000015684425
Cc1ncc(C=O)cc1F    ZINC000095642683
Cc1ccnc(C=O)c1F    ZINC000008698245
Cc1nc(C=O)ccc1F    ZINC000008698218
Cc1cncc(C=O)c1F    ZINC000095763817
Nc1cc(C=O)ccc1F    ZINC000021981687
O=Cc1ccc(CF)nc1    ZINC000144341577
Nc1cccc(C=O)c1F    ZINC000059796803
Cc1c(F)nccc1C=O    ZINC000095762024
Nc1cccc(F)c1C=O    ZINC000074938159
Nc1ccc(F)cc1C=O    ZINC000034740972
Cc1cnc(F)cc1C=O    ZINC000095762025
Cc1ccc(F)c(C=O)n1    ZINC000008698251
Cc1cc(F)ncc1C=O    ZINC000090413074
Nc1ccc(F)c(C=O)c1    ZINC000082410582
Nc1cc(F)ccc1C=O    ZINC000044564180
Cc1ncc(F)cc1C=O    ZINC000098177679
Cc1cc(C=O)c(F)cn1    ZINC000238461789
CC(C)c1nc(C=O)co1    ZINC000049584873
CC(C)c1cc(C=O)on1    ZINC000034283484
CCCc1cc(C=O)no1    ZINC000196541187
CC(C)c1nocc1C=O    ZINC000076573765
CN(C)c1ccc(C=O)o1    ZINC000000309885
CCc1onc(C)c1C=O    ZINC000019057198
CC(C)c1cc(C=O)no1    ZINC000072209413
CCCn1cc(C=O)nn1    ZINC000085271984
CC(C)n1cnnc1C=O    ZINC000107324127
CCn1nnc(C)c1C=O    ZINC000019040950
CCn1ncc(C=O)c1N    ZINC000242687859
CC(C)n1cc(C=O)nn1    ZINC000034402267
Cc1nn(C)c(N)c1C=O    ZINC000034611860
CC(C)n1ncnc1C=O    ZINC000075526856
O=Cc1csc(C=O)c1    ZINC000001296257
O=Cc1cscc1C=O    ZINC000022003342
O=Cc1ccc(C=O)s1    ZINC000000042388
O=Cc1ccsc1C=O    ZINC000000160395
O=Cc1ccccc1Cl    ZINC000001706909
O=Cc1cccc(Cl)c1    ZINC000000164556
O=Cc1ccc(Cl)cc1    ZINC000000896325
O=Cc1cc(C(=O)O)co1    ZINC000039060636
O=Cc1occc(=O)c1O    ZINC000107115516
O=Cc1cc(=O)c(O)co1    ZINC000107115520
O=Cc1ccoc1C(=O)O    ZINC000020032360
O=Cc1ccc(C(=O)O)o1    ZINC000002566292
O=Cc1occc1C(=O)O    ZINC000082410380
O=Cc1cc(=O)[nH]c(=O)[nH]1    ZINC000001686091
O=Cc1c(O)nc[nH]c1=O    ZINC000018203967
O=Cc1cc(C(=O)O)[nH]n1    ZINC000028948714
O=Cc1c[nH]c(=O)[nH]c1=O    ZINC000000434270
O=Cc1c[nH]nc1C(=O)O    ZINC000042384355
O=Cc1nc[nH]c1C(=O)O    ZINC000082046801
O=Cc1ccc([N+](=O)[O-])[nH]1    ZINC000001681946
O=Cc1cccc(F)c1O    ZINC000002242717
O=Cc1ccc(F)cc1O    ZINC000002510730
O=Cc1ccoc1B(O)O    ZINC000169747000
O=Cc1occc1B(O)O    ZINC000197180749
O=Cc1cc(B(O)O)co1    ZINC000169747420
Cc1scc(C=O)c1C    ZINC000034275563
O=Cc1ccc(O)cc1F    ZINC000012359165
CCc1ccc(C=O)s1    ZINC000000152280
Cc1cc(C=O)c(C)s1    ZINC000002581119
Cc1cc(C=O)sc1C    ZINC000002389352
O=Cc1c(O)cccc1F    ZINC000002572868
O=Cc1cc(F)ccc1O    ZINC000002572869
O=Cc1ccc(F)c(O)c1    ZINC000032179820
O=Cc1ccc(O)c(F)c1    ZINC000002566026
O=Cc1cc(O)ccc1F    ZINC000014989274
O=Cc1cc(O)cc(F)c1    ZINC000058824993
O=Cc1coc(B(O)O)c1    ZINC000169746815
Cc1cc(C)c(C=O)s1    ZINC000004208892
O=Cc1cccc(O)c1F    ZINC000032179814
O=Cc1ccc(B(O)O)o1    ZINC000169747014
Nc1ccnc(F)c1C=O    ZINC000238658726
Nc1cc(F)cnc1C=O    ZINC000095628589
Nc1ncc(F)cc1C=O    ZINC000066054169
CCOc1ccc(C=O)o1    ZINC000085873725
COCc1ccc(C=O)o1    ZINC000001995110
COc1cc(C=O)n(C)n1    ZINC000143849363
CC(C)c1noc(C=O)n1    ZINC000082049839
O=Cc1cnn(CCO)c1    ZINC000019486351
COc1c(C=O)cnn1C    ZINC000019052258
COCn1ccc(C=O)n1    ZINC000066347178
CCCc1noc(C=O)n1    ZINC000020441108
COc1cnn(C)c1C=O    ZINC000019053094
COc1nn(C)cc1C=O    ZINC000076574123
O=Cc1ncsc1C=O    ZINC000020357651
O=Cc1ccnc(Cl)c1    ZINC000003883725
O=Cc1ccc(Cl)nc1    ZINC000000169497
O=Cc1ccc(Cl)cn1    ZINC000008698212
O=Cc1cnccc1Cl    ZINC000014982474
O=Cc1ncccc1Cl    ZINC000014982472
O=Cc1cc(Cl)ccn1    ZINC000014008093
O=Cc1cncc(Cl)c1    ZINC000006643293
O=Cc1cccc(Cl)n1    ZINC000014982470
O=Cc1ccncc1Cl    ZINC000012958751
O=Cc1cccnc1Cl    ZINC000000168332
O=Cc1cc([N+](=O)[O-])co1    ZINC000006091397
O=Cc1coc([N+](=O)[O-])c1    ZINC000039060925
O=Cc1occc1[N+](=O)[O-]    ZINC000026254541
O=Cc1ccc([N+](=O)[O-])o1    ZINC000000152275
CCc1csc(C=O)n1    ZINC000039060834
CCc1nc(C=O)cs1    ZINC000037974022
Cc1nc(C=O)sc1C    ZINC000045205762
O=Cc1nc[nH]c1[N+](=O)[O-]    ZINC000032147215
O=Cc1cncc(F)c1O    ZINC000263615000
CSc1ccc(C=O)[nH]1    ZINC000000334148
Cc1nc(C)c(C=O)s1    ZINC000000158616
CCc1ncc(C=O)s1    ZINC000039134598
O=Cc1cc(=O)[nH]cc1F    ZINC000015444615
CCc1cnc(C=O)s1    ZINC000039060826
COCc1cc(C=O)no1    ZINC000016943643
COCn1cc(C=O)nn1    ZINC000067425346
O=Cc1ncc(Cl)cn1    ZINC000091366415
O=Cc1cc(Cl)ncn1    ZINC000026461796
O=Cc1nccnc1Cl    ZINC000026897747
O=Cc1ccc(Cl)nn1    ZINC000021982409
O=Cc1nccc(Cl)n1    ZINC000071261592
O=Cc1ccnc(Cl)n1    ZINC000095642166
O=Cc1cnc(Cl)nc1    ZINC000022113854
O=Cc1cnc(Cl)cn1    ZINC000085221111
O=Cc1cncc(Cl)n1    ZINC000038258358
O=Cc1cc([N+](=O)[O-])no1    ZINC000001618618
COc1ccsc1C=O    ZINC000000334484
COc1cscc1C=O    ZINC000039350303
CSc1ccc(C=O)o1    ZINC000034566723
COc1sccc1C=O    ZINC000075528608
COc1ccc(C=O)s1    ZINC000034770736
Cc1sc(N)nc1C=O    ZINC000039061055
CSc1cc(C=O)[nH]n1    ZINC000039061050
O=Cc1ccc(F)cc1F    ZINC000002004034
O=Cc1cc(F)cc(F)c1    ZINC000000164753
O=Cc1ccc(F)c(F)c1    ZINC000000164803
O=Cc1cc(F)ccc1F    ZINC000002539346
O=Cc1cccc(F)c1F    ZINC000002539336
O=Cc1c(F)cccc1F    ZINC000002539337
CCn1ncc(C=O)c1F    ZINC000095098473
O=Cc1ccn(CCF)n1    ZINC000095093826
O=Cc1cnn(CCF)c1    ZINC000082162739
Cc1nn(C)c(F)c1C=O    ZINC000095098472
O=Cc1ccnn1CCF    ZINC000095098580
O=Cc1nc(CO)cs1    ZINC000039061257
COc1ncc(C=O)s1    ZINC000039061306
COc1cc(C=O)sn1    ZINC000039061259
O=Cc1csc(CO)n1    ZINC000020446533
COc1nc(C=O)cs1    ZINC000039061304
Cn1cc(C=O)sc1=O    ZINC000045206617
O=Cc1cc(F)ncc1F    ZINC000071256077
O=Cc1cc(F)nc(F)c1    ZINC000071256425
O=Cc1ccc(F)nc1F    ZINC000014982658
O=Cc1c(F)cncc1F    ZINC000004208906
O=Cc1nc(F)ccc1F    ZINC000096102742
O=Cc1c(F)ccnc1F    ZINC000079387262
O=Cc1ncc(F)cc1F    ZINC000039061245
O=Cc1ccnc(F)c1F    ZINC000071256434
O=Cc1cc(F)cnc1F    ZINC000071256451
O=Cc1ccc(CCl)o1    ZINC000001995255
Cn1ncc(Cl)c1C=O    ZINC000002565634
Cn1nc(Cl)cc1C=O    ZINC000103167351
Cc1nc(Cl)c(C=O)[nH]1    ZINC000078169273
Cc1[nH]nc(C=O)c1Cl    ZINC000049584989
Cn1cnc(Cl)c1C=O    ZINC000034548510
Cn1cc(Cl)nc1C=O    ZINC000238545444
Cn1ncc(C=O)c1Cl    ZINC000034477539
Cn1cc(C=O)c(Cl)n1    ZINC000074343274
O=Cc1c(F)ncnc1F    ZINC000075629728
Cn1cc(Cl)c(C=O)n1    ZINC000000163210
Cc1noc(Cl)c1C=O    ZINC000082408995
O=Cc1cccn1C(F)F    ZINC000085580330
Cc1ccc(C=O)c(C#N)c1    ZINC000039061545
Cc1c(C#N)cccc1C=O    ZINC000039061543
O=Cc1ccc2[nH]ccc2c1    ZINC000002389301
O=Cc1ccn2cccc2c1    ZINC000084304197
N#CCc1ccc(C=O)cc1    ZINC000039061529
O=Cc1ccc2cc[nH]c2c1    ZINC000095470180
Cc1ccc(C=O)cc1C#N    ZINC000039061539
O=Cc1cccc2cc[nH]c21    ZINC000002244217
Cc1cc(C#N)cc(C=O)c1    ZINC000039061531
Cc1cc(C=O)ccc1C#N    ZINC000039061541
Cc1cccc(C#N)c1C=O    ZINC000039061549
Cc1cccc(C=O)c1C#N    ZINC000039061537
Cc1ccc(C#N)cc1C=O    ZINC000039061533
O=Cc1cc2ccccc2[nH]1    ZINC000004100123
O=Cc1c[nH]c2ccccc12    ZINC000000087959
N#CCc1ccccc1C=O    ZINC000038803725
O=Cc1ccn2ccccc12    ZINC000024728608
N#CCc1cccc(C=O)c1    ZINC000048007982
O=Cc1cccc2[nH]ccc21    ZINC000001576624
Cc1cc(C#N)ccc1C=O    ZINC000039061547
O=Cc1sccc1Cl    ZINC000002383503
O=Cc1cscc1Cl    ZINC000000334485
O=Cc1ccsc1Cl    ZINC000039190020
O=Cc1ccc(Cl)s1    ZINC000000165421
O=Cc1csc(Cl)c1    ZINC000039201272
O=Cc1cc(Cl)cs1    ZINC000034596305
O=Cc1ccoc1C(F)F    ZINC000217644649
O=Cc1ccn(C(F)F)n1    ZINC000020443954
O=Cc1ccnn1C(F)F    ZINC000096029576
O=Cc1cnn(C(F)F)c1    ZINC000040544248
O=Cc1cc(C(F)F)[nH]n1    ZINC000211815785
C#Cc1ccc(O)c(C=O)c1    ZINC000039061574
O=Cc1ccc2ccoc2c1    ZINC000013376265
O=Cc1coc2ccccc12    ZINC000002530074
O=Cc1cccc2occc21    ZINC000039593453
O=Cc1cc2ccccc2o1    ZINC000000158629
O=Cc1cccc2ccoc21    ZINC000038282073
O=Cc1ccc2occc2c1    ZINC000000158634
O=Cc1cc2cccn2cn1    ZINC000039061578
O=Cc1c[nH]c2cccnc12    ZINC000024429342
O=Cc1nccc2[nH]ccc21    ZINC000021020324
O=Cc1cnc2cc[nH]c2c1    ZINC000014401108
O=Cc1cnn2ccccc12    ZINC000019735880
O=Cc1nc2ccccc2[nH]1    ZINC000000039036
O=Cc1cn2ccccc2n1    ZINC000004262674
O=Cc1cccc2[nH]ncc21    ZINC000039061553
O=Cc1cccc2nc[nH]c21    ZINC000035569648
O=Cc1cc2ncccc2[nH]1    ZINC000040448717
O=Cc1c[nH]c2ccncc12    ZINC000014985675
O=Cc1cccc2cncn21    ZINC000039061621
O=Cc1cccc2cn[nH]c21    ZINC000035569702
O=Cc1cc2ccccn2n1    ZINC000002527296
O=Cc1c[nH]c2cnccc12    ZINC000014982168
O=Cc1ccnc2[nH]ccc21    ZINC000014984915
O=Cc1nccc2cc[nH]c21    ZINC000100543418
O=Cc1cccn2ccnc12    ZINC000034596301
O=Cc1cc2ccncc2[nH]1    ZINC000100016853
O=Cc1cc2cc[nH]c2cn1    ZINC000034334271
O=Cc1cccc2nccn21    ZINC000039061563
Cc1nc(C=O)ccc1C#N    ZINC000082408972
O=Cc1ccc2nccn2c1    ZINC000004277346
O=Cc1ccc2ncccn12    ZINC000024551269
Cc1cc(C#N)cc(C=O)n1    ZINC000039050367
O=Cc1ncc2ccccn12    ZINC000024551398
O=Cc1cc2cccnn2c1    ZINC000238689016
O=Cc1cccn2cncc12    ZINC000038915928
O=Cc1ccc2[nH]cnc2c1    ZINC000012370311
O=Cc1cnc2ccccn12    ZINC000024551572
O=Cc1cnc2[nH]ccc2c1    ZINC000006643325
O=Cc1ccc2cn[nH]c2c1    ZINC000019045767
O=Cc1[nH]nc2ccccc12    ZINC000014909878
O=Cc1cncc2[nH]ccc21    ZINC000021020313
O=Cc1cc2cnccc2[nH]1    ZINC000045328794
O=Cc1ccn2nccc2c1    ZINC000039061559
O=Cc1ccc2cc[nH]c2n1    ZINC000014984917
N#Cc1cc(C=O)ccc1N    ZINC000034452765
O=Cc1cccc2ccnn21    ZINC000012359564
O=Cc1ccnc2cc[nH]c21    ZINC000082408976
O=Cc1ncn2ccccc12    ZINC000024728746
O=Cc1ccn2ccnc2c1    ZINC000038532561
O=Cc1ccc2[nH]ncc2c1    ZINC000008700340
O=Cc1cncc2cc[nH]c21    ZINC000953106448
O=Cc1cc2cccnc2[nH]1    ZINC000034924683
O=Cc1c[nH]c2ncccc12    ZINC000006513204
O=Cc1cccn2nccc12    ZINC000034621680
O=Cc1cccc2c1CCC2    ZINC000014516742
O=Cc1cccc(C2CC2)c1    ZINC000016947191
C=Cc1cc(C)ccc1C=O    ZINC000198639103
O=Cc1ccc(C2CC2)cc1    ZINC000016947188
O=Cc1ccccc1C1CC1    ZINC000016947857
O=Cc1ccc2c(c1)CCC2    ZINC000001420804
C=C(C)c1ccc(C=O)cc1    ZINC000014591755
O=Cc1cnc(Cl)s1    ZINC000001392611
O=Cc1scnc1Cl    ZINC000014982499
O=Cc1nc(Cl)cs1    ZINC000039134652
O=Cc1csc(Cl)n1    ZINC000015444549
O=Cc1ncc(Cl)s1    ZINC000036533187
O=Cc1coc(C(F)F)n1    ZINC000213643382
O=Cc1ccc2ocnc2c1    ZINC000039061641
O=Cc1cc2cccnc2o1    ZINC000032302484
O=Cc1cc2ccoc2cn1    ZINC000039050330
O=Cc1cc2cnccc2o1    ZINC000032302490
O=Cc1cnc2ccoc2c1    ZINC000035270596
N#Cc1cc(C=O)ccc1O    ZINC000039061652
O=Cc1ccnc2occc21    ZINC000953106459
O=Cc1cc2ncccc2o1    ZINC000032302486
O=Cc1cccc2ocnc21    ZINC000082408916
O=Cc1ccc2ncoc2c1    ZINC000035569664
O=Cc1ccc2ccoc2n1    ZINC000039050946
O=Cc1cnc2occc2c1    ZINC000039050895
N#Cc1cccc(C=O)c1O    ZINC000071789994
N#Cc1ccc(O)c(C=O)c1    ZINC000095917760
N#Cc1ccc(C=O)c(O)c1    ZINC000084397764
O=Cc1onc2ccccc12    ZINC000024739626
O=Cc1cc2ccncc2o1    ZINC000032302488
O=Cc1cccc2ncoc21    ZINC000082046624
O=Cc1nc2ccccc2o1    ZINC000002530177
O=Cc1cnc2ncccn12    ZINC000001663366
O=Cc1c[nH]c2nccnc12    ZINC000006599358
O=Cc1ccnc2cn[nH]c21    ZINC000080442851
O=Cc1cc2cncnc2[nH]1    ZINC000082408903
O=Cc1ccc2ncnn2c1    ZINC000039061643
O=Cc1cnn2cccnc12    ZINC000006678568
N#Cc1cc(C=O)cnc1N    ZINC000034452775
O=Cc1c[nH]c2ncncc12    ZINC000024429334
O=Cc1ccn2ccnc2n1    ZINC000039061646
O=Cc1nc2ccccn2n1    ZINC000095930487
O=Cc1cnc2nccn2c1    ZINC000075629395
O=Cc1cccc2ncnn21    ZINC000030677870
O=Cc1ncnc2[nH]ccc21    ZINC000224590485
O=Cc1cnc2cccnn12    ZINC000024551657
O=Cc1cn2ccncc2n1    ZINC000020440579
O=Cc1n[nH]c2ncccc12    ZINC000024553736
O=Cc1cn2cccnc2n1    ZINC000020440575
O=Cc1ccc2n[nH]nc2c1    ZINC000035904535
O=Cc1cnc2ccnn2c1    ZINC000057217662
[N-]=[N+]=Nc1ccccc1C=O    ZINC000136255800
O=Cc1nnc2ccccn12    ZINC000024551745
O=Cc1cnc2n[nH]cc2c1    ZINC000035569705
O=Cc1ccnc2[nH]ncc21    ZINC000082847172
[N-]=[N+]=Nc1ccc(C=O)cc1    ZINC000031331624
O=Cc1cn2cnccc2n1    ZINC000088189328
O=Cc1cnn2ncccc12    ZINC000024728914
O=Cc1cnc2cnccn12    ZINC000020446537
O=Cc1cncc(C2CC2)c1    ZINC000090411287
O=Cc1cccc2c1NCC2    ZINC000001394453
O=Cc1cncc2c1CCC2    ZINC000082408888
O=Cc1ccc2c(n1)CCC2    ZINC000238692136
O=Cc1ccc2c(c1)NCC2    ZINC000082048362
O=Cc1ncccc1C1CC1    ZINC000017940012
O=Cc1ccc(C2CC2)nc1    ZINC000039061675
O=Cc1ccncc1C1CC1    ZINC000017940001
O=Cc1ccc(N2CC2)cc1    ZINC000039061648
O=Cc1ccc2c(c1)CCN2    ZINC000002572510
O=Cc1cnc2c(c1)CCC2    ZINC000084232359
O=Cc1ccc(C2CC2)cn1    ZINC000091366423
O=Cc1nnc(Cl)s1    ZINC000083268075
O=Cc1nnsc1Cl    ZINC000015021036
O=Cc1ccc2nonc2c1    ZINC000000158672
C#Cc1ccc(C=O)c(F)c1    ZINC000091252109
C#Cc1ccc(F)c(C=O)c1    ZINC000094986139
C#Cc1cc(F)ccc1C=O    ZINC000039049626
O=Cc1ccc2onnc2c1    ZINC000071614330
O=Cc1cccc2nonc21    ZINC000019088483
N#Cc1cncc(C=O)c1O    ZINC000263618331
C#Cc1cc(C=O)ccc1F    ZINC000039049696
C#Cc1cc(F)cc(C=O)c1    ZINC000642887220
C#Cc1ccc(F)cc1C=O    ZINC000095828973
C#Cc1c(F)cccc1C=O    ZINC000642887025
C#Cc1cccc(F)c1C=O    ZINC000039049673
C#Cc1ccc(C=O)cc1F    ZINC000306189469
C#Cc1cccc(C=O)c1F    ZINC000306833679
O=Cc1nnc2cnccn12    ZINC000024551757
O=Cc1nnc2cccnn12    ZINC000024551835
N#Cc1nc(C=O)cnc1N    ZINC000039061774
O=Cc1cnc2ncnn2c1    ZINC000035572208
O=Cc1cccc2c1OCC2    ZINC000004277231
CC(=O)c1ccc(C=O)cc1    ZINC000002389314
Cc1c(C=O)cccc1C=O    ZINC000022116432
CC(=O)c1cccc(C=O)c1    ZINC000002563910
Cc1cc(C=O)cc(C=O)c1    ZINC000014985585
O=Cc1ccc2c(c1)OCC2    ZINC000034412898
Cc1cccc(C=O)c1C=O    ZINC000015021916
O=Cc1cccc2c1COC2    ZINC000082408804
CC(=O)c1ccccc1C=O    ZINC000002563911
O=Cc1ccc2c(c1)COC2    ZINC000020439134
O=Cc1cccc2c1CCO2    ZINC000002580841
C=Cc1ccc(O)cc1C=O    ZINC000238714082
O=Cc1ccc2c(c1)CCO2    ZINC000000154065
CCc1[nH]c(C#N)cc1C=O    ZINC000225303305
CCn1cc(C=O)cc1C#N    ZINC000059270622
N=C(N)c1cccc(C=O)c1    ZINC000002581098
N=C(N)c1ccc(C=O)cc1    ZINC000004502579
Cc1[nH]c(C=O)c(C)c1C#N    ZINC000000052981
Cc1c(C=O)cc(C#N)n1C    ZINC000003268135
N#CCCn1cccc1C=O    ZINC000002577970
Cc1[nH]c(C#N)c(C)c1C=O    ZINC000001075938
Cc1c(C)c(C=O)[nH]c1C#N    ZINC000002518958
Cc1c(C#N)cc(C=O)n1C    ZINC000225300673
O=Cc1ccnc(C2CC2)n1    ZINC000022007474
O=Cc1cnc(C2CC2)nc1    ZINC000039957341
CCCc1cccc(C=O)c1    ZINC000034236844
CCc1cccc(C)c1C=O    ZINC000039061748
Cc1cc(C)c(C=O)c(C)c1    ZINC000001651948
CC(C)c1cccc(C=O)c1    ZINC000008700948
CC(C)c1ccccc1C=O    ZINC000004267232
CCCc1ccc(C=O)cc1    ZINC000002584250
Cc1cc(C)c(C=O)cc1C    ZINC000002566202
CCc1cc(C)cc(C=O)c1    ZINC000040571428
CC(C)c1ccc(C=O)cc1    ZINC000000968248
CCc1cc(C=O)ccc1C    ZINC000039061707
Cc1ccc(C=O)c(C)c1C    ZINC000003847641
N#Cc1c(F)cccc1C=O    ZINC000096868722
N#Cc1cccc(C=O)c1F    ZINC000075926977
N#Cc1ccc(F)c(C=O)c1    ZINC000002541531
N#Cc1cccc(F)c1C=O    ZINC000014989442
N#Cc1cc(F)cc(C=O)c1    ZINC000002541528
N#Cc1cc(C=O)ccc1F    ZINC000002387262
N#Cc1ccc(F)cc1C=O    ZINC000066325508
N#Cc1ccc(C=O)cc1F    ZINC000012336555
N#Cc1cc(F)ccc1C=O    ZINC000019616118
N#Cc1ccc(C=O)c(F)c1    ZINC000016159787
CC(=O)c1cccc(C=O)n1    ZINC000039061931
C=Cc1cc(O)c(C=O)cn1    ZINC000263617104
NC(=O)c1ccccc1C=O    ZINC000034573429
NC(=O)c1cccc(C=O)c1    ZINC000029404628
C=Cc1cncc(C=O)c1O    ZINC000263618340
NC(=O)c1ccc(C=O)cc1    ZINC000032626957
O=CNc1ccccc1C=O    ZINC000000901765
CC(=O)c1ccc(C=O)nc1    ZINC000147521438
CN(C)c1ccc(C=O)cc1    ZINC000001686989
CC(C)c1ccncc1C=O    ZINC000039061880
CCCc1ccc(C=O)cn1    ZINC000039051452
CCNc1ccccc1C=O    ZINC000039061905
CC(C)c1cncc(C=O)c1    ZINC000082408613
O=Cc1cccn1CC1CC1    ZINC000020154851
CC(C)c1cc(C=O)ccn1    ZINC000039051148
CCc1cccc(C=O)c1N    ZINC000130197165
NCCc1ccc(C=O)cc1    ZINC000016696840
CNc1ccc(C)cc1C=O    ZINC000039061903
CCNc1ccc(C=O)cc1    ZINC000013346695
Cc1cc(C=O)cc(C)c1N    ZINC000034115273
O=Cc1ccc2n1CCCC2    ZINC000024540679
CN(C)c1cccc(C=O)c1    ZINC000005318221
Cc1cc(N)cc(C)c1C=O    ZINC000039061918
CC(C)c1ccc(C=O)cn1    ZINC000034300098
CN(C)c1ccccc1C=O    ZINC000004244748
CC(C)c1ncccc1C=O    ZINC000082408608
CCc1nc(C)ccc1C=O    ZINC000072233207
Cc1ncc(C=O)c(C)c1C    ZINC000107157362
CCc1cc(C)cnc1C=O    ZINC000104675147
O=Cc1cc2c([nH]1)CCCC2    ZINC000006678070
CCCc1ncccc1C=O    ZINC000082408609
N#Cc1nccc(C=O)c1F    ZINC001537958126
O=Cc1ccccc1C(=O)O    ZINC000000056413
O=Cc1ccc(O)c(C=O)c1    ZINC000000163443
O=Cc1ccc(C(=O)O)cc1    ZINC000000151786
O=Cc1cccc2c1OCO2    ZINC000000158547
O=Cc1cc(O)cc(C=O)c1    ZINC000034513564
O=Cc1ccc2c(c1)OCO2    ZINC000000001953
O=Cc1cccc(C=O)c1O    ZINC000001595540
O=Cc1cccc(C(=O)O)c1    ZINC000002034365
O=Cc1ccc(B(O)O)cc1    ZINC000169743256
C=Cc1ccc(F)cc1C=O    ZINC000229394505
O=Cc1ccccc1B(O)O    ZINC000169743254
O=Cc1cccc(B(O)O)c1    ZINC000169743255
CCc1cccc(O)c1C=O    ZINC000034440564
Cc1cc(O)c(C=O)cc1C    ZINC000004290759
O=Cc1ccc(CCO)cc1    ZINC000045793472
Cc1ccc(C)c(C=O)c1O    ZINC000000334847
C[C@@H](O)c1cccc(C=O)c1    ZINC000200904619
C[C@@H]1C[C@H]1c1ccc(C=O)o1    ZINC000004218680
CCOc1ccccc1C=O    ZINC000000156749
Cc1ccc(C=O)c(O)c1C    ZINC000004299100
C[C@H]1C[C@@H]1c1ccc(C=O)o1    ZINC000004218679
C[C@H]1C[C@H]1c1ccc(C=O)o1    ZINC000004218681
COc1cc(C)cc(C=O)c1    ZINC000021982977
CCc1ccc(C=O)c(O)c1    ZINC000038409857
CCc1cccc(C=O)c1O    ZINC000034268643
Cc1cc(C)c(C=O)c(O)c1    ZINC000000330233
CCOc1ccc(C=O)cc1    ZINC000000157145
COc1cccc(C)c1C=O    ZINC000014488699
CCc1ccc(O)c(C=O)c1    ZINC000004290796
COc1ccc(C)cc1C=O    ZINC000002581184
COc1cccc(C=O)c1C    ZINC000039410767
COc1cc(C=O)ccc1C    ZINC000002598930
CCc1cc(C=O)ccc1O    ZINC000095711064
COc1ccc(C)c(C=O)c1    ZINC000039212362
Cc1cc(C=O)cc(C)c1O    ZINC000000152673
COc1ccc(C=O)c(C)c1    ZINC000001723226
O=Cc1cc2c(o1)CCCC2    ZINC000039061977
Cc1oc(C2CC2)cc1C=O    ZINC000601014782
Cc1cc(C=O)c(C)cc1O    ZINC000002525029
COCc1cccc(C=O)c1    ZINC000039189992
COc1ccc(C=O)cc1C    ZINC000002140939
C[C@@H]1C[C@@H]1c1ccc(C=O)o1    ZINC000004218678
Cc1cc(C)c(O)c(C=O)c1    ZINC000004520797
COCc1ccc(C=O)cc1    ZINC000034370932
Cc1c(C)c(C=O)ccc1O    ZINC000034347151
Cc1cc(O)cc(C)c1C=O    ZINC000002566090
COCc1ccccc1C=O    ZINC000039189991
COc1cc(C)ccc1C=O    ZINC000004487310
COc1c(C)cccc1C=O    ZINC000004487311
CCOc1cccc(C=O)c1    ZINC000000163359
CCc1cc(O)ccc1C=O    ZINC000039059187
O=Cc1cnn2c1CCCC2    ZINC000024721853
O=Cc1ccn(C2CCC2)n1    ZINC000259129866
CNc1ncc(C=O)cc1C    ZINC000072222006
Cc1nc(C)c(C=O)nc1C    ZINC000020440700
Cn1ncc(C=O)c1C1CC1    ZINC000042384402
Cn1cc(C=O)c(C2CC2)n1    ZINC000002538707
O=Cc1cn[nH]c1C1CCC1    ZINC000020439903
CNc1ccc(C=O)c(C)n1    ZINC000072224087
O=Cc1cnn(C2CCC2)c1    ZINC000107324932
O=Cc1cc2n(n1)CCCC2    ZINC000036473085
O=Cc1ccnn1CC1CC1    ZINC000074937919
O=Cc1cnc2n1CCCC2    ZINC000020357668
CN(C)c1ccnc(C=O)c1    ZINC000076578011
O=Cc1cc(C2CCC2)[nH]n1    ZINC000256054315
CCNc1ncccc1C=O    ZINC000034588074
O=Cc1cnn(CC2CC2)c1    ZINC000054716179
Cn1nc(C=O)cc1C1CC1    ZINC000107117124
Cn1nc2c(c1C=O)CCC2    ZINC000107300540
CN(C)c1ncccc1C=O    ZINC000019735699
CNc1c(C)nccc1C=O    ZINC000228974333
CC(C)c1nccc(C=O)n1    ZINC000019093265
CCc1nc(C)ncc1C=O    ZINC000076578008
CNc1cc(C)c(C=O)cn1    ZINC000072223045
CN(C)c1ccncc1C=O    ZINC000035975593
O=Cc1ccnn1C1CCC1    ZINC000107324933
CNc1nc(C)ccc1C=O    ZINC000034588071
CN(C)c1ccc(C=O)cn1    ZINC000020247069
O=Cc1ccn(CC2CC2)n1    ZINC000072219982
C=CCn1ncc(C=O)c1C    ZINC000004992654
CCNc1ccc(C=O)cn1    ZINC000040538666
CNc1nccc(C)c1C=O    ZINC000242463609
C=CCn1cc(C=O)c(C)n1    ZINC000000862692
O=Cc1[nH]nc2c1CCCC2    ZINC000020270533
CCCc1ncc(C=O)cn1    ZINC000004487042
CN(C)c1ccc(C=O)nc1    ZINC000095630903
CC(C)c1ncc(C=O)cn1    ZINC000004487044
Cn1nc(C2CC2)cc1C=O    ZINC000047474151
O=Cc1nc2c([nH]1)CCCC2    ZINC000068945642
O=Cc1c[nH]c2ccsc12    ZINC000082408139
O=Cc1cncc(C(=O)O)c1    ZINC000026459755
O=Cc1ccncc1C(=O)O    ZINC000011919539
O=Cc1cccc(C(=O)O)n1    ZINC000034215766
O=Cc1ccc([N+](=O)[O-])cc1    ZINC000000164513
O=Cc1ccc(C(=O)O)nc1    ZINC000035569842
O=Cc1ccccc1[N+](=O)[O-]    ZINC000000164601
O=Cc1cc(C(=O)O)ccn1    ZINC000082046548
O=Cc1cccc([N+](=O)[O-])c1    ZINC000000163576
O=Cc1cnccc1C(=O)O    ZINC000114067290
O=Cc1cccnc1C(=O)O    ZINC000034616047
O=Cc1ccnc(C(=O)O)c1    ZINC000095930261
O=Cc1ccc(B(O)O)nc1    ZINC000169933925
[N-]=[N+]=NCc1ccc(C=O)o1    ZINC000085395077
O=Cc1cnccc1B(O)O    ZINC000169935223
O=Cc1cncc(B(O)O)c1    ZINC000169748028
O=Cc1ccc(B(O)O)cn1    ZINC000198040656
O=Cc1nc2c(o1)CCCC2    ZINC000072219834
COc1cc(C)ncc1C=O    ZINC000203114429
COc1cc(C=O)cc(C)n1    ZINC000095762037
COc1cc(C)c(C=O)cn1    ZINC000008698227
CCOc1ncccc1C=O    ZINC000012359574
Cc1onc(C2CC2)c1C=O    ZINC000146587757
COCc1cccc(C=O)n1    ZINC000020441860
COc1ccc(C=O)c(C)n1    ZINC000036458632
COc1ncc(C)cc1C=O    ZINC000039961302
CCOc1cccc(C=O)n1    ZINC000039062141
CC(=O)c1cc(C=O)n(C)c1    ZINC000015014838
COc1nc(C)ccc1C=O    ZINC000034168146
COc1cncc(C=O)c1C    ZINC000039062129
CCOc1ccnc(C=O)c1    ZINC000095093356
CC(=O)c1cc(C=O)c(C)[nH]1    ZINC000078404357
Cc1c(C)c(C=O)[nH]c1C=O    ZINC000002155778
COc1ccc(C)c(C=O)n1    ZINC000039062117
O=Cc1noc2c1CCCC2    ZINC000020270530
Nc1ccc(CO)c(C=O)c1    ZINC000143981238
CCOc1ccc(C=O)cn1    ZINC000029865981
Cc1cc(C)c(C=O)c(=O)[nH]1    ZINC000038541152
CCOc1ccc(C=O)nc1    ZINC000083137896
COc1ccc(C=O)nc1C    ZINC000095629461
O=Cc1cc2c(o1)CCNC2    ZINC000217471740
CCOc1cncc(C=O)c1    ZINC000039062052
COc1cccc(C=O)c1N    ZINC000034199770
O=Cc1cc(C2CCC2)on1    ZINC000256052210
COc1ccc(C=O)c(N)c1    ZINC000001859467
COc1ncc(C=O)cc1C    ZINC000039062113
CN(O)c1ccc(C=O)cc1    ZINC000000507413
Cc1[nH]c(C)c(C=O)c1C=O    ZINC000002581704
Cc1cc(C=O)cn(C)c1=O    ZINC000694963452
CC(=O)c1cc(C=O)cn1C    ZINC000078404338
COc1ccc(N)c(C=O)c1    ZINC000032191037
CCOc1cnccc1C=O    ZINC000107325060
Cc1cnc(C)c(O)c1C=O    ZINC000006072047
CCOc1cc(C=O)ccn1    ZINC000071256427
CNc1cccc(O)c1C=O    ZINC000082099505
NCc1cc(C=O)ccc1O    ZINC000095719622
CCOc1ccncc1C=O    ZINC000042784251
COc1ccc(C)nc1C=O    ZINC000039062086
COc1ccc(C=O)cc1N    ZINC000034419577
COc1cccc(N)c1C=O    ZINC000039062078
O=Cc1cnn2c1CNCC2    ZINC000024721866
CCNc1ncncc1C=O    ZINC000252496699
CN(C)c1ncc(C=O)cn1    ZINC000000299228
O=Cc1cn(CC2CC2)nn1    ZINC000085271712
CN(C)c1ncncc1C=O    ZINC000107325116
CCNc1ncc(C=O)cn1    ZINC000008730902
Nc1c(C=O)cnn1C1CC1    ZINC000018589758
O=Cc1nnc2n1CCCC2    ZINC000024541107
O=Cc1cn2c(n1)CNCC2    ZINC000082408160
Cn1nc(C=O)nc1C1CC1    ZINC000142902694
O=Cc1cc2n(n1)CCNC2    ZINC000096663765
O=Cc1cnn2c1NCCC2    ZINC000024405373
CN(C)c1nccc(C=O)n1    ZINC000021300556
Cc1nc(C)c(C=O)c(N)n1    ZINC000039062149
CCc1cc(C)n(C)c1C=O    ZINC000078405085
CC(C)(C)n1cccc1C=O    ZINC000004502925
CC(C)(C)c1ccc(C=O)[nH]1    ZINC000039224029
CCn1c(C)cc(C=O)c1C    ZINC000004568976
Cc1c(C)n(C)c(C)c1C=O    ZINC000022122309
CC[C@H](C)n1ccc(C=O)c1    ZINC000020154837
CCc1c[nH]c(C=O)c1CC    ZINC000001615987
CC[C@H](C)n1cccc1C=O    ZINC000035431338
CCCCc1ccc(C=O)[nH]1    ZINC000034253073
CCCn1c(C)ccc1C=O    ZINC000223745530
CC[C@@H](C)n1ccc(C=O)c1    ZINC000020154835
Cc1cc(C=O)cn1C(C)C    ZINC000113768578
CCc1ccc(C=O)n1CC    ZINC000226021751
CC(C)Cn1cccc1C=O    ZINC000008728408
CCCCn1cccc1C=O    ZINC000009261699
CC(C)(C)n1ccc(C=O)c1    ZINC000004520670
CC(C)c1cc(C=O)n(C)c1    ZINC000078404722
CCc1c(C)[nH]c(C)c1C=O    ZINC000022122139
CCc1cc(C=O)n(CC)c1    ZINC000078404956
CCCc1ccc(C=O)n1C    ZINC000075425611
CCc1c(C)[nH]c(C=O)c1C    ZINC000001574405
CC(C)Cc1ccc(C=O)[nH]1    ZINC000072324039
CC(C)(C)c1c[nH]c(C=O)c1    ZINC000039062071
CC[C@@H](C)n1cccc1C=O    ZINC000035431336
O=Cc1cn2ccnc2s1    ZINC000082407780
O=Cc1cn2ccsc2n1    ZINC000004262678
O=Cc1cnc2sccn12    ZINC000013211754
O=Cc1cccnc1[N+](=O)[O-]    ZINC000035569835
O=Cc1ccc([N+](=O)[O-])nc1    ZINC000143587253
O=Cc1ccncc1[N+](=O)[O-]    ZINC000014983388
O=Cc1ccc([N+](=O)[O-])cn1    ZINC000021985566
O=Cc1cnccc1[N+](=O)[O-]    ZINC000035569836
O=Cc1ncccc1[N+](=O)[O-]    ZINC000001570360
O=Cc1cnc(C(=O)O)cn1    ZINC000082407893
O=Cc1cc([N+](=O)[O-])ccn1    ZINC000034324395
O=Cc1cccc(F)c1C=O    ZINC000039088514
O=Cc1cc(F)cc(C=O)c1    ZINC000014985592
CSc1cccc(C=O)c1    ZINC000019088190
O=Cc1cc2c(s1)CCC2    ZINC000062351348
CSc1ccccc1C=O    ZINC000001728001
CSc1ccc(C=O)cc1    ZINC000002166804
Cc1ccc(C=O)c(S)c1    ZINC000039062291
O=Cc1cccc(C=O)c1F    ZINC000039088513
O=Cc1ccc(F)cc1C=O    ZINC000039435510
Cc1ccc(S)c(C=O)c1    ZINC000090668822
O=Cc1ccc(C2CC2)s1    ZINC000022201038
O=Cc1ccc(CO)cc1O    ZINC000004655019
COc1cc(O)cc(C=O)c1    ZINC000013481365
Cc1cc(O)c(C=O)c(O)c1    ZINC000002529209
COc1ccc(O)c(C=O)c1    ZINC000001656240
COc1ccc(C=O)c(O)c1    ZINC000001420780
Cc1cc(O)c(C=O)cc1O    ZINC000095603635
COc1ccc(C=O)cc1O    ZINC000000164617
COc1cc(O)ccc1C=O    ZINC000001420501
Cc1c(O)c(O)ccc1C=O    ZINC000039059351
COc1cccc(O)c1C=O    ZINC000001845794
O=Cc1cc(CO)ccc1O    ZINC000001854627
Cc1cc(C=O)c(O)cc1O    ZINC000015942273
Cc1c(O)ccc(C=O)c1O    ZINC000004831000
COc1c(O)cccc1C=O    ZINC000012505037
COc1cccc(C=O)c1O    ZINC000000096615
O=Cc1ccc(O)c(CO)c1    ZINC000002003357
Cc1cc(O)cc(O)c1C=O    ZINC000001698463
COc1ccc(O)cc1C=O    ZINC000001440526
COc1cc(C=O)ccc1O    ZINC000002567933
CNC(=O)c1ccc(C=O)[nH]1    ZINC000170231928
O=Cc1nc2c([nH]1)COCC2    ZINC000068945567
CNC(=O)c1cc(C=O)c[nH]1    ZINC000170235054
Cc1ccc(C=O)c(C)c1F    ZINC000002540286
CCc1ccc(C=O)c(F)c1    ZINC000141665980
O=Cc1cnc2n1CCOC2    ZINC000024540989
COCc1ncc(C=O)cn1    ZINC000019091908
O=Cc1cc2n(n1)CCCO2    ZINC000036474304
CCc1cc(C=O)ccc1F    ZINC000039062240
O=Cc1n[nH]c2c1COCC2    ZINC000024732346
O=Cc1cnn2c1OCCC2    ZINC000024721946
Nc1nccc(CO)c1C=O    ZINC000095764072
O=Cc1cn2c(n1)COCC2    ZINC000039062193
Cc1cc(C=O)cc(C)c1F    ZINC000012359298
O=Cc1ccccc1CCF    ZINC000098210771
Cc1cc(F)cc(C)c1C=O    ZINC000002509687
Cc1c(C)c(C=O)ccc1F    ZINC000039062243
Cc1oc(C=O)cc1C(C)C    ZINC000082407771
CCCCc1nc(C=O)c[nH]1    ZINC000002572502
CC(C)(C)c1ncc(C=O)[nH]1    ZINC000039236940
CC(C)Cn1ccnc1C=O    ZINC000026473991
CCCCn1cnc(C=O)c1    ZINC000034528796
CCc1cc(C=O)n(CC)n1    ZINC000072219959
CC(C)(C)c1n[nH]cc1C=O    ZINC000004384454
CCCCn1ccc(C=O)n1    ZINC000072219967
Cc1c(C=O)cnn1C(C)C    ZINC000020314601
CC(C)Cn1cc(C=O)cn1    ZINC000012395547
CC[C@@H](C)n1nccc1C=O    ZINC000036644445
CC(C)c1nn(C)cc1C=O    ZINC000032625199
CCCn1nc(C=O)cc1C    ZINC000072219970
CC[C@H](C)n1nccc1C=O    ZINC000036644447
CCCCn1nccc1C=O    ZINC000072226716
Cc1nn(C(C)C)cc1C=O    ZINC000012357817
CC(C)(C)c1c[nH]c(C=O)n1    ZINC000068945626
CC(C)c1cc(C=O)n(C)n1    ZINC000076589328
CCn1c(C)c(C)nc1C=O    ZINC000045205781
CC(C)Cn1ccc(C=O)n1    ZINC000072219966
CCn1nc(C)c(C=O)c1C    ZINC000002578423
CC(C)Cn1nccc1C=O    ZINC000072226663
CCCn1nc(C)cc1C=O    ZINC000072209919
CC(C)Cc1cc(C=O)n[nH]1    ZINC000008018791
CC[C@@H](C)n1cc(C=O)cn1    ZINC000012396707
CC[C@H](C)n1cc(C=O)cn1    ZINC000012396709
CC(C)(C)n1nccc1C=O    ZINC000072190458
CC(C)c1cnn(C)c1C=O    ZINC000257839984
CC(C)(C)c1cc(C=O)n[nH]1    ZINC000019091027
CCCn1cc(C=O)c(C)n1    ZINC000002584639
Cc1cc(C=O)nn1C(C)C    ZINC000072219969
CCc1c(C=O)cnn1CC    ZINC000012397105
CCCn1ncc(C=O)c1C    ZINC000000895957
CC(C)(C)n1cc(C=O)cn1    ZINC000019480861
CC(C)(C)c1[nH]cnc1C=O    ZINC000039062176
CCCCn1ccnc1C=O    ZINC000004244058
CC(C)c1cc(C=O)nn1C    ZINC000039103130
O=Cc1cnc2scnn12    ZINC000033419160
Cc1cc(C=O)cnc1S    ZINC000072222729
O=Cc1cnc(C2CC2)s1    ZINC000039134533
O=Cc1csc(C2CC2)n1    ZINC000037974029
Cc1[nH]c(=S)ccc1C=O    ZINC000072224815
O=Cc1nc(C2CC2)cs1    ZINC000020445151
O=Cc1nc2c(s1)CCC2    ZINC000020441872
CSc1ccc(C=O)cn1    ZINC000039062430
Cc1cc(=S)[nH]cc1C=O    ZINC000072223773
Cc1[nH]c(C=O)cc1C(=O)O    ZINC000037624312
Nc1cc(C=O)cc(O)c1O    ZINC000143999051
Cn1c(C=O)ccc1C(=O)O    ZINC000039057627
O=Cc1noc2c1COCC2    ZINC000024774154
O=Cc1cccn1CC(=O)O    ZINC000012404606
Cn1cc(C(=O)O)cc1C=O    ZINC000039062365
O=Cc1ccnc(C(O)O)c1    ZINC000306812587
COc1c[nH]c(C=O)cc1=O    ZINC000026423783
O=Cc1ccc(CC(=O)O)[nH]1    ZINC000045793548
COC(=O)c1ccc(C=O)[nH]1    ZINC000001765334
Cc1cc(C(=O)O)[nH]c1C=O    ZINC000026896444
Cn1cc(C=O)cc1C(=O)O    ZINC000039057652
COc1cncc(O)c1C=O    ZINC000095773904
COC(=O)c1cc(C=O)c[nH]1    ZINC000002577863
Cc1cc(C=O)[nH]c1C(=O)O    ZINC000034628565
O=Cc1cc(C(O)O)ccn1    ZINC000306923443
Cn1ncc(C=O)c1NC=O    ZINC000003852694
Cc1nc(N)[nH]c(=O)c1C=O    ZINC000008616228
COc1ncc(C=O)c(N)n1    ZINC000034539015
O=Cc1cn(C2COC2)nn1    ZINC000096320269
COc1ncnc(N)c1C=O    ZINC000072266526
Nc1cc(N)c(C=O)c(=O)[nH]1    ZINC000008731360
Cc1nc(C)c(C=O)cc1F    ZINC000072233210
COCCc1ccc(C=O)[nH]1    ZINC000226031019
COCCn1cccc1C=O    ZINC000009261700
CC(C)(C)c1nocc1C=O    ZINC000076589501
CC(C)(C)c1ncc(C=O)o1    ZINC000040539290
CN(C)Cc1ccc(C=O)o1    ZINC000005599728
CC(C)(C)c1n[nH]nc1C=O    ZINC000004632962
CC(C)n1ncc(C=O)c1N    ZINC000252489504
CC(C)Cn1cc(C=O)nn1    ZINC000085271619
CN(C)c1ncc(C=O)n1C    ZINC000075561306
CC(C)(C)n1cc(C=O)nn1    ZINC000034402268
CC(=O)c1ccc(C=O)s1    ZINC000002566479
CC(=O)c1cc(C=O)cs1    ZINC000003130242
Cc1c(Cl)cccc1C=O    ZINC000039410766
Cc1cccc(Cl)c1C=O    ZINC000002387758
Cc1cc(C=O)ccc1Cl    ZINC000002581075
CSc1ncc(C=O)cn1    ZINC000004553869
Cc1cc(Cl)cc(C=O)c1    ZINC000034448546
O=Cc1cn2c(n1)SCC2    ZINC000029753875
Cc1cc(Cl)ccc1C=O    ZINC000002581074
O=Cc1cccc(CCl)c1    ZINC000088189728
Cc1ccc(Cl)cc1C=O    ZINC000039212361
Cc1ccc(C=O)c(Cl)c1    ZINC000020357644
Cc1ccc(C=O)cc1Cl    ZINC000012956511
Cc1ccc(Cl)c(C=O)c1    ZINC000034616799
CSc1nccc(C=O)n1    ZINC000002583498
O=Cc1ccc(CCl)cc1    ZINC000001613307
Cc1cccc(C=O)c1Cl    ZINC000034305217
COC(=O)c1ccoc1C=O    ZINC000034746167
O=Cc1cc(O)cc(O)c1O    ZINC000033975176
COc1coc(C=O)cc1=O    ZINC000026423644
O=Cc1cc(O)c(O)cc1O    ZINC000002566020
Cc1oc(C=O)cc1C(=O)O    ZINC000165769308
O=Cc1c(O)cc(O)cc1O    ZINC000001670802
COC(=O)c1occc1C=O    ZINC000008231190
COC(=O)c1ccc(C=O)o1    ZINC000008728864
O=Cc1ccc(O)c(O)c1O    ZINC000001595754
COC(=O)c1coc(C=O)c1    ZINC000082407184
O=Cc1cc(O)c(O)c(O)c1    ZINC000001564659
Cn1cnc(C(=O)O)c1C=O    ZINC000074342986
Cc1[nH]c(=O)[nH]c(=O)c1C=O    ZINC000000497338
COC(=O)c1n[nH]cc1C=O    ZINC000059270612
Cc1c(C=O)[nH]c(=O)[nH]c1=O    ZINC000001697915
COc1cc(C=O)ccc1F    ZINC000002512535
COc1c(F)cccc1C=O    ZINC000002526704
COc1cc(F)cc(C=O)c1    ZINC000016158694
Cc1cc(F)cc(C=O)c1O    ZINC000002525759
O=Cc1ccc(CO)c(F)c1    ZINC000098210680
Cc1cc(C=O)c(O)cc1F    ZINC000039059565
Cc1cc(O)cc(C=O)c1F    ZINC000258117563
COc1nc[nH]c(=O)c1C=O    ZINC000009910947
COC(=O)c1[nH]cnc1C=O    ZINC000039057760
Cn1ncc(C=O)c1C(=O)O    ZINC000083268486
O=Cc1cn(CC(=O)O)cn1    ZINC000059724508
COc1ccc(C=O)c(F)c1    ZINC000002560323
Cc1ccc(F)c(C=O)c1O    ZINC000168640302
Cn1ncc(C(=O)O)c1C=O    ZINC000082407169
Cn1cc(C=O)c(C(=O)O)n1    ZINC000058517649
Cc1nc(O)c(C=O)c(=O)[nH]1    ZINC000017967521
COc1ccc(F)c(C=O)c1    ZINC000002545251
COc1ccc(C=O)cc1F    ZINC000001847539
COc1cccc(C=O)c1F    ZINC000002529809
COc1cccc(F)c1C=O    ZINC000002572870
COc1ccc(F)cc1C=O    ZINC000002516794
COc1cc(F)ccc1C=O    ZINC000002512533
Cc1cc(O)c(C=O)cc1F    ZINC000214879900
Nc1nc(N)c(C=O)c(=O)[nH]1    ZINC000012362025
NC(=O)Cn1cc(C=O)nn1    ZINC000085271859
Cc1sc(C)c(C=O)c1C    ZINC000015441992
CCCc1ccc(C=O)s1    ZINC000004384248
CC(C)Oc1ccc(C=O)o1    ZINC000085873797
CCOCc1ccc(C=O)o1    ZINC000016942835
Cc1nn(CCO)cc1C=O    ZINC000019091097
CCOc1nn(C)cc1C=O    ZINC000256053532
COc1c(C=O)c(C)nn1C    ZINC000000170105
COCCn1ccnc1C=O    ZINC000019091399
CN(C)Cc1cc(C=O)no1    ZINC000016943614
CC(C)(C)c1nnc(C=O)o1    ZINC000095756807
CCOc1nc(C)[nH]c1C=O    ZINC000242688641
COCCn1nccc1C=O    ZINC000072219965
COCCn1cc(C=O)cn1    ZINC000039062568
NC(=O)c1csc(C=O)c1    ZINC000074942097
NC(=O)c1ccc(C=O)s1    ZINC000039062847
Cc1cc(C=O)cnc1Cl    ZINC000036532786
Cc1ccc(C=O)nc1Cl    ZINC000095763786
Cc1c(Cl)nccc1C=O    ZINC000026898857
Cc1c(Cl)ccnc1C=O    ZINC000095751464
Nc1c(Cl)cccc1C=O    ZINC000091363943
Nc1ccc(C=O)cc1Cl    ZINC000039476601
Cc1ncc(Cl)cc1C=O    ZINC000071864203
Cc1cc(C=O)cc(Cl)n1    ZINC000014982415
Cc1ccnc(C=O)c1Cl    ZINC000008698244
Cc1ccc(Cl)nc1C=O    ZINC000066054470
O=Cc1ccc(CCl)nc1    ZINC000095642474
Nc1ccc(Cl)cc1C=O    ZINC000002389379
Nc1ccc(C=O)c(Cl)c1    ZINC000025560396
Cc1cc(Cl)cc(C=O)n1    ZINC000079045335
Cc1cc(C=O)ncc1Cl    ZINC000090413512
Cc1ccnc(Cl)c1C=O    ZINC000008698248
Cc1nccc(C=O)c1Cl    ZINC000095762000
Cc1cnc(Cl)c(C=O)c1    ZINC000033975180
Nc1cc(Cl)ccc1C=O    ZINC000095630354
Nc1cc(C=O)ccc1Cl    ZINC000001687849
Cc1cc(Cl)cnc1C=O    ZINC000095763794
Nc1cccc(Cl)c1C=O    ZINC000082406496
Cc1nc(Cl)ccc1C=O    ZINC000008698225
Cc1cnc(C=O)cc1Cl    ZINC000095642379
O=Cc1cccc(CCl)n1    ZINC000095756140
Cc1cc(C=O)c(Cl)cn1    ZINC000095761401
Cc1ccc(C=O)c(Cl)n1    ZINC000008698226
Cc1cnc(Cl)cc1C=O    ZINC000071256041
Cc1cc(Cl)ncc1C=O    ZINC000008698229
Cc1ccc(Cl)c(C=O)n1    ZINC000095761400
Cc1nc(C=O)ccc1Cl    ZINC000084249312
O=Cc1ccc(CCl)cn1    ZINC000059544856
COC(=O)c1cc(C=O)on1    ZINC000039112812
Cc1noc(C(=O)O)c1C=O    ZINC000039062724
NC(=S)n1cc(C=O)cn1    ZINC000022115862
Nc1nc(=S)[nH]cc1C=O    ZINC000033992145
O=Cc1nc(CC(=O)O)co1    ZINC000108277692
Cn1nc(C=O)cc1[N+](=O)[O-]    ZINC000072209629
Nc1[nH]c(=O)[nH]c(=O)c1C=O    ZINC000004384308
Cn1nc([N+](=O)[O-])cc1C=O    ZINC000072209492
Cn1cc(C=O)c([N+](=O)[O-])n1    ZINC000039062839
Cn1ncc(C=O)c1[N+](=O)[O-]    ZINC000117921269
Cn1c(C=O)ncc1[N+](=O)[O-]    ZINC000013207487
Cn1c(C=O)cnc1[N+](=O)[O-]    ZINC000013282294
O=Cc1cn(CC(=O)O)nn1    ZINC000059724786
COc1ccc(C=O)c(F)n1    ZINC000095762022
COc1cc(C=O)c(F)cn1    ZINC000008698175
COc1ncc(C=O)cc1F    ZINC000015684385
CC(C)c1nc(C=O)cs1    ZINC000004198757
CC(C)c1ncc(C=O)s1    ZINC000039062732
CC(C)c1csc(C=O)n1    ZINC000019089003
COc1ccc(F)c(C=O)n1    ZINC000088189874
COc1ccnc(F)c1C=O    ZINC000039062699
CC(C)c1cnc(C=O)s1    ZINC000095348305
N#CC#Cc1ccc(C=O)cc1    ZINC000257355109
COc1ncc(F)cc1C=O    ZINC000002539933
COc1nc(F)ccc1C=O    ZINC000095931491
COc1nccc(C=O)c1F    ZINC000095761894
COc1cnc(F)c(C=O)c1    ZINC000090411413
COc1cncc(F)c1C=O    ZINC000098181693
CN(C)c1ccc(C=O)s1    ZINC000000814467
CCCc1csc(C=O)n1    ZINC000039062730
COc1cc(C=O)cnc1F    ZINC000090411473
COCc1c(C=O)nnn1C    ZINC000062298715
O=Cc1csc(C(=O)O)c1    ZINC000039200414
O=Cc1ccsc1C(=O)O    ZINC000020032365
O=Cc1cc(C(=O)O)cs1    ZINC000000334109
O=Cc1sccc1C(=O)O    ZINC000000332279
O=Cc1cscc1C(=O)O    ZINC000000334110
O=Cc1ccc(C(=O)O)s1    ZINC000000334108
O=Cc1cc(Cl)ccc1O    ZINC000000152645
O=Cc1ccc(O)c(Cl)c1    ZINC000000163305
O=Cc1cccc(O)c1Cl    ZINC000012956540
O=Cc1cccc(F)c1S    ZINC000669372627
O=Cc1c(O)cccc1Cl    ZINC000002023830
O=Cc1cc(O)[nH]c(=S)n1    ZINC000017377593
O=Cc1ccc(S)cc1F    ZINC000238614493
O=Cc1ccc(S)c(F)c1    ZINC000238585321
O=Cc1ccc(O)cc1Cl    ZINC000002510171
O=Cc1cc(O)cc(Cl)c1    ZINC000072482078
O=Cc1ccc(Cl)c(O)c1    ZINC000013386179
O=Cc1cc(O)ccc1Cl    ZINC000065336757
O=Cc1ccc(Cl)cc1O    ZINC000004290770
O=Cc1cccc(Cl)c1O    ZINC000002540759
O=Cc1csc(B(O)O)c1    ZINC000169984393
O=Cc1ccc(B(O)O)s1    ZINC000169743405
Nc1c(Cl)nccc1C=O    ZINC000085210693
O=Cc1ccnc(CCl)n1    ZINC000091362260
O=Cc1cscc1B(O)O    ZINC000169858321
O=Cc1sccc1B(O)O    ZINC000169743424
O=Cc1cc(B(O)O)cs1    ZINC000169743949
Cc1nc(Cl)ncc1C=O    ZINC000059021250
Nc1ncc(Cl)cc1C=O    ZINC000029753702
Nc1cnc(Cl)cc1C=O    ZINC000095642387
Cc1ncnc(Cl)c1C=O    ZINC000082845746
O=Cc1ccsc1B(O)O    ZINC000169746813
Nc1cc(Cl)ncc1C=O    ZINC000038540352
Nc1c(Cl)cncc1C=O    ZINC000095769181
Cc1nc(Cl)cc(C=O)n1    ZINC000091301423
Nc1cnc(Cl)c(C=O)c1    ZINC000082845747
Nc1nc(Cl)ccc1C=O    ZINC000091301471
Cc1cnc(Cl)c(C=O)n1    ZINC000669385255
Nc1ncc(C=O)cc1Cl    ZINC000034452773
Nc1ccc(Cl)nc1C=O    ZINC000085224556
Nc1nccc(Cl)c1C=O    ZINC000066054800
Nc1cc(Cl)c(C=O)cn1    ZINC000075629660
Nc1ccnc(Cl)c1C=O    ZINC000049587148
O=Cc1cc(F)c(O)cc1O    ZINC000147164140
O=Cc1ccc(CCO)s1    ZINC000039063038
O=Cc1c(O)[nH]c(=O)[nH]c1=O    ZINC000011804332
O=Cc1cc(O)c(O)c(F)c1    ZINC000032192668
COCc1csc(C=O)c1    ZINC000016943352
Cc1noc(C=O)c1[N+](=O)[O-]    ZINC000001397890
O=Cc1c(O)cc(O)cc1F    ZINC000039062990
CSCc1ccc(C=O)o1    ZINC000032628231
COCc1ccc(C=O)s1    ZINC000013425400
N#Cc1cccc(C#N)c1C=O    ZINC000038864800
N#Cc1cc(C#N)cc(C=O)c1    ZINC000032303012
N#Cc1ccc(C=O)cc1C#N    ZINC000045793594
Cc1c(F)cc(F)cc1C=O    ZINC000038529971
Cc1ccc(F)c(C=O)c1F    ZINC000002574948
Cc1c(F)c(F)ccc1C=O    ZINC000091365346
O=Cc1cccc(C(F)F)c1    ZINC000071790072
Cc1cc(C=O)cc(F)c1F    ZINC000038529969
Cc1cc(C=O)c(F)cc1F    ZINC000035570449
CN(C)c1ncc(C=O)s1    ZINC000002518231
Cc1ccc(C=O)c(F)c1F    ZINC000002382364
Cc1cc(F)c(C=O)cc1F    ZINC000083137944
Cc1c(F)ccc(C=O)c1F    ZINC000012359160
Cc1cc(F)c(F)c(C=O)c1    ZINC000225065480
O=Cc1ccc(C(F)F)cc1    ZINC000036419786
Cn1cc(C=O)n(C)c1=S    ZINC000032192531
CC(C)c1nnc(C=O)s1    ZINC000095762272
Cc1c(F)cc(C=O)cc1F    ZINC000095095502
Cc1ccc(F)c(F)c1C=O    ZINC000114412668
Cc1cc(F)c(C=O)c(F)c1    ZINC000082046572
Cc1c(F)ccc(F)c1C=O    ZINC000096024809
O=Cc1ccccc1C(F)F    ZINC000066324270
O=Cc1cccc2ccccc12    ZINC000001693280
O=Cc1ccc2cccccc1-2    ZINC000036404150
O=Cc1ccc2ccccc2c1    ZINC000001644079
CCn1nc(C)c(C=O)c1F    ZINC000238833246
Cc1c(C=O)cnn1CCF    ZINC000095098663
Cc1cnn(CCF)c1C=O    ZINC000095098583
Cc1nn(CCF)cc1C=O    ZINC000095093827
Cc1cc(C=O)n(CCF)n1    ZINC000095098656
O=Cc1scnc1C(=O)O    ZINC000039134585
O=Cc1ccc([N+](=O)[O-])s1    ZINC000000154896
O=Cc1ccsc1[N+](=O)[O-]    ZINC000039017323
O=Cc1cc([N+](=O)[O-])cs1    ZINC000000334076
O=Cc1nc(C(=O)O)cs1    ZINC000039063130
O=Cc1csc([N+](=O)[O-])c1    ZINC000000159715
O=Cc1cc(Cl)c[nH]c1=O    ZINC000014007765
O=Cc1cc(O)cnc1Cl    ZINC000045672777
O=Cc1ccnc(Cl)c1O    ZINC000095642460
O=Cc1cc(Cl)ncc1O    ZINC000072190629
O=Cc1c[nH]c(=O)c(Cl)c1    ZINC000008698115
O=Cc1c[nH]cc(Cl)c1=O    ZINC000095773647
O=Cc1ccc(O)c(Cl)n1    ZINC000071788946
O=Cc1c(O)ccnc1Cl    ZINC000038534038
Nc1nc(Cl)ncc1C=O    ZINC000095764141
Nc1ncc(Cl)nc1C=O    ZINC000095496161
Nc1ncnc(Cl)c1C=O    ZINC000002511467
C[C@H](O)c1ncc(C=O)s1    ZINC000098095389
C[C@@H](O)c1ncc(C=O)s1    ZINC000098095390
COc1nc(C)c(C=O)s1    ZINC000039134478
CCOc1ncc(C=O)s1    ZINC000034599103
C[C@@H](O)c1cnc(C=O)s1    ZINC000098096566
COCc1nc(C=O)cs1    ZINC000039134629
C[C@H](O)c1cnc(C=O)s1    ZINC000098096565
O=Cc1cncc(C(F)F)c1    ZINC000095763668
Nc1cc(F)cc(F)c1C=O    ZINC000095930666
O=Cc1ccc(C(F)F)cn1    ZINC000095763667
O=Cc1ccc(C(F)F)nc1    ZINC000095763666
O=Cc1ccnc(C(F)F)c1    ZINC000091252414
Nc1cc(F)c(F)cc1C=O    ZINC000039063080
Nc1c(F)c(F)ccc1C=O    ZINC000122664250
Nc1cc(F)c(C=O)c(F)c1    ZINC000022010978
O=Cc1cccc(C(F)F)n1    ZINC000039063072
O=Cc1nccc2ccccc12    ZINC000001667775
O=Cc1cccc2cnccc12    ZINC000002530025
O=Cc1cnc2ccccc2c1    ZINC000002567918
O=Cc1ccc2ccncc2c1    ZINC000020441840
O=Cc1ccc2cccnc2c1    ZINC000002379809
O=Cc1ccc2cnccc2c1    ZINC000020441836
O=Cc1cncc2ccccc12    ZINC000002570382
O=Cc1ccc2ncccc2c1    ZINC000000241389
O=Cc1ccnc2ccccc12    ZINC000000158607
O=Cc1cccc2ncccc12    ZINC000000241387
O=Cc1cccc2ccncc12    ZINC000014983099
O=Cc1cccc2cccnc12    ZINC000000158599
O=Cc1cc2ccccc2cn1    ZINC000001646212
O=Cc1ccc2ccccc2n1    ZINC000000158602
O=Cc1nnsc1C(=O)O    ZINC000306356913
O=Cc1cc(F)sc1C=O    ZINC000044675998
CSc1sccc1C=O    ZINC000002387765
O=Cc1cc(F)ccc1Cl    ZINC000002510728
O=Cc1ccc(F)c(Cl)c1    ZINC000000165047
O=Cc1cccc(F)c1Cl    ZINC000021301125
O=Cc1cccc(Cl)c1F    ZINC000000157233
O=Cc1cc(Cl)ccc1F    ZINC000002243374
O=Cc1ccc(F)cc1Cl    ZINC000000165062
O=Cc1c(F)cccc1Cl    ZINC000000151783
CSc1cc(C=O)cs1    ZINC000075526696
CSc1ccc(C=O)s1    ZINC000000165390
O=Cc1nc[nH]c(=O)c1Cl    ZINC000225735455
O=Cc1ccc(Cl)cc1F    ZINC000002512513
O=Cc1cc(F)cc(Cl)c1    ZINC000000732125
O=Cc1ccc(Cl)c(F)c1    ZINC000002512519
O=Cc1cc(F)cc(F)c1O    ZINC000002525741
O=Cc1ccc(F)c(F)c1O    ZINC000036533623
O=Cc1cc(O)c(F)c(F)c1    ZINC000002539968
O=Cc1cc(F)c(O)c(F)c1    ZINC000012359152
O=Cc1c(O)ccc(F)c1F    ZINC000015444596
O=Cc1c(O)c(F)ccc1F    ZINC000015444622
O=Cc1c(O)cc(F)cc1F    ZINC000016159087
Cc1nn(C)c(C=O)c1Cl    ZINC000072209427
CCc1nc(C=O)c(Cl)[nH]1    ZINC000020357664
Cc1c(Cl)c(C=O)nn1C    ZINC000082405595
O=Cc1cnn(CCCl)c1    ZINC000012428313
O=Cc1c(F)ccc(O)c1F    ZINC000012956563
O=Cc1cc(F)c(F)cc1O    ZINC000016158091
O=Cc1cc(F)c(O)cc1F    ZINC000002526728
O=Cc1ccc(O)c(F)c1F    ZINC000014982654
O=Cc1ccc(F)c(O)c1F    ZINC000032192857
CCn1ncc(Cl)c1C=O    ZINC000002731898
Cc1nn(C)c(Cl)c1C=O    ZINC000000159843
O=Cc1c(F)cc(O)cc1F    ZINC000003880149
CCn1cc(Cl)c(C=O)n1    ZINC000002731984
O=Cc1ccnc2ccncc12    ZINC000001526832
O=Cc1cccc2cncnc12    ZINC000095930340
O=Cc1nccc2cccnc12    ZINC000117759826
O=Cc1cncc2cccnc12    ZINC000040539561
O=Cc1ccnc2ncccc12    ZINC000008435691
O=Cc1ccnc2cnccc12    ZINC000117765120
O=Cc1nccc2ccncc12    ZINC000081953710
O=Cc1ccc2nccnc2c1    ZINC000000238386
O=Cc1cnc2ncccc2c1    ZINC000020441888
O=Cc1ccc2ncccc2n1    ZINC000035874376
O=Cc1cnc2ccccc2n1    ZINC000000241385
O=Cc1ccc2cccnc2n1    ZINC000002456101
O=Cc1cnc2cccnc2c1    ZINC000066054279
O=Cc1nccc2cnccc12    ZINC000117777770
O=Cc1ncnc2ccccc12    ZINC000076592949
O=Cc1ccc2ccncc2n1    ZINC000095929519
O=Cc1nccc2ncccc12    ZINC000117763538
O=Cc1cc2cccnc2cn1    ZINC000117761340
O=Cc1cccc2nccnc12    ZINC000000241386
O=Cc1cncc2cnccc12    ZINC000034582621
O=Cc1ccc2ncncc2c1    ZINC000032915188
O=Cc1ncc(F)cc1Cl    ZINC000085210398
O=Cc1cc(F)ncc1Cl    ZINC000095616309
O=Cc1cnc(Cl)c(F)c1    ZINC000074937895
O=Cc1cc(F)cnc1Cl    ZINC000002384081
O=Cc1ccc(Cl)c(F)n1    ZINC000095761890
O=Cc1cc(F)c(Cl)cn1    ZINC000095768557
O=Cc1cc(Cl)cnc1F    ZINC000002539930
O=Cc1c(F)nccc1Cl    ZINC000071256025
O=Cc1cc(Cl)ncc1F    ZINC000002539941
O=Cc1c(F)ccnc1Cl    ZINC000079387263
O=Cc1c(F)cncc1Cl    ZINC000095761891
O=Cc1cncc(F)c1Cl    ZINC000090411215
O=Cc1cnc(F)cc1Cl    ZINC000091297644
O=Cc1ncc(Cl)cc1F    ZINC000091692943
O=Cc1nccc(Cl)c1F    ZINC000095761854
O=Cc1ccnc(Cl)c1F    ZINC000002539923
O=Cc1ccc(Cl)nc1F    ZINC000071256090
O=Cc1ccc(F)nc1Cl    ZINC000238627294
O=Cc1nc(Cl)ccc1F    ZINC000002539925
O=Cc1ccnc(F)c1Cl    ZINC000071256432
Cn1c(N)nc(Cl)c1C=O    ZINC000057218427
O=Cc1ccc2c(c1)C(=O)N=C2    ZINC000085346352
O=Cc1ccnc2nccnc12    ZINC000011919332
O=Cc1ncnc2cnccc12    ZINC000238684743
Cn1ccc2c1cccc2C=O    ZINC000012370305
Cc1cccc2[nH]cc(C=O)c21    ZINC000002509984
Cn1ccc2cccc(C=O)c21    ZINC000026340346
Cc1[nH]c2ccccc2c1C=O    ZINC000000164956
Cn1cc(C=O)c2ccccc21    ZINC000000158012
Cc1ccc2[nH]c(C=O)cc2c1    ZINC000016941625
CCc1cc(C=O)ccc1C#N    ZINC000039063379
Cc1cc2c(cccc2C=O)[nH]1    ZINC000039184737
Cc1ccc2[nH]cc(C=O)c2c1    ZINC000001304646
Cc1cc2[nH]ccc2c(C=O)c1    ZINC000082405529
Cc1c(C=O)[nH]c2ccccc12    ZINC000000873709
Cc1cccc2[nH]c(C=O)cc21    ZINC000039063426
CCc1cc(C#N)ccc1C=O    ZINC000039063369
Cc1ccc2cc(C=O)[nH]c2c1    ZINC000000337615
Cn1ccc2ccc(C=O)cc21    ZINC000012370283
Cc1cc2ccccn2c1C=O    ZINC000026512015
Cc1cc(C#N)cc(C)c1C=O    ZINC000039063381
Cn1ccc2cc(C=O)ccc21    ZINC000005177646
Cc1cccc2cc(C=O)[nH]c21    ZINC000016941635
Cc1cccc2c(C=O)c[nH]c21    ZINC000001592423
Cc1ccc2c(C=O)c[nH]c2c1    ZINC000002509985
Cn1c(C=O)cc2ccccc21    ZINC000001691992
Cc1cc2cccc(C=O)c2[nH]1    ZINC000071773511
Cc1csc(C=O)c1Cl    ZINC000096032019
Cc1sc(Cl)cc1C=O    ZINC000076593846
O=Cc1cc(CCl)cs1    ZINC000001296251
O=Cc1cc(F)c(F)cc1F    ZINC000004290143
O=Cc1cc(F)cc(F)c1F    ZINC000002575064
O=Cc1c(F)cc(F)cc1F    ZINC000004290144
O=Cc1ccc(F)c(F)c1F    ZINC000004290141
O=Cc1c(F)ccc(F)c1F    ZINC000004290142
O=Cc1cc(F)c(F)c(F)c1    ZINC000002575049
O=Cc1cccc2c1=NC(=O)N=2    ZINC000521396140
O=Cc1ccnn1CC(F)F    ZINC000212086374
O=Cc1cnn(CC(F)F)c1    ZINC000012395186
O=Cc1ccn(CC(F)F)n1    ZINC000072209632
Cn1ncc(C=O)c1C(F)F    ZINC000044831887
Cc1c(C=O)cnn1C(F)F    ZINC000072226254
Cc1nn(C(F)F)cc1C=O    ZINC000072226253
Cn1cc(C=O)c(C(F)F)n1    ZINC000044831889
C#CCOc1ccccc1C=O    ZINC000002597293
C#CCOc1ccc(C=O)cc1    ZINC000002271836
Cc1c(C=O)oc2ccccc12    ZINC000000035262
O=Cc1cccc(C#CCO)c1    ZINC000002525638
Cc1ccc2cc(C=O)oc2c1    ZINC000020389918
O=Cc1ccc(C#CCO)cc1    ZINC000002525639
Cc1oc2ccccc2c1C=O    ZINC000002566815
C#CCOc1cccc(C=O)c1    ZINC000004487618
Cc1cc2cccc(C=O)c2o1    ZINC000020439423
Cc1ccc2oc(C=O)cc2c1    ZINC000020389938
Cn1cc2ccc(C=O)cc2n1    ZINC000095707235
Cn1cc(C=O)c2cccnc21    ZINC000034926288
Cc1ccn2c(C=O)cnc2c1    ZINC000034448627
Cc1cnc2c(C=O)c[nH]c2c1    ZINC000095919850
Cc1ccc2nc(C=O)[nH]c2c1    ZINC000019735698
Cn1cc2cccc(C=O)c2n1    ZINC000095742845
Cc1cc(C=O)c2cc[nH]c2n1    ZINC000238521994
Cc1ccc2cc(C=O)[nH]c2n1    ZINC000095698477
Cc1nc2cc(C=O)ccc2[nH]1    ZINC000039211023
Cc1cc2[nH]cc(C=O)c2cn1    ZINC000014986241
Cc1ccc2nc(C=O)cn2c1    ZINC000000337614
Cc1cccn2cc(C=O)nc12    ZINC000019767912
Cc1ccnc2[nH]cc(C=O)c21    ZINC000044712649
Cc1cccc2ncc(C=O)n21    ZINC000038973092
Cc1cnc2[nH]c(C=O)cc2c1    ZINC000095698478
Cc1c[nH]c2nccc(C=O)c12    ZINC000238557802
Cc1c2cn[nH]c2ccc1C=O    ZINC000212088809
Cc1cnc2[nH]ccc2c1C=O    ZINC000167567767
Cn1cnc2ccc(C=O)cc21    ZINC000040448416
Cc1cc2cc(C=O)cnc2[nH]1    ZINC000082405324
Cc1cc2c(nccc2C=O)[nH]1    ZINC000224503936
Cc1nc(C=O)n2ccccc12    ZINC000075844207
Cc1cccn2ncc(C=O)c12    ZINC000076593662
Cc1cnc2[nH]cc(C=O)c2c1    ZINC000039961353
Cc1cc2[nH]ncc2cc1C=O    ZINC000238493778
Cn1c(C=O)cc2cccnc21    ZINC000082405339
Cc1cccc2nc(C=O)cn21    ZINC000000337680
Cc1ccc2c(C=O)c[nH]c2n1    ZINC000016678056
Cn1cc2cc(C=O)ccc2n1    ZINC000095707988
Cn1nc(C=O)c2ccccc21    ZINC000004277249
Cn1ncc2cccc(C=O)c21    ZINC000044076439
Cn1cc2c(cccc2C=O)n1    ZINC000082405323
Cc1cccn2c(C=O)cnc12    ZINC000039038320
Cn1cnc2cccc(C=O)c21    ZINC000082405373
Cn1ncc2cc(C=O)ccc21    ZINC000030677950
N#Cc1cc(C=O)cn1C1CC1    ZINC000225298975
Cn1cnc2cc(C=O)ccc21    ZINC000040448413
Cc1ccn2ncc(C=O)c2c1    ZINC000076593660
Cc1[nH]c2cnccc2c1C=O    ZINC000045328839
Cc1[nH]c2ccncc2c1C=O    ZINC000045328846
Cn1ccc2ncc(C=O)cc21    ZINC000219337887
Cn1c(C=O)nc2ccccc21    ZINC000000233872
Cc1c[nH]c2ncc(C=O)cc12    ZINC000082405358
Cc1n[nH]c2ccc(C=O)cc12    ZINC000039136880
Cc1nc2[nH]ccc2cc1C=O    ZINC000238542772
Cc1ccc2[nH]ncc2c1C=O    ZINC000147769947
Cc1c2cc[nH]c2ncc1C=O    ZINC000238439867
Cc1ccc2ncc(C=O)n2c1    ZINC000038537060
Cc1nc(C=O)c2ccccn12    ZINC000001237971
Cc1ccc2n[nH]c(C=O)c2c1    ZINC000014983526
Cc1c(C=O)nc2ccccn12    ZINC000089201536
Cn1ncc2ccc(C=O)cc21    ZINC000030677952
Cc1[nH]c2ncccc2c1C=O    ZINC000079034126
Cc1cccc2c(C=O)n[nH]c21    ZINC000014985872
Cc1ccnc2[nH]c(C=O)cc21    ZINC000095698476
Cn1nc2ccccc2c1C=O    ZINC000000332737
Cc1nc2ccccn2c1C=O    ZINC000002392002
Cc1ccn2cc(C=O)nc2c1    ZINC000019767913
Cc1cccc2[nH]nc(C=O)c21    ZINC000014983516
Cc1cnc2cccc(C=O)n12    ZINC000082405345
Cn1ncc2c1cccc2C=O    ZINC000030677782
Cc1nccc2[nH]cc(C=O)c21    ZINC000014986164
Cc1cc(C=O)ccc1C1CC1    ZINC000162578037
O=Cc1ccc(C2CCC2)cc1    ZINC000082062679
O=Cc1ccccc1C1CCC1    ZINC000107159416
Cc1ccc(C=O)cc1C1CC1    ZINC000164935054
O=Cc1ccc2c(c1)CCCC2    ZINC000004290077
O=Cc1cccc2c1CCCC2    ZINC000006093756
Cc1sc(Cl)nc1C=O    ZINC000095930443
Cc1nc(Cl)sc1C=O    ZINC000045206731
O=Cc1c(F)cc(F)nc1F    ZINC000071256436
O=Cc1cc(F)nc(F)c1F    ZINC000071256430
O=Cc1c(F)cnc(F)c1F    ZINC000033369614
Cn1nc(C=O)nc1C(F)F    ZINC000072233222
Cc1noc2ccc(C=O)cc12    ZINC000082405214
Cc1nc2cc(C=O)ccc2o1    ZINC000057935362
O=Cc1ccc2c(c1)CNC2=O    ZINC000080442865
Cc1nc2cccc(C=O)c2o1    ZINC000076593864
O=Cc1ccc2c(c1)NC(=O)C2    ZINC000082405221
COc1cc(C#N)ccc1C=O    ZINC000044830758
C#Cc1ccc(OC)c(C=O)n1    ZINC000209802738
O=Cc1ccc2c(c1)CC(=O)N2    ZINC000070187358
O=Cc1c[nH]c2cc(O)ccc12    ZINC000014455605
N#CCc1ccc(O)c(C=O)c1    ZINC000115804287
COc1cc(C=O)ccc1C#N    ZINC000090413281
O=Cc1cccc2c1C(=O)NC2    ZINC000080442858
N#CCOc1cccc(C=O)c1    ZINC000019506962
COc1ccc(C=O)cc1C#N    ZINC000071372565
COc1c(C#N)cccc1C=O    ZINC000113484166
N#CCc1cc(C=O)ccc1O    ZINC000225720796
Cc1nc2ccc(C=O)cc2o1    ZINC000082405219
O=Cc1ccc2c(c1)C(=O)NC2    ZINC000082046867
O=Cc1c[nH]c2ccc(O)cc12    ZINC000014455604
COc1ccc(C=O)c(C#N)c1    ZINC000037594114
Cc1nc2c(cccc2C=O)o1    ZINC000076593863
O=Cc1c[nH]c2cccc(O)c12    ZINC000002563745
COc1ccc(C#N)cc1C=O    ZINC000038415920
COc1cccc(C=O)c1C#N    ZINC000059736648
N#CCOc1ccccc1C=O    ZINC000002767029
N#CCOc1ccc(C=O)cc1    ZINC000002597445
Cn1c(C=O)nc2ncccc21    ZINC000079062092
Cn1nc(C=O)c2cccnc21    ZINC000084229605
Cc1ccnc2c(C=O)cnn21    ZINC000238474907
Nc1ccc2c(C=O)n[nH]c2c1    ZINC000014983607
Nc1cccc2ncc(C=O)n21    ZINC000005012264
Cc1cc2ncc(C=O)cn2n1    ZINC000038342470
Cn1nnc2ccc(C=O)cc21    ZINC000082405125
Cn1cnc2cc(C=O)cnc21    ZINC000035270612
Cc1ccn2c(C=O)cnc2n1    ZINC000095756304
Cc1ccn2ncc(C=O)c2n1    ZINC000144176963
Cn1cc(C=O)c2cncnc21    ZINC000076593875
Nc1nccc2[nH]c(C=O)cc21    ZINC000095935516
Cn1nnc2cc(C=O)ccc21    ZINC000000158985
Cc1nc2ncccn2c1C=O    ZINC000002510949
Cn1cc(C=O)c2nccnc21    ZINC000001733229
Cn1ncc2cc(C=O)cnc21    ZINC000082405184
Cc1n[nH]c2ncc(C=O)cc12    ZINC000038342026
Nc1c[nH]c2nccc(C=O)c12    ZINC000044712613
Cc1cc(C=O)cnc1C1CC1    ZINC000090413708
O=Cc1ccc2c(n1)CCCC2    ZINC000200408782
O=Cc1cccc2c1CCCN2    ZINC000166849216
Cc1nccc(C2CC2)c1C=O    ZINC000242688594
O=Cc1cccc2c1NCCC2    ZINC000074941712
O=Cc1cncc2c1CCCC2    ZINC000082405089
CN1CCc2cc(C=O)ccc21    ZINC000012370601
O=Cc1nccc2c1CCCC2    ZINC000117988279
O=Cc1ccc2c(c1)CCNC2    ZINC000091305300
O=Cc1cnc2c(c1)CCCC2    ZINC000038846855
C#CCn1c(C)cc(C=O)c1C    ZINC000036333666
Nc1nc(Cl)c(C=O)s1    ZINC000002557657
O=Cc1ccc(C(F)F)s1    ZINC000168356137
O=Cc1csc2ccccc12    ZINC000000158708
O=Cc1ccc2ccsc2c1    ZINC000006092585
O=Cc1cccc2sccc21    ZINC000034202499
O=Cc1cccc2ccsc21    ZINC000012370196
O=Cc1ccc2sccc2c1    ZINC000002547786
O=Cc1cc2ccccc2s1    ZINC000000158704
O=Cc1ccc(-c2ccco2)o1    ZINC000022201052
O=Cc1cc(C=O)cc(C=O)c1    ZINC000003121795
O=Cc1ccc2c(c1)COC2=O    ZINC000002529223
O=Cc1c2cn[nH]c2ccc1O    ZINC000034558577
Cc1noc2ncc(C=O)cc12    ZINC000082404937
O=Cc1c[nH]c2[nH]ccc(=O)c12    ZINC000044712594
O=Cc1cnc(-c2ccc[nH]2)o1    ZINC000199552192
Nc1nc2ccc(C=O)cc2o1    ZINC000097757454
O=Cc1ccc2[nH]c(=O)[nH]c2c1    ZINC000070187365
O=Cc1n[nH]c2cccc(O)c12    ZINC000014984564
O=Cc1c2nc[nH]c2ccc1O    ZINC000085388640
Nc1nc2cccc(C=O)c2o1    ZINC000228902829
O=Cc1c[nH]nc1-c1ccco1    ZINC000020357659
O=Cc1ccc(-c2cc[nH]n2)o1    ZINC000006666971
O=Cc1cnc2c(O)cccn12    ZINC000038537059
O=Cc1ccc(-n2ccnc2)o1    ZINC000020357648
O=Cc1c[nH]c2ncc(O)cc12    ZINC000044712770
N#Cc1cc(C=O)cc(N)c1O    ZINC000225721769
O=Cc1c[nH]c2ccc(=O)[nH]c12    ZINC000038916073
O=Cc1c2n[nH]cc2ccc1O    ZINC001772715236
O=Cc1cccn1-n1cnnc1    ZINC000225153994
C=CCc1c(O)cccc1C=O    ZINC000000157784
O=Cc1ccc(OC2CC2)cc1    ZINC000090669205
O=Cc1cccc2c1CCOC2    ZINC000082404891
O=Cc1cccc2c1OCCC2    ZINC000034936278
C=CCOc1ccc(C=O)cc1    ZINC000001676478
C=CCc1cc(C=O)ccc1O    ZINC000005555626
C=CCOc1cccc(C=O)c1    ZINC000003764991
C[C@@H]1Cc2cc(C=O)ccc2O1    ZINC000004975324
O=Cc1cccc(C2CC2)c1O    ZINC001772820775
O=Cc1ccc2c(c1O)CCC2    ZINC000114680981
O=Cc1cc(C2CC2)ccc1O    ZINC000016947220
O=Cc1ccc2c(c1)COCC2    ZINC000074341545
Cc1cc(C=O)c(C)cc1C=O    ZINC000032201808
C=CCc1cccc(C=O)c1O    ZINC000001420514
C=CCc1ccc(C=O)c(O)c1    ZINC000001686354
C=CCOc1ccccc1C=O    ZINC000001599402
O=Cc1ccc2c(c1)OCCC2    ZINC000076594203
O=Cc1cc2c(cc1O)CCC2    ZINC000108284979
O=Cc1ccc2c(c1)CCOC2    ZINC000076594189
C[C@H]1Cc2cc(C=O)ccc2O1    ZINC000004975325
O=Cc1ccc2c(c1)CCCO2    ZINC000006681892
O=Cc1cccc2c1COCC2    ZINC000076594191
O=Cc1ccc(C2CC2)cc1O    ZINC001772820776
O=Cc1ccc(NC2CC2)nc1    ZINC000072225689
Cc1cc(C=O)c(C)n1CC#N    ZINC000032627350
O=Cc1ccc2c(n1)NCCC2    ZINC000049582223
CC(C)n1cc(C=O)cc1C#N    ZINC000223753185
CCn1c(C)c(C#N)cc1C=O    ZINC000225300723
O=Cc1cccnc1NC1CC1    ZINC000148682061
CCCn1cc(C=O)cc1C#N    ZINC000225298881
CCc1c(C=O)cc(C#N)n1C    ZINC000225303357
CCc1cc(C=O)cc(CC)c1    ZINC000015443429
CC(C)Cc1ccccc1C=O    ZINC000082667913
CC(C)Cc1ccc(C=O)cc1    ZINC000002545414
CC(C)(C)c1cccc(C=O)c1    ZINC000036532759
Cc1cccc(C(C)C)c1C=O    ZINC000039103830
CCc1ccc(CC)c(C=O)c1    ZINC000059657075
CCCCc1ccc(C=O)cc1    ZINC000002003733
Cc1cc(C)c(C)c(C=O)c1C    ZINC000002391982
CC(C)(C)c1ccccc1C=O    ZINC000039120398
CC(C)(C)c1ccc(C=O)cc1    ZINC000001845477
Cc1ccc(C(C)C)c(C=O)c1    ZINC000006814084
O=Cc1sc(O)nc1Cl    ZINC000038885975
O=Cc1cccc2ncsc21    ZINC000045817201
O=Cc1csc2cnccc12    ZINC000075426419
O=Cc1cc2cnccc2s1    ZINC000039123454
N#CSc1ccccc1C=O    ZINC000001509484
O=Cc1cnc2ccsc2c1    ZINC000068592169
O=Cc1nc2ccccc2s1    ZINC000000158622
O=Cc1ccc2scnc2c1    ZINC000045236082
O=Cc1cc2cccnc2s1    ZINC000011535645
O=Cc1cccc2sncc21    ZINC000107327887
O=Cc1ccc2ncsc2c1    ZINC000034464209
O=Cc1csc2ccncc12    ZINC000034726102
O=Cc1ccc2cnsc2c1    ZINC000076594524
O=Cc1cccc2cnsc21    ZINC000076594529
O=Cc1csc2cccnc12    ZINC000082320932
O=Cc1cc2ccncc2s1    ZINC000030677829
O=Cc1cccc2scnc21    ZINC000074340965
O=Cc1ccc2sncc2c1    ZINC000076594526
O=Cc1ccc(C(F)(F)F)[nH]1    ZINC000082404747
O=Cc1ccc([B-](F)(F)F)o1    ZINC000170167151
O=Cc1ccoc1[B-](F)(F)F    ZINC000199592485
O=Cc1c[nH]c(C(F)(F)F)c1    ZINC000238856888
O=Cc1cc([B-](F)(F)F)co1    ZINC000199592733
O=Cc1coc([B-](F)(F)F)c1    ZINC000198332573
O=Cc1cc(-c2ccco2)on1    ZINC000005177628
O=Cc1ccc2[nH]c(=O)oc2c1    ZINC000001652427
O=Cc1cnc(-c2ccco2)o1    ZINC000075545582
N#Cc1cc(C=O)cc(O)c1O    ZINC000027981028
O=Cc1ccc2oc(=O)[nH]c2c1    ZINC000049804780
O=Cc1cc2c(cc[nH]c2=O)o1    ZINC000075545580
O=Cc1ncc(-c2ccco2)o1    ZINC000040543311
O=Cc1c[nH]c2cc(F)ccc12    ZINC000001627054
O=Cc1cc2cc(F)ccc2[nH]1    ZINC000016941632
O=Cc1cc2c(cccc2F)[nH]1    ZINC000035569666
O=Cc1c[nH]c2c1cccc2F    ZINC000026894162
O=Cc1cc2ccc(F)cc2[nH]1    ZINC000035569668
O=Cc1c[nH]c2ccc(F)cc12    ZINC000000157226
O=Cc1c[nH]c2cccc(F)c12    ZINC000002516296
O=Cc1cc2cccc(F)c2[nH]1    ZINC000082046798
O=Cc1ccc(F)c2cc[nH]c21    ZINC000044184846
O=Cc1cc2cc[nH]c2c(F)c1    ZINC000045802892
O=Cc1cc(F)cc2cc[nH]c21    ZINC000021985176
O=Cc1ccc2[nH]ccc2c1F    ZINC000082404703
Nc1nc2ncc(C=O)cn2n1    ZINC001531876420
Nc1c(C=O)cnc2ncnn21    ZINC000020428701
C=CCOc1ncccc1C=O    ZINC000229395242
CC(=O)Nc1ccc(C=O)cc1    ZINC000000164653
CC(=O)Nc1ccccc1C=O    ZINC000001869958
O=Cc1cc2c(cn1)OCCC2    ZINC000096032020
O=Cc1ccc(OC2CC2)cn1    ZINC000095719853
CC(=O)Nc1cccc(C=O)c1    ZINC000001736774
O=Cc1cnc2c(c1)CCCO2    ZINC000066054236
CNC(=O)c1ccc(C=O)cc1    ZINC000020281277
O=Cc1c[nH]c2c(c1=O)CCC2    ZINC000039419353
CNC(=O)c1cccc(C=O)c1    ZINC000036532677
O=Cc1ccnc2c1OCCC2    ZINC000077011157
O=Cc1cc2c(cn1)CCCO2    ZINC000169269528
CNC(=O)c1ccccc1C=O    ZINC000039063482
Cc1nn(CCC#N)cc1C=O    ZINC000003188609
O=Cc1ccnc(NC2CC2)n1    ZINC000022007466
CN(C)Cc1ccccc1C=O    ZINC000022861760
CC(C)c1cccc(C=O)c1N    ZINC000694985137
Cc1nc(C(C)C)ccc1C=O    ZINC000082480669
Cc1cc(C=O)c(C)n1C1CC1    ZINC000000065266
CC(C)(C)c1ncccc1C=O    ZINC000079045143
C=CCn1c(C)cc(C=O)c1C    ZINC000020216390
CC(C)Cc1ccc(C=O)cn1    ZINC000082404552
CN(C)Cc1cccc(C=O)c1    ZINC000019090151
CCN(C)c1ccc(C=O)cc1    ZINC000019093001
CC(C)(C)c1cncc(C=O)c1    ZINC000107456624
CCc1ccc(C=O)n1C1CC1    ZINC000225301756
O=Cc1cccn1C1CCCC1    ZINC000008729291
Cc1cc(C=O)c(N)c(C)c1C    ZINC000169071922
CN(C)Cc1ccc(C=O)cc1    ZINC000003650409
CC(C)c1ccc(N)c(C=O)c1    ZINC000130191395
C=CCn1cc(CC)cc1C=O    ZINC000078404977
CC(C)(C)c1cc(C=O)ccn1    ZINC000026459485
CC(C)(C)c1ccc(C=O)cn1    ZINC000020446567
O=Cc1cccn1CC1CCC1    ZINC000035431220
O=Cc1ccn(C2CCCC2)c1    ZINC000020154839
Cc1cc(N(C)C)ccc1C=O    ZINC000001583077
Cc1cc(C=O)ccc1N(C)C    ZINC000002243856
C=CCn1c(C=O)ccc1CC    ZINC000226022293
O=Cc1ccc2nsnc2c1    ZINC000000158661
O=Cc1cc2nccnc2s1    ZINC000005177606
O=Cc1ccc2snnc2c1    ZINC000020357666
O=Cc1cccc2nsnc21    ZINC000000158654
O=Cc1csc2cnncc12    ZINC000082404334
O=Cc1ccoc1C(F)(F)F    ZINC000076594641
O=Cc1ccc(C(F)(F)F)o1    ZINC000005177782
O=Cc1ccc2oc(=O)oc2c1    ZINC000238693106
O=Cc1cc(C(F)(F)F)n[nH]1    ZINC000047476091
O=Cc1nc(C(F)(F)F)c[nH]1    ZINC000082320764
O=Cc1c[nH]nc1C(F)(F)F    ZINC000020357654
O=Cc1cnn(C(F)(F)F)c1    ZINC000107328032
O=Cc1ccc2c(c1)no[n+]2[O-]    ZINC000001587025
O=Cc1ccc2no[n+]([O-])c2c1    ZINC000032203527
O=Cc1ccc(F)c2ccoc21    ZINC000039089061
O=Cc1c2ccoc2ccc1F    ZINC000039136491
O=Cc1cc(F)cc2ccoc21    ZINC000039089060
O=Cc1coc2ccc(F)cc12    ZINC000039089048
O=Cc1cc2cc(F)ccc2o1    ZINC000039136516
O=Cc1cn2cc(F)ccc2n1    ZINC000082703699
O=Cc1ncc(F)c2cc[nH]c21    ZINC000100163020
O=Cc1nc2cc(F)ccc2[nH]1    ZINC000040448825
O=Cc1c2cc[nH]c2ncc1F    ZINC000044712706
O=Cc1cc2cn[nH]c2cc1F    ZINC000082404413
O=Cc1cc2ccnc(F)c2[nH]1    ZINC000953106380
O=Cc1c[nH]c2ccc(F)nc12    ZINC000044700030
O=Cc1c[nH]c2cc(F)ncc12    ZINC000044700107
O=Cc1n[nH]c2c1cccc2F    ZINC000080442884
O=Cc1cn2c(cccc2F)n1    ZINC000043828069
O=Cc1cn2cccc(F)c2n1    ZINC000083255346
O=Cc1cc2c(ccnc2F)[nH]1    ZINC000953106382
O=Cc1cc2cc(F)cnc2[nH]1    ZINC000096306816
O=Cc1c[nH]c2nc(F)ccc12    ZINC000044700038
O=Cc1c[nH]c2nccc(F)c12    ZINC000044700046
O=Cc1cc2c(cncc2F)[nH]1    ZINC000953106376
O=Cc1c[nH]c2ncc(F)cc12    ZINC000038534088
O=Cc1nc2[nH]ccc2cc1F    ZINC000066054273
O=Cc1cc2cc(F)ncc2[nH]1    ZINC000575436410
O=Cc1c[nH]c2cc(F)cnc12    ZINC000044700089
O=Cc1cnc2ccc(F)cn12    ZINC000082404417
O=Cc1c[nH]c2ccnc(F)c12    ZINC000044700121
O=Cc1cc2[nH]ncc2c(F)c1    ZINC000224424777
O=Cc1cc2cc[nH]c2nc1F    ZINC000095919792
O=Cc1[nH]nc2cccc(F)c12    ZINC000014983443
O=Cc1n[nH]c2ccc(F)cc12    ZINC000014983575
O=Cc1cc(F)nc2[nH]ccc21    ZINC000044712820
O=Cc1n[nH]c2cc(F)ccc12    ZINC000014983482
CC(=O)Oc1ccc(C=O)cc1    ZINC000001672089
Cc1cc(C=O)c(O)c(C=O)c1    ZINC000001081179
O=Cc1cccc2c1OCCO2    ZINC000004277239
O=Cc1cc2c(cc1O)CCO2    ZINC000034090563
Cc1c(C=O)cccc1C(=O)O    ZINC000059469171
Cc1cc(C=O)ccc1C(=O)O    ZINC000095628727
O=Cc1ccc2c(c1)OCCO2    ZINC000003882306
Cc1ccc(C=O)cc1C(=O)O    ZINC000083269595
Cc1cc(C(=O)O)ccc1C=O    ZINC000095217921
O=Cc1cccc(CC(=O)O)c1    ZINC000034414686
Cc1cc(C=O)cc(C(=O)O)c1    ZINC000095764046
Cc1cc(C=O)cc(C=O)c1O    ZINC000000332721
COC(=O)c1cccc(C=O)c1    ZINC000002556341
CC(=O)Oc1cccc(C=O)c1    ZINC000002146872
CC(=O)Oc1ccccc1C=O    ZINC000001672090
COc1cc(C=O)cc(C=O)c1    ZINC000014985581
Cc1cccc(C=O)c1C(=O)O    ZINC000104684686
COC(=O)c1ccccc1C=O    ZINC000000153305
O=Cc1ccccc1CC(=O)O    ZINC000033821448
COc1ccc(C=O)c(C=O)c1    ZINC000034448741
Cc1ccc(C(=O)O)cc1C=O    ZINC000059865122
COc1ccc(C=O)cc1C=O    ZINC000000163445
O=Cc1ccc(CC(=O)O)cc1    ZINC000075545961
Cc1cc2c(cc1C=O)OCO2    ZINC000004526038
COC(=O)c1ccc(C=O)cc1    ZINC000000016592
Nc1cc(N)c(C=O)cc1C=O    ZINC000003845039
O=Cc1ccc(F)c(C2CC2)c1    ZINC000052886464
Cc1ccc(B(O)O)c(C=O)c1    ZINC000169748202
Cc1cc(C=O)ccc1B(O)O    ZINC000169747889
Cc1ccc(C=O)cc1B(O)O    ZINC000169748033
Cc1ccc(B(O)O)cc1C=O    ZINC000169747880
CC(=O)Nc1ccc(C=O)cn1    ZINC000139537010
CC(=O)Nc1cnccc1C=O    ZINC000067172021
O=Cc1cccc(C2CC2)c1F    ZINC000220562558
Cc1c(C=O)cccc1B(O)O    ZINC000170002658
Cc1cc(B(O)O)ccc1C=O    ZINC000169748147
O=Cc1cncc2c1NCCO2    ZINC000039961387
Cc1cc(C=O)cc(B(O)O)c1    ZINC000169747154
CC(=O)Nc1ncccc1C=O    ZINC000097756674
Cc1ccc(C=O)c(B(O)O)c1    ZINC000169747917
CCOc1ccc(C=O)c(C)c1    ZINC000019735464
CC(C)(O)c1ccccc1C=O    ZINC000113610950
CC(C)c1cccc(C=O)c1O    ZINC000034370948
CCc1c(C=O)cccc1OC    ZINC000082046833
CC(C)Oc1cccc(C=O)c1    ZINC000000106336
CC(C)c1ccc(C=O)c(O)c1    ZINC000013589376
COc1ccc(C=O)c(C)c1C    ZINC000002140937
COc1c(C)cc(C)cc1C=O    ZINC000008548876
CC(C)c1cc(C=O)ccc1O    ZINC000039103946
CCOCc1ccc(C=O)cc1    ZINC000034268663
CO[C@H](C)c1ccc(C=O)cc1    ZINC000072210088
CCOc1ccc(C)c(C=O)c1    ZINC000220440600
CCCOc1cccc(C=O)c1    ZINC000002576199
CC(C)Oc1ccccc1C=O    ZINC000000078253
COc1cc(C)c(C=O)c(C)c1    ZINC000000330144
CCCOc1ccc(C=O)cc1    ZINC000001664925
CC(C)Oc1ccc(C=O)cc1    ZINC000000162811
CCc1ccc(OC)c(C=O)c1    ZINC000038760074
COc1cc(C)c(C)cc1C=O    ZINC000036458784
COc1cc(C)cc(C)c1C=O    ZINC000039429670
CCc1cc(C=O)ccc1OC    ZINC000012359035
COc1c(C)c(C)ccc1C=O    ZINC000095095154
CC(C)c1ccc(O)c(C=O)c1    ZINC000004290793
CCCOc1ccccc1C=O    ZINC000001695172
CCc1cccc(C=O)c1OC    ZINC000107120321
CCOc1c(C)cccc1C=O    ZINC000095095133
CCOc1cc(C=O)ccc1C    ZINC000059202347
Cc1cc(C=O)c(C)c(C)c1O    ZINC000088120891
CCOc1cc(C)ccc1C=O    ZINC000096295209
COc1c(C)cc(C=O)cc1C    ZINC000002581169
COc1cc(C)c(C=O)cc1C    ZINC000000586270
CC(C)c1cc(O)ccc1C=O    ZINC000039103930
CC(C)(O)c1ccc(C=O)cc1    ZINC000038810145
CCc1cc(OC)ccc1C=O    ZINC000075546163
CO[C@@H](C)c1ccc(C=O)cc1    ZINC000072210087
CCOc1ccc(C)cc1C=O    ZINC000042784137
CCCc1cccc(C=O)c1O    ZINC000034268664
CCOc1ccc(C=O)cc1C    ZINC000040571729
CCCc1ccc(O)c(C=O)c1    ZINC000039277427
O=Cc1cnn(CC2CCC2)c1    ZINC000073711499
O=Cc1ccnn1CC1CCC1    ZINC000212189870
CCn1cc(C=O)c(C2CC2)n1    ZINC000002538709
CCCCc1ncc(C=O)cn1    ZINC000004487043
CCN(C)c1ccc(C=O)cn1    ZINC000040538629
CCNc1nc(C)ccc1C=O    ZINC000217732837
CC(C)(C)c1ncc(C=O)cn1    ZINC000019091364
Cc1nn(C2CCC2)cc1C=O    ZINC000107328214
O=Cc1[nH]nc2c1CCCCC2    ZINC000074340372
O=Cc1ccnn1C1CCCC1    ZINC000036644449
Cc1cc(C=O)cnc1N(C)C    ZINC000072221121
C[C@H]1CCc2[nH]nc(C=O)c2C1    ZINC000074340291
Cn1nc2c(c1C=O)CCCC2    ZINC000075844312
O=Cc1cnc2n1CCCCC2    ZINC000016124513
Cc1cc(N(C)C)ncc1C=O    ZINC000036455842
O=Cc1ccn(C2CCCC2)n1    ZINC000122513402
C=CCn1nc(C)c(C=O)c1C    ZINC000033414664
CC(C)Nc1ncccc1C=O    ZINC000142103722
CNc1nc(C)cc(C)c1C=O    ZINC000242495968
CC(C)Nc1ccc(C=O)cn1    ZINC000072225055
CC(C)c1ccnc(N)c1C=O    ZINC000095764071
Cn1cc(C=O)c(C2CCC2)n1    ZINC000238503368
CCn1ncc(C=O)c1C1CC1    ZINC000107328213
Cc1nc(N(C)C)ccc1C=O    ZINC000072221150
Cn1c(C=O)nc2c1CCCC2    ZINC000075844220
C[C@@H]1CCc2[nH]nc(C=O)c2C1    ZINC000074340288
CNc1nc(C)c(C)cc1C=O    ZINC000242614893
O=Cc1cnn(C2CCCC2)c1    ZINC000012396677
C[N+](C)(C)c1ccc(C=O)cc1    ZINC000000083942
N#Cc1cc(C=O)ccc1Cl    ZINC000087493490
N#Cc1cc(Cl)ccc1C=O    ZINC000059736308
O=Cc1cnc(C(F)(F)F)o1    ZINC000082404149
N#Cc1ccc(C=O)c(Cl)c1    ZINC000039202449
N#Cc1ccc(Cl)c(C=O)c1    ZINC000015022230
N#Cc1cc(Cl)cc(C=O)c1    ZINC000095080246
N#Cc1cccc(Cl)c1C=O    ZINC000075629629
N#Cc1ccc(Cl)cc1C=O    ZINC000059736535
N#Cc1c(Cl)cccc1C=O    ZINC000049582062
N#Cc1cccc(C=O)c1Cl    ZINC000039953721
N#Cc1ccc(C=O)cc1Cl    ZINC000079045430
Cn1c(C=O)cc2sccc21    ZINC000004277378
Cc1cc2[nH]c(C=O)cc2s1    ZINC000142641234
O=Cc1n[nH]c2ncc(F)cc12    ZINC000095830133
COC(=O)c1cccc(C=O)n1    ZINC000019092146
COC(=O)c1ccc(C=O)cn1    ZINC000034474501
O=Cc1cnc2c(c1)OCCO2    ZINC000039617106
COC(=O)c1cc(C=O)ccn1    ZINC000085210640
O=Cc1ccc2c(n1)OCCO2    ZINC000049587243
COC(=O)c1ccc(C=O)nc1    ZINC000012336419
Nc1c(C=O)cccc1C(=O)O    ZINC000012648485
Cc1cccc(C=O)c1[N+](=O)[O-]    ZINC000034091661
Cc1ccc([N+](=O)[O-])cc1C=O    ZINC000008698489
COC(=O)c1cnccc1C=O    ZINC000085400362
O=Cc1cc2c(o1)CCNC2=O    ZINC000217471974
Nc1cc2c(cc1C=O)OCO2    ZINC000001873311
Cc1cc(C=O)ccc1[N+](=O)[O-]    ZINC000016123578
COC(=O)c1cncc(C=O)c1    ZINC000035569839
Cc1cc([N+](=O)[O-])ccc1C=O    ZINC000039133543
Cc1ccc(C=O)cc1[N+](=O)[O-]    ZINC000002146927
Cc1ccc(C=O)c([N+](=O)[O-])c1    ZINC000032189549
COC(=O)c1cccnc1C=O    ZINC000025336448
COC(=O)c1ccnc(C=O)c1    ZINC000082046673
COC(=O)c1ccncc1C=O    ZINC000085400365
Cc1ccc([N+](=O)[O-])c(C=O)c1    ZINC000036448034
Cc1c(C=O)cccc1[N+](=O)[O-]    ZINC000001621362
Cc1cc(C=O)cc([N+](=O)[O-])c1    ZINC000034143078
O=Cc1cc2c(cn1)OCCO2    ZINC000049587241
O=Cc1nccc2c1OCCO2    ZINC000238698336
NC(=O)c1cc(C=O)ccc1O    ZINC000039147628
Cc1cccc([N+](=O)[O-])c1C=O    ZINC000034225532
Cc1cc(C(=O)O)cnc1C=O    ZINC001525634001
COC(=O)c1ncccc1C=O    ZINC000035569840
CCCOc1ncccc1C=O    ZINC000012359587
CN(C)c1ccc(O)c(C=O)c1    ZINC000016124798
CC(C)Oc1cc(C=O)ccn1    ZINC000107328617
CC(C)Oc1cccc(C=O)n1    ZINC000039089571
Cc1c(C=O)c(C=O)c(C)n1C    ZINC000012172584
CC(C)Oc1cncc(C=O)c1    ZINC000096610498
CCOc1ccc(N)c(C=O)c1    ZINC000168491119
COc1ccc(C=O)cc1CN    ZINC000083825156
CC(C)Oc1ccc(C=O)cn1    ZINC000008698221
O=Cc1ccc(NCCO)cc1    ZINC000022003821
COc1nc(C=O)c(C)cc1C    ZINC000238373629
CCOc1cc(C)c(C=O)cn1    ZINC000072221138
CC(C)Oc1ncccc1C=O    ZINC000012359575
CCOc1ncc(C=O)cc1C    ZINC000072222080
O=Cc1ccc(N2CCCC2)o1    ZINC000000308763
CC(=O)c1cc(C=O)c(C)n1C    ZINC000078404359
CN(C)c1ccc(C=O)c(O)c1    ZINC000016124794
CCn1cc(C=O)cc1C(C)=O    ZINC000039071809
CCOc1ccc(C=O)c(C)n1    ZINC000072224162
O=Cc1cc(C2CCCC2)on1    ZINC000082404071
CC(C)(O)c1ccc(C=O)cn1    ZINC000085223904
CC(C)c1ccc(C=O)c(=O)[nH]1    ZINC000082670504
CNc1ccc(OC)c(C=O)c1    ZINC000216647265
COc1cc(C=O)c(N)cc1C    ZINC000238386639
COc1c(C)cnc(C=O)c1C    ZINC000049581940
CCc1[nH]c(C(C)=O)cc1C=O    ZINC000078404380
CN(C)c1ccc(C=O)c(N)n1    ZINC000095764073
CC(C)Nc1ncc(C=O)cn1    ZINC000019091560
Nc1c(C=O)cnn1CC1CC1    ZINC000252508678
CN1CCn2cc(C=O)nc2C1    ZINC000036474306
O=Cc1ncnn1C1CCCC1    ZINC000238856835
CCCNc1ncc(C=O)cn1    ZINC000019091553
O=Cc1nnc2n1CCCCC2    ZINC000082403535
Cc1cc(C=O)nc(N(C)C)n1    ZINC000054830635
CCCn1c(C)cc(C=O)c1C    ZINC000003284930
CCc1c(C)n(C)c(C)c1C=O    ZINC000022122135
CC[C@H](C)Cn1cccc1C=O    ZINC000054490502
CCCc1ccc(C=O)n1CC    ZINC000226025586
CC(C)CCc1ccc(C=O)[nH]1    ZINC000075425716
CCCn1c(C=O)ccc1CC    ZINC000226021834
CCn1cc(C(C)C)cc1C=O    ZINC000078404724
CC(C)CCn1cccc1C=O    ZINC000033508901
CC[C@@H](C)Cn1cccc1C=O    ZINC000054490500
Cn1cc(C(C)(C)C)cc1C=O    ZINC000078404837
CCCn1cc(CC)cc1C=O    ZINC000078404960
CCc1cc(C=O)n(C(C)C)c1    ZINC000078404965
CCCCc1ccc(C=O)n1C    ZINC000226026344
Cc1cc(C=O)n(C(C)(C)C)c1    ZINC000078582678
Cc1cc(C=O)c(C)n1C(C)C    ZINC000003349683
Cc1cn(C(C)(C)C)cc1C=O    ZINC000022122295
CCc1cc(C)n(CC)c1C=O    ZINC000078405088
CCc1ccc(C=O)n1C(C)C    ZINC000226022215
CCCCn1c(C)ccc1C=O    ZINC000022122298
CCn1c(C)c(C)c(C=O)c1C    ZINC000022122317
CC(C)Cc1ccc(C=O)n1C    ZINC000075425612
N#Cc1c(Cl)nccc1C=O    ZINC000242547882
N#Cc1ccc(C=O)nc1Cl    ZINC000238515556
N#Cc1cc(C=O)cnc1Cl    ZINC000095642385
O=Cc1nnc(C(F)(F)F)o1    ZINC000095642138
O=Cc1ccc(C#CCO)s1    ZINC000019087827
O=Cc1cc(C#CCO)cs1    ZINC000019090330
Cc1nc2sccn2c1C=O    ZINC000011535677
Cc1csc2ncc(C=O)n12    ZINC000031974654
Cc1cn2c(C=O)cnc2s1    ZINC000031974655
Cc1nn2ccsc2c1C=O    ZINC000082403045
O=Cc1ccc(O)c(C(=O)O)c1    ZINC000001655486
O=Cc1cc(C(=O)O)ccc1O    ZINC000004737352
O=Cc1cc(O)c(C=O)cc1O    ZINC000038220408
O=Cc1cc2c(cc1O)OCO2    ZINC000011919706
O=Cc1ccc(/C=C/C(=O)O)o1    ZINC000306228370
[N-]=[N+]=Nc1c(F)cncc1C=O    ZINC000215946449
O=Cc1cc(C=O)c(O)cc1O    ZINC000003843451
O=Cc1ccc(C=O)c(O)c1O    ZINC000034578645
O=Cc1cc(O)c(O)c(C=O)c1    ZINC000013481372
O=Cc1cccc(C(=O)O)c1O    ZINC000000507925
O=Cc1ccc(C(=O)O)cc1O    ZINC000001767839
O=Cc1ccc2c(c1O)OCO2    ZINC000034560134
O=Cc1ccc(C(=O)O)c(O)c1    ZINC000004655012
O=Cc1ccc(O)c(C=O)c1O    ZINC000021996255
O=Cc1cc2c(c(O)c1)OCO2    ZINC000021984745
Nc1cccc(C=O)c1[N+](=O)[O-]    ZINC000082046841
Nc1cccc([N+](=O)[O-])c1C=O    ZINC000034497092
Cc1ccnc(C=O)c1[N+](=O)[O-]    ZINC000038522886
Nc1cc([N+](=O)[O-])ccc1C=O    ZINC000034175803
Nc1c(C=O)cccc1[N+](=O)[O-]    ZINC000016678106
Nc1ccc(C=O)cc1[N+](=O)[O-]    ZINC000076914557
O=Cc1cc(B(O)O)ccc1O    ZINC000169978251
Nc1ccc([N+](=O)[O-])cc1C=O    ZINC000004830929
Cc1nc(C=O)ccc1[N+](=O)[O-]    ZINC000019872609
Cc1cc(C=O)ncc1[N+](=O)[O-]    ZINC000034320133
COC(=O)c1cnc(C=O)cn1    ZINC000039058500
O=Cc1cc(F)cc2c1OCC2    ZINC000021985393
O=Cc1ccc(O)c(B(O)O)c1    ZINC000642814685
O=Cc1ccc(CC2CC2)s1    ZINC000075386896
CCSc1cccc(C=O)c1    ZINC000039390998
CSc1cc(C=O)ccc1C    ZINC000036436893
O=Cc1cc2c(s1)CCCC2    ZINC000039188607
CCSc1ccc(C=O)cc1    ZINC000002244213
CCSc1ccccc1C=O    ZINC000039390997
CSc1cc(C)cc(C=O)c1    ZINC000209811774
CSCc1ccc(C=O)cc1    ZINC000141742042
Cc1cc(C=O)cc(C)c1S    ZINC000669372766
CSc1cc(C)ccc1C=O    ZINC000238405041
O=Cc1csc2c1CCCC2    ZINC000032919567
CCOc1cc(O)cc(C=O)c1    ZINC000091301726
O=Cc1ccc(OCCO)cc1    ZINC000002556832
COc1ccc(C=O)cc1OC    ZINC000000155456
Cc1cc(C=O)c(O)c(CO)c1    ZINC000003124973
COc1ccc(C=O)c(OC)c1    ZINC000000157150
CCOc1cccc(C=O)c1O    ZINC000001720165
CCOc1ccc(O)c(C=O)c1    ZINC000003887940
COc1cc(C)cc(C=O)c1O    ZINC000004290756
CCOc1cc(C=O)ccc1O    ZINC000002567934
COc1cccc(OC)c1C=O    ZINC000000159701
COc1cc(C)cc(O)c1C=O    ZINC000001727360
COc1ccc(C=O)cc1CO    ZINC000000341084
COc1cc(C)c(C=O)c(O)c1    ZINC000004137043
CCOc1cc(O)ccc1C=O    ZINC000072219725
COc1cccc(C=O)c1OC    ZINC000000157156
COCOc1ccc(C=O)cc1    ZINC000001695419
COc1cc(C=O)cc(C)c1O    ZINC000001402313
COCOc1ccccc1C=O    ZINC000062718202
COc1c(C)c(C=O)ccc1O    ZINC000034741198
COc1cc(C)c(O)c(C=O)c1    ZINC000004290755
C=CCOCc1ccc(C=O)o1    ZINC000075547082
O=Cc1ccccc1OCCO    ZINC000002556831
CCOc1ccc(C=O)c(O)c1    ZINC000003281055
COCc1cc(C=O)ccc1O    ZINC000075547061
COc1cc(C=O)c(O)cc1C    ZINC000004290753
O=Cc1cccc(OCCO)c1    ZINC000002556830
CCOc1ccc(C=O)cc1O    ZINC000000332563
COc1cc(C)c(C=O)cc1O    ZINC000021987952
COc1ccc(C=O)c(O)c1C    ZINC000038973171
Cc1cc(O)c(C=O)c(C)c1O    ZINC000001748824
Cc1c(C)c(C=O)c(O)cc1O    ZINC000001713890
COc1ccc(OC)c(C=O)c1    ZINC000001693397
COc1cc(C=O)cc(OC)c1    ZINC000001081074
COCOc1cccc(C=O)c1    ZINC000002525326
C[C@@H]1COc2c(C=O)cnn2C1    ZINC000212239740
C[C@H]1COc2c(C=O)cnn2C1    ZINC000212239680
COCCc1ncc(C=O)cn1    ZINC000004384398
CN(C)C(=O)c1cc(C=O)c[nH]1    ZINC000307758979
Cc1[nH]c(C(N)=O)c(C)c1C=O    ZINC000858138401
CN(C)C(=O)c1ccc(C=O)[nH]1    ZINC000074942782
NCc1cc(C=O)cc(N)c1O    ZINC000225721395
CCNC(=O)c1ccc(C=O)[nH]1    ZINC000170231835
Cn1nc2c(c1C=O)COCC2    ZINC000107300639
CNC(=O)c1cc(C=O)[nH]c1C    ZINC000307476454
CCNC(=O)c1cc(C=O)c[nH]1    ZINC000170234954
Cc1cc(C=O)c(C)n1NC=O    ZINC000226033485
Cc1oc(C(C)(C)C)cc1C=O    ZINC000201248523
CC[C@H](C)c1nn(C)cc1C=O    ZINC000030678184
CCCCn1cc(C=O)c(C)n1    ZINC000004907120
CC[C@@H](C)c1nn(C)cc1C=O    ZINC000030678180
CC[C@H](C)n1cc(C=O)c(C)n1    ZINC000020314558
CC[C@H](C)n1ncc(C=O)c1C    ZINC000020314611
CCCn1nc(CC)cc1C=O    ZINC000072219962
CCCCCn1ccc(C=O)n1    ZINC000072219987
CCn1cc(C=O)c(C(C)C)n1    ZINC000041043579
CC[C@@H](C)n1ncc(C=O)c1C    ZINC000020314606
Cc1nn(C(C)C)c(C)c1C=O    ZINC000004992702
CCc1nn(C)c(CC)c1C=O    ZINC000072233226
Cc1nn(C(C)(C)C)cc1C=O    ZINC000036894350
CC[C@@H](C)n1cc(C=O)c(C)n1    ZINC000020314554
Cn1cc(C=O)c(C(C)(C)C)n1    ZINC000036894386
CCc1cc(C=O)n(C(C)C)n1    ZINC000072219960
CCCCn1nc(C=O)cc1C    ZINC000072219971
Cn1nc(C(C)(C)C)cc1C=O    ZINC000072226666
CCCn1nc(C)c(C=O)c1C    ZINC000004186398
CC(C)CCn1ccc(C=O)n1    ZINC000238854598
N#CSCc1ccc(C=O)o1    ZINC000002144017
N#Cc1cc(C=O)c(F)cc1F    ZINC000139865233
N#Cc1c(F)cc(C=O)cc1F    ZINC000021982565
O=Cc1ccc([N+](=O)[O-])cc1O    ZINC000001730394
O=Cc1ccc(O)c([N+](=O)[O-])c1    ZINC000000562702
O=Cc1cc(O)cc([N+](=O)[O-])c1    ZINC000039037382
N#Cc1c(F)ccc(C=O)c1F    ZINC000075926984
N#Cc1cc(F)c(C=O)c(F)c1    ZINC000038339167
N#Cc1ccc(F)c(C=O)c1F    ZINC000039074387
O=Cc1cc([N+](=O)[O-])ccc1O    ZINC000049538688
O=Cc1cc(O)ccc1[N+](=O)[O-]    ZINC000034766253
O=Cc1cccc(O)c1[N+](=O)[O-]    ZINC000034143783
O=Cc1ccc(O)cc1[N+](=O)[O-]    ZINC000013540409
Cc1nc2scnn2c1C=O    ZINC000031974495
N#Cc1ccc(F)c(F)c1C=O    ZINC000075926986
O=Cc1cccc([N+](=O)[O-])c1O    ZINC000049942704
O=Cc1ccc([N+](=O)[O-])c(O)c1    ZINC000034781158
N#Cc1cc(F)c(C=O)cc1F    ZINC000113664192
N#Cc1ccc(C=O)c(F)c1F    ZINC000238563037
CSc1ncc(C=O)cc1C    ZINC000072221980
CSc1ncc(C)cc1C=O    ZINC000307203006
O=Cc1nc2c(s1)CCCC2    ZINC000019088684
CSc1ccc(C=O)c(C)n1    ZINC000072224061
CSc1cc(C)c(C=O)cn1    ZINC000072223019
O=Cc1cc2c(s1)CCNC2    ZINC000036472809
NC(=O)c1cc(C=O)ccc1F    ZINC000075844331
O=Cc1cnc(C2CCC2)s1    ZINC000075772265
NC(=O)c1ccc(F)c(C=O)c1    ZINC000045328608
Cc1ccc(C=O)n1CC(=O)O    ZINC000075555022
CCOC(=O)c1[nH]ccc1C=O    ZINC000039248707
COC(=O)Cn1cccc1C=O    ZINC000020447607
COC(=O)c1[nH]cc(C=O)c1C    ZINC000166212086
COC(=O)c1cc(C=O)cn1C    ZINC000000165813
COc1nccc(C=O)c1OC    ZINC000095082656
COc1cncc(OC)c1C=O    ZINC000014982708
COC(=O)c1cc(C=O)n(C)c1    ZINC000075555025
COc1cc(C=O)cnc1OC    ZINC000034244770
CN(C)C(=O)c1coc(C=O)c1    ZINC000143348052
COC(=O)c1cc(C=O)[nH]c1C    ZINC000215975925
COC(=O)c1ccc(C=O)n1C    ZINC000015217525
COc1cc(C=O)cc(N)c1O    ZINC000036225080
CCOC(=O)c1ccc(C=O)[nH]1    ZINC000002531012
O=Cc1cccn1CCC(=O)O    ZINC000032167558
COC(=O)c1c[nH]c(C=O)c1C    ZINC000001721231
COc1cc(C=O)cc(OC)n1    ZINC000014982706
COC(=O)c1[nH]c(C=O)cc1C    ZINC000107121027
COc1cc(C=O)nc(OC)c1    ZINC000039219506
Cc1[nH]c(C=O)c(C)c1C(=O)O    ZINC000003880861
CCNC(=O)c1coc(C=O)c1    ZINC000929163827
NCc1cc(C=O)cc(O)c1O    ZINC000225721159
Cc1ncc(C=O)c(CO)c1O    ZINC000000896000
Cc1ncc(CO)c(C=O)c1O    ZINC000000120249
O=Cc1ccc(OCCO)nc1    ZINC000083141877
CCOC(=O)c1cc(C=O)c[nH]1    ZINC000001561235
COc1ccc(C=O)nc1OC    ZINC000035270385
Cc1[nH]c(C)c(C(=O)O)c1C=O    ZINC000005137955
Cc1[nH]c(C(=O)O)c(C)c1C=O    ZINC000000056258
COc1ccc(C=O)c(OC)n1    ZINC000008614808
C[C@@H](C(=O)O)n1cccc1C=O    ZINC000020447610
COC(=O)Cc1ccc(C=O)[nH]1    ZINC000084248915
C[C@H](C(=O)O)n1cccc1C=O    ZINC000012404607
O=Cc1cnc(NCCO)nc1    ZINC000881734053
CN(C)c1ccc(C=O)cc1F    ZINC000020079174
Cc1cc(C=O)c(N)c(F)c1C    ZINC001525646522
CON(C)c1ncc(C=O)cn1    ZINC000881755277
CN(C)c1ccc(F)cc1C=O    ZINC000037233771
CN(C)c1ccc(C=O)c(F)c1    ZINC000001555648
CN(C)c1cc(F)cc(C=O)c1    ZINC000234264737
COCCc1ccc(C=O)n1C    ZINC000226030097
COCCn1c(C)ccc1C=O    ZINC000223745990
COCCCn1cccc1C=O    ZINC000009261701
CCN(CC)c1ccc(C=O)o1    ZINC000000248321
CC(C)(C)n1ncc(C=O)c1N    ZINC000242543384
Cc1nn(C)c(N(C)C)c1C=O    ZINC000026515693
CC(C)Cn1ncc(C=O)c1N    ZINC000242495175
O=Cc1cc2sccc2s1    ZINC000000165271
O=Cc1cc2ccsc2s1    ZINC000000249716
O=Cc1cccc(C(=O)Cl)c1    ZINC000034511909
O=Cc1cc(Cl)cc(C=O)c1    ZINC000014985594
O=Cc1cccc(C=O)c1Cl    ZINC000038234264
O=Cc1ccc(C(=O)Cl)cc1    ZINC000039056329
O=Cc1ccccc1C(=O)Cl    ZINC000039056287
O=Cc1cc([N+](=O)[O-])cc[n+]1[O-]    ZINC000071255704
O=Cc1ccc(C(=O)O)c(F)c1    ZINC000036533752
O=Cc1ccc(F)c(C(=O)O)c1    ZINC000002540323
O=Cc1cc(F)cc(C(=O)O)c1    ZINC000075844171
CSc1cc(C=O)ccc1O    ZINC000090556912
C[S@](=O)c1ccc(C=O)cc1    ZINC000033506371
O=Cc1cc2c(s1)CCOC2    ZINC000036473084
O=Cc1cc(F)ccc1C(=O)O    ZINC000059441695
O=Cc1ccc(C(=O)O)cc1F    ZINC000090669240
COc1ccc(C=O)cc1S    ZINC000215180369
Cc1sc(C)c(C=O)c1C=O    ZINC000000334257
CSc1ccc(O)c(C=O)c1    ZINC000005880707
COc1cc(C=O)ccc1S    ZINC000038342441
C[S@@](=O)c1ccc(C=O)cc1    ZINC000033506370
O=Cc1ccc(F)cc1C(=O)O    ZINC000022862192
O=Cc1cccc(F)c1C(=O)O    ZINC000169795955
O=Cc1c(F)cccc1C(=O)O    ZINC000059467107
O=Cc1cc(C(=O)O)ccc1F    ZINC000004287726
COc1ccc(S)c(C=O)c1    ZINC000238393247
O=Cc1cccc(C(=O)O)c1F    ZINC000075927699
COc1ccc(C=O)c(S)c1    ZINC000104098102
Cc1cc(C=O)c(C)cc1Cl    ZINC000036532729
CCc1cc(C=O)ccc1Cl    ZINC000067802852
Cc1cc(C)c(Cl)c(C=O)c1    ZINC000036532842
CCc1cc(Cl)ccc1C=O    ZINC000059796805
O=Cc1ccccc1CCCl    ZINC000062718355
CCc1cccc(Cl)c1C=O    ZINC000096300600
Cc1c(C)c(C=O)ccc1Cl    ZINC000067802592
Cc1cc(C=O)cc(C)c1Cl    ZINC000036532848
Cc1ccc(C=O)c(C)c1Cl    ZINC000147273358
O=Cc1ccc(CCCl)cc1    ZINC000034517807
Cc1cc(Cl)cc(C)c1C=O    ZINC000083255448
O=Cc1c(F)cccc1B(O)O    ZINC000169744829
O=Cc1cc(F)ccc1B(O)O    ZINC000169806907
O=Cc1ccc(B(O)O)cc1F    ZINC000169743648
O=Cc1cccc(F)c1B(O)O    ZINC000169806905
COC(=O)c1oc(C=O)cc1C    ZINC000238367739
COc1cc(C=O)cc(O)c1O    ZINC000001747212
CC(=O)OCc1ccc(C=O)o1    ZINC000000047425
COc1ccc(C=O)c(O)c1O    ZINC000002566018
CCOC(=O)c1coc(C=O)c1    ZINC000098209700
COc1c(O)cc(C=O)cc1O    ZINC000014775570
Cc1nc2n(c1C=O)CCS2    ZINC000011535679
O=Cc1cnc2n1CCSC2    ZINC000036472810
O=Cc1cc(F)cc(B(O)O)c1    ZINC000169748200
O=Cc1cccc(B(O)O)c1F    ZINC000169747549
O=Cc1ccc(B(O)O)c(F)c1    ZINC000169747952
CCOC(=O)c1ccoc1C=O    ZINC000038251208
COC(=O)c1cc(C=O)c(C)o1    ZINC000141466107
COc1c(O)ccc(C=O)c1O    ZINC000062718317
COc1cc(O)c(O)c(C=O)c1    ZINC000095917651
COC(=O)c1cc(C=O)oc1C    ZINC000000161942
CCSc1ncc(C=O)cn1    ZINC000004487039
O=Cc1ccc(F)c(B(O)O)c1    ZINC000169744932
O=Cc1ccc(F)cc1B(O)O    ZINC000169745272
O=Cc1cc(B(O)O)ccc1F    ZINC000169743632
COc1cc(O)cc(C=O)c1O    ZINC000004073060
CC(=O)Oc1cc(C)c(C=O)o1    ZINC000095496305
COc1cc(C=O)c(O)cc1O    ZINC000016194805
CCOC(=O)c1ccc(C=O)o1    ZINC000034595092
O=Cc1ccc(C2OCCO2)o1    ZINC000002567290
CCOC(=O)c1nc[nH]c1C=O    ZINC000039059242
Cc1nn(C)c(C=O)c1C(=O)O    ZINC000642883010
COC(=O)c1cnn(C)c1C=O    ZINC000083270539
COc1ncnc(OC)c1C=O    ZINC000005720081
Cn1cc(C=O)c(=O)n(C)c1=O    ZINC000002144331
COc1cnc(C=O)c(OC)n1    ZINC000034628763
CONC(=O)c1ccc(C=O)[nH]1    ZINC000307414039
COc1ncc(C=O)c(OC)n1    ZINC000002504602
COC(=O)c1cc(C=O)nn1C    ZINC000085210645
COc1cc(OC)nc(C=O)n1    ZINC000030678141
CCOC(=O)c1cc(C=O)[nH]n1    ZINC000005919814
CONC(=O)c1cc(C=O)c[nH]1    ZINC000306471400
CCOC(=O)c1c[nH]nc1C=O    ZINC000039189486
Cc1[nH]c(C=O)c(C)c1[N+](=O)[O-]    ZINC000037624307
CCOC(=O)c1[nH]ncc1C=O    ZINC000004453807
COc1cc(F)c(C=O)cc1C    ZINC000214882222
CCOc1ccc(C=O)cc1F    ZINC000020079316
COc1cc(C=O)cc(C)c1F    ZINC000147904672
O=Cc1ccccc1OCCF    ZINC000082703821
COc1cc(C=O)c(F)cc1C    ZINC000213921127
COc1cc(C)cc(F)c1C=O    ZINC000090413192
CCCCc1ccc(C=O)s1    ZINC000002518438
CC(C)(C)c1ccc(C=O)s1    ZINC000034412396
CC(C)Cc1ccc(C=O)s1    ZINC000013533859
CCOc1cc(F)cc(C=O)c1    ZINC000095731787
CCOc1cc(C=O)ccc1F    ZINC000071792970
O=Cc1ccc(OCCF)cc1    ZINC000034450120
CCOc1cc(F)ccc1C=O    ZINC000019735468
O=Cc1cccc(OCCF)c1    ZINC000034450104
COc1c(C)ccc(F)c1C=O    ZINC000214880607
CCOc1cccc(F)c1C=O    ZINC000005953789
CCOc1cccc(C=O)c1F    ZINC000116573179
CCOc1ccc(C=O)c(F)c1    ZINC000082046473
CCOc1ccc(F)cc1C=O    ZINC000034102012
CN(C)c1nc(F)ccc1C=O    ZINC000090669255
CN(C)c1ccc(C=O)c(F)n1    ZINC000039074406
C[Si](C)(C)n1cnc(C=O)c1    ZINC000199548067
CC(C)(F)c1ncncc1C=O    ZINC000095643290
CCCCOc1ccc(C=O)o1    ZINC000085873959
CC(C)OCc1ccc(C=O)o1    ZINC000006884101
CCCOCc1ccc(C=O)o1    ZINC000007262475
CCO[C@H](C)n1cc(C=O)cn1    ZINC000095098466
CCO[C@@H](C)n1cc(C=O)cn1    ZINC000095098465
Cc1nn(CCO)c(C)c1C=O    ZINC000019091380
CCO[C@@H](C)n1nccc1C=O    ZINC000095098467
CCO[C@H](C)n1nccc1C=O    ZINC000095098468
CCOc1nc(CC)[nH]c1C=O    ZINC000252508152
COCCCn1nccc1C=O    ZINC000238854212
CCCOc1nn(C)cc1C=O    ZINC000256051970
O=Cc1cc(Cl)cc(C=O)n1    ZINC000035653869
O=Cc1cnc(Cl)c(C=O)c1    ZINC000034349626
O=Cc1c(F)cccc1[N+](=O)[O-]    ZINC000021298200
O=Cc1cc(F)ccc1[N+](=O)[O-]    ZINC000000336266
O=Cc1ccc(F)cc1[N+](=O)[O-]    ZINC000001627046
CC(=O)Nc1ccsc1C=O    ZINC000039189526
O=Cc1cc([N+](=O)[O-])ccc1F    ZINC000002584302
O=Cc1ccc(F)c([N+](=O)[O-])c1    ZINC000000164955
O=Cc1ccc([N+](=O)[O-])c(F)c1    ZINC000005427020
O=Cc1ccc([N+](=O)[O-])cc1F    ZINC000005427607
O=Cc1cccc([N+](=O)[O-])c1F    ZINC000038949425
O=Cc1cccc(F)c1[N+](=O)[O-]    ZINC000037597605
O=Cc1cc(F)cc([N+](=O)[O-])c1    ZINC000071791099
CNC(=O)c1csc(C=O)c1    ZINC000307114220
CC(=O)Nc1ccc(C=O)s1    ZINC000001701400
Cc1c(N)c(C=O)ccc1Cl    ZINC000130195411
Cc1ccc(Cl)c(C=O)c1N    ZINC000130194938
Cc1cc(Cl)cc(C=O)c1N    ZINC000059058537
O=Cc1cc(B(O)O)cnc1F    ZINC001772575864
Cc1cc(C)c(C=O)c(Cl)n1    ZINC000038251240
Cc1cc(Cl)c(C=O)c(C)n1    ZINC000071256443
CSc1ncc(C=O)c(N)n1    ZINC000001644850
CNc1ccc(C=O)cc1Cl    ZINC000036381077
Cc1cc(C=O)c(Cl)nc1C    ZINC000039285410
CCOC(=O)c1coc(C=O)n1    ZINC000039038474
CCOC(=O)c1cc(C=O)on1    ZINC000034295792
COC(=O)Cc1coc(C=O)n1    ZINC000108277667
Cn1c(N)c(C=O)c(=O)[nH]c1=O    ZINC000000154438
COC(=O)Cn1cc(C=O)nn1    ZINC000216517149
CCOc1ncc(C=O)cc1F    ZINC000081991109
Cc1c(C=O)n(C)nc1[N+](=O)[O-]    ZINC000408716687
C#Cc1cccc2[nH]cc(C=O)c21    ZINC000104683651
CCOc1cc(C=O)c(F)cn1    ZINC000307125160
CN(C)Cc1csc(C=O)c1    ZINC000013483539
CN(C)Cc1ccc(C=O)s1    ZINC000016943062
CC(C)(C)c1nc(C=O)cs1    ZINC000020216484
CC(C)(C)c1ncc(C=O)s1    ZINC000038342396
CC(C)(C)c1csc(C=O)n1    ZINC000020445156
CC(C)(C)c1cnc(C=O)s1    ZINC000098209715
O=Cc1cnc(NCCF)nc1    ZINC000882298547
C[Si](C)(C)c1nn[nH]c1C=O    ZINC000169872728
CC[C@@H](O)Cn1cc(C=O)nn1    ZINC000085271798
CC[C@H](O)Cn1cc(C=O)nn1    ZINC000085271796
Cc1cc(C(=O)O)sc1C=O    ZINC000049453536
CC(=O)Oc1csc(C=O)c1    ZINC000012359442
Cc1cc(C=O)sc1C(=O)O    ZINC000082401107
COC(=O)c1cc(C=O)cs1    ZINC000022201808
O=Cc1scc2c1OCCO2    ZINC000004277412
COC(=O)c1ccsc1C=O    ZINC000095830077
COC(=O)c1sccc1C=O    ZINC000000334190
COC(=O)c1ccc(C=O)s1    ZINC000000334188
COC(=O)c1csc(C=O)c1    ZINC000000334193
COc1c(Cl)cccc1C=O    ZINC000040448376
Cc1cc(Cl)cc(C=O)c1O    ZINC000000152727
COc1ccc(C=O)cc1Cl    ZINC000000586297
Cc1cc(O)c(C=O)cc1Cl    ZINC000002243446
COc1ccc(Cl)c(C=O)c1    ZINC000036532752
COc1cc(Cl)cc(C=O)c1    ZINC000072267242
O=Cc1cc(CCl)ccc1O    ZINC000001579864
COc1cccc(Cl)c1C=O    ZINC000020079312
COc1ccc(Cl)cc1C=O    ZINC000002166213
COc1ccc(C=O)c(Cl)c1    ZINC000008231198
COc1cc(C=O)ccc1Cl    ZINC000013386180
COc1cc(Cl)ccc1C=O    ZINC000034172668
Cc1cc(O)c(C=O)c(Cl)c1    ZINC000144428095
Cc1cc(Cl)c(O)c(C=O)c1    ZINC000004299105
Cc1c(O)c(C=O)ccc1Cl    ZINC000143170864
COc1cccc(C=O)c1Cl    ZINC000004541877
CC(=O)Nc1nc(C=O)cs1    ZINC000031772052
CC(=O)Nc1ncc(C=O)s1    ZINC000036466469
CSc1ccc(F)cc1C=O    ZINC000080167354
Cc1cc(B(O)O)sc1C=O    ZINC000169744850
Cc1c(C=O)scc1B(O)O    ZINC000169902030
Cc1cc(C=O)sc1B(O)O    ZINC000169746668
Cc1cc(C=O)c(B(O)O)s1    ZINC000199477116
CNc1cc(Cl)ncc1C=O    ZINC000051951695
CSc1cc(C=O)ccc1F    ZINC000090413099
CSc1cccc(F)c1C=O    ZINC000090413247
CSc1ccc(F)c(C=O)c1    ZINC000075914815
CSc1ccc(C=O)cc1F    ZINC000082612914
CSc1cc(F)cc(C=O)c1    ZINC000235082820
CSc1ccc(C=O)c(F)c1    ZINC000095883316
CSc1cccc(C=O)c1F    ZINC000075914817
O=Cc1[nH]c(=O)[nH]c(=O)c1CO    ZINC000001642477
COc1ccc(C=O)c(F)c1O    ZINC000032208694
COc1cc(C=O)cc(F)c1O    ZINC000002583624
Cc1c(C=O)csc1CCO    ZINC000095635511
COc1cc(F)cc(C=O)c1O    ZINC000059788364
COc1cc(O)c(C=O)cc1F    ZINC000211756251
N#Cc1ccc2c(C=O)c[nH]c2c1    ZINC000026894165
N#Cc1ccc2[nH]cc(C=O)c2c1    ZINC000002018028
N#Cc1cccc2c(C=O)c[nH]c21    ZINC000035635612
N#Cc1cccc2[nH]cc(C=O)c21    ZINC000034200412
Cc1nc(N(C)C)sc1C=O    ZINC000040162892
CN(C)Cc1cnc(C=O)s1    ZINC000238850415
CCc1ccc(C=O)c(F)c1F    ZINC000142403284
N#Cc1ccc2cc(C=O)[nH]c2c1    ZINC000075558665
O=Cc1ccccc1CC(F)F    ZINC000098210772
CC(F)(F)c1ccccc1C=O    ZINC000197175816
CC(F)(F)c1ccc(C=O)cc1    ZINC000107268236
CN(C)Cc1nc(C=O)cs1    ZINC000041046541
CCSc1ncc(C=O)n1C    ZINC000003883222
CC(F)(F)c1cccc(C=O)c1    ZINC000088261290
COCCOc1ccc(C=O)o1    ZINC000085873838
O=Cc1ccc(COCCO)o1    ZINC000001614155
Cc1ccc2c(C=O)cccc2c1    ZINC000034071279
Cc1cccc2ccc(C=O)cc12    ZINC000034179622
Cc1cc(C=O)c2ccccc2c1    ZINC000036419941
Cc1ccc(C=O)c2ccccc12    ZINC000002528208
Cc1cccc2cc(C=O)ccc12    ZINC000071256824
Cc1c(C=O)ccc2ccccc12    ZINC000037631495
Cc1ccc2ccc(C=O)cc2c1    ZINC000002023204
Cc1cc(C=O)cc2ccccc12    ZINC000001853874
Cc1ccc2cccc(C=O)c2c1    ZINC000071256737
Cc1cccc2c(C=O)cccc12    ZINC000034071280
Cc1ccc2ccccc2c1C=O    ZINC000002581186
Cc1cc2ccccc2cc1C=O    ZINC000039286360
Cc1nn(CCF)c(C)c1C=O    ZINC000082162741
COC(=O)c1csc(C=O)n1    ZINC000034809084
COC(=O)c1cnc(C=O)s1    ZINC000095743176
COc1cc(C=O)cnc1Cl    ZINC000095761294
COc1nc(Cl)ccc1C=O    ZINC000075561720
COc1ccc(Cl)c(C=O)n1    ZINC000071789940
O=Cc1cc(C(=O)CCl)c[nH]1    ZINC000000167745
COc1cc(Cl)ncc1C=O    ZINC000085436257
COc1nccc(Cl)c1C=O    ZINC000040449738
COc1cc(C=O)c(Cl)cn1    ZINC000090411216
COc1cnc(Cl)c(C=O)c1    ZINC000238407005
CC(=O)Nc1nnc(C=O)s1    ZINC000231388579
COc1ncc(C=O)cc1Cl    ZINC000002539919
COc1ccnc(Cl)c1C=O    ZINC000089157610
COc1nccc(C=O)c1Cl    ZINC000015684473
COc1cnc(C=O)cc1Cl    ZINC000077025031
COc1cc(C=O)cc(Cl)n1    ZINC000033369613
COc1c(Cl)ccnc1C=O    ZINC000085344970
COc1cncc(Cl)c1C=O    ZINC000071256428
COc1ncc(Cl)cc1C=O    ZINC000034091234
COc1ccc(C=O)c(Cl)n1    ZINC000071863944
CNc1ncnc(Cl)c1C=O    ZINC000039200128
CSc1ccnc(F)c1C=O    ZINC000209811818
CNc1nc(Cl)ncc1C=O    ZINC000095630154
CSc1cnc(F)c(C=O)c1    ZINC000090413119
N#Cc1cc2cc(C=O)ccc2o1    ZINC000141880904
N#Cc1ccc2ncc(C=O)n2c1    ZINC000068575099
N#Cc1ccnc2[nH]cc(C=O)c21    ZINC000016678083
COCCc1ncc(C=O)s1    ZINC000042436671
N#Cc1ccc2[nH]nc(C=O)c2c1    ZINC000014984572
N#Cc1ccc2[nH]cc(C=O)c2n1    ZINC000044712862
N#Cc1ccn2ncc(C=O)c2c1    ZINC000082400676
N#Cc1ccnc2c(C=O)c[nH]c21    ZINC000044713029
N#Cc1cccn2cc(C=O)nc12    ZINC000090669453
N#Cc1ccc2c(C=O)c[nH]c2n1    ZINC000016678142
N#Cc1ccc2nc(C=O)cn2c1    ZINC000082046952
N#Cc1cnc2c(C=O)c[nH]c2c1    ZINC000044712928
Cc1cc(C=O)cnc1C(F)F    ZINC000238464412
Cc1cc(C=O)nc2ccccc12    ZINC000014983307
O=Cc1ccc(-n2cccc2)cc1    ZINC000000159034
Cc1ccc2c(C=O)ccnc2c1    ZINC000001526915
Cc1cc(C=O)cc2cccnc12    ZINC000082769135
Cc1ccc2ncc(C=O)cc2c1    ZINC000049805009
N#CC1(c2ccc(C=O)cc2)CC1    ZINC000113638339
Cc1ccc2cc(C=O)cnc2c1    ZINC000022124178
O=Cc1cccc(-n2cccc2)c1    ZINC000000158958
Cc1cccc2c(C=O)ccnc12    ZINC000001526885
Cc1cccc2nc(C=O)ccc12    ZINC000040537981
O=Cc1ccn(-c2ccccc2)c1    ZINC000048508561
Nc1cc2ccccc2cc1C=O    ZINC000002525452
Nc1c(C=O)ccc2ccccc12    ZINC000034596574
Cc1ccc2cc(C=O)ccc2n1    ZINC000005177600
Cc1ccc2nccc(C=O)c2c1    ZINC000001526851
Cc1cc(C=O)c2ccccc2n1    ZINC000014983290
Cc1ccc2nc(C=O)ccc2c1    ZINC000001526652
O=Cc1ccccc1-n1cccc1    ZINC000008615093
Cc1cccc2cc(C=O)cnc12    ZINC000049805008
Cc1ccc2cccnc2c1C=O    ZINC000238529660
Cc1ccc2ncccc2c1C=O    ZINC000049584877
Cc1nccc2cccc(C=O)c12    ZINC000095631046
O=Cc1c[nH]c(-c2ccccc2)c1    ZINC000034618107
Cc1cc2cccc(C=O)c2cn1    ZINC000095631059
Cc1ccc(C=O)c2cccnc12    ZINC000049584773
Cc1ccc2cnccc2c1C=O    ZINC000211576971
Cc1cc2ccccc2nc1C=O    ZINC000014983293
O=Cc1cccn1-c1ccccc1    ZINC000000528151
O=Cc1ccc(-c2ccccc2)[nH]1    ZINC000001433260
COC(=O)c1nnsc1C=O    ZINC000034407653
O=Cc1cc(Cl)c(O)cc1O    ZINC000022129866
O=Cc1ccc(O)c(Cl)c1O    ZINC000196158025
COC(=O)c1snnc1C=O    ZINC001525643026
Nc1sc(C=O)cc1[N+](=O)[O-]    ZINC000004088202
O=Cc1ccc(O)c(O)c1Cl    ZINC000016384171
O=Cc1cc(O)c(O)c(Cl)c1    ZINC000003351112
CSc1sc(C)cc1C=O    ZINC000000251270
COc1nc(Cl)cnc1C=O    ZINC000095757583
COc1nnc(Cl)cc1C=O    ZINC000141554577
Cc1cc(F)cc(C=O)c1Cl    ZINC000307265452
Cc1c(F)ccc(C=O)c1Cl    ZINC000081991196
Cc1c(F)c(C=O)ccc1Cl    ZINC000075844163
O=Cc1cccc(CF)c1Cl    ZINC000026893311
Cc1cc(F)c(C=O)c(Cl)c1    ZINC000217899805
Cc1cc(F)c(C=O)cc1Cl    ZINC000212529338
Cc1ccc(Cl)c(C=O)c1F    ZINC000001081539
Cc1ccc(F)c(C=O)c1Cl    ZINC000000157230
Cc1cc(C=O)c(Cl)cc1F    ZINC000087973901
Cc1cc(C=O)c(F)cc1Cl    ZINC000146809888
Cc1cc(Cl)cc(C=O)c1F    ZINC000075914819
Cc1cc(F)cc(Cl)c1C=O    ZINC000299889743
Nc1nc(N)c(C=O)c(Cl)n1    ZINC000001680342
COc1csc(C=O)c1OC    ZINC000082400215
COc1cc(C=O)c(F)cc1F    ZINC000090525572
COc1c(C=O)ccc(F)c1F    ZINC000002527874
COc1cc(F)cc(F)c1C=O    ZINC000096028671
COc1cc(C=O)cc(F)c1F    ZINC000002539967
COc1ccc(F)c(F)c1C=O    ZINC000002389407
COc1c(F)ccc(C=O)c1F    ZINC000002527853
COc1c(F)ccc(F)c1C=O    ZINC000016158107
COc1ccc(F)c(C=O)c1F    ZINC000002527822
COc1cc(F)c(F)cc1C=O    ZINC000012359239
COc1c(F)cc(F)cc1C=O    ZINC000012359214
COc1cc(F)c(C=O)cc1F    ZINC000036047157
O=Cc1ccccc1OC(F)F    ZINC000000167170
O=Cc1cccc(OC(F)F)c1    ZINC000002560126
COc1cc(F)c(C=O)c(F)c1    ZINC000002599170
O=Cc1ccc(OC(F)F)cc1    ZINC000000167174
COc1c(F)cc(C=O)cc1F    ZINC000002527834
COc1ccc(C=O)c(F)c1F    ZINC000002528364
N#Cc1cnn2cc(C=O)cnc12    ZINC000058033342
Cc1c(C=O)cnn1CCCl    ZINC000019088518
CCCn1ncc(Cl)c1C=O    ZINC000123108790
CCCn1cc(Cl)c(C=O)n1    ZINC000002538043
Cc1nn(CCCl)cc1C=O    ZINC000002584643
CCn1nc(C)c(Cl)c1C=O    ZINC000072209426
CC(C)n1ncc(Cl)c1C=O    ZINC000107163917
CC(C)n1cc(Cl)c(C=O)n1    ZINC000685936547
CC(F)(F)c1ncncc1C=O    ZINC000095643280
CCc1nn(C)c(Cl)c1C=O    ZINC000002510918
O=Cc1ccc2cc(O)ccc2c1    ZINC000002585500
O=Cc1ccc(-c2ccccc2)o1    ZINC000002575777
O=Cc1cc2ccccc2cc1O    ZINC000001763323
O=Cc1cccc2c(O)cccc12    ZINC000071256857
O=Cc1cc(O)cc2ccccc12    ZINC000039426980
O=Cc1cccc2ccc(O)cc12    ZINC000034558614
O=Cc1cc(O)c2ccccc2c1    ZINC000071256877
O=Cc1cccc(-c2ccco2)c1    ZINC000002522290
O=Cc1cccc2cc(O)ccc12    ZINC000071256886
O=Cc1cccc2cccc(O)c12    ZINC000038887374
O=Cc1cc(-c2ccccc2)co1    ZINC000039947113
O=Cc1ccc2c(O)cccc2c1    ZINC000079669065
O=Cc1ccc2ccccc2c1O    ZINC000000967822
O=Cc1c(O)ccc2ccccc21    ZINC000000157162
O=Cc1ccccc1-c1ccco1    ZINC000002522304
O=Cc1ccc(O)c2ccccc12    ZINC000001593851
O=Cc1ccc(-c2ccco2)cc1    ZINC000002505857
O=Cc1cnn(-c2ccccc2)c1    ZINC000000555935
Cc1nc2ccccc2nc1C=O    ZINC000000085258
O=Cc1cccc(-c2cc[nH]n2)c1    ZINC000020440101
O=Cc1cccc(-n2ccnc2)c1    ZINC000020357529
O=Cc1ccc(-c2cn[nH]c2)cc1    ZINC000016124481
Nc1c(C=O)ccc2cccnc12    ZINC000034618123
O=Cc1ccccc1-c1ccn[nH]1    ZINC000082867650
O=Cc1ccc(-c2cc[nH]n2)cc1    ZINC000020440092
O=Cc1ccc(-c2c[nH]cn2)cc1    ZINC000016124487
O=Cc1cccc(-c2cn[nH]c2)c1    ZINC000016124484
O=Cc1ccccc1-n1cccn1    ZINC000000578915
O=Cc1cn(-c2ccccc2)cn1    ZINC000019436663
O=Cc1ccc(-c2ccccn2)[nH]1    ZINC000074310189
O=Cc1ccc(-n2cccn2)cc1    ZINC000000158880
O=Cc1ccn(-c2ccccc2)n1    ZINC000072190614
O=Cc1ccccc1-c1cn[nH]c1    ZINC000020441188
O=Cc1cccn1-c1ccncc1    ZINC000004384455
O=Cc1c[nH]c(-c2ccccn2)c1    ZINC000096304415
O=Cc1c[nH]nc1-c1ccccc1    ZINC000004576328
Nc1ccc2cc(C=O)ccc2n1    ZINC000088189391
O=Cc1ccc(-n2ccnc2)cc1    ZINC000000158890
O=Cc1cccc(-c2c[nH]cn2)c1    ZINC000016124490
O=Cc1cccc(-n2cccn2)c1    ZINC000004291240
O=Cc1ccnn1-c1ccccc1    ZINC000000159011
Nc1nc2ccccc2cc1C=O    ZINC000039251458
O=Cc1cccn1-c1ccccn1    ZINC000001527092
O=Cc1ccccc1-n1ccnc1    ZINC000002563698
O=Cc1ccccc1-c1ncc[nH]1    ZINC000020439671
O=Cc1nccn1-c1ccccc1    ZINC000033947614
O=Cc1cc(-c2ccccc2)[nH]n1    ZINC000020270479
O=Cc1cccn1-c1cccnc1    ZINC000004237522
O=Cc1ccn(-c2cccnc2)c1    ZINC000111495718
O=Cc1c[nH]c(-c2ccccc2)n1    ZINC000000164642
O=Cc1nc(-c2ccccc2)c[nH]1    ZINC000062151947
O=Cc1ccc(Br)[nH]1    ZINC000075564047
O=Cc1c[nH]cc1Br    ZINC000238051623
O=Cc1[nH]ccc1Br    ZINC000054965108
O=Cc1c[nH]c(Br)c1    ZINC000088189911
O=Cc1cc(Br)c[nH]1    ZINC000000337448
Nc1c(Cl)cc(F)cc1C=O    ZINC000575432157
CSc1nc(C)c(C=O)s1    ZINC000001700947
Nc1ccc(C=O)c(Cl)c1F    ZINC000095835423
CSCc1cnc(C=O)s1    ZINC000238857043
Nc1nc(Cl)c(C=O)c(=O)[nH]1    ZINC000003164045
Nc1nc(C=O)c(Cl)c(=O)[nH]1    ZINC000225735586
Nc1c(F)ccc(Cl)c1C=O    ZINC000130197582
CS(=O)(=O)n1cccc1C=O    ZINC000002519477
O=Cc1cc(OC(F)F)ccn1    ZINC000238531444
O=Cc1ccc(OC(F)F)nc1    ZINC000091366506
O=Cc1cccn(C(F)F)c1=O    ZINC000098210186
O=Cc1ccnc(OC(F)F)c1    ZINC000091362280
O=Cc1cccnc1OC(F)F    ZINC001504244956
O=Cc1ccccc1[B-](F)(F)F    ZINC000169748135
O=Cc1ccc([B-](F)(F)F)cc1    ZINC000169745012
O=Cc1cccc([B-](F)(F)F)c1    ZINC000169746125
O=Cc1ccc(-c2cocn2)cc1    ZINC000033414758
O=Cc1cccc(-c2ccco2)n1    ZINC000035630132
O=Cc1ccc(-c2cnco2)cc1    ZINC000020446352
O=Cc1coc(-c2ccccc2)n1    ZINC000019090360
O=Cc1cc(=O)[nH]c2ccccc12    ZINC000008642362
O=Cc1c(O)ccc2ccncc21    ZINC000057332116
O=Cc1ccc2cccc(O)c2n1    ZINC000000488342
O=Cc1ccnc2ccc(O)cc12    ZINC000076599612
O=Cc1ccc2cccnc2c1O    ZINC000013283421
O=Cc1cccc(-c2cnco2)c1    ZINC000076599593
O=Cc1cccc2c(=O)[nH]ccc12    ZINC000033358966
O=Cc1ccc(-c2ccco2)nc1    ZINC000002527538
O=Cc1cnc2cc(O)ccc2c1    ZINC000022124190
O=Cc1ccc2cc[nH]c(=O)c2c1    ZINC000032914929
O=Cc1ccc(O)c2ncccc12    ZINC000001711209
O=Cc1ccc2ccc(=O)[nH]c2c1    ZINC000199761518
O=Cc1cnc2c(O)cccc2c1    ZINC000076599600
O=Cc1c[nH]c2ccc(C=O)cc12    ZINC000002583749
O=Cc1cc(C=O)n2ccccc12    ZINC000000336871
O=Cc1nc(-c2ccccc2)co1    ZINC000108277596
O=Cc1nc2ccccc2cc1O    ZINC000145524053
O=Cc1c[nH]c2ccccc2c1=O    ZINC000005479737
O=Cc1ccc(-c2cccnc2)o1    ZINC000012480833
O=Cc1cc(-c2ccccc2)no1    ZINC000012370768
O=Cc1cc(=O)c2ccccc2[nH]1    ZINC000019090057
O=Cc1c(O)ccc2cccnc21    ZINC000032501146
O=Cc1c(O)ccc2ncccc12    ZINC000032501143
O=Cc1cnc(-c2ccccc2)o1    ZINC000020440418
O=Cc1cc(-c2ccccc2)on1    ZINC000004291235
O=Cc1cccc2cc[nH]c(=O)c12    ZINC000095628752
O=Cc1c[nH]c(=O)c2ccccc12    ZINC000045328736
O=Cc1ccc2c(cc[nH]c2=O)c1    ZINC000032914927
O=Cc1ccc2ccccc2[n+]1[O-]    ZINC000001724829
O=Cc1cc2ccccc2[nH]c1=O    ZINC000018077215
O=Cc1c[nH]nc1-c1ccccn1    ZINC000020357656
O=Cc1c[nH]nc1-c1cccnc1    ZINC000009738486
O=Cc1cc(-c2ccccn2)[nH]n1    ZINC000020443928
O=Cc1ccn(-c2ccccn2)n1    ZINC000072219979
O=Cc1ccc(-n2cncn2)cc1    ZINC000000158900
O=Cc1cncc(-c2cc[nH]n2)c1    ZINC000725272631
O=Cc1cnn(-c2ccccc2)n1    ZINC000001686720
O=Cc1ccc(-n2nccn2)cc1    ZINC000034479358
O=Cc1cccc(-n2cncn2)c1    ZINC000012370241
O=Cc1ccnn1-c1ccncc1    ZINC000072190456
O=Cc1n[nH]nc1-c1ccccc1    ZINC000000819604
O=Cc1cnnn1-c1ccccc1    ZINC000034402272
O=Cc1cccnc1-n1cccn1    ZINC000236409600
O=Cc1ccccc1-n1cncn1    ZINC000002509218
O=Cc1nncn1-c1ccccc1    ZINC000075844241
O=Cc1cn(-c2ccccc2)nn1    ZINC000001391277
O=Cc1cnn(-c2cccnc2)c1    ZINC000068590434
O=Cc1cccn1-c1cnccn1    ZINC000001527337
O=Cc1cnn(-c2ccncc2)c1    ZINC000035779351
O=Cc1c[nH]nc1-c1ccncc1    ZINC000020357657
O=Cc1cnn(-c2ccccn2)c1    ZINC000016698314
O=Cc1ccnn1-c1ccccn1    ZINC000072190459
O=Cc1ccc(-n2ccnc2)nc1    ZINC000034212066
O=Cc1cccn1-c1ncccn1    ZINC000001527338
O=Cc1cc(-c2cccnc2)[nH]n1    ZINC000050478815
O=Cc1ccc(-n2ccnn2)cc1    ZINC000021985709
Cc1ccc2c(cc(C=O)n2C)c1    ZINC000016124063
Cc1c(C=O)[nH]c2c1cccc2C    ZINC000013479953
Cc1cccc2cc(C=O)n(C)c21    ZINC000016941670
Cc1[nH]c2ccc(C=O)cc2c1C    ZINC000034928979
CCn1cc(C=O)c2ccccc21    ZINC000000257637
Cc1c(C=O)[nH]c2ccc(C)cc12    ZINC000004503363
CCc1ccc2[nH]cc(C=O)c2c1    ZINC000035635694
CCn1ccc2c1cccc2C=O    ZINC000015424285
CCn1ccc2cc(C=O)ccc21    ZINC000015424294
Cc1ccc2[nH]c(C=O)cc2c1C    ZINC000082399716
CCc1ccc2c(C=O)c[nH]c2c1    ZINC000035635695
Cc1cccc2c1c(C=O)cn2C    ZINC000021953362
CC(C)(C#N)c1ccc(C=O)cc1    ZINC000095627271
Cc1[nH]c2c(cccc2C)c1C=O    ZINC000004503340
CCn1ccc2ccc(C=O)cc21    ZINC000014988617
Cc1ccc2c(c1)c(C=O)cn2C    ZINC000001304647
CCc1cccc2c(C=O)c[nH]c21    ZINC000000338895
Cc1cc2[nH]c(C=O)cc2c(C)c1    ZINC000082399720
Cc1cccc2c(C=O)cn(C)c21    ZINC000014592128
Cc1c(C=O)c2ccccc2n1C    ZINC000000059844
Cc1[nH]c2cc(C)ccc2c1C=O    ZINC000001304645
Cc1[nH]c2c(cccc2C=O)c1C    ZINC000019088100
Cc1ccc2c(C=O)cn(C)c2c1    ZINC000030714360
Cc1c(C)n2ccccc2c1C=O    ZINC000021948489
Cc1[nH]c2ccc(C)cc2c1C=O    ZINC000004476161
O=Cc1coc(Br)c1    ZINC000034440116
O=Cc1cc(Br)co1    ZINC000002567282
O=Cc1occc1Br    ZINC000004208980
O=Cc1ccc(Br)o1    ZINC000000155120
O=Cc1ccoc1Br    ZINC000012370772
O=Cc1cc(Br)[nH]n1    ZINC000072190627
O=Cc1cn[nH]c1Br    ZINC000107407562
O=Cc1[nH]ncc1Br    ZINC000004262629
O=Cc1[nH]cnc1Br    ZINC000082399244
O=Cc1nc(Br)c[nH]1    ZINC000095830120
O=Cc1ccc(Cl)cc1Cl    ZINC000000478344
O=Cc1cc(Cl)ccc1Cl    ZINC000002530965
O=Cc1c(Cl)cccc1Cl    ZINC000000148002
O=Cc1ccc(Cl)c(Cl)c1    ZINC000000151791
O=Cc1cccc(Cl)c1Cl    ZINC000002539302
O=Cc1cc(Cl)cc(Cl)c1    ZINC000000165019
O=Cc1cc(C(=O)O)oc1Cl    ZINC000212598857
O=Cc1c(Cl)[nH]nc1C(=O)O    ZINC000061958008
O=Cc1c(O)ccc(Cl)c1F    ZINC000096300711
O=Cc1cc(F)c(Cl)cc1O    ZINC000095635198
O=Cc1cc(F)cc(Cl)c1O    ZINC000002525788
O=Cc1cc(Cl)cc(F)c1O    ZINC000082399251
O=Cc1c(O)ccc(F)c1Cl    ZINC000095635191
O=Cc1cc(Cl)c(F)cc1O    ZINC000004290823
O=Cc1cc(Cl)c(O)cc1F    ZINC000082399252
O=Cc1c(F)ccc(O)c1Cl    ZINC000075926711
O=Cc1c(O)cc(Cl)cc1F    ZINC000095830477
O=Cc1cc(F)c(O)c(Cl)c1    ZINC000012956516
CS(=O)(=O)c1ccc(C=O)o1    ZINC000141200368
O=Cc1cc(F)cc(F)c1S    ZINC000669372191
CS(=O)(=O)c1coc(C=O)c1    ZINC000082399508
O=Cc1cc(F)c(O)c(F)c1O    ZINC000095831395
COc1nc(Cl)c(C=O)n1C    ZINC000058037653
O=Cc1ccc(C(F)F)c(F)c1    ZINC000212570558
O=Cc1ccccc1C(F)(F)F    ZINC000000164879
Cc1c(F)cc(F)c(C=O)c1F    ZINC000142314836
O=Cc1cccc(C(F)(F)F)c1    ZINC000000164958
O=Cc1ccc(C(F)(F)F)cc1    ZINC000000156751
O=Cc1cc(=O)c2ccccc2o1    ZINC000038810281
O=Cc1ccc2ccc(=O)oc2c1    ZINC000027658067
O=Cc1coc2ccccc2c1=O    ZINC000000057727
O=Cc1c(F)cccc1C(F)F    ZINC000212570643
O=Cc1ccc2oc(=O)ccc2c1    ZINC000000153913
O=Cc1ccc2nc[nH]c(=O)c2c1    ZINC000091301807
O=Cc1cccc(-c2ncon2)c1    ZINC000034924914
O=Cc1c(O)cnc2cccnc12    ZINC000069476359
O=Cc1ccc(-c2nnco2)cc1    ZINC000071789963
O=Cc1nc2ccccc2c(=O)[nH]1    ZINC000005729165
O=Cc1ccc(-c2ncon2)cc1    ZINC000034924915
O=Cc1cnc(-c2ccco2)nc1    ZINC000019091905
O=Cc1cccn2c(=O)ccnc12    ZINC000071789018
O=Cc1nc(-c2ccccc2)no1    ZINC000019089715
O=Cc1ccc(-c2cncnc2)o1    ZINC000020216282
O=Cc1c[n+]([O-])c2ccccc2n1    ZINC000039134326
O=Cc1cnc(-c2cccnc2)o1    ZINC000058518599
O=Cc1ccc2cc(F)ccc2c1    ZINC000071256899
O=Cc1cccc2cc(F)ccc12    ZINC000196631353
O=Cc1cn(-c2ncccn2)cn1    ZINC000033414759
O=Cc1ccc2ccccc2c1F    ZINC000021987191
O=Cc1cccc2cccc(F)c12    ZINC000139112009
O=Cc1cccc2c(F)cccc12    ZINC000016158727
O=Cc1cc2ccccc2cc1F    ZINC000071256585
O=Cc1cccnc1-n1cncn1    ZINC000169240965
O=Cc1cnn(-c2cnccn2)c1    ZINC000082703632
O=Cc1cc(F)cc2ccccc12    ZINC000148411481
O=Cc1cccc2ccc(F)cc12    ZINC000039393250
O=Cc1ccc(F)c2ccccc12    ZINC000002581179
O=Cc1ccc2c(F)cccc2c1    ZINC000071256766
O=Cc1cccc(-c2nnn[nH]2)c1    ZINC000038995967
O=Cc1ccc(-c2nnn[nH]2)cc1    ZINC000002574371
O=Cc1cnn(-c2ncccn2)c1    ZINC000035728333
O=Cc1ccc(-n2cnnn2)cc1    ZINC000104464317
O=Cc1nnnn1-c1ccccc1    ZINC000039279151
O=Cc1c(F)ccc2ccccc21    ZINC000039393251
O=Cc1ccnn1-c1ncccn1    ZINC000072190455
Cc1nn(CC(F)F)cc1C=O    ZINC000012395188
Cc1c(C=O)cnn1CC(F)F    ZINC000012396451
O=Cc1ccc(C#CCCO)cc1    ZINC000019088330
Cc1oc2ccc(C=O)cc2c1C    ZINC000074309311
Cc1ccc(C)c2oc(C=O)cc21    ZINC000039147853
CC#CCOc1ccc(C=O)cc1    ZINC000051663867
CC(=O)/C=C/c1ccc(C=O)cc1    ZINC000095929089
C#CCCOc1cccc(C=O)c1    ZINC000019426275
C#CCCOc1ccc(C=O)cc1    ZINC000019426862
Cc1cc2cc(C=O)oc2c(C)c1    ZINC000039147854
CC#CCOc1ccccc1C=O    ZINC000051663875
C#CCOc1cc(C)ccc1C=O    ZINC000009879516
Cc1ccc2cc(C=O)oc2c1C    ZINC000034479400
CCc1oc2ccccc2c1C=O    ZINC000004218308
Cc1c(C=O)oc2ccc(C)cc12    ZINC000004384420
C#CCOc1c(C)cccc1C=O    ZINC000157697473
CCc1cccc2cc(C=O)oc21    ZINC000039074538
CC#CCOc1cccc(C=O)c1    ZINC000051663870
Cc1cc2cc(C=O)oc2cc1C    ZINC000074942823
Cc1c(C=O)oc2cc(C)ccc12    ZINC000004137041
C#CCOc1ccc(C)cc1C=O    ZINC000022636729
C#CCCOc1ccccc1C=O    ZINC000020030988
Cc1nc2cc(C)ccn2c1C=O    ZINC000001527682
CCn1cc(C=O)c2cccnc21    ZINC000034926289
Cc1c2ccc(C=O)cc2nn1C    ZINC000095707211
Cc1nc2ccc(C)cn2c1C=O    ZINC000001527924
Cc1ccc2c(c1)nc(C=O)n2C    ZINC000082399458
Cc1nc2cc(C=O)ccn2c1C    ZINC000082399451
CN(C)c1ccc(C=O)cc1C#N    ZINC000002243859
Cc1c(C#N)cc(C=O)n1C1CC1    ZINC000225300970
Cc1ccc2c(C=O)cn(C)c2n1    ZINC000082399432
CCn1ncc2c1cccc2C=O    ZINC000219449393
CCn1ncc2ccc(C=O)cc21    ZINC000219449509
Cc1c2cc(C=O)ccc2nn1C    ZINC000095707435
CCn1nc(C=O)c2ccccc21    ZINC000095883324
Cc1nc2c(C)cccn2c1C=O    ZINC000001527442
CCn1c(C=O)nc2ccccc21    ZINC000000572742
CCc1nc(C=O)c2ccccn21    ZINC000001237973
CCc1cc2cc(C=O)cnc2[nH]1    ZINC000066054277
CCc1nc2cc(C=O)ccc2[nH]1    ZINC000082587745
CCc1n[nH]c2cc(C=O)ccc21    ZINC000045796010
CCn1ncc2cc(C=O)ccc21    ZINC000141619510
O=Cc1ccc(Cc2ccc[nH]2)[nH]1    ZINC000066322776
Cc1ccc(N)c2[nH]c(C=O)cc21    ZINC000953106377
Cc1ccnc2c1c(C=O)cn2C    ZINC000082399433
Cc1nc2cc(C=O)ccc2n1C    ZINC000000226160
Cc1cc2nc(C=O)[nH]c2cc1C    ZINC000022863399
CN(C)c1ccc(C#N)cc1C=O    ZINC000146346964
O=Cc1ccc(CC2CCC2)cc1    ZINC000259680897
O=Cc1ccc(C2CCCC2)cc1    ZINC000033506551
O=Cc1cccc(C2CCCC2)c1    ZINC000107164208
CC1(C)CCc2cc(C=O)ccc21    ZINC000075564749
O=Cc1cccc(CC2CCC2)c1    ZINC000259672896
O=Cc1coc(Br)n1    ZINC000030678070
O=Cc1cc(Br)no1    ZINC000040448372
O=Cc1c(Cl)cncc1Cl    ZINC000002526529
O=Cc1cc(Cl)c(Cl)cn1    ZINC000095761305
O=Cc1cc(Cl)cc(Cl)n1    ZINC000034368228
O=Cc1ccnc(Cl)c1Cl    ZINC000008698242
O=Cc1ccc(Cl)nc1Cl    ZINC000008700541
O=Cc1cc(Cl)nc(Cl)c1    ZINC000001494996
O=Cc1cnc(Cl)cc1Cl    ZINC000066323409
O=Cc1cc(Cl)cnc1Cl    ZINC000008729728
O=Cc1c(Cl)ccnc1Cl    ZINC000014008090
O=Cc1ccc(Cl)c(Cl)n1    ZINC000079048160
O=Cc1nc(Cl)ccc1Cl    ZINC000034499733
O=Cc1cncc(Cl)c1Cl    ZINC000090411175
O=Cc1ncc(Cl)cc1Cl    ZINC000077032000
O=Cc1cnc(Cl)c(Cl)c1    ZINC000015684490
O=Cc1cc(Cl)ncc1Cl    ZINC000008698172
NS(=O)(=O)c1ccc(C=O)o1    ZINC000020417327
O=Cc1ccncc1C(F)(F)F    ZINC000082112941
O=Cc1cccc(C(F)(F)F)n1    ZINC000019615791
O=Cc1ccc(C(F)(F)F)nc1    ZINC000000154405
O=Cc1cccnc1C(F)(F)F    ZINC000016158965
O=Cc1ccc(C(F)(F)F)cn1    ZINC000019738649
O=Cc1cc(C(F)(F)F)ccn1    ZINC000072119999
O=Cc1ncccc1C(F)(F)F    ZINC000016159463
O=Cc1cncc(C(F)(F)F)c1    ZINC000082399243
O=Cc1cnccc1C(F)(F)F    ZINC000016159600
O=Cc1ccnc(C(F)(F)F)c1    ZINC000020443395
N#Cc1ccc(C(=O)O)c(C=O)c1    ZINC000104458227
O=Cc1ccc2cccc(F)c2n1    ZINC000001526691
O=Cc1nc2ccccc2cc1F    ZINC000096171813
O=Cc1cnc2c(F)cccc2c1    ZINC000074308970
O=Cc1c(F)ccc2cnccc21    ZINC000096859276
O=Cc1ccc(F)c2cccnc12    ZINC000068590177
O=Cc1ccc(F)c2ncccc12    ZINC000299890368
O=Cc1c(F)cnc2ccccc12    ZINC000071256363
N#Cc1ccc(C=O)c(B(O)O)c1    ZINC001772572524
O=Cc1cc2cccnc2cc1F    ZINC000063772352
O=Cc1ccc2c(F)cccc2n1    ZINC000085399051
O=Cc1ccc2ccc(F)cc2n1    ZINC000001526712
O=Cc1ccnc2c(F)cccc12    ZINC000001526891
O=Cc1cnc2ccc(F)cc2c1    ZINC000074308972
O=Cc1ccc2ncccc2c1F    ZINC000115364832
O=Cc1ccc2cc(F)ccc2n1    ZINC000001526696
O=Cc1cc(F)cc2cccnc12    ZINC000068590196
O=Cc1cc(F)c2ncccc2c1    ZINC000082769136
O=Cc1ccnc2ccc(F)cc12    ZINC000001526896
C#Cc1cc(C=O)c(OC)cc1N    ZINC001776011118
O=Cc1ccc(Cc2ccco2)[nH]1    ZINC000075425733
O=Cc1cccn1Cc1ccco1    ZINC000008730278
COc1ccc2[nH]cc(C=O)c2c1    ZINC000000286557
CCOc1ccc(C=O)cc1C#N    ZINC000233785986
COc1cccc2[nH]cc(C=O)c21    ZINC000002521479
COc1cccc2c(C=O)c[nH]c21    ZINC000002582759
COc1ccc2c(C=O)c[nH]c2c1    ZINC000000489118
N#CCCOc1ccc(C=O)cc1    ZINC000031944696
COc1ccc2cc(C=O)[nH]c2c1    ZINC000071774381
C[C@@H](C#N)Oc1ccc(C=O)cc1    ZINC000047873868
Cc1[nH]c2ccc(O)cc2c1C=O    ZINC000034925338
C#CCn1cc(C=O)cc1C(C)=O    ZINC000078404354
Nc1c(C=O)cnn1CC(F)F    ZINC000242648743
CN1c2cccc(C=O)c2CC1=O    ZINC000035269659
COc1cccc2cc(C=O)[nH]c21    ZINC000016941639
N#CCCOc1cccc(C=O)c1    ZINC000039298578
C[C@H](C#N)Oc1ccc(C=O)cc1    ZINC000047873869
COc1[nH]c2ccccc2c1C=O    ZINC000001598834
COc1cccc2[nH]c(C=O)cc21    ZINC000039168460
COc1ccc(C=O)cc1CC#N    ZINC000225393647
O=Cc1ccc2c(c1)CCC(=O)N2    ZINC000070187357
COc1ccc2[nH]c(C=O)cc2c1    ZINC000000346411
Cc1nn2c(nccc2C)c1C=O    ZINC000575441591
O=Cc1ccc(Cn2ccnc2)[nH]1    ZINC000078404620
Cc1cc(C=O)c2cnn(C)c2n1    ZINC000084229730
Cn1cc(-n2ccc(C=O)c2)cn1    ZINC000334163837
Cc1cc(C)n2ncc(C=O)c2n1    ZINC000004511218
Cc1nn(C)c2ncc(C=O)cc12    ZINC000039947109
Cc1cc(C)n2c(C=O)cnc2n1    ZINC000071790413
Cc1nn2ccc(C)nc2c1C=O    ZINC000575441555
CN1CCCc2c(C=O)cccc21    ZINC000082399080
CN1CCCc2cccc(C=O)c21    ZINC000076600779
C[C@@H]1Cc2cc(C=O)ccc2N1C    ZINC000004998652
Cc1cc(C=O)c2c(n1)CCCC2    ZINC000107268071
CCN1CCc2ccc(C=O)cc21    ZINC000095635187
O=Cc1cccc(N2CCCC2)c1    ZINC000004277366
O=Cc1ccc(N2CCCC2)cc1    ZINC000000309037
C#CCn1c(C)cc(CC)c1C=O    ZINC000078405161
CN1CCCc2cc(C=O)ccc21    ZINC000003882898
CCN1CCc2cc(C=O)ccc21    ZINC000004384356
CN1CCCc2ccc(C=O)cc21    ZINC000082399081
O=Cc1ccccc1N1CCCC1    ZINC000002643975
C[C@H]1Cc2cc(C=O)ccc2N1C    ZINC000004998653
Cc1ncc(C=O)c2c1CCCC2    ZINC000242543292
O=Cc1c(Cl)ncnc1Cl    ZINC000000335543
O=Cc1nc(Cl)cnc1Cl    ZINC000095093431
O=Cc1nc(Cl)cc(Cl)n1    ZINC000085210041
O=Cc1cc(Cl)nnc1Cl    ZINC000015444542
O=Cc1ncc(Cl)nc1Cl    ZINC000020357665
O=Cc1cnc(Cl)nc1Cl    ZINC000066327932
O=Cc1cc(F)c(F)cc1Cl    ZINC000026892848
O=Cc1cc(F)c(F)c(Cl)c1    ZINC000081951417
O=Cc1cc(Cl)c(F)cc1F    ZINC000026892859
O=Cc1cc(F)c(Cl)c(F)c1    ZINC000036532791
O=Cc1c(F)cc(Cl)cc1F    ZINC000002243321
O=Cc1ccc(S(=O)(=O)O)o1    ZINC000002140936
O=Cc1cc(F)cc(F)c1Cl    ZINC000083351216
O=Cc1ccc(F)c(F)c1Cl    ZINC000083351214
O=Cc1ccc(F)c(Cl)c1F    ZINC000002528384
O=Cc1cc(Cl)cc(F)c1F    ZINC000212679328
O=Cc1c(F)c(F)ccc1Cl    ZINC000021985450
O=Cc1c(F)cc(F)cc1Cl    ZINC000220547604
O=Cc1c(F)ccc(Cl)c1F    ZINC000000157238
O=Cc1c(F)ccc(F)c1Cl    ZINC000000157232
O=Cc1ccc(Cl)c(F)c1F    ZINC000036532799
O=Cc1cc(F)c(Cl)cc1F    ZINC000026892853
O=Cc1ccc2c(c1)C(=O)OC2=O    ZINC000100497068
O=Cc1ccnc(C(F)(F)F)n1    ZINC000040546695
O=Cc1nccc(C(F)(F)F)n1    ZINC000085397218
N#Cc1cccc(C=O)c1[N+](=O)[O-]    ZINC000098213429
O=Cc1cnc(C(F)(F)F)nc1    ZINC000026423814
O=Cc1ncc(C(F)(F)F)cn1    ZINC000095642158
O=Cc1nccnc1C(F)(F)F    ZINC000095932923
O=Cc1nn(CCF)cc1Cl    ZINC000685936742
O=Cc1c(Cl)cnn1CCF    ZINC000095098581
O=Cc1cncnc1C(F)(F)F    ZINC000095643291
N#Cc1cc(C=O)ccc1[N+](=O)[O-]    ZINC000138013284
N#Cc1ccc([N+](=O)[O-])c(C=O)c1    ZINC000039432010
O=Cc1ccc(C(F)(F)F)nn1    ZINC000064034050
N#Cc1ccc(C=O)c([N+](=O)[O-])c1    ZINC000039432008
Cc1c(C=O)sc2ccccc12    ZINC000000162047
Cc1csc2ccc(C=O)cc12    ZINC000060138128
Cc1ccc2sc(C=O)cc2c1    ZINC000002563896
Cc1sc2ccccc2c1C=O    ZINC000005724454
Cn1nc(C(F)F)c(C=O)c1O    ZINC000044831831
COc1cccc2cc(C=O)oc21    ZINC000003886388
COc1ccc2cc(C=O)oc2c1    ZINC000002003446
O=Cc1ccc(/C=C/C(=O)O)cc1    ZINC000001620999
O=Cc1cccc(/C=C/C(=O)O)c1    ZINC000026544701
O=Cc1ccccc1/C=C/C(=O)O    ZINC000002513317
C=CC(=O)Oc1ccc(C=O)cc1    ZINC000005377190
O=Cc1ccc(/C=C\C(=O)O)cc1    ZINC000012495170
COc1ccc2oc(C=O)cc2c1    ZINC000002015317
O=Cc1cccc2c1CCOC2=O    ZINC000003652723
COc1cccc2occ(C=O)c21    ZINC000082398930
COc1ccc2occ(C=O)c2c1    ZINC000082398925
O=Cc1ccc2oc(CO)cc2c1    ZINC000091692741
O=Cc1ccccc1/C=C\C(=O)O    ZINC000083406719
COc1cccc2[nH]nc(C=O)c21    ZINC000014985006
COc1c(N)cc(C=O)cc1C#N    ZINC000225721728
COc1cc2[nH]cc(C=O)c2cn1    ZINC000044713125
COc1ccc2[nH]cc(C=O)c2n1    ZINC000020445790
COc1ccc2[nH]c(C=O)cc2n1    ZINC000020445794
Cc1ccc(-c2n[nH]cc2C=O)o1    ZINC000008132991
COc1cc2c(C=O)c[nH]c2cn1    ZINC000032301899
COc1cnc2c(C=O)c[nH]c2c1    ZINC000044712954
COc1cnc2[nH]cc(C=O)c2c1    ZINC000044712758
COc1ccnc2[nH]cc(C=O)c21    ZINC000044712589
COc1ccnc2[nH]c(C=O)cc21    ZINC000020445809
COc1cc(C=O)cc2[nH]cnc21    ZINC000307039801
COc1cccc2nc(C=O)cn21    ZINC000082398915
Cn1ccc(-c2ccc(C=O)o2)n1    ZINC000086781632
COc1ccc2c(C=O)c[nH]c2n1    ZINC000044712840
COc1ccc2c(C=O)n[nH]c2c1    ZINC000014984582
COc1cc(C=O)c2cc[nH]c2n1    ZINC000044712617
COc1cc2cc(C=O)[nH]c2cn1    ZINC000020445813
COc1ccnc2c(C=O)c[nH]c21    ZINC000044713021
COc1ccc2[nH]c(C=O)nc2c1    ZINC000078675696
Cn1cccc1-c1ncc(C=O)o1    ZINC000199551969
Cn1nc(C=O)cc1-c1ccco1    ZINC000012370332
COc1ccc2[nH]nc(C=O)c2c1    ZINC000008698532
C#CCNC(=O)c1ccc(C=O)[nH]1    ZINC000307615417
COc1nccc2[nH]cc(C=O)c21    ZINC000014986178
COc1n[nH]c2ccc(C=O)cc21    ZINC000082398872
C#CCNC(=O)c1cc(C=O)c[nH]1    ZINC000307369254
COc1nccc2c(C=O)c[nH]c21    ZINC000044713171
COc1cnc2cc(C=O)[nH]c2c1    ZINC000096306881
O=Cc1cccc(B2OCCO2)c1    ZINC000169807751
Cc1cc(-n2cccc2C=O)no1    ZINC000001527327
COc1cc2cn[nH]c2c(C=O)c1    ZINC000079047689
Cn1cc(-c2n[nH]cc2C=O)cn1    ZINC000044495816
Cc1ccc(C=O)n1-n1cnnc1    ZINC000225154048
Cn1nccc1-c1n[nH]cc1C=O    ZINC000236093116
Cc1cc(C)n2nc(C=O)nc2n1    ZINC000082398834
N#CCCNc1ncc(C=O)cn1    ZINC000882274472
C=CCOCc1ccc(C=O)cc1    ZINC000095738598
C=CCCOc1ccc(C=O)cc1    ZINC000040177169
CC1(c2ccc(C=O)cc2)COC1    ZINC000095743338
CC1(C)Cc2cccc(C=O)c2O1    ZINC000004277310
O=Cc1ccc(OCC2CC2)cc1    ZINC000020079273
O=Cc1ccccc1OC1CCC1    ZINC000107125369
Cc1cc(C=O)c2c(c1O)CCC2    ZINC000039114823
CC1(C)Cc2cc(C=O)ccc2O1    ZINC000010299122
COc1cc2c(cc1C=O)CCC2    ZINC000004384413
C=CCOc1c(C)cccc1C=O    ZINC000157697620
O=Cc1cccc(OCC2CC2)c1    ZINC000019735463
C=CCc1cc(C=O)ccc1OC    ZINC000008728276
O=Cc1ccc(OC2CCC2)cc1    ZINC000107125365
C=C(C)COc1cccc(C=O)c1    ZINC000004992745
CC1(C)COc2cc(C=O)ccc21    ZINC000238229952
O=Cc1cc2c(cc1O)CCCC2    ZINC000075566338
C=C(C)COc1ccccc1C=O    ZINC000001599414
C=CCCOc1ccccc1C=O    ZINC000020519354
CC1(C)Cc2c(cccc2C=O)O1    ZINC000137696555
C=C[C@H](C)c1cccc(C=O)c1O    ZINC000001664934
C=C[C@@H](C)c1cccc(C=O)c1O    ZINC000002048421
O=Cc1ccccc1OCC1CC1    ZINC000020079269
C=CCOCc1ccccc1C=O    ZINC000095738600
C=CCCOc1cccc(C=O)c1    ZINC000070592626
C=CCOCc1cccc(C=O)c1    ZINC000095738599
C=CCOc1ccc(C)cc1C=O    ZINC000020272572
O=Cc1cccc(OC2CCC2)c1    ZINC000107125361
C=C(C)COc1ccc(C=O)cc1    ZINC000019094356
O=Cc1ccncc1N1CCCC1    ZINC000095081173
O=Cc1ccc(N2CCCC2)cn1    ZINC000012370478
Cc1cc(NC2CC2)ncc1C=O    ZINC000072223799
O=Cc1ccnc(N2CCCC2)c1    ZINC000020230891
Cc1cc(C=O)cnc1NC1CC1    ZINC000072222755
O=Cc1ccc(N2CCCC2)nc1    ZINC000019850829
O=Cc1ncccc1N1CCCC1    ZINC000095081174
CCc1c(C=O)cc(C#N)n1CC    ZINC000225303405
O=Cc1cccnc1N1CCCC1    ZINC000020231033
O=Cc1cccc(N2CCCC2)n1    ZINC000020230765
O=Cc1cncc(N2CCCC2)c1    ZINC000095081429
CCCCn1cc(C=O)cc1C#N    ZINC000225298933
Cc1ccc(C=O)c(NC2CC2)n1    ZINC000217733048
Cc1nc(NC2CC2)ccc1C=O    ZINC000072224841
CC(C)Cn1cc(C=O)cc1C#N    ZINC000223753354
O=Cc1cc(N2CCCC2)ccn1    ZINC000020357647
Cc1c(C#N)cc(C=O)n1C(C)C    ZINC000225300821
CCCn1c(C)c(C#N)cc1C=O    ZINC000225300776
CCCCCc1ccc(C=O)cc1    ZINC000002029775
Cc1c(C)c(C)c(C=O)c(C)c1C    ZINC000001643306
CC(C)CCc1ccccc1C=O    ZINC000143230002
CCC(C)(C)c1ccc(C=O)cc1    ZINC000003123604
COc1nc(Cl)c(C=O)s1    ZINC000026506309
O=Cc1c(F)c(F)ncc1Cl    ZINC000091366408
Cc1nc2ccc(C=O)cc2s1    ZINC000000226151
Cc1cccc2sc(C=O)nc21    ZINC000082398291
Cc1nc2c(cccc2C=O)s1    ZINC000076602159
O=Cc1sccc1-n1cccc1    ZINC000000158967
O=Cc1ccc(-c2cccs2)[nH]1    ZINC000000966681
Cc1ccc2sc(C=O)nc2c1    ZINC000074307162
Cc1nc2cccc(C=O)c2s1    ZINC000045235737
Cc1nc2cc(C=O)ccc2s1    ZINC000003167988
O=Cc1c(S)[nH]c2ccccc12    ZINC000014589080
Cc1ccc2nc(C=O)sc2c1    ZINC000020440564
Cn1c2cc(C=O)ccc2oc1=O    ZINC000049805359
Cc1noc2c1ccc(O)c2C=O    ZINC000075567090
O=Cc1ccc2c(c1)OCC(=O)N2    ZINC000039038653
O=Cc1ccc2c(c1)NC(=O)CO2    ZINC000012650379
Cn1c2ccc(C=O)cc2oc1=O    ZINC000033824869
O=Cc1cccc2c1OCC(=O)N2    ZINC000076601785
COc1cc(C=O)cc(C#N)c1O    ZINC000197018126
C#CCOC(=O)c1cc(C=O)c[nH]1    ZINC000378855072
N#CCNC(=O)c1cc(C=O)c[nH]1    ZINC000306633534
N#CCNC(=O)c1ccc(C=O)[nH]1    ZINC000307132539
Cn1cc(C=O)c2cc(F)ccc21    ZINC000001235081
Cc1[nH]c2ccc(F)cc2c1C=O    ZINC000004384235
Cc1cc(F)cc2c(C=O)c[nH]c21    ZINC000044700167
Cn1cc(C=O)c2ccc(F)cc21    ZINC000004998962
Cn1c(C=O)cc2cc(F)ccc21    ZINC000016941663
Cc1c2[nH]cc(C=O)c2ccc1F    ZINC000095100139
Cc1[nH]c2cc(F)ccc2c1C=O    ZINC000082587833
Cc1c(C=O)[nH]c2ccc(F)cc12    ZINC000000873824
Cc1c2[nH]c(C=O)cc2ccc1F    ZINC000016941647
CCNC(=O)c1cccc(C=O)c1    ZINC000005852845
O=Cc1ncccc1OCC1CC1    ZINC000308196485
CN1CCOc2cc(C=O)ccc21    ZINC000004272067
CN(C)C(=O)c1ccccc1C=O    ZINC000039320488
CC(=O)N(C)c1ccc(C=O)cc1    ZINC000008730726
COc1ncc(C2CC2)cc1C=O    ZINC000091366419
CN(C)C(=O)c1cccc(C=O)c1    ZINC000005957337
CC(=O)Nc1ccc(C=O)c(C)c1    ZINC000008730727
O=Cc1cccnc1OCC1CC1    ZINC000012359577
CCNC(=O)c1ccc(C=O)cc1    ZINC000034111215
Cc1cc(C)c(C(N)=O)cc1C=O    ZINC000307747834
CN(C)C(=O)c1ccc(C=O)cc1    ZINC000022112753
O=Cc1ccc([C@@H]2CNCO2)cc1    ZINC001537960955
CC(=O)Nc1cc(C=O)ccc1C    ZINC000039213689
O=Cc1ccc([C@H]2CNCO2)cc1    ZINC001537960956
CCNC(=O)c1ccccc1C=O    ZINC000165824036
O=Cc1ccc(N2CCC2)cc1O    ZINC000958686932
C=CCn1cc(C=O)cc1C(C)=O    ZINC000078404349
O=Cc1ccc(OC2CCC2)nc1    ZINC000242701880
NC(=O)CCc1ccc(C=O)cc1    ZINC000078582759
O=Cc1ccc(OCC2CC2)cn1    ZINC000086792150
O=Cc1ccc2c(c1)CNCCO2    ZINC000047218775
O=Cc1c[nH]c2c(c1=O)CCCC2    ZINC000039419354
O=Cc1ccnc(N2CCCC2)n1    ZINC000054791029
Cc1nn(CCC#N)c(C)c1C=O    ZINC000036667451
O=Cc1cnc(N2CCCC2)nc1    ZINC000012370840
O=Cc1cnc(NCC2CC2)nc1    ZINC000881787867
C[C@@H]1C[C@H]1Nc1ncc(C=O)cn1    ZINC000881912418
Cc1nc(C(C)(C)C)ccc1C=O    ZINC000082480738
O=Cc1cccn1C1CCCCC1    ZINC000004511421
CC(C)(C)c1cccc(C=O)c1N    ZINC000694984093
C[C@@H](c1cccc(C=O)c1)N(C)C    ZINC000019090344
C[C@H](c1cccc(C=O)c1)N(C)C    ZINC000019090341
C[C@H](c1ccc(C=O)cc1)N(C)C    ZINC000019090333
CCc1c(C)c(C)cc(C=O)c1N    ZINC001525646649
C[C@@H](c1ccc(C=O)cc1)N(C)C    ZINC000019090337
Cc1c(C)c(N(C)C)ccc1C=O    ZINC000036382763
C=CCn1c(C=O)ccc1CCC    ZINC000226026044
Cc1ccc(C=O)c(NC(C)C)c1    ZINC000003080771
O=Cc1ccn(C2CCCCC2)c1    ZINC000020154841
C=CCn1cc(C(C)C)cc1C=O    ZINC000078404739
C=CCn1c(C)cc(CC)c1C=O    ZINC000078405110
Cc1cc(C=O)cn1C1CCCC1    ZINC000223750062
O=Cc1ccc(C2CCCCC2)[nH]1    ZINC000074307125
CCCN(C)c1ccc(C=O)cc1    ZINC000037098601
CCN(CC)c1ccc(C=O)cc1    ZINC000000157147
CN(C)CCc1ccc(C=O)cc1    ZINC000108365976
CC(C)N(C)c1ccccc1C=O    ZINC000020079073
Cn1c(Cl)nc(Cl)c1C=O    ZINC000057217631
Cn1c(Cl)c(Cl)nc1C=O    ZINC000238533810
O=Cc1cc(F)c(F)c(F)c1F    ZINC000002583413
O=Cc1c(F)cc(F)c(F)c1F    ZINC000059656916
O=Cc1c(F)c(F)cc(F)c1F    ZINC000002534395
O=Cc1ccc(-c2ccco2)s1    ZINC000012370356
O=Cc1ccc(-c2cccs2)o1    ZINC000004312907
O=Cc1cc2sccc2c(O)c1    ZINC000082397854
O=Cc1cc(-c2ccco2)cs1    ZINC000022200606
O=Cc1ccc(-c2ccsc2)o1    ZINC000004312906
O=Cc1ccc(O)c2ccsc21    ZINC000038338632
O=Cc1cc2c(cccc2O)s1    ZINC000257843181
O=Cc1sc2ccccc2c1O    ZINC000006117589
O=Cc1c[nH]nc1-c1ccsc1    ZINC000050338618
Nc1nc2ccc(C=O)cc2s1    ZINC000009291101
O=Cc1cc(-n2ccnc2)cs1    ZINC000039598714
O=Cc1cc(-c2cc[nH]n2)cs1    ZINC000725272751
Cc1occ(C(F)(F)F)c1C=O    ZINC000212740548
CSc1nc(C=O)ccc1C#N    ZINC000000166482
O=Cc1c[nH]nc1-c1cccs1    ZINC000008701127
O=Cc1cccn1-c1nccs1    ZINC000000167490
O=Cc1cc(-c2ccsc2)n[nH]1    ZINC000306612535
O=Cc1ccc(-c2cc[nH]n2)s1    ZINC000006666972
O=Cc1cc(C=O)c(O)c(C=O)c1    ZINC000000153453
O=Cc1nccn1CC(F)(F)F    ZINC000057218554
Cn1cc(C=O)c(C(F)(F)F)n1    ZINC000044831892
O=Cc1cnn(CC(F)(F)F)c1    ZINC000012357569
O=Cc1cnc2c(c1)NC(=O)CO2    ZINC000091301662
O=Cc1ccnn1CC(F)(F)F    ZINC000095774213
Cn1ncc(C=O)c1C(F)(F)F    ZINC000034599359
O=Cc1ccn(CC(F)(F)F)n1    ZINC000072209631
N#CCOC(=O)c1cc(C=O)c[nH]1    ZINC000382155088
Cc1c(C=O)oc2ccc(F)cc12    ZINC000015017103
Cc1c(C=O)[nH]nc1C(F)(F)F    ZINC000036644421
Cn1ncc(C(F)(F)F)c1C=O    ZINC000221276076
O=Cc1ccc2c(n1)NC(=O)CO2    ZINC000095930007
Cc1c(C=O)oc2cc(F)ccc12    ZINC000082321136
O=Cc1cc(C=O)cc(B(O)O)c1    ZINC000169876968
Cn1nc(C(F)(F)F)cc1C=O    ZINC000075844308
C#CCOc1ccc(F)cc1C=O    ZINC000037234887
C#Cc1cc(C=O)cc(F)c1OC    ZINC000675050389
COc1ncnc2[nH]c(C=O)nc21    ZINC000026439125
O=Cc1nc2ccccc2n1CF    ZINC000034454327
Cn1cc(C=O)c2nc(F)ccc21    ZINC000953106476
Cn1cc(C=O)c2ncc(F)cc21    ZINC000953106458
Cn1ncc2cc(F)c(C=O)cc21    ZINC000071790124
Cc1cc(F)cc2c(C=O)n[nH]c21    ZINC000091301264
C=CCOc1ccc(C=O)c(O)c1    ZINC000038301682
COc1cc2c(cc1C=O)OCC2    ZINC000034075923
O=Cc1ccc(CCC(=O)O)cc1    ZINC000012956552
COC(=O)Cc1ccccc1C=O    ZINC000039189564
CCOC(=O)c1cccc(C=O)c1    ZINC000012359865
O=Cc1cccc2c1OCCCO2    ZINC000004277228
COC(=O)Cc1ccc(C=O)cc1    ZINC000085210735
COC(=O)Cc1cccc(C=O)c1    ZINC000036459008
C[C@H](C(=O)O)c1ccc(C=O)cc1    ZINC000022059670
O=Cc1ccc(OC[C@H]2CO2)cc1    ZINC000003138750
COC(=O)c1cc(C=O)ccc1C    ZINC000139772385
C=CCOc1cc(C=O)ccc1O    ZINC000034591420
COc1ccc(C(C)=O)cc1C=O    ZINC000000900168
O=Cc1ccccc1OC1COC1    ZINC000076602467
COC(=O)c1cc(C)cc(C=O)c1    ZINC000095764441
CC(=O)Oc1c(C)cccc1C=O    ZINC000226302345
CCC(=O)Oc1cccc(C=O)c1    ZINC000002558337
COC(=O)c1ccc(C=O)cc1C    ZINC000059143714
O=Cc1ccccc1CCC(=O)O    ZINC000095775080
COc1cc2c(c(C=O)c1)OCC2    ZINC000034075922
Cc1cc(C=O)cc(C)c1C(=O)O    ZINC000114183633
C[C@@H](C(=O)O)c1ccc(C=O)cc1    ZINC000022059666
O=Cc1cccc(CCC(=O)O)c1    ZINC000012956558
Cc1cc2c(cc1C=O)OCCO2    ZINC000019092922
CCOC(=O)c1ccccc1C=O    ZINC000022005609
CCOC(=O)c1ccc(C=O)cc1    ZINC000001718709
C=CCOc1cc(O)ccc1C=O    ZINC000072219726
CCc1cc(C=O)c(O)c(C=O)c1    ZINC000003208813
COC(=O)c1ccc(C)c(C=O)c1    ZINC000075844341
COc1ccc2c(c1C=O)CCO2    ZINC000034179732
Cc1cc(C(=O)O)cc(C)c1C=O    ZINC000095496300
O=Cc1cccc(OC[C@@H]2CO2)c1    ZINC000000152348
CC(=O)COc1cccc(C=O)c1    ZINC000034449372
CCC(=O)Oc1ccc(C=O)cc1    ZINC000002168716
COC(=O)c1ccc(C=O)c(C)c1    ZINC000059143672
O=Cc1ccc(OC[C@@H]2CO2)cc1    ZINC000002565138
O=Cc1ccc(C2OCCO2)cc1    ZINC000036294312
COC(=O)c1cc(C)ccc1C=O    ZINC000039402769
COc1c(C=O)cc(C)cc1C=O    ZINC000001462860
O=Cc1ccc2c(c1)OCCCO2    ZINC000004277272
Cc1cc(C)c(C(=O)O)cc1C=O    ZINC000095643098
O=Cc1cccc(OC[C@H]2CO2)c1    ZINC000000152347
C=CCNC(=O)c1ccc(C=O)[nH]1    ZINC000170231936
CN1CCOc2cc(C=O)cnc21    ZINC000019851024
C=CCNC(=O)c1cc(C=O)c[nH]1    ZINC000170235063
COCCn1cc(C=O)cc1C#N    ZINC000223753431
O=Cc1ccc(C(=O)N2CCC2)[nH]1    ZINC000307542964
N=C(N)COc1ccc(C=O)cc1    ZINC000217369129
O=Cc1cnc(OC2CCC2)nc1    ZINC000146561592
O=Cc1ccc(C(=O)NC2CC2)[nH]1    ZINC000170232088
O=Cc1cnc(OCC2CC2)nc1    ZINC000126437965
O=Cc1c[nH]c(C(=O)N2CCC2)c1    ZINC000306471177
N=C(N)COc1cccc(C=O)c1    ZINC000217369033
O=Cc1c[nH]c(C(=O)NC2CC2)c1    ZINC000170235221
Cc1cc(C=O)cc(C)c1B(O)O    ZINC000169994362
CCc1cc(B(O)O)ccc1C=O    ZINC000169747886
Cc1cc(B(O)O)c(C)cc1C=O    ZINC000169994929
Cc1cc(B(O)O)cc(C)c1C=O    ZINC000169748187
C[Si](C)(C)c1ccc(C=O)cc1    ZINC000169744839
C[Si](C)(C)c1cccc(C=O)c1    ZINC000196030397
Cc1c(C)c(B(O)O)ccc1C=O    ZINC000169748205
CCCc1cc(C=O)ccc1OC    ZINC000042784116
CCCOc1cc(C)ccc1C=O    ZINC000111936134
CC(C)(C)c1ccc(C=O)cc1O    ZINC000095713347
CC(C)(C)Oc1ccccc1C=O    ZINC000002579047
CC(C)(C)c1ccc(O)c(C=O)c1    ZINC000001387078
CC(C)(C)c1cc(C=O)ccc1O    ZINC000033605323
CCCCOc1ccc(C=O)cc1    ZINC000001603205
CCOc1c(C)cc(C)cc1C=O    ZINC000042784110
CCOc1ccc(CC)cc1C=O    ZINC000042784140
CCOc1cc(C)c(C=O)c(C)c1    ZINC000012137814
CCOc1c(C=O)cccc1CC    ZINC000059909796
CC(C)OCc1ccc(C=O)cc1    ZINC000084250517
COc1ccc(C=O)c(C(C)C)c1    ZINC000078274843
CC[C@H](C)Oc1ccccc1C=O    ZINC000005656408
CC[C@@H](C)Oc1cccc(C=O)c1    ZINC000019094231
CCCOCc1ccc(C=O)cc1    ZINC000095738635
CCCOc1c(C)cccc1C=O    ZINC000095095134
CCCOc1ccc(C)cc1C=O    ZINC000042784138
COc1ccc(C=O)cc1C(C)C    ZINC000014986285
CC[C@H](C)Oc1cccc(C=O)c1    ZINC000019094233
Cc1cc(C)c(CO)c(C)c1C=O    ZINC000000043560
CCOc1ccc(C=O)cc1CC    ZINC000042784113
CC[C@@H](C)Oc1ccc(C=O)cc1    ZINC000005655293
CC(C)OCc1ccccc1C=O    ZINC000095738923
CC[C@H](C)Oc1ccc(C=O)cc1    ZINC000005656393
Cc1ccc(OC(C)C)cc1C=O    ZINC000090413114
Cc1ccc(C(C)C)c(C=O)c1O    ZINC000014982917
CCOc1cc(C)cc(C)c1C=O    ZINC000075568561
CCOc1c(C)c(C)ccc1C=O    ZINC000095095155
Cc1cccc(C=O)c1OC(C)C    ZINC000090669384
Cc1cc(O)c(C(C)C)cc1C=O    ZINC000034319661
CCCc1ccc(OC)c(C=O)c1    ZINC000042784151
CC[C@H](C)c1cc(C=O)ccc1O    ZINC000088120909
CC[C@H](C)c1ccc(O)c(C=O)c1    ZINC000005954055
CCCOCc1ccccc1C=O    ZINC000095738633
Cc1ccc(OC(C)C)c(C=O)c1    ZINC000066153062
CCCCOc1ccccc1C=O    ZINC000001695444
CCOc1cc(C)c(C=O)cc1C    ZINC000015014308
Cc1ccc(C(C)C)c(O)c1C=O    ZINC000037628596
CC(C)(C)c1ccc(C=O)c(O)c1    ZINC000012956522
CC(C)OCc1cccc(C=O)c1    ZINC000095738924
CC[C@H](OC)c1ccc(C=O)cc1    ZINC000078578243
CC[C@@H](C)c1cccc(C=O)c1O    ZINC000038457977
CC(C)COc1cccc(C=O)c1    ZINC000002576200
CCCOCc1cccc(C=O)c1    ZINC000095738634
CC(C)COc1ccccc1C=O    ZINC000002558283
Cc1cc(C=O)c(C(C)C)cc1O    ZINC000088120924
CC[C@@H](C)c1cc(C=O)ccc1O    ZINC000088120908
CC[C@@H](OC)c1ccc(C=O)cc1    ZINC000078578248
CC(C)(C)Oc1cccc(C=O)c1    ZINC000002579045
CC(C)(C)Oc1ccc(C=O)cc1    ZINC000002168458
COc1cc(C)c(C=O)c(C)c1C    ZINC000000342519
CCCOc1ccc(C=O)c(C)c1    ZINC000066325776
CC(C)(C)c1cc(O)cc(C=O)c1    ZINC000034382466
CCc1cc(C=O)cc(CC)c1O    ZINC000033605700
CCCCc1ccc(O)c(C=O)c1    ZINC000033952031
COc1c(C)cc(C=O)c(C)c1C    ZINC000003847643
CCCCOc1cccc(C=O)c1    ZINC000002504548
Cc1cc(C=O)ccc1OC(C)C    ZINC000040571726
Cc1ccc(C=O)c(OC(C)C)c1    ZINC000096291654
CCCOc1cc(C=O)ccc1C    ZINC000095732333
CC(C)(C)c1cccc(C=O)c1O    ZINC000002569184
COc1ccc(C(C)C)cc1C=O    ZINC000002384125
CC(C)COc1ccc(C=O)cc1    ZINC000001695179
CC[C@@H](C)c1ccc(O)c(C=O)c1    ZINC000002578128
CCCOc1ccc(C=O)cc1C    ZINC000042784108
CC[C@@H](C)Oc1ccccc1C=O    ZINC000005655307
CCOc1c(C)cc(C=O)cc1C    ZINC000020363188
CC[C@H](C)c1cccc(C=O)c1O    ZINC000038457978
Cc1cc(C=O)n(C2CCCC2)n1    ZINC000047474153
O=Cc1c[nH]nc1C1CCCCC1    ZINC000019089685
CCCNc1ccc(C=O)c(C)n1    ZINC000072224239
CCCn1nc(C2CC2)cc1C=O    ZINC000072209435
Cc1cn(C2CCCC2)c(C=O)n1    ZINC000408715164
CCN(CC)c1ccc(C=O)cn1    ZINC000020231038
O=Cc1cnn(C2CCCCC2)c1    ZINC000004992657
CC(C)n1nc(C=O)cc1C1CC1    ZINC000072209630
Cc1nc(NC(C)C)ccc1C=O    ZINC000072224034
CCCn1ncc(C=O)c1C1CC1    ZINC000020314720
CCCCNc1ccc(C=O)cn1    ZINC000095830590
CCCn1cc(C=O)c(C2CC2)n1    ZINC000012357819
CCCNc1cc(C)c(C=O)cn1    ZINC000072223196
CNc1ncc(C(C)C)cc1C=O    ZINC000242554701
CCN(C)c1ncc(C=O)cc1C    ZINC000072222187
Cn1c(C=O)nc2c1CCCCC2    ZINC000217695984
C=C(C)Cn1nc(C)c(C=O)c1C    ZINC000004511299
CCN(C)c1ccc(C=O)c(C)n1    ZINC000072224266
Cc1nn(C2CCCC2)cc1C=O    ZINC000012357818
Cc1ccc(C=O)c(NC(C)C)n1    ZINC000217732942
Cc1cc(C=O)cnc1NC(C)C    ZINC000072221953
CCCNc1ncc(C=O)cc1C    ZINC000072222160
Cn1cc(C=O)c(C2CCCC2)n1    ZINC000054078033
CC(C)n1nc(C2CC2)cc1C=O    ZINC000072209467
CC(C)(C)Nc1ccc(C=O)cn1    ZINC000072225821
CCN(C)c1cc(C)c(C=O)cn1    ZINC000072223223
CC1CC(Cn2ccc(C=O)n2)C1    ZINC000252485515
CNc1nccc(C(C)C)c1C=O    ZINC000242649255
Cc1cc(NC(C)C)ncc1C=O    ZINC000072222992
CC1CC(Cn2cc(C=O)cn2)C1    ZINC000242539011
CC(C)n1cc(C=O)c(C2CC2)n1    ZINC000020314663
CNc1nc(C(C)C)ccc1C=O    ZINC000242688113
Cc1nn(CC2CC2)c(C)c1C=O    ZINC000040448991
CC(C)N(C)c1ccc(C=O)cn1    ZINC000087717437
O=Cc1cc([B-](F)(F)F)cs1    ZINC000170166948
O=Cc1c(F)nc(F)c(F)c1F    ZINC000071256437
O=Cc1cnc(-c2cccs2)o1    ZINC000071497699
O=Cc1nc2cccc(O)c2s1    ZINC000238726657
O=Cc1nc2cc(O)ccc2s1    ZINC000074305383
O=Cc1nc2ccc(O)cc2s1    ZINC000074305384
O=Cc1ccc([B-](F)(F)F)s1    ZINC000169747203
O=Cc1csc(-c2ccco2)n1    ZINC000037974105
O=Cc1cc(-c2cccs2)on1    ZINC000000158980
O=Cc1nc2c(cccc2O)s1    ZINC000045237850
O=Cc1c(F)c(F)nc(F)c1F    ZINC000071256422
O=Cc1cnc(-c2ccco2)s1    ZINC000040996437
O=Cc1[nH]c(Cl)c2ccccc12    ZINC000088189394
O=Cc1[nH]c2ccccc2c1Cl    ZINC000000269794
O=Cc1cc2ccc(Cl)cc2[nH]1    ZINC000035270845
O=Cc1cccc2[nH]cc(Cl)c21    ZINC000040538173
O=Cc1c[nH]c2cc(Cl)ccc12    ZINC000012243736
O=Cc1c[nH]c2cccc(Cl)c12    ZINC000002563728
O=Cc1c[nH]c2c1cccc2Cl    ZINC000012375035
O=Cc1ccc(Cl)c2[nH]ccc21    ZINC000044184834
O=Cc1cc2c(cccc2Cl)[nH]1    ZINC000037632883
O=Cc1c[nH]c2ccc(Cl)cc12    ZINC000000164246
O=Cc1cc2cc(Cl)ccc2[nH]1    ZINC000016941628
O=Cc1c(Cl)[nH]c2ccccc12    ZINC000000153467
O=Cc1ccn(-c2nccs2)n1    ZINC000307650793
O=Cc1ccc(C=O)c([N+](=O)[O-])c1    ZINC000003845218
O=Cc1cc2[nH]c(C(=O)O)cc2o1    ZINC000139678541
O=Cc1cc(C=O)cc([N+](=O)[O-])c1    ZINC000014985583
Cn1c(C=O)nnc1C(F)(F)F    ZINC000096509951
C=CCn1cccc(C=O)c1=S    ZINC000000332214
N#CCOc1ccc(C=O)cc1F    ZINC000229780675
Cc1cc(C=O)cc(C(=O)O)c1N    ZINC000217874813
O=Cc1cc(C(=O)N2CCC2)co1    ZINC000929456616
CCOC(=O)c1ccc(C=O)nc1    ZINC000034601504
COC(=O)Nc1ccc(C=O)cc1    ZINC000039245879
COC(=O)c1cc(C)c(C=O)cn1    ZINC000238349443
COC(=O)Nc1cccc(C=O)c1    ZINC000075119236
NC(=O)COc1ccc(C=O)cc1    ZINC000000054240
CCOC(=O)c1ncccc1C=O    ZINC000034616048
COC(=O)c1ccc(N)c(C=O)c1    ZINC000066325577
CCOC(=O)c1cnccc1C=O    ZINC000095930245
CCOC(=O)c1cccc(C=O)n1    ZINC000044138266
CCOC(=O)c1ccncc1C=O    ZINC000225779014
O=Cc1cccnc1OC1COC1    ZINC000242463480
O=Cc1cc(C(=O)NC2CC2)co1    ZINC000929189672
CCOC(=O)c1cc(C=O)ccn1    ZINC000095930401
COC(=O)c1cnc(C=O)c(C)c1    ZINC001525644067
CCOC(=O)c1cccnc1C=O    ZINC000034616049
COC(=O)c1ccc(C)nc1C=O    ZINC000225384316
Cc1ccc([N+](=O)[O-])c(C)c1C=O    ZINC000142013369
C=CCOC(=O)c1cc(C=O)c[nH]1    ZINC000382371229
CCc1ccc(C=O)cc1[N+](=O)[O-]    ZINC000002522284
CCOC(=O)c1ccnc(C=O)c1    ZINC000082046674
NC(=O)COc1ccccc1C=O    ZINC000002578537
NC(=O)COc1cccc(C=O)c1    ZINC000009237520
CC(=O)Oc1ccc(C)nc1C=O    ZINC001309165831
Nc1c(N)c(C=O)cc(C=O)c1N    ZINC000003845552
CN(N)C(=O)c1cncc(C=O)c1    ZINC001573882733
O=Cc1cnc(N2CCCO2)nc1    ZINC000882172734
O=Cc1cc(C2CCCCC2)on1    ZINC000074305342
CN(C)Cc1cc(C=O)ccc1O    ZINC000019735582
O=Cc1ccc(N2CCCCC2)o1    ZINC000000309034
O=Cc1ccc(CN2CCCC2)o1    ZINC000016942820
COc1cc(N(C)C)ccc1C=O    ZINC000001583074
CCCc1[nH]c(C(C)=O)cc1C=O    ZINC000078404402
CN(CCO)c1ccc(C=O)cc1    ZINC000002571460
CCn1c(C)c(C=O)c(C=O)c1C    ZINC000012172590
CCCCOc1ncccc1C=O    ZINC000233003964
CC(C)(C)Oc1cccc(C=O)n1    ZINC000000154015
COc1c(C)c(C)cc(C=O)c1N    ZINC001525646576
O=Cc1cccn1C[C@@H]1CCCO1    ZINC000008730279
CCn1c(C)c(C=O)cc1C(C)=O    ZINC000078404362
Cc1cc(OC(C)C)ncc1C=O    ZINC000090413121
Cc1cc(C=O)cnc1OC(C)C    ZINC000082707459
O=Cc1cccn1C[C@H]1CCCO1    ZINC000008730280
CC(C)(C)Oc1ncccc1C=O    ZINC000200767693
CC(C)COc1ncccc1C=O    ZINC000107338548
CC(=O)c1cc(C=O)cn1C(C)C    ZINC000078404343
CCCn1cc(C=O)cc1C(C)=O    ZINC000078404341
CCc1c(C=O)cc(C(C)=O)n1C    ZINC000078404382
CCCCNc1ncc(C=O)cn1    ZINC000008730910
CCN(CC)c1ncncc1C=O    ZINC000107338687
Nc1c(C=O)cnn1C1CCCC1    ZINC000252478603
CC(C)CNc1ncc(C=O)cn1    ZINC000008730919
CCCCc1ccc(C=O)n1CC    ZINC000226026420
CC[C@@H](C)n1c(C)cc(C=O)c1C    ZINC000009261767
Cc1cc(C=O)c(C)n1CC(C)C    ZINC000003278179
CCCCn1c(C=O)ccc1CC    ZINC000226022146
Cc1c(C)n(C(C)C)c(C)c1C=O    ZINC000022122320
CC(C)CCc1ccc(C=O)n1C    ZINC000075425614
CCCn1c(C)cc(CC)c1C=O    ZINC000078405095
CC(C)c1cc(C=O)n(C(C)C)c1    ZINC000078404729
CCCCn1c(C)cc(C=O)c1C    ZINC000009246029
CCc1cc(C=O)n(CC(C)C)c1    ZINC000078404973
CCn1cc(C(C)(C)C)cc1C=O    ZINC000078404844
CCc1c(C)n(CC)c(C)c1C=O    ZINC000022122143
CC[C@H](C)n1c(C)cc(C=O)c1C    ZINC000009261769
CCc1cc(C)n(C(C)C)c1C=O    ZINC000078405100
CCCCn1cc(CC)cc1C=O    ZINC000078404968
CCc1ccc(C=O)n1[C@@H](C)CC    ZINC000226022011
CCCc1ccc(C=O)n1C(C)C    ZINC000226025978
CCc1ccc(C=O)n1[C@H](C)CC    ZINC000226022023
CCCc1ccc(C=O)n1CCC    ZINC000226025660
CCn1c(C=O)ccc1CC(C)C    ZINC000226022653
CCCn1cc(C(C)C)cc1C=O    ZINC000078404726
Cc1cc(C=O)c(C)n1C(C)(C)C    ZINC000019470694
CCc1ccc(C=O)n1CC(C)C    ZINC000226021932
O=Cc1csc(Cl)c1Cl    ZINC000000334007
O=Cc1cc(Cl)sc1Cl    ZINC000000165197
O=Cc1cc(Cl)c(Cl)s1    ZINC000006091428
O=Cc1ccc(C(F)(F)F)s1    ZINC000082396812
O=Cc1csc(C(F)(F)F)c1    ZINC000076603653
O=Cc1cc(C(F)(F)F)cs1    ZINC000080261153
O=Cc1ccsc1C(F)(F)F    ZINC000252485707
O=Cc1cc(Cl)cc2ccoc21    ZINC000107341522
O=Cc1cc2cccc(F)c2s1    ZINC000082320972
O=Cc1cc(F)cc2ccsc21    ZINC001083812523
O=Cc1csc2ccc(F)cc12    ZINC000082320931
O=Cc1oc2ccccc2c1Cl    ZINC000005948692
O=Cc1c(Cl)oc2ccccc12    ZINC000020216418
O=Cc1ccc2ccsc2c1F    ZINC001083813022
O=Cc1cc2sccc2cc1F    ZINC001083813034
O=Cc1cc2sccc2c(F)c1    ZINC001083812480
O=Cc1cc2cc(F)ccc2s1    ZINC000052507909
O=Cc1cc2ccc(F)cc2s1    ZINC000082320958
O=Cc1c2ccsc2ccc1F    ZINC001083812451
O=Cc1ccc(F)c2sccc21    ZINC000238627609
O=Cc1cc2ccnc(Cl)c2[nH]1    ZINC000082396244
O=Cc1cc2ncc(Cl)cc2[nH]1    ZINC000095698479
O=Cc1nc2cc[nH]c2cc1Cl    ZINC000953106496
O=Cc1n[nH]c2c1cccc2Cl    ZINC000014983555
O=Cc1[nH]nc2ccc(Cl)cc12    ZINC000014984744
O=Cc1cn2cccc(Cl)c2n1    ZINC000071864341
O=Cc1c[nH]c2nc(Cl)ccc12    ZINC000044712803
O=Cc1c(Cl)[nH]c2ncccc12    ZINC000066346062
O=Cc1cc2nccc(Cl)c2[nH]1    ZINC000096306882
O=Cc1nc2ccccn2c1Cl    ZINC000000336638
O=Cc1c[nH]c2nccc(Cl)c12    ZINC000019046152
O=Cc1cc2c(cncc2Cl)[nH]1    ZINC000953106437
O=Cc1cnc2cccc(Cl)n12    ZINC000034622147
O=Cc1c[nH]c2cncc(Cl)c12    ZINC000198833727
O=Cc1c[nH]c2ncc(Cl)cc12    ZINC000044712672
O=Cc1c(Cl)nc2ccccn12    ZINC000002584093
O=Cc1cc2c(ccnc2Cl)[nH]1    ZINC000096306852
O=Cc1c[nH]c2ccnc(Cl)c12    ZINC000044713146
O=Cc1ccnc2[nH]cc(Cl)c21    ZINC000019046137
O=Cc1cnc2nc(=S)[nH]n2c1    ZINC001738810316
O=Cc1cc(Cl)cc2cncn21    ZINC000606302332
O=Cc1cnc2[nH]cc(Cl)c2c1    ZINC000044712787
O=Cc1c[nH]c2ccc(Cl)nc12    ZINC000044712848
O=Cc1c(Cl)[nH]c2cnccc12    ZINC000045328809
O=Cc1cn2ccc(Cl)cc2n1    ZINC000074376447
O=Cc1cnc2[nH]ccc2c1Cl    ZINC000014401143
O=Cc1cccc2[nH]nc(Cl)c21    ZINC000089195814
O=Cc1n[nH]c2cc(Cl)ccc12    ZINC000014983405
O=Cc1cnc2ccc(Cl)cn12    ZINC000038537229
O=Cc1c[nH]c2cc(Cl)cnc12    ZINC000044712910
O=Cc1nc(Cl)n2ccccc12    ZINC000225745558
O=Cc1cn2c(cccc2Cl)n1    ZINC000074375045
O=Cc1nc2[nH]ccc2cc1Cl    ZINC000066054297
O=Cc1nc2ccc(Cl)cc2[nH]1    ZINC000004880446
O=Cc1ccc2c(Cl)n[nH]c2c1    ZINC000031776828
O=Cc1cnc2nnc(S)n2c1    ZINC001531876411
O=Cc1cc2nc(Cl)ccc2[nH]1    ZINC000669370460
O=Cc1c(Cl)ccc2nccn21    ZINC000078494438
O=Cc1cc2cc(Cl)ncc2[nH]1    ZINC000082396243
O=Cc1c[nH]c2cnc(Cl)cc12    ZINC000044185461
O=Cc1cn2cc(Cl)ccc2n1    ZINC000019767914
O=Cc1c[nH]c2cc(Cl)ncc12    ZINC000014986198
O=Cc1c2cc[nH]c2ncc1Cl    ZINC000014401168
O=Cc1ccc2[nH]nc(Cl)c2c1    ZINC000031776792
O=Cc1[nH]nc2cccc(Cl)c12    ZINC000014983410
O=Cc1cc2cnc(Cl)cc2[nH]1    ZINC000095704967
CC(=O)Sc1ccc(C=O)cc1    ZINC000030677663
COc1c(O)cc(C=O)cc1C=O    ZINC000000154988
COC(=O)Oc1ccc(C=O)cc1    ZINC000005997191
O=Cc1ccccc1OCC(=O)O    ZINC000000562681
COC(=O)c1cccc(O)c1C=O    ZINC000015217453
COC(=O)c1ccc(O)cc1C=O    ZINC000238395722
COC(=O)c1ccc(C=O)c(O)c1    ZINC000034287889
O=Cc1ccc(OCC(=O)O)cc1    ZINC000000563143
COc1ccc(C(=O)O)cc1C=O    ZINC000044185419
COc1cc(C=O)c(O)c(C=O)c1    ZINC000003208800
COC(=O)Oc1cccc(C=O)c1    ZINC000006421268
CC(=O)Oc1cc(C=O)ccc1O    ZINC000001621451
COc1cc(C=O)cc(C=O)c1O    ZINC000000294997
Cc1csc2nc(C)c(C=O)n12    ZINC000002584092
Cc1nn(C)c2sc(C=O)cc12    ZINC000198042242
C=CCSc1ncc(C=O)cn1    ZINC000008730879
Cc1cc(C=O)c(O)c(C(=O)O)c1    ZINC000039374997
COC(=O)c1ccc(C=O)cc1O    ZINC000113652881
COc1c(C=O)cccc1C(=O)O    ZINC000079272826
O=Cc1ccc(O)c(CC(=O)O)c1    ZINC000225720750
COc1cccc(C=O)c1C(=O)O    ZINC000002524510
COC(=O)/C=C\c1ccc(C=O)o1    ZINC000207570313
COC(=O)c1cc(C=O)ccc1O    ZINC000002513886
O=Cc1cccc(OCC(=O)O)c1    ZINC000005249124
CC(C)(C#N)c1ncc(C=O)s1    ZINC000144119046
COc1cc(C=O)cc2c1OCO2    ZINC000002146907
COc1ccc(C(=O)O)c(C=O)c1    ZINC000060273787
COc1cc(C=O)cc(C(=O)O)c1    ZINC000085210095
COc1cc(C(=O)O)ccc1C=O    ZINC000147620120
COC(=O)c1cccc(C=O)c1O    ZINC000000507279
O=Cc1c(O)ccc2c1OCCO2    ZINC000036448248
Cc1cc(C(=O)O)cc(C=O)c1O    ZINC000148124314
COc1cc2c(cc1C=O)OCO2    ZINC000000194086
CC(=O)c1ccc(O)c(C=O)c1O    ZINC000001713889
COC(=O)c1cc(O)ccc1C=O    ZINC000238373264
Cc1c(O)c(C=O)cc(C=O)c1O    ZINC000030677896
COc1cccc(C(=O)O)c1C=O    ZINC000039275149
COc1ccc(C=O)cc1C(=O)O    ZINC000016226823
Cc1cn2c(C=O)c(C)nc2s1    ZINC000007986291
COC(=O)Oc1ccccc1C=O    ZINC000116807356
COc1cc(C=O)ccc1C(=O)O    ZINC000090525621
COc1ccc(C=O)c(C(=O)O)c1    ZINC000004299107
COC(=O)/C=C/c1ccc(C=O)o1    ZINC000034413915
COC(=O)c1ccc(O)c(C=O)c1    ZINC000003613901
Cc1cc(C=O)cc(C(=O)O)c1O    ZINC000005765154
O=Cc1nccc(OC2COC2)n1    ZINC000256049918
CCOC(=O)c1cncnc1C=O    ZINC000196576490
CNc1ccc(C=O)cc1[N+](=O)[O-]    ZINC000003886141
O=Cc1cc(F)cc2c1OCCC2    ZINC000071622038
COc1cc(C=O)ccc1B(O)O    ZINC000169747556
COc1ccc(C=O)c(B(O)O)c1    ZINC000169806824
COc1c(C=O)cccc1B(O)O    ZINC000169745179
C[C@H]1CCCc2cc(C=O)sc21    ZINC000096510413
CCCSc1ccccc1C=O    ZINC000039617811
CCCSc1ccc(C=O)cc1    ZINC000078494871
O=Cc1cccc(OC2CC2)c1F    ZINC000095741534
C=CCOc1ccc(C=O)cc1F    ZINC000040177173
COc1cccc(B(O)O)c1C=O    ZINC000200990164
C[C@@H]1CCCc2cc(C=O)sc21    ZINC000096510412
O=Cc1ccc(C2CCCC2)s1    ZINC000019087816
C[C@@H]1CCc2sc(C=O)cc2C1    ZINC000075464530
CCCSc1cccc(C=O)c1    ZINC000083137805
C=CCOc1ccc(F)cc1C=O    ZINC000037234901
COc1cc(C=O)cc(B(O)O)c1    ZINC000169995436
COc1cc(B(O)O)ccc1C=O    ZINC000169746735
COc1ccc(C=O)cc1B(O)O    ZINC000169743264
COc1ccc(B(O)O)cc1C=O    ZINC000169746979
C[C@H]1CCc2sc(C=O)cc2C1    ZINC000075464531
CC(C)Sc1ccc(C=O)cc1    ZINC000077944236
O=Cc1ccc(C2CC2)c(F)c1O    ZINC000218238569
COc1ccc(B(O)O)c(C=O)c1    ZINC000169748059
O=Cc1cc(C2CCCC2)cs1    ZINC000040449060
COC(=O)C[n+]1cccc(C=O)c1    ZINC000001719854
O=Cc1cccc(OCCCO)c1    ZINC000009261520
CCCOc1ccc(C=O)c(O)c1    ZINC000003281065
COc1cc(C=O)cc(OC)c1C    ZINC000038234527
CCOc1ccc(C=O)cc1CO    ZINC000013479949
CC(C)Oc1cccc(C=O)c1O    ZINC000039334070
O=Cc1ccc([C@@H]2CCCCO2)o1    ZINC000019089934
O=Cc1ccccc1OCCCO    ZINC000009261481
CCOCOc1ccc(C=O)cc1    ZINC000038234523
CCc1cc(O)c(C)c(O)c1C=O    ZINC000031167487
CCOc1ccc(C=O)c(OC)c1    ZINC000039435951
CCCOc1ccc(C=O)cc1O    ZINC000116140555
CCc1cc(C=O)c(O)c(OC)c1    ZINC000004290751
CCOc1cccc(OC)c1C=O    ZINC000114507099
COC(OC)c1ccc(C=O)cc1    ZINC000034614307
COCCc1ccc(O)c(C=O)c1    ZINC000052068795
CCCc1cc(O)cc(O)c1C=O    ZINC000238278031
CCOc1ccc(OC)c(C=O)c1    ZINC000083224401
CCOc1cc(OC)ccc1C=O    ZINC000002566017
COCCOc1ccccc1C=O    ZINC000009237554
COCc1ccc(OC)c(C=O)c1    ZINC000006677890
COc1c(C)c(C)cc(C=O)c1O    ZINC000004299085
CC(C)Oc1ccc(C=O)c(O)c1    ZINC000015423230
CCCOc1cc(C=O)ccc1O    ZINC000002024029
COCc1cc(C=O)ccc1OC    ZINC000000096513
CCOCOc1ccccc1C=O    ZINC000083756131
COc1ccc(C=O)c(OC)c1C    ZINC000001698466
CC(C)Oc1ccc(C=O)cc1O    ZINC000034559270
CCOc1cccc(C=O)c1OC    ZINC000003298533
CCOc1cc(C=O)ccc1OC    ZINC000000161583
CCCOc1ccc(O)c(C=O)c1    ZINC000083815129
CC(C)Oc1cc(O)ccc1C=O    ZINC000072221221
COCCOc1ccc(C=O)cc1    ZINC000006678448
COc1cc(C)c(C=O)c(OC)c1    ZINC000001698464
COc1cc(C)c(C=O)cc1OC    ZINC000000336943
COc1ccc(C=O)c(C)c1OC    ZINC000002586011
Cc1ccc(C=O)c(OCCO)c1    ZINC000686493024
COc1cc(C)cc(OC)c1C=O    ZINC000001651921
COCCOc1cccc(C=O)c1    ZINC000006678450
COc1cc(C)cc(C=O)c1OC    ZINC000038212639
CCOc1c(C=O)cccc1OC    ZINC000001698495
CCOc1ccc(C=O)cc1OC    ZINC000001410681
COc1c(C)cc(O)c(C=O)c1C    ZINC000004299082
COc1cc(C=O)c(OC)cc1C    ZINC000002578408
O=Cc1ccc([C@H]2CCCCO2)o1    ZINC000019089937
O=Cc1ccc(OCCCO)cc1    ZINC000002583409
O=Cc1ccc(COCC2CC2)o1    ZINC000085394267
COc1cc(C)c(O)c(C=O)c1C    ZINC000004299083
CCOc1ccc(OC)cc1C=O    ZINC000005653802
COc1c(N)cc(C=O)cc1CN    ZINC000225721353
O=Cc1c[nH]nc1C1CCOCC1    ZINC000074304039
O=Cc1ccnn1[C@H]1CCCCO1    ZINC000004512572
CNC(=O)c1[nH]c(C)c(C=O)c1C    ZINC000858289168
CCNC(=O)c1cc(C=O)[nH]c1C    ZINC000307407625
O=Cc1ccn([C@@H]2CCCCO2)n1    ZINC000097756641
O=Cc1ccn([C@H]2CCCCO2)n1    ZINC000097756642
O=Cc1cc(C2CCOCC2)[nH]n1    ZINC000074304038
CCN(C)C(=O)c1cc(C=O)c[nH]1    ZINC000382165187
CCNC(=O)c1ccc(C=O)n1C    ZINC000822148459
CC(C)NC(=O)c1cc(C=O)c[nH]1    ZINC000170234697
CCCNC(=O)c1ccc(C=O)[nH]1    ZINC000170231534
O=Cc1cnn(C2CCOCC2)c1    ZINC000068958586
C=CCOc1c(C=O)c(C)nn1C    ZINC000002567158
CC(C)NC(=O)c1ccc(C=O)[nH]1    ZINC000170231585
CCN(C)C(=O)c1ccc(C=O)[nH]1    ZINC000382030866
CCNC(=O)c1cc(C=O)cn1C    ZINC000822148211
O=Cc1ccnn1C1CCOCC1    ZINC000221289522
O=Cc1ccnn1[C@@H]1CCCCO1    ZINC000004512570
CC(=O)Nn1c(C)cc(C=O)c1C    ZINC000013633470
CCCNC(=O)c1cc(C=O)c[nH]1    ZINC000170234646
CC(C)(C)c1cc(F)cc(C=O)c1    ZINC000098213715
Cc1nn(C(C)(C)C)c(C)c1C=O    ZINC000000159400
CC[C@H](C)n1nc(C)c(C=O)c1C    ZINC000040930734
CC[C@@H](C)n1nc(C)c(C=O)c1C    ZINC000040930732
CCc1cc(C=O)n(CC(C)C)n1    ZINC000072219961
CCCCn1nc(C)c(C=O)c1C    ZINC000004384216
CN(C)CCCn1cccc1C=O    ZINC000004989904
O=Cc1nc(Cl)c(Cl)s1    ZINC000167861834
O=Cc1sc(Cl)nc1Cl    ZINC000001403402
O=Cc1cnc(C(F)(F)F)s1    ZINC000020445797
O=Cc1ncc(C(F)(F)F)s1    ZINC000098209931
O=Cc1scnc1C(F)(F)F    ZINC000107127870
O=Cc1nc(C(F)(F)F)cs1    ZINC000020438837
O=Cc1csc(C(F)(F)F)n1    ZINC000044672443
O=Cc1cc2c(ccnc2Cl)o1    ZINC000001591561
O=Cc1cc2cc(Cl)cnc2o1    ZINC000066054347
O=Cc1nc2cc(Cl)ccc2o1    ZINC000074301281
O=Cc1nc2cc(F)ccc2s1    ZINC000074302825
O=Cc1nc2cccc(F)c2s1    ZINC000074302826
O=Cc1nc2ccc(F)cc2s1    ZINC000040538927
O=Cc1c[nH]c2nc(Cl)ncc12    ZINC000082395564
O=Cc1c[nH]c2ncnc(Cl)c12    ZINC000071787936
O=Cc1cncc2c(Cl)n[nH]c21    ZINC000004243134
O=Cc1cn2nc(Cl)ccc2n1    ZINC000034534218
O=Cc1ccnc2[nH]nc(Cl)c21    ZINC000225523910
O=Cc1cnc2[nH]nc(Cl)c2c1    ZINC000075172836
O=Cc1cc2cnc(Cl)nc2[nH]1    ZINC000238571992
O=Cc1c[nH]c2c1ncnc2Cl    ZINC000066323438
O=Cc1cnn2ccc(Cl)nc12    ZINC000095093386
O=Cc1cnc2ccc(Cl)nn12    ZINC000042684278
Cc1nn2c(C=O)c(C)nc2s1    ZINC000031974214
O=Cc1c[nH]c2cc(F)c(F)cc12    ZINC000026894166
O=Cc1c[nH]c2cc(F)cc(F)c12    ZINC000059731201
COc1cccc(C=O)c1[N+](=O)[O-]    ZINC000001697565
COc1cc(C=O)ccc1[N+](=O)[O-]    ZINC000050517601
Cc1cc(C=O)c(O)c([N+](=O)[O-])c1    ZINC000051373521
COc1cccc([N+](=O)[O-])c1C=O    ZINC000034071399
COc1cc(C=O)cc([N+](=O)[O-])c1    ZINC000040448381
COc1ccc([N+](=O)[O-])c(C=O)c1    ZINC000001621819
COc1c(C=O)cccc1[N+](=O)[O-]    ZINC000034223681
Cc1cc(O)c(C=O)cc1[N+](=O)[O-]    ZINC000063926351
COc1ccc(C=O)c([N+](=O)[O-])c1    ZINC000001613167
COc1ccc([N+](=O)[O-])cc1C=O    ZINC000002389311
Cc1cc([N+](=O)[O-])cc(C=O)c1O    ZINC000051287904
COc1cc([N+](=O)[O-])ccc1C=O    ZINC000002583420
COc1ccc(C=O)cc1[N+](=O)[O-]    ZINC000000080724
N#Cc1cccc2c(C=O)cccc12    ZINC000071256864
O=Cc1cnc(NCC(=O)O)nc1    ZINC000014608605
CC(=O)Nc1nc(O)cc(C=O)n1    ZINC000017430937
N#Cc1cccc2ccc(C=O)cc12    ZINC000071256868
N#Cc1ccc(C=O)c2ccccc12    ZINC000071256732
CC(C)n1cccc(C=O)c1=S    ZINC000000332213
C[C@H]1CCc2nc(C=O)sc2C1    ZINC000061798409
O=Cc1nc2c(s1)CCCCC2    ZINC000020441880
C[C@@H]1CCc2nc(C=O)sc2C1    ZINC000061798403
CN1CCc2sc(C=O)cc2C1    ZINC000082326508
O=Cc1cnc(C2CCCC2)s1    ZINC000040996388
O=Cc1ccc(N2CCCC2)s1    ZINC000003883724
CC[C@H](C(=O)O)n1cccc1C=O    ZINC000033508790
CCN(C)C(=O)c1coc(C=O)c1    ZINC000930027783
CCCOC(=O)c1cc(C=O)c[nH]1    ZINC000096525857
Cc1[nH]c(C=O)c(C)c1CC(=O)O    ZINC000066054945
CCOC(=O)c1c[nH]c(C)c1C=O    ZINC000000320894
COC(=O)c1c(C)[nH]c(C)c1C=O    ZINC000000165870
Cc1c(C=O)c(C(=O)O)c(C)n1C    ZINC000003913672
CC(C)OC(=O)c1cc(C=O)c[nH]1    ZINC000217983784
CCCNC(=O)c1coc(C=O)c1    ZINC000929222226
COc1nc(OC)c(C=O)cc1C    ZINC000642814248
COC(=O)c1c(C)[nH]c(C=O)c1C    ZINC000039194347
CC[C@@H](C(=O)O)n1cccc1C=O    ZINC000033508788
CCOC(=O)c1cc(C=O)[nH]c1C    ZINC000001574406
O=Cc1cccn1CCCC(=O)O    ZINC000078405487
COc1cc(N)c(C=O)c(OC)c1    ZINC000238372263
CCOC(=O)c1cc(C=O)c(C)[nH]1    ZINC000000320872
CCOC(=O)c1[nH]c(C=O)cc1C    ZINC000000848204
COC(=O)[C@@H](C)n1cccc1C=O    ZINC000020447612
COC(OC)c1cc(C=O)ccn1    ZINC000223696605
COc1cc(C=O)cc(N)c1OC    ZINC000225720645
Cc1cc(C=O)c(C)n1CC(=O)O    ZINC000020447540
COC(=O)Cc1ccc(C=O)n1C    ZINC000044676274
COC(=O)Cn1c(C)ccc1C=O    ZINC000078405490
CCOC(=O)c1[nH]cc(C=O)c1C    ZINC000000829036
COc1cc(C=O)cc(CN)c1O    ZINC000225721235
O=Cc1cnc(N2CC(F)C2)nc1    ZINC000882176597
CCOC(=O)c1cc(C=O)cn1C    ZINC000083262435
O=Cc1cnc(C2CCOCC2)o1    ZINC000259598885
CCOC(=O)c1ccc(C=O)n1C    ZINC000164400352
COC(=O)c1cc(C=O)n(C)c1C    ZINC000238857181
COC(=O)c1[nH]c(C)c(C=O)c1C    ZINC000004343023
CCOC(=O)Cn1cccc1C=O    ZINC000006658383
COc1ccc(OC)c(C=O)c1N    ZINC000001402272
CC(C)OC(=O)c1ccc(C=O)[nH]1    ZINC000082163194
CC(C)NC(=O)c1coc(C=O)c1    ZINC000929088987
CCCOC(=O)c1ccc(C=O)[nH]1    ZINC000096525859
CCOC(=O)c1c[nH]c(C=O)c1C    ZINC000001670449
COCCn1cccc(C=O)c1=O    ZINC000082664216
COC(=O)[C@H](C)n1cccc1C=O    ZINC000020447614
COc1cc(N)c(C=O)cc1OC    ZINC000032500791
O=Cc1ccc(N2CCOCC2)o1    ZINC000002597441
COCCNc1ncc(C=O)cn1    ZINC000881732447
C[C@@H](CO)Nc1ncc(C=O)cn1    ZINC000881787679
C[C@H](O)CNc1ncc(C=O)cn1    ZINC000881741527
O=Cc1cn(C[C@@H]2CCCO2)nn1    ZINC000085271647
CCON(C)c1ncc(C=O)cn1    ZINC000882234319
Cc1cc(C=O)c(C)n1NC(N)=O    ZINC000020216374
O=Cc1cn(C[C@H]2CCCO2)nn1    ZINC000085271649
CN(C)Cc1cc(F)cc(C=O)c1    ZINC000140304932
C[C@H](CO)Nc1ncc(C=O)cn1    ZINC000881787680
O=Cc1cnc(NCCCO)nc1    ZINC000881736109
C[C@@H](O)CNc1ncc(C=O)cn1    ZINC000881741528
Cc1cc(C=O)c(C)n1CCCO    ZINC000006677957
COCCn1c(C)cc(C=O)c1C    ZINC000002597283
CCn1c(C=O)ccc1CCOC    ZINC000226030163
CCN(CC)Cc1ccc(C=O)o1    ZINC000016942815
COCCCn1c(C)ccc1C=O    ZINC000223746447
CCc1ccc(C=O)n1CCOC    ZINC000225301911
CCN(C)c1c(C=O)c(C)nn1C    ZINC000037079019
O=Cc1ccc(S)c(C(=O)O)c1    ZINC000669372664
COc1nc2sccn2c1C=O    ZINC000003888454
O=Cc1cc(Cl)cc2c1OCC2    ZINC000039350298
O=Cc1cc(C=O)c(O)c(O)c1O    ZINC000075575830
O=Cc1cc(F)c(F)c2ccoc21    ZINC000082395549
O=Cc1nc2cc(F)c(F)cc2[nH]1    ZINC000082583180
COc1nccc(C=O)c1[N+](=O)[O-]    ZINC000026892359
COC(=O)c1ccc(F)c(C=O)c1    ZINC000075844334
COC(=O)c1ccc(F)cc1C=O    ZINC000034141244
COC(=O)c1cccc(C=O)c1F    ZINC000115140243
COc1ccc(SC)cc1C=O    ZINC000075576022
COC(=O)c1cc(F)cc(C=O)c1    ZINC000095764425
COC(=O)c1cc(F)ccc1C=O    ZINC000095775341
COC(=O)c1cc(C=O)ccc1F    ZINC000066323419
O=Cc1ccc([C@H]2CCCO2)s1    ZINC000019089945
CCOc1cc(C=O)ccc1S    ZINC000215180447
COc1cccc(SC)c1C=O    ZINC000075576024
CCOc1cccc(C=O)c1S    ZINC000669372247
CSCOc1ccccc1C=O    ZINC000238369568
COC(=O)c1ccc(C=O)cc1F    ZINC000074937744
COC(=O)c1ccc(C=O)c(F)c1    ZINC000077020731
COC(=O)c1c(F)cccc1C=O    ZINC000114707513
COC(=O)c1cccc(F)c1C=O    ZINC000034142685
O=Cc1ccc([C@@H]2CCCO2)s1    ZINC000019089941
COc1ccc(C=O)cc1SC    ZINC000034278430
CSCOc1ccc(C=O)cc1    ZINC000143071657
COc1cc(C=O)ccc1SC    ZINC000002540628
O=Cc1cc(F)cc2c1OCOC2    ZINC000004218930
N#Cc1cccc2c(C=O)ccnc12    ZINC000001526833
CC(C)c1cc(C=O)ccc1Cl    ZINC000067802859
CCCSc1ncc(C=O)cn1    ZINC000004487040
CC(C)Sc1nccc(C=O)n1    ZINC000002527300
Cn1nc2c(c1C=O)CSCC2    ZINC000107322258
CCCSc1nccc(C=O)n1    ZINC000038842947
O=Cc1cnc(N2CCCC2)s1    ZINC000004042531
CC(C)Sc1ncc(C=O)cn1    ZINC000040543305
COc1cc(O)cc(OC)c1C=O    ZINC000002379824
COc1ccc(C=O)c(O)c1OC    ZINC000002146871
CCOC(=O)c1c(C)coc1C=O    ZINC000225778891
CCc1oc(C=O)cc1C(=O)OC    ZINC000238854454
CCOC(=O)c1cc(C=O)oc1C    ZINC000001692675
COc1cc(O)c(C=O)c(OC)c1    ZINC000000155425
COCOc1ccc(C=O)c(O)c1    ZINC000003851419
Cc1ccc(B(O)O)c(C=O)c1F    ZINC000169995241
Cc1cc(F)c(C=O)cc1B(O)O    ZINC000216700038
CCOc1ccc(C=O)c(O)c1O    ZINC000037594086
COc1ccc(C=O)c(OC)c1O    ZINC000002163891
COc1cc(C=O)c(O)c(OC)c1    ZINC000004290749
COC(=O)CCc1ccc(C=O)o1    ZINC000020556898
Cc1cc(F)c(C=O)c(B(O)O)c1    ZINC000642814156
Cc1cc(B(O)O)cc(C=O)c1F    ZINC000169748221
COc1cc(O)c(C=O)cc1OC    ZINC000003199416
COc1ccc(OC)c(C=O)c1O    ZINC000004290824
COc1cc(C=O)cc(O)c1OC    ZINC000002539361
COc1cc(C=O)cc(OC)c1O    ZINC000000152926
CC(C)n1cc(C=O)c(C(=O)O)n1    ZINC000536955001
Cc1c(C=O)c(=O)n(C)c(=O)n1C    ZINC000000268050
CON(C)C(=O)c1ccc(C=O)[nH]1    ZINC000206306655
CCONC(=O)c1cc(C=O)c[nH]1    ZINC000393471232
CON(C)C(=O)c1cc(C=O)c[nH]1    ZINC000378730435
CCOC(=O)Cn1cc(C=O)cn1    ZINC000066324292
O=Cc1ccc(C(=O)NCCO)[nH]1    ZINC000170231976
O=Cc1cccc(-c2ccccc2)c1    ZINC000002383275
O=Cc1ccc(-c2ccccc2)cc1    ZINC000001677755
CCCOc1cc(C=O)ccc1F    ZINC000095732299
O=Cc1ccccc1OCCCF    ZINC000088025397
O=Cc1ccc(OCCCF)cc1    ZINC000002576741
COC(=O)CCn1cc(C=O)cn1    ZINC000042384307
CCOC(=O)c1nn(C)cc1C=O    ZINC000095883576
Cc1c(C=O)cnn1CCC(=O)O    ZINC000000118995
COC(=O)c1nn(C)c(C)c1C=O    ZINC000238855255
CC(=O)OCCn1cc(C=O)cn1    ZINC000068591601
O=Cc1ccccc1-c1ccccc1    ZINC000002383274
CCCOc1ccc(F)cc1C=O    ZINC000037235117
CCCOc1cc(F)cc(C=O)c1    ZINC000095732315
CC(C)Oc1c(F)cccc1C=O    ZINC000144124368
CC(C)Oc1ccc(F)cc1C=O    ZINC000037234230
CCOC(=O)c1c(C=O)cnn1C    ZINC000096024123
CC(C)n1ncc(C=O)c1C(=O)O    ZINC000225736713
CCONC(=O)c1ccc(C=O)[nH]1    ZINC000308316023
CCOC(=O)c1cnn(C)c1C=O    ZINC000075844301
O=Cc1c[nH]c(C(=O)NCCO)c1    ZINC000170235103
O=Cc1ccc2c3c(cccc31)CC2    ZINC000000967400
CC(C)Oc1cc(C=O)ccc1F    ZINC000090411436
CC(C)Oc1ccc(C=O)cc1F    ZINC000020079390
CCCOc1ccc(C=O)c(F)c1    ZINC000090413511
CCCOc1cc(F)ccc1C=O    ZINC000095727209
CC(C)Oc1ccc(C=O)c(F)c1    ZINC000088189862
Cc1ccc(C=O)c(OCCF)c1    ZINC000871692332
CCCOc1ccc(C=O)cc1F    ZINC000037025615
CC(C)Oc1cccc(C=O)c1F    ZINC000090411275
CCCCOCc1ccc(C=O)o1    ZINC000007261777
CC(C)COCc1ccc(C=O)o1    ZINC000006883712
CCCc1nc(OCC)c(C=O)[nH]1    ZINC000242592169
CCO[C@@H](C)n1nc(C)cc1C=O    ZINC000408715952
CCOc1nc(C(C)C)[nH]c1C=O    ZINC000242701731
COc1c(C=O)c(C(C)C)nn1C    ZINC000057217730
COCCn1nc(C)c(C=O)c1C    ZINC000037412309
CCc1cc(C=O)n(CCOC)n1    ZINC000072219964
CCO[C@H](C)n1nc(C)cc1C=O    ZINC000408715951
N#Cc1c(F)ccc(C=O)c1Cl    ZINC000098095521
N#Cc1ccc(F)c(C=O)c1Cl    ZINC000096304872
O=Cc1cc([N+](=O)[O-])cc(O)c1O    ZINC000013730971
O=Cc1cc(O)c(O)c([N+](=O)[O-])c1    ZINC000000002779
O=Cc1cc([N+](=O)[O-])c(O)cc1O    ZINC000000151796
O=Cc1ccc(O)c(O)c1[N+](=O)[O-]    ZINC000013730965
O=Cc1cc(O)c(O)cc1[N+](=O)[O-]    ZINC000095100161
Cc1cc([N+](=O)[O-])cc(C=O)c1F    ZINC000261493894
Cc1cc(F)c(C=O)cc1[N+](=O)[O-]    ZINC000169725190
COC(=O)c1ncc(C=O)cc1F    ZINC000095763425
Cc1cc(F)c(C=O)c([N+](=O)[O-])c1    ZINC000307429779
Cc1c(C=O)c(F)ccc1[N+](=O)[O-]    ZINC000146390747
O=Cc1cnc([C@@H]2CCCO2)s1    ZINC000020440378
CCOC(=S)c1cc(C=O)c[nH]1    ZINC000003051870
CN(C)C(=O)c1ccc(C=O)s1    ZINC000034426837
CN(C)C(=O)c1csc(C=O)c1    ZINC000034426839
COc1cc(SC)c(C=O)cn1    ZINC000090413095
O=Cc1cnc([C@H]2CCCO2)s1    ZINC000020440382
CCNC(=O)c1csc(C=O)c1    ZINC000306489381
CCNC(=O)c1ccc(C=O)s1    ZINC000225578562
CSc1nc(C)c(C=O)c(N)n1    ZINC000066351441
CCOC(=O)c1c(C)noc1C=O    ZINC000034343153
O=Cc1c[nH]c(C(=O)OCCO)c1    ZINC000378853507
O=Cc1cc(C(=O)NCCO)co1    ZINC000929143508
Cc1cc(C=O)c(N)c(Cl)c1C    ZINC001525646455
CC(C)c1ccc(C=O)c(Cl)n1    ZINC000107130000
CNc1nc(SC)ncc1C=O    ZINC000002527302
CON(C)C(=O)c1coc(C=O)c1    ZINC000929700749
CCONC(=O)c1coc(C=O)c1    ZINC000929711679
CN(C)c1ccc(C=O)c(Cl)c1    ZINC000000165747
CC(C)n1nc([N+](=O)[O-])cc1C=O    ZINC000408715990
CCOC(=O)Cn1cc(C=O)nn1    ZINC000218772277
Cn1c(N)c(C=O)c(=O)n(C)c1=O    ZINC000000164342
O=Cc1cnccc1-c1ccccc1    ZINC000020417585
O=Cc1ccc(-c2ccccc2)nc1    ZINC000003884527
O=Cc1ccc(-c2ccncc2)cc1    ZINC000002583844
O=Cc1cc(-c2ccccc2)ccn1    ZINC000038890839
O=Cc1ccccc1-c1ccccn1    ZINC000020442961
CC(C)Oc1cc(C=O)c(F)cn1    ZINC000503956247
O=Cc1ccnc(-c2ccccc2)c1    ZINC000041202255
C=C=Cn1cc(C=O)c2ccccc21    ZINC000009264233
O=Cc1cccnc1-c1ccccc1    ZINC000047212112
O=Cc1cncc(-c2ccccc2)c1    ZINC000034577309
O=Cc1cccc(-c2ccccc2)n1    ZINC000034079473
Nc1cc(C=O)ccc1OCCF    ZINC000725347709
O=Cc1cccc(-c2ccncc2)c1    ZINC000002583840
O=Cc1ccc(-c2ccccn2)cc1    ZINC000001437366
C#CCn1cc(C=O)c2ccccc21    ZINC000000308835
O=Cc1ccccc1-c1ccncc1    ZINC000002583837
O=Cc1cccc(-c2ccccn2)c1    ZINC000002583838
O=Cc1ccc(-c2cccnc2)cc1    ZINC000002382453
O=Cc1ccccc1-c1cccnc1    ZINC000002583836
Nc1ccc(C=O)cc1OCCF    ZINC000725347729
Nc1ccc(OCCF)cc1C=O    ZINC000725347982
CC(C)Oc1cc(C=O)cnc1F    ZINC000090413097
Nc1ccc(OCCF)c(C=O)c1    ZINC000725348008
O=Cc1cccc(-c2cccnc2)c1    ZINC000002583839
O=Cc1ccc(-c2ccccc2)cn1    ZINC000014989016
C[C@@H](CF)Nc1ncc(C=O)cn1    ZINC000882399107
CN(CCF)c1ncc(C=O)cn1    ZINC000882404854
O=Cc1ccccc1Br    ZINC000000157164
O=Cc1cccc(Br)c1    ZINC000002504374
O=Cc1ccc(Br)cc1    ZINC000000039555
O=Cc1c(S)nc2sccn12    ZINC000001384864
O=Cc1cc(Cl)ccc1C(=O)O    ZINC000083236054
O=Cc1c(Cl)cccc1C(=O)O    ZINC000036532699
O=Cc1cc2c(c(Cl)c1)OCO2    ZINC000000039642
O=Cc1cc2c(cc1Cl)OCO2    ZINC000000154575
O=Cc1cc(Cl)cc(C=O)c1O    ZINC000001081410
O=Cc1ccc(C(=O)O)cc1Cl    ZINC000039202445
O=Cc1cc(Cl)cc(C(=O)O)c1    ZINC000095764051
O=Cc1cccc(Cl)c1C(=O)O    ZINC000071261661
O=Cc1ccc(Cl)cc1C(=O)O    ZINC000004299109
O=Cc1ccc(C(=O)O)c(Cl)c1    ZINC000104458795
O=Cc1cccc(C(=O)O)c1Cl    ZINC000096034651
O=Cc1cc(Cl)ccc1B(O)O    ZINC000169745385
O=Cc1ccc(B(O)O)cc1Cl    ZINC000169744921
O=Cc1ccc(B(O)O)c(Cl)c1    ZINC000169746729
O=Cc1c(Cl)cccc1B(O)O    ZINC000169748213
O=Cc1c(=O)[nH]c(=O)[nH]c1C(=O)O    ZINC000001642471
O=Cc1cc(B(O)O)ccc1Cl    ZINC000170019527
O=Cc1cc(Cl)cc(B(O)O)c1    ZINC000169917430
O=Cc1[nH]c(=O)[nH]c(=O)c1C(=O)O    ZINC000001642651
O=Cc1ccc(Cl)cc1B(O)O    ZINC000169748057
O=Cc1ccc(Cl)c(B(O)O)c1    ZINC000169748065
CCOC(=O)c1ccc(C=O)s1    ZINC000034479874
CS(=O)(=O)c1ccc(C=O)cc1    ZINC000000153759
CCOC(=O)c1ccsc1C=O    ZINC000095830078
O=Cc1sccc1C1OCCO1    ZINC000096331986
CS(=O)(=O)c1ccccc1C=O    ZINC000001666534
O=Cc1csc(C2OCCO2)c1    ZINC000142537822
CS(=O)(=O)c1cccc(C=O)c1    ZINC000034101849
CCOC(=O)c1csc(C=O)c1    ZINC000095830076
CCOC(=O)c1cscc1C=O    ZINC000098181735
O=Cc1ccc(C2OCCO2)s1    ZINC000196963267
COc1c(C=O)ccc(C)c1Cl    ZINC000075119321
CCOc1c(Cl)cccc1C=O    ZINC000098209859
COc1c(C)cc(Cl)cc1C=O    ZINC000014628668
CCOc1ccc(Cl)cc1C=O    ZINC000000562529
Cc1cc(Cl)c(C)c(C=O)c1O    ZINC000004299096
Cc1cc(O)c(C=O)c(C)c1Cl    ZINC000003079609
CCOc1cc(Cl)ccc1C=O    ZINC000140644163
COc1ccc(C=O)cc1CCl    ZINC000000341087
CCOc1ccc(C=O)c(Cl)c1    ZINC000083225506
Cc1cc(C=O)c(O)c(CCl)c1    ZINC000003851101
O=Cc1ccc(OCCCl)cc1    ZINC000002584514
Cc1cc(CCl)cc(C=O)c1O    ZINC000004290805
CCOc1ccc(C=O)cc1Cl    ZINC000008324613
O=Cc1cc(CCO)ccc1Cl    ZINC000115652015
COc1c(Cl)cc(C)cc1C=O    ZINC000042784143
CCOc1cc(C=O)ccc1Cl    ZINC000072233152
COc1cc(Cl)c(C)cc1C=O    ZINC000083227912
COc1ccc(C=O)c(Cl)c1C    ZINC000238377254
COc1cc(C)c(Cl)cc1C=O    ZINC000039424724
CC(=O)N(C)c1nc(C=O)cs1    ZINC000038342151
Cn1nc(C2CC2)c(C=O)c1Cl    ZINC000071006248
CSc1c(C=O)ccc(C)c1F    ZINC000575710752
CN(C)c1nc(Cl)ccc1C=O    ZINC000085472189
CN(C)c1ccc(C=O)c(Cl)n1    ZINC000040566668
CN(C)c1ccnc(Cl)c1C=O    ZINC000238317945
O=Cc1c(O)c(O)c(O)cc1CO    ZINC000001698937
CN(C)c1nccc(Cl)c1C=O    ZINC000036532784
O=Cc1ccc2cccc(C=O)c2c1    ZINC000071256825
O=Cc1cc2ccccc2cc1C=O    ZINC000001698311
O=Cc1ccc2c(C=O)cccc2c1    ZINC000034223604
O=Cc1ccc(OCCO)c(F)c1    ZINC000020079268
COc1ccc(C=O)c(F)c1OC    ZINC000002524842
COc1cc(F)c(C=O)cc1OC    ZINC000002600060
COc1ccc(OC)c(C=O)c1F    ZINC000039038852
COc1cc(F)c(C=O)c(OC)c1    ZINC000116757168
O=Cc1ccc(O)c(OCCF)c1    ZINC000238714688
CCOC(=O)c1[nH]c(=O)[nH]c1C=O    ZINC000009193504
Cn1c(O)c(C=O)c(=O)n(C)c1=O    ZINC000005712802
O=Cc1cccc2cccc(C=O)c12    ZINC000039433795
COc1cc(F)cc(OC)c1C=O    ZINC000034548508
O=Cc1ccc(C=O)c2ccccc12    ZINC000002386134
O=Cc1cc(C=O)c2ccccc2c1    ZINC000034133202
O=Cc1ccc2ccc(C=O)cc2c1    ZINC000034562394
O=Cc1ccc2cc(C=O)ccc2c1    ZINC000000330127
COc1ccc(F)c(C=O)c1OC    ZINC000034414100
COc1cc(C=O)cc(F)c1OC    ZINC000032222469
COc1cc(OC)c(C=O)cc1F    ZINC000034115797
CC(C)(C)Sc1ccc(C=O)o1    ZINC000004384456
O=Cc1cccc(-c2ncccn2)c1    ZINC000012370556
Cc1c(C#N)n2ccccc2c1C=O    ZINC000002522276
O=Cc1cccc(-c2cnccn2)c1    ZINC000002585758
O=Cc1ccnc(-c2ccccc2)n1    ZINC000026505919
Cn1cc(C=O)c2cc(C#N)ccc21    ZINC000082393409
O=Cc1c[nH]c(C(=O)NCCF)c1    ZINC000816558757
O=Cc1ccc(-c2cnccn2)cc1    ZINC000002583843
O=Cc1ccc(-c2cncnc2)cc1    ZINC000002583842
Cn1cc(C=O)c2cccc(C#N)c21    ZINC000199770554
O=Cc1nc2cccc3c2n1CC=C3    ZINC000095922947
O=Cc1cccc(-c2cncnc2)c1    ZINC000002563847
Cn1cc(C=O)c2ccc(C#N)cc21    ZINC000082393410
O=Cc1cnc(-c2ccccc2)nc1    ZINC000000336347
O=Cc1ccccc1-c1cncnc1    ZINC000002583835
O=Cc1cncc(-c2cccnc2)c1    ZINC000047214396
O=Cc1ccc(-c2cccnn2)cc1    ZINC000095935495
O=Cc1ccc(-c2ncccn2)cc1    ZINC000012370547
N#CCn1cc(C=O)c2ccccc21    ZINC000000248326
O=Cc1ccc(-c2ccncn2)cc1    ZINC000020418180
O=Cc1ccc(C(=O)NCCF)[nH]1    ZINC000308209248
O=Cc1cccc(-c2ccccn2)n1    ZINC000035653946
CCN(CC)c1ncc(C=O)s1    ZINC000003885094
COCCOc1nn(C)cc1C=O    ZINC000256053419
COC(Cn1ccnc1C=O)OC    ZINC000019702733
Cc1ccc2c(C)cccc2c1C=O    ZINC000200089856
Cc1ccc2c(ccc(C)c2C=O)c1    ZINC000114639422
Cc1ccc2ccc(C)c(C=O)c2c1    ZINC000148882648
Cc1cc2ccccc2c(C=O)c1C    ZINC000062719364
Cc1ccc2cccc(C)c2c1C=O    ZINC000230487045
O=Cc1ncccc1Br    ZINC000004208947
O=Cc1ccc(Br)cn1    ZINC000004208988
O=Cc1ccc(Br)nc1    ZINC000002527534
O=Cc1ccncc1Br    ZINC000002559660
O=Cc1cccnc1Br    ZINC000002534064
O=Cc1cccc(Br)n1    ZINC000002583620
O=Cc1cc(Br)ccn1    ZINC000026439005
O=Cc1cnccc1Br    ZINC000004208984
O=Cc1cncc(Br)c1    ZINC000002507202
O=Cc1ccnc(Br)c1    ZINC000002525800
O=Cc1c(Cl)nccc1C(=O)O    ZINC000085221387
O=Cc1cccc(Cl)c1[N+](=O)[O-]    ZINC000039190619
O=Cc1nccc(Cl)c1C(=O)O    ZINC000225735305
O=Cc1ccc([N+](=O)[O-])c(Cl)c1    ZINC000005427016
O=Cc1cc(Cl)cc([N+](=O)[O-])c1    ZINC000035569894
O=Cc1ccc(Cl)c([N+](=O)[O-])c1    ZINC000000164501
O=Cc1cc(Cl)nc(C(=O)O)c1    ZINC000095765815
O=Cc1ccc(Cl)cc1[N+](=O)[O-]    ZINC000002516159
O=Cc1ccc([N+](=O)[O-])cc1Cl    ZINC000001715835
O=Cc1cc(Cl)ccc1[N+](=O)[O-]    ZINC000001689764
O=Cc1cc(Cl)ncc1C(=O)O    ZINC000095630350
O=Cc1cccc([N+](=O)[O-])c1Cl    ZINC000039261905
O=Cc1cc([N+](=O)[O-])ccc1Cl    ZINC000001870621
O=Cc1c(Cl)cccc1[N+](=O)[O-]    ZINC000002567952
CCOC(=O)c1csc(C=O)n1    ZINC000039123378
NS(=O)(=O)c1ccccc1C=O    ZINC000002513823
O=Cc1nc(C2OCCO2)cs1    ZINC000306313196
NS(=O)(=O)c1ccc(C=O)cc1    ZINC000006092824
O=Cc1cc(Cl)c(B(O)O)cn1    ZINC000206054418
O=Cc1cc(F)c(O)c([N+](=O)[O-])c1    ZINC000072284164
O=Cc1cc([N+](=O)[O-])c(F)cc1O    ZINC000004290773
O=Cc1cc(F)cc([N+](=O)[O-])c1O    ZINC000039320178
O=Cc1cnc(C2OCCO2)s1    ZINC000098095503
CS(=O)(=O)c1ccc(C=O)cn1    ZINC000043827976
CCOC(=O)c1ncc(C=O)s1    ZINC000146133331
CS(=O)(=O)c1ncccc1C=O    ZINC000071789003
O=Cc1c(O)c([N+](=O)[O-])ccc1F    ZINC000097447142
O=Cc1cc([N+](=O)[O-])cc(F)c1O    ZINC000096864728
O=Cc1cc([N+](=O)[O-])c(O)cc1F    ZINC000097447140
COC(=O)c1sc(C=O)cc1N    ZINC000144849022
O=Cc1ncc(C2OCCO2)s1    ZINC000098095792
NS(=O)(=O)c1cccc(C=O)c1    ZINC000039053983
CCOC(=O)c1cnc(C=O)s1    ZINC000199565579
CCc1sc(C=O)cc1[N+](=O)[O-]    ZINC000000066347
CCOC(=O)c1scnc1C=O    ZINC000216636583
CONC(=O)c1csc(C=O)c1    ZINC000307672269
CCOc1nccc(C=O)c1Cl    ZINC000642814304
COc1cc(N)c(Cl)cc1C=O    ZINC000081173841
CCOc1ncc(Cl)cc1C=O    ZINC000220683620
CCOc1cc(C=O)c(Cl)cn1    ZINC000642814721
CCOc1ccc(C=O)nc1Cl    ZINC000585672414
Nc1cc(C=O)cc(CCl)c1O    ZINC000225721120
CCn1ccc(Cl)c(C=O)c1=O    ZINC000575423816
Cc1cc(Cl)c(C=O)c(=O)n1C    ZINC000019945093
CN(C)c1ncnc(Cl)c1C=O    ZINC000000250376
O=Cc1cc(C(=O)NCCF)co1    ZINC000935790981
O=Cc1c[nH]c(C(=O)OCCF)c1    ZINC000378864433
O=Cc1cnc(-c2cccnc2)nc1    ZINC000026505704
O=Cc1cnc(-c2ccccn2)nc1    ZINC000019091370
O=Cc1ccnc(-c2ccccn2)n1    ZINC000054791007
O=Cc1cnc(-c2ccncc2)nc1    ZINC000026505720
CN(C)c1c(F)c(F)ccc1C=O    ZINC000521399246
CN(C)c1cc(F)c(C=O)cc1F    ZINC000036381078
Cc1cc(C)c2nccc(C=O)c2c1    ZINC000001526863
Cc1ccc2ccc(C=O)nc2c1C    ZINC000001526693
Cc1ccccc1-n1cccc1C=O    ZINC000001527090
Cc1ccccc1-c1cc(C=O)c[nH]1    ZINC000096304417
O=Cc1cccn1Cc1ccccc1    ZINC000008728385
O=Cc1ccn(Cc2ccccc2)c1    ZINC000034627100
Cc1ccc2cc(C=O)cnc2c1C    ZINC000049805960
Cc1cc2ccc(C=O)nc2cc1C    ZINC000040537982
Cc1ccc(-n2cccc2C=O)cc1    ZINC000000165484
Cc1cc(C=O)cn1-c1ccccc1    ZINC000048508564
Cc1ccccc1-n1ccc(C=O)c1    ZINC000002545049
C=CCn1cc(C=O)c2ccccc21    ZINC000000308812
Cc1cccc(-n2cccc2C=O)c1    ZINC000001527087
Cc1cc(C)c2cc(C=O)cnc2c1    ZINC000022124186
CCc1ccc2nccc(C=O)c2c1    ZINC000001526855
CCc1cccc2ccc(C=O)nc21    ZINC000001526681
Cc1ccc(C)c2nc(C=O)ccc12    ZINC000001526679
O=Cc1c[nH]c2c1ccc1c2CCC1    ZINC000086012858
Cc1ccc(C=O)n1-c1ccccc1    ZINC000009261649
Cc1cc2cc(C=O)cnc2cc1C    ZINC000022124182
Cc1nc(C=O)c2ccccc2c1C    ZINC000225747664
CCc1cccc2c(C=O)ccnc12    ZINC000001526881
O=Cc1ccc(Cc2ccccc2)[nH]1    ZINC000072324043
Cc1c(C=O)ccn1-c1ccccc1    ZINC000078582710
O=Cc1cnc(Br)nc1    ZINC000095348173
O=Cc1ncc(Br)cn1    ZINC000082046534
O=Cc1cnc(Br)cn1    ZINC000107173272
O=Cc1ncncc1Br    ZINC000038540884
O=Cc1c(Cl)nc2sccn12    ZINC000000947108
N#Cc1c(N)sc(C=O)c1Cl    ZINC000002510650
O=Cc1cnc(Cl)c([N+](=O)[O-])c1    ZINC000071788814
O=Cc1ncc(Cl)cc1[N+](=O)[O-]    ZINC000095762350
O=Cc1ncc([N+](=O)[O-])cc1Cl    ZINC000096028576
CSc1ccc(Cl)cc1C=O    ZINC000084918131
CSc1cccc(Cl)c1C=O    ZINC000082005651
CSc1c(Cl)cccc1C=O    ZINC000090411198
CSc1ccc(C=O)cc1Cl    ZINC000088046683
O=Cc1ccc(S(=O)(=O)O)cc1    ZINC000001530536
O=Cc1cccc(S(=O)(=O)O)c1    ZINC000001640942
O=Cc1ccccc1S(=O)(=O)O    ZINC000001680426
COc1cc(C=O)c(Cl)cc1O    ZINC000001621446
COc1c(O)ccc(C=O)c1Cl    ZINC000001621360
COc1cc(Cl)cc(O)c1C=O    ZINC000216138786
COc1ccc(C=O)c(O)c1Cl    ZINC000039615186
CCOC(=O)c1snnc1C=O    ZINC000039204219
O=Cc1cc(C(=O)O)c(F)cc1F    ZINC000035570453
O=Cc1ccc2c(c1)OC(F)(F)O2    ZINC000002569259
COc1cc(O)c(C=O)cc1Cl    ZINC000062701890
COc1ccc(C=O)c(Cl)c1O    ZINC000002580732
COc1cc(Cl)c(C=O)cc1O    ZINC000146025367
COc1cc(O)c(C=O)c(Cl)c1    ZINC000096024900
COc1cc(C=O)c(O)cc1Cl    ZINC000034480040
COc1cc(C=O)cc(Cl)c1O    ZINC000000078232
COc1cc(O)c(Cl)cc1C=O    ZINC000149004374
O=Cc1cc(F)c(C(=O)O)cc1F    ZINC000257996976
O=Cc1c(F)cc(C(=O)O)cc1F    ZINC000039953720
O=Cc1c(F)ccc(C(=O)O)c1F    ZINC000075927710
O=Cc1ccc(F)c(C(=O)O)c1F    ZINC000075927707
O=Cc1c(O)cc(O)cc1CCl    ZINC000137000396
COc1cc(Cl)c(O)c(C=O)c1    ZINC000096295161
COc1cc(Cl)cc(C=O)c1O    ZINC000002573073
O=Cc1cc(O)c(O)c(CCl)c1    ZINC000225720922
Cc1cc(O)c(C=O)c(O)c1Cl    ZINC000013385917
CS(=O)(=O)c1nccc(C=O)n1    ZINC000021300586
CCOC(=O)c1nnsc1C=O    ZINC000039204222
O=Cc1cc(F)c(C(=O)O)c(F)c1    ZINC000075927705
O=Cc1cccc2c1OC(F)(F)O2    ZINC000002569258
O=Cc1cc(F)c(B(O)O)cc1F    ZINC000238617715
O=Cc1ccc(F)c(B(O)O)c1F    ZINC000169747949
O=Cc1c(F)c(F)ccc1B(O)O    ZINC000169995119
O=Cc1cc(F)c(F)c(B(O)O)c1    ZINC000606241635
O=Cc1c(F)ccc(B(O)O)c1F    ZINC000169748091
O=Cc1ccc(B(O)O)c(F)c1F    ZINC000169748117
O=Cc1c(F)cc(B(O)O)cc1F    ZINC000169747557
O=Cc1cc(B(O)O)cc(F)c1F    ZINC000169995125
O=Cc1cc(F)cc(B(O)O)c1F    ZINC000390823394
O=Cc1cc(F)c(F)cc1B(O)O    ZINC000169955496
O=Cc1cc(B(O)O)c(F)cc1F    ZINC000307339787
O=Cc1cc(F)c(B(O)O)c(F)c1    ZINC000169747476
COOc1c(C)sc(C)c1C=O    ZINC000000334304
O=Cc1ccccc1OCC(F)F    ZINC000037756015
CCOc1c(F)cc(C=O)cc1F    ZINC000038529869
O=Cc1ccc(OCCF)c(F)c1    ZINC000229780413
CCOc1cc(F)c(F)cc1C=O    ZINC000107347695
O=Cc1ccc(OCC(F)F)cc1    ZINC000037756010
COc1cc(C=O)ccc1C(F)F    ZINC000004237592
CCOc1ccc(C=O)c(F)c1F    ZINC000016159447
CCOc1cc(F)c(C=O)c(F)c1    ZINC000038529890
Cc1ccc(OC(F)F)c(C=O)c1    ZINC000070955474
O=Cc1cccc(OCC(F)F)c1    ZINC000037756012
O=Cc1ccc(OCCF)cc1F    ZINC000142713177
CCOc1c(F)cc(F)cc1C=O    ZINC000038529915
COc1cc(C=O)c(F)c(F)c1C    ZINC000098210769
CCOc1cc(C=O)cc(F)c1F    ZINC000095727206
CCOc1ccc(F)c(F)c1C=O    ZINC000034414204
CCOc1c(F)ccc(C=O)c1F    ZINC000038529938
CCOc1ccc(F)c(C=O)c1F    ZINC000071867314
COc1nc(N(C)C)sc1C=O    ZINC000007989004
COc1ccc(C(F)F)cc1C=O    ZINC000040449173
CCCc1nn(C)c(Cl)c1C=O    ZINC000036905265
CC(C)c1nn(C)c(Cl)c1C=O    ZINC000036378493
CCCn1nc(C)c(C=O)c1Cl    ZINC000040927252
Cn1cc(C=O)c(CCCCl)n1    ZINC000536953497
CC(C)Cn1ncc(Cl)c1C=O    ZINC000213269580
Cc1nn(CCCl)c(C)c1C=O    ZINC000068592630
CCCCc1nc(Cl)c(C=O)[nH]1    ZINC000004692809
CC[C@@H](C)n1ncc(Cl)c1C=O    ZINC000685936487
CCCn1nc(C)c(Cl)c1C=O    ZINC000072209431
CC[C@H](C)n1ncc(Cl)c1C=O    ZINC000685936486
COc1cccc2cc(C=O)ccc21    ZINC000034628352
COc1cc(C=O)c2ccccc2c1    ZINC000071256902
COc1cccc2c(C=O)cccc12    ZINC000034604410
COc1ccc2cccc(C=O)c2c1    ZINC000013548077
COc1cccc2cccc(C=O)c21    ZINC000036404565
Cc1ccc(-c2ccc(C=O)cc2)o1    ZINC000002525671
COc1ccc2ccccc2c1C=O    ZINC000001410772
Cc1cc(C=O)c(-c2ccccc2)o1    ZINC000012370402
COc1ccc(C=O)c2ccccc12    ZINC000000119253
Cc1ccccc1-c1ccc(C=O)o1    ZINC000004313152
COc1cc2ccccc2cc1C=O    ZINC000013547203
COc1c(C=O)ccc2ccccc21    ZINC000039399981
Cc1ccc(-c2ccccc2C=O)o1    ZINC000002525670
Cc1ccc(-c2ccc(C=O)o2)cc1    ZINC000000569357
Cc1oc(-c2ccccc2)cc1C=O    ZINC000000158809
Cc1cccc(-c2ccc(C=O)o2)c1    ZINC000000569361
O=Cc1ccc(Cc2ccccc2)o1    ZINC000022113261
Cc1ccc(-c2cccc(C=O)c2)o1    ZINC000002505855
COc1ccc2cc(C=O)ccc2c1    ZINC000000157225
COc1cc(C=O)cc2ccccc21    ZINC000071256841
COc1ccc2ccc(C=O)cc2c1    ZINC000039119980
COc1cccc2ccc(C=O)cc21    ZINC000071256852
Cc1cccc(-n2cccc2C=O)n1    ZINC000001527336
Cc1c(C=O)cnn1-c1ccccc1    ZINC000000158816
O=Cc1ccn(Cc2ccccc2)n1    ZINC000072219985
Cn1cc(-c2ccccc2)nc1C=O    ZINC000034328208
Cn1ccc(-c2cccc(C=O)c2)n1    ZINC000012370656
O=Cc1cccn1Cc1ccccn1    ZINC000001527328
Cn1cc(C=O)c(-c2ccccc2)n1    ZINC000002540108
Cc1ccc(C=O)n1-c1cccnc1    ZINC000009261681
Cc1cccc(-c2[nH]ncc2C=O)c1    ZINC000008306772
Cc1cccc(-n2cc(C=O)cn2)c1    ZINC000008727599
Cc1cc(-n2ccnc2)ccc1C=O    ZINC000050575422
Cc1ccn(-c2ccc(C=O)cc2)n1    ZINC000052884522
Cc1ccnc(-n2cccc2C=O)c1    ZINC000004538030
Cn1cc(-c2cccc(C=O)c2)cn1    ZINC000020441200
Cn1ccc(-c2ccc(C=O)cc2)n1    ZINC000012370171
Cn1cc(C=O)nc1-c1ccccc1    ZINC000020445231
Cc1ccc(C=O)n1-c1ccccn1    ZINC000009261680
Cc1c(C=O)ccn1-c1ccncc1    ZINC000078582612
Cc1ncc(C=O)n1-c1ccccc1    ZINC000071372453
Cc1ccccc1-n1nccc1C=O    ZINC000216637651
O=Cc1ccc2c(cnn2C2CC2)c1    ZINC000252489441
O=Cc1nc(C2CC2)n2ccccc12    ZINC000020222623
Cc1ccc(-n2cc(C=O)cn2)cc1    ZINC000000336350
O=Cc1nc2ccccc2n1C1CC1    ZINC000034454328
Cc1ccc(-n2ccnc2C=O)cc1    ZINC000074280602
Cc1ccc(-c2cc(C=O)n[nH]2)cc1    ZINC000020270480
Cc1cn(-c2ccccc2)nc1C=O    ZINC000238551642
Cc1ccc(-c2n[nH]cc2C=O)cc1    ZINC000004716367
Cn1nccc1-c1ccc(C=O)cc1    ZINC000039148137
Cc1cnn(-c2ccc(C=O)cc2)c1    ZINC000035635890
Cc1cc(-n2cccn2)ccc1C=O    ZINC000019089878
Cc1nccn1-c1cccc(C=O)c1    ZINC000068983532
Cn1ncc(C=O)c1-c1ccccc1    ZINC000000159058
Cn1nccc1-c1ccccc1C=O    ZINC000069020243
Cc1cc(C=O)cn1-c1ccncc1    ZINC000048508568
Cn1nc(-c2ccccc2)cc1C=O    ZINC000005177732
Cn1c(C=O)cnc1-c1ccccc1    ZINC000038996254
Cn1c(C=O)ccc1-c1ccccn1    ZINC000076631371
Cc1cn(-c2ccc(C=O)cc2)cn1    ZINC000034441230
Cc1ccccc1-n1cc(C=O)cn1    ZINC000006452034
Cc1nn(-c2ccccc2)cc1C=O    ZINC000000383293
Cc1ccc(-n2cccc2C=O)nc1    ZINC000001527335
O=Cc1cncn1Cc1ccccc1    ZINC000002577857
Cc1cccnc1-n1cccc1C=O    ZINC000001527334
Cn1ccnc1-c1ccc(C=O)cc1    ZINC000020441318
Cn1ccnc1-c1cccc(C=O)c1    ZINC000020441321
O=Cc1cccn1Cc1cccnc1    ZINC000001527329
Cc1nccn1-c1ccc(C=O)cc1    ZINC000095081264
Cc1ccc(-n2cccn2)c(C=O)c1    ZINC000014951132
O=Cc1ccccc1Cn1cccn1    ZINC000019089386
Cc1ccc(C=O)n1-c1ccncc1    ZINC000009261683
O=Cc1cccc(Cn2ccnc2)c1    ZINC000012370273
O=Cc1ccc(Cn2cccn2)cc1    ZINC000012370536
C=CCn1c(C=O)nc2ccccc21    ZINC000000572716
Cc1nccn1-c1ccccc1C=O    ZINC000002563695
O=Cc1cnn(Cc2ccccc2)c1    ZINC000004218282
O=Cc1cn(Cc2ccccc2)cn1    ZINC000022000946
Cn1cc(-c2ccc(C=O)cc2)cn1    ZINC000020441196
Cc1cc(C=O)ccc1-n1cccn1    ZINC000050545098
O=Cc1ccc2cnn(C3CC3)c2c1    ZINC000242722867
O=Cc1nn(C2CC2)c2ccccc12    ZINC000242543544
O=Cc1cccc(Cn2cccn2)c1    ZINC000012370541
O=Cc1nccn1Cc1ccccc1    ZINC000001755147
O=Cc1ccc(Cn2ccnc2)cc1    ZINC000012370276
Cn1nc(C=O)cc1-c1ccccc1    ZINC000012370322
O=Cc1nc2cccc3c2n1CCC3    ZINC000082392345
O=Cc1cccn1Cc1ccncc1    ZINC000001527330
Cc1cccc(C=O)c1-n1cccn1    ZINC000040448996
CCCCC#Cc1ccc(C=O)cc1    ZINC000002565005
CC(C)(C)C#Cc1ccc(C=O)cc1    ZINC000002513931
O=Cc1ccc(C2CC2)cc1C1CC1    ZINC000091363867
Cc1[nH]c(C=O)cc1Br    ZINC000078582592
Cn1cc(Br)cc1C=O    ZINC000038885643
Cn1c(Br)ccc1C=O    ZINC000038251537
O=Cc1cc(F)c([N+](=O)[O-])cc1F    ZINC000040566584
O=Cc1c(F)ccc([N+](=O)[O-])c1F    ZINC000034497287
O=Cc1cc(F)c(F)cc1[N+](=O)[O-]    ZINC000115220846
O=Cc1cc([N+](=O)[O-])c(F)cc1F    ZINC000032627927
O=Cc1cc(F)c(F)c([N+](=O)[O-])c1    ZINC000258078524
O=Cc1cc(F)c([N+](=O)[O-])c(F)c1    ZINC000261494312
O=Cc1cc(F)cc(F)c1[N+](=O)[O-]    ZINC000095642622
O=Cc1ccc([N+](=O)[O-])c(F)c1F    ZINC000116611702
O=Cc1cc([N+](=O)[O-])cc(F)c1F    ZINC000095929723
O=Cc1c(F)cc(F)cc1[N+](=O)[O-]    ZINC000169800328
O=Cc1c(F)cc([N+](=O)[O-])cc1F    ZINC000096867659
O=Cc1cc(F)cc([N+](=O)[O-])c1F    ZINC000095930279
Cc1cc(OC(F)F)ncc1C=O    ZINC000145638941
O=Cc1ccc(OCC(F)F)nc1    ZINC000130678059
O=Cc1cccnc1OCC(F)F    ZINC000236150523
Cc1nc(-c2ccccc2)c(C=O)o1    ZINC000020357652
COc1ccc2cc(C=O)cnc2c1    ZINC000034427602
Cc1c(C=O)c2ccccn2c1C=O    ZINC000000333930
Nc1ccc(-c2ccc(C=O)o2)cc1    ZINC000095494836
Cn1ccc2c(C=O)cccc2c1=O    ZINC000074279558
Cc1noc(-c2ccccc2)c1C=O    ZINC000000158939
O=Cc1cccn1-c1ccccc1O    ZINC000008701918
COc1ccc2nc(C=O)ccc2c1    ZINC000001526677
Cn1cc(C=O)c2ccccc2c1=O    ZINC000000518505
COc1ccc2c(C=O)ccnc2c1    ZINC000001526905
O=Cc1cnc(Cc2ccccc2)o1    ZINC000058520567
COc1cccc2cc(C=O)cnc21    ZINC000039090265
Cn1ccc2ccc(C=O)cc2c1=O    ZINC000095628774
Cc1ccccc1-c1nc(C=O)co1    ZINC000019723014
Cc1ccc2ccc(C=O)c(O)c2n1    ZINC000034762334
Cc1ccc(-c2cc(C=O)on2)cc1    ZINC000058520586
COc1ccc(C=O)c2cccnc12    ZINC000004299128
Cn1ccc2cc(C=O)ccc2c1=O    ZINC000095628773
Cc1cccc(-c2cc(C=O)on2)c1    ZINC000058520583
COc1ccc2ncc(C=O)cc2c1    ZINC000032099246
Cc1onc(-c2ccccc2)c1C=O    ZINC000000158492
Cc1ccc(-c2nc(C=O)co2)cc1    ZINC000019723018
CC(=O)c1ccc2[nH]cc(C=O)c2c1    ZINC000003163255
COc1ccc2ncccc2c1C=O    ZINC000020418242
Cc1cccc(-c2nc(C=O)co2)c1    ZINC000019723016
O=Cc1cccn1-c1ccc(O)cc1    ZINC000000780209
Cc1oc(-c2ccccc2)nc1C=O    ZINC000012370179
O=Cc1cnc(NCC(F)F)nc1    ZINC000882038803
COc1cccc2c(C=O)ccnc12    ZINC000001526853
CC(=O)n1cc(C=O)c2ccccc21    ZINC000000163684
Cc1ccc(-c2cc(C=O)no2)cc1    ZINC000012958136
Cc1[nH]c2ccccc2c(=O)c1C=O    ZINC000000269834
Cc1nc(-c2ccccc2)oc1C=O    ZINC000014988993
COc1cnc2ccccc2c1C=O    ZINC000146818984
Cc1ccccc1-c1cc(C=O)on1    ZINC000058520579
COc1nc2ccccc2cc1C=O    ZINC000000366931
COc1ccc2ccnc(C=O)c2c1    ZINC000082768962
Cc1ccc2[nH]c(=O)c(C=O)cc2c1    ZINC000003865124
O=Cc1cccn1-c1cccc(O)c1    ZINC000008701920
Cc1cccc2cc(C=O)c(=O)[nH]c12    ZINC000008733269
Cc1ccc2cc(C=O)c(=O)[nH]c2c1    ZINC000012437174
Cn1ccc2cccc(C=O)c2c1=O    ZINC000095628775
COc1ccc2nccc(C=O)c2c1    ZINC000001526877
COc1cc2ccccc2nc1C=O    ZINC000145706901
COc1ncc(C=O)c2ccccc21    ZINC000095093497
COc1cccc2ccc(C=O)nc21    ZINC000001526654
Cn1c2ccccc2cc(C=O)c1=O    ZINC000003882760
Cn1c(=O)cc(C=O)c2ccccc21    ZINC000001235083
Nc1c(C=O)cnn1-c1ccccc1    ZINC000039208234
O=Cc1nncn1Cc1ccccc1    ZINC000075844242
O=Cc1cccc(Cn2cncn2)c1    ZINC000012370298
Cn1cc(C=O)c(-c2ccncc2)n1    ZINC000036894411
Cn1nc(C=O)nc1-c1ccccc1    ZINC000079065580
O=Cc1ccccc1Cn1cncn1    ZINC000012370348
Cn1cc(C=O)c(-c2cccnc2)n1    ZINC000036894410
Cc1cc(C=O)ccc1-n1cncn1    ZINC000050545099
Cc1cn(-c2ccc(C=O)cc2)nn1    ZINC000094148318
Cn1nnc(-c2ccccc2)c1C=O    ZINC000098179891
Cc1cccc(-n2ncc(C=O)n2)c1    ZINC000020246509
O=Cc1cn(Cc2ccccc2)nn1    ZINC000012336507
O=Cc1ccc(Cn2cncn2)cc1    ZINC000004277407
Cc1c(C=O)nnn1-c1ccccc1    ZINC000034407844
O=Cc1ncnn1Cc1ccccc1    ZINC000075577609
Cn1ccnc1-c1ccc(C=O)nc1    ZINC000642883335
Cc1cc(C=O)cnc1-n1cccn1    ZINC000087717998
Cc1nn(-c2ccccn2)cc1C=O    ZINC000036894292
O=Cc1cnnn1Cc1ccccc1    ZINC000026506822
Cc1nn(-c2ccncc2)cc1C=O    ZINC000035779417
CCc1c(C=O)[nH]c2ccc(C)cc21    ZINC000034925321
Cc1[nH]c2c(c1C=O)c(C)ccc2C    ZINC000006677775
CCc1ccc2[nH]c(C)c(C=O)c2c1    ZINC000004384336
Cc1c(C=O)c2cc(C)ccc2n1C    ZINC000004922112
CCn1cc(C=O)c2cc(C)ccc21    ZINC000076815711
CC(C)c1[nH]c2ccccc2c1C=O    ZINC000075577763
CC(C)c1ccc2c(C=O)c[nH]c2c1    ZINC000045074617
CCn1cc(C=O)c2ccc(C)cc21    ZINC000141291419
CCn1cc(C=O)c2cccc(C)c21    ZINC000034925320
CCCn1cc(C=O)c2ccccc21    ZINC000004245454
CCc1cccc2c(C=O)cn(C)c21    ZINC000004918858
CCc1c(C=O)c2ccccc2n1C    ZINC000004414195
CC(C)n1ccc2ccc(C=O)cc21    ZINC000020550508
CC(C)n1ccc2cc(C=O)ccc21    ZINC000020550518
Cc1[nH]c2c(cc(C)cc2C)c1C=O    ZINC000004384337
CCn1c(C)c(C=O)c2ccccc21    ZINC000000563162
Cc1c(C=O)c2ccc(C)cc2n1C    ZINC000004384209
C=CCN1CCc2cc(C=O)ccc21    ZINC000004384357
Cc1[nH]c2cc(C)cc(C)c2c1C=O    ZINC000006677776
CC(C)n1cc(C=O)c2ccccc21    ZINC000000309087
Cc1oc(Br)cc1C=O    ZINC000066345875
Cc1coc(C=O)c1Br    ZINC000082391156
Cc1oc(C=O)cc1Br    ZINC000032302092
Cc1cc(C=O)oc1Br    ZINC000082391155
Cc1cc(Br)c(C=O)o1    ZINC000032297393
Cc1[nH]c(Br)nc1C=O    ZINC000137773723
Cn1cc(Br)nc1C=O    ZINC000075578940
Cn1ncc(C=O)c1Br    ZINC000096675802
Cn1ncc(Br)c1C=O    ZINC000000161970
Cn1c(Br)cnc1C=O    ZINC000012336688
Cn1c(Br)ncc1C=O    ZINC000075578936
Cn1cc(Br)c(C=O)n1    ZINC000000163212
Cn1nc(Br)cc1C=O    ZINC000082391151
Cc1n[nH]c(C=O)c1Br    ZINC000049584961
Cn1cc(C=O)c(Br)n1    ZINC000082391148
Cn1cnc(Br)c1C=O    ZINC000002382641
Cc1cc(Cl)c(Cl)cc1C=O    ZINC000085652794
Cc1ccc(C=O)c(Cl)c1Cl    ZINC000059467059
O=Cc1c(Cl)nc2n1CCS2    ZINC000001571494
CSc1ncc(C=O)c(Cl)n1    ZINC000082046857
Cc1cc(Cl)cc(Cl)c1C=O    ZINC000085652782
Cc1cc(Cl)cc(C=O)c1Cl    ZINC000036532838
Cc1cc(Cl)c(C=O)c(Cl)c1    ZINC000040448733
Cc1ccc(Cl)c(C=O)c1Cl    ZINC000078136891
Cc1c(Cl)ccc(C=O)c1Cl    ZINC000039213015
Cc1cc(C=O)c(Cl)cc1Cl    ZINC000036532801
Cc1cc(Cl)c(Cl)c(C=O)c1    ZINC000097758863
O=Cc1cccc(S(=O)(=O)F)c1    ZINC000078820933
O=Cc1ccc(S(=O)(=O)F)cc1    ZINC000082062660
COc1cc(F)c(C=O)cc1Cl    ZINC000104501453
COc1cc(Cl)cc(F)c1C=O    ZINC000095830479
COc1ccc(F)c(Cl)c1C=O    ZINC000095917652
COc1ccc(C=O)c(Cl)c1F    ZINC000116945669
COc1ccc(Cl)c(C=O)c1F    ZINC000002527869
COc1c(Cl)ccc(C=O)c1F    ZINC000091251995
COc1c(F)cc(C=O)cc1Cl    ZINC000002527786
COc1ccc(F)c(C=O)c1Cl    ZINC000002527864
COc1ccc(C=O)c(F)c1Cl    ZINC000108366003
COc1cc(C=O)c(F)cc1Cl    ZINC000002559483
COc1cc(F)c(Cl)cc1C=O    ZINC000108366009
O=Cc1[nH]c(=O)[nH]c(=O)c1CCl    ZINC000001642649
COc1c(Cl)cc(F)cc1C=O    ZINC000039393248
COc1c(F)c(Cl)ccc1C=O    ZINC000108365994
Cc1c(F)c(O)c(Cl)cc1C=O    ZINC000199795923
N#CC(C#N)=Cc1sccc1C=O    ZINC000000165147
O=Cc1ccc(SC(F)F)cc1    ZINC000040544418
CSc1c(F)cc(C=O)cc1F    ZINC000082612919
CSc1cc(F)c(C=O)c(F)c1    ZINC000090413676
CSc1ccc(F)c(F)c1C=O    ZINC000090413640
CSc1cc(F)c(C=O)cc1F    ZINC000257965992
CSc1ccc(F)c(C=O)c1F    ZINC000090413670
O=Cc1ccc(OC(F)F)c(O)c1    ZINC000002532881
O=Cc1ccc(-c2ccccc2)s1    ZINC000000158687
O=Cc1cccc(-c2ccsc2)c1    ZINC000002525695
O=Cc1ccccc1-c1ccsc1    ZINC000002525694
O=Cc1sccc1-c1ccccc1    ZINC000000334061
O=Cc1cccc(-c2cccs2)c1    ZINC000002525129
O=Cc1ccccc1-c1cccs1    ZINC000002525693
O=Cc1ccc(O)c(OC(F)F)c1    ZINC000095642833
O=Cc1cc(-c2ccccc2)cs1    ZINC000002509920
O=Cc1ccc(-c2ccsc2)cc1    ZINC000002525696
O=Cc1ccc(-c2cccs2)cc1    ZINC000000158701
Cc1ccc(C(F)(F)F)cc1C=O    ZINC000037594115
O=Cc1ccc(CC(F)(F)F)cc1    ZINC000082391518
O=Cc1ccccc1CC(F)(F)F    ZINC000038416357
O=Cc1cccc(CC(F)(F)F)c1    ZINC000078240679
Cc1ccc(C(F)(F)F)c(C=O)c1    ZINC000039712957
Cc1cc(C(F)(F)F)ccc1C=O    ZINC000066322932
Cc1cc(C=O)cc(C(F)(F)F)c1    ZINC000077032107
COCc1nn(C)c(Cl)c1C=O    ZINC000051699166
O=Cc1nccc(OCC(F)F)n1    ZINC000256052544
O=Cc1cnc(OCC(F)F)nc1    ZINC000126451257
Cc1cc(C=O)ccc1C(F)(F)F    ZINC000059134977
Cc1c(F)c(C)c(F)c(C=O)c1F    ZINC000217456629
Cc1c(C=O)cccc1C(F)(F)F    ZINC000002528414
Cc1ccc(C=O)cc1C(F)(F)F    ZINC000002528415
Cc1ccc(C=O)c(C(F)(F)F)c1    ZINC000198855835
Cc1cccc(C=O)c1C(F)(F)F    ZINC000148385263
O=Cc1cc(Oc2ccccc2)co1    ZINC000016124500
Cc1cc(=O)oc2cc(C=O)ccc12    ZINC000002566700
C#CCOC(=O)c1ccccc1C=O    ZINC000001689284
C#CCOC(=O)c1cccc(C=O)c1    ZINC000759373780
CC(=O)c1cc2cc(C=O)ccc2o1    ZINC000015021038
C#CCOC(=O)c1ccc(C=O)cc1    ZINC000200503009
Cc1ccc2c(c1)occ(C=O)c2=O    ZINC000032267626
O=Cc1ccc(Oc2ccccc2)o1    ZINC000002518229
O=Cc1ccc2cccc(O)c2c1O    ZINC000090669330
Cc1ccc2occ(C=O)c(=O)c2c1    ZINC000000057738
O=Cc1c(O)ccc2ccc(O)cc21    ZINC000032150881
COC(=O)C#Cc1ccc(C=O)cc1    ZINC000043214923
NC(=O)c1cc2cc(C=O)ccc2[nH]1    ZINC000082391510
COc1ccc2nccc(C=O)c2n1    ZINC000072233273
Cc1nc(-c2cccc(C=O)c2)no1    ZINC000003880885
Cc1cccc(-c2noc(C=O)n2)c1    ZINC000084718621
Cn1cc(C=O)c2ccncc2c1=O    ZINC000008861672
Nc1ccccc1-c1nc(C=O)co1    ZINC000090669479
Cc1ccc(-c2noc(C=O)n2)cc1    ZINC000062710066
CC(=O)n1cc(C=O)c2cccnc21    ZINC000034926272
O=Cc1c[nH]nc1-c1ccc(O)cc1    ZINC000000266353
COc1cnc2cccnc2c1C=O    ZINC000091302167
COc1cnc2cccc(C=O)c2n1    ZINC000095093227
Cc1nc(-c2ccc(C=O)cc2)no1    ZINC000004277355
Cc1ccccc1-c1noc(C=O)n1    ZINC000084718614
O=Cc1[nH]c(=O)[nH]c1-c1ccccc1    ZINC000216757507
O=Cc1cn(-c2ccccc2)[nH]c1=O    ZINC000164152826
Cc1noc(-c2ccccc2C=O)n1    ZINC000012370395
COc1nc2ccccc2nc1C=O    ZINC000075578330
Cc1noc(-c2cccc(C=O)c2)n1    ZINC000012370385
Nc1cccc(-c2nc(C=O)co2)c1    ZINC000090669475
Cc1nnc(-c2ccc(C=O)cc2)o1    ZINC000014989043
Cn1nc2c(cccc2C=O)c1C=O    ZINC000261493631
O=Cc1c[nH]nc1-c1cccc(O)c1    ZINC000004342836
Cn1nc2cc(C=O)ccc2c1C=O    ZINC000616567978
Cc1ccc(-n2cc(C=O)cn2)nn1    ZINC000049960963
Cc1cc(-n2cc(C=O)cn2)ncn1    ZINC000049960716
Nc1nc(N)c2cc(C=O)ccc2n1    ZINC000001872285
N#CC1CN(c2ncc(C=O)cn2)C1    ZINC000882400384
Cn1cc(C=O)c(-c2cnccn2)n1    ZINC000070024722
Cn1cc(-c2ncc(C=O)cn2)cn1    ZINC000074278096
Cn1c(C=O)nnc1-c1ccncc1    ZINC000075844245
CC#CCCOc1ccccc1C=O    ZINC000157760057
CC#CCOc1cc(C)ccc1C=O    ZINC000871692215
C#CCOc1cc(C)cc(C)c1C=O    ZINC000096526256
C#CCCCOc1ccc(C=O)cc1    ZINC000143929441
C#CCCCOc1cccc(C=O)c1    ZINC000161061389
CC(C)(O)C#Cc1ccc(C=O)cc1    ZINC000004503342
C#CCOc1c(C)cc(C)cc1C=O    ZINC000008548877
CC#CCCOc1ccc(C=O)cc1    ZINC000157745260
CC#CCCOc1cccc(C=O)c1    ZINC000157747302
C#CCCCOc1ccccc1C=O    ZINC000161020995
CCc1ccc2oc(C=O)c(C)c2c1    ZINC000082321154
CC1(C)C=Cc2cc(C=O)ccc2O1    ZINC000015119469
C#CCOc1ccc(C=O)cc1CC    ZINC000221509528
C#CCCOc1cc(C)ccc1C=O    ZINC000686492999
CC(C)c1cnc2cc(C=O)[nH]c2c1    ZINC000257831831
CCCn1nc(C=O)c2ccccc21    ZINC000147265775
CC(C)c1nc(C=O)c2ccccn21    ZINC000020222622
CCCn1ncc2c1cccc2C=O    ZINC000252488692
CC(C)n1ncc2cc(C=O)ccc21    ZINC000107349041
N#Cc1cc(C=O)cn1C1CCCC1    ZINC000225299031
CCCn1ncc2ccc(C=O)cc21    ZINC000242538749
CC(C)n1c(C=O)nc2ccccc21    ZINC000000781085
CC(C)n1ncc2c1cccc2C=O    ZINC000219680379
CCc1c(C=O)cc(C#N)n1C1CC1    ZINC000225303650
CN(CCC#N)c1ccc(C=O)cc1    ZINC000001848488
CCCn1c(C=O)nc2ccccc21    ZINC000000572654
C=CCC(C)(C)c1ccc(C=O)cc1    ZINC000045071441
O=Cc1ccccc1C1CCCCC1    ZINC000012649586
Cc1oc(Br)nc1C=O    ZINC000095635348
Cn1nnc(Br)c1C=O    ZINC000214584152
Cn1nc(Br)nc1C=O    ZINC000168476299
Nc1c(Cl)cc(Cl)cc1C=O    ZINC000037594049
Cc1cc(Cl)nc(Cl)c1C=O    ZINC000034168147
Cc1nc(Cl)cc(Cl)c1C=O    ZINC000584633236
Nc1c(Cl)cc(C=O)cc1Cl    ZINC000034307429
Nc1cc(Cl)c(Cl)cc1C=O    ZINC000000332447
O=Cc1cc(CCl)cnc1Cl    ZINC000044154627
Nc1cc(Cl)c(C=O)c(Cl)c1    ZINC000223854981
Cn1ncc(C=O)c1S(N)(=O)=O    ZINC000039054014
O=Cc1ccc(-c2nccs2)cc1    ZINC000004253641
O=Cc1scnc1-c1ccccc1    ZINC000022864026
O=Cc1ccc(-c2ccsc2)nc1    ZINC000002527537
O=Cc1cc2ccccc2[nH]c1=S    ZINC000006198021
O=Cc1ccc(-c2ccccn2)s1    ZINC000000158558
O=Cc1cccc(-c2cccs2)n1    ZINC000020443231
O=Cc1cc(-c2ccncc2)cs1    ZINC000034115903
O=Cc1cccc(-c2nccs2)c1    ZINC000004253648
O=Cc1csc(-c2ccccc2)n1    ZINC000000158873
O=Cc1cccnc1-c1ccsc1    ZINC000003884528
O=Cc1ccc(-c2cncs2)cc1    ZINC000020357635
O=Cc1ccccc1-c1nccs1    ZINC000004253784
O=Cc1ccc(-c2cccnc2)s1    ZINC000012370796
O=Cc1cnc(-c2ccccc2)s1    ZINC000000168490
O=Cc1ccc(-c2ccncc2)s1    ZINC000012370803
O=Cc1nc(-c2ccccc2)cs1    ZINC000002582742
O=Cc1cccc(-c2ccsc2)n1    ZINC000025756932
O=Cc1ncc(-c2ccccc2)s1    ZINC000045206020
O=Cc1ccc(-c2cccs2)nc1    ZINC000002527536
Cc1cnc(C=O)c(C(F)(F)F)c1    ZINC000095093438
Cc1cc(C=O)cnc1C(F)(F)F    ZINC000088314969
Nc1ccc(C(F)(F)F)cc1C=O    ZINC000079700681
Cc1nc(C(F)(F)F)ccc1C=O    ZINC000020357548
Nc1cccc(C(F)(F)F)c1C=O    ZINC000299889462
O=Cc1ccc2cc(C(=O)O)[nH]c2c1    ZINC000060082339
N#CCOC(=O)c1ccc(C=O)cc1    ZINC000788974599
O=Cc1cnc2c(O)ccc(O)c2c1    ZINC000685937853
Nc1cc(C(F)(F)F)ccc1C=O    ZINC000034175804
Cc1cc(C(F)(F)F)cc(C=O)n1    ZINC000091695864
Nc1oc2ccccc2c(=O)c1C=O    ZINC000000154514
O=Cc1c2ccccc2[nH]c1C(=O)O    ZINC000003913669
O=Cc1ccc(O)c2[nH]c(=O)ccc12    ZINC000005117108
O=Cc1ccc(Oc2cccnc2)o1    ZINC000004272207
O=Cc1c(O)[nH]c2ccccc2c1=O    ZINC000014982688
O=Cc1cnc2cc(O)c(O)cc2c1    ZINC000685937538
Nc1ccc(C=O)c(C(F)(F)F)c1    ZINC000002541318
Nc1c(C=O)cccc1C(F)(F)F    ZINC000113874204
O=Cc1c[nH]c2cc(C(=O)O)ccc12    ZINC000026423466
N#CCOC(=O)c1cccc(C=O)c1    ZINC000759374600
O=Cc1c[nH]c2cccc(C(=O)O)c12    ZINC000011919633
O=Cc1cnc2c(O)cc(O)cc2c1    ZINC000685937764
O=Cc1c[nH]c2c1cccc2C(=O)O    ZINC000000164975
O=Cc1c[nH]c2ccc(C(=O)O)cc12    ZINC000034497108
COC(=O)c1cccc(C=O)c1C#N    ZINC000536953004
O=Cc1cnc2c(O)c(O)ccc2c1    ZINC000685937631
Nc1c(C=O)c(=O)oc2ccccc12    ZINC000000337351
Nc1nc(O)c2cc(C=O)ccc2n1    ZINC000238597109
Cc1c(F)ccc2nc(C=O)ccc12    ZINC000085399764
O=Cc1cccn1-c1ccccc1F    ZINC000001404881
Cc1cc(F)c2nc(C=O)ccc2c1    ZINC000085399799
Cc1ccc(F)c2nc(C=O)ccc12    ZINC000085399811
O=Cc1cccn1-c1cccc(F)c1    ZINC000002582735
O=Cc1c[nH]c(-c2ccccc2F)c1    ZINC000095933397
Cc1cc(F)c2nccc(C=O)c2c1    ZINC000085400027
Cc1ccc2ccc(C=O)nc2c1F    ZINC000085399781
Cc1cc(F)cc2ccc(C=O)nc12    ZINC000001526725
Cc1cc2nc(C=O)ccc2cc1F    ZINC000085399772
Cc1cc2nccc(C=O)c2cc1F    ZINC000085400016
O=Cc1ccn(-c2ccccc2F)c1    ZINC000002545047
O=Cc1cccn1-c1ccc(F)cc1    ZINC000002582739
O=Cc1ccc([C@H]2CCC(=O)N2)cc1    ZINC000725328473
C#CCn1c(C)c(C=O)cc1C(C)=O    ZINC000078404377
O=Cc1ccc([C@@H]2CCC(=O)N2)cc1    ZINC000725328472
COc1c(C=O)c2ccccc2n1C    ZINC000004052010
O=Cc1ccc(C(=O)NC2CC2)cc1    ZINC000020281290
CN1c2ccc(C=O)cc2CCC1=O    ZINC000069803393
COc1ccc2c(cc(C=O)n2C)c1    ZINC000016941651
Cc1c(C=O)c2cc(O)ccc2n1C    ZINC000039188576
CCOc1ccc2[nH]cc(C=O)c2c1    ZINC000008325047
COc1ccc2c(c1)c(C=O)cn2C    ZINC000000515302
N#CCCCOc1cccc(C=O)c1    ZINC000019428656
COc1ccc2[nH]c(C)c(C=O)c2c1    ZINC000004384207
Cc1ccc(Cn2cccc2C=O)o1    ZINC000223231416
N#CCCCOc1ccc(C=O)cc1    ZINC000019488570
CCCOc1ccc(C=O)cc1C#N    ZINC000113260065
COc1ccc2[nH]cc(C=O)c2c1C    ZINC000044583841
N#CCCCOc1ccccc1C=O    ZINC000020030954
Cn1c(C=O)ccc1Cc1ccco1    ZINC000075425635
CCc1cc(OCC#N)ccc1C=O    ZINC001307410777
COc1ccc2[nH]c(C=O)c(C)c2c1    ZINC000000873712
O=Cc1ccc(N2CCCC2=O)cc1    ZINC000002565552
COc1cccc2cc(C=O)n(C)c21    ZINC000016941667
O=Cc1cn(CCO)c2ccccc12    ZINC000009239683
COc1ccc2c(C=O)cn(C)c2c1    ZINC000001235082
CCOc1cccc2[nH]cc(C=O)c21    ZINC000011919691
C#C[C@@H](C)N(C)c1ncc(C=O)cn1    ZINC000882270587
O=Cc1cnc(N2CC3(CC3)C2)nc1    ZINC000882407260
CC#CCN(C)c1ncc(C=O)cn1    ZINC000882403743
C#C[C@H](C)N(C)c1ncc(C=O)cn1    ZINC000882270588
CC(C)n1nnc2ccc(C=O)cc21    ZINC000035940097
CN(C)c1nc(C=O)c2ccccn21    ZINC000038950438
O=Cc1cnc(N[C@@H]2CC23CC3)nc1    ZINC000882482567
Cc1nn(C)c2nc(C)cc(C=O)c12    ZINC000225815135
Cn1c(C=O)ccc1Cn1ccnc1    ZINC000078404623
O=Cc1cnc(N[C@H]2CC23CC3)nc1    ZINC000882482568
C#C[C@H](CC)Nc1ncc(C=O)cn1    ZINC000882249938
C#C[C@@H](CC)Nc1ncc(C=O)cn1    ZINC000882249940
O=Cc1cnc(N[C@@H]2C=CCC2)nc1    ZINC000882601570
O=Cc1cnc(N[C@H]2C=CCC2)nc1    ZINC000882601571
C#CCCCNc1ncc(C=O)cn1    ZINC000882031186
CC(C)n1ncc2cc(C=O)cnc21    ZINC000057217664
CCn1ncc2c1nc(C)cc2C=O    ZINC000225813820
O=Cc1cnc(NC2CC=CC2)nc1    ZINC000882089509
CC#CCCNc1ncc(C=O)cn1    ZINC000882168038
Cc1nn2c(nc(C)cc2C)c1C=O    ZINC000012848842
C[C@@H]1CCc2cc(C=O)ccc2N1C    ZINC000003883024
O=Cc1ccc(N2CCCCC2)cc1    ZINC000000323219
CC(C)N1CCc2cc(C=O)ccc21    ZINC000004478362
Cc1cc(C=O)ccc1N1CCCC1    ZINC000002505919
Cc1ccc(N2CCCC2)c(C=O)c1    ZINC000008702894
O=Cc1ccc([C@@H]2CCCNC2)cc1    ZINC000217482271
CCN1c2ccc(C=O)cc2C[C@@H]1C    ZINC000004998654
CCN1c2ccc(C=O)cc2C[C@H]1C    ZINC000004998655
CCN1CCCc2cc(C=O)ccc21    ZINC000000493835
C[C@H]1CCc2cc(C=O)ccc2N1C    ZINC000003883025
O=Cc1cccc(N2CCCCC2)c1    ZINC000004277353
O=Cc1ccccc1CN1CCCC1    ZINC000022862383
CCCN1CCc2cc(C=O)ccc21    ZINC000004384348
Cc1cc(N2CCCC2)ccc1C=O    ZINC000000567463
O=Cc1ccc(CN2CCCC2)cc1    ZINC000012370521
O=Cc1ccccc1N1CCCCC1    ZINC000002549355
O=Cc1ccc([C@H]2CCCNC2)cc1    ZINC000217482339
O=Cc1cccc(CN2CCCC2)c1    ZINC000012370525
O=Cc1ccsc1Br    ZINC000012370564
O=Cc1csc(Br)c1    ZINC000020282211
O=Cc1cc(Br)cs1    ZINC000000120279
O=Cc1cscc1Br    ZINC000002245228
O=Cc1sccc1Br    ZINC000000165178
O=Cc1ccc(Br)s1    ZINC000000032313
O=Cc1cc(C(=O)O)c(Cl)s1    ZINC000075579976
O=Cc1c(Cl)cc(O)cc1Cl    ZINC000012359518
O=Cc1c(Cl)ccc(O)c1Cl    ZINC000038866097
O=Cc1cc(Cl)c(O)cc1Cl    ZINC000032166481
O=Cc1cc(Cl)c(O)c(Cl)c1    ZINC000000163307
O=Cc1c(O)ccc(Cl)c1Cl    ZINC000032166494
O=Cc1ccc(Cl)c(O)c1Cl    ZINC000075629674
O=Cc1cc(Cl)c(Cl)cc1O    ZINC000004290814
O=Cc1c(O)cc(Cl)cc1Cl    ZINC000002566019
O=Cc1ccc(O)c(Cl)c1Cl    ZINC000016124493
O=Cc1ccc(Cl)c(Cl)c1O    ZINC000032166489
O=Cc1cc(O)c(Cl)cc1Cl    ZINC000238679507
O=Cc1c(O)c(Cl)ccc1Cl    ZINC000006091744
O=Cc1cc(Cl)cc(Cl)c1O    ZINC000012358918
O=Cc1cc(Cl)sc1B(O)O    ZINC000169969450
Nc1cc(Cl)nc(Cl)c1C=O    ZINC000075629558
Cc1nc(Cl)nc(Cl)c1C=O    ZINC000078205432
Cc1nc(Cl)c(C=O)c(Cl)n1    ZINC000025492583
O=Cc1c(Cl)csc1B(O)O    ZINC000169969442
CS(=O)(=O)c1ccsc1C=O    ZINC000075480855
CS(=O)(=O)c1ccc(C=O)s1    ZINC000043827972
CN(C)c1nc(Cl)c(C=O)s1    ZINC000007989011
Cc1c(F)cc(Cl)c(C=O)c1F    ZINC000098210773
O=Cc1ccc2cc(Cl)ccc2c1    ZINC000021984110
O=Cc1csc(-c2ccccn2)n1    ZINC000002661414
O=Cc1ccc(-c2cncnc2)s1    ZINC000020216288
O=Cc1cnc(-c2cccnc2)s1    ZINC000020441895
O=Cc1cc(F)ccc1OC(F)F    ZINC000047203358
O=Cc1cc(F)cc(OC(F)F)c1    ZINC000047203353
O=Cc1ccc(O)cc1C(F)(F)F    ZINC000066325510
O=Cc1ccc(C(F)(F)F)cc1O    ZINC000002525755
O=Cc1cc(O)cc(C(F)(F)F)c1    ZINC000080441123
O=Cc1cc(OC(F)F)ccc1F    ZINC000047203347
O=Cc1cccc(C(F)(F)F)c1O    ZINC000002510733
O=Cc1ccc(Cl)c2ccccc12    ZINC000001628164
O=Cc1cc2ccccc2cc1Cl    ZINC000071256797
O=Cc1c(Cl)ccc2ccccc21    ZINC000071256600
O=Cc1cccc2cc(Cl)ccc12    ZINC000078505219
O=Cc1nnc(-c2ccccc2)s1    ZINC000034412326
O=Cc1nc(-c2cccnc2)cs1    ZINC000061798304
O=Cc1ccc(-c2csnn2)cc1    ZINC000000158836
O=Cc1c(O)cccc1C(F)(F)F    ZINC000038325133
O=Cc1cccc(OC(F)F)c1F    ZINC000047203343
O=Cc1ccccc1OC(F)(F)F    ZINC000002168641
O=Cc1cccc(OC(F)(F)F)c1    ZINC000002584326
O=Cc1ccc(C(F)(F)F)c(O)c1    ZINC000095724428
O=Cc1ccc(F)cc1OC(F)F    ZINC000047203355
O=Cc1cc(C(F)(F)F)ccc1O    ZINC000034573412
O=Cc1cc(Cl)cc2ccccc12    ZINC000060009134
O=Cc1ccc2ccccc2c1Cl    ZINC000021987193
O=Cc1cccc2cccc(Cl)c12    ZINC000071256847
O=Cc1ccc2c(Cl)cccc2c1    ZINC000071256840
O=Cc1cccc2c(Cl)cccc12    ZINC000034622648
O=Cc1ccc2cccc(Cl)c2c1    ZINC000071256906
O=Cc1cnc(-c2ccncc2)s1    ZINC000020441892
O=Cc1cnc(-c2cccs2)nc1    ZINC000012370789
O=Cc1cnc(-c2ccccn2)s1    ZINC000020441899
O=Cc1cccc(F)c1OC(F)F    ZINC000047203350
COc1cc(F)c(F)c(F)c1C=O    ZINC000257884672
O=Cc1ccc(O)c(C(F)(F)F)c1    ZINC000002572875
O=Cc1ccc(F)c(OC(F)F)c1    ZINC000047203357
O=Cc1ccc(OC(F)F)c(F)c1    ZINC000047203352
O=Cc1ccc(OC(F)F)cc1F    ZINC000047203345
COc1c(F)cc(F)c(C=O)c1F    ZINC000039712925
O=Cc1c(F)cccc1OC(F)F    ZINC000047203348
