# Supplementary material for: Implementing a Scoring Function Based on Interaction Fingerprint for Autogrow4: Protein Kinase CK1δ as a Case Study
Source: Front Mol Biosci. 2022 Jul 7;9:909499. doi: 10.3389/fmolb.2022.909499 (PMC9301033; doi:10.3389/fmolb.2022.909499)
Supplement: Supplementary file 1 [file DataSheet1.ZIP › autogrow4-4.0.3/autogrow/operators/mutation/smiles_click_chem/reaction_libraries/robust_rxns/complementary_mol_dir/acetohydrazide_robust.smi]

CC(=O)NN    ZINC000004658577
C=CC(=O)NN    ZINC000039207377
CCC(=O)NN    ZINC000001646460
NCC(=O)NN    ZINC000005112739
NNC(=O)CO    ZINC000005500720
CC#CC(=O)NN    ZINC000104530281
N#CCC(=O)NN    ZINC000001482015
C=C(C)C(=O)NN    ZINC000039189673
NNC(=O)C1CC1    ZINC000001696497
C/C=C/C(=O)NN    ZINC000001596393
C/C=C\C(=O)NN    ZINC000008579303
CC(C)C(=O)NN    ZINC000000967395
CCCC(=O)NN    ZINC000001608800
NNC(=O)C(N)=O    ZINC000003860660
CNCC(=O)NN    ZINC000036720869
NCCC(=O)NN    ZINC000001664629
NNC(=O)C(=O)O    ZINC000004416540
C[C@@H](O)C(=O)NN    ZINC000001755594
C[C@H](O)C(=O)NN    ZINC000001700247
COCC(=O)NN    ZINC000002578306
NNC(=O)CCO    ZINC000001702056
NNC(=O)CS    ZINC000005112740
NNC(=O)CCl    ZINC000005112738
NNC(=O)C(F)F    ZINC000095347554
C[C@H]1C[C@H]1C(=O)NN    ZINC000002000392
CC1(C(=O)NN)CC1    ZINC000021986622
NNC(=O)CC1CC1    ZINC000036963061
C[C@@H]1C[C@H]1C(=O)NN    ZINC000002000393
NNC(=O)C1CCC1    ZINC000000588318
C[C@@H]1C[C@@H]1C(=O)NN    ZINC000002000395
C[C@H]1C[C@@H]1C(=O)NN    ZINC000002000394
[N-]=[N+]=NCC(=O)NN    ZINC000108412375
CC(C)CC(=O)NN    ZINC000003165551
CC[C@@H](C)C(=O)NN    ZINC000022161351
CC[C@H](C)C(=O)NN    ZINC000022161355
CCCCC(=O)NN    ZINC000001753297
CC(C)(C)C(=O)NN    ZINC000002574347
NNC(=O)CC(N)=O    ZINC000001558565
C/C(=N/O)C(=O)NN    ZINC000090612939
CNC(=O)C(=O)NN    ZINC000015014080
CN(C)CC(=O)NN    ZINC000001846556
NNC(=O)CC(=O)O    ZINC000005494299
COC(=O)C(=O)NN    ZINC000031775914
NNC(=O)C(=O)NN    ZINC000003921038
CO[C@H](C)C(=O)NN    ZINC000009826417
C[C@@H](O)CC(=O)NN    ZINC000001459144
NNC(=O)CCCO    ZINC000001666962
C[C@H](O)CC(=O)NN    ZINC000001459143
COCCC(=O)NN    ZINC000002511078
CCOCC(=O)NN    ZINC000010328526
CO[C@@H](C)C(=O)NN    ZINC000009826415
CC(C)(O)C(=O)NN    ZINC000002156411
NNC(=O)C[N+](=O)[O-]    ZINC000100007089
NNC(=O)[C@H](N)CO    ZINC000022000303
NNC(=O)[C@@H](N)CO    ZINC000022000300
NNC(=O)CCS    ZINC000005410869
CSCC(=O)NN    ZINC000039263102
C[C@@H](Cl)C(=O)NN    ZINC000082105318
C[C@H](Cl)C(=O)NN    ZINC000082105317
NNC(=O)[C]1[CH][CH][CH][CH]1    ZINC000198405827
NNC(=O)c1ccc[cH-]1    ZINC000101167832
CC(F)(F)C(=O)NN    ZINC000202684557
NNC(=O)c1ccc[nH]1    ZINC000000163134
N#CC1(C(=O)NN)CC1    ZINC000006760923
NNC(=O)c1ccoc1    ZINC000002391800
NNC(=O)c1ccco1    ZINC000000153131
NNC(=O)c1cnc[nH]1    ZINC000001653123
NNC(=O)c1ncc[nH]1    ZINC000004955313
NNC(=O)c1cn[nH]c1    ZINC000036778321
NNC(=O)c1ccn[nH]1    ZINC000004243758
C#CCCCC(=O)NN    ZINC000137734870
NNC(=O)C1=CCCC1    ZINC000104563448
NNC(=O)c1cnco1    ZINC000002527140
NNC(=O)c1cocn1    ZINC000030677889
NNC(=O)c1ccon1    ZINC000044585810
NNC(=O)c1cnoc1    ZINC000039119940
NNC(=O)c1ccno1    ZINC000113228569
NNC(=O)c1ncco1    ZINC000002527135
NNC(=O)c1cn[nH]n1    ZINC000057218682
NNC(=O)c1nc[nH]n1    ZINC000002510911
C#CC[C@@H](N)C(=O)NN    ZINC000128813852
C#CC[C@H](N)C(=O)NN    ZINC000128813653
NNC(=O)C(F)(F)F    ZINC000004290136
NNC(=O)c1ncon1    ZINC000040448205
NNC(=O)c1nnn[nH]1    ZINC000087440379
NNC(=O)C1CCCC1    ZINC000001677681
CC1(C)C[C@H]1C(=O)NN    ZINC000042383784
CC1(C)C[C@@H]1C(=O)NN    ZINC000042383779
NNC(=O)[C@H]1CCCO1    ZINC000005848779
NNC(=O)[C@H]1CCOC1    ZINC000040941530
NNC(=O)[C@@H]1CCOC1    ZINC000040941529
NNC(=O)[C@@H]1CCCO1    ZINC000005849633
CC1(C(=O)NN)COC1    ZINC000307005373
C/C(CC(=O)NN)=N\N    ZINC000016136708
CCCCCC(=O)NN    ZINC000001841215
CC(C)(C)CC(=O)NN    ZINC000002564282
CCC(CC)C(=O)NN    ZINC000002564283
CC(C)CCC(=O)NN    ZINC000020251689
CC(=O)NCC(=O)NN    ZINC000005855618
NNC(=O)CCC(N)=O    ZINC000001298866
CCNC(=O)C(=O)NN    ZINC000004015294
CNC(=O)CC(=O)NN    ZINC000033373291
CC(C)[C@@H](N)C(=O)NN    ZINC000017289586
C[C@@H](C(=O)NN)N(C)C    ZINC000030769433
CN(C)CCC(=O)NN    ZINC000003324973
CC(C)[C@H](N)C(=O)NN    ZINC000001665630
CCNCCC(=O)NN    ZINC000034925150
CCN(C)CC(=O)NN    ZINC000033414636
C[C@H](C(=O)NN)N(C)C    ZINC000030769429
CCOC(=O)C(=O)NN    ZINC000002551278
NNC(=O)CCC(=O)O    ZINC000001700248
NNC(=O)CC(=O)NN    ZINC000001060535
COC(C)(C)C(=O)NN    ZINC000030769536
NNC(=O)CCCCO    ZINC000001706728
COCCCC(=O)NN    ZINC000022123932
CC[C@H](OC)C(=O)NN    ZINC000010213293
CCO[C@H](C)C(=O)NN    ZINC000009826422
CCOCCC(=O)NN    ZINC000012137045
CC[C@@H](OC)C(=O)NN    ZINC000010213296
CC(C)OCC(=O)NN    ZINC000009877341
C[C@H](O)CCC(=O)NN    ZINC000005762714
C[C@@H](O)CCC(=O)NN    ZINC000001702822
CCO[C@@H](C)C(=O)NN    ZINC000009826420
C[N+](C)(C)CC(=O)NN    ZINC000012404997
CCSCC(=O)NN    ZINC000002024415
NNC(=O)COCCO    ZINC000104569118
C[C@H](O)[C@@H](O)C(=O)NN    ZINC000001769560
C[C@@H](O)[C@H](O)C(=O)NN    ZINC000001769559
C[C@@H](O)[C@@H](O)C(=O)NN    ZINC000001769562
C[C@H](O)[C@H](O)C(=O)NN    ZINC000001769557
NNC(=O)CCCCl    ZINC000001614019
NNC(=O)c1ccccc1    ZINC000000115752
NNC(=O)c1ccccn1    ZINC000000010573
NNC(=O)c1cccnc1    ZINC000000152498
NNC(=O)c1ccncc1    ZINC000000001590
NNC(=O)c1cccnn1    ZINC000036533230
NNC(=O)c1ccncn1    ZINC000006585036
NNC(=O)c1cncnc1    ZINC000026899034
NNC(=O)c1cnccn1    ZINC000000500059
NNC(=O)c1ncccn1    ZINC000038338325
Cn1cccc1C(=O)NN    ZINC000000168233
NNC(=O)Cn1cccc1    ZINC000255187212
NNC(=O)Cc1ccc[nH]1    ZINC000002576194
Cc1ccc(C(=O)NN)[nH]1    ZINC000037624541
Cc1cc[nH]c1C(=O)NN    ZINC000026460620
Cn1ccc(C(=O)NN)c1    ZINC000226033552
Cc1ccc(C(=O)NN)o1    ZINC000005618446
Cc1ccoc1C(=O)NN    ZINC000022218864
Cc1occc1C(=O)NN    ZINC000002379703
NNC(=O)Cc1ccco1    ZINC000059490133
NNC(=O)Cn1ccnc1    ZINC000000569936
Cn1nccc1C(=O)NN    ZINC000002565709
Cn1cncc1C(=O)NN    ZINC000000158993
Cn1ccc(C(=O)NN)n1    ZINC000000561301
Cc1[nH]ncc1C(=O)NN    ZINC000058037846
NNC(=O)Cn1cccn1    ZINC000002537630
Cc1cc(C(=O)NN)[nH]n1    ZINC000004599588
Cc1nc[nH]c1C(=O)NN    ZINC000016249034
NNC(=O)Cc1cc[nH]n1    ZINC000006161468
Cn1ccnc1C(=O)NN    ZINC000016382590
Cn1cc(C(=O)NN)cn1    ZINC000002537691
NNC(=O)[C@H]1[C@@H]2CCC[C@@H]21    ZINC000250992430
CC(C)(C)C#CC(=O)NN    ZINC000876789159
NNC(=O)[C@H]1CC12CCC2    ZINC000022017718
NNC(=O)C1[C@@H]2CCC[C@@H]12    ZINC000100211699
NNC(=O)C1(C2CC2)CC1    ZINC000884241035
NNC(=O)[C@@H]1CC=CCC1    ZINC000033790327
NNC(=O)C=C1CCCC1    ZINC000306471613
NNC(=O)C1[C@H]2CCC[C@H]12    ZINC000100211701
NNC(=O)C[C@@H]1C=CCC1    ZINC000196581816
NNC(=O)C[C@H]1C=CCC1    ZINC000196581827
NNC(=O)C1CC2(CC2)C1    ZINC000039063914
NNC(=O)C1=CCCCC1    ZINC000034454814
NNC(=O)[C@@H]1CC12CCC2    ZINC000022017714
NNC(=O)[C@]12C[C@H]1CCC2    ZINC000822064303
NNC(=O)[C@H]1CC=CCC1    ZINC000033790328
Cc1nc(C(=O)NN)co1    ZINC000001700526
Cc1ocnc1C(=O)NN    ZINC000038522651
Cc1cc(C(=O)NN)on1    ZINC000039064045
Cc1cc(C(=O)NN)no1    ZINC000000336098
NNC(=O)c1[nH]ncc1N    ZINC000004343247
Cc1n[nH]nc1C(=O)NN    ZINC000039064082
Cn1nncc1C(=O)NN    ZINC001261451808
Cn1ncnc1C(=O)NN    ZINC000039064021
NNC(=O)Cn1cncn1    ZINC000002508527
NNC(=O)Cc1cn[nH]n1    ZINC000090613051
NNC(=O)Cc1nc[nH]n1    ZINC001580358486
Cn1cc(C(=O)NN)nn1    ZINC000306187188
NNC(=O)Cn1ccnn1    ZINC000001647435
NNC(=O)C12CC(C1)CN2    ZINC000575466681
NNC(=O)[C@H]1[C@@H]2CNC[C@@H]21    ZINC000306424118
NNC(=O)[C@@H]1C[C@H]2C[C@H]2N1    ZINC000306746362
NNC(=O)[C@@H]1NC[C@@H]2C[C@@H]21    ZINC000705882758
NNC(=O)c1ccsc1    ZINC000002574348
NNC(=O)c1cccs1    ZINC000000153618
NNC(=O)CC(F)(F)F    ZINC000022177352
Cc1noc(C(=O)NN)n1    ZINC000064038072
Cc1nonc1C(=O)NN    ZINC000001761224
NNC(=O)[C@H]1C=NNC1=O    ZINC000100216322
NNC(=O)[C@@H]1C=NNC1=O    ZINC000100216320
NNC(=O)c1cc(O)n[nH]1    ZINC000004737180
Cc1nc(C(=O)NN)no1    ZINC000070601482
NNC(=O)c1c[nH][nH]c1=O    ZINC000038541439
NNC(=O)Cc1nnn[nH]1    ZINC000090613053
NNC(=O)Cn1cnnn1    ZINC000034582420
NNC(=O)c1n[nH]c(N)n1    ZINC000016971468
Cn1nnc(C(=O)NN)n1    ZINC000606245184
NNC(=O)c1n[nH]nc1N    ZINC000004878416
NNC(=O)Cn1ncnn1    ZINC000147260227
Cn1nnnc1C(=O)NN    ZINC000218733786
NNC(=O)[C@@H]1CCCC1=O    ZINC000039064128
NNC(=O)[C@H]1CCCC1=O    ZINC000039064127
CCCC1(C(=O)NN)CC1    ZINC000259030770
CC[C@@]1(C)C[C@@H]1C(=O)NN    ZINC000256052703
CC1(C(=O)NN)CCCC1    ZINC000088318356
NNC(=O)CCC1CCC1    ZINC000146118752
CC[C@@]1(C)C[C@H]1C(=O)NN    ZINC000256052701
NNC(=O)CC1CCCC1    ZINC000019260423
C[C@@H](CC(=O)NN)C1CC1    ZINC000167144171
CCC1(C(=O)NN)CCC1    ZINC000205301656
C=C[C@@H](CC)CC(=O)NN    ZINC001343457911
CCC/C(C)=C\C(=O)NN    ZINC000307841194
CCC/C(C)=C/C(=O)NN    ZINC000306363140
C=CC(C)(C)CC(=O)NN    ZINC000884241022
NNC(=O)C1CCCCC1    ZINC000000122776
C[C@H](CC(=O)NN)C1CC1    ZINC000216205904
CC[C@]1(C)C[C@H]1C(=O)NN    ZINC000256052700
C=C[C@H](CC)CC(=O)NN    ZINC001343457912
CC[C@]1(C)C[C@@H]1C(=O)NN    ZINC000256052702
NNC(=O)c1cscn1    ZINC000002353142
NNC(=O)c1cncs1    ZINC000006524520
NNC(=O)c1nccs1    ZINC000044136745
NNC(=O)c1cc(=O)[nH]o1    ZINC000225310439
NNC(=O)c1nonc1N    ZINC000003882149
NNC(=O)c1nnc(N)o1    ZINC000016952808
CC1=NO[C@H](C(=O)NN)C1    ZINC001263104269
C=CCNC(=O)C(=O)NN    ZINC000004550592
NNC(=O)[C@H]1CNC(=O)C1    ZINC000026422663
NNC(=O)C(=O)NC1CC1    ZINC000004206699
NNC(=O)[C@H]1CCC(=O)N1    ZINC000004591204
NNC(=O)[C@@H]1CCC(=O)N1    ZINC000004591203
CC1=NO[C@@H](C(=O)NN)C1    ZINC001263104270
NNC(=O)[C@@H]1CNC(=O)C1    ZINC000026422659
NNC(=O)[C@@H]1CCCNC1    ZINC000005849358
C[C@@H]1NCC[C@@H]1C(=O)NN    ZINC000086272081
NNC(=O)[C@@H](N)C1CCC1    ZINC000258944320
NNC(=O)CN1CCCC1    ZINC000005975876
NNC(=O)[C@H](N)CC1CC1    ZINC000306445188
C[C@H](NC1CC1)C(=O)NN    ZINC000306770512
C[C@]1(C(=O)NN)CCNC1    ZINC000069635639
NNC(=O)CCNC1CC1    ZINC000058839220
NNC(=O)[C@@H](N)CC1CC1    ZINC000306445189
NNC(=O)C[C@@H](N)C1CC1    ZINC000129887953
NNC(=O)CC1(N)CCC1    ZINC000086853640
C[C@H]1NCC[C@H]1C(=O)NN    ZINC000086272078
NNC(=O)C[C@@H]1CCCN1    ZINC000069635768
C[C@@H]1NCC[C@H]1C(=O)NN    ZINC000086272079
NNC(=O)C1CCNCC1    ZINC000001877586
NNC(=O)C1(N)CCCC1    ZINC000001675137
CNC1(C(=O)NN)CCC1    ZINC000307034584
C[C@H]1NCC[C@@H]1C(=O)NN    ZINC000086272080
NNC(=O)C[C@@H]1CCNC1    ZINC000084383736
NCC1(CC(=O)NN)CC1    ZINC001261452188
CC1(C)CN[C@H]1C(=O)NN    ZINC000306928826
NNC(=O)[C@H]1CCCNC1    ZINC000005848481
C[C@@H](NC1CC1)C(=O)NN    ZINC000306770521
CN(C)C1(C(=O)NN)CC1    ZINC001357444714
NNC(=O)[C@H]1CCCCN1    ZINC000005842264
NNC(=O)CNCC1CC1    ZINC000069635649
CC1(C)CN[C@@H]1C(=O)NN    ZINC000306928827
NNC(=O)[C@@H]1CCCCN1    ZINC000005049521
C=CCNCCC(=O)NN    ZINC000019736933
C[C@@]1(C(=O)NN)CCNC1    ZINC000069635641
NNC(=O)C[C@H]1CCCN1    ZINC000069635766
NNC(=O)C[C@H](N)C1CC1    ZINC000129888174
NNC(=O)[C@@H]1CCC[C@@H]1N    ZINC000082921993
NNC(=O)[C@H](N)C1CCC1    ZINC000258944318
NNC(=O)c1cnns1    ZINC000005784141
NNC(=O)c1csnn1    ZINC000001605005
NNC(=O)c1cnsn1    ZINC000001235185
NNC(=O)c1nncs1    ZINC000072206961
NNC(=O)C1(C(=O)O)CC1    ZINC000038948758
NNC(=O)[C@@H]1C[C@@H]1C(=O)O    ZINC000604938315
NNC(=O)/C=C\C(=O)NN    ZINC000100018279
NNC(=O)/C=C/C(=O)NN    ZINC000017014094
NNC(=O)[C@H]1C[C@@H]1CCO    ZINC000601013394
CC(C)(C)C(=O)C(=O)NN    ZINC000140804911
C[C@@H]1OCC[C@@H]1C(=O)NN    ZINC000086756328
CCO[C@@H]1C[C@@H]1C(=O)NN    ZINC000306344368
NNC(=O)C[C@@H]1CCCO1    ZINC000088242888
COC1CC(C(=O)NN)C1    ZINC000606243613
NNC(=O)[C@H]1C[C@H]1CCO    ZINC000601013393
C=CCCOCC(=O)NN    ZINC000070160806
NNC(=O)[C@@H]1C[C@@H]1CCO    ZINC000601013391
NNC(=O)[C@@H]1CCCOC1    ZINC000039064525
C[C@@]1(C(=O)NN)CCOC1    ZINC000606243597
NNC(=O)[C@@H]1C[C@H]1CCO    ZINC000601013392
NNC(=O)[C@@H]1CCCCO1    ZINC000039064527
CCO[C@H]1C[C@@H]1C(=O)NN    ZINC000306344372
C[C@]1(C(=O)NN)CCOC1    ZINC000606243592
NNC(=O)C[C@H]1CCCO1    ZINC000088242884
C[C@H]1OCC[C@@H]1C(=O)NN    ZINC000086756326
C[C@]1(C(=O)NN)CCCO1    ZINC000087229727
C[C@@H]1OCC[C@H]1C(=O)NN    ZINC000086756323
CCO[C@@H]1C[C@H]1C(=O)NN    ZINC000306344370
NNC(=O)[C@H]1CCCCO1    ZINC000039064529
NNC(=O)C[C@@H]1CCOC1    ZINC000150216683
CCO[C@H]1C[C@H]1C(=O)NN    ZINC000306344371
C[C@@]1(C(=O)NN)CCCO1    ZINC000087229728
NNC(=O)C[C@H]1CCOC1    ZINC000150216886
NNC(=O)C1CCOCC1    ZINC000019092256
C[C@H]1OCC[C@H]1C(=O)NN    ZINC000086756322
NNC(=O)[C@H]1CCCOC1    ZINC000039064523
NNC(=O)COCC1CC1    ZINC000070162452
CCC1(C(=O)NN)COC1    ZINC000306754897
CC(C)(C)CCC(=O)NN    ZINC000148867171
CC[C@H](C)[C@H](C)C(=O)NN    ZINC000825639735
CCC[C@H](C)CC(=O)NN    ZINC000306289747
CC[C@H](C)[C@@H](C)C(=O)NN    ZINC000825639732
CCCC[C@@H](C)C(=O)NN    ZINC000238251680
CCC(C)(C)CC(=O)NN    ZINC000224621464
C[C@H](C(=O)NN)C(C)(C)C    ZINC000001565084
CCCC[C@H](C)C(=O)NN    ZINC000238796697
CC[C@@H](C)[C@H](C)C(=O)NN    ZINC000825639734
CCCCCCC(=O)NN    ZINC000001677674
CC[C@@H](C)[C@@H](C)C(=O)NN    ZINC000825639733
CCC[C@@H](CC)C(=O)NN    ZINC000220321457
CCCC(C)(C)C(=O)NN    ZINC000220166465
CCC(CC)CC(=O)NN    ZINC000307710542
C[C@@H](C(=O)NN)C(C)(C)C    ZINC000002027430
CCC[C@@H](C)CC(=O)NN    ZINC000306289748
CCC[C@H](CC)C(=O)NN    ZINC000220321532
NNC(=O)[C@H]1COC(=O)N1    ZINC001580358332
NNC(=O)[C@@H]1C[C@H]1[N+](=O)[O-]    ZINC000306436809
CCNC(=O)CC(=O)NN    ZINC001349418049
CC(C)NC(=O)C(=O)NN    ZINC000004206674
CCCNC(=O)C(=O)NN    ZINC000015014082
NNC(=O)[C@@H]1CNCCO1    ZINC000039064381
CC(=O)N(C)CC(=O)NN    ZINC000037390120
CC(=O)N[C@H](C)C(=O)NN    ZINC000037387896
NNC(=O)[C@H]1CNCCO1    ZINC000039064383
CC(=O)N[C@@H](C)C(=O)NN    ZINC000037387894
CCCNCCC(=O)NN    ZINC000019736928
CC(C)N(C)CC(=O)NN    ZINC000058848974
CCCN(C)CC(=O)NN    ZINC000082467019
CC(C)(N)CCC(=O)NN    ZINC000069635718
CC(C)(C)[C@H](N)C(=O)NN    ZINC000069635678
CCCN[C@H](C)C(=O)NN    ZINC000825652365
CC[C@H](C)[C@H](N)C(=O)NN    ZINC000002556611
CCN(CC)CC(=O)NN    ZINC000003639304
CC(C)NCCC(=O)NN    ZINC000019736920
CC(C)(C)NCC(=O)NN    ZINC000036720871
CC(C)(CN)CC(=O)NN    ZINC000721258805
CC(C)C[C@H](N)C(=O)NN    ZINC000001666489
CC[C@@H](C(=O)NN)N(C)C    ZINC000022538970
CC(C)CNCC(=O)NN    ZINC000058844939
CCC[C@](C)(N)C(=O)NN    ZINC000069635703
CCC[C@@](C)(N)C(=O)NN    ZINC000069635705
CN(C)C(C)(C)C(=O)NN    ZINC000030769494
CC[C@@H](C)[C@H](N)C(=O)NN    ZINC000064219318
CN(C)CCCC(=O)NN    ZINC000001634009
CCCN[C@@H](C)C(=O)NN    ZINC000825652372
CC(C)C[C@@H](N)C(=O)NN    ZINC000002556617
NCCCCCC(=O)NN    ZINC000069635595
CC[C@H](C(=O)NN)N(C)C    ZINC000022538966
NNC(=O)[C@H]1CCCS1    ZINC000069981593
NNC(=O)[C@@H]1CCCS1    ZINC000069981595
NNC(=O)[C@H]1COCCO1    ZINC000037393912
NNC(=O)[C@@H]1COCCO1    ZINC000037393911
CCOC(=O)CC(=O)NN    ZINC000001674130
NNC(=O)CCCC(=O)O    ZINC000034285341
NNC(=O)C[C@@H](N)C(N)=O    ZINC000005830125
NNC(=O)C[C@H](N)C(N)=O    ZINC000001717551
NNC(=O)CCC(=O)NN    ZINC000001620966
CCC[C@@H](OC)C(=O)NN    ZINC000022123671
CCOCCCC(=O)NN    ZINC000070152513
CC[C@@](C)(OC)C(=O)NN    ZINC000022123824
C[C@H](C(=O)NN)C(C)(C)O    ZINC000008613629
CC(C)OCCC(=O)NN    ZINC000066154025
NNC(=O)CCCCCO    ZINC000001756676
CO[C@@H](C)CCC(=O)NN    ZINC000082463384
COCCCCC(=O)NN    ZINC000082463366
CCO[C@@H](CC)C(=O)NN    ZINC000010213288
CO[C@H](C(=O)NN)C(C)C    ZINC000022539179
CC[C@@H](C)OCC(=O)NN    ZINC000066055902
CO[C@H](C)CCC(=O)NN    ZINC000082463386
CC[C@H](O)CCC(=O)NN    ZINC000003164456
CC[C@@H](O)CCC(=O)NN    ZINC000003164457
CCO[C@H](CC)C(=O)NN    ZINC000010213290
COC[C@@H](C)CC(=O)NN    ZINC000087420894
CC[C@H](C)OCC(=O)NN    ZINC000066055903
CC(C)O[C@@H](C)C(=O)NN    ZINC000009877316
CC(C)O[C@H](C)C(=O)NN    ZINC000009877321
CCC[C@H](OC)C(=O)NN    ZINC000022123675
CCCCOCC(=O)NN    ZINC000066055907
CO[C@@H](C(=O)NN)C(C)C    ZINC000022539182
C[C@@H](C(=O)NN)C(C)(C)O    ZINC000001602496
CC[C@](C)(OC)C(=O)NN    ZINC000022123828
COC(C)(C)CC(=O)NN    ZINC000230929315
COC[C@H](C)CC(=O)NN    ZINC000087420896
NNC(=O)[C@@H]1CSCN1    ZINC000039064538
NNC(=O)[C@H]1CSCN1    ZINC000039064540
NNC(=O)C[C@H](N)C(=O)O    ZINC000001566865
COC(=O)NCC(=O)NN    ZINC000104155671
NNC(=O)C[C@@H](N)C(=O)O    ZINC000005411457
NNC(=O)C(N)C(=O)NN    ZINC000005220232
NNC(=O)[C@]1(F)CCNC1    ZINC000307655893
NNC(=O)[C@@]1(F)CCNC1    ZINC000307655892
CO[C@@H](CN)CC(=O)NN    ZINC000232120824
COCCNCC(=O)NN    ZINC000058846501
CO[C@H](CN)CC(=O)NN    ZINC000232120825
CCCSCC(=O)NN    ZINC000059905160
CSC[C@@H](C)C(=O)NN    ZINC000082472827
CSC[C@H](C)C(=O)NN    ZINC000082472826
CS[C@@H](C)CC(=O)NN    ZINC000082472824
CSC(C)(C)C(=O)NN    ZINC000166196812
CC[C@@H](SC)C(=O)NN    ZINC000082472795
CC[C@H](SC)C(=O)NN    ZINC000082472794
CC(C)SCC(=O)NN    ZINC000037390074
CS[C@H](C)CC(=O)NN    ZINC000082472825
COC(CC(=O)NN)OC    ZINC000196197546
COC[C@@H](OC)C(=O)NN    ZINC000232417468
COCCOCC(=O)NN    ZINC000037389210
COC[C@H](OC)C(=O)NN    ZINC000232417470
N#Cc1c[nH]c(C(=O)NN)c1    ZINC000217655340
C[C@@]1(C(=O)NN)CC1(F)F    ZINC000825652548
NNC(=O)C1CC(F)(F)C1    ZINC000215802903
C[C@]1(C(=O)NN)CC1(F)F    ZINC000825652560
NNC(=O)Cc1ccccc1    ZINC000000080757
Cc1ccc(C(=O)NN)cc1    ZINC000000120496
Cc1cccc(C(=O)NN)c1    ZINC000000280882
Cc1ccccc1C(=O)NN    ZINC000000396298
N#Cc1c[nH]nc1C(=O)NN    ZINC000001400496
NNC(=O)Cc1ccccn1    ZINC000039136682
Cc1ccc(C(=O)NN)cn1    ZINC000004548286
Cc1ccc(C(=O)NN)nc1    ZINC000075848530
NNC(=O)Cc1ccncc1    ZINC000005940919
Cc1cccc(C(=O)NN)n1    ZINC000001735104
Cc1cncc(C(=O)NN)c1    ZINC000000171215
Cc1cccnc1C(=O)NN    ZINC000039136661
NNC(=O)Cc1cccnc1    ZINC000001769111
NNC(=O)c1ccc(N)cc1    ZINC000000134424
Cc1ccncc1C(=O)NN    ZINC000001595753
Cc1ncccc1C(=O)NN    ZINC000039064705
NNC(=O)c1ccccc1N    ZINC000000155740
NNC(=O)c1cccc(N)c1    ZINC000000045732
CS(=O)(=O)CC(=O)NN    ZINC000039136528
NNC(=O)C[C@@H](O)CCl    ZINC000067340655
NNC(=O)C[C@H](O)CCl    ZINC000067340652
NNC(=O)c1ccc(O)cc1    ZINC000000122698
NNC(=O)c1cccc(O)c1    ZINC000000031292
NNC(=O)/C=C/c1ccco1    ZINC000005676645
NNC(=O)c1ccccc1O    ZINC000000110435
NNC(=O)/C=C\c1ccco1    ZINC000032017214
Cc1nccc(C(=O)NN)n1    ZINC000000392424
NNC(=O)c1ccnc(N)c1    ZINC000019735567
NNC(=O)c1ccncc1N    ZINC000006584983
NNC(=O)c1ccc(N)nc1    ZINC000020246600
NNC(=O)c1cnccc1N    ZINC000039064808
Cc1ncc(C(=O)NN)cn1    ZINC000059270602
Cc1cncc(C(=O)NN)n1    ZINC000039064797
NNC(=O)c1cccnc1N    ZINC000020443361
Cc1ncncc1C(=O)NN    ZINC000067425162
NNC(=O)c1cncc(N)c1    ZINC000001605380
NNC(=O)c1cccc(N)n1    ZINC000045823821
Cc1nnccc1C(=O)NN    ZINC000045921647
Cc1cnc(C(=O)NN)cn1    ZINC000038537126
NNC(=O)C[n+]1ccccc1    ZINC000004416383
C[n+]1cccc(C(=O)NN)c1    ZINC000000392666
NNC(=O)[C@@H]1C[C@H]2C=C[C@@H]1C2    ZINC000005085577
NNC(=O)[C@H]1C[C@H]2C=C[C@@H]1C2    ZINC000001727394
NNC(=O)[C@H]1C[C@@H]2C=C[C@@H]1C2    ZINC000100212815
NNC(=O)[C@@H]1C[C@@H]2C=C[C@@H]1C2    ZINC000100212820
NNC(=O)[C@H]1C[C@H]2C=C[C@H]1C2    ZINC000101352818
NNC(=O)[C@@H]1C[C@H]2C=C[C@H]1C2    ZINC000101352814
NNC(=O)c1ccc(O)cn1    ZINC000039136671
NNC(=O)c1cc[n+]([O-])cc1    ZINC000000501394
NNC(=O)c1cccc(=O)[nH]1    ZINC000045823813
NNC(=O)c1cncc(O)c1    ZINC000000251633
NNC(=O)c1cc[nH]c(=O)c1    ZINC000091364345
NNC(=O)c1ccc(=O)[nH]c1    ZINC000021297851
NNC(=O)c1ncc(N)cn1    ZINC000005943689
NNC(=O)c1nccnc1N    ZINC000001028197
NNC(=O)c1cncnc1N    ZINC000039064897
N#CC1(C(=O)NN)CCCC1    ZINC000306185269
Cc1cc(C(=O)NN)c(C)[nH]1    ZINC000104085176
Cc1ccc(C(=O)NN)n1C    ZINC000039064854
Cn1cccc1CC(=O)NN    ZINC000002379725
CCc1ccc(C(=O)NN)[nH]1    ZINC000226022605
Cc1cc(C)c(C(=O)NN)[nH]1    ZINC000045795791
CCn1cccc1C(=O)NN    ZINC000036855575
NNC(=O)c1ccc(O)nn1    ZINC000002315274
NNC(=O)C(=O)n1ccnc1    ZINC000013207717
NNC(=O)c1ccccc1F    ZINC000000166452
NNC(=O)c1cccc(F)c1    ZINC000000403973
NNC(=O)c1ccc(F)cc1    ZINC000000153714
Cc1cc(C(=O)NN)c(C)o1    ZINC000003242744
NNC(=O)[C@H]1[C@@H]2C(=O)CC[C@H]12    ZINC001521507918
NNC(=O)[C@@H]1[C@@H]2CCC(=O)[C@@H]21    ZINC001521507917
Cc1cc(C(=O)NN)oc1C    ZINC000039136547
NNC(=O)[C@@H]1[C@@H]2CCC(=O)[C@H]21    ZINC001521507916
Cc1cc(C)c(C(=O)NN)o1    ZINC000306482939
CCc1ccc(C(=O)NN)o1    ZINC000036963071
NNC(=O)[C@@H]1[C@H]2CCC(=O)[C@H]12    ZINC001521507915
Cc1ccoc1CC(=O)NN    ZINC000852772565
NNC(=O)CCc1ccco1    ZINC000020251691
Cc1ccn(CC(=O)NN)n1    ZINC000002549446
Cn1cc(CC(=O)NN)cn1    ZINC000306672051
Cc1ncc(C(=O)NN)n1C    ZINC000238575227
NNC(=O)CCc1cn[nH]c1    ZINC001121930248
C[C@@H](C(=O)NN)n1cccn1    ZINC000047218783
Cc1cc(C(=O)NN)n(C)n1    ZINC000002578448
Cc1nccn1CC(=O)NN    ZINC000005453799
CCn1cc(C(=O)NN)cn1    ZINC000002549419
Cc1cc(C(=O)NN)nn1C    ZINC000000115494
NNC(=O)CCc1c[nH]cn1    ZINC000039136944
NNC(=O)CCn1ccnc1    ZINC000000569921
Cn1ccc(CC(=O)NN)n1    ZINC000116311040
Cc1c(C(=O)NN)cnn1C    ZINC000002568973
C[C@@H](C(=O)NN)n1ccnc1    ZINC000000569926
C[C@H](C(=O)NN)n1cccn1    ZINC000047218785
CCn1nccc1C(=O)NN    ZINC000002568967
CCn1ccc(C(=O)NN)n1    ZINC000002568966
Cc1cnn(C)c1C(=O)NN    ZINC000231386049
Cc1nc[nH]c1CC(=O)NN    ZINC001330592843
CCn1cnc(C(=O)NN)c1    ZINC000852772963
Cc1cnn(CC(=O)NN)c1    ZINC000002549482
Cc1nn(C)cc1C(=O)NN    ZINC000002549417
CCc1cc(C(=O)NN)n[nH]1    ZINC000306323193
C[C@H](C(=O)NN)n1ccnc1    ZINC000000569928
NNC(=O)CCn1cccn1    ZINC000034925223
Cc1ccnn1CC(=O)NN    ZINC000002549479
Cc1n[nH]c(C)c1C(=O)NN    ZINC000017044220
Cc1cc(CC(=O)NN)[nH]n1    ZINC000007989003
NNC(=O)[C@@H]1C[C@H]2CC[C@H]1C2    ZINC000100908734
NNC(=O)C12CCC(CC1)C2    ZINC000000163469
NNC(=O)C(C1CC1)C1CC1    ZINC000019458230
NNC(=O)/C=C\C1CCCC1    ZINC000045823822
NNC(=O)[C@@H]1[C@@H]2CCCC[C@@H]21    ZINC000242574944
C=CCC(CC=C)C(=O)NN    ZINC000388520857
NNC(=O)/C=C/C1CCCC1    ZINC000306387143
NNC(=O)[C@@H]1C[C@H]1C1CCC1    ZINC000306796902
CC1=CC[C@@H](C(=O)NN)CC1    ZINC000005416338
NNC(=O)[C@@H]1C[C@H]2CC[C@@H]1C2    ZINC000012318419
NNC(=O)[C@@H]1C[C@@H]2CC[C@@H]1C2    ZINC000139911994
NNC(=O)CC1=CCCCC1    ZINC000045823815
NNC(=O)[C@H]1[C@@H]2CCCC[C@@H]21    ZINC000217344405
NNC(=O)C1[C@@H]2CCCC[C@H]12    ZINC000014920127
NNC(=O)[C@H]1C[C@@H]2CC[C@H]1C2    ZINC000001664420
NNC(=O)[C@H]1C[C@H]2CC[C@H]1C2    ZINC000100908740
CC(C(=O)NN)=C1CCCC1    ZINC000306194000
NNC(=O)[C@H]1CC12CCCC2    ZINC000306760938
NNC(=O)C1[C@@H]2CCCC[C@@H]12    ZINC000000049797
C[C@@H]1CC/C(=C\C(=O)NN)C1    ZINC000306505297
NNC(=O)[C@H]1C[C@H]2CC[C@@H]1C2    ZINC000005046190
C[C@H]1CC/C(=C/C(=O)NN)C1    ZINC000308137153
CC1=CC[C@H](C(=O)NN)CC1    ZINC000005416313
NNC(=O)[C@@H]1CC12CCCC2    ZINC000306760936
NNC(=O)C1CCC=CCC1    ZINC000718109621
NNC(=O)C1CC2(CCC2)C1    ZINC000606247115
NNC(=O)[C@H]1C[C@@H]2CC[C@@H]1C2    ZINC000101436285
NNC(=O)C=C1CCCCC1    ZINC000201141085
C[C@H]1CC/C(=C\C(=O)NN)C1    ZINC000306505298
NNC(=O)C1[C@H]2CCCC[C@H]12    ZINC000001727571
C[C@@H]1CC/C(=C/C(=O)NN)C1    ZINC000308137149
NNC(=O)c1ccc(F)cn1    ZINC000081990554
NNC(=O)c1cccc(F)n1    ZINC000001596029
NNC(=O)c1ccncc1F    ZINC000006599365
Cc1noc(C)c1C(=O)NN    ZINC000039064956
CCc1ocnc1C(=O)NN    ZINC000306449066
CCc1ncoc1C(=O)NN    ZINC001340892437
CCc1cc(C(=O)NN)no1    ZINC000039064954
NNC(=O)CCc1ccon1    ZINC001353591127
Cc1cc(CC(=O)NN)no1    ZINC000039123943
CCc1nc(C(=O)NN)co1    ZINC000825640072
Cc1nc(C)c(C(=O)NN)o1    ZINC000039136526
NNC(=O)Cn1ccc(N)n1    ZINC000071325855
Cn1ncc(N)c1C(=O)NN    ZINC000002534290
Cc1nc(C(=O)NN)n(C)n1    ZINC001348046142
C[C@H](C(=O)NN)n1cncn1    ZINC000039136665
NNC(=O)CCc1cn[nH]n1    ZINC000096527971
NNC(=O)CCn1ccnn1    ZINC000307415126
Cn1ncc(C(=O)NN)c1N    ZINC000002580692
C[C@@H](C(=O)NN)n1cncn1    ZINC000039136664
NNC(=O)CCn1cncn1    ZINC000028051436
NNC(=O)Cn1cc(N)cn1    ZINC000034928909
NNC(=O)[C@@H]1C[C@@]12CCNC2    ZINC000307281025
NNC(=O)[C@@H]1C[C@]12CCNC2    ZINC000307281031
NNC(=O)[C@@H]1C[C@@H]2CC[C@H]1N2    ZINC001341633374
NNC(=O)[C@H]1C[C@]12CCNC2    ZINC000307281040
NNC(=O)[C@H]1C[C@@]12CCNC2    ZINC000307281035
CCC(C#N)(CC)C(=O)NN    ZINC000876789445
CC(Cl)(Cl)C(=O)NN    ZINC000307527194
NNC(=O)Cc1ccsc1    ZINC000000120974
Cc1csc(C(=O)NN)c1    ZINC000000082431
Cc1cc(C(=O)NN)cs1    ZINC000002381391
NNC(=O)Cc1cccs1    ZINC000000262467
Cc1ccc(C(=O)NN)s1    ZINC000002574342
Cc1ccsc1C(=O)NN    ZINC000002576189
C[C@H](C(=O)NN)C(F)(F)F    ZINC000307193213
C[C@@H](C(=O)NN)C(F)(F)F    ZINC000307193212
NNC(=O)CCC(F)(F)F    ZINC000084123397
NNC(=O)c1ccc(CO)o1    ZINC000034925258
NNC(=O)c1coc(CO)c1    ZINC000082464781
CCc1noc(C(=O)NN)n1    ZINC000078404290
NNC(=O)CC1=NNC(=O)C1    ZINC000102886044
Cn1nc(O)cc1C(=O)NN    ZINC000001037195
NNC(=O)C1=NNC(=O)CC1    ZINC000016137616
COc1nc[nH]c1C(=O)NN    ZINC000095117340
NNC(=O)Cc1cc(O)n[nH]1    ZINC000004876919
Cn1c(O)ncc1C(=O)NN    ZINC001579944305
NNC(=O)CCn1cnnn1    ZINC001341734045
NNC(=O)c1nc[nH]c1NN    ZINC000002577288
CCn1nnnc1C(=O)NN    ZINC000142544931
NNC(=O)Cn1cnc(N)n1    ZINC000002537715
NNC(=O)[C@@H]1C[C@H]2CC[C@H]1O2    ZINC000202820378
CC1=C(C(=O)NN)CCCO1    ZINC000039136576
NNC(=O)[C@@H]1[C@H]2CCCO[C@H]21    ZINC001340891799
NNC(=O)[C@H]1C[C@H]2CC[C@H]1O2    ZINC000202820398
N/N=C1/CC[C@@H](C(=O)NN)C1    ZINC000017285685
N/N=C1\CC[C@H](C(=O)NN)C1    ZINC000004537320
N/N=C1\CC[C@@H](C(=O)NN)C1    ZINC000004537318
N/N=C1/CC[C@H](C(=O)NN)C1    ZINC000017285689
C/C(=C\C(=O)NN)C(C)(C)C    ZINC000306365829
C[C@H]1CCC[C@H](C(=O)NN)C1    ZINC000218144970
C/C(=C/C(=O)NN)C(C)(C)C    ZINC000308070450
C[C@H]1CCC[C@@H](C(=O)NN)C1    ZINC000218145114
C[C@@H](C(=O)NN)C1CCCC1    ZINC000201883313
C[C@H](C(=O)NN)C1CCCC1    ZINC000201883285
C[C@@H]1CC[C@@H](CC(=O)NN)C1    ZINC000306426937
CC1(C)C(C(=O)NN)C1(C)C    ZINC000028459024
C[C@H]1CC[C@H](CC(=O)NN)C1    ZINC000306426935
C[C@@H]1CCCC[C@@H]1C(=O)NN    ZINC000218142068
C[C@H]1CC[C@H](C(=O)NN)CC1    ZINC000846673468
CCC1(C(=O)NN)CCCC1    ZINC000087315634
C[C@H]1CCCC[C@H]1C(=O)NN    ZINC000218142274
C[C@H]1CCCC[C@@H]1C(=O)NN    ZINC000218142144
C[C@H]1CC[C@@](C)(C(=O)NN)C1    ZINC000217890945
C[C@@H]1CCC[C@@H](C(=O)NN)C1    ZINC000218145038
C[C@@H]1CC[C@@](C)(C(=O)NN)C1    ZINC000217890856
C[C@@H]1CCC[C@H](C(=O)NN)C1    ZINC000218144908
C[C@@H]1CC[C@H](CC(=O)NN)C1    ZINC000306426938
C[C@@H]1CC[C@](C)(C(=O)NN)C1    ZINC000217890690
NNC(=O)C1CCCCCC1    ZINC000039136691
CCCC1(C(=O)NN)CCC1    ZINC000258956099
NNC(=O)CC1CCCCC1    ZINC000002391971
NNC(=O)CCC1CCCC1    ZINC000002564284
C[C@@H]1CCCC[C@H]1C(=O)NN    ZINC000218142214
C[C@H]1CC[C@@H](CC(=O)NN)C1    ZINC000306426936
C[C@H]1CC[C@](C)(C(=O)NN)C1    ZINC000217890770
Cc1nscc1C(=O)NN    ZINC000039136637
Cc1ncsc1C(=O)NN    ZINC000001592724
NNC(=O)Cc1cscn1    ZINC000067630456
Cc1cnc(C(=O)NN)s1    ZINC000039136575
Cc1nc(C(=O)NN)cs1    ZINC000001047531
NNC(=O)c1sccc1N    ZINC000000080615
NNC(=O)c1cc(CO)on1    ZINC000006658125
[N-]=[N+]=CC(=O)NCC(=O)NN    ZINC000004215595
NNC(=O)Cn1nnnc1N    ZINC000012362031
NNC(=O)CN1CCCC1=O    ZINC000003887992
C[C@@]1(C(=O)NN)CCNC1=O    ZINC001119295972
CN1C[C@@H](C(=O)NN)CC1=O    ZINC000019092533
NNC(=O)C(=O)N1CCCC1    ZINC000004904580
NNC(=O)C1(C(N)=O)CCC1    ZINC000307078088
CN1C[C@H](C(=O)NN)CC1=O    ZINC000019092536
CN1C(=O)CC[C@H]1C(=O)NN    ZINC000039065166
NNC(=O)[C@@H]1CCCNC1=O    ZINC000000066877
NNC(=O)CNC(=O)C1CC1    ZINC000306435750
CN1C(=O)CC[C@@H]1C(=O)NN    ZINC000167185976
C[C@]1(C(=O)NN)CCNC1=O    ZINC001119295971
NNC(=O)[C@H]1CCCNC1=O    ZINC000000066880
NNC(=O)C[C@@H]1CCC[C@H]1N    ZINC000307259793
NNC(=O)[C@@H]1CCCNCC1    ZINC001332725665
NNC(=O)[C@@H]1CCCC[C@@H]1N    ZINC000034750450
NCC1(C(=O)NN)CCCC1    ZINC000168146995
NNC(=O)CCNCC1CC1    ZINC000717218577
C[C@H]1CCN[C@H](C(=O)NN)C1    ZINC000167447969
CN1CCC(C(=O)NN)CC1    ZINC000006437968
CN1CCCC[C@H]1C(=O)NN    ZINC000039136625
CC[C@]1(C(=O)NN)CCNC1    ZINC000069635623
C=CCCC[C@@H](N)C(=O)NN    ZINC001341633877
C[C@@H]1[C@H](C(=O)NN)CCN1C    ZINC000825644663
CC[C@@H]1NCC[C@H]1C(=O)NN    ZINC000306337032
CC[C@]1(C(=O)NN)CCCN1    ZINC000215312796
C[C@@H]1CCN[C@@H](C(=O)NN)C1    ZINC000167448070
CC1(C)CCN[C@H]1C(=O)NN    ZINC000852873688
C=CCCC[C@H](N)C(=O)NN    ZINC001341633742
C[C@H]1CCN[C@@H](C(=O)NN)C1    ZINC000167448178
NNC(=O)[C@H]1CC[C@H](N)CC1    ZINC000575561481
CC[C@H]1NCC[C@@H]1C(=O)NN    ZINC000306337030
CC1(C)CCN[C@@H]1C(=O)NN    ZINC000852873687
NNC(=O)CN1CCCCC1    ZINC000015416198
CC[C@@H]1NCC[C@@H]1C(=O)NN    ZINC000306337033
NNC(=O)[C@@H]1CCC[C@@H](N)C1    ZINC000069635615
NNC(=O)CC[C@H]1CCNC1    ZINC000134568762
NNC(=O)CCN1CCCC1    ZINC000000260481
C[C@@H](C(=O)NN)N1CCCC1    ZINC000022538886
CN1CCC[C@H](C(=O)NN)C1    ZINC000000500487
NNC(=O)[C@@H]1CCC[C@H](N)C1    ZINC000069635620
NNC(=O)CC1CCNCC1    ZINC000020160729
CN1CCC[C@@H](C(=O)NN)C1    ZINC000004837361
CC[C@@]1(C(=O)NN)CCCN1    ZINC000215312843
NNC(=O)[C@H]1CCCNCC1    ZINC001332725657
C[C@@]1(C(=O)NN)CCCNC1    ZINC000069635747
C[C@H](C(=O)NN)N1CCCC1    ZINC000022538882
CN(C)CC1(C(=O)NN)CC1    ZINC000876788518
CC[C@H]1NCC[C@H]1C(=O)NN    ZINC000306337031
NNC(=O)[C@H]1CCCCCN1    ZINC000081018820
NNC(=O)C1(N)CCCCC1    ZINC000069635697
CN1CCCC[C@@H]1C(=O)NN    ZINC000039136624
C[C@]1(C(=O)NN)CCCNC1    ZINC000069635745
NNC(=O)CC[C@@H]1CCNC1    ZINC000134568742
CC[C@@]1(C(=O)NN)CCNC1    ZINC000069635624
NNC(=O)CC[C@@H]1CCCN1    ZINC000306148175
C[C@@H]1CCN[C@H](C(=O)NN)C1    ZINC000167447883
NNC(=O)[C@@H]1CCCCCN1    ZINC000081018821
C[C@@H]1C[C@H](C(=O)NN)CCN1    ZINC000235306116
NNC(=O)c1c[nH]c(=S)[nH]1    ZINC000010150814
Cc1nsc(C(=O)NN)n1    ZINC000095635020
Cc1nnc(C(=O)NN)s1    ZINC000306309002
Cc1nnsc1C(=O)NN    ZINC000001306269
NNC(=O)c1nscc1N    ZINC000004784130
NNC(=O)c1csc(N)n1    ZINC000001415050
NNC(=O)COC(F)(F)F    ZINC001341633393
Cc1no[n+]([O-])c1C(=O)NN    ZINC000001761230
Cc1c(C(=O)NN)no[n+]1[O-]    ZINC000001082446
COC(=O)[C@@H]1C[C@@H]1C(=O)NN    ZINC000306163757
COC(=O)C1(C(=O)NN)CC1    ZINC001118269985
CCOC(=O)/C=C/C(=O)NN    ZINC000001562557
CCOC(=O)/C=C\C(=O)NN    ZINC000104193113
NNC(=O)[C@H]1CCNNC1=O    ZINC000003882992
NNC(=O)[C@@H]1C[C@@H]1C(=O)NN    ZINC000018099461
C=C(CC(=O)NN)C(=O)NN    ZINC000001681057
NNC(=O)[C@@H]1CCNNC1=O    ZINC000003882991
C/C(=C/C(=O)NN)C(=O)NN    ZINC000014590626
NNC(=O)[C@@H]1C[C@H]1C(=O)NN    ZINC000001042103
CN(N)C(=O)/C=C\C(=O)NN    ZINC000100023441
NNC(=O)[C@H]1C[C@@H]1C(=O)NN    ZINC000002572333
C[C@@H](OCC1CC1)C(=O)NN    ZINC000070153061
NNC(=O)COC1CCCC1    ZINC000070152523
CCO[C@H](C(=O)NN)C1CC1    ZINC000876789852
CO[C@@H]1CCC[C@H]1C(=O)NN    ZINC001341733404
CCO[C@@H](C(=O)NN)C1CC1    ZINC000876789853
C[C@@H]1C[C@H](C)[C@@H](C(=O)NN)O1    ZINC000825644727
C[C@]1(C(=O)NN)CCCCO1    ZINC000047218869
NNC(=O)CC[C@H]1CCCO1    ZINC000037390092
COCC1(CC(=O)NN)CC1    ZINC000307657820
CO[C@@H]1CCC[C@@H]1C(=O)NN    ZINC001341733401
CC[C@H]1CC[C@H](C(=O)NN)O1    ZINC000307258069
C[C@@](O)(C(=O)NN)C1CCC1    ZINC001521507239
NNC(=O)CC[C@@H]1CCOC1    ZINC000307547646
CO[C@H]1CCC[C@@H]1C(=O)NN    ZINC001341733407
C=CCCO[C@H](C)C(=O)NN    ZINC000082464571
NNC(=O)CC[C@H]1CCOC1    ZINC000307547645
C[C@@H]1C[C@H](C)[C@H](C(=O)NN)O1    ZINC000825644728
C[C@](O)(C(=O)NN)C1CCC1    ZINC001521507227
C=CCOCCCC(=O)NN    ZINC000082463952
CC[C@@H]1CC[C@H](C(=O)NN)O1    ZINC000307258071
NNC(=O)CC1CCOCC1    ZINC000104457926
COC1(C(=O)NN)CCCC1    ZINC000606246434
COCC1(C(=O)NN)CCC1    ZINC000584905994
C[C@@H]1C[C@@H](C)[C@H](C(=O)NN)O1    ZINC000825644725
NNC(=O)CC[C@@H]1CCCO1    ZINC000037390094
C[C@@]1(C(=O)NN)CCCCO1    ZINC000047218870
C[C@H]1C[C@H](C(=O)NN)CCO1    ZINC000306443655
CCOC1CC(C(=O)NN)C1    ZINC000876788557
C[C@@H]1C[C@@H](C(=O)NN)CCO1    ZINC000306443658
COCCC1(C(=O)NN)CC1    ZINC000307718114
C[C@]1(C(=O)NN)CCCOC1    ZINC000825638829
COC1(CC(=O)NN)CCC1    ZINC000234591976
NNC(=O)C[C@H]1CCCCO1    ZINC000087419677
C[C@H](OCC1CC1)C(=O)NN    ZINC000070153059
CC[C@H]1CC[C@@H](C(=O)NN)O1    ZINC000307258078
C=CCCO[C@@H](C)C(=O)NN    ZINC000082464570
C[C@@H]1C[C@H](C(=O)NN)CCO1    ZINC000306443656
C[C@@]1(C(=O)NN)CCCOC1    ZINC000825638819
CC1(C(=O)NN)CCOCC1    ZINC000259020507
CC[C@@H]1CC[C@@H](C(=O)NN)O1    ZINC000307258075
CCOCC1(C(=O)NN)CC1    ZINC000825645212
C[C@@H]1C[C@@H](C)[C@@H](C(=O)NN)O1    ZINC000825644729
CO[C@H]1CCC[C@H]1C(=O)NN    ZINC001341733405
NNC(=O)C[C@@H]1CCCCO1    ZINC000087419676
C[C@H]1C[C@@H](C(=O)NN)CCO1    ZINC000306443659
CN1CCNC[C@H]1C(=O)NN    ZINC000606246448
NNC(=O)CN1CCNCC1    ZINC000039113622
CN1CCNC[C@@H]1C(=O)NN    ZINC000606246447
CC(C)C[C@@H](C)CC(=O)NN    ZINC000307700660
CC[C@H](CC(=O)NN)C(C)C    ZINC000307733614
CC[C@@H](CC(=O)NN)C(C)C    ZINC000307733616
CC(C)(C)CCCC(=O)NN    ZINC000258973819
CCC(CC)[C@H](C)C(=O)NN    ZINC000307727088
CCC(CC)[C@@H](C)C(=O)NN    ZINC000307727094
CCC[C@H](C(=O)NN)C(C)C    ZINC000307735364
CC(C)C[C@H](C)CC(=O)NN    ZINC000307700661
CCC(CC)(CC)C(=O)NN    ZINC000224621333
CCCC[C@@H](CC)C(=O)NN    ZINC000005615273
CCCCCCCC(=O)NN    ZINC000001675738
CCC[C@@H](C(=O)NN)C(C)C    ZINC000307735363
CCCC[C@H](CC)C(=O)NN    ZINC000005615291
CC(C)CC(C)(C)C(=O)NN    ZINC000200680896
CCCC(CCC)C(=O)NN    ZINC000003617502
NNC(=O)c1cc(Cl)c[nH]1    ZINC000004218351
NNC(=O)C1=NO[C@@H](CO)C1    ZINC000034929316
NNC(=O)CN1CCOC1=O    ZINC000039136568
NNC(=O)C1=NO[C@H](CO)C1    ZINC000034929318
CCN(CC)C(=O)C(=O)NN    ZINC000036948154
CC(=O)NC(C)(C)C(=O)NN    ZINC000307614587
CC[C@@H](NC(C)=O)C(=O)NN    ZINC000708965700
CC[C@@H](C)NC(=O)C(=O)NN    ZINC000015014101
CCC(=O)N[C@H](C)C(=O)NN    ZINC000213042670
CNC(=O)CCCC(=O)NN    ZINC000058839653
CCC(=O)N[C@@H](C)C(=O)NN    ZINC000038916046
NNC(=O)C[C@H]1COCCN1    ZINC000087509702
NNC(=O)C[C@@H]1CNCCO1    ZINC000085620273
CC[C@H](C)NC(=O)C(=O)NN    ZINC000015014103
NNC(=O)C[C@@H]1COCCN1    ZINC000087509703
NNC(=O)CN1CCOCC1    ZINC000019797509
CC(C)(C)NC(=O)C(=O)NN    ZINC000004525751
CCNC(=O)CCC(=O)NN    ZINC000058841001
CC(C)CNC(=O)C(=O)NN    ZINC000015014086
CCCCNC(=O)C(=O)NN    ZINC000015014084
NNC(=O)C[C@H]1CNCCO1    ZINC000085620276
CC[C@H](NC(C)=O)C(=O)NN    ZINC000708965701
CC[C@@](C)(C(=O)NN)N(C)C    ZINC000022123705
CC[C@H](C)NCCC(=O)NN    ZINC000019736860
NCCCCCCC(=O)NN    ZINC000069635685
CC[C@@H](C)NCCC(=O)NN    ZINC000019736859
CCC[C@H](C(=O)NN)N(C)C    ZINC000022123549
CC(C)[C@@H](C(=O)NN)[C@H](C)N    ZINC000307454208
CC(C)[C@H](C(=O)NN)N(C)C    ZINC000022539084
CC[C@H](C)C[C@@H](N)C(=O)NN    ZINC000307657537
CC(C)(C)[C@@H](N)CC(=O)NN    ZINC000129545751
CN[C@@H](CC(C)C)C(=O)NN    ZINC000884240818
CC(C)C[C@H](N)CC(=O)NN    ZINC000258951812
CCN(CC)CCC(=O)NN    ZINC000002635404
CC[C@](C)(C(=O)NN)N(C)C    ZINC000022123701
CC[C@H](C)C[C@H](N)C(=O)NN    ZINC000307657550
CC[C@@H](C)C[C@H](N)C(=O)NN    ZINC000307657546
CCC(CC)(CN)C(=O)NN    ZINC000168066833
CC(C)(C)[C@H](N)CC(=O)NN    ZINC000129545539
CCC[C@@H](C(=O)NN)N(C)C    ZINC000022123553
CC(C)CC[C@H](N)C(=O)NN    ZINC000259025189
CC[C@@H](C)C[C@@H](N)C(=O)NN    ZINC000307657542
CC(C)(C)NCCC(=O)NN    ZINC000019736890
CCN(CC)[C@@H](C)C(=O)NN    ZINC000022538876
CC(C)CC[C@@H](N)C(=O)NN    ZINC000259025191
CC(C)[C@@H](C(=O)NN)N(C)C    ZINC000022539087
CCN(CC)[C@H](C)C(=O)NN    ZINC000022538879
CC(C)[C@@H](C(=O)NN)[C@@H](C)N    ZINC000307454209
CC(C)[C@H](C(=O)NN)[C@@H](C)N    ZINC000307454210
CC(C)[C@H](C(=O)NN)[C@H](C)N    ZINC000307454211
CC(C)CNCCC(=O)NN    ZINC000058841237
NNC(=O)c1ccc(Cl)o1    ZINC000143778089
NNC(=O)c1ccc(F)s1    ZINC000238853375
NNC(=O)c1n[nH]cc1Cl    ZINC000004243760
NNC(=O)C(F)(F)C(F)F    ZINC000307318335
NNC(=O)C1CCSCC1    ZINC000039136573
NNC(=O)CO[C@H]1CCOC1    ZINC000082465424
CC(=O)OC(C)(C)C(=O)NN    ZINC001353591101
NNC(=O)CO[C@@H]1CCOC1    ZINC000082465422
NNC(=O)CCCCC(=O)O    ZINC000001700249
CC(C)[C@@H](C(=O)O)C(=O)NN    ZINC000238194644
CC(C)(C)OC(=O)C(=O)NN    ZINC000167592262
CO[C@]1(C(=O)NN)CCOC1    ZINC000306885486
CC(C)[C@H](C(=O)O)C(=O)NN    ZINC000238215548
CC1(CC(=O)NN)OCCO1    ZINC000001762090
CO[C@@]1(C(=O)NN)CCOC1    ZINC000306885485
NNC(=O)CCCC(=O)NN    ZINC000002165069
CCN(N)C(=O)CC(=O)NN    ZINC000082046933
CCC(C(=O)NN)C(=O)NN    ZINC000002173322
CC[C@H](OC(C)C)C(=O)NN    ZINC000012137878
CCC[C@H](OCC)C(=O)NN    ZINC000212006351
CC(C)COCCC(=O)NN    ZINC000066154028
CC(C)OCCCC(=O)NN    ZINC000082463735
CC(C)CO[C@H](C)C(=O)NN    ZINC000070152943
NNC(=O)CCCCCCO    ZINC000001715590
CCCCO[C@@H](C)C(=O)NN    ZINC000066055935
CCCCO[C@H](C)C(=O)NN    ZINC000066055936
CCC[C@@H](OCC)C(=O)NN    ZINC000212006420
CC(C)CO[C@@H](C)C(=O)NN    ZINC000070152941
CC[C@@H](OC(C)C)C(=O)NN    ZINC000012137877
N#Cc1ccccc1C(=O)NN    ZINC000082046844
N#Cc1cccc(C(=O)NN)c1    ZINC000019263332
N#Cc1ccc(C(=O)NN)cc1    ZINC000005893982
CCOC(=O)NCC(=O)NN    ZINC000307694822
NNC(=O)CC[C@H](N)C(=O)O    ZINC000001688368
NNC(=O)CC[C@@H](N)C(=O)O    ZINC000001690149
COCCNC(=O)C(=O)NN    ZINC000004550672
COC(=O)N(C)CC(=O)NN    ZINC000307705660
COC(=O)NCCC(=O)NN    ZINC000307759341
COCCNCCC(=O)NN    ZINC000019736939
NNC(=O)CCNCCCO    ZINC000019736848
C[N+](C)(C)NCCC(=O)NN    ZINC000001791379
NNC(=O)C[C@@H](O)C(=O)NN    ZINC000001681054
NNC(=O)C[C@H](O)C(=O)NN    ZINC000002044834
NNC(=O)COCC(=O)NN    ZINC000001603226
NNC(=O)/C=C\c1ccccc1    ZINC000017315499
NNC(=O)/C=C/c1ccccc1    ZINC000001688173
NNC(=O)C1(F)CCOCC1    ZINC001119295961
CCCCSCC(=O)NN    ZINC000006264508
CSCCCCC(=O)NN    ZINC000082472806
CC(C)(CO)[C@H](O)C(=O)NN    ZINC000000333843
CCOC(OCC)C(=O)NN    ZINC000057354325
COCCO[C@@H](C)C(=O)NN    ZINC000072266685
COCCOCCC(=O)NN    ZINC000070162395
COC[C@@H](O)CCC(=O)NN    ZINC000004765631
COC[C@H](O)CCC(=O)NN    ZINC000002226524
CC(C)(CO)[C@@H](O)C(=O)NN    ZINC000000333844
COCCO[C@H](C)C(=O)NN    ZINC000072266686
CCCC[C@@](C)(F)C(=O)NN    ZINC000852771823
CCCC[C@](C)(F)C(=O)NN    ZINC000852771870
NNC(=O)/C=C\c1cccnc1    ZINC000169619577
NNC(=O)/C=C\c1ccncc1    ZINC000017148275
NNC(=O)/C=C/c1cccnc1    ZINC000000336551
NNC(=O)/C=C/c1ccncc1    ZINC000001769152
CSCC[C@@H](N)C(=O)NN    ZINC000001605318
CSCC[C@H](N)C(=O)NN    ZINC000006485346
CC(F)(F)C1(C(=O)NN)CC1    ZINC000606249789
CC1(C(=O)NN)CC(F)(F)C1    ZINC000720491823
Cc1ccc(C(=O)NN)cc1C    ZINC000002379764
Cc1ccc(C)c(C(=O)NN)c1    ZINC000019412122
CCc1ccc(C(=O)NN)cc1    ZINC000000153356
CCc1ccccc1C(=O)NN    ZINC000021986624
Cc1cccc(CC(=O)NN)c1    ZINC000032919579
Cc1cccc(C(=O)NN)c1C    ZINC000022218081
NNC(=O)CCc1ccccc1    ZINC000000010572
Cc1ccccc1CC(=O)NN    ZINC000019391750
Cc1ccc(C(=O)NN)c(C)c1    ZINC000004218987
Cc1cc(C)cc(C(=O)NN)c1    ZINC000002576205
Cc1ccc(CC(=O)NN)cc1    ZINC000000583030
NNC(=O)c1cc2occc2[nH]1    ZINC000000254368
Cc1c(N)cccc1C(=O)NN    ZINC000083596874
Cc1ccc(C(=O)NN)c(C)n1    ZINC000048439750
NNC(=O)CNc1ccccc1    ZINC000001769578
NNC(=O)c1cccn1C1CC1    ZINC000036856339
C[C@H](C(=O)NN)c1ccccn1    ZINC000196610699
NCc1ccc(C(=O)NN)cc1    ZINC000000162389
Cc1ccc(CC(=O)NN)cn1    ZINC000143596234
CCc1cccnc1C(=O)NN    ZINC000306597098
CNc1ccccc1C(=O)NN    ZINC000004272185
NNC(=O)CCc1cccnc1    ZINC000021986626
CCc1ccc(C(=O)NN)nc1    ZINC000045817256
Cc1ccc(N)c(C(=O)NN)c1    ZINC000000152574
NNC(=O)CCc1ccncc1    ZINC000001769154
CCc1ccnc(C(=O)NN)c1    ZINC000104556516
CNc1ccc(C(=O)NN)cc1    ZINC000104562282
Cc1ccncc1CC(=O)NN    ZINC000852772549
NNC(=O)c1c[nH]cc1C1CC1    ZINC000884240710
Cc1cnc(C(=O)NN)c(C)c1    ZINC001340117615
NNC(=O)CCc1ccccn1    ZINC000083692781
C[C@@H](C(=O)NN)c1ccccn1    ZINC000196610707
Cc1cc(C(=O)NN)cc(C)n1    ZINC000033641831
NNC(=O)Cc1ccc(N)cc1    ZINC000069635661
Cc1ccc(C(=O)NN)cc1N    ZINC000008729777
C[C@H](Br)C(=O)NN    ZINC000104562296
C[C@@H](Br)C(=O)NN    ZINC000104562298
Cc1cccc(C(=O)NN)c1O    ZINC000001627232
NNC(=O)Cc1cccc(O)c1    ZINC000042417775
NNC(=O)c1ccccc1CO    ZINC000000164922
NNC(=O)Cc1ccc(O)cc1    ZINC000002387672
NNC(=O)c1ccc(CO)cc1    ZINC000037388504
COc1ccc(C(=O)NN)cc1    ZINC000000152536
Cc1ccc(C(=O)NN)c(O)c1    ZINC000019515577
Cc1ccc(C(=O)NN)cc1O    ZINC000022161435
Cc1ccc(O)c(C(=O)NN)c1    ZINC000000162083
COc1ccccc1C(=O)NN    ZINC000000156105
COc1cccc(C(=O)NN)c1    ZINC000000092248
NNC(=O)[C@@H](O)c1ccccc1    ZINC000000115130
NNC(=O)COc1ccccc1    ZINC000000063726
NNC(=O)[C@H](O)c1ccccc1    ZINC000000115134
NNC(=O)Cc1ccccc1O    ZINC000000397409
Cc1ncc(C(=O)NN)c(C)n1    ZINC000067425184
NNC(=O)c1cnn(C2CC2)c1    ZINC000876789995
NNC(=O)c1cnc(C2CC2)[nH]1    ZINC001349062119
NNC(=O)c1cc(N)cc(N)c1    ZINC000000156698
NNC(=O)CCc1ccncn1    ZINC001349061966
NNC(=O)c1n[nH]c2c1CCC2    ZINC000000266940
CCc1ncncc1C(=O)NN    ZINC000306267923
Cn1cc(/C=C/C(=O)NN)cn1    ZINC000037388104
NNC(=O)c1ccc(NN)cc1    ZINC000003319686
NNC(=O)c1cccc(NN)c1    ZINC000003319661
CCc1ncc(C(=O)NN)cn1    ZINC000223456339
NNC(=O)c1cc(C2CC2)n[nH]1    ZINC000006953615
NNC(=O)c1cnc2n1CCC2    ZINC000852772632
Cn1cc(/C=C\C(=O)NN)cn1    ZINC000208186842
NNC(=O)c1cnn2c1CCC2    ZINC000825652112
NNC(=O)c1ccc(N)c(N)c1    ZINC000000156533
Cc1cc[n+](CC(=O)NN)cc1    ZINC000001641585
NNC(=O)[C@@H]1C[C@@H]2C=C[C@H]1CC2    ZINC000701302787
NNC(=O)[C@H]1[C@H]2[C@@H]1[C@@H]1CC[C@H]2C1    ZINC001341633908
CS(=O)(=O)NCC(=O)NN    ZINC000006850105
NNC(=O)c1ncoc1C1CC1    ZINC000226101296
NNC(=O)c1cc(N)ccc1O    ZINC000001596391
COc1cc(C(=O)NN)ccn1    ZINC000001563457
Cc1ccc(C(=O)NN)c(=O)[nH]1    ZINC000082666181
NNC(=O)c1ocnc1C1CC1    ZINC001262007297
NNC(=O)Cn1ccccc1=O    ZINC000004218458
NNC(=O)COc1cccnc1    ZINC000007450514
NNC(=O)c1ccc(O)c(N)c1    ZINC000000156093
COc1ncccc1C(=O)NN    ZINC000037389998
NNC(=O)c1cc(C2CC2)no1    ZINC000825639836
Cn1cc(C(=O)NN)ccc1=O    ZINC000000281239
NNC(=O)c1ccc(N)cc1O    ZINC000001385036
NNC(=O)c1cc(C2CC2)on1    ZINC000037389242
COc1cccc(C(=O)NN)n1    ZINC000004352711
NNC(=O)c1conc1C1CC1    ZINC001345721150
Cc1cc[n+]([O-])cc1C(=O)NN    ZINC000003847499
Cn1ccc(C(=O)NN)cc1=O    ZINC000036963046
CC(=O)c1c[nH]c(C(=O)NN)c1    ZINC000002597338
COc1ccnc(C(=O)NN)c1    ZINC000004352705
NNC(=O)c1ccc(N)c(O)c1    ZINC000002566103
NNC(=O)c1ccc(NN)cn1    ZINC000003290229
NNC(=O)c1ccc(NN)nc1    ZINC000003290176
NNC(=O)c1cn(C2CC2)nn1    ZINC001333337087
NNC(=O)c1ccnc(NN)c1    ZINC000004961106
NNC(=O)c1cccc(NN)n1    ZINC000003887392
Cc1nc(N)ncc1C(=O)NN    ZINC000040448191
CCCc1ccc(C(=O)NN)[nH]1    ZINC000226026336
Cc1cc(C(=O)NN)c(C)n1C    ZINC000040538773
CC(C)n1cccc1C(=O)NN    ZINC000036856153
N#CC1(C(=O)NN)CCCCC1    ZINC000306338981
CCc1ccc(C(=O)NN)n1C    ZINC000226021737
CCCn1cccc1C(=O)NN    ZINC000019802954
NNC(=O)[C@@H]1CC1(Cl)Cl    ZINC000306674726
NNC(=O)[C@H]1CC1(Cl)Cl    ZINC000306674727
NNC(=O)/C=C/c1ccsc1    ZINC000306521374
NNC(=O)/C=C\c1cccs1    ZINC000033861871
NNC(=O)/C=C/c1cccs1    ZINC000006527111
NNC(=O)/C=C\c1ccsc1    ZINC000307921046
NNC(=O)c1ccc(O)cc1O    ZINC000000401915
NNC(=O)c1cc(O)ccc1O    ZINC000001602347
NNC(=O)c1cccc(O)c1O    ZINC000028966883
NNC(=O)c1ccc(O)c(O)c1    ZINC000000156565
NNC(=O)c1cc(O)cc(O)c1    ZINC000000405095
NNC(=O)c1c[nH]c(C(N)=O)c1    ZINC000306802470
NNC(=O)c1cc2n(n1)CCO2    ZINC001122010751
NNC(=O)c1nnc(C2CC2)o1    ZINC001580358740
NNC(=O)c1nc(C2CC2)no1    ZINC000070451415
COc1cnc(C(=O)NN)nc1    ZINC000000392422
NNC(=O)Cc1ccc(F)cc1    ZINC000003888145
Cc1ccc(F)cc1C(=O)NN    ZINC000059798599
NNC(=O)Cc1ccccc1F    ZINC000022166985
NNC(=O)Cc1cccc(F)c1    ZINC000019262827
Cc1ccc(C(=O)NN)cc1F    ZINC000022167381
NNC(=O)CCOCC(F)F    ZINC000132949320
NNC(=O)C1(n2cnnn2)CC1    ZINC001350405520
C[C@@H](CC(=O)NN)c1ccco1    ZINC000876789422
C[C@H](CC(=O)NN)c1ccco1    ZINC000876789424
Cc1oc(C)c(C(=O)NN)c1C    ZINC000036962777
CCc1nn(C)cc1C(=O)NN    ZINC000227547964
Cc1ccn(CCC(=O)NN)n1    ZINC000002549491
C[C@H](C(=O)NN)c1cnn(C)c1    ZINC000306471473
CCCn1nccc1C(=O)NN    ZINC000002537974
CCc1cc(C(=O)NN)nn1C    ZINC000095630524
CCc1c(C(=O)NN)cnn1C    ZINC000306229742
CC(C)c1cc(C(=O)NN)[nH]n1    ZINC000006855747
Cc1nn(C)c(C)c1C(=O)NN    ZINC000001383733
CCn1nc(C(=O)NN)cc1C    ZINC000015442862
CCn1ccc(CC(=O)NN)n1    ZINC001261530478
Cc1ccnn1[C@@H](C)C(=O)NN    ZINC000002732053
Cc1ccn([C@H](C)C(=O)NN)n1    ZINC000002549503
CCn1cc(C(=O)NN)c(C)n1    ZINC000034925192
Cc1ccn([C@@H](C)C(=O)NN)n1    ZINC000002731930
C[C@@H](Cn1cccn1)C(=O)NN    ZINC000058862898
Cc1ccnn1[C@H](C)C(=O)NN    ZINC000002549507
C[C@@H](Cc1cnc[nH]1)C(=O)NN    ZINC001341734537
CCn1cc(CC(=O)NN)cn1    ZINC001349600142
CC(C)n1nccc1C(=O)NN    ZINC000075848738
CC(C)n1cncc1C(=O)NN    ZINC000225320324
C[C@@H](C(=O)NN)c1cnn(C)c1    ZINC000306471471
NNC(=O)CCCn1cccn1    ZINC000082468424
Cc1cnn([C@@H](C)C(=O)NN)c1    ZINC000002732077
Cc1n[nH]c(C)c1CC(=O)NN    ZINC000037388196
Cc1cc(C)n(CC(=O)NN)n1    ZINC000000337956
Cc1cnn(CCC(=O)NN)c1    ZINC000002507799
Cc1c(CC(=O)NN)cnn1C    ZINC001352840227
CC1=C(C(=O)NN)CC/C1=N/N    ZINC000017162100
CC(C)n1cc(C(=O)NN)cn1    ZINC000073712123
CC[C@@H](C(=O)NN)n1ccnc1    ZINC000082468498
CCn1ncc(C(=O)NN)c1C    ZINC000034925190
CC[C@H](C(=O)NN)n1ccnc1    ZINC000082468499
Cc1cnn([C@H](C)C(=O)NN)c1    ZINC000002549509
Cn1cc(CCC(=O)NN)cn1    ZINC000306192155
Cc1cncn1CCC(=O)NN    ZINC000032920056
Cc1nn(C)cc1CC(=O)NN    ZINC001331706567
CCCn1cc(C(=O)NN)cn1    ZINC000825639040
CCn1nc(C)cc1C(=O)NN    ZINC000000121089
CC(C)n1cnc(C(=O)NN)c1    ZINC000876788523
C[C@@H](CC(=O)NN)n1ccnc1    ZINC000058845502
C[C@H](Cc1cnc[nH]1)C(=O)NN    ZINC001341734535
CC(C)c1nc(C(=O)NN)c[nH]1    ZINC000033493514
CCCc1cc(C(=O)NN)n[nH]1    ZINC000212327088
C[C@H](CC(=O)NN)n1ccnc1    ZINC000058845504
CC1=C(C(=O)NN)CC/C1=N\N    ZINC000005743143
CCc1n[nH]c(C(=O)NN)c1C    ZINC000066111357
CCc1cc(C(=O)NN)n(C)n1    ZINC000085166298
C[C@H](Cn1cccn1)C(=O)NN    ZINC000058862908
CC(C)n1ccc(C(=O)NN)n1    ZINC000306228540
NNC(=O)C[C@@H]1C[C@H]2CC[C@H]1C2    ZINC000250979609
C[C@@]1(C(=O)NN)C[C@H]2CC[C@H]1C2    ZINC000876789922
NNC(=O)C[C@H]1C[C@H]2CC[C@H]1C2    ZINC000100577859
NNC(=O)C12CCC(CC1)CC2    ZINC000204056828
CC1(C)[C@@H]2C[C@@]1(C(=O)NN)CC2    ZINC000217602151
CC1(C)[C@@H]2C[C@]1(C(=O)NN)CC2    ZINC000217601974
NNC(=O)CC(C1CC1)C1CC1    ZINC000308092968
CC1CCC(=CC(=O)NN)CC1    ZINC000307305359
C[C@]1(C(=O)NN)C[C@H]2CC[C@H]1C2    ZINC000876789923
CC1(C)[C@H]2C[C@]1(C(=O)NN)CC2    ZINC000217602060
CC1(C)[C@H]2C[C@@]1(C(=O)NN)CC2    ZINC000217602247
NNC(=O)/C=C/C1CCCCC1    ZINC000307708018
NNC(=O)C1CCC2(CC2)CC1    ZINC000606251209
NNC(=O)/C=C\C1CCCCC1    ZINC000308184246
NNC(=O)/C=C/c1nccs1    ZINC000306344222
NNC(=O)/C=C\c1nccs1    ZINC000308191165
NNC(=O)c1c[nH]c(=O)cc1O    ZINC000017286171
NNC(=O)CN1C(=O)C=CC1=O    ZINC000039082752
NNC(=O)c1cc(N)c(=O)[nH]n1    ZINC000001501123
NNC(=O)c1ccc(F)cc1N    ZINC000104562387
NNC(=O)c1cc(F)ccc1N    ZINC000069635660
N#C[C@]1(C(=O)NN)CCCOC1    ZINC001580036318
CC(C)c1cc(C(=O)NN)no1    ZINC000096308109
CC(C)c1ocnc1C(=O)NN    ZINC000226100886
CC(C)c1nocc1C(=O)NN    ZINC000876789919
N#C[C@@]1(C(=O)NN)CCCOC1    ZINC001580036319
CCCc1nc(C(=O)NN)co1    ZINC000306705101
Cc1noc(C)c1CC(=O)NN    ZINC000026444297
CC(C)c1cc(C(=O)NN)on1    ZINC000307729775
NNC(=O)CNCc1ccco1    ZINC000022538872
Cc1cc(CCC(=O)NN)no1    ZINC001340262475
CCc1noc(C)c1C(=O)NN    ZINC000036962709
CCn1ncc(N)c1C(=O)NN    ZINC000002534286
C[C@@H](CC(=O)NN)n1cncn1    ZINC000028051432
CCn1cc(N)c(C(=O)NN)n1    ZINC000002534284
CC(C)(C(=O)NN)n1cncn1    ZINC000000169603
C[C@H](CC(=O)NN)n1cncn1    ZINC000028051434
NNC(=O)C12CCCN1CCC2    ZINC001346027231
NNC(=O)[C@H]1CC12CCNCC2    ZINC000069792412
NNC(=O)[C@@H]1C[C@]12CCCNC2    ZINC000848417379
NNC(=O)[C@H]1C[C@H]2CC[C@H]1NC2    ZINC000306971985
NNC(=O)[C@@H]1CC12CCNCC2    ZINC000069792413
NNC(=O)[C@@H]1C[C@@]12CCCNC2    ZINC000848417377
NNC(=O)[C@H]1C[C@]12CCCNC2    ZINC000848417378
NNC(=O)[C@H]1C[C@@]12CCCNC2    ZINC000848417376
NNC(=O)[C@@H]1C[C@H]2CC[C@H]1NC2    ZINC000306971986
NNC(=O)c1ccccc1Cl    ZINC000000152501
NNC(=O)c1ccc(Cl)cc1    ZINC000000154658
NNC(=O)c1cccc(Cl)c1    ZINC000000080753
NNC(=O)c1cc(S)ncn1    ZINC000004343960
NNC(=O)c1ccc([N+](=O)[O-])[nH]1    ZINC000306483632
NNC(=O)c1cc([N+](=O)[O-])c[nH]1    ZINC000004218152
NNC(=O)c1cc(=O)[nH]c(=O)[nH]1    ZINC000001667152
NNC(=O)c1cc(O)cc(F)c1    ZINC000238559725
NNC(=O)c1cccc(O)c1F    ZINC001580358697
NNC(=O)c1ccc(F)cc1O    ZINC000104555211
NNC(=O)c1ccc(O)cc1F    ZINC000075848458
C[C@H](C(=O)NN)c1cccs1    ZINC000258929742
C[C@H](C(=O)NN)c1ccsc1    ZINC000307141082
NNC(=O)CCc1cccs1    ZINC000036962680
C[C@@H](C(=O)NN)c1cccs1    ZINC000258929740
Cc1cc(C(=O)NN)sc1C    ZINC000037388017
CCc1ccc(C(=O)NN)s1    ZINC000002381392
Cc1scc(C(=O)NN)c1C    ZINC000002391972
C[C@@H](C(=O)NN)c1ccsc1    ZINC000307141081
CCc1cc(C(=O)NN)cs1    ZINC000002559443
Cc1cc(C)c(C(=O)NN)s1    ZINC000218310713
Cc1cc(C(=O)NN)c(C)s1    ZINC000037388264
CCc1ccsc1C(=O)NN    ZINC000042374421
NNC(=O)CCc1ccsc1    ZINC000306583556
Cc1oc(C(=O)NN)cc1CO    ZINC000082464790
COCc1ccc(C(=O)NN)o1    ZINC000040176263
Cn1ncc(C(=O)NN)c1CO    ZINC000408715791
COc1nn(C)cc1C(=O)NN    ZINC000104572416
Cc1nnc(CCC(=O)NN)o1    ZINC001579901072
CC1=NNC(=O)[C@@H]1CC(=O)NN    ZINC000100609675
CN1N=C(C(=O)NN)CCC1=O    ZINC000036962845
Cn1cc(C(=O)NN)n(C)c1=O    ZINC000606250219
CC(C)c1noc(C(=O)NN)n1    ZINC000070451414
CC1=NNC(=O)[C@H]1CC(=O)NN    ZINC000100609678
Cc1n[nH]c(NN)c1C(=O)NN    ZINC000000967162
NNC(=O)[C@H]1CC12CCOCC2    ZINC000306461874
NNC(=O)/C=C/C1CCOCC1    ZINC000306755623
NNC(=O)[C@@H]1OC[C@@H]2CCC[C@@H]21    ZINC000884241249
NNC(=O)[C@@H]1CC12CCOCC2    ZINC000306461873
C=C(C)[C@@H]1OCC[C@@H]1C(=O)NN    ZINC001343457972
NNC(=O)/C=C\C1CCOCC1    ZINC000308188154
C[C@@H]1CCCC[C@@H]1CC(=O)NN    ZINC000306275709
CC[C@@H]1CCCC[C@H]1C(=O)NN    ZINC000876788544
C[C@@H]1CCC[C@H](CC(=O)NN)C1    ZINC000306958610
CC[C@@H]1CCC[C@]1(C)C(=O)NN    ZINC000884241324
CC[C@H]1CCCC[C@H]1C(=O)NN    ZINC000876788545
CC[C@@H]1CCC[C@@]1(C)C(=O)NN    ZINC000884241327
CC(C)(C(=O)NN)C1CCCC1    ZINC000258988603
NNC(=O)CCCC1CCCC1    ZINC000218079810
CC[C@H]1CC[C@H](C(=O)NN)CC1    ZINC000306245716
CC[C@H]1CCC[C@@]1(C)C(=O)NN    ZINC000884241326
C[C@H]1CCCC[C@H]1CC(=O)NN    ZINC000306275712
CC[C@H]1CCCC[C@@H]1C(=O)NN    ZINC000876788547
CC[C@H]1CCC[C@]1(C)C(=O)NN    ZINC000884241325
NNC(=O)C1CCCCCCC1    ZINC000083187661
NNC(=O)CC1CCCCCC1    ZINC000145110205
CC1(C)CCC(C(=O)NN)CC1    ZINC000306337015
CCC[C@H]1CCC[C@H]1C(=O)NN    ZINC000852874370
CC1(C)CCC[C@@H](C(=O)NN)C1    ZINC000307155336
C[C@H]1CCCC[C@@H]1CC(=O)NN    ZINC000306275710
C[C@@H]1CCC[C@@H](CC(=O)NN)C1    ZINC000306958608
CC(C)(C)C[C@@H]1C[C@H]1C(=O)NN    ZINC000843450477
CC[C@@H]1CCCC[C@@H]1C(=O)NN    ZINC000876788546
CC1(C)CCC[C@H](C(=O)NN)C1    ZINC000307155338
C[C@@H](CC1CCCC1)C(=O)NN    ZINC000218079907
NNC(=O)CCC1CCCCC1    ZINC000001467780
C[C@H]1CCC[C@H](CC(=O)NN)C1    ZINC000306958611
C[C@@H]1CCCC[C@H]1CC(=O)NN    ZINC000306275711
CCC[C@@H]1CCC[C@H]1C(=O)NN    ZINC000852874367
C[C@H](CC1CCCC1)C(=O)NN    ZINC000218079981
CCC[C@H]1CCC[C@@H]1C(=O)NN    ZINC000852874373
C[C@H]1CCC[C@@H](CC(=O)NN)C1    ZINC000306958609
CC(C)CC1(C(=O)NN)CCC1    ZINC000200706295
CCC[C@@H]1CCC[C@@H]1C(=O)NN    ZINC000852874371
CC1(C(=O)NN)CCCCCC1    ZINC000825638529
CC1(CC(=O)NN)CCCCC1    ZINC000307724658
CCC1(C(=O)NN)CCCCC1    ZINC000258994260
NNC(=O)c1ccc(Cl)nc1    ZINC000000166745
NNC(=O)c1ccnc(Cl)c1    ZINC000004783477
NNC(=O)c1cccnc1Cl    ZINC000034513989
NNC(=O)c1ccncc1Cl    ZINC000078720863
NNC(=O)c1ccc(Cl)cn1    ZINC000039119574
NNC(=O)c1cc(Cl)ccn1    ZINC000001728945
NNC(=O)c1cccc(Cl)n1    ZINC000051068305
NNC(=O)c1ccc([N+](=O)[O-])o1    ZINC000001041279
NNC(=O)c1[nH]ncc1[N+](=O)[O-]    ZINC000018166902
NNC(=O)c1cc([N+](=O)[O-])[nH]n1    ZINC000005941981
NNC(=O)c1nc[nH]c1[N+](=O)[O-]    ZINC000004715196
Cc1nc(C(=O)NN)c(C)s1    ZINC000167417757
Cc1cc(C(=O)NN)c(N)s1    ZINC000012445326
NNC(=O)CCc1cscn1    ZINC000306369498
CCc1ncc(C(=O)NN)s1    ZINC000082688987
Cc1cnc(CC(=O)NN)s1    ZINC000306459402
Cc1nc(C)c(C(=O)NN)s1    ZINC000000120236
NNC(=O)CCc1nccs1    ZINC000306579777
Cc1nc(CC(=O)NN)cs1    ZINC000002511153
Cc1ncsc1CC(=O)NN    ZINC000003624541
CCc1ncsc1C(=O)NN    ZINC000082422389
Cc1ncc(CC(=O)NN)s1    ZINC000003246479
Cc1csc(CC(=O)NN)n1    ZINC000004207345
CCOc1cnc(C(=O)NN)o1    ZINC000027752799
COCc1cc(C(=O)NN)no1    ZINC000082463376
NNC(=O)CN1C(=O)CCC1=O    ZINC000070153015
COCc1nocc1C(=O)NN    ZINC001119237361
Cc1cc(OCC(=O)NN)no1    ZINC000004206013
N#C[C@@H](CC(=O)NN)C(=O)NN    ZINC000003633249
N#C[C@H](CC(=O)NN)C(=O)NN    ZINC000001600598
Cn1cnn(CC(=O)NN)c1=O    ZINC000126926319
CN1CC[C@H](C(=O)NN)CC1=O    ZINC000306467590
CCN1C[C@@H](C(=O)NN)CC1=O    ZINC000037390130
CN(CC(=O)NN)C(=O)C1CC1    ZINC000379357714
CN1C(=O)CCC[C@H]1C(=O)NN    ZINC000306195802
CN1C(=O)CCC[C@@H]1C(=O)NN    ZINC000306195801
CNC(=O)C1(C(=O)NN)CCC1    ZINC000306928106
CCN1C[C@H](C(=O)NN)CC1=O    ZINC000037390128
CC[C@@]1(C(=O)NN)CCNC1=O    ZINC001330613668
CC[C@]1(C(=O)NN)CCNC1=O    ZINC001330613670
NNC(=O)C(=O)N1CCCCC1    ZINC000016849729
CN1CC[C@@H](C(=O)NN)CC1=O    ZINC000306467589
NNC(=O)CCN1CCCC1=O    ZINC000082468348
NNC(=O)C(=O)NC1CCCC1    ZINC000034977814
C/C=C/CC(=O)NCC(=O)NN    ZINC000003053223
C[C@H]1CC[C@H](C)N1CC(=O)NN    ZINC000606252021
C[C@@]1(N)CCCC[C@H]1C(=O)NN    ZINC000238498246
CC1CCN(CC(=O)NN)CC1    ZINC000027345348
CC[C@H](C(=O)NN)N1CCCC1    ZINC000022538979
CC(C)N1CCC[C@H]1C(=O)NN    ZINC001340894601
CC(C)(C(=O)NN)N1CCCC1    ZINC000022538932
CCN1CCCC[C@@H]1C(=O)NN    ZINC000306294508
NNC(=O)CCC1CCNCC1    ZINC000069635675
NNC(=O)CNC1CCCCC1    ZINC000009096132
C[C@@H]1CCCCN1CC(=O)NN    ZINC000008727419
C[C@]1(N)CCCC[C@@H]1C(=O)NN    ZINC000238484863
NNC(=O)[C@H](N)C1CCCCC1    ZINC000258988567
CC[C@@H](C(=O)NN)N1CCCC1    ZINC000022538982
C[C@@H]1CCCN(CC(=O)NN)C1    ZINC000022538826
C[C@@H]1CC[C@H](C)N1CC(=O)NN    ZINC000606252022
CC(C)(C)N1CC[C@@H]1C(=O)NN    ZINC000002033641
CN(C)C1(C(=O)NN)CCCC1    ZINC001578409573
NNC(=O)CC[C@@H]1CCCNC1    ZINC000069635627
C[C@@H]1CC[C@@H](C)N1CC(=O)NN    ZINC000606252024
C[C@]1(N)CCCC[C@H]1C(=O)NN    ZINC000238484913
NNC(=O)CCNC1CCCC1    ZINC000058840101
NNC(=O)[C@@H]1CCCCC[C@@H]1N    ZINC000087222335
CCN1CCCC[C@H]1C(=O)NN    ZINC000306294515
NNC(=O)CC[C@H]1CCCNC1    ZINC000069635626
C[C@H]1CCCN(CC(=O)NN)C1    ZINC000022538829
C[C@@]1(N)CCCC[C@@H]1C(=O)NN    ZINC000238498210
C[C@H]1CCCCN1CC(=O)NN    ZINC000008727417
C[C@H](CN1CCCC1)C(=O)NN    ZINC000002653959
C[C@@H](CN1CCCC1)C(=O)NN    ZINC000002653958
NNC(=O)[C@@H](N)C1CCCCC1    ZINC000258988569
C[C@H](C(=O)NN)N1CCCCC1    ZINC000030769435
CCCN1CCC[C@H]1C(=O)NN    ZINC000121207585
NNC(=O)CCN1CCCCC1    ZINC000000266168
CCCN1CCC[C@@H]1C(=O)NN    ZINC000121207410
NNC(=O)CCCN1CCCC1    ZINC000022123858
CC(C)(C)N1CC[C@H]1C(=O)NN    ZINC000001756997
C[C@@H](C(=O)NN)N1CCCCC1    ZINC000030769438
CC(C)N1CCC[C@@H]1C(=O)NN    ZINC001340894599
NNC(=O)CN1CCCCCC1    ZINC000008554351
NNC(=O)c1ncc(Cl)cn1    ZINC000196424466
NNC(=O)c1cnc(Cl)cn1    ZINC000040448525
COc1cscc1C(=O)NN    ZINC000000126555
Cc1nc(N)sc1C(=O)NN    ZINC000000967261
NNC(=O)Cc1csc(N)n1    ZINC000000967260
CCc1nnsc1C(=O)NN    ZINC000084475243
Cn1c(C(=O)NN)c[nH]c1=S    ZINC000225319274
NNC(=O)c1cc(F)ccc1F    ZINC000002578079
NNC(=O)c1cccc(F)c1F    ZINC000002578078
NNC(=O)c1ccc(F)cc1F    ZINC000002555754
NNC(=O)c1cc(F)cc(F)c1    ZINC000002574324
NNC(=O)c1ccc(F)c(F)c1    ZINC000000127687
NNC(=O)c1c(F)cccc1F    ZINC000000039563
NNC(=O)COCC(F)(F)F    ZINC000070152521
COCc1nc(C(=O)NN)no1    ZINC001329093077
COC(=O)[C@@H]1CC[C@@H]1C(=O)NN    ZINC000876788538
CCOC(=O)C1(C(=O)NN)CC1    ZINC000843450527
C[C@@]1(C(=O)NN)C[C@H]1C(=O)NN    ZINC000001042144
C[C@]1(C(=O)NN)C[C@H]1C(=O)NN    ZINC000001042145
CC1[C@@H](C(=O)NN)[C@@H]1C(=O)NN    ZINC000001036914
NNC(=O)CN1CCNCC1=O    ZINC000307152571
C[C@@]1(C(=O)NN)C[C@@H]1C(=O)NN    ZINC000001042146
CC1[C@H](C(=O)NN)[C@H]1C(=O)NN    ZINC000004284711
C/C=N/NC(=O)CCC(=O)NN    ZINC000027986472
C[C@]1(C(=O)NN)C[C@@H]1C(=O)NN    ZINC000001042147
NNC(=O)CN1CCNC(=O)C1    ZINC000026476109
NNC(=O)CN1CCCNC1=O    ZINC000306338937
NNC(=O)[C@@H]1CC[C@@H]1C(=O)NN    ZINC000016956296
NNC(=O)C1(C(=O)NN)CCC1    ZINC000004546928
NNC(=O)[C@H]1CC[C@@H]1C(=O)NN    ZINC000001729010
NNC(=O)[C@@H]1CC[C@H]1C(=O)NN    ZINC000001729009
NNC(=O)C(C(=O)NN)C1CC1    ZINC000263623106
C[C@H]1CC[C@@H](CCC(=O)NN)O1    ZINC000306511901
NNC(=O)CC[C@@H]1CCCOC1    ZINC000307760975
NNC(=O)CC[C@H]1CCCOC1    ZINC000307760974
NNC(=O)CC1(O)CCCCC1    ZINC000001600738
COCCC1(C(=O)NN)CCC1    ZINC000308358759
C[C@@H]1CC[C@@H](CCC(=O)NN)O1    ZINC000306511904
CC[C@H]1C[C@@H](C(=O)NN)CCO1    ZINC000825644850
C[C@@H]1CC[C@H](CCC(=O)NN)O1    ZINC000306511903
NNC(=O)CC[C@@H]1CCCCO1    ZINC000068991294
CC[C@H]1C[C@H](C(=O)NN)CCO1    ZINC000825644853
C[C@H]1O[C@@H](C)[C@@H](C)[C@@H]1C(=O)NN    ZINC000226716675
NNC(=O)C[C@H]1CCCC[C@@H]1O    ZINC000238659349
NNC(=O)COC1CCCCC1    ZINC000002585661
NNC(=O)[C@@H](O)C1CCCCC1    ZINC000843450624
C[C@H]1O[C@@H](C)[C@H](C)[C@@H]1C(=O)NN    ZINC000252681057
NNC(=O)CCC1CCOCC1    ZINC000114932702
CCC1(C(=O)NN)CCOCC1    ZINC000258939046
C[C@H]1CC[C@H](CCC(=O)NN)O1    ZINC000306511902
NNC(=O)[C@H](O)C1CCCCC1    ZINC000843450622
CC[C@@H]1C[C@@H](C(=O)NN)CCO1    ZINC000825644851
C[C@H]1O[C@@H](C)[C@@H](C)[C@H]1C(=O)NN    ZINC000083522506
CC[C@@H]1C[C@H](C(=O)NN)CCO1    ZINC000825644852
NNC(=O)CC[C@H]1CCCCO1    ZINC000068991296
C[C@H]1O[C@@H](C)[C@H](C)[C@H]1C(=O)NN    ZINC000083522509
CN1CCN(C)[C@H](C(=O)NN)C1    ZINC000022028678
CN1CCN(C)[C@@H](C(=O)NN)C1    ZINC000022925106
CN1CCN(CC(=O)NN)CC1    ZINC000019802145
CCCCC[C@@H](C)CC(=O)NN    ZINC000308396582
CCCC[C@H](CC)CC(=O)NN    ZINC000147191570
CCCC[C@H](C(=O)NN)C(C)C    ZINC000857002874
CCCCC[C@H](C)CC(=O)NN    ZINC000308396583
CC(C)CCCCCC(=O)NN    ZINC000259046667
CCCC[C@@H](CC)CC(=O)NN    ZINC000147191393
CCCCCC[C@@H](C)C(=O)NN    ZINC000217585697
CCCC[C@@H](C(=O)NN)C(C)C    ZINC000857002873
CCCCCC(C)(C)C(=O)NN    ZINC000308414088
CCCCCC[C@H](C)C(=O)NN    ZINC000217585763
CCCCCCCCC(=O)NN    ZINC000001668567
Cn1cc(Cl)cc1C(=O)NN    ZINC000007784463
NNC(=O)Cc1nnc(N)s1    ZINC000001054357
NNC(=O)C1=NN=C(N)SC1    ZINC000001410027
CSc1n[nH]nc1C(=O)NN    ZINC000022130317
NNC(=O)Cn1c(O)nnc1O    ZINC001580358461
CCO[C@H]1CC(C(=O)NN)=NO1    ZINC000034929311
CN1CCO[C@H](C(=O)NN)C1=O    ZINC001357445117
CN1CCO[C@@H](C(=O)NN)C1=O    ZINC001357445052
NNC(=O)CCN1CCOC1=O    ZINC000070152999
CCO[C@@H]1CC(C(=O)NN)=NO1    ZINC000034929309
NNC(=O)C(=O)N1CCOCC1    ZINC000003117685
NNC(=O)CCN1CCOCC1    ZINC000019736843
CC(=O)N[C@@H](C(=O)NN)C(C)C    ZINC000036962675
CCN1CCO[C@@H](C(=O)NN)C1    ZINC000825644695
CO[C@@H]1CN[C@@](C)(C(=O)NN)C1    ZINC000575569540
CCNC(=O)CCCC(=O)NN    ZINC000058847586
CCCNC(=O)CCC(=O)NN    ZINC000058846713
C[C@@H](C(=O)NN)N1CCOCC1    ZINC000015423326
CC(C)(C)C(=O)NCC(=O)NN    ZINC000037388190
CC(=O)N[C@H](C(=O)NN)C(C)C    ZINC000036962674
NNC(=O)CNC[C@@H]1CCCO1    ZINC000022538864
NNC(=O)C[C@@]1(O)CCCNC1    ZINC001340260985
NNC(=O)CO[C@@H]1CCCNC1    ZINC000306745923
CCC(CC)NC(=O)C(=O)NN    ZINC000036948165
CO[C@H]1CN[C@@](C)(C(=O)NN)C1    ZINC000575569546
NNC(=O)C[C@]1(O)CCCNC1    ZINC001340260983
C[C@H](C(=O)NN)N1CCOCC1    ZINC000015423325
CO[C@@H]1CN[C@](C)(C(=O)NN)C1    ZINC000575569545
C[C@@H]1CN(C)C[C@@H](C(=O)NN)O1    ZINC000307548957
CC(=O)NCC(C)(C)C(=O)NN    ZINC001349655747
C[C@H]1CN(C)C[C@H](C(=O)NN)O1    ZINC000307548956
CN(C)C(=O)CCCC(=O)NN    ZINC000058848070
CO[C@H]1CN[C@](C)(C(=O)NN)C1    ZINC000575569548
COC[C@@]1(C(=O)NN)CCNC1    ZINC000307127390
C[C@H]1CN(C)C[C@@H](C(=O)NN)O1    ZINC000307548958
CC(C)CCNC(=O)C(=O)NN    ZINC000015014088
CCN1CCO[C@H](C(=O)NN)C1    ZINC000825644694
NNC(=O)CO[C@H]1CCCNC1    ZINC000306745922
NNC(=O)CNC[C@H]1CCCO1    ZINC000022538867
COC[C@]1(C(=O)NN)CCNC1    ZINC000307127392
C[C@@H]1CN(C)C[C@H](C(=O)NN)O1    ZINC000307439212
CN(CC(=O)NN)CC(C)(C)C    ZINC000082470473
CCCN(CCC)CC(=O)NN    ZINC000002035972
CCN(CC)CCCC(=O)NN    ZINC000022123854
CN[C@H](CC(C)(C)C)C(=O)NN    ZINC000387537028
CCN(CC)C(C)(C)C(=O)NN    ZINC000030769496
CN[C@@H](CC(C)(C)C)C(=O)NN    ZINC000387537014
CC(C)C[C@H](CN)CC(=O)NN    ZINC000083863041
CC[C@@H](C(=O)NN)N(CC)CC    ZINC000022538976
CC[C@H](C(=O)NN)N(CC)CC    ZINC000022538972
NNC(=O)CSC(F)(F)F    ZINC000306381788
Cn1cc(C(=O)NN)c(Cl)n1    ZINC000049478736
Cn1cc(Cl)c(C(=O)NN)n1    ZINC000006319642
Cn1ncc(Cl)c1C(=O)NN    ZINC000001088622
NNC(=O)Cn1cc(Cl)cn1    ZINC000002537592
Cc1[nH]nc(C(=O)NN)c1Cl    ZINC000238494760
NNC(=O)c1nnn(N)c1S    ZINC000005823098
CSCC1(CC(=O)NN)CC1    ZINC000846674703
NNC(=O)CC1CCSCC1    ZINC000157585814
C[C@@H]1CO[C@@](C)(CC(=O)NN)O1    ZINC000004689850
CCOC(=O)C(C)(C)C(=O)NN    ZINC000299803832
NNC(=O)COC[C@H]1CCCO1    ZINC000082463847
CCC(CC)(C(=O)O)C(=O)NN    ZINC000849364620
NNC(=O)COC[C@@H]1CCCO1    ZINC000082463848
COC1(C(=O)NN)CCOCC1    ZINC000307710263
CCO[C@@]1(C(=O)NN)CCOC1    ZINC000306954777
C[C@@H]1CO[C@](C)(CC(=O)NN)O1    ZINC000004689852
C[C@H]1CO[C@@](C)(CC(=O)NN)O1    ZINC000004689851
C[C@H]1CO[C@](C)(CC(=O)NN)O1    ZINC000004689853
CCO[C@]1(C(=O)NN)CCOC1    ZINC000306954776
NNC(=O)CCCCC(=O)NN    ZINC000001666741
CCO[C@H](CC(=O)NN)C(C)C    ZINC000379366710
CCCCCCOCC(=O)NN    ZINC000066055905
CC(C)CCO[C@H](C)C(=O)NN    ZINC000082463490
CC(C)CCO[C@@H](C)C(=O)NN    ZINC000082463489
CCO[C@@H](CC(=O)NN)C(C)C    ZINC000379366712
NNC(=O)CN1CCSC1=O    ZINC000070159836
NNC(=O)[C@@H]1CSCC(=O)N1    ZINC000238554904
NNC(=O)CN1CSCC1=O    ZINC000037388013
NNC(=O)c1c[nH]c2ccccc12    ZINC000000318058
NNC(=O)c1cc2ccccc2[nH]1    ZINC000000260352
N#C[C@H](C(=O)NN)c1ccccc1    ZINC000034246323
N#C[C@@H](C(=O)NN)c1ccccc1    ZINC000034246321
NNC(=O)c1cccc2cc[nH]c21    ZINC000000105393
NNC(=O)c1ccc2[nH]ccc2c1    ZINC000039111423
NNC(=O)c1ccc2cc[nH]c2c1    ZINC000039119563
N#CCc1cccc(C(=O)NN)c1    ZINC000204043382
NNC(=O)c1cccc2[nH]ccc21    ZINC000037245109
NNC(=O)C[C@@H]1CSCCN1    ZINC000085614566
NNC(=O)C[C@H]1CSCCN1    ZINC000085614561
COCCCNC(=O)C(=O)NN    ZINC000004675728
COC(=O)NCCCC(=O)NN    ZINC000308391446
COCC(=O)NCCC(=O)NN    ZINC000379373038
COCC(=O)N(C)CC(=O)NN    ZINC000379359597
CCOC(=O)NCCC(=O)NN    ZINC000238274022
COC(=O)NC(C)(C)C(=O)NN    ZINC000306802225
COCCCNCCC(=O)NN    ZINC000019736865
NNC(=O)c1cc(Cl)cs1    ZINC000062709818
NNC(=O)c1sccc1Cl    ZINC000040450032
NNC(=O)c1ccc(Cl)s1    ZINC000002574319
NNC(=O)c1ccoc1C(F)F    ZINC000225755026
NNC(=O)c1cnn(C(F)F)c1    ZINC000040544263
NNC(=O)c1ccn(C(F)F)n1    ZINC000002521253
NNC(=O)c1ccnn1C(F)F    ZINC000002534210
COC(=O)NNC(=O)C(=O)NN    ZINC000223812543
NNC(=O)c1cc2ccccc2o1    ZINC000002565572
CO[C@]1(C(=O)NN)CCSC1    ZINC000884240812
CO[C@@]1(C(=O)NN)CCSC1    ZINC000884240811
NNC(=O)c1ccc2nccn2c1    ZINC000004024444
NNC(=O)c1ccc2[nH]ncc2c1    ZINC000037400294
NNC(=O)c1cccc2[nH]ncc21    ZINC000042784451
NNC(=O)c1cnn2ccccc12    ZINC000039320622
NNC(=O)c1cccc2nccn21    ZINC001580358802
NNC(=O)c1ccc2nc[nH]c2c1    ZINC000044076367
NNC(=O)c1ccc2cn[nH]c2c1    ZINC000037389423
Cc1nc(C(=O)NN)ccc1C#N    ZINC000036963062
NNC(=O)c1ccn2ccnc2c1    ZINC000072190685
NNC(=O)c1cn2ccccc2n1    ZINC000002505808
NNC(=O)c1cccn2ccnc12    ZINC000022996784
NNC(=O)c1cc2ccccn2n1    ZINC000002527297
NNC(=O)c1cccc2cn[nH]c21    ZINC000071789980
NNC(=O)c1n[nH]c2ccccc21    ZINC000000081541
NNC(=O)c1nc2ccccc2[nH]1    ZINC000015858191
NNC(=O)c1c[nH]c2ncccc12    ZINC000095704920
C/C(=C\C(=O)NN)c1ccccc1    ZINC000144963552
NNC(=O)[C@@H]1C[C@H]1c1ccccc1    ZINC000000270479
NNC(=O)c1ccc(C2CC2)cc1    ZINC000852773236
NNC(=O)C1(c2ccccc2)CC1    ZINC000037387947
NNC(=O)c1cccc2c1CCC2    ZINC000306398529
NNC(=O)[C@@H]1C[C@@H]1c1ccccc1    ZINC000000270477
NNC(=O)c1cccc(C2CC2)c1    ZINC000848416914
NNC(=O)c1ccc2c(c1)CCC2    ZINC000004206628
C/C(=C/C(=O)NN)c1ccccc1    ZINC000144963758
NNC(=O)[C@H]1C[C@@H]1c1ccccc1    ZINC000000270480
NNC(=O)[C@H]1C[C@H]1c1ccccc1    ZINC000000270482
CCCCS[C@H](C)C(=O)NN    ZINC000070152977
CCCCSCCC(=O)NN    ZINC000082472399
CC(C)CCSCC(=O)NN    ZINC000218035511
CCS[C@@H](C(=O)NN)C(C)C    ZINC000084691082
CCCCS[C@@H](C)C(=O)NN    ZINC000070152975
CCS[C@H](C(=O)NN)C(C)C    ZINC000084691081
C[C@@H](C(=O)NN)[C@H](O)C(C)(C)O    ZINC000005064376
C[C@H](C(=O)NN)[C@H](O)C(C)(C)O    ZINC000005064375
C[C@H](C(=O)NN)[C@@H](O)C(C)(C)O    ZINC000005064377
CCOC(CC(=O)NN)OCC    ZINC000002154456
CCOCCO[C@H](C)C(=O)NN    ZINC000070152970
CCOCCO[C@@H](C)C(=O)NN    ZINC000070152967
COCCCOCCC(=O)NN    ZINC000082463185
C[C@@H](C(=O)NN)[C@@H](O)C(C)(C)O    ZINC000005064378
NNC(=O)c1scnc1Cl    ZINC000238564836
NNC(=O)c1onc2ccccc21    ZINC001580358286
NNC(=O)c1nc2ccccc2o1    ZINC000060106689
[N-]=[N+]=Nc1ccc(C(=O)NN)cc1    ZINC000015020109
NNC(=O)c1cn2cccnc2n1    ZINC000005942429
NNC(=O)c1cn2ccncc2n1    ZINC000045067979
NNC(=O)c1ccc2[nH]nnc2c1    ZINC000037389471
NNC(=O)c1cnc2n[nH]cc2c1    ZINC000140717247
NNC(=O)c1cnn2cccnc12    ZINC000307156150
NNC(=O)[C@H]1C[C@@H]1c1cccnc1    ZINC000003953277
NNC(=O)[C@H]1C[C@H]1c1cccnc1    ZINC000003953276
NNC(=O)c1ccc2c(c1)NCC2    ZINC000166900960
NNC(=O)c1cccnc1C1CC1    ZINC000876788928
NNC(=O)C1(c2cccnc2)CC1    ZINC000258947494
NNC(=O)[C@@H]1C[C@H]1c1cccnc1    ZINC000003953278
NNC(=O)[C@@H]1C[C@@H]1c1cccnc1    ZINC000003953279
NNC(=O)c1ccnc(C2CC2)c1    ZINC000825639233
NNC(=O)[C@@H]1C[C@H]1c1ccncc1    ZINC000238555015
CSCC[C@H](N)CC(=O)NN    ZINC001340893141
NCCCSCCC(=O)NN    ZINC000085314595
NNC(=O)C(F)(F)C(F)(F)F    ZINC000004742735
NNC(=O)[C@@H]1CSCCS1    ZINC000306191954
NNC(=O)C1SCCCS1    ZINC000104082326
NNC(=O)[C@H]1CSCCS1    ZINC000306191956
NNC(=O)[C@H]1CCS(=O)(=O)C1    ZINC000004218382
NNC(=O)[C@@H]1CCS(=O)(=O)C1    ZINC000004218381
NNC(=O)c1ccc2nonc2c1    ZINC000000171002
NNC(=O)CSCC(=O)NN    ZINC000001747663
NNC(=O)c1cccc([C]=O)c1N    ZINC000100041182
Cc1ccc(C(=O)C(=O)NN)cc1    ZINC000306208437
NNC(=O)c1ccc2c(c1)CCO2    ZINC000014808181
NNC(=O)[C@@H]1Cc2ccccc2O1    ZINC000006583261
NNC(=O)/C=C/c1ccc(O)cc1    ZINC000000336538
NNC(=O)[C@H]1Cc2ccccc2O1    ZINC000006583254
N/N=C/c1ccc(C(=O)NN)cc1    ZINC000005893814
Cn1ccc2[nH]c(C(=O)NN)cc21    ZINC000013483158
NNC(=O)c1cncnc1C1CC1    ZINC001580358520
NNC(=O)c1ccnc(C2CC2)n1    ZINC000825645003
NNC(=O)c1cnc(C2CC2)nc1    ZINC000223456412
NNC(=O)CCCCCCCl    ZINC001772491153
NNC(=O)C1CCC(F)(F)CC1    ZINC000127057202
CC[C@@H](C(=O)NN)c1ccccc1    ZINC000001597741
Cc1cccc(CCC(=O)NN)c1    ZINC000049933508
CCc1ccccc1CC(=O)NN    ZINC000145177501
Cc1ccccc1[C@H](C)C(=O)NN    ZINC000259049206
CCc1ccc(CC(=O)NN)cc1    ZINC000000583013
Cc1cc(C)cc(CC(=O)NN)c1    ZINC000306253617
CC(C)c1ccc(C(=O)NN)cc1    ZINC000001596394
NNC(=O)CCCc1ccccc1    ZINC000001729024
Cc1ccccc1[C@@H](C)C(=O)NN    ZINC000259049201
NNC(=O)[C@H]1C[C@@H]2[C@H]3[C@@H]4C[C@H]2[C@H]1[C@@H]43    ZINC000250667047
CC[C@H](C(=O)NN)c1ccccc1    ZINC000002577650
Cc1cccc([C@@H](C)C(=O)NN)c1    ZINC000259012950
Cc1ccc(CC(=O)NN)cc1C    ZINC000004689508
Cc1ccc(C)c(CC(=O)NN)c1    ZINC000000583032
Cc1cccc([C@H](C)C(=O)NN)c1    ZINC000259012954
CC(C)c1cccc(C(=O)NN)c1    ZINC000694862432
NNC(=O)[C@@H]1C[C@@H]2[C@H]3[C@@H]4C[C@H]2[C@H]1[C@@H]43    ZINC000250667053
CC(C)(C(=O)NN)c1ccccc1    ZINC000001600274
C[C@@H](CC(=O)NN)c1ccccc1    ZINC000043762039
C[C@H](CC(=O)NN)c1ccccc1    ZINC000211845101
Cc1ccc(CC(=O)NN)c(C)c1    ZINC000020134022
Cc1ccccc1CCC(=O)NN    ZINC000021986628
Cc1cc(C)c(C(=O)NN)c(C)c1    ZINC000004015295
CCCc1ccc(C(=O)NN)cc1    ZINC000164804637
CC(C)c1ccccc1C(=O)NN    ZINC000039410274
Cc1cc2[nH]c(C(=O)NN)cc2o1    ZINC000000260348
NNC(=O)C(=O)Nc1ccccc1    ZINC000002555720
NNC(=O)c1ccc(C(N)=O)cc1    ZINC000002564289
NNC(=O)c1cccc(C(N)=O)c1    ZINC000306450525
CC(=O)c1cc(C(=O)NN)ccn1    ZINC000118687340
NNC(=O)[C@@H]1CNCCC1(F)F    ZINC000306514049
NNC(=O)[C@H]1CNCCC1(F)F    ZINC000306514050
NNC(=O)[C@H](N)Cc1ccccc1    ZINC000002031987
CC(C)(C(=O)NN)c1cccnc1    ZINC000259031688
C[C@@H](CC(=O)NN)c1ccncc1    ZINC000825651613
Cc1cc(N)c(C(=O)NN)cc1C    ZINC000001697918
NNC(=O)CCc1ccc(N)cc1    ZINC000167627166
NNC(=O)CCCc1cccnc1    ZINC000258973820
NNC(=O)c1cc2c([nH]1)CCCC2    ZINC000876789155
NNC(=O)[C@@H](N)Cc1ccccc1    ZINC000005279132
Cc1cccc(NCC(=O)NN)c1    ZINC000001732068
CN(C)c1ccccc1C(=O)NN    ZINC000071774258
N#C[C@@]1(C(=O)NN)C[C@H]2CC[C@H]1C2    ZINC000884240842
NNC(=O)CCCc1ccccn1    ZINC000146762388
N#C[C@]1(C(=O)NN)C[C@H]2CC[C@H]1C2    ZINC000884240841
CN(C)c1cccc(C(=O)NN)c1    ZINC000002561227
NNC(=O)CNCc1ccccc1    ZINC000058837335
C[C@H](CC(=O)NN)c1ccncc1    ZINC000825651612
NNC(=O)CCNc1ccccc1    ZINC000019091243
Cc1cc(C)c(C(=O)NN)c(C)n1    ZINC001343457323
CN(C)c1ccc(C(=O)NN)cc1    ZINC000000137335
Cc1ccc(NCC(=O)NN)cc1    ZINC000000873853
CCc1ccc(CC(=O)NN)nc1    ZINC000884240984
Cc1ccccc1NCC(=O)NN    ZINC000000143236
NNC(=O)c1ccc2c(c1)OCO2    ZINC000000150345
NNC(=O)c1ccc(C(=O)O)cc1    ZINC000000285296
NNC(=O)c1cccc2c1OCO2    ZINC000104149683
NNC(=O)c1cccc(C(=O)O)c1    ZINC000075848480
CCCS(=O)(=O)CC(=O)NN    ZINC000059905153
CC(C)S(=O)(=O)CC(=O)NN    ZINC000306263113
CC(C)(C(=O)NN)S(C)(=O)=O    ZINC000069692989
NNC(=O)c1ccc(/C=N\O)nc1    ZINC000000255984
NNC(=O)C(=O)Nc1ccccn1    ZINC000002025712
NNC(=O)/C=C/c1ccccc1F    ZINC000037388009
NNC(=O)/C=C/c1cccc(F)c1    ZINC000037387873
NNC(=O)/C=C/c1ccc(F)cc1    ZINC000048545786
NNC(=O)/C=C\c1ccccc1F    ZINC000208186268
NNC(=O)/C=C\c1cccc(F)c1    ZINC000208185915
NNC(=O)c1cccc(B(O)O)c1    ZINC000169744005
NNC(=O)c1ccc(B(O)O)cc1    ZINC000169745032
NNC(=O)[C@@H]1CCO[C@@H]1C(F)F    ZINC000225755457
NNC(=O)[C@H]1CCO[C@@H]1C(F)F    ZINC000225755485
NNC(=O)[C@@H]1CCO[C@H]1C(F)F    ZINC000225755506
NNC(=O)[C@H]1CCO[C@H]1C(F)F    ZINC000225755536
COc1ccc(C(=O)NN)c(C)c1    ZINC000096515867
NNC(=O)[C@H](CO)c1ccccc1    ZINC000001577589
NNC(=O)C[C@@H](O)c1ccccc1    ZINC000039409433
C[C@H](Oc1ccccc1)C(=O)NN    ZINC000000117564
CCOc1ccccc1C(=O)NN    ZINC000002146934
CCc1ccc(/C=C/C(=O)NN)o1    ZINC000218315520
Cc1ccc(OCC(=O)NN)cc1    ZINC000000063728
COc1c(C)cccc1C(=O)NN    ZINC000000122317
COCc1cccc(C(=O)NN)c1    ZINC000036962720
COc1ccc(CC(=O)NN)cc1    ZINC000000084490
COCc1ccc(C(=O)NN)cc1    ZINC000037387926
NNC(=O)[C@@H](CO)c1ccccc1    ZINC000006582098
COCc1ccccc1C(=O)NN    ZINC000037390114
COc1ccccc1CC(=O)NN    ZINC000020134041
Cc1ccccc1OCC(=O)NN    ZINC000000063734
NNC(=O)CCc1ccc(O)cc1    ZINC000000410035
NNC(=O)COCc1ccccc1    ZINC000036962688
NNC(=O)C[C@H](O)c1ccccc1    ZINC000039409434
CO[C@H](C(=O)NN)c1ccccc1    ZINC000001642797
COc1cccc(C(=O)NN)c1C    ZINC000039090040
NNC(=O)CCOc1ccccc1    ZINC000002387734
C[C@@H](Oc1ccccc1)C(=O)NN    ZINC000000117569
Cc1cccc(OCC(=O)NN)c1    ZINC000000260081
Cc1cc(C(=O)NN)cc(C)c1O    ZINC000116898242
COc1cc(C)ccc1C(=O)NN    ZINC000113703766
COc1cc(C(=O)NN)ccc1C    ZINC000019389193
CCOc1ccc(C(=O)NN)cc1    ZINC000002146936
NNC(=O)CCc1ccccc1O    ZINC000000286611
COc1ccc(C)cc1C(=O)NN    ZINC000037388305
CO[C@@H](C(=O)NN)c1ccccc1    ZINC000003152106
COc1cccc(CC(=O)NN)c1    ZINC000000132425
COc1ccc(C(=O)NN)cc1C    ZINC000014291991
CCOc1cccc(C(=O)NN)c1    ZINC000000156573
NNC(=O)[C@@H]1CCc2c[nH]nc2C1    ZINC000575423944
CN(C)c1ncccc1C(=O)NN    ZINC000306215910
NNC(=O)c1cn2c(n1)CCCC2    ZINC000138088027
Cc1nccc(CCC(=O)NN)n1    ZINC001329514091
NNC(=O)[C@H]1CCc2cncn2C1    ZINC001263103857
NNC(=O)Cn1cc(C2CC2)cn1    ZINC000402022905
NNC(=O)[C@H]1CCc2n[nH]cc2C1    ZINC000575422260
NNC(=O)[C@@H]1CCc2cncn2C1    ZINC001263103858
Cn1cncc1[C@@H]1C[C@H]1C(=O)NN    ZINC001340894014
NNC(=O)[C@@H]1CCc2n[nH]cc2C1    ZINC000575422253
CN(C)c1cc(C(=O)NN)ccn1    ZINC000037400290
NNC(=O)[C@H]1CCc2c[nH]nc2C1    ZINC000575423945
CN(C)c1ccnc(C(=O)NN)c1    ZINC000144454645
NNC(=O)c1cnn(CC2CC2)c1    ZINC000238568130
NNC(=O)c1ncc2n1CCCC2    ZINC000075848588
NNC(=O)[C@H](N)Cc1ccccn1    ZINC000259019540
NNC(=O)c1cnn(C2CCC2)c1    ZINC001521507259
Cn1nc(C2CC2)cc1C(=O)NN    ZINC000725328007
NNC(=O)Cn1ccc(C2CC2)n1    ZINC000002538714
Cn1nc(C(=O)NN)cc1C1CC1    ZINC000725328110
CN(C)c1ccc(C(=O)NN)cn1    ZINC000037390102
NNC(=O)c1n[nH]c2c1CCCC2    ZINC000003833224
NNC(=O)[C@@H]1CCn2ccnc2C1    ZINC001334839330
CC(C)c1ncncc1C(=O)NN    ZINC000307088192
Cn1ncc(C(=O)NN)c1C1CC1    ZINC001326292829
CC(C)c1ncc(C(=O)NN)cn1    ZINC000223455758
CCc1nnc(C)cc1C(=O)NN    ZINC000132439788
Cn1ncc(C2CC2)c1C(=O)NN    ZINC001329937988
Cn1nc2c(c1C(=O)NN)CCC2    ZINC001263103873
NNC(=O)[C@H]1CCn2ccnc2C1    ZINC001334839317
NNC(=O)[C@@H]1CCc2nccn2C1    ZINC001329924260
CCc1ncc(C(=O)NN)c(C)n1    ZINC000223457331
NNC(=O)[C@H]1CCc2nccn2C1    ZINC001329924259
CC(C)(CC(=O)NN)CC(F)F    ZINC000884240986
C[C@@]12C[C@@]3(C(=O)NN)[C@@H]1CC[C@@]23C    ZINC000217631639
C[C@@]12C[C@@]3(C(=O)NN)[C@H]1CC[C@@]23C    ZINC000242648568
C[C@]12C[C@@]3(C(=O)NN)[C@@H]1CC[C@]32C    ZINC000217631719
C[C@]12C[C@]3(C(=O)NN)[C@@H]1CC[C@@]23C    ZINC000217631554
C[C@@]12C[C@]3(C(=O)NN)[C@@H]1CC[C@@]23C    ZINC000217631476
NNC(=O)c1cc2sccc2[nH]1    ZINC000000254364
NNC(=O)c1ccccc1[N+](=O)[O-]    ZINC000000226745
NNC(=O)c1cccc([N+](=O)[O-])c1    ZINC000000061833
NNC(=O)c1cccc(C(=O)O)n1    ZINC001601192610
NNC(=O)c1ccc(C(=O)O)nc1    ZINC000232758734
NNC(=O)c1ccc(C(=O)O)cn1    ZINC000147579344
NNC(=O)c1ccc([N+](=O)[O-])cc1    ZINC000000504383
CN(CC(=O)NN)S(C)(=O)=O    ZINC000022538600
CCS(=O)(=O)NCC(=O)NN    ZINC000034204389
CS(=O)(=O)NCCC(=O)NN    ZINC000150183562
C[C@@H](NS(C)(=O)=O)C(=O)NN    ZINC000020216511
C[C@H](NS(C)(=O)=O)C(=O)NN    ZINC000020216512
NNC(=O)CCCS(N)(=O)=O    ZINC001580358272
Cc1ccn(CC(=O)NN)c(=O)c1    ZINC000071513509
COc1cc(C)cnc1C(=O)NN    ZINC000876788950
COc1ccc(CC(=O)NN)nc1    ZINC000825644989
COCc1cncc(C(=O)NN)c1    ZINC000852771733
CCc1cnc(O)c(C(=O)NN)c1    ZINC000852772808
NNC(=O)COCc1cccnc1    ZINC000258968889
NNC(=O)c1ncc(C2CCC2)o1    ZINC000096529273
NNC(=O)Cc1ccc(O)c(N)c1    ZINC000032911406
C[C@@H](Oc1cccnc1)C(=O)NN    ZINC000082465309
COc1ccc(C(=O)NN)cc1N    ZINC000104562285
NNC(=O)c1noc2c1CCCC2    ZINC000066113402
NNC(=O)CCn1ccccc1=O    ZINC000037390181
NNC(=O)[C@@H]1CCc2cnoc2C1    ZINC000575424819
NNC(=O)COCc1ccccn1    ZINC000258961329
NNC(=O)[C@@H]1CCc2oncc2C1    ZINC000575424827
CCc1cc(C(=O)NN)cc(O)n1    ZINC000825652363
C[C@H](Oc1cccnc1)C(=O)NN    ZINC000082465308
NNC(=O)[C@H]1CCc2cnoc2C1    ZINC000575424820
Cc1cc(C)c(C(=O)NN)c(=O)[nH]1    ZINC000037389234
CCOc1ccc(C(=O)NN)cn1    ZINC000104080427
NNC(=O)[C@H]1CCc2oncc2C1    ZINC000575424828
Cc1ccc(OCC(=O)NN)cn1    ZINC000082465289
NNC(=O)c1cc(C2CCC2)on1    ZINC000256054729
CC(=O)c1cc(C(=O)NN)n(C)c1    ZINC000306539700
CNc1nc(C)cc(C(=O)NN)n1    ZINC000825639692
NNC(=O)Cn1cc(C2CC2)nn1    ZINC001118203876
NNC(=O)[C@H]1CCCn2ncnc21    ZINC001580358733
NNC(=O)[C@@H]1CCCn2ncnc21    ZINC001580358731
Cn1nc(C2CC2)nc1C(=O)NN    ZINC001351279021
NNC(=O)c1[nH]nc2c1CNCC2    ZINC000066323472
C=CCCn1cc(C(=O)NN)nn1    ZINC000825651599
CCCCc1ccc(C(=O)NN)[nH]1    ZINC000226027251
N#CC1(CC(=O)NN)CCCCC1    ZINC000852771699
CC(C)(C)n1ccc(C(=O)NN)c1    ZINC000223720455
CCCn1c(C)ccc1C(=O)NN    ZINC000223745832
CCc1ccc(C(=O)NN)n1CC    ZINC000226021819
CCCCn1cccc1C(=O)NN    ZINC000223719623
N#C[C@@H](C(=O)NN)C1CCCCC1    ZINC000001600599
Cc1cc(C(=O)NN)cn1C(C)C    ZINC000223749452
CC[C@H](C)n1cccc1C(=O)NN    ZINC000223720066
CC(C)Cn1cccc1C(=O)NN    ZINC000019802964
N#C[C@H](C(=O)NN)C1CCCCC1    ZINC000003640921
CCn1c(C)cc(C(=O)NN)c1C    ZINC000223695960
CCCc1ccc(C(=O)NN)n1C    ZINC000226025571
CC(C)Cc1ccc(C(=O)NN)[nH]1    ZINC000226023520
CC[C@@H](C)n1cccc1C(=O)NN    ZINC000223720018
C[C@]1(C(=O)NN)CC1(Cl)Cl    ZINC000002381409
C[C@@]1(C(=O)NN)CC1(Cl)Cl    ZINC000002746692
CO[P@](=O)(O)CCC(=O)NN    ZINC000005743422
CSc1ccccc1C(=O)NN    ZINC000003884109
NNC(=O)[C@@H]1C[C@H]1c1ccsc1    ZINC000876789267
NNC(=O)c1sccc1C1CC1    ZINC000306212591
CSc1ccc(C(=O)NN)cc1    ZINC000001667934
NNC(=O)c1cc2c(s1)CCC2    ZINC000002650688
NNC(=O)CSc1ccccc1    ZINC000003138485
COc1cccc(C(=O)NN)c1O    ZINC000019509243
Cc1c(O)ccc(C(=O)NN)c1O    ZINC000034928957
COc1ccc(C(=O)NN)cc1O    ZINC000086722903
COc1cc(C(=O)NN)ccc1O    ZINC000000405104
COc1ccc(C(=O)NN)c(O)c1    ZINC000003883518
COc1ccc(O)c(C(=O)NN)c1    ZINC000002566099
NNC(=O)COc1ccccc1O    ZINC000001498182
CCn1nc(C(=O)NN)ccc1=O    ZINC000082447934
NNC(=O)CCc1ccc(F)cc1    ZINC000037388244
NNC(=O)CCc1ccccc1F    ZINC000084932520
NNC(=O)C1=NN2CCCN=C2N1    ZINC001262006354
CCn1nc(C)c(C(=O)NN)c1C    ZINC000002568975
CC[C@H](C(=O)NN)n1cc(C)cn1    ZINC000066324225
CC(C)Cn1nccc1C(=O)NN    ZINC000843450502
Cc1c(C(=O)NN)cnn1C(C)C    ZINC000825652456
CC[C@H](C)n1nccc1C(=O)NN    ZINC001263104279
Cc1nn(C)cc1CCC(=O)NN    ZINC001326357252
CC(C)Cn1ccc(C(=O)NN)n1    ZINC000884241254
CCCn1cc(C(=O)NN)c(C)n1    ZINC000238259936
CC(C)c1cc(C(=O)NN)nn1C    ZINC000825652406
Cc1ccn(C[C@@H](C)C(=O)NN)n1    ZINC000070687560
CC[C@@H](C)n1nccc1C(=O)NN    ZINC001263104280
Cc1c(CCC(=O)NN)cnn1C    ZINC001328593499
CC(C)(C)c1[nH]cnc1C(=O)NN    ZINC000876788789
Cc1nn(C)c(C)c1CC(=O)NN    ZINC000037389172
Cc1nn(CC(=O)NN)c(C)c1C    ZINC000034925212
Cc1cn(C(C)(C)C(=O)NN)cn1    ZINC000884240744
CC(C)(C)n1cc(C(=O)NN)cn1    ZINC000307020203
Cc1nccn1CCCC(=O)NN    ZINC000082468384
CCCn1ncc(C(=O)NN)c1C    ZINC000238265080
CCCn1nc(C)cc1C(=O)NN    ZINC000009302645
CC(C)Cc1cc(C(=O)NN)[nH]n1    ZINC000096193771
Cc1n[nH]c(C)c1CCC(=O)NN    ZINC000000406031
Cc1cc(C(=O)NN)n(C(C)C)n1    ZINC001772491073
Cc1cc(C)n(CCC(=O)NN)n1    ZINC000000503432
CC(C)c1nccn1CC(=O)NN    ZINC000058863498
CCCn1nc(C(=O)NN)cc1C    ZINC000217041664
Cc1ccn(C[C@H](C)C(=O)NN)n1    ZINC000070687562
CC(C)(C)c1cc(C(=O)NN)[nH]n1    ZINC000009357245
Cc1cc(C(=O)NN)nn1C(C)C    ZINC001772491074
CC(C)Cn1cc(C(=O)NN)cn1    ZINC000825639145
CC[C@@H](C(=O)NN)n1cc(C)cn1    ZINC000066324224
CC(C)n1ccc(CC(=O)NN)n1    ZINC001339767439
CCCc1cc(C(=O)NN)n(C)n1    ZINC000095496263
CC(C)c1nn(C)cc1C(=O)NN    ZINC000307357681
Cc1nn(C(C)C)cc1C(=O)NN    ZINC000848417139
CC(C)c1cc(C(=O)NN)n(C)n1    ZINC000825652640
CC1(C)[C@]2(C(=O)NN)C[C@]1(C)CC2    ZINC000217601702
CC(C)=C[C@@H]1[C@@H](C(=O)NN)C1(C)C    ZINC000003267879
NNC(=O)C1[C@H]2CCCCCC[C@H]12    ZINC000306653614
CC(C)=C[C@H]1[C@H](C(=O)NN)C1(C)C    ZINC000003267881
NNC(=O)C1[C@@H]2CCCCCC[C@@H]12    ZINC000306653612
CC(C)=C[C@H]1[C@@H](C(=O)NN)C1(C)C    ZINC000003267877
CC1(C)[C@@]2(C)C[C@@]1(C(=O)NN)CC2    ZINC000217601789
NNC(=O)C12CCCC(CCC1)C2    ZINC000000136297
CC(C)=C[C@@H]1[C@H](C(=O)NN)C1(C)C    ZINC000003267882
NNC(=O)C1(C2CCCCC2)CC1    ZINC000259034977
NNC(=O)[C@H]1[C@@H]2CCCCCC[C@@H]21    ZINC000306653610
CC1(C)[C@]2(C)C[C@@]1(C(=O)NN)CC2    ZINC000217601869
CC1(C)[C@@]2(C)C[C@]1(C(=O)NN)CC2    ZINC000217601624
NNC(=O)c1cnc(C2CC2)s1    ZINC000098108712
NNC(=O)CSc1ccncc1    ZINC000037388502
NNC(=O)c1ncsc1C1CC1    ZINC000884241322
NNC(=O)CSc1ccccn1    ZINC000000108118
NNC(=O)c1csc(C2CC2)n1    ZINC000121227193
CSc1cc(C(=O)NN)ccn1    ZINC000215963282
Cn1cccc(C(=O)NN)c1=S    ZINC000023001816
CSc1ncccc1C(=O)NN    ZINC000002574341
NNC(=O)c1nc(C2CC2)cs1    ZINC000095631100
NNC(=O)C(=O)NCc1ccco1    ZINC000001572532
NNC(=O)CCN1C(=O)C=CC1=O    ZINC000002565885
NNC(=O)c1noc2c1COCC2    ZINC001329672295
NNC(=O)CNC(=O)c1ccco1    ZINC000000167240
CO/N=C(/C(=O)NN)c1cc[nH]n1    ZINC000062710494
CNC(=O)c1nc[nH]c1C(=O)NN    ZINC000008376857
CC(=O)c1cn(CC(=O)NN)nn1    ZINC001575045446
Cc1c(F)ccc(N)c1C(=O)NN    ZINC001579537500
Cc1cc(C(=O)NN)c(N)cc1F    ZINC001579565181
NNC(=O)CNc1ccc(F)cc1    ZINC000000172845
NNC(=O)CNc1ccccc1F    ZINC000001732035
C=CCN1C[C@@H](C(=O)NN)CC1=O    ZINC000066055565
CC(C)(C)c1cc(C(=O)NN)no1    ZINC000000122048
Cc1noc(C)c1CCC(=O)NN    ZINC000036962664
C[C@H](NCc1ccco1)C(=O)NN    ZINC000022538928
Cc1noc(C)c1[C@H](C)C(=O)NN    ZINC001345722523
CN(C)Cc1ccc(C(=O)NN)o1    ZINC000003394924
COCCn1cccc1C(=O)NN    ZINC000019802962
C=CCN1C[C@H](C(=O)NN)CC1=O    ZINC000066055564
CC(C)(C)c1ocnc1C(=O)NN    ZINC000091293278
NNC(=O)C1(C(=O)NC2CC2)CC1    ZINC001349397970
Cc1noc(C)c1[C@@H](C)C(=O)NN    ZINC001345722530
NNC(=O)[C@@H]1CC(=O)N(C2CC2)C1    ZINC000037388178
NNC(=O)CCNCc1ccco1    ZINC000058840830
C[C@@H](NCc1ccco1)C(=O)NN    ZINC000022538925
NNC(=O)[C@H]1CC(=O)N(C2CC2)C1    ZINC000037388180
COCCc1ccc(C(=O)NN)[nH]1    ZINC000226031073
Cc1noc(C(C)C)c1C(=O)NN    ZINC000037388242
CC(C)(C(=O)NN)n1ccc(N)n1    ZINC001327579565
CN[C@H](C(=O)NN)c1cnn(C)c1    ZINC000306221598
CN[C@@H](C(=O)NN)c1cnn(C)c1    ZINC000306221599
CC(C)(C)n1cnc(C(=O)NN)n1    ZINC000876789258
NNC(=O)[C@@H]1C[C@H]1C1CCNCC1    ZINC000307199453
NNC(=O)CC1C[C@H]2CC[C@@H](C1)N2    ZINC000086573150
NNC(=O)C1CCN(C2CC2)CC1    ZINC001329235489
CC(=O)c1ccc(C(=O)NN)s1    ZINC000306424010
Cc1cc(C(=O)NN)ccc1Cl    ZINC000002580664
NNC(=O)Cc1ccccc1Cl    ZINC000000103525
NNC(=O)Cc1cccc(Cl)c1    ZINC000002562039
Cc1cccc(C(=O)NN)c1Cl    ZINC000002580661
Cc1cc(Cl)ccc1C(=O)NN    ZINC000002580663
NNC(=O)c1ccc(CCl)cc1    ZINC000104563442
Cc1ccc(C(=O)NN)cc1Cl    ZINC000002390660
Cc1ccc(C(=O)NN)c(Cl)c1    ZINC000000558299
Cc1c(Cl)cccc1C(=O)NN    ZINC000002580662
NNC(=O)Cc1ccc(Cl)cc1    ZINC000001926515
NNC(=O)c1snnc1C1CC1    ZINC000165464947
NNC(=O)CSc1ncccn1    ZINC000003121542
CSc1ncc(C(=O)NN)cn1    ZINC000223455832
NNC(=O)c1cc(O)c(O)c(O)c1    ZINC000000372347
Cn1cc(C(=O)O)c(C(=O)NN)n1    ZINC000022637983
Cn1nc(C(=O)O)cc1C(=O)NN    ZINC000002537660
Cn1cc([N+](=O)[O-])cc1C(=O)NN    ZINC000007814928
NNC(=O)Cc1cc(=O)[nH]c(=O)[nH]1    ZINC000037389155
NNC(=O)Cn1cc(C(=O)O)cn1    ZINC000022637889
Cn1c(C(=O)NN)ccc1[N+](=O)[O-]    ZINC000306472803
NNC(=O)c1ccc(C(=O)NN)o1    ZINC000001504191
COc1cccc(C(=O)NN)c1F    ZINC000075848418
COc1ccc(C(=O)NN)c(F)c1    ZINC000059269575
COc1ccc(F)cc1C(=O)NN    ZINC000075848461
NNC(=O)COc1cccc(F)c1    ZINC000003245212
COc1ccc(C(=O)NN)cc1F    ZINC000037388252
NNC(=O)COc1ccccc1F    ZINC000001470751
NNC(=O)COc1ccc(F)cc1    ZINC000000153570
NNC(=O)CCCc1cccs1    ZINC000019264421
Cc1cc(C)c(CC(=O)NN)s1    ZINC000884240742
CCCc1cc(C(=O)NN)cs1    ZINC000002559446
CCc1c(C)scc1C(=O)NN    ZINC000002559441
CCc1sc(C(=O)NN)cc1C    ZINC000003887094
CC(C)c1ccsc1C(=O)NN    ZINC000306997092
CCCc1ccc(C(=O)NN)s1    ZINC000059490124
CC(C)c1cc(C(=O)NN)cs1    ZINC000002559447
NNC(=O)c1nc[nH]c1C(=O)NN    ZINC000001470728
NNC(=O)[C@@]1(C(=O)O)CC=CCC1    ZINC000849364296
NNC(=O)[C@]1(C(=O)O)CC=CCC1    ZINC000849364297
CC1=NNC(=O)[C@H]1CCC(=O)NN    ZINC000100708539
Cc1[nH]nc(O)c1CCC(=O)NN    ZINC000001421833
COCCn1ccc(C(=O)NN)n1    ZINC001326734671
CC1=NNC(=O)[C@@H]1CCC(=O)NN    ZINC000100708537
COCCn1cc(C(=O)NN)cn1    ZINC000062700656
CO[C@@H](C(=O)NN)c1cnn(C)c1    ZINC001328118595
Cn1nccc1COCC(=O)NN    ZINC001326000095
CO[C@H](C(=O)NN)c1cnn(C)c1    ZINC001328118594
Cc1noc(CCCC(=O)NN)n1    ZINC000308376424
CC(C)n1nnc(CC(=O)NN)n1    ZINC000004928812
NNC(=O)C1C[C@H]2CC[C@H](C1)C2O    ZINC000103708112
NNC(=O)CC(O)(C1CC1)C1CC1    ZINC000001692822
NNC(=O)C1C[C@H]2CC[C@@H](C1)C2O    ZINC000085398746
NNC(=O)C1C[C@@H]2CC[C@@H](C1)C2O    ZINC000103708118
C[C@@H]1CN2CCN1C[C@H]2C(=O)NN    ZINC001343458404
C[C@@H]1CN2CCN1C[C@@H]2C(=O)NN    ZINC001343458396
C[C@H]1CN2CCN1C[C@H]2C(=O)NN    ZINC001343458366
C[C@H]1CN2CCN1C[C@@H]2C(=O)NN    ZINC001343458392
CC1(C)CCC(CC(=O)NN)CC1    ZINC000825651674
CC[C@@H](CC1CCCC1)C(=O)NN    ZINC000825644646
CC1(C)CCCC[C@H]1CC(=O)NN    ZINC000825651597
C[C@H]1CC[C@@](C)(C(=O)NN)C1(C)C    ZINC000217714510
CC(C)[C@H]1CC[C@H](C(=O)NN)CC1    ZINC000825652027
NNC(=O)CCC1CCCCCC1    ZINC000848417113
CC(C)CC1(C(=O)NN)CCCC1    ZINC000087315632
C[C@H](CC(=O)NN)C1CCCCC1    ZINC000825644697
CC1(C)CCCC[C@@H]1CC(=O)NN    ZINC000825651595
CC[C@H](CC1CCCC1)C(=O)NN    ZINC000825644645
C[C@@H](CC(=O)NN)C1CCCCC1    ZINC000825644698
NNC(=O)CCCC1CCCCC1    ZINC000037387934
C[C@@H](CC1CCCCC1)C(=O)NN    ZINC000202501603
C[C@H](CC1CCCCC1)C(=O)NN    ZINC000202501625
NNC(=O)c1cc(C(N)=O)cs1    ZINC000306337026
Cc1cc(C(=O)NN)cc(Cl)n1    ZINC000033641828
NNC(=O)c1ccc(Cl)cc1N    ZINC000000152842
NNC(=O)c1cccc(Cl)c1N    ZINC001580358698
NNC(=O)Cc1ccc(Cl)nc1    ZINC000225639074
NNC(=O)c1cc(Cl)ccc1N    ZINC000000159203
NNC(=O)c1cnc(=S)[nH]c1N    ZINC000223454408
COC(=O)c1cc(C(=O)NN)no1    ZINC001578853571
Cn1cc([N+](=O)[O-])c(C(=O)NN)n1    ZINC000002283694
NNC(=O)Cn1cc([N+](=O)[O-])cn1    ZINC000002388724
Cc1[nH]nc(C(=O)NN)c1[N+](=O)[O-]    ZINC000004963218
Cn1ncc([N+](=O)[O-])c1C(=O)NN    ZINC000002565734
NNC(=O)Cn1ccc([N+](=O)[O-])n1    ZINC000002388737
Cn1nc(C(=O)NN)c(=O)[nH]c1=O    ZINC000001690464
Cc1csc(CCC(=O)NN)n1    ZINC000825639388
Cc1nc(CC(=O)NN)c(C)s1    ZINC000143535543
CCc1nc(CC(=O)NN)cs1    ZINC000002511418
CCCc1ncc(C(=O)NN)s1    ZINC000082415603
CC(C)c1nc(C(=O)NN)cs1    ZINC000141686439
Cc1nc(C)c(CC(=O)NN)s1    ZINC000008548656
CN(C)c1ccsc1C(=O)NN    ZINC000000080284
CCc1csc(CC(=O)NN)n1    ZINC000843450494
Cc1nc(CCC(=O)NN)cs1    ZINC000307721655
CC(C)c1scnc1C(=O)NN    ZINC000884241031
CCc1nc(C)c(C(=O)NN)s1    ZINC000002511152
Cc1ncc(CCC(=O)NN)s1    ZINC000225748199
CC(C)c1ncc(C(=O)NN)s1    ZINC000082689060
NNC(=O)CCCc1nccs1    ZINC000843450584
NNC(=O)c1n[nH]c(NN)nc1=O    ZINC000017381112
Cc1cnc(COCC(=O)NN)o1    ZINC001331707061
Cc1cc(COCC(=O)NN)no1    ZINC001521506790
CC(C)(O)c1cc(C(=O)NN)no1    ZINC000012401170
NNC(=O)CCN1C(=O)CCC1=O    ZINC000037388491
Cc1nn(CC(=O)NN)c(=O)n1C    ZINC000606259151
CN(C)c1nnnn1CC(=O)NN    ZINC000001401596
CC(=O)N1CCC[C@@H](C(=O)NN)C1    ZINC000029866047
CC(=O)N1CCC[C@H](C(=O)NN)C1    ZINC000029866048
CCCN1C[C@H](C(=O)NN)CC1=O    ZINC000066055556
CC(=O)N1CC[C@](C)(C(=O)NN)C1    ZINC001328522419
CC(C)N1C[C@H](C(=O)NN)CC1=O    ZINC000036963065
NNC(=O)C(=O)N1CCCCCC1    ZINC000013943421
NNC(=O)/C=C/CN1CCOCC1    ZINC001336721608
CN1CCCC[C@@H](C(=O)NN)C1=O    ZINC000876789184
CC(=O)N1CCC(C(=O)NN)CC1    ZINC000004294057
CCCN1C[C@@H](C(=O)NN)CC1=O    ZINC000066055557
CC1CCN(C(=O)C(=O)NN)CC1    ZINC000034977806
NNC(=O)CN1CCCCCC1=O    ZINC000003888034
NNC(=O)/C=C\CN1CCOCC1    ZINC001336721609
NNC(=O)C(=O)NC1CCCCC1    ZINC000002577639
NNC(=O)CCCNC(=O)C1CC1    ZINC000379358790
CC(=O)N1CCCC[C@H]1C(=O)NN    ZINC001326612818
CC(C)N1C[C@@H](C(=O)NN)CC1=O    ZINC000036963066
CN1CCCC[C@H](C(=O)NN)C1=O    ZINC000876789185
C[C@H]1CCCN(C(=O)C(=O)NN)C1    ZINC000034977819
CC[C@@H](C(=O)NN)N1CCCC1=O    ZINC000013559013
C[C@@H]1CCCN(C(=O)C(=O)NN)C1    ZINC000034977818
CC(=O)N1CC[C@@](C)(C(=O)NN)C1    ZINC001328522418
CC(=O)N1CCCC[C@@H]1C(=O)NN    ZINC001326612816
CC[C@H](C(=O)NN)N1CCCC1=O    ZINC000027628980
CC1CCN(CCC(=O)NN)CC1    ZINC000000260480
C[C@@H](C(=O)NN)N1CCC[C@@H](C)C1    ZINC000030769441
CCCN1CCCC[C@H]1C(=O)NN    ZINC001261502549
NNC(=O)CCN1CCCCCC1    ZINC000000260483
CCC[C@H](C(=O)NN)N1CCCC1    ZINC000022123564
NNC(=O)CCCN1CCCCC1    ZINC000022123862
CC(C)N1CCC(C(=O)NN)CC1    ZINC000115278762
C[C@H](CN1CCCCC1)C(=O)NN    ZINC000000266166
NNC(=O)CCCCN1CCCC1    ZINC000082466024
C[C@H](C(=O)NN)N1CCCC[C@@H]1C    ZINC000216251929
C[C@@H](C(=O)NN)N1CCCC[C@@H]1C    ZINC000022538894
C[C@H]1C[C@H](C)CN(CC(=O)NN)C1    ZINC000022538841
NCC1(CC(=O)NN)CCCCC1    ZINC000133719213
C[C@@H](CC(=O)NN)[C@H]1CCCNC1    ZINC000087973517
CCCN1CCCC[C@@H]1C(=O)NN    ZINC001261502548
CC(C)[C@@H](C(=O)NN)N1CCCC1    ZINC000022539099
C[C@@H](C(=O)NN)N1CCC(C)CC1    ZINC000030769448
C[C@H](CC(=O)NN)[C@H]1CCCNC1    ZINC000087973519
C[C@@H](C(=O)NN)N1CCCC[C@H]1C    ZINC000022538890
CC(C)CN1CCC[C@H]1C(=O)NN    ZINC001340119602
NNC(=O)CCNC1CCCCC1    ZINC000019736917
C[C@H](CC(=O)NN)C1CCNCC1    ZINC000307567021
C[C@@H](C(=O)NN)N1CCCCCC1    ZINC000030769491
CC[C@H](C(=O)NN)N1CCCCC1    ZINC000022538986
CCC[C@@H](C(=O)NN)N1CCCC1    ZINC000022123568
C[C@H](CC(=O)NN)[C@@H]1CCCNC1    ZINC000087973514
C[C@@H]1C[C@H](C)CN(CC(=O)NN)C1    ZINC000022538835
C[C@@H]1C[C@@H](C)CN(CC(=O)NN)C1    ZINC000022538832
C[C@@H](CC(=O)NN)[C@@H]1CCCNC1    ZINC000087973511
CC[C@@H](C(=O)NN)N1CCCCC1    ZINC000022538990
C[C@H](C(=O)NN)N1CCCC[C@H]1C    ZINC000252199502
C[C@@H](CN1CCCCC1)C(=O)NN    ZINC000000266161
C[C@@H](C(=O)NN)N1CCC[C@H](C)C1    ZINC000030769444
NNC(=O)[C@H](N)CC1CCCCC1    ZINC000259042293
C[C@H](C(=O)NN)N1CCC(C)CC1    ZINC000030769452
C[C@@H](CC(=O)NN)C1CCNCC1    ZINC000307567022
NNC(=O)[C@@H](N)CC1CCCCC1    ZINC000259042298
CC[C@](C)(C(=O)NN)N1CCCC1    ZINC000022123715
C[C@H](C(=O)NN)N1CCCCCC1    ZINC000030769488
CCCN1CCC[C@@H](C(=O)NN)C1    ZINC000140493371
C[C@H](C(=O)NN)N1CCC[C@H](C)C1    ZINC000252231228
CC(C)[C@H](C(=O)NN)N1CCCC1    ZINC000022539096
CC[C@@](C)(C(=O)NN)N1CCCC1    ZINC000022123719
CC(C)(C(=O)NN)N1CCCCC1    ZINC000030769500
CC(C)CN1CCC[C@@H]1C(=O)NN    ZINC001340119601
C[C@H](C(=O)NN)N1CCC[C@@H](C)C1    ZINC000216251981
CCCN1CCC[C@H](C(=O)NN)C1    ZINC000140493191
NNC(=O)c1ccc(C(=O)O)s1    ZINC000104080903
NNC(=O)c1ccc(O)cc1Cl    ZINC000149519160
NNC(=O)c1cc(Cl)ccc1O    ZINC000000163459
NNC(=O)c1ccc(Cl)cc1O    ZINC000006329757
NNC(=O)c1ccc(O)c(Cl)c1    ZINC000019385872
NNC(=O)c1ccc(Cl)c(O)c1    ZINC000166341520
NNC(=O)C(=O)Nc1nccs1    ZINC000001614017
NNC(=O)c1cc(Cl)cnc1N    ZINC000095215846
Cc1ncc(Cl)c(C(=O)NN)n1    ZINC000000392358
Cc1cc(C(=O)NN)nc(Cl)n1    ZINC000002568782
CCOc1ccsc1C(=O)NN    ZINC000000082787
CSc1cc(C(=O)NN)c(C)o1    ZINC001122010762
COc1cc(C)sc1C(=O)NN    ZINC000306469745
CSc1cc(C)c(C(=O)NN)o1    ZINC000852873616
COCc1csc(C(=O)NN)c1    ZINC000689116413
NNC(=O)Cn1cnc([N+](=O)[O-])n1    ZINC000004342508
CSc1ncc(C(=O)NN)n1C    ZINC000000168957
NNC(=O)CCc1cnc(N)s1    ZINC000721307754
CNc1snc(C)c1C(=O)NN    ZINC000306487126
CCNc1ncc(C(=O)NN)s1    ZINC000307374279
CC(C)c1nnsc1C(=O)NN    ZINC000083577184
NCCc1nc(C(=O)NN)cs1    ZINC000083824975
Cc1c(F)cc(C(=O)NN)cc1F    ZINC000095095501
NNC(=O)c1ccccc1C(F)F    ZINC001580358772
NNC(=O)C(F)(F)c1ccccc1    ZINC000199183554
NNC(=O)Cc1ccc(F)cc1F    ZINC000052508156
NNC(=O)Cc1ccc(F)c(F)c1    ZINC000036533666
NNC(=O)Cc1cc(F)cc(F)c1    ZINC000016158280
CO[C@H](CC(=O)NN)C(F)(F)F    ZINC000846674886
CO[C@@H](CC(=O)NN)C(F)(F)F    ZINC000846674887
NNC(=O)CCOCC(F)(F)F    ZINC000037390078
NNC(=O)C1=NNC(=O)[C@H]1CCO    ZINC000100711689
NNC(=O)C1=NNC(=O)[C@@H]1CCO    ZINC000100711690
NNC(=O)c1ccc2ccccc2c1    ZINC000000323472
NNC(=O)c1cccc2ccccc21    ZINC000000164383
NNC(=O)[C@@H]1CCC[C@@H](C(=O)O)C1    ZINC001610645013
NNC(=O)[C@H]1CCC[C@H](C(=O)O)C1    ZINC001610645015
NNC(=O)[C@@H]1CCC[C@H](C(=O)O)C1    ZINC001610645014
NNC(=O)[C@H]1CCC[C@@H](C(=O)O)C1    ZINC001610645012
CC1(C)OC(=O)C[C@@H]1CC(=O)NN    ZINC000000493758
CC1(C)OC(=O)C[C@H]1CC(=O)NN    ZINC000000493759
NNC(=O)[C@H]1CC[C@H](C(=O)O)CC1    ZINC000250527095
NNC(=O)CNC(=O)[C@@H]1CCCN1    ZINC000306400604
NNC(=O)CNC(=O)[C@H]1CCCN1    ZINC000306400603
NNC(=O)CNC(=O)N1CCCC1    ZINC001357443039
C[C@]1(C(=O)NN)C[C@]1(C)C(=O)NN    ZINC000004321700
CC(C)=NNC(=O)CCC(=O)NN    ZINC000027986479
NNC(=O)/C(F)=C/C1CCCCC1    ZINC000825639781
NNC(=O)/C(F)=C\C1CCCCC1    ZINC000825639780
C[C@H]1CCCC[C@@H]1OCC(=O)NN    ZINC000084689093
C[C@H]1CCC[C@H](OCC(=O)NN)C1    ZINC000082464422
C[C@@H](OC1CCCCC1)C(=O)NN    ZINC000082463229
CC1(C)CC[C@H](CC(=O)NN)OC1    ZINC000884240945
CC1(C)CO[C@H](CCC(=O)NN)C1    ZINC000884241149
CC(C)[C@@H]1C[C@@H](C(=O)NN)CCO1    ZINC001340261054
CO[C@@H]1CCCC[C@H]1CC(=O)NN    ZINC000085396443
CC[C@@H](OC1CCCC1)C(=O)NN    ZINC000082463252
C[C@H](OC1CCCCC1)C(=O)NN    ZINC000082463228
C[C@@H]1CCCC[C@H]1OCC(=O)NN    ZINC000084689095
CO[C@@H]1CCCC[C@@H]1CC(=O)NN    ZINC000085396437
CC(C)[C@H]1C[C@@H](C(=O)NN)CCO1    ZINC001340261052
CC(C)[C@@H]1C[C@H](C(=O)NN)CCO1    ZINC001340261053
CC[C@H](OC1CCCC1)C(=O)NN    ZINC000082463250
C[C@@H]1CCC[C@@H](OCC(=O)NN)C1    ZINC000082464424
C[C@@H]1CCC[C@H](OCC(=O)NN)C1    ZINC000082464421
C[C@H]1CCCC[C@H]1OCC(=O)NN    ZINC000084689097
CC1(C)CC[C@@H](CC(=O)NN)OC1    ZINC000884240946
C[C@H](C(=O)NN)C1(O)CCCCC1    ZINC000006442576
C[C@@H]1CCCC[C@@H]1OCC(=O)NN    ZINC000084689092
CO[C@H]1CCCC[C@H]1CC(=O)NN    ZINC000085396447
C[C@@H](C(=O)NN)C1(O)CCCCC1    ZINC000005064394
COCCC1(C(=O)NN)CCCC1    ZINC000825651974
NNC(=O)CCCC1CCOCC1    ZINC000259016119
CC(C)[C@H]1C[C@H](C(=O)NN)CCO1    ZINC001340261051
C[C@H]1CCC[C@@H](OCC(=O)NN)C1    ZINC000082464426
CO[C@H]1CCCC[C@@H]1CC(=O)NN    ZINC000085396440
CC1(C)CO[C@@H](CCC(=O)NN)C1    ZINC000884241150
C[C@@H](C(=O)NN)N1CCN(C)CC1    ZINC000022538900
C[C@H](C(=O)NN)N1CCN(C)CC1    ZINC000022538897
CN1CCN(CCC(=O)NN)CC1    ZINC000019736918
CCCCCC[C@H](C)CC(=O)NN    ZINC000825644682
CCCCCC[C@@H](C)CC(=O)NN    ZINC000825644681
CCCCC[C@@H](C(=O)NN)C(C)C    ZINC000825651569
CCCCCC[C@H](CC)C(=O)NN    ZINC000825644995
CCCCC[C@H](C(=O)NN)C(C)C    ZINC000825651570
CCCCCC[C@@H](CC)C(=O)NN    ZINC000825644994
CCCCCCCCCC(=O)NN    ZINC000001761896
NNC(=O)c1ccc([N+](=O)[O-])s1    ZINC000037387906
NNC(=O)c1csc([N+](=O)[O-])c1    ZINC000037415747
Cc1csc(=O)n1CC(=O)NN    ZINC000008390439
CN1C(=O)CS/C1=C/C(=O)NN    ZINC000876788766
CN1C(=O)CS/C1=C\C(=O)NN    ZINC000876788765
COCc1ncsc1C(=O)NN    ZINC000082441245
COCc1nc(C(=O)NN)cs1    ZINC000082686656
CCn1cc(Cl)cc1C(=O)NN    ZINC000036856525
C[C@@H](Sc1ncn[nH]1)C(=O)NN    ZINC000016322350
C[C@H](Sc1ncn[nH]1)C(=O)NN    ZINC000016322352
NNC(=O)c1cncc(C(F)F)c1    ZINC000217479375
NNC(=O)C(F)(F)c1ccccn1    ZINC000036533705
NNC(=O)c1cncc2ccccc21    ZINC000044136766
NNC(=O)c1ccc2ncccc2c1    ZINC000000171306
NNC(=O)c1cccc2cccnc21    ZINC000026896160
NNC(=O)c1ccnc2ccccc21    ZINC000002569199
NNC(=O)c1cnc2ccccc2c1    ZINC000001506731
NNC(=O)c1ccc2ccccc2n1    ZINC000001497230
NNC(=O)c1cccc2ncccc21    ZINC000037389240
NNC(=O)C(=O)NC[C@@H]1CCCO1    ZINC000004525756
NNC(=O)C(=O)NC[C@H]1CCCO1    ZINC000004525755
NNC(=O)CN1CCC(CO)CC1    ZINC000082465781
NNC(=O)CCNC[C@H]1CCCO1    ZINC000019736910
C[C@@H]1CN(CC(=O)NN)C[C@@H](C)O1    ZINC000022538844
NNC(=O)CCCN1CCOCC1    ZINC000022123898
C[C@@H](CN1CCOCC1)C(=O)NN    ZINC000019804936
CC(=O)N[C@](C)(C(=O)NN)C(C)C    ZINC001343457660
CC(C)(C)CC(=O)NCC(=O)NN    ZINC000308129758
CCCNC(=O)CCCC(=O)NN    ZINC000058853653
C[C@H](NC[C@H]1CCCO1)C(=O)NN    ZINC000022538920
CC(C)(C)C(=O)NCCC(=O)NN    ZINC000037389828
C[C@H](CN1CCOCC1)C(=O)NN    ZINC000019804939
COCC1(C(=O)NN)CCNCC1    ZINC000234611531
C[C@@H](NC(=O)C(C)(C)C)C(=O)NN    ZINC000037389826
NNC(=O)CCNC[C@@H]1CCCO1    ZINC000019736909
CN(CC(=O)NN)[C@@H]1CCC[C@H]1O    ZINC000708050839
CC(C)CCC(=O)NCC(=O)NN    ZINC000825644860
CCN(CC)C(=O)CCC(=O)NN    ZINC000058845885
CC(=O)N[C@H](CC(C)C)C(=O)NN    ZINC000196480442
C[C@H](NC(=O)C(C)(C)C)C(=O)NN    ZINC000037389824
C[C@H](NC[C@@H]1CCCO1)C(=O)NN    ZINC000022538914
CC(C)(C(=O)NN)N1CCOCC1    ZINC000030769518
CC[C@H](C(=O)NN)N1CCOCC1    ZINC000022539021
CC(=O)N[C@@H](CC(C)C)C(=O)NN    ZINC000071773820
C[C@@H](NC[C@H]1CCCO1)C(=O)NN    ZINC000022538917
CC(=O)N[C@@](C)(C(=O)NN)C(C)C    ZINC001343457659
C[C@H]1CN(CC(=O)NN)C[C@H](C)O1    ZINC000022538854
CC(=O)NCCCCCC(=O)NN    ZINC000037388161
CC(C)CC(=O)NCCC(=O)NN    ZINC000825651489
CC[C@@H](C(=O)NN)N1CCOCC1    ZINC000022539024
CC(C)NC(=O)CCCC(=O)NN    ZINC000058850618
C[C@@H](NC[C@@H]1CCCO1)C(=O)NN    ZINC000022538910
C[C@@H]1CN(CC(=O)NN)C[C@H](C)O1    ZINC000022538848
CCCN(CCC)CCC(=O)NN    ZINC000019736922
CCC[C@H](C(=O)NN)N(CC)CC    ZINC000022123557
CCC[C@@H](C(=O)NN)N(CC)CC    ZINC000022123561
CCN(CC)[C@@](C)(CC)C(=O)NN    ZINC000022123708
CCN(CC)[C@@H](C(=O)NN)C(C)C    ZINC000022539093
CCN(CC)[C@H](C(=O)NN)C(C)C    ZINC000022539090
CCCCCCN(C)CC(=O)NN    ZINC000825644677
CCN(CC)[C@](C)(CC)C(=O)NN    ZINC000022123711
NNC(=O)CSc1cccs1    ZINC000000126573
NNC(=O)c1cccc(Cl)c1F    ZINC000075914961
NNC(=O)c1c(F)cccc1Cl    ZINC000016158292
NNC(=O)c1ccc(Cl)cc1F    ZINC000019271388
NNC(=O)c1cc(F)cc(Cl)c1    ZINC000261494389
NNC(=O)c1ccc(F)c(Cl)c1    ZINC000075848463
NNC(=O)c1cc(Cl)ccc1F    ZINC000019282138
NNC(=O)c1ccc(F)cc1Cl    ZINC000022211358
C[C@H](C(=O)NN)n1cc(Cl)cn1    ZINC000002537569
C[C@@H](C(=O)NN)n1cc(Cl)cn1    ZINC000002731948
NNC(=O)CCn1cc(Cl)cn1    ZINC000002731932
Cc1c(Cl)c(C(=O)NN)nn1C    ZINC000002578449
CCn1ncc(Cl)c1C(=O)NN    ZINC000002568971
CCn1cc(Cl)c(C(=O)NN)n1    ZINC000002568972
Cc1nn(CC(=O)NN)cc1Cl    ZINC000002549477
Cc1nn(C)c(C(=O)NN)c1Cl    ZINC000002576737
Cc1nn(C)c(Cl)c1C(=O)NN    ZINC000104160936
Cn1nnnc1SCC(=O)NN    ZINC000004685925
NNC(=O)c1ccc2nccnc2c1    ZINC000008379678
NNC(=O)c1cnc2ccccc2n1    ZINC000001713192
COC(=O)[C@@H]1CC[C@H](C(=O)NN)O1    ZINC001333335124
NNC(=O)[C@H]1[C@@H]2c3ccccc3C[C@H]12    ZINC000876790022
NNC(=O)[C@@H]1[C@H]2Cc3ccccc3[C@H]12    ZINC000876790024
NNC(=O)[C@@H]1[C@@H]2Cc3ccccc3[C@H]21    ZINC000876790025
NNC(=O)[C@@H]1[C@@H]2Cc3ccccc3[C@@H]21    ZINC000876790023
C[C@H](OC[C@@H]1CCCO1)C(=O)NN    ZINC000082463840
NNC(=O)CCOC1CCOCC1    ZINC000082465545
CCOC(=O)C(C)(C)CC(=O)NN    ZINC000825644688
C[C@H](OC[C@H]1CCCO1)C(=O)NN    ZINC000082463843
CCOC1(C(=O)NN)CCOCC1    ZINC000306361273
CC(=O)OCC(C)(C)CC(=O)NN    ZINC001575030277
NNC(=O)CCOC[C@H]1CCCO1    ZINC000070152516
NNC(=O)CCOC[C@@H]1CCCO1    ZINC000070152517
CC(C)O[C@@]1(C(=O)NN)CCOC1    ZINC000306977058
C[C@@H](OC[C@H]1CCCO1)C(=O)NN    ZINC000082463845
CC(C)O[C@]1(C(=O)NN)CCOC1    ZINC000306977054
C[C@@H](OC[C@@H]1CCCO1)C(=O)NN    ZINC000082463841
CCCC[C@H](NC(N)=O)C(=O)NN    ZINC000308460819
CCCC[C@@H](NC(N)=O)C(=O)NN    ZINC000308460818
NNC(=O)CCCCCC(=O)NN    ZINC000001725834
CC(C)[C@H](N)C(=O)NCC(=O)NN    ZINC000131876175
CCCCC[C@H](O)CCC(=O)NN    ZINC000002033526
CC(C)C[C@@H](C)OCCC(=O)NN    ZINC000082463879
CC(C)C[C@H](C)OCCC(=O)NN    ZINC000082463880
CCCCC[C@@H](O)CCC(=O)NN    ZINC000001759259
NNC(=O)c1ccnc(Cl)c1F    ZINC000238561776
NNC(=O)CSc1n[nH]c(O)n1    ZINC001580358813
CC(=O)N1CCS[C@@H]1C(=O)NN    ZINC000000149921
CC(=O)N1CCS[C@H]1C(=O)NN    ZINC000000149919
Cn1ccc2cccc(C(=O)NN)c21    ZINC000000493524
NNC(=O)Cc1c[nH]c2ccccc12    ZINC000000153574
NNC(=O)Cn1ccc2ccccc21    ZINC000006549006
N#C[C@@H](Cc1ccccc1)C(=O)NN    ZINC000017014231
Cc1ccc2cc(C(=O)NN)[nH]c2c1    ZINC000238524541
N#C[C@H](Cc1ccccc1)C(=O)NN    ZINC000001615141
Cn1cc(C(=O)NN)c2ccccc21    ZINC000000335855
Cc1ccc2[nH]c(C(=O)NN)cc2c1    ZINC000000844798
Cn1ccc2ccc(C(=O)NN)cc21    ZINC000104563432
Cc1[nH]c2ccccc2c1C(=O)NN    ZINC000036962767
NNC(=O)Cc1cc2ccccc2[nH]1    ZINC000103242103
Cn1c(C(=O)NN)cc2ccccc21    ZINC000000997215
COC(=O)N(C)CCCC(=O)NN    ZINC000825645183
COC(=O)N[C@H](C(=O)NN)C(C)C    ZINC000825645071
CC(C)(C)OC(=O)NCC(=O)NN    ZINC000002381196
Cc1sc(C(=O)NN)cc1Cl    ZINC000085393270
Cc1csc(C(=O)NN)c1Cl    ZINC000000082013
NNC(=O)Cc1ccc(Cl)s1    ZINC000071773352
NNC(=O)c1cc(F)c(F)c(F)c1    ZINC000063004703
NNC(=O)c1cc(F)c(F)cc1F    ZINC000238559110
NNC(=O)c1ccc(F)c(F)c1F    ZINC000041204937
NNC(=O)C1=CS(=O)(=O)CCC1    ZINC001580358811
Cc1cc(C(=O)NN)nn1C(F)F    ZINC000002538910
Cc1cc(C(=O)NN)n(C(F)F)n1    ZINC000002554010
Cn1ncc(C(=O)NN)c1C(F)F    ZINC001118200001
Cn1nc(C(=O)NN)cc1C(F)F    ZINC001343457920
NNC(=O)C1=Cc2ccccc2OC1    ZINC000306286291
Cc1ccc2oc(C(=O)NN)cc2c1    ZINC000042273648
Cc1c2ccccc2oc1C(=O)NN    ZINC000002384396
Cc1nc2ccccn2c1C(=O)NN    ZINC000000081397
Cc1nc2cc(C(=O)NN)ccc2[nH]1    ZINC000040166116
NNC(=O)c1[nH]c2ccccc2c1N    ZINC000000169609
NNC(=O)Cc1nc2ccccc2[nH]1    ZINC000000045294
NNC(=O)c1ccc(-c2ccc[nH]2)[nH]1    ZINC000001721219
Cc1c(C(=O)NN)nc2ccccn12    ZINC000012600737
NNC(=O)Cn1cnc2ccccc21    ZINC000001470748
NNC(=O)Cc1cn2ccccc2n1    ZINC000012600740
Cn1cnc2cc(C(=O)NN)ccc21    ZINC000040566714
Cc1ccn2cc(C(=O)NN)nc2c1    ZINC000001394823
Cc1cccc2nc(C(=O)NN)cn21    ZINC000005941783
Cn1nc(C(=O)NN)c2ccccc21    ZINC000149109948
CO[C@H]1CC[C@@](OC)(C(=O)NN)O1    ZINC000001703137
CO[C@H]1CC[C@](OC)(C(=O)NN)O1    ZINC000000394410
CO[C@@H]1CC[C@@](OC)(C(=O)NN)O1    ZINC000004578989
CO[C@@H]1CC[C@](OC)(C(=O)NN)O1    ZINC000004578988
C[C@@H](O)CC(C(=O)NN)C(=O)NN    ZINC000002365117
C[C@H](O)CC(C(=O)NN)C(=O)NN    ZINC000002365116
Cc1ccc([C@H]2C[C@H]2C(=O)NN)cc1    ZINC000000374048
NNC(=O)[C@@H]1CCCc2ccccc21    ZINC000037390002
Cc1cccc(C2(C(=O)NN)CC2)c1    ZINC000259079951
NNC(=O)[C@H]1CCCc2ccccc21    ZINC000037390000
NNC(=O)C[C@@H]1CCc2ccccc21    ZINC000306553451
Cc1cccc([C@@H]2C[C@H]2C(=O)NN)c1    ZINC000876788960
NNC(=O)[C@H](c1ccccc1)C1CC1    ZINC000825652434
NNC(=O)C1(Cc2ccccc2)CC1    ZINC000825652387
NNC(=O)[C@H]1CCc2ccccc2C1    ZINC000095117341
NNC(=O)Cc1ccc2c(c1)CCC2    ZINC000037388053
NNC(=O)[C@@H](c1ccccc1)C1CC1    ZINC000825652432
Cc1ccccc1C1(C(=O)NN)CC1    ZINC000259046676
C[C@]1(C(=O)NN)CCc2ccccc21    ZINC000843450508
Cc1ccc([C@@H]2C[C@@H]2C(=O)NN)cc1    ZINC000000374053
Cc1ccccc1[C@@H]1C[C@H]1C(=O)NN    ZINC000852771979
NNC(=O)c1ccc(C2CCC2)cc1    ZINC000078142431
NNC(=O)C[C@H]1CCc2ccccc21    ZINC000306553448
Cc1ccc([C@@H]2C[C@H]2C(=O)NN)cc1    ZINC000000374049
NNC(=O)C1(c2ccccc2)CCC1    ZINC000036962768
Cc1ccc([C@H]2C[C@@H]2C(=O)NN)cc1    ZINC000000374052
NNC(=O)c1ccc2c(c1)CCCC2    ZINC000037388282
NNC(=O)[C@@H]1CCc2ccccc2C1    ZINC000095117342
C[C@@]1(C(=O)NN)CCc2ccccc21    ZINC000843450507
NNC(=O)c1cccc2c1CCCC2    ZINC000263625242
CC(C)OC[C@@H](O)CCC(=O)NN    ZINC000001822083
CCCOC[C@@H](O)CCC(=O)NN    ZINC000002289005
CC(C)OC[C@H](O)CCC(=O)NN    ZINC000001822082
CCCOC[C@H](O)CCC(=O)NN    ZINC000002289004
CCOCCOCCCC(=O)NN    ZINC000082463436
NNC(=O)Cc1nc2ccccc2o1    ZINC000000559685
NNC(=O)Cc1ccc2ocnc2c1    ZINC000022996577
COc1ccc(C(=O)NN)cc1C#N    ZINC000217690457
NNC(=O)Cc1noc2ccccc12    ZINC000000167537
N#Cc1ccccc1OCC(=O)NN    ZINC000001500911
NNC(=O)c1ccc(-c2ccco2)[nH]1    ZINC000005138285
NNC(=O)c1cc2cc(N)ccc2o1    ZINC000022995836
N#Cc1ccc(OCC(=O)NN)cc1    ZINC000003268685
CC(=O)N[C@@H](CCS)C(=O)NN    ZINC000014981982
CC(=O)N[C@H](CCS)C(=O)NN    ZINC000014981984
NNC(=O)c1cc(-c2cc[nH]c2)n[nH]1    ZINC000216698449
NNC(=O)c1ccc2c(N)n[nH]c2c1    ZINC000675050383
NNC(=O)Cn1nnc2ccccc21    ZINC000005520332
Cn1cnc2ccc(C(=O)NN)nc21    ZINC001579984970
NNC(=O)c1cc(-c2ccc[nH]2)n[nH]1    ZINC000216698380
N#Cc1ccc(NCC(=O)NN)nc1    ZINC001580070185
Cn1nnc2cc(C(=O)NN)ccc21    ZINC000409205538
Cc1n[nH]c2ncc(C(=O)NN)cc12    ZINC000038342312
Cc1nn2cccnc2c1C(=O)NN    ZINC001329254094
NNC(=O)c1ccc2c(c1)CNCC2    ZINC000128528189
NNC(=O)C[C@H]1CNc2ccccc21    ZINC000087664921
NNC(=O)[C@H]1Cc2ccccc2CN1    ZINC000069635609
NNC(=O)c1cccc2c1CCNC2    ZINC000125656808
Cc1nc(C2CC2)ccc1C(=O)NN    ZINC000876788514
NNC(=O)[C@@H]1CNCc2ccccc21    ZINC000083643662
NNC(=O)[C@@H]1NCCc2ccccc21    ZINC000069635646
NNC(=O)C1(c2ccc(N)cc2)CC1    ZINC000157795963
NNC(=O)[C@H]1CNCc2ccccc21    ZINC000083643661
NNC(=O)C[C@@H]1CNc2ccccc21    ZINC000087664919
NNC(=O)c1cccc2c1CCCN2    ZINC000133866333
NNC(=O)[C@@H]1CCCc2cccnc21    ZINC000825644684
NNC(=O)[C@H]1NCCc2ccccc21    ZINC000069635643
NNC(=O)C1(N)Cc2ccccc2C1    ZINC000306713927
NNC(=O)[C@H]1CCCc2cccnc21    ZINC000825644685
NNC(=O)[C@@H]1Cc2ccccc2CN1    ZINC000070190621
Cc1ccc(C(=O)NN)c(C2CC2)n1    ZINC000876788729
C[C@@]1(C(=O)NN)C[C@@H]1Br    ZINC000002271511
C[C@]1(C(=O)NN)C[C@H]1Br    ZINC000002271510
C[C@]1(C(=O)NN)C[C@@H]1Br    ZINC000002271512
C[C@@]1(C(=O)NN)C[C@H]1Br    ZINC000002271509
NNC(=O)CC(F)(F)C(F)(F)F    ZINC000713187841
NNC(=O)c1cc2ccccc2s1    ZINC000000152773
NNC(=O)c1csc2ccccc12    ZINC000002577185
NNC(=O)C[C@H]1CCS(=O)(=O)C1    ZINC000004218337
CS(=O)(=O)C1(C(=O)NN)CCC1    ZINC001329498603
NNC(=O)C[C@@H]1CCS(=O)(=O)C1    ZINC000004218336
NNC(=O)c1c[nH]nc1-c1ccco1    ZINC001580358672
Cc1cc(C(=O)NN)c(C#N)c(=O)[nH]1    ZINC000008614566
Cc1noc2ncc(C(=O)NN)cc12    ZINC000037389922
NNC(=O)c1cc(-c2ccco2)n[nH]1    ZINC000013143681
NNC(=O)c1cccn1-n1cnnc1    ZINC000223721433
Cc1c(C(=O)NN)cnc2ncnn21    ZINC000013638882
Cc1ccnc2nc(C(=O)NN)nn21    ZINC000037387891
NNC(=O)c1cccc2c1CCOC2    ZINC001340893996
C[C@H]1Cc2cc(C(=O)NN)ccc2O1    ZINC000852773234
NNC(=O)CCC(=O)c1ccccc1    ZINC000917371697
COc1ccc(/C=C/C(=O)NN)cc1    ZINC000005720380
C=CCOc1ccc(C(=O)NN)cc1    ZINC000004201747
NNC(=O)[C@H]1COc2ccccc2C1    ZINC000032918982
C[C@@H]1Cc2cc(C(=O)NN)ccc2O1    ZINC000852773235
NNC(=O)[C@H]1CCOc2ccccc21    ZINC000082556923
NNC(=O)[C@@H]1OCCc2ccccc21    ZINC000005776441
C=CCOc1ccccc1C(=O)NN    ZINC000006856139
C=CCOc1cccc(C(=O)NN)c1    ZINC000016138461
NNC(=O)Cc1ccc2c(c1)CCO2    ZINC000140541003
COc1ccc(/C=C\C(=O)NN)cc1    ZINC000032061566
NNC(=O)[C@H]1OCCc2ccccc21    ZINC000005776435
NNC(=O)[C@@H]1CCOc2ccccc21    ZINC000082556921
NNC(=O)[C@@H]1COc2ccccc2C1    ZINC000032918981
CC(=O)c1ccc(CC(=O)NN)cc1    ZINC000915829547
NNC(=O)C1(Oc2ccccc2)CC1    ZINC001328119510
NNC(=O)c1ccc2c(c1)CCOC2    ZINC000852773426
Cc1nc(C2CC2)ncc1C(=O)NN    ZINC000223456168
NNC(=O)[C@@H]1CNc2ccccc2N1    ZINC000223069977
NNC(=O)c1ccc(NC2CC2)nc1    ZINC000306508664
NNC(=O)[C@H]1CNc2ccccc2N1    ZINC000223069932
NNC(=O)[C@@H]1CCc2ncncc2C1    ZINC001326611826
Cc1ncc(C(=O)NN)c(C2CC2)n1    ZINC001326611064
NNC(=O)[C@H]1CCc2ncncc2C1    ZINC001326611825
CC[C@@H](Cc1ccccc1)C(=O)NN    ZINC000825644991
Cc1ccc(CCC(=O)NN)c(C)c1    ZINC000258995114
CC[C@@H](CC(=O)NN)c1ccccc1    ZINC000825644843
Cc1cc(C)cc(CCC(=O)NN)c1    ZINC000825652445
CC(C)[C@H](C(=O)NN)c1ccccc1    ZINC000116569352
CC(C)(CC(=O)NN)c1ccccc1    ZINC000306592385
C[C@@H](CCC(=O)NN)c1ccccc1    ZINC000825652541
CCc1ccc([C@@H](C)C(=O)NN)cc1    ZINC000259051633
Cc1cc(C)c(CC(=O)NN)cc1C    ZINC000225009319
Cc1cc(C)c(CC(=O)NN)c(C)c1    ZINC000104572373
CCC[C@H](C(=O)NN)c1ccccc1    ZINC000144300981
CC[C@H](Cc1ccccc1)C(=O)NN    ZINC000825644992
Cc1ccc(C(C)(C)C(=O)NN)cc1    ZINC000258957057
CCc1ccc(CCC(=O)NN)cc1    ZINC000037388192
NNC(=O)CCCCc1ccccc1    ZINC000144301173
CC[C@@H](C)c1ccc(C(=O)NN)cc1    ZINC000075851313
CC[C@H](CC(=O)NN)c1ccccc1    ZINC000825644842
C[C@H](CCC(=O)NN)c1ccccc1    ZINC000825652539
CC(C)(C)c1cccc(C(=O)NN)c1    ZINC000202400232
Cc1ccccc1C[C@H](C)C(=O)NN    ZINC000876789893
Cc1ccccc1C[C@@H](C)C(=O)NN    ZINC000876789892
CC(C)[C@@H](C(=O)NN)c1ccccc1    ZINC000116569349
CCC[C@@H](C(=O)NN)c1ccccc1    ZINC000144300771
Cc1ccccc1[C@@H](C)CC(=O)NN    ZINC000825645118
Cc1ccc(C[C@H](C)C(=O)NN)cc1    ZINC000825651531
CC(C)(C)c1ccccc1C(=O)NN    ZINC000080264291
CCc1ccc([C@H](C)C(=O)NN)cc1    ZINC000259051638
Cc1ccc(C[C@@H](C)C(=O)NN)cc1    ZINC000825651529
CC[C@H](C)c1ccc(C(=O)NN)cc1    ZINC000075851314
Cc1ccccc1C(C)(C)C(=O)NN    ZINC000258929103
CC(C)c1ccc(CC(=O)NN)cc1    ZINC000020134025
CC(C)(Cc1ccccc1)C(=O)NN    ZINC000306309080
Cc1ccccc1[C@H](C)CC(=O)NN    ZINC000825645107
CC(C)Cc1ccc(C(=O)NN)cc1    ZINC000145401774
CCCCc1ccc(C(=O)NN)cc1    ZINC000037388487
CC(C)(C)c1ccc(C(=O)NN)cc1    ZINC000000115194
NNC(=O)c1snc(O)c1Cl    ZINC001580358480
NNC(=O)c1cc(Cl)c(Cl)[nH]1    ZINC000231451246
NNC(=O)c1nc2ccccc2s1    ZINC000001605006
NNC(=O)c1ccc2ncsc2c1    ZINC000036962657
NNC(=O)c1cc2cccnc2s1    ZINC000139933162
NNC(=O)c1cc(-c2ccco2)on1    ZINC000002554088
CS(=O)(=O)N1CC[C@H]1C(=O)NN    ZINC000213691078
CS(=O)(=O)N1CC(C(=O)NN)C1    ZINC000213691167
CS(=O)(=O)N1CC[C@@H]1C(=O)NN    ZINC000213691025
NNC(=O)CN1CCCS1(=O)=O    ZINC000070159876
NNC(=O)c1cc2cc(F)ccc2[nH]1    ZINC000000083604
NNC(=O)c1cc2c(cccc2F)[nH]1    ZINC000146703125
NNC(=O)c1ccc(C2CC2)nc1O    ZINC001122010474
CC(=O)Nc1ccccc1C(=O)NN    ZINC000000144281
NNC(=O)c1cc2c(cn1)OCCC2    ZINC001332432080
NNC(=O)CC(=O)Nc1ccccc1    ZINC000004690682
Cc1ccc(NC(=O)C(=O)NN)cc1    ZINC000003349704
Cc1ccccc1NC(=O)C(=O)NN    ZINC000004201775
CC(=O)Nc1cccc(C(=O)NN)c1    ZINC000002573588
NNC(=O)C(=O)NCc1ccccc1    ZINC000003163375
C=CNc1cc(C(=O)NN)ccc1O    ZINC001174791346
Cc1oc2cc(C(=O)NN)[nH]c2c1C    ZINC000000335091
CON=Cc1ccc(C(=O)NN)cc1    ZINC000916665533
NNC(=O)CNC(=O)c1ccccc1    ZINC000000039878
CC(=O)Nc1ccc(C(=O)NN)cc1    ZINC000000136259
Cc1cccc(NC(=O)C(=O)NN)c1    ZINC000004201764
NNC(=O)CO/N=C/c1ccccc1    ZINC000005772503
NNC(=O)c1cc2c([nH]c1=O)CCC2    ZINC000082673381
NNC(=O)c1cnc(C2CC2)nc1N    ZINC001339896002
Cc1ccccc1N[C@@H](C)C(=O)NN    ZINC000026475924
Cc1ccc(C(=O)NN)c(C(C)C)n1    ZINC000876788522
CC[C@@H](Nc1ccccc1)C(=O)NN    ZINC000072192033
CN(CC(=O)NN)Cc1ccccc1    ZINC000058863571
CN(C)[C@@H](C(=O)NN)c1ccccc1    ZINC000082470975
Cc1ccc(NCC(=O)NN)cc1C    ZINC000001732061
Cc1ccc(NCC(=O)NN)c(C)c1    ZINC000000143229
CN(C)[C@H](C(=O)NN)c1ccccc1    ZINC000082470974
Cc1cc(C(=O)NN)c(C)n1C1CC1    ZINC000003206049
NNC(=O)C[C@H](N)Cc1ccccc1    ZINC000389649805
Cc1ccc(C)c(NCC(=O)NN)c1    ZINC000001732059
CN(C)Cc1ccc(C(=O)NN)cc1    ZINC000036962761
CCc1ccc(NCC(=O)NN)cc1    ZINC000032604260
Cc1cccc(NCCC(=O)NN)c1    ZINC000039988305
Cc1cccc(C)c1NCC(=O)NN    ZINC000001732062
Cc1nc(C(C)C)ccc1C(=O)NN    ZINC000082480734
C[C@@H](C(=O)NN)[C@H](N)c1ccccc1    ZINC000087645651
NNC(=O)c1cccn1C1CCCC1    ZINC000223720630
C[C@H](C(=O)NN)[C@H](N)c1ccccc1    ZINC000087645649
NNC(=O)C[C@@H](N)Cc1ccccc1    ZINC000389649806
CN(C)c1ccc(CC(=O)NN)cc1    ZINC000021986630
Cc1cccc(N[C@H](C)C(=O)NN)c1    ZINC000026475902
CN(C)Cc1cccc(C(=O)NN)c1    ZINC000075848467
C[C@@H](NCC(=O)NN)c1ccccc1    ZINC000057209381
CC(C)(Nc1ccccc1)C(=O)NN    ZINC000238166490
Cc1cccc(NCC(=O)NN)c1C    ZINC000001732058
C[C@@H](C(=O)NN)[C@@H](N)c1ccccc1    ZINC000087645655
C=CCn1c(CC)ccc1C(=O)NN    ZINC000226022364
CC[C@H](Nc1ccccc1)C(=O)NN    ZINC000072192032
Cc1cccc(N[C@@H](C)C(=O)NN)c1    ZINC000026475911
Cc1ccccc1NCCC(=O)NN    ZINC000039988304
Cc1ccccc1N[C@H](C)C(=O)NN    ZINC000026475916
CNCCc1ccccc1C(=O)NN    ZINC000123217543
NNC(=O)CC[C@H](N)c1ccccc1    ZINC000069635656
NNC(=O)CCNCc1ccccc1    ZINC000019736887
NNC(=O)CC[C@@H](N)c1ccccc1    ZINC000069635655
C[C@H](C(=O)NN)[C@@H](N)c1ccccc1    ZINC000087645653
CCN(CC(=O)NN)c1ccccc1    ZINC000058837478
NNC(=O)CCCNc1ccccc1    ZINC000003083573
C[C@H](NCC(=O)NN)c1ccccc1    ZINC000057209378
NNC(=O)c1occ(Cl)c1Cl    ZINC000085395569
NNC(=O)c1ccc2nsnc2c1    ZINC000000071490
NNC(=O)c1ccc(C(F)(F)F)o1    ZINC000068591003
NNC(=O)c1cc(C(F)(F)F)n[nH]1    ZINC000005941975
NNC(=O)c1nnc(-c2ccco2)o1    ZINC000306213680
NNC(=O)[C@H]1Cc2ccccc2S1    ZINC000036962891
NNC(=O)[C@@H]1Cc2ccccc2S1    ZINC000036962892
CCSC(SCC)C(=O)NN    ZINC000001395607
NNC(=O)c1cnc2[nH]cnn2c1=O    ZINC000223453779
NNC(=O)c1n[nH]c2ccc(F)cc21    ZINC000089195934
NNC(=O)c1cn2cc(F)ccc2n1    ZINC000032911319
NNC(=O)c1nc2ccccn2c1F    ZINC000006667856
NNC(=O)c1cc(F)cc2nc[nH]c21    ZINC000918483707
NNC(=O)[C@@H]1COc2ccccc2O1    ZINC000000168853
NNC(=O)Cc1ccc2c(c1)OCO2    ZINC000009028507
NNC(=O)c1ccc2c(c1)OCCO2    ZINC000003900748
NNC(=O)c1cccc2c1OCCO2    ZINC000005511959
COC(=O)c1ccc(C(=O)NN)cc1    ZINC000000133122
NNC(=O)[C@H]1COc2ccccc2O1    ZINC000000168856
COC(=O)c1cccc(C(=O)NN)c1    ZINC000115804022
CCCCS(=O)(=O)CC(=O)NN    ZINC000319169534
CC(C)(C)S(=O)(=O)CC(=O)NN    ZINC000306751410
CC(C)CS(=O)(=O)CC(=O)NN    ZINC000308033197
NNC(=O)C(=O)NCc1cccnc1    ZINC000036948141
NNC(=O)C(=O)NCc1ccccn1    ZINC000036948246
NNC(=O)C(=O)NCc1ccncc1    ZINC000036948138
NNC(=O)c1cccc(NC(N)=O)c1    ZINC000916665719
NNC(=O)c1ccc(C(=O)NN)cc1    ZINC000000405090
NNC(=O)C(=O)NNc1ccccc1    ZINC000001742023
NNC(=O)c1cccc(C(=O)NN)c1    ZINC000000410263
NNC(=O)c1ccccc1C(=O)NN    ZINC000021298020
CC(=O)Nc1cncc(C(=O)NN)c1    ZINC000082163148
NNC(=O)c1ccc(NC(N)=O)cc1    ZINC000037387948
NNC(=O)CNC(=O)c1cccnc1    ZINC000031847654
NNC(=O)[C@H]1CCc2cc(F)ccc21    ZINC000852771943
NNC(=O)C1(c2cccc(F)c2)CC1    ZINC000258948641
NNC(=O)[C@@H]1CCc2cc(F)ccc21    ZINC000852771922
NNC(=O)[C@@H]1C[C@@H]1c1ccc(F)cc1    ZINC000809784750
NNC(=O)[C@H]1C[C@H]1c1ccc(F)cc1    ZINC000809784748
NNC(=O)[C@H]1C[C@@H]1c1ccc(F)cc1    ZINC000809784738
NNC(=O)C1(c2ccccc2F)CC1    ZINC000259036974
NNC(=O)[C@@H]1C[C@H]1c1ccc(F)cc1    ZINC000809784746
Cc1ccc(O[C@H](C)C(=O)NN)cc1    ZINC000002581463
COc1cccc([C@H](C)C(=O)NN)c1    ZINC000167993963
CCCOc1ccc(C(=O)NN)cc1    ZINC000002565636
CCc1ccc(OCC(=O)NN)cc1    ZINC000000063729
NNC(=O)CC[C@@H](O)c1ccccc1    ZINC000004670375
Cc1ccccc1COCC(=O)NN    ZINC000259002301
Cc1ccccc1O[C@@H](C)C(=O)NN    ZINC000006319137
CCCOc1ccccc1C(=O)NN    ZINC000007262825
CCOc1ccc(CC(=O)NN)cc1    ZINC000000370388
COc1ccc(CC(=O)NN)cc1C    ZINC000225009586
COc1c(C)cc(C)cc1C(=O)NN    ZINC000057339519
CCO[C@@H](C(=O)NN)c1ccccc1    ZINC000070153010
COc1ccc(CCC(=O)NN)cc1    ZINC000002565688
Cc1ccc(OCC(=O)NN)cc1C    ZINC000000084203
CCc1ccccc1OCC(=O)NN    ZINC000003226966
NNC(=O)COCCc1ccccc1    ZINC000825644890
COc1ccc(C)cc1CC(=O)NN    ZINC000020134034
COc1cccc(CCC(=O)NN)c1    ZINC000032919577
CCOc1ccccc1CC(=O)NN    ZINC000020134044
COc1c(C)ccc(C)c1C(=O)NN    ZINC000057339711
Cc1cc(C)cc(OCC(=O)NN)c1    ZINC000002576167
CCc1ccc(OC)c(C(=O)NN)c1    ZINC000057339233
COc1cc(C)cc(C)c1C(=O)NN    ZINC000057339680
CC(C)Oc1cccc(C(=O)NN)c1    ZINC000000369787
Cc1ccc(O[C@@H](C)C(=O)NN)cc1    ZINC000006213540
Cc1cccc(O[C@H](C)C(=O)NN)c1    ZINC000002383133
CC(C)Oc1ccccc1C(=O)NN    ZINC000118038049
CCO[C@H](C(=O)NN)c1ccccc1    ZINC000070153008
COc1c(C)c(C)ccc1C(=O)NN    ZINC000057339699
Cc1cccc(C)c1OCC(=O)NN    ZINC000000244376
COc1c(C)cc(C(=O)NN)cc1C    ZINC000116976249
NNC(=O)CCCOc1ccccc1    ZINC000035605642
CCc1cccc(OCC(=O)NN)c1    ZINC000037387931
Cc1ccccc1O[C@H](C)C(=O)NN    ZINC000002568671
CC(C)Oc1ccc(C(=O)NN)cc1    ZINC000002387663
COc1cc(CC(=O)NN)ccc1C    ZINC000037389033
Cc1cccc(O[C@@H](C)C(=O)NN)c1    ZINC000005748024
CC[C@@H](Oc1ccccc1)C(=O)NN    ZINC000002387735
CCOc1ccc(C)cc1C(=O)NN    ZINC000113703772
COc1cc(C)c(C)cc1C(=O)NN    ZINC000057340046
COCc1cccc(CC(=O)NN)c1    ZINC000825639742
COc1ccc(CC(=O)NN)c(C)c1    ZINC001341734590
Cc1ccc(OCC(=O)NN)c(C)c1    ZINC000000153561
Cc1cccc(OCC(=O)NN)c1C    ZINC000000244381
COc1ccccc1CCC(=O)NN    ZINC000032919583
CCOc1cc(C)ccc1C(=O)NN    ZINC000113703769
NNC(=O)CCCc1ccc(O)cc1    ZINC000004679952
CCCOc1cccc(C(=O)NN)c1    ZINC000002100473
CC[C@H](Oc1ccccc1)C(=O)NN    ZINC000005909208
CCOc1ccc(C(=O)NN)cc1C    ZINC000218489522
COc1cccc([C@@H](C)C(=O)NN)c1    ZINC000167993866
NNC(=O)CC[C@H](O)c1ccccc1    ZINC000004670376
Cc1cccc(OCCC(=O)NN)c1    ZINC000019396999
Cc1ccccc1OCCC(=O)NN    ZINC000036962656
NNC(=O)CCOCc1ccccc1    ZINC000070152972
Cc1ccc(C)c(OCC(=O)NN)c1    ZINC000002581477
CCn1nc(C2CC2)cc1C(=O)NN    ZINC001121930791
Cn1ncc2c1CC[C@@H](C(=O)NN)C2    ZINC000575422356
Cn1ncc2c1C[C@H](C(=O)NN)CC2    ZINC000575425570
CCn1ncc(C(=O)NN)c1C1CC1    ZINC000884241286
C[C@H]1CCc2[nH]nc(C(=O)NN)c2C1    ZINC000884241208
Cc1ncc(C(=O)NN)c(C(C)C)n1    ZINC000843450567
CN(C)Cc1ccc(C(=O)NN)cn1    ZINC000087224061
CCn1cc(C(=O)NN)c(C2CC2)n1    ZINC000870852328
Cc1nc(C(C)C)ncc1C(=O)NN    ZINC000223454955
C[C@H]1CCc2n[nH]cc2[C@@H]1C(=O)NN    ZINC000884241136
C[C@@H]1CCCc2ncc(C(=O)NN)n21    ZINC000846673581
C[C@@H]1Cc2c[nH]nc2[C@@H](C(=O)NN)C1    ZINC000884241181
C[C@H]1Cc2c[nH]nc2[C@H](C(=O)NN)C1    ZINC000884241178
C[C@@H]1CCc2n[nH]cc2[C@H]1C(=O)NN    ZINC000884241135
Cc1ncc2n1C[C@@H](C(=O)NN)CC2    ZINC001340120375
Cc1ncc2n1C[C@H](C(=O)NN)CC2    ZINC001340120369
Cn1ncc2c1CC[C@H](C(=O)NN)C2    ZINC000575422355
CC(C)Nc1ncccc1C(=O)NN    ZINC000223335649
C[C@@H]1CCc2[nH]nc(C(=O)NN)c2C1    ZINC000884241207
C[C@H]1Cc2c[nH]nc2[C@@H](C(=O)NN)C1    ZINC000884241179
C[C@@H]1Cc2c[nH]nc2[C@H](C(=O)NN)C1    ZINC000884241180
C[C@@H]1CCc2n[nH]cc2[C@@H]1C(=O)NN    ZINC000884241133
NNC(=O)c1cnc2n1CCCCC2    ZINC000857003416
C[C@H]1CCCc2ncc(C(=O)NN)n21    ZINC000846673580
NNC(=O)c1ccn(C2CCCC2)n1    ZINC000825652485
Cn1nc2c(c1C(=O)NN)CCCC2    ZINC000075851243
Cn1ncc2c1C[C@@H](C(=O)NN)CC2    ZINC000575425292
NNC(=O)c1ccnn1CC1CCC1    ZINC000876789196
NNC(=O)c1ccnn1C1CCCC1    ZINC000825651941
NNC(=O)CCNCc1cccnc1    ZINC000019736874
C[C@H]1CCc2n[nH]cc2[C@H]1C(=O)NN    ZINC000884241134
NNC(=O)C1C2CC3CC(C2)CC1C3    ZINC000000440061
C=C1C(C)(C)[C@H]2CC[C@@]1(C(=O)NN)C2    ZINC000100931805
NNC(=O)C12CC3CC(CC(C3)C1)C2    ZINC000000081408
Cc1cc2[nH]c(C(=O)NN)cc2s1    ZINC000005135177
Cc1cc(C(=O)NN)cc([N+](=O)[O-])c1    ZINC000125053482
COC(=O)c1ccc(C(=O)NN)cn1    ZINC000139479313
Cc1ccc(C(=O)NN)cc1[N+](=O)[O-]    ZINC000002513500
NNC(=O)Cc1cccc([N+](=O)[O-])c1    ZINC000095532015
Cc1c(C(=O)NN)cccc1[N+](=O)[O-]    ZINC000002564280
Cc1cccc([N+](=O)[O-])c1C(=O)NN    ZINC000020361991
COC(=O)c1cccc(C(=O)NN)n1    ZINC000118201178
NNC(=O)Cc1ccc([N+](=O)[O-])cc1    ZINC000000053879
NNC(=O)c1cccc(N)c1C(=O)O    ZINC000001690018
Cc1cc(C(=O)NN)ccc1[N+](=O)[O-]    ZINC000004288674
Cc1cccc(C(=O)NN)c1[N+](=O)[O-]    ZINC000002580674
COC(=O)c1ccc(C(=O)NN)nc1    ZINC000000133496
NNC(=O)C(=O)Nc1ccc(O)cc1    ZINC000002275932
NNC(=O)Cc1ccccc1[N+](=O)[O-]    ZINC000002568935
CC(C)(NS(C)(=O)=O)C(=O)NN    ZINC000306502316
CN(C)S(=O)(=O)CCC(=O)NN    ZINC000026468108
CCS(=O)(=O)N(C)CC(=O)NN    ZINC000308197646
NNC(=O)c1cccc(C(=O)NN)n1    ZINC000000027662
NNC(=O)C(=O)NNc1ccccn1    ZINC000001884471
NNC(=O)[C@@H]1Cc2cncn2C(=O)N1    ZINC000001404754
NNC(=O)c1ccc(C(=O)NN)nc1    ZINC000000337608
NNC(=O)[C@H]1Cc2cncn2C(=O)N1    ZINC000001404752
Cc1cc(C)c(CC(=O)NN)c(O)n1    ZINC001357443595
CC(C)c1ccc(C(=O)NN)c(=O)[nH]1    ZINC000082670599
COc1ccc(NCC(=O)NN)cc1    ZINC000002565686
NNC(=O)CCCOc1cccnc1    ZINC000082465316
CC(C)c1cc(C(=O)NN)cc(O)n1    ZINC000825652032
CCCc1cc(C(=O)NN)cc(O)n1    ZINC001353591922
COc1cccc(NCC(=O)NN)c1    ZINC000003394748
NNC(=O)[C@@H]1CCCc2cnoc2C1    ZINC000575422835
NNC(=O)CCCn1ccccc1=O    ZINC000082468412
NNC(=O)[C@@H](N)Cc1ccc(O)cc1    ZINC000000388235
NNC(=O)c1ccccc1NCCO    ZINC000001701514
CCCC(=O)c1c[nH]c(C(=O)NN)c1    ZINC000001396094
CC(C)Oc1cncc(C(=O)NN)c1    ZINC000307404780
COc1ccccc1NCC(=O)NN    ZINC000000142180
CCOc1cccc(CC(=O)NN)n1    ZINC001341732112
NNC(=O)c1noc2c1CCCCC2    ZINC000143338819
NNC(=O)[C@H](N)Cc1ccc(O)cc1    ZINC000000388236
CCc1nc(O)c(C(=O)NN)cc1C    ZINC001122009692
CC(=O)c1c(C)[nH]c(C(=O)NN)c1C    ZINC000036624807
NNC(=O)[C@H]1CCCc2cnoc2C1    ZINC000575422830
NNC(=O)c1cc([C@H]2CCNC2)n[nH]1    ZINC000306544608
C[C@@H]1Cn2nc(C(=O)NN)cc2CN1    ZINC001340120113
C[C@H]1Cn2nc(C(=O)NN)cc2CN1    ZINC001340120115
NNC(=O)Cn1nnc2c1CCCC2    ZINC001343460128
NNC(=O)c1cc([C@@H]2CCNC2)n[nH]1    ZINC000306544607
Cc1cc(C(=O)NN)c(C)n1C(C)C    ZINC000223696452
CCCCc1ccc(C(=O)NN)n1C    ZINC000226026409
CCCn1c(CC)ccc1C(=O)NN    ZINC000226021917
CCc1ccc(C(=O)NN)n1C(C)C    ZINC000226022281
CC(C)Cc1ccc(C(=O)NN)n1C    ZINC000226022642
CCCc1ccc(C(=O)NN)n1CC    ZINC000226025650
CC(C)CCc1ccc(C(=O)NN)[nH]1    ZINC000226025506
CCCn1c(C)cc(C(=O)NN)c1C    ZINC000223696131
NNC(=O)CC[C@@H]1CC1(Cl)Cl    ZINC000852771906
NNC(=O)CC[C@H]1CC1(Cl)Cl    ZINC000852771904
NNC(=O)/C=C/c1ccc(Cl)cc1    ZINC000005750156
NNC(=O)/C=C\c1ccc(Cl)cc1    ZINC000032061908
NNC(=O)Cc1cn2ccsc2n1    ZINC000003319676
Cc1c(C#N)c(N)sc1C(=O)NN    ZINC000008536142
Cc1nc2sccn2c1C(=O)NN    ZINC000004136868
COCCS(=O)(=O)CC(=O)NN    ZINC000307982414
NNC(=O)c1cc([N+](=O)[O-])ccc1N    ZINC000003953364
NNC(=O)c1ccc([N+](=O)[O-])cc1N    ZINC000000045808
NNC(=O)c1cc(N)cc([N+](=O)[O-])c1    ZINC000002566100
Cc1ncc([N+](=O)[O-])cc1C(=O)NN    ZINC000000325832
NNC(=O)c1ccc(N)c([N+](=O)[O-])c1    ZINC000020230881
CO[P@](=O)(O)C[C@@H](C)C(=O)NN    ZINC000004748449
CO[P@](=O)(O)C[C@H](C)C(=O)NN    ZINC000004748446
Cc1ccsc1[C@@H]1C[C@H]1C(=O)NN    ZINC000825652526
NNC(=O)c1csc2c1CCCC2    ZINC000000243620
CSc1ccc(C)c(C(=O)NN)c1    ZINC000036963014
NNC(=O)CSCc1ccccc1    ZINC000006529649
CS[C@@H](C(=O)NN)c1ccccc1    ZINC000082472797
NNC(=O)[C@H]1CCCc2sccc21    ZINC000168290761
NNC(=O)CCSc1ccccc1    ZINC000001700251
CSCc1ccc(C(=O)NN)cc1    ZINC000037388002
CCSc1ccccc1C(=O)NN    ZINC000168658302
CS[C@H](C(=O)NN)c1ccccc1    ZINC000082472796
CCc1ccc(/C=C/C(=O)NN)s1    ZINC000218315627
Cc1ccsc1[C@H]1C[C@H]1C(=O)NN    ZINC000825652524
Cc1ccccc1SCC(=O)NN    ZINC000020419076
Cc1ccsc1[C@H]1C[C@@H]1C(=O)NN    ZINC000825652515
Cc1ccsc1[C@@H]1C[C@@H]1C(=O)NN    ZINC000825652527
Cc1ccc(SCC(=O)NN)cc1    ZINC000003346479
NNC(=O)c1cc2c(s1)CCCC2    ZINC000002536926
NNC(=O)[C@@H]1CCCc2sccc21    ZINC000168290689
NNC(=O)c1cnc(C(=O)NN)cn1    ZINC000003171538
COc1cc(OC)cc(C(=O)NN)c1    ZINC000000394889
COc1cccc(OCC(=O)NN)c1    ZINC000000151415
COc1ccc(C(=O)NN)c(OC)c1    ZINC000000323469
COc1ccc(C(=O)NN)cc1OC    ZINC000001458097
CCOc1ccc(O)c(C(=O)NN)c1    ZINC000034086574
COc1ccc(OCC(=O)NN)cc1    ZINC000000061832
C[C@@H](Oc1ccc(O)cc1)C(=O)NN    ZINC000004290540
COc1ccccc1OCC(=O)NN    ZINC000000028415
COc1ccc(OC)c(C(=O)NN)c1    ZINC000002566098
CCOc1ccc(C(=O)NN)c(O)c1    ZINC000005464726
COc1cccc(OC)c1C(=O)NN    ZINC000000142847
COc1cccc(C(=O)NN)c1OC    ZINC000002564285
NNC(=O)CCc1ccc(O)c(O)c1    ZINC000002505826
C[C@H](Oc1ccc(O)cc1)C(=O)NN    ZINC000004290539
Cc1nn(C)c(=O)c(C(=O)NN)c1C    ZINC000037400286
COCCc1ncc(C(=O)NN)cn1    ZINC000223456493
C[C@@H](CC(=O)NN)c1cccc(F)c1    ZINC000825644901
C[C@H](Cc1ccc(F)cc1)C(=O)NN    ZINC000825645387
C[C@@H](Cc1cccc(F)c1)C(=O)NN    ZINC000825644643
C[C@H](CC(=O)NN)c1ccc(F)cc1    ZINC000918147462
C[C@@H](CC(=O)NN)c1ccc(F)cc1    ZINC000918147463
C[C@H](CC(=O)NN)c1cccc(F)c1    ZINC000825644897
C[C@@H](CC(=O)NN)c1ccccc1F    ZINC000825644939
CC(C)(C(=O)NN)c1ccc(F)cc1    ZINC000084934078
CC(C)(C(=O)NN)c1cccc(F)c1    ZINC000258971294
C[C@H](Cc1ccccc1F)C(=O)NN    ZINC000825645333
C[C@@H](Cc1ccc(F)cc1)C(=O)NN    ZINC000825645389
CC[C@@H](C(=O)NN)c1ccc(F)cc1    ZINC000825645025
NNC(=O)CCCc1ccc(F)cc1    ZINC000084934099
CC[C@H](C(=O)NN)c1ccc(F)cc1    ZINC000825645026
C[C@H](Cc1cccc(F)c1)C(=O)NN    ZINC000825644642
C[C@@H](Cc1ccccc1F)C(=O)NN    ZINC000825645334
C[C@H](CC(=O)NN)c1ccccc1F    ZINC000825644937
NNC(=O)C1C[C@H]2CCC[C@@H](C1)C2=O    ZINC000916665628
Cc1oc(C(C)(C)C)cc1C(=O)NN    ZINC001340120349
Cc1c(C(=O)NN)cnn1CC(C)C    ZINC000825651948
CCC(CC)n1nccc1C(=O)NN    ZINC000846674892
Cc1cc(C)n(CCCC(=O)NN)n1    ZINC000082468542
Cc1nn(C)c(C)c1[C@H](C)C(=O)NN    ZINC000825645205
Cc1nn([C@H](C)C(=O)NN)c(C)c1C    ZINC000047218793
Cc1nn(CCC(=O)NN)c(C)c1C    ZINC000009061807
Cc1cc(C)n([C@H](C)CC(=O)NN)n1    ZINC000027588675
Cc1cc(C)n(C[C@H](C)C(=O)NN)n1    ZINC000009061804
CCCCn1cc(C(=O)NN)c(C)n1    ZINC000825645340
Cc1c(C(=O)NN)cnn1C(C)(C)C    ZINC000306382403
Cc1nn([C@@H](C)C(=O)NN)c(C)c1C    ZINC000047218791
CCn1nc(C(C)C)cc1C(=O)NN    ZINC000036963060
CCC(CC)n1ccc(C(=O)NN)n1    ZINC000825651692
Cn1nc(C(C)(C)C)cc1C(=O)NN    ZINC000091695980
Cc1cc(C)n(C[C@@H](C)C(=O)NN)n1    ZINC000009061803
CCn1cc(C(=O)NN)c(C(C)C)n1    ZINC001578344397
Cc1nn(C)c(C)c1[C@@H](C)C(=O)NN    ZINC000825645204
Cc1cc(C(=O)NN)nn1C(C)(C)C    ZINC000000128553
Cn1cc(C(=O)NN)c(C(C)(C)C)n1    ZINC000825652476
CCCn1nc(C)c(C(=O)NN)c1C    ZINC000843450565
Cc1cc(C)n([C@@H](C)CC(=O)NN)n1    ZINC000027588668
CCCCn1ncc(C(=O)NN)c1C    ZINC000825652408
Cc1nn(C)c(C)c1CCC(=O)NN    ZINC000037389168
Cc1cc(C(=O)NN)n(C(C)(C)C)n1    ZINC000000122031
NNC(=O)[C@@H]1CC[C@H]2CCCC[C@@H]2C1    ZINC000227880391
NNC(=O)CC(C1CCC1)C1CCC1    ZINC000876790263
CC12CCCC(C(=O)NN)(CCC1)C2    ZINC000000136302
NNC(=O)[C@H]1CC[C@H](C2CCC2)CC1    ZINC000852771656
NNC(=O)[C@@H]1CC[C@@H]2CCCC[C@H]2C1    ZINC000123457690
NNC(=O)[C@@H]1CCC[C@H]2CCCC[C@@H]21    ZINC000714448764
NNC(=O)[C@@H]1CCC[C@@H]2CCCC[C@@H]12    ZINC000146693725
NNC(=O)[C@@H]1CC[C@@H]2CCCC[C@@H]2C1    ZINC000123457491
NNC(=O)[C@@H]1CC[C@H]2CCCC[C@H]2C1    ZINC000250820154
CC1(C)CC2(C(=O)NN)CCC1CC2    ZINC000575424198
NNC(=O)[C@@H]1CCC[C@H]2CCCC[C@H]21    ZINC000146694078
NNC(=O)[C@@H]1CCC[C@@H]2CCCC[C@H]12    ZINC000714448772
NNC(=O)c1ccc([N+](=O)[O-])c(O)c1    ZINC000035048282
NNC(=O)c1ccc(O)c([N+](=O)[O-])c1    ZINC000036020472
NNC(=O)c1cccc([N+](=O)[O-])c1O    ZINC000012336587
NNC(=O)c1cc([N+](=O)[O-])ccc1O    ZINC000003100612
NNC(=O)c1cc([N+](=O)[O-])cnc1N    ZINC000223453246
NNC(=O)C(=O)Nc1ccccc1F    ZINC000015014096
NNC(=O)C(=O)Nc1ccc(F)cc1    ZINC000001574629
NNC(=O)C(=O)Nc1cccc(F)c1    ZINC000009233387
NNC(=O)c1cc2c(s1)CCNC2    ZINC000575524365
Cc1nc(C2(C(=O)NN)CC2)cs1    ZINC000078404172
NNC(=O)c1c(N)sc2c1CCC2    ZINC000005830391
NNC(=O)CSc1ccc(N)cc1    ZINC000082473116
Cc1cccnc1SCC(=O)NN    ZINC000215962653
CCSc1ccc(C(=O)NN)cn1    ZINC000307189591
NNC(=O)CSc1ccccc1N    ZINC000041570084
NNC(=O)c1cnc(CC2CC2)s1    ZINC000884240865
NNC(=O)CSCc1cccnc1    ZINC000020216510
NNC(=O)CSCc1ccccn1    ZINC000388259085
C[C@@H](Sc1ccccn1)C(=O)NN    ZINC000005739270
C[C@H](Sc1ccccn1)C(=O)NN    ZINC000005739054
NNC(=O)Cc1nc(C2CC2)cs1    ZINC001580358254
NNC(=O)[C@@]1(C(F)(F)F)CCNC1    ZINC000069635634
NNC(=O)[C@]1(C(F)(F)F)CCNC1    ZINC000069635632
NNC(=O)c1ncoc1[C@@H]1CCCO1    ZINC001118216334
COc1cc(C(=O)NN)cc(N)c1O    ZINC000085412469
C[C@H](NC(=O)c1ccoc1)C(=O)NN    ZINC001325990617
NNC(=O)CCCN1C(=O)C=CC1=O    ZINC000044563778
Cc1[nH]c(C(=O)NN)c(C)c1C(=O)O    ZINC001607491545
C[C@@H](NC(=O)c1ccoc1)C(=O)NN    ZINC001325990616
COc1cc(OC)nc(C(=O)NN)c1    ZINC001525631751
NNC(=O)c1ncoc1[C@H]1CCCO1    ZINC001118216333
NNC(=O)CCNC(=O)c1ccco1    ZINC000037387978
C[C@H](NC(=O)c1ccco1)C(=O)NN    ZINC000037387952
NNC(=O)CCNc1cccc(F)c1    ZINC000058841086
NNC(=O)CCNc1ccc(F)cc1    ZINC000058847414
Cc1ccc(NCC(=O)NN)cc1F    ZINC000001732048
NNC(=O)CCCNCc1ccco1    ZINC000022123944
NNC(=O)[C@@H]1CCCN1C(=O)C1CC1    ZINC000037390169
CC[C@H](NCc1ccco1)C(=O)NN    ZINC000022539081
CCc1noc(CC)c1CC(=O)NN    ZINC000825651483
COCCCn1cccc1C(=O)NN    ZINC000223721051
COCCn1c(C)ccc1C(=O)NN    ZINC000223746318
COCCc1ccc(C(=O)NN)n1C    ZINC000226030152
Cc1noc(C)c1[C@H](C)CC(=O)NN    ZINC000825652038
CC[C@@H](NCc1ccco1)C(=O)NN    ZINC000022539078
Cc1noc(C)c1[C@@H](C)CC(=O)NN    ZINC000825652041
NNC(=O)C1(C(=O)NC2CC2)CCC1    ZINC000825645391
CC(C)(NCc1ccco1)C(=O)NN    ZINC000022538963
Cc1nc(C)n([C@@H](C)CC(=O)NN)n1    ZINC000009061805
Cc1nc(C)n(C[C@H](C)C(=O)NN)n1    ZINC000032498267
CC(C)CCn1cc(C(=O)NN)nn1    ZINC000825652444
Cc1nc(C)n(C[C@@H](C)C(=O)NN)n1    ZINC000032498269
CN(C)[C@@H](C(=O)NN)c1cncn1C    ZINC001340262501
Cc1nc(C)n([C@H](C)CC(=O)NN)n1    ZINC000009061806
CN(C)CCn1cc(C(=O)NN)cn1    ZINC001330616916
CN(C)[C@H](C(=O)NN)c1cncn1C    ZINC001340262502
NNC(=O)C1C[C@H]2CCC[C@@H](C1)C2N    ZINC000306997579
NNC(=O)c1cc2sccc2s1    ZINC000000108027
NNC(=O)c1cc([N+](=O)[O-])c[nH]c1=O    ZINC000037389473
NNC(=O)CSc1ccccc1O    ZINC000082473309
NNC(=O)CCC(=O)c1cccs1    ZINC000379355818
NNC(=O)c1cc2c(s1)CCOC2    ZINC000642881818
NNC(=O)CCc1ccc(Cl)cc1    ZINC000232700086
NNC(=O)CCc1ccccc1Cl    ZINC000037387963
NNC(=O)CCc1cccc(Cl)c1    ZINC000084932533
NNC(=O)CCSc1ncccn1    ZINC000070152988
NNC(=O)c1c[nH]c(=S)n1C1CC1    ZINC000225320176
CSc1ncc(C(=O)NN)c(C)n1    ZINC000223454487
NNC(=O)c1csc(NC2CC2)n1    ZINC000306158961
NNC(=O)c1cc(F)cc(B(O)O)c1    ZINC000169746520
NNC(=O)c1ccc(F)c(B(O)O)c1    ZINC000169745084
NNC(=O)c1ccc(B(O)O)cc1F    ZINC000169745117
Cc1occc(=O)c1OCC(=O)NN    ZINC001357446021
COC(=O)c1cc(C)c(C(=O)NN)o1    ZINC000884241318
Cc1[nH]c(=O)[nH]c(=O)c1CC(=O)NN    ZINC000061968126
COC(=O)c1cnn(CC(=O)NN)c1    ZINC000035655628
Cc1nc(C(=O)NCC(=O)NN)co1    ZINC000225314844
Cn1nc(OCC(=O)NN)ccc1=O    ZINC000016847809
Cn1c(=O)ccn(CC(=O)NN)c1=O    ZINC000037393914
Cn1cc(C(=O)NN)c(=O)n(C)c1=O    ZINC000032005316
COc1ncnc(OC)c1C(=O)NN    ZINC000238435798
NNC(=O)CCn1ccc(=O)[nH]c1=O    ZINC000082471347
NNC(=O)CCOc1cccc(F)c1    ZINC000037390055
C[C@H](Oc1cccc(F)c1)C(=O)NN    ZINC000037390070
C[C@@H](Oc1ccc(F)cc1)C(=O)NN    ZINC000002387730
C[C@@H](Oc1cccc(F)c1)C(=O)NN    ZINC000037390072
C[C@@H](Oc1ccccc1F)C(=O)NN    ZINC000003886737
NNC(=O)CCOc1ccccc1F    ZINC000037387887
COc1ccc(CC(=O)NN)cc1F    ZINC000037388309
NNC(=O)CCOc1ccc(F)cc1    ZINC000036963058
C[C@H](Oc1ccc(F)cc1)C(=O)NN    ZINC000003282566
C[C@H](Oc1ccccc1F)C(=O)NN    ZINC000003886736
CC(C)Cc1ccc(C(=O)NN)s1    ZINC001263104439
CCCc1cc(C(=O)NN)sc1C    ZINC000003393984
Cc1ccc(CCCC(=O)NN)s1    ZINC000825652139
Cc1nc(C(=O)NN)c(C(=O)NN)[nH]1    ZINC000670425654
Cn1cnc(C(=O)NN)c1C(=O)NN    ZINC000306374121
CC(C)(CC(=O)NN)CC(F)(F)F    ZINC000884241243
NNC(=O)[C@@H]1CC=CC[C@@H]1C(=O)NN    ZINC000017377908
CC1=NNC(=O)[C@H]1C[C@H](C)C(=O)NN    ZINC000100743314
CC1=NNC(=O)[C@@H]1C[C@H](C)C(=O)NN    ZINC000100743313
Cc1[nH]nc(O)c1C[C@@H](C)C(=O)NN    ZINC000000507595
Cc1[nH]nc(O)c1C[C@H](C)C(=O)NN    ZINC000002297897
CC(C)c1noc(CCC(=O)NN)n1    ZINC001332451648
NNC(=O)[C@@H]1CC=CC[C@H]1C(=O)NN    ZINC000001609637
NNC(=O)[C@H]1CC=CC[C@@H]1C(=O)NN    ZINC000001609638
COCCCn1cc(C(=O)NN)cn1    ZINC000876789626
NNC(=O)C1=NOC2(C1)CCNCC2    ZINC001340260961
CCc1noc(CCCC(=O)NN)n1    ZINC001118128002
CCOCCn1cc(C(=O)NN)cn1    ZINC000857003251
Cc1nn(C)c(C)c1OCC(=O)NN    ZINC000083893091
CC1=NNC(=O)[C@H]1C[C@@H](C)C(=O)NN    ZINC000100743310
CC1=NNC(=O)[C@@H]1C[C@@H](C)C(=O)NN    ZINC000100743309
CC(C)(C)n1nnc(CC(=O)NN)n1    ZINC001118505170
NNC(=O)C1C[C@H]2CC(O)C[C@H](C1)C2    ZINC000101931603
NNC(=O)C[C@H]1CCC2(CCC2)CO1    ZINC000884241255
NNC(=O)C[C@@H]1CCC2(CCC2)CO1    ZINC000884241256
NNC(=O)CN1CCN2CCC[C@H]2C1    ZINC000022028621
NNC(=O)CN1CCN2CCC[C@@H]2C1    ZINC000020028483
CC[C@@H](CC1CCCCC1)C(=O)NN    ZINC000825652185
C[C@@H]1C[C@@H](CC(=O)NN)CC(C)(C)C1    ZINC000825645039
C=CCCCCCCCCC(=O)NN    ZINC000001602854
CCC[C@@H](CC1CCCC1)C(=O)NN    ZINC000843450516
CC1(C)CC(C(=O)NN)CC(C)(C)C1    ZINC000852771901
CCCCC1CCC(C(=O)NN)CC1    ZINC000002570215
C[C@@H]1C[C@H](CC(=O)NN)CC(C)(C)C1    ZINC000825645042
CC(C)(C)C1CCC(C(=O)NN)CC1    ZINC000000370422
CC[C@H](CC1CCCCC1)C(=O)NN    ZINC000825652187
CCC[C@H](CC1CCCC1)C(=O)NN    ZINC000843450517
C[C@H]1C[C@@H](CC(=O)NN)CC(C)(C)C1    ZINC000825645041
C[C@H]1C[C@H](CC(=O)NN)CC(C)(C)C1    ZINC000825645040
NNC(=O)c1ccc([N+](=O)[O-])cc1F    ZINC000042265942
NNC(=O)c1cc(F)ccc1[N+](=O)[O-]    ZINC000037669229
NNC(=O)c1cc(F)cc([N+](=O)[O-])c1    ZINC000096308463
CC(=O)Nc1sccc1C(=O)NN    ZINC000001389746
NNC(=O)CNC(=O)c1cccs1    ZINC000000340264
NNC(=O)CNc1ccccc1Cl    ZINC000000143234
CCc1cc(C(=O)NN)cc(Cl)n1    ZINC000306676596
NNC(=O)CCc1cccnc1Cl    ZINC000852772139
NNC(=O)CNc1cccc(Cl)c1    ZINC000000380769
Cc1ccc(C(=O)NN)c(N)c1Cl    ZINC001579663782
NNC(=O)CNc1ccc(Cl)cc1    ZINC000000272420
CNc1ccc(Cl)cc1C(=O)NN    ZINC000004277566
NNC(=O)CC(=O)NCC(F)(F)F    ZINC001326305380
Cc1cn(CC(=O)NN)nc1[N+](=O)[O-]    ZINC000016957871
Cc1nn(CC(=O)NN)cc1[N+](=O)[O-]    ZINC000002568498
COC(=O)c1cn(CC(=O)NN)nn1    ZINC001328522420
Cc1cc([N+](=O)[O-])nn1CC(=O)NN    ZINC000002534374
Cc1c([N+](=O)[O-])c(C(=O)NN)nn1C    ZINC000002568974
NNC(=O)CCc1n[nH]c(=O)[nH]c1=O    ZINC000001062231
C[C@@H](C(=O)NN)n1cc([N+](=O)[O-])cn1    ZINC000002732094
Cc1nc([N+](=O)[O-])cn1CC(=O)NN    ZINC000002387483
NNC(=O)CCn1cc([N+](=O)[O-])cn1    ZINC000002549512
NNC(=O)CCn1ccc([N+](=O)[O-])n1    ZINC000002549517
Cc1nn(C)c(C(=O)NN)c1[N+](=O)[O-]    ZINC000002567030
CCn1cc([N+](=O)[O-])c(C(=O)NN)n1    ZINC000002568969
C[C@H](C(=O)NN)n1cc([N+](=O)[O-])cn1    ZINC000002534377
Cc1ncc([N+](=O)[O-])n1CC(=O)NN    ZINC000001445640
Cc1csc(C(=O)NN)c1N(C)C    ZINC000000116790
CC(C)(C)c1ncsc1C(=O)NN    ZINC000082438432
CCCc1nc(C)c(C(=O)NN)s1    ZINC000082419528
CC(C)(C)c1ncc(C(=O)NN)s1    ZINC000082416798
CC(C)(C)c1nc(C(=O)NN)cs1    ZINC000306533652
Cc1nc(CCCC(=O)NN)cs1    ZINC000121228012
CC(C)Cc1nc(C(=O)NN)cs1    ZINC000121200313
Cc1csc(CCCC(=O)NN)n1    ZINC000843450582
CN(C)Cc1ccsc1C(=O)NN    ZINC000082501537
CCCc1cc(C(=O)NN)c(N)s1    ZINC000012411432
CC(C)Cc1ncc(C(=O)NN)s1    ZINC000082416756
Cc1nc(C(C)(C)C(=O)NN)cs1    ZINC000078404169
NNC(=O)CCCN1C(=O)CCC1=O    ZINC000070152979
CC(C)[C@@H](C(=O)NN)N1CCCC1=O    ZINC000825645386
CC(C)(C)N1C[C@H](C(=O)NN)CC1=O    ZINC000066055502
CC(C)CN1C[C@@H](C(=O)NN)CC1=O    ZINC000037390086
CCCCN1C[C@@H](C(=O)NN)CC1=O    ZINC000066055663
CC(=O)N[C@H](C(=O)NN)C1CCCC1    ZINC000205145248
NNC(=O)CN1CCCCCCC1=O    ZINC000070152509
CC(C)[C@H](C(=O)NN)N1CCCC1=O    ZINC000825645384
CCCC(=O)N1CCC[C@@H]1C(=O)NN    ZINC000917610480
CC(C)(C)N1C[C@@H](C(=O)NN)CC1=O    ZINC000066055503
NNC(=O)CNC(=O)CC1CCCC1    ZINC000825645017
CCCCN1C[C@H](C(=O)NN)CC1=O    ZINC000066055662
CC(=O)N[C@@H](C(=O)NN)C1CCCC1    ZINC000205145267
C[C@H](NC(=O)C1CCCC1)C(=O)NN    ZINC000059184245
CC(=O)NC1CCC(C(=O)NN)CC1    ZINC001353591562
CCC(=O)N1CCC[C@H](C(=O)NN)C1    ZINC000066151661
CCC(=O)N1CCC[C@@H](C(=O)NN)C1    ZINC000066151662
CCC(=O)N1CCCC[C@H]1C(=O)NN    ZINC000918554693
NNC(=O)CNC(=O)C1CCCCC1    ZINC000006293102
CCCC(=O)N1CCC[C@H]1C(=O)NN    ZINC000917610481
NNC(=O)CCC(=O)NC1CCCC1    ZINC000058852967
CC(C)CN1C[C@H](C(=O)NN)CC1=O    ZINC000037390084
CCC(=O)N1CCCC[C@@H]1C(=O)NN    ZINC000918554692
C[C@@H](NC(=O)C1CCCC1)C(=O)NN    ZINC000916162891
C[C@@H]1CCC[C@H](C)N1CCC(=O)NN    ZINC000003242748
C[C@@H](C(=O)NN)N1C[C@H](C)C[C@@H](C)C1    ZINC000030769456
CC[C@H](C(=O)NN)N1CCCCCC1    ZINC000022539061
C[C@H]1CCCN(CCCC(=O)NN)C1    ZINC000022123876
C[C@H](CN1CCC(C)CC1)C(=O)NN    ZINC000002635405
CC[C@H](C(=O)NN)N1CCC[C@@H](C)C1    ZINC000030769546
CC(C)[C@H](C(=O)NN)N1CCCCC1    ZINC000022539101
C[C@@H](CN1CCCCCC1)C(=O)NN    ZINC000004200404
C[C@H](C(=O)NN)N1C[C@H](C)C[C@@H](C)C1    ZINC000216252067
NC[C@@H](C(=O)NN)C1CCCCCC1    ZINC001521507479
C[C@H]1CCC[C@H](C)N1CCC(=O)NN    ZINC000003242750
CC[C@](C)(C(=O)NN)N1CCCCC1    ZINC000022123723
CC[C@@](C)(C(=O)NN)N1CCCCC1    ZINC000022123727
CC[C@@H](C(=O)NN)N1CCCCCC1    ZINC000022539064
C[C@H](C(=O)NN)N1C[C@H](C)C[C@H](C)C1    ZINC000216252022
C[C@@H]1CCC[C@@H](C)N1CCC(=O)NN    ZINC000003242749
CC[C@@H](C(=O)NN)N1CCCC[C@@H]1C    ZINC000022538998
C[C@@H]1CCCN(C(C)(C)C(=O)NN)C1    ZINC000030769510
CC1CCN(CCCC(=O)NN)CC1    ZINC000022123880
CCC[C@@H](C(=O)NN)N1CCCCC1    ZINC000022123576
C[C@H]1CCCCN1CCCC(=O)NN    ZINC000022123869
C[C@@H]1CCCN(CCCC(=O)NN)C1    ZINC000022123873
C[C@@H](CN1CCC(C)CC1)C(=O)NN    ZINC000002635406
C[C@H]1CCCN(C(C)(C)C(=O)NN)C1    ZINC000030769514
NNC(=O)CCCN1CCCCCC1    ZINC000022123928
C[C@@H]1CCCCN1C(C)(C)C(=O)NN    ZINC000030769504
C[C@@H](C(=O)NN)N1C[C@H](C)C[C@H](C)C1    ZINC000030769460
NC[C@H](C(=O)NN)C1CCCCCC1    ZINC001521507482
C[C@H]1CCCCN1C(C)(C)C(=O)NN    ZINC000030769506
CC[C@@H](C(=O)NN)N1CCC(C)CC1    ZINC000022539004
CN(CCC(=O)NN)C1CCCCC1    ZINC000019736921
C[C@@H]1CCCCN1CCCC(=O)NN    ZINC000022123865
CC1CCN(C(C)(C)C(=O)NN)CC1    ZINC000022538935
CC(C)[C@@H](C(=O)NN)N1CCCCC1    ZINC000022539104
CC[C@@H](C(=O)NN)N1CCCC[C@H]1C    ZINC000251191465
CC(C)(C(=O)NN)N1CCCCCC1    ZINC000022538959
CC[C@H](C(=O)NN)N1CCCC[C@@H]1C    ZINC000022538995
C[C@H](CN1CCCCCC1)C(=O)NN    ZINC000004200405
CC[C@@H](C(=O)NN)N1CCC[C@H](C)C1    ZINC000036720455
CCC[C@H](C(=O)NN)N1CCCCC1    ZINC000022123572
CC[C@H](C(=O)NN)N1CCC(C)CC1    ZINC000022539001
CC[C@H](C(=O)NN)N1CCC[C@H](C)C1    ZINC000036720457
CC[C@@H](C(=O)NN)N1CCC[C@@H](C)C1    ZINC000030769550
CC[C@H](C(=O)NN)N1CCCC[C@H]1C    ZINC000251191466
COC(=O)c1ccc(C(=O)NN)s1    ZINC000034402125
NNC(=O)c1scc2c1OCCO2    ZINC000038804367
NNC(=O)[C@@H](O)c1ccc(Cl)cc1    ZINC000005005370
NNC(=O)COc1ccccc1Cl    ZINC000000142520
NNC(=O)[C@H](O)c1ccc(Cl)cc1    ZINC000005005372
COc1cc(Cl)ccc1C(=O)NN    ZINC000008231199
COc1ccc(Cl)cc1C(=O)NN    ZINC000000389265
NNC(=O)COc1cccc(Cl)c1    ZINC000001470747
COc1ccc(C(=O)NN)cc1Cl    ZINC000067620968
NNC(=O)COc1ccc(Cl)cc1    ZINC000000260488
CC(=O)Nc1nc(C(=O)NN)cs1    ZINC000037400281
NNC(=O)CSc1nccc(O)n1    ZINC000016546080
NNC(=O)c1ccc(C(=O)NN)s1    ZINC000001238490
NNC(=O)Cc1cc(=O)[nH]c(=S)[nH]1    ZINC000003888520
NNC(=O)CSc1ccc(F)cc1    ZINC000036962670
NNC(=O)CSc1ccccc1F    ZINC000003887093
NNC(=O)c1ccc(Cl)c(NN)c1    ZINC000001709587
NNC(=O)CCn1cnc([N+](=O)[O-])n1    ZINC000002534375
N#Cc1cccc2[nH]cc(C(=O)NN)c21    ZINC001580077964
Cc1nc(N(C)C)sc1C(=O)NN    ZINC000082422063
CC(C)n1c(C(=O)NN)c[nH]c1=S    ZINC000225319413
NNC(=O)CCc1cc(F)ccc1F    ZINC000259067783
NNC(=O)Cc1ccc2ccccc2c1    ZINC000000335861
NNC(=O)Cc1cccc2ccccc21    ZINC000000099647
COC(=O)[C@H]1CCC[C@@H](C(=O)NN)C1    ZINC000181317129
COC(=O)[C@@H]1CCC[C@H](C(=O)NN)C1    ZINC000181317074
COC(=O)[C@@H]1CCC[C@@H](C(=O)NN)C1    ZINC000181317111
COC(=O)[C@H]1CCC[C@H](C(=O)NN)C1    ZINC000181317092
CCOC(=O)C1(C(=O)NN)CCCC1    ZINC000843450522
COC(=O)[C@H]1CC[C@H](C(=O)NN)CC1    ZINC000825639675
CO[C@]12CCC[C@@]1(C(=O)NN)CCO2    ZINC001579133616
NNC(=O)CCNC(=O)[C@@H]1CCCN1    ZINC000308872913
NNC(=O)CCNC(=O)[C@H]1CCCN1    ZINC000308872915
CCC/C=N/NC(=O)CCC(=O)NN    ZINC000027986496
NNC(=O)C1CCC(C(=O)NN)CC1    ZINC000002168714
NNC(=O)C(=O)NNC1CCCCC1    ZINC000001564005
C[C@@H](OC1CCCCCC1)C(=O)NN    ZINC000082465507
C[C@H](OC1CCCCCC1)C(=O)NN    ZINC000082465505
CC[C@H](OC1CCCCC1)C(=O)NN    ZINC000082463231
C[C@@H](CC(=O)NN)C1(O)CCCCC1    ZINC000000289675
C[C@H](CC(=O)NN)C1(O)CCCCC1    ZINC000000289678
CCOCCC1(C(=O)NN)CCCC1    ZINC000843450526
CC[C@@H](OC1CCCCC1)C(=O)NN    ZINC000082463233
CCN1CCN(CCC(=O)NN)CC1    ZINC000058851791
CC[C@H](C(=O)NN)N1CCN(C)CC1    ZINC000022539042
CN1CCN(CCCC(=O)NN)CC1    ZINC000022123916
CC[C@@H](C(=O)NN)N1CCN(C)CC1    ZINC000022539045
CN1CCN(C(C)(C)C(=O)NN)CC1    ZINC000022538952
CCCCCCCCCCC(=O)NN    ZINC000002390807
CCCCCC[C@](C)(CC)C(=O)NN    ZINC000843450576
CCCCCC[C@@](C)(CC)C(=O)NN    ZINC000843450575
COc1nccc(C(=O)NN)c1Cl    ZINC000725326148
COc1ccc(Cl)c(C(=O)NN)n1    ZINC000071789943
NNC(=O)c1csc(NC(N)=O)n1    ZINC000003768008
NNC(=O)c1nc(NN)ccc1Cl    ZINC000003272267
NNC(=O)[C@]12CCC(=O)N1CCS2    ZINC000307402865
Cc1csc([C@](C)(O)C(=O)NN)n1    ZINC000114280272
NNC(=O)[C@@]12CCC(=O)N1CCS2    ZINC000307402871
Cc1sc(=O)n(CC(=O)NN)c1C    ZINC000070162228
Cc1csc(=O)n1CCC(=O)NN    ZINC000070153840
Cc1csc([C@@](C)(O)C(=O)NN)n1    ZINC000114280270
COCc1nc(C)c(C(=O)NN)s1    ZINC000082421510
Cc1n[nH]c(S[C@@H](C)C(=O)NN)n1    ZINC000026469493
Cc1n[nH]c(S[C@H](C)C(=O)NN)n1    ZINC000026469486
NNC(=O)CNc1ccc(F)cc1F    ZINC000000153716
Cc1cc(C(=O)NN)c2ccccc2n1    ZINC000002568379
Cc1ccc2ccc(C(=O)NN)nc2c1    ZINC000039119581
Cc1nc2ccccc2cc1C(=O)NN    ZINC000001435448
Cc1ccc2cccc(C(=O)NN)c2n1    ZINC000121210829
NNC(=O)c1ccc(-n2cccc2)cc1    ZINC000002578303
NNC(=O)Cc1cccc2cccnc21    ZINC000832862427
NNC(=O)c1c[nH]cc1-c1ccccc1    ZINC000919694371
Cc1ccc2ncc(C(=O)NN)cc2c1    ZINC000045921538
Cc1cc(C(=O)NN)nc2ccccc12    ZINC000192716451
NNC(=O)c1cccc(-n2cccc2)c1    ZINC000027890051
NNC(=O)c1ccccc1-n1cccc1    ZINC000000137726
Cc1cccc2cc(C(=O)NN)cnc12    ZINC000068135193
NNC(=O)c1cccn1-c1ccccc1    ZINC000040176405
NNC(=O)CCC(=O)N1CCOCC1    ZINC000058838300
COCCN1C[C@@H](C(=O)NN)CC1=O    ZINC000012404453
COCCN1C[C@H](C(=O)NN)CC1=O    ZINC000012404452
COC(=O)N1CCC(C(=O)NN)CC1    ZINC000214296929
COC(=O)N1CCC[C@@H](C(=O)NN)C1    ZINC000214296841
COC(=O)N1CCC[C@H](C(=O)NN)C1    ZINC000214296778
C[C@H](NC(=O)CC(C)(C)C)C(=O)NN    ZINC000825645341
CC[C@@H](NC[C@@H]1CCCO1)C(=O)NN    ZINC000022539067
C[C@@H](C(=O)NN)N1C[C@H](C)O[C@@H](C)C1    ZINC000036720453
CCC[C@H](C(=O)NN)N1CCOCC1    ZINC000022123617
C[C@@H](C(=O)NN)N1C[C@@H](C)O[C@H](C)C1    ZINC000030769470
NNC(=O)CCCNC[C@@H]1CCCO1    ZINC000022123936
CC(C)[C@H](C(=O)NN)N1CCOCC1    ZINC000022539137
C[C@H](C(=O)NN)N1C[C@H](C)O[C@@H](C)C1    ZINC000216252112
CCO[C@H]1C[C@](N)(C(=O)NN)C1(C)C    ZINC000162532583
CC[C@](C)(C(=O)NN)N1CCOCC1    ZINC000022123771
CC(C)(NC[C@@H]1CCCO1)C(=O)NN    ZINC000030769540
C[C@H](C(=O)NN)N1C[C@@H](C)O[C@H](C)C1    ZINC000030769476
CC[C@@](C)(C(=O)NN)N1CCOCC1    ZINC000022123775
CC(C)(CN1CCOCC1)C(=O)NN    ZINC000086597603
C[C@@H]1CN(CCC(=O)NN)C[C@@H](C)O1    ZINC000020255149
CC(C)[C@@H](C(=O)NN)N1CCOCC1    ZINC000022539140
NNC(=O)CCCNC[C@H]1CCCO1    ZINC000022123940
CCO[C@@H]1C[C@](N)(C(=O)NN)C1(C)C    ZINC000162532485
CC[C@H](NC[C@@H]1CCCO1)C(=O)NN    ZINC000022539070
C[C@H]1CN(CCC(=O)NN)C[C@H](C)O1    ZINC000020255154
CCO[C@@H]1C[C@@](N)(C(=O)NN)C1(C)C    ZINC000162532672
CC(C)(C)C(=O)NCCCC(=O)NN    ZINC000036962921
CC(C)(NC[C@H]1CCCO1)C(=O)NN    ZINC000030769543
CCN(CC)C(=O)CCCC(=O)NN    ZINC000058840934
CC[C@@H](NC[C@H]1CCCO1)C(=O)NN    ZINC000022539073
CCC[C@@H](C(=O)NN)N1CCOCC1    ZINC000022123621
C[C@H](C(=O)NN)N1C[C@@H](C)O[C@@H](C)C1    ZINC000030769479
CCO[C@H]1C[C@@](N)(C(=O)NN)C1(C)C    ZINC000162532767
CC(=O)N[C@H](CCC(C)C)C(=O)NN    ZINC000852772811
C[C@@H]1CN(CCC(=O)NN)C[C@H](C)O1    ZINC000012504597
CC[C@H](NC[C@H]1CCCO1)C(=O)NN    ZINC000022539075
C[C@@H](C(=O)NN)N1C[C@@H](C)O[C@@H](C)C1    ZINC000030769472
CC(=O)N[C@@H](CCC(C)C)C(=O)NN    ZINC000852772812
C[C@@H](NC(=O)CC(C)(C)C)C(=O)NN    ZINC000825645342
CCCCCCCNCCC(=O)NN    ZINC000100016244
CCCCCCCC[C@@H](N)C(=O)NN    ZINC001340263303
CCCN(CCC)CCCC(=O)NN    ZINC000082466300
CCCCCCCC[C@H](N)C(=O)NN    ZINC001340263306
NNC(=O)/C=C/c1ccc(Cl)s1    ZINC000037389245
NNC(=O)/C=C\c1ccc(Cl)s1    ZINC000208189497
NNC(=O)CSCc1cccs1    ZINC000037388051
NNC(=O)Cc1c(F)cccc1Cl    ZINC000002568934
NNC(=O)Cc1ccc(F)cc1Cl    ZINC000016158289
NNC(=O)c1ccccc1OC(F)F    ZINC000002573246
NNC(=O)COc1ccc(F)cc1F    ZINC000002568657
NNC(=O)c1ccc(OC(F)F)cc1    ZINC000002584061
NNC(=O)c1cccc(OC(F)F)c1    ZINC000006331565
NNC(=O)COc1cc(F)ccc1F    ZINC000082465400
NNC(=O)C(F)(F)Oc1ccccc1    ZINC000071372444
CC[C@@H](C(=O)NN)n1cc(Cl)cn1    ZINC000002732084
CC(C)c1n[nH]c(C(=O)NN)c1Cl    ZINC000076500206
CCCn1cc(Cl)c(C(=O)NN)n1    ZINC000002537972
CCn1nc(C)c(C(=O)NN)c1Cl    ZINC000843450480
C[C@@H](Cn1cc(Cl)cn1)C(=O)NN    ZINC000002732091
CCc1nn(C)c(Cl)c1C(=O)NN    ZINC000825652129
Cc1nn([C@@H](C)C(=O)NN)cc1Cl    ZINC000002731918
C[C@H](Cn1cc(Cl)cn1)C(=O)NN    ZINC000002537721
CC[C@H](C(=O)NN)n1cc(Cl)cn1    ZINC000002537561
Cc1nn(CC(=O)NN)c(C)c1Cl    ZINC000002549413
Cc1nn([C@H](C)C(=O)NN)cc1Cl    ZINC000002549504
NNC(=O)c1ccc(-c2ccco2)cc1    ZINC000013942959
NNC(=O)c1cccc2cccc(O)c21    ZINC000002567182
NNC(=O)c1c(O)ccc2ccccc21    ZINC000001693060
NNC(=O)c1ccc2ccccc2c1O    ZINC000001600278
NNC(=O)/C=C/c1cc2ccccc2o1    ZINC000147849326
NNC(=O)c1ccc2cc(O)ccc2c1    ZINC000067802532
NNC(=O)c1cc2ccccc2cc1O    ZINC000000133414
NNC(=O)c1occc1-c1ccccc1    ZINC000037388541
NNC(=O)/C=C\c1cc2ccccc2o1    ZINC000147849093
NNC(=O)c1ccc(-c2ccccc2)o1    ZINC000004575875
NNC(=O)c1cnn(-c2ccccc2)c1    ZINC000020215989
NNC(=O)c1ccc(-n2cccn2)cc1    ZINC000037388151
Cc1nc2ncccc2cc1C(=O)NN    ZINC000095952811
NNC(=O)c1ccccc1-n1cccn1    ZINC000223832175
NNC(=O)c1cncn1-c1ccccc1    ZINC000003440480
NNC(=O)c1ccc(-n2ccnc2)cc1    ZINC000079162908
NNC(=O)c1cc(-c2ccccc2)n[nH]1    ZINC000018106361
NNC(=O)c1cnc2ccccc2c1N    ZINC000040169767
NNC(=O)c1ccn(-c2ccccc2)n1    ZINC000037393903
COC(=O)[C@@H]1O[C@@H](C(=O)NN)C[C@H]1C    ZINC001578837055
NNC(=O)[C@H]1C[C@@]12CCc1ccccc12    ZINC000179314017
NNC(=O)[C@H]1C[C@]12CCc1ccccc12    ZINC000179314026
NNC(=O)[C@@H]1C[C@@]12CCc1ccccc12    ZINC000179314032
NNC(=O)[C@@H]1C[C@]12CCc1ccccc12    ZINC000179314039
C[C@H](OC[C@@H]1CCCCO1)C(=O)NN    ZINC000082463775
C[C@@H](OC[C@@H]1CCCCO1)C(=O)NN    ZINC000082463777
NNC(=O)CCCOC1CCOCC1    ZINC000082465555
C[C@@H](OC[C@H]1CCCCO1)C(=O)NN    ZINC000082463780
C[C@H](OC[C@H]1CCCCO1)C(=O)NN    ZINC000082463779
CC(C)NC(=O)CN(C)CC(=O)NN    ZINC000070159673
NNC(=O)CCCCCCC(=O)NN    ZINC000002146703
CCCCCC[C@H](CCO)C(=O)NN    ZINC000022588915
CC(C)CC[C@H](C[C@H](C)O)C(=O)NN    ZINC000002262383
CCCC[C@H](CC(C)(C)O)C(=O)NN    ZINC000002273606
CCCCCC[C@@H](CCO)C(=O)NN    ZINC000022588910
CCCC[C@@H](CC(C)(C)O)C(=O)NN    ZINC000002273605
CCCCCCCCOCC(=O)NN    ZINC000110494702
CC(C)CC[C@@H](C[C@H](C)O)C(=O)NN    ZINC000002262382
CC(C)CC[C@@H](C[C@@H](C)O)C(=O)NN    ZINC000002262380
CC(C)CC[C@H](C[C@@H](C)O)C(=O)NN    ZINC000002262381
NNC(=O)c1cc(Br)c[nH]1    ZINC000000111529
Cc1c(C(=O)NN)sc(=S)n1C    ZINC000004673272
Cc1noc(Cl)c1CCC(=O)NN    ZINC000825645398
NNC(=O)C(=O)c1c[nH]c2ccccc12    ZINC000002037457
NNC(=O)c1cc(=O)[nH]c2ccccc21    ZINC000013633207
NNC(=O)/C=C/c1nc2ccccc2o1    ZINC000037388169
NNC(=O)c1c[nH]c2ccccc2c1=O    ZINC000008614567
NNC(=O)c1ncoc1-c1ccccc1    ZINC000000107233
NNC(=O)c1cc2ccccc2c(=O)[nH]1    ZINC000037388198
NNC(=O)/C=C\c1nc2ccccc2o1    ZINC000208187315
NNC(=O)c1ccc(-c2cnco2)cc1    ZINC000008729786
NNC(=O)c1cc(-c2ccccc2)on1    ZINC000008231181
NNC(=O)c1cc(-c2ccccc2)no1    ZINC000037393902
NNC(=O)c1cc2ccccc2[nH]c1=O    ZINC000232723658
NNC(=O)c1coc(-c2ccccc2)n1    ZINC000082041368
NNC(=O)c1ccc(-n2ccnc2)nc1    ZINC000037390067
NNC(=O)c1cccnc1-n1cccn1    ZINC000876784760
NNC(=O)c1cn(-c2ccccc2)nn1    ZINC000037390108
NNC(=O)c1ccnc(-n2ccnc2)c1    ZINC000918551153
NNC(=O)c1ccc(-n2cccn2)nc1    ZINC000871596611
NNC(=O)c1cc(-c2cccnc2)[nH]n1    ZINC000071261603
NNC(=O)c1cnn(-c2ccccc2)n1    ZINC000037388024
NNC(=O)Cc1nnc2ccccc2n1    ZINC000006118708
NNC(=O)c1cc(-c2ccncc2)n[nH]1    ZINC000033947664
CCOC(=O)NC(=O)CCC(=O)NN    ZINC000001719558
Cc1ccc2c(cc(C(=O)NN)n2C)c1    ZINC000009614550
Cc1ccc2[nH]cc(CC(=O)NN)c2c1    ZINC000002572405
Cc1[nH]c2ccccc2c1CC(=O)NN    ZINC000037390068
CCn1cc(C(=O)NN)c2ccccc21    ZINC000011920053
Cc1[nH]c2ccc(C(=O)NN)cc2c1C    ZINC000000352041
Cc1cc2ccccc2n1CC(=O)NN    ZINC000004674140
NNC(=O)CCc1cc2ccccc2[nH]1    ZINC000000036651
Cc1cc2[nH]c(C(=O)NN)cc2c(C)c1    ZINC000798150574
CCn1c(C(=O)NN)cc2ccccc21    ZINC001327450501
Cc1[nH]c2c(cccc2C(=O)NN)c1C    ZINC000000431537
NNC(=O)CCc1c[nH]c2ccccc12    ZINC000000260475
COC(=O)N[C@H](C(=O)NN)C(C)(C)C    ZINC000039169150
CCOC(=O)N[C@@H](C(=O)NN)C(C)C    ZINC000238283849
CC(C)OCCCNC(=O)C(=O)NN    ZINC000009233399
CN(CC(=O)NN)C(=O)OC(C)(C)C    ZINC000067425341
C[C@@H](NC(=O)OC(C)(C)C)C(=O)NN    ZINC000034245036
CCOC(=O)N[C@H](C(=O)NN)C(C)C    ZINC000238278202
C[C@H](NC(=O)OC(C)(C)C)C(=O)NN    ZINC000034245035
COC(=O)N[C@@H](CC(C)C)C(=O)NN    ZINC000118364347
CC(C)(C)OC(=O)NCCC(=O)NN    ZINC000040448983
COCC(=O)N[C@H](C(=O)NN)C(C)C    ZINC000825652657
CCOC(=O)N(C)CCCC(=O)NN    ZINC000884240989
COC(=O)N[C@H](CC(C)C)C(=O)NN    ZINC000118364349
NNC(=O)c1ccc(Br)o1    ZINC000002574304
NNC(=O)c1cc(Br)co1    ZINC000085393024
NNC(=O)c1[nH]ncc1Br    ZINC000004243757
NNC(=O)c1c(Cl)cccc1Cl    ZINC000019277691
NNC(=O)c1cc(Cl)cc(Cl)c1    ZINC000002570690
NNC(=O)c1ccc(Cl)c(Cl)c1    ZINC000000153343
NNC(=O)c1cc(Cl)ccc1Cl    ZINC000000153665
NNC(=O)c1ccc(Cl)cc1Cl    ZINC000000039561
NNC(=O)c1cccc(Cl)c1Cl    ZINC000002597438
NNC(=O)CCc1cc(Cl)cs1    ZINC000121194426
C[C@H](C(=O)NN)c1ccc(Cl)s1    ZINC000121226719
CCc1sc(C(=O)NN)cc1Cl    ZINC000085393272
NNC(=O)CCc1ccc(Cl)s1    ZINC000258965687
C[C@@H](C(=O)NN)c1ccc(Cl)s1    ZINC000121226881
Cc1nnc(SCC(=O)NN)s1    ZINC000005756546
NNC(=O)C(F)(F)c1ccc(F)cc1    ZINC000146180189
NNC(=O)c1ccc(C(F)(F)F)cc1    ZINC000000077111
NNC(=O)c1cccc(C(F)(F)F)c1    ZINC000000153355
NNC(=O)c1ccccc1C(F)(F)F    ZINC000000153347
NNC(=O)c1cc(=O)c2ccccc2o1    ZINC000232636723
NNC(=O)c1cc2ccccc2oc1=O    ZINC000000028127
NNC(=O)c1nc(-c2ccccc2)no1    ZINC000000115351
NNC(=O)c1noc(-c2ccccc2)n1    ZINC000040448207
NNC(=O)c1nc(O)c2ccccc2n1    ZINC000000144937
NNC(=O)c1nc2ccccc2[nH]c1=O    ZINC000020059048
NNC(=O)c1n[nH]c(=O)c2ccccc21    ZINC000013638672
NNC(=O)c1cc(-c2ccncc2)on1    ZINC000917609832
NNC(=O)c1nnc(-c2ccccc2)o1    ZINC000036378394
NNC(=O)c1cc(-c2cccnc2)on1    ZINC000204202710
NNC(=O)c1ccccc1-n1cnnn1    ZINC000035178565
NNC(=O)c1ccnc(-n2cncn2)c1    ZINC001345751693
NNC(=O)c1cccc(-n2cnnn2)c1    ZINC000004343566
NNC(=O)c1ccc(-n2cncn2)nc1    ZINC000037389781
NNC(=O)c1ccc(-c2nnn[nH]2)cc1    ZINC000036962764
NNC(=O)c1ccc(-n2cnnn2)cc1    ZINC000002650758
NNC(=O)c1cn(-c2cnccn2)cn1    ZINC000072221341
Cc1cc(C(F)F)n(CC(=O)NN)n1    ZINC000006271308
Cc1cc(C(F)F)nn1CC(=O)NN    ZINC000002549541
NNC(=O)[C@H]1CCC(=O)c2ccccc21    ZINC000825639986
NNC(=O)[C@@H]1CCC(=O)c2ccccc21    ZINC000825639985
C[C@H](C(=O)NN)c1cc2ccccc2o1    ZINC001575069196
Cc1ccc(C)c2oc(C(=O)NN)cc21    ZINC000575444446
Cc1ccc2c(CC(=O)NN)coc2c1    ZINC000036962669
C[C@@H](C(=O)NN)c1cc2ccccc2o1    ZINC001575069190
NNC(=O)/C=C/c1ccc2c(c1)CCO2    ZINC000037389206
Cc1c2cccc(C)c2oc1C(=O)NN    ZINC000077068572
NNC(=O)/C=C\c1ccc2c(c1)CCO2    ZINC000208189325
NNC(=O)CSC[C@H]1CCCCO1    ZINC000121205270
NNC(=O)CSC[C@@H]1CCCCO1    ZINC000121205105
Cc1ccn2cc(CC(=O)NN)nc2c1    ZINC000036220593
Cc1ccc2[nH]c(C(=O)NN)c(N)c2c1    ZINC000000526921
Cn1c(CC(=O)NN)nc2ccccc21    ZINC000003319654
C[C@H](C(=O)NN)n1cnc2ccccc21    ZINC000003225678
Cc1nc2cc(C)ccn2c1C(=O)NN    ZINC000000156757
Cc1nc2ccccc2n1CC(=O)NN    ZINC000000235963
Cc1nc2ccc(C)cn2c1C(=O)NN    ZINC000036220581
C[C@@H](C(=O)NN)n1cnc2ccccc21    ZINC000003225677
NNC(=O)CCn1cnc2ccccc21    ZINC000000265309
NNC(=O)CCc1nc2ccccc2[nH]1    ZINC000000352088
CO[C@H](C(=O)NN)C(=O)OC(C)(C)C    ZINC001578891926
CO[C@@H](C(=O)NN)C(=O)OC(C)(C)C    ZINC001578891927
C[C@H](C(=O)NN)C(O)[C@H](C)C(=O)NN    ZINC000001716974
C[C@@H](C(=O)NN)C(O)[C@@H](C)C(=O)NN    ZINC000001716973
C[C@@H](C(=O)NN)C(O)[C@H](C)C(=O)NN    ZINC000016930091
NNC(=O)C1(c2ccccc2)CCCC1    ZINC000000295060
C[C@@]1(C(=O)NN)CCc2ccccc2C1    ZINC000825652461
Cc1cc(C)c(/C=C/C(=O)NN)cc1C    ZINC000915277263
Cc1ccccc1C1(C(=O)NN)CCC1    ZINC000258926848
Cc1ccc([C@@H]2C[C@H]2C(=O)NN)cc1C    ZINC000852772074
Cc1cc(C)cc(C2(C(=O)NN)CC2)c1    ZINC000270186936
NNC(=O)C1(Cc2ccccc2)CCC1    ZINC000270229759
NNC(=O)[C@@H]1CCC[C@H]1c1ccccc1    ZINC000852874391
NNC(=O)Cc1ccc2c(c1)CCCC2    ZINC000037387922
NNC(=O)C[C@@H]1CCc2ccccc2C1    ZINC000270256694
CC1(C)C[C@@]1(C(=O)NN)c1ccccc1    ZINC000852773344
CC1(C)[C@H](C(=O)NN)[C@H]1c1ccccc1    ZINC000876788961
NNC(=O)[C@H]1CCC[C@H]1c1ccccc1    ZINC000852874390
Cc1cc(C)c(/C=C\C(=O)NN)cc1C    ZINC000915277262
NNC(=O)C[C@H]1CCc2ccccc2C1    ZINC000270256698
CC/C(=C\C(=O)NN)c1ccc(C)cc1    ZINC000179314170
NNC(=O)[C@@H]1CCC[C@@H]1c1ccccc1    ZINC000852874387
CC1(C)C[C@]1(C(=O)NN)c1ccccc1    ZINC000852773343
NNC(=O)CC1CC(c2ccccc2)C1    ZINC000825644833
CC/C(=C/C(=O)NN)c1ccc(C)cc1    ZINC000121196933
Cc1cccc(C2(C(=O)NN)CCC2)c1    ZINC000037389917
NNC(=O)[C@H]1CCC[C@@H]1c1ccccc1    ZINC000852874388
NNC(=O)C[C@H]1CCCc2ccccc21    ZINC000270252744
C[C@]1(C(=O)NN)CCc2ccccc2C1    ZINC000825652463
NNC(=O)C[C@@H]1CCCc2ccccc21    ZINC000270252743
CC(C)COC[C@H](O)CCC(=O)NN    ZINC000002315160
CCCCOC[C@H](O)CCC(=O)NN    ZINC000002285975
CC(C)COC[C@@H](O)CCC(=O)NN    ZINC000002315161
CCCCOC[C@@H](O)CCC(=O)NN    ZINC000002285976
NNC(=O)c1n[nH]nc1Br    ZINC000004115061
NNC(=O)c1nc(Cl)ccc1Cl    ZINC000140413410
NNC(=O)c1c(Cl)cncc1Cl    ZINC000725343407
NNC(=O)c1cc(Cl)nc(Cl)c1    ZINC000000166697
NNC(=O)c1ccnc(Cl)c1Cl    ZINC000725325954
NNC(=O)c1cc(Cl)ncc1Cl    ZINC000575596744
NNC(=O)c1n[nH]c([N+](=O)[O-])c1Cl    ZINC000004243764
NNC(=O)CSc1nnc(N)s1    ZINC000002154671
NNC(=O)c1ccc(S(N)(=O)=O)o1    ZINC000306206292
NNC(=O)c1ccc(C(F)(F)F)nc1    ZINC000000154413
NNC(=O)c1cccc(C(F)(F)F)n1    ZINC000000127138
NNC(=O)c1cnccc1C(F)(F)F    ZINC000000077465
NNC(=O)c1ccc(C(F)(F)F)cn1    ZINC000083428750
NNC(=O)c1nc(-c2ccncc2)no1    ZINC000225402902
NNC(=O)c1nc(-c2cccnc2)no1    ZINC000078404309
NNC(=O)c1cnc2c(F)cccc2c1    ZINC000068135208
C[C@@H](Oc1ccc(C#N)cc1)C(=O)NN    ZINC000000374067
NNC(=O)c1ccc(Cn2cccc2)o1    ZINC000226032131
COc1cccc2[nH]c(C(=O)NN)cc21    ZINC000008495717
NNC(=O)c1ccc2c(c1)CCC(=O)N2    ZINC000258960388
C[C@H](Oc1ccc(C#N)cc1)C(=O)NN    ZINC000000374065
NNC(=O)c1cccn1Cc1ccco1    ZINC000223721844
NNC(=O)c1ccc(Cc2ccco2)[nH]1    ZINC000226031955
COc1ccc2[nH]c(C(=O)NN)cc2c1    ZINC000008494120
NNC(=O)[C@H]1CC(c2ccccc2)=NO1    ZINC000036964200
NNC(=O)CCc1nc2ccccc2o1    ZINC000916739512
NNC(=O)[C@@H]1CC(c2ccccc2)=NO1    ZINC000036964199
Cc1cc2nc(C(=O)NN)nn2c(C)c1    ZINC000064038097
Cc1cc2ncc(C(=O)NN)c(C)n2n1    ZINC000037389409
Cc1cc2nc(C)cc(C(=O)NN)n2n1    ZINC000917609873
NNC(=O)CCn1nnc2ccccc21    ZINC000000551302
Cc1nn(C)c2ncc(C(=O)NN)cc12    ZINC000037389403
Cc1cc(C)n2ncc(C(=O)NN)c2n1    ZINC000036963056
Cn1ncc(C(=O)NN)c1-n1cccc1    ZINC000000117104
NNC(=O)[C@H]1CCN1Cc1ccccc1    ZINC000049585000
NNC(=O)c1ccc2c(c1)CCNCC2    ZINC000309528271
NNC(=O)c1ccc(N2CCCC2)cc1    ZINC000216777756
NNC(=O)c1ccccc1N1CCCC1    ZINC000008700930
NNC(=O)CN1CCCc2ccccc21    ZINC000003204608
NNC(=O)C[C@H]1CCNc2ccccc21    ZINC001263104542
NNC(=O)c1cccc(N2CCCC2)c1    ZINC000004245052
NNC(=O)[C@]1(c2ccccc2)CCNC1    ZINC000825640036
NNC(=O)C1(c2cccnc2)CCCC1    ZINC000259079956
NNC(=O)c1ccnc(C2CCCC2)c1    ZINC000217630854
NNC(=O)C[C@@H]1CCNc2ccccc21    ZINC001263104543
NNC(=O)[C@@]1(c2ccccc2)CCNC1    ZINC000825640037
CN1CC[C@@H](C(=O)NN)c2ccccc21    ZINC000876788553
NNC(=O)CN1CCc2ccccc2C1    ZINC000016310539
NNC(=O)[C@@H]1CCN1Cc1ccccc1    ZINC000049585002
CN1CC[C@H](C(=O)NN)c2ccccc21    ZINC000876788554
CCN(CC)CCSCC(=O)NN    ZINC000084060480
NNC(=O)c1cnc(Cl)nc1Cl    ZINC000238562244
NNC(=O)c1cc(F)c(F)cc1Cl    ZINC000006328485
NNC(=O)Cc1csc2ccccc12    ZINC000001561923
Cc1c2ccccc2sc1C(=O)NN    ZINC000001701062
NNC(=O)c1cc(F)cc2nccnc21    ZINC000193723296
NNC(=O)/C=C\c1ccc2c(c1)OCO2    ZINC000205892802
NNC(=O)[C@@H]1Cc2ccccc2C(=O)O1    ZINC000364763086
NNC(=O)[C@H]1Cc2ccccc2C(=O)O1    ZINC000364763071
COc1cccc2cc(C(=O)NN)oc21    ZINC000032579333
NNC(=O)/C=C/c1ccc2c(c1)OCO2    ZINC000036962653
CS(=O)(=O)CC1(CC(=O)NN)CC1    ZINC001261452179
CS(=O)(=O)C1(C(=O)NN)CCCC1    ZINC001329513965
NNC(=O)CS(=O)(=O)C1CCCC1    ZINC000306329199
CC(C)(C(=O)NN)S(=O)(=O)C1CC1    ZINC001346029030
Cn1c(O)nc2cc(C(=O)NN)ccc21    ZINC000920288675
Cc1noc2nc(C)cc(C(=O)NN)c12    ZINC000012394844
NNC(=O)[C@@H]1CC(c2cccnc2)=NO1    ZINC000006221951
NNC(=O)c1ccc(Cn2ccnc2)o1    ZINC000040176240
Cc1ccc(-c2cc(C(=O)NN)[nH]n2)o1    ZINC000004677977
NNC(=O)[C@H]1CC(c2cccnc2)=NO1    ZINC000006221952
CCc1noc2ncc(C(=O)NN)cc12    ZINC000194675062
NNC(=O)c1ccc(Cn2cccn2)o1    ZINC000002578445
NNC(=O)c1cccc2nc(CO)[nH]c21    ZINC001580358446
C[C@H](S[C@@H](C)C(=O)NN)C(=O)NN    ZINC000001608878
NNC(=O)CCSCCC(=O)NN    ZINC000001700250
C[C@@H](S[C@@H](C)C(=O)NN)C(=O)NN    ZINC000017285041
C[C@@H](S[C@H](C)C(=O)NN)C(=O)NN    ZINC000001608881
Cc1cc2nnc(C(=O)NN)c(C)n2n1    ZINC000000095170
Cc1cc(C)n2nc(C(=O)NN)nc2n1    ZINC000005536783
NNC(=O)c1ccn(Cn2cccn2)n1    ZINC000002535148
C[C@@]1(C(=O)NN)CCOc2ccccc21    ZINC001340262818
NNC(=O)c1ccc(OC2CCC2)cc1    ZINC000270239417
Cc1cc2c(cc1C)[C@H](C(=O)NN)CO2    ZINC000825644658
NNC(=O)c1ccccc1OC1CCC1    ZINC000825644935
C=CCc1ccccc1OCC(=O)NN    ZINC000000276160
Cc1cc2c(cc1C)O[C@@H](C(=O)NN)C2    ZINC000121187187
NNC(=O)C[C@@H]1OCCc2ccccc21    ZINC000121218479
Cc1cc2c(cc1C)[C@@H](C(=O)NN)CO2    ZINC000825644659
COc1ccc(C)cc1/C=C\C(=O)NN    ZINC000207338009
CCCCC#Cc1ccc(C(=O)NN)o1    ZINC000004364135
NNC(=O)COc1ccc2c(c1)CCC2    ZINC000006251659
NNC(=O)c1ccccc1OCC1CC1    ZINC000270242196
C[C@]1(C(=O)NN)CCOc2ccccc21    ZINC001340262820
NNC(=O)Cc1ccc2c(c1)CCCO2    ZINC000259023782
Cc1cc2c(cc1C)O[C@H](C(=O)NN)C2    ZINC000121187039
NNC(=O)C[C@H]1OCCc2ccccc21    ZINC000121218314
COc1ccccc1C1(C(=O)NN)CC1    ZINC000259081431
NNC(=O)c1ccc(OCC2CC2)cc1    ZINC000919839494
CCOc1ccccc1/C=C/C(=O)NN    ZINC000037388030
Cc1ccc(C(=O)CCC(=O)NN)cc1    ZINC000270238484
NNC(=O)CCc1ccc2c(c1)CCO2    ZINC000258957933
CCOc1ccc(/C=C/C(=O)NN)cc1    ZINC000037388015
CCOc1ccc(/C=C\C(=O)NN)cc1    ZINC000208186348
COc1ccc(C2(C(=O)NN)CC2)cc1    ZINC000114681912
COc1ccc(C)cc1/C=C/C(=O)NN    ZINC000036962726
NNC(=O)CCCC(=O)c1ccccc1    ZINC000059279294
NNC(=O)/C(=C/c1ccccc1)CCO    ZINC000000286614
CCOc1ccccc1/C=C\C(=O)NN    ZINC000113873134
COc1ccc([C@@H]2C[C@H]2C(=O)NN)cc1    ZINC000852772868
NNC(=O)/C(=C\c1ccccc1)CCO    ZINC000002274883
COc1ccccc1[C@@H]1C[C@H]1C(=O)NN    ZINC001579316195
NNC(=O)c1cccnc1N1CCCC1    ZINC000270242159
NNC(=O)c1ccc(N2CCCC2)nc1    ZINC000040538643
CC(C)Cc1ccc(CC(=O)NN)cc1    ZINC000258953477
CC[C@H](C)[C@@H](C(=O)NN)c1ccccc1    ZINC000019270994
CCCCCc1ccc(C(=O)NN)cc1    ZINC000003129242
CC[C@@H](Cc1cccc(C)c1)C(=O)NN    ZINC000876788579
CCc1ccc([C@H](C)CC(=O)NN)cc1    ZINC000270205539
CC(C)c1ccc(CCC(=O)NN)cc1    ZINC000259067717
CC(C)[C@@H](CC(=O)NN)c1ccccc1    ZINC000270208269
CC(C)(CCC(=O)NN)c1ccccc1    ZINC000825651604
CC(C)C[C@@H](C(=O)NN)c1ccccc1    ZINC000825652143
Cc1ccc(CCCCC(=O)NN)cc1    ZINC000259020560
CC(C)(C)c1ccc(CC(=O)NN)cc1    ZINC000009096124
CC[C@H](Cc1cccc(C)c1)C(=O)NN    ZINC000876788578
CC[C@@H](CC(=O)NN)c1ccc(C)cc1    ZINC000270240621
CCc1ccc([C@@H](C)CC(=O)NN)cc1    ZINC000270205543
CC[C@H](C)[C@H](C(=O)NN)c1ccccc1    ZINC000019270998
CC(C)[C@H](CC(=O)NN)c1ccccc1    ZINC000270208273
C[C@@H](CCCc1ccccc1)C(=O)NN    ZINC000181317404
CCC(CC)(C(=O)NN)c1ccccc1    ZINC000270219927
CC[C@H](Cc1ccccc1C)C(=O)NN    ZINC000825651988
CC[C@@H](C)[C@H](C(=O)NN)c1ccccc1    ZINC000019270996
CC[C@@H](C)[C@@H](C(=O)NN)c1ccccc1    ZINC000019270992
CC(C)C[C@H](C(=O)NN)c1ccccc1    ZINC000825652145
CC(C)[C@@H](Cc1ccccc1)C(=O)NN    ZINC000270183554
C[C@H](CCCc1ccccc1)C(=O)NN    ZINC000181317416
CC(C)[C@H](Cc1ccccc1)C(=O)NN    ZINC000270183555
CC[C@@H](Cc1ccccc1C)C(=O)NN    ZINC000825651987
CCCCc1ccc(CC(=O)NN)cc1    ZINC000036962708
CCc1ccc(C(C)(C)C(=O)NN)cc1    ZINC000259023044
CC(C)(C)Cc1ccccc1C(=O)NN    ZINC001353591862
CC[C@H](CC(=O)NN)c1ccc(C)cc1    ZINC000270240624
Cn1c(Cl)c(Cl)cc1C(=O)NN    ZINC000037393909
NNC(=O)[C@@H]1CS(=O)(=O)CC(=O)N1    ZINC001580358244
NNC(=O)c1sccc1-n1cccc1    ZINC000002387418
NNC(=O)Cc1nc2ccccc2s1    ZINC000045236648
Cc1nc2ccc(C(=O)NN)cc2s1    ZINC000207711507
NNC(=O)Cn1c2ccccc2oc1=O    ZINC000026465114
NNC(=O)c1ccc2c(c1)OCC(=O)N2    ZINC000037388171
NNC(=O)/C=C\c1cccc([N+](=O)[O-])c1    ZINC000113877410
NNC(=O)/C=C\c1ccc([N+](=O)[O-])cc1    ZINC000034718456
NNC(=O)/C=C\c1ccccc1[N+](=O)[O-]    ZINC000095818099
NNC(=O)/C=C/c1ccccc1[N+](=O)[O-]    ZINC000037387880
NNC(=O)c1ccc2c(c1)NC(=O)CO2    ZINC000036962707
NNC(=O)/C=C/c1ccc([N+](=O)[O-])cc1    ZINC000006471872
Cc1noc(-c2ccco2)c1C(=O)NN    ZINC000000164531
NNC(=O)/C=C/c1cccc([N+](=O)[O-])c1    ZINC000037387882
NNC(=O)c1cccc2c1OCC(=O)N2    ZINC000675083031
NNC(=O)CN1CCS(=O)(=O)CC1    ZINC000052518706
CS(=O)(=O)N1CCC[C@H]1C(=O)NN    ZINC000002552505
CS(=O)(=O)N1CCC[C@@H]1C(=O)NN    ZINC000002731957
NNC(=O)CN1CCCCS1(=O)=O    ZINC000306641771
NNC(=O)CCN1CCCS1(=O)=O    ZINC000070157648
NNC(=O)Cc1nc(-c2ccco2)n[nH]1    ZINC000040216568
NNC(=O)Cn1nc2ccccn2c1=O    ZINC000036963044
Cc1cc(=O)n2ncc(C(=O)NN)c2[nH]1    ZINC000070451467
NNC(=O)Cc1c[nH]c2ccc(F)cc12    ZINC000002572397
Cc1c2cc(F)ccc2[nH]c1C(=O)NN    ZINC000047218883
C[C@H](NC(=O)C(=O)NN)c1ccccc1    ZINC000001621744
C[C@@H](NC(=O)c1ccccc1)C(=O)NN    ZINC000000035756
Cc1c(C(=O)NN)[nH]c2c1C(=O)CCC2    ZINC000270258047
NNC(=O)[C@@H]1CCO[C@H]1c1ccncc1    ZINC001118273267
NNC(=O)c1ccnc(OC2CCC2)c1    ZINC000181298463
Cc1cccc(NC(=O)C(=O)NN)c1C    ZINC000004201788
CCC(=O)Nc1ccc(C(=O)NN)cc1    ZINC000000493176
C[C@@H](NC(=O)C(=O)NN)c1ccccc1    ZINC000001695252
Cc1ccc(NC(=O)C(=O)NN)cc1C    ZINC000003407348
Cc1ccc(C)c(NC(=O)C(=O)NN)c1    ZINC000004201789
CN1CCOc2ccc(C(=O)NN)cc21    ZINC000040566587
CC(=O)Nc1ccc(CC(=O)NN)cc1    ZINC000037388250
CCC(=O)Nc1cccc(C(=O)NN)c1    ZINC000917610454
CC(=O)NCc1ccc(C(=O)NN)cc1    ZINC000036962717
Cc1cccc(C)c1NC(=O)C(=O)NN    ZINC000015014095
NNC(=O)c1cc(=O)[nH]c2c1CCCC2    ZINC000084668665
Cc1cccc(NC(=O)CC(=O)NN)c1    ZINC000032579485
NNC(=O)c1cc2c([nH]c1=O)CCCC2    ZINC000082675023
CN1C[C@H](C(=O)NN)Oc2ccccc21    ZINC000260746718
CN1C[C@@H](C(=O)NN)Oc2ccccc21    ZINC000225310829
CCc1ccc(NC(=O)C(=O)NN)cc1    ZINC000004201772
Cc1ccc(C(=O)NCC(=O)NN)cc1    ZINC000004201778
C=C(C)Nc1cc(C(=O)NN)ccc1O    ZINC001174794303
NNC(=O)C(=O)NCCc1ccccc1    ZINC000015014093
Cc1cc(C)cc(NC(=O)C(=O)NN)c1    ZINC000009233393
CC(=O)Nc1cc(C(=O)NN)ccc1C    ZINC000915828551
NNC(=O)CNC(=O)Cc1ccccc1    ZINC000000293870
Cc1ccccc1C(=O)NCC(=O)NN    ZINC000004201780
Cc1cccc(C(=O)NCC(=O)NN)c1    ZINC000002451327
CCc1ccccc1NC(=O)C(=O)NN    ZINC000002787340
NNC(=O)CCNC(=O)c1ccccc1    ZINC000002676385
Cc1ccccc1NC(=O)CC(=O)NN    ZINC000032579326
NNC(=O)CCC(=O)Nc1ccccc1    ZINC000000143218
C[C@H](NC(=O)c1ccccc1)C(=O)NN    ZINC000000035755
Cc1ccc(NC(=O)C(=O)NN)c(C)c1    ZINC000002787140
Cc1ccc(CNC(=O)C(=O)NN)cc1    ZINC000015014091
Cc1ccc(NC(=O)CC(=O)NN)cc1    ZINC000000050809
NNC(=O)c1ccnc(N2CCCC2)n1    ZINC000270203439
CN(C)/N=N\c1ccccc1C(=O)NN    ZINC000100467888
NNC(=O)[C@H]1CCCN1c1ncccn1    ZINC000037400300
CN(C)/N=N/c1ccccc1C(=O)NN    ZINC000018067456
NNC(=O)c1ccc(N2CCCC2)nn1    ZINC000825645366
NNC(=O)c1cncc(N2CCCC2)n1    ZINC000876788582
NNC(=O)[C@@H]1CCCN1c1ncccn1    ZINC000037400302
NNC(=O)C1CCN(CC(F)F)CC1    ZINC001345721406
CC(C)(C(=O)NN)[C@H](N)c1ccccc1    ZINC000825640046
C=CCn1c(CCC)ccc1C(=O)NN    ZINC000226026102
CN(C)c1cccc(CCC(=O)NN)c1    ZINC000825644760
NNC(=O)c1cccn1C1CCCCC1    ZINC000223720882
Cc1cc(C)c(NCC(=O)NN)c(C)c1    ZINC000002656614
CCc1ccc(NCCC(=O)NN)cc1    ZINC000058848283
C[C@H](NCCC(=O)NN)c1ccccc1    ZINC000019736900
Cc1cc(C)cc(NCCC(=O)NN)c1    ZINC000058850772
C[C@@H](NCCC(=O)NN)c1ccccc1    ZINC000019736899
CC[C@H](Nc1cccc(C)c1)C(=O)NN    ZINC000066324339
CC(C)(C(=O)NN)[C@@H](N)c1ccccc1    ZINC000825640047
CC[C@H](Nc1ccc(C)cc1)C(=O)NN    ZINC000034925099
CN(C)c1ccc(CCC(=O)NN)cc1    ZINC000037389031
CN(CCc1ccccc1)CC(=O)NN    ZINC000083852849
CCCN(C)c1ccc(C(=O)NN)cc1    ZINC000121213589
C[C@@H](C(=O)NN)N(C)Cc1ccccc1    ZINC000082466354
CCN(CC)c1ccc(C(=O)NN)cc1    ZINC000002574323
CCCCNc1ccc(C(=O)NN)cc1    ZINC000001652274
C[C@H](C(=O)NN)N(C)Cc1ccccc1    ZINC000082466355
CN(CCC(=O)NN)Cc1ccccc1    ZINC000019736932
CC[C@@H](Nc1cccc(C)c1)C(=O)NN    ZINC000066324340
CC[C@@H](Nc1ccc(C)cc1)C(=O)NN    ZINC000034925100
CCN(C)[C@@H](C(=O)NN)c1ccccc1    ZINC000082466811
Cc1cc(C(=O)NN)c(C)n1CC1CC1    ZINC001118199959
CCN(C)[C@H](C(=O)NN)c1ccccc1    ZINC000082466808
Cc1cc(C(=O)NN)cn1C1CCCC1    ZINC000223750463
NNC(=O)Cn1cnc(Cl)c1Cl    ZINC000002557584
CC(C)(C)[C@@H](Br)C(=O)NN    ZINC000843450523
CC(C)(C)[C@H](Br)C(=O)NN    ZINC000843450524
NNC(=O)c1cc(F)c(F)c(F)c1F    ZINC000037387865
NNC(=O)c1ccc2sc(N)nc2c1    ZINC000022124528
NNC(=O)c1cc(-c2cccs2)n[nH]1    ZINC000003882442
NNC(=O)c1ccc2nc(N)sc2c1    ZINC000004591803
NNC(=O)c1cccn1-c1nccs1    ZINC000223744904
NNC(=O)c1sc2ncccc2c1N    ZINC000006658028
NNC(=O)C[C@H]1CS(=O)(=O)C[C@@H]1O    ZINC000003181216
NNC(=O)C[C@@H]1CS(=O)(=O)C[C@@H]1O    ZINC000005258774
NNC(=O)C[C@H]1CS(=O)(=O)C[C@H]1O    ZINC000003181217
NNC(=O)C[C@@H]1CS(=O)(=O)C[C@H]1O    ZINC000003181215
Cn1nc(C(=O)NN)cc1C(F)(F)F    ZINC000002559434
NNC(=O)Cn1ccc(C(F)(F)F)n1    ZINC000002584102
Cc1c(C(F)(F)F)n[nH]c1C(=O)NN    ZINC001263104302
NNC(=O)c1ccn(CC(F)(F)F)n1    ZINC001340118643
Cn1cc(C(=O)NN)c(C(F)(F)F)n1    ZINC001329253707
Cn1nc(C(F)(F)F)cc1C(=O)NN    ZINC000002549532
Cc1oc2nc[nH]c(=O)c2c1C(=O)NN    ZINC000036962731
Cc1nc(-c2ocnc2C(=O)NN)co1    ZINC000226101337
Cc1c2cc(F)ccc2oc1C(=O)NN    ZINC000036962695
Cc1c2cccc(F)c2oc1C(=O)NN    ZINC000037388106
NNC(=O)[C@@H]1SCCc2ccccc21    ZINC000062714333
Cc1ccc2c(c1)S[C@@H](C(=O)NN)C2    ZINC001261450953
NNC(=O)[C@@H]1CCSc2ccccc21    ZINC000825652465
Cc1ccc2c(c1)S[C@H](C(=O)NN)C2    ZINC001261450954
NNC(=O)c1ccc(SC2CC2)cc1    ZINC001580358242
NNC(=O)[C@H]1CCSc2ccccc21    ZINC000825652467
NNC(=O)[C@H]1SCCc2ccccc21    ZINC000062714331
NNC(=O)Cn1ncn2nccc2c1=O    ZINC000012394838
NNC(=O)Cc1cn2cc(F)ccc2n1    ZINC000070451406
Cc1cccc2nc(C(=O)NN)c(F)n21    ZINC000015108092
NNC(=O)c1[nH]c2ccc(F)cc2c1N    ZINC000000529940
CC(=O)C/C(=C/c1ccco1)C(=O)NN    ZINC000003115674
C=CCOc1ccc(C(=O)NN)c(O)c1    ZINC000002901983
NNC(=O)Cc1ccc2c(c1)OCCO2    ZINC000009096130
NNC(=O)c1ccc2c(c1)OCCCO2    ZINC000015867250
NNC(=O)CCc1ccc(C(=O)O)cc1    ZINC001601191558
NNC(=O)c1cc(O)cc(OC2CC2)c1    ZINC001225989192
C[C@]1(C(=O)NN)COc2ccccc2O1    ZINC000876790006
NNC(=O)COc1cccc2c1OCC2    ZINC000401734688
C[C@H]1Oc2ccccc2O[C@@H]1C(=O)NN    ZINC000001697468
CC(=O)c1ccccc1OCC(=O)NN    ZINC000000150884
C[C@@H]1Oc2ccccc2O[C@H]1C(=O)NN    ZINC000001697469
CC(=O)c1cccc(OCC(=O)NN)c1    ZINC000070152304
C[C@@H]1Oc2ccccc2O[C@@H]1C(=O)NN    ZINC000001697467
Cc1c(C(=O)NN)oc2c1C(=O)CCC2    ZINC000192504974
NNC(=O)CCc1ccc2c(c1)OCO2    ZINC000015109053
NNC(=O)c1cccc2c1OCCCO2    ZINC000846674331
C[C@H]1Oc2ccccc2O[C@H]1C(=O)NN    ZINC000001697470
C[C@@]1(C(=O)NN)COc2ccccc2O1    ZINC000876790005
CC(C)CS(=O)(=O)CCC(=O)NN    ZINC000393724305
CCCCCS(=O)(=O)CC(=O)NN    ZINC000825645360
CNC(=O)Nc1ccc(C(=O)NN)cc1    ZINC000000134460
CNC(=O)Nc1ccccc1C(=O)NN    ZINC000000397542
Cc1cc(C(=O)NN)cc(C(=O)NN)c1    ZINC000098213530
NNC(=O)CNC(=O)Nc1ccccc1    ZINC000036962885
NNC(=O)c1ccc(CNC(N)=O)cc1    ZINC000036962684
NNC(=O)C1(Cc2ccccc2F)CC1    ZINC000825639829
NNC(=O)C1(c2ccc(F)cc2)CCC1    ZINC000145956074
NNC(=O)C1CC(c2ccc(F)cc2)C1    ZINC000876789006
NNC(=O)C1(c2cccc(F)c2)CCC1    ZINC000259037057
NNC(=O)CCc1ccc(B(O)O)cc1    ZINC000169809324
Cc1ccc(OCCC(=O)NN)c(C)c1    ZINC000037390045
C[C@@H]1C[C@H]1c1ccc(CCC(=O)NN)o1    ZINC000037389000
CC[C@@H](C(=O)NN)[C@@H](O)c1ccccc1    ZINC000096234515
CC(C)(O)[C@H](C(=O)NN)c1ccccc1    ZINC000002042245
Cc1cc(C)c(OCC(=O)NN)c(C)c1    ZINC000005959469
CC(C)c1ccccc1OCC(=O)NN    ZINC000000578691
CC(C)OCc1ccc(C(=O)NN)cc1    ZINC000037388061
COc1ccc(C[C@H](C)C(=O)NN)cc1    ZINC000117167982
Cc1cccc(O[C@@H](C)C(=O)NN)c1C    ZINC000003886707
NNC(=O)CCCCc1cccc(O)c1    ZINC001341635502
CC[C@H](C(=O)NN)[C@@H](O)c1ccccc1    ZINC000096234514
Cc1ccc(C)c(OCCC(=O)NN)c1    ZINC000037387889
COc1ccccc1[C@H](C)CC(=O)NN    ZINC000121205568
Cc1cccc(CO[C@H](C)C(=O)NN)c1    ZINC000876788985
CC[C@@H](Oc1cccc(C)c1)C(=O)NN    ZINC000066055964
CC(C)(O)[C@@H](C(=O)NN)c1ccccc1    ZINC000001733958
Cc1ccc(CO[C@@H](C)C(=O)NN)cc1    ZINC000876790290
C[C@@H](COCC(=O)NN)c1ccccc1    ZINC000846673903
CC[C@@H](C(=O)NN)c1ccc(OC)cc1    ZINC000272669414
COc1ccc(C[C@@H](C)C(=O)NN)cc1    ZINC000117167980
Cc1cc(C)c(C)c(OCC(=O)NN)c1    ZINC000006825454
Cc1cc(C)cc(O[C@@H](C)C(=O)NN)c1    ZINC000004255648
CCCOc1cccc(CC(=O)NN)c1    ZINC000272658737
Cc1ccc(O[C@H](C)C(=O)NN)c(C)c1    ZINC000002568990
COc1ccccc1C(C)(C)C(=O)NN    ZINC000258927952
COc1cccc([C@H](C)CC(=O)NN)c1    ZINC000270227918
CC(C)c1cccc(OCC(=O)NN)c1    ZINC000036963073
Cc1ccc(OCCCC(=O)NN)cc1    ZINC000037387898
COc1ccc(C(C)C)cc1C(=O)NN    ZINC000057339230
CCCc1ccc(OCC(=O)NN)cc1    ZINC000000063731
Cc1ccc(OCCC(=O)NN)cc1C    ZINC000037390024
Cc1ccc(O[C@H](C)C(=O)NN)cc1C    ZINC000002597431
CC[C@@H](C)Oc1ccc(C(=O)NN)cc1    ZINC000270266973
C[C@@H]1C[C@@H]1c1ccc(CCC(=O)NN)o1    ZINC000037388996
Cc1cccc(CO[C@@H](C)C(=O)NN)c1    ZINC000876788986
CCC[C@@H](Oc1ccccc1)C(=O)NN    ZINC000007262942
CCCOc1ccc(CC(=O)NN)cc1    ZINC000020134028
Cc1ccccc1OCCCC(=O)NN    ZINC000037389822
COc1ccc([C@H](C)CC(=O)NN)cc1    ZINC000270238266
CCCCOc1ccc(C(=O)NN)cc1    ZINC000001757694
CC[C@H](C(=O)NN)[C@H](O)c1ccccc1    ZINC000096234512
COc1cccc([C@@H](C)CC(=O)NN)c1    ZINC000270227919
NNC(=O)CCCOCc1ccccc1    ZINC000082463287
Cc1ccc(O[C@@H](C)C(=O)NN)c(C)c1    ZINC000006271751
COc1cccc(C(C)(C)C(=O)NN)c1    ZINC000084934086
CC[C@H](Oc1cccc(C)c1)C(=O)NN    ZINC000066055963
Cc1cc(C)cc(O[C@H](C)C(=O)NN)c1    ZINC000002380788
C[C@H]1C[C@@H]1c1ccc(CCC(=O)NN)o1    ZINC000037388998
COc1ccc(CCCC(=O)NN)cc1    ZINC000004679829
CC[C@H](Oc1ccccc1C)C(=O)NN    ZINC000066055965
CC[C@H](C)Oc1ccc(C(=O)NN)cc1    ZINC000270266976
COc1ccc([C@@H](C)CC(=O)NN)cc1    ZINC000270238270
CC(C)COc1ccccc1C(=O)NN    ZINC000066056523
CCc1ccc(O[C@H](C)C(=O)NN)cc1    ZINC000002568674
CCOc1ccc(C)cc1CC(=O)NN    ZINC000020134047
CC[C@@H](Oc1ccccc1C)C(=O)NN    ZINC000066055966
CC(C)COc1cccc(C(=O)NN)c1    ZINC000002576191
CC[C@H](C(=O)NN)c1ccc(OC)cc1    ZINC000272669410
CCOc1ccc(CCC(=O)NN)cc1    ZINC000059713633
CCCCOc1cccc(C(=O)NN)c1    ZINC000004242163
Cc1ccc(C)c(OCC(=O)NN)c1C    ZINC000001958403
C[C@H](COCC(=O)NN)c1ccccc1    ZINC000846673900
C[C@@H](CCOc1ccccc1)C(=O)NN    ZINC000121187332
Cc1ccc(CO[C@H](C)C(=O)NN)cc1    ZINC000876790289
CC[C@@H](C(=O)NN)[C@H](O)c1ccccc1    ZINC000096234513
CC(C)c1ccc(OCC(=O)NN)cc1    ZINC000000586745
Cc1cccc(O[C@H](C)C(=O)NN)c1C    ZINC000002568672
Cc1cccc(OCCCC(=O)NN)c1    ZINC000037387943
CCC[C@@](O)(C(=O)NN)c1ccccc1    ZINC000000510062
CC(C)COc1ccc(C(=O)NN)cc1    ZINC000002565564
CC(C)Oc1ccccc1CC(=O)NN    ZINC000825645369
COc1ccccc1[C@@H](C)CC(=O)NN    ZINC000121205407
Cc1ccc(O[C@@H](C)C(=O)NN)cc1C    ZINC000002726952
C[C@H](CCOc1ccccc1)C(=O)NN    ZINC000121187493
C[C@H]1C[C@H]1c1ccc(CCC(=O)NN)o1    ZINC000037389002
Cc1cccc(OCCC(=O)NN)c1C    ZINC000037390076
CCC[C@](O)(C(=O)NN)c1ccccc1    ZINC000000510061
CCC[C@H](Oc1ccccc1)C(=O)NN    ZINC000007262863
CC(C)Oc1cccc(CC(=O)NN)c1    ZINC000270256826
COc1ccc(C(C)(C)C(=O)NN)cc1    ZINC000258929192
CCOc1cccc(CCC(=O)NN)c1    ZINC000876788724
Cc1cc(C)cc(OCCC(=O)NN)c1    ZINC000037390026
CC(C)Oc1ccc(CC(=O)NN)cc1    ZINC000020134031
CCc1ccc(O[C@@H](C)C(=O)NN)cc1    ZINC000006124244
NNC(=O)c1cc(C2CCCCC2)n[nH]1    ZINC000272655365
CCCn1ncc(C(=O)NN)c1C1CC1    ZINC000272537107
CCn1ncc2c1C[C@H](C(=O)NN)CC2    ZINC000575422334
CCn1ncc2c1CC[C@@H](C(=O)NN)C2    ZINC000575423958
NNC(=O)c1cnn(C2CCCCC2)c1    ZINC001349398888
Cc1c(C(=O)NN)cnn1C1CCCC1    ZINC000181286532
Cn1ncc2c1C[C@@H](C(=O)NN)CCC2    ZINC000575425622
CCn1ncc2c1C[C@@H](C(=O)NN)CC2    ZINC000575422339
CCn1ncc2c1CC[C@H](C(=O)NN)C2    ZINC000575423959
NNC(=O)c1cncn1C1CCCCC1    ZINC000225320468
NNC(=O)c1cccn1C1CCNCC1    ZINC000069635588
Cn1ncc2c1C[C@H](C(=O)NN)CCC2    ZINC000575425621
CC12C[C@H]3C[C@@H](C1)CC(C(=O)NN)(C3)C2    ZINC000015636905
NNC(=O)CC12CC3CC(CC(C3)C1)C2    ZINC000000085535
NNC(=O)CC1C2CC3CC(C2)CC1C3    ZINC000059688541
NNC(=O)c1csc(-c2ccco2)n1    ZINC000037389955
NNC(=O)c1cc(-c2cccs2)on1    ZINC000002554089
NNC(=O)c1cc2ccc(Cl)cc2[nH]1    ZINC000019735956
NNC(=O)c1[nH]c2ccccc2c1Cl    ZINC000006931922
NNC(=O)c1cc2cc(Cl)ccc2[nH]1    ZINC000005769985
NNC(=O)c1cc2c(cccc2Cl)[nH]1    ZINC000019735955
Cc1nc(C(=O)NN)c(C(F)(F)F)o1    ZINC000001042919
COc1ccccc1NC(=O)C(=O)NN    ZINC000001995004
NNC(=O)c1ccccc1OCC(N)=O    ZINC001328493340
C[C@H](C(=O)NN)c1ccc([N+](=O)[O-])cc1    ZINC000002509226
NNC(=O)CNC(=O)/C=C/c1ccco1    ZINC000004837980
COc1cccc(NC(=O)C(=O)NN)c1    ZINC000004201769
NNC(=O)c1cccc(OCC(N)=O)c1    ZINC001329252028
Cc1ccc([N+](=O)[O-])c(C(=O)NN)c1C    ZINC001579734510
NNC(=O)CNC(=O)c1ccccc1O    ZINC000000293884
COC(=O)Nc1ccc(C(=O)NN)cc1    ZINC000078278370
NNC(=O)COc1ccc(C(N)=O)cc1    ZINC000070153056
NNC(=O)CNc1ccc2c(c1)OCO2    ZINC000000153719
NNC(=O)c1ccc(OCC(N)=O)cc1    ZINC000005768228
COc1ccc(NC(=O)C(=O)NN)cc1    ZINC000002025699
NNC(=O)c1cc2c(nc1O)CCOC2    ZINC001580358257
NNC(=O)CCc1ccc([N+](=O)[O-])cc1    ZINC000039643992
NNC(=O)COc1ccccc1C(N)=O    ZINC000006926849
C[C@@H](C(=O)NN)c1ccc([N+](=O)[O-])cc1    ZINC000008873937
CN(C)S(=O)(=O)C(C)(C)C(=O)NN    ZINC000062702127
CCN(CC)S(=O)(=O)CC(=O)NN    ZINC000026468002
CCCCS(=O)(=O)NCC(=O)NN    ZINC000843450486
NNC(=O)[C@@H]1CC(=O)N(c2cn[nH]c2)C1    ZINC000825651515
NNC(=O)CNC(=O)Nc1ccccn1    ZINC000027516672
NNC(=O)c1ccc(N)cc1C(=O)NN    ZINC000083442067
Cn1cc(C2=NO[C@H](C(=O)NN)C2)cn1    ZINC001340260512
NNC(=O)[C@H]1CC(=O)N(c2cn[nH]c2)C1    ZINC000825651523
NNC(=O)c1cccc(N)c1C(=O)NN    ZINC000001688110
Cn1cc(C2=NO[C@@H](C(=O)NN)C2)cn1    ZINC001340260511
NNC(=O)[C@@H]1COCCN1CC(F)F    ZINC000825644734
NNC(=O)[C@H]1COCCN1CC(F)F    ZINC000825644730
COc1ccccc1N[C@H](C)C(=O)NN    ZINC000032579623
COc1cccc(C[C@@H](N)C(=O)NN)c1    ZINC000258972696
CCc1c(C(=O)NN)[nH]c(C)c1C(C)=O    ZINC000193723265
CNCCOc1cccc(C(=O)NN)c1    ZINC000884241021
NNC(=O)c1ccc(CN2CCCC2)o1    ZINC000000510465
CC(C)COc1ncccc1C(=O)NN    ZINC000272259431
NNC(=O)c1cccn1C[C@@H]1CCCO1    ZINC000019802959
COc1cccc(C[C@H](N)C(=O)NN)c1    ZINC000258972698
CCOc1ccc(NCC(=O)NN)cc1    ZINC000000874208
COc1ccc(NCCC(=O)NN)cc1    ZINC000058839560
NNC(=O)c1cccn1C[C@H]1CCCO1    ZINC000019802960
CC(C)Cc1cc(C(=O)NN)cc(O)n1    ZINC000272264362
CN(C)c1cccc(OCC(=O)NN)c1    ZINC000002561694
CC(C)Cn1cccc(C(=O)NN)c1=O    ZINC000082663938
COc1ccccc1N[C@@H](C)C(=O)NN    ZINC000032579622
COc1cccc(NCCC(=O)NN)c1    ZINC000058854706
NNC(=O)C1(n2cccn2)CCNCC1    ZINC000390779940
NNC(=O)c1cnn([C@@H]2CCCNC2)c1    ZINC001325999892
C/C(=N/N)c1c(C)[nH]c(C(=O)NN)c1C    ZINC000055483830
NNC(=O)c1cnn([C@H]2CCCNC2)c1    ZINC001325999893
CCCCc1ccc(C(=O)NN)n1CC    ZINC000226026474
CCc1ccc(C(=O)NN)n1CC(C)C    ZINC000226021996
CC(C)CCc1ccc(C(=O)NN)n1C    ZINC000226024547
CCc1ccc(C(=O)NN)n1[C@H](C)CC    ZINC000226022135
Cc1cc(C(=O)NN)c(C)n1C(C)(C)C    ZINC000223697308
CC[C@@H](C)n1c(C)cc(C(=O)NN)c1C    ZINC000223696948
CCCCn1c(C)cc(C(=O)NN)c1C    ZINC000223696283
CCn1c(CC(C)C)ccc1C(=O)NN    ZINC000226022711
CCCCn1c(CC)ccc1C(=O)NN    ZINC000226022206
CCc1ccc(C(=O)NN)n1[C@@H](C)CC    ZINC000226022125
CC[C@H](C)n1c(C)cc(C(=O)NN)c1C    ZINC000223697005
Cc1cc(C(=O)NN)c(C)n1CC(C)C    ZINC000223697150
CCCc1ccc(C(=O)NN)n1CCC    ZINC000226025717
CCCc1ccc(C(=O)NN)n1C(C)C    ZINC000226026034
NNC(=O)c1cc(Cl)sc1Cl    ZINC000059490125
NNC(=O)c1cc2cc(Cl)ccc2o1    ZINC000004700891
NNC(=O)c1nc(-c2cccs2)no1    ZINC000000115440
NNC(=O)c1cc(=O)n2ccsc2n1    ZINC000006658043
NNC(=O)c1cnc2sccn2c1=O    ZINC000036962827
NNC(=O)c1cc2cccc(F)c2s1    ZINC000022995857
NNC(=O)c1cc2ccc(F)cc2s1    ZINC000088362477
NNC(=O)c1cc2c(cccc2F)s1    ZINC000036533767
NNC(=O)c1cc2cc(F)ccc2s1    ZINC000037388167
NNC(=O)c1cn2ccc(Cl)cc2n1    ZINC000040448248
NNC(=O)c1ccc2ncc(Cl)n2c1    ZINC000040448081
NNC(=O)c1c(Cl)nc2ccccn21    ZINC000916163091
NNC(=O)c1nc2ccccn2c1Cl    ZINC000015020380
NNC(=O)c1cn2c(cccc2Cl)n1    ZINC000015020354
NNC(=O)c1cn2cc(Cl)ccc2n1    ZINC000003883517
NNC(=O)c1cnc2ccc(Cl)cn12    ZINC000004024813
NNC(=O)c1sccc1-n1cnnn1    ZINC000037400288
NNC(=O)[C@@H]1C[C@@H]1c1ccc(Cl)cc1    ZINC000000374080
NNC(=O)C1(c2ccc(Cl)cc2)CC1    ZINC000036962666
Cc1ccc(/C=C/C(=O)NN)cc1Cl    ZINC000037388036
NNC(=O)[C@@H]1C[C@H]1c1ccc(Cl)cc1    ZINC000000374081
NNC(=O)[C@H]1C[C@@H]1c1ccc(Cl)cc1    ZINC000000374083
NNC(=O)[C@H]1C[C@H]1c1ccc(Cl)cc1    ZINC000000374084
Cc1ccc(/C=C\C(=O)NN)cc1Cl    ZINC000208186509
NNC(=O)C1(c2cccc(Cl)c2)CC1    ZINC000270209338
Cc1nn(C)c2sc(C(=O)NN)cc12    ZINC000000082696
NNC(=O)COc1ccc2c(c1)OCO2    ZINC000006335398
NNC(=O)CNc1cccc([N+](=O)[O-])c1    ZINC000000153718
CNc1ccc(C(=O)NN)cc1[N+](=O)[O-]    ZINC000308948310
COc1ccc(NC(=O)C(=O)NN)cn1    ZINC000036948197
CNc1ccc([N+](=O)[O-])cc1C(=O)NN    ZINC000106487420
Cc1ccc(CSCC(=O)NN)cc1    ZINC000006788252
C[C@H](SCc1ccccc1)C(=O)NN    ZINC000020312083
CCSc1ccccc1CC(=O)NN    ZINC001340117568
C[C@@H]1CCc2c(C(=O)NN)csc2C1    ZINC000002795029
C[C@H](CSc1ccccc1)C(=O)NN    ZINC000058840611
C[C@@H]1CCc2sc(C(=O)NN)cc2C1    ZINC000004204920
C[C@H]1CCc2c(C(=O)NN)csc2C1    ZINC000002559449
C[C@H]1CCc2sc(C(=O)NN)cc2C1    ZINC000002536927
Cc1ccc(SCC(=O)NN)c(C)c1    ZINC000070159231
CC[C@@H](Sc1ccccc1)C(=O)NN    ZINC000082471797
C[C@@H]1CCc2cc(C(=O)NN)sc2C1    ZINC000019737271
C[C@H]1CCc2cc(C(=O)NN)sc2C1    ZINC000019737272
CSc1ccc(CCC(=O)NN)cc1    ZINC000258930830
CC(C)Sc1ccccc1C(=O)NN    ZINC000168411959
Cc1ccc(SCCC(=O)NN)cc1    ZINC000003394150
Cc1cccc(CSCC(=O)NN)c1    ZINC000006789173
Cc1ccc(C)c(SCC(=O)NN)c1    ZINC000037388155
C[C@@H](CSc1ccccc1)C(=O)NN    ZINC000058840609
CC(C)Sc1ccc(C(=O)NN)cc1    ZINC000193723254
CC[C@H](Sc1ccccc1)C(=O)NN    ZINC000082471796
CCSCc1ccc(C(=O)NN)cc1    ZINC000070168942
NNC(=O)c1cc2c(s1)CCCCC2    ZINC000003885861
Cc1ccccc1CSCC(=O)NN    ZINC000006789589
C[C@@H](SCc1ccccc1)C(=O)NN    ZINC000020312078
NNC(=O)[C@H]1CCC[C@H](C(F)(F)F)C1    ZINC000107201766
NNC(=O)[C@@H]1CCC[C@H](C(F)(F)F)C1    ZINC000107201770
NNC(=O)[C@@H]1CCC[C@@H](C(F)(F)F)C1    ZINC000107201763
NNC(=O)C1(C(F)(F)F)CCCCC1    ZINC000852874089
NNC(=O)[C@@H]1CCCC[C@@H]1C(F)(F)F    ZINC000156926206
NNC(=O)[C@H]1CCC[C@@H](C(F)(F)F)C1    ZINC000107201759
COc1ccc(O[C@H](C)C(=O)NN)cc1    ZINC000002581465
COc1ccccc1OCCC(=O)NN    ZINC000070224097
COc1cccc(COCC(=O)NN)c1    ZINC000070152511
COc1cccc([C@@H](OC)C(=O)NN)c1    ZINC000852772427
COCc1cc(C(=O)NN)ccc1OC    ZINC000034925250
CCOc1ccc(C(=O)NN)cc1OC    ZINC000003298517
COCCOc1ccccc1C(=O)NN    ZINC000066056093
COc1ccc(OC)c(CC(=O)NN)c1    ZINC000020134073
CCOc1c(OC)cccc1C(=O)NN    ZINC000216882817
CCOc1ccc(OC)c(C(=O)NN)c1    ZINC000113703788
COc1cccc(O[C@@H](C)C(=O)NN)c1    ZINC000005919323
CCOc1ccc(OC)cc1C(=O)NN    ZINC000113703781
COc1cccc(O[C@H](C)C(=O)NN)c1    ZINC000002387732
COc1ccccc1O[C@@H](C)C(=O)NN    ZINC000000265142
COCCOc1ccc(C(=O)NN)cc1    ZINC000066056089
COc1ccc(COCC(=O)NN)cc1    ZINC000070154943
COc1ccccc1O[C@H](C)C(=O)NN    ZINC000002575803
CCOc1ccc(OCC(=O)NN)cc1    ZINC000009286926
CCOc1ccccc1OCC(=O)NN    ZINC000000040162
COc1ccc(OCC(=O)NN)cc1C    ZINC000272644878
COc1ccc(OCCC(=O)NN)cc1    ZINC000000137320
COc1ccc(CC(=O)NN)c(OC)c1    ZINC000020134037
COc1ccc(CC(=O)NN)cc1OC    ZINC000000100433
COCCOc1cccc(C(=O)NN)c1    ZINC000066056094
COc1cc(C)ccc1OCC(=O)NN    ZINC000000434082
NNC(=O)COCCOc1ccccc1    ZINC000070152519
COc1ccc(O[C@@H](C)C(=O)NN)cc1    ZINC000006182825
COc1cc(C(=O)NN)cc(OC)c1C    ZINC000030714958
COc1cc(C)c(C(=O)NN)cc1OC    ZINC000041126149
COc1cccc(OC)c1CC(=O)NN    ZINC000044547889
COc1ccc(CCC(=O)NN)c(O)c1    ZINC000000043862
COc1cccc([C@H](OC)C(=O)NN)c1    ZINC000852772431
CC(C)Oc1cc(O)cc(C(=O)NN)c1    ZINC001225986582
COc1cc(CC(=O)NN)cc(OC)c1    ZINC000263622993
NNC(=O)[C@@H]1[C@H]2C=C[C@@H](C2)[C@@H]1C(=O)NN    ZINC000104067609
NNC(=O)c1cnc(C2CCNCC2)o1    ZINC001343460357
CCc1nnc(O)c(C(=O)NN)c1CC    ZINC001118182450
NNC(=O)CCCc1nc(C2CC2)no1    ZINC001118183088
COCCc1ncc(C(=O)NN)c(C)n1    ZINC000223455039
NNC(=O)[C@@H]1OCC[C@@H]1Cn1cccn1    ZINC000399811578
NNC(=O)c1cncn1C[C@@H]1CCCO1    ZINC000225320611
Cc1cc(=O)[nH]c(C(C)(C)C(=O)NN)n1    ZINC000078404156
Cc1nc(C(C)C)[nH]c(=O)c1C(=O)NN    ZINC000037389928
NNC(=O)[C@@H]1[C@@H]2C=C[C@H](C2)[C@@H]1C(=O)NN    ZINC000104067617
NNC(=O)C[C@@H](NN)c1ccccc1O    ZINC000019171053
NNC(=O)C[C@H](NN)c1ccccc1O    ZINC000019167560
CNC(=O)c1c(C)[nH]c(C(=O)NN)c1C    ZINC000216654227
NNC(=O)c1cncn1C[C@H]1CCCO1    ZINC000225320639
NNC(=O)[C@@H]1OCC[C@@H]1Cn1ccnc1    ZINC000399783729
NNC(=O)[C@@H]1[C@@H]2C=C[C@@H](C2)[C@@H]1C(=O)NN    ZINC000018128119
NNC(=O)[C@@H]1[C@H]2C=C[C@H](C2)[C@@H]1C(=O)NN    ZINC000017859592
C[C@H](CCc1cccc(F)c1)C(=O)NN    ZINC000270256777
C[C@@H](CCc1ccccc1F)C(=O)NN    ZINC000270183528
C[C@H](CCc1ccccc1F)C(=O)NN    ZINC000270183526
C[C@H](CC(=O)NN)Cc1cccc(F)c1    ZINC000270200031
C[C@@H](CCc1cccc(F)c1)C(=O)NN    ZINC000270256779
C[C@H](CCc1ccc(F)cc1)C(=O)NN    ZINC000876788930
C[C@@H](CC(=O)NN)Cc1cccc(F)c1    ZINC000270200029
CC(C)(CC(=O)NN)c1ccc(F)cc1    ZINC000876789166
C[C@@H](CCc1ccc(F)cc1)C(=O)NN    ZINC000876788931
NNC(=O)C1(n2cnnn2)CCCCC1    ZINC000846674403
NNC(=O)[C@@]12C[C@H]3C[C@@H](C1)C[C@](O)(C3)C2    ZINC000383545170
C[C@]12CC[C@@H]3C[C@@]1(C(=O)NN)OC[C@@]32C    ZINC000005525085
C[C@@]12CO[C@@]3(C(=O)NN)C[C@H]1CC[C@@]23C    ZINC000164568368
NNC(=O)C12C[C@@H]3C[C@H](CC(O)(C3)C1)C2    ZINC000100151888
NNC(=O)C12C[C@H]3C[C@@H](CC(O)(C3)C1)C2    ZINC000100151885
C[C@]12CC[C@H]3C[C@@]1(C(=O)NN)OC[C@@]32C    ZINC000100983394
C[C@]12CO[C@]3(C(=O)NN)C[C@H]1CC[C@]32C    ZINC000100983399
C[C@]12CO[C@]3(C(=O)NN)C[C@@H]1CC[C@]32C    ZINC000100983396
NNC(=O)C12C[C@H]3C[C@H](CC(O)(C3)C1)C2    ZINC000005725732
CCc1c(C)nn([C@@H](C)C(=O)NN)c1C    ZINC000047218802
Cc1c(C(=O)NN)cnn1CCC(C)C    ZINC000825652668
Cc1nn(C(C)(C)C)c(C)c1C(=O)NN    ZINC000916163021
Cc1nn(C)c(C)c1C[C@@H](C)C(=O)NN    ZINC000825651985
CCC(CC)n1ncc(C(=O)NN)c1C    ZINC000272547938
Cc1nn([C@@H](C)CC(=O)NN)c(C)c1C    ZINC000028051438
CCC(CC)n1nc(C(=O)NN)cc1C    ZINC000825651960
Cc1nn([C@H](C)CC(=O)NN)c(C)c1C    ZINC000028051440
CCc1c(C(=O)NN)cnn1C(C)(C)C    ZINC000270206422
CCC(CC)n1nc(C)cc1C(=O)NN    ZINC000272620504
CCc1c(C)nn([C@H](C)C(=O)NN)c1C    ZINC000047218804
Cc1nn(C)c(C)c1C[C@H](C)C(=O)NN    ZINC000825651983
CCc1nn(C)c(CC)c1CC(=O)NN    ZINC000825639823
CCc1c(C(=O)NN)cnn1CC(C)C    ZINC000181298929
CC(C)(C)C1CCC(=CC(=O)NN)CC1    ZINC001575119419
NNC(=O)c1csc(C(F)(F)F)n1    ZINC000044672370
NNC(=O)[C@@H]1CC(c2cccs2)=NO1    ZINC000001399037
NNC(=O)[C@H]1CC(c2cccs2)=NO1    ZINC000001399036
Cc1nn2c(nc(C)c2C(=O)NN)s1    ZINC000008015802
COc1ccc(C(=O)NN)cc1[N+](=O)[O-]    ZINC000019278016
NNC(=O)COc1cccc([N+](=O)[O-])c1    ZINC000037390126
NNC(=O)Cc1ccc(O)c([N+](=O)[O-])c1    ZINC000034785121
COc1ccc([N+](=O)[O-])cc1C(=O)NN    ZINC000008492991
NNC(=O)COc1ccc([N+](=O)[O-])cc1    ZINC000000063732
NNC(=O)COc1ccccc1[N+](=O)[O-]    ZINC000000120484
COc1ccc([N+](=O)[O-])c(C(=O)NN)c1    ZINC000238359045
NNC(=O)c1cc(O)cc(C(=O)NN)n1    ZINC000037637933
CC(=O)Nc1cc(C(=O)NN)ccc1F    ZINC000919682819
NNC(=O)CC(=O)Nc1ccc(F)cc1    ZINC000032579492
NNC(=O)CNC(=O)c1ccc(F)cc1    ZINC000000293860
NNC(=O)CNC(=O)c1cccc(F)c1    ZINC000000293872
NNC(=O)C(=O)NCc1ccc(F)cc1    ZINC000002798370
CC(=O)Nc1ccc(F)c(C(=O)NN)c1    ZINC000919682796
NNC(=O)CNC(=O)c1ccccc1F    ZINC000000293859
NNC(=O)CC(=O)Nc1ccccc1F    ZINC000001628897
NNC(=O)c1c(N)sc2c1CCCC2    ZINC000002160971
NNC(=O)c1scnc1C1CCCC1    ZINC000825645168
NNC(=O)CCSc1ccccc1N    ZINC000082473017
NNC(=O)CCSCc1ccccn1    ZINC000193462489
C[C@](O)(c1cc(C(=O)NN)no1)C1CC1    ZINC000012401859
COCCn1cc(C(=O)NN)ccc1=O    ZINC001326627769
COC(=O)c1c(C)[nH]c(C(=O)NN)c1C    ZINC000272676200
COCCOc1cncc(C(=O)NN)c1    ZINC000876788560
NNC(=O)c1cc(C2(O)CCCC2)on1    ZINC000012428341
NNC(=O)c1coc(C2CCOCC2)n1    ZINC001328120440
C[C@@](O)(c1cc(C(=O)NN)no1)C1CC1    ZINC000012401858
CC1=C(C)C(=O)N(CCC(=O)NN)C1=O    ZINC001576553568
CC(C)NC(=O)c1[nH]cnc1C(=O)NN    ZINC000004643311
Cc1c(CNC(=O)C(=O)NN)cnn1C    ZINC000002786730
NNC(=O)Cc1ccc(CC(=O)NN)[nH]1    ZINC000002518973
NNC(=O)Cn1nc2n(c1=O)CCCC2    ZINC000082471683
NNC(=O)Cn1nnc(N2CCCC2)n1    ZINC000001044475
COCCCn1c(C)ccc1C(=O)NN    ZINC000223746781
CC(C)[C@@H](NCc1ccco1)C(=O)NN    ZINC000022123541
CC(C)(C)c1cnc(CCC(=O)NN)o1    ZINC000825638562
CCN(CC)Cc1ccc(C(=O)NN)o1    ZINC000002627802
NNC(=O)[C@@H]1CC(=O)N(C2CCCC2)C1    ZINC000036962685
CCC[C@H](NCc1ccco1)C(=O)NN    ZINC000022123697
CCC[C@@H](NCc1ccco1)C(=O)NN    ZINC000022123693
NNC(=O)[C@@]1(C2CCCC2)CCNC1=O    ZINC000876789949
CC(C)[C@H](NCc1ccco1)C(=O)NN    ZINC000022123545
CC[C@](C)(NCc1ccco1)C(=O)NN    ZINC000022123851
NNC(=O)[C@@H]1CC(=O)N[C@H]2CCCC[C@H]12    ZINC000852771970
CC[C@@](C)(NCc1ccco1)C(=O)NN    ZINC000022123847
NNC(=O)[C@@H]1CC(=O)N[C@@H]2CCCC[C@H]21    ZINC000852771973
NNC(=O)[C@@H]1CC(=O)N[C@@H]2CCCC[C@@H]21    ZINC000852771968
COCCn1c(C)cc(C(=O)NN)c1C    ZINC000223697813
NNC(=O)[C@]1(C2CCCC2)CCNC1=O    ZINC000876789948
NNC(=O)[C@@H]1CC(=O)N[C@H]2CCCC[C@@H]12    ZINC000852771972
CCn1c(CCOC)ccc1C(=O)NN    ZINC000226030219
NNC(=O)[C@H]1CCCN(C(=O)C2CC2)C1    ZINC000037400296
NNC(=O)[C@H]1CC(=O)N(C2CCCC2)C1    ZINC000036962686
NNC(=O)[C@@H]1CCCN(C(=O)C2CC2)C1    ZINC000037400297
NNC(=O)CCNCCC1=CCCCC1    ZINC000019736914
NNC(=O)CCN1CCC2(CCCC2)C1    ZINC000096663691
NNC(=O)c1cnc2n(c1=O)CCS2    ZINC000037388493
COc1ncc(C(=O)NN)cc1[N+](=O)[O-]    ZINC000004394887
Cc1ccc(C(=O)CCC(=O)NN)s1    ZINC000194051701
COc1cccc(SCC(=O)NN)c1    ZINC000070160710
COc1ccc(SCC(=O)NN)cc1    ZINC000036962716
COc1ccccc1SCC(=O)NN    ZINC000082472914
C[C@@H](Cc1ccccc1Cl)C(=O)NN    ZINC000272575476
CC(C)(C(=O)NN)c1cccc(Cl)c1    ZINC000084934082
CC(C)(C(=O)NN)c1ccc(Cl)cc1    ZINC000139751790
CC(C)(C(=O)NN)c1ccccc1Cl    ZINC000270250379
NNC(=O)CCCc1ccc(Cl)cc1    ZINC000259067808
C[C@H](Cc1ccccc1Cl)C(=O)NN    ZINC000272575475
Cc1ccc(CCC(=O)NN)cc1Cl    ZINC000036962851
CC(C)c1ccc(C(=O)NN)cc1Cl    ZINC000825645400
C[C@H](Cc1cccc(Cl)c1)C(=O)NN    ZINC000825652637
C[C@@H](Cc1cccc(Cl)c1)C(=O)NN    ZINC000825652638
Cc1cc(C)nc(SCC(=O)NN)n1    ZINC000000028179
CCSc1ncc(C(=O)NN)c(C)n1    ZINC000223457647
NNC(=O)[C@H]1C[C@H]1c1c(F)cccc1F    ZINC000270226811
NNC(=O)[C@@H]1C[C@@H]1c1cccc(F)c1F    ZINC000270209345
NNC(=O)[C@H]1C[C@H]1c1ccc(F)cc1F    ZINC000121224563
NNC(=O)[C@@H]1C[C@H]1c1ccc(F)cc1F    ZINC000121224843
NNC(=O)[C@H]1C[C@@H]1c1ccc(F)cc1F    ZINC000121224707
NNC(=O)[C@@H]1C[C@@H]1c1cc(F)ccc1F    ZINC000121210012
NNC(=O)[C@H]1C[C@H]1c1cccc(F)c1F    ZINC000270209342
NNC(=O)[C@H]1C[C@@H]1c1cccc(F)c1F    ZINC000270209347
NNC(=O)[C@@H]1C[C@H]1c1cc(F)ccc1F    ZINC000121209867
NNC(=O)[C@@H]1C[C@H]1c1cccc(F)c1F    ZINC000270209344
NNC(=O)[C@@H]1C[C@@H]1c1c(F)cccc1F    ZINC000270226804
NNC(=O)[C@@H]1C[C@@H]1c1ccc(F)cc1F    ZINC000121225000
NNC(=O)[C@H]1C[C@@H]1c1c(F)cccc1F    ZINC000270226813
NNC(=O)[C@H]1C[C@H]1c1ccc(F)c(F)c1    ZINC000149947361
NNC(=O)[C@H]1C[C@@H]1c1cc(F)ccc1F    ZINC000121209712
NNC(=O)[C@H]1C[C@H]1c1cc(F)ccc1F    ZINC000121209566
NNC(=O)[C@H]1C[C@@H]1c1ccc(F)c(F)c1    ZINC000149946962
NNC(=O)[C@@H]1C[C@H]1c1c(F)cccc1F    ZINC000270226808
NNC(=O)[C@@H]1C[C@H]1c1ccc(F)c(F)c1    ZINC000149947156
NNC(=O)[C@@H]1C[C@@H]1c1ccc(F)c(F)c1    ZINC000149946759
COc1cc(C(=O)NN)cc(OC)c1O    ZINC000000156258
NNC(=O)[C@@H]1[C@H]2CC[C@]3(COC(=O)[C@H]13)O2    ZINC001262007857
Cc1nc(C(=O)N[C@H](C)C(=O)NN)co1    ZINC000225314927
Cc1[nH]c(=O)[nH]c(=O)c1CCC(=O)NN    ZINC000036962913
NNC(=O)c1cc(N2CCOCC2)on1    ZINC000224069930
Cc1nc(C(=O)N[C@@H](C)C(=O)NN)co1    ZINC000225314889
NNC(=O)CNC(=O)NCc1ccco1    ZINC000002163852
NNC(=O)/C=C\c1cccc2ccccc12    ZINC000145044395
NNC(=O)c1ccc2c3c(cccc31)CC2    ZINC000045923283
NNC(=O)c1ccccc1-c1ccccc1    ZINC000002562429
NNC(=O)c1cccc(-c2ccccc2)c1    ZINC000090612998
NNC(=O)/C=C/c1cccc2ccccc12    ZINC000145044593
NNC(=O)c1ccc(-c2ccccc2)cc1    ZINC000000342719
CC(C)(Oc1ccc(F)cc1)C(=O)NN    ZINC000037388038
COc1ccc(CCC(=O)NN)cc1F    ZINC000194948234
COc1cccc(CCC(=O)NN)c1F    ZINC000084932525
NNC(=O)CCCOc1ccc(F)cc1    ZINC000036963013
CC[C@@H](Oc1ccccc1F)C(=O)NN    ZINC000082464057
CC[C@H](Oc1ccccc1F)C(=O)NN    ZINC000082464055
NNC(=O)CCCOc1cccc(F)c1    ZINC000070152984
CC[C@@H](Oc1ccc(F)cc1)C(=O)NN    ZINC000005954017
CC[C@H](Oc1ccc(F)cc1)C(=O)NN    ZINC000005953874
NNC(=O)CCCOc1ccccc1F    ZINC000070152987
NNC(=O)CCCCCc1cccs1    ZINC000121224252
CCCc1sc(C(=O)NN)cc1CC    ZINC000037387980
Cc1cc(CCCC(=O)NN)c(C)s1    ZINC000270206105
CCn1cnc(C(=O)NN)c1C(=O)NN    ZINC000205732340
CC1(C)[C@@]2(C)CC[C@@]1(C(=O)NN)OC2=O    ZINC000100211076
CC1(C)[C@@]2(C(=O)NN)CC[C@]1(C)C(=O)O2    ZINC000001462924
CC1(C)[C@@]2(C)CC[C@]1(C(=O)NN)OC2=O    ZINC000001462923
CC1(C)[C@]2(C)CC[C@]1(C(=O)NN)OC2=O    ZINC000100211069
NNC(=O)[C@H]1C[C@@H]2C[C@@H]1C[C@@H]2C(=O)NN    ZINC000101674885
CC(C)Cn1[nH]c(CC(=O)NN)cc1=O    ZINC000004206160
CCCc1noc(CCCC(=O)NN)n1    ZINC000917940829
NNC(=O)[C@@H]1C[C@@H]2C[C@@H]1C[C@H]2C(=O)NN    ZINC000136119856
CC[C@]1(CCC(=O)NN)C(C)=NNC1=O    ZINC000004646184
CC[C@@]1(CCC(=O)NN)C(C)=NNC1=O    ZINC000004769770
NNC(=O)[C@@H]1C[C@H]2C[C@H]1C[C@@H]2C(=O)NN    ZINC000101674889
CC1(C)[C@@]2(C(=O)NN)CC[C@]1(C)[C@H](O)C2    ZINC000001448383
CC1(C)[C@@]2(C(=O)NN)CC[C@]1(C)[C@@H](O)C2    ZINC000006763616
CCCCCCCCC/C=C\C(=O)NN    ZINC000843453123
CCC[C@H](CC1CCCCC1)C(=O)NN    ZINC000843450478
CC(C)[C@@H](CC1CCCCC1)C(=O)NN    ZINC000825645364
CC(C)[C@H](CC1CCCCC1)C(=O)NN    ZINC000825645365
CCCCCCCCC/C=C/C(=O)NN    ZINC000843453124
CCC[C@@H](CC1CCCCC1)C(=O)NN    ZINC000843450479
CCCCCC1CCC(C(=O)NN)CC1    ZINC000002580722
CSc1sc(C(=O)NN)cc1C#N    ZINC000001037810
NNC(=O)C(=O)Nc1ccc(Cl)cc1    ZINC000002902978
NNC(=O)C(=O)Nc1cccc(Cl)c1    ZINC000003117683
NNC(=O)C(=O)Nc1ccccc1Cl    ZINC000004201773
NNC(=O)Cc1cccc(F)c1[N+](=O)[O-]    ZINC001580358638
C[C@H](NC(=O)c1cccs1)C(=O)NN    ZINC000036962886
Cc1ccc(C(=O)NCC(=O)NN)s1    ZINC000036962706
NNC(=O)c1csc([C@H]2CCCO2)n1    ZINC000825651972
NNC(=O)c1csc([C@@H]2CCCO2)n1    ZINC000825651970
NNC(=O)CCNC(=O)c1ccsc1    ZINC000036962710
NNC(=O)c1cnc([C@@H]2CCCO2)s1    ZINC000082416928
NNC(=O)CCNC(=O)c1cccs1    ZINC000036962687
CN(CC(=O)NN)C(=O)c1cccs1    ZINC000037390106
NNC(=O)c1cnc([C@H]2CCCO2)s1    ZINC000082416929
C[C@@H](NC(=O)c1cccs1)C(=O)NN    ZINC000036962887
Cc1cc(CO)c(C(=O)NN)c(=S)[nH]1    ZINC000001430865
C[C@H](Nc1cccc(Cl)c1)C(=O)NN    ZINC000034925115
C[C@@H](Nc1cccc(Cl)c1)C(=O)NN    ZINC000034925116
NNC(=O)CCNc1ccc(Cl)cc1    ZINC000058852757
Cc1c(Cl)cccc1NCC(=O)NN    ZINC000000587933
Cc1cc(Cl)ccc1NCC(=O)NN    ZINC000000271619
NNC(=O)CCNc1cccc(Cl)c1    ZINC000058845824
Cc1cc(NCC(=O)NN)ccc1Cl    ZINC000001732050
C[C@@H](Nc1ccc(Cl)cc1)C(=O)NN    ZINC000000499530
C[C@H](Nc1ccc(Cl)cc1)C(=O)NN    ZINC000000499529
Cc1ccc(NCC(=O)NN)cc1Cl    ZINC000000422259
Cc1nc(N)cc(SCC(=O)NN)n1    ZINC000223463129
C[C@H](Cn1cc([N+](=O)[O-])cn1)C(=O)NN    ZINC000002534383
CC[C@H](C(=O)NN)n1cc([N+](=O)[O-])cn1    ZINC000002537634
CC[C@@H](C(=O)NN)n1cc([N+](=O)[O-])cn1    ZINC000002731883
Cc1nc([N+](=O)[O-])cn1CCC(=O)NN    ZINC000039123351
Cc1nn([C@@H](C)C(=O)NN)cc1[N+](=O)[O-]    ZINC000002731893
Cc1nn(CCC(=O)NN)cc1[N+](=O)[O-]    ZINC000002549493
CC(C)(C(=O)NN)n1cc([N+](=O)[O-])cn1    ZINC000002534381
Cc1nn(CC(=O)NN)c(C)c1[N+](=O)[O-]    ZINC000002170055
Cc1nn([C@H](C)C(=O)NN)cc1[N+](=O)[O-]    ZINC000002549506
Cc1cc([N+](=O)[O-])nn1[C@H](C)C(=O)NN    ZINC000002537610
Cc1cc([N+](=O)[O-])nn1CCC(=O)NN    ZINC000002568960
C[C@@H](Cn1cc([N+](=O)[O-])cn1)C(=O)NN    ZINC000002731878
CCCc1[nH]nc(C(=O)NN)c1[N+](=O)[O-]    ZINC000825644859
Cc1cc([N+](=O)[O-])nn1[C@@H](C)C(=O)NN    ZINC000002731931
Cc1c([N+](=O)[O-])cnn1CCC(=O)NN    ZINC000002549495
NNC(=O)/C=C/c1ccc2ccccc2n1    ZINC000492910508
NNC(=O)/C=C\c1ccc2ccccc2n1    ZINC000492910509
NNC(=O)c1ccccc1-c1ccncc1    ZINC001580358734
Cc1nc(CC(C)C)c(C(=O)NN)s1    ZINC000272635875
Cc1nc(CC(C)C)sc1C(=O)NN    ZINC000082420607
CC(C)(C)c1nc(CC(=O)NN)cs1    ZINC000002511154
Cc1nc(C(C)(C)C)sc1C(=O)NN    ZINC000002511419
CCC[C@](C)(O)c1cc(C(=O)NN)no1    ZINC000012419266
CCC[C@@](C)(O)c1cc(C(=O)NN)no1    ZINC000012419268
NNC(=O)CCNC(=O)C1CCCCC1    ZINC000825644866
CCCC(=O)N1CCCC[C@@H]1C(=O)NN    ZINC000918147838
CCCC(=O)N1CCC[C@@H](C(=O)NN)C1    ZINC000066151686
NNC(=O)[C@H]1COCCN1C1CCCC1    ZINC000825644703
CC(C)C(=O)N1CCCC[C@H]1C(=O)NN    ZINC000917610877
CCC[C@H](C)N1C[C@H](C(=O)NN)CC1=O    ZINC000193723323
NNC(=O)CNC(=O)CCC1CCCC1    ZINC000121198558
CCCC(=O)N1CCC[C@H](C(=O)NN)C1    ZINC000066151685
CC(C)(C)C(=O)N1CCC[C@H]1C(=O)NN    ZINC000034485052
NNC(=O)[C@@H]1COCCN1C1CCCC1    ZINC000825644704
NNC(=O)CNC(=O)CC1CCCCC1    ZINC000121188628
C[C@H](CC(=O)NN)NC(=O)C1CCCC1    ZINC000121201980
CCC(CC)N1C[C@@H](C(=O)NN)CC1=O    ZINC000121223422
CCC[C@@H](C)N1C[C@@H](C(=O)NN)CC1=O    ZINC000193723330
C[C@@H](CC(=O)NN)NC(=O)C1CCCC1    ZINC000121201811
CCC(CC)N1C[C@H](C(=O)NN)CC1=O    ZINC000121223253
CN(C)C(=O)C1CCC(C(=O)NN)CC1    ZINC001327562563
CC(C)(C)C(=O)N1CCC[C@@H]1C(=O)NN    ZINC000037390132
C[C@H](NC(=O)C1CCCCC1)C(=O)NN    ZINC000843453207
CCCC(=O)N1CCCC[C@H]1C(=O)NN    ZINC000918147839
CCC[C@H](C)N1C[C@@H](C(=O)NN)CC1=O    ZINC000193723341
CCC[C@@H](C)N1C[C@H](C(=O)NN)CC1=O    ZINC000193723312
CC(C)C(=O)N1CCCC[C@@H]1C(=O)NN    ZINC000917610874
CC[C@@](C)(C(=O)NN)N1CCC[C@H](C)C1    ZINC000035655776
CC(C)[C@H](C(=O)NN)N1CCC(C)CC1    ZINC000022539119
CCC[C@H](C(=O)NN)N1CCC(C)CC1    ZINC000022123594
CC[C@](C)(C(=O)NN)N1CCCCCC1    ZINC000022123817
CCC[C@H](C(=O)NN)N1CCC[C@H](C)C1    ZINC000035655771
NNC(=O)CC[C@@H](N)CC1CCCCC1    ZINC000825638741
CCC[C@H](C(=O)NN)N1CCCC[C@@H]1C    ZINC000022123579
CCC[C@@H](C(=O)NN)N1CCC(C)CC1    ZINC000022123598
CC(C)[C@@H](C(=O)NN)N1CCC(C)CC1    ZINC000022539122
C[C@H]1C[C@H](C)CN(C(C)(C)C(=O)NN)C1    ZINC000022538949
CC[C@@H](C(=O)NN)N1C[C@H](C)C[C@H](C)C1    ZINC000022539011
CC(C)[C@H](C(=O)NN)N1CCCCCC1    ZINC000022539173
CC[C@](C)(C(=O)NN)N1CCC[C@H](C)C1    ZINC000035655777
CC[C@@](C)(C(=O)NN)N1CCCC[C@H]1C    ZINC000260575742
CCC[C@H](C(=O)NN)N1CCCC[C@H]1C    ZINC000251334458
CC(C)[C@@H](C(=O)NN)N1CCC[C@H](C)C1    ZINC000036128035
CC(C)[C@@H](C(=O)NN)N1CCC[C@@H](C)C1    ZINC000022539116
CC[C@@H](C(=O)NN)N1C[C@H](C)C[C@@H](C)C1    ZINC000022539017
CC[C@](C)(C(=O)NN)N1CCCC[C@@H]1C    ZINC000022123731
CCC[C@@H](C(=O)NN)N1CCC[C@@H](C)C1    ZINC000022123590
CC[C@H](C(=O)NN)N1C[C@H](C)C[C@H](C)C1    ZINC000022539008
C[C@@H]1C[C@@H](C)CN(C(C)(C)C(=O)NN)C1    ZINC000022538940
CC[C@@](C)(C(=O)NN)N1CCCC[C@@H]1C    ZINC000022123735
C[C@@H]1C[C@H](C)CN(C(C)(C)C(=O)NN)C1    ZINC000022538943
CC(C)[C@H](C(=O)NN)N1CCCC[C@@H]1C    ZINC000022539107
CC[C@](C)(C(=O)NN)N1CCC[C@@H](C)C1    ZINC000022123739
CC(C)[C@H](C(=O)NN)N1CCCC[C@H]1C    ZINC000252117755
NNC(=O)CC[C@H](N)CC1CCCCC1    ZINC000825638726
CC(C)[C@H](C(=O)NN)N1CCC[C@@H](C)C1    ZINC000022539113
CCC[C@@H](C(=O)NN)N1CCCC[C@@H]1C    ZINC000022123583
CCC[C@H](C(=O)NN)N1CCC[C@@H](C)C1    ZINC000022123586
C[C@@H]1C[C@@H](C)CN(CCCC(=O)NN)C1    ZINC000022123884
CC(C)[C@@H](C(=O)NN)N1CCCC[C@@H]1C    ZINC000022539110
CCC[C@@H](C(=O)NN)N1CCC[C@H](C)C1    ZINC000035655770
C[C@H]1C[C@H](C)CN(CCCC(=O)NN)C1    ZINC000022123894
CCC[C@@H](C(=O)NN)N1CCCCCC1    ZINC000022123667
CC[C@@](C)(C(=O)NN)N1CCC(C)CC1    ZINC000022123751
CCC[C@H](C(=O)NN)N1CCCCCC1    ZINC000022123663
CC[C@@](C)(C(=O)NN)N1CCCCCC1    ZINC000022123820
CC[C@H](C(=O)NN)N1C[C@@H](C)C[C@H](C)C1    ZINC000036128024
CC(C)[C@H](C(=O)NN)N1CCC[C@H](C)C1    ZINC000252105686
CC(C)[C@@H](C(=O)NN)N1CCCC[C@H]1C    ZINC000036128033
CC[C@](C)(C(=O)NN)N1CCC(C)CC1    ZINC000022123747
CCC[C@@H](C(=O)NN)N1CCCC[C@H]1C    ZINC000251334461
C[C@@H]1C[C@H](C)CN(CCCC(=O)NN)C1    ZINC000022123888
CC[C@@](C)(C(=O)NN)N1CCC[C@@H](C)C1    ZINC000022123743
CC[C@](C)(C(=O)NN)N1CCCC[C@H]1C    ZINC000260575747
CC[C@H](C(=O)NN)N1C[C@H](C)C[C@@H](C)C1    ZINC000022539014
CC(C)[C@@H](C(=O)NN)N1CCCCCC1    ZINC000022539176
NNC(=O)c1ccc(Br)cc1    ZINC000000270618
NNC(=O)c1cccc(Br)c1    ZINC000000409177
NNC(=O)c1ccccc1Br    ZINC000000156198
NNC(=O)c1cc2c(c(Cl)c1)OCO2    ZINC000037388184
NNC(=O)[C@H]1SCCc2sccc21    ZINC000121219842
NNC(=O)[C@@H]1SCCc2sccc21    ZINC000121219707
NNC(=O)/C=C/c1ccc(F)c(Cl)c1    ZINC000036962681
NNC(=O)/C=C/c1c(F)cccc1Cl    ZINC000037388291
NNC(=O)/C=C\c1ccc(F)c(Cl)c1    ZINC000207337721
NNC(=O)c1ccc(B(O)O)cc1Cl    ZINC000169745332
CS(=O)(=O)c1ccccc1C(=O)NN    ZINC000115297242
NNC(=O)CS(=O)(=O)c1ccccc1    ZINC000034519164
CS(=O)(=O)c1ccc(C(=O)NN)cc1    ZINC000022219817
CS(=O)(=O)c1cccc(C(=O)NN)c1    ZINC000022166720
NNC(=O)c1cc(C2OCCO2)cs1    ZINC000226101988
NNC(=O)c1cc(F)cc([N+](=O)[O-])c1N    ZINC000309084931
C[C@@H](Oc1ccccc1Cl)C(=O)NN    ZINC000000370114
COc1ccc(CC(=O)NN)cc1Cl    ZINC000020134050
NNC(=O)CCOc1ccc(Cl)cc1    ZINC000058853082
C[C@@H](Oc1cccc(Cl)c1)C(=O)NN    ZINC000000286321
COc1c(Cl)cc(C)cc1C(=O)NN    ZINC000057339238
Cc1ccc(OCC(=O)NN)c(Cl)c1    ZINC000066056277
C[C@H](Oc1ccccc1Cl)C(=O)NN    ZINC000000370112
Cc1cc(OCC(=O)NN)ccc1Cl    ZINC000000063740
Cc1ccc(Cl)c(OCC(=O)NN)c1    ZINC000002561893
C[C@H](Oc1cccc(Cl)c1)C(=O)NN    ZINC000000286320
NNC(=O)CCOc1cccc(Cl)c1    ZINC000037393905
COc1ccc(CC(=O)NN)c(Cl)c1    ZINC000032919581
C[C@@H](Oc1ccc(Cl)cc1)C(=O)NN    ZINC000000117590
COc1ccc(Cl)cc1CC(=O)NN    ZINC000037388481
C[C@H](Oc1ccc(Cl)cc1)C(=O)NN    ZINC000000117586
Cc1cc(Cl)ccc1OCC(=O)NN    ZINC000000153586
CCOc1ccc(C(=O)NN)cc1Cl    ZINC000113703794
NNC(=O)CCOc1ccccc1Cl    ZINC000037390100
NNC(=O)Cc1csc(CC(N)=O)n1    ZINC000000392135
Cc1c(C(=O)NN)csc1C(=O)NN    ZINC000000568048
Cc1cc(=O)[nH]c(SCC(=O)NN)n1    ZINC000032520975
NNC(=O)CSCc1ccc(F)cc1    ZINC000006829088
NNC(=O)CSCc1cccc(F)c1    ZINC000006828856
NNC(=O)CSCc1ccccc1F    ZINC000006829319
NNC(=O)CCSc1ccccc1F    ZINC000037388606
NNC(=O)CCSc1ccc(F)cc1    ZINC000003887095
CC(C)c1ncc(Cl)c(C(=O)NN)n1    ZINC000050364566
CN(CC(=O)NN)c1ccc(Cl)cn1    ZINC000037400285
CN(C)c1ncc(C(=O)NN)cc1Cl    ZINC000848417346
Cc1nn(C)c(Cl)c1/C=C\C(=O)NN    ZINC000208189454
CN(C)c1cc(C(=O)NN)cc(Cl)n1    ZINC000825644737
Cc1nn(C)c(Cl)c1/C=C/C(=O)NN    ZINC000037389244
CCNc1ncc(C(=O)NN)cc1Cl    ZINC001341732802
NNC(=O)CCNc1n[nH]c(=O)[nH]c1=O    ZINC000001317709
C[C@@H](Nc1n[nH]c(=O)[nH]c1=O)C(=O)NN    ZINC000001317711
C[C@H](Nc1n[nH]c(=O)[nH]c1=O)C(=O)NN    ZINC000001317710
NNC(=O)c1cnc(-c2ccccc2)nc1    ZINC000179314107
Cc1c(C#N)c2ccccn2c1C(=O)NN    ZINC000003241398
N#Cc1cn(CC(=O)NN)c2ccccc12    ZINC000000555388
NNC(=O)c1cncnc1-c1ccccc1    ZINC000226101422
CC(C)(C(=O)NN)c1ccc(F)cc1F    ZINC000084934084
NNC(=O)CCCc1c(F)cccc1F    ZINC000084934093
C[C@H](CC(=O)NN)c1ccc(F)cc1F    ZINC000181298137
C[C@@H](CC(=O)NN)c1ccc(F)cc1F    ZINC000181298118
NNC(=O)CCCc1ccc(F)c(F)c1    ZINC000084934110
CN1CC(=O)N(CCCC(=O)NN)C1=O    ZINC000037388256
CC1(C)NC(=O)N(CCC(=O)NN)C1=O    ZINC000004206022
CCN1CCN(CC(=O)NN)C(=O)C1=O    ZINC000070159694
Cc1ccc2ccccc2c1CC(=O)NN    ZINC000001733066
Cc1ccc2cccc(CC(=O)NN)c2c1    ZINC000001745624
NNC(=O)CCc1ccc2ccccc2c1    ZINC000258955943
CCCc1nn(CC(=O)NN)c(=O)n1N    ZINC000001106862
CN(C)CCN1C[C@H](C(=O)NN)CC1=O    ZINC000844193316
NNC(=O)CNC(=O)NC1CCCCC1    ZINC000917940984
CC(C)NC(=O)N1CCC[C@H]1C(=O)NN    ZINC000843450625
CC[C@H](C)/C=N/NC(=O)CCC(=O)NN    ZINC000027986490
CC[C@@H](C)/C=N/NC(=O)CCC(=O)NN    ZINC000027986485
CN(C)CCN1C[C@@H](C(=O)NN)CC1=O    ZINC000844193317
CCNC(=O)NC1(C(=O)NN)CCCC1    ZINC000919973925
CN(C)C(=O)N1CCC(C(=O)NN)CC1    ZINC000006426088
CC[C@H](O[C@H]1CCC[C@H](C)C1)C(=O)NN    ZINC000082464430
CC[C@H](O[C@H]1CCC[C@@H](C)C1)C(=O)NN    ZINC000216465994
CC[C@H](O[C@@H]1CCC[C@@H](C)C1)C(=O)NN    ZINC000216465905
CC[C@H](O[C@@H]1CCC[C@H](C)C1)C(=O)NN    ZINC000082464427
CC[C@@](C)(C(=O)NN)N1CCN(C)CC1    ZINC000022123798
CCC[C@@H](C(=O)NN)N1CCN(C)CC1    ZINC000022123644
CCC[C@H](C(=O)NN)N1CCN(C)CC1    ZINC000022123640
N/N=C/CCCCCCCCC(=O)NN    ZINC000005612406
CC(C)[C@H](C(=O)NN)N1CCN(C)CC1    ZINC000022539155
CC[C@](C)(C(=O)NN)N1CCN(C)CC1    ZINC000022123794
CC(C)[C@@H](C(=O)NN)N1CCN(C)CC1    ZINC000022539158
CCCCCC[C@](C)(CCC)C(=O)NN    ZINC000825651561
CCCCCC[C@@](C)(CCC)C(=O)NN    ZINC000825651560
CCCCCCCCCCCC(=O)NN    ZINC000001587878
NNC(=O)c1ccc(Br)cn1    ZINC000039119564
NNC(=O)c1ncccc1Br    ZINC000052507862
NNC(=O)c1cc(Br)ccn1    ZINC000095930256
NNC(=O)c1ccncc1Br    ZINC000238561911
NNC(=O)c1ccnc(Br)c1    ZINC000002526491
NNC(=O)c1cncc(Br)c1    ZINC000000071428
NNC(=O)c1cc2sc(Cl)cc2[nH]1    ZINC000000254365
NNC(=O)c1ccc([N+](=O)[O-])cc1Cl    ZINC000000116411
NNC(=O)c1ccc(Cl)cc1[N+](=O)[O-]    ZINC000026514361
NNC(=O)c1cc([N+](=O)[O-])ccc1Cl    ZINC000040538333
NNC(=O)c1cc(Cl)ccc1[N+](=O)[O-]    ZINC000193440228
NNC(=O)c1ccc(Cl)c([N+](=O)[O-])c1    ZINC000002566101
NNC(=O)c1ccccc1S(N)(=O)=O    ZINC000003372954
NNC(=O)c1ccc(S(N)(=O)=O)cc1    ZINC000001556993
NNC(=O)c1cccc(S(N)(=O)=O)c1    ZINC000071773192
CCOc1ncc(C(=O)NN)cc1Cl    ZINC000272662902
CCOc1nccc(C(=O)NN)c1Cl    ZINC000725326068
NNC(=O)CNC(=O)OCC(F)(F)F    ZINC000496798150
COc1nn(CC(=O)NN)cc1[N+](=O)[O-]    ZINC000002549408
C[C@@]12CCC(=O)N1[C@@H](C(=O)NN)CS2    ZINC000037387971
C[C@]12CCC(=O)N1[C@H](C(=O)NN)CS2    ZINC000037387969
Cc1sc(=O)n(CCC(=O)NN)c1C    ZINC000082471536
Cc1noc(C)c1CSCC(=O)NN    ZINC000037387984
CCO[C@H](C)c1ncc(C(=O)NN)s1    ZINC000825651944
C[C@]12CCC(=O)N1[C@@H](C(=O)NN)CS2    ZINC000037387973
C[C@@]12CCC(=O)N1[C@H](C(=O)NN)CS2    ZINC000037387967
CCO[C@@H](C)c1ncc(C(=O)NN)s1    ZINC000825651945
NNC(=O)c1cnc(-c2ccncc2)nc1    ZINC000225402820
Cc1cccc(-n2cccc2C(=O)NN)c1    ZINC000223723130
Cc1nc(C(=O)NN)c2ccccc2c1C    ZINC000225747582
NNC(=O)CNc1cccc2ccccc21    ZINC000003160597
NNC(=O)Cc1ccc(-n2cccc2)cc1    ZINC000027881356
Cc1ccc(C)c2ncc(C(=O)NN)cc12    ZINC000068135223
Cc1ccc(-n2cccc2C(=O)NN)cc1    ZINC000223723220
Cc1ccc2cc(C(=O)NN)cnc2c1C    ZINC000068135227
Cc1ccccc1-n1cccc1C(=O)NN    ZINC000223722976
Cc1ccc(C(=O)NN)cc1-n1cccc1    ZINC000226244658
Cc1cc(C(=O)NN)c2cccc(C)c2n1    ZINC000006318433
Cc1c(C(=O)NN)cccc1-n1cccc1    ZINC000226244572
NNC(=O)c1cccn1Cc1ccccc1    ZINC000223721936
NNC(=O)c1ccc(Cc2ccccc2)[nH]1    ZINC000226028123
Cc1cc(C(=O)NN)cn1-c1ccccc1    ZINC000223750843
NNC(=O)c1cccc(Cn2cccc2)c1    ZINC000226032200
Cc1cc(C(=O)NN)ccc1-n1cccc1    ZINC000226244674
Cc1ccc(C(=O)NN)n1-c1ccccc1    ZINC000223747119
Cc1nc2ccccc2c(C)c1C(=O)NN    ZINC000005697420
NNC(=O)c1ccc(Cn2cccc2)cc1    ZINC000212880163
CCc1cc(C(=O)NN)c2ccccc2n1    ZINC000001595116
Cc1ccc2nc(C)cc(C(=O)NN)c2c1    ZINC000006279183
Cc1cccc2cc(C(=O)NN)c(C)nc12    ZINC000032222547
NNC(=O)CNc1ccc2ccccc2c1    ZINC000000244375
NNC(=O)c1ccccc1Cn1cccc1    ZINC000226032212
CC(C)(C)OC(=O)N1CC(C(=O)NN)C1    ZINC000044682134
CC(=O)N1CCC[C@@](O)(CC(=O)NN)C1    ZINC000399596640
CC(C)(C)OC(=O)N1CC[C@@H]1C(=O)NN    ZINC000215366907
CCOCCN1C[C@@H](C(=O)NN)CC1=O    ZINC000238271354
CCOC(=O)N1CCC(C(=O)NN)CC1    ZINC000495799637
CCOC(=O)N1CCC[C@H](C(=O)NN)C1    ZINC000495779757
CCOC(=O)N1CCC[C@@H](C(=O)NN)C1    ZINC000495779756
CCOCCN1C[C@H](C(=O)NN)CC1=O    ZINC000238271384
CC(=O)N1CCC[C@](O)(CC(=O)NN)C1    ZINC000399596642
CC(C)(C)OC(=O)N1CC[C@H]1C(=O)NN    ZINC000215366954
NNC(=O)CN1CCC(C(=O)NN)CC1    ZINC000005382615
C[C@@H]1CN(CCCC(=O)NN)C[C@H](C)O1    ZINC000022123906
CC(C)[C@@H](NC[C@@H]1CCCO1)C(=O)NN    ZINC000022539185
C[C@@H](CN1C[C@@H](C)O[C@@H](C)C1)C(=O)NN    ZINC000012504728
CC[C@](C)(NC[C@@H]1CCCO1)C(=O)NN    ZINC000022123835
CC(C)[C@H](NC[C@@H]1CCCO1)C(=O)NN    ZINC000022539188
C[C@@H]1CN(C(C)(C)C(=O)NN)C[C@H](C)O1    ZINC000030769523
CC[C@@](C)(NC[C@@H]1CCCO1)C(=O)NN    ZINC000022123832
C[C@H](CN1C[C@@H](C)O[C@@H](C)C1)C(=O)NN    ZINC000012504726
CC[C@H](C(=O)NN)N1C[C@H](C)O[C@@H](C)C1    ZINC000022539035
CCC[C@H](NC[C@H]1CCCO1)C(=O)NN    ZINC000022123689
CC(C)[C@H](NC[C@H]1CCCO1)C(=O)NN    ZINC000022539194
C[C@H]1CN(CCCC(=O)NN)C[C@H](C)O1    ZINC000022123912
CC[C@@H](C(=O)NN)N1CCO[C@H](CC)C1    ZINC000082467636
CCCN(CCC)C(=O)CCC(=O)NN    ZINC000058854585
C[C@@H]1CN(C(C)(C)C(=O)NN)C[C@@H](C)O1    ZINC000030769522
CC[C@H](C(=O)NN)N1CCO[C@@H](CC)C1    ZINC000216472973
C[C@H](CN1C[C@@H](C)O[C@H](C)C1)C(=O)NN    ZINC000020267990
CC(C)[C@@H](NC[C@H]1CCCO1)C(=O)NN    ZINC000022539191
CC[C@@H](C(=O)NN)N1C[C@@H](C)O[C@@H](C)C1    ZINC000022539031
C[C@@H]1CN(CCCC(=O)NN)C[C@@H](C)O1    ZINC000022123902
CCC[C@H](NC[C@@H]1CCCO1)C(=O)NN    ZINC000022123682
CCC[C@@H](NC[C@H]1CCCO1)C(=O)NN    ZINC000022123686
CC[C@H](C(=O)NN)N1C[C@@H](C)O[C@H](C)C1    ZINC000036128029
CC[C@@](C)(NC[C@H]1CCCO1)C(=O)NN    ZINC000022123839
CC[C@@H](C(=O)NN)N1C[C@H](C)O[C@@H](C)C1    ZINC000022539037
CC[C@H](C(=O)NN)N1CCO[C@H](CC)C1    ZINC000251883379
CC[C@](C)(NC[C@H]1CCCO1)C(=O)NN    ZINC000022123843
CC[C@H](C(=O)NN)N1C[C@@H](C)O[C@@H](C)C1    ZINC000022539027
CCC[C@@H](NC[C@@H]1CCCO1)C(=O)NN    ZINC000022123679
C[C@@H](CN1C[C@@H](C)O[C@H](C)C1)C(=O)NN    ZINC000012504727
C[C@H]1CN(C(C)(C)C(=O)NN)C[C@H](C)O1    ZINC000030769530
CC[C@@H](C(=O)NN)N1CCO[C@@H](CC)C1    ZINC000082467637
CCCCN(CCCC)CCC(=O)NN    ZINC000005465511
NNC(=O)c1ncc(Br)cn1    ZINC000114865537
NNC(=O)CSc1ccccc1Cl    ZINC000036962677
NNC(=O)CSc1ccc(Cl)cc1    ZINC000000150878
CSc1ccc(Cl)c(C(=O)NN)c1    ZINC000037387869
NNC(=O)c1csc(NNC(N)=O)n1    ZINC000003768018
C[C@H](Oc1ccc(F)cc1F)C(=O)NN    ZINC000006249395
NNC(=O)Cc1ccc(OC(F)F)cc1    ZINC000037388258
C[C@@H](Oc1ccc(F)cc1F)C(=O)NN    ZINC000002568666
CC(C)c1nn(C)c(Cl)c1C(=O)NN    ZINC000825652632
Cc1nn(CCC(=O)NN)c(C)c1Cl    ZINC000002549521
Cc1nn(CCCl)c(C)c1C(=O)NN    ZINC000825640063
Cc1nn([C@@H](C)C(=O)NN)c(C)c1Cl    ZINC000002732010
Cc1nn([C@H](C)C(=O)NN)c(C)c1Cl    ZINC000002537572
NNC(=O)c1ccc(Cc2ccccc2)o1    ZINC000001233475
COc1ccc2cc(C(=O)NN)ccc2c1    ZINC000059591892
COc1ccc(C(=O)NN)c2ccccc12    ZINC000166872998
COc1cc2ccccc2cc1C(=O)NN    ZINC000001610584
Cc1oc(-c2ccccc2)cc1C(=O)NN    ZINC000000060910
NNC(=O)COc1ccc2ccccc2c1    ZINC000000122673
NNC(=O)COc1cccc2ccccc21    ZINC000000142174
NNC(=O)c1cccn1Cc1ccccn1    ZINC000223722707
Cc1ccn(-c2ccc(C(=O)NN)cc2)n1    ZINC000915828568
Cc1cnn(-c2ccc(C(=O)NN)cc2)c1    ZINC000916039533
NNC(=O)c1cccn1Cc1cccnc1    ZINC000223722793
Cn1nc(-c2ccccc2)cc1C(=O)NN    ZINC000015442866
Cc1ccc(C(=O)NN)n1-c1ccccn1    ZINC000223748524
Cc1cc(C(=O)NN)nn1-c1ccccc1    ZINC000015443306
NNC(=O)Cc1cnn(-c2ccccc2)c1    ZINC000818894844
Cc1ccc(-c2cc(C(=O)NN)[nH]n2)cc1    ZINC000018161775
Cc1ccc(-c2n[nH]cc2C(=O)NN)cc1    ZINC000024925310
Cc1c(C(=O)NN)cnn1-c1ccccc1    ZINC000002513584
Cc1c(-c2ccccc2)n[nH]c1C(=O)NN    ZINC000004135603
NNC(=O)c1cccc(Cn2cccn2)c1    ZINC000000132027
NNC(=O)Cn1ccc(-c2ccccc2)n1    ZINC000101343672
NNC(=O)c1ccc(Cn2ccnc2)cc1    ZINC000070227021
NNC(=O)c1cncn1Cc1ccccc1    ZINC000225320398
Cc1cc(N)c2cc(C(=O)NN)ccc2n1    ZINC000026463036
NNC(=O)c1cnn(Cc2ccccc2)c1    ZINC000075848472
Cc1ccnn1-c1ccc(C(=O)NN)cc1    ZINC000747357443
NNC(=O)c1ccc(Cn2cccn2)cc1    ZINC000070225328
NNC(=O)Cc1ccc(-n2cccn2)cc1    ZINC000221526984
Cc1nn(-c2ccccc2)cc1C(=O)NN    ZINC000226258259
Cc1nc2ccc(C(=O)NN)cc2nc1C    ZINC000004073069
COC(=O)CC[C@@H]1CC[C@H](C(=O)NN)O1    ZINC000876788804
NNC(=O)C(=O)NCCN1CCOCC1    ZINC000019866458
NNC(=O)[C@H]1C[C@@]12CCCc1ccccc12    ZINC000121226077
NNC(=O)C1=C(c2ccccc2)CCCC1    ZINC001580358456
NNC(=O)[C@@H]1C[C@]12CCCc1ccccc12    ZINC000121226547
NNC(=O)[C@@H]1C[C@@]12CCCc1ccccc12    ZINC000121226402
NNC(=O)[C@H]1C[C@]12CCCc1ccccc12    ZINC000121226237
NNC(=O)CCCCCCCCC(=O)O    ZINC000005479800
NNC(=O)CCCCCCCC(=O)NN    ZINC000001602852
CCCCC[C@H](O)C[C@H](CC)C(=O)NN    ZINC000002227598
CCCCC[C@@H](O)C[C@H](CC)C(=O)NN    ZINC000002227599
CC(C)CC[C@H](CC(C)(C)O)C(=O)NN    ZINC000002267653
CC(C)CC[C@@H](CC(C)(C)O)C(=O)NN    ZINC000002267652
CCCCC[C@@H](O)C[C@@H](CC)C(=O)NN    ZINC000002227596
CCCCC[C@H](O)C[C@@H](CC)C(=O)NN    ZINC000002227595
Cn1cc(Br)cc1C(=O)NN    ZINC000007784465
NNC(=O)CSc1n[nH]c(=O)[nH]c1=O    ZINC000002271787
Cc1nc(CSCC(=O)NN)cs1    ZINC000037388604
NNC(=O)CNc1cccc(Cl)c1F    ZINC000001732055
NNC(=O)CNc1ccc(F)c(Cl)c1    ZINC000000153715
NNC(=O)c1oc(C2CC2)nc1C(F)F    ZINC001341733979
NNC(=O)Cc1cc2ccccc2nc1O    ZINC001326027800
NNC(=O)[C@H]1C[C@@]12c1ccccc1NC2=O    ZINC001340262730
Cc1cccc2c1[nH]cc(C(=O)NN)c2=O    ZINC000005626131
C=C1c2ccccc2C(=O)N1CC(=O)NN    ZINC000822219929
N#CCOc1ccc(/C=C\C(=O)NN)cc1    ZINC000493470292
Cc1ccc(-c2cc(C(=O)NN)on2)cc1    ZINC000915139155
Cc1oc(-c2ccccc2)nc1C(=O)NN    ZINC000204175335
NNC(=O)[C@@H]1C[C@@]12c1ccccc1NC2=O    ZINC001340262731
NNC(=O)Cn1ccc(=O)c2ccccc21    ZINC000040175674
Cc1oc(C(=O)NN)nc1-c1ccccc1    ZINC000000107642
N#CCOc1ccc(/C=C/C(=O)NN)cc1    ZINC000493470293
NNC(=O)[C@H]1C[C@]12c1ccccc1NC2=O    ZINC001340262729
Cn1cc(C(=O)NN)c2ccccc2c1=O    ZINC000032919147
COc1cccc2cc(C(=O)NN)cnc21    ZINC000068135201
Cc1cc2ccccn2c1C(=O)C(=O)NN    ZINC000223453349
COc1ccc2ccc(C(=O)NN)nc2c1    ZINC000072221170
NNC(=O)COc1cccc2cccnc21    ZINC000000300919
NNC(=O)c1ncoc1Cc1ccccc1    ZINC000226101355
Cc1ccccc1-c1ocnc1C(=O)NN    ZINC000226101103
Cc1ccc(-c2ocnc2C(=O)NN)cc1    ZINC000226101073
NNC(=O)[C@@H]1C[C@]12c1ccccc1NC2=O    ZINC001340262727
CC(=O)n1cc(C(=O)NN)c2ccccc21    ZINC000216948951
Cc1ccc2[nH]cc(C(=O)NN)c(=O)c2c1    ZINC000026507424
Cc1cc(=O)c2cc(C(=O)NN)ccc2[nH]1    ZINC000009680416
Cc1ccc(-c2cc(C(=O)NN)no2)cc1    ZINC000025757114
Cc1onc(-c2ccccc2)c1C(=O)NN    ZINC000000137805
Cn1c2ccccc2c(C(=O)NN)cc1=O    ZINC000000192877
NNC(=O)Cc1coc(-c2ccccc2)n1    ZINC001118263211
CCCC(=O)N1CSC[C@H]1C(=O)NN    ZINC000121179584
CCCC(=O)N1CSC[C@@H]1C(=O)NN    ZINC000121179422
NNC(=O)c1cn(Cc2ccccc2)nn1    ZINC000818896008
NNC(=O)c1ccc(Cc2nc[nH]n2)cc1    ZINC001580358651
NNC(=O)Cc1nc(-c2ccccc2)n[nH]1    ZINC000070451407
Cc1nn(-c2ccccc2)nc1C(=O)NN    ZINC000000152689
Cc1cccc(-n2cnc(C(=O)NN)c2)n1    ZINC000001394427
Cc1ccccc1N/N=C(/C#N)C(=O)NN    ZINC000000353262
NNC(=O)Cc1cnn(-c2ccccc2)n1    ZINC000915828516
NNC(=O)c1ccc(Cn2cncn2)cc1    ZINC000070225322
Cc1c(C(=O)NN)nnn1-c1ccccc1    ZINC000917610906
Cc1ccc(-n2cc(C(=O)NN)nn2)cc1    ZINC000229013292
Cc1c(C(=O)NN)cnn1-c1ccccn1    ZINC000034597550
NNC(=O)c1cnn(-c2ccccc2)c1N    ZINC000000156960
Cc1cn(-c2ccc(C(=O)NN)cc2)nn1    ZINC000094203208
NNC(=O)C(=O)NCCCCCC(=O)O    ZINC000001883556
CCCCC#Cc1cncc(C(=O)NN)c1    ZINC000002570482
NNC(=O)c1cc(C2CC2)cc(C2CC2)n1    ZINC000038534365
CCn1cc(CC(=O)NN)c2ccccc21    ZINC000272690979
Cc1cccc2c(CCC(=O)NN)c[nH]c21    ZINC000181317051
NNC(=O)CCCc1c[nH]c2ccccc12    ZINC000014517054
Cc1[nH]c2c(cccc2C)c1CC(=O)NN    ZINC000018192768
Cc1[nH]c2ccc(C)cc2c1CC(=O)NN    ZINC000004575578
Cn1cc(CCC(=O)NN)c2ccccc21    ZINC000115598697
CCc1cccc2c(CC(=O)NN)c[nH]c21    ZINC000272690039
CC(C)(C)OC(=O)NCCCC(=O)NN    ZINC000090225607
Cc1cc(Br)oc1C(=O)NN    ZINC000306494542
Cc1[nH]nc(C(=O)NN)c1Br    ZINC000008730183
Cn1cc(Br)c(C(=O)NN)n1    ZINC000001019011
NNC(=O)Cn1cc(Br)cn1    ZINC000002537560
Cn1ncc(Br)c1C(=O)NN    ZINC000001088623
Cn1ncc(C(=O)NN)c1Br    ZINC000306437197
NNC(=O)Cc1ccc(Cl)c(Cl)c1    ZINC000000128974
NNC(=O)Cc1c(Cl)cccc1Cl    ZINC000002387680
NNC(=O)Cc1ccc(Cl)cc1Cl    ZINC000037387867
NNC(=O)CSc1ncc(Cl)cn1    ZINC000033693097
CSc1ncc(Cl)c(C(=O)NN)n1    ZINC000037389992
NNC(=O)COc1ccc(F)cc1Cl    ZINC000006329790
NNC(=O)COc1ccc(F)c(Cl)c1    ZINC000002568656
NNC(=O)COc1ccc(Cl)cc1F    ZINC000216909308
CCCc1sc(C(=O)NN)cc1Cl    ZINC000085393277
NNC(=O)c1ccc(SC(F)F)cc1    ZINC000193105488
NNC(=O)C(F)(F)Sc1ccccc1    ZINC000085397051
NNC(=O)CSc1ccc(F)c(F)c1    ZINC000037388288
Cn1cc(S(N)(=O)=O)cc1C(=O)NN    ZINC000606285302
CC1=NS(=O)(=O)N(C)C=C1C(=O)NN    ZINC001576561820
NNC(=O)c1sccc1-c1ccccc1    ZINC000037387957
NNC(=O)c1ccc(-c2ccccc2)s1    ZINC000071766860
NNC(=O)Cc1ccc(C(F)(F)F)cc1    ZINC000037389025
NNC(=O)Cc1cccc(C(F)(F)F)c1    ZINC000037387871
NNC(=O)Cc1ccccc1C(F)(F)F    ZINC000016158283
NNC(=O)c1ccoc1-c1ccccc1O    ZINC000001394228
Cc1ccn2c(c1)ncc(C(=O)NN)c2=O    ZINC000918208822
Cn1nc(C(=O)NN)c2ccccc2c1=O    ZINC000003268268
NNC(=O)Cc1n[nH]c(=O)c2ccccc12    ZINC000017322733
NNC(=O)c1nn(-c2ccccc2)cc1O    ZINC000003887787
NNC(=O)C1=NN(c2ccccc2)C(=O)C1    ZINC000004578760
NNC(=O)Cc1nnc(-c2ccccc2)o1    ZINC000067172671
NNC(=O)Cc1nc2ccccc2[nH]c1=O    ZINC000009680406
Cc1noc(-c2ccc(C(=O)NN)cc2)n1    ZINC000193049949
NNC(=O)Cn1cnc2ccccc2c1=O    ZINC000000141051
Cc1ccc(-c2noc(C(=O)NN)n2)cc1    ZINC000002554015
NNC(=O)c1nc(Cc2ccccc2)no1    ZINC000223456256
NNC(=O)Cn1ncc2ccccc2c1=O    ZINC000001441477
Cc1ccc2ncc(C(=O)NN)c(=O)n2c1    ZINC000912899974
Cc1c(C(=O)NN)nc2ccccc2[n+]1[O-]    ZINC000000161501
Cc1cccc(-c2noc(C(=O)NN)n2)c1    ZINC000000115354
NNC(=O)c1nc(-c2ccccc2N)n[nH]1    ZINC000009477653
NNC(=O)Cc1n[nH]c(-c2cccnc2)n1    ZINC000026463311
NNC(=O)Cn1nnnc1-c1ccccc1    ZINC000032578936
Cc1cc(C(=O)NN)ccc1-n1cnnn1    ZINC000914751374
NNC(=O)Cc1ccc(-n2cnnn2)cc1    ZINC000002534379
NNC(=O)Cn1nnc(-c2ccccc2)n1    ZINC000000083965
NNC(=O)Cc1nc(-c2ccncc2)n[nH]1    ZINC000026463063
NNC(=O)Cc1nc(-c2ccccn2)n[nH]1    ZINC000032607140
Cc1cc(C(F)F)nn1[C@H](C)C(=O)NN    ZINC000002549562
Cc1nn(C(F)F)c(C)c1CC(=O)NN    ZINC001326306757
Cc1cc(C(F)F)nn1[C@@H](C)C(=O)NN    ZINC000002731880
CCc1oc2ccccc2c1CC(=O)NN    ZINC000876789750
Cc1cc2occ(CC(=O)NN)c2cc1C    ZINC000270202373
Cc1c(C(=O)NN)oc2c1c(C)ccc2C    ZINC000270209319
Cc1ccc2c(CC(=O)NN)coc2c1C    ZINC000270215897
Cc1cc2cnn(CC(=O)NN)c2cc1C    ZINC000014807711
CN(C)CC#Cc1cncc(C(=O)NN)c1    ZINC000020443450
CC1=NN(c2ccc(C(=O)NN)cc2)CC1    ZINC000272566207
Cc1nc2ccccc2n1CCC(=O)NN    ZINC000007466358
CCn1c(C)nc2cc(C(=O)NN)ccc21    ZINC000003319680
NNC(=O)C[C@H]1CC(c2ccccc2)=NN1    ZINC000000294841
NNC(=O)CCCc1nc2ccccc2[nH]1    ZINC000095618978
NNC(=O)CCCn1cnc2ccccc21    ZINC000070152535
Cc1cc2ncn(CC(=O)NN)c2cc1C    ZINC000000393640
NNC(=O)C[C@@H]1CC(c2ccccc2)=NN1    ZINC000000294842
CCc1nc2ccccc2n1CC(=O)NN    ZINC000003278045
CC(C)c1ccc([C@H]2C[C@@H]2C(=O)NN)cc1    ZINC000270250393
NNC(=O)C1CCC(c2ccccc2)CC1    ZINC000000296677
Cc1ccccc1C1(C(=O)NN)CCCC1    ZINC000259048025
NNC(=O)[C@@H]1CCC[C@H]1Cc1ccccc1    ZINC000852873816
CC(C)Cc1ccc(/C=C/C(=O)NN)cc1    ZINC000493447821
CC(C)(C)c1ccc(/C=C\C(=O)NN)cc1    ZINC000255164729
C=CCCC[C@@H](C(=O)NN)c1ccccc1    ZINC000884240804
NNC(=O)[C@H]1CCC[C@@H]1Cc1ccccc1    ZINC000852873814
Cc1cccc(C2(C(=O)NN)CCCC2)c1    ZINC000258953497
CC(C)c1ccc([C@H]2C[C@H]2C(=O)NN)cc1    ZINC000270250398
NNC(=O)[C@@H]1CCCC[C@@H]1c1ccccc1    ZINC000876788575
NNC(=O)c1ccc(C2CCCCC2)cc1    ZINC000075851302
CC(C)c1ccc([C@@H]2C[C@H]2C(=O)NN)cc1    ZINC000270250395
NNC(=O)[C@@H]1CCC[C@@H]1Cc1ccccc1    ZINC000852873819
CC(C)Cc1ccc(/C=C\C(=O)NN)cc1    ZINC000493447822
CC(C)(C)c1ccc(/C=C/C(=O)NN)cc1    ZINC000193155502
C=CCCC[C@H](C(=O)NN)c1ccccc1    ZINC000884240805
NNC(=O)C1(c2ccccc2)CCCCC1    ZINC000021986632
CC(C)c1ccc([C@@H]2C[C@@H]2C(=O)NN)cc1    ZINC000270250397
NNC(=O)[C@H]1CCC[C@H]1Cc1ccccc1    ZINC000852873818
NNC(=O)CCCc1ccc(C2CC2)cc1    ZINC000884241048
CC(C)CCOC[C@H](O)CCC(=O)NN    ZINC000002250500
CC(C)CCOC[C@@H](O)CCC(=O)NN    ZINC000002250501
CCCCCOC[C@@H](O)CCC(=O)NN    ZINC000002272586
CCCCCOC[C@H](O)CCC(=O)NN    ZINC000002272585
Cc1ncc(C(=O)NN)c(Cl)c1Cl    ZINC001579875591
NNC(=O)c1cc(Cl)c(N)c(Cl)c1    ZINC000105713900
NNC(=O)Cn1cc(Cl)c([N+](=O)[O-])n1    ZINC000002538892
CNS(=O)(=O)c1ccc(C(=O)NN)o1    ZINC001327133579
NNC(=O)c1csc(-c2ccccc2)n1    ZINC000000109906
NNC(=O)/C=C/c1nc2ccccc2s1    ZINC000492778280
NNC(=O)c1cnc(-c2ccccc2)s1    ZINC000082415431
NNC(=O)/C=C\c1nc2ccccc2s1    ZINC000492778281
NNC(=O)c1nc(-c2ccccc2)cs1    ZINC000075848513
NNC(=O)CSC(=S)N1CCCC1    ZINC000000389301
NNC(=O)Cc1ccc(C(F)(F)F)nc1    ZINC000263624091
NNC(=O)c1cccc(C(F)(F)F)c1N    ZINC000705884013
Cc1nc(C(F)(F)F)ccc1C(=O)NN    ZINC000000066368
NNC(=O)c1ccc(C(F)(F)F)cc1N    ZINC000095215936
NNC(=O)c1cc(C(F)(F)F)ccc1N    ZINC000309583590
NNC(=O)c1c(O)[nH]c2ccccc2c1=O    ZINC000018324343
CN1C(=O)c2ccc(C(=O)NN)cc2C1=O    ZINC000301818091
NNC(=O)c1[nH]c(=O)c2ccccc2c1O    ZINC000018265636
C#CC(=O)Nc1cc(C(=O)NN)ccc1O    ZINC001143914163
NNC(=O)c1cc(-c2ccc(O)cc2)on1    ZINC000002554090
NNC(=O)CN1C(=O)c2ccccc2C1=O    ZINC000003071069
CCOC(=O)N1CSC[C@H]1C(=O)NN    ZINC001121930320
CCOC(=O)N1CSC[C@@H]1C(=O)NN    ZINC001121930319
NNC(=O)Cc1nnc(-c2ccncc2)o1    ZINC000067341902
NNC(=O)Cn1nnc2ccccc2c1=O    ZINC000070153874
NNC(=O)Cc1nnc(-c2ccccn2)o1    ZINC000067341885
Cc1nc2cc(F)ccc2cc1C(=O)NN    ZINC000068135144
NNC(=O)c1cccn1-c1ccccc1F    ZINC000223731612
NNC(=O)c1cccn1-c1cccc(F)c1    ZINC000223731859
Cc1cc(C(=O)NN)c2ccc(F)cc2n1    ZINC001325988085
C/C(=C(/C#N)C(=O)NN)c1ccc(F)cc1    ZINC000000407398
NNC(=O)c1cccn1-c1ccc(F)cc1    ZINC000000110585
NNC(=O)Cc1nc(-c2cnccn2)n[nH]1    ZINC000026507916
NNC(=O)C[n+]1nc(-c2ccccc2)n[nH]1    ZINC000100568673
CN1c2ccccc2[C@@H](C(=O)NN)CC1=O    ZINC000368738083
NNC(=O)CN1c2ccccc2CCC1=O    ZINC000070073016
Cc1ccccc1C1=NO[C@H](C(=O)NN)C1    ZINC001341633573
NNC(=O)[C@@]1(c2ccccc2)CNC(=O)C1    ZINC000852874894
Cc1ccc(C2=NO[C@@H](C(=O)NN)C2)cc1    ZINC000884241173
CC(=O)Nc1ccc(/C=C\C(=O)NN)cc1    ZINC000492798538
COc1ccc2c(cc(C(=O)NN)n2C)c1    ZINC000000441299
CN1c2ccc(C(=O)NN)cc2CCC1=O    ZINC000258933604
NNC(=O)C[C@@H]1CC(=O)Nc2ccccc21    ZINC001357444494
Cc1ccccc1C1=NO[C@@H](C(=O)NN)C1    ZINC001341633578
NNC(=O)[C@H]1C(=O)NC[C@H]1c1ccccc1    ZINC000000340280
COc1ccc2[nH]cc(CC(=O)NN)c2c1    ZINC000002572401
NNC(=O)[C@]1(c2ccccc2)CNC(=O)C1    ZINC000852874899
NNC(=O)[C@H]1CC(=O)N(c2ccccc2)C1    ZINC000004699358
CCOc1ccc2[nH]c(C(=O)NN)cc2c1    ZINC000008325052
C[C@]1(C(=O)NN)CC(c2ccccc2)=NO1    ZINC001340893011
C[C@@]1(C(=O)NN)CC(c2ccccc2)=NO1    ZINC001340893012
CC(=O)N1CCc2cc(C(=O)NN)ccc21    ZINC000075848473
NNC(=O)c1cccc(N2CCCC2=O)c1    ZINC000000434161
NNC(=O)c1ccc2c(c1)CCCC(=O)N2    ZINC000915139011
NNC(=O)[C@@H]1C(=O)NC[C@H]1c1ccccc1    ZINC000000340277
CN1c2ccccc2[C@H](C(=O)NN)CC1=O    ZINC000368738082
NNC(=O)[C@@H]1CC(=O)N(c2ccccc2)C1    ZINC000004699356
CC(=O)N/C(=C\c1ccccc1)C(=O)NN    ZINC000012505476
NNC(=O)c1ccc(N2CCCC2=O)cc1    ZINC000000434232
NNC(=O)[C@@H]1C(=O)NC[C@@H]1c1ccccc1    ZINC000000340273
Cn1c(Cc2ccco2)ccc1C(=O)NN    ZINC000226031139
Cc1ccc(C2=NO[C@H](C(=O)NN)C2)cc1    ZINC000884241172
CNC(=O)c1ccc(/C=C/C(=O)NN)cc1    ZINC000492901195
NNC(=O)C[C@H]1CC(=O)Nc2ccccc21    ZINC001357444469
Cc1cccn1Cc1ccc(C(=O)NN)o1    ZINC000226032267
CC(=O)N1c2ccccc2C[C@H]1C(=O)NN    ZINC000121196406
NNC(=O)c1ccc(NC(=O)C2CC2)cc1    ZINC000002643594
NNC(=O)CNC(=O)/C=C/c1ccccc1    ZINC000005584534
Cc1c(C(=O)NN)c2cc(O)ccc2n1C    ZINC000000276202
NNC(=O)[C@H]1C(=O)NC[C@@H]1c1ccccc1    ZINC000000340278
CC(=O)Nc1ccc(/C=C/C(=O)NN)cc1    ZINC000492798539
NNC(=O)c1cccc(NC(=O)C2CC2)c1    ZINC000270260753
CCOc1ccc2cc(C(=O)NN)[nH]c2c1    ZINC000194076242
CNC(=O)c1ccc(/C=C\C(=O)NN)cc1    ZINC000492901194
NNC(=O)c1ccc(C(=O)NC2CC2)cc1    ZINC000272264281
CCC(=O)N[C@H](CCSC)C(=O)NN    ZINC001328523903
CCC(=O)N[C@@H](CCSC)C(=O)NN    ZINC001328523902
CCn1ncc2cc(C(=O)NN)c(C)nc21    ZINC000825644745
CC(C)n1ncc2cc(C(=O)NN)cnc21    ZINC000272557468
Cc1nn(C)c2nc(C)c(C(=O)NN)cc12    ZINC000272568045
Cc1nn(C)c2nc(C)cc(C(=O)NN)c12    ZINC000004294078
Cc1nn2c(nc(C)cc2C)c1C(=O)NN    ZINC000270243419
CC(C)(C)OC(=O)N[C@H](CO)C(=O)NN    ZINC000005714425
CC(C)(C)OC(=O)N[C@@H](CO)C(=O)NN    ZINC000001606456
NNC(=O)C1(c2ccccc2)CCNCC1    ZINC000069635749
Cc1ccc(C(=O)NN)cc1N1CCCC1    ZINC000004245053
C[C@@H](CC(=O)NN)N1CCc2ccccc21    ZINC000058847750
C[C@H](CC(=O)NN)N1CCc2ccccc21    ZINC000058847756
NNC(=O)c1cccc(CN2CCCC2)c1    ZINC000070153006
NNC(=O)[C@H]1CCCN1Cc1ccccc1    ZINC000020198633
NNC(=O)c1ccc(N2CCCCC2)cc1    ZINC000167297910
NNC(=O)[C@@H]1CCCN1Cc1ccccc1    ZINC000020198631
NNC(=O)c1ccccc1N1CCCCC1    ZINC000004245056
NNC(=O)c1ccnc(C2CCCCC2)c1    ZINC000146828979
C[C@H](C(=O)NN)N1CCc2ccccc2C1    ZINC000082466446
NNC(=O)CCN1CCc2ccccc2C1    ZINC000040173527
C[C@@H](C(=O)NN)N1CCc2ccccc2C1    ZINC000082466444
NNC(=O)CN1CC[C@@H](c2ccccc2)C1    ZINC000071260648
NNC(=O)[C@@H]1CCN(Cc2ccccc2)C1    ZINC000004202938
NNC(=O)CN1CC[C@H](c2ccccc2)C1    ZINC000071260649
NNC(=O)c1cccc(N2CCCCC2)c1    ZINC000004245057
Cc1ccc(N2CCCC2)c(C(=O)NN)c1    ZINC000825652562
NNC(=O)[C@H]1CCN(Cc2ccccc2)C1    ZINC000004202937
NNC(=O)c1ccc(Br)s1    ZINC000002574314
NNC(=O)c1sccc1Br    ZINC000070162717
NNC(=O)c1ccsc1Br    ZINC000095929525
NNC(=O)c1csc(Br)c1    ZINC000036963055
NNC(=O)c1cc(Br)cs1    ZINC000000374058
NNC(=O)c1cc(Cl)c(O)c(Cl)c1    ZINC000002383026
NNC(=O)C(F)(F)c1ccc(Cl)cc1    ZINC000709659487
NNC(=O)c1cccc2c(Cl)cccc12    ZINC000045923295
NNC(=O)c1csc(-c2ccncc2)n1    ZINC000000172322
NNC(=O)c1snnc1-c1ccccc1    ZINC000000139043
NNC(=O)c1csc(-c2cccnc2)n1    ZINC000002169266
NNC(=O)c1ccccc1OC(F)(F)F    ZINC000000122571
NNC(=O)c1ccc(OC(F)(F)F)cc1    ZINC000000122567
NNC(=O)c1cccc(OC(F)(F)F)c1    ZINC000002580678
NNC(=O)c1cc(F)c(NN)c(F)c1F    ZINC000097447170
Cc1cc(C(=O)NN)nc(C(F)(F)F)n1    ZINC000238488052
NNC(=O)c1ccc2[nH]c(=O)c(=O)[nH]c2c1    ZINC001349420511
NNC(=O)c1ccc2c(c1)c(=O)[nH][nH]c2=O    ZINC000000031325
NNC(=O)c1ccc(-c2ccccc2F)o1    ZINC000040537914
NNC(=O)c1ccc(-c2ccc(F)cc2)o1    ZINC000009434568
NNC(=O)CCCC[C@H]1CCSS1    ZINC000144883244
NNC(=O)CCCC[C@@H]1CCSS1    ZINC000144883035
NNC(=O)c1cccc(-c2nnc(N)o2)n1    ZINC000216757823
NNC(=O)Cc1nc(-c2cnccn2)no1    ZINC000000161507
NNC(=O)Cc1nnc(-c2cnccn2)o1    ZINC000067341870
NNC(=O)c1cnc2c(F)cccc2c1N    ZINC000014988610
NNC(=O)c1cc(-c2ccc(F)cc2)n[nH]1    ZINC000004243765
NNC(=O)c1cnc2cc(F)ccc2c1N    ZINC000064874556
NNC(=O)c1cnc2ccc(F)cc2c1N    ZINC000019702770
NNC(=O)c1ccn(-c2cccc(F)c2)n1    ZINC000194245331
NNC(=O)c1cncn1-c1ccc(F)cc1    ZINC000003356923
NNC(=O)c1ccn(-c2ccc(F)cc2)n1    ZINC000915139112
NNC(=O)c1ccn(-c2ccccc2F)n1    ZINC000915139163
COC(=O)c1ccc(/C=C/C(=O)NN)cc1    ZINC000492768901
COC(=O)c1ccc(/C=C\C(=O)NN)cc1    ZINC000492768895
C#C[C@@H](C)Oc1cc(O)cc(C(=O)NN)c1    ZINC001225982505
COc1ccc2oc(C)c(C(=O)NN)c2c1    ZINC000000380819
C#C[C@H](C)Oc1cc(O)cc(C(=O)NN)c1    ZINC001225982506
COc1ccc2oc(C(=O)NN)c(C)c2c1    ZINC000916665635
NNC(=O)/C=C/c1ccc2c(c1)OCCO2    ZINC000492767597
NNC(=O)/C=C\c1ccc2c(c1)OCCO2    ZINC000492767599
COCc1c2ccccc2oc1C(=O)NN    ZINC000070152306
NNC(=O)CCS(=O)(=O)C1CCCC1    ZINC000915829708
NNC(=O)CCc1nc2ccc(O)cc2[nH]1    ZINC000006493924
COc1cccc2[nH]c(C(=O)NN)c(N)c21    ZINC000000523832
COc1ccc2c(N)c(C(=O)NN)[nH]c2c1    ZINC000000532893
NNC(=O)c1ccc(N2CCNC2=O)cc1    ZINC000146278470
NNC(=O)c1cccc(N2CCNC2=O)c1    ZINC001332449144
Cc1cc(C)c2c(N)c(C(=O)NN)oc2n1    ZINC000000164217
Cc1cc(C)n(CC(=O)NN)c(=O)c1C#N    ZINC000012446008
Cn1c2ccccc2n(CC(=O)NN)c1=O    ZINC000044550203
Cn1c2ccc(C(=O)NN)cc2n(C)c1=O    ZINC000226306128
CC(=O)N/N=C(/C(=O)NN)c1ccccc1    ZINC000033921649
Cc1cc(C(=O)NN)c(C)n1-n1cnnc1    ZINC000223698518
Cc1cc(C(=O)NN)nn1Cn1cccn1    ZINC000062701448
Cc1ccc(C)c(C(=O)CCC(=O)NN)c1    ZINC000270217233
CC(C)=CCOc1cccc(C(=O)NN)c1    ZINC000846673414
CC(C)Oc1ccc(/C=C/C(=O)NN)cc1    ZINC000193371329
C[C@H](Oc1ccc2c(c1)CCC2)C(=O)NN    ZINC000006249397
CC(C)Oc1cccc(/C=C/C(=O)NN)c1    ZINC000121192991
CC(C)Oc1cccc(/C=C\C(=O)NN)c1    ZINC000255087585
NNC(=O)C1(c2ccccc2)CCOCC1    ZINC000113682226
NNC(=O)[C@@H]1CCCO[C@H]1c1ccccc1    ZINC000037921510
COc1ccc2c(c1)[C@@H](C(=O)NN)CCC2    ZINC000848417362
COc1ccc2c(c1)[C@H](C(=O)NN)CCC2    ZINC000848417363
COc1ccc2c(c1)CC[C@@H](C(=O)NN)C2    ZINC000884240970
CCCOc1ccc(/C=C\C(=O)NN)cc1    ZINC000255123567
COc1ccccc1C/C(C)=C/C(=O)NN    ZINC000121198851
COc1ccccc1C1(C(=O)NN)CCC1    ZINC000258929718
NNC(=O)c1ccc(OC2CCCC2)cc1    ZINC000006332171
NNC(=O)c1cccc(OC2CCCC2)c1    ZINC000121208757
C[C@@H](Oc1ccc2c(c1)CCC2)C(=O)NN    ZINC000006251619
COc1ccc(C2(C(=O)NN)CCC2)cc1    ZINC000258952696
NNC(=O)COc1cccc2c1CCCC2    ZINC000226305786
CCCOc1ccc(/C=C/C(=O)NN)cc1    ZINC000193371340
CCc1ccc(C(=O)CCC(=O)NN)cc1    ZINC000270268222
COc1ccccc1C/C(C)=C\C(=O)NN    ZINC000254950780
Cc1ccc(OCC(=O)NN)c2c1CCC2    ZINC000004288668
NNC(=O)COc1ccc2c(c1)CCCC2    ZINC000082465673
CC(C)Oc1ccc(/C=C\C(=O)NN)cc1    ZINC000255079165
COc1ccc2c(c1)CC[C@H](C(=O)NN)C2    ZINC000884240969
NNC(=O)[C@H]1CCCN1Cc1ccccn1    ZINC000364855672
NNC(=O)[C@@H]1CCCN1Cc1ccccn1    ZINC000364855668
NNC(=O)c1cccnc1N1CCCCC1    ZINC000270263747
CC(C)Cc1ccc([C@H](C)C(=O)NN)cc1    ZINC000000112869
CC(C)(CCCc1ccccc1)C(=O)NN    ZINC000843450574
CC(C)(C)c1ccc(CCC(=O)NN)cc1    ZINC000084932530
CC(C)Cc1ccc([C@@H](C)C(=O)NN)cc1    ZINC000000112866
CC(C)c1ccc([C@H](C)CC(=O)NN)cc1    ZINC000270236930
CC(C)c1ccc([C@@H](C)CC(=O)NN)cc1    ZINC000270236927
CC(C)Cc1ccc(CCC(=O)NN)cc1    ZINC000258945407
CC(C)Cc1cccc([C@H](C)C(=O)NN)c1    ZINC000825645054
CC(C)Cc1cccc([C@@H](C)C(=O)NN)c1    ZINC000825645056
CCCc1ccc(CCCC(=O)NN)cc1    ZINC000259055355
NNC(=O)c1csc(S(N)(=O)=O)c1    ZINC000307576401
NNC(=O)c1cc(Cl)nc2ccccc21    ZINC000701300613
NNC(=O)c1ccnc2cc(Cl)ccc21    ZINC000039119617
NNC(=O)c1cc(Cl)cc2cccnc21    ZINC000193723352
NNC(=O)c1ccc(Cl)c2cccnc12    ZINC000914604207
NNC(=O)c1cnc(O)cc1C(F)(F)F    ZINC001580358727
NNC(=O)c1ccc(C(F)(F)F)nc1O    ZINC000036962895
NNC(=O)c1cc2cc([N+](=O)[O-])ccc2o1    ZINC000022995901
NNC(=O)c1cnc2nc(O)nc(O)c2c1    ZINC001118127165
NNC(=O)c1n[nH]c2ccc([N+](=O)[O-])cc21    ZINC000193331630
NNC(=O)c1cc2cc(F)ccc2[nH]c1=O    ZINC000380752005
NNC(=O)c1ncoc1-c1cccc(F)c1    ZINC000226101122
NNC(=O)c1cc(-c2cccc(F)c2)no1    ZINC000113320402
NNC(=O)c1c[nH]c2ccc(F)cc2c1=O    ZINC000019702713
NNC(=O)c1cc(-c2ccccc2F)on1    ZINC000380616748
NNC(=O)c1ncoc1-c1ccccc1F    ZINC000226101136
NNC(=O)c1ncoc1-c1ccc(F)cc1    ZINC000223465270
NNC(=O)c1cc(-c2ccc(F)cc2)on1    ZINC000025757190
NNC(=O)c1c[nH]c2c(F)cccc2c1=O    ZINC000019702764
NNC(=O)c1c[nH]c2cc(F)ccc2c1=O    ZINC000064874555
Cc1cc(C)c2cc(C(=O)NN)sc2n1    ZINC001357679083
Cc1csc(C(=O)NN)c1-n1cccc1    ZINC000000081995
CC1=C(C(=O)NN)Sc2ccccc2N1    ZINC000000078849
NNC(=O)c1cccn1Cc1cccs1    ZINC000019802961
NNC(=O)CCc1nc2ccccc2s1    ZINC000036962655
NNC(=O)CCN1CSCCSC1    ZINC001580358420
C[C@@]1(C(=O)NN)Oc2ccccc2NC1=O    ZINC000004073009
NNC(=O)C[C@@H]1Oc2ccccc2NC1=O    ZINC000072220529
NNC(=O)c1cc2c(nc1O)CCCC2=O    ZINC001326626675
NNC(=O)[C@@H]1C[C@H]1c1cccc([N+](=O)[O-])c1    ZINC001341633362
C[C@]1(C(=O)NN)Oc2ccccc2NC1=O    ZINC000004073010
NNC(=O)c1ccc(N2CCOC2=O)cc1    ZINC000495803700
NNC(=O)[C@H]1C[C@@H]1c1cccc([N+](=O)[O-])c1    ZINC001341633361
NNC(=O)CN1C(=O)COc2ccccc21    ZINC000004200351
CN1c2cc(C(=O)NN)ccc2OCC1=O    ZINC000015019478
COc1cc(C#N)ccc1OCC(=O)NN    ZINC000070153929
NNC(=O)[C@H]1C[C@H]1c1cccc([N+](=O)[O-])c1    ZINC001341633363
NNC(=O)[C@@H]1C[C@@H]1c1cccc([N+](=O)[O-])c1    ZINC001341633364
C=CC(=O)Nc1ccc(O)c(C(=O)NN)c1    ZINC001574870622
NNC(=O)c1cccc(N2CCOC2=O)c1    ZINC000495804375
COc1cc(C(=O)NN)ccc1OCC#N    ZINC000226361019
NNC(=O)C[C@H]1Oc2ccccc2NC1=O    ZINC000072220530
CS(=O)(=O)N1CCC[C@H](C(=O)NN)C1    ZINC000004294094
CS(=O)(=O)N1CCCC[C@@H]1C(=O)NN    ZINC000037389943
CS(=O)(=O)N1CCCC[C@H]1C(=O)NN    ZINC000037389945
CS(=O)(=O)N1CCC(C(=O)NN)CC1    ZINC000000268501
CS(=O)(=O)N1CCC[C@@H](C(=O)NN)C1    ZINC000002537669
Cc1c(-c2cc(C(=O)NN)no2)cnn1C    ZINC000002552513
Cc1nn(C)cc1-c1cc(C(=O)NN)no1    ZINC000002538863
Cc1cc(C(=O)NN)c2c(O)nn(C)c2n1    ZINC000915189957
NNC(=O)c1ccccc1N1CCOCC1    ZINC000004245048
CC(C)C(=O)Nc1cccc(C(=O)NN)c1    ZINC000306120434
Cc1ccccc1C(=O)N[C@H](C)C(=O)NN    ZINC000085400242
Cc1ccc(NC(=O)CCC(=O)NN)cc1    ZINC000034925088
CC(=O)N[C@H](Cc1ccccc1)C(=O)NN    ZINC000003138720
Cc1ccc(C(=O)NCC(=O)NN)cc1C    ZINC000002451346
Cc1cccc(C(=O)N[C@@H](C)C(=O)NN)c1    ZINC000085400267
Cc1ccc(NC(=O)CC(=O)NN)c(C)c1    ZINC000032579488
CC(C)NC(=O)c1ccc(C(=O)NN)cc1    ZINC000272535119
Cc1cccc(C(=O)NCCC(=O)NN)c1    ZINC000085400282
COc1cccc2c1CC[C@@]2(N)C(=O)NN    ZINC001341633549
NNC(=O)CCC(=O)NCc1ccccc1    ZINC000004394125
C/C=C(\C)Nc1cc(C(=O)NN)ccc1O    ZINC001210798064
CC(C)C(=O)Nc1ccc(C(=O)NN)cc1    ZINC000000556256
C[C@H](CC(=O)NN)NC(=O)c1ccccc1    ZINC000731450414
NNC(=O)c1cccc(N2CCOCC2)c1    ZINC000004245047
COc1cccc2c1CC[C@]2(N)C(=O)NN    ZINC001341633547
Cc1cccc(NC(=O)CC(=O)NN)c1C    ZINC000032579487
NNC(=O)CNC(=O)CCc1ccccc1    ZINC000005602993
Cc1ccccc1C(=O)N[C@@H](C)C(=O)NN    ZINC000085400239
C[C@@H](CC(=O)NN)NC(=O)c1ccccc1    ZINC000731450415
Cc1cccc(NC(=O)CCC(=O)NN)c1    ZINC000034924845
CCCC(=O)Nc1ccc(C(=O)NN)cc1    ZINC000002643598
NNC(=O)C(=O)NCCCc1ccccc1    ZINC000037719754
NNC(=O)CCNC(=O)Cc1ccccc1    ZINC000270206146
CC(C)=CNc1cc(C(=O)NN)ccc1O    ZINC001174558880
CC(=O)N[C@@H](Cc1ccccc1)C(=O)NN    ZINC000000135395
C[C@H](NC(=O)Cc1ccccc1)C(=O)NN    ZINC000005641206
CCN(C)C(=O)c1cccc(C(=O)NN)c1    ZINC000270234120
NNC(=O)c1cc2c(nc1O)CCCCC2    ZINC000270196400
Cc1cccc(C(=O)N[C@H](C)C(=O)NN)c1    ZINC000085400270
C[C@@H](NC(=O)Cc1ccccc1)C(=O)NN    ZINC000001727831
NNC(=O)c1ccc(N2CCOCC2)cc1    ZINC000032911303
NNC(=O)CCCNC(=O)c1ccccc1    ZINC000008731208
Cc1cc(C)cc(NC(=O)CC(=O)NN)c1    ZINC000032579491
Cc1ccc(NC(=O)CC(=O)NN)cc1C    ZINC000032579490
Cc1cc(C)cc(C(=O)NCC(=O)NN)c1    ZINC000171733578
CCCNC(=O)c1cccc(C(=O)NN)c1    ZINC000270186094
CC(C)c1ccc(NC(=O)C(=O)NN)cc1    ZINC000004525758
Cc1ccc(C)c(NC(=O)CC(=O)NN)c1    ZINC000032579489
Cc1cc(C)c(NC(=O)C(=O)NN)c(C)c1    ZINC000004201796
Cc1ccc(N/N=C(\N)CC(=O)NN)cc1    ZINC000016292643
NNC(=O)[C@H]1CCCN(c2ncccn2)C1    ZINC000014628709
NNC(=O)c1ccnc(N2CCCCC2)n1    ZINC000825652483
NNC(=O)C1CCN(c2cnccn2)CC1    ZINC001118191966
NNC(=O)[C@@H]1CCCN(c2ncccn2)C1    ZINC000014628707
NNC(=O)C1CCN(c2ncccn2)CC1    ZINC000004294137
NNC(=O)CC1CCN(CC(F)F)CC1    ZINC000876788521
Cc1cc(C(=O)NN)c(C)n1C1CCCC1    ZINC000223697459
CCN(CC)Cc1ccc(C(=O)NN)cc1    ZINC000001462289
Cc1cc(C(=O)NN)cn1C1CCCCC1    ZINC000223749937
CC[C@H](Nc1ccc(C)cc1C)C(=O)NN    ZINC000066324368
CCCCN(C)c1ccc(C(=O)NN)cc1    ZINC000272647963
C=CCn1c(CC(C)C)ccc1C(=O)NN    ZINC000226023239
CC[C@@H](Nc1ccc(C)cc1C)C(=O)NN    ZINC000066324370
CCN(CC)[C@@H](C(=O)NN)c1ccccc1    ZINC000082466070
NNC(=O)c1ccc(CC2CCCCC2)[nH]1    ZINC000226024493
CCCN(CC)c1ccc(C(=O)NN)cc1    ZINC000272659793
CCN(CC)[C@H](C(=O)NN)c1ccccc1    ZINC000082466068
CCN(c1ccc(C(=O)NN)cc1)C(C)C    ZINC000825644865
C=CCn1c(CCCC)ccc1C(=O)NN    ZINC000226026955
NNC(=O)CSc1n[nH]c(=S)s1    ZINC000004689917
NNC(=O)c1cc(F)c(Cl)cc1Cl    ZINC000037388284
Cc1cc(OC(F)F)c(C(=O)NN)s1    ZINC000270243312
NNC(=O)c1nc2cc([N+](=O)[O-])ccc2o1    ZINC000216736713
NNC(=O)c1nc2ccc([N+](=O)[O-])cc2o1    ZINC000216736785
NNC(=O)c1ccc(F)cc1C(F)(F)F    ZINC000016158286
NNC(=O)c1cc(C(F)(F)F)ccc1F    ZINC000075848436
COc1ccc2sc(C(=O)NN)cc2c1    ZINC000062709788
NNC(=O)c1nc(-c2cccc(F)c2)no1    ZINC000078404301
NNC(=O)c1nc(-c2ccccc2F)no1    ZINC000078404303
NNC(=O)c1nc(-c2ccc(F)cc2)no1    ZINC000078404300
Cc1ccc(C(=O)NN)n1-c1nccs1    ZINC000223747509
Cc1nc(-c2c[nH]c(C(=O)NN)c2)cs1    ZINC000701300564
Cc1ccc(-c2cc(C(=O)NN)[nH]n2)s1    ZINC000005641818
Cc1n[nH]c(-c2cccs2)c1C(=O)NN    ZINC000000118569
Cc1nc(-n2cccc2)sc1C(=O)NN    ZINC000000121366
NNC(=O)CNc1nc2ccccc2s1    ZINC000004218231
Cc1csc(-n2cccc2C(=O)NN)n1    ZINC000223745347
NNC(=O)CSc1nc2ccccc2[nH]1    ZINC000000039853
NNC(=O)C[C@@H](n1cccn1)C(F)(F)F    ZINC000852773238
CCn1nc(C(=O)NN)cc1C(F)(F)F    ZINC000002552535
C[C@@H](C(=O)NN)n1ccc(C(F)(F)F)n1    ZINC000004294097
Cc1cc(C(F)(F)F)nn1CC(=O)NN    ZINC000002549526
NNC(=O)C[C@H](n1cccn1)C(F)(F)F    ZINC000852773239
CCn1cc(C(=O)NN)c(C(F)(F)F)n1    ZINC001118199540
CCn1nc(C(F)(F)F)cc1C(=O)NN    ZINC000002537978
C[C@H](C(=O)NN)n1ccc(C(F)(F)F)n1    ZINC000002537066
NNC(=O)c1ccn(CCC(F)(F)F)n1    ZINC001521507720
NNC(=O)Cc1ccn(CC(F)(F)F)n1    ZINC001357443026
NNC(=O)CCn1ccc(C(F)(F)F)n1    ZINC000002537072
NNC(=O)CCc1nc(-c2ccco2)no1    ZINC000885678846
Cc1oc2ncn(C)c(=O)c2c1C(=O)NN    ZINC001329521368
Cc1cc(-c2onc(C)c2C(=O)NN)no1    ZINC000000122672
NNC(=O)[C@@H]1CCCN(S(N)(=O)=O)C1    ZINC001118572064
