# Supplementary material for: Implementing a Scoring Function Based on Interaction Fingerprint for Autogrow4: Protein Kinase CK1δ as a Case Study
Source: Front Mol Biosci. 2022 Jul 7;9:909499. doi: 10.3389/fmolb.2022.909499 (PMC9301033; doi:10.3389/fmolb.2022.909499)
Supplement: Supplementary file 1 [file DataSheet1.ZIP › autogrow4-4.0.3/autogrow/operators/mutation/smiles_click_chem/reaction_libraries/robust_rxns/complementary_mol_dir/beta_arylethylamine_robust.smi]

NCCc1ccccc1    ZINC000006579654
Cc1ccc(CCN)cc1    ZINC000001656334
Cc1ccccc1CCN    ZINC000002574338
Cc1cccc(CCN)c1    ZINC000001628281
NCCc1cccc(N)c1    ZINC000002547903
NCCc1ccccc1N    ZINC000002547910
NCCc1ccc(N)cc1    ZINC000000388143
NCCc1ccccc1O    ZINC000001852611
NCCc1ccc(O)cc1    ZINC000000002233
NCCc1cccc(O)c1    ZINC000000406211
NCCc1cccc(F)c1    ZINC000000389670
NCCc1ccc(F)cc1    ZINC000000389721
NCCc1ccccc1F    ZINC000000389782
N#Cc1cccc(CCN)c1    ZINC000036455736
N#Cc1ccc(CCN)cc1    ZINC000016697687
N#Cc1ccccc1CCN    ZINC000016697690
C=Cc1ccc(CCN)cc1    ZINC000039241039
C=Cc1ccccc1CCN    ZINC000104598353
C=Cc1cccc(CCN)c1    ZINC000044397728
NCCc1ccc(C=O)cc1    ZINC000016696840
Cc1cc(C)cc(CCN)c1    ZINC000001688166
CCc1ccc(CCN)cc1    ZINC000001604286
Cc1ccc(C)c(CCN)c1    ZINC000001688167
CCc1ccccc1CCN    ZINC000040448995
Cc1ccc(CCN)c(C)c1    ZINC000001688220
Cc1ccc(CCN)cc1C    ZINC000001628280
CCc1cccc(CCN)c1    ZINC000044372236
NCCc1ccc(CN)cc1    ZINC000044250108
NCCc1ccc(CO)cc1    ZINC000040448676
COc1cccc(CCN)c1    ZINC000000391187
COc1ccc(CCN)cc1    ZINC000000391188
NCCc1cccc(CO)c1    ZINC000039090886
COc1ccccc1CCN    ZINC000000403214
NCCc1ccccc1CO    ZINC000039308858
NCCc1ccc(N)c(N)c1    ZINC000036197492
NCCc1ccc(O)c(O)c1    ZINC000000033882
NCCc1ccc(O)cc1O    ZINC000003107563
Cc1cc(CCN)ccc1F    ZINC000036180318
Cc1ccc(F)c(CCN)c1    ZINC000044397730
Cc1ccc(CCN)cc1F    ZINC000039088526
Cc1cc(F)ccc1CCN    ZINC000044397060
Cc1ccc(F)cc1CCN    ZINC000039088527
Cc1c(F)cccc1CCN    ZINC000039088528
NCCc1ccccc1Cl    ZINC000000407079
NCCc1ccc(Cl)cc1    ZINC000000404332
NCCc1cccc(Cl)c1    ZINC000000389622
NCCc1cc(O)cc(F)c1    ZINC000084426876
NCCc1cc(F)ccc1F    ZINC000002380367
NCCc1cccc(F)c1F    ZINC000036888348
NCCc1ccc(F)c(F)c1    ZINC000002380364
NCCc1ccc(F)cc1F    ZINC000002380365
NCCc1cc(F)cc(F)c1    ZINC000002380368
NCCc1ccc2cc[nH]c2c1    ZINC000015424048
NCCc1ccc2[nH]ccc2c1    ZINC000015424051
NCCc1cccc2cc[nH]c21    ZINC000044396914
Cc1cc(C#N)ccc1CCN    ZINC000238481989
NCCc1cccc2[nH]ccc21    ZINC000011919695
NCCc1ccc2cn[nH]c2c1    ZINC000036533376
NCCc1ccc2[nH]ncc2c1    ZINC000036533374
NCCc1cccc2[nH]ncc21    ZINC000036533372
NCCc1cccc2cn[nH]c21    ZINC000036533378
N#CNc1ccccc1CCN    ZINC001168631898
NCCc1ccc(C2CC2)cc1    ZINC000087012263
C=C(C)c1ccc(CCN)cc1    ZINC000629730500
NCCc1ccc2c(c1)CCC2    ZINC000041167694
C=C(C)c1ccccc1CCN    ZINC000165700527
C=C(C)c1cccc(CCN)c1    ZINC000211970157
CC(=O)c1ccc(CCN)cc1    ZINC000019779689
NCCc1ccc2c(c1)COC2    ZINC000039278906
NCCc1ccc2c(c1)CCO2    ZINC000022213277
NCCc1cccc2c1OCC2    ZINC000004200693
N=CNc1ccccc1CCN    ZINC001167867159
Cc1cc(C)c(CCN)cc1C    ZINC000001688168
CC(C)c1ccc(CCN)cc1    ZINC000001628279
CC(C)c1ccccc1CCN    ZINC000044397413
CCCc1ccc(CCN)cc1    ZINC000001604292
Cc1ccc(CCN)c(C)c1C    ZINC000001604310
NCCc1cccc(C(N)=O)c1    ZINC000032629437
NCCc1ccc(C(N)=O)cc1    ZINC000019722419
NCCc1cccc(CCN)c1    ZINC000003845100
NCCc1ccc(CCN)cc1    ZINC000003845286
CN(C)c1ccc(CCN)cc1    ZINC000002598946
NCCc1cccc(C(=O)O)c1    ZINC000003591782
NCCc1ccccc1C(=O)O    ZINC000016696914
NCCc1ccc2c(c1)OCO2    ZINC000000259006
NCCc1ccc(C(=O)O)cc1    ZINC000000403992
NCCc1cccc2c1OCO2    ZINC000034505497
COc1ccc(C)c(CCN)c1    ZINC000001727029
CCOc1cccc(CCN)c1    ZINC000002574330
COc1ccc(CCN)c(C)c1    ZINC000044397734
COc1ccc(C)cc1CCN    ZINC000004207312
Cc1cc(CCN)cc(C)c1O    ZINC000020424079
CCOc1ccc(CCN)cc1    ZINC000002528181
COc1ccc(CCN)cc1C    ZINC000006678082
CCOc1ccccc1CCN    ZINC000002528180
COc1cc(CCN)ccc1C    ZINC000039370232
NCCc1cccc(CCO)c1    ZINC000003845290
NCCc1ccc([N+](=O)[O-])cc1    ZINC000003861340
NCCc1cccc([N+](=O)[O-])c1    ZINC000012957668
NCCc1ccccc1[N+](=O)[O-]    ZINC000020154426
NCCc1cc(CN)ccc1O    ZINC000225720839
CSc1ccc(CCN)cc1    ZINC000026515713
COc1cc(CCN)ccc1O    ZINC000000119675
COc1ccc(CCN)cc1O    ZINC000000119833
COc1cccc(CCN)c1O    ZINC000019386907
Cc1cc(O)c(O)cc1CCN    ZINC000036489899
NCCc1ccc(O)c(CO)c1    ZINC000001733346
COc1ccc(CCN)c(O)c1    ZINC000011961083
NCCc1ccc(O)c(S)c1    ZINC000002507568
NCCc1cccc(CCl)c1    ZINC000238574238
Cc1cc(CCN)ccc1Cl    ZINC000036180000
NCCc1cc(O)c(O)cc1O    ZINC000000039112
NCCc1cc(O)c(O)c(O)c1    ZINC000000119563
COc1ccc(F)cc1CCN    ZINC000039952846
COc1ccc(CCN)c(F)c1    ZINC000044396764
COc1ccc(CCN)cc1F    ZINC000001731705
COc1cc(CCN)ccc1F    ZINC000034406483
NCCc1cc(O)c(O)cc1F    ZINC000006091107
Cc1ccc(CCN)c(F)c1F    ZINC000044248927
NCCc1ccc2ccccc2c1    ZINC000002380359
NCCc1cccc2ccccc21    ZINC000002037633
NCCc1ccc2cccnc2c1    ZINC000044397970
NCCc1cccc2cccnc21    ZINC000012505251
NCCc1cccc2ccncc21    ZINC000044372566
NCCc1ccc2cnccc2c1    ZINC000044372571
NCCc1cccc2cnccc21    ZINC000019722018
NCCc1cccc2ncccc12    ZINC000019722113
NCCc1ccc2ncccc2c1    ZINC000020247921
NCCc1cc(F)ccc1Cl    ZINC000082399547
NCCc1cc(Cl)ccc1F    ZINC000044248956
NCCc1ccc(F)cc1Cl    ZINC000044248800
NCCc1ccc(Cl)c(F)c1    ZINC000043388655
NCCc1ccc(Cl)cc1F    ZINC000044248918
NCCc1cccc(Cl)c1F    ZINC000044248908
NCCc1cc(F)cc(Cl)c1    ZINC000044250229
NCCc1ccc(F)c(Cl)c1    ZINC000044248912
NCCc1cc(F)c(O)cc1F    ZINC000082867961
NCCc1ccc(O)c(F)c1F    ZINC000199559748
NCCc1ccc2nccnc2c1    ZINC000020445886
NCCc1cc(F)c(F)cc1F    ZINC000040897139
NCCc1cc(F)c(F)c(F)c1    ZINC000044248670
NCCc1ccc(F)c(F)c1F    ZINC000021984095
C#CCOc1ccc(CCN)cc1    ZINC000037720359
Cn1ncc2ccc(CCN)cc21    ZINC000036533382
Cn1cc2ccc(CCN)cc2n1    ZINC000036533390
N#CCNc1ccccc1CCN    ZINC001163187254
Cn1ncc2cccc(CCN)c21    ZINC000036533384
Cc1nc2ccc(CCN)cc2[nH]1    ZINC000036197688
Cn1cc2cccc(CCN)c2n1    ZINC000036533392
Cn1cc2cc(CCN)ccc2n1    ZINC000036533388
Cn1ncc2c1cccc2CCN    ZINC000036533380
Cn1cc2c(cccc2CCN)n1    ZINC000036533386
Cn1ncc2cc(CCN)ccc21    ZINC000035570431
NCCc1ccc2c(c1)CCCC2    ZINC000036182036
CC(C)=Cc1ccccc1CCN    ZINC001240635771
C/C=C(\C)c1ccccc1CCN    ZINC001242757670
CC(C)=Cc1ccc(CCN)cc1    ZINC000149657303
C/C=C(\C)c1cccc(CCN)c1    ZINC001242757377
C/C=C(\C)c1ccc(CCN)cc1    ZINC001242760501
CC(C)=Cc1cccc(CCN)c1    ZINC001240635885
Cc1nc2c(cccc2CCN)o1    ZINC000082398767
NCCc1ccc2c(c1)CCCN2    ZINC000036182135
NCCc1ccc2[nH][nH]c(=O)c2c1    ZINC000228957808
C[C@H]1Cc2cc(CCN)ccc2O1    ZINC000082398240
NCCc1ccc2c(c1)COCC2    ZINC000082398231
C[C@@H]1Cc2cc(CCN)ccc2O1    ZINC000082398239
N=C(N)Cc1cccc(CCN)c1    ZINC000002599202
N=C(N)Cc1ccc(CCN)cc1    ZINC000002599206
CC(C)(C)c1ccc(CCN)cc1    ZINC000002572160
CCCCc1ccc(CCN)cc1    ZINC000001604291
CC(C)(C)c1cccc(CCN)c1    ZINC000044372737
NCCc1ccc2oc(O)nc2c1    ZINC000020397527
CC(=O)Nc1ccc(CCN)cc1    ZINC000019274815
CNC(=O)c1ccc(CCN)cc1    ZINC000064874372
CNC(=O)c1cccc(CCN)c1    ZINC000053661531
NCCc1cccc(N=C(N)N)c1    ZINC000242495350
NCCc1ccc(N=C(N)N)cc1    ZINC000220142045
CN(C)Cc1cccc(CCN)c1    ZINC000020216497
CN(C)Cc1ccc(CCN)cc1    ZINC000020216318
CCCNc1ccccc1CCN    ZINC001168131557
COC(=O)c1ccc(CCN)cc1    ZINC000016698118
COC(=O)c1ccccc1CCN    ZINC000015446067
COC(=O)c1cccc(CCN)c1    ZINC000038973478
NCCc1ccc(CC(=O)O)cc1    ZINC000034467133
NCCc1cccc2c1OCCO2    ZINC000020263315
NCCc1ccc2c(c1)OCCO2    ZINC000003886826
CO[C@@H](C)c1ccc(CCN)cc1    ZINC000072220207
CC(C)Oc1ccccc1CCN    ZINC000037720498
CCCOc1cccc(CCN)c1    ZINC000011805753
CC(C)Oc1ccc(CCN)cc1    ZINC000019089711
CO[C@H](C)c1ccc(CCN)cc1    ZINC000072220208
CCCOc1ccccc1CCN    ZINC000037720497
CC(C)Oc1cccc(CCN)c1    ZINC000004110295
CCCOc1ccc(CCN)cc1    ZINC000011805749
COc1ccc(CN)cc1CCN    ZINC000225720882
NCCc1ccc(C(=O)O)cc1O    ZINC000044397785
NCCc1ccc(O)c(C(=O)O)c1    ZINC000012650271
NCCc1cccc(C(=O)O)c1O    ZINC000044397553
CCSc1ccccc1CCN    ZINC000082617272
COc1ccc(CCN)c(OC)c1    ZINC000001604309
COc1ccc(CCN)cc1OC    ZINC000000388739
COc1cccc(CCN)c1OC    ZINC000002528179
CCOc1cc(CCN)ccc1O    ZINC000002528182
COc1ccc(OC)c(CCN)c1    ZINC000000389703
NCCc1ccc(OCCO)cc1    ZINC000019966562
COc1cc(CCN)cc(OC)c1    ZINC000005019775
NCCc1ccc(O)c([N+](=O)[O-])c1    ZINC000002561249
CN(C)c1ccc(CCN)cc1F    ZINC000044372502
NCCc1ccc(CCCl)cc1    ZINC000044368053
NCCc1ccc(OCCF)cc1    ZINC000087774088
COc1cc(Cl)ccc1CCN    ZINC000082878754
COc1cc(CCN)ccc1Cl    ZINC000038523485
COc1ccc(Cl)cc1CCN    ZINC000011951781
COc1ccc(CCN)c(Cl)c1    ZINC000021994492
COc1ccc(CCN)cc1Cl    ZINC000002571629
NCCc1ccc(OC(F)F)cc1    ZINC000004206295
COc1c(F)ccc(CCN)c1F    ZINC000044397994
NCCc1cccc(OC(F)F)c1    ZINC000037721346
NCCc1ccccc1OC(F)F    ZINC000019273563
NCCc1cccc(-c2ccoc2)c1    ZINC000118774135
NCCc1ccc(-c2ccoc2)cc1    ZINC000306489887
NCCc1cccc2ccc(O)cc21    ZINC000108267655
NCCc1ccccc1-c1ccoc1    ZINC001239690260
NCCc1ccc(-n2cccn2)cc1    ZINC000009256933
NCCc1cccc(-c2ncc[nH]2)c1    ZINC000146925325
NCCc1ccc(-c2cn[nH]c2)cc1    ZINC000033428260
NCCc1ccccc1-c1cn[nH]c1    ZINC000238576193
NCCc1ccc(-c2ccn[nH]2)cc1    ZINC000044371920
NCCc1ccc(-c2ncc[nH]2)cc1    ZINC000082530048
NCCc1ccccc1-c1ncc[nH]1    ZINC000108299513
NCCc1cccc(-c2ccn[nH]2)c1    ZINC000044371915
NCCc1cccc(-c2cn[nH]c2)c1    ZINC000033428261
NCCc1ccccc1-c1ccn[nH]1    ZINC000082879804
NCCc1ccccc1C1=CCCC1    ZINC000259893166
NCCc1ccc(C2=CCCC2)cc1    ZINC000259548391
NCCc1cccc(C2=CCCC2)c1    ZINC000259866373
NCCc1cccc(-c2cnoc2)c1    ZINC001239183869
NCCc1ccccc1-c1cnoc1    ZINC001239185355
NCCc1cccc(-c2ncco2)c1    ZINC000213344265
NCCc1ccc(-c2cnoc2)cc1    ZINC001239189538
NCCc1ccc(-n2cnnc2)cc1    ZINC000051601113
NCCc1cccc(C2=CCNC2)c1    ZINC001243112056
NCCc1ccccc1C1=CCNC1    ZINC001243111737
NCCc1ccc(C2=CCNC2)cc1    ZINC001243110551
NCCc1cc(Cl)ccc1Cl    ZINC000002598944
NCCc1ccc(Cl)cc1Cl    ZINC000000389701
NCCc1cc(Cl)cc(Cl)c1    ZINC000034625837
NCCc1cccc(Cl)c1Cl    ZINC000002526834
NCCc1ccc(Cl)c(Cl)c1    ZINC000000404238
NCCc1ccc(C(F)(F)F)cc1    ZINC000002380362
NCCc1ccccc1C(F)(F)F    ZINC000001845697
NCCc1cccc(C(F)(F)F)c1    ZINC000002389992
NCCc1ccc(C2=CCOC2)cc1    ZINC001239488760
NCCc1ccccc1C1=CCOC1    ZINC001239488773
NCCc1cccc(C2=CCOC2)c1    ZINC001239490621
Cc1oc2ccc(CCN)cc2c1C    ZINC000082390863
CCC/C=C/c1ccc(CCN)cc1    ZINC001242255236
CCC/C=C/c1cccc(CCN)c1    ZINC001242253742
CCC/C=C/c1ccccc1CCN    ZINC001242253827
NCCc1ccc(N2CCCC2)cc1    ZINC000020269610
CC/C=C/Nc1ccccc1CCN    ZINC001170766549
C=C(C)CNc1ccccc1CCN    ZINC001163382040
NCCc1ccc(OC2CCC2)cc1    ZINC000107135142
CC1(C)Cc2cccc(CCN)c2O1    ZINC000044397308
COc1cc2c(cc1CCN)CCC2    ZINC000014000030
CCNC(=O)c1ccc(CCN)cc1    ZINC000070533035
CC(=O)NCc1ccc(CCN)cc1    ZINC000052898717
CN(C)C(=O)c1cccc(CCN)c1    ZINC000053661772
CC(=O)N(C)c1ccc(CCN)cc1    ZINC000020224884
CC(=O)CNc1ccccc1CCN    ZINC001167628825
CN(C)C(=O)c1ccc(CCN)cc1    ZINC000044547556
CC[C@@H](C)Nc1cccc(CCN)c1    ZINC000313428636
CCN(CC)c1ccc(CCN)cc1    ZINC000011755872
CC(C)NCc1ccc(CCN)cc1    ZINC000070533130
CC[C@H](C)Nc1ccccc1CCN    ZINC001168001203
CC[C@@H](C)Nc1ccc(CCN)cc1    ZINC000086682017
CCCCNc1ccccc1CCN    ZINC001162205906
CC[C@H](C)Nc1ccc(CCN)cc1    ZINC000086682019
CC[C@H](C)Nc1cccc(CCN)c1    ZINC000313428635
CC[C@@H](C)Nc1ccccc1CCN    ZINC001168001204
CC(C)CNc1ccccc1CCN    ZINC001161650998
NCCc1cc(F)c(F)c(F)c1F    ZINC000044248961
NCCc1ccc2c(c1)OCCCO2    ZINC000005514253
COC(=O)c1ccc(C)c(CCN)c1    ZINC000044372226
NCCc1cccc(CCC(=O)O)c1    ZINC000039185493
Cc1cc2c(cc1CCN)OCCO2    ZINC000082588687
NCCc1ccc(CCC(=O)O)cc1    ZINC000167183521
CCOC(=O)c1ccc(CCN)cc1    ZINC000019722324
NCCc1ccccc1NCC(N)=O    ZINC001161845802
C[Si](C)(C)c1ccc(CCN)cc1    ZINC000238453032
CC(C)(C)Oc1cccc(CCN)c1    ZINC000033424921
CC(C)COc1ccc(CCN)cc1    ZINC000022166655
CC(C)(C)Oc1ccccc1CCN    ZINC000033424868
CCCCOc1ccc(CCN)cc1    ZINC000003603678
CC(C)(C)Oc1ccc(CCN)cc1    ZINC000033424964
CNCCNc1ccccc1CCN    ZINC001167724379
COC(=O)Nc1ccc(CCN)cc1    ZINC000051601200
NCCc1ccc(OCC(N)=O)cc1    ZINC000020285758
CONC(=O)c1ccc(CCN)cc1    ZINC000083116423
NCCc1cc(N)c(CCN)cc1N    ZINC000003845578
NCCc1cc(N)c(CCN)c(N)c1    ZINC000003845579
NCCc1cccc(OCC(=O)O)c1    ZINC000034164093
NCCc1ccc(OCC(=O)O)cc1    ZINC000032625210
COc1cc(CCN)cc2c1OCO2    ZINC000000393470
COc1cc(C(=O)O)ccc1CCN    ZINC000147914124
CCOc1cc(CCN)ccc1OC    ZINC000002571861
CCOc1c(CCN)cccc1OC    ZINC000002534093
CCOc1ccc(CCN)cc1OC    ZINC000002571862
COCCOc1ccc(CCN)cc1    ZINC000019399851
COc1cc(C)c(CCN)cc1OC    ZINC000044398047
COc1cc(CCN)c(OC)cc1C    ZINC000003614028
COc1ccc(CCN)c(C)c1OC    ZINC000001593644
NCCONc1ccccc1CCN    ZINC001164435717
NCCc1cc(F)cc2c1OCOC2    ZINC000032627419
COc1cc(CCN)cc(OC)c1O    ZINC000002513610
COc1cc(CCN)cc(O)c1OC    ZINC000014447749
NCCc1ccc(-c2ccccc2)cc1    ZINC000001592607
NCCc1ccccc1-c1ccccc1    ZINC000044249433
NCCc1cccc(-c2ccccc2)c1    ZINC000033427065
NCCc1cc(O)c(O)cc1[N+](=O)[O-]    ZINC000013586822
NCCc1ccccc1NCCCl    ZINC001167815677
NCCc1cccc(-c2cccnc2)c1    ZINC000031997417
NCCc1ccc(-c2ccncc2)cc1    ZINC000031997466
NCCc1ccccc1-c1cccnc1    ZINC000147443241
NCCc1cccc(-c2ccncc2)c1    ZINC000031997469
NCCc1ccc(-c2cccnc2)cc1    ZINC000031997414
NCCc1ccccc1-c1ccncc1    ZINC000147442217
NCCc1ccc(Br)cc1    ZINC000000406936
NCCc1cccc(Br)c1    ZINC000002574307
NCCc1ccccc1Br    ZINC000000403524
NCCc1cc2c(c(Cl)c1)OCO2    ZINC000020272866
CS(=O)(=O)c1ccc(CCN)cc1    ZINC000001494946
CS(=O)(=O)c1ccccc1CCN    ZINC000057937763
CS(=O)(=O)c1cccc(CCN)c1    ZINC000057937761
CCOc1ccc(Cl)cc1CCN    ZINC000011957950
COc1cc(Cl)c(C)cc1CCN    ZINC000082724836
COc1ccc(CCN)c(F)c1OC    ZINC000002524836
NCCc1cccc(-c2ccnnc2)c1    ZINC001242061319
NCCc1cccc(-c2cncnc2)c1    ZINC000033428446
NCCc1ccccc1-c1ccnnc1    ZINC001242061314
NCCc1ccccc1-c1ccncn1    ZINC001242918692
NCCc1ccc(-c2ccncn2)cc1    ZINC000020274889
NCCc1cccc(-c2ccncn2)c1    ZINC001242918666
NCCc1ccc(-c2cncnc2)cc1    ZINC000020445854
NCCc1ccc(-c2ccnnc2)cc1    ZINC001242061824
NCCc1ccccc1-c1cncnc1    ZINC000238576241
NCCc1ccccc1NC1=CC=C[CH]1    ZINC001171364190
NCCc1ccc(Cl)cc1[N+](=O)[O-]    ZINC000053301881
NCCc1ccc(S(N)(=O)=O)cc1    ZINC000000056629
NCCc1cccc(S(N)(=O)=O)c1    ZINC000039054603
NCCc1ccccc1NCC(F)F    ZINC000214230844
NCCc1ccc(S(=O)(=O)O)cc1    ZINC000006535543
NCCc1cccc2c1OC(F)(F)O2    ZINC000038221001
NCCc1ccc2c(c1)OC(F)(F)O2    ZINC000044396888
NCCc1ccc(OCC(F)F)cc1    ZINC000037755383
Cc1occc1-c1ccccc1CCN    ZINC001243062009
COc1ccc(CCN)c2ccccc12    ZINC000004826419
Cc1occc1-c1ccc(CCN)cc1    ZINC001243062460
COc1ccc2cc(CCN)ccc2c1    ZINC000019392069
COc1ccc2cccc(CCN)c2c1    ZINC000034619184
Cc1occc1-c1cccc(CCN)c1    ZINC001243063932
Cn1cncc1-c1cccc(CCN)c1    ZINC000221506887
Cn1ccc(-c2ccccc2CCN)n1    ZINC001242459681
Cn1cncc1-c1ccc(CCN)cc1    ZINC000221506813
Cn1ccnc1-c1ccc(CCN)cc1    ZINC000082531560
Cn1ccc(-c2cccc(CCN)c2)n1    ZINC000313860407
Cn1cncc1-c1ccccc1CCN    ZINC000221506967
Cc1n[nH]cc1-c1ccc(CCN)cc1    ZINC000016052554
Cn1ccnc1-c1cccc(CCN)c1    ZINC000313903543
Cn1ccc(-c2ccc(CCN)cc2)n1    ZINC000309000311
Cc1[nH]ncc1-c1cccc(CCN)c1    ZINC000031993514
Cc1n[nH]cc1-c1ccccc1CCN    ZINC001240520827
Cn1cc(-c2cccc(CCN)c2)cn1    ZINC000033428471
Cn1cc(-c2ccccc2CCN)cn1    ZINC000238510899
Cn1cc(-c2ccc(CCN)cc2)cn1    ZINC000033428470
NCCc1ccccc1C1=CCCCC1    ZINC000258085222
NCCc1ccc(C2=CCCCC2)cc1    ZINC000114256594
NCCc1cccc(C2=CCCCC2)c1    ZINC000258148856
Cc1nocc1-c1ccccc1CCN    ZINC001243681327
Cc1oncc1-c1ccc(CCN)cc1    ZINC000629713122
Cc1nocc1-c1ccc(CCN)cc1    ZINC001243678276
Cc1oncc1-c1ccccc1CCN    ZINC001242602423
C#CCNC(=O)c1ccc(CCN)cc1    ZINC000070533048
Cc1oncc1-c1cccc(CCN)c1    ZINC000629713546
Cc1nocc1-c1cccc(CCN)c1    ZINC001243679744
C#CCNC(=O)c1ccccc1CCN    ZINC000070533047
NCCc1cccc(C2=CNCCC2)c1    ZINC001243950768
NCCc1ccc(C2=CCCNC2)cc1    ZINC001240670045
NCCc1cccc(C2=CCCNC2)c1    ZINC001240668866
NCCc1cccc(C2=CCNCC2)c1    ZINC000629722574
NCCc1ccc(C2=CCNCC2)cc1    ZINC000629723201
NCCc1ccccc1C1=CCCNC1    ZINC001240669757
NCCc1ccc(C2=CNCCC2)cc1    ZINC001243953147
NCCc1ccccc1C1=CCNCC1    ZINC001240469339
NCCc1ccccc1C1=CNCCC1    ZINC001243949397
NCCc1ccc(S(=O)(=O)F)cc1    ZINC000008034834
NCCc1ccccc1-c1ccsc1    ZINC001239512489
NCCc1cccc(-c2ccsc2)c1    ZINC000033427095
NCCc1ccc(-c2ccsc2)cc1    ZINC000033427094
NCCc1cccc(C2=CCOCC2)c1    ZINC001242077207
NCCc1cccc(C2=CCCOC2)c1    ZINC001245161427
NCCc1ccccc1C1=CCCOC1    ZINC001245162165
NCCc1ccccc1C1=CCOCC1    ZINC001242077209
NCCc1ccc(C2=CCCOC2)cc1    ZINC001245162503
NCCc1ccc(C2=CCOCC2)cc1    ZINC001242076784
CC(C)(C)/C=C/c1ccc(CCN)cc1    ZINC001241565045
CC(C)(C)/C=C/c1cccc(CCN)c1    ZINC001241564735
NCCc1ccc(C2CCCCC2)cc1    ZINC000041212265
CC(C)(C)/C=C/c1ccccc1CCN    ZINC001241564740
NCCc1ccccc1-c1cscn1    ZINC000257852228
NCCc1cccc(-c2cncs2)c1    ZINC000141206264
NCCc1cccc(-c2nccs2)c1    ZINC000146989195
NCCc1ccc(-c2cscn2)cc1    ZINC000020267397
NCCc1cccc(-c2cscn2)c1    ZINC000143313851
NCCc1ccccc1-c1nccs1    ZINC000238576289
NCCc1ccccc1-c1cncs1    ZINC001241500390
NCCc1ccc(-c2cncs2)cc1    ZINC000698577585
NCCc1ccc(-c2nccs2)cc1    ZINC000082532190
NCCc1ccc(C(=O)NC2CC2)cc1    ZINC000019722344
C=CCNC(=O)c1ccc(CCN)cc1    ZINC000070533046
NCCc1ccc(N2CCCCC2)cc1    ZINC000003602538
NCCc1cccc(NC2CCCC2)c1    ZINC000313421158
CCC/C=C/Nc1ccc(CCN)cc1    ZINC001159640386
CCC/C=C/Nc1cccc(CCN)c1    ZINC001159671789
C=CCCCNc1ccccc1CCN    ZINC001170301268
NCCc1ccc(CNCC2CC2)cc1    ZINC000070533146
NCCc1ccc(NC2CCCC2)cc1    ZINC000129576502
CCC/C=C/Nc1ccccc1CCN    ZINC001159997760
CC1(Nc2ccccc2CCN)CCC1    ZINC001164031764
NCCc1cccc(OC(F)(F)F)c1    ZINC000014989318
NCCc1ccc(OC(F)(F)F)cc1    ZINC000003880161
NCCc1ccccc1OC(F)(F)F    ZINC000002547824
NCCc1ccc(OCCC2CC2)cc1    ZINC000083926024
NCCc1ccc(OCC2CCC2)cc1    ZINC000083837805
CC(C)(O)/C=C/c1ccccc1CCN    ZINC001239157635
NCCc1cccc(OC2CCCC2)c1    ZINC000004110296
NCCc1ccc(OC2CCCC2)cc1    ZINC000022161372
CC(C)(O)/C=C/c1cccc(CCN)c1    ZINC001239157743
CC(C)(O)/C=C/c1ccc(CCN)cc1    ZINC001239159782
NCCc1ccccc1N1CC[C@@H](N)C1    ZINC001164285996
NCCc1ccccc1N1CC[C@H](N)C1    ZINC001164285997
CCCCCCc1ccc(CCN)cc1    ZINC000001604287
CCCNC(=O)c1ccc(CCN)cc1    ZINC000019722346
C[C@H]1NC[C@@H]1Oc1ccc(CCN)cc1    ZINC001218382734
NCCc1ccc(O[C@@H]2CCNC2)cc1    ZINC000044373636
CCN(C)C(=O)c1ccc(CCN)cc1    ZINC000070533056
NCCc1ccc(N2CCOCC2)cc1    ZINC000002513330
CC(C)NC(=O)c1ccc(CCN)cc1    ZINC000019722342
CN(C)C(=O)Cc1ccc(CCN)cc1    ZINC000002599322
CCC(=O)NCc1ccc(CCN)cc1    ZINC000052898789
C=C[C@@H](CO)Nc1ccccc1CCN    ZINC001169783885
C[C@H]1NC[C@H]1Oc1ccc(CCN)cc1    ZINC001218382731
C[C@@H]1NC[C@@H]1Oc1ccc(CCN)cc1    ZINC001218382732
NCCc1ccccc1N1CCOCC1    ZINC000044396845
NCCc1ccc(O[C@H]2CCNC2)cc1    ZINC000044373640
C[C@@H]1NC[C@H]1Oc1ccc(CCN)cc1    ZINC001218382733
NCCc1ccccc1NCC1COC1    ZINC001161951480
CC[C@H](C)NCc1ccc(CCN)cc1    ZINC000070533134
CCC[C@@H](C)Nc1cccc(CCN)c1    ZINC000313432622
CCC[C@H](C)Nc1cccc(CCN)c1    ZINC000313432625
CCC(CC)Nc1ccc(CCN)cc1    ZINC000087155914
CCC[C@H](C)Nc1ccc(CCN)cc1    ZINC000233340003
CC(C)(C)CNc1ccccc1CCN    ZINC001161642268
CC[C@@H](C)NCc1ccc(CCN)cc1    ZINC000070533133
CC(C)CNCc1ccc(CCN)cc1    ZINC000070533138
CCC[C@@H](C)Nc1ccc(CCN)cc1    ZINC000233280222
CCC(CC)Nc1cccc(CCN)c1    ZINC000313432094
NCCc1cc(F)ccc1C(F)(F)F    ZINC000044396802
NCCc1cc(C(F)(F)F)ccc1F    ZINC000044248584
NCCc1ccc(C(F)(F)F)cc1F    ZINC000044249447
NCCc1ccc(F)c(C(F)(F)F)c1    ZINC000044248590
NCCc1ccc(O[C@H]2C[C@H](O)C2)cc1    ZINC001218359582
COc1cc2c(cc1CCN)O[C@@H](C)C2    ZINC000004426136
COc1cc2c(cc1CCN)O[C@H](C)C2    ZINC000004426134
CC(C)OC(=O)c1ccc(CCN)cc1    ZINC000036908876
NCCc1ccc(O[C@H]2C[C@@H](O)C2)cc1    ZINC001218412186
NCCc1ccc(OC2CC(O)C2)cc1    ZINC001218256377
NCCc1ccc(CNC(=O)CN)cc1    ZINC000309603955
NCCc1ccccc1NCCC(N)=O    ZINC001168963448
NCCNC(=O)c1ccc(CCN)cc1    ZINC000070533071
CNC(=O)NCc1ccc(CCN)cc1    ZINC000125293073
CCCO[C@H](C)c1ccc(CCN)cc1    ZINC000072220196
CC(C)CCOc1cccc(CCN)c1    ZINC000037721199
CCCO[C@@H](C)c1ccc(CCN)cc1    ZINC000072220195
CC(C)CCOc1ccccc1CCN    ZINC000037720440
CC(C)CCOc1ccc(CCN)cc1    ZINC000022177217
C[C@@H](N)CCNc1ccccc1CCN    ZINC001170890412
CN(C)CCNc1ccccc1CCN    ZINC001161671070
NCCCNCc1ccc(CCN)cc1    ZINC000841034118
CC(C)(N)CNc1ccccc1CCN    ZINC001171193246
NCCc1ccc(O)c2c1OCC(=O)N2    ZINC000091302243
NCCc1ccccc1NC1CSC1    ZINC001168363831
CON(C)C(=O)c1ccc(CCN)cc1    ZINC000070533073
CCONC(=O)c1ccc(CCN)cc1    ZINC000083116670
COC(=O)CNc1ccccc1CCN    ZINC001164565645
COC(=O)NCc1ccc(CCN)cc1    ZINC000052899107
NCCc1ccccc1NC1CC(F)C1    ZINC001162215225
CN(C)CCOc1ccc(CCN)cc1    ZINC000011799267
COC[C@@H](C)Nc1ccc(CCN)cc1    ZINC001255554356
COC[C@H](C)Nc1cccc(CCN)c1    ZINC001255563002
COC[C@@H](C)Nc1cccc(CCN)c1    ZINC001255563003
COC[C@H](C)Nc1ccc(CCN)cc1    ZINC001255554355
CO[C@@H](C)CNc1ccccc1CCN    ZINC001169776645
COC(=O)c1cc(CCN)ccc1OC    ZINC000091691846
COC(=O)c1ccc(CCN)c(OC)c1    ZINC000118832135
NCCc1ccc(CCN)c([N+](=O)[O-])c1    ZINC000003845287
COc1cc(CCN)c(OC)c(C)c1C    ZINC000027302343
CCOc1ccc(CCN)cc1OCC    ZINC000000370063
CCCOc1ccc(CCN)cc1OC    ZINC000011864567
CCc1cc(OC)c(CCN)cc1OC    ZINC000014985721
NCCc1ccc2c(c1)[nH]c1ccccc12    ZINC000001697113
NCCc1ccccc1NCCCS    ZINC001171002177
NCCc1ccccc1NC[C@@H](O)CO    ZINC001163355836
NCCc1ccc2oc3ccccc3c2c1    ZINC000004344119
NCCc1cccc2c3ccccc3oc21    ZINC000019908926
COc1ccc(CCN)c(OC)c1OC    ZINC000001688170
COc1cc(CCN)cc(OC)c1OC    ZINC000000001689
COc1cc(OC)c(OC)cc1CCN    ZINC000001604307
COc1cc(CCN)c(OC)c(OC)c1    ZINC000001684288
Cc1ccc(-c2cccc(CCN)c2)cc1    ZINC000033427115
Cc1ccc(-c2ccccc2CCN)cc1    ZINC001239479638
Cc1cccc(-c2ccc(CCN)cc2)c1    ZINC000033427147
Cc1ccc(-c2ccc(CCN)cc2)cc1    ZINC000033427114
Cc1ccccc1-c1cccc(CCN)c1    ZINC000028821767
Cc1ccccc1-c1ccccc1CCN    ZINC000044397892
Cc1cccc(-c2cccc(CCN)c2)c1    ZINC000033427148
Cc1cccc(-c2ccccc2CCN)c1    ZINC001239491263
Cc1ccccc1-c1ccc(CCN)cc1    ZINC000033427130
Cc1cncc(-c2ccccc2CCN)c1    ZINC001240802800
Cc1ncccc1-c1cccc(CCN)c1    ZINC000715183220
Cc1cc(-c2ccccc2CCN)ccn1    ZINC001240717862
Cc1ccc(-c2ccccc2CCN)cn1    ZINC001240224096
Cc1ccncc1-c1cccc(CCN)c1    ZINC000314118448
Cc1ccc(-c2cccc(CCN)c2)cn1    ZINC000314279577
NCCc1cccc(-c2ccccc2N)c1    ZINC000033427203
Cc1ccc(-c2cccc(CCN)c2)nc1    ZINC000257370320
Cc1cncc(-c2ccc(CCN)cc2)c1    ZINC000309262848
NCCc1ccc(-c2ccc(N)cc2)cc1    ZINC000033427165
Cc1cncc(-c2cccc(CCN)c2)c1    ZINC000314259513
NCCc1ccc(-c2ccccc2N)cc1    ZINC000033427202
Cc1cnccc1-c1cccc(CCN)c1    ZINC000313740731
Cc1ncccc1-c1ccc(CCN)cc1    ZINC000715176047
Cc1cnccc1-c1ccc(CCN)cc1    ZINC000309264144
Cc1ccc(-c2ccc(CCN)cc2)cn1    ZINC000390585378
Cc1ccc(-c2ccc(CCN)cc2)nc1    ZINC000257370484
Cc1cc(-c2ccc(CCN)cc2)ccn1    ZINC000309249441
Cc1ccncc1-c1ccc(CCN)cc1    ZINC000309225264
Cc1ccncc1-c1ccccc1CCN    ZINC001239975536
Cc1ncccc1-c1ccccc1CCN    ZINC001240731035
NCCc1cccc(-c2ccc(N)cc2)c1    ZINC000033427166
NCCc1ccccc1-c1ccccc1N    ZINC001241073245
NCCc1ccccc1-c1ccc(N)cc1    ZINC000197893243
Cc1cnccc1-c1ccccc1CCN    ZINC001240609421
Cc1cc(-c2cccc(CCN)c2)ccn1    ZINC000314154882
Cc1ccc(-c2ccccc2CCN)nc1    ZINC001242906127
Cc1ccc(Br)cc1CCN    ZINC000083256216
Cc1c(Br)cccc1CCN    ZINC000084479928
NCCc1cc(Cl)c2c(c1)OCCO2    ZINC000008390474
CCCOc1ccc(CCN)cc1Cl    ZINC000002571621
CC(C)Oc1ccc(CCN)cc1Cl    ZINC000000374796
NCCc1ccc(-c2cccc(O)c2)cc1    ZINC000033427229
NCCc1ccccc1Oc1ccccc1    ZINC000002574346
NCCc1cccc(-c2cccc(O)c2)c1    ZINC000033427230
NCCc1ccccc1-c1cccc(O)c1    ZINC000079972671
NCCc1cccc(-c2ccc(O)cc2)c1    ZINC000082642118
NCCc1ccc(Oc2ccccc2)cc1    ZINC000002571871
NCCc1cccc(-c2ccccc2O)c1    ZINC000033427225
NCCc1ccccc1-c1ccc(O)cc1    ZINC000067816993
NCCc1ccc(-c2ccccc2O)cc1    ZINC000033427224
NCCc1cccc(Oc2ccccc2)c1    ZINC000004269715
NCCc1ccccc1-c1ccccc1O    ZINC001241020761
NCCc1ccc(-c2ccc(O)cc2)cc1    ZINC000034383731
NCCc1ccc(-c2ccnc(N)c2)cc1    ZINC001241169994
NCCc1cccc(-c2ccnc(N)c2)c1    ZINC001241170006
NCCc1ccccc1-c1cccnc1N    ZINC001243473196
NCCc1ccccc1-c1ccnc(N)c1    ZINC000142493975
NCCc1ccc(-c2ccc(N)nc2)cc1    ZINC001236316531
NCCc1ccccc1-c1cncc(N)c1    ZINC001242499512
NCCc1cccc(-c2ccc(N)nc2)c1    ZINC001236315542
Cc1ncc(-c2cccc(CCN)c2)cn1    ZINC001205864308
NCCc1cccc(-c2cccnc2N)c1    ZINC001243473701
NCCc1cccc(-c2cncc(N)c2)c1    ZINC001242500492
NCCc1ccc(-c2cncc(N)c2)cc1    ZINC001242501606
Cc1ncc(-c2ccc(CCN)cc2)cn1    ZINC001205869761
Cc1ncc(-c2ccccc2CCN)cn1    ZINC000238519384
NCCc1ccccc1-c1ccc(N)nc1    ZINC001236316129
NCCc1ccc(-c2cccnc2N)cc1    ZINC001243476445
CNS(=O)(=O)c1ccc(CCN)cc1    ZINC000044594229
NCCc1ccc(-c2ccc(=O)[nH]c2)cc1    ZINC000147209828
NCCc1cccc(-c2cccnc2O)c1    ZINC001241118483
NCCc1ccccc1-c1cncc(O)c1    ZINC001236583926
NCCc1cccc(-c2ccc(O)nc2)c1    ZINC000687750268
NCCc1cccc(-c2ccnc(O)c2)c1    ZINC001243429235
NCCc1cccc(-c2cncc(O)c2)c1    ZINC001236581672
NCCc1ccccc1-c1cccc(O)n1    ZINC001243736020
NCCc1ccc(-c2cccnc2O)cc1    ZINC001241121846
NCCc1ccccc1-c1cccnc1O    ZINC001241118485
NCCc1ccccc1-c1ccnc(O)c1    ZINC001243428538
NCCc1ccc(-c2cc[nH]c(=O)c2)cc1    ZINC000147219384
NCCc1ccc(-c2cncc(O)c2)cc1    ZINC001236581664
NCCc1cccc(-c2cccc(O)n2)c1    ZINC001243736404
NCCc1ccccc1-c1ccc(O)nc1    ZINC000687750206
NCCc1ccc(-c2cccc(O)n2)cc1    ZINC001243735368
NCCc1cccc(-c2cnc(N)nc2)c1    ZINC001243875842
NCCc1ccccc1-c1cnc(N)nc1    ZINC001243875826
NCCc1cccc(Nc2ncccn2)c1    ZINC000313149985
NCCc1ccc(-c2cnc(N)nc2)cc1    ZINC001243876492
NCCc1cccc(Nc2cnccn2)c1    ZINC000313142163
NCCc1cccc(Nc2cccnn2)c1    ZINC000313133547
NCCc1cccc(Br)c1O    ZINC000082969739
NCCc1cc(O)ccc1Br    ZINC000044398229
COc1cc(CCN)c(OC)cc1Cl    ZINC000022058029
COc1ccc(CCN)c(Cl)c1OC    ZINC000033605521
COc1cc(OC)c(CCN)cc1Cl    ZINC000036181604
NCCc1ccc(-c2ccc(F)cc2)cc1    ZINC000002386700
NCCc1cccc(-c2cccc(F)c2)c1    ZINC000041660581
NCCc1cccc(-c2ccccc2F)c1    ZINC000033427249
NCCc1ccc(-c2cccc(F)c2)cc1    ZINC000032013052
NCCc1ccccc1-c1ccc(F)cc1    ZINC000044397874
NCCc1ccc(-c2ccccc2F)cc1    ZINC000033427248
NCCc1ccccc1-c1ccccc1F    ZINC000165215123
NCCc1cccc(-c2ccc(F)cc2)c1    ZINC000033427231
NCCc1ccccc1-c1cccc(F)c1    ZINC000165548195
Cc1cc(-c2ccc(CCN)cc2)c(C)o1    ZINC001242406410
Cc1cc(-c2ccccc2CCN)c(C)o1    ZINC001242407329
Cc1cc(-c2cccc(CCN)c2)c(C)o1    ZINC001242407275
CCn1nccc1-c1cccc(CCN)c1    ZINC000313972730
Cc1c(-c2ccc(CCN)cc2)cnn1C    ZINC000309238378
Cc1n[nH]c(C)c1-c1cccc(CCN)c1    ZINC000033428497
Cc1cc(-c2ccccc2CCN)n(C)n1    ZINC001240860031
Cc1n[nH]c(C)c1-c1ccc(CCN)cc1    ZINC000033428496
CCn1cc(-c2cccc(CCN)c2)cn1    ZINC000313978581
CCn1nccc1-c1ccc(CCN)cc1    ZINC000309249377
N#CC1(Nc2ccccc2CCN)CCC1    ZINC001162312548
Cc1nn(C)cc1-c1cccc(CCN)c1    ZINC000314019864
Cc1cc(-c2cccc(CCN)c2)n(C)n1    ZINC000686757319
Cc1c(-c2ccccc2CCN)cnn1C    ZINC001240383702
Cc1c(-c2cccc(CCN)c2)cnn1C    ZINC000313769645
CCn1nccc1-c1ccccc1CCN    ZINC001240706003
Cc1cc(-c2ccc(CCN)cc2)n(C)n1    ZINC000686755222
Cc1n[nH]c(C)c1-c1ccccc1CCN    ZINC001240127430
Cc1cc(C)n(-c2ccc(CCN)cc2)n1    ZINC000021952602
CCn1cc(-c2ccccc2CCN)cn1    ZINC001240651855
NCCc1ccccc1-n1cccc1CN    ZINC001167592664
CCn1cc(-c2ccc(CCN)cc2)cn1    ZINC000381071487
NCCc1ccccc1-n1ccc(CN)c1    ZINC001169725291
Cc1nn(C)cc1-c1ccc(CCN)cc1    ZINC000381097158
Cc1nn(C)cc1-c1ccccc1CCN    ZINC001240301448
NCCc1ccc(-c2cncc(F)c2)cc1    ZINC000390473446
NCCc1ccccc1-c1cncc(F)c1    ZINC000687750263
NCCc1ccccc1-c1ccc(F)cn1    ZINC000687750250
NCCc1ccccc1-c1ncccc1F    ZINC001241541590
NCCc1cccc(-c2ccc(F)cn2)c1    ZINC000687750162
NCCc1ccc(-c2ccc(F)cn2)cc1    ZINC000687811919
NCCc1ccc(-c2ccncc2F)cc1    ZINC000381157311
NCCc1ccc(-c2ncccc2F)cc1    ZINC001241540046
NCCc1ccccc1-c1ccncc1F    ZINC001241227179
NCCc1cccc(-c2cncc(F)c2)c1    ZINC000383701930
NCCc1cccc(-c2ncccc2F)c1    ZINC001241542126
NCCc1cccc(-c2ccncc2F)c1    ZINC000314057572
NCCc1ccc(C(=O)N2CC=CC2)cc1    ZINC000309470607
Cc1noc(C)c1-c1ccccc1CCN    ZINC001242108338
Cc1noc(C)c1-c1cccc(CCN)c1    ZINC000147113958
Cc1noc(C)c1-c1ccc(CCN)cc1    ZINC000629711767
NCCc1ccccc1-n1nccc1CN    ZINC001162598180
NCCc1ccccc1-n1cc(CN)cn1    ZINC001168259297
NCCc1ccccc1-n1cnc(CN)c1    ZINC001162303935
NCCc1cccc(NC2=CCCCC2)c1    ZINC001159671332
NCCc1ccccc1C1=CCCNCC1    ZINC001238947242
CN1CCC=C(c2cccc(CCN)c2)C1    ZINC001241570535
CN1CC=C(c2cccc(CCN)c2)CC1    ZINC001241327565
NCCc1cc2c3c(c1)CCCN3CCC2    ZINC000005160604
C#C[C@](C)(CC)Nc1ccccc1CCN    ZINC001169701686
NCCc1cccc(C=C2CCNCC2)c1    ZINC001240878859
NCCc1cccc(C2=CCCNCC2)c1    ZINC001238946344
NCCc1ccc(N[C@H]2C[C@H]3C[C@H]3C2)cc1    ZINC001167893618
CN1CC=C(c2ccc(CCN)cc2)CC1    ZINC001241330492
NCCc1ccc(C2=CCCNCC2)cc1    ZINC001238946786
CN1CCC=C(c2ccc(CCN)cc2)C1    ZINC001241570321
NCCc1cccc(N[C@@H]2C[C@H]3C[C@H]3C2)c1    ZINC001167911620
CN1CCC=C(c2ccccc2CCN)C1    ZINC001241570157
NCCc1ccccc1NC1=CCCCC1    ZINC001159998281
NCCc1ccc(C=C2CCNCC2)cc1    ZINC001240878891
NCCc1cccc(N[C@H]2C[C@H]3C[C@H]3C2)c1    ZINC001167911622
NCCc1ccc(NC2=CCCCC2)cc1    ZINC001159640669
C#C[C@@](C)(CC)Nc1ccccc1CCN    ZINC001169701685
NCCc1ccc(N[C@@H]2C[C@H]3C[C@H]3C2)cc1    ZINC001167893617
CN1CC=C(c2ccccc2CCN)CC1    ZINC001241327706
CC[C@@H](C)n1ccc2cc(CCN)ccc21    ZINC001257433341
NCCc1ccccc1C=C1CCNCC1    ZINC001240878947
CC[C@H](C)n1ccc2cc(CCN)ccc21    ZINC001257433342
NCCc1ccc(Br)c(F)c1    ZINC000084485261
NCCc1ccc(F)c(Br)c1    ZINC000019279330
NCCc1ccc(Br)cc1F    ZINC000036670183
NCCc1ccc(F)cc1Br    ZINC000030678549
NCCc1cccc(Br)c1F    ZINC000075845460
NCCc1cc(Br)ccc1F    ZINC000019385187
COc1cccc(CCN)c1OC(F)F    ZINC000037721688
COc1cc(CCN)ccc1OC(F)F    ZINC000004206428
COc1ccc(CCN)cc1OC(F)F    ZINC000019263701
Cc1cscc1-c1cccc(CCN)c1    ZINC001241730271
Cc1sccc1-c1cccc(CCN)c1    ZINC000314122162
Cc1sccc1-c1ccccc1CCN    ZINC000147438953
Cc1cscc1-c1ccccc1CCN    ZINC001241730270
Cc1cscc1-c1ccc(CCN)cc1    ZINC001241732539
Cc1sccc1-c1ccc(CCN)cc1    ZINC000379853834
CCc1noc(-c2ccc(CCN)cc2)n1    ZINC000036908816
NCCc1ccccc1-n1cnc(CN)n1    ZINC001168756632
NCCc1ccccc1-n1nncc1CN    ZINC001169311857
NCCc1ccc(NC2=CNCCC2)cc1    ZINC001159640296
NCCc1ccc(NC2=CCCNC2)cc1    ZINC001159640460
CC[C@H](CC#N)Nc1ccc(CCN)cc1    ZINC001255151425
NCCc1ccccc1NC1=CCCNC1    ZINC001159998301
CC[C@@H](CC#N)Nc1cccc(CCN)c1    ZINC001255160093
NCCc1ccccc1NC1=CNCCC1    ZINC001159997201
N#CCCCCNc1ccccc1CCN    ZINC001168433828
CC[C@H](CC#N)Nc1cccc(CCN)c1    ZINC001255160090
CC[C@@H](CC#N)Nc1ccc(CCN)cc1    ZINC001255151426
NCCc1cccc(NC2=CCCNC2)c1    ZINC001159672436
NCCc1cccc(NC2=CNCCC2)c1    ZINC001159671847
Cc1csc(-c2ccc(CCN)cc2)n1    ZINC000082536923
Cc1csc(-c2cccc(CCN)c2)n1    ZINC000630051542
Cc1nc(-c2ccc(CCN)cc2)cs1    ZINC000004218869
Cc1ncc(-c2cccc(CCN)c2)s1    ZINC000699721726
Cc1ncc(-c2ccccc2CCN)s1    ZINC001243380880
Cc1ncc(-c2ccc(CCN)cc2)s1    ZINC000699904032
NCCc1ccccc1NCC(F)(F)F    ZINC000215583261
NCCc1ccccc1NCc1ncon1    ZINC001162282060
N#C[C@@H](Nc1ccccc1CCN)C(N)=O    ZINC001170535920
N#C[C@H](Nc1ccccc1CCN)C(N)=O    ZINC001170535919
NCCc1ccccc1-n1nnnc1CN    ZINC001168924772
CC(=O)/C=C(/C)Nc1ccccc1CCN    ZINC001163742128
NCCc1ccc(CNC(=O)C2CC2)cc1    ZINC000052898899
NCCc1ccc(C(=O)N2CCCC2)cc1    ZINC000019722330
C=C[C@H](C)NC(=O)c1ccc(CCN)cc1    ZINC000229224597
C=C[C@@H](C)NC(=O)c1ccc(CCN)cc1    ZINC000229224586
NCCc1ccc(C(=O)NCC2CC2)cc1    ZINC000070533039
CN(C(=O)c1ccc(CCN)cc1)C1CC1    ZINC000070533058
NCCc1ccccc1NCC1CC(=O)C1    ZINC001168398263
NCCc1ccc(C(=O)NC2CCC2)cc1    ZINC000070533077
NCCc1ccc(CN2CCCC2=O)cc1    ZINC000070821400
CC1(NC(=O)c2ccc(CCN)cc2)CC1    ZINC000228857069
C=CCN(C)C(=O)c1ccc(CCN)cc1    ZINC000131149547
C=CCC[C@H](C)Nc1ccc(CCN)cc1    ZINC001258717360
CC1CC(NCc2ccc(CCN)cc2)C1    ZINC000123547833
C[C@H]1CC[C@H](Nc2ccc(CCN)cc2)C1    ZINC001170098811
C[C@H](NCc1ccc(CCN)cc1)C1CC1    ZINC000398003490
C[C@@H]1C[C@@H]1CNCc1ccc(CCN)cc1    ZINC000167535918
C[C@H]1C[C@H]1CNCc1ccc(CCN)cc1    ZINC000167536244
C[C@H](CC1CC1)Nc1cccc(CCN)c1    ZINC001258454745
C=CCC[C@@H](C)Nc1cccc(CCN)c1    ZINC001258721030
C[C@@H](CC1CC1)Nc1ccc(CCN)cc1    ZINC001258446936
C[C@@H]1CC[C@@H](Nc2cccc(CCN)c2)C1    ZINC001170113521
C[C@@H]1C[C@H]1CNCc1ccc(CCN)cc1    ZINC000167536142
C[C@@H](NCc1ccc(CCN)cc1)C1CC1    ZINC000398003484
C[C@@H]1CC[C@H](Nc2ccc(CCN)cc2)C1    ZINC001170098812
CC(C)(C)/C=C/Nc1ccccc1CCN    ZINC001159997175
C[C@@H](CC1CC1)Nc1cccc(CCN)c1    ZINC001258454746
NCCc1ccc(NC2CCCCC2)cc1    ZINC000129576720
CC(C)(C)/C=C/Nc1cccc(CCN)c1    ZINC001159672270
NCCc1ccc(CNC2CCCC2)cc1    ZINC000070533140
CC(C)(C)/C=C/Nc1ccc(CCN)cc1    ZINC001159640094
C[C@@H]1CC[C@@H](Nc2ccc(CCN)cc2)C1    ZINC001170098810
C[C@H]1C[C@@H]1CNCc1ccc(CCN)cc1    ZINC000167536033
C[C@H]1CC[C@@H](Nc2ccc(CCN)cc2)C1    ZINC001170098813
C[C@H](CC1CC1)Nc1ccc(CCN)cc1    ZINC001258446935
CCCN1CCCc2cc(CCN)ccc21    ZINC000034936231
CC1(CNCc2ccc(CCN)cc2)CC1    ZINC000232932360
NCCc1ccccc1NCCC1CCC1    ZINC001168889552
C[C@H]1CC[C@@H](Nc2cccc(CCN)c2)C1    ZINC001170113524
C=CCC[C@@H](C)Nc1ccc(CCN)cc1    ZINC001258717355
CC(C)(Nc1ccccc1CCN)C1CC1    ZINC001162521947
C[C@H]1CC[C@H](Nc2cccc(CCN)c2)C1    ZINC001170113522
NCCc1cccc(NC2CCCCC2)c1    ZINC000313492390
C[C@@H]1CC[C@H](Nc2cccc(CCN)c2)C1    ZINC001170113523
C=CCC[C@H](C)Nc1cccc(CCN)c1    ZINC001258721031
NCCc1cccc(OCC(F)(F)F)c1    ZINC000033424907
NCCc1ccc(OCC(F)(F)F)cc1    ZINC000021960181
NCCc1cccc(C2=CCSCC2)c1    ZINC001236368052
NCCc1ccccc1C1=CCSCC1    ZINC001236370150
NCCc1ccc(C2=CCSCC2)cc1    ZINC001236369108
C[C@@H]1CC[C@@H](Oc2ccc(CCN)cc2)C1    ZINC001218290800
C[C@H]1CC[C@H](Oc2ccc(CCN)cc2)C1    ZINC001218290802
C[C@H]1CC[C@@H](Oc2ccc(CCN)cc2)C1    ZINC001218290807
C=C[C@@H](CCC)Oc1ccc(CCN)cc1    ZINC001218334469
C[C@@H]1CC[C@H](Oc2ccc(CCN)cc2)C1    ZINC001218290804
C=C[C@H](CCC)Oc1ccc(CCN)cc1    ZINC001218334468
C[C@H]1CCC[C@@H]1Oc1ccc(CCN)cc1    ZINC001218011019
NCCc1ccc(OC2CCCCC2)cc1    ZINC000020210252
C[C@H]1CCC[C@H]1Oc1ccc(CCN)cc1    ZINC001218018989
NCCc1cccc(N[C@@H]2CCCNC2)c1    ZINC001246365154
CN1CC[C@H](Nc2ccccc2CCN)C1    ZINC001167278236
NCCc1ccc(NC2CCNCC2)cc1    ZINC001246161370
CN1CC[C@H](Nc2ccc(CCN)cc2)C1    ZINC001255413535
CC(C)(C)C(=N)Nc1ccccc1CCN    ZINC001162664664
CN1CC[C@H](Nc2cccc(CCN)c2)C1    ZINC001255419943
NCCc1ccc(CN[C@@H]2CCNC2)cc1    ZINC000841035294
NCCc1cccc(NC2CCNCC2)c1    ZINC001246362733
C[C@H]1NCC[C@H]1Nc1ccccc1CCN    ZINC001162675962
CN1CCN(c2ccc(CCN)cc2)CC1    ZINC000020269612
CCC1(Nc2ccccc2CCN)CNC1    ZINC001168582666
NCCc1cccc(N[C@H]2CCCNC2)c1    ZINC001246365160
NCCc1ccc(N[C@H]2CCCNC2)cc1    ZINC001246162604
CN1CC[C@@H](Nc2cccc(CCN)c2)C1    ZINC001255419942
CN1CC[C@@H](Nc2ccc(CCN)cc2)C1    ZINC001255413534
NCCc1ccc(N[C@@H]2CCCNC2)cc1    ZINC001246162603
NCCc1ccc(CN[C@H]2CCNC2)cc1    ZINC000841035304
CN1CC(CNc2ccccc2CCN)C1    ZINC001170256504
NCCc1ccccc1N[C@H]1COC(=O)C1    ZINC001169128876
NCCc1cccc(N[C@@H]2CCCOC2)c1    ZINC001254367503
CCN(CC)C(=O)c1ccc(CCN)cc1    ZINC000002599325
CCCC(=O)NCc1ccc(CCN)cc1    ZINC000052898724
C[C@@H]1CNC[C@H]1Oc1ccc(CCN)cc1    ZINC001218033648
C[C@@H]1C[C@H](Oc2ccc(CCN)cc2)CN1    ZINC001218045782
NCCc1ccc(NC2CCOCC2)cc1    ZINC000211491219
CC(C)N(C)C(=O)c1ccc(CCN)cc1    ZINC000070533043
NCCc1ccc(N[C@@H]2CCCOC2)cc1    ZINC001254362684
NCCc1ccc(O[C@H]2CCCNC2)cc1    ZINC000044373623
CCC1(Nc2ccccc2CCN)COC1    ZINC001168321818
CN[C@H]1C[C@@H](Oc2ccc(CCN)cc2)C1    ZINC001217956066
NCCc1ccccc1NC1CCOCC1    ZINC000211491487
CC[C@H](C)NC(=O)c1ccc(CCN)cc1    ZINC000070533030
C[C@@H]1C[C@@H](Oc2ccc(CCN)cc2)CN1    ZINC001218037534
CCCCNC(=O)c1ccc(CCN)cc1    ZINC000070533041
NCCc1ccccc1N[C@H]1C[C@@H](CO)C1    ZINC001168247656
CC[C@@H](C)NC(=O)c1ccc(CCN)cc1    ZINC000070533029
NCCc1ccc(O[C@@H]2CCCNC2)cc1    ZINC000044373618
CC(C)C(=O)NCc1ccc(CCN)cc1    ZINC000052898798
CC(C)CNC(=O)c1ccc(CCN)cc1    ZINC000019722348
CC(C)(C)NC(=O)c1ccc(CCN)cc1    ZINC000070533023
CN[C@H]1C[C@H](Oc2ccc(CCN)cc2)C1    ZINC001217949878
NCCc1cccc(NC2CCOCC2)c1    ZINC001255035599
CCCN(C)C(=O)c1ccc(CCN)cc1    ZINC000070533060
NCCc1cccc(N[C@H]2CCCOC2)c1    ZINC001254367504
NCCc1ccc(N[C@H]2CCCOC2)cc1    ZINC001254362685
CCCNC(=O)Cc1ccc(CCN)cc1    ZINC001220234399
NCCc1ccccc1N[C@H]1CCCOC1    ZINC001169666343
CCC[C@H](C)NCc1ccc(CCN)cc1    ZINC000233337651
CCCC[C@@H](C)Nc1cccc(CCN)c1    ZINC001255317869
CCCC[C@H](C)Nc1cccc(CCN)c1    ZINC001255317870
CC[C@H](C)CNCc1ccc(CCN)cc1    ZINC000070533178
CCCC[C@@H](C)Nc1ccc(CCN)cc1    ZINC001255311507
CC[C@@H](C)CNCc1ccc(CCN)cc1    ZINC000070533177
CCC[C@H](CC)Nc1ccc(CCN)cc1    ZINC001257245429
CCC[C@H](CC)Nc1cccc(CCN)c1    ZINC001257250131
CC(C)[C@H](C)NCc1ccc(CCN)cc1    ZINC000318998301
CC(C)[C@@H](C)NCc1ccc(CCN)cc1    ZINC000318998299
C[C@H](Nc1ccccc1CCN)C(C)(C)C    ZINC001168686706
CC(C)(C)CNCc1ccc(CCN)cc1    ZINC000070533152
CCCC[C@H](C)Nc1ccc(CCN)cc1    ZINC001255311508
CC(C)(C)CCNc1ccccc1CCN    ZINC001161676056
CCC[C@@H](CC)Nc1ccc(CCN)cc1    ZINC001257245428
CCC[C@@H](CC)Nc1cccc(CCN)c1    ZINC001257250130
CCC[C@@H](C)NCc1ccc(CCN)cc1    ZINC000233277583
NCCc1cc(Cl)ccc1OC(F)F    ZINC000037721062
NCCc1ccccc1N[C@@H]1CONC1=O    ZINC001167519124
NCCc1ccc(C(=O)NCC(N)=O)cc1    ZINC000070533037
NCCc1ccc(CNC(=O)C(N)=O)cc1    ZINC001331027152
C#Cc1ccc(-c2ccc(CCN)cc2)cc1    ZINC001242296130
C#Cc1cccc(-c2cccc(CCN)c2)c1    ZINC001241922004
C#Cc1ccc(-c2ccccc2CCN)cc1    ZINC001242295160
C#Cc1cccc(-c2ccc(CCN)cc2)c1    ZINC001241919452
NCCc1cc2ccccc2c2ccccc12    ZINC000001576560
C#Cc1ccc(-c2cccc(CCN)c2)cc1    ZINC001242294443
C#Cc1cccc(-c2ccccc2CCN)c1    ZINC001241922130
NCCc1ccc(OC[C@H]2C[C@H](O)C2)cc1    ZINC001218425568
CC(C)(C)OC(=O)c1ccc(CCN)cc1    ZINC000002599323
NCCc1ccc(OC[C@H]2C[C@@H](O)C2)cc1    ZINC001218431696
CC(C)(C)C(=O)Oc1ccc(CCN)cc1    ZINC000034731562
NCCc1ccc(O[C@H]2CCCCO2)cc1    ZINC000044371787
NCCc1ccc(O[C@@H]2CCCCO2)cc1    ZINC000044371782
CN(CCN)C(=O)c1ccc(CCN)cc1    ZINC001357620888
CNC(=O)[C@H](C)Nc1ccccc1CCN    ZINC001169986863
CN(C)C(=O)NCc1ccc(CCN)cc1    ZINC000085956971
C[C@@H](CN)NC(=O)c1ccc(CCN)cc1    ZINC001121937881
CNCC(=O)NCc1ccc(CCN)cc1    ZINC000843327338
C[C@@H](N)C(=O)NCc1ccc(CCN)cc1    ZINC000843327061
NCCc1ccccc1N[C@@H]1COC[C@@H]1N    ZINC001162925265
NCCC(=O)NCc1ccc(CCN)cc1    ZINC000843327290
C[C@H](N)CNC(=O)c1ccc(CCN)cc1    ZINC001341762703
CNCCNC(=O)c1ccc(CCN)cc1    ZINC001340479577
C[C@@H](N)CNC(=O)c1ccc(CCN)cc1    ZINC001341762701
CC(=O)NCCNc1ccccc1CCN    ZINC001161661962
C[C@H](N)C(=O)NCc1ccc(CCN)cc1    ZINC000843327062
NCCNC(=O)Cc1ccc(CCN)cc1    ZINC001219872557
CCNC(=O)NCc1ccc(CCN)cc1    ZINC000052899133
C[C@H](CN)NC(=O)c1ccc(CCN)cc1    ZINC001353613678
CCC[C@@H](CC)Oc1ccc(CCN)cc1    ZINC000206277425
CC[C@H](C)[C@H](C)Oc1ccc(CCN)cc1    ZINC000318989912
CCCC[C@H](C)Oc1ccc(CCN)cc1    ZINC001218223849
CC(C)C[C@@H](C)Oc1ccc(CCN)cc1    ZINC000304335969
CCCC[C@@H](C)Oc1ccc(CCN)cc1    ZINC001218223848
CC[C@H](Oc1ccc(CCN)cc1)C(C)C    ZINC001218440350
CC(C)C[C@H](C)Oc1ccc(CCN)cc1    ZINC000304335973
CC[C@H](C)[C@@H](C)Oc1ccc(CCN)cc1    ZINC000318989911
CC[C@@H](C)[C@@H](C)Oc1ccc(CCN)cc1    ZINC000318989913
CC[C@@H](Oc1ccc(CCN)cc1)C(C)C    ZINC001218440351
CC[C@@H](C)[C@H](C)Oc1ccc(CCN)cc1    ZINC000318989910
CCC[C@H](CC)Oc1ccc(CCN)cc1    ZINC000206277452
CN(c1ccccc1CCN)C(C)(C)CN    ZINC001170059342
C[C@H](CN(C)C)Nc1ccccc1CCN    ZINC001163782742
C[C@@H](CN(C)C)Nc1ccccc1CCN    ZINC001163782743
CC(C)(N)CNCc1ccc(CCN)cc1    ZINC000843126159
NCCc1ccc(CNC(=O)C(=O)O)cc1    ZINC000309700161
NCCc1ccccc1C(=O)NCC(=O)O    ZINC000070533069
N#Cc1ccc(-c2ccc(CCN)cc2)cc1    ZINC000148123697
N#Cc1ccc(-c2cccc(CCN)c2)cc1    ZINC000257369401
N#Cc1ccc(-c2ccccc2CCN)cc1    ZINC000005764168
N#Cc1ccccc1-c1ccc(CCN)cc1    ZINC000140475733
N#Cc1ccccc1-c1cccc(CCN)c1    ZINC000005764092
N#Cc1ccccc1-c1ccccc1CCN    ZINC000005764183
NCCc1ccc(N[C@@H]2CCSC2)cc1    ZINC001255268618
NCCc1ccc(N[C@H]2CCSC2)cc1    ZINC001255268619
NCCc1cccc(N[C@H]2CCSC2)c1    ZINC001255274752
NCCc1cccc(N[C@@H]2CCSC2)c1    ZINC001255274749
COCCNC(=O)c1ccc(CCN)cc1    ZINC000070533026
NCCc1ccccc1NC1(CO)COC1    ZINC001168181162
NCCc1ccccc1NCC(=O)CCO    ZINC001170100403
COCC(=O)NCc1ccc(CCN)cc1    ZINC000052898645
NCCc1ccc(C(=O)NCCCO)cc1    ZINC000070533050
NCCc1ccccc1NCC1OCCO1    ZINC001169065583
NCCc1ccccc1NC[C@H]1C[C@H](F)C1    ZINC001168238697
COC(C)(C)CNc1ccccc1CCN    ZINC001165852990
CCCOCCNc1ccccc1CCN    ZINC001167875438
CC(C)[C@H](CO)Nc1ccccc1CCN    ZINC001161740957
COCC(C)(C)Nc1ccccc1CCN    ZINC001166039127
CC(C)(CCO)Nc1ccccc1CCN    ZINC001167741538
NCCC[C@H](N)Nc1ccccc1CCN    ZINC001170899807
NCCC[C@@H](N)Nc1ccccc1CCN    ZINC001170899808
NCCc1cc(Cl)ccc1C(F)(F)F    ZINC000044248945
NCCc1cc(C(F)(F)F)ccc1Cl    ZINC000044248899
NCCc1ccc(Cl)cc1C(F)(F)F    ZINC000044397980
NCCc1ccc(Cl)c(C(F)(F)F)c1    ZINC000044396589
NCCc1cc(Cl)ccc1-n1cnnn1    ZINC000098208710
N#Cc1cc(-c2cccc(CCN)c2)ccn1    ZINC001241192748
N#Cc1cnccc1-c1ccc(CCN)cc1    ZINC001244336416
N#Cc1ccc(-c2cccc(CCN)c2)cn1    ZINC001241431819
N#Cc1ccc(-c2ccc(CCN)cc2)cn1    ZINC001241434450
N#Cc1cc(-c2ccccc2CCN)ccn1    ZINC001241193781
N#Cc1ncccc1-c1ccccc1CCN    ZINC001242312430
N#Cc1cncc(-c2ccc(CCN)cc2)c1    ZINC000310314580
N#Cc1ncccc1-c1cccc(CCN)c1    ZINC001242312456
N#Cc1cnccc1-c1cccc(CCN)c1    ZINC001244336482
N#Cc1cnccc1-c1ccccc1CCN    ZINC001244337204
NCCc1cccc2nc3ccccc3nc12    ZINC000085390750
N#Cc1cc(-c2ccc(CCN)cc2)ccn1    ZINC001241195435
N#Cc1ncccc1-c1ccc(CCN)cc1    ZINC001242311777
N#Cc1ccc(-c2ccccc2CCN)cn1    ZINC001241431837
N#Cc1cncc(-c2ccccc2CCN)c1    ZINC001242274340
N#Cc1cncc(-c2cccc(CCN)c2)c1    ZINC000314471023
CCOC(=O)COc1ccc(CCN)cc1    ZINC000037490440
NCCc1ccc(CNC(=O)CON)cc1    ZINC000911734233
NCCc1ccccc1N[C@H](CO)C(N)=O    ZINC001169333557
NCCc1ccccc1N[C@@H](CO)C(N)=O    ZINC001169333556
NCCc1cccc(/C=C/c2ccccc2)c1    ZINC000067773414
C=Cc1ccccc1-c1ccccc1CCN    ZINC001242009752
NCCc1ccccc1/C=C/c1ccccc1    ZINC000034496776
C=Cc1ccccc1-c1ccc(CCN)cc1    ZINC001242010802
NCCc1ccc(/C=C/c2ccccc2)cc1    ZINC000002599334
NCCc1ccc(/C=C\c2ccccc2)cc1    ZINC000071603268
C=C(c1ccccc1)c1ccccc1CCN    ZINC001242893683
C=Cc1cccc(-c2ccc(CCN)cc2)c1    ZINC001241961778
C=Cc1ccccc1-c1cccc(CCN)c1    ZINC001242010762
C=Cc1cccc(-c2cccc(CCN)c2)c1    ZINC001241956426
C=C(c1ccccc1)c1cccc(CCN)c1    ZINC001242893740
C=C(c1ccccc1)c1ccc(CCN)cc1    ZINC001242893744
C=Cc1cccc(-c2ccccc2CCN)c1    ZINC001241956897
CCCc1cc(OC)c(CCN)cc1OC    ZINC000027216838
CC[C@](N)(CO)Nc1ccccc1CCN    ZINC001170863001
NCCc1ccccc1N(CCN)CCO    ZINC001163835686
CC[C@@](N)(CO)Nc1ccccc1CCN    ZINC001170863002
Cc1c2[nH]c3ccccc3c2ccc1CCN    ZINC000001627302
NCCc1ccc(O[C@@H]2CNC[C@@H]2F)cc1    ZINC001217999069
NCCc1ccc(O[C@H]2CNC[C@@H]2F)cc1    ZINC001218014680
NCCc1ccc(N2CCOCC2)c(F)c1    ZINC000044399070
CC(C)(S)CNc1ccccc1CCN    ZINC001170307195
C[C@@H](O)[C@@H](CO)Nc1ccccc1CCN    ZINC001161778839
COc1cc(CCN)c(OC)c2c1OCO2    ZINC000034929369
NCCc1ccc(C(=O)c2ccccc2)cc1    ZINC000019779695
CCOc1c(OC)cc(CCN)cc1OC    ZINC000002007526
CCOc1cc(CCN)cc(OC)c1OC    ZINC000027302572
Cc1ccc(-c2ccccc2CCN)c(C)c1    ZINC001239810992
Cc1ccc(C)c(-c2cccc(CCN)c2)c1    ZINC000049820207
CCc1ccc(-c2cccc(CCN)c2)cc1    ZINC000049820205
CCc1cccc(-c2ccccc2CCN)c1    ZINC001241546544
Cc1cc(C)cc(-c2ccccc2CCN)c1    ZINC001239525098
CCc1ccccc1-c1ccc(CCN)cc1    ZINC000257367744
Cc1ccc(-c2ccc(CCN)cc2)c(C)c1    ZINC000310571822
Cc1cc(C)cc(-c2ccc(CCN)cc2)c1    ZINC000044397415
Cc1ccc(C)c(-c2ccc(CCN)cc2)c1    ZINC000032015085
Cc1cccc(C)c1-c1ccc(CCN)cc1    ZINC000033427273
Cc1cc(C)cc(-c2cccc(CCN)c2)c1    ZINC000044397416
Cc1cccc(C)c1-c1cccc(CCN)c1    ZINC000033427274
CCc1ccccc1-c1cccc(CCN)c1    ZINC000067650089
Cc1cccc(-c2ccccc2CCN)c1C    ZINC001239716810
Cc1ccc(-c2cccc(CCN)c2)c(C)c1    ZINC000049820211
Cc1cccc(-c2ccc(CCN)cc2)c1C    ZINC000310452761
CCc1ccccc1-c1ccccc1CCN    ZINC001239745106
Cc1cccc(-c2cccc(CCN)c2)c1C    ZINC000049820213
Cc1ccc(C)c(-c2ccccc2CCN)c1    ZINC001241193529
CCc1cccc(-c2cccc(CCN)c2)c1    ZINC000314576947
Cc1cccc(C)c1-c1ccccc1CCN    ZINC001239598594
CCc1ccc(-c2ccc(CCN)cc2)cc1    ZINC000034383733
Cc1ccc(-c2ccc(CCN)cc2)cc1C    ZINC000032015084
NCCc1ccc(CCc2ccccc2)cc1    ZINC000002599335
Cc1ccc(-c2ccccc2CCN)cc1C    ZINC001240701786
CCc1ccc(-c2ccccc2CCN)cc1    ZINC001239588431
CCc1cccc(-c2ccc(CCN)cc2)c1    ZINC000379908522
Cc1ccc(-c2cccc(CCN)c2)cc1C    ZINC000041660865
COc1cc([N+](=O)[O-])c(OC)cc1CCN    ZINC000034117197
COc1cc(CCN)c([N+](=O)[O-])cc1OC    ZINC000000138203
C[C@H](CCl)CNc1ccccc1CCN    ZINC001162386360
CCN(CCCl)c1ccc(CCN)cc1    ZINC000001763113
C[C@@H](CCl)CNc1ccccc1CCN    ZINC001162386359
CCc1cncc(-c2ccc(CCN)cc2)c1    ZINC001241380699
Cc1ccc(-c2cccc(CCN)c2)c(N)c1    ZINC001244394701
N#C[C@H]1CC=C(c2cccc(CCN)c2)CC1    ZINC001243792802
Cc1ccc(-c2ccc(CCN)cc2)c(N)c1    ZINC001244393979
Cc1ccccc1Nc1ccc(CCN)cc1    ZINC001159640071
NCCc1ccc(-c2ccc(CN)cc2)cc1    ZINC001241917335
N#C[C@@H]1CC=C(c2ccc(CCN)cc2)CC1    ZINC001243793267
Cc1cnc(C)c(-c2cccc(CCN)c2)c1    ZINC001239906402
Cc1cc(N)ccc1-c1cccc(CCN)c1    ZINC001244370699
Cc1ccc(-c2cccc(CCN)c2)c(C)n1    ZINC001239466702
CCc1ncccc1-c1ccc(CCN)cc1    ZINC001242523048
Cc1cccc(Nc2ccccc2CCN)c1    ZINC001159995920
Cc1ccc(Nc2ccc(CCN)cc2)cc1    ZINC000200670896
Cc1cc(C)c(-c2ccccc2CCN)cn1    ZINC001244146983
N#C[C@H]1CC=C(c2ccc(CCN)cc2)CC1    ZINC001243793268
Cc1ccc(-c2ccc(CCN)cc2)cc1N    ZINC001240964610
CCc1ncccc1-c1ccccc1CCN    ZINC001242525093
NCCc1ccccc1-c1ccc(CN)cc1    ZINC000005764172
CCc1cncc(-c2cccc(CCN)c2)c1    ZINC001241380209
Cc1cccc(Nc2ccc(CCN)cc2)c1    ZINC001159640942
Cc1cnc(C)c(-c2ccc(CCN)cc2)c1    ZINC001239907411
Cc1ccccc1Nc1ccccc1CCN    ZINC001159995871
Cc1ccc(Nc2ccccc2CCN)cc1    ZINC001159996354
Cc1cc(-c2ccccc2CCN)cc(C)n1    ZINC001241994448
Cc1cc(C)c(-c2cccc(CCN)c2)cn1    ZINC001244147037
Cc1ccc(-c2cccc(CCN)c2)cc1N    ZINC001240963318
N#C[C@H]1CC=C(c2ccccc2CCN)CC1    ZINC001243792737
Cc1cccc(Nc2cccc(CCN)c2)c1    ZINC001159672168
Cc1cc(C)c(-c2ccc(CCN)cc2)cn1    ZINC001244146766
Cc1cncc(-c2ccccc2CCN)c1C    ZINC001244154156
Cc1ccccc1Nc1cccc(CCN)c1    ZINC001159671756
Cc1ccc(-c2ccccc2CCN)c(C)n1    ZINC001239466109
Cc1ccc(-c2ccccc2CCN)c(N)c1    ZINC001244394657
Cc1ccc(-c2ccc(CCN)cc2)c(C)n1    ZINC001239466920
Cc1ccc(-c2ccccc2CCN)cc1N    ZINC001240964738
Cc1ccc(Nc2cccc(CCN)c2)cc1    ZINC001159671994
Cc1cncc(-c2cccc(CCN)c2)c1C    ZINC001244154143
Cc1cncc(-c2ccc(CCN)cc2)c1C    ZINC001244154459
Cc1cnc(C)c(-c2ccccc2CCN)c1    ZINC001239906911
CCc1cncc(-c2ccccc2CCN)c1    ZINC001241380057
Cc1cc(N)ccc1-c1ccccc1CCN    ZINC001244369698
Cc1cc(N)ccc1-c1ccc(CCN)cc1    ZINC001244369829
Cc1cc(-c2ccc(CCN)cc2)cc(C)n1    ZINC000310269488
N#C[C@@H]1CC=C(c2ccccc2CCN)CC1    ZINC001243792735
N#C[C@@H]1CC=C(c2cccc(CCN)c2)CC1    ZINC001243792801
Cc1cc(-c2cccc(CCN)c2)cc(C)n1    ZINC000314591519
NCCc1cccc(-c2ccc(CN)cc2)c1    ZINC000005763206
CCc1ncccc1-c1cccc(CCN)c1    ZINC001242523590
COc1cc(SC)c(OC)cc1CCN    ZINC000027298508
CCCCOc1ccc(CCN)cc1Cl    ZINC000002566846
Cc1c(O)cccc1-c1cccc(CCN)c1    ZINC001244959883
NCCc1ccccc1-c1cccc(CO)c1    ZINC000005764181
COc1ccc(-c2ccccc2CCN)cc1    ZINC001239485374
Cc1cccc(-c2ccc(CCN)cc2)c1O    ZINC001242347489
Cc1cc(O)cc(-c2ccc(CCN)cc2)c1    ZINC001206248561
COc1ccc(-c2ccc(CCN)cc2)cc1    ZINC000033427350
NCCc1cccc(-c2cccc(CO)c2)c1    ZINC000005763246
Cc1ccc(-c2cccc(CCN)c2)c(O)c1    ZINC001241045845
NCCc1cccc(-c2ccc(CO)cc2)c1    ZINC000005763212
Cc1ccc(-c2ccccc2CCN)c(O)c1    ZINC001241046240
Cc1cc(O)ccc1-c1ccccc1CCN    ZINC001240646814
COc1cccc(-c2ccccc2CCN)c1    ZINC000147211065
NCCc1ccc(OCc2ccccc2)cc1    ZINC000003639046
Cc1cc(O)ccc1-c1cccc(CCN)c1    ZINC001240646804
COc1ccccc1-c1cccc(CCN)c1    ZINC000033427390
Cc1c(O)cccc1-c1ccccc1CCN    ZINC001244960221
NCCc1ccc(-c2ccc(CO)cc2)cc1    ZINC000257368264
NCCc1ccccc1-c1ccc(CO)cc1    ZINC000005764173
Cc1cc(O)cc(-c2cccc(CCN)c2)c1    ZINC001206248240
Cc1cccc(-c2ccccc2CCN)c1O    ZINC001242346292
NCCc1ccccc1OCc1ccccc1    ZINC000033828300
Cc1ccc(Oc2ccc(CCN)cc2)cc1    ZINC000011956850
Cc1cc(-c2cccc(CCN)c2)ccc1O    ZINC001242119043
Cc1cc(-c2ccccc2CCN)ccc1O    ZINC001242119568
Cc1c(O)cccc1-c1ccc(CCN)cc1    ZINC001244960042
Cc1ccc(O)c(-c2cccc(CCN)c2)c1    ZINC000033427415
COc1ccccc1-c1ccc(CCN)cc1    ZINC000033427389
COc1ccc(-c2ccccc2)cc1CCN    ZINC000013864205
Cc1cc(O)cc(-c2ccccc2CCN)c1    ZINC001206248447
Cc1ccc(O)cc1-c1ccccc1CCN    ZINC001244451178
Cc1ccc(-c2ccc(CCN)cc2)cc1O    ZINC001243230827
COc1cccc(-c2cccc(CCN)c2)c1    ZINC000033427371
Cc1ccc(-c2ccccc2CCN)cc1O    ZINC001243232578
Cc1ccc(O)c(-c2ccccc2CCN)c1    ZINC001244406669
Cc1ccc(O)cc1-c1ccc(CCN)cc1    ZINC001244449784
Cc1ccc(O)cc1-c1cccc(CCN)c1    ZINC001244449745
Cc1cc(-c2ccc(CCN)cc2)ccc1O    ZINC001242120564
Cc1cccc(-c2cccc(CCN)c2)c1O    ZINC001242346611
NCCc1cccc(OCc2ccccc2)c1    ZINC000002598945
Cc1ccc(-c2cccc(CCN)c2)cc1O    ZINC001243231020
Cc1ccc(Oc2ccccc2CCN)cc1    ZINC000044397876
Cc1cc(O)ccc1-c1ccc(CCN)cc1    ZINC001240646550
Cc1ccc(O)c(-c2ccc(CCN)cc2)c1    ZINC000033427414
Cc1ccc(-c2ccc(CCN)cc2)c(O)c1    ZINC001241045370
COc1cccc(-c2ccc(CCN)cc2)c1    ZINC000033427370
COc1ccccc1-c1ccccc1CCN    ZINC001239541899
COc1ccc(-c2cccc(CCN)c2)cc1    ZINC000033427351
NCCc1ccc(-c2cccc(CO)c2)cc1    ZINC000257369346
NCCc1ccccc1-c1cncc(CN)c1    ZINC001239803823
Cc1cc(N)ncc1-c1cccc(CCN)c1    ZINC001242090735
NCCc1cccc(-c2cnn(C3CC3)c2)c1    ZINC001241910041
C=CCn1cc(-c2cccc(CCN)c2)cn1    ZINC001222400527
NCCc1cccc(Nc2ccc(N)cc2)c1    ZINC001159672459
Cc1ncc(-c2ccccc2CCN)cc1N    ZINC001242412964
NCCc1ccccc1Nc1ccc(N)cc1    ZINC001159997434
NCCc1cccc(-c2cncc(CN)c2)c1    ZINC001239803879
NCCc1ccc(-c2cnn(C3CC3)c2)cc1    ZINC001241909569
C=CCn1cc(-c2ccc(CCN)cc2)cn1    ZINC001222405460
Cc1cc(-c2ccccc2CCN)cnc1N    ZINC001245539536
Cc1cc(-c2ccc(CCN)cc2)cnc1N    ZINC001245539670
CNc1cc(-c2ccccc2CCN)ccn1    ZINC001244975597
CNc1cc(-c2ccc(CCN)cc2)ccn1    ZINC001244975998
NCCc1ccc(-c2ccncc2CN)cc1    ZINC001245559979
Cc1ccnc(Nc2cccc(CCN)c2)c1    ZINC000313170540
Cc1ncc(-c2ccc(CCN)cc2)cc1N    ZINC001242411973
CNc1cc(-c2cccc(CCN)c2)ccn1    ZINC001244975983
NCCc1cccc(-c2ccncc2CN)c1    ZINC001245563016
NCCc1ccccc1-c1cnn(C2CC2)c1    ZINC001241909658
CNc1ccc(-c2ccccc2CCN)cn1    ZINC001242071649
NCCc1ccc(Nc2ccc(N)cc2)cc1    ZINC001159639582
CNc1ccc(-c2cccc(CCN)c2)cn1    ZINC001242071894
Cc1cc(N)ncc1-c1ccccc1CCN    ZINC001242090788
Cc1cc(N)ncc1-c1ccc(CCN)cc1    ZINC001242095380
NCCc1ccc(-c2cncc(CN)c2)cc1    ZINC001239804365
Cc1ncc(-c2cccc(CCN)c2)cc1N    ZINC001242412697
C=CCn1cc(-c2ccccc2CCN)cn1    ZINC001222400174
Cc1cc(-c2cccc(CCN)c2)cnc1N    ZINC001245540682
CNc1ccc(-c2ccc(CCN)cc2)cn1    ZINC001242071467
NCCc1ccccc1-c1ccncc1CN    ZINC001245562604
CS(=O)(=O)NCc1ccc(CCN)cc1    ZINC000052899261
CCNS(=O)(=O)c1ccc(CCN)cc1    ZINC000011849331
CN(C)S(=O)(=O)c1ccc(CCN)cc1    ZINC000011849306
NCCc1ccccc1NC[C@@H](O)CCl    ZINC001169645747
NCCc1ccccc1NC[C@H](O)CCl    ZINC001169645748
NCCc1ccc(C(=O)NCC(F)F)cc1    ZINC000147669631
COc1ncccc1-c1cccc(CCN)c1    ZINC000314461379
NCCc1ccccc1-c1ccc(CO)nc1    ZINC001243468440
COc1cncc(-c2ccccc2CCN)c1    ZINC001239931266
COc1ccncc1-c1ccc(CCN)cc1    ZINC000383991693
COc1ncccc1-c1ccccc1CCN    ZINC001239857938
COc1ccc(-c2ccccc2CCN)cn1    ZINC000067805088
COc1cncc(-c2cccc(CCN)c2)c1    ZINC000314559737
COc1cc(-c2ccc(CCN)cc2)ccn1    ZINC000383639903
COc1cnccc1-c1ccc(CCN)cc1    ZINC001243076874
NCCc1cccc(-c2cncc(CO)c2)c1    ZINC001242972504
COc1ccc(-c2ccc(CCN)cc2)cn1    ZINC000379883279
Cn1ccc(-c2cccc(CCN)c2)cc1=O    ZINC000315059022
COc1ccncc1-c1ccccc1CCN    ZINC000147241207
NCCc1ccc(-c2ccc(CO)nc2)cc1    ZINC001243471190
Cn1cc(-c2ccccc2CCN)ccc1=O    ZINC001240333608
COc1cnccc1-c1ccccc1CCN    ZINC001243075311
NCCc1ccc(OCc2ccccn2)cc1    ZINC000022150934
COc1ccncc1-c1cccc(CCN)c1    ZINC000314509968
NCCc1cccc(-c2ccc(CO)nc2)c1    ZINC001243468993
Cn1cc(-c2ccc(CCN)cc2)ccc1=O    ZINC001240334299
Cn1ccc(-c2ccccc2CCN)cc1=O    ZINC001240991214
NCCc1ccc(OCc2cccnc2)cc1    ZINC000021957628
COc1ccc(-c2cccc(CCN)c2)cn1    ZINC000314472639
COc1cc(-c2cccc(CCN)c2)ccn1    ZINC000314461557
COc1ncccc1-c1ccc(CCN)cc1    ZINC000310222628
COc1cccc(-c2ccccc2CCN)n1    ZINC001243095619
NCCc1ccccc1-c1cncc(CO)c1    ZINC001242971906
Cn1ccc(-c2ccc(CCN)cc2)cc1=O    ZINC000314704583
COc1cnccc1-c1cccc(CCN)c1    ZINC001243076057
Cn1cc(-c2cccc(CCN)c2)ccc1=O    ZINC001240332087
COc1cccc(-c2cccc(CCN)c2)n1    ZINC001243098976
COc1cncc(-c2ccc(CCN)cc2)c1    ZINC000379985807
COc1cc(-c2ccccc2CCN)ccn1    ZINC001240257670
NCCc1ccc(-c2cncc(CO)c2)cc1    ZINC001242973954
COc1cccc(-c2ccc(CCN)cc2)n1    ZINC001243099847
Cc1cnnc(Nc2cccc(CCN)c2)c1    ZINC000313178863
NCCc1ccccc1NCc1cccnn1    ZINC001167330565
Cc1nc(N)ncc1-c1cccc(CCN)c1    ZINC001241645940
Cc1cc(-c2ccccc2CCN)nc(N)n1    ZINC000032534847
Cc1cncc(Nc2cccc(CCN)c2)n1    ZINC001161078787
Cc1cnc(Nc2cccc(CCN)c2)cn1    ZINC001161077581
NCCc1cccc(Nc2ccc(N)cn2)c1    ZINC001161076864
NCCc1ccccc1NCc1cncnc1    ZINC001167266336
Cc1ccnnc1Nc1cccc(CCN)c1    ZINC001161079000
Cc1nc(N)ncc1-c1ccc(CCN)cc1    ZINC001241646215
NCCc1cccc(Nc2cccc(N)n2)c1    ZINC001161078333
Cc1nc(N)ncc1-c1ccccc1CCN    ZINC001241646024
NCCc1cccc(Nc2ncccc2N)c1    ZINC001161079359
NCCc1cccc(Nc2cc(N)ccn2)c1    ZINC001161078977
NCCc1ccc(C2=C[C@H]3CC[C@@H](C2)N3)cc1    ZINC001242025990
CC(C)n1ccc(-c2ccc(CCN)cc2)c1    ZINC001239078670
NCCc1cccc(C2=C[C@H]3CC[C@@H](C2)N3)c1    ZINC001242026459
CC(C)n1ccc(-c2cccc(CCN)c2)c1    ZINC001239069295
CC(C)n1ccc(-c2ccccc2CCN)c1    ZINC001239070411
NCCc1ccccc1C1=C[C@H]2CC[C@@H](C1)N2    ZINC001242026200
NCCc1ccc2c(ccn2C2CCCC2)c1    ZINC000257923274
COc1ccc(Br)c(CCN)c1    ZINC000044396855
COc1ccc(CCN)cc1Br    ZINC000000404235
COc1cc(Br)cc(CCN)c1    ZINC000084509350
COc1cc(CCN)ccc1Br    ZINC000044138524
COc1ccc(Br)cc1CCN    ZINC000000404234
COc1c(Br)cccc1CCN    ZINC000042412671
NCCc1ccc(CNS(N)(=O)=O)cc1    ZINC000167515640
NCCc1ccccc1Sc1ccccc1    ZINC000000346308
NCCc1ccc(-c2cccc(S)c2)cc1    ZINC001242867203
NCCc1ccccc1-c1cccc(S)c1    ZINC001242867706
NCCc1cccc(-c2cccc(S)c2)c1    ZINC001242867262
NCCc1ccc(Oc2ccc(O)cc2)cc1    ZINC000013681005
COc1ncc(-c2ccc(CCN)cc2)cn1    ZINC000379924279
COc1ncc(-c2ccccc2CCN)cn1    ZINC001239848345
COc1ncc(-c2cccc(CCN)c2)cn1    ZINC000314514679
Cc1c(F)cccc1-c1ccccc1CCN    ZINC001240732703
Cc1ccc(F)c(-c2ccc(CCN)cc2)c1    ZINC000310324909
Cc1cc(F)ccc1-c1ccccc1CCN    ZINC001239740421
Cc1cc(-c2cccc(CCN)c2)ccc1F    ZINC000314571424
Cc1cccc(-c2ccc(CCN)cc2)c1F    ZINC001242238682
Cc1cccc(-c2ccccc2CCN)c1F    ZINC001242237859
Cc1ccc(-c2ccccc2CCN)cc1F    ZINC001239822374
Cc1cc(-c2ccccc2CCN)ccc1F    ZINC001241281129
Cc1ccc(F)cc1-c1ccc(CCN)cc1    ZINC000310529638
Cc1cc(F)cc(-c2ccc(CCN)cc2)c1    ZINC000393827763
Cc1ccc(-c2ccc(CCN)cc2)c(F)c1    ZINC000257368862
Cc1cccc(-c2cccc(CCN)c2)c1F    ZINC001242239363
Cc1ccc(-c2cccc(CCN)c2)c(F)c1    ZINC000257367587
Cc1cc(F)ccc1-c1cccc(CCN)c1    ZINC000314332400
Cc1c(F)cccc1-c1ccc(CCN)cc1    ZINC000384042886
Cc1ccc(F)c(-c2cccc(CCN)c2)c1    ZINC000314475252
Cc1ccc(-c2cccc(CCN)c2)cc1F    ZINC000314321243
Cc1cc(F)cc(-c2cccc(CCN)c2)c1    ZINC000314614512
Cc1cc(F)cc(-c2ccccc2CCN)c1    ZINC001240594468
Cc1ccc(F)cc1-c1ccccc1CCN    ZINC001240923434
Cc1ccc(-c2ccc(CCN)cc2)cc1F    ZINC000383991681
Cc1ccc(F)cc1-c1cccc(CCN)c1    ZINC000067675899
Cc1cc(F)ccc1-c1ccc(CCN)cc1    ZINC000380182362
Cc1ccc(-c2ccccc2CCN)c(F)c1    ZINC001241356102
Cc1cc(-c2ccc(CCN)cc2)ccc1F    ZINC000310340737
Cc1ccc(F)c(-c2ccccc2CCN)c1    ZINC000067820154
Cc1c(F)cccc1-c1cccc(CCN)c1    ZINC000314555237
N=C(N)c1nccn1-c1ccccc1CCN    ZINC001168417188
NCCc1cccc(Nc2ccnc(N)n2)c1    ZINC001161077234
NCCc1cccc(Nc2cc(N)ncn2)c1    ZINC001161076718
C[C@H]1CC(=O)C=C(c2ccc(CCN)cc2)C1    ZINC001242745431
C[C@@H]1CC(=O)C=C(c2ccccc2CCN)C1    ZINC001242745257
C[C@H]1CC(=O)C=C(c2ccccc2CCN)C1    ZINC001242745256
C[C@@H]1CC(=O)C=C(c2ccc(CCN)cc2)C1    ZINC001242745432
C[C@@H]1CC(=O)C=C(c2cccc(CCN)c2)C1    ZINC001242746768
C[C@H]1CC(=O)C=C(c2cccc(CCN)c2)C1    ZINC001242746766
CC(C)n1cc(-c2cccc(CCN)c2)cn1    ZINC000314341226
N#CC1(CNc2ccccc2CCN)CCC1    ZINC001162411696
Cc1nn(C)c(C)c1-c1ccccc1CCN    ZINC001240148423
N#C[C@H]1CC[C@H](Nc2cccc(CCN)c2)C1    ZINC001254649998
N#C[C@@H]1CC[C@@H](Nc2cccc(CCN)c2)C1    ZINC001254650000
CCCn1nccc1-c1cccc(CCN)c1    ZINC000314391808
N#C[C@@H]1CC[C@@H](Nc2ccc(CCN)cc2)C1    ZINC001254637322
CC(C)n1ccc(-c2ccccc2CCN)n1    ZINC001242454701
CCCn1cc(-c2ccccc2CCN)cn1    ZINC001240131883
CC(C)n1nccc1-c1cccc(CCN)c1    ZINC000314364652
CC(C)n1ccc(-c2ccc(CCN)cc2)n1    ZINC001242455668
N#C[C@H]1CC[C@@H](Nc2cccc(CCN)c2)C1    ZINC001254649997
N#C[C@@H]1CC[C@H](Nc2cccc(CCN)c2)C1    ZINC001254649999
Cc1nn(C)c(C)c1-c1ccc(CCN)cc1    ZINC000033428523
CC(C)n1nccc1-c1ccccc1CCN    ZINC001242557427
N#C[C@@H]1CC[C@H](Nc2ccc(CCN)cc2)C1    ZINC001254637319
Cn1cccc1CNc1ccccc1CCN    ZINC001162712391
CCCn1nccc1-c1ccccc1CCN    ZINC001242846185
NCCc1ccccc1NCCn1cccc1    ZINC001164454799
N#C[C@H]1CC[C@H](Nc2ccc(CCN)cc2)C1    ZINC001254637317
CC(C)n1nccc1-c1ccc(CCN)cc1    ZINC000310315071
CC(C)n1cc(-c2ccccc2CCN)cn1    ZINC001242437272
CCCn1cc(-c2cccc(CCN)c2)cn1    ZINC000314398346
CC(C)n1ccc(-c2cccc(CCN)c2)n1    ZINC001242455569
CCCn1cc(-c2ccc(CCN)cc2)cn1    ZINC000393889761
CC(C)n1cc(-c2ccc(CCN)cc2)cn1    ZINC000395911532
N#C[C@H]1CC[C@@H](Nc2ccc(CCN)cc2)C1    ZINC001254637314
CCCn1nccc1-c1ccc(CCN)cc1    ZINC000383780489
Cc1nn(C)c(C)c1-c1cccc(CCN)c1    ZINC000033428524
NCCc1ccc(/C=C\C2CCCCC2)cc1    ZINC000071603270
NCCc1ccccc1C1=CCCCCCC1    ZINC001242504381
CC1(C)CC=C(c2cccc(CCN)c2)CC1    ZINC001242329422
NCCc1cccc(C2=CCCCCCC2)c1    ZINC001242504718
NCCc1ccc(C2=CCCCCCC2)cc1    ZINC001242504401
CC1(C)CC=C(c2ccccc2CCN)CC1    ZINC001242329052
NCCc1ccc(/C=C/C2CCCCC2)cc1    ZINC000002599336
CC1(C)CC=C(c2ccc(CCN)cc2)CC1    ZINC001242330567
COc1ccc(CCN)cc1S(N)(=O)=O    ZINC000034439285
NCCc1ccccc1-c1ccc(N)cc1F    ZINC001240528120
NCCc1ccc(-c2ccc(N)cc2F)cc1    ZINC001240528025
NCCc1cccc(-c2ccc(N)cc2F)c1    ZINC001240526684
Cc1ccnc(F)c1-c1ccc(CCN)cc1    ZINC001243553826
NCCc1ccccc1-c1ccc(F)c(N)c1    ZINC001243456936
Cc1cnc(F)c(-c2ccccc2CCN)c1    ZINC001243168868
Cc1cnc(F)c(-c2ccc(CCN)cc2)c1    ZINC001243167105
Cc1c(F)cncc1-c1ccccc1CCN    ZINC001244834158
Cc1c(F)nccc1-c1cccc(CCN)c1    ZINC001243779969
Cc1cnc(F)cc1-c1ccccc1CCN    ZINC001243782519
Cc1cc(-c2ccccc2CCN)cnc1F    ZINC001243397814
Cc1ccnc(F)c1-c1cccc(CCN)c1    ZINC001243552995
NCCc1ccc(-c2ccc(F)c(N)c2)cc1    ZINC001243455611
Cc1cnc(F)c(-c2cccc(CCN)c2)c1    ZINC001243168755
Cc1c(F)cncc1-c1ccc(CCN)cc1    ZINC001244834813
NCCc1ccc(-c2cc(N)ccc2F)cc1    ZINC001243285084
NCCc1cccc(-c2cc(N)ccc2F)c1    ZINC001243285538
Cc1cc(F)ncc1-c1ccc(CCN)cc1    ZINC001243759495
Cc1cc(-c2cccc(CCN)c2)cnc1F    ZINC001243399251
Cc1c(F)nccc1-c1ccc(CCN)cc1    ZINC001243781684
Cc1c(F)nccc1-c1ccccc1CCN    ZINC001243778727
NCCc1ccccc1-c1cc(F)ccc1N    ZINC001244396797
NCCc1cccc(-c2ccc(F)c(N)c2)c1    ZINC001243455779
Cc1cc(F)ncc1-c1ccccc1CCN    ZINC001243763445
Cc1c(F)cncc1-c1cccc(CCN)c1    ZINC001244834229
NCCc1cccc(-c2cc(F)ccc2N)c1    ZINC001244397645
NCCc1ccccc1-c1cc(N)ccc1F    ZINC001243285436
Cc1cc(-c2ccc(CCN)cc2)cnc1F    ZINC001243401073
Cc1ccnc(F)c1-c1ccccc1CCN    ZINC001243554258
Cc1cnc(F)cc1-c1cccc(CCN)c1    ZINC001243782412
Cc1cc(F)ncc1-c1cccc(CCN)c1    ZINC001243763043
NCCc1ccc(-c2cc(F)ccc2N)cc1    ZINC001244400291
Cc1cnc(F)cc1-c1ccc(CCN)cc1    ZINC001243785737
NCCc1ccccc1NC1=CC(=O)CCC1    ZINC001163457870
Cc1ccc(CNc2ccccc2CCN)o1    ZINC001161769085
NCCc1ccc(C(=O)N[C@H]2C=CCC2)cc1    ZINC000698279539
NCCc1ccc(C(=O)N[C@@H]2C=CCC2)cc1    ZINC000698279538
NCCc1ccc(C(=O)N2C[C@@H]3C[C@@H]3C2)cc1    ZINC000379558065
NCCc1ccc(C(=O)N2C[C@@H]3C[C@H]3C2)cc1    ZINC000379558069
NCCc1ccc(C(=O)N2C[C@H]3C[C@@H]3C2)cc1    ZINC000379558067
Cc1cnc(CN)n1-c1ccccc1CCN    ZINC001169028349
C[C@@H](N)c1ccn(-c2ccccc2CCN)n1    ZINC001169232521
Cn1nccc1CNc1ccccc1CCN    ZINC001161876287
NCCc1cnn(-c2ccccc2CCN)c1    ZINC001168948773
C[C@H](N)c1ccn(-c2ccccc2CCN)n1    ZINC001169232520
NCCc1nccn1-c1ccccc1CCN    ZINC001166369409
NCCc1ccc(CNCc2cc[nH]n2)cc1    ZINC001580314094
NCCc1ccn(-c2ccccc2CCN)n1    ZINC001167731706
Cn1ccnc1CNc1ccccc1CCN    ZINC001161919985
Cn1cc(CNc2ccccc2CCN)cn1    ZINC001161855857
NCCc1cccc(/C=C/C2CCNCC2)c1    ZINC001243896983
CCC[C@H](C)n1ccc2cc(CCN)ccc21    ZINC001257311093
NCCc1ccc(/C=C/C2CCNCC2)cc1    ZINC001243897805
NCCc1ccccc1/C=C/C1CCNCC1    ZINC001243895494
CCC(CC)n1ccc2cc(CCN)ccc21    ZINC001257291045
CCC[C@@H](C)n1ccc2cc(CCN)ccc21    ZINC001257311091
NCCc1ccccc1NC(C1CC1)C1CC1    ZINC001168743859
Cc1cc(F)c(CCN)cc1Br    ZINC000216654844
NCCc1ccc(-c2ccc(Cl)cc2)cc1    ZINC000033427452
NCCc1cccc(-c2ccc(Cl)cc2)c1    ZINC000033427453
NCCc1cccc(-c2ccccc2Cl)c1    ZINC000033427417
NCCc1ccccc1-c1cccc(Cl)c1    ZINC001242146944
NCCc1ccccc1-c1ccc(Cl)cc1    ZINC001236090534
NCCc1ccc(-c2ccccc2Cl)cc1    ZINC000033427416
NCCc1ccccc1-c1ccccc1Cl    ZINC000165826578
NCCc1cccc(-c2cccc(Cl)c2)c1    ZINC000033427435
NCCc1ccc(-c2cccc(Cl)c2)cc1    ZINC000033427434
NCCc1ccc(-c2ccc(C(=O)O)o2)cc1    ZINC000725261077
NCCc1ccc(-c2ccc(O)cc2F)cc1    ZINC000041661727
NCCc1ccc(-c2cc(F)ccc2O)cc1    ZINC000041661249
NCCc1ccccc1-c1cc(O)cc(F)c1    ZINC001241277222
NCCc1ccc(-c2cc(O)cc(F)c2)cc1    ZINC001241277926
NCCc1ccccc1-c1ccc(F)c(O)c1    ZINC001243052517
NCCc1ccc(-c2ccc(F)c(O)c2)cc1    ZINC001243060935
NCCc1ccc(Oc2ccc(F)cc2)cc1    ZINC000011883793
NCCc1cccc(-c2cc(O)ccc2F)c1    ZINC001242764875
NCCc1cccc(-c2cc(F)ccc2O)c1    ZINC000041661255
NCCc1cccc(-c2cccc(O)c2F)c1    ZINC001243546602
NCCc1cccc(-c2cc(O)cc(F)c2)c1    ZINC001241277646
NCCc1ccccc1-c1c(O)cccc1F    ZINC001245656868
NCCc1ccc(-c2ccc(O)c(F)c2)cc1    ZINC001240787796
NCCc1ccccc1-c1cc(F)ccc1O    ZINC001240698418
NCCc1cccc(-c2ccc(O)cc2F)c1    ZINC000041661733
NCCc1ccccc1-c1cc(O)ccc1F    ZINC001242764311
NCCc1ccc(-c2cccc(F)c2O)cc1    ZINC001242352808
NCCc1ccccc1-c1ccc(O)c(F)c1    ZINC001240786754
NCCc1cccc(-c2ccc(O)c(F)c2)c1    ZINC001240786807
NCCc1ccccc1-c1ccc(O)cc1F    ZINC001206072856
NCCc1ccc(-c2ccc(F)cc2O)cc1    ZINC001242219229
NCCc1ccc(Oc2ccccc2)c(F)c1    ZINC000044399254
NCCc1ccc(-c2c(O)cccc2F)cc1    ZINC001245657163
NCCc1cccc(-c2ccc(F)c(O)c2)c1    ZINC001243051621
NCCc1ccccc1-c1cccc(F)c1O    ZINC001242352161
NCCc1ccc(-c2cccc(O)c2F)cc1    ZINC001243545291
NCCc1ccccc1-c1cccc(O)c1F    ZINC001243546701
NCCc1ccccc1-c1ccc(F)cc1O    ZINC001242218704
NCCc1ccc(-c2cc(O)ccc2F)cc1    ZINC001242764612
NCCc1cccc(-c2cccc(F)c2O)c1    ZINC001242351918
NCCc1cccc(-c2ccc(F)cc2O)c1    ZINC001242218751
NCCc1cccc(-c2c(O)cccc2F)c1    ZINC001245654292
Cc1cc(-c2ccccc2CCN)c(C)s1    ZINC001240431030
Cc1cc(-c2ccc(CCN)cc2)c(C)s1    ZINC001240431662
Cc1cc(-c2cccc(CCN)c2)c(C)s1    ZINC001240430934
NCCc1ccccc1C(=O)Nc1cnn[nH]1    ZINC001580316350
NCCc1ccc(C(=O)Nc2cnn[nH]2)cc1    ZINC001580315181
NCCc1cccc(Nc2ncccc2F)c1    ZINC000313142943
NCCc1cccc(-c2cnc(N)c(F)c2)c1    ZINC001245522033
NCCc1ccccc1-c1cnc(N)c(F)c1    ZINC001245521265
NCCc1ccc(-c2cnc(N)c(F)c2)cc1    ZINC001245518627
NCCc1ccc(-c2ccc(N)nc2F)cc1    ZINC001239831760
NCCc1cccc(-c2ccc(N)nc2F)c1    ZINC001239828372
NCCc1ccccc1-c1ccc(N)nc1F    ZINC001239828190
NCCc1cccc(Nc2cc(F)ccn2)c1    ZINC001161079159
COc1cc2ccc(CCN)cc2cc1OC    ZINC000001728977
NCCc1ccc(-c2cnn(CCO)c2)cc1    ZINC001206586444
COCn1cc(-c2cccc(CCN)c2)cn1    ZINC001245224197
C#CCNC(=O)NCc1ccc(CCN)cc1    ZINC000841506312
COCn1cc(-c2ccc(CCN)cc2)cn1    ZINC001245222027
Cn1ccnc1COc1ccc(CCN)cc1    ZINC000031978073
Cc1oncc1CNc1ccccc1CCN    ZINC001162274602
NCCc1ccccc1-c1cnn(CCO)c1    ZINC001206580906
NCCc1cccc(-c2cnn(CCO)c2)c1    ZINC001206581856
COCn1cc(-c2ccccc2CCN)cn1    ZINC001245223763
NCCc1ccccc1NCCn1ccnn1    ZINC001161930216
NCCc1ccccc1NCCn1cnnc1    ZINC001168876594
C=CCC(CC=C)Oc1ccc(CCN)cc1    ZINC001218107581
CO[C@H]1CC=C(c2cccc(CCN)c2)CC1    ZINC001243811171
CC#CC[C@H](CC)Oc1ccc(CCN)cc1    ZINC001218354034
CO[C@@H]1CC=C(c2ccccc2CCN)CC1    ZINC001243805345
CO[C@H]1CC=C(c2ccccc2CCN)CC1    ZINC001243805338
CC#CC[C@@H](CC)Oc1ccc(CCN)cc1    ZINC001218354036
CO[C@H]1CC=C(c2ccc(CCN)cc2)CC1    ZINC001243818135
C#C[C@H](CC(C)C)Oc1ccc(CCN)cc1    ZINC001218357383
C#C[C@@H](CC(C)C)Oc1ccc(CCN)cc1    ZINC001218357382
NCCc1ccc(O[C@@H]2C[C@@H]3CC[C@H]2C3)cc1    ZINC001218441009
C#C[C@H](CCCC)Oc1ccc(CCN)cc1    ZINC001218353399
CO[C@@H]1CC=C(c2cccc(CCN)c2)CC1    ZINC001243811172
CO[C@@H]1CC=C(c2ccc(CCN)cc2)CC1    ZINC001243818140
C#C[C@@H](CCCC)Oc1ccc(CCN)cc1    ZINC001218353398
NCCc1ccc(O[C@@H]2C[C@H]3CC[C@@H]2C3)cc1    ZINC001218295145
NCCc1ccccc1NC=C1CCNCC1    ZINC001159996177
C[C@H](CCCC#N)Nc1cccc(CCN)c1    ZINC001172487360
NCCc1ccccc1NC1=CCCNCC1    ZINC001159998046
C[C@@H](CCCC#N)Nc1cccc(CCN)c1    ZINC001172487365
NCCc1ccc(NC=C2CCNCC2)cc1    ZINC001159640643
NCCc1ccc(NC2=CCCNCC2)cc1    ZINC001159640623
C[C@@H](CCCC#N)Nc1ccc(CCN)cc1    ZINC001172479267
NCCc1cccc(NC2=CCCNCC2)c1    ZINC001159672521
C[C@H](CCCC#N)Nc1ccc(CCN)cc1    ZINC001172479261
NCCc1cccc(NC=C2CCNCC2)c1    ZINC001159672207
NCCc1ccc(CCC2CCCCC2)cc1    ZINC000002599337
NCCc1ccc(-c2ccncc2Cl)cc1    ZINC001243388962
NCCc1cccc(-c2cnccc2Cl)c1    ZINC001243046233
NCCc1ccccc1-c1ccncc1Cl    ZINC001243388785
NCCc1ccccc1-c1cnccc1Cl    ZINC001243045671
NCCc1cccc(-c2ccncc2Cl)c1    ZINC001243388089
NCCc1ccc(-c2cnccc2Cl)cc1    ZINC001243046013
NCCc1ccccc1-c1cnc(O)c(F)c1    ZINC001242616310
NCCc1cccc(-c2cnc(O)c(F)c2)c1    ZINC001242616501
NCCc1ccc(-c2cnc(O)c(F)c2)cc1    ZINC001242618248
NCCc1ccc(C(=O)Nc2nn[nH]n2)cc1    ZINC000709870021
NCCc1cccc(Nc2ccc(F)nn2)c1    ZINC001161079344
NCCc1ccccc1NCCC(F)(F)F    ZINC001161825816
Cc1nonc1CNc1ccccc1CCN    ZINC001164061134
NCCc1nnn(-c2ccccc2CCN)n1    ZINC001167791814
NCCc1ccc(C(=O)NC2CCCC2)cc1    ZINC000070541435
NCCc1ccc(CNC(=O)C2CCC2)cc1    ZINC000052898917
C[C@H]1CCN(C(=O)c2ccc(CCN)cc2)C1    ZINC000070542043
C[C@H]1C[C@@H]1CNC(=O)c1ccc(CCN)cc1    ZINC000159261938
C[C@H]1CCCN1C(=O)c1ccc(CCN)cc1    ZINC000070541928
NCCc1ccc(C(=O)NCC2CCC2)cc1    ZINC000070541661
C[C@H]1C[C@H]1C(=O)NCc1ccc(CCN)cc1    ZINC000052898939
COC[C@H](C)n1ccc2cc(CCN)ccc21    ZINC001255562292
NCCc1ccc(CNC(=O)CC2CC2)cc1    ZINC000052898664
NCCc1ccc(O[C@H]2CCC23CNC3)cc1    ZINC001218241121
NCCc1ccc(O[C@H]2[C@H]3CC[C@H]2CN3)cc1    ZINC001218154801
C=CC[C@@H](C)NC(=O)c1ccc(CCN)cc1    ZINC000162809734
CCN(C(=O)c1ccc(CCN)cc1)C1CC1    ZINC000070541626
NCCc1ccc(O[C@@H]2C[C@H]3C[C@H]2CN3)cc1    ZINC001218374493
C=C1CCNC[C@@H]1Oc1ccc(CCN)cc1    ZINC001218205538
C=C1CCNC[C@H]1Oc1ccc(CCN)cc1    ZINC001218205548
C=CCCC(=O)NCc1ccc(CCN)cc1    ZINC000054401007
C[C@H]1C[C@@H]1C(=O)NCc1ccc(CCN)cc1    ZINC000052898936
C[C@@H]1CCCN1C(=O)c1ccc(CCN)cc1    ZINC000070541927
C[C@H]1C[C@H]1CNC(=O)c1ccc(CCN)cc1    ZINC000159262191
CN(C(=O)c1ccc(CCN)cc1)C1CCC1    ZINC000143749802
CC1(C(=O)NCc2ccc(CCN)cc2)CC1    ZINC000383414339
C/C=C(\C)C(=O)NCc1ccc(CCN)cc1    ZINC000818535594
CC1(CNC(=O)c2ccc(CCN)cc2)CC1    ZINC000232812645
NCCc1ccc(O[C@@H]2CCC23CNC3)cc1    ZINC001218241117
NCCc1ccc(O[C@@H]2[C@H]3CC[C@H]2CN3)cc1    ZINC001218154802
COC[C@@H](C)n1ccc2cc(CCN)ccc21    ZINC001255562291
C[C@@H]1C[C@@H]1CNC(=O)c1ccc(CCN)cc1    ZINC000159261797
C[C@@H]1C[C@H]1CNC(=O)c1ccc(CCN)cc1    ZINC000159262051
NCCc1ccc(C(=O)NCCC2CC2)cc1    ZINC000088456266
NCCc1ccc(C(=O)N2CCCCC2)cc1    ZINC000070541544
NCCc1ccc(O[C@H]2[C@@H]3C[C@H]2CNC3)cc1    ZINC001218146216
C[C@@H]1CCN(C(=O)c2ccc(CCN)cc2)C1    ZINC000070542042
C=CC[C@H](C)NC(=O)c1ccc(CCN)cc1    ZINC000162809606
NCCc1ccc(OC2[C@@H]3C[C@@H]2CNC3)cc1    ZINC001218229013
CN(CC1CC1)C(=O)c1ccc(CCN)cc1    ZINC000070552313
C[C@@H]1C[C@H]1C(=O)NCc1ccc(CCN)cc1    ZINC000052898938
NCCc1ccc(O[C@H]2C[C@H]3C[C@H]2CN3)cc1    ZINC001218374494
NCCc1ccc(O[C@@H]2[C@@H]3CC[C@H]2NC3)cc1    ZINC001218442757
CC1CC(NC(=O)c2ccc(CCN)cc2)C1    ZINC000163711847
CC1(NC(=O)c2ccc(CCN)cc2)CCC1    ZINC000168066824
NCCc1ccc(O[C@H]2[C@@H]3CC[C@H]2NC3)cc1    ZINC001218442755
C[C@@H]1C[C@@H]1C(=O)NCc1ccc(CCN)cc1    ZINC000052898934
C/C=C(/C)C(=O)NCc1ccc(CCN)cc1    ZINC000818535593
CC[C@@H]1C[C@H]1NC(=O)c1ccc(CCN)cc1    ZINC000233944998
CC[C@H]1CC[C@@H](Nc2ccc(CCN)cc2)C1    ZINC001173264581
CC1(C)CC[C@H](Nc2ccc(CCN)cc2)C1    ZINC001258592614
CC[C@H](NCc1ccc(CCN)cc1)C1CC1    ZINC000817949943
CC[C@H]1CC[C@H](Nc2cccc(CCN)c2)C1    ZINC001173270980
NCCc1ccc(NC2CCCCCC2)cc1    ZINC000167851768
C[C@@H](CC1CC1)NCc1ccc(CCN)cc1    ZINC000841032262
C[C@H]1CCC[C@@H](Nc2ccc(CCN)cc2)C1    ZINC001258807695
C[C@H]1CC[C@@H](NCc2ccc(CCN)cc2)C1    ZINC000133101600
C[C@H]1CC[C@H](NCc2ccc(CCN)cc2)C1    ZINC000133101196
CC[C@@H]1CC[C@@H](Nc2cccc(CCN)c2)C1    ZINC001173270978
CC[C@@H]1CC[C@@H]1NCc1ccc(CCN)cc1    ZINC000817947862
CC[C@H]1CC[C@@H]1NCc1ccc(CCN)cc1    ZINC000817947863
CC[C@@H]1CC[C@@H](Nc2ccc(CCN)cc2)C1    ZINC001173264580
C[C@H]1CCC[C@@H](Nc2cccc(CCN)c2)C1    ZINC001258813975
C[C@@H]1CCC[C@@H]1NCc1ccc(CCN)cc1    ZINC000841032663
C[C@@H]1CC[C@@H](NCc2ccc(CCN)cc2)C1    ZINC000133101357
CC1(C)CC[C@@H](Nc2cccc(CCN)c2)C1    ZINC001258599053
C[C@@H]1CCC[C@@H](Nc2ccc(CCN)cc2)C1    ZINC001258807694
CC1(C)CC[C@@H](Nc2ccc(CCN)cc2)C1    ZINC001258592615
CC1(C)CC[C@H]1NCc1ccc(CCN)cc1    ZINC000310387641
NCCc1ccc(CNC2CCCCC2)cc1    ZINC000070542662
C[C@@H]1CC[C@H](NCc2ccc(CCN)cc2)C1    ZINC000133100999
C=CCC[C@@H](C)NCc1ccc(CCN)cc1    ZINC000841032897
C[C@H](NCc1ccc(CCN)cc1)C1CCC1    ZINC000841033691
CC1CCC(Nc2cccc(CCN)c2)CC1    ZINC001168204375
C[C@H]1CCC[C@H](Nc2cccc(CCN)c2)C1    ZINC001258813976
C[C@@H]1CCC[C@@H](Nc2cccc(CCN)c2)C1    ZINC001258813978
C[C@@H]1CCC[C@H]1NCc1ccc(CCN)cc1    ZINC000841032665
C=CCC[C@H](C)NCc1ccc(CCN)cc1    ZINC000841032898
NCCc1cccc(NC2CCCCCC2)c1    ZINC000313407077
C[C@H]1CCC[C@@H]1NCc1ccc(CCN)cc1    ZINC000841032669
C[C@H]1CCC[C@H](Nc2ccc(CCN)cc2)C1    ZINC001258807696
C[C@H]1CCC[C@H]1NCc1ccc(CCN)cc1    ZINC000841032667
C[C@@H](NCc1ccc(CCN)cc1)C1CCC1    ZINC000841033690
CC1(C)CC[C@@H]1NCc1ccc(CCN)cc1    ZINC000310387640
C[C@H](CC1CC1)NCc1ccc(CCN)cc1    ZINC000841032256
CC[C@H]1CC[C@H](Nc2ccc(CCN)cc2)C1    ZINC001173264582
CC[C@H]1CC[C@H]1NCc1ccc(CCN)cc1    ZINC000817947865
CC[C@H]1CC[C@@H](Nc2cccc(CCN)c2)C1    ZINC001173270979
CC[C@@H]1CC[C@H]1NCc1ccc(CCN)cc1    ZINC000817947864
CC[C@@H]1CC[C@H](Nc2cccc(CCN)c2)C1    ZINC001173270977
C[C@@H]1CCC[C@H](Nc2ccc(CCN)cc2)C1    ZINC001258807693
C[C@@H]1CCC[C@H](Nc2cccc(CCN)c2)C1    ZINC001258813977
CC[C@@H](NCc1ccc(CCN)cc1)C1CC1    ZINC000817949944
CC1CCC(Nc2ccc(CCN)cc2)CC1    ZINC001168196883
CC1(C)CC[C@H](Nc2cccc(CCN)c2)C1    ZINC001258599052
CC[C@@H]1CC[C@H](Nc2ccc(CCN)cc2)C1    ZINC001173264579
NCCc1cc(Cl)ccc1Br    ZINC000082164086
NCCc1ccc(Br)cc1Cl    ZINC000084530239
NCCc1ccc(Cl)cc1Br    ZINC000084530247
NCCc1cc(Cl)cc(Br)c1    ZINC000084530245
NCCc1cccc(-c2csc(CO)c2)c1    ZINC001205304193
NCCc1ccccc1-c1csc(CO)c1    ZINC001205305637
NCCc1ccc(-c2csc(CO)c2)cc1    ZINC001205310716
NCCc1ccc(-c2ccc(F)cc2F)cc1    ZINC000041662849
NCCc1ccccc1-c1cccc(F)c1F    ZINC001239706476
NCCc1cccc(-c2c(F)cccc2F)c1    ZINC000314331865
NCCc1ccccc1-c1c(F)cccc1F    ZINC001239574787
NCCc1cccc(-c2ccc(F)c(F)c2)c1    ZINC000041662486
NCCc1ccc(-c2c(F)cccc2F)cc1    ZINC000310299268
NCCc1cccc(-c2cccc(F)c2F)c1    ZINC000314264279
NCCc1ccc(-c2cccc(F)c2F)cc1    ZINC000310540601
NCCc1ccccc1-c1ccc(F)c(F)c1    ZINC000091692622
NCCc1ccc(-c2cc(F)cc(F)c2)cc1    ZINC000041662118
NCCc1ccc(-c2cc(F)ccc2F)cc1    ZINC000033427477
NCCc1cccc(-c2ccc(F)cc2F)c1    ZINC000041662855
NCCc1ccccc1-c1ccc(F)cc1F    ZINC000205148185
NCCc1cccc(-c2cc(F)ccc2F)c1    ZINC000033427478
NCCc1ccc(-c2ccc(F)c(F)c2)cc1    ZINC000041662479
NCCc1ccccc1-c1cc(F)cc(F)c1    ZINC000091692626
NCCc1ccccc1-c1cc(F)ccc1F    ZINC001239712687
NCCc1cccc(-c2cc(F)cc(F)c2)c1    ZINC000041662123
NCCc1ccccc1NCc1cc(O)no1    ZINC001169493029
NCCc1ccccc1-n1nc(O)nc1CN    ZINC001168760889
NCCc1ccc(C(=O)NCC2(N)CC2)cc1    ZINC001263234560
NCCc1ccc(CNC(=O)[C@H]2CCN2)cc1    ZINC000818535742
NCCc1ccc(C(=O)N[C@H]2CCNC2)cc1    ZINC001341350759
NCCc1ccc(CNC(=O)NC2CC2)cc1    ZINC000054457711
NCCc1ccc(C(=O)N[C@H]2C[C@H](N)C2)cc1    ZINC001524168071
NCCc1ccc(C(=O)NCC2CNC2)cc1    ZINC001121930373
CC(=O)N1CC(Nc2ccccc2CCN)C1    ZINC001171079734
NCCc1ccc(CNC(=O)C2(N)CC2)cc1    ZINC000818534968
C=CC(=O)NCCNc1ccccc1CCN    ZINC001169806860
NCCc1ccc(C(=O)N2CC[C@@H](N)C2)cc1    ZINC001339710469
CN1CC[C@@H](Nc2ccccc2CCN)C1=O    ZINC001166685712
NCCc1ccc(CNC(=O)[C@@H]2C[C@@H]2N)cc1    ZINC000818534907
CN1CC[C@H](Nc2ccccc2CCN)C1=O    ZINC001166685713
NCCc1ccc(C(=O)N2CCNCC2)cc1    ZINC000070541710
NCCc1ccc(C(=O)N2CCCCN2)cc1    ZINC001122042064
NCCc1ccc(C(=O)N2CC[C@H](N)C2)cc1    ZINC001340249596
NCCc1ccc(C(=O)N[C@@H]2CCNC2)cc1    ZINC001342255035
NCCc1ccc(CNC(=O)N2CCC2)cc1    ZINC000841931892
NCCc1ccccc1NCC(=O)NC1CC1    ZINC001161897700
NCCc1ccccc1NC[C@H]1CCC(=O)N1    ZINC001164170120
NCCc1ccccc1NC[C@@H]1CCC(=O)N1    ZINC001164170121
C[C@@H]1CCC[C@H](Oc2ccc(CCN)cc2)C1    ZINC000033424953
C[C@H]1CCC[C@@H](Oc2ccc(CCN)cc2)C1    ZINC000033424952
C=C[C@H](CCCC)Oc1ccc(CCN)cc1    ZINC001218435707
C[C@H]1CCCC[C@@H]1Oc1ccc(CCN)cc1    ZINC000704855633
C=CC[C@@H](CCC)Oc1ccc(CCN)cc1    ZINC001218296758
C=C[C@@H](CCCC)Oc1ccc(CCN)cc1    ZINC001218435706
C=CC[C@H](Oc1ccc(CCN)cc1)C(C)C    ZINC001218437190
C[C@@H]1CCC[C@@H](Oc2ccc(CCN)cc2)C1    ZINC000033424951
C[C@@H](Oc1ccc(CCN)cc1)C1CCCC1    ZINC001218359081
C=CCC[C@H](CC)Oc1ccc(CCN)cc1    ZINC001218437275
C[C@@H]1CCCC[C@H]1Oc1ccc(CCN)cc1    ZINC000704855628
C[C@H]1CCC[C@H](Oc2ccc(CCN)cc2)C1    ZINC000033424954
C[C@H]1CC[C@@H](Oc2ccc(CCN)cc2)CC1    ZINC001218354521
C=CCC[C@@H](CC)Oc1ccc(CCN)cc1    ZINC001218437276
C=CC[C@@H](Oc1ccc(CCN)cc1)C(C)C    ZINC001218437191
C[C@H]1CCCC[C@H]1Oc1ccc(CCN)cc1    ZINC000704855631
C[C@@H]1CCCC[C@@H]1Oc1ccc(CCN)cc1    ZINC000704855626
NCCc1ccc(OC2CCCCCC2)cc1    ZINC000148747982
C[C@H](Oc1ccc(CCN)cc1)C1CCCC1    ZINC001218359082
C[C@H]1CC[C@H](Oc2ccc(CCN)cc2)CC1    ZINC001218292939
C=CC[C@H](CCC)Oc1ccc(CCN)cc1    ZINC001218296759
CC1CCC(Oc2ccc(CCN)cc2)CC1    ZINC000085069893
CC(C)N1CC(Nc2ccccc2CCN)C1    ZINC001168314358
CCN1CC[C@@H](Nc2cccc(CCN)c2)C1    ZINC001173353365
CN1CCC[C@H](Nc2ccc(CCN)cc2)C1    ZINC001255467934
NCCc1ccc(CN[C@H]2CCCNC2)cc1    ZINC000843125769
NCCc1ccccc1NCC[C@H]1CCCN1    ZINC001169567229
C[C@@H]1CC[C@@H](Nc2ccc(CCN)cc2)CN1    ZINC001246160295
NCCc1ccccc1NC[C@@H]1CCCCN1    ZINC001171334132
C[C@H]1C[C@@H](Nc2cccc(CCN)c2)CCN1    ZINC001246362989
C[C@@H]1CC[C@H](Nc2ccc(CCN)cc2)CN1    ZINC001246160297
CCN1CC[C@@H](Nc2ccc(CCN)cc2)C1    ZINC001173351670
NCCc1ccccc1NC[C@H]1CCCCN1    ZINC001171334131
C[C@@H]1C[C@H](Nc2ccc(CCN)cc2)CCN1    ZINC001246160240
CCN1CC[C@H](Nc2cccc(CCN)c2)C1    ZINC001173353364
CCN1CC[C@H](Nc2ccc(CCN)cc2)C1    ZINC001173351669
NCCc1ccc(CN[C@@H]2CCC[C@@H]2N)cc1    ZINC000817947611
C[C@@H]1C[C@H](Nc2cccc(CCN)c2)CCN1    ZINC001246362986
C[C@@H]1C[C@@H](Nc2ccc(CCN)cc2)CCN1    ZINC001246160242
CC1(Nc2ccccc2CCN)CCNCC1    ZINC001168188421
C[C@H]1C[C@H](Nc2ccc(CCN)cc2)CCN1    ZINC001246160243
C[C@@H]1CC[C@H](Nc2cccc(CCN)c2)CN1    ZINC001246367156
C[C@H]1CC[C@H](Nc2ccc(CCN)cc2)CN1    ZINC001246160296
CN1CCC[C@H](Nc2cccc(CCN)c2)C1    ZINC001255475815
C[C@H]1CC[C@@H](Nc2ccc(CCN)cc2)CN1    ZINC001246160298
CN1CCC(Nc2cccc(CCN)c2)CC1    ZINC001256198085
NCCc1ccc(CN[C@@H]2CCC[C@H]2N)cc1    ZINC000817947612
NCCc1ccc(CN[C@@H]2CCCNC2)cc1    ZINC000843125770
CN1CCC[C@@H](Nc2ccc(CCN)cc2)C1    ZINC001255467935
NCCc1ccc(CN[C@H]2CCC[C@@H]2N)cc1    ZINC000817947609
NCCc1ccccc1N[C@H]1CCC[C@@H](N)C1    ZINC001162402442
CN1CCC(Nc2ccc(CCN)cc2)CC1    ZINC001256194889
C[C@H]1C[C@@H](Nc2ccc(CCN)cc2)CCN1    ZINC001246160241
C[C@H]1CC[C@@H](Nc2cccc(CCN)c2)CN1    ZINC001246367159
CN1CCC[C@@H](Nc2cccc(CCN)c2)C1    ZINC001255475816
C[C@H]1C[C@H](Nc2cccc(CCN)c2)CCN1    ZINC001246362994
NCCc1ccccc1N[C@@H]1CCC[C@H](N)C1    ZINC001162402443
NCCc1ccc(CN[C@H]2CCC[C@H]2N)cc1    ZINC000817947610
C[C@@H]1CC[C@@H](Nc2cccc(CCN)c2)CN1    ZINC001246367150
NCCc1ccccc1N[C@H]1CCC[C@H](N)C1    ZINC001162402444
NCCc1ccc(CNC2CC(CN)C2)cc1    ZINC000904353646
NCCc1ccccc1N[C@@H]1CCC[C@@H](N)C1    ZINC001162402441
C[C@@H]1C[C@@H](Nc2cccc(CCN)c2)CCN1    ZINC001246362991
C[C@@H]1C[C@@H](CNc2ccccc2CCN)CN1    ZINC001162558998
C[C@H]1CC[C@H](Nc2cccc(CCN)c2)CN1    ZINC001246367155
COc1ncc(-c2ccc(CCN)cc2)s1    ZINC000393798754
COc1ncc(-c2cccc(CCN)c2)s1    ZINC000314440630
COc1ncc(-c2ccccc2CCN)s1    ZINC001241414590
NCCc1ccc(-c2cc(F)nc(F)c2)cc1    ZINC001243973881
NCCc1ccccc1-c1cc(F)nc(F)c1    ZINC001243969304
NCCc1cccc(-c2cc(F)nc(F)c2)c1    ZINC001243968941
NCCc1ccc(C(=O)NC/C=C\CO)cc1    ZINC000717576690
NCCc1ccc(C(=O)N[C@@H]2CCOC2)cc1    ZINC000131402807
NCCc1ccc(C(=O)N2CCOCC2)cc1    ZINC000019722338
NCCc1ccc(C(=O)NC/C=C/CO)cc1    ZINC000717576689
NCCc1ccc(C(=O)N[C@H]2CCOC2)cc1    ZINC000131403012
C=C(CO)C(=O)NCc1ccc(CCN)cc1    ZINC001574848744
NCCc1ccc(C(=O)N[C@@H]2CC[C@H]2O)cc1    ZINC001580315768
NCCc1ccc(OCC(=O)NC2CC2)cc1    ZINC000022143889
NCCc1ccc(C(=O)N2CC[C@H](O)C2)cc1    ZINC000070542320
C[C@@H]1OCC[C@H]1NCc1ccc(CCN)cc1    ZINC000841031920
CC(=O)CC(C)(C)Nc1ccccc1CCN    ZINC001171498850
C[C@@H]1C[C@H](Nc2ccc(CCN)cc2)CCO1    ZINC001168071348
C[C@H]1C[C@@H](Nc2cccc(CCN)c2)CCO1    ZINC001168091090
CCN(CC)C(=O)Cc1ccc(CCN)cc1    ZINC000002599324
C[C@H]1C[C@H](Nc2cccc(CCN)c2)CCO1    ZINC001168091093
C[C@@H]1OCC[C@@H]1NCc1ccc(CCN)cc1    ZINC000841031918
C[C@H]1OCC[C@@H]1NCc1ccc(CCN)cc1    ZINC000841031919
NCCc1ccccc1NC[C@H]1CCCCO1    ZINC001165239198
CCC[C@@H](C)NC(=O)c1ccc(CCN)cc1    ZINC000070541474
C[C@@H]1C[C@@H](Oc2ccc(CCN)cc2)CCN1    ZINC001218051152
NCCc1cccc(N[C@H]2CCCOCC2)c1    ZINC001170797694
C[C@@]1(O)C[C@H](CNc2ccccc2CCN)C1    ZINC001168344579
NCCc1ccc(O[C@H]2CCCCNC2)cc1    ZINC001217971626
C[C@@H]1C[C@@H](Nc2ccc(CCN)cc2)CCO1    ZINC001168071350
CCCCCNC(=O)c1ccc(CCN)cc1    ZINC000070541482
CC(C)CCNC(=O)c1ccc(CCN)cc1    ZINC000070541484
NCCc1ccc(O[C@@H]2CCCNCC2)cc1    ZINC001217995332
C[C@@H]1CNCC[C@@H]1Oc1ccc(CCN)cc1    ZINC001218420530
C[C@@H]1COCC[C@@H]1Nc1ccccc1CCN    ZINC001170825160
C[C@@H]1C[C@H](Oc2ccc(CCN)cc2)CCN1    ZINC001218051145
CCCCC(=O)NCc1ccc(CCN)cc1    ZINC000052898720
C[C@H]1COCC[C@@H]1Nc1ccccc1CCN    ZINC001170825157
C[C@@H]1CC[C@H](Oc2ccc(CCN)cc2)CN1    ZINC001218394375
CCC[C@H](C)NC(=O)c1ccc(CCN)cc1    ZINC000070541475
CC[C@@H](C)C(=O)NCc1ccc(CCN)cc1    ZINC000052898972
C[C@@H]1CCNC[C@@H]1Oc1ccc(CCN)cc1    ZINC001218481734
CC[C@H](C)C(=O)NCc1ccc(CCN)cc1    ZINC000052898974
CC1(C)C[C@@H](Nc2ccc(CCN)cc2)CO1    ZINC001172271113
C[C@@H]1COCC[C@H]1Nc1ccccc1CCN    ZINC001170825158
C[C@H]1CNCC[C@@H]1Oc1ccc(CCN)cc1    ZINC001218420529
CN(C(=O)c1ccc(CCN)cc1)C(C)(C)C    ZINC000394345201
CCCCN(C)C(=O)c1ccc(CCN)cc1    ZINC000070541492
C[C@H]1COCC[C@H]1Nc1ccccc1CCN    ZINC001170825159
NCCc1cccc(N[C@@H]2CCCOCC2)c1    ZINC001170797693
CC1(C)C[C@@H](CNc2ccccc2CCN)O1    ZINC001168461478
NCCc1ccc(O[C@H]2CCCNCC2)cc1    ZINC001217995333
C[C@H]1CC[C@H](Oc2ccc(CCN)cc2)CN1    ZINC001218394374
CC1(C)C[C@H](Nc2ccc(CCN)cc2)CO1    ZINC001172271114
C[C@H]1C[C@@H](Nc2ccc(CCN)cc2)CCO1    ZINC001168071349
CCC1(CNc2ccccc2CCN)COC1    ZINC001168332429
C[C@@H]1C[C@H](Nc2cccc(CCN)c2)CCO1    ZINC001168091089
NCCc1ccc(OCCN2CCCC2)cc1    ZINC000011801136
C[C@H]1C[C@H](Nc2ccc(CCN)cc2)CCO1    ZINC001168071352
C[C@H]1OCC[C@H]1NCc1ccc(CCN)cc1    ZINC000841031917
C[C@H]1C[C@H](Oc2ccc(CCN)cc2)CCN1    ZINC001218051153
CC1(C)C[C@@H](Nc2cccc(CCN)c2)CO1    ZINC001172280058
CC(C)(C)C(=O)CNc1ccccc1CCN    ZINC001164005389
NCCc1ccccc1NCC1(CO)CCC1    ZINC001164362719
CC1(C)C[C@H](Nc2cccc(CCN)c2)CO1    ZINC001172280060
NCCc1ccccc1N[C@H]1CCC[C@@H](O)C1    ZINC001169251029
C[C@H]1CC[C@@H](Oc2ccc(CCN)cc2)CN1    ZINC001218394377
CC(C)CN(C)C(=O)c1ccc(CCN)cc1    ZINC000070541642
C[C@@H]1CC[C@@H](Oc2ccc(CCN)cc2)CN1    ZINC001218394372
NCCc1ccc(N[C@H]2CCCOCC2)cc1    ZINC001170777215
CC(C)(C)C(=O)NCc1ccc(CCN)cc1    ZINC000052898796
CCN(C(=O)c1ccc(CCN)cc1)C(C)C    ZINC000070541628
NCCc1ccccc1NC[C@@H]1CCCCO1    ZINC001165239199
CC(C)CC(=O)NCc1ccc(CCN)cc1    ZINC000052898905
NCCc1ccc(N[C@@H]2CCCOCC2)cc1    ZINC001170777214
C[C@H]1CNCC[C@H]1Oc1ccc(CCN)cc1    ZINC001218420531
CCCN(CC)C(=O)c1ccc(CCN)cc1    ZINC000070541636
NCCc1ccc(O[C@@H]2CCCCNC2)cc1    ZINC001217971627
C[C@@H]1CNCC[C@H]1Oc1ccc(CCN)cc1    ZINC001218420528
CC1(C)C[C@H](CNc2ccccc2CCN)O1    ZINC001168461477
NCCc1ccccc1NC1(CO)CCCC1    ZINC001167807709
C[C@H]1C[C@@H](Oc2ccc(CCN)cc2)CCN1    ZINC001218051150
C[C@@H]1C[C@@H](Nc2cccc(CCN)c2)CCO1    ZINC001168091092
C[C@@H]1CCNC[C@H]1Oc1ccc(CCN)cc1    ZINC001218044851
CCC(CC)NC(=O)c1ccc(CCN)cc1    ZINC000070541437
CCC(C)(C)NC(=O)c1ccc(CCN)cc1    ZINC000070541424
CC(C)CC[C@H](C)Nc1cccc(CCN)c1    ZINC001256357286
CCCC[C@H](CC)Nc1ccc(CCN)cc1    ZINC001257409628
CC(C)CC[C@H](C)Nc1ccc(CCN)cc1    ZINC001256353141
CC[C@@H](CC(C)C)Nc1cccc(CCN)c1    ZINC001172394131
CCCCC[C@H](C)Nc1cccc(CCN)c1    ZINC001257504626
CCCC[C@@H](CC)Nc1cccc(CCN)c1    ZINC001257413482
CC[C@H](C)C[C@@H](C)Nc1ccccc1CCN    ZINC001168694794
CCCC[C@H](C)NCc1ccc(CCN)cc1    ZINC000070542900
CCC[C@H](CC)NCc1ccc(CCN)cc1    ZINC000841033315
CC[C@@H](C)C[C@H](C)Nc1ccccc1CCN    ZINC001168694793
CCC(CC)CNCc1ccc(CCN)cc1    ZINC000125135769
CC[C@@H](C)[C@H](C)NCc1ccc(CCN)cc1    ZINC000318976611
CCCCC[C@@H](C)Nc1ccc(CCN)cc1    ZINC001257499881
CC(C)(C)CCNCc1ccc(CCN)cc1    ZINC000841032391
CC[C@H](CC(C)C)Nc1cccc(CCN)c1    ZINC001172394132
CC(C)CC[C@@H](C)Nc1cccc(CCN)c1    ZINC001256357285
C[C@@H](NCc1ccc(CCN)cc1)C(C)(C)C    ZINC000817949601
CCCC(CCC)Nc1ccc(CCN)cc1    ZINC001257328656
CCCC(CCC)Nc1cccc(CCN)c1    ZINC001257333219
CC(C)CC[C@@H](C)Nc1ccc(CCN)cc1    ZINC001256353140
CC(C)CCCNCc1ccc(CCN)cc1    ZINC000841033727
CCCC[C@@H](C)NCc1ccc(CCN)cc1    ZINC000070542899
CC[C@@H](C)[C@@H](C)NCc1ccc(CCN)cc1    ZINC000318976610
CCC[C@@H](CC)NCc1ccc(CCN)cc1    ZINC000841033316
CCCCC[C@H](C)Nc1ccc(CCN)cc1    ZINC001257499882
CC[C@@H](CC(C)C)Nc1ccc(CCN)cc1    ZINC001172385473
CC[C@H](CC(C)C)Nc1ccc(CCN)cc1    ZINC001172385479
CC[C@H](C)[C@@H](C)NCc1ccc(CCN)cc1    ZINC000318976612
CC[C@H](C)[C@H](C)NCc1ccc(CCN)cc1    ZINC000318976613
CCCC[C@H](CC)Nc1cccc(CCN)c1    ZINC001257413481
C[C@H](NCc1ccc(CCN)cc1)C(C)(C)C    ZINC000817949603
CC[C@@H](NCc1ccc(CCN)cc1)C(C)C    ZINC000817946882
CC[C@H](C)C[C@H](C)Nc1ccccc1CCN    ZINC001168694795
CCCCC[C@@H](C)Nc1cccc(CCN)c1    ZINC001257504624
CCCC[C@@H](CC)Nc1ccc(CCN)cc1    ZINC001257409629
CC[C@@H](C)C[C@@H](C)Nc1ccccc1CCN    ZINC001168694792
CC[C@H](NCc1ccc(CCN)cc1)C(C)C    ZINC000817946881
NCCc1ccc(Cl)cc1S(=O)(=O)O    ZINC000117161026
COc1ccc(OC(F)(F)F)cc1CCN    ZINC000044249048
CNC(=O)C(=O)NCc1ccc(CCN)cc1    ZINC000857764714
NCCc1ccc(C(=O)NCCC(N)=O)cc1    ZINC000070541766
CNC(=O)CNC(=O)c1ccc(CCN)cc1    ZINC000070541663
CN(CC(N)=O)C(=O)c1ccc(CCN)cc1    ZINC000070541681
C[C@H](NC(=O)c1ccc(CCN)cc1)C(N)=O    ZINC000070541755
CC(C)(C)OC(=O)Cc1ccc(CCN)cc1    ZINC000002599320
NCCc1ccc(OC2CCC(O)CC2)cc1    ZINC001218364286
C[C@@H](CCN)NC(=O)c1ccc(CCN)cc1    ZINC001521513407
CN(CCCN)C(=O)c1ccc(CCN)cc1    ZINC001357764329
NCCCC(=O)NCc1ccc(CCN)cc1    ZINC000843327579
CC[C@@H](N)CNC(=O)c1ccc(CCN)cc1    ZINC001521546346
CN(C)CC(=O)NCc1ccc(CCN)cc1    ZINC000167912075
CC[C@@H](N)C(=O)NCc1ccc(CCN)cc1    ZINC000843326190
C[C@H](CCN)NC(=O)c1ccc(CCN)cc1    ZINC001521513408
C[C@H](CN)C(=O)NCc1ccc(CCN)cc1    ZINC000818536266
CC(C)(N)CNC(=O)c1ccc(CCN)cc1    ZINC001356631609
CC[C@H](N)CNC(=O)c1ccc(CCN)cc1    ZINC001521546347
NCCc1ccccc1N[C@@H]1CNC[C@H]1CO    ZINC001170779956
NCCCCNC(=O)c1ccc(CCN)cc1    ZINC000070542065
CNC[C@@H](C)NC(=O)c1ccc(CCN)cc1    ZINC001263162027
CC(C)(CN)NC(=O)c1ccc(CCN)cc1    ZINC001340478337
NCCc1ccccc1N[C@H]1CNC[C@@H]1CO    ZINC001170779957
CC(C)(N)C(=O)NCc1ccc(CCN)cc1    ZINC000843327630
C[C@H](CN)CNC(=O)c1ccc(CCN)cc1    ZINC001340894607
CCN(CCN)C(=O)c1ccc(CCN)cc1    ZINC001342300912
C[C@H](CN)N(C)C(=O)c1ccc(CCN)cc1    ZINC001341363837
CC(C)NC(=O)NCc1ccc(CCN)cc1    ZINC000052899131
NCCc1ccccc1N[C@@H]1CNC[C@@H]1CO    ZINC001170779954
CNCCN(C)C(=O)c1ccc(CCN)cc1    ZINC000070542471
NCCc1ccccc1NC[C@H]1COCCN1    ZINC001170044884
CN(C)CCNC(=O)c1ccc(CCN)cc1    ZINC000070541439
NCCc1ccccc1N[C@H]1CNC[C@H]1CO    ZINC001170779951
C[C@@H](CN)C(=O)NCc1ccc(CCN)cc1    ZINC000818536265
CC[C@H](N)C(=O)NCc1ccc(CCN)cc1    ZINC000843327280
C[C@H](N)CN(C)C(=O)c1ccc(CCN)cc1    ZINC001522229748
CCNCC(=O)NCc1ccc(CCN)cc1    ZINC000818534529
C[C@@H](N)CC(=O)NCc1ccc(CCN)cc1    ZINC000843327824
C[C@@H](N)CN(C)C(=O)c1ccc(CCN)cc1    ZINC001522229749
CC(C)(CNc1ccccc1CCN)C(N)=O    ZINC001167606399
CNCCCNC(=O)c1ccc(CCN)cc1    ZINC001339845941
C[C@H](N)CC(=O)NCc1ccc(CCN)cc1    ZINC000843327823
NCCc1ccccc1NC[C@@H]1COCCN1    ZINC001170044883
C[C@@H](CN)CNC(=O)c1ccc(CCN)cc1    ZINC001340894604
C[C@H](N)CCNC(=O)c1ccc(CCN)cc1    ZINC001122085032
CNCCC(=O)NCc1ccc(CCN)cc1    ZINC000843326066
CNCCNC(=O)Cc1ccc(CCN)cc1    ZINC001220055922
CN[C@@H](C)C(=O)NCc1ccc(CCN)cc1    ZINC000848393592
C[C@@H](CN)N(C)C(=O)c1ccc(CCN)cc1    ZINC001341363835
CNC[C@H](C)NC(=O)c1ccc(CCN)cc1    ZINC001263162026
CCNCCNC(=O)c1ccc(CCN)cc1    ZINC001339708451
CCN(C)C(=O)NCc1ccc(CCN)cc1    ZINC000091990827
CC[C@H](Oc1ccc(CCN)cc1)C(C)(C)C    ZINC001218294494
CCCCC[C@@H](C)Oc1ccc(CCN)cc1    ZINC001218212685
CCCCC[C@H](C)Oc1ccc(CCN)cc1    ZINC001218212686
CC(C)CC[C@H](C)Oc1ccc(CCN)cc1    ZINC001218294584
CCC[C@@H](Oc1ccc(CCN)cc1)C(C)C    ZINC001218294518
CCCC[C@H](CC)Oc1ccc(CCN)cc1    ZINC001218223654
CCCC[C@@H](CC)Oc1ccc(CCN)cc1    ZINC001218223655
CCC[C@H](Oc1ccc(CCN)cc1)C(C)C    ZINC001218294517
CC[C@@H](Oc1ccc(CCN)cc1)C(C)(C)C    ZINC001218294495
CCCC(CCC)Oc1ccc(CCN)cc1    ZINC001218292938
CC(C)CC[C@@H](C)Oc1ccc(CCN)cc1    ZINC001218294577
CN(C)CCCCNc1ccccc1CCN    ZINC001161730990
C[C@@H](N)C[C@H](C)NCc1ccc(CCN)cc1    ZINC000817948271
C[C@H](C[C@H](C)N)NCc1ccc(CCN)cc1    ZINC000817948272
C[C@H](N)C[C@H](C)NCc1ccc(CCN)cc1    ZINC000817948273
CC(C)N(CCCN)c1ccccc1CCN    ZINC001164126672
C[C@@H](N)C[C@@H](C)NCc1ccc(CCN)cc1    ZINC000817948557
NCCc1ccccc1N[C@H]1CCSC1=O    ZINC001167952975
C[C@H](NC(=O)c1ccccc1CCN)C(=O)O    ZINC000070541999
COC(=O)CNC(=O)c1ccc(CCN)cc1    ZINC000070541870
NCCc1ccccc1C(=O)NCCC(=O)O    ZINC000070541977
Cc1c(C#N)cccc1-c1ccccc1CCN    ZINC001244818126
Cc1ccc(-c2cccc(CCN)c2)cc1C#N    ZINC000313793370
Cc1ccc(C#N)c(-c2ccc(CCN)cc2)c1    ZINC001245603054
NCCc1cccc(-c2cccc3cc[nH]c32)c1    ZINC001242363149
NCCc1ccc(-c2cc3ccccc3[nH]2)cc1    ZINC001243106028
NCCc1ccc(-c2cccc3[nH]ccc32)cc1    ZINC001240711832
Cc1c(C#N)cccc1-c1ccc(CCN)cc1    ZINC001244817844
NCCc1ccccc1-c1cccc2cc[nH]c21    ZINC001242363645
NCCc1ccccc1-c1ccc2cc[nH]c2c1    ZINC001240798202
NCCc1ccc(-c2ccc3cc[nH]c3c2)cc1    ZINC001240798122
NCCc1ccccc1-c1ccc2[nH]ccc2c1    ZINC001239694271
NCCc1ccccc1-c1cccc2[nH]ccc21    ZINC001240713002
Cc1ccc(-c2ccccc2CCN)c(C#N)c1    ZINC001242593808
Cc1ccc(C#N)c(-c2cccc(CCN)c2)c1    ZINC001245604340
Cc1cc(C#N)ccc1-c1ccc(CCN)cc1    ZINC001242474721
Cc1cc(C#N)cc(-c2ccc(CCN)cc2)c1    ZINC001242479883
Cc1cc(-c2ccccc2CCN)ccc1C#N    ZINC001242767718
Cc1cc(C#N)cc(-c2cccc(CCN)c2)c1    ZINC001242479527
NCCc1ccc(-c2cccc3cc[nH]c32)cc1    ZINC001242360927
CC#Cc1cncc(-c2cccc(CCN)c2)c1    ZINC001242940602
Cc1cc(C#N)ccc1-c1cccc(CCN)c1    ZINC001242472738
Cc1ccc(C#N)cc1-c1ccccc1CCN    ZINC001242543083
NCCc1cccc(-c2ccc3[nH]ccc3c2)c1    ZINC000033428579
Cc1cc(-c2ccc(CCN)cc2)ccc1C#N    ZINC001242768346
Cc1ccc(-c2ccc(CCN)cc2)cc1C#N    ZINC000310772016
Cc1ccc(-c2ccc(CCN)cc2)c(C#N)c1    ZINC001242593658
CC#Cc1cncc(-c2ccccc2CCN)c1    ZINC001242940221
Cc1ccc(-c2ccccc2CCN)cc1C#N    ZINC001244495163
NCCc1ccc(-c2ccc3[nH]ccc3c2)cc1    ZINC000033428578
CC#Cc1cncc(-c2ccc(CCN)cc2)c1    ZINC001242941183
Cc1cc(C#N)ccc1-c1ccccc1CCN    ZINC001242472918
Cc1ccc(C#N)cc1-c1ccc(CCN)cc1    ZINC001242542330
NCCc1cccc(-c2ccc3cc[nH]c3c2)c1    ZINC001240798001
Cc1ccc(C#N)cc1-c1cccc(CCN)c1    ZINC001242542519
Cc1ccc(-c2cccc(CCN)c2)c(C#N)c1    ZINC001242592858
NCCc1cccc(-c2cccc3[nH]ccc32)c1    ZINC001240712420
Cc1cc(C#N)cc(-c2ccccc2CCN)c1    ZINC001242478467
NCCc1cccc(-c2cc3ccccc3[nH]2)c1    ZINC001243107123
Cc1cc(-c2cccc(CCN)c2)ccc1C#N    ZINC001242767628
NCCc1ccccc1-c1cc2ccccc2[nH]1    ZINC001243107541
Cc1c(C#N)cccc1-c1cccc(CCN)c1    ZINC001244817925
Cc1ccc(C#N)c(-c2ccccc2CCN)c1    ZINC001245604242
NCCc1ccc(CNC(=O)[C@H]2C[C@H]2F)cc1    ZINC001352989141
NCCc1ccc(CNC(=O)[C@@H]2C[C@H]2F)cc1    ZINC001352989145
NCCc1ccc(CNC(=O)[C@H]2C[C@@H]2F)cc1    ZINC001352989142
NCCc1ccc(CNC(=O)[C@@H]2C[C@@H]2F)cc1    ZINC001352989138
NCCc1ccc(NC2CCSCC2)cc1    ZINC001255080430
NCCc1ccc(N[C@H]2CCCSC2)cc1    ZINC001257657767
NCCc1cccc(N[C@H]2CCCSC2)c1    ZINC001257664100
NCCc1cccc(N[C@@H]2CCCSC2)c1    ZINC001257664099
NCCc1cccc(NC2CCSCC2)c1    ZINC001255084281
NCCc1ccc(N[C@@H]2CCCSC2)cc1    ZINC001257657766
COC[C@H](C)NC(=O)c1ccc(CCN)cc1    ZINC000070541479
CN(CCCO)C(=O)c1ccc(CCN)cc1    ZINC000306010411
C[C@@H](CCO)NC(=O)c1ccc(CCN)cc1    ZINC000133211614
COC[C@@H](C)NC(=O)c1ccc(CCN)cc1    ZINC000070541480
CN(CCO)C(=O)Cc1ccc(CCN)cc1    ZINC001161110889
CCOCC(=O)NCc1ccc(CCN)cc1    ZINC000052898993
CO[C@@H](C)CNC(=O)c1ccc(CCN)cc1    ZINC000223723491
C[C@H](CCO)NC(=O)c1ccc(CCN)cc1    ZINC000133211802
CO[C@H](C)CNC(=O)c1ccc(CCN)cc1    ZINC000223723539
COCCCNC(=O)c1ccc(CCN)cc1    ZINC000070541620
NCCc1ccccc1N1C[C@H](O)C[C@@H]1CO    ZINC001170288059
CCOCCNC(=O)c1ccc(CCN)cc1    ZINC000070541826
CO[C@H](C)C(=O)NCc1ccc(CCN)cc1    ZINC000168951129
COCCC(=O)NCc1ccc(CCN)cc1    ZINC000053731833
CC(C)(C)OC(=O)Nc1cccc(CCN)c1    ZINC000095635087
CO[C@@H](C)C(=O)NCc1ccc(CCN)cc1    ZINC000168951049
COCCN(C)C(=O)c1ccc(CCN)cc1    ZINC000070541972
NCCc1ccc(C(=O)NCCCCO)cc1    ZINC000236252966
NCCc1ccccc1NC[C@H]1COCCO1    ZINC001168268345
CC(C)(C)OC(=O)Nc1ccc(CCN)cc1    ZINC000033465771
NCCc1ccccc1N[C@@H]1CCCC[C@H]1F    ZINC001162512613
CCOCC[C@@H](C)Nc1cccc(CCN)c1    ZINC001172417109
CCOCC[C@@H](C)Nc1ccc(CCN)cc1    ZINC001172409508
CC[C@H](COC)NCc1ccc(CCN)cc1    ZINC000841032881
CC[C@@H](COC)NCc1ccc(CCN)cc1    ZINC000841032880
CCOCC[C@H](C)Nc1cccc(CCN)c1    ZINC001172417110
CO[C@H](C)[C@H](C)NCc1ccc(CCN)cc1    ZINC000817947217
CC(C)OCCCNc1ccccc1CCN    ZINC001168680740
CO[C@@H](C)[C@H](C)NCc1ccc(CCN)cc1    ZINC000817947218
CC(C)C[C@H](CO)Nc1ccccc1CCN    ZINC001162370826
CCOC[C@H](C)NCc1ccc(CCN)cc1    ZINC000841032168
CC(C)(C)[C@H](CO)Nc1ccccc1CCN    ZINC001168561848
CCOC[C@@H](C)NCc1ccc(CCN)cc1    ZINC000841032167
CCOCC[C@H](C)Nc1ccc(CCN)cc1    ZINC001172409509
CO[C@H](C)[C@@H](C)NCc1ccc(CCN)cc1    ZINC000817947220
CO[C@@H](C)[C@@H](C)NCc1ccc(CCN)cc1    ZINC000817947215
CN(CCN)CCNc1ccccc1CCN    ZINC001170502867
NCCc1cccc(-c2cnn(C(F)F)c2)c1    ZINC001238867755
NCCc1ccc(-c2cnn(C(F)F)c2)cc1    ZINC001238869559
NCCc1ccccc1-c1cnn(C(F)F)c1    ZINC001238866742
NCCc1ccc(-c2ccc3occc3c2)cc1    ZINC001240426113
NCCc1cccc(-c2ccc3occc3c2)c1    ZINC001240425420
NCCc1ccccc1-c1cc2ccccc2o1    ZINC000067855071
NCCc1ccccc1-c1coc2ccccc12    ZINC001239064733
NCCc1cccc(-c2coc3ccccc23)c1    ZINC000404280020
NCCc1ccc(-c2coc3ccccc23)cc1    ZINC000404324975
NCCc1ccc(-c2cccc3ccoc32)cc1    ZINC001245617851
NCCc1ccccc1-c1ccc2occc2c1    ZINC001240425346
NCCc1ccccc1-c1cccc2ccoc21    ZINC001245617201
NCCc1cccc(-c2cccc3ccoc32)c1    ZINC001245616326
NCCc1ccccc1-c1cccc2[nH]ncc21    ZINC001240314018
NCCc1cccc(-c2cccc3nc[nH]c32)c1    ZINC001243934505
N#Cc1ccc(-c2ccccc2CCN)c(N)c1    ZINC001244091499
NCCc1ccc(-c2cnn3ccccc23)cc1    ZINC001242965187
NCCc1ccc(-c2cc3cccnc3[nH]2)cc1    ZINC001245404159
NCCc1cccc(-c2ccc3n[nH]cc3c2)c1    ZINC001240212433
N#Cc1cc(-c2cccc(CCN)c2)ccc1N    ZINC001244114833
NCCc1ccccc1-c1ccc2nc[nH]c2c1    ZINC001241697386
NCCc1ccccc1-c1cc2cccnc2[nH]1    ZINC001245404444
NCCc1ccc(-c2ccc3nc[nH]c3c2)cc1    ZINC001241703357
NCCc1cccc(-c2ccc3cncn3c2)c1    ZINC001245895534
NCCc1ccc(-c2c[nH]c3nccc-3c2)cc1    ZINC001240394678
NCCc1ccccc1-c1ccc2n[nH]cc2c1    ZINC001240212943
NCCc1ccccc1-c1ccc2cncn2c1    ZINC001245896326
NCCc1ccc(-c2cccc3nc[nH]c32)cc1    ZINC001243936445
NCCc1cccc(-c2cccc3[nH]ncc32)c1    ZINC001240313969
NCCc1ccc(-c2ccc3c[nH]nc3c2)cc1    ZINC001240558922
NCCc1ccc(-c2ccc3cncn3c2)cc1    ZINC001245897205
NCCc1ccc(-c2ccc3nccn3c2)cc1    ZINC001240218598
NCCc1cccc(-c2cnn3ccccc23)c1    ZINC001242967675
NCCc1ccccc1-c1cnn2ccccc12    ZINC001242968156
NCCc1cccc(-c2cc3cccnc3[nH]2)c1    ZINC001245403313
NCCc1cccc(-c2cccc3c[nH]nc32)c1    ZINC001241623335
NCCc1cccc(-c2c[nH]c3nccc-3c2)c1    ZINC001240393623
NCCc1ccc(-c2ccn3ccnc3c2)cc1    ZINC001240511314
Cc1cc(-c2ccc(CCN)cc2)cnc1C#N    ZINC001242358155
NCCc1ccccc1-c1ccnc2[nH]ccc21    ZINC001240414575
NCCc1ccc(-c2cc[nH]c3nccc2-3)cc1    ZINC001240414427
N#Cc1ccc(-c2ccc(CCN)cc2)c(N)c1    ZINC001244088330
NCCc1ccc(-c2ccc3n[nH]cc3c2)cc1    ZINC001240212427
NCCc1cccc(-c2ccn3ccnc3c2)c1    ZINC001240511272
NCCc1ccc(-c2cccc3c[nH]nc32)cc1    ZINC001241624231
NCCc1ccc(-c2cccc3[nH]ncc32)cc1    ZINC001240315705
NCCc1cccc(-c2ccc3nccn3c2)c1    ZINC001240218719
N#Cc1cc(-c2ccccc2CCN)ccc1N    ZINC001244115183
NCCc1ccc(-c2c[nH]c3cnccc23)cc1    ZINC001245397808
NCCc1cccc(-c2ccc3nc[nH]c3c2)c1    ZINC001241697818
NCCc1ccccc1-c1cccc2nc[nH]c21    ZINC001243934483
NCCc1ccccc1-c1c[nH]c2ncccc12    ZINC001242861560
NCCc1ccccc1-c1ccc2nccn2c1    ZINC001240218252
NCCc1ccccc1-c1c[nH]c2cnccc12    ZINC001245396254
NCCc1cccc(-c2c[nH]c3ncccc23)c1    ZINC001242859896
NCCc1ccccc1-c1c[nH]c2nccc-2c1    ZINC001240393653
N#Cc1ccc(-c2cccc(CCN)c2)c(N)c1    ZINC001244091224
NCCc1cccc(-c2ccnc3[nH]ccc32)c1    ZINC001240414626
NCCc1ccccc1-c1cccc2c[nH]nc21    ZINC001241623888
NCCc1ccccc1-c1ccn2ccnc2c1    ZINC001240512772
Cc1cc(-c2cccc(CCN)c2)cnc1C#N    ZINC001242358668
NCCc1cccc(-c2ccc3c[nH]nc3c2)c1    ZINC001240557838
NCCc1ccccc1-c1ccc2c[nH]nc2c1    ZINC001240558554
N#Cc1cc(-c2ccc(CCN)cc2)ccc1N    ZINC001244117542
Cc1cc(-c2ccccc2CCN)cnc1C#N    ZINC001242359104
NCCc1ccc(-c2c[nH]c3ncccc23)cc1    ZINC001242859986
NCCc1cccc(-c2c[nH]c3cnccc23)c1    ZINC001245396145
NCCc1ccccc1C1=CCC(F)(F)CC1    ZINC001242234937
NCCc1ccc(C2=CCC(F)(F)CC2)cc1    ZINC001242232455
NCCc1cccc(C2=CCC(F)(F)CC2)c1    ZINC001242234882
C=CCOc1c(OC)cc(CCN)cc1OC    ZINC000037627677
NCCc1ccc(C(=O)NCCCON)cc1    ZINC001263235626
NCCc1cccc(-c2cccc(C3CC3)c2)c1    ZINC001236084921
Cc1ccc(/C=C/c2ccccc2CCN)cc1    ZINC001206169082
NCCc1ccccc1/C=C/Cc1ccccc1    ZINC001242143309
Cc1ccc(/C=C/c2cccc(CCN)c2)cc1    ZINC001206168331
NCCc1ccccc1-c1ccc(C2CC2)cc1    ZINC001238832569
NCCc1ccc(/C=C/Cc2ccccc2)cc1    ZINC001242143003
NCCc1ccc(-c2cccc(C3CC3)c2)cc1    ZINC001236087444
NCCc1cccc(-c2ccc(C3CC3)cc2)c1    ZINC001238830639
NCCc1cccc(/C=C/Cc2ccccc2)c1    ZINC001242143307
Cc1ccc(/C=C/c2ccc(CCN)cc2)cc1    ZINC001206168255
NCCc1ccc(-c2ccc(C3CC3)cc2)cc1    ZINC001238838195
NCCc1ccccc1-c1cccc(C2CC2)c1    ZINC001236085272
NCCc1ccccc1NC[C@@H]1C[C@H](F)CN1    ZINC001162477377
NCCc1ccccc1N[C@H]1CNCC[C@H]1F    ZINC001168230945
NCCc1ccc(C(=O)NC/C=C/Cl)cc1    ZINC001355640369
C=C(Cl)CNC(=O)c1ccc(CCN)cc1    ZINC000167952580
NCCc1ccc(C(=O)NC/C=C\Cl)cc1    ZINC001355640370
N#Cc1cc(-c2cccc(CCN)c2)ccc1O    ZINC001242565700
NCCc1cccc(-c2ccc3ocnc3c2)c1    ZINC001242597301
NCCc1ccc(-c2ccc3ocnc3c2)cc1    ZINC001242598380
N#Cc1cc(-c2ccc(CCN)cc2)ccc1O    ZINC001242566502
NCCc1ccccc1-c1ccc2ocnc2c1    ZINC001242597194
N#Cc1cc(-c2ccccc2CCN)ccc1O    ZINC001242565392
CSCCNC(=O)c1ccc(CCN)cc1    ZINC000070533087
NCCc1cccc(-c2ccc3nncn3c2)c1    ZINC000686856811
NCCc1ccccc1-c1ccc2nncn2c1    ZINC001245660464
NCCc1ccc(-c2ccc3nncn3c2)cc1    ZINC000686854590
NCCc1ccccc1-c1cnc2ccnn2c1    ZINC001240436087
N#Cc1cccnc1Nc1cccc(CCN)c1    ZINC001161078584
NCCc1ccccc1-c1ccc2ncnn2c1    ZINC001240358302
NCCc1ccc(-c2cnc3ccnn3c2)cc1    ZINC001240436472
NCCc1cccc(-c2cnn3cccnc23)c1    ZINC001240934891
NCCc1cccc(-c2cnc3n[nH]cc3c2)c1    ZINC001241425886
NCCc1ccccc1-c1cnc2n[nH]cc2c1    ZINC001241425377
N#Cc1ccc(Nc2cccc(CCN)c2)nc1    ZINC001161079239
NCCc1ccc(-c2ccc3nn[nH]c3c2)cc1    ZINC001241943172
NCCc1ccc(-c2cnc3n[nH]cc3c2)cc1    ZINC001241426623
NCCc1ccccc1-c1ccc2nn[nH]c2c1    ZINC001241941265
NCCc1ccccc1-c1cnn2cccnc12    ZINC001240934316
NCCc1cccc(-c2cnc3ccnn3c2)c1    ZINC001240436541
NCCc1ccc(-c2cnn3cccnc23)cc1    ZINC001240936137
NCCc1cccc(-c2ccc3nn[nH]c3c2)c1    ZINC001241941838
NCCc1ccc(-c2ccc3ncnn3c2)cc1    ZINC001240358457
NCCc1cccc(-c2ccc3ncnn3c2)c1    ZINC001240358913
N=C(Nc1ccccc1CCN)SCCN    ZINC001167911965
COC(=O)[C@@H](CO)Nc1ccccc1CCN    ZINC001163803094
NCCc1ccc(C(=O)NC(CO)CO)cc1    ZINC000087752828
NCCc1ccccc1C(=O)NC[C@@H](O)CO    ZINC000090283521
NCCc1ccc(C(=O)NC[C@@H](O)CO)cc1    ZINC000090283507
NCCc1ccccc1-c1cncc(C2CC2)c1    ZINC001242198726
NCCc1cccc(-c2cccnc2C2CC2)c1    ZINC001243688376
NCCc1ccccc1-c1cccnc1C1CC1    ZINC001243689524
NCCc1cccc(-c2ccc3c(c2)NCC3)c1    ZINC001244018164
NCCc1ccccc1-c1ccc2c(c1)NCC2    ZINC001244018209
NCCc1ccccc1N/C=C/c1ccccc1    ZINC001159996066
NCCc1cccc(-c2cncc(C3CC3)c2)c1    ZINC001242198674
NCCc1ccc(-c2cccnc2C2CC2)cc1    ZINC001243688785
C=Cc1cccc(Nc2ccc(CCN)cc2)c1    ZINC001159640480
C=Cc1ccccc1Nc1ccc(CCN)cc1    ZINC001159640673
NCCc1ccccc1-c1ccc2c(c1)CNC2    ZINC001242674840
NCCc1ccccc1-c1cccc2c1CCN2    ZINC001243854424
NCCc1ccccc1-c1cnccc1C1CC1    ZINC001244284279
NCCc1cccc(-c2cccc3c2CCN3)c1    ZINC001243853714
NCCc1ccc(-c2cccc3c2CCN3)cc1    ZINC001243855705
NCCc1ccccc1-c1ccc(C2CC2)nc1    ZINC001238855126
NCCc1ccc(-c2ccc3c(c2)NCC3)cc1    ZINC001244019833
NCCc1ccc(-c2ccc3c(c2)CNC3)cc1    ZINC001242676259
C=Cc1cccc(Nc2ccccc2CCN)c1    ZINC001159997747
NCCc1ccc(-c2cnccc2C2CC2)cc1    ZINC001244285034
NCCc1cccc(-c2ccc(C3CC3)nc2)c1    ZINC001238855588
NCCc1cccc(-c2ccc3c(c2)CNC3)c1    ZINC001242674205
NCCc1cccc(N/C=C/c2ccccc2)c1    ZINC001159672453
NCCc1cccc(-c2cnccc2C2CC2)c1    ZINC001244283072
C=Cc1ccccc1Nc1ccccc1CCN    ZINC001159997981
NCCc1ccc(-c2ccc(C3CC3)nc2)cc1    ZINC001238855643
NCCc1ccc(-c2cncc(C3CC3)c2)cc1    ZINC001242198429
NCCc1ccc(O[C@H]2CNCC[C@@H]2F)cc1    ZINC001217962346
NCCc1ccc(CNC(=O)CCCF)cc1    ZINC000851631319
CC[C@H](F)C(=O)NCc1ccc(CCN)cc1    ZINC001339845610
NCCc1ccc(O[C@H]2CNCC[C@H]2F)cc1    ZINC001218319756
CC[C@@H](F)C(=O)NCc1ccc(CCN)cc1    ZINC001339845609
CC(C)(F)C(=O)NCc1ccc(CCN)cc1    ZINC000310098991
CN(CCCF)C(=O)c1ccc(CCN)cc1    ZINC000716784260
CCSC[C@H](C)Nc1cccc(CCN)c1    ZINC001173298909
CSCC[C@H](C)Nc1cccc(CCN)c1    ZINC001258207056
CCSC[C@@H](C)Nc1ccc(CCN)cc1    ZINC001173293093
CCSC[C@H](C)Nc1ccc(CCN)cc1    ZINC001173293094
CSCC[C@H](C)Nc1ccc(CCN)cc1    ZINC001258199645
CCSC[C@@H](C)Nc1cccc(CCN)c1    ZINC001173298907
CSCC[C@@H](C)Nc1cccc(CCN)c1    ZINC001258207055
CSCC[C@@H](C)Nc1ccc(CCN)cc1    ZINC001258199644
CCC(CO)(CO)Nc1ccccc1CCN    ZINC001167972266
COC(C)(CNc1ccccc1CCN)OC    ZINC001170435396
NCCc1cc(Cl)c(Cl)c(O)c1Cl    ZINC001384884596
NCCc1ccccc1-c1ccc2nonc2c1    ZINC001204952284
NCCc1ccc(-c2ccc3nonc3c2)cc1    ZINC001204960280
NCCc1cccc(-c2ccc3nonc3c2)c1    ZINC001204951930
N#Cc1cnc(Nc2cccc(CCN)c2)cn1    ZINC001161078507
N#Cc1nccnc1Nc1cccc(CCN)c1    ZINC001161077946
N#Cc1cncc(Nc2cccc(CCN)c2)n1    ZINC001161079128
NCCc1ccc(-c2ccc3c(c2)OCC3)cc1    ZINC000308442123
CC(=O)c1ccccc1-c1ccccc1CCN    ZINC001241207751
CC(=O)c1ccc(-c2ccc(CCN)cc2)cc1    ZINC001239632162
NCCc1cccc(-c2cccc3c2OCC3)c1    ZINC000313827263
CC(=O)c1ccccc1-c1cccc(CCN)c1    ZINC001241207104
CC(=O)c1ccc(-c2cccc(CCN)c2)cc1    ZINC001239631099
NCCc1ccc(-c2cccc3c2OCC3)cc1    ZINC000310861773
CC(=O)c1cccc(-c2ccc(CCN)cc2)c1    ZINC001239638527
CC(=O)c1ccc(-c2ccccc2CCN)cc1    ZINC001239631372
CC(=O)c1ccccc1-c1ccc(CCN)cc1    ZINC001241209095
CC(=O)c1cccc(-c2ccccc2CCN)c1    ZINC001239639256
Cc1cc(CCN)c(C)c2c3ccccc3oc21    ZINC000005080472
NCCc1ccccc1-c1ccc2c(c1)OCC2    ZINC001241221943
NCCc1ccccc1-c1cccc2c1OCC2    ZINC001242011369
NCCc1cccc(-c2ccc3c(c2)OCC3)c1    ZINC000313753523
NCCc1cccc(-c2ccc3c(c2)CCO3)c1    ZINC000313815276
NCCc1ccccc1-c1ccc2c(c1)CCO2    ZINC001239805550
NCCc1ccc(-c2ccc3c(c2)CCO3)cc1    ZINC000386865899
CC(=O)c1cccc(-c2cccc(CCN)c2)c1    ZINC001239639174
C=Cc1ccc(Nc2cccc(CCN)c2)nc1    ZINC001161077130
NCCc1ccccc1-c1cnc(C2CC2)nc1    ZINC001240685591
NCCc1ccc(-c2cnc(C3CC3)nc2)cc1    ZINC001240686508
NCCc1cccc(-c2cnc(C3CC3)nc2)c1    ZINC001240686283
NCCc1ccc(CNC(=O)NCCF)cc1    ZINC000841932981
CCCOc1c(OC)cc(CCN)cc1OC    ZINC000027298999
CCc1cccc(C)c1-c1ccccc1CCN    ZINC001242817292
CCc1cccc(C)c1-c1ccc(CCN)cc1    ZINC001242816524
CCCc1ccc(-c2ccc(CCN)cc2)cc1    ZINC000044397390
CC(C)c1ccccc1-c1cccc(CCN)c1    ZINC000313746113
CC(C)c1ccccc1-c1ccccc1CCN    ZINC001239866782
CCCc1ccc(-c2cccc(CCN)c2)cc1    ZINC000044397382
CC(C)c1cccc(-c2ccccc2CCN)c1    ZINC001241739514
Cc1cc(C)c(-c2ccccc2CCN)c(C)c1    ZINC001239549834
Cc1cc(C)c(-c2cccc(CCN)c2)c(C)c1    ZINC000033427530
Cc1cc(C)c(-c2ccccc2CCN)cc1C    ZINC001241634304
CC(C)c1ccc(-c2ccc(CCN)cc2)cc1    ZINC000310750535
CC(C)c1cccc(-c2cccc(CCN)c2)c1    ZINC000688971496
CCc1cccc(C)c1-c1cccc(CCN)c1    ZINC001242817701
CC(C)c1cccc(-c2ccc(CCN)cc2)c1    ZINC000701545496
Cc1cc(C)c(-c2ccc(CCN)cc2)cc1C    ZINC000310726526
CC(C)c1ccc(-c2cccc(CCN)c2)cc1    ZINC000049829897
CC(C)c1ccc(-c2ccccc2CCN)cc1    ZINC001239626276
Cc1cc(C)c(-c2ccc(CCN)cc2)c(C)c1    ZINC000033427529
CCCc1ccc(-c2ccccc2CCN)cc1    ZINC001241689847
Cc1cc(C)c(-c2cccc(CCN)c2)cc1C    ZINC000313753938
CC(C)c1ccccc1-c1ccc(CCN)cc1    ZINC000380966944
C=CCNS(=O)(=O)c1ccc(CCN)cc1    ZINC000044594218
CS(C)(=O)=NC(=O)c1ccc(CCN)cc1    ZINC000380995106
NCCc1cccc(-c2cnc3nonc3c2)c1    ZINC001236029383
NCCc1ccccc1-c1cnc2nonc2c1    ZINC001236031927
NCCc1ccc(-c2cnc3nonc3c2)cc1    ZINC001236030955
N#Cc1ccc(-c2cccc(CCN)c2)c(F)c1    ZINC001236532137
N#Cc1cccc(-c2ccc(CCN)cc2)c1F    ZINC001245070806
N#Cc1ccc(-c2ccccc2CCN)c(F)c1    ZINC001236531594
N#Cc1cccc(-c2ccccc2CCN)c1F    ZINC001245068043
N#Cc1cc(-c2ccc(CCN)cc2)ccc1F    ZINC001235895052
N#Cc1ccc(-c2cccc(CCN)c2)cc1F    ZINC001240156924
N#Cc1cc(F)cc(-c2cccc(CCN)c2)c1    ZINC000313761094
N#Cc1cccc(-c2cccc(CCN)c2)c1F    ZINC001245067812
N#Cc1cc(F)ccc1-c1ccccc1CCN    ZINC001242585267
N#Cc1cc(F)ccc1-c1ccc(CCN)cc1    ZINC001242585332
N#Cc1ccc(F)c(-c2ccccc2CCN)c1    ZINC001244555707
N#Cc1cc(F)cc(-c2ccccc2CCN)c1    ZINC001241659625
N#Cc1cc(-c2cccc(CCN)c2)ccc1F    ZINC001235896074
N#Cc1cc(F)ccc1-c1cccc(CCN)c1    ZINC001242585291
N#Cc1ccc(-c2ccccc2CCN)cc1F    ZINC001240157521
N#Cc1ccc(-c2ccc(CCN)cc2)cc1F    ZINC001240160627
N#Cc1cc(F)cc(-c2ccc(CCN)cc2)c1    ZINC000310755258
N#Cc1ccc(F)c(-c2cccc(CCN)c2)c1    ZINC001244556190
N#Cc1ccc(-c2ccc(CCN)cc2)c(F)c1    ZINC001236531642
N#Cc1ccc(F)c(-c2ccc(CCN)cc2)c1    ZINC001244555689
N#Cc1cc(-c2ccccc2CCN)ccc1F    ZINC001235895010
NCCc1ccccc1-c1ccccc1C(N)=O    ZINC001239762136
NCCc1cccc(-c2cccc(C(N)=O)c2)c1    ZINC000117118069
CC(=O)c1cc(-c2ccccc2CCN)ccn1    ZINC001242611068
CC(=O)c1cc(-c2ccc(CCN)cc2)ccn1    ZINC001242611284
NCCc1ccccc1-c1cccc(C(N)=O)c1    ZINC001239885336
NCCc1cccc(-c2ccc(C(N)=O)cc2)c1    ZINC000117122163
NCCc1ccc(-c2ccc(C(N)=O)cc2)cc1    ZINC000032547777
CC(=O)c1ccc(-c2ccccc2CCN)cn1    ZINC001242401680
NCCc1ccc(-c2cccc(C(N)=O)c2)cc1    ZINC000117108124
NCCc1ccc(-c2ccccc2C(N)=O)cc1    ZINC001239763297
CC(=O)c1cc(-c2cccc(CCN)c2)ccn1    ZINC001242611067
NCCc1cccc(-c2ccccc2C(N)=O)c1    ZINC001239762942
NCCc1ccccc1-c1ccc(C(N)=O)cc1    ZINC000067713479
CC(=O)c1ccc(-c2ccc(CCN)cc2)cn1    ZINC001242402291
CC(=O)c1ccc(-c2cccc(CCN)c2)cn1    ZINC001242401683
C[C@H](CCCCl)Nc1cccc(CCN)c1    ZINC001258251334
C[C@@H](CCCCl)Nc1ccc(CCN)cc1    ZINC001258245381
C[C@@H](CCCCl)Nc1cccc(CCN)c1    ZINC001258251335
C[C@H](CCCCl)Nc1ccc(CCN)cc1    ZINC001258245380
NCCc1ccccc1NC(CO)(CO)CO    ZINC001167930955
Cc1ccc(Nc2cccc(CCN)c2)cc1C    ZINC001159672029
CNCc1ccc(-c2ccccc2CCN)cc1    ZINC001242992551
CN(C)c1cccc(-c2cccc(CCN)c2)c1    ZINC000031996909
NCCc1ccc2c(ccn2[C@H]2C[C@H]3C[C@H]3C2)c1    ZINC001167908408
CN(C)c1ccccc1-c1cccc(CCN)c1    ZINC000041663282
Cc1cccc(Nc2cccc(CCN)c2)c1C    ZINC001159671817
CNCc1cccc(-c2cccc(CCN)c2)c1    ZINC001242996105
CN(C)c1cccc(-c2ccccc2CCN)c1    ZINC001240986865
CCc1cc(-c2ccccc2CCN)ccc1N    ZINC001244305373
CCc1ccccc1Nc1ccc(CCN)cc1    ZINC001159640489
Cc1cc(C)cc(Nc2ccccc2CCN)c1    ZINC001159995899
CCc1ccccc1Nc1cccc(CCN)c1    ZINC001159672541
Cc1cc(C)c(N)c(-c2ccc(CCN)cc2)c1    ZINC001244617120
CCc1ccc(Nc2cccc(CCN)c2)cc1    ZINC001159672189
Cc1ccc(C)c(Nc2ccc(CCN)cc2)c1    ZINC001159640028
CNCc1ccc(-c2ccc(CCN)cc2)cc1    ZINC001242994419
CCc1cccc(Nc2cccc(CCN)c2)c1    ZINC001159672493
CCc1ccc(Nc2ccccc2CCN)cc1    ZINC001159996064
CCc1cc(-c2ccc(CCN)cc2)ccc1N    ZINC001244309437
Cc1cc(C)cc(Nc2cccc(CCN)c2)c1    ZINC001159672241
NCCc1ccc(CNCc2ccccc2)cc1    ZINC000070542668
Cc1cccc(Nc2ccccc2CCN)c1C    ZINC001159996284
Cc1cccc(C)c1Nc1ccc(CCN)cc1    ZINC001159640868
Cc1ccc(Nc2ccc(CCN)cc2)c(C)c1    ZINC001159639937
Cc1cc(-c2cccc(CCN)c2)cc(C)c1N    ZINC001241884203
Cc1ccc(Nc2ccc(CCN)cc2)cc1C    ZINC001159639732
Cc1cc(C)c(N)c(-c2cccc(CCN)c2)c1    ZINC001244614360
CCc1ccc(Nc2ccc(CCN)cc2)cc1    ZINC001159640973
CCc1cccc(Nc2ccccc2CCN)c1    ZINC001159997737
Cc1cccc(Nc2ccc(CCN)cc2)c1C    ZINC001159640137
Cc1cc(-c2ccccc2CCN)cc(C)c1N    ZINC001241884070
CNCc1ccc(-c2cccc(CCN)c2)cc1    ZINC001242992035
CN(C)c1ccc(-c2ccccc2CCN)cc1    ZINC001240914345
CNCc1cccc(-c2ccccc2CCN)c1    ZINC001242996115
CCc1cc(-c2cccc(CCN)c2)ccc1N    ZINC001244305890
CN(C)c1cccc(-c2ccc(CCN)cc2)c1    ZINC000031996906
Cc1cc(C)cc(Nc2ccc(CCN)cc2)c1    ZINC000215782743
Cc1ccc(Nc2cccc(CCN)c2)c(C)c1    ZINC001159672208
Cc1cc(C)c(N)c(-c2ccccc2CCN)c1    ZINC001244614839
Cc1cc(-c2ccc(CCN)cc2)cc(C)c1N    ZINC001241885471
CCc1cccc(Nc2ccc(CCN)cc2)c1    ZINC001159640303
Cc1ccc(C)c(Nc2ccccc2CCN)c1    ZINC001159997391
CNCc1cccc(-c2ccc(CCN)cc2)c1    ZINC001242998732
CN(C)c1ccccc1-c1ccc(CCN)cc1    ZINC000041663276
CN(C)c1ccc(-c2ccc(CCN)cc2)cc1    ZINC000031996975
CCc1ccccc1Nc1ccccc1CCN    ZINC001159996340
NCCc1ccc2c(ccn2[C@@H]2C[C@H]3C[C@H]3C2)c1    ZINC001167908409
Cc1ccccc1CNc1ccccc1CCN    ZINC001161623728
Cc1cccc(C)c1Nc1ccccc1CCN    ZINC001159996209
CN(C)c1ccccc1-c1ccccc1CCN    ZINC000044372064
Cc1ccc(Nc2ccccc2CCN)cc1C    ZINC001159995940
CN(C)c1ccc(-c2cccc(CCN)c2)cc1    ZINC000031996978
NCCc1cc(C(F)(F)F)cc(Cl)c1F    ZINC000044248905
N#Cc1ncc(-c2cccc(CCN)c2)cc1F    ZINC001238990966
N#Cc1ncc(-c2ccc(CCN)cc2)cc1F    ZINC001238992360
N#Cc1ncc(-c2ccccc2CCN)cc1F    ZINC001238991626
NCCc1ccc(-c2cccc(C(=O)O)c2)cc1    ZINC000044396459
NCCc1ccccc1-c1ccc2c(c1)OCO2    ZINC000067641185
NCCc1ccccc1-c1ccc(C(=O)O)cc1    ZINC001236066360
NCCc1cccc(-c2cccc3c2OCO3)c1    ZINC001242586941
NCCc1cccc(-c2cccc(C(=O)O)c2)c1    ZINC000536949470
NCCc1ccccc1-c1ccccc1C(=O)O    ZINC000165608179
NCCc1ccccc1-c1cccc(C(=O)O)c1    ZINC000032547875
NCCc1ccccc1-c1cccc2c1OCO2    ZINC001242587373
NCCc1ccc(-c2ccc3c(c2)OCO3)cc1    ZINC000033427557
NCCc1cccc(-c2ccc(C(=O)O)cc2)c1    ZINC000032513717
NCCc1ccc(-c2ccccc2C(=O)O)cc1    ZINC000044396458
NCCc1cccc(-c2ccccc2C(=O)O)c1    ZINC000536950364
NCCc1cccc(-c2ccc3c(c2)OCO3)c1    ZINC000033427558
NCCc1ccc(-c2ccc(C(=O)O)cc2)cc1    ZINC000044397205
NCCc1ccc(-c2cccc3c2OCO3)cc1    ZINC001242586753
CCSc1cc(OC)c(CCN)cc1OC    ZINC000002513912
NCCc1ccccc1-c1ccc(C(N)=O)nc1    ZINC001239560767
NCCc1cccc(-c2ccc(C(N)=O)nc2)c1    ZINC001239559717
NCCc1ccc(-c2ccc(C(N)=O)nc2)cc1    ZINC001239565687
CCCCCOc1ccc(CCN)cc1Cl    ZINC000003023954
C[C@@H](O)c1ccc(-c2cccc(CCN)c2)cc1    ZINC000536950707
COc1cc(-c2ccccc2CCN)ccc1C    ZINC001241036891
COCc1cccc(-c2ccc(CCN)cc2)c1    ZINC000693412599
Cc1cc(-c2cccc(CCN)c2)ccc1CO    ZINC001243192474
Cc1cc(CO)ccc1-c1ccccc1CCN    ZINC001244581938
COCc1ccc(-c2cccc(CCN)c2)cc1    ZINC000693456722
COc1cc(C)cc(-c2cccc(CCN)c2)c1    ZINC001243245515
CCOc1cccc(-c2ccccc2CCN)c1    ZINC000067919608
Cc1ccc(-c2ccc(CCN)cc2)c(CO)c1    ZINC000629741179
Cc1cc(-c2cccc(CCN)c2)cc(C)c1O    ZINC001243311197
COc1cccc(-c2ccc(CCN)cc2)c1C    ZINC001238996389
COc1cccc(-c2cccc(CCN)c2)c1C    ZINC001238983004
COc1ccc(C)cc1-c1ccc(CCN)cc1    ZINC000033427577
COc1ccc(-c2ccccc2CCN)cc1C    ZINC001240865543
NCCc1ccc(-c2ccc(CCO)cc2)cc1    ZINC001243849611
COc1cc(C)ccc1-c1cccc(CCN)c1    ZINC000629754498
NCCc1cccc(-c2cccc(CCO)c2)c1    ZINC001239034228
Cc1cc(CO)ccc1-c1cccc(CCN)c1    ZINC001244582256
COCc1ccc(-c2ccc(CCN)cc2)cc1    ZINC000693454344
COc1ccc(-c2cccc(CCN)c2)c(C)c1    ZINC000313827279
COCc1ccccc1-c1ccc(CCN)cc1    ZINC001239953316
Cc1ccc(CO)cc1-c1ccccc1CCN    ZINC001242669894
COc1cc(C)ccc1-c1ccccc1CCN    ZINC001242980650
COc1c(C)cccc1-c1cccc(CCN)c1    ZINC001245363983
Cc1c(CO)cccc1-c1ccc(CCN)cc1    ZINC001243015272
CCOc1cccc(-c2cccc(CCN)c2)c1    ZINC000313728500
C[C@@H](O)c1ccc(-c2ccc(CCN)cc2)cc1    ZINC000864549923
Cc1c(CO)cccc1-c1ccccc1CCN    ZINC001243016954
C[C@H](O)c1ccc(-c2cccc(CCN)c2)cc1    ZINC000536950708
NCCc1ccccc1-c1cccc(CCO)c1    ZINC001239031533
C[C@@H](O)c1cccc(-c2cccc(CCN)c2)c1    ZINC000536950520
C[C@@H](O)c1ccc(-c2ccccc2CCN)cc1    ZINC001242647644
NCCc1ccc(-c2cccc(CCO)c2)cc1    ZINC001239035510
COc1ccc(-c2ccc(CCN)cc2)c(C)c1    ZINC000033469331
COCc1ccccc1-c1ccccc1CCN    ZINC001239952622
Cc1cc(CO)ccc1-c1ccc(CCN)cc1    ZINC001244584141
CCOc1ccc(-c2ccc(CCN)cc2)cc1    ZINC000033469327
C[C@H](O)c1cccc(-c2ccc(CCN)cc2)c1    ZINC001242554833
Cc1cc(-c2ccc(CCN)cc2)ccc1CO    ZINC001243191589
CCOc1ccccc1-c1cccc(CCN)c1    ZINC000313762745
COc1c(C)cccc1-c1ccccc1CCN    ZINC001245363725
Cc1cc(-c2ccccc2CCN)cc(C)c1O    ZINC001243311072
Cc1ccc(-c2ccccc2CCN)c(CO)c1    ZINC001244490565
Cc1ccc(CO)cc1-c1ccc(CCN)cc1    ZINC001242669999
Cc1c(CO)cccc1-c1cccc(CCN)c1    ZINC001243017334
COc1ccc(C)c(-c2ccccc2CCN)c1    ZINC001241680399
COCc1ccc(-c2ccccc2CCN)cc1    ZINC001240954076
C[C@H](O)c1cccc(-c2ccccc2CCN)c1    ZINC001242549658
CCOc1ccc(-c2ccccc2CCN)cc1    ZINC001239565937
C[C@H](O)c1cccc(-c2cccc(CCN)c2)c1    ZINC000536950525
COc1ccc(C)cc1-c1cccc(CCN)c1    ZINC000033427578
NCCc1cccc(-c2ccc(CCO)cc2)c1    ZINC001243850933
CCOc1cccc(-c2ccc(CCN)cc2)c1    ZINC000310774706
COc1c(C)cccc1-c1ccc(CCN)cc1    ZINC001245361279
COc1ccc(C)c(-c2ccc(CCN)cc2)c1    ZINC001241680906
Cc1cc(CO)cc(-c2ccccc2CCN)c1    ZINC001243702272
COc1ccc(C)c(-c2cccc(CCN)c2)c1    ZINC001241681791
COCc1ccccc1-c1cccc(CCN)c1    ZINC001239953058
CCOc1ccccc1-c1ccccc1CCN    ZINC001239561051
COc1ccc(C)cc1-c1ccccc1CCN    ZINC001239770091
COc1cccc(-c2ccccc2CCN)c1C    ZINC001238985501
C[C@@H](O)c1cccc(-c2ccccc2CCN)c1    ZINC001242549657
NCCc1ccccc1-c1ccc(CCO)cc1    ZINC001243851018
Cc1ccc(-c2ccc(CCN)cc2)cc1CO    ZINC001242386240
COc1cc(C)ccc1-c1ccc(CCN)cc1    ZINC000629753663
Cc1cc(-c2ccc(CCN)cc2)cc(C)c1O    ZINC001243307267
COc1cc(C)cc(-c2ccccc2CCN)c1    ZINC001243245506
COCc1cccc(-c2ccccc2CCN)c1    ZINC001239936958
Cc1cc(CO)cc(-c2cccc(CCN)c2)c1    ZINC001243702039
CCOc1ccccc1-c1ccc(CCN)cc1    ZINC000311047554
COc1ccc(-c2cccc(CCN)c2)cc1C    ZINC000257368522
COCc1cccc(-c2cccc(CCN)c2)c1    ZINC000693422478
Cc1ccc(-c2ccccc2CCN)cc1CO    ZINC001242385113
CCOc1ccc(-c2cccc(CCN)c2)cc1    ZINC000049830634
COc1cc(-c2cccc(CCN)c2)ccc1C    ZINC001241036681
Cc1cc(CO)cc(-c2ccc(CCN)cc2)c1    ZINC001243700208
COc1cc(-c2ccc(CCN)cc2)ccc1C    ZINC001241037145
COc1cc(C)cc(-c2ccc(CCN)cc2)c1    ZINC001243246545
COc1ccc(-c2ccccc2CCN)c(C)c1    ZINC001239827392
Cc1ccc(CO)cc1-c1cccc(CCN)c1    ZINC001242669612
C[C@@H](O)c1cccc(-c2ccc(CCN)cc2)c1    ZINC001242554832
Cc1cc(-c2ccccc2CCN)ccc1CO    ZINC001243192222
C[C@H](O)c1ccc(-c2ccccc2CCN)cc1    ZINC001242647645
Cc1ccc(-c2cccc(CCN)c2)cc1CO    ZINC001242385469
COc1ccc(-c2ccc(CCN)cc2)cc1C    ZINC000033469329
C[C@H](O)c1ccc(-c2ccc(CCN)cc2)cc1    ZINC000864549924
C[C@H](Oc1ccc(CCN)cc1)c1ccccc1    ZINC000070375126
Cc1ccc(-c2cccc(CCN)c2)c(CO)c1    ZINC000629740444
CN(C)c1cncc(-c2ccccc2CCN)c1    ZINC001242527598
CCc1ncccc1Nc1cccc(CCN)c1    ZINC001159671840
CN(C)c1ccc(-c2cccc(CCN)c2)cn1    ZINC000313758142
CN(C)c1cncc(-c2cccc(CCN)c2)c1    ZINC001242528080
NCCc1ccccc1-c1cnn(CC2CC2)c1    ZINC001240514317
CN(C)c1ccc(-c2ccccc2CCN)cn1    ZINC001241371906
CC[C@@H](CC#N)n1ccc2cc(CCN)ccc21    ZINC001255155733
Cc1ccc(Nc2cccc(CCN)c2)nc1C    ZINC001161079358
NCCc1ccccc1NCc1ccccc1N    ZINC001163889557
CCc1cncc(Nc2ccccc2CCN)c1    ZINC001159998034
NCCc1ccc(-c2cnn(C3CCC3)c2)cc1    ZINC000724344044
CC[C@H](CC#N)n1ccc2cc(CCN)ccc21    ZINC001255155734
NCCc1cccc(-c2cnn(C3CCC3)c2)c1    ZINC000724348282
Cc1cnc(Nc2cccc(CCN)c2)c(C)c1    ZINC000313159830
Cc1ccc(CNc2ccccc2CCN)cn1    ZINC001162874520
NCCc1ccc(-c2cnn(CC3CC3)c2)cc1    ZINC000686897283
CCc1cncc(Nc2cccc(CCN)c2)c1    ZINC001159671745
NCCc1ccccc1-c1cnn(C2CCC2)c1    ZINC001241724034
CCc1cncc(Nc2ccc(CCN)cc2)c1    ZINC001159639830
Cc1cnc(Nc2cccc(CCN)c2)cc1C    ZINC001161076679
Cc1cc(C)nc(Nc2cccc(CCN)c2)c1    ZINC000707973216
Cc1cnccc1CNc1ccccc1CCN    ZINC001162722020
NCCc1cccc(-c2cnn(CC3CC3)c2)c1    ZINC000686898197
CN(C)c1cncc(-c2ccc(CCN)cc2)c1    ZINC001242527661
CCc1ncccc1Nc1ccc(CCN)cc1    ZINC001159640431
CN(C)c1ccc(-c2ccc(CCN)cc2)cn1    ZINC000385180683
C/C(O)=N/S(=O)(=O)c1ccc(CCN)cc1    ZINC000066325574
CS(=O)(=O)NC(=O)c1ccccc1CCN    ZINC000235053326
NCCc1ccc(-c2cncc(C(=O)O)c2)cc1    ZINC001241801979
NCCc1cccc(-c2ccc(C(=O)O)nc2)c1    ZINC001242336835
NCCc1ccccc1-c1cncc(C(=O)O)c1    ZINC001241802168
NCCc1cccc(-c2cncc(C(=O)O)c2)c1    ZINC001241804239
NCCc1ccccc1-c1ccc(C(=O)O)nc1    ZINC001242336649
NCCc1ccc(-c2ccc(C(=O)O)nc2)cc1    ZINC001242337758
CS(=O)(=O)CCNc1ccccc1CCN    ZINC001162324220
CC(C)NS(=O)(=O)c1ccc(CCN)cc1    ZINC000011849330
CCS(=O)(=O)NCc1ccc(CCN)cc1    ZINC000052899275
NCCc1ccc(O[C@@H]2CNCC2(F)F)cc1    ZINC001218231058
CC(F)(F)CNC(=O)c1ccc(CCN)cc1    ZINC000697610218
NCCc1ccc(C(=O)NCCC(F)F)cc1    ZINC000310216022
NCCc1ccc(O[C@H]2CNCC2(F)F)cc1    ZINC001218231059
CN(CC(F)F)C(=O)c1ccc(CCN)cc1    ZINC000136827122
CC(F)(F)C(=O)NCc1ccc(CCN)cc1    ZINC000328362091
CCOc1ncccc1-c1ccccc1CCN    ZINC001240494098
COCc1cncc(-c2ccc(CCN)cc2)c1    ZINC001242956689
COCc1cncc(-c2cccc(CCN)c2)c1    ZINC001242955061
COc1ncc(-c2cccc(CCN)c2)cc1C    ZINC000906191530
CCOc1cc(-c2cccc(CCN)c2)ccn1    ZINC001245266883
COc1ncc(C)cc1-c1ccc(CCN)cc1    ZINC001241366343
COc1ccc(-c2ccc(CCN)cc2)cc1N    ZINC001244896585
CCOc1ncccc1-c1cccc(CCN)c1    ZINC001240494738
COc1cc(-c2ccccc2CCN)cc(C)n1    ZINC001242749053
COc1cncc(-c2ccc(CCN)cc2)c1C    ZINC000687649573
COc1cc(-c2cccc(CCN)c2)ccc1N    ZINC001245504254
COc1ncc(C)cc1-c1ccccc1CCN    ZINC001241365726
COc1ccc(-c2ccc(CCN)cc2)c(C)n1    ZINC001242928403
COc1cc(-c2cccc(CCN)c2)cc(C)n1    ZINC001242748484
NCCc1ccc(CNC(=O)C#CC2CC2)cc1    ZINC000876517761
CCOc1ccc(-c2ccccc2CCN)cn1    ZINC001241705266
COCc1cncc(-c2ccccc2CCN)c1    ZINC001242955405
NCCc1ccc(C(=O)N2C[C@H]3C=C[C@H]2C3)cc1    ZINC001340868244
CCOc1cc(-c2ccc(CCN)cc2)ccn1    ZINC001245267368
NCCc1ccccc1NCOc1ccccc1    ZINC001170808768
COc1ccc(-c2ccccc2CCN)c(C)n1    ZINC001242928790
CCn1cc(-c2ccccc2CCN)ccc1=O    ZINC001243839385
CCOc1ccc(-c2cccc(CCN)c2)cn1    ZINC001241705546
COc1ccc(-c2cccc(CCN)c2)cc1N    ZINC001244895237
COc1ncc(-c2ccc(CCN)cc2)cc1C    ZINC000906190269
CCn1cc(-c2cccc(CCN)c2)ccc1=O    ZINC001243835888
COc1cc(C)c(-c2ccccc2CCN)cn1    ZINC001241769297
COc1cc(C)c(-c2ccc(CCN)cc2)cn1    ZINC001241769662
COc1cc(-c2ccccc2CCN)ccc1N    ZINC001245505626
CCOc1cncc(-c2ccccc2CCN)c1    ZINC001242658898
COc1cc(C)c(-c2cccc(CCN)c2)cn1    ZINC001241769135
COc1cc(-c2ccc(CCN)cc2)ccc1N    ZINC001245503114
COc1cncc(-c2ccccc2CCN)c1C    ZINC001236386433
CCOc1ccc(-c2ccc(CCN)cc2)cn1    ZINC001241706092
COc1ccc(-c2ccccc2CCN)cc1N    ZINC001244896474
CCn1cc(-c2ccc(CCN)cc2)ccc1=O    ZINC001243834646
COc1ccc(-c2cccc(CCN)c2)c(C)n1    ZINC001242929066
COc1cc(-c2ccc(CCN)cc2)cc(C)n1    ZINC001242748321
CCOc1cc(-c2ccccc2CCN)ccn1    ZINC001245266242
CCOc1cncc(-c2cccc(CCN)c2)c1    ZINC000313725924
CCOc1cncc(-c2ccc(CCN)cc2)c1    ZINC000311096495
COc1cncc(-c2cccc(CCN)c2)c1C    ZINC000687652448
COc1ncc(C)cc1-c1cccc(CCN)c1    ZINC001241366472
COc1ncc(-c2ccccc2CCN)cc1C    ZINC001242433208
CCOc1ncccc1-c1ccc(CCN)cc1    ZINC001240498121
NCCc1ccccc1NCc1ccnc(N)c1    ZINC001167616416
Cc1cnc(Nc2cccc(CCN)c2)cc1N    ZINC001161077091
Cc1cnc(C)nc1Nc1cccc(CCN)c1    ZINC001161079330
NCCc1ccc(-c2cnn(C3CNC3)c2)cc1    ZINC001241615421
Cc1cc(C)c(Nc2cccc(CCN)c2)nn1    ZINC001161078995
Cc1ncc(CNc2ccccc2CCN)cn1    ZINC001168390675
NCCc1cccc(-c2cnn(C3CNC3)c2)c1    ZINC001241612038
N=c1cc(CN)ccn1-c1ccccc1CCN    ZINC001167692865
Cc1cnc(Nc2cccc(CCN)c2)c(N)c1    ZINC001161078195
CCc1ccc(Nc2cccc(CCN)c2)nn1    ZINC001161076405
CCc1cnc(Nc2cccc(CCN)c2)nc1    ZINC001161078956
CCc1nccnc1Nc1cccc(CCN)c1    ZINC000699512368
CN(C)c1ncc(-c2cccc(CCN)c2)cn1    ZINC001205017774
Cc1ncnc(Nc2cccc(CCN)c2)c1C    ZINC001161078345
C[C@@H](Nc1ccccc1CCN)c1cnccn1    ZINC001169532984
C[C@H](Nc1ccccc1CCN)c1cnccn1    ZINC001169532985
CCc1nccc(Nc2cccc(CCN)c2)n1    ZINC001161077144
Cc1cnc(Nc2cccc(CCN)c2)c(C)n1    ZINC001161077354
Cc1cc(C)nc(Nc2cccc(CCN)c2)n1    ZINC000313169364
NCCc1ccccc1-c1cnn(C2CNC2)c1    ZINC001241611668
CN(C)c1ncc(-c2ccc(CCN)cc2)cn1    ZINC001205024693
CN(C)c1ncc(-c2ccccc2CCN)cn1    ZINC001205016929
CCc1cc(Nc2cccc(CCN)c2)ncn1    ZINC000313150472
Cc1ccnc(CNc2ccccc2CCN)n1    ZINC001162195982
C[C@H]1CC[C@@H](n2ccc3cc(CCN)ccc32)C1    ZINC001170110372
C[C@@H]1CC[C@H](n2ccc3cc(CCN)ccc32)C1    ZINC001170110370
NCCc1ccc2c(ccn2C2CCCCC2)c1    ZINC000257865744
C[C@H]1CC[C@H](n2ccc3cc(CCN)ccc32)C1    ZINC001170110373
C[C@@H](CC1CC1)n1ccc2cc(CCN)ccc21    ZINC001258456143
C[C@@H]1CC[C@@H](n2ccc3cc(CCN)ccc32)C1    ZINC001170110371
C=CCC[C@H](C)n1ccc2cc(CCN)ccc21    ZINC001258722661
C[C@H](CC1CC1)n1ccc2cc(CCN)ccc21    ZINC001258456142
C=CCC[C@@H](C)n1ccc2cc(CCN)ccc21    ZINC001258722660
NCCc1cccc(NS(=O)(=O)CCN)c1    ZINC001237683960
CNS(=O)(=O)NCc1ccc(CCN)cc1    ZINC000160840589
NCCc1ccc(NS(=O)(=O)CCN)cc1    ZINC001237676992
NCCc1ccccc1NS(=O)(=O)CCN    ZINC001237817140
CSc1ccccc1-c1ccccc1CCN    ZINC001242945335
CSc1ccc(-c2cccc(CCN)c2)cc1    ZINC000044397324
CSc1ccccc1-c1cccc(CCN)c1    ZINC000536950601
CSc1ccccc1-c1ccc(CCN)cc1    ZINC000700989894
CSc1ccc(-c2ccccc2CCN)cc1    ZINC001239498351
CSc1cccc(-c2ccccc2CCN)c1    ZINC001241315163
CSc1ccc(-c2ccc(CCN)cc2)cc1    ZINC000044397322
CSc1cccc(-c2cccc(CCN)c2)c1    ZINC000686993564
CSc1cccc(-c2ccc(CCN)cc2)c1    ZINC000687003102
COc1ccc(O)cc1-c1ccccc1CCN    ZINC001222638889
COc1cc(O)ccc1-c1cccc(CCN)c1    ZINC001243985033
NCCc1ccc(OCc2ccccc2)c(O)c1    ZINC000065734638
NCCc1cccc(-c2ccc(O)c(CO)c2)c1    ZINC001244777526
COc1c(O)cccc1-c1cccc(CCN)c1    ZINC001244991918
COc1ccc(CCN)cc1-c1ccc(O)cc1    ZINC000067856605
COc1cc(O)ccc1-c1ccccc1CCN    ZINC001243982391
COc1cc(-c2cccc(CCN)c2)ccc1O    ZINC001240615740
COc1ccc(-c2cccc(CCN)c2)cc1O    ZINC001242174873
COc1cc(-c2ccccc2CCN)ccc1O    ZINC001240616489
COc1ccc(-c2ccccc2CCN)cc1O    ZINC001242175018
COc1ccc(O)cc1-c1ccc(CCN)cc1    ZINC001222640132
NCCc1ccc(-c2ccc(O)c(CO)c2)cc1    ZINC001244777561
COc1ccc(O)cc1-c1cccc(CCN)c1    ZINC001222640221
COc1cc(-c2ccc(CCN)cc2)ccc1O    ZINC000200118593
COc1ccc(-c2ccc(CCN)cc2)cc1O    ZINC001242175252
COc1c(O)cccc1-c1ccccc1CCN    ZINC001244992208
COc1cc(O)ccc1-c1ccc(CCN)cc1    ZINC001243982487
COc1ccc(Oc2ccc(CCN)cc2)cc1    ZINC000011890266
NCCc1ccccc1-c1ccc(O)c(CO)c1    ZINC001244777698
COc1c(O)cccc1-c1ccc(CCN)cc1    ZINC001244990120
COc1cccnc1Nc1cccc(CCN)c1    ZINC000313164070
COc1ncc(-c2ccccc2CCN)cc1N    ZINC001239641740
N#C[C@H]1C[C@H]1C(=O)NCc1ccc(CCN)cc1    ZINC001580057421
CCOc1ncc(-c2ccc(CCN)cc2)cn1    ZINC001241553643
CCOc1ncc(-c2cccc(CCN)c2)cn1    ZINC001241552652
NCCc1ccccc1-c1cnn(C2COC2)c1    ZINC001240789540
NCCc1ccccc1NCc1ccc(O)nc1    ZINC001168305085
NCCc1cccc(-c2cnn(C3COC3)c2)c1    ZINC001240789928
CCOc1ncc(-c2ccccc2CCN)cn1    ZINC001241552745
COc1ncc(-c2ccc(CCN)cc2)cc1N    ZINC001239645494
COc1ccnc(Nc2cccc(CCN)c2)c1    ZINC001161079111
COc1cccc(Nc2cccc(CCN)c2)n1    ZINC000313164947
COc1ncc(-c2cccc(CCN)c2)cc1N    ZINC001239642520
NCCc1ccccc1NCc1ncccc1O    ZINC001169731244
NCCc1ccc(-c2cnn(C3COC3)c2)cc1    ZINC001240794101
Cc1cc(F)cc(C)c1-c1ccccc1CCN    ZINC001243925933
Cc1cc(F)cc(C)c1-c1ccc(CCN)cc1    ZINC000394129448
Cc1cc(F)cc(C)c1-c1cccc(CCN)c1    ZINC000313729091
NCCc1ccccc1Nc1nccnc1CN    ZINC001171449991
Cc1nnc(Nc2cccc(CCN)c2)nc1C    ZINC000313168688
N=c1cc(CN)ncn1-c1ccccc1CCN    ZINC001167359905
NCCc1cccc(Nc2cc(CN)ncn2)c1    ZINC001161078809
CC1(C)CC(=O)C=C(c2cccc(CCN)c2)C1    ZINC001242316482
CC1(C)CC(=O)C=C(c2ccccc2CCN)C1    ZINC001242316122
CC1(C)CC(=O)C=C(c2ccc(CCN)cc2)C1    ZINC001242317374
N#CC1CCC(Nc2cccc(CCN)c2)CC1    ZINC001256959707
N#C[C@H]1CC[C@H](Nc2ccccc2CCN)CC1    ZINC001167844406
CC(C)(C)n1cc(-c2ccc(CCN)cc2)cn1    ZINC000714271146
CC(C)Cn1cc(-c2ccccc2CCN)cn1    ZINC001240887767
CCCn1nc(C)cc1-c1ccc(CCN)cc1    ZINC001241764788
CN1CC[C@H](n2ccc3cc(CCN)ccc32)C1    ZINC001255423235
NCCc1ccc2c(ccn2[C@H]2CCCNC2)c1    ZINC001246310814
NCCc1ccc2c(ccn2C2CCNCC2)c1    ZINC001246308313
CN1CC[C@@H](n2ccc3cc(CCN)ccc32)C1    ZINC001255423237
NCCc1cccc(NC2=C[C@H]3CC[C@@H](C2)N3)c1    ZINC001159671746
CCCn1nc(C)cc1-c1cccc(CCN)c1    ZINC001241764517
N#CC1CCC(Nc2ccc(CCN)cc2)CC1    ZINC001256950808
CC(C)Cn1cc(-c2ccc(CCN)cc2)cn1    ZINC000686896886
NCCc1ccccc1NC1=C[C@H]2CC[C@@H](C1)N2    ZINC001159997208
Cn1ccc(CNCc2ccc(CCN)cc2)c1    ZINC000863642190
CC(C)(C)n1cc(-c2cccc(CCN)c2)cn1    ZINC000714269315
NCCc1ccc2c(ccn2[C@@H]2CCCNC2)c1    ZINC001246310815
CC(C)(C)n1cc(-c2ccccc2CCN)cn1    ZINC001243565456
NCCc1ccc(NC2=C[C@H]3CC[C@@H](C2)N3)cc1    ZINC001159640032
CC(C)Cn1cc(-c2cccc(CCN)c2)cn1    ZINC000686890798
CCCn1nc(C)cc1-c1ccccc1CCN    ZINC001241764192
NCCc1ccc(S(=O)(=O)NCCO)cc1    ZINC000072206366
CSc1ccc(-c2ccccc2CCN)cn1    ZINC001241635562
CSc1ccc(-c2ccc(CCN)cc2)cn1    ZINC001241635984
CSc1ccc(-c2cccc(CCN)c2)cn1    ZINC001241635877
CSc1cncc(-c2cccc(CCN)c2)c1    ZINC001242950340
CSc1cncc(-c2ccccc2CCN)c1    ZINC001242949750
CSc1cncc(-c2ccc(CCN)cc2)c1    ZINC001242949327
COc1ncc(-c2ccc(CCN)cc2)cc1O    ZINC001244847144
COc1ncc(-c2ccccc2CCN)cc1O    ZINC001244844050
COc1ncc(-c2cccc(CCN)c2)cc1O    ZINC001244846401
COc1ccc(Nc2cccc(CCN)c2)nn1    ZINC001161078146
COc1ccnc(Nc2cccc(CCN)c2)n1    ZINC000313157688
COc1nccnc1Nc1cccc(CCN)c1    ZINC000686312275
COc1cc(Nc2cccc(CCN)c2)ncn1    ZINC000313159788
COc1cncnc1Nc1cccc(CCN)c1    ZINC000313164981
COc1cncc(Nc2cccc(CCN)c2)n1    ZINC000313162493
Cc1c(N)c(F)ccc1-c1ccccc1CCN    ZINC001245460851
Cc1ccc(F)cc1Nc1ccc(CCN)cc1    ZINC001159640195
Cc1ccc(Nc2ccc(CCN)cc2)cc1F    ZINC001159640588
Cc1ccc(F)c(Nc2cccc(CCN)c2)c1    ZINC001159671795
Cc1cc(F)cc(Nc2ccc(CCN)cc2)c1    ZINC001159640624
Cc1ccc(F)c(Nc2ccccc2CCN)c1    ZINC001159996157
Cc1ccc(Nc2cccc(CCN)c2)cc1F    ZINC001159672159
Cc1c(N)c(F)ccc1-c1cccc(CCN)c1    ZINC001245462201
CNc1cc(F)cc(-c2ccccc2CCN)c1    ZINC001244830646
Cc1cccc(Nc2ccccc2CCN)c1F    ZINC001159997428
Cc1ccc(F)cc1Nc1ccccc1CCN    ZINC001159996147
CNc1cc(F)cc(-c2cccc(CCN)c2)c1    ZINC001244830313
Cc1ccc(F)cc1Nc1cccc(CCN)c1    ZINC001159671984
Cc1cc(F)ccc1Nc1cccc(CCN)c1    ZINC001159672529
Cc1c(F)cccc1Nc1ccc(CCN)cc1    ZINC001159640483
Cc1cccc(Nc2cccc(CCN)c2)c1F    ZINC001159671850
Cc1cc(Nc2cccc(CCN)c2)ccc1F    ZINC001159672439
Cc1ccc(Nc2ccccc2CCN)c(F)c1    ZINC001159998244
Cc1c(F)cccc1Nc1cccc(CCN)c1    ZINC001159672285
Cc1ccc(Nc2cccc(CCN)c2)c(F)c1    ZINC001159671414
Cc1ccc(Nc2ccccc2CCN)cc1F    ZINC001159996307
Cc1ccc(F)c(Nc2ccc(CCN)cc2)c1    ZINC001159640486
CNc1cc(F)cc(-c2ccc(CCN)cc2)c1    ZINC001244830636
Cc1cc(Nc2ccc(CCN)cc2)ccc1F    ZINC001159640289
Cc1cc(Nc2ccccc2CCN)ccc1F    ZINC001159997952
Cc1c(N)c(F)ccc1-c1ccc(CCN)cc1    ZINC001245463299
Cc1ccc(Nc2ccc(CCN)cc2)c(F)c1    ZINC001159639933
Cc1cc(F)cc(Nc2ccccc2CCN)c1    ZINC001159996108
Cc1c(F)cccc1Nc1ccccc1CCN    ZINC001159996166
Cc1cc(F)ccc1Nc1ccccc1CCN    ZINC001159996126
Cc1cc(F)ccc1Nc1ccc(CCN)cc1    ZINC001159640305
Cc1cc(F)cc(Nc2cccc(CCN)c2)c1    ZINC001159671818
Cc1cccc(Nc2ccc(CCN)cc2)c1F    ZINC001159640353
C=CCN(CC=C)C(=O)c1ccc(CCN)cc1    ZINC000070541572
NCCc1ccc(C(=O)N2CC[C@H]3C[C@@H]3C2)cc1    ZINC000699204887
NCCc1ccc(C(=O)N2CC[C@@H]3C[C@@H]3C2)cc1    ZINC000699204890
NCCc1ccc(C(=O)N[C@@H]2CC23CCC3)cc1    ZINC000721256998
NCCc1ccc(CNC(=O)C=C2CCC2)cc1    ZINC000818534429
NCCc1ccc(C(=O)N[C@H]2C=CCCC2)cc1    ZINC001263146748
C[C@H](NCc1ccc(CCN)cc1)c1ccco1    ZINC000817948118
NCCc1ccc(C(=O)N[C@H]2CC23CCC3)cc1    ZINC000721257004
C[C@@H](Cc1ccco1)Nc1ccc(CCN)cc1    ZINC001258172060
NCCc1ccc(NC2C[C@@H]3C=C[C@H](C2)O3)cc1    ZINC001172228532
C[C@@H](NCc1ccc(CCN)cc1)c1ccoc1    ZINC000817949983
C=C1CCN(C(=O)c2ccc(CCN)cc2)CC1    ZINC000382582345
C[C@@H](Cc1ccco1)Nc1cccc(CCN)c1    ZINC001258180549
NCCc1ccc(C(=O)NCC2CC=CC2)cc1    ZINC000717339813
NCCc1ccc(C(=O)N[C@]23C[C@H]2CCC3)cc1    ZINC000822076783
CC(=O)N1CC=C(c2ccccc2CCN)CC1    ZINC001241970219
C[C@H](Cc1ccco1)Nc1ccc(CCN)cc1    ZINC001258172059
NCCc1ccc(C(=O)N[C@@H]2CC=CCC2)cc1    ZINC000088748057
NCCc1ccc(C(=O)NC[C@H]2C=CCC2)cc1    ZINC000711745248
CC(=O)N1CC=C(c2ccc(CCN)cc2)CC1    ZINC001241969473
NCCc1ccc(C(=O)N2CC[C@@H]3C[C@H]3C2)cc1    ZINC000699204875
NCCc1ccc2c(ccn2C2CCOCC2)c1    ZINC001255034208
C=CCN(C(=O)c1ccc(CCN)cc1)C1CC1    ZINC000165278536
NCCc1cccc(NC2C[C@@H]3C=C[C@H](C2)O3)c1    ZINC001172235785
NCCc1ccc(C(=O)NC/C=C/C2CC2)cc1    ZINC000379204208
NCCc1ccc(CNC(=O)C2CC=CC2)cc1    ZINC000085160185
NCCc1ccc(C(=O)NC2(C3CC3)CC2)cc1    ZINC000697351917
NCCc1ccc2c(ccn2[C@H]2CCCOC2)c1    ZINC001254365178
C[C@H](Cc1ccco1)Nc1cccc(CCN)c1    ZINC001258180546
NCCc1ccc(C(=O)NCC2=CCCC2)cc1    ZINC000702374590
C[C@H](NCc1ccc(CCN)cc1)c1ccoc1    ZINC000817949984
C=C/C=C\CCNC(=O)c1ccc(CCN)cc1    ZINC000713490297
NCCc1ccc2c(ccn2[C@@H]2CCCOC2)c1    ZINC001254365179
NCCc1ccc(C(=O)N[C@@H]2C=CCCC2)cc1    ZINC001263146749
NCCc1ccc(C(=O)NC/C=C\C2CC2)cc1    ZINC000379204209
C[C@@H](NCc1ccc(CCN)cc1)c1ccco1    ZINC000817948117
CC(=O)N1CC=C(c2cccc(CCN)c2)CC1    ZINC001241969524
NCCc1ccc(C(=O)NC[C@@H]2C=CCC2)cc1    ZINC000711745247
NCCc1ccc(C(=O)N(C2CC2)C2CC2)cc1    ZINC001354395064
C=C/C=C/CCNC(=O)c1ccc(CCN)cc1    ZINC000713490299
NCCc1ccc(C(=O)N2CC[C@H]3C[C@H]3C2)cc1    ZINC000699204870
NCCc1ccc(C(=O)N[C@H]2CC=CCC2)cc1    ZINC000088748056
Cc1cc(CNc2ccccc2CCN)nn1C    ZINC001167770873
Cn1cc(CNCc2ccc(CCN)cc2)cn1    ZINC001579964857
Cc1nccn1CCNc1ccccc1CCN    ZINC001163928879
C[C@H](NCc1ccc(CCN)cc1)c1ncc[nH]1    ZINC000925689523
Cn1nccc1CNCc1ccc(CCN)cc1    ZINC001580013314
C[C@@H](NCc1ccc(CCN)cc1)c1ncc[nH]1    ZINC000925689522
Cn1ccc(CNCc2ccc(CCN)cc2)n1    ZINC001579972837
NCCc1ccccc1NCCCn1ccnc1    ZINC001161688303
CCC[C@@H](CC)n1ccc2cc(CCN)ccc21    ZINC001257251800
NCCc1ccc(CN[C@@H]2CC[C@@H]2C2CC2)cc1    ZINC000817947598
NCCc1ccc(CN[C@@H]2CCC23CCC3)cc1    ZINC000817947853
CCCC[C@@H](C)n1ccc2cc(CCN)ccc21    ZINC001255316219
NCCc1ccc(CN[C@@H]2C[C@H]3CC[C@H]2C3)cc1    ZINC000302378437
CC1(C)CC=C(Nc2ccc(CCN)cc2)CC1    ZINC001159640581
NCCc1ccc(CN[C@H]2CC[C@@H]2C2CC2)cc1    ZINC000817947596
NCCc1cccc(NC2CCC3(CC3)CC2)c1    ZINC001254437282
NCCc1ccc(CN[C@@H]2CC[C@H]2C2CC2)cc1    ZINC000817947599
NCCc1ccc(NC2C[C@H]3CC[C@@H](C3)C2)cc1    ZINC001257702354
NCCc1ccc(NC2=CCCCCCC2)cc1    ZINC001159639873
CC1(C)[C@@H]2C[C@H](Nc3ccc(CCN)cc3)C[C@@H]21    ZINC001170716363
NCCc1cccc(NC2C[C@H]3CC[C@@H](C3)C2)c1    ZINC001257705852
CC1(C)CC=C(Nc2ccccc2CCN)CC1    ZINC001159998238
CC1(C)[C@@H]2C[C@H](Nc3cccc(CCN)c3)C[C@@H]21    ZINC001170730915
CC1(C)[C@@H]2C[C@@H](Nc3cccc(CCN)c3)C[C@@H]21    ZINC001170730917
CC1(C)[C@@H]2C[C@@H](Nc3ccc(CCN)cc3)C[C@@H]21    ZINC001170716364
NCCc1ccc(CN[C@H]2CCC23CCC3)cc1    ZINC000817947852
CCCC[C@H](C)n1ccc2cc(CCN)ccc21    ZINC001255316220
NCCc1ccc(CNC(C2CC2)C2CC2)cc1    ZINC000070542758
NCCc1cccc(NC2=CCCCCCC2)c1    ZINC001159672194
NCCc1ccc(CN[C@H]2CC[C@H]2C2CC2)cc1    ZINC000817947597
NCCc1ccccc1NCCC1=CCCCC1    ZINC001168772384
NCCc1ccc(CN[C@H]2C[C@H]3CC[C@H]2C3)cc1    ZINC000302378438
NCCc1ccc(NC2CCC3(CC3)CC2)cc1    ZINC001254432335
CCC[C@H](CC)n1ccc2cc(CCN)ccc21    ZINC001257251799
CC1(C)CC=C(Nc2cccc(CCN)c2)CC1    ZINC001159672043
COc1cc(CCN)cc(Br)c1O    ZINC000019279872
CC(=O)c1cc(-c2ccc(CCN)cc2)cs1    ZINC001244627957
CC(=O)c1cc(-c2cccc(CCN)c2)cs1    ZINC001244627620
CC(=O)c1cc(-c2ccccc2CCN)cs1    ZINC001244627693
Cc1ccc(-c2ccccc2CCN)c(Cl)c1    ZINC001239863710
Cc1cc(Cl)cc(-c2cccc(CCN)c2)c1    ZINC001242518202
Cc1cc(Cl)ccc1-c1ccccc1CCN    ZINC001245085489
Cc1c(Cl)cccc1-c1cccc(CCN)c1    ZINC000033427705
Cc1c(Cl)cccc1-c1ccc(CCN)cc1    ZINC000033427704
Cc1cc(Cl)ccc1-c1ccc(CCN)cc1    ZINC000708327483
Cc1cc(Cl)cc(-c2ccccc2CCN)c1    ZINC001242518921
Cc1ccc(-c2ccc(CCN)cc2)c(Cl)c1    ZINC000704516067
Cc1c(Cl)cccc1-c1ccccc1CCN    ZINC001244964776
Cc1ccc(-c2cccc(CCN)c2)c(Cl)c1    ZINC000704528091
Cc1cc(Cl)cc(-c2ccc(CCN)cc2)c1    ZINC001242518158
Cc1cc(Cl)ccc1-c1cccc(CCN)c1    ZINC000708338779
CSc1ncc(-c2ccccc2CCN)cn1    ZINC001241629570
CSc1ncc(-c2ccc(CCN)cc2)cn1    ZINC001241629801
CSc1ncc(-c2cccc(CCN)c2)cn1    ZINC001241629683
NCCc1ccc(-c2cnn(CC(=O)O)c2)cc1    ZINC001242186028
NCCc1cccc(-c2cnn(CC(=O)O)c2)c1    ZINC001242185213
NCCc1ccccc1-c1cnn(CC(=O)O)c1    ZINC001242185454
NCCc1ccccc1-c1ccc(CO)cc1F    ZINC001244910550
NCCc1ccc(-c2cccc(CO)c2F)cc1    ZINC001243141568
Cc1ccc(F)c(-c2ccc(CCN)cc2)c1O    ZINC001236416465
COc1cccc(F)c1-c1ccc(CCN)cc1    ZINC001241013124
COc1cc(-c2ccc(CCN)cc2)ccc1F    ZINC001241419563
COc1ccc(F)cc1-c1ccccc1CCN    ZINC001239723767
COc1cc(-c2ccccc2CCN)ccc1F    ZINC001241419996
NCCc1ccc(-c2ccc(CO)c(F)c2)cc1    ZINC001242533654
COc1cc(F)cc(-c2cccc(CCN)c2)c1    ZINC000313729682
Cc1cc(-c2cccc(CCN)c2)cc(O)c1F    ZINC001244518901
NCCc1ccccc1-c1cc(CO)ccc1F    ZINC001241154117
COc1ccc(-c2ccccc2CCN)cc1F    ZINC001239579694
COc1ccc(-c2cccc(CCN)c2)c(F)c1    ZINC000313813204
COc1ccc(F)cc1-c1ccc(CCN)cc1    ZINC000041663680
NCCc1cccc(-c2ccc(CO)cc2F)c1    ZINC001244910974
COc1cccc(F)c1-c1cccc(CCN)c1    ZINC001241012547
Cc1ccc(F)c(-c2ccccc2CCN)c1O    ZINC001236404198
NCCc1ccccc1-c1cccc(F)c1CO    ZINC001244563512
NCCc1ccccc1-c1cccc(CO)c1F    ZINC001243141279
NCCc1ccc(-c2ccc(F)c(CO)c2)cc1    ZINC001241787232
COc1ccc(-c2cccc(CCN)c2)cc1F    ZINC000313746713
COc1cccc(F)c1-c1ccccc1CCN    ZINC001241012514
NCCc1cccc(-c2cccc(CO)c2F)c1    ZINC001243141941
NCCc1cccc(-c2ccc(CO)c(F)c2)c1    ZINC001242533472
Cc1ccc(F)c(-c2cccc(CCN)c2)c1O    ZINC001236405967
NCCc1ccccc1-c1cc(F)cc(CO)c1    ZINC001243694020
COc1cc(F)cc(-c2ccccc2CCN)c1    ZINC001241030850
Cc1cc(-c2ccccc2CCN)cc(O)c1F    ZINC001244519985
NCCc1cccc(-c2cc(F)cc(CO)c2)c1    ZINC001243693366
NCCc1cccc(-c2cc(F)ccc2CO)c1    ZINC001242340999
COc1c(F)cccc1-c1ccccc1CCN    ZINC001242484732
COc1cc(-c2cccc(CCN)c2)ccc1F    ZINC001241419520
NCCc1ccccc1-c1cc(F)ccc1CO    ZINC001242341489
COc1ccc(F)c(-c2ccc(CCN)cc2)c1    ZINC001240119691
NCCc1ccc(-c2cc(F)ccc2CO)cc1    ZINC001242341576
COc1ccc(F)c(-c2ccccc2CCN)c1    ZINC000067786935
COc1ccc(-c2ccc(CCN)cc2)c(F)c1    ZINC000386741660
COc1c(F)cccc1-c1ccc(CCN)cc1    ZINC001242484464
COc1ccc(F)c(-c2cccc(CCN)c2)c1    ZINC001240118455
COc1cccc(-c2ccc(CCN)cc2)c1F    ZINC000311119305
COc1cc(F)ccc1-c1ccc(CCN)cc1    ZINC001239999203
Cc1cc(-c2ccc(CCN)cc2)cc(O)c1F    ZINC001244525999
NCCc1ccc(-c2cccc(F)c2CO)cc1    ZINC001244565408
NCCc1cccc(-c2cccc(F)c2CO)c1    ZINC001244562467
COc1cc(F)ccc1-c1cccc(CCN)c1    ZINC001239999441
COc1cccc(-c2ccccc2CCN)c1F    ZINC001239750349
COc1cccc(-c2cccc(CCN)c2)c1F    ZINC000313920004
NCCc1ccc(-c2cc(CO)ccc2F)cc1    ZINC001241154617
COc1ccc(F)cc1-c1cccc(CCN)c1    ZINC000041663686
NCCc1ccc(-c2cc(F)cc(CO)c2)cc1    ZINC001243694678
NCCc1ccc(-c2ccc(CO)cc2F)cc1    ZINC001244913279
NCCc1ccccc1-c1ccc(CO)c(F)c1    ZINC001242532050
COc1cc(F)ccc1-c1ccccc1CCN    ZINC001239999372
NCCc1cccc(-c2ccc(F)c(CO)c2)c1    ZINC001241790281
NCCc1ccccc1-c1ccc(F)c(CO)c1    ZINC000067655061
NCCc1cccc(-c2cc(CO)ccc2F)c1    ZINC001241153512
NCCc1cc(F)cc(OCc2ccccc2)c1    ZINC000159552148
COc1c(F)cccc1-c1cccc(CCN)c1    ZINC001242484573
COc1ccc(-c2ccccc2CCN)c(F)c1    ZINC001240021040
COc1ccc(-c2ccc(CCN)cc2)cc1F    ZINC000310756743
COc1cc(F)cc(-c2ccc(CCN)cc2)c1    ZINC000312423390
Cc1nn[nH]c1NC(=O)c1ccc(CCN)cc1    ZINC001579894896
Cc1nn[nH]c1NC(=O)c1ccccc1CCN    ZINC001579895258
NCCc1ccc(C(=O)NCc2cnn[nH]2)cc1    ZINC000398303451
Cn1nncc1NC(=O)c1ccc(CCN)cc1    ZINC001580028404
NCCc1ccc(C(=O)NCc2nnc[nH]2)cc1    ZINC000070541934
NCCc1ccccc1Nc1cnc(O)nc1N    ZINC001162788918
CNc1ccc(-c2ccccc2CCN)c(F)n1    ZINC001239429822
Cc1cc(Nc2cccc(CCN)c2)ncc1F    ZINC001161078976
Cc1cc(F)cnc1Nc1cccc(CCN)c1    ZINC001161078965
Cc1ccc(F)c(Nc2cccc(CCN)c2)n1    ZINC001161079371
Cc1ccnc(Nc2cccc(CCN)c2)c1F    ZINC001161079002
Cc1nc(Nc2cccc(CCN)c2)ccc1F    ZINC001161078938
CNc1ccc(-c2cccc(CCN)c2)c(F)n1    ZINC001239429361
Cc1cnc(Nc2cccc(CCN)c2)c(F)c1    ZINC001161079240
CNc1ccc(-c2ccc(CCN)cc2)c(F)n1    ZINC001239429880
Cc1c(F)ccnc1Nc1cccc(CCN)c1    ZINC001161079261
NCCc1ccc(C(=O)N[C@@H]2[C@H]3CNC[C@H]32)cc1    ZINC001340299257
C#CCN(C)C(=O)NCc1ccc(CCN)cc1    ZINC000841934076
C#CCCNC(=O)NCc1ccc(CCN)cc1    ZINC000841931862
C#C[C@H](C)NC(=O)NCc1ccc(CCN)cc1    ZINC000841932568
NCCc1ccccc1C(=O)N[C@@H]1[C@H]2CNC[C@H]21    ZINC000565149730
C#CCNCC(=O)NCc1ccc(CCN)cc1    ZINC000911733899
NCCc1ccccc1C(=O)NC1[C@@H]2CNC[C@@H]12    ZINC000653142114
COCCn1cc(-c2ccc(CCN)cc2)cn1    ZINC000629750407
COCCn1cc(-c2cccc(CCN)c2)cn1    ZINC000629749977
C#C[C@@H](C)NC(=O)NCc1ccc(CCN)cc1    ZINC000841932567
C[C@H](CC#N)N(C)C(=O)c1ccc(CCN)cc1    ZINC000070542357
NCCc1ccccc1C(=O)NC1[C@H]2CNC[C@H]12    ZINC000653142113
COCCn1cc(-c2ccccc2CCN)cn1    ZINC001240627780
C[C@@H](CC#N)N(C)C(=O)c1ccc(CCN)cc1    ZINC000070542356
NCCc1ccc(C(=O)N2C[C@@H]3C[C@H]2CN3)cc1    ZINC001342270707
Cn1cc(CNCc2ccc(CCN)cc2)nn1    ZINC001579964070
Cn1nncc1CNCc1ccc(CCN)cc1    ZINC001580016791
Cc1nc(CCN)nn1-c1ccccc1CCN    ZINC001168989058
CC1(C)[C@@H]2C[C@@H](Oc3ccc(CCN)cc3)C[C@@H]21    ZINC001218324530
C=C(C)C[C@H](Oc1ccc(CCN)cc1)C(=C)C    ZINC001218435632
NCCc1ccc(O[C@@H]2CCC=CCCC2)cc1    ZINC001218303212
C=C(C)C[C@@H](Oc1ccc(CCN)cc1)C(=C)C    ZINC001218435633
NCCc1ccc(O[C@H]2CCC=CCCC2)cc1    ZINC001218303211
C#C[C@H](CCCCC)Oc1ccc(CCN)cc1    ZINC001218211720
C#C[C@@H](CCCCC)Oc1ccc(CCN)cc1    ZINC001218211719
NCCc1ccc(N/C=C/C2CCNCC2)cc1    ZINC001159640122
NCCc1ccc(CNC[C@]23C[C@H]2CNC3)cc1    ZINC000853245700
NCCc1cccc(N/C=C/C2CCNCC2)c1    ZINC001159672225
NCCc1ccccc1N[C@H]1CN2CCC1CC2    ZINC001163394631
NCCc1ccccc1N[C@H]1CC[C@@H]2CNC[C@@H]21    ZINC001163267015
NCCc1ccccc1N[C@@]12CCC[C@@H]1NCC2    ZINC001162982769
NCCc1cccc(NC2C[C@H]3CC[C@@H](C2)N3)c1    ZINC001246367164
NCCc1ccc(CNC[C@@]23C[C@H]2CNC3)cc1    ZINC000853245703
NCCc1ccc(NC2C[C@H]3CC[C@@H](C2)N3)cc1    ZINC001246163180
NCCc1ccc(CNC[C@]23C[C@@H]2CNC3)cc1    ZINC000853245698
NCCc1ccc(CNC[C@@]23C[C@@H]2CNC3)cc1    ZINC000853245701
NCCc1ccccc1N/C=C/C1CCNCC1    ZINC001159998089
NCCc1ccc(S(=O)(=O)O)cc1[N+](=O)[O-]    ZINC000001655664
NCCc1cccc(-c2cccc(Cl)c2N)c1    ZINC001245184463
NCCc1cccc(-c2ccc(Cl)cc2N)c1    ZINC001244203455
NCCc1cccc(-c2ccc(N)c(Cl)c2)c1    ZINC001243375415
NCCc1cccc(-c2ccc(N)cc2Cl)c1    ZINC000033427754
NCCc1ccc(Nc2ccccc2Cl)cc1    ZINC001159640634
NCCc1ccc(-c2ccc(N)c(Cl)c2)cc1    ZINC001243375729
Cc1cc(Cl)ncc1-c1ccccc1CCN    ZINC001244916566
NCCc1ccccc1Nc1cccc(Cl)c1    ZINC001159998024
NCCc1ccccc1-c1ccc(Cl)cc1N    ZINC001244203697
NCCc1ccccc1Nc1ccccc1Cl    ZINC001159997474
Cc1nc(Cl)ccc1-c1cccc(CCN)c1    ZINC001245773571
Cc1nc(Cl)ccc1-c1ccc(CCN)cc1    ZINC001245776528
Cc1cc(Cl)ncc1-c1ccc(CCN)cc1    ZINC001244918170
NCCc1ccc(Nc2cccc(Cl)c2)cc1    ZINC001159640165
NCCc1ccccc1-c1ccc(N)cc1Cl    ZINC001245507973
NCCc1cccc(Nc2ccccc2Cl)c1    ZINC001159672538
NCCc1cccc(-c2cc(Cl)ccc2N)c1    ZINC001243485100
NCCc1ccc(-c2ccc(N)cc2Cl)cc1    ZINC000033427753
Cc1cc(Cl)ncc1-c1cccc(CCN)c1    ZINC001244916583
NCCc1cccc(Nc2cccc(Cl)c2)c1    ZINC001159671962
NCCc1ccccc1-c1ccc(N)c(Cl)c1    ZINC001243376218
NCCc1ccccc1-c1cc(Cl)ccc1N    ZINC001243485087
NCCc1ccc(Nc2ccc(Cl)cc2)cc1    ZINC001159640633
NCCc1ccc(-c2ccc(Cl)cc2N)cc1    ZINC001244201450
NCCc1cccc(Nc2ccc(Cl)cc2)c1    ZINC001159672522
NCCc1ccc(-c2cccc(Cl)c2N)cc1    ZINC001245181973
NCCc1ccc(-c2cc(Cl)ccc2N)cc1    ZINC001243487036
NCCc1ccccc1-c1cccc(Cl)c1N    ZINC001245184254
Cc1nc(Cl)ccc1-c1ccccc1CCN    ZINC001245773366
NCCc1ccccc1N=C(N)c1nccs1    ZINC001168280883
NCCc1ccc(C(=O)NCC(F)(F)F)cc1    ZINC000070541568
NCCc1ccc(C(=O)NC2=NCC(=O)N2)cc1    ZINC001580314990
Cc1noc(NC(=O)c2ccc(CCN)cc2)n1    ZINC000126980157
NCCc1ccc(C(=O)Nc2c[nH]nc2O)cc1    ZINC001580315885
COc1cc(-c2cccc(CCN)c2)c(F)cn1    ZINC000313949039
COc1cc(-c2cccc(CCN)c2)cnc1F    ZINC001245079834
COc1cnc(F)cc1-c1ccccc1CCN    ZINC001239042895
COc1cnc(F)cc1-c1cccc(CCN)c1    ZINC001239042836
COc1cnc(F)cc1-c1ccc(CCN)cc1    ZINC001239043101
COc1cc(-c2ccc(CCN)cc2)cnc1F    ZINC001245080420
COc1ncc(-c2ccc(CCN)cc2)cc1F    ZINC001239518460
COc1ncc(-c2ccccc2CCN)cc1F    ZINC001239511742
COc1cnc(F)c(-c2cccc(CCN)c2)c1    ZINC001245062873
COc1cnc(F)c(-c2ccc(CCN)cc2)c1    ZINC001245063674
COc1cc(-c2ccccc2CCN)cnc1F    ZINC001245079694
COc1ncc(-c2cccc(CCN)c2)cc1F    ZINC001239511750
COc1cc(-c2ccc(CCN)cc2)c(F)cn1    ZINC000310743021
COc1cnc(F)c(-c2ccccc2CCN)c1    ZINC001245062429
COc1cc(-c2ccccc2CCN)c(F)cn1    ZINC001241665339
NCCc1ccccc1NCCc1ccsc1    ZINC001166850568
Cc1cc(Nc2cccc(CCN)c2)c(C)s1    ZINC001159672204
Cc1cc(Nc2ccccc2CCN)c(C)s1    ZINC001159996099
NCCc1ccc2c(ccn2[C@H]2CCSC2)c1    ZINC001255276175
Cc1cc(Nc2ccc(CCN)cc2)c(C)s1    ZINC001159640666
NCCc1ccc(CNCc2cccs2)cc1    ZINC000070542660
NCCc1ccc(CNCc2ccsc2)cc1    ZINC000070542956
NCCc1ccc2c(ccn2[C@@H]2CCSC2)c1    ZINC001255276174
CN(C(=O)c1ccc(CCN)cc1)c1nn[nH]n1    ZINC001578389303
CN(C(=O)c1ccccc1CCN)c1nn[nH]n1    ZINC001578391940
Cn1nnc(NC(=O)c2ccc(CCN)cc2)n1    ZINC000127221985
Cn1nnc(NC(=O)c2ccccc2CCN)n1    ZINC000127192541
NCCc1ccc(C(=O)NCc2nnn[nH]2)cc1    ZINC000070542185
Cc1ncc(F)c(Nc2cccc(CCN)c2)n1    ZINC001161078321
Cc1nc(Nc2cccc(CCN)c2)ncc1F    ZINC001161079384
C[C@H](CC(F)(F)F)Nc1ccc(CCN)cc1    ZINC001255633722
C[C@H](CC(F)(F)F)Nc1cccc(CCN)c1    ZINC001255638423
C[C@@H](CC(F)(F)F)Nc1ccc(CCN)cc1    ZINC001255633723
C[C@@H](CC(F)(F)F)Nc1cccc(CCN)c1    ZINC001255638424
NCCc1ccccc1NC[C@H](O)c1ccco1    ZINC001162260892
NCCc1ccc(C(=O)N[C@]23C[C@H]2COC3)cc1    ZINC000718006453
NCCc1ccccc1NC[C@@H](O)c1ccco1    ZINC001162260891
NCCc1ccc(CNC(=O)CCC2CC2)cc1    ZINC000400910137
C[C@H](C1CC1)N(C)C(=O)c1ccc(CCN)cc1    ZINC000070541776
NCCc1ccc(O[C@H]2C[C@H]3CC[C@H]2CN3)cc1    ZINC001218345153
C[C@@H]1CCN(C(=O)c2ccc(CCN)cc2)[C@H]1C    ZINC000380669841
C=CCCCC(=O)NCc1ccc(CCN)cc1    ZINC000844164859
C[C@H]1CN(C(=O)c2ccc(CCN)cc2)C[C@@H]1C    ZINC000092090532
NCCc1ccc(O[C@H]2C[C@H]3CC[C@H]2NC3)cc1    ZINC001218466533
CN(CCC1CC1)C(=O)c1ccc(CCN)cc1    ZINC000310984404
NCCc1ccc(CNC(=O)C2CCCC2)cc1    ZINC000052898919
CC[C@@H]1CCCN1C(=O)c1ccc(CCN)cc1    ZINC000070541931
C[C@@H](C1CC1)N(C)C(=O)c1ccc(CCN)cc1    ZINC000070541775
CC1(CCNC(=O)c2ccc(CCN)cc2)CC1    ZINC000698101179
CC/C=C(\C)C(=O)NCc1ccc(CCN)cc1    ZINC000211285078
C[C@H](C(=O)NCc1ccc(CCN)cc1)C1CC1    ZINC000148729112
C[C@H]1CC[C@H](C)N1C(=O)c1ccc(CCN)cc1    ZINC000706218574
CCC1(C(=O)NCc2ccc(CCN)cc2)CC1    ZINC000310953205
CC(C)N(C(=O)c1ccc(CCN)cc1)C1CC1    ZINC001121844419
C[C@@H]1CCC[C@@H]1NC(=O)c1ccc(CCN)cc1    ZINC000070542368
CC[C@H]1CCN(C(=O)c2ccc(CCN)cc2)C1    ZINC000159613758
C[C@@H]1CC[C@H](NC(=O)c2ccc(CCN)cc2)C1    ZINC000132582464
C[C@@H]1C[C@H](C)N(C(=O)c2ccc(CCN)cc2)C1    ZINC000164279582
CC[C@@H]1CCN(C(=O)c2ccc(CCN)cc2)C1    ZINC000159613612
NCCc1ccc(C(=O)N2CCCCCC2)cc1    ZINC000070541455
C[C@@H]1CN(C(=O)c2ccc(CCN)cc2)C[C@H]1C    ZINC000092090533
CCCC(=O)N1CCCc2cc(CCN)ccc21    ZINC000071437008
C[C@@H](CNC(=O)c1ccc(CCN)cc1)C1CC1    ZINC000125511667
C[C@H]1CCCCN1C(=O)c1ccc(CCN)cc1    ZINC000070541431
NCCc1ccc(O[C@@H]2CC[C@@H]3CNC[C@H]23)cc1    ZINC001218473323
CCCN(C(=O)c1ccc(CCN)cc1)C1CC1    ZINC000070541640
CCN(CC1CC1)C(=O)c1ccc(CCN)cc1    ZINC000070542439
C[C@H]1CCC[C@@H]1NC(=O)c1ccc(CCN)cc1    ZINC000070542369
C[C@@H]1[C@@H](C)CCN1C(=O)c1ccc(CCN)cc1    ZINC000380669843
CC1(C)C[C@]1(C)NC(=O)c1ccc(CCN)cc1    ZINC000702330894
CC1(NC(=O)c2ccc(CCN)cc2)CCCC1    ZINC000070542085
NCCc1ccc(O[C@@H]2C[C@H]3CC[C@H]2NC3)cc1    ZINC001218466532
CCC[C@@H]1C[C@H]1NC(=O)c1ccc(CCN)cc1    ZINC000233304626
NCCc1ccc(O[C@@H]2CC[C@H]3CNC[C@@H]32)cc1    ZINC001218473320
NCCc1ccc(O[C@@H]2CNCCC23CC3)cc1    ZINC001218398383
CC1(C)C[C@H]1CNC(=O)c1ccc(CCN)cc1    ZINC000232839629
C[C@H]1CCN(C(=O)c2ccc(CCN)cc2)[C@H]1C    ZINC000380669844
C[C@H]1CCC[C@H]1NC(=O)c1ccc(CCN)cc1    ZINC000070542371
CC/C=C(/C)C(=O)NCc1ccc(CCN)cc1    ZINC000052898847
CC1(C)C[C@@]1(C)NC(=O)c1ccc(CCN)cc1    ZINC000702330895
NCCc1cccc(NC2C[C@H]3CC[C@@H](C2)O3)c1    ZINC001172222944
CN(C(=O)c1ccccc1CCN)[C@H]1CC1(C)C    ZINC000520830783
C[C@H](NC(=O)c1ccc(CCN)cc1)C1CCC1    ZINC000137793235
NCCc1ccc(C(=O)NCCCC2CC2)cc1    ZINC000162824083
CC1CC(CNC(=O)c2ccc(CCN)cc2)C1    ZINC000691046919
CC1CCN(C(=O)c2ccc(CCN)cc2)CC1    ZINC000019722332
C[C@@H]1CCCCN1C(=O)c1ccc(CCN)cc1    ZINC000070541430
CC1(C)C[C@@H]1CNC(=O)c1ccc(CCN)cc1    ZINC000232899611
NCCc1ccc(O[C@H]2CNCCC23CC3)cc1    ZINC001218398381
C[C@H]1CC[C@@H](NC(=O)c2ccc(CCN)cc2)C1    ZINC000132583145
NCCc1ccc(C(=O)NCCC2CCC2)cc1    ZINC000156729054
C[C@@H](C(=O)NCc1ccc(CCN)cc1)C1CC1    ZINC000148729242
NCCc1ccc(CNC(=O)CC2CCC2)cc1    ZINC000226237830
CN(C(=O)c1ccccc1CCN)[C@@H]1CC1(C)C    ZINC000520830782
C[C@@H]1CC[C@H](C)N1C(=O)c1ccc(CCN)cc1    ZINC000706218577
CCN(C(=O)c1ccc(CCN)cc1)C1CCC1    ZINC000706844433
C[C@@H]1CC[C@@H](C)N1C(=O)c1ccc(CCN)cc1    ZINC000706218580
NCCc1ccc(O[C@@H]2C[C@H]3CC[C@H]2CN3)cc1    ZINC001218345154
C[C@H]1CN(C(=O)c2ccc(CCN)cc2)C[C@H]1C    ZINC000092090531
C[C@H](CNC(=O)c1ccc(CCN)cc1)C1CC1    ZINC000125511883
CCC1(CNC(=O)c2ccc(CCN)cc2)CC1    ZINC000232952466
NCCc1ccc(CNCC2=CCCOC2)cc1    ZINC000863641489
C[C@@H]1CCCN(C(=O)c2ccc(CCN)cc2)C1    ZINC000070541452
CCC/C=C\C(=O)NCc1ccc(CCN)cc1    ZINC000852795216
NCCc1ccc(O[C@@H]2CC[C@@H]3CNC[C@@H]23)cc1    ZINC001218473321
CC[C@H]1CCCN1C(=O)c1ccc(CCN)cc1    ZINC000070541932
C[C@@H](NC(=O)c1ccc(CCN)cc1)C1CCC1    ZINC000137793328
C[C@@H]1C[C@H](C)CN1C(=O)c1ccc(CCN)cc1    ZINC000164279955
NCCc1ccc(NC2C[C@H]3CC[C@@H](C2)O3)cc1    ZINC001172217774
NCCc1ccc(O[C@@H]2CC[C@H]3CNC[C@H]32)cc1    ZINC001218473322
C[C@H]1CCCN(C(=O)c2ccc(CCN)cc2)C1    ZINC000070541453
C[C@H]1C[C@H](C)N(C(=O)c2ccc(CCN)cc2)C1    ZINC000164279704
CCC/C=C/C(=O)NCc1ccc(CCN)cc1    ZINC000852795217
CC1(C(=O)NCc2ccc(CCN)cc2)CCC1    ZINC000720771495
CC1(C)C[C@@H]1C(=O)NCc1ccc(CCN)cc1    ZINC000221281773
C[C@@H]1CCN(C(=O)c2ccc(CCN)cc2)[C@@H]1C    ZINC000380669845
C[C@@H]1CCC[C@H]1NC(=O)c1ccc(CCN)cc1    ZINC000070542370
NCCc1ccc(C(=O)NC2CCCCC2)cc1    ZINC000070541421
C[C@@H]1C[C@@H](C)N(C(=O)c2ccc(CCN)cc2)C1    ZINC000164279829
C[C@@H]1CC[C@@H](NC(=O)c2ccc(CCN)cc2)C1    ZINC000132582917
CN(CC1CCC1)C(=O)c1ccc(CCN)cc1    ZINC000070542313
C[C@H]1CC[C@H](NC(=O)c2ccc(CCN)cc2)C1    ZINC000132582691
C[C@H]1CCCC[C@@H]1NCc1ccc(CCN)cc1    ZINC000704885956
CC1(C)CCC[C@H](Nc2cccc(CCN)c2)C1    ZINC001258278777
CC[C@H]1CCC[C@H]1NCc1ccc(CCN)cc1    ZINC000817947971
CC(C)=CCC[C@@H](C)Nc1ccc(CCN)cc1    ZINC001258078919
C[C@@H]1CC[C@@H](Nc2ccc(CCN)cc2)C[C@H]1C    ZINC001172360651
C=CC[C@@H](C)[C@@H](C)NCc1ccc(CCN)cc1    ZINC000817948770
CC1(C)CCC[C@@H]1NCc1ccc(CCN)cc1    ZINC000841031949
CC[C@H](NCc1ccc(CCN)cc1)[C@@H]1C[C@H]1C    ZINC000817948571
CC(C)=CCC[C@H](C)Nc1cccc(CCN)c1    ZINC001258084779
C=CC[C@H](C)[C@H](C)NCc1ccc(CCN)cc1    ZINC000817948767
C=CCC[C@@H](CC)NCc1ccc(CCN)cc1    ZINC000817949917
C[C@H]1CCC[C@@H](NCc2ccc(CCN)cc2)C1    ZINC000841032800
C[C@@H](CC1CCC1)NCc1ccc(CCN)cc1    ZINC000710290533
C[C@@H]1CC[C@H](Nc2ccc(CCN)cc2)C[C@@H]1C    ZINC001172360650
C[C@@H]1CC[C@@H](Nc2ccc(CCN)cc2)C[C@@H]1C    ZINC001172360648
CC[C@H](NCc1ccc(CCN)cc1)[C@H]1C[C@H]1C    ZINC000817948566
CC1(C)CCC[C@@H](Nc2ccc(CCN)cc2)C1    ZINC001258272679
NCCc1ccc(CNC2CCCCCC2)cc1    ZINC000070542658
C[C@@H]1CCCC[C@@H]1CNc1ccccc1CCN    ZINC001162530804
C=CC[C@H](C)[C@@H](C)NCc1ccc(CCN)cc1    ZINC000817948769
C[C@@H]1CCCC[C@@H]1NCc1ccc(CCN)cc1    ZINC000704885958
C[C@H]1CCCC[C@@H]1CNc1ccccc1CCN    ZINC001162530800
C[C@H](CC1CCC1)NCc1ccc(CCN)cc1    ZINC000710290532
C=CC[C@@H](C)[C@H](C)NCc1ccc(CCN)cc1    ZINC000817948768
NCCc1ccc(NC2CCCCCCC2)cc1    ZINC001258233194
CCC1CCC(Nc2ccc(CCN)cc2)CC1    ZINC001256865913
CC1(C)CCC[C@@H](Nc2cccc(CCN)c2)C1    ZINC001258278782
C[C@@H]1CC(Nc2ccc(CCN)cc2)C[C@@H](C)C1    ZINC000719346306
CC(C)=CCC[C@@H](C)Nc1cccc(CCN)c1    ZINC001258084780
C[C@H](NCc1ccc(CCN)cc1)C1CCCC1    ZINC000817949263
CC1(C)CCC[C@H]1NCc1ccc(CCN)cc1    ZINC000841031950
C[C@H]1CCC[C@H](NCc2ccc(CCN)cc2)C1    ZINC000841032797
C[C@@H]1CC[C@@H](Nc2cccc(CCN)c2)C[C@H]1C    ZINC001172371082
CC1(C)CCC(Nc2cccc(CCN)c2)CC1    ZINC001255301237
C[C@@H]1CC[C@H](Nc2ccc(CCN)cc2)C[C@H]1C    ZINC001172360649
C[C@@H]1CC[C@H](Nc2cccc(CCN)c2)C[C@H]1C    ZINC001172371080
CC1(C)CCC[C@H](Nc2ccc(CCN)cc2)C1    ZINC001258272677
CC(C)[C@@H](NCc1ccc(CCN)cc1)C1CC1    ZINC000817947939
C[C@H]1CCCC[C@H]1NCc1ccc(CCN)cc1    ZINC000704885962
C[C@H](CCC1CC1)NCc1ccc(CCN)cc1    ZINC000398089664
CC[C@H](NCc1ccc(CCN)cc1)[C@H]1C[C@@H]1C    ZINC000817948569
C[C@@H]1CCC[C@H](NCc2ccc(CCN)cc2)C1    ZINC000841032798
CC1(C)CC[C@H](NCc2ccc(CCN)cc2)C1    ZINC000133151520
C[C@@H]1CC[C@H](Nc2cccc(CCN)c2)C[C@@H]1C    ZINC001172371081
NCCc1ccc(CNCC2CCCCC2)cc1    ZINC000841032195
CCC1CCC(Nc2cccc(CCN)c2)CC1    ZINC001256869341
CC(C)[C@H](NCc1ccc(CCN)cc1)C1CC1    ZINC000817947938
C[C@@H](NCc1ccc(CCN)cc1)C1CCCC1    ZINC000817949262
CC1(C)CCC(Nc2ccc(CCN)cc2)CC1    ZINC001255297266
CC1CCC(NCc2ccc(CCN)cc2)CC1    ZINC000841032038
CC[C@H]1CCC[C@@H]1NCc1ccc(CCN)cc1    ZINC000817947969
C[C@H]1C[C@H](Nc2ccc(CCN)cc2)C[C@@H](C)C1    ZINC000719346307
C[C@H]1C[C@H](Nc2cccc(CCN)c2)C[C@@H](C)C1    ZINC000719347045
CC[C@@H]1CCC[C@H]1NCc1ccc(CCN)cc1    ZINC000817947970
CC[C@H](NCc1ccc(CCN)cc1)[C@@H]1C[C@@H]1C    ZINC000817948568
C=CCC[C@H](CC)NCc1ccc(CCN)cc1    ZINC000817949916
C[C@@H](CCC1CC1)NCc1ccc(CCN)cc1    ZINC000398089666
C[C@H]1CC(Nc2cccc(CCN)c2)C[C@H](C)C1    ZINC000719347043
C[C@@H]1CCCC[C@H]1NCc1ccc(CCN)cc1    ZINC000704885960
CC(C)=CCC[C@H](C)Nc1ccc(CCN)cc1    ZINC001258078918
CC1(C)CC[C@@H](NCc2ccc(CCN)cc2)C1    ZINC000133151729
CC[C@@H](NCc1ccc(CCN)cc1)C1CCC1    ZINC000817950579
C[C@@H]1CCC[C@@H](NCc2ccc(CCN)cc2)C1    ZINC000841032799
C[C@@H]1CC[C@@H](Nc2cccc(CCN)c2)C[C@@H]1C    ZINC001172371079
C[C@H]1CCCC[C@H]1CNc1ccccc1CCN    ZINC001162530805
C[C@H]1CC(Nc2ccc(CCN)cc2)C[C@H](C)C1    ZINC000719346305
C[C@@H]1CC(Nc2cccc(CCN)c2)C[C@@H](C)C1    ZINC000719347044
CC[C@@H]1CCC[C@@H]1NCc1ccc(CCN)cc1    ZINC000817947968
NCCc1cccc(NC2CCCCCCC2)c1    ZINC001258235827
C[C@@H]1CCCC[C@H]1CNc1ccccc1CCN    ZINC001162530802
CC[C@H](NCc1ccc(CCN)cc1)C1CCC1    ZINC000817950578
NCCc1ccc(I)cc1    ZINC000016124438
NCCc1ccccc1I    ZINC000038977571
NCCc1cccc(I)c1    ZINC000044236509
NCCc1ccccc1-c1csc(C(=O)O)c1    ZINC001206291318
NCCc1ccccc1-c1ccsc1C(=O)O    ZINC001205605825
NCCc1cccc(-c2ccsc2C(=O)O)c1    ZINC001205606036
NCCc1ccc(-c2ccc(C(=O)O)s2)cc1    ZINC000725261075
NCCc1ccccc1-c1ccc(C(=O)O)s1    ZINC001240848374
NCCc1ccc(-c2csc(C(=O)O)c2)cc1    ZINC001206298913
NCCc1ccc(-c2ccsc2C(=O)O)cc1    ZINC001205604928
NCCc1cccc(-c2csc(C(=O)O)c2)c1    ZINC001206291683
NCCc1cccc(-c2ccc(C(=O)O)s2)c1    ZINC001240847266
NCCc1cccc(-c2ccc(Cl)c(O)c2)c1    ZINC001243581753
NCCc1ccc(-c2ccc(Cl)cc2O)cc1    ZINC001244473691
NCCc1cccc(-c2cccc(Cl)c2O)c1    ZINC001242368231
NCCc1ccccc1-c1ccc(Cl)c(O)c1    ZINC001243581378
NCCc1ccccc1-c1c(O)cccc1Cl    ZINC001244045081
NCCc1ccc(-c2cccc(Cl)c2O)cc1    ZINC001242366276
NCCc1ccc(-c2ccc(Cl)c(O)c2)cc1    ZINC001243584927
NCCc1ccc(-c2cc(O)cc(Cl)c2)cc1    ZINC001235905283
NCCc1ccc(-c2cc(Cl)ccc2O)cc1    ZINC000033427801
NCCc1ccccc1-c1cc(Cl)ccc1O    ZINC001245055238
NCCc1cccc(-c2c(O)cccc2Cl)c1    ZINC001244045059
NCCc1cccc(-c2cccc(O)c2Cl)c1    ZINC001242802401
NCCc1cccc(-c2cc(O)cc(Cl)c2)c1    ZINC001235907256
NCCc1cccc(-c2ccc(Cl)cc2O)c1    ZINC001244471739
NCCc1ccccc1-c1cccc(Cl)c1O    ZINC001242367356
NCCc1ccccc1-c1ccc(O)cc1Cl    ZINC001245082172
NCCc1ccc(-c2ccc(O)cc2Cl)cc1    ZINC001245081548
NCCc1cccc(-c2cc(Cl)ccc2O)c1    ZINC000033427802
NCCc1ccccc1-c1cc(O)cc(Cl)c1    ZINC001235906030
NCCc1ccccc1-c1ccc(Cl)cc1O    ZINC001244474316
NCCc1ccc(-c2c(O)cccc2Cl)cc1    ZINC001244045456
NCCc1cccc(-c2ccc(O)cc2Cl)c1    ZINC001245081426
NCCc1ccccc1-c1cccc(O)c1Cl    ZINC001242802683
NCCc1ccc(-c2cccc(O)c2Cl)cc1    ZINC001242801975
NCCc1cccc(-c2cnc(N)c(Cl)c2)c1    ZINC001245567063
NCCc1cccc(Nc2cccc(Cl)n2)c1    ZINC001161079092
NCCc1cccc(Nc2cc(Cl)ccn2)c1    ZINC001161078597
NCCc1ccc(-c2cnc(N)c(Cl)c2)cc1    ZINC001245565765
NCCc1ccccc1-c1cnc(N)c(Cl)c1    ZINC001245565514
NCCc1cccc(Nc2ccc(Cl)cn2)c1    ZINC000313153542
NCCc1ccc(C(=O)Nn2cnnc2O)cc1    ZINC001580314285
NCCc1cccc(Nc2ccc(F)c[n+]2[O-])c1    ZINC001161078351
NCCc1ccccc1NCCc1cncs1    ZINC001169867068
Cc1ncc(CNc2ccccc2CCN)s1    ZINC001162161815
Cc1c(F)ccc(-c2ccc(CCN)cc2)c1F    ZINC001245692547
Cc1c(F)ccc(-c2ccccc2CCN)c1F    ZINC001245691742
Cc1c(F)cc(-c2ccc(CCN)cc2)cc1F    ZINC001242288553
Cc1ccc(-c2ccc(CCN)cc2)c(F)c1F    ZINC000385180700
Cc1c(F)cc(-c2ccccc2CCN)cc1F    ZINC001242287818
Cc1cc(F)c(-c2cccc(CCN)c2)cc1F    ZINC000313879288
NCCc1ccc(-c2ccc(C(F)F)cc2)cc1    ZINC000701186489
Cc1c(F)cc(-c2cccc(CCN)c2)cc1F    ZINC001242287017
Cc1cc(F)c(-c2ccccc2CCN)cc1F    ZINC001245543838
Cc1cc(F)c(-c2ccc(CCN)cc2)cc1F    ZINC000310959976
Cc1c(F)ccc(F)c1-c1ccc(CCN)cc1    ZINC001244985694
NCCc1ccccc1-c1cccc(C(F)F)c1    ZINC001240691547
Cc1c(F)c(F)ccc1-c1ccc(CCN)cc1    ZINC001242307588
Cc1c(F)c(F)ccc1-c1cccc(CCN)c1    ZINC001242307402
Cc1ccc(-c2cccc(CCN)c2)c(F)c1F    ZINC000313949948
Cc1c(F)ccc(-c2cccc(CCN)c2)c1F    ZINC001245693117
NCCc1cccc(-c2cccc(C(F)F)c2)c1    ZINC000701181248
NCCc1ccc(-c2cccc(C(F)F)c2)cc1    ZINC000701170307
NCCc1cccc(-c2ccc(C(F)F)cc2)c1    ZINC000701192855
NCCc1ccccc1-c1ccc(C(F)F)cc1    ZINC001240770652
Cc1c(F)c(F)ccc1-c1ccccc1CCN    ZINC001242307355
Cc1c(F)ccc(F)c1-c1ccccc1CCN    ZINC001244982527
Cc1ccc(-c2ccccc2CCN)c(F)c1F    ZINC001242030341
Cc1c(F)ccc(F)c1-c1cccc(CCN)c1    ZINC001244983643
CCOC(=O)[C@H](C#N)Nc1ccccc1CCN    ZINC001170369365
NCCc1ccccc1N[C@H]1CCC(=O)NC1=O    ZINC001167573765
CCOC(=O)[C@@H](C#N)Nc1ccccc1CCN    ZINC001170369364
NCCc1ccccc1N[C@@H]1CCC(=O)NC1=O    ZINC001167573763
NCCc1ccccc1C(=O)N1CC(C(N)=O)C1    ZINC000382080534
NCCc1ccc(C(=O)N2CCNC(=O)C2)cc1    ZINC000070541548
NCCc1ccc(C(=O)N2CC(C(N)=O)C2)cc1    ZINC000382062543
NCCc1ccccc1-c1cccc2ccccc21    ZINC000147221444
NCCc1ccc(-c2ccc3ccccc3c2)cc1    ZINC000311780262
NCCc1cccc(-c2cccc3ccccc32)c1    ZINC000313898959
NCCc1ccccc1-c1ccc2ccccc2c1    ZINC001240910730
NCCc1cccc(-c2ccc3ccccc3c2)c1    ZINC000313902863
NCCc1ccc(-c2ccccc2)c2ccccc12    ZINC000096027414
NCCc1ccc(-c2cccc3ccccc32)cc1    ZINC000044372601
NCCc1ccc(C(=O)NC[C@@H]2CCCN2)cc1    ZINC001340476479
NCCc1ccccc1N[C@@H]1CN[C@@H]2COC[C@H]12    ZINC001163146126
C[C@@H]1CN(C(=O)c2ccc(CCN)cc2)C[C@H]1N    ZINC001345026023
C[C@H]1CNCCN1C(=O)c1ccc(CCN)cc1    ZINC001339845597
CC(=O)N1CC[C@H](Nc2ccc(CCN)cc2)C1    ZINC001169494978
CN(C(=O)c1ccc(CCN)cc1)C1CC(N)C1    ZINC001340311051
C[C@@H]1CNCCN1C(=O)c1ccc(CCN)cc1    ZINC001339845596
NCCc1ccc(C(=O)N2CCC[C@H](N)C2)cc1    ZINC001344748347
C=CCCNC(=O)NCc1ccc(CCN)cc1    ZINC000851661991
NCCc1ccc(C(=O)NCC2(N)CCC2)cc1    ZINC001340127967
NCCc1ccc(C(=O)N[C@@H](CN)C2CC2)cc1    ZINC001356631496
NCCc1ccc(C(=O)NC[C@H]2C[C@H](N)C2)cc1    ZINC001340910437
CN[C@@H]1CCN(C(=O)c2ccc(CCN)cc2)C1    ZINC001263061393
NCCc1ccccc1NC[C@@]12CN[C@@H](CO1)C2    ZINC001163204137
CC1(C(=O)NCc2ccc(CCN)cc2)CNC1    ZINC001331943439
NCCc1ccc(C(=O)NC[C@@H](N)C2CC2)cc1    ZINC001343457936
NCCc1ccc(CNC(=O)[C@H]2C[C@@H](N)C2)cc1    ZINC000843326758
NCCc1ccc(C(=O)NC2CCNCC2)cc1    ZINC001121892873
CC1(N)CN(C(=O)Cc2ccc(CCN)cc2)C1    ZINC001157650519
C=C(C)CNC(=O)NCc1ccc(CCN)cc1    ZINC000841929599
CN1C[C@H](CNc2ccccc2CCN)CC1=O    ZINC001168728759
NCCc1ccc(C(=O)N2CCC(N)CC2)cc1    ZINC001341226168
NCCc1ccc(C(=O)NC[C@H](N)C2CC2)cc1    ZINC001343457937
NCCc1ccc(C(=O)N[C@H](CN)C2CC2)cc1    ZINC001356631495
CN1C[C@H](Nc2ccccc2CCN)CCC1=O    ZINC001167249575
C[C@@]1(NC(=O)c2ccc(CCN)cc2)CCNC1    ZINC001342273359
NCCc1ccccc1N[C@H]1CN[C@@H]2CCO[C@@H]21    ZINC001163343389
NCCc1ccc(CNC(=O)[C@@H]2CCCN2)cc1    ZINC000841845744
NCCc1ccc(CNC(=O)C2(N)CCC2)cc1    ZINC001326296996
CC(=O)N1CC[C@H](Nc2cccc(CCN)c2)C1    ZINC001169513472
NCCc1ccc(C(=O)N2CCC[C@@H](N)C2)cc1    ZINC001122017730
C[C@@H]1CN(C(=O)c2ccc(CCN)cc2)CCN1    ZINC001263063486
NCCc1ccc(C(=O)NC[C@H]2C[C@@H](N)C2)cc1    ZINC001341529166
NCCc1ccc(C(=O)NCCNC2CC2)cc1    ZINC001521152245
CN(C(=O)c1ccc(CCN)cc1)[C@H]1CCNC1    ZINC001341241556
C=CCN(C)C(=O)NCc1ccc(CCN)cc1    ZINC000841927593
NCCc1ccc(C(=O)N2CCC[C@@H]2CN)cc1    ZINC001522496529
NCCc1ccc(C(=O)NC[C@H]2CCCN2)cc1    ZINC001340476478
CN1C[C@@H](Nc2ccccc2CCN)CCC1=O    ZINC001167249576
NCCc1ccc(CNC(=O)[C@H]2C[C@H](N)C2)cc1    ZINC000852794779
NCCc1ccc(CNC(=O)CNC2CC2)cc1    ZINC000818536641
CN(C(=O)c1ccc(CCN)cc1)[C@@H]1CCNC1    ZINC001341241555
NCCc1ccc(C(=O)N2CCCNCC2)cc1    ZINC000070541734
CN(C(=O)NCc1ccc(CCN)cc1)C1CC1    ZINC000841926143
C[C@H]1CN(C(=O)c2ccc(CCN)cc2)CCN1    ZINC001263063487
NCCc1ccc(CNC(=O)NCC2CC2)cc1    ZINC000701006466
NCCc1ccc(CNC(=O)[C@H]2CCCN2)cc1    ZINC000841845743
CC(=O)N1CC[C@@H](Nc2ccc(CCN)cc2)C1    ZINC001169494979
CN[C@H]1CCN(C(=O)c2ccc(CCN)cc2)C1    ZINC001263061394
CC(=O)N1CC[C@@H](Nc2cccc(CCN)c2)C1    ZINC001169513473
C[C@@H]1C[C@H](N)CN1C(=O)c1ccc(CCN)cc1    ZINC001354486759
NCCc1ccccc1NCC(=O)N1CCCC1    ZINC001164582867
NCCc1ccc(C(=O)N[C@H]2CCCNC2)cc1    ZINC001340894413
C[C@H]1C[C@H](N)CN1C(=O)c1ccc(CCN)cc1    ZINC001354486757
CC1(NC(=O)NCc2ccc(CCN)cc2)CC1    ZINC001345142167
NCCc1ccc(CNC(=O)N2CCCC2)cc1    ZINC000091968514
NCCc1ccc(C(=O)N[C@@H]2CCCNC2)cc1    ZINC001122015537
NCCc1ccc(C(=O)N2CC[C@@H](CN)C2)cc1    ZINC001339710001
CC(=O)N[C@H]1C[C@H](Nc2ccccc2CCN)C1    ZINC001170584113
CN1C[C@@H](CNc2ccccc2CCN)CC1=O    ZINC001168728758
NCCc1ccc(C(=O)N2CC[C@H](CN)C2)cc1    ZINC001339710000
C[C@H]1C[C@@H](N)CN1C(=O)c1ccc(CCN)cc1    ZINC001354486758
C[C@]1(NC(=O)c2ccc(CCN)cc2)CCNC1    ZINC001342273358
CN1CCN(C(=O)c2ccc(CCN)cc2)CC1    ZINC000019722334
C[C@@H]1C[C@@H](N)CN1C(=O)c1ccc(CCN)cc1    ZINC001354486760
CC1(C)OB(c2ccc(CCN)cc2)OC1(C)C    ZINC000204289272
CC1(C)OB(c2ccccc2CCN)OC1(C)C    ZINC000170005164
C[C@H]1CCC[C@H](C)C1Oc1ccc(CCN)cc1    ZINC001218352255
C[C@@H]1CC[C@H](Oc2ccc(CCN)cc2)C[C@@H]1C    ZINC000085024336
NCCc1ccc(OC2CCCCCCC2)cc1    ZINC001218352083
CCCC/C=C/[C@H](C)Oc1ccc(CCN)cc1    ZINC001218354607
C[C@@H]1CC[C@@H](C)[C@H](Oc2ccc(CCN)cc2)C1    ZINC001218290402
C[C@H]1CC(Oc2ccc(CCN)cc2)C[C@H](C)C1    ZINC000084946689
C[C@@H]1CC[C@@H](Oc2ccc(CCN)cc2)C[C@@H]1C    ZINC000085024338
C[C@@H]1CCC[C@@H](Oc2ccc(CCN)cc2)[C@H]1C    ZINC001218353075
C[C@@H]1CC[C@@H](Oc2ccc(CCN)cc2)C[C@H]1C    ZINC000251825903
C[C@@H]1CC[C@H](Oc2ccc(CCN)cc2)C[C@H]1C    ZINC000251825899
CC1(C)CCC[C@@H](Oc2ccc(CCN)cc2)C1    ZINC001218351769
CCC1CCC(Oc2ccc(CCN)cc2)CC1    ZINC000085069894
C[C@@H]1CC(Oc2ccc(CCN)cc2)C[C@@H](C)C1    ZINC000084946687
C=CC[C@@H](CCCC)Oc1ccc(CCN)cc1    ZINC001218439857
C[C@@H]1CCC[C@@H](Oc2ccc(CCN)cc2)[C@@H]1C    ZINC001218353083
CC[C@H]1CCCC[C@H]1Oc1ccc(CCN)cc1    ZINC000111743459
C=C[C@H](CCCCC)Oc1ccc(CCN)cc1    ZINC001218212191
CC(C)=CCC[C@@H](C)Oc1ccc(CCN)cc1    ZINC001218316594
C[C@@H]1CC[C@H](C)[C@@H](Oc2ccc(CCN)cc2)C1    ZINC001218290401
C[C@@H]1CCC[C@H](C)[C@H]1Oc1ccc(CCN)cc1    ZINC001218352256
C=CC[C@H](CCCC)Oc1ccc(CCN)cc1    ZINC001218439860
CC[C@H]1CCCC[C@@H]1Oc1ccc(CCN)cc1    ZINC000111743455
C[C@@H]1CCC[C@H](Oc2ccc(CCN)cc2)[C@@H]1C    ZINC001218353077
CC[C@@H]1CCCC[C@H]1Oc1ccc(CCN)cc1    ZINC000111743457
CC[C@@H]1CCCC[C@@H]1Oc1ccc(CCN)cc1    ZINC000111743453
CC1(C)CCC(Oc2ccc(CCN)cc2)CC1    ZINC001218212034
C[C@@H]1CC[C@@H](C)[C@@H](Oc2ccc(CCN)cc2)C1    ZINC001218290400
CC1(C)CCC[C@H](Oc2ccc(CCN)cc2)C1    ZINC001218351768
C=C[C@@H](CCCCC)Oc1ccc(CCN)cc1    ZINC001218212189
CCCC/C=C/[C@@H](C)Oc1ccc(CCN)cc1    ZINC001218354605
C[C@@H]1CCC[C@H](Oc2ccc(CCN)cc2)[C@H]1C    ZINC001218353080
C[C@@H]1CCC[C@@H](C)C1Oc1ccc(CCN)cc1    ZINC001218352254
C[C@@H]1CC[C@H](C)[C@H](Oc2ccc(CCN)cc2)C1    ZINC001218290399
C[C@H]1C[C@H](Oc2ccc(CCN)cc2)C[C@@H](C)C1    ZINC000251694205
CC(C)=CCC[C@H](C)Oc1ccc(CCN)cc1    ZINC001218316592
CC[C@H]1CC[C@H](Oc2ccc(CCN)cc2)CC1    ZINC001218353417
NCCc1ccc(CN[C@H]2CCC[C@H](N)C2)cc1    ZINC000848714669
CCN1CCC(Nc2cccc(CCN)c2)CC1    ZINC001169239259
NCCc1ccc(CNCC2CCNCC2)cc1    ZINC000843125494
C[C@H]1NCCC[C@@H]1NCc1ccc(CCN)cc1    ZINC000925694286
NCCc1ccc(CN[C@@H]2CCC[C@@H]2CN)cc1    ZINC000817949137
CCN1CCC(Nc2ccc(CCN)cc2)CC1    ZINC001169222081
C[C@@H]1NCCC[C@H]1NCc1ccc(CCN)cc1    ZINC000925694288
NCCc1ccc(CN[C@@H]2CCC[C@H]2CN)cc1    ZINC000817949138
C[C@H]1CCNC[C@H]1NCc1ccc(CCN)cc1    ZINC000817948176
CN1CCC[C@@H](Nc2cccc(CCN)c2)CC1    ZINC001254507859
C[C@@H]1CCNC[C@H]1NCc1ccc(CCN)cc1    ZINC000817948175
CN1CCC(NCc2ccc(CCN)cc2)CC1    ZINC000841032805
NCCc1ccc(CNC2CCC(N)CC2)cc1    ZINC000841033249
CN1CCC[C@H](Nc2ccc(CCN)cc2)CC1    ZINC001254500612
C[C@H](NCc1ccc(CCN)cc1)[C@H]1CCCN1    ZINC000817947562
C[C@@H]1NCCC[C@@H]1NCc1ccc(CCN)cc1    ZINC000925694289
C[C@@H](NCc1ccc(CCN)cc1)[C@H]1CCCN1    ZINC000817947561
NCCc1ccc(CN[C@@H]2CCCNCC2)cc1    ZINC000841032966
CN1CCC[C@@H](Nc2ccc(CCN)cc2)CC1    ZINC001254500613
C[C@H](NCc1ccc(CCN)cc1)[C@@H]1CCCN1    ZINC000817947563
C[C@@H](NCc1ccc(CCN)cc1)[C@@H]1CCCN1    ZINC000817947560
NCCc1ccc(CN[C@H]2CCC[C@@H]2CN)cc1    ZINC000817949135
NCCc1ccc(CN[C@@H]2CCC[C@@H](N)C2)cc1    ZINC000848714670
NCCc1ccc(CN[C@H]2CCC[C@H]2CN)cc1    ZINC000817949136
CC1(C)NCC[C@@H]1NCc1ccc(CCN)cc1    ZINC000925690959
C[C@H]1NCCC[C@H]1NCc1ccc(CCN)cc1    ZINC000925694287
NCCc1ccc(CN[C@@H]2CCC[C@H](N)C2)cc1    ZINC000848714671
C[C@@H]1CCNC[C@@H]1NCc1ccc(CCN)cc1    ZINC000817948174
C[C@H]1CCNC[C@@H]1NCc1ccc(CCN)cc1    ZINC000817948177
CC1(C)NCC[C@H]1NCc1ccc(CCN)cc1    ZINC000925690962
NCCc1ccc(CN[C@H]2CCC[C@@H](N)C2)cc1    ZINC000848714668
NCCc1ccc(CN[C@H]2CCCNCC2)cc1    ZINC000841032964
CN1CCC[C@H](Nc2cccc(CCN)c2)CC1    ZINC001254507856
NCCc1cccc(Nc2cncc(Cl)n2)c1    ZINC001161077560
NCCc1cccc(Nc2ccc(Cl)nn2)c1    ZINC001161079220
NCCc1cccc(Nc2ncc(Cl)cn2)c1    ZINC000313141745
NCCc1cccc(Nc2cc(Cl)ncn2)c1    ZINC001161078594
N=c1nc(O)c(F)cn1-c1ccccc1CCN    ZINC001163010243
NCCc1cccc(Nc2cccc(F)c2F)c1    ZINC001159671416
NCCc1ccc(-c2cc(F)c(N)c(F)c2)cc1    ZINC001242840882
NCCc1cccc(Nc2cc(F)ccc2F)c1    ZINC001159671772
NCCc1cccc(Nc2c(F)cccc2F)c1    ZINC001159671362
NCCc1ccc(Nc2ccc(F)cc2F)cc1    ZINC001159640498
NCCc1ccc(Nc2c(F)cccc2F)cc1    ZINC001159640363
NCCc1ccc(Nc2cc(F)ccc2F)cc1    ZINC001159640555
NCCc1ccccc1Nc1cc(F)ccc1F    ZINC001159995951
NCCc1cccc(Nc2ccc(F)cc2F)c1    ZINC001159671802
NCCc1cccc(-c2cc(F)c(N)c(F)c2)c1    ZINC001242840482
NCCc1ccccc1Nc1ccc(F)c(F)c1    ZINC001159996359
NCCc1cccc(Nc2cc(F)cc(F)c2)c1    ZINC001159672478
NCCc1ccc(Nc2ccc(F)c(F)c2)cc1    ZINC001159640045
NCCc1ccccc1Nc1cc(F)cc(F)c1    ZINC001159996296
NCCc1ccccc1Nc1c(F)cccc1F    ZINC001159996131
NCCc1ccccc1-c1cc(F)c(N)c(F)c1    ZINC001242840316
NCCc1ccc(Nc2cc(F)cc(F)c2)cc1    ZINC001159640354
NCCc1ccccc1Nc1cccc(F)c1F    ZINC001159996120
NCCc1ccccc1Nc1ccc(F)cc1F    ZINC001159996277
NCCc1cccc(Nc2ccc(F)c(F)c2)c1    ZINC001159671749
NCCc1ccccc1NCCOC(F)(F)F    ZINC001168175654
NCCc1ccc(C(=O)N[C@@H]2COC(=O)C2)cc1    ZINC001358068364
NCCc1ccc(-c2ccc3ccncc3c2)cc1    ZINC001241677359
NCCc1ccccc1-c1cccc2cccnc21    ZINC001240894489
NCCc1ccccc1-c1cccc2ncccc21    ZINC001240939974
NCCc1cccc(-c2ccnc3ccccc32)c1    ZINC000257370355
NCCc1cccc(-c2ccc3ncccc3c2)c1    ZINC000031997641
NCCc1ccc(-c2ccnc3ccccc32)cc1    ZINC000257370105
NCCc1cccc(-c2cccc3ccncc32)c1    ZINC000314303803
NCCc1cccc(-c2ccc3ccccc3n2)c1    ZINC000031997538
NCCc1ccccc1-c1ccc2ncccc2c1    ZINC001241399532
NCCc1ccccc1-c1ccc2cnccc2c1    ZINC001242246927
NCCc1ccccc1-c1cnc2ccccc2c1    ZINC000067921396
NCCc1ccccc1-c1cccc2cnccc21    ZINC001240009521
NCCc1ccc(-c2ccc3ncccc3c2)cc1    ZINC000031997637
NCCc1ccc(-c2cccc3cccnc32)cc1    ZINC000031997678
N#Cc1ccc(/C=C/c2ccccc2CCN)cc1    ZINC001239303775
N#Cc1ccc(/C=C/c2ccc(CCN)cc2)cc1    ZINC001239302762
NCCc1ccc(-c2ccc3cnccc3c2)cc1    ZINC000380958755
NCCc1ccccc1-c1ccc2ccccc2n1    ZINC001242776944
NCCc1ccccc1-c1cccc2ccncc21    ZINC001242371473
NCCc1ccccc1-c1cncc2ccccc21    ZINC001239946853
NCCc1ccccc1-c1ccc2ccncc2c1    ZINC001241675444
NCCc1ccccc1-c1ccnc2ccccc21    ZINC001239852793
NCCc1cccc(-c2cccc3cccnc32)c1    ZINC000033428797
NCCc1cccc(-c2cncc3ccccc32)c1    ZINC000314239126
N#Cc1ccc(/C=C/c2cccc(CCN)c2)cc1    ZINC001239303391
NCCc1cccc(-c2ccc3ccncc3c2)c1    ZINC001241676446
NCCc1cccc(-c2cnc3ccccc3c2)c1    ZINC000033428600
NCCc1cccc(-c2ccc3cnccc3c2)c1    ZINC000314162881
NCCc1ccc(-c2ccc3cccnc3c2)cc1    ZINC000388656121
NCCc1ccc(-c2cncc3ccccc32)cc1    ZINC000382305281
NCCc1ccc(-c2cccc3cnccc32)cc1    ZINC000311448111
NCCc1ccccc1-c1ccc2cccnc2c1    ZINC001242252108
NCCc1ccc(-c2cccc3ncccc32)cc1    ZINC000311708268
NCCc1ccc(-c2ccc3ccccc3n2)cc1    ZINC000031997535
NCCc1ccc(-c2cnc3ccccc3c2)cc1    ZINC000031997602
NCCc1ccc(-c2cccc3ccncc32)cc1    ZINC000382313036
NCCc1cccc(-c2ccc3cccnc3c2)c1    ZINC000314140617
NCCc1cccc(-c2cccc3ncccc32)c1    ZINC000314157179
NCCc1cccc(-c2cccc3cnccc32)c1    ZINC000314127235
NCCc1ccc(C(=O)NCC2(CO)CC2)cc1    ZINC000122446231
COCC1(NC(=O)c2ccc(CCN)cc2)CC1    ZINC000697480543
NCCc1ccc(C(=O)N2CCC[C@H](O)C2)cc1    ZINC000078806859
C[C@@H](C(=O)O)N1CCCc2cc(CCN)ccc21    ZINC001589488306
C[C@@H]1C[C@@H](NC(=O)c2ccc(CCN)cc2)CO1    ZINC000402224505
NCCc1ccc(C(=O)N2CCC(O)CC2)cc1    ZINC000070541536
C=CC[C@H](Nc1ccccc1CCN)C(=O)OC    ZINC001169841933
NCCc1ccc(C(=O)N2CC[C@H](CO)C2)cc1    ZINC000161750123
NCCc1ccc(C(=O)N2CCC[C@@H](O)C2)cc1    ZINC000078806861
NCCc1ccc(C(=O)NC[C@@H]2CCOC2)cc1    ZINC000070541873
NCCc1ccc(C(=O)NC[C@@H]2CCCO2)cc1    ZINC000070541551
C=C(C)C(=O)OCCNc1ccccc1CCN    ZINC001168074149
CO[C@@H]1CCN(C(=O)c2ccc(CCN)cc2)C1    ZINC000083916893
CO[C@@]1(C)C[C@H]1NC(=O)c1ccccc1CCN    ZINC000694387719
C[C@H]1COC[C@H]1NC(=O)c1ccc(CCN)cc1    ZINC000699901467
CO[C@H]1C[C@H](NC(=O)c2ccc(CCN)cc2)C1    ZINC000706590879
NCCc1ccc(CNC(=O)[C@H]2C[C@@H](O)C2)cc1    ZINC000876518090
NCCc1ccc(CNC(=O)[C@H]2CCOC2)cc1    ZINC000052898650
NCCc1ccc(CNC(=O)[C@@H]2CCOC2)cc1    ZINC000052898648
NCCc1ccc(C(=O)NC2CCOCC2)cc1    ZINC000070541830
COC(=O)CN1CCCc2cc(CCN)ccc21    ZINC000903870840
NCCc1ccc(C(=O)N2CC[C@@H](CO)C2)cc1    ZINC000161750259
C[C@@H]1COC[C@@H]1NC(=O)c1ccc(CCN)cc1    ZINC000699901470
NCCc1ccc(CNC(=O)[C@H]2CCCO2)cc1    ZINC000052898950
C[C@@]1(NC(=O)c2ccc(CCN)cc2)CCOC1    ZINC000161801938
CO[C@H]1CCN(C(=O)c2ccc(CCN)cc2)C1    ZINC000083916895
NCCc1ccc(C(=O)N[C@H]2C[C@H](CO)C2)cc1    ZINC001342789110
C[C@H]1CN(C(=O)c2ccc(CCN)cc2)C[C@@H]1O    ZINC000388146557
CO[C@@H]1C[C@H]1C(=O)NCc1ccc(CCN)cc1    ZINC000689977006
NCCc1ccc(C(=O)N[C@@H]2CCC[C@H]2O)cc1    ZINC000323760747
NCCc1ccc(C(=O)NC[C@H]2CCOC2)cc1    ZINC000070541874
C=C[C@@](C)(O)C(=O)NCc1ccc(CCN)cc1    ZINC000911734266
C=CCOCC(=O)NCc1ccc(CCN)cc1    ZINC000818533884
C=CC[C@@H](Nc1ccccc1CCN)C(=O)OC    ZINC001169841932
C[C@@H]1C[C@H](NC(=O)c2ccc(CCN)cc2)CO1    ZINC000402224503
NCCc1ccc(C(=O)N2CCC[C@H]2CO)cc1    ZINC000078811513
C[C@H]1COC[C@@H]1NC(=O)c1ccc(CCN)cc1    ZINC000699901464
C[C@H]1C[C@@H](NC(=O)c2ccc(CCN)cc2)CO1    ZINC000402224500
C=C[C@](C)(O)C(=O)NCc1ccc(CCN)cc1    ZINC000911734265
C[C@@H]1COC[C@H]1NC(=O)c1ccc(CCN)cc1    ZINC000699901473
C[C@@H]1CN(C(=O)c2ccc(CCN)cc2)CCO1    ZINC000070541458
C[C@H]1C[C@H](NC(=O)c2ccc(CCN)cc2)CO1    ZINC000402224497
C[C@@H]1CN(C(=O)c2ccc(CCN)cc2)C[C@@H]1O    ZINC000388146561
C[C@H](C(=O)O)N1CCCc2cc(CCN)ccc21    ZINC001589488307
C[C@H]1CN(C(=O)c2ccc(CCN)cc2)CCO1    ZINC000070541459
NCCc1ccc(C(=O)N[C@H]2C[C@@H](CO)C2)cc1    ZINC000707658792
CN(C(=O)c1ccc(CCN)cc1)C1CC(O)C1    ZINC001578389444
NCCc1ccc(C(=O)N2CCC[C@@H]2CO)cc1    ZINC000078811509
NCCc1ccc(C(=O)NC[C@H]2CCCO2)cc1    ZINC000070541552
C[C@]1(NC(=O)c2ccc(CCN)cc2)CCOC1    ZINC000161801813
C[C@@H]1CN(C(=O)c2ccc(CCN)cc2)C[C@H]1O    ZINC000388146562
C[C@H]1CN(C(=O)c2ccc(CCN)cc2)C[C@H]1O    ZINC000388146558
C=CCOCCNC(=O)c1ccc(CCN)cc1    ZINC000302327028
NCCc1ccc(C(=O)N2CCCOCC2)cc1    ZINC000070542337
NCCc1ccc(CNC(=O)[C@@H]2CCCO2)cc1    ZINC000052898948
C[C@@H](Oc1ccc(CCN)cc1)C1CCNCC1    ZINC001218003396
C[C@H]1C[C@H](NCc2ccc(CCN)cc2)CCO1    ZINC000817948774
CCC[C@@H](CC)NC(=O)c1ccc(CCN)cc1    ZINC000070542232
C[C@H]1CNCCC[C@H]1Oc1ccc(CCN)cc1    ZINC001217989058
CC[C@H](C)CCNC(=O)c1ccc(CCN)cc1    ZINC000696192051
CC1(C)C[C@H](Nc2ccc(CCN)cc2)CCO1    ZINC001255527155
CC[C@H](C)[C@@H](C)NC(=O)c1ccc(CCN)cc1    ZINC000070542113
CC[C@@H](C)CC(=O)NCc1ccc(CCN)cc1    ZINC000167562396
C[C@@H]1C[C@H](NCc2ccc(CCN)cc2)CCO1    ZINC000817948773
CO[C@@H]1CCC[C@@H](Nc2ccc(CCN)cc2)C1    ZINC001172916351
C[C@H]1CNCCC[C@@H]1Oc1ccc(CCN)cc1    ZINC001217989063
CC1(C)C[C@@H](Nc2cccc(CCN)c2)CCO1    ZINC001255533255
CCC[C@H](C)N(C)C(=O)c1ccc(CCN)cc1    ZINC000070551841
CC[C@H](C)CC(=O)NCc1ccc(CCN)cc1    ZINC000167562508
CCCCCC(=O)NCc1ccc(CCN)cc1    ZINC000052898783
CCC[C@@H](C)C(=O)NCc1ccc(CCN)cc1    ZINC000052899051
C[C@@]1(O)CC[C@@H](Nc2ccccc2CCN)CC1    ZINC001162361307
C[C@@H]1COCC[C@@H]1NCc1ccc(CCN)cc1    ZINC000817949131
C[C@H]1CCNCC[C@@H]1Oc1ccc(CCN)cc1    ZINC001218028652
C[C@@H]1C[C@H](NCc2ccc(CCN)cc2)[C@H](C)O1    ZINC000817950774
C[C@@H]1C[C@@H](Nc2cccc(CCN)c2)C[C@H](C)O1    ZINC001257084233
CC(C)C[C@H](C)NC(=O)c1ccc(CCN)cc1    ZINC000070541677
CO[C@@H]1CCC[C@H](Nc2ccc(CCN)cc2)C1    ZINC001172916352
C[C@@H](NCc1ccc(CCN)cc1)[C@@H]1CCCO1    ZINC000817948982
CC[C@H]1C[C@@H](Nc2ccc(CCN)cc2)CCO1    ZINC001170171013
C[C@@H]1CNCCC[C@H]1Oc1ccc(CCN)cc1    ZINC001217989054
C[C@@H]1CCNCC[C@@H]1Oc1ccc(CCN)cc1    ZINC001218028649
C[C@@H]1CCNCC[C@H]1Oc1ccc(CCN)cc1    ZINC001218028650
C[C@@H]1C[C@@H](NCc2ccc(CCN)cc2)[C@@H](C)O1    ZINC000817950772
C[C@H](NCc1ccc(CCN)cc1)[C@@H]1CCCO1    ZINC000817948986
COC1CCC(Nc2ccc(CCN)cc2)CC1    ZINC001255445789
C[C@H](NCc1ccc(CCN)cc1)[C@@H]1CCOC1    ZINC000166327792
NCCc1ccc(CNCC[C@@H]2CCOC2)cc1    ZINC000841033091
C[C@@H]1COCC[C@H]1NCc1ccc(CCN)cc1    ZINC000817949132
CCC[C@H](C)C(=O)NCc1ccc(CCN)cc1    ZINC000052899053
CC(C)CCCNC(=O)c1ccc(CCN)cc1    ZINC000070541962
CC[C@@H](C)N(CC)C(=O)c1ccc(CCN)cc1    ZINC000070541648
CN[C@H]1CC[C@H](Oc2ccc(CCN)cc2)CC1    ZINC001218186709
CC1(C)C[C@@H](Oc2ccc(CCN)cc2)CCN1    ZINC001218475964
CC[C@@H]1C[C@@H](Nc2cccc(CCN)c2)CCO1    ZINC001170198488
C[C@@H]1CNCCC[C@@H]1Oc1ccc(CCN)cc1    ZINC001217989036
C[C@@H](NCc1ccc(CCN)cc1)[C@H]1CCCO1    ZINC000817948984
C[C@@H]1CC(Nc2ccc(CCN)cc2)C[C@@H](C)O1    ZINC001257073522
C[C@H](NCc1ccc(CCN)cc1)[C@H]1CCOC1    ZINC000166327965
CO[C@@H]1CCC[C@@H](Nc2cccc(CCN)c2)C1    ZINC001172927524
NCCc1ccc(CNC2CCC(O)CC2)cc1    ZINC000817950154
CC[C@H]1C[C@@H](Nc2cccc(CCN)c2)CCO1    ZINC001170198486
CC[C@@H]1C[C@H](Nc2cccc(CCN)c2)CCO1    ZINC001170198487
CC(C)[C@@H](C)C(=O)NCc1ccc(CCN)cc1    ZINC000070125526
CO[C@@H]1CCC[C@H](Nc2cccc(CCN)c2)C1    ZINC001172927525
C[C@H]1CCNCC[C@H]1Oc1ccc(CCN)cc1    ZINC001218028651
CO[C@H]1CCC[C@H](Nc2cccc(CCN)c2)C1    ZINC001172927523
CC[C@H](C)N(CC)C(=O)c1ccc(CCN)cc1    ZINC000070541649
CO[C@H]1CCC[C@H](Nc2ccc(CCN)cc2)C1    ZINC001172916349
CCCN(CCC)C(=O)c1ccc(CCN)cc1    ZINC000070541467
CO[C@H]1CCC[C@@H](Nc2ccc(CCN)cc2)C1    ZINC001172916347
C[C@@H](NCc1ccc(CCN)cc1)[C@@H]1CCOC1    ZINC000166327858
C[C@@H]1C[C@@H](NCc2ccc(CCN)cc2)[C@H](C)O1    ZINC000817950773
COC1CCC(Nc2cccc(CCN)c2)CC1    ZINC001255452604
CO[C@H]1CCC[C@@H](Nc2cccc(CCN)c2)C1    ZINC001172927522
CC[C@H](C)[C@H](C)NC(=O)c1ccc(CCN)cc1    ZINC000070542115
CCCC(C)(C)NC(=O)c1ccc(CCN)cc1    ZINC000169021811
C[C@H]1COCC[C@@H]1NCc1ccc(CCN)cc1    ZINC000817949134
CC1(C)C[C@@H](Nc2ccc(CCN)cc2)CCO1    ZINC001255527153
CC1(C)C[C@H](Nc2cccc(CCN)c2)CCO1    ZINC001255533256
NCCc1ccc(CNC[C@H]2CCCOC2)cc1    ZINC000841032589
CCC[C@H](CC)NC(=O)c1ccc(CCN)cc1    ZINC000070542233
CCN(CC(C)C)C(=O)c1ccc(CCN)cc1    ZINC000070541645
CC[C@H]1C[C@H](Nc2cccc(CCN)c2)CCO1    ZINC001170198485
C[C@H]1COCC[C@H]1NCc1ccc(CCN)cc1    ZINC000817949133
CCCCN(CC)C(=O)c1ccc(CCN)cc1    ZINC000070541494
CC(C)(C)CCNC(=O)c1ccc(CCN)cc1    ZINC000124011568
CC(C)C[C@@H](C)NC(=O)c1ccc(CCN)cc1    ZINC000070541676
C[C@@H]1C[C@H](NCc2ccc(CCN)cc2)[C@@H](C)O1    ZINC000817950771
NCCc1ccc(CNCC[C@H]2CCOC2)cc1    ZINC000841033090
CC[C@@H](C)CCNC(=O)c1ccc(CCN)cc1    ZINC000696192050
CC[C@@H](C)CN(C)C(=O)c1ccc(CCN)cc1    ZINC000070541654
CCCCC(=O)[C@H](C)Nc1ccccc1CCN    ZINC001169551263
CC[C@@H]1C[C@H](Nc2ccc(CCN)cc2)CCO1    ZINC001170171014
CC(C)C(C)(C)NC(=O)c1ccc(CCN)cc1    ZINC000697952006
CC1(C)C[C@H](Oc2ccc(CCN)cc2)CCN1    ZINC001218475971
C[C@@H]1C[C@@H](NCc2ccc(CCN)cc2)CCO1    ZINC000817948771
C[C@H]1CC(Nc2ccc(CCN)cc2)C[C@H](C)O1    ZINC001257073521
C[C@@H]1CC(Nc2cccc(CCN)c2)C[C@@H](C)O1    ZINC001257084235
C[C@@H](NCc1ccc(CCN)cc1)[C@H]1CCOC1    ZINC000166328054
CC(C)CCN(C)C(=O)c1ccc(CCN)cc1    ZINC000070552318
C[C@H](Oc1ccc(CCN)cc1)C1CCNCC1    ZINC001218003397
COC1CCC(Nc2ccccc2CCN)CC1    ZINC001168608752
CC[C@@H](C)[C@H](C)NC(=O)c1ccc(CCN)cc1    ZINC000070542114
NCCc1ccc(CNC[C@@H]2CCCOC2)cc1    ZINC000841032586
COC[C@H](NCc1ccc(CCN)cc1)C1CC1    ZINC000398140073
CCC(CC)C(=O)NCc1ccc(CCN)cc1    ZINC000052898731
CCC(C)(C)C(=O)NCc1ccc(CCN)cc1    ZINC000054403858
C[C@H]1CC(Nc2cccc(CCN)c2)C[C@H](C)O1    ZINC001257084234
NCCc1ccccc1NCCC1CCOCC1    ZINC001162222863
CC(C)(C)CC(=O)NCc1ccc(CCN)cc1    ZINC000052898986
C[C@H]1C[C@@H](NCc2ccc(CCN)cc2)CCO1    ZINC000817948776
CC1(C)CNCC[C@H]1Oc1ccc(CCN)cc1    ZINC001218313302
CC[C@@H]1C[C@@H](Nc2ccc(CCN)cc2)CCO1    ZINC001170171015
COC[C@@H](NCc1ccc(CCN)cc1)C1CC1    ZINC000398140074
CC[C@H](C)CN(C)C(=O)c1ccc(CCN)cc1    ZINC000070541655
CC(C)CCC(=O)NCc1ccc(CCN)cc1    ZINC000052899049
C[C@H](NCc1ccc(CCN)cc1)[C@H]1CCCO1    ZINC000817948985
CCC[C@@H](C)N(C)C(=O)c1ccc(CCN)cc1    ZINC000070551840
CC(C)[C@H](C)C(=O)NCc1ccc(CCN)cc1    ZINC000070125528
CCCCCCNC(=O)c1ccccc1CCN    ZINC000070541819
C[C@@H]1C[C@@H](Nc2ccc(CCN)cc2)C[C@H](C)O1    ZINC001257073520
CCOCCN1CCCc2cc(CCN)ccc21    ZINC000903870578
CC1(C)CNCC[C@@H]1Oc1ccc(CCN)cc1    ZINC001218313300
CC[C@H]1C[C@H](Nc2ccc(CCN)cc2)CCO1    ZINC001170171012
CN(CC(C)(C)C)C(=O)c1ccc(CCN)cc1    ZINC000070542193
CC[C@@H](C)[C@@H](C)NC(=O)c1ccc(CCN)cc1    ZINC000070542112
CCCCCCNC(=O)c1ccc(CCN)cc1    ZINC000070541820
CC(C)CCC[C@@H](C)Nc1ccc(CCN)cc1    ZINC001170057937
CC[C@@H](C)C[C@@H](CC)Nc1ccc(CCN)cc1    ZINC001258778268
CC[C@H](C)C[C@H](CC)Nc1ccc(CCN)cc1    ZINC001258778269
CCCC(CCC)NCc1ccc(CCN)cc1    ZINC000841032369
CC[C@H](C[C@@H](C)CC)Nc1ccc(CCN)cc1    ZINC001258778266
CCCCCC[C@H](C)Nc1cccc(CCN)c1    ZINC001257357624
CCCC[C@@H](CCC)Nc1cccc(CCN)c1    ZINC001258756343
C[C@@H](CC(C)(C)C)NCc1ccc(CCN)cc1    ZINC000817949792
C[C@@H](CNCc1ccc(CCN)cc1)C(C)(C)C    ZINC000162944745
CCCCCC[C@@H](C)Nc1cccc(CCN)c1    ZINC001257357629
CC[C@@H](C)C[C@H](CC)Nc1ccc(CCN)cc1    ZINC001258778267
CCCC[C@H](CCC)Nc1ccc(CCN)cc1    ZINC001258752472
CCCCC[C@H](CC)Nc1ccc(CCN)cc1    ZINC001258429056
CC(C)CCC[C@H](C)Nc1ccc(CCN)cc1    ZINC001170057936
C[C@H](CC(C)(C)C)NCc1ccc(CCN)cc1    ZINC000817949791
CCCCC[C@H](CC)Nc1cccc(CCN)c1    ZINC001258439507
CCCC[C@H](CCC)Nc1cccc(CCN)c1    ZINC001258756342
CC(C)CCC[C@H](C)Nc1cccc(CCN)c1    ZINC001170064833
CC[C@@H](C)C[C@@H](CC)Nc1cccc(CCN)c1    ZINC001258785312
CC[C@H](C)C[C@H](CC)Nc1cccc(CCN)c1    ZINC001258785313
CCCCCC[C@H](C)Nc1ccc(CCN)cc1    ZINC001257360848
CC(C)C[C@H](C)CNCc1ccc(CCN)cc1    ZINC000841032557
CCCC[C@@H](CC)NCc1ccc(CCN)cc1    ZINC000841032470
CCCCC[C@@H](CC)Nc1ccc(CCN)cc1    ZINC001258429058
CCC(C)(C)[C@@H](C)NCc1ccc(CCN)cc1    ZINC000817948245
CCCCCC[C@@H](C)Nc1ccc(CCN)cc1    ZINC001257360849
CCC(C)(C)[C@H](C)NCc1ccc(CCN)cc1    ZINC000817948246
CCCCC[C@@H](C)NCc1ccc(CCN)cc1    ZINC000070542749
CCCC[C@@H](CCC)Nc1ccc(CCN)cc1    ZINC001258752475
CC(C)CC[C@@H](C)NCc1ccc(CCN)cc1    ZINC000841032987
CCCC[C@H](CC)NCc1ccc(CCN)cc1    ZINC000841032469
CC(C)(C)CC(C)(C)Nc1ccccc1CCN    ZINC001169052310
C[C@H](CNCc1ccc(CCN)cc1)C(C)(C)C    ZINC000162944876
CC[C@H](C[C@@H](C)CC)Nc1cccc(CCN)c1    ZINC001258785309
CCCCC[C@H](C)NCc1ccc(CCN)cc1    ZINC000070542750
CC(C)CC[C@H](C)NCc1ccc(CCN)cc1    ZINC000841032986
CC(C)C[C@@H](C)CNCc1ccc(CCN)cc1    ZINC000841032558
CC[C@@H](C)C[C@H](CC)Nc1cccc(CCN)c1    ZINC001258785311
CCCCC[C@@H](CC)Nc1cccc(CCN)c1    ZINC001258439508
CC(C)CCC[C@@H](C)Nc1cccc(CCN)c1    ZINC001170064834
NCCc1ccc(-c2cc(F)ccc2Cl)cc1    ZINC000379968562
NCCc1cccc(-c2cc(Cl)ccc2F)c1    ZINC000720746974
NCCc1cccc(-c2cccc(F)c2Cl)c1    ZINC001242573401
NCCc1ccccc1-c1cccc(Cl)c1F    ZINC001238958106
NCCc1ccccc1-c1cc(F)ccc1Cl    ZINC001245135558
NCCc1cccc(-c2cccc(Cl)c2F)c1    ZINC000720805914
NCCc1cccc(-c2cc(F)ccc2Cl)c1    ZINC000314393965
NCCc1ccccc1-c1cccc(F)c1Cl    ZINC001242574882
NCCc1ccc(-c2cccc(F)c2Cl)cc1    ZINC001242573250
NCCc1ccc(-c2cc(Cl)ccc2F)cc1    ZINC000720741222
NCCc1ccccc1-c1ccc(Cl)c(F)c1    ZINC001241231895
NCCc1ccc(-c2cccc(Cl)c2F)cc1    ZINC000720788960
NCCc1ccccc1-c1cc(Cl)ccc1F    ZINC001241331550
NCCc1ccc(-c2ccc(Cl)c(F)c2)cc1    ZINC000718299701
NCCc1cccc(-c2ccc(Cl)c(F)c2)c1    ZINC000718297512
NCCc1cccc(-c2cc(F)c(O)cc2F)c1    ZINC001211352203
NCCc1ccccc1-c1c(F)ccc(O)c1F    ZINC001241293258
NCCc1ccc(-c2ccc(O)c(F)c2F)cc1    ZINC001243341463
NCCc1ccccc1-c1cc(F)cc(F)c1O    ZINC001243506466
NCCc1cccc(-c2c(F)cc(O)cc2F)c1    ZINC001241122818
NCCc1ccc(-c2c(F)cc(O)cc2F)cc1    ZINC001241121231
NCCc1ccccc1-c1ccc(O)c(F)c1F    ZINC001243342165
NCCc1ccc(-c2cc(F)cc(F)c2O)cc1    ZINC001243504452
NCCc1ccccc1-c1cc(F)c(O)c(F)c1    ZINC001244095690
NCCc1cccc(-c2cc(F)c(O)c(F)c2)c1    ZINC001244097085
NCCc1ccc(-c2cc(F)c(O)cc2F)cc1    ZINC001211359768
NCCc1cccc(-c2cc(F)cc(F)c2O)c1    ZINC001243505493
NCCc1ccccc1-c1c(F)cc(O)cc1F    ZINC001241123236
NCCc1ccccc1-c1cc(F)c(O)cc1F    ZINC001211352985
NCCc1ccc(-c2c(F)ccc(O)c2F)cc1    ZINC001241294365
NCCc1cccc(-c2ccc(O)c(F)c2F)c1    ZINC001243343425
NCCc1cccc(-c2c(F)ccc(O)c2F)c1    ZINC001241293948
NCCc1ccc(-c2cc(F)c(O)c(F)c2)cc1    ZINC001244097612
COc1cc(C(F)(F)F)c(OC)cc1CCN    ZINC000013739909
NCCc1ccc(-c2ccc3nccnc3c2)cc1    ZINC001241492519
NCCc1ccc(-c2cnc3cccnc3c2)cc1    ZINC001241384426
NCCc1ccccc1-c1ccc2ncncc2c1    ZINC001242513339
NCCc1ccc(-c2ccc3cncnc3c2)cc1    ZINC001239993873
NCCc1cccc(-c2ccc3ncncc3c2)c1    ZINC001242513398
NCCc1ccccc1-c1ccc2nccnc2c1    ZINC001241493530
NCCc1cccc(-c2cnc3cccnc3c2)c1    ZINC001241384863
NCCc1ccc(-c2ccc3ncncc3c2)cc1    ZINC001242513920
NCCc1cccc(-c2ccc3cncnc3c2)c1    ZINC001239993377
NCCc1ccccc1-c1cnc2cccnc2c1    ZINC001241385243
NCCc1cccc(-c2ccc3nccnc3c2)c1    ZINC001241493540
NCCc1ccccc1-c1ccc2cncnc2c1    ZINC001239992878
CNC(=O)CCNC(=O)c1ccc(CCN)cc1    ZINC000070542189
C=CCONC(=O)NCc1ccc(CCN)cc1    ZINC000841913239
CC[C@@H](NC(=O)c1ccc(CCN)cc1)C(N)=O    ZINC000379267924
CC(=O)NCC(=O)NCc1ccc(CCN)cc1    ZINC000052898976
NCCc1ccc(CNC(=O)CCC(N)=O)cc1    ZINC001352987005
NCCc1ccccc1NC[C@H]1CNC(=O)CO1    ZINC001169277287
C[C@@H](CC(N)=O)NC(=O)c1ccc(CCN)cc1    ZINC000136128976
NCCc1ccccc1NC[C@@H]1CNC(=O)CO1    ZINC001169277286
NCCc1ccc(C(=O)NN2CCOCC2)cc1    ZINC000147679090
CNC(=O)[C@@H](C)NC(=O)c1ccc(CCN)cc1    ZINC000070542119
NCCc1ccc(CNC(=O)C2(O)CNC2)cc1    ZINC000852795293
NCCc1ccc(C(=O)NCCCC(N)=O)cc1    ZINC000070541864
CC(=O)NCCNC(=O)c1ccc(CCN)cc1    ZINC000070541764
CCOC(=O)CC(=N)Nc1ccccc1CCN    ZINC001163446293
NCCc1ccc(C(=O)NCC2(O)CNC2)cc1    ZINC001521919415
CCNC(=O)CNC(=O)c1ccc(CCN)cc1    ZINC000070541772
CN(C)C(=O)CNC(=O)c1ccc(CCN)cc1    ZINC000070541665
NCCc1ccc(C(=O)N[C@@H]2CNC[C@@H]2O)cc1    ZINC001357889928
C[C@H](CC(N)=O)NC(=O)c1ccc(CCN)cc1    ZINC000136129007
C[C@H]1CN(O)C(=O)[C@H]1Nc1ccccc1CCN    ZINC001171366017
CC(C)(C)OC(=O)CCc1ccc(CCN)cc1    ZINC000002599318
CC(C)(CN)C(=O)NCc1ccc(CCN)cc1    ZINC000818534930
CN(CC(C)(C)N)C(=O)c1ccc(CCN)cc1    ZINC001357823941
C[C@@H](C(=O)NCc1ccc(CCN)cc1)[C@H](C)N    ZINC000818535004
CC[C@@H](NC)C(=O)NCc1ccc(CCN)cc1    ZINC000852793725
C[C@@H](N)[C@@H](C)C(=O)NCc1ccc(CCN)cc1    ZINC000818535003
CCN[C@H](C)CNC(=O)c1ccc(CCN)cc1    ZINC001343489380
CC(C)[C@@](C)(Nc1ccccc1CCN)C(N)=O    ZINC001167419094
CCCNCCNC(=O)c1ccc(CCN)cc1    ZINC001357445439
C[C@H](Nc1ccccc1CCN)[C@@H]1CNCCO1    ZINC001170570822
CN1CCOC[C@H]1CNc1ccccc1CCN    ZINC001169655161
CC(C)(N)CC(=O)NCc1ccc(CCN)cc1    ZINC000841846177
CN1CCO[C@H](CNc2ccccc2CCN)C1    ZINC001162689308
CC[C@H](C)[C@H](Nc1ccccc1CCN)C(N)=O    ZINC001169158063
C[C@@H](CNC(=O)c1ccc(CCN)cc1)N(C)C    ZINC000070541957
CCN[C@@H](C)C(=O)NCc1ccc(CCN)cc1    ZINC000876518179
CNCCCC(=O)NCc1ccc(CCN)cc1    ZINC000843328089
CCNCCCNC(=O)c1ccc(CCN)cc1    ZINC001343019044
C[C@@H](Nc1ccccc1CCN)[C@@H]1CNCCO1    ZINC001170570825
CCCN(C)C(=O)NCc1ccc(CCN)cc1    ZINC000841931579
CCN(CC)C(=O)NCc1ccc(CCN)cc1    ZINC000091962059
NCCCCC(=O)NCc1ccc(CCN)cc1    ZINC000843326659
CC(C)[C@@H](N)CNC(=O)c1ccc(CCN)cc1    ZINC001121898285
CC(C)(CCN)NC(=O)c1ccc(CCN)cc1    ZINC001263130832
CC(C)[C@H](N)C(=O)NCc1ccc(CCN)cc1    ZINC000841846169
CC(C)[C@H](N)CNC(=O)c1ccc(CCN)cc1    ZINC001121898284
CC(C)[C@](C)(Nc1ccccc1CCN)C(N)=O    ZINC001167419093
CC(C)[C@@H](N)C(=O)NCc1ccc(CCN)cc1    ZINC000841846168
NCCc1ccc(CN[C@H]2CNCCOC2)cc1    ZINC000925696286
CNC[C@H](C)CNC(=O)c1ccc(CCN)cc1    ZINC001343037638
C[C@@H](C(=O)NCc1ccc(CCN)cc1)N(C)C    ZINC000844165255
NCCCCNC(=O)Cc1ccc(CCN)cc1    ZINC001221348456
CNCCCN(C)C(=O)c1ccc(CCN)cc1    ZINC000124625026
CNC[C@@H](C)CNC(=O)c1ccc(CCN)cc1    ZINC001343037637
C[C@@H](N)C[C@@H](C)NC(=O)c1ccc(CCN)cc1    ZINC001340401970
CNC[C@@H](C)C(=O)NCc1ccc(CCN)cc1    ZINC000818534739
CNC[C@H](C)C(=O)NCc1ccc(CCN)cc1    ZINC000818534740
CC(C)N(C)C(=O)NCc1ccc(CCN)cc1    ZINC000841928536
CCN[C@H](C)C(=O)NCc1ccc(CCN)cc1    ZINC000876518177
CC(C)(N)CCNC(=O)c1ccc(CCN)cc1    ZINC001341591110
C[C@H](CNC(=O)c1ccc(CCN)cc1)N(C)C    ZINC000070541958
C[C@H](N)C[C@H](C)NC(=O)c1ccc(CCN)cc1    ZINC001340401973
NCCc1ccc(CN[C@@H]2CNCCOC2)cc1    ZINC000925696288
NCCc1ccccc1NCCN1CCCCO1    ZINC001162425071
CN[C@@H](C)CCNC(=O)c1ccc(CCN)cc1    ZINC001339857864
CC(C)NCC(=O)NCc1ccc(CCN)cc1    ZINC000851630869
C[C@@H](N)[C@H](C)C(=O)NCc1ccc(CCN)cc1    ZINC000818535006
C[C@@H](Nc1ccccc1CCN)[C@H]1CNCCO1    ZINC001170570817
CC(C)CNC(=O)NCc1ccc(CCN)cc1    ZINC000841506293
C[C@H](C[C@H](C)N)NC(=O)c1ccc(CCN)cc1    ZINC001340401974
C[C@H](C(=O)NCc1ccc(CCN)cc1)N(C)C    ZINC000876518744
C[C@@H](CCCN)NC(=O)c1ccc(CCN)cc1    ZINC001340300440
C[C@@H](N)C[C@H](C)NC(=O)c1ccc(CCN)cc1    ZINC001340401971
CN(C)CCCNC(=O)c1ccc(CCN)cc1    ZINC000070541534
C[C@H](N)[C@H](C)C(=O)NCc1ccc(CCN)cc1    ZINC000818535005
CN1CCOC[C@@H]1CNc1ccccc1CCN    ZINC001169655162
C[C@H](CCCN)NC(=O)c1ccc(CCN)cc1    ZINC001340300438
CCN(C)CCNC(=O)c1ccccc1CCN    ZINC000070542280
CN[C@H](C)CCNC(=O)c1ccc(CCN)cc1    ZINC001339857861
CN1CCO[C@@H](CNc2ccccc2CCN)C1    ZINC001162689309
C[C@H](Nc1ccccc1CCN)[C@H]1CNCCO1    ZINC001170570827
CC[C@H](NC)C(=O)NCc1ccc(CCN)cc1    ZINC000852793726
CCCCNC(=O)NCc1ccc(CCN)cc1    ZINC000052899121
CC(C)(C)NC(=O)NCc1ccc(CCN)cc1    ZINC000052899123
N=C(NCCCCN)Nc1ccccc1CCN    ZINC001167882423
CCC[C@@H](Oc1ccc(CCN)cc1)[C@@H](C)CC    ZINC001218291924
CC(C)C[C@H](Oc1ccc(CCN)cc1)C(C)C    ZINC001218294360
CCC[C@H](Oc1ccc(CCN)cc1)C(C)(C)C    ZINC001218295065
CCC[C@@H](Oc1ccc(CCN)cc1)C(C)(C)C    ZINC001218295066
CCC[C@@H](C)[C@H](CC)Oc1ccc(CCN)cc1    ZINC001218439697
CC(C)CCC[C@@H](C)Oc1ccc(CCN)cc1    ZINC001218310717
CCC[C@@H](Oc1ccc(CCN)cc1)[C@H](C)CC    ZINC001218291923
CCC[C@H](Oc1ccc(CCN)cc1)[C@@H](C)CC    ZINC001218291919
CCCCC[C@@H](CC)Oc1ccc(CCN)cc1    ZINC001218223197
CCCCCC[C@H](C)Oc1ccc(CCN)cc1    ZINC001218215676
CCCC[C@@H](CCC)Oc1ccc(CCN)cc1    ZINC001218355235
CCC[C@H](Oc1ccc(CCN)cc1)[C@H](C)CC    ZINC001218291920
CC(C)CCC[C@H](C)Oc1ccc(CCN)cc1    ZINC001218310716
CCCC[C@H](CCC)Oc1ccc(CCN)cc1    ZINC001218355234
CCC(CC)[C@H](CC)Oc1ccc(CCN)cc1    ZINC001218296524
CCC[C@@H](C)[C@@H](CC)Oc1ccc(CCN)cc1    ZINC001218439735
CC[C@@H](C)C[C@@H](CC)Oc1ccc(CCN)cc1    ZINC001218293838
CC(C)C[C@@H](Oc1ccc(CCN)cc1)C(C)C    ZINC001218294363
CCCCC[C@H](CC)Oc1ccc(CCN)cc1    ZINC001218223005
CC[C@H](C[C@@H](C)CC)Oc1ccc(CCN)cc1    ZINC001218293835
CC[C@H](C)CC[C@@H](C)Oc1ccc(CCN)cc1    ZINC001218356795
CC[C@@H](C)C[C@H](CC)Oc1ccc(CCN)cc1    ZINC001218293837
CC[C@H](C)CC[C@H](C)Oc1ccc(CCN)cc1    ZINC001218356793
CC[C@H](C)C[C@H](CC)Oc1ccc(CCN)cc1    ZINC001218293842
CC[C@@H](C)CC[C@H](C)Oc1ccc(CCN)cc1    ZINC001218356794
CC[C@@H](C)CC[C@@H](C)Oc1ccc(CCN)cc1    ZINC001218356796
CCC[C@H](C)[C@H](CC)Oc1ccc(CCN)cc1    ZINC001218439694
CCC(CC)[C@@H](CC)Oc1ccc(CCN)cc1    ZINC001218296525
CCC[C@H](C)[C@@H](CC)Oc1ccc(CCN)cc1    ZINC001218439738
CN(C)CC(C)(C)CNc1ccccc1CCN    ZINC001168768452
CC(C)[C@@H](CN)CNCc1ccc(CCN)cc1    ZINC000873210491
CC(C)[C@H](CN)CNCc1ccc(CCN)cc1    ZINC000873210492
CN(C)CCC(C)(C)Nc1ccccc1CCN    ZINC001169718253
CC(C)(C)NCCNCc1ccc(CCN)cc1    ZINC000841032993
C[C@H](CCCCN)NCc1ccc(CCN)cc1    ZINC000817948158
C[C@@H](CCCCN)NCc1ccc(CCN)cc1    ZINC000817948159
