# Supplementary material for: Implementing a Scoring Function Based on Interaction Fingerprint for Autogrow4: Protein Kinase CK1δ as a Case Study
Source: Front Mol Biosci. 2022 Jul 7;9:909499. doi: 10.3389/fmolb.2022.909499 (PMC9301033; doi:10.3389/fmolb.2022.909499)
Supplement: Supplementary file 1 [file DataSheet1.ZIP › autogrow4-4.0.3/autogrow/operators/mutation/smiles_click_chem/reaction_libraries/robust_rxns/complementary_mol_dir/para_halo_nitrobenzene_robust.smi]

O=[N+]([O-])c1ccc(F)cc1    ZINC000001706157
Cc1cc(F)ccc1[N+](=O)[O-]    ZINC000000164614
Cc1cc([N+](=O)[O-])ccc1F    ZINC000000164598
Nc1cc([N+](=O)[O-])ccc1F    ZINC000000164646
Nc1cc(F)ccc1[N+](=O)[O-]    ZINC000004416634
O=[N+]([O-])c1ccc(Cl)cc1    ZINC000003860273
O=[N+]([O-])c1ccc(F)c(O)c1    ZINC000014007835
O=[N+]([O-])c1ccc(F)cc1O    ZINC000036047177
O=[N+]([O-])c1ccc(F)cc1F    ZINC000000164453
O=[N+]([O-])c1ccc(F)c(F)c1    ZINC000000152925
C#Cc1cc([N+](=O)[O-])ccc1F    ZINC000039088234
N#Cc1cc([N+](=O)[O-])ccc1F    ZINC000000167117
N#Cc1cc(F)ccc1[N+](=O)[O-]    ZINC000002382635
O=Cc1cc(F)ccc1[N+](=O)[O-]    ZINC000000336266
O=Cc1cc([N+](=O)[O-])ccc1F    ZINC000002584302
CCc1cc([N+](=O)[O-])ccc1F    ZINC000197841685
Cc1cc(F)cc(C)c1[N+](=O)[O-]    ZINC000002540885
Cc1cc([N+](=O)[O-])cc(C)c1F    ZINC000077028540
Cc1cc([N+](=O)[O-])c(C)cc1F    ZINC000095935604
Cc1c(C)c([N+](=O)[O-])ccc1F    ZINC000002547822
CCc1cc(F)ccc1[N+](=O)[O-]    ZINC000095725474
Cc1cc(F)c(N)cc1[N+](=O)[O-]    ZINC000038856117
NCc1cc([N+](=O)[O-])ccc1F    ZINC000044236528
Cc1cc([N+](=O)[O-])cc(N)c1F    ZINC000306875369
NCc1cc(F)ccc1[N+](=O)[O-]    ZINC000096301092
CNc1cc(F)ccc1[N+](=O)[O-]    ZINC000052119069
Cc1cc([N+](=O)[O-])c(N)cc1F    ZINC000125104795
Cc1c(N)c(F)ccc1[N+](=O)[O-]    ZINC000216715067
Cc1c(N)c([N+](=O)[O-])ccc1F    ZINC000003884493
CNc1cc([N+](=O)[O-])ccc1F    ZINC000034193718
Cc1cc([N+](=O)[O-])ccc1Cl    ZINC000002168543
Cc1cc(Cl)ccc1[N+](=O)[O-]    ZINC000002571402
Cc1cc(F)c(O)cc1[N+](=O)[O-]    ZINC000095217840
O=[N+]([O-])c1ccc(F)cc1CO    ZINC000036757677
O=[N+]([O-])c1ccc(F)c(CO)c1    ZINC000002583603
Cc1c(O)c([N+](=O)[O-])ccc1F    ZINC000097447189
Cc1cc([N+](=O)[O-])c(O)cc1F    ZINC000071257210
COc1cc(F)ccc1[N+](=O)[O-]    ZINC000002555194
COc1cc([N+](=O)[O-])ccc1F    ZINC000021299366
NNc1cc([N+](=O)[O-])ccc1F    ZINC000034168138
NNc1cc(F)ccc1[N+](=O)[O-]    ZINC000044185449
Nc1cc(Cl)ccc1[N+](=O)[O-]    ZINC000003852415
Nc1cc([N+](=O)[O-])ccc1Cl    ZINC000001688375
O=[N+]([O-])c1ccc(Cl)c(O)c1    ZINC000000078157
O=[N+]([O-])c1ccc(Cl)cc1O    ZINC000036719633
O=[N+]([O-])c1c(O)cc(F)cc1O    ZINC000037594105
Cc1cc(F)cc(F)c1[N+](=O)[O-]    ZINC000095931483
Cc1cc([N+](=O)[O-])cc(F)c1F    ZINC000095931480
Cc1c(F)c(F)ccc1[N+](=O)[O-]    ZINC000022113088
Cc1cc([N+](=O)[O-])c(F)cc1F    ZINC000060148858
Cc1cc(F)c(F)cc1[N+](=O)[O-]    ZINC000002541343
Cc1c(F)ccc([N+](=O)[O-])c1F    ZINC000032914723
Nc1cc([N+](=O)[O-])c(F)cc1F    ZINC000002525308
Nc1cc(F)c(F)cc1[N+](=O)[O-]    ZINC000004329304
Nc1cc(F)cc(F)c1[N+](=O)[O-]    ZINC000004416633
Nc1c(F)ccc([N+](=O)[O-])c1F    ZINC000071769220
Nc1c(F)c(F)ccc1[N+](=O)[O-]    ZINC000004255263
Nc1cc([N+](=O)[O-])cc(F)c1F    ZINC000263624236
O=[N+]([O-])c1ccc(F)cc1Cl    ZINC000001841425
O=[N+]([O-])c1ccc(Cl)c(F)c1    ZINC000001847543
O=[N+]([O-])c1ccc(Cl)cc1F    ZINC000001845796
O=[N+]([O-])c1ccc(F)c(Cl)c1    ZINC000000586631
O=[N+]([O-])c1c(O)cc(F)cc1F    ZINC000016159818
O=[N+]([O-])c1cc(F)c(F)cc1O    ZINC000036533629
O=[N+]([O-])c1cc(O)c(F)cc1F    ZINC000012336323
O=[N+]([O-])c1ccc(F)c(F)c1O    ZINC000002584294
O=[N+]([O-])c1ccc(F)c(O)c1F    ZINC000199244441
O=[N+]([O-])c1cc(O)c(F)c(F)c1    ZINC000036533216
O=[N+]([O-])c1cc(F)c(F)c(F)c1    ZINC000002565581
O=[N+]([O-])c1c(F)cc(F)cc1F    ZINC000001706148
O=[N+]([O-])c1cc(F)c(F)cc1F    ZINC000001706149
O=[N+]([O-])c1ccc(F)c(F)c1F    ZINC000001845704
O=[N+]([O-])c1ccc(F)c2cc[nH]c21    ZINC000044185203
Cc1c(C#N)c(F)ccc1[N+](=O)[O-]    ZINC000260663681
Cc1cc([N+](=O)[O-])c(C#N)cc1F    ZINC000098095661
Cc1cc(F)cc(C#N)c1[N+](=O)[O-]    ZINC000306639183
O=[N+]([O-])c1ccc(F)c2[nH]ccc21    ZINC000089157463
Cc1cc(F)c(C#N)cc1[N+](=O)[O-]    ZINC000096035891
N#CCc1cc(F)ccc1[N+](=O)[O-]    ZINC000002026682
N#CCc1cc([N+](=O)[O-])ccc1F    ZINC000016159644
O=[N+]([O-])c1ccc(F)c2ccoc21    ZINC000034334075
N#Cc1cc([N+](=O)[O-])c(N)cc1F    ZINC000038810387
N#Cc1cc(F)cc(N)c1[N+](=O)[O-]    ZINC000216718577
O=[N+]([O-])c1ccc(F)c2cn[nH]c21    ZINC000001404078
N#Cc1c(N)c([N+](=O)[O-])ccc1F    ZINC000097447161
O=[N+]([O-])c1ccc(F)c2[nH]cnc21    ZINC000095922830
C=Cc1c(C)c([N+](=O)[O-])ccc1F    ZINC001504245243
N#Cc1cc([N+](=O)[O-])ccc1Cl    ZINC000000164503
N#Cc1cc(Cl)ccc1[N+](=O)[O-]    ZINC000000155225
N#Cc1cc([N+](=O)[O-])c(O)cc1F    ZINC000097447159
O=C=Nc1cc([N+](=O)[O-])ccc1F    ZINC000002560527
N#Cc1c(O)c([N+](=O)[O-])ccc1F    ZINC000097447144
O=[N+]([O-])c1ccc(F)c2c1NCC2    ZINC000044699990
O=[N+]([O-])c1ccc(F)c2nonc21    ZINC000002166976
Cc1c(C=O)c(F)ccc1[N+](=O)[O-]    ZINC000146390747
CC(=O)c1cc(F)ccc1[N+](=O)[O-]    ZINC000021298671
CC(=O)c1cc([N+](=O)[O-])ccc1F    ZINC000000163314
Cc1cc([N+](=O)[O-])cc(C=O)c1F    ZINC000261493894
Cc1cc(F)c(C=O)cc1[N+](=O)[O-]    ZINC000169725190
CCCc1cc([N+](=O)[O-])ccc1F    ZINC000669378328
N#Cc1cc([N+](=O)[O-])cc(F)c1F    ZINC000091301872
N#Cc1c(F)c(F)ccc1[N+](=O)[O-]    ZINC000138020857
N#Cc1cc([N+](=O)[O-])c(F)cc1F    ZINC000003880146
N#Cc1cc(F)c(F)cc1[N+](=O)[O-]    ZINC000021304531
N#Cc1cc(F)cc(F)c1[N+](=O)[O-]    ZINC000068575872
N#Cc1c(F)ccc([N+](=O)[O-])c1F    ZINC000000156607
NC(=O)c1cc([N+](=O)[O-])ccc1F    ZINC000037286047
O=[N+]([O-])c1ccc(F)c(/C=N/O)c1    ZINC000100473078
NC(=O)c1cc(F)ccc1[N+](=O)[O-]    ZINC000037669293
CCNc1cc(F)ccc1[N+](=O)[O-]    ZINC000034500259
CCNc1cc([N+](=O)[O-])ccc1F    ZINC000037060542
CNc1c(C)c([N+](=O)[O-])ccc1F    ZINC000306224893
O=Cc1cc([N+](=O)[O-])ccc1Cl    ZINC000001870621
O=Cc1cc(Cl)ccc1[N+](=O)[O-]    ZINC000001689764
O=C(O)c1cc(F)ccc1[N+](=O)[O-]    ZINC000000158134
O=Cc1cc([N+](=O)[O-])c(O)cc1F    ZINC000097447140
O=C(O)c1cc([N+](=O)[O-])ccc1F    ZINC000001720169
O=Cc1c(O)c([N+](=O)[O-])ccc1F    ZINC000097447142
Cc1cc(Cl)cc(C)c1[N+](=O)[O-]    ZINC000059080041
Cc1cc([N+](=O)[O-])cc(C)c1Cl    ZINC000002577344
CCc1cc([N+](=O)[O-])ccc1Cl    ZINC000138190018
Cc1cc([N+](=O)[O-])c(C)cc1Cl    ZINC000001673273
O=[N+]([O-])c1ccc(F)cc1B(O)O    ZINC000169881029
O=[N+]([O-])c1ccc(F)c(B(O)O)c1    ZINC000169744806
Cc1cc(F)c(CO)cc1[N+](=O)[O-]    ZINC000169725191
CCOc1cc(F)ccc1[N+](=O)[O-]    ZINC000012471351
O=[N+]([O-])c1ccc(F)c(CCO)c1    ZINC000095775284
COc1cc([N+](=O)[O-])cc(C)c1F    ZINC000307014032
CCOc1cc([N+](=O)[O-])ccc1F    ZINC000085223719
CCc1cc([N+](=O)[O-])c(O)cc1F    ZINC000095080317
COc1c(C)c(F)ccc1[N+](=O)[O-]    ZINC000097447190
Cc1c([N+](=O)[O-])ccc(F)c1CO    ZINC000146359316
COc1cc([N+](=O)[O-])c(C)cc1F    ZINC000096304874
COc1cc(F)c(C)cc1[N+](=O)[O-]    ZINC000039090244
O=[N+]([O-])c1ccc(F)cc1[N+](=O)[O-]    ZINC000004255671
O=[N+]([O-])c1ccc(F)c([N+](=O)[O-])c1    ZINC000001665741
NCc1cc([N+](=O)[O-])ccc1Cl    ZINC000001728166
Cc1cc([N+](=O)[O-])c(N)cc1Cl    ZINC000004284009
CNc1cc(Cl)ccc1[N+](=O)[O-]    ZINC000004262109
NCc1cc(Cl)ccc1[N+](=O)[O-]    ZINC000078675580
CNc1cc([N+](=O)[O-])ccc1Cl    ZINC000005353753
Cc1c(N)c([N+](=O)[O-])ccc1Cl    ZINC000014985736
COc1cc([N+](=O)[O-])c(N)cc1F    ZINC000004353150
Nc1cc(F)cc(CO)c1[N+](=O)[O-]    ZINC000095218240
COc1cc(F)cc(N)c1[N+](=O)[O-]    ZINC000217945914
Cc1cc([N+](=O)[O-])c(O)cc1Cl    ZINC000034089383
O=[N+]([O-])c1ccc(Cl)c(CO)c1    ZINC000000160595
COc1cc([N+](=O)[O-])ccc1Cl    ZINC000002004522
COc1cc(Cl)ccc1[N+](=O)[O-]    ZINC000001690006
O=[N+]([O-])c1ccc(Cl)cc1CO    ZINC000002567957
Cc1c(O)c([N+](=O)[O-])ccc1Cl    ZINC000168351700
O=Cc1cc(F)cc(F)c1[N+](=O)[O-]    ZINC000095642622
O=Cc1c(F)ccc([N+](=O)[O-])c1F    ZINC000034497287
O=Cc1cc([N+](=O)[O-])c(F)cc1F    ZINC000032627927
O=Cc1cc([N+](=O)[O-])cc(F)c1F    ZINC000095929723
O=Cc1cc(F)c(F)cc1[N+](=O)[O-]    ZINC000115220846
CSc1cc(F)ccc1[N+](=O)[O-]    ZINC000039270114
NNc1cc(Cl)ccc1[N+](=O)[O-]    ZINC000004108265
Nc1cc([N+](=O)[O-])c(N)cc1Cl    ZINC000015022270
NNc1cc([N+](=O)[O-])ccc1Cl    ZINC000000333789
COc1cc(F)c(O)cc1[N+](=O)[O-]    ZINC000097447146
O=[N+]([O-])c1cc(CO)c(F)cc1O    ZINC000097447137
CNc1cc(F)cc(F)c1[N+](=O)[O-]    ZINC000098213654
Cc1c(F)c(N)cc([N+](=O)[O-])c1F    ZINC000034214759
NCc1cc(F)cc(F)c1[N+](=O)[O-]    ZINC000263622841
NCc1cc(F)c(F)cc1[N+](=O)[O-]    ZINC000144695029
CNc1c(F)c(F)ccc1[N+](=O)[O-]    ZINC000034515938
NCc1cc([N+](=O)[O-])c(F)cc1F    ZINC000037184035
Cc1c(F)c([N+](=O)[O-])ccc1Cl    ZINC000169725143
O=[N+]([O-])c1ccc(F)c(CCl)c1    ZINC000082864442
Cc1c(F)ccc([N+](=O)[O-])c1Cl    ZINC000039435093
Cc1cc(F)c(Cl)cc1[N+](=O)[O-]    ZINC000034408448
Cc1cc([N+](=O)[O-])c(F)cc1Cl    ZINC000021304527
Cc1cc(Cl)c(F)cc1[N+](=O)[O-]    ZINC000091302279
O=[N+]([O-])c1ccc(F)cc1CCl    ZINC000034451956
Cc1cc([N+](=O)[O-])c(Cl)cc1F    ZINC000002504670
O=[N+]([O-])c1ccc(F)c(CO)c1F    ZINC000118074420
COc1cc(F)cc(F)c1[N+](=O)[O-]    ZINC000036533783
O=[N+]([O-])c1cc(CO)c(F)cc1F    ZINC000037180275
COc1cc([N+](=O)[O-])cc(F)c1F    ZINC000114927900
O=[N+]([O-])c1cc(F)c(F)cc1CO    ZINC000117951887
COc1cc([N+](=O)[O-])c(F)cc1F    ZINC000001706170
COc1c(F)ccc([N+](=O)[O-])c1F    ZINC000145765145
O=[N+]([O-])c1c(F)cc(F)cc1CO    ZINC000204796262
COc1c(F)c(F)ccc1[N+](=O)[O-]    ZINC000016125679
COc1cc(F)c(F)cc1[N+](=O)[O-]    ZINC000040442715
NNc1cc(F)c(F)cc1[N+](=O)[O-]    ZINC000104571319
Nc1cc(Cl)c(F)cc1[N+](=O)[O-]    ZINC000004242521
Nc1cc(Cl)cc(F)c1[N+](=O)[O-]    ZINC000575722132
Nc1cc([N+](=O)[O-])c(Cl)cc1F    ZINC000002524484
Nc1cc(F)c(Cl)cc1[N+](=O)[O-]    ZINC000038916616
Nc1c(Cl)c(F)ccc1[N+](=O)[O-]    ZINC000039953717
O=[N+]([O-])c1ccc(Cl)cc1Cl    ZINC000001675935
O=[N+]([O-])c1ccc(Cl)c(Cl)c1    ZINC000000155631
O=[N+]([O-])c1cc(Cl)c(F)cc1O    ZINC000040448119
O=[N+]([O-])c1cc(O)c(F)cc1Cl    ZINC000059685133
O=[N+]([O-])c1ccc(Cl)c(F)c1O    ZINC000039417366
O=[N+]([O-])c1ccc(Cl)c(O)c1F    ZINC000257908708
O=[N+]([O-])c1cc(O)c(Cl)cc1F    ZINC000000167398
O=[N+]([O-])c1cc(F)c(Cl)cc1O    ZINC000062152885
O=[N+]([O-])c1cc(O)c(F)c(Cl)c1    ZINC000306603375
O=[N+]([O-])c1ccc(F)c(C(F)F)c1    ZINC000047203479
Cc1c(F)cc(F)c([N+](=O)[O-])c1F    ZINC000060125079
O=[N+]([O-])c1ccc(F)cc1C(F)F    ZINC000047203492
O=[N+]([O-])c1ccc(F)c2ccccc21    ZINC000001609840
Nc1c(F)c(F)cc(F)c1[N+](=O)[O-]    ZINC000004416631
Nc1c(F)c(F)c(F)cc1[N+](=O)[O-]    ZINC000004269492
Nc1cc(F)c(F)c(F)c1[N+](=O)[O-]    ZINC000071790133
O=[N+]([O-])c1ccc(F)c2ncccc12    ZINC000005162091
O=[N+]([O-])c1ccc(F)c2cccnc21    ZINC000005162094
O=[N+]([O-])c1c(F)cc(Cl)cc1F    ZINC000091363917
O=[N+]([O-])c1cc(F)c(F)cc1Cl    ZINC000002541336
O=[N+]([O-])c1cc(Cl)c(F)cc1F    ZINC000002003983
O=[N+]([O-])c1ccc(F)c(Cl)c1F    ZINC000000061952
O=[N+]([O-])c1cc(F)c(Cl)c(F)c1    ZINC000022011419
O=[N+]([O-])c1cc(F)c(F)c(Cl)c1    ZINC000006091237
O=[N+]([O-])c1ccc(F)c(F)c1Cl    ZINC000016158174
O=[N+]([O-])c1ccc(Cl)c(F)c1F    ZINC000016158179
O=[N+]([O-])c1cc(F)c(Cl)cc1F    ZINC000015442074
N#Cc1cc(F)c(C=O)cc1[N+](=O)[O-]    ZINC000098095663
C#CCNc1cc([N+](=O)[O-])ccc1F    ZINC000068990255
Cc1cc2c([nH]1)c([N+](=O)[O-])ccc2F    ZINC000097463347
O=[N+]([O-])c1cc(F)c(F)c(F)c1F    ZINC000001626898
O=[N+]([O-])c1c(F)cc(F)c(F)c1F    ZINC000001847588
C#CCOc1cc(F)ccc1[N+](=O)[O-]    ZINC000041634693
Cc1cc([N+](=O)[O-])cc(NC#N)c1F    ZINC001168632545
N#CCc1cc([N+](=O)[O-])ccc1Cl    ZINC000063110817
N#CCc1cc(Cl)ccc1[N+](=O)[O-]    ZINC000000157905
Cc1c(C#N)c(Cl)ccc1[N+](=O)[O-]    ZINC000079417791
Cc1c(Cl)ccc([N+](=O)[O-])c1C#N    ZINC000140326450
Cc1cc([N+](=O)[O-])c(C#N)cc1Cl    ZINC000104459764
N#CCOc1cc(F)ccc1[N+](=O)[O-]    ZINC000037975753
N#CCc1cc([N+](=O)[O-])c(O)cc1F    ZINC000097447160
COc1cc(F)c(C#N)cc1[N+](=O)[O-]    ZINC000097447158
O=[N+]([O-])c1ccc(F)cc1NC1CC1    ZINC000052119058
C=CCNc1cc([N+](=O)[O-])ccc1F    ZINC000306515006
N#CNc1cc(Cl)ccc1[N+](=O)[O-]    ZINC000004829633
O=[N+]([O-])c1ccc(Cl)c2[nH]ncc21    ZINC000089196560
O=[N+]([O-])c1ccc(Cl)c2cn[nH]c21    ZINC000004353785
N#Cc1cc([N+](=O)[O-])c(N)cc1Cl    ZINC000115457111
O=[N+]([O-])c1ccc(F)c2c(O)n[nH]c21    ZINC000100232126
C=CCOc1cc(F)ccc1[N+](=O)[O-]    ZINC000087555390
O=[N+]([O-])c1ccc(F)c(OC2CC2)c1    ZINC000095735568
O=[N+]([O-])c1ccc(F)cc1OC1CC1    ZINC000095735570
CCC(=O)c1cc([N+](=O)[O-])ccc1F    ZINC000117688122
CC(=O)c1c(C)c([N+](=O)[O-])ccc1F    ZINC000307431256
CC(=O)Cc1cc(F)ccc1[N+](=O)[O-]    ZINC000063023035
Cc1cc([N+](=O)[O-])cc(NC=N)c1F    ZINC001167867105
O=C=Nc1cc(Cl)ccc1[N+](=O)[O-]    ZINC000004979174
N#Cc1cc([N+](=O)[O-])c(O)cc1Cl    ZINC000038996720
O=C=Nc1cc([N+](=O)[O-])ccc1Cl    ZINC000002384730
N#CSc1cc(F)ccc1[N+](=O)[O-]    ZINC000604221507
O=[N+]([O-])c1ccc(F)c(N=C=S)c1    ZINC000015443768
C/N=C/c1cc([N+](=O)[O-])ccc1Cl    ZINC000006880575
C/N=C\c1cc([N+](=O)[O-])ccc1Cl    ZINC000100944915
N#CCc1cc([N+](=O)[O-])cc(F)c1F    ZINC000263622707
N#CCc1c(F)ccc([N+](=O)[O-])c1F    ZINC000095705276
N#CCc1c(F)c(F)ccc1[N+](=O)[O-]    ZINC000307355906
N#CCc1cc([N+](=O)[O-])c(F)cc1F    ZINC000263623290
CC(=O)Nc1cc(F)ccc1[N+](=O)[O-]    ZINC000082254461
CNC(=O)c1cc(F)ccc1[N+](=O)[O-]    ZINC000037669431
CNC(=O)c1cc([N+](=O)[O-])ccc1F    ZINC000037285945
Cc1cc(F)cc(C(N)=O)c1[N+](=O)[O-]    ZINC000307347780
CC(=O)Nc1cc([N+](=O)[O-])ccc1F    ZINC000000152367
NC(=O)Cc1cc([N+](=O)[O-])ccc1F    ZINC000000383848
Cc1cc(F)c(N(C)C)cc1[N+](=O)[O-]    ZINC000306546283
CC(C)Nc1cc(F)ccc1[N+](=O)[O-]    ZINC000039117641
CCNc1c(C)c([N+](=O)[O-])ccc1F    ZINC000306182696
CCCNc1cc(F)ccc1[N+](=O)[O-]    ZINC000052119034
CC(C)Nc1cc([N+](=O)[O-])ccc1F    ZINC000037060518
O=[N+]([O-])c1ccc(Cl)c2nonc21    ZINC000001311094
CC(=O)c1cc(Cl)ccc1[N+](=O)[O-]    ZINC000001386310
CC(=O)c1cc([N+](=O)[O-])ccc1Cl    ZINC000001420511
N=CNc1cc([N+](=O)[O-])ccc1Cl    ZINC001167864172
N=C(N)c1cc([N+](=O)[O-])ccc1Cl    ZINC000116701389
N=C(N)c1cc(Cl)ccc1[N+](=O)[O-]    ZINC000096345741
N#CNc1cc(F)cc(F)c1[N+](=O)[O-]    ZINC001168631287
N#Cc1cc([N+](=O)[O-])c(N)c(F)c1F    ZINC000090562855
Cc1c([N+](=O)[O-])ccc(F)c1C(=O)O    ZINC000114060790
COC(=O)c1cc([N+](=O)[O-])ccc1F    ZINC000021298915
O=C(O)Cc1cc([N+](=O)[O-])ccc1F    ZINC000004666689
COc1cc(F)c(C=O)cc1[N+](=O)[O-]    ZINC000097447141
Cc1cc([N+](=O)[O-])c(C(=O)O)cc1F    ZINC000034119725
Cc1cc(F)c(C(=O)O)cc1[N+](=O)[O-]    ZINC000039084649
O=C(O)Cc1cc(F)ccc1[N+](=O)[O-]    ZINC000012359148
Cc1cc([N+](=O)[O-])cc(C(=O)O)c1F    ZINC000087780935
COC(=O)c1cc(F)ccc1[N+](=O)[O-]    ZINC000002576430
O=C(CO)c1cc([N+](=O)[O-])ccc1F    ZINC000953117266
Cc1cc(F)cc(C(=O)O)c1[N+](=O)[O-]    ZINC000071617338
Cc1c(F)ccc([N+](=O)[O-])c1C(=O)O    ZINC000116205063
CC(=O)Oc1cc(F)ccc1[N+](=O)[O-]    ZINC000000161338
NNC(=O)c1cc(F)ccc1[N+](=O)[O-]    ZINC000037669229
CCc1cc([N+](=O)[O-])c(OC)cc1F    ZINC000095080085
O=[N+]([O-])c1ccc(F)c(CCCO)c1    ZINC000141337884
CCCOc1cc(F)ccc1[N+](=O)[O-]    ZINC000074934289
CC(C)Oc1cc(F)ccc1[N+](=O)[O-]    ZINC000039117696
CC(C)Oc1cc([N+](=O)[O-])ccc1F    ZINC000097756634
CCOc1cc(F)c(C)cc1[N+](=O)[O-]    ZINC000113541541
N#Cc1c(F)ccc([N+](=O)[O-])c1Cl    ZINC000000159420
N#Cc1cc([N+](=O)[O-])c(Cl)cc1F    ZINC000116941738
NC(=O)c1cc(Cl)ccc1[N+](=O)[O-]    ZINC000000156690
NC(=O)c1cc([N+](=O)[O-])ccc1Cl    ZINC000000039556
O=CNc1cc([N+](=O)[O-])ccc1Cl    ZINC000004545675
O=[N+]([O-])c1ccc(Cl)c(/C=N/O)c1    ZINC000002531036
O=C=Nc1cc(F)c(F)cc1[N+](=O)[O-]    ZINC000050016554
Cc1cc(F)c([N+](=O)[O-])cc1[N+](=O)[O-]    ZINC000002557665
Nc1c([N+](=O)[O-])ccc(F)c1C(=O)O    ZINC000059080693
Nc1cc(F)c(C(=O)O)cc1[N+](=O)[O-]    ZINC000091252322
Cc1c([N+](=O)[O-])ccc(F)c1[N+](=O)[O-]    ZINC000034155812
Cc1cc([N+](=O)[O-])c([N+](=O)[O-])cc1F    ZINC000207344757
CCNc1cc(Cl)ccc1[N+](=O)[O-]    ZINC000004696356
CNCc1cc([N+](=O)[O-])ccc1Cl    ZINC000004218910
CN(C)c1cc([N+](=O)[O-])ccc1Cl    ZINC000007023219
CCOc1cc([N+](=O)[O-])c(N)cc1F    ZINC000004452520
O=[N+]([O-])c1ccc(F)c(NCCO)c1    ZINC000085273514
COc1cc([N+](=O)[O-])c(CN)cc1F    ZINC000169800308
O=C(O)c1cc([N+](=O)[O-])ccc1Cl    ZINC000000156878
O=C(O)c1cc(Cl)ccc1[N+](=O)[O-]    ZINC000001689765
O=[N+]([O-])c1ccc(Cl)cc1B(O)O    ZINC000169904092
O=[N+]([O-])c1ccc(Cl)c(B(O)O)c1    ZINC000169745466
O=C(O)c1cc(F)cc(O)c1[N+](=O)[O-]    ZINC000095628790
O=C(O)c1c(F)ccc([N+](=O)[O-])c1O    ZINC000097447143
O=C(O)c1cc([N+](=O)[O-])c(O)cc1F    ZINC000097447134
Nc1cc(F)c([N+](=O)[O-])cc1[N+](=O)[O-]    ZINC000004329314
CCOc1cc(Cl)ccc1[N+](=O)[O-]    ZINC000000037781
COCc1cc([N+](=O)[O-])ccc1Cl    ZINC000036964917
COc1cc([N+](=O)[O-])c(C)cc1Cl    ZINC000091297592
CCOc1cc([N+](=O)[O-])ccc1Cl    ZINC000082046442
COc1cc(Cl)c(C)cc1[N+](=O)[O-]    ZINC000066055325
CC(=O)c1cc(F)cc(F)c1[N+](=O)[O-]    ZINC000263622789
CC(=O)c1c(F)c(F)ccc1[N+](=O)[O-]    ZINC000022009538
CC(=O)c1cc([N+](=O)[O-])cc(F)c1F    ZINC000095929570
Cc1cc([N+](=O)[O-])c(NN)cc1Cl    ZINC000040541560
N=C(N)c1c(F)ccc([N+](=O)[O-])c1F    ZINC000084193961
N=CNc1cc(F)cc(F)c1[N+](=O)[O-]    ZINC001167868692
COc1cc(F)c(CO)cc1[N+](=O)[O-]    ZINC000097447138
COCOc1cc(F)ccc1[N+](=O)[O-]    ZINC000035049392
O=[N+]([O-])c1ccc(F)cc1OCCO    ZINC000035113396
COc1cc(F)cc(OC)c1[N+](=O)[O-]    ZINC000306647437
CC(C)(F)c1cc(F)ccc1[N+](=O)[O-]    ZINC000242548287
O=[N+]([O-])c1ccc(Cl)c([N+](=O)[O-])c1    ZINC000001540301
O=[N+]([O-])c1ccc(Cl)cc1[N+](=O)[O-]    ZINC000003861250
COc1cc([N+](=O)[O-])c(N)cc1Cl    ZINC000034216923
NC(=O)c1cc(F)c(F)cc1[N+](=O)[O-]    ZINC000000101915
NC(=O)c1cc([N+](=O)[O-])c(F)cc1F    ZINC000037404483
NC(=O)c1cc(F)cc(F)c1[N+](=O)[O-]    ZINC000263624629
NC(=O)c1cc([N+](=O)[O-])cc(F)c1F    ZINC000072797093
NC(=O)c1c(F)ccc([N+](=O)[O-])c1F    ZINC000000159398
CCNc1c(F)c(F)ccc1[N+](=O)[O-]    ZINC000053162699
O=C(Cl)c1cc([N+](=O)[O-])ccc1F    ZINC000016158651
O=Cc1cc([N+](=O)[O-])c(F)cc1Cl    ZINC000034090395
O=C(Cl)c1cc(F)ccc1[N+](=O)[O-]    ZINC000037669277
CSc1cc(Cl)ccc1[N+](=O)[O-]    ZINC000002510172
COc1cc([N+](=O)[O-])c(O)cc1Cl    ZINC000169725145
O=C(O)c1cc([N+](=O)[O-])c(F)cc1F    ZINC000002527709
O=C(O)c1cc(F)cc(F)c1[N+](=O)[O-]    ZINC000002523066
O=C(O)c1cc([N+](=O)[O-])cc(F)c1F    ZINC000054207614
O=C(O)c1c(F)ccc([N+](=O)[O-])c1F    ZINC000000265814
O=C(O)c1cc(F)c(F)cc1[N+](=O)[O-]    ZINC000002569918
O=[N+]([O-])c1cc(F)c(F)c(B(O)O)c1    ZINC000169745388
O=[N+]([O-])c1cc(B(O)O)c(F)cc1F    ZINC000169745054
O=[N+]([O-])c1cc(F)c(F)cc1B(O)O    ZINC000169745643
O=[N+]([O-])c1c(F)cc(F)cc1B(O)O    ZINC000169745645
O=[N+]([O-])c1ccc(F)c(B(O)O)c1F    ZINC000169744774
CCOc1cc([N+](=O)[O-])cc(F)c1F    ZINC000263624692
CCOc1c(F)ccc([N+](=O)[O-])c1F    ZINC000261494290
CCOc1cc(F)cc(F)c1[N+](=O)[O-]    ZINC000263623965
CCOc1cc(F)c(F)cc1[N+](=O)[O-]    ZINC000263624716
O=[N+]([O-])c1ccc(F)cc1OCCF    ZINC000084386351
COc1c(F)c(C)cc([N+](=O)[O-])c1F    ZINC000261493848
CCOc1cc([N+](=O)[O-])c(F)cc1F    ZINC000261494133
O=[N+]([O-])c1cc([N+](=O)[O-])c(F)cc1F    ZINC000001706147
O=[N+]([O-])c1ccc(F)c([N+](=O)[O-])c1F    ZINC000001736007
O=[N+]([O-])c1cc(F)c(F)cc1[N+](=O)[O-]    ZINC000004557305
COc1c(F)cc(N)c([N+](=O)[O-])c1F    ZINC000936069367
Cc1cc([N+](=O)[O-])c(Cl)cc1Cl    ZINC000001698453
O=[N+]([O-])c1ccc(Cl)c(CCl)c1    ZINC000001728167
Cc1cc([N+](=O)[O-])cc(Cl)c1Cl    ZINC000032301932
O=[N+]([O-])c1ccc(Cl)cc1CCl    ZINC000039251609
Cc1c(Cl)c(Cl)ccc1[N+](=O)[O-]    ZINC000113466024
Cc1c(Cl)ccc([N+](=O)[O-])c1Cl    ZINC000000122186
Cc1cc(Cl)c(Cl)cc1[N+](=O)[O-]    ZINC000001593153
Cc1cc(Cl)cc(Cl)c1[N+](=O)[O-]    ZINC000066325751
O=[N+]([O-])c1ccc(F)c([S@](=O)O)c1    ZINC000675059268
COc1cc([N+](=O)[O-])c(F)cc1Cl    ZINC000000170104
COc1cc([N+](=O)[O-])c(Cl)cc1F    ZINC000167215616
COc1cc([N+](=O)[O-])cc(Cl)c1F    ZINC000147600547
O=[N+]([O-])c1cc(Cl)c(F)c(CO)c1    ZINC000068675317
COc1cc(F)c(Cl)cc1[N+](=O)[O-]    ZINC000113541539
O=Cc1cc([N+](=O)[O-])c(F)c(F)c1F    ZINC000521399266
Nc1cc(Cl)c(Cl)cc1[N+](=O)[O-]    ZINC000004289464
Nc1cc(Cl)cc(Cl)c1[N+](=O)[O-]    ZINC000004127895
Nc1c(Cl)c(Cl)ccc1[N+](=O)[O-]    ZINC000033605279
Nc1cc([N+](=O)[O-])c(Cl)cc1Cl    ZINC000002144609
Nc1c(Cl)ccc([N+](=O)[O-])c1Cl    ZINC000059470396
Nc1cc([N+](=O)[O-])cc(Cl)c1Cl    ZINC000263624522
CNc1cc(F)c(F)c(F)c1[N+](=O)[O-]    ZINC000071790132
O=[N+]([O-])c1ccc(F)c(-n2cccc2)c1    ZINC000002577966
Cc1ccc2c(F)ccc([N+](=O)[O-])c2n1    ZINC000085399548
Cc1cc(F)c2ncccc2c1[N+](=O)[O-]    ZINC000085399702
Cc1cc([N+](=O)[O-])c2cccnc2c1F    ZINC000085399639
O=[N+]([O-])c1ccc(Cl)c(Cl)c1O    ZINC000039018712
O=[N+]([O-])c1cc(O)c(Cl)cc1Cl    ZINC000002598116
O=[N+]([O-])c1cc(O)c(Cl)c(Cl)c1    ZINC000247356662
O=[N+]([O-])c1cc(Cl)c(Cl)cc1O    ZINC000002007519
O=[N+]([O-])c1cc(F)c(F)c(CCl)c1    ZINC000095929727
O=[N+]([O-])c1ccc(Cl)c2ccccc21    ZINC000001756750
COc1cc(F)c(F)c(F)c1[N+](=O)[O-]    ZINC000015442567
COc1c(F)c(F)c(F)cc1[N+](=O)[O-]    ZINC000036377935
O=[N+]([O-])c1ccc(F)cc1OC(F)F    ZINC000047203259
O=[N+]([O-])c1cc(C(F)F)c(F)cc1O    ZINC000575629471
O=[N+]([O-])c1ccc(F)c(C(F)F)c1O    ZINC000575629435
O=[N+]([O-])c1ccc(F)c(OC(F)F)c1    ZINC000047203265
CC1(C)C=Cc2c1c(F)ccc2[N+](=O)[O-]    ZINC000261507461
Nc1c(F)c(Cl)c(F)cc1[N+](=O)[O-]    ZINC000016158749
Nc1c(F)c(F)c(Cl)cc1[N+](=O)[O-]    ZINC000095932343
O=[N+]([O-])c1ccc(Cl)c2ccncc21    ZINC000013283852
O=[N+]([O-])c1ccc(Cl)c2cccnc21    ZINC000000191150
O=[N+]([O-])c1ccc(Cl)c2ncccc12    ZINC000000231959
O=[N+]([O-])c1ccc(Cl)c2cnccc21    ZINC000071250535
O=c1ccc2c([N+](=O)[O-])ccc(F)c2[nH]1    ZINC000085399990
O=[N+]([O-])c1ccc(F)c(-n2cnnc2)c1    ZINC000070461536
C#CCNc1cc([N+](=O)[O-])cc(C)c1F    ZINC001163368361
CC#CCNc1cc([N+](=O)[O-])ccc1F    ZINC000182303140
C#CCNc1c(C)c([N+](=O)[O-])ccc1F    ZINC000389978041
O=[N+]([O-])c1cc(Cl)c(Cl)cc1F    ZINC000000056754
O=[N+]([O-])c1cc(Cl)c(F)c(Cl)c1    ZINC000002504546
O=[N+]([O-])c1cc(F)c(Cl)cc1Cl    ZINC000002577562
O=[N+]([O-])c1c(Cl)cc(F)cc1Cl    ZINC000220842262
O=[N+]([O-])c1ccc(F)c(Cl)c1Cl    ZINC000016159085
O=[N+]([O-])c1cc(Cl)c(F)cc1Cl    ZINC000037593969
O=[N+]([O-])c1ccc(Cl)c(F)c1Cl    ZINC000001706144
O=[N+]([O-])c1ccc(F)cc1C(F)(F)F    ZINC000000056816
O=[N+]([O-])c1cc(F)c(F)c(C(F)F)c1    ZINC000263624315
O=[N+]([O-])c1cc(C(F)F)c(F)cc1F    ZINC000263624800
O=[N+]([O-])c1c(F)cc(F)cc1C(F)F    ZINC000263623428
O=[N+]([O-])c1cc(F)c(F)cc1C(F)F    ZINC000263624244
O=[N+]([O-])c1ccc(F)c(C(F)(F)F)c1    ZINC000000056815
O=[N+]([O-])c1ccc(F)c(C(F)F)c1F    ZINC000095147690
O=[N+]([O-])c1ccc(F)c(-c2nnn[nH]2)c1    ZINC000040350944
O=[N+]([O-])c1ccc(F)c(-n2cnnn2)c1    ZINC000032627006
C#C[C@@H](C)Oc1cc([N+](=O)[O-])ccc1F    ZINC001226265840
C#CCCOc1cc(F)ccc1[N+](=O)[O-]    ZINC000082494144
C#C[C@H](C)Oc1cc(F)ccc1[N+](=O)[O-]    ZINC001225575782
C#C[C@@H](C)Oc1cc(F)ccc1[N+](=O)[O-]    ZINC001225575781
CC#CCOc1cc(F)ccc1[N+](=O)[O-]    ZINC000083549983
C#C[C@H](C)Oc1cc([N+](=O)[O-])ccc1F    ZINC001226265841
Nc1c(F)c(F)c(F)c(F)c1[N+](=O)[O-]    ZINC000005510640
N#Cc1cc(F)c(C(=O)O)cc1[N+](=O)[O-]    ZINC000039953646
N#CCCc1cc([N+](=O)[O-])ccc1Cl    ZINC000002166756
Cc1cc2c([nH]1)c(Cl)ccc2[N+](=O)[O-]    ZINC000015443563
C#CCNc1cc(Cl)ccc1[N+](=O)[O-]    ZINC000068989983
C#CCNc1cc([N+](=O)[O-])ccc1Cl    ZINC000068990249
Cc1cc([N+](=O)[O-])c(CC#N)cc1Cl    ZINC000199554770
N#CCCOc1cc(F)ccc1[N+](=O)[O-]    ZINC000037975804
COc1cc([N+](=O)[O-])c(CC#N)cc1F    ZINC000169800312
COc1cc(F)c(CC#N)cc1[N+](=O)[O-]    ZINC000097447157
C=CCCNc1cc([N+](=O)[O-])ccc1F    ZINC000157159477
C=CCNc1c(C)c([N+](=O)[O-])ccc1F    ZINC000309083166
O=[N+]([O-])c1ccc(F)c(NCC2CC2)c1    ZINC000037060532
O=[N+]([O-])c1c(F)cc(F)c(F)c1Cl    ZINC000142558152
O=C/C=C\c1cc([N+](=O)[O-])ccc1Cl    ZINC000012417128
O=C/C=C/c1cc([N+](=O)[O-])ccc1Cl    ZINC000001746323
CNc1c(C#N)c(Cl)ccc1[N+](=O)[O-]    ZINC000021299001
N#CCNc1cc([N+](=O)[O-])ccc1Cl    ZINC000138171793
O=C(O)/C=C/c1cc([N+](=O)[O-])ccc1F    ZINC000002504913
O=C(O)/C=C/c1cc(F)ccc1[N+](=O)[O-]    ZINC000002504914
COc1cc([N+](=O)[O-])c(NC#N)cc1F    ZINC001168631200
Cc1cc([N+](=O)[O-])c(OC2CC2)cc1F    ZINC000238547191
O=[N+]([O-])c1ccc(F)c(OC2CCC2)c1    ZINC000238531367
C=C[C@@H](C)Oc1cc(F)ccc1[N+](=O)[O-]    ZINC000087543466
O=[N+]([O-])c1ccc(F)cc1OCC1CC1    ZINC000087543470
O=[N+]([O-])c1ccc(F)cc1OC1CCC1    ZINC000238573857
C=C[C@H](C)Oc1cc([N+](=O)[O-])ccc1F    ZINC001226266773
C=C[C@H](C)Oc1cc(F)ccc1[N+](=O)[O-]    ZINC000087543464
C=C(C)COc1cc(F)ccc1[N+](=O)[O-]    ZINC000057470236
C=C[C@@H](C)Oc1cc([N+](=O)[O-])ccc1F    ZINC001226266768
Cc1cc(F)c(OC2CC2)cc1[N+](=O)[O-]    ZINC001234059125
C=CCCOc1cc(F)ccc1[N+](=O)[O-]    ZINC000084437889
O=C1Cc2c(c(Cl)ccc2[N+](=O)[O-])N1    ZINC000199805390
N#CCOc1cc([N+](=O)[O-])ccc1Cl    ZINC000069635325
COc1cc(Cl)c(C#N)cc1[N+](=O)[O-]    ZINC000142782179
O=C1NCc2c1c([N+](=O)[O-])ccc2Cl    ZINC000725325984
N#CCOc1cc(Cl)ccc1[N+](=O)[O-]    ZINC000049918411
Nc1n[nH]c2c1c(Cl)ccc2[N+](=O)[O-]    ZINC000040564645
C=CCNc1cc(Cl)ccc1[N+](=O)[O-]    ZINC000004694060
O=[N+]([O-])c1ccc(Cl)cc1N1CCC1    ZINC000286065764
O=[N+]([O-])c1ccc(Cl)cc1NC1CC1    ZINC000004694076
O=[N+]([O-])c1ccc(Cl)c2c1CCCN2    ZINC000082163934
C#CCNc1cc(F)cc(F)c1[N+](=O)[O-]    ZINC000123418617
CC(=O)Nc1cc([N+](=O)[O-])c(C)cc1F    ZINC000048513482
CCC(=O)Nc1cc([N+](=O)[O-])ccc1F    ZINC000000485162
CNC(=O)c1cc(F)cc(C)c1[N+](=O)[O-]    ZINC000176684514
CC(=O)Nc1c(C)c([N+](=O)[O-])ccc1F    ZINC000204016925
CCNC(=O)c1cc(F)ccc1[N+](=O)[O-]    ZINC000037669433
CC(=O)NCc1cc(F)ccc1[N+](=O)[O-]    ZINC001772572474
CC(=O)Nc1c(C)c(F)ccc1[N+](=O)[O-]    ZINC000012336402
CCNC(=O)c1cc([N+](=O)[O-])ccc1F    ZINC000037285947
CC(=O)Nc1cc(F)c(C)cc1[N+](=O)[O-]    ZINC000217040848
CN(C)C(=O)c1cc(F)ccc1[N+](=O)[O-]    ZINC000037669521
CCCCNc1cc(F)ccc1[N+](=O)[O-]    ZINC000052119157
CC(C)CNc1cc([N+](=O)[O-])ccc1F    ZINC000037060349
CCCNc1cc([N+](=O)[O-])cc(C)c1F    ZINC001168136812
CC(C)(C)Nc1cc(F)ccc1[N+](=O)[O-]    ZINC000038537474
Cc1c(NC(C)C)c(F)ccc1[N+](=O)[O-]    ZINC000308923009
CCCCNc1cc([N+](=O)[O-])ccc1F    ZINC000037060541
O=[N+]([O-])c1c(F)c(F)c(F)c(F)c1F    ZINC000001845591
O=C(O)C(=O)c1cc([N+](=O)[O-])ccc1F    ZINC000725262153
C=CCOc1cc([N+](=O)[O-])ccc1Cl    ZINC000086453388
O=[N+]([O-])c1ccc(Cl)cc1OC1CC1    ZINC000095735649
C=CCOc1cc(Cl)ccc1[N+](=O)[O-]    ZINC000075250097
CC(=O)Cc1cc([N+](=O)[O-])ccc1Cl    ZINC000002386183
O=[N+]([O-])c1ccc(Cl)c(OC2CC2)c1    ZINC000095735647
C/C(=N\N)c1cc([N+](=O)[O-])ccc1Cl    ZINC000015022711
CN/N=C/c1cc([N+](=O)[O-])ccc1Cl    ZINC000059148885
N#CCNc1cc(F)cc(F)c1[N+](=O)[O-]    ZINC001163183802
COC(=O)c1c(C)c([N+](=O)[O-])ccc1F    ZINC000114059787
CC(=O)COc1cc(F)ccc1[N+](=O)[O-]    ZINC000037974463
CCC(=O)Oc1cc(F)ccc1[N+](=O)[O-]    ZINC000060388842
CC(=O)OCc1cc(F)ccc1[N+](=O)[O-]    ZINC000918849894
CCOC(=O)c1cc(F)ccc1[N+](=O)[O-]    ZINC000034590704
COC(=O)Cc1cc([N+](=O)[O-])ccc1F    ZINC000097756795
CCOC(=O)c1cc([N+](=O)[O-])ccc1F    ZINC000021299138
COC(=O)c1cc(F)cc(C)c1[N+](=O)[O-]    ZINC000071625029
COC(=O)Cc1cc(F)ccc1[N+](=O)[O-]    ZINC000019046056
O=[N+]([O-])c1ccc(F)cc1OC1COC1    ZINC001225574522
O=[N+]([O-])c1ccc(F)c(OC2COC2)c1    ZINC001226266156
COC(=O)c1cc([N+](=O)[O-])c(C)cc1F    ZINC000087331515
O=C(O)CCc1cc(F)ccc1[N+](=O)[O-]    ZINC000035688520
COC(=O)c1cc([N+](=O)[O-])cc(C)c1F    ZINC000096300665
COc1cc([N+](=O)[O-])c(NC=N)cc1F    ZINC001167868796
CCCCOc1cc(F)ccc1[N+](=O)[O-]    ZINC000074937713
CC(C)(C)Oc1cc(F)ccc1[N+](=O)[O-]    ZINC000088613612
CC[C@H](C)Oc1cc(F)ccc1[N+](=O)[O-]    ZINC000087543457
CC[C@@H](C)Oc1cc([N+](=O)[O-])ccc1F    ZINC001226265201
Cc1cc(F)c(OC(C)C)cc1[N+](=O)[O-]    ZINC001234057277
CC[C@@H](C)Oc1cc(F)ccc1[N+](=O)[O-]    ZINC000087543455
CCCOc1cc(F)c(C)cc1[N+](=O)[O-]    ZINC000261493384
CC(C)COc1cc(F)ccc1[N+](=O)[O-]    ZINC000057952216
Cc1cc([N+](=O)[O-])c(OC(C)C)cc1F    ZINC000238150387
CC[C@H](C)Oc1cc([N+](=O)[O-])ccc1F    ZINC001226265202
O=[N+]([O-])c1ccc(Cl)c(N=C=S)c1    ZINC000002169731
Nc1cc(Cl)c2nonc2c1[N+](=O)[O-]    ZINC000003882515
N#CCc1cc(Cl)c(F)cc1[N+](=O)[O-]    ZINC000199554728
CC(=O)Nc1cc(Cl)ccc1[N+](=O)[O-]    ZINC000004428470
CO/N=C/c1cc([N+](=O)[O-])ccc1Cl    ZINC000004050799
C/C(=N/O)c1cc([N+](=O)[O-])ccc1Cl    ZINC000000338901
CC(=O)Nc1cc([N+](=O)[O-])ccc1Cl    ZINC000000337300
CNC(=O)c1cc([N+](=O)[O-])ccc1Cl    ZINC000000163906
Cc1cc(Cl)cc(C(N)=O)c1[N+](=O)[O-]    ZINC000307394308
CNC(=O)c1cc(Cl)ccc1[N+](=O)[O-]    ZINC000019274366
CON=Cc1cc(Cl)ccc1[N+](=O)[O-]    ZINC000739411922
N[C@H](C(=O)O)c1cc([N+](=O)[O-])ccc1F    ZINC000072196208
COC(=O)c1c(N)c([N+](=O)[O-])ccc1F    ZINC000021982619
CONC(=O)c1cc([N+](=O)[O-])ccc1F    ZINC000086437337
CONC(=O)c1cc(F)ccc1[N+](=O)[O-]    ZINC000063537992
O=C(O)CNc1cc([N+](=O)[O-])ccc1F    ZINC000738616826
COC(=O)Nc1cc([N+](=O)[O-])ccc1F    ZINC000013988725
N[C@@H](C(=O)O)c1cc([N+](=O)[O-])ccc1F    ZINC000220830676
NC(=O)COc1cc(F)ccc1[N+](=O)[O-]    ZINC000003572490
COC(=O)c1cc([N+](=O)[O-])c(N)cc1F    ZINC000098095420
CCCNc1cc([N+](=O)[O-])ccc1Cl    ZINC000037060205
O=[N+]([O-])c1ccc(F)c(F)c1NC1CC1    ZINC000053162682
CON(C)Cc1cc(F)ccc1[N+](=O)[O-]    ZINC000093543315
Cc1c([N+](=O)[O-])ccc(F)c1NCCO    ZINC000283551576
Cc1cc(F)c(NCCO)cc1[N+](=O)[O-]    ZINC000296268184
COCCNc1cc([N+](=O)[O-])ccc1F    ZINC000308933627
O=[N+]([O-])c1ccc(Cl)c2nsnc21    ZINC000064871453
O=[N+]([O-])c1ccc(Cl)c2c1no[n+]2[O-]    ZINC000001307025
O=C(O)Cc1cc(Cl)ccc1[N+](=O)[O-]    ZINC000032208269
Cc1cc(Cl)c(C(=O)O)cc1[N+](=O)[O-]    ZINC000117114442
O=C(O)Cc1cc([N+](=O)[O-])ccc1Cl    ZINC000000347460
Cc1c(Cl)ccc([N+](=O)[O-])c1C(=O)O    ZINC000082046710
COC(=O)c1cc(Cl)ccc1[N+](=O)[O-]    ZINC000000163347
CC(=O)Oc1cc([N+](=O)[O-])ccc1Cl    ZINC000196637964
COC(=O)c1cc([N+](=O)[O-])ccc1Cl    ZINC000000164185
CC(=O)Oc1cc(Cl)ccc1[N+](=O)[O-]    ZINC000148927117
COc1cc([N+](=O)[O-])c(C=O)cc1Cl    ZINC000306145241
Cc1cc([N+](=O)[O-])c(C(=O)O)cc1Cl    ZINC000150074970
N/C(=N/O)c1cc(Cl)ccc1[N+](=O)[O-]    ZINC000199796236
N/C(=N/O)c1cc([N+](=O)[O-])ccc1Cl    ZINC000012649264
NNC(=O)c1cc(Cl)ccc1[N+](=O)[O-]    ZINC000193440228
NNC(=O)c1cc([N+](=O)[O-])ccc1Cl    ZINC000040538333
O=C(O)COc1cc(F)ccc1[N+](=O)[O-]    ZINC000001732244
COc1cc(F)cc(C(=O)O)c1[N+](=O)[O-]    ZINC000095628789
COC(=O)c1cc([N+](=O)[O-])c(O)cc1F    ZINC000575713903
COc1cc(F)c(C(=O)O)cc1[N+](=O)[O-]    ZINC000097447136
COC(=O)Oc1cc(F)ccc1[N+](=O)[O-]    ZINC000790273114
O=C(O)Cc1cc([N+](=O)[O-])c(O)cc1F    ZINC000097447135
COC(=O)c1c(F)ccc([N+](=O)[O-])c1O    ZINC000169800326
CC(C)Oc1cc(Cl)ccc1[N+](=O)[O-]    ZINC000087543529
CC(C)Oc1cc([N+](=O)[O-])ccc1Cl    ZINC000082046443
CCCOc1cc(Cl)ccc1[N+](=O)[O-]    ZINC000082238552
CCOCc1cc([N+](=O)[O-])ccc1Cl    ZINC000037403948
CCCOc1cc([N+](=O)[O-])ccc1Cl    ZINC000039329495
O=[N+]([O-])c1cc(F)c(F)cc1OC1CC1    ZINC001225779746
O=[N+]([O-])c1c(F)cc(F)cc1OC1CC1    ZINC001228612710
O=[N+]([O-])c1cc(OC2CC2)c(F)cc1F    ZINC001226181647
CC(=O)Cc1c(F)c(F)ccc1[N+](=O)[O-]    ZINC000021297579
O=[N+]([O-])c1ccc(F)c(F)c1OC1CC1    ZINC000713280963
O=[N+]([O-])c1cc(F)c(F)c(OC2CC2)c1    ZINC001228016921
COc1cc([N+](=O)[O-])cc(B(O)O)c1F    ZINC000725345950
NCCNc1cc(Cl)ccc1[N+](=O)[O-]    ZINC000005511625
C[C@@H](O)COc1cc(F)ccc1[N+](=O)[O-]    ZINC000083676278
C[C@H](O)COc1cc(F)ccc1[N+](=O)[O-]    ZINC000083676275
O=[N+]([O-])c1ccc(F)cc1OCCCO    ZINC000035113398
COCCOc1cc(F)ccc1[N+](=O)[O-]    ZINC000057879745
CCOCOc1cc(F)ccc1[N+](=O)[O-]    ZINC000087543460
N#Cc1c(Cl)c(Cl)ccc1[N+](=O)[O-]    ZINC000000165687
N#Cc1cc(Cl)c(Cl)cc1[N+](=O)[O-]    ZINC000034071259
N#Cc1cc([N+](=O)[O-])cc(Cl)c1Cl    ZINC000098214293
N#Cc1c(Cl)ccc([N+](=O)[O-])c1Cl    ZINC000000157087
O=C(NO)c1cc([N+](=O)[O-])ccc1Cl    ZINC000247358358
Cc1c([N+](=O)[O-])ccc(Cl)c1[N+](=O)[O-]    ZINC000033800490
Cc1c(Cl)ccc([N+](=O)[O-])c1[N+](=O)[O-]    ZINC000014985725
Cc1cc([N+](=O)[O-])cc([N+](=O)[O-])c1Cl    ZINC000001610679
Nc1cc(Cl)cc(C(=O)O)c1[N+](=O)[O-]    ZINC000034415904
Nc1c([N+](=O)[O-])ccc(Cl)c1C(=O)O    ZINC000020475947
Cc1cc([N+](=O)[O-])c([N+](=O)[O-])cc1Cl    ZINC000005105578
Nc1cc(Cl)c(C(=O)O)cc1[N+](=O)[O-]    ZINC000117653495
Cc1cc(Cl)c([N+](=O)[O-])cc1[N+](=O)[O-]    ZINC000001708339
COc1cc(F)c([N+](=O)[O-])cc1[N+](=O)[O-]    ZINC000142975578
O=[N+]([O-])c1ccc(Cl)cc1NCCO    ZINC000004677390
CON(C)c1cc(Cl)ccc1[N+](=O)[O-]    ZINC000286912795
CC(=O)Nc1cc(F)c(F)cc1[N+](=O)[O-]    ZINC000004348056
CC(=O)Nc1cc([N+](=O)[O-])c(F)cc1F    ZINC000000152679
NC(=O)Cc1c(F)c(F)ccc1[N+](=O)[O-]    ZINC000616567938
CC(=O)Nc1c(F)ccc([N+](=O)[O-])c1F    ZINC000000163324
CCCNc1cc(F)cc(F)c1[N+](=O)[O-]    ZINC000123415260
CCCNc1c(F)c(F)ccc1[N+](=O)[O-]    ZINC000053162657
O=C(O)c1cc([N+](=O)[O-])c(O)cc1Cl    ZINC000087489317
Nc1cc(Cl)c([N+](=O)[O-])cc1[N+](=O)[O-]    ZINC000004721727
CSCc1cc([N+](=O)[O-])ccc1Cl    ZINC000038063455
CSCc1cc(Cl)ccc1[N+](=O)[O-]    ZINC000266833994
O=[N+]([O-])c1ccc(Cl)cc1OCCO    ZINC000049918395
COc1cc([N+](=O)[O-])c(OC)cc1Cl    ZINC000000122471
O=[N+]([O-])c1ccc(Cl)c(OCCO)c1    ZINC000069635314
COC(=O)c1cc([N+](=O)[O-])c(F)cc1F    ZINC000035333516
COC(=O)c1cc(F)cc(F)c1[N+](=O)[O-]    ZINC000047202352
COC(=O)c1c(F)ccc([N+](=O)[O-])c1F    ZINC000035333564
O=C(O)Cc1c(F)ccc([N+](=O)[O-])c1F    ZINC000036420915
Cc1cc([N+](=O)[O-])c(F)c(C(=O)O)c1F    ZINC000238853264
COC(=O)c1cc(F)c(F)cc1[N+](=O)[O-]    ZINC000021304781
O=C(O)Cc1cc(F)c(F)cc1[N+](=O)[O-]    ZINC000038536920
O=C(O)Cc1c(F)c(F)ccc1[N+](=O)[O-]    ZINC000038537112
CSCOc1cc(F)ccc1[N+](=O)[O-]    ZINC000292684506
NC(=O)c1cc([N+](=O)[O-])c(N)c(F)c1F    ZINC000090367261
O=[N+]([O-])c1ccc(F)c(-c2ccccc2)c1    ZINC000047207682
CCCOc1c(F)ccc([N+](=O)[O-])c1F    ZINC000261494470
CC(C)Oc1cc([N+](=O)[O-])c(F)cc1F    ZINC000261494436
CC(C)Oc1cc(F)cc(F)c1[N+](=O)[O-]    ZINC001228610696
CCCOc1cc([N+](=O)[O-])c(F)cc1F    ZINC000261493401
CC(C)Oc1cc(F)c(F)cc1[N+](=O)[O-]    ZINC001225774620
CC(C)Oc1cc([N+](=O)[O-])cc(F)c1F    ZINC001228026253
CC(C)Oc1c(F)c(F)ccc1[N+](=O)[O-]    ZINC000167381407
O=[N+]([O-])c1ccc(F)cc1OCCCF    ZINC000088027781
CC(C)Oc1c(F)ccc([N+](=O)[O-])c1F    ZINC000261493666
O=[N+]([O-])c1cc([N+](=O)[O-])c(Cl)cc1O    ZINC000003172332
O=[N+]([O-])c1cc(O)c(Cl)c([N+](=O)[O-])c1    ZINC000032622829
Nc1c(F)c(F)c(C(=O)O)cc1[N+](=O)[O-]    ZINC000008699306
Cc1c([N+](=O)[O-])c(F)cc(F)c1[N+](=O)[O-]    ZINC000098086056
Cc1c(F)c([N+](=O)[O-])cc([N+](=O)[O-])c1F    ZINC000034214758
CCNc1cc(Cl)c(F)cc1[N+](=O)[O-]    ZINC000220380168
O=[N+]([O-])c1ccc(F)c(Br)c1    ZINC000001845791
O=[N+]([O-])c1ccc(F)cc1Br    ZINC000002569269
O=Cc1c(Cl)ccc([N+](=O)[O-])c1Cl    ZINC000000163527
O=Cc1c(Cl)c(Cl)ccc1[N+](=O)[O-]    ZINC000016384180
O=Cc1cc(Cl)c(Cl)cc1[N+](=O)[O-]    ZINC000003844824
O=Cc1cc([N+](=O)[O-])c(Cl)cc1Cl    ZINC000002546062
O=C(Cl)c1cc([N+](=O)[O-])ccc1Cl    ZINC000002522758
O=C(Cl)c1cc(Cl)ccc1[N+](=O)[O-]    ZINC000022002419
O=Cc1cc(Cl)cc(Cl)c1[N+](=O)[O-]    ZINC000003845780
O=C(O)c1cc([N+](=O)[O-])cc(Cl)c1F    ZINC000088121871
O=C(O)c1cc(F)c(Cl)cc1[N+](=O)[O-]    ZINC000036439084
O=C(O)c1cc(Cl)c(F)cc1[N+](=O)[O-]    ZINC000148322195
O=C(O)c1cc([N+](=O)[O-])c(F)cc1Cl    ZINC000004362878
O=C(O)c1c(F)ccc([N+](=O)[O-])c1Cl    ZINC000044225378
O=C(O)c1cc([N+](=O)[O-])c(Cl)cc1F    ZINC000002527710
CCc1cc([N+](=O)[O-])cc(Cl)c1Cl    ZINC000226315081
CCc1cc([N+](=O)[O-])c(Cl)cc1Cl    ZINC000002166227
O=[N+]([O-])c1cc(Cl)c(F)c(B(O)O)c1    ZINC000675050339
O=[N+]([O-])c1cc(F)c(Cl)cc1B(O)O    ZINC000170002572
CS(=O)(=O)c1cc(F)ccc1[N+](=O)[O-]    ZINC000039270125
CS(=O)(=O)c1cc([N+](=O)[O-])ccc1F    ZINC000016158655
CCOc1cc(F)c(Cl)cc1[N+](=O)[O-]    ZINC000690670922
CCOc1c(Cl)ccc([N+](=O)[O-])c1F    ZINC000261494242
O=[N+]([O-])c1ccc(Cl)c(OCCF)c1    ZINC000086453385
O=[N+]([O-])c1ccc(Cl)cc1OCCF    ZINC000078964725
C#CC(C#C)Oc1cc(F)ccc1[N+](=O)[O-]    ZINC001225576746
C#CC(C#C)Oc1cc([N+](=O)[O-])ccc1F    ZINC001226271071
O=[N+]([O-])c1cc(OCCO)c(F)cc1F    ZINC001327566957
O=[N+]([O-])c1cc([N+](=O)[O-])c(Cl)cc1F    ZINC000001706143
NCc1c(Cl)c(Cl)ccc1[N+](=O)[O-]    ZINC000021984050
CNc1cc(Cl)c(Cl)cc1[N+](=O)[O-]    ZINC000004831681
Cc1cc([N+](=O)[O-])c(N)c(Cl)c1Cl    ZINC000070461516
NS(=O)(=O)c1cc([N+](=O)[O-])ccc1F    ZINC000005553438
NS(=O)(=O)c1cc(F)ccc1[N+](=O)[O-]    ZINC000048369962
O=Cc1ccc2c(F)ccc([N+](=O)[O-])c2n1    ZINC000085399757
Cc1ccc2c(n1)c(F)cc(C)c2[N+](=O)[O-]    ZINC000085399704
Cc1ccc2c([N+](=O)[O-])cc(C)c(F)c2n1    ZINC000085399642
O=[N+]([O-])c1ccc(Cl)cc1[S@](=O)O    ZINC000675059219
O=[N+]([O-])c1ccc(Cl)c([S@](=O)O)c1    ZINC000016975340
O=[N+]([O-])c1ccc(Cl)c(CO)c1Cl    ZINC000000163529
O=[N+]([O-])c1c(Cl)cc(Cl)cc1CO    ZINC000204792145
COc1cc(Cl)cc(Cl)c1[N+](=O)[O-]    ZINC000034217567
COc1cc(Cl)c(Cl)cc1[N+](=O)[O-]    ZINC000034300879
COc1cc([N+](=O)[O-])cc(Cl)c1Cl    ZINC000059595245
COc1cc([N+](=O)[O-])c(Cl)cc1Cl    ZINC000059470807
O=[N+]([O-])c1ccc(Cl)c(Cl)c1CO    ZINC000038313280
O=C(Cl)c1cc([N+](=O)[O-])c(F)cc1F    ZINC000079387399
O=C(Cl)c1cc(F)c(F)cc1[N+](=O)[O-]    ZINC000050016996
O=C(Cl)c1c(F)ccc([N+](=O)[O-])c1F    ZINC000002381234
NNc1c(Cl)c(Cl)ccc1[N+](=O)[O-]    ZINC000498044717
NNc1cc(Cl)c(Cl)cc1[N+](=O)[O-]    ZINC000012428248
O=[N+]([O-])c1ccc(F)cc1S(=O)(=O)O    ZINC000022116096
O=C(O)c1c(F)c(F)cc([N+](=O)[O-])c1F    ZINC000034615211
O=C(O)c1cc([N+](=O)[O-])c(F)c(F)c1F    ZINC000016159648
O=[N+]([O-])c1cc(B(O)O)c(F)c(F)c1F    ZINC000725273051
O=[N+]([O-])c1ccc(F)cc1OCC(F)F    ZINC000012396744
O=[N+]([O-])c1cc(OCCF)c(F)cc1F    ZINC001329533138
N#Cc1cc([N+](=O)[O-])c(N2CCC2)cc1F    ZINC000865426216
O=[N+]([O-])c1ccc(F)cc1Cn1ccnc1    ZINC000070164318
N#Cc1cc([N+](=O)[O-])c(NC2CC2)cc1F    ZINC000865401439
Nc1cccn1-c1cc([N+](=O)[O-])ccc1F    ZINC001175733850
O=[N+]([O-])c1c(F)cc(F)c([N+](=O)[O-])c1F    ZINC000001706141
O=[N+]([O-])c1ccc(Cl)c(-n2cccc2)c1    ZINC000001519674
Cc1ccc2c([N+](=O)[O-])ccc(Cl)c2n1    ZINC000019721581
Nc1cc([N+](=O)[O-])c(OC(F)F)cc1F    ZINC000238854725
C#CCNC(=O)c1cc(F)ccc1[N+](=O)[O-]    ZINC000037669555
O=[N+]([O-])c1ccc(F)c(Nc2ccco2)c1    ZINC001175733632
C#CCNC(=O)c1cc([N+](=O)[O-])ccc1F    ZINC000037286108
N#C/C=C\COc1cc(F)ccc1[N+](=O)[O-]    ZINC000763297976
N#C/C=C/COc1cc(F)ccc1[N+](=O)[O-]    ZINC000763297974
O=[N+]([O-])c1ccc(F)c(Nc2ccoc2)c1    ZINC001175734877
N#Cc1cc([N+](=O)[O-])c(OC2CC2)cc1F    ZINC001227873939
Nc1cnn(-c2cc([N+](=O)[O-])ccc2F)c1    ZINC001175734614
Nc1cncn1-c1cc([N+](=O)[O-])ccc1F    ZINC001175733710
Nc1ccnn1-c1cc([N+](=O)[O-])ccc1F    ZINC001175735051
CC#CCNc1c(C)c([N+](=O)[O-])ccc1F    ZINC000393741105
C#CCN(C)Cc1cc(F)ccc1[N+](=O)[O-]    ZINC000192238301
O=[N+]([O-])c1ccc(F)c(S(=O)(=O)F)c1    ZINC000197382192
O=[N+]([O-])c1ccc(Cl)cc1OC(F)F    ZINC000084193143
O=[N+]([O-])c1ccc(Cl)c(OC(F)F)c1    ZINC000084199250
O=[N+]([O-])c1ccc(F)cc1SC(F)F    ZINC000604221690
O=[N+]([O-])c1ccc(Cl)cc1-n1ccnc1    ZINC000010231816
O=[N+]([O-])c1ccc(F)c(CC(F)(F)F)c1    ZINC000066323297
C#CCOC(=O)c1cc(F)ccc1[N+](=O)[O-]    ZINC000728336412
C#CCOC(=O)c1cc([N+](=O)[O-])ccc1F    ZINC000061389690
O=[N+]([O-])c1ccc(F)c(Nc2cnoc2)c1    ZINC001175735982
N#CCC(=O)Nc1cc([N+](=O)[O-])ccc1F    ZINC000035679057
O=[N+]([O-])c1ccc(F)c(Nc2ccon2)c1    ZINC001175735609
N#CCNC(=O)c1cc(F)ccc1[N+](=O)[O-]    ZINC000037714332
Cc1nnc(-c2cc([N+](=O)[O-])ccc2F)o1    ZINC000040350718
Cc1nnc(-c2cc(F)ccc2[N+](=O)[O-])o1    ZINC000309117657
O=[N+]([O-])c1ccc(F)c(Nc2ccno2)c1    ZINC001175735295
O=[N+]([O-])c1ccc(F)c(Nc2ncco2)c1    ZINC001175735441
C#CCCCOc1cc(F)ccc1[N+](=O)[O-]    ZINC000161026587
O=[N+]([O-])c1ccc(F)c(O[C@@H]2C=CCC2)c1    ZINC001226269272
C#C[C@@H](C)Oc1cc(F)c(C)cc1[N+](=O)[O-]    ZINC001229894064
C#CC[C@H](C)Oc1cc(F)ccc1[N+](=O)[O-]    ZINC001225579907
O=[N+]([O-])c1ccc(F)c(O[C@H]2C=CCC2)c1    ZINC001226269275
C#CC[C@H](C)Oc1cc([N+](=O)[O-])ccc1F    ZINC001226266819
O=[N+]([O-])c1ccc(F)c(OC2CC=CC2)c1    ZINC001226265245
C#C[C@H](C)Oc1cc([N+](=O)[O-])c(C)cc1F    ZINC001234056178
C#CC[C@@H](C)Oc1cc([N+](=O)[O-])ccc1F    ZINC001226266818
O=[N+]([O-])c1ccc(F)cc1OC1CC=CC1    ZINC000118740526
C=CC(C=C)Oc1cc(F)ccc1[N+](=O)[O-]    ZINC001225577219
O=[N+]([O-])c1ccc(F)cc1O[C@@H]1C=CCC1    ZINC000118738375
C#CC[C@@H](C)Oc1cc(F)ccc1[N+](=O)[O-]    ZINC001225579906
C#C[C@H](CC)Oc1cc(F)ccc1[N+](=O)[O-]    ZINC001225578319
CC#CCCOc1cc(F)ccc1[N+](=O)[O-]    ZINC000154828098
C#C[C@H](C)Oc1cc(F)c(C)cc1[N+](=O)[O-]    ZINC001229894069
O=[N+]([O-])c1ccc(F)cc1O[C@H]1C=CCC1    ZINC000118738372
C=CC(C=C)Oc1cc([N+](=O)[O-])ccc1F    ZINC001226265456
C#C[C@@H](CC)Oc1cc([N+](=O)[O-])ccc1F    ZINC001226265751
C#C[C@@H](C)Oc1cc([N+](=O)[O-])c(C)cc1F    ZINC001234056171
C#C[C@@H](CC)Oc1cc(F)ccc1[N+](=O)[O-]    ZINC001225578321
C#C[C@H](CC)Oc1cc([N+](=O)[O-])ccc1F    ZINC001226265749
CC1(C)CC(=O)c2c1c(F)ccc2[N+](=O)[O-]    ZINC000261507685
O=[N+]([O-])c1ccc(F)c(/N=C2/CCCN2)c1    ZINC000003263756
CN(CC#N)Cc1cc(F)ccc1[N+](=O)[O-]    ZINC000045050143
Nc1c(F)c(Cl)c(Cl)cc1[N+](=O)[O-]    ZINC000005217382
O=[N+]([O-])c1ccc(F)c(-c2cscn2)c1    ZINC000669380233
O=[N+]([O-])c1ccc(Cl)c(-n2cnnc2)c1    ZINC000070461535
Nc1cc(F)c(C(F)(F)F)cc1[N+](=O)[O-]    ZINC000039170156
Nc1c([N+](=O)[O-])ccc(F)c1C(F)(F)F    ZINC000094986226
N#CCOC(=O)c1cc(F)ccc1[N+](=O)[O-]    ZINC000064877837
COC(=O)c1cc([N+](=O)[O-])c(C#N)cc1F    ZINC000098086061
N#CCOC(=O)c1cc([N+](=O)[O-])ccc1F    ZINC000051431995
O=[N+]([O-])c1ccc(F)c(Nc2nnco2)c1    ZINC001175735596
CC#CCNc1cc(Cl)ccc1[N+](=O)[O-]    ZINC000167997738
C#C[C@H](C)Nc1cc(Cl)ccc1[N+](=O)[O-]    ZINC000166888335
C#C[C@@H](C)Nc1cc(Cl)ccc1[N+](=O)[O-]    ZINC000166888446
C=C=CCNc1cc(Cl)ccc1[N+](=O)[O-]    ZINC000820586848
C#CCN(C)c1cc(Cl)ccc1[N+](=O)[O-]    ZINC000804649472
C#CCNc1cc(F)c(OC)cc1[N+](=O)[O-]    ZINC001163367393
O=C(c1cc(F)ccc1[N+](=O)[O-])N1CCC1    ZINC000309173937
O=C(Nc1cc([N+](=O)[O-])ccc1F)C1CC1    ZINC000000038516
N#CCCCOc1cc(F)ccc1[N+](=O)[O-]    ZINC000037975814
O=C(NC1CC1)c1cc([N+](=O)[O-])ccc1F    ZINC000037285941
C=CCNC(=O)c1cc([N+](=O)[O-])ccc1F    ZINC000037286107
O=C(NC1CC1)c1cc(F)ccc1[N+](=O)[O-]    ZINC000037669427
O=C(c1cc([N+](=O)[O-])ccc1F)N1CCC1    ZINC000309184664
CC(C)Oc1cc(F)c(C#N)cc1[N+](=O)[O-]    ZINC001227875122
C=CCNC(=O)c1cc(F)ccc1[N+](=O)[O-]    ZINC000037669554
C=C(C)CNc1cc([N+](=O)[O-])cc(C)c1F    ZINC001163381950
C=C(C)CCNc1cc([N+](=O)[O-])ccc1F    ZINC000381012880
C=CCCCNc1cc([N+](=O)[O-])ccc1F    ZINC000157159631
CN(Cc1cc(F)ccc1[N+](=O)[O-])C1CC1    ZINC000047914422
O=[N+]([O-])c1ccc(F)cc1CN1CCCC1    ZINC000051125771
O=[N+]([O-])c1ccc(F)c(NCC2CCC2)c1    ZINC000087584544
Cc1c([N+](=O)[O-])ccc(F)c1NCC1CC1    ZINC000309848966
O=[N+]([O-])c1ccc(F)cc1NC1CCCC1    ZINC000052119065
C=CCN(C)Cc1cc(F)ccc1[N+](=O)[O-]    ZINC000189042793
C=CCCNc1c(C)c([N+](=O)[O-])ccc1F    ZINC000309906023
CC(C)=CCNc1cc([N+](=O)[O-])ccc1F    ZINC000309642278
O=[N+]([O-])c1ccc(F)cc1N1CCCCC1    ZINC000067802459
O=[N+]([O-])c1cc(Cl)c(Cl)cc1Cl    ZINC000001682071
O=[N+]([O-])c1ccc(Cl)c(Cl)c1Cl    ZINC000000164647
O=[N+]([O-])c1c(Cl)cc(Cl)cc1Cl    ZINC000000057636
O=[N+]([O-])c1cc(Cl)c(Cl)c(Cl)c1    ZINC000000056934
O=[N+]([O-])c1ccc(Cl)cc1C(F)(F)F    ZINC000000057136
O=[N+]([O-])c1ccc(Cl)c(C(F)(F)F)c1    ZINC000000057134
O=c1ccoc2c(Cl)ccc([N+](=O)[O-])c12    ZINC000000381743
O=[N+]([O-])c1ccc(Cl)c2c(O)ncnc12    ZINC000095863224
O=[N+]([O-])c1cc(C(F)(F)F)c(F)cc1O    ZINC000198441769
O=[N+]([O-])c1cc(O)c(F)c(C(F)(F)F)c1    ZINC000261493461
O=[N+]([O-])c1ccc(F)c(F)c1OC(F)F    ZINC000095215447
O=[N+]([O-])c1ccc(F)cc1OC(F)(F)F    ZINC000034303433
O=[N+]([O-])c1ccc(F)c(OC(F)(F)F)c1    ZINC000095215599
O=[N+]([O-])c1ccc(F)c(C(F)(F)F)c1O    ZINC000094986222
O=[N+]([O-])c1ccc(Cl)c(-c2nnn[nH]2)c1    ZINC000033921879
O=[N+]([O-])c1ccc(Cl)c(-n2cnnn2)c1    ZINC000001434286
O=C(O)c1cc2c(o1)c([N+](=O)[O-])ccc2F    ZINC000097463346
C#C[C@@H](C)Oc1cc([N+](=O)[O-])ccc1Cl    ZINC001226809723
CC#CCOc1cc([N+](=O)[O-])ccc1Cl    ZINC000086453391
C#CCCOc1cc([N+](=O)[O-])ccc1Cl    ZINC000070089088
C#C[C@H](C)Oc1cc(Cl)ccc1[N+](=O)[O-]    ZINC001225709693
C#CCCOc1cc(Cl)ccc1[N+](=O)[O-]    ZINC000082494167
CC#CCOc1cc(Cl)ccc1[N+](=O)[O-]    ZINC000078964712
C#C[C@H](C)Oc1cc([N+](=O)[O-])ccc1Cl    ZINC001226809724
C#C[C@@H](C)Oc1cc(Cl)ccc1[N+](=O)[O-]    ZINC001225709691
O=c1[nH]nnn1-c1cc([N+](=O)[O-])ccc1F    ZINC000117609362
N#CCCNc1cc(Cl)ccc1[N+](=O)[O-]    ZINC000308915156
C=CCOC(=O)c1cc(F)ccc1[N+](=O)[O-]    ZINC000064876455
O=C1CC(Oc2cc(F)ccc2[N+](=O)[O-])C1    ZINC000085504265
C=CCOC(=O)c1cc([N+](=O)[O-])ccc1F    ZINC000061389214
O=C1CC(Oc2cc([N+](=O)[O-])ccc2F)C1    ZINC001226269618
C=C(C(=O)OC)c1cc(F)ccc1[N+](=O)[O-]    ZINC000137082331
COc1cc([N+](=O)[O-])c(NCC#N)cc1F    ZINC001163183291
O=[N+]([O-])c1ccc(F)cc1OC1CCCC1    ZINC000087543468
C=C[C@@H](CC)Oc1cc([N+](=O)[O-])ccc1F    ZINC001226265219
C=C[C@@H](C)Oc1cc(F)c(C)cc1[N+](=O)[O-]    ZINC000309424372
C=CC[C@@H](C)Oc1cc([N+](=O)[O-])ccc1F    ZINC001226266516
C=C[C@H](C)Oc1cc([N+](=O)[O-])c(C)cc1F    ZINC001234056696
CC1(C)C[C@@H](O)c2c1c(F)ccc2[N+](=O)[O-]    ZINC000261508250
Cc1cc([N+](=O)[O-])c(OC2CCC2)cc1F    ZINC000687815311
C=CCCCOc1cc(F)ccc1[N+](=O)[O-]    ZINC000083748217
C=C[C@@H](CC)Oc1cc(F)ccc1[N+](=O)[O-]    ZINC001225579195
O=[N+]([O-])c1ccc(F)cc1OCC1CCC1    ZINC000085502270
C=C[C@H](CC)Oc1cc([N+](=O)[O-])ccc1F    ZINC001226265218
Cc1cc(F)c(OC2CCC2)cc1[N+](=O)[O-]    ZINC001234057030
CC(C)=CCOc1cc(F)ccc1[N+](=O)[O-]    ZINC000087555498
C[C@@H](Oc1cc(F)ccc1[N+](=O)[O-])C1CC1    ZINC001225574459
C=C(C)CCOc1cc(F)ccc1[N+](=O)[O-]    ZINC000167997985
O=[N+]([O-])c1ccc(F)c(OC2CCCC2)c1    ZINC000702652079
C[C@@H](Oc1cc([N+](=O)[O-])ccc1F)C1CC1    ZINC001226265745
O=[N+]([O-])c1ccc(F)cc1OCCC1CC1    ZINC000087543458
C[C@H](Oc1cc([N+](=O)[O-])ccc1F)C1CC1    ZINC001226265746
C=C[C@H](CC)Oc1cc(F)ccc1[N+](=O)[O-]    ZINC001225579189
C=C[C@@H](C)Oc1cc([N+](=O)[O-])c(C)cc1F    ZINC001234056689
C=C(CC)COc1cc(F)ccc1[N+](=O)[O-]    ZINC000087543471
C[C@H](Oc1cc(F)ccc1[N+](=O)[O-])C1CC1    ZINC001225574460
CC1(C)C[C@H](O)c2c1c(F)ccc2[N+](=O)[O-]    ZINC000261508251
C=CC[C@@H](C)Oc1cc(F)ccc1[N+](=O)[O-]    ZINC000715745602
C=C[C@H](C)Oc1cc(F)c(C)cc1[N+](=O)[O-]    ZINC000309424379
CCOc1cc(Cl)c(C#N)cc1[N+](=O)[O-]    ZINC000225726843
COc1cc([N+](=O)[O-])c(CC#N)cc1Cl    ZINC000199554744
Cn1nc(N)c2c1c([N+](=O)[O-])ccc2Cl    ZINC000040564692
CC(C)/N=C/c1cc([N+](=O)[O-])ccc1Cl    ZINC000002512247
O=[N+]([O-])c1ccc(Cl)cc1NCC1CC1    ZINC000036970840
O=[N+]([O-])c1ccc(Cl)cc1N1CCCC1    ZINC000004118970
C[C@@H]1CCN1c1cc(Cl)ccc1[N+](=O)[O-]    ZINC000804374580
O=[N+]([O-])c1ccc(Cl)c(N2CCCC2)c1    ZINC000000036164
O=[N+]([O-])c1ccc(Cl)cc1NC1CCC1    ZINC000044480991
C=C(C)CNc1cc(Cl)ccc1[N+](=O)[O-]    ZINC000160390240
C=CCN(C)c1cc(Cl)ccc1[N+](=O)[O-]    ZINC000804624374
C[C@H]1CCN1c1cc(Cl)ccc1[N+](=O)[O-]    ZINC000804374581
CC(C)/N=C\c1cc([N+](=O)[O-])ccc1Cl    ZINC000100086692
CCC(=O)Nc1cc([N+](=O)[O-])c(C)cc1F    ZINC000282569354
Cc1c(F)ccc([N+](=O)[O-])c1C(=O)N(C)C    ZINC000843762729
CC(C)NC(=O)c1cc(F)ccc1[N+](=O)[O-]    ZINC000037669421
CC(=O)CNc1cc([N+](=O)[O-])cc(C)c1F    ZINC001167629614
CCNC(=O)c1cc([N+](=O)[O-])cc(C)c1F    ZINC000233968354
CCN(C)C(=O)c1cc(F)ccc1[N+](=O)[O-]    ZINC000037669633
CCC(=O)Nc1c(C)c([N+](=O)[O-])ccc1F    ZINC000282433834
O=[N+]([O-])c1ccc(F)c(N2CCOCC2)c1    ZINC000114012651
CC(C)C(=O)Nc1cc([N+](=O)[O-])ccc1F    ZINC000005380305
CCCNC(=O)c1cc([N+](=O)[O-])ccc1F    ZINC000037285927
O=[N+]([O-])c1ccc(F)cc1OCC1CNC1    ZINC000304471244
Cc1cc(F)cc(C(=O)N(C)C)c1[N+](=O)[O-]    ZINC000753075768
CCNC(=O)c1cc(F)cc(C)c1[N+](=O)[O-]    ZINC000176684535
CCN(C)C(=O)c1cc([N+](=O)[O-])ccc1F    ZINC000037286174
CN1CC(Oc2cc(F)ccc2[N+](=O)[O-])C1    ZINC001225574813
CC(C)NC(=O)c1cc([N+](=O)[O-])ccc1F    ZINC000037285935
CCNC(=O)c1c(C)c(F)ccc1[N+](=O)[O-]    ZINC000843750455
CN1CC(Oc2cc([N+](=O)[O-])ccc2F)C1    ZINC001226265493
CCCC(=O)Nc1cc([N+](=O)[O-])ccc1F    ZINC000000492028
O=[N+]([O-])c1ccc(F)c(O[C@H]2CCNC2)c1    ZINC001218177051
CCCNC(=O)c1cc(F)ccc1[N+](=O)[O-]    ZINC000037669413
O=[N+]([O-])c1ccc(F)cc1O[C@H]1CCNC1    ZINC000051783868
O=[N+]([O-])c1ccc(F)cc1N1CCOCC1    ZINC000035567321
CC(C)(C)CNc1cc(F)ccc1[N+](=O)[O-]    ZINC000052120016
CC[C@H](C)Nc1cc([N+](=O)[O-])cc(C)c1F    ZINC001168004610
CCCCNc1c(C)c([N+](=O)[O-])ccc1F    ZINC000310003783
CC(C)CCNc1cc([N+](=O)[O-])ccc1F    ZINC000037060358
Cc1cc([N+](=O)[O-])cc(NCC(C)C)c1F    ZINC001161651166
CC[C@H](C)CNc1cc([N+](=O)[O-])ccc1F    ZINC000037060260
CCCCNc1cc([N+](=O)[O-])cc(C)c1F    ZINC001162205367
CC[C@@H](C)Nc1cc([N+](=O)[O-])cc(C)c1F    ZINC001168004609
CCCCCNc1cc([N+](=O)[O-])ccc1F    ZINC000037060233
CCCN(C)Cc1cc(F)ccc1[N+](=O)[O-]    ZINC000195010447
CCN(CC)Cc1cc(F)ccc1[N+](=O)[O-]    ZINC000051589465
CC[C@@H](C)CNc1cc([N+](=O)[O-])ccc1F    ZINC000037060259
Cc1c([N+](=O)[O-])ccc(F)c1NCC(C)C    ZINC000381513420
O=[N+]([O-])c1cc(F)c(Cl)c(F)c1Cl    ZINC000095944485
O=[N+]([O-])c1cc(Cl)c(F)c(Cl)c1F    ZINC000002243307
N#Cc1cc([N+](=O)[O-])cc([N+](=O)[O-])c1Cl    ZINC000004181867
N#Cc1cc([N+](=O)[O-])c([N+](=O)[O-])cc1Cl    ZINC000225727128
O=C(O)/C=C\c1cc([N+](=O)[O-])ccc1Cl    ZINC000032232095
O=C(O)/C=C/c1cc(Cl)ccc1[N+](=O)[O-]    ZINC000002558076
O=C(O)/C=C\c1cc(Cl)ccc1[N+](=O)[O-]    ZINC000091366410
O=C(O)/C=C/c1cc([N+](=O)[O-])ccc1Cl    ZINC000000056677
O=[N+]([O-])c1cc(F)c(F)cc1C(F)(F)F    ZINC000066323301
O=[N+]([O-])c1cc(C(F)(F)F)c(F)cc1F    ZINC000091252363
O=[N+]([O-])c1ccc(F)c(C(F)(F)F)c1F    ZINC000034610472
O=[N+]([O-])c1c(F)cc(F)cc1C(F)(F)F    ZINC000263624935
Cc1cc(F)c(C(=O)C(=O)O)cc1[N+](=O)[O-]    ZINC000725262003
O=[N+]([O-])c1ccc(Cl)cc1OCC1CC1    ZINC000087543549
C=C[C@H](C)Oc1cc([N+](=O)[O-])ccc1Cl    ZINC000087543504
O=[N+]([O-])c1ccc(Cl)cc1OC1CCC1    ZINC001225710511
C=C(C)COc1cc([N+](=O)[O-])ccc1Cl    ZINC000086453381
C=C(C)COc1cc(Cl)ccc1[N+](=O)[O-]    ZINC000082238550
C=C[C@@H](C)Oc1cc(Cl)ccc1[N+](=O)[O-]    ZINC000087543545
O=[N+]([O-])c1ccc(Cl)c(OC2CCC2)c1    ZINC000238598422
C=C[C@@H](C)Oc1cc([N+](=O)[O-])ccc1Cl    ZINC000087543506
C=C[C@H](C)Oc1cc(Cl)ccc1[N+](=O)[O-]    ZINC000087543543
C=CCCOc1cc(Cl)ccc1[N+](=O)[O-]    ZINC000082821899
C=CCCOc1cc([N+](=O)[O-])ccc1Cl    ZINC000086453393
O=[N+]([O-])c1ccc(Cl)c(OCC2CC2)c1    ZINC000085476767
C#C[C@H](C)Oc1cc([N+](=O)[O-])c(F)cc1F    ZINC001226190032
C#C[C@@H](C)Oc1cc([N+](=O)[O-])c(F)cc1F    ZINC001226180089
C#C[C@@H](C)Oc1cc(F)cc(F)c1[N+](=O)[O-]    ZINC001228609933
C#C[C@H](C)Oc1cc(F)c(F)cc1[N+](=O)[O-]    ZINC001225777270
C#C[C@@H](C)Oc1cc([N+](=O)[O-])cc(F)c1F    ZINC001228016513
C#C[C@@H](C)Oc1c(F)c(F)ccc1[N+](=O)[O-]    ZINC000309133248
C#C[C@H](C)Oc1cc([N+](=O)[O-])cc(F)c1F    ZINC001228024293
C#C[C@H](C)Oc1c(F)c(F)ccc1[N+](=O)[O-]    ZINC000309133247
C#C[C@@H](C)Oc1cc(F)c(F)cc1[N+](=O)[O-]    ZINC001225777272
C#C[C@H](C)Oc1cc(F)cc(F)c1[N+](=O)[O-]    ZINC001228609813
CC(C)=NNc1cc(Cl)ccc1[N+](=O)[O-]    ZINC000016138682
CN/N=C(\C)c1cc([N+](=O)[O-])ccc1Cl    ZINC000000159795
CC(=O)[C@H](C)Oc1cc(F)ccc1[N+](=O)[O-]    ZINC000037974461
O=[N+]([O-])c1ccc(F)c(O[C@@H]2CCOC2)c1    ZINC001226264832
CCOC(=O)c1cc(F)cc(C)c1[N+](=O)[O-]    ZINC000396112707
CCCOC(=O)c1cc([N+](=O)[O-])ccc1F    ZINC000037373588
CCCOC(=O)c1cc(F)ccc1[N+](=O)[O-]    ZINC000037669295
O=[N+]([O-])c1ccc(F)cc1O[C@H]1CCOC1    ZINC000087543453
O=[N+]([O-])c1ccc(F)c(O[C@H]2C[C@H](O)C2)c1    ZINC001218360471
CCC(=O)COc1cc(F)ccc1[N+](=O)[O-]    ZINC000050181576
CC(C)OC(=O)c1cc(F)ccc1[N+](=O)[O-]    ZINC000064876488
CCOC(=O)c1c(C)c(F)ccc1[N+](=O)[O-]    ZINC000396113448
O=[N+]([O-])c1ccc(F)c(OC[C@H]2CCO2)c1    ZINC001226266079
O=[N+]([O-])c1ccc(F)c(OC[C@@H]2CCO2)c1    ZINC001226266080
CCOC(=O)c1cc([N+](=O)[O-])cc(C)c1F    ZINC000132039651
CC(=O)[C@@H](C)Oc1cc(F)ccc1[N+](=O)[O-]    ZINC000037974462
CCC(=O)OCc1cc(F)ccc1[N+](=O)[O-]    ZINC000918858667
Cc1cc(F)c(OC2COC2)cc1[N+](=O)[O-]    ZINC001234056758
COC(=O)CCc1cc(F)ccc1[N+](=O)[O-]    ZINC000328578559
O=[N+]([O-])c1ccc(F)cc1O[C@@H]1CCOC1    ZINC000087543451
CCOC(=O)Cc1cc(F)ccc1[N+](=O)[O-]    ZINC000034136082
O=[N+]([O-])c1ccc(F)cc1O[C@H]1C[C@H](O)C1    ZINC001218360613
O=[N+]([O-])c1ccc(F)cc1OC[C@@H]1CCO1    ZINC001225575297
CC(=O)[C@@H](C)Oc1cc([N+](=O)[O-])ccc1F    ZINC001226266038
CC(=O)[C@H](C)Oc1cc([N+](=O)[O-])ccc1F    ZINC001226266040
O=[N+]([O-])c1ccc(F)c(O[C@H]2C[C@@H](O)C2)c1    ZINC001218412838
O=[N+]([O-])c1ccc(F)cc1OC[C@H]1CCO1    ZINC001225575296
O=[N+]([O-])c1ccc(F)cc1OC1CC(O)C1    ZINC000085508082
Cc1cc([N+](=O)[O-])c(OC2COC2)cc1F    ZINC001229893957
CC(C)OC(=O)c1cc([N+](=O)[O-])ccc1F    ZINC000061389210
NCCNC(=O)c1cc([N+](=O)[O-])ccc1F    ZINC000037902402
CN(C)c1cc(F)c(C(N)=O)cc1[N+](=O)[O-]    ZINC000791205805
Cc1cc([N+](=O)[O-])cc(NCC(N)=O)c1F    ZINC001161845835
CCC(CC)Oc1cc(F)ccc1[N+](=O)[O-]    ZINC000087543462
CCC[C@H](C)Oc1cc(F)ccc1[N+](=O)[O-]    ZINC000074937726
CC[C@@H](C)Oc1cc([N+](=O)[O-])c(C)cc1F    ZINC001234056075
CC(C)CCOc1cc(F)ccc1[N+](=O)[O-]    ZINC000082237752
CC(C)[C@H](C)Oc1cc([N+](=O)[O-])ccc1F    ZINC001226264910
CC[C@H](C)COc1cc(F)ccc1[N+](=O)[O-]    ZINC000087335199
CCCCOc1cc(F)c(C)cc1[N+](=O)[O-]    ZINC000261494478
CCC[C@H](C)Oc1cc([N+](=O)[O-])ccc1F    ZINC001226266024
CC(C)[C@@H](C)Oc1cc(F)ccc1[N+](=O)[O-]    ZINC000320079703
CC[C@H](C)Oc1cc(F)c(C)cc1[N+](=O)[O-]    ZINC000390065248
CCC(CC)Oc1cc([N+](=O)[O-])ccc1F    ZINC001226266509
CC[C@@H](C)COc1cc(F)ccc1[N+](=O)[O-]    ZINC000087335196
CC(C)[C@H](C)Oc1cc(F)ccc1[N+](=O)[O-]    ZINC000320079704
CC[C@@H](C)Oc1cc(F)c(C)cc1[N+](=O)[O-]    ZINC000390065247
CC[C@H](C)Oc1cc([N+](=O)[O-])c(C)cc1F    ZINC001234056076
CC(C)[C@@H](C)Oc1cc([N+](=O)[O-])ccc1F    ZINC001226264909
CCC[C@@H](C)Oc1cc(F)ccc1[N+](=O)[O-]    ZINC000074937725
CCC[C@@H](C)Oc1cc([N+](=O)[O-])ccc1F    ZINC001226266022
CCCCCOc1cc(F)ccc1[N+](=O)[O-]    ZINC000074937715
CN(CCN)Cc1cc(F)ccc1[N+](=O)[O-]    ZINC000054419134
CNCCNc1cc([N+](=O)[O-])cc(C)c1F    ZINC001167725526
CN(C)CCNc1cc(F)ccc1[N+](=O)[O-]    ZINC000052119071
Cc1cc([N+](=O)[O-])c(SC#N)cc1Cl    ZINC000216863162
O=[N+]([O-])/C=C/c1cc(Cl)ccc1[N+](=O)[O-]    ZINC000002563279
O=[N+]([O-])/C=C\c1cc([N+](=O)[O-])ccc1Cl    ZINC000083313319
CNc1cc(Cl)c2nonc2c1[N+](=O)[O-]    ZINC000004894752
CC(=O)Nc1cc(Cl)c(C)cc1[N+](=O)[O-]    ZINC000003883264
CC(=O)Nc1c(C)c([N+](=O)[O-])ccc1Cl    ZINC000000157935
O=[N+]([O-])c1ccc(Cl)c(/C=N/CCO)c1    ZINC000950733957
CCNC(=O)c1cc([N+](=O)[O-])ccc1Cl    ZINC000005456467
O=[N+]([O-])c1ccc(Cl)cc1N1CC(O)C1    ZINC000228430415
CN(C)C(=O)c1cc([N+](=O)[O-])ccc1Cl    ZINC000003121896
CC(=O)NCc1cc([N+](=O)[O-])ccc1Cl    ZINC000145025931
CC(=O)CNc1cc([N+](=O)[O-])ccc1Cl    ZINC001167630798
CN(C)C(=O)c1cc(Cl)ccc1[N+](=O)[O-]    ZINC000016678723
CCNC(=O)c1cc(Cl)ccc1[N+](=O)[O-]    ZINC000006046664
CCC(=O)Nc1cc([N+](=O)[O-])ccc1Cl    ZINC000002156364
CCON=Cc1cc(Cl)ccc1[N+](=O)[O-]    ZINC000739411048
N=C(N)NCc1cc([N+](=O)[O-])ccc1Cl    ZINC000849086287
CONC(=O)c1cc(F)cc(C)c1[N+](=O)[O-]    ZINC000176732001
C[C@H](Oc1cc(F)ccc1[N+](=O)[O-])C(N)=O    ZINC000004975917
CCOC(=O)c1c(N)c([N+](=O)[O-])ccc1F    ZINC000004240293
O=C(NCCO)c1cc([N+](=O)[O-])ccc1F    ZINC000037373507
CNC(=O)COc1cc(F)ccc1[N+](=O)[O-]    ZINC000007757884
CON(C)C(=O)c1cc([N+](=O)[O-])ccc1F    ZINC000038103143
CN(C)c1cc(F)c(C(=O)O)cc1[N+](=O)[O-]    ZINC000098209966
N[C@@H](Cc1cc([N+](=O)[O-])ccc1F)C(=O)O    ZINC000044283762
COc1cc([N+](=O)[O-])c(NC(C)=O)cc1F    ZINC000032222822
COC(=O)CNc1cc([N+](=O)[O-])ccc1F    ZINC000079710191
N[C@H](CC(=O)O)c1cc([N+](=O)[O-])ccc1F    ZINC000002586117
O=C(NCCO)c1cc(F)ccc1[N+](=O)[O-]    ZINC000037669300
CCOC(=O)Nc1cc([N+](=O)[O-])ccc1F    ZINC000003851244
C[C@@H](Oc1cc(F)ccc1[N+](=O)[O-])C(N)=O    ZINC000004975918
N[C@H](Cc1cc([N+](=O)[O-])ccc1F)C(=O)O    ZINC000044283764
CCONC(=O)c1cc(F)ccc1[N+](=O)[O-]    ZINC000068975354
N[C@@H](CC(=O)O)c1cc([N+](=O)[O-])ccc1F    ZINC000044196782
CON(C)C(=O)c1cc(F)ccc1[N+](=O)[O-]    ZINC000038103145
COCC(=O)Nc1cc([N+](=O)[O-])ccc1F    ZINC000002993297
CC(C)NCc1cc(Cl)ccc1[N+](=O)[O-]    ZINC000082829128
CCCNCc1cc([N+](=O)[O-])ccc1Cl    ZINC000035368042
CC(C)CNc1cc([N+](=O)[O-])ccc1Cl    ZINC000037060007
CCN(C)Cc1cc([N+](=O)[O-])ccc1Cl    ZINC000037022869
CCCN(C)c1cc(Cl)ccc1[N+](=O)[O-]    ZINC000804391070
CC(C)CNc1cc(Cl)ccc1[N+](=O)[O-]    ZINC000036970493
CC[C@H](C)Nc1cc([N+](=O)[O-])ccc1Cl    ZINC000037060095
CCCCNc1cc([N+](=O)[O-])ccc1Cl    ZINC000037060203
CC[C@@H](C)Nc1cc([N+](=O)[O-])ccc1Cl    ZINC000037060094
CCCNCc1cc(Cl)ccc1[N+](=O)[O-]    ZINC000082829123
CC(C)NCc1cc([N+](=O)[O-])ccc1Cl    ZINC000035368055
C=C(C)CNc1cc(F)cc(F)c1[N+](=O)[O-]    ZINC000167623103
CC/C=C/Nc1cc(F)cc(F)c1[N+](=O)[O-]    ZINC001170767775
CNCCCOc1cc(F)ccc1[N+](=O)[O-]    ZINC000020525357
COCCNc1c(C)c([N+](=O)[O-])ccc1F    ZINC000905106823
CN(CCO)Cc1cc(F)ccc1[N+](=O)[O-]    ZINC000048347147
C[C@H](O)CCNc1cc([N+](=O)[O-])ccc1F    ZINC000849313558
CCCNc1cc(F)c(OC)cc1[N+](=O)[O-]    ZINC001168131894
C[C@@H](O)CCNc1cc([N+](=O)[O-])ccc1F    ZINC000849313557
Nc1nc2c(s1)c([N+](=O)[O-])ccc2Cl    ZINC000020154724
O=C(O)C(=O)c1cc([N+](=O)[O-])ccc1Cl    ZINC000725261855
COc1cc(Cl)c2nonc2c1[N+](=O)[O-]    ZINC000004859388
CC(=O)COc1cc([N+](=O)[O-])ccc1Cl    ZINC000069635354
CCOC(=O)c1cc(Cl)ccc1[N+](=O)[O-]    ZINC000032222470
Cc1cc([N+](=O)[O-])c(CC(=O)O)cc1Cl    ZINC000095495545
COC(=O)c1cc([N+](=O)[O-])c(C)cc1Cl    ZINC000096321167
O=[N+]([O-])c1ccc(Cl)cc1OC1COC1    ZINC001225711044
O=[N+]([O-])c1ccc(Cl)cc1C1OCCO1    ZINC000001697920
CC(=O)OCc1cc([N+](=O)[O-])ccc1Cl    ZINC000116062445
CC(=O)OCc1cc(Cl)ccc1[N+](=O)[O-]    ZINC000230505230
COC(=O)c1c(C)c(Cl)ccc1[N+](=O)[O-]    ZINC000396147129
O=[N+]([O-])c1ccc(Cl)c(OC2COC2)c1    ZINC001226810496
CCC(=O)Oc1cc([N+](=O)[O-])ccc1Cl    ZINC000746531297
CCOC(=O)c1cc([N+](=O)[O-])ccc1Cl    ZINC000000152569
CC(=O)COc1cc(Cl)ccc1[N+](=O)[O-]    ZINC000049918396
CCC(=O)Oc1cc(Cl)ccc1[N+](=O)[O-]    ZINC000193565398
O=C(O)/C=C/c1cc(F)cc(F)c1[N+](=O)[O-]    ZINC000263623273
O=C(O)/C=C/c1cc([N+](=O)[O-])cc(F)c1F    ZINC000263623140
O=C(O)/C=C/c1cc(F)c(F)cc1[N+](=O)[O-]    ZINC000263623231
O=C(O)/C=C/c1cc([N+](=O)[O-])c(F)cc1F    ZINC000263623725
NC(=O)CNc1cc([N+](=O)[O-])ccc1Cl    ZINC001161841961
NC(=O)NCc1cc([N+](=O)[O-])ccc1Cl    ZINC000756777354
CNC(=S)Nc1cc([N+](=O)[O-])ccc1F    ZINC000006333174
C[C@H](O)C(=O)Oc1cc(F)ccc1[N+](=O)[O-]    ZINC001225575824
O=C(CO)OCc1cc(F)ccc1[N+](=O)[O-]    ZINC000796671099
COc1cc([N+](=O)[O-])c(CC(=O)O)cc1F    ZINC000169800310
COC(=O)COc1cc(F)ccc1[N+](=O)[O-]    ZINC000000153169
O=C(OCCO)c1cc([N+](=O)[O-])ccc1F    ZINC000061389203
C[C@H](O)C(=O)Oc1cc([N+](=O)[O-])ccc1F    ZINC001226266814
COC(=O)c1cc([N+](=O)[O-])c(OC)cc1F    ZINC000138205906
O=C(OCCO)c1cc(F)ccc1[N+](=O)[O-]    ZINC000064876530
COc1cc(F)c(CC(=O)O)cc1[N+](=O)[O-]    ZINC000097447139
Cc1cc([N+](=O)[O-])c(OC(C)C)cc1Cl    ZINC000031776610
CC[C@H](C)Oc1cc(Cl)ccc1[N+](=O)[O-]    ZINC000087543524
CC[C@@H](C)Oc1cc(Cl)ccc1[N+](=O)[O-]    ZINC000087543523
CCCCOc1cc([N+](=O)[O-])ccc1Cl    ZINC000086453382
CC[C@H](C)Oc1cc([N+](=O)[O-])ccc1Cl    ZINC000087543484
CCCCOc1cc(Cl)ccc1[N+](=O)[O-]    ZINC000082238543
CC(C)COc1cc([N+](=O)[O-])ccc1Cl    ZINC000086453383
CC(C)COc1cc(Cl)ccc1[N+](=O)[O-]    ZINC000082238540
CC[C@@H](C)Oc1cc([N+](=O)[O-])ccc1Cl    ZINC000087543482
C=C[C@H](C)Oc1c(F)c(F)ccc1[N+](=O)[O-]    ZINC000706595816
C=C[C@@H](C)Oc1cc(F)cc(F)c1[N+](=O)[O-]    ZINC001228609758
C=C[C@@H](C)Oc1cc([N+](=O)[O-])cc(F)c1F    ZINC001228016198
C=C[C@@H](C)Oc1cc(F)c(F)cc1[N+](=O)[O-]    ZINC001225779460
C=C[C@@H](C)Oc1c(F)c(F)ccc1[N+](=O)[O-]    ZINC000706595817
O=[N+]([O-])c1c(F)cc(F)cc1OC1CCC1    ZINC001228609791
C=C[C@H](C)Oc1cc(F)c(F)cc1[N+](=O)[O-]    ZINC001225779459
O=[N+]([O-])c1cc(OC2CCC2)c(F)cc1F    ZINC001226190059
O=[N+]([O-])c1ccc(F)c(F)c1OC1CCC1    ZINC000309127660
C=C[C@H](C)Oc1cc([N+](=O)[O-])c(F)cc1F    ZINC001226188835
O=[N+]([O-])c1cc(OCC2CC2)c(F)cc1F    ZINC001330283125
O=[N+]([O-])c1cc(F)c(F)cc1OC1CCC1    ZINC000585164082
C=C[C@@H](C)Oc1cc([N+](=O)[O-])c(F)cc1F    ZINC001226188837
C=C[C@H](C)Oc1cc(F)cc(F)c1[N+](=O)[O-]    ZINC001228609757
O=[N+]([O-])c1cc(F)c(F)c(OC2CCC2)c1    ZINC001228025970
C=C[C@H](C)Oc1cc([N+](=O)[O-])cc(F)c1F    ZINC001228016118
CNCCNc1cc([N+](=O)[O-])ccc1Cl    ZINC001167723957
COCCCOc1cc(F)ccc1[N+](=O)[O-]    ZINC000088242816
C[C@H](O)CCOc1cc(F)ccc1[N+](=O)[O-]    ZINC000134049192
CO[C@@H](C)COc1cc(F)ccc1[N+](=O)[O-]    ZINC000164016997
COC[C@@H](C)Oc1cc(F)ccc1[N+](=O)[O-]    ZINC000086454038
CC[C@@H](O)COc1cc(F)ccc1[N+](=O)[O-]    ZINC000037696207
CC[C@H](O)COc1cc(F)ccc1[N+](=O)[O-]    ZINC000037696206
CCCOCOc1cc(F)ccc1[N+](=O)[O-]    ZINC000709719483
CO[C@H](C)COc1cc([N+](=O)[O-])ccc1F    ZINC001226265160
CCOCCOc1cc(F)ccc1[N+](=O)[O-]    ZINC000057952394
C[C@@H](O)CCOc1cc(F)ccc1[N+](=O)[O-]    ZINC000134049391
CC(C)(O)COc1cc(F)ccc1[N+](=O)[O-]    ZINC000037696215
CO[C@H](C)COc1cc(F)ccc1[N+](=O)[O-]    ZINC000164017114
COC[C@H](C)Oc1cc(F)ccc1[N+](=O)[O-]    ZINC000086454037
COC[C@H](C)Oc1cc([N+](=O)[O-])ccc1F    ZINC001226264862
Cc1cc([N+](=O)[O-])cc(NOCCN)c1F    ZINC001164435318
N#CCc1cc(Cl)cc(Cl)c1[N+](=O)[O-]    ZINC000196101426
Nc1cc(Cl)c2nsnc2c1[N+](=O)[O-]    ZINC000006219589
N#CCOc1cc(F)c(Cl)cc1[N+](=O)[O-]    ZINC000690676277
O=C(O)c1cc([N+](=O)[O-])cc([N+](=O)[O-])c1F    ZINC000004557326
O=C(O)c1cc(F)c([N+](=O)[O-])cc1[N+](=O)[O-]    ZINC000002540295
COC(=O)c1cc([N+](=O)[O-])c(N)cc1Cl    ZINC000219753975
CONC(=O)c1cc(Cl)ccc1[N+](=O)[O-]    ZINC000119156131
O=C(O)NCc1cc([N+](=O)[O-])ccc1Cl    ZINC000832673144
N[C@@H](C(=O)O)c1cc(Cl)ccc1[N+](=O)[O-]    ZINC000199810619
CONC(=O)c1cc([N+](=O)[O-])ccc1Cl    ZINC000219497135
N[C@H](C(=O)O)c1cc([N+](=O)[O-])ccc1Cl    ZINC000072196416
NC(=O)COc1cc([N+](=O)[O-])ccc1Cl    ZINC000070089392
COC(=O)c1c(N)c([N+](=O)[O-])ccc1Cl    ZINC000037475445
NC(=O)COc1cc(Cl)ccc1[N+](=O)[O-]    ZINC000049918410
N[C@@H](C(=O)O)c1cc([N+](=O)[O-])ccc1Cl    ZINC000199809354
O=C(Cc1cc(Cl)ccc1[N+](=O)[O-])NO    ZINC000671995037
O=C(O)CNc1cc(Cl)ccc1[N+](=O)[O-]    ZINC000059369969
COC(=O)c1cc(Cl)cc(N)c1[N+](=O)[O-]    ZINC000115270314
COc1cc(Cl)c(C(N)=O)cc1[N+](=O)[O-]    ZINC000143964261
N[C@H](C(=O)O)c1cc(Cl)ccc1[N+](=O)[O-]    ZINC000072196414
O=[N+]([O-])c1ccc(Cl)cc1N1CC(F)C1    ZINC000804611034
O=[N+]([O-])c1cc(F)c(Cl)cc1NC1CC1    ZINC000034742114
CCOc1cc(F)c([N+](=O)[O-])cc1[N+](=O)[O-]    ZINC000001769046
O=[N+]([O-])CCOc1cc(F)ccc1[N+](=O)[O-]    ZINC000899232312
C[C@H](O)CNc1cc(Cl)ccc1[N+](=O)[O-]    ZINC000004142201
C[C@@H](CO)Nc1cc(Cl)ccc1[N+](=O)[O-]    ZINC000196202959
CCON(C)c1cc(Cl)ccc1[N+](=O)[O-]    ZINC000804635309
O=[N+]([O-])c1ccc(Cl)cc1CNCCO    ZINC000082829133
C[C@H](CO)Nc1cc(Cl)ccc1[N+](=O)[O-]    ZINC000196202968
O=[N+]([O-])c1ccc(Cl)cc1NCCCO    ZINC000004412553
COCCNc1cc(Cl)ccc1[N+](=O)[O-]    ZINC000013633086
CN(CCO)c1cc(Cl)ccc1[N+](=O)[O-]    ZINC000228430276
CON(C)Cc1cc(Cl)ccc1[N+](=O)[O-]    ZINC000768694736
C[C@@H](O)CNc1cc(Cl)ccc1[N+](=O)[O-]    ZINC000004142202
CON(C)Cc1cc([N+](=O)[O-])ccc1Cl    ZINC000768706994
CCC(=O)Nc1cc([N+](=O)[O-])c(F)cc1F    ZINC000070250272
O=C(NCCF)c1cc(F)ccc1[N+](=O)[O-]    ZINC000309162244
O=C(NCCF)c1cc([N+](=O)[O-])ccc1F    ZINC000309167337
CCOC(=N)c1cc([N+](=O)[O-])c(F)cc1F    ZINC000228969690
CCNC(=O)c1cc(F)c(F)cc1[N+](=O)[O-]    ZINC000050037202
C[C@@H](CON)Oc1cc(F)ccc1[N+](=O)[O-]    ZINC001225577887
C[C@@H](CON)Oc1cc([N+](=O)[O-])ccc1F    ZINC001226270895
C[C@H](CON)Oc1cc([N+](=O)[O-])ccc1F    ZINC001226270898
C[C@H](CON)Oc1cc(F)ccc1[N+](=O)[O-]    ZINC001225577888
CCCCNc1c(F)c(F)ccc1[N+](=O)[O-]    ZINC000053162758
CC[C@@H](C)Nc1cc(F)cc(F)c1[N+](=O)[O-]    ZINC000123415865
O=[N+]([O-])c1ccc(F)c(NCCCCF)c1    ZINC000285141237
CC(C)(C)Nc1c(F)c(F)ccc1[N+](=O)[O-]    ZINC000074937714
CC(C)CNc1cc(F)cc(F)c1[N+](=O)[O-]    ZINC000123416505
CC[C@H](C)Nc1cc(F)cc(F)c1[N+](=O)[O-]    ZINC000123416029
O=[N+]([O-])c1ccc(F)c2c(Cl)csc21    ZINC000228951393
O=[N+]([O-])c1cc([N+](=O)[O-])c(F)c([N+](=O)[O-])c1    ZINC000100076251
O=C(O)COc1cc(Cl)ccc1[N+](=O)[O-]    ZINC000051608706
O=C(O)COc1cc([N+](=O)[O-])ccc1Cl    ZINC000070533906
COC(=O)c1cc([N+](=O)[O-])c(O)cc1Cl    ZINC000097757081
COc1cc(Cl)cc(C(=O)O)c1[N+](=O)[O-]    ZINC000002586022
COc1cc(Cl)c(C(=O)O)cc1[N+](=O)[O-]    ZINC000039278298
C=CCOc1cc(F)c(Cl)cc1[N+](=O)[O-]    ZINC000690679385
O=[N+]([O-])c1ccc(F)cc1OC/C=C/Cl    ZINC000084147707
C=C(Cl)COc1cc(F)ccc1[N+](=O)[O-]    ZINC000057476073
O=[N+]([O-])c1ccc(F)cc1OC/C=C\Cl    ZINC000211370450
O=[N+]([O-])c1cc(OC2CC2)c(Cl)cc1F    ZINC001226196685
O=[N+]([O-])c1cc(F)c(Cl)cc1OC1CC1    ZINC001226909463
O=[N+]([O-])c1cc(Cl)c(F)cc1OC1CC1    ZINC001227157000
CCSCc1cc([N+](=O)[O-])ccc1Cl    ZINC000037404428
C[C@@H](O)COc1cc(Cl)ccc1[N+](=O)[O-]    ZINC000083676522
COCCOc1cc([N+](=O)[O-])ccc1Cl    ZINC000086453389
C[C@@H](O)COc1cc([N+](=O)[O-])ccc1Cl    ZINC000083676623
O=[N+]([O-])c1ccc(Cl)cc1OCCCO    ZINC000051608812
C[C@H](O)COc1cc(Cl)ccc1[N+](=O)[O-]    ZINC000083676520
COCCOc1cc(Cl)ccc1[N+](=O)[O-]    ZINC000082238546
CCOCOc1cc(Cl)ccc1[N+](=O)[O-]    ZINC000039366711
O=[N+]([O-])c1ccc(Cl)c(OCCCO)c1    ZINC000069635322
C[C@H](O)COc1cc([N+](=O)[O-])ccc1Cl    ZINC000083676621
CCOCOc1cc([N+](=O)[O-])ccc1Cl    ZINC000087543497
O=C(OCCF)c1cc([N+](=O)[O-])ccc1F    ZINC000744776509
O=[N+]([O-])c1c(F)cc(F)cc1OC1COC1    ZINC001228609979
CC(=O)COc1c(F)c(F)ccc1[N+](=O)[O-]    ZINC000004284497
COC(=O)Cc1cc(F)cc(F)c1[N+](=O)[O-]    ZINC000263623815
CCOC(=O)c1c(F)ccc([N+](=O)[O-])c1F    ZINC000035333443
CCOC(=O)c1cc([N+](=O)[O-])c(F)cc1F    ZINC000035186050
COC(=O)Cc1c(F)c(F)ccc1[N+](=O)[O-]    ZINC000097756850
CCOC(=O)c1cc(F)c(F)cc1[N+](=O)[O-]    ZINC000047202810
O=[N+]([O-])c1cc(F)c(F)cc1OC1COC1    ZINC001225776840
O=[N+]([O-])c1cc(F)c(F)c(OC2COC2)c1    ZINC001228026043
O=[N+]([O-])c1cc(OC2COC2)c(F)cc1F    ZINC001226190061
COC(=O)Cc1cc([N+](=O)[O-])cc(F)c1F    ZINC000263625332
CCC(=O)Oc1cc([N+](=O)[O-])c(F)cc1F    ZINC000012336322
O=[N+]([O-])c1ccc(F)c(F)c1OC1COC1    ZINC000309130358
COC(=O)Cc1cc(F)c(F)cc1[N+](=O)[O-]    ZINC000206005831
O=C(OCCF)c1cc(F)ccc1[N+](=O)[O-]    ZINC000744883437
CCOC(=O)c1cc([N+](=O)[O-])cc(F)c1F    ZINC000054207621
C[C@H](CS)Oc1cc(F)ccc1[N+](=O)[O-]    ZINC001225578124
C[C@@H](CS)Oc1cc([N+](=O)[O-])ccc1F    ZINC001226269477
C[C@H](CS)Oc1cc([N+](=O)[O-])ccc1F    ZINC001226269480
C[C@@H](CS)Oc1cc(F)ccc1[N+](=O)[O-]    ZINC001225578119
CSCCOc1cc(F)ccc1[N+](=O)[O-]    ZINC000135044719
NCCONc1cc([N+](=O)[O-])ccc1Cl    ZINC001164429197
Nc1cc(Cl)c(NCCO)cc1[N+](=O)[O-]    ZINC000038614408
NC(=O)CNc1cc(F)cc(F)c1[N+](=O)[O-]    ZINC000123417024
CC[C@H](C)Oc1c(F)c(F)ccc1[N+](=O)[O-]    ZINC000380873881
CC[C@@H](C)Oc1cc(F)cc(F)c1[N+](=O)[O-]    ZINC001228610103
CCCCOc1c(F)ccc([N+](=O)[O-])c1F    ZINC000261493896
O=[N+]([O-])c1ccc(F)cc1OCCCCF    ZINC000285215058
CC[C@H](C)Oc1cc(F)c(F)cc1[N+](=O)[O-]    ZINC001225777972
CC[C@@H](C)Oc1cc([N+](=O)[O-])cc(F)c1F    ZINC001228015223
CC[C@@H](C)Oc1cc(F)c(F)cc1[N+](=O)[O-]    ZINC001225777973
CC(C)COc1c(F)ccc([N+](=O)[O-])c1F    ZINC000261494346
CCCCOc1cc([N+](=O)[O-])c(F)cc1F    ZINC000261493748
CC(C)COc1cc([N+](=O)[O-])c(F)cc1F    ZINC001328046557
CC[C@@H](C)Oc1c(F)c(F)ccc1[N+](=O)[O-]    ZINC000380873883
CC[C@H](C)Oc1cc([N+](=O)[O-])c(F)cc1F    ZINC001226190807
CC[C@H](C)Oc1cc(F)cc(F)c1[N+](=O)[O-]    ZINC001228610102
CC[C@H](C)Oc1cc([N+](=O)[O-])cc(F)c1F    ZINC001228015219
CC[C@@H](C)Oc1cc([N+](=O)[O-])c(F)cc1F    ZINC001226190808
Cc1cc([N+](=O)[O-])c(O)c([N+](=O)[O-])c1Cl    ZINC000074937728
Cc1c(O)c([N+](=O)[O-])cc([N+](=O)[O-])c1Cl    ZINC000390824103
COc1c(Cl)ccc([N+](=O)[O-])c1[N+](=O)[O-]    ZINC000073634718
NNc1cc(Cl)c([N+](=O)[O-])cc1[N+](=O)[O-]    ZINC000033844118
O=C(CCl)Nc1cc([N+](=O)[O-])ccc1F    ZINC000003281060
CC(=O)Nc1c(F)ccc([N+](=O)[O-])c1Cl    ZINC000000152752
NC(=O)Cc1cc(F)c(Cl)cc1[N+](=O)[O-]    ZINC000790511286
O=C(CCl)Nc1cc(F)ccc1[N+](=O)[O-]    ZINC000003887483
CC(=O)Nc1cc(Cl)c(F)cc1[N+](=O)[O-]    ZINC000004276733
CC(=O)Nc1cc([N+](=O)[O-])c(Cl)cc1F    ZINC000034090390
NCCSc1cc(Cl)ccc1[N+](=O)[O-]    ZINC001580314923
COC(=O)c1cc([N+](=O)[O-])c(N)c(F)c1F    ZINC000004268503
N#CC(C#N)=CNc1cc([N+](=O)[O-])ccc1F    ZINC000010334733
Cc1cc([N+](=O)[O-])cc(NCCCl)c1F    ZINC001167816282
O=[N+]([O-])c1ccc(Cl)cc1CNCCF    ZINC000280685752
CN(CCF)c1cc(Cl)ccc1[N+](=O)[O-]    ZINC000865839115
O=[N+]([O-])c1ccc(F)c(Nc2ccccc2)c1    ZINC001175736370
O=[N+]([O-])c1ccc(F)cc1Nc1ccccc1    ZINC000082046434
O=[N+]([O-])c1c2nonc2c(Cl)cc1Cl    ZINC000001304802
Cc1c(Br)c(F)ccc1[N+](=O)[O-]    ZINC000096306929
Cc1cc([N+](=O)[O-])c(Br)cc1F    ZINC000074937709
O=[N+]([O-])c1ccc(F)c(CBr)c1    ZINC000038589833
Cc1cc(F)c(Br)cc1[N+](=O)[O-]    ZINC000002525794
O=[N+]([O-])c1ccc(F)cc1CBr    ZINC000022215183
Cc1cc([N+](=O)[O-])cc(Br)c1F    ZINC000034521793
Cc1c(F)ccc([N+](=O)[O-])c1Br    ZINC000064034017
CC(=O)c1cc(Cl)cc(Cl)c1[N+](=O)[O-]    ZINC000263622767
CC(=O)c1cc(Cl)c(Cl)cc1[N+](=O)[O-]    ZINC000001683793
CC(=O)c1c(Cl)ccc([N+](=O)[O-])c1Cl    ZINC000038589835
N=C(N)c1cc(Cl)c(Cl)cc1[N+](=O)[O-]    ZINC000199559360
COC(=O)c1cc([N+](=O)[O-])cc(Cl)c1F    ZINC000088121872
Cc1c(F)c([N+](=O)[O-])cc(C(=O)O)c1Cl    ZINC000038976859
O=C(O)Cc1cc(F)c(Cl)cc1[N+](=O)[O-]    ZINC000098209965
COC(=O)c1cc([N+](=O)[O-])c(F)cc1Cl    ZINC000035333554
COC(=O)c1cc([N+](=O)[O-])cc(F)c1Cl    ZINC000165052733
COC(=O)c1cc([N+](=O)[O-])c(Cl)cc1F    ZINC000035333507
COC(=O)c1cc(F)c(Cl)cc1[N+](=O)[O-]    ZINC000149714902
CSCOc1cc([N+](=O)[O-])ccc1Cl    ZINC000292673240
CSCOc1cc(Cl)ccc1[N+](=O)[O-]    ZINC000292776020
O=[N+]([O-])c1ccc(Cl)cc1SCCO    ZINC000003100667
N#CC(C#N)=Cc1cc(Cl)ccc1[N+](=O)[O-]    ZINC000002008257
N#CC(C#N)=Cc1cc([N+](=O)[O-])ccc1Cl    ZINC000000283093
O=C(O)[C@@H](O)c1cc([N+](=O)[O-])c(F)cc1F    ZINC000263623379
O=C(O)[C@H](O)c1cc(F)cc(F)c1[N+](=O)[O-]    ZINC000263623547
O=C(O)[C@@H](O)c1cc(F)cc(F)c1[N+](=O)[O-]    ZINC000263623548
O=C(O)[C@H](O)c1cc([N+](=O)[O-])cc(F)c1F    ZINC000263623839
O=C(O)[C@@H](O)c1cc([N+](=O)[O-])cc(F)c1F    ZINC000263623840
O=C(O)[C@H](O)c1cc([N+](=O)[O-])c(F)cc1F    ZINC000263623378
C[C@H](CCl)Oc1cc(F)ccc1[N+](=O)[O-]    ZINC001225580150
C[C@H](CCl)Oc1cc([N+](=O)[O-])ccc1F    ZINC001226266052
CCCOc1c(Cl)ccc([N+](=O)[O-])c1F    ZINC000261494420
CC(C)Oc1cc(F)c(Cl)cc1[N+](=O)[O-]    ZINC000690676313
CC(C)Oc1cc(Cl)c(F)cc1[N+](=O)[O-]    ZINC001226905789
CC(C)Oc1cc([N+](=O)[O-])cc(Cl)c1F    ZINC000261494035
O=[N+]([O-])c1ccc(Cl)c(OCCCF)c1    ZINC000088027782
C[C@@H](CCl)Oc1cc(F)ccc1[N+](=O)[O-]    ZINC001225580144
O=[N+]([O-])c1ccc(Cl)cc1OCCCF    ZINC000088027783
CC(C)Oc1c(F)c([N+](=O)[O-])ccc1Cl    ZINC000261494158
CCCOc1cc(F)c(Cl)cc1[N+](=O)[O-]    ZINC000690678534
CC(C)Oc1cc([N+](=O)[O-])c(F)cc1Cl    ZINC000039398160
CCCOc1cc([N+](=O)[O-])cc(Cl)c1F    ZINC000261493596
C[C@@H](CCl)Oc1cc([N+](=O)[O-])ccc1F    ZINC001226266051
COc1c([N+](=O)[O-])cc(F)c(F)c1B(O)O    ZINC000675050366
C#CC(C#C)Oc1cc([N+](=O)[O-])c(C)cc1F    ZINC001234059992
C#CC(C#C)Oc1cc(F)c(C)cc1[N+](=O)[O-]    ZINC001229895848
O=[N+]([O-])c1ccc(F)c(-c2cccc(O)c2)c1    ZINC000725269209
O=[N+]([O-])c1cc(OCCCO)c(F)cc1F    ZINC001346829744
COC(OC)c1c(F)ccc([N+](=O)[O-])c1F    ZINC000095933604
CCOCOc1cc([N+](=O)[O-])c(F)cc1F    ZINC001346826776
COCCOc1cc([N+](=O)[O-])c(F)cc1F    ZINC001330282827
O=[N+]([O-])c1ccc(F)c(Nc2ccccn2)c1    ZINC001175733970
O=[N+]([O-])c1ccc(F)c(Nc2cccnc2)c1    ZINC001175735176
O=[N+]([O-])c1ccc(F)c(/N=C/c2ccc[nH]2)c1    ZINC000004177936
O=[N+]([O-])c1ccc(F)c(N=c2cc[nH]cc2)c1    ZINC001175734413
Cc1cc([N+](=O)[O-])cc(NC2=CC=C[CH]2)c1F    ZINC001171359685
Nc1cc([N+](=O)[O-])c(Br)cc1F    ZINC000016158671
Nc1cc(F)cc(Br)c1[N+](=O)[O-]    ZINC000167332500
Nc1cc(F)c(Br)cc1[N+](=O)[O-]    ZINC000036533678
Nc1c(Br)c(F)ccc1[N+](=O)[O-]    ZINC000063767587
NC(=O)c1cc([N+](=O)[O-])c(Cl)cc1Cl    ZINC000196298285
NC(=O)c1c(Cl)c(Cl)ccc1[N+](=O)[O-]    ZINC000231229204
O=[N+]([O-])c1ccc(Cl)c(/C(Cl)=N/O)c1    ZINC000226099398
NC(=O)c1cc(Cl)cc(Cl)c1[N+](=O)[O-]    ZINC000307392141
CCNc1cc(Cl)c(Cl)cc1[N+](=O)[O-]    ZINC000004015015
O=[N+]([O-])c1ccc(Cl)c(NCCCl)c1    ZINC001167814378
Cc1cc(F)c(S(N)(=O)=O)cc1[N+](=O)[O-]    ZINC000068576765
CNS(=O)(=O)c1cc([N+](=O)[O-])ccc1F    ZINC000037052541
CS(=O)(=O)Nc1cc(F)ccc1[N+](=O)[O-]    ZINC000149136172
CS(=O)(=O)Nc1cc([N+](=O)[O-])ccc1F    ZINC000005171431
O=[N+]([O-])c1ccc(Cl)c(-c2ccccn2)c1    ZINC000032914820
O=[N+]([O-])c1cc(F)c(Cl)cc1NCCO    ZINC000236505615
CC(=O)Nc1c(F)c(F)c(F)cc1[N+](=O)[O-]    ZINC000004280542
O=C(Nc1cc([N+](=O)[O-])ccc1F)C(F)F    ZINC000217627780
CC(=O)Nc1cc(F)c(F)c(F)c1[N+](=O)[O-]    ZINC000261508625
C#C[C@H](C)Oc1cc(F)c(C#N)cc1[N+](=O)[O-]    ZINC001227875326
Cc1cc(F)c2nc(C=O)ccc2c1[N+](=O)[O-]    ZINC000085399802
Cc1cc([N+](=O)[O-])c2ccc(C=O)nc2c1F    ZINC000085399783
C#C[C@@H](C)Oc1cc(F)c(C#N)cc1[N+](=O)[O-]    ZINC001227875324
O=[N+]([O-])c1ccc(F)c(Nc2cccnn2)c1    ZINC001175735053
O=[N+]([O-])c1ccc(F)c(Nc2ccnnc2)c1    ZINC001175735355
O=[N+]([O-])c1ccc(F)c(Nc2ncccn2)c1    ZINC001175733985
O=[N+]([O-])c1ccc(F)c(Nc2ccncn2)c1    ZINC001175735160
O=[N+]([O-])c1ccc(F)c(Nc2cnccn2)c1    ZINC001175734697
O=[N+]([O-])c1ccc(F)c(Nc2cncnc2)c1    ZINC001175734412
Cc1cc([N+](=O)[O-])cc(NCC(F)F)c1F    ZINC001161815749
Cc1ccc(C)n1-c1cc([N+](=O)[O-])ccc1F    ZINC000000163648
O=[N+]([O-])c1ccc(Cl)c(Br)c1    ZINC000002575300
O=[N+]([O-])c1ccc(Cl)cc1Br    ZINC000021303469
O=[N+]([O-])c1ccc(F)c(Br)c1O    ZINC000034139505
O=[N+]([O-])c1cc(Br)c(F)cc1O    ZINC000042784482
O=[N+]([O-])c1cc(O)c(F)cc1Br    ZINC000077028225
O=[N+]([O-])c1c(O)cc(F)cc1Br    ZINC000259431611
O=C(O)c1c(Cl)c(Cl)ccc1[N+](=O)[O-]    ZINC000021985399
O=C(O)c1c(Cl)ccc([N+](=O)[O-])c1Cl    ZINC000000056774
O=C(O)c1cc(Cl)c(Cl)cc1[N+](=O)[O-]    ZINC000032169655
O=C(O)c1cc([N+](=O)[O-])c(Cl)cc1Cl    ZINC000000300832
O=C(O)c1cc(Cl)cc(Cl)c1[N+](=O)[O-]    ZINC000005567098
O=C(O)c1cc([N+](=O)[O-])cc(Cl)c1Cl    ZINC000035333695
O=[N+]([O-])c1cc(B(O)O)c(Cl)cc1Cl    ZINC000169746882
O=[N+]([O-])c1ccc(Cl)c(B(O)O)c1Cl    ZINC000169745647
O=[N+]([O-])c1cc(Cl)c(Cl)c(B(O)O)c1    ZINC000307558370
CS(=O)(=O)c1cc([N+](=O)[O-])ccc1Cl    ZINC000000254866
CCOc1cc(Cl)c(Cl)cc1[N+](=O)[O-]    ZINC000307129069
O=C(CCl)c1cc([N+](=O)[O-])cc(F)c1F    ZINC000263622702
O=C(CCl)c1cc([N+](=O)[O-])c(F)cc1F    ZINC000263624786
O=C(CCl)c1cc(F)cc(F)c1[N+](=O)[O-]    ZINC000263624152
CS(=O)(=O)Oc1cc(F)ccc1[N+](=O)[O-]    ZINC000069056635
C#CC(C#C)Oc1cc([N+](=O)[O-])ccc1Cl    ZINC001226804409
C#CC(C#C)Oc1cc(Cl)ccc1[N+](=O)[O-]    ZINC001225713400
O=[N+]([O-])c1cc(Cl)c(F)cc1OCCO    ZINC000282908379
COC(=O)c1cc([N+](=O)[O-])c(F)c(F)c1F    ZINC000090513185
CSCOc1cc([N+](=O)[O-])c(F)cc1F    ZINC001346829813
O=[N+]([O-])c1ccc(Cl)c(NC2=CC=C[CH]2)c1    ZINC001171359998
O=Cc1ccc(-c2cc([N+](=O)[O-])ccc2F)o1    ZINC000005756855
O=[N+]([O-])c1cc(OCCCF)c(F)cc1F    ZINC001327566249
N#Cc1cc([N+](=O)[O-])c(NCC2CC2)cc1F    ZINC000865429085
C[C@@H]1CCN1c1cc(F)c(C#N)cc1[N+](=O)[O-]    ZINC000865465391
C[C@H]1CCN1c1cc(F)c(C#N)cc1[N+](=O)[O-]    ZINC000865465392
N#Cc1cc([N+](=O)[O-])c(N2CCCC2)cc1F    ZINC000865397909
N#Cc1cc([N+](=O)[O-])c(NC2CCC2)cc1F    ZINC001262673225
O=[N+]([O-])c1cc(Cl)c(Cl)c([N+](=O)[O-])c1    ZINC000096328695
O=[N+]([O-])c1cc(Cl)cc(Cl)c1[N+](=O)[O-]    ZINC000004529519
O=[N+]([O-])c1ccc(Cl)c([N+](=O)[O-])c1Cl    ZINC000033505886
O=[N+]([O-])c1cc(Cl)c(Cl)cc1[N+](=O)[O-]    ZINC000004429662
O=[N+]([O-])c1cc([N+](=O)[O-])c(Cl)cc1Cl    ZINC000001651867
NS(=O)(=O)c1cc(Cl)ccc1[N+](=O)[O-]    ZINC000003192005
NS(=O)(=O)c1cc([N+](=O)[O-])ccc1Cl    ZINC000003885125
O=[N+]([O-])c1ccc(Cl)cc1NCC(F)F    ZINC000228417870
O=[N+]([O-])c1ccc(Cl)c(NCC(F)F)c1    ZINC001161813565
O=[N+]([O-])c1c(F)cc(F)cc1NCCCl    ZINC001167815767
O=C(O)c1ccc2c(n1)c(F)ccc2[N+](=O)[O-]    ZINC000085399887
O=C1C=CC(=O)N1c1cc([N+](=O)[O-])ccc1F    ZINC000000178602
O=C(O)c1ccc2c(F)ccc([N+](=O)[O-])c2n1    ZINC000085399897
O=[N+]([O-])c1ccc(F)c(-c2ccncc2F)c1    ZINC000149478833
C=C[C@@H](C)Oc1cc(F)c(C#N)cc1[N+](=O)[O-]    ZINC001227874512
C#C[C@@H](C)NC(=O)c1cc(F)ccc1[N+](=O)[O-]    ZINC000123376221
N#CC1CC(Oc2cc(F)ccc2[N+](=O)[O-])C1    ZINC001225576984
C#C[C@H](C)NC(=O)c1cc(F)ccc1[N+](=O)[O-]    ZINC000123376002
N#Cc1cc([N+](=O)[O-])c(OC2CCC2)cc1F    ZINC001227874356
C#CCNC(=O)c1cc(F)cc(C)c1[N+](=O)[O-]    ZINC000176803737
C#CCN(C)C(=O)c1cc(F)ccc1[N+](=O)[O-]    ZINC000164462402
C=C[C@H](C)Oc1cc(F)c(C#N)cc1[N+](=O)[O-]    ZINC001227874513
N#CC1(COc2cc(F)ccc2[N+](=O)[O-])CC1    ZINC000691524490
N#CC1CC(Oc2cc([N+](=O)[O-])ccc2F)C1    ZINC001226271152
CC#CCNC(=O)c1cc(F)ccc1[N+](=O)[O-]    ZINC000154522464
Cn1cnc(Nc2cc([N+](=O)[O-])ccc2F)c1    ZINC001175734418
Cn1nccc1Nc1cc([N+](=O)[O-])ccc1F    ZINC001175734722
Cn1ccc(Nc2cc([N+](=O)[O-])ccc2F)n1    ZINC001175735080
Cn1ccnc1Nc1cc([N+](=O)[O-])ccc1F    ZINC001175734386
Cc1cc(N)n(-c2cc([N+](=O)[O-])ccc2F)n1    ZINC001175735615
Cn1cncc1Nc1cc([N+](=O)[O-])ccc1F    ZINC001175733488
Cc1ncn(-c2cc([N+](=O)[O-])ccc2F)c1N    ZINC001175734207
Cn1cc(Nc2cc([N+](=O)[O-])ccc2F)cn1    ZINC001175735581
N#Cc1cc([N+](=O)[O-])c(NC2CNC2)cc1F    ZINC001574245003
Cc1cnn(-c2cc([N+](=O)[O-])ccc2F)c1N    ZINC001175734682
CC#CCN(C)Cc1cc(F)ccc1[N+](=O)[O-]    ZINC000293187007
C#C[C@@H](C)N(C)Cc1cc(F)ccc1[N+](=O)[O-]    ZINC000491619430
C#CCN(CC)Cc1cc(F)ccc1[N+](=O)[O-]    ZINC000267228533
O=[N+]([O-])c1ccc(F)c(NCC2CC=CC2)c1    ZINC000853057904
C#C[C@H](C)N(C)Cc1cc(F)ccc1[N+](=O)[O-]    ZINC000491619455
C#CCCCNc1cc([N+](=O)[O-])cc(C)c1F    ZINC001162446403
O=[N+]([O-])c1cc(Br)c(F)cc1F    ZINC000000170148
O=[N+]([O-])c1cc(F)c(F)cc1Br    ZINC000067792685
O=[N+]([O-])c1c(F)cc(F)cc1Br    ZINC000002526713
O=[N+]([O-])c1ccc(F)c(F)c1Br    ZINC000000081184
O=[N+]([O-])c1ccc(F)c(Br)c1F    ZINC000034139432
O=[N+]([O-])c1cc(F)c(F)c(Br)c1    ZINC000002384137
O=C(Cl)c1cc([N+](=O)[O-])c(F)cc1Cl    ZINC000002540185
O=C(Cl)c1cc([N+](=O)[O-])c(Cl)cc1F    ZINC000142253403
O=[N+]([O-])c1ccc(Cl)c(S(=O)(=O)O)c1    ZINC000001680880
O=[N+]([O-])c1ccc(F)c(CS(=O)(=O)F)c1    ZINC000536954600
O=[N+]([O-])c1cc(Cl)c(F)cc1OCCF    ZINC000690679350
C#CC(C#C)Oc1cc(F)cc(F)c1[N+](=O)[O-]    ZINC001228612066
C#CC(C#C)Oc1cc([N+](=O)[O-])c(F)cc1F    ZINC001226182208
C#CC(C#C)Oc1c(F)c(F)ccc1[N+](=O)[O-]    ZINC001225962038
C#CC(C#C)Oc1cc([N+](=O)[O-])cc(F)c1F    ZINC001228022224
C#CC(C#C)Oc1cc(F)c(F)cc1[N+](=O)[O-]    ZINC001225776374
O=[N+]([O-])c1ccc(Cl)cc1Cn1ccnc1    ZINC000093097681
O=[N+]([O-])c1ccc(Cl)c(Cn2ccnc2)c1    ZINC000037403841
N#CC1CN(c2cc(Cl)ccc2[N+](=O)[O-])C1    ZINC000814371772
C#CCOC(=O)c1cc([N+](=O)[O-])cc(C)c1F    ZINC000787943000
CC#CCOC(=O)c1cc(F)ccc1[N+](=O)[O-]    ZINC000744883153
O=C1C=C[C@@H](Oc2cc([N+](=O)[O-])ccc2F)C1    ZINC001226266872
O=C1C=C[C@H](Oc2cc(F)ccc2[N+](=O)[O-])C1    ZINC001225578723
C#CCCOC(=O)c1cc(F)ccc1[N+](=O)[O-]    ZINC000765458486
C#CCOC(=O)c1cc(F)cc(C)c1[N+](=O)[O-]    ZINC000752556342
C#CCCOC(=O)c1cc([N+](=O)[O-])ccc1F    ZINC000765449336
O=C1C=C[C@H](Oc2cc([N+](=O)[O-])ccc2F)C1    ZINC001226266873
CC#CCOC(=O)c1cc([N+](=O)[O-])ccc1F    ZINC000744776506
O=C1C=C[C@@H](Oc2cc(F)ccc2[N+](=O)[O-])C1    ZINC001225578721
O=[N+]([O-])c1c(F)cc(F)cc1NC1=CC=C[CH]1    ZINC001171364250
C[C@@H](C#N)NC(=O)c1cc([N+](=O)[O-])ccc1F    ZINC000220206018
Cc1nocc1Nc1cc([N+](=O)[O-])ccc1F    ZINC001175733885
Cc1nnc(-c2cc([N+](=O)[O-])c(C)cc2F)o1    ZINC001253471123
Cc1nnc(Cc2cc(F)ccc2[N+](=O)[O-])o1    ZINC001253401789
Cc1cc(F)cc(C(=O)NCC#N)c1[N+](=O)[O-]    ZINC000758466039
Cc1nnc(Cc2cc([N+](=O)[O-])ccc2F)o1    ZINC001253402193
CCc1nnc(-c2cc(F)ccc2[N+](=O)[O-])o1    ZINC001255131564
Cc1nnc(-c2cc(F)cc(C)c2[N+](=O)[O-])o1    ZINC001345643182
Cc1cnc(Nc2cc([N+](=O)[O-])ccc2F)o1    ZINC001175734004
Cc1conc1Nc1cc([N+](=O)[O-])ccc1F    ZINC001175734629
CN(CC#N)C(=O)c1cc(F)ccc1[N+](=O)[O-]    ZINC000045049271
N#CCCNC(=O)c1cc(F)ccc1[N+](=O)[O-]    ZINC000040690706
CCc1nnc(-c2cc([N+](=O)[O-])ccc2F)o1    ZINC001255132855
N#Cc1cc([N+](=O)[O-])c(N2CC(O)C2)cc1F    ZINC000865503725
C[C@@H](C#N)NC(=O)c1cc(F)ccc1[N+](=O)[O-]    ZINC000040350670
Cc1nnc(-c2c(C)c([N+](=O)[O-])ccc2F)o1    ZINC001253470634
Cc1coc(Nc2cc([N+](=O)[O-])ccc2F)n1    ZINC001175735624
Cc1cc(Nc2cc([N+](=O)[O-])ccc2F)no1    ZINC001175734435
Cc1cc(Nc2cc([N+](=O)[O-])ccc2F)on1    ZINC001175733915
Cn1cc(Nc2cc([N+](=O)[O-])ccc2F)nn1    ZINC001175733737
Cn1ncc(Nc2cc([N+](=O)[O-])ccc2F)n1    ZINC001175734966
Cn1nncc1Nc1cc([N+](=O)[O-])ccc1F    ZINC001175734249
Cn1[nH]cnc1=Nc1cc([N+](=O)[O-])ccc1F    ZINC001175733931
Cn1cnc(Nc2cc([N+](=O)[O-])ccc2F)n1    ZINC001175733989
Nc1cn(-c2cc([N+](=O)[O-])ccc2F)nc1N    ZINC001175734479
C#C[C@H](Oc1cc(F)ccc1[N+](=O)[O-])C(C)C    ZINC001225579869
O=[N+]([O-])c1ccc(F)cc1OCC1CC=CC1    ZINC000692089438
C=CC[C@H](C=C)Oc1cc(F)ccc1[N+](=O)[O-]    ZINC001225576795
O=[N+]([O-])c1ccc(F)c(OC2C[C@@H]3C[C@H]3C2)c1    ZINC001226265228
O=[N+]([O-])c1ccc(F)c(OC2C[C@H]3C[C@@H]3C2)c1    ZINC001226265227
O=[N+]([O-])c1ccc(F)cc1O[C@H]1C=CCCC1    ZINC000118742036
C#C[C@H](CC)Oc1cc(F)c(C)cc1[N+](=O)[O-]    ZINC001229894198
C#CC[C@H](CC)Oc1cc(F)ccc1[N+](=O)[O-]    ZINC001225579140
C#C[C@@H](CCC)Oc1cc(F)ccc1[N+](=O)[O-]    ZINC001225580061
CCC#C[C@H](C)Oc1cc(F)ccc1[N+](=O)[O-]    ZINC001225577683
O=[N+]([O-])c1ccc(F)cc1OC1C[C@@H]2C[C@H]2C1    ZINC001225578697
C=CC[C@@H](C=C)Oc1cc([N+](=O)[O-])ccc1F    ZINC001226269380
O=[N+]([O-])c1ccc(F)c(O[C@@H]2C[C@H]3C[C@H]3C2)c1    ZINC001226265226
C#CC[C@@H](CC)Oc1cc([N+](=O)[O-])ccc1F    ZINC001226269150
C#C[C@@H](Oc1cc(F)ccc1[N+](=O)[O-])C(C)C    ZINC001225579868
Cc1cc(F)c(O[C@@H]2C=CCC2)cc1[N+](=O)[O-]    ZINC001234058449
C=CC(C=C)Oc1cc([N+](=O)[O-])c(C)cc1F    ZINC001234060987
C#C[C@H](CCC)Oc1cc(F)ccc1[N+](=O)[O-]    ZINC001225580062
Cc1cc(F)c(OC2CC=CC2)cc1[N+](=O)[O-]    ZINC001234056295
C=CC(C=C)Oc1cc(F)c(C)cc1[N+](=O)[O-]    ZINC001229896084
C#C[C@H](CC)Oc1cc([N+](=O)[O-])c(C)cc1F    ZINC001234059191
C#CC[C@H](C)Oc1cc([N+](=O)[O-])c(C)cc1F    ZINC001234062405
CCC#C[C@H](C)Oc1cc([N+](=O)[O-])ccc1F    ZINC001226265179
C#CC[C@H](CC)Oc1cc([N+](=O)[O-])ccc1F    ZINC001226269148
O=[N+]([O-])c1ccc(F)cc1O[C@@H]1C=CCCC1    ZINC000118742039
CC#C[C@H](CC)Oc1cc(F)ccc1[N+](=O)[O-]    ZINC001225577889
O=[N+]([O-])c1ccc(F)cc1OCC1=CCCC1    ZINC000401091585
C=CC[C@H](C=C)Oc1cc([N+](=O)[O-])ccc1F    ZINC001226269378
Cc1cc([N+](=O)[O-])c(O[C@@H]2C=CCC2)cc1F    ZINC001229895212
CC#C[C@@H](CC)Oc1cc([N+](=O)[O-])ccc1F    ZINC001226266920
CC#C[C@H](CC)Oc1cc([N+](=O)[O-])ccc1F    ZINC001226266917
O=[N+]([O-])c1ccc(F)c(O[C@H]2C=CCCC2)c1    ZINC001226266804
C#C[C@@H](CCC)Oc1cc([N+](=O)[O-])ccc1F    ZINC001226271057
C#CC[C@H](C)Oc1cc(F)c(C)cc1[N+](=O)[O-]    ZINC001229895953
C#C[C@H](CCC)Oc1cc([N+](=O)[O-])ccc1F    ZINC001226271059
C#C[C@H](Oc1cc([N+](=O)[O-])ccc1F)C(C)C    ZINC001226269367
CCC#C[C@@H](C)Oc1cc(F)ccc1[N+](=O)[O-]    ZINC001225577680
Cc1cc([N+](=O)[O-])c(O[C@H]2C=CCC2)cc1F    ZINC001229895213
CCC#C[C@@H](C)Oc1cc([N+](=O)[O-])ccc1F    ZINC001226265178
C#CC[C@@H](CC)Oc1cc(F)ccc1[N+](=O)[O-]    ZINC001225579141
C#CC[C@@H](C)Oc1cc(F)c(C)cc1[N+](=O)[O-]    ZINC001229895951
O=[N+]([O-])c1ccc(F)cc1OC1C[C@H]2C[C@@H]2C1    ZINC001225578691
C=CC[C@@H](C=C)Oc1cc(F)ccc1[N+](=O)[O-]    ZINC001225576798
CC#C[C@@H](CC)Oc1cc(F)ccc1[N+](=O)[O-]    ZINC001225577890
O=[N+]([O-])c1ccc(F)c(O[C@@H]2C=CCCC2)c1    ZINC001226266805
C#C[C@@H](CC)Oc1cc([N+](=O)[O-])c(C)cc1F    ZINC001234059195
Cc1cc([N+](=O)[O-])c(OC2CC=CC2)cc1F    ZINC001229894940
C#C[C@@H](Oc1cc([N+](=O)[O-])ccc1F)C(C)C    ZINC001226269365
Cc1cc(F)c(O[C@H]2C=CCC2)cc1[N+](=O)[O-]    ZINC001234058450
O=[N+]([O-])c1ccc(F)cc1O[C@@H]1C[C@H]2C[C@H]2C1    ZINC001225578685
C#C[C@@H](CC)Oc1cc(F)c(C)cc1[N+](=O)[O-]    ZINC001229894202
C#CC[C@@H](C)Oc1cc([N+](=O)[O-])c(C)cc1F    ZINC001234062403
O=[N+]([O-])c1ccc(F)cc1CN1CC=CCN1    ZINC000705206854
C[C@H](CC#N)NCc1cc(F)ccc1[N+](=O)[O-]    ZINC000731484247
C[C@@H](CC#N)NCc1cc(F)ccc1[N+](=O)[O-]    ZINC000731484248
CCCN(C)c1cc(F)c(C#N)cc1[N+](=O)[O-]    ZINC000865479916
CN(CCC#N)Cc1cc(F)ccc1[N+](=O)[O-]    ZINC000035308242
CCN(CC#N)Cc1cc(F)ccc1[N+](=O)[O-]    ZINC000045060968
NS(=O)(=O)c1cc(F)c(F)cc1[N+](=O)[O-]    ZINC000263625046
NS(=O)(=O)c1cc([N+](=O)[O-])c(F)cc1F    ZINC000022222615
N#C/C=C\COc1cc([N+](=O)[O-])ccc1Cl    ZINC000763305387
C#CC(=O)NCc1cc([N+](=O)[O-])ccc1Cl    ZINC000754068380
C#CCNC(=O)c1cc([N+](=O)[O-])ccc1Cl    ZINC000019513822
C#CCNC(=O)c1cc(Cl)ccc1[N+](=O)[O-]    ZINC000019423911
C#CCON=Cc1cc(Cl)ccc1[N+](=O)[O-]    ZINC000812234830
N#C/C=C/COc1cc([N+](=O)[O-])ccc1Cl    ZINC000763305386
O=[N+]([O-])c1ccc(F)c(Nc2cccs2)c1    ZINC001175736491
O=[N+]([O-])c1ccc(F)c(Nc2ccsc2)c1    ZINC001175735536
O=[N+]([O-])c1ccc(Cl)c(Cn2ccnn2)c1    ZINC000185356009
O=[N+]([O-])c1ccc(Cl)cc1Cn1ccnn1    ZINC000699075926
Cc1cc([N+](=O)[O-])c(-n2cnnc2)cc1Cl    ZINC000070461696
O=[N+]([O-])c1ccc(Cl)cc1Nc1cn[nH]c1    ZINC000791406987
O=[N+]([O-])c1c(F)cc(F)cc1NCC(F)F    ZINC000123420395
Cc1cc([N+](=O)[O-])cc(C(=O)OCC#N)c1F    ZINC000787939961
N#C[C@H](Cc1cc([N+](=O)[O-])ccc1F)C(=O)O    ZINC000585656329
C[C@H](C#N)OC(=O)c1cc([N+](=O)[O-])ccc1F    ZINC000061389019
N#C[C@@H](Cc1cc([N+](=O)[O-])ccc1F)C(=O)O    ZINC000585656327
C[C@H](C#N)OC(=O)c1cc(F)ccc1[N+](=O)[O-]    ZINC000064877818
Cc1cc(F)cc(C(=O)OCC#N)c1[N+](=O)[O-]    ZINC000752559486
O=[N+]([O-])c1ccc(F)cc1OCc1ccon1    ZINC000078378883
C[C@@H](C#N)OC(=O)c1cc(F)ccc1[N+](=O)[O-]    ZINC000743197484
O=[N+]([O-])c1ccc(F)cc1OCc1ccno1    ZINC000061290511
N#Cc1cc([N+](=O)[O-])c(OC2COC2)cc1F    ZINC001227875133
O=C1CCC(=O)N1c1cc([N+](=O)[O-])ccc1F    ZINC000000265882
C[C@@H](C#N)OC(=O)c1cc([N+](=O)[O-])ccc1F    ZINC000919251400
Cc1nonc1Nc1cc([N+](=O)[O-])ccc1F    ZINC001175736472
Cc1nnc(Nc2cc([N+](=O)[O-])ccc2F)o1    ZINC001175733996
CC#CCCNc1cc(Cl)ccc1[N+](=O)[O-]    ZINC000125862793
O=[N+]([O-])c1ccc(Cl)cc1N1C[C@H]2C[C@@H]2C1    ZINC000884589545
C#C[C@H](C)NCc1cc(Cl)ccc1[N+](=O)[O-]    ZINC000166673970
C#CCN(C)Cc1cc([N+](=O)[O-])ccc1Cl    ZINC000073172070
O=[N+]([O-])c1ccc(Cl)cc1N1C[C@@H]2C[C@@H]2C1    ZINC000884589546
CC#CCN(C)c1cc(Cl)ccc1[N+](=O)[O-]    ZINC000814955775
C#C[C@@H](CC)Nc1cc(Cl)ccc1[N+](=O)[O-]    ZINC000229998726
O=[N+]([O-])c1ccc(Cl)cc1NC1CC=CC1    ZINC000133335802
C#CCCCNc1cc(Cl)ccc1[N+](=O)[O-]    ZINC000229850440
C#C[C@@H](C)NCc1cc(Cl)ccc1[N+](=O)[O-]    ZINC000166674050
O=[N+]([O-])c1ccc(Cl)cc1N1CC2(CC2)C1    ZINC000828365589
O=[N+]([O-])c1ccc(Cl)cc1N1CC=CCC1    ZINC000804600063
C#CCN(C)Cc1cc(Cl)ccc1[N+](=O)[O-]    ZINC000276908225
O=[N+]([O-])c1ccc(Cl)cc1N1C[C@@H]2C[C@H]2C1    ZINC000884589547
C#CCCCNc1cc([N+](=O)[O-])ccc1Cl    ZINC001162445553
C#C[C@H](CC)Nc1cc(Cl)ccc1[N+](=O)[O-]    ZINC000229998730
Cn1[nH]nnc1=Nc1cc([N+](=O)[O-])ccc1F    ZINC001175735716
C=C[C@@H](C)NC(=O)c1cc(F)ccc1[N+](=O)[O-]    ZINC000123494742
CC1(C(=O)Nc2cc([N+](=O)[O-])ccc2F)CC1    ZINC000159220007
O=C(NCC1CC1)c1cc(F)ccc1[N+](=O)[O-]    ZINC000037669447
C[C@@H]1CCN1C(=O)c1cc([N+](=O)[O-])ccc1F    ZINC000706903640
O=C(c1cc([N+](=O)[O-])ccc1F)N1CCCC1    ZINC000037285925
Cc1cc(F)cc(C(=O)N2CCC2)c1[N+](=O)[O-]    ZINC000758380696
C[C@H]1CCN1C(=O)c1cc([N+](=O)[O-])ccc1F    ZINC000706903642
C=C[C@@H](C)NC(=O)c1cc([N+](=O)[O-])ccc1F    ZINC000123519611
Cc1cc(F)c(NC(=O)C2CC2)cc1[N+](=O)[O-]    ZINC000282274864
C[C@@H]1CCN1C(=O)c1cc(F)ccc1[N+](=O)[O-]    ZINC000706903562
C=C(C)CNC(=O)c1cc(F)ccc1[N+](=O)[O-]    ZINC000122703747
Cc1cc([N+](=O)[O-])cc(NC2CC(=O)C2)c1F    ZINC001167344559
O=C(c1cc(F)ccc1[N+](=O)[O-])N1CCCC1    ZINC000037669410
CC(C)(C)Oc1c(C#N)c(F)ccc1[N+](=O)[O-]    ZINC000097447145
C[C@@H]1C[C@H]1C(=O)Nc1cc([N+](=O)[O-])ccc1F    ZINC000068518210
Cc1c(F)ccc([N+](=O)[O-])c1C(=O)NC1CC1    ZINC000843750774
C=CCN(C)C(=O)c1cc(F)ccc1[N+](=O)[O-]    ZINC000165223582
C/C=C(\C)C(=O)Nc1cc([N+](=O)[O-])ccc1F    ZINC000175818135
C=CCN(C)C(=O)c1cc([N+](=O)[O-])ccc1F    ZINC000165223443
O=C(NCC1CC1)c1cc([N+](=O)[O-])ccc1F    ZINC000037285962
C[C@H]1C[C@@H]1C(=O)Nc1cc([N+](=O)[O-])ccc1F    ZINC000068518209
CC(C)=CC(=O)Nc1cc([N+](=O)[O-])ccc1F    ZINC000058099929
O=C(Nc1cc([N+](=O)[O-])ccc1F)C1CCC1    ZINC000057383131
C[C@H]1CCN1C(=O)c1cc(F)ccc1[N+](=O)[O-]    ZINC000706903563
Cc1cc(F)cc(C(=O)NC2CC2)c1[N+](=O)[O-]    ZINC000176685540
CC[C@@H](C)Oc1cc(F)c(C#N)cc1[N+](=O)[O-]    ZINC001227875106
O=C(NC1CCC1)c1cc(F)ccc1[N+](=O)[O-]    ZINC000052210632
CN(C(=O)c1cc(F)ccc1[N+](=O)[O-])C1CC1    ZINC000037669635
C/C=C(/C)C(=O)Nc1cc([N+](=O)[O-])ccc1F    ZINC000255668095
C[C@@H]1C[C@@H]1C(=O)Nc1cc([N+](=O)[O-])ccc1F    ZINC000068518208
C[C@H]1C[C@H]1C(=O)Nc1cc([N+](=O)[O-])ccc1F    ZINC000058099801
Cc1c([N+](=O)[O-])ccc(F)c1NC(=O)C1CC1    ZINC000281863941
CC1(NC(=O)c2cc([N+](=O)[O-])ccc2F)CC1    ZINC000134764943
C=CCCC(=O)Nc1cc([N+](=O)[O-])ccc1F    ZINC000102220451
C=CCNC(=O)c1cc(F)cc(C)c1[N+](=O)[O-]    ZINC000176684947
O=C(NC1CCC1)c1cc([N+](=O)[O-])ccc1F    ZINC000052210626
CC1(NC(=O)c2cc(F)ccc2[N+](=O)[O-])CC1    ZINC000134765688
C=C[C@H](C)NC(=O)c1cc([N+](=O)[O-])ccc1F    ZINC000123519374
C=C[C@H](C)NC(=O)c1cc(F)ccc1[N+](=O)[O-]    ZINC000123494486
Cc1c(F)ccc([N+](=O)[O-])c1C(=O)N1CCC1    ZINC000843756095
CN(C(=O)c1cc([N+](=O)[O-])ccc1F)C1CC1    ZINC000037286178
CC[C@H](C)Oc1cc(F)c(C#N)cc1[N+](=O)[O-]    ZINC001227875109
O=C(CC1CC1)Nc1cc([N+](=O)[O-])ccc1F    ZINC000298827514
CN(Cc1cc(F)ccc1[N+](=O)[O-])CC1CC1    ZINC000052128482
O=[N+]([O-])c1ccc(F)cc1CN1CCCCC1    ZINC000193507664
O=[N+]([O-])c1ccc(F)cc1NC1CCCCC1    ZINC000052119029
C=CCCCNc1cc([N+](=O)[O-])cc(C)c1F    ZINC001170301211
CCN(Cc1cc(F)ccc1[N+](=O)[O-])C1CC1    ZINC000047923731
Cc1c([N+](=O)[O-])ccc(F)c1NCC1CCC1    ZINC000799973730
O=[N+]([O-])c1ccc(F)c(NCC2CCCC2)c1    ZINC000050271735
CC/C=C\CCNc1cc([N+](=O)[O-])ccc1F    ZINC000767614775
Cc1cc([N+](=O)[O-])cc(NC2(C)CCC2)c1F    ZINC001164031513
C=CCCCNc1c(C)c([N+](=O)[O-])ccc1F    ZINC000799973686
C=C(C)CCNc1c(C)c([N+](=O)[O-])ccc1F    ZINC000809189808
C[C@@H]1CCCN1Cc1cc(F)ccc1[N+](=O)[O-]    ZINC000174417784
CC/C=C/CCNc1cc([N+](=O)[O-])ccc1F    ZINC000767614785
CN(Cc1cc(F)ccc1[N+](=O)[O-])C1CCC1    ZINC000266616337
C[C@H]1CCCN1Cc1cc(F)ccc1[N+](=O)[O-]    ZINC000174417799
CC(C)=CCNc1c(C)c([N+](=O)[O-])ccc1F    ZINC000809189755
Cc1c(Cl)c(Cl)cc([N+](=O)[O-])c1Cl    ZINC000001655685
O=[N+]([O-])c1ccc(Cl)c(S(=O)(=O)F)c1    ZINC000168461601
O=[N+]([O-])c1ccc(Cl)cc1S(=O)(=O)F    ZINC000238853791
O=[N+]([O-])c1ccc(F)c(S(=O)(=O)Cl)c1    ZINC000100023090
O=[N+]([O-])c1ccc(F)cc1S(=O)(=O)Cl    ZINC000100580753
O=C(Cl)c1cc(F)c(F)c(F)c1[N+](=O)[O-]    ZINC000002243155
O=C(Cl)c1cc([N+](=O)[O-])c(F)c(F)c1F    ZINC000071792962
O=C(O)c1c(F)c(F)c(F)c(F)c1[N+](=O)[O-]    ZINC000002389360
Cc1cc(Cl)c(C(F)(F)F)cc1[N+](=O)[O-]    ZINC000002540193
C#CCOC(=O)c1cc(Cl)ccc1[N+](=O)[O-]    ZINC000058818457
C#CCOC(=O)c1cc([N+](=O)[O-])ccc1Cl    ZINC000002493703
N#CCNC(=O)c1cc([N+](=O)[O-])ccc1Cl    ZINC000005568293
N#CCC(=O)Nc1cc([N+](=O)[O-])ccc1Cl    ZINC000006321332
Cc1nnc(-c2cc(Cl)ccc2[N+](=O)[O-])o1    ZINC000382686862
Cc1noc(-c2cc([N+](=O)[O-])ccc2Cl)n1    ZINC000022120196
Cc1nnc(-c2cc([N+](=O)[O-])ccc2Cl)o1    ZINC000040350679
N#CCNC(=O)c1cc(Cl)ccc1[N+](=O)[O-]    ZINC000040808995
O=[N+]([O-])c1ccc(F)c(Nc2cncs2)c1    ZINC001175735781
O=[N+]([O-])c1ccc(F)c(Nc2nccs2)c1    ZINC001175735171
O=[N+]([O-])c1ccc(F)c(Nc2cnsc2)c1    ZINC001175734140
O=[N+]([O-])c1ccc(F)c(Nc2cscn2)c1    ZINC001175733519
O=[N+]([O-])c1ccc(F)c(OCC(F)(F)F)c1    ZINC000261493601
COc1cc(F)c(C(F)(F)F)cc1[N+](=O)[O-]    ZINC000247879909
O=[N+]([O-])c1ccc(F)cc1OCC(F)(F)F    ZINC000083021746
N#Cc1cc([N+](=O)[O-])c(NCC(=O)O)cc1F    ZINC001605597130
C#C[C@H](CC)Oc1cc(Cl)ccc1[N+](=O)[O-]    ZINC001225712637
C#CC[C@@H](C)Oc1cc([N+](=O)[O-])ccc1Cl    ZINC001226809117
C#C[C@H](CC)Oc1cc([N+](=O)[O-])ccc1Cl    ZINC001226810651
O=[N+]([O-])c1ccc(Cl)cc1O[C@@H]1C=CCC1    ZINC001225713799
O=[N+]([O-])c1ccc(Cl)c(O[C@H]2C=CCC2)c1    ZINC001226810359
O=[N+]([O-])c1ccc(Cl)c(O[C@@H]2C=CCC2)c1    ZINC001226810357
O=[N+]([O-])c1ccc(Cl)c(OC2CC=CC2)c1    ZINC001226810393
C#CC[C@H](C)Oc1cc([N+](=O)[O-])ccc1Cl    ZINC001226809118
CC#CCCOc1cc(Cl)ccc1[N+](=O)[O-]    ZINC000154864101
C#C[C@@H](CC)Oc1cc(Cl)ccc1[N+](=O)[O-]    ZINC001225712638
C=CC(C=C)Oc1cc([N+](=O)[O-])ccc1Cl    ZINC001226810381
C#CC[C@@H](C)Oc1cc(Cl)ccc1[N+](=O)[O-]    ZINC001225713684
CC#CCCOc1cc([N+](=O)[O-])ccc1Cl    ZINC000154887777
C#CCCCOc1cc(Cl)ccc1[N+](=O)[O-]    ZINC000161036370
C#CC[C@H](C)Oc1cc(Cl)ccc1[N+](=O)[O-]    ZINC001225713686
O=[N+]([O-])c1ccc(Cl)cc1OC1CC=CC1    ZINC001225711303
C#C[C@@H](CC)Oc1cc([N+](=O)[O-])ccc1Cl    ZINC001226810653
C#CCCCOc1cc([N+](=O)[O-])ccc1Cl    ZINC000161043173
C=CC(C=C)Oc1cc(Cl)ccc1[N+](=O)[O-]    ZINC001225712896
O=[N+]([O-])c1ccc(Cl)cc1O[C@H]1C=CCC1    ZINC001225713807
Nc1nonc1Nc1cc([N+](=O)[O-])ccc1F    ZINC001175735748
CN(CC#N)Cc1cc(Cl)ccc1[N+](=O)[O-]    ZINC000093097759
N#CCCCNc1cc(Cl)ccc1[N+](=O)[O-]    ZINC000286941324
N#CCCNCc1cc(Cl)ccc1[N+](=O)[O-]    ZINC000379467652
O=[N+]([O-])c1ccc(Cl)c(C=NN2CCC2)c1    ZINC000872396257
C[C@@H](C#N)CNc1cc(Cl)ccc1[N+](=O)[O-]    ZINC000039224530
C=CCNN=Cc1cc(Cl)ccc1[N+](=O)[O-]    ZINC000794998439
C[C@H](C#N)CNc1cc(Cl)ccc1[N+](=O)[O-]    ZINC000039224528
C[C@H](CC#N)Nc1cc(Cl)ccc1[N+](=O)[O-]    ZINC000288099950
C[C@@H](CC#N)Nc1cc(Cl)ccc1[N+](=O)[O-]    ZINC000288099953
O=[N+]([O-])c1ccc(Cl)c(C2N3CCCN23)c1    ZINC000019168729
O=[N+]([O-])c1ccc(Cl)cc1C=NNC1CC1    ZINC000758126245
O=[N+]([O-])c1ccc(Cl)cc1C=NN1CCC1    ZINC000872396664
O=[N+]([O-])c1ccc(Cl)cc1NN=CC1CC1    ZINC000835008314
CN(CC#N)Cc1cc([N+](=O)[O-])ccc1Cl    ZINC000048393040
Nc1cccn1-c1c(F)ccc([N+](=O)[O-])c1F    ZINC001215289137
N#Cc1cc([N+](=O)[O-])c(N2CC(F)C2)cc1F    ZINC000865671495
C=CCCOC(=O)c1cc(F)ccc1[N+](=O)[O-]    ZINC000740236879
CCOC(=O)/C=C/c1cc([N+](=O)[O-])ccc1F    ZINC000072190694
O=C(OCC1CC1)c1cc([N+](=O)[O-])ccc1F    ZINC000111678167
C=C(C)COC(=O)c1cc(F)ccc1[N+](=O)[O-]    ZINC000064877495
Cc1cc(F)c(OC2CC(=O)C2)cc1[N+](=O)[O-]    ZINC001234061672
C=C(C)COC(=O)c1cc([N+](=O)[O-])ccc1F    ZINC000061389117
O=C(OCC1CC1)c1cc(F)ccc1[N+](=O)[O-]    ZINC000111678149
C=CCOC(=O)c1cc([N+](=O)[O-])cc(C)c1F    ZINC000787939925
Cc1cc([N+](=O)[O-])c(OC2CC(=O)C2)cc1F    ZINC000310377217
COCC#CCOc1cc(F)ccc1[N+](=O)[O-]    ZINC000696282990
C/C=C\COC(=O)c1cc(F)ccc1[N+](=O)[O-]    ZINC000743197045
C=CCOC(=O)c1cc(F)cc(C)c1[N+](=O)[O-]    ZINC000752552266
C/C=C/COC(=O)c1cc(F)ccc1[N+](=O)[O-]    ZINC000743197046
C/C=C\COC(=O)c1cc([N+](=O)[O-])ccc1F    ZINC000919251584
C#CCOCCOc1cc(F)ccc1[N+](=O)[O-]    ZINC000853012693
C=CCCOC(=O)c1cc([N+](=O)[O-])ccc1F    ZINC000740219278
C/C=C/COC(=O)c1cc([N+](=O)[O-])ccc1F    ZINC000919251585
C[C@@H](O)CNc1cc(F)c(C#N)cc1[N+](=O)[O-]    ZINC000865401973
C[C@H](O)CNc1cc(F)c(C#N)cc1[N+](=O)[O-]    ZINC000865401972
C[C@@H](CO)Nc1cc(F)c(C#N)cc1[N+](=O)[O-]    ZINC000865430385
C[C@H](CO)Nc1cc(F)c(C#N)cc1[N+](=O)[O-]    ZINC000865430386
N#Cc1cc([N+](=O)[O-])c(NCCCO)cc1F    ZINC000865398508
CN(CCO)c1cc(F)c(C#N)cc1[N+](=O)[O-]    ZINC000865397171
CCON(C)c1cc(F)c(C#N)cc1[N+](=O)[O-]    ZINC000865710143
COCCNc1cc(F)c(C#N)cc1[N+](=O)[O-]    ZINC000865396768
Cc1cc(F)c(OC2CCCC2)cc1[N+](=O)[O-]    ZINC001234058646
C=CC[C@@H](C)Oc1cc(F)c(C)cc1[N+](=O)[O-]    ZINC000715760165
C[C@@H]1CC[C@@H](Oc2cc(F)ccc2[N+](=O)[O-])C1    ZINC001225578185
C=CC[C@@H](C)Oc1cc([N+](=O)[O-])c(C)cc1F    ZINC001234057268
C[C@H]1CC[C@H](Oc2cc(F)ccc2[N+](=O)[O-])C1    ZINC001225578201
C[C@@H](Oc1cc([N+](=O)[O-])ccc1F)C1CCC1    ZINC001226264863
C[C@H]1CC[C@H](Oc2cc([N+](=O)[O-])ccc2F)C1    ZINC001226265906
C=C[C@H](CC)Oc1cc([N+](=O)[O-])c(C)cc1F    ZINC001234061984
C[C@H]1CC[C@@H](Oc2cc([N+](=O)[O-])ccc2F)C1    ZINC001226265904
C=C[C@H](CC)Oc1cc(F)c(C)cc1[N+](=O)[O-]    ZINC001229895916
C[C@@H]1CC[C@@H](Oc2cc([N+](=O)[O-])ccc2F)C1    ZINC001226265901
C=C[C@H](CCC)Oc1cc(F)ccc1[N+](=O)[O-]    ZINC001225578853
Cc1cc(F)c(O[C@@H](C)C2CC2)cc1[N+](=O)[O-]    ZINC001234057694
CC/C=C/CCOc1cc(F)ccc1[N+](=O)[O-]    ZINC000767053440
C=C[C@@H](CC)Oc1cc([N+](=O)[O-])c(C)cc1F    ZINC001234061985
C=C[C@@H](CC)Oc1cc(F)c(C)cc1[N+](=O)[O-]    ZINC001229895921
C=C[C@H](CCC)Oc1cc([N+](=O)[O-])ccc1F    ZINC001226270720
C[C@@H](Oc1cc(F)ccc1[N+](=O)[O-])C1CCC1    ZINC001225574576
Cc1cc([N+](=O)[O-])c(O[C@H](C)C2CC2)cc1F    ZINC001229892328
C[C@H]1CCC[C@@H]1Oc1cc(F)ccc1[N+](=O)[O-]    ZINC001225574475
C[C@@H]1CC[C@H](Oc2cc(F)ccc2[N+](=O)[O-])C1    ZINC001225578191
O=[N+]([O-])c1ccc(F)c(OC2CCCCC2)c1    ZINC001226265800
C=C[C@@H](CCC)Oc1cc([N+](=O)[O-])ccc1F    ZINC001226270714
C[C@H]1CCC[C@H]1Oc1cc([N+](=O)[O-])ccc1F    ZINC001226266775
O=[N+]([O-])c1ccc(F)cc1OC1CCCCC1    ZINC000134197887
C[C@H]1CC[C@@H](Oc2cc(F)ccc2[N+](=O)[O-])C1    ZINC001225578196
C=C[C@@H](CCC)Oc1cc(F)ccc1[N+](=O)[O-]    ZINC001225578849
Cc1cc(F)c(O[C@H](C)C2CC2)cc1[N+](=O)[O-]    ZINC001234057693
C[C@H](Oc1cc(F)ccc1[N+](=O)[O-])C1CCC1    ZINC001225574577
Cc1cc([N+](=O)[O-])c(OC2CCCC2)cc1F    ZINC000310155697
C[C@H](Oc1cc([N+](=O)[O-])ccc1F)C1CCC1    ZINC001226264867
CC/C=C\CCOc1cc(F)ccc1[N+](=O)[O-]    ZINC000767053438
O=[N+]([O-])c1ccc(F)cc1OCC1CCCC1    ZINC000106779000
C[C@@H]1CC[C@H](Oc2cc([N+](=O)[O-])ccc2F)C1    ZINC001226265902
C[C@H]1CCC[C@H]1Oc1cc(F)ccc1[N+](=O)[O-]    ZINC001225574474
Cc1cc([N+](=O)[O-])c(O[C@@H](C)C2CC2)cc1F    ZINC001229892331
C[C@H]1CCC[C@@H]1Oc1cc([N+](=O)[O-])ccc1F    ZINC001226266776
O=[N+]([O-])c1ccc(F)cc1CN1CCNCC1    ZINC000035307879
N[C@@H]1CCN(Cc2cc(F)ccc2[N+](=O)[O-])C1    ZINC000050243377
N[C@H]1CCN(Cc2cc(F)ccc2[N+](=O)[O-])C1    ZINC000050243376
Nc1c(Cl)cc(Cl)c([N+](=O)[O-])c1Cl    ZINC000001569102
O=[N+]([O-])c1c(F)c(F)c(F)c(F)c1[N+](=O)[O-]    ZINC000004644818
Nc1cc(Cl)c(C(F)(F)F)cc1[N+](=O)[O-]    ZINC000004277449
N#CCOC(=O)c1cc(Cl)ccc1[N+](=O)[O-]    ZINC000003564613
N#CCOC(=O)c1cc([N+](=O)[O-])ccc1Cl    ZINC000003329923
O=[N+]([O-])c1cc(F)c(Cl)cc1-n1cccc1    ZINC000000152700
O=[N+]([O-])c1ccc(F)c(Nc2cnns2)c1    ZINC001175734181
Nc1cc(F)c(OC(F)(F)F)cc1[N+](=O)[O-]    ZINC001772820798
Nc1c([N+](=O)[O-])ccc(F)c1OC(F)(F)F    ZINC000604221558
O=C(Nc1cc([N+](=O)[O-])ccc1Cl)C1CC1    ZINC000000475489
N#CCCCOc1cc(Cl)ccc1[N+](=O)[O-]    ZINC000051609279
O=C(c1cc([N+](=O)[O-])ccc1Cl)N1CCC1    ZINC000072853618
N#CCCCOc1cc([N+](=O)[O-])ccc1Cl    ZINC000070089128
CCCOc1cc(Cl)c(C#N)cc1[N+](=O)[O-]    ZINC000225726886
C=CCNC(=O)c1cc([N+](=O)[O-])ccc1Cl    ZINC000003274154
C=CCNC(=O)c1cc(Cl)ccc1[N+](=O)[O-]    ZINC000002773803
O=[N+]([O-])c1ccc(Cl)cc1NCC#CCO    ZINC000309551786
O=C(NC1CC1)c1cc([N+](=O)[O-])ccc1Cl    ZINC000000476014
O=C(c1cc(Cl)ccc1[N+](=O)[O-])N1CCC1    ZINC000298789230
C=CC(=O)NCc1cc([N+](=O)[O-])ccc1Cl    ZINC001335867597
O=C(NC1CC1)c1cc(Cl)ccc1[N+](=O)[O-]    ZINC000000483086
O=C1CC(Nc2cc([N+](=O)[O-])ccc2Cl)C1    ZINC001167340676
O=[N+]([O-])c1ccc(F)c(Nc2ccco2)c1F    ZINC001215289737
O=[N+]([O-])c1ccc(F)c(Nc2ccoc2)c1F    ZINC001215289048
N#CCCSCc1cc(F)ccc1[N+](=O)[O-]    ZINC000840214423
Nc1cncn1-c1c(F)ccc([N+](=O)[O-])c1F    ZINC001215289184
Nc1cnn(-c2c(F)ccc([N+](=O)[O-])c2F)c1    ZINC001215285027
Nc1ccnn1-c1c(F)ccc([N+](=O)[O-])c1F    ZINC001215285587
O=C(c1cc(F)ccc1[N+](=O)[O-])N1CC(O)C1    ZINC000062809396
O=C(c1cc([N+](=O)[O-])ccc1F)N1CC(O)C1    ZINC000062809395
CC(=O)CC(=O)Nc1cc([N+](=O)[O-])ccc1F    ZINC000006158645
C=CCCCNc1cc([N+](=O)[O-])ccc1Cl    ZINC001170299688
CC1(C)CN(c2cc(Cl)ccc2[N+](=O)[O-])C1    ZINC000804673384
CN(Cc1cc([N+](=O)[O-])ccc1Cl)C1CC1    ZINC000037081092
C=CCN(C)Cc1cc([N+](=O)[O-])ccc1Cl    ZINC000073172071
O=[N+]([O-])c1ccc(Cl)c(CN2CCCC2)c1    ZINC000037403684
C=CCCN(C)c1cc(Cl)ccc1[N+](=O)[O-]    ZINC000804644287
C=CCN(C)Cc1cc(Cl)ccc1[N+](=O)[O-]    ZINC000121476008
C=CCCNCc1cc([N+](=O)[O-])ccc1Cl    ZINC000168558278
C=C(C)CN(C)c1cc(Cl)ccc1[N+](=O)[O-]    ZINC000804597055
O=[N+]([O-])c1ccc(Cl)c(N2CCCCC2)c1    ZINC000000036168
CC1(Nc2cc([N+](=O)[O-])ccc2Cl)CCC1    ZINC001164032192
CCC1CN(c2cc(Cl)ccc2[N+](=O)[O-])C1    ZINC000840321932
O=[N+]([O-])c1ccc(Cl)cc1N1CCCCC1    ZINC000004687464
C[C@@H]1CCCN1c1cc(Cl)ccc1[N+](=O)[O-]    ZINC000804525754
CC1(CNc2cc(Cl)ccc2[N+](=O)[O-])CC1    ZINC000233041982
O=[N+]([O-])c1ccc(Cl)cc1CN1CCCC1    ZINC000004988937
O=[N+]([O-])c1ccc(Cl)cc1CNC1CCC1    ZINC000082829138
C[C@H]1CCCN1c1cc(Cl)ccc1[N+](=O)[O-]    ZINC000804525758
O=[N+]([O-])c1ccc(Cl)cc1NC1CCCC1    ZINC000036970428
C[C@H]1CCN(c2cc(Cl)ccc2[N+](=O)[O-])C1    ZINC000791413833
C=CCCNCc1cc(Cl)ccc1[N+](=O)[O-]    ZINC000168749571
CC1CC(Nc2cc(Cl)ccc2[N+](=O)[O-])C1    ZINC000123637625
O=[N+]([O-])c1ccc(Cl)c(CNCC2CC2)c1    ZINC000035368062
C[C@@H]1CCN(c2cc(Cl)ccc2[N+](=O)[O-])C1    ZINC000791413832
CN(Cc1cc(Cl)ccc1[N+](=O)[O-])C1CC1    ZINC000266923876
C#CCCCNc1cc(F)cc(F)c1[N+](=O)[O-]    ZINC000229850333
CC(C)(C)NC(=O)c1cc(F)ccc1[N+](=O)[O-]    ZINC000037669418
O=[N+]([O-])c1ccc(F)cc1N[C@@H]1CCC[C@H]1O    ZINC000225724241
Cc1cc(F)c(O[C@H]2CCNC2)cc1[N+](=O)[O-]    ZINC001218184148
CC[C@H](C)C(=O)Nc1cc([N+](=O)[O-])ccc1F    ZINC000004524539
O=[N+]([O-])c1ccc(F)cc1N[C@@H]1CCC[C@@H]1O    ZINC000225724266
CCCN(C)C(=O)c1cc([N+](=O)[O-])ccc1F    ZINC000037286199
CN1CC[C@@H](Oc2cc(F)ccc2[N+](=O)[O-])C1    ZINC001225574498
O=[N+]([O-])c1ccc(F)cc1N[C@H]1CCC[C@H]1O    ZINC000225724191
Cc1cc([N+](=O)[O-])c(O[C@H]2CCNC2)cc1F    ZINC000383569329
CCN(CC)C(=O)c1cc(F)ccc1[N+](=O)[O-]    ZINC000037669417
CC(C)CC(=O)Nc1cc([N+](=O)[O-])ccc1F    ZINC000004524502
Cc1cc(F)c(NC(=O)C(C)C)cc1[N+](=O)[O-]    ZINC000252481512
CC(C)N(C)C(=O)c1cc([N+](=O)[O-])ccc1F    ZINC000037285975
Cc1cc(F)cc(C(=O)NC(C)C)c1[N+](=O)[O-]    ZINC000176678162
O=[N+]([O-])c1ccc(F)cc1CN1CCOCC1    ZINC000047540447
CCN(CC)C(=O)c1cc([N+](=O)[O-])ccc1F    ZINC000037285931
O=[N+]([O-])c1ccc(F)c(O[C@H]2CCCNC2)c1    ZINC001218279797
CCN1CC(Oc2cc([N+](=O)[O-])ccc2F)C1    ZINC001226266057
CN1CC[C@H](Oc2cc([N+](=O)[O-])ccc2F)C1    ZINC001226266627
CC(C)(C)C(=O)Nc1cc([N+](=O)[O-])ccc1F    ZINC000002141413
CC[C@H](C)NC(=O)c1cc(F)ccc1[N+](=O)[O-]    ZINC000037669426
CC[C@H](C)NC(=O)c1cc([N+](=O)[O-])ccc1F    ZINC000037285940
Cc1c(F)ccc([N+](=O)[O-])c1C(=O)NC(C)C    ZINC000843749289
CCN(C)C(=O)c1cc([N+](=O)[O-])cc(C)c1F    ZINC000233451279
C=C[C@@H](CO)Nc1cc([N+](=O)[O-])cc(C)c1F    ZINC001169784357
CN1CC[C@H](Oc2cc(F)ccc2[N+](=O)[O-])C1    ZINC001225574499
CC/C=C/Nc1cc(F)c(OC)cc1[N+](=O)[O-]    ZINC001170768386
CC(C)(C)NC(=O)c1cc([N+](=O)[O-])ccc1F    ZINC000037285932
CCN(C)C(=O)c1cc(F)cc(C)c1[N+](=O)[O-]    ZINC000122848195
CCCC(=O)Nc1c(C)c([N+](=O)[O-])ccc1F    ZINC000800150489
O=[N+]([O-])c1ccc(F)cc1O[C@H]1CCCNC1    ZINC000043501538
CCCCC(=O)Nc1cc([N+](=O)[O-])ccc1F    ZINC000002064352
CN1CC[C@@H](Oc2cc([N+](=O)[O-])ccc2F)C1    ZINC001226266625
O=[N+]([O-])c1ccc(F)cc1OC[C@H]1CCNC1    ZINC000051890672
CCN1CC(Oc2cc(F)ccc2[N+](=O)[O-])C1    ZINC001225575200
CC(C)CNC(=O)c1cc(F)ccc1[N+](=O)[O-]    ZINC000037669428
CCN(C)C(=O)c1c(C)c(F)ccc1[N+](=O)[O-]    ZINC000843763269
CC[C@@H](C)C(=O)Nc1cc([N+](=O)[O-])ccc1F    ZINC000004524538
CCCCNC(=O)c1cc(F)ccc1[N+](=O)[O-]    ZINC000037669544
CCCC(=O)Nc1cc([N+](=O)[O-])c(C)cc1F    ZINC000282550647
O=[N+]([O-])c1ccc(F)cc1OC[C@@H]1CCNC1    ZINC000051890670
CC[C@@H](C)NC(=O)c1cc(F)ccc1[N+](=O)[O-]    ZINC000037669425
Cc1cc([N+](=O)[O-])cc(NCC2COC2)c1F    ZINC001161951254
Cc1cc([N+](=O)[O-])c(OC2CN(C)C2)cc1F    ZINC001229892213
O=[N+]([O-])c1ccc(F)cc1N[C@H]1CCC[C@@H]1O    ZINC000225724212
CC[C@@H](C)NC(=O)c1cc([N+](=O)[O-])ccc1F    ZINC000037285939
Cc1cc([N+](=O)[O-])cc(C(=O)NC(C)C)c1F    ZINC000232701935
CCCNC(=O)c1cc(F)cc(C)c1[N+](=O)[O-]    ZINC000176681259
O=[N+]([O-])c1ccc(F)c(O[C@@H]2CCCNC2)c1    ZINC001218279796
CCCCNC(=O)c1cc([N+](=O)[O-])ccc1F    ZINC000037286095
Cc1cc(F)c(OC2CN(C)C2)cc1[N+](=O)[O-]    ZINC001234057274
CCCNC(=O)c1c(C)c(F)ccc1[N+](=O)[O-]    ZINC000843752455
CC(C)N(C)C(=O)c1cc(F)ccc1[N+](=O)[O-]    ZINC000037669458
CCCN(C)C(=O)c1cc(F)ccc1[N+](=O)[O-]    ZINC000037669649
C=C[C@H](CO)NCc1cc(F)ccc1[N+](=O)[O-]    ZINC000717447729
Cc1c(NC(=O)C(C)C)c(F)ccc1[N+](=O)[O-]    ZINC000800150419
CC(C)CNC(=O)c1cc([N+](=O)[O-])ccc1F    ZINC000037285942
C=C(C)CNc1cc(F)c(OC)cc1[N+](=O)[O-]    ZINC001163378879
O=[N+]([O-])c1ccc(F)cc1O[C@@H]1CCCNC1    ZINC000043501537
CC[C@H](C)N(C)Cc1cc(F)ccc1[N+](=O)[O-]    ZINC000170915580
CC[C@@H](C)N(C)Cc1cc(F)ccc1[N+](=O)[O-]    ZINC000170915579
CN(Cc1cc(F)ccc1[N+](=O)[O-])C(C)(C)C    ZINC000830545616
Cc1cc([N+](=O)[O-])cc(NCC(C)(C)C)c1F    ZINC001161641977
CCCCN(C)Cc1cc(F)ccc1[N+](=O)[O-]    ZINC000047540465
O=[N+]([O-])c1ccc(Cl)c(Cl)c1C(F)F    ZINC000263623455
O=[N+]([O-])c1cc(Cl)c(Cl)cc1C(F)F    ZINC000263625007
O=[N+]([O-])c1c(Cl)cc(Cl)cc1C(F)F    ZINC000263622933
O=[N+]([O-])c1cc(Cl)c(Cl)c(C(F)F)c1    ZINC000263624075
O=[N+]([O-])c1ccc(Cl)c(C(F)F)c1Cl    ZINC000263624883
O=[N+]([O-])c1cc(C(F)F)c(Cl)cc1Cl    ZINC000263623077
O=[N+]([O-])c1cc(OC(F)F)c(Cl)cc1F    ZINC000034198318
O=[N+]([O-])c1ccc(F)cc1OC(F)(F)Cl    ZINC000095215709
O=[N+]([O-])c1cc(Cl)c(F)cc1OC(F)F    ZINC000095215539
O=[N+]([O-])c1cc(F)c(Cl)cc1OC(F)F    ZINC000095215466
O=[N+]([O-])c1ccc(Cl)cc1OC(F)(F)F    ZINC000091692995
O=[N+]([O-])c1ccc(F)c(OC(F)(F)Cl)c1    ZINC000095215584
O=[N+]([O-])c1ccc(Cl)c(OC(F)(F)F)c1    ZINC000095215649
O=[N+]([O-])c1ccc(F)cc1SC(F)(F)F    ZINC000604221513
O=[N+]([O-])c1ccc(F)c(OC(F)(F)F)c1O    ZINC000604221687
O=c1[nH]nnn1-c1cc([N+](=O)[O-])ccc1Cl    ZINC000117605527
C=CCOC(=O)c1cc([N+](=O)[O-])ccc1Cl    ZINC000058800693
O=C1CC(Oc2cc(Cl)ccc2[N+](=O)[O-])C1    ZINC000085506445
C=CCOC(=O)c1cc(Cl)ccc1[N+](=O)[O-]    ZINC000058800720
O=C1CC(Oc2cc([N+](=O)[O-])ccc2Cl)C1    ZINC000085506742
C#CCOC(=O)c1c(F)ccc([N+](=O)[O-])c1F    ZINC000752563172
C#CCOC(=O)c1cc(F)c(F)cc1[N+](=O)[O-]    ZINC000728345048
CC(=O)NN=Cc1cc(Cl)ccc1[N+](=O)[O-]    ZINC000739403016
CC(=O)NN=Cc1cc([N+](=O)[O-])ccc1Cl    ZINC000687732956
CC(=O)N/N=C/c1cc([N+](=O)[O-])ccc1Cl    ZINC000007946288
Cc1nnc(-c2cc(F)c(F)cc2[N+](=O)[O-])o1    ZINC001253456296
O=[N+]([O-])c1ccc(F)c(Nc2ccno2)c1F    ZINC001215287772
Cc1nnc(-c2c(F)ccc([N+](=O)[O-])c2F)o1    ZINC001253456495
O=[N+]([O-])c1ccc(F)c(Nc2ccon2)c1F    ZINC001215285727
Cc1nnc(-c2cc(F)cc(F)c2[N+](=O)[O-])o1    ZINC001253462891
Cc1nnc(-c2cc([N+](=O)[O-])c(F)cc2F)o1    ZINC001253456248
O=[N+]([O-])c1ccc(F)c(Nc2cnoc2)c1F    ZINC001215287229
O=[N+]([O-])c1ccc(F)c(Nc2ncco2)c1F    ZINC001215285381
N=C(N)NN=Cc1cc([N+](=O)[O-])ccc1Cl    ZINC000252448195
N=C(N)NN=Cc1cc(Cl)ccc1[N+](=O)[O-]    ZINC000309109795
O=C1OCC[C@@H]1Oc1cc(F)ccc1[N+](=O)[O-]    ZINC000140731056
CC(=O)COC(=O)c1cc(F)ccc1[N+](=O)[O-]    ZINC000064878890
O=C1OCC[C@H]1Oc1cc([N+](=O)[O-])ccc1F    ZINC001226265193
O=C1C[C@H](Oc2cc(F)ccc2[N+](=O)[O-])CO1    ZINC001225575827
CC(=O)C(=O)COc1cc(F)ccc1[N+](=O)[O-]    ZINC000808012111
O=C1C[C@H](Oc2cc([N+](=O)[O-])ccc2F)CO1    ZINC001226266604
O=C1OCC[C@@H]1Oc1cc([N+](=O)[O-])ccc1F    ZINC001226265194
O=C1OCC[C@H]1Oc1cc(F)ccc1[N+](=O)[O-]    ZINC000140730906
CC(=O)COC(=O)c1cc([N+](=O)[O-])ccc1F    ZINC000061389222
Cc1c([N+](=O)[O-])ccc(F)c1NC(=O)C(N)=O    ZINC000800621717
NC(=O)CNC(=O)c1cc([N+](=O)[O-])ccc1F    ZINC000037285955
NC(=O)CNC(=O)c1cc(F)ccc1[N+](=O)[O-]    ZINC000037669441
C=C(C)CCOc1cc([N+](=O)[O-])ccc1Cl    ZINC000168003363
C=C(CC)COc1cc([N+](=O)[O-])ccc1Cl    ZINC000087543508
C=C(C)CCOc1cc(Cl)ccc1[N+](=O)[O-]    ZINC000168000189
CC(C)=CCOc1cc(Cl)ccc1[N+](=O)[O-]    ZINC000087543536
O=[N+]([O-])c1ccc(Cl)cc1OCC1CCC1    ZINC000085502277
O=[N+]([O-])c1ccc(Cl)c(OCCC2CC2)c1    ZINC000087543489
C=C[C@@H](CC)Oc1cc([N+](=O)[O-])ccc1Cl    ZINC001226810032
O=[N+]([O-])c1ccc(Cl)cc1OCCC1CC1    ZINC000087543526
O=[N+]([O-])c1ccc(Cl)c(OC2CCCC2)c1    ZINC000085476850
C[C@H](Oc1cc([N+](=O)[O-])ccc1Cl)C1CC1    ZINC001226808399
C=CC[C@@H](C)Oc1cc([N+](=O)[O-])ccc1Cl    ZINC000715749699
O=[N+]([O-])c1ccc(Cl)c(OCC2CCC2)c1    ZINC000086453392
C=CCCCOc1cc(Cl)ccc1[N+](=O)[O-]    ZINC000083748220
C=C(CC)COc1cc(Cl)ccc1[N+](=O)[O-]    ZINC000087543551
C=C[C@H](CC)Oc1cc(Cl)ccc1[N+](=O)[O-]    ZINC001225713217
C=C[C@@H](CC)Oc1cc(Cl)ccc1[N+](=O)[O-]    ZINC001225713218
C=C[C@H](CC)Oc1cc([N+](=O)[O-])ccc1Cl    ZINC001226810030
C[C@@H](Oc1cc(Cl)ccc1[N+](=O)[O-])C1CC1    ZINC001225711067
O=[N+]([O-])c1ccc(Cl)cc1OC1CCCC1    ZINC000087543547
C=CC[C@@H](C)Oc1cc(Cl)ccc1[N+](=O)[O-]    ZINC000715748913
C=CCCCOc1cc([N+](=O)[O-])ccc1Cl    ZINC000086453384
C[C@@H](Oc1cc([N+](=O)[O-])ccc1Cl)C1CC1    ZINC001226808397
CC(C)=CCOc1cc([N+](=O)[O-])ccc1Cl    ZINC000022006659
C[C@H](Oc1cc(Cl)ccc1[N+](=O)[O-])C1CC1    ZINC001225711068
C#C[C@H](CC)Oc1cc([N+](=O)[O-])c(F)cc1F    ZINC001226186350
O=[N+]([O-])c1ccc(F)c(F)c1O[C@H]1C=CCC1    ZINC001225961835
O=[N+]([O-])c1cc(F)c(F)c(O[C@H]2C=CCC2)c1    ZINC001228016227
O=[N+]([O-])c1c(F)cc(F)cc1O[C@@H]1C=CCC1    ZINC001228612183
O=[N+]([O-])c1ccc(F)c(F)c1O[C@@H]1C=CCC1    ZINC001225961834
C#CC[C@@H](C)Oc1cc(F)c(F)cc1[N+](=O)[O-]    ZINC001225777752
C#CC[C@@H](C)Oc1cc([N+](=O)[O-])c(F)cc1F    ZINC001226180095
O=[N+]([O-])c1cc(F)c(F)c(OC2CC=CC2)c1    ZINC001228016295
C=CC(C=C)Oc1cc(F)c(F)cc1[N+](=O)[O-]    ZINC001225777981
C#C[C@H](CC)Oc1cc(F)cc(F)c1[N+](=O)[O-]    ZINC001228612694
O=[N+]([O-])c1cc(F)c(F)cc1OC1CC=CC1    ZINC001225780116
O=[N+]([O-])c1cc(F)c(F)cc1O[C@H]1C=CCC1    ZINC001225778425
O=[N+]([O-])c1c(F)cc(F)cc1OC1CC=CC1    ZINC001228610406
C=CC(C=C)Oc1cc([N+](=O)[O-])cc(F)c1F    ZINC001228016883
C#CCCCOc1cc([N+](=O)[O-])c(F)cc1F    ZINC001327179837
CC#CCCOc1cc([N+](=O)[O-])c(F)cc1F    ZINC001333297107
O=[N+]([O-])c1cc(F)c(F)c(O[C@@H]2C=CCC2)c1    ZINC001228016226
C#C[C@@H](CC)Oc1cc([N+](=O)[O-])cc(F)c1F    ZINC001228015639
C#CC[C@@H](C)Oc1cc([N+](=O)[O-])cc(F)c1F    ZINC001228017396
O=[N+]([O-])c1cc(OC2CC=CC2)c(F)cc1F    ZINC001226186347
C#CC[C@@H](C)Oc1c(F)c(F)ccc1[N+](=O)[O-]    ZINC000709379214
O=[N+]([O-])c1c(F)cc(F)cc1O[C@H]1C=CCC1    ZINC001228612185
O=[N+]([O-])c1cc(O[C@H]2C=CCC2)c(F)cc1F    ZINC001226180113
C#CC[C@H](C)Oc1c(F)c(F)ccc1[N+](=O)[O-]    ZINC000709379237
O=[N+]([O-])c1ccc(F)c(F)c1OC1CC=CC1    ZINC001225958810
C#CC[C@H](C)Oc1cc([N+](=O)[O-])c(F)cc1F    ZINC001226180097
C=CC(C=C)Oc1c(F)c(F)ccc1[N+](=O)[O-]    ZINC001225962239
O=[N+]([O-])c1cc(F)c(F)cc1O[C@@H]1C=CCC1    ZINC001225778424
C=CC(C=C)Oc1cc([N+](=O)[O-])c(F)cc1F    ZINC001226181343
C#CC[C@H](C)Oc1cc(F)cc(F)c1[N+](=O)[O-]    ZINC001228610884
C#C[C@@H](CC)Oc1cc([N+](=O)[O-])c(F)cc1F    ZINC001226186351
C#CC[C@H](C)Oc1cc([N+](=O)[O-])cc(F)c1F    ZINC001228017397
C#C[C@H](CC)Oc1cc(F)c(F)cc1[N+](=O)[O-]    ZINC001225778747
C#C[C@H](CC)Oc1cc([N+](=O)[O-])cc(F)c1F    ZINC001228015637
C#C[C@H](CC)Oc1c(F)c(F)ccc1[N+](=O)[O-]    ZINC001225962425
O=[N+]([O-])c1cc(O[C@@H]2C=CCC2)c(F)cc1F    ZINC001226180112
C#C[C@@H](CC)Oc1cc(F)cc(F)c1[N+](=O)[O-]    ZINC001228612696
C#C[C@@H](CC)Oc1c(F)c(F)ccc1[N+](=O)[O-]    ZINC001225962428
C=CC(C=C)Oc1cc(F)cc(F)c1[N+](=O)[O-]    ZINC001228613410
C#CC[C@@H](C)Oc1cc(F)cc(F)c1[N+](=O)[O-]    ZINC001228610883
C#C[C@@H](CC)Oc1cc(F)c(F)cc1[N+](=O)[O-]    ZINC001225778753
C#CC[C@H](C)Oc1cc(F)c(F)cc1[N+](=O)[O-]    ZINC001225777753
O=[N+]([O-])c1ccc(F)cc1CSCC1CC1    ZINC000812253175
O=[N+]([O-])c1ccc(F)cc1CSC1CCC1    ZINC000829748263
N=C(N)NNC(=O)c1cc([N+](=O)[O-])ccc1F    ZINC000953126706
O=[N+]([O-])c1ccc(Cl)c(N2CCNCC2)c1    ZINC000000036169
CC(C)C=NNc1cc(Cl)ccc1[N+](=O)[O-]    ZINC000835009770
CCCNN=Cc1cc([N+](=O)[O-])ccc1Cl    ZINC000915965272
N[C@H]1CCN(c2cc([N+](=O)[O-])ccc2Cl)C1    ZINC001164281509
CCCNN=Cc1cc(Cl)ccc1[N+](=O)[O-]    ZINC000739411553
CC(C)=NNc1cc(Cl)c(C)cc1[N+](=O)[O-]    ZINC000040541564
O=[N+]([O-])c1ccc(Cl)cc1N1CCNCC1    ZINC000006756438
CCCC=NNc1cc(Cl)ccc1[N+](=O)[O-]    ZINC000835008186
O=[N+]([O-])c1ccc(Cl)cc1N1CCCCN1    ZINC000288826675
N[C@@H]1CCN(c2cc([N+](=O)[O-])ccc2Cl)C1    ZINC001164281508
CN(CCF)c1cc(F)c(C#N)cc1[N+](=O)[O-]    ZINC000865838872
CCCOC(=O)c1cc(F)cc(C)c1[N+](=O)[O-]    ZINC000752556260
O=[N+]([O-])c1ccc(F)c(OC[C@@H]2CCCO2)c1    ZINC001226264765
Cc1cc([N+](=O)[O-])cc(C(=O)OC(C)C)c1F    ZINC000232671292
O=[N+]([O-])c1ccc(F)cc1OC[C@H]1C[C@@H](O)C1    ZINC001218429931
C[C@H]1COC[C@@H]1Oc1cc([N+](=O)[O-])ccc1F    ZINC001226265155
Cc1cc(F)c(O[C@@H]2CCOC2)cc1[N+](=O)[O-]    ZINC001234056677
Cc1cc(F)c(OC[C@@H]2CCO2)cc1[N+](=O)[O-]    ZINC001234057241
CC(C)COC(=O)c1cc(F)ccc1[N+](=O)[O-]    ZINC000064876363
CCCC(=O)OCc1cc(F)ccc1[N+](=O)[O-]    ZINC000918853405
O=[N+]([O-])c1ccc(F)c(OC[C@H]2C[C@@H](O)C2)c1    ZINC001218432164
CC(=O)[C@@H](C)Oc1cc(F)c(C)cc1[N+](=O)[O-]    ZINC000310129854
Cc1cc([N+](=O)[O-])c(OC[C@@H]2CCO2)cc1F    ZINC001229895624
Cc1cc(F)c(O[C@H]2C[C@H](O)C2)cc1[N+](=O)[O-]    ZINC001218365465
Cc1cc([N+](=O)[O-])c(O[C@@H]2CCOC2)cc1F    ZINC000380125090
Cc1cc(F)c(OC[C@H]2CCO2)cc1[N+](=O)[O-]    ZINC001234057240
Cc1cc(F)cc(C(=O)OC(C)C)c1[N+](=O)[O-]    ZINC000752557352
Cc1cc([N+](=O)[O-])c(OC2CC(O)C2)cc1F    ZINC000310431422
O=[N+]([O-])c1ccc(F)c(OC[C@H]2CCCO2)c1    ZINC001226264763
CC[C@@H](C)OC(=O)c1cc([N+](=O)[O-])ccc1F    ZINC000111677989
O=[N+]([O-])c1ccc(F)cc1OC[C@H]1C[C@H](O)C1    ZINC001218424141
O=[N+]([O-])c1ccc(F)cc1OCC1(O)CCC1    ZINC000691338827
CCCOC(=O)c1c(C)c(F)ccc1[N+](=O)[O-]    ZINC000830360699
CCCOC(=O)c1cc([N+](=O)[O-])cc(C)c1F    ZINC000233219370
O=[N+]([O-])c1ccc(F)c(OC[C@H]2C[C@H](O)C2)c1    ZINC001218424879
CC(C)C(=O)COc1cc(F)ccc1[N+](=O)[O-]    ZINC000113418826
O=[N+]([O-])c1ccc(F)cc1OC[C@@H]1CCCO1    ZINC000072555532
CC(=O)[C@H](C)Oc1cc(F)c(C)cc1[N+](=O)[O-]    ZINC000310129855
CC[C@H](C)OC(=O)c1cc([N+](=O)[O-])ccc1F    ZINC000111677991
Cc1cc([N+](=O)[O-])c(O[C@H]2C[C@@H](O)C2)cc1F    ZINC001218421108
CCCC(=O)COc1cc(F)ccc1[N+](=O)[O-]    ZINC000050185471
O=[N+]([O-])c1ccc(F)cc1OCCOC1CC1    ZINC000711685931
O=[N+]([O-])c1ccc(F)c(O[C@H]2CCCCO2)c1    ZINC000149174446
CC(=O)[C@@H](C)Oc1cc([N+](=O)[O-])c(C)cc1F    ZINC001234060502
O=[N+]([O-])c1ccc(F)c(O[C@@H]2CCCOC2)c1    ZINC001226266011
O=[N+]([O-])c1ccc(F)cc1O[C@@H]1CCCOC1    ZINC000118826509
O=[N+]([O-])c1ccc(F)cc1OC[C@@H]1CCOC1    ZINC000106779004
C[C@H]1COC[C@@H]1Oc1cc(F)ccc1[N+](=O)[O-]    ZINC001225575606
O=[N+]([O-])c1ccc(F)c(O[C@H]2CCCOC2)c1    ZINC001226266012
CC(C)C(=O)OCc1cc(F)ccc1[N+](=O)[O-]    ZINC000918851720
CC(C)(C)OC(=O)c1cc([N+](=O)[O-])ccc1F    ZINC000071618174
O=[N+]([O-])c1ccc(F)c(O[C@@H]2CCCCO2)c1    ZINC000149174243
O=[N+]([O-])c1ccc(F)cc1OC[C@H]1CCOC1    ZINC000106779009
Cc1c(F)ccc([N+](=O)[O-])c1C(=O)OC(C)C    ZINC000830360649
CCCCOC(=O)c1cc(F)ccc1[N+](=O)[O-]    ZINC000064876419
O=[N+]([O-])c1ccc(F)cc1O[C@H]1CCCOC1    ZINC000118826488
CCCCOC(=O)c1cc([N+](=O)[O-])ccc1F    ZINC000061389218
Cc1cc([N+](=O)[O-])c(O[C@H]2C[C@H](O)C2)cc1F    ZINC001218362709
CC(=O)[C@H](C)Oc1cc([N+](=O)[O-])c(C)cc1F    ZINC001234060519
CC[C@H](C)OC(=O)c1cc(F)ccc1[N+](=O)[O-]    ZINC000111677958
CC(C)COC(=O)c1cc([N+](=O)[O-])ccc1F    ZINC000061389211
COC1CC(Oc2cc(F)ccc2[N+](=O)[O-])C1    ZINC000840827790
O=[N+]([O-])c1ccc(F)cc1OC1CCOCC1    ZINC000068675320
O=[N+]([O-])c1ccc(F)c(OC2CCOCC2)c1    ZINC001226266014
Cc1cc(F)c(OC2CC(O)C2)cc1[N+](=O)[O-]    ZINC001218259084
Cc1cc(F)c(O[C@H]2C[C@@H](O)C2)cc1[N+](=O)[O-]    ZINC001218422697
C=CCOCCOc1cc(F)ccc1[N+](=O)[O-]    ZINC000292606665
CC[C@@H](C)OC(=O)c1cc(F)ccc1[N+](=O)[O-]    ZINC000111677956
Cc1cc([N+](=O)[O-])c(OC[C@H]2CCO2)cc1F    ZINC001229895623
O=[N+]([O-])c1ccc(F)cc1OC[C@H]1CCCO1    ZINC000072555534
CC1(COc2cc(F)ccc2[N+](=O)[O-])COC1    ZINC000735794251
C[C@H](CN)NC(=O)c1cc(F)ccc1[N+](=O)[O-]    ZINC000111302878
C[C@@H](CN)NC(=O)c1cc(F)ccc1[N+](=O)[O-]    ZINC000111302877
Cc1cc(F)cc(C(=O)NCCN)c1[N+](=O)[O-]    ZINC000237622264
CNC(=O)c1cc([N+](=O)[O-])c(N(C)C)cc1F    ZINC000279225898
C[C@H](N)CNC(=O)c1cc(F)ccc1[N+](=O)[O-]    ZINC000111301833
Cc1cc([N+](=O)[O-])cc(NCCC(N)=O)c1F    ZINC001168960901
NCCCNC(=O)c1cc(F)ccc1[N+](=O)[O-]    ZINC000037669230
CN(CC(N)=O)Cc1cc(F)ccc1[N+](=O)[O-]    ZINC000040119079
CNCCNC(=O)c1cc(F)ccc1[N+](=O)[O-]    ZINC000054244038
CN(C)C(=O)CNc1cc([N+](=O)[O-])ccc1F    ZINC000049282055
O=[N+]([O-])c1ccc(F)cc1NN1CCOCC1    ZINC000148500886
CCNC(=O)Nc1cc([N+](=O)[O-])c(C)cc1F    ZINC000296901188
C[C@@H](N)CNC(=O)c1cc(F)ccc1[N+](=O)[O-]    ZINC000111301835
CCCC[C@@H](C)Oc1cc([N+](=O)[O-])ccc1F    ZINC001226264886
CC[C@@H](Oc1cc([N+](=O)[O-])ccc1F)C(C)C    ZINC001226270406
CCC[C@@H](C)Oc1cc(F)c(C)cc1[N+](=O)[O-]    ZINC000310326934
CCC[C@H](CC)Oc1cc(F)ccc1[N+](=O)[O-]    ZINC001225574836
Cc1cc(F)c(O[C@H](C)C(C)C)cc1[N+](=O)[O-]    ZINC001234060944
CC[C@H](C)[C@H](C)Oc1cc(F)ccc1[N+](=O)[O-]    ZINC000319837882
CC(C)(C)CCOc1cc(F)ccc1[N+](=O)[O-]    ZINC000106779060
CC(C)C[C@H](C)Oc1cc(F)ccc1[N+](=O)[O-]    ZINC000304357917
Cc1cc([N+](=O)[O-])c(O[C@H](C)C(C)C)cc1F    ZINC000319667560
CC[C@@H](C)[C@H](C)Oc1cc(F)ccc1[N+](=O)[O-]    ZINC000319837878
CC(C)C[C@H](C)Oc1cc([N+](=O)[O-])ccc1F    ZINC001226266073
CC[C@H](Oc1cc([N+](=O)[O-])ccc1F)C(C)C    ZINC001226270411
CCC[C@@H](CC)Oc1cc([N+](=O)[O-])ccc1F    ZINC001226265149
CCC(CC)Oc1cc([N+](=O)[O-])c(C)cc1F    ZINC001234057068
CCC[C@H](CC)Oc1cc([N+](=O)[O-])ccc1F    ZINC001226265148
CCCC[C@H](C)Oc1cc([N+](=O)[O-])ccc1F    ZINC001226264887
CC[C@@H](C)[C@@H](C)Oc1cc(F)ccc1[N+](=O)[O-]    ZINC000319837884
CC[C@@H](C)[C@H](C)Oc1cc([N+](=O)[O-])ccc1F    ZINC001226266570
CCC[C@H](C)Oc1cc(F)c(C)cc1[N+](=O)[O-]    ZINC000310327362
CC(C)C[C@@H](C)Oc1cc([N+](=O)[O-])ccc1F    ZINC001226266071
CCCC[C@@H](C)Oc1cc(F)ccc1[N+](=O)[O-]    ZINC001225575438
CC[C@H](C)[C@@H](C)Oc1cc(F)ccc1[N+](=O)[O-]    ZINC000319837880
CC(C)C[C@@H](C)Oc1cc(F)ccc1[N+](=O)[O-]    ZINC000304357914
CCC[C@H](C)Oc1cc([N+](=O)[O-])c(C)cc1F    ZINC001234059972
CC[C@@H](Oc1cc(F)ccc1[N+](=O)[O-])C(C)C    ZINC001225578829
Cc1cc(F)c(O[C@@H](C)C(C)C)cc1[N+](=O)[O-]    ZINC001234060950
CC[C@H](C)[C@@H](C)Oc1cc([N+](=O)[O-])ccc1F    ZINC001226266571
CCCC[C@H](C)Oc1cc(F)ccc1[N+](=O)[O-]    ZINC001225575439
Cc1cc([N+](=O)[O-])c(O[C@@H](C)C(C)C)cc1F    ZINC000319667563
CC[C@H](C)[C@H](C)Oc1cc([N+](=O)[O-])ccc1F    ZINC001226266573
CCC(CC)Oc1cc(F)c(C)cc1[N+](=O)[O-]    ZINC000310427495
CC[C@@H](C)[C@@H](C)Oc1cc([N+](=O)[O-])ccc1F    ZINC001226266575
CCCCCCOc1cc(F)ccc1[N+](=O)[O-]    ZINC000106779064
CCC[C@@H](CC)Oc1cc(F)ccc1[N+](=O)[O-]    ZINC001225574840
CC[C@H](Oc1cc(F)ccc1[N+](=O)[O-])C(C)C    ZINC001225578831
CCC[C@@H](C)Oc1cc([N+](=O)[O-])c(C)cc1F    ZINC001234059969
Cc1cc([N+](=O)[O-])cc(NCC[C@@H](C)N)c1F    ZINC001170890112
C[C@@H](CN)N(C)Cc1cc(F)ccc1[N+](=O)[O-]    ZINC000382976474
CN(CCCN)Cc1cc(F)ccc1[N+](=O)[O-]    ZINC000123287125
Cc1cc([N+](=O)[O-])cc(NCCN(C)C)c1F    ZINC001161670929
CCN(CCN)Cc1cc(F)ccc1[N+](=O)[O-]    ZINC000305973740
CNCCN(C)Cc1cc(F)ccc1[N+](=O)[O-]    ZINC000070304430
C[C@H](N)CN(C)Cc1cc(F)ccc1[N+](=O)[O-]    ZINC000310301274
Cc1cc([N+](=O)[O-])cc(NCC(C)(C)N)c1F    ZINC001171194460
C[C@@H](N)CN(C)Cc1cc(F)ccc1[N+](=O)[O-]    ZINC000310301273
C[C@H](CN)N(C)Cc1cc(F)ccc1[N+](=O)[O-]    ZINC000382976473
O=[N+]([O-])c1cc(Cl)c(Cl)c2ncccc12    ZINC000005331443
C/C(=C\c1cc([N+](=O)[O-])ccc1Cl)[N+](=O)[O-]    ZINC000005183741
C/C(=C/c1cc([N+](=O)[O-])ccc1Cl)[N+](=O)[O-]    ZINC000002555890
O=C1OCCN1c1cc([N+](=O)[O-])ccc1Cl    ZINC000071790359
N#CCOC(=O)c1c(F)ccc([N+](=O)[O-])c1F    ZINC000752566348
N#CCOC(=O)c1cc(F)c(F)cc1[N+](=O)[O-]    ZINC000725935192
NC(=O)N/N=C\c1cc([N+](=O)[O-])ccc1Cl    ZINC000038367105
NC(=O)NN=Cc1cc([N+](=O)[O-])ccc1Cl    ZINC000252448405
NC(=O)NN=Cc1cc(Cl)ccc1[N+](=O)[O-]    ZINC000309109806
CCNc1cc(Cl)c2nonc2c1[N+](=O)[O-]    ZINC000004894750
NC(=O)N/N=C/c1cc([N+](=O)[O-])ccc1Cl    ZINC000007894778
CN(C)c1cc(Cl)c2nonc2c1[N+](=O)[O-]    ZINC000003882519
O=[N+]([O-])c1ccc(F)c(Nc2nnco2)c1F    ZINC001215285435
NC(=O)COC(=O)c1cc([N+](=O)[O-])ccc1F    ZINC000051431996
NC(=O)COC(=O)c1cc(F)ccc1[N+](=O)[O-]    ZINC000064877835
O=C(O)CNC(=O)c1cc(F)ccc1[N+](=O)[O-]    ZINC000037669172
O=C(O)CNC(=O)c1cc([N+](=O)[O-])ccc1F    ZINC000037373404
CN1CC(Oc2cc([N+](=O)[O-])ccc2Cl)C1    ZINC001226808407
CCCNC(=O)c1cc([N+](=O)[O-])ccc1Cl    ZINC000005430926
CC(C)NC(=O)c1cc(Cl)ccc1[N+](=O)[O-]    ZINC000005384425
Cc1cc([N+](=O)[O-])c(C(=O)N(C)C)cc1Cl    ZINC000836298354
CCCC(=O)Nc1cc([N+](=O)[O-])ccc1Cl    ZINC000000444695
CCCON=Cc1cc(Cl)ccc1[N+](=O)[O-]    ZINC000842556558
O=[N+]([O-])c1ccc(Cl)cc1N1CC[C@@H](O)C1    ZINC000130863669
O=[N+]([O-])c1ccc(Cl)c(O[C@H]2CCNC2)c1    ZINC000069635334
O=[N+]([O-])c1ccc(Cl)c(OCC2CNC2)c1    ZINC000304473292
CC1(O)CN(c2cc(Cl)ccc2[N+](=O)[O-])C1    ZINC000228430449
CC(=O)N(C)Cc1cc([N+](=O)[O-])ccc1Cl    ZINC000253490482
O=[N+]([O-])c1ccc(Cl)cc1N[C@H]1C[C@@H](O)C1    ZINC000295360501
CCN(C)C(=O)c1cc([N+](=O)[O-])ccc1Cl    ZINC000037023340
C=C[C@@H](CO)Nc1cc([N+](=O)[O-])ccc1Cl    ZINC001169781517
CC(C)NC(=O)c1cc([N+](=O)[O-])ccc1Cl    ZINC000000298881
CCNC(=O)c1cc([N+](=O)[O-])c(C)cc1Cl    ZINC000296415695
CN1CC(Oc2cc(Cl)ccc2[N+](=O)[O-])C1    ZINC001225711036
O=[N+]([O-])c1ccc(Cl)cc1N[C@H]1C[C@H](O)C1    ZINC000853982822
CC(C)C(=O)Nc1cc([N+](=O)[O-])ccc1Cl    ZINC000004673470
CCC(=O)NCc1cc([N+](=O)[O-])ccc1Cl    ZINC000268257466
O=[N+]([O-])c1ccc(Cl)cc1N[C@@H]1CCOC1    ZINC000070966100
CCNC(=O)c1cc(Cl)c(C)cc1[N+](=O)[O-]    ZINC000836192338
O=[N+]([O-])c1ccc(Cl)cc1OCC1CNC1    ZINC000304568811
O=[N+]([O-])c1ccc(Cl)cc1N1CCOCC1    ZINC000003877848
Cc1cc(Cl)c(C(=O)N(C)C)cc1[N+](=O)[O-]    ZINC000294961317
CCCNC(=O)c1cc(Cl)ccc1[N+](=O)[O-]    ZINC000006043304
O=[N+]([O-])c1ccc(Cl)c(NCC2COC2)c1    ZINC001161949397
O=[N+]([O-])c1ccc(Cl)cc1N[C@H]1CCOC1    ZINC000070966101
O=[N+]([O-])c1ccc(Cl)cc1O[C@H]1CCNC1    ZINC000051783936
O=[N+]([O-])c1ccc(Cl)cc1N1CCCCO1    ZINC000286657195
CCN(C)C(=O)c1cc(Cl)ccc1[N+](=O)[O-]    ZINC000037023344
CC(C)ON=Cc1cc(Cl)ccc1[N+](=O)[O-]    ZINC000835001523
O=[N+]([O-])c1ccc(Cl)cc1N1CC[C@H](O)C1    ZINC000130867995
COC1CN(c2cc(Cl)ccc2[N+](=O)[O-])C1    ZINC000804450891
O=C(c1cc(F)ccc1[N+](=O)[O-])N1CC(F)C1    ZINC000753072916
O=C(Nc1cc([N+](=O)[O-])ccc1F)[C@H]1C[C@H]1F    ZINC001354121486
O=C(Nc1cc([N+](=O)[O-])ccc1F)[C@H]1C[C@@H]1F    ZINC001354121488
O=C1CC(Nc2cc(F)cc(F)c2[N+](=O)[O-])C1    ZINC001167341301
O=C(Nc1cc([N+](=O)[O-])ccc1F)[C@@H]1C[C@H]1F    ZINC001354121485
N#CCCCOc1cc([N+](=O)[O-])c(F)cc1F    ZINC001261598129
O=C(c1cc([N+](=O)[O-])ccc1F)N1CC(F)C1    ZINC000832039372
O=C(Nc1cc([N+](=O)[O-])c(F)cc1F)C1CC1    ZINC000058574276
O=C(Nc1cc([N+](=O)[O-])ccc1F)[C@@H]1C[C@@H]1F    ZINC001354121487
CNC(=N)NCc1cc([N+](=O)[O-])ccc1Cl    ZINC000848995407
O=C(NCCCO)c1cc([N+](=O)[O-])ccc1F    ZINC000037373499
C[C@H](CO)NC(=O)c1cc([N+](=O)[O-])ccc1F    ZINC000037373510
C[C@H](O)CNC(=O)c1cc(F)ccc1[N+](=O)[O-]    ZINC000037669303
COC(=O)CNc1cc([N+](=O)[O-])c(C)cc1F    ZINC000296683860
CN(C)C(=O)COc1cc(F)ccc1[N+](=O)[O-]    ZINC000097316358
CC[C@@H](Oc1cc(F)ccc1[N+](=O)[O-])C(N)=O    ZINC000061679904
C[C@H](O)CNC(=O)c1cc([N+](=O)[O-])ccc1F    ZINC000037373512
O=C(NCCCO)c1cc(F)ccc1[N+](=O)[O-]    ZINC000037669296
COCC(=O)Nc1cc([N+](=O)[O-])c(C)cc1F    ZINC000282325308
CCONC(=O)c1cc(F)cc(C)c1[N+](=O)[O-]    ZINC000176699157
COC(=O)c1cc([N+](=O)[O-])c(N(C)C)cc1F    ZINC000814483864
COc1cc([N+](=O)[O-])c(NCC(C)=O)cc1F    ZINC001167629950
CO[C@H](C)C(=O)Nc1cc([N+](=O)[O-])ccc1F    ZINC000168550353
CCOCC(=O)Nc1cc([N+](=O)[O-])ccc1F    ZINC000006656186
CC(C)ONC(=O)c1cc(F)ccc1[N+](=O)[O-]    ZINC000293857760
COC(=O)CNc1c(C)c([N+](=O)[O-])ccc1F    ZINC000283517313
COC(=O)CNc1cc([N+](=O)[O-])cc(C)c1F    ZINC001164565906
COCCNC(=O)c1cc([N+](=O)[O-])ccc1F    ZINC000037285938
CON(C)C(=O)c1cc(F)cc(C)c1[N+](=O)[O-]    ZINC000753082220
CCN(OC)C(=O)c1cc(F)ccc1[N+](=O)[O-]    ZINC000304261623
C[C@@H](O)CNC(=O)c1cc(F)ccc1[N+](=O)[O-]    ZINC000037669304
C[C@@H](O)CNC(=O)c1cc([N+](=O)[O-])ccc1F    ZINC000037373514
Cc1c(F)ccc([N+](=O)[O-])c1C(=O)NCCO    ZINC000843750839
C[C@H](CO)NC(=O)c1cc(F)ccc1[N+](=O)[O-]    ZINC000037669302
CCONC(=O)c1c(C)c(F)ccc1[N+](=O)[O-]    ZINC000843762011
CC(C)ONC(=O)c1cc([N+](=O)[O-])ccc1F    ZINC000393282852
C[C@@H](CO)NC(=O)c1cc([N+](=O)[O-])ccc1F    ZINC000037373508
CCOC(=O)CNc1cc([N+](=O)[O-])ccc1F    ZINC000172883727
CN(CCO)C(=O)c1cc(F)ccc1[N+](=O)[O-]    ZINC000037898551
Cc1cc(F)cc(C(=O)NCCO)c1[N+](=O)[O-]    ZINC000769035302
CCCONC(=O)c1cc(F)ccc1[N+](=O)[O-]    ZINC000314276024
CCNC(=O)COc1cc(F)ccc1[N+](=O)[O-]    ZINC000003572629
CCCONC(=O)c1cc([N+](=O)[O-])ccc1F    ZINC000314241842
C[C@@H](CO)NC(=O)c1cc(F)ccc1[N+](=O)[O-]    ZINC000037669301
CN(CC(=O)O)Cc1cc(F)ccc1[N+](=O)[O-]    ZINC000035308510
CCN(OC)C(=O)c1cc([N+](=O)[O-])ccc1F    ZINC000304386398
COCC(=O)Nc1c(C)c([N+](=O)[O-])ccc1F    ZINC000800148486
CC[C@H](Oc1cc(F)ccc1[N+](=O)[O-])C(N)=O    ZINC000061679903
COCCC(=O)Nc1cc([N+](=O)[O-])ccc1F    ZINC000171260583
COCCNC(=O)c1cc(F)ccc1[N+](=O)[O-]    ZINC000037669424
CN(CCO)C(=O)c1cc([N+](=O)[O-])ccc1F    ZINC000037898549
CO[C@@H](C)C(=O)Nc1cc([N+](=O)[O-])ccc1F    ZINC000168550248
CON(C)C(=O)c1c(C)c(F)ccc1[N+](=O)[O-]    ZINC000843761455
CC(C)CNCc1cc([N+](=O)[O-])ccc1Cl    ZINC000035368059
CC[C@@H](C)NCc1cc(Cl)ccc1[N+](=O)[O-]    ZINC000083370925
CC[C@@H](C)NCc1cc([N+](=O)[O-])ccc1Cl    ZINC000035368057
CCCCNCc1cc(Cl)ccc1[N+](=O)[O-]    ZINC000082829126
CC(C)N(C)Cc1cc([N+](=O)[O-])ccc1Cl    ZINC000037389163
CC(C)(C)CNc1cc(Cl)ccc1[N+](=O)[O-]    ZINC000004703653
CCN(CC)Cc1cc(Cl)ccc1[N+](=O)[O-]    ZINC000266931954
CC[C@H](C)NCc1cc(Cl)ccc1[N+](=O)[O-]    ZINC000083370926
CCN(CC)Cc1cc([N+](=O)[O-])ccc1Cl    ZINC000037403692
CCCN(C)Cc1cc([N+](=O)[O-])ccc1Cl    ZINC000037098374
CC(C)(C)CNc1cc([N+](=O)[O-])ccc1Cl    ZINC000041051311
CC[C@H](C)NCc1cc([N+](=O)[O-])ccc1Cl    ZINC000035368058
CC(C)CNCc1cc(Cl)ccc1[N+](=O)[O-]    ZINC000082829125
CCCN(C)Cc1cc(Cl)ccc1[N+](=O)[O-]    ZINC000174835617
CCCCNCc1cc([N+](=O)[O-])ccc1Cl    ZINC000035368089
CC(C)N(C)Cc1cc(Cl)ccc1[N+](=O)[O-]    ZINC000268419861
O=[N+]([O-])c1ccc(F)cc1CN1CC[C@H](F)C1    ZINC000830467182
O=[N+]([O-])c1ccc(F)cc1CN1CC[C@@H](F)C1    ZINC000830467183
CC1(Nc2cc(F)cc(F)c2[N+](=O)[O-])CCC1    ZINC000168119879
C=CCCCNc1cc(F)cc(F)c1[N+](=O)[O-]    ZINC000393928183
COCCN(C)Cc1cc(F)ccc1[N+](=O)[O-]    ZINC000054361668
CC[C@H](C)Nc1cc(F)c(OC)cc1[N+](=O)[O-]    ZINC001168000145
C[C@H](CN(C)C)Oc1cc([N+](=O)[O-])ccc1F    ZINC001226266347
CCN(CCO)Cc1cc(F)ccc1[N+](=O)[O-]    ZINC000048346900
Cc1cc([N+](=O)[O-])cc(N[C@@H](C)CCO)c1F    ZINC001165938087
CC(C)OCCNc1cc([N+](=O)[O-])ccc1F    ZINC000178306238
C[C@@H](CN(C)C)Oc1cc(F)ccc1[N+](=O)[O-]    ZINC000713921871
CC(C)(O)CCNc1cc([N+](=O)[O-])ccc1F    ZINC000777600805
C[C@@H](O)CN(C)Cc1cc(F)ccc1[N+](=O)[O-]    ZINC000051837831
COCCCCNc1cc([N+](=O)[O-])ccc1F    ZINC000179278045
Cc1c([N+](=O)[O-])ccc(F)c1NCC[C@H](C)O    ZINC000849316542
C[C@@H](CN(C)C)Oc1cc([N+](=O)[O-])ccc1F    ZINC001226266351
COc1cc([N+](=O)[O-])c(NCC(C)C)cc1F    ZINC001161648246
CCCCNc1cc(F)c(OC)cc1[N+](=O)[O-]    ZINC001162204020
CO[C@@H](C)CNc1cc([N+](=O)[O-])cc(C)c1F    ZINC001169778209
Cc1c([N+](=O)[O-])ccc(F)c1NCC[C@@H](C)O    ZINC000849316541
Cc1cc([N+](=O)[O-])cc(N[C@H](C)CCO)c1F    ZINC001165938085
CC[C@@H](C)Nc1cc(F)c(OC)cc1[N+](=O)[O-]    ZINC001168000144
CC[C@@H](CO)NCc1cc(F)ccc1[N+](=O)[O-]    ZINC000035603926
C[C@H](CN(C)C)Oc1cc(F)ccc1[N+](=O)[O-]    ZINC000713921869
CC[C@H](CO)NCc1cc(F)ccc1[N+](=O)[O-]    ZINC000035603928
C[C@@H](CCO)CNc1cc(F)ccc1[N+](=O)[O-]    ZINC000097443233
C[C@H](O)CN(C)Cc1cc(F)ccc1[N+](=O)[O-]    ZINC000051837828
CCON(CC)Cc1cc(F)ccc1[N+](=O)[O-]    ZINC000879795376
C[C@H](CCO)CNc1cc(F)ccc1[N+](=O)[O-]    ZINC000097443234
O=[N+]([O-])c1cc(F)c(Cl)c(Cl)c1Cl    ZINC000016158156
O=[N+]([O-])c1cc(Cl)c(F)c(C(F)(F)F)c1    ZINC000022001446
O=[N+]([O-])c1cc(C(F)(F)F)c(Cl)cc1F    ZINC000117055937
O=[N+]([O-])c1ccc(F)c(OC(F)(F)F)c1F    ZINC000396121511
O=[N+]([O-])c1ccc(F)c(F)c1OC(F)(F)F    ZINC000095215430
O=C(O)NN=Cc1cc(Cl)ccc1[N+](=O)[O-]    ZINC000738659378
O=C(O)/C=N/Nc1cc(Cl)ccc1[N+](=O)[O-]    ZINC000016385174
NC(=O)C(=O)Nc1cc([N+](=O)[O-])ccc1Cl    ZINC000170314529
C#C[C@H](C)Oc1cc(Cl)c(F)cc1[N+](=O)[O-]    ZINC001226908375
C#C[C@H](C)Oc1cc([N+](=O)[O-])c(F)cc1Cl    ZINC000071783020
C#C[C@@H](C)Oc1cc(Cl)c(F)cc1[N+](=O)[O-]    ZINC001226908376
C#C[C@H](C)Oc1cc(F)c(Cl)cc1[N+](=O)[O-]    ZINC001227152928
C#C[C@@H](C)Oc1cc([N+](=O)[O-])c(F)cc1Cl    ZINC000071783021
CC#CCOc1cc(F)c(Cl)cc1[N+](=O)[O-]    ZINC000690675355
C#C[C@@H](C)Oc1cc(F)c(Cl)cc1[N+](=O)[O-]    ZINC001227152929
C=CCSCc1cc([N+](=O)[O-])ccc1Cl    ZINC000308798833
O=C(O)COC(=O)c1cc(F)ccc1[N+](=O)[O-]    ZINC001595107635
O=C(O)COC(=O)c1cc([N+](=O)[O-])ccc1F    ZINC001602076881
CC(=O)Nc1cc(F)c([N+](=O)[O-])cc1[N+](=O)[O-]    ZINC000004543854
CCC(=O)COc1cc(Cl)ccc1[N+](=O)[O-]    ZINC000051625502
O=[N+]([O-])c1ccc(Cl)c(O[C@@H]2CCOC2)c1    ZINC000087543473
CCCOC(=O)c1cc([N+](=O)[O-])ccc1Cl    ZINC000057950825
O=[N+]([O-])c1ccc(Cl)c(OC[C@H]2CCO2)c1    ZINC001226811400
CCC(=O)COc1cc([N+](=O)[O-])ccc1Cl    ZINC000069635352
O=[N+]([O-])c1ccc(Cl)cc1OC1CC(O)C1    ZINC000085511156
CCC(=O)OCc1cc([N+](=O)[O-])ccc1Cl    ZINC000116063294
CC(C)OC(=O)c1cc([N+](=O)[O-])ccc1Cl    ZINC000057464829
CC(C)OC(=O)c1cc(Cl)ccc1[N+](=O)[O-]    ZINC000057465003
CC(=O)[C@H](C)Oc1cc(Cl)ccc1[N+](=O)[O-]    ZINC000051625497
CCOC(=O)c1cc([N+](=O)[O-])c(C)cc1Cl    ZINC000149971186
CC(=O)[C@@H](C)Oc1cc([N+](=O)[O-])ccc1Cl    ZINC000069635357
O=[N+]([O-])c1ccc(Cl)cc1OC[C@H]1CCO1    ZINC001225709824
O=[N+]([O-])c1ccc(Cl)c(O[C@H]2C[C@H](O)C2)c1    ZINC001218359577
COC(=O)Cc1cc(Cl)c(C)cc1[N+](=O)[O-]    ZINC000097756836
O=[N+]([O-])c1ccc(Cl)cc1O[C@H]1C[C@@H](O)C1    ZINC001218413377
CC(=O)[C@H](C)Oc1cc([N+](=O)[O-])ccc1Cl    ZINC000069635355
O=[N+]([O-])c1ccc(Cl)c(OC[C@@H]2CCO2)c1    ZINC001226811401
O=[N+]([O-])c1ccc(Cl)c(OC2CC(O)C2)c1    ZINC000085511566
CCCOC(=O)c1cc(Cl)ccc1[N+](=O)[O-]    ZINC000035101638
O=[N+]([O-])c1ccc(Cl)cc1O[C@H]1C[C@H](O)C1    ZINC001218360571
CCOC(=O)c1cc(Cl)c(C)cc1[N+](=O)[O-]    ZINC000396143920
C=CCOc1cc(Cl)c(OC)cc1[N+](=O)[O-]    ZINC000081937821
CCC(=O)OCc1cc(Cl)ccc1[N+](=O)[O-]    ZINC000746057080
CC(=O)[C@@H](C)Oc1cc(Cl)ccc1[N+](=O)[O-]    ZINC000051625500
O=[N+]([O-])c1ccc(Cl)c(O[C@H]2C[C@@H](O)C2)c1    ZINC001218414879
O=[N+]([O-])c1ccc(Cl)cc1OC[C@@H]1CCO1    ZINC001225709827
O=[N+]([O-])c1ccc(Cl)cc1O[C@@H]1CCOC1    ZINC000087543515
O=C1CC(Oc2cc(F)cc(F)c2[N+](=O)[O-])C1    ZINC001228612344
C=CCOC(=O)c1cc(F)c(F)cc1[N+](=O)[O-]    ZINC000725935310
C=CCOC(=O)c1c(F)ccc([N+](=O)[O-])c1F    ZINC000144952903
O=C1CC(Oc2c(F)c(F)ccc2[N+](=O)[O-])C1    ZINC001225962014
O=C1CC(Oc2cc([N+](=O)[O-])cc(F)c2F)C1    ZINC001228016919
O=C1CC(Oc2cc([N+](=O)[O-])c(F)cc2F)C1    ZINC001226182173
O=C1CC(Oc2cc(F)c(F)cc2[N+](=O)[O-])C1    ZINC001225777927
CC(=O)CSCc1cc(F)ccc1[N+](=O)[O-]    ZINC000176757729
CN(CC(N)=O)c1cc(Cl)ccc1[N+](=O)[O-]    ZINC000791407936
O=[N+]([O-])c1ccc(Cl)cc1C=NNCCO    ZINC000814942597
O=[N+]([O-])c1ccc(Cl)cc1N[C@H]1CNOC1    ZINC000703350595
CNC(=O)NCc1cc([N+](=O)[O-])ccc1Cl    ZINC000756777293
NC(=O)CCNc1cc([N+](=O)[O-])ccc1Cl    ZINC001168953925
CCO/C=N/Nc1cc(Cl)ccc1[N+](=O)[O-]    ZINC000005312340
O=[N+]([O-])c1ccc(Cl)cc1N1CCOCN1    ZINC000895924512
CCNC(=S)Nc1cc([N+](=O)[O-])ccc1F    ZINC000007571686
CC[C@H](O)C(=O)Oc1cc([N+](=O)[O-])ccc1F    ZINC001226264759
Cc1cc([N+](=O)[O-])cc(C(=O)OCCO)c1F    ZINC000803459611
O=[N+]([O-])c1ccc(F)c(OC[C@H]2COCO2)c1    ZINC001226266807
O=[N+]([O-])c1ccc(F)c(OC2COCOC2)c1    ZINC001226266620
O=[N+]([O-])c1ccc(F)cc1OCC1OCCO1    ZINC000133296659
C[C@@H](O)COC(=O)c1cc(F)ccc1[N+](=O)[O-]    ZINC000791796560
C[C@@H](O)CC(=O)Oc1cc([N+](=O)[O-])ccc1F    ZINC001226266590
O=[N+]([O-])c1ccc(F)cc1OC[C@@H]1COCO1    ZINC001225577638
O=[N+]([O-])c1ccc(F)cc1OC1COCOC1    ZINC001225575877
O=C(OCCCO)c1cc(F)ccc1[N+](=O)[O-]    ZINC000744878120
C[C@@H](O)CC(=O)Oc1cc(F)ccc1[N+](=O)[O-]    ZINC001225574519
O=[N+]([O-])c1ccc(F)cc1OC[C@H]1COCO1    ZINC001225577636
O=C(O)CCCOc1cc(F)ccc1[N+](=O)[O-]    ZINC000019277250
C[C@H](O)COC(=O)c1cc(F)ccc1[N+](=O)[O-]    ZINC000791796557
CC[C@@H](O)C(=O)Oc1cc(F)ccc1[N+](=O)[O-]    ZINC001225575292
Cc1cc(F)cc(C(=O)OCCO)c1[N+](=O)[O-]    ZINC000752555603
Cc1cc(F)c(OC(=O)[C@H](C)O)cc1[N+](=O)[O-]    ZINC001234060435
O=C(OCCCO)c1cc([N+](=O)[O-])ccc1F    ZINC000919251485
C[C@@H](O)COC(=O)c1cc([N+](=O)[O-])ccc1F    ZINC000791736640
CC[C@@H](O)C(=O)Oc1cc([N+](=O)[O-])ccc1F    ZINC001226264758
Cc1c(F)ccc([N+](=O)[O-])c1C(=O)OCCO    ZINC000830365887
COCCOC(=O)c1cc([N+](=O)[O-])ccc1F    ZINC000061389767
COC(=O)[C@@H](C)Oc1cc(F)ccc1[N+](=O)[O-]    ZINC000047873783
COCCOC(=O)c1cc(F)ccc1[N+](=O)[O-]    ZINC000064877961
COC(=O)[C@@H](C)Oc1cc([N+](=O)[O-])ccc1F    ZINC001226265717
O=[N+]([O-])c1ccc(F)c(OC[C@@H]2COCO2)c1    ZINC001226266808
C[C@H](O)COC(=O)c1cc([N+](=O)[O-])ccc1F    ZINC000791736639
CC(=O)OCCOc1cc(F)ccc1[N+](=O)[O-]    ZINC000168035387
COCC(=O)COc1cc(F)ccc1[N+](=O)[O-]    ZINC000231697363
Cc1cc([N+](=O)[O-])c(OC(=O)[C@H](C)O)cc1F    ZINC001229895690
COCC(=O)OCc1cc(F)ccc1[N+](=O)[O-]    ZINC000918866382
CCOC(=O)COc1cc(F)ccc1[N+](=O)[O-]    ZINC000006401658
CCCOC(=O)Oc1cc(F)ccc1[N+](=O)[O-]    ZINC000230876617
CC[C@H](O)C(=O)Oc1cc(F)ccc1[N+](=O)[O-]    ZINC001225575294
CC(C)Nc1cc(F)c([N+](=O)[O-])cc1[N+](=O)[O-]    ZINC000390823301
CCCCCOc1cc(Cl)ccc1[N+](=O)[O-]    ZINC000082238542
CC(C)CCOc1cc(Cl)ccc1[N+](=O)[O-]    ZINC000082238545
CC(C)[C@@H](C)Oc1cc(Cl)ccc1[N+](=O)[O-]    ZINC000320017696
CC(C)[C@H](C)Oc1cc(Cl)ccc1[N+](=O)[O-]    ZINC000320017698
CCC(CC)Oc1cc([N+](=O)[O-])ccc1Cl    ZINC000087543500
CCC[C@@H](C)Oc1cc(Cl)ccc1[N+](=O)[O-]    ZINC000233280149
CCC(CC)Oc1cc(Cl)ccc1[N+](=O)[O-]    ZINC000087543538
CCC[C@H](C)Oc1cc([N+](=O)[O-])ccc1Cl    ZINC000233340681
CCC[C@H](C)Oc1cc(Cl)ccc1[N+](=O)[O-]    ZINC000233340414
CC(C)[C@@H](C)Oc1cc([N+](=O)[O-])ccc1Cl    ZINC000320040986
CCC[C@@H](C)Oc1cc([N+](=O)[O-])ccc1Cl    ZINC000233280346
CC(C)[C@H](C)Oc1cc([N+](=O)[O-])ccc1Cl    ZINC000320040988
C=Cc1ccc(-c2cc([N+](=O)[O-])ccc2F)cc1    ZINC000725241281
C=C[C@H](CC)Oc1cc([N+](=O)[O-])cc(F)c1F    ZINC001228017259
O=[N+]([O-])c1cc(F)c(F)c(OC2CCCC2)c1    ZINC001228015225
C=CCCCOc1cc([N+](=O)[O-])c(F)cc1F    ZINC001328045340
O=[N+]([O-])c1cc(OC2CCCC2)c(F)cc1F    ZINC001226188862
C[C@H](Oc1cc(F)cc(F)c1[N+](=O)[O-])C1CC1    ZINC001228609186
C[C@@H](Oc1c(F)c(F)ccc1[N+](=O)[O-])C1CC1    ZINC000719035557
O=[N+]([O-])c1c(F)cc(F)cc1OC1CCCC1    ZINC001228613445
C=CC[C@@H](C)Oc1cc(F)cc(F)c1[N+](=O)[O-]    ZINC001228609632
C=C[C@H](CC)Oc1cc(F)cc(F)c1[N+](=O)[O-]    ZINC001228613408
C=CC[C@@H](C)Oc1cc(F)c(F)cc1[N+](=O)[O-]    ZINC001225775691
C=C(C)CCOc1cc([N+](=O)[O-])c(F)cc1F    ZINC001261598115
O=[N+]([O-])c1cc(OCC2CCC2)c(F)cc1F    ZINC001327182029
C=C[C@@H](CC)Oc1cc([N+](=O)[O-])cc(F)c1F    ZINC001228017271
C=C(CC)COc1cc([N+](=O)[O-])c(F)cc1F    ZINC001329531050
C=C[C@@H](CC)Oc1cc([N+](=O)[O-])c(F)cc1F    ZINC001226186436
C=CC[C@@H](C)Oc1c(F)c(F)ccc1[N+](=O)[O-]    ZINC001225958719
O=[N+]([O-])c1cc(F)c(F)cc1OC1CCCC1    ZINC001225780371
C[C@@H](Oc1cc([N+](=O)[O-])cc(F)c1F)C1CC1    ZINC001228026282
C[C@@H](Oc1cc([N+](=O)[O-])c(F)cc1F)C1CC1    ZINC001226191547
C[C@H](Oc1c(F)c(F)ccc1[N+](=O)[O-])C1CC1    ZINC000719035550
O=[N+]([O-])c1ccc(F)c(F)c1OC1CCCC1    ZINC000304384151
C=C[C@H](CC)Oc1cc(F)c(F)cc1[N+](=O)[O-]    ZINC001225780090
C=C[C@@H](CC)Oc1cc(F)c(F)cc1[N+](=O)[O-]    ZINC001225780091
C[C@H](Oc1cc([N+](=O)[O-])cc(F)c1F)C1CC1    ZINC001228026281
C=C[C@@H](CC)Oc1c(F)c(F)ccc1[N+](=O)[O-]    ZINC001225958652
C[C@@H](Oc1cc(F)cc(F)c1[N+](=O)[O-])C1CC1    ZINC001228609188
C[C@H](Oc1cc(F)c(F)cc1[N+](=O)[O-])C1CC1    ZINC001225777274
C=CC[C@@H](C)Oc1cc([N+](=O)[O-])c(F)cc1F    ZINC001226193000
O=[N+]([O-])c1cc(OCCC2CC2)c(F)cc1F    ZINC001350125918
C=CC[C@@H](C)Oc1cc([N+](=O)[O-])cc(F)c1F    ZINC001228023509
C=C[C@H](CC)Oc1cc([N+](=O)[O-])c(F)cc1F    ZINC001226186434
C=C[C@H](CC)Oc1c(F)c(F)ccc1[N+](=O)[O-]    ZINC001225958651
C[C@@H](Oc1cc(F)c(F)cc1[N+](=O)[O-])C1CC1    ZINC001225777275
O=[N+]([O-])c1ccc(F)c(OC2CCCC2)c1F    ZINC000261493410
CC(C)=CCOc1cc([N+](=O)[O-])c(F)cc1F    ZINC001327183196
C=C[C@@H](CC)Oc1cc(F)cc(F)c1[N+](=O)[O-]    ZINC001228613409
C[C@H](Oc1cc([N+](=O)[O-])c(F)cc1F)C1CC1    ZINC001226191546
C[Si](C)(C)COc1cc(F)ccc1[N+](=O)[O-]    ZINC000199956564
CC(C)CSCc1cc(F)ccc1[N+](=O)[O-]    ZINC000915790950
CN(C)CCNc1cc([N+](=O)[O-])ccc1Cl    ZINC001161669026
CC(C)(N)CNc1cc([N+](=O)[O-])ccc1Cl    ZINC000309263044
C[C@@H](CN)NCc1cc([N+](=O)[O-])ccc1Cl    ZINC000841064615
CNCCNCc1cc([N+](=O)[O-])ccc1Cl    ZINC000841037269
C[C@H](CN)NCc1cc([N+](=O)[O-])ccc1Cl    ZINC000841060544
CN(CCN)Cc1cc(Cl)ccc1[N+](=O)[O-]    ZINC000086549590
CN(C)CCNc1cc(Cl)ccc1[N+](=O)[O-]    ZINC000039042608
C[C@@H](CN)NCc1cc(Cl)ccc1[N+](=O)[O-]    ZINC000841063172
CN(CCN)Cc1cc([N+](=O)[O-])ccc1Cl    ZINC000263042836
C[C@@H](N)CCNc1cc([N+](=O)[O-])ccc1Cl    ZINC001170890781
CNCCNCc1cc(Cl)ccc1[N+](=O)[O-]    ZINC000841037361
C[C@H](CN)NCc1cc(Cl)ccc1[N+](=O)[O-]    ZINC000841059651
N[C@@H]1CCN(c2cc(F)cc(F)c2[N+](=O)[O-])C1    ZINC000133127070
N[C@H]1CCN(c2cc(F)cc(F)c2[N+](=O)[O-])C1    ZINC000133126895
CC(C)OCCOc1cc(F)ccc1[N+](=O)[O-]    ZINC000058826106
COCC[C@H](C)Oc1cc(F)ccc1[N+](=O)[O-]    ZINC000088508365
CCOC[C@H](C)Oc1cc([N+](=O)[O-])ccc1F    ZINC001226266836
CC(C)OCCOc1cc([N+](=O)[O-])ccc1F    ZINC001226265159
COCCCCOc1cc(F)ccc1[N+](=O)[O-]    ZINC000114096076
CCO[C@H](C)COc1cc([N+](=O)[O-])ccc1F    ZINC001226269612
CC(C)[C@@H](O)COc1cc(F)ccc1[N+](=O)[O-]    ZINC000304207066
CC[C@H](COc1cc([N+](=O)[O-])ccc1F)OC    ZINC001226266923
CO[C@H](C)CCOc1cc([N+](=O)[O-])ccc1F    ZINC001226266535
CC[C@H](COC)Oc1cc(F)ccc1[N+](=O)[O-]    ZINC001225580070
COCC[C@@H](C)Oc1cc(F)ccc1[N+](=O)[O-]    ZINC000088508367
CC[C@H](COC)Oc1cc([N+](=O)[O-])ccc1F    ZINC001226266217
CC[C@H](COc1cc(F)ccc1[N+](=O)[O-])OC    ZINC000397048490
CCOC[C@@H](C)Oc1cc(F)ccc1[N+](=O)[O-]    ZINC001225578306
C[C@@H](O)CCCOc1cc(F)ccc1[N+](=O)[O-]    ZINC000310309916
CCOC[C@@H](C)Oc1cc([N+](=O)[O-])ccc1F    ZINC001226266835
CCO[C@@H](C)COc1cc(F)ccc1[N+](=O)[O-]    ZINC001225579098
CO[C@@H](C)CCOc1cc([N+](=O)[O-])ccc1F    ZINC001226266536
CCO[C@@H](C)COc1cc([N+](=O)[O-])ccc1F    ZINC001226269613
CC[C@@H](COc1cc([N+](=O)[O-])ccc1F)OC    ZINC001226266926
C[C@H](O)CCCOc1cc(F)ccc1[N+](=O)[O-]    ZINC000310309917
CC[C@@H](COC)Oc1cc(F)ccc1[N+](=O)[O-]    ZINC001225580071
CCOC[C@H](C)Oc1cc(F)ccc1[N+](=O)[O-]    ZINC001225578307
CO[C@H](C)CCOc1cc(F)ccc1[N+](=O)[O-]    ZINC001225576643
COC[C@H](C)Oc1cc([N+](=O)[O-])c(C)cc1F    ZINC001234054184
CCOCCCOc1cc(F)ccc1[N+](=O)[O-]    ZINC000088055565
CO[C@@H](C)CCOc1cc(F)ccc1[N+](=O)[O-]    ZINC001225576644
CC(C)(O)CCOc1cc(F)ccc1[N+](=O)[O-]    ZINC000081676409
COC[C@H](C)Oc1cc(F)c(C)cc1[N+](=O)[O-]    ZINC000310225863
CC[C@@H](COc1cc(F)ccc1[N+](=O)[O-])OC    ZINC000397048496
CC(C)[C@H](O)COc1cc(F)ccc1[N+](=O)[O-]    ZINC000304207068
CC[C@@H](COC)Oc1cc([N+](=O)[O-])ccc1F    ZINC001226266219
CO[C@H](C)COc1cc([N+](=O)[O-])c(C)cc1F    ZINC001234062263
CO[C@H](C)COc1cc(F)c(C)cc1[N+](=O)[O-]    ZINC000310264155
CCO[C@H](C)COc1cc(F)ccc1[N+](=O)[O-]    ZINC001225579097
CNCCNc1cc(F)c(OC)cc1[N+](=O)[O-]    ZINC001167723924
O=[N+]([O-])c1ccc(Cl)cc1NC1CSC1    ZINC000396463526
O=[N+]([O-])c1ccc(Cl)c(NC2CSC2)c1    ZINC000396460998
COC(=O)c1cc([N+](=O)[O-])cc([N+](=O)[O-])c1F    ZINC000034624653
CCNc1cc(Cl)c(C(=O)O)cc1[N+](=O)[O-]    ZINC000005105605
CNC(=O)COc1cc([N+](=O)[O-])ccc1Cl    ZINC000086453386
CC(C)c1cc([N+](=O)[O-])cc([N+](=O)[O-])c1Cl    ZINC000003851310
N[C@@H](CC(=O)O)c1cc(Cl)ccc1[N+](=O)[O-]    ZINC000034624951
N[C@H](CC(=O)O)c1cc(Cl)ccc1[N+](=O)[O-]    ZINC000002504817
O=C(NCCO)c1cc(Cl)ccc1[N+](=O)[O-]    ZINC000035102215
CCONC(=O)c1cc(Cl)ccc1[N+](=O)[O-]    ZINC000119140833
COc1cc([N+](=O)[O-])c(NC(C)=O)cc1Cl    ZINC000004829798
CNC(=O)COc1cc(Cl)ccc1[N+](=O)[O-]    ZINC000082238551
O=C(NCCO)c1cc([N+](=O)[O-])ccc1Cl    ZINC000002859821
CON(C)C(=O)c1cc([N+](=O)[O-])ccc1Cl    ZINC000037974790
CON(C)C(=O)c1cc(Cl)ccc1[N+](=O)[O-]    ZINC000037974792
N[C@@H](Cc1cc([N+](=O)[O-])ccc1Cl)C(=O)O    ZINC000006321328
O=C(O)CCNc1cc(Cl)ccc1[N+](=O)[O-]    ZINC000005344225
N[C@@H](CC(=O)O)c1cc([N+](=O)[O-])ccc1Cl    ZINC000000112627
CCONC(=O)c1cc([N+](=O)[O-])ccc1Cl    ZINC000219495653
CN(CC(=O)O)c1cc(Cl)ccc1[N+](=O)[O-]    ZINC000218471358
N[C@H](Cc1cc([N+](=O)[O-])ccc1Cl)C(=O)O    ZINC000006321330
N[C@H](CC(=O)O)c1cc([N+](=O)[O-])ccc1Cl    ZINC000000112622
CCOC(=O)Nc1cc([N+](=O)[O-])ccc1Cl    ZINC000000242831
COC(=O)NCc1cc([N+](=O)[O-])ccc1Cl    ZINC000756991018
COCC(=O)Nc1cc([N+](=O)[O-])ccc1Cl    ZINC000000458527
CCOc1cc(Cl)c(C(N)=O)cc1[N+](=O)[O-]    ZINC000225726672
COC(=O)CNc1cc([N+](=O)[O-])ccc1Cl    ZINC001164558394
C#CC(C#C)Oc1cc(F)c(C#N)cc1[N+](=O)[O-]    ZINC001227876429
CSCC(=O)Nc1cc([N+](=O)[O-])ccc1F    ZINC000048090212
O=[N+]([O-])c1ccc(Cl)cc1N1CC[C@@H](F)C1    ZINC000828447939
O=[N+]([O-])c1ccc(Cl)cc1N1CC[C@H](F)C1    ZINC000828447941
O=[N+]([O-])c1cc(F)c(Cl)cc1NCC1CC1    ZINC000118321200
O=[N+]([O-])c1cc(F)c(Cl)cc1N1CCCC1    ZINC000309240772
O=[N+]([O-])c1ccc(Cl)c(NC2CC(F)C2)c1    ZINC001162212463
O=C(NOCCO)c1cc(F)ccc1[N+](=O)[O-]    ZINC000787299564
CO[C@@H](C)CNc1cc([N+](=O)[O-])ccc1Cl    ZINC000386337805
CC(C)(O)CNc1cc(Cl)ccc1[N+](=O)[O-]    ZINC000168995518
COCCCNc1cc(Cl)ccc1[N+](=O)[O-]    ZINC000041058409
CN(CCO)Cc1cc(Cl)ccc1[N+](=O)[O-]    ZINC000086336512
CC[C@@H](CO)Nc1cc(Cl)ccc1[N+](=O)[O-]    ZINC000004600227
CC[C@H](O)CNc1cc(Cl)ccc1[N+](=O)[O-]    ZINC000229994267
CC[C@H](CO)Nc1cc(Cl)ccc1[N+](=O)[O-]    ZINC000004600228
CC(C)CONc1cc(Cl)ccc1[N+](=O)[O-]    ZINC000804585601
COCCNCc1cc(Cl)ccc1[N+](=O)[O-]    ZINC000082829129
CO[C@@H](C)CNc1cc(Cl)ccc1[N+](=O)[O-]    ZINC000224341388
CN(CCO)Cc1cc([N+](=O)[O-])ccc1Cl    ZINC000037899264
O=[N+]([O-])c1ccc(Cl)cc1CNCCCO    ZINC000082829127
C[C@H](O)CCNc1cc(Cl)ccc1[N+](=O)[O-]    ZINC000228417526
C[C@@H](O)CN(C)c1cc(Cl)ccc1[N+](=O)[O-]    ZINC000228430365
CNCCCOc1cc([N+](=O)[O-])ccc1Cl    ZINC000069635363
O=[N+]([O-])c1ccc(Cl)cc1NCCCCO    ZINC000236505229
C[C@H](O)CN(C)c1cc(Cl)ccc1[N+](=O)[O-]    ZINC000228430372
C[C@H](CCO)Nc1cc(Cl)ccc1[N+](=O)[O-]    ZINC000133373745
CC[C@@H](O)CNc1cc(Cl)ccc1[N+](=O)[O-]    ZINC000229994262
C[C@H](CO)NCc1cc(Cl)ccc1[N+](=O)[O-]    ZINC000085447346
CNCCCOc1cc(Cl)ccc1[N+](=O)[O-]    ZINC000051625559
C[C@H](CO)NCc1cc([N+](=O)[O-])ccc1Cl    ZINC000035602090
C[C@@H](CCO)Nc1cc([N+](=O)[O-])ccc1Cl    ZINC001165905642
CO[C@H](C)CNc1cc(Cl)ccc1[N+](=O)[O-]    ZINC000224341438
COCCNCc1cc([N+](=O)[O-])ccc1Cl    ZINC000035368056
C[C@H](CCO)Nc1cc([N+](=O)[O-])ccc1Cl    ZINC001165905634
C[C@H](CO)CNc1cc(Cl)ccc1[N+](=O)[O-]    ZINC000228417559
COCCN(C)c1cc(Cl)ccc1[N+](=O)[O-]    ZINC000804366247
C[C@@H](CO)CNc1cc(Cl)ccc1[N+](=O)[O-]    ZINC000228417551
C[C@@H](CCO)Nc1cc(Cl)ccc1[N+](=O)[O-]    ZINC000133373568
CCOCCNc1cc(Cl)ccc1[N+](=O)[O-]    ZINC000041058407
C[C@@H](CO)NCc1cc(Cl)ccc1[N+](=O)[O-]    ZINC000085447344
O=[N+]([O-])c1ccc(F)c(/N=C/c2ccccc2)c1    ZINC000000095433
O=[N+]([O-])c1ccc(F)c(F)c1N1CCOCC1    ZINC000139805583
Cc1c(F)ccc([N+](=O)[O-])c1C(=O)NCCF    ZINC000843874428
CC(C)C(=O)Nc1cc([N+](=O)[O-])c(F)cc1F    ZINC000058626514
CN1CC(Oc2cc([N+](=O)[O-])c(F)cc2F)C1    ZINC001226190708
CN1CC(Oc2cc(F)c(F)cc2[N+](=O)[O-])C1    ZINC001225777453
Cc1cc([N+](=O)[O-])cc(C(=O)NCCF)c1F    ZINC000284872770
Cc1cc([N+](=O)[O-])c(F)c(C(=O)N(C)C)c1F    ZINC000310290873
O=C(NCCCF)c1cc(F)ccc1[N+](=O)[O-]    ZINC000303388268
C[C@@H](CF)NC(=O)c1cc(F)ccc1[N+](=O)[O-]    ZINC000288904416
Cc1cc(F)cc(C(=O)NCCF)c1[N+](=O)[O-]    ZINC000798060273
CC(C)(F)C(=O)Nc1cc([N+](=O)[O-])ccc1F    ZINC000092825575
CN1CC(Oc2cc([N+](=O)[O-])cc(F)c2F)C1    ZINC001228025028
CC[C@@H](F)C(=O)Nc1cc([N+](=O)[O-])ccc1F    ZINC001120822063
O=C(CCCF)Nc1cc([N+](=O)[O-])ccc1F    ZINC000857571811
CC[C@H](F)C(=O)Nc1cc([N+](=O)[O-])ccc1F    ZINC001120822064
CC(C)NC(=O)c1cc(F)c(F)cc1[N+](=O)[O-]    ZINC000050037174
C[C@H](CF)NC(=O)c1cc(F)ccc1[N+](=O)[O-]    ZINC000288904418
CN1CC(Oc2c(F)c(F)ccc2[N+](=O)[O-])C1    ZINC001225959057
CCCC(=O)Nc1cc([N+](=O)[O-])c(F)cc1F    ZINC000066960687
O=[N+]([O-])c1c(F)cc(F)cc1O[C@H]1CCNC1    ZINC000133161389
C=C[C@@H](CO)Nc1cc(F)cc(F)c1[N+](=O)[O-]    ZINC000717432587
CN1CC(Oc2cc(F)cc(F)c2[N+](=O)[O-])C1    ZINC001228610144
O=[N+]([O-])c1cc(O[C@H]2CCNC2)c(F)cc1F    ZINC001218176110
O=[N+]([O-])c1ccc(F)c(F)c1O[C@H]1CCNC1    ZINC000053166465
O=[N+]([O-])c1cc(F)c(F)c(O[C@H]2CCNC2)c1    ZINC001218180521
CCNC(=O)c1c(F)c(C)cc([N+](=O)[O-])c1F    ZINC000310241080
O=[N+]([O-])c1cc(F)c(F)cc1O[C@H]1CCNC1    ZINC000379871570
CCN(C)C(=O)c1cc(F)c(F)cc1[N+](=O)[O-]    ZINC000050037431
O=C(NCCCF)c1cc([N+](=O)[O-])ccc1F    ZINC000304232006
Cc1cc([N+](=O)[O-])cc(NCCCS)c1F    ZINC001171002836
Cc1cc([N+](=O)[O-])c(O[C@H](C)CON)cc1F    ZINC001229896086
O=[N+]([O-])c1ccc(F)cc1CNC(CO)CO    ZINC000087753330
Cc1cc(F)c(O[C@H](C)CON)cc1[N+](=O)[O-]    ZINC001234061645
C[C@](O)(CO)CNc1cc(F)ccc1[N+](=O)[O-]    ZINC000090287803
COC(CNc1cc(F)ccc1[N+](=O)[O-])OC    ZINC000148959960
Cc1cc([N+](=O)[O-])c(O[C@@H](C)CON)cc1F    ZINC001229896087
Cc1cc([N+](=O)[O-])cc(NC[C@@H](O)CO)c1F    ZINC001163355995
C[C@@](O)(CO)CNc1cc(F)ccc1[N+](=O)[O-]    ZINC000090287804
Cc1cc(F)c(O[C@@H](C)CON)cc1[N+](=O)[O-]    ZINC001234061646
CC(C)(C)CNc1cc(F)cc(F)c1[N+](=O)[O-]    ZINC000132894323
Cc1c([N+](=O)[O-])ccc(F)c1NCCCCF    ZINC000795266120
O=C(/C=C/Cl)c1cc([N+](=O)[O-])ccc1Cl    ZINC000005749616
O=C(O)c1cc([N+](=O)[O-])cc(C(=O)O)c1Cl    ZINC000020863080
O=C(O)c1cc([N+](=O)[O-])c(C(=O)O)cc1Cl    ZINC000147083096
NC(=O)c1cc([N+](=O)[O-])c([N+](=O)[O-])cc1Cl    ZINC000034434887
NC(=O)c1cc([N+](=O)[O-])cc([N+](=O)[O-])c1Cl    ZINC000001669832
O=[N+]([O-])c1cc(C(F)(F)F)c(F)c(F)c1F    ZINC000034610474
O=[N+]([O-])c1ccc(Cl)cc1SC1COC1    ZINC000896959569
COC(=O)COc1cc([N+](=O)[O-])ccc1Cl    ZINC000069635234
COC(=O)c1cc([N+](=O)[O-])c(OC)cc1Cl    ZINC000117112824
COC(=O)COc1cc(Cl)ccc1[N+](=O)[O-]    ZINC000049918412
O=C(OCCO)c1cc(Cl)ccc1[N+](=O)[O-]    ZINC000058594139
O=C(OCCO)c1cc([N+](=O)[O-])ccc1Cl    ZINC000772746211
C[C@H](O)C(=O)Oc1cc(Cl)ccc1[N+](=O)[O-]    ZINC000193565416
CCOc1cc(Cl)c(C(=O)O)cc1[N+](=O)[O-]    ZINC000142442486
C[C@H](O)C(=O)Oc1cc([N+](=O)[O-])ccc1Cl    ZINC001226811413
O=C(CO)OCc1cc([N+](=O)[O-])ccc1Cl    ZINC000796717986
O=C(O)CSCc1cc(F)ccc1[N+](=O)[O-]    ZINC000035307890
C=C[C@@H](C)Oc1cc([N+](=O)[O-])c(F)cc1Cl    ZINC000196024649
C=C(C)COc1cc(F)c(Cl)cc1[N+](=O)[O-]    ZINC000690681135
C=C[C@H](C)Oc1cc(F)c(Cl)cc1[N+](=O)[O-]    ZINC000690675332
O=[N+]([O-])c1cc(Cl)c(F)cc1OCC1CC1    ZINC000690676406
O=[N+]([O-])c1cc(OC2CCC2)c(Cl)cc1F    ZINC001226195483
C=C[C@@H](C)Oc1cc(Cl)c(F)cc1[N+](=O)[O-]    ZINC001226908418
C=C[C@H](C)Oc1cc([N+](=O)[O-])c(F)cc1Cl    ZINC000196024636
O=[N+]([O-])c1cc(Cl)c(F)cc1OC1CCC1    ZINC001227154395
O=[N+]([O-])c1cc(F)c(Cl)cc1OC1CCC1    ZINC001226909033
C=C[C@H](C)Oc1cc(Cl)c(F)cc1[N+](=O)[O-]    ZINC001226908417
C=C[C@@H](C)Oc1cc(F)c(Cl)cc1[N+](=O)[O-]    ZINC000690675336
CC(C)SCc1cc([N+](=O)[O-])ccc1Cl    ZINC000037684901
CCCSCc1cc([N+](=O)[O-])ccc1Cl    ZINC000037404434
O=[N+]([O-])c1cc(F)c(Cl)cc1NC1CNC1    ZINC000236165419
C[C@H](O)CCOc1cc(Cl)ccc1[N+](=O)[O-]    ZINC000134055832
COCCCOc1cc(Cl)ccc1[N+](=O)[O-]    ZINC000082238541
CCOCCOc1cc(Cl)ccc1[N+](=O)[O-]    ZINC000082238539
CO[C@H](C)COc1cc(Cl)ccc1[N+](=O)[O-]    ZINC000164021579
CC[C@@H](O)COc1cc([N+](=O)[O-])ccc1Cl    ZINC000069635319
C[C@@H](O)CCOc1cc(Cl)ccc1[N+](=O)[O-]    ZINC000134056015
CO[C@H](C)COc1cc([N+](=O)[O-])ccc1Cl    ZINC000164027450
CCCOCOc1cc(Cl)ccc1[N+](=O)[O-]    ZINC000709744959
C[C@H](O)CCOc1cc([N+](=O)[O-])ccc1Cl    ZINC000134058770
COCCCOc1cc([N+](=O)[O-])ccc1Cl    ZINC000087543486
C[C@@H](O)CCOc1cc([N+](=O)[O-])ccc1Cl    ZINC000134058999
CO[C@@H](C)COc1cc([N+](=O)[O-])ccc1Cl    ZINC000164027341
CC[C@@H](O)COc1cc(Cl)ccc1[N+](=O)[O-]    ZINC000051608845
CCCOCOc1cc([N+](=O)[O-])ccc1Cl    ZINC000709723322
CC(C)(O)COc1cc([N+](=O)[O-])ccc1Cl    ZINC000069635304
CCOc1cc([N+](=O)[O-])c(OCC)cc1Cl    ZINC000000158152
CCOCCOc1cc([N+](=O)[O-])ccc1Cl    ZINC000087543491
COC[C@H](C)Oc1cc([N+](=O)[O-])ccc1Cl    ZINC000087543476
COC[C@H](C)Oc1cc(Cl)ccc1[N+](=O)[O-]    ZINC000087543518
CC[C@H](O)COc1cc(Cl)ccc1[N+](=O)[O-]    ZINC000051608844
CC[C@H](O)COc1cc([N+](=O)[O-])ccc1Cl    ZINC000069635316
CO[C@@H](C)COc1cc(Cl)ccc1[N+](=O)[O-]    ZINC000164021486
CC(C)(O)COc1cc(Cl)ccc1[N+](=O)[O-]    ZINC000051608848
O=C(c1ccccc1)c1cc([N+](=O)[O-])ccc1F    ZINC000039216259
O=[N+]([O-])c1ccc(F)c(F)c1O[C@H]1C[C@@H](O)C1    ZINC001218412445
O=[N+]([O-])c1cc(F)c(F)cc1O[C@H]1C[C@H](O)C1    ZINC001218361003
O=[N+]([O-])c1ccc(F)c(F)c1O[C@H]1C[C@H](O)C1    ZINC001218360016
O=[N+]([O-])c1cc(O[C@H]2C[C@@H](O)C2)c(F)cc1F    ZINC001218412829
CCOC(=O)Cc1cc(F)cc(F)c1[N+](=O)[O-]    ZINC000263624297
O=[N+]([O-])c1c(F)cc(F)cc1O[C@H]1C[C@H](O)C1    ZINC001218361463
O=[N+]([O-])c1c(F)cc(F)cc1O[C@H]1C[C@@H](O)C1    ZINC001218417141
CC(C)OC(=O)c1cc(F)c(F)cc1[N+](=O)[O-]    ZINC000112032916
CC(=O)[C@H](C)Oc1cc([N+](=O)[O-])c(F)cc1F    ZINC001226190665
CCOC(=O)Cc1cc(F)c(F)cc1[N+](=O)[O-]    ZINC000263622828
CC(=O)[C@@H](C)Oc1cc([N+](=O)[O-])cc(F)c1F    ZINC001228016566
CCOC(=O)Cc1cc([N+](=O)[O-])cc(F)c1F    ZINC000263623262
O=[N+]([O-])c1c(F)cc(F)cc1OC[C@@H]1CCO1    ZINC001228610714
O=[N+]([O-])c1c(F)cc(F)cc1OC1CC(O)C1    ZINC001218257886
CC[C@@H](C(=O)O)c1c(F)c(F)ccc1[N+](=O)[O-]    ZINC000299817055
CC(=O)[C@@H](C)Oc1cc([N+](=O)[O-])c(F)cc1F    ZINC001226190666
O=[N+]([O-])c1cc(F)c(F)c(O[C@@H]2CCOC2)c1    ZINC001228025495
CC(=O)[C@@H](C)Oc1cc(F)c(F)cc1[N+](=O)[O-]    ZINC001225779931
O=[N+]([O-])c1ccc(F)c(F)c1O[C@@H]1CCOC1    ZINC000304383511
O=[N+]([O-])c1cc(F)c(F)c(O[C@H]2C[C@@H](O)C2)c1    ZINC001218416865
O=C(OCCCF)c1cc([N+](=O)[O-])ccc1F    ZINC000767286850
O=[N+]([O-])c1c(F)cc(F)cc1OC[C@H]1CCO1    ZINC001228610712
CC(=O)[C@@H](C)Oc1c(F)c(F)ccc1[N+](=O)[O-]    ZINC001225964393
Cc1c(F)ccc([N+](=O)[O-])c1C(=O)OCCF    ZINC000830369264
O=[N+]([O-])c1cc(F)c(F)cc1OC[C@@H]1CCO1    ZINC001225780379
CC(=O)[C@H](C)Oc1cc(F)cc(F)c1[N+](=O)[O-]    ZINC001228610941
O=[N+]([O-])c1cc(F)c(F)cc1O[C@H]1C[C@@H](O)C1    ZINC001218413677
O=[N+]([O-])c1ccc(F)c(F)c1OC[C@H]1CCO1    ZINC001225960611
CCC(=O)COc1cc([N+](=O)[O-])c(F)cc1F    ZINC001328044958
O=[N+]([O-])c1c(F)cc(F)cc1O[C@@H]1CCOC1    ZINC001228610114
Cc1cc([N+](=O)[O-])cc(C(=O)OCCF)c1F    ZINC000803462862
O=[N+]([O-])c1cc(F)c(F)cc1OC1CC(O)C1    ZINC001218256838
CC(=O)[C@H](C)Oc1c(F)c(F)ccc1[N+](=O)[O-]    ZINC001225964392
O=[N+]([O-])c1ccc(F)c(F)c1OC1CC(O)C1    ZINC001218256545
O=[N+]([O-])c1cc(OC[C@@H]2CCO2)c(F)cc1F    ZINC001226192565
CC(=O)[C@@H](C)Oc1cc(F)cc(F)c1[N+](=O)[O-]    ZINC001228610942
O=[N+]([O-])c1cc(O[C@H]2C[C@H](O)C2)c(F)cc1F    ZINC001218360465
O=[N+]([O-])c1cc(F)c(F)c(OC2CC(O)C2)c1    ZINC001218256988
O=[N+]([O-])c1cc(F)c(F)c(OC[C@@H]2CCO2)c1    ZINC001228017711
O=[N+]([O-])c1cc(F)c(F)cc1OC[C@H]1CCO1    ZINC001225780380
O=[N+]([O-])c1cc(F)c(F)c(O[C@H]2C[C@H](O)C2)c1    ZINC001218359901
CCCOC(=O)c1c(F)ccc([N+](=O)[O-])c1F    ZINC000094190696
CC[C@H](C(=O)O)c1c(F)c(F)ccc1[N+](=O)[O-]    ZINC000299817056
O=[N+]([O-])c1ccc(F)c(F)c1OC[C@@H]1CCO1    ZINC001225960610
CC(=O)[C@H](C)Oc1cc([N+](=O)[O-])cc(F)c1F    ZINC001228016554
CCCOC(=O)c1cc(F)c(F)cc1[N+](=O)[O-]    ZINC000050017117
O=[N+]([O-])c1cc(O[C@@H]2CCOC2)c(F)cc1F    ZINC001226192957
O=[N+]([O-])c1cc(F)c(F)cc1O[C@@H]1CCOC1    ZINC001225776946
O=[N+]([O-])c1cc(OC2CC(O)C2)c(F)cc1F    ZINC001218256785
O=[N+]([O-])c1ccc(F)c(O[C@@H]2COC[C@H]2F)c1    ZINC001226266365
Cc1cc(F)cc(C(=O)OCCF)c1[N+](=O)[O-]    ZINC000752559383
O=[N+]([O-])c1cc(F)c(F)c(OC[C@H]2CCO2)c1    ZINC001228017707
CC(C)OC(=O)c1c(F)ccc([N+](=O)[O-])c1F    ZINC000094190698
O=C(OCCCF)c1cc(F)ccc1[N+](=O)[O-]    ZINC000767305321
O=[N+]([O-])c1ccc(F)cc1O[C@@H]1COC[C@H]1F    ZINC001225575571
CC(=O)[C@H](C)Oc1cc(F)c(F)cc1[N+](=O)[O-]    ZINC001225779925
O=[N+]([O-])c1cc(OC[C@H]2CCO2)c(F)cc1F    ZINC001226192566
C[C@@H](Oc1cc([N+](=O)[O-])ccc1F)[C@H](C)S    ZINC001226269883
Cc1cc(F)c(O[C@H](C)CS)cc1[N+](=O)[O-]    ZINC001234057924
CC(C)SCOc1cc(F)ccc1[N+](=O)[O-]    ZINC000863227521
CCSCCOc1cc(F)ccc1[N+](=O)[O-]    ZINC000118609522
COCCSCc1cc(F)ccc1[N+](=O)[O-]    ZINC000173729241
Cc1cc([N+](=O)[O-])c(O[C@@H](C)CS)cc1F    ZINC001229896659
CSCCCOc1cc(F)ccc1[N+](=O)[O-]    ZINC000126108999
Cc1cc([N+](=O)[O-])c(O[C@H](C)CS)cc1F    ZINC001229896658
Cc1cc(F)c(O[C@@H](C)CS)cc1[N+](=O)[O-]    ZINC001234057926
O=[N+]([O-])c1ccc(F)cc1CSCCCO    ZINC000085163346
C[C@@H](Oc1cc(F)ccc1[N+](=O)[O-])[C@H](C)S    ZINC001225579289
C[C@@H](CO)SCc1cc(F)ccc1[N+](=O)[O-]    ZINC000160696279
C[C@H](CO)SCc1cc(F)ccc1[N+](=O)[O-]    ZINC000160696396
O=[N+]([O-])c1ccc(F)c(/N=C/c2cccnc2)c1    ZINC000000346958
NCC(=O)NCc1cc([N+](=O)[O-])c(F)cc1F    ZINC001580211022
O=[N+]([O-])c1ccc(F)cc1OCCOCCO    ZINC000040229599
COc1cc([N+](=O)[O-])c(NOCCN)cc1F    ZINC001164429765
Cc1ccc(-c2cc([N+](=O)[O-])ccc2F)c(C)c1    ZINC000675073497
CC(C)[C@H](C)Oc1cc([N+](=O)[O-])c(F)cc1F    ZINC001226190684
CCC(CC)Oc1cc([N+](=O)[O-])cc(F)c1F    ZINC001228016922
CC(C)[C@@H](C)Oc1cc(F)c(F)cc1[N+](=O)[O-]    ZINC001225775419
CC(C)[C@@H](C)Oc1cc(F)cc(F)c1[N+](=O)[O-]    ZINC001228611766
CCC[C@H](C)Oc1cc(F)cc(F)c1[N+](=O)[O-]    ZINC001228609540
CCC[C@@H](C)Oc1cc([N+](=O)[O-])cc(F)c1F    ZINC001228017424
CCC[C@@H](C)Oc1cc(F)cc(F)c1[N+](=O)[O-]    ZINC001228609539
CCC[C@@H](C)Oc1c(F)c(F)ccc1[N+](=O)[O-]    ZINC000304446915
CC(C)[C@@H](C)Oc1cc([N+](=O)[O-])cc(F)c1F    ZINC001228016233
CC(C)[C@H](C)Oc1cc(F)c(F)cc1[N+](=O)[O-]    ZINC001225777954
CCC[C@H](C)Oc1cc([N+](=O)[O-])c(F)cc1F    ZINC001226179716
CCC(CC)Oc1c(F)c(F)ccc1[N+](=O)[O-]    ZINC000721514236
O=[N+]([O-])c1ccc(F)cc1OCCCCCF    ZINC000284452869
CC(C)[C@H](C)Oc1cc(F)cc(F)c1[N+](=O)[O-]    ZINC001228613421
CC(C)[C@H](C)Oc1cc([N+](=O)[O-])cc(F)c1F    ZINC001228016234
CCC(CC)Oc1cc(F)c(F)cc1[N+](=O)[O-]    ZINC001225780345
CCC[C@H](C)Oc1cc([N+](=O)[O-])cc(F)c1F    ZINC001228017425
CC(C)[C@H](C)Oc1c(F)c(F)ccc1[N+](=O)[O-]    ZINC000304440408
Cc1cc([N+](=O)[O-])c(F)c(OCC(C)C)c1F    ZINC000261493511
CCC(CC)Oc1cc(F)cc(F)c1[N+](=O)[O-]    ZINC001228609988
CC(C)[C@@H](C)Oc1cc([N+](=O)[O-])c(F)cc1F    ZINC001226180986
CCC[C@H](C)Oc1c(F)c(F)ccc1[N+](=O)[O-]    ZINC000304446917
CCC[C@@H](C)Oc1cc(F)c(F)cc1[N+](=O)[O-]    ZINC001225777854
CC(C)CCOc1cc([N+](=O)[O-])c(F)cc1F    ZINC000261493985
CCC[C@@H](C)Oc1cc([N+](=O)[O-])c(F)cc1F    ZINC001226188626
CCC[C@H](C)Oc1cc(F)c(F)cc1[N+](=O)[O-]    ZINC001225777855
CC(C)[C@@H](C)Oc1c(F)c(F)ccc1[N+](=O)[O-]    ZINC000304440407
CCCCOc1c(F)c(C)cc([N+](=O)[O-])c1F    ZINC000261494372
CCC(CC)Oc1cc([N+](=O)[O-])c(F)cc1F    ZINC001226190013
CC(C)(N)CNc1cc(F)cc(F)c1[N+](=O)[O-]    ZINC000133144655
C[C@@H](N)CCNc1cc(F)cc(F)c1[N+](=O)[O-]    ZINC000133130268
N#CCOc1cc(Cl)c(Cl)cc1[N+](=O)[O-]    ZINC000231642253
O=C(O)c1cc([N+](=O)[O-])c([N+](=O)[O-])cc1Cl    ZINC000113916980
O=C(O)c1cc([N+](=O)[O-])cc([N+](=O)[O-])c1Cl    ZINC000001673442
O=C(O)c1cc(Cl)c([N+](=O)[O-])cc1[N+](=O)[O-]    ZINC000002172990
O=[N+]([O-])c1ccc(Cl)c(Cl)c1N1CCC1    ZINC000865426888
O=[N+]([O-])c1cc(Cl)c(Cl)cc1NC1CC1    ZINC000011114660
C=CCNc1cc(Cl)c(Cl)cc1[N+](=O)[O-]    ZINC000020161101
O=[N+]([O-])C[C@H](O)c1cc([N+](=O)[O-])ccc1Cl    ZINC000044126366
O=[N+]([O-])CCOc1cc(Cl)ccc1[N+](=O)[O-]    ZINC000899232434
O=[N+]([O-])CCOc1cc([N+](=O)[O-])ccc1Cl    ZINC000899231589
O=[N+]([O-])C[C@@H](O)c1cc([N+](=O)[O-])ccc1Cl    ZINC000044126362
O=C(CCCl)Nc1cc([N+](=O)[O-])ccc1F    ZINC000005568316
O=[N+]([O-])c1cc(F)c(Cl)cc1N1CC(O)C1    ZINC000236479203
O=C(NCCF)c1cc(Cl)ccc1[N+](=O)[O-]    ZINC000380889579
Cc1c(F)ccc([N+](=O)[O-])c1NC(=O)CCl    ZINC000142520491
O=C(NCCF)c1cc([N+](=O)[O-])ccc1Cl    ZINC000219998113
CNC(=O)Cc1cc(F)c(Cl)cc1[N+](=O)[O-]    ZINC000790472411
O=[N+]([O-])c1ccc(Cl)c(NCCCS)c1    ZINC001171004004
CSCCNc1cc(Cl)ccc1[N+](=O)[O-]    ZINC000228417399
O=[N+]([O-])c1c(F)cc(F)cc1NC1CSC1    ZINC000702369631
C[C@@H](CON)Oc1cc(Cl)ccc1[N+](=O)[O-]    ZINC001225713208
O=[N+]([O-])c1ccc(Cl)cc1NC[C@H](O)CO    ZINC000142726629
C[C@H](CON)Oc1cc([N+](=O)[O-])ccc1Cl    ZINC001226809641
C[C@@H](CON)Oc1cc([N+](=O)[O-])ccc1Cl    ZINC001226809639
O=[N+]([O-])c1ccc(Cl)c(NC[C@@H](O)CO)c1    ZINC000146944407
C[C@H](CON)Oc1cc(Cl)ccc1[N+](=O)[O-]    ZINC001225713209
O=[N+]([O-])c1ccc(Cl)cc1NC[C@@H](O)CO    ZINC000142726836
O=C(c1ccncc1)c1cc([N+](=O)[O-])ccc1F    ZINC001083097089
COCC(=O)Nc1cc([N+](=O)[O-])c(F)cc1F    ZINC000070250273
COC(=O)CNc1cc(F)cc(F)c1[N+](=O)[O-]    ZINC000132876564
CON(C)C(=O)c1c(F)ccc([N+](=O)[O-])c1F    ZINC000094190671
N#Cc1ccn(-c2cc([N+](=O)[O-])ccc2F)c1N    ZINC001175733415
N#Cc1cc([N+](=O)[O-])c(N2CC(C#N)C2)cc1F    ZINC000865829910
CN(CCF)Cc1cc([N+](=O)[O-])ccc1Cl    ZINC000266863568
C[C@@H](CF)NCc1cc([N+](=O)[O-])ccc1Cl    ZINC000288569125
C[C@H](CF)NCc1cc([N+](=O)[O-])ccc1Cl    ZINC000288569121
O=[N+]([O-])c1c(F)cc(F)cc1NC1CC(F)C1    ZINC001162212554
O=[N+]([O-])c1ccc(F)cc1CNc1ccccc1    ZINC000035057809
Cc1ccccc1Nc1cc([N+](=O)[O-])ccc1F    ZINC001175734778
C#CCN(CC#C)Cc1cc(F)ccc1[N+](=O)[O-]    ZINC000174528535
Cc1cccc(Nc2cc([N+](=O)[O-])ccc2F)c1    ZINC001175734824
Cc1ccc(Nc2cc([N+](=O)[O-])ccc2F)cc1    ZINC001175735108
O=[N+]([O-])c1ccc(F)cc1NCc1ccccc1    ZINC000052119132
C[C@H](CCO)Nc1cc(F)cc(F)c1[N+](=O)[O-]    ZINC000133389746
CO[C@@H](C)CNc1cc(F)cc(F)c1[N+](=O)[O-]    ZINC000224345537
C[C@@H](CCO)Nc1cc(F)cc(F)c1[N+](=O)[O-]    ZINC000133389531
O=[N+]([O-])c1ccc(Cl)c2c(Cl)csc21    ZINC000228936878
O=Cc1cc([N+](=O)[O-])c(Br)cc1F    ZINC000014007759
O=Cc1cc(F)c(Br)cc1[N+](=O)[O-]    ZINC000114045965
O=[N+]([O-])c1cc([N+](=O)[O-])c(Cl)c([N+](=O)[O-])c1    ZINC000064625194
Cc1c([N+](=O)[O-])ccc(F)c1CBr    ZINC000306653656
O=C(O)CSc1cc(Cl)ccc1[N+](=O)[O-]    ZINC000122578782
O=[N+]([O-])c1ccc(Cl)cc1OC/C=C/Cl    ZINC000082238547
C=C(Cl)COc1cc([N+](=O)[O-])ccc1Cl    ZINC000086453387
CC(=O)Cc1cc(Cl)c(Cl)cc1[N+](=O)[O-]    ZINC000087418423
O=[N+]([O-])c1cc(Cl)c(Cl)cc1OC1CC1    ZINC000238546104
O=[N+]([O-])c1ccc(Cl)c(OC/C=C\Cl)c1    ZINC000211225919
O=[N+]([O-])c1cc(OC2CC2)c(Cl)cc1Cl    ZINC000238576057
C=CCOc1cc(Cl)c(Cl)cc1[N+](=O)[O-]    ZINC000794497624
C=C(Cl)COc1cc(Cl)ccc1[N+](=O)[O-]    ZINC000082238548
O=[N+]([O-])c1ccc(Cl)cc1OC/C=C\Cl    ZINC000211222707
O=[N+]([O-])c1ccc(Cl)c(OC/C=C/Cl)c1    ZINC000087543498
CC(=O)COc1cc(F)c(Cl)cc1[N+](=O)[O-]    ZINC000752909089
O=[N+]([O-])c1cc(Cl)c(F)cc1OC1COC1    ZINC001227153658
O=[N+]([O-])c1cc(F)c(Cl)cc1OC1COC1    ZINC001226908065
O=C(OCCF)c1cc(Cl)ccc1[N+](=O)[O-]    ZINC000744489017
CCOC(=O)c1cc([N+](=O)[O-])cc(Cl)c1F    ZINC000088121873
O=C(OCCF)c1cc([N+](=O)[O-])ccc1Cl    ZINC000744480108
O=[N+]([O-])c1cc(OC2COC2)c(Cl)cc1F    ZINC001226195894
COC(=O)Cc1cc(F)c(Cl)cc1[N+](=O)[O-]    ZINC000079062113
O=[N+]([O-])c1ccc(Cl)cc1SCCCO    ZINC000228428865
O=[N+]([O-])c1ccc(Cl)c(CSCCO)c1    ZINC000036335904
O=[N+]([O-])c1ccc(Cl)cc1CSCCO    ZINC000085975501
C[C@H](CS)Oc1cc([N+](=O)[O-])ccc1Cl    ZINC001226804377
C[C@H](CO)Sc1cc(Cl)ccc1[N+](=O)[O-]    ZINC000162495823
C[C@@H](CS)Oc1cc(Cl)ccc1[N+](=O)[O-]    ZINC001225712307
C[C@@H](CO)Sc1cc(Cl)ccc1[N+](=O)[O-]    ZINC000162495709
COCCSc1cc(Cl)ccc1[N+](=O)[O-]    ZINC000288582865
C[C@H](O)CSc1cc(Cl)ccc1[N+](=O)[O-]    ZINC000882737986
CCSCOc1cc(Cl)ccc1[N+](=O)[O-]    ZINC000814744529
C[C@@H](CS)Oc1cc([N+](=O)[O-])ccc1Cl    ZINC001226804376
C[C@H](CS)Oc1cc(Cl)ccc1[N+](=O)[O-]    ZINC001225712310
C[C@@H](O)CSc1cc(Cl)ccc1[N+](=O)[O-]    ZINC000882737252
O=C(O)c1c(F)cc(B(O)O)c([N+](=O)[O-])c1F    ZINC001772572515
N#Cc1cccn1-c1cc([N+](=O)[O-])ccc1Cl    ZINC000223739471
C[C@H](O)C(=O)Oc1cc(F)c(F)cc1[N+](=O)[O-]    ZINC001225780361
O=C(OCCO)c1c(F)ccc([N+](=O)[O-])c1F    ZINC000752560948
C[C@H](O)C(=O)Oc1cc([N+](=O)[O-])cc(F)c1F    ZINC001228017356
C[C@H](O)C(=O)Oc1c(F)c(F)ccc1[N+](=O)[O-]    ZINC001225961428
C[C@H](O)C(=O)Oc1cc([N+](=O)[O-])c(F)cc1F    ZINC001226186356
O=C(OCCO)c1cc(F)c(F)cc1[N+](=O)[O-]    ZINC000725936801
C[C@H](O)C(=O)Oc1cc(F)cc(F)c1[N+](=O)[O-]    ZINC001228609671
CCOC(=O)Oc1cc([N+](=O)[O-])c(F)cc1F    ZINC000072482065
CC(C)COc1cc(F)c(Cl)cc1[N+](=O)[O-]    ZINC000700745579
O=[N+]([O-])c1ccc(Cl)cc1OCCCCF    ZINC000284972695
CC[C@@H](C)Oc1cc(F)c(Cl)cc1[N+](=O)[O-]    ZINC000690681318
Cc1cc(F)c(O[C@H](C)CCl)cc1[N+](=O)[O-]    ZINC001234061018
CC[C@@H](C)Oc1cc([N+](=O)[O-])c(F)cc1Cl    ZINC000196024596
CCCCOc1c(Cl)ccc([N+](=O)[O-])c1F    ZINC000261493779
CC[C@H](C)Oc1cc([N+](=O)[O-])c(F)cc1Cl    ZINC000196024609
CC[C@H](C)Oc1cc(F)c(Cl)cc1[N+](=O)[O-]    ZINC000690681301
Cc1cc([N+](=O)[O-])c(O[C@H](C)CCl)cc1F    ZINC001229895210
CC[C@H](C)Oc1cc(Cl)c(F)cc1[N+](=O)[O-]    ZINC001226908978
Cc1cc([N+](=O)[O-])c(O[C@@H](C)CCl)cc1F    ZINC001229895211
CCCCOc1cc([N+](=O)[O-])cc(Cl)c1F    ZINC000261494432
CCCCOc1cc(F)c(Cl)cc1[N+](=O)[O-]    ZINC000690678010
Cc1cc(F)c(O[C@@H](C)CCl)cc1[N+](=O)[O-]    ZINC001234061019
O=[N+]([O-])c1ccc(Cl)c(OCCCCF)c1    ZINC000285055495
CC[C@@H](C)Oc1cc(Cl)c(F)cc1[N+](=O)[O-]    ZINC001226908979
O=[N+]([O-])c1ccc(F)c(OC2CC(F)(F)C2)c1    ZINC001226266631
O=[N+]([O-])c1ccc(F)cc1OC1CC(F)(F)C1    ZINC001225577170
N#Cc1ncn(-c2cc([N+](=O)[O-])ccc2F)c1N    ZINC001175736220
N#Cc1ncn(Cc2cc(F)ccc2[N+](=O)[O-])n1    ZINC000042154260
N#Cc1nn(-c2cc([N+](=O)[O-])ccc2F)cc1N    ZINC001175734133
C[C@@H](N)CNc1cc(Cl)c(F)cc1[N+](=O)[O-]    ZINC000235179326
C[C@H](N)CNc1cc(Cl)c(F)cc1[N+](=O)[O-]    ZINC000235488940
C[C@@H](CN)Nc1cc(Cl)c(F)cc1[N+](=O)[O-]    ZINC000235105847
O=[N+]([O-])c1ccc(F)c(OCc2ccccc2)c1    ZINC000075881917
O=[N+]([O-])c1ccc(F)cc1OCc1ccccc1    ZINC000038240935
COC[C@H](C)Oc1cc(F)c(F)cc1[N+](=O)[O-]    ZINC001225776405
CCCOCOc1cc([N+](=O)[O-])c(F)cc1F    ZINC000863345755
C[C@@H](CO)COc1cc([N+](=O)[O-])c(F)cc1F    ZINC001261598331
C[C@H](CO)COc1cc([N+](=O)[O-])c(F)cc1F    ZINC001261598332
CO[C@H](C)COc1cc([N+](=O)[O-])cc(F)c1F    ZINC001228016914
CO[C@H](C)COc1c(F)c(F)ccc1[N+](=O)[O-]    ZINC001225958862
CO[C@H](C)COc1cc(F)c(F)cc1[N+](=O)[O-]    ZINC001225779527
COC[C@H](C)Oc1cc(F)cc(F)c1[N+](=O)[O-]    ZINC001228609812
CO[C@H](C)COc1cc(F)cc(F)c1[N+](=O)[O-]    ZINC001228614024
COCCCOc1cc([N+](=O)[O-])c(F)cc1F    ZINC001261598144
COC[C@H](C)Oc1cc([N+](=O)[O-])cc(F)c1F    ZINC001228021169
C[C@H](O)CCOc1cc([N+](=O)[O-])c(F)cc1F    ZINC001330283164
COC[C@H](C)Oc1cc([N+](=O)[O-])c(F)cc1F    ZINC001226191548
CCOCCOc1cc([N+](=O)[O-])c(F)cc1F    ZINC001346829763
CO[C@H](C)COc1cc([N+](=O)[O-])c(F)cc1F    ZINC001226186348
C[C@@H](O)CCOc1cc([N+](=O)[O-])c(F)cc1F    ZINC001330283166
COC[C@H](C)Oc1c(F)c(F)ccc1[N+](=O)[O-]    ZINC000304356703
CC(C)(O)COc1cc([N+](=O)[O-])c(F)cc1F    ZINC001328047381
CO[C@@H](C)COc1cc([N+](=O)[O-])c(F)cc1F    ZINC001350124977
Nc1ccc(Nc2cc([N+](=O)[O-])ccc2F)cc1    ZINC001175740161
CC#CCCNc1cc(F)c(C#N)cc1[N+](=O)[O-]    ZINC000865662996
Cc1ncccc1Nc1cc([N+](=O)[O-])ccc1F    ZINC001175734433
C#CCCCNc1cc(F)c(C#N)cc1[N+](=O)[O-]    ZINC000865565010
N#Cc1cc([N+](=O)[O-])c(N2C[C@@H]3C[C@H]3C2)cc1F    ZINC000884592629
N#Cc1cc([N+](=O)[O-])c(N[C@@H]2C=CCC2)cc1F    ZINC000865939751
Cc1ccc(Nc2cc([N+](=O)[O-])ccc2F)cn1    ZINC001175734406
N#Cc1cc([N+](=O)[O-])c(N2C[C@H]3C[C@@H]3C2)cc1F    ZINC000884592630
Cc1cc(=Nc2cc([N+](=O)[O-])ccc2F)cc[nH]1    ZINC001175734021
C#CCN(CC#N)Cc1cc(F)ccc1[N+](=O)[O-]    ZINC000281285424
Cc1ccncc1Nc1cc([N+](=O)[O-])ccc1F    ZINC001175734647
N#Cc1cc([N+](=O)[O-])c(N2CC3(CC3)C2)cc1F    ZINC000865841361
N#Cc1cc([N+](=O)[O-])c(NC2CC=CC2)cc1F    ZINC000865613618
N#Cc1cc([N+](=O)[O-])c(N2C[C@@H]3C[C@@H]3C2)cc1F    ZINC000884592628
Cc1cccc(Nc2cc([N+](=O)[O-])ccc2F)n1    ZINC001175734445
Cc1ccnc(Nc2cc([N+](=O)[O-])ccc2F)c1    ZINC001175735128
Cc1ccc(Nc2cc([N+](=O)[O-])ccc2F)nc1    ZINC001175734011
N#Cc1cc([N+](=O)[O-])c(N[C@H]2C=CCC2)cc1F    ZINC000865939752
Nc1cccc(Nc2cc([N+](=O)[O-])ccc2F)c1    ZINC001159460993
N#Cc1cc([N+](=O)[O-])c(N2CC=CCC2)cc1F    ZINC000865663531
Cc1cncc(Nc2cc([N+](=O)[O-])ccc2F)c1    ZINC001175734706
CC#CCN(C)c1cc(F)c(C#N)cc1[N+](=O)[O-]    ZINC000865838593
Cc1cccnc1Nc1cc([N+](=O)[O-])ccc1F    ZINC001175735173
Cc1c[nH]ccc1=Nc1cc([N+](=O)[O-])ccc1F    ZINC001175734336
O=[N+]([O-])c1c2scnc2c(Cl)cc1Cl    ZINC000000367557
CNc1cc(F)cc(Br)c1[N+](=O)[O-]    ZINC001504205432
NCc1cc(F)c(Br)cc1[N+](=O)[O-]    ZINC000169800518
Cc1c(N)c([N+](=O)[O-])cc(Br)c1F    ZINC000012336432
O=C(CCl)Nc1cc(Cl)ccc1[N+](=O)[O-]    ZINC000004932494
CC(=O)Nc1cc(Cl)cc(Cl)c1[N+](=O)[O-]    ZINC000004127814
CON=Cc1cc(Cl)cc(Cl)c1[N+](=O)[O-]    ZINC000811638177
CNC(=O)c1cc(Cl)cc(Cl)c1[N+](=O)[O-]    ZINC000813362143
CC(=O)Nc1cc(Cl)c(Cl)cc1[N+](=O)[O-]    ZINC000004284690
O=C(CCl)Nc1cc([N+](=O)[O-])ccc1Cl    ZINC000002379766
N#Cc1ccc(-c2cc([N+](=O)[O-])ccc2Cl)o1    ZINC000020134619
NC(=O)COc1cc(F)c(Cl)cc1[N+](=O)[O-]    ZINC000690680128
N#CC(C#N)=CNc1cc([N+](=O)[O-])ccc1Cl    ZINC000078608024
CN(C)S(=O)(=O)c1cc([N+](=O)[O-])ccc1F    ZINC000081567850
Cc1cc(F)c(NS(C)(=O)=O)cc1[N+](=O)[O-]    ZINC000282368535
CNS(=O)(=O)c1cc(F)c(C)cc1[N+](=O)[O-]    ZINC000866378724
Cc1c([N+](=O)[O-])ccc(F)c1NS(C)(=O)=O    ZINC000282689106
CCNS(=O)(=O)c1cc([N+](=O)[O-])ccc1F    ZINC000037064474
N#Cc1cnoc1Nc1cc([N+](=O)[O-])ccc1F    ZINC001175736063
O=[N+]([O-])c1ccc(Cl)cc1Nc1ccccc1    ZINC000003861187
C[C@H](CO)Nc1cc(Cl)c(F)cc1[N+](=O)[O-]    ZINC000235460447
C[C@@H](O)CNc1cc(Cl)c(F)cc1[N+](=O)[O-]    ZINC000235224919
COCCNc1cc(Cl)c(F)cc1[N+](=O)[O-]    ZINC000234660542
COc1cc([N+](=O)[O-])c(NCCCl)cc1F    ZINC001167815225
C[C@H](O)CNc1cc(Cl)c(F)cc1[N+](=O)[O-]    ZINC000235555611
CN(CCO)c1cc(Cl)c(F)cc1[N+](=O)[O-]    ZINC000234266663
O=[N+]([O-])c1cc(F)c(Cl)cc1NCCCO    ZINC000236495626
C[C@@H](CO)Nc1cc(Cl)c(F)cc1[N+](=O)[O-]    ZINC000235134788
O=C(NCC(F)F)c1cc(F)ccc1[N+](=O)[O-]    ZINC000073155191
O=C(NCCF)c1cc(F)c(F)cc1[N+](=O)[O-]    ZINC000304199331
O=C(NCC(F)F)c1cc([N+](=O)[O-])ccc1F    ZINC000075086884
N#Cc1cc([N+](=O)[O-])c(O[C@H]2C=CCC2)cc1F    ZINC001227876014
O=[N+]([O-])c1ccc(F)cc1OCc1ccccn1    ZINC000078243529
N#Cc1cc([N+](=O)[O-])c(O[C@@H]2C=CCC2)cc1F    ZINC001227876010
C#C[C@@H](CC)Oc1cc(F)c(C#N)cc1[N+](=O)[O-]    ZINC001227874666
COc1cc(-c2cc([N+](=O)[O-])ccc2F)ccn1    ZINC000725242478
O=[N+]([O-])c1ccc(F)c(Nc2ccc(O)cc2)c1    ZINC001175736313
C=CC(C=C)Oc1cc(F)c(C#N)cc1[N+](=O)[O-]    ZINC001227874029
O=[N+]([O-])c1ccc(F)cc1OCc1cccnc1    ZINC000106181414
Cc1ccc(/C=N/c2cc([N+](=O)[O-])ccc2F)o1    ZINC000000095456
C#CC[C@@H](C)Oc1cc(F)c(C#N)cc1[N+](=O)[O-]    ZINC001227873901
N#Cc1cc([N+](=O)[O-])c(OC2CC=CC2)cc1F    ZINC001227874874
C#CC[C@H](C)Oc1cc(F)c(C#N)cc1[N+](=O)[O-]    ZINC001227873902
O=[N+]([O-])c1ccc(F)c(Nc2cccc(O)c2)c1    ZINC001175734830
C#C[C@H](CC)Oc1cc(F)c(C#N)cc1[N+](=O)[O-]    ZINC001227874663
O=[N+]([O-])c1ccc(F)c(Nc2ccccc2O)c1    ZINC001175738560
C[C@@H](CON)Oc1cc(F)c(F)cc1[N+](=O)[O-]    ZINC001225778346
O=[N+]([O-])c1c(F)cc(F)cc1NC[C@@H](O)CO    ZINC000132932013
C[C@@H](CON)Oc1c(F)c(F)ccc1[N+](=O)[O-]    ZINC001225962422
C[C@@H](CON)Oc1cc([N+](=O)[O-])c(F)cc1F    ZINC001226179539
C[C@H](CON)Oc1cc([N+](=O)[O-])cc(F)c1F    ZINC001228017627
C[C@@H](CON)Oc1cc(F)cc(F)c1[N+](=O)[O-]    ZINC001228612423
C[C@H](CON)Oc1c(F)c(F)ccc1[N+](=O)[O-]    ZINC001225962420
C[C@H](CON)Oc1cc(F)c(F)cc1[N+](=O)[O-]    ZINC001225778344
C[C@H](CON)Oc1cc([N+](=O)[O-])c(F)cc1F    ZINC001226179538
C[C@H](CON)Oc1cc(F)cc(F)c1[N+](=O)[O-]    ZINC001228612422
C[C@@H](CON)Oc1cc([N+](=O)[O-])cc(F)c1F    ZINC001228017630
Cc1cncnc1Nc1cc([N+](=O)[O-])ccc1F    ZINC001175735125
Cc1ccnnc1Nc1cc([N+](=O)[O-])ccc1F    ZINC001175734891
Cc1nccc(Nc2cc([N+](=O)[O-])ccc2F)n1    ZINC001175733938
Cc1ncc(Nc2cc([N+](=O)[O-])ccc2F)cn1    ZINC001175735304
Nc1cccnc1Nc1cc([N+](=O)[O-])ccc1F    ZINC001175734360
Cc1nccnc1Nc1cc([N+](=O)[O-])ccc1F    ZINC001175735166
Nc1cncc(Nc2cc([N+](=O)[O-])ccc2F)c1    ZINC001175733711
Cc1cncc(Nc2cc([N+](=O)[O-])ccc2F)n1    ZINC001175734619
Cc1ncncc1Nc1cc([N+](=O)[O-])ccc1F    ZINC001175736563
Cc1cnc(Nc2cc([N+](=O)[O-])ccc2F)cn1    ZINC001175734643
C[C@@H](Oc1cc([N+](=O)[O-])ccc1F)C1=CC=C[CH]1    ZINC001226270323
C[C@H](Oc1cc([N+](=O)[O-])ccc1F)C1=CC=C[CH]1    ZINC001226270326
C[C@H](Oc1cc(F)ccc1[N+](=O)[O-])C1=CC=C[CH]1    ZINC001225577714
C[C@@H](Oc1cc(F)ccc1[N+](=O)[O-])C1=CC=C[CH]1    ZINC001225577712
Cc1cc([N+](=O)[O-])cc(NCC(C)(F)F)c1F    ZINC001162232594
CN(Cc1cc(F)ccc1[N+](=O)[O-])CC(F)F    ZINC000171675149
C#CCN(Cc1cc(F)ccc1[N+](=O)[O-])C1CC1    ZINC000274229086
O=[N+]([O-])c1ccc(F)cc1CN1C[C@H]2C=C[C@H]1C2    ZINC000880448188
O=C(O)COc1cc(F)c(Cl)cc1[N+](=O)[O-]    ZINC000163020508
COC(=O)Oc1cc([N+](=O)[O-])c(F)cc1Cl    ZINC000004107731
CS(=O)(=O)Cc1cc(Cl)ccc1[N+](=O)[O-]    ZINC000863344816
CS(=O)(=O)Cc1cc([N+](=O)[O-])ccc1Cl    ZINC000172237550
N#Cc1ncn(-c2cc(Cl)ccc2[N+](=O)[O-])n1    ZINC000125258415
CCS(=O)(=O)Oc1cc(F)ccc1[N+](=O)[O-]    ZINC000072554278
O=[N+]([O-])c1ccc(Cl)cc1Oc1ccccc1    ZINC000039202351
COCCOc1c(Cl)ccc([N+](=O)[O-])c1F    ZINC000261494187
CCOCOc1cc(F)c(Cl)cc1[N+](=O)[O-]    ZINC000690677103
COCCOc1cc(F)c(Cl)cc1[N+](=O)[O-]    ZINC000283142834
O=[N+]([O-])c1cc(Cl)c(F)cc1OCCCO    ZINC000287257719
O=C(OCC(F)F)c1cc([N+](=O)[O-])ccc1F    ZINC000733450514
O=C(OCC(F)F)c1cc(F)ccc1[N+](=O)[O-]    ZINC000733470392
O=C(COc1cc(F)ccc1[N+](=O)[O-])C(F)F    ZINC000799870711
O=C(OCCF)c1c(F)ccc([N+](=O)[O-])c1F    ZINC000752565279
O=C(OCCF)c1cc(F)c(F)cc1[N+](=O)[O-]    ZINC000744910094
C[C@@H](CS)Oc1c(F)c(F)ccc1[N+](=O)[O-]    ZINC001225962449
C[C@H](CS)Oc1cc(F)c(F)cc1[N+](=O)[O-]    ZINC001225776736
C[C@H](CS)Oc1cc(F)cc(F)c1[N+](=O)[O-]    ZINC001228611537
C[C@@H](CS)Oc1cc([N+](=O)[O-])c(F)cc1F    ZINC001226181350
C[C@@H](CS)Oc1cc(F)cc(F)c1[N+](=O)[O-]    ZINC001228611538
C[C@@H](CS)Oc1cc(F)c(F)cc1[N+](=O)[O-]    ZINC001225776740
C[C@H](CS)Oc1c(F)c(F)ccc1[N+](=O)[O-]    ZINC001225962448
C[C@H](CS)Oc1cc([N+](=O)[O-])c(F)cc1F    ZINC001226181349
CCSCOc1cc([N+](=O)[O-])c(F)cc1F    ZINC001118415483
C[C@H](CS)Oc1cc([N+](=O)[O-])cc(F)c1F    ZINC001228022322
C[C@@H](CS)Oc1cc([N+](=O)[O-])cc(F)c1F    ZINC001228022323
N#CC1CN(C(=O)c2cc([N+](=O)[O-])ccc2F)C1    ZINC000854645642
N#CC1(NC(=O)c2cc(F)ccc2[N+](=O)[O-])CC1    ZINC000710063926
O=[N+]([O-])c1ccc(F)c(-c2nnc(C3CC3)o2)c1    ZINC001254115269
O=[N+]([O-])c1ccc(F)c(Nc2cncc(O)c2)c1    ZINC001175736376
O=[N+]([O-])c1ccc(F)c(Nc2cccnc2O)c1    ZINC001175735239
N#CC1(NC(=O)c2cc([N+](=O)[O-])ccc2F)CC1    ZINC000695187621
O=[N+]([O-])c1ccc(F)cc1-c1nnc(C2CC2)o1    ZINC001254115112
N#CC1CN(C(=O)c2cc(F)ccc2[N+](=O)[O-])C1    ZINC000817547430
O=[N+]([O-])c1ccc(F)c(Nc2ccnc(O)c2)c1    ZINC001175735480
Nc1cn(-c2cc([N+](=O)[O-])ccc2F)ccc1=O    ZINC001175733383
O=[N+]([O-])c1ccc(F)c(Nc2ccc(O)nc2)c1    ZINC001175735547
O=[N+]([O-])c1ccc(F)c(Nc2ncccc2O)c1    ZINC001175734448
O=c1cc[nH]cc1Nc1cc([N+](=O)[O-])ccc1F    ZINC001175736043
O=[N+]([O-])c1cc(OCCCCF)c(F)cc1F    ZINC001118478745
Nc1cnncc1Nc1cc([N+](=O)[O-])ccc1F    ZINC001175734201
Nc1cncc(Nc2cc([N+](=O)[O-])ccc2F)n1    ZINC001175736238
N=c1c(N)cncn1-c1cc([N+](=O)[O-])ccc1F    ZINC001175735904
Nc1cnc(Nc2cc([N+](=O)[O-])ccc2F)cn1    ZINC001175733461
COc1cc([N+](=O)[O-])c(NC2=CC=C[CH]2)cc1F    ZINC001171363566
C#C[C@H]1CCC[C@@H]1Oc1cc([N+](=O)[O-])ccc1F    ZINC001226266891
C#C[C@H]1CCC[C@H]1Oc1cc(F)ccc1[N+](=O)[O-]    ZINC001225578709
O=[N+]([O-])c1ccc(F)c(O[C@H]2C[C@H]3C=C[C@@H]2C3)c1    ZINC001226266237
O=[N+]([O-])c1ccc(F)cc1O[C@@H]1C[C@H]2C=C[C@@H]1C2    ZINC001225578607
C#C[C@@H]1CCC[C@@H]1Oc1cc(F)ccc1[N+](=O)[O-]    ZINC001225578711
O=[N+]([O-])c1ccc(F)c(O[C@@H]2C[C@H]3C=C[C@@H]2C3)c1    ZINC001226266238
C#C[C@H]1CCC[C@@H]1Oc1cc(F)ccc1[N+](=O)[O-]    ZINC001225578707
O=[N+]([O-])c1ccc(F)cc1O[C@H]1C[C@H]2C=C[C@@H]1C2    ZINC001225578604
C#C[C@@H]1CCC[C@H]1Oc1cc([N+](=O)[O-])ccc1F    ZINC001226266890
C#C[C@@H]1CCC[C@@H]1Oc1cc([N+](=O)[O-])ccc1F    ZINC001226266893
C#C[C@@H]1CCC[C@H]1Oc1cc(F)ccc1[N+](=O)[O-]    ZINC001225578701
C#C[C@H]1CCC[C@H]1Oc1cc([N+](=O)[O-])ccc1F    ZINC001226266892
CN(CC1CC1)c1cc(F)c(C#N)cc1[N+](=O)[O-]    ZINC000865452729
C[C@H]1CCCN1c1cc(F)c(C#N)cc1[N+](=O)[O-]    ZINC000865572425
CCC1CN(c2cc(F)c(C#N)cc2[N+](=O)[O-])C1    ZINC000865867765
C[C@@H]1CCCN1c1cc(F)c(C#N)cc1[N+](=O)[O-]    ZINC000865572424
Cc1cc([N+](=O)[O-])cc(-n2cccc2CN)c1F    ZINC001167596289
CC1(C)CN(c2cc(F)c(C#N)cc2[N+](=O)[O-])C1    ZINC000865735236
Cc1ncn(Cc2cc(F)ccc2[N+](=O)[O-])c1C    ZINC000134591360
N#Cc1cc([N+](=O)[O-])c(N2CCCCC2)cc1F    ZINC000865397124
N#CCN(Cc1cc(F)ccc1[N+](=O)[O-])C1CC1    ZINC000299584968
C[C@@H]1CCN(c2cc(F)c(C#N)cc2[N+](=O)[O-])C1    ZINC000865497092
C=C(C)CN(C)c1cc(F)c(C#N)cc1[N+](=O)[O-]    ZINC000865663702
Cc1cc([N+](=O)[O-])cc(-n2ccc(CN)c2)c1F    ZINC001169725294
CC1(C#N)CN(Cc2cc(F)ccc2[N+](=O)[O-])C1    ZINC000798194010
N#CCC1(CNc2cc([N+](=O)[O-])ccc2F)CC1    ZINC000849313966
C=CCCN(C)c1cc(F)c(C#N)cc1[N+](=O)[O-]    ZINC000865715466
C[C@H]1CCN(c2cc(F)c(C#N)cc2[N+](=O)[O-])C1    ZINC000865497094
