# Supplementary material for: Implementing a Scoring Function Based on Interaction Fingerprint for Autogrow4: Protein Kinase CK1δ as a Case Study
Source: Front Mol Biosci. 2022 Jul 7;9:909499. doi: 10.3389/fmolb.2022.909499 (PMC9301033; doi:10.3389/fmolb.2022.909499)
Supplement: Supplementary file 1 [file DataSheet1.ZIP › autogrow4-4.0.3/autogrow/operators/mutation/smiles_click_chem/reaction_libraries/robust_rxns/complementary_mol_dir/5_mem_aryl_w_NH_max2N_robust.smi]

c1cc[nH]c1    ZINC000001691362
c1c[nH]cn1    ZINC000000901039
c1cn[nH]c1    ZINC000000895257
c1cn[nH]n1    ZINC000004807252
Cc1ccc[nH]1    ZINC000001574399
Cc1cc[nH]c1    ZINC000002034399
Nc1ccc[nH]1    ZINC000100229827
Cc1ccn[nH]1    ZINC000004701702
Cc1cnc[nH]1    ZINC000008283845
Cc1ncc[nH]1    ZINC000008283844
Cc1cn[nH]c1    ZINC000000897288
Cc1cn[nH]n1    ZINC000039343128
Nc1cn[nH]c1    ZINC000005784074
Nc1ccn[nH]1    ZINC000095470183
Nc1ncc[nH]1    ZINC000017380534
Nc1c[nH]cn1    ZINC000012958660
Oc1cc[nH]n1    ZINC000004772132
Oc1cn[nH]c1    ZINC000006091387
Nc1cn[nH]n1    ZINC000021303334
Fc1c[nH]cn1    ZINC000004771528
Fc1ncc[nH]1    ZINC000032231223
Fc1cc[nH]n1    ZINC000034448031
Fc1cn[nH]c1    ZINC000006091386
C#Cc1cn[nH]c1    ZINC000034213175
C#Cc1ccn[nH]1    ZINC000079668396
C#Cc1c[nH]cn1    ZINC000088189638
N#Cc1ccc[nH]1    ZINC000001868299
N#Cc1cc[nH]c1    ZINC000005426226
N#Cc1cn[nH]c1    ZINC000002389916
N#Cc1c[nH]cn1    ZINC000026898378
N#Cc1ncc[nH]1    ZINC000032241933
N#Cc1cc[nH]n1    ZINC000014684056
N#Cc1cn[nH]n1    ZINC000004531247
C=Cc1ccn[nH]1    ZINC000032240390
C=Cc1cnc[nH]1    ZINC000013284960
O=Cc1ccc[nH]1    ZINC000001069171
O=Cc1cc[nH]c1    ZINC000002581109
Cc1ccc(C)[nH]1    ZINC000001673420
CCc1cc[nH]c1    ZINC000001561739
Cc1c[nH]cc1C    ZINC000002585418
CCc1ccc[nH]1    ZINC000002528141
Cc1c[nH]c(C)c1    ZINC000001574400
O=Cc1cc[nH]n1    ZINC000014808558
O=Cc1cnc[nH]1    ZINC000004085738
O=Cc1cn[nH]c1    ZINC000002738050
O=Cc1ncc[nH]1    ZINC000001069165
CCc1cn[nH]c1    ZINC000039343114
Cc1cc(C)[nH]n1    ZINC000000594608
CCc1ncc[nH]1    ZINC000084843279
Cc1c[nH]nc1C    ZINC000000967493
Cc1nc[nH]c1C    ZINC000000967285
CCc1cc[nH]n1    ZINC000003593983
CCc1cnc[nH]1    ZINC000013229600
NCc1cc[nH]c1    ZINC000071495166
Cc1c[nH]c(C)n1    ZINC000005425079
NCc1ccc[nH]1    ZINC000011848725
O=Cc1cn[nH]n1    ZINC000004353756
OCc1ccc[nH]1    ZINC000022011165
OCc1cc[nH]c1    ZINC000057340980
NCc1cn[nH]c1    ZINC000012351305
CNc1cc[nH]n1    ZINC000062796913
Cc1c[nH]nc1N    ZINC000035655479
CNc1ncc[nH]1    ZINC000032190964
Cc1cc(N)[nH]n1    ZINC000003886974
NCc1c[nH]cn1    ZINC000013740240
NCc1cc[nH]n1    ZINC000004244020
NCc1ncc[nH]1    ZINC000001235120
Cc1n[nH]cc1N    ZINC000004244016
Cc1nc(N)c[nH]1    ZINC000100380718
Cc1[nH]cnc1N    ZINC000039372185
Cc1c[nH]c(N)n1    ZINC000095079390
CNc1cn[nH]c1    ZINC000003628597
Cn1[nH]ccc1=O    ZINC000002559583
COc1cc[nH]n1    ZINC000080020338
OCc1ncc[nH]1    ZINC000002509361
OCc1cnc[nH]1    ZINC000003861563
OCc1cn[nH]c1    ZINC000033506024
OCc1ccn[nH]1    ZINC000004343992
Cc1ncc(O)[nH]1    ZINC000114786968
Cc1c[nH]nc1O    ZINC000003861216
Cc1cc(O)n[nH]1    ZINC000001471020
COc1cn[nH]c1    ZINC000013547525
Nc1cc(N)[nH]n1    ZINC000033961338
Nc1cn[nH]c1N    ZINC000012397092
NNc1ncc[nH]1    ZINC000008628559
NCc1cn[nH]n1    ZINC000026506827
NNc1cc[nH]n1    ZINC000078413577
Cc1n[nH]nc1N    ZINC000039201252
OCc1cn[nH]n1    ZINC000004343262
Nc1c[nH]nc1O    ZINC000013215114
Nc1cc(O)[nH]n1    ZINC000003591800
Cc1n[nH]cc1F    ZINC000079515188
C[n+]1cc(=N)o[nH]1    ZINC000006184086
Sc1cn[nH]n1    ZINC000012405203
C[n+]1cc(=O)o[nH]1    ZINC000006520005
Nc1cc(F)n[nH]1    ZINC000104594875
Clc1c[nH]cn1    ZINC000004771902
Clc1cn[nH]c1    ZINC000001049758
Clc1ncc[nH]1    ZINC000002577855
Clc1cc[nH]n1    ZINC000033949376
Fc1c[nH]cc1F    ZINC000008700552
N#CCc1ccc[nH]1    ZINC000039386088
C#CCc1ncc[nH]1    ZINC000101246076
Cc1ccc(C#N)[nH]1    ZINC000059270626
C#CCc1cn[nH]c1    ZINC000114850629
Cc1c[nH]cc1C#N    ZINC000005378563
Cc1n[nH]cc1C#N    ZINC000001235122
N#CCc1c[nH]cn1    ZINC000008100958
Cc1c[nH]nc1C#N    ZINC000001423208
Cc1c[nH]c(C#N)n1    ZINC000032132893
N#CCc1cn[nH]c1    ZINC000044368382
N#Cc1c[nH]c(N)c1    ZINC000091305938
Cc1[nH]cnc1C#N    ZINC000083267228
N#Cc1cc[nH]c1N    ZINC000039118281
N#CCc1ncc[nH]1    ZINC000012520175
Cc1cc(C#N)[nH]n1    ZINC000032005330
Cc1nc(C#N)c[nH]1    ZINC000034308442
N#CCc1ccn[nH]1    ZINC000096035919
N#Cc1cc(N)[nH]n1    ZINC000039118285
N#CCc1cn[nH]n1    ZINC000026507092
N#Cc1[nH]ncc1N    ZINC000008100994
N#Cc1cn[nH]c1N    ZINC000018217608
N#Cc1nc[nH]c1N    ZINC000008628646
c1nc(C2CC2)c[nH]1    ZINC000066054842
c1c[nH]c(C2CC2)n1    ZINC000071624439
C=CCc1ncc[nH]1    ZINC000071614166
C=CCc1cn[nH]c1    ZINC000199470118
c1n[nH]cc1C1CC1    ZINC000039411187
c1n[nH]c2c1CCC2    ZINC000005013003
c1cc(C2CC2)n[nH]1    ZINC000004291288
c1nc2c([nH]1)CCC2    ZINC000026441246
N#Cc1nc[nH]c1O    ZINC000005605530
Cc1[nH]ccc1C=O    ZINC000033835486
Cc1c[nH]c(C=O)c1    ZINC000020357649
Cc1ccc(C=O)[nH]1    ZINC000001574403
Cc1cc[nH]c1C=O    ZINC000026898381
CC(=O)c1cc[nH]c1    ZINC000000153020
CC(=O)c1ccc[nH]1    ZINC000000153027
N=C(N)c1ccc[nH]1    ZINC000034121751
c1[nH]nc2c1CNC2    ZINC000020441133
c1nc2c([nH]1)CNC2    ZINC000039132594
Cc1c[nH]c(C)c1C    ZINC000032134625
CCCc1ccc[nH]1    ZINC000032165487
Cc1cc(C)c(C)[nH]1    ZINC000001748916
c1nc2nonc2[nH]1    ZINC000040175433
O/N=C/c1cc[nH]c1    ZINC000078676662
Cc1[nH]cnc1C=O    ZINC000004807266
NC(=O)c1cc[nH]c1    ZINC000045817414
Cc1n[nH]cc1C=O    ZINC000004243451
Cc1ncc(C=O)[nH]1    ZINC000000164636
CC(=O)c1c[nH]cn1    ZINC000016696762
CC(=O)c1cn[nH]c1    ZINC000016696740
NC(=O)c1ccc[nH]1    ZINC000000331859
ON=Cc1ccc[nH]1    ZINC000252591639
Cc1cc(C=O)n[nH]1    ZINC000004244055
Cc1c[nH]c(C=O)n1    ZINC000012956226
Cc1cn[nH]c1C=O    ZINC000034762800
O/N=C\c1ccc[nH]1    ZINC000096300329
O/N=C/c1ccc[nH]1    ZINC000100028454
c1n[nH]c2c1COC2    ZINC000141259762
CC(=O)c1cc[nH]n1    ZINC000005386998
CC(=O)c1ncc[nH]1    ZINC000016696747
N=C(N)c1ncc[nH]1    ZINC000075847780
N=C(N)c1cc[nH]n1    ZINC000083267243
NCCc1ccc[nH]1    ZINC000039647756
CCc1c[nH]nc1C    ZINC000003848357
CC(C)c1cc[nH]n1    ZINC000012398538
Cc1nc(C)c(C)[nH]1    ZINC000000335480
CCc1n[nH]cc1C    ZINC000005634178
CCCc1ncc[nH]1    ZINC000000389830
CCc1cc(C)n[nH]1    ZINC000038891098
CC(C)c1c[nH]cn1    ZINC000038338287
Cc1n[nH]c(C)c1C    ZINC000002168425
C[C@H](N)c1ccc[nH]1    ZINC000011848727
CC(C)c1ncc[nH]1    ZINC000000389816
CC(C)c1cn[nH]c1    ZINC000071372398
CCCc1cn[nH]c1    ZINC000013547622
CCc1c[nH]c(C)n1    ZINC000038350002
CCc1ncc(C)[nH]1    ZINC000004555707
C[C@@H](N)c1cc[nH]c1    ZINC000078405736
C[C@H](N)c1cc[nH]c1    ZINC000078405732
CNCc1ccc[nH]1    ZINC000011920631
C[C@@H](N)c1ccc[nH]1    ZINC000011848726
CCCc1cc[nH]n1    ZINC000003636498
Cc1ccc(CN)[nH]1    ZINC000083267244
O=C(O)c1cc[nH]c1    ZINC000002570110
O=C(O)c1ccc[nH]1    ZINC000000158648
CC(=O)c1cn[nH]n1    ZINC000033943380
O/N=C/c1c[nH]cn1    ZINC000001513836
NC(=O)c1cn[nH]c1    ZINC000012398963
O/N=C/c1cc[nH]n1    ZINC000005613512
NC(=O)c1ccn[nH]1    ZINC000014684055
O=CNc1cc[nH]n1    ZINC000005386258
NC(=O)c1ncc[nH]1    ZINC000005117662
O/N=C/c1ncc[nH]1    ZINC000080070886
Nc1cc(C=O)[nH]n1    ZINC000077011366
NC(=O)c1c[nH]cn1    ZINC000005116852
OB(O)c1cc[nH]c1    ZINC000169747947
OB(O)c1ccc[nH]1    ZINC000169917532
Cc1ccc(CO)[nH]1    ZINC000057348549
C[C@H](O)c1ccc[nH]1    ZINC000034155960
C[C@@H](O)c1ccc[nH]1    ZINC000034155961
OCCc1ccc[nH]1    ZINC000001721467
CCOc1ccc[nH]1    ZINC000059509078
Cc1c[nH]c(CO)c1    ZINC000015020415
Cc1c[nH]cc1CO    ZINC000057348556
Cc1c[nH]c(CN)n1    ZINC000019093454
C[C@@H](N)c1cc[nH]n1    ZINC000012481564
CCNc1ncc[nH]1    ZINC000082163979
CCc1c[nH]nc1N    ZINC000021985136
NCCc1cn[nH]c1    ZINC000004992632
CNCc1ncc[nH]1    ZINC000022861350
Cc1cc(CN)[nH]n1    ZINC000004992728
NCCc1cnc[nH]1    ZINC000000388081
CNCc1c[nH]cn1    ZINC000054762812
CCc1n[nH]cc1N    ZINC000026545509
NCCc1ncc[nH]1    ZINC000020594000
Cc1c[nH]nc1CN    ZINC000082411833
C[C@@H](N)c1cn[nH]c1    ZINC000054741684
CCc1cc(N)n[nH]1    ZINC000012359712
C[C@H](N)c1ncc[nH]1    ZINC000035255571
CNc1cc(C)n[nH]1    ZINC000039249635
CNCc1cn[nH]c1    ZINC000040932307
Cc1[nH]nc(N)c1C    ZINC000096094072
C[C@H](N)c1cn[nH]c1    ZINC000054741683
NCCc1cc[nH]n1    ZINC000000001028
Cc1[nH]cnc1CN    ZINC000054793415
C[C@H](N)c1cc[nH]n1    ZINC000012481570
Cc1nc(N)[nH]c1C    ZINC000031891102
Cc1n[nH]c(C)c1N    ZINC000000039481
CNCc1ccn[nH]1    ZINC000012394703
C[C@H](N)c1c[nH]cn1    ZINC000039132791
C[C@@H](N)c1c[nH]cn1    ZINC000039132792
Cc1n[nH]cc1CN    ZINC000005625813
C[C@@H](N)c1ncc[nH]1    ZINC000035255572
CCc1c[nH]c(N)n1    ZINC000036458493
Cc1nc(CN)c[nH]1    ZINC000020441502
O=C(O)c1cc[nH]n1    ZINC000005324338
O=[N+]([O-])c1ccc[nH]1    ZINC000001561742
O=C(O)c1ncc[nH]1    ZINC000000967355
O=C(O)c1cn[nH]c1    ZINC000002167062
O=[N+]([O-])c1cc[nH]c1    ZINC000002527916
O=C(O)c1cnc[nH]1    ZINC000004720641
OB(O)c1c[nH]cn1    ZINC000169748046
NC(=O)c1cn[nH]n1    ZINC000039632300
OB(O)c1cn[nH]c1    ZINC000169743769
OB(O)c1cc[nH]n1    ZINC000169743639
OB(O)c1ncc[nH]1    ZINC000169745356
c1nc2c([nH]1)NON2    ZINC000040174017
C[C@@H](O)c1c[nH]cn1    ZINC000039210064
C[C@H](O)c1c[nH]cn1    ZINC000039210063
COc1n[nH]cc1C    ZINC000082200741
OCCc1cc[nH]n1    ZINC000034561946
Cc1nc(CO)c[nH]1    ZINC000012336500
CCOc1cn[nH]c1    ZINC000034069053
CCOc1cc[nH]n1    ZINC000059504369
COc1cc(C)[nH]n1    ZINC000005285841
C[C@@H](O)c1ncc[nH]1    ZINC000034448613
Cc1[nH]nc(O)c1C    ZINC000000162747
C[C@@H](O)c1cc[nH]n1    ZINC000037908560
Cc1cc(=O)n(C)[nH]1    ZINC000003199631
COCc1ncc[nH]1    ZINC000034440901
CCc1c[nH][nH]c1=O    ZINC000149347792
Cc1cc(CO)n[nH]1    ZINC000003851840
Cc1[nH]ncc1CO    ZINC000037461729
COCc1cc[nH]n1    ZINC000034742967
COCc1cn[nH]c1    ZINC000143625397
COCc1cnc[nH]1    ZINC000039132641
OCCc1cnc[nH]1    ZINC000004533393
Cc1n[nH]c(C)c1O    ZINC000000398314
Cc1c[nH]c(CO)n1    ZINC000045205735
Cc1[nH]cnc1CO    ZINC000006645459
OCCc1ncc[nH]1    ZINC000019926709
C[C@H](O)c1ncc[nH]1    ZINC000034448611
CCc1cc(O)n[nH]1    ZINC000004494836
C[C@H](O)c1cc[nH]n1    ZINC000037908559
Cc1cn[nH]c1CO    ZINC000078231033
OCCc1cn[nH]c1    ZINC000002549368
Cc1n[nH]c(N)c1N    ZINC000034551955
CCc1n[nH]nc1N    ZINC000039280730
Cc1n[nH]nc1CN    ZINC000076570214
NCCc1cn[nH]n1    ZINC000082411811
NCc1nc[nH]c1N    ZINC000044248679
Cc1c(N)n[nH]c1N    ZINC000036644439
O=[N+]([O-])c1ncc[nH]1    ZINC000001481980
O=[N+]([O-])c1ccn[nH]1    ZINC000095908461
O=[N+]([O-])c1c[nH]cn1    ZINC000012358712
O=C(O)c1cn[nH]n1    ZINC000004876871
O=[N+]([O-])c1cn[nH]c1    ZINC000001049761
Nc1cc(CO)[nH]n1    ZINC000072209660
Cn1[nH]c(N)cc1=O    ZINC000103825106
OCCc1cn[nH]n1    ZINC000052223370
COc1c[nH]nc1N    ZINC000079792859
Nc1ncc(CO)[nH]1    ZINC000072190656
COc1cc(N)[nH]n1    ZINC000034286700
NCc1cc(O)[nH]n1    ZINC000022610545
Cc1[nH]nc(O)c1N    ZINC000026263931
NNc1cc(N)[nH]n1    ZINC000004772536
O=[N+]([O-])c1cn[nH]n1    ZINC000003852475
CSc1cc[nH]n1    ZINC000080874067
CSc1cn[nH]c1    ZINC000082073824
CSc1cnc[nH]1    ZINC000036040070
Cc1n[nH]cc1S    ZINC000125844528
CSc1ncc[nH]1    ZINC000001671795
OCc1cc(O)n[nH]1    ZINC000038538098
Nc1[nH]nc(O)c1N    ZINC000002387488
Cc1n[nH]c(C)c1F    ZINC000034928936
CC[n+]1cc(=N)o[nH]1    ZINC000147728967
ClCc1ccc[nH]1    ZINC000088189671
CSc1cn[nH]n1    ZINC000002507540
Cc1cc(Cl)[nH]n1    ZINC000017058591
ClCc1cn[nH]c1    ZINC000045672775
Cc1[nH]ncc1Cl    ZINC000017946022
ClCc1c[nH]cn1    ZINC000015894707
Cc1cnc(Cl)[nH]1    ZINC000004771953
ClCc1ncc[nH]1    ZINC000001494936
Cc1[nH]cnc1Cl    ZINC000005503829
ClCc1cc[nH]n1    ZINC000039612546
Cc1c(N)o[nH][n+]1=O    ZINC000334157889
Nc1cc(Cl)n[nH]1    ZINC000082164414
Nc1cn[nH]c1Cl    ZINC000005116949
ClCc1cn[nH]n1    ZINC000052225457
Nc1[nH]ncc1Cl    ZINC000004244022
N#Cc1c[nH]cc1C#N    ZINC000032137471
c1cc2ccccc2[nH]1    ZINC000014516984
FC(F)c1c[nH]cn1    ZINC000083255483
FC(F)c1cn[nH]c1    ZINC000204540547
N#Cc1cc(C#N)[nH]n1    ZINC000166756414
N#Cc1nc[nH]c1C#N    ZINC000000090751
FC(F)c1cc[nH]n1    ZINC000026547607
c1cc2ccncc2[nH]1    ZINC000002040902
c1cc2ncccc2[nH]1    ZINC000002040899
c1cc2cnccc2[nH]1    ZINC000002040901
c1n[nH]c2ccccc12    ZINC000016052862
c1cc2cccnc2[nH]1    ZINC000015442276
c1nc2ccccc2[nH]1    ZINC000000331902
N#Cc1n[nH]nc1C#N    ZINC000031351513
c1cc2ncncc2[nH]1    ZINC000021298867
c1n[nH]c2ccncc12    ZINC000058041726
c1cc2nnccc2[nH]1    ZINC000084226595
c1nc2ccncc2[nH]1    ZINC000001605047
c1cc2cnncc2[nH]1    ZINC000080586694
c1n[nH]c2cnccc12    ZINC000014985617
c1cc2nccnc2[nH]1    ZINC000033844401
c1n[nH]c2ncccc12    ZINC000003852638
N#C/C=C/c1c[nH]cn1    ZINC000140748600
c1cc2cncnc2[nH]1    ZINC000006862802
c1nc2ncccc2[nH]1    ZINC000004003201
c1n[nH]c2cccnc12    ZINC000045166781
N#Cc1cc(C=O)c[nH]1    ZINC000039224025
N#Cc1ccc(C=O)[nH]1    ZINC000075519911
N#Cc1c[nH]c(C=O)c1    ZINC000039248714
N#Cc1cc[nH]c1C=O    ZINC000075519913
c1nc2ncncc2[nH]1    ZINC000000391913
c1n[nH]c2nccnc12    ZINC000039339595
c1cc2n[nH]nc2cn1    ZINC000005117686
c1n[nH]c2ncncc12    ZINC000018045409
c1nc2nccnc2[nH]1    ZINC000015895404
c1nc2cnncc2[nH]1    ZINC000026506602
Cc1cc(C#N)c(C)[nH]1    ZINC000045802979
CC#Cc1cc(C)[nH]n1    ZINC000096191825
C#CCCc1c[nH]cn1    ZINC000013795217
c1cc2c([nH]1)CCN=C2    ZINC000223706900
CCc1ccc(C#N)[nH]1    ZINC000034060336
C#CCc1c[nH]nc1C    ZINC001249946118
Cc1cc(C)c(C#N)[nH]1    ZINC000014982747
CCc1c[nH]c(C#N)c1    ZINC000078404993
Cc1c[nH]c(C#N)c1C    ZINC000045802980
N#CCCc1ccc[nH]1    ZINC000001868300
O=C1CCc2c[nH]cc21    ZINC000002548010
O=C/C=C/c1ccc[nH]1    ZINC000002519586
O=C1Cc2cc[nH]c2C1    ZINC000049582198
Cc1cnc(CC#N)[nH]1    ZINC000059816976
Cc1[nH]cnc1CC#N    ZINC000052508193
N#CCCc1cn[nH]c1    ZINC000072209616
C#CCc1c[nH]c(N)n1    ZINC000104644993
Cc1cc(CC#N)n[nH]1    ZINC000082411659
Cc1c[nH]c(N)c1C#N    ZINC000001658816
N#CCCc1c[nH]cn1    ZINC000034419483
N#CCCc1ncc[nH]1    ZINC000104400320
Cc1n[nH]c(C)c1C#N    ZINC000007023207
Cc1nc(C#N)[nH]c1C    ZINC000083267301
c1cc2c([nH]1)CCCC2    ZINC000004521854
c1[nH]cc2c1CCCC2    ZINC000036436730
O=C1CCc2[nH]ncc21    ZINC000038701049
N#Cc1ccc(CO)[nH]1    ZINC000299889647
Cn1[nH]cc(C#N)c1=N    ZINC000100222389
Cc1n[nH]c2cn[nH]c12    ZINC000013119669
Cc1n[nH]c(C#N)c1N    ZINC000004878135
N#CCCc1cn[nH]n1    ZINC000059915107
Cc1n[nH]c(N)c1C#N    ZINC000004353708
C=C(C)Cc1ncc[nH]1    ZINC000082221219
c1n[nH]c2c1CCCC2    ZINC000008078164
c1n[nH]cc1CC1CC1    ZINC000231428697
C=Cc1c(C)n[nH]c1C    ZINC000040545970
c1nc2c([nH]1)CCCC2    ZINC000001734290
c1cc2c([nH]1)CCNC2    ZINC000082411646
Cc1n[nH]c2c1CCC2    ZINC000038887753
c1c[nH]c(C2CCC2)n1    ZINC000066055004
Cc1ncc(C2CC2)[nH]1    ZINC000143151834
c1c[nH]c(CC2CC2)n1    ZINC000117044088
Cc1n[nH]cc1C1CC1    ZINC001250032170
c1cc(C2CCC2)n[nH]1    ZINC000038857329
C=C(C)Cc1cn[nH]c1    ZINC001250241341
CC1(c2cc[nH]n2)CC1    ZINC000087366966
c1nc(C2CCC2)c[nH]1    ZINC000144196653
C=CCc1c[nH]nc1C    ZINC000146347292
c1n[nH]cc1C1CCC1    ZINC000334163818
Cc1cc(C2CC2)[nH]n1    ZINC000042384012
c1cc2ccsc2[nH]1    ZINC000000334499
O=CC(=O)c1ccc[nH]1    ZINC000077260027
O=Cc1ccc(C=O)[nH]1    ZINC000002559042
N#Cc1c(N)n[nH]c1N    ZINC000034246964
CC(=O)c1c[nH]cc1C    ZINC000000076525
CCC(=O)c1ccc[nH]1    ZINC000001574407
Cc1cc(C=O)c(C)[nH]1    ZINC000001769325
CCc1c[nH]c(C=O)c1    ZINC000034514302
CC(=O)c1c[nH]c(C)c1    ZINC000082835742
CCc1ccc(C=O)[nH]1    ZINC000037624295
Cc1cc(C=O)[nH]c1C    ZINC000000076521
Cc1cc(C)c(C=O)[nH]1    ZINC000000076532
Cc1c[nH]c(C=O)c1C    ZINC000000076523
CC(=O)Cc1ccc[nH]1    ZINC000022003632
Nc1cn[nH]c1C1CC1    ZINC000042415341
C1CCc2n[nH]nc2C1    ZINC000031308567
N[C@@H]1Cc2c[nH]nc2C1    ZINC000082411606
CN1Cc2cn[nH]c2C1    ZINC000168094642
N[C@H]1Cc2c[nH]nc2C1    ZINC000082411607
Nc1n[nH]cc1C1CC1    ZINC000026897708
Cc1n[nH]c2c1CNC2    ZINC000020441128
Nc1[nH]nc2c1CCC2    ZINC000095481706
Nc1nc(C2CC2)c[nH]1    ZINC000042684308
c1[nH]nc2c1NCCC2    ZINC000044136866
Cc1nc2c([nH]1)CNC2    ZINC000082411593
c1cc(C2CNC2)n[nH]1    ZINC000019686510
c1c[nH]c(C2CNC2)n1    ZINC000104694201
N[C@@H]1C[C@H]1c1c[nH]cn1    ZINC000013518991
NC1(c2cc[nH]n2)CC1    ZINC000082411602
c1nc2c([nH]1)CNCC2    ZINC000005954995
c1n[nH]c2c1CNCC2    ZINC000004243542
c1n[nH]c2c1CCCN2    ZINC000072231483
c1n[nH]c2c1CCNC2    ZINC000040435044
Nc1cc(C2CC2)[nH]n1    ZINC000095067846
CCc1c(C)c[nH]c1C    ZINC000001690960
Cc1[nH]c(C)c(C)c1C    ZINC000002004544
CC(C)(C)c1cc[nH]c1    ZINC000104585436
Cc1cc[nH]c1C(C)C    ZINC000036455682
CCc1c[nH]cc1CC    ZINC000008700554
CC(C)(C)c1ccc[nH]1    ZINC000001673423
C[B-](C)(C)c1cn[nH]c1    ZINC000584907830
c1cc2scnc2[nH]1    ZINC000045823674
Cc1nc2nonc2[nH]1    ZINC000040175438
[N-]=[N+]=NCc1cn[nH]n1    ZINC000005544994
C/C(=N\O)c1cc[nH]c1    ZINC000000153021
c1c[nH]c(OC2CC2)n1    ZINC000238093734
C/C(=N/O)c1ccc[nH]1    ZINC000100011035
Cc1nc(C)c(C=O)[nH]1    ZINC000038803733
CC(=O)c1c[nH]c(C)n1    ZINC000022000856
CNC(=O)c1ccc[nH]1    ZINC000071791049
c1n[nH]c2c1COCC2    ZINC000058827129
Cc1ccc(C(N)=O)[nH]1    ZINC000113467798
NCC(=O)c1ccc[nH]1    ZINC000037624343
CNC(=O)c1cc[nH]c1    ZINC000104592347
Cc1nc(C=O)[nH]c1C    ZINC000012956343
Oc1cc(C2CC2)[nH]n1    ZINC000038844469
C/[N+]([O-])=C/c1ccc[nH]1    ZINC000000337385
CCc1ncc(C=O)[nH]1    ZINC000000164927
NC(=O)Cc1ccc[nH]1    ZINC000034405481
Cc1cc[nH]c1C(N)=O    ZINC000095930257
Cc1n[nH]c(C)c1C=O    ZINC000019481507
Oc1n[nH]c2c1CCC2    ZINC000000270745
CCc1cc(C=O)n[nH]1    ZINC000049584990
CCc1n[nH]cc1C=O    ZINC000004243076
C/C(=N\O)c1ccc[nH]1    ZINC000014413017
CC(=O)c1nc(C)c[nH]1    ZINC000049584974
Cc1[nH]ccc1C(N)=O    ZINC000104652065
c1cc(OC2CC2)n[nH]1    ZINC000078131437
c1n[nH]cc1OC1CC1    ZINC000238093432
CC(=O)c1cc(C)[nH]n1    ZINC000026506532
CC(=O)c1cn[nH]c1C    ZINC000015442858
c1[nH]nc2c1CCOC2    ZINC000070461052
CC(=O)c1n[nH]cc1C    ZINC000073733789
Cc1c[nH]cc1C(N)=O    ZINC000225377064
Cc1n[nH]c(C=O)c1C    ZINC000038803726
c1nc2c([nH]1)CCOC2    ZINC000088189916
CC(=N)Nc1cc[nH]n1    ZINC000039367599
Nc1n[nH]c2c1CNC2    ZINC000022172100
C1CNc2n[nH]nc2C1    ZINC000062152155
C1Cc2n[nH]nc2CN1    ZINC000071790279
Cc1c[nH]c(C(C)C)n1    ZINC000038886271
CCc1cc(CC)[nH]n1    ZINC000006359090
CCCCc1cn[nH]c1    ZINC000078413698
CCNCc1cc[nH]c1    ZINC000071495194
CC(C)Cc1cn[nH]c1    ZINC000149238209
CN(C)Cc1ccc[nH]1    ZINC000001598242
Cc1cc(C(C)C)[nH]n1    ZINC000042384085
CC(C)Cc1ncc[nH]1    ZINC000005114439
CNCc1ccc(C)[nH]1    ZINC000083267328
CC[C@H](C)c1ncc[nH]1    ZINC000078107868
CC(C)(C)c1ccn[nH]1    ZINC000004002959
CC[C@H](C)c1cn[nH]c1    ZINC000196247966
CC(C)(C)c1ncc[nH]1    ZINC000013220227
CCc1ccc(CN)[nH]1    ZINC000082411518
CN[C@@H](C)c1ccc[nH]1    ZINC000077260041
C[C@H](N)Cc1cc[nH]c1    ZINC000026663631
CC(C)Cc1cc[nH]n1    ZINC000026547573
C[C@@H](N)Cc1cc[nH]c1    ZINC000026663626
CCc1c(C)n[nH]c1C    ZINC000003848347
CC[C@@H](C)c1ncc[nH]1    ZINC000078107866
CC[C@@H](C)c1cn[nH]c1    ZINC000196247960
CCCCc1ncc[nH]1    ZINC000002569368
CN[C@H](C)c1cc[nH]c1    ZINC000078405794
CN[C@H](C)c1ccc[nH]1    ZINC000077260042
Cc1[nH]ncc1C(C)C    ZINC000075838872
Cc1cc(C)c(CN)[nH]1    ZINC000082637672
CN[C@@H](C)c1cc[nH]c1    ZINC000078405791
CCCc1nc(C)c[nH]1    ZINC000026898407
CCCc1cn[nH]c1C    ZINC000168596080
CC(C)(C)c1cn[nH]c1    ZINC000034413164
CN(C)Cc1cc[nH]c1    ZINC000032225475
CC(C)(C)c1cnc[nH]1    ZINC000003593990
Cc1ccc(CCN)[nH]1    ZINC000078405670
CCc1n[nH]c(C)c1C    ZINC000003848382
Nc1nc2nonc2[nH]1    ZINC000040175434
Cc1c[nH]c(C(=O)O)c1    ZINC000002513001
Cc1c[nH]cc1C(=O)O    ZINC000001709918
c1[nH]cc2c1OCCO2    ZINC000039351827
Cc1ccc(C(=O)O)[nH]1    ZINC000026506991
COC(=O)c1ccc[nH]1    ZINC000000165735
Cc1cc(C(=O)O)c[nH]1    ZINC000026897380
O=C(O)Cc1cc[nH]c1    ZINC000001646567
Cc1cc[nH]c1C(=O)O    ZINC000004228206
O=C(O)Cc1ccc[nH]1    ZINC000002576193
COC(=O)c1cc[nH]c1    ZINC000015446243
O=Cc1ccc(CO)[nH]1    ZINC000014491618
Cc1[nH]ccc1C(=O)O    ZINC000001574411
COc1cc[nH]c1C=O    ZINC000075521337
NNC(=O)c1ccc[nH]1    ZINC000000163134
CC(=O)c1[nH]ncc1N    ZINC000095830549
CC(=O)Nc1cc[nH]n1    ZINC000008733367
NC(=O)Cc1ncc[nH]1    ZINC000080602467
CC(=O)c1cc(N)n[nH]1    ZINC000082411482
CNC(=O)c1cc[nH]n1    ZINC000070187442
Cc1n[nH]cc1/C=N/O    ZINC000102813038
NC(=O)Cc1cc[nH]n1    ZINC000078724341
Cc1[nH]cnc1C(N)=O    ZINC000027977757
NC(=O)c1cc(N)c[nH]1    ZINC000020282304
Cc1c[nH]nc1C(N)=O    ZINC000078317844
CNC(=O)c1cn[nH]c1    ZINC000036164890
CC(=O)c1c[nH]c(N)n1    ZINC000039414107
Cc1n[nH]c(C)c1N=O    ZINC000004644856
CNC(=O)c1ncc[nH]1    ZINC000039346788
N/C(=N\O)c1ccc[nH]1    ZINC000045803002
Cc1n[nH]cc1C(N)=O    ZINC000070214635
Cc1nc(C(N)=O)c[nH]1    ZINC000078724808
CNC(=O)c1c[nH]cn1    ZINC000032249807
NC(=O)Cc1cn[nH]c1    ZINC000138686901
CC(=O)Nc1cn[nH]c1    ZINC000035238753
CC(=O)Nc1c[nH]cn1    ZINC000013354640
NC(=O)Cc1cnc[nH]1    ZINC000034354602
CC(=O)Nc1ncc[nH]1    ZINC000013354633
CC(=O)c1n[nH]nc1C    ZINC000016265729
Cc1cc(C(N)=O)[nH]n1    ZINC000010342264
Cc1nc(C=NO)c[nH]1    ZINC000255990144
Cc1cc(CO)c(C)[nH]1    ZINC000057348554
CCc1ccc(CO)[nH]1    ZINC000143586394
CN(C)Cc1cc[nH]n1    ZINC000034368841
NCCCc1cc[nH]n1    ZINC000060098717
C[C@H](N)Cc1cnc[nH]1    ZINC000003872813
CC[C@@H](N)c1ncc[nH]1    ZINC000036912368
CNc1c(C)n[nH]c1C    ZINC000062796694
CC[C@H](N)c1ncc[nH]1    ZINC000036912367
C[C@@H](N)Cc1cnc[nH]1    ZINC000003872814
CNCc1ncc(C)[nH]1    ZINC000019093456
C[C@@H](CN)c1ncc[nH]1    ZINC000082835905
CCc1c[nH]c(CN)n1    ZINC000050182073
CNCc1cc(C)[nH]n1    ZINC000004453800
NCCCc1ncc[nH]1    ZINC000036912373
CCCc1cc(N)n[nH]1    ZINC000012359877
Cc1nc(C)c(CN)[nH]1    ZINC000082320743
CCc1[nH]nc(N)c1C    ZINC000004953860
CN(C)Cc1c[nH]cn1    ZINC000104693010
CC(C)c1nc[nH]c1N    ZINC000106773618
CC(C)c1cc(N)n[nH]1    ZINC000012359789
Cc1[nH]cnc1CCN    ZINC000003605034
CCc1c(C)n[nH]c1N    ZINC000006197581
Cc1c[nH]c([C@@H](C)N)n1    ZINC000037412391
CCNCc1cc[nH]n1    ZINC000036899936
Cc1c[nH]c(CCN)n1    ZINC000019737050
CNCc1cn[nH]c1C    ZINC000020357700
CC(C)(N)c1ncc[nH]1    ZINC000082522252
CN(C)Cc1cn[nH]c1    ZINC000147999394
C[C@@H](NN)c1ccc[nH]1    ZINC000104558899
C[C@H](CN)c1ncc[nH]1    ZINC000082835906
CC(C)c1cn[nH]c1N    ZINC000040435143
Cc1c[nH]c([C@H](C)N)n1    ZINC000037412393
CNCCc1cn[nH]c1    ZINC000004384436
NCCCc1cn[nH]c1    ZINC000006091384
CCc1nc(CN)c[nH]1    ZINC000062820771
CCNc1cc(C)[nH]n1    ZINC000039095969
CCNCc1ncc[nH]1    ZINC000022861352
C[C@H](NN)c1ccc[nH]1    ZINC000104558893
CCNCc1c[nH]cn1    ZINC000054762831
CCCc1c[nH]nc1N    ZINC000095924195
CCc1cc(CN)n[nH]1    ZINC000026547201
Cc1ncc(CCN)[nH]1    ZINC000005116020
CCCn1[nH]ccc1=N    ZINC000102824685
CNCc1c[nH]c(C)n1    ZINC000054797652
Cc1[nH]n(C)c(=N)c1C    ZINC000102797700
Cc1nc(CN)[nH]c1C    ZINC000036870908
CNCCc1c[nH]cn1    ZINC000002559937
NCCCc1cnc[nH]1    ZINC000005116857
Cc1[nH]nc(CN)c1C    ZINC000082522251
CN(C)Cc1ncc[nH]1    ZINC000104399211
CC(C)c1[nH]ncc1N    ZINC000042415057
Cc1n[nH]c(C)c1CN    ZINC000000064910
Cc1cc(CCN)[nH]n1    ZINC000009009205
N#Cc1cc(Cl)c[nH]1    ZINC000039194116
NC(=S)c1ccc[nH]1    ZINC000002581835
c1n[nH]c2c1CSC2    ZINC000003848620
NC(=S)c1cc[nH]c1    ZINC000082587493
COC(=O)c1c[nH]cn1    ZINC000008101003
O=C(O)Cc1cnc[nH]1    ZINC000019735138
O=C(O)Cc1ccn[nH]1    ZINC000020417336
O=C(O)Cc1cn[nH]c1    ZINC000020438761
COC(=O)c1cc[nH]n1    ZINC000032445539
Cc1cn[nH]c1C(=O)O    ZINC000026898508
O=C(O)Cc1ncc[nH]1    ZINC000066348452
Cc1cnc(C(=O)O)[nH]1    ZINC000019093618
Cc1nc(C(=O)O)c[nH]1    ZINC000001701248
Cc1[nH]cnc1C(=O)O    ZINC000002004010
COC(=O)c1cn[nH]c1    ZINC000019722105
Cc1cc(C(=O)O)n[nH]1    ZINC000003982495
Cc1n[nH]c(O)c1C=O    ZINC000034926204
COc1n[nH]cc1C=O    ZINC000020357655
COC(=O)c1ncc[nH]1    ZINC000022011174
Cc1[nH]ncc1C(=O)O    ZINC000008700060
Nc1ccc(C(=O)O)[nH]1    ZINC000084325578
Nc1nc[nH]c1NC=O    ZINC000026893858
NC(=O)c1nc(N)c[nH]1    ZINC000112932237
NC(=O)c1cc(N)[nH]n1    ZINC000042384151
NC(=O)c1n[nH]cc1N    ZINC000001072662
Cc1n[nH]nc1C(N)=O    ZINC000204074313
NNC(=O)c1cnc[nH]1    ZINC000001653123
NNC(=O)c1ccn[nH]1    ZINC000004243758
Cc1nc2c([nH]1)NON2    ZINC000040174029
N/C(=N/O)c1ncc[nH]1    ZINC000075848177
Nc1n[nH]cc1NC=O    ZINC000072232658
N/C(=N/O)c1cnc[nH]1    ZINC000104595523
N=C(O)c1nc[nH]c1N    ZINC000003861263
NC(=O)Cc1cn[nH]n1    ZINC000096527936
NNC(=O)c1cn[nH]c1    ZINC000036778321
NNC(=O)c1ncc[nH]1    ZINC000004955313
NC(=O)c1cn[nH]c1N    ZINC000017039868
Cc1cn[nH]c1B(O)O    ZINC000203565960
Cc1cc(B(O)O)n[nH]1    ZINC000169745298
Cc1[nH]ncc1B(O)O    ZINC000169747164
OCCCc1c[nH]cn1    ZINC000013747368
CC(C)Oc1cc[nH]n1    ZINC000142363334
Cc1[nH]ncc1[C@H](C)O    ZINC000075852801
Cc1nc(CO)[nH]c1C    ZINC000045205748
C[C@@H](O)Cc1ncc[nH]1    ZINC000040261494
CCOc1c[nH]c(C)n1    ZINC000104618499
C[C@H](CO)c1ncc[nH]1    ZINC000113999585
C[C@@H](CO)c1ncc[nH]1    ZINC000113999583
CCc1c(O)n[nH]c1C    ZINC000000343784
COCCc1ncc[nH]1    ZINC000034433016
CCc1cc(CO)n[nH]1    ZINC000032302999
Cc1[nH]ncc1[C@@H](C)O    ZINC000075852800
CC[C@H](O)c1ncc[nH]1    ZINC000082703618
CC(C)Oc1cn[nH]c1    ZINC000095095566
CCCOc1cn[nH]c1    ZINC000078161325
CC(C)(O)c1ncc[nH]1    ZINC000034474932
CCOc1c[nH]nc1C    ZINC000000401174
C[C@H](O)Cc1ncc[nH]1    ZINC000040261493
CCOc1cc(C)[nH]n1    ZINC000017058893
CC(C)c1cc(O)n[nH]1    ZINC000026515267
COCc1cc(C)[nH]n1    ZINC000095629622
CC[C@@H](O)c1ncc[nH]1    ZINC000082703620
CCCc1cc(O)n[nH]1    ZINC000000143533
CC(C)(O)c1cn[nH]c1    ZINC000075845877
CCc1ncc(CO)[nH]1    ZINC000026895972
CC(C)Oc1ncc[nH]1    ZINC000144262158
Cc1n[nH]c(C)c1CO    ZINC000037461728
COCCc1cn[nH]c1    ZINC000142294538
OCCCc1cn[nH]c1    ZINC000002385076
Cc1cc(CCO)[nH]n1    ZINC000005386774
CCc1n[nH]c(N)c1N    ZINC000079274836
NCCc1c[nH]c(N)n1    ZINC000031475272
CN(C)Cc1cn[nH]n1    ZINC000078100429
Cn1[nH]cc(CN)c1=N    ZINC000101114749
CN(C)c1cc(N)n[nH]1    ZINC000088189752
N#Cc1[nH]ncc1Cl    ZINC000040176354
NC(=S)c1cn[nH]c1    ZINC000002546140
NC(=S)c1ncc[nH]1    ZINC000080131864
NC(=S)c1ccn[nH]1    ZINC000002546142
NC(=S)c1cnc[nH]1    ZINC000002559873
Nc1cn[nH]c1C(=O)O    ZINC000026895189
Nc1[nH]ncc1C(=O)O    ZINC000005116952
Nc1cc(C(=O)O)n[nH]1    ZINC000009696391
O=C(O)Cc1cn[nH]n1    ZINC000026507094
Cc1cc([N+](=O)[O-])n[nH]1    ZINC000100006832
NC(=O)c1nc[nH]c1O    ZINC000001559082
Cc1nc[nH]c1[N+](=O)[O-]    ZINC000001583149
COC(=O)c1cn[nH]n1    ZINC000016052238
Cc1n[nH]nc1C(=O)O    ZINC000002536607
Nc1ncc(C(=O)O)[nH]1    ZINC000032194953
Cc1n[nH]cc1[N+](=O)[O-]    ZINC000018166912
Cc1c[nH]nc1[N+](=O)[O-]    ZINC000009356400
O=[N+]([O-])Cc1ncc[nH]1    ZINC000002579327
Cc1nc([N+](=O)[O-])c[nH]1    ZINC000018172810
Nc1c[nH]c(C(=O)O)n1    ZINC000038804037
Nc1nc2c([nH]1)NON2    ZINC000040174019
NNC(=O)c1cn[nH]n1    ZINC000057218682
Nc1n[nH]nc1NC=O    ZINC000005380621
NC(=O)c1n[nH]nc1N    ZINC000001653220
OCc1ccc(CO)[nH]1    ZINC000002519500
OCCCc1cn[nH]n1    ZINC000096527973
NC[C@@H](O)c1cnc[nH]1    ZINC000005116923
C[C@H](N)c1cc(O)n[nH]1    ZINC000082411321
COc1cc(CN)[nH]n1    ZINC000039095900
NCCc1cc(=O)[nH][nH]1    ZINC000082164014
CCOc1cc(N)n[nH]1    ZINC000072319672
CCOCc1cn[nH]n1    ZINC000005502177
NC[C@H](O)c1cnc[nH]1    ZINC000005116927
C[C@@H](N)c1cc(O)n[nH]1    ZINC000082411322
N[C@H](CO)c1ncc[nH]1    ZINC000082836125
COCc1cc(N)n[nH]1    ZINC000026511567
N[C@@H](CO)c1ncc[nH]1    ZINC000082836128
N#Cc1n[nH]nc1Cl    ZINC000002566328
NC(=S)c1cn[nH]n1    ZINC000014807903
O=C(O)c1c[nH]c(O)n1    ZINC000006667673
O=C(O)c1cc(O)n[nH]1    ZINC000005114057
O=C(O)c1cn[nH]c1O    ZINC000026189195
Nc1cn[nH]c1[N+](=O)[O-]    ZINC000034616958
Nc1cc([N+](=O)[O-])[nH]n1    ZINC000104597543
Nc1[nH]ncc1[N+](=O)[O-]    ZINC000008101022
Nc1nc[nH]c1[N+](=O)[O-]    ZINC000012957904
Nc1[nH][nH]c(=O)c1N=O    ZINC000104187776
Cc1n[nH]nc1[N+](=O)[O-]    ZINC000013410797
Nc1n[nH]nc1C(=O)O    ZINC000004621099
NC(=O)c1cc(F)c[nH]1    ZINC000104593433
Cc1[nH]cnc1CS    ZINC000034766541
CCSc1ncc[nH]1    ZINC000096551687
CSCc1cc[nH]n1    ZINC000034041052
C[C@@H](O)c1cc(O)n[nH]1    ZINC000005387056
COc1cc(OC)[nH]n1    ZINC000139447358
OCc1cc(CO)[nH]n1    ZINC000002518933
C[C@H](O)c1cc(O)n[nH]1    ZINC000005503437
OCc1c[nH]nc1CO    ZINC000078685024
OCc1nc[nH]c1CO    ZINC000000337668
CC(C)[n+]1cc(=N)o[nH]1    ZINC000059059390
O=Cc1cc(Cl)c[nH]1    ZINC000039264064
O=C(Cl)c1ccc[nH]1    ZINC000001683282
O=Cc1[nH]ccc1Cl    ZINC000043199172
O=C(O)c1cc(F)c[nH]1    ZINC000095740519
O=[N+]([O-])c1c[nH]nc1O    ZINC000004149782
NC(=O)c1nc[nH]c1F    ZINC000004771527
CSc1cc(N)[nH]n1    ZINC000077028644
CSc1cn[nH]c1N    ZINC000040999530
C[C@H](F)c1cc(N)n[nH]1    ZINC000095644385
C[C@@H](F)c1cc(N)n[nH]1    ZINC000095644386
CN(C)[n+]1cc(=N)o[nH]1    ZINC000140577179
O=C(Cl)c1c[nH]cn1    ZINC000034448876
O=Cc1n[nH]cc1Cl    ZINC000001494998
O=C(Cl)c1cn[nH]c1    ZINC000062777937
O=C(Cl)c1cc[nH]n1    ZINC000039292067
O=c1o[nH]cc1[N+](=O)[O-]    ZINC000135904270
O=C(O)c1cc(F)n[nH]1    ZINC000307076819
O=C(O)c1n[nH]cc1F    ZINC000095870698
Cc1cnc(CCl)[nH]1    ZINC000039132765
Cc1nc(Cl)[nH]c1C    ZINC000022126106
Cc1cc(CCl)[nH]n1    ZINC000065288525
Cc1ncc(CCl)[nH]1    ZINC000034463014
ClCCc1cnc[nH]1    ZINC000013283532
Cc1c[nH]nc1CCl    ZINC000143331000
CCc1ncc(Cl)[nH]1    ZINC000020358066
Cc1n[nH]c(C)c1Cl    ZINC000000035825
Cc1[nH]cnc1CCl    ZINC000008614793
ClCCc1ncc[nH]1    ZINC000059269062
ClCCc1cn[nH]c1    ZINC000019089888
Cc1n[nH]c(N)c1Cl    ZINC000012356776
ClCCc1cn[nH]n1    ZINC000052226061
Cc1n[nH]c(Cl)c1N    ZINC000103718614
Cc1c[nH]c2ccccc12    ZINC000000897468
Cc1ccc2cc[nH]c2c1    ZINC000002141020
Cc1cccc2[nH]ccc21    ZINC000002141018
Cc1ccc2[nH]ccc2c1    ZINC000001605250
Cc1cc2ccccc2[nH]1    ZINC000001088076
Cc1cccc2cc[nH]c21    ZINC000001494930
O=[S@@](O)c1cn[nH]c1    ZINC000139725168
O=[S@@](O)c1cnc[nH]1    ZINC000139725009
OCc1cc(Cl)[nH]n1    ZINC000026898271
Cc1nc(C#N)c(C#N)[nH]1    ZINC000004002663
Cc1c[nH]nc1C(F)F    ZINC000072209493
Cc1ncc(C(F)F)[nH]1    ZINC000575629314
FC(F)Cc1ncc[nH]1    ZINC001250390537
Cc1cc(C(F)F)n[nH]1    ZINC000004243651
Cc1nc[nH]c1C(F)F    ZINC000575629374
FC(F)Cc1cn[nH]c1    ZINC001250391344
Cc1ccc2nc[nH]c2c1    ZINC000005988533
Nc1cccc2[nH]ccc21    ZINC000000153904
Cc1nc2ccccc2[nH]1    ZINC000000164607
Cc1n[nH]c2ccccc12    ZINC000000337341
c1c[nH]c(-c2ccc[nH]2)c1    ZINC000001581224
Cc1ccnc2[nH]ccc21    ZINC000005331152
Cc1cccc2[nH]cnc21    ZINC000001442754
Cc1c[nH]c2cccnc12    ZINC000014593223
Cc1ccc2cc[nH]c2n1    ZINC000014984914
Nc1cc2ccccc2[nH]1    ZINC000002576352
Cc1cc2ncccc2[nH]1    ZINC000035874352
Cc1c[nH]c2ccncc12    ZINC000026059910
Cc1ccc2cn[nH]c2c1    ZINC000014983527
Cc1cncc2cc[nH]c21    ZINC000043220701
Cc1ccnc2cc[nH]c21    ZINC000043220687
Nc1ccc2cc[nH]c2c1    ZINC000001631244
Cc1cccc2cn[nH]c21    ZINC000013497059
Cc1nccc2[nH]ccc21    ZINC000072230702
Cc1cccc2[nH]ncc21    ZINC000000337344
Cc1c[nH]c2ncccc12    ZINC000014984918
Cc1cc2cnccc2[nH]1    ZINC000034213945
Cc1cc2cccnc2[nH]1    ZINC000032168233
Cc1cnc2[nH]ccc2c1    ZINC000014401061
Cc1cncc2[nH]ccc21    ZINC000044712726
Cc1cc2[nH]ccc2cn1    ZINC000015021972
Cc1nccc2cc[nH]c21    ZINC000039205391
Cc1c[nH]c2cnccc12    ZINC000026059901
Cc1cc2cc[nH]c2cn1    ZINC000018617568
Cc1cnc2cc[nH]c2c1    ZINC000018615528
Cc1cc2ccncc2[nH]1    ZINC000022004850
Nc1cccc2cc[nH]c21    ZINC000002389399
Cc1ccc2[nH]ccc2n1    ZINC000016678032
Nc1ccc2[nH]ccc2c1    ZINC000000153906
Cc1ccc2[nH]ncc2c1    ZINC000005612486
Nc1c[nH]c2ccccc12    ZINC000000530874
N#Cc1nc(N)[nH]c1C#N    ZINC000000154809
N#Cc1n[nH]c(N)c1C#N    ZINC000018183376
Oc1ccc2[nH]ccc2c1    ZINC000000395637
Nc1cc(C(F)F)n[nH]1    ZINC000047474223
Nc1cn[nH]c1C(F)F    ZINC000085634268
Oc1cccc2[nH]ccc21    ZINC000006524907
Oc1cc2ccccc2[nH]1    ZINC000100048051
Oc1cccc2cc[nH]c21    ZINC000002517182
Oc1ccc2cc[nH]c2c1    ZINC000000153921
c1c[nH]c(-c2ccco2)c1    ZINC000005749268
Oc1c[nH]c2ccccc12    ZINC000100021178
Nc1cncc2cc[nH]c21    ZINC000089220883
Cc1ncnc2[nH]ccc21    ZINC000044832045
Cc1cc2cn[nH]c2cn1    ZINC000018561897
Cc1c[nH]c2nccnc12    ZINC000006491788
N#Cc1cc(C2CC2)[nH]n1    ZINC000032005406
Cc1n[nH]c2ccncc12    ZINC000026043041
N#Cc1n[nH]c2c1CCC2    ZINC000024408467
c1ccn(-c2ccn[nH]2)c1    ZINC000049474163
Cc1cnc2cn[nH]c2c1    ZINC000018561951
Cc1ncc2cc[nH]c2n1    ZINC000018556318
Cc1n[nH]c2ncccc12    ZINC000012336552
Cc1cnc2[nH]ncc2c1    ZINC000018556295
Cc1nccc2[nH]ncc21    ZINC000082048348
Cc1ccc2[nH]ncc2n1    ZINC000018561899
N#Cc1c[nH]nc1C1CC1    ZINC000000161572
Nc1cccc2[nH]ncc21    ZINC000000169219
Nc1cccc2[nH]cnc21    ZINC000000112552
Nc1cnc2cc[nH]c2c1    ZINC000014401123
Cc1n[nH]c2cnccc12    ZINC000026053261
Nc1n[nH]c2ccccc12    ZINC000003954002
Nc1ccc2cc[nH]c2n1    ZINC000018615034
Cc1cc2cncnc2[nH]1    ZINC000039053391
Cc1cnc2cc[nH]c2n1    ZINC000018615541
Nc1ccc2c[nH]nc2c1    ZINC000004353646
Nc1nc2ccccc2[nH]1    ZINC000016889973
Cc1ccnc2nc[nH]c21    ZINC000017315206
Nc1cc2[nH]ccc2cn1    ZINC000014985687
Cc1nc2ccncc2[nH]1    ZINC000001631618
Cc1cc2ncncc2[nH]1    ZINC000039052708
Nc1c[nH]c2ncccc12    ZINC000014984902
c1ccn(-c2cn[nH]c2)c1    ZINC000035764344
Cc1cc2nccnc2[nH]1    ZINC000084324439
Cc1ccnc2cn[nH]c21    ZINC000035570433
Nc1ccc2[nH]ccc2n1    ZINC000018617164
Nc1cnc2[nH]ccc2c1    ZINC000006643328
N#Cc1ncc(C2CC2)[nH]1    ZINC000206027910
Nc1ccnc2cc[nH]c21    ZINC000034411946
Nc1cccc2cn[nH]c21    ZINC000000112557
Cc1ccnc2[nH]ncc21    ZINC000072231162
Cc1ccc2cn[nH]c2n1    ZINC000018559706
Nc1cc2cc[nH]c2cn1    ZINC000018551745
Cc1nc2ncccc2[nH]1    ZINC000006369911
Nc1c[nH]c2cccnc12    ZINC000026059938
Nc1ccc2nc[nH]c2c1    ZINC000004692941
Nc1nccc2cc[nH]c21    ZINC000040442643
c1c[nH]c(-c2ccn[nH]2)c1    ZINC000036047668
Cc1c[nH]c2ncncc12    ZINC000026050372
Nc1ccc2[nH]ncc2c1    ZINC000000152290
Nc1c[nH]c2ccncc12    ZINC000095929382
Cc1cncc2cn[nH]c21    ZINC000072231308
Cc1n[nH]c2cccnc12    ZINC000026053310
Nc1cncc2[nH]ccc21    ZINC000044713226
Nc1nccc2[nH]ccc21    ZINC000001565269
Cc1ccc2[nH]cnc2n1    ZINC000004243239
Nc1c[nH]c2cnccc12    ZINC000026059903
Nc1ccnc2[nH]ccc21    ZINC000014401132
C[n+]1cccc2[nH]ccc21    ZINC000035854839
Oc1cc(C(F)F)[nH]n1    ZINC000061628877
O=c1cc[nH]c2[nH]ccc21    ZINC000012956316
O=c1[nH]ccc2[nH]ccc21    ZINC000014985678
[O-][n+]1ccc2[nH]ccc2c1    ZINC000072231208
[O-][n+]1cccc2cc[nH]c21    ZINC000014985574
O=c1[nH]ccc2cc[nH]c21    ZINC000034752614
Oc1ccc2cn[nH]c2c1    ZINC000006093719
c1coc(-c2ccn[nH]2)c1    ZINC000000334179
Cc1[nH]c(C=O)cc1C#N    ZINC000037624304
Oc1n[nH]c2ccccc12    ZINC000000153260
O=c1ccc2cc[nH]c2[nH]1    ZINC000014984903
Oc1cc2cccnc2[nH]1    ZINC000100042779
Oc1cncc2[nH]ccc21    ZINC000089212894
c1cc(-c2cn[nH]c2)co1    ZINC000306481743
CC(=O)c1cc(C#N)c[nH]1    ZINC000039275157
Oc1ccnc2cc[nH]c21    ZINC000044712989
Oc1cncc2cc[nH]c21    ZINC000096306935
Oc1cccc2[nH]ncc21    ZINC000004204272
c1coc(-c2ncc[nH]2)c1    ZINC000004038579
Oc1nc2ccccc2[nH]1    ZINC000100004891
O=c1cc2[nH]ccc2c[nH]1    ZINC000018544321
O=c1ccc2c[nH][nH]c-2c1    ZINC000100372609
Oc1ccc2[nH]cnc2c1    ZINC000018543204
Oc1cnc2cc[nH]c2c1    ZINC000018556167
c1c[nH]c(-c2ccno2)c1    ZINC000036047670
Oc1cnc2[nH]ccc2c1    ZINC000006643323
Oc1ccc2[nH]ncc2c1    ZINC000018551368
C#CC(=O)Nc1ccc[nH]1    ZINC001143901279
[O-][n+]1c[nH]c2ccccc21    ZINC000000406366
O=c1ccc2[nH]ccc2[nH]1    ZINC000014985944
N#CCC(=O)c1ccc[nH]1    ZINC000014007813
Oc1[nH]cc2ncccc21    ZINC000026052887
[O-][n+]1cccc2[nH]ccc21    ZINC000044831684
Oc1cccc2cn[nH]c21    ZINC000014985814
Oc1cc2cc[nH]c2cn1    ZINC000168457585
Oc1cccc2nc[nH]c21    ZINC000005286233
Nc1nc2cnccc2[nH]1    ZINC000100014821
Nc1n[nH]c2cnccc12    ZINC000025924163
Nc1cncc2nc[nH]c21    ZINC000039270821
c1cc(-c2cc[nH]n2)n[nH]1    ZINC000000049625
Nc1n[nH]c2ncccc12    ZINC000000168464
Nc1cccc2n[nH]nc21    ZINC000000372332
Nc1ccnc2nc[nH]c21    ZINC000001696773
Nc1ncnc2[nH]ccc21    ZINC000013518237
Nc1cc2cn[nH]c2cn1    ZINC000018551756
Cc1ncc2[nH]cnc2n1    ZINC000018544397
Nc1[nH]nc2cccnc21    ZINC000095087832
Nc1cc2[nH]cnc2cn1    ZINC000018544032
Cc1nc2nccnc2[nH]1    ZINC000001761937
Nc1nccc2n[nH]cc21    ZINC000079274864
Nc1nc2ncccc2[nH]1    ZINC000017060146
Nc1ccc2nc[nH]c2n1    ZINC000018544386
Nc1cnc2nc[nH]c2c1    ZINC000018544363
Nc1cnc2cn[nH]c2c1    ZINC000018561953
Nc1cncc2n[nH]cc21    ZINC000115623081
Nc1ncnc2cc[nH]c21    ZINC000001575342
Nc1nccc2[nH]cnc21    ZINC000018188160
Nc1cc2[nH]ncc2cn1    ZINC000018544333
Nc1c[nH]c2nccnc12    ZINC000026059962
Nc1cc2[nH]ccc2nn1    ZINC000018544325
Nc1ncc2[nH]ccc2n1    ZINC000018556258
Cc1ncnc2nc[nH]c21    ZINC000014593164
c1c[nH]c(-c2ncc[nH]2)n1    ZINC000000157663
Nc1ncc2cc[nH]c2n1    ZINC000018554478
Nc1ccc2n[nH]nc2c1    ZINC000019626986
Nc1ccc2cn[nH]c2n1    ZINC000018543183
Nc1ccc2[nH]ncc2n1    ZINC000018561442
Nc1n[nH]c2ccncc12    ZINC000025924175
Nc1cnc2[nH]ncc2c1    ZINC000018556296
Cc1n[nH]c2ncncc12    ZINC000026042954
Nc1ccnc2[nH]ncc21    ZINC000031729952
Cc1n[nH]c2nccnc12    ZINC000026042987
c1n[nH]cc1-c1cn[nH]c1    ZINC000003306620
Cc1nc2ncncc2[nH]1    ZINC000001595897
c1c[nH]c(C2=NCCC2)c1    ZINC000004900695
CC(C)c1c[nH]c(C#N)c1    ZINC000078404750
C#CCc1c(C)n[nH]c1C    ZINC001249946223
CCc1cc(C)[nH]c1C#N    ZINC000078405228
c1n[nH]c2c1[C@H]1CC[C@H]2C1    ZINC000207613669
C[C@@H]1Cc2[nH]ccc2C=N1    ZINC000223707261
Cc1[nH]c(C#N)c(C)c1C    ZINC000003131069
C[C@H]1Cc2[nH]ccc2C=N1    ZINC000223707309
CC1=NCCc2[nH]ccc21    ZINC000104625249
CCCc1ccc(C#N)[nH]1    ZINC000226026314
Clc1c[nH]cc1Cl    ZINC000088189619
FC(F)(F)c1ccc[nH]1    ZINC000034566631
FC(F)(F)c1cc[nH]c1    ZINC000035569616
F[B-](F)(F)c1cn[nH]c1    ZINC000197150922
F[B-](F)(F)c1ccn[nH]1    ZINC000169747217
N#Cc1ccc(C(N)=O)[nH]1    ZINC000138995520
Oc1cnc2[nH]ncc2c1    ZINC000238692290
Oc1ccc2n[nH]nc2c1    ZINC000006567234
C#CC(=O)Nc1cc[nH]n1    ZINC000042413975
O=c1[nH]ccc2[nH]ncc21    ZINC000089220358
Oc1cnc2[nH]cnc2c1    ZINC000018544047
O=c1nccc2[nH]ccn21    ZINC000100000553
O=c1[nH]cnc2[nH]ccc21    ZINC000008638189
N#Cc1c[nH]c(C(N)=O)c1    ZINC000034512025
Oc1n[nH]c2ccncc12    ZINC000001561727
O=c1nc[nH]c2cc[nH]c21    ZINC000012504135
N#CNC(=O)c1cc[nH]c1    ZINC001146891859
C#CC(=O)Nc1cnc[nH]1    ZINC001143901145
c1c[nH]c(-c2nnco2)c1    ZINC000039250240
O=c1cc2cn[nH]c2c[nH]1    ZINC000018551758
[O-][n+]1ccc2[nH]cnc2c1    ZINC000029223460
O=c1[nH]ccc2[nH]cnc21    ZINC000017300860
Oc1n[nH]c2ncccc12    ZINC000001715820
Oc1ccnc2[nH]cnc21    ZINC000072231352
Oc1cccc2n[nH]nc21    ZINC000002571481
[O-][n+]1cccc2nc[nH]c21    ZINC000100306173
Oc1ccnc2[nH]ncc21    ZINC000100172635
N#Cc1cc(C(N)=O)c[nH]1    ZINC000095347504
Oc1n[nH]c2cccnc12    ZINC000025924244
O=c1nc2[nH]ccc2c[nH]1    ZINC000018554479
N#CNC(=O)c1ccc[nH]1    ZINC000086077458
O=c1ccc2cn[nH]c2[nH]1    ZINC000018543190
Oc1n[nH]c2cnccc12    ZINC000025924169
Nc1ncnc2[nH]cnc21    ZINC000000000882
Nc1nc2cncnc2[nH]1    ZINC000002382956
Fc1ccc2[nH]ccc2c1    ZINC000000388684
c1c[nH]c(-c2nnn[nH]2)c1    ZINC000044713450
Nc1n[nH]c2ncncc12    ZINC000013362450
Fc1cccc2[nH]ccc21    ZINC000000403104
Nc1ncc2[nH]cnc2n1    ZINC000018544062
Nc1cc2n[nH]nc2cn1    ZINC000018551816
Nc1n[nH]c2nccnc12    ZINC000016982871
Fc1ccc2cc[nH]c2c1    ZINC000000163312
Fc1cccc2cc[nH]c21    ZINC000002572395
Nc1ncnc2cn[nH]c21    ZINC000004822317
Nc1ncc2cn[nH]c2n1    ZINC000013362452
Fc1c[nH]c2ccccc12    ZINC000002529146
Nc1ncnc2[nH]ncc21    ZINC000013542589
CC(=O)/C=C/c1ccc[nH]1    ZINC000002518984
O=C1CCCc2c[nH]cc21    ZINC000002548012
O=C1CCCc2cc[nH]c21    ZINC000038265247
O=C1CCc2[nH]ccc2C1    ZINC000018616371
O=C1CCCc2[nH]ccc21    ZINC000000389705
Cc1[nH]ncc1CCC#N    ZINC000259811875
Cc1[nH]c(N)c(C#N)c1C    ZINC000000168445
Cc1nc([C@H](C)C#N)c[nH]1    ZINC000022116275
N#CCCCc1cn[nH]c1    ZINC000072209614
N#CCCCc1ncc[nH]1    ZINC000104400315
Cc1nc([C@@H](C)C#N)c[nH]1    ZINC000022116271
Clc1nc[nH]c1Cl    ZINC000001728337
FC(F)(F)c1cc[nH]n1    ZINC000004243565
FC(F)(F)c1ncc[nH]1    ZINC000032174011
FC(F)(F)c1cn[nH]c1    ZINC000032911377
FC(F)(F)c1cnc[nH]1    ZINC000008698428
O=c1ccc2no[nH]c-2c1    ZINC000100490904
N#Cc1ccc(C(=O)O)[nH]1    ZINC000072338653
N#Cc1cc(C(=O)O)c[nH]1    ZINC000095347590
N#Cc1c[nH]c(C(=O)O)c1    ZINC000026895917
Fc1cnc2[nH]ccc2c1    ZINC000014400996
O=c1[nH]ncc2[nH]ncc21    ZINC000039189490
Oc1nncc2c[nH]nc21    ZINC000075109309
Fc1nccc2[nH]ccc21    ZINC000044700115
Fc1nc2ccccc2[nH]1    ZINC000039386931
Fc1ccc2n[nH]cc2c1    ZINC000002540325
Fc1cncc2[nH]ccc21    ZINC000082410892
Fc1cccc2[nH]cnc21    ZINC000005479669
Fc1n[nH]c2ccccc12    ZINC000026053257
Fc1cccc2cn[nH]c21    ZINC000014985760
O=c1[nH]cnc2[nH]ncc21    ZINC000013298313
N#Cc1nc[nH]c1C(N)=O    ZINC000004878707
Fc1nccc2cc[nH]c21    ZINC000044700145
N#CNC(=O)c1ncc[nH]1    ZINC000140023119
Fc1cc2[nH]ccc2cn1    ZINC000018615526
O=c1[nH]cnc2[nH]cnc21    ZINC000018153302
O=c1[nH]ncc2[nH]cnc21    ZINC000013516924
Fc1ccnc2cc[nH]c21    ZINC000089221118
N#CNC(=O)c1cc[nH]n1    ZINC000059355939
Fc1ccc2nc[nH]c2c1    ZINC000032497100
N#CNC(=O)c1cnc[nH]1    ZINC000086076811
Fc1cc2cc[nH]c2cn1    ZINC000018617571
Fc1ccnc2[nH]ccc21    ZINC000014984908
Fc1ccc2[nH]ccc2n1    ZINC000014984292
Fc1cccc2[nH]ncc21    ZINC000014983432
O=c1[nH]cnc2cn[nH]c21    ZINC000011592630
Fc1cncc2cc[nH]c21    ZINC000044700050
Fc1ccc2cc[nH]c2n1    ZINC000014984906
Fc1cnc2cc[nH]c2c1    ZINC000018615533
Fc1c[nH]c2ncccc12    ZINC000026050452
Fc1ccc2cn[nH]c2c1    ZINC000014984745
O=C1CCc2[nH]ncc2C1    ZINC000018551043
O=C1NCCc2[nH]ccc21    ZINC000028970296
O=Cc1n[nH]c2c1CCC2    ZINC000020270526
OCCC#Cc1cn[nH]c1    ZINC000039049222
C#C[C@@H](C)Oc1ncc[nH]1    ZINC001228296133
O=C1CCCc2[nH]cnc21    ZINC000022126562
C#C[C@@H](C)Oc1cn[nH]c1    ZINC001228323988
C#C[C@H](C)Oc1cc[nH]n1    ZINC001226425250
C#C[C@@H](C)Oc1cc[nH]n1    ZINC001226425256
O=C1CCCc2n[nH]cc21    ZINC000020216475
O=Cc1cc(C2CC2)n[nH]1    ZINC000084526208
C#C[C@H](C)Oc1ncc[nH]1    ZINC001228296115
C#C[C@H](C)Oc1cn[nH]c1    ZINC001228323987
O=Cc1cnc(C2CC2)[nH]1    ZINC000069906738
O=C1CCCc2c[nH]nc21    ZINC000082410877
O=Cc1c[nH]nc1C1CC1    ZINC000082410886
Cc1nn(C)c2cn[nH]c12    ZINC000045921149
CCn1[nH]cc(C#N)c1=N    ZINC000103467040
Cc1cc(C2CCC2)n[nH]1    ZINC000072226284
c1n[nH]cc1CC1CCC1    ZINC001250141573
CN1CCc2[nH]ccc2C1    ZINC000018616300
CC1CC(c2ccn[nH]2)C1    ZINC000242464092
Cc1n[nH]c2c1CCCC2    ZINC000004317853
c1n[nH]cc1C1CCCC1    ZINC000066348695
C[C@@H]1CC[C@@H]1c1cc[nH]n1    ZINC000575423258
Cc1n[nH]c(C)c1C1CC1    ZINC001250032489
C[C@H]1CC[C@H]1c1cc[nH]n1    ZINC000575423256
C[C@@H]1CCc2[nH]cnc2C1    ZINC000018563040
Cc1nc2c([nH]1)CCCC2    ZINC000039434711
c1c[nH]c(CNC2CC2)c1    ZINC000034926275
C[C@@H]1CC[C@H]1c1cc[nH]n1    ZINC000575423257
CC(C)=CCc1ncc[nH]1    ZINC000034075424
C[C@@H]1NCCc2[nH]ccc21    ZINC000072231543
c1cc(CN2CCC2)c[nH]1    ZINC000306525455
N[C@H]1CCCc2[nH]ccc21    ZINC000035569440
C=C(C)Cc1c[nH]nc1C    ZINC001250240982
c1c[nH]c([C@@H]2CCCN2)c1    ZINC000001561745
c1c[nH]c(C2CCCC2)n1    ZINC000049584943
c1n[nH]c2c1CCCCC2    ZINC000038886544
C[C@@H]1CCc2n[nH]cc2C1    ZINC000018560212
C[C@H]1CCc2n[nH]cc2C1    ZINC000018560214
c1c[nH]c(CC2CCC2)n1    ZINC000117466652
N[C@@H]1CCCc2[nH]ccc21    ZINC000035569438
c1c[nH]c(CN2CCC2)c1    ZINC000306477101
C[C@H]1NCCc2[nH]ccc21    ZINC000072231542
CC(C)=CCc1cn[nH]c1    ZINC001249951577
c1nc2c([nH]1)CCCCC2    ZINC000005013002
C[C@H]1CC[C@@H]1c1cc[nH]n1    ZINC000575423251
c1cc(CNC2CC2)c[nH]1    ZINC000071495238
Cc1[nH]ncc1CC1CC1    ZINC000019142047
C[C@@H]1Cc2[nH]ccc2CN1    ZINC000018562972
C[C@H]1CCc2[nH]cnc2C1    ZINC000018563042
c1cc2c([nH]1)CCCNC2    ZINC000104603500
C[C@H]1Cc2[nH]ccc2CN1    ZINC000018562974
C=CCc1c(C)n[nH]c1C    ZINC000032174123
c1c[nH]c([C@H]2CCCN2)c1    ZINC000004900697
c1ncc(C2CCCC2)[nH]1    ZINC000164715621
c1cc2np[nH]c2cn1    ZINC000008667498
N#Cc1cn[nH]c1C(=O)O    ZINC000001392195
N#Cc1cc(C(=O)O)[nH]n1    ZINC000072190618
N#Cc1ccc([N+](=O)[O-])[nH]1    ZINC000044136698
O=c1nn[nH]c2nc[nH]c21    ZINC000001590017
Cc1cc2ccsc2[nH]1    ZINC000113661815
Fc1c[nH]c2ncncc12    ZINC000026050382
Fc1cncc2[nH]ncc21    ZINC000145650203
Fc1ccnc2cn[nH]c21    ZINC000238574471
Fc1ccc2[nH]ncc2n1    ZINC000018617586
Fc1cnc2cn[nH]c2c1    ZINC000145979157
Fc1cnc2[nH]ncc2c1    ZINC000018556297
Fc1ccc2cn[nH]c2n1    ZINC000018559708
O=C(O)/C=C/c1cc[nH]c1    ZINC000033845134
CC(=O)c1cc(C=O)c[nH]1    ZINC000078404335
O=C(O)/C=C/c1ccc[nH]1    ZINC000034327621
O=C(O)/C=C\c1ccc[nH]1    ZINC000101084936
CC(=O)c1c[nH]c(C=O)c1    ZINC000039068810
O=C1OCCc2cc[nH]c21    ZINC000083254787
O=C1COCc2[nH]ccc21    ZINC000082410841
NC(=O)/C=C\c1ncc[nH]1    ZINC000211671745
O=C1NCCc2nc[nH]c21    ZINC000082410818
O=CN/N=C/c1ccc[nH]1    ZINC000002164294
O=C1NCCc2cn[nH]c21    ZINC000147419822
N=CNC(=O)c1ccc[nH]1    ZINC001188578574
N=CNC(=O)c1cc[nH]c1    ZINC001146892496
NC(=O)/C=C/c1ncc[nH]1    ZINC000044258512
NC(=O)/C=C/c1c[nH]cn1    ZINC000033840534
NC(=O)/C=C\c1c[nH]cn1    ZINC000116295356
CCc1c[nH]cc1C(C)=O    ZINC000002519447
Cc1[nH]c(C=O)c(C)c1C    ZINC000000076515
CCc1cc(C)[nH]c1C=O    ZINC000078405081
Cc1[nH]c(C)c(C=O)c1C    ZINC000022122313
CCCc1ccc(C=O)[nH]1    ZINC000075425714
CC(C)c1c[nH]c(C=O)c1    ZINC000078404718
CC(=O)c1cc(C)[nH]c1C    ZINC000001671838
CC(=O)c1c(C)c[nH]c1C    ZINC000000076519
CC(=O)c1[nH]c(C)cc1C    ZINC000000165826
N[C@@H]1CCCc2[nH]cnc21    ZINC000082410742
NCc1c[nH]nc1C1CC1    ZINC000044249775
c1c[nH]c(CNC2CC2)n1    ZINC000022861381
c1[nH]nc2c1CCNCC2    ZINC000045166779
c1n[nH]cc1[C@H]1CCCN1    ZINC000062775459
N[C@H]1CCCc2[nH]cnc21    ZINC000082410743
c1nc(CNC2CC2)c[nH]1    ZINC000054762800
Cc1c[nH]nc1C1CNC1    ZINC000023908948
C[C@H]1CCc2c(N)n[nH]c21    ZINC000018724541
CNc1cc(C2CC2)n[nH]1    ZINC000062667528
N[C@@H]1CCc2nc[nH]c2C1    ZINC000005116804
N[C@H]1CCCc2n[nH]cc21    ZINC000020439232
c1c[nH]c([C@@H]2CCCN2)n1    ZINC000032914832
c1[nH]nc2c1NCCCC2    ZINC000059593593
c1c[nH]c([C@H]2CCCN2)n1    ZINC000032914830
c1cc([C@@H]2CCCN2)[nH]n1    ZINC000019686274
C[C@@H]1C[C@@H]1c1cc(N)[nH]n1    ZINC000034939699
c1c[nH]c([C@H]2CCNC2)n1    ZINC000082837019
N[C@@H]1CCCc2c[nH]nc21    ZINC000078206505
c1n[nH]cc1[C@@H]1CCCN1    ZINC000062775458
Nc1nc2c([nH]1)CCCC2    ZINC000031891106
C[C@@H]1NCCc2[nH]cnc21    ZINC000001743375
c1[nH]nc2c1CNCCC2    ZINC000082410741
Nc1cc(CC2CC2)n[nH]1    ZINC000049730763
CN1CCc2nc[nH]c2C1    ZINC000001563553
Cc1[nH]nc2c1CCCN2    ZINC000025945771
N[C@@H]1CCc2n[nH]cc2C1    ZINC000018560216
Nc1cc(C2CCC2)[nH]n1    ZINC000012359806
N[C@H]1CCc2c[nH]nc2C1    ZINC000018560338
Nc1c[nH]nc1C1CCC1    ZINC000023908898
C[C@H]1NCCc2[nH]cnc21    ZINC000004771514
c1cc(CN2CCC2)n[nH]1    ZINC000307752123
c1c[nH]c(CN2CCC2)n1    ZINC000039132807
N[C@@H]1CCc2c[nH]nc2C1    ZINC000018560336
c1cc([C@H]2CCCN2)[nH]n1    ZINC000019686272
c1c[nH]c([C@@H]2CCNC2)n1    ZINC000082837016
N[C@H]1CCCc2c[nH]nc21    ZINC000078206508
CN1CCc2n[nH]cc2C1    ZINC000018560587
c1cc(CNC2CC2)n[nH]1    ZINC000036899929
c1nc([C@@H]2CCNC2)c[nH]1    ZINC000004626815
NCc1n[nH]c2c1CCC2    ZINC000019088449
Cc1n[nH]c2c1CNCC2    ZINC000026051128
Cn1[nH]c2c(c1=N)CCC2    ZINC000102158324
Cc1n[nH]cc1C1(N)CC1    ZINC000082836977
c1cc([C@@H]2CCNC2)n[nH]1    ZINC000019686655
N[C@@H]1CCCc2n[nH]cc21    ZINC000020439228
c1nc2c([nH]1)CCNCC2    ZINC000095635494
c1cc([C@H]2CCNC2)n[nH]1    ZINC000019686657
NC1(c2cc[nH]n2)CCC1    ZINC000082837028
c1ncc(CN2CCC2)[nH]1    ZINC000306630713
Cc1nc2c([nH]1)CNCC2    ZINC000040448756
C[C@H]1C[C@@H]1c1cc(N)[nH]n1    ZINC000034939700
C[C@H]1CNCc2c[nH]nc21    ZINC000536952197
Cc1c(N)[nH]nc1C1CC1    ZINC000036936035
Nc1[nH]ncc1C1CCC1    ZINC000023905976
c1n[nH]cc1CN1CCC1    ZINC000306443775
C[C@@H]1C[C@H]1c1cc(N)[nH]n1    ZINC000034939701
N[C@H]1CCc2n[nH]cc2C1    ZINC000018560218
N[C@H]1CCc2[nH]cnc2C1    ZINC000003647886
Cc1n[nH]c2c1NCCC2    ZINC000026051191
CNc1n[nH]c2c1CCC2    ZINC000024391329
c1nc([C@H]2CCNC2)c[nH]1    ZINC000003793868
C[C@@H]1CCc2c(N)n[nH]c21    ZINC000018724539
Nc1[nH]nc2c1CCCC2    ZINC000095483742
c1n[nH]cc1CC1CNC1    ZINC000237993542
C[C@@H]1CNCc2c[nH]nc21    ZINC000536952178
C[C@H]1C[C@H]1c1cc(N)[nH]n1    ZINC000034939702
NCc1cc(C2CC2)[nH]n1    ZINC000004386894
CC1(c2cc(N)[nH]n2)CC1    ZINC000104689560
c1ncc2np[nH]c2n1    ZINC000005567619
N#Cc1nc[nH]c1[N+](=O)[O-]    ZINC000079642922
N#Cc1cc([N+](=O)[O-])n[nH]1    ZINC000072209599
N#Cc1n[nH]cc1[N+](=O)[O-]    ZINC000005605780
N#Cc1c[nH]nc1[N+](=O)[O-]    ZINC000005491120
Fc1ncnc2nc[nH]c21    ZINC000006090911
Fc1ncc2[nH]cnc2n1    ZINC000001583793
Cc1ccc(SC#N)[nH]1    ZINC000000334412
O=C(O)/C=C\c1ncc[nH]1    ZINC000082134768
O=C(O)/C=C/c1ncc[nH]1    ZINC000022011211
O=C(O)/C=C/c1cn[nH]c1    ZINC000040543380
O=C(O)/C=C/c1c[nH]cn1    ZINC000034633903
N#[N+]c1[nH]cnc1C(N)=O    ZINC000090561437
O=[N+]([O-])/C=C/c1ccc[nH]1    ZINC000039184579
O=CC(C=O)c1ncc[nH]1    ZINC000100257247
O=C(O)/C=C\c1c[nH]cn1    ZINC000013524067
N=CNC(=O)c1cc[nH]n1    ZINC001146842922
N=CNC(=O)c1cnc[nH]1    ZINC001147259017
N=CNC(=O)c1ncc[nH]1    ZINC001187741075
COc1n[nH]c(N)c1C#N    ZINC000017797175
OC[C@@H]1C[C@H]1c1c[nH]cn1    ZINC000003943288
O[C@@H]1CCc2nc[nH]c2C1    ZINC000018563047
CN(C)C(=O)c1ccc[nH]1    ZINC000045795758
O[C@H]1CCc2[nH]ncc2C1    ZINC000018560222
CNCC(=O)c1ccc[nH]1    ZINC000079438291
O[C@H]1CCc2cn[nH]c2C1    ZINC000018560342
CNC(=O)c1cc[nH]c1C    ZINC000045795755
CC(=O)c1c(C)n[nH]c1C    ZINC000000331035
CCNC(=O)c1ccc[nH]1    ZINC000045795752
OCc1[nH]nc2c1CCC2    ZINC000024408190
C=C[C@@H](C)Oc1ncc[nH]1    ZINC001228298349
c1n[nH]cc1[C@@H]1CCOC1    ZINC000585146575
c1cc([C@H]2CCCO2)n[nH]1    ZINC000242723166
CCC(=O)c1nc(C)c[nH]1    ZINC000095221326
c1ncc(COC2CC2)[nH]1    ZINC001223007979
Cn1[nH]c(C2CC2)cc1=O    ZINC000020780205
OC[C@@H]1C[C@@H]1c1c[nH]cn1    ZINC000096301074
c1c[nH]c([C@H]2CCOC2)n1    ZINC000113902424
Oc1cc(C2CCC2)[nH]n1    ZINC000258468910
OCc1cc(C2CC2)[nH]n1    ZINC000049581128
Cc1c[nH]c(OC2CC2)n1    ZINC000238519308
CCCc1[nH]cnc1C=O    ZINC000034087376
CC(C)c1cc(C=O)n[nH]1    ZINC000050478833
Cc1cc(C)c(C(N)=O)[nH]1    ZINC000045795753
O[C@@H]1CCCc2n[nH]cc21    ZINC000095221185
c1c[nH]c(COC2CC2)n1    ZINC001222871712
OC[C@H]1C[C@@H]1c1c[nH]cn1    ZINC000000003020
c1cc([C@@H]2CCCO2)n[nH]1    ZINC000242723168
C=C[C@H](C)Oc1cn[nH]c1    ZINC001228323867
OC1(c2ncc[nH]2)CCC1    ZINC000757122667
CCNC(=O)c1cc[nH]c1    ZINC000104592350
C=C[C@H](C)Oc1ncc[nH]1    ZINC001228298347
OC[C@H]1C[C@H]1c1c[nH]cn1    ZINC000096301073
CC(C)c1cnc(C=O)[nH]1    ZINC000075408063
Cc1cc(C(N)=O)c(C)[nH]1    ZINC000082587500
O[C@@H]1CCCc2c[nH]nc21    ZINC000068592199
CN(C)C(=O)c1cc[nH]c1    ZINC000045795756
c1c[nH]c([C@@H]2CCOC2)n1    ZINC000113902426
CCC(=O)Cc1ncc[nH]1    ZINC000034977325
c1n[nH]cc1[C@H]1CCOC1    ZINC000585146574
CCc1[nH]ccc1C(N)=O    ZINC000306329702
c1cc(OC2CCC2)[nH]n1    ZINC000201063899
CCc1nc(C=O)c(C)[nH]1    ZINC000000164638
CC(=O)NCc1ccc[nH]1    ZINC000082254448
O[C@H]1CCCc2n[nH]cc21    ZINC000095221183
C=C[C@@H](C)Oc1cc[nH]n1    ZINC001226425229
c1ncc([C@@H]2CCCO2)[nH]1    ZINC000198898682
Cc1cc(OC2CC2)n[nH]1    ZINC001226662837
c1ncc([C@H]2CCCO2)[nH]1    ZINC000198898694
O[C@H]1CCCc2c[nH]nc21    ZINC000068592203
CC(C)c1n[nH]cc1C=O    ZINC000020397320
CNC(=O)c1[nH]ccc1C    ZINC000306442056
c1n[nH]cc1OC1CCC1    ZINC000238006896
CCC(=O)Cc1cn[nH]c1    ZINC001249920492
CNC(=O)c1c[nH]cc1C    ZINC000306512064
O[C@H]1CCc2nc[nH]c2C1    ZINC000018563049
O[C@@H]1CCc2cn[nH]c2C1    ZINC000018560340
Oc1n[nH]c2c1CCCC2    ZINC000000565165
O[C@@H]1CCc2[nH]ncc2C1    ZINC000018560220
C=C[C@H](C)Oc1cc[nH]n1    ZINC001226425220
C=C[C@@H](C)Oc1cn[nH]c1    ZINC001228323868
c1c[nH]c(OC2CCC2)n1    ZINC000238007651
CCC(=O)Nc1ccc[nH]1    ZINC000150317150
CCCc1n[nH]cc1C=O    ZINC000004243541
Cc1cc(C)c(/C=N/O)[nH]1    ZINC000100113381
Cc1cc(C)c(C=NO)[nH]1    ZINC000257354128
Nc1[nH]nc2c1CNCC2    ZINC000025949903
Nc1[nH]nc(C2CC2)c1N    ZINC000096527713
Nc1n[nH]c2c1CCCN2    ZINC000025899746
Nc1n[nH]c2c1CCNC2    ZINC000019927109
Cc1[nH]nc(C(C)C)c1C    ZINC000003848386
CC(C)CCc1cn[nH]c1    ZINC000038415720
Cc1c[nH]nc1C(C)(C)C    ZINC000079929817
CCCCc1c[nH]nc1C    ZINC000142138015
CC(C)CCc1ncc[nH]1    ZINC000034161391
CCN(C)Cc1ccc[nH]1    ZINC000259194991
CCN[C@H](C)c1cc[nH]c1    ZINC000078405863
CC[C@H](C)c1cn[nH]c1C    ZINC000223785673
CCCCCc1cn[nH]c1    ZINC000013547568
Cc1c[nH]c(C(C)(C)C)n1    ZINC000165528430
CC(C)(C)Cc1cn[nH]c1    ZINC000200690236
Cc1n[nH]c(C)c1C(C)C    ZINC000001680182
Cc1cc(C(C)(C)C)n[nH]1    ZINC000002547564
CCNCc1ccc(C)[nH]1    ZINC000226018674
Cc1ccc(CN(C)C)[nH]1    ZINC001209566612
Cc1[nH]ncc1CC(C)C    ZINC000231484473
CC(C)(C)Cc1ncc[nH]1    ZINC000145049339
CCCCCc1ncc[nH]1    ZINC000060148633
CCCc1ccc(CN)[nH]1    ZINC000084426117
CCc1ccc(CCN)[nH]1    ZINC000078405703
CCN(C)Cc1cc[nH]c1    ZINC000259102331
CC[C@@H](C)c1cn[nH]c1C    ZINC000223785626
CCc1ccc(CNC)[nH]1    ZINC000084426119
CCN[C@@H](C)c1cc[nH]c1    ZINC000078405857
Cc1nc(C(C)C)[nH]c1C    ZINC000145642715
CCCc1c(C)n[nH]c1C    ZINC000039343115
CCC(CC)c1ncc[nH]1    ZINC000015881824
O=C1CSc2cc[nH]c21    ZINC000001601586
N#CCSc1ncc[nH]1    ZINC000096551686
O=Cc1c[nH]c(C(=O)O)c1    ZINC000026441410
Cc1c[n+]2ccsc2[nH]1    ZINC000000330655
O=Cc1ccc(C(=O)O)[nH]1    ZINC000015217524
O=C(O)C(=O)c1ccc[nH]1    ZINC000001672635
O=[N+]([O-])/C=C/c1ncc[nH]1    ZINC000147875879
Cc1c[nH]c(C)c1C(=O)O    ZINC000015121070
c1[nH]cc2c1OCCCO2    ZINC000043681900
COC(=O)c1ccc(C)[nH]1    ZINC000001721010
Cc1c[nH]c(C(=O)O)c1C    ZINC000026896067
COC(=O)c1[nH]ccc1C    ZINC000011804038
CCOC(=O)c1cc[nH]c1    ZINC000039386630
Cc1cc(C)c(C(=O)O)[nH]1    ZINC000000158866
Cc1cc[nH]c1CC(=O)O    ZINC000040546654
COC(=O)c1cc(C)c[nH]1    ZINC000003630821
CCc1ccc(C(=O)O)[nH]1    ZINC000076819524
Cc1cc(C(=O)O)c(C)[nH]1    ZINC000003125901
CCc1[nH]ccc1C(=O)O    ZINC000082410561
COC(=O)c1c[nH]cc1C    ZINC000034515257
COC(=O)c1c[nH]c(C)c1    ZINC000005378939
CCc1cc[nH]c1C(=O)O    ZINC000082410576
CC(=O)c1c[nH]cc1CO    ZINC000001560919
CCc1c[nH]c(C(=O)O)c1    ZINC000078405030
Cc1cc(C(=O)O)[nH]c1C    ZINC000026506996
CCOC(=O)c1ccc[nH]1    ZINC000000165736
O=C(O)CCc1ccc[nH]1    ZINC000040448333
O=C(O)CCc1cc[nH]c1    ZINC000014684361
COC(=O)c1cc[nH]c1C    ZINC000022003637
CCc1c[nH]cc1C(=O)O    ZINC000077260213
COC(=O)Cc1ccc[nH]1    ZINC000104587964
Cc1[nH]cnc1CC(N)=O    ZINC000307137742
Cc1nc(C(N)=O)c(C)[nH]1    ZINC000039063737
CNC(=O)Cc1c[nH]cn1    ZINC000039132499
CNC(=O)c1c[nH]c(C)n1    ZINC000082268111
CN(C)C(=O)c1ncc[nH]1    ZINC000082266703
Cc1n[nH]cc1CC(N)=O    ZINC001250077358
CCC(=O)Nc1c[nH]cn1    ZINC000118177914
CNC(=O)c1nc[nH]c1C    ZINC000039063726
CCC(=O)c1cn[nH]c1N    ZINC000083747058
Nc1[nH]nc2c1COCC2    ZINC000026051146
Cc1ccc(C(=O)NN)[nH]1    ZINC000037624541
CNC(=O)c1cn[nH]c1C    ZINC000070212383
CCNC(=O)c1ncc[nH]1    ZINC000039063799
CCNC(=O)c1cc[nH]n1    ZINC000070187328
Cc1c[nH]c(N)c1C(N)=O    ZINC000104597117
CN(C)C(=O)c1cn[nH]c1    ZINC000036165919
CCC(=O)Nc1cn[nH]c1    ZINC000035237524
CNC(=O)Cc1cn[nH]c1    ZINC001250111851
CN(C)C(=O)c1cc[nH]n1    ZINC000070227019
Oc1n[nH]c2c1CCNC2    ZINC000013859300
NNC(=O)Cc1ccc[nH]1    ZINC000002576194
Cc1n[nH]c(C)c1NC=O    ZINC000000039521
CNC(=O)Cc1cc[nH]n1    ZINC000083142043
N[C@H](C=O)Cc1cnc[nH]1    ZINC000002043392
CC(=O)Nc1ncc(C)[nH]1    ZINC000032249995
NC(=O)CCc1cn[nH]c1    ZINC000138686591
OC[C@H]1NCc2[nH]ncc21    ZINC000024382192
CC(=O)c1c(C)n[nH]c1N    ZINC000038844038
CCc1cc(C(N)=O)n[nH]1    ZINC000039063826
CC(=O)NCc1cn[nH]c1    ZINC000037987327
Oc1[nH]nc2c1CNCC2    ZINC000025949909
CCNC(=O)c1cn[nH]c1    ZINC000036164908
CC(=O)NCc1ncc[nH]1    ZINC000059979134
CC(=O)N(C)c1cn[nH]c1    ZINC000168494796
CC(=O)NCc1c[nH]cn1    ZINC000084081542
CCc1[nH]ncc1C(N)=O    ZINC000226044768
CC(=O)c1c[nH]n(C)c1=N    ZINC000101130606
OC[C@@H]1NCc2[nH]ncc21    ZINC000024382189
CNC(=O)c1cc(C)[nH]n1    ZINC000038857479
CN(C)C(=O)c1c[nH]cn1    ZINC000034104336
CC(=O)Nc1cc(C)n[nH]1    ZINC000012539065
NC(=O)CCc1c[nH]cn1    ZINC000032249754
CC(=O)NCc1cc[nH]n1    ZINC000040436237
CNC(=O)c1[nH]ncc1C    ZINC000146168038
CCC(=O)Nc1cc[nH]n1    ZINC000042413779
CCNC(=O)c1c[nH]cn1    ZINC000039063728
CNC(=O)Cc1ncc[nH]1    ZINC000115170640
Cc1cc[nH]c1C(=O)NN    ZINC000026460620
NC(=O)CCc1ncc[nH]1    ZINC000059457972
O=c1[nH][nH]c2c1CCCN2    ZINC000100549932
N=C(N)NCc1cc[nH]n1    ZINC000052020258
CCCc1ccc(CO)[nH]1    ZINC000226026303
Cc1c[nH]cc1C(C)(C)O    ZINC000575424076
Cc1nc(CN(C)C)c[nH]1    ZINC000104709747
CCNCc1nc(C)c[nH]1    ZINC000044651778
Cc1cc(CN(C)C)n[nH]1    ZINC000039424288
NCCCCc1cn[nH]c1    ZINC000071790352
CCN(C)Cc1ncc[nH]1    ZINC000104595133
CC(C)(C)c1c[nH]nc1N    ZINC000098213847
CN(C)CCc1cn[nH]c1    ZINC000039078481
CNCCCc1cn[nH]c1    ZINC000012397664
CC[C@@H](C)n1[nH]ccc1=N    ZINC000102948290
CC(C)NCc1cc[nH]n1    ZINC000036899945
CC(C)NCc1ncc[nH]1    ZINC000022861372
CC(C)(C)c1cc(N)n[nH]1    ZINC000090393816
CCN(C)c1cc(C)[nH]n1    ZINC001620519624
CN(C)CCc1ncc[nH]1    ZINC000039132818
CC[C@H](CN)c1c[nH]cn1    ZINC000034075441
CCNCc1c[nH]nc1C    ZINC000026545839
CC[C@H](C)c1cc(N)[nH]n1    ZINC000016677940
CCN(C)Cc1cn[nH]c1    ZINC000687798435
Cc1c(N)n[nH]c1C(C)C    ZINC000034496254
Cc1n[nH]cc1CN(C)C    ZINC000724782780
CCCCc1cc(N)n[nH]1    ZINC000034939705
CCc1nc(CCN)c[nH]1    ZINC000029414010
Cc1n[nH]c(C)c1CCN    ZINC000000316939
CCNCc1n[nH]cc1C    ZINC000082410416
CCCc1cc(CN)n[nH]1    ZINC000026545480
NCCCCc1ncc[nH]1    ZINC000039474862
CNCc1c(C)n[nH]c1C    ZINC000019735517
Cc1n[nH]c(C)c1[C@H](C)N    ZINC000000054782
CC(C)Cc1cc(N)[nH]n1    ZINC000034939698
CC[C@@H](CN)c1c[nH]cn1    ZINC000034075440
Cc1[nH]cnc1CN(C)C    ZINC000039428181
CCN(C)Cc1cnc[nH]1    ZINC000203094771
CC[C@H](C)n1[nH]ccc1=N    ZINC000102948291
CCc1n[nH]c(N)c1CC    ZINC000017792818
Cc1[nH]ncc1CCCN    ZINC000004262642
Cc1n[nH]c(C)c1[C@@H](C)N    ZINC000000054781
CC(C)NCc1c[nH]cn1    ZINC000054762864
Cc1cc(C[C@H](C)N)n[nH]1    ZINC000001304675
Cc1c[nH]c(CCCN)n1    ZINC000037507266
CC[C@@H](N)c1ncc(C)[nH]1    ZINC000037507219
CC[C@@H](C)c1cc(N)[nH]n1    ZINC000016677936
CC(C)(N)Cc1c[nH]cn1    ZINC000038809898
Cc1cnc(C(C)(C)N)[nH]1    ZINC000082410450
CC(C)(C)c1c[nH]c(N)n1    ZINC000095079389
CC[C@H](N)c1ncc(C)[nH]1    ZINC000037507218
CCNCc1cc(C)n[nH]1    ZINC000041050784
CC(C)[C@H](N)c1ncc[nH]1    ZINC000036912377
CC(C)c1nc(CN)c[nH]1    ZINC000062820772
CCN(C)Cc1cc[nH]n1    ZINC000685966855
CNCc1nc(C)c(C)[nH]1    ZINC000034751638
CC(C)[C@@H](N)c1ncc[nH]1    ZINC000036912378
Cc1cc(C[C@@H](C)N)n[nH]1    ZINC000001304674
Cc1c[nH]c(CN(C)C)n1    ZINC000104464449
O=Cc1nc[nH]c1C(=O)O    ZINC000082046801
O=C(O)C(=O)c1c[nH]cn1    ZINC000002140565
O=Cc1cc(C(=O)O)[nH]n1    ZINC000028948714
N#CCSc1cn[nH]n1    ZINC000217072161
O=Cc1c[nH]nc1C(=O)O    ZINC000042384355
O=Cc1ccc([N+](=O)[O-])[nH]1    ZINC000001681946
C=CCSc1ncc[nH]1    ZINC000096551683
O=C(O)CCc1ncc[nH]1    ZINC000002527499
CC(=O)OCc1cn[nH]c1    ZINC000307415697
c1c[nH]c(OC2COC2)n1    ZINC001228298226
Cc1cc(CC(=O)O)n[nH]1    ZINC000001295983
COC(=O)Cc1ccn[nH]1    ZINC000058037918
C[C@@H](C(=O)O)c1ncc[nH]1    ZINC000082410341
CCc1[nH]cnc1C(=O)O    ZINC000077260246
c1cc(OC2COC2)n[nH]1    ZINC001226424717
O=C(O)NCc1ccc[nH]1    ZINC000258706423
Cc1n[nH]c(C(=O)O)c1C    ZINC000032302997
CCc1nc(C(=O)O)c[nH]1    ZINC000026895975
Cc1nc(C(=O)O)[nH]c1C    ZINC000020272724
COC(=O)Cc1cnc[nH]1    ZINC000000393479
COC(=O)c1ccc(N)[nH]1    ZINC000084325574
CC(=O)OCc1ccn[nH]1    ZINC000201343714
CONC(=O)c1ccc[nH]1    ZINC000082435476
O=C(O)CCc1cnc[nH]1    ZINC000091688852
Cc1n[nH]c(C)c1C(=O)O    ZINC000000158520
CONC(=O)c1cc[nH]c1    ZINC000306549659
Cc1cc[nH]c1C(=O)NO    ZINC000306486410
c1n[nH]cc1OC1COC1    ZINC001228323403
N[C@H](C(=O)O)c1ccc[nH]1    ZINC000059743623
CCc1[nH]ncc1C(=O)O    ZINC000008700063
N[C@@H](C(=O)O)c1ccc[nH]1    ZINC000059743626
COC(=O)c1c[nH]c(C)n1    ZINC000039087239
COC(=O)c1cc(C)[nH]n1    ZINC000003851821
COC(=O)c1nc[nH]c1C    ZINC000032179732
COC(=O)c1cc(N)c[nH]1    ZINC000020282445
O=C(O)CCc1cn[nH]c1    ZINC000019090129
CCOC(=O)c1cc[nH]n1    ZINC000018161725
COC(=O)Cc1cn[nH]c1    ZINC000098180607
Cc1nc(C(=O)O)c(C)[nH]1    ZINC000034123137
CCOC(=O)c1ncc[nH]1    ZINC000012360040
COC(=O)c1cn[nH]c1C    ZINC000008699843
CCOC(=O)c1cn[nH]c1    ZINC000000409316
COC(=O)c1n[nH]cc1C    ZINC000000402175
Cc1nc[nH]c1CC(=O)O    ZINC000020438965
CCc1cc(C(=O)O)n[nH]1    ZINC000006658378
Cc1c[nH]c(C)c1[N+](=O)[O-]    ZINC000037624232
COC(=O)Cc1ncc[nH]1    ZINC000035881845
CCOC(=O)c1c[nH]cn1    ZINC000013281753
C[C@H](C(=O)O)c1ncc[nH]1    ZINC000082410340
Cc1n[nH]c(N)c1C(N)=O    ZINC000005545366
CNC(=O)c1cn[nH]c1N    ZINC000029865936
CN(C)C(=O)c1cn[nH]n1    ZINC000070227469
Cc1nc(C(=N)O)c(N)[nH]1    ZINC000004984430
NCC(=O)Nc1cn[nH]c1    ZINC000035764253
Cc1nc[nH]c1C(=O)NN    ZINC000016249034
NC(=O)NCc1cc[nH]n1    ZINC000040446545
Cc1[nH]ncc1C(=O)NN    ZINC000058037846
CNC(=O)c1n[nH]nc1C    ZINC000306305273
NCC(=O)c1nc[nH]c1N    ZINC000034770171
Cc1cc(=O)n(C(=N)N)[nH]1    ZINC000012416814
NC(=O)CCc1cn[nH]n1    ZINC000096527969
Cc1cc(C(=O)NN)[nH]n1    ZINC000004599588
Cc1[nH]nc(C(N)=O)c1N    ZINC000000399494
CNNC(=O)c1cnc[nH]1    ZINC000039063945
CNC(=O)c1cc(N)[nH]n1    ZINC000042383953
NCC(=O)Nc1cc[nH]n1    ZINC000042414761
NNC(=O)Cc1cc[nH]n1    ZINC000006161468
Cc1n[nH]c(C)c1B(O)O    ZINC000169746516
CCOCc1nc[nH]c1C    ZINC000059987483
CCOCCc1cn[nH]c1    ZINC001249940140
COCCc1cn[nH]c1C    ZINC000085345115
CO[C@@H](C)Cc1ncc[nH]1    ZINC000306363447
Cc1c[nH]c(OC(C)C)n1    ZINC000238164389
CCCc1cc(CO)n[nH]1    ZINC000072226146
Cc1n[nH]c(C)c1CCO    ZINC000026546584
CCCOCc1ncc[nH]1    ZINC000306241867
Cc1cc(C[C@H](C)O)[nH]n1    ZINC000005386775
Cc1[nH]nc(O)c1C(C)C    ZINC000000246327
Cc1n[nH]c(C)c1[C@@H](C)O    ZINC000026546784
CCOCCc1ncc[nH]1    ZINC000143732968
OCCNCc1cc[nH]c1    ZINC000082522325
CCOc1n[nH]c(C)c1C    ZINC000006493498
CC[C@@H](C)Oc1cc[nH]n1    ZINC001226424046
CC(C)c1cc(=O)n(C)[nH]1    ZINC000101336115
Cc1n[nH]c(C)c1[C@H](C)O    ZINC000026546788
CC[C@H](C)Oc1ncc[nH]1    ZINC001228297898
CCOCc1cc(C)n[nH]1    ZINC000006195717
CO[C@H](C)Cc1ncc[nH]1    ZINC000306363448
CCCCc1nc(O)c[nH]1    ZINC000100289412
COCCCc1ncc[nH]1    ZINC000117468294
CC[C@H](C)Oc1cc[nH]n1    ZINC001226424045
CCc1nc(C)c(CO)[nH]1    ZINC000034087371
CC[C@@H](C)Oc1ncc[nH]1    ZINC001228297901
CC[C@H](C)Oc1cn[nH]c1    ZINC001228322557
CCOc1cnc(CC)[nH]1    ZINC000197197918
CC(C)c1cc(CO)[nH]n1    ZINC000038220197
CC(C)OCc1ncc[nH]1    ZINC000146031896
CCCCOc1cn[nH]c1    ZINC000095095568
CC(C)OCc1c[nH]cn1    ZINC000104625178
CC(C)Cc1c[nH]nc1O    ZINC000218788961
C[C@H](O)CNc1ccc[nH]1    ZINC001251957263
Cc1cc(C[C@@H](C)O)[nH]n1    ZINC000005503943
Cc1cc(OC(C)C)n[nH]1    ZINC000147521068
CC[C@@H](C)Oc1cn[nH]c1    ZINC001228322558
CCCc1c(O)n[nH]c1C    ZINC000004277640
CC(C)COc1cn[nH]c1    ZINC000095095567
COCCCc1cn[nH]c1    ZINC000220033527
CCCCc1cc(O)n[nH]1    ZINC000005543105
CC(C)(C)c1cc(O)n[nH]1    ZINC000000152999
NCCNCc1ncc[nH]1    ZINC000049715484
CCCc1n[nH]c(N)c1N    ZINC000096527717
CC(C)c1n[nH]c(N)c1N    ZINC000096527715
CCN(C)Cc1cn[nH]n1    ZINC000203092529
CN(C)Cc1cc(N)[nH]n1    ZINC000026511515
NCCCc1cnc(N)[nH]1    ZINC000040435032
CC(C)c1c(N)n[nH]c1N    ZINC000167919283
N#CCc1n[nH]cc1Cl    ZINC000096509255
CSc1ccc(C=O)[nH]1    ZINC000000334148
O=Cc1nc[nH]c1[N+](=O)[O-]    ZINC000032147215
Cc1cc(C(N)=S)n[nH]1    ZINC000104646179
C=CCSc1cn[nH]n1    ZINC000039332913
COc1cc[nH]c1C(=O)O    ZINC000204447423
Cc1ncc(C(N)=S)[nH]1    ZINC000000164983
O=C(O)c1ccc(CO)[nH]1    ZINC000040537985
COC(=O)c1[nH]ccc1O    ZINC000034238091
COC(=O)c1ncc(N)[nH]1    ZINC000084238807
O=C(O)CNc1ccn[nH]1    ZINC000016957694
CC(=O)Nc1c[nH][nH]c1=O    ZINC000238070896
Cc1cc(=O)n(C(N)=O)[nH]1    ZINC000000401173
Nc1ncc(CC(=O)O)[nH]1    ZINC000002244234
O=C(CO)Nc1cc[nH]n1    ZINC000306345224
CCOC(=O)c1cn[nH]n1    ZINC000033943379
NCc1nc(C(=O)O)c[nH]1    ZINC000070453724
Cc1[nH]nc(C(N)=O)c1O    ZINC000033845297
O=C(CO)Nc1cn[nH]c1    ZINC000107115664
COC(=O)c1[nH]cnc1N    ZINC000017419483
Cc1n[nH]c(C(=O)O)c1N    ZINC000005544115
COC(=O)c1n[nH]nc1C    ZINC000038476009
CONC(=O)c1cn[nH]c1    ZINC000070268426
COC(=O)c1cc(N)[nH]n1    ZINC000095483539
Cc1nc(N)[nH]c1C(=O)O    ZINC000044881897
CCc1n[nH]cc1[N+](=O)[O-]    ZINC000026254148
N[C@@H](C(=O)O)c1ncc[nH]1    ZINC000004204123
COC(=O)c1cn[nH]c1N    ZINC000018217582
COC(=O)c1c[nH]c(N)n1    ZINC000032180621
Cc1n[nH]c(N)c1C(=O)O    ZINC000039083103
COC(=O)Cc1cn[nH]n1    ZINC000026507098
Cc1c(N)n[nH]c1C(=O)O    ZINC000077260284
Cc1n[nH]c(C)c1[N+](=O)[O-]    ZINC000000049624
Nc1cc(CC(=O)O)n[nH]1    ZINC000016696916
N[C@H](C(=O)O)c1ncc[nH]1    ZINC000004202350
CONC(=O)c1cnc[nH]1    ZINC000082355073
CCc1nc([N+](=O)[O-])c[nH]1    ZINC000005424441
NC(=O)c1cc(CO)[nH]n1    ZINC000030678575
Cc1cc(C(=O)NO)n[nH]1    ZINC000039064039
O=C(O)NCc1cnc[nH]1    ZINC000833281477
Cc1c[nH]nc1C(=O)NO    ZINC000039064041
Cc1nc(C(=O)NO)c[nH]1    ZINC000307757727
O=C(O)NCc1ncc[nH]1    ZINC000143877859
CONC(=O)c1cc[nH]n1    ZINC000070268387
COC(=O)c1n[nH]cc1N    ZINC000005686979
CONC(=O)c1ncc[nH]1    ZINC001331415915
C#Cc1ccc2[nH]ccc2c1    ZINC000036533571
C#Cc1c[nH]c2ccccc12    ZINC000024781922
C#Cc1ccc2cc[nH]c2c1    ZINC000095704941
NNC(=O)c1[nH]ncc1N    ZINC000004343247
N/C(=N/O)c1[nH]cnc1N    ZINC000096068573
O=C(O)CC[n+]1cc[nH]c1    ZINC000005753756
Cc1n[nH]nc1C(=O)NN    ZINC000039064082
NNC(=O)Cc1cn[nH]n1    ZINC000090613051
N/C(=N/O)c1cn[nH]c1N    ZINC000078724496
Cc1[nH]oc(=O)c1C(C)C    ZINC000136922825
CON(C)Cc1cnc[nH]1    ZINC000238350128
COCc1cc(CN)n[nH]1    ZINC000019093461
CCOCc1c[nH]nc1N    ZINC000030677777
CC(C)OCc1cn[nH]n1    ZINC000005501075
OCCNCc1cc[nH]n1    ZINC000036900300
CON(C)Cc1cn[nH]c1    ZINC000851722919
C[C@H](O)CNc1cc[nH]n1    ZINC001251953925
Cc1n[nH]c(O)c1CCN    ZINC000034676241
C[C@H](O)CNc1cnc[nH]1    ZINC001251954284
N[C@H](CO)Cc1c[nH]cn1    ZINC000000388731
COCCc1cc(N)[nH]n1    ZINC000036890039
CCCOCc1cn[nH]n1    ZINC000005501836
OCCNCc1c[nH]cn1    ZINC000054763955
CC(C)Oc1cc(N)n[nH]1    ZINC000039122290
CON(C)Cc1cc[nH]n1    ZINC000851722191
NCCOCc1c[nH]cn1    ZINC000039341424
C[C@H](O)CNc1cn[nH]c1    ZINC001251953255
Nc1[nH]ncc1CCCO    ZINC000057218740
OCCNCc1ncc[nH]1    ZINC000022861376
N[C@@H](CO)Cc1c[nH]cn1    ZINC000000388732
CSc1cc(C=O)[nH]n1    ZINC000039061050
O=[S@]1Cc2cn[nH]c2C1    ZINC000242687753
O=[S@@]1Cc2cn[nH]c2C1    ZINC000242687754
Clc1cn[nH]c1C1CC1    ZINC000036644389
NC(=S)Cc1cn[nH]n1    ZINC000096527938
Clc1cc(C2CC2)n[nH]1    ZINC000083141682
NC(=S)c1[nH]cnc1N    ZINC000016955122
NC(=S)c1cn[nH]c1N    ZINC000006658020
Clc1nc2c([nH]1)CCC2    ZINC000022126196
O=C(O)Cc1cn[nH]c1O    ZINC000020029292
O=C(O)[C@H](O)c1cnc[nH]1    ZINC000034498510
Cn1[nH]c(C(=O)O)cc1=O    ZINC000100502493
COc1n[nH]cc1C(=O)O    ZINC000026178585
O=C(O)[C@@H](O)c1cnc[nH]1    ZINC000034498508
Cc1n[nH]c(C(=O)O)c1O    ZINC000082164266
COC(=O)c1c[nH]nc1O    ZINC000045800819
O=C(O)Cc1cc(=O)[nH][nH]1    ZINC000012428242
O=C(O)c1cc(CO)n[nH]1    ZINC000020442183
O=C(O)Cc1ncc(O)[nH]1    ZINC000101788259
Cc1c(=O)[nH][nH]c1C(=O)O    ZINC000019702776
COC(=O)c1cc(O)n[nH]1    ZINC000000565176
COc1cc(C(=O)O)n[nH]1    ZINC000072190642
O=[N+]([O-])c1c[nH]c(CO)c1    ZINC000043828030
C#Cc1cnc2[nH]ccc2c1    ZINC000104626005
N#Cc1ccc2[nH]ccc2c1    ZINC000000157017
N#Cc1cc2ccccc2[nH]1    ZINC000003123101
C#Cc1ccnc2[nH]ccc21    ZINC000115874538
NCc1n[nH]cc1[N+](=O)[O-]    ZINC000026254162
C#Cc1cccc2[nH]ncc21    ZINC000143481986
NNC(=O)c1cc(O)n[nH]1    ZINC000004737180
C#Cc1ccc2[nH]cnc2c1    ZINC000045238614
N#Cc1cccc2[nH]ccc21    ZINC000002517173
C#Cc1cccc2cn[nH]c21    ZINC000040846358
CONC(=O)c1cn[nH]n1    ZINC000070268929
N#Cc1c[nH]c2ccccc12    ZINC000000142407
N#Cc1cccc2cc[nH]c21    ZINC000021992053
C#Cc1ccc2cn[nH]c2c1    ZINC000142179644
NNC(=O)c1c[nH][nH]c1=O    ZINC000038541439
CNc1[nH]ncc1[N+](=O)[O-]    ZINC000004002765
[C-]#[N+]c1ccc2[nH]ccc2c1    ZINC000100167514
N#Cc1ccc2cc[nH]c2c1    ZINC000002566051
C#Cc1c[nH]c2ncccc12    ZINC000024730340
C#Cc1cc2cccnc2[nH]1    ZINC000238006385
C#Cc1ccc2[nH]ncc2c1    ZINC000059705946
CC(C)Sc1ncc[nH]1    ZINC000060306933
CCc1c[nH]c(SC)n1    ZINC000104620058
CC(C)Sc1cnc[nH]1    ZINC000104704953
CCCSc1ncc[nH]1    ZINC000096551684
NNC(=O)c1n[nH]nc1N    ZINC000004878416
CCSCc1cc[nH]n1    ZINC000902296042
CSCCc1cn[nH]c1    ZINC000335628458
CSCc1nc[nH]c1C    ZINC000000335483
CSc1nc(C)c(C)[nH]1    ZINC000238435613
CC(C)Sc1cn[nH]c1    ZINC000116908457
Cc1[nH]nc(O)c1CCO    ZINC000000264546
COC(OC)c1ncc[nH]1    ZINC000036437607
COCCc1c[nH]nc1O    ZINC000218788862
Cc1cc(=O)n(CCO)[nH]1    ZINC000137737380
Cc1nc(CO)c(CO)[nH]1    ZINC000137552331
Cc1[nH]oc(=O)c1CCN    ZINC000012404860
COCc1cc(CO)n[nH]1    ZINC000072226151
COC(OC)c1cc[nH]n1    ZINC000012505530
Nc1[nH]nc(CCO)c1N    ZINC000022116223
FCCCCc1ncc[nH]1    ZINC001250261611
FCCCCc1cn[nH]c1    ZINC001250259142
CCCC[n+]1cc(=N)o[nH]1    ZINC000015962371
O=C(CCl)c1ccc[nH]1    ZINC000001574410
COC(=O)c1c[nH]oc1=O    ZINC000100237694
NC(=S)c1[nH]cnc1O    ZINC000038167257
Nc1[nH][nH]c(=O)c1C(=O)O    ZINC000019737344
O=[N+]([O-])c1cc(CO)n[nH]1    ZINC000040564480
O=[N+]([O-])c1cn[nH]c1CO    ZINC000026254176
O=[N+]([O-])c1nc[nH]c1CO    ZINC000039061309
N#Cc1cc(C(F)F)n[nH]1    ZINC000217780140
NC(=S)c1n[nH]nc1N    ZINC000004878413
COc1nc[nH]c1[N+](=O)[O-]    ZINC000005424621
COc1n[nH]cc1[N+](=O)[O-]    ZINC000005940147
Nc1n[nH]c(N)c1[N+](=O)[O-]    ZINC000004624940
COC(=O)c1cc(F)c[nH]1    ZINC000045800820
N#Cc1cnc2[nH]ccc2c1    ZINC000006643342
N#Cc1c[nH]c2cccnc12    ZINC000024429344
C#Cc1cc2[nH]ncc2cn1    ZINC000095628688
N#Cc1cccc2[nH]ncc21    ZINC000014986020
N#Cc1cc2[nH]ccc2cn1    ZINC000043220699
N#Cc1ccc2[nH]ncc2c1    ZINC000014985966
C#Cc1ncnc2[nH]ccc21    ZINC000071261351
N#Cc1cncc2cc[nH]c21    ZINC000089220888
N#Cc1c[nH]c2cnccc12    ZINC000100016362
N#Cc1ccc2cn[nH]c2c1    ZINC000005086226
N#Cc1cncc2[nH]ccc21    ZINC000021020316
C#Cc1ccc2[nH]ncc2n1    ZINC000094986210
N#Cc1cc2ccncc2[nH]1    ZINC000238573792
N#Cc1n[nH]c2ccccc12    ZINC000005544212
N#Cc1nccc2cc[nH]c21    ZINC000044713197
N#CC(C#N)=Cc1ccc[nH]1    ZINC000000164240
N#Cc1cc2ncccc2[nH]1    ZINC000045328828
C#Cc1cnc2[nH]ncc2c1    ZINC000095628700
N#Cc1nc2ccccc2[nH]1    ZINC000000374942
CCCSc1cn[nH]n1    ZINC000039332912
N#Cc1cccc2nc[nH]c21    ZINC000039215012
N#Cc1cc2cnccc2[nH]1    ZINC000145050321
N#Cc1cc2cccnc2[nH]1    ZINC000083267839
CCCc1nc(=N)s[nH]1    ZINC000029412429
N#Cc1c[nH]c2ncccc12    ZINC000014984912
N#Cc1nccc2[nH]ccc21    ZINC000014401194
N#Cc1cc2cc[nH]c2cn1    ZINC000043220710
N#Cc1ccc2cc[nH]c2n1    ZINC000014984891
N#Cc1ccc2[nH]ccc2n1    ZINC000014401192
CC(C)Sc1cn[nH]n1    ZINC000039332920
N#Cc1ccc2[nH]cnc2c1    ZINC000004353499
N#Cc1c[nH]c2ccncc12    ZINC000024429324
N#Cc1ccnc2[nH]ccc21    ZINC000008700498
N#Cc1cnc2cc[nH]c2c1    ZINC000014401082
N#Cc1cccc2cn[nH]c21    ZINC000040448957
N#Cc1ccnc2cc[nH]c21    ZINC000044713396
NCCc1c[nH]c(S)n1    ZINC000001698301
C#Cc1cnc2cn[nH]c2c1    ZINC000095628683
[C-]#[N+]c1ccc2[nH]ncc2c1    ZINC000100022892
C=Cc1ccc2[nH]ccc2c1    ZINC000039253841
c1c[nH]c(-c2ccccc2)c1    ZINC000000967488
C=Cc1ccc2cc[nH]c2c1    ZINC000091301594
C=Cc1cccc2cc[nH]c21    ZINC000034319889
C=Cc1cccc2[nH]ccc21    ZINC000021020300
c1ccc2c3c([nH]c2c1)CC3    ZINC000148997936
c1cc(-c2ccccc2)c[nH]1    ZINC000006744541
CC[C@H](C)[n+]1cc(=O)o[nH]1    ZINC000005925453
FCCNCc1cc[nH]n1    ZINC000306364000
FCCNCc1cnc[nH]1    ZINC000306218954
S=C(S)c1cnc[nH]1    ZINC000002557033
O=C(O)c1c[nH]c(S)n1    ZINC000002584200
NC(=O)c1ccc(Cl)[nH]1    ZINC001624034688
NC(=O)c1cc(Cl)c[nH]1    ZINC000104083656
Cc1nc(Cl)c(C=O)[nH]1    ZINC000078169273
CC(=O)c1ncc(Cl)[nH]1    ZINC000211802986
Cc1[nH]nc(C=O)c1Cl    ZINC000049584989
COC(=O)c1n[nH]cc1F    ZINC000034592264
Cc1n[nH]c(C(=O)O)c1F    ZINC000028824280
N#Cc1n[nH]c2cccnc12    ZINC000024739595
COCSc1ncc[nH]1    ZINC000096551689
N#Cc1cnc2[nH]ncc2c1    ZINC000066054435
C#Cc1ncnc2[nH]ncc21    ZINC000685937580
N#Cc1cnc2[nH]cnc2c1    ZINC000008417966
N#Cc1ccc2[nH]ncc2n1    ZINC000082046530
N#Cc1ncc2cc[nH]c2n1    ZINC000089223972
N#Cc1cc2[nH]ncc2cn1    ZINC000089220093
N#Cc1ccc2n[nH]nc2c1    ZINC000002524667
N#Cc1n[nH]c2ncccc12    ZINC000024553741
N#Cc1cnc2[nH]ccc2n1    ZINC000204525962
N#Cc1ccnc2nc[nH]c21    ZINC000044550832
N#Cc1ccnc2[nH]ncc21    ZINC000089157580
N#Cc1cncc2[nH]cnc21    ZINC000089203344
N#Cc1c[nH]c2ncncc12    ZINC000024429336
N#Cc1cnc2cn[nH]c2c1    ZINC000096321072
N#Cc1cc2cn[nH]c2cn1    ZINC000089157545
OCCSc1ncc[nH]1    ZINC000096551709
N#Cc1nccc2[nH]cnc21    ZINC000089202991
N#Cc1ncnc2[nH]ccc21    ZINC000085471715
N#Cc1c[nH]c2nccnc12    ZINC000024429358
N#Cc1n[nH]c2cnccc12    ZINC000024739577
Cc1nc(CCl)[nH]c1C    ZINC000072109525
NCCSc1cn[nH]n1    ZINC000019087798
Cc1n[nH]c(C)c1CCl    ZINC000088189323
CNCc1cc(Cl)c[nH]1    ZINC000078210636
ClCCCc1ncc[nH]1    ZINC000034440902
ClCCCc1cn[nH]c1    ZINC000054669971
C=Cc1cnc2[nH]ccc2c1    ZINC000143205064
c1cc(-c2ccccc2)[nH]n1    ZINC000009238252
C=Cc1cnc2cc[nH]c2c1    ZINC000208343921
C=Cc1nc2ccccc2[nH]1    ZINC000013284959
C=Cc1ccc2nc[nH]c2c1    ZINC000095923368
c1cc(-c2ccccn2)c[nH]1    ZINC000000336755
c1n[nH]cc1-c1ccccc1    ZINC000003164652
C=Cc1nccc2[nH]ccc21    ZINC000021020320
C=Cc1cc2[nH]ccc2cn1    ZINC000208346127
C=Cc1nccc2cc[nH]c21    ZINC001240827548
c1c[nH]c(-c2cccnc2)c1    ZINC000013208435
C=Cc1ccnc2[nH]ccc21    ZINC001240830034
C=Cc1ccc2cc[nH]c2n1    ZINC001240826601
C=Cc1cc2cc[nH]c2cn1    ZINC000208344140
c1ncc(-c2ccccc2)[nH]1    ZINC000004692811
c1c[nH]c(-c2ccccc2)n1    ZINC000000333848
C=Cc1n[nH]c2ccccc12    ZINC000024553727
C=Cc1ccc2[nH]ccc2n1    ZINC001240827572
C=Cc1cncc2cc[nH]c21    ZINC001240830271
c1cc(-c2cccnc2)c[nH]1    ZINC000007023180
c1cc(-c2ccncc2)c[nH]1    ZINC000039261412
C=Cc1cccc2[nH]cnc21    ZINC000089195151
C=Cc1cncc2[nH]ccc21    ZINC000021020309
CC(C)c1c(N)o[nH][n+]1=O    ZINC000334157624
Brc1cc[nH]c1    ZINC000039408264
Brc1ccc[nH]1    ZINC000039188976
O=C(O)c1[nH]ccc1Cl    ZINC000043199174
O=C(O)c1cc(Cl)c[nH]1    ZINC000004218350
O=[N+]([O-])c1nc[nH]c1S    ZINC000008615692
O=C(O)c1ccc(Cl)[nH]1    ZINC000104713628
O=C(O)c1n[nH]nc1S    ZINC000001650648
O=C(O)c1c[nH]c(Cl)c1    ZINC000039333508
NC(=O)c1[nH]ncc1Cl    ZINC000047218756
O/N=C(\Cl)c1ncc[nH]1    ZINC000228914126
O/N=C/c1n[nH]cc1Cl    ZINC000004262682
CS(=O)(=O)c1ccc[nH]1    ZINC000039290236
CCc1[nH]nc(N)c1Cl    ZINC000107397378
N#Cc1ncnc2[nH]cnc21    ZINC000008581256
NCCc1n[nH]cc1Cl    ZINC000044398049
C1=CC=N[C](c2ncc[nH]2)N=1    ZINC001242013238
O=Cc1ccc2[nH]ccc2c1    ZINC000002389301
O=Cc1cccc2[nH]ccc21    ZINC000001576624
O=Cc1cccc2cc[nH]c21    ZINC000002244217
O=Cc1cc2ccccc2[nH]1    ZINC000004100123
O=Cc1ccc2cc[nH]c2c1    ZINC000095470180
O=Cc1c[nH]c2ccccc12    ZINC000000087959
c1ncc(-c2cccnc2)[nH]1    ZINC000013607121
C=Cc1ncnc2cc[nH]c21    ZINC001240827079
C=Cc1ccnc2nc[nH]c21    ZINC000115373841
C=Cc1nccc2nc[nH]c21    ZINC001240826174
c1ncc(-c2ccncc2)[nH]1    ZINC000026270106
C=Cc1ccc2n[nH]nc2c1    ZINC000080222452
c1c[nH]c(-c2ccncc2)n1    ZINC000013283576
C=Cc1cncc2nc[nH]c21    ZINC001240830096
c1cc(-c2cccnc2)[nH]n1    ZINC000009238272
c1cc(-c2ccncc2)[nH]n1    ZINC000009238267
c1n[nH]nc1-c1ccccc1    ZINC000000027320
c1n[nH]cc1-c1cccnc1    ZINC000001301230
C=Cc1cnc2cc[nH]c2n1    ZINC001240827442
c1c[nH]c(-c2cccnc2)n1    ZINC000014951295
N#CCc1ccc(CC#N)[nH]1    ZINC000001721233
c1cc(-c2ccccn2)n[nH]1    ZINC000000165461
C=Cc1ccc2nc[nH]c2n1    ZINC000143720748
c1c[nH]c(-c2ccccn2)n1    ZINC000000332772
c1n[nH]cc1-c1ccncc1    ZINC000001301197
C=Cc1cnc2[nH]ccc2n1    ZINC001240826792
C=Cc1cc2[nH]cnc2cn1    ZINC000143327996
C=Cc1cnc2[nH]cnc2c1    ZINC000115244266
c1n[nH]cc1-c1ccccn1    ZINC000001502377
C=Cc1cc2[nH]ccc2nn1    ZINC001240829518
C=Cc1ncc2[nH]ccc2n1    ZINC001240826671
c1ncc(-c2ccccn2)[nH]1    ZINC000034227333
C=Cc1ncnc2[nH]ccc21    ZINC000089223845
C=Cc1ncc2cc[nH]c2n1    ZINC000147272552
CCC(F)(F)c1ccc[nH]1    ZINC000077011858
Cc1[nH]c2ccccc2c1C    ZINC000001081072
CCc1ccc2[nH]ccc2c1    ZINC000002508158
Cc1cc2cc[nH]c2cc1C    ZINC000038881454
CCc1cccc2[nH]ccc21    ZINC000021019978
Cc1cc2cc(C)ccc2[nH]1    ZINC000001494938
Cc1cc2ccc(C)cc2[nH]1    ZINC000002529220
Cc1cc2cc[nH]c2c(C)c1    ZINC000012957974
Cc1c[nH]c2cc(C)ccc12    ZINC000082587514
Cc1cc2[nH]ccc2c(C)c1    ZINC000014982849
CCc1ccc2cc[nH]c2c1    ZINC000021303992
Cc1cc2cccc(C)c2[nH]1    ZINC000001580838
CCc1cccc2cc[nH]c21    ZINC000002516806
Cc1ccc(C)c2[nH]ccc21    ZINC000014985843
Cc1cc2c(cccc2C)[nH]1    ZINC000015120008
CCc1cc2ccccc2[nH]1    ZINC000002169101
CCc1c[nH]c2ccccc12    ZINC000001565264
Brc1cc[nH]n1    ZINC000000967346
Brc1c[nH]cn1    ZINC000008294972
Brc1cn[nH]c1    ZINC000000967315
Brc1ncc[nH]1    ZINC000002577854
O=C(O)c1cc(Cl)n[nH]1    ZINC000043830785
O=C(O)c1c[nH]nc1Cl    ZINC000066345516
O=C(O)c1n[nH]cc1Cl    ZINC000004716339
O=C(O)c1nc(Cl)c[nH]1    ZINC000095830269
O=C(O)c1cnc(Cl)[nH]1    ZINC000081112905
CS(=O)(=O)c1ncc[nH]1    ZINC000006133807
CS(=O)(=O)c1cn[nH]c1    ZINC000095929113
Cc1nc(Cl)c(CO)[nH]1    ZINC000034333775
CCc1[nH]oc(=N)c1Cl    ZINC000306379935
FCCSc1ncc[nH]1    ZINC000096551786
O=Cc1cc(C(F)F)[nH]n1    ZINC000211815785
Cc1n[nH]c(NN)c1Cl    ZINC000001233068
O=Cc1c[nH]c2ncccc12    ZINC000006513204
O=Cc1cc2cccnc2[nH]1    ZINC000034924683
O=Cc1nccc2[nH]ccc21    ZINC000021020324
O=Cc1c[nH]c2cnccc12    ZINC000014982168
O=Cc1ccnc2[nH]ccc21    ZINC000014984915
O=Cc1cncc2cc[nH]c21    ZINC000953106448
C#CC(C#C)Oc1ncc[nH]1    ZINC001228302350
O=Cc1nc2ccccc2[nH]1    ZINC000000039036
O=Cc1ccc2[nH]cnc2c1    ZINC000012370311
O=Cc1cnc2[nH]ccc2c1    ZINC000006643325
O=Cc1cnc2cc[nH]c2c1    ZINC000014401108
O=Cc1cccc2[nH]ncc21    ZINC000039061553
O=Cc1cc2ncccc2[nH]1    ZINC000040448717
O=Cc1cccc2cn[nH]c21    ZINC000035569702
O=Cc1cc2ccncc2[nH]1    ZINC000100016853
O=Cc1cc2cc[nH]c2cn1    ZINC000034334271
O=Cc1cccc2nc[nH]c21    ZINC000035569648
O=Cc1ccnc2cc[nH]c21    ZINC000082408976
C#CC(C#C)Oc1cn[nH]c1    ZINC001228329209
O=Cc1cc2cnccc2[nH]1    ZINC000045328794
O=Cc1c[nH]c2cccnc12    ZINC000024429342
C#CC(C#C)Oc1cc[nH]n1    ZINC001226429471
O=Cc1ccc2[nH]ncc2c1    ZINC000008700340
O=Cc1ccc2cn[nH]c2c1    ZINC000019045767
O=Cc1ccc2cc[nH]c2n1    ZINC000014984917
O=Cc1c[nH]c2ccncc12    ZINC000014985675
O=Cc1nccc2cc[nH]c21    ZINC000100543418
O=Cc1[nH]nc2ccccc12    ZINC000014909878
O=Cc1cncc2[nH]ccc21    ZINC000021020313
c1c[nH]c(-c2ncccn2)n1    ZINC000037974134
c1c[nH]c(-c2ccnnc2)n1    ZINC000226080512
c1n[nH]cc1-c1cnccn1    ZINC000001502381
CCc1nc(C#N)c(C#N)[nH]1    ZINC000004002666
c1c[nH]c(-c2cccnn2)n1    ZINC000104472051
c1n[nH]nc1-c1cccnc1    ZINC000013671899
C=Cc1nccc2n[nH]nc21    ZINC000021020405
c1cc(-c2cnccn2)n[nH]1    ZINC000008730175
c1cc(-c2cccnn2)n[nH]1    ZINC000114364207
N#CCc1c[nH]c(N)c1C#N    ZINC000000404576
C=Cc1ncnc2[nH]cnc21    ZINC000082037730
c1n[nH]cc1-c1ccnnc1    ZINC000150211958
c1n[nH]cc1-c1cccnn1    ZINC000231234706
c1cc(-c2ccnnc2)n[nH]1    ZINC000082041336
c1n[nH]cc1-c1cncnc1    ZINC000307642723
c1c[nH]c(-c2ccncn2)n1    ZINC000069639887
c1c[nH]c(-c2cnccn2)n1    ZINC000037974140
c1nc(-c2cnccn2)c[nH]1    ZINC000104710662
c1n[nH]cc1-c1ncccn1    ZINC000079088657
c1cc(-c2cncnc2)[nH]n1    ZINC000035904530
c1c[nH]c(-c2cncnc2)n1    ZINC000039052207
C=Cc1ncc2nc[nH]c2n1    ZINC000113825838
c1n[nH]cc1-c1ccncn1    ZINC000001502379
Cc1n[nH]cc1CC(F)F    ZINC001250390278
Cc1cc2ccc(C)nc2[nH]1    ZINC000066055190
Cc1ccc2c(N)c[nH]c2c1    ZINC000082408951
CCc1nccc2[nH]ccc21    ZINC000021020014
c1c[nH]c(Cc2ccc[nH]2)c1    ZINC000002519489
Cc1c2[nH]ccc2ccc1N    ZINC000034761575
Cc1cc2[nH]ncc2c(C)c1    ZINC000014984687
Cc1cc2[nH]ccc2c(C)n1    ZINC000084225961
Cc1cc2nc[nH]c2cc1C    ZINC000000388593
Cc1cc2cc[nH]c2c(N)c1    ZINC000079978321
Cc1n[nH]c2cc(C)ccc12    ZINC000032189050
CCc1cccc2[nH]ncc21    ZINC000146729465
NCc1cccc2[nH]ccc21    ZINC000001719406
Cc1cccc2[nH]cc(N)c21    ZINC000082408950
Cc1cc2[nH]ccc2cc1N    ZINC000082408945
CCc1ccnc2[nH]ccc21    ZINC000113368167
Cc1nc2ccc(C)cc2[nH]1    ZINC000005425035
Cc1ccc2[nH]ccc2c1N    ZINC000089204298
CCc1cccc2[nH]cnc21    ZINC000039193327
Cc1c2cc[nH]c2ccc1N    ZINC000020446338
CCc1ccc2[nH]ncc2c1    ZINC000002547559
Cc1[nH]c2cnccc2c1C    ZINC000082046682
Cc1[nH]c2ccncc2c1C    ZINC000082046686
Cc1c[nH]c2cccc(N)c12    ZINC000045817266
Cc1cc2cc(N)ccc2[nH]1    ZINC000000152331
CCc1ccc2cc[nH]c2n1    ZINC000079033864
NCc1ccc2cc[nH]c2c1    ZINC000015424049
Cc1n[nH]c2ccc(C)cc12    ZINC000034129626
CNc1cccc2cc[nH]c21    ZINC000071617467
Cc1nc2c(cccc2C)[nH]1    ZINC000005200211
CCc1nc2ccccc2[nH]1    ZINC000000055212
Cc1ccc2[nH]ncc2c1C    ZINC000089196433
Cc1cc2cn[nH]c2c(C)c1    ZINC000006749981
Cc1ccc2[nH]cc(N)c2c1    ZINC000034070709
CCc1ccc2nc[nH]c2c1    ZINC000062152740
NCc1ccc2[nH]ccc2c1    ZINC000002021900
CCc1c[nH]c2ncccc12    ZINC000024730230
Cc1ccc(N)c2cc[nH]c21    ZINC000072319681
CCc1cnc2[nH]ccc2c1    ZINC000104618174
CCc1cccc2cn[nH]c21    ZINC000196093234
NCc1cc2ccccc2[nH]1    ZINC000002558366
Cc1[nH]c2ncccc2c1C    ZINC000039242794
Cc1c[nH]c2c1cccc2N    ZINC000059608059
Cc1cc2ncc(C)cc2[nH]1    ZINC000096379119
Cc1cc2[nH]cnc2c(C)c1    ZINC000034437117
Cc1cc2ccc(N)cc2[nH]1    ZINC000049059545
CCc1cc2[nH]ccc2cn1    ZINC000089220833
Cc1cc2c(cccc2N)[nH]1    ZINC000059199953
Cc1[nH]c2ccccc2c1N    ZINC000019772512
Cc1ccc(N)c2[nH]ccc21    ZINC000082408953
Cc1ccc2nc[nH]c2c1C    ZINC000034091062
Cc1cc2cc[nH]c2cc1N    ZINC000014985798
Cc1cc2cc(C)cnc2[nH]1    ZINC000044712669
Cc1cc2cn[nH]c2cc1C    ZINC000043220597
Cc1ccc(C)c2[nH]ncc21    ZINC000141327124
NCc1cccc2cc[nH]c21    ZINC000026896664
Cc1cccc2c(N)c[nH]c21    ZINC000019772510
NCc1c[nH]c2ccccc12    ZINC000000152322
CCc1n[nH]c2ccccc21    ZINC000024553239
Cc1c[nH]c2ccc(N)cc12    ZINC000081915559
Cc1c[nH]c2ncc(C)cc12    ZINC000147237919
CCc1cc2cccnc2[nH]1    ZINC000032188805
CCc1ccc2cn[nH]c2c1    ZINC000113101708
Cc1cc(N)cc2[nH]ccc21    ZINC000014984636
Cc1c[nH]c2cc(N)ccc12    ZINC000082408952
Brc1cn[nH]n1    ZINC000075629392
O=[N+]([O-])c1n[nH]cc1Cl    ZINC000004086103
O=[N+]([O-])c1c[nH]c(Cl)n1    ZINC000005425251
O=[N+]([O-])c1nc[nH]c1Cl    ZINC000006645761
O=[N+]([O-])c1c[nH]nc1Cl    ZINC000095930244
O=[N+]([O-])c1cc(Cl)[nH]n1    ZINC000059946456
NS(=O)(=O)c1c[nH]cn1    ZINC000039053905
O=C(O)c1[nH]cc(F)c1F    ZINC000045795825
NS(=O)(=O)c1ncc[nH]1    ZINC000039132637
NS(=O)(=O)c1cn[nH]c1    ZINC000037895076
O=Cc1ccc2n[nH]nc2c1    ZINC000035904535
O=Cc1ccnc2cn[nH]c21    ZINC000080442851
O=Cc1c[nH]c2ncncc12    ZINC000024429334
O=Cc1c[nH]c2nccnc12    ZINC000006599358
O=Cc1ncnc2[nH]ccc21    ZINC000224590485
O=Cc1n[nH]c2ncccc12    ZINC000024553736
O=Cc1ccnc2[nH]ncc21    ZINC000082847172
O=Cc1cc2cncnc2[nH]1    ZINC000082408903
c1c[nH]c(-c2cnnnc2)n1    ZINC001242017615
N#CCc1n[nH]c(N)c1C#N    ZINC000004555615
c1cc(-c2cnnnc2)n[nH]1    ZINC001245311183
c1n[nH]cc1-c1cnnnc1    ZINC001240242497
Cc1ccc(O)c2cc[nH]c21    ZINC000089157465
OCc1cccc2cc[nH]c21    ZINC000002577868
COc1c[nH]c2ccccc12    ZINC000012957986
Cc1cc2cc(O)ccc2[nH]1    ZINC000002571370
COc1cccc2[nH]ccc21    ZINC000000407091
COc1ccc2cc[nH]c2c1    ZINC000000337544
OCc1cc2ccccc2[nH]1    ZINC000001644744
Cc1cc2ccc(O)cc2[nH]1    ZINC000016698016
Cc1c[nH]c2cc(O)ccc12    ZINC000034120100
OCc1c[nH]c2ccccc12    ZINC000000158743
OCc1ccc2[nH]ccc2c1    ZINC000002577865
OCc1cccc2[nH]ccc21    ZINC000002382646
Cc1c2cc[nH]c2ccc1O    ZINC000089204479
Cc1cc2[nH]ccc2c(O)c1    ZINC000014984732
Cc1cc2[nH]ccc2cc1O    ZINC000034204355
COc1ccc2[nH]ccc2c1    ZINC000000158156
COc1cccc2cc[nH]c21    ZINC000000153788
Cc1c[nH]c2cccc(O)c12    ZINC000002118093
Cc1cc2c(cccc2O)[nH]1    ZINC000002517188
Cc1c[nH]c2ccc(O)cc12    ZINC000003651042
OCc1ccc2cc[nH]c2c1    ZINC000002577866
Cc1ccc2[nH]ccc2c1O    ZINC000038885050
Cc1nc2nccc(C)c2[nH]1    ZINC000045787030
NNc1ccc2[nH]ccc2c1    ZINC000045817263
Cc1cc2cc(N)ncc2[nH]1    ZINC000219843652
Cc1cc2cn[nH]c2cc1N    ZINC000016678111
CNc1cccc2[nH]ncc21    ZINC000062796596
Cc1cccc2c(N)[nH]nc21    ZINC000044699934
Cc1cc(C)c2[nH]cnc2n1    ZINC000071255528
Cc1nc2cc[nH]c2nc1C    ZINC000138651546
NCc1nc2ccccc2[nH]1    ZINC000000119677
Cc1cc2ccnc(N)c2[nH]1    ZINC000095919938
NCc1ccc2[nH]ncc2c1    ZINC000019045771
NCc1ccc2[nH]ccc2n1    ZINC000016678145
NCc1ccnc2[nH]ccc21    ZINC000020446147
NCc1cc2cccnc2[nH]1    ZINC000082631720
Cc1cnc2[nH]cc(N)c2c1    ZINC000044712667
Cc1n[nH]c2cccc(N)c12    ZINC000082839980
Cc1c[nH]c2nc(N)ccc12    ZINC000238557507
CCc1n[nH]c2ccncc12    ZINC000024554079
Cc1ccc(N)c2[nH]ncc21    ZINC000012336535
N#Cc1n[nH]c2c1CCCC2    ZINC000024732293
NCc1cccc2cn[nH]c21    ZINC000036533300
Nc1c[nH]c2ccc(N)cc12    ZINC000076577343
Cc1cc(-n2cccc2)[nH]n1    ZINC000001519962
CNc1ccc2n[nH]cc2c1    ZINC000059044644
Nc1c[nH]c2cccc(N)c12    ZINC000076577347
Cc1ccc2c(N)c[nH]c2n1    ZINC000016678063
CNc1nc2ccccc2[nH]1    ZINC000000039693
CCc1nc2ncccc2[nH]1    ZINC000026439558
NCc1ccc2cc[nH]c2n1    ZINC000026461409
Nc1cc2[nH]ccc2c(N)c1    ZINC000014909838
NCc1c[nH]c2cccnc12    ZINC000024780905
Cc1ccnc2[nH]cc(N)c21    ZINC000044712645
Cc1cc2nc[nH]c2cc1N    ZINC000082408872
Cc1n[nH]c2cc(N)ccc12    ZINC000016677961
Cc1cc2ccc(N)nc2[nH]1    ZINC000032189110
NCc1ccc2cn[nH]c2c1    ZINC000019045775
Cc1nc2[nH]ccc2cc1N    ZINC000095803781
Cc1cc2nc(C)ncc2[nH]1    ZINC000039052692
Cc1c2cc[nH]c2ncc1N    ZINC000107116851
Cc1ccc2c(N)[nH]nc2c1    ZINC000071864290
CCc1n[nH]c2ncccc12    ZINC000024553253
Cc1cc(N)cc2[nH]ncc21    ZINC000014984625
NCc1cc2ccncc2[nH]1    ZINC000045328813
Cc1n[nH]c2ncc(C)cc12    ZINC000144001092
Cc1cc2[nH]cnc2c(N)c1    ZINC000137935381
Cc1c[nH]c2nccc(N)c12    ZINC000206022831
Cc1c2nc[nH]c2ccc1N    ZINC000039351099
CNc1ccc2cc[nH]c2n1    ZINC000045328748
Cc1cc2cc(N)cnc2[nH]1    ZINC000044137496
Cc1ccc2nc(N)[nH]c2c1    ZINC000063060535
Cc1ccc2[nH]cnc2c1N    ZINC000014987540
Cc1cc(N)nc2[nH]ccc21    ZINC000238456733
Cc1cccc2[nH]c(N)nc21    ZINC000034410850
Cc1cnc(N)c2[nH]ccc21    ZINC000089212980
CNc1cccc2[nH]cnc21    ZINC000076208199
Cc1cc2cc[nH]c2c(N)n1    ZINC001161693935
N#C[C@H]1CCc2n[nH]cc2C1    ZINC000142099709
Cc1ccc2[nH]ncc2c1N    ZINC000080086209
Cc1n[nH]c2c1cccc2N    ZINC000004342671
Cc1cc(N)c2cc[nH]c2n1    ZINC000042689469
Cc1cc2cc[nH]c2nc1N    ZINC000044712684
N#C[C@H]1CCc2cn[nH]c2C1    ZINC000219195774
Cc1cc(N)cc2cn[nH]c21    ZINC000001235099
Cc1[nH]c2cncnc2c1C    ZINC001245534325
NCc1c[nH]c2ncccc12    ZINC000024730234
Cc1nc2ccc(N)cc2[nH]1    ZINC000000368808
Cc1cc2[nH]ncc2c(N)c1    ZINC000014984631
NCc1cccc2[nH]ncc21    ZINC000036533299
Cc1ccc2n[nH]c(N)c2c1    ZINC000071864234
NCc1ccc2[nH]cnc2c1    ZINC000019737029
Cc1[nH]c2ncccc2c1N    ZINC000082408871
CNc1cccc2c[nH]nc21    ZINC000062796887
CNc1ccnc2[nH]ccc21    ZINC000197913779
NCc1cccc2[nH]cnc21    ZINC000040448714
Cc1n[nH]c2ccc(N)cc12    ZINC000030952670
Cc1c2cn[nH]c2ccc1N    ZINC000014985954
Cc1c[nH]c2ncc(N)cc12    ZINC000082408873
Cc1cc(N)nc2cc[nH]c21    ZINC000116926403
NCc1cc2cnccc2[nH]1    ZINC000072206953
Cc1cc2[nH]ncc2cc1N    ZINC000001395975
Cc1[nH]c2ncncc2c1C    ZINC000039053615
Cc1cc2c(nccc2N)[nH]1    ZINC000238502767
N#Cc1c(N)[nH]cc1C1CC1    ZINC000257197952
NCc1n[nH]c2ccccc21    ZINC000024553243
Cc1nc2c(cccc2N)[nH]1    ZINC000001235079
NCc1c[nH]c2cnccc12    ZINC000024780738
CNc1ccc2c[nH]nc2c1    ZINC000059044642
CNc1cnc2[nH]ccc2c1    ZINC000045328797
NCc1c[nH]c2ccncc12    ZINC000024780782
N#C[C@@H]1CCc2cn[nH]c2C1    ZINC000219195706
NCc1cnc2[nH]ccc2c1    ZINC000006643330
Cc1cc2nc(N)ccc2[nH]1    ZINC000096379359
Cc1cnc2[nH]ccc2c1N    ZINC000067176134
N#C[C@@H]1CCc2n[nH]cc2C1    ZINC000142099498
Cc1ccc(N)c2cn[nH]c21    ZINC000079939861
CCc1cnc2[nH]ncc2c1    ZINC000142609804
NCc1nccc2[nH]ccc21    ZINC000021020018
O=S(=O)(O)c1c[nH]cn1    ZINC000039414384
NS(=O)(=O)c1cn[nH]n1    ZINC000078224415
O=C1C=CC(=O)c2[nH]cnc21    ZINC000013284871
OCc1cc(C(F)F)n[nH]1    ZINC000217738339
COc1ccc2[nH]ncc2c1    ZINC000014983627
Cc1cc2c([nH]1)[nH]ccc2=O    ZINC000095920076
COc1ccnc2[nH]ccc21    ZINC000008700358
OCc1cccc2[nH]cnc21    ZINC000071789856
COc1nc2ccccc2[nH]1    ZINC000032189693
Cc1ccc(-c2cc[nH]n2)o1    ZINC000032501645
COc1ccc2cn[nH]c2c1    ZINC000016677913
Cc1ccc2[nH]ncc2c1O    ZINC000089196422
Cc1cc(O)cc2[nH]cnc21    ZINC000115747542
COc1ccc2cc[nH]c2n1    ZINC000014984905
COc1nccc2cc[nH]c21    ZINC000016123727
COc1ccc2nc[nH]c2c1    ZINC000005424660
Cc1cnc2[nH]ccc2c1O    ZINC000238489507
Cc1cc2c[nH]c(=O)cc2[nH]1    ZINC000044713138
C#CCNC(=O)c1ccc[nH]1    ZINC000014959093
OCc1cc2cccnc2[nH]1    ZINC000083250875
Cc1[nH]c(C#N)c(C)c1C=O    ZINC000001075938
Cc1nc2cccc(O)c2[nH]1    ZINC000076209601
Cc1cc(O)cc2cn[nH]c21    ZINC000039059076
COc1cccc2[nH]ncc21    ZINC000014985952
C#CCNC(=O)c1cc[nH]c1    ZINC000307204784
CCc1[nH]c(C#N)cc1C=O    ZINC000225303305
C#CCON=Cc1cc[nH]c1    ZINC000388150070
OCc1n[nH]c2ccccc21    ZINC000005889271
Cc1n[nH]c2ccc(O)cc12    ZINC000038339243
OCc1cccc2[nH]ncc21    ZINC000030677773
OCc1ccc2cn[nH]c2c1    ZINC000030677756
COc1ccnc2cc[nH]c21    ZINC000044713015
Cc1cc2cn[nH]c2cc1O    ZINC000043220596
OCc1ccnc2[nH]ccc21    ZINC000014986036
Cc1ccc2cc[nH]c2[n+]1[O-]    ZINC000034513902
Cc1cc2[nH]cnc2cc1O    ZINC000015021937
OCc1cc2cnccc2[nH]1    ZINC000072206959
COc1cnc2cc[nH]c2c1    ZINC000044712960
Cc1nc2[nH]ccc2cc1O    ZINC000016678100
Cc1[nH]c(C=O)c(C)c1C#N    ZINC000000052981
Cc1ccc2c(O)n[nH]c2c1    ZINC000014983535
OCc1cnc2cc[nH]c2c1    ZINC000014401114
Cc1cc2[nH]ccc2c(=O)[nH]1    ZINC000015021953
Cc1n[nH]c2c1cccc2O    ZINC000040441647
N#CCCC(=O)c1ccc[nH]1    ZINC000001615151
OCc1cc2ncccc2[nH]1    ZINC000095630926
CC(=O)c1cc(C#N)c(C)[nH]1    ZINC000078404445
OCc1nc2ccccc2[nH]1    ZINC000000158650
Cc1ccc2cn[nH]c2c1O    ZINC000080436804
CC#CC(=O)Nc1ccc[nH]1    ZINC001179751026
COc1cncc2cc[nH]c21    ZINC000089220875
Cc1n[nH]c2cc(O)ccc12    ZINC000036377918
C#CC(=O)NCc1ccc[nH]1    ZINC000082266229
OCc1nccc2cc[nH]c21    ZINC000072319855
Cn1ccc2cc[nH]c2c1=O    ZINC000032297507
Cc1cc(O)c2cc[nH]c2n1    ZINC000238493927
Cc1c[nH]c2ncc(O)cc12    ZINC000238557752
COc1cccc2[nH]cnc21    ZINC000034413430
OCc1cncc2cc[nH]c21    ZINC000095845577
Cc1c[nH]c2[nH]ccc(=O)c12    ZINC000205182295
Cn1[nH]c2ccccc2c1=O    ZINC000013820683
Cc1ccc2[nH]nc(O)c2c1    ZINC000014983523
OCc1cc2ccncc2[nH]1    ZINC000095630918
OCc1c[nH]c2ncccc12    ZINC000024730238
OCc1c[nH]c2cccnc12    ZINC000024780911
Cc1cc2[nH]ncc2cc1O    ZINC000037594156
COc1cc2[nH]ccc2cn1    ZINC000014985685
COc1cccc2cn[nH]c21    ZINC000026894532
COc1nccc2[nH]ccc21    ZINC000014985698
Cc1cc2cc(O)cnc2[nH]1    ZINC000116847686
Cc1c[nH]c2c1ccc[n+]2[O-]    ZINC000067172346
C#CC(=O)NCc1cc[nH]c1    ZINC000231727739
COc1cc2cc[nH]c2cn1    ZINC000030678461
Cc1c[nH]nc1-c1ccco1    ZINC000005212214
Cc1n[nH]c2cccc(O)c12    ZINC000008730194
Cc1cc2cc[nH]c2c(=O)[nH]1    ZINC000071372405
Cc1cc(-c2ccco2)[nH]n1    ZINC000000079612
Cc1c2cc[nH]c2ncc1O    ZINC000044712654
COc1cnc2[nH]ccc2c1    ZINC000006643334
Cc1cccc2c(O)n[nH]c21    ZINC000014985622
OCc1ccc2cc[nH]c2n1    ZINC000066054451
Cc1cccc2[nH]nc(O)c21    ZINC000014983514
Cc1cc(O)cc2[nH]ncc21    ZINC000014984668
OCc1cnc2[nH]ccc2c1    ZINC000006643336
COc1cncc2[nH]ccc21    ZINC000021020010
OCc1cccc2cn[nH]c21    ZINC000030677745
Cc1c(C)c(C=O)[nH]c1C#N    ZINC000002518958
Cc1cc2n[nH]cc2c(O)c1    ZINC000014984723
C#CCON=Cc1ccc[nH]1    ZINC000307852235
Cc1nc2cc(O)ccc2[nH]1    ZINC000032915072
OCc1ccc2[nH]ncc2c1    ZINC000001435963
COc1ccc2[nH]ccc2n1    ZINC000008700518
OCc1ccc2[nH]cnc2c1    ZINC000012370312
COc1n[nH]c2ccccc21    ZINC000024549649
Cn1cncc1-c1cc[nH]n1    ZINC001245314595
Cc1ccc2n[nH]nc2c1N    ZINC000039048320
Cc1cnc(N)c2nc[nH]c21    ZINC000089203276
NNc1cccc2[nH]cnc21    ZINC000045238304
Cn1cncc1-c1ncc[nH]1    ZINC000126252631
Cn1cncc1-c1cn[nH]c1    ZINC001240242128
Cn1ccc(-c2ncc[nH]2)n1    ZINC000083574285
Nc1n[nH]c2cc(N)ccc12    ZINC000100042671
Cc1nc2[nH]ccc2c(N)n1    ZINC000039052756
NCc1cncc2[nH]cnc21    ZINC000089203349
Cn1ccc(-c2cc[nH]n2)n1    ZINC000096528264
NCc1ncc2cc[nH]c2n1    ZINC000082408770
Cn1cnc(-c2cc[nH]n2)c1    ZINC000710076047
NNc1nc2ccccc2[nH]1    ZINC000001668389
NNc1cccc2cn[nH]c21    ZINC000238582357
Nc1nc2cc(N)ccc2[nH]1    ZINC000026898619
Cc1c[nH]c2nc(N)ncc12    ZINC000082408760
NCc1cnc2[nH]ncc2c1    ZINC000082840027
Cn1cnc(-c2ncc[nH]2)c1    ZINC000144750850
Nc1cc2cn[nH]c2cc1N    ZINC000007026651
NCc1cnc2cn[nH]c2c1    ZINC000081991238
Cn1nccc1-c1cn[nH]c1    ZINC000306667036
Cc1nc2nc[nH]c2cc1N    ZINC000095635041
Cc1nc2ccc(N)nc2[nH]1    ZINC000045820905
Cc1ccnc2[nH]nc(N)c21    ZINC000041167079
Cn1ccc(-c2cn[nH]c2)n1    ZINC000575601839
CNc1ncnc2[nH]ccc21    ZINC000021015093
Nc1cccn1-c1ncc[nH]1    ZINC001176082852
NCc1ccnc2[nH]ncc21    ZINC000080441177
Nc1cc(-c2ccc[nH]2)n[nH]1    ZINC000083962350
Cn1cc(-c2cn[nH]c2)cn1    ZINC000306352163
Cn1cc(-c2ncc[nH]2)cn1    ZINC000072226264
NCc1ccnc2[nH]cnc21    ZINC000156201260
Cc1cc2cnc(N)nc2[nH]1    ZINC000230570210
Cn1cc(-c2ccn[nH]2)cn1    ZINC000012357640
Nc1cc2nc[nH]c2cc1N    ZINC000000186908
c1cn(Cc2cn[nH]c2)cn1    ZINC000306815761
NCc1nc2ccncc2[nH]1    ZINC000026459906
Cc1ccc2[nH]c(N)nc2n1    ZINC000012462684
Cc1nc2c(cncc2N)[nH]1    ZINC000213594939
Cc1cc2c(ncnc2N)[nH]1    ZINC000008764207
CNc1nccc2[nH]cnc21    ZINC000029221442
NNc1ccc2cn[nH]c2c1    ZINC000089197317
Cn1nccc1-c1cc[nH]n1    ZINC000012394551
c1cn(Cc2c[nH]cn2)cn1    ZINC000306265571
Nc1[nH]nc2ccc(N)cc12    ZINC000076191273
NNc1ccc2[nH]ncc2c1    ZINC000072233091
Cn1ccnc1-c1ncc[nH]1    ZINC000034745120
Cc1c[nH]c2ncnc(N)c12    ZINC000001556577
Nc1cccn1-c1cn[nH]c1    ZINC001174295811
NCc1c[nH]c2ncncc12    ZINC000024729938
N#Cc1c(N)[nH]nc1C1CC1    ZINC000082408751
Cn1cnc(-c2cn[nH]c2)c1    ZINC001240242690
NCc1ncnc2[nH]ccc21    ZINC000089223820
NCc1nc2cccnc2[nH]1    ZINC000019752665
NCc1n[nH]c2ncccc12    ZINC000024553257
c1c[nH]c(CN2CC=CC2)c1    ZINC001204006452
CC(C)(C)c1c[nH]c(C#N)c1    ZINC000039224027
CC[C@@H]1Cc2[nH]ccc2C=N1    ZINC000223707924
c1c(C2CC2)n[nH]c1C1CC1    ZINC000019305928
CC[C@H]1Cc2[nH]ccc2C=N1    ZINC000223707983
c1[nH]nc2c1C1CCC2CC1    ZINC000575424363
CCC1=NCCc2[nH]ccc21    ZINC000223707001
c1cc(CN2CC=CC2)c[nH]1    ZINC001140704866
CCCCc1ccc(C#N)[nH]1    ZINC000226027219
CC1=N[C@@H](C)Cc2[nH]ccc21    ZINC000223707388
C#CCN(C)Cc1ccc[nH]1    ZINC000013493583
C#CCN(C)Cc1cc[nH]c1    ZINC001140707656
CC(C)Cc1ccc(C#N)[nH]1    ZINC000226023490
CC1=N[C@H](C)Cc2[nH]ccc21    ZINC000223707442
c1[nH]nc2c1[C@H]1CC[C@H](C1)C2    ZINC000575422861
O=S(=O)(F)c1ccc[nH]1    ZINC000307492666
Sc1c[nH]c2ccccc12    ZINC000002040477
N#CCc1nc2nonc2[nH]1    ZINC000040175444
c1c[nH]c(-c2cccs2)c1    ZINC000000334279
Sc1cc2ccccc2[nH]1    ZINC000018032180
Nc1cc(OC(F)F)n[nH]1    ZINC000095532431
Oc1cc2cc[nH]c2cc1O    ZINC000000895800
C#CCOC(=O)c1cc[nH]c1    ZINC000306887381
C#CCOC(=O)c1ccc[nH]1    ZINC000045800821
Nc1[nH]nc2cc(O)ccc12    ZINC000014985015
Cc1n[nH]c2ncc(O)cc12    ZINC000095935363
C#CCNC(=O)c1cn[nH]c1    ZINC000036164589
Cc1cc(F)cc2cc[nH]c21    ZINC000042689671
C#CC(=O)Nc1cc(C)n[nH]1    ZINC000082266232
OCc1n[nH]c2cccnc12    ZINC000024738530
c1cc(Nc2cn[nH]c2)co1    ZINC001174295745
c1c[nH]c(Nc2ccoc2)n1    ZINC001176081951
Cc1ccc(C(=O)NC#N)[nH]1    ZINC001193911532
C#CCON=Cc1cc[nH]n1    ZINC000379259302
Nc1ccc2[nH]nc(O)c2c1    ZINC000014983615
Nc1cc2[nH]ncc2cc1O    ZINC000039048345
COc1nccc2cn[nH]c21    ZINC000045067969
COc1ccnc2[nH]ncc21    ZINC000045787017
Cc1nnc(-c2ccc[nH]2)o1    ZINC000039250241
Nc1cc(-c2ccoc2)n[nH]1    ZINC000019481036
Cc1nnc(-c2cc[nH]c2)o1    ZINC000306996092
Cc1cc(O)c2[nH]ncc2n1    ZINC000014951177
Cc1cc2cc(F)ccc2[nH]1    ZINC000000403325
COc1ncnc2[nH]ccc21    ZINC000000389066
Cc1ccc(F)c2cc[nH]c21    ZINC000014985841
CC#CC(=O)Nc1cn[nH]c1    ZINC000227878816
c1coc(Nc2ncc[nH]2)c1    ZINC001176082279
Cc1ccc2[nH]ccc2c1F    ZINC000002243316
Cc1[nH]c(C#N)cc1C(N)=O    ZINC001586946351
COc1nccc2[nH]ncc21    ZINC000095628718
Cc1nc(-c2ccc[nH]2)no1    ZINC000072332242
Cc1c[nH]cc1C(=O)NC#N    ZINC001187806600
COc1ccc2cn[nH]c2n1    ZINC000095628707
CNC(=O)c1cc(C#N)c[nH]1    ZINC000306365633
Nc1ccc2c(O)n[nH]c2c1    ZINC000014983600
Cc1cc[nH]c1C(=O)NC#N    ZINC001195500215
C#CCNC(=O)c1c[nH]cn1    ZINC000038476013
Cc1c[nH]c2cc(F)ccc12    ZINC000060047449
Nc1cccc2[nH]nc(O)c21    ZINC000014985566
Cc1cc2cccc(F)c2[nH]1    ZINC000034467262
Nc1cc(O)cc2[nH]ncc21    ZINC000014983074
Cc1cc2c([nH]1)[nH]cnc2=O    ZINC000008659454
Cc1cc2nc[nH]c(=O)c2[nH]1    ZINC000045787251
CNC(=O)c1c[nH]c(C#N)c1    ZINC000307437300
OCc1nc2ncccc2[nH]1    ZINC000005491309
C#CC(=O)NCc1ncc[nH]1    ZINC000070819780
Cn1cnc2[nH]ccc2c1=O    ZINC000104611805
C#CC(=O)NCc1cc[nH]n1    ZINC000041016591
COc1cc2cn[nH]c2cn1    ZINC000015021188
OCc1cnc2[nH]ncc2c1    ZINC000144252881
OCc1ncnc2[nH]ccc21    ZINC000238668301
C#CCNC(=O)c1cc[nH]n1    ZINC000057375489
Cc1c[nH]c2ccc(F)cc12    ZINC000002384147
N#CCNC(=O)c1cc[nH]c1    ZINC000082522373
Cc1c[nH]c2c1cccc2F    ZINC000082587517
Cc1c[nH]c2cccc(F)c12    ZINC000098213754
c1coc(Nc2cn[nH]c2)c1    ZINC001174295757
OCc1ccnc2[nH]ncc21    ZINC000514285980
C#CCNC(=O)c1ncc[nH]1    ZINC001187741680
COc1ccc2[nH]ncc2n1    ZINC000051971029
CC(=O)c1[nH]c(C)nc1C#N    ZINC000068591863
OCc1c[nH]c2ncncc12    ZINC000024729941
CC#CC(=O)Nc1cc[nH]n1    ZINC000227880436
C#CC(=O)NCc1c[nH]cn1    ZINC000084081752
OCc1cc2cncnc2[nH]1    ZINC000238682297
COc1cc2nc[nH]c2cn1    ZINC000066322781
Cc1cc(F)cc2[nH]ccc21    ZINC000014984650
Cc1c2[nH]ccc2ccc1F    ZINC000014985846
Cc1c[nH]c2nc[nH]c(=O)c12    ZINC000026894780
Cc1nc2c(cc[nH]c2=O)[nH]1    ZINC000000247111
Cc1noc(-c2ccc[nH]2)n1    ZINC000045893683
N#CNC(=O)Cc1ccc[nH]1    ZINC001177872725
Cc1c2cc[nH]c2ccc1F    ZINC000089204427
Cc1cc(C(=O)NC#N)c[nH]1    ZINC001188201097
Cc1cc2cc[nH]c2c(F)c1    ZINC000039088358
C#CC(=O)NCc1cn[nH]c1    ZINC000038006739
COc1ncnc2cc[nH]c21    ZINC000038915949
Nc1nc2cc(O)ccc2[nH]1    ZINC000005117282
CC#CC(=O)Nc1cnc[nH]1    ZINC001179748449
OCc1c[nH]c2nccnc12    ZINC000024781009
OCc1cnc2nc[nH]c2c1    ZINC000080441786
Cc1cc2[nH]ccc2cc1F    ZINC000014985751
OCc1ccnc2nc[nH]c21    ZINC000026460424
Cc1cc2[nH]ccc2c(F)c1    ZINC000014984708
N#CCNC(=O)c1ccc[nH]1    ZINC000307724357
Cc1cc2c(cccc2F)[nH]1    ZINC000096320691
Cc1cc2cc[nH]c2cc1F    ZINC000002243349
Nc1n[nH]c2cccc(O)c12    ZINC000039423065
COc1nccc2nc[nH]c21    ZINC000066322794
C#CCON=Cc1ncc[nH]1    ZINC000307872192
COc1cnc2[nH]ncc2c1    ZINC000140827356
Cc1cc2ccc(F)cc2[nH]1    ZINC000015443366
CNC(=O)c1ccc(C#N)[nH]1    ZINC000306433867
C#CCON=Cc1cnc[nH]1    ZINC000379274889
COc1ncc2cc[nH]c2n1    ZINC000039052465
Nc1cc(-c2ccco2)n[nH]1    ZINC000004695246
Cc1oncc1-c1cn[nH]c1    ZINC000307659018
C#CC(=O)Nc1[nH]ncc1C    ZINC000158758747
Cc1ccc(F)c2[nH]ccc21    ZINC000089204635
Cc1nc2[nH]ccc2c(=O)[nH]1    ZINC000006447359
COc1ccnc2cn[nH]c21    ZINC000095628715
Cc1[nH]ccc1C(=O)NC#N    ZINC001188162564
OCc1ccc2nc[nH]c2n1    ZINC000098179545
Cc1nc(N)nc2[nH]cnc21    ZINC000005765032
Nc1c[nH]nc1-c1cn[nH]c1    ZINC000019737402
Cc1nc2[nH]ncc2c(N)n1    ZINC000004353371
Cc1n[nH]c2c1ncnc2N    ZINC000004353390
Nc1cnn(-c2cn[nH]c2)c1    ZINC000019737401
Cc1nc2c(ncnc2N)[nH]1    ZINC000001845421
Cc1n[nH]c2ncnc(N)c12    ZINC000004353327
CNc1ncnc2[nH]cnc21    ZINC000000391197
Nc1cncn1-c1cn[nH]c1    ZINC001174294537
Nc1cc(N)c2[nH]cnc2n1    ZINC000004879021
Nc1ccnn1-c1cn[nH]c1    ZINC000084328080
Cn1cnc(=N)c2[nH]cnc21    ZINC000000403086
NNc1ncnc2[nH]ccc21    ZINC000021015095
Nc1nc2[nH]ccc2c(N)n1    ZINC000038582382
NNc1nc2ccncc2[nH]1    ZINC000039384912
NNc1ccnc2[nH]ncc21    ZINC000004771838
Cc1nc2[nH]cnc2c(N)n1    ZINC000001628368
Nc1cncn1-c1ncc[nH]1    ZINC001176081850
Nc1nc2cc[nH]c2c(N)n1    ZINC000033845511
Cc1cnc2[nH]nc(N)c2n1    ZINC000575432277
N=c1c2c[nH][nH]c-2ncc1N    ZINC000575441291
NNc1ccc2cn[nH]c2n1    ZINC000089157583
Nc1ccc2n[nH]nc2c1N    ZINC000019877865
Cc1n[nH]c2nc(N)ncc12    ZINC000072207110
CNc1nc2cncnc2[nH]1    ZINC000008615064
Cc1c[nH]c2c1C(=O)CCC2    ZINC000004247745
Cc1cc2c([nH]1)CCCC2=O    ZINC000002540011
Cc1[nH]cc2c1CCCC2=O    ZINC000022126533
CCC(=O)/C=C/c1ccc[nH]1    ZINC000002519629
O=Cc1cc2c([nH]1)CCCC2    ZINC000006678070
Cc1[nH]cc2c1C(=O)CCC2    ZINC000036404091
CN(C)Cc1[nH]ccc1C#N    ZINC001233042779
CN(C)[C@@H](C#N)c1ccc[nH]1    ZINC000075538497
CN(C)[C@@H](C#N)c1cc[nH]c1    ZINC000072284438
C#CCN(C)Cc1cn[nH]c1    ZINC000306387609
N#CCCCCc1ncc[nH]1    ZINC000104400309
C#C[C@H](C)NCc1cc[nH]n1    ZINC000166404976
c1n[nH]cc1C1=CCNCC1    ZINC000033487528
N#CCCCCc1cn[nH]c1    ZINC000225319115
C#CCN(C)Cc1c[nH]cn1    ZINC000306510686
C(=NNC1CC1)c1ccc[nH]1    ZINC000307911602
CC(C)(C)c1cc(C#N)[nH]n1    ZINC000113487392
CN(C)[C@H](C#N)c1ccc[nH]1    ZINC000075538501
CN(C)CC#Cc1cn[nH]c1    ZINC000091692210
c1cc(C2=CCNCC2)n[nH]1    ZINC000145543645
Cc1n[nH]c(C)c1CCC#N    ZINC000002525587
C/C(=C\C=C\N)c1ncc[nH]1    ZINC001242018576
CN(CC#N)Cc1cc[nH]c1    ZINC000258915678
C(=NN1CCC1)c1ccc[nH]1    ZINC000872395252
C(=NNC1CC1)c1cc[nH]c1    ZINC000388154586
Cc1[nH]ncc1CCCC#N    ZINC000259859878
c1c[nH]c(C23CC(C2)CN3)n1    ZINC000521398758
CN(C)[C@H](C#N)c1cc[nH]c1    ZINC000072284441
C1=CCN(Cc2c[nH]cn2)C1    ZINC000001492200
C1=CCN(Cc2cc[nH]n2)C1    ZINC001137124214
c1[nH]nc2c1[C@H]1CC[C@@H](C2)N1    ZINC000082408585
c1c[nH]c(C2=CCNCC2)n1    ZINC000078071289
Nc1[nH]ncc1C1=CCCC1    ZINC000020357593
C#CCN(C)Cc1cc[nH]n1    ZINC000306468805
CC(C)(C)c1n[nH]cc1C#N    ZINC000005177956
c1nc(C2=CCNCC2)c[nH]1    ZINC000014985637
C=CCNN=Cc1cc[nH]c1    ZINC000379151412
CN(CC#N)Cc1ccc[nH]1    ZINC000258851927
C#CCN(C)c1cc(C)[nH]n1    ZINC000879746707
C#CCN(C)Cc1ncc[nH]1    ZINC000306719365
C#C[C@@H](C)NCc1cnc[nH]1    ZINC000166475970
C(=NN1CCC1)c1cc[nH]c1    ZINC000872396396
C#C[C@@H](C)NCc1cc[nH]n1    ZINC000166405097
C=CCNN=Cc1ccc[nH]1    ZINC000307907649
C/C(=C\C=C\N)c1cn[nH]c1    ZINC001240240828
c1c[nH]c(CN2CC=CC2)n1    ZINC001203974044
C1=CCN(Cc2cn[nH]c2)C1    ZINC001203086472
C/C(=C\C=C\N)c1cc[nH]n1    ZINC001245313097
C#C[C@H](C)NCc1cnc[nH]1    ZINC000166475854
c1c[nH]c(C2CCCCC2)c1    ZINC000039201582
Cc1nc(Cl)c(Cl)[nH]1    ZINC000001756169
O=S(=O)(F)c1cnc[nH]1    ZINC000606246337
O=S(=O)(F)c1cn[nH]c1    ZINC000238854753
O=S(=O)(F)c1ncc[nH]1    ZINC000306709908
c1csc(-c2cn[nH]c2)c1    ZINC000000334183
c1c[nH]c(-c2ccsc2)n1    ZINC000037974138
c1cc(-c2ccsc2)n[nH]1    ZINC000000141706
Sc1ccc2n[nH]cc2c1    ZINC000039947696
c1csc(-c2ncc[nH]2)c1    ZINC000000389924
c1csc(-c2cnc[nH]2)c1    ZINC000034545636
c1cc(-c2cn[nH]c2)cs1    ZINC000000334182
c1csc(-c2cc[nH]n2)c1    ZINC000003884497
Cc1nc(C(F)(F)F)c[nH]1    ZINC000031176470
Oc1cc2nc[nH]c2cc1O    ZINC000034498924
O=C1Cc2[nH]ccc2C(=O)N1    ZINC000001565149
Oc1cc(-c2ccco2)[nH]n1    ZINC000002537553
FC(F)(F)Cc1c[nH]cn1    ZINC000030714975
N#CCOC(=O)c1ccc[nH]1    ZINC000001721192
COC(=O)c1c[nH]c(C#N)c1    ZINC000045800822
Cc1[nH]c(C#N)cc1C(=O)O    ZINC000238853079
FC(F)(F)Cc1ncc[nH]1    ZINC000082733954
N#CCOC(=O)c1cc[nH]c1    ZINC000306189428
NC(=O)c1cc2occc2[nH]1    ZINC000115386988
C#CCOC(=O)c1ccn[nH]1    ZINC000306362622
Oc1n[nH]c2ccc(O)cc12    ZINC000014983640
COC(=O)c1ccc(C#N)[nH]1    ZINC000045792889
Cc1n[nH]cc1C(F)(F)F    ZINC000118277430
COC(=O)c1cc(C#N)c[nH]1    ZINC000045792892
Cc1c[nH]nc1C(F)(F)F    ZINC000000066375
Cc1[nH]c(C(=O)O)cc1C#N    ZINC000097463367
O=c1[nH][nH]c2cc(O)ccc12    ZINC000014985831
Cc1cc(C(F)(F)F)n[nH]1    ZINC000004693290
FC(F)(F)Cc1cn[nH]c1    ZINC000231398163
Nc1nc(=O)[nH]c2[nH]ccc21    ZINC000039048549
N#CCNC(=O)c1cnc[nH]1    ZINC000307121986
c1cc(Nc2cn[nH]c2)on1    ZINC001174294268
Cc1nnc(O)c2nc[nH]c21    ZINC000008914466
N#CCNC(=O)c1cn[nH]c1    ZINC000040855136
Cn1cnc(=O)c2[nH]cnc21    ZINC000001691257
Cc1n[nH]c2nc(=O)[nH]cc12    ZINC000045787211
Cc1nnc(-c2ncc[nH]2)o1    ZINC000307298188
c1c[nH]c(Nc2ncco2)n1    ZINC001176079354
Nc1cc2[nH]cnc2c(=O)[nH]1    ZINC000017061339
N#Cc1c[nH]c(C(=O)NN)c1    ZINC000217655340
OCc1nc2ncncc2[nH]1    ZINC000017311339
Cc1[nH]ncc1C(=O)NC#N    ZINC000086085181
CC(=O)Nc1[nH]ncc1C#N    ZINC000005500732
CC(=O)Nc1c[nH]nc1C#N    ZINC001461829751
Cc1cn[nH]c1C(=O)NC#N    ZINC000306362743
Nc1nc2[nH]ccc2c(=O)[nH]1    ZINC000100004527
Cn1cnc2[nH]cnc2c1=O    ZINC000004715091
Cc1nc2c[nH]nc2c(O)n1    ZINC000016125028
O=C1CN=CNc2nc[nH]c21    ZINC000002539966
Cc1nnc(-c2c[nH]cn2)o1    ZINC000306911449
Nc1nc2cc[nH]c2c(=O)[nH]1    ZINC000100004977
COc1ncnc2[nH]cnc21    ZINC000004692471
c1c[nH]c(Nc2ccno2)n1    ZINC001176079344
Cc1nc2[nH]ncc2c(=O)[nH]1    ZINC000017352565
Cc1nonc1-c1ccn[nH]1    ZINC000006667833
Cc1nc2[nH]cnc2c(=O)[nH]1    ZINC000014982924
Cc1nnc(-c2ccn[nH]2)o1    ZINC000306425938
Nc1cc(=O)n2cc[nH]c2n1    ZINC000100803374
Nc1n[nH]c2c1ccc[n+]2[O-]    ZINC000043828379
Cc1n[nH]c2nc[nH]c(=O)c12    ZINC000043828118
Cc1noc(-c2ccn[nH]2)n1    ZINC000045894514
Nc1cc(=O)c2cn[nH]c2[nH]1    ZINC000006494936
Nc1[nH][nH]c2ccnc(=O)c1-2    ZINC000100026596
N#CNC(=O)Cc1cnc[nH]1    ZINC001176836707
Cc1c2nc[nH]c2nc[n+]1[O-]    ZINC000017014257
c1coc(Nc2cn[nH]c2)n1    ZINC001174293984
Nc1cc(O)c2[nH]cnc2n1    ZINC000004879032
Nc1n[nH]c2cc[nH]c(=O)c12    ZINC000045821344
N#CNC(=O)Cc1cc[nH]n1    ZINC000086085203
Cc1c[nH]c(C(=O)NC#N)n1    ZINC001191105730
c1cc(Nc2cn[nH]c2)no1    ZINC001174292052
N#CCNC(=O)c1cc[nH]n1    ZINC000060393642
Cc1nc2c(nc[nH]c2=O)[nH]1    ZINC000017284322
c1n[nH]cc1Nc1cnoc1    ZINC001174293854
Cc1nnc(-c2cn[nH]c2)o1    ZINC001253429927
Cc1ncc(C(=O)NC#N)[nH]1    ZINC001146876279
O=c1nc(-c2ccc[nH]2)[nH][nH]1    ZINC000001735761
N#CCC(=O)Nc1cn[nH]c1    ZINC000035764267
c1c[nH]c(Nc2cnoc2)n1    ZINC001176079897
Cn1ncc2cn[nH]c2c1=O    ZINC000082164244
c1c[nH]c(Nc2ccon2)n1    ZINC001176078999
N#CCC(=O)Nc1ccn[nH]1    ZINC000001026313
Nc1n[nH]c2[nH]c(=O)ccc12    ZINC000084229526
Nc1cc(F)cc2[nH]ccc21    ZINC000014982816
Cc1ccc(F)c2[nH]ncc21    ZINC000114628776
Cc1c[nH]c2ncc(F)cc12    ZINC000144563847
Cc1n[nH]c2cccc(F)c12    ZINC000000139806
Cc1c[nH]c2ccc(F)nc12    ZINC000140247748
Cc1cc2c(nccc2F)[nH]1    ZINC000079033855
Cc1n[nH]c2c1cccc2F    ZINC000075883946
Cc1c[nH]c2cnc(F)cc12    ZINC000144564478
Cc1cc2c(cncc2F)[nH]1    ZINC000953047444
Nc1c[nH]c2cc(F)ccc12    ZINC000026461943
Nc1ccc2[nH]ccc2c1F    ZINC000082408471
Nc1c2cc[nH]c2ccc1F    ZINC000107117085
Cc1cc2cc(F)cnc2[nH]1    ZINC000035569581
Cc1c2cc[nH]c2ncc1F    ZINC000066054255
Cc1cc2c(ccnc2F)[nH]1    ZINC000044713108
Cc1c[nH]c2ccnc(F)c12    ZINC000953047213
Cc1nc2c(cccc2F)[nH]1    ZINC000034369375
Cc1n[nH]c2ccc(F)cc12    ZINC000044713447
Nc1c[nH]c2ccc(F)cc12    ZINC000082408477
Cc1cc(F)cc2[nH]ncc21    ZINC000014984651
Cc1c[nH]c2cc(F)cnc12    ZINC000953064912
Nc1c[nH]c2cccc(F)c12    ZINC000082408478
Cc1cc(F)cc2[nH]cnc21    ZINC000097442121
Nc1ccc(F)c2cc[nH]c21    ZINC000043220562
Nc1cc(F)cc2cc[nH]c21    ZINC000096321004
Cc1cc2[nH]ncc2c(F)c1    ZINC000014984707
Nc1cc2cc[nH]c2c(F)c1    ZINC000072194111
Cc1c[nH]c2cncc(F)c12    ZINC000953047195
Cc1n[nH]c2cc(F)ccc12    ZINC000003913595
Cc1cc2cc(F)ncc2[nH]1    ZINC000953064960
Nc1cc2[nH]ccc2c(F)c1    ZINC000014982818
Cc1c[nH]c2cc(F)ncc12    ZINC000953064965
Cc1c2cn[nH]c2ccc1F    ZINC000042689611
Cc1c[nH]c2c1ccnc2F    ZINC000096379319
Nc1cccc2[nH]cc(F)c21    ZINC000259446333
Cc1nc2ccc(F)cc2[nH]1    ZINC000012672023
Cc1cc2ccnc(F)c2[nH]1    ZINC000096379320
Nc1cc2cc[nH]c2cc1F    ZINC000082408473
Cc1c2[nH]cnc2ccc1F    ZINC000097442119
Nc1nnc(N)c2[nH]cnc21    ZINC000006057084
NNc1ncnc2[nH]cnc21    ZINC000002383126
Nc1nc2[nH]cnc2c(N)n1    ZINC000007486121
Nc1nc2cnc(N)nc2[nH]1    ZINC000016991579
Nc1nc2[nH]ncc2c(N)n1    ZINC000001581323
Nc1nc2c(ncnc2N)[nH]1    ZINC000004367295
c1c[nH]c(O[C@@H]2C=CCC2)n1    ZINC001228302240
C=CCNC(=O)c1ccc[nH]1    ZINC000074701430
C1=CCC(Oc2cc[nH]n2)C1    ZINC001226423774
NC(=O)c1c[nH]cc1C1CC1    ZINC000639481897
C#C[C@H](CC)Oc1cn[nH]c1    ZINC001228324456
C#C[C@@H](CC)Oc1ncc[nH]1    ZINC001228298245
C[C@@H]1Cc2[nH]ncc2C(=O)C1    ZINC000016650294
O=C(c1ccc[nH]1)N1CCC1    ZINC000307744686
O=C(NC1CC1)c1ccc[nH]1    ZINC000071791751
Cc1n[nH]c2c1C(=O)CCC2    ZINC000006663580
O=Cc1cc(C2CCC2)[nH]n1    ZINC000256054315
c1c[nH]c(O[C@H]2C=CCC2)n1    ZINC001228302241
C[C@H]1Cc2[nH]ncc2C(=O)C1    ZINC000016650292
C#C[C@@H](CC)Oc1cc[nH]n1    ZINC001226423939
C#C[C@H](CC)Oc1ncc[nH]1    ZINC001228298244
ON=C1CCCc2[nH]ccc21    ZINC000254305338
Cc1nc2c([nH]1)CCCC2=O    ZINC000022126559
COCCc1ccc(C#N)[nH]1    ZINC000226031040
c1c[nH]c(OC2CC=CC2)n1    ZINC001228297916
O=Cc1nc2c([nH]1)CCCC2    ZINC000068945642
C=CC(C=C)Oc1cn[nH]c1    ZINC001228324235
C#CC[C@@H](C)Oc1ncc[nH]1    ZINC001228302867
O=C1NCCCc2[nH]ccc21    ZINC000091305806
O=C(NC1CC1)c1cc[nH]c1    ZINC000074701655
C#CCCOCc1ncc[nH]1    ZINC000307534011
CNC(=O)/C=C/c1ccc[nH]1    ZINC000306411176
C1=CCC(Oc2cn[nH]c2)C1    ZINC001228325118
C=CCNC(=O)c1cc[nH]c1    ZINC000074701656
C#C[C@H](CC)Oc1cc[nH]n1    ZINC001226423938
CC#CCOCc1ncc[nH]1    ZINC000306342725
C#CC[C@H](C)Oc1cn[nH]c1    ZINC001228324142
C#C[C@H](C)Oc1ncc(C)[nH]1    ZINC001234091801
C=CC(C=C)Oc1ncc[nH]1    ZINC001228302725
O=C(c1cc[nH]c1)N1CCC1    ZINC000117445808
C#C[C@H](C)Oc1cc(C)[nH]n1    ZINC001226666258
O=Cc1cn[nH]c1C1CCC1    ZINC000020439903
C#CC[C@@H](C)Oc1cn[nH]c1    ZINC001228324141
C=C(C)C(=O)Nc1ccc[nH]1    ZINC001142509630
O=C1CN(Cc2ccc[nH]2)C1    ZINC001204010874
C1=C[C@H](Oc2cn[nH]c2)CC1    ZINC001228324549
C#C[C@H](C)OCc1ncc[nH]1    ZINC001222877059
O/N=C1\CCCc2[nH]ccc21    ZINC000100288328
C#C[C@H](C)OCc1cnc[nH]1    ZINC001223000536
C#CC[C@H](C)Oc1ncc[nH]1    ZINC001228302868
C#CC[C@@H](C)Oc1cc[nH]n1    ZINC001226431874
C=Cc1nc(C(C)=O)c(C)[nH]1    ZINC000020283430
C#C[C@@H](C)Oc1cc(C)[nH]n1    ZINC001226662668
C#CC[C@H](C)Oc1cc[nH]n1    ZINC001226431876
O=C(Nc1ccc[nH]1)C1CC1    ZINC001142676289
O=Cc1[nH]nc2c1CCCC2    ZINC000020270533
C=CC(C=C)Oc1cc[nH]n1    ZINC001226431271
C#C[C@@H](C)Oc1ncc(C)[nH]1    ZINC001234091787
CNC(=O)/C=C\c1ccc[nH]1    ZINC000307924152
C1=C[C@@H](Oc2cn[nH]c2)CC1    ZINC001228324548
C#C[C@@H](C)OCc1cnc[nH]1    ZINC001223000535
C1=C[C@H](Oc2cc[nH]n2)CC1    ZINC001226428553
O=C1CN(Cc2cc[nH]c2)C1    ZINC001140707255
C1=C[C@@H](Oc2cc[nH]n2)CC1    ZINC001226428547
C#C[C@@H](C)OCc1ncc[nH]1    ZINC001222871751
C#C[C@@H](CC)Oc1cn[nH]c1    ZINC001228324457
C/C=C(\NC=N)c1cn[nH]c1    ZINC001240239082
Cc1cc(N(C)CC#N)n[nH]1    ZINC000603012153
C(=NNC1CC1)c1ncc[nH]1    ZINC000307901026
C(=NN1CCC1)c1ncc[nH]1    ZINC000872396482
C(=NN1CCC1)c1cc[nH]n1    ZINC000872396524
C=CCNN=Cc1cc[nH]n1    ZINC000388157461
CCn1nc(C)c2[nH]ncc21    ZINC000045921152
N#CCCNCc1cnc[nH]1    ZINC000054763839
CN(CC#N)Cc1ncc[nH]1    ZINC000609487778
C(=NNC1CC1)c1cc[nH]n1    ZINC000379227055
N#CCCNCc1cc[nH]n1    ZINC000036900260
C=CCNN=Cc1ncc[nH]1    ZINC000379276448
C/C=C(\NC=N)c1cc[nH]n1    ZINC001245310861
CN(CC#N)Cc1cn[nH]c1    ZINC000610487246
CN(CC#N)Cc1ccn[nH]1    ZINC000259911846
CN(CC#N)Cc1c[nH]cn1    ZINC000307104178
C/C=C(\NC=N)c1ncc[nH]1    ZINC001242012973
C[C@@H]1CCN1Cc1ccc[nH]1    ZINC001204007816
Cc1n[nH]cc1CC1CCC1    ZINC001250140711
C=C[C@@H](C)NCc1cc[nH]c1    ZINC000130499191
CC1CN(Cc2cc[nH]c2)C1    ZINC000306400895
C[C@@H]1Cc2[nH]ccc2[C@@H](C)N1    ZINC000005528405
c1ncc(CC2CCCC2)[nH]1    ZINC000198447826
C=C(C)CNCc1cc[nH]c1    ZINC000167460781
CC(C)=CCc1c[nH]nc1C    ZINC001249951551
C[C@@H]1Cc2[nH]cnc2C[C@@H]1C    ZINC000116320339
C[C@H]1Cc2[nH]ccc2[C@H](C)N1    ZINC000005529644
C[C@@H]1c2cc[nH]c2CCN1C    ZINC000147187013
C[C@H]1Cc2nc[nH]c2C[C@@H]1C    ZINC000116320342
CC[C@@H]1NCCc2[nH]ccc21    ZINC000083962389
C=C(C)Cc1c(C)n[nH]c1C    ZINC001250241592
c1c[nH]c(C2CCCCC2)n1    ZINC000038312188
c1ncc(C2CCCCC2)[nH]1    ZINC000034087573
C/N=C(/C)c1cc(C)[nH]c1C    ZINC000005037826
C=C[C@H](C)NCc1cc[nH]c1    ZINC000130498996
CN[C@@H]1CCCc2[nH]ccc21    ZINC000725271356
CC1(C)CCc2cn[nH]c2C1    ZINC000095835667
Cc1[nH]ncc1C1CCCC1    ZINC000075840509
C[C@@H]1Cc2[nH]ccc2CN1C    ZINC000223710779
CC[C@H]1Cc2[nH]ccc2CN1    ZINC000223713061
Cc1cc(C2CC(C)C2)[nH]n1    ZINC000252493662
c1c[nH]c(CN2CCCC2)c1    ZINC000005426330
c1cc(CNC2CCC2)c[nH]1    ZINC000082587524
CC1(NCc2cc[nH]c2)CC1    ZINC000129986283
c1nc2c([nH]1)CCCCCC2    ZINC000021366447
CC[C@H]1NCCc2[nH]ccc21    ZINC000083962387
CN(Cc1ccc[nH]1)C1CC1    ZINC000307519956
Cc1ccc(CN2CCC2)[nH]1    ZINC001209566780
C[C@H]1CCN1Cc1cc[nH]c1    ZINC001140704681
c1n[nH]cc1CC1CCCC1    ZINC000220576228
C[C@@H]1Cc2nc[nH]c2C[C@H]1C    ZINC000116320344
C[C@H]1c2cc[nH]c2CCN1C    ZINC000147186816
CN[C@H]1CCCc2[nH]ccc21    ZINC000725271357
C[C@@H]1Cc2[nH]ccc2[C@H](C)N1    ZINC000005528404
C[C@H]1CCN1Cc1ccc[nH]1    ZINC001204007821
C[C@H]1Cc2[nH]ccc2CN1C    ZINC000223710830
CC1CN(Cc2ccc[nH]2)C1    ZINC000306795774
c1cc(C2CCCCC2)n[nH]1    ZINC000031776864
C=CCN(C)Cc1ccc[nH]1    ZINC000307675911
Cc1ccc(CNC2CC2)[nH]1    ZINC000226018815
CCN1CCc2[nH]ccc2C1    ZINC000027654402
C[C@@H]1CCN1Cc1cc[nH]c1    ZINC001140704680
C=CCCNCc1cc[nH]c1    ZINC000168532903
c1n[nH]cc1C1CCCCC1    ZINC000066348543
c1c[nH]c(CC2CCCC2)n1    ZINC000117472257
C=CCN(C)Cc1cc[nH]c1    ZINC000307736123
Cc1n[nH]c(C)c1CC1CC1    ZINC001250036161
CN(Cc1cc[nH]c1)C1CC1    ZINC000306229318
CC[C@@H]1Cc2[nH]ccc2CN1    ZINC000223713002
C[C@H]1N[C@@H](C)Cc2[nH]ccc21    ZINC000005529645
c1cc(CN2CCCC2)c[nH]1    ZINC000045796758
O=S(=O)(F)c1cn[nH]n1    ZINC000078365030
O=c1s[nH]c2ccccc21    ZINC000000150793
O=Cc1c[nH]c2ccsc12    ZINC000082408139
Clc1cccc2cc[nH]c21    ZINC000000403204
Clc1ccc2[nH]ccc2c1    ZINC000000157082
Clc1c[nH]c2ccccc12    ZINC000006117681
Sc1ccnc2nc[nH]c21    ZINC000001696774
S=c1nc[nH]c2[nH]ccc21    ZINC000001690819
c1c[nH]c(-c2nccs2)n1    ZINC000044068810
c1csc(-c2cc[nH]n2)n1    ZINC000008729741
c1csc(-c2cn[nH]c2)n1    ZINC000113680891
Clc1cccc2[nH]ccc21    ZINC000000407089
Clc1ccc2cc[nH]c2c1    ZINC000000153934
Clc1cc2ccccc2[nH]1    ZINC000002529232
O=C(O)c1cc2occc2[nH]1    ZINC000004234975
O=C(O)c1cc2[nH]ccc2o1    ZINC000082408281
N#CCOC(=O)c1cc[nH]n1    ZINC000307420313
Nc1nc(C(F)(F)F)c[nH]1    ZINC000078210728
Oc1ccc2[nH]ccc2c1F    ZINC000016159015
O=c1cc2[nH]cnc2c(O)[nH]1    ZINC000017299092
O=c1[nH][nH]c(=O)c2c[nH]cc21    ZINC000169681357
COC(=O)c1c[nH]nc1C#N    ZINC000039087657
O=c1[nH]c(O)nc2cc[nH]c21    ZINC000023529029
N#Cc1c[nH]c(C(=O)NO)c1    ZINC000306555119
Oc1nc2[nH]ccc2c(O)n1    ZINC000013516897
N#Cc1cc(C(=O)NO)c[nH]1    ZINC000306471625
N#Cc1ccc(C(=O)NO)[nH]1    ZINC000306192586
Nc1n[nH]cc1C(F)(F)F    ZINC000085344510
Nc1cn[nH]c1C(F)(F)F    ZINC000043299016
O=C(O)n1cc2cn[nH]c2c1    ZINC000212702794
Oc1cc2cc[nH]c2cc1F    ZINC000021982549
Nc1cc(C(F)(F)F)n[nH]1    ZINC000095093505
N#Cc1c[nH]nc1C(=O)NN    ZINC000001400496
Cc1n[nH]c2ncc(F)cc12    ZINC000095910905
Nc1ncnc2nc(O)[nH]c21    ZINC000014419848
Nc1c[nH]c2ncc(F)cc12    ZINC000044712679
Nc1c[nH]c2nc(F)ccc12    ZINC000044712811
Nc1cc2[nH]cnc2cc1F    ZINC000075539057
Nc1c2cc[nH]c2ncc1F    ZINC000044712705
Nc1n[nH]c2cc(F)ccc12    ZINC000039088440
Nc1nc2nc[nH]c2nc1O    ZINC000005491107
Cc1n[nH]c2c1nnnc2O    ZINC000008627803
N#Cc1nc(N)[nH]c1C(N)=O    ZINC000022048258
Nc1cc(F)nc2[nH]ccc21    ZINC000044712817
Nc1nc(=O)[nH]c2nc[nH]c21    ZINC000084403374
Cc1nnc(-c2cn[nH]n2)o1    ZINC000224921787
Nc1c[nH]c2ccnc(F)c12    ZINC000044713107
c1nnc(Nc2cn[nH]c2)o1    ZINC001174292599
N#CCNC(=O)c1cn[nH]n1    ZINC000082303840
Nc1ccc(F)c2cn[nH]c21    ZINC000001404079
Nc1cc(F)cc2[nH]ncc21    ZINC000014983260
Nc1nc(=O)[nH]c2[nH]ncc21    ZINC000005784149
Nc1nc2c(cccc2F)[nH]1    ZINC000054405087
Nc1cc2[nH]cnc2c(F)c1    ZINC000238602217
Nc1cnc2[nH]ccc2c1F    ZINC000039088435
Nc1nc2[nH]cnc2c(=O)[nH]1    ZINC000000895129
N=c1c2[nH]ccc2[nH]cc1F    ZINC000953064934
Nc1ccnc2[nH]cc(F)c21    ZINC000096320838
Nc1nc2[nH]ncc2c(=O)[nH]1    ZINC000008579359
Nc1n[nH]c2ccc(F)cc12    ZINC000006188243
Nc1nc2nc[nH]c(=O)c2[nH]1    ZINC000004429564
Nc1cnc2[nH]cc(F)c2c1    ZINC000096320836
Nc1n[nH]c2c1cccc2F    ZINC000000332237
Nc1nc2ccc(F)cc2[nH]1    ZINC000054405088
Nc1c2nc[nH]c2nc[n+]1[O-]    ZINC000012428237
Nc1ccc2[nH]cnc2c1F    ZINC000238616288
Nc1cc2n[nH]nc2c(=O)[nH]1    ZINC000008659459
Nc1nc2[nH]ccc2cc1F    ZINC000044712711
N#CCc1nc2c([nH]1)NON2    ZINC000040174035
Nc1n[nH]c2cccc(F)c12    ZINC000006855063
Nc1cc2[nH]ncc2cc1F    ZINC000089197048
Nc1ncnc2[nH]nc(O)c21    ZINC000013354559
ONc1ncnc2nc[nH]c21    ZINC000002558668
Nc1nc2cc[nH]c2cc1F    ZINC000953063193
Nc1ccc2[nH]ncc2c1F    ZINC000042689616
Cc1nnc(O)c2n[nH]nc21    ZINC000018067936
Nc1cc2cn[nH]c2cc1F    ZINC000035270073
Cc1n[nH]c2nc(F)ccc12    ZINC000090558515
c1c[nH]c(Nc2nnco2)n1    ZINC001176078925
Nc1cc2[nH]ncc2c(F)c1    ZINC000014983251
Nc1cc(F)c2cc[nH]c2n1    ZINC000044713353
COC(=O)/C=C/c1cc[nH]c1    ZINC000003053618
C=CCOC(=O)c1cc[nH]c1    ZINC000205403130
COC(=O)/C=C\c1ccc[nH]1    ZINC000038995621
O=C(O)c1cc[nH]c1C1CC1    ZINC000082408230
CC(=O)c1c[nH]cc1C(C)=O    ZINC000002519512
Cc1[nH]c(C)c(C=O)c1C=O    ZINC000002581704
C=CCOC(=O)c1ccc[nH]1    ZINC000045792886
COC(=O)/C=C/c1ccc[nH]1    ZINC000039378898
O=C(O)c1cc2c([nH]1)CCC2    ZINC000084248347
CC(=O)c1cc(C=O)c(C)[nH]1    ZINC000078404357
O=C(O)c1ccc(C2CC2)[nH]1    ZINC000108263987
O=C(O)c1[nH]ccc1C1CC1    ZINC000082408232
Cc1c(C)c(C=O)[nH]c1C=O    ZINC000002155778
CC(=O)NN=Cc1ccc[nH]1    ZINC000378974511
O=C1NCCCc2n[nH]cc21    ZINC000084307096
O=C(c1cc[nH]n1)N1CCC1    ZINC000307422793
O=C(NC1CC1)c1cn[nH]c1    ZINC000036164861
O/N=C1/CCCc2[nH]ncc21    ZINC000034926205
N=CNC(=O)Cc1ccc[nH]1    ZINC001177872599
O=C1CN(Cc2cnc[nH]2)C1    ZINC001136871481
O=C1CN(Cc2ncc[nH]2)C1    ZINC001203979555
O=C(Nc1cc[nH]n1)C1CC1    ZINC000042413786
C=C(C)C(=O)Nc1ccn[nH]1    ZINC000082255270
O=C(c1cnc[nH]1)N1CCC1    ZINC000307718881
C/C=C\C(=O)Nc1ccn[nH]1    ZINC000202959218
O=C1CN(Cc2cc[nH]n2)C1    ZINC001137130144
C=CCNC(=O)c1cn[nH]c1    ZINC000036164597
C=C(N)C(=O)Nc1ccc[nH]1    ZINC001218715938
CC(=O)NN=Cc1cc[nH]c1    ZINC000307882845
Cc1cc[nH]c1C(=O)NC=N    ZINC001195499109
C/C=C/C(=O)Nc1cc[nH]n1    ZINC000042413980
O=C(NC1CC1)c1cc[nH]n1    ZINC000005728819
Cc1cc(C(=O)NC=N)c[nH]1    ZINC001188201665
O=C(c1cn[nH]c1)N1CCC1    ZINC000306427347
C/C=C\C(=O)Nc1cn[nH]c1    ZINC000208769845
Nc1[nH]nc2c1C(=O)CCC2    ZINC000040385485
Cc1cc(=O)n(CCC#N)[nH]1    ZINC000005497750
C/C=C/C(=O)Nc1cn[nH]c1    ZINC000035247815
C=C(C)C(=O)Nc1cnc[nH]1    ZINC000146169364
NC(=O)c1n[nH]c2c1CCC2    ZINC000039133756
C=CCNC(=O)c1cc[nH]n1    ZINC000070226451
O=C(NC1CC1)c1ncc[nH]1    ZINC000075908180
O=C(Nc1cn[nH]c1)C1CC1    ZINC000035237517
O=C(c1ncc[nH]1)N1CCC1    ZINC001334618141
O=C(Nc1cnc[nH]1)C1CC1    ZINC000141085338
Cc1ccc(C(=O)NC=N)[nH]1    ZINC001193910879
C=CCNC(=O)c1c[nH]cn1    ZINC000039064703
Cc1c[nH]cc1C(=O)NC=N    ZINC001187806846
NC(=O)c1c[nH]c(C2CC2)n1    ZINC000074942043
NC(=O)c1c[nH]nc1C1CC1    ZINC000307700550
NC(=O)c1cc(C2CC2)[nH]n1    ZINC000039064697
O=C(NC1CC1)c1cnc[nH]1    ZINC000039132657
O=C1CN(Cc2cn[nH]c2)C1    ZINC001203095415
Cc1[nH]ccc1C(=O)NC=N    ZINC001188162156
CCOc1c[nH]nc1CC#N    ZINC000039395155
Cc1cc(OCCC#N)[nH]n1    ZINC000012398527
Cc1nn(C)c2c(N)[nH]nc12    ZINC000004880238
N=C(N)N/N=C\c1ccc[nH]1    ZINC000104391359
NC(N)=N/N=C/c1ccc[nH]1    ZINC000006524932
N=C(N)NN=Cc1cc[nH]c1    ZINC000252520087
N=C(N)NN=Cc1ccc[nH]1    ZINC000008622477
CC(C)(C)c1ccc(C=O)[nH]1    ZINC000039224029
CC(C)Cc1ccc(C=O)[nH]1    ZINC000072324039
CC(C)(C)c1c[nH]c(C=O)c1    ZINC000039062071
CCc1c[nH]c(C=O)c1CC    ZINC000001615987
CC(=O)c1[nH]c(C)c(C)c1C    ZINC000002519458
CCc1c(C)[nH]c(C=O)c1C    ZINC000001574405
CCCCc1ccc(C=O)[nH]1    ZINC000034253073
CCC(=O)c1c(C)c[nH]c1C    ZINC000037624404
CCc1c(C)[nH]c(C)c1C=O    ZINC000022122139
CC(=O)c1c(C)[nH]c(C)c1C    ZINC000000296261
Cc1cnc(CN2CCC2)[nH]1    ZINC001138935269
c1ncc(CN2CCCC2)[nH]1    ZINC000149827154
c1n[nH]cc1[C@H]1CCCCN1    ZINC000068591261
C=C(C)CNCc1cnc[nH]1    ZINC000167459246
CC[C@@H]1NCCc2[nH]cnc21    ZINC000071478801
C[C@@H]1CCN1Cc1cn[nH]c1    ZINC001203086807
Cc1c[nH]c([C@H]2CCCN2)n1    ZINC000037507265
Cc1n[nH]c(C2CCC2)c1N    ZINC000242687338
Cc1[nH]ncc1C1(N)CCC1    ZINC000082841174
Cc1cnc([C@@H]2CCNC2)[nH]1    ZINC000082841071
Cc1nc[nH]c1CN1CCC1    ZINC000685967087
CNCc1n[nH]c2c1CCC2    ZINC000026545506
CCN1CCc2c[nH]nc2C1    ZINC000150280462
C=CCN(C)c1cc(C)[nH]n1    ZINC000640192433
CCCNN=Cc1cc[nH]c1    ZINC000388155258
CCN1CCCc2n[nH]cc21    ZINC000335116292
C[C@H]1Cc2n[nH]cc2C[C@H]1N    ZINC000757137400
Cc1c[nH]c([C@@H]2CCCN2)n1    ZINC000037507264
C=C[C@@H](C)NCc1cc[nH]n1    ZINC000130496896
CC1(NCc2ncc[nH]2)CC1    ZINC000124423128
CCc1c(N)[nH]nc1C1CC1    ZINC000036916146
CCN1CCc2[nH]ncc2C1    ZINC000147961299
c1cc([C@@H]2CCCNC2)[nH]n1    ZINC000019685964
c1c[nH]c([C@H]2CCCNC2)n1    ZINC000036324389
CCCNN=Cc1ccc[nH]1    ZINC000393694447
c1n[nH]cc1C1CCNCC1    ZINC000020080838
C=CCNCc1n[nH]cc1C    ZINC000307686297
c1n[nH]cc1[C@H]1CCCNC1    ZINC000068585299
c1cc(CN2CCCC2)n[nH]1    ZINC000082110394
CCc1[nH]nc2c1CNCC2    ZINC000021953415
NC[C@H]1CCc2n[nH]cc2C1    ZINC000039133740
C[C@H]1CCN1Cc1cc[nH]n1    ZINC001137125025
C=CCN(C)Cc1cc[nH]n1    ZINC000307730876
C[C@@H]1CNCc2c[nH]nc2C1    ZINC000675049987
c1cc([C@H]2CCCNC2)[nH]n1    ZINC000019685962
CC1(C)NCCc2[nH]cnc21    ZINC000071478809
C=CCN(C)Cc1cnc[nH]1    ZINC000307705675
c1c[nH]c(C2CCNCC2)n1    ZINC000026461390
c1c[nH]c([C@H]2CCCCN2)n1    ZINC000032914991
C=CCCNCc1cc[nH]n1    ZINC000168550237
CN(Cc1cn[nH]c1)C1CC1    ZINC000306503482
C[C@H]1CCN1Cc1ncc[nH]1    ZINC001203978340
c1cc(C2CCNCC2)n[nH]1    ZINC000019685960
C[C@@H](NC1CC1)c1cn[nH]c1    ZINC000145954243
c1c[nH]c([C@@H]2CCCCN2)n1    ZINC000032914990
C=C[C@H](C)NCc1cc[nH]n1    ZINC000130496688
C[C@@H](NC1CC1)c1ncc[nH]1    ZINC000235178925
Cc1[nH]nc2c1C[C@@H](N)CC2    ZINC000219212509
c1c[nH]c([C@@H]2CCCNC2)n1    ZINC000036324386
Cc1[nH]nc2c1[C@@H](N)CCC2    ZINC000072415852
Cc1cnc([C@H]2CCNC2)[nH]1    ZINC000082841073
Cc1nc2c([nH]1)CC[C@H](N)C2    ZINC000082407966
C[C@H]1CC[C@@H]1c1cc(N)n[nH]1    ZINC000575422901
C[C@@H]1CC[C@H]1c1cc(N)n[nH]1    ZINC000575422897
CN1CCC[C@H]1c1cc[nH]n1    ZINC000072381247
c1cc(CNC2CCC2)n[nH]1    ZINC000044481907
CN[C@@H]1CCCc2n[nH]cc21    ZINC000020439236
C[C@@H]1CCN1Cc1cnc[nH]1    ZINC001136866288
C=C(C)CNCc1cc[nH]n1    ZINC000167480323
C[C@@H]1CC[C@@H]1c1cc(N)n[nH]1    ZINC000575422900
CC1(NCc2cc[nH]n2)CC1    ZINC000124432510
NC[C@@H]1CCc2n[nH]cc2C1    ZINC000039133741
Cc1[nH]nc2c1[C@H](N)CCC2    ZINC000072415853
Cc1c[nH]nc1[C@H]1CCNC1    ZINC000019686665
N[C@H]1CCCc2c[nH]nc2C1    ZINC000575424839
c1cc([C@H]2CCCCN2)n[nH]1    ZINC000019686242
CNCc1cc(C2CC2)[nH]n1    ZINC000040457344
CC[C@H]1NCCc2[nH]cnc21    ZINC000071478800
C[C@@H]1CCN1Cc1ncc[nH]1    ZINC001203978014
Cc1cnc(C2(N)CCC2)[nH]1    ZINC000082841074
C=CCCNCc1cnc[nH]1    ZINC000168531238
c1nc([C@H]2CCCNC2)c[nH]1    ZINC000039090851
C=C(C)CNCc1ncc[nH]1    ZINC000160309244
Cc1c[nH]c(CNC2CC2)n1    ZINC000022861458
C=CCNCc1ncc(C)[nH]1    ZINC000657287592
C[C@H]1CNCc2c[nH]nc2C1    ZINC000675049988
c1nc([C@@H]2CCCNC2)c[nH]1    ZINC000039090850
CCN1CCc2nc[nH]c2C1    ZINC000165442625
C[C@@H]1CCc2[nH]nc(CN)c21    ZINC000028378441
Cc1n[nH]cc1CN1CCC1    ZINC000307224262
c1n[nH]cc1[C@@H]1CCCCN1    ZINC000068591256
c1cc(CNCC2CC2)n[nH]1    ZINC000036899953
NC[C@@H]1CCc2c[nH]nc2C1    ZINC000082407967
C=C[C@H](C)NCc1cnc[nH]1    ZINC000130450141
CC1CN(Cc2cc[nH]n2)C1    ZINC000307259973
Cc1nc2c([nH]1)CC[C@@H](N)C2    ZINC000082407965
C[C@H]1CCN1Cc1cnc[nH]1    ZINC001136866289
C[C@H]1CCN1Cc1cn[nH]c1    ZINC001203086808
CN(Cc1ncc[nH]1)C1CC1    ZINC000306489453
NCc1n[nH]c2c1CCCC2    ZINC000004386572
NC[C@H]1CCc2[nH]cnc2C1    ZINC000082407963
C[C@H]1CCc2[nH]nc(CN)c21    ZINC000028378448
C[C@@H]1CCN1Cc1cc[nH]n1    ZINC001137125024
c1cc([C@@H]2CCCCN2)n[nH]1    ZINC000019686240
N[C@@H]1CCCc2c[nH]nc2C1    ZINC000575424838
Cc1[nH]ncc1CNC1CC1    ZINC000036901384
NCc1nc2c([nH]1)CCCC2    ZINC000095202008
Cc1nc(CN2CCC2)c[nH]1    ZINC000306462658
Cc1[nH]nc2c1C[C@H](N)CC2    ZINC000219212581
CN(Cc1cnc[nH]1)C1CC1    ZINC000307135407
C=CCCNCc1ncc[nH]1    ZINC000168541473
CC1CC(c2cc(N)n[nH]2)C1    ZINC000242538661
C=CCN(C)Cc1ncc[nH]1    ZINC000307703951
C[C@H](NC1CC1)c1cn[nH]c1    ZINC000145954431
CN(Cc1cc[nH]n1)C1CC1    ZINC000306456618
Nc1n[nH]cc1C1CCCC1    ZINC000039111484
CC1CC(c2[nH]ncc2N)C1    ZINC000252497516
C[C@@H]1Cc2n[nH]cc2C[C@@H]1N    ZINC000757137403
CCc1nc2c([nH]1)CNCC2    ZINC000076589226
CC1CN(Cc2ncc[nH]2)C1    ZINC000307256574
Nc1cc(C2CCCC2)[nH]n1    ZINC000002527291
Cc1c[nH]nc1CNC1CC1    ZINC000082407924
NC[C@@H]1CCc2[nH]cnc2C1    ZINC000082407964
C[C@H](NC1CC1)c1ncc[nH]1    ZINC000235522956
C[C@H]1Cc2n[nH]cc2C[C@@H]1N    ZINC000757137401
CN[C@H]1CCCc2n[nH]cc21    ZINC000020439240
C[C@@H]1Cc2n[nH]cc2C[C@H]1N    ZINC000757137402
c1nc(CNCC2CC2)c[nH]1    ZINC000054762891
CC1(C)CNCc2c[nH]nc21    ZINC000030678297
NC[C@H]1CCc2c[nH]nc2C1    ZINC000082407968
c1n[nH]cc1[C@@H]1CCCNC1    ZINC000068585294
C=C[C@@H](C)NCc1cnc[nH]1    ZINC000130450348
CC1CN(Cc2cnc[nH]2)C1    ZINC000307444826
CN1CCC[C@@H]1c1cc[nH]n1    ZINC000072381246
c1c[nH]c(CNC2CCC2)n1    ZINC000052208898
C[C@H]1CC[C@H]1c1cc(N)n[nH]1    ZINC000575422892
Cc1c[nH]nc1[C@@H]1CCNC1    ZINC000019686663
CC1(NCc2cnc[nH]2)CC1    ZINC000124432260
Cc1[nH]nc2c1CN(C)CC2    ZINC000049474123
Cc1cc(CN2CCC2)[nH]n1    ZINC000306530112
Nc1[nH]nc2c1CCCCC2    ZINC000038888765
c1c[nH]c(CN2CCCC2)n1    ZINC000095934948
C=C[C@H](C)NCc1ncc[nH]1    ZINC000130439646
CC1CN(Cc2cn[nH]c2)C1    ZINC000307317664
c1c[nH]c(CNCC2CC2)n1    ZINC000037478671
c1nc(C2CCNCC2)c[nH]1    ZINC000002577862
C=C[C@@H](C)NCc1ncc[nH]1    ZINC000130439838
c1n[nH]cc1CN1CCCC1    ZINC000168438372
Cc1cc(CNC2CC2)n[nH]1    ZINC000041050786
C=CCN(C)Cc1cn[nH]c1    ZINC000307688323
Cc1c[nH]c(C)c1C(C)(C)C    ZINC000021986527
CCCCc1c(C)c[nH]c1C    ZINC000026892221
FC(F)c1cc(Cl)[nH]n1    ZINC000085018748
Clc1nccc2[nH]ccc21    ZINC000014401186
Clc1ccc2[nH]cnc2c1    ZINC000005425423
Clc1ccnc2[nH]ccc21    ZINC000008699969
Clc1ccc2cc[nH]c2n1    ZINC000100002980
Clc1ccnc2cc[nH]c21    ZINC000044068849
Clc1ccc2cn[nH]c2c1    ZINC000004878475
Clc1c[nH]c2cccnc12    ZINC000045328774
Clc1cnc2[nH]ccc2c1    ZINC000006643319
Clc1cc2cc[nH]c2cn1    ZINC000034372999
Clc1cccc2cn[nH]c21    ZINC000012336533
Clc1cccc2[nH]ncc21    ZINC000005543816
Clc1cc2[nH]ccc2cn1    ZINC000014985682
Clc1ccc2[nH]ncc2c1    ZINC000004876880
Clc1c[nH]c2ncccc12    ZINC000008729948
Clc1cc2cccnc2[nH]1    ZINC000114500614
Clc1cnc2cc[nH]c2c1    ZINC000014401120
Clc1nccc2cc[nH]c21    ZINC000002512975
Clc1cncc2[nH]ccc21    ZINC000045328758
Clc1n[nH]c2ccccc12    ZINC000003852548
Clc1c[nH]c2ccncc12    ZINC000014985673
Clc1nc2ccccc2[nH]1    ZINC000000152282
Clc1cccc2[nH]cnc21    ZINC000020156635
Clc1ccc2[nH]ccc2n1    ZINC000014401189
Clc1cncc2cc[nH]c21    ZINC000083323415
Sc1ncc2[nH]cnc2n1    ZINC000012955987
S=c1[nH]cnc2[nH]ncc21    ZINC000004353300
S=c1[nH]cnc2nc[nH]c21    ZINC000004658290
Oc1cc(C(F)(F)F)[nH]n1    ZINC000004262653
O=c1[nH][nH]c(=O)c2[nH]cnc21    ZINC000012428239
Cc1n[nH]c(C#N)c1[N+](=O)[O-]    ZINC000004878133
[O-][n+]1cnc2[nH]cnc2c1O    ZINC000100653275
N#CNC(=O)c1cc(O)n[nH]1    ZINC001193476206
Oc1nc2cn[nH]c2c(O)n1    ZINC000045821446
N#CNC(=O)c1cnc(O)[nH]1    ZINC000575464690
O=c1[nH]c2nc[nH]c2c(=O)[nH]1    ZINC000013517187
O=c1[nH]c[n+]([O-])c2nc[nH]c21    ZINC000002585382
O=c1cc2[nH][nH]cc-2c(F)c1    ZINC000100351263
Oc1cnc2[nH]ccc2c1F    ZINC000039059368
CC#CCSc1ncc[nH]1    ZINC000306392840
Oc1cc2[nH]ncc2c(F)c1    ZINC000085224298
Oc1ccc2cn[nH]c2c1F    ZINC000238672691
O=c1[nH]c2[nH]ccc2cc1F    ZINC000044712717
Oc1n[nH]c2cc(F)ccc12    ZINC000014983479
Oc1ccc2[nH]ncc2c1F    ZINC000039059411
C#CCCSc1ncc[nH]1    ZINC000228662421
Oc1n[nH]c2ccc(F)cc12    ZINC000014983573
Oc1n[nH]c2c1cccc2F    ZINC000014985619
Oc1cc2[nH]ncc2cc1F    ZINC000016677966
Oc1n[nH]c2cccc(F)c12    ZINC000014983441
Cc1[nH]c(S)c(C#N)c1C    ZINC000000570399
O=c1c2cc[nH]c2[nH]cc1F    ZINC000039961354
O=c1cc(F)c2cc[nH]c2[nH]1    ZINC000044700181
Oc1cc2cn[nH]c2cc1F    ZINC000089197074
Nc1ncnc2[nH]cc(F)c21    ZINC000095930409
Nc1n[nH]c2cncc(F)c12    ZINC000306650840
Nc1ncc(F)c2nc[nH]c21    ZINC000616569201
Nc1n[nH]c2ncc(F)cc12    ZINC000072193740
O=C1CC(Oc2ncc[nH]2)C1    ZINC001228302570
CC(=O)c1ccc(C(N)=O)[nH]1    ZINC000085398494
O=C(O)[C@@H]1CCc2cn[nH]c21    ZINC000082407849
O=C(O)[C@H]1CCc2cn[nH]c21    ZINC000082407850
O=C(O)c1[nH]nc2c1CCC2    ZINC000008996233
O=C(O)[C@H]1C[C@@H]1c1cnc[nH]1    ZINC000039066157
COC(=O)/C=C/c1ncc[nH]1    ZINC000034478740
CC(=O)C(=O)Nc1ccc[nH]1    ZINC000259018719
O=C(/C=C\c1ccc[nH]1)NO    ZINC000116656418
O=C(O)c1c[nH]c(C2CC2)n1    ZINC000051170605
C=CCOC(=O)c1cc[nH]n1    ZINC000307569438
CNC(=O)c1ccc(C=O)[nH]1    ZINC000170231928
COC(=O)/C=C/c1c[nH]cn1    ZINC000012468718
O=C(O)[C@@H]1C[C@H]1c1cnc[nH]1    ZINC000039066159
O=C(O)[C@H]1C[C@H]1c1cnc[nH]1    ZINC000013649161
O=C(O)[C@@H]1C[C@@H]1c1cnc[nH]1    ZINC000027108846
Cc1nc[nH]c1/C=C\C(=O)O    ZINC000083307368
Cc1[nH]cnc1/C=C/C(=O)O    ZINC000026896018
CC(=O)c1c[nH]c(C(N)=O)c1    ZINC000082407861
O=Cc1n[nH]c2c1COCC2    ZINC000024732346
CNC(=O)c1cc(C=O)c[nH]1    ZINC000170235054
CC(=O)c1cc(C(C)=O)[nH]n1    ZINC000077291300
O=Cc1nc2c([nH]1)COCC2    ZINC000068945567
O=C(O)c1c[nH]nc1C1CC1    ZINC000008699982
O=C(O)[C@H]1Cc2cn[nH]c2C1    ZINC000082407854
O=C(O)c1n[nH]cc1C1CC1    ZINC000075395071
O=C(O)[C@@H]1C[C@H]1c1ccn[nH]1    ZINC000263619703
O=C(O)[C@H]1C[C@H]1c1ccn[nH]1    ZINC000263619704
O=C(O)c1cc(C2CC2)[nH]n1    ZINC000004674343
O=C(/C=C/c1ccc[nH]1)NO    ZINC000116656415
O=C1CC(Oc2cc[nH]n2)C1    ZINC001226427805
O=C(O)[C@@H]1Cc2cn[nH]c2C1    ZINC000082407853
O=C1CC(Oc2cn[nH]c2)C1    ZINC001228324339
Cc1nc(/C=C/C(=O)O)c[nH]1    ZINC000033954689
O=C(O)[C@H]1C[C@@H]1c1ccn[nH]1    ZINC000263619705
O=C(O)[C@@H]1C[C@@H]1c1ccn[nH]1    ZINC000263619702
CC(=O)NN=Cc1cc[nH]n1    ZINC000379235459
C=C(N)C(=O)Nc1cnc[nH]1    ZINC001218630927
CCOc1n[nH]c(N)c1C#N    ZINC000020281737
N=CNC(=O)Cc1cnc[nH]1    ZINC001176836981
CC(=O)NN=Cc1ncc[nH]1    ZINC000388097078
Cc1c[nH]c(C(=O)NC=N)n1    ZINC001191106604
Cc1ncc(C(=O)NC=N)[nH]1    ZINC001146872519
NC(=O)N/N=C\c1ccc[nH]1    ZINC000104076036
Cc1n[nH]cc1C(=O)NC=N    ZINC001188061234
O=C1NCCN1c1cn[nH]c1    ZINC000095096607
C=C(N)C(=O)Nc1cc[nH]n1    ZINC001218506502
NC(=O)N/N=C/c1ccc[nH]1    ZINC000001662406
Cc1c[nH]nc1C(=O)NC=N    ZINC001195909113
N=CNC(=O)Cc1cc[nH]n1    ZINC001175751806
NC(=O)NN=Cc1ccc[nH]1    ZINC000263593632
NC(=O)NN=Cc1cc[nH]c1    ZINC000307907650
N=C(N)NN=Cc1cc[nH]n1    ZINC000388121616
N=C(N)NN=Cc1ncc[nH]1    ZINC000388148112
C=C[C@@H](O)CNc1ccc[nH]1    ZINC001253573053
c1cc(CN2CCCO2)c[nH]1    ZINC001140704848
CCNC(=O)c1[nH]ccc1C    ZINC000306276028
c1ncc(COC2CCC2)[nH]1    ZINC001222999454
CON=Cc1cc(C)[nH]c1C    ZINC000307919532
CNC(=O)c1cc(C)[nH]c1C    ZINC000307365490
c1cc(OC2CCCC2)n[nH]1    ZINC000080910774
C/C(=N\O)c1c(C)c[nH]c1C    ZINC000100670462
CCCNC(=O)c1ccc[nH]1    ZINC000045795782
c1c[nH]c(OC2CCCC2)n1    ZINC000238012031
C=C[C@H](C)OCc1ncc[nH]1    ZINC001222878058
C=C[C@H](C)Oc1ncc(C)[nH]1    ZINC001234091325
C=C[C@H](C)OCc1cnc[nH]1    ZINC001223000476
OC1(c2ncc[nH]2)CCCC1    ZINC000075846782
CCON=C(C)c1ccc[nH]1    ZINC000307908348
C=C[C@@H](CC)Oc1ncc[nH]1    ZINC001228297751
C=C[C@H](CC)Oc1cc[nH]n1    ZINC001226424296
c1n[nH]cc1C[C@H]1CCCO1    ZINC001250101218
CC(C)(C)c1cc(C=O)n[nH]1    ZINC000019091027
OCc1cc(C2CCC2)n[nH]1    ZINC000096528530
CCc1[nH]ccc1C(=O)NC    ZINC000306226190
CCNC(=O)c1c[nH]cc1C    ZINC000306279570
C[C@@H]1CC[C@H]1c1cc(O)n[nH]1    ZINC000575421821
C=C[C@H](C)Oc1cc(C)[nH]n1    ZINC001226666271
Cc1ccc(C(=O)N(C)C)[nH]1    ZINC001193901533
C[C@@H](Oc1cn[nH]c1)C1CC1    ZINC001228322324
C[C@@H](Oc1ncc[nH]1)C1CC1    ZINC001228299498
CCC(=O)NCc1ccc[nH]1    ZINC000142202666
CO[C@@H]1CCCc2c[nH]nc21    ZINC000306634372
OC[C@H]1CCc2c[nH]nc2C1    ZINC000575423618
CCCNC(=O)c1cc[nH]c1    ZINC000074701651
CCN(C)C(=O)c1ccc[nH]1    ZINC000306491083
CC(=O)N[C@H](C)c1ccc[nH]1    ZINC000307466154
C=C[C@H](O)CNc1ccc[nH]1    ZINC001253573054
C=C[C@@H](CC)Oc1cc[nH]n1    ZINC001226424297
C[C@H]1CC[C@@H]1c1cc(O)n[nH]1    ZINC000575421825
CCC(=O)Cc1c[nH]nc1C    ZINC001249921690
CC(=O)Cc1c(C)n[nH]c1C    ZINC000012372237
C=CC[C@@H](C)Oc1cn[nH]c1    ZINC001228322746
c1c[nH]c(C[C@@H]2CCCO2)n1    ZINC000090155590
c1c[nH]c(COC2CCC2)n1    ZINC001222878004
CC(C)(C)c1ncc(C=O)[nH]1    ZINC000039236940
OCc1cc2c([nH]1)CCNC2    ZINC000072206956
Cc1c[nH]cc1C(=O)N(C)C    ZINC000045795781
c1nc(C2CCOCC2)c[nH]1    ZINC000256052251
C=C[C@H](CC)Oc1ncc[nH]1    ZINC001228297749
OC[C@@H]1CCc2c[nH]nc2C1    ZINC000575423619
CON=Cc1[nH]c(C)cc1C    ZINC000307907055
CCCCc1nc(C=O)c[nH]1    ZINC000002572502
c1n[nH]cc1OC1CCCC1    ZINC000238011995
C[C@H](Oc1cc[nH]n1)C1CC1    ZINC001226424011
C[C@H]1CC[C@H]1c1cc(O)n[nH]1    ZINC000575421811
C=C(C)COCc1cn[nH]c1    ZINC000585122852
C=C[C@@H](C)Oc1cc(C)[nH]n1    ZINC001226666267
Cc1[nH]ccc1C(=O)N(C)C    ZINC000307443302
CC(=O)N[C@@H](C)c1ccc[nH]1    ZINC000307466152
CC(C)(C)c1c[nH]c(C=O)n1    ZINC000068945626
CCC(=O)NCc1cc[nH]c1    ZINC000074988898
CC1CC(c2cc(O)n[nH]2)C1    ZINC000575422716
CC(C)NC(=O)c1cc[nH]c1    ZINC000074701653
CCCc1[nH]ccc1C(=N)O    ZINC000335566238
C[C@@H](Oc1cc[nH]n1)C1CC1    ZINC001226424012
Cc1cc(OC2CCC2)n[nH]1    ZINC001226668458
CC(C)ON=Cc1ccc[nH]1    ZINC000835004111
CCCON=Cc1ccc[nH]1    ZINC000842565666
C=C[C@H](CC)Oc1cn[nH]c1    ZINC001228324119
CC(C)NC(=O)c1ccc[nH]1    ZINC000060249942
CCN(C)C(=O)c1cc[nH]c1    ZINC000307464542
Cc1[nH]nc(OC2CC2)c1C    ZINC001226513276
CCCON=Cc1cc[nH]c1    ZINC000842556178
OC[C@@H]1CCc2[nH]ncc2C1    ZINC000104396814
C[C@@H]1CC[C@@H]1c1cc(O)n[nH]1    ZINC000575421823
Cc1cc(C(=O)N(C)C)c[nH]1    ZINC001188188442
OC[C@H]1CCc2[nH]ncc2C1    ZINC000104396809
CN(C)C(=O)Cc1ccc[nH]1    ZINC000238305070
c1c[nH]c(COCC2CC2)n1    ZINC000307620540
CC(C)(C)c1n[nH]cc1C=O    ZINC000004384454
OCc1[nH]nc2c1CCCC2    ZINC000024731245
OC1CN(Cc2cc[nH]c2)C1    ZINC001140704892
C[C@H](Oc1cn[nH]c1)C1CC1    ZINC001228322320
C=CC[C@@H](C)Oc1ncc[nH]1    ZINC001228297072
C=C(C)COCc1ncc[nH]1    ZINC000307643307
c1c[nH]c(CN2CCCO2)c1    ZINC001204006995
c1n[nH]cc1C[C@@H]1CCCO1    ZINC001250101219
OCc1cn[nH]c1C1CCC1    ZINC000256050640
C=C[C@@H](CC)Oc1cn[nH]c1    ZINC001228324120
CCNC(=O)c1cc[nH]c1C    ZINC000306270522
Cc1cc[nH]c1C(=O)N(C)C    ZINC000306568008
CO[C@H]1CCCc2c[nH]nc21    ZINC000306634373
CC(C)c1[nH]ccc1C(N)=O    ZINC000307086495
CC(C)ON=Cc1cc[nH]c1    ZINC000835000876
C=C[C@@H](C)Oc1ncc(C)[nH]1    ZINC001234091324
c1c[nH]c(C2CCOCC2)n1    ZINC000116936461
OC1CN(Cc2ccc[nH]2)C1    ZINC000082407639
C=CC[C@@H](C)Oc1cc[nH]n1    ZINC001226424327
CNC(=O)c1[nH]c(C)cc1C    ZINC000306375105
C=C[C@@H](C)OCc1ncc[nH]1    ZINC001222878057
C[C@H](Oc1ncc[nH]1)C1CC1    ZINC001228299497
CC(C)(C)c1[nH]cnc1C=O    ZINC000039062176
c1c[nH]c(C[C@H]2CCCO2)n1    ZINC000090155591
CC1(c2cc(O)n[nH]2)CCC1    ZINC000575424410
C=C[C@@H](C)OCc1cnc[nH]1    ZINC001223000475
C=CCCOCc1ncc[nH]1    ZINC000307902911
Cc1c[nH]c(OC2CCC2)n1    ZINC000238519343
CC(C)Cc1cc(C=O)n[nH]1    ZINC000008018791
Nc1cc(N2CCCC2)[nH]n1    ZINC000039080315
c1n[nH]nc1C1CCNCC1    ZINC000082841683
c1c[nH]c(N2CCNCC2)n1    ZINC000039132630
Nc1c[nH]nc1[C@@H]1CCNC1    ZINC000725343598
CN1CCc2n[nH]c(N)c2C1    ZINC000020386686
c1cc([C@@H]2CNCCN2)n[nH]1    ZINC000039113424
c1n[nH]nc1[C@H]1CCCNC1    ZINC000038759706
c1n[nH]cc1[C@@H]1CNCCN1    ZINC000307124031
c1cc([C@H]2CNCCN2)n[nH]1    ZINC000039113425
CCCNN=Cc1cc[nH]n1    ZINC000307898951
NCc1nc2c([nH]1)CNCC2    ZINC000212966347
CCCNN=Cc1ncc[nH]1    ZINC000307893302
c1n[nH]nc1[C@@H]1CCCNC1    ZINC000038759703
Nc1c[nH]nc1[C@H]1CCNC1    ZINC000725343599
c1n[nH]cc1[C@H]1CNCCN1    ZINC000307124030
Cc1n[nH]c(C)c1CC(C)C    ZINC000113869918
CCNCc1ccc(CC)[nH]1    ZINC000226019243
CC(C)N[C@H](C)c1ccc[nH]1    ZINC000075539812
CCC(CC)Cc1ncc[nH]1    ZINC001249928573
CCCN(C)Cc1ccc[nH]1    ZINC000687712823
CCC(CC)Cc1cn[nH]c1    ZINC001249927942
CCN(CC)Cc1cc[nH]c1    ZINC000307670617
CCCN(C)Cc1cc[nH]c1    ZINC000307639716
CC(C)Cc1ccc(CN)[nH]1    ZINC000084426702
CCN(CC)Cc1ccc[nH]1    ZINC000196099868
CCCCCCc1cn[nH]c1    ZINC000027717116
CCCCc1c(C)n[nH]c1C    ZINC000196679433
Cc1cc(C)c(CN(C)C)[nH]1    ZINC001137321566
CC(C)c1nc[nH]c1C(C)C    ZINC000039258736
Cc1n[nH]cc1CCC(C)C    ZINC001249964001
CC(C)N(C)Cc1cc[nH]c1    ZINC000260005220
CC(C)N[C@@H](C)c1ccc[nH]1    ZINC000075539808
Cc1[nH]ncc1CC(C)(C)C    ZINC000200329422
CC(C)CNCc1cc[nH]c1    ZINC000085578625
CC(C)N(C)Cc1ccc[nH]1    ZINC000260082008
CCCCNCc1cc[nH]c1    ZINC000085578685
CC(C)N[C@@H](C)c1cc[nH]c1    ZINC000078405969
Cc1n[nH]c(C)c1C(C)(C)C    ZINC000003848324
Cc1cc(CN(C)C)c(C)[nH]1    ZINC000218643485
CC[C@H](C)NCc1cc[nH]c1    ZINC000085578623
CC(C)c1cc(C(C)C)[nH]n1    ZINC000002567287
Cc1c[nH]c(CN(C)C)c1C    ZINC000238328781
CCCN[C@@H](C)c1cc[nH]c1    ZINC000078405910
CC(C)N[C@H](C)c1cc[nH]c1    ZINC000078405973
CC[C@H](C)c1c(C)n[nH]c1C    ZINC000039134101
CCCN[C@H](C)c1cc[nH]c1    ZINC000078405913
Cc1ccc(CNC(C)C)[nH]1    ZINC000226018685
CCCc1ccc(CNC)[nH]1    ZINC000084426705
CC[C@@H](C)NCc1cc[nH]c1    ZINC000085578622
CCN(C)Cc1ccc(C)[nH]1    ZINC001209565951
CC[C@@H](C)c1c(C)n[nH]c1C    ZINC000039134100
Clc1cncc2[nH]cnc21    ZINC000042750018
Clc1cc2cn[nH]c2cn1    ZINC000002547940
Clc1n[nH]c2cccnc12    ZINC000087493335
Clc1cc2[nH]ncc2cn1    ZINC000072338659
Clc1cnc2nc[nH]c2c1    ZINC000036243890
Clc1nc2cnccc2[nH]1    ZINC000095496281
Clc1cc2cncnc2[nH]1    ZINC000035269915
Clc1cncc2[nH]ncc21    ZINC000082407195
Clc1cncc2cn[nH]c21    ZINC000087493336
Clc1nc2ncccc2[nH]1    ZINC000034331901
Clc1ccc2[nH]cnc2n1    ZINC000006557291
Clc1n[nH]c2cnccc12    ZINC000032301941
Clc1ncc2cc[nH]c2n1    ZINC000004198795
Clc1nccc2[nH]ncc21    ZINC000067172987
Clc1cnc2[nH]ncc2c1    ZINC000066309404
Clc1c[nH]c2ncncc12    ZINC000033359058
Clc1cnc2cc[nH]c2n1    ZINC000032915142
Clc1nccc2cn[nH]c21    ZINC000039262012
Clc1cc2nc[nH]c2cn1    ZINC000036533554
Clc1cc2[nH]ccc2nn1    ZINC000104681199
Clc1ccc2[nH]ncc2n1    ZINC000002547941
Clc1cnc2[nH]ccc2n1    ZINC000035270076
Clc1nccc2nc[nH]c21    ZINC000006500009
Clc1cnc2cn[nH]c2c1    ZINC000081991100
Clc1ncnc2cc[nH]c21    ZINC000033844362
Clc1n[nH]c2ncccc12    ZINC000022054899
Clc1ccc2cn[nH]c2n1    ZINC000038540592
Clc1n[nH]c2ccncc12    ZINC000095628666
Clc1ccnc2cn[nH]c21    ZINC000034141401
Clc1ncc2[nH]ccc2n1    ZINC000040448747
Clc1ncnc2[nH]ccc21    ZINC000006119142
Clc1ccnc2nc[nH]c21    ZINC000039285041
Clc1ccnc2[nH]ncc21    ZINC000004771835
OCc1cc2sccc2[nH]1    ZINC000004967342
N#CNC(=O)c1cc(F)c[nH]1    ZINC001188490940
Cc1[nH]c(C=O)cc1C(=O)O    ZINC000037624312
CC(=O)c1cc(C(=O)O)c[nH]1    ZINC000074343224
COC(=O)C(=O)c1ccc[nH]1    ZINC000037624696
Fc1cc2cc[nH]c2cc1F    ZINC000002572572
Fc1cc2cc[nH]c2c(F)c1    ZINC000002572575
COC(=O)c1ccc(C=O)[nH]1    ZINC000001765334
C[C@@H](C#N)Sc1ncc[nH]1    ZINC000231165863
CC(=O)c1cc[nH]c1C(=O)O    ZINC000026441406
COC(=O)c1cc(C=O)c[nH]1    ZINC000002577863
Fc1ccc(F)c2[nH]ccc21    ZINC000008698088
Fc1ccc2cc[nH]c2c1F    ZINC000039088544
CC(=O)c1ccc(C(=O)O)[nH]1    ZINC000038265424
Fc1ccc2[nH]ccc2c1F    ZINC000002386969
C[C@H](C#N)Sc1ncc[nH]1    ZINC000231165882
Fc1cc2[nH]ccc2c(F)c1    ZINC000002572573
O=Cc1ccc(CC(=O)O)[nH]1    ZINC000045793548
Cc1cc(C(=O)O)[nH]c1C=O    ZINC000026896444
CC(=O)c1c[nH]c(C(=O)O)c1    ZINC000003883239
CNc1[nH]nc2sccc21    ZINC001083812610
Cc1cc(C=O)[nH]c1C(=O)O    ZINC000034628565
O=[N+]([O-])c1cc(C2CC2)n[nH]1    ZINC000012396626
O=[N+]([O-])c1cn[nH]c1C1CC1    ZINC000042415343
CC(=O)C(=O)Nc1cnc[nH]1    ZINC001142695108
CC(=O)C(=O)Nc1ccn[nH]1    ZINC000169807990
Cc1c[n+]2c(C)csc2[nH]1    ZINC000000330666
O=C(O)[C@H]1NCc2n[nH]cc21    ZINC000757079741
O=C(O)NN=Cc1cc[nH]c1    ZINC000832743852
NC(=O)c1ccc(C(N)=O)[nH]1    ZINC000045795792
NC(=O)c1c[nH]c(C(N)=O)c1    ZINC000141404054
CC(=O)c1cc(C(N)=O)[nH]n1    ZINC000220950883
O/N=C/c1ccc(/C=N\O)[nH]1    ZINC000067317212
O=C(O)[C@@H]1NCc2n[nH]cc21    ZINC000757079722
NC(=O)C(=O)Nc1ccc[nH]1    ZINC000258664074
Nc1nc(F)nc2[nH]cnc21    ZINC000001641355
Cc1c[nH]c(/C=C/[N+](=O)[O-])n1    ZINC000142496784
Cc1[nH]nc2c1NC(=O)OC2    ZINC000005462676
CN1CNC(=O)c2n[nH]nc21    ZINC000006378775
NC(=O)NN=Cc1cnc[nH]1    ZINC000386080706
NC(=O)NN=Cc1cc[nH]n1    ZINC000379260568
NC(=O)NN=Cc1ncc[nH]1    ZINC000307790478
CCc1ccc(C(=O)OC)[nH]1    ZINC000148291489
CCc1cc[nH]c1C(=O)OC    ZINC000217695247
COC(=O)c1[nH]cc(C)c1C    ZINC000032191922
Cc1[nH]c(C)c(C(=O)O)c1C    ZINC000034300212
CCOC(=O)c1c[nH]cc1C    ZINC000001668534
CC(C)c1ccc(C(=O)O)[nH]1    ZINC000045792904
CC(C)c1[nH]ccc1C(=O)O    ZINC000077260694
CCc1[nH]ccc1C(=O)OC    ZINC000088189870
CCc1c[nH]cc1C(=O)OC    ZINC000071864125
COC(=O)CCc1ccc[nH]1    ZINC000022063652
CCOC(=O)Cc1ccc[nH]1    ZINC000001673422
COCCc1ccc(C=O)[nH]1    ZINC000226031019
CCOC(=O)c1ccc(C)[nH]1    ZINC000000337377
CCOC(=O)c1[nH]ccc1C    ZINC000004228204
Cc1[nH]c(C(=O)O)c(C)c1C    ZINC000026507006
CCCc1[nH]ccc1C(=O)O    ZINC000077260693
O=C(O)CCCc1cc[nH]c1    ZINC000002036263
COC(=O)c1cc(C)[nH]c1C    ZINC000000113271
COC(=O)c1cc(C)c(C)[nH]1    ZINC000091351963
CCCc1ccc(C(=O)O)[nH]1    ZINC000077260690
CCOC(=O)c1cc(C)c[nH]1    ZINC000002556934
CC(C)OC(=O)c1cc[nH]c1    ZINC000306441814
CCc1cc(C)[nH]c1C(=O)O    ZINC000071614315
COC(=O)c1c(C)c[nH]c1C    ZINC000000494364
CCOC(=O)c1cc[nH]c1C    ZINC000000248772
CCOC(=O)c1c[nH]c(C)c1    ZINC000039250375
CCCOC(=O)c1cc[nH]c1    ZINC000059623596
COC(=O)c1[nH]c(C)cc1C    ZINC000006069668
CC(C)c1c[nH]c(C(=O)O)c1    ZINC000078404789
CC(C)OC(=O)c1ccc[nH]1    ZINC000082375578
CCCOC(=O)c1ccc[nH]1    ZINC000045792901
CCCNC(=O)c1c[nH]cn1    ZINC000039064888
c1cc(CN2CCCO2)n[nH]1    ZINC000334826578
CC(C)NC(=O)c1cn[nH]c1    ZINC000036164811
CC(C)ON=Cc1cnc[nH]1    ZINC000834999612
CCON=Cc1[nH]cnc1C    ZINC000307911539
CC(=O)NCCc1cc[nH]n1    ZINC000074851941
c1c[nH]c(O[C@H]2CCNC2)n1    ZINC001218180302
CN(C)C(=O)Cc1cn[nH]c1    ZINC000231537341
C[C@H]1CCc2c(O)[nH]nc2N1    ZINC000110757630
Cc1[nH]ccc1C(=O)N(C)N    ZINC001574113993
CC(C)NC(=O)c1c[nH]cn1    ZINC000074673761
CCCON=Cc1ncc[nH]1    ZINC000842557152
CC(C)c1nc(C(N)=O)c[nH]1    ZINC000039064860
CCCNC(=O)c1cn[nH]c1    ZINC000036164745
CC(=O)NCc1nc[nH]c1C    ZINC000306966959
O[C@@]1(c2ccn[nH]2)CCNC1    ZINC000049587317
Cc1c[nH]c(C(=O)N(C)C)n1    ZINC001191086741
CCN(C)C(=O)c1cn[nH]c1    ZINC000036166829
CCON=Cc1n[nH]cc1C    ZINC000378847834
CN1CC(Oc2cc[nH]n2)C1    ZINC001226424059
c1cc(O[C@H]2CCNC2)n[nH]1    ZINC001218176230
CC(=O)NCCc1c[nH]cn1    ZINC000000404262
CNC(=O)CCc1ncc[nH]1    ZINC000147916492
c1c[nH]c([C@H]2CNCCO2)n1    ZINC000082842366
CNC(=O)Cc1nc[nH]c1C    ZINC000306364980
CCC(=NOC)c1cn[nH]c1    ZINC000379157246
CON=C(C)c1c[nH]nc1C    ZINC000379186152
c1ncc(CN2CCCO2)[nH]1    ZINC001136866396
NCCNC(=O)c1ccc[nH]1    ZINC000037902496
CC(=O)NCc1c[nH]nc1C    ZINC000037990307
c1n[nH]cc1O[C@H]1CCNC1    ZINC000258631514
CC(=O)NCc1ncc(C)[nH]1    ZINC000575513830
OC1CN(Cc2cn[nH]c2)C1    ZINC000074343119
Cc1cc(C(=O)N(C)C)n[nH]1    ZINC000039953840
CCCc1cc(C(N)=O)n[nH]1    ZINC000080684644
NCc1n[nH]c2c1COCC2    ZINC000024731324
CCCON=Cc1cc[nH]n1    ZINC000842554666
CCNC(=O)c1[nH]ncc1C    ZINC000306299245
Cc1cc(C)c(C(=O)NN)[nH]1    ZINC000045795791
CCCNC(=O)c1ccn[nH]1    ZINC000005634004
CN(C)C(=O)Cc1c[nH]cn1    ZINC000039132498
CCC(=O)NCc1cn[nH]c1    ZINC000037986640
CC(=O)N(C)Cc1cnc[nH]1    ZINC001328383664
C[C@@H](NC(N)=O)c1ccc[nH]1    ZINC000307198165
OCCNN=Cc1cc[nH]c1    ZINC000382146533
C=C[C@@H](O)CNc1cnc[nH]1    ZINC001253571941
CC(C)NC(=O)c1ncc[nH]1    ZINC000075907663
CNC(=O)c1[nH]nc(C)c1C    ZINC000306464339
CCC(=O)NCc1c[nH]cn1    ZINC000084081556
CCCC(=O)Nc1cn[nH]c1    ZINC000035237537
C[C@@H]1CCc2c(O)[nH]nc2N1    ZINC000110757625
CC(=O)Nc1c(C)n[nH]c1C    ZINC000000405847
CCNC(=O)c1nc[nH]c1C    ZINC000039064850
CC(C)c1cc(C(N)=O)[nH]n1    ZINC000039134153
CCNC(=O)c1c[nH]c(C)n1    ZINC000306422040
OC1CN(Cc2cc[nH]n2)C1    ZINC000074343121
CNC(=O)Cc1cc(C)[nH]n1    ZINC000306323004
c1cc(N2CCOCC2)[nH]n1    ZINC000039136766
CCC(=O)Nc1[nH]ncc1C    ZINC000157199496
CC(=O)NCc1cc(C)n[nH]1    ZINC000306750072
CC(C)NC(=O)c1cc[nH]n1    ZINC000065402338
CC(C)C(=O)Nc1cn[nH]c1    ZINC000035237492
CCON=Cc1c[nH]nc1C    ZINC000307896840
CCCC(=O)Nc1cc[nH]n1    ZINC000042303416
CN1CC(Oc2cn[nH]c2)C1    ZINC001228323673
CCN(C)C(=O)c1ccn[nH]1    ZINC000167070791
CC(C)(C)c1n[nH]nc1C=O    ZINC000004632962
C=C[C@@H](O)CNc1cc[nH]n1    ZINC001253566660
CCc1cc(C(=O)NC)n[nH]1    ZINC000222965023
CCC(=O)Nc1ncc(C)[nH]1    ZINC000306430491
CN1CC(Oc2ncc[nH]2)C1    ZINC001228297966
c1cc([C@H]2CNCCO2)n[nH]1    ZINC000019686683
OCc1[nH]nc2c1CNCC2    ZINC000024731307
Nc1n[nH]c2c1C[C@@H](O)CC2    ZINC001542984493
Cc1c[nH]nc1C(=O)N(C)C    ZINC000116520623
CCC(=O)Nc1cc(C)n[nH]1    ZINC000070226948
C[C@@H](Cc1cnc[nH]1)C(N)=O    ZINC000202246187
C[C@@H]1CNc2[nH][nH]c(=O)c2C1    ZINC000110751746
CCC(=O)NCc1cc[nH]n1    ZINC000040436607
CNC(=O)NCc1ccc[nH]1    ZINC000258728993
CCNC(=O)c1cc(C)n[nH]1    ZINC000039953849
C=C[C@H](O)CNc1cnc[nH]1    ZINC001253571936
NCCNC(=O)c1cc[nH]c1    ZINC000082239120
Oc1n[nH]c2c1CCNCC2    ZINC000028603460
Cc1nc(C(=O)N(C)C)c[nH]1    ZINC000082268112
CCNC(=O)Cc1c[nH]cn1    ZINC000039132495
CC(=O)[C@H](N)Cc1c[nH]cn1    ZINC000003650068
CCCON=Cc1cnc[nH]1    ZINC000842552464
C=C[C@H](O)CNc1cn[nH]c1    ZINC001253565347
CC(C)ON=Cc1ncc[nH]1    ZINC000835003863
c1n[nH]cc1CN1CCCO1    ZINC001203085850
CC(=O)N[C@@H](C)c1ncc[nH]1    ZINC000125348373
CCc1ccc(C(=O)NN)[nH]1    ZINC000226022605
CCc1[nH]ncc1C(=O)NC    ZINC000306634209
OC1CN(Cc2c[nH]cn2)C1    ZINC000074343120
CC(=O)NCCc1cn[nH]c1    ZINC000306290800
CC(=O)N[C@H](C)c1ncc[nH]1    ZINC000125348587
CCCc1[nH]ncc1C(N)=O    ZINC000169089965
Nc1cc(OCC2CC2)[nH]n1    ZINC000072319668
CC(=O)NCCc1ncc[nH]1    ZINC000078219231
CC(=O)Nc1nc(C)c(C)[nH]1    ZINC000034075562
Cc1cc(C(=O)NN)c(C)[nH]1    ZINC000104085176
CCC(=O)NCc1ncc[nH]1    ZINC000074828009
CON=Cc1n[nH]c(C)c1C    ZINC000884413700
c1c[nH]c([C@@H]2CNCCO2)n1    ZINC000082842364
CNC(=O)CCc1cn[nH]c1    ZINC001335405561
CN(C)C(=O)Cc1ncc[nH]1    ZINC001118580537
CC(=O)N(C)Cc1cn[nH]c1    ZINC000078530523
CC(=O)[C@@H](N)Cc1c[nH]cn1    ZINC000003650070
CNC(=O)Cc1c[nH]nc1C    ZINC001250111369
c1c[nH]c(CN2CCCO2)n1    ZINC001203974034
Cc1[nH]ncc1C(=O)N(C)C    ZINC000070228521
CCN(C)C(=O)c1ncc[nH]1    ZINC000666179056
C[C@H]1CNc2[nH][nH]c(=O)c2C1    ZINC000110751750
CCON=C(C)c1ncc[nH]1    ZINC000388164550
C[C@@H](N)C(=O)Nc1ccc[nH]1    ZINC000258717297
C=C[C@@H](O)CNc1cn[nH]c1    ZINC001253565346
CCNC(=O)c1cn[nH]c1C    ZINC000039136881
CCNC(=O)Cc1cn[nH]c1    ZINC001250136215
CNC(=O)CCc1cnc[nH]1    ZINC000202087556
CN(C)C(=O)Cc1cc[nH]n1    ZINC000083142057
OCCNN=Cc1ccc[nH]1    ZINC000378862402
CCNC(=O)Cc1ncc[nH]1    ZINC000816817290
CON=Cc1c(C)n[nH]c1C    ZINC000307892880
Cc1n[nH]c(C)c1CC(N)=O    ZINC000037389777
CCN(C)C(=O)c1cnc[nH]1    ZINC000306220391
C[C@H](Cc1cnc[nH]1)C(N)=O    ZINC000202246209
CC(=O)N(C)Cc1ncc[nH]1    ZINC000082681531
Cc1[nH]cnc1C(=O)N(C)C    ZINC000039064851
CCON=C(C)c1cnc[nH]1    ZINC000853286891
CC(C)ON=Cc1cc[nH]n1    ZINC000834999821
CNC(=O)c1nc(C)[nH]c1C    ZINC000115179635
CCNC(=O)Cc1cc[nH]n1    ZINC000083142045
CCC(=O)N(C)c1cn[nH]c1    ZINC000307402490
OC1CN(Cc2ncc[nH]2)C1    ZINC000118573486
COCc1n[nH]c2c1CNC2    ZINC000306126679
O[C@]1(c2ccn[nH]2)CCNC1    ZINC000049587319
CON=Cc1nc(C)c(C)[nH]1    ZINC000853287569
CC(C)C(=O)Nc1cc[nH]n1    ZINC000048798493
CC(=O)Nc1n[nH]c(C)c1C    ZINC000148864412
CCON=C(C)c1cc[nH]n1    ZINC000378772600
CCc1c[nH]c(N)c1C(N)=O    ZINC000257198295
N[C@@]1(c2ncc[nH]2)CCOC1    ZINC000306816322
c1cc([C@@H]2CNCCO2)n[nH]1    ZINC000019686685
N[C@]1(c2ncc[nH]2)CCOC1    ZINC000306816317
C=C[C@H](O)CNc1cc[nH]n1    ZINC001253566642
CCCNC(=O)c1ncc[nH]1    ZINC000082266705
C[C@H](NC(N)=O)c1ccc[nH]1    ZINC000307198166
N=C(N)NCCc1cn[nH]c1    ZINC000307388609
CNC(=N)NCc1cc[nH]n1    ZINC000052020260
Cc1cc(CN=C(N)N)[nH]n1    ZINC000306196356
Cc1n[nH]cc1CNC(=N)N    ZINC000052020060
CCCCc1ccc(CO)[nH]1    ZINC000226027196
CC(C)Cc1ccc(CO)[nH]1    ZINC000203093209
Cc1nc(C)c(CN(C)C)[nH]1    ZINC000724778349
CCNCc1c(C)n[nH]c1C    ZINC000036864456
CCC(CC)c1cc(N)[nH]n1    ZINC000026515474
CCC[C@H](C)c1cc(N)n[nH]1    ZINC000026515472
CCCNCc1nc(C)c[nH]1    ZINC000044651891
CC[C@@H](C)NCc1c[nH]cn1    ZINC000054762870
Cc1c(N)[nH]nc1CC(C)C    ZINC000036936004
Cc1c(N)[nH]nc1C(C)(C)C    ZINC000036936086
CC(C)(C)NCc1c[nH]cn1    ZINC000054762819
CC(C)(C)c1cc(CN)n[nH]1    ZINC000004244007
CC(C)CNCc1c[nH]cn1    ZINC000054762876
CCCN[C@@H](C)c1ncc[nH]1    ZINC000087342364
NCCCCCc1c[nH]cn1    ZINC000001540629
CC(C)N(C)Cc1ncc[nH]1    ZINC000205261825
CCNCc1nc(C)c(C)[nH]1    ZINC000044651812
CCN(C)Cc1cc(C)n[nH]1    ZINC000306466673
CCN(CC)Cc1cn[nH]c1    ZINC000307668327
CN[C@H](C)c1c(C)n[nH]c1C    ZINC000014807599
CC(C)c1nc(CCN)c[nH]1    ZINC000029415762
Cc1n[nH]c(C)c1C[C@H](C)N    ZINC000026546437
Cc1n[nH]c(C)c1CN(C)C    ZINC000169171598
CCc1n[nH]cc1CN(C)C    ZINC001237648855
CN(C)CCCc1cn[nH]c1    ZINC000039080437
CC(C)CCc1cc(N)[nH]n1    ZINC000026515476
CCN[C@H](C)c1cn[nH]c1C    ZINC000040932770
Cc1n[nH]cc1CCN(C)C    ZINC001250157851
CNCc1ccc(CNC)[nH]1    ZINC000001589721
CCCc1nc(CCN)c[nH]1    ZINC000062716580
Cc1n[nH]c(N)c1CC(C)C    ZINC000044419195
CC[C@H](C)NCc1ncc[nH]1    ZINC000022861410
CC[C@H](C)NCc1cc[nH]n1    ZINC000036899948
CCCN(C)Cc1ccn[nH]1    ZINC000219939266
CCN(C)Cc1c[nH]c(C)n1    ZINC000307628166
CCN[C@@H](C)c1cn[nH]c1C    ZINC000040932769
CCCCNCc1ncc[nH]1    ZINC000022861386
CN[C@@H](C)c1c(C)n[nH]c1C    ZINC000014807595
CCCN[C@H](C)c1ncc[nH]1    ZINC000087342366
Cc1n[nH]c(C)c1CCCN    ZINC000009694729
Cc1[nH]cnc1CNC(C)C    ZINC000022861445
CC(C)N(C)Cc1cc[nH]n1    ZINC000336553453
CCCNCc1cn[nH]c1C    ZINC000036901389
CC(C)(C)Cc1cc(N)[nH]n1    ZINC000026515468
CCCN(C)Cc1cn[nH]c1    ZINC000673926943
CCCN(C)Cc1ncc[nH]1    ZINC000600629316
CC(C)N(C)Cc1cn[nH]c1    ZINC000674753430
CCN(C)Cc1[nH]cnc1C    ZINC000685967111
CC(C)CCn1[nH]ccc1=N    ZINC000685966877
CNCCc1c(C)n[nH]c1C    ZINC000002505906
CC(C)CNCc1ncc[nH]1    ZINC000022861390
CCCNCc1cc(C)[nH]n1    ZINC000041050785
CC[C@@H](C)NCc1ncc[nH]1    ZINC000022861405
CN(C)CCCc1ncc[nH]1    ZINC000113778332
CCN(CC)Cc1c[nH]cn1    ZINC000238252696
CCN(CC)Cc1ncc[nH]1    ZINC000079465306
CCCN(C)c1cc(C)[nH]n1    ZINC000640192041
CCN(CC)Cc1cc[nH]n1    ZINC000307671090
Cc1cnc(CNC(C)C)[nH]1    ZINC000022861441
CCN(C)Cc1ncc(C)[nH]1    ZINC000628129708
CCC[C@@H](C)c1cc(N)n[nH]1    ZINC000026515470
CCc1c(N)n[nH]c1C(C)C    ZINC000036916144
Cc1n[nH]c(C)c1C[C@@H](C)N    ZINC000026546434
CCCCNCc1cc[nH]n1    ZINC000036900005
CC[C@@H](C)NCc1cc[nH]n1    ZINC000036899947
CC(C)N(C)Cc1c[nH]cn1    ZINC000307190716
Cc1cc(CNC(C)C)n[nH]1    ZINC000039133797
CCCCNCc1c[nH]cn1    ZINC000054763082
Cc1n[nH]cc1CNC(C)C    ZINC000036901401
CCCNCc1[nH]ncc1C    ZINC000307713979
CC(C)CNCc1cc[nH]n1    ZINC000036899949
CC(C)NCCc1cn[nH]c1    ZINC000224849443
CCCN(C)Cc1cnc[nH]1    ZINC000202913101
CCCc1cc(CNC)[nH]n1    ZINC000002559677
CC[C@H](C)NCc1c[nH]cn1    ZINC000054762874
Cc1c[nH]nc1CNC(C)C    ZINC000306501875
CCN(C)Cc1c[nH]nc1C    ZINC000307553970
Clc1ncnc2nc[nH]c21    ZINC000004807217
Clc1n[nH]c2nccnc12    ZINC000085221759
Clc1nc2ncncc2[nH]1    ZINC000004430278
Clc1cnnc2nc[nH]c21    ZINC000004877273
Clc1ncc2cn[nH]c2n1    ZINC000044682212
Clc1cnc2cn[nH]c2n1    ZINC000091297148
Clc1ncnc2[nH]ncc21    ZINC000003865628
Clc1cnc2[nH]ncc2n1    ZINC000197118797
Clc1ncc2[nH]ncc2n1    ZINC000079066960
Clc1ncc2[nH]cnc2n1    ZINC000012493259
Clc1nncc2[nH]ncc21    ZINC000259396483
Clc1ncnc2cn[nH]c21    ZINC000077032043
Clc1nccc2n[nH]nc21    ZINC000001723931
Fc1cc2[nH]cnc2c(F)c1    ZINC000004430748
Fc1cc2cn[nH]c2cc1F    ZINC000066354449
Fc1cc2[nH]ncc2c(F)c1    ZINC000014983967
Fc1ccc(F)c2[nH]cnc21    ZINC000076208164
Fc1cc2nc[nH]c2cc1F    ZINC000011535703
Fc1c[nH]c2ncc(F)cc12    ZINC000585672699
Fc1ccc2cn[nH]c2c1F    ZINC000075903308
O=c1[nH]c(F)nc2nc[nH]c21    ZINC000017174075
CSc1n[nH]c(N)c1C#N    ZINC000004992715
Fc1cnc2[nH]ccc2c1F    ZINC000075629611
Fc1ccc2[nH]cnc2c1F    ZINC000004243027
COC(=O)c1[nH]cnc1C=O    ZINC000039057760
CC(=O)c1cc(C(=O)O)n[nH]1    ZINC000002559665
O=C(O)C(=O)Nc1ccc[nH]1    ZINC000258720296
CC(=O)c1ccc([N+](=O)[O-])[nH]1    ZINC000001561732
NC(=O)c1ccc(C(=O)O)[nH]1    ZINC000238854445
O=C(O)c1[nH]nc2c1CCO2    ZINC000082842882
NC(=O)c1cc(C(=O)O)c[nH]1    ZINC000032628245
CC(=O)c1cc([N+](=O)[O-])c[nH]1    ZINC000001583722
O=C(O)c1[nH]nc2c1COC2    ZINC000027313841
O=C(O)C(=O)Cc1c[nH]cn1    ZINC000004552294
COC(=O)c1n[nH]cc1C=O    ZINC000059270612
NC(=O)c1c[nH]c(C(=O)O)c1    ZINC000072297736
N=C(N)c1ccc([N+](=O)[O-])[nH]1    ZINC000045802950
NC(=O)c1nc[nH]c1C(N)=O    ZINC000008294973
O=C(O)NN=Cc1ncc[nH]1    ZINC000738658906
NC(=O)C(=O)Nc1cc[nH]n1    ZINC001142925440
NC(=O)c1cn[nH]c1NC=O    ZINC000067664815
N=CNC(=O)c1cc(O)n[nH]1    ZINC001193476180
NC(=O)c1cc(C(N)=O)[nH]n1    ZINC000095830521
NC(=O)C(=O)Nc1cnc[nH]1    ZINC001142924344
C=C(F)C(=O)Nc1ccc[nH]1    ZINC001180112679
N=CNC(=O)c1cnc(O)[nH]1    ZINC001189553383
c1c[nH]c(SC2CCC2)n1    ZINC000306473915
c1c[nH]c(SCC2CC2)n1    ZINC000306874532
C=CCSCc1cc[nH]n1    ZINC000725250399
CSc1nc2c([nH]1)CCC2    ZINC000306705445
C=CCCSc1ncc[nH]1    ZINC000096551801
C=C(C)CSc1ncc[nH]1    ZINC000096551716
Cc1cnc(OC2COC2)[nH]1    ZINC001234092338
OC1CC(Oc2cc[nH]n2)C1    ZINC001218256767
Cc1ncc(CCC(=O)O)[nH]1    ZINC000071494010
N[C@@H](Cc1cc[nH]c1)C(=O)O    ZINC000045792914
CCc1cc(C(=O)OC)[nH]n1    ZINC000035234448
O[C@H]1C[C@H](Oc2cn[nH]c2)C1    ZINC001218360672
CC(=O)[C@H](C)Oc1ncc[nH]1    ZINC001228297918
COC(=O)c1c(C)n[nH]c1C    ZINC000003848318
CCOC(=O)c1nc[nH]c1C    ZINC000005013053
CC(C)OC(=O)c1cc[nH]n1    ZINC000039057745
CCOC(=O)Cc1ncc[nH]1    ZINC000039091017
c1cc(OC[C@@H]2CCO2)n[nH]1    ZINC001226425100
Cc1cc(OC2COC2)n[nH]1    ZINC001226664638
CCCc1n[nH]cc1C(=O)O    ZINC000006677795
CCC(=O)OCc1cn[nH]c1    ZINC000307622467
CCONC(=O)c1cc[nH]c1    ZINC000307475671
CONC(=O)c1c[nH]cc1C    ZINC000306925237
c1n[nH]cc1O[C@@H]1CCOC1    ZINC000258600086
CC(=O)[C@H](C)Oc1cn[nH]c1    ZINC001228325037
CC1(c2cc(O)n[nH]2)COC1    ZINC000575422943
COC(=O)c1[nH]c(C)cc1N    ZINC000057352392
O=C(CO)NCc1ccc[nH]1    ZINC000258825864
c1cc(OC[C@H]2CCO2)n[nH]1    ZINC001226425101
O=C(NCCO)c1cc[nH]c1    ZINC000082522485
OCc1n[nH]c2c1COCC2    ZINC000024731328
O=C(O)CCCc1cn[nH]c1    ZINC000019088207
CCc1n[nH]cc1C(=O)OC    ZINC000114449541
CC(=O)[C@@H](C)Oc1cn[nH]c1    ZINC001228325038
CC(C)(C(=O)O)c1cnc[nH]1    ZINC000034115308
O[C@H]1C[C@H](Oc2ncc[nH]2)C1    ZINC001218360837
N[C@H](CC(=O)O)c1ccc[nH]1    ZINC000044215045
c1n[nH]cc1OC[C@@H]1CCO1    ZINC001228322135
CCc1[nH]cnc1C(=O)OC    ZINC000039057720
CC(C)c1[nH]ncc1C(=O)O    ZINC000005799185
O[C@H]1C[C@@H](Oc2cn[nH]c2)C1    ZINC001218417659
OC1CC(Oc2cn[nH]c2)C1    ZINC001218257439
CCOC(=O)Cc1cn[nH]c1    ZINC000079514566
CON(C)C(=O)c1ccc[nH]1    ZINC000034566898
N[C@H](Cc1cc[nH]c1)C(=O)O    ZINC000045792917
CCOC(=O)c1nc(C)c[nH]1    ZINC000067175664
CCOC(=O)c1cc(N)c[nH]1    ZINC000001705037
CCCOC(=O)c1cc[nH]n1    ZINC000035255104
CCCc1cc(C(=O)O)[nH]n1    ZINC000000039600
c1cc(O[C@@H]2CCOC2)n[nH]1    ZINC001226424908
COC(=O)Cc1cc(C)n[nH]1    ZINC000035015938
CCOC(=O)c1c[nH]c(C)n1    ZINC000003671429
N[C@@H](CC(=O)O)c1ccc[nH]1    ZINC000044215048
COC(=O)CCc1cn[nH]c1    ZINC000259827462
CC(C)c1nc(C(=O)O)c[nH]1    ZINC000033504470
C[C@H](Cc1cnc[nH]1)C(=O)O    ZINC000082843033
CCc1n[nH]c(C(=O)O)c1C    ZINC000006197582
O=C(CCO)Nc1ccc[nH]1    ZINC000258931204
CCOC(=O)Nc1ccc[nH]1    ZINC000045796098
Cc1n[nH]c(C)c1CC(=O)O    ZINC000002707791
COC(=O)Cc1c[nH]nc1C    ZINC000259883374
CC(=O)[C@@H](C)Oc1ncc[nH]1    ZINC001228297919
c1c[nH]c(OC[C@H]2CCO2)n1    ZINC001228298139
CON(C)C(=O)c1cc[nH]c1    ZINC000143016505
c1ncc(COC2COC2)[nH]1    ZINC001223000901
c1c[nH]c(OC[C@@H]2CCO2)n1    ZINC001228298138
CONC(=O)c1cc[nH]c1C    ZINC000306459376
Cc1cc(CCC(=O)O)[nH]n1    ZINC000049804587
CC(C)c1c[nH]cc1[N+](=O)[O-]    ZINC000139741647
CC(=O)[C@H](C)Oc1cc[nH]n1    ZINC001226424078
CCc1nc(C(=O)O)c(C)[nH]1    ZINC000039057761
CCOC(=O)c1ccc(N)[nH]1    ZINC000045792907
COCC(=O)Nc1ccc[nH]1    ZINC001142816621
CCONC(=O)c1ccc[nH]1    ZINC000082435463
CC1(c2ncc[nH]2)OCCO1    ZINC000307006291
N[C@@H](Cc1ccc[nH]1)C(=O)O    ZINC000043898862
COC(=O)NCc1ccc[nH]1    ZINC000082254734
CCOC(=O)Cc1c[nH]cn1    ZINC000014516314
CCOC(=O)Cc1ccn[nH]1    ZINC000037597653
CC(C)c1cc(C(=O)O)[nH]n1    ZINC000005686012
CCOC(=O)c1n[nH]cc1C    ZINC000039643159
c1n[nH]cc1OC[C@H]1CCO1    ZINC001228322136
Cc1cnc(CCC(=O)O)[nH]1    ZINC000072233213
CC(=O)[C@@H](C)Oc1cc[nH]n1    ZINC001226424080
CONC(=O)c1[nH]ccc1C    ZINC000307677976
CCOC(=O)c1c[nH]nc1C    ZINC000003848345
CN(Cc1ccc[nH]1)C(=O)O    ZINC000258750681
CCOC(=O)c1cc[nH]c1N    ZINC000038858059
CCc1[nH]ccc1C(=O)NO    ZINC000846629811
COC(=O)CCc1c[nH]cn1    ZINC000014516325
C[C@@H](Cc1cnc[nH]1)C(=O)O    ZINC000082843031
O[C@H]1C[C@@H](Oc2ncc[nH]2)C1    ZINC001218417709
CCc1c(C)n[nH]c1C(=O)O    ZINC000072220399
COC(=O)c1ccc(CN)[nH]1    ZINC000045792911
O[C@H]1C[C@@H](Oc2cc[nH]n2)C1    ZINC001218412818
CC(=O)OCCc1cn[nH]c1    ZINC000307626363
O[C@H]1C[C@H](Oc2cc[nH]n2)C1    ZINC001218360458
COC(=O)CCc1ncc[nH]1    ZINC000115969404
c1c[nH]c(O[C@@H]2CCOC2)n1    ZINC001228298087
c1c[nH]c(COC2COC2)n1    ZINC001222878186
OC1CC(Oc2ncc[nH]2)C1    ZINC001218257518
CCCc1nc(C(=O)O)c[nH]1    ZINC000038973004
CCc1cnc(CC(=O)O)[nH]1    ZINC000107219528
N[C@H](Cc1ccc[nH]1)C(=O)O    ZINC000043898866
Cc1cc(C)c(C(=O)NO)[nH]1    ZINC000307086175
CCOC(=O)c1cc(C)n[nH]1    ZINC000003851823
CCOc1nc(C)[nH]c1C=O    ZINC000242688641
CCOC(=O)c1[nH]ccc1N    ZINC000002525533
O=C(NCCO)c1ccc[nH]1    ZINC000035115445
C[C@@H](N)C(=O)Nc1cc[nH]n1    ZINC000042414784
Cc1cc(CNC(N)=O)n[nH]1    ZINC000201187142
FC1CN(Cc2ccc[nH]2)C1    ZINC000306245791
CCN(C)C(=O)c1cn[nH]n1    ZINC000088342149
NCC(=O)NCc1c[nH]cn1    ZINC000084081116
C[C@H](N)C(=O)Nc1cc[nH]n1    ZINC000042414783
Cc1cc(CC(=O)NN)[nH]n1    ZINC000007989003
Cc1n[nH]cc1CNC(N)=O    ZINC000038012148
C[C@H](N)C(=O)Nc1cn[nH]c1    ZINC000026510723
OCCNN=Cc1ncc[nH]1    ZINC000378863904
CNC(=O)NCc1cc[nH]n1    ZINC000107240178
Cc1n[nH]nc1C(=O)N(C)C    ZINC000306364331
NCCC(=O)Nc1cc[nH]n1    ZINC000042414778
CN(C)C(=O)Cc1cn[nH]n1    ZINC000079253452
NCC(=O)NCc1cc[nH]n1    ZINC000041016280
NC(=O)[C@H](N)Cc1c[nH]cn1    ZINC000004552300
NCCC(=O)Nc1cn[nH]c1    ZINC000035764184
NCCNC(=O)c1cc[nH]n1    ZINC000020313023
NCC(=O)NCc1ncc[nH]1    ZINC000070646689
CNCC(=O)Nc1cn[nH]c1    ZINC000035764244
CCc1n[nH]c(C(N)=O)c1N    ZINC000020286150
CCc1cc(C(=O)NN)n[nH]1    ZINC000306323193
CN(C(=O)CN)c1cn[nH]c1    ZINC000307193784
NNC(=O)CCc1cn[nH]c1    ZINC001121930248
CCNC(=O)c1n[nH]nc1C    ZINC000306590565
C[C@@H](N)C(=O)Nc1cn[nH]c1    ZINC000026510721
CN(Cc1cnc[nH]1)C(N)=O    ZINC000080037974
NCCNC(=O)c1c[nH]cn1    ZINC000084377529
Cc1cc(NC(=O)CN)[nH]n1    ZINC000082247913
CNC(=O)c1c(N)n[nH]c1C    ZINC000034976343
CN(N)C(=O)Cc1cc[nH]n1    ZINC000575464203
CCNC(=O)c1cc(N)n[nH]1    ZINC000070646791
NCCC(=O)Nc1ncc[nH]1    ZINC000082457788
NCCNC(=O)c1ncc[nH]1    ZINC000911630660
CNC(=O)c1nc[nH]c1NC    ZINC000103597136
Cc1cnc(NC(=O)CN)[nH]1    ZINC000638853520
NNC(=O)CCc1c[nH]cn1    ZINC000039136944
Cc1n[nH]c(C)c1C(=O)NN    ZINC000017044220
Cc1nc[nH]c1CC(=O)NN    ZINC001330592843
CNCC(=O)Nc1cc[nH]n1    ZINC000042414785
FC1CN(Cc2cc[nH]c2)C1    ZINC000306564859
CN(Cc1ncc[nH]1)C(N)=O    ZINC000070819020
OCCNN=Cc1cc[nH]n1    ZINC000382155701
CN(C)C(=O)c1cc(N)n[nH]1    ZINC000070646839
NC(=O)[C@@H](N)Cc1cnc[nH]1    ZINC000005955080
C[C@@H](N)C(=O)Nc1cnc[nH]1    ZINC001218631456
CC[C@H](C)Oc1ncc(C)[nH]1    ZINC001234089302
CCC[C@@H](C)Oc1cc[nH]n1    ZINC001226424996
COCCCc1c[nH]nc1C    ZINC001250300937
CCC[C@@H](C)Oc1cn[nH]c1    ZINC001228325778
Cc1[nH]nc(OC(C)C)c1C    ZINC001226512072
CC[C@@H](C)Oc1ncc(C)[nH]1    ZINC001234089301
CCC[C@@H](C)Oc1ncc[nH]1    ZINC001228297670
C[C@@H](CO)NCc1cc[nH]c1    ZINC000082522499
C[C@H](O)CNCc1ccc[nH]1    ZINC000048409026
CC(C)Cc1cc(CO)n[nH]1    ZINC000072226147
CCC[C@H](C)Oc1cc[nH]n1    ZINC001226424997
CC[C@@H](O)CNc1ccc[nH]1    ZINC001251761246
COCCNCc1cc[nH]c1    ZINC000085578619
CCOCCc1c[nH]nc1C    ZINC001249939815
CCCCc1cc(CO)n[nH]1    ZINC000039133707
COC(C)(C)Cc1ncc[nH]1    ZINC001250352937
CCO[C@@H](C)Cc1ncc[nH]1    ZINC000307674075
CC(C)OCCc1ncc[nH]1    ZINC001250403591
OCCCNCc1cc[nH]c1    ZINC000085578910
CC[C@H](C)OCc1cnc[nH]1    ZINC001223000062
CC(C)[C@@H](C)Oc1cc[nH]n1    ZINC001226424419
CC(C)(O)CNc1ccc[nH]1    ZINC000258838150
CCCc1nc(OCC)c[nH]1    ZINC000252500991
CN(CCO)Cc1ccc[nH]1    ZINC000259097613
CC(C)[C@H](C)Oc1ncc[nH]1    ZINC001228297982
CCCCc1ncc(CO)[nH]1    ZINC000012956117
CCC(CC)Oc1cc[nH]n1    ZINC001226425337
CC[C@@H](C)OCc1ncc[nH]1    ZINC001222873825
CC(C)[C@@H](C)Oc1cn[nH]c1    ZINC001228325729
CC[C@@H](C)OCc1cnc[nH]1    ZINC001223000061
CC[C@@H](C)Oc1cc(C)[nH]n1    ZINC001226664672
CN(CCO)Cc1cc[nH]c1    ZINC000127923590
COCCc1c(C)n[nH]c1C    ZINC000002565623
CCC(CC)Oc1ncc[nH]1    ZINC001228297052
C[C@H](O)CNCc1cc[nH]c1    ZINC000082522497
CC(C)[C@@H](C)Oc1ncc[nH]1    ZINC001228297981
CC(C)(C)c1[nH]cnc1CO    ZINC000091294489
Cc1cc(=O)n(C(C)(C)C)[nH]1    ZINC000000091518
C[C@@H](O)CNCc1cc[nH]c1    ZINC000082522498
CCO[C@H](C)Cc1ncc[nH]1    ZINC000307674074
CC(C)COCc1ncc[nH]1    ZINC000307565004
CCCCOCc1ncc[nH]1    ZINC000388105001
CC(C)[C@H](C)Oc1cc[nH]n1    ZINC001226424420
CC[C@H](C)Oc1cc(C)[nH]n1    ZINC001226664681
CC(C)(C)c1c[nH]c(CO)n1    ZINC000059816398
CC(C)[C@H](C)Oc1cn[nH]c1    ZINC001228325732
COC(C)(C)Cc1cn[nH]c1    ZINC001250350819
CC(C)(C)c1cc(CO)[nH]n1    ZINC000066111341
CC[C@H](C)OCc1ncc[nH]1    ZINC001222877721
C[C@H](CO)NCc1cc[nH]c1    ZINC000082522500
CCC(CC)Oc1cn[nH]c1    ZINC001228324139
CCC[C@H](C)Oc1ncc[nH]1    ZINC001228297671
CCC[C@H](C)Oc1cn[nH]c1    ZINC001228325779
CC(C)OCCc1cn[nH]c1    ZINC001250403805
CC(C)N(C)Cc1cn[nH]n1    ZINC000219946961
C[C@@H](NCCN)c1ncc[nH]1    ZINC000117669163
C[C@H](NCCN)c1ncc[nH]1    ZINC000117669166
CN(CCN)Cc1cn[nH]c1    ZINC000159052671
CN(CCN)Cc1ccn[nH]1    ZINC000159052500
CC(C)(C)c1[nH]nc(N)c1N    ZINC000096331792
CN(CCN)Cc1ncc[nH]1    ZINC000307690171
CCCCc1n[nH]c(N)c1N    ZINC000096527719
Cc1c(N)[nH]nc1CN(C)C    ZINC000026511474
Cc1cc(N(C)CCN)n[nH]1    ZINC000082406980
Clc1nnnc2nc[nH]c21    ZINC000001409349
O=C(O)c1cc[nH]c1C(=O)O    ZINC000006091589
O=C(O)c1ccc(C(=O)O)[nH]1    ZINC000014684355
O=C(O)c1c[nH]cc1C(=O)O    ZINC000001618071
O=C(O)C(=O)Nc1cc[nH]n1    ZINC000307522406
NC(=O)c1cc(C(=O)O)[nH]n1    ZINC000139816562
O=C(O)C(=O)Nc1cnc[nH]1    ZINC001143410236
NC(=O)c1ccc([N+](=O)[O-])[nH]1    ZINC000307685517
CC(=O)c1[nH]ncc1[N+](=O)[O-]    ZINC000095830550
NC(=O)c1[nH]cnc1C(=O)O    ZINC000039057771
O=C(O)C(=O)Nc1cn[nH]c1    ZINC000035764352
NC(=O)c1cc([N+](=O)[O-])c[nH]1    ZINC000306459036
Fc1cc2[nH]cnc2c(F)n1    ZINC000001558662
CSCC(=O)c1ccc[nH]1    ZINC000038064055
NC(=O)c1n[nH]nc1C(N)=O    ZINC000003900784
N=CNC(=O)c1cc(F)c[nH]1    ZINC001188491323
C=C(F)C(=O)Nc1cc[nH]n1    ZINC001180110664
Clc1c[nH]c2c1CCCC2    ZINC000223717303
C=C(F)C(=O)Nc1cnc[nH]1    ZINC001180112724
COC(=O)c1[nH]ccc1OC    ZINC000196785871
COC(=O)c1c(C)[nH]cc1O    ZINC000005023212
COC(=O)c1ccc(CO)[nH]1    ZINC000040537986
O=C(O)c1c[nH]cc1CCO    ZINC000034016799
O=C(OCCO)c1cc[nH]c1    ZINC000259473826
COC(=O)c1cc(CO)c[nH]1    ZINC000090513210
O=C(OCCO)c1ccc[nH]1    ZINC000045792945
Cc1cc(NC(=O)CO)[nH]n1    ZINC000306470849
CC(C)OC(=O)c1cn[nH]n1    ZINC000083119323
COc1cc(NC(C)=O)[nH]n1    ZINC000032136635
O=C(CCc1ncc[nH]1)NO    ZINC000307143720
CONC(=O)c1[nH]ncc1C    ZINC000306191168
COCC(=O)Nc1cnc[nH]1    ZINC000307512215
COC(=O)NCc1c[nH]cn1    ZINC000084081853
COC(=O)NCc1ncc[nH]1    ZINC000070651601
CONC(=O)c1cn[nH]c1C    ZINC000070270434
O=C(NCCO)c1cnc[nH]1    ZINC000084377427
CONC(=O)Cc1cnc[nH]1    ZINC001331902038
C[C@H](O)C(=O)Nc1cn[nH]c1    ZINC000197915055
C#CCc1cccc2[nH]ccc21    ZINC001249946299
CN(Cc1ncc[nH]1)C(=O)O    ZINC000224613354
CCOC(=O)c1cc(N)[nH]n1    ZINC000012397772
N[C@H](Cc1cn[nH]c1)C(=O)O    ZINC000082406773
CCOC(=O)c1cn[nH]c1N    ZINC000004261766
O=C(NCCO)c1cn[nH]c1    ZINC000036166174
COCC(=O)Nc1cc[nH]n1    ZINC000042414566
C#CCc1cccc2cc[nH]c21    ZINC001249949935
O=C(CCO)Nc1cnc[nH]1    ZINC001179571724
O=C(NCCO)c1ncc[nH]1    ZINC000057354323
COC(=O)c1c(C)n[nH]c1N    ZINC000034164909
COc1nc(C)[nH]c1C(N)=O    ZINC000005800308
COC(=O)c1[nH]nc(N)c1C    ZINC000142987997
CN(C(=O)CO)c1cn[nH]c1    ZINC001465579892
N[C@H](Cc1c[nH]cn1)C(=O)O    ZINC000006661404
C#CCc1ccc2[nH]ccc2c1    ZINC001249946352
CC(C)c1nc[nH]c1[N+](=O)[O-]    ZINC000263624996
COC(=O)CCc1cn[nH]n1    ZINC000096527967
O=C(CCO)Nc1cc[nH]n1    ZINC001179571487
CN(C)C(=O)c1cc(O)n[nH]1    ZINC000082268742
CCOc1cc(C(N)=O)[nH]n1    ZINC001327719979
CN(Cc1cc[nH]n1)C(=O)O    ZINC000148779960
N[C@H](Cc1cc[nH]n1)C(=O)O    ZINC000004876864
CCONC(=O)c1ncc[nH]1    ZINC000820517452
CCONC(=O)c1cnc[nH]1    ZINC000082355072
CCc1nc(=NC(C)=O)o[nH]1    ZINC000334231897
CCC(=O)Nc1cn[nH]c1O    ZINC000238216018
Cc1n[nH]cc1CNC(=O)O    ZINC000738827026
C[C@@H](O)C(=O)Nc1cn[nH]c1    ZINC000197915059
COC(=O)NCc1cc[nH]n1    ZINC000040693488
N[C@H](CC(=O)O)c1ncc[nH]1    ZINC000039090791
O=C(CO)NCc1cc[nH]n1    ZINC000307613830
N[C@@H](Cc1cn[nH]c1)C(=O)O    ZINC000082406772
CON(C)C(=O)c1cnc[nH]1    ZINC000082355069
CC(C)c1n[nH]cc1[N+](=O)[O-]    ZINC000042415200
N[C@@H](Cc1c[nH]cn1)C(=O)O    ZINC000006661227
C#CCc1cc2ccccc2[nH]1    ZINC000168151808
CN(Cc1cn[nH]c1)C(=O)O    ZINC000737494839
CONC(=O)Cc1ncc[nH]1    ZINC001328501113
O=C(CO)NCc1ncc[nH]1    ZINC000306414202
COCC(=O)Nc1cn[nH]c1    ZINC000040433381
CCOC(=O)c1nc(N)c[nH]1    ZINC000039283381
CCOC(=O)c1n[nH]cc1N    ZINC000017946019
CCONC(=O)c1cc[nH]n1    ZINC000070268385
O=C(NCCO)c1ccn[nH]1    ZINC000005126418
CCOC(=O)Cc1cn[nH]n1    ZINC000146781090
CCOC(=O)c1nc[nH]c1N    ZINC000005126301
CCOC(=O)c1c[nH]c(N)n1    ZINC000019091522
CONC(=O)c1c[nH]c(C)n1    ZINC000306945497
COc1c[nH]nc1NC(C)=O    ZINC001119653278
CON(C)C(=O)c1cn[nH]c1    ZINC000040438133
NC(=O)c1cc(CCO)[nH]n1    ZINC000064038045
CCc1nc[nH]c1C(=O)NO    ZINC000892161775
CNC(=O)c1[nH]nc(C)c1O    ZINC000307679007
CONC(=O)Cc1cc[nH]n1    ZINC000083142060
Cc1cc(CNC(=O)O)n[nH]1    ZINC000738387995
Cc1cnc(NC(=O)CO)[nH]1    ZINC000654897879
CCc1cc(C(=O)NO)[nH]n1    ZINC000306466266
CONC(=O)c1[nH]cnc1C    ZINC000873946032
O=C(CCc1cn[nH]c1)NO    ZINC001329267927
O=C(CO)NCc1cnc[nH]1    ZINC001348011566
Cc1nc(C)c(C(=O)NO)[nH]1    ZINC000671997335
CCOC(=O)c1n[nH]nc1C    ZINC000005285437
CONC(=O)c1cc(C)[nH]n1    ZINC000306148757
C#CCc1ccc2cc[nH]c2c1    ZINC001249946282
CON(C)C(=O)c1cc[nH]n1    ZINC000038810028
CCCc1n[nH]cc1[N+](=O)[O-]    ZINC000004025455
COC(=O)c1[nH]nc(C)c1N    ZINC000072226290
Cc1[nH]cnc1[C@H](N)C(=O)O    ZINC000005800377
CCONC(=O)c1cn[nH]c1    ZINC000070268425
CON(C)C(=O)c1ncc[nH]1    ZINC000820501684
N[C@@H](CC(=O)O)c1ncc[nH]1    ZINC000039090792
C[C@@H](O)C(=O)Nc1cc[nH]n1    ZINC000259299898
NC(=O)COCc1ncc[nH]1    ZINC000307611811
CCCOC(=O)c1cn[nH]n1    ZINC000039201100
C[C@H](O)C(=O)Nc1cc[nH]n1    ZINC000259299892
CC(C)c1nc([N+](=O)[O-])c[nH]1    ZINC000000157584
COC(=O)Cc1cn[nH]c1N    ZINC000211846827
N[C@@H](Cc1ccn[nH]1)C(=O)O    ZINC000002036540
NNC(=O)CCc1cn[nH]n1    ZINC000096527971
Cc1[nH]cc[n+]1CCC(=O)O    ZINC000008535846
CNC(=O)c1cn[nH]c1NN    ZINC000001413602
Cc1[nH]nc(/C(N)=N\O)c1N    ZINC000004621554
FC1CN(Cc2cnc[nH]2)C1    ZINC000306498224
COCCc1ccc(CO)[nH]1    ZINC000226031029
FC1CN(Cc2cn[nH]c2)C1    ZINC000306710441
FC1CN(Cc2ncc[nH]2)C1    ZINC000306934548
FC1CN(Cc2cc[nH]n2)C1    ZINC000306465101
Nc1cc(C2CC(F)C2)[nH]n1    ZINC000096372384
C[C@H](O)CNCc1cn[nH]c1    ZINC000307621059
OCCCNCc1c[nH]cn1    ZINC000054763793
C[C@@H](CO)NCc1ncc[nH]1    ZINC000049714843
CON(C)Cc1n[nH]cc1C    ZINC000885946703
CNCc1cc(COC)[nH]n1    ZINC000004344215
COc1cc(NC(C)C)[nH]n1    ZINC000629204535
Cc1c[nH]nc1NC[C@H](C)O    ZINC001251955407
CN(CCO)Cc1ncc[nH]1    ZINC000307645044
CC(C)(O)CNc1cnc[nH]1    ZINC001252349529
OCCCNCc1ncc[nH]1    ZINC000022861394
Cc1cc(NC[C@H](C)O)n[nH]1    ZINC001251954025
C[C@H](NCCO)c1ncc[nH]1    ZINC000220722128
C[C@H](CO)NCc1c[nH]cn1    ZINC000054764065
Cc1cn[nH]c1CNCCO    ZINC000307720241
C[C@H](CO)NCc1ncc[nH]1    ZINC000049714844
C[C@@H](O)CNCc1cc[nH]n1    ZINC000036900341
CC(C)(C)n1[nH]c(N)cc1=O    ZINC000200598379
CN(CCO)Cc1cnc[nH]1    ZINC000159163391
NCCCOCc1cnc[nH]1    ZINC000165109561
CC(C)(O)CNc1cc[nH]n1    ZINC001252345062
Cc1cc(CNCCO)n[nH]1    ZINC000157204966
CC[C@@H](O)CNc1cnc[nH]1    ZINC001251759450
C[C@H](CO)NCc1cc[nH]n1    ZINC000036900345
C[C@H](O)CNCc1c[nH]cn1    ZINC000054764058
CC[C@@H](O)CNc1cn[nH]c1    ZINC001251751039
CCc1n[nH]c(O)c1CCN    ZINC000034792378
C[C@@H](CO)NCc1cc[nH]n1    ZINC000036900344
Cc1[nH]ncc1CNCCO    ZINC000036901723
CN(CCO)Cc1ccn[nH]1    ZINC000157590929
CC(C)(O)CNc1cn[nH]c1    ZINC000107118051
OCCCNCc1cc[nH]n1    ZINC000036900244
Cc1cnc(CNCCO)[nH]1    ZINC000045205404
CC[C@@H](O)CNc1cc[nH]n1    ZINC001251753831
Cc1nc[nH]c1NC[C@H](C)O    ZINC001251957448
Cc1cc(N(C)CCO)n[nH]1    ZINC000640189795
CCOc1c[nH]nc1CCN    ZINC000225770142
CN(CCO)Cc1cn[nH]c1    ZINC000157892150
C[C@H](O)CNCc1ncc[nH]1    ZINC000022861421
C[C@@H](O)CNCc1ncc[nH]1    ZINC000022861417
COCCNCc1ncc[nH]1    ZINC000022861400
C[C@@H](O)CNCc1c[nH]cn1    ZINC000054764060
C[C@@H](NCCO)c1ncc[nH]1    ZINC000220722184
C[C@@H](CO)NCc1c[nH]cn1    ZINC000054764063
COCCNCc1c[nH]cn1    ZINC000054762868
COCCNCc1cc[nH]n1    ZINC000036899946
C[C@H](O)CNCc1cc[nH]n1    ZINC000036900340
O=C(O)c1nc[nH]c1C(=O)O    ZINC000015852947
O=C(O)c1cn[nH]c1C(=O)O    ZINC000006025475
O=C(O)c1c[nH]c(C(=O)O)n1    ZINC000039057882
O=C(O)c1cc(C(=O)O)[nH]n1    ZINC000002597098
O=C(O)c1ccc([N+](=O)[O-])[nH]1    ZINC000020282286
O=C(O)c1cc([N+](=O)[O-])c[nH]1    ZINC000002527976
NC(=O)c1c[nH]nc1[N+](=O)[O-]    ZINC000034616957
N#C[C@@H](Cl)C[n+]1cc[nH]c1    ZINC000003091279
NC(=O)c1n[nH]cc1[N+](=O)[O-]    ZINC000005127885
N#C[C@H](Cl)C[n+]1cc[nH]c1    ZINC000003091280
O=[N+]([O-])c1c[nH]nc1/C=N/O    ZINC000001043046
NC(=O)c1cc([N+](=O)[O-])[nH]n1    ZINC000001083683
CC(=O)CSc1ncc[nH]1    ZINC000096551691
CCOc1cc(C(=O)O)n[nH]1    ZINC000104517494
ClCc1n[nH]c2c1CCC2    ZINC000091305413
COc1[nH]nc(C(=O)O)c1C    ZINC000072209335
ClCc1cc(C2CC2)n[nH]1    ZINC000084122175
Cl[C@H]1CCc2n[nH]cc2C1    ZINC000575424392
CCOC(=O)c1cc(O)n[nH]1    ZINC000001653144
O=C(O)[C@@H](O)Cc1cnc[nH]1    ZINC000095170286
COCc1cc(C(=O)O)n[nH]1    ZINC000006718938
Cc1cc(NC(N)=S)[nH]n1    ZINC000145373103
C[C@H](O)C(=O)Oc1cn[nH]c1    ZINC001228325388
CCOC(=O)c1c[nH][nH]c1=O    ZINC000001587338
O=C(CO)OCc1cn[nH]c1    ZINC000909117953
CCOc1n[nH]cc1C(=O)O    ZINC000147917077
C[C@H](O)C(=O)Oc1cc[nH]n1    ZINC001226425115
C[C@H](O)C(=O)Oc1ncc[nH]1    ZINC000139590601
Clc1[nH]nc2c1CCCC2    ZINC000039134168
CCOC(=O)c1c[nH]oc1=N    ZINC000100846231
COC(=O)Cc1cc(O)n[nH]1    ZINC000005385495
O=C(OCCO)c1cc[nH]n1    ZINC000307689501
Cc1[nH]nc(O)c1CC(=O)O    ZINC000000539064
Cl[C@@H]1CCc2n[nH]cc2C1    ZINC000575424400
COC(=O)c1nc[nH]c1CO    ZINC000006482598
Clc1nc2c([nH]1)CCCC2    ZINC000022126212
COC(=O)c1n[nH]cc1CO    ZINC000039057907
O=C(CO)OCc1cc[nH]n1    ZINC000909112813
Clc1cn[nH]c1C1CCC1    ZINC000252481636
Cc1[nH]nc(C(N)=S)c1N    ZINC000004984267
CCONC(=O)c1cn[nH]n1    ZINC000070268928
COc1n[nH]c(N)c1C(N)=O    ZINC000012505950
CCc1n[nH]c(N)c1[N+](=O)[O-]    ZINC000028370082
COC(=O)c1c(N)n[nH]c1N    ZINC000001617999
Cc1[nH]nc(C(=O)NO)c1N    ZINC000004984270
CONC(=O)c1n[nH]nc1C    ZINC000306471267
CCc1nc(=NC(N)=O)o[nH]1    ZINC000335333944
COc1nc[nH]c1C(=O)NN    ZINC000095117340
CN(C)c1[nH]cnc1[N+](=O)[O-]    ZINC000004468972
COc1cc(NC(N)=O)[nH]n1    ZINC001207695288
NNC(=O)Cc1cc(O)n[nH]1    ZINC000004876919
C#CCc1cnc2[nH]ccc2c1    ZINC001249946197
N#CCc1cccc2[nH]ccc21    ZINC000015423631
CCCCSc1ncc[nH]1    ZINC000001684362
Cc1[nH]c2ccccc2c1C#N    ZINC000003847682
C#CCc1ccc2nc[nH]c2c1    ZINC001249947403
CCCSCc1cc[nH]n1    ZINC000902297122
C#Cc1ccc2[nH]nc(C)c2c1    ZINC000072187494
CCSc1ncc(CC)[nH]1    ZINC000200668205
CC[C@@H](C)Sc1ncc[nH]1    ZINC000307546711
C#CCc1ccc2n[nH]cc2c1    ZINC001249946075
c1[nH]nc2c1Cc1ccccc1-2    ZINC000006424096
Cc1cccc2c(C#N)c[nH]c21    ZINC000026895383
Cc1ccc2[nH]c(C#N)cc2c1    ZINC000082200438
Cc1ccc2[nH]cc(C#N)c2c1    ZINC000026895377
C#CCc1cccc2cn[nH]c21    ZINC001249947722
CC(C)CSc1ncc[nH]1    ZINC000082033085
CSc1ncc(C(C)C)[nH]1    ZINC000060142630
CC[C@H](C)Sc1ncc[nH]1    ZINC000307546708
C#CCc1cccc2[nH]ncc21    ZINC001249946302
O=C(NCCF)c1cc[nH]c1    ZINC000307233382
N#CCc1cccc2cc[nH]c21    ZINC000039095525
CSCc1c(C)n[nH]c1C    ZINC000002380471
CC(C)SCc1cc[nH]n1    ZINC000902313895
C#CCc1ccc2c[nH]nc2c1    ZINC001249946149
N#CCc1ccc2[nH]ccc2c1    ZINC000034525948
CCSCCc1cn[nH]c1    ZINC000591381048
Cc1cccc2[nH]cc(C#N)c21    ZINC000026895391
Cc1c[nH]c2ccc(C#N)cc12    ZINC000083268868
C#CCc1c[nH]c2ncccc12    ZINC001249949565
Cc1cc2c(cccc2C#N)[nH]1    ZINC000095803149
Cc1cc2cc(C#N)ccc2[nH]1    ZINC000015205532
CCSCCc1ncc[nH]1    ZINC001250021214
CCSc1nc(C)c(C)[nH]1    ZINC000143776275
Cc1cc2[nH]ccc2cc1C#N    ZINC000014985755
C#CCc1cccc2nc[nH]c21    ZINC001249949418
Cc1ccc2cc(C#N)[nH]c2c1    ZINC000083268870
Cc1cc2ccc(C#N)cc2[nH]1    ZINC000040448328
Cc1c(C#N)[nH]c2ccccc12    ZINC000003847681
c1cc2cc3[nH]ccc3cc2[nH]1    ZINC000039343386
N#CCc1ccc2cc[nH]c2c1    ZINC000039095532
N#CCc1cc2ccccc2[nH]1    ZINC000006117996
C#CCc1cc2cccnc2[nH]1    ZINC001249948739
N#CCc1c[nH]c2ccccc12    ZINC000000163492
C#CCc1ccnc2[nH]ccc21    ZINC001249946227
O=C(NCCF)c1ccc[nH]1    ZINC000306302337
Cc1cc(C#N)cc2[nH]ccc21    ZINC000014984684
Cc1ccc2c(C#N)c[nH]c2c1    ZINC000026895380
CN(C)C(=O)c1cc(F)c[nH]1    ZINC000306634929
NNC(=O)c1nc[nH]c1NN    ZINC000002577288
OC[C@@H](O)CNc1ccc[nH]1    ZINC000258976598
COC[C@H](C)Oc1ncc[nH]1    ZINC001228298385
COC[C@H](C)Oc1cn[nH]c1    ZINC001228322997
CC[C@@H](C)c1c(N)[nH]oc1=O    ZINC000100231719
OCCCOCc1ncc[nH]1    ZINC000388042574
CO[C@H](C)COc1cc[nH]n1    ZINC001226424679
CCOCc1cc(CO)n[nH]1    ZINC000072226152
COCCOCc1cn[nH]c1    ZINC000902583810
CO[C@H](C)COc1ncc[nH]1    ZINC001228297906
COCCOCc1ncc[nH]1    ZINC000201607306
Cc1[nH]n(C)c(=O)c1CCO    ZINC000001384365
COC(C)(OC)c1ccn[nH]1    ZINC000033414754
CC[C@H](C)c1c(N)[nH]oc1=O    ZINC000100231722
CO[C@H](C)COc1cn[nH]c1    ZINC000307560449
COC[C@H](C)Oc1cc[nH]n1    ZINC001226425052
FCCCNCc1cc[nH]c1    ZINC000124410514
CN(CCF)Cc1ccc[nH]1    ZINC000307726474
CN(CCF)Cc1cc[nH]c1    ZINC001140710470
Cc1n[nH]cc1CCCCF    ZINC001250260585
O=C(O)c1[nH]ncc1[N+](=O)[O-]    ZINC000004552321
O=C(O)c1n[nH]nc1C(=O)O    ZINC000003900783
O=C(O)c1c[nH]nc1[N+](=O)[O-]    ZINC000014951155
O=C(O)c1[nH]cnc1[N+](=O)[O-]    ZINC000005642224
O=C(O)c1cc([N+](=O)[O-])n[nH]1    ZINC000001295926
O=C(O)c1ncc([N+](=O)[O-])[nH]1    ZINC000005387418
O=S1(=O)CCc2c[nH]cc21    ZINC000084324752
Cc1cc(=O)n(C(N)=S)[nH]1    ZINC000100380108
CNC(=O)c1cnc(S)[nH]1    ZINC000306837717
NC(=O)CSc1ncc[nH]1    ZINC000096551044
O[C@@H]1CSc2[nH]cc[n+]2C1    ZINC000004837094
O[C@H]1CSc2[nH]cc[n+]2C1    ZINC000004837093
C/C(Cl)=N\c1cc(C)n[nH]1    ZINC000265540744
CCOC(=O)c1c[nH]oc1=O    ZINC000100279361
COc1n[nH]c(C)c1[N+](=O)[O-]    ZINC000004243743
CCOC(=O)c1cc(F)c[nH]1    ZINC000095642438
CCOC(=O)c1[nH]ccc1F    ZINC000045800829
Cc1c(C#N)[nH]nc1C(F)F    ZINC000217780258
CCOc1n[nH]cc1[N+](=O)[O-]    ZINC000004243744
O=C(OCCF)c1ccc[nH]1    ZINC000307554599
O=C(CO)Nc1c[nH]nc1O    ZINC001651044564
CCOc1nc[nH]c1[N+](=O)[O-]    ZINC000005799585
O=C(OCCF)c1cc[nH]c1    ZINC000307684390
CC(=O)NCc1nc(=O)o[nH]1    ZINC000307760717
N#Cc1cc2c(cccc2N)[nH]1    ZINC000075543044
N#CNc1ccc2[nH]ccc2c1    ZINC001168629013
Cc1c[nH]c2nccc(C#N)c12    ZINC000238557774
N#CCc1nc2ccccc2[nH]1    ZINC000000567931
Cc1cccc2[nH]nc(C#N)c21    ZINC000014984620
Cc1ccnc2[nH]cc(C#N)c21    ZINC000095919818
N#CCc1n[nH]c2ccccc21    ZINC000039133954
Cc1cc2[nH]cnc2cc1C#N    ZINC000045820636
Cc1cccc2c(C#N)n[nH]c21    ZINC000044563510
N#Cc1c(N)[nH]c2ccccc12    ZINC000019503198
N#CCc1c[nH]c2cccnc12    ZINC000038876255
Cc1cc2cc[nH]c2nc1C#N    ZINC000238508925
Cc1n[nH]c2c1cccc2C#N    ZINC000107118553
Cc1n[nH]c2ccc(C#N)cc12    ZINC000039133854
Cc1[nH]c2ncccc2c1C#N    ZINC000095830899
Cc1cnc2[nH]ccc2c1C#N    ZINC000238489405
Cc1ccc2c(C#N)c[nH]c2n1    ZINC000095919825
Cc1cc2c(nccc2C#N)[nH]1    ZINC000217427718
N#Cc1c[nH]c2cc(N)ccc12    ZINC000040763460
Cc1nc2[nH]ccc2cc1C#N    ZINC000016678099
Cc1c[nH]c2nc(C#N)ccc12    ZINC000214954972
Cc1c2cc[nH]c2ncc1C#N    ZINC000044713364
Cc1nc2c(cccc2C#N)[nH]1    ZINC000083269043
Cc1cnc2[nH]cc(C#N)c2c1    ZINC000095919821
N#Cc1c[nH]c2ccc(N)cc12    ZINC000026894828
Cc1ccc2[nH]nc(C#N)c2c1    ZINC000039953627
Cc1cc(C#N)c2cc[nH]c2n1    ZINC000016678092
N#CCc1ccc2[nH]ncc2c1    ZINC000044370131
N#CCc1ccc2[nH]cnc2c1    ZINC000075543050
Cc1cc(C#N)cc2[nH]cnc21    ZINC000084086534
N#CCc1ccc2cn[nH]c2c1    ZINC000097048990
Cc1cc2[nH]ncc2cc1C#N    ZINC000014985783
N#Cc1cc2[nH]ccc2c(N)c1    ZINC000014982934
Cc1cc(C#N)nc2[nH]ccc21    ZINC000238484754
Cc1cc2ccc(C#N)nc2[nH]1    ZINC000096321079
N#Cc1ccc(N)c2cc[nH]c21    ZINC000259822010
N#Cc1c[nH]c2c1cccc2N    ZINC000089204128
Cc1cc2cc(C#N)cnc2[nH]1    ZINC000238506158
N#CCc1c[nH]c2ncccc12    ZINC000021304030
Cc1nc2cc(C#N)ccc2[nH]1    ZINC000020159588
Cc1cncc2c(C#N)c[nH]c21    ZINC000095919797
Cc1c[nH]c2ncc(C#N)cc12    ZINC000082406065
CC[C@H](C)Sc1cn[nH]n1    ZINC000039332919
O=C(NCCF)c1ncc[nH]1    ZINC000614373824
CC[C@@H](C)Sc1cn[nH]n1    ZINC000039332918
O=C(NCCF)c1cn[nH]c1    ZINC000306395015
O=C(NCCF)c1ccn[nH]1    ZINC000307576980
O=C(NCCF)c1cnc[nH]1    ZINC000307058407
CC(C)CSc1cn[nH]n1    ZINC000039332917
CCCCSc1cn[nH]n1    ZINC000039332916
c1cc2c(cccc2C2CC2)[nH]1    ZINC000238096078
C=Cc1ccc2[nH]c(C)cc2c1    ZINC000148654262
Cc1c[nH]c(-c2ccccc2)c1    ZINC000037624127
c1cc(Cc2ccccc2)c[nH]1    ZINC000002525530
OC[C@@H](O)CNc1cc[nH]n1    ZINC001252053602
C=CCc1c[nH]c2ccccc12    ZINC000022001192
C=Cc1ccc2c(C)c[nH]c2c1    ZINC000144519729
C=Cc1cc2cc[nH]c2cc1C    ZINC001240831762
C=Cc1cc(C)cc2[nH]ccc21    ZINC001240831442
C=C(C)c1ccc2cc[nH]c2c1    ZINC000146463506
C[C@@H](CON)Oc1ncc[nH]1    ZINC001228302421
C=CCc1cccc2cc[nH]c21    ZINC000145683850
C=C(C)c1ccc2[nH]ccc2c1    ZINC000705916382
C[C@@H](CON)Oc1cn[nH]c1    ZINC001228325858
OC[C@@H](O)CNc1cn[nH]c1    ZINC001252051622
C=Cc1ccc2cc[nH]c2c1C    ZINC001240831603
C=Cc1cccc2c(C)c[nH]c21    ZINC001240830090
c1ccc2c(c1)[nH]c1c2CCC1    ZINC000000967262
C=Cc1ccc2cc(C)[nH]c2c1    ZINC001240830167
C=Cc1cccc2[nH]c(C)cc21    ZINC001240831489
C=Cc1c2cc[nH]c2ccc1C    ZINC001240829925
C=C(C)c1cccc2cc[nH]c21    ZINC000706663345
C=C(C)c1c[nH]c2ccccc12    ZINC000001709027
C[C@H](CON)Oc1cc[nH]n1    ZINC001226429521
OC[C@@H](O)CNc1cnc[nH]1    ZINC000204419182
c1cc2cc(C3CC3)ccc2[nH]1    ZINC000016947427
Cc1ccccc1-c1ccc[nH]1    ZINC000138473750
C=Cc1ccc2[nH]cc(C)c2c1    ZINC000148654468
c1cc2ccc3c(c2[nH]1)CCC3    ZINC000071773622
C=Cc1cc2[nH]ccc2cc1C    ZINC001240830107
c1c2ccccc2[nH]c1C1CC1    ZINC000061715008
c1cc2ccc(C3CC3)cc2[nH]1    ZINC000144473965
C[C@H](CON)Oc1ncc[nH]1    ZINC001228302420
C[C@@H](CON)Oc1cc[nH]n1    ZINC001226429680
C=Cc1ccc(C)c2cc[nH]c21    ZINC001240830324
C=CCc1cccc2[nH]ccc21    ZINC000148297983
Cc1cc(-c2ccccc2)c[nH]1    ZINC000039204627
C[C@H](CON)Oc1cn[nH]c1    ZINC001228325857
C=C(C)c1cccc2[nH]ccc21    ZINC000137868363
c1cc2cccc(C3CC3)c2[nH]1    ZINC000138944912
C=Cc1cc2cc[nH]c2c(C)c1    ZINC001240831744
Cc1cccc(-c2ccc[nH]2)c1    ZINC000001706476
C=Cc1cccc2[nH]cc(C)c21    ZINC001240830237
Cc1ccc(-c2ccc[nH]2)cc1    ZINC000005417003
C=CCc1ccc2[nH]ccc2c1    ZINC000116322180
C=Cc1ccc(C)c2[nH]ccc21    ZINC001240831360
C=Cc1cc2[nH]ccc2c(C)c1    ZINC001240833866
C=CCc1cc2ccccc2[nH]1    ZINC000034075604
Cc1ccc(-c2ccccc2)[nH]1    ZINC000003639001
C=CCc1ccc2cc[nH]c2c1    ZINC000140152137
C[C@@H](NCCF)c1ncc[nH]1    ZINC000307624804
C[C@@H](CF)NCc1cn[nH]c1    ZINC000307621082
CN(CCF)Cc1cn[nH]c1    ZINC000307726539
CN(CCF)Cc1cnc[nH]1    ZINC000852287483
C[C@@H](CF)NCc1ncc[nH]1    ZINC000307630427
C[C@H](CF)NCc1ncc[nH]1    ZINC000307630440
CN(CCF)Cc1cc[nH]n1    ZINC000307696265
Cc1cc(N(C)CCF)n[nH]1    ZINC000640191127
FCCCNCc1cnc[nH]1    ZINC000124429542
FCCCNCc1ncc[nH]1    ZINC000124407915
Cc1n[nH]cc1CNCCF    ZINC000307637676
Cc1cnc(CNCCF)[nH]1    ZINC000693498985
C[C@@H](CF)NCc1cc[nH]n1    ZINC000307609906
CCCCC[n+]1cc(=O)o[nH]1    ZINC000005973375
C[C@H](NCCF)c1ncc[nH]1    ZINC000307624801
C[C@H](CF)NCc1cc[nH]n1    ZINC000307609907
Cc1c[nH]nc1CNCCF    ZINC000307692285
C[C@H](CF)NCc1cn[nH]c1    ZINC000307621083
Cc1cc(CNCCF)[nH]n1    ZINC000307688261
CN(CCF)Cc1ncc[nH]1    ZINC000816640827
ClCc1nc2nonc2[nH]1    ZINC000040175443
Cc1nc[nH]c1C(=S)S    ZINC000008101005
O=C(O)c1n[nH]nc1[N+](=O)[O-]    ZINC000004342478
O=[N+]([O-])c1cc([N+](=O)[O-])[nH]n1    ZINC000004343199
O=[N+]([O-])c1c[nH]nc1[N+](=O)[O-]    ZINC000005248441
O=[N+]([O-])c1c[nH]c([N+](=O)[O-])n1    ZINC000005425252
Cc1[nH]sc(=N)c1C(=O)O    ZINC000032714687
O=S1(=O)Cc2cn[nH]c2C1    ZINC000137059621
O=[N+]([O-])c1nc[nH]c1[N+](=O)[O-]    ZINC000004468969
O=C(O)CSc1ncc[nH]1    ZINC000083822841
CCc1nc(C=O)c(Cl)[nH]1    ZINC000020357664
CNC(=O)c1ccc(Cl)[nH]1    ZINC001136133407
CNC(=O)c1cc(Cl)c[nH]1    ZINC000307017777
CNC(=O)c1n[nH]nc1S    ZINC000005400217
CCOC(=O)c1cc(F)[nH]n1    ZINC000072190596
N#Cc1c[nH]cc1-c1ccco1    ZINC000072207398
O=C=Nc1c[nH]c2ccccc12    ZINC000019087881
CC[S@@](=O)Cc1cc[nH]n1    ZINC000887372292
C[C@@H](CS)Oc1ncc[nH]1    ZINC001228302752
C[C@H](CS)Oc1cn[nH]c1    ZINC001228328482
N#Cc1c[nH]c2cccc(O)c12    ZINC000039416791
C[C@H](O)CSc1ncc[nH]1    ZINC000227863721
O=C(OCCF)c1ccn[nH]1    ZINC000307640418
CONC(=O)c1cc(F)c[nH]1    ZINC000307133992
CO[C@@H](C)Sc1ncc[nH]1    ZINC000901498021
N#Cc1cc2ccc(O)cc2[nH]1    ZINC000083269179
C[C@H](CS)Oc1cc[nH]n1    ZINC001226430158
C[C@@H](CS)Oc1cn[nH]c1    ZINC001228328484
C[C@@H](O)CSc1ncc[nH]1    ZINC000227863716
CCOCSc1ncc[nH]1    ZINC000307715670
N#Cc1c(O)[nH]c2ccccc12    ZINC000100580414
CCOC(=O)c1nc[nH]c1F    ZINC000032136252
OCCCSc1ncc[nH]1    ZINC000096551754
C[C@@H](CS)Oc1cc[nH]n1    ZINC001226430161
CC[S@](=O)Cc1cc[nH]n1    ZINC000887372291
N#Cc1c[nH]c2ccc(O)cc12    ZINC000026895398
CO[C@H](C)Sc1ncc[nH]1    ZINC000901498034
COCCSc1ncc[nH]1    ZINC000096551780
O=C=Nc1cccc2[nH]ccc21    ZINC000040448092
C[C@H](CS)Oc1ncc[nH]1    ZINC001228302751
CCCCc1ncc(Cl)[nH]1    ZINC000020358064
[N-]=[N+]=Nc1ccc2cc[nH]c2c1    ZINC000045817282
N#Cc1ccc2[nH]c(N)nc2c1    ZINC000000378380
N#CNc1ccc2nc[nH]c2c1    ZINC001168632671
N#Cc1cn[nH]c1-c1ccc[nH]1    ZINC000084427254
c1cc2c3[nH]ccn3cnc-2n1    ZINC000087493593
N#Cc1cnc2[nH]cc(N)c2c1    ZINC000044712779
Cc1c[nH]c2nc(C#N)ncc12    ZINC000238557300
Cc1n[nH]c2ncc(C#N)cc12    ZINC000082405760
N#CNc1ccc2cc[nH]c2n1    ZINC001168631575
N#CNc1nc2ccccc2[nH]1    ZINC000000394716
N#CCc1nc2ncccc2[nH]1    ZINC000001304619
N#CNc1nccc2[nH]ccc21    ZINC001157819942
N#CNc1cc2[nH]ccc2cn1    ZINC001157820043
N#CNc1cnc2cc[nH]c2c1    ZINC001168629020
N#Cc1c[nH]c2ncc(N)cc12    ZINC000214899593
N#Cc1ccnc2[nH]cc(N)c21    ZINC000016678084
N#Cc1ccc2c(N)n[nH]c2c1    ZINC000039133855
Cc1cc2cnc(C#N)nc2[nH]1    ZINC000238514565
N#Cc1cccc2c(N)n[nH]c21    ZINC000082046795
N#CNc1ccc2[nH]ccc2n1    ZINC001168625006
N#Cc1cccc2[nH]nc(N)c21    ZINC000082046794
N#CNc1cc2cc[nH]c2cn1    ZINC001168625513
Cc1c[nH]c2ncnc(C#N)c12    ZINC000238557944
N#Cc1n[nH]c2ccc(N)cc12    ZINC000085210634
N#CNc1nccc2cc[nH]c21    ZINC001168632385
c1nc2c(ccc3[nH]cnc32)[nH]1    ZINC000004344254
C(#Cc1cnc[nH]1)c1cnc[nH]1    ZINC000953126568
N#Cc1ccc2[nH]nc(N)c2c1    ZINC000039244442
N#Cc1c[nH]c2cc(N)cnc12    ZINC001161700274
N#CNc1cncc2cc[nH]c21    ZINC001168631289
Cc1n[nH]c(C)c1CCCl    ZINC000000495184
FC(F)c1cc(C2CC2)[nH]n1    ZINC000004243650
FC(F)c1n[nH]c2c1CCC2    ZINC000012394534
Cc1cc(-c2ccccc2)[nH]n1    ZINC000003832560
c1c[nH]c(Cc2ccccc2)n1    ZINC000001678932
Cc1n[nH]cc1-c1ccccc1    ZINC000004692749
C=Cc1cnc2[nH]cc(C)c2c1    ZINC000685948683
c1nc2ccc(C3CC3)cc2[nH]1    ZINC001250032755
C=C(C)c1cc2[nH]ccc2cn1    ZINC001240831012
C=CCc1c[nH]c2ncccc12    ZINC000238099158
C=C(C)c1cc2cc[nH]c2cn1    ZINC001240830788
Cc1c[nH]c(-c2ccccc2)n1    ZINC000004705523
C=Cc1cc2[nH]ccc2c(C)n1    ZINC001240828712
C=Cc1cc(C)c2cc[nH]c2n1    ZINC001240828630
Cc1nc(-c2ccccc2)c[nH]1    ZINC000000331838
c1cc2cc(C3CC3)cnc2[nH]1    ZINC000091366418
c1n[nH]c2cc(C3CC3)ccc12    ZINC000219493982
c1[nH]c2ncccc2c1C1CC1    ZINC000212058395
Nc1ccc(-c2ccc[nH]2)cc1    ZINC000082143531
Cc1c[nH]nc1-c1ccccc1    ZINC000008628592
C=Cc1cc2cc[nH]c2nc1C    ZINC001240832061
Cc1ccc(-c2ncc[nH]2)cc1    ZINC000013806088
c1ccc2c(c1)[nH]nc2C1CC1    ZINC000075883980
C=CNc1cccc2[nH]ccc21    ZINC001159933227
c1n[nH]c2cccc(C3CC3)c12    ZINC001250032168
C=C(C)c1cnc2cc[nH]c2c1    ZINC001240835092
C=Cc1cc2[nH]cnc2cc1C    ZINC001240829974
Nc1ccc(-c2cc[nH]c2)cc1    ZINC000074941881
c1nc2c(cccc2C2CC2)[nH]1    ZINC000200727124
C=CCc1cccc2nc[nH]c21    ZINC000089195146
C=Cc1cc(C)c2[nH]ccc2n1    ZINC000209752813
C=CCc1ccc2[nH]ncc2c1    ZINC000116646244
C=Cc1ccc2c(C)c[nH]c2n1    ZINC001240827464
C=C(C)c1nccc2cc[nH]c21    ZINC001240830571
C=CCc1ccc2[nH]cnc2c1    ZINC000148097042
C=CCc1cccc2cn[nH]c21    ZINC001249954284
c1nc(Cc2ccccc2)c[nH]1    ZINC000014979038
C=Cc1ccc2nc[nH]c2c1C    ZINC001240829914
c1cc2[nH]nc3c2c(c1)CCC3    ZINC000045821455
C=Cc1nc(C)cc2[nH]ccc21    ZINC001240827494
C/C=C/c1nc2ccccc2[nH]1    ZINC000000401952
C/N=C\c1c[nH]c2ccccc12    ZINC000103781024
C=Cc1ccc2[nH]c(C)cc2n1    ZINC001240827768
C=C(C)c1cncc2[nH]ccc21    ZINC001240835620
C=Cc1cccc2[nH]c(C)nc21    ZINC000167041226
C=Cc1nccc2cc(C)[nH]c21    ZINC001240827406
C=Cc1nc(C)cc2cc[nH]c21    ZINC001240827823
Cc1ccccc1-c1cc[nH]n1    ZINC000016123492
C=CNc1ccc2[nH]ccc2c1    ZINC001159563681
C=C(C)c1ccc2[nH]ccc2n1    ZINC001240830606
C=C(C)c1ccc2nc[nH]c2c1    ZINC001240834560
C=CCc1cc2cccnc2[nH]1    ZINC000113585854
c1n[nH]c2ccc(C3CC3)cc12    ZINC000165968166
Cc1ccc(-c2cn[nH]c2)cc1    ZINC000001504497
C=C(C)c1cccc2[nH]cnc21    ZINC000199203129
C=C(C)c1ccc2cc[nH]c2n1    ZINC001240830824
c1cc2c(cn1)[nH]c1c2CCC1    ZINC000144298246
C=CCc1cccc2[nH]ncc21    ZINC000116645511
C=Cc1cc2nc[nH]c2c(C)c1    ZINC001240829791
C=Cc1ncc(C)c2cc[nH]c21    ZINC001240828519
c1c2cccnc2[nH]c1C1CC1    ZINC000019346854
Cc1cccc(-c2c[nH]cn2)c1    ZINC000059356275
c1n[nH]cc1Cc1ccccc1    ZINC000036458725
C=CCc1nc2ccccc2[nH]1    ZINC000082164184
Cc1[nH]cnc1-c1ccccc1    ZINC000000330583
c1ccc2[nH]c(C3CC3)nc2c1    ZINC000000800889
C=CCc1cnc2[nH]ccc2c1    ZINC001249951858
C=Cc1ccc2nc(C)[nH]c2c1    ZINC000095924609
C=Cc1ccnc2[nH]c(C)cc21    ZINC001240830212
C=C(C)c1cnc2[nH]ccc2c1    ZINC000114716089
C=Cc1cc2cc(C)[nH]c2cn1    ZINC001240827716
C=CCc1ccnc2[nH]ccc21    ZINC001249951655
Cc1ccc(-c2cc[nH]n2)cc1    ZINC000004243617
Cc1ccccc1-c1ncc[nH]1    ZINC000037974126
Cc1cccc(-c2ncc[nH]2)c1    ZINC000037974127
Cc1cccc(-c2cn[nH]c2)c1    ZINC000034529376
C=CNc1ccc2cc[nH]c2c1    ZINC001159691045
Cc1cccc(-c2ccn[nH]2)c1    ZINC000042415033
C/C=C\c1nc2ccccc2[nH]1    ZINC000008652231
C=C(C)c1cncc2cc[nH]c21    ZINC001240835475
C=CCc1ccc2c[nH]nc2c1    ZINC001249952945
C=C(C)c1nccc2[nH]ccc21    ZINC001240831272
C/N=C/c1c[nH]c2ccccc12    ZINC000003123065
c1[nH]nc2c1cccc2C1CC1    ZINC001250032317
Cc1ccccc1-c1cn[nH]c1    ZINC000049804651
c1cc2c(nccc2C2CC2)[nH]1    ZINC000117698123
c1c2ncccc2[nH]c1C1CC1    ZINC000212058294
C=Cc1cnc2[nH]c(C)cc2c1    ZINC001240829961
C=C(C)c1ccnc2[nH]ccc21    ZINC001240835337
Cc1ccc(-c2cnc[nH]2)cc1    ZINC000015020213
COC(=O)c1cc[nH]c1Cl    ZINC000032303103
COC(=O)c1[nH]ccc1Cl    ZINC000033835502
Cc1nc([N+](=O)[O-])c(S)[nH]1    ZINC000004981807
COC(=O)c1c[nH]c(Cl)c1    ZINC000039333507
COC(=O)c1ccc(Cl)[nH]1    ZINC000032155723
COC(=O)c1cc(Cl)c[nH]1    ZINC000020311171
NNC(=O)c1cc(Cl)c[nH]1    ZINC000004218351
CC(=O)Nc1[nH]ncc1Cl    ZINC000095096537
O=C(CCl)Nc1cc[nH]n1    ZINC000042414644
O=C(CCl)Nc1cn[nH]c1    ZINC000035764182
C#CC(=O)Nc1[nH]ccc1C#N    ZINC001143901506
N#Cc1c(O)[nH]c2cccnc12    ZINC000018202450
N#Cc1cc(=O)[nH]c2[nH]ccc21    ZINC000044185543
N#Cc1ccc2[nH]nc(O)c2c1    ZINC000076190416
N#Cc1c[nH]c2ncc(O)cc12    ZINC000095937218
Cc1[nH]ccc1S(C)(=O)=O    ZINC000075483801
N#Cc1cc2cc[nH]c2[n+]([O-])c1    ZINC000306447197
N#CNc1ccnc2[nH]cnc21    ZINC001168631412
N#CNc1cc2[nH]ccc2nn1    ZINC001168627241
N#CNc1ccc2nc[nH]c2n1    ZINC001168625224
N#CNc1ncc2[nH]ccc2n1    ZINC001168624978
N#Cc1cnc2[nH]nc(N)c2c1    ZINC000045821425
N#CNc1cnc2[nH]ccc2n1    ZINC001168631173
c1cn2cnc3nc[nH]c3c2n1    ZINC000012501389
N#Cc1nc(N)cc2nc[nH]c21    ZINC001161693905
N#CNc1cnc2cc[nH]c2n1    ZINC001157820173
N#CNc1cc2nc[nH]c2cn1    ZINC001168625464
N#CNc1nccc2nc[nH]c21    ZINC001168627161
N#CNc1cncc2nc[nH]c21    ZINC001168631380
N#Cc1ccc(N)c2n[nH]nc21    ZINC000077903712
[N-]=[N+]=Nc1ccc2[nH]cnc2c1    ZINC000016948686
N#CNc1ncnc2[nH]ccc21    ZINC001168627177
CC[S@](=O)Cc1cn[nH]n1    ZINC000203093058
c1cn2cnc3ncnc-3c2[nH]1    ZINC000100212668
CC[S@@](=O)Cc1cn[nH]n1    ZINC000203093048
[N-]=[N+]=Nc1nc2ccccc2[nH]1    ZINC000033373847
CCCc1[nH]nc(N)c1Cl    ZINC000039133934
CCCc1n[nH]c(Cl)c1N    ZINC000095097392
FC1(F)CNCc2cn[nH]c21    ZINC000096028449
Cc1c(C=O)[nH]c2ccccc12    ZINC000000873709
CC(=O)c1cccc2[nH]ccc21    ZINC000039368578
Cc1ccc2[nH]c(C=O)cc2c1    ZINC000016941625
Cc1ccc2[nH]cc(C=O)c2c1    ZINC000001304646
CC(=O)c1ccc2[nH]ccc2c1    ZINC000002004636
Cc1cc2[nH]ccc2c(C=O)c1    ZINC000082405529
Oc1c[nH]c(-c2ccccc2)c1    ZINC000002526390
Cc1cccc2cc(C=O)[nH]c21    ZINC000016941635
Cc1cccc2c(C=O)c[nH]c21    ZINC000001592423
O=CCc1c[nH]c2ccccc12    ZINC000000895327
Cc1cccc2[nH]cc(C=O)c21    ZINC000002509984
CC(=O)c1c[nH]c2ccccc12    ZINC000000335859
Cc1[nH]c2ccccc2c1C=O    ZINC000000164956
Cc1ccc2cc(C=O)[nH]c2c1    ZINC000000337615
Cc1ccc2c(C=O)c[nH]c2c1    ZINC000002509985
CC(=O)c1ccc2cc[nH]c2c1    ZINC000020297212
CC(=O)c1cccc2cc[nH]c21    ZINC000034152125
Cc1cc2c(cccc2C=O)[nH]1    ZINC000039184737
CC(=O)c1cc2ccccc2[nH]1    ZINC000002387117
Cc1cccc2[nH]c(C=O)cc21    ZINC000039063426
Cc1cc2cccc(C=O)c2[nH]1    ZINC000071773511
c1cnc2nc(C3CC3)[nH]c2c1    ZINC000044265304
c1ncc(Cc2ccncc2)[nH]1    ZINC000012956299
c1n[nH]cc1Nc1ccccc1    ZINC000082044187
Cc1[nH]ncc1-c1ccccn1    ZINC000146997977
Cc1cccnc1-c1cn[nH]c1    ZINC000219941213
Nc1cc(-c2ccccc2)n[nH]1    ZINC000095093507
NN=Cc1c[nH]c2ccccc12    ZINC000254570923
Nc1[nH]ncc1-c1ccccc1    ZINC000004234984
C=C(C)c1nccc2nc[nH]c21    ZINC001240831143
Cc1ccnc(-c2ncc[nH]2)c1    ZINC000082643835
Cc1cnccc1-c1ncc[nH]1    ZINC000133022424
Cc1ccncc1-c1ncc[nH]1    ZINC000164905936
Cc1ccc(-c2ncc[nH]2)nc1    ZINC000200582035
Cc1cccc(-c2cc[nH]n2)n1    ZINC000000863126
C=Cc1cncc2nc(C)[nH]c21    ZINC001240831904
C=Cc1nc2cc[nH]c2nc1C    ZINC001240832054
Cc1cnccc1-c1cn[nH]c1    ZINC000306446097
c1n[nH]cc1Cc1ccncc1    ZINC001250312985
N=C(N)c1cccc2[nH]ccc21    ZINC000058827473
Cc1ccc(-c2ncc[nH]2)cn1    ZINC000104466612
Cc1ncccc1-c1ccn[nH]1    ZINC000223365878
Nc1ncc(-c2ccccc2)[nH]1    ZINC000012404725
C=C(C)c1ccc2nc[nH]c2n1    ZINC001240831038
Cc1cc(-c2ccncc2)[nH]n1    ZINC000013216518
C=C(C)c1ncnc2[nH]ccc21    ZINC000202395518
Cc1ccncc1-c1cc[nH]n1    ZINC001245315469
Cc1cc(-c2cccnc2)[nH]n1    ZINC000039270886
c1c[nH]c(Nc2ccccc2)n1    ZINC000034160005
Cc1ncccc1-c1ncc[nH]1    ZINC000201424564
C=C(C)c1cc2[nH]ccc2nn1    ZINC001240834444
c1c[nH]c(Cc2ccncc2)n1    ZINC000039472515
C=Cc1cc(C)c2nc[nH]c2n1    ZINC001240828188
Nc1ccc(-c2cn[nH]c2)cc1    ZINC000033428255
Nc1cccc(-c2ncc[nH]2)c1    ZINC000020217447
C=C(C)c1ncc2[nH]ccc2n1    ZINC001240831328
C=C(C)c1cnc2[nH]ccc2n1    ZINC000114317873
Cc1ccc(-c2cc[nH]n2)cn1    ZINC000000142281
Cc1cccc(-c2cn[nH]c2)n1    ZINC000221415028
Nc1ccc(-c2ccn[nH]2)cc1    ZINC000004293775
Cc1ccc(-c2cc[nH]n2)nc1    ZINC000306490488
N/N=C/c1c[nH]c2ccccc12    ZINC000003121295
Nc1ccccc1-c1c[nH]cn1    ZINC000034347809
C=Cc1ccc2nc(N)[nH]c2c1    ZINC001240831721
Cc1ccc(-c2cn[nH]c2)cn1    ZINC000146215779
Cc1ncccc1-c1cn[nH]c1    ZINC001240241635
N=C(N)c1ccc2[nH]ccc2c1    ZINC000001439372
Cc1cc(-c2ccccn2)n[nH]1    ZINC000003852202
Cc1n[nH]nc1-c1ccccc1    ZINC000038892789
C=Cc1cc2nc[nH]c2nc1C    ZINC001240830201
c1n[nH]c2ncc(C3CC3)cc12    ZINC000218901845
Nc1ccccc1-c1cc[nH]n1    ZINC000004822927
Nc1cccc(-c2cn[nH]c2)c1    ZINC000070994338
c1c[nH]c(Cc2ccccn2)n1    ZINC000059979575
Cc1cncc(-c2cn[nH]c2)c1    ZINC000142779746
Cc1cnccc1-c1cc[nH]n1    ZINC000307529973
Cc1cncc(-c2cc[nH]n2)c1    ZINC001245314441
C=C(C)c1cc2nc[nH]c2cn1    ZINC001240832440
Cc1ccncc1-c1cn[nH]c1    ZINC001240242321
c1cc2c(ncnc2C2CC2)[nH]1    ZINC000089223806
C=Cc1cnc2[nH]cnc2c1C    ZINC001240830137
N=C(N)c1cc2ccccc2[nH]1    ZINC000026898046
c1n[nH]cc1Cc1cccnc1    ZINC001250168162
c1n[nH]cc1Cc1ccccn1    ZINC000223268347
Cc1cc(-c2cn[nH]c2)ccn1    ZINC000238535539
C=C(C)c1ncnc2cc[nH]c21    ZINC001240830779
Cc1cccnc1-c1ncc[nH]1    ZINC000043616960
Cc1cncc(-c2ncc[nH]2)c1    ZINC001242015610
N=C(N)c1c[nH]c2ccccc12    ZINC000001439371
N=CNc1ccc2[nH]ccc2c1    ZINC001167865324
Nc1c[nH]nc1-c1ccccc1    ZINC000006414263
Nc1cccc(-c2cnc[nH]2)c1    ZINC000034347810
C=C(C)c1cnc2cc[nH]c2n1    ZINC000238161608
Nc1ccccc1-c1ncc[nH]1    ZINC000034612249
Nc1ccc(-c2ncc[nH]2)cc1    ZINC000036379922
C=Cc1ccc2nc(C)[nH]c2n1    ZINC001240827957
Cc1cccc(-c2ncc[nH]2)n1    ZINC000082451823
N=C(N)c1ccc2cc[nH]c2c1    ZINC000095617100
Cc1[nH]ncc1-c1ccncc1    ZINC000202109714
C=Cc1ncnc2cc(C)[nH]c21    ZINC001240827642
C=C(C)c1cncc2nc[nH]c21    ZINC001240835209
C=Cc1ncnc2[nH]c(C)cc21    ZINC001240827947
Cc1n[nH]cc1-c1cccnc1    ZINC001250603766
C=C(C)c1cnc2[nH]cnc2c1    ZINC001240834964
C=C(C)c1ccnc2[nH]cnc21    ZINC001240834603
Cc1ccnc(-c2cn[nH]c2)c1    ZINC000202766965
Cc1ccc(-c2cn[nH]n2)cc1    ZINC000013671868
Nc1ccc(-c2c[nH]cn2)cc1    ZINC000006550129
c1c[nH]c(Cc2cccnc2)n1    ZINC000082116705
Cc1cccnc1-c1ccn[nH]1    ZINC000095495981
Cc1ccc(-c2cn[nH]c2)nc1    ZINC000307129151
Nc1ccccc1-c1cn[nH]c1    ZINC000070994375
Cc1cc(-c2ncc[nH]2)ccn1    ZINC000138675834
Nc1cccc(-c2cc[nH]n2)c1    ZINC000004293774
CCc1ccc2[nH]c(C)cc2c1    ZINC000071494921
CC(C)c1ccc2cc[nH]c2c1    ZINC000012956288
CC(C)c1ccc2[nH]ccc2c1    ZINC000039017380
CCc1cc2cccc(C)c2[nH]1    ZINC000143398461
CCc1cc2c(cccc2C)[nH]1    ZINC000212074823
CCCc1ccc2[nH]ccc2c1    ZINC000037625357
Cc1[nH]c2c(cccc2C)c1C    ZINC000001581014
CCc1c(C)[nH]c2ccccc21    ZINC000003847694
CCCc1cc2ccccc2[nH]1    ZINC000000967224
CC(C)c1c[nH]c2ccccc21    ZINC000037625182
CC(C)c1cccc2cc[nH]c21    ZINC000039103637
CCc1cc2cc(C)ccc2[nH]1    ZINC000144974828
CCCc1cccc2[nH]ccc21    ZINC000117008864
CCCc1cccc2cc[nH]c21    ZINC000034354255
Cc1cc2cc(C)cc(C)c2[nH]1    ZINC000078676281
CC(C)c1cccc2[nH]ccc21    ZINC000108365983
Cc1[nH]c2ccc(C)cc2c1C    ZINC000002016231
CC(C)c1cc2ccccc2[nH]1    ZINC000005285179
CCCc1ccc2cc[nH]c2c1    ZINC000141102502
CCc1[nH]c2ccccc2c1C    ZINC000001226820
Cc1c[nH]c(Br)n1    ZINC000004352759
Cc1c[nH]nc1Br    ZINC000091302178
BrCc1cc[nH]n1    ZINC000040539539
BrCc1ncc[nH]1    ZINC000071257212
Cc1cc(Br)n[nH]1    ZINC000005490441
Cc1ncc(Br)[nH]1    ZINC000002529806
Cc1nc[nH]c1Br    ZINC000004352753
Cc1n[nH]cc1Br    ZINC000005424919
BrCc1cn[nH]c1    ZINC000062778058
BrCc1c[nH]cn1    ZINC000008614801
N#Cc1cc(Cl)c(Cl)[nH]1    ZINC000034492484
COC(=O)c1[nH]ncc1Cl    ZINC000004243785
Cc1c(Cl)n[nH]c1C(=O)O    ZINC000080075446
O=C(NO)c1cc(Cl)c[nH]1    ZINC000307637952
COC(=O)c1cc(Cl)[nH]n1    ZINC000253496228
Cc1[nH]nc(Cl)c1C(=O)O    ZINC000026545307
Cc1n[nH]c(C(=O)O)c1Cl    ZINC000028224148
Cc1nc(Cl)c(C(=O)O)[nH]1    ZINC000142021750
CSCSc1ncc[nH]1    ZINC000307379383
N#Cc1c[nH]cc1C(F)(F)F    ZINC000034478215
ClCc1nc2c([nH]1)NON2    ZINC000040174033
NNC(=O)c1n[nH]cc1Cl    ZINC000004243760
N/C(=N\O)c1[nH]ncc1Cl    ZINC000004335930
N#Cc1c[nH]c(C(F)(F)F)c1    ZINC000034478217
Cc1n[nH]c(C)c1[S@@](=O)O    ZINC000203496077
CCS(=O)(=O)c1cn[nH]c1    ZINC000096522105
CS(=O)(=O)Cc1cc[nH]n1    ZINC000142716504
CCS(=O)(=O)c1ncc[nH]1    ZINC000117769282
N#CNC(=O)c1ccc(C#N)[nH]1    ZINC001199683296
N#Cc1c[nH]c2cccc(F)c12    ZINC000083269377
C[C@H](CCl)Oc1ncc[nH]1    ZINC001228297026
C[C@H](CCl)Oc1cn[nH]c1    ZINC001228324787
N#Cc1cc2[nH]ccc2c(F)c1    ZINC000238578400
N#Cc1ccc2[nH]ccc2c1F    ZINC000083269378
N#Cc1cnc2[nH]ccn2c1=O    ZINC000000332102
N#Cc1ccc(F)c2cc[nH]c21    ZINC000044184810
O=C(Nc1ccc[nH]1)C(F)F    ZINC001142783188
N#Cc1c[nH]c2ncnc(O)c12    ZINC000107326977
C#CC(=O)Nc1[nH]cnc1C#N    ZINC001143901299
C[C@@H](CCl)Oc1cn[nH]c1    ZINC001228324788
N#Cc1c[nH]c2ccc(F)cc12    ZINC000004343487
OC[C@@H](Cl)Cc1c[nH]cn1    ZINC000008648986
N#Cc1cc(F)cc2[nH]ccc21    ZINC000043220635
OC[C@H](Cl)Cc1cnc[nH]1    ZINC000013207514
CCc1nc(CO)c(Cl)[nH]1    ZINC000038415919
C[C@@H](CCl)Oc1cc[nH]n1    ZINC001226424093
N#Cc1c[nH]c2c1cccc2F    ZINC000034781174
C[C@@H](CCl)Oc1ncc[nH]1    ZINC001228297033
C[C@H](CCl)Oc1cc[nH]n1    ZINC001226424085
N#Cc1cc2cc[nH]c2c(F)c1    ZINC000002525094
N#Cc1c[nH]c2cc(F)ccc12    ZINC000082587570
C#CC(=O)Nc1c[nH]nc1C#N    ZINC001143901323
N#Cc1cc(F)cc2cc[nH]c21    ZINC000002525093
N#Cc1cc2cc[nH]c2cc1F    ZINC000230504407
FCCCSc1ncc[nH]1    ZINC000306649638
c1n[nH]c2nc3[nH]ncc3nc12    ZINC000005323066
CC(=O)c1ccc2[nH]cnc2c1    ZINC000036197504
Oc1cccc(-c2ncc[nH]2)c1    ZINC000095635493
c1n[nH]cc1Oc1ccccc1    ZINC000095095549
CC(=O)c1c[nH]c2cccnc12    ZINC000038234076
Cc1nccc2[nH]cc(C=O)c21    ZINC000014986164
Oc1ccc(-c2ccn[nH]2)cc1    ZINC000039233422
ON=Cc1c[nH]c2ccccc12    ZINC000252369913
NC(=O)c1c[nH]c2ccccc12    ZINC000002835905
NC(=O)c1cc2ccccc2[nH]1    ZINC000095854711
Cc1cc2cc(C=O)cnc2[nH]1    ZINC000082405324
CC(=O)c1c[nH]c2cnccc12    ZINC000036466328
Oc1ccccc1-c1ccn[nH]1    ZINC000012958528
NC(=O)c1cccc2cc[nH]c21    ZINC000039644329
Oc1cccc(-c2cc[nH]n2)c1    ZINC000062710019
Cc1ccc2c(C=O)c[nH]c2n1    ZINC000016678056
Oc1ccc(-c2ncc[nH]2)cc1    ZINC000037974125
Cc1[nH]c2ncccc2c1C=O    ZINC000079034126
Cc1cccc2[nH]nc(C=O)c21    ZINC000014983516
O/N=C/c1c[nH]c2ccccc12    ZINC000095917823
Cc1[nH]c2cnccc2c1C=O    ZINC000045328839
Cc1ccc2n[nH]c(C=O)c2c1    ZINC000014983526
Oc1cc(-c2ccccc2)[nH]n1    ZINC000000133300
Cc1n[nH]c2ccc(C=O)cc12    ZINC000039136880
Cc1nc2[nH]ccc2cc1C=O    ZINC000238542772
Cc1cccc2c(C=O)n[nH]c21    ZINC000014985872
CC(=O)c1ccc2[nH]ncc2c1    ZINC000031893117
O=C(c1ccc[nH]1)c1ccc[nH]1    ZINC000001574409
NC(=O)c1cccc2[nH]ccc21    ZINC000032199226
CC(=O)c1n[nH]c2ccccc21    ZINC000016696733
Cc1[nH]c2ccncc2c1C=O    ZINC000045328846
Cc1cc(C=O)c2cc[nH]c2n1    ZINC000238521994
Cc1cc2[nH]cc(C=O)c2cn1    ZINC000014986241
Oc1ccccc1-c1ncc[nH]1    ZINC000075548901
Cc1ccc2[nH]ncc2c1C=O    ZINC000147769947
CC(=O)c1cccc2[nH]ncc21    ZINC000036533310
Oc1ccccc1-c1cn[nH]c1    ZINC000107119767
CC(=O)c1c[nH]c2ccncc12    ZINC000016678144
Cc1c[nH]c2nccc(C=O)c12    ZINC000238557802
Cc1cc2[nH]ncc2cc1C=O    ZINC000238493778
CC(=O)c1c[nH]c2ncccc12    ZINC000016678143
CC(=O)c1ccnc2[nH]ccc21    ZINC000079047719
Cc1ccnc2[nH]c(C=O)cc21    ZINC000095698476
Cc1ccc2cc(C=O)[nH]c2n1    ZINC000095698477
O/N=C/c1cc2ccccc2[nH]1    ZINC000100468305
Cc1ccnc2[nH]cc(C=O)c21    ZINC000044712649
Cc1c2cn[nH]c2ccc1C=O    ZINC000212088809
C#CC(C#C)OCc1ncc[nH]1    ZINC001222872535
C#CC(C#C)Oc1ncc(C)[nH]1    ZINC001234097938
Oc1ccc(-c2cn[nH]c2)cc1    ZINC000033428256
Cc1cnc2[nH]ccc2c1C=O    ZINC000167567767
CC(=O)c1cnc2[nH]ccc2c1    ZINC000014401070
O/N=C\c1c[nH]c2ccccc12    ZINC000018176280
Cc1nc2cc(C=O)ccc2[nH]1    ZINC000039211023
C#CC(C#C)Oc1cc(C)[nH]n1    ZINC001226663756
Oc1ccccc1-c1cnc[nH]1    ZINC000038476029
C#CC(C#C)OCc1cnc[nH]1    ZINC001223007676
CC(=O)c1ccc2cn[nH]c2c1    ZINC000036533312
Cc1cnc2c(C=O)c[nH]c2c1    ZINC000095919850
Cc1ccc2nc(C=O)[nH]c2c1    ZINC000019735698
O/N=C/c1ccc2cc[nH]c2c1    ZINC000100027420
Cc1cc2c(nccc2C=O)[nH]1    ZINC000224503936
Cc1cnc2[nH]cc(C=O)c2c1    ZINC000039961353
Cc1c[nH]c2ncc(C=O)cc12    ZINC000082405358
Cc1cnc2[nH]c(C=O)cc2c1    ZINC000095698478
O/N=C/c1ccc2[nH]ccc2c1    ZINC000032070881
O=CNc1c[nH]c2ccccc12    ZINC000022863238
CC(=O)c1nc2ccccc2[nH]1    ZINC000000260175
NC(=O)c1ccc2cc[nH]c2c1    ZINC000032199229
CC(=O)c1cccc2[nH]cnc21    ZINC000082850177
NC(=O)c1ccc2[nH]ccc2c1    ZINC000013816304
Cc1c2cc[nH]c2ncc1C=O    ZINC000238439867
Oc1cccc(-c2cn[nH]c2)c1    ZINC000047844180
CC(=O)c1cccc2cn[nH]c21    ZINC000036533314
Nc1ccc(-c2cn[nH]c2)cn1    ZINC000075878023
Cc1cc(-c2cn[nH]c2)ncn1    ZINC000221885031
Nc1n[nH]cc1-c1ccncc1    ZINC000006733703
Cc1ncc(-c2ncc[nH]2)cn1    ZINC001242014142
Nc1ncccc1-c1cc[nH]n1    ZINC000168556603
Nc1ncccc1-c1cn[nH]c1    ZINC000113991821
Nc1cccnc1-c1cc[nH]n1    ZINC000117545034
Nc1ccnc(-c2cn[nH]c2)c1    ZINC001240239261
Cc1ccc(-c2ncc[nH]2)nn1    ZINC001250519333
c1c[nH]c(N=c2cc[nH]cc2)n1    ZINC001176077338
Cc1nccnc1-c1ncc[nH]1    ZINC001242013808
N=CNc1nccc2cc[nH]c21    ZINC001167867233
c1c[nH]c(Nc2ccccn2)n1    ZINC000204567557
c1c[nH]c(Cc2cnccn2)n1    ZINC000147488991
N=C(N)c1nc2ccccc2[nH]1    ZINC000000394976
Cc1cnc(-c2ncc[nH]2)cn1    ZINC000575562029
Nc1cnccc1-c1ccn[nH]1    ZINC000212090103
Nc1ccc(-c2cc[nH]n2)cn1    ZINC000090599907
Nc1cnccc1-c1ncc[nH]1    ZINC000082405307
N=c1cc[nH]cc1-c1cc[nH]n1    ZINC000725272374
Nc1c[nH]nc1-c1ccccn1    ZINC000042415045
Cc1ccnnc1-c1ncc[nH]1    ZINC001242013486
Nc1cc(-c2ccccn2)n[nH]1    ZINC000004384313
Cc1n[nH]cc1-c1cncnc1    ZINC001250598148
Nc1cc(-c2cc[nH]n2)ccn1    ZINC000146842711
Nc1cc(-c2cn[nH]c2)ccn1    ZINC001240241376
Cc1n[nH]cc1-c1cccnn1    ZINC001240517598
Cc1cncc(-c2cn[nH]c2)n1    ZINC000217585561
Cc1cnc(-c2ccn[nH]2)cn1    ZINC000201362781
N=CNc1nccc2[nH]ccc21    ZINC001157073133
N=CNc1ccc2nc[nH]c2c1    ZINC001167867129
Nc1cccnc1-c1ncc[nH]1    ZINC000075544499
Cc1nccnc1-c1cn[nH]c1    ZINC001240239774
N=CNc1cc2[nH]ccc2cn1    ZINC001157073185
Nc1ccnc(-c2ccn[nH]2)c1    ZINC000212089823
Cc1ncc(-c2cn[nH]c2)cn1    ZINC000204395305
c1n[nH]nc1Nc1ccccc1    ZINC000005072484
Cc1ncncc1-c1ncc[nH]1    ZINC000306854416
CCCc1nc(C#N)c(C#N)[nH]1    ZINC000003883723
Nc1cccc(-c2cn[nH]c2)n1    ZINC000238636779
Cc1n[nH]cc1-c1cnccn1    ZINC001250440585
Cc1n[nH]cc1-c1ncccn1    ZINC001250441965
Cc1ncncc1-c1cc[nH]n1    ZINC001245314434
c1n[nH]cc1Nc1cccnc1    ZINC000238540821
Nc1cc(-c2ncc[nH]2)ccn1    ZINC000226169516
Nc1ccc(-c2ncc[nH]2)cn1    ZINC000075878192
Nc1ncccc1-c1ncc[nH]1    ZINC000075544502
c1n[nH]cc1Nc1ccccn1    ZINC000238541179
Cc1cncnc1-c1cc[nH]n1    ZINC001245311718
Cc1cnc(-c2cn[nH]c2)nc1    ZINC001250494352
Nc1ccncc1-c1cn[nH]c1    ZINC000238663562
Cc1ccnc(-c2ncc[nH]2)n1    ZINC001250449966
Cc1ccnnc1-c1cc[nH]n1    ZINC001245313361
Cc1nccc(-c2cc[nH]n2)n1    ZINC001245313098
Nc1cccnc1-c1cn[nH]c1    ZINC000238655034
N=CNc1cnc2cc[nH]c2c1    ZINC001167866048
Nc1cc(-c2ccncc2)n[nH]1    ZINC000026511710
Nc1ccnc(-c2ncc[nH]2)c1    ZINC000238649126
Nc1cccc(-c2ccn[nH]2)n1    ZINC000212090014
Cc1n[nH]cc1-c1ccncn1    ZINC001250491244
Nc1cccc(-c2cn[nH]n2)c1    ZINC000013671888
Cc1cnc(-c2ncc[nH]2)nc1    ZINC000132723038
Cc1cnnc(-c2cn[nH]c2)c1    ZINC001240239737
c1n[nH]cc1N=c1cc[nH]cc1    ZINC001174292146
c1c[nH]c(Cc2ncccn2)n1    ZINC001250343716
Cc1nccnc1-c1ccn[nH]1    ZINC000000143044
Cc1nccc(-c2ncc[nH]2)n1    ZINC000096551230
Cc1ccnc(-c2cn[nH]c2)n1    ZINC001250450119
Nc1cnccc1-c1cn[nH]c1    ZINC000238609620
c1n[nH]cc1Cc1ncccn1    ZINC001250343462
Cc1ncncc1-c1cn[nH]c1    ZINC001240241856
Nc1ccc(-c2ncc[nH]2)nc1    ZINC000222969901
Cc1cc(-c2cnccn2)n[nH]1    ZINC000008729738
Nc1cncc(-c2cc[nH]n2)c1    ZINC001245314315
Cc1ccc(-c2cn[nH]c2)nn1    ZINC000220145820
N=CNc1ccc2cc[nH]c2n1    ZINC001167868228
Cc1cncnc1-c1cn[nH]c1    ZINC000221487360
Cc1cncc(-c2cc[nH]n2)n1    ZINC001245313806
Nc1[nH]ncc1-c1ccccn1    ZINC000001390246
Cc1cc(-c2cc[nH]n2)ncn1    ZINC001245313281
N=CNc1cncc2cc[nH]c21    ZINC001167868790
C=C(C)c1ncnc2nc[nH]c21    ZINC000202449291
Nc1ccc(-c2cn[nH]c2)nc1    ZINC000218643039
c1c[nH]c(Nc2cccnc2)n1    ZINC000236186042
Cc1cncc(-c2ncc[nH]2)n1    ZINC001242013610
Cc1ncc(-c2cc[nH]n2)cn1    ZINC001245313726
c1n[nH]cc1Cc1cnccn1    ZINC001250371792
Nc1ccncc1-c1ncc[nH]1    ZINC000230367617
Cc1cc(-c2ncc[nH]2)ncn1    ZINC001242013816
Cc1[nH]cnc1-c1ccncn1    ZINC000196489329
Nc1cc(-c2cccnc2)n[nH]1    ZINC000004992729
Nc1[nH]ncc1-c1cccnc1    ZINC000006733666
Nc1cccc(-c2ncc[nH]2)n1    ZINC000224238744
Cc1cnnc(-c2cc[nH]n2)c1    ZINC001245310926
Nc1cncc(-c2ncc[nH]2)c1    ZINC001242015876
Cc1n[nH]cc1-c1ccnnc1    ZINC000687808940
Cc1cnnc(-c2ncc[nH]2)c1    ZINC001242013675
Cc1cnc(-c2cn[nH]c2)cn1    ZINC001240239679
Cc1nccc(-c2cn[nH]c2)n1    ZINC001240239715
Cc1ccnnc1-c1cn[nH]c1    ZINC001240239847
Nc1cncc(-c2cn[nH]c2)c1    ZINC000238582050
Nc1ccc(-c2ccn[nH]2)nc1    ZINC000212089911
