# Supplementary material for: Implementing a Scoring Function Based on Interaction Fingerprint for Autogrow4: Protein Kinase CK1δ as a Case Study
Source: Front Mol Biosci. 2022 Jul 7;9:909499. doi: 10.3389/fmolb.2022.909499 (PMC9301033; doi:10.3389/fmolb.2022.909499)
Supplement: Supplementary file 1 [file DataSheet1.ZIP › autogrow4-4.0.3/autogrow/operators/mutation/smiles_click_chem/reaction_libraries/robust_rxns/complementary_mol_dir/aryl_or_vinyl_halide_robust.smi]

C/C=C\Br    ZINC000085479906
C/C=C/Br    ZINC000002034620
C/C=C(\C)Br    ZINC000002019747
CC/C=C/Br    ZINC000002010776
C/C=C(/C)Br    ZINC000002019748
CC(C)=CBr    ZINC000001639905
CC/C=C\Br    ZINC000056960505
OC/C=C/Br    ZINC000003070145
Br[c-]1cccc1    ZINC000085483748
BrC1=CCC=C1    ZINC000088466237
BrC1=CC=CC1    ZINC000136030736
C/C(C#N)=C\Br    ZINC000016138636
C/C(C#N)=C/Br    ZINC000002539354
Brc1cc[nH]c1    ZINC000039408264
Brc1ccc[nH]1    ZINC000039188976
Brc1ccoc1    ZINC000002141003
Brc1ccco1    ZINC000002558994
Brc1cn[nH]c1    ZINC000000967315
Brc1cc[nH]n1    ZINC000000967346
Brc1c[nH]cn1    ZINC000008294972
BrC1=CCCC1    ZINC000063866844
Br/C=C/C1CC1    ZINC000095764038
Brc1ccon1    ZINC000030677654
Brc1cnoc1    ZINC000004235230
Brc1cocn1    ZINC000095762058
Brc1ccno1    ZINC000059138061
Brc1cnco1    ZINC000095642431
Brc1cn[nH]n1    ZINC000075629392
CC(C)=C(C)Br    ZINC000002556965
O=C(O)/C=C\Br    ZINC000013379806
O=C(O)/C=C/Br    ZINC000001730113
C/C(=C\Br)CO    ZINC000012416533
OCC/C=C\Br    ZINC000198869783
C/C(Br)=C\CO    ZINC000116492750
OCC/C=C/Br    ZINC000088189972
C/C=C(\Br)CO    ZINC000034539988
C/C=C(/Br)CO    ZINC000002569601
C/C=C(/Cl)Br    ZINC000002579133
ClC/C=C/Br    ZINC000096029520
C/C=C(\Cl)Br    ZINC000083333128
Brc1ccccc1    ZINC000000900729
Brc1ccccn1    ZINC000000158586
Brc1cccnc1    ZINC000000158591
Brc1ccncc1    ZINC000000158596
Brc1cnccn1    ZINC000008698473
Brc1ccncn1    ZINC000020358092
Brc1cncnc1    ZINC000000967317
Brc1cccnn1    ZINC000039088801
Brc1ccnnc1    ZINC000026439052
Brc1cnnnc1    ZINC000095831016
Cn1ccc(Br)c1    ZINC000034408153
O=C/C=C/C=C/Br    ZINC000034588881
O=C/C=C/C=C\Br    ZINC000071606810
Cc1ccc(Br)o1    ZINC000032297386
Cc1occc1Br    ZINC000012370514
O=C1CCC=C1Br    ZINC000030677948
Cc1cocc1Br    ZINC000032302100
Cn1ccc(Br)n1    ZINC000034411984
Cc1cc(Br)n[nH]1    ZINC000005490441
Cn1nccc1Br    ZINC000039088886
Cc1n[nH]cc1Br    ZINC000005424919
Cc1c[nH]nc1Br    ZINC000091302178
Cn1cnc(Br)c1    ZINC000001095271
Cc1ncc(Br)[nH]1    ZINC000002529806
Cn1cc(Br)cn1    ZINC000006072394
Cc1nc[nH]c1Br    ZINC000004352753
Cn1cncc1Br    ZINC000001437392
CC1=C(Br)CCC1    ZINC000071786650
BrC1=CCCCC1    ZINC000063363105
Cc1cc(Br)no1    ZINC000004198777
Cc1ncoc1Br    ZINC000167467684
Cc1cc(Br)on1    ZINC000075629462
Cc1nc(Br)co1    ZINC000142357692
O=C1C=C(Br)CN1    ZINC000094568701
Cc1oncc1Br    ZINC000034278405
Cc1n[nH]nc1Br    ZINC000051943311
Cn1nncc1Br    ZINC000039184770
Nc1cc(Br)n[nH]1    ZINC000072202815
Nc1nc(Br)c[nH]1    ZINC000084193844
Nc1[nH]ncc1Br    ZINC000004240086
Nc1c[nH]nc1Br    ZINC000080499372
Cn1cc(Br)nn1    ZINC000066339983
Cn1ncc(Br)n1    ZINC000084308168
Nn1cc(Br)cn1    ZINC000082164523
BrC1=CCCNC1    ZINC000216716090
Brc1ccsc1    ZINC000001626895
Brc1cccs1    ZINC000001673392
O=C1C=C(Br)CO1    ZINC000030677957
Nc1nocc1Br    ZINC000086517563
On1cc(Br)cn1    ZINC000036404221
O[C@H]1CCC=C1Br    ZINC000036466358
O[C@@H]1CCC=C1Br    ZINC000032302968
BrC1=CCOCC1    ZINC000038537033
CCCC/C=C/Br    ZINC000001729035
CCCC/C=C\Br    ZINC000079238256
Brc1cscn1    ZINC000004198774
Brc1cncs1    ZINC000004198797
Brc1cnsc1    ZINC000004344132
Brc1ccns1    ZINC000034929291
Brc1ccsn1    ZINC000034529590
Oc1nocc1Br    ZINC000039113180
CC(C)=C(Br)CN    ZINC000075545919
Brc1csnn1    ZINC000004946437
O=c1occ(Br)o1    ZINC000196659580
Fc1[nH]ncc1Br    ZINC000212201581
Fc1cn[nH]c1Br    ZINC000217703286
Fc1nc[nH]c1Br    ZINC000247645533
C/C(=C\Br)C(=O)O    ZINC000004824551
O=C(O)C/C=C\Br    ZINC000012417041
O=C(O)C/C=C/Br    ZINC000001716651
C/C=C(\Br)C(=O)O    ZINC000001586406
C/C=C(/Br)C(=O)O    ZINC000001716010
COC(=O)/C=C\Br    ZINC000013379807
CC(C)=C(Br)CO    ZINC000032183841
[CH2-]c1ccc(Br)cc1    ZINC000059448426
N#Cc1ccc(Br)[nH]1    ZINC000082046601
N#Cc1cc(Br)c[nH]1    ZINC000071372416
Cc1ccc(Br)cc1    ZINC000001693579
Cc1cccc(Br)c1    ZINC000008585916
Cc1ccccc1Br    ZINC000001693580
N#Cc1ccc(Br)o1    ZINC000000097639
N#Cc1ccoc1Br    ZINC000012370773
N#Cc1occc1Br    ZINC000232451877
N#Cc1cn[nH]c1Br    ZINC000212504273
N#Cc1[nH]cnc1Br    ZINC000038523177
N#Cc1ncc(Br)[nH]1    ZINC000095830121
N#Cc1n[nH]cc1Br    ZINC000004216077
Cc1cccc(Br)n1    ZINC000000396090
Cc1ccnc(Br)c1    ZINC000000389699
Nc1cccc(Br)c1    ZINC000003861310
Cc1ccc(Br)nc1    ZINC000000409192
Cc1cnccc1Br    ZINC000013283752
Cc1cccnc1Br    ZINC000000152336
Cc1ncccc1Br    ZINC000000966625
Cc1ccc(Br)cn1    ZINC000000966674
Nc1ccc(Br)cc1    ZINC000000013614
Cc1cc(Br)ccn1    ZINC000012359508
Cc1ccncc1Br    ZINC000000331645
Nc1ccccc1Br    ZINC000000404305
Cc1cncc(Br)c1    ZINC000000331876
N#Cc1cc(Br)no1    ZINC000091692584
N#Cc1n[nH]nc1Br    ZINC000004531248
Br/C=C/c1ccoc1    ZINC000306913618
Oc1ccc(Br)cc1    ZINC000000404316
Oc1ccccc1Br    ZINC000000388200
Oc1cccc(Br)c1    ZINC000000388034
Cc1cnnc(Br)c1    ZINC000082399824
Cc1cnc(Br)cn1    ZINC000020358077
Cc1ncc(Br)cn1    ZINC000015446549
Nc1ccc(Br)nc1    ZINC000001427060
Br/C=C/c1cn[nH]c1    ZINC000685964846
Nc1ccnc(Br)c1    ZINC000019015174
Cc1ncncc1Br    ZINC000039121220
Nc1cc(Br)ccn1    ZINC000019862889
Nc1cnccc1Br    ZINC000014628887
Cc1cncc(Br)n1    ZINC000015021818
Cc1nccnc1Br    ZINC000038339245
Cc1cc(Br)ncn1    ZINC000039121228
Nc1ccc(Br)cn1    ZINC000019143844
C=Cn1cc(Br)cn1    ZINC000005495164
Cc1cncnc1Br    ZINC000059269031
Nc1cccc(Br)n1    ZINC000019735573
Cc1nccc(Br)n1    ZINC000044117024
Nc1ccncc1Br    ZINC000019015182
Cc1ccc(Br)nn1    ZINC000019872637
Nc1cccnc1Br    ZINC000000330809
Nc1cncc(Br)c1    ZINC000000331807
Nc1ncccc1Br    ZINC000019015172
C[n+]1ccccc1Br    ZINC000000333258
C[n+]1cccc(Br)c1    ZINC000003165127
BrC1=C[C@@H]2CC[C@H]1C2    ZINC000063363108
BrC1=C[C@@H]2CC[C@@H]1C2    ZINC000100022553
BrC1=C[C@H]2CC[C@@H]1C2    ZINC000063363109
BrC1=C[C@H]2CC[C@H]1C2    ZINC000100022558
CC1(C)C=CC(Br)=C1    ZINC000071786672
O=c1[nH]cccc1Br    ZINC000008698110
[O-][n+]1ccc(Br)cc1    ZINC000000051190
O=c1cc[nH]cc1Br    ZINC000008698540
O=c1cccc(Br)[nH]1    ZINC000008698198
Oc1ccc(Br)nc1    ZINC000002599016
O=Cc1ccc(Br)[nH]1    ZINC000075564047
O=C1CC=C(Br)C=N1    ZINC000226064245
O=Cc1c[nH]cc1Br    ZINC000238051623
[O-][n+]1ccccc1Br    ZINC000000406973
O=c1cc(Br)cc[nH]1    ZINC000005037781
Oc1ccnc(Br)c1    ZINC000002559901
[O-][n+]1cccc(Br)c1    ZINC000000331799
Oc1cccnc1Br    ZINC000000157191
O=Cc1[nH]ccc1Br    ZINC000054965108
O=Cc1c[nH]c(Br)c1    ZINC000088189911
O=Cc1cc(Br)c[nH]1    ZINC000000337448
Oc1cncc(Br)c1    ZINC000002566952
Oc1cnccc1Br    ZINC000014982272
O=c1ccc(Br)c[nH]1    ZINC000008772776
Nc1ccnnc1Br    ZINC000071255740
Nc1cnc(Br)cn1    ZINC000001420726
Nc1nccnc1Br    ZINC000034353743
Nc1cncc(Br)n1    ZINC000040448360
Nc1cc(Br)ncn1    ZINC000040448440
Nc1nccc(Br)n1    ZINC000037597615
Nc1cncnc1Br    ZINC000040448496
Nc1ncncc1Br    ZINC000028378209
Nc1ccc(Br)nn1    ZINC000002382954
Nc1cnncc1Br    ZINC000088189749
Nc1ncc(Br)cn1    ZINC000000967319
Nc1cc(Br)cnn1    ZINC000091301620
Nc1cnnc(Br)c1    ZINC000084312680
O=Cc1coc(Br)c1    ZINC000034440116
FC(F)(F)/C=C\Br    ZINC000072232641
FC(F)(F)/C=C/Br    ZINC000061717411
O=c1occcc1Br    ZINC000096024949
O=Cc1cc(Br)co1    ZINC000002567282
O=Cc1occc1Br    ZINC000004208980
O=Cc1ccc(Br)o1    ZINC000000155120
O=Cc1ccoc1Br    ZINC000012370772
O=C1C=C/C(=C\Br)O1    ZINC000100180534
O=C1C=C/C(=C/Br)O1    ZINC000048920723
O=c1cn[nH]cc1Br    ZINC000215564176
O=Cc1cc(Br)[nH]n1    ZINC000072190627
Oc1cnc(Br)cn1    ZINC000012356940
O=c1nc(Br)cc[nH]1    ZINC000040448447
O=c1ncc(Br)c[nH]1    ZINC000004002614
Oc1nnccc1Br    ZINC000039396631
O=Cc1cn[nH]c1Br    ZINC000107407562
O=Cc1[nH]ncc1Br    ZINC000004262629
O=c1cc(Br)nc[nH]1    ZINC000044119082
Oc1ccc(Br)nn1    ZINC000017003224
O=Cc1[nH]cnc1Br    ZINC000082399244
O=c1[nH]cncc1Br    ZINC000005425261
O=Cc1nc(Br)c[nH]1    ZINC000095830120
Fc1ccc(Br)cc1    ZINC000000402617
Nc1ncc(Br)nn1    ZINC000034531030
Fc1ccccc1Br    ZINC000000404312
Fc1cccc(Br)c1    ZINC000000404313
CC1=C(Br)C(=O)CC1    ZINC000002379617
O=C1CCCC=C1Br    ZINC000030677946
O=C1C=C(Br)CCC1    ZINC000026895294
Cc1cnn(C)c1Br    ZINC000095774220
Cc1c(Br)cnn1C    ZINC000014988517
CCc1n[nH]cc1Br    ZINC000039247290
Cc1nn(C)cc1Br    ZINC000002571611
Cc1ncn(C)c1Br    ZINC000091305597
Cc1cn(C)nc1Br    ZINC000098181057
Cc1nc(C)c(Br)[nH]1    ZINC000022126098
Cc1cc(Br)n(C)n1    ZINC000015444666
Cc1nc(Br)cn1C    ZINC000004352756
CCn1cc(Br)cn1    ZINC000016124257
CCn1cnc(Br)c1    ZINC000072193502
NCc1cc(Br)c[nH]1    ZINC000071790888
Cc1c(Br)ncn1C    ZINC000022001029
CCn1nccc1Br    ZINC000059270635
Cc1cc(Br)nn1C    ZINC000066339079
CCn1ccc(Br)n1    ZINC000020358063
Cc1n[nH]c(C)c1Br    ZINC000000035824
Cc1ncc(Br)n1C    ZINC000004352760
CCc1nc(Br)c[nH]1    ZINC000022001002
BrC1=CCCCCC1    ZINC000063363107
BrC=C1CCCCC1    ZINC000057989232
CC1=C(Br)CCCC1    ZINC000139396872
O=C1C=C(Br)C(=O)N1    ZINC000013379821
O=Cc1cc(Br)no1    ZINC000040448372
Fc1cnccc1Br    ZINC000002598039
Fc1ccnc(Br)c1    ZINC000014982262
Fc1ccc(Br)nc1    ZINC000002559898
Fc1cccnc1Br    ZINC000002598979
Fc1cccc(Br)n1    ZINC000002384085
Fc1ncccc1Br    ZINC000002526710
Fc1ccc(Br)cn1    ZINC000000403389
Fc1cncc(Br)c1    ZINC000000336455
Fc1ccncc1Br    ZINC000002598963
Fc1cc(Br)ccn1    ZINC000002526716
O=[n+]1ccc(Br)c[nH]1    ZINC000334139259
O=C1C=C(Br)CCN1    ZINC000141444264
Cc1nc(C)c(Br)o1    ZINC000084324537
Cc1onc(Br)c1C    ZINC000004198776
CCc1cc(Br)on1    ZINC000104460421
NCc1ccc(Br)o1    ZINC000012374940
CCc1ncc(Br)o1    ZINC000238281843
Cc1noc(C)c1Br    ZINC000000158507
Cn1c(N)ncc1Br    ZINC000238537571
Cn1cc(Br)nc1N    ZINC000097758751
Cc1nnn(C)c1Br    ZINC000051943307
CCn1nncc1Br    ZINC000095774090
NCc1n[nH]cc1Br    ZINC000044249223
Cc1nn(C)nc1Br    ZINC000051943310
Cn1nc(N)cc1Br    ZINC000039434722
Cn1cc(N)c(Br)n1    ZINC000334163891
Cn1nc(Br)cc1N    ZINC000072187453
Cn1ncc(Br)c1N    ZINC000001027574
Cc1n[nH]c(N)c1Br    ZINC000004244008
CCn1ncc(Br)n1    ZINC000084308179
CCn1cc(Br)nn1    ZINC000095774088
Cn1cc(Br)c(N)n1    ZINC000002567054
Cc1c(Br)nnn1C    ZINC000001417922
CN1CCC=C(Br)C1    ZINC000015042876
CN1CC=C(Br)CC1    ZINC000079035082
CC1=C(Br)CNCC1    ZINC000216655345
O=C1C=C(Br)C(=O)O1    ZINC000008100875
Cc1ccc(Br)s1    ZINC000000403354
Cc1cscc1Br    ZINC000000403209
Cc1sccc1Br    ZINC000001695822
Cc1ccsc1Br    ZINC000000166959
Cc1csc(Br)c1    ZINC000034161242
Cc1cc(Br)cs1    ZINC000002528624
Fc1ncc(Br)cn1    ZINC000004198784
Fc1ccc(Br)nn1    ZINC000072193269
Fc1nccnc1Br    ZINC000095630943
Fc1nccc(Br)n1    ZINC000066351595
Fc1cncnc1Br    ZINC000037593659
Fc1cnc(Br)cn1    ZINC000072193264
Fc1cncc(Br)n1    ZINC000045329606
O=C1CCC(Br)=C1O    ZINC000032250025
O=C1OCCC=C1Br    ZINC000034534138
OCc1cc(Br)co1    ZINC000039202227
OCc1ccc(Br)o1    ZINC000008727831
OCc1coc(Br)c1    ZINC000140477354
Cn1cc(Br)c(O)n1    ZINC000144669598
Cc1[nH]nc(O)c1Br    ZINC000004878318
OCc1nc(Br)c[nH]1    ZINC000095830270
Cc1[nH]oc(=N)c1Br    ZINC000102754968
OCc1cc(Br)n[nH]1    ZINC000212685035
OCn1ccc(Br)n1    ZINC000140779325
NCc1cc(Br)no1    ZINC000002577996
Cc1noc(N)c1Br    ZINC000038949810
COc1n[nH]cc1Br    ZINC000082398566
OCn1cc(Br)cn1    ZINC000012394771
COc1cc(Br)[nH]n1    ZINC000082398565
OCc1n[nH]cc1Br    ZINC000044198762
Cc1onc(N)c1Br    ZINC000002510208
CCC(=O)/C(C)=C/Br    ZINC000038212634
O[C@H]1C=C(Br)CCC1    ZINC000033836310
O[C@H]1CCCC=C1Br    ZINC000033836311
O[C@@H]1CCCC=C1Br    ZINC000036448205
Br/C=C/[C@@H]1CCOC1    ZINC000606254387
Br/C=C/[C@H]1CCOC1    ZINC000606254389
O[C@@H]1C=C(Br)CCC1    ZINC000044628622
Nc1sccc1Br    ZINC000100097772
Nc1cscc1Br    ZINC000165293003
Cc1scnc1Br    ZINC000072192314
Cc1ncsc1Br    ZINC000034435727
Cc1cnsc1Br    ZINC000001027416
Nc1ccsc1Br    ZINC000034101865
Cc1nscc1Br    ZINC000039325977
Cc1ncc(Br)s1    ZINC000039427870
Cc1csnc1Br    ZINC000095635286
Cc1sncc1Br    ZINC000107126103
Nc1ccc(Br)s1    ZINC000100156290
Nc1csc(Br)c1    ZINC000044713518
Cc1nc(Br)cs1    ZINC000004198751
Nc1cc(Br)cs1    ZINC000105390079
Cc1cc(Br)sn1    ZINC000015042087
Cc1onc(O)c1Br    ZINC000079490795
OCc1cc(Br)no1    ZINC000002523038
OCc1nc(Br)co1    ZINC000167987113
Cn1cc(Br)[n+]([O-])n1    ZINC000081991271
Cn1nc(Br)c[n+]1[O-]    ZINC000003088103
Oc1ccc(Br)s1    ZINC000100006646
Nc1ncc(Br)s1    ZINC000004624087
Nc1nc(Br)cs1    ZINC000017044502
O=C1OCC(O)=C1Br    ZINC000100037835
O=C1CC(O)=C(Br)O1    ZINC000100243845
Cn1cc(Br)c(F)n1    ZINC000212787745
FCn1cc(Br)cn1    ZINC000256050487
Cn1nc(Br)cc1F    ZINC000238855410
Cn1ncc(F)c1Br    ZINC000307273255
Cn1cnc(F)c1Br    ZINC000248004940
Cn1ncc(Br)c1F    ZINC000212787660
BrC1=CCSCC1    ZINC000065337276
CC(=O)OC/C=C\Br    ZINC000307568911
CC(C)=C(Br)C(=O)O    ZINC000062718989
C/C(Br)=C(\C)C(=O)O    ZINC000000334400
COC(=O)/C(C)=C\Br    ZINC000002530737
CCOC(=O)/C=C\Br    ZINC000012405145
C/C=C(/Br)C(=O)OC    ZINC000031319270
COC(=O)/C(C)=C/Br    ZINC000012416531
C/C=C(\Br)C(=O)OC    ZINC000002584407
O=C(O)CC/C=C/Br    ZINC000032302422
FC1=C(Br)CCCC1    ZINC000071784991
Oc1nc(Br)cs1    ZINC000044118821
Fc1csc(Br)c1    ZINC000034364474
Fc1ccc(Br)s1    ZINC000034364475
Clc1[nH]cnc1Br    ZINC000004771900
Clc1cc(Br)[nH]n1    ZINC000148559966
Clc1cn[nH]c1Br    ZINC000196086403
BrC1=Cc2ccccc21    ZINC000002569910
C#Cc1cccc(Br)c1    ZINC000002513043
C#Cc1ccc(Br)cc1    ZINC000002534482
C#Cc1ccccc1Br    ZINC000002387139
Fc1nc(Br)cs1    ZINC000072193260
C#Cc1ccc(Br)cn1    ZINC000021981757
C#Cc1cc(Br)ccn1    ZINC000071864090
N#Cc1cccc(Br)c1    ZINC000000404307
[C-]#[N+]c1cccc(Br)c1    ZINC000095698337
C#Cc1ccc(Br)nc1    ZINC000039365251
C#Cc1cncc(Br)c1    ZINC000034552696
C#Cc1ccnc(Br)c1    ZINC000071863923
N#Cc1ccc(Br)cc1    ZINC000000164599
[C-]#[N+]c1ccccc1Br    ZINC000095698338
C#Cc1ncccc1Br    ZINC000039642423
C#Cc1cccnc1Br    ZINC000095761565
[C-]#[N+]c1ccc(Br)cc1    ZINC000095698336
N#Cc1ccccc1Br    ZINC000000164585
N#Cc1ccc(Br)cn1    ZINC000000330869
N#Cc1ccnc(Br)c1    ZINC000012359368
N#Cc1cc(Br)ccn1    ZINC000000065167
C=CC/C(F)=C(/F)Br    ZINC000002243105
[C-]#[N+]c1ccc(Br)cn1    ZINC000100224370
N#Cc1ccncc1Br    ZINC000012359347
N#Cc1ccc(Br)nc1    ZINC000002559904
C#Cc1ccc(Br)nn1    ZINC000095831400
C=CC/C(F)=C(\F)Br    ZINC000066325877
N#Cc1cnccc1Br    ZINC000012359366
N#Cc1cccnc1Br    ZINC000000330868
N#Cc1cccc(Br)n1    ZINC000014628891
C#Cc1ncc(Br)cn1    ZINC000032911350
N#Cc1ncccc1Br    ZINC000000331841
N#Cc1cncc(Br)c1    ZINC000000161484
Br/C=C/c1ccccc1    ZINC000001586372
Br/C=C\c1ccccc1    ZINC000056953483
C=Cc1ccccc1Br    ZINC000002038971
Brc1cccc2c1CC2    ZINC000136839702
C=Cc1cccc(Br)c1    ZINC000001852608
C=Cc1ccc(Br)cc1    ZINC000001690185
Brc1ccc2c(c1)CC2    ZINC000071251215
N#Cc1ncncc1Br    ZINC000034171742
N#Cc1nccc(Br)n1    ZINC000044136902
N#Cc1cc(Br)ncn1    ZINC000095709460
N#Cc1ncc(Br)cn1    ZINC000000053986
N#Cc1nccnc1Br    ZINC000054378496
N#Cc1ccc(Br)nn1    ZINC000072204571
N#Cc1cnc(Br)cn1    ZINC000030678090
N#Cc1cncc(Br)n1    ZINC000040448309
NC/C=C\I    ZINC000095093923
N#[N+]c1ccccc1Br    ZINC000005201712
N#[N+]c1ccc(Br)cc1    ZINC000004291222
C=Cc1cccnc1Br    ZINC000095628594
C=Cc1cccc(Br)n1    ZINC000082046639
Br/C=C/c1ccccn1    ZINC000145245520
Br/C=C/c1ccncc1    ZINC000306275684
Br/C=C\c1ccccn1    ZINC000059129802
C=Cc1cc(Br)ccn1    ZINC000022009589
C=Cc1ncccc1Br    ZINC000082046637
C=Cc1ccnc(Br)c1    ZINC000082046640
Br/C=C/c1cccnc1    ZINC000039120764
Br/C=C\c1cccnc1    ZINC000038350520
C=Cc1ccc(Br)cn1    ZINC000082046638
C=Cc1cncc(Br)c1    ZINC000066054784
C=Cc1ccc(Br)nc1    ZINC000072225038
OC/C=C/I    ZINC000032301983
OC/C=C\I    ZINC000095093922
O=Cc1ccccc1Br    ZINC000000157164
O=Cc1cccc(Br)c1    ZINC000002504374
O=Cc1ccc(Br)cc1    ZINC000000039555
O=c1cccccc1Br    ZINC000032224381
C=Cc1ncc(Br)cn1    ZINC000116482477
Cn1cc(Br)cc1C#N    ZINC000066442627
Cn1ccc(Br)c1C#N    ZINC000098179497
C=Cc1ncncc1Br    ZINC000091366389
Cc1[nH]c(C#N)cc1Br    ZINC000071372409
C#CCn1cc(Br)cn1    ZINC000038074765
BrC1=C[C@@H]2C=C[C@H](C2)C1    ZINC000100012173
BrC1=C[C@H]2C=C[C@H](C2)C1    ZINC000003128893
Cc1ccc(Br)cc1C    ZINC000001690022
BrC1=C[C@H]2C=C[C@@H](C2)C1    ZINC000100012177
Cc1cccc(C)c1Br    ZINC000001846505
BrC1=C[C@@H]2C=C[C@@H](C2)C1    ZINC000002559140
Cc1cccc(Br)c1C    ZINC000001707943
Cc1cc(C)cc(Br)c1    ZINC000002242572
Cc1ccc(Br)c(C)c1    ZINC000001692091
CCc1ccc(Br)cc1    ZINC000001690019
Cc1ccc(C)c(Br)c1    ZINC000001586375
CCc1ccccc1Br    ZINC000002039057
CCc1cccc(Br)c1    ZINC000002530963
O=Cc1ncccc1Br    ZINC000004208947
O=Cc1ccc(Br)cn1    ZINC000004208988
Cc1oc(C#N)cc1Br    ZINC000085393678
O=Cc1ccc(Br)nc1    ZINC000002527534
O=Cc1ccncc1Br    ZINC000002559660
O=Cc1cccnc1Br    ZINC000002534064
O=Cc1cccc(Br)n1    ZINC000002583620
O=Cc1cc(Br)ccn1    ZINC000026439005
O=Nc1ccc(Br)cc1    ZINC000003850578
O=Cc1cnccc1Br    ZINC000004208984
O=Cc1cncc(Br)c1    ZINC000002507202
O=Cc1ccnc(Br)c1    ZINC000002525800
Cn1cc(C#N)c(Br)n1    ZINC000213226228
Cn1ncc(Br)c1C#N    ZINC000000225507
Cn1cc(Br)c(C#N)n1    ZINC000036047171
N#CCn1cc(Br)cn1    ZINC000002537512
N#Cc1cc(Br)cn1N    ZINC000091297534
Cc1[nH]nc(C#N)c1Br    ZINC001772572555
N#CCc1[nH]ncc1Br    ZINC000072219956
Cn1ncc(C#N)c1Br    ZINC000072190393
Cc1ccc(Br)c(N)c1    ZINC000008701094
Cc1cccc(Br)c1N    ZINC000002526507
CNc1cccc(Br)c1    ZINC000002548329
Cc1cnc(Br)cc1C    ZINC000084230735
Cc1cc(N)ccc1Br    ZINC000000152873
Cc1ccc(C)c(Br)n1    ZINC000034204069
Cc1cc(C)c(Br)cn1    ZINC000026460325
CNc1ccc(Br)cc1    ZINC000002505869
NCc1ccccc1Br    ZINC000000407047
CCc1ccc(Br)nc1    ZINC000044120537
Cc1ccc(N)c(Br)c1    ZINC000000388149
Cc1cc(Br)cnc1C    ZINC000066327927
CCc1cnccc1Br    ZINC000034742263
Cc1cc(Br)ccc1N    ZINC000006522028
Cc1cncc(Br)c1C    ZINC000034204070
CCc1ccncc1Br    ZINC000039120791
Cc1ccc(N)cc1Br    ZINC000000084940
Cc1cnc(C)c(Br)c1    ZINC000014982239
CNc1ccccc1Br    ZINC000001578068
Cc1cc(C)nc(Br)c1    ZINC000012496086
NCc1cccc(Br)c1    ZINC000000409377
Cc1cc(Br)cc(C)n1    ZINC000015021904
CCc1cc(Br)ccn1    ZINC000042750201
CCc1cccc(Br)n1    ZINC000039348611
Cc1c(N)cccc1Br    ZINC000000403484
CCc1cccnc1Br    ZINC000142259293
Cc1cncc(C)c1Br    ZINC000030677806
Cc1ccc(Br)cc1N    ZINC000000403348
Cc1ccc(Br)c(C)n1    ZINC000000331606
CCc1ccnc(Br)c1    ZINC000006711616
Cc1cc(Br)c(C)cn1    ZINC000085221879
Cc1ccnc(Br)c1C    ZINC000015781499
Cc1cc(N)cc(Br)c1    ZINC000015021091
Cc1cnc(Br)c(C)c1    ZINC000038292894
NCc1ccc(Br)cc1    ZINC000000404752
CCc1ccc(Br)cn1    ZINC000021304087
Cc1cccc(N)c1Br    ZINC000012957189
Cc1nccc(Br)c1C    ZINC000067175948
CCc1ncccc1Br    ZINC000084308445
Cc1ccnc(C)c1Br    ZINC000034204068
CCc1cncc(Br)c1    ZINC000020358054
Cc1ccc(Br)nc1C    ZINC000042384129
C#Cc1ccc(Br)s1    ZINC000086014507
O=C1C=CC(=O)C(Br)=C1    ZINC000002556340
O=Cc1ncc(Br)cn1    ZINC000082046534
O=Cc1cnc(Br)cn1    ZINC000107173272
O=Cc1ncncc1Br    ZINC000038540884
N#Cc1c(N)[nH]nc1Br    ZINC000143981235
Cc1c(O)cccc1Br    ZINC000038325105
COc1cccc(Br)c1    ZINC000000164414
Cc1ccc(Br)cc1O    ZINC000012359324
Cc1ccc(O)c(Br)c1    ZINC000000164920
OCc1ccccc1Br    ZINC000001996019
Cc1cc(O)cc(Br)c1    ZINC000039258949
Cc1ccc(Br)c(O)c1    ZINC000001583783
Cc1cccc(O)c1Br    ZINC000001662481
Cc1ccc(O)cc1Br    ZINC000012359519
COc1ccccc1Br    ZINC000000164469
COc1ccc(Br)cc1    ZINC000000404306
Cc1cc(O)ccc1Br    ZINC000000120494
OCc1ccc(Br)cc1    ZINC000000404753
Cc1cc(Br)ccc1O    ZINC000000054688
OCc1cccc(Br)c1    ZINC000000406923
Cc1cccc(Br)c1O    ZINC000038234713
CNc1cccnc1Br    ZINC000035261654
Brc1cnc2n1CCC2    ZINC000016124762
Nc1cccc(Br)c1N    ZINC000015021415
NCc1ccnc(Br)c1    ZINC000021984943
CCc1ncncc1Br    ZINC000015021320
CCc1cc(Br)ncn1    ZINC000040765267
Cc1cc(N)c(Br)cn1    ZINC000008698210
Cc1nc(Br)ccc1N    ZINC000012496067
NNc1cccc(Br)c1    ZINC000000388325
Cc1cc(N)cnc1Br    ZINC000012496063
CNc1ccc(Br)cn1    ZINC000021516533
Cc1cc(N)cc(Br)n1    ZINC000039258451
Cc1cnc(Br)c(N)c1    ZINC000008698240
Cc1cc(Br)nnc1C    ZINC000084450230
C=CCn1cc(Br)cn1    ZINC000038074763
Brc1c[nH]nc1C1CC1    ZINC000042415342
Nc1ccc(Br)cc1N    ZINC000000158488
Cc1cnc(Br)c(C)n1    ZINC000084324371
Cc1cnc(Br)cc1N    ZINC000035569822
Cc1ccnc(N)c1Br    ZINC000021981811
Cc1c(N)ccnc1Br    ZINC000039258450
NCc1cccc(Br)n1    ZINC000021985027
Cc1nccc(Br)c1N    ZINC000072194400
Brc1cnn2c1CCC2    ZINC000095762327
NCc1cncc(Br)c1    ZINC000012370809
Cc1cnc(/C=C/Br)[nH]1    ZINC000685964421
NCc1ccc(Br)cn1    ZINC000030677732
Brc1ccnn1C1CC1    ZINC000075842674
Cc1cc(Br)ncc1N    ZINC000008698239
NCc1ncccc1Br    ZINC000040176281
NCc1ccc(Br)nc1    ZINC000030677724
NCc1cc(Br)ccn1    ZINC000064033766
Cc1ccc(N)c(Br)n1    ZINC000012496060
Cc1cc(Br)cc(N)n1    ZINC000071250771
Cc1cnc(N)cc1Br    ZINC000035569808
Brc1cncn1C1CC1    ZINC000095829790
Cc1cnc(N)c(Br)c1    ZINC000019596906
Cc1ccc(Br)nc1N    ZINC000095642678
CCc1ncc(Br)cn1    ZINC000039121219
C=CCn1nccc1Br    ZINC000038338774
Cc1ncc(N)cc1Br    ZINC000020357574
Cc1cc(Br)cnc1N    ZINC000019735096
CNc1cc(Br)ccn1    ZINC000072204544
C=CCn1ccc(Br)n1    ZINC000095094177
NNc1ccc(Br)cc1    ZINC000000088596
Cc1c(N)cncc1Br    ZINC000003881111
Cc1ccnc(Br)c1N    ZINC000012496049
Nc1cc(N)cc(Br)c1    ZINC000016678125
Cc1ncc(Br)cc1N    ZINC000021993122
Cc1c(N)nccc1Br    ZINC000079052157
Cc1nc(N)ccc1Br    ZINC000019015078
Cc1cc(N)ncc1Br    ZINC000019015120
CNc1ccc(Br)nc1    ZINC000000330907
Cc1ccc(N)nc1Br    ZINC000088190060
Cc1ccc(Br)c(N)n1    ZINC000019798390
CNc1cccc(Br)n1    ZINC000036719634
Cc1ncnc(C)c1Br    ZINC000016124086
Cc1nccc(N)c1Br    ZINC000071255421
CNc1cncc(Br)c1    ZINC000091366395
Brc1c[nH]c(C2CC2)n1    ZINC000237981440
CNc1ccncc1Br    ZINC000039120796
Cc1cc(Br)nc(C)n1    ZINC000020357509
CNc1ccnc(Br)c1    ZINC000096028550
NCc1cnccc1Br    ZINC000066352330
NCc1cccnc1Br    ZINC000035570036
Brc1cc2n(n1)CCC2    ZINC000217715767
CCc1cnc(Br)cn1    ZINC000044117266
Cc1ncc(Br)c(C)n1    ZINC000039236613
NNc1ccccc1Br    ZINC000000088591
NCc1ccncc1Br    ZINC000035569968
Cc1cc(N)nc(Br)c1    ZINC000035653805
Cc1ncc(Br)nc1C    ZINC000040571350
CNc1ncccc1Br    ZINC000034551106
Brc1cn2c(n1)CCC2    ZINC000084326686
Brc1cnn(C2CC2)c1    ZINC000041367549
Nc1ccc(N)c(Br)c1    ZINC000001438949
Cc1cncc(Br)c1N    ZINC000008698207
Nc1ccc(Br)c(N)c1    ZINC000001715490
CC[n+]1cccc(Br)c1    ZINC000036382670
CC[n+]1ccccc1Br    ZINC000000399124
Br/C=C/[C@H]1CC=CCC1    ZINC000685964129
BrC1=C2CCC[C@H]2CC1    ZINC000071786106
BrC1=C2CCC[C@@H]2CC1    ZINC000071786105
Br/C=C/[C@@H]1CC=CCC1    ZINC000685964130
BrC1=CCCC=CCC1    ZINC000100552505
N#Cc1cscc1Br    ZINC000000480609
N#Cc1sccc1Br    ZINC000000108590
N#Cc1csc(Br)c1    ZINC000034497611
N#Cc1cc(Br)cs1    ZINC000014988315
N#Cc1ccsc1Br    ZINC000011920199
N#Cc1ccc(Br)s1    ZINC000002541509
OCc1ncccc1Br    ZINC000034206838
NOc1cccc(Br)c1    ZINC000076632830
Cc1ncc(O)cc1Br    ZINC000021982198
COc1cccc(Br)n1    ZINC000000403390
Nc1ccc(O)cc1Br    ZINC000019872883
Cc1c[nH]c(=O)c(Br)c1    ZINC000008737705
Cc1cc(O)cnc1Br    ZINC000021981906
COc1cnccc1Br    ZINC000034156266
Cn1ccc(=O)cc1Br    ZINC000299889012
Cc1cccc(Br)[n+]1[O-]    ZINC000001689646
Nc1cc(O)ccc1Br    ZINC000049588135
Nc1c(O)cccc1Br    ZINC000016125294
Brc1cnc(C2CC2)o1    ZINC000084324543
Cc1cc(Br)cc[n+]1[O-]    ZINC000082048589
Cc1ccc(Br)c(=O)[nH]1    ZINC000008698092
Cc1[nH]c(C=O)cc1Br    ZINC000078582592
COc1cc(Br)ccn1    ZINC000008698203
Cc1c(Br)cc[nH]c1=O    ZINC000088189827
Nc1ccc(O)c(Br)c1    ZINC000014628846
OCc1ccnc(Br)c1    ZINC000012360049
Cc1cc(O)c(Br)cn1    ZINC000098179605
Cc1cc(Br)ncc1O    ZINC000072206893
Brc1cc(C2CC2)on1    ZINC000085223438
Cc1cc[nH]c(=O)c1Br    ZINC000021981966
OCc1ccc(Br)nc1    ZINC000014989372
Cc1c[nH]c(Br)cc1=O    ZINC000059175032
Cc1c(Br)[nH]ccc1=O    ZINC000071603046
Cc1ccnc(Br)c1O    ZINC000040118255
Cn1c(Br)cccc1=O    ZINC000000330891
NOc1ccc(Br)cc1    ZINC000034484615
COc1cccnc1Br    ZINC000012371813
Nc1ccc(Br)c(O)c1    ZINC000019872881
Cc1ccc(Br)c[n+]1[O-]    ZINC000000330886
Cc1c(O)cncc1Br    ZINC000143172287
Nc1cccc(Br)c1O    ZINC000012471080
OCc1cnccc1Br    ZINC000013213192
COc1ccncc1Br    ZINC000021982030
OCc1cccc(Br)n1    ZINC000012496091
Cc1c[n+]([O-])ccc1Br    ZINC000001761180
Nc1ccc(Br)cc1O    ZINC000020357555
Nc1cc(O)cc(Br)c1    ZINC000079048246
Cn1ccc(=O)c(Br)c1    ZINC000098178536
COc1ccc(Br)cn1    ZINC000000403318
Cn1cccc(Br)c1=O    ZINC000026507264
OCc1cccnc1Br    ZINC000034361385
Brc1cc(C2CC2)no1    ZINC000088189359
Nc1cc(Br)ccc1O    ZINC000000078184
Cc1ccc(Br)[n+]([O-])c1    ZINC000019873066
COc1ccnc(Br)c1    ZINC000008496682
Cn1cc(Br)ccc1=O    ZINC000038536921
COc1ccc(Br)nc1    ZINC000004208945
OCc1cc(Br)ccn1    ZINC000021303779
Cc1c[nH]c(=O)cc1Br    ZINC000072192621
Cc1ncc(Br)cc1O    ZINC000032914746
Cn1cc(Br)cc1C=O    ZINC000038885643
COc1ncccc1Br    ZINC000012359385
Cc1cc(Br)c(O)cn1    ZINC000115131758
OCc1ccc(Br)cn1    ZINC000012370891
Cc1ccc[n+]([O-])c1Br    ZINC000039628876
Cc1cc(Br)cc(=O)[nH]1    ZINC000059790109
Cc1[nH]c(=O)ccc1Br    ZINC000012471887
Cc1cc(=O)cc(Br)[nH]1    ZINC000059175034
Cc1cc(/C=C/Br)on1    ZINC000685964661
OCc1cncc(Br)c1    ZINC000002507201
Brc1onc2c1CCC2    ZINC000219772597
Cc1c(Br)ccc[n+]1[O-]    ZINC000095080240
COc1cncc(Br)c1    ZINC000000330883
Cc1cncc(O)c1Br    ZINC000071256382
Cc1cc[n+]([O-])cc1Br    ZINC000000330889
Cn1c(Br)ccc1C=O    ZINC000038251537
Cn1ccc(Br)cc1=O    ZINC000044068884
Cc1cc(=O)[nH]cc1Br    ZINC000012471910
OCc1ccncc1Br    ZINC000064033993
Cc1nc(Br)ccc1O    ZINC000038350582
Cc1ccc(O)c(Br)n1    ZINC000005041159
Cc1cnc(Br)c(O)c1    ZINC000021981894
Cc1cc(Br)c[nH]c1=O    ZINC000008698070
Nc1cccc(O)c1Br    ZINC000005932899
Nc1ccnc(N)c1Br    ZINC000014982235
CNc1cnc(Br)cn1    ZINC000038540606
Nc1cc(N)c(Br)cn1    ZINC000045028259
Cc1cnc(N)c(Br)n1    ZINC000020358075
Cc1nc(N)cc(Br)n1    ZINC000072187462
Cc1nc(N)cnc1Br    ZINC000038540612
Nc1nccc(Br)c1N    ZINC000071256031
NNc1cccnc1Br    ZINC000222943808
NNc1cccc(Br)n1    ZINC000015021996
Nc1cnc(Br)cc1N    ZINC000035569825
Nc1cc(Br)cc(N)n1    ZINC000019851313
Nc1ccc(Br)nc1N    ZINC000038540940
Nc1cnc(N)c(Br)c1    ZINC000019943157
Cc1ncc(N)nc1Br    ZINC000049582208
C=Cn1ncc(Br)c1N    ZINC001174778377
Cc1cnc(Br)c(N)n1    ZINC000669385208
Cc1nnnc(C)c1Br    ZINC000137004214
Nc1ccnc(Br)c1N    ZINC000042750068
CNc1ncncc1Br    ZINC000000343403
Cc1nc(N)ncc1Br    ZINC000019872864
Nc1cc(Br)cnc1N    ZINC000018995568
CNc1ncc(Br)cn1    ZINC000004208971
CNc1cncc(Br)n1    ZINC000238346187
NNc1ccncc1Br    ZINC000000330829
Cc1nc(Br)cnc1N    ZINC000038540593
CNc1nnccc1Br    ZINC000095628536
Nc1ccc(Br)c(N)n1    ZINC000019862891
C=Cn1cc(N)c(Br)n1    ZINC001174780954
CNc1nccc(Br)n1    ZINC000071787935
Cc1cc(Br)c(N)nn1    ZINC000066351337
Cc1cnc(N)nc1Br    ZINC000064033803
CNc1ccc(Br)nn1    ZINC000042384017
NCc1cnc(Br)cn1    ZINC000082391525
NNc1ccc(Br)nc1    ZINC000062152141
NNc1cc(Br)ccn1    ZINC000082046547
Cc1ncc(Br)c(N)n1    ZINC000000392459
Nc1cc(Br)c(N)cn1    ZINC000307014873
Nc1cncc(Br)c1N    ZINC000005783816
NNc1cnccc1Br    ZINC000225740603
NCc1ncc(Br)cn1    ZINC000064033805
NNc1cncc(Br)c1    ZINC000088189430
NNc1ccc(Br)cn1    ZINC000008700532
NNc1ccnc(Br)c1    ZINC000000330827
Cc1cc(Br)nc(N)n1    ZINC000059268675
Brc1cn(C2CC2)nn1    ZINC000238036395
Cc1ncnc(N)c1Br    ZINC000004608284
NNc1ncccc1Br    ZINC000042375925
CNc1cc(Br)ncn1    ZINC000095709452
Brc1cnn2c1NCC2    ZINC000001725036
N#Cc1csnc1Br    ZINC000198605045
N#Cc1nc(Br)cs1    ZINC000044116786
N#Cc1ncc(Br)s1    ZINC000072204559
Sc1cccc(Br)c1    ZINC000000404764
Sc1ccccc1Br    ZINC000000404763
Sc1ccc(Br)cc1    ZINC000000164869
Br/C=C/c1ccsc1    ZINC000141358823
Oc1cccc(O)c1Br    ZINC000032223409
Cc1oc(Br)cc1C=O    ZINC000066345875
Cc1coc(C=O)c1Br    ZINC000082391156
Cc1oc(C=O)cc1Br    ZINC000032302092
CC(=O)c1ccc(Br)o1    ZINC000072204502
Cc1cc(C=O)oc1Br    ZINC000082391155
Oc1ccc(O)c(Br)c1    ZINC000000388415
CC(=O)c1occc1Br    ZINC000068577147
Oc1ccc(Br)c(O)c1    ZINC000000404317
Cc1cc(Br)cc(=O)o1    ZINC000117165008
Cc1cc(Br)c(C=O)o1    ZINC000032297393
Oc1cccc(Br)c1O    ZINC000002019194
Oc1cc(O)cc(Br)c1    ZINC000032226354
Oc1ccc(Br)cc1O    ZINC000002018046
C=C1C=N[C-](F)C(Br)=C1    ZINC000725325413
Cc1nc(Br)c[nH]c1=O    ZINC000095774804
Cn1cc(Br)ncc1=O    ZINC000071257222
Cn1cc(Br)nc1C=O    ZINC000075578940
Nc1ccc(O)c(Br)n1    ZINC000095635210
O=CCn1nccc1Br    ZINC000108300194
Cc1nc(=O)[nH]cc1Br    ZINC000040538003
Nc1ccc(Br)c[n+]1[O-]    ZINC000005426309
Nc1cc(=O)cc(Br)[nH]1    ZINC000202317781
Cn1ncc(C=O)c1Br    ZINC000096675802
Nc1nccc(O)c1Br    ZINC000071256970
COc1cncc(Br)n1    ZINC000044116820
Cn1nccc(Br)c1=O    ZINC000168079220
Cn1ncc(Br)c1C=O    ZINC000000161970
Nc1cc(Br)cc(O)n1    ZINC000306795996
Nc1nccc(Br)c1O    ZINC000021981839
Cc1ccc(Br)cc1F    ZINC000000389649
Cc1cc(Br)ccc1F    ZINC000000164691
Cc1ccc(F)c(Br)c1    ZINC000000389590
Nc1ncc(Br)cc1O    ZINC000038258587
COc1ncc(Br)cn1    ZINC000002540622
Cn1ncc(Br)cc1=O    ZINC000196625311
Nc1[nH]c(=O)ccc1Br    ZINC000034624090
Cn1c(Br)cnc1C=O    ZINC000012336688
Nc1cnc(Br)cc1O    ZINC000228981255
Cn1c(Br)cncc1=O    ZINC000306414523
O=CCn1cc(Br)cn1    ZINC000002537472
Nn1cc(Br)ccc1=O    ZINC000140977242
N=C(N)c1ccc(Br)o1    ZINC000028405058
CC(=O)c1n[nH]cc1Br    ZINC000107349402
Cn1cnc(Br)cc1=O    ZINC000222045012
Cc1ncc(Br)c(=O)[nH]1    ZINC000016082606
Nc1cc(Br)[nH]c(=O)c1    ZINC000220702157
COc1nccnc1Br    ZINC000040448738
NC(=O)c1c[nH]c(Br)c1    ZINC000306513836
Cn1cc(Br)c(C=O)n1    ZINC000000163212
Cn1nc(Br)cc1C=O    ZINC000082391151
Cn1nc(Br)ccc1=O    ZINC000029865944
COc1nccc(Br)n1    ZINC000036533197
Cc1n[nH]c(C=O)c1Br    ZINC000049584961
COc1ccc(Br)nn1    ZINC000001699012
Cc1cc(Br)c(O)nn1    ZINC000066354463
Nc1ccc(Br)[nH]c1=O    ZINC000040448764
NC(=O)c1cc(Br)c[nH]1    ZINC000013379815
Cc1cccc(Br)c1F    ZINC000002540154
FCc1ccc(Br)cc1    ZINC000091305465
Nc1cc(Br)c[nH]c1=O    ZINC000015022241
Cn1cc(C=O)c(Br)n1    ZINC000082391148
Nc1cc[nH]c(=O)c1Br    ZINC000014982016
Nc1ncc(O)cc1Br    ZINC000021981813
NC(=O)c1ccc(Br)[nH]1    ZINC000013379819
OCc1cnc(Br)cn1    ZINC000082391147
Cn1cnc(Br)c1C=O    ZINC000002382641
COc1cncnc1Br    ZINC000040448788
Nc1c[nH]c(=O)c(Br)c1    ZINC000071494398
CC(=O)c1ncc(Br)[nH]1    ZINC000200148665
Nc1cc(O)c(Br)cn1    ZINC000071256971
Cn1cncc(Br)c1=O    ZINC000000343402
Cn1cc(Br)cnc1=O    ZINC000001607269
Nc1cc(Br)ncc1O    ZINC000035569832
OCc1cncc(Br)n1    ZINC000085224593
Cc1cccc(F)c1Br    ZINC000049581118
Cc1ccc(F)cc1Br    ZINC000000164813
FCc1cccc(Br)c1    ZINC000137181017
Cc1cc(F)ccc1Br    ZINC000000160133
Cc1c(F)cccc1Br    ZINC000002510096
Nc1nc(Br)ccc1O    ZINC000082046901
Nc1c[nH]cc(Br)c1=O    ZINC000039961304
OCc1ncc(Br)cn1    ZINC000039121235
COc1cc(Br)ncn1    ZINC000072204534
COc1ncncc1Br    ZINC000039194342
Cc1nc[nH]c(=O)c1Br    ZINC000008830444
Nc1ccc(Br)c(=O)[nH]1    ZINC000026459723
Cc1nc(Br)cc(=O)[nH]1    ZINC000146687162
Cn1ccnc(Br)c1=O    ZINC000061752329
COc1cnc(Br)cn1    ZINC000020358073
Cc1nnc(/C=C/Br)o1    ZINC001253370880
Cc1ccc(Br)c(F)c1    ZINC000000395575
Cc1cc(F)cc(Br)c1    ZINC000002575705
FCc1ccccc1Br    ZINC000107255677
Nc1ncc(Br)c(N)n1    ZINC000083141816
NNc1ncc(Br)cn1    ZINC000001495002
Nc1ncc(Br)nc1N    ZINC000006737391
NNc1ccc(Br)nn1    ZINC000104559976
NNc1cnc(Br)cn1    ZINC000040448190
CCCc1ccc(Br)o1    ZINC000072204497
CC1(C)C=C(Br)C(=O)C1    ZINC000045071945
CCCn1cnc(Br)c1    ZINC000072193504
CCn1nc(Br)cc1C    ZINC000072339537
CCc1nn(C)cc1Br    ZINC000076819575
Cc1nc(Br)c(C)n1C    ZINC000022126101
CC(C)n1cnc(Br)c1    ZINC000072193492
CCn1c(Br)cnc1C    ZINC000258651072
CC(C)n1cc(Br)cn1    ZINC000015021670
CC(C)n1nccc1Br    ZINC000067425110
CCn1cc(Br)nc1C    ZINC000022126057
CCn1ncc(Br)c1C    ZINC000021953298
CC(C)c1[nH]ncc1Br    ZINC000042415153
CCc1n[nH]c(C)c1Br    ZINC000049584951
CC(C)n1ccc(Br)n1    ZINC000072339553
CCCc1n[nH]cc1Br    ZINC000082053203
Cc1nn(C)c(C)c1Br    ZINC000000158805
CCCn1nccc1Br    ZINC000095094198
CCCc1ncc(Br)[nH]1    ZINC000059270620
CCn1cnc(C)c1Br    ZINC000408717211
CCCn1ccc(Br)n1    ZINC000072339555
CCc1c(Br)cnn1C    ZINC000076819551
CCCn1cc(Br)cn1    ZINC000022688852
CCn1cnc(Br)c1C    ZINC000408716853
CC(C)c1ncc(Br)[nH]1    ZINC000054957034
CCn1cc(Br)c(C)n1    ZINC000000191067
CC1(C)CC=C(Br)CC1    ZINC000063363110
C=CC/C=C(/Br)CCC    ZINC000071788894
Br/C=C/C1CCCCC1    ZINC000001729037
Br/C1=C\CCCCCC1    ZINC000105230402
CC1CCC(=CBr)CC1    ZINC000065337322
CC[C@H]1C(Br)=CC[C@@H]1C    ZINC000071786112
BrC1=CCCCCCC1    ZINC000066377673
Sc1ccncc1Br    ZINC000132960813
Sc1ncccc1Br    ZINC000042375899
Sc1ccc(Br)cn1    ZINC000014982278
[O-][n+]1cccc(O)c1Br    ZINC000021981896
O=C(O)c1cc(Br)c[nH]1    ZINC000004218180
ON=Cc1ccc(Br)o1    ZINC000252440439
NC(=O)c1cc(Br)co1    ZINC000072284351
NC(=O)c1coc(Br)c1    ZINC000034500707
O=c1[nH]cc(Br)cc1O    ZINC000021981788
O=c1[nH]ccc(O)c1Br    ZINC000014982237
NC(=O)c1ccc(Br)o1    ZINC000001664804
O=C(O)c1ccc(Br)[nH]1    ZINC000013379817
NC(=O)c1ccoc1Br    ZINC000139393415
O=C(O)c1c[nH]c(Br)c1    ZINC000060280146
CN1C(=O)C=C(Br)C1=O    ZINC000038874858
CC(=O)c1cc(Br)no1    ZINC000034109506
NC(=O)c1occc1Br    ZINC000102264992
O/N=C/c1ccc(Br)o1    ZINC000100356131
O=C(O)c1[nH]ccc1Br    ZINC000090132876
Nc1nc(=O)[nH]cc1Br    ZINC000000967468
Cn1nnc(Br)c1C=O    ZINC000214584152
Nc1cn[nH]c(=O)c1Br    ZINC000072207042
NC(=O)c1nc(Br)c[nH]1    ZINC000095830265
Nc1nc[nH]c(=O)c1Br    ZINC000018153660
Nc1ncc(Br)nc1O    ZINC000071610483
NC(=O)c1n[nH]cc1Br    ZINC000047218751
O/N=C/c1n[nH]cc1Br    ZINC000003046868
Nc1ncc(Br)c(=O)[nH]1    ZINC000016698778
Cc1nccc(F)c1Br    ZINC000095761948
Cc1ccc(F)c(Br)n1    ZINC000002383988
Nc1cccc(F)c1Br    ZINC000012648832
Cc1cc(Br)ncc1F    ZINC000004235245
Cc1ccc(F)nc1Br    ZINC000079007104
Nc1ccc(Br)cc1F    ZINC000000152960
Cc1ccc(Br)nc1F    ZINC000079007088
Cc1nccc(Br)c1F    ZINC000218900522
Cc1cc(F)nc(Br)c1    ZINC000021981910
Cc1ccnc(Br)c1F    ZINC000002526712
Cc1nc(F)ccc1Br    ZINC000002384023
FCc1ncccc1Br    ZINC000299804071
Cc1cnc(F)c(Br)c1    ZINC000002384116
FCc1cncc(Br)c1    ZINC000107259556
Nc1c(F)cccc1Br    ZINC000002574362
Cc1cc(Br)c(F)cn1    ZINC000071864103
Nc1cc(F)cc(Br)c1    ZINC000015442259
Cc1nc(Br)ccc1F    ZINC000002383993
Cc1cc(F)cnc1Br    ZINC000021299171
Cc1c(F)cncc1Br    ZINC000085210518
Nc1ccc(F)c(Br)c1    ZINC000002510756
Cc1cncc(Br)c1F    ZINC000095763750
Nc1cccc(Br)c1F    ZINC000016159705
Cc1cncc(F)c1Br    ZINC000095763751
Nc1cc(Br)ccc1F    ZINC000002243118
Cc1cnc(Br)c(F)c1    ZINC000034084782
Cc1cc(F)ncc1Br    ZINC000016159658
Nc1cc(F)ccc1Br    ZINC000000403473
Nc1ccc(Br)c(F)c1    ZINC000000338968
FCc1ccnc(Br)c1    ZINC000214584301
Cc1ncc(F)cc1Br    ZINC000076634019
Cc1ccnc(F)c1Br    ZINC000008698249
Cc1ccc(Br)c(F)n1    ZINC000002384010
Cc1cc(Br)cnc1F    ZINC000002384021
Cc1cc(F)cc(Br)n1    ZINC000095761947
Cc1ncc(Br)cc1F    ZINC000035570477
Cc1c(F)nccc1Br    ZINC000021981953
Cc1cnc(Br)cc1F    ZINC000095761946
Cc1cc(Br)cc(F)n1    ZINC000082046641
Cc1cnc(F)cc1Br    ZINC000095496211
Nc1ccc(F)cc1Br    ZINC000000159787
FCc1ccc(Br)cn1    ZINC000221747366
CC1(C)OC(=N)C=C1Br    ZINC000005414827
NCCc1ccc(Br)o1    ZINC000019387186
CNCc1ccc(Br)o1    ZINC000022209700
CC(C)c1ncc(Br)o1    ZINC000084324548
CNCc1ccoc1Br    ZINC000012370775
Cc1oc(CN)cc1Br    ZINC000085393671
NCCc1nc[nH]c1Br    ZINC000032199362
CCn1nc(N)cc1Br    ZINC000953023507
NCCn1cc(Br)cn1    ZINC000002558412
Cc1c(Br)c(N)nn1C    ZINC000020313702
NCCc1n[nH]cc1Br    ZINC000044396893
CCn1nc(Br)cc1N    ZINC000953025485
CCn1cc(Br)c(N)n1    ZINC000020313640
CCc1n[nH]c(N)c1Br    ZINC000072266441
Cn1ncc(Br)c1CN    ZINC000002537528
CCCn1cc(Br)nn1    ZINC000238259830
Cn1cc(Br)c(CN)n1    ZINC000002537525
Cc1nn(C)c(N)c1Br    ZINC000020313763
NCCn1ccc(Br)n1    ZINC000072339551
O=Cc1ccsc1Br    ZINC000012370564
O=Cc1csc(Br)c1    ZINC000020282211
O=Cc1cc(Br)cs1    ZINC000000120279
O=Cc1cscc1Br    ZINC000002245228
O=Cc1sccc1Br    ZINC000000165178
O=Cc1ccc(Br)s1    ZINC000000032313
Clc1cccc(Br)c1    ZINC000000388148
Clc1ccccc1Br    ZINC000000404308
Sc1ncc(Br)cn1    ZINC000034331205
Clc1ccc(Br)cc1    ZINC000000404309
O=C(O)c1ccc(Br)o1    ZINC000000066017
O=C(O)c1cc(Br)co1    ZINC000039189354
CC1=C(Br)C(=O)OC1=O    ZINC000100101870
O=C(O)c1ccoc1Br    ZINC000012370770
O=c1c(O)cocc1Br    ZINC000082390190
O=C(O)c1coc(Br)c1    ZINC000008700555
O=C(O)c1occc1Br    ZINC000000334387
O=C(O)c1cc(Br)[nH]n1    ZINC000072190610
O=C1NC(=O)/C(=C\Br)N1    ZINC000040448093
O=C(O)c1[nH]cnc1Br    ZINC000084252101
O=c1[nH]cc(Br)c(=O)[nH]1    ZINC000000967318
O=[N+]([O-])c1cc(Br)c[nH]1    ZINC000306308692
Oc1ccc(Br)c(F)c1    ZINC000002510139
Oc1ccc(Br)cc1F    ZINC000000409378
Oc1ccc(F)c(Br)c1    ZINC000002580752
Oc1cc(Br)ccc1F    ZINC000006091818
O=C(O)c1nc(Br)c[nH]1    ZINC000071974034
O=c1cc(Br)c(O)n[nH]1    ZINC000017744648
O=C(O)c1[nH]ncc1Br    ZINC000004725852
Oc1c(F)cccc1Br    ZINC000002510737
Oc1cccc(Br)c1F    ZINC000016158469
O=c1[nH]cnc(O)c1Br    ZINC000015021880
O=c1cc(Br)[nH]c(=O)[nH]1    ZINC000001597571
Oc1cc(F)ccc1Br    ZINC000000389860
Oc1cc(F)cc(Br)c1    ZINC000012957254
Oc1ccc(F)cc1Br    ZINC000000409324
Oc1cccc(F)c1Br    ZINC000002524482
Cc1scc(Br)c1C    ZINC000086035929
Cc1cc(C)c(Br)s1    ZINC000077050293
Nc1ccnc(Br)c1F    ZINC000306708414
Nc1cnc(F)cc1Br    ZINC000217657547
Nc1cc(F)ncc1Br    ZINC000071256011
Nc1ncc(Br)cc1F    ZINC000040186608
Nc1ncc(F)cc1Br    ZINC000019616065
Cc1ncnc(Br)c1F    ZINC000095932398
Nc1ccc(F)nc1Br    ZINC000071863933
Nc1cnc(Br)c(F)c1    ZINC000098073376
Cc1csc(C)c1Br    ZINC000039117587
CCc1cc(Br)cs1    ZINC000039291202
Cc1cc(Br)c(C)s1    ZINC000032297516
Nc1nc(Br)ccc1F    ZINC000307578031
Nc1nccc(F)c1Br    ZINC000095093435
Nc1cc(F)cnc1Br    ZINC000002546107
Nc1nc(F)ccc1Br    ZINC000071256080
Nc1cnc(F)c(Br)c1    ZINC000016159755
CCc1cscc1Br    ZINC000039291204
CCc1ccc(Br)s1    ZINC000044120941
Nc1ccc(F)c(Br)n1    ZINC000095835700
Nc1cc(Br)cnc1F    ZINC000008698195
Nc1cc(F)c(Br)cn1    ZINC000082046703
Nc1c(F)cncc1Br    ZINC000059269028
Nc1nccc(Br)c1F    ZINC000217795647
Cc1nc(F)ncc1Br    ZINC000088189866
Nc1ccc(Br)nc1F    ZINC000072190684
Nc1cc(Br)ncc1F    ZINC000019800981
Nc1ccnc(F)c1Br    ZINC000096035912
Nc1ccc(Br)c(F)n1    ZINC000071256953
O=C1CCCC(O)=C1Br    ZINC000003865375
Cc1oc(CO)cc1Br    ZINC000085394272
O[C@H]1C=CC=C(Br)[C@H]1O    ZINC000004978561
COC1=C(Br)C(=O)CC1    ZINC000038234866
Cc1noc(CN)c1Br    ZINC000026506459
CCOc1cc(Br)[nH]n1    ZINC000231473990
Cn1ncc(Br)c1CO    ZINC000066322902
COc1nn(C)cc1Br    ZINC000115957608
Cn1c(Br)cnc1CO    ZINC000012336683
Cn1cc(CO)c(Br)n1    ZINC000219736438
CCc1noc(N)c1Br    ZINC000059639156
C[C@H](N)c1cc(Br)no1    ZINC000095705341
COc1cnn(C)c1Br    ZINC000098095532
OCCn1cc(Br)cn1    ZINC000012357746
COc1n[nH]c(C)c1Br    ZINC000082390187
C[C@@H](N)c1cc(Br)no1    ZINC000095705343
OCCn1ccc(Br)n1    ZINC000143418831
Cn1cnc(Br)c1CO    ZINC000044198851
COCn1cc(Br)cn1    ZINC000062701654
COc1c(Br)cnn1C    ZINC000082390186
NNCc1ccc(Br)o1    ZINC000019277350
Cn1cc(Br)c(CO)n1    ZINC000012370764
OB(O)C1=C(Br)CCC1    ZINC000169748083
Cn1nnc(Br)c1CN    ZINC000214615911
CC1(C)C=C(Br)C[C@H]1O    ZINC000034061140
CO[C@H]1CCC(C)=C1Br    ZINC000034480249
CO[C@@H]1CCC(C)=C1Br    ZINC000034480247
CO[C@H]1CCCC=C1Br    ZINC000043199074
CO[C@@H]1CCCC=C1Br    ZINC000043199073
O=Cc1ncsc1Br    ZINC000084311583
O=Cc1sncc1Br    ZINC000215590923
O=Cc1ncc(Br)s1    ZINC000015022153
O=Cc1scnc1Br    ZINC000038540800
O=Cc1nc(Br)cs1    ZINC000004198752
Clc1ccncc1Br    ZINC000000331843
Clc1cnccc1Br    ZINC000002526750
Clc1cc(Br)ccn1    ZINC000002513866
Clc1cccc(Br)n1    ZINC000002556257
Clc1ccc(Br)nc1    ZINC000000330764
Clc1ccc(Br)cn1    ZINC000000404153
Clc1ccnc(Br)c1    ZINC000002513867
Clc1cccnc1Br    ZINC000002525817
Clc1ncccc1Br    ZINC000000065256
Clc1cncc(Br)c1    ZINC000002599049
O=C(O)c1cc(Br)no1    ZINC000001567450
O=C(O)c1nc(Br)co1    ZINC000094568748
O=C(O)c1ncoc1Br    ZINC000071864198
O=[N+]([O-])c1ccc(Br)o1    ZINC000001664806
O=[N+]([O-])c1nc[nH]c1Br    ZINC000004714979
O=c1[nH]c(O)nnc1Br    ZINC000018106308
O=[N+]([O-])c1cc(Br)[nH]n1    ZINC000095933289
O=C(O)c1n[nH]nc1Br    ZINC000004059772
O=[N+]([O-])c1nc(Br)c[nH]1    ZINC000026894018
O=[N+]([O-])c1c[nH]nc1Br    ZINC000079006875
O=[N+]([O-])c1n[nH]cc1Br    ZINC000001049759
Oc1cncc(Br)c1F    ZINC000238672141
O=c1[nH]cc(F)cc1Br    ZINC000008698129
Oc1ccc(F)nc1Br    ZINC000098181696
CCc1ncc(Br)s1    ZINC000044119626
NCc1ccc(Br)s1    ZINC000011920629
NCc1csc(Br)c1    ZINC000032627505
Cc1nc(C)c(Br)s1    ZINC000000158618
NCc1cscc1Br    ZINC000086555357
Oc1cnc(F)c(Br)c1    ZINC000021981944
[O-][n+]1cccc(F)c1Br    ZINC000098175280
O=c1[nH]cc(Br)cc1F    ZINC000008698166
O=c1cc(F)[nH]cc1Br    ZINC000079066756
[O-][n+]1cc(F)ccc1Br    ZINC000076981563
Cc1nc(Br)c(C)s1    ZINC000074937765
NCc1cc(Br)cs1    ZINC000011920630
Oc1cc(Br)cnc1F    ZINC000037597647
Oc1cc(F)cnc1Br    ZINC000044563565
Oc1cnc(F)cc1Br    ZINC000090411373
Oc1cnc(Br)c(F)c1    ZINC000095628547
Oc1ccnc(Br)c1F    ZINC000066322901
Oc1ccc(Br)nc1F    ZINC000021982774
NCc1ccsc1Br    ZINC000000166970
Oc1cc(Br)ncc1F    ZINC000072265983
O=c1cc(Br)c(F)c[nH]1    ZINC000015684419
[O-][n+]1cc(F)cc(Br)c1    ZINC000065337487
O=c1ccc(Br)c(F)[nH]1    ZINC000095635104
O=c1c(F)c[nH]cc1Br    ZINC000066322936
CCc1nc(Br)cs1    ZINC000044118809
NCc1sccc1Br    ZINC000039947632
Nc1ncc(Br)c(F)n1    ZINC000114353802
Cc1noc(CO)c1Br    ZINC000026506464
C[C@H](O)c1cc(Br)no1    ZINC000034157266
C[C@@H](O)c1cc(Br)no1    ZINC000034157267
OCCc1cc(Br)no1    ZINC000008614800
Cc1onc(Br)c1CO    ZINC000140228439
COCn1ncc(Br)n1    ZINC000038981941
Cn1nnc(Br)c1CO    ZINC000214670450
Clc1ccc(Br)nn1    ZINC000038537105
Clc1nccnc1Br    ZINC000095829903
Clc1nccc(Br)n1    ZINC000039121247
Clc1cc(Br)ncn1    ZINC000039121239
Clc1cncc(Br)n1    ZINC000032914877
Clc1ncncc1Br    ZINC000037594119
Clc1cnc(Br)cn1    ZINC000030678093
Clc1ncc(Br)cn1    ZINC000001529074
Clc1cc(Br)cnn1    ZINC000083428753
F/C(=C\Br)C(F)(F)F    ZINC000063457958
F/C(Br)=C/C(F)(F)F    ZINC000064220200
F/C(=C/Br)C(F)(F)F    ZINC000071621036
OCc1ccsc1Br    ZINC000012370566
OCc1cc(Br)cs1    ZINC000000159064
COc1ccsc1Br    ZINC000034616821
COc1ccc(Br)s1    ZINC000034616406
OCc1ccc(Br)s1    ZINC000008727737
OCc1cscc1Br    ZINC000000334083
COc1sccc1Br    ZINC000038916656
COc1cscc1Br    ZINC000034160072
OCc1sccc1Br    ZINC000039235139
F/C(Br)=C\C(F)(F)F    ZINC000083309315
OCc1csc(Br)c1    ZINC000037409255
NCc1ncc(Br)s1    ZINC000083825518
Cc1sc(N)nc1Br    ZINC000040448286
Cc1nc(N)sc1Br    ZINC000015021509
CNc1nc(Br)cs1    ZINC000083141883
Fc1ccc(Br)cc1F    ZINC000000164754
Cc1nsc(N)c1Br    ZINC000015042090
NCc1sncc1Br    ZINC000213661112
Fc1ccc(Br)c(F)c1    ZINC000000409193
NCc1nc(Br)cs1    ZINC000035269696
Fc1ccc(F)c(Br)c1    ZINC000000160131
Fc1cc(F)cc(Br)c1    ZINC000000164583
Fc1cccc(F)c1Br    ZINC000000409194
CNc1ncc(Br)s1    ZINC000049584902
Fc1cccc(Br)c1F    ZINC000000389656
OC(O)c1cc(Br)n[nH]1    ZINC000953112814
FCCn1cc(Br)cn1    ZINC000085502297
CCn1ncc(Br)c1F    ZINC000095098462
Cc1nn(C)c(F)c1Br    ZINC000095098454
C/C(Br)=C/C1OCCO1    ZINC000216896208
CO[C@@H]1C[C@H](O)C=C1Br    ZINC000043763159
CCOC(=O)/C=C(/C)Br    ZINC000196846471
CC(=O)OCC/C=C\Br    ZINC000146664718
CC(=O)OCC/C=C/Br    ZINC000146664921
CO[C@H]1OCCC=C1Br    ZINC000043198962
COC(=O)C(Br)=C(C)C    ZINC000032301959
CO[C@@H]1OCCC=C1Br    ZINC000043198963
CCOC(=O)/C(C)=C\Br    ZINC000071606951
Cc1snc(O)c1Br    ZINC000003128502
COc1ncc(Br)s1    ZINC000008614804
OCc1ncc(Br)s1    ZINC000085221249
COc1nc(Br)cs1    ZINC000004198785
OCc1sncc1Br    ZINC000213752888
OCc1nc(Br)cs1    ZINC000085210689
OCc1ncsc1Br    ZINC000098179783
COc1nscc1Br    ZINC000039219978
OCc1scnc1Br    ZINC000040448650
Fc1cnc(F)c(Br)c1    ZINC000067173945
Fc1cc(Br)cc(F)n1    ZINC000085221880
Fc1cc(Br)c(F)cn1    ZINC000067802782
Fc1ccnc(Br)c1F    ZINC000307560535
Fc1ccc(Br)nc1F    ZINC000096308457
Fc1cnc(Br)c(F)c1    ZINC000002513193
Fc1nccc(Br)c1F    ZINC000067802778
Fc1cc(F)nc(Br)c1    ZINC000021987574
Fc1cncc(F)c1Br    ZINC000030678558
Fc1ccc(Br)c(F)n1    ZINC000044831690
Fc1cc(Br)cnc1F    ZINC000008698196
Fc1ccnc(F)c1Br    ZINC000067802779
Fc1cnc(Br)cc1F    ZINC000035569827
Fc1ccc(F)c(Br)n1    ZINC000098177915
Ic1cc[nH]c1    ZINC000034183411
N[C@H](C/C=C\Br)C(=O)O    ZINC000017283832
N[C@@H](C/C=C/Br)C(=O)O    ZINC000001584098
N[C@@H](C/C=C\Br)C(=O)O    ZINC000017283830
N[C@H](C/C=C/Br)C(=O)O    ZINC000001584100
ClCc1ccc(Br)o1    ZINC000020077988
O=C(O)C(=CBr)C(=O)O    ZINC000016136190
Ic1ccco1    ZINC000035822660
Cn1ncc(Cl)c1Br    ZINC000075842678
Cn1nc(Br)cc1Cl    ZINC000213898550
Cc1[nH]nc(Cl)c1Br    ZINC000019737178
Cc1n[nH]c(Br)c1Cl    ZINC000165977277
ClCn1cc(Br)cn1    ZINC000002569104
Cn1cnc(Br)c1Cl    ZINC000252508719
O=C(O)/C=C(/Br)C(=O)O    ZINC000004787542
O=C(O)/C=C(\Br)C(=O)O    ZINC000013525598
Fc1ncnc(F)c1Br    ZINC000014628950
Fc1ncc(Br)c(F)n1    ZINC000004198791
Ic1cn[nH]c1    ZINC000002046962
Ic1cnc[nH]1    ZINC000004244878
Ic1cc[nH]n1    ZINC000089224608
IC1=CCCC1    ZINC000140049904
BrC1=Cc2ccccc2C1    ZINC000049588436
Brc1cccc2c1CC=C2    ZINC000071654860
Brc1ccc2c(c1)CC=C2    ZINC000066347928
CC#Cc1ccc(Br)cc1    ZINC000116811414
Brc1ccc2c(c1)C=CC2    ZINC000002509370
CC#Cc1cccc(Br)c1    ZINC000095933656
BrC1=CCc2ccccc21    ZINC000095863209
ClCc1cc(Br)no1    ZINC000004198765
Ic1cnoc1    ZINC000035322857
N#Cc1cc(Br)[nH]c1C#N    ZINC000521824495
Cc1cc(Br)ccc1C#N    ZINC000001758063
N#CCc1ccc(Br)cc1    ZINC000000164864
Brc1ccc2[nH]ccc2c1    ZINC000000081120
Cc1cc(Br)cc(C#N)c1    ZINC000015443881
[C-]#[N+]c1ccc(C)c(Br)c1    ZINC000104395887
C#CCc1ccnc(Br)c1    ZINC000306953059
Cc1cccc(Br)c1C#N    ZINC000059736591
Brc1cc2ccccc2[nH]1    ZINC000036448509
Cc1cccc(C#N)c1Br    ZINC000028278339
N#CCc1ccccc1Br    ZINC000000157212
[C-]#[N+]Cc1ccccc1Br    ZINC000104373448
[C-]#[N+]c1ccc(Br)cc1C    ZINC000100000364
CC#Cc1ccc(Br)nc1    ZINC000238052101
Brc1cccc2cc[nH]c21    ZINC000000403203
N#CCc1cccc(Br)c1    ZINC000000409179
Cc1ccc(Br)cc1C#N    ZINC000012957281
Cc1ccc(C#N)c(Br)c1    ZINC000000337338
Brc1c[nH]c2ccccc12    ZINC000004198788
Brc1ccn2cccc2c1    ZINC000084304194
Cc1cc(C#N)ccc1Br    ZINC000004218223
C#CCc1cnccc1Br    ZINC001249949807
Cc1ccc(Br)c(C#N)c1    ZINC000037597599
[C-]#[N+]c1ccc(C)cc1Br    ZINC000095698345
Brc1cccc2cccn21    ZINC000084305224
Cc1c(Br)cccc1C#N    ZINC000039937517
Brc1ccc2cc[nH]c2c1    ZINC000000039643
Cc1ccc(C#N)cc1Br    ZINC000012359492
CC#Cc1cncc(Br)c1    ZINC000085221715
C#Cc1cncc(Br)c1C    ZINC000685944719
Brc1cccc2[nH]ccc21    ZINC000000039644
[C-]#[N+]Cc1ccc(Br)cc1    ZINC000095698361
[C-]#[N+]Cc1cccc(Br)c1    ZINC000104373454
Clc1cc(Br)cs1    ZINC000006661630
Clc1cscc1Br    ZINC000039213303
Clc1ccc(Br)s1    ZINC000001840973
Clc1ccsc1Br    ZINC000012959127
Clc1sccc1Br    ZINC000001023254
O=S1(=O)CCC=C1Br    ZINC000012173590
FC(F)c1[nH]ncc1Br    ZINC000095829787
FC(F)n1ccc(Br)n1    ZINC000306331207
FC(F)n1cc(Br)cn1    ZINC000026510703
FC(F)n1nccc1Br    ZINC000408717464
Brc1cc2ccccc2o1    ZINC000000158632
Brc1cccc2occc21    ZINC000034490448
Brc1ccc2ccoc2c1    ZINC000034490449
Brc1cccc2ccoc21    ZINC000006095048
Brc1coc2ccccc12    ZINC000000054769
Brc1ccc2occc2c1    ZINC000000158636
O=C1Cc2cccc(Br)c21    ZINC000003847843
Cc1ccnc(Br)c1C#N    ZINC000021982048
Cc1nc(C#N)ccc1Br    ZINC000085223682
Brc1ccn2ccncc12    ZINC000034450577
Cc1cc(Br)cnc1C#N    ZINC000066054701
Brc1cccn2cncc12    ZINC000107187244
Brc1ccc2nccn2c1    ZINC000003884295
Brc1ccc2cncn2c1    ZINC000071773538
Brc1n[nH]c2ccccc12    ZINC000004037279
Brc1ccnc2cc[nH]c21    ZINC000044712995
Brc1ccn2nccc2c1    ZINC000084312710
N#Cc1cccc(N)c1Br    ZINC000083428713
Brc1cn2ccccc2n1    ZINC000040448744
Cc1cc(Br)c(C#N)cn1    ZINC000096135212
N#CNc1ccc(Br)cc1    ZINC000039203588
Brc1c[nH]c2cnccc12    ZINC000014985827
Brc1cc2[nH]ccc2cn1    ZINC000014985684
Cc1ccc(Br)c(C#N)n1    ZINC000016124080
Brc1cnc2cccn2c1    ZINC000095830878
Cc1ccc(Br)nc1C#N    ZINC000088190102
N#CCc1cccc(Br)n1    ZINC000015042691
Cc1c(Br)nccc1C#N    ZINC000118128573
Brc1ccn2cncc2c1    ZINC000107187239
N#Cc1c(N)cccc1Br    ZINC000033966277
N#CCc1cncc(Br)c1    ZINC000015042176
Cc1ccnc(C#N)c1Br    ZINC000072204015
N#Cc1cccc(Br)c1N    ZINC000004054810
Brc1cncc2cc[nH]c21    ZINC000014807907
Brc1ccc2[nH]ncc2c1    ZINC000000233377
Brc1cccc2[nH]ncc21    ZINC000014007939
Brc1cnc2[nH]ccc2c1    ZINC000004352690
Brc1c[nH]c2ccncc12    ZINC000014985672
N#CCc1ccc(Br)cn1    ZINC000021993125
Cc1cnc(C#N)cc1Br    ZINC000072193071
Brc1cccn2ccnc12    ZINC000015042121
Cc1cnc(Br)cc1C#N    ZINC000263624952
Brc1cc2cc[nH]c2cn1    ZINC000040571771
Cc1cc(Br)cc(C#N)n1    ZINC000071255539
N#Cc1ccc(N)c(Br)c1    ZINC000001437414
Brc1cccc2cn[nH]c21    ZINC000014007945
Cc1nc(Br)ccc1C#N    ZINC000021981904
Brc1ccn2ccnc2c1    ZINC000026894673
N#Cc1cc(N)ccc1Br    ZINC000000330964
Brc1cccc2[nH]cnc21    ZINC000020272673
N#Cc1ccc(Br)cc1N    ZINC000034027523
Brc1c[nH]c2ncccc12    ZINC000005763894
Brc1cc2cccnc2[nH]1    ZINC000040434498
Cc1cncc(Br)c1C#N    ZINC000088189946
Brc1cnc2cc[nH]c2c1    ZINC000014401079
Brc1ccc2ccnn2c1    ZINC000066351364
C#Cc1cc(Br)cnc1N    ZINC000040448512
Cc1ccc(C#N)c(Br)n1    ZINC000008411221
Cc1c(Br)cncc1C#N    ZINC000003881113
Cc1ncc(Br)cc1C#N    ZINC000065337587
Brc1c[nH]c2cccnc12    ZINC000030677857
N#Cc1cc(N)cc(Br)c1    ZINC000044830749
Cc1cnc(Br)c(C#N)c1    ZINC000039242374
Brc1cnn2ccccc12    ZINC000003852550
Brc1cccc2nccn21    ZINC000008698493
N#CCc1ccnc(Br)c1    ZINC000035569992
Brc1cccc2cncn21    ZINC000087493278
Brc1cnc2ccccn12    ZINC000000159031
Brc1nccc2cc[nH]c21    ZINC000012649393
Brc1ccc2[nH]cnc2c1    ZINC000006667027
Cc1cc(C#N)cnc1Br    ZINC000012496056
Brc1cc2cnccc2[nH]1    ZINC000082385402
N#Cc1cc(Br)ccc1N    ZINC000000730504
Cc1cc(C#N)ncc1Br    ZINC000066322843
N#CCc1ccncc1Br    ZINC000035569990
Brc1nccc2[nH]ccc21    ZINC000014985680
Brc1ncn2ccccc12    ZINC000075772378
N#Cc1ccc(N)cc1Br    ZINC000000343341
N#CCc1cc(Br)ccn1    ZINC000091364283
Cc1cnc(C#N)c(Br)c1    ZINC000066322850
Brc1cc2ccncc2[nH]1    ZINC000045328817
Brc1ccnc2[nH]ccc21    ZINC000008700530
Cc1ccc(C#N)nc1Br    ZINC000071254775
Brc1cccn2nccc12    ZINC000107365097
Brc1cc2ncccc2[nH]1    ZINC000082385401
Cc1cc(Br)nc(C#N)c1    ZINC000088189888
Brc1cncc2[nH]ccc21    ZINC000039239873
Brc1ccc2cc[nH]c2n1    ZINC000014984899
N#CCc1cccnc1Br    ZINC000098179898
Brc1cccc2ccnn21    ZINC000040448840
N#CCc1ncccc1Br    ZINC000032302793
N#Cc1ccc(Br)c(N)c1    ZINC000026848415
N#CCc1ccc(Br)nc1    ZINC000015042693
Brc1ccc2[nH]ccc2n1    ZINC000014986039
Cc1cc(Br)ncc1C#N    ZINC000021981903
Brc1ccc2cn[nH]c2c1    ZINC000008764137
FC1(F)CC=C(Br)CC1    ZINC000261494332
Brc1cccc2c1CCC2    ZINC000082385398
C=CCc1ccc(Br)cc1    ZINC000002245280
C=CCc1ccccc1Br    ZINC000002245275
Brc1cccc(C2CC2)c1    ZINC000054959949
Br/C=C/Cc1ccccc1    ZINC000059162151
C=C(C)c1cccc(Br)c1    ZINC000082762049
C=CCc1cccc(Br)c1    ZINC000002245277
C/C=C\c1ccc(Br)cc1    ZINC000111342095
Brc1ccc2c(c1)CCC2    ZINC000001691964
C=C(C)c1ccccc1Br    ZINC000082762047
Brc1ccccc1C1CC1    ZINC000051951726
C/C(=C/Br)c1ccccc1    ZINC000071784983
Brc1ccc(C2CC2)cc1    ZINC000059530900
C=C(C)c1ccc(Br)cc1    ZINC000055107275
C/C=C/c1ccc(Br)cc1    ZINC000098095709
Clc1ncc(Br)s1    ZINC000038350730
Clc1nc(Br)cs1    ZINC000038276479
Brc1cnc2ccoc2c1    ZINC000035270604
Brc1ccc2ocnc2c1    ZINC000002383978
Brc1cncc2ccoc21    ZINC000082384708
N#Cc1ccc(O)c(Br)c1    ZINC000000157220
N#Cc1ccc(Br)c(O)c1    ZINC000059826233
O=C=Nc1cccc(Br)c1    ZINC000000164768
N#Cc1cccc(O)c1Br    ZINC000075629378
N#Cc1cc(Br)ccc1O    ZINC000002516785
N#Cc1ccc(O)cc1Br    ZINC000083282462
O=C=Nc1ccc(Br)cc1    ZINC000003861690
Brc1ccc2ccoc2n1    ZINC000238023825
Brc1ccnc2occc21    ZINC000214892532
Brc1cc2cnccc2o1    ZINC000082384703
N#Cc1ccc(Br)cc1O    ZINC000003880828
C#Cc1cc(Br)c[nH]c1=O    ZINC000142272948
Brc1ccc2ncoc2c1    ZINC000002598024
Brc1cc2cccnc2o1    ZINC000083282461
Brc1ccc2cnoc2c1    ZINC000071787946
Brc1ccc2conc2c1    ZINC000095709623
N#Cc1cc(O)ccc1Br    ZINC000034529554
Brc1cccc2ocnc21    ZINC000066338840
Brc1cccc2oncc21    ZINC000071787934
Brc1cccc2cnoc21    ZINC000071790838
C#Cc1ccc(Br)nc1O    ZINC000953124449
Brc1cccc2ncoc21    ZINC000062522403
C#Cc1c[nH]c(=O)c(Br)c1    ZINC000209847265
N#Cc1c(O)cccc1Br    ZINC000072190251
Brc1coc2ccncc12    ZINC000032302097
N#Cc1cc(O)cc(Br)c1    ZINC000079019735
Brc1noc2ccccc12    ZINC000082046568
Brc1ccc2oncc2c1    ZINC000040448500
Brc1cnc2occc2c1    ZINC000039169023
O=C=Nc1ccccc1Br    ZINC000000153354
Brc1coc2ncccc12    ZINC000032302094
Brc1coc2cccnc12    ZINC000032302095
N#Cc1cccc(Br)c1O    ZINC000038537076
Brc1ccnc2[nH]ncc21    ZINC000038538116
Brc1ccc2nccn2n1    ZINC000067425267
Brc1ccn2cnnc2c1    ZINC000044831678
N#Cc1c(N)ccnc1Br    ZINC000238656326
Brc1ccc2cnnn2c1    ZINC000034773656
Brc1cncc2nccn21    ZINC000005117651
N#Cc1cncc(Br)c1N    ZINC000095929791
N#Cc1cc(N)ncc1Br    ZINC000085210278
Brc1n[nH]c2cnccc12    ZINC000039262014
Brc1cnc2ccnn2c1    ZINC000044682172
Brc1cc2nc[nH]c2cn1    ZINC000066322780
Brc1cn2ccnc2cn1    ZINC000020358109
Brc1ccnc2cn[nH]c21    ZINC000080441547
Brc1cncc2[nH]cnc21    ZINC000026459890
Brc1n[nH]c2ncccc12    ZINC000039232994
Brc1cccc2nn[nH]c21    ZINC000026506837
C#Cc1nc(Br)cnc1N    ZINC000040448293
Brc1cnc2[nH]ncc2c1    ZINC000002547938
N#Cc1cc(N)c(Br)cn1    ZINC000095742738
Brc1ccnc2nc[nH]c21    ZINC000045028268
Brc1cc2cncnc2[nH]1    ZINC000084312053
Brc1nccn2ccnc12    ZINC000034076430
N#Cc1ncc(Br)cc1N    ZINC000044682118
Brc1cnc2ncccn12    ZINC000003883867
Brc1ccn2nncc2c1    ZINC000034773654
N#Cc1ccc(Br)nc1N    ZINC000306738997
N#Cc1ccc(N)c(Br)n1    ZINC000008730193
Brc1c[nH]c2cnnc-2c1    ZINC000306461275
Brc1cnc2cnccn12    ZINC000012356947
N#Cc1cc(Br)cc(N)n1    ZINC000307736590
N#Cc1cnc(N)c(Br)c1    ZINC000020246651
N#Cc1cc(Br)cnc1N    ZINC000019736833
Brc1ncnn2cccc12    ZINC000044136793
Brc1cnc2c(c1)CN=N2    ZINC000089224830
Brc1n[nH]c2cccnc12    ZINC000035270071
N#CNc1cc(Br)ccn1    ZINC000575599614
Cc1ncnc(C#N)c1Br    ZINC000066054978
Brc1cnc2cc[nH]c2n1    ZINC000072194109
N#Cc1nc(N)ccc1Br    ZINC000066054787
Brc1ccn2nccc2n1    ZINC000064033446
Brc1ccc2[nH]cnc2n1    ZINC000035269962
Brc1cc2cc[nH]c2nn1    ZINC000211517620
Brc1ccn2ncnc2c1    ZINC000030677876
Brc1ccc2[nH]ncc2n1    ZINC000085999824
Cc1nc(C#N)cnc1Br    ZINC000095642652
N#Cc1nc(Br)ccc1N    ZINC000219941872
Brc1cnc2nc[nH]c2c1    ZINC000013635304
Brc1c[nH]c2nccnc12    ZINC000038888031
Brc1cnn2ccncc12    ZINC000095831402
Brc1ccc2[nH]nnc2c1    ZINC000019859472
Brc1cc2cn[nH]c2cn1    ZINC000035270075
Brc1c[nH]c2ncncc12    ZINC000013379822
Brc1cncn2ccnc12    ZINC000082384689
Brc1ncnc2cc[nH]c21    ZINC000040448451
Brc1cncc2cn[nH]c21    ZINC000085999830
Brc1cnc2[nH]ccc2n1    ZINC000021303791
Brc1cncc2[nH]ncc21    ZINC000066346764
Brc1cnc2cccnn12    ZINC000022115773
Brc1cccn2nncc12    ZINC000082384692
Brc1ccc2ncnn2c1    ZINC000012471795
Brc1nccc2[nH]ncc21    ZINC000087493330
Brc1nccc2nc[nH]c21    ZINC000044137726
[N-]=[N+]=Nc1cccc(Br)c1    ZINC000012505494
Brc1n[nH]c2ccncc12    ZINC000035270070
Brc1nccc2cn[nH]c21    ZINC000045067963
[N-]=[N+]=Nc1ccccc1Br    ZINC000036928141
Cc1ncc(Br)c(C#N)n1    ZINC001525636572
Brc1cc2[nH]ncc2cn1    ZINC000080441531
Brc1cccc2nncn21    ZINC000038538082
Brc1cccn2cnnc12    ZINC000071790406
Brc1ncnc2[nH]ccc21    ZINC000014628905
Brc1cnc2nccn2c1    ZINC000016125217
Brc1cccc2ncnn21    ZINC000030677880
Brc1cnc2cncn2c1    ZINC000237971905
Brc1c[nH]c2cncnc12    ZINC000084238754
N#CCc1cnc(Br)cn1    ZINC000214925237
N#Cc1c(N)nccc1Br    ZINC000077027058
Brc1ccc2cn[nH]c2n1    ZINC000080441521
N#Cc1cc(N)cnc1Br    ZINC000217534059
N#CCc1ncc(Br)cn1    ZINC000040448509
[N-]=[N+]=Nc1ccc(Br)cc1    ZINC000012505450
Brc1cnn2cccnc12    ZINC000040448375
Brc1cccn2ncnc12    ZINC000030677873
Brc1ccc2nncn2c1    ZINC000012471957
Brc1ccn2ncncc12    ZINC000082384690
Brc1cnn2ncccc12    ZINC000064034111
Brc1cnc2cn[nH]c2c1    ZINC000032915118
CNC/C=C\I    ZINC000095093924
N#CC[n+]1cccc(Br)c1    ZINC000036382721
C=CCc1ccnc(Br)c1    ZINC000165770079
Brc1cncc(C2CC2)c1    ZINC000051951678
Brc1ccc2c(n1)CCC2    ZINC000096528876
Brc1cccc2c1CNC2    ZINC000034368321
C=CCc1cnccc1Br    ZINC000196703845
Brc1cccc(C2CC2)n1    ZINC000042750208
Brc1cccc2c1NCC2    ZINC000026894101
C=Cc1cnc(Br)cc1C    ZINC000072222964
Brc1cc(C2CC2)ccn1    ZINC000042750203
Brc1cccnc1C1CC1    ZINC000095829942
C=C(C)c1ccc(Br)nc1    ZINC000141957449
Brc1ccc(C2CC2)cn1    ZINC000044120534
Brc1ccc2c(c1)NCC2    ZINC000008699787
Brc1ccc2c(c1)CNC2    ZINC000026894154
C=CNc1cccc(Br)c1    ZINC001174783007
Brc1cccc2c1CCN2    ZINC000008699779
C=Cc1cnc(Br)c(C)c1    ZINC000072221926
Brc1ccnc(C2CC2)c1    ZINC000042750204
C/N=C\c1ccccc1Br    ZINC000105796567
Brc1ccc2c(c1)CCN2    ZINC000000156461
Brc1cnc2c(c1)CCC2    ZINC000015042123
C/N=C/c1ccccc1Br    ZINC000006312726
C=Cc1ccc(Br)nc1C    ZINC000072224008
C=CNc1ccccc1Br    ZINC000149756629
Brc1ccncc1C1CC1    ZINC000072192693
C=CNc1ccc(Br)cc1    ZINC001174782377
Brc1ncccc1C1CC1    ZINC000091363987
C=C(C)c1cncc(Br)c1    ZINC000071787927
C/C(=C\Br)c1ccncc1    ZINC000118232206
Brc1ccc(C2CC2)nc1    ZINC000044121366
C/C(Br)=C/Br    ZINC000078239496
Br/C=C/CBr    ZINC000002539349
C/C(Br)=C\Br    ZINC000078239495
CC=C(Br)Br    ZINC000002560385
Br/C=C\CBr    ZINC000083252702
O=C(O)/C=C/I    ZINC000031273569
O=C(O)/C=C\I    ZINC000006731754
N#Cc1ccc(O)c(Br)n1    ZINC000168664894
Brc1ccc2ocnc2n1    ZINC000214139616
N#Cc1cc(Br)c[nH]c1=O    ZINC000012471472
O=C=Nc1cncc(Br)c1    ZINC000012370808
N#Cc1cnc(O)c(Br)c1    ZINC000022995838
Brc1ccnc2ncoc21    ZINC000095095457
N#Cc1cnc(Br)c(O)c1    ZINC000260809086
N#C[C@@H]1C=C(Br)C=NC1=O    ZINC000222150937
N#C[C@H]1C=C(Br)C=NC1=O    ZINC000222151002
N#Cc1cnc(O)cc1Br    ZINC000307032568
N#Cc1c(O)ccnc1Br    ZINC000002557570
Brc1cnc2ocnc2c1    ZINC000041209753
O=C=Nc1cccnc1Br    ZINC000958527776
Brc1ccc2nonc2c1    ZINC000000158675
Brc1noc2ncccc12    ZINC000003852685
N#Cc1nc(Br)ccc1O    ZINC000146650376
Brc1ccc2ncoc2n1    ZINC000095764352
Brc1cccc2nonc21    ZINC000032234237
O=C=Nc1ccc(Br)nc1    ZINC000095763570
Brc1cncc2ncoc21    ZINC000095830166
Brc1cnc2ncoc2c1    ZINC000071289190
N#Cc1cncc(Br)c1O    ZINC000096515757
N#Cc1cc(O)cnc1Br    ZINC000260836582
C#Cc1cc(Br)ccc1F    ZINC000080440327
C#Cc1ccc(Br)cc1F    ZINC000000403385
C#Cc1ccc(F)c(Br)c1    ZINC000130597424
C#Cc1cccc(F)c1Br    ZINC000169795584
Brc1cccc2nnnn21    ZINC000076637715
Brc1cncc2nncn21    ZINC000095830982
N#Cc1cnc(N)c(Br)n1    ZINC000223700175
Brc1ncnc2cn[nH]c21    ZINC000089211816
Brc1cnc2ncnn2c1    ZINC000020281956
Brc1[nH]nc2ncncc12    ZINC000071257211
[N-]=[N+]=Nc1ncccc1Br    ZINC000087667353
C/C(I)=C/CO    ZINC000033823132
C#Cc1ccc(F)cc1Br    ZINC000080440302
C#Cc1c(F)cccc1Br    ZINC000080440309
C#Cc1cccc(Br)c1F    ZINC000236212715
Brc1cncn2cnnc12    ZINC000040539403
Brc1cncc2n[nH]nc21    ZINC000040541299
N#Cc1nc(Br)cnc1N    ZINC000008698501
Brc1ccn2nnnc2c1    ZINC000074937891
Brc1cn2cnnc2cn1    ZINC000306589804
Brc1cnc2nn[nH]c2c1    ZINC000019857217
Brc1ncnc2[nH]ncc21    ZINC000040448442
Brc1cncc2ncnn21    ZINC000088613751
Brc1ncnc2nc[nH]c21    ZINC000005783717
C/C(I)=C\CO    ZINC000033822781
C#Cc1ccc(Br)c(F)c1    ZINC000080440314
C#Cc1cc(F)ccc1Br    ZINC000236150193
N#CNc1cncc(Br)n1    ZINC001168630767
Brc1n[nH]c2nnccc12    ZINC000095830871
Brc1ccc2nnnn2c1    ZINC000016124908
Brc1nccn2cnnc12    ZINC000070616613
Brc1ccc2nncn2n1    ZINC000098181301
Brc1nccn2ncnc12    ZINC000082384069
Brc1n[nH]c2nccnc12    ZINC000040448765
Brc1cnc2nc[nH]c2n1    ZINC000088189329
C#Cc1cc(F)cc(Br)c1    ZINC000307456703
Brc1ccn2ncnc2n1    ZINC000585672635
Brc1cn2ncnc2cn1    ZINC000063772304
Brc1cccn2nnnc12    ZINC000074934328
Brc1cnc2nncn2c1    ZINC000082384068
Brc1cnc2[nH]ncc2n1    ZINC000091711160
Brc1ccccc1[C@@H]1CO1    ZINC000022166465
O=CCc1ccccc1Br    ZINC000002581067
Oc1cccc(/C=C/Br)c1    ZINC000209853568
Cc1ccc(C=O)cc1Br    ZINC000000330111
O=CCc1cccc(Br)c1    ZINC000002581068
Brc1cccc2c1OCC2    ZINC000066340040
Cc1ccc(Br)cc1C=O    ZINC000002546087
Cc1cccc(Br)c1C=O    ZINC000091252052
Brc1cccc2c1COC2    ZINC000095635411
Brc1ccc([C@@H]2CO2)cc1    ZINC000002383015
Cc1cc(Br)cc(C=O)c1    ZINC000066325563
Cc1ccc(C=O)c(Br)c1    ZINC000002526509
Cc1cc(Br)ccc1C=O    ZINC000034088195
CC(=O)c1ccc(Br)cc1    ZINC000000080820
Brc1cccc2c1CCO2    ZINC000067176137
Brc1cccc([C@@H]2CO2)c1    ZINC000006092318
Cc1ccc(Br)c(C=O)c1    ZINC000016054469
Brc1cccc([C@H]2CO2)c1    ZINC000006092321
Brc1ccc2c(c1)CCO2    ZINC000004241616
Oc1ccccc1/C=C/Br    ZINC000685964071
Cc1cccc(C=O)c1Br    ZINC000034129728
CC(=O)c1ccccc1Br    ZINC000000572837
C=COc1ccc(Br)cc1    ZINC000085503265
Cc1cc(C=O)ccc1Br    ZINC000034562858
O=CCc1ccc(Br)cc1    ZINC000002581069
Brc1ccc([C@H]2CO2)cc1    ZINC000005018611
Brc1ccccc1[C@H]1CO1    ZINC000022166468
Brc1ccc2c(c1)OCC2    ZINC000034427901
Cc1c(Br)cccc1C=O    ZINC000038866582
C=Cc1ccc(Br)cc1O    ZINC000216704057
CC(=O)c1cccc(Br)c1    ZINC000000167233
Brc1ccc2c(c1)COC2    ZINC000062334020
Brc1cc2c(cn1)CNC2    ZINC000095764298
Brc1ccc(C2CC2)nn1    ZINC000042750186
Brc1cncc2c1NCC2    ZINC000088190034
C=CNc1ccnc(Br)c1    ZINC001174779717
Brc1cncc2c1CCN2    ZINC000143850278
Brc1nccc2c1CCN2    ZINC000089212411
N=C(N)c1cccc(Br)c1    ZINC000001437887
N/C=N/c1ccc(Br)cc1    ZINC000223981587
Brc1cncnc1C1CC1    ZINC000072193315
CCc1[nH]c(C#N)cc1Br    ZINC000072109535
C=CNc1ccc(Br)nc1    ZINC001174778709
Brc1cnc2c(c1)NCC2    ZINC000089212377
N=C(N)c1ccc(Br)cc1    ZINC000001437890
Cc1c(Br)cc(C#N)n1C    ZINC000071372419
Brc1cc2c(cn1)CCN2    ZINC000039249100
C=CNc1ncccc1Br    ZINC001174778929
N/N=C/c1cccc(Br)c1    ZINC000033836153
Brc1cnc(C2CC2)nc1    ZINC000066354150
Brc1ccnc2c1CCN2    ZINC000095764015
CC#CCn1cc(Br)cn1    ZINC000051666158
Brc1ccc2c(n1)CCN2    ZINC000089212380
C#CCCn1cc(Br)cn1    ZINC000038074769
Brc1cc(C2CC2)ncn1    ZINC000044118991
C=CNc1cccnc1Br    ZINC001174780018
C=CNc1ccc(Br)cn1    ZINC001174778325
N/N=C/c1ccc(Br)cc1    ZINC000005512986
Brc1cnc2c(c1)CCN2    ZINC000019045854
Cc1[nH]c(C)c(C#N)c1Br    ZINC000076819594
CCn1cc(Br)cc1C#N    ZINC000067425324
Cc1cc(Br)c(C#N)n1C    ZINC000238454881
Brc1cncc(C2CC2)n1    ZINC000044119931
C=CNc1cncc(Br)c1    ZINC001174778466
C=CNc1cnccc1Br    ZINC001174781528
Brc1cnc2c(c1)CNC2    ZINC000082911681
N=C(N)c1ccccc1Br    ZINC000001437884
C=C(C)c1ncc(Br)cn1    ZINC000072192431
Brc1cnc(C2CC2)cn1    ZINC000042750149
C=CNc1cccc(Br)n1    ZINC001174778217
C[C](N)c1ccccc1Br    ZINC001560403729
CC(C)c1ccc(Br)cc1    ZINC000001627243
CCCc1ccc(Br)cc1    ZINC000001627242
Cc1cc(Br)cc(C)c1C    ZINC000117009545
CCc1cccc(C)c1Br    ZINC000049811938
CCCc1cccc(Br)c1    ZINC000081127870
Cc1ccc(C)c(Br)c1C    ZINC000001702411
Cc1cc(C)c(C)c(Br)c1    ZINC000001872783
CC(C)c1cccc(Br)c1    ZINC000001651944
Cc1cc(C)c(Br)cc1C    ZINC000001634214
CCCc1ccccc1Br    ZINC000059290354
Cc1cc(C)c(Br)c(C)c1    ZINC000001081252
CC(C)c1ccccc1Br    ZINC000002029638
CCc1cc(Br)ccc1C    ZINC000197937943
CCc1cc(C)cc(Br)c1    ZINC000065356634
N#C/C(Br)=C/C(F)(F)F    ZINC000096031267
N#Cc1ccc(F)c(Br)c1    ZINC000000157195
N#Cc1ccc(F)cc1Br    ZINC000002567809
N#Cc1cccc(Br)c1F    ZINC000004290341
N#Cc1c(F)cccc1Br    ZINC000004290584
N#Cc1ccc(Br)c(F)c1    ZINC000014989287
[C-]#[N+]c1ccc(Br)cc1F    ZINC000095698347
Brc1cnc2nonc2c1    ZINC000035323425
N#Cc1cc(Br)ccc1F    ZINC000000155138
N#Cc1cccc(F)c1Br    ZINC000003880148
N#Cc1cc(F)cc(Br)c1    ZINC000002525215
N#Cc1cc(F)ccc1Br    ZINC000000403508
N#Cc1ccc(Br)cc1F    ZINC000000155137
Brc1cncc([C@H]2CO2)c1    ZINC000114498220
Cc1cc(Br)cnc1C=O    ZINC000015684466
O=CCc1ncccc1Br    ZINC000165644348
Brc1cccnc1[C@@H]1CO1    ZINC000217529218
Cc1ncc(Br)cc1C=O    ZINC000200094590
CC(=O)c1ccc(Br)cn1    ZINC000002541710
Cc1cc(C=O)c(Br)cn1    ZINC000095761407
CC(=O)c1cccc(Br)n1    ZINC000002563671
CC(=O)c1ncccc1Br    ZINC000074937888
O/N=C/c1cccc(Br)c1    ZINC000005018535
NC(=O)c1ccccc1Br    ZINC000000071498
Brc1ncccc1[C@H]1CO1    ZINC000217528689
O=CNc1cccc(Br)c1    ZINC000012957231
Oc1ccc(/C=C/Br)cn1    ZINC000685964500
C=Cc1c(O)nccc1Br    ZINC000584884039
NC(=O)c1cccc(Br)c1    ZINC000000393845
ON=Cc1ccc(Br)cc1    ZINC000242687483
CC(=O)c1cccnc1Br    ZINC000002599172
Brc1ccnc([C@@H]2CO2)c1    ZINC000217529422
Brc1cnc2c(c1)CCO2    ZINC000076637924
O=CCc1cc(Br)ccn1    ZINC000144010169
Cc1c(Br)ccnc1C=O    ZINC000095751471
Nc1cc(Br)ccc1C=O    ZINC000021299684
NC(=O)c1ccc(Br)cc1    ZINC000000406945
Cc1nc(C=O)ccc1Br    ZINC000066327862
CC(=O)c1cncc(Br)c1    ZINC000000336792
O/N=C/c1ccc(Br)cc1    ZINC000006888997
CC(=O)c1cc(Br)ccn1    ZINC000071602726
CC(=O)c1ccncc1Br    ZINC000034156168
Brc1ccc([C@H]2CO2)nc1    ZINC000130119051
Cc1cnc(C=O)c(Br)c1    ZINC000097758898
ON=Cc1ccccc1Br    ZINC000254756957
Cc1cnc(C=O)cc1Br    ZINC000095642496
O=CCc1cccc(Br)n1    ZINC000082049848
Brc1cccnc1[C@H]1CO1    ZINC000217529308
O=CCc1ccncc1Br    ZINC000141510521
Nc1ccc(Br)cc1C=O    ZINC000036532845
O/N=C/c1ccccc1Br    ZINC000016123612
Cc1ccc(C=O)c(Br)n1    ZINC000071254754
Cc1cc(Br)ncc1C=O    ZINC000072222942
Brc1ccncc1[C@H]1CO1    ZINC000217529110
CC(=O)c1cnccc1Br    ZINC000095761014
Nc1c(Br)cccc1C=O    ZINC000034180430
Cc1ccnc(C=O)c1Br    ZINC000168145268
Cc1cc(Br)cc(C=O)n1    ZINC000059790127
Nc1ccc(C=O)c(Br)c1    ZINC000070042647
O/N=C\c1cccc(Br)c1    ZINC000100420304
Cc1cc(C=O)ncc1Br    ZINC000085223664
CC(=O)c1ccc(Br)nc1    ZINC000002541713
Nc1cc(C=O)ccc1Br    ZINC000082383450
O=CCc1ccc(Br)cn1    ZINC000114244864
Cc1ccc(C=O)nc1Br    ZINC000095830182
Cc1nc(Br)ccc1C=O    ZINC000072223986
Cc1c(Br)cncc1C=O    ZINC000066054836
Brc1ccnc([C@H]2CO2)c1    ZINC000217529486
Brc1ncccc1[C@@H]1CO1    ZINC000217528598
Nc1cccc(Br)c1C=O    ZINC000044171458
Brc1ccncc1[C@@H]1CO1    ZINC000217529027
Cc1cnc(Br)c(C=O)c1    ZINC000082046647
O=CNc1ccccc1Br    ZINC000000332252
CC(=O)c1ccnc(Br)c1    ZINC000015443003
Brc1cncc([C@@H]2CO2)c1    ZINC000114498218
Cc1ccc(Br)c(C=O)n1    ZINC000095642410
Cc1cncc(Br)c1C=O    ZINC000014982282
O/N=C\c1ccccc1Br    ZINC000100014813
ON=Cc1cccc(Br)c1    ZINC000252369922
Brc1ccc([C@@H]2CO2)cn1    ZINC000217528835
Brc1ccc([C@@H]2CO2)nc1    ZINC000130118818
Cc1cc(C=O)cnc1Br    ZINC000015684469
O=CNc1ccc(Br)cc1    ZINC000000396370
Brc1ccc([C@H]2CO2)cn1    ZINC000217528927
Cn1c(Br)c(N)cc1C#N    ZINC000225889203
Cc1c(Br)c(C#N)nn1C    ZINC000115622763
Cc1nn(C)c(C#N)c1Br    ZINC000147876658
CCn1cc(C#N)c(Br)n1    ZINC000218295964
C=CNc1nccnc1Br    ZINC001174780309
N=C(N)c1cccc(Br)n1    ZINC000034466768
Cn1ncc(Br)c1CC#N    ZINC000072209652
C[C@@H](C#N)n1cc(Br)cn1    ZINC000044427499
Cc1nn(C)c(Br)c1C#N    ZINC000082583695
C=CNc1cnncc1Br    ZINC001174782456
N=C(N)c1cncc(Br)c1    ZINC000084193740
C[C@H](C#N)n1cc(Br)cn1    ZINC000044427501
N#CCCn1cc(Br)cn1    ZINC000026547491
N=C(N)c1cc(Br)ccn1    ZINC000071186712
C=CNc1cnc(Br)cn1    ZINC001174780574
N=CNc1cc(Br)ccn1    ZINC001167865314
N=C(N)c1ncccc1Br    ZINC000071186711
N=C(N)c1ccc(Br)cn1    ZINC000071186710
Cc1c(Br)cnn1CC#N    ZINC000002537506
CCn1ncc(C#N)c1Br    ZINC000218306459
N=C(N)c1ccncc1Br    ZINC000199769889
N=C(N)c1ccc(Br)nc1    ZINC000082046785
C=CNc1cncc(Br)n1    ZINC001174780007
N#CCCn1ccc(Br)n1    ZINC000306477169
C=CNc1cncnc1Br    ZINC001174780027
CCn1ncc(Br)c1C#N    ZINC000096524375
Cc1ncc(Br)n1CC#N    ZINC000259964304
CCn1cc(Br)c(C#N)n1    ZINC000096524378
Cn1cc(Br)c(CC#N)n1    ZINC000072209649
CNCc1ccc(Br)cc1    ZINC000002533934
CC(C)c1cncc(Br)c1    ZINC000072193473
CC(C)c1ccncc1Br    ZINC000005482036
CCc1cc(N)ccc1Br    ZINC000067794653
CCNc1ccc(Br)cc1    ZINC000019772264
NCCc1ccccc1Br    ZINC000000403524
CNCc1cccc(Br)c1    ZINC000000516930
Cc1cc(N)c(C)c(Br)c1    ZINC000215011567
Cc1c(N)ccc(Br)c1C    ZINC000012471912
C[C@@H](N)c1ccccc1Br    ZINC000003411328
Cc1cccc(CN)c1Br    ZINC000083343316
CCNc1cccc(Br)c1    ZINC000019941900
Cc1cc(C)c(Br)cc1N    ZINC000001610391
CCc1ccc(N)cc1Br    ZINC000066325967
C#CCN1CCC=C(Br)C1    ZINC000281576075
Cc1cc(Br)c(C)cc1N    ZINC000007023260
CNc1cc(C)cc(Br)c1    ZINC000106877755
Cc1ccc(CN)c(Br)c1    ZINC000057937780
C[C@H](N)c1ccccc1Br    ZINC000003411326
CCc1ccc(Br)cc1N    ZINC000095635102
CCNc1ccccc1Br    ZINC000019922877
CC(C)c1ccc(Br)nc1    ZINC000044120547
Cc1c(Br)cccc1CN    ZINC000083343317
Cc1cc(CN)ccc1Br    ZINC000044249404
CC(C)c1cc(Br)ccn1    ZINC000044118618
CCc1ccc(Br)nc1C    ZINC000238348373
Cc1cc(Br)ccc1CN    ZINC000002574306
CNc1ccc(C)c(Br)c1    ZINC000032009875
NCCc1cccc(Br)c1    ZINC000002574307
CNc1cccc(Br)c1C    ZINC000106877751
CCc1cc(N)cc(Br)c1    ZINC000064033427
Cc1cc(N)cc(Br)c1C    ZINC000078921628
CN(C)c1cccc(Br)c1    ZINC000002168833
CNc1cc(C)ccc1Br    ZINC000036533373
CNc1cc(Br)ccc1C    ZINC000037368254
CN(C)c1ccc(Br)cc1    ZINC000000330697
CNc1cccc(C)c1Br    ZINC000106877752
CNc1ccc(Br)cc1C    ZINC000020042905
CC(C)c1cccnc1Br    ZINC000141932429
Cc1cc(N)c(Br)cc1C    ZINC000000397568
CCc1cc(Br)ccc1N    ZINC000000157192
CC(C)c1ccc(Br)cn1    ZINC000044121412
CCc1cc(C)c(Br)cn1    ZINC000039100625
Cc1cc(N)cc(C)c1Br    ZINC000020198577
CCCc1cc(Br)ccn1    ZINC000044118284
CNc1ccc(Br)c(C)c1    ZINC000020045386
Cc1ccc(N)c(Br)c1C    ZINC000115007189
NCCc1ccc(Br)cc1    ZINC000000406936
C[C@H](N)c1cccc(Br)c1    ZINC000002567329
C[C@@H](N)c1ccc(Br)cc1    ZINC000000388329
Cc1cc(C)c(N)c(Br)c1    ZINC000000393041
Cc1ccc(Br)c(C)c1N    ZINC000039291175
Cc1cc(C)c(Br)nc1C    ZINC000095080151
C[C@H](N)c1ccc(Br)cc1    ZINC000000388328
Cc1cc(Br)cc(C)c1N    ZINC000000152830
Cc1ccc(Br)cc1CN    ZINC000083256222
CCCc1ccnc(Br)c1    ZINC000044118551
CNc1ccc(C)cc1Br    ZINC000020039844
Cc1cc(Br)cc(N)c1C    ZINC000059702853
CCc1ccc(N)c(Br)c1    ZINC000002567829
CC(C)c1cccc(Br)n1    ZINC000040448742
Cc1ccc(CN)cc1Br    ZINC000057937777
Cc1ccc(N)c(C)c1Br    ZINC000039220384
CC(C)c1cnccc1Br    ZINC000072192692
CC(C)c1ncccc1Br    ZINC000107465874
Cc1cc(Br)cc(CN)c1    ZINC000095763911
Cc1cnc(Br)c(C)c1C    ZINC000147218924
Cc1cc(C)c(Br)c(C)n1    ZINC000039351844
CN(C)c1ccccc1Br    ZINC000001665953
CC(C)c1ccnc(Br)c1    ZINC000044118775
CCc1cccc(Br)c1N    ZINC000137484543
CCc1cnc(C)c(Br)c1    ZINC000098090979
CNCc1ccccc1Br    ZINC000002546050
CCCc1cnccc1Br    ZINC000072192691
C[C@@H](N)c1cccc(Br)c1    ZINC000002567328
Cc1ccc(Br)c(CN)c1    ZINC000082644181
N#Cc1cnc(F)cc1Br    ZINC000113703214
N#Cc1cc(Br)ncc1F    ZINC000095942492
N#Cc1cc(F)cnc1Br    ZINC000198440028
N#Cc1cnc(Br)c(F)c1    ZINC000263625053
N#Cc1ccnc(F)c1Br    ZINC000263623331
N#Cc1c(F)nccc1Br    ZINC000238598787
N#Cc1c(F)cncc1Br    ZINC000071654883
N#Cc1nc(Br)ccc1F    ZINC000088190170
N#Cc1ccc(Br)nc1F    ZINC000307443747
N#Cc1cc(F)ncc1Br    ZINC000260549129
N#Cc1ccnc(Br)c1F    ZINC000263623667
N#Cc1ncc(Br)cc1F    ZINC000043465515
N#Cc1ccc(F)c(Br)n1    ZINC000095616368
N#Cc1ncc(F)cc1Br    ZINC000066322836
N#Cc1cc(F)nc(Br)c1    ZINC000263623291
N#Cc1cc(Br)cnc1F    ZINC000098086060
N#Cc1cnc(F)c(Br)c1    ZINC000095917745
O=Cc1ccc(Br)cc1O    ZINC000004290769
O=c1ccc(Br)ccc1O    ZINC000026896126
O=Cc1ccc(O)c(Br)c1    ZINC000001410691
Brc1cccc2c1OCO2    ZINC000000158549
O=Cc1c(O)cccc1Br    ZINC000040442708
O=Cc1cccc(Br)c1O    ZINC000012471629
O=C(O)c1cccc(Br)c1    ZINC000000404749
O=Cc1cc(O)ccc1Br    ZINC000001857510
O=C(O)c1ccccc1Br    ZINC000000164706
O=c1ccccc(Br)c1O    ZINC000001729876
O=Cc1ccc(O)cc1Br    ZINC000038220999
O=Cc1cccc(O)c1Br    ZINC000002575255
O=Cc1ccc(Br)c(O)c1    ZINC000034361124
O=Cc1cc(Br)ccc1O    ZINC000000151784
O=Cc1cc(O)cc(Br)c1    ZINC000083428717
CC1=CC(=O)C=C(Br)C1=O    ZINC000001648347
CC1=CC(=O)C(Br)=CC1=O    ZINC000000087584
Brc1ccc2c(c1)OCO2    ZINC000000158545
O=C(O)c1ccc(Br)cc1    ZINC000000388063
O/N=C\c1ccc(Br)nc1    ZINC000100077034
NC(=O)c1cncc(Br)c1    ZINC000000071433
Nc1ncc(Br)cc1C=O    ZINC000020247066
Nc1c(Br)cncc1C=O    ZINC000095769180
O/N=C/c1ccc(Br)nc1    ZINC000072225028
Nc1cc(Br)cnc1C=O    ZINC000095773420
O=CNc1cc(Br)ccn1    ZINC000074937889
C=Cc1cc(F)cc(Br)c1    ZINC000143658532
C=Cc1ccc(Br)cc1F    ZINC000071790221
OB(O)c1ccccc1Br    ZINC000169743336
OB(O)c1cccc(Br)c1    ZINC000169743224
NC(=O)c1cccc(Br)n1    ZINC000015021257
CC(=O)c1ncncc1Br    ZINC000082046514
NC(=O)c1ccc(Br)cn1    ZINC000000151257
NC(=O)c1ccc(Br)nc1    ZINC000012471612
NC(=O)c1ccnc(Br)c1    ZINC000002559905
Nc1nc(Br)ccc1C=O    ZINC000095642477
NC(=O)c1ccncc1Br    ZINC000014982306
C=Cc1cc(F)ccc1Br    ZINC000071790224
C=Cc1cccc(F)c1Br    ZINC000098210428
C=Cc1ccc(F)cc1Br    ZINC000071790220
C=Cc1c(F)cccc1Br    ZINC000117708171
OB(O)c1ccc(Br)cc1    ZINC000169743008
O/N=C/c1cnccc1Br    ZINC000091351734
CC(=O)c1ncc(Br)cn1    ZINC000071257323
Cc1nc(C=O)cnc1Br    ZINC000107190386
NC(=O)c1cccnc1Br    ZINC000000330878
NC(=O)c1cc(Br)ccn1    ZINC000000065179
C=Cc1cc(Br)ccc1F    ZINC000075772397
C=Cc1ccc(Br)c(F)c1    ZINC000116382662
C=Cc1ccc(F)c(Br)c1    ZINC000082762075
Nc1ncc(C=O)cc1Br    ZINC000095705180
NC(=O)c1ncccc1Br    ZINC000072206805
O=CNc1ccc(Br)cn1    ZINC000005590662
Nc1c(Br)nccc1C=O    ZINC000095762075
C=C(F)c1ccc(Br)cc1    ZINC000113311180
C=Cc1cccc(Br)c1F    ZINC000091251930
Cc1n[nH]c2c(Br)n[nH]c12    ZINC000225791074
N=CNc1cncc(Br)n1    ZINC001167866134
COCc1ccccc1Br    ZINC000002511692
OCCc1ccccc1Br    ZINC000000395544
Cc1cc(C)c(Br)cc1O    ZINC000095883714
Cc1cccc(Br)c1CO    ZINC000064033437
C[C@H](O)c1ccc(Br)cc1    ZINC000000388277
C[C@@H](O)c1ccccc1Br    ZINC000000389511
COc1ccc(C)c(Br)c1    ZINC000032151943
Cc1cc(Br)cc(CO)c1    ZINC000090727529
Cc1c(O)ccc(Br)c1C    ZINC000011949634
COc1cc(C)cc(Br)c1    ZINC000022053275
Cc1cc(CO)ccc1Br    ZINC000034590133
C[C@H](O)c1cccc(Br)c1    ZINC000000404020
Cc1cc(C)c(O)c(Br)c1    ZINC000001702333
COc1ccc(Br)cc1C    ZINC000000403409
C[C@@H](O)c1ccc(Br)cc1    ZINC000000388278
COc1ccc(Br)c(C)c1    ZINC000000395496
COc1cccc(Br)c1C    ZINC000040571717
CCOc1ccccc1Br    ZINC000001586377
COc1cccc(C)c1Br    ZINC000036438625
Cc1cc(Br)c(C)cc1O    ZINC000011949628
CCc1cc(O)ccc1Br    ZINC000034426898
OCCc1cccc(Br)c1    ZINC000000395543
Cc1cc(O)cc(C)c1Br    ZINC000000339095
CCOc1cccc(Br)c1    ZINC000000396172
CCc1ccc(O)cc1Br    ZINC000039100703
CCc1cccc(Br)c1O    ZINC000003613418
COCc1ccc(Br)cc1    ZINC000028278325
COc1cc(C)ccc1Br    ZINC000021983919
COc1ccc(C)cc1Br    ZINC000000403240
CCc1ccc(O)c(Br)c1    ZINC000011949622
Cc1c(Br)cccc1CO    ZINC000034116216
Cc1ccc(CO)cc1Br    ZINC000039347133
Cc1ccc(CO)c(Br)c1    ZINC000044198604
Cc1ccc(O)c(C)c1Br    ZINC000039255049
C[C@H](O)c1ccccc1Br    ZINC000000389510
Cc1ccc(Br)cc1CO    ZINC000039366544
Cc1cccc(CO)c1Br    ZINC000064033438
Cc1cc(O)c(Br)cc1C    ZINC000001627095
COc1cc(Br)ccc1C    ZINC000028278329
OCCc1ccc(Br)cc1    ZINC000000167004
COc1c(C)cccc1Br    ZINC000039193345
Cc1cc(Br)ccc1CO    ZINC000036830578
Cc1cc(C)c(Br)c(O)c1    ZINC000082382356
CCc1cc(Br)ccc1O    ZINC000005688567
Cc1cc(O)cc(Br)c1C    ZINC000039255051
Cc1ccc(Br)c(CO)c1    ZINC000080052595
C[C@@H](O)c1cccc(Br)c1    ZINC000000404021
COCc1cccc(Br)c1    ZINC000028278323
CCOc1ccc(Br)cc1    ZINC000000407014
Cc1cc(Br)cc(C)c1O    ZINC000000389687
Brc1cnn(C2CCC2)c1    ZINC000072193398
Cc1ccc(NN)cc1Br    ZINC000002546158
Cc1cc(N)c(N)c(Br)c1    ZINC000039236578
CCc1cc(Br)cnc1N    ZINC000095836970
CN(C)c1cccc(Br)n1    ZINC000034204422
CN(C)c1ccnc(Br)c1    ZINC000035653819
Cc1cnc(CN)c(Br)c1    ZINC000066322852
C[C@H](N)c1ccc(Br)cn1    ZINC000044138884
CNCc1cc(Br)ccn1    ZINC000083283670
C[C@@H](N)c1cccc(Br)n1    ZINC000083283676
Cc1cc(Br)ncc1CN    ZINC000072222948
CC(C)c1ncc(Br)cn1    ZINC000040539409
CC(C)c1cc(Br)ncn1    ZINC000040766576
C[C@@H](N)c1ccc(Br)nc1    ZINC000044138906
Cc1cc(Br)c(N)nc1C    ZINC000022048099
Cc1ccc(N)c(N)c1Br    ZINC000075601777
Cc1ncc(Br)cc1CN    ZINC000095935680
CCc1cc(N)ncc1Br    ZINC000082382352
CNc1nccc(C)c1Br    ZINC000095097386
CNc1ccc(N)cc1Br    ZINC000043596557
Cc1cc(Br)c(N)c(C)n1    ZINC000082382354
Cc1cccc(Br)c1NN    ZINC000238498714
CNCc1cncc(Br)c1    ZINC000012370810
C[C@@H](N)c1ncccc1Br    ZINC000083283672
Brc1cnn2c1CCCC2    ZINC000095642498
NCCc1cccnc1Br    ZINC000034455380
Cc1c(C)c(Br)cnc1N    ZINC000019943383
CNc1cc(C)c(Br)cn1    ZINC000040456702
CNCc1ccc(Br)cn1    ZINC000012370890
Brc1cnn(CC2CC2)c1    ZINC000038074854
C=CCn1c(C)ncc1Br    ZINC000918316388
CCc1ccnc(N)c1Br    ZINC000096134627
Cc1ncc(N)c(C)c1Br    ZINC000003881101
CN(N)c1ccc(Br)cc1    ZINC000041210537
Cc1cc(Br)c(N)cc1N    ZINC000034573633
C[C@H](N)c1ccnc(Br)c1    ZINC000044138898
NCCc1ccnc(Br)c1    ZINC000044397900
C=C(C)Cn1cc(Br)cn1    ZINC000038074764
Cc1c(Br)cccc1NN    ZINC000002546156
C[C@H](N)c1cccnc1Br    ZINC000091355932
Cc1ncc(Br)c(N)c1C    ZINC000214884613
Brc1n[nH]c2c1CCCC2    ZINC000095628544
Brc1ccnn1C1CCC1    ZINC000214268640
Cc1cc(N)nc(C)c1Br    ZINC000025724280
CCc1nc(N)ccc1Br    ZINC000084308448
C[C@H](N)c1cncc(Br)c1    ZINC000040543352
CNc1c(N)cccc1Br    ZINC000098179650
Brc1cn[nH]c1C1CCC1    ZINC000242688244
C[C@H](N)c1cccc(Br)n1    ZINC000083283675
Cc1cc(N)cc(Br)c1N    ZINC000138332034
C[C@@H](N)c1ccc(Br)cn1    ZINC000044138882
CN(C)c1ccc(Br)nc1    ZINC000019801010
CCNc1ncccc1Br    ZINC000034551108
Cc1ccc(Br)c(NN)c1    ZINC000133763835
CNc1ccc(Br)nc1C    ZINC000228799958
Brc1ccc2n1CCNC2    ZINC000082912750
CN(C)c1ccc(Br)cn1    ZINC000019721231
Cc1ccc(Br)c(N)c1N    ZINC000197549887
Cc1nc(C)c(Br)cc1N    ZINC000202739890
Brc1cn(CC2CC2)cn1    ZINC000584616948
NCCc1cc(Br)ccn1    ZINC000083283677
Cn1cc(Br)c(C2CC2)n1    ZINC000072209617
Cc1ccc(CN)nc1Br    ZINC000095830289
NNCc1ccc(Br)cc1    ZINC000021961900
NCc1ccc(N)cc1Br    ZINC000228873902
CN(C)c1cncc(Br)c1    ZINC000075629563
CCCc1ncncc1Br    ZINC000015021307
Cc1cc(NN)ccc1Br    ZINC000002533965
Cc1cc(CN)cnc1Br    ZINC000072221910
CC1(c2n[nH]cc2Br)CC1    ZINC000087366971
CN(N)c1cccc(Br)c1    ZINC000041210541
Cc1n[nH]c(C2CC2)c1Br    ZINC000042384125
Cc1cnc(C)c(Br)c1N    ZINC000096029318
CNc1ncc(C)cc1Br    ZINC000082531405
CCNc1ccc(Br)cn1    ZINC000020552434
CNc1ccc(Br)cc1N    ZINC000034455381
Cc1cc(CN)ncc1Br    ZINC000066322845
Cc1nc(Br)ccc1CN    ZINC000072223992
CCc1ccc(Br)c(N)n1    ZINC000098175511
Cc1ccc(NN)c(Br)c1    ZINC000001601401
CN(C)c1cc(Br)ccn1    ZINC000044118404
Cn1nc2c(c1Br)CCC2    ZINC000088240215
Cc1cc(C)c(Br)c(N)n1    ZINC000071256956
CC1(n2cc(Br)cn2)CC1    ZINC000217694070
CNCc1ccnc(Br)c1    ZINC000079438384
C=CCCn1cc(Br)cn1    ZINC000070595300
Cc1cc(C)c(Br)nc1N    ZINC001161698506
CCNc1cc(Br)ccn1    ZINC000238249856
Cc1cccc(NN)c1Br    ZINC000034537593
Cc1ccc(Br)cc1NN    ZINC000021303113
NNCc1ccccc1Br    ZINC000021966372
Cc1cc(Br)nc(C)c1N    ZINC000020357589
Cc1nc2n(c1Br)CCC2    ZINC000084326604
CN(C)c1ncccc1Br    ZINC000042376215
Cc1cc(N)c(Br)c(C)n1    ZINC000038978153
Cn1nc(C2CC2)cc1Br    ZINC000214268560
CC(C)c1ncncc1Br    ZINC000015021327
Cc1cc(C)c(N)c(Br)n1    ZINC000002454938
Brc1ncn2c1CCCC2    ZINC000107369035
CNc1cnc(Br)cc1C    ZINC000575442728
CC(C)c1ccc(Br)nn1    ZINC000044118082
CCc1cc(Br)ncc1N    ZINC000032914773
NCCc1ccncc1Br    ZINC000044397776
NCCc1ccc(Br)nc1    ZINC000044397766
Cc1cnc(CN)cc1Br    ZINC000095761780
Cc1c(N)cc(Br)cc1N    ZINC000113686710
C[C@@H](N)c1ccnc(Br)c1    ZINC000044138900
CN(C)c1ccncc1Br    ZINC000035803550
Cc1cc(Br)cc(N)c1N    ZINC000001438953
CNc1cccc(Br)c1N    ZINC000032914665
NCCc1cccc(Br)n1    ZINC000044397071
Cc1cc(Br)cc(CN)n1    ZINC000082912744
C[C@@H](N)c1cccnc1Br    ZINC000091355933
CNc1cc(Br)ccc1N    ZINC000038886077
CNCc1cccc(Br)n1    ZINC000012370884
Cn1ncc(Br)c1C1CC1    ZINC000149616913
CCNc1cccc(Br)n1    ZINC000038537216
NCCc1ncccc1Br    ZINC000044399142
Cc1cc(N)c(C)nc1Br    ZINC000167446403
Brc1cnc2n1CCCC2    ZINC000020358098
Cc1cc(N)c(N)cc1Br    ZINC000062152694
CNc1ncc(Br)cc1C    ZINC000042783835
Cc1cc(Br)c(C)nc1N    ZINC000098181500
NCc1cc(Br)ccc1N    ZINC000044068857
NCCc1ccc(Br)cn1    ZINC000044397896
CCNc1cncc(Br)c1    ZINC000096515750
NCc1ccc(Br)cc1N    ZINC000084193521
Cc1cc(Br)ccc1NN    ZINC000002533962
Brc1cc2c([nH]1)CCNC2    ZINC000082382355
CNCc1ccc(Br)nc1    ZINC000072225039
Cc1cc(Br)cnc1CN    ZINC000066322847
Cc1ncc(Br)c(C)c1N    ZINC000095627629
CCc1ncc(Br)cc1N    ZINC000095707248
CCNc1ccncc1Br    ZINC000133664659
Cc1c(N)c(N)ccc1Br    ZINC000077011420
CNNc1cccc(Br)c1    ZINC000096026642
C[C@H](N)c1ccc(Br)nc1    ZINC000044138908
NNCc1cccc(Br)c1    ZINC000019171872
CC(C)=C1CC=C(Br)CC1    ZINC000085477017
N#CCc1ccc(Br)s1    ZINC000000334102
Cc1cc(C#N)sc1Br    ZINC000075629654
Cc1cc(Br)sc1C#N    ZINC000091366376
Cc1cc(Br)c(C#N)s1    ZINC000082381903
N#CCc1cc(Br)cs1    ZINC000016123657
O=[N+]([O-])c1cccc(Br)c1    ZINC000001566594
O=Cc1cc(=O)[nH]cc1Br    ZINC000079066727
O=[N+]([O-])c1ccccc1Br    ZINC000001596127
O=Cc1c[nH]cc(Br)c1=O    ZINC000095773927
O=Cc1c[nH]c(=O)c(Br)c1    ZINC000012336521
O=C(O)c1ccc(Br)nc1    ZINC000000334031
O=Cc1cnc(Br)cc1O    ZINC000075629661
O=Cc1ccnc(Br)c1O    ZINC000072284335
O=C(O)c1cncc(Br)c1    ZINC000000039490
O=C(O)c1cccnc1Br    ZINC000000151254
O=Cc1nc(Br)ccc1O    ZINC000095774026
O=Cc1cc(O)cnc1Br    ZINC000238729022
O=Cc1ncc(Br)cc1O    ZINC000095761896
O=C(O)c1ccncc1Br    ZINC000000332355
O=Cc1cc(Br)c[nH]c1=O    ZINC000095761887
O=C(O)c1cnccc1Br    ZINC000002599060
O=C(O)c1ccnc(Br)c1    ZINC000003866429
O=C(O)c1cc(Br)ccn1    ZINC000000151256
O=Cc1ccnc(O)c1Br    ZINC000238710136
O=[N+]([O-])c1ccc(Br)cc1    ZINC000001666827
O=C(O)c1ccc(Br)cn1    ZINC000000330875
O=C(O)c1ncccc1Br    ZINC000002456171
Brc1cnc2c(c1)OCO2    ZINC000039247108
O=C(O)c1cccc(Br)n1    ZINC000000331827
NC(=O)c1ncncc1Br    ZINC000040544364
Nc1ncc(Br)nc1C=O    ZINC000072187467
NC(=O)c1ccc(Br)nn1    ZINC000085345258
O=NNc1ccc(Br)cn1    ZINC000013213087
NC(=O)c1cnc(Br)cn1    ZINC000095709439
NC(=O)c1ncc(Br)cn1    ZINC000026460123
NC(=O)c1nccnc1Br    ZINC000098181184
OB(O)c1cnccc1Br    ZINC000169747860
OB(O)c1cccnc1Br    ZINC000169744897
OB(O)c1ccncc1Br    ZINC000169747899
OB(O)c1ccnc(Br)c1    ZINC000169743527
Fc1cccc(/C=C/Br)n1    ZINC000685964526
C=Cc1nc(Br)ccc1F    ZINC000575624903
OB(O)c1ccc(Br)cn1    ZINC000169873827
OB(O)c1ccc(Br)nc1    ZINC000169743781
OB(O)c1cccc(Br)n1    ZINC000169858357
OB(O)c1cncc(Br)c1    ZINC000169743772
Cc1cc(CO)c(Br)cn1    ZINC000306649102
COCc1ccc(Br)nc1    ZINC000072194555
COc1cccc(Br)c1N    ZINC000001652214
COc1cnc(Br)c(C)c1    ZINC000090411474
COc1cc(N)cc(Br)c1    ZINC000034426030
Cc1ccn(C)c(=O)c1Br    ZINC000039651053
CCOc1ccnc(Br)c1    ZINC000014982248
C[C@H](O)c1cccc(Br)n1    ZINC000033414634
C[C@H](O)c1ccc(Br)cn1    ZINC000026895184
C[C@H](O)c1cccnc1Br    ZINC000038866732
ONCc1ccc(Br)cc1    ZINC000082913466
COc1ccc(Br)nc1C    ZINC000090400324
CCOc1ccc(Br)nc1    ZINC000014982250
COCc1ccnc(Br)c1    ZINC000072194568
COCc1ccc(Br)cn1    ZINC000090411172
Cc1cncc(Br)c1CO    ZINC000214333971
Cc1c(C)[n+]([O-])ccc1Br    ZINC000114867023
COc1ncc(Br)cc1C    ZINC000012359586
OCCc1cccc(Br)n1    ZINC000049581950
Cc1cc(Br)cc(C)[n+]1[O-]    ZINC000114804301
Cc1cc(Br)c(=O)[nH]c1C    ZINC000049584980
C[C@@H](O)c1ncccc1Br    ZINC000125443285
C[C@@H](O)c1cccc(Br)n1    ZINC000033414632
Cc1cc(N)cc(Br)c1O    ZINC000040538086
COc1c(C)nccc1Br    ZINC000238339892
COc1nc(C)ccc1Br    ZINC000008698261
CCn1cccc(Br)c1=O    ZINC000038888454
Cc1cnc(CO)c(Br)c1    ZINC000299803836
Cc1cc(Br)cc(CO)n1    ZINC000095642081
C[C@H](O)c1cc(Br)ccn1    ZINC000219925554
Nc1ccc(Br)cc1CO    ZINC000014007818
Cc1ncc(Br)cc1CO    ZINC000224807785
COc1cc(Br)ncc1C    ZINC000238460676
Nc1cc(Br)ccc1CO    ZINC000074938024
ONCc1ccccc1Br    ZINC000039298744
Cc1ccc(CO)nc1Br    ZINC000095830290
Cc1cc(Br)cc(O)c1N    ZINC000116878650
OCCc1ncccc1Br    ZINC000066309381
C[C@H](O)c1cncc(Br)c1    ZINC000039366937
Cc1cc(N)c(O)cc1Br    ZINC000062152891
Brc1cnc(C2CCC2)o1    ZINC000238037198
Cc1c(Br)ccnc1CO    ZINC000095642613
Cc1cc(=O)n(C)cc1Br    ZINC000085398647
COc1ccc(Br)c(C)n1    ZINC000012496071
Cc1cc(Br)cnc1CO    ZINC000090413296
OCCc1ccc(Br)nc1    ZINC000072221161
OCCc1ccc(Br)cn1    ZINC000079017155
CCn1c(Br)cccc1=O    ZINC000145500484
CCn1cc(Br)ccc1=O    ZINC000038888453
Cc1nc(Br)ccc1CO    ZINC000072223990
CCn1ccc(Br)cc1=O    ZINC000059581538
COc1ccc(C)nc1Br    ZINC000005041157
NOCc1cccc(Br)c1    ZINC000004105160
COc1cc(Br)ccc1N    ZINC000000406213
COCc1cncc(Br)c1    ZINC000059682412
Cc1cc(Br)cc(=O)n1C    ZINC000114166203
Cc1c(N)c(O)ccc1Br    ZINC000200782517
C[C@H](O)c1ccc(Br)nc1    ZINC000072225030
C[C@@H](O)c1ccc(Br)nc1    ZINC000072225031
C[C@@H](O)c1cncc(Br)c1    ZINC000039366938
COc1cccc(N)c1Br    ZINC000038339306
COc1cnc(C)c(Br)c1    ZINC000095670853
CCc1[nH]c(C=O)cc1Br    ZINC000078582603
CCc1cc(=O)[nH]cc1Br    ZINC000082381905
Cc1ccc(Br)c(=O)n1C    ZINC000085398639
CCOc1cc(Br)ccn1    ZINC000014982254
Cc1ccc(Br)c(CO)n1    ZINC000238531382
Cc1cc(Br)c(=O)n(C)c1    ZINC000071517615
Cc1nc(CO)ccc1Br    ZINC000090413207
NOCc1ccccc1Br    ZINC000000167850
NCc1ccc(Br)cc1O    ZINC000082639036
Cc1c(Br)ccc(=O)n1C    ZINC000085398636
OCCc1cncc(Br)c1    ZINC000114583578
Cc1cc(Br)ncc1CO    ZINC000072222946
OCCc1cc(Br)ccn1    ZINC000014982265
Cc1cc(Br)cn(C)c1=O    ZINC000071517223
C[C@@H](O)c1cccnc1Br    ZINC000038866734
CCOc1cncc(Br)c1    ZINC000014982253
Cc1cc(O)c(N)cc1Br    ZINC000037597623
Cc1c(O)c(N)ccc1Br    ZINC000575720013
CCOc1cnccc1Br    ZINC000014982258
Nc1cc(Br)cc(CO)c1    ZINC000089065297
COc1cc(C)ncc1Br    ZINC000084302632
Nc1ccc(Br)c(CO)c1    ZINC000116929495
COc1cc(Br)cc(C)n1    ZINC000085224631
Cc1cnc(CO)cc1Br    ZINC000039105061
COc1cnc(C)cc1Br    ZINC000079069434
CCOc1cccc(Br)n1    ZINC000000966671
CCOc1ccncc1Br    ZINC000014982251
NCc1cc(O)ccc1Br    ZINC000067173010
COc1nccc(Br)c1C    ZINC000079058157
CCOc1cccnc1Br    ZINC000014982247
NCc1cccc(Br)c1O    ZINC000042411478
COc1ccc(C)c(Br)n1    ZINC000238361465
Cc1c(Br)cncc1CO    ZINC000082046888
COc1ccc(Br)c(N)c1    ZINC000000294856
COc1cc(C)c(Br)cn1    ZINC000002526548
C[C@@H](O)c1ccc(Br)cn1    ZINC000026895181
Cc1cc(CO)ncc1Br    ZINC000090413834
COc1cncc(Br)c1C    ZINC000071864016
OCCc1ccncc1Br    ZINC000059145272
ONCc1cccc(Br)c1    ZINC000082913467
COc1cc(Br)c(C)cn1    ZINC000200522233
COc1cc(N)ccc1Br    ZINC000002548040
CCOc1ncccc1Br    ZINC000012359461
Cc1c(Br)cc(C=O)n1C    ZINC000078582597
Cc1[nH]c(C)c(C=O)c1Br    ZINC000083283927
Cc1[nH]c(C=O)c(C)c1Br    ZINC000037624325
C[C@@H](O)c1cc(Br)ccn1    ZINC000219925581
COc1ncc(C)cc1Br    ZINC000071790996
COc1cc(Br)cnc1C    ZINC000032914741
COc1ccc(N)c(Br)c1    ZINC000035359687
Cc1cc(CO)cnc1Br    ZINC000072221908
CC(=O)c1c[nH]c(Br)c1C    ZINC000066339204
Nc1cc(CO)ccc1Br    ZINC000095218070
Brc1onc2c1CCCC2    ZINC000206861312
Cc1cc(=O)c(Br)c(C)[nH]1    ZINC000005297367
NCc1ccc(Br)c(O)c1    ZINC000082913469
Cc1cc(Br)cc(N)c1O    ZINC000062152892
COc1ccnc(Br)c1C    ZINC000214333807
COc1c(N)cccc1Br    ZINC000067176107
NCc1cc(Br)ccc1O    ZINC000001871326
Cc1cc(=O)[nH]c(C)c1Br    ZINC000039651054
CCn1cc(Br)cc1C=O    ZINC000078582686
CCOc1ccc(Br)cn1    ZINC000000331001
Cc1cc(CO)cc(Br)n1    ZINC000114108376
NCc1ccc(O)c(Br)c1    ZINC000002524598
NOCc1ccc(Br)cc1    ZINC000019733270
Nc1cccc(Br)c1CO    ZINC000036964702
Cc1cc(O)c(Br)cc1N    ZINC000078549645
COc1ccc(N)cc1Br    ZINC000000570547
COc1ccc(Br)cc1N    ZINC000002525096
C[C@@H](O)c1ccncc1Br    ZINC000114582842
Nc1c(Br)cccc1CO    ZINC000095931360
Cc1cc(N)c(O)c(Br)c1    ZINC000020134800
COc1nccc(C)c1Br    ZINC000021981986
CCc1nc(N)cc(Br)n1    ZINC000039100741
CN(C)c1cnc(Br)cn1    ZINC000038540608
Cc1ccnc(NN)c1Br    ZINC000118466131
Cc1c(Br)cnc(N)c1N    ZINC000021981768
C[C@@H](N)c1ncc(Br)cn1    ZINC000070947612
Cc1c(N)cnc(N)c1Br    ZINC000019943181
CN(C)c1cc(Br)cnn1    ZINC000075629680
CN(C)c1ccc(Br)nn1    ZINC000042383925
CN(N)c1ccc(Br)cn1    ZINC000166336734
Brc1cnn(C2CNC2)c1    ZINC000054931657
CNc1cncc(Br)c1N    ZINC000225742546
Cc1ncc(N)c(N)c1Br    ZINC000098175568
Brc1cn2c(n1)CNCC2    ZINC000082913473
CN(C)c1nccc(Br)n1    ZINC000044117952
C=C(C)n1ncc(Br)c1N    ZINC001174791763
CNc1cnc(Br)cc1N    ZINC000143161876
Cc1cc(Br)nc(N)c1N    ZINC000034268715
Cc1nc(N)c(N)cc1Br    ZINC000021981770
NNCc1ccc(Br)nc1    ZINC000199752724
CCNc1ncc(Br)cn1    ZINC000038537681
C=Cn1nc(C)c(Br)c1N    ZINC001174778432
Brc1cnn2c1CNCC2    ZINC000083283929
Cc1nc(N)nc(C)c1Br    ZINC000004826009
CNc1ccnc(Br)c1N    ZINC000080441353
CCNc1ccc(Br)nn1    ZINC000049584904
C=CCn1cc(Br)c(N)n1    ZINC000052924010
CCNc1nnccc1Br    ZINC000095628537
CNc1c(N)cncc1Br    ZINC000042750178
CN(N)c1cc(Br)ccn1    ZINC000199544852
Brc1cnc2n1CCNC2    ZINC000030678313
CCNc1cc(Br)cnn1    ZINC000663315724
Brc1cnn2c1NCCC2    ZINC000084236645
Cc1nc(N)c(Br)nc1C    ZINC000001700079
Cc1nc(NN)ccc1Br    ZINC000065337591
Cc1cc(N)c(N)nc1Br    ZINC000299889821
C=CNc1cc(Br)nn1C    ZINC001174780088
CCNc1cnc(Br)cn1    ZINC000083891648
NNCc1cncc(Br)c1    ZINC000020480884
C=CNc1c(Br)cnn1C    ZINC001174780649
CN(C)c1ncc(Br)cn1    ZINC000004208967
Cc1ccc(Br)c(NN)n1    ZINC000199542742
Nc1c(Br)cnn1C1CC1    ZINC000075843761
CN(N)c1ncccc1Br    ZINC000199542845
CN1CCn2ncc(Br)c21    ZINC000107144308
C=C(C)n1cc(N)c(Br)n1    ZINC001174788421
CNc1cc(Br)cnc1N    ZINC000034116258
NCc1cc(Br)cnc1N    ZINC000082639038
Cc1nc(CN)cnc1Br    ZINC000107191468
Cc1cc(NN)ncc1Br    ZINC000075759769
Brc1ncn2c1CNCC2    ZINC000040443071
C[C@H](N)c1ncc(Br)cn1    ZINC000070947609
Cc1cc(Br)cnc1NN    ZINC000036243542
Brc1cnc2n1CCCN2    ZINC000084232845
CN(C)c1cnnc(Br)c1    ZINC000146933297
Cc1cnc(NN)c(Br)c1    ZINC000075759762
CNc1ncc(Br)cc1N    ZINC000034496710
Brc1cn2ccsc2n1    ZINC000001571473
N#CCc1ncsc1Br    ZINC000260310565
Brc1cnc2sccn12    ZINC000211565923
Brc1csc2cncn12    ZINC000091692501
Brc1cn2ccnc2s1    ZINC000039325779
Cc1nc(C#N)sc1Br    ZINC000072192986
Brc1n[nH]c2ccsc12    ZINC000000984487
N#CCc1ncc(Br)s1    ZINC000085351961
N#Cc1sc(Br)cc1N    ZINC000016696880
Cc1nsc(Br)c1C#N    ZINC000097758466
O=[N+]([O-])c1ccc(Br)cn1    ZINC000000331611
O=[N+]([O-])c1cncc(Br)c1    ZINC000014982289
O=C(O)c1cncnc1Br    ZINC000084237298
O=C(O)c1ncc(Br)cn1    ZINC000008698537
O=[N+]([O-])c1ccc(Br)nc1    ZINC000000331610
O=Cc1nc[nH]c(=O)c1Br    ZINC000225735379
O=Cc1cc(F)ccc1Br    ZINC000002512342
O=Cc1cccc(F)c1Br    ZINC000021300745
O=[N+]([O-])c1cc(Br)ccn1    ZINC000095933444
O=[N+]([O-])c1cccc(Br)n1    ZINC000001296684
O=C(O)c1cnc(Br)cn1    ZINC000038540811
O=[N+]([O-])c1ncccc1Br    ZINC000002454936
O=[N+]([O-])c1cccnc1Br    ZINC000002571270
O=Cc1ccc(F)cc1Br    ZINC000002567808
O=Cc1cc(F)cc(Br)c1    ZINC000002528584
O=Cc1ccc(Br)c(F)c1    ZINC000002383961
O=C(O)c1nccnc1Br    ZINC000039286923
O=[N+]([O-])c1ccnc(Br)c1    ZINC000001296687
O=C(O)c1cncc(Br)n1    ZINC000084307856
O=C(O)c1ncncc1Br    ZINC000020272849
O=C(O)c1ccc(Br)nn1    ZINC000033940558
O=Cc1ccc(F)c(Br)c1    ZINC000000157203
O=Cc1cc(Br)ccc1F    ZINC000000157202
O=[N+]([O-])c1cnccc1Br    ZINC000014982291
O=[N+]([O-])c1ccncc1Br    ZINC000012969571
O=Cc1c(F)cccc1Br    ZINC000008729815
O=Cc1ccc(Br)cc1F    ZINC000001081226
O=Cc1cccc(Br)c1F    ZINC000008729790
Cc1ccc(S)c(Br)c1    ZINC000002513939
Cc1ccc(Br)cc1S    ZINC000036533084
Cc1cc(S)ccc1Br    ZINC000034623074
SCc1ccccc1Br    ZINC000004244657
Cc1cc(S)cc(Br)c1    ZINC000143524975
Cc1c(S)cccc1Br    ZINC000067796616
Brc1cc2c(s1)CCC2    ZINC000082326487
Cc1ccc(Br)c(S)c1    ZINC000036533070
Cc1cccc(S)c1Br    ZINC000067796576
CSc1ccc(Br)cc1    ZINC000000167168
SCc1cccc(Br)c1    ZINC000004244656
CSc1ccccc1Br    ZINC000000409185
C=CCc1ccc(Br)s1    ZINC000034076594
CSc1cccc(Br)c1    ZINC000000404107
Cc1ccc(S)cc1Br    ZINC000039274293
Brc1sccc1C1CC1    ZINC000072191876
C=CCc1sccc1Br    ZINC000039238601
O=NNc1cnc(Br)cn1    ZINC000006524494
Brc1ccc(C2CC2)s1    ZINC000044120786
SCc1ccc(Br)cc1    ZINC000004244655
Cc1ccsc1/C=C/Br    ZINC000606276575
Cc1cc(Br)ccc1S    ZINC000036533067
Cc1cccc(Br)c1S    ZINC000071792188
OCc1cccc(Br)c1O    ZINC000016124444
COc1cc(O)ccc1Br    ZINC000001599531
OCc1cc(Br)ccc1O    ZINC000000159251
COc1cc(Br)ccc1O    ZINC000000158195
OCc1ccc(O)cc1Br    ZINC000096304685
COc1ccc(O)cc1Br    ZINC000032235457
OCc1ccc(Br)cc1O    ZINC000016124447
COc1ccc(Br)c(O)c1    ZINC000002585990
COc1cc(O)cc(Br)c1    ZINC000045672783
OCc1ccc(O)c(Br)c1    ZINC000002566079
Cc1cc(=O)c(Br)c(C)o1    ZINC001775964887
COc1cccc(O)c1Br    ZINC000034454552
OCc1cc(O)ccc1Br    ZINC000089064983
Cc1cc(O)c(Br)cc1O    ZINC000000397776
Cc1cc(O)cc(Br)c1O    ZINC000038339039
Cc1cc(O)cc(O)c1Br    ZINC000033505764
OCc1cc(O)cc(Br)c1    ZINC000113297922
COc1c(O)cccc1Br    ZINC000039321068
COc1ccc(O)c(Br)c1    ZINC000001673669
COc1cccc(Br)c1O    ZINC000012359068
OCc1c(O)cccc1Br    ZINC000146091603
OCc1ccc(Br)c(O)c1    ZINC000034087503
COc1ccc(Br)cc1O    ZINC000002568133
CCOc1ncc(Br)cn1    ZINC000015021395
Brc1cnn(C2COC2)c1    ZINC000095917998
CCn1cc(C=O)c(Br)n1    ZINC000408717675
COc1cnc(Br)cc1N    ZINC000238390499
Nc1ccc(Br)nc1CO    ZINC000077024609
CCn1cc(Br)c(C=O)n1    ZINC000002559425
Cc1cc(O)c(Br)nc1N    ZINC000035569739
COc1ncc(N)cc1Br    ZINC000008698190
COc1ccc(N)c(Br)n1    ZINC000012496094
CCn1nccc(Br)c1=O    ZINC000255189613
COc1cc(N)ncc1Br    ZINC000071256016
COc1cnc(Br)c(N)c1    ZINC000059269015
Cn1cc(N)c(=O)c(Br)c1    ZINC000095347635
Cc1c(C=O)c(Br)nn1C    ZINC000107437471
COc1nccc(N)c1Br    ZINC000040566666
Cc1c(N)c(=O)[nH]cc1Br    ZINC000026438395
CNC(=O)c1c[nH]c(Br)c1    ZINC000306968003
COc1ccnc(N)c1Br    ZINC000071256017
NC(=O)Cn1cccc1Br    ZINC000575410975
CCc1nc[nH]c(=O)c1Br    ZINC000085448840
CC(=O)c1nn(C)cc1Br    ZINC000002536682
CCc1nnc(/C=C/Br)o1    ZINC001255056673
COc1nc(Br)ccc1N    ZINC000034781171
Nc1ncc(CO)cc1Br    ZINC000095705179
Cc1[nH]c(=O)c(N)cc1Br    ZINC000026438393
Cc1nc(=O)[nH]c(C)c1Br    ZINC000025492232
Cc1ncn(C)c(=O)c1Br    ZINC000085464125
CCn1c(Br)cncc1=O    ZINC000306473518
NCc1cc(Br)c[nH]c1=O    ZINC000082639241
CCn1ncc(Br)c1C=O    ZINC000002559426
COc1cnc(N)c(Br)c1    ZINC000088189929
COc1ncc(Br)c(C)n1    ZINC000004208948
CCOc1nccc(Br)n1    ZINC000044117965
COc1ccc(N)nc1Br    ZINC000012371430
Nc1ncc(Br)cc1CO    ZINC000019851166
CCOc1cnc(Br)cn1    ZINC000035635810
Cc1c(Br)cnc(N)c1O    ZINC000021981852
Nc1cc(O)c(Br)cc1N    ZINC000095494811
Cc1c(C=O)nn(C)c1Br    ZINC000082381375
NCc1cc(O)cnc1Br    ZINC001525636558
Nc1cc(Br)cnc1CO    ZINC000095743206
Cc1nc(C)c(Br)c(=O)[nH]1    ZINC000025492236
CCc1ncc(Br)c(=O)[nH]1    ZINC000085449396
COc1cnc(N)cc1Br    ZINC000306692683
COc1cc(N)cc(Br)n1    ZINC000084226131
COc1cnc(Br)c(C)n1    ZINC000095774757
COc1ncnc(C)c1Br    ZINC000066054973
Cn1cc(N)cc(Br)c1=O    ZINC000074941959
Cn1cc(Br)cc1C(N)=O    ZINC000035180407
COc1c(N)cncc1Br    ZINC000035569870
COc1cc(N)c(Br)cn1    ZINC000071256193
Brc1cnn2c1OCCC2    ZINC000095095599
CCn1cc(Br)cnc1=O    ZINC000118072874
CCn1cc(Br)ncc1=O    ZINC000255189880
CC(=O)c1c(Br)cnn1C    ZINC000002536685
CCn1ncc(Br)cc1=O    ZINC000255188253
Cc1c(Br)nc(C=O)n1C    ZINC000642882625
Cc1nn(C)c(C=O)c1Br    ZINC000082381371
COc1nc(N)ccc1Br    ZINC000071256964
COc1cncc(Br)c1N    ZINC000214416242
Nc1cc(CO)ncc1Br    ZINC000079048063
NCc1c[nH]c(=O)c(Br)c1    ZINC000082914279
Cc1nc(CO)cnc1Br    ZINC001525635382
Nc1c(Br)cncc1CO    ZINC000095929786
Cc1nn(C)c(Br)c1C=O    ZINC000214416328
Cc1cnc(N)c(O)c1Br    ZINC000021981837
COc1ccc(Br)nc1N    ZINC000083428761
CCn1nc(Br)ccc1=O    ZINC000098213607
COc1cc(N)nc(Br)c1    ZINC000091301705
CCn1ccnc(Br)c1=O    ZINC000061767250
Cn1cc(N)c(Br)cc1=O    ZINC000257928125
Cn1cc(Br)c(N)cc1=O    ZINC000257886676
COc1ncc(Br)cc1N    ZINC000008698259
COc1ncnc(Br)c1C    ZINC000307505071
Nc1cc(CO)c(Br)cn1    ZINC000095828766
CC(=O)Cn1cc(Br)cn1    ZINC000002537947
COCc1ncc(Br)cn1    ZINC000144024379
C[C@@H](O)c1ncncc1Br    ZINC000068675323
Brc1cn2c(n1)COCC2    ZINC000238036683
Cn1cc(Br)cc(N)c1=O    ZINC000044682116
COc1cc(N)cnc1Br    ZINC000082046903
COc1cc(Br)cnc1N    ZINC000033358743
Nc1ccc(Br)c(O)c1N    ZINC000225747547
COc1c(N)nccc1Br    ZINC000167533538
COc1ccnc(Br)c1N    ZINC000071255344
Nc1nc(Br)ccc1CO    ZINC000307626692
Cc1nc(N)cc(O)c1Br    ZINC000016249305
COc1cc(Br)cc(N)n1    ZINC000238453343
COc1ccc(Br)c(N)n1    ZINC000071256963
C[C@H](O)c1ncncc1Br    ZINC000068675322
O=CCCn1nccc1Br    ZINC000108314328
Oc1n[nH]c(C2CC2)c1Br    ZINC000083284355
CNC(=O)c1cc(Br)c[nH]1    ZINC000004038467
C[C@@H](F)c1ccccc1Br    ZINC000063360991
Cc1cc(F)cc(C)c1Br    ZINC000067794668
CCc1cc(F)ccc1Br    ZINC000113567679
Cc1cc(Br)cc(F)c1C    ZINC000002578017
Cc1cc(C)c(Br)c(F)c1    ZINC000002567812
Cc1cc(CF)ccc1Br    ZINC001504206551
C[C@H](F)c1ccc(Br)cc1    ZINC000064370203
CCc1ccc(F)c(Br)c1    ZINC000060249370
Cc1cc(F)c(Br)cc1C    ZINC000072232715
CCc1cccc(Br)c1F    ZINC000231612599
Cc1cc(Br)c(C)cc1F    ZINC000063363106
Cc1c(F)ccc(Br)c1C    ZINC000002511038
Cc1cc(Br)ccc1CF    ZINC000113692206
C[C@H](F)c1ccccc1Br    ZINC000063360990
CCc1cc(Br)ccc1F    ZINC000063932415
Cc1cc(C)c(F)c(Br)c1    ZINC000055161575
CCc1ccc(Br)c(F)c1    ZINC000077028568
C[C@@H](F)c1ccc(Br)cc1    ZINC000066308995
Cc1ccc(Br)c(C)c1F    ZINC000002568092
Cc1cc(Br)cc(C)c1F    ZINC000002379319
CCc1cccc(F)c1Br    ZINC000214416414
CCc1ccc(Br)cc1F    ZINC000081213631
Cc1cc(Br)cc(CF)c1    ZINC001504206494
Cc1ncnc(NN)c1Br    ZINC000000331521
NNc1ncc(N)cc1Br    ZINC000095494850
CNc1ncc(Br)c(N)n1    ZINC000087821067
NNc1ncc(Br)cc1N    ZINC001776011335
CNc1nc(Br)cnc1N    ZINC000006745223
O[C@@H]1C(Br)=C[C@@H]2CC[C@H]1C2    ZINC000043761783
CC(=O)[C@@H]1CC=C(Br)CC1    ZINC000085483017
O[C@@H]1C(Br)=C[C@H]2CC[C@@H]1C2    ZINC000043761784
O[C@@H]1C(Br)=C[C@@H]2CC[C@@H]1C2    ZINC000101138251
O[C@@H]1C(Br)=C[C@H]2CC[C@H]1C2    ZINC000101138256
CC(=O)[C@H]1CC=C(Br)CC1    ZINC000085483014
CCCC1=C(Br)C(=O)CC1    ZINC000140127860
CC(C)(C)c1ncc(Br)[nH]1    ZINC000095496189
Cc1nn(C(C)C)cc1Br    ZINC000042384398
Cc1c(Br)ncn1C(C)C    ZINC000408715845
CC(C)c1cc(Br)n(C)n1    ZINC000214417393
CC(C)c1nn(C)cc1Br    ZINC000078770743
CN(C)Cc1ccc(Br)[nH]1    ZINC000257905434
CC(C)(C)n1cc(Br)cn1    ZINC000040456634
CC(C)Cn1cc(Br)cn1    ZINC000038074746
CCCCn1cc(Br)cn1    ZINC000015021668
CCn1nc(C)c(Br)c1C    ZINC000019093372
CC[C@H](C)n1cc(Br)cn1    ZINC000038074777
CC[C@@H](C)n1ccc(Br)n1    ZINC000072339556
Cc1c(Br)cnn1C(C)C    ZINC000075838752
CCCCn1nccc1Br    ZINC000095094200
CCCn1nc(Br)cc1C    ZINC000072339539
CN(C)Cc1c[nH]c(Br)c1    ZINC000257915882
CC(C)Cn1ccc(Br)n1    ZINC000072339559
Cc1ncc(Br)n1C(C)C    ZINC000113455707
Cc1[nH]nc(C(C)C)c1Br    ZINC000042383946
CC(C)(C)n1ccc(Br)n1    ZINC000097756638
Cc1ncn(C(C)C)c1Br    ZINC000408715395
CCc1n[nH]c(CC)c1Br    ZINC000145364796
CCCn1c(Br)cnc1C    ZINC000605654265
CC(C)c1ncc(Br)n1C    ZINC000202456353
CC[C@@H](C)n1cc(Br)cn1    ZINC000038074776
CC[C@H](C)n1ccc(Br)n1    ZINC000072339558
CNCc1cc(Br)cn1C    ZINC000075110474
CC(C)(C)c1n[nH]cc1Br    ZINC000001384646
CN(C)Cc1cc(Br)c[nH]1    ZINC001231571340
Cc1cc(Br)nn1C(C)C    ZINC000072339540
CC(C)Cn1nccc1Br    ZINC000095094199
CCC[C@H]1CC=C(Br)CC1    ZINC000063363111
CCC[C@@H]1CC=C(Br)CC1    ZINC000063363112
O=C=Nc1sccc1Br    ZINC000082613980
O=C=Nc1cscc1Br    ZINC000012370497
O=C=Nc1ccc(Br)s1    ZINC000019432378
N#Cc1nc(N)sc1Br    ZINC000095643005
O=[N+]([O-])c1cnc(Br)cn1    ZINC000034224181
O=Cc1cc(Br)cnc1F    ZINC000038540340
O=Cc1ccc(Br)c(F)n1    ZINC000098096561
O=Cc1cc(Br)ncc1F    ZINC000030677671
O=Cc1ccc(F)c(Br)n1    ZINC000147772036
O=Cc1c(F)nccc1Br    ZINC000015444597
C=CNc1ccsc1Br    ZINC001174783809
CSc1cccc(Br)n1    ZINC000015021693
Cc1cc(Br)cnc1S    ZINC000040384076
Cn1cccc(Br)c1=S    ZINC000000481334
Cc1cnc(S)c(Br)c1    ZINC000086032233
O=Cc1ncc(F)cc1Br    ZINC000095628680
O=Cc1cnc(Br)c(F)c1    ZINC000095761885
O=Cc1ncc(Br)cc1F    ZINC000095495967
O=Cc1ccc(Br)nc1F    ZINC000071256135
O=Cc1cnc(F)c(Br)c1    ZINC000095917855
O=Cc1cc(F)cc(Br)n1    ZINC000095642403
Nc1ccc(Br)cc1S    ZINC000005551024
Cc1cc(=S)[nH]cc1Br    ZINC000086032231
Brc1scnc1C1CC1    ZINC000072192141
Cc1nc(S)ccc1Br    ZINC000086032240
CSc1cncc(Br)c1    ZINC000012471865
Nc1c(S)cccc1Br    ZINC000039617152
O=Cc1nc(Br)ccc1F    ZINC000008700534
O=Cc1c(F)cncc1Br    ZINC000079440906
O=Cc1cc(F)ncc1Br    ZINC000214498638
O=Cc1ccnc(Br)c1F    ZINC000072265934
Brc1cnc(C2CC2)s1    ZINC000042750193
CSc1ccc(Br)cn1    ZINC000012359441
CSc1cnccc1Br    ZINC000090413777
Nc1cccc(Br)c1S    ZINC000147780600
Nc1ccc(S)c(Br)c1    ZINC000043597888
O=Cc1nc(F)ccc1Br    ZINC000214498718
Nc1cc(Br)ccc1S    ZINC000036378434
CSc1ccc(Br)nc1    ZINC000021953220
CSc1ncccc1Br    ZINC000042376577
CSc1cccnc1Br    ZINC000035882142
CNC(=O)c1coc(Br)c1    ZINC000032779903
CNC(=O)c1cc(Br)co1    ZINC001540197905
COc1cc(O)c(Br)cn1    ZINC000095616378
Cc1cc(Br)oc1C(N)=O    ZINC000044920484
OCc1ccc(O)c(Br)n1    ZINC000019911420
Cc1cc(O)c(Br)c(=O)[nH]1    ZINC000238464910
COc1cc(Br)ncc1O    ZINC000238460908
COc1cc(Br)c[n+]([O-])c1    ZINC000006735540
COc1cc(=O)[nH]cc1Br    ZINC000082380804
CON=Cc1occc1Br    ZINC000307787190
CNC(=O)c1ccc(Br)o1    ZINC000005171864
COC(=O)c1ccc(Br)[nH]1    ZINC000013379818
Cn1c(Br)ccc1C(=O)O    ZINC000037624180
Cn1cc(C(=O)O)cc1Br    ZINC000083314170
Cc1c(Br)c[nH]c1C(=O)O    ZINC000026506874
Cc1[nH]cc(Br)c(=O)c1O    ZINC000214499491
COc1c(Br)[nH]ccc1=O    ZINC000066054281
COc1ncc(Br)cc1O    ZINC000072265982
COc1ccc(Br)[n+]([O-])c1    ZINC000074934325
Cc1oc(Br)cc1C(N)=O    ZINC000306618602
COc1cc(Br)c[nH]c1=O    ZINC000085224799
COc1ncc(O)cc1Br    ZINC000095829893
CNC(=O)c1ccoc1Br    ZINC000179052876
CON=Cc1ccc(Br)o1    ZINC000378864088
O=c1[nH]cc(Br)cc1CO    ZINC000219320594
C/[N+]([O-])=C\c1ccc(Br)o1    ZINC000012351170
OCc1nc(Br)ccc1O    ZINC000149069767
COc1ccc[n+]([O-])c1Br    ZINC000021981899
OCc1cc(O)cnc1Br    ZINC000307337851
COC(=O)c1c[nH]c(Br)c1    ZINC000037593621
COc1nc(Br)ccc1O    ZINC000238354140
CNC(=O)c1occc1Br    ZINC000038363641
COc1c[nH]c(Br)cc1=O    ZINC000072265981
Cn1cc(Br)cc1C(=O)O    ZINC000007779457
[O-][n+]1cc(Br)cc(CO)c1    ZINC000072220874
Cc1cc(Br)[nH]c1C(=O)O    ZINC000020272683
COc1cc(O)cnc1Br    ZINC000238398438
Cc1nc(O)cc(O)c1Br    ZINC000039402289
COC(=O)c1[nH]ccc1Br    ZINC000095535309
COC(=O)c1cc(Br)c[nH]1    ZINC000003883635
Cc1[nH]c(Br)cc1C(=O)O    ZINC000214498951
NC(=O)Cn1cc(Br)cn1    ZINC000033414690
Cc1nc(N)[nH]c(=O)c1Br    ZINC000017860996
CC(=O)Nc1cc(Br)n[nH]1    ZINC000095217972
Nc1ncc(Br)c(CO)n1    ZINC000019872874
Cn1cc(Br)c(/C=N/O)n1    ZINC000252483517
CNC(=O)c1n[nH]cc1Br    ZINC000118780994
Cn1nc(C(N)=O)cc1Br    ZINC000223782141
CC(=O)Nn1cc(Br)cn1    ZINC000306349358
Cc1cc(N)c(F)cc1Br    ZINC000002541316
NCc1ccc(F)c(Br)c1    ZINC000000157219
Cc1cc(N)cc(F)c1Br    ZINC000067802769
CCc1c(F)cncc1Br    ZINC000085225012
CNc1ccc(F)c(Br)c1    ZINC000036533377
Cc1cc(N)c(Br)cc1F    ZINC000036533677
Cc1cc(F)c(N)c(Br)c1    ZINC000015443746
Cc1cc(Br)c(F)cc1N    ZINC000002541325
NCc1cc(F)cc(Br)c1    ZINC000002526850
CNc1cc(F)ccc1Br    ZINC000036533375
CNc1cc(Br)ccc1F    ZINC000036533379
COc1nc(Br)cnc1N    ZINC000016082601
Cn1cc(Br)nc(N)c1=O    ZINC000140142574
Cn1cc(Br)c(/C=N\O)n1    ZINC000098211610
NNC(=O)c1cc(Br)c[nH]1    ZINC000000111529
COc1ncnc(N)c1Br    ZINC000039233304
Cn1nc(Br)cc1C(N)=O    ZINC000191868005
COc1nc(N)ncc1Br    ZINC000016678722
NC(=O)c1cc(Br)cn1N    ZINC000238594259
COc1ncc(Br)c(N)n1    ZINC000040448506
CC(=O)Nc1[nH]ncc1Br    ZINC000095096538
CO/N=C\c1n[nH]cc1Br    ZINC000071789915
Cn1ncc(N)c(Br)c1=O    ZINC000039216999
Cc1cc(F)c(Br)cc1N    ZINC000002563939
Cc1cc(N)c(F)c(Br)c1    ZINC000075915342
NCc1cccc(F)c1Br    ZINC000066348116
CCc1cc(Br)cnc1F    ZINC001249933273
Cc1c(N)c(Br)ccc1F    ZINC000097442010
Cc1c(F)c(N)ccc1Br    ZINC000075926535
Cc1c(N)cc(F)cc1Br    ZINC000002243129
NCc1c(F)cccc1Br    ZINC000038846950
Cn1cc(Br)c(C(N)=O)n1    ZINC000032223109
Cn1ncc(Br)c1C(N)=O    ZINC000075847560
Cn1ncc(C(N)=O)c1Br    ZINC000306288350
CNc1ncc(Br)c(=O)[nH]1    ZINC000085449442
COc1cnc(Br)c(N)n1    ZINC000064034246
Cn1ncc(Br)c(N)c1=O    ZINC000039217000
Cc1[nH]nc(C(N)=O)c1Br    ZINC000048889386
Cc1cc(Br)cc(F)c1N    ZINC000095627774
NCc1ccc(Br)c(F)c1    ZINC000039947608
Cc1cc(F)c(N)cc1Br    ZINC000038537191
Cc1cc(N)cc(Br)c1F    ZINC000044564097
NCc1cc(Br)ccc1F    ZINC000000403509
CNc1ccc(Br)c(F)c1    ZINC000036533381
Cc1c(F)ccc(N)c1Br    ZINC000097442007
CNc1ccc(Br)cc1F    ZINC000020045189
Cc1c(F)cc(N)cc1Br    ZINC000059796764
NCc1cccc(Br)c1F    ZINC000038846949
Cc1cc(F)cc(Br)c1N    ZINC000002575706
Cc1cc(Br)c(N)cc1F    ZINC000002512341
Cc1c(N)c(F)ccc1Br    ZINC000096306945
NCc1cc(F)ccc1Br    ZINC000002512346
Cc1cc(N)c(Br)c(F)c1    ZINC000306823244
Cc1ccc(F)c(Br)c1N    ZINC000075926067
Cc1cc(Br)c(F)c(C)n1    ZINC000098179664
CNc1cc(F)cc(Br)c1    ZINC000106882247
Cc1c(N)cc(Br)cc1F    ZINC000002243130
NCc1ccc(F)cc1Br    ZINC000002567807
CNc1ccc(F)cc1Br    ZINC000020430873
Nc1ncc(Br)nc1CO    ZINC000085210264
CC(=O)Nc1c[nH]nc1Br    ZINC001469477611
Cn1cc(Br)nc1C(N)=O    ZINC000143437123
Cc1cc(F)cc(N)c1Br    ZINC000097442004
CNc1c(F)cccc1Br    ZINC000158397128
Cc1c(N)ccc(Br)c1F    ZINC000015443750
Cc1ccc(F)c(N)c1Br    ZINC000075915339
Cc1cc(Br)cc(N)c1F    ZINC000075843648
NCc1ccc(Br)cc1F    ZINC000002512505
NNc1nc(Br)cnc1N    ZINC000040448294
OC1Cn2cc(Br)c[n+]2C1    ZINC000017417450
CCCCc1cnoc1Br    ZINC000219772693
Cc1oc(CCN)cc1Br    ZINC000082927059
CN(C)Cc1occc1Br    ZINC001143116462
CN(C)Cc1cc(Br)co1    ZINC001232849900
CC(C)(C)c1cc(Br)on1    ZINC000214500373
CC(C)(C)c1ncc(Br)o1    ZINC000238131909
CN(C)Cc1ccc(Br)o1    ZINC000114220332
CNCc1cc(Br)c(C)o1    ZINC000085394277
CCCCc1cc(Br)on1    ZINC000219772178
CN(C)Cc1n[nH]cc1Br    ZINC000718799272
CNCc1c(Br)cnn1C    ZINC000002537530
CC(C)n1nc(Br)cc1N    ZINC000694972229
CC(C)n1cc(N)c(Br)n1    ZINC000953080441
CCn1cc(Br)c(CN)n1    ZINC000002537526
NCCCn1cnc(Br)c1    ZINC000091364405
CNCc1nn(C)cc1Br    ZINC000002537527
CCCn1cc(N)c(Br)n1    ZINC000953018066
NCCCn1cc(Br)cn1    ZINC000002558421
Cn1cc(Br)c(CCN)n1    ZINC000107372420
CCCn1nc(N)cc1Br    ZINC000953018172
CCCn1nc(Br)cc1N    ZINC000953018171
CNCCn1cc(Br)cn1    ZINC000026547385
NCCCn1ccc(Br)n1    ZINC000072339552
CC(C)Cn1cc(Br)nn1    ZINC000095774066
CC(C)(C)n1cc(Br)nn1    ZINC000095762330
CC(C)n1nc(N)cc1Br    ZINC000953001586
CCn1ncc(Br)c1CN    ZINC000002537529
CCn1nc(N)c(Br)c1C    ZINC000020313706
Cn1cnc(CCN)c1Br    ZINC000685945540
CC(C)n1cc(Br)c(N)n1    ZINC000020313647
CC(C)n1ncc(Br)c1N    ZINC000043666274
Cn1ncc(Br)c1CCN    ZINC000044397106
CCCn1cc(Br)c(N)n1    ZINC000002537953
CCN1CCC(C)=C(Br)C1    ZINC000280525756
CCCN1CCC=C(Br)C1    ZINC000079035101
CCCN1CC=C(Br)CC1    ZINC000079035094
Cc1cc(C=O)sc1Br    ZINC000004208982
CC(=O)c1sccc1Br    ZINC000000153408
Cc1sc(C=O)cc1Br    ZINC000012357543
CC(=O)c1ccc(Br)s1    ZINC000000096540
CC(=O)c1csc(Br)c1    ZINC000039268248
CC(=O)c1cc(Br)cs1    ZINC000000161650
Cc1c(Br)csc1C=O    ZINC000000334113
CC(=O)c1cscc1Br    ZINC000034588028
Cc1cc(Br)c(C=O)s1    ZINC000000334112
Cc1cc(Br)sc1C=O    ZINC000034473047
ClCc1ccccc1Br    ZINC000002390016
Cc1ccc(Cl)cc1Br    ZINC000002528196
Cc1cccc(Cl)c1Br    ZINC000002528192
Cc1ccc(Cl)c(Br)c1    ZINC000001724748
Cc1cc(Cl)cc(Br)c1    ZINC000056961632
ClCc1ccc(Br)cc1    ZINC000001846490
Cc1cccc(Br)c1Cl    ZINC000063926336
Cc1ccc(Br)c(Cl)c1    ZINC000001690004
Cc1c(Cl)cccc1Br    ZINC000002600065
Cc1ccc(Br)cc1Cl    ZINC000000403471
Cc1cc(Br)ccc1Cl    ZINC000000394947
ClCc1cccc(Br)c1    ZINC000002390017
Cc1cc(Cl)ccc1Br    ZINC000000164571
CSc1cc(Br)ncn1    ZINC000095775943
CSc1ncc(Br)cn1    ZINC000004198802
COC(=O)c1cc(Br)co1    ZINC000039189351
Cc1cc(C(=O)O)oc1Br    ZINC000108271922
Cc1oc(C(=O)O)cc1Br    ZINC000085395002
COC(=O)c1occc1Br    ZINC000090130465
Cc1occ(Br)c(=O)c1O    ZINC000001580660
COC(=O)c1ccc(Br)o1    ZINC000000142738
Cc1cc(Br)oc1C(=O)O    ZINC000012506761
Ic1ccccc1    ZINC000001699878
COC(=O)c1ccoc1Br    ZINC000012370774
Nc1cnc(S)c(Br)c1    ZINC000086481933
CSc1cnc(Br)cn1    ZINC000045672827
N=C(N)c1ccc(Br)s1    ZINC000032593530
CSc1nccc(Br)n1    ZINC000040448446
Oc1cc(Br)cc(O)c1O    ZINC000097437811
Oc1cc(O)c(Br)c(O)c1    ZINC000001609435
Cc1cc(O)c(Br)c(=O)o1    ZINC000002552106
Cc1oc(Br)cc1C(=O)O    ZINC000040537998
COC(=O)c1coc(Br)c1    ZINC000078388593
COC(=O)c1cocc1Br    ZINC000261215963
N=C(N)c1sccc1Br    ZINC000084298011
N/N=C/c1ccc(Br)s1    ZINC000005897057
Cc1c(Br)c(=O)[nH][nH]c1=O    ZINC000095829572
Cn1c(Br)cnc1C(=O)O    ZINC000076639506
Cn1ncc(C(=O)O)c1Br    ZINC000075842668
COc1nc(Br)c[nH]c1=O    ZINC000087493342
O=C(O)Cn1ccc(Br)n1    ZINC000072339545
O=C(O)Cn1cc(Br)cn1    ZINC000002531016
Cc1nc(=O)c(Br)c(O)[nH]1    ZINC000005200217
Cn1ncc(Br)c1C(=O)O    ZINC000000035822
Cn1nc(C(=O)O)cc1Br    ZINC000091692862
COC(=O)c1[nH]ncc1Br    ZINC000003832441
O=C(O)Cc1[nH]ncc1Br    ZINC000085389042
O=C(NO)c1c[nH]c(Br)c1    ZINC000306640978
COC(=O)c1[nH]cnc1Br    ZINC000095093313
Cn1ncc(O)c(Br)c1=O    ZINC000033948185
COC(=O)c1cc(Br)[nH]n1    ZINC000085210442
Cc1[nH]nc(C(=O)O)c1Br    ZINC000004771844
Cn1nc(Br)cc1C(=O)O    ZINC000098108421
Cc1c(Br)n[nH]c1C(=O)O    ZINC000082320290
Cn1cc(Br)c(C(=O)O)n1    ZINC000000035821
NNC(=O)c1cc(Br)co1    ZINC000085393024
COc1nc(=O)[nH]cc1Br    ZINC000017420771
O=C(NO)c1cc(Br)c[nH]1    ZINC000307748072
COC(=O)c1nc(Br)c[nH]1    ZINC000095830264
Cc1[nH]c(=O)[nH]c(=O)c1Br    ZINC000000032330
O=C(O)Cn1cnc(Br)c1    ZINC000238629599
NNC(=O)c1ccc(Br)o1    ZINC000002574304
Cn1cc(Br)c(=O)[nH]c1=O    ZINC000000343307
Cc1noc(C(N)=O)c1Br    ZINC000217595689
Nc1c(Br)cnc(O)c1O    ZINC000575444797
Cn1cc(C(=O)O)c(Br)n1    ZINC000084237290
N/C(=N/O)c1ccc(Br)o1    ZINC000034961490
Cc1cc(O)c(F)cc1Br    ZINC000090548819
Cc1cc(F)c(O)cc1Br    ZINC000079019677
OCc1cc(Br)ccc1F    ZINC000002516784
COc1ccc(Br)c(F)c1    ZINC000002574363
OCc1cc(F)cc(Br)c1    ZINC000002528585
Cc1ccc(F)c(Br)c1O    ZINC000075882634
COc1cccc(Br)c1F    ZINC000016158471
Cc1cc(O)c(Br)cc1F    ZINC000146568876
COc1cccc(F)c1Br    ZINC000002510744
FCOc1cccc(Br)c1    ZINC000002510704
N/C(=N/O)c1n[nH]cc1Br    ZINC000004277649
OCc1c(F)cccc1Br    ZINC000054962360
Cc1ccc(F)c(O)c1Br    ZINC000065337297
OCc1ccc(F)c(Br)c1    ZINC000002512423
COc1ccc(F)c(Br)c1    ZINC000071244646
COc1ccc(Br)cc1F    ZINC000000409296
OCc1cc(F)ccc1Br    ZINC000002512345
OCc1ccc(Br)c(F)c1    ZINC000044608007
Cc1c(F)c(O)ccc1Br    ZINC000141232137
Cc1cc(F)c(O)c(Br)c1    ZINC000090413696
Cn1nnc(Br)c1C(N)=O    ZINC000306203244
NNc1cn[nH]c(=O)c1Br    ZINC000017325860
Cc1cc(Br)c(F)cc1O    ZINC000135079200
Cc1cc(Br)cc(O)c1F    ZINC000090413833
COc1cc(Br)ccc1F    ZINC000014628933
COc1cc(F)cc(Br)c1    ZINC000014628931
OCc1ccc(F)cc1Br    ZINC000002567810
Cc1c(O)c(Br)ccc1F    ZINC000095929147
OCc1ccc(Br)cc1F    ZINC000002512504
Cc1cc(F)cc(Br)c1O    ZINC000097437902
Cc1ccc(O)c(F)c1Br    ZINC000261494111
Cc1c(O)ccc(Br)c1F    ZINC000095929143
OCc1cccc(Br)c1F    ZINC000016158996
Cc1cc(O)c(F)c(Br)c1    ZINC000042750078
COc1ccc(F)cc1Br    ZINC000000164569
NNC(=O)c1[nH]ncc1Br    ZINC000004243757
C#Cc1cc(Br)cc(C#C)c1    ZINC000141140742
OCc1cccc(F)c1Br    ZINC000054962359
Cc1cc(F)c(Br)cc1O    ZINC000098210755
Cc1ccc(Br)c(O)c1F    ZINC000085345165
COc1cc(F)ccc1Br    ZINC000002541324
Cc1ccc(Br)c(F)c1O    ZINC000147312522
COc1c(F)cccc1Br    ZINC000002541530
CCCc1ccc(Br)s1    ZINC000072192309
Nc1nc(N)c(Br)c(=O)[nH]1    ZINC000004301144
NCc1ncc(Br)cc1F    ZINC000066322853
Nc1cc(N)c(Br)cc1F    ZINC000034497851
NNc1cc(Br)ccc1F    ZINC000002243285
Nc1cc(Br)cc(F)c1N    ZINC000002243187
NNc1cccc(F)c1Br    ZINC000034362127
NCc1cc(Br)ncc1F    ZINC000095631138
NNc1ccc(F)cc1Br    ZINC000001234998
NNc1cccc(Br)c1F    ZINC000230279309
NCc1cnc(F)c(Br)c1    ZINC000238566829
NNc1ccc(Br)cc1F    ZINC000000088605
NCc1c(Br)ccnc1F    ZINC000238610049
Nc1cc(F)cc(Br)c1N    ZINC000016158947
Nc1ccc(Br)c(N)c1F    ZINC000036533675
Nc1c(F)ccc(Br)c1N    ZINC000169797823
NNc1ccc(Br)c(F)c1    ZINC000071624051
NNc1cc(F)ccc1Br    ZINC000039332305
NCc1ccc(F)nc1Br    ZINC000675050882
NCc1ncc(F)cc1Br    ZINC000066322839
NNc1c(F)cccc1Br    ZINC000016125713
NCc1cc(Br)cnc1F    ZINC000095630938
Nc1ccc(Br)c(F)c1N    ZINC000016125748
NCc1cc(F)cnc1Br    ZINC000095616403
NCc1nc(Br)ccc1F    ZINC000095630939
Nc1cc(F)c(Br)cc1N    ZINC000016159798
Nc1ccc(F)c(Br)c1N    ZINC000071790049
CCOC1=C(Br)C(=O)CC1    ZINC000034415342
O=C(O)[C@@H]1CC=C(Br)CC1    ZINC000085483174
O=C(O)C1=C(Br)CCCC1    ZINC000036448699
BrC1=CCCC12OCCO2    ZINC000034597234
O=C(O)[C@H]1CC=C(Br)CC1    ZINC000085483173
CCOc1n[nH]c(C)c1Br    ZINC000005686462
Cc1c(Br)c(CO)nn1C    ZINC000142561065
CCOc1nn(C)cc1Br    ZINC000146869581
COCc1c(Br)cnn1C    ZINC000223648354
Cc1c(Br)cnn1CCO    ZINC000072219951
Cc1nn(C)c(CO)c1Br    ZINC000084270894
Cc1nn(CCO)cc1Br    ZINC000072219952
COCCn1cc(Br)cn1    ZINC000038074742
Cn1cc(Br)c(CCO)n1    ZINC000214583717
OCCCn1cc(Br)cn1    ZINC000012357735
C[C@@H](NN)c1ccc(Br)o1    ZINC000161781619
COCc1[nH]nc(C)c1Br    ZINC000042384095
Cc1nn(CO)c(C)c1Br    ZINC000000393846
C[C@H](NN)c1ccc(Br)o1    ZINC000161781497
CC(C)n1cc(Br)c(O)n1    ZINC000218299548
C[C@@H](O)Cn1cc(Br)cn1    ZINC000038054709
C[C@H](O)Cn1cc(Br)cn1    ZINC000038054708
COCCn1nccc1Br    ZINC000096509878
Cc1ncc(Br)n1CCO    ZINC000918317420
CCn1ncc(Br)c1CO    ZINC000072209644
CCOc1c(Br)cnn1C    ZINC000256054650
COCCn1ccc(Br)n1    ZINC000095094178
Cn1nc(Br)cc1CCO    ZINC000214583793
Cc1c(CO)nn(C)c1Br    ZINC000526059812
CCn1cc(Br)c(CO)n1    ZINC000072209621
COCc1nn(C)cc1Br    ZINC000146842342
N#Cc1cc(Br)c(Cl)o1    ZINC000096509867
N#Cc1cc(Br)c(F)s1    ZINC000514260925
O/N=C\c1ccc(Br)s1    ZINC000012359046
NC(=O)c1csc(Br)c1    ZINC000037390049
NC(=O)c1cscc1Br    ZINC000071773534
O/N=C/c1csc(Br)c1    ZINC000091351743
O/N=C/c1ccc(Br)s1    ZINC000000169982
NC(=O)c1ccc(Br)s1    ZINC000002750706
O=CCc1ncc(Br)s1    ZINC000145986243
CC(=O)c1ncc(Br)s1    ZINC000022007396
Cc1sc(C=O)nc1Br    ZINC000084383238
Cc1nc(C=O)c(Br)s1    ZINC000000383862
Cc1nsc(C=O)c1Br    ZINC000084239164
NC(=O)c1sccc1Br    ZINC000000109585
CC(=O)c1nc(Br)cs1    ZINC000038325373
NC(=O)c1ccsc1Br    ZINC000095093401
Cc1nc(C=O)sc1Br    ZINC000071789015
CC(=O)c1scnc1Br    ZINC000082379235
O/N=C/c1cc(Br)cs1    ZINC000100207202
ON=Cc1sccc1Br    ZINC000254624804
ON=Cc1ccc(Br)s1    ZINC000252370137
NC(=O)c1cc(Br)cs1    ZINC000019094402
O/N=C/c1sccc1Br    ZINC000000142634
Nc1cc(Cl)ccc1Br    ZINC000002567820
Cc1cc(Br)cnc1Cl    ZINC000001726759
Cc1nccc(Br)c1Cl    ZINC000079007113
Nc1cccc(Br)c1Cl    ZINC000006091652
Cc1c(Cl)cncc1Br    ZINC000085210612
Cc1ccc(Br)c(Cl)n1    ZINC000002384068
Cc1ncc(Br)cc1Cl    ZINC000021993119
Cc1cc(Br)c(Cl)cn1    ZINC000095762073
ClCc1ccc(Br)cn1    ZINC000039120771
Cc1cc(Cl)cnc1Br    ZINC000002383990
Cc1ccc(Cl)nc1Br    ZINC000044787404
Cc1nccc(Cl)c1Br    ZINC000071788789
Nc1ccc(Cl)cc1Br    ZINC000000404060
Cc1cncc(Br)c1Cl    ZINC000095763949
Nc1cc(Cl)cc(Br)c1    ZINC000004253970
Nc1ccc(Cl)c(Br)c1    ZINC000028278227
Cc1ccc(Cl)c(Br)n1    ZINC000095829396
Cc1cnc(Cl)c(Br)c1    ZINC000000332253
Cc1c(Cl)nccc1Br    ZINC000021981933
Cc1ncc(Cl)cc1Br    ZINC000066327860
ClCc1cccc(Br)n1    ZINC000035569735
Cc1c(Cl)ccnc1Br    ZINC000095761933
ClCc1cc(Br)ccn1    ZINC000066327847
ClCc1ccnc(Br)c1    ZINC000095642366
Nc1cccc(Cl)c1Br    ZINC000036471562
Nc1c(Cl)cccc1Br    ZINC000039222353
Cc1cnc(Cl)cc1Br    ZINC000035569819
Cc1ccc(Br)nc1Cl    ZINC000079007079
Cc1cc(Cl)nc(Br)c1    ZINC000021981908
Cc1cc(Cl)c(Br)cn1    ZINC000021982018
Nc1cc(Br)ccc1Cl    ZINC000004716587
Cc1nc(Br)ccc1Cl    ZINC000038541004
ClCc1ccncc1Br    ZINC000090500424
Nc1ccc(Br)c(Cl)c1    ZINC000000166762
Cc1cc(Br)cc(Cl)n1    ZINC000071250732
Cc1ccnc(Cl)c1Br    ZINC000002526722
ClCc1cncc(Br)c1    ZINC000012370811
ClCc1ccc(Br)nc1    ZINC000033947573
ClCc1ncccc1Br    ZINC000034263323
ClCc1cccnc1Br    ZINC000072284324
Cc1cnc(Br)cc1Cl    ZINC000035569820
Cc1cnc(Br)c(Cl)c1    ZINC000021981890
Nc1ccc(Br)cc1Cl    ZINC000000388335
Cc1cc(Br)ncc1Cl    ZINC000008700537
Cc1ccnc(Br)c1Cl    ZINC000008698243
Cc1cc(Cl)ncc1Br    ZINC000002585534
Nc1ncc(Br)nc1S    ZINC000071873542
Cc1nc(Cl)ccc1Br    ZINC000008698224
NC(=S)c1[nH]ncc1Br    ZINC000004277650
Cc1onc(C(=O)O)c1Br    ZINC000026547669
Ic1ccncc1    ZINC000000161788
O=C(NO)c1ccoc1Br    ZINC000236532226
COC(=O)c1ocnc1Br    ZINC000165265297
O=C(NO)c1ccc(Br)o1    ZINC000019428437
COC(=O)c1conc1Br    ZINC000095098295
O=C(NO)c1occc1Br    ZINC000306431949
COC(=O)c1cc(Br)no1    ZINC000044076441
Ic1ccccn1    ZINC000000404222
Ic1cccnc1    ZINC000000331802
Cc1noc(C(=O)O)c1Br    ZINC000026439084
Cc1onc(Br)c1C(=O)O    ZINC000034481251
Cc1nc(C(=O)O)c(Br)o1    ZINC000040448507
Cn1cc(Br)c([N+](=O)[O-])n1    ZINC000002257400
Nc1n[nH]c(C(=O)O)c1Br    ZINC000005387412
Cn1ncc(Br)c1[N+](=O)[O-]    ZINC000000987400
Cn1nnc(Br)c1C(=O)O    ZINC000210996879
COc1ncc(Br)cc1F    ZINC000002526737
COc1cc(F)ncc1Br    ZINC000095933599
COc1cnc(F)cc1Br    ZINC000090411361
COc1cc(F)c(Br)cn1    ZINC000230506002
OCc1ncc(F)cc1Br    ZINC000095630948
Nc1cc(F)cc(Br)c1O    ZINC000002243120
OCc1cnc(Br)c(F)c1    ZINC000238728447
COc1nccc(Br)c1F    ZINC000095761944
COc1c(F)cncc1Br    ZINC000214980484
Nc1ccc(Br)c(F)c1O    ZINC000238574385
COc1cncc(F)c1Br    ZINC000216714020
Nc1c(O)cc(Br)cc1F    ZINC000147877088
OCc1c(F)cncc1Br    ZINC000209853761
OCc1ccnc(Br)c1F    ZINC000095616310
COc1ccc(Br)nc1F    ZINC000064034432
COc1ccnc(Br)c1F    ZINC000066322925
Cn1nc(Br)cc1[N+](=O)[O-]    ZINC000953126717
Cn1ncc([N+](=O)[O-])c1Br    ZINC000001097911
Nc1nc(O)c(Br)c(=O)[nH]1    ZINC000016990369
COC(=O)c1nn[nH]c1Br    ZINC000095635415
Cn1cc([N+](=O)[O-])c(Br)n1    ZINC000039416417
COc1cc(F)cnc1Br    ZINC000095630922
OCc1nc(F)ccc1Br    ZINC000095348335
COc1cc(Br)cnc1F    ZINC000088190249
Cn1cc(Br)cc(F)c1=O    ZINC000082046697
Nc1c(O)c(F)ccc1Br    ZINC000142905572
Nc1c(O)ccc(Br)c1F    ZINC000095917490
Cn1ccc(=O)c(F)c1Br    ZINC000066322927
COc1nccc(F)c1Br    ZINC000238425641
OCc1cc(Br)ncc1F    ZINC000085224847
Nc1c(O)c(Br)ccc1F    ZINC000307522602
OCc1ccc(F)nc1Br    ZINC000238726443
Nc1ccc(F)c(Br)c1O    ZINC000071790050
COc1ncc(F)cc1Br    ZINC000002539932
Nc1cc(O)c(Br)cc1F    ZINC000075606915
Nc1[nH]c(=O)[nH]c(=O)c1Br    ZINC000000967243
Cn1nc([N+](=O)[O-])cc1Br    ZINC000953126665
Cc1[nH]nc([N+](=O)[O-])c1Br    ZINC000001049768
Cc1nc([N+](=O)[O-])c(Br)[nH]1    ZINC000004311295
OCc1cnc(F)c(Br)c1    ZINC000095934464
COc1ccc(F)c(Br)n1    ZINC000098095327
COc1cnc(F)c(Br)c1    ZINC000238407960
Nc1cc(Br)c(F)cc1O    ZINC000031176444
COc1ccc(Br)c(F)n1    ZINC000096395145
OCc1cc(F)ncc1Br    ZINC000238722115
Nc1cc(O)c(F)cc1Br    ZINC000209832909
COc1cc(Br)ncc1F    ZINC000083285798
Nc1c(O)cc(F)cc1Br    ZINC000258837430
OCc1c(Br)ccnc1F    ZINC000066327891
OCc1ncc(Br)cc1F    ZINC000072193761
COc1c(F)nccc1Br    ZINC000238413673
OCc1cc(Br)cnc1F    ZINC000090411423
COc1ccc(F)nc1Br    ZINC000226105288
Nc1cc(Br)cc(F)c1O    ZINC000002243121
Cn1cnc([N+](=O)[O-])c1Br    ZINC000013207660
Cn1cc(Br)nc1[N+](=O)[O-]    ZINC000037594127
COc1ccnc(F)c1Br    ZINC000095917852
OCc1nc(Br)ccc1F    ZINC000071256375
COc1cnc(Br)c(F)c1    ZINC000095628548
Nc1c(O)ccc(F)c1Br    ZINC000306707367
COc1cc(Br)c(F)cn1    ZINC000002546103
Nc1cc(F)c(O)c(Br)c1    ZINC000214683691
Cn1cc(F)c(Br)cc1=O    ZINC000082046696
Nc1cc(F)c(Br)cc1O    ZINC000097447175
C[C@H](N)c1ccc(Br)s1    ZINC000003705654
Cc1sc(CN)cc1Br    ZINC000082931469
CNCc1sccc1Br    ZINC000020357696
Cc1cc(Br)c(CN)s1    ZINC000083678084
CCc1nc(C)c(Br)s1    ZINC000065337224
NCCc1sccc1Br    ZINC000043674240
NCCc1cc(Br)cs1    ZINC000002599332
CC(C)c1ncc(Br)s1    ZINC000044119620
NCCc1ccc(Br)s1    ZINC000002599329
CNCc1ccc(Br)s1    ZINC000003333284
CNCc1csc(Br)c1    ZINC000035251423
Cc1sc(Br)c(N)c1C    ZINC000132943828
NCCc1ccsc1Br    ZINC000082379231
CC(C)c1ncsc1Br    ZINC000084305803
C[C@@H](N)c1ccc(Br)s1    ZINC000003705655
NNC(=O)c1n[nH]nc1Br    ZINC000004115061
CNCc1ccsc1Br    ZINC000012370568
CC(C)c1nc(Br)cs1    ZINC000004198746
CNCc1cc(Br)cs1    ZINC000011920628
CNCc1cscc1Br    ZINC000012370499
NNc1ncc(F)cc1Br    ZINC000095830497
Nc1c(F)cnc(Br)c1N    ZINC000072482143
CC(C)(O)c1cc(Br)no1    ZINC000095098296
CNc1ncnc(F)c1Br    ZINC000575519771
NNc1ncc(Br)cc1F    ZINC000095830496
CCOc1noc(C)c1Br    ZINC000039099454
CO[C@H](C)c1cc(Br)no1    ZINC001222701090
NC[C@@H](O)c1ccc(Br)o1    ZINC000021949731
NC[C@H](O)c1ccc(Br)o1    ZINC000021949733
CO[C@@H](C)c1cc(Br)no1    ZINC001222701089
Nc1c(Br)cnn1CCO    ZINC000087418572
CCn1nnc(Br)c1CO    ZINC000536959571
COCCn1cc(Br)nn1    ZINC000757138709
O=C(O)c1cc(Br)cs1    ZINC000000159061
O=C(O)c1cscc1Br    ZINC000004208979
O=C(O)c1sccc1Br    ZINC000000107789
O=C(O)c1ccc(Br)s1    ZINC000000042559
O=C(O)c1csc(Br)c1    ZINC000020281912
O=C(O)c1ccsc1Br    ZINC000002563935
Oc1cccc(Br)c1Cl    ZINC000026896114
Oc1ccc(Br)cc1Cl    ZINC000000064966
Oc1ccc(Cl)c(Br)c1    ZINC000002545218
NC(=O)c1ncc(Br)s1    ZINC000095093320
Oc1nc(=S)c(Br)c[nH]1    ZINC000001678981
NC(=O)c1nc(Br)cs1    ZINC000095761064
Oc1cccc(Cl)c1Br    ZINC000002524480
Oc1cc(Cl)cc(Br)c1    ZINC000028278245
Oc1cc(Br)ccc1Cl    ZINC000000336744
Oc1c(Cl)cccc1Br    ZINC000002038970
Oc1ccc(Br)c(Cl)c1    ZINC000002545221
Oc1ccc(Cl)cc1Br    ZINC000000404310
NC(=O)c1scnc1Br    ZINC000238666200
Oc1cc(Cl)ccc1Br    ZINC000002512340
Fc1ccc(Br)c(S)c1    ZINC000015442769
OB(O)c1ccc(Br)s1    ZINC000169747618
Nc1cncc(Cl)c1Br    ZINC000225393146
Nc1nccc(Cl)c1Br    ZINC000071256013
Nc1cc(Br)c(Cl)cn1    ZINC000071255969
Nc1cncc(Br)c1Cl    ZINC000081991276
Cc1nc(Br)cnc1Cl    ZINC000095616331
Nc1cc(Cl)ncc1Br    ZINC000029786621
ClCc1ncc(Br)cn1    ZINC000075629394
Nc1c(Cl)nccc1Br    ZINC000095764069
Fc1ccc(S)c(Br)c1    ZINC000015442767
Fc1c(S)cccc1Br    ZINC000071792125
Fc1cccc(S)c1Br    ZINC000142245185
Fc1cc(Br)ccc1S    ZINC000015442772
Nc1cnc(Br)c(Cl)c1    ZINC000021981886
Cc1cnc(Br)c(Cl)n1    ZINC000238495660
Nc1cc(Br)ncc1Cl    ZINC000079007126
Cc1nc(Cl)ncc1Br    ZINC000004208950
Nc1nc(Br)ccc1Cl    ZINC000071256175
Nc1cc(Br)cnc1Cl    ZINC000002582882
Cc1ncc(Br)c(Cl)n1    ZINC000067176031
Nc1cnc(Cl)c(Br)c1    ZINC000008698113
Nc1cc(Cl)cc(Br)n1    ZINC000095635190
Nc1ccnc(Br)c1Cl    ZINC000026459583
Nc1cc(Cl)c(Br)cn1    ZINC000038534260
Nc1ccc(Cl)c(Br)n1    ZINC000071256177
Fc1cc(S)cc(Br)c1    ZINC000067799983
Fc1ccc(Br)cc1S    ZINC000036533004
OB(O)c1sccc1Br    ZINC000169748005
Nc1ccc(Br)nc1Cl    ZINC000002456095
Nc1cc(Cl)cnc1Br    ZINC000015441993
Nc1ccc(Br)c(Cl)n1    ZINC000038538336
Nc1cc(Br)cc(Cl)n1    ZINC000095929560
Nc1ncc(Cl)cc1Br    ZINC000019721329
Nc1ncc(Br)cc1Cl    ZINC000038540994
Cc1nc(Cl)cnc1Br    ZINC000085210606
Nc1c(Cl)cncc1Br    ZINC000026894759
Fc1cccc(Br)c1S    ZINC000067796549
Fc1ccc(S)cc1Br    ZINC000015442771
Fc1cc(S)ccc1Br    ZINC000015442774
OB(O)c1cscc1Br    ZINC000169748007
OB(O)c1cc(Br)cs1    ZINC000169748405
Nc1ccnc(Cl)c1Br    ZINC000021981761
Cc1cnc(Cl)c(Br)n1    ZINC000095616332
Nc1nccc(Br)c1Cl    ZINC000071255970
Cc1ncnc(Cl)c1Br    ZINC000002559900
Nc1nc(Cl)ccc1Br    ZINC000064033987
Nc1ccc(Cl)nc1Br    ZINC000038537173
Ic1cnccn1    ZINC000002245235
Ic1ccncn1    ZINC000066327942
Ic1cccnn1    ZINC000034455462
Ic1cncnc1    ZINC000000967270
Ic1ccnnc1    ZINC000095496301
F/C(=C\Br)CC(F)(F)F    ZINC000064370194
C/C(F)=C(/Br)C(F)(F)F    ZINC000071790172
Oc1cc(Br)cc(O)c1F    ZINC000079019626
Oc1cc(Br)cc(F)c1O    ZINC000035855125
OCCc1ccc(Br)s1    ZINC000041215541
Cc1sc(Br)c(O)c1C    ZINC000218693271
C/C(F)=C(\Br)C(F)(F)F    ZINC000064370189
Oc1cc(F)c(Br)cc1O    ZINC000039096597
C[C@H](O)c1ccc(Br)s1    ZINC000036158135
OCCc1sccc1Br    ZINC000069049537
COCc1cc(Br)cs1    ZINC000034434175
C[C@@H](O)c1cc(Br)cs1    ZINC000039291214
Oc1ccc(F)c(Br)c1O    ZINC000575686187
OCCc1cc(Br)cs1    ZINC000078434614
C[C@H](O)c1cc(Br)cs1    ZINC000039291212
COCc1ccc(Br)s1    ZINC000039374808
C[C@@H](O)c1ccc(Br)s1    ZINC000036158140
F/C(=C/Br)CC(F)(F)F    ZINC000071790173
Oc1ccc(Br)c(O)c1F    ZINC000098210643
COCc1sccc1Br    ZINC000043679164
N#Cc1ccc(Br)c(C#N)c1    ZINC000003617607
N#Cc1cc(Br)cc(C#N)c1    ZINC000040448501
CN(C)c1nc(Br)cs1    ZINC000044117715
NCCc1ncc(Br)s1    ZINC000083883353
FC(F)c1ccccc1Br    ZINC000056961826
Cc1c(F)ccc(F)c1Br    ZINC000066318955
Cc1cc(F)cc(F)c1Br    ZINC000142427599
FCc1ccc(Br)cc1F    ZINC000218470683
Cc1c(F)cc(F)cc1Br    ZINC000064220194
Cc1ccc(F)c(F)c1Br    ZINC000165159546
FCc1cc(Br)ccc1F    ZINC000231184844
Cc1ccc(Br)c(F)c1F    ZINC000064220193
Cc1c(F)cc(Br)cc1F    ZINC000066318963
Cc1cc(F)c(Br)c(F)c1    ZINC000064220106
N#Cc1cccc(Br)c1C#N    ZINC000039249365
Nc1ncc(Br)c(F)c1O    ZINC000021981846
CN(C)c1ncc(Br)s1    ZINC000044117887
Cc1nc(CN)sc1Br    ZINC000083883339
CNc1nc(C)c(Br)s1    ZINC000049584933
FCc1cccc(F)c1Br    ZINC001504206482
FCc1ccc(F)c(Br)c1    ZINC000163310294
Cc1ccc(F)c(Br)c1F    ZINC000059549764
FCc1cc(F)cc(Br)c1    ZINC000584593025
Cc1cc(F)c(Br)cc1F    ZINC000071790014
FCc1c(F)cccc1Br    ZINC000214774029
Cc1c(F)ccc(Br)c1F    ZINC000002529894
FC(F)c1ccc(Br)cc1    ZINC000061717410
Cc1cc(F)cc(Br)c1F    ZINC000081991120
FCc1cc(F)ccc1Br    ZINC001563591728
Cc1cc(Br)cc(F)c1F    ZINC000098179933
Cc1cc(F)c(F)c(Br)c1    ZINC000065356628
Cc1cc(Br)c(F)cc1F    ZINC000063772319
N#Cc1ccc(Br)cc1C#N    ZINC000002559365
N#Cc1cccc(C#N)c1Br    ZINC000039207490
NNCc1ccc(Br)s1    ZINC000019282449
FCc1ccc(F)cc1Br    ZINC000238692734
Cc1c(F)c(F)ccc1Br    ZINC000063866931
Cc1cc(F)c(F)cc1Br    ZINC000063339344
FC(F)c1cccc(Br)c1    ZINC000063926330
CC1(C)OC(=O)O/C1=C\Br    ZINC000012402015
CCO[C@@H]1OC(=O)C=C1Br    ZINC000072482131
CCO[C@H]1OC(=O)C=C1Br    ZINC000072482130
Brc1cccc2ccccc12    ZINC000001693600
Cc1c(Br)c(C)[n+]([O-])n1O    ZINC000001586216
Brc1ccc2ccccc2c1    ZINC000001672947
FCCCn1cc(Br)cn1    ZINC000088026577
CCC(=O)OCC/C=C/Br    ZINC000835798440
Cc1c(Br)cnn1CCF    ZINC000095098660
Cc1nn(CCF)cc1Br    ZINC000095093825
CO[C@@H]1C[C@H](OC)C=C1Br    ZINC000043763265
CCn1nc(C)c(Br)c1F    ZINC000238855119
CCC(=O)OCC/C=C\Br    ZINC000835798441
Cc1ncc(Br)n1CCF    ZINC000214774806
CO[C@@H]1C=C(Br)[C@@H](OC)C1    ZINC000043763264
O=[N+]([O-])c1cscc1Br    ZINC000196479085
O=[N+]([O-])c1ccc(Br)s1    ZINC000001103311
O=C(O)c1cnsc1Br    ZINC000584636151
O=C(O)c1nscc1Br    ZINC000083287534
O=[N+]([O-])c1cc(Br)cs1    ZINC000015782966
O=C(O)c1ncsc1Br    ZINC000008698522
O=C(O)c1sncc1Br    ZINC000062721071
O=[N+]([O-])c1ccsc1Br    ZINC000000967466
O=C(O)c1nc(Br)cs1    ZINC000038540357
O=C(O)c1ncc(Br)s1    ZINC000038540795
O=C(O)c1scnc1Br    ZINC000038540802
O=[N+]([O-])c1sccc1Br    ZINC000000967480
O=C(O)c1csnc1Br    ZINC000238699272
O=c1cc(Cl)c(Br)c[nH]1    ZINC000096134599
Oc1cncc(Br)c1Cl    ZINC000091301455
Oc1ccc(Br)c(Cl)n1    ZINC000065337517
Oc1ccnc(Br)c1Cl    ZINC000079006617
Oc1c(Cl)nccc1Br    ZINC000095761880
Oc1nc(Cl)ccc1Br    ZINC000071245025
Oc1cc(Br)cnc1Cl    ZINC000014400912
[O-][n+]1cc(Br)ccc1Cl    ZINC000044583837
O=c1c(Cl)c[nH]cc1Br    ZINC000095761184
Oc1cnc(Cl)cc1Br    ZINC000238664111
O=c1[nH]ccc(Br)c1Cl    ZINC000095761881
Oc1c(Cl)ccnc1Br    ZINC000095763739
Oc1cc(Cl)ncc1Br    ZINC000083288399
O=C1N=CC(Br)=C[C@@H]1Cl    ZINC000022000018
[O-][n+]1cc(Cl)cc(Br)c1    ZINC000065337486
Oc1cncc(Cl)c1Br    ZINC000095829905
[O-][n+]1cc(Cl)ccc1Br    ZINC000000336451
Oc1nccc(Cl)c1Br    ZINC000307354574
Oc1cnc(Br)c(Cl)c1    ZINC000021981888
Oc1ccc(Cl)nc1Br    ZINC000038536924
Oc1cnc(Cl)c(Br)c1    ZINC000021981914
O=c1[nH]cc(Cl)cc1Br    ZINC000008698199
Oc1ccc(Br)nc1Cl    ZINC000035270482
O=c1[nH]c(Br)ccc1Cl    ZINC000095773683
Oc1nnc(Br)c(=S)[nH]1    ZINC000002473633
Oc1ccnc(Cl)c1Br    ZINC000090411280
O=C1N=CC(Br)=C[C@H]1Cl    ZINC000022000015
O=c1[nH]cc(Br)cc1Cl    ZINC000015684480
Oc1cc(Br)ncc1Cl    ZINC000072265984
Oc1cc(Cl)cnc1Br    ZINC000021981892
Nc1nc(Cl)cnc1Br    ZINC000032915138
Nc1ncc(Br)nc1Cl    ZINC000038534258
Nc1cnc(Br)c(Cl)n1    ZINC000032915140
Nc1ncnc(Cl)c1Br    ZINC000038534270
Nc1nc(Br)cnc1Cl    ZINC000072187443
Nc1nnc(Cl)cc1Br    ZINC000038537240
Nc1cnc(Cl)c(Br)n1    ZINC000095628522
Nc1ncc(Br)c(Cl)n1    ZINC000064033549
Nc1ncc(Cl)nc1Br    ZINC000038534257
Nc1nc(Cl)ncc1Br    ZINC000004198794
Ic1cnnnc1    ZINC000149024275
Cc1nc(CO)c(Br)s1    ZINC000220290850
N#Cc1ccc(Br)c(C#N)n1    ZINC000230490281
CSCc1cc(Br)no1    ZINC000291691945
COc1nc(C)c(Br)s1    ZINC000072192982
CCOc1ncc(Br)s1    ZINC000044116999
CCOc1nc(Br)cs1    ZINC000004198786
Cc1noc(CS)c1Br    ZINC000575423850
Nc1cc(Br)cc(F)c1F    ZINC000085477199
FC(F)c1ncccc1Br    ZINC000066323383
Nc1ccc(F)c(F)c1Br    ZINC000031829582
Nc1cc(F)c(F)c(Br)c1    ZINC000012359164
Nc1c(F)cc(F)cc1Br    ZINC000000152682
FC(F)c1ccnc(Br)c1    ZINC000071773550
FC(F)c1cc(Br)ccn1    ZINC000077012115
FC(F)c1cccnc1Br    ZINC000073641038
Nc1c(F)ccc(Br)c1F    ZINC000075843650
OCc1onc(Br)c1CO    ZINC000238669810
Nc1cc(F)c(Br)c(F)c1    ZINC000002560292
Nc1cc(F)c(F)cc1Br    ZINC000002526707
Nc1cc(F)cc(F)c1Br    ZINC000001704162
FC(F)c1ccncc1Br    ZINC000032299483
Nc1ccc(F)c(Br)c1F    ZINC000034139433
Nc1ccc(Br)c(F)c1F    ZINC000015444572
FC(F)c1cccc(Br)n1    ZINC000034217100
Nc1cc(F)cc(Br)c1F    ZINC000091691919
FC(F)c1cnccc1Br    ZINC000077012076
FC(F)c1ccc(Br)nc1    ZINC000071863924
Nc1cc(Br)c(F)cc1F    ZINC000002580921
FC(F)c1ccc(Br)cn1    ZINC000071623849
Nc1cc(F)c(Br)cc1F    ZINC000002575681
FC(F)c1cncc(Br)c1    ZINC000032299482
Nc1c(F)c(F)ccc1Br    ZINC000002513894
Nc1c(F)cc(Br)cc1F    ZINC000000159313
Brc1ccc2ncccc2c1    ZINC000000078186
Brc1ccnc2ccccc12    ZINC000008700531
N#C[C@H]1Cc2cccc(Br)c21    ZINC000060121238
Brc1cccc2ncccc12    ZINC000000331139
Brc1cnc2ccccc2c1    ZINC000000066081
Brc1cccc2cnccc12    ZINC000000158610
N#C[C@@H]1Cc2cccc(Br)c21    ZINC000060121234
Brc1ccc2cnccc2c1    ZINC000001758073
N#C/C=C/c1ccc(Br)cc1    ZINC000001854255
Brc1ccc2ccncc2c1    ZINC000014982275
Brc1cccc2cccnc12    ZINC000000158601
N#C/C=C\c1cccc(Br)c1    ZINC000008653270
N#C/C=C/c1cccc(Br)c1    ZINC000001624970
Brc1cccc2ccncc12    ZINC000002540586
Brc1cc2ccccc2cn1    ZINC000014982273
Brc1cncc2ccccc12    ZINC000000157206
Brc1ccc2cccnc2c1    ZINC000001020114
Brc1nccc2ccccc21    ZINC000008382274
Brc1ccc2ccccc2n1    ZINC000012359388
Nc1nn(CCF)cc1Br    ZINC000087775430
CN(C/C=C/Br)CC(=O)O    ZINC001777054189
CN(C/C=C\Br)CC(=O)O    ZINC001777054188
O=[N+]([O-])c1csnc1Br    ZINC000521398997
O=[N+]([O-])c1ncc(Br)s1    ZINC000034541778
O=C(Cl)c1ccoc1Br    ZINC000012370771
O=[N+]([O-])c1ncsc1Br    ZINC000514287310
O=Cc1cc(Br)c(Cl)o1    ZINC000075618503
O=[N+]([O-])c1scnc1Br    ZINC000306325527
O=C(Cl)c1ccc(Br)o1    ZINC000002574178
CSc1ccc(Br)s1    ZINC000084225482
CSc1sccc1Br    ZINC000039617155
Oc1cnc(Br)c(Cl)n1    ZINC000146877654
Oc1ncc(Br)nc1Cl    ZINC000238701337
Oc1nc(Cl)ncc1Br    ZINC000038313037
Oc1ncc(Br)c(Cl)n1    ZINC000238700375
Oc1ncc(Cl)c(Br)n1    ZINC000026441079
O=c1[nH]nc(Cl)cc1Br    ZINC000035874545
O=C(Cl)c1n[nH]cc1Br    ZINC000012357572
Oc1ncnc(Cl)c1Br    ZINC000039295281
O=c1[nH]ncc(Cl)c1Br    ZINC000095743132
CSc1cc(Br)cs1    ZINC000038435322
Fc1cc(Cl)cc(Br)c1    ZINC000002545223
Fc1ccc(Cl)c(Br)c1    ZINC000002600064
Fc1cc(Cl)ccc1Br    ZINC000000403507
Fc1ccc(Br)c(Cl)c1    ZINC000002512242
Fc1cccc(Cl)c1Br    ZINC000063339634
Fc1ccc(Cl)cc1Br    ZINC000000404103
Fc1cc(Br)ccc1Cl    ZINC000002584349
Fc1cccc(Br)c1Cl    ZINC000002525270
Fc1c(Cl)cccc1Br    ZINC000002529863
Fc1ccc(Br)cc1Cl    ZINC000000396092
Oc1ccc(Br)c(F)c1F    ZINC000012359201
Oc1cc(Br)c(F)cc1F    ZINC000033975480
Oc1cc(F)c(Br)cc1F    ZINC000002541323
Oc1cc(Br)cc(F)c1F    ZINC000002574963
Oc1c(F)ccc(Br)c1F    ZINC000042750085
Oc1cc(F)cc(F)c1Br    ZINC000002575683
Oc1cc(F)c(F)cc1Br    ZINC000000389788
Oc1cc(F)c(Br)c(F)c1    ZINC000004290728
Oc1c(F)cc(F)cc1Br    ZINC000002545225
Oc1ccc(F)c(Br)c1F    ZINC000075926769
Oc1c(F)ccc(F)c1Br    ZINC000036533223
Oc1c(F)c(F)ccc1Br    ZINC000072190258
Oc1cc(F)cc(Br)c1F    ZINC000214941244
Oc1c(F)cc(Br)cc1F    ZINC000002560118
Cn1cc(CCl)c(Br)n1    ZINC000584880273
FC(F)c1nccnc1Br    ZINC000256051462
FC(F)c1cc(Br)ncn1    ZINC000217644876
COC(=O)/C=C(/Br)C(=O)O    ZINC001610176420
COC(=O)/C(Br)=C/C(=O)O    ZINC000043828258
O=C1CCC=C1I    ZINC000034541719
Cn1ncc(Br)c1CCl    ZINC000072339687
ClCCn1cc(Br)cn1    ZINC000038054217
Cc1nn(C)c(Cl)c1Br    ZINC000071767384
FC(F)c1cncc(Br)n1    ZINC000214941452
FC(F)c1cnc(Br)cn1    ZINC000214941523
CCn1cc(Cl)c(Br)n1    ZINC000953023138
Cn1cc(Br)c(CCl)n1    ZINC000012370765
COC(=O)/C(Br)=C\C(=O)O    ZINC000083318590
COC(=O)/C=C(\Br)C(=O)O    ZINC001610176419
Cn1cnc(Br)c1CCl    ZINC000057346876
FC(F)c1ncc(Br)cn1    ZINC000259442990
Cn1cc(I)cn1    ZINC000002547891
Cc1ncc(I)[nH]1    ZINC000002583967
Cc1[nH]cnc1I    ZINC000004352766
Cn1ccc(I)n1    ZINC000012370361
Cc1c[nH]nc1I    ZINC000091305154
Cn1cncc1I    ZINC000001095289
Cn1nccc1I    ZINC000026340339
Cn1cnc(I)c1    ZINC000002382639
Cc1cc(I)n[nH]1    ZINC000034320339
Cc1[nH]ncc1I    ZINC000015022021
Brc1cccc2cnncc12    ZINC000069476353
Brc1ccnc2ncccc12    ZINC000036533204
Brc1ccc2cnccc2n1    ZINC000026438365
Brc1cnc2ccncc2c1    ZINC000075252868
Brc1ncnc2ccccc12    ZINC000037715804
Brc1cnc2ccccc2n1    ZINC000021985276
Brc1ccnc2cccnc12    ZINC000034437150
Brc1cncc2cccnc12    ZINC000000331055
Brc1cc2ccccc2nn1    ZINC000038540769
Brc1ccc2ncncc2c1    ZINC000015043080
Brc1nccc2cnccc21    ZINC000039343427
Brc1cccc2cncnc12    ZINC000063772254
Brc1ccc2cnncc2c1    ZINC000015043076
Brc1ccc2cccnc2n1    ZINC000008435710
Brc1nncc2ccccc21    ZINC000035663623
Brc1cncc2ncccc12    ZINC000011919339
Brc1ccc2ncccc2n1    ZINC000000331045
Brc1cccc2ncncc12    ZINC000035270050
Brc1cccc2nccnc12    ZINC000000353574
Brc1ccc2nccnc2c1    ZINC000000158698
Brc1ccc2ccncc2n1    ZINC000006221959
Brc1nccc2ncccc12    ZINC000026459765
Brc1ccc2cncnc2c1    ZINC000015042943
Brc1nccc2ccncc21    ZINC000082046519
Brc1cnc2ncccc2c1    ZINC000002526890
N#C/C=C/c1cccnc1Br    ZINC000169620354
Brc1cccc2nnccc12    ZINC000095093453
Brc1ccc2ccnnc2c1    ZINC000095093452
Brc1cccc2ccnnc12    ZINC000040434034
Brc1ccc2nnccc2c1    ZINC000040434032
Brc1nccc2cccnc21    ZINC000075252869
Brc1cnc2cccnc2c1    ZINC000039328239
IC1=CCCCC1    ZINC000071773956
Brc1ccc2cccc[n+]2c1    ZINC000071255666
Brc1cccc2cccc[n+]12    ZINC000039268585
Brc1cc[n+]2ccccc2c1    ZINC000000337512
CC1=Cc2cccc(Br)c2C1    ZINC000075629672
C#CCCc1ccccc1Br    ZINC000003123646
CC1=Cc2c(cccc2Br)C1    ZINC000095845605
Brc1ccc2c(c1)C=CCC2    ZINC000066312930
CC1=CCc2cc(Br)ccc21    ZINC000095218058
C=C1CCc2cc(Br)ccc21    ZINC000091366354
CCOC(/C=C\Br)OCC    ZINC000209131484
Fc1nc(Cl)ccc1Br    ZINC000012359471
Fc1cnc(Cl)c(Br)c1    ZINC000002384092
Fc1cc(Cl)cnc1Br    ZINC000038339177
Fc1nccc(Br)c1Cl    ZINC000035569356
Fc1nc(Br)ccc1Cl    ZINC000095763737
Fc1cnc(Br)c(Cl)c1    ZINC000075759743
CSc1nc(Br)cs1    ZINC000015021574
Fc1cncc(Cl)c1Br    ZINC000095761879
Fc1cc(Cl)ncc1Br    ZINC000095932333
Fc1cc(Cl)nc(Br)c1    ZINC000095768779
Fc1cc(Br)cnc1Cl    ZINC000002524878
Fc1ccc(Br)nc1Cl    ZINC000095763733
Fc1c(Cl)ccnc1Br    ZINC000095093343
Fc1ccc(Cl)nc1Br    ZINC000095763734
Fc1cnc(Br)cc1Cl    ZINC000035569828
Fc1c(Cl)nccc1Br    ZINC000067802790
Fc1cc(Br)c(Cl)cn1    ZINC000228757532
Fc1cncc(Br)c1Cl    ZINC000095763735
Fc1ncc(Cl)cc1Br    ZINC000002539939
Fc1cnc(Cl)cc1Br    ZINC000008698173
Fc1ccc(Cl)c(Br)n1    ZINC000095828688
Fc1ccnc(Cl)c1Br    ZINC000067802785
Fc1ncc(Br)cc1Cl    ZINC000021981946
Fc1cc(Cl)c(Br)cn1    ZINC000055161706
Fc1nccc(Cl)c1Br    ZINC000095763736
Fc1ccc(Br)c(Cl)n1    ZINC000079066839
Cc1oncc1I    ZINC000004277305
Cc1cc(I)on1    ZINC000095643273
Nc1cc(I)[nH]n1    ZINC000206358683
Cn1cc(I)nn1    ZINC000221868858
Cn1ncc(I)n1    ZINC000575455487
Nn1cc(I)cn1    ZINC000225599412
Cn1nnc(Br)c1CCl    ZINC000300812074
Nc1nc(F)nc(F)c1Br    ZINC000003660073
Nc1n[nH]cc1I    ZINC000036533659
Cn1nncc1I    ZINC000072267236
N#Cc1cccc(C=O)c1Br    ZINC000072191328
N#Cc1ccc(Br)cc1C=O    ZINC000085224876
N#Cc1cccc(Br)c1C=O    ZINC000238065249
O=C1C=c2cc(Br)ccc2=N1    ZINC000035572111
N#Cc1cc(Br)cc(C=O)c1    ZINC000082048573
O=C1C=c2ccc(Br)cc2=N1    ZINC000038538468
N#CC(=O)c1cccc(Br)c1    ZINC000100172452
N#Cc1ccc(C=O)c(Br)c1    ZINC000059796818
N#CC(=O)c1ccc(Br)cc1    ZINC000100228203
N#Cc1ccc(Br)c(C=O)c1    ZINC000044857485
N#Cc1cc(C=O)ccc1Br    ZINC000077034510
N#Cc1ccc(C=O)cc1Br    ZINC000095935303
N#CC(=O)c1ccccc1Br    ZINC000097957347
N#Cc1c(Br)cccc1C=O    ZINC000059736417
N#Cc1cc(Br)ccc1C=O    ZINC000059796817
Brc1ccc2nccnc2n1    ZINC000044832027
Brc1nccc2nccnc12    ZINC000072265855
Brc1ccc2nncnc2c1    ZINC000032500774
Brc1cnc2nccnc2c1    ZINC000005338776
Brc1cc2nccnc2cn1    ZINC000095628602
Brc1cncc2nccnc12    ZINC000026459897
C#CCn1cc(C#N)c(Br)n1    ZINC000218307150
C#CCn1ncc(C#N)c1Br    ZINC000218306828
Cc1cc(C#N)cc(C)c1Br    ZINC000012648818
CCc1ccc(C#N)c(Br)c1    ZINC000091306037
Cc1[nH]c2ccccc2c1Br    ZINC000026513872
Cc1c(Br)cccc1CC#N    ZINC000149203433
NCC#Cc1ccc(Br)cc1    ZINC000082641204
N#CCCc1ccc(Br)cc1    ZINC000002574311
Cc1ccc(Br)cc1CC#N    ZINC000083593235
Brc1cccc2c1CCN=C2    ZINC000095910980
[C-]#[N+]c1c(C)cc(Br)cc1C    ZINC000100231827
Cc1c2cc[nH]c2ccc1Br    ZINC000096379093
Cc1cc(Br)cc2cc[nH]c21    ZINC000044672274
C#C[C@@H](N)c1ccccc1Br    ZINC000083946525
C#C[C@H](N)c1ccccc1Br    ZINC000083946524
Cc1ccc(Br)c(C)c1C#N    ZINC000064219798
Cc1ccc(Br)c(CC#N)c1    ZINC000168875053
Cn1ccc2cccc(Br)c21    ZINC000012370800
Cc1cc(C#N)c(C)cc1Br    ZINC000067802819
Cc1cc2cccc(Br)c2[nH]1    ZINC000000403423
Cc1cc2ccc(Br)cn2c1    ZINC000084304353
Cc1ccc(Br)c2cc[nH]c21    ZINC000014985829
Cc1cccc(CC#N)c1Br    ZINC000197708336
Cc1c[nH]c2ccc(Br)cc12    ZINC000001723987
Cc1ccc(CC#N)cc1Br    ZINC000083593238
[C-]#[N+]CCc1cccc(Br)c1    ZINC000095698340
Cc1cc2cc[nH]c2c(Br)c1    ZINC000000395994
Cc1ccc2[nH]ccc2c1Br    ZINC000038951834
C#CCNc1ccccc1Br    ZINC000050521786
C[C@H](C#N)c1ccc(Br)cc1    ZINC000019728859
Cc1cc2[nH]ccc2c(Br)c1    ZINC000014983295
N#CCCc1cccc(Br)c1    ZINC000002574310
Brc1ccc2c(c1)NCC=C2    ZINC000307514717
Cc1c[nH]c2cc(Br)ccc12    ZINC000066054638
CCc1cc(Br)ccc1C#N    ZINC000039101420
Cc1cc(CC#N)ccc1Br    ZINC000085210255
Cc1cc(Br)c(C#N)cc1C    ZINC000073641561
Cc1cc2cc[nH]c2cc1Br    ZINC000014985799
C[C@@H](C#N)c1ccccc1Br    ZINC000038537019
Cn1ccc2c1cccc2Br    ZINC000012370308
[C-]#[N+][C@H](C)c1ccc(Br)cc1    ZINC000095698342
Cc1cc(Br)cc(C)c1C#N    ZINC000005535168
Cn1ccc2ccc(Br)cc21    ZINC000012370286
CCc1c(Br)cccc1C#N    ZINC000049582124
C[C@@H](C#N)c1ccc(Br)cc1    ZINC000019728858
C#C[C@@H](N)c1ccc(Br)cc1    ZINC000083944912
C#C[C@H](N)c1ccc(Br)cc1    ZINC000083944910
[C-]#[N+][C@@H](C)c1ccc(Br)cc1    ZINC000095698341
Cc1ccc(CC#N)c(Br)c1    ZINC000083593296
Cc1ccc2[nH]cc(Br)c2c1    ZINC000021982343
Cc1cc(Br)cc2[nH]ccc21    ZINC000014984645
Cc1cc2cc(Br)ccc2[nH]1    ZINC000000403324
Cc1cc(Br)cc(CC#N)c1    ZINC000097442026
Cc1c[nH]c2cccc(Br)c12    ZINC000072194624
Cc1cccc2c(Br)c[nH]c21    ZINC000004198790
C#CCNc1cccc(Br)c1    ZINC000038951838
BrC1=C2C=CC=CN2CC=C1    ZINC000004086497
C#C[C@@H](N)c1cccc(Br)c1    ZINC000083945136
Cn1ccc2cc(Br)ccc21    ZINC000001727148
N#CCCc1ccccc1Br    ZINC000036204336
Cc1ccc(Br)c(C#N)c1C    ZINC000257950189
Cn1cc(Br)c2ccccc21    ZINC000033426773
Cc1c(C)c(C#N)ccc1Br    ZINC000067802585
C#CCc1ccc(Br)nc1C    ZINC001249949826
[C-]#[N+]CCc1ccc(Br)cc1    ZINC000095698339
C#CCNc1ccc(Br)cc1    ZINC000048937127
Cc1cc(Br)ccc1CC#N    ZINC000083593243
Cc1c[nH]c2c1cccc2Br    ZINC000004543224
Cn1c(Br)cc2ccccc21    ZINC000095080177
CCc1cc(C#N)ccc1Br    ZINC000067802835
Cc1c2[nH]ccc2ccc1Br    ZINC000014985835
Cc1cc2[nH]ccc2cc1Br    ZINC000014985748
Cc1cc(C)c(C#N)cc1Br    ZINC000039108933
Brc1ccc2c(c1)C=NCC2    ZINC000095910973
C[C@H](C#N)c1ccccc1Br    ZINC000038537020
Cc1cc2ccc(Br)cc2[nH]1    ZINC000001705021
Cc1ccc(Br)c2[nH]ccc21    ZINC000022006847
Cc1cc2c(cccc2Br)[nH]1    ZINC000072482090
C#C[C@H](N)c1cccc(Br)c1    ZINC000083945134
Cc1cc(Br)sc1Cl    ZINC000107152113
ClCc1csc(Br)c1    ZINC000036379462
ClCc1sccc1Br    ZINC000038342445
ClCc1ccc(Br)s1    ZINC000020077998
ClCc1cc(Br)cs1    ZINC000020475277
Ic1cccs1    ZINC000001587822
Ic1ccsc1    ZINC000002015848
F/C(Br)=C(/F)C(F)(F)F    ZINC000064220196
F/C(Br)=C(\F)C(F)(F)F    ZINC000002243248
OCc1cc(Br)c(Cl)o1    ZINC000096509866
Fc1cc(F)c(F)c(Br)c1    ZINC000000409376
Fc1ccc(Br)c(F)c1F    ZINC000000389519
Nc1oncc1I    ZINC000087418696
Fc1cc(F)c(Br)c(F)c1    ZINC000000407106
Fc1ccc(F)c(Br)c1F    ZINC000002560119
Fc1cc(Br)cc(F)c1F    ZINC000000389544
Fc1cc(F)c(Br)cc1F    ZINC000000407105
O=C1C=c2cc(Br)ncc2=N1    ZINC000265540960
N#Cc1ccc(Br)c(C=O)n1    ZINC000238059794
CC1=C(Br)S(=O)(=O)CC1    ZINC000003865760
O=C1N=CN=C2C=C(Br)C=C21    ZINC000091693036
N#CCn1ncc(C#N)c1Br    ZINC000218306768
Brc1cnc2nccnc2n1    ZINC000095616299
N#Cc1c(N)[nH]c(Br)c1C#N    ZINC000000034215
IC1=CCOCC1    ZINC000095761663
N#CCn1cc(C#N)c(Br)n1    ZINC000218307215
Cn1ncc(Br)c1C(F)F    ZINC000215095478
FC(F)Cn1ccc(Br)n1    ZINC000306440610
Cc1nn(C(F)F)cc1Br    ZINC000042384276
Cn1cc(Br)c(C(F)F)n1    ZINC000091301391
Cc1c(Br)cnn1C(F)F    ZINC000049585013
FC(F)Cn1cc(Br)cn1    ZINC000038074865
FC(F)Cn1nccc1Br    ZINC000408717757
Cc1coc2cccc(Br)c12    ZINC000082373800
O=C/C(=C/Br)c1ccccc1    ZINC000071255670
Cc1oc2ccccc2c1Br    ZINC000034604602
O=C/C(Br)=C/c1ccccc1    ZINC000000000900
Brc1ccc2c(c1)[C@@H]1O[C@@H]1C2    ZINC000019796227
OCC#Cc1ccccc1Br    ZINC000002525607
O=C1Cc2ccc(Br)cc2C1    ZINC000049588531
C#C[C@@H](O)c1cccc(Br)c1    ZINC000083052885
O=C1CCc2cccc(Br)c21    ZINC000012649034
O=C1CCc2cc(Br)ccc21    ZINC000000156323
C#C[C@@H](O)c1ccccc1Br    ZINC000021998442
O=C/C=C\c1ccccc1Br    ZINC000083407045
O=C/C=C(\Br)c1ccccc1    ZINC000034428186
Brc1ccc2c(c1)C=CCO2    ZINC000038417055
Cc1coc2cc(Br)ccc12    ZINC000039208886
C#C[C@H](O)c1ccccc1Br    ZINC000021998437
O=C1CCc2ccc(Br)cc21    ZINC000001438946
C#C[C@@H](O)c1ccc(Br)cc1    ZINC000038325457
O=C1CCc2c1cccc2Br    ZINC000001623473
OCC#Cc1cccc(Br)c1    ZINC000002525608
C#CCOc1cccc(Br)c1    ZINC000019425482
Cc1ccc2occ(Br)c2c1    ZINC000082026236
Brc1ccc2c(c1)[C@@H]1O[C@H]1C2    ZINC000100235028
O=C1Cc2cccc(Br)c2C1    ZINC000049588556
O=C/C=C\c1ccc(Br)cc1    ZINC000013542601
Cc1ccc(Br)c2occc21    ZINC000039109113
C#CCOc1ccc(Br)cc1    ZINC000019510323
O=C/C=C(/Br)c1ccccc1    ZINC000200029403
Cc1cc2cc(Br)ccc2o1    ZINC000032249542
O=C/C=C/c1ccccc1Br    ZINC000021304309
Cc1cc2cccc(Br)c2o1    ZINC000039193681
C#CCOc1ccccc1Br    ZINC000019441718
C#Cc1ccc(OC)c(Br)c1    ZINC000114356651
Cc1cc2ccoc2c(Br)c1    ZINC000036047170
Brc1ccc2c(c1)[C@H]1O[C@H]1C2    ZINC000019796225
Brc1ccc2c(c1)[C@H]1O[C@@H]1C2    ZINC000100235025
OCC#Cc1ccc(Br)cc1    ZINC000004299206
O=C/C=C/c1cccc(Br)c1    ZINC000021298110
Cc1cc2c(cccc2Br)o1    ZINC000082373801
Cc1cc(Br)cc2ccoc21    ZINC000038252107
O=C/C=C\c1cccc(Br)c1    ZINC000033557187
C#C[C@H](O)c1cccc(Br)c1    ZINC000083052883
C=CC(=O)c1ccc(Br)cc1    ZINC000002579501
O=C/C(Br)=C\c1ccccc1    ZINC000000153096
Cc1coc2c1cccc2Br    ZINC000107151350
Cc1coc2ccc(Br)cc12    ZINC000039208888
O=C/C=C/c1ccc(Br)cc1    ZINC000002505877
C#C[C@H](O)c1ccc(Br)cc1    ZINC000038325456
Cc1cc2[nH]ncc2cc1Br    ZINC000014985785
Cn1cnc2ccc(Br)cc21    ZINC000012471780
Cc1cccn2cc(Br)nc12    ZINC000079047834
Cc1c2cn[nH]c2ccc1Br    ZINC000036533266
Cc1[nH]c2cccnc2c1Br    ZINC000953046048
Cn1ccc2cnc(Br)cc21    ZINC000575432131
Cn1ccc2ccnc(Br)c21    ZINC000238552115
Cc1cc2ccnn2cc1Br    ZINC000098179712
Cc1ccc(Br)c2ccnn21    ZINC000238534267
Cc1cc2nc(Br)ccc2[nH]1    ZINC000044712855
N#C[C@H](N)c1ccccc1Br    ZINC000019472897
Cc1cc(Br)cc2[nH]ncc21    ZINC000014984647
Cc1cc(Br)c2cc[nH]c2n1    ZINC000016678088
Cc1cc(Br)cc2cn[nH]c21    ZINC000013572866
Cc1cc2cc(Br)cnc2[nH]1    ZINC000045673141
Cc1cc(C)c(C#N)c(Br)n1    ZINC000000065254
Cc1ccc(Br)c2[nH]cnc21    ZINC000220152640
Cc1nc2ccccn2c1Br    ZINC000004262686
Cc1ccc(Br)c2cn[nH]c21    ZINC000036533420
Cc1ccc2[nH]nc(Br)c2c1    ZINC000014983521
Cc1[nH]c2ncccc2c1Br    ZINC000079034617
Cc1cn2c(cccc2Br)n1    ZINC000030677921
N#Cc1cc(Br)n2c1CCC2    ZINC000259941466
Cn1cc2cccc(Br)c2n1    ZINC000015444594
Cc1cnc2c(Br)cccn12    ZINC000089202201
C#CCNc1cc(Br)ccn1    ZINC001163366682
Cc1ccc2ncc(Br)n2c1    ZINC000004024439
Nc1cc(Br)cc2[nH]ccc21    ZINC000002383974
Cc1cnc2[nH]ccc2c1Br    ZINC000230570559
Cc1cc2[nH]cnc2cc1Br    ZINC000062152741
Cc1cnc2cccc(Br)n12    ZINC000030677915
Nc1cccc2[nH]cc(Br)c21    ZINC000096529994
N#Cc1ccc(CN)c(Br)c1    ZINC000083346417
Cc1cccc2c(Br)n[nH]c21    ZINC000014983548
Cc1cc2nccn2cc1Br    ZINC000012955618
Cc1cc2[nH]cnc2c(Br)c1    ZINC000062152742
Nc1cc2[nH]ccc2cc1Br    ZINC000016678017
CNc1ccc(Br)cc1C#N    ZINC000096373592
Cc1n[nH]c2cccc(Br)c12    ZINC000036533416
Nc1cc(Br)cc2cc[nH]c21    ZINC000002389401
Cn1ccc2nc(Br)ccc21    ZINC000952959181
Cc1ccc2c(Br)cnn2c1    ZINC000238514153
Cc1cccn2c(Br)cnc12    ZINC000004024437
Cc1cc(Br)nc2cc[nH]c21    ZINC000043220706
Cc1cc2ccc(Br)nc2[nH]1    ZINC000084309433
Cc1c2[nH]ccc2cnc1Br    ZINC000043220691
Cn1ccc2cc(Br)ncc21    ZINC000082373781
Cn1cc(Br)c2cccnc21    ZINC000040442627
Cc1n[nH]c2cc(Br)ccc12    ZINC000014984925
Cc1cc(Br)c2nccn2c1    ZINC000015021375
N#CCNc1ccc(Br)cc1    ZINC000020051713
Cc1cc2c(Br)c[nH]c2cn1    ZINC000238730489
Cc1cn2ccc(Br)cc2n1    ZINC000082373790
Cc1c[nH]c2cnc(Br)cc12    ZINC000095644171
Cc1ccnc2[nH]cc(Br)c21    ZINC000044712642
Cc1ncn2cc(Br)ccc12    ZINC000107212108
Cc1cc2cc[nH]c2nc1Br    ZINC000238508897
N#C[C@H](N)c1cccc(Br)c1    ZINC000020176111
CNc1cccc(Br)c1C#N    ZINC000095495716
Cc1nc2cc(Br)ccc2[nH]1    ZINC000000751999
N#CCc1ccc(N)c(Br)c1    ZINC000036056175
Nc1c[nH]c2cccc(Br)c12    ZINC000082952769
Cc1cc2cn[nH]c2c(Br)c1    ZINC000002547978
CCc1cc(Br)cc(C#N)n1    ZINC000204076909
Cc1ccc(Br)c2nccn21    ZINC000016677896
Cc1ncc(Br)c2cc[nH]c21    ZINC000089213006
Cc1cncc2c(Br)c[nH]c21    ZINC000014986184
Cc1ccc(Br)c2[nH]ncc21    ZINC000071789967
N#C[C@H](N)c1ccc(Br)cc1    ZINC000012759632
Cc1c(Br)ccc(N)c1C#N    ZINC000149679741
Cc1cc2[nH]ccc2c(Br)n1    ZINC000089220786
CNc1c(Br)cccc1C#N    ZINC000694971863
Cc1cc(Br)cc2nc[nH]c21    ZINC000001438950
Cc1c[nH]c2ncc(Br)cc12    ZINC000045166751
Cc1cc(CC#N)cc(Br)n1    ZINC000238469924
Cc1ccc(Br)cc1NC#N    ZINC000052832450
Cn1ccc2nccc(Br)c21    ZINC000082326525
Cn1ncc2cccc(Br)c21    ZINC000021982170
Cn1ccc2c1nccc2Br    ZINC000095707359
Cc1n[nH]c2c1cccc2Br    ZINC000036533422
Cn1ccc2cc(Br)cnc21    ZINC000034527463
Cc1cccc2[nH]nc(Br)c21    ZINC000043220724
Cn1ncc2ccc(Br)cc21    ZINC000021982168
Cn1ncc2cc(Br)ccc21    ZINC000021982165
Cc1cc(C#N)c(Br)nc1C    ZINC000032168054
Cc1ccc2[nH]ncc2c1Br    ZINC000036533418
Cc1cc2[nH]ncc2c(Br)c1    ZINC000014984701
Cn1nc(Br)c2ccccc21    ZINC000038540766
Nc1c[nH]c2c1cccc2Br    ZINC000082373798
Cc1c[nH]c2nccc(Br)c12    ZINC000096372390
Cc1c2cc[nH]c2ncc1Br    ZINC000032915116
Cc1ncc2c(Br)cccn12    ZINC000107212116
Cc1nn2ccccc2c1Br    ZINC000082373784
Cn1cc2cc(Br)ccc2n1    ZINC000015444590
Nc1ccc(Br)c2[nH]ccc21    ZINC000082373791
Cn1ccc2ncc(Br)cc21    ZINC000095642053
Cc1c(Br)ccc2nccn21    ZINC000034466073
Cc1ncc(C#N)c(C)c1Br    ZINC000003881103
Cc1cc(C#N)cc(Br)c1N    ZINC000015443879
Cc1cc(Br)cn2ccnc12    ZINC000004024446
Nc1cc2[nH]ccc2c(Br)c1    ZINC000002383975
N#C[C@@H](N)c1ccc(Br)cc1    ZINC000012759637
Cc1cnc(Br)c2cc[nH]c21    ZINC000043220689
Cc1ccc2c(Br)n[nH]c2c1    ZINC000014983530
Cc1cc2cn[nH]c2cc1Br    ZINC000014985796
Cc1cccc2ncc(Br)n21    ZINC000034561514
Cc1ccc2cn[nH]c2c1Br    ZINC000071789962
Cc1nc2c(cccc2Br)[nH]1    ZINC000034750393
Cc1cccc2c(Br)cnn21    ZINC000084312704
Cc1ncc2cc(Br)ccn12    ZINC000095932381
Cc1cnc2[nH]cc(Br)c2c1    ZINC000044712664
Cc1n[nH]c2ccc(Br)cc12    ZINC000008700324
Nc1cc2cc[nH]c2c(Br)c1    ZINC000016678021
Cn1cc(Br)c2ccncc21    ZINC000019290461
Cc1c[nH]c2ccc(Br)nc12    ZINC000095644172
Cc1cn2cc(Br)ccc2n1    ZINC000020358097
Cn1cnc2cc(Br)ccc21    ZINC000016677926
Cn1ccc2c1cncc2Br    ZINC000307007901
Cc1ccn2cc(Br)nc2c1    ZINC000079047826
Nc1cccc2c(Br)c[nH]c21    ZINC000089204255
Cc1cc(Br)c(N)cc1C#N    ZINC000144023836
Cc1cc2nccn2c(Br)c1    ZINC000038313076
Cc1c[nH]c2cc(Br)cnc12    ZINC000206024808
Cc1cc2cncc(Br)c2[nH]1    ZINC000953047388
Cn1ncc2c1cccc2Br    ZINC000015444577
Cc1ccn2c(Br)cnc2c1    ZINC000006740901
Nc1c[nH]c2cc(Br)ccc12    ZINC000082373797
Cc1ccc2c(Br)c[nH]c2n1    ZINC000016678059
Cc1cc(Br)nc2[nH]ccc21    ZINC000238475174
N#CCCc1cnccc1Br    ZINC000215538504
N#Cc1cc(Br)cc(CN)c1    ZINC000095762105
Cc1cc2ncc(Br)cc2[nH]1    ZINC000044712916
Cn1cnc2c1cccc2Br    ZINC000082373796
Cc1cnc2ccc(Br)cn12    ZINC000036259646
Cn1ccc2c1ccnc2Br    ZINC000082373788
Cc1nc(Br)cc2cc[nH]c21    ZINC000675082771
N#C[C@@H](N)c1cccc(Br)c1    ZINC000020176113
Cc1cc(Br)c(C#N)cc1N    ZINC000117056547
Cn1nc2ccccc2c1Br    ZINC000075842664
Cc1ncc(Br)c2[nH]ccc21    ZINC000043220712
Cc1cnc(Br)c2[nH]ccc21    ZINC000091692722
Cn1cc(Br)c2cnccc21    ZINC000082373787
Cc1c2nc[nH]c2ccc1Br    ZINC000077011523
CNc1cc(Br)ccc1C#N    ZINC000039956461
Cn1cc2ccc(Br)cc2n1    ZINC000015444593
CNc1ccc(C#N)c(Br)c1    ZINC000228173082
Cc1ccc2[nH]cnc2c1Br    ZINC000098209810
Cc1cccn2ncc(Br)c12    ZINC000238504597
Cn1ccc2cncc(Br)c21    ZINC000223956590
Cn1cc2c(cccc2Br)n1    ZINC000015444587
Nc1ccc2[nH]ccc2c1Br    ZINC000082373792
Cc1[nH]c2cnccc2c1Br    ZINC000196288801
Cc1ccc2nccn2c1Br    ZINC000149491288
Cc1cc(C#N)c(N)cc1Br    ZINC000575444436
Cc1c2[nH]ncc2ccc1Br    ZINC000089200422
Cc1nc2[nH]ccc2cc1Br    ZINC000016678026
Cc1c[nH]c2cncc(Br)c12    ZINC000953047243
Cc1nccc2c(Br)c[nH]c21    ZINC000044713157
Cc1c[nH]c2nc(Br)ccc12    ZINC000095644173
Cn1cnc2cccc(Br)c21    ZINC000076208383
N#C[C@@H](N)c1ccccc1Br    ZINC000019472899
Nc1c[nH]c2ccc(Br)cc12    ZINC000021982374
N#CCCc1ccnc(Br)c1    ZINC000259620505
Cc1ccc(Br)n2ccnc12    ZINC000167573915
Cc1c(N)ccc(Br)c1C#N    ZINC000145661371
Cc1cc2c(nccc2Br)[nH]1    ZINC000071186823
CCCC/C=C/I    ZINC000057990010
C=Cc1c(C)cc(Br)cc1C    ZINC000144687242
C=C(CC)c1ccc(Br)cc1    ZINC000082163990
CC1(c2ccccc2Br)CC1    ZINC000105638718
C[C@@H]1C[C@@H]1c1ccc(Br)cc1    ZINC000196398116
C[C@H]1C[C@@H]1c1ccc(Br)cc1    ZINC000196398123
Cc1ccc(/C=C/Br)c(C)c1    ZINC000584609720
C[C@@H]1C[C@H]1c1ccccc1Br    ZINC000204835243
Cc1ccc(/C=C\Br)c(C)c1    ZINC000584611199
C[C@@H](/C=C/Br)c1ccccc1    ZINC000137851474
Cc1ccc(C)c(/C=C/Br)c1    ZINC000149966893
C=CCCc1ccccc1Br    ZINC000002245276
C[C@H]1C[C@H]1c1ccc(Br)cc1    ZINC000196398138
Brc1ccc(C2CCC2)cc1    ZINC000072193141
Cc1cc(C2CC2)ccc1Br    ZINC000072193337
C=C(C)Cc1cccc(Br)c1    ZINC000002567451
C/C(Br)=C(\C)c1ccccc1    ZINC000071784981
C[C@@H]1C[C@H]1c1ccc(Br)cc1    ZINC000196398131
C[C@H]1C[C@H]1c1ccccc1Br    ZINC000204835256
C[C@H]1C[C@@H]1c1ccccc1Br    ZINC000204835225
C=CCCc1cccc(Br)c1    ZINC000002245279
C[C@@H]1C[C@@H]1c1ccccc1Br    ZINC000204835201
C=C(C)Cc1ccccc1Br    ZINC000002567450
C=C(C)Cc1ccc(Br)cc1    ZINC000002567452
C=CCCc1ccc(Br)cc1    ZINC000002245282
Brc1ccc2c(c1)CCCC2    ZINC000049697803
C[C@H](/C=C/Br)c1ccccc1    ZINC000137851586
Brc1ccccc1C1CCC1    ZINC000072193182
Brc1cccc(C2CCC2)c1    ZINC000072193159
Brc1cccc2c1CCCC2    ZINC000049590251
CC1(c2cccc(Br)c2)CC1    ZINC000105638722
C=CCc1ccc(Br)cc1C    ZINC000167243518
ClCc1ncc(Br)s1    ZINC000085352215
Cc1sc(Cl)nc1Br    ZINC000215208490
Ic1cnsc1    ZINC000039325976
Ic1ccns1    ZINC000143411685
Ic1cncs1    ZINC000034120048
Fc1cnc(F)c(F)c1Br    ZINC000016159837
Fc1cc(F)c(Br)nc1F    ZINC000049581119
Cc1cc(Br)c(O)c(C#N)c1    ZINC000036532624
O=C1CNc2ccc(Br)cc21    ZINC000100058128
COc1ccc(Br)cc1C#N    ZINC000002516786
Cc1nc2c(cccc2Br)o1    ZINC000095944452
C#CCOc1ccc(Br)nc1    ZINC000098210239
Cc1nc2ccc(Br)cc2o1    ZINC000034116596
O=C=NCc1ccc(Br)cc1    ZINC000002387314
Cc1noc2ccc(Br)cc12    ZINC000083297274
OCC#Cc1ccc(Br)cn1    ZINC000034200520
Cc1ccc(Br)cc1N=C=O    ZINC000062822048
O=C1NCc2cc(Br)ccc21    ZINC000040448503
COc1cc(Br)ccc1C#N    ZINC000011919389
N#C[C@H](O)c1cccc(Br)c1    ZINC000100134736
O=C1NCc2cccc(Br)c21    ZINC000034528931
OCC#Cc1cncc(Br)c1    ZINC000006643298
N#Cc1cc(CO)ccc1Br    ZINC000095935111
Cc1ccc(N=C=O)c(Br)c1    ZINC000002509909
COc1ccc(Br)c(C#N)c1    ZINC000002386022
N#Cc1cccc(CO)c1Br    ZINC000072191327
N#Cc1ccc(CO)cc1Br    ZINC000001734569
Cc1noc2cc(Br)ccc12    ZINC000065731324
N#CCOc1cccc(Br)c1    ZINC000011834418
Cc1nc2cccc(Br)c2o1    ZINC000062525714
Oc1cc2cc(Br)ccc2[nH]1    ZINC000100347035
O=C1NCc2ccc(Br)cc21    ZINC000066339815
COc1ccc(C#N)cc1Br    ZINC000000155332
O=C1CCc2ccc(Br)nc21    ZINC000238018489
Cc1ccc(N=C=O)cc1Br    ZINC000011802397
N#C[C@H](O)c1ccc(Br)cc1    ZINC000100107079
COc1cc(C#N)ccc1Br    ZINC000028278317
N#C[C@@H](O)c1cccc(Br)c1    ZINC000100134733
O=C1Cc2cccc(Br)c2N1    ZINC000002577881
O=C1Cc2cc(Br)ccc2N1    ZINC000002565584
N#CCc1cccc(Br)c1O    ZINC000170641261
Oc1ccc(Br)c2cc[nH]c21    ZINC000044185176
O=C1NCc2c1cccc2Br    ZINC000040434610
Cc1cc2ncoc2cc1Br    ZINC000062525705
O=C1CCc2c1cncc2Br    ZINC000095835440
N=C1OCc2c1cccc2Br    ZINC000585672358
N#Cc1ccc(CO)c(Br)c1    ZINC000071863603
Cc1nc2cc(Br)ccc2o1    ZINC000015042932
COc1ccc(C#N)c(Br)c1    ZINC000034408943
N#CCOc1ccc(Br)cc1    ZINC000003165138
Cc1cc(Br)cc(C#N)c1O    ZINC000036532709
N#Cc1ccc(Br)c(CO)c1    ZINC000044857486
N#Cc1cc(Br)ccc1CO    ZINC000238725090
Cc1cc(Br)cc(O)c1C#N    ZINC000090562578
Cc1cc2ncoc2c(Br)c1    ZINC000041568864
O=C1CCc2nc(Br)ccc21    ZINC000095761760
N#C[C@H](O)c1ccccc1Br    ZINC000100911640
Oc1cc(Br)cc2[nH]ccc21    ZINC000014983087
O=C1Cc2ccc(Br)cc2N1    ZINC000002577874
COc1cccc(Br)c1C#N    ZINC000066325512
Cc1oc2ccncc2c1Br    ZINC000039075754
O=C1Cc2c(cccc2Br)N1    ZINC000004198755
N#CCOc1ccccc1Br    ZINC000002569754
O=C1CCc2cc(Br)cnc21    ZINC000066354290
Cc1cc(Br)ccc1N=C=O    ZINC000000164904
N#Cc1c(Br)cccc1CO    ZINC000238726916
Cc1cc(N=C=O)ccc1Br    ZINC000002387337
Oc1cc2cc[nH]c2cc1Br    ZINC000013379625
N#C[C@@H](O)c1ccccc1Br    ZINC000100911637
C#CCOc1cccnc1Br    ZINC000083454566
Cc1cc(O)c(C#N)cc1Br    ZINC000117315301
N#Cc1cc(Br)cc(CO)c1    ZINC000091297108
Cc1c2ncoc2ccc1Br    ZINC000097463392
Oc1cc2ccc(Br)cc2[nH]1    ZINC000100346273
O=C1CCc2ncc(Br)cc21    ZINC000095642488
Oc1c[nH]c2cc(Br)ccc12    ZINC000085210578
COc1cccc(C#N)c1Br    ZINC000084477634
Cc1cc2ocnc2cc1Br    ZINC000097463394
Oc1c[nH]c2ccc(Br)cc12    ZINC000013379622
COc1c(Br)cccc1C#N    ZINC000043277609
Cc1c(Br)cccc1N=C=O    ZINC000083891026
COc1cc(Br)cc(C#N)c1    ZINC000021304570
Cc1c2[nH]cnc2ncc1Br    ZINC000066054855
Cc1ccnc2cc(Br)nn21    ZINC000082372927
N#Cc1ccc(Br)c(NN)c1    ZINC000230279324
Cn1ncc2cnc(Br)cc21    ZINC000307393463
Cc1nnn2c1cccc2Br    ZINC000082372919
Cc1c[nH]c2ncc(Br)c-2n1    ZINC000520851881
N#Cc1c(Br)cccc1NN    ZINC000079058123
Cn1ncc2ccc(Br)nc21    ZINC000238548062
Nc1c[nH]c2cc(Br)cnc12    ZINC000044712913
Nc1cc(Br)cn2ccnc12    ZINC000012955610
Cn1ncc2cc(Br)cnc21    ZINC000044593472
[N-]=[N+]=NCc1ccccc1Br    ZINC000034329749
Nc1ccc(Br)n2ccnc12    ZINC000089202385
N#Cc1cc(Br)ccc1NN    ZINC000003676563
Cc1n[nH]c2ncc(Br)cc12    ZINC000032914806
Cn1nnc2c1cccc2Br    ZINC000085385112
N#Cc1ccc(NN)cc1Br    ZINC000091301976
Cc1ccc(N=[N+]=[N-])c(Br)c1    ZINC000036666808
[N-]=[N+]=NCc1cccc(Br)c1    ZINC000036420801
Cn1ccc2ncc(Br)nc21    ZINC000082372924
Cc1cnc2c(Br)cnn2c1    ZINC000082372933
Cn1cnc2cncc(Br)c21    ZINC000000520402
Cc1cncc2ncc(Br)n21    ZINC000066322887
Cn1cc(Br)c2cncnc21    ZINC000169799148
Cc1n[nH]c2nccc(Br)c12    ZINC000238472937
Cc1cc(Br)c2ncnn2c1    ZINC000016124224
Nc1ccc2cn[nH]c2c1Br    ZINC000078014505
Cc1c(Br)ncc2nccn21    ZINC000071788845
[N-]=[N+]=NCc1ccc(Br)cc1    ZINC000034590642
Cc1nc2c(cncc2Br)[nH]1    ZINC000042750019
Cc1nc2cc(Br)ccn2n1    ZINC000085217622
Cc1nn2ncccc2c1Br    ZINC000238540019
Cc1cc2c(Br)n[nH]c2cn1    ZINC000095616344
Cc1nc2cccc(Br)n2n1    ZINC000082372923
Cc1[nH]nc2c1ccnc2Br    ZINC000725328683
Cc1cc(Br)c2nncn2c1    ZINC000082320078
Nc1cc2c(Br)c[nH]c2cn1    ZINC000953080791
Cc1nc2[nH]ncc2cc1Br    ZINC000307304557
Nc1c[nH]c2ncc(Br)cc12    ZINC000044831774
Cc1n[nH]c2nc(Br)ccc12    ZINC000082372926
Cn1nc(Br)c2ncccc21    ZINC000202101341
Nc1nc2[nH]ccc2cc1Br    ZINC000044712741
Cc1ccn2ncc(Br)c2n1    ZINC000071864020
Cc1nc2ccc(Br)cn2n1    ZINC000026894577
Cc1cc2ncnn2cc1Br    ZINC000038538073
Cc1ccn2nc(Br)cc2n1    ZINC000953049654
Cc1nnc2ccc(Br)cn12    ZINC000032915229
Cc1nc2nc(Br)ccc2[nH]1    ZINC000066339786
Nc1cnc2[nH]cc(Br)c2c1    ZINC000044712793
Nc1cnn2cc(Br)ccc12    ZINC000076643877
Nc1cc(Br)nc2[nH]ccc21    ZINC000030678164
Cc1nnn2cc(Br)ccc12    ZINC000083297276
Cn1ncc2c1cncc2Br    ZINC000082046503
Cc1cnc2cnc(Br)cn12    ZINC000694940079
N#CCc1ncc(Br)cc1N    ZINC000095642103
Cc1cn2cc(Br)ncc2n1    ZINC000040448549
Cc1nnn2ccc(Br)cc12    ZINC000083297275
N#CCNc1cc(Br)ccn1    ZINC001163183317
Nc1ccc2n[nH]c(Br)c2c1    ZINC000014983620
Nc1cccn2c(Br)cnc12    ZINC000071256231
Cc1ccc2[nH]nc(Br)c2n1    ZINC000082046502
Cn1cnc2nc(Br)ccc21    ZINC000146729553
Nc1ccc(Br)c2cn[nH]c21    ZINC000044713415
Nc1cc2c(Br)cccn2n1    ZINC000095743264
Cc1nc(Br)c2cnccn12    ZINC000001655514
Nc1ccc2ncc(Br)n2c1    ZINC000036683682
Nc1c2nccn2ccc1Br    ZINC000089202607
Cc1cc(Br)c2cn[nH]c2n1    ZINC000082372928
Nc1n[nH]c2c1cccc2Br    ZINC000051951613
Nc1cc2cccc(Br)n2n1    ZINC000076643868
Cn1ncc2c1nccc2Br    ZINC000070451174
Cc1cn2c(Br)cnc2cn1    ZINC000066322897
Cc1nc2cnccn2c1Br    ZINC000149530187
Cn1cc2c(cncc2Br)n1    ZINC000956440891
Cc1nc2nccc(Br)c2[nH]1    ZINC000076935897
Cn1cnc2cc(Br)cnc21    ZINC000016677942
Cn1nc(Br)c2cccnc21    ZINC000001715822
Cc1cc(N=[N+]=[N-])ccc1Br    ZINC000036666937
Nc1cc2cn[nH]c2c(Br)c1    ZINC000012957300
Nc1nc2cc[nH]c2cc1Br    ZINC000253400185
Nc1ccnc2[nH]cc(Br)c21    ZINC000044712607
N#Cc1cc(N)cc(Br)c1N    ZINC000095494808
Cc1c(Br)c(N)ncc1C#N    ZINC000048623209
Cn1nnc2ccc(Br)cc21    ZINC000040434576
Nc1n[nH]c2ccc(Br)cc12    ZINC000000332240
Cc1nc(Br)cn2ccnc12    ZINC000044120681
C=CCn1cc(C#N)c(Br)n1    ZINC000218296234
Nc1cccc2[nH]nc(Br)c21    ZINC000014983394
Nc1cc(Br)c2nccn2c1    ZINC000036244811
Cc1cc2ncc(Br)cn2n1    ZINC000020281745
Nc1cc(Br)cc2cncn21    ZINC001161700308
Nc1ccc2c(Br)[nH]nc2c1    ZINC000014983598
Cc1nnc2c(Br)cccn12    ZINC000079065077
Cn1nnc2cccc(Br)c21    ZINC000084326067
NC1=NN=C2CC=CC(Br)=C12    ZINC000095707289
Nc1cn2cc(Br)ccc2n1    ZINC000054957303
Cn1cc2ncc(Br)cc2n1    ZINC000228981076
Cc1nc(NC#N)ccc1Br    ZINC000168217446
Nc1c2cc[nH]c2ncc1Br    ZINC000044712750
Cn1cnc2c1cncc2Br    ZINC000213636523
Cc1nc2ccnc(Br)c2[nH]1    ZINC000076935895
Cc1ccc(N=[N+]=[N-])cc1Br    ZINC000070994084
Cc1nc2nc[nH]c2cc1Br    ZINC000000434112
Nc1cc(Br)c2cc[nH]c2n1    ZINC000044700200
Cc1nc2c(Br)cccn2n1    ZINC000032238262
NC1=NC=N[C@@H]2C(Br)=CC=C12    ZINC000044018823
Cc1ccc2ncc(Br)n2n1    ZINC000082372935
Nc1cnc2c(Br)cccn12    ZINC000082695856
Cc1nnc2cc(Br)ccn12    ZINC000044831681
Cc1nc2ncc(Br)cc2[nH]1    ZINC000015979080
Nc1ncc2[nH]ccc2c1Br    ZINC000089212930
Cc1c(Br)ccc2ncnn21    ZINC000026894578
Cn1ncc2cncc(Br)c21    ZINC000082372941
Cc1cc(Br)cn2cnnc12    ZINC000036259654
Nc1cnc2cccc(Br)n12    ZINC000238602433
Nc1cn2cccc(Br)c2n1    ZINC000084305092
CNc1ncc(C#N)cc1Br    ZINC000220599386
N#CCCc1ncc(Br)cn1    ZINC001525640938
Cn1ncc2cc(Br)ncc21    ZINC000200368710
Cc1nnc(Br)c(C#N)c1C    ZINC000087615432
C#CCNc1ncncc1Br    ZINC000085465625
N#Cc1ccc(Br)cc1NN    ZINC000083325009
Nc1cccc2c(Br)n[nH]c21    ZINC000014985819
N#Cc1cc(N)c(N)c(Br)c1    ZINC000083749455
N#Cc1ccc(NN)c(Br)c1    ZINC000083324986
Nc1nccc2[nH]cc(Br)c21    ZINC000082372920
Nc1nc2cc(Br)ccc2[nH]1    ZINC000026898551
N#Cc1c(Br)nc2n1CCC2    ZINC000260928555
Nc1ccc2nc[nH]c2c1Br    ZINC000004240074
Cn1ccc2nc(Br)cnc21    ZINC000040448941
Cc1c[nH]c2ncc(Br)nc12    ZINC000118763410
C#CCNc1ncc(Br)cn1    ZINC000082662119
Cn1cc2cc(Br)cnc2n1    ZINC000072194118
Cn1c(Br)cc2cncnc21    ZINC000238527921
Cn1nc2cccc(Br)c2n1    ZINC000216589245
Nc1ncc(Br)c2cc[nH]c21    ZINC000089212992
C=CCn1ncc(C#N)c1Br    ZINC000218306618
Cc1ccc(Br)cc1N=[N+]=[N-]    ZINC000037369283
Nc1cn2ccc(Br)cc2n1    ZINC000089228971
Nc1c2nc[nH]c2ccc1Br    ZINC000075629405
Nc1c[nH]c2nccc(Br)c12    ZINC000016678070
Cc1nc2[nH]ccc2nc1Br    ZINC000072338620
Cc1cc(Br)cn2ncnc12    ZINC000026894581
Cc1cc2[nH]nnc2cc1Br    ZINC000059379953
Nc1cc2[nH]ncc2c(Br)c1    ZINC000014983020
Cc1ccnc2c(Br)cnn21    ZINC000079032866
Nc1ccn2c(Br)cnc2c1    ZINC000035269743
Cc1ccn2c(Br)cnc2n1    ZINC000026894737
Nc1nc2c(cccc2Br)[nH]1    ZINC000082046781
Nc1cnc2cc(Br)ccn12    ZINC000082695067
Cc1cc2nn[nH]c2c(Br)c1    ZINC000073633906
Nc1c(Br)nc2ccccn12    ZINC000082372938
Nc1cn2c(cccc2Br)n1    ZINC000096029080
Nc1cc(Br)cc2[nH]ncc21    ZINC000014983010
Cc1[nH]nc2cncc(Br)c12    ZINC000206019777
Nc1cc2[nH]ncc2cc1Br    ZINC000089197064
Cn1cnc2cc(Br)ncc21    ZINC000390822116
Cn1nnc2cc(Br)ccc21    ZINC000072206784
Cc1c(Br)cnc(N)c1C#N    ZINC000021989900
Nc1cc2cn[nH]c2cc1Br    ZINC000089197059
Cn1ncc2ncc(Br)cc21    ZINC000032915120
Cc1ncc2nccn2c1Br    ZINC000144830753
Cc1cnc(NC#N)c(Br)c1    ZINC001168631595
Cc1n[nH]c2cc(Br)cnc12    ZINC000089219777
Cc1ccc(Br)c2nn[nH]c21    ZINC000101254172
Nc1ccc2c(Br)c[nH]c2n1    ZINC000214886912
C#CCNc1cncc(Br)n1    ZINC001163367436
Nc1c(Br)ccc2nccn21    ZINC001161700510
Cc1nc(N)c(Br)cc1C#N    ZINC000096515767
Cc1cn2cc(Br)cnc2n1    ZINC000032915197
Nc1c[nH]c2cnc(Br)c-2c1    ZINC000100081562
NC1=NC=N[C@H]2C(Br)=CC=C12    ZINC000044018825
Cc1cc2nc(Br)cnc2[nH]1    ZINC000083411250
Cc1nn2cccnc2c1Br    ZINC000079030595
Cc1ccnc(NC#N)c1Br    ZINC001168631224
Nc1cnc2ccc(Br)cn12    ZINC000020357626
CNc1ncc(Br)cc1C#N    ZINC000074370413
Nc1cc2[nH]cnc2cc1Br    ZINC000082372918
Cc1n[nH]c2cnc(Br)cc12    ZINC000032915087
Cc1cc(Br)cc2nn[nH]c21    ZINC000073633822
Cc1ccc(Br)c2ncnn21    ZINC000038538076
Cc1n[nH]c2cc(Br)ncc12    ZINC000307459956
Cc1nnc2cccc(Br)n12    ZINC000095221230
Nc1cc(Br)cc2cn[nH]c21    ZINC000072267048
Nc1n[nH]c2cccc(Br)c12    ZINC000020357541
Cc1cnn2cc(Br)cnc12    ZINC000082372936
Cc1cn2ccnc2c(Br)n1    ZINC000038524238
Nc1[nH]nc2cc(Br)ccc12    ZINC000003883310
Cc1nc2cccnn2c1Br    ZINC000082372943
Cn1cc2cc(Br)ncc2n1    ZINC000575442386
Cc1cc(C)c([N+]#N)c(Br)c1    ZINC000005160181
CCNC/C=C\I    ZINC000095093925
Brc1cccc2c1NCCC2    ZINC000022216611
Brc1ccccc1NC1CC1    ZINC000084477640
N[C@H]1CCc2cc(Br)ccc21    ZINC000019505844
CC1(c2cc(Br)ccn2)CC1    ZINC000088190217
C[C@@H]1Cc2cc(Br)ccc2N1    ZINC000008764201
Brc1ccc2c(c1)CCNC2    ZINC000034753957
Brc1cc2c(cn1)CCCC2    ZINC000084311475
Brc1cnc2c(c1)CCCC2    ZINC000071260707
N[C@H]1Cc2ccc(Br)cc2C1    ZINC000002547909
N[C@@H]1Cc2ccc(Br)cc2C1    ZINC000034455565
N[C@@H]1CCc2cc(Br)ccc21    ZINC000019505843
Cc1c(Br)cncc1C1CC1    ZINC000090413842
C[C@@H]1NCc2cc(Br)ccc21    ZINC000044563642
Brc1ccc2c(n1)CCCC2    ZINC000049585008
C=C[C@H](N)c1cccc(Br)c1    ZINC000083945130
Nc1cc2c(cc1Br)CCC2    ZINC000098095579
NC1(c2cccc(Br)c2)CC1    ZINC000033487140
Brc1ccc(C2CCC2)nc1    ZINC000044121417
Brc1ccc(C2CCC2)cn1    ZINC000042750182
N[C@@H]1CCc2cccc(Br)c21    ZINC000107213916
N[C@@H]1CCc2ccc(Br)cc21    ZINC000008699604
N[C@H]1C[C@@H]1c1ccc(Br)cc1    ZINC000032012645
N[C@@H]1C[C@H]1c1cccc(Br)c1    ZINC000032012642
Cc1nc(Br)ccc1C1CC1    ZINC001250034845
Cc1ccc(Br)c2c1CCN2    ZINC000134216790
Cc1cc2c(cc1Br)NCC2    ZINC000097442093
CN1CCc2cc(Br)ccc21    ZINC000012370603
C=C(C)c1cccc(Br)c1N    ZINC000096034523
NC/C=C/c1ccc(Br)cc1    ZINC000069050282
C=CNc1c(C)cccc1Br    ZINC001174782077
C=CNc1cccc(C)c1Br    ZINC001174787068
C=CCNc1cccc(Br)c1    ZINC000012477898
Brc1ccnc(C2CCC2)c1    ZINC000044118296
C=C(C)Nc1cccc(Br)c1    ZINC001174789789
C=CNc1cc(Br)ccc1C    ZINC001174787039
N[C@H]1C[C@H]1c1ccccc1Br    ZINC000037381667
N[C@@H]1CCc2c1cccc2Br    ZINC000019875249
C=C[C@@H](N)c1ccccc1Br    ZINC000083946523
N[C@@H]1C[C@@H]1c1cccc(Br)c1    ZINC000032012640
C=CNc1ccc(C)cc1Br    ZINC001174781462
N[C@H]1CCc2cccc(Br)c21    ZINC000107213917
C=C(C)Cc1cnccc1Br    ZINC001250244166
Brc1cc(CC2CC2)ccn1    ZINC001250036817
C=C[C@H](N)c1ccc(Br)cc1    ZINC000083944905
NC1(c2ccccc2Br)CC1    ZINC000033487143
Nc1cc(Br)ccc1C1CC1    ZINC000004245440
Brc1ccc([C@H]2CCN2)cc1    ZINC000083967872
C=CCc1ccc(Br)nc1C    ZINC001249954477
C=C(C)Cc1ccnc(Br)c1    ZINC001250241494
N[C@H]1C[C@@H]1c1ccccc1Br    ZINC000037381670
N[C@@H]1C[C@H]1c1ccccc1Br    ZINC000037381673
Nc1ccc2c(c1Br)CCC2    ZINC000199786228
CN1Cc2ccc(Br)cc2C1    ZINC000001727277
Brc1cccc(C2CNC2)c1    ZINC000071518444
Brc1cccc([C@@H]2CCN2)c1    ZINC000084178947
Cc1c2c(ccc1Br)CNC2    ZINC000095803735
N[C@H]1CCc2ccc(Br)cc21    ZINC000008699605
C=C[C@@H](N)c1cccc(Br)c1    ZINC000083945131
N[C@@H]1C[C@@H]1c1ccc(Br)cc1    ZINC000032012644
C=C[C@@H](N)c1ccc(Br)cc1    ZINC000083944908
N[C@@H]1C[C@H]1c1ccc(Br)cc1    ZINC000029046297
C[C@H]1NCc2ccc(Br)cc21    ZINC000220170390
C=C(C)Nc1ccccc1Br    ZINC001174789966
Cc1cc(Br)cc2c1NCC2    ZINC000037116732
C=CNc1cc(C)cc(Br)c1    ZINC001174782542
Brc1ccc(C2CNC2)cc1    ZINC000002029498
Cc1ccc2c(c1Br)CNC2    ZINC000238493985
C=C[C@H](N)c1ccccc1Br    ZINC000083946522
N[C@H]1C[C@H]1c1cccc(Br)c1    ZINC000032012643
C=CNc1ccc(Br)c(C)c1    ZINC001174787912
C=CCNc1ccccc1Br    ZINC000041571334
Brc1cccc2c1CCNC2    ZINC000012956924
N[C@H]1CCc2c1cccc2Br    ZINC000019875250
Brc1ccc([C@@H]2CCN2)cc1    ZINC000083967871
C[C@H]1Cc2cc(Br)ccc2N1    ZINC000008764172
C[C@@H]1NCc2ccc(Br)cc21    ZINC000220170445
Cc1cc(C2CC2)ncc1Br    ZINC000139855723
C=CNc1ccc(Br)cc1C    ZINC001174780624
NC/C=C\c1ccc(Br)cc1    ZINC000146939940
Brc1nccc2c1CCCC2    ZINC000095931119
Brc1ccc2c(c1)CCCN2    ZINC000002534099
Brc1cccc2c1CNCC2    ZINC000038540946
Brc1cncc2c1CCCC2    ZINC000015042117
Brc1ccc2c(c1)NCCC2    ZINC000008699733
C=C(C)Nc1ccc(Br)cc1    ZINC001174789668
C[C@H]1NCc2cc(Br)ccc21    ZINC000044563640
C=CNc1cc(C)ccc1Br    ZINC001174783623
Brc1ccncc1CC1CC1    ZINC001250037696
Nc1ccc(Br)c(C2CC2)c1    ZINC000072193370
Cc1cc2c(cc1Br)CCN2    ZINC000107391875
N[C@H]1C[C@H]1c1ccc(Br)cc1    ZINC000032012646
Brc1ccc(NC2CC2)cc1    ZINC000038856241
N[C@H]1C[C@@H]1c1cccc(Br)c1    ZINC000032012641
NC1(c2ccc(Br)cc2)CC1    ZINC000033487135
C=CNc1ccc(C)c(Br)c1    ZINC001174787225
C=CCNc1ccc(Br)cc1    ZINC000041578810
Brc1cccc2c1CCCN2    ZINC000008699723
Brc1ccc2c(c1)CNCC2    ZINC000019795724
C=CNc1cccc(Br)c1C    ZINC001174781478
Brc1cccc([C@H]2CCN2)c1    ZINC000084178948
N[C@@H]1C[C@@H]1c1ccccc1Br    ZINC000037381676
CC(C)=C(Br)Br    ZINC000001719986
C/C(=C\Br)CBr    ZINC000065740146
O=C/C(Cl)=C(\Br)C(=O)O    ZINC000005494293
O=S1(=O)C[C@H](O)C=C1Br    ZINC000004831012
FC(F)c1sccc1Br    ZINC000080443928
O=S1(=O)C[C@@H](O)C=C1Br    ZINC000004831013
FC(F)c1ccc(Br)s1    ZINC000072236464
FC(F)c1cc(Br)cs1    ZINC000004290564
FC(F)c1ccsc1Br    ZINC000575628933
FC(F)c1csc(Br)c1    ZINC000091252534
FC(F)c1cscc1Br    ZINC000215221486
Brc1ccc2ccsc2c1    ZINC000015042995
Brc1cc2ccccc2s1    ZINC000001641233
Brc1cccc2sccc21    ZINC000008700543
C/C(I)=C/C(=O)O    ZINC000033943644
Brc1ccc2cscc2c1    ZINC000082048550
Brc1cccc2ccsc21    ZINC000008700425
Brc1csc2ccccc12    ZINC000000158713
Brc1ccc2sccc2c1    ZINC000000159026
COC(=O)/C=C\I    ZINC000014556351
COC(=O)/C=C/I    ZINC000005996750
O=CC(=O)c1cccc(Br)c1    ZINC000004204402
O=C1COc2cc(Br)ccc21    ZINC000036533492
O=C1COc2c1cccc2Br    ZINC000006243298
O=C1OCc2cc(Br)ccc21    ZINC000000347461
O=CC(=O)c1ccc(Br)cc1    ZINC000001664834
O=C1OCc2cccc(Br)c21    ZINC000082372179
O=C1OCc2ccc(Br)cc21    ZINC000001621357
O=C1OCc2c1cccc2Br    ZINC000021994066
O=Cc1cccc(C=O)c1Br    ZINC000006130134
O=CC(=O)c1ccccc1Br    ZINC000075622308
O=C1COc2cccc(Br)c21    ZINC000022116513
O=Cc1ccc(Br)cc1C=O    ZINC000039435511
O=Cc1cc(Br)cc(C=O)c1    ZINC000014985591
O=C1COc2ccc(Br)cc21    ZINC000016083116
Oc1cc2occc2cc1Br    ZINC000072219758
O=C1Cc2cc(Br)ccc2O1    ZINC000034116660
Oc1cc2ccoc2c(Br)c1    ZINC000095775395
COc1cc(C#N)cnc1Br    ZINC000263623563
Oc1cnc2[nH]ccc2c1Br    ZINC000044712777
O=C1Cc2ccc(Br)nc2N1    ZINC000044712808
COc1nc(Br)ccc1C#N    ZINC000095830458
N#CCn1c(Br)cccc1=O    ZINC000057834240
O=C1Cc2ncc(Br)cc2N1    ZINC000044712919
Nc1nc2ccc(Br)cc2o1    ZINC000008581628
O=c1[nH]ccc2c(Br)c[nH]c21    ZINC000044713163
Oc1ccc2nc(Br)cn2c1    ZINC000259620748
O=c1[nH]ccn2cc(Br)cc12    ZINC000095942490
Oc1n[nH]c2cccc(Br)c12    ZINC000014983456
Cc1nc2ncc(Br)cc2o1    ZINC000064033623
Nc1nccc2occ(Br)c21    ZINC000038540280
N#CCc1cc(Br)c[nH]c1=O    ZINC000095347610
COc1ccc(Br)c(C#N)n1    ZINC000071256520
O=C1NCc2nc(Br)ccc21    ZINC000238017874
COc1cc(Br)ncc1C#N    ZINC000259530608
Oc1ccc2[nH]cnc2c1Br    ZINC000075622310
Oc1ccc2[nH]ncc2c1Br    ZINC000089196364
Cn1cc(Br)cc(C#N)c1=O    ZINC000095616539
Nc1noc2cccc(Br)c12    ZINC000043828376
O=c1[nH]c2ccc(Br)cc2[nH]1    ZINC000002387519
COc1ccnc(Br)c1C#N    ZINC000044551975
Brc1c[nH]c(-c2ccco2)n1    ZINC000022126095
Oc1cc2ccc(Br)cn2n1    ZINC000082372177
O=C1Cc2cc(Br)ncc2N1    ZINC000040571774
Oc1c2cn[nH]c2ccc1Br    ZINC000238710827
Oc1cc2[nH]ncc2c(Br)c1    ZINC000014983069
Cc1noc2ncc(Br)cc12    ZINC000082372152
Oc1ccn2c(Br)cnc2c1    ZINC000238690168
Nc1nc2cccc(Br)c2o1    ZINC000062525845
Cn1cc(Br)c(=O)c(C#N)c1    ZINC000096510537
Oc1ccc2cn[nH]c2c1Br    ZINC000079565709
Cc1nc2nc(Br)ccc2o1    ZINC000074942574
COc1cnc(Br)cc1C#N    ZINC000263622796
O=C1Cc2cncc(Br)c2N1    ZINC000250819812
N#CCn1cccc(Br)c1=O    ZINC000034382014
O=C1NCc2ncc(Br)cc21    ZINC000084308426
Oc1cccc2c(Br)n[nH]c21    ZINC000095930308
Fc1cc2c(c(Br)c1)CC=C2    ZINC000108328535
O=c1cc(Br)c2cc[nH]c2[nH]1    ZINC000044700218
Oc1n[nH]c2ccc(Br)cc12    ZINC000014983563
Oc1cc(Br)cn2ccnc12    ZINC000115982358
COc1cc(Br)cc(C#N)n1    ZINC000307271042
Oc1cc2cn[nH]c2c(Br)c1    ZINC000084235812
O=C1Cc2cc(Br)cnc2N1    ZINC000022007415
N#Cc1cc(Br)cc(N)c1O    ZINC000095933465
O=C1Cc2c(nccc2Br)N1    ZINC000040448443
Oc1ncc2[nH]ccc2c1Br    ZINC000238699177
O=c1cc[nH]c2[nH]cc(Br)c21    ZINC000044712593
Oc1ccc2[nH]nc(Br)c2c1    ZINC000014983646
Cc1nc(O)c(Br)cc1C#N    ZINC000095097587
COc1ccc(Br)nc1C#N    ZINC000140701065
COc1cnc(C#N)c(Br)c1    ZINC000098179687
Cc1c(Br)c[nH]c(=O)c1C#N    ZINC000031776923
COc1ccc(C#N)nc1Br    ZINC000098179688
Nc1noc2c1cccc2Br    ZINC000051951614
N#CCOc1ccc(Br)nc1    ZINC000127339144
Nc1nc2c(cccc2Br)o1    ZINC000095830042
Cc1ccnc(Br)c1N=C=O    ZINC000242548491
COc1cnc(Br)c(C#N)c1    ZINC000260834078
Oc1cn2cc(Br)ccc2n1    ZINC000084251247
Oc1cccc2ncc(Br)n21    ZINC000259062458
Oc1cnc2[nH]cc(Br)c2c1    ZINC000044712768
O=C1Cc2c(cncc2Br)N1    ZINC000044713236
Oc1ccc2ncc(Br)n2c1    ZINC000259041662
Cc1c(Br)c(O)ncc1C#N    ZINC000048623217
COc1nccc(C#N)c1Br    ZINC000263623360
O=c1cc(Br)[nH]c2[nH]ccc21    ZINC000044713360
Oc1n[nH]c2cc(Br)ccc12    ZINC000014983467
Oc1cc(Br)cc2[nH]ncc21    ZINC000014983072
O=c1ccc2c(Br)c[nH]c2[nH]1    ZINC000044712740
C#CCc1cccc(Br)c1F    ZINC001249949034
COc1ncc(Br)cc1C#N    ZINC000015021223
Nc1nc2cc(Br)ccc2o1    ZINC000016970345
Cc1nc2ocnc2cc1Br    ZINC000026460295
N#CCOc1cccc(Br)n1    ZINC000091362185
Nc1ncc(Br)c2occc21    ZINC000218703896
Oc1cc2cn[nH]c2cc1Br    ZINC000089197401
Oc1ccc2c(Br)n[nH]c2c1    ZINC000089195933
[O-][n+]1ccc(Br)c2cc[nH]c21    ZINC000100457191
Oc1n[nH]c2c1cccc2Br    ZINC000014985620
COc1c(Br)cncc1C#N    ZINC000307446664
O=c1[nH]ccc2[nH]c(Br)cc21    ZINC000082372147
O=C1Cc2nc(Br)ccc2N1    ZINC000014984297
COc1ccc(C#N)c(Br)n1    ZINC000095830232
COc1cc(Br)cnc1C#N    ZINC000035270366
Cc1c2ncoc2ncc1Br    ZINC000026460289
Cc1nc2cc(Br)cnc2o1    ZINC000041226762
Oc1cc2[nH]ncc2cc1Br    ZINC000084235806
Nc1noc2cc(Br)ccc12    ZINC000035287354
N#CNc1cc(O)ccc1Br    ZINC001168632624
Oc1cccn2c(Br)cnc12    ZINC000259608616
O=c1[nH]n2ccccc2c1Br    ZINC000063539558
COc1cc(C#N)ncc1Br    ZINC000079006857
Cc1nc(O)c(C#N)cc1Br    ZINC000039332039
N#Cc1ccc(N)c(O)c1Br    ZINC000021985387
Cc1nc2cncc(Br)c2o1    ZINC000079058143
C#CCc1ccc(Br)cc1F    ZINC001249949744
O=C1NCc2cc(Br)cnc21    ZINC000079065047
O=c1[nH]c2cccc(Br)c2[nH]1    ZINC000057348356
COc1nc(C#N)ccc1Br    ZINC000071256511
Nc1noc2ccc(Br)cc12    ZINC000026340433
O=C1Cc2cnc(Br)cc2N1    ZINC000095762049
COc1cc(Br)nc(C#N)c1    ZINC000260824706
COc1ncc(C#N)cc1Br    ZINC000071624890
Oc1cccc2[nH]nc(Br)c21    ZINC000089195833
Nc1cn2cc(Br)ncc2n1    ZINC000088190143
Nc1cnc2c(Br)cnn2c1    ZINC000082372115
Cc1nc2ncc(Br)cn2n1    ZINC000089064076
Nc1nc2ccc(Br)cn2n1    ZINC000051951641
Nc1nccn2c(Br)cnc12    ZINC000027072902
Nc1ncnn2c(Br)ccc12    ZINC000011919362
Nc1nc2ncc(Br)cc2[nH]1    ZINC000054405090
Cn1nc(Br)c2cncnc21    ZINC000084324428
Nc1ncnn2ccc(Br)c12    ZINC000077011560
Nc1n[nH]c2c1cncc2Br    ZINC000095628723
Nc1ccc2ncc(Br)n2n1    ZINC000071787928
Nc1nc(Br)cn2ccnc12    ZINC000000002754
Cn1nnc2c1cncc2Br    ZINC000225742210
Cn1nnc2cc(Br)cnc21    ZINC000084326035
N#Cc1c(N)cc(N)nc1Br    ZINC000019941822
Nc1ncnc2[nH]cc(Br)c21    ZINC000014418025
Nc1cnc2[nH]nc(Br)c2c1    ZINC000071787926
N#CCNc1cncc(Br)n1    ZINC001163183510
Cn1cnc2ncc(Br)nc21    ZINC000066347235
Cc1nnc2ncc(Br)cn12    ZINC000082372119
Nc1ncnc2c(Br)c[nH]c21    ZINC000066323429
Cc1c(Br)ccc2nnnn21    ZINC000065337537
Cn1ncc2c1ncnc2Br    ZINC000037239139
Cn1nnc2cncc(Br)c21    ZINC000070503631
Cc1cc(Br)c2nnnn2c1    ZINC000095496142
Nc1ncc2cc(Br)[nH]c2n1    ZINC000108328518
Nc1cnn2cc(Br)cnc12    ZINC000084253157
Cc1nc(NC#N)ncc1Br    ZINC001168631415
Nc1ncnn2cc(Br)cc12    ZINC000095707253
Nc1ccnc2c(Br)cnn21    ZINC000091301668
Cc1n[nH]c2ncc(Br)nc12    ZINC000095642648
Nc1ccnc2cc(Br)nn21    ZINC000238660442
Cc1nc2nn[nH]c2cc1Br    ZINC000071255531
Nc1nc2cccc(Br)n2n1    ZINC000035323142
N=c1[nH][nH]c2cc(Br)ncc12    ZINC000514264455
Nc1cc2ncc(Br)cn2n1    ZINC000215221168
Nc1cc(Br)cn2cnnc12    ZINC000036242501
Nc1n[nH]c2cncc(Br)c12    ZINC000066346760
Nc1nc2c(Br)cccn2n1    ZINC000066054871
N#Cc1cc(Br)cnc1NN    ZINC000084194141
Nc1nc2cc(Br)ccn2n1    ZINC000068593755
[C-]#[N+]c1c(N)cc(N)nc1Br    ZINC000100931131
Nc1ncc(Br)c2[nH]ncc21    ZINC000252500898
Nc1ncc2c(Br)c[nH]c2n1    ZINC000108328524
Nc1n[nH]c2cc(Br)cnc12    ZINC000066054380
Nc1ncc(Br)c2nc[nH]c21    ZINC000230837348
Nc1[nH]nc2ncc(Br)cc12    ZINC000033975522
Nc1c[nH]c2ncc(Br)nc12    ZINC000219347342
Nc1nnc2ccc(Br)cn12    ZINC000084199299
Nc1n[nH]c2ccnc(Br)c12    ZINC000089220444
Cc1c2n[nH]nc2ncc1Br    ZINC000095496097
Nc1n[nH]c2ccc(Br)nc12    ZINC000722662787
OC/C=C/c1ccccc1Br    ZINC000034288026
OC/C=C/c1ccc(Br)cc1    ZINC000012336391
C[C@]1(O)Cc2cccc(Br)c21    ZINC000003848067
O[C@@H]1CCc2ccc(Br)cc21    ZINC000003850980
CC(=O)Cc1ccccc1Br    ZINC000002518628
Cc1cc(C=O)c(C)cc1Br    ZINC000039399805
C=CCOc1ccc(Br)cc1    ZINC000001556216
CCc1cccc(Br)c1C=O    ZINC000228135824
COc1ccc(/C=C\Br)cc1    ZINC000017302184
C[C@@H]1Cc2cc(Br)ccc2O1    ZINC000037176589
OC1(c2ccccc2Br)CC1    ZINC000054346779
C[C@@H]1Cc2cccc(Br)c2O1    ZINC000084306218
C=CCc1cc(Br)ccc1O    ZINC000001562053
C[C@@H]1Cc2c(cccc2Br)O1    ZINC000084306223
CC(=O)c1ccc(C)cc1Br    ZINC000049815272
Brc1cccc2c1CCOC2    ZINC000034481830
C=Cc1c(Br)cccc1OC    ZINC000097439019
Brc1ccccc1[C@@H]1CCO1    ZINC000220703656
Brc1ccc(C2COC2)cc1    ZINC000095630827
Brc1ccc2c(c1)COCC2    ZINC000039018981
CO/C=C\c1ccc(Br)cc1    ZINC000083290882
O=CCCc1ccccc1Br    ZINC000060710424
Brc1ccc2c(c1)CCCO2    ZINC000021299196
O[C@H]1CCc2ccc(Br)cc21    ZINC000003850983
CC(=O)c1c(C)cccc1Br    ZINC000098177995
CC(=O)c1cc(C)ccc1Br    ZINC000001598663
CCC(=O)c1cccc(Br)c1    ZINC000000157209
C[C@H]1Cc2cccc(Br)c2O1    ZINC000084306221
C[C@@]1(O)Cc2cccc(Br)c21    ZINC000003848069
Cc1cc(Br)cc(C)c1C=O    ZINC000085223401
O=CCCc1cccc(Br)c1    ZINC000019682856
Brc1ccc(OC2CC2)cc1    ZINC000065337339
Oc1ccc(Br)cc1C1CC1    ZINC000114867574
COc1cccc(/C=C/Br)c1    ZINC000038363789
O[C@H]1CCc2c1cccc2Br    ZINC000039603416
O[C@H]1CCc2cc(Br)ccc21    ZINC000021299025
C=CCOc1ccccc1Br    ZINC000005157867
Oc1ccc(Br)c(C2CC2)c1    ZINC000694738707
O=CCCc1ccc(Br)cc1    ZINC000019682858
CC(=O)c1ccc(C)c(Br)c1    ZINC000002583727
Cc1ccc(C=O)c(C)c1Br    ZINC000116899999
COc1ccc(/C=C/Br)cc1    ZINC000001676015
CCC(=O)c1ccc(Br)cc1    ZINC000000065216
Oc1cc2c(cc1Br)CCC2    ZINC000034616592
Oc1ccc(C2CC2)cc1Br    ZINC000146782519
Cc1c(C)c(C=O)ccc1Br    ZINC000067802587
O[C@@H]1CCc2c1cccc2Br    ZINC000039603418
O[C@@H]1Cc2cccc(Br)c2C1    ZINC000034307949
C[C@H]1Cc2c(cccc2Br)O1    ZINC000084306226
Brc1cccc(OC2CC2)c1    ZINC000076914426
OC1(c2ccc(Br)cc2)CC1    ZINC000054346804
CCc1ccc(Br)cc1C=O    ZINC000051943804
CC(=O)c1cccc(Br)c1C    ZINC000084478643
C=CCOc1cccc(Br)c1    ZINC000004900497
CCc1cc(Br)ccc1C=O    ZINC000067802606
Brc1cccc2c1OCCC2    ZINC000082372104
Cc1ccc(Br)c(C=O)c1C    ZINC000215222460
OC/C=C/c1cccc(Br)c1    ZINC000060036723
C=Cc1cc(Br)ccc1OC    ZINC000001435957
C=Cc1cccc(OC)c1Br    ZINC000097439018
CC(=O)c1cc(Br)ccc1C    ZINC000078224408
C[C@H]1Cc2cc(Br)ccc2O1    ZINC000037176591
Brc1ccc2c(c1)OCCC2    ZINC000108274991
Brc1cccc2c1COCC2    ZINC000039075803
Brc1ccccc1[C@H]1CCO1    ZINC000220703729
CCC(=O)c1ccccc1Br    ZINC000021298612
Cc1cc(C=O)cc(C)c1Br    ZINC000021982497
O[C@@H]1CCc2cc(Br)ccc21    ZINC000021299020
Brc1cccc(C2COC2)c1    ZINC000066309153
CC(=O)Cc1ccc(Br)cc1    ZINC000000157218
O[C@H]1Cc2cccc(Br)c2C1    ZINC000034307950
O[C@@H]1Cc2ccc(Br)cc2C1    ZINC000045331669
CC(=O)c1cc(C)cc(Br)c1    ZINC000084478647
Brc1ccccc1OC1CC1    ZINC000090412986
CC(=O)c1ccc(Br)cc1C    ZINC000040435141
Brc1cccc2c1CCCO2    ZINC000090550353
CO/C=C/c1ccc(Br)cc1    ZINC000083290883
O[C@@H]1CCc2cccc(Br)c21    ZINC000144842911
O[C@H]1CCc2cccc(Br)c21    ZINC000144843112
O[C@H]1Cc2ccc(Br)cc2C1    ZINC000045331672
CC(=O)Cc1cccc(Br)c1    ZINC000002558075
Brc1ccc2c(c1)CCOC2    ZINC000034452358
CC(=O)c1ccc(Br)c(C)c1    ZINC000001598662
C=CNc1cnc(Br)cc1C    ZINC001174780075
Brc1ccnc(C2CCC2)n1    ZINC000044117046
NC1(c2ccncc2Br)CC1    ZINC000215642296
Brc1ccc2c(n1)CCCN2    ZINC000040165655
Cc1cc(C(=N)N)ccc1Br    ZINC000084193964
Nc1cc(Br)cc2c1NCC2    ZINC000082533747
N[C@H]1Cc2cc(Br)cnc2C1    ZINC001772716058
C#CCCn1c(C)ncc1Br    ZINC000918308386
C=C(C)Nc1ccnc(Br)c1    ZINC001174786391
C=CNc1c(C)nccc1Br    ZINC001174782215
Brc1cccc(N2CCC2)n1    ZINC000072482117
Cc1c(Br)cccc1C(=N)N    ZINC000148761872
NC1(c2cncc(Br)c2)CC1    ZINC000084192978
C=CNc1nc(C)ccc1Br    ZINC001174778327
C=CNc1ccnc(Br)c1C    ZINC001174783150
Brc1ccc(C2CNC2)nc1    ZINC000216659316
CN1CCc2nc(Br)ccc21    ZINC001585335096
NC1(c2ccc(Br)nc2)CC1    ZINC000095642367
C=CNc1cc(N)cc(Br)c1    ZINC001174786077
C=CNc1c(C)ccnc1Br    ZINC001174779436
C=C(C)Nc1ncccc1Br    ZINC001174791377
Brc1ccnc2c1CCNC2    ZINC000095642697
CC1(c2ncc(Br)cn2)CC1    ZINC000098177999
Brc1cccc(NC2CC2)n1    ZINC000038537449
Brc1ccc2c(c1)NCCN2    ZINC000076887664
Brc1ccc(N2CCC2)nc1    ZINC000095218308
Cc1cc(Br)ccc1C(=N)N    ZINC000001437946
C=C(C)Nc1cccnc1Br    ZINC001174786346
Brc1cncc2c1CCNC2    ZINC000082372093
C=CNc1ccc(Br)c(C)n1    ZINC001174778354
C=CNc1ccc(C)nc1Br    ZINC001174778543
Brc1ccnc2c1CNCC2    ZINC000088190160
Brc1cncc2c1CNCC2    ZINC000215222532
C[C@H]1NCc2cc(Br)cnc21    ZINC000228965710
Brc1ccnc2c1CCCN2    ZINC000095764035
CCc1c(Br)cc(C#N)n1C    ZINC000225305515
C=CNc1nc(Br)ccc1C    ZINC001174783637
C=CNc1cc(C)cnc1Br    ZINC001174780083
C=CNc1ccc(Br)nc1C    ZINC001174779396
N[C@@H]1Cc2cc(Br)cnc2C1    ZINC001772716057
N[C@@H]1CCc2cc(Br)cnc21    ZINC000095803672
NC1(c2cnccc2Br)CC1    ZINC000215642370
Brc1cc(C2CCC2)ncn1    ZINC000044118995
C=CNc1ncc(C)cc1Br    ZINC001174778401
Nc1ccc(Br)c(C2CC2)n1    ZINC000217974992
C=C(C)Nc1cccc(Br)n1    ZINC001174791526
Brc1cnc2c(c1)CNCC2    ZINC000012955602
C=C(C)Nc1ccc(Br)nc1    ZINC001174786429
Cc1ncc(Br)c(C2CC2)n1    ZINC000082326432
Nc1cc2c(cc1Br)CNC2    ZINC000068591504
Cc1ccc(C(=N)N)c(Br)c1    ZINC000116938174
N[C@H]1CCc2cc(Br)cnc21    ZINC000095803671
Brc1cncc(NC2CC2)c1    ZINC000095709434
N[C@H]1C[C@@H]1c1ccc(Br)nc1    ZINC000146249684
C=CCNc1ccc(Br)cn1    ZINC000042388577
CC#CCn1c(Br)cnc1C    ZINC000918307709
Cc1ccc(C(=N)N)cc1Br    ZINC000075842730
C=CNc1cc(C)nc(Br)c1    ZINC001174782612
NC1(c2ccnc(Br)c2)CC1    ZINC000083298049
C[C@@H]1NCc2cc(Br)cnc21    ZINC000228965698
C=CNc1cnc(C)c(Br)c1    ZINC001174780387
Brc1cnc(C2CCC2)nc1    ZINC000072191811
C=CNc1cc(C)c(Br)cn1    ZINC001174778507
C=CNc1cc(N)ccc1Br    ZINC001174792295
C=CNc1cc(Br)ncc1C    ZINC001174779758
Brc1cnc(CC2CC2)nc1    ZINC000200170911
Brc1cccnc1NC1CC1    ZINC000044379118
Brc1cccnc1N1CCC1    ZINC000306205605
N=C(N)Cc1ccccc1Br    ZINC000019430423
Brc1cnc2c(n1)CCCC2    ZINC000211784201
C=CNc1ncc(Br)cc1C    ZINC001174778355
NC1(c2ccc(Br)cn2)CC1    ZINC000083298046
C=C(C)Nc1cnccc1Br    ZINC001174788837
CN1CCc2c1nccc2Br    ZINC000238312278
C=C(C)Nc1ccc(Br)cn1    ZINC001174791758
C=CNc1cc(C)cc(Br)n1    ZINC001174782395
Brc1cncc2c1NCCC2    ZINC000026420124
Brc1cncc2c1CCCN2    ZINC000035270066
Brc1cc(NC2CC2)ccn1    ZINC000095704969
C=CNc1cnc(Br)c(C)c1    ZINC001174779443
NC1(c2cccc(Br)n2)CC1    ZINC000083298051
Brc1ccnc(NC2CC2)c1    ZINC000065337550
C#CCCCn1cc(Br)cn1    ZINC000161040982
Brc1cnc2c(c1)CCNC2    ZINC000095642441
Cc1c(Br)c(C#N)c(C)n1C    ZINC000076819561
N=C(N)Cc1cccc(Br)c1    ZINC000019437260
Cc1ncnc(C2CC2)c1Br    ZINC000514251834
CC(C)n1cc(Br)cc1C#N    ZINC000226033363
Cc1ccc(Br)cc1NC=N    ZINC001167865318
C=CNc1cncc(Br)c1C    ZINC001174782047
Brc1ccc2c(n1)CCNC2    ZINC000030678109
Brc1cnc2c(c1)CCCN2    ZINC000026460214
CC(=N)Nc1ccc(Br)cc1    ZINC000005479931
N=C(N)Cc1ccc(Br)cc1    ZINC000001437880
Brc1ccc2c(n1)NCCC2    ZINC000088189925
Brc1ccc(NC2CC2)nc1    ZINC000021018455
CC#CCCn1cc(Br)cn1    ZINC000154862911
C=CNc1cc(Br)cnc1C    ZINC001174780024
C=C(C)Nc1cncc(Br)c1    ZINC001174786364
CC[C@@H](C)c1ccc(Br)cc1    ZINC000055161279
Cc1ccc(C(C)C)c(Br)c1    ZINC000002037795
Cc1cc(Br)ccc1C(C)C    ZINC000142682540
CC(C)Cc1cccc(Br)c1    ZINC000083988613
CC(C)Cc1ccc(Br)cc1    ZINC000002580754
CCCCc1ccc(Br)cc1    ZINC000002390036
Cc1cccc(C(C)C)c1Br    ZINC000049815273
Cc1cc(Br)c(C)c(C)c1C    ZINC000003121839
CCCCc1cccc(Br)c1    ZINC000065356427
Cc1cc(C)c(C)c(Br)c1C    ZINC000001995246
CC[C@H](C)c1ccc(Br)cc1    ZINC000055161282
CCCc1ccc(C)c(Br)c1    ZINC000001586383
CCc1cc(Br)cc(CC)c1    ZINC000064270013
CCc1cccc(CC)c1Br    ZINC000002147036
CC(C)(C)c1ccc(Br)cc1    ZINC000001675819
Cc1cc(C)c(Br)c(C)c1C    ZINC000001591805
CCc1ccc(CC)c(Br)c1    ZINC000070006796
CC(C)(C)c1ccccc1Br    ZINC000049815274
Cc1ccc(Br)cc1C(C)C    ZINC000200311983
CC(C)(C)c1cccc(Br)c1    ZINC000001593158
NC/C(Br)=C/Br    ZINC000031924155
NC/C(Br)=C\Br    ZINC000017299574
FC(F)c1ncc(Br)s1    ZINC000095743228
FC(F)c1scnc1Br    ZINC000575629531
FC(F)c1nc(Br)cs1    ZINC000215718376
Brc1csc2ccncc12    ZINC000032250795
S=C=Nc1ccc(Br)cc1    ZINC000000164892
Brc1ccnc2ccsc21    ZINC000085210597
Brc1ccnc2sccc21    ZINC000214892599
S=C=Nc1ccccc1Br    ZINC000000164245
N#CSc1ccccc1Br    ZINC000004242107
Brc1nccc2ccsc21    ZINC000071482552
Brc1cccc2cnsc21    ZINC000082371267
Brc1ccc2nscc2c1    ZINC000040448518
Brc1cccc2nscc21    ZINC000066308926
Brc1cnc2sccc2c1    ZINC000039330677
Brc1ccc2ncsc2c1    ZINC000000158620
Brc1cccc2ncsc21    ZINC000040448839
Brc1cc2ccncc2s1    ZINC000038873447
Brc1csc2ncccc12    ZINC000037868647
Brc1csc2cnccc12    ZINC000032250792
Brc1ccc2csnc2c1    ZINC000095616409
Brc1ccc2sccc2n1    ZINC000082371270
Brc1cc2ncccc2s1    ZINC000039426214
Brc1csc2cccnc12    ZINC000039426208
Brc1ccc2sncc2c1    ZINC000083989238
Brc1cccc2sncc21    ZINC000084235775
Brc1ccc2cnsc2c1    ZINC000082371268
S=C=Nc1cccc(Br)c1    ZINC000002504432
Brc1cncc2sccc21    ZINC000082966884
Brc1cc2cnccc2s1    ZINC000066347849
Brc1cccc2scnc21    ZINC000040448790
Brc1cc2cccnc2s1    ZINC000083298466
Brc1ccc2scnc2c1    ZINC000030677661
Brc1nccc2sccc21    ZINC000044628845
O=Cc1cc(Br)cc(C=O)n1    ZINC000026898840
O=C1COc2cc(Br)cnc21    ZINC000238040155
O=C1OCc2ncc(Br)cc21    ZINC000095643270
Oc1noc2ccc(Br)cc12    ZINC000014980227
O=c1[nH]c2cc(Br)ccc2o1    ZINC000002019049
N#CCC(=O)c1ccc(Br)o1    ZINC000019481556
O=c1[nH]c2ccc(Br)cc2o1    ZINC000000374836
O=C1COc2ncc(Br)cc21    ZINC000237971098
N#Cc1cc(O)c(O)c(Br)c1    ZINC000225720604
O=c1[nH]c2cccc(Br)c2o1    ZINC000035803628
O=c1[nH]c2c(cccc2Br)o1    ZINC000096034630
O=c1[nH]oc2cc(Br)ccc12    ZINC000040566701
O=c1[nH]ccc2oc(Br)cc21    ZINC000082371302
O=c1[nH]cc(Br)c2occc21    ZINC000044136826
N#Cc1cc(O)c(Br)cc1O    ZINC000019075673
O=c1nc[nH]c2c(Br)c[nH]c21    ZINC000040448835
Nc1ncnc2oc(Br)cc21    ZINC000145661302
N#CNc1ccc(Br)c[n+]1[O-]    ZINC001168631370
Nc1noc2ncc(Br)cc12    ZINC000095830806
Oc1ncnn2c(Br)ccc12    ZINC000114736662
Nc1nc2ccc(Br)nc2o1    ZINC000098095499
C#CC(=O)Nn1cc(Br)cn1    ZINC000307752973
O=c1[nH]c2cncc(Br)c2[nH]1    ZINC000000553381
COc1nc(C#N)ncc1Br    ZINC000075623269
O=c1[nH]nc2cccc(Br)n21    ZINC000074938180
Oc1ccc2ncc(Br)n2n1    ZINC000095098266
O=c1cc[nH]c2c(Br)cnn21    ZINC000106851912
Nc1nc2ncc(Br)cc2o1    ZINC000259544948
O=c1[nH]c2cc(Br)cnc2[nH]1    ZINC000011535673
O=c1[nH]nc2ccc(Br)cn21    ZINC000040435282
Nc1nc2cc(Br)cnc2o1    ZINC000071485417
O=c1[nH]cnc2[nH]cc(Br)c21    ZINC000016925223
Oc1n[nH]c2cc(Br)cnc12    ZINC000095920154
Oc1cnc2c(Br)cnn2c1    ZINC000107154714
O=c1cc[nH]c2cc(Br)nn21    ZINC000100020661
Brc1ccc(-c2nc[nH]n2)o1    ZINC000062718979
O=c1[nH]cnn2ccc(Br)c12    ZINC000095644318
O=C1Cc2nc(Br)cnc2N1    ZINC000237970916
N#CNC(=O)c1ccc(Br)[nH]1    ZINC001193341984
O=c1[nH]ccn2c(Br)cnc12    ZINC000091241705
N#Cc1c(N)ncc(Br)c1O    ZINC000095836398
O=c1[nH]nc2cc(Br)ccn21    ZINC000238034013
Nc1nc2nccc(Br)c2o1    ZINC000584880019
O=c1nc[nH]c2ccc(Br)n21    ZINC000095917962
N#Cc1cc(Br)c(=O)[nH]c1N    ZINC000096515801
C#CC(=O)Nc1[nH]ncc1Br    ZINC000306555754
Oc1n[nH]c2ncc(Br)cc12    ZINC000051986676
O=c1[nH]cnn2cc(Br)cc12    ZINC000044136896
Nc1ncnc2occ(Br)c21    ZINC000095708222
Oc1n[nH]c2nccc(Br)c12    ZINC000514285504
Oc1ccn2ncc(Br)c2n1    ZINC000043828367
Oc1nncc2ccc(Br)n21    ZINC000039250250
O=c1[nH]ccc2c(Br)[nH]nc21    ZINC000045028115
Cc1ccc(F)c(C#N)c1Br    ZINC000204757074
Cc1cc(Br)c(F)c(C#N)c1    ZINC000238457398
Fc1cc(Br)cc2[nH]ccc21    ZINC000014983302
Fc1ccc(Br)c2cc[nH]c21    ZINC000002384122
Fc1cc2[nH]ccc2c(Br)c1    ZINC000014983310
N#CCc1ccc(F)c(Br)c1    ZINC000016159849
Fc1ccc2cc[nH]c2c1Br    ZINC000016159465
Cc1c(Br)ccc(F)c1C#N    ZINC000095803673
Cc1cc(Br)c(C#N)cc1F    ZINC000026893598
N#CCc1cccc(Br)c1F    ZINC000016158450
Fc1ccc(Br)c2[nH]ccc21    ZINC000002525088
Cc1cc(F)c(C#N)cc1Br    ZINC000072233100
N#CCc1ccc(Br)cc1F    ZINC000004291238
N#CCc1cc(F)cc(Br)c1    ZINC000016159970
Fc1c[nH]c2cccc(Br)c12    ZINC000114704218
Cc1cc(C#N)c(F)cc1Br    ZINC000026893601
Fc1ccc2[nH]cc(Br)c2c1    ZINC000042684396
N#CCc1cc(Br)ccc1F    ZINC000019275005
Cc1cc(Br)cc(C#N)c1F    ZINC000075847047
Cc1cc(Br)cc(F)c1C#N    ZINC000098213428
Cc1ccc(Br)c(F)c1C#N    ZINC000306978371
Cc1c(F)c(C#N)ccc1Br    ZINC000098210861
N#CCc1c(F)cccc1Br    ZINC000072284342
Fc1c2cc[nH]c2ccc1Br    ZINC000085221349
[C-]#[N+]Cc1cc(Br)ccc1F    ZINC000095698349
C#CCc1cc(Br)cnc1F    ZINC001249949794
Cc1cc(C#N)c(Br)cc1F    ZINC000016158448
Fc1cc2cc[nH]c2c(Br)c1    ZINC000002525089
Fc1ccc2[nH]ccc2c1Br    ZINC000096306931
Cc1cc(Br)c(F)cc1C#N    ZINC000026893605
Fc1cc2[nH]ccc2cc1Br    ZINC000038247025
Cc1c(F)cc(Br)cc1C#N    ZINC000306728948
N#CCc1ccc(Br)c(F)c1    ZINC000035904778
Fc1ccc2c(Br)c[nH]c2c1    ZINC000036947671
Fc1cc2cc[nH]c2cc1Br    ZINC000045074632
N#CCc1cccc(F)c1Br    ZINC000016158465
N#CCc1cc(F)ccc1Br    ZINC000002243305
Fc1cc(Br)cc2cc[nH]c21    ZINC000002525090
N#CCc1ccc(F)cc1Br    ZINC000000346317
Fc1c2[nH]ccc2ccc1Br    ZINC000089209113
Cc1cc(F)c(Br)cc1C#N    ZINC000258167767
[C-]#[N+]Cc1ccc(Br)cc1F    ZINC000095698350
Cc1c(F)c(Br)ccc1C#N    ZINC000067802612
Cc1ccc(Br)c(C#N)c1F    ZINC000075847048
Cc1cc(F)cc(Br)c1C#N    ZINC000026893595
[C-]#[N+]Cc1ccc(F)c(Br)c1    ZINC000095698351
Nc1nc(Br)cn2ncnc12    ZINC000035269728
Nc1n[nH]c2ncc(Br)nc12    ZINC000072194104
Nc1ncnc2[nH]nc(Br)c21    ZINC000005479148
Nc1ncnn2c(Br)cnc12    ZINC000095629893
Nc1nc2ccc(Br)nn2n1    ZINC000261507424
Nc1nc2nc[nH]c2c(Br)n1    ZINC000012358976
Nc1nc2cnc(Br)cn2n1    ZINC000054967536
Brc1cnc2c(c1)CCCO2    ZINC000095762074
C/[N+]([O-])=C\c1cccc(Br)c1    ZINC000100384396
O[C@H]1CCc2cc(Br)cnc21    ZINC000066354283
Cc1ccc(Br)cc1C(N)=O    ZINC000083256230
Cc1cccc(C(N)=O)c1Br    ZINC000028278335
CC(=O)Nc1cccc(Br)c1    ZINC000000062704
OC/C=C\c1cncc(Br)c1    ZINC000199236785
Brc1cccnc1OC1CC1    ZINC000095709724
CC(=O)c1cc(C)c(Br)cn1    ZINC000097758805
C=CNc1cc(O)ccc1Br    ZINC001174781512
Cc1cc(Br)cc(C(N)=O)c1    ZINC000095929581
NCC(=O)c1ccc(Br)cc1    ZINC000053278228
CCC(=O)c1cccnc1Br    ZINC000034217297
COC(=N)c1ccc(Br)cc1    ZINC000037927984
Brc1ccc(OC2CC2)cn1    ZINC000091692825
CC(=O)c1cccc(Br)c1N    ZINC000022008261
NCC(=O)c1ccccc1Br    ZINC000090225647
C/C(=N/O)c1cccc(Br)c1    ZINC000100067371
CC(=O)c1cc(Br)ccc1N    ZINC000026522352
N[C@@H]1COc2c1cccc2Br    ZINC000019875256
Cc1ccc(NC=O)c(Br)c1    ZINC000000335118
OC1(c2ccc(Br)nc2)CC1    ZINC000307457317
Cc1cc(Br)ccc1C(N)=O    ZINC000036830576
CC(=O)Nc1ccccc1Br    ZINC000000173186
C/[N+]([O-])=C/c1ccc(Br)cc1    ZINC000000084684
NC(=O)Cc1ccc(Br)cc1    ZINC000000030519
C/[N+]([O-])=C\c1ccc(Br)cc1    ZINC000031830137
CC(=O)c1ncc(Br)cc1C    ZINC000084311977
O[C@@H]1CCc2c1cncc2Br    ZINC000095835447
C[C@]1(c2cncc(Br)c2)CO1    ZINC000217527578
Brc1cccc(OC2CC2)n1    ZINC000095775919
Brc1ccncc1OC1CC1    ZINC000095723310
NC(=O)Cc1ccccc1Br    ZINC000000173187
N[C@H]1COc2cc(Br)ccc21    ZINC000035269863
NCC(=O)c1cccc(Br)c1    ZINC000053278235
CC(=O)Cc1ncccc1Br    ZINC000063023049
CCC(=O)c1cccc(Br)n1    ZINC000145121898
CON=Cc1cccc(Br)c1    ZINC000388082421
CC(=O)c1cc(Br)cc(C)n1    ZINC000066327866
Brc1ccnc(OC2CC2)c1    ZINC000091366008
N[C@@H]1COc2ccc(Br)cc21    ZINC000008699623
CON=Cc1ccccc1Br    ZINC000255137074
Cc1c(Br)cccc1C(N)=O    ZINC000072191314
Cc1cccc(Br)c1C(N)=O    ZINC000168081065
N[C@H]1COc2c1cccc2Br    ZINC000019875257
C=CCOc1ccc(Br)nc1    ZINC000165344606
O=c1cc(Br)ccn1C1CC1    ZINC000095709716
Cc1ccc(Br)c(C(N)=O)c1    ZINC000084193126
Brc1ccc2c(c1)NCCO2    ZINC000008699801
O[C@H]1CCc2c1cncc2Br    ZINC000095835445
Cc1ccc(Br)cc1/C=N/O    ZINC000256027983
CNC(=O)c1ccccc1Br    ZINC000000173185
CC(=O)c1ccc(N)c(Br)c1    ZINC000001437417
O[C@@H]1CCc2cc(Br)cnc21    ZINC000066354285
COC(=N)c1ccccc1Br    ZINC000037928053
C=CNc1ccc(O)cc1Br    ZINC001174785480
Nc1ccc(Br)c2c1CCO2    ZINC000082320404
CC(=O)c1cc(N)ccc1Br    ZINC000082048764
CON=Cc1ccc(Br)cc1    ZINC000307929661
CC(=O)c1ccc(Br)c(N)c1    ZINC000000225410
CC(=O)c1cnc(Br)cc1C    ZINC000238152848
O=c1[nH]c2c(cc1Br)CCC2    ZINC000082966881
C=CCn1c(Br)cccc1=O    ZINC000307230054
CCc1cc(C=O)ncc1Br    ZINC000694986277
CCC(=O)c1ccc(Br)nc1    ZINC000072225029
O=c1ccc(Br)cn1C1CC1    ZINC000095709714
Brc1cccc2c1OCCN2    ZINC000008699793
CC(=O)Nc1ccc(Br)cc1    ZINC000000149704
CNC(=O)c1cccc(Br)c1    ZINC000005510466
C=CCOc1cccnc1Br    ZINC000083454440
COC(=N)c1cccc(Br)c1    ZINC000037927979
