# Supplementary material for: Implementing a Scoring Function Based on Interaction Fingerprint for Autogrow4: Protein Kinase CK1δ as a Case Study
Source: Front Mol Biosci. 2022 Jul 7;9:909499. doi: 10.3389/fmolb.2022.909499 (PMC9301033; doi:10.3389/fmolb.2022.909499)
Supplement: Supplementary file 1 [file DataSheet1.ZIP › autogrow4-4.0.3/autogrow/operators/mutation/smiles_click_chem/reaction_libraries/robust_rxns/complementary_mol_dir/sulfonamide_robust.smi]

O=S1(=O)CCN1    ZINC000032628061
CNS(C)(=O)=O    ZINC000004984177
CNS(N)(=O)=O    ZINC000060029532
CNS(=O)(=O)O    ZINC000056870867
CNS(=O)(=O)F    ZINC000168497104
CS(=O)(=O)NC#N    ZINC000039338690
N#CNS(N)(=O)=O    ZINC000136445023
C=CS(=O)(=O)NC    ZINC000021298871
O=S1(=O)CCCN1    ZINC000012506043
O=S1(=O)NCCN1    ZINC000038915835
O=S1(=O)NCCO1    ZINC000095708091
CCNS(C)(=O)=O    ZINC000005456705
CCS(=O)(=O)NC    ZINC000013948962
CNS(=O)(=O)NC    ZINC000005700650
CCNS(N)(=O)=O    ZINC000060080081
CCNS(=O)(=O)O    ZINC000004722958
CNS(=O)(=O)Cl    ZINC000098050248
C=CS(=O)(=O)NC#N    ZINC001198636124
C#CCNS(C)(=O)=O    ZINC000034211333
CS(=O)(=O)NCC#N    ZINC000005515268
CCS(=O)(=O)NC#N    ZINC000146075244
C#CCNS(N)(=O)=O    ZINC000118858040
CNS(=O)(=O)CC#N    ZINC000044509338
N#CCNS(N)(=O)=O    ZINC000156617713
CS(=O)(=O)NC1CC1    ZINC000005671310
C=CCS(=O)(=O)NC    ZINC000034127582
C[C@@H]1CCS(=O)(=O)N1    ZINC000118732878
C=CS(=O)(=O)NCC    ZINC000034765573
C[C@H]1CCNS1(=O)=O    ZINC000217062816
C[C@H]1CCS(=O)(=O)N1    ZINC000118732880
C[C@@H]1CCNS1(=O)=O    ZINC000217062786
C[C@@H]1CNS(=O)(=O)C1    ZINC000126900782
C[C@H]1CNS(=O)(=O)C1    ZINC000126901027
C=CCNS(C)(=O)=O    ZINC000003165201
CNS(=O)(=O)C1CC1    ZINC000034536342
O=S1(=O)CCCCN1    ZINC000004362891
NS(=O)(=O)NC1CC1    ZINC000039121666
O=S1(=O)CCNCN1    ZINC000001482183
C=CCNS(N)(=O)=O    ZINC000112989202
O=S1(=O)NCCCN1    ZINC000039223473
CN1CCNS1(=O)=O    ZINC000002524421
[CH2]CCNS(C)(=O)=O    ZINC000113809277
C[C@@H]1COS(=O)(=O)N1    ZINC000213284095
O=S1(=O)NCCCO1    ZINC000113731702
O=S1(=O)COCCN1    ZINC000067425249
C[C@H]1COS(=O)(=O)N1    ZINC000135751410
[CH2]CCNS(N)(=O)=O    ZINC000113969677
CCCS(=O)(=O)NC    ZINC000022164967
CC(C)NS(C)(=O)=O    ZINC000001756723
CNS(=O)(=O)C(C)C    ZINC000037657488
CCNS(=O)(=O)CC    ZINC000006046682
CCCNS(C)(=O)=O    ZINC000001670312
CS(=O)(=O)NCCN    ZINC000019277151
CC(C)NS(N)(=O)=O    ZINC000034109390
CNS(=O)(=O)CCN    ZINC000012416971
CCNS(=O)(=O)NC    ZINC000112986499
CCCNS(N)(=O)=O    ZINC000034195342
CNS(=O)(=O)N(C)C    ZINC000008205046
N=C(N)NS(=O)(=O)O    ZINC000059300609
CC(C)NS(=O)(=O)O    ZINC000002020156
CS(=O)(=O)NCCO    ZINC000019780741
NS(=O)(=O)NCCO    ZINC000115030345
CNS(=O)(=O)CCF    ZINC000096510370
CS(=O)(=O)NCCF    ZINC000145406569
CC(C)NS(=O)(=O)F    ZINC000168268718
NS(=O)(=O)NCCF    ZINC000306481654
CCNS(=O)(=O)Cl    ZINC000100328376
CNS(=O)(=O)CCl    ZINC000005996469
N#CCS(=O)(=O)NC#N    ZINC000723720833
CNS(=O)(=O)C(F)F    ZINC000020082724
C#CCNS(=O)(=O)C=C    ZINC001198619890
N#CNS(=O)(=O)C1CC1    ZINC000144936196
C=CCS(=O)(=O)NC#N    ZINC000723718272
C=CS(=O)(=O)NCC#N    ZINC001198619570
C=CS(=O)(=O)NC1CC1    ZINC000220732627
C#C[C@@H](C)NS(C)(=O)=O    ZINC000167052645
C#CCCS(=O)(=O)NC    ZINC000306374305
C#CCCNS(C)(=O)=O    ZINC000070640805
C=CCNS(=O)(=O)C=C    ZINC000114612074
O=S1(=O)NCCC12CC2    ZINC000950756123
C=C=CCNS(C)(=O)=O    ZINC000867469600
C#CCNS(=O)(=O)CC    ZINC000042011831
C#C[C@H](C)NS(C)(=O)=O    ZINC000167052547
C[C@H](C#N)NS(C)(=O)=O    ZINC000040362713
C[C@@H](C#N)NS(C)(=O)=O    ZINC000040362711
CS(=O)(=O)NCCC#N    ZINC000049538227
C#CCCNS(N)(=O)=O    ZINC000156145394
C#CCNS(=O)(=O)NC    ZINC000161029103
CCS(=O)(=O)NCC#N    ZINC000037714361
C#C[C@@H](C)NS(N)(=O)=O    ZINC000164469206
C=C=CCNS(N)(=O)=O    ZINC000867468441
CC#CCNS(N)(=O)=O    ZINC000160574685
C#C[C@H](C)NS(N)(=O)=O    ZINC000164469077
CC(C)S(=O)(=O)NC#N    ZINC000723718057
CCNS(=O)(=O)CC#N    ZINC000044509340
CCCS(=O)(=O)NC#N    ZINC000225869331
CNS(=O)(=O)[C@@H](C)C#N    ZINC000083917604
CNS(=O)(=O)[C@H](C)C#N    ZINC000083917606
[CH2]CCNS(=O)(=O)C=C    ZINC001198642115
CC1(C)C(=O)NS1(=O)=O    ZINC000072310255
O=C1CCCS(=O)(=O)N1    ZINC000012471736
N#CNS(=O)(=O)CCN    ZINC001238515272
C[C@H](C#N)NS(N)(=O)=O    ZINC000167478193
CN(C)S(=O)(=O)NC#N    ZINC000005524996
N#CCCNS(N)(=O)=O    ZINC000156617019
C[C@@H](C#N)NS(N)(=O)=O    ZINC000167478077
C[C@H]1C[C@H]1NS(C)(=O)=O    ZINC000081570844
CCNS(=O)(=O)C1CC1    ZINC000070908269
CS(=O)(=O)NC1CCC1    ZINC000081570898
C=CCCS(=O)(=O)NC    ZINC000082110324
C=C(C)CNS(C)(=O)=O    ZINC000122654186
C=CS(=O)(=O)NC(C)C    ZINC000167162761
CNS(=O)(=O)C1CCC1    ZINC000114284412
C=C[C@H](C)NS(C)(=O)=O    ZINC000130701154
C[C@@H]1C[C@H]1NS(C)(=O)=O    ZINC000081570838
C=C(C)CS(=O)(=O)NC    ZINC000059371228
C[C@@H]1CCCNS1(=O)=O    ZINC000201985074
CC1(NS(C)(=O)=O)CC1    ZINC000124414700
C=CCS(=O)(=O)NCC    ZINC000001603894
C=CS(=O)(=O)NCCC    ZINC000146802958
C[C@H]1CCCNS1(=O)=O    ZINC000201985102
C[C@H]1C[C@@H]1NS(C)(=O)=O    ZINC000081570834
CS(=O)(=O)NCC1CC1    ZINC000070225583
C=CCCNS(C)(=O)=O    ZINC000133596639
CC/C=C/NS(C)(=O)=O    ZINC001252767456
CCS(=O)(=O)NC1CC1    ZINC000006048734
C=CCNS(=O)(=O)CC    ZINC000006048738
CNS(=O)(=O)CC1CC1    ZINC000083140083
CC1(C)CCNS1(=O)=O    ZINC000148581266
C=C[C@@H](C)NS(C)(=O)=O    ZINC000130701360
C[C@@H]1C[C@@H]1NS(C)(=O)=O    ZINC000081570829
CN1C(=O)CNS1(=O)=O    ZINC000001620472
C[C@@H]1C[C@H]1NS(N)(=O)=O    ZINC000156123085
NC[C@@H]1CCNS1(=O)=O    ZINC000222546331
CNS(=O)(=O)N1CCC1    ZINC000202242806
CNS(=O)(=O)NC1CC1    ZINC000062061857
NC[C@H]1CCS(=O)(=O)N1    ZINC000238558082
NS(=O)(=O)NC1CCC1    ZINC000116753228
CS(=O)(=O)NC1CNC1    ZINC000083119925
O=S1(=O)CCNCCN1    ZINC000083254088
C[C@@H]1C[C@@H]1NS(N)(=O)=O    ZINC000156122832
CCN1CCNS1(=O)=O    ZINC000038809988
C[C@H]1C[C@@H]1NS(N)(=O)=O    ZINC000156122948
C=C[C@@H](C)NS(N)(=O)=O    ZINC000130418920
CC/C=C/NS(N)(=O)=O    ZINC001260083830
C[C@H]1C[C@H]1NS(N)(=O)=O    ZINC000156123202
CNS(=O)(=O)/C=C/CN    ZINC000409439942
NS(=O)(=O)NCC1CC1    ZINC000114271844
C=CCCNS(N)(=O)=O    ZINC000133606139
CC1(C)CNS(=O)(=O)N1    ZINC000002524376
NC[C@@H]1CCS(=O)(=O)N1    ZINC000238562247
NC[C@H]1CCNS1(=O)=O    ZINC000222546402
CN1CCCNS1(=O)=O    ZINC000015042516
C=C[C@H](C)NS(N)(=O)=O    ZINC000130418703
CC1(NS(N)(=O)=O)CC1    ZINC000161278852
C=CCNS(=O)(=O)NC    ZINC000062062202
C=C(C)CNS(N)(=O)=O    ZINC000160672980
O=S1(=O)NCCCCN1    ZINC000015042520
[CH2]CCNS(=O)(=O)CC    ZINC000115117360
C=CS(=O)(=O)NCCO    ZINC001198567837
CC(=O)CNS(C)(=O)=O    ZINC000083153545
CCC(=O)NS(C)(=O)=O    ZINC000113106295
CNS(=O)(=O)CC(C)=O    ZINC000137983851
O=S1(=O)CC[C@@H](CO)N1    ZINC000060107381
CCS(=O)(=O)NC(C)=O    ZINC000139976585
CS(=O)(=O)NC1COC1    ZINC000039941570
CNS(=O)(=O)C1COC1    ZINC000096510377
O=S1(=O)CC[C@H](CO)N1    ZINC000060107385
NS(=O)(=O)NC1CNC1    ZINC000149568289
CCCNS(=O)(=O)CC    ZINC000006043322
CCNS(=O)(=O)C(C)C    ZINC000037657489
CC[C@H](C)NS(C)(=O)=O    ZINC000005468675
CC(C)CNS(C)(=O)=O    ZINC000005380550
CCCCNS(C)(=O)=O    ZINC000003165208
CC[C@@H](C)NS(C)(=O)=O    ZINC000005467794
CC(C)(C)NS(C)(=O)=O    ZINC000005379660
CCCCS(=O)(=O)NC    ZINC000013948963
CC[C@H](C)S(=O)(=O)NC    ZINC000114201250
CCCS(=O)(=O)NCC    ZINC000037022103
CNS(=O)(=O)CC(C)C    ZINC000034627148
CCS(=O)(=O)NC(C)C    ZINC000006048731
CC[C@@H](C)S(=O)(=O)NC    ZINC000114201248
CS(=O)(=O)NCC(N)=O    ZINC000041167141
CC(=O)CNS(N)(=O)=O    ZINC000167494466
NS(=O)(=O)NC1COC1    ZINC000216430137
CNS(=O)(=O)CC(N)=O    ZINC000140013040
C[C@H](CN)NS(C)(=O)=O    ZINC000040366517
CNCCNS(C)(=O)=O    ZINC000032193859
CNCCS(=O)(=O)NC    ZINC000049629842
CCN(C)S(=O)(=O)NC    ZINC000225349970
CS(=O)(=O)NCCCN    ZINC000019806419
CCCNS(=O)(=O)NC    ZINC000062061155
CCCCNS(N)(=O)=O    ZINC000013488083
CC[C@@H](C)NS(N)(=O)=O    ZINC000112987569
CNS(=O)(=O)NC(C)C    ZINC000039438716
CCNS(=O)(=O)CCN    ZINC000020267999
C[C@@H](CN)NS(C)(=O)=O    ZINC000040366516
CC(C)CNS(N)(=O)=O    ZINC000105640563
C[C@H](N)CNS(C)(=O)=O    ZINC000074404797
C[C@@H](N)CNS(C)(=O)=O    ZINC000074404800
CC[C@H](C)NS(N)(=O)=O    ZINC000112987571
CCS(=O)(=O)NCCN    ZINC000007068228
CNS(=O)(=O)CCCN    ZINC000037719357
CCNS(=O)(=O)NCC    ZINC000001555392
CCNS(=O)(=O)N(C)C    ZINC000006843296
CC(C)(C)NS(N)(=O)=O    ZINC000105640585
CS(=O)(=O)NCC(=O)O    ZINC000002170201
CNS(=O)(=O)CC(=O)O    ZINC000020244742
NC(=O)CNS(N)(=O)=O    ZINC000156123383
C=CS(=O)(=O)NCCF    ZINC001198619179
CS(=O)(=O)N[C@@H]1C[C@H]1F    ZINC001252763199
COCCNS(C)(=O)=O    ZINC000005511771
CNS(=O)(=O)CCOC    ZINC000042808888
CCCCNS(=O)(=O)O    ZINC000002167054
CS(=O)(=O)NCCCO    ZINC000019780800
C[C@@H](O)CNS(C)(=O)=O    ZINC000032005722
C[C@H](CO)NS(C)(=O)=O    ZINC000031870335
C[C@H](O)CNS(C)(=O)=O    ZINC000032005724
CCS(=O)(=O)NCCO    ZINC000019780742
C[C@@H](CO)NS(C)(=O)=O    ZINC000019781252
C[C@H](CN)NS(N)(=O)=O    ZINC000167387330
CNCCNS(N)(=O)=O    ZINC000144018282
C[C@H](N)CNS(N)(=O)=O    ZINC000167519351
CNS(=O)(=O)NCCN    ZINC000163485556
C[C@@H](N)CNS(N)(=O)=O    ZINC000167519459
N#CNS(=O)(=O)CCl    ZINC000236034110
NS(=O)(=O)NCC(=O)O    ZINC000019511415
NS(=O)(=O)N[C@@H]1C[C@H]1F    ZINC001260083356
C[C@H](CO)NS(N)(=O)=O    ZINC000161019582
C[C@H](O)CNS(N)(=O)=O    ZINC000144688662
CNS(=O)(=O)NCCO    ZINC000160657558
CNS(=O)(=O)N(C)OC    ZINC000142513334
C[C@@H](O)CNS(N)(=O)=O    ZINC000144688439
C[C@@H](CO)NS(N)(=O)=O    ZINC000161019456
NS(=O)(=O)NCCCO    ZINC000060161691
COCCNS(N)(=O)=O    ZINC000101752205
O=S(=O)(Cl)NC1CC1    ZINC000097971343
CS(=O)(=O)NCCS    ZINC000143692618
O=S(=O)(O)NCCCO    ZINC000004697465
CC(C)(C)NS(=O)(=O)F    ZINC000169025790
CS(=O)(=O)NCCCF    ZINC000306946644
CCS(=O)(=O)NCCF    ZINC000306657054
CNS(=O)(=O)CCCF    ZINC000307520880
N#CNS(=O)(=O)C(F)F    ZINC000723717982
NS(=O)(=O)NCCS    ZINC000168470824
C[C@H](CF)NS(N)(=O)=O    ZINC000306884408
NS(=O)(=O)NCCCF    ZINC000306605903
C[C@@H](CF)NS(N)(=O)=O    ZINC000306184850
CNS(=O)(=O)NCCF    ZINC000307083243
CC(C)NS(=O)(=O)Cl    ZINC000100050187
CCCNS(=O)(=O)Cl    ZINC000100013635
CNS(=O)(=O)CCCl    ZINC000059835160
CCNS(=O)(=O)CCl    ZINC000005853268
CS(=O)(=O)NCCCl    ZINC000002504549
NS(=O)(=O)NCCCl    ZINC000060274435
C#CCNS(=O)(=O)CC#N    ZINC000083922401
CS(=O)(=O)NC1=CC=C[CH]1    ZINC001252772797
N#CCNS(=O)(=O)CC#N    ZINC000083918618
C[C@H](C#N)S(=O)(=O)NC#N    ZINC000723718867
C[C@@H](C#N)S(=O)(=O)NC#N    ZINC000723718866
CS(=O)(=O)NCC(F)F    ZINC000098000520
CCNS(=O)(=O)C(F)F    ZINC000037064496
NS(=O)(=O)NC1=CC=C[CH]1    ZINC001260084034
C#CCNS(=O)(=O)C1CC1    ZINC000070910868
C#C[C@@H](C)NS(=O)(=O)C=C    ZINC001198634806
C#CC1(NS(C)(=O)=O)CC1    ZINC001252766852
C#CCCNS(=O)(=O)C=C    ZINC001198634082
C#CCNS(=O)(=O)CC=C    ZINC000710355049
C#C[C@H](C)NS(=O)(=O)C=C    ZINC001198634805
NS(=O)(=O)NCC(F)F    ZINC000161973823
N#CNS(=O)(=O)CC1CC1    ZINC000723718601
N#CNS(=O)(=O)C1CCC1    ZINC000723687634
C=CS(=O)(=O)N[C@H](C)C#N    ZINC001198642746
C=CS(=O)(=O)NCCC#N    ZINC001198567998
C=CCS(=O)(=O)NCC#N    ZINC000711011385
C#CCN1CCNS1(=O)=O    ZINC000096531989
N#CCNS(=O)(=O)C1CC1    ZINC000070908517
CS(=O)(=O)NC1(C#N)CC1    ZINC000306525928
C=CS(=O)(=O)N[C@@H](C)C#N    ZINC001198642747
CC1=NS(=O)(=O)NC(C)=C1    ZINC000001604586
C#CC1(NS(N)(=O)=O)CC1    ZINC001260082619
C=CCNS(=O)(=O)CC#N    ZINC000083917950
N#CCS(=O)(=O)NC1CC1    ZINC000044509334
CS(=O)(=O)N[C@H]1[CH]CC=C1    ZINC001252783078
CS(=O)(=O)N[C@@H]1[CH]CC=C1    ZINC001252783077
CS(=O)(=O)Nc1ccoc1    ZINC001252642582
CNS(=O)(=O)c1ccoc1    ZINC000223999898
CNS(=O)(=O)c1ccco1    ZINC000146440994
CS(=O)(=O)Nc1ccco1    ZINC000146561114
CNS(=O)(=O)c1ncc[nH]1    ZINC000144177011
CNS(=O)(=O)c1c[nH]cn1    ZINC000068591937
CS(=O)(=O)Nc1cc[nH]n1    ZINC000042414642
CNS(=O)(=O)c1cn[nH]c1    ZINC000037744520
N#CC1(NS(N)(=O)=O)CC1    ZINC000116755428
[CH2]CCNS(=O)(=O)CC#N    ZINC001193002634
NS(=O)(=O)N[C@H]1[CH]CC=C1    ZINC001260084756
NS(=O)(=O)N[C@@H]1[CH]CC=C1    ZINC001260084757
C=CS(=O)(=O)NCC(=C)C    ZINC000148610827
C=CS(=O)(=O)N[C@H]1C[C@@H]1C    ZINC001198566974
C#C[C@@H](CC)NS(C)(=O)=O    ZINC000233903931
C=CS(=O)(=O)NC1CCC1    ZINC001198567739
C=CS(=O)(=O)N[C@@H]1C[C@@H]1C    ZINC001198566879
C=CCS(=O)(=O)NC1CC1    ZINC000086657317
CS(=O)(=O)NC1CC=CC1    ZINC000131115335
C#C[C@@H](C)NS(=O)(=O)CC    ZINC000167044474
C#CCCCNS(C)(=O)=O    ZINC000230628138
C#CCCCS(=O)(=O)NC    ZINC000306472132
C=CS(=O)(=O)NC1(C)CC1    ZINC001198566831
C=CCNS(=O)(=O)C1CC1    ZINC000044444370
C#CCCNS(=O)(=O)CC    ZINC000070972507
C=CS(=O)(=O)N/C=C/CC    ZINC001198634936
C#CC(C)(C)NS(C)(=O)=O    ZINC000078474635
C=CCCNS(=O)(=O)C=C    ZINC001198637452
C#C[C@H](C)NS(=O)(=O)CC    ZINC000167044398
CS(=O)(=O)NC12CC(C1)C2    ZINC001252750317
O=S1(=O)C[C@@H]2CC[C@@H](C2)N1    ZINC000685944196
C#C[C@H](CC)NS(C)(=O)=O    ZINC000234038060
C#CCNS(=O)(=O)CCC    ZINC000042011827
O=S1(=O)NCCCC12CC2    ZINC000685944721
C=CS(=O)(=O)NCC1CC1    ZINC001198565782
C#CCNS(=O)(=O)C(C)C    ZINC000042011836
CS(=O)(=O)N[C@H]1C=CCC1    ZINC000698263442
O=S(=O)(NC1CC1)C1CC1    ZINC000044444393
C=CS(=O)(=O)N[C@@H]1C[C@H]1C    ZINC001198566889
C=CS(=O)(=O)N[C@H]1C[C@H]1C    ZINC001198566890
CC#CCCNS(C)(=O)=O    ZINC000163387368
C#CCCS(=O)(=O)NCC    ZINC000307442685
C=CCNS(=O)(=O)CC=C    ZINC000034552299
C=C=CCNS(=O)(=O)CC    ZINC000867469243
CS(=O)(=O)N[C@@H]1C=CCC1    ZINC000698263446
NS(=O)(=O)Nc1ccoc1    ZINC001260075814
CS(=O)(=O)Nc1ncco1    ZINC000231573655
NS(=O)(=O)Nc1ccco1    ZINC001260075786
CS(=O)(=O)Nc1ccno1    ZINC001252635510
CS(=O)(=O)Nc1ccon1    ZINC000013947898
CS(=O)(=O)Nc1cnoc1    ZINC000070233237
CS(=O)(=O)Nc1nnc[nH]1    ZINC000041125117
NS(=O)(=O)NC1CC=CC1    ZINC000131089318
CC(C)(C#N)NS(C)(=O)=O    ZINC000040349754
C[C@H](CC#N)NS(C)(=O)=O    ZINC000050391510
C#CCNS(=O)(=O)NCC    ZINC000161284352
CCCS(=O)(=O)NCC#N    ZINC000037714359
CC1(C)NS(=O)(=O)C=C1N    ZINC000222553788
CC(C)S(=O)(=O)NCC#N    ZINC000037714355
NS(=O)(=O)N[C@H]1C=CCC1    ZINC000575589474
C#CCCCNS(N)(=O)=O    ZINC000230628068
C#C[C@H](C)NS(=O)(=O)NC    ZINC000161037241
CCS(=O)(=O)N[C@@H](C)C#N    ZINC000040362743
C[C@H](C#N)CNS(C)(=O)=O    ZINC000054157910
CCS(=O)(=O)N[C@H](C)C#N    ZINC000040362745
C#CC(C)(C)NS(N)(=O)=O    ZINC000162105013
CCCNS(=O)(=O)CC#N    ZINC000044509325
C#C[C@@H](C)NS(=O)(=O)NC    ZINC000161037351
CNS(=O)(=O)N1CC=CC1    ZINC000632444513
CCS(=O)(=O)NCCC#N    ZINC000054157704
CC[C@H](C#N)NS(C)(=O)=O    ZINC000040363381
CC#CCCNS(N)(=O)=O    ZINC000164737038
CC(C)NS(=O)(=O)CC#N    ZINC000044509329
C#CCNS(=O)(=O)N(C)C    ZINC000041638263
NS(=O)(=O)NC12CC(C1)C2    ZINC000616569756
CCNS(=O)(=O)[C@H](C)C#N    ZINC000083917632
C[C@@H](C#N)CNS(C)(=O)=O    ZINC000054157911
CNS(=O)(=O)CCCC#N    ZINC000307680940
C#CCNS(=O)(=O)CCN    ZINC000307510516
CC(C)CS(=O)(=O)NC#N    ZINC000723720799
CCCCS(=O)(=O)NC#N    ZINC000224926332
C=CCN1CCNS1(=O)=O    ZINC000096531991
C#CCN(C)S(=O)(=O)NC    ZINC000144454927
NS(=O)(=O)N[C@@H]1C=CCC1    ZINC000575589470
C[C@@H](CC#N)NS(C)(=O)=O    ZINC000050391509
CS(=O)(=O)NCCCC#N    ZINC000054138469
C=C=CCNS(=O)(=O)NC    ZINC000867470326
CCNS(=O)(=O)[C@@H](C)C#N    ZINC000083917629
CC[C@@H](C#N)NS(C)(=O)=O    ZINC000040363379
[CH2]CCNS(=O)(=O)CC=C    ZINC000149852078
[CH2]CCNS(=O)(=O)C1CC1    ZINC001259279091
CNS(=O)(=O)C(F)(F)F    ZINC000037465052
NS(=O)(=O)Nc1ncco1    ZINC001260074196
NS(=O)(=O)Nc1ccon1    ZINC000039113135
NS(=O)(=O)Nc1cnoc1    ZINC000156617416
CS(=O)(=O)Nc1nnco1    ZINC001252613541
NS(=O)(=O)Nc1ccno1    ZINC001260074552
C=CCS(=O)(=O)NC(C)=O    ZINC000169235553
CS(=O)(=O)NC(=O)C1CC1    ZINC000166110207
CS(=O)(=O)NC1CC(=O)C1    ZINC000716970363
C=CS(=O)(=O)NC1COC1    ZINC001198566433
C=CS(=O)(=O)NCC(C)=O    ZINC001198627507
CS(=O)(=O)NCC#CCO    ZINC000632515441
C[C@@H](C#N)CNS(N)(=O)=O    ZINC000156182433
CC[C@@H](C#N)NS(N)(=O)=O    ZINC000167478306
C[C@H](CC#N)NS(N)(=O)=O    ZINC000156121648
CNS(=O)(=O)NCCC#N    ZINC000160534876
C[C@@H](CC#N)NS(N)(=O)=O    ZINC000156121523
C[C@H](C#N)CNS(N)(=O)=O    ZINC000156182314
CC[C@H](C#N)NS(N)(=O)=O    ZINC000167478431
CC(C)(C#N)NS(N)(=O)=O    ZINC000167477986
CN(C)S(=O)(=O)NCC#N    ZINC000005668273
N#CCNS(=O)(=O)CCN    ZINC000722241149
NS(=O)(=O)NC1=NCCC1    ZINC000006015926
N#CCCCNS(N)(=O)=O    ZINC000156617843
C[C@H]1C[C@H]1CNS(C)(=O)=O    ZINC000135993391
CC[C@@H]1C[C@H]1NS(C)(=O)=O    ZINC000079184713
C=C(C)CS(=O)(=O)NCC    ZINC000307450715
CS(=O)(=O)NCCC1CC1    ZINC000079788769
CNS(=O)(=O)CCC1CC1    ZINC000306565178
C=CS(=O)(=O)NC(C)(C)C    ZINC000115340773
C=C(CC)CNS(C)(=O)=O    ZINC000306155130
CCNS(=O)(=O)C1(C)CC1    ZINC000114625344
C=C[C@H](C)NS(=O)(=O)CC    ZINC000130701590
C=CS(=O)(=O)N[C@H](C)CC    ZINC001198627514
C=CS(=O)(=O)NCC(C)C    ZINC001198567614
CC1(NS(C)(=O)=O)CCC1    ZINC000148544052
CCS(=O)(=O)NC1CCC1    ZINC000078502227
CCS(=O)(=O)N[C@H]1C[C@@H]1C    ZINC000081570822
CC(C)S(=O)(=O)NC1CC1    ZINC000070236017
CCS(=O)(=O)N[C@@H]1C[C@H]1C    ZINC000081570824
CC1(C)C[C@@H]1NS(C)(=O)=O    ZINC000070227700
CC1(C)CCCNS1(=O)=O    ZINC000950756155
C=CS(=O)(=O)N[C@@H](C)CC    ZINC001198627513
C[C@@H]1C[C@@H]1CNS(C)(=O)=O    ZINC000135993265
CCS(=O)(=O)N[C@@H]1C[C@@H]1C    ZINC000081570816
C=CCS(=O)(=O)NCCC    ZINC000086657310
CCNS(=O)(=O)C1CCC1    ZINC000214973793
CNS(=O)(=O)CC1CCC1    ZINC000306968149
CS(=O)(=O)NC1CCCC1    ZINC000000304622
CCCS(=O)(=O)NC1CC1    ZINC000070233472
C=CCCCS(=O)(=O)NC    ZINC000165307345
C=CC[C@H](C)NS(C)(=O)=O    ZINC000124103718
CC(C)NS(=O)(=O)C1CC1    ZINC000044444310
CCS(=O)(=O)NCC1CC1    ZINC000070227892
C=CCNS(=O)(=O)C(C)C    ZINC000002048102
C=CCCCNS(C)(=O)=O    ZINC000196486671
C=C[C@@H](C)NS(=O)(=O)CC    ZINC000130701790
C=CS(=O)(=O)NCCCC    ZINC000139653362
CC1(CNS(C)(=O)=O)CC1    ZINC000223041258
C=C(C)CCNS(C)(=O)=O    ZINC000307135904
CCNS(=O)(=O)CC1CC1    ZINC000083140086
CCS(=O)(=O)NC1(C)CC1    ZINC000124417605
C=C(C)CNS(=O)(=O)CC    ZINC000160652539
CCS(=O)(=O)N[C@H]1C[C@H]1C    ZINC000081570827
C=CC[C@@H](C)NS(C)(=O)=O    ZINC000124103933
C[C@H]1C[C@@H]1CNS(C)(=O)=O    ZINC000135993306
CCC1(NS(C)(=O)=O)CC1    ZINC000145043437
CC/C=C\CNS(C)(=O)=O    ZINC000384715749
C[C@H](NS(C)(=O)=O)C1CC1    ZINC000070225052
CC1CC(NS(C)(=O)=O)C1    ZINC000128908791
CC/C=C/CNS(C)(=O)=O    ZINC000307728100
C=CCS(=O)(=O)NC(C)C    ZINC000086657314
C[C@@H]1C[C@H]1CNS(C)(=O)=O    ZINC000135993355
C=CCCS(=O)(=O)NCC    ZINC000307107681
CNS(=O)(=O)C1CCCC1    ZINC000006792517
C=CCNS(=O)(=O)CCC    ZINC000001672264
C=CCCNS(=O)(=O)CC    ZINC000168663863
CC(C)=CCNS(C)(=O)=O    ZINC000232624923
C=CC(C)(C)NS(C)(=O)=O    ZINC000885271792
CC1(C)C[C@H]1NS(C)(=O)=O    ZINC000070227701
CC/C=C/NS(=O)(=O)CC    ZINC001253397295
CCCNS(=O)(=O)C1CC1    ZINC000070908272
CS(=O)(=O)NCC1CCC1    ZINC000070226656
NS(=O)(=O)Nc1nnco1    ZINC001260073832
N[C@H]1CCS(=O)(=O)NC1=O    ZINC000950757349
COCCS(=O)(=O)NC#N    ZINC000723719662
C=CS(=O)(=O)NCC(N)=O    ZINC001198567812
NC(=O)[C@H]1CCS(=O)(=O)N1    ZINC000146250677
N#CCS(=O)(=O)NCCO    ZINC000044509817
N[C@@H]1CCS(=O)(=O)NC1=O    ZINC000950757348
C[C@@H]1NS(=O)(=O)N(C)C1=O    ZINC000005888374
C[C@H]1NS(=O)(=O)N(C)C1=O    ZINC000001620473
NC(=O)[C@@H]1CCS(=O)(=O)N1    ZINC000146250497
NS(=O)(=O)NC1CC(=O)C1    ZINC000716971588
CC1(NS(N)(=O)=O)CCC1    ZINC000162818319
NS(=O)(=O)NC1CCCC1    ZINC000039121630
CNS(=O)(=O)[C@H]1CCNC1    ZINC000040449862
CCN1CCCNS1(=O)=O    ZINC000205280719
CC/C=C/CNS(N)(=O)=O    ZINC000307327637
C=C[C@@H](C)NS(=O)(=O)NC    ZINC000306392927
C=CCCNS(=O)(=O)NC    ZINC000160462493
CS(=O)(=O)NCC1(N)CC1    ZINC000685946252
CC1CC(NS(N)(=O)=O)C1    ZINC000128909670
C[C@@H]1C[C@H]1CNS(N)(=O)=O    ZINC000135993526
CC1(CNS(N)(=O)=O)CC1    ZINC000223623390
CC(C)=CCNS(N)(=O)=O    ZINC000232624980
NS(=O)(=O)NCC1CCC1    ZINC000156114987
CNS(=O)(=O)[C@@H]1CCNC1    ZINC000040449861
C=CCN(C)S(=O)(=O)NC    ZINC000306474990
C=C[C@H](C)NS(=O)(=O)NC    ZINC000306392928
C[C@H]1C[C@H]1CNS(N)(=O)=O    ZINC000135993554
NCCNS(=O)(=O)C1CC1    ZINC000070906760
C[C@H](NS(N)(=O)=O)C1CC1    ZINC000156114486
NS(=O)(=O)NCCC1CC1    ZINC000156178219
CC/C=C\CNS(N)(=O)=O    ZINC000384729897
C=CCNS(=O)(=O)CCN    ZINC000011584550
CC1(C)C[C@@H]1NS(N)(=O)=O    ZINC000156122189
CNS(=O)(=O)NC1(C)CC1    ZINC000307197307
C=CCNS(=O)(=O)N(C)C    ZINC000070226068
CC[C@@H]1C[C@H]1NS(N)(=O)=O    ZINC000227033191
CN(C)S(=O)(=O)NC1CC1    ZINC000070226073
CN1CC(NS(C)(=O)=O)C1    ZINC000204815659
CNS(=O)(=O)N1CCCC1    ZINC000020255482
NCCS(=O)(=O)NC1CC1    ZINC000011584547
CS(=O)(=O)N[C@H]1CCNC1    ZINC000036284482
CNS(=O)(=O)NC1CCC1    ZINC000334900572
C=CCCCNS(N)(=O)=O    ZINC000306516249
CCS(=O)(=O)NC1CNC1    ZINC000085256543
C[C@@H]1C[C@@H]1CNS(N)(=O)=O    ZINC000135993449
CS(=O)(=O)N[C@H]1C[C@H](N)C1    ZINC000306632391
CNS(=O)(=O)NCC1CC1    ZINC000306277848
CCNS(=O)(=O)NC1CC1    ZINC000062061859
O=[SH](=O)NC1CCNCC1    ZINC001776010917
C[C@H]1C[C@@H]1CNS(N)(=O)=O    ZINC000135993489
C=CC[C@@H](C)NS(N)(=O)=O    ZINC000124104868
C=CC[C@H](C)NS(N)(=O)=O    ZINC000124104691
CS(=O)(=O)N[C@@H]1CCNC1    ZINC000036284481
C=C(C)CNS(=O)(=O)NC    ZINC000160466497
CC1(C)C[C@H]1NS(N)(=O)=O    ZINC000156122321
CCNS(=O)(=O)N1CCC1    ZINC000222567225
CS(=O)(=O)NC1CC(N)C1    ZINC000036265934
[CH2]CCNS(=O)(=O)C(C)C    ZINC000144577623
[CH2]CCNS(=O)(=O)CCC    ZINC000146856738
CS(=O)(=O)N[C@H]1COC1=O    ZINC000032063717
COC(=O)[C@H]1CS(=O)(=O)N1    ZINC000238334791
O=C(O)[C@@H]1CCS(=O)(=O)N1    ZINC000005600171
O=C(O)[C@H]1CCS(=O)(=O)N1    ZINC000012649690
COC(=O)[C@@H]1CS(=O)(=O)N1    ZINC000238342643
C=CS(=O)(=O)N[C@@H]1C[C@H]1F    ZINC001198636109
CS(=O)(=O)N[C@H]1C[C@@H](O)C1    ZINC000632430511
CS(=O)(=O)NC[C@@H]1CCO1    ZINC001252756573
O=[SH](=O)NC1CCOCC1    ZINC001776010807
CCS(=O)(=O)NCC(C)=O    ZINC000082058698
CCC(=O)CNS(C)(=O)=O    ZINC000032195486
CS(=O)(=O)NC1CC(O)C1    ZINC000084443160
CS(=O)(=O)NC1(CO)CC1    ZINC000162422891
CCS(=O)(=O)NC[C@@H]1CO1    ZINC000095096986
CCS(=O)(=O)NC[C@H]1CO1    ZINC000095096987
CS(=O)(=O)NC/C=C/CO    ZINC000717499082
C=CS(=O)(=O)NCCOC    ZINC001198567807
C=CCS(=O)(=O)NCCO    ZINC000086657327
C=C[C@H](CO)NS(C)(=O)=O    ZINC000306191047
CS(=O)(=O)N[C@H]1C[C@H](O)C1    ZINC001252756574
CS(=O)(=O)NCC1(O)CC1    ZINC001252621234
CC(=O)NS(=O)(=O)C(C)C    ZINC000113313825
O=S1(=O)CCC[C@H](CO)N1    ZINC000034961087
CCNS(=O)(=O)C1COC1    ZINC000307140672
C=CS(=O)(=O)N[C@H](C)CO    ZINC001198566377
CNS(=O)(=O)[C@H]1CCOC1    ZINC000095076018
O=S(=O)(NCCO)C1CC1    ZINC000070909372
CS(=O)(=O)N[C@@H]1CCOC1    ZINC000082350527
CNS(=O)(=O)[C@@H]1CCOC1    ZINC000095076017
C=CS(=O)(=O)NC[C@H](C)O    ZINC001198567849
CS(=O)(=O)N[C@H]1CCOC1    ZINC000082350528
CCC(=O)NS(=O)(=O)CC    ZINC000165245433
O=S1(=O)CCC[C@@H](CO)N1    ZINC000044076388
CC(C)C(=O)NS(C)(=O)=O    ZINC000139963243
CCS(=O)(=O)NC1COC1    ZINC001253267376
CCCS(=O)(=O)NC(C)=O    ZINC000139979414
C=C[C@@H](CO)NS(C)(=O)=O    ZINC000306384424
CC1(NS(C)(=O)=O)COC1    ZINC000632665155
C=CS(=O)(=O)NCCCO    ZINC001198567796
CS(=O)(=O)N[C@@H]1CC[C@H]1O    ZINC000307529660
CS(=O)(=O)NC/C=C\CO    ZINC000717499080
C=CS(=O)(=O)N[C@@H](C)CO    ZINC001198566378
C=CS(=O)(=O)NC[C@@H](C)O    ZINC001198567848
CS(=O)(=O)NC[C@H]1CCO1    ZINC001252756572
CS(=O)(=O)NCC1COC1    ZINC001252621318
NC1(CNS(N)(=O)=O)CC1    ZINC001336934621
NS(=O)(=O)N[C@@H]1CCNC1    ZINC000163999646
NS(=O)(=O)N[C@H]1CCNC1    ZINC000149569651
CNS(=O)(=O)NC1CNC1    ZINC000160901854
CN1CC(NS(N)(=O)=O)C1    ZINC000307554302
[CH2]CCNS(=O)(=O)N(C)C    ZINC000144162233
[CH2]CCNS(=O)(=O)CCN    ZINC000148809714
CCC[C@@H](C)S(=O)(=O)NC    ZINC000219597528
CC(C)NS(=O)(=O)C(C)C    ZINC000070227766
CC(C)[C@H](C)NS(C)(=O)=O    ZINC000070225016
CCS(=O)(=O)NC(C)(C)C    ZINC000006048730
CNS(=O)(=O)CCC(C)C    ZINC000082432370
CC(C)(C)CNS(C)(=O)=O    ZINC000070228214
CC(C)[C@@H](C)NS(C)(=O)=O    ZINC000070225015
CCCNS(=O)(=O)C(C)C    ZINC000037657490
CCCS(=O)(=O)NC(C)C    ZINC000070237979
CCCCCS(=O)(=O)NC    ZINC000116838923
CC[C@H](C)NS(=O)(=O)CC    ZINC000006121027
CCNS(=O)(=O)CC(C)C    ZINC000070649965
CC[C@@H](C)CNS(C)(=O)=O    ZINC000081570477
CCS(=O)(=O)NCC(C)C    ZINC000006048737
CCC(C)(C)NS(C)(=O)=O    ZINC000013939695
CCCCCNS(C)(=O)=O    ZINC000003165204
CCC[C@H](C)NS(C)(=O)=O    ZINC000005794044
CCCCS(=O)(=O)NCC    ZINC000013938546
CCNS(=O)(=O)[C@H](C)CC    ZINC000088246486
CCC(CC)NS(C)(=O)=O    ZINC000005501634
CCCNS(=O)(=O)CCC    ZINC000037022104
CNS(=O)(=O)CC(C)(C)C    ZINC000070712082
CC[C@@H](C)CS(=O)(=O)NC    ZINC000219273464
CC[C@H](C)CNS(C)(=O)=O    ZINC000081570481
CC[C@H](C)CS(=O)(=O)NC    ZINC000219273511
CCC[C@H](C)S(=O)(=O)NC    ZINC000219597621
CCNS(=O)(=O)[C@@H](C)CC    ZINC000088246489
CC[C@@H](C)NS(=O)(=O)CC    ZINC000006116798
CCC[C@@H](C)NS(C)(=O)=O    ZINC000005793882
CC(C)CCNS(C)(=O)=O    ZINC000004575850
CCCCNS(=O)(=O)CC    ZINC000006042677
NS(=O)(=O)N[C@H]1COC1=O    ZINC001260084012
N#CNS(=O)(=O)CCCF    ZINC001189931762
N#CCS(=O)(=O)NCCF    ZINC000306370855
NS(=O)(=O)NCC1(O)CC1    ZINC001260074645
NS(=O)(=O)NC/C=C/CO    ZINC000717440592
CCS(=O)(=O)NCC(N)=O    ZINC000041168019
NS(=O)(=O)N[C@H]1CCOC1    ZINC000162604889
C[C@H](N)C(=O)NS(C)(=O)=O    ZINC000235500104
NS(=O)(=O)NC[C@H]1CCO1    ZINC001260082774
C=C[C@H](CO)NS(N)(=O)=O    ZINC000306480861
C=C[C@@H](CO)NS(N)(=O)=O    ZINC000306480860
NS(=O)(=O)NC[C@@H]1CCO1    ZINC001260082773
CCC(=O)CNS(N)(=O)=O    ZINC000306826527
NS(=O)(=O)NC1(CO)CC1    ZINC000127068613
NS(=O)(=O)NC/C=C\CO    ZINC000717440595
CNC(=O)CS(=O)(=O)NC    ZINC000307725774
NS(=O)(=O)N[C@H]1C[C@@H](O)C1    ZINC001260082813
NS(=O)(=O)NCC1COC1    ZINC001260073874
CNS(=O)(=O)N1CCOC1    ZINC000641520260
CS(=O)(=O)NCCC(N)=O    ZINC000041168020
NS(=O)(=O)N[C@@H]1CCOC1    ZINC000139738440
CNCC(=O)NS(C)(=O)=O    ZINC000218763290
CNC(=O)CNS(C)(=O)=O    ZINC000070225046
NS(=O)(=O)N[C@H]1C[C@H](O)C1    ZINC000642882988
C[C@@H](N)C(=O)NS(C)(=O)=O    ZINC000235155182
CC(=O)NS(=O)(=O)CCN    ZINC000238105625
C[C@H](NS(C)(=O)=O)C(N)=O    ZINC000070225207
CC(=O)NS(=O)(=O)N(C)C    ZINC000140358509
C[C@@H](NS(C)(=O)=O)C(N)=O    ZINC000070225208
CC1(NS(N)(=O)=O)COC1    ZINC001260083029
NS(=O)(=O)NC1CC(O)C1    ZINC000156617966
CC[C@@H](N)CNS(C)(=O)=O    ZINC000082579185
CC(C)CCNS(N)(=O)=O    ZINC000105640580
CC[C@@H](C)NS(=O)(=O)NC    ZINC000062063523
CCCNS(=O)(=O)NCC    ZINC000062061157
CC[C@@H](C)CNS(N)(=O)=O    ZINC000163209635
CS(=O)(=O)NCCCCN    ZINC000020224262
CCCNS(=O)(=O)N(C)C    ZINC000005591237
CC(C)(N)CNS(C)(=O)=O    ZINC000117918372
C[C@@H](CN)CNS(C)(=O)=O    ZINC000054140425
CCNCCNS(C)(=O)=O    ZINC000020203500
CCS(=O)(=O)NCCCN    ZINC000019485915
CC(C)NS(=O)(=O)CCN    ZINC000011584546
CC(C)NS(=O)(=O)N(C)C    ZINC000004508118
C[C@@H](CCN)NS(C)(=O)=O    ZINC000050378221
C[C@H](CCN)NS(C)(=O)=O    ZINC000050378222
CCC(CC)NS(N)(=O)=O    ZINC000113500406
CNS(=O)(=O)N(C)C(C)C    ZINC000042270247
CCS(=O)(=O)NCCNC    ZINC000054244724
CN(C)CCNS(C)(=O)=O    ZINC000001697677
CCS(=O)(=O)N[C@@H](C)CN    ZINC000040366528
CCCCNS(=O)(=O)NC    ZINC000062062622
CC(C)(CN)NS(C)(=O)=O    ZINC000040366619
CCC(C)(C)NS(N)(=O)=O    ZINC000160785493
CCCCCNS(N)(=O)=O    ZINC000113028200
CC(C)[C@H](C)NS(N)(=O)=O    ZINC000160787138
CCS(=O)(=O)NC[C@H](C)N    ZINC000077262121
CCCNS(=O)(=O)CCN    ZINC000011584544
CCS(=O)(=O)NC[C@@H](C)N    ZINC000077262117
CNC[C@H](C)NS(C)(=O)=O    ZINC000306451148
C[C@H](CN)CNS(C)(=O)=O    ZINC000054140427
CCNS(=O)(=O)NC(C)C    ZINC000062061518
CC(C)S(=O)(=O)NCCN    ZINC000037870850
CCCN(C)S(=O)(=O)NC    ZINC000307330808
CCNS(=O)(=O)N(C)CC    ZINC000146380860
CC[C@H](C)NS(=O)(=O)NC    ZINC000062063525
C[C@H](N)CCNS(C)(=O)=O    ZINC000063171238
CC[C@H](C)CNS(N)(=O)=O    ZINC000163209740
CC(C)[C@@H](C)NS(N)(=O)=O    ZINC000160787014
CNC[C@@H](C)NS(C)(=O)=O    ZINC000144713313
CC(C)(C)CNS(N)(=O)=O    ZINC000144605815
CCS(=O)(=O)N[C@H](C)CN    ZINC000040366529
CCCS(=O)(=O)NCCN    ZINC000006943402
CC[C@H](N)CNS(C)(=O)=O    ZINC000082579184
CCC[C@@H](C)NS(N)(=O)=O    ZINC000113501091
CCN(CC)S(=O)(=O)NC    ZINC000020255487
CCC[C@H](C)NS(N)(=O)=O    ZINC000113501094
CNS(=O)(=O)NCC(C)C    ZINC000062063023
CNCCCNS(C)(=O)=O    ZINC000036284392
C#CCNS(=O)(=O)CCl    ZINC000082512126
CS(=O)(=O)NC1CSC1    ZINC000606250396
O=S1(=O)CCSCCN1    ZINC000143514201
C=CS(=O)(=O)NCCS    ZINC001198619897
CCNS(=O)(=O)CC(=O)O    ZINC000020244754
CS(=O)(=O)NCCC(=O)O    ZINC000004992771
CCOC(=O)NS(C)(=O)=O    ZINC000000967497
CNS(=O)(=O)CC(=O)OC    ZINC000042137687
CNS(=O)(=O)CCC(=O)O    ZINC000020244738
COC(=O)CNS(C)(=O)=O    ZINC000005510884
C[C@H](NS(C)(=O)=O)C(=O)O    ZINC000004992801
CCS(=O)(=O)NCC(=O)O    ZINC000011888649
C[C@@H](NS(C)(=O)=O)C(=O)O    ZINC000004992802
C[C@H](NS(N)(=O)=O)C(N)=O    ZINC000160789115
O=S(=O)(F)NCC1CCC1    ZINC001776011225
CS(=O)(=O)NC1(CF)CC1    ZINC001252621324
C=CCS(=O)(=O)NCCF    ZINC000711191152
CS(=O)(=O)NCC(=O)NN    ZINC000006850105
CNC(=O)CNS(N)(=O)=O    ZINC000156114369
CCS(=O)(=O)N[C@@H]1C[C@H]1F    ZINC001253392032
CS(=O)(=O)N[C@H]1C[C@@H](F)C1    ZINC001252762623
O=S(=O)(NCCF)C1CC1    ZINC000306166400
CS(=O)(=O)NC1CC(F)C1    ZINC001252621313
NC(=O)CCNS(N)(=O)=O    ZINC000156123493
CO[C@@H](C)CNS(C)(=O)=O    ZINC000144365426
CNS(=O)(=O)[C@H](C)COC    ZINC000307685309
CCS(=O)(=O)NC[C@@H](C)O    ZINC000032006467
CNS(=O)(=O)[C@@H](C)COC    ZINC000307685310
CO[C@H](C)CNS(C)(=O)=O    ZINC000144365626
CC[C@H](O)CNS(C)(=O)=O    ZINC000201351015
CNS(=O)(=O)C[C@H](C)OC    ZINC000306460123
CC(C)S(=O)(=O)NCCO    ZINC000037657646
CS(=O)(=O)NCCCCO    ZINC000019782844
CC(C)(CO)NS(C)(=O)=O    ZINC000032006470
COC[C@@H](C)NS(C)(=O)=O    ZINC000033756858
COCCCNS(C)(=O)=O    ZINC000005511707
CCOCCS(=O)(=O)NC    ZINC000060941788
CCS(=O)(=O)N[C@@H](C)CO    ZINC000019781253
CC(C)NS(=O)(=O)CCO    ZINC000084151892
C[C@H](CCO)NS(C)(=O)=O    ZINC000096832917
CCS(=O)(=O)NCCOC    ZINC000006048751
C[C@H](O)CCNS(C)(=O)=O    ZINC000082829057
CNS(=O)(=O)CCCOC    ZINC000070847539
CCNS(=O)(=O)CCOC    ZINC000042808893
CC[C@@H](CO)NS(C)(=O)=O    ZINC000035610222
CCOCCNS(C)(=O)=O    ZINC000070227192
CCS(=O)(=O)N[C@H](C)CO    ZINC000031870336
CC[C@@H](O)CNS(C)(=O)=O    ZINC000201351049
CCS(=O)(=O)NC[C@H](C)O    ZINC000032006469
CCS(=O)(=O)NCCCO    ZINC000019780801
CCCS(=O)(=O)NCCO    ZINC000019780743
CC[C@H](CO)NS(C)(=O)=O    ZINC000035610224
COC[C@H](C)NS(C)(=O)=O    ZINC000033756857
C[C@@H](CO)CNS(C)(=O)=O    ZINC000082829074
C[C@@H](O)CCNS(C)(=O)=O    ZINC000082829058
CNS(=O)(=O)C[C@@H](C)OC    ZINC000306460122
C[C@H](CO)CNS(C)(=O)=O    ZINC000082829073
C[C@@H](CCO)NS(C)(=O)=O    ZINC000096832916
CC(C)(O)CNS(C)(=O)=O    ZINC000036111311
CC[C@H](N)CNS(N)(=O)=O    ZINC000163361165
CNS(=O)(=O)N[C@H](C)CN    ZINC000125909493
CC(C)(N)CNS(N)(=O)=O    ZINC000167536370
CNS(=O)(=O)N(C)CCN    ZINC000160142835
NCCCCNS(N)(=O)=O    ZINC000156617581
NCCNS(=O)(=O)CCN    ZINC000113844994
C[C@@H](CN)CNS(N)(=O)=O    ZINC000167394543
CCNCCNS(N)(=O)=O    ZINC000144251758
CN(C)S(=O)(=O)NCCN    ZINC000020224033
CC[C@@H](N)CNS(N)(=O)=O    ZINC000163361293
CNS(=O)(=O)N[C@@H](C)CN    ZINC000125909271
CNCCNS(=O)(=O)NC    ZINC000160842742
CNS(=O)(=O)NC[C@@H](C)N    ZINC000160861467
C[C@H](CN)CNS(N)(=O)=O    ZINC000167394641
C[C@H](N)CCNS(N)(=O)=O    ZINC000167516784
C[C@H](CCN)NS(N)(=O)=O    ZINC000167393937
CN(C)CCNS(N)(=O)=O    ZINC000160783479
CNCCCNS(N)(=O)=O    ZINC000167411612
C[C@@H](CCN)NS(N)(=O)=O    ZINC000167393823
CC(C)(CN)NS(N)(=O)=O    ZINC000167387447
CCNS(=O)(=O)NCCN    ZINC000162525955
CNS(=O)(=O)NC[C@H](C)N    ZINC000160861335
N#CNS(=O)(=O)CCCl    ZINC000236035598
N#CCNS(=O)(=O)CCl    ZINC000082512966
NS(=O)(=O)NC1CSC1    ZINC000575467545
CNS(=O)(=O)NCC(=O)O    ZINC000164297540
NS(=O)(=O)NCCC(=O)O    ZINC000019440062
COC(=O)CNS(N)(=O)=O    ZINC000039058694
NS(=O)(=O)NC1CC(F)C1    ZINC001260074181
NS(=O)(=O)N[C@H]1C[C@@H](F)C1    ZINC001260083272
NS(=O)(=O)NC1(CF)CC1    ZINC001260074611
CCNS(=O)(=O)NCCO    ZINC000162580898
CN(C)S(=O)(=O)NCCO    ZINC000019780745
CNS(=O)(=O)N(C)CCO    ZINC000160663749
CC[C@H](CO)NS(N)(=O)=O    ZINC000161018313
C[C@H](O)CCNS(N)(=O)=O    ZINC000156151174
C[C@@H](CO)CNS(N)(=O)=O    ZINC000156122576
C[C@@H](O)CCNS(N)(=O)=O    ZINC000156151305
CC[C@@H](O)CNS(N)(=O)=O    ZINC000138694077
CC[C@H](O)CNS(N)(=O)=O    ZINC000138693944
CC(C)(CO)NS(N)(=O)=O    ZINC000163208049
CNS(=O)(=O)NCCOC    ZINC000062064919
NS(=O)(=O)NCCCCO    ZINC000115332578
CC(C)(O)CNS(N)(=O)=O    ZINC000156143765
C[C@H](CO)CNS(N)(=O)=O    ZINC000156122456
C[C@H](CCO)NS(N)(=O)=O    ZINC000161309736
CCNS(=O)(=O)N(C)OC    ZINC000163670762
CNS(=O)(=O)N[C@@H](C)CO    ZINC000062441714
CCON(C)S(=O)(=O)NC    ZINC000306496064
CO[C@H](C)CNS(N)(=O)=O    ZINC000224119505
CNS(=O)(=O)NC[C@H](C)O    ZINC000160658266
CC[C@@H](CO)NS(N)(=O)=O    ZINC000161018182
C[C@@H](CCO)NS(N)(=O)=O    ZINC000161309605
CNS(=O)(=O)NC[C@@H](C)O    ZINC000160658390
CCOCCNS(N)(=O)=O    ZINC000118854666
CO[C@@H](C)CNS(N)(=O)=O    ZINC000224119442
COC[C@@H](C)NS(N)(=O)=O    ZINC000160785768
NCCS(=O)(=O)NCCO    ZINC000116097468
CS(=O)(=O)NCCCON    ZINC000032006520
COC[C@H](C)NS(N)(=O)=O    ZINC000160785646
CNS(=O)(=O)N[C@H](C)CO    ZINC000062441716
COCCCNS(N)(=O)=O    ZINC000118856344
C=CCNS(=O)(=O)CCl    ZINC000082512247
O=S(=O)(CCl)NC1CC1    ZINC000082511965
CS(=O)(=O)NC/C=C/Cl    ZINC000908443544
CS(=O)(=O)NC/C=C\Cl    ZINC000908443543
O=S(=O)(Cl)NCC1CC1    ZINC000104549557
C=CS(=O)(=O)NCCCl    ZINC000144761142
C=C(Cl)CNS(C)(=O)=O    ZINC000124827378
C#CCNS(=O)(=O)C(F)F    ZINC000042011832
CS(=O)(=O)NCCCS    ZINC000225132971
CSCCNS(C)(=O)=O    ZINC000070225020
O=S1(=O)NCc2ccccc21    ZINC000001433208
O=S1(=O)Cc2ccccc2N1    ZINC000034579183
CCS(=O)(=O)NCCS    ZINC000149654397
CNS(=O)(=O)CCSC    ZINC000857220003
CS(=O)(=O)NC[C@@H](O)CO    ZINC000085245088
CS(=O)(=O)NC(CO)CO    ZINC000083693400
CC(C)S(=O)(=O)NCCF    ZINC000307323734
CCNS(=O)(=O)CCCF    ZINC000306287151
CNS(=O)(=O)CCCCF    ZINC000224683525
CCS(=O)(=O)NCCCF    ZINC000306635481
CC(C)(CF)NS(C)(=O)=O    ZINC000307322511
CCCS(=O)(=O)NCCF    ZINC000306719569
NS(=O)(=O)NC/C=C/Cl    ZINC000903044807
C=C(Cl)CNS(N)(=O)=O    ZINC000161290095
NS(=O)(=O)NC/C=C\Cl    ZINC000903044809
[CH2]CCNS(=O)(=O)CCl    ZINC001260938039
N#CCNS(=O)(=O)C(F)F    ZINC000037714364
O=S1(=O)Nc2ccccc2N1    ZINC000000009186
NS(=O)(=O)NCCCS    ZINC001260083743
CSCCNS(N)(=O)=O    ZINC000156114245
C=CS(=O)(=O)NC1=CC=C[CH]1    ZINC001198642706
NS(=O)(=O)NC(CO)CO    ZINC000161948777
NS(=O)(=O)NC[C@@H](O)CO    ZINC000059668455
NS(=O)(=O)NC[C@H](O)CO    ZINC000059668452
CNS(=O)(=O)N[C@@H](C)CF    ZINC000885409665
CNS(=O)(=O)N(C)CCF    ZINC000307554973
CNS(=O)(=O)NCCCF    ZINC000307459394
NCCS(=O)(=O)NCCF    ZINC000306158590
CN(C)S(=O)(=O)NCCF    ZINC000306477781
CS(=O)(=O)NC(=O)CCl    ZINC000107512654
CC(C)CNS(=O)(=O)Cl    ZINC000100096517
CNS(=O)(=O)CCCCl    ZINC000036881350
CC(C)NS(=O)(=O)CCl    ZINC000033604882
CCNS(=O)(=O)CCCl    ZINC000059835190
CS(=O)(=O)NCCCCl    ZINC000001628364
CC(C)(C)NS(=O)(=O)Cl    ZINC000100213691
CCS(=O)(=O)NCCCl    ZINC000019783039
CCCCNS(=O)(=O)Cl    ZINC000103533857
CCCNS(=O)(=O)CCl    ZINC000033604871
CS(=O)(=O)N[C@H]1CC1(F)F    ZINC001252741862
O=S(=O)(NC1CC1)C(F)F    ZINC000082367380
C=CCNS(=O)(=O)C(F)F    ZINC000082367374
C=CS(=O)(=O)NCC(F)F    ZINC001198567212
CS(=O)(=O)N[C@@H]1CC1(F)F    ZINC001252741858
C#CC1(NS(=O)(=O)C=C)CC1    ZINC001198634258
CS(=O)(=O)NC[C@H](O)CF    ZINC001252791872
CNS(=O)(=O)c1ccccc1    ZINC000001706935
C#CCCS(=O)(=O)NCC#C    ZINC000307684044
CS(=O)(=O)NC[C@@H](O)CF    ZINC001252791870
CS(=O)(=O)Nc1ccccc1    ZINC000000332637
N#CNS(=O)(=O)c1ccoc1    ZINC001188622446
N#CNS(=O)(=O)c1ccco1    ZINC001186867694
N#CNS(=O)(=O)c1cn[nH]c1    ZINC000723718097
N#CNS(=O)(=O)c1cnc[nH]1    ZINC000723719312
NS(=O)(=O)N[C@H]1CC1(F)F    ZINC001260081727
N#CNS(=O)(=O)c1ncc[nH]1    ZINC000723720120
NS(=O)(=O)NCCCCl    ZINC000243791642
NS(=O)(=O)N[C@@H]1CC1(F)F    ZINC001260081728
[CH2]CCNS(=O)(=O)C(F)F    ZINC001259962894
C#C[C@@H](C)NS(=O)(=O)CC#N    ZINC000167054490
CNS(=O)(=O)c1ccncc1    ZINC000077264721
C=CS(=O)(=O)NC1(C#N)CC1    ZINC001198619912
NS(=O)(=O)Nc1ccccc1    ZINC000013488090
CS(=O)(=O)Nc1ccncc1    ZINC000005260086
C#C[C@H](C)NS(=O)(=O)CC#N    ZINC000167054384
C#CCNS(=O)(=O)[C@@H](C)C#N    ZINC000083922402
C#CCNS(=O)(=O)[C@H](C)C#N    ZINC000083922403
CNS(=O)(=O)c1cccnc1    ZINC000019506359
CS(=O)(=O)Nc1ccccn1    ZINC000003832588
NS(=O)(=O)NC[C@H](O)CF    ZINC001260085145
C#CCCNS(=O)(=O)CC#N    ZINC000083922421
CS(=O)(=O)Nc1cccnc1    ZINC000006184530
CNS(=O)(=O)c1ccccn1    ZINC000077264717
NS(=O)(=O)NC[C@@H](O)CF    ZINC001260085146
C=CS(=O)(=O)N[C@@H]1[CH]CC=C1    ZINC001198650261
CCS(=O)(=O)NC1=CC=C[CH]1    ZINC001253403861
C=CS(=O)(=O)N[C@H]1[CH]CC=C1    ZINC001198650260
COC(=O)NS(=O)(=O)Cl    ZINC000100468860
O=S(=O)(CCl)NCCO    ZINC000082513038
CC(=O)NS(=O)(=O)C(F)F    ZINC000307452631
O=S(=O)(O)Nc1ccccc1    ZINC000001530325
C=CS(=O)(=O)Nc1ccoc1    ZINC001198574309
C=CS(=O)(=O)Nc1ccco1    ZINC001198573349
C[C@H](C#N)NS(=O)(=O)CC#N    ZINC000083918652
NS(=O)(=O)Nc1cccnc1    ZINC000039121644
CCS(=O)(=O)NCC(F)F    ZINC000098000501
CS(=O)(=O)Nc1cncnc1    ZINC000231773291
C[C@@H](C#N)NS(=O)(=O)CC#N    ZINC000083918650
C[C@H](C#N)S(=O)(=O)NCC#N    ZINC000083918616
NS(=O)(=O)Nc1ccccn1    ZINC000039121704
N#CCCNS(=O)(=O)CC#N    ZINC000083918906
CS(=O)(=O)Nc1cccnn1    ZINC000201579273
CS(=O)(=O)Nc1ncccn1    ZINC000001760773
CS(=O)(=O)Nc1ccnnc1    ZINC000223340386
C[C@@H](C#N)S(=O)(=O)NCC#N    ZINC000083918614
CS(=O)(=O)Nc1cnccn1    ZINC000014253172
NS(=O)(=O)Nc1ccncc1    ZINC000039121650
CC(F)(F)CNS(C)(=O)=O    ZINC000060110997
CCCNS(=O)(=O)C(F)F    ZINC000037064518
CS(=O)(=O)NC(CF)CF    ZINC000885416185
CS(=O)(=O)Nc1ccncn1    ZINC000201579151
CC(C)NS(=O)(=O)C(F)F    ZINC000082720513
C=CS(=O)(=O)NC12CC(C1)C2    ZINC001198619222
C#C[C@@H](C)NS(=O)(=O)C1CC1    ZINC000167045831
C=C=CCNS(=O)(=O)C1CC1    ZINC000867468762
C#C[C@@H](C)NS(=O)(=O)CC=C    ZINC000710356340
C#CC(C)(C)NS(=O)(=O)C=C    ZINC001198619509
C#CCNS(=O)(=O)CC1CC1    ZINC000083141358
C#CC1(NS(=O)(=O)CC)CC1    ZINC001253397304
C=CS(=O)(=O)NC1CC=CC1    ZINC001198619605
C#CCNS(=O)(=O)CC(=C)C    ZINC000307644896
C#CCNS(=O)(=O)C1CCC1    ZINC000717673694
C#C[C@H](C)NS(=O)(=O)CC=C    ZINC000710356342
C#C[C@H](C)NS(=O)(=O)C1CC1    ZINC000167045722
C#CCNS(=O)(=O)C1(C)CC1    ZINC000696311204
C#CCCNS(=O)(=O)CC=C    ZINC000710353690
C#CCNS(=O)(=O)CCC=C    ZINC000307886050
C#CCCCNS(=O)(=O)C=C    ZINC001198620389
C#CCCNS(=O)(=O)C1CC1    ZINC000070640811
N#CNS(=O)(=O)C(F)(F)F    ZINC000039123863
C=CS(=O)(=O)Nc1ccon1    ZINC000104395977
C=CS(=O)(=O)Nc1ncco1    ZINC001198568180
C=CS(=O)(=O)Nc1cnoc1    ZINC001198570017
C=CS(=O)(=O)Nc1ccno1    ZINC001198570190
NS(=O)(=O)Nc1cnccn1    ZINC000167724023
NS(=O)(=O)Nc1ccncn1    ZINC000219416710
NS(=O)(=O)Nc1cccnn1    ZINC000244015900
NS(=O)(=O)Nc1ncccn1    ZINC000146351168
NS(=O)(=O)Nc1cncnc1    ZINC000232094081
NS(=O)(=O)Nc1ccnnc1    ZINC000575547533
CC(F)(F)CNS(N)(=O)=O    ZINC000307095913
N#CCCNS(=O)(=O)C1CC1    ZINC000070908654
C[C@H]1C[C@H]1NS(=O)(=O)CC#N    ZINC000052292191
CS(=O)(=O)NCc1ccc[nH]1    ZINC000082357909
CS(=O)(=O)NCC1(C#N)CC1    ZINC000306456228
C[C@@H]1C[C@@H]1NS(=O)(=O)CC#N    ZINC000052292184
C#CCNS(=O)(=O)N1CCC1    ZINC000306578836
C=CCCNS(=O)(=O)CC#N    ZINC000168665751
C[C@H](C#N)NS(=O)(=O)C1CC1    ZINC000070908530
C=CCNS(=O)(=O)[C@@H](C)C#N    ZINC000083917939
CCS(=O)(=O)NC1(C#N)CC1    ZINC000306218158
C=CCS(=O)(=O)N[C@@H](C)C#N    ZINC000711010546
CC1(NS(=O)(=O)CC#N)CC1    ZINC000160088668
C[C@H](C#N)S(=O)(=O)NC1CC1    ZINC000083917912
C=CS(=O)(=O)NC(C)(C)C#N    ZINC000034156900
CC/C=C/NS(=O)(=O)CC#N    ZINC001192996411
C=CCS(=O)(=O)NCCC#N    ZINC000711009844
C=CCS(=O)(=O)N[C@H](C)C#N    ZINC000711010547
C[C@@H](C#N)S(=O)(=O)NC1CC1    ZINC000083917910
C=CS(=O)(=O)N[C@@H](C#N)CC    ZINC001198642695
CS(=O)(=O)NC1CC(C#N)C1    ZINC001252783201
N#CCNS(=O)(=O)C1CCC1    ZINC000717743150
C=CS(=O)(=O)N[C@H](C#N)CC    ZINC001198642694
N#CNS(=O)(=O)CC1CCC1    ZINC000723689059
C=CS(=O)(=O)NCCCC#N    ZINC001198634281
C=CCNS(=O)(=O)[C@H](C)C#N    ZINC000083917941
N#CNS(=O)(=O)C1CCCC1    ZINC000723718030
CNS(=O)(=O)CC1(C#N)CC1    ZINC000306766243
N#CCNS(=O)(=O)CC1CC1    ZINC000083140234
C#CCNS(=O)(=O)NC1CC1    ZINC000164421929
CS(=O)(=O)NC1(C#N)CCC1    ZINC000307619246
C[C@@H]1C[C@H]1NS(=O)(=O)CC#N    ZINC000052292189
C=CS(=O)(=O)N[C@@H](C)CC#N    ZINC001198641726
N#CCS(=O)(=O)NC1CCC1    ZINC000052211676
N#CCS(=O)(=O)NCC1CC1    ZINC000044509347
C[C@@H](C#N)NS(=O)(=O)C1CC1    ZINC000070908524
C[C@H]1C[C@@H]1NS(=O)(=O)CC#N    ZINC000052292187
C=C(C)CNS(=O)(=O)CC#N    ZINC000160352743
CCS(=O)(=O)N[C@H]1[CH]CC=C1    ZINC001253413842
CCS(=O)(=O)N[C@@H]1[CH]CC=C1    ZINC001253413852
O=S(=O)(CCl)NCCF    ZINC000307419981
C=CS(=O)(=O)Nc1nnco1    ZINC001198556378
O=S(=O)(NCCO)C(F)F    ZINC000035610718
CCNS(=O)(=O)c1ccoc1    ZINC000202786950
C#CCNS(=O)(=O)C1COC1    ZINC000306274326
CC#CCS(=O)(=O)NC(C)=O    ZINC000306963838
CS(=O)(=O)NCc1ccco1    ZINC000000305138
C=CS(=O)(=O)NC1CC(=O)C1    ZINC001198628468
CS(=O)(=O)NCc1ccoc1    ZINC000082350813
CCS(=O)(=O)Nc1ccco1    ZINC001253284686
CCNS(=O)(=O)c1ccco1    ZINC000307294010
C#CCCS(=O)(=O)NC(C)=O    ZINC000306274364
CCS(=O)(=O)Nc1ccoc1    ZINC001253284750
Cn1ccc(NS(C)(=O)=O)n1    ZINC000014248699
CNS(=O)(=O)c1cnn(C)c1    ZINC000037465050
CNS(=O)(=O)c1ccnn1C    ZINC000128078643
CS(=O)(=O)NCc1ncc[nH]1    ZINC000074828056
Cn1cncc1NS(C)(=O)=O    ZINC001252635572
CNS(=O)(=O)c1ccn(C)n1    ZINC000146143844
CS(=O)(=O)NCc1cc[nH]n1    ZINC000040436378
N#CC1(CNS(N)(=O)=O)CC1    ZINC000306461795
Cn1nccc1NS(C)(=O)=O    ZINC000170265928
CCNS(=O)(=O)c1ncc[nH]1    ZINC000200992171
Cn1cnc(NS(C)(=O)=O)c1    ZINC001252613781
N#CC1(NS(N)(=O)=O)CCC1    ZINC000606252812
Cc1n[nH]cc1NS(C)(=O)=O    ZINC000306460780
CS(=O)(=O)NCc1c[nH]cn1    ZINC000039133333
NS(=O)(=O)NCc1ccc[nH]1    ZINC000307266136
CNS(=O)(=O)c1cn[nH]c1C    ZINC000037730508
CNS(=O)(=O)c1cn(C)cn1    ZINC000052096204
CCS(=O)(=O)Nc1cn[nH]c1    ZINC000035764605
N#CC1CC(NS(N)(=O)=O)C1    ZINC001260085321
CCNS(=O)(=O)c1cn[nH]c1    ZINC000037744522
Cn1cc(NS(C)(=O)=O)cn1    ZINC000070226628
CNS(=O)(=O)N1CC(C#N)C1    ZINC000306622517
CCNS(=O)(=O)c1c[nH]cn1    ZINC000069947756
CNS(=O)(=O)c1nccn1C    ZINC000199760358
[CH2]CCNS(=O)(=O)[C@@H](C)C#N    ZINC001193181963
[CH2]CCNS(=O)(=O)[C@H](C)C#N    ZINC001193181975
C=C(C)CNS(=O)(=O)C1CC1    ZINC000160654045
CCS(=O)(=O)N[C@H]1C=CCC1    ZINC000698261900
CC#CCCNS(=O)(=O)CC    ZINC000125952148
C#C[C@H](C)NS(=O)(=O)C(C)C    ZINC000167049854
C=CCS(=O)(=O)N[C@@H]1C[C@H]1C    ZINC000711092094
CS(=O)(=O)NC/C=C\C1CC1    ZINC000378863156
CCS(=O)(=O)NC12CC(C1)C2    ZINC001253380361
C#CCNS(=O)(=O)CC(C)C    ZINC000070649962
C#C[C@@H](NS(C)(=O)=O)C(C)C    ZINC000300946920
C[C@H]1C[C@H]1NS(=O)(=O)C1CC1    ZINC000632630009
CS(=O)(=O)N[C@H]1CC=CCC1    ZINC000080121699
CC/C=C/NS(=O)(=O)C1CC1    ZINC001259279300
CS(=O)(=O)N[C@@H]1C[C@@H]1C1CC1    ZINC000306600403
CS(=O)(=O)N[C@H]1C[C@@H]1C1CC1    ZINC000306600404
CS(=O)(=O)N[C@H]1C=CCCC1    ZINC000090556719
CS(=O)(=O)NC[C@@H]1C=CCC1    ZINC000711735462
C=CCS(=O)(=O)NC1CCC1    ZINC000712338185
CCS(=O)(=O)N[C@@H]1C=CCC1    ZINC000698261897
C=C[C@@H](C)NS(=O)(=O)C1CC1    ZINC000307625393
C=CS(=O)(=O)NCCC1CC1    ZINC001198629122
C=CS(=O)(=O)NC1CC(C)C1    ZINC001198566706
C#C[C@@](C)(CC)NS(C)(=O)=O    ZINC000306856589
C[C@H]1C[C@@H]1NS(=O)(=O)C1CC1    ZINC000632630010
C=CCS(=O)(=O)NCC1CC1    ZINC000307896800
C=CCC1(S(=O)(=O)NC)CC1    ZINC000142193193
C=CCCCNS(=O)(=O)C=C    ZINC001198634499
C#C[C@@H](CCC)NS(C)(=O)=O    ZINC000233295431
CS(=O)(=O)N[C@H]1CC12CCC2    ZINC000721216917
C#CCCS(=O)(=O)NC(C)C    ZINC000307627204
CS(=O)(=O)N[C@@H]1CC12CCC2    ZINC000721216919
C=CCCNS(=O)(=O)C1CC1    ZINC000168662327
CS(=O)(=O)NC[C@H]1C=CCC1    ZINC000711735463
C=CS(=O)(=O)NCC1CCC1    ZINC001198566830
C=CCNS(=O)(=O)CC1CC1    ZINC000083140105
C=CCS(=O)(=O)N[C@H]1C[C@H]1C    ZINC000711189522
C=C[C@H](C)NS(=O)(=O)C1CC1    ZINC000307625392
CC1(NS(C)(=O)=O)CC=CC1    ZINC000004993867
C=CCS(=O)(=O)NCC(=C)C    ZINC000167528438
C=CCS(=O)(=O)N[C@H]1C[C@@H]1C    ZINC000711189520
CS(=O)(=O)N[C@@H]1C=CCCC1    ZINC000090556720
C=CS(=O)(=O)NC[C@@H]1C[C@H]1C    ZINC001198621758
CS(=O)(=O)NC/C=C/C1CC1    ZINC000307680593
C=CS(=O)(=O)NC1(C)CCC1    ZINC001198619544
C=C=CCNS(=O)(=O)CCC    ZINC000867469131
CS(=O)(=O)N[C@]12C[C@@H]1CCC2    ZINC000657056021
CS(=O)(=O)N[C@@]12C[C@@H]1CCC2    ZINC000657056020
CS(=O)(=O)N[C@@]12C[C@H]1CCC2    ZINC000657056023
C#CCCCNS(=O)(=O)CC    ZINC000230627969
C#CCNS(=O)(=O)[C@H](C)CC    ZINC000307677398
CS(=O)(=O)N[C@@H]1CC=CCC1    ZINC000080121704
C=CCCS(=O)(=O)NCC=C    ZINC000096658719
C=CS(=O)(=O)NC1CCCC1    ZINC000039111923
C=CCS(=O)(=O)N[C@@H]1C[C@@H]1C    ZINC000711189521
CS(=O)(=O)NC1(C2CC2)CC1    ZINC000307458272
C#CCCCS(=O)(=O)NCC    ZINC000388103160
CS(=O)(=O)N[C@@H]1C[C@H]1C1CC1    ZINC000306600402
C=CS(=O)(=O)N[C@@H](C)C1CC1    ZINC001198620003
C=CS(=O)(=O)N[C@H]1CC1(C)C    ZINC001198634464
C#CC(C)(C)NS(=O)(=O)CC    ZINC000069680628
C=CCNS(=O)(=O)CC(=C)C    ZINC000379310483
C[C@@H]1C[C@@H]1NS(=O)(=O)C1CC1    ZINC000632630011
C#C[C@H](CC)NS(=O)(=O)CC    ZINC000234056593
CS(=O)(=O)NCC1=CCCC1    ZINC000660037963
C=CCS(=O)(=O)NC1(C)CC1    ZINC000711190005
O=S(=O)(NCC1CC1)C1CC1    ZINC000114281481
C#CCCCCNS(C)(=O)=O    ZINC000222950316
C=C/C=C\CCNS(C)(=O)=O    ZINC000713559285
C#CCNS(=O)(=O)[C@@H](C)CC    ZINC000307677399
CS(=O)(=O)NCC1CC=CC1    ZINC000528469389
C#C[C@@H](CC)NS(=O)(=O)CC    ZINC000233894358
CS(=O)(=O)N[C@H]1C[C@H]1C1CC1    ZINC000306600401
C#C[C@H](C)NS(=O)(=O)CCC    ZINC000167056319
O=S(=O)(NC1CC1)C1CCC1    ZINC000214973863
C=CCNS(=O)(=O)C1CCC1    ZINC000717688016
C#C[C@@H](C)NS(=O)(=O)CCC    ZINC000167056428
CS(=O)(=O)N[C@]12C[C@H]1CCC2    ZINC000657056022
C[C@@H]1C[C@H]1NS(=O)(=O)C1CC1    ZINC000306225430
C#C[C@@H](C)NS(=O)(=O)C(C)C    ZINC000167049958
O=S(=O)(NC1CCC1)C1CC1    ZINC000238607293
C#C[C@](C)(CC)NS(C)(=O)=O    ZINC000306856588
C=C/C=C/CCNS(C)(=O)=O    ZINC000713559286
C=CS(=O)(=O)NCC1(C)CC1    ZINC001198566673
C#C[C@H](NS(C)(=O)=O)C(C)C    ZINC000300946922
C#CCCNS(=O)(=O)C(C)C    ZINC000070640813
C=CCCNS(=O)(=O)CC=C    ZINC000168664595
C=CCNS(=O)(=O)C1(C)CC1    ZINC000336257493
C#C[C@H](CCC)NS(C)(=O)=O    ZINC000233358143
CC1(NS(=O)(=O)C2CC2)CC1    ZINC000307301321
C#CCNS(=O)(=O)CCCC    ZINC000042011829
C=CS(=O)(=O)N[C@@H]1CC1(C)C    ZINC001198634465
O=S(=O)(CC1CC1)NC1CC1    ZINC000083140097
CCS(=O)(=O)NC1CC=CC1    ZINC000131117612
C#CCCNS(=O)(=O)CCC    ZINC000070640808
C=CCS(=O)(=O)N/C=C/CC    ZINC001259934792
O=S1(=O)NC(C(F)(F)F)N1    ZINC000005480279
CCS(=O)(=O)Nc1ccno1    ZINC001253277348
Cc1coc(NS(C)(=O)=O)n1    ZINC000204346875
Cc1cc(NS(C)(=O)=O)on1    ZINC000170265918
CC(=O)CNS(=O)(=O)CC#N    ZINC000083919236
N#CCS(=O)(=O)NC1COC1    ZINC001192933041
CS(=O)(=O)NCc1ccon1    ZINC000086436976
CCS(=O)(=O)Nc1ncco1    ZINC001253272762
Cc1cnc(NS(C)(=O)=O)o1    ZINC000306471266
Cc1nocc1NS(C)(=O)=O    ZINC000641694226
NS(=O)(=O)NCc1ccco1    ZINC000034961251
Cc1oncc1NS(C)(=O)=O    ZINC000306391737
CNS(=O)(=O)Cc1ccon1    ZINC000306356123
CNS(=O)(=O)c1cnoc1C    ZINC001187321188
CS(=O)(=O)NCc1cnoc1    ZINC000719357419
CS(=O)(=O)NCc1ccno1    ZINC000226340584
CCS(=O)(=O)Nc1ccon1    ZINC000013947899
CNS(=O)(=O)c1conc1C    ZINC000631638070
CS(=O)(=O)NCc1cocn1    ZINC000074802331
NS(=O)(=O)NCc1ccoc1    ZINC000136125504
Cc1cc(NS(C)(=O)=O)no1    ZINC000004062838
CCS(=O)(=O)Nc1cnoc1    ZINC000081570719
Cc1conc1NS(C)(=O)=O    ZINC000307516962
CS(=O)(=O)NCc1ncco1    ZINC001252621331
CS(=O)(=O)NCc1cnco1    ZINC001252756521
Cn1cncc1NS(N)(=O)=O    ZINC001260074866
Cn1cc(NS(C)(=O)=O)nn1    ZINC000307226205
CS(=O)(=O)NCc1nc[nH]n1    ZINC000037921310
Cn1cc(NS(N)(=O)=O)cn1    ZINC000157554733
Cc1nn[nH]c1NS(C)(=O)=O    ZINC001334041434
Cn1nccc1NS(N)(=O)=O    ZINC000236099091
CNS(=O)(=O)c1cnnn1C    ZINC000307142272
Cn1ncnc1NS(C)(=O)=O    ZINC000307698491
CNS(=O)(=O)c1nncn1C    ZINC000139456029
NS(=O)(=O)NCc1ncc[nH]1    ZINC000079634934
Cn1nncc1NS(C)(=O)=O    ZINC000306211467
Cn1ncc(NS(C)(=O)=O)n1    ZINC001252634767
Cc1n[nH]cc1NS(N)(=O)=O    ZINC000306459538
CCS(=O)(=O)Nc1nnc[nH]1    ZINC000045929192
NS(=O)(=O)NCc1cc[nH]n1    ZINC000157554563
Cn1cnc(NS(N)(=O)=O)c1    ZINC001260073868
Cn1cnc(NS(C)(=O)=O)n1    ZINC001252613580
Cn1ccc(NS(N)(=O)=O)n1    ZINC000158631831
Cn1ccnc1NS(N)(=O)=O    ZINC001260073821
NS(=O)(=O)NC[C@@H]1C=CCC1    ZINC000711735203
CCC[C@H](C#N)NS(C)(=O)=O    ZINC000040363999
CCS(=O)(=O)NC[C@@H](C)C#N    ZINC000054157922
C#CCCNS(=O)(=O)N(C)C    ZINC000069792053
NS(=O)(=O)N[C@@H]1C[C@H]1C1CC1    ZINC000306835828
CCS(=O)(=O)NC(C)(C)C#N    ZINC000040349759
C#C[C@H](C)NS(=O)(=O)CCN    ZINC000307659538
CCS(=O)(=O)N[C@H](C)CC#N    ZINC000050391516
CS(=O)(=O)N[C@H]1CC12CNC2    ZINC001238879764
CNS(=O)(=O)N1CC2(CC2)C1    ZINC000882225892
NS(=O)(=O)N[C@H]1CC12CCC2    ZINC000721215194
C#CCNS(=O)(=O)NC(C)C    ZINC000163256458
C#CCCNS(=O)(=O)CCN    ZINC000398385902
CNS(=O)(=O)N1C[C@@H]2C[C@@H]2C1    ZINC000885378172
CS(=O)(=O)NCCCCC#N    ZINC000082425224
CCS(=O)(=O)N[C@@H](C)CC#N    ZINC000050391515
CC(C)NS(=O)(=O)[C@@H](C)C#N    ZINC000083917845
CCNS(=O)(=O)N1CC=CC1    ZINC000632444166
CC[C@H](C)NS(=O)(=O)CC#N    ZINC000044509333
O=S(=O)(NC1CNC1)C1CC1    ZINC000085256479
CS(=O)(=O)N[C@@H]1[C@H]2CNC[C@H]21    ZINC000107253849
CC(C)[C@@H](C#N)NS(C)(=O)=O    ZINC000058518952
CNS(=O)(=O)N1C[C@@H]2C[C@H]2C1    ZINC000885378174
CC[C@@H](CC#N)NS(C)(=O)=O    ZINC000054178799
NS(=O)(=O)NC[C@H]1C=CCC1    ZINC000711735202
CCC[C@@H](C#N)NS(C)(=O)=O    ZINC000040363997
CC(C)[C@H](C#N)NS(C)(=O)=O    ZINC000058518954
C#CCCCNS(=O)(=O)NC    ZINC000229857619
C=CS(=O)(=O)NC1CN(C)C1    ZINC001198627941
CCCS(=O)(=O)N[C@@H](C)C#N    ZINC000040362731
CNS(=O)(=O)N1C[C@H]2C[C@@H]2C1    ZINC000885378173
NS(=O)(=O)NCC1=CCCC1    ZINC000575449355
NS(=O)(=O)N[C@H]1C[C@@H]1C1CC1    ZINC000307499475
C#C[C@@H](NS(N)(=O)=O)C(C)C    ZINC000300932593
CCS(=O)(=O)NCCCC#N    ZINC000054138484
CS(=O)(=O)N[C@@H]1CC12CNC2    ZINC001238879755
NS(=O)(=O)N[C@@H]1C=CCCC1    ZINC000306436447
C#CCNS(=O)(=O)N(C)CC    ZINC000307701586
NS(=O)(=O)NC/C=C\C1CC1    ZINC000382399165
C#C[C@H](C)NS(=O)(=O)N(C)C    ZINC000167042524
CC(C)NS(=O)(=O)[C@H](C)C#N    ZINC000083917847
CNS(=O)(=O)CCCCC#N    ZINC000096168502
C#C[C@H](CC)NS(=O)(=O)NC    ZINC000229956732
CCNS(=O)(=O)CCCC#N    ZINC000307917573
CC(C)S(=O)(=O)NCCC#N    ZINC000054157668
NS(=O)(=O)N[C@@H]1CC=CCC1    ZINC000157576765
CC(C)(C)NS(=O)(=O)CC#N    ZINC000044509328
CCCNS(=O)(=O)[C@H](C)C#N    ZINC000083917657
CC(C)CNS(=O)(=O)CC#N    ZINC000044509335
CC#CCN(C)S(=O)(=O)NC    ZINC000306946481
C#C[C@](C)(CC)NS(N)(=O)=O    ZINC000306578124
CC1=NS(=O)(=O)NC(C)(C)C1    ZINC000004946519
C#C[C@@H](C)NS(=O)(=O)N(C)C    ZINC000167042625
C#C[C@@H](CCC)NS(N)(=O)=O    ZINC000233295436
C#CCCCCNS(N)(=O)=O    ZINC000229726894
CNS(=O)(=O)CC(C)(C)C#N    ZINC000913825589
CNS(=O)(=O)NC1CC=CC1    ZINC000307107442
C#CCN(CC)S(=O)(=O)NC    ZINC000161032909
CCCNS(=O)(=O)[C@@H](C)C#N    ZINC000083917653
CC[C@@H](C#N)NS(=O)(=O)CC    ZINC000040363429
C=CCN1CCCNS1(=O)=O    ZINC000259214108
NS(=O)(=O)N[C@H]1C[C@H]1C1CC1    ZINC000307499476
C#C[C@H](CCC)NS(N)(=O)=O    ZINC000233358146
CC(C)(C#N)CNS(C)(=O)=O    ZINC000163737560
CCCCNS(=O)(=O)CC#N    ZINC000044509415
CC[C@@H](C)NS(=O)(=O)CC#N    ZINC000044509332
CCS(=O)(=O)NC[C@H](C)C#N    ZINC000054157923
CCCS(=O)(=O)NCCC#N    ZINC000054157702
NS(=O)(=O)N[C@@H]1C[C@@H]1C1CC1    ZINC000307499474
CC1=C(N)C(C)(C)NS1(=O)=O    ZINC000222554056
C#C[C@@H](C)N(C)S(=O)(=O)NC    ZINC000307138868
C#C[C@@](C)(CC)NS(N)(=O)=O    ZINC000306578123
CS(=O)(=O)NC12CC(N)(C1)C2    ZINC000725241674
C#CCNS(=O)(=O)NCCC    ZINC000161029243
CC[C@](C)(C#N)NS(C)(=O)=O    ZINC000040365252
CNS(=O)(=O)N[C@@H]1C=CCC1    ZINC000849428575
NS(=O)(=O)NCC1CC=CC1    ZINC000528472684
CC(C)S(=O)(=O)N[C@H](C)C#N    ZINC000040362645
C#C[C@@H](C)NS(=O)(=O)NCC    ZINC000161037614
C=CCNS(=O)(=O)N1CCC1    ZINC000307628913
NS(=O)(=O)NC/C=C/C1CC1    ZINC000307678732
NS(=O)(=O)N[C@H]1CC=CCC1    ZINC000157576919
CC#CCCNS(=O)(=O)NC    ZINC000161036136
CCCS(=O)(=O)N[C@H](C)C#N    ZINC000040362733
C=C/C=C/CCNS(N)(=O)=O    ZINC000713558006
C=C/C=C\CCNS(N)(=O)=O    ZINC000713558004
CC[C@H](C#N)NS(=O)(=O)CC    ZINC000040363431
CC[C@H](CC#N)NS(C)(=O)=O    ZINC000054178801
C=C=CCNS(=O)(=O)NCC    ZINC000867468892
CC(C)S(=O)(=O)N[C@@H](C)C#N    ZINC000040362643
C#C[C@@H](C)NS(=O)(=O)CCN    ZINC000307659539
CC[C@@](C)(C#N)NS(C)(=O)=O    ZINC000040365251
CS(=O)(=O)NC1[C@H]2CNC[C@H]12    ZINC000102528523
NS(=O)(=O)N[C@H]1C=CCCC1    ZINC000306436445
CCCCS(=O)(=O)NCC#N    ZINC000037714360
C#C[C@H](NS(N)(=O)=O)C(C)C    ZINC000300932592
C#C[C@H](C)NS(=O)(=O)NCC    ZINC000161037484
CNS(=O)(=O)N1CC=CCC1    ZINC000307156736
C#C[C@H](C)N(C)S(=O)(=O)NC    ZINC000307138863
CC(C)CS(=O)(=O)NCC#N    ZINC000070712146
NS(=O)(=O)N[C@@H]1CC12CCC2    ZINC000721215193
C#CCN(C)S(=O)(=O)NCC    ZINC000161032215
C=C=CCNS(=O)(=O)N(C)C    ZINC000867468448
CNS(=O)(=O)N[C@H]1C=CCC1    ZINC000849428574
CS(=O)(=O)NC1[C@@H]2CNC[C@@H]12    ZINC000102528528
C#C[C@@H](CC)NS(=O)(=O)NC    ZINC000229956726
[CH2]CCNS(=O)(=O)CC1CC1    ZINC001188998822
[CH2]CCNS(=O)(=O)C1CCC1    ZINC001188160552
CNS(=O)(=O)C(Cl)Cl    ZINC000197935679
O=S(=O)(Cl)NCCCl    ZINC000100102363
CNS(=O)(=O)c1ccsc1    ZINC000148563906
CNS(=O)(=O)c1cccs1    ZINC000000249469
CS(=O)(=O)Nc1ccsc1    ZINC000039271809
CS(=O)(=O)Nc1cccs1    ZINC000144131918
CS(=O)(=O)NCC(F)(F)F    ZINC000070224045
O=S(=O)(NCCF)C(F)F    ZINC000307108696
CCNS(=O)(=O)C(F)(F)F    ZINC000037064491
CNS(=O)(=O)CC(F)(F)F    ZINC000143607793
CS(=O)(=O)NC1=CCOC1=O    ZINC001252790868
C=CS(=O)(=O)N[C@H]1COC1=O    ZINC001198635082
Cc1cnc(NS(N)(=O)=O)o1    ZINC001260073861
Cc1conc1NS(N)(=O)=O    ZINC001260074456
NS(=O)(=O)NCc1ccon1    ZINC000157621878
CS(=O)(=O)N[C@@H](C#N)C(N)=O    ZINC001252766870
NS(=O)(=O)NCc1cocn1    ZINC000307200479
Cc1nonc1NS(C)(=O)=O    ZINC000307208928
Cc1nnc(NS(C)(=O)=O)o1    ZINC000235810778
Cc1nc(NS(C)(=O)=O)no1    ZINC000306468124
Cc1coc(NS(N)(=O)=O)n1    ZINC000235814360
NS(=O)(=O)NCc1cnoc1    ZINC000719357584
CCS(=O)(=O)Nc1nnco1    ZINC001253261737
NS(=O)(=O)NCc1cnco1    ZINC001260082996
CS(=O)(=O)N[C@H](C#N)C(N)=O    ZINC001252766868
Cc1cc(NS(N)(=O)=O)on1    ZINC000235791101
CS(=O)(=O)NCc1ncon1    ZINC000227635448
NS(=O)(=O)NCc1ncco1    ZINC001260073990
NS(=O)(=O)NCc1ccno1    ZINC000230723570
N#CCS(=O)(=O)NCC(N)=O    ZINC000044509342
Cc1nocc1NS(N)(=O)=O    ZINC001260074873
Cc1cc(NS(N)(=O)=O)no1    ZINC000158632059
Cn1ncc(NS(N)(=O)=O)n1    ZINC001260074780
Cn1cc(NS(N)(=O)=O)nn1    ZINC000575456353
Cn1nnc(NS(C)(=O)=O)n1    ZINC001330699039
Cn1cnc(NS(N)(=O)=O)n1    ZINC001260073934
CS(=O)(=O)Nc1n[nH]c(N)n1    ZINC000225971883
Cn1nncc1NS(N)(=O)=O    ZINC001260075478
Cn1nnnc1NS(C)(=O)=O    ZINC001252613751
CC(=O)NS(=O)(=O)C1(C)CC1    ZINC000143504975
C=CS(=O)(=O)NCC1COC1    ZINC001198567313
C=CS(=O)(=O)NC1CC(O)C1    ZINC001198566671
CS(=O)(=O)NC(=O)CC1CC1    ZINC000307502039
C=CS(=O)(=O)NC1(CO)CC1    ZINC001198627600
C#CCCS(=O)(=O)NCCO    ZINC000388161300
C=CS(=O)(=O)NC1(C)COC1    ZINC001198628034
C[C@@H]1C[C@@H]1C(=O)NS(C)(=O)=O    ZINC000306553456
C#CCNS(=O)(=O)CCOC    ZINC000042811137
C=CS(=O)(=O)N[C@H]1CCOC1    ZINC001198621721
C=CS(=O)(=O)NC[C@@H]1CCO1    ZINC001198628066
CS(=O)(=O)NC1[C@H]2COC[C@H]12    ZINC000307618540
C=CCS(=O)(=O)NC(=O)CC    ZINC000307636090
C=CS(=O)(=O)NCC1(O)CC1    ZINC001198566738
CC(=O)/C=C(/C)NS(C)(=O)=O    ZINC001252750064
CC1(C(=O)NS(C)(=O)=O)CC1    ZINC000307222402
CC(=O)NS(=O)(=O)C1CCC1    ZINC000223478973
CS(=O)(=O)NC(=O)C1CCC1    ZINC000218561658
C#CC[C@@H](CO)NS(C)(=O)=O    ZINC000717760744
C=CS(=O)(=O)N[C@H]1C[C@H](O)C1    ZINC001198627937
C=CS(=O)(=O)N[C@H]1C[C@@H](O)C1    ZINC001198627938
CCS(=O)(=O)NC(=O)C1CC1    ZINC000143743940
C=C[C@@H](CO)NS(=O)(=O)C=C    ZINC001198634506
O=S(=O)(NC1COC1)C1CC1    ZINC001259269884
CC(=O)CNS(=O)(=O)C1CC1    ZINC000083153649
CCS(=O)(=O)NCC#CCO    ZINC000632515786
C/C=C(\C)C(=O)NS(C)(=O)=O    ZINC000307859388
CC(C)=CC(=O)NS(C)(=O)=O    ZINC000307549709
C=CCS(=O)(=O)NCC(C)=O    ZINC000710996281
C#CC[C@H](CO)NS(C)(=O)=O    ZINC000717760747
C=CCCC(=O)NS(C)(=O)=O    ZINC000307697646
CCS(=O)(=O)NC1CC(=O)C1    ZINC000716972275
C=CS(=O)(=O)NCC(=O)CC    ZINC001198642436
C=CS(=O)(=O)N[C@@H]1CCOC1    ZINC001198621722
C=CCS(=O)(=O)NC1COC1    ZINC001259921273
C[C@@H]1C[C@H]1C(=O)NS(C)(=O)=O    ZINC000306190843
C/C=C(/C)C(=O)NS(C)(=O)=O    ZINC000307202669
CC(=O)C1(NS(C)(=O)=O)CC1    ZINC000632449037
C=CS(=O)(=O)NC[C@H]1CCO1    ZINC001198628067
C#CCOCCNS(C)(=O)=O    ZINC000393651725
C=CCNS(=O)(=O)C1COC1    ZINC000307667427
CS(=O)(=O)NC1[C@@H]2COC[C@@H]12    ZINC001252767389
CS(=O)(=O)NCC1CC(=O)C1    ZINC000409428890
CC(=O)NS(=O)(=O)CC1CC1    ZINC000307500067
C[C@H]1C[C@H]1C(=O)NS(C)(=O)=O    ZINC000306553444
CS(=O)(=O)N[C@H]1[C@@H]2COC[C@@H]21    ZINC000307196522
C[C@H]1C[C@@H]1C(=O)NS(C)(=O)=O    ZINC000306353906
O=S1(=O)NC[C@@H]2CNCCN21    ZINC000584625529
CNS(=O)(=O)NC[C@@H](C)C#N    ZINC000160535566
NS(=O)(=O)N[C@@H]1CC12CNC2    ZINC001238878543
CNS(=O)(=O)NC[C@H](C)C#N    ZINC000160535440
CC[C@@](C)(C#N)NS(N)(=O)=O    ZINC000167479256
CNS(=O)(=O)N[C@@H](C)CC#N    ZINC000160533425
CC[C@H](CC#N)NS(N)(=O)=O    ZINC000158632354
CN(C)S(=O)(=O)NCCC#N    ZINC000054157696
CNS(=O)(=O)N(C)CCC#N    ZINC000160799922
C[C@@H](C#N)NS(=O)(=O)N(C)C    ZINC000040362842
CC[C@](C)(C#N)NS(N)(=O)=O    ZINC000167479367
CNS(=O)(=O)N[C@H](C)CC#N    ZINC000160533536
C[C@H](C#N)NS(=O)(=O)CCN    ZINC001238698009
NS(=O)(=O)N[C@H]1CC12CNC2    ZINC001238878542
CNS(=O)(=O)NCCCC#N    ZINC000160534047
O=S1(=O)NC[C@H]2CNCCN21    ZINC000584625508
CCNS(=O)(=O)NCCC#N    ZINC000160534754
CC[C@@H](CC#N)NS(N)(=O)=O    ZINC000158632221
NS(=O)(=O)N[C@@H]1[C@H]2CNC[C@H]21    ZINC000253185342
CC(C)(C#N)CNS(N)(=O)=O    ZINC000163486188
C[C@H](C#N)NS(=O)(=O)N(C)C    ZINC000040362844
C[C@@H](C#N)NS(=O)(=O)CCN    ZINC001238698144
N#CCCCCNS(N)(=O)=O    ZINC000157558655
N#CCCNS(=O)(=O)CCN    ZINC000722234530
CCCS(=O)(=O)N[C@@H]1C[C@H]1C    ZINC000081570874
C=CS(=O)(=O)N[C@@H](C)CCC    ZINC001198635304
C=C(C)CNS(=O)(=O)CCC    ZINC000160351722
CCS(=O)(=O)NC[C@@H]1C[C@@H]1C    ZINC000136169446
C=C(CC)CNS(=O)(=O)CC    ZINC000313482987
CCCS(=O)(=O)N[C@H]1C[C@@H]1C    ZINC000081570869
CC(C)=CCCNS(C)(=O)=O    ZINC000307645336
CCS(=O)(=O)NC1CCCC1    ZINC000000356016
CCC[C@@H]1C[C@H]1NS(C)(=O)=O    ZINC000233309196
CCCNS(=O)(=O)C1CCC1    ZINC000717686163
C=CC(C)(C)CNS(C)(=O)=O    ZINC000307699400
CCCS(=O)(=O)NC1(C)CC1    ZINC000124415439
C=CS(=O)(=O)NCCC(C)C    ZINC001198567001
CC(C)CNS(=O)(=O)C1CC1    ZINC000044225531
CCS(=O)(=O)NC[C@H]1C[C@H]1C    ZINC000136169546
CC(C)S(=O)(=O)N[C@@H]1C[C@@H]1C    ZINC000081570814
CCCCS(=O)(=O)NC1CC1    ZINC000013938452
C[C@H]1CC[C@@H](NS(C)(=O)=O)C1    ZINC000128075446
CC[C@@H](C)S(=O)(=O)NC1CC1    ZINC000307679604
C=CCCCNS(=O)(=O)CC    ZINC000307879356
CC/C=C/CNS(=O)(=O)CC    ZINC000384716848
CC[C@H](NS(C)(=O)=O)C1CC1    ZINC000142016955
C=CCNS(=O)(=O)CC(C)C    ZINC000082367370
C=CS(=O)(=O)N[C@H](C)C(C)C    ZINC001198566537
CC(C)S(=O)(=O)N[C@H]1C[C@@H]1C    ZINC000081570808
C=C(C)CCNS(=O)(=O)CC    ZINC000387481961
C=C(C)CS(=O)(=O)NCCC    ZINC000307851127
C=CS(=O)(=O)N[C@H](C)CCC    ZINC001198635303
CC1(CNS(C)(=O)=O)CCC1    ZINC000226824870
C=CC[C@H](CC)NS(C)(=O)=O    ZINC000307912394
CC1(CCNS(C)(=O)=O)CC1    ZINC000307670463
C=CCS(=O)(=O)N[C@@H](C)CC    ZINC000086657313
CNS(=O)(=O)C1CCCCC1    ZINC000038137327
CCS(=O)(=O)N[C@@H](C)C1CC1    ZINC000070227871
CC[C@@H](NS(C)(=O)=O)C1CC1    ZINC000142016735
C=CCS(=O)(=O)NCC(C)C    ZINC000082404054
CCS(=O)(=O)NCC=C(C)C    ZINC000233813545
C[C@@H]1CCC[C@H]1NS(C)(=O)=O    ZINC000082432413
CS(=O)(=O)NC1CCCCC1    ZINC000001621958
C=CS(=O)(=O)N[C@@H](C)C(C)C    ZINC001198566549
C=CC[C@H](C)NS(=O)(=O)CC    ZINC000124105595
CC(C)NS(=O)(=O)C1(C)CC1    ZINC000114589589
C=CC[C@@H](C)NS(=O)(=O)CC    ZINC000124105748
CC1CC(CNS(C)(=O)=O)C1    ZINC000621313786
C=CS(=O)(=O)NC[C@H](C)CC    ZINC001198568007
CC[C@@H]1C[C@H]1NS(=O)(=O)CC    ZINC000233958576
C=CCCNS(=O)(=O)CCC    ZINC000164002452
C[C@@H](CC1CC1)NS(C)(=O)=O    ZINC000078571111
CCS(=O)(=O)NC1(C)CCC1    ZINC000159989524
CC(C)S(=O)(=O)NC1CCC1    ZINC000081570891
C=C[C@H](C)NS(=O)(=O)CCC    ZINC000130709902
C=CC[C@@H](CC)NS(C)(=O)=O    ZINC000307912393
CC1(C)C[C@]1(C)NS(C)(=O)=O    ZINC000606253566
CCC1(NS(=O)(=O)CC)CC1    ZINC000307661888
C[C@H]1CCC[C@H]1NS(C)(=O)=O    ZINC000082432414
C[C@@H](CNS(C)(=O)=O)C1CC1    ZINC000136186362
CCC1(NS(C)(=O)=O)CCC1    ZINC000129045753
CC[C@H](C)NS(=O)(=O)C1CC1    ZINC000044444312
CC1(C)CC(NS(C)(=O)=O)C1    ZINC000306636415
CNS(=O)(=O)CCC1CCC1    ZINC000307741967
CCCS(=O)(=O)NCC1CC1    ZINC000070228137
CC/C=C/NS(=O)(=O)C(C)C    ZINC001252578160
CC/C=C\CNS(=O)(=O)CC    ZINC000384716850
CC(C)S(=O)(=O)N[C@@H]1C[C@H]1C    ZINC000081570810
CC1(C)CC[C@@H]1NS(C)(=O)=O    ZINC000307583873
CCS(=O)(=O)NCCC1CC1    ZINC000083912821
CC1(C)C[C@@]1(C)NS(C)(=O)=O    ZINC000606253565
CCS(=O)(=O)NCC1(C)CC1    ZINC000224010826
C[C@H](CC1CC1)NS(C)(=O)=O    ZINC000078571117
CC/C=C/NS(=O)(=O)CCC    ZINC001253739806
CCC1(CNS(C)(=O)=O)CC1    ZINC000226824392
C=CCCCS(=O)(=O)NCC    ZINC000307917643
CCS(=O)(=O)N[C@@H]1CC1(C)C    ZINC000081572207
CS(=O)(=O)NCCC1CCC1    ZINC000130361954
CNS(=O)(=O)CC1CCCC1    ZINC000204601169
C=C(C)CS(=O)(=O)NC(C)C    ZINC000307636939
C=CCS(=O)(=O)NCCCC    ZINC000198812235
CC1(NS(C)(=O)=O)CCCC1    ZINC000070228493
CCCS(=O)(=O)NC1CCC1    ZINC000081570906
C=CS(=O)(=O)NCC(C)(C)C    ZINC001198568051
CCS(=O)(=O)N[C@H]1CC1(C)C    ZINC000081572211
C=CCNS(=O)(=O)C(C)(C)C    ZINC000082738228
CCNS(=O)(=O)C1CCCC1    ZINC000143444648
C=CCCS(=O)(=O)NCCC    ZINC000096658699
CCS(=O)(=O)NC[C@H]1C[C@@H]1C    ZINC000136169483
CCCNS(=O)(=O)CC1CC1    ZINC000083140087
C[C@@H]1CC[C@@H](NS(C)(=O)=O)C1    ZINC000128075228
C[C@H]1CC[C@H](NS(C)(=O)=O)C1    ZINC000128074997
CC[C@@H](C)NS(=O)(=O)C1CC1    ZINC000044444311
CS(=O)(=O)NCC1CCCC1    ZINC000036112802
CC(C)NS(=O)(=O)C1CCC1    ZINC000201867996
CC1(C)C[C@@H]1CNS(C)(=O)=O    ZINC000226236638
C=CCS(=O)(=O)NC(C)(C)C    ZINC000086657315
C=CCS(=O)(=O)N[C@H](C)CC    ZINC000086657312
CCS(=O)(=O)N[C@H](C)C1CC1    ZINC000070227872
C[C@@H]1CCC[C@@H]1NS(C)(=O)=O    ZINC000082432411
CNS(=O)(=O)CC1(C)CCC1    ZINC000641250284
CCCS(=O)(=O)N[C@@H]1C[C@@H]1C    ZINC000081570863
CC(C)(C)NS(=O)(=O)C1CC1    ZINC000044137829
CC1(C)CC[C@H]1NS(C)(=O)=O    ZINC000307583874
C=CCCNS(=O)(=O)C(C)C    ZINC000161872480
C=CS(=O)(=O)NC(C)(C)CC    ZINC001198567737
C=CCCCCNS(C)(=O)=O    ZINC000379200430
CCCNS(=O)(=O)C1(C)CC1    ZINC000336267041
C[C@@H](NS(C)(=O)=O)C1CCC1    ZINC000160109701
C=CS(=O)(=O)NC(CC)CC    ZINC001198568015
C=CCNS(=O)(=O)[C@@H](C)CC    ZINC000307882477
CCNS(=O)(=O)CCC1CC1    ZINC000307853819
C=CC(C)(C)NS(=O)(=O)CC    ZINC000885357725
CC(C)S(=O)(=O)NCC1CC1    ZINC000070227891
CC1(C)C[C@H]1CNS(C)(=O)=O    ZINC000226236648
C=CCNS(=O)(=O)[C@H](C)CC    ZINC000307882476
CCS(=O)(=O)NC[C@@H]1C[C@H]1C    ZINC000136169515
C=CS(=O)(=O)NCCCCC    ZINC000114724090
C[C@@H]1CC[C@H](NS(C)(=O)=O)C1    ZINC000128074740
CC(C)S(=O)(=O)NC1(C)CC1    ZINC000124414450
CC(C)[C@@H]1C[C@H]1NS(C)(=O)=O    ZINC000143126928
C=CS(=O)(=O)NC[C@@H](C)CC    ZINC001198568008
CC(C)S(=O)(=O)N[C@H]1C[C@H]1C    ZINC000081570804
CCS(=O)(=O)NC1CC(C)C1    ZINC000128908589
CC(C)(NS(C)(=O)=O)C1CC1    ZINC000230614894
CC(C)CS(=O)(=O)NC1CC1    ZINC000082367376
C[C@H]1CCC[C@@H]1NS(C)(=O)=O    ZINC000082432412
C=CCNS(=O)(=O)CCCC    ZINC000013939076
CCNS(=O)(=O)CC1CCC1    ZINC000307731298
C[C@H](NS(C)(=O)=O)C1CCC1    ZINC000160109580
CC[C@H](C)S(=O)(=O)NC1CC1    ZINC000307679603
C=C[C@@H](C)NS(=O)(=O)CCC    ZINC000130710116
C=CCCS(=O)(=O)NC(C)C    ZINC000096658707
CC[C@@H]1C[C@H]1CNS(C)(=O)=O    ZINC000307645762
CC(C)NS(=O)(=O)CC1CC1    ZINC000083140095
CCCS(=O)(=O)N[C@H]1C[C@H]1C    ZINC000081570879
CC(C)C1(NS(C)(=O)=O)CC1    ZINC000307472699
C=C(C)CNS(=O)(=O)C(C)C    ZINC000160351549
C[C@H](CNS(C)(=O)=O)C1CC1    ZINC000136186395
CCCCNS(=O)(=O)C1CC1    ZINC000137517046
CCS(=O)(=O)NCC1CCC1    ZINC000070227957
CNS(=O)(=O)c1nccs1    ZINC000082015127
CS(=O)(=O)Nc1nccs1    ZINC000003163275
CS(=O)(=O)Nc1cnsc1    ZINC000606254379
NS(=O)(=O)Nc1ccsc1    ZINC000156618088
CS(=O)(=O)Nc1cncs1    ZINC001252635036
NS(=O)(=O)Nc1cccs1    ZINC001260075180
CS(=O)(=O)Nc1cscn1    ZINC001252635136
COC(=O)CS(=O)(=O)NC#N    ZINC000723718834
NS(=O)(=O)NC1=CCOC1=O    ZINC001260085473
NS(=O)(=O)NCC(F)(F)F    ZINC000116791825
Cc1nnc(NS(N)(=O)=O)o1    ZINC000235810806
N#CCS(=O)(=O)N[C@@H]1C[C@H]1F    ZINC001192994088
N#C[C@H](NS(N)(=O)=O)C(N)=O    ZINC001260082342
N#C[C@@H](NS(N)(=O)=O)C(N)=O    ZINC001260082343
Cc1nonc1NS(N)(=O)=O    ZINC001260074844
NS(=O)(=O)NCc1ncon1    ZINC000227122368
Cn1nnnc1NS(N)(=O)=O    ZINC001260073826
CS(=O)(=O)N[C@@H]1CNC(=O)C1    ZINC000231139833
NS(=O)(=O)NC1[C@H]2COC[C@H]12    ZINC000307248939
CCOCCS(=O)(=O)NC#N    ZINC000723717985
NS(=O)(=O)NC1[C@@H]2COC[C@@H]12    ZINC001260082542
C[C@H](O)CNS(=O)(=O)CC#N    ZINC000083919922
CNC(=O)[C@H]1CCS(=O)(=O)N1    ZINC001346142157
C[C@@H](CO)NS(=O)(=O)CC#N    ZINC000063221097
C#CC[C@H](CO)NS(N)(=O)=O    ZINC000717751016
CNC(=O)[C@@H]1CCS(=O)(=O)N1    ZINC001346142156
NS(=O)(=O)N[C@H]1[C@@H]2COC[C@@H]21    ZINC000306604370
C[C@H](C#N)S(=O)(=O)NCCO    ZINC000083919890
N#CCS(=O)(=O)NCCCO    ZINC000052855604
C=CS(=O)(=O)N[C@@H](C)C(N)=O    ZINC001198567843
C[C@@H](O)CNS(=O)(=O)CC#N    ZINC000083919923
NS(=O)(=O)NCC1CC(=O)C1    ZINC001260083532
CS(=O)(=O)N[C@@H]1CCNC1=O    ZINC000575525643
COCCS(=O)(=O)NCC#N    ZINC000042809213
CNS(=O)(=O)NCC#CCO    ZINC000632515343
C#CC[C@@H](CO)NS(N)(=O)=O    ZINC000717751019
CS(=O)(=O)N[C@H]1CNC(=O)C1    ZINC000231139856
C=CS(=O)(=O)NCC(=O)NC    ZINC001198619556
CS(=O)(=O)NC1(C(N)=O)CC1    ZINC000307726317
COCCNS(=O)(=O)CC#N    ZINC000044509331
C[C@@H](C#N)S(=O)(=O)NCCO    ZINC000083919888
NC(=O)CNS(=O)(=O)C1CC1    ZINC000081568400
C[C@H](CO)NS(=O)(=O)CC#N    ZINC000063221098
C=CCS(=O)(=O)NCC(N)=O    ZINC000086657318
CC(=O)/C=C(/C)NS(N)(=O)=O    ZINC001260082084
C=CS(=O)(=O)NCCC(N)=O    ZINC001198636081
C#CCOCCNS(N)(=O)=O    ZINC000307917381
C[C@@H](N)CNS(=O)(=O)C1CC1    ZINC000070910316
CC(C)NS(=O)(=O)NC1CC1    ZINC000062061862
CNS(=O)(=O)N1CCCCC1    ZINC000020255485
CCS(=O)(=O)NC1(C)CNC1    ZINC000306596022
CNS(=O)(=O)N1CC[C@@H](C)C1    ZINC000218114025
C[C@H](N)CNS(=O)(=O)C1CC1    ZINC000070910311
CNS(=O)(=O)NC1(C)CCC1    ZINC000306150513
CS(=O)(=O)NC[C@@H]1CCNC1    ZINC000086336166
C=CC[C@H](C)NS(=O)(=O)NC    ZINC000388130761
CS(=O)(=O)NC[C@H]1CCNC1    ZINC000086336168
C=C[C@@H](C)NS(=O)(=O)N(C)C    ZINC000307666007
CC1(C)CC[C@@H]1NS(N)(=O)=O    ZINC000307035248
CNS(=O)(=O)NC1CC(C)C1    ZINC000306245190
CC[C@@H](NS(N)(=O)=O)C1CC1    ZINC000307650963
CS(=O)(=O)NC1CCNCC1    ZINC000088240338
CS(=O)(=O)NCCN1CCC1    ZINC000335492205
CN1CC[C@@H]1CNS(C)(=O)=O    ZINC000712297342
CC/C=C/CNS(=O)(=O)NC    ZINC000650133857
CNS(=O)(=O)N1CC[C@H](C)C1    ZINC000218114076
C[C@H]1C[C@@H]1NS(=O)(=O)N(C)C    ZINC000307230382
CC1CC(CNS(N)(=O)=O)C1    ZINC000575584594
CNS(=O)(=O)N(C)CC1CC1    ZINC000307728776
CNS(=O)(=O)NCC1(C)CC1    ZINC000307574622
CS(=O)(=O)N[C@H](CN)C1CC1    ZINC000070626617
CN1CC[C@H](NS(C)(=O)=O)C1    ZINC000060313796
CS(=O)(=O)NCC1(N)CCC1    ZINC000230052311
C=CCCNS(=O)(=O)CCN    ZINC000398380624
CS(=O)(=O)NC[C@@H]1CCCN1    ZINC000053254936
C[C@H]1CCC[C@H]1NS(N)(=O)=O    ZINC000161045538
CNS(=O)(=O)NCC1CCC1    ZINC000307692021
C[C@H]1CCC[C@@H]1NS(N)(=O)=O    ZINC000161045276
CS(=O)(=O)NC[C@H]1C[C@H](N)C1    ZINC000715097926
CN(C)S(=O)(=O)NC1CCC1    ZINC000306469109
CCNS(=O)(=O)N1CCCC1    ZINC000037022808
CNS(=O)(=O)N1CC(C)(C)C1    ZINC000306429141
CC/C=C/NS(=O)(=O)CCN    ZINC001238643133
C[C@@H]1CC[C@@H](NS(N)(=O)=O)C1    ZINC000164718101
C=CC[C@@H](CC)NS(N)(=O)=O    ZINC000307892876
CN(C)S(=O)(=O)NCC1CC1    ZINC000166902105
C[C@H]1CC[C@@H](NS(N)(=O)=O)C1    ZINC000164718226
C[C@H](CN)NS(=O)(=O)C1CC1    ZINC000070906771
CNS(=O)(=O)C[C@@H]1CCCN1    ZINC000049632029
CS(=O)(=O)N[C@H]1CC[C@@H](N)C1    ZINC000217868306
CC[C@@H]1C[C@H]1CNS(N)(=O)=O    ZINC000307655175
CNS(=O)(=O)[C@H]1CCCNC1    ZINC000019519536
C[C@@]1(NS(C)(=O)=O)CCNC1    ZINC000230736616
CNS(=O)(=O)NCC=C(C)C    ZINC000307693240
C=C[C@@H](C)NS(=O)(=O)NCC    ZINC000388075277
CCS(=O)(=O)N[C@H]1C[C@H](N)C1    ZINC000306276944
CCNS(=O)(=O)NC1(C)CC1    ZINC000307680804
NS(=O)(=O)NCCC1CCC1    ZINC000130200123
CC[C@H](NS(N)(=O)=O)C1CC1    ZINC000307650962
CS(=O)(=O)NCCNC1CC1    ZINC000054267204
CCNS(=O)(=O)NC1CCC1    ZINC000335638977
CS(=O)(=O)N[C@@H]1CCCNC1    ZINC000019265862
CCC1(NS(=O)(=O)NC)CC1    ZINC000336297869
CC1(C)C[C@H]1CNS(N)(=O)=O    ZINC000226236771
C=CS(=O)(=O)NCCN(C)C    ZINC001198567009
CC[C@@H]1C[C@H]1NS(=O)(=O)NC    ZINC000307617484
CC1(CNS(N)(=O)=O)CCC1    ZINC000226790865
CN1CC[C@@H](NS(C)(=O)=O)C1    ZINC000060313797
CS(=O)(=O)N[C@@H]1CC[C@H](N)C1    ZINC000217868044
CNS(=O)(=O)C[C@H]1CCCN1    ZINC000049632030
C[C@@H](CN)NS(=O)(=O)C1CC1    ZINC000070906766
CCC1CN(S(=O)(=O)NC)C1    ZINC000641529392
CC1(C)C[C@@H]1CNS(N)(=O)=O    ZINC000226236763
CS(=O)(=O)NC[C@H](N)C1CC1    ZINC000082591748
C=CCN(C)S(=O)(=O)NCC    ZINC000307897981
C[C@@H]1C[C@H]1NS(=O)(=O)N(C)C    ZINC000306755137
CCN(C)S(=O)(=O)NC1CC1    ZINC000307704786
CCC1(NS(N)(=O)=O)CCC1    ZINC000162037856
C=CCCNS(=O)(=O)NCC    ZINC000160462237
C=CC(C)(C)CNS(N)(=O)=O    ZINC000307704646
C[C@H](CC1CC1)NS(N)(=O)=O    ZINC000157563218
CC/C=C/NS(=O)(=O)N(C)C    ZINC001251104836
CS(=O)(=O)N[C@H]1CCCNC1    ZINC000019265864
C=CCNS(=O)(=O)NC(C)C    ZINC000062062208
CNS(=O)(=O)[C@@H]1CCCNC1    ZINC000019519535
CCNS(=O)(=O)[C@@H]1CCNC1    ZINC000083811323
CC1(S(=O)(=O)NCCN)CC1    ZINC000335345501
C[C@@H]1CNC[C@H]1NS(C)(=O)=O    ZINC000162494045
C[C@H](CNS(N)(=O)=O)C1CC1    ZINC000136186491
C=CCCCCNS(N)(=O)=O    ZINC000388163558
CC(C)[C@@H]1C[C@H]1NS(N)(=O)=O    ZINC000335277459
C=C(C)CCNS(=O)(=O)NC    ZINC000650159306
C=C[C@H](C)NS(=O)(=O)NCC    ZINC000388075271
CC(C)NS(=O)(=O)N1CCC1    ZINC000202448988
C[C@@H]1CC[C@H](NS(N)(=O)=O)C1    ZINC000164717854
CNS(=O)(=O)C1CCNCC1    ZINC000049632032
NCCS(=O)(=O)NCC1CC1    ZINC000022220429
NS(=O)(=O)NCC1CCCC1    ZINC000160806909
CN1CC(CNS(C)(=O)=O)C1    ZINC000221775775
CC/C=C\CNS(=O)(=O)NC    ZINC000650133856
CCC1(CNS(N)(=O)=O)CC1    ZINC000226790626
CNS(=O)(=O)NCCC1CC1    ZINC000307894088
C=C(C)CNS(=O)(=O)CCN    ZINC000398376906
C[C@@H](CC1CC1)NS(N)(=O)=O    ZINC000157563081
C[C@H]1C[C@H]1NS(=O)(=O)CCN    ZINC000052287482
CCCN1CCCNS1(=O)=O    ZINC000259228531
C=CCNS(=O)(=O)N(C)CC    ZINC000388070392
C[C@H]1NCC[C@@H]1NS(C)(=O)=O    ZINC000306997203
C[C@@H]1CCC[C@H]1NS(N)(=O)=O    ZINC000161045398
C=C(CC)CNS(=O)(=O)NC    ZINC000650311303
C[C@@H](CNS(N)(=O)=O)C1CC1    ZINC000136186457
C=CS(=O)(=O)NC[C@@H](N)CC    ZINC001238696270
CC1(C)CC[C@H]1NS(N)(=O)=O    ZINC000307035247
C=CS(=O)(=O)NC[C@H](N)CC    ZINC001238696272
C=C[C@H](C)NS(=O)(=O)N(C)C    ZINC000307666006
CC(C)(NS(N)(=O)=O)C1CC1    ZINC000230614791
CS(=O)(=O)NC[C@@H](N)C1CC1    ZINC000082591749
C[C@@H]1CCC[C@@H]1NS(N)(=O)=O    ZINC000161045152
C[C@H]1CC[C@H](NS(N)(=O)=O)C1    ZINC000164717982
CC1(C)CC(NS(N)(=O)=O)C1    ZINC000307596488
C[C@]1(NS(C)(=O)=O)CCNC1    ZINC000230736619
CCNS(=O)(=O)NCC1CC1    ZINC000307917379
CC(C)=CCCNS(N)(=O)=O    ZINC000307645183
C=CCCNS(=O)(=O)N(C)C    ZINC000168662950
CNS(=O)(=O)NC1CCCC1    ZINC000062063956
CS(=O)(=O)NC[C@H]1C[C@@H](N)C1    ZINC000715133516
CCS(=O)(=O)NCC1(N)CC1    ZINC000685947037
C=C(C)CNS(=O)(=O)N(C)C    ZINC000160653350
CS(=O)(=O)N[C@@H]1CC[C@@H](N)C1    ZINC000217868223
CC1(NS(=O)(=O)CCN)CC1    ZINC000228838771
C[C@H]1C[C@@H]1NS(=O)(=O)CCN    ZINC000052287476
C[C@@H]1C[C@@H]1NS(=O)(=O)N(C)C    ZINC000307230381
C=C(C)CN(C)S(=O)(=O)NC    ZINC000307727142
CCCNS(=O)(=O)N1CCC1    ZINC000307727805
C=CCCN(C)S(=O)(=O)NC    ZINC000307900234
C=CS(=O)(=O)NCC[C@H](C)N    ZINC001238656652
CC1(CCNS(N)(=O)=O)CC1    ZINC000307673275
CNCCNS(=O)(=O)C1CC1    ZINC000070910183
C[C@H](NS(N)(=O)=O)C1CCC1    ZINC000160049890
C=CCCS(=O)(=O)NCCN    ZINC000307935873
NCCS(=O)(=O)NC1CCC1    ZINC000052209998
CN1CC[C@H]1CNS(C)(=O)=O    ZINC000712297338
CCNS(=O)(=O)[C@H]1CCNC1    ZINC000083811324
CCN(C1CC1)S(=O)(=O)NC    ZINC000307559959
CNS(=O)(=O)N[C@@H](C)C1CC1    ZINC000307698936
C[C@@H](NS(N)(=O)=O)C1CCC1    ZINC000160050021
CNS(=O)(=O)N(C)C1CCC1    ZINC000306275105
CS(=O)(=O)N[C@@H](CN)C1CC1    ZINC000070626616
CNS(=O)(=O)N[C@H](C)C1CC1    ZINC000307698930
NS(=O)(=O)NC1CCCCC1    ZINC000013488084
CS(=O)(=O)N[C@H]1CC[C@H](N)C1    ZINC000217868125
CCS(=O)(=O)NC1CN(C)C1    ZINC000220739974
C[C@@H]1C[C@@H]1NS(=O)(=O)CCN    ZINC000052287472
C=CC[C@H](CC)NS(N)(=O)=O    ZINC000307892875
C[C@H]1C[C@H]1NS(=O)(=O)N(C)C    ZINC000307230380
CS(=O)(=O)NC[C@H]1CCCN1    ZINC000053254937
CN(C)S(=O)(=O)NC1(C)CC1    ZINC000306386126
C[C@@H]1C[C@H]1NS(=O)(=O)CCN    ZINC000052287479
C=CC[C@@H](C)NS(=O)(=O)NC    ZINC000388130762
[CH2]CCNS(=O)(=O)[C@@H](C)CC    ZINC001260749555
[CH2]CCNS(=O)(=O)CC(C)C    ZINC001259888207
[CH2]CCNS(=O)(=O)CCCC    ZINC000146156759
[CH2]CCNS(=O)(=O)[C@H](C)CC    ZINC001260749554
CS(=O)(=O)Nc1cnns1    ZINC000232289777
CS(=O)(=O)Nc1nncs1    ZINC000005557630
NS(=O)(=O)Nc1cscn1    ZINC001260075030
CS(=O)(=O)Nc1cnsn1    ZINC000820798717
NS(=O)(=O)Nc1cnsc1    ZINC000575462992
NS(=O)(=O)Nc1nccs1    ZINC000039121751
NS(=O)(=O)Nc1cncs1    ZINC001260074159
C=CS(=O)(=O)NC1CSC1    ZINC001198627123
O=C(O)C[C@H]1CCS(=O)(=O)N1    ZINC000095707983
O=C(O)CNS(=O)(=O)C1CC1    ZINC000038478421
CS(=O)(=O)N[C@H]1CCOC1=O    ZINC000146749997
CS(=O)(=O)N[C@@H]1COC(=O)C1    ZINC000820719782
CS(=O)(=O)N[C@H]1COC(=O)C1    ZINC001252762542
COC(=O)[C@@H]1CCS(=O)(=O)N1    ZINC000117036579
COC(=O)[C@H]1CCS(=O)(=O)N1    ZINC000117036581
O=C(O)C[C@@H]1CCS(=O)(=O)N1    ZINC000095707981
CS(=O)(=O)NC1(C(=O)O)CC1    ZINC000096527916
O=C(O)[C@@H]1CCCNS1(=O)=O    ZINC000950756049
O=C(O)[C@H]1CCCNS1(=O)=O    ZINC000950756050
C=CS(=O)(=O)NCC(=O)OC    ZINC000145290640
CCS(=O)(=O)N[C@H]1COC1=O    ZINC001253397478
C=CCS(=O)(=O)N[C@@H]1C[C@H]1F    ZINC001259933694
O=S(=O)(N[C@@H]1C[C@H]1F)C1CC1    ZINC001259277244
C#CCNS(=O)(=O)CCCF    ZINC000307920244
NS(=O)(=O)N[C@@H]1CNC(=O)C1    ZINC000232198131
C=CS(=O)(=O)NC1CC(F)C1    ZINC001198565830
NC(=O)C1(NS(N)(=O)=O)CC1    ZINC000306465679
C=CS(=O)(=O)N[C@H]1C[C@@H](F)C1    ZINC001198627105
C=CS(=O)(=O)NC1(CF)CC1    ZINC001198567118
NS(=O)(=O)N[C@@H]1CCNC1=O    ZINC000575526117
NS(=O)(=O)N[C@H]1CNC(=O)C1    ZINC000232198133
C=CCS(=O)(=O)NC[C@H](C)O    ZINC000086657330
C[C@@H]1COC[C@@H]1NS(C)(=O)=O    ZINC000606253882
CS(=O)(=O)NCCC1COC1    ZINC001252762535
CC1(S(=O)(=O)NCCO)CC1    ZINC000336026705
CS(=O)(=O)NC[C@@H]1CCCO1    ZINC000005515269
C[C@@H]1C[C@H](NS(C)(=O)=O)CO1    ZINC000335433357
CS(=O)(=O)N[C@@]1(C)C[C@H](O)C1    ZINC001252756402
C[C@@H]1COC[C@H]1NS(C)(=O)=O    ZINC000606253881
C[C@@H](CO)NS(=O)(=O)C1CC1    ZINC000070909376
CCS(=O)(=O)NC1(CO)CC1    ZINC000162423519
C=CS(=O)(=O)NCCCCO    ZINC001198568002
CS(=O)(=O)N[C@H]1CC[C@@H](O)C1    ZINC000306220316
C=CS(=O)(=O)NC[C@H](C)CO    ZINC001198628012
C=CCS(=O)(=O)NCCCO    ZINC000086657323
CCS(=O)(=O)N[C@H]1C[C@@H](O)C1    ZINC000632430240
C=CCS(=O)(=O)NC[C@@H](C)O    ZINC000086657331
C=CS(=O)(=O)NCC[C@@H](C)O    ZINC001198642586
C[C@]1(NS(C)(=O)=O)CCOC1    ZINC000160111323
CS(=O)(=O)N[C@H]1CCC[C@@H]1O    ZINC000170265921
CS(=O)(=O)NCC1(O)CCC1    ZINC000125404401
CC[C@H](C)C(=O)NS(C)(=O)=O    ZINC000167063016
CC(=O)C(C)(C)NS(C)(=O)=O    ZINC000218894065
C=C[C@@H](CO)NS(=O)(=O)CC    ZINC000307902959
CNS(=O)(=O)[C@H]1CCO[C@H]1C    ZINC000306678342
CS(=O)(=O)N[C@H]1C[C@H](CO)C1    ZINC001252762892
CC[C@H](C)S(=O)(=O)NC(C)=O    ZINC000164453844
CO[C@H]1C[C@@H](NS(C)(=O)=O)C1    ZINC000306543388
CS(=O)(=O)N[C@H]1CC[C@H](O)C1    ZINC001252741437
C[C@@H]1OCC[C@@H]1NS(C)(=O)=O    ZINC000134597724
COCC1(NS(C)(=O)=O)CC1    ZINC000307698689
CC(=O)NS(=O)(=O)CC(C)C    ZINC000218081992
CCC(=O)NS(=O)(=O)C(C)C    ZINC000211782547
CCS(=O)(=O)N[C@@H]1CCOC1    ZINC000082350530
CC(=O)NS(=O)(=O)C(C)(C)C    ZINC000141025987
C[C@@H]1C[C@@H](NS(C)(=O)=O)CO1    ZINC000335433356
CS(=O)(=O)NC[C@H]1CCCO1    ZINC000003306724
C=CS(=O)(=O)NCCCOC    ZINC000118889983
CS(=O)(=O)N[C@@H](CO)C1CC1    ZINC000140298845
C[C@H]1COC[C@H]1NS(C)(=O)=O    ZINC000606253880
CCC1(NS(C)(=O)=O)COC1    ZINC001252756590
CS(=O)(=O)NC[C@H]1C[C@@H](O)C1    ZINC000720938860
CC(C)CC(=O)NS(C)(=O)=O    ZINC000145733168
CC[C@@H](C)C(=O)NS(C)(=O)=O    ZINC000167062910
C=CS(=O)(=O)NCCOCC    ZINC001198567006
C=CS(=O)(=O)NCC[C@H](C)O    ZINC001198642583
CS(=O)(=O)N[C@H](CO)C1CC1    ZINC000140298993
C[C@H]1OCC[C@@H]1NS(C)(=O)=O    ZINC000134597703
CNS(=O)(=O)[C@H]1CCO[C@@H]1C    ZINC000306678341
CS(=O)(=O)NCC1(CO)CC1    ZINC000049462338
C=CS(=O)(=O)N[C@@H](C)CCO    ZINC001198628517
CCCNS(=O)(=O)C1COC1    ZINC000307706524
CCS(=O)(=O)N[C@H]1CCOC1    ZINC000082350532
CO[C@H]1C[C@H](NS(C)(=O)=O)C1    ZINC000625642283
CCNS(=O)(=O)[C@H]1CCOC1    ZINC000095091609
C[C@H]1COC[C@@H]1NS(C)(=O)=O    ZINC000606253883
C=C[C@@H](COC)NS(C)(=O)=O    ZINC000307855054
CCS(=O)(=O)NC/C=C\CO    ZINC000657083565
C=C(C)CS(=O)(=O)NCCO    ZINC000307878798
C=C[C@H](COC)NS(C)(=O)=O    ZINC000307855056
COCCS(=O)(=O)NC1CC1    ZINC000036181236
CC(=O)CNS(=O)(=O)C(C)C    ZINC000083153602
CNS(=O)(=O)[C@@H]1CCO[C@H]1C    ZINC000306678338
CNS(=O)(=O)C1CCOCC1    ZINC000050199581
C=C[C@H](CO)NS(=O)(=O)CC    ZINC000307902960
CNS(=O)(=O)C[C@H]1CCCO1    ZINC000060941790
CCS(=O)(=O)NC1(C)COC1    ZINC000632665496
CCS(=O)(=O)NC/C=C/CO    ZINC000657083567
CNS(=O)(=O)C[C@@H]1CCCO1    ZINC000060941789
CS(=O)(=O)NC[C@H](O)C1CC1    ZINC000082425160
CS(=O)(=O)N[C@@H]1CCCOC1    ZINC000082474057
CS(=O)(=O)N[C@H]1CCCOC1    ZINC000082474058
C=CCNS(=O)(=O)CCOC    ZINC000036181238
O=S(=O)(O)NC1CCCCC1    ZINC000001529532
O=S(=O)(NCCCO)C1CC1    ZINC000070909350
CCS(=O)(=O)N[C@H]1C[C@H](O)C1    ZINC001253386482
CS(=O)(=O)NC1CCOCC1    ZINC000070227420
CC(C)NS(=O)(=O)C1COC1    ZINC000307760843
CCS(=O)(=O)NC1CC(O)C1    ZINC000084443107
CCC(=O)CNS(=O)(=O)CC    ZINC000307878078
C[C@H](O)C1(NS(C)(=O)=O)CC1    ZINC000660047662
CS(=O)(=O)NC1CC(CO)C1    ZINC000698881478
CS(=O)(=O)N[C@H]1C[C@@H](CO)C1    ZINC000707680324
C=CS(=O)(=O)N[C@@H](C)COC    ZINC001198567623
C=CS(=O)(=O)N[C@H](CC)CO    ZINC001198566431
C=CCCS(=O)(=O)NCCO    ZINC000307912024
C=CS(=O)(=O)NCC(C)(C)O    ZINC001198621675
C=CS(=O)(=O)NC[C@@H](C)CO    ZINC001198628013
CCCS(=O)(=O)NCC(C)=O    ZINC000083153552
CS(=O)(=O)N[C@@H]1CCC[C@@H]1O    ZINC000146046058
C[C@H]1C[C@H](NS(C)(=O)=O)CO1    ZINC000335433358
C[C@H]1OCC[C@H]1NS(C)(=O)=O    ZINC000134597660
C=CS(=O)(=O)NC[C@H](O)CC    ZINC001198619108
CNS(=O)(=O)C[C@@H]1CCOC1    ZINC000096510372
CS(=O)(=O)NC1(CO)CCC1    ZINC000162430365
CS(=O)(=O)NC[C@@H]1CCOC1    ZINC000070226783
CS(=O)(=O)N[C@@H]1CCC[C@H]1O    ZINC000170265923
C[C@H]1C[C@@H](NS(C)(=O)=O)CO1    ZINC000335433355
C=CS(=O)(=O)NC[C@@H](O)CC    ZINC001198619107
CNS(=O)(=O)[C@@H]1CCO[C@@H]1C    ZINC000306678339
C=CS(=O)(=O)NC(C)(C)CO    ZINC001198565794
CCS(=O)(=O)NC(=O)C(C)C    ZINC000145992334
CNS(=O)(=O)C[C@H]1CCOC1    ZINC000096510373
CCS(=O)(=O)NCC1COC1    ZINC001253267388
C=CCS(=O)(=O)N[C@H](C)CO    ZINC000086657329
CS(=O)(=O)NC[C@H]1CCOC1    ZINC000070226784
COCCNS(=O)(=O)C1CC1    ZINC000044444371
CCCC(=O)NS(=O)(=O)CC    ZINC000080545303
CS(=O)(=O)NC[C@H]1C[C@H](O)C1    ZINC000720984248
C=CCS(=O)(=O)N[C@@H](C)CO    ZINC000086657328
C[C@H](O)CNS(=O)(=O)C1CC1    ZINC000070909387
O=S(=O)(NCCO)C1CCC1    ZINC000642827875
C[C@@]1(NS(C)(=O)=O)CCOC1    ZINC000160111456
CS(=O)(=O)NCC1CC(O)C1    ZINC000084448430
CCCCS(=O)(=O)NC(C)=O    ZINC000196921309
C=CS(=O)(=O)NC[C@H](C)OC    ZINC001198635206
CS(=O)(=O)NC[C@@H](O)C1CC1    ZINC000082425161
CCS(=O)(=O)NC[C@@H]1CCO1    ZINC001253386741
CCS(=O)(=O)NCC1(O)CC1    ZINC001253267319
C=CS(=O)(=O)N[C@H](C)CCO    ZINC001198628518
CC[C@@H](C)S(=O)(=O)NC(C)=O    ZINC000164453733
C=CCS(=O)(=O)NCCOC    ZINC000082404057
CCS(=O)(=O)NC[C@H]1CCO1    ZINC001253386742
CS(=O)(=O)NC1(CCO)CC1    ZINC000307644891
CS(=O)(=O)N[C@H]1C[C@@](C)(O)C1    ZINC000657014937
CCCS(=O)(=O)NC1COC1    ZINC001253600730
C=CS(=O)(=O)N[C@H](C)COC    ZINC001198567625
CC1(CNS(C)(=O)=O)COC1    ZINC000306344680
CCNS(=O)(=O)[C@@H]1CCOC1    ZINC000095091608
C[C@H](CO)NS(=O)(=O)C1CC1    ZINC000070909382
CS(=O)(=O)N[C@H]1C[C@](C)(O)C1    ZINC001252756387
C[C@@H]1OCC[C@H]1NS(C)(=O)=O    ZINC000134597685
C[C@@H](O)CNS(=O)(=O)C1CC1    ZINC000070909396
C[C@@H](O)C1(NS(C)(=O)=O)CC1    ZINC000660047661
CC(C)S(=O)(=O)NC1COC1    ZINC001252414730
C=CS(=O)(=O)N[C@@H](CC)CO    ZINC001198566430
CCCS(=O)(=O)NC(=O)CC    ZINC000113050914
O=S(=O)(CC1CC1)NCCO    ZINC000083140666
CN1CC[C@@H]1CNS(N)(=O)=O    ZINC000712302307
NCCNS(=O)(=O)NC1CC1    ZINC000160132697
CN1CC[C@@H](NS(N)(=O)=O)C1    ZINC000160885410
CNS(=O)(=O)N[C@H]1CCNC1    ZINC000160248120
NC[C@H](NS(N)(=O)=O)C1CC1    ZINC000167397711
CC(C)(NS(C)(=O)=O)C(=N)N    ZINC000070660679
CNS(=O)(=O)N1CC[C@H](N)C1    ZINC000160837479
CN1CC[C@H](NS(N)(=O)=O)C1    ZINC000160885281
CNS(=O)(=O)N[C@@H]1CCNC1    ZINC000144669296
CN(C)S(=O)(=O)NC1CNC1    ZINC000085256436
C[C@]1(NS(N)(=O)=O)CCNC1    ZINC000230736080
NC1(CNS(N)(=O)=O)CCC1    ZINC000236197444
NS(=O)(=O)NC[C@@H]1CCCN1    ZINC000164859617
CNS(=O)(=O)N1CC[C@@H](N)C1    ZINC000160837627
NS(=O)(=O)NC1CCNCC1    ZINC000019425332
CNS(=O)(=O)NC1(C)CNC1    ZINC000307344837
NC[C@@H](NS(N)(=O)=O)C1CC1    ZINC000167397602
CNS(=O)(=O)N(C)C1CNC1    ZINC000160902692
N[C@H](CNS(N)(=O)=O)C1CC1    ZINC000167535858
C[C@@]1(NS(N)(=O)=O)CCNC1    ZINC000230736078
NS(=O)(=O)N[C@H]1CCCNC1    ZINC000019513863
CNS(=O)(=O)N[C@H]1C[C@H](N)C1    ZINC000903494777
CN1CC(CNS(N)(=O)=O)C1    ZINC000307479250
NS(=O)(=O)NC[C@H]1C[C@@H](N)C1    ZINC000715117034
NS(=O)(=O)NC[C@H]1C[C@H](N)C1    ZINC000715080591
CN1CC[C@H]1CNS(N)(=O)=O    ZINC000712302312
NS(=O)(=O)NC[C@H]1CCCN1    ZINC000164859492
NCCS(=O)(=O)NC1CNC1    ZINC000145677566
NS(=O)(=O)N[C@@H]1CCCNC1    ZINC000019513861
CNS(=O)(=O)N1CCNCC1    ZINC000020247340
CNS(=O)(=O)NCC1(N)CC1    ZINC000903523783
NS(=O)(=O)NCCN1CCC1    ZINC000307700279
N[C@@H](CNS(N)(=O)=O)C1CC1    ZINC000167535979
CC(C)CCCNS(C)(=O)=O    ZINC000005643380
CCC[C@@H](C)S(=O)(=O)NCC    ZINC001326456622
CCCC(C)(C)NS(C)(=O)=O    ZINC000136329389
CC[C@H](C)NS(=O)(=O)C(C)C    ZINC000070227768
CCC[C@@H](C)NS(=O)(=O)CC    ZINC000013939174
CCCNS(=O)(=O)[C@@H](C)CC    ZINC000078414641
CC[C@@H](C)NS(=O)(=O)C(C)C    ZINC000070227767
CCS(=O)(=O)N[C@H](C)C(C)C    ZINC000070227826
CCCS(=O)(=O)N[C@H](C)CC    ZINC000070233469
CC(C)CS(=O)(=O)NC(C)C    ZINC000082720515
CCCNS(=O)(=O)CC(C)C    ZINC000070649960
CC[C@@H](C)[C@@H](C)NS(C)(=O)=O    ZINC000070228263
C[C@@H](NS(C)(=O)=O)C(C)(C)C    ZINC000014221654
CCCC[C@@H](C)NS(C)(=O)=O    ZINC000081570314
CCCS(=O)(=O)NC(C)(C)C    ZINC000070236057
CCCNS(=O)(=O)[C@H](C)CC    ZINC000078414642
CCNS(=O)(=O)C[C@@H](C)CC    ZINC000378912317
CC[C@H](C)[C@@H](C)NS(C)(=O)=O    ZINC000070228264
CCC(CC)NS(=O)(=O)CC    ZINC000013939754
CCC(CC)CS(=O)(=O)NC    ZINC000224960988
CC(C)C[C@H](C)NS(C)(=O)=O    ZINC000060190559
CCCCS(=O)(=O)NCCC    ZINC000013938524
CCCS(=O)(=O)NCC(C)C    ZINC000070223684
CCCCNS(=O)(=O)C(C)C    ZINC000070227780
CC[C@@H](C)CNS(=O)(=O)CC    ZINC000081570469
CCC(C)(C)NS(=O)(=O)CC    ZINC000013939697
CCNS(=O)(=O)C[C@H](C)CC    ZINC000378912313
CCCCNS(=O)(=O)CCC    ZINC000070223652
CC(C)C[C@@H](C)NS(C)(=O)=O    ZINC000060190557
CCCCCS(=O)(=O)NCC    ZINC000080829189
CC[C@H](C)CNS(=O)(=O)CC    ZINC000081570473
CC[C@H](C)S(=O)(=O)NC(C)C    ZINC000307702896
CC(C)S(=O)(=O)NC(C)(C)C    ZINC000045069339
CCS(=O)(=O)NCCC(C)C    ZINC000006048739
CCNS(=O)(=O)CC(C)(C)C    ZINC000070712083
CC(C)(C)CCNS(C)(=O)=O    ZINC000135983705
C[C@H](NS(C)(=O)=O)C(C)(C)C    ZINC000014221656
CCC[C@H](C)S(=O)(=O)NCC    ZINC001326456633
CCS(=O)(=O)NCC(C)(C)C    ZINC000070228215
CCCS(=O)(=O)N[C@@H](C)CC    ZINC000070233467
CCCCCCNS(C)(=O)=O    ZINC000003165205
CC[C@H](C)CCNS(C)(=O)=O    ZINC000657081091
CCC(C)(C)CNS(C)(=O)=O    ZINC000141349691
CC(C)C(C)(C)NS(C)(=O)=O    ZINC000196202300
CC[C@@H](C)CCNS(C)(=O)=O    ZINC000657081090
CC[C@@H](C)S(=O)(=O)NC(C)C    ZINC000307702895
CCC[C@H](C)NS(=O)(=O)CC    ZINC000013939175
CNS(=O)(=O)CCC(C)(C)C    ZINC000225485616
CC[C@H](C)[C@H](C)NS(C)(=O)=O    ZINC000070228266
CCCCS(=O)(=O)NC(C)C    ZINC000013938558
CCC[C@H](C)CS(=O)(=O)NC    ZINC000222120372
CCC[C@@H](CC)NS(C)(=O)=O    ZINC000070232748
CCC(CC)CNS(C)(=O)=O    ZINC000096698541
CC(C)CNS(=O)(=O)C(C)C    ZINC000070227795
CCC[C@@H](C)CS(=O)(=O)NC    ZINC000222120311
CC[C@@H](C)[C@H](C)NS(C)(=O)=O    ZINC000070228265
CCC[C@H](CC)NS(C)(=O)=O    ZINC000070232751
CCS(=O)(=O)N[C@@H](C)C(C)C    ZINC000070227825
CCNS(=O)(=O)CCC(C)C    ZINC000082432371
CCCCCNS(=O)(=O)CC    ZINC000006042367
NS(=O)(=O)Nc1cnns1    ZINC000232289786
CS(=O)(=O)NC1=NCCS1    ZINC000004062702
N#CCS(=O)(=O)NCCS    ZINC001192987614
NS(=O)(=O)N[C@H]1CCOC1=O    ZINC000307071015
NS(=O)(=O)N[C@@H]1COC(=O)C1    ZINC001260083553
NS(=O)(=O)N[C@H]1COC(=O)C1    ZINC001260083552
CC(=O)NS(=O)(=O)NC(C)=O    ZINC000001708258
C=CCOC(=O)NS(N)(=O)=O    ZINC000095938161
CS(=O)(=O)N[C@@H]1CONC1=O    ZINC000307093184
O=C(O)CN1CCNS1(=O)=O    ZINC000082655589
N#CCNS(=O)(=O)CCCF    ZINC001189925440
C[C@@H](C#N)S(=O)(=O)NCCF    ZINC000307735780
C[C@H](C#N)S(=O)(=O)NCCF    ZINC000307735779
CN(C)C(=O)CNS(C)(=O)=O    ZINC000070225054
CNS(=O)(=O)CCNC(C)=O    ZINC000040636298
NS(=O)(=O)N[C@H]1CCCOC1    ZINC000161061266
NS(=O)(=O)NC[C@@H]1CCCO1    ZINC000160782993
CCCS(=O)(=O)NCC(N)=O    ZINC000041201218
CC[C@H](NS(C)(=O)=O)C(N)=O    ZINC000101877898
C[C@H](N)CC(=O)NS(C)(=O)=O    ZINC000235488782
C[C@@H]1COC[C@H]1NS(N)(=O)=O    ZINC000575540938
NS(=O)(=O)NCCC1COC1    ZINC001260082515
NCCNS(=O)(=O)C1COC1    ZINC000624352443
C[C@@H](CC(N)=O)NS(C)(=O)=O    ZINC000126527050
CC(=O)C(C)(C)NS(N)(=O)=O    ZINC001260082264
NS(=O)(=O)NC[C@@H](O)C1CC1    ZINC000157557707
CC(=O)CNS(=O)(=O)CCN    ZINC001238394988
NS(=O)(=O)NC[C@H]1C[C@H](O)C1    ZINC000720978575
NS(=O)(=O)N[C@H]1C[C@H](CO)C1    ZINC001260083728
C[C@H]1C[C@@H](NS(N)(=O)=O)CO1    ZINC000401442844
NS(=O)(=O)NC[C@H]1C[C@@H](O)C1    ZINC000720936734
C[C@@H]1C[C@H](NS(N)(=O)=O)CO1    ZINC000401442846
CNS(=O)(=O)NC/C=C\CO    ZINC000657082926
NS(=O)(=O)N[C@H]1C[C@@H](CO)C1    ZINC000707583378
CNCCC(=O)NS(C)(=O)=O    ZINC000200546133
O=S(=O)(NCCO)NC1CC1    ZINC000163632201
NS(=O)(=O)NC1CC(CO)C1    ZINC000575588470
O=S1(=O)NCCCN1CCO    ZINC000214241594
NS(=O)(=O)NC[C@H](O)C1CC1    ZINC000157557834
CCNCC(=O)NS(C)(=O)=O    ZINC000233487688
CNS(=O)(=O)N1CCCOC1    ZINC000641488502
C=C[C@H](CO)NS(=O)(=O)NC    ZINC000378893346
CNS(=O)(=O)N[C@H]1CCOC1    ZINC000307755594
CN[C@@H](C)C(=O)NS(C)(=O)=O    ZINC000234377926
NS(=O)(=O)N[C@H](CO)C1CC1    ZINC000307730994
NS(=O)(=O)N[C@@H]1CCC[C@H]1O    ZINC000306389110
CC(=O)NCCNS(C)(=O)=O    ZINC000070225021
C=C[C@@H](COC)NS(N)(=O)=O    ZINC000388041018
NS(=O)(=O)NC1CCOCC1    ZINC000160854167
C[C@@]1(NS(N)(=O)=O)C[C@@H](O)C1    ZINC001260083321
CCNC(=O)CNS(C)(=O)=O    ZINC000070225038
NS(=O)(=O)NCC1CC(O)C1    ZINC000158635613
C[C@H](CC(N)=O)NS(C)(=O)=O    ZINC000126527270
C[C@H]1COC[C@H]1NS(N)(=O)=O    ZINC000575540932
CCC1(NS(N)(=O)=O)COC1    ZINC001260083518
NS(=O)(=O)NC1(CO)CCC1    ZINC000164747602
CNS(=O)(=O)N1CC[C@@H]1CO    ZINC001262502553
CC[C@@H](NS(C)(=O)=O)C(N)=O    ZINC000101877903
CO[C@@]1(C)C[C@H]1NS(N)(=O)=O    ZINC000575470266
CNC(=O)CCNS(C)(=O)=O    ZINC000070226711
CCN(C)S(=O)(=O)NC(C)=O    ZINC000145496501
CC1(CNS(N)(=O)=O)COC1    ZINC000307715960
CCC(=O)NS(=O)(=O)CCN    ZINC000901095249
NCCS(=O)(=O)NC1COC1    ZINC001238023066
CN(C)S(=O)(=O)NC1COC1    ZINC001251050266
CCS(=O)(=O)NCC(=O)NC    ZINC000070227849
NS(=O)(=O)NC[C@H]1CCOC1    ZINC000140232181
CS(=O)(=O)N[C@@H]1CNC[C@H]1O    ZINC000575464177
CC(C)S(=O)(=O)NCC(N)=O    ZINC000082738229
C[C@H](CN)C(=O)NS(C)(=O)=O    ZINC000235447992
C[C@]1(NS(N)(=O)=O)CCOC1    ZINC000162823208
CCS(=O)(=O)NCCC(N)=O    ZINC000041201221
CC(C)(NS(C)(=O)=O)C(N)=O    ZINC000070228566
NS(=O)(=O)N[C@@H](CO)C1CC1    ZINC000307730997
CNC(=O)[C@@H](C)NS(C)(=O)=O    ZINC000070227216
CNS(=O)(=O)N1CC(C)(O)C1    ZINC000160702069
NS(=O)(=O)NCC1(CO)CC1    ZINC000157622340
CNS(=O)(=O)N1CC(OC)C1    ZINC000307675619
CNC(=O)[C@H](C)NS(C)(=O)=O    ZINC000070227215
NS(=O)(=O)N[C@H]1CC[C@@H](O)C1    ZINC000307091392
C[C@@H](N)CC(=O)NS(C)(=O)=O    ZINC000235154670
C[C@H]1C[C@H](NS(N)(=O)=O)CO1    ZINC000401442847
CCS(=O)(=O)N[C@@H](C)C(N)=O    ZINC000070227883
C[C@@]1(O)C[C@@H](NS(N)(=O)=O)C1    ZINC001260083511
NS(=O)(=O)N[C@H]1CC[C@H](O)C1    ZINC001260081900
CNS(=O)(=O)N1CC[C@H]1CO    ZINC001262502554
CO[C@H]1C[C@H](NS(N)(=O)=O)C1    ZINC000575587644
CNS(=O)(=O)N1CCOCC1    ZINC000020255483
NS(=O)(=O)N[C@@H]1CCCOC1    ZINC000161061405
C[C@@H]1C[C@@H](NS(N)(=O)=O)CO1    ZINC000401442845
C[C@H]1OCC[C@H]1NS(N)(=O)=O    ZINC000163002671
CNS(=O)(=O)NC/C=C/CO    ZINC000657082927
CCS(=O)(=O)N[C@H](C)C(N)=O    ZINC000070227884
C[C@@]1(NS(N)(=O)=O)CCOC1    ZINC000162823325
CS(=O)(=O)NC(=O)CCCN    ZINC000168939668
NS(=O)(=O)NC[C@H]1CCCO1    ZINC000160782885
CNS(=O)(=O)CC(=O)N(C)C    ZINC000307694399
C[C@@]1(O)C[C@H](NS(N)(=O)=O)C1    ZINC001260083510
NS(=O)(=O)NC[C@@H]1CCOC1    ZINC000140232005
C[C@H]1COC[C@@H]1NS(N)(=O)=O    ZINC000575540940
CCC(=O)NS(=O)(=O)N(C)C    ZINC000113106284
CNS(=O)(=O)N1CC[C@H](O)C1    ZINC000160681696
CCNC(=O)CS(=O)(=O)NC    ZINC000307665808
CNS(=O)(=O)N1CCCCO1    ZINC000160459712
O=S(=O)(NCCO)N1CCC1    ZINC000307681109
C[C@@H](CN)C(=O)NS(C)(=O)=O    ZINC000235120404
CNS(=O)(=O)N[C@@H]1CCOC1    ZINC000307755593
CNS(=O)(=O)N[C@@H]1CC[C@H]1O    ZINC000306306430
CC(=O)CNS(=O)(=O)N(C)C    ZINC000083153630
C[C@@H]1COC[C@@H]1NS(N)(=O)=O    ZINC000575540939
CO[C@H]1C[C@@H](NS(N)(=O)=O)C1    ZINC000306461984
C=C[C@H](COC)NS(N)(=O)=O    ZINC000388040952
CNS(=O)(=O)N[C@H]1C[C@@H](O)C1    ZINC000632431207
CS(=O)(=O)N[C@@H]1CNC[C@@H]1O    ZINC000575464178
CON(C)S(=O)(=O)NC1CC1    ZINC000164422058
NS(=O)(=O)N[C@@H]1CCC[C@@H]1O    ZINC000306389111
CCC(=O)CNS(=O)(=O)NC    ZINC000307865767
NS(=O)(=O)NCC1(O)CCC1    ZINC000123201582
CNS(=O)(=O)CCNC(=N)N    ZINC000220955685
[CH2]CCNS(=O)(=O)CCOC    ZINC001259974725
C[C@H](N)C[C@H](C)NS(C)(=O)=O    ZINC000165707199
CC[C@@H](C)CCNS(N)(=O)=O    ZINC000657081622
CC(C)NS(=O)(=O)NC(C)C    ZINC000000163127
CCC[C@@H](C)NS(=O)(=O)NC    ZINC000307897366
CC(C)C[C@@H](C)NS(N)(=O)=O    ZINC000162604608
CCCCNS(=O)(=O)CCN    ZINC000011584552
CN(C)S(=O)(=O)NC(C)(C)C    ZINC000002743488
C[C@H](CCCN)NS(C)(=O)=O    ZINC000087362178
CCNCCNS(=O)(=O)CC    ZINC000047951273
CC[C@H](C)CCNS(N)(=O)=O    ZINC000657081621
CC(C)NCCNS(C)(=O)=O    ZINC000006327802
C[C@@H](N)C[C@@H](C)NS(C)(=O)=O    ZINC000165707073
CC[C@H](C)NS(=O)(=O)N(C)C    ZINC000002739529
CCCS(=O)(=O)NCCNC    ZINC000054244721
CCCCNS(=O)(=O)N(C)C    ZINC000033634820
CCC[C@H](C)NS(=O)(=O)NC    ZINC000307897365
C[C@@H](CCCN)NS(C)(=O)=O    ZINC000087362177
CN[C@@H](C)CCNS(C)(=O)=O    ZINC000379682134
CCC(C)(C)NS(=O)(=O)NC    ZINC000307630037
CCC(C)(C)CNS(N)(=O)=O    ZINC000232964792
CCCCNS(=O)(=O)NCC    ZINC000062062624
CCC[C@H](CC)NS(N)(=O)=O    ZINC000113503012
CCCS(=O)(=O)NC[C@H](C)N    ZINC000077268565
C[C@@H](NS(N)(=O)=O)C(C)(C)C    ZINC000161176783
CCCS(=O)(=O)N[C@H](C)CN    ZINC000040366523
CCCCS(=O)(=O)NCCN    ZINC000019267046
CCS(=O)(=O)NCC(C)(C)N    ZINC000168384527
CCNS(=O)(=O)N[C@@H](C)CC    ZINC000062063528
CCCCCNS(=O)(=O)NC    ZINC000062104459
CCCNS(=O)(=O)N(C)CC    ZINC000307914586
CCNS(=O)(=O)NCC(C)C    ZINC000062063025
C[C@H](CN(C)C)NS(C)(=O)=O    ZINC000130757721
CC[C@H](N)CNS(=O)(=O)CC    ZINC000082579188
CCCC[C@@H](C)NS(N)(=O)=O    ZINC000113500879
CC(C)(C)NS(=O)(=O)CCN    ZINC000011584656
CCS(=O)(=O)N[C@H](C)CCN    ZINC000050378234
CCN[C@H](C)CNS(C)(=O)=O    ZINC000387479017
CC(C)[C@H](N)CNS(C)(=O)=O    ZINC000070010198
CNS(=O)(=O)CCCN(C)C    ZINC000142835295
CCN(C)S(=O)(=O)NC(C)C    ZINC000307696740
CCS(=O)(=O)NCCCCN    ZINC000020224263
CCS(=O)(=O)NC[C@@H](C)CN    ZINC000054140447
CNS(=O)(=O)N(C)CC(C)C    ZINC000307674201
CNS(=O)(=O)CCNC(C)C    ZINC000049632024
CCC(CC)NS(=O)(=O)NC    ZINC000307909347
CC[C@@H](N)CNS(=O)(=O)CC    ZINC000082579189
CC[C@H](C)NS(=O)(=O)CCN    ZINC000011584557
CCS(=O)(=O)N[C@H](C)CNC    ZINC000379201263
CCCS(=O)(=O)NC[C@@H](C)N    ZINC000077268561
CCN(C(C)C)S(=O)(=O)NC    ZINC000307670439
CC[C@H](C)N(C)S(=O)(=O)NC    ZINC000307567471
CC[C@@H](C)NS(=O)(=O)N(C)C    ZINC000002739528
CC(C)CCCNS(N)(=O)=O    ZINC000160800849
CCNS(=O)(=O)N(C)C(C)C    ZINC000042270250
CC(C)CNS(=O)(=O)CCN    ZINC000011584554
CCC[C@@H](CC)NS(N)(=O)=O    ZINC000113503010
CCN(C)CCNS(C)(=O)=O    ZINC000070232848
CN(C)CCCNS(C)(=O)=O    ZINC000002745292
CC[C@@H](C)NS(=O)(=O)CCN    ZINC000011584556
CCC(CC)CNS(N)(=O)=O    ZINC000161044992
CCS(=O)(=O)N[C@@H](C)CCN    ZINC000050378233
CCS(=O)(=O)NCCCNC    ZINC000036284402
CNS(=O)(=O)NCC(C)(C)C    ZINC000307728416
C[C@H](C[C@H](C)N)NS(C)(=O)=O    ZINC000165706966
CNC[C@H](C)CNS(C)(=O)=O    ZINC000168327244
CNS(=O)(=O)N(C)C(C)(C)C    ZINC000645849881
CCCNS(=O)(=O)NC(C)C    ZINC000062061158
C[C@@H](CN(C)C)NS(C)(=O)=O    ZINC000130757500
CCCN(CC)S(=O)(=O)NC    ZINC000393641678
CCCCCCNS(N)(=O)=O    ZINC000034589252
CCS(=O)(=O)N[C@@H](C)CNC    ZINC000379201262
CCS(=O)(=O)NCCN(C)C    ZINC000070223763
CC(C)CNS(=O)(=O)N(C)C    ZINC000002739454
CCS(=O)(=O)NCC[C@H](C)N    ZINC000063171253
CCS(=O)(=O)NC(C)(C)CN    ZINC000040366629
CCNS(=O)(=O)N(CC)CC    ZINC000037022664
CC(C)[C@@H](N)CNS(C)(=O)=O    ZINC000070010203
C[C@@H](N)C[C@H](C)NS(C)(=O)=O    ZINC000165707324
CCNCCCNS(C)(=O)=O    ZINC000035248486
CCCN(C)S(=O)(=O)NCC    ZINC000388115320
CNS(=O)(=O)NCCC(C)C    ZINC000062104271
CCCNCCNS(C)(=O)=O    ZINC000020203494
C[C@H](NS(N)(=O)=O)C(C)(C)C    ZINC000161176640
CCCCN(C)S(=O)(=O)NC    ZINC000037420145
CC[C@@H](C)N(C)S(=O)(=O)NC    ZINC000307567472
CCCS(=O)(=O)N[C@@H](C)CN    ZINC000040366522
CN[C@H](C)CCNS(C)(=O)=O    ZINC000379682136
CC(C)C[C@H](C)NS(N)(=O)=O    ZINC000162604722
C[C@@H](CNS(C)(=O)=O)N(C)C    ZINC000070226270
CC(C)(C)CCNS(N)(=O)=O    ZINC000144606927
CCS(=O)(=O)NC[C@H](C)CN    ZINC000054140449
CCNS(=O)(=O)N[C@H](C)CC    ZINC000062063527
CNC[C@@H](C)CNS(C)(=O)=O    ZINC000168327334
CC(C)(N)CCNS(C)(=O)=O    ZINC000405905202
C#C[C@H](C)NS(=O)(=O)CCl    ZINC000166982698
C#CCCNS(=O)(=O)CCl    ZINC000069791761
C#C[C@@H](C)NS(=O)(=O)CCl    ZINC000166982797
C#CCNS(=O)(=O)CCCl    ZINC000221504490
C=C=CCNS(=O)(=O)CCl    ZINC000867469419
NC(=O)CS(=O)(=O)NC(N)=O    ZINC000004723033
C=CS(=O)(=O)NCCCS    ZINC001198634166
NS(=O)(=O)N[C@@H]1CONC1=O    ZINC000307146463
CS(=O)(=O)NCC1CSC1    ZINC000641612226
CS(=O)(=O)N[C@H]1CCSC1    ZINC000230627178
O=S1(=O)NC=Cc2ccccc21    ZINC000113635882
C=CCS(=O)(=O)NCCS    ZINC001259932712
O=S(=O)(NCCS)C1CC1    ZINC001259277659
CCS(=O)(=O)NC1CSC1    ZINC000702422866
C=CS(=O)(=O)NCCSC    ZINC001198619185
CS(=O)(=O)N[C@@H]1CCSC1    ZINC000230627172
CC(=O)OCCNS(C)(=O)=O    ZINC000307890966
CCS(=O)(=O)N[C@H](C)C(=O)O    ZINC000011888990
CCOC(=O)CNS(C)(=O)=O    ZINC000005458670
CS(=O)(=O)N[C@@H]1COC[C@H]1O    ZINC000306499953
COC(=O)[C@@H](C)NS(C)(=O)=O    ZINC000012998162
CNS(=O)(=O)C[C@H](C)C(=O)O    ZINC000071495062
CCS(=O)(=O)NCCC(=O)O    ZINC000011891726
O=S(=O)(NCCO)C1COC1    ZINC000307732468
CNS(=O)(=O)C(C)(C)C(=O)O    ZINC000062702115
CCOC(=O)CS(=O)(=O)NC    ZINC000042534374
CS(=O)(=O)NCC1(O)COC1    ZINC001252756490
CNS(=O)(=O)C[C@@H](C)C(=O)O    ZINC000071495063
C[C@@H](CNS(C)(=O)=O)C(=O)O    ZINC000054333769
C[C@H](CNS(C)(=O)=O)C(=O)O    ZINC000054333770
COC(=O)[C@H](C)NS(C)(=O)=O    ZINC000012998164
CC[C@@H](NS(C)(=O)=O)C(=O)O    ZINC000011889511
CO[C@H](C)C(=O)NS(C)(=O)=O    ZINC000307281909
CS(=O)(=O)NCCCC(=O)O    ZINC000004992803
COC(=O)CCNS(C)(=O)=O    ZINC000040415712
CC(C)(NS(C)(=O)=O)C(=O)O    ZINC000004992807
C=CS(=O)(=O)NC[C@@H](O)CO    ZINC001198619223
CO[C@@H](C)C(=O)NS(C)(=O)=O    ZINC000307281908
CCNS(=O)(=O)CC(=O)OC    ZINC000042137689
CS(=O)(=O)NC[C@H]1COCO1    ZINC000867396943
CCS(=O)(=O)NCC(=O)OC    ZINC000012732121
CS(=O)(=O)NC[C@@H]1COCO1    ZINC000867396942
CCS(=O)(=O)N[C@@H](C)C(=O)O    ZINC000011888985
CNS(=O)(=O)CCCC(=O)O    ZINC000020244740
CNS(=O)(=O)CCC(=O)OC    ZINC000035651213
CCOCC(=O)NS(C)(=O)=O    ZINC000149950129
CS(=O)(=O)N[C@@H]1COC[C@@H]1O    ZINC000306535071
COCCS(=O)(=O)NC(C)=O    ZINC000307690488
C[C@@H](CC(=O)O)NS(C)(=O)=O    ZINC000037412976
CS(=O)(=O)NCC1OCCO1    ZINC001252762632
CS(=O)(=O)NCC(=O)CCO    ZINC001252767355
CCCS(=O)(=O)NCC(=O)O    ZINC000011888653
CS(=O)(=O)NC1(CO)COC1    ZINC001252756504
C[C@H](CC(=O)O)NS(C)(=O)=O    ZINC000037412978
C=CS(=O)(=O)NC(CO)CO    ZINC001198619610
CC[C@H](NS(C)(=O)=O)C(=O)O    ZINC000011889515
CN(C)S(=O)(=O)NCC(N)=O    ZINC000041201598
CC[C@H](NS(N)(=O)=O)C(N)=O    ZINC000307667716
CNS(=O)(=O)N[C@@H](C)C(N)=O    ZINC000307693778
C[C@@H](CC(N)=O)NS(N)(=O)=O    ZINC000126526554
CC(C)(NS(N)(=O)=O)C(N)=O    ZINC000157547243
CNC(=O)CCNS(N)(=O)=O    ZINC000157539502
C[C@@H](NS(C)(=O)=O)C(=O)NN    ZINC000020216511
CNS(=O)(=O)NCCC(N)=O    ZINC000307896863
CCS(=O)(=O)NCC(=O)NN    ZINC000034204389
CCNC(=O)CNS(N)(=O)=O    ZINC000157531896
CN(C)C(=O)CNS(N)(=O)=O    ZINC000157531749
CS(=O)(=O)NCCC(=O)NN    ZINC000150183562
CNC(=O)CNS(=O)(=O)NC    ZINC000307760162
CNS(=O)(=O)CCNC(N)=O    ZINC000220958273
CNNC(=O)CS(=O)(=O)NC    ZINC001578744724
NCCS(=O)(=O)NCC(N)=O    ZINC000019258824
CS(=O)(=O)NCCNC(N)=O    ZINC000035207841
C[C@H](NS(C)(=O)=O)C(=O)NN    ZINC000020216512
CNS(=O)(=O)N[C@H](C)C(N)=O    ZINC000307705188
CNC(=O)[C@H](C)NS(N)(=O)=O    ZINC000157539795
C[C@H](CC(N)=O)NS(N)(=O)=O    ZINC000126526805
CC(=O)NCCNS(N)(=O)=O    ZINC000157529923
CNS(=O)(=O)N(C)CC(N)=O    ZINC000307732914
O=S(=O)(CC1CC1)NCCF    ZINC000379281314
CS(=O)(=O)N[C@H]1CCC[C@H]1F    ZINC000307550276
CS(=O)(=O)N[C@H]1CC[C@H](F)C1    ZINC000306435764
O=S(=O)(NCCF)C1CCC1    ZINC000882152368
CS(=O)(=O)NC1(CF)CCC1    ZINC000335486785
CCCS(=O)(=O)N[C@@H]1C[C@H]1F    ZINC001253733108
CS(=O)(=O)N[C@@H]1CC[C@H](F)C1    ZINC000306435761
C[Si](C)(C)CNS(C)(=O)=O    ZINC001252766993
C=CCCS(=O)(=O)NCCF    ZINC000307896799
CS(=O)(=O)NC[C@H]1C[C@H](F)C1    ZINC001252756514
C=C(C)CS(=O)(=O)NCCF    ZINC000307879768
O=S(=O)(CCCF)NC1CC1    ZINC000378906700
CS(=O)(=O)NCC1(F)CCC1    ZINC000307464615
CC(C)S(=O)(=O)N[C@@H]1C[C@H]1F    ZINC001252560828
C[C@@H](CF)NS(=O)(=O)C1CC1    ZINC000885410242
CCS(=O)(=O)N[C@H]1C[C@@H](F)C1    ZINC001253386678
CS(=O)(=O)N[C@@H]1CCC[C@@H]1F    ZINC000306787535
O=S(=O)(F)NC1CCCCC1    ZINC000168495360
C=CCNS(=O)(=O)CCCF    ZINC000388107005
CS(=O)(=O)N[C@H]1CC[C@@H](F)C1    ZINC000306435763
CCS(=O)(=O)NC1CC(F)C1    ZINC001253267324
CCS(=O)(=O)NC1(CF)CC1    ZINC001253267385
O=S(=O)(NCCCF)C1CC1    ZINC000307919015
CS(=O)(=O)N[C@@H]1CC[C@@H](F)C1    ZINC000306435762
C[C@H](O)CCCNS(C)(=O)=O    ZINC000228068801
CCC[C@@H](CO)NS(C)(=O)=O    ZINC001252762874
CCNS(=O)(=O)C[C@H](C)OC    ZINC000307926791
CC(C)S(=O)(=O)NC[C@@H](C)O    ZINC000037657649
CNS(=O)(=O)C[C@@H](C)COC    ZINC000388111423
CCCS(=O)(=O)NCCOC    ZINC000047873601
CNS(=O)(=O)CCOC(C)C    ZINC000086559294
CCS(=O)(=O)NC(C)(C)CO    ZINC000032007568
CC(C)S(=O)(=O)N[C@H](C)CO    ZINC000037657648
CC[C@H](C)S(=O)(=O)NCCO    ZINC000388156330
CCS(=O)(=O)NCC(C)(C)O    ZINC000036111312
CC(C)S(=O)(=O)NC[C@H](C)O    ZINC000037657650
CCNS(=O)(=O)[C@H](C)COC    ZINC000307937581
CCC[C@@H](O)CNS(C)(=O)=O    ZINC000125406763
CCCS(=O)(=O)N[C@H](C)CO    ZINC000031870337
COCCNS(=O)(=O)C(C)C    ZINC000048742362
CCCS(=O)(=O)N[C@@H](C)CO    ZINC000019781254
CC(C)[C@@H](CO)NS(C)(=O)=O    ZINC000019781356
CCS(=O)(=O)NC[C@H](C)CO    ZINC000082829062
CCCNS(=O)(=O)CCOC    ZINC000036181232
CC[C@@H](CCO)NS(C)(=O)=O    ZINC000125716826
CCS(=O)(=O)NC[C@H](C)OC    ZINC000224127438
C[C@@H](CO)CCNS(C)(=O)=O    ZINC001252772971
CO[C@@H](C)[C@@H](C)NS(C)(=O)=O    ZINC000307674912
CC[C@@H](O)CCNS(C)(=O)=O    ZINC000127215218
CCS(=O)(=O)N[C@H](C)COC    ZINC000070223770
CC(C)(CCO)NS(C)(=O)=O    ZINC000128770216
CCC[C@H](O)CNS(C)(=O)=O    ZINC000125406570
COCCS(=O)(=O)NC(C)C    ZINC000036181234
CCNS(=O)(=O)CCOCC    ZINC000060941791
CC[C@H](CO)NS(=O)(=O)CC    ZINC000035610211
CC(C)(O)CCNS(C)(=O)=O    ZINC000218895870
CCS(=O)(=O)NCCCOC    ZINC000002750610
CC[C@H](COC)NS(C)(=O)=O    ZINC000081572450
CCS(=O)(=O)NCC[C@@H](C)O    ZINC000084439346
CCOCCNS(=O)(=O)CC    ZINC000070228003
CC[C@H](CNS(C)(=O)=O)OC    ZINC000388099217
CC(C)[C@H](CO)NS(C)(=O)=O    ZINC000031870438
COCCCCNS(C)(=O)=O    ZINC000062108192
CNS(=O)(=O)[C@H](C)CCOC    ZINC000307930920
CCS(=O)(=O)N[C@@H](C)COC    ZINC000070223768
CC[C@](C)(O)CNS(C)(=O)=O    ZINC000082829093
COC(C)(C)CNS(C)(=O)=O    ZINC000133003156
C[C@H](CCCO)NS(C)(=O)=O    ZINC000087361210
CNS(=O)(=O)C[C@H](C)COC    ZINC000388111424
C[C@@H](O)C[C@@H](C)NS(C)(=O)=O    ZINC000165201241
CC[C@H](O)CCNS(C)(=O)=O    ZINC000127214975
COCC[C@H](C)NS(C)(=O)=O    ZINC000082367405
C[C@@H](NS(C)(=O)=O)C(C)(C)O    ZINC000306168989
CC[C@@](C)(O)CNS(C)(=O)=O    ZINC000082829094
C[C@H](CCO)CNS(C)(=O)=O    ZINC000085133328
CCCS(=O)(=O)NC[C@@H](C)O    ZINC000032007565
CNS(=O)(=O)[C@@H](C)CCOC    ZINC000307930919
CCCS(=O)(=O)NCCCO    ZINC000019780802
COC[C@@H](C)CNS(C)(=O)=O    ZINC000070228573
C[C@@H](CCO)CNS(C)(=O)=O    ZINC000085133326
CCCS(=O)(=O)NC[C@H](C)O    ZINC000032007566
C[C@H](NS(C)(=O)=O)C(C)(C)O    ZINC000306168994
COCC(C)(C)NS(C)(=O)=O    ZINC000135060291
CCCCS(=O)(=O)NCCO    ZINC000019780744
CCNS(=O)(=O)[C@@H](C)COC    ZINC000307937580
CCCOCCNS(C)(=O)=O    ZINC000148587060
CO[C@H](C)[C@@H](C)NS(C)(=O)=O    ZINC000307674910
CC(C)(CO)CNS(C)(=O)=O    ZINC000043828300
CCS(=O)(=O)NCC[C@H](C)O    ZINC000082829046
CC[C@@H](C)S(=O)(=O)NCCO    ZINC000388156348
CC[C@@H](NS(C)(=O)=O)[C@@H](C)O    ZINC000307653561
CC[C@H](NS(C)(=O)=O)[C@H](C)O    ZINC000307653565
C[C@@H](CCCO)NS(C)(=O)=O    ZINC000087361209
CC[C@H](CCO)NS(C)(=O)=O    ZINC000125717095
CCS(=O)(=O)NC[C@@H](C)CO    ZINC000082829061
CC[C@@H](O)CNS(=O)(=O)CC    ZINC000141829209
CCOCCCNS(C)(=O)=O    ZINC000070223701
CCS(=O)(=O)N[C@@H](C)CCO    ZINC000096832904
CC[C@@H](CNS(C)(=O)=O)OC    ZINC000388099216
CC[C@@H](NS(C)(=O)=O)[C@H](C)O    ZINC000307653560
CC(C)S(=O)(=O)NCCCO    ZINC000037657642
CC(C)CS(=O)(=O)NCCO    ZINC000070712458
C[C@@H](O)CCCNS(C)(=O)=O    ZINC000228068788
CC[C@H](O)CNS(=O)(=O)CC    ZINC000141829427
C[C@H](O)C[C@H](C)NS(C)(=O)=O    ZINC000165201356
CC[C@H](NS(C)(=O)=O)[C@@H](C)O    ZINC000307653563
CS(=O)(=O)NCCCCCO    ZINC000139185311
CC(C)S(=O)(=O)N[C@@H](C)CO    ZINC000037657647
COCC[C@@H](C)NS(C)(=O)=O    ZINC000082367406
CC(C)OCCNS(C)(=O)=O    ZINC000062108651
CCS(=O)(=O)NCCCCO    ZINC000019782845
CC[C@@H](COC)NS(C)(=O)=O    ZINC000081572444
CCS(=O)(=O)NC[C@@H](C)OC    ZINC000224127381
CCNS(=O)(=O)C[C@@H](C)OC    ZINC000307926792
CCC[C@H](CO)NS(C)(=O)=O    ZINC001252762875
C[C@@H](O)C[C@H](C)NS(C)(=O)=O    ZINC000165201117
CCS(=O)(=O)N[C@H](C)CCO    ZINC000096832905
CO[C@@H](C)CCNS(C)(=O)=O    ZINC000388146182
COC[C@H](C)CNS(C)(=O)=O    ZINC000070228574
CC[C@@H](CO)NS(=O)(=O)CC    ZINC000035610210
CO[C@H](C)CCNS(C)(=O)=O    ZINC000388146186
C[C@H](C[C@H](C)O)NS(C)(=O)=O    ZINC000165201463
CCNS(=O)(=O)CCCOC    ZINC000070847548
C[C@@H](CN(C)C)NS(N)(=O)=O    ZINC000163215994
C[C@H](CN(C)C)NS(N)(=O)=O    ZINC000163216089
C[C@H](CCCN)NS(N)(=O)=O    ZINC000167568552
CNS(=O)(=O)NCC(C)(C)N    ZINC000160940079
CC(C)NS(=O)(=O)NCCN    ZINC000098095572
CC(C)[C@H](N)CNS(N)(=O)=O    ZINC000167523720
CCNCCCNS(N)(=O)=O    ZINC000158634240
CNS(=O)(=O)N(C)[C@@H](C)CN    ZINC000160181960
CNCCNS(=O)(=O)CCN    ZINC001238021027
C[C@H](N)CNS(=O)(=O)N(C)C    ZINC000077269106
C[C@@H](CN)NS(=O)(=O)CCN    ZINC001238412017
C[C@H](CN)NS(=O)(=O)N(C)C    ZINC000040366557
CN(C)CCCNS(N)(=O)=O    ZINC000160783339
CC(C)(CCN)NS(N)(=O)=O    ZINC000167571531
CNCCN(C)S(=O)(=O)NC    ZINC000160515042
CCNS(=O)(=O)NC[C@@H](C)N    ZINC000160862100
CCCNCCNS(N)(=O)=O    ZINC000167515798
C[C@@H](CN)NS(=O)(=O)N(C)C    ZINC000040366556
CNS(=O)(=O)NC[C@H](C)CN    ZINC000160169751
CNS(=O)(=O)N[C@H](C)CCN    ZINC000160164797
CNC[C@@H](C)CNS(N)(=O)=O    ZINC000167536251
CNS(=O)(=O)NCCCCN    ZINC000116782102
CCNS(=O)(=O)N[C@H](C)CN    ZINC000125909039
C[C@H](CN)NS(=O)(=O)CCN    ZINC001238411994
CNS(=O)(=O)N(C)C[C@@H](C)N    ZINC000161043075
CC[C@H](N)CNS(=O)(=O)NC    ZINC000160862873
CNCCCNS(=O)(=O)NC    ZINC000160247127
CNCCNS(=O)(=O)N(C)C    ZINC000054244590
NCCCNS(=O)(=O)CCN    ZINC000722228868
CNS(=O)(=O)N(C)CCCN    ZINC000042524838
C[C@@H](N)CNS(=O)(=O)N(C)C    ZINC000077269108
C[C@H](C[C@H](C)N)NS(N)(=O)=O    ZINC000167569688
CNS(=O)(=O)NCC[C@H](C)N    ZINC000160849636
C[C@@H](CCCN)NS(N)(=O)=O    ZINC000167568454
CCN[C@H](C)CNS(N)(=O)=O    ZINC000387564623
CNS(=O)(=O)N(C)[C@H](C)CN    ZINC000160182104
CNC[C@@H](C)NS(=O)(=O)NC    ZINC000388133485
CNS(=O)(=O)NC[C@@H](C)CN    ZINC000160169624
CNS(=O)(=O)N(C)C[C@H](C)N    ZINC000161042950
CCNS(=O)(=O)NCCNC    ZINC000162536849
CNC[C@H](C)CNS(N)(=O)=O    ZINC000167536139
CC(C)[C@@H](N)CNS(N)(=O)=O    ZINC000167523828
CCNCCNS(=O)(=O)NC    ZINC000160843599
C[C@H](N)C[C@H](C)NS(N)(=O)=O    ZINC000167569906
CCNS(=O)(=O)N[C@@H](C)CN    ZINC000125908809
CCN(CCN)S(=O)(=O)NC    ZINC000160143882
CNS(=O)(=O)NCCN(C)C    ZINC000062065883
CNS(=O)(=O)NC(C)(C)CN    ZINC000160134767
CNS(=O)(=O)N[C@@H](C)CCN    ZINC000160164644
C[C@H](N)CNS(=O)(=O)CCN    ZINC001238043077
CCNS(=O)(=O)NC[C@H](C)N    ZINC000160862197
CCCNS(=O)(=O)NCCN    ZINC000160132415
CC[C@@H](N)CNS(=O)(=O)NC    ZINC000160863005
CNC[C@H](C)NS(=O)(=O)NC    ZINC000388133486
C[C@@H](N)C[C@@H](C)NS(N)(=O)=O    ZINC000167569792
CCN(C)S(=O)(=O)NCCN    ZINC000379328218
C[C@@H](N)C[C@H](C)NS(N)(=O)=O    ZINC000167569997
C[C@H](C#N)NS(=O)(=O)CCl    ZINC001260937333
C[C@@H](C#N)NS(=O)(=O)CCl    ZINC001260937332
N#CCCNS(=O)(=O)CCl    ZINC000082512343
N#CCS(=O)(=O)NCCCl    ZINC000083919835
N#CCNS(=O)(=O)CCCl    ZINC000232298771
N#CNS(=O)(=O)CCCCl    ZINC000236033952
N#CNS(=O)(=O)c1ccccc1    ZINC000001703100
NS(=O)(=O)N[C@H]1CCSC1    ZINC000230627091
CNS(=O)(=O)NC1CSC1    ZINC000921868808
NS(=O)(=O)NCC1CSC1    ZINC000575471107
NS(=O)(=O)N[C@@H]1CCSC1    ZINC000230627086
NS(=O)(=O)NC[C@H]1COCO1    ZINC001261851724
C[C@@H](CC(=O)O)NS(N)(=O)=O    ZINC000167415825
CONC(=O)CNS(C)(=O)=O    ZINC000307567743
CNS(=O)(=O)N(C)CC(=O)O    ZINC000148681817
NS(=O)(=O)NCCCC(=O)O    ZINC000019433951
CNS(=O)(=O)O[C@H]1CNOC1    ZINC000845932660
CNS(=O)(=O)N[C@H](C)C(=O)O    ZINC000160324985
COC(=O)CCNS(N)(=O)=O    ZINC000160787743
CNS(=O)(=O)NCC(=O)OC    ZINC000162287094
CCNS(=O)(=O)NCC(=O)O    ZINC000162964337
CNS(=O)(=O)N[C@@H](C)C(=O)O    ZINC000160317045
NS(=O)(=O)NCC1OCCO1    ZINC001260083316
NS(=O)(=O)N[C@@H]1COC[C@H]1O    ZINC000306437081
CC(=O)OCCNS(N)(=O)=O    ZINC001260084758
NS(=O)(=O)NCC(=O)CCO    ZINC001260082313
CS(=O)(=O)N[C@H](CO)C(N)=O    ZINC001252762923
CN(C)S(=O)(=O)NCC(=O)O    ZINC000019203421
NS(=O)(=O)NCC1(O)COC1    ZINC001260082802
NS(=O)(=O)NC[C@@H]1COCO1    ZINC001261851725
CNS(=O)(=O)NCCC(=O)O    ZINC000002385353
NS(=O)(=O)NC1(CO)COC1    ZINC001260083558
C[C@H](CC(=O)O)NS(N)(=O)=O    ZINC000167415913
CCOC(=O)CNS(N)(=O)=O    ZINC000114936429
COC(=O)[C@H](C)NS(N)(=O)=O    ZINC000157571008
CS(=O)(=O)N[C@@H](CO)C(N)=O    ZINC000307759298
CNS(=O)(=O)CC(=O)NOC    ZINC000307725759
CNS(=O)(=O)N1CC[C@@H](F)C1    ZINC000641520432
CN(C)S(=O)(=O)N[C@@H]1C[C@H]1F    ZINC001251100240
O=S(=O)(F)NC1CCNCC1    ZINC001776011167
NS(=O)(=O)N[C@@H]1CC[C@@H](F)C1    ZINC000306580736
NS(=O)(=O)N[C@H]1CC[C@H](F)C1    ZINC000306580738
NCCS(=O)(=O)N[C@@H]1C[C@H]1F    ZINC001238504762
NS(=O)(=O)N[C@H]1CCC[C@H]1F    ZINC000307519476
NS(=O)(=O)N[C@@H]1CCC[C@@H]1F    ZINC000306790793
C[Si](C)(C)CNS(N)(=O)=O    ZINC000199928886
NS(=O)(=O)N[C@@H]1CC[C@H](F)C1    ZINC000306580735
NS(=O)(=O)NC[C@H]1C[C@H](F)C1    ZINC001260083596
NS(=O)(=O)N[C@H]1CC[C@@H](F)C1    ZINC000306580737
O=S(=O)(NCCF)N1CCC1    ZINC000307726566
NS(=O)(=O)NCC1(F)CCC1    ZINC000307705153
CNS(=O)(=O)N1CC[C@H](F)C1    ZINC000641520433
C[C@H](C[C@H](C)O)NS(N)(=O)=O    ZINC000165773580
CNS(=O)(=O)N[C@@H](C)CCO    ZINC000160728033
C[C@H](CCCO)NS(N)(=O)=O    ZINC000157632519
CNS(=O)(=O)NC[C@H](C)CO    ZINC000160692338
COCCNS(=O)(=O)CCN    ZINC000011584562
CNS(=O)(=O)NC[C@@H](C)OC    ZINC000224112992
CC(C)(CCO)NS(N)(=O)=O    ZINC000129132903
COCCNS(=O)(=O)N(C)C    ZINC000005668286
[CH2]CCNS(=O)(=O)CCCF    ZINC001189938365
CNS(=O)(=O)NC[C@H](C)OC    ZINC000224113048
COC(C)(C)CNS(N)(=O)=O    ZINC000161869217
NS(=O)(=O)NCCCCCO    ZINC000228729166
CCC[C@@H](O)CNS(N)(=O)=O    ZINC000123318507
CCN(C)S(=O)(=O)NCCO    ZINC000378943948
C[C@@H](O)CCCNS(N)(=O)=O    ZINC000227983167
CC[C@H](CO)NS(=O)(=O)NC    ZINC000160656025
CCOCCNS(=O)(=O)NC    ZINC000379300451
CC(C)[C@@H](O)CNS(N)(=O)=O    ZINC000125499637
CNS(=O)(=O)N[C@H](C)COC    ZINC000379256089
CNS(=O)(=O)N(C)CCOC    ZINC000307921021
CCNS(=O)(=O)N(C)CCO    ZINC000162580308
C[C@H](CCO)CNS(N)(=O)=O    ZINC000161949352
CC[C@H](COC)NS(N)(=O)=O    ZINC000161309290
CCNS(=O)(=O)N[C@@H](C)CO    ZINC000062441718
CCN(CCO)S(=O)(=O)NC    ZINC000160663201
CNS(=O)(=O)CCN(C)OC    ZINC000856718301
CCC[C@H](O)CNS(N)(=O)=O    ZINC000123318253
C[C@@H](CO)NS(=O)(=O)N(C)C    ZINC000019781256
CCCNS(=O)(=O)N(C)OC    ZINC000160449370
COCC(C)(C)NS(N)(=O)=O    ZINC000161005086
CC(C)[C@H](O)CNS(N)(=O)=O    ZINC000125499410
CNS(=O)(=O)NCC[C@H](C)O    ZINC000160691513
CC[C@H](CCO)NS(N)(=O)=O    ZINC000125803955
CCCNS(=O)(=O)NCCO    ZINC000160657692
CN(C)S(=O)(=O)NCCCO    ZINC000019780804
CC[C@@H](O)CCNS(N)(=O)=O    ZINC000131598438
CC[C@@H](CNS(N)(=O)=O)OC    ZINC000307919865
CC[C@@H](O)CNS(=O)(=O)NC    ZINC000160741093
C[C@@H](CCCO)NS(N)(=O)=O    ZINC000157632398
CC[C@H](O)CCNS(N)(=O)=O    ZINC000131598230
CC(C)NS(=O)(=O)NCCO    ZINC000163260477
C[C@@H](CO)CCNS(N)(=O)=O    ZINC001260084024
CNS(=O)(=O)N(C)[C@H](C)CO    ZINC000160735930
CCC[C@@H](CO)NS(N)(=O)=O    ZINC001260083385
C[C@@H](O)CNS(=O)(=O)CCN    ZINC000722218657
CO[C@@H](C)CCNS(N)(=O)=O    ZINC000307900202
CC[C@@H](CCO)NS(N)(=O)=O    ZINC000125803698
CC[C@](C)(O)CNS(N)(=O)=O    ZINC000157556431
CC(C)OCCNS(N)(=O)=O    ZINC000114939186
CCCOCCNS(N)(=O)=O    ZINC000714984590
CCNS(=O)(=O)N[C@H](C)CO    ZINC000062441719
CC[C@@H](CO)NS(=O)(=O)NC    ZINC000160655907
C[C@H](CO)NS(=O)(=O)N(C)C    ZINC000031870339
CCNS(=O)(=O)NCCOC    ZINC000062064920
CCNS(=O)(=O)NC[C@H](C)O    ZINC000162419528
CC(C)[C@H](CO)NS(N)(=O)=O    ZINC000158636475
CNS(=O)(=O)N(C)C[C@@H](C)O    ZINC000160672914
CNS(=O)(=O)N[C@@H](C)COC    ZINC000379256090
CC(C)[C@@H](CO)NS(N)(=O)=O    ZINC000157625791
CCC[C@H](CO)NS(N)(=O)=O    ZINC001260083384
CC[C@@](C)(O)CNS(N)(=O)=O    ZINC000157556576
NCCS(=O)(=O)NCCCO    ZINC000722216395
CC[C@H](O)CNS(=O)(=O)NC    ZINC000160740973
C[C@@H](CO)NS(=O)(=O)CCN    ZINC000722306976
CCNS(=O)(=O)NC[C@@H](C)O    ZINC000162419419
C[C@H](CO)NS(=O)(=O)CCN    ZINC000722217283
C[C@H](O)CNS(=O)(=O)CCN    ZINC000722218658
COCC[C@@H](C)NS(N)(=O)=O    ZINC000160989089
COC[C@@H](C)CNS(N)(=O)=O    ZINC000160902908
CNS(=O)(=O)NCCCOC    ZINC000062065138
CNS(=O)(=O)NCC(C)(C)O    ZINC000062441475
COCCS(=O)(=O)NCCN    ZINC000042807227
CCS(=O)(=O)NCCCON    ZINC000032007619
C[C@@H](O)CNS(=O)(=O)N(C)C    ZINC000032007606
C[C@H](O)CNS(=O)(=O)N(C)C    ZINC000032007608
CC(C)(O)CCNS(N)(=O)=O    ZINC000307733630
CCON(CC)S(=O)(=O)NC    ZINC000867904932
CC[C@H](CNS(N)(=O)=O)OC    ZINC000307919864
C[C@@H](CCO)CNS(N)(=O)=O    ZINC000161949252
COC[C@H](C)CNS(N)(=O)=O    ZINC000160903036
C[C@@H](O)C[C@@H](C)NS(N)(=O)=O    ZINC000165773351
CCOCCCNS(N)(=O)=O    ZINC000160785278
CO[C@H](C)CCNS(N)(=O)=O    ZINC000307900201
CNS(=O)(=O)N(C)C[C@H](C)O    ZINC000160672779
CON(C)CCNS(C)(=O)=O    ZINC000307913550
CON(C)S(=O)(=O)NC(C)C    ZINC000163670629
CNS(=O)(=O)N[C@H](C)CCO    ZINC000160728169
C[C@@H](NS(N)(=O)=O)C(C)(C)O    ZINC000306470525
COCCCCNS(N)(=O)=O    ZINC000160852969
CC[C@@H](COC)NS(N)(=O)=O    ZINC000161309147
C[C@H](O)CCCNS(N)(=O)=O    ZINC000227983175
C[C@H](O)C[C@H](C)NS(N)(=O)=O    ZINC000165773467
CC(C)(CO)CNS(N)(=O)=O    ZINC000157669177
COCC[C@H](C)NS(N)(=O)=O    ZINC000160988978
C[C@@H](O)C[C@H](C)NS(N)(=O)=O    ZINC000165773224
CNS(=O)(=O)NCCCCO    ZINC000234387905
CNS(=O)(=O)NC[C@@H](C)CO    ZINC000160692464
NCCNS(=O)(=O)NCCN    ZINC000071765967
N#CNS(=O)(=O)c1ccncc1    ZINC001190911844
CCS(=O)(=O)NC/C=C\Cl    ZINC000908445112
O=S(=O)(CCl)NC1CCC1    ZINC000082513262
C=CCCNS(=O)(=O)CCl    ZINC000168945378
C=C[C@H](C)NS(=O)(=O)CCl    ZINC000229270755
O=S(=O)(CCCl)NC1CC1    ZINC000059835069
C=CCNS(=O)(=O)CCCl    ZINC000220233705
C=CS(=O)(=O)NCCCCl    ZINC001198619325
C=C(Cl)CNS(=O)(=O)CC    ZINC000124833570
C[C@H]1C[C@H]1NS(=O)(=O)CCl    ZINC000082513266
O=S(=O)(NCCCl)C1CC1    ZINC000070909281
C=C[C@@H](C)NS(=O)(=O)CCl    ZINC000229270748
CC1(NS(=O)(=O)CCl)CC1    ZINC000228913654
O=S(=O)(CCl)NCC1CC1    ZINC000082511977
N#CNS(=O)(=O)c1cccnc1    ZINC000723672939
C=CCS(=O)(=O)NCCCl    ZINC000711041805
C[C@@H]1C[C@@H]1NS(=O)(=O)CCl    ZINC000082513263
N#CNS(=O)(=O)c1ccccn1    ZINC000166702376
C[C@H]1C[C@@H]1NS(=O)(=O)CCl    ZINC000082513264
C=C(C)CNS(=O)(=O)CCl    ZINC000167677076
O=S(=O)(Cl)NC1CCCC1    ZINC000059805022
CC/C=C/NS(=O)(=O)CCl    ZINC001260937100
C[C@@H]1C[C@H]1NS(=O)(=O)CCl    ZINC000082513265
CCS(=O)(=O)NC/C=C/Cl    ZINC000908445126
C=CS(=O)(=O)N[C@H]1CC1(F)F    ZINC001198622466
C=CS(=O)(=O)N[C@@H]1CC1(F)F    ZINC001198622467
C#C[C@H](C)NS(=O)(=O)C(F)F    ZINC000167047712
C#CCCNS(=O)(=O)C(F)F    ZINC000069792031
CS(=O)(=O)N[C@@H](CO)C(=O)O    ZINC000006485195
CS(=O)(=O)N[C@H](CO)C(=O)O    ZINC000001691085
CS(=O)(=O)NC[C@@H](O)C(=O)O    ZINC000079702181
N#CCS(=O)(=O)NC1=CC=C[CH]1    ZINC001192996474
C#C[C@@H](C)NS(=O)(=O)C(F)F    ZINC000167047810
CS(=O)(=O)NC[C@H](O)C(=O)O    ZINC000079702173
NC(=O)[C@H](CO)NS(N)(=O)=O    ZINC000307728467
NC(=O)[C@@H](CO)NS(N)(=O)=O    ZINC001260082407
CC(=O)NS(=O)(=O)CCCF    ZINC000307667740
O=S(=O)(F)NC1CCOCC1    ZINC001776011138
CS(=O)(=O)NC(=O)CCCF    ZINC000850734285
CS(=O)(=O)N[C@@H]1COC[C@@H]1F    ZINC000585297885
CCS(=O)(=O)NC(=O)CCF    ZINC000892685277
CCSCCNS(C)(=O)=O    ZINC000306484521
CSC[C@@H](C)NS(C)(=O)=O    ZINC000124839903
O=S1(=O)Cc2ccccc2CN1    ZINC000039369431
CS(=O)(=O)NCC1(F)COC1    ZINC001252762592
C=CS(=O)(=O)NC[C@H](O)CF    ZINC001198651620
C[C@H]1NS(=O)(=O)c2ccccc21    ZINC000034405783
CS[C@H](C)CNS(C)(=O)=O    ZINC000159254532
CSCCCNS(C)(=O)=O    ZINC000070232529
C=CS(=O)(=O)Nc1ccccc1    ZINC000002570056
O=S(=O)(NCCF)C1COC1    ZINC000307731759
O=S1(=O)CCc2ccccc2N1    ZINC000083275540
C[C@@H]1NS(=O)(=O)c2ccccc21    ZINC000035962327
CCS(=O)(=O)NCCCS    ZINC001253397958
CSC[C@H](C)NS(C)(=O)=O    ZINC000124839719
CC(C)(S)CNS(C)(=O)=O    ZINC001252767409
CS(=O)(=O)N[C@H]1COC[C@@H]1F    ZINC000585297888
CS[C@@H](C)CNS(C)(=O)=O    ZINC000159254392
CCCS(=O)(=O)NCCS    ZINC001253721226
Cc1cccc2c1CS(=O)(=O)N2    ZINC000038540472
C=CS(=O)(=O)NC[C@@H](O)CF    ZINC001198651623
CCS(=O)(=O)NCCSC    ZINC000070227844
CC(C)S(=O)(=O)NCCS    ZINC001252544460
COC[C@H](CO)NS(C)(=O)=O    ZINC000234819939
C[C@@H](O)[C@@H](CO)NS(C)(=O)=O    ZINC000307651559
CC(CO)(CO)NS(C)(=O)=O    ZINC000129357127
COC[C@H](O)CNS(C)(=O)=O    ZINC000083671975
COC(CNS(C)(=O)=O)OC    ZINC000057382620
COC[C@@H](CO)NS(C)(=O)=O    ZINC000234887729
CCS(=O)(=O)NC(CO)CO    ZINC000083693570
CCS(=O)(=O)NC[C@@H](O)CO    ZINC000085245123
CS(=O)(=O)NCCOCCO    ZINC000052925334
COCCS(=O)(=O)NCCO    ZINC000042809859
CCCS(=O)(=O)NCCCF    ZINC000307882818
CC(C)(F)CCNS(C)(=O)=O    ZINC000657140769
CNS(=O)(=O)NCCCON    ZINC000903526400
CON(C)CCNS(N)(=O)=O    ZINC000849407408
CC[C@H](C)S(=O)(=O)NCCF    ZINC000307879722
CC[C@@H](C)S(=O)(=O)NCCF    ZINC000307879723
CC(C)CS(=O)(=O)NCCF    ZINC000307876406
CCCNS(=O)(=O)CCCF    ZINC000393557902
CC(C)NS(=O)(=O)CCCF    ZINC000379237481
CCS(=O)(=O)NC(C)(C)CF    ZINC000307619203
CCNS(=O)(=O)CCCCF    ZINC000378965944
CCCCS(=O)(=O)NCCF    ZINC000388119760
C[C@H](C#N)NS(=O)(=O)C(F)F    ZINC000040362816
C=C(Cl)CNS(=O)(=O)NC    ZINC000160460268
C[C@@H](C#N)NS(=O)(=O)C(F)F    ZINC000040362814
N#CCS(=O)(=O)NCC(F)F    ZINC000147753277
CNS(=O)(=O)NC/C=C/Cl    ZINC000908451992
CNS(=O)(=O)NC/C=C\Cl    ZINC000908451991
N#CCCNS(=O)(=O)C(F)F    ZINC000054157706
[CH2]CCNS(=O)(=O)CCCl    ZINC001253573858
Cc1cccc2c1NS(=O)(=O)N2    ZINC000002524419
CC(C)(S)CNS(N)(=O)=O    ZINC001260082684
CSC[C@@H](C)NS(N)(=O)=O    ZINC000124841444
NCCS(=O)(=O)NCCS    ZINC001238346444
NS(=O)(=O)NCC1(F)COC1    ZINC001260083561
CN1c2ccccc2NS1(=O)=O    ZINC000002524418
Nc1ccc2c(c1)NS(=O)(=O)C2    ZINC000038540466
CN(C)S(=O)(=O)NCCS    ZINC000149610036
C#CC1(NS(=O)(=O)CC#N)CC1    ZINC001192996086
CSC[C@H](C)NS(N)(=O)=O    ZINC000124841199
NS(=O)(=O)N[C@@H]1COC[C@@H]1F    ZINC001260085450
CSCCCNS(N)(=O)=O    ZINC000156154280
CS[C@@H](C)CNS(N)(=O)=O    ZINC000159254964
NS(=O)(=O)N[C@H]1COC[C@@H]1F    ZINC001260085449
CS[C@H](C)CNS(N)(=O)=O    ZINC000159255116
CCSCCNS(N)(=O)=O    ZINC000306289778
CNS(=O)(=O)NCCSC    ZINC000197557804
Nc1ccc2c(c1)CS(=O)(=O)N2    ZINC000038540319
Cc1ccc2c(c1)NS(=O)(=O)N2    ZINC000002524420
Nc1ccc2c(c1)S(=O)(=O)NC2    ZINC000087493663
Nc1cccc2c1CS(=O)(=O)N2    ZINC000038540321
C=CS(=O)(=O)Nc1ccccn1    ZINC001198555975
C=CS(=O)(=O)Nc1cccnc1    ZINC001198556075
Nc1cccc2c1NS(=O)(=O)C2    ZINC000034545893
O=S(=O)(NC1=CC=C[CH]1)C1CC1    ZINC001259279037
C=CCS(=O)(=O)NC1=CC=C[CH]1    ZINC001259934870
COC[C@@H](CO)NS(N)(=O)=O    ZINC000234887760
COC[C@H](O)CNS(N)(=O)=O    ZINC000157571180
NS(=O)(=O)NCCOCCO    ZINC000157556915
CC(CO)(CO)NS(N)(=O)=O    ZINC000162104874
COC(CNS(N)(=O)=O)OC    ZINC000141736228
C[C@@H](O)[C@@H](CO)NS(N)(=O)=O    ZINC000307653463
COC[C@H](CO)NS(N)(=O)=O    ZINC000234820005
CC(C)(F)CCNS(N)(=O)=O    ZINC000657140527
CNS(=O)(=O)N(C)CCCF    ZINC000885850351
CCNS(=O)(=O)N(C)CCF    ZINC000378866011
CCNS(=O)(=O)N[C@@H](C)CF    ZINC000885414258
CCN(C)S(=O)(=O)NCCF    ZINC000307927597
NCCNS(=O)(=O)CCCF    ZINC000393356906
CN(C)S(=O)(=O)NCCCF    ZINC000393625393
CCNS(=O)(=O)NCCCF    ZINC000393484930
CC(C)NS(=O)(=O)NCCF    ZINC000307881716
O=S(=O)(CCl)NC1COC1    ZINC000236034150
CC(=O)CNS(=O)(=O)CCl    ZINC001260936116
C#CCNS(=O)(=O)c1ccoc1    ZINC000307167053
C#CCNS(=O)(=O)c1ccco1    ZINC000306382693
C[S@](=O)CCNS(C)(=O)=O    ZINC000124095442
C[S@@](=O)CCNS(C)(=O)=O    ZINC000124095194
CS(=O)(=O)NC[C@H](F)C(=O)O    ZINC000903034890
CS(=O)(=O)NC[C@@H](F)C(=O)O    ZINC000871744888
CS(=O)(=O)N[C@@H](CF)C(=O)O    ZINC000646046152
CS(=O)(=O)N[C@H](CF)C(=O)O    ZINC000646046151
C#CCNS(=O)(=O)c1cn[nH]c1    ZINC000037744504
CC(C)S(=O)(=O)NCCCl    ZINC000040972835
CS(=O)(=O)NCCCCCl    ZINC000235056137
C=CS(=O)(=O)Nc1ncccn1    ZINC000104395971
CC(C)NS(=O)(=O)CCCl    ZINC000059835240
CCNS(=O)(=O)CCCCl    ZINC000036881352
CCS(=O)(=O)N[C@@H]1CC1(F)F    ZINC001253373885
C=CCS(=O)(=O)NCC(F)F    ZINC000711063771
O=S(=O)(NC1CCC1)C(F)F    ZINC000712345073
C=CCCNS(=O)(=O)C(F)F    ZINC000168664827
CC[C@@H](C)NS(=O)(=O)CCl    ZINC000082511963
CC(C)CNS(=O)(=O)CCl    ZINC000082511966
C[C@H]1C[C@@H]1NS(=O)(=O)C(F)F    ZINC001259949813
C[C@@H]1C[C@@H]1NS(=O)(=O)C(F)F    ZINC001259949812
O=S(=O)(NCC1CC1)C(F)F    ZINC000307609473
C=CS(=O)(=O)Nc1cnccn1    ZINC000104391449
C[C@H](CCl)CNS(C)(=O)=O    ZINC000083218741
C=CS(=O)(=O)Nc1cccnn1    ZINC001198567620
C=CS(=O)(=O)Nc1ccnnc1    ZINC001198570209
C[C@@H]1C[C@H]1NS(=O)(=O)C(F)F    ZINC000307436356
CCS(=O)(=O)N[C@H]1CC1(F)F    ZINC001253373884
C#CCNS(=O)(=O)c1c[nH]cn1    ZINC000069947698
C=CS(=O)(=O)Nc1ccncn1    ZINC000104395974
CCCS(=O)(=O)NCCCl    ZINC000019783040
CCCCNS(=O)(=O)CCl    ZINC000082512032
C[C@@H](CCl)CNS(C)(=O)=O    ZINC000083218743
C#CCNS(=O)(=O)c1ncc[nH]1    ZINC000306277401
CCS(=O)(=O)NCCCCl    ZINC000019783101
CC/C=C/NS(=O)(=O)C(F)F    ZINC001259961775
C=CS(=O)(=O)Nc1cncnc1    ZINC001198556202
C=CS(=O)(=O)NCC(C)(F)F    ZINC001198567178
O=S(=O)(NCC(F)F)C1CC1    ZINC000143215789
C=C(C)CNS(=O)(=O)C(F)F    ZINC000160653182
CCCNS(=O)(=O)CCCl    ZINC000059835057
CS(=O)(=O)NC1CC(F)(F)C1    ZINC000137681171
N#CCS(=O)(=O)NC1(C#N)CC1    ZINC000695248042
CC[C@H](C)NS(=O)(=O)CCl    ZINC000082511964
CNS(=O)(=O)CCCCCl    ZINC000038672117
C[C@H]1C[C@H]1NS(=O)(=O)C(F)F    ZINC001259949814
CC(C)(C)NS(=O)(=O)CCl    ZINC000001722016
CC1(NS(=O)(=O)C(F)F)CC1    ZINC000306597727
N#CCS(=O)(=O)N[C@@H]1[CH]CC=C1    ZINC001193004727
N#CCS(=O)(=O)N[C@H]1[CH]CC=C1    ZINC001193004726
Cc1cccc(NS(C)(=O)=O)c1    ZINC000000029557
CS(=O)(=O)N[C@@H](CO)CCF    ZINC000651895072
C#CCCS(=O)(=O)N[C@H](C)C#C    ZINC000308006634
COCCS(=O)(=O)NCCF    ZINC000379250784
CS(=O)(=O)NCc1ccccc1    ZINC000003157602
C#CCCCS(=O)(=O)NCC#C    ZINC000388470985
Cc1ccccc1NS(C)(=O)=O    ZINC000005332515
CNS(=O)(=O)c1ccc(C)cc1    ZINC000000300857
CCS(=O)(=O)NC[C@@H](O)CF    ZINC001253421543
C#CCCNS(=O)(=O)CCC#C    ZINC000308096442
CNS(=O)(=O)c1cccc(C)c1    ZINC000022214596
Cc1ccc(NS(C)(=O)=O)cc1    ZINC000000362045
CCS(=O)(=O)NC[C@H](O)CF    ZINC001253421542
CS(=O)(=O)N[C@H](CO)CCF    ZINC000651895073
CNS(=O)(=O)Cc1ccccc1    ZINC000001872796
CNS(=O)(=O)c1ccccc1C    ZINC000044122837
CCNS(=O)(=O)c1ccccc1    ZINC000001666836
C#CC1(NS(=O)(=O)CC=C)CC1    ZINC001259934565
C#CCCS(=O)(=O)NCC=C=C    ZINC000867469134
C#CCCS(=O)(=O)N[C@@H](C)C#C    ZINC000308006639
C#CC1(NS(=O)(=O)C2CC2)CC1    ZINC001259278470
CS(=O)(=O)NCCOCCF    ZINC000660174576
O=S(=O)(CCCF)NCCO    ZINC000307911518
CCS(=O)(=O)Nc1ccccc1    ZINC000000245260
NC(=O)CNS(=O)(=O)CCl    ZINC000082511972
N#CCS(=O)(=O)Nc1ccoc1    ZINC001192943608
N#CCNS(=O)(=O)c1ccco1    ZINC000307533681
N#CCS(=O)(=O)Nc1ccco1    ZINC001192943047
CNS(=O)(=O)c1ccc(C#N)o1    ZINC000306510719
N#CCNS(=O)(=O)c1ccoc1    ZINC000306162309
CNS(=O)(=O)N=S(C)(C)=O    ZINC001330352542
NS(=O)(=O)NCCCCCl    ZINC001260084509
NCCCNS(=O)(=O)CCl    ZINC000072266584
Cn1ccnc1S(=O)(=O)NC#N    ZINC001193618104
N#CCNS(=O)(=O)c1cn[nH]c1    ZINC000037745033
N#CCNS(=O)(=O)c1c[nH]cn1    ZINC000069948184
Cn1cnc(S(=O)(=O)NC#N)c1    ZINC000723672513
C[C@H](CCl)CNS(N)(=O)=O    ZINC001260081632
N#CCNS(=O)(=O)c1ncc[nH]1    ZINC000307236088
Cn1ccc(S(=O)(=O)NC#N)n1    ZINC001259945915
CS(=O)(=O)Nc1n[nH]cc1C#N    ZINC000086456206
CN(C)S(=O)(=O)NCCCl    ZINC000019783042
NCCS(=O)(=O)NCCCl    ZINC001238440774
Cn1cc(S(=O)(=O)NC#N)cn1    ZINC000723673395
C[C@@H](CCl)CNS(N)(=O)=O    ZINC001260081631
NS(=O)(=O)NC1CC(F)(F)C1    ZINC000307610723
C#C[C@@H](C)NS(=O)(=O)[C@@H](C)C#N    ZINC000167059372
CCNS(=O)(=O)c1cccnc1    ZINC000012471994
CNS(=O)(=O)c1ccc(C)nc1    ZINC000202373098
C=CS(=O)(=O)NC1(C#N)CCC1    ZINC001198565952
CS(=O)(=O)NCc1ccncc1    ZINC000005570293
C#CC(C)(C)NS(=O)(=O)CC#N    ZINC000083922414
Cc1ccnc(NS(C)(=O)=O)c1    ZINC000005260218
Cc1cnccc1NS(C)(=O)=O    ZINC000081571057
CNS(=O)(=O)Nc1ccccc1    ZINC000003164836
Cc1ccc(NS(C)(=O)=O)cn1    ZINC000165081034
CS(=O)(=O)Nc1ccccc1N    ZINC000001680924
C#CCCCNS(=O)(=O)CC#N    ZINC000229788015
CCS(=O)(=O)Nc1ccccn1    ZINC000013947576
CS(=O)(=O)NCc1ccccn1    ZINC000005335881
CNS(=O)(=O)Cc1ccccn1    ZINC000095076096
Cc1cc(NS(C)(=O)=O)ccn1    ZINC000074932105
NS(=O)(=O)NCc1ccccc1    ZINC000012398426
CNS(=O)(=O)c1cccc(N)c1    ZINC000004352779
NS(=O)(=O)N[C@H](CO)CCF    ZINC001326726663
CS(=O)(=O)Nc1cccc(N)c1    ZINC000000404099
Cc1ccc(NS(C)(=O)=O)nc1    ZINC000006306506
CCNS(=O)(=O)c1ccccn1    ZINC000209775825
Cc1ccncc1NS(C)(=O)=O    ZINC000081570992
C#CCCNS(=O)(=O)[C@H](C)C#N    ZINC000083922424
CS(=O)(=O)NCc1cccnc1    ZINC000000361852
Cc1cccc(NS(N)(=O)=O)c1    ZINC000145329678
Cc1ccccc1NS(N)(=O)=O    ZINC000039121716
CCS(=O)(=O)Nc1ccncc1    ZINC000005923964
C#C[C@H](C)NS(=O)(=O)[C@@H](C)C#N    ZINC000167059267
N#CC1(NS(=O)(=O)C2CC2)CC1    ZINC000307622079
CCNS(=O)(=O)c1ccncc1    ZINC000656861061
C#CCNS(=O)(=O)CCCC#N    ZINC000308070210
C#C[C@@H](C)NS(=O)(=O)[C@H](C)C#N    ZINC000167059585
NS(=O)(=O)NCCOCCF    ZINC000660176404
C=CCC1(S(=O)(=O)NC#N)CC1    ZINC001190824892
CNS(=O)(=O)Cc1cccnc1    ZINC000095076097
Cc1cccnc1NS(C)(=O)=O    ZINC000006184444
N#CCS(=O)(=O)NC12CC(C1)C2    ZINC001192987838
C=CS(=O)(=O)NC1CC(C#N)C1    ZINC001198649772
CNS(=O)(=O)c1ccc(N)cc1    ZINC000001722947
CNS(=O)(=O)c1ccccc1N    ZINC000000873674
N#CCS(=O)(=O)NC1CC=CC1    ZINC000229789158
CS(=O)(=O)Nc1ccc(N)cc1    ZINC000003991723
Cc1ccc(NS(N)(=O)=O)cc1    ZINC000013488091
NS(=O)(=O)N[C@@H](CO)CCF    ZINC001326726666
CS(=O)(=O)NC1=C(C#N)CCC1    ZINC001252767197
C=CS(=O)(=O)NCC1(C#N)CC1    ZINC001198634085
C=CCS(=O)(=O)NC1(C#N)CC1    ZINC000711045174
Cc1cccc(NS(C)(=O)=O)n1    ZINC000005260195
Cc1ncccc1NS(C)(=O)=O    ZINC000085728772
CNS(=O)(=O)c1cc(C)ccn1    ZINC000095076003
CCS(=O)(=O)Nc1cccnc1    ZINC000005923948
C#CCCNS(=O)(=O)[C@@H](C)C#N    ZINC000083922422
C#C[C@H](C)NS(=O)(=O)[C@H](C)C#N    ZINC000167059468
Cc1cncc(NS(C)(=O)=O)c1    ZINC000074831758
C#CCCS(=O)(=O)NCCC#N    ZINC000308096877
O=S(=O)(N[C@H]1[CH]CC=C1)C1CC1    ZINC001259280663
CCCS(=O)(=O)NC1=CC=C[CH]1    ZINC001253744445
C=CCS(=O)(=O)N[C@H]1[CH]CC=C1    ZINC001259937020
CC(C)S(=O)(=O)NC1=CC=C[CH]1    ZINC001252590353
O=S(=O)(N[C@@H]1[CH]CC=C1)C1CC1    ZINC001259280664
C=CCS(=O)(=O)N[C@@H]1[CH]CC=C1    ZINC001259937021
CNS(=O)(=O)CBr    ZINC000088613824
O=C(O)CNS(=O)(=O)CCl    ZINC001602075253
O=S(=O)(CCl)N[C@@H]1C[C@H]1F    ZINC001260937579
C#CCNS(=O)(=O)C(F)(F)F    ZINC000169073259
CNS(=O)(=O)CS(C)(=O)=O    ZINC000164903405
Cc1oncc1S(=O)(=O)NC#N    ZINC001187393441
O=S(=O)(CCCl)NCCO    ZINC000139316070
C[C@H](O)CNS(=O)(=O)CCl    ZINC000082513044
O=S1(=O)NCc2cc(F)ccc21    ZINC000035939651
CCC(=O)NS(=O)(=O)C(F)F    ZINC000306450532
N#CCS(=O)(=O)Nc1ccon1    ZINC000061685530
O=S(=O)(NC1COC1)C(F)F    ZINC001259949507
CC(=O)CNS(=O)(=O)C(F)F    ZINC000083153589
C[C@@H](CO)NS(=O)(=O)CCl    ZINC000082513046
C[C@@H](O)CNS(=O)(=O)CCl    ZINC000082513045
N#CCS(=O)(=O)Nc1ncco1    ZINC001192935098
O=S(=O)(CCl)NCCCO    ZINC000082513054
CS(=O)(=O)NC[C@H](O)CCl    ZINC001252767231
CS(=O)(=O)NC[C@@H](O)CCl    ZINC001252767230
C[C@H](CO)NS(=O)(=O)CCl    ZINC000082513047
CS(=O)(=O)Nc1oncc1C#N    ZINC001252635472
CC(=O)NS(=O)(=O)CC(F)F    ZINC000851358025
COCCNS(=O)(=O)CCl    ZINC000082511962
O=S1(=O)Cc2ccc(F)cc2N1    ZINC000141258105
N#CCS(=O)(=O)Nc1ccno1    ZINC001192935394
N#CCS(=O)(=O)Nc1cnoc1    ZINC000061685533
O=S(=O)(Nc1ccco1)C1CC1    ZINC001259272020
C=CCS(=O)(=O)Nc1ccoc1    ZINC001259923617
O=S(=O)(Nc1ccoc1)C1CC1    ZINC001259271799
CS(=O)(=O)Nc1ccccc1O    ZINC000001765634
O=S(=O)(O)NCc1ccccc1    ZINC000003164872
O=S(=O)(NC1CC1)c1ccoc1    ZINC000306611207
O=S(=O)(NC1CC1)c1ccco1    ZINC000306354174
C=CS(=O)(=O)NCc1ccco1    ZINC001198566552
C=CS(=O)(=O)NCc1ccoc1    ZINC001198627521
CS(=O)(=O)Nc1cccc(O)c1    ZINC000000363835
C=CCNS(=O)(=O)c1ccoc1    ZINC000335569619
C=CCNS(=O)(=O)c1ccco1    ZINC000308071353
CS(=O)(=O)Nc1ccc(O)cc1    ZINC000003074663
CNS(=O)(=O)c1cccc(O)c1    ZINC000081161783
CNS(=O)(=O)c1ccccc1O    ZINC000071500000
CNS(=O)(=O)c1ccc(O)cc1    ZINC000005700659
C=CCS(=O)(=O)Nc1ccco1    ZINC001259923456
Cc1cnc(NS(C)(=O)=O)cn1    ZINC000201406231
C=CS(=O)(=O)Nc1ccn(C)n1    ZINC000306370761
C=CCNS(=O)(=O)c1cn[nH]c1    ZINC000037744508
C=CS(=O)(=O)Nc1nccn1C    ZINC001198555192
Cc1ncccc1NS(N)(=O)=O    ZINC000158636172
CS(=O)(=O)NCc1ncccn1    ZINC000169025663
Cc1nccc(NS(C)(=O)=O)n1    ZINC000226314678
Cc1cnccc1NS(N)(=O)=O    ZINC000158633328
CCS(=O)(=O)Nc1ccnnc1    ZINC000606258682
CS(=O)(=O)NCc1cncnc1    ZINC000140100865
CC[C@H](C#N)NS(=O)(=O)CC#N    ZINC000083918669
C[C@H](C#N)NS(=O)(=O)[C@H](C)C#N    ZINC000083918648
N#CCCCNS(=O)(=O)CC#N    ZINC000083918901
CC[C@@H](C#N)NS(=O)(=O)CC#N    ZINC000083918667
CCS(=O)(=O)Nc1ccncn1    ZINC001253272473
Cc1ccnc(NS(N)(=O)=O)c1    ZINC000243244388
CS(=O)(=O)NCc1cnccn1    ZINC000139791172
NS(=O)(=O)NCc1ccncc1    ZINC000140575988
Cc1nccnc1NS(C)(=O)=O    ZINC001252629568
CCS(=O)(=O)Nc1cccnn1    ZINC000244168459
Cc1ccc(NS(N)(=O)=O)nc1    ZINC000039121648
C[C@H](C#N)S(=O)(=O)NCCC#N    ZINC000083918905
Cc1ccnc(NS(C)(=O)=O)n1    ZINC000014254299
Cc1cncc(NS(C)(=O)=O)n1    ZINC001252613501
CCS(=O)(=O)Nc1ncccn1    ZINC000013948151
CCS(=O)(=O)Nc1cncnc1    ZINC000232094077
C=CCNS(=O)(=O)c1ncc[nH]1    ZINC000307965592
NNc1ccc(N[SH](=O)=O)cc1    ZINC000021301348
Nc1ccc(NS(N)(=O)=O)cc1    ZINC000019485800
CS(=O)(=O)NCc1ccnnc1    ZINC000204525444
C=CS(=O)(=O)Nc1cn(C)cn1    ZINC001198555901
Cc1ncc(NS(C)(=O)=O)cn1    ZINC000306927182
Cc1ncncc1NS(C)(=O)=O    ZINC001252634816
CS(=O)(=O)NCc1cccnn1    ZINC000168867505
C=CS(=O)(=O)Nc1cnn(C)c1    ZINC000306650898
Cc1ccncc1NS(N)(=O)=O    ZINC000158633170
O=S(=O)(NC1CC1)c1ncc[nH]1    ZINC000091361867
Cc1cc(NS(N)(=O)=O)ccn1    ZINC000158636324
Cc1cncnc1NS(C)(=O)=O    ZINC001252650089
CCS(=O)(=O)Nc1cnccn1    ZINC000014253175
C[C@@H](CC#N)NS(=O)(=O)CC#N    ZINC000083918855
Nc1cccc(NS(N)(=O)=O)c1    ZINC000019471024
CNS(=O)(=O)c1ccc(N)nc1    ZINC000019881200
C[C@@H](C#N)NS(=O)(=O)[C@@H](C)C#N    ZINC000083918642
CS(=O)(=O)NCc1ccncn1    ZINC000204524775
C=CS(=O)(=O)Nc1ccnn1C    ZINC001198566917
O=S(=O)(NC1CC1)c1cn[nH]c1    ZINC000037744518
C[C@H](C#N)NS(=O)(=O)[C@@H](C)C#N    ZINC000083918645
CS(=O)(=O)Nc1cncc(N)c1    ZINC001161700543
O=S(=O)(NC1CC1)c1c[nH]cn1    ZINC000068591950
CNS(=O)(=O)c1ncccc1N    ZINC000234393656
Cc1ccc(NS(N)(=O)=O)cn1    ZINC000158637393
Cc1ccnnc1NS(C)(=O)=O    ZINC001252643580
Cc1cccc(NS(N)(=O)=O)n1    ZINC000244022283
C=CS(=O)(=O)Nc1cncn1C    ZINC001198569659
CS(=O)(=O)Nc1ncccc1N    ZINC000129322604
O=S1(=O)N=C2CCNCC2=CN1    ZINC000725343537
Cc1cccnc1NS(N)(=O)=O    ZINC000244409321
Cc1cncc(NS(N)(=O)=O)c1    ZINC000232082438
N#CC1=C(NS(N)(=O)=O)CCC1    ZINC000118837577
C=CCNS(=O)(=O)c1c[nH]cn1    ZINC000078688771
CC(C)(C#N)NS(=O)(=O)CC#N    ZINC000083918637
C[C@H](C#N)S(=O)(=O)N[C@@H](C)C#N    ZINC000083918646
Cc1cnc(NS(C)(=O)=O)nc1    ZINC000306295324
C[C@@H](C#N)S(=O)(=O)NCCC#N    ZINC000083918904
NS(=O)(=O)NCc1cccnc1    ZINC000020282299
NS(=O)(=O)NCc1ccccn1    ZINC000020281761
CCS(=O)(=O)NCC(C)(F)F    ZINC000307674578
CCS(=O)(=O)NC(CF)CF    ZINC000885416881
CC[C@H](NS(C)(=O)=O)C(F)F    ZINC000649659324
CC[C@@H](C)NS(=O)(=O)C(F)F    ZINC000082367352
CN(C)S(=O)(=O)NC1=CC=C[CH]1    ZINC001251103917
O=S(=O)(CCCF)NCCF    ZINC000307917564
CC[C@@H](NS(C)(=O)=O)C(F)F    ZINC000649659328
CS(=O)(=O)NCCCC(F)F    ZINC001333490215
C[n+]1cccc(NS(C)(=O)=O)c1    ZINC000005332464
CC(C)(C)NS(=O)(=O)C(F)F    ZINC000080692524
CNS(=O)(=O)CCC(C)(F)F    ZINC000631638182
NCCS(=O)(=O)NC1=CC=C[CH]1    ZINC001238696360
CC(C)CNS(=O)(=O)C(F)F    ZINC000082367384
CC(F)(F)CCNS(C)(=O)=O    ZINC000307696755
CCCCNS(=O)(=O)C(F)F    ZINC000147754406
CCCS(=O)(=O)NCC(F)F    ZINC000098000519
CC(C)S(=O)(=O)NCC(F)F    ZINC000098000513
CCS(=O)(=O)NCCC(F)F    ZINC000307919929
CC[C@H](C)NS(=O)(=O)C(F)F    ZINC000082367353
CC#CCCNS(=O)(=O)C1CC1    ZINC000163386813
C=C=CCNS(=O)(=O)C1(C)CC1    ZINC000867469211
C#C[C@H](C)NS(=O)(=O)C1(C)CC1    ZINC000696314836
C#CCNS(=O)(=O)CCC1CC1    ZINC000307961285
C#CCCNS(=O)(=O)C1(C)CC1    ZINC000696312531
C#CCCCNS(=O)(=O)CC=C    ZINC000710355032
C#C[C@](C)(CC)NS(=O)(=O)C=C    ZINC001198634308
C=CS(=O)(=O)N[C@H]1CC=CCC1    ZINC001198643769
C#CCCNS(=O)(=O)CC1CC1    ZINC000083141367
C#CCNS(=O)(=O)C1CCCC1    ZINC000160987357
C=CS(=O)(=O)N[C@H]1C[C@H]1C1CC1    ZINC001198652030
C#C[C@@](C)(CC)NS(=O)(=O)C=C    ZINC001198634309
C#CCCS(=O)(=O)NC1CCC1    ZINC000711065919
C#C[C@H](C)NS(=O)(=O)CC(=C)C    ZINC000388401707
C=CS(=O)(=O)N[C@@H]1CC12CCC2    ZINC001198644404
C#C[C@@H](C)NS(=O)(=O)CC1CC1    ZINC000167048447
C#CCCNS(=O)(=O)C1CCC1    ZINC000717673201
C#CCNS(=O)(=O)CC1CCC1    ZINC000308087792
C#CCCS(=O)(=O)NCCC=C    ZINC000711045154
C=CS(=O)(=O)N[C@@H]1C[C@H]1C1CC1    ZINC001198652028
C=CS(=O)(=O)N[C@H]1CC12CCC2    ZINC001198644405
C=C=CCNS(=O)(=O)CCC=C    ZINC000867470386
C#C[C@H](CC)NS(=O)(=O)C1CC1    ZINC000234055967
C#C[C@H](C)NS(=O)(=O)CCC=C    ZINC000307961019
O=S(=O)(NC12CC(C1)C2)C1CC1    ZINC001259278075
C#C[C@@H](C)NS(=O)(=O)C1CCC1    ZINC000717672613
C#CCCS(=O)(=O)NCC1CC1    ZINC000379326193
O=S(=O)(NC1CC=CC1)C1CC1    ZINC000307537914
C=CS(=O)(=O)N[C@@H]1C[C@@H]1C1CC1    ZINC001198652027
O=S(=O)(N[C@H]1C=CCC1)C1CC1    ZINC000849429621
C#CC(C)(C)NS(=O)(=O)C1CC1    ZINC000070910876
C#C[C@@H](CC)NS(=O)(=O)C1CC1    ZINC000233894181
C#CCCS(=O)(=O)NC1(C)CC1    ZINC000308067517
C=CS(=O)(=O)N[C@@H]1C=CCCC1    ZINC001198644105
C=CS(=O)(=O)N[C@H]1C=CCCC1    ZINC001198644106
C=C=CCNS(=O)(=O)C1CCC1    ZINC000882328160
O=S(=O)(N[C@@H]1C=CCC1)C1CC1    ZINC000849429620
C=CCS(=O)(=O)NC12CC(C1)C2    ZINC001259932819
C#CC1(NS(=O)(=O)C(C)C)CC1    ZINC001252579761
C#C[C@@H](C)NS(=O)(=O)C1(C)CC1    ZINC000696314835
C=CCS(=O)(=O)NC1CC=CC1    ZINC000711065210
C=CS(=O)(=O)N[C@@H]1CC=CCC1    ZINC001198643768
C#CCCS(=O)(=O)N[C@@H](C)C=C    ZINC000388525875
C#CC1(NS(C)(=O)=O)CCCC1    ZINC000882774676
C#C[C@H](C)NS(=O)(=O)CC1CC1    ZINC000167048349
C#CCCCNS(=O)(=O)C1CC1    ZINC000230628354
C=CS(=O)(=O)N[C@H]1C[C@@H]1C1CC1    ZINC001198652029
C#CCCCCNS(=O)(=O)C=C    ZINC001198644129
C=C=CCNS(=O)(=O)CC(=C)C    ZINC000867469093
C#C[C@H](C)NS(=O)(=O)C1CCC1    ZINC000717672616
C#CCNS(=O)(=O)CCCC=C    ZINC000308075849
C#CCCS(=O)(=O)N[C@H](C)C=C    ZINC000388525874
C#C[C@@H](C)NS(=O)(=O)CCC=C    ZINC000307961017
C#CC(C)(C)NS(=O)(=O)CC=C    ZINC000710354664
C#CC1(NS(=O)(=O)CCC)CC1    ZINC001253739353
C#C[C@@H](C)NS(=O)(=O)CC(=C)C    ZINC000388401706
N#CNS(=O)(=O)C(Cl)Cl    ZINC001201825145
N#CNS(=O)(=O)c1ccsc1    ZINC000168546952
N#CNS(=O)(=O)c1cccs1    ZINC000148933379
N#CNS(=O)(=O)CC(F)(F)F    ZINC000723694130
N#CCNS(=O)(=O)C(F)(F)F    ZINC000139531214
NS(=O)(=O)NC[C@@H](O)CCl    ZINC000060274422
NS(=O)(=O)NC[C@H](O)CCl    ZINC000060274419
N#Cc1cnoc1NS(N)(=O)=O    ZINC001260074983
N#CCS(=O)(=O)Nc1nnco1    ZINC001192928473
NC(=O)CNS(=O)(=O)C(F)F    ZINC000081568490
C=CCS(=O)(=O)Nc1ccno1    ZINC001259922626
C=CCS(=O)(=O)Nc1ccon1    ZINC000711063748
CS(=O)(=O)Nc1ccnc(O)c1    ZINC001252629119
CS(=O)(=O)Nc1ccc[nH]c1=O    ZINC000074831471
O=S(=O)(Nc1cnoc1)C1CC1    ZINC000307312278
C=CS(=O)(=O)Nc1nc(C)co1    ZINC001198567958
CNS(=O)(=O)c1ccc(=O)[nH]c1    ZINC000036828728
C=CCS(=O)(=O)Nc1ncco1    ZINC001259922141
CS(=O)(=O)Nc1ncccc1O    ZINC000021953365
NS(=O)(=O)Nc1cccc(O)c1    ZINC000020212961
C=CS(=O)(=O)Nc1cc(C)on1    ZINC001198556222
NS(=O)(=O)Nc1ccccc1O    ZINC000020212923
O=S(=O)(Nc1ccno1)C1CC1    ZINC001259270216
C=CS(=O)(=O)NCc1ncco1    ZINC001198567787
CS(=O)(=O)Nc1c[nH]ccc1=O    ZINC000095724201
C=CS(=O)(=O)Nc1nocc1C    ZINC001198566175
CNS(=O)(=O)c1ccc[nH]c1=O    ZINC000096511709
C=CS(=O)(=O)Nc1conc1C    ZINC001198573179
N#CCS(=O)(=O)NC1CC(=O)C1    ZINC000716970458
O=S(=O)(Nc1ncco1)C1CC1    ZINC001259270081
CS(=O)(=O)Nc1ccc(=O)[nH]c1    ZINC000074826556
C=CS(=O)(=O)NCc1cnco1    ZINC001198628054
C=CS(=O)(=O)NCc1cnoc1    ZINC001198627510
C=CS(=O)(=O)Nc1cc(C)no1    ZINC001198555291
CS(=O)(=O)Nc1cncc(O)c1    ZINC000095727274
C=CS(=O)(=O)NCc1ccno1    ZINC001198621141
C=CS(=O)(=O)Nc1ncc(C)o1    ZINC001198556559
C=CCS(=O)(=O)Nc1cnoc1    ZINC000711065154
O=S(=O)(Nc1ccon1)C1CC1    ZINC000306332324
C=CS(=O)(=O)NCc1cocn1    ZINC001198636807
C=CS(=O)(=O)NCc1ccon1    ZINC001198619580
NS(=O)(=O)Nc1ccc(O)cc1    ZINC000013488097
Cc1ccnnc1NS(N)(=O)=O    ZINC001260074044
CNS(=O)(=O)NCC(C)(F)F    ZINC000307675826
C=CS(=O)(=O)Nc1cnn(C)n1    ZINC001198569464
CNS(=O)(=O)N(C)CC(F)F    ZINC000307733657
Cn1cnc2c1S(=O)(=O)NCN2    ZINC000005983745
Cc1ncc(NS(N)(=O)=O)cn1    ZINC000306679960
Cc1nccnc1NS(N)(=O)=O    ZINC001260074492
Cc1cncc(NS(N)(=O)=O)n1    ZINC001260073975
C=CS(=O)(=O)Nc1ncn(C)n1    ZINC001198555215
Cc1nccc(NS(N)(=O)=O)n1    ZINC001260074320
NS(=O)(=O)NCCCC(F)F    ZINC001119541979
Nc1ccc(NS(N)(=O)=O)cn1    ZINC000167512503
CN(C)S(=O)(=O)NCC(F)F    ZINC000307684686
CS(=O)(=O)NCC(F)(F)CN    ZINC000164920286
CNS(=O)(=O)NC(CF)CF    ZINC000885413697
NS(=O)(=O)NCc1cccnn1    ZINC000236285119
[CH2]CCNS(=O)(=O)c1ccoc1    ZINC001188631718
NS(=O)(=O)NCc1ncccn1    ZINC000702351704
NCCS(=O)(=O)NCC(F)F    ZINC000147560568
NS(=O)(=O)NCc1cnccn1    ZINC000240815349
C=CCNS(=O)(=O)c1nc[nH]n1    ZINC000004547970
C=CS(=O)(=O)Nc1cn(C)nn1    ZINC001198573480
Cc1cncnc1NS(N)(=O)=O    ZINC001260075631
NS(=O)(=O)NCc1ccnnc1    ZINC001260082837
NS(=O)(=O)NCc1ccncn1    ZINC000236285131
Cc1cnc(NS(N)(=O)=O)cn1    ZINC000243353131
Cc1ncncc1NS(N)(=O)=O    ZINC001260074247
C=CS(=O)(=O)Nc1cnnn1C    ZINC001198574299
NS(=O)(=O)NCc1cncnc1    ZINC001260083191
[CH2]CCNS(=O)(=O)c1ccco1    ZINC001186874661
CC(F)(F)CCNS(N)(=O)=O    ZINC000307656710
CNS(=O)(=O)NCCC(F)F    ZINC001195986803
[CH2]CCNS(=O)(=O)c1cn[nH]c1    ZINC001260965040
[CH2]CCNS(=O)(=O)c1ncc[nH]1    ZINC001190755060
[CH2]CCNS(=O)(=O)c1cnc[nH]1    ZINC001187787979
CC[C@@H](C#N)NS(=O)(=O)C1CC1    ZINC000070908537
C=CCCCS(=O)(=O)NCC#N    ZINC000379319739
CC1(C)C[C@]1(C#N)NS(C)(=O)=O    ZINC000306540404
CCS(=O)(=O)NCc1ccc[nH]1    ZINC000082357910
N#CCS(=O)(=O)NC1CCCC1    ZINC000044509336
C=CS(=O)(=O)N[C@@](C)(C#N)CC    ZINC001198636468
CC#CCN1CCCNS1(=O)=O    ZINC000664060387
CC1(C)C[C@@]1(C#N)NS(C)(=O)=O    ZINC000306540405
C[C@H](NS(=O)(=O)CC#N)C1CC1    ZINC000044509705
C=CCNS(=O)(=O)CCCC#N    ZINC000307961212
C=CCS(=O)(=O)NC(C)(C)C#N    ZINC000711011352
C=CCCNS(=O)(=O)[C@@H](C)C#N    ZINC000168661389
C=CCCNS(=O)(=O)[C@H](C)C#N    ZINC000168661474
CCNS(=O)(=O)CC1(C#N)CC1    ZINC000388408953
C[C@@H](NS(C)(=O)=O)c1ccc[nH]1    ZINC000306294480
N#CCS(=O)(=O)NCCC1CC1    ZINC000083894924
Cn1ccc(CNS(C)(=O)=O)c1    ZINC000074988816
C#CCCN1CCCNS1(=O)=O    ZINC000307022723
C[C@@H](C#N)CNS(=O)(=O)C1CC1    ZINC000070908661
CS(=O)(=O)N[C@@H]1CCC[C@H]1C#N    ZINC000061889481
C=CCCS(=O)(=O)NCCC#N    ZINC000388404215
C=CCS(=O)(=O)NCCCC#N    ZINC000711011400
N#CNS(=O)(=O)CC1CCCC1    ZINC001191541600
C#C[C@H](C)NS(=O)(=O)N1CCC1    ZINC000306230506
CS(=O)(=O)NC1(C#N)CCCC1    ZINC000034156902
CCS(=O)(=O)NC1CC(C#N)C1    ZINC001253414627
CC[C@H](C#N)NS(=O)(=O)C1CC1    ZINC000070908545
C[C@H](C#N)S(=O)(=O)N[C@H]1C[C@H]1C    ZINC000251796813
CC1CC(NS(=O)(=O)CC#N)C1    ZINC000160102533
C=CS(=O)(=O)N[C@@H]1CC12CNC2    ZINC001238878174
C#C[C@@H](C)NS(=O)(=O)N1CCC1    ZINC000306230505
C#CCN(C)S(=O)(=O)NC1CC1    ZINC000161032045
C[C@H](C#N)S(=O)(=O)NCC1CC1    ZINC000083920456
C#CC1(NS(=O)(=O)CCN)CC1    ZINC001238625731
C[C@@H](CC#N)NS(=O)(=O)C1CC1    ZINC000070908640
Cn1cccc1CNS(C)(=O)=O    ZINC000231660095
C=CCCCNS(=O)(=O)CC#N    ZINC000308020571
C=CS(=O)(=O)N[C@H](CC)CC#N    ZINC001198634864
CC1(C)C[C@@H]1NS(=O)(=O)CC#N    ZINC000045136924
CS(=O)(=O)N[C@@H]1CCC[C@@H]1C#N    ZINC000061889479
CC1(C)C[C@H]1NS(=O)(=O)CC#N    ZINC000045136925
CS(=O)(=O)NCC1(CC#N)CC1    ZINC000335591689
CS(=O)(=O)N[C@H]1CCC[C@@H]1C#N    ZINC000061889480
N#CNS(=O)(=O)C1CCCCC1    ZINC000723670320
C[C@@H](C#N)S(=O)(=O)NCC1CC1    ZINC000083920454
C[C@H](NS(C)(=O)=O)c1ccc[nH]1    ZINC000306294478
N#CCNS(=O)(=O)CCC1CC1    ZINC000379336206
CC(C)S(=O)(=O)NC1(C#N)CC1    ZINC000307225929
CS(=O)(=O)NCCn1cccc1    ZINC000036733410
C=CS(=O)(=O)N[C@@H](CC)CC#N    ZINC001198634882
C[C@H](C#N)NS(=O)(=O)CC1CC1    ZINC000083140246
N#CCCCNS(=O)(=O)C1CC1    ZINC000070908647
C[C@@H](C#N)S(=O)(=O)N[C@@H]1C[C@H]1C    ZINC000083922174
N#CCS(=O)(=O)NCC1CCC1    ZINC000044509675
O=S(=O)(NC1CC1)N1CC=CC1    ZINC000632444546
CC(C)(C#N)NS(=O)(=O)C1CC1    ZINC000070908522
C#C[C@H](C)NS(=O)(=O)NC1CC1    ZINC000161037008
CS(=O)(=O)N[C@@H]1CC[C@H](C#N)C1    ZINC000306449934
C=C=CCNS(=O)(=O)N1CCC1    ZINC000867470361
C#CCN(C1CC1)S(=O)(=O)NC    ZINC000379326266
C[C@@H](C#N)NS(=O)(=O)C1CCC1    ZINC000717740085
C=CCS(=O)(=O)N[C@@H](C#N)CC    ZINC000711046136
N#CCCNS(=O)(=O)C1CCC1    ZINC000717740163
CC1(NS(=O)(=O)CC#N)CCC1    ZINC000160107007
C=C=CCNS(=O)(=O)NC1CC1    ZINC000867469042
C#CCNS(=O)(=O)N1CCCC1    ZINC000041637312
C=CCS(=O)(=O)N[C@@H](C)CC#N    ZINC000711009910
C=CS(=O)(=O)N[C@H]1CC12CNC2    ZINC001238878171
CC1(CNS(=O)(=O)CC#N)CC1    ZINC000229788443
N#CCNS(=O)(=O)CC1CCC1    ZINC000388491050
C[C@H](C#N)S(=O)(=O)NC1CCC1    ZINC000083922163
C[C@@H]1C[C@H]1CNS(=O)(=O)CC#N    ZINC000160083246
C[C@H](C#N)NS(=O)(=O)C1CCC1    ZINC000717740086
CS(=O)(=O)N[C@H]1CCC[C@H]1C#N    ZINC000061889482
C#C[C@@H](C)NS(=O)(=O)NC1CC1    ZINC000161037131
C[C@@H](C#N)S(=O)(=O)N[C@H]1C[C@H]1C    ZINC000083922171
C[C@H](C#N)S(=O)(=O)N[C@@H]1C[C@H]1C    ZINC000251796812
C[C@H](C#N)S(=O)(=O)NC1(C)CC1    ZINC000228864614
CNS(=O)(=O)N1C[C@H]2C=C[C@H]1C2    ZINC000882748628
CCCS(=O)(=O)NC1(C#N)CC1    ZINC000307992961
C=C(C)CS(=O)(=O)NCCC#N    ZINC000379318006
C[C@H](C#N)CNS(=O)(=O)C1CC1    ZINC000070908656
C=C(C)CNS(=O)(=O)[C@H](C)C#N    ZINC000160352282
C[C@@H](C#N)S(=O)(=O)NC1(C)CC1    ZINC000228864593
C[C@@H](C#N)NS(=O)(=O)CC1CC1    ZINC000083140243
C=CS(=O)(=O)N[C@](C)(C#N)CC    ZINC001198636469
C=CS(=O)(=O)NCCCCC#N    ZINC001198635645
C[C@@H](C#N)S(=O)(=O)NC1CCC1    ZINC000083922162
CCS(=O)(=O)NC1(C#N)CCC1    ZINC000306248729
CS(=O)(=O)NCC1(C#N)CCC1    ZINC001252741312
N#CCNS(=O)(=O)C1CCCC1    ZINC000162229890
C=CCS(=O)(=O)N[C@H](C#N)CC    ZINC000711046139
C=C(C)CNS(=O)(=O)[C@@H](C)C#N    ZINC000160352161
CCS(=O)(=O)NCC1(C#N)CC1    ZINC000379334790
C[C@H](CC#N)NS(=O)(=O)C1CC1    ZINC000070908643
N#CCCNS(=O)(=O)CC1CC1    ZINC000083140302
CC/C=C/NS(=O)(=O)[C@@H](C)C#N    ZINC001193173001
CCNS(=O)(=O)c1cccn1C    ZINC000335136487
C#CC1(NS(=O)(=O)N(C)C)CC1    ZINC001251105425
CC/C=C/NS(=O)(=O)[C@H](C)C#N    ZINC001193173002
CCCS(=O)(=O)N[C@H]1[CH]CC=C1    ZINC001253757754
CC(C)S(=O)(=O)N[C@@H]1[CH]CC=C1    ZINC001252605984
CCCS(=O)(=O)N[C@@H]1[CH]CC=C1    ZINC001253757759
CC(C)S(=O)(=O)N[C@H]1[CH]CC=C1    ZINC001252605977
O=C1NS(=O)(=O)c2ccsc21    ZINC000002385406
N#CNS(=O)(=O)c1nccs1    ZINC001187911045
O=S(=O)(CCl)NCCS    ZINC001260935488
CS(=O)(=O)NCS(=O)(=O)O    ZINC000201283301
O=S(=O)(O)NC[C@H](O)CCl    ZINC000004342764
C=CS(=O)(=O)Nc1ccsc1    ZINC001198566569
C=CS(=O)(=O)Nc1cccs1    ZINC000141334390
O=S(=O)(O)NC[C@@H](O)CCl    ZINC000004342765
O=S(=O)(CCCl)NCCF    ZINC000307224284
NC1=NS(=O)(=O)Nc2nonc21    ZINC000017106130
O=S(=O)(N[C@@H]1C[C@H]1F)C(F)F    ZINC001259963336
C=CS(=O)(=O)NCC(F)(F)F    ZINC000225801025
CS(=O)(=O)NC(=O)c1ccoc1    ZINC000306206321
O=S(=O)(NC1CC1)C(F)(F)F    ZINC000081568174
C=CS(=O)(=O)NC1=CCOC1=O    ZINC001198652323
CS(=O)(=O)NC(=O)c1ccco1    ZINC000247549055
C=CCNS(=O)(=O)C(F)(F)F    ZINC000081568333
C=CS(=O)(=O)Nc1nnc(C)o1    ZINC001198556085
C=CS(=O)(=O)NCc1ncon1    ZINC001198566158
C=CS(=O)(=O)N[C@@H](C#N)C(N)=O    ZINC001198634459
CS(=O)(=O)Nc1ccn[nH]c1=O    ZINC000225319841
O=S(=O)(Nc1nnco1)C1CC1    ZINC001259269777
NS(=O)(=O)Nc1ncccc1O    ZINC000167502771
C=CCS(=O)(=O)Nc1nnco1    ZINC001259921418
NS(=O)(=O)Nc1ccc(O)nc1    ZINC000306934117
NS(=O)(=O)Nc1cccnc1O    ZINC001260075131
C=CS(=O)(=O)Nc1nonc1C    ZINC001198569591
C=CS(=O)(=O)N[C@H](C#N)C(N)=O    ZINC001198634460
NS(=O)(=O)Nc1cncc(O)c1    ZINC001260075093
CS(=O)(=O)Nc1cncnc1O    ZINC001252643116
CS(=O)(=O)Nc1cnnc(O)c1    ZINC001252643351
CS(=O)(=O)Nc1ccc(O)nn1    ZINC000306427770
CC(=O)NS(=O)(=O)c1cc[nH]n1    ZINC000306553545
NS(=O)(=O)Nc1ccnc(O)c1    ZINC001260074494
NS(=O)(=O)Nc1c[nH]ccc1=O    ZINC001260075398
O=S(=O)(F)NCc1ccccc1    ZINC000147923300
CS(=O)(=O)Nc1cccc(F)c1    ZINC000000255572
C[C@@H](O)CNS(=O)(=O)C(F)F    ZINC000035611275
COCCNS(=O)(=O)C(F)F    ZINC000053293819
CS(=O)(=O)NCC(F)(F)CO    ZINC000231780717
CS(=O)(=O)Nc1ccccc1F    ZINC000000029491
CNS(=O)(=O)c1ccc(F)cc1    ZINC000003324558
O=S(=O)(NCCCO)C(F)F    ZINC000035609724
C=CS(=O)(=O)Nc1nnnn1C    ZINC001198555170
CNS(=O)(=O)c1cccc(F)c1    ZINC000022210123
C[C@@H](CO)NS(=O)(=O)C(F)F    ZINC000035610929
C[C@H](CO)NS(=O)(=O)C(F)F    ZINC000035610930
CS(=O)(=O)Nc1ccc(F)cc1    ZINC000000258362
C[C@H](O)CNS(=O)(=O)C(F)F    ZINC000035611274
Cc1ccc(NS(=O)(=O)F)cc1    ZINC000169573855
CNS(=O)(=O)c1ccccc1F    ZINC000006508881
NCC(F)(F)CNS(N)(=O)=O    ZINC000167542395
CS(=O)(=O)NC1=CC(=O)CCC1    ZINC001252750028
CS(=O)(=O)NCCc1ccoc1    ZINC000096354976
C#CCNS(=O)(=O)[C@@H]1CCOC1    ZINC000207005376
C=CS(=O)(=O)NC1[C@@H]2COC[C@@H]12    ZINC001198636498
CNS(=O)(=O)c1cc(C)oc1C    ZINC000167327561
C=CS(=O)(=O)NCC1CC(=O)C1    ZINC001198629121
CCCNS(=O)(=O)c1ccoc1    ZINC000308011785
CC(C)S(=O)(=O)Nc1ccoc1    ZINC001252432801
C=CCS(=O)(=O)NC1CC(=O)C1    ZINC000711010943
CS(=O)(=O)NCCc1ccco1    ZINC000070225036
C#CCCCC(=O)NS(C)(=O)=O    ZINC000388518091
O=S1(=O)N[C@H]2[C@H]3C[C@@H](C[C@@H]31)[C@@H]2O    ZINC000334163874
C=CS(=O)(=O)NC1[C@H]2COC[C@H]12    ZINC001198636499
O=S1(=O)N[C@@H]2[C@H](O)[C@H]3C[C@H]2[C@@H]1C3    ZINC000334163872
CCS(=O)(=O)NCc1ccoc1    ZINC000082350814
CC(C)NS(=O)(=O)c1ccco1    ZINC000150149819
C#C[C@H](C)NS(=O)(=O)C1COC1    ZINC000306359065
C[C@H](NS(C)(=O)=O)c1ccoc1    ZINC000307743742
O=C1CC(NS(=O)(=O)C2CC2)C1    ZINC000716972160
CCS(=O)(=O)NCc1ccco1    ZINC000006048765
CS(=O)(=O)NC(=O)C1=CCCC1    ZINC000306148166
CC(C)NS(=O)(=O)c1ccoc1    ZINC000306646192
CCCNS(=O)(=O)c1ccco1    ZINC000308015738
O=S1(=O)N[C@H]2[C@H]3C[C@@H](C[C@H]31)[C@@H]2O    ZINC000334163875
C[C@@H](NS(C)(=O)=O)c1ccoc1    ZINC000307743743
O=S(=O)(NCC#CCO)C1CC1    ZINC000632517128
Cc1ccc(CNS(C)(=O)=O)o1    ZINC000074851812
CCCS(=O)(=O)Nc1ccoc1    ZINC001253626089
C#CCNS(=O)(=O)[C@H]1CCOC1    ZINC000207005418
C=CS(=O)(=O)N/C(C)=C\C(C)=O    ZINC001198619249
CS(=O)(=O)NC(=O)C=C1CCC1    ZINC000307500387
C#CCCS(=O)(=O)NC(=O)CC    ZINC000388401704
CCCS(=O)(=O)Nc1ccco1    ZINC001253634515
CS(=O)(=O)NC(=O)C1CC=CC1    ZINC000307155222
C=CCS(=O)(=O)NC(=O)C1CC1    ZINC000388441170
Cc1ccoc1CNS(C)(=O)=O    ZINC000306622157
O=S1(=O)N[C@@H]2[C@H](O)[C@H]3C[C@H]2[C@H]1C3    ZINC000334163873
CC#CCS(=O)(=O)NC(=O)CC    ZINC000306971437
CC(C)S(=O)(=O)Nc1ccco1    ZINC001252434215
C#C[C@@H](C)NS(=O)(=O)C1COC1    ZINC000306359066
C=C=CCNS(=O)(=O)C1COC1    ZINC000867469457
Cc1occc1CNS(C)(=O)=O    ZINC000307403794
C=CS(=O)(=O)N[C@H]1[C@@H]2COC[C@@H]21    ZINC001198636500
CCCNS(=O)(=O)c1ncc[nH]1    ZINC000388418850
CNS(=O)(=O)NCc1ccc[nH]1    ZINC000336373549
CNS(=O)(=O)N1CC(C)(C#N)C1    ZINC000306420415
N#C[C@H]1CC[C@@H](NS(N)(=O)=O)C1    ZINC000307549130
Cn1cncc1CNS(C)(=O)=O    ZINC000306150243
N#CC1(CNS(N)(=O)=O)CCC1    ZINC001260081723
CCCS(=O)(=O)Nc1cn[nH]c1    ZINC000035764609
CN1CC(NS(=O)(=O)CC#N)C1    ZINC000306625298
CCS(=O)(=O)NCc1c[nH]cn1    ZINC000084081558
CNS(=O)(=O)c1cn(C)nc1C    ZINC000011923652
CCNS(=O)(=O)c1ccn(C)n1    ZINC000307341462
CNS(=O)(=O)c1cnc(C)n1C    ZINC000204674557
CCS(=O)(=O)Nc1nccn1C    ZINC001253260564
CCS(=O)(=O)NCc1cc[nH]n1    ZINC000041017056
C[C@H](NS(N)(=O)=O)c1ccc[nH]1    ZINC000306444340
N#CCCNS(=O)(=O)N1CCC1    ZINC000308083846
CS(=O)(=O)NCCn1cccn1    ZINC000074799740
CC(C)NS(=O)(=O)c1c[nH]cn1    ZINC000068591952
CC(C)NS(=O)(=O)c1ncc[nH]1    ZINC000199686242
Cn1cc(CNS(C)(=O)=O)cn1    ZINC000014249222
CNS(=O)(=O)c1c(C)n[nH]c1C    ZINC000020255490
CCNS(=O)(=O)c1nccn1C    ZINC000306870995
CS(=O)(=O)NCCn1ccnc1    ZINC000070225035
C[C@@H](NS(C)(=O)=O)c1ncc[nH]1    ZINC000125480107
Cc1n[nH]c(C)c1NS(C)(=O)=O    ZINC000036736320
Cc1cc(NS(C)(=O)=O)nn1C    ZINC000300757593
Cc1n[nH]cc1CNS(C)(=O)=O    ZINC000038012215
Cn1ccc(CNS(N)(=O)=O)c1    ZINC000223622341
CC(C)NS(=O)(=O)c1cn[nH]c1    ZINC000037744517
N=C1NS(=O)(=O)NC12CCCC2    ZINC000225523707
CCS(=O)(=O)Nc1cn(C)cn1    ZINC001253261802
CNS(=O)(=O)c1cnn(C)c1C    ZINC000013948968
Cn1cnc(CNS(C)(=O)=O)c1    ZINC001252621316
CCS(=O)(=O)Nc1ccn(C)n1    ZINC000014248701
CCS(=O)(=O)NCc1ncc[nH]1    ZINC000074828058
CCS(=O)(=O)Nc1ccnn1C    ZINC000170268227
C[C@@H](NS(N)(=O)=O)c1ccc[nH]1    ZINC000306444339
CCn1cnc(NS(C)(=O)=O)c1    ZINC001252651112
N#CCC1(CNS(N)(=O)=O)CC1    ZINC000308086517
CCS(=O)(=O)Nc1cnn(C)c1    ZINC000070226629
Cc1c(NS(C)(=O)=O)cnn1C    ZINC000014248861
Cc1cc(CNS(C)(=O)=O)[nH]n1    ZINC000306388232
CCS(=O)(=O)Nc1c[nH]nc1C    ZINC000306260762
CCn1cc(S(=O)(=O)NC)cn1    ZINC000013948966
Cc1cc(NS(C)(=O)=O)n(C)n1    ZINC000139455895
CS(=O)(=O)NCCc1cn[nH]c1    ZINC000380144383
CNS(=O)(=O)CCn1cccn1    ZINC000205933901
CNS(=O)(=O)c1cn(C)c(C)n1    ZINC000050253355
CNS(=O)(=O)CCn1ccnc1    ZINC000205933879
CCNS(=O)(=O)c1ccnn1C    ZINC000129772662
CCNS(=O)(=O)N1CC(C#N)C1    ZINC000306522728
CCNS(=O)(=O)c1cnn(C)c1    ZINC000037064489
CCn1cc(NS(C)(=O)=O)cn1    ZINC000070226620
CCCNS(=O)(=O)c1c[nH]cn1    ZINC000069947714
Cc1ncn(C)c1NS(C)(=O)=O    ZINC001252642474
N#CC1(NS(=O)(=O)CCN)CC1    ZINC001238345829
CN(C)S(=O)(=O)NC1(C#N)CC1    ZINC000306274932
Cn1cccc1CNS(N)(=O)=O    ZINC000231660212
Cc1c(NS(C)(=O)=O)ncn1C    ZINC001252643689
CCCNS(=O)(=O)c1cn[nH]c1    ZINC000037744513
CNS(=O)(=O)NCC1(C#N)CC1    ZINC000393313417
Cc1n[nH]c(NS(C)(=O)=O)c1C    ZINC000129362629
NS(=O)(=O)NCCn1cccc1    ZINC000226579159
Cc1nn(C)cc1NS(C)(=O)=O    ZINC000014248782
Cn1ccc(CNS(C)(=O)=O)n1    ZINC000014238932
N#CC1(NS(N)(=O)=O)CCCC1    ZINC000167478778
CNS(=O)(=O)c1c(C)cnn1C    ZINC000306430652
Cc1ncc(NS(C)(=O)=O)n1C    ZINC001252650600
CCS(=O)(=O)Nc1cncn1C    ZINC001253277928
CCNS(=O)(=O)c1cn(C)cn1    ZINC000052096205
N#CCCNS(=O)(=O)NC1CC1    ZINC000160534613
Cc1cnn(C)c1NS(C)(=O)=O    ZINC000656738098
CCn1nccc1NS(C)(=O)=O    ZINC000307525616
CCNS(=O)(=O)c1cn[nH]c1C    ZINC000037730509
CCn1ccc(NS(C)(=O)=O)n1    ZINC000014248955
Cn1nccc1CNS(C)(=O)=O    ZINC000014239066
Cn1ccnc1CNS(C)(=O)=O    ZINC000081571551
CN(C)S(=O)(=O)N[C@H]1[CH]CC=C1    ZINC001251110598
CN(C)S(=O)(=O)N[C@@H]1[CH]CC=C1    ZINC001251110602
NCCS(=O)(=O)N[C@@H]1[CH]CC=C1    ZINC001238886955
NCCS(=O)(=O)N[C@H]1[CH]CC=C1    ZINC001238886951
CS(=O)(=O)NCC1=CCCCC1    ZINC000223973462
C=CS(=O)(=O)NC1(CC)CCC1    ZINC001198643921
CCS(=O)(=O)N[C@@H]1C=CCCC1    ZINC000307136919
C#CCCCNS(=O)(=O)CCC    ZINC000230628371
C=CCS(=O)(=O)NC1CCCC1    ZINC000082404055
C#C[C@@H](C)NS(=O)(=O)[C@@H](C)CC    ZINC000379315279
CCS(=O)(=O)N[C@@]12C[C@H]1CCC2    ZINC000657053631
O=S1(=O)C[C@H]2CCCC[C@@H]2CN1    ZINC000307160737
C=CS(=O)(=O)N[C@@H](C)C1CCC1    ZINC001198650337
C=CCCCNS(=O)(=O)CC=C    ZINC000711064464
CS(=O)(=O)N[C@H]1CC12CCCC2    ZINC000306717495
C[C@@]1(NS(C)(=O)=O)CC=CCC1    ZINC000306620877
C=CCCCNS(=O)(=O)C1CC1    ZINC000379318255
C#CCNS(=O)(=O)C[C@@H](C)CC    ZINC000379316490
O=S(=O)(NCC1CCC1)C1CC1    ZINC000335630146
C=C(C)CNS(=O)(=O)CC(=C)C    ZINC000307962954
C=C/C=C\CCNS(=O)(=O)CC    ZINC000713560622
C=C(C)CNS(=O)(=O)CC1CC1    ZINC000160652698
CCS(=O)(=O)N[C@@H]1C[C@@H]1C1CC1    ZINC000308167259
C#CCCNS(=O)(=O)CC(C)C    ZINC000070651211
C[C@@H]1C[C@H]1[C@@H]1C[C@H]1NS(C)(=O)=O    ZINC000921308610
C=CS(=O)(=O)NC(C)(C)C1CC1    ZINC001198621139
C=CS(=O)(=O)NC1CCCCC1    ZINC000006293564
CS(=O)(=O)N[C@H]1C[C@H]2CC[C@@H]1C2    ZINC000014186071
CC1(S(=O)(=O)NC2CCC2)CC1    ZINC000238239755
C#CC(CC)(CC)NS(C)(=O)=O    ZINC000013948763
CC/C=C/CNS(=O)(=O)C1CC1    ZINC000650133846
C=C[C@@H](C)NS(=O)(=O)CC(=C)C    ZINC000393373532
CC1(C)C[C@H]1NS(=O)(=O)C1CC1    ZINC001259278529
C[C@@H](NS(=O)(=O)C1CC1)C1CC1    ZINC000336296825
C=CCNS(=O)(=O)C1CCCC1    ZINC000040642718
C[C@]1(NS(C)(=O)=O)CC=CCC1    ZINC000306620878
CS(=O)(=O)N[C@H]1CCC[C@@H]2C[C@@H]21    ZINC000668280656
C=C=CCNS(=O)(=O)CCCC    ZINC000867469996
O=S1(=O)C[C@@H]2CCCC[C@@H]2CN1    ZINC000307160739
O=S(=O)(NCC1CC1)C1CCC1    ZINC000820783068
C=C(C)CCNS(=O)(=O)C1CC1    ZINC000650160012
C=CCS(=O)(=O)NC[C@@H]1C[C@H]1C    ZINC000711064016
CCCS(=O)(=O)NC1CC=CC1    ZINC000131117844
CCS(=O)(=O)N[C@H]1CC12CCC2    ZINC000721217903
C#C[C@H](NS(=O)(=O)CC)C(C)C    ZINC000301013182
C#CCNS(=O)(=O)CCCCC    ZINC000308051923
O=S(=O)(CC1CC1)NC1CCC1    ZINC000335643269
C#C[C@@](C)(CC)NS(=O)(=O)CC    ZINC000384209584
CC1(C)C[C@@H]1NS(=O)(=O)C1CC1    ZINC001259278530
CS(=O)(=O)NC12CCC(CC1)C2    ZINC000306494541
C=CS(=O)(=O)NCC1CC(C)C1    ZINC001198566640
O=S(=O)(CC1CCC1)NC1CC1    ZINC000308086489
CC1(C2(NS(C)(=O)=O)CC2)CC1    ZINC000307000721
C/C=C\CNS(=O)(=O)C1CCC1    ZINC000882456004
C#CCCS(=O)(=O)N[C@H](C)CC    ZINC000307983248
C=CCS(=O)(=O)NC1(C)CCC1    ZINC000711065040
CCS(=O)(=O)NC[C@@H]1C=CCC1    ZINC000711735532
CC1(NS(=O)(=O)C2CCC2)CC1    ZINC001188104686
C=C(C)CS(=O)(=O)NCC1CC1    ZINC000308070964
C#CCNS(=O)(=O)C[C@H](C)CC    ZINC000379316489
CCS(=O)(=O)NC1(C2CC2)CC1    ZINC000308177535
C=CCCS(=O)(=O)NCC(=C)C    ZINC000307957362
C=C[C@H](C)NS(=O)(=O)CC(=C)C    ZINC000393373535
C=CC[C@@H](C)NS(=O)(=O)C1CC1    ZINC000307958447
CCS(=O)(=O)N[C@]12C[C@H]1CCC2    ZINC000657053627
C=CCC1(S(=O)(=O)NCC)CC1    ZINC001190766040
CCS(=O)(=O)N[C@H]1C=CCCC1    ZINC000307136920
C=CCS(=O)(=O)NCCC1CC1    ZINC000711064073
C#CCNS(=O)(=O)CCC(C)C    ZINC000082432369
C=CC[C@H](C)NS(=O)(=O)C1CC1    ZINC000307958448
C[C@@H]1C[C@H]1NS(=O)(=O)C1CCC1    ZINC000882168744
CCS(=O)(=O)NC/C=C/C1CC1    ZINC000378863675
C#CCCS(=O)(=O)NCC(C)C    ZINC000379314980
C#CCCCS(=O)(=O)NC(C)C    ZINC000307972601
C=C[C@H](C)NS(=O)(=O)C1(C)CC1    ZINC000336266443
CC1(NS(=O)(=O)C2(C)CC2)CC1    ZINC001261262937
C=C=CCNS(=O)(=O)CC(C)C    ZINC000867468969
C=CCNS(=O)(=O)CC1CCC1    ZINC000308125618
C[C@@H]1C[C@H]1CNS(=O)(=O)C1CC1    ZINC000334150294
C[C@H]1C[C@H]1NS(=O)(=O)CC1CC1    ZINC000632631220
C[C@@H]1C[C@H]1NS(=O)(=O)CC1CC1    ZINC000393199189
CC#CCCNS(=O)(=O)CCC    ZINC000163386072
C#C[C@](C)(CC)NS(=O)(=O)CC    ZINC000384209583
CCS(=O)(=O)N[C@H]1C[C@H]1C1CC1    ZINC000308167270
C#CCCCCNS(=O)(=O)CC    ZINC000229726377
CCS(=O)(=O)N[C@H]1CC=CCC1    ZINC000080121791
CCS(=O)(=O)N[C@@]12C[C@@H]1CCC2    ZINC000657053632
C#C[C@H](C)NS(=O)(=O)CCCC    ZINC000167049621
C=CCS(=O)(=O)NC1CC(C)C1    ZINC000711064042
CCS(=O)(=O)N[C@H]1C[C@@H]1C1CC1    ZINC000308167266
CCS(=O)(=O)NC/C=C\C1CC1    ZINC000378863674
C=CS(=O)(=O)NCC1(C)CCC1    ZINC001198628852
C#C[C@@H](C)NS(=O)(=O)[C@H](C)CC    ZINC000379315277
C=CS(=O)(=O)NCC1CCCC1    ZINC001198567841
C[C@H](NS(=O)(=O)C1CC1)C1CC1    ZINC000336291874
C=CCS(=O)(=O)N[C@H]1CC1(C)C    ZINC000711064094
O=S1(=O)C[C@@H]2CCCC[C@H]2CN1    ZINC000307160740
CCC1(NS(=O)(=O)C2CC2)CC1    ZINC000336299151
C=CS(=O)(=O)NCCC1CCC1    ZINC001198635636
C#C[C@H](C)NS(=O)(=O)[C@H](C)CC    ZINC000379315278
C=CCCS(=O)(=O)N[C@@H](C)C=C    ZINC000307954491
CCCS(=O)(=O)N[C@@H]1C=CCC1    ZINC000700511148
O=S(=O)(NC1CCCC1)C1CC1    ZINC000038489974
O=S(=O)(NCCC1CC1)C1CC1    ZINC000308090501
CC(C)S(=O)(=O)NC1CC=CC1    ZINC000131116947
C#CCCCNS(=O)(=O)C(C)C    ZINC000230628249
C#CCCNS(=O)(=O)CCCC    ZINC000069792030
CCCS(=O)(=O)NC12CC(C1)C2    ZINC001253721623
C#CCNS(=O)(=O)CC(C)(C)C    ZINC000070712787
CCS(=O)(=O)NC[C@H]1CC12CC2    ZINC000334888237
CC(C)S(=O)(=O)NC12CC(C1)C2    ZINC001252553707
C#C[C@@H](CCC)NS(=O)(=O)CC    ZINC000233294549
CC/C=C/NS(=O)(=O)C1CCC1    ZINC001188161102
CS(=O)(=O)N[C@@H]1C[C@H]2CC[C@H]1C2    ZINC000101372911
C#C[C@@H](C)NS(=O)(=O)CCCC    ZINC000167049726
CS(=O)(=O)N[C@@H]1C[C@@H]2CC[C@@H]1C2    ZINC000100229662
CS(=O)(=O)N[C@@H]1CC12CCCC2    ZINC000306717202
CS(=O)(=O)NC1(CC2CC2)CC1    ZINC001252783300
CC1(NS(=O)(=O)CC2CC2)CC1    ZINC000393318713
CC[C@@H]1C[C@H]1NS(=O)(=O)C1CC1    ZINC000335322846
C=CCCNS(=O)(=O)CC1CC1    ZINC000168663583
CC1(S(=O)(=O)NCC2CC2)CC1    ZINC000335705097
CCS(=O)(=O)NC1(C)CC=CC1    ZINC000655628140
CC/C=C/NS(=O)(=O)CC1CC1    ZINC001188994270
C=CCCS(=O)(=O)NC1CCC1    ZINC000668224529
CCS(=O)(=O)N[C@@H]1CC12CCC2    ZINC000721217902
C#CCNS(=O)(=O)[C@H](C)CCC    ZINC000845799871
O=S(=O)(NC1CCC1)C1CCC1    ZINC000717703631
C=CS(=O)(=O)N[C@@H]1CCC[C@@H]1C    ZINC001198622520
CS(=O)(=O)N[C@H]1C[C@H]2CC[C@H]1C2    ZINC000101372914
C#CC(C)(C)NS(=O)(=O)C(C)C    ZINC000069680630
CS(=O)(=O)N[C@@H]1C[C@H]2CC[C@@H]1C2    ZINC000014186069
CS(=O)(=O)N[C@@H]1CCC[C@@H]2C[C@@H]21    ZINC000645850842
C=CCCNS(=O)(=O)CC(=C)C    ZINC000657077295
C#C[C@@H](CC)NS(=O)(=O)CCC    ZINC000233262189
C#C[C@H](C)NS(=O)(=O)[C@@H](C)CC    ZINC000379315280
C=C(C)CNS(=O)(=O)C1(C)CC1    ZINC000336267759
C=CCS(=O)(=O)N[C@@H]1CC1(C)C    ZINC000711064092
C=C[C@H](C)NS(=O)(=O)C1CCC1    ZINC000881984113
CC/C=C\CNS(=O)(=O)C1CC1    ZINC000650133845
C=C/C=C/CCNS(=O)(=O)CC    ZINC000713560619
CCS(=O)(=O)N[C@@H]1CC=CCC1    ZINC000080121798
C=CCCCS(=O)(=O)NCC=C    ZINC000379322910
C#CCNS(=O)(=O)[C@@H](C)CCC    ZINC000845799874
C#C[C@H](C)NS(=O)(=O)CC(C)C    ZINC000167052083
CS(=O)(=O)NC1(C2CCC2)CC1    ZINC000651869885
C=C(C)CS(=O)(=O)NC1(C)CC1    ZINC000307960398
CCS(=O)(=O)N[C@]12C[C@@H]1CCC2    ZINC000657053629
CS(=O)(=O)NC(C1CC1)C1CC1    ZINC000070225375
C#CC(C)(C)NS(=O)(=O)CCC    ZINC000069680693
C=CCS(=O)(=O)NCC1CCC1    ZINC000711064990
C[C@@H]1C[C@@H]1NS(=O)(=O)CC1CC1    ZINC000632631221
C=CCCS(=O)(=O)NCC1CC1    ZINC000308107321
C[C@H]1C[C@@H]1NS(=O)(=O)CC1CC1    ZINC000632631222
C#C[C@H](CC)NS(=O)(=O)CCC    ZINC000233261422
C=C[C@@H](C)NS(=O)(=O)C1CCC1    ZINC000881984112
C/C=C/CNS(=O)(=O)C1CCC1    ZINC000882456006
C#CCCNS(=O)(=O)[C@@H](C)CC    ZINC000307946760
C=CCCS(=O)(=O)NC1(C)CC1    ZINC000308050083
CCS(=O)(=O)NC[C@H]1C=CCC1    ZINC000711735535
CCS(=O)(=O)NCC1=CCCC1    ZINC000660039273
CS(=O)(=O)NCC1(C2CC2)CC1    ZINC000228675717
C#CCCS(=O)(=O)NCCCC    ZINC000307968645
CC1(NS(=O)(=O)C2CC2)CCC1    ZINC000306235218
C=CS(=O)(=O)NC1CC(C)(C)C1    ZINC001198634758
CCS(=O)(=O)N[C@@H]1C[C@H]1C1CC1    ZINC000308167263
CCS(=O)(=O)NCC1CC=CC1    ZINC000528471869
C#CCCS(=O)(=O)N[C@@H](C)CC    ZINC000307983250
O=S1(=O)C[C@H]2CCCC[C@H]2CN1    ZINC000307160738
C=C[C@@H](C)NS(=O)(=O)C1(C)CC1    ZINC000336266442
C#C[C@H](CCC)NS(=O)(=O)CC    ZINC000233357336
C#C[C@@H](NS(=O)(=O)CC)C(C)C    ZINC000301013180
C#C[C@@H](C)NS(=O)(=O)CC(C)C    ZINC000167052205
C=CCCNS(=O)(=O)C1CCC1    ZINC000717688420
C=CCCNS(=O)(=O)C1(C)CC1    ZINC000657076830
CS(=O)(=O)N[C@@H]1C[C@@H]2CC[C@H]1C2    ZINC000059891233
O=S(=O)(CC1CC1)NCC1CC1    ZINC000379332080
CCS(=O)(=O)NC[C@@H]1CC12CC2    ZINC000334888238
CS(=O)(=O)NC[C@@H]1CC=CCC1    ZINC000070228633
C=C(C)CS(=O)(=O)NC1CCC1    ZINC000334886803
CS(=O)(=O)N[C@H]1C[C@@H]2CC[C@@H]1C2    ZINC000100229664
CCCS(=O)(=O)N[C@H]1C=CCC1    ZINC000700511151
CS(=O)(=O)N[C@@H]1C[C@H]1C1CCC1    ZINC000632492320
C#CCCNS(=O)(=O)[C@H](C)CC    ZINC000307946759
C=CCCS(=O)(=O)N[C@H](C)C=C    ZINC000307954490
CC1CC(NS(=O)(=O)C2CC2)C1    ZINC000306187670
CC(C)=CCNS(=O)(=O)C1CC1    ZINC000335578968
C=CCNS(=O)(=O)CCC1CC1    ZINC000307942526
CS(=O)(=O)NC[C@H]1CC=CCC1    ZINC000070228632
C=CCCNS(=O)(=O)CCC=C    ZINC000657076873
C=CCS(=O)(=O)NCC1(C)CC1    ZINC000711065295
O=S(=O)(NC1CC1)C1CCCC1    ZINC000040642717
CS(=O)(=O)NC1CC2(CCC2)C1    ZINC000651918999
C=CS(=O)(=O)N[C@H](C)C1CCC1    ZINC001198650336
CC(C)(C)C#CCNS(C)(=O)=O    ZINC000201867632
C=C(C)CNS(=O)(=O)C1CCC1    ZINC000717690251
C=C(CC)CNS(=O)(=O)C1CC1    ZINC000650310455
C=CCS(=O)(=O)N[C@@H](C)C1CC1    ZINC000711063837
CC1(CNS(=O)(=O)C2CC2)CC1    ZINC000307941353
NS(=O)(=O)NCS(=O)(=O)O    ZINC001260083680
C=CS(=O)(=O)Nc1cnsc1    ZINC001198574409
C=CS(=O)(=O)Nc1nccs1    ZINC000104391464
C=CS(=O)(=O)Nc1cncs1    ZINC001198570024
C=CS(=O)(=O)Nc1cscn1    ZINC001198570228
N#CCS(=O)(=O)N[C@H]1COC1=O    ZINC001192996173
CC1=NS(=O)(=O)NC(C(=O)O)=C1    ZINC000008729881
CS(=O)(=O)NC(=O)c1cocn1    ZINC000167643869
[CH2]CCNS(=O)(=O)C(F)(F)F    ZINC001252391106
CS(=O)(=O)Nc1ncccc1F    ZINC000307368620
CS(=O)(=O)Nc1ccnc(F)c1    ZINC001252635506
NS(=O)(=O)Nc1ccccc1F    ZINC000143710652
CNS(=O)(=O)c1cncc(F)c1    ZINC000044260903
CS(=O)(=O)Nc1cnccc1F    ZINC001252650238
NS(=O)(=O)Nc1ccc(F)cc1    ZINC000115286203
NS(=O)(=O)Nc1cnnc(O)c1    ZINC001260074769
CS(=O)(=O)Nc1ccc(F)nc1    ZINC000222063283
NS(=O)(=O)Nc1cccc(F)c1    ZINC000158630846
CS(=O)(=O)Nc1cncc(F)c1    ZINC000082359239
CS(=O)(=O)Nc1ccc(F)cn1    ZINC000071675410
NS(=O)(=O)Nc1ccnnc1O    ZINC001260073994
NS(=O)(=O)Nc1cncnc1O    ZINC001260075031
CS(=O)(=O)Nc1ccncc1F    ZINC000229511215
CS(=O)(=O)Nc1cccnc1F    ZINC000401456973
NS(=O)(=O)NCC(F)(F)CO    ZINC000231780532
CS(=O)(=O)Nc1cccc(F)n1    ZINC000165160390
CS(=O)(=O)Nc1cc(F)ccn1    ZINC001252629095
CCNS(=O)(=O)Cc1ccon1    ZINC000388392483
CCCS(=O)(=O)Nc1ccon1    ZINC000081570731
Cc1ncoc1CNS(C)(=O)=O    ZINC000074599154
N#CCS(=O)(=O)NC[C@@H]1CCO1    ZINC001192988095
Cc1ncc(CNS(C)(=O)=O)o1    ZINC000306917955
CCS(=O)(=O)Nc1nocc1C    ZINC000306563744
N#CCCNS(=O)(=O)C1COC1    ZINC000388440426
CC(C)S(=O)(=O)Nc1ccno1    ZINC001252427468
C[C@H](NS(C)(=O)=O)c1ccno1    ZINC001252791300
Cc1ccoc1CNS(N)(=O)=O    ZINC000307126864
CCS(=O)(=O)Nc1cc(C)on1    ZINC000005681044
CNS(=O)(=O)Cc1cc(C)no1    ZINC000205250660
CC(=O)CNS(=O)(=O)[C@@H](C)C#N    ZINC000083919232
C=CS(=O)(=O)NC1(C(N)=O)CC1    ZINC001198620731
CCS(=O)(=O)NCc1cnoc1    ZINC000719357558
CC(C)S(=O)(=O)Nc1ncco1    ZINC001252420696
CNS(=O)(=O)NCc1ccoc1    ZINC000308143516
CCS(=O)(=O)NCc1ccno1    ZINC000230723526
N#CCS(=O)(=O)N[C@H]1C[C@@H](O)C1    ZINC001192988574
Cc1noc(C)c1NS(C)(=O)=O    ZINC000306481223
NCCNS(=O)(=O)c1ccco1    ZINC000335630356
CCS(=O)(=O)Nc1cc(C)no1    ZINC000170268215
CCS(=O)(=O)NCc1cocn1    ZINC000074802332
CC(=O)CNS(=O)(=O)[C@H](C)C#N    ZINC000083919233
N#CCS(=O)(=O)NCC1(O)CC1    ZINC001192933099
CCc1cnc(NS(C)(=O)=O)o1    ZINC000306496046
Cc1coc(CNS(C)(=O)=O)n1    ZINC001252621255
CC(C)S(=O)(=O)Nc1ccon1    ZINC000081570724
CCC(=O)CNS(=O)(=O)CC#N    ZINC000388487582
CCNS(=O)(=O)c1conc1C    ZINC000605846977
NCCS(=O)(=O)Nc1ccco1    ZINC001237549223
Cc1cc(CNS(C)(=O)=O)on1    ZINC000070233028
NS(=O)(=O)NC1=CC(=O)CCC1    ZINC001260082062
CS(=O)(=O)NC(=O)CCCC#N    ZINC000308164371
C#CC1(O)CN(S(=O)(=O)NC)C1    ZINC000908228971
C=CS(=O)(=O)N[C@@H]1CCNC1=O    ZINC001198621763
CC1(NS(=O)(=O)CC#N)COC1    ZINC001192988089
N#CCS(=O)(=O)N[C@H]1CCOC1    ZINC000087786434
CNS(=O)(=O)NCc1ccco1    ZINC000062072374
Cc1ccc(CNS(N)(=O)=O)o1    ZINC000158632521
Cc1nc(NS(C)(=O)=O)oc1C    ZINC000307331181
CCS(=O)(=O)Nc1conc1C    ZINC001253284713
CN(C)S(=O)(=O)Nc1ccco1    ZINC001251058559
C#CC(=O)NCCS(=O)(=O)NC    ZINC000393356571
CN(C)S(=O)(=O)Nc1ccoc1    ZINC001251058843
N#CCS(=O)(=O)NCC1COC1    ZINC001192933433
Cc1noc(NS(C)(=O)=O)c1C    ZINC000197900388
N#CCS(=O)(=O)NC[C@H]1CCO1    ZINC001192988096
C#CCNCC(=O)NS(C)(=O)=O    ZINC000235049004
C#CC(=O)NCCNS(C)(=O)=O    ZINC000379335295
N#CCS(=O)(=O)N[C@H]1C[C@H](O)C1    ZINC001192994358
NCCS(=O)(=O)Nc1ccoc1    ZINC001237530467
CCCS(=O)(=O)Nc1ncco1    ZINC001253609051
CCC(=O)NS(=O)(=O)CCC#N    ZINC000821582146
CCNS(=O)(=O)c1cnoc1C    ZINC001187324484
C[C@@H](NS(N)(=O)=O)c1ccoc1    ZINC000306232466
CCc1cc(NS(C)(=O)=O)on1    ZINC001252642521
C=CS(=O)(=O)N[C@@H]1CNC(=O)C1    ZINC001198635106
Cc1cnc(CNS(C)(=O)=O)o1    ZINC000074536969
C#CCNC(=O)CS(=O)(=O)NC    ZINC000307983283
NS(=O)(=O)NCCc1ccco1    ZINC000157531395
Cc1nocc1CNS(C)(=O)=O    ZINC000306804355
CCS(=O)(=O)Nc1nc(C)co1    ZINC000233821560
C[C@@H](C#N)S(=O)(=O)NC1COC1    ZINC001193097467
C=C[C@@H](CO)NS(=O)(=O)CC#N    ZINC000379325941
Cc1ocnc1CNS(C)(=O)=O    ZINC000306493994
C[C@@H](NS(C)(=O)=O)c1ccno1    ZINC001252791299
CC(C)S(=O)(=O)Nc1cnoc1    ZINC000082393628
CCc1oncc1NS(C)(=O)=O    ZINC000306481468
CCS(=O)(=O)NCc1cnco1    ZINC001253386865
N#CNS(=O)(=O)C[C@@H]1CCCO1    ZINC000723673153
CCS(=O)(=O)NCc1ncco1    ZINC001253267244
N#CCS(=O)(=O)NC1CC(O)C1    ZINC000084443086
C[C@H](C#N)S(=O)(=O)NC1COC1    ZINC001193097466
CCS(=O)(=O)NCc1ccon1    ZINC000086436973
N#CCS(=O)(=O)NC1(CO)CC1    ZINC000126563612
CCCS(=O)(=O)Nc1ccno1    ZINC001253619411
Cc1occc1CNS(N)(=O)=O    ZINC000306527835
C[C@H](NS(N)(=O)=O)c1ccoc1    ZINC000306232469
CNS(=O)(=O)Cc1cc(C)on1    ZINC000020257832
N#CCS(=O)(=O)N[C@@H]1CCOC1    ZINC000087786433
N#CNS(=O)(=O)C[C@H]1CCCO1    ZINC000723673154
N#CNS(=O)(=O)C1CCOCC1    ZINC000723673159
Cc1cc(CNS(C)(=O)=O)no1    ZINC000070228440
NCCNS(=O)(=O)c1ccoc1    ZINC000335344362
CNS(=O)(=O)c1c(C)noc1C    ZINC000004206989
C=CS(=O)(=O)N[C@H]1CNC(=O)C1    ZINC001198635105
CC(=O)NS(=O)(=O)CCCC#N    ZINC000307959272
CCCS(=O)(=O)Nc1cnoc1    ZINC000081570722
CCS(=O)(=O)Nc1ncc(C)o1    ZINC000307296822
Cc1oncc1CNS(C)(=O)=O    ZINC000585362575
CS(=O)(=O)NCCc1cnoc1    ZINC000719357369
NS(=O)(=O)NCCc1ccoc1    ZINC000657147970
Cc1n[nH]cc1CNS(N)(=O)=O    ZINC000157555825
NS(=O)(=O)NCCc1cn[nH]c1    ZINC000388412976
CCS(=O)(=O)Nc1ncnn1C    ZINC000307005233
CCNS(=O)(=O)c1cnnn1C    ZINC000306284688
CCn1nccc1NS(N)(=O)=O    ZINC001260073819
Cn1cnc(CNS(N)(=O)=O)c1    ZINC001260073991
Cc1cc(NS(N)(=O)=O)n(C)n1    ZINC000235791063
Cn1cnc(CNS(C)(=O)=O)n1    ZINC000218914123
Cc1nc(CNS(C)(=O)=O)n[nH]1    ZINC000307027702
CNS(=O)(=O)NCc1c[nH]cn1    ZINC000160788797
CNS(=O)(=O)c1c(N)ncn1C    ZINC000001670435
CCn1cnc(NS(N)(=O)=O)c1    ZINC001260076019
CCNS(=O)(=O)c1nncn1C    ZINC000631638452
CCS(=O)(=O)Nc1ncn(C)n1    ZINC001253261329
Cc1cc(NS(N)(=O)=O)nn1C    ZINC000300958078
Cn1ccnc1CNS(N)(=O)=O    ZINC000157557997
Cn1ccc(CNS(N)(=O)=O)n1    ZINC000157707650
Cc1c(NS(N)(=O)=O)ncn1C    ZINC001260074808
CCS(=O)(=O)Nc1cn(C)nn1    ZINC000307565658
CS(=O)(=O)NCCn1cnnc1    ZINC000200193564
C[C@H](NS(C)(=O)=O)c1nnc[nH]1    ZINC000219302313
CS(=O)(=O)NCCn1cncn1    ZINC000307925994
Cn1nccc1CNS(N)(=O)=O    ZINC000157534694
NS(=O)(=O)NCCn1ccnc1    ZINC000157531218
NS(=O)(=O)NCCn1cccn1    ZINC000157555044
NCCNS(=O)(=O)c1c[nH]cn1    ZINC000069947623
Cc1nc(NS(C)(=O)=O)nn1C    ZINC000306446017
CCS(=O)(=O)Nc1cnn(C)n1    ZINC001253284586
C[C@@H](NS(C)(=O)=O)c1nnc[nH]1    ZINC000219302287
Cn1cncc1CNS(N)(=O)=O    ZINC000306633477
Cc1ncc(NS(N)(=O)=O)n1C    ZINC001260075654
CS(=O)(=O)NCCn1ccnn1    ZINC000159649799
CNS(=O)(=O)NCc1ncc[nH]1    ZINC000160786706
CNS(=O)(=O)NCc1cc[nH]n1    ZINC000160772302
Cc1nn(C)cc1NS(N)(=O)=O    ZINC000226230364
CCS(=O)(=O)Nc1cnnn1C    ZINC000306490173
Cc1ncn(C)c1NS(N)(=O)=O    ZINC001260075320
Cc1cnn(C)c1NS(N)(=O)=O    ZINC001260074915
Cc1c(NS(N)(=O)=O)cnn1C    ZINC001260073930
CCCS(=O)(=O)Nc1nnc[nH]1    ZINC000045929346
CCS(=O)(=O)Nc1[nH]nnc1C    ZINC000903185431
CCc1nc(NS(C)(=O)=O)n[nH]1    ZINC001347760440
CCn1cc(NS(N)(=O)=O)cn1    ZINC000157554880
Cc1cc(CNS(N)(=O)=O)[nH]n1    ZINC000306220994
Cn1cc(CNS(N)(=O)=O)cn1    ZINC000012398428
Cc1nc(NS(C)(=O)=O)n(C)n1    ZINC000306192587
Cn1nncc1CNS(C)(=O)=O    ZINC000307679873
CS(=O)(=O)NCCc1ncn[nH]1    ZINC000080641005
O=S(=O)(NC1CC1)[C@H]1CCNC1    ZINC000082164504
CN(C)S(=O)(=O)NC12CC(C1)C2    ZINC001251098120
CCCCS(=O)(=O)NCCC#N    ZINC000054157703
O=S(=O)(NC1CC1)N1CCCC1    ZINC000070225513
CCC(C)(C)NS(=O)(=O)CC#N    ZINC000044509326
C#CC(C)(C)NS(=O)(=O)CCN    ZINC000398375423
NS(=O)(=O)NC1CC2(CCC2)C1    ZINC000575587739
CNS(=O)(=O)N1C[C@H]2CC[C@H]1C2    ZINC000306356086
C#C[C@@H](C)N(C)S(=O)(=O)NCC    ZINC000393321746
CNS(=O)(=O)N1CCC[C@H]2C[C@H]21    ZINC000307205161
CCCNS(=O)(=O)N1CC=CC1    ZINC000632445069
C#C[C@@H](CC)NS(=O)(=O)NCC    ZINC000233512725
CNS(=O)(=O)N1C[C@@H]2CCC[C@H]21    ZINC000306616706
CCNS(=O)(=O)N1C[C@H]2C[C@@H]2C1    ZINC000885377411
C#CCN(CC)S(=O)(=O)NCC    ZINC000161285912
C=CS(=O)(=O)N[C@@H]1CCN(C)C1    ZINC001198621672
CS(=O)(=O)NCCN1CC=CC1    ZINC000394279645
O=S(=O)(NC1CC1)[C@@H]1CCNC1    ZINC000082164502
CNS(=O)(=O)NC/C=C/C1CC1    ZINC000382419953
C=C[C@H](C)NS(=O)(=O)NC1CC1    ZINC000307962793
CCS(=O)(=O)N[C@H]1CC12CNC2    ZINC001238879730
O=S(=O)(NCC1CC1)N1CCC1    ZINC000308091112
C#CCCNS(=O)(=O)NCCC    ZINC000161031244
CCC[C@@](C)(C#N)NS(C)(=O)=O    ZINC001252783538
CC[C@@H](C)NS(=O)(=O)[C@H](C)C#N    ZINC000083917788
C#C[C@@H](C)NS(=O)(=O)NC(C)C    ZINC000161037878
NS(=O)(=O)N[C@H]1CC12CCCC2    ZINC000306502203
CC(C)S(=O)(=O)NCCCC#N    ZINC000054138331
CC[C@H](C)CNS(=O)(=O)CC#N    ZINC000054473851
C=CCS(=O)(=O)NC1CN(C)C1    ZINC000711064218
CC(C)CS(=O)(=O)N[C@H](C)C#N    ZINC000070712154
CC(C)CNS(=O)(=O)[C@H](C)C#N    ZINC000083917980
CCCCS(=O)(=O)N[C@H](C)C#N    ZINC000040362741
C=C(C)CN1CCCNS1(=O)=O    ZINC000664059040
CCC[C@H](C#N)NS(=O)(=O)CC    ZINC000040364029
CNS(=O)(=O)N[C@@H]1C=CCCC1    ZINC000306472323
C#CCN(C)CCNS(C)(=O)=O    ZINC000308007413
C#C[C@H](CC)NS(=O)(=O)N(C)C    ZINC000234059407
CC(C)C[C@@H](C#N)NS(C)(=O)=O    ZINC000058521293
C#CCCCNS(=O)(=O)NCC    ZINC000230627920
C#CC(C)(C)N(C)S(=O)(=O)NC    ZINC000307542685
CC(C)[C@@](C)(C#N)NS(C)(=O)=O    ZINC000306941063
CCNS(=O)(=O)N[C@H]1C=CCC1    ZINC000849429767
CC[C@@H](C)S(=O)(=O)NCCC#N    ZINC000307960097
CC[C@@H](CC#N)NS(=O)(=O)CC    ZINC000054178825
CCCCNS(=O)(=O)[C@@H](C)C#N    ZINC000083920559
CNS(=O)(=O)NC1(C2CC2)CC1    ZINC000388420631
C#CCCCNS(=O)(=O)N(C)C    ZINC000230628192
CCC[C@@H](C)NS(=O)(=O)CC#N    ZINC000044509369
CCNS(=O)(=O)N1C[C@@H]2C[C@@H]2C1    ZINC000885377410
O=S1(=O)NCCCN1CC1CC1    ZINC000664058873
C=C/C=C\CCNS(=O)(=O)NC    ZINC000713559659
CN(C1CC1)S(=O)(=O)NC1CC1    ZINC000335593481
CCC[C@@H](C#N)NS(=O)(=O)CC    ZINC000040364028
CCCS(=O)(=O)NC[C@@H](C)C#N    ZINC000054157916
C[C@@H](C#N)S(=O)(=O)NC(C)(C)C    ZINC000083917859
C=CS(=O)(=O)N[C@H]1CCCNC1    ZINC001238201552
O=S(=O)(N[C@@H]1CCNC1)C1CC1    ZINC000070907444
CC[C@H](C)NS(=O)(=O)[C@@H](C)C#N    ZINC000083917787
N[C@H]1C[C@H](NS(=O)(=O)C2CC2)C1    ZINC000307211239
NCCS(=O)(=O)NC1CC=CC1    ZINC000398374377
C#C[C@@H](CCC)NS(=O)(=O)NC    ZINC000229959246
CCCS(=O)(=O)N[C@H](C#N)CC    ZINC000040363406
C#CCNS(=O)(=O)N(CC)CC    ZINC000041636880
O=S(=O)(N[C@H]1CCNC1)C1CC1    ZINC000070907449
C#C[C@H](C)NS(=O)(=O)NC(C)C    ZINC000161037754
CCC(C#N)(CC)NS(C)(=O)=O    ZINC000040365492
NS(=O)(=O)N[C@@H]1CC12CCCC2    ZINC000306502206
C=CCN(CC=C)S(=O)(=O)NC    ZINC000244096168
C=CS(=O)(=O)NCCN1CCC1    ZINC001198642588
NCCS(=O)(=O)NC12CC(C1)C2    ZINC001238363240
CNS(=O)(=O)N1CC[C@@H]2C[C@@H]2C1    ZINC000660020342
CC[C@@H](C)NS(=O)(=O)[C@@H](C)C#N    ZINC000083917784
CC(C)CCNS(=O)(=O)CC#N    ZINC000044509438
CCCCNS(=O)(=O)[C@H](C)C#N    ZINC000083920562
NS(=O)(=O)NCC1=CCCCC1    ZINC000307558735
CC(C)(C)CNS(=O)(=O)CC#N    ZINC000044509813
CNS(=O)(=O)N[C@]12C[C@H]1CCC2    ZINC000657048401
CC(C)CS(=O)(=O)N[C@@H](C)C#N    ZINC000070712153
CCCS(=O)(=O)NC(C)(C)C#N    ZINC000040349757
CCS(=O)(=O)N[C@@H]1CC12CNC2    ZINC001238879733
O=S(=O)(NCC1CC1)NC1CC1    ZINC000335630148
CN(C)S(=O)(=O)N[C@H]1C=CCC1    ZINC000698264265
CC(C)(C)[C@@H](C#N)NS(C)(=O)=O    ZINC000307301447
CCS(=O)(=O)N[C@@H](C#N)C(C)C    ZINC000058521289
CNS(=O)(=O)N1C[C@@H]2CCC[C@@H]21    ZINC000306616705
CNS(=O)(=O)NC/C=C\C1CC1    ZINC000382419926
CNS(=O)(=O)N1CC=C(C)CC1    ZINC000306415816
CNS(=O)(=O)N1CCC[C@H]2C[C@@H]21    ZINC000307205150
CCCS(=O)(=O)N[C@@H](C#N)CC    ZINC000040363408
C#CCN(C)S(=O)(=O)NCCC    ZINC000161032496
C=C=CCNS(=O)(=O)NCCC    ZINC000867469675
CCNS(=O)(=O)CCCCC#N    ZINC000388390536
CCS(=O)(=O)NCCCCC#N    ZINC000082425221
CC(C)S(=O)(=O)N[C@@H](C)CC#N    ZINC000050391596
C=CCCNS(=O)(=O)NC1CC1    ZINC000160462813
CCCS(=O)(=O)N[C@H](C)CC#N    ZINC000050336703
CNS(=O)(=O)N1C2CCC1CC2    ZINC000306457537
CC(C)CS(=O)(=O)NCCC#N    ZINC000070712189
CC(C)CNS(=O)(=O)[C@@H](C)C#N    ZINC000083917977
C#CC(CC)(CC)NS(N)(=O)=O    ZINC001260073830
CCCS(=O)(=O)N[C@@H](C)CC#N    ZINC000050336700
CCNS(=O)(=O)N1C[C@@H]2C[C@H]2C1    ZINC000885377402
CCC[C@](C)(C#N)NS(C)(=O)=O    ZINC001252783536
CN(C)S(=O)(=O)NC1CC=CC1    ZINC000306542696
CCCCS(=O)(=O)N[C@@H](C)C#N    ZINC000040362739
CC[C@](C)(C#N)NS(=O)(=O)CC    ZINC000040365276
CS(=O)(=O)N[C@H]1C[C@H]2CC[C@@H]1N2    ZINC001579347440
C=C[C@@H](C)NS(=O)(=O)N1CCC1    ZINC000335585414
C#CC(C)(C)NS(=O)(=O)N(C)C    ZINC000069680605
CNS(=O)(=O)N[C@@H]1CC12CCC2    ZINC000872651132
CC(C)(C)[C@H](C#N)NS(C)(=O)=O    ZINC000307301446
CCCNS(=O)(=O)CCCC#N    ZINC000307975795
C#C[C@@H](C)NS(=O)(=O)NCCC    ZINC000161038154
C#C[C@@H](CC)NS(=O)(=O)N(C)C    ZINC000233895119
C#C[C@H](CC)NS(=O)(=O)NCC    ZINC000233548487
CC[C@H](C)NS(=O)(=O)[C@H](C)C#N    ZINC000083917790
CC(C)[C@@H](C)NS(=O)(=O)CC#N    ZINC000044509634
CS(=O)(=O)N[C@H]1CNCC12CC2    ZINC001238241159
CNS(=O)(=O)N[C@]12C[C@@H]1CCC2    ZINC000657048400
CCNS(=O)(=O)N1CC=CCC1    ZINC000307283365
CNS(=O)(=O)N1CCC[C@@H]2C[C@@H]21    ZINC000307156804
CCCCCNS(=O)(=O)CC#N    ZINC000044509422
CNS(=O)(=O)NCC1CC=CC1    ZINC000528470672
CNS(=O)(=O)NC[C@H]1CC12CC2    ZINC000334880415
C#CCCCNS(=O)(=O)CCN    ZINC000398374127
C=C[C@H](C)NS(=O)(=O)N1CCC1    ZINC000335585415
C=CS(=O)(=O)N[C@@H]1CCCNC1    ZINC001238799927
C#CCCCCNS(=O)(=O)NC    ZINC000229648571
CC(C)S(=O)(=O)NC(C)(C)C#N    ZINC000040349745
C=CCNS(=O)(=O)N1CCCC1    ZINC000070225511
CC(C)[C@H](C)NS(=O)(=O)CC#N    ZINC000044509635
C=CCN(C1CC1)S(=O)(=O)NC    ZINC000335574492
CCCS(=O)(=O)NCCCC#N    ZINC000054138478
C=C/C=C/CCNS(=O)(=O)NC    ZINC000713559661
CNS(=O)(=O)N[C@@H]1CC=CCC1    ZINC000307695894
CNS(=O)(=O)N1CC[C@H]2C[C@@H]2C1    ZINC000660020341
CNS(=O)(=O)N1CC[C@@H]2C[C@H]2C1    ZINC000660020343
CC(C)NS(=O)(=O)CCCC#N    ZINC000307967352
CNS(=O)(=O)N[C@@]12C[C@@H]1CCC2    ZINC000657048399
NS(=O)(=O)NC(C1CC1)C1CC1    ZINC000157533596
NS(=O)(=O)NCC1(C2CC2)CC1    ZINC000228675847
CC[C@H](CC#N)NS(=O)(=O)CC    ZINC000054178828
NS(=O)(=O)NC1(CC2CC2)CC1    ZINC001260085049
CCS(=O)(=O)NC1[C@H]2CNC[C@H]12    ZINC000102528586
CNS(=O)(=O)NC[C@@H]1CC12CC2    ZINC000334880392
CC[C@H](C)S(=O)(=O)NCCC#N    ZINC000307960099
CC[C@@H](C#N)NS(=O)(=O)C(C)C    ZINC000040363317
CC(C)NS(=O)(=O)N1CC=CC1    ZINC000632444627
C#C[C@H](NS(=O)(=O)NC)C(C)C    ZINC000300990774
C#CCN(C(C)C)S(=O)(=O)NC    ZINC000688847736
CC(C)(C)C#CCNS(N)(=O)=O    ZINC001260083749
NS(=O)(=O)N[C@@H]1C[C@H]2CC[C@@H]1C2    ZINC000217749340
CNS(=O)(=O)N1CCC[C@@H]2C[C@H]21    ZINC000307205170
C#C[C@@H](C)NS(=O)(=O)N(C)CC    ZINC000307968612
C=CCN(C)S(=O)(=O)NC1CC1    ZINC000308165486
CS(=O)(=O)NCC1=CCNCC1    ZINC000160519695
CCCS(=O)(=O)NC[C@H](C)C#N    ZINC000054157917
CC1(NS(=O)(=O)N2CCC2)CC1    ZINC000306217764
C=CCCN1CCCNS1(=O)=O    ZINC000664061211
CCC(CC)NS(=O)(=O)CC#N    ZINC000044509337
CCS(=O)(=O)N[C@@H]1[C@H]2CNC[C@H]21    ZINC000250234593
CCNS(=O)(=O)NC1CC=CC1    ZINC000379333342
CCC[C@H](C)NS(=O)(=O)CC#N    ZINC000044509370
C#C[C@@H](NS(=O)(=O)NC)C(C)C    ZINC000300990773
CCS(=O)(=O)NCC(C)(C)C#N    ZINC000163497079
CN(C)S(=O)(=O)N[C@@H]1C=CCC1    ZINC000698264251
CS(=O)(=O)N[C@@H]1C[C@H]2CC[C@@H]1N2    ZINC000903562463
CC[C@H](C#N)NS(=O)(=O)C(C)C    ZINC000040363319
CNS(=O)(=O)N1C[C@H]2CCC[C@H]21    ZINC000306616707
C=CS(=O)(=O)N[C@H]1CCN(C)C1    ZINC001198621673
C#C[C@H](CCC)NS(=O)(=O)NC    ZINC000229959253
CC[C@@](C)(C#N)NS(=O)(=O)CC    ZINC000040365275
CC#CCCNS(=O)(=O)N(C)C    ZINC000163386689
C=CCCNS(=O)(=O)N1CCC1    ZINC000657077641
C=CS(=O)(=O)NCC1CN(C)C1    ZINC001198634723
C#C[C@H](C)NS(=O)(=O)NCCC    ZINC000161038030
O=S(=O)(NC1CCC1)N1CCC1    ZINC001475369229
CNS(=O)(=O)N[C@H]1CC=CCC1    ZINC000307695897
CNS(=O)(=O)N[C@@]12C[C@H]1CCC2    ZINC000657048402
C=C(C)CNS(=O)(=O)N1CCC1    ZINC000307929904
CNS(=O)(=O)NCC1=CCCC1    ZINC000660037770
C#CCN(C)CCS(=O)(=O)NC    ZINC000856739196
CCS(=O)(=O)NC1[C@@H]2CNC[C@@H]12    ZINC000102528591
C#C[C@H](C)N(C)S(=O)(=O)NCC    ZINC000393321747
NS(=O)(=O)N[C@@H]1C[C@@H]2CC[C@H]1C2    ZINC001260085570
CC1(NS(=O)(=O)NC2CC2)CC1    ZINC000379311942
C#CCNS(=O)(=O)N(C)C(C)C    ZINC000042270253
C#CCNS(=O)(=O)N(C)CCC    ZINC000308012343
CNS(=O)(=O)N1C[C@H]2CCC[C@@H]21    ZINC000306616708
CS(=O)(=O)N[C@@H]1CNCC12CC2    ZINC001238241166
C=C=CCNS(=O)(=O)N(C)CC    ZINC000867469104
CC(C)C[C@H](C#N)NS(C)(=O)=O    ZINC000058521294
CC[C@@H](C)CNS(=O)(=O)CC#N    ZINC000054473847
O=S(=O)(NC1CC1)NC1CCC1    ZINC000335637740
C=C=CCNS(=O)(=O)NC(C)C    ZINC000867470300
NS(=O)(=O)NC[C@@H]1CC=CCC1    ZINC000157547430
CC(C)(CC#N)CNS(C)(=O)=O    ZINC000315672648
CCNS(=O)(=O)CC(C)(C)C#N    ZINC000913826294
CNS(=O)(=O)N1CC[C@H]2C[C@H]2C1    ZINC000660020340
CCNS(=O)(=O)N[C@@H]1C=CCC1    ZINC000849429766
C=C1CCN(S(=O)(=O)NC)CC1    ZINC000306488310
CNS(=O)(=O)N[C@H]1CC12CCC2    ZINC000872651131
CC(C)[C@](C)(C#N)NS(C)(=O)=O    ZINC000306941065
CNS(=O)(=O)N[C@H]1C=CCCC1    ZINC000306472324
NS(=O)(=O)NC[C@H]1CC=CCC1    ZINC000157547568
CNS(=O)(=O)N(C1CC1)C1CC1    ZINC000625439388
C=CS(=O)(=O)NC[C@H]1CCCN1    ZINC001238410717
C#C[C@H](C)NS(=O)(=O)N(C)CC    ZINC000307968613
CNS(=O)(=O)NC[C@@H]1C=CCC1    ZINC000711736796
NS(=O)(=O)N[C@@H]1C[C@H]1C1CCC1    ZINC000335053451
C=C[C@@H](C)NS(=O)(=O)NC1CC1    ZINC000307962794
C[C@H](C#N)S(=O)(=O)NC(C)(C)C    ZINC000083917861
NC1(CNS(=O)(=O)C2CC2)CC1    ZINC000685947438
CNS(=O)(=O)NC[C@H]1C=CCC1    ZINC000711736798
CC#CCN(C)S(=O)(=O)NCC    ZINC000378873395
CCS(=O)(=O)N[C@H](C#N)C(C)C    ZINC000058521292
CN1CC(NS(=O)(=O)C2CC2)C1    ZINC001259277807
C#CCN(C)S(=O)(=O)NC(C)C    ZINC000161032351
CNS(=O)(=O)N1CCC=C(C)C1    ZINC000307302124
[CH2]CCNS(=O)(=O)CC1CCC1    ZINC001193543223
[CH2]CCNS(=O)(=O)C1CCCC1    ZINC000168211490
O=S(=O)(CCl)NCCCl    ZINC000001574604
O=S(=O)(Cl)NCCCCl    ZINC000100372039
CCNS(=O)(=O)C(Cl)Cl    ZINC000138657693
CS(=O)(=O)NCC(Cl)Cl    ZINC000306238702
O=S(=O)(Cl)Nc1ccccc1    ZINC000097977250
C=CS(=O)(=O)Nc1cnns1    ZINC001198570032
O=S(=O)(NCCS)C(F)F    ZINC001259960147
Cc1cc(NS(C)(=O)=O)cs1    ZINC000606263842
Cc1csc(NS(C)(=O)=O)c1    ZINC001252635861
CCNS(=O)(=O)c1cccs1    ZINC000000241679
Cc1cscc1NS(C)(=O)=O    ZINC000306436210
CCNS(=O)(=O)c1ccsc1    ZINC000223278471
CS(=O)(=O)NCc1ccsc1    ZINC000038586493
Cc1sccc1NS(C)(=O)=O    ZINC000634795930
CCS(=O)(=O)Nc1cccs1    ZINC000199112771
CNS(=O)(=O)c1ccc(C)s1    ZINC000020255488
CS(=O)(=O)NCc1cccs1    ZINC000000126546
CCS(=O)(=O)Nc1ccsc1    ZINC000085535984
CNS(=O)(=O)c1cc(C)cs1    ZINC000336256766
CNS(=O)(=O)c1sccc1C    ZINC000206223797
NS(=O)(=O)Nc1cccnc1F    ZINC000401453643
NS(=O)(=O)Nc1ncccc1F    ZINC001260074189
NS(=O)(=O)Nc1cnccc1F    ZINC001260075870
C[C@@H](NS(C)(=O)=O)C(F)(F)F    ZINC000307301130
CC(C)NS(=O)(=O)C(F)(F)F    ZINC000081568009
NS(=O)(=O)Nc1cc(F)ccn1    ZINC001260074420
NS(=O)(=O)Nc1ccc(F)nc1    ZINC000236285775
CCNS(=O)(=O)CC(F)(F)F    ZINC000116798448
CCS(=O)(=O)NCC(F)(F)F    ZINC000070224047
CCCNS(=O)(=O)C(F)(F)F    ZINC000037064513
CS(=O)(=O)NCCC(F)(F)F    ZINC000081571493
NS(=O)(=O)Nc1ccc(F)cn1    ZINC001260073820
CNS(=O)(=O)CCC(F)(F)F    ZINC000220776721
NS(=O)(=O)Nc1cncc(F)c1    ZINC000300899234
NS(=O)(=O)Nc1ccnc(F)c1    ZINC001260074263
C[C@H](NS(C)(=O)=O)C(F)(F)F    ZINC000307301132
NS(=O)(=O)Nc1cccc(F)n1    ZINC000162485931
O=S(=O)(NCCO)c1ccoc1    ZINC000335630038
C#CCCS(=O)(=O)NCC(=O)O    ZINC000710457081
C=CS(=O)(=O)N[C@@H]1COC(=O)C1    ZINC001198636079
C=CCS(=O)(=O)N[C@H]1COC1=O    ZINC001259935117
C=CS(=O)(=O)N[C@H]1COC(=O)C1    ZINC001198636078
O=S(=O)(NCCO)c1ccco1    ZINC000335630042
CCS(=O)(=O)NC1=CCOC1=O    ZINC001253422924
C#CCNS(=O)(=O)CC(=O)OC    ZINC000042534090
CS(=O)(=O)NC(=O)C1=COCC1    ZINC000306443242
C=CS(=O)(=O)N[C@H]1CCOC1=O    ZINC001198622521
O=C1OC[C@@H]1NS(=O)(=O)C1CC1    ZINC001259278870
CNC(=O)CNS(=O)(=O)CC#N    ZINC000044509676
Cc1nc(CNS(C)(=O)=O)no1    ZINC000230617028
C[C@@H](C#N)S(=O)(=O)NCC(N)=O    ZINC000083917959
CN(C)S(=O)(=O)Nc1cnoc1    ZINC000306476602
CCc1nc(NS(C)(=O)=O)no1    ZINC000306647420
CCS(=O)(=O)Nc1nnc(C)o1    ZINC000233821663
C[C@H](NS(=O)(=O)CC#N)C(N)=O    ZINC000044509723
CNS(=O)(=O)NCc1ccno1    ZINC000379326641
Cc1ocnc1CNS(N)(=O)=O    ZINC000307032420
NCCS(=O)(=O)Nc1cnoc1    ZINC000061685436
CCCS(=O)(=O)Nc1nnco1    ZINC001253600858
NCCS(=O)(=O)Nc1ccon1    ZINC000061685434
CCS(=O)(=O)NCc1ncon1    ZINC000227635504
Cc1cc(CNS(N)(=O)=O)on1    ZINC000157548864
Cc1oncc1CNS(N)(=O)=O    ZINC001260074487
Cc1noc(CNS(C)(=O)=O)n1    ZINC000044455359
CCc1noc(NS(C)(=O)=O)n1    ZINC000820800763
CNS(=O)(=O)NCc1ccon1    ZINC000308152385
CNS(=O)(=O)c1c(N)noc1C    ZINC000075490802
CNS(=O)(=O)CC(=O)NCC#N    ZINC000307986224
Cc1nonc1CNS(C)(=O)=O    ZINC000306570058
NCCS(=O)(=O)Nc1ncco1    ZINC001237479604
Cc1noc(C)c1NS(N)(=O)=O    ZINC001260074453
C[C@H](NS(N)(=O)=O)c1ccno1    ZINC001260084946
O=S(=O)(NCCO)c1c[nH]cn1    ZINC000069948336
CN(C)S(=O)(=O)Nc1ncco1    ZINC001251049335
CN(C)S(=O)(=O)Nc1ccon1    ZINC000307196868
N#CCS(=O)(=O)NCCC(N)=O    ZINC000044509729
CCc1cc(NS(N)(=O)=O)on1    ZINC001260074403
CC(C)S(=O)(=O)Nc1nnco1    ZINC001252407373
CCS(=O)(=O)N[C@H](C#N)C(N)=O    ZINC001253397747
CS(=O)(=O)NCC(=O)NCC#N    ZINC000388433840
C[C@H](C#N)S(=O)(=O)NCC(N)=O    ZINC000083917961
Cc1cc(CNS(N)(=O)=O)no1    ZINC000157542466
CCS(=O)(=O)Nc1nonc1C    ZINC000306264862
Cc1ncoc1CNS(N)(=O)=O    ZINC001336047179
Cc1nocc1CNS(N)(=O)=O    ZINC000307174035
Cc1nnc(CNS(C)(=O)=O)o1    ZINC000075358836
CNS(=O)(=O)NCc1cocn1    ZINC000388420605
CNS(=O)(=O)NCc1cnoc1    ZINC000918614490
CCS(=O)(=O)N[C@@H](C#N)C(N)=O    ZINC001253397732
NCCS(=O)(=O)Nc1ccno1    ZINC001237480648
O=S(=O)(NCCO)c1cn[nH]c1    ZINC000037745098
CCS(=O)(=O)Nc1noc(C)n1    ZINC000306933993
C[C@@H](NS(N)(=O)=O)c1ccno1    ZINC001260084947
CN(C)S(=O)(=O)Nc1ccno1    ZINC001251051220
NS(=O)(=O)NCCc1cnoc1    ZINC000719358383
Cc1coc(CNS(N)(=O)=O)n1    ZINC001260073944
O=S(=O)(NCCO)c1ncc[nH]1    ZINC000307961603
COc1cc(NS(C)(=O)=O)[nH]n1    ZINC000629314919
Cc1noc(NS(N)(=O)=O)c1C    ZINC000235805323
CNS(=O)(=O)Cc1noc(C)n1    ZINC001621617933
NS(=O)(=O)NCCc1ncn[nH]1    ZINC000157648019
NS(=O)(=O)NCCn1cnnc1    ZINC000165153042
Cn1nnc(CNS(C)(=O)=O)n1    ZINC000306318944
CCS(=O)(=O)Nc1nnnn1C    ZINC001253260967
CS(=O)(=O)NCCn1cnnn1    ZINC000845950754
C[C@H](NS(N)(=O)=O)c1nnc[nH]1    ZINC000223565258
NS(=O)(=O)NCCn1ccnn1    ZINC000159619438
NS(=O)(=O)NCCn1cncn1    ZINC000393321075
CS(=O)(=O)NCCn1ncnn1    ZINC000379327054
CCS(=O)(=O)Nc1nnn(C)n1    ZINC001119002336
CCS(=O)(=O)Nc1n[nH]c(N)n1    ZINC000225971905
C[C@@H](NS(N)(=O)=O)c1nnc[nH]1    ZINC000223565199
CN(C)S(=O)(=O)Nc1nnc[nH]1    ZINC000045929484
C=CS(=O)(=O)NC[C@H]1CCOC1    ZINC001198628877
C=CCS(=O)(=O)N[C@@H]1CCOC1    ZINC000711064383
O=S(=O)(N[C@H]1C[C@H](O)C1)C1CC1    ZINC001259277154
CC/C=C(/C)C(=O)NS(C)(=O)=O    ZINC000307740507
CCCS(=O)(=O)NC(=O)C1CC1    ZINC000308008403
CCCS(=O)(=O)NCC#CCO    ZINC000632516256
CCC(=O)CNS(=O)(=O)C1CC1    ZINC000393373044
CC(=O)NS(=O)(=O)CC1CCC1    ZINC000306256366
C=CS(=O)(=O)NCC1(O)CCC1    ZINC001198634704
C=CS(=O)(=O)N[C@H]1C[C@H](CO)C1    ZINC001198628807
C#CCCS(=O)(=O)NC[C@H](C)O    ZINC000308145632
C=CCCNS(=O)(=O)C1COC1    ZINC000657077289
C#CCC[C@H](O)CNS(C)(=O)=O    ZINC000308172613
C#CCCS(=O)(=O)N[C@@H](C)CO    ZINC000308143026
C=CS(=O)(=O)N[C@H]1CC[C@@H](O)C1    ZINC001198620435
C=CS(=O)(=O)NC[C@H]1CCCO1    ZINC001198565884
CS(=O)(=O)N[C@@H]1C[C@@H]2CC[C@H]1O2    ZINC001562035725
C=CS(=O)(=O)NCC1CC(O)C1    ZINC001198627596
C#CCNS(=O)(=O)CCCOC    ZINC000070849035
O=S(=O)(NC1CC(O)C1)C1CC1    ZINC000084443234
CC1(NS(=O)(=O)C2COC2)CC1    ZINC000306707272
CCCS(=O)(=O)NC1CC(=O)C1    ZINC000716971609
C=CS(=O)(=O)NC1CC(CO)C1    ZINC001198628809
CCC(=O)NS(=O)(=O)C1CCC1    ZINC000307417558
CC#CC[C@H](CO)NS(C)(=O)=O    ZINC000645882247
C=CCS(=O)(=O)NC[C@H]1CCO1    ZINC001259933204
C#CCOCCNS(=O)(=O)CC    ZINC000307989829
C=CCS(=O)(=O)N[C@H]1CCOC1    ZINC000711064385
O=S(=O)(NCC1COC1)C1CC1    ZINC001259269659
CS(=O)(=O)NC[C@H]1CCC=CO1    ZINC000306278656
C#CCNS(=O)(=O)[C@H](C)COC    ZINC000379334611
CCS(=O)(=O)NC(=O)[C@H]1C[C@H]1C    ZINC000307724250
C=CCS(=O)(=O)NC1(C)COC1    ZINC001259933257
O=S(=O)(CC1CC1)NC1COC1    ZINC001188927385
C=CS(=O)(=O)NC1(CC)COC1    ZINC001198629127
CS(=O)(=O)NC(=O)C1CCCC1    ZINC000143800659
CCS(=O)(=O)NC(=O)C=C(C)C    ZINC000307065933
O=S(=O)(NC[C@H]1CCO1)C1CC1    ZINC001259278091
C=CS(=O)(=O)N[C@@]1(C)C[C@H](O)C1    ZINC001198627949
C#CCNS(=O)(=O)CCOCC    ZINC000060941742
O=S(=O)(NC1COC1)C1CCC1    ZINC001188105225
CC1(CC(=O)NS(C)(=O)=O)CC1    ZINC000306517965
CCS(=O)(=O)NC(=O)CC1CC1    ZINC000379333817
C=CS(=O)(=O)NC[C@@H]1CCCO1    ZINC001198565924
C#CC[C@@H](CO)NS(=O)(=O)CC    ZINC000717760372
CCS(=O)(=O)NC1[C@@H]2COC[C@@H]12    ZINC001253392102
O=S(=O)(N[C@H]1C[C@@H](O)C1)C1CC1    ZINC000632430008
CCC1(C(=O)NS(C)(=O)=O)CC1    ZINC000307008838
C=CCCCC(=O)NS(C)(=O)=O    ZINC000388431857
C=CS(=O)(=O)N[C@H]1C[C@H](OC)C1    ZINC001198627115
C=C(C)CNS(=O)(=O)C1COC1    ZINC000335570281
CC(=O)CNS(=O)(=O)C1CCC1    ZINC000717799360
CCS(=O)(=O)N/C(C)=C\C(C)=O    ZINC001253380630
CCS(=O)(=O)N[C@H]1[C@@H]2COC[C@@H]21    ZINC000306751128
C=CS(=O)(=O)NC[C@@H](O)C1CC1    ZINC001198641723
C#C[C@@H](C)NS(=O)(=O)CCOC    ZINC000167046283
CS(=O)(=O)NC[C@@H]1CCC=CO1    ZINC000306278657
C=CS(=O)(=O)N[C@H]1C[C@@](C)(O)C1    ZINC001198627528
C=CS(=O)(=O)NCCC1COC1    ZINC001198637288
C/C=C(\CC)C(=O)NS(C)(=O)=O    ZINC000306366496
C=CCS(=O)(=O)NCC(=O)CC    ZINC000711010476
CS(=O)(=O)N[C@H]1CCCCC1=O    ZINC000715993052
CC1(C(=O)NS(C)(=O)=O)CCC1    ZINC000306689483
C#C[C@H](C)NS(=O)(=O)CCOC    ZINC000167046165
C=CCS(=O)(=O)NC(=O)CCC    ZINC000379334350
C#CCCS(=O)(=O)NC[C@@H](C)O    ZINC000307933681
C=CS(=O)(=O)N[C@H]1CC[C@H](O)C1    ZINC001198620434
C#CCC[C@@H](O)CNS(C)(=O)=O    ZINC000308172607
C=CS(=O)(=O)N[C@@H]1CCCOC1    ZINC001198619535
C=CCS(=O)(=O)N[C@@H](C=C)CO    ZINC000717432053
CS(=O)(=O)N[C@@H]1CCCCC1=O    ZINC000715993054
C#CCCCS(=O)(=O)NCCO    ZINC000308090579
C=CCS(=O)(=O)NC(=O)C(C)C    ZINC000388380587
C=CCS(=O)(=O)NCC1COC1    ZINC001259921542
O=S(=O)(NC/C=C/CO)C1CC1    ZINC000657083867
C=CS(=O)(=O)NC1CCOCC1    ZINC001198566979
CS(=O)(=O)NC1CCC(=O)CC1    ZINC000036880254
C=CS(=O)(=O)N[C@@H]1CCC[C@H]1O    ZINC001198621658
CC/C(C)=C/C(=O)NS(C)(=O)=O    ZINC000835031979
O=S(=O)(NCC1(O)CC1)C1CC1    ZINC001259269994
C=CS(=O)(=O)N[C@@H]1CCC[C@@H]1O    ZINC001198628534
CCC/C=C\C(=O)NS(C)(=O)=O    ZINC000308033193
CCC/C=C/C(=O)NS(C)(=O)=O    ZINC000308033192
C#CCNS(=O)(=O)C[C@@H](C)OC    ZINC000388455718
CS(=O)(=O)N[C@@H]1C[C@H]2CC[C@@H]1O2    ZINC000087689665
CCS(=O)(=O)NC1[C@H]2COC[C@H]12    ZINC000307690348
C=C[C@H](C)NS(=O)(=O)C1COC1    ZINC000335585421
CC(C)S(=O)(=O)NC(=O)C1CC1    ZINC000306450462
C[C@H](C(=O)NS(C)(=O)=O)C1CC1    ZINC000306797451
O=S(=O)(NC1CCC1)C1COC1    ZINC000334887935
CNS(=O)(=O)C1CCC(=O)CC1    ZINC000575571421
C/C=C(\C)C(=O)NS(=O)(=O)CC    ZINC000307729887
C[C@@H](C(=O)NS(C)(=O)=O)C1CC1    ZINC000306797450
CC/C(C)=C\C(=O)NS(C)(=O)=O    ZINC000835031980
C=C[C@@H](C)NS(=O)(=O)C1COC1    ZINC000335585422
CC(C)S(=O)(=O)NC1CC(=O)C1    ZINC000716972837
CS(=O)(=O)NC(=O)CC1CCC1    ZINC000306482315
CC1(C)C[C@@H]1C(=O)NS(C)(=O)=O    ZINC000307314445
C=CS(=O)(=O)NCC1(C)COC1    ZINC001198621051
O=S(=O)(NC/C=C\CO)C1CC1    ZINC000657083868
C=CS(=O)(=O)N[C@H]1CCCOC1    ZINC001198619536
C=CS(=O)(=O)N[C@@]1(C)CCOC1    ZINC001198650093
CS(=O)(=O)N[C@@H]1CCCC(=O)C1    ZINC000715755124
C=CS(=O)(=O)N[C@H]1C[C@@H](CO)C1    ZINC001198628805
CCS(=O)(=O)NC(=O)[C@@H]1C[C@H]1C    ZINC000306683822
C=C[C@H](CO)NS(=O)(=O)C1CC1    ZINC000308093985
CS(=O)(=O)NCC12CC(C1)CO2    ZINC000528526821
C=C[C@@H](CO)NS(=O)(=O)C1CC1    ZINC000308093981
C=C=CCNS(=O)(=O)CCOC    ZINC000867468750
C=CS(=O)(=O)NC[C@H]1C[C@@H](O)C1    ZINC001198635780
CS(=O)(=O)NC1CC2(COC2)C1    ZINC001252756746
O=S(=O)(NCC1CC1)C1COC1    ZINC000308083372
CCS(=O)(=O)NC(=O)C1(C)CC1    ZINC000306638945
C=CS(=O)(=O)NC[C@H]1C[C@H](O)C1    ZINC001198627595
C=CS(=O)(=O)N[C@]1(C)CCOC1    ZINC001198650092
CCS(=O)(=O)NC1(C(C)=O)CC1    ZINC000632449025
C/C=C(/C)C(=O)NS(=O)(=O)CC    ZINC000388395593
CC/C=C(\C)C(=O)NS(C)(=O)=O    ZINC000307971705
CCS(=O)(=O)NC(=O)[C@@H]1C[C@@H]1C    ZINC000307724249
C=CS(=O)(=O)NC[C@@H]1CCOC1    ZINC001198628879
O=S(=O)(NC1(CO)CC1)C1CC1    ZINC000162425766
C=CCCC(=O)NS(=O)(=O)CC    ZINC000308154883
C#CCNS(=O)(=O)C[C@H](C)OC    ZINC000388455719
CCS(=O)(=O)NCC1CC(=O)C1    ZINC001253392720
C#CC[C@H](CO)NS(=O)(=O)CC    ZINC000717760371
CS(=O)(=O)N[C@H]1CCCC(=O)C1    ZINC000715755123
C=CS(=O)(=O)N[C@@H]1CCO[C@@H]1C    ZINC001198621656
C=CCS(=O)(=O)NC1CC(O)C1    ZINC000086657441
C/C=C(/CC)C(=O)NS(C)(=O)=O    ZINC000307944402
CS(=O)(=O)NCC1=CCCOC1    ZINC000306169976
O=S(=O)(N[C@H]1CCOC1)C1CC1    ZINC000307108650
C=CS(=O)(=O)N[C@H]1C[C@@H](OC)C1    ZINC001198627113
CC(=O)NS(=O)(=O)C1CCCC1    ZINC000307379496
CCS(=O)(=O)NC(=O)[C@H]1C[C@@H]1C    ZINC000306998140
C=CS(=O)(=O)NC[C@H](O)C1CC1    ZINC001198641724
O=S(=O)(NC[C@@H]1CCO1)C1CC1    ZINC001259278090
C=CS(=O)(=O)N[C@H]1C[C@](C)(O)C1    ZINC001198627529
CS(=O)(=O)NC(=O)CCC1CC1    ZINC000308069729
O=S(=O)(N[C@@H]1CCOC1)C1CC1    ZINC000307108655
CC#CC[C@@H](CO)NS(C)(=O)=O    ZINC000645882248
C=CCS(=O)(=O)N[C@H]1C[C@@H](O)C1    ZINC001259933396
C=CCS(=O)(=O)N[C@H]1C[C@H](O)C1    ZINC001259933932
C=CS(=O)(=O)NC1(CO)CCC1    ZINC001198642709
C#CCNS(=O)(=O)[C@@H](C)COC    ZINC000379334612
CC1(NS(=O)(=O)C2CC2)COC1    ZINC000632665407
C=CS(=O)(=O)NC(C)(C)C(C)=O    ZINC001198620386
CC(=O)CNS(=O)(=O)CC1CC1    ZINC000083153652
CCC(=O)NS(=O)(=O)C1(C)CC1    ZINC000150334189
CCC(=O)NS(=O)(=O)CC1CC1    ZINC000308055905
CS(=O)(=O)N[C@@H]1C=C[C@H](CO)C1    ZINC000306425895
CCS(=O)(=O)NC(=O)C1CCC1    ZINC000307316617
C#CCCS(=O)(=O)NCCOC    ZINC000388470870
C=CCS(=O)(=O)NCC1(O)CC1    ZINC001259922175
C#CCCNS(=O)(=O)CCOC    ZINC000069792033
C=CCS(=O)(=O)NC1(CO)CC1    ZINC000126645826
C=CS(=O)(=O)N[C@@H](CO)C1CC1    ZINC001198641462
C#CCCS(=O)(=O)N[C@H](C)CO    ZINC000308143025
C=CCS(=O)(=O)NC[C@@H]1CCO1    ZINC001259933207
CNS(=O)(=O)N(C)C[C@@H](C)C#N    ZINC000160527960
CCC[C@@](C)(C#N)NS(N)(=O)=O    ZINC001260085380
CC(C)NS(=O)(=O)NCCC#N    ZINC000160535018
CC[C@@H](C#N)NS(=O)(=O)CCN    ZINC001238785874
CCN(C)S(=O)(=O)NCCC#N    ZINC000308004861
C[C@@H](C#N)CNS(=O)(=O)N(C)C    ZINC000054157851
CNS(=O)(=O)N(C)[C@@H](C)CC#N    ZINC000160536975
C[C@H](N)CCNS(=O)(=O)CC#N    ZINC000083921503
CN(C)CCNS(=O)(=O)CC#N    ZINC000044509339
CNS(=O)(=O)N(C)C[C@H](C)C#N    ZINC000160527814
CNS(=O)(=O)NCC(C)(C)C#N    ZINC000160544988
CCNS(=O)(=O)N[C@@H](C)CC#N    ZINC000161286697
CCNS(=O)(=O)NC[C@@H](C)C#N    ZINC000162054018
CN(C)S(=O)(=O)NC(C)(C)C#N    ZINC000040349774
C[C@H](CC#N)NS(=O)(=O)N(C)C    ZINC000050391474
CNS(=O)(=O)NCCCCC#N    ZINC000160542810
CC(C)[C@@](C)(C#N)NS(N)(=O)=O    ZINC001260082801
CC[C@@H](C#N)NS(=O)(=O)N(C)C    ZINC000040363534
CC(C)(C#N)NS(=O)(=O)CCN    ZINC001238367572
CC(C)C[C@@H](C#N)NS(N)(=O)=O    ZINC001260083611
CC[C@H](CC#N)NS(=O)(=O)NC    ZINC000160536058
CNS(=O)(=O)CCN(C)CC#N    ZINC000598591339
CCCNS(=O)(=O)NCCC#N    ZINC000160534456
CCC[C@](C)(C#N)NS(N)(=O)=O    ZINC001260085381
CCNS(=O)(=O)NCCCC#N    ZINC000163609128
CCC(C#N)(CC)NS(N)(=O)=O    ZINC000167479486
C[C@@H](CC#N)NS(=O)(=O)CCN    ZINC000722266172
CC[C@@H](CC#N)NS(=O)(=O)NC    ZINC000160535951
C[C@H](C#N)CNS(=O)(=O)N(C)C    ZINC000054157850
CC[C@@H](N)CNS(=O)(=O)CC#N    ZINC000083921746
CC[C@H](N)CNS(=O)(=O)CC#N    ZINC000083921744
CC[C@H](C#N)NS(=O)(=O)CCN    ZINC001238785875
CN(CC#N)CCNS(C)(=O)=O    ZINC000609334026
CC(C)C[C@H](C#N)NS(N)(=O)=O    ZINC001260083612
NS(=O)(=O)N[C@H]1CNCC12CC2    ZINC001238243530
CCNS(=O)(=O)N(C)CCC#N    ZINC000160800048
CNS(=O)(=O)N(C)[C@H](C)CC#N    ZINC000160537091
CCNS(=O)(=O)NC[C@H](C)C#N    ZINC000162054151
N#CCCCNS(=O)(=O)CCN    ZINC000722258113
CC[C@H](C#N)NS(=O)(=O)N(C)C    ZINC000040363536
CCNS(=O)(=O)N[C@H](C)CC#N    ZINC000161286811
NS(=O)(=O)NCC1=CCNCC1    ZINC000167542804
NS(=O)(=O)N[C@@H]1CNCC12CC2    ZINC001238243518
CNS(=O)(=O)N[C@@H]1[C@H]2CNC[C@H]21    ZINC000253365219
C[C@@H](CC#N)NS(=O)(=O)N(C)C    ZINC000050391472
CCN(CCC#N)S(=O)(=O)NC    ZINC000160527410
CN(C)S(=O)(=O)NCCCC#N    ZINC000054138412
CN(C)CC#CCNS(N)(=O)=O    ZINC000717576315
CC(C)[C@](C)(C#N)NS(N)(=O)=O    ZINC001260082800
C[C@H]1CC[C@H](NS(C)(=O)=O)CC1    ZINC000161111169
CC[C@@H](C)S(=O)(=O)NC1(C)CC1    ZINC000307962170
CCCCNS(=O)(=O)CC1CC1    ZINC000307986174
CC/C=C/NS(=O)(=O)CCCC    ZINC001253911255
C=CC[C@H](C)NS(=O)(=O)CCC    ZINC000124102254
CC(C)NS(=O)(=O)CCC1CC1    ZINC000379337023
CCC[C@@H](C)NS(=O)(=O)C1CC1    ZINC000379335537
C=CC(C)(C)CNS(=O)(=O)CC    ZINC000385018945
CCCS(=O)(=O)NCCC1CC1    ZINC000083912824
CC[C@@H](C)S(=O)(=O)NC1CCC1    ZINC001260724448
C=CC[C@H](CC)NS(=O)(=O)CC    ZINC000307955820
CNS(=O)(=O)CCC1CCCC1    ZINC000336256948
C=C(C)CCNS(=O)(=O)CCC    ZINC000387377314
CCCS(=O)(=O)NC[C@H]1C[C@@H]1C    ZINC000136179649
CCCCS(=O)(=O)N[C@@H]1C[C@H]1C    ZINC000381979249
CCS(=O)(=O)N[C@H]1CCC[C@H]1C    ZINC000082432406
C[C@@H]1CCC[C@@H]1CNS(C)(=O)=O    ZINC000230716816
CC(C)CCNS(=O)(=O)C1CC1    ZINC000044444313
C=CCNS(=O)(=O)CCCCC    ZINC000114962136
CCS(=O)(=O)N[C@@H]1CC[C@H](C)C1    ZINC000128075657
C=CCS(=O)(=O)NCCCCC    ZINC000114453850
CS(=O)(=O)N[C@H]1CC[C@H](C)CC1    ZINC000252957679
CC(C)S(=O)(=O)NCCC1CC1    ZINC000083912826
CCNS(=O)(=O)C1CCCCC1    ZINC000038137328
CC(C)[C@@H](C)NS(=O)(=O)C1CC1    ZINC000335574483
CC[C@@H](C)NS(=O)(=O)CC1CC1    ZINC000078739197
CC[C@H](C)CNS(=O)(=O)C1CC1    ZINC001259269870
CCS(=O)(=O)NC[C@H]1CC1(C)C    ZINC000226236976
CC(C)(C)CNS(=O)(=O)C1CC1    ZINC000139958996
CC(C)S(=O)(=O)N[C@H]1CC1(C)C    ZINC000081572205
C=C(C)CNS(=O)(=O)[C@H](C)CC    ZINC000307952699
CC[C@@H](NS(=O)(=O)CC)C1CC1    ZINC000323830205
CCS(=O)(=O)N[C@H]1CCC1(C)C    ZINC000307096046
CS(=O)(=O)NCC1CCCCC1    ZINC000013948941
CCC1(NS(C)(=O)=O)CCCC1    ZINC000307254461
CCC(CC)NS(=O)(=O)C1CC1    ZINC000388448302
C=C(C)CNS(=O)(=O)[C@@H](C)CC    ZINC000307952700
CC(C)S(=O)(=O)N[C@@H]1CC1(C)C    ZINC000081572203
C=CCCS(=O)(=O)NCCCC    ZINC000307977874
CC(C)(C)NS(=O)(=O)CC1CC1    ZINC000083140096
C=CCCS(=O)(=O)N[C@@H](C)CC    ZINC000096658742
C=C(C)CS(=O)(=O)N[C@H](C)CC    ZINC000379337746
C=C[C@@H](C)NS(=O)(=O)CC(C)C    ZINC000307943130
C=CS(=O)(=O)N[C@H](C)CC(C)C    ZINC001198628905
C=CCNS(=O)(=O)C[C@H](C)CC    ZINC000379314559
CS(=O)(=O)NCCC1CCCC1    ZINC000070225705
C=CCCC[C@@H](C)NS(C)(=O)=O    ZINC000379314460
CCS(=O)(=O)N[C@@H]1CC[C@@H](C)C1    ZINC000128076112
C=CCNS(=O)(=O)CC(C)(C)C    ZINC000081568303
C=CCS(=O)(=O)NC(CC)CC    ZINC000711092012
CCCCS(=O)(=O)N[C@H]1C[C@@H]1C    ZINC000632627272
CC1(C)CCC[C@@H]1NS(C)(=O)=O    ZINC000086831863
CCS(=O)(=O)NC[C@H](C)C1CC1    ZINC000136186652
CCS(=O)(=O)NCC1CCCC1    ZINC000036112805
C=C[C@H](C)NS(=O)(=O)CC(C)C    ZINC000307943131
CCS(=O)(=O)NCCC=C(C)C    ZINC000379325592
C=C[C@@H](C)NS(=O)(=O)CCCC    ZINC000379337799
C=CS(=O)(=O)N[C@H](C)C(C)(C)C    ZINC001198619297
C[C@@H]1CCC[C@H](NS(C)(=O)=O)C1    ZINC000070226329
CCS(=O)(=O)N[C@@H](C)C1CCC1    ZINC000160108682
C=CCCCS(=O)(=O)NC(C)C    ZINC000388488986
CCNS(=O)(=O)CC1CCCC1    ZINC000335574461
CC[C@@H]1C[C@H]1CNS(=O)(=O)CC    ZINC000388087250
CCS(=O)(=O)N[C@H](C)C1CCC1    ZINC000160108804
CCS(=O)(=O)N[C@@H]1CCC1(C)C    ZINC000307096045
CC(C)[C@@H]1C[C@H]1CNS(C)(=O)=O    ZINC000143125241
CCS(=O)(=O)N[C@@]1(C)CC1(C)C    ZINC000660049837
C=CCCC(C)(C)NS(C)(=O)=O    ZINC000660142882
CCCS(=O)(=O)N[C@H]1CC1(C)C    ZINC000081572215
C=CCCCNS(=O)(=O)C(C)C    ZINC000307942507
CCCS(=O)(=O)N[C@@H](C)C1CC1    ZINC000070228129
CC[C@@H](C)S(=O)(=O)N[C@@H]1C[C@H]1C    ZINC000378783404
C=CCS(=O)(=O)NCCC(C)C    ZINC000307958947
CCCCCNS(=O)(=O)C1CC1    ZINC000388513681
C[C@@H]1CCC[C@@H](NS(C)(=O)=O)C1    ZINC000070226331
CC(C)S(=O)(=O)NC1CC(C)C1    ZINC000128910077
CCNS(=O)(=O)CCC1CCC1    ZINC000307961810
CCS(=O)(=O)N[C@@H]1CCC[C@H]1C    ZINC000082432405
CC(C)(C)NS(=O)(=O)C1(C)CC1    ZINC000038530111
CNS(=O)(=O)CC1CCCCC1    ZINC000042520684
CC1(C)CC(CNS(C)(=O)=O)C1    ZINC000307682354
CCC(C)(C)NS(=O)(=O)C1CC1    ZINC000335573847
C=CCS(=O)(=O)N[C@H](C)C(C)C    ZINC000307961308
CCCCNS(=O)(=O)C1CCC1    ZINC000881732835
CC[C@H](C)S(=O)(=O)N[C@H]1C[C@@H]1C    ZINC001260723823
CCNS(=O)(=O)CC1(C)CCC1    ZINC000641248716
CC(C)CNS(=O)(=O)CC1CC1    ZINC000078739261
CC(C)S(=O)(=O)NC1(C)CCC1    ZINC000228928770
CC/C=C/CNS(=O)(=O)CCC    ZINC000384782577
CCS(=O)(=O)N[C@]1(C)CC1(C)C    ZINC000660049836
CC(C)NS(=O)(=O)C1CCCC1    ZINC000040642716
CC(C)C1(CNS(C)(=O)=O)CC1    ZINC000227836740
CC/C=C\CNS(=O)(=O)CCC    ZINC000384782578
CC(C)CS(=O)(=O)N[C@@H]1C[C@@H]1C    ZINC000867592629
CCCS(=O)(=O)N[C@@H]1CC1(C)C    ZINC000081572212
CC[C@H](C)S(=O)(=O)NC1(C)CC1    ZINC000307962171
CC[C@H]1CCC[C@H]1NS(C)(=O)=O    ZINC000306288352
C=CCS(=O)(=O)NCC(C)(C)C    ZINC000711094476
CCCCS(=O)(=O)NC1(C)CC1    ZINC000388389765
C=C(C)CS(=O)(=O)NCCCC    ZINC000307980226
CCC[C@@H]1C[C@H]1NS(=O)(=O)CC    ZINC000233307646
CCS(=O)(=O)NC[C@@H]1CC1(C)C    ZINC000226236967
C[C@H]1CCCC[C@H]1NS(C)(=O)=O    ZINC000013939390
C=CCCNS(=O)(=O)CC(C)C    ZINC000168662002
CCS(=O)(=O)NC1(C(C)C)CC1    ZINC000334403432
CC/C=C/NS(=O)(=O)[C@H](C)CC    ZINC001260751069
CCC1(CNS(=O)(=O)CC)CC1    ZINC000226824677
C[C@H]1CCC[C@@H]1CNS(C)(=O)=O    ZINC000230716818
CCCS(=O)(=O)NCC1(C)CC1    ZINC000224012356
CCS(=O)(=O)N[C@@H]1CCC[C@@H]1C    ZINC000082432403
C=CC[C@@H](C)NS(=O)(=O)CCC    ZINC000124102497
CCS(=O)(=O)NC1CC(C)(C)C1    ZINC000306937364
CCCS(=O)(=O)NC[C@@H]1C[C@@H]1C    ZINC000136179615
CCCS(=O)(=O)NC1(CC)CC1    ZINC000379704122
CC(C)S(=O)(=O)NCC1CCC1    ZINC000070227956
CC/C=C/NS(=O)(=O)[C@@H](C)CC    ZINC001260751068
C[C@@H]1CC[C@@H](C)C1NS(C)(=O)=O    ZINC000306354150
C=CCCS(=O)(=O)N[C@H](C)CC    ZINC000096658741
CC/C=C/NS(=O)(=O)CC(C)C    ZINC001259888700
C=CCCCS(=O)(=O)NCCC    ZINC000379328138
CC(C)S(=O)(=O)NCC1(C)CC1    ZINC000224011288
CCCS(=O)(=O)NCC1CCC1    ZINC000070228165
CS(=O)(=O)NCCCC1CCC1    ZINC000657157967
CCS(=O)(=O)NCCC1(C)CC1    ZINC000307988932
C=CCS(=O)(=O)N[C@@H](C)CCC    ZINC000711092125
CCCS(=O)(=O)NCC=C(C)C    ZINC000233260238
C=CCCS(=O)(=O)NCC(C)C    ZINC000096658728
C=CCNS(=O)(=O)CCC(C)C    ZINC000082432365
CC(C)CS(=O)(=O)N[C@H]1C[C@H]1C    ZINC000867592630
C[C@H](CCC1CC1)NS(C)(=O)=O    ZINC000379317692
CCCC1(CNS(C)(=O)=O)CC1    ZINC000230153614
C=CS(=O)(=O)NCC(CC)CC    ZINC001198565819
C[C@H]1CCC[C@H]1CNS(C)(=O)=O    ZINC000230716825
CCS(=O)(=O)N[C@H]1CCC[C@@H]1C    ZINC000082432404
CCCC1(NS(C)(=O)=O)CCC1    ZINC001252776375
C[C@H]1CCC[C@@H](NS(C)(=O)=O)C1    ZINC000070226332
C=CS(=O)(=O)N[C@@H](C)C(C)(C)C    ZINC001198619298
CC(C)(CC1CC1)NS(C)(=O)=O    ZINC001252776335
C=CCCC[C@H](C)NS(C)(=O)=O    ZINC000379314461
CC[C@H](C)S(=O)(=O)N[C@H]1C[C@H]1C    ZINC001260723821
CCCS(=O)(=O)NC[C@@H]1C[C@H]1C    ZINC000136179679
CCCNS(=O)(=O)C1CCCC1    ZINC000040642715
CCS(=O)(=O)NC1CCCCC1    ZINC000006048736
CC(C)CS(=O)(=O)N[C@@H]1C[C@H]1C    ZINC000378762694
C=CCNS(=O)(=O)C[C@@H](C)CC    ZINC000379314560
CCCS(=O)(=O)N[C@H](C)C1CC1    ZINC000070228130
CCCNS(=O)(=O)CC1CCC1    ZINC000307971201
CC[C@@H](C)CNS(=O)(=O)C1CC1    ZINC001259269869
C=C(C)CS(=O)(=O)NCC(C)C    ZINC000307951363
C[C@@H]1CCCC[C@H]1NS(C)(=O)=O    ZINC000013939389
CCS(=O)(=O)NCC1(C)CCC1    ZINC000226825132
CC[C@H](C)NS(=O)(=O)C1(C)CC1    ZINC000335380978
CC1(CNS(C)(=O)=O)CCCC1    ZINC000082618991
C=C(C)CNS(=O)(=O)CC(C)C    ZINC000167528584
C=C(CC)CNS(=O)(=O)CCC    ZINC000313534757
CC(C)NS(=O)(=O)CC1CCC1    ZINC000307963164
C=CCCNS(=O)(=O)[C@@H](C)CC    ZINC001260746299
CCCCNS(=O)(=O)C1(C)CC1    ZINC000649574102
CS(=O)(=O)NC1CCCCCC1    ZINC000004616728
CCC1(CNS(C)(=O)=O)CCC1    ZINC000227761604
CC(C)S(=O)(=O)N[C@@H](C)C1CC1    ZINC000070227869
CC[C@@H](C)NS(=O)(=O)C1(C)CC1    ZINC000335380977
C=CCCS(=O)(=O)NC(C)(C)C    ZINC000096659005
C[C@H]1CC[C@@H](CNS(C)(=O)=O)C1    ZINC000230573909
C=CS(=O)(=O)NCCC(C)(C)C    ZINC001198567671
C=CCCCCNS(=O)(=O)CC    ZINC000308054035
C[C@H]1CCC[C@H](NS(C)(=O)=O)C1    ZINC000070226330
CC[C@H](C)S(=O)(=O)N[C@@H]1C[C@@H]1C    ZINC001260723805
C=C(C)CS(=O)(=O)NC(C)(C)C    ZINC000388434449
CC(C)[C@@]1(C)C[C@H]1NS(C)(=O)=O    ZINC000306574394
CC(C)S(=O)(=O)NC[C@@H]1C[C@H]1C    ZINC000136169370
CC(C)CS(=O)(=O)N[C@H]1C[C@@H]1C    ZINC000867592631
CC(C)[C@@]1(C)C[C@@H]1NS(C)(=O)=O    ZINC000306574395
CC[C@H](C)S(=O)(=O)NCC1CC1    ZINC000388406929
CCCS(=O)(=O)NC1CC(C)C1    ZINC000128908050
CCS(=O)(=O)NC1(C)CCCC1    ZINC000081571827
CCCNS(=O)(=O)CCC1CC1    ZINC000379337867
CC1CCC(NS(C)(=O)=O)CC1    ZINC000014251824
C=CS(=O)(=O)N[C@@H](C)CC(C)C    ZINC001198628907
C=C[C@H](C)NS(=O)(=O)CCCC    ZINC000379337800
CCC[C@H](C)NS(=O)(=O)C1CC1    ZINC000379335538
CCS(=O)(=O)NC(C)(C)C1CC1    ZINC000230614631
CC[C@H](NS(=O)(=O)CC)C1CC1    ZINC000323830206
CC(C)S(=O)(=O)NC1CCCC1    ZINC000070236018
CC[C@H](C)S(=O)(=O)NC1CCC1    ZINC001260724449
C[C@@H]1CC[C@H](CNS(C)(=O)=O)C1    ZINC000230573941
CCS(=O)(=O)N[C@H]1CC[C@H](C)C1    ZINC000128075889
C=CS(=O)(=O)N[C@H](C)CCCC    ZINC001198650368
C[C@H](NS(C)(=O)=O)C1CCCC1    ZINC000078678963
C[C@@H]1CC[C@H](C)[C@H]1NS(C)(=O)=O    ZINC000306354149
CC[C@@H](C)NS(=O)(=O)C1CCC1    ZINC000717690171
CC[C@@H](C)S(=O)(=O)NCC1CC1    ZINC000388406928
CCCCS(=O)(=O)N[C@@H]1C[C@@H]1C    ZINC000632627270
CCS(=O)(=O)NCC1CC(C)C1    ZINC000621313422
CC1(C)CC[C@@H](NS(C)(=O)=O)C1    ZINC000162696580
CCCS(=O)(=O)NC[C@H]1C[C@H]1C    ZINC000136179716
CCS(=O)(=O)NC[C@@H](C)C1CC1    ZINC000136186631
CCCCS(=O)(=O)NCC1CC1    ZINC000307967354
CC[C@H](C)NS(=O)(=O)C1CCC1    ZINC000717690172
CC(C)C[C@@H]1C[C@H]1NS(C)(=O)=O    ZINC000334901840
C=C(C)CNS(=O)(=O)CCCC    ZINC000160653501
CC(C)(C)NS(=O)(=O)C1CCC1    ZINC000717688012
C[C@@H](NS(C)(=O)=O)C1CCCC1    ZINC000078678965
C=CCS(=O)(=O)N[C@@H](C)C(C)C    ZINC000307961310
CCCS(=O)(=O)N[C@@H]1C[C@H]1CC    ZINC000233261631
C=CCC(C)(C)CNS(C)(=O)=O    ZINC000308072968
C[C@H]1CC[C@H](C)C1NS(C)(=O)=O    ZINC000306354148
CCCCS(=O)(=O)N[C@H]1C[C@H]1C    ZINC000632627271
CC(C)[C@]1(C)C[C@H]1NS(C)(=O)=O    ZINC000306574396
CCS(=O)(=O)NCCC1CCC1    ZINC000082006523
C[C@@H]1CCC[C@H]1CNS(C)(=O)=O    ZINC000230716822
CC(C)[C@H](C)NS(=O)(=O)C1CC1    ZINC000335574484
CC1(C)CC[C@H](NS(C)(=O)=O)C1    ZINC000162696489
CC[C@H]1CCC[C@@H]1NS(C)(=O)=O    ZINC000306288354
CCCS(=O)(=O)NC1CCCC1    ZINC000070233475
CC1(C)CCC[C@H]1NS(C)(=O)=O    ZINC000086831864
C=CCCNS(=O)(=O)CCCC    ZINC000168663762
CC[C@H](C)S(=O)(=O)N[C@@H]1C[C@H]1C    ZINC000378783405
C=CCCNS(=O)(=O)[C@H](C)CC    ZINC001260746298
CC(C)[C@]1(C)C[C@@H]1NS(C)(=O)=O    ZINC000306574397
CC[C@@H]1CCC[C@H]1NS(C)(=O)=O    ZINC000306288351
CCCCS(=O)(=O)NC1CCC1    ZINC000668224520
CC[C@H](C)NS(=O)(=O)CC1CC1    ZINC000078739201
CC1(C)C(NS(C)(=O)=O)C1(C)C    ZINC000086241401
CCC1(NS(=O)(=O)CC)CCC1    ZINC000129045498
C=C(C)CS(=O)(=O)N[C@@H](C)CC    ZINC000379337747
CC[C@@H]1CCC[C@@H]1NS(C)(=O)=O    ZINC000306288353
CC(C)CS(=O)(=O)NCC1CC1    ZINC000388508533
CCS(=O)(=O)N[C@H]1CC[C@@H](C)C1    ZINC000128076330
C=CCS(=O)(=O)NC(C)(C)CC    ZINC000307954521
C=CCCCNS(=O)(=O)CCC    ZINC000307962244
CC(C)CS(=O)(=O)NC1(C)CC1    ZINC000379314441
C[C@H]1CC[C@H](CNS(C)(=O)=O)C1    ZINC000230573970
C=CCS(=O)(=O)N[C@H](C)CCC    ZINC000711092123
C[C@@H]1CC[C@@H](CNS(C)(=O)=O)C1    ZINC000230573874
CC(C)CS(=O)(=O)NC1CCC1    ZINC000335642697
CCS(=O)(=O)N[C@@H]1C[C@H]1C(C)C    ZINC000335252456
C[C@H]1CCCC[C@@H]1NS(C)(=O)=O    ZINC000013939388
CC(C)CC1(NS(C)(=O)=O)CC1    ZINC000143409360
C=CS(=O)(=O)NCCCCCC    ZINC001198567044
C[C@@H](CCC1CC1)NS(C)(=O)=O    ZINC000379317693
CC(C)CNS(=O)(=O)C1(C)CC1    ZINC000334155518
CC(C)CNS(=O)(=O)C1CCC1    ZINC000717687534
C=CCS(=O)(=O)NC[C@@H](C)CC    ZINC000711092570
C=CCS(=O)(=O)NC[C@H](C)CC    ZINC000711092567
C=CC[C@@H](CC)NS(=O)(=O)CC    ZINC000307955819
CCCS(=O)(=O)NC1(C)CCC1    ZINC000162147975
C[C@@H]1CCCC[C@@H]1NS(C)(=O)=O    ZINC000013939387
CC1(NS(C)(=O)=O)CCCCC1    ZINC000070227689
O=S(=O)(CCl)NC1=CC=C[CH]1    ZINC001260937109
CCS(=O)(=O)Nc1cnsc1    ZINC000606265501
CCS(=O)(=O)Nc1nccs1    ZINC000045929146
N#CCS(=O)(=O)NC1CSC1    ZINC000702333748
CCNS(=O)(=O)c1nccs1    ZINC000307378167
Cc1cnc(NS(C)(=O)=O)s1    ZINC000070223574
CNS(=O)(=O)c1scnc1C    ZINC000098210556
Cc1cc(NS(C)(=O)=O)sn1    ZINC000148776153
Cc1nc(NS(C)(=O)=O)cs1    ZINC001252650366
CS(=O)(=O)NCc1ccns1    ZINC000404479888
NS(=O)(=O)NCc1ccsc1    ZINC000157535838
CNS(=O)(=O)c1cnc(C)s1    ZINC000229627550
Cc1csc(NS(C)(=O)=O)n1    ZINC000001006285
CS(=O)(=O)NCc1cscn1    ZINC000070233119
Cc1csc(NS(N)(=O)=O)c1    ZINC001260074875
CS(=O)(=O)NCc1cncs1    ZINC000164750610
CCS(=O)(=O)Nc1cncs1    ZINC001253277396
Cc1scnc1NS(C)(=O)=O    ZINC000530140745
Cc1ncc(NS(C)(=O)=O)s1    ZINC000199960654
NS(=O)(=O)NCc1cccs1    ZINC000145240565
CS(=O)(=O)NCc1nccs1    ZINC000070226927
CCS(=O)(=O)Nc1cscn1    ZINC001253277929
CNS(=O)(=O)c1cc(C)ns1    ZINC000631640278
COC(=O)CS(=O)(=O)NCC#N    ZINC000042137709
COC(=O)CCS(=O)(=O)NC#N    ZINC000723672297
C[C@@H](NS(N)(=O)=O)C(F)(F)F    ZINC000306414140
CS(=O)(=O)NCc1cc(O)no1    ZINC001252763228
COc1cc(NS(C)(=O)=O)no1    ZINC001252634804
NS(=O)(=O)NCCC(F)(F)F    ZINC000161870392
C=CS(=O)(=O)N[C@@H]1CONC1=O    ZINC001198627441
COC(=O)CNS(=O)(=O)CC#N    ZINC000044509488
CCOC(=O)CS(=O)(=O)NC#N    ZINC000723672980
NCCS(=O)(=O)Nc1nnco1    ZINC001237472316
Cc1nnc(CNS(N)(=O)=O)o1    ZINC000307507159
Cc1nc(CNS(N)(=O)=O)no1    ZINC000230617003
Cc1nonc1CNS(N)(=O)=O    ZINC000307710385
COc1cc(NS(N)(=O)=O)[nH]n1    ZINC000629439959
CN(C)S(=O)(=O)Nc1nnco1    ZINC001251050214
Cc1noc(CNS(N)(=O)=O)n1    ZINC000157556753
N#CCS(=O)(=O)NC1(CF)CC1    ZINC001192933195
C[C@@H](C#N)S(=O)(=O)N[C@@H]1C[C@H]1F    ZINC001193170178
C[C@H](C#N)S(=O)(=O)N[C@@H]1C[C@H]1F    ZINC001193170177
N#CCS(=O)(=O)N[C@H]1C[C@@H](F)C1    ZINC001192993911
N#CCS(=O)(=O)NC1CC(F)C1    ZINC001192933226
NS(=O)(=O)NCCn1cnnn1    ZINC000165146063
NS(=O)(=O)NCCn1ncnn1    ZINC000308082764
CNS(=O)(=O)NC1(C(C)=O)CC1    ZINC000632449275
C=CCNC(=O)CNS(C)(=O)=O    ZINC000096645063
C[C@@H](O)CNS(=O)(=O)[C@@H](C)C#N    ZINC000083919925
COCCS(=O)(=O)N[C@H](C)C#N    ZINC000042809221
CC(C)(CO)NS(=O)(=O)CC#N    ZINC000083919881
O=S(=O)(NC1CNC1)C1COC1    ZINC000624354906
C#CC[C@H](CO)NS(=O)(=O)NC    ZINC000717762891
CNC(=O)CNS(=O)(=O)C1CC1    ZINC000379325413
CC[C@H](O)CNS(=O)(=O)CC#N    ZINC000230024317
C[C@H](C#N)S(=O)(=O)N[C@@H](C)CO    ZINC000083919910
C#CCOCCNS(=O)(=O)NC    ZINC000307933675
C[C@@H](O)CCNS(=O)(=O)CC#N    ZINC000082997805
C[C@@H](NS(=O)(=O)C1CC1)C(N)=O    ZINC000307947303
CN1C[C@@H](NS(C)(=O)=O)CC1=O    ZINC000074861465
C[C@H](CO)NS(=O)(=O)[C@H](C)C#N    ZINC000083919912
C[C@H](CO)CNS(=O)(=O)CC#N    ZINC000083386689
N#CCCCS(=O)(=O)NCCO    ZINC000308076465
CNS(=O)(=O)N1CCO[C@H]2C[C@@H]21    ZINC000307754676
CNS(=O)(=O)CC(=O)NC1CC1    ZINC000379331198
CCNC(=O)[C@@H]1CCS(=O)(=O)N1    ZINC001329616217
NCCS(=O)(=O)NC(=O)C1CC1    ZINC000901094850
CCNC(=O)[C@H]1CCS(=O)(=O)N1    ZINC001329616216
CC[C@@H](CO)NS(=O)(=O)CC#N    ZINC000083919863
C[C@@H](CO)CNS(=O)(=O)CC#N    ZINC000083386690
CCS(=O)(=O)N[C@@H]1CCNC1=O    ZINC000822132480
C[C@H](C#N)S(=O)(=O)NCCCO    ZINC000083919855
CS(=O)(=O)NCC(=O)NC1CC1    ZINC000036105169
NS(=O)(=O)NC[C@@H]1CCC=CO1    ZINC000306472947
CS(=O)(=O)NC(=O)[C@H]1C[C@@H](N)C1    ZINC000575493226
CS(=O)(=O)NC(=O)CNC1CC1    ZINC000235048941
COCCS(=O)(=O)NCCC#N    ZINC000054157678
C=CS(=O)(=O)NCC(=O)N(C)C    ZINC001198567681
C=CS(=O)(=O)N[C@@H](C)C(=O)NC    ZINC001198634473
C=CS(=O)(=O)NCC(=O)NCC    ZINC001198619889
C#CC[C@@H](CO)NS(=O)(=O)NC    ZINC000717762888
COC[C@@H](C)NS(=O)(=O)CC#N    ZINC000044509388
C=CS(=O)(=O)NCCNC(C)=O    ZINC001198566382
COCCNS(=O)(=O)[C@H](C)C#N    ZINC000083917683
CC#CC[C@H](CO)NS(N)(=O)=O    ZINC000645882430
CN(C)C(=O)[C@H]1CCS(=O)(=O)N1    ZINC001327252766
CS(=O)(=O)NC1(C(N)=O)CCC1    ZINC000307122624
C#CCC[C@@H](O)CNS(N)(=O)=O    ZINC000308097022
COC[C@H](C)NS(=O)(=O)CC#N    ZINC000044509387
C=CCS(=O)(=O)NCC(=O)NC    ZINC000711092097
COCCCNS(=O)(=O)CC#N    ZINC000044509643
CC1=NO[C@H](CNS(C)(=O)=O)C1    ZINC000867346490
NC(=O)CNS(=O)(=O)C1CCC1    ZINC000717691410
C#CCC[C@H](O)CNS(N)(=O)=O    ZINC000308097021
CS(=O)(=O)N[C@@H]1CCCNC1=O    ZINC000070233115
C[C@H](O)CNS(=O)(=O)[C@@H](C)C#N    ZINC000083919924
CS(=O)(=O)NC(=O)[C@H]1C[C@H](N)C1    ZINC000575486260
CNS(=O)(=O)N1CC=C[C@H]1CO    ZINC000882785890
C=CCS(=O)(=O)N[C@@H](C)C(N)=O    ZINC000711092021
CS(=O)(=O)N[C@@H]1CCC(=O)NC1    ZINC000070233383
C=CS(=O)(=O)NC(C)(C)C(N)=O    ZINC001198635295
CS(=O)(=O)NC[C@H]1CCC(=O)N1    ZINC000074853214
C=CCS(=O)(=O)NCCC(N)=O    ZINC000711093228
C[C@@H](CO)NS(=O)(=O)[C@@H](C)C#N    ZINC000083919904
NS(=O)(=O)N[C@H]1CCCC(=O)C1    ZINC000715721667
NCCS(=O)(=O)NC1CC(=O)C1    ZINC001238397946
NS(=O)(=O)NCC1=CCCOC1    ZINC000307132515
C=CC(=O)NCCNS(C)(=O)=O    ZINC000036335001
CNS(=O)(=O)CC(=O)N1CCC1    ZINC000307986180
CCNS(=O)(=O)NCC#CCO    ZINC000632517126
CS(=O)(=O)N[C@@H]1CNCCC1=O    ZINC001238627100
CCS(=O)(=O)N[C@@H]1CNC(=O)C1    ZINC000232227861
CO[C@@H](C)CS(=O)(=O)NCC#N    ZINC000308156511
CS(=O)(=O)N[C@H]1CNCCC1=O    ZINC001238627107
CS(=O)(=O)NC[C@@H]1CNC(=O)C1    ZINC000307338553
NS(=O)(=O)N[C@@H]1C[C@H]2CC[C@@H]1O2    ZINC000162197161
NS(=O)(=O)N[C@@H]1C=C[C@H](CO)C1    ZINC000307054399
C[C@@H](CCO)NS(=O)(=O)CC#N    ZINC000123841113
CC[C@@H](O)CNS(=O)(=O)CC#N    ZINC000230024313
CNS(=O)(=O)N1CCO[C@@H]2C[C@@H]21    ZINC000307754673
CC1=NO[C@@H](CNS(C)(=O)=O)C1    ZINC000867346491
NS(=O)(=O)NC1CC2(COC2)C1    ZINC001260083335
CC[C@H](CO)NS(=O)(=O)CC#N    ZINC000083919864
CCOCCNS(=O)(=O)CC#N    ZINC000044509756
CC(=O)N1CC(NS(C)(=O)=O)C1    ZINC000655610501
C=CS(=O)(=O)NCCC(=O)NC    ZINC001198636509
NS(=O)(=O)NCC12CC(C1)CO2    ZINC000528530655
NS(=O)(=O)NC[C@H]1CCC=CO1    ZINC000306472948
CN(C)C(=O)[C@@H]1CCS(=O)(=O)N1    ZINC001327252767
C[C@H](CO)NS(=O)(=O)[C@@H](C)C#N    ZINC000083919907
CN(C)S(=O)(=O)NC(=O)C1CC1    ZINC000307376601
CN1CC[C@H](NS(C)(=O)=O)C1=O    ZINC000217751411
C[C@H](CCO)NS(=O)(=O)CC#N    ZINC000123841355
COCCS(=O)(=O)N[C@@H](C)C#N    ZINC000042809217
CS(=O)(=O)NC(=O)C1(N)CCC1    ZINC000235047747
CN(C)S(=O)(=O)NC1CC(=O)C1    ZINC000716971608
NS(=O)(=O)N[C@@H]1CCCC(=O)C1    ZINC000715721665
CNS(=O)(=O)N1CCO[C@@H]2C[C@H]21    ZINC000307754674
NC(=O)CNS(=O)(=O)CC1CC1    ZINC000083140108
CC(=O)NS(=O)(=O)N1CCCC1    ZINC000258053280
N#CCS(=O)(=O)NCCCCO    ZINC000236501092
C[C@@H](C#N)S(=O)(=O)NCCCO    ZINC000083919854
CC#CC[C@@H](CO)NS(N)(=O)=O    ZINC000645882429
CNS(=O)(=O)N1CCC(=O)CC1    ZINC000160597482
CCOCCS(=O)(=O)NCC#N    ZINC000063153940
NS(=O)(=O)N[C@@H]1CCCCC1=O    ZINC000715964532
C=CS(=O)(=O)N[C@@H](CC)C(N)=O    ZINC001198566383
C[C@H](C#N)S(=O)(=O)NC[C@H](C)O    ZINC000083919926
CS(=O)(=O)NC[C@@H]1CCC(=O)N1    ZINC000074853212
CNS(=O)(=O)N1CC=C[C@@H]1CO    ZINC000882785891
CNS(=O)(=O)N1CCO[C@H]2C[C@H]21    ZINC000307754675
NC(=O)CCNS(=O)(=O)C1CC1    ZINC000308085036
CC(C)(O)CNS(=O)(=O)CC#N    ZINC000083920333
CNS(=O)(=O)N[C@]12C[C@H]1COC2    ZINC000885490649
CCS(=O)(=O)N[C@H]1CNC(=O)C1    ZINC000232227863
NS(=O)(=O)NC1CCC(=O)CC1    ZINC000167497255
CCS(=O)(=O)NC1(C(N)=O)CC1    ZINC000308171910
C[C@@H](O)CNS(=O)(=O)[C@H](C)C#N    ZINC000083919927
CS(=O)(=O)N[C@H]1CCCNC1=O    ZINC000070233117
CS(=O)(=O)NC[C@H]1CNC(=O)C1    ZINC000307338552
CN1C[C@H](NS(C)(=O)=O)CC1=O    ZINC000074861464
COCCNS(=O)(=O)[C@@H](C)C#N    ZINC000083917681
CS(=O)(=O)N[C@H]1CCNC(=O)C1    ZINC001252756609
C[C@H](NS(=O)(=O)C1CC1)C(N)=O    ZINC000307947302
NS(=O)(=O)N[C@H]1CCCCC1=O    ZINC000715964534
CS(=O)(=O)N[C@@H]1CCNC(=O)C1    ZINC001252756608
CO[C@@H](C)CNS(=O)(=O)CC#N    ZINC000224126880
CS(=O)(=O)N[C@H]1CCC(=O)NC1    ZINC000070233385
C[C@H](O)CCNS(=O)(=O)CC#N    ZINC000082997804
CO[C@H](C)CS(=O)(=O)NCC#N    ZINC000308156512
CN1CC[C@@H](NS(C)(=O)=O)C1=O    ZINC000217751320
CN(C)S(=O)(=O)NCC#CCO    ZINC000717530406
C=CCNC(=O)CS(=O)(=O)NC    ZINC000379336971
CC1CC(NS(=O)(=O)N(C)C)C1    ZINC000306252485
CN(C)C1(CNS(C)(=O)=O)CC1    ZINC000397790649
C=CCC(C)(C)CNS(N)(=O)=O    ZINC000379325006
C[C@@H]1CCNC[C@H]1NS(C)(=O)=O    ZINC000070957541
C[C@H](NS(N)(=O)=O)C1CCCC1    ZINC000158637077
C[C@@H](N)CNS(=O)(=O)C1(C)CC1    ZINC000642867412
CCS(=O)(=O)N[C@]1(C)CCNC1    ZINC000230735405
CS(=O)(=O)N[C@@H]1CCC[C@@H](N)C1    ZINC000222218569
CNS(=O)(=O)NC(C)(C)C1CC1    ZINC000308144053
C=C(C)CN(CC)S(=O)(=O)NC    ZINC000307992540
CNS(=O)(=O)N[C@@H](C)C1CCC1    ZINC000307971671
CCNS(=O)(=O)NC1(CC)CC1    ZINC000336299062
CNS(=O)(=O)N1CC[C@@H](C)[C@@H]1C    ZINC000306361991
C[C@@H]1CC[C@@H](C)C1NS(N)(=O)=O    ZINC000306349220
CC[C@@H]1C[C@H]1CNS(=O)(=O)NC    ZINC000335592134
CC/C=C/CNS(=O)(=O)NCC    ZINC000650134508
CNS(=O)(=O)CCN(C)C1CC1    ZINC000621247552
C=CCCCCNS(=O)(=O)NC    ZINC000388389570
CCCCS(=O)(=O)NC1CNC1    ZINC000085256449
CC/C=C\CNS(=O)(=O)N(C)C    ZINC000384730891
NS(=O)(=O)NCC1CCCCC1    ZINC000114929346
C=CCCS(=O)(=O)NC[C@@H](C)N    ZINC000379364572
CNS(=O)(=O)N1CCC[C@H](C)C1    ZINC000020257836
CCN(C)S(=O)(=O)NC1CCC1    ZINC001561633687
CCS(=O)(=O)NCC1(N)CCC1    ZINC000230052551
CC[C@H]1CCN(S(=O)(=O)NC)C1    ZINC000306694313
C[C@@H](NS(N)(=O)=O)C1CCCC1    ZINC000158637175
C=CCCC[C@@H](C)NS(N)(=O)=O    ZINC000307963716
CCCS(=O)(=O)N[C@H]1CCNC1    ZINC000036284492
CCNS(=O)(=O)NC1CCCC1    ZINC000062063957
CNS(=O)(=O)NCCC1CCC1    ZINC000379327050
C[C@H]1CCC[C@@H](NS(N)(=O)=O)C1    ZINC000160807690
CCCN(C)S(=O)(=O)NC1CC1    ZINC000335573997
CC1(C)C[C@@H]1NS(=O)(=O)CCN    ZINC000045135770
CCNS(=O)(=O)N(C)C1CCC1    ZINC000335584826
CS(=O)(=O)N[C@H]1CCC[C@H](N)C1    ZINC000222218526
CC[C@H](C)NS(=O)(=O)N1CCC1    ZINC000335585533
CS(=O)(=O)NCC1(N)CCCC1    ZINC000658390902
CNS(=O)(=O)NCC1CCCC1    ZINC000062445069
C=CC[C@H](C)NS(=O)(=O)N(C)C    ZINC000308133565
C[C@H]1CCC[C@@H]1CNS(N)(=O)=O    ZINC000230708631
CC(C)CNS(=O)(=O)NC1CC1    ZINC000144096725
CNS(=O)(=O)N1CC[C@@H]1C(C)C    ZINC000334632161
CN(C)S(=O)(=O)NCCC1CC1    ZINC000308121134
C[C@H]1C[C@@H]1CNS(=O)(=O)N(C)C    ZINC000335570778
C=CCCN(C)S(=O)(=O)NCC    ZINC000379326639
C[C@H]1C[C@H](NS(C)(=O)=O)CCN1    ZINC000235618819
CC(C)N1CC(NS(C)(=O)=O)C1    ZINC000201751664
CC(C)[C@@]1(C)C[C@@H]1NS(N)(=O)=O    ZINC000307383044
CNS(=O)(=O)N[C@@H]1CCC1(C)C    ZINC000307365516
C=C(C)CNS(=O)(=O)N(C)CC    ZINC000379331470
CC(C)NS(=O)(=O)NCC1CC1    ZINC000335584319
C=CCN(C)S(=O)(=O)NC(C)C    ZINC000379324564
C=CCCC[C@H](C)NS(N)(=O)=O    ZINC000307963717
CCNCCNS(=O)(=O)C1CC1    ZINC000070910187
C[C@@H]1CCCC[C@@H]1NS(N)(=O)=O    ZINC000160786225
CNS(=O)(=O)NCC1CC(C)C1    ZINC000621313139
CNS(=O)(=O)N[C@H]1CCC1(C)C    ZINC000307365515
NCCS(=O)(=O)NC1CCCC1    ZINC000011584559
CC(C)[C@@]1(C)C[C@H]1NS(N)(=O)=O    ZINC000307383045
CCCS(=O)(=O)N[C@H]1C[C@H](N)C1    ZINC000308414402
C[C@@H]1CCC[C@H](NS(N)(=O)=O)C1    ZINC000160807298
C=CCCNS(=O)(=O)N(C)CC    ZINC000657076871
CNS(=O)(=O)N(C)[C@@H](C)C1CC1    ZINC000307975013
CN(C)S(=O)(=O)NC1CCCC1    ZINC000005668267
CNC[C@H](C)NS(=O)(=O)C1CC1    ZINC000388477991
CCN1CC[C@@H](NS(C)(=O)=O)C1    ZINC000307612773
CCN1CC[C@@H](S(=O)(=O)NC)C1    ZINC000676739457
CCC1(CNS(N)(=O)=O)CCC1    ZINC000227761623
CNS(=O)(=O)N1CC[C@H](C)[C@H]1C    ZINC000306361989
C[C@H](N)CNS(=O)(=O)C1(C)CC1    ZINC000642867411
C[C@H]1CCC[C@H](NS(N)(=O)=O)C1    ZINC000160807423
CNS(=O)(=O)NC[C@H]1CC1(C)C    ZINC000335589980
CC[C@H]1NCC[C@@H]1NS(C)(=O)=O    ZINC000704652190
CNS(=O)(=O)N[C@H]1CC[C@H](C)C1    ZINC000160464824
CS(=O)(=O)N[C@H]1CCCC[C@H]1N    ZINC000038049970
CNS(=O)(=O)N[C@H]1CC[C@@H](C)C1    ZINC000160464701
C[C@@H]1CCC[C@@H]1CNS(N)(=O)=O    ZINC000230708628
CNS(=O)(=O)N[C@H]1CCC[C@@H]1C    ZINC000307190228
C[C@@H]1CCCC[C@H]1NS(N)(=O)=O    ZINC000160786463
C[C@H]1CC[C@H](NS(C)(=O)=O)CN1    ZINC000164768461
CC/C=C/CNS(=O)(=O)N(C)C    ZINC000384730887
CNS(=O)(=O)CC1CCNCC1    ZINC000049632027
CC1CCC(NS(N)(=O)=O)CC1    ZINC000160787272
CC(C)C[C@@H]1C[C@H]1NS(N)(=O)=O    ZINC000334823292
CC[C@@H](C)NS(=O)(=O)N1CCC1    ZINC000335585532
CNS(=O)(=O)N1CCC[C@@H](C)C1    ZINC000020257835
CN1CCC[C@H](NS(C)(=O)=O)C1    ZINC000070227685
CCS(=O)(=O)NCCN1CCC1    ZINC000603936483
CCS(=O)(=O)NC[C@@H]1CCN1C    ZINC000712296284
CCNS(=O)(=O)NCCC1CC1    ZINC000379325961
CCC1(CNS(=O)(=O)NC)CC1    ZINC000307960795
C=CCCS(=O)(=O)NC[C@H](C)N    ZINC000379364573
CC/C=C\CNS(=O)(=O)NCC    ZINC000650134509
CC[C@@H](C)NS(=O)(=O)NC1CC1    ZINC000164421279
CCS(=O)(=O)N[C@@H]1CCN(C)C1    ZINC000070228056
CC[C@H](C)NS(=O)(=O)NC1CC1    ZINC000164421390
CCNS(=O)(=O)NC1CC(C)C1    ZINC000307999588
CNS(=O)(=O)N[C@@H]1CCC[C@@H]1C    ZINC000307190234
C[C@H](NS(=O)(=O)N(C)C)C1CC1    ZINC000308074315
C[C@@H]1CCC[C@@H](NS(N)(=O)=O)C1    ZINC000160807560
CNS(=O)(=O)N[C@]1(C)CC1(C)C    ZINC000660051146
CNS(=O)(=O)N(C(C)C)C1CC1    ZINC000307990961
C[C@H](N)CCNS(=O)(=O)C1CC1    ZINC000070910239
CNS(=O)(=O)N1C[C@@H](C)[C@H](C)C1    ZINC000306640823
CCS(=O)(=O)N[C@@H]1CC[C@H](N)C1    ZINC000258983421
C=C[C@@H](C)NS(=O)(=O)N(C)CC    ZINC000379327040
CCN(C1CCC1)S(=O)(=O)NC    ZINC000308004174
CC(C)CNS(=O)(=O)N1CCC1    ZINC000307943514
C=CC(C)(C)CNS(=O)(=O)NC    ZINC000650169930
C=CCCS(=O)(=O)N[C@@H](C)CN    ZINC000388283954
CCCS(=O)(=O)N[C@@H]1CCNC1    ZINC000036284491
C=CC[C@@H](C)NS(=O)(=O)N(C)C    ZINC000308133564
C=CCCS(=O)(=O)N[C@H](C)CN    ZINC000308191821
CCCN(C1CC1)S(=O)(=O)NC    ZINC000307977156
CCS(=O)(=O)N[C@H]1CCN(C)C1    ZINC000070228057
CNS(=O)(=O)CCN1CCCC1    ZINC000205934009
C=CCS(=O)(=O)NC[C@H](N)CC    ZINC000086657663
C[C@@H]1CC[C@H](C)[C@H]1NS(N)(=O)=O    ZINC000306349222
CS(=O)(=O)NC[C@H]1CCC[C@@H]1N    ZINC000084234697
CC1(CNS(N)(=O)=O)CCCC1    ZINC000161127767
C=C(C)CN(C)S(=O)(=O)NCC    ZINC000307988923
CC1(C)NCC[C@H]1NS(C)(=O)=O    ZINC000307586674
CCS(=O)(=O)N[C@H](CN)C1CC1    ZINC000070626631
CCS(=O)(=O)N[C@@H](CN)C1CC1    ZINC000070626630
CS(=O)(=O)NCCN1CCCC1    ZINC000070224372
CCNS(=O)(=O)N1CCCCC1    ZINC000037022807
C[C@H]1C[C@@H](NS(C)(=O)=O)CCN1    ZINC000235597833
C[C@@H]1C[C@@H](NS(C)(=O)=O)CCN1    ZINC000235288264
CCC1(NS(=O)(=O)N(C)C)CC1    ZINC000379703513
CCNS(=O)(=O)NCC=C(C)C    ZINC000307990363
C[C@H](CN)NS(=O)(=O)C1(C)CC1    ZINC000335387756
CC(C)NS(=O)(=O)[C@H]1CCNC1    ZINC000082163975
C=CC(C)(C)NS(=O)(=O)N(C)C    ZINC000885608269
CNS(=O)(=O)N1C[C@H](C)[C@@H](C)C1    ZINC000306640816
CNC[C@@H](C)NS(=O)(=O)C1CC1    ZINC000388477994
CC1(CNS(=O)(=O)CCN)CC1    ZINC000232821771
CCNS(=O)(=O)NCC1CCC1    ZINC000307976190
C[C@H]1CC[C@H](NS(N)(=O)=O)CC1    ZINC000252967197
C=CCNS(=O)(=O)N(C)C(C)C    ZINC000070226815
C[C@@H]1C[C@@H]1CNS(=O)(=O)N(C)C    ZINC000335570779
C[C@H](CN)CNS(=O)(=O)C1CC1    ZINC000070906990
CC(C)(CC1CC1)NS(N)(=O)=O    ZINC001260085235
NCCS(=O)(=O)NCC1CCC1    ZINC000037180750
CC[C@H](NS(=O)(=O)NC)C1CC1    ZINC000657172887
C=CC[C@@H](CC)NS(=O)(=O)NC    ZINC000307945085
CC[C@H](N)CNS(=O)(=O)C1CC1    ZINC000070910320
CNS(=O)(=O)N[C@@H]1CC[C@H](C)C1    ZINC000160465105
CCS(=O)(=O)NCCNC1CC1    ZINC000054267211
C=CS(=O)(=O)NCCCN(C)C    ZINC001198567698
C=CCCS(=O)(=O)NCCNC    ZINC000379386898
CCS(=O)(=O)NC[C@H](N)C1CC1    ZINC000082591714
C[C@@H]1C[C@H]1CNS(=O)(=O)N(C)C    ZINC000335570780
CN1CC[C@H](CNS(C)(=O)=O)C1    ZINC000074864543
CN(C)S(=O)(=O)NCC1CCC1    ZINC000308098622
CNS(=O)(=O)C[C@@H]1CCCNC1    ZINC000049632025
CC(C)N(C)S(=O)(=O)NC1CC1    ZINC000070226808
CS(=O)(=O)N[C@H]1CCC[C@@H]1CN    ZINC000061883902
CN1CCC[C@@H](NS(C)(=O)=O)C1    ZINC000070227686
CCN(C)S(=O)(=O)NC1(C)CC1    ZINC000388480508
C[C@H](CCC1CC1)NS(N)(=O)=O    ZINC000388391095
CCS(=O)(=O)N[C@@H]1CCCNC1    ZINC000019399889
CS(=O)(=O)NC[C@@H]1CCCNC1    ZINC000004298643
CN1CCC[C@H]1CNS(C)(=O)=O    ZINC000148477878
CC(C)[C@@H]1C[C@H]1CNS(N)(=O)=O    ZINC000334636579
CCNS(=O)(=O)N1CC[C@@H](C)C1    ZINC000306767306
CCS(=O)(=O)N[C@H]1C[C@H](CN)C1    ZINC000885608107
CNS(=O)(=O)N[C@H]1CCC[C@H]1C    ZINC000307190244
CNS(=O)(=O)N1C[C@H](C)C[C@H]1C    ZINC000307615510
CNS(=O)(=O)N(C)[C@@H]1CC1(C)C    ZINC000307127288
NCCNS(=O)(=O)CCC1CC1    ZINC000308031078
CCS(=O)(=O)NC1CCNCC1    ZINC000020272002
C=CCCCNS(=O)(=O)N(C)C    ZINC000388415728
CNS(=O)(=O)N[C@H](C)C1CCC1    ZINC000308141469
CCS(=O)(=O)NC[C@H]1C[C@H](N)C1    ZINC000715096249
CNS(=O)(=O)N(C)CC1CCC1    ZINC000307983245
C=C(CC)CNS(=O)(=O)NCC    ZINC000650310662
CC(C)CN1CCCNS1(=O)=O    ZINC000201579811
CC(C)NS(=O)(=O)NC1(C)CC1    ZINC000308070986
C=CCNS(=O)(=O)N(C)CCC    ZINC000379322951
CNS(=O)(=O)N(C)[C@H](C)C1CC1    ZINC000307975014
CN(CCNS(C)(=O)=O)C1CC1    ZINC000070228365
CNS(=O)(=O)N1CC[C@@H](C)[C@H]1C    ZINC000306361990
CCNS(=O)(=O)N[C@@H]1C[C@H]1CC    ZINC000334328261
CS(=O)(=O)N[C@@H]1CCC[C@@H]1CN    ZINC000061883901
C[C@@H](CN)CNS(=O)(=O)C1CC1    ZINC000070906984
C=C[C@H](C)NS(=O)(=O)N(C)CC    ZINC000379327042
CS(=O)(=O)NC[C@@H]1CCC[C@@H]1N    ZINC000084234692
CN(C)S(=O)(=O)N[C@H]1CC1(C)C    ZINC000307208082
CC(C)S(=O)(=O)NC1CN(C)C1    ZINC000220740796
CCC[C@@H]1C[C@H]1NS(=O)(=O)NC    ZINC000632634384
CC1(C)CC(CNS(N)(=O)=O)C1    ZINC000306993671
CNS(=O)(=O)NC[C@H](C)C1CC1    ZINC000381847366
CC1(NS(=O)(=O)CCN)CCC1    ZINC000228838940
CC1(C)CC[C@@H](NS(N)(=O)=O)C1    ZINC000163062226
C=CC[C@H](CC)NS(=O)(=O)NC    ZINC000307945087
CC1(NS(N)(=O)=O)CCCCC1    ZINC000160870483
CCS(=O)(=O)N[C@H]1CC[C@@H](N)C1    ZINC000258983430
CNS(=O)(=O)N1CCC(C)(C)C1    ZINC000306507858
CNS(=O)(=O)N1CC[C@H](C)[C@@H]1C    ZINC000306361988
CC(C)NS(=O)(=O)N(C)C1CC1    ZINC000307955147
CC[C@H]1CCCN1S(=O)(=O)NC    ZINC000062275568
CCCS(=O)(=O)NCC1(N)CC1    ZINC000685946403
CCN(CC1CC1)S(=O)(=O)NC    ZINC000335578986
CNS(=O)(=O)N1C[C@@H](C)C[C@@H]1C    ZINC000307615508
CCCCN1CCCNS1(=O)=O    ZINC000259073930
CNS(=O)(=O)N[C@@H]1C[C@H]1C(C)C    ZINC000335250208
CN1CC[C@@H](CNS(C)(=O)=O)C1    ZINC000074864544
CCS(=O)(=O)NC[C@@H](N)C1CC1    ZINC000082591715
CNS(=O)(=O)C[C@H]1CCCNC1    ZINC000049632026
CNS(=O)(=O)NC[C@@H]1CC1(C)C    ZINC000335589970
CS(=O)(=O)N[C@@H]1CCCC[C@H]1N    ZINC000038049969
CCNS(=O)(=O)N[C@H](C)C1CC1    ZINC000308009586
C=C[C@@H](C)NS(=O)(=O)NC(C)C    ZINC000379320015
C[C@H](CCN)NS(=O)(=O)C1CC1    ZINC000070906954
CN1CCC(NS(C)(=O)=O)CC1    ZINC000014252254
C=CCN(C(C)C)S(=O)(=O)NC    ZINC000307997041
C=CCCCNS(=O)(=O)CCN    ZINC000398392233
CNS(=O)(=O)N1C[C@@H](C)C[C@H]1C    ZINC000307615509
CC(C)(CNS(N)(=O)=O)C1CC1    ZINC000885608890
CC(C)NS(=O)(=O)[C@@H]1CCNC1    ZINC000082163973
C[C@H]1CCCC[C@@H]1NS(N)(=O)=O    ZINC000160786331
C=C(C)CNS(=O)(=O)NC(C)C    ZINC000133029237
CCNS(=O)(=O)NCC1(C)CC1    ZINC000335574463
CCCCNS(=O)(=O)NC1CC1    ZINC000073733823
CNS(=O)(=O)N(C)C1CCCC1    ZINC000306361438
C=C[C@H](C)NS(=O)(=O)NC(C)C    ZINC000379320016
CS(=O)(=O)NC[C@@H]1CCC[C@H]1N    ZINC000084234702
CS(=O)(=O)N[C@@H]1CCCNCC1    ZINC000214135829
CCS(=O)(=O)NC[C@H]1CCCN1    ZINC000053254955
CS(=O)(=O)NCC[C@@H]1CCNC1    ZINC000082487546
C=CCS(=O)(=O)NCC[C@H](C)N    ZINC000086657618
CC[C@@H]1CCCN1S(=O)(=O)NC    ZINC000062275567
C[C@@H](CCN)NS(=O)(=O)C1CC1    ZINC000070906950
