# Supplementary material for: Implementing a Scoring Function Based on Interaction Fingerprint for Autogrow4: Protein Kinase CK1δ as a Case Study
Source: Front Mol Biosci. 2022 Jul 7;9:909499. doi: 10.3389/fmolb.2022.909499 (PMC9301033; doi:10.3389/fmolb.2022.909499)
Supplement: Supplementary file 1 [file DataSheet1.ZIP › autogrow4-4.0.3/autogrow/operators/mutation/smiles_click_chem/reaction_libraries/robust_rxns/complementary_mol_dir/halide_type_2_robust.smi]

C/C=C/Cl    ZINC000001693304
C=C(C)Cl    ZINC000002034768
C/C=C\Cl    ZINC000073370888
C=C(F)Cl    ZINC000095707871
F/C=C\Cl    ZINC000095707869
F/C=C/Cl    ZINC000100036067
C=C(Cl)C#N    ZINC000001603500
C=CC(=C)Cl    ZINC000001561508
C/C=C(/C)Cl    ZINC000072099231
CC/C=C\Cl    ZINC000083310090
CC(C)=CCl    ZINC000002036753
CC/C=C/Cl    ZINC000002037807
C/C=C(\C)Cl    ZINC000002242617
C=C(Cl)CC    ZINC000002004834
NC/C=C\Cl    ZINC000034865797
NC/C=C/Cl    ZINC000090587338
C=C(Cl)CN    ZINC000095914967
C=C(Cl)CO    ZINC000001562139
C/C(F)=C/Cl    ZINC000064370185
C=C(Cl)CF    ZINC000063146279
Cl/C=C/Cl    ZINC000017263645
C=C(Cl)Cl    ZINC000008437654
Cl/C=C\Cl    ZINC000008220708
F/C=C(/F)Cl    ZINC000064220207
F/C=C(\F)Cl    ZINC000071790032
FC(F)=CCl    ZINC000040135789
ClC1=CCC=C1    ZINC000095933044
Clc1ccco1    ZINC000006093511
Clc1c[nH]cn1    ZINC000004771902
Clc1cn[nH]c1    ZINC000001049758
Clc1cc[nH]n1    ZINC000033949376
Cl/C=C/C1CC1    ZINC000138323804
ClC1=CCCC1    ZINC000002539329
Clc1ccon1    ZINC000039234727
ClC1=CCNC1    ZINC000204200871
C=C(Cl)[C@H]1CO1    ZINC000001641344
C/C=C(/Cl)C=O    ZINC000002043284
C=C(Cl)[C@@H]1CO1    ZINC000002048209
C/C=C(\Cl)C=O    ZINC000001670683
C/C=C(\Cl)CC    ZINC000078468598
NC(=O)/C=C\Cl    ZINC000013386486
NC(=O)/C=C/Cl    ZINC000005282285
C=C(Cl)CNC    ZINC000059015938
C/C(Cl)=C/CN    ZINC000002508704
O=C(O)/C=C/Cl    ZINC000012358771
O=C(O)/C=C\Cl    ZINC000004528577
C=C(Cl)C(=O)O    ZINC000001627212
C/C(=C\Cl)CO    ZINC000005104107
C/C(=C/Cl)CO    ZINC000016970422
C/C(Cl)=C\CO    ZINC000013547132
C/C(Cl)=C/CO    ZINC000002572214
CCO/C=C/Cl    ZINC000005854021
NOC/C=C/Cl    ZINC000005112525
NOC/C=C\Cl    ZINC000085473466
Cl/C=C/CCl    ZINC000001530489
C=C(Cl)CCl    ZINC000001690275
C/C(Cl)=C/Cl    ZINC000002034734
CC=C(Cl)Cl    ZINC000001693326
C/C(Cl)=C\Cl    ZINC000078366677
Cl/C=C\CCl    ZINC000030726012
ClC1=CC=C=C[CH-]1    ZINC000390823285
FC(F)/C=C\Cl    ZINC000115003112
ClC1=C[N]C=C=C1    ZINC000328578060
Clc1ccccc1    ZINC000000896527
Clc1ccccn1    ZINC000000404334
Clc1cccnc1    ZINC000000404335
Clc1ccncc1    ZINC000000402776
F/C(Cl)=C\Cl    ZINC000066322058
F/C(Cl)=C/Cl    ZINC000064370178
Clc1cccnn1    ZINC000008764173
Clc1ccncn1    ZINC000020358090
Clc1ccnnc1    ZINC000040448464
Clc1cnccn1    ZINC000002008821
Clc1cncnc1    ZINC000002513831
Cn1cccc1Cl    ZINC000015444571
FC(F)=C(F)Cl    ZINC000045329285
O=C1C=C(Cl)CC1    ZINC000002004732
Cn1ccc(Cl)n1    ZINC000012370914
Cc1cc(Cl)[nH]n1    ZINC000017058591
Cn1nccc1Cl    ZINC000039210078
Cn1cc(Cl)cn1    ZINC000034165580
Cc1[nH]ncc1Cl    ZINC000017946022
Cn1cnc(Cl)c1    ZINC000039240434
Cc1[nH]cnc1Cl    ZINC000005503829
Cn1cncc1Cl    ZINC000001845610
ClC1=CCCCC1    ZINC000071624776
Cc1cc(Cl)on1    ZINC000082053096
Nc1cc(Cl)n[nH]1    ZINC000082164414
Nc1cn[nH]c1Cl    ZINC000005116949
Cn1cc(Cl)nn1    ZINC000059393788
Cn1ncc(Cl)n1    ZINC000196174236
Cn1nncc1Cl    ZINC000142068919
Nc1[nH]ncc1Cl    ZINC000004244022
ClC1=CCCNC1    ZINC000221316248
Clc1cccs1    ZINC000001648214
Clc1ccsc1    ZINC000002168778
O=C1OCC=C1Cl    ZINC000033506145
Nc1nocc1Cl    ZINC000078724536
ClC1=CCOCC1    ZINC000005104113
ClC1=CCCCO1    ZINC000081131630
CCC(=O)/C=C/Cl    ZINC000033956665
CC(C)(C)/C=C/Cl    ZINC000082214857
Clc1cscn1    ZINC000034078081
Clc1cncs1    ZINC000034493582
Clc1ccsn1    ZINC000039237156
Clc1cnsc1    ZINC000143139386
C=C(Cl)CNCC    ZINC000059016001
CC(C)(N)/C=C\Cl    ZINC000080497668
CC(C)(N)/C=C/Cl    ZINC000080497670
Clc1cnns1    ZINC000004090397
Clc1cnsn1    ZINC000039369560
C/C=C/Br    ZINC000002034620
C=C(C)Br    ZINC000001562138
O=c1occ(Cl)o1    ZINC000001760795
C/C=C\Br    ZINC000085479906
C=C(Cl)C(=O)OC    ZINC000001664994
C/C(Cl)=C/C(=O)O    ZINC000001575454
C/C(Cl)=C\C(=O)O    ZINC000004915175
C=C(Cl)CCCO    ZINC000238648730
N#C/C(Cl)=C\Cl    ZINC000015903479
N#C/C(Cl)=C/Cl    ZINC000012405131
C=C(Cl)[C@H](O)CO    ZINC000005426447
C=C(Cl)[C@@H](O)CO    ZINC000001661160
F/C=C/Br    ZINC000095671288
F/C=C\Br    ZINC000097949820
C=C(F)Br    ZINC000088243787
O=CC=C(Cl)Cl    ZINC000002035964
O=C(Cl)/C=C\Cl    ZINC000013386485
C=C(Cl)C(=O)Cl    ZINC000002016213
C/C(Cl)=C\CCl    ZINC000057988323
C/C(Cl)=C/CCl    ZINC000001648216
C=CC(Cl)=C(F)F    ZINC000002244208
NCC=C(Cl)Cl    ZINC000104570423
O/C=C(\Cl)CCl    ZINC000104170014
OCC=C(Cl)Cl    ZINC000001634330
O/C=C(/Cl)CCl    ZINC000104170010
N#Cc1cc(Cl)c[nH]1    ZINC000039194116
Cc1ccc(Cl)cc1    ZINC000001596323
Cc1ccccc1Cl    ZINC000001648221
Cc1cccc(Cl)c1    ZINC000001648222
N#Cc1cc(Cl)co1    ZINC000085392533
N#Cc1ccc(Cl)o1    ZINC000075522757
N#Cc1[nH]ncc1Cl    ZINC000040176354
Cc1ncccc1Cl    ZINC000002598976
Cc1cncc(Cl)c1    ZINC000002599045
Cc1ccc(Cl)cn1    ZINC000002599020
Nc1cccc(Cl)c1    ZINC000000047986
Cc1ccnc(Cl)c1    ZINC000000388110
Nc1ccccc1Cl    ZINC000000164914
Cc1cccc(Cl)n1    ZINC000000388111
Cc1cnccc1Cl    ZINC000002578098
Cc1cccnc1Cl    ZINC000000403383
Cc1ccncc1Cl    ZINC000002599069
Cc1ccc(Cl)nc1    ZINC000000152326
Cc1cc(Cl)ccn1    ZINC000002391146
Nc1ccc(Cl)cc1    ZINC000000403225
F/C(Cl)=C\CCl    ZINC000071790191
F/C(Cl)=C/CCl    ZINC000072265615
CO/C(F)=C(\F)Cl    ZINC000097437786
CO/C(F)=C(/F)Cl    ZINC000097437787
N#Cc1n[nH]nc1Cl    ZINC000002566328
OC(Cl)=C1C=CC=C1    ZINC000098177468
Oc1ccccc1Cl    ZINC000000402767
Oc1cccc(Cl)c1    ZINC000000404329
Oc1ccc(Cl)cc1    ZINC000000001885
Nc1cncc(Cl)c1    ZINC000000332989
Nc1ccc(Cl)cn1    ZINC000019143849
Cc1ccc(Cl)nn1    ZINC000000152979
Nc1cnccc1Cl    ZINC000000331594
Cc1cncc(Cl)n1    ZINC000004287800
Cc1nccnc1Cl    ZINC000001672435
Nc1cccc(Cl)n1    ZINC000019735874
Cc1cncnc1Cl    ZINC000014982420
Cc1cnnc(Cl)c1    ZINC000015444618
Nc1cccnc1Cl    ZINC000000164466
Cc1ncncc1Cl    ZINC000014982422
Nc1ncccc1Cl    ZINC000019737460
Cc1ncc(Cl)cn1    ZINC000001644846
Cc1cc(Cl)ncn1    ZINC000002581590
Cc1cnc(Cl)cn1    ZINC000035569620
Nc1cc(Cl)ccn1    ZINC000019735878
C=Cn1cc(Cl)cn1    ZINC000040162905
Nc1ccc(Cl)nc1    ZINC000000331618
Cc1ccnnc1Cl    ZINC000015444620
Nc1ccncc1Cl    ZINC000000333066
Cc1nccc(Cl)n1    ZINC000001644965
Nc1ccnc(Cl)c1    ZINC000019015383
C[n+]1ccccc1Cl    ZINC000003861437
C[n+]1cccc(Cl)c1    ZINC000000330911
Oc1cccnc1Cl    ZINC000000164485
[O-][n+]1ccccc1Cl    ZINC000000406919
O=c1cc(Cl)cc[nH]1    ZINC000002598079
[O-][n+]1ccc(Cl)cc1    ZINC000000407058
O=Cc1cc(Cl)c[nH]1    ZINC000039264064
[O-][n+]1cccc(Cl)c1    ZINC000002582040
O=c1cc[nH]cc1Cl    ZINC000002599072
O=c1ccc(Cl)c[nH]1    ZINC000008698076
O=c1[nH]cccc1Cl    ZINC000008698090
O=c1cccc(Cl)[nH]1    ZINC000000388230
Oc1ccnc(Cl)c1    ZINC000095670834
O=C1C=C(Cl)N=CC1    ZINC000008672866
Oc1ccc(Cl)nc1    ZINC000000335761
Oc1cnccc1Cl    ZINC000002583363
Oc1cncc(Cl)c1    ZINC000000164486
O=Cc1[nH]ccc1Cl    ZINC000043199172
Nc1ccnnc1Cl    ZINC000040448770
Nc1cncc(Cl)n1    ZINC000001101988
Nc1cc(Cl)ncn1    ZINC000001675006
Nc1cnc(Cl)cn1    ZINC000035635542
Nc1cc(Cl)cnn1    ZINC000034120869
Nc1nccc(Cl)n1    ZINC000000967348
Nc1cncnc1Cl    ZINC000037594042
Nc1nnccc1Cl    ZINC000117451708
Nc1ccc(Cl)nn1    ZINC000000967320
Nc1ncncc1Cl    ZINC000039052643
Nc1nccnc1Cl    ZINC000001101989
Nc1ncc(Cl)cn1    ZINC000001402616
Nc1cnnc(Cl)c1    ZINC000034225738
Nc1cnncc1Cl    ZINC000039367810
C[n+]1ccnc(Cl)c1    ZINC000008299398
C=C(Cl)CCCC#N    ZINC000002567412
ClC=C(Cl)Cl    ZINC000008214699
FC(F)(F)/C=C\Cl    ZINC000071613564
O=Cc1occc1Cl    ZINC000082411071
C=C(Cl)C(F)(F)F    ZINC000002572166
O=c1cccc(Cl)o1    ZINC000002548333
O=Cc1ccc(Cl)o1    ZINC000002584625
O=Cc1cc(Cl)co1    ZINC000039189307
FC(F)(F)/C=C/Cl    ZINC000064370180
O=c1cc(Cl)cco1    ZINC000034566620
Oc1cnnc(Cl)c1    ZINC000081218621
O=Cc1n[nH]cc1Cl    ZINC000001494998
Oc1ccc(Cl)nn1    ZINC000008616208
O=c1nc(Cl)cc[nH]1    ZINC000039433828
Oc1ccnnc1Cl    ZINC000079637243
Oc1cnncc1Cl    ZINC000090411160
O=c1cnc(Cl)c[nH]1    ZINC000034363470
O=c1ncc(Cl)c[nH]1    ZINC000015721423
Oc1cncc(Cl)n1    ZINC000036949546
O=c1[nH]ccnc1Cl    ZINC000043536705
[O-][n+]1ccncc1Cl    ZINC000001581402
Oc1cc(Cl)cnn1    ZINC000034936283
O=c1cc(Cl)nc[nH]1    ZINC000095100162
O=c1[nH]cncc1Cl    ZINC000003209701
Oc1nnccc1Cl    ZINC000077028186
[O-][n+]1ccnc(Cl)c1    ZINC000001591232
Fc1ccc(Cl)cc1    ZINC000000394368
Fc1ccccc1Cl    ZINC000000388392
Fc1cccc(Cl)c1    ZINC000000388391
O=C1C=C(Cl)CCC1    ZINC000020160223
Cc1c(Cl)cnn1C    ZINC000034925004
CCn1cc(Cl)cn1    ZINC000034925003
Cc1cc(Cl)nn1C    ZINC000095094222
CCc1ncc(Cl)[nH]1    ZINC000020358066
Cc1ncn(C)c1Cl    ZINC000200695049
Cc1n[nH]c(C)c1Cl    ZINC000000035825
Cc1cn(C)nc1Cl    ZINC000034550133
CCn1nccc1Cl    ZINC000095094213
Cc1cc(Cl)n(C)n1    ZINC000000159481
Cc1c(Cl)ncn1C    ZINC000081915427
Cc1nn(C)cc1Cl    ZINC000016697473
Cc1cnn(C)c1Cl    ZINC000040442695
C[C@H]1CC=C(Cl)CC1    ZINC000146009753
C[C@@H]1CC=C(Cl)CC1    ZINC000146009952
C=C(Br)C#N    ZINC000001845576
O=Cc1oncc1Cl    ZINC000082410974
Fc1ncccc1Cl    ZINC000002598988
Fc1cccnc1Cl    ZINC000002384113
Fc1ccncc1Cl    ZINC000002540648
Fc1ccc(Cl)nc1    ZINC000002384133
Fc1ccc(Cl)cn1    ZINC000001596028
Fc1cncc(Cl)c1    ZINC000002547814
Fc1cc(Cl)ccn1    ZINC000002526715
Fc1cccc(Cl)n1    ZINC000002149727
Fc1ccnc(Cl)c1    ZINC000002525818
Fc1cnccc1Cl    ZINC000002598038
O=C1NCCC=C1Cl    ZINC000090661862
NCc1cc(Cl)co1    ZINC000085392529
CCc1cc(Cl)on1    ZINC000082703798
Cc1noc(C)c1Cl    ZINC000042384289
Cc1noc(Cl)c1C    ZINC000034070547
NCc1ccc(Cl)o1    ZINC000004205245
Cc1onc(Cl)c1C    ZINC000085392260
Cn1cc(Cl)c(N)n1    ZINC000002537812
Cc1n[nH]c(N)c1Cl    ZINC000012356776
Cn1nc(Cl)cc1N    ZINC000095708229
Cn1ncc(Cl)c1N    ZINC000034154281
Cn1nc(N)cc1Cl    ZINC000091692899
Cc1n[nH]c(Cl)c1N    ZINC000103718614
Cn1ncc(N)c1Cl    ZINC000104583806
Cn1cc(N)c(Cl)n1    ZINC000104600194
CC1=C(Cl)N(C)CC1    ZINC000138154926
NC[C@H]1CC=C(Cl)C1    ZINC000218819054
NC[C@@H]1CC=C(Cl)C1    ZINC000218818987
F/C(Cl)=C(\F)Cl    ZINC000066322057
FC(F)=C(Cl)Cl    ZINC000056960511
F/C(Cl)=C(/F)Cl    ZINC000064370176
O=C1C=C(Cl)C(=O)O1    ZINC000008100999
Cc1sccc1Cl    ZINC000096334050
Cc1ccc(Cl)s1    ZINC000002382622
Cc1ccsc1Cl    ZINC000002504556
Fc1ncc(Cl)cn1    ZINC000032168728
Fc1ccc(Cl)nn1    ZINC000034545584
Fc1cc(Cl)ncn1    ZINC000015444568
Fc1cncnc1Cl    ZINC000015444654
Fc1nccc(Cl)n1    ZINC000032168878
OCc1cc(Cl)co1    ZINC000085393694
OCc1cc(Cl)[nH]n1    ZINC000026898271
OCn1cc(Cl)cn1    ZINC000002538866
Cc1onc(N)c1Cl    ZINC000022129881
Cc1noc(N)c1Cl    ZINC000012336381
CC(C)C(=O)/C=C/Cl    ZINC000033956666
OC[C@@H]1CC=C(Cl)C1    ZINC000218818808
OC[C@H]1CC=C(Cl)C1    ZINC000218818889
CCC(/C=C/Cl)CC    ZINC000216765540
C/C(=C/Cl)CC(C)C    ZINC000387809617
C/C(=C/Cl)C(C)(C)C    ZINC000953053591
C=C(Cl)CCCCC    ZINC000002567438
Cc1cc(Cl)sn1    ZINC000015042084
Cc1ncc(Cl)s1    ZINC000039427869
N#CSC/C=C\Cl    ZINC000005046667
Cc1cc(Cl)ns1    ZINC000034304365
C=C(Cl)CN=C=S    ZINC000002019270
Nc1cscc1Cl    ZINC000081140803
N#CSC/C=C/Cl    ZINC000001673783
Nc1ccsc1Cl    ZINC000080601832
Nc1cc(Cl)cs1    ZINC000102173083
Nc1ccc(Cl)s1    ZINC000100012509
Nc1csc(Cl)c1    ZINC000034286730
OCc1oncc1Cl    ZINC000526059814
NC1=C(Cl)COC1=O    ZINC000104654556
C=C(Cl)CNC(C)=O    ZINC000124628671
CC(=O)NC/C=C/Cl    ZINC001616715301
CC(=O)NC/C=C\Cl    ZINC001616715300
CC(C)=C(Cl)N(C)C    ZINC000002570096
CC(C)NC/C=C/Cl    ZINC000232681247
C/C(=C/Cl)CN(C)C    ZINC000001639903
C=C(Cl)CNC(C)C    ZINC000058946865
C/C(=C\Cl)CN(C)C    ZINC000016970428
CC(C)NC/C=C\Cl    ZINC000307782362
C=C(Br)C=O    ZINC000002018968
Cc1nnsc1Cl    ZINC000001391101
CC/C=C/Br    ZINC000002010776
C/C=C(/C)Br    ZINC000002019748
CC/C=C\Br    ZINC000056960505
C=C(Br)CC    ZINC000002579098
Nc1ncc(Cl)s1    ZINC000017354929
C/C=C(\C)Br    ZINC000002019747
Nc1nc(Cl)cs1    ZINC000033975144
CC(C)=CBr    ZINC000001639905
O=C1C=C(Cl)[C@H](O)O1    ZINC000059370143
O=C1C=C(Cl)[C@@H](O)O1    ZINC000059370144
ClC1=CCSCC1    ZINC000261494211
C=C(Cl)CCC(=O)O    ZINC000075524804
CCOC(=O)/C=C\Cl    ZINC000013386484
C=C(Cl)COC(C)=O    ZINC000001681466
C/C(Cl)=C/CC(=O)O    ZINC000071256929
C=C(Cl)[Si](C)(C)C    ZINC000196604829
Oc1cc(Cl)sn1    ZINC000009226750
Clc1c[nH]cc1Cl    ZINC000088189619
C=C(Br)CN    ZINC000057217534
C[n+]1cc(Cl)sn1    ZINC000003844512
C=C(Cl)CNC(=O)O    ZINC000736094523
C=C(Br)CO    ZINC000002043455
Oc1nsnc1Cl    ZINC000016124756
OC/C=C/Br    ZINC000003070145
Clc1nc[nH]c1Cl    ZINC000001728337
CSC/C(C)=C/Cl    ZINC000307665908
C#Cc1cccc(Cl)c1    ZINC000002513044
CSC/C(C)=C\Cl    ZINC000379161746
C#Cc1ccc(Cl)cc1    ZINC000001845607
C#Cc1ccccc1Cl    ZINC000002562355
C=C(Cl)C[C@H](O)CO    ZINC000043763362
C=C(Cl)COCCO    ZINC000001708309
Fc1nc(Cl)cs1    ZINC000039134649
Clc1nn[nH]c1Cl    ZINC000116493194
C#Cc1ccnc(Cl)c1    ZINC000037593997
[C-]#[N+]c1ccc(Cl)cc1    ZINC000095670292
C#Cc1ncccc1Cl    ZINC000039049395
C#Cc1cccc(Cl)n1    ZINC000037594092
[C-]#[N+]c1cccc(Cl)c1    ZINC000095686581
C#Cc1ccncc1Cl    ZINC000072265846
N#Cc1cccc(Cl)c1    ZINC000000404318
C#Cc1cccnc1Cl    ZINC000059438220
[C-]#[N+]c1ccccc1Cl    ZINC000095698260
C#Cc1cncc(Cl)c1    ZINC000022013250
C#Cc1ccc(Cl)nc1    ZINC000036533654
C#Cc1cnccc1Cl    ZINC000095761562
N#Cc1ccc(Cl)cc1    ZINC000000157255
C#Cc1ccc(Cl)cn1    ZINC000072265845
N#Cc1ccccc1Cl    ZINC000000157274
C/C(Br)=C\F    ZINC000144840882
O=S1(=O)C=C(Cl)C1    ZINC000001575061
CC(=O)/C(Cl)=C/Cl    ZINC000022000861
O=C(/C=C/Cl)CCl    ZINC000044564099
O=C(/C=C\Cl)CCl    ZINC000095909137
N#Cc1cccc(Cl)n1    ZINC000006093447
C=CC/C(F)=C(/F)Cl    ZINC000002525223
N#Cc1ccnc(Cl)c1    ZINC000000154100
N#Cc1ccc(Cl)nc1    ZINC000000166496
N#Cc1ncccc1Cl    ZINC000000332990
N#Cc1cc(Cl)ccn1    ZINC000000065282
C#Cc1ncc(Cl)cn1    ZINC000079047841
[C-]#[N+]c1ccc(Cl)cn1    ZINC000100716033
N#Cc1cncc(Cl)c1    ZINC000002524724
N#Cc1cnccc1Cl    ZINC000014628929
C#Cc1cncc(Cl)n1    ZINC000072265848
N#Cc1ccncc1Cl    ZINC000002547813
C#Cc1nccnc1Cl    ZINC000072265849
N#Cc1ccc(Cl)cn1    ZINC000002510866
C=CC/C(F)=C(\F)Cl    ZINC000002243145
C#Cc1ccc(Cl)nn1    ZINC000095835378
C=C(Cl)CCCCl    ZINC000104722068
N#Cc1cccnc1Cl    ZINC000000091827
Cl/C=C/c1ccccc1    ZINC000002034351
Cl/C=C\c1ccccc1    ZINC000083309234
C=Cc1ccc(Cl)cc1    ZINC000001561521
C=Cc1cccc(Cl)c1    ZINC000001561520
C=Cc1ccccc1Cl    ZINC000001561519
N#Cc1ccnnc1Cl    ZINC000039215692
N#Cc1cnnc(Cl)c1    ZINC000142129516
N#Cc1cncc(Cl)n1    ZINC000005784094
N#Cc1ncc(Cl)cn1    ZINC000000336445
N#Cc1cc(Cl)ncn1    ZINC000044116735
N#Cc1ccc(Cl)nn1    ZINC000021299079
N#Cc1cncnc1Cl    ZINC000039401598
N#Cc1cnc(Cl)cn1    ZINC000030678538
N#Cc1nccc(Cl)n1    ZINC000044116755
N#Cc1nccnc1Cl    ZINC000000161160
N#[N+]c1cccc(Cl)c1    ZINC000005785102
N#[N+]c1ccccc1Cl    ZINC000003861669
N#[N+]c1ccc(Cl)cc1    ZINC000003861289
C=Cc1cc(Cl)ccn1    ZINC000039052117
C=Cc1cccnc1Cl    ZINC000140297681
C=Cc1ccc(Cl)nc1    ZINC000036455628
C=Cc1ccc(Cl)cn1    ZINC000034580633
O=C(O)/C(Cl)=C/Cl    ZINC000004769403
O=C(O)/C(Cl)=C\Cl    ZINC000013451694
O=C(O)C=C(Cl)Cl    ZINC000002039450
C[SiH2]C=C(Cl)Cl    ZINC000575444265
O=Cc1ccc(Cl)cc1    ZINC000000896325
O=Cc1cccc(Cl)c1    ZINC000000164556
O=c1cccccc1Cl    ZINC000000390989
O=Cc1ccccc1Cl    ZINC000001706909
C#CCn1cc(Cl)cn1    ZINC000042012039
Cc1cccc(Cl)c1C    ZINC000002013566
Cc1ccc(Cl)c(C)c1    ZINC000002528191
CCc1ccccc1Cl    ZINC000001698677
CCc1cccc(Cl)c1    ZINC000001690565
CCc1ccc(Cl)cc1    ZINC000001845935
Cc1cccc(C)c1Cl    ZINC000002013565
Cc1ccc(Cl)cc1C    ZINC000001845972
Cc1cc(C)cc(Cl)c1    ZINC000001846534
Cc1ccc(C)c(Cl)c1    ZINC000001690023
O=Nc1ccc(Cl)cc1    ZINC000005328624
O=Cc1cnccc1Cl    ZINC000014982474
O=Cc1ccc(Cl)cn1    ZINC000008698212
O=Cc1cccc(Cl)n1    ZINC000014982470
O=Cc1cncc(Cl)c1    ZINC000006643293
O=Cc1ccc(Cl)nc1    ZINC000000169497
O=Cc1cc(Cl)ccn1    ZINC000014008093
O=Cc1ccnc(Cl)c1    ZINC000003883725
O=Cc1ncccc1Cl    ZINC000014982472
O=Cc1ccncc1Cl    ZINC000012958751
O=Cc1cccnc1Cl    ZINC000000168332
Cn1ncc(C#N)c1Cl    ZINC000034214169
N#CCc1n[nH]cc1Cl    ZINC000096509255
Cn1cc(Cl)c(C#N)n1    ZINC000000163235
N#CCn1cc(Cl)cn1    ZINC000002537511
Cn1ncc(Cl)c1C#N    ZINC000022637486
Cc1cc(Cl)cnc1C    ZINC000064220327
Cc1ccnc(Cl)c1C    ZINC000039239445
CCc1cccc(Cl)n1    ZINC000034160764
Cc1cc(Cl)c(C)cn1    ZINC000072202806
CCc1cccnc1Cl    ZINC000071372394
CCc1cnccc1Cl    ZINC000060020004
Cc1cncc(Cl)c1C    ZINC000146897259
Cc1cccc(N)c1Cl    ZINC000022129869
Cc1ccc(Cl)c(N)c1    ZINC000000407045
Cc1cc(Cl)ccc1N    ZINC000000157577
Cc1cnc(Cl)cc1C    ZINC000039050556
Cc1nccc(Cl)c1C    ZINC000039050613
CCc1ccc(Cl)cn1    ZINC000044121407
NCc1cccc(Cl)c1    ZINC000000164422
CCc1ccnc(Cl)c1    ZINC000022054545
N#CC1=C(Cl)CCCC1    ZINC000043214880
Cc1cccc(Cl)c1N    ZINC000000404327
Cc1cc(N)cc(Cl)c1    ZINC000039234707
NCc1ccccc1Cl    ZINC000000157592
Cc1cncc(C)c1Cl    ZINC000034596254
Cc1ccc(N)c(Cl)c1    ZINC000000388156
Cc1cc(C)nc(Cl)c1    ZINC000008698237
Cc1cc(Cl)cc(C)n1    ZINC000000331917
Cc1c(N)cccc1Cl    ZINC000000157621
Cc1ccc(Cl)c(C)n1    ZINC000022113170
CCc1ccc(Cl)nc1    ZINC000038282036
CCc1ccncc1Cl    ZINC000039278002
Cc1ccc(Cl)nc1C    ZINC000021953269
CNc1cccc(Cl)c1    ZINC000000167057
Cc1ccc(N)cc1Cl    ZINC000000388037
Cc1cc(N)ccc1Cl    ZINC000000399225
CNc1ccccc1Cl    ZINC000000167053
Cc1ccc(C)c(Cl)n1    ZINC000039239447
NCc1ccc(Cl)cc1    ZINC000000157594
Cc1cnc(Cl)c(C)c1    ZINC000039239446
Cc1cc(C)c(Cl)cn1    ZINC000041124419
CNc1ccc(Cl)cc1    ZINC000000407013
Cc1ccc(Cl)cc1N    ZINC000000157612
FC(F)=CBr    ZINC000063146296
F/C=C(\F)Br    ZINC000071614813
F/C=C(/F)Br    ZINC000064370193
C#Cc1ccc(Cl)s1    ZINC000085224585
C#Cc1csc(Cl)c1    ZINC000095742756
FC1=C(Cl)CC1(F)F    ZINC000008100903
O=C1C=CC(=O)C(Cl)=C1    ZINC000001606709
O=Cc1cncc(Cl)n1    ZINC000038258358
O=Cc1ncc(Cl)cn1    ZINC000091366415
O=Cc1ccc(Cl)nn1    ZINC000021982409
O=Cc1cc(Cl)ncn1    ZINC000026461796
O=Cc1nccc(Cl)n1    ZINC000071261592
N#Cc1cc(Cl)cn1O    ZINC000001764092
O=Cc1nccnc1Cl    ZINC000026897747
O=Cc1cnc(Cl)cn1    ZINC000085221111
OCc1cccc(Cl)c1    ZINC000000164557
Cc1cc(O)ccc1Cl    ZINC000000001124
Cc1ccc(O)c(Cl)c1    ZINC000000409223
COc1ccc(Cl)cc1    ZINC000000388374
OCc1ccc(Cl)cc1    ZINC000000157482
OCc1ccccc1Cl    ZINC000000157459
Cc1ccc(Cl)cc1O    ZINC000000158233
Cc1ccc(Cl)c(O)c1    ZINC000000388375
Cc1ccc(O)cc1Cl    ZINC000000407449
COc1ccccc1Cl    ZINC000000388385
Cc1c(O)cccc1Cl    ZINC000001673209
COc1cccc(Cl)c1    ZINC000000388368
Cc1cc(O)cc(Cl)c1    ZINC000002039642
C=C(Cl)Cc1ccco1    ZINC000096543380
Cc1cccc(Cl)c1O    ZINC000000164375
Cc1cc(Cl)ccc1O    ZINC000000404328
Cc1cccc(O)c1Cl    ZINC000001999368
Nc1ccc(N)c(Cl)c1    ZINC000000388453
Cc1ccc(Cl)nc1N    ZINC000039050374
Cl/C=C/Cn1ccnc1    ZINC000041391570
Cc1nc(N)ccc1Cl    ZINC000015423947
CNc1ncccc1Cl    ZINC000021510803
CNc1cccnc1Cl    ZINC000019801106
Clc1cnn(C2CC2)c1    ZINC000041367896
NCc1ccncc1Cl    ZINC000035569966
Cc1nc(Cl)ccc1N    ZINC000002384072
CCc1cc(Cl)ncn1    ZINC000026420701
Cc1cc(N)nc(Cl)c1    ZINC000021981879
Cl/C=C\Cn1ccnc1    ZINC000211107610
NCc1cc(Cl)ccn1    ZINC000039051096
Cc1cc(Cl)cnc1N    ZINC000019735877
Clc1cn[nH]c1C1CC1    ZINC000036644389
CNc1ccc(Cl)nc1    ZINC000034575127
NCc1cccc(Cl)n1    ZINC000037594046
CCc1nccnc1Cl    ZINC000002516011
Cc1cncc(Cl)c1N    ZINC000008698208
CNc1cccc(Cl)n1    ZINC000019801003
CNc1cc(Cl)ccn1    ZINC000021303251
NCc1ccnc(Cl)c1    ZINC000004072644
CCc1cnnc(Cl)c1    ZINC000253496072
Clc1cn2c(n1)CCC2    ZINC000000497776
Cc1ncc(C)c(Cl)n1    ZINC000019091751
NCc1cnccc1Cl    ZINC000035570032
Cc1ccc(Cl)c(N)n1    ZINC000039190998
Cc1c(N)nccc1Cl    ZINC000088189850
C=CCn1nccc1Cl    ZINC000095094217
Cc1cc(N)ncc1Cl    ZINC000022009755
Cc1cnc(Cl)c(N)c1    ZINC000002585529
Cc1ccc(N)nc1Cl    ZINC000039050372
Cc1cc(Cl)ncc1N    ZINC000002585532
Cc1cc(Cl)nnc1C    ZINC000054930889
NCc1cncc(Cl)c1    ZINC000035570034
Cc1cnc(N)cc1Cl    ZINC000035569807
Cc1cnc(C)c(Cl)n1    ZINC000000404322
CNc1cncc(Cl)c1    ZINC000199775399
CNc1ccc(Cl)cn1    ZINC000019230648
NCc1cccnc1Cl    ZINC000002547995
CNc1ccnc(Cl)c1    ZINC000071621018
Nc1cccc(Cl)c1N    ZINC000001588400
NCc1ccc(Cl)nc1    ZINC000002568143
Nc1cc(N)cc(Cl)c1    ZINC000000398782
Clc1ccn(C2CC2)n1    ZINC000211775864
Cc1nccc(Cl)c1N    ZINC000059349578
Cc1ccnc(N)c1Cl    ZINC000021981816
NNc1cccc(Cl)c1    ZINC000000085247
Cc1ccnc(Cl)c1N    ZINC000002568142
C=C(Cl)Cn1ccnc1    ZINC000082615222
Cc1cnc(Cl)c(C)n1    ZINC000012370905
Cc1cnc(N)c(Cl)c1    ZINC000026466278
Cc1cc(N)c(Cl)cn1    ZINC000020272696
CCc1ccc(Cl)nn1    ZINC000066055147
NNc1ccc(Cl)cc1    ZINC000000088600
Cc1c(N)cncc1Cl    ZINC000003881110
Nc1ccc(Cl)c(N)c1    ZINC000000388158
CCc1nccc(Cl)n1    ZINC000036882175
Cc1cc(Cl)cc(N)n1    ZINC000040448287
Nc1ccc(Cl)cc1N    ZINC000000388066
CCc1cncnc1Cl    ZINC000021299588
Cn1cc(Cl)ccc1=N    ZINC000334139337
Cc1c(N)ccnc1Cl    ZINC000039258449
NCc1ncccc1Cl    ZINC000002548008
Cc1ncc(Cl)cc1N    ZINC000035570467
Cc1cc(C)c(Cl)nn1    ZINC000072204536
Clc1cc(C2CC2)n[nH]1    ZINC000083141682
Cc1cnc(Cl)cc1N    ZINC000038540555
Cc1ncnc(Cl)c1C    ZINC000039052972
NNc1ccccc1Cl    ZINC000000085239
Cc1cc(Cl)c(N)cn1    ZINC000026506757
Cc1nccc(N)c1Cl    ZINC000014982028
NCc1ccc(Cl)cn1    ZINC000044831846
Cc1ccc(N)c(Cl)n1    ZINC000002384060
Cc1cc(Cl)nc(C)n1    ZINC000002559906
Cc1ncc(Cl)nc1C    ZINC000039252078
Cc1cc(N)cc(Cl)n1    ZINC000067176130
Cc1ncc(N)cc1Cl    ZINC000079006375
Cc1cc(N)cnc1Cl    ZINC000002384017
C=CCn1cc(Cl)cn1    ZINC000041367905
CC[n+]1ccccc1Cl    ZINC000012062426
ClC1=C[C@H]2CC[C@H](C2)C1    ZINC000002545301
Br[c-]1cccc1    ZINC000085483748
N#Cc1ccc(Cl)s1    ZINC000036893202
N#Cc1csc(Cl)c1    ZINC000083267878
N#Cc1ccsc1Cl    ZINC000034349375
N#Cc1cc(Cl)cs1    ZINC000066322873
N#Cc1sccc1Cl    ZINC000002513580
Nc1cc(O)cc(Cl)c1    ZINC000084426406
Cc1[nH]c(=O)ccc1Cl    ZINC000045787090
Cn1cccc(Cl)c1=O    ZINC000085398631
Cc1cc(Cl)c[nH]c1=O    ZINC000020358050
Cc1c[n+]([O-])ccc1Cl    ZINC000001596460
Clc1onc2c1CCC2    ZINC000098179339
Cc1ncc(O)cc1Cl    ZINC000095761979
Cc1cnc(Cl)cc1O    ZINC000090225727
Nc1c(O)cccc1Cl    ZINC000064033640
Cc1nc(Cl)ccc1O    ZINC000039050788
Cc1cc(Cl)ncc1O    ZINC000072206894
Nc1ccc(Cl)c(O)c1    ZINC000002567235
Cc1ccc(Cl)[nH]c1=O    ZINC000091296935
COc1ccnc(Cl)c1    ZINC000002389389
OCc1cnccc1Cl    ZINC000001585512
OCc1ncccc1Cl    ZINC000038948756
C#CC(=O)NC/C=C\Cl    ZINC001161884470
COc1ccncc1Cl    ZINC000021982032
Cc1cc[n+]([O-])c(Cl)c1    ZINC000039236321
OCc1cncc(Cl)c1    ZINC000021303204
COc1cncc(Cl)c1    ZINC000019872631
Cc1ncc(Cl)cc1O    ZINC000075529320
NOc1ccc(Cl)cc1    ZINC000039248655
Cc1cncc(O)c1Cl    ZINC000071256377
COc1cc(Cl)ccn1    ZINC000008698219
Cc1ccc(Cl)c[n+]1[O-]    ZINC000000330894
Cc1cc(=O)[nH]cc1Cl    ZINC000038537877
Nc1cc(Cl)ccc1O    ZINC000000404323
ONc1ccc(Cl)cc1    ZINC000001659910
Cc1ccc(Cl)[n+]([O-])c1    ZINC000039647138
Cc1cc(=O)cc(Cl)[nH]1    ZINC000095630952
OCc1cccnc1Cl    ZINC000000168331
Cn1c(Cl)cccc1=O    ZINC000005423926
Cc1cc[n+]([O-])cc1Cl    ZINC000039253250
OCc1ccc(Cl)cn1    ZINC000036532788
Cc1cccc(Cl)[n+]1[O-]    ZINC000001692665
OCc1cccc(Cl)n1    ZINC000006093449
Cc1c(O)cncc1Cl    ZINC000088189772
OCc1ccncc1Cl    ZINC000026898627
COc1cccnc1Cl    ZINC000002580779
Cn1ccc(=O)cc1Cl    ZINC000238548942
Cc1ccc(O)c(Cl)n1    ZINC000005046322
Cc1ccc[n+]([O-])c1Cl    ZINC000001692663
Cn1cc(Cl)ccc1=O    ZINC000034113935
Cc1cc(O)cnc1Cl    ZINC000039316979
C#CC(=O)NCC(=C)Cl    ZINC000135334270
Cc1ccnc(Cl)c1O    ZINC000002526741
OCc1ccnc(Cl)c1    ZINC000003883974
Cc1cc(Cl)c[n+]([O-])c1    ZINC000140870400
Cc1cc[nH]c(=O)c1Cl    ZINC000060160199
OCc1ccc(Cl)nc1    ZINC000000169496
Cc1cc(Cl)cc[n+]1[O-]    ZINC000022002362
COc1ncccc1Cl    ZINC000002384077
COc1ccc(Cl)nc1    ZINC000008698186
COc1cccc(Cl)n1    ZINC000000388320
Nc1ccc(Cl)cc1O    ZINC000002389348
Cc1ccc(Cl)c(=O)[nH]1    ZINC000085398649
Nc1ccc(O)c(Cl)c1    ZINC000000396100
COc1ccc(Cl)cn1    ZINC000008494087
ONc1ccccc1Cl    ZINC000006095395
COc1cnccc1Cl    ZINC000037594157
NOc1ccccc1Cl    ZINC000034091858
Nc1cccc(O)c1Cl    ZINC000032188351
Cc1cnc(Cl)c(O)c1    ZINC000021981922
C#CC(=O)NC/C=C/Cl    ZINC001161884471
Nc1cc(O)ccc1Cl    ZINC000000404165
OCc1cc(Cl)ccn1    ZINC000004352706
Nc1cccc(Cl)c1O    ZINC000004520808
Cn1ccc(=O)c(Cl)c1    ZINC000095616297
Nc1ccc(O)cc1Cl    ZINC000000395500
Nc1ccnc(N)c1Cl    ZINC000071255998
Cc1nc(N)cc(Cl)n1    ZINC000001728433
NNc1ncccc1Cl    ZINC000001399821
Nc1cc(Cl)cc(N)n1    ZINC000031628190
Cc1nc(N)ncc1Cl    ZINC000039053256
CNc1ccc(Cl)nn1    ZINC000002391440
Cc1ncc(Cl)nc1N    ZINC000223310909
NCc1nccnc1Cl    ZINC000004202799
Nc1cc(N)c(Cl)cn1    ZINC000071256000
Nc1cncc(Cl)c1N    ZINC000039325636
Nc1ccc(Cl)c(N)n1    ZINC000019911452
CNc1nccc(Cl)n1    ZINC000021303238
NCc1cc(Cl)ncn1    ZINC000072267027
Cc1ncc(Cl)c(N)n1    ZINC000004566331
NNc1ccnc(Cl)c1    ZINC000021982252
Nc1ccc(Cl)nc1N    ZINC000022116128
NCc1cncc(Cl)n1    ZINC000085224518
Cc1ncnc(N)c1Cl    ZINC000039053643
NCc1ncc(Cl)cn1    ZINC000039052222
Cl/C=C\Cn1ccnn1    ZINC000606243915
Nc1cnc(Cl)cc1N    ZINC000019800990
NNc1ccncc1Cl    ZINC000059281711
Cc1ncc(N)c(Cl)n1    ZINC000039053493
Cc1cc(Cl)nc(N)n1    ZINC000000039463
CNc1cc(Cl)ncn1    ZINC000001749496
CNc1cnc(Cl)cn1    ZINC000220207647
Nc1cc(Cl)cnc1N    ZINC000018995692
CNc1nccnc1Cl    ZINC000043537555
CNc1ncc(Cl)cn1    ZINC000039053217
NNc1cccc(Cl)n1    ZINC000000168495
NNc1cccnc1Cl    ZINC000039051799
NCc1nccc(Cl)n1    ZINC000088187432
CNc1ncncc1Cl    ZINC000163573890
NNc1cc(Cl)ccn1    ZINC000071791149
Cc1ncnc(Cl)c1N    ZINC000039052784
Nc1nccc(Cl)c1N    ZINC000040448798
NCc1ccc(Cl)nn1    ZINC000079438415
Nc1ccnc(Cl)c1N    ZINC000020028387
NNc1cncc(Cl)c1    ZINC000224083988
Cc1cnc(N)nc1Cl    ZINC000000408844
Cc1cnc(Cl)c(N)n1    ZINC000095631128
NNc1cnccc1Cl    ZINC000039050328
C=C(Cl)Cn1ccnn1    ZINC000606243785
Cc1nc(N)cnc1Cl    ZINC000072187442
Nc1cnc(Cl)c(N)c1    ZINC000021981912
C=Cn1cc(N)c(Cl)n1    ZINC001174780475
NCc1cnc(Cl)cn1    ZINC000044832007
Cl/C=C/Cn1ccnn1    ZINC000606243912
Cc1c(N)ncnc1Cl    ZINC000016696902
Nc1cnc(N)c(Cl)c1    ZINC000059570692
Cc1nc(Cl)cnc1N    ZINC000095642651
NNc1ccc(Cl)nc1    ZINC000022200171
CNc1cncc(Cl)n1    ZINC000016124195
Cc1cc(Cl)nnc1N    ZINC000039212995
Cc1cc(N)nnc1Cl    ZINC000039212994
Cc1cc(N)c(Cl)nn1    ZINC000000337101
Cc1cnc(N)c(Cl)n1    ZINC000021300754
NNc1ccc(Cl)cn1    ZINC000008729997
CNc1cnnc(Cl)c1    ZINC000104613193
CC[n+]1ccnc(Cl)c1    ZINC000000330929
C#CCN(C)C/C=C/Cl    ZINC000307175002
CC(C)(C)/C(Cl)=C\C#N    ZINC000033364639
C=C(Cl)CCCCC#N    ZINC000002567413
C#CCN(C)CC(=C)Cl    ZINC000839579536
CC(C)(C)/C(Cl)=C/C#N    ZINC000000159941
C#CCN(C)C/C=C\Cl    ZINC000387851091
ClCC=C(Cl)Cl    ZINC000002036048
CC(Cl)=C(Cl)Cl    ZINC000002016201
Cl/C=C(\Cl)CCl    ZINC000001640049
Cl/C=C(/Cl)CCl    ZINC000071774050
N#Cc1scnc1Cl    ZINC000039134712
N#Cc1nc(Cl)cs1    ZINC000095627667
N#Cc1ncsc1Cl    ZINC000039134448
N#Cc1ncc(Cl)s1    ZINC000039134845
BrC1=CC=CC1    ZINC000136030736
BrC1=CCC=C1    ZINC000088466237
Sc1cccc(Cl)c1    ZINC000000152948
Sc1ccccc1Cl    ZINC000000404801
Sc1ccc(Cl)cc1    ZINC000000388159
Oc1ccc(O)c(Cl)c1    ZINC000000404794
Oc1ccc(Cl)cc1O    ZINC000000388291
Oc1cccc(O)c1Cl    ZINC000005784422
Oc1cccc(Cl)c1O    ZINC000000895820
Oc1ccc(Cl)c(O)c1    ZINC000000404336
OCc1cc(Cl)ncn1    ZINC000091691824
Cn1cnc(Cl)cc1=O    ZINC000005425238
OCc1ccc(Cl)nn1    ZINC000038540915
Cn1nc(Cl)cc1C=O    ZINC000103167351
Cc1cccc(F)c1Cl    ZINC000049588098
Cn1cc(Cl)nc1C=O    ZINC000238545444
COc1ncc(Cl)cn1    ZINC000004228197
Nc1cc[n+]([O-])c(Cl)c1    ZINC000095494835
Cn1cc(C=O)c(Cl)n1    ZINC000074343274
Cc1c[nH]c(=O)c(Cl)n1    ZINC000095829892
Nc1c(O)ccnc1Cl    ZINC000088189554
O=CCn1cc(Cl)cn1    ZINC000002537470
Nc1nccc(O)c1Cl    ZINC000071256968
Cc1ccc(Cl)cc1F    ZINC000002242590
COc1cnc(Cl)cn1    ZINC000033359456
Cn1cnc(Cl)c1C=O    ZINC000034548510
Nc1ncc(Cl)cc1O    ZINC000038482071
OCc1nccc(Cl)n1    ZINC000091351593
Cc1c(Cl)nc[nH]c1=O    ZINC000096170030
Cc1cc(Cl)nnc1O    ZINC000017426064
COc1cc(Cl)ncn1    ZINC000000730496
COc1nccnc1Cl    ZINC000002583965
NC(=O)c1ccc(Cl)[nH]1    ZINC001624034688
COc1cnnc(Cl)c1    ZINC000040448767
Cc1ccc(Cl)n[n+]1[O-]    ZINC000039268046
Cn1cc(Cl)c(C=O)n1    ZINC000000163210
Cc1nc(Cl)c[nH]c1=O    ZINC000049582211
COc1ccc(Cl)nn1    ZINC000000152973
Cc1cc(F)ccc1Cl    ZINC000000407095
Cc1ccc(F)c(Cl)c1    ZINC000000389861
Nc1c[nH]cc(Cl)c1=O    ZINC000095773645
Cn1ncc(C=O)c1Cl    ZINC000034477539
NC(=O)c1cc(Cl)c[nH]1    ZINC000104083656
Nc1c[n+]([O-])ccc1Cl    ZINC001161700113
Cc1ccc(F)cc1Cl    ZINC000000164825
Cc1cc(Cl)ccc1F    ZINC000000396111
Cn1ncc(Cl)c1C=O    ZINC000002565634
Cc1nc(Cl)c(C=O)[nH]1    ZINC000078169273
Cc1ncc(Cl)c(=O)[nH]1    ZINC000008462065
Nc1ccc(=O)[nH]c1Cl    ZINC000090225814
OCc1cnc(Cl)cn1    ZINC000064033796
COc1ncncc1Cl    ZINC000039052606
CC(=O)c1ncc(Cl)[nH]1    ZINC000211802986
Cn1nc(Cl)ccc1=O    ZINC000002391439
C=C(Cl)c1nnc(C)o1    ZINC001253369447
COc1cncnc1Cl    ZINC000019872633
Nc1cc(Cl)[nH]c(=O)c1    ZINC000091365984
Cc1nc(Cl)cc(=O)[nH]1    ZINC000014007747
Nc1ncc(O)cc1Cl    ZINC000021981818
O=CCn1nccc1Cl    ZINC000108281576
Nc1cc[n+]([O-])cc1Cl    ZINC000039050544
Cc1cc(O)nnc1Cl    ZINC000000337144
Nc1c[nH]c(=O)c(Cl)c1    ZINC000071494399
Cc1cc(F)cc(Cl)c1    ZINC000002507094
OCc1ncc(Cl)cn1    ZINC000091351678
Nc1cc[nH]c(=O)c1Cl    ZINC000014982027
Nc1cc(Cl)cc[n+]1[O-]    ZINC000104647513
OCc1cncc(Cl)n1    ZINC000081991260
Nc1cc(O)c(Cl)cn1    ZINC000037594039
Cc1c(F)cccc1Cl    ZINC000000164391
Cn1ccnc(Cl)c1=O    ZINC000071790921
OCc1cncnc1Cl    ZINC000039052246
Nc1nccc(Cl)c1O    ZINC000021981844
Nc1nc(Cl)ccc1O    ZINC000039051245
Nc1cc(Cl)ncc1O    ZINC000039051522
Cc1nc[nH]c(=O)c1Cl    ZINC000008672847
Cc1cccc(Cl)c1F    ZINC000002584262
Cc1[nH]nc(C=O)c1Cl    ZINC000049584989
COc1nccc(Cl)n1    ZINC000008614803
Nc1c[nH]c(Cl)cc1=O    ZINC000039051521
Cc1c(Cl)cn[nH]c1=O    ZINC000147879199
Nc1cc(Cl)c[nH]c1=O    ZINC000021981960
Cc1ccc(Cl)c(F)c1    ZINC000002512526
COc1cncc(Cl)n1    ZINC000008614795
Nc1c(Cl)cc[nH]c1=O    ZINC000095763763
Nc1ccnc(Cl)c1O    ZINC000089157594
OCc1nccnc1Cl    ZINC000032915065
NNc1ncc(Cl)cn1    ZINC000026441083
C[n+]1cccc(O)c1Cl    ZINC000043409594
Nc1cnnc(Cl)c1N    ZINC000039270590
NNc1cnc(Cl)cn1    ZINC000034752451
NNc1cncc(Cl)n1    ZINC000020282017
NNc1ncncc1Cl    ZINC000000967357
Nc1nncc(Cl)c1N    ZINC000000967252
NNc1ccc(Cl)nn1    ZINC000001225177
Nc1ncnc(N)c1Cl    ZINC000236360715
NNc1cnnc(Cl)c1    ZINC000141654473
NNc1cc(Cl)ncn1    ZINC000008615712
Nc1cc(Cl)nc(N)n1    ZINC000000967399
Nc1cc(Cl)nnc1N    ZINC000104658671
Nc1ncc(Cl)c(N)n1    ZINC000035932492
Nc1ncnc(Cl)c1N    ZINC000000967452
Nc1ncc(Cl)nc1N    ZINC000085221814
NNc1nccnc1Cl    ZINC000001561153
Nc1cnc(Cl)c(N)n1    ZINC000038856364
NNc1cc(Cl)cnn1    ZINC001772574340
O=C[C@@H]1CC=C(Cl)CC1    ZINC000075529773
O=CC1=C(Cl)CCCC1    ZINC000026478646
C[C@@H]1CC(=O)C=C(Cl)C1    ZINC000022126743
O=C[C@H]1CC=C(Cl)CC1    ZINC000075529767
C[C@H]1CC(=O)C=C(Cl)C1    ZINC000022126740
CC1=C(Cl)CCCC1=O    ZINC000004825911
N#CCCNC/C=C/Cl    ZINC000905709410
CCn1cc(Cl)c(C)n1    ZINC000034925006
CCn1nc(C)cc1Cl    ZINC000002523115
CCc1c(Cl)cnn1C    ZINC000204820904
CCCn1nccc1Cl    ZINC000095094214
CC(C)n1cc(Cl)cn1    ZINC000041367893
CCn1ncc(Cl)c1C    ZINC000034925005
CN(CC#N)C/C=C\Cl    ZINC000218669652
CN(CC#N)C/C=C/Cl    ZINC000045050391
Cc1nn(C)c(C)c1Cl    ZINC000034195631
CNCc1cc(Cl)c[nH]1    ZINC000078210636
CCn1cnc(Cl)c1C    ZINC000408716854
Cc1nn(C)c(Cl)c1C    ZINC000085018534
C=C(Cl)CN(C)CC#N    ZINC000045050395
CCCn1cc(Cl)cn1    ZINC000041367887
CCn1cnc(C)c1Cl    ZINC000408716289
CCn1c(Cl)cnc1C    ZINC000000389533
CCc1cc(Cl)n(C)n1    ZINC000078675936
N#CCCNC/C=C\Cl    ZINC000905709411
CC1(C)CC=C(Cl)CC1    ZINC000261493507
Brc1cc[nH]c1    ZINC000039408264
Brc1ccc[nH]1    ZINC000039188976
C/C(C#N)=C/Br    ZINC000002539354
C/C(C#N)=C\Br    ZINC000016138636
Sc1ccnc(Cl)c1    ZINC000034319606
S=c1ccc(Cl)c[nH]1    ZINC000005426296
S=c1[nH]cccc1Cl    ZINC000009256681
Sc1ccncc1Cl    ZINC000086832913
O=c1cc(O)c(Cl)c[nH]1    ZINC000013831809
Oc1cnc(Cl)c(O)c1    ZINC000095761959
O=C(O)c1[nH]ccc1Cl    ZINC000043199174
NC(=O)c1ccc(Cl)o1    ZINC000039393079
O=c1[nH]c(O)ccc1Cl    ZINC000034214256
O=C(O)c1cc(Cl)c[nH]1    ZINC000004218350
ON=Cc1ccc(Cl)o1    ZINC000252390628
NC(=O)c1ccoc1Cl    ZINC000080899245
Cc1noc(Cl)c1C=O    ZINC000082408995
Oc1cc(O)nc(Cl)c1    ZINC000008649836
O=c1[nH]ccc(O)c1Cl    ZINC000017111113
O=C(O)c1ccc(Cl)[nH]1    ZINC000104713628
O/N=C/c1ccc(Cl)o1    ZINC000012759560
O/N=C/c1cc(Cl)co1    ZINC000257173107
O=c1[nH]cc(Cl)cc1O    ZINC000000388202
O=C(O)c1c[nH]c(Cl)c1    ZINC000039333508
Nc1cn[nH]c(=O)c1Cl    ZINC000017300623
Nc1cc(=O)[nH]nc1Cl    ZINC000045069200
NC(=O)c1[nH]ncc1Cl    ZINC000047218756
Nc1c(Cl)nc[nH]c1=O    ZINC000095929188
Nc1nc(Cl)cc(=O)[nH]1    ZINC000003860164
Nc1ncnc(Cl)c1O    ZINC000039053276
Nc1ccc(Cl)n[n+]1[O-]    ZINC000000967271
Nc1nc[nH]c(=O)c1Cl    ZINC000039052274
Nc1cc(Cl)n[nH]c1=O    ZINC000030678129
Nc1ncc(Cl)c(=O)[nH]1    ZINC000039052796
Nc1nc(=O)[nH]cc1Cl    ZINC000013542870
Nc1cc(Cl)nc(=O)[nH]1    ZINC000001750762
O/N=C/c1n[nH]cc1Cl    ZINC000004262682
Cc1cc(Cl)cc(F)n1    ZINC000082046642
Nc1ccc(F)c(Cl)c1    ZINC000000157622
Cc1cc(F)nc(Cl)c1    ZINC000079007091
Cc1cnc(Cl)c(F)c1    ZINC000008698182
Cc1cc(F)cc(Cl)n1    ZINC000169214510
Cc1cc(F)ncc1Cl    ZINC000002539940
Cc1ccc(F)c(Cl)n1    ZINC000002384065
Cc1ncc(Cl)cc1F    ZINC000065337586
Nc1cccc(Cl)c1F    ZINC000000403487
Cc1c(F)nccc1Cl    ZINC000238499035
Nc1ccc(Cl)cc1F    ZINC000000409384
Cc1ccnc(F)c1Cl    ZINC000238470164
Cc1ccc(F)nc1Cl    ZINC000079007098
Nc1cc(Cl)ccc1F    ZINC000000164833
Cc1cncc(F)c1Cl    ZINC000238541842
Cc1cc(Cl)ncc1F    ZINC000016159659
Cc1cc(Cl)c(F)cn1    ZINC000021982020
Cc1ccc(Cl)nc1F    ZINC000079007084
Cc1nccc(Cl)c1F    ZINC000085224599
Nc1c(F)cccc1Cl    ZINC000002389922
Cc1nc(F)ccc1Cl    ZINC000238539365
Nc1cccc(F)c1Cl    ZINC000002513560
Nc1ccc(Cl)c(F)c1    ZINC000002572861
Cc1c(F)ccnc1Cl    ZINC000095933240
Cc1nc(Cl)ccc1F    ZINC000002539926
Cc1ccc(Cl)c(F)n1    ZINC000238480529
Nc1cc(F)cc(Cl)c1    ZINC000000732130
Cc1cc(Cl)cnc1F    ZINC000002384024
Nc1cc(F)ccc1Cl    ZINC000002575153
Cc1cnc(F)c(Cl)c1    ZINC000016159754
Nc1ccc(F)cc1Cl    ZINC000000152883
Cc1ccnc(Cl)c1F    ZINC000002526721
Cc1cc(F)cnc1Cl    ZINC000002540184
C=CC(=O)NCC(=C)Cl    ZINC000135362582
C=CC(=O)NC/C=C\Cl    ZINC001338393755
NCCc1cc(Cl)co1    ZINC000074343270
CNCc1cc(Cl)co1    ZINC000085393701
NCCc1ccc(Cl)o1    ZINC000044397744
C=CC(=O)NC/C=C/Cl    ZINC001338393758
Cn1c(Cl)cnc1CN    ZINC000034938358
CCc1[nH]nc(N)c1Cl    ZINC000107397378
NCCn1cc(Cl)cn1    ZINC000002558413
CCn1ncc(N)c1Cl    ZINC000095097508
Cc1nn(C)c(N)c1Cl    ZINC000020313735
Cn1cc(Cl)c(CN)n1    ZINC000022637830
NCCc1n[nH]cc1Cl    ZINC000044398049
Cn1ncc(Cl)c1CN    ZINC000002537600
CCn1cc(Cl)c(N)n1    ZINC000002537813
Cc1c(Cl)c(N)nn1C    ZINC000002537815
Cc1nn(C)c(Cl)c1N    ZINC000088189480
CCN1CCC=C(Cl)C1    ZINC000878793963
Cl/C=C\CNCC1CC1    ZINC000387926119
Cl/C=C\CN1CCCC1    ZINC000146013580
NCC1=C(Cl)CCCC1    ZINC000045069125
Cl/C=C/CN1CCCC1    ZINC000041362262
C=CCN(C)C/C=C/Cl    ZINC000306933534
CN(C/C=C\Cl)C1CC1    ZINC000307825938
CN(C/C=C/Cl)C1CC1    ZINC000306444779
C=CCN(C)CC(=C)Cl    ZINC000306856307
C=C(Cl)CN(C)C1CC1    ZINC000307564357
C=C(Cl)CNCC1CC1    ZINC000037680870
Cl/C=C/CNCC1CC1    ZINC000236012844
C=CCNC/C=C(/C)Cl    ZINC000012955156
C=C(Cl)CN1CCCC1    ZINC000096026969
C=CCN(C)C/C=C\Cl    ZINC000379042601
Brc1ccco1    ZINC000002558994
Brc1ccoc1    ZINC000002141003
Brc1cc[nH]n1    ZINC000000967346
Brc1c[nH]cn1    ZINC000008294972
Brc1cn[nH]c1    ZINC000000967315
FC(F)=C(Cl)CCl    ZINC000001699990
C=C(Cl)C(F)(F)Cl    ZINC000098210412
FC(F)/C(Cl)=C/Cl    ZINC000071782807
O=Cc1cscc1Cl    ZINC000000334485
O=Cc1ccc(Cl)s1    ZINC000000165421
O=Cc1cc(Cl)cs1    ZINC000034596305
O=Cc1sccc1Cl    ZINC000002383503
O=Cc1ccsc1Cl    ZINC000039190020
O=Cc1csc(Cl)c1    ZINC000039201272
Sc1ncc(Cl)cn1    ZINC000004228198
Sc1ccc(Cl)nn1    ZINC000008616233
Clc1ccccc1Cl    ZINC000000388506
Br/C=C/C1CC1    ZINC000095764038
C=C(Br)C1CC1    ZINC000137996236
BrC1=CCCC1    ZINC000063866844
Clc1cccc(Cl)c1    ZINC000000388095
Clc1ccc(Cl)cc1    ZINC000000388507
O=C(O)c1cc(Cl)co1    ZINC000039189309
CC1=C(Cl)C(=O)OC1=O    ZINC000100494140
O=C(O)c1occc1Cl    ZINC000082408920
O=C(O)c1ccc(Cl)o1    ZINC000000400042
O=C(O)c1ccoc1Cl    ZINC000071774069
O=c1[nH]cnc(O)c1Cl    ZINC000016886470
O=c1cc(Cl)c(=O)[nH][nH]1    ZINC000008614601
Oc1ccc(Cl)cc1F    ZINC000000389569
OB(O)c1ccoc1Cl    ZINC000169990183
N#C/C(C(=O)O)=C(/N)Cl    ZINC000100242496
O=C(O)c1cc(Cl)n[nH]1    ZINC000043830785
Oc1ccc(F)c(Cl)c1    ZINC000000164535
Oc1ccc(F)cc1Cl    ZINC000000388394
O=c1[nH]ncc(O)c1Cl    ZINC000017062760
O=C(O)c1c[nH]nc1Cl    ZINC000066345516
Oc1ccc(Cl)c(F)c1    ZINC000000409351
Oc1cccc(Cl)c1F    ZINC000002382265
O=C(O)c1n[nH]cc1Cl    ZINC000004716339
O=c1cc(Cl)nc(O)[nH]1    ZINC000001494932
Oc1cc(Cl)ccc1F    ZINC000002528619
O=c1[nH]cc(Cl)c(=O)[nH]1    ZINC000001646314
O=C(O)c1nc(Cl)c[nH]1    ZINC000095830269
Oc1cc(F)ccc1Cl    ZINC000002584351
Oc1cc(F)cc(Cl)c1    ZINC000002584280
NC(=O)c1cc(Cl)no1    ZINC000039064535
Oc1c(F)cccc1Cl    ZINC000002382268
Oc1cccc(F)c1Cl    ZINC000021304466
Cc1ncc(F)c(Cl)n1    ZINC000026466426
Nc1cc(Cl)cc(F)n1    ZINC000095768751
Nc1ccc(F)c(Cl)n1    ZINC000039474829
Nc1nc(F)ccc1Cl    ZINC000071256078
Nc1cnc(F)c(Cl)c1    ZINC000095763768
Nc1cnc(Cl)cc1F    ZINC000224165628
Cc1ncnc(Cl)c1F    ZINC000082046538
Nc1ccc(F)nc1Cl    ZINC000263623751
Nc1cc(Cl)cnc1F    ZINC000008698192
Nc1ccnc(F)c1Cl    ZINC000071256007
Nc1cc(Cl)ncc1F    ZINC000067801420
Nc1nc(Cl)ccc1F    ZINC000082163103
Nc1cc(F)c(Cl)cn1    ZINC000095768556
Nc1cc(F)cnc1Cl    ZINC000008698228
N=c1cccc(Cl)n1F    ZINC001161693769
Nc1c(F)nccc1Cl    ZINC000095768767
Nc1cc(F)ncc1Cl    ZINC000071256009
Nc1ccc(Cl)c(F)n1    ZINC000071256951
Nc1cnc(Cl)c(F)c1    ZINC000071863703
Nc1ccnc(Cl)c1F    ZINC000077031546
Nc1c(F)ccnc1Cl    ZINC000307178653
Nc1nccc(F)c1Cl    ZINC000095768573
Nc1ncc(F)cc1Cl    ZINC000091301654
Nc1c(F)cncc1Cl    ZINC000071256155
Nc1ncc(Cl)cc1F    ZINC000016158481
C=CC(=O)OC/C=C/Cl    ZINC000001871135
O=C1CCCC(O)=C1Cl    ZINC000004262620
O=C(O)/C=C(/Cl)C1CC1    ZINC000134152382
O[C@H]1C=CC=C(Cl)[C@H]1O    ZINC000004978595
O=C(O)C1=C(Cl)CCC1    ZINC000000336288
O=C(O)[C@@H]1CC=C(Cl)C1    ZINC000218818641
C=CC(=O)OC/C=C\Cl    ZINC000008580935
O=C(O)[C@H]1CC=C(Cl)C1    ZINC000218818715
COC(=O)C(Cl)=C1CC1    ZINC000001629090
OCCn1cc(Cl)cn1    ZINC000004290901
Cn1ncc(Cl)c1CO    ZINC000072209620
Cc1nc(Cl)c(CO)[nH]1    ZINC000034333775
Cn1cc(Cl)c(CO)n1    ZINC000044198669
CCc1[nH]oc(=N)c1Cl    ZINC000306379935
Cn1c(Cl)cnc1CO    ZINC000034332907
Cn1cc(CO)c(Cl)n1    ZINC000219194892
Cc1n[nH]c(NN)c1Cl    ZINC000001233068
Cl/C=C\CNC1CNC1    ZINC001574208042
Cl/C=C/CNC1CNC1    ZINC001574208041
C=C(Cl)CCCCCC    ZINC000002567439
Brc1cnco1    ZINC000095642431
Brc1ccon1    ZINC000030677654
Brc1ccno1    ZINC000059138061
Brc1cnoc1    ZINC000004235230
Brc1cocn1    ZINC000095762058
Brc1cn[nH]n1    ZINC000075629392
O=Cc1nc(Cl)cs1    ZINC000039134652
O=Cc1ncc(Cl)s1    ZINC000036533187
O=Cc1scnc1Cl    ZINC000014982499
Clc1cccnc1Cl    ZINC000000333069
Clc1ccnc(Cl)c1    ZINC000002012914
Clc1ccncc1Cl    ZINC000002386413
Clc1cncc(Cl)c1    ZINC000000404352
Clc1cccc(Cl)n1    ZINC000000331613
Clc1ccc(Cl)nc1    ZINC000000406964
O=C(O)c1cc(Cl)no1    ZINC000002035315
O=C(O)c1cc(Cl)on1    ZINC000045928990
O=[N+]([O-])c1n[nH]cc1Cl    ZINC000004086103
O=[N+]([O-])c1nc[nH]c1Cl    ZINC000006645761
O=[N+]([O-])c1c[nH]nc1Cl    ZINC000095930244
O=C(O)c1nn[nH]c1Cl    ZINC000005542793
O=c1[nH]c(O)nnc1Cl    ZINC000088077743
O=[N+]([O-])c1cc(Cl)[nH]n1    ZINC000059946456
NCc1ccc(Cl)s1    ZINC000019518379
[O-][n+]1cc(F)cc(Cl)c1    ZINC000065337488
O=c1[nH]cc(F)cc1Cl    ZINC000095630944
[O-][n+]1cc(F)ccc1Cl    ZINC000039050452
Oc1nc(Cl)ccc1F    ZINC000095768675
NCc1cc(Cl)cs1    ZINC000062709807
Oc1cc(Cl)cnc1F    ZINC000021981949
Oc1cnc(F)cc1Cl    ZINC000095761967
Oc1ccnc(Cl)c1F    ZINC000072265980
Oc1cc(Cl)ncc1F    ZINC000083268052
Oc1cnc(Cl)cc1F    ZINC000238664297
Oc1ccc(Cl)nc1F    ZINC000095093193
Oc1cc(F)ncc1Cl    ZINC000217038395
Oc1c(F)nccc1Cl    ZINC000095761966
Oc1cc(F)cnc1Cl    ZINC000002384091
Oc1cnc(Cl)c(F)c1    ZINC000002524877
Oc1cc(F)nc(Cl)c1    ZINC000095496007
NCc1sccc1Cl    ZINC000015021039
NCc1csc(Cl)c1    ZINC000083268056
Oc1cnc(F)c(Cl)c1    ZINC000021981948
Oc1c(F)ccnc1Cl    ZINC000238724152
O=c1[nH]cc(Cl)cc1F    ZINC000021981711
[O-][n+]1cccc(F)c1Cl    ZINC000004343570
Cc1csc(Cl)c1N    ZINC000044564053
Nc1ncnc(Cl)c1F    ZINC000066323435
Nc1ncc(F)c(Cl)n1    ZINC000031176453
C/C(Cl)=C\C(=O)N(C)C    ZINC000900100362
CCNC(=O)/C=C(/C)Cl    ZINC000104613744
CCC(=O)NC/C=C/Cl    ZINC000891213698
C/C(Cl)=C/C(=O)N(C)C    ZINC000219473710
CCNC(=O)/C=C(\C)Cl    ZINC000211922234
C=C(Cl)CNC(=O)CC    ZINC000124635194
CCC(=O)NC/C=C\Cl    ZINC000891213697
CC(C)=NOC/C=C/Cl    ZINC000034617697
CC(C)=NOC/C=C\Cl    ZINC000200210967
C=C(Cl)CNC(=N)NC    ZINC000125175670
C=C(Cl)CN[C@H](C)CC    ZINC000037488657
CC[C@H](C)NC/C=C\Cl    ZINC000307818424
CCN(CC)C/C=C\Cl    ZINC000207264797
C=C(Cl)CN(CC)CC    ZINC000196283696
CCCN(C)C/C=C/Cl    ZINC000149421792
CCCN(C)C/C=C\Cl    ZINC000207809665
CC[C@@H](C)NC/C=C/Cl    ZINC000233860661
C=C(Cl)CNCCCC    ZINC000001684541
CC[C@@H](C)NC/C=C\Cl    ZINC000307818423
C=C(Cl)CN[C@@H](C)CC    ZINC000037488658
CC(C)CNC/C=C/Cl    ZINC000232589647
C=C(Cl)CNCC(C)C    ZINC000037488726
CC[C@H](C)NC/C=C/Cl    ZINC000233988616
CCN(CC)C/C=C/Cl    ZINC000041392071
CCCCNC/C=C\Cl    ZINC000307816333
C=C(Cl)CNC(C)(C)C    ZINC000057898381
CCCCNC/C=C/Cl    ZINC000232985138
C=C(Cl)CN(C)CCC    ZINC000307703615
CC(C)CNC/C=C\Cl    ZINC000382199200
FC(Cl)=C(Cl)Cl    ZINC000063148464
O=Cc1nnsc1Cl    ZINC000015021036
BrC1=COCC1    ZINC000225538051
Clc1ccnc(Cl)n1    ZINC000001571020
Clc1cncc(Cl)n1    ZINC000002141061
Clc1nccnc1Cl    ZINC000002168474
Clc1ccc(Cl)nn1    ZINC000001685243
Clc1cncnc1Cl    ZINC000022009763
Clc1cc(Cl)ncn1    ZINC000001670096
Clc1ccnnc1Cl    ZINC000001699062
Clc1cnnc(Cl)c1    ZINC000034936284
Clc1cnncc1Cl    ZINC000039088387
Clc1cnc(Cl)nc1    ZINC000021298678
Clc1cnc(Cl)cn1    ZINC000001581403
F/C(Cl)=C/C(F)(F)F    ZINC000064220326
F/C(=C\Cl)C(F)(F)F    ZINC000113046586
OCc1csc(Cl)c1    ZINC000082046879
OCc1sccc1Cl    ZINC000044198844
OCc1ccsc1Cl    ZINC000081915132
OCc1cc(Cl)cs1    ZINC000062709804
OCc1ccc(Cl)s1    ZINC000008727655
F/C(=C/Cl)C(F)(F)F    ZINC000113046584
F/C(Cl)=C\C(F)(F)F    ZINC000066325895
Oc1ncc(F)c(Cl)n1    ZINC000039053453
C=C(Br)CCC    ZINC000095932706
Fc1cc(F)cc(Cl)c1    ZINC000000403988
Fc1cccc(Cl)c1F    ZINC000002526754
Cc1nc(N)sc1Cl    ZINC000015021512
CC(C)=C(C)Br    ZINC000002556965
C=C(Br)C(C)C    ZINC000136709527
Fc1ccc(F)c(Cl)c1    ZINC000000164628
Fc1ccc(Cl)cc1F    ZINC000000164831
CNc1ncc(Cl)s1    ZINC000078730917
NCc1ncc(Cl)s1    ZINC000083138007
Fc1ccc(Cl)c(F)c1    ZINC000000389582
CNc1nc(Cl)cs1    ZINC000059750441
Fc1cccc(F)c1Cl    ZINC000002512246
Cc1nsc(N)c1Cl    ZINC000043224407
C=CCSCC(=C)Cl    ZINC000307428104
FCCn1cc(Cl)cn1    ZINC000095098576
Cc1nn(C)c(Cl)c1F    ZINC000307619115
CCC(=O)OC/C=C\Cl    ZINC000378999398
C=C(Cl)C(C)(C)C(=O)O    ZINC000002506555
CCOC(=O)/C(C)=C\Cl    ZINC000078920778
C=C(Cl)CCCC(=O)O    ZINC000002579539
CCC(=O)OC/C=C/Cl    ZINC000306736592
C=C(Cl)COC[C@@H]1CO1    ZINC000002045367
C=C(Cl)COC(=O)CC    ZINC000140494817
C=C(Cl)COC[C@H]1CO1    ZINC000001677142
C=C(Cl)C[C@H](N)C(N)=O    ZINC000575467714
C=C(Cl)CNC(=O)NC    ZINC000125155053
NCC(=O)NC/C=C\Cl    ZINC001345639107
NCC(=O)NC/C=C/Cl    ZINC001345639091
C=C(Cl)CNC(=O)CN    ZINC000157658293
CNC(=O)NC/C=C\Cl    ZINC000891945762
C=C(Cl)C[C@@H](N)C(N)=O    ZINC000575467715
CNC(=O)NC/C=C/Cl    ZINC000891945763
CN(C/C=C\Cl)CCN    ZINC000078766348
C=C(Cl)CN(C)CCN    ZINC000054418168
CN(C/C=C/Cl)CCN    ZINC000034516106
C/C(Cl)=C/C[N+](C)(C)C    ZINC000001682438
C/C(Cl)=C\C[N+](C)(C)C    ZINC000017312667
C=C(Br)C(N)=O    ZINC000034164341
OCc1scnc1Cl    ZINC000038972953
OCc1ncc(Cl)s1    ZINC000083137584
COc1nscc1Cl    ZINC000072207034
Cn1sc(Cl)cc1=O    ZINC000002002061
Fc1ccc(Cl)nc1F    ZINC000077950811
Fc1cncc(Cl)c1F    ZINC000014982366
Fc1cc(Cl)c(F)cn1    ZINC000021991290
Fc1nccc(Cl)c1F    ZINC000014982368
Fc1ccc(Cl)c(F)n1    ZINC000039192905
C=C(Br)[C@@H](C)N    ZINC000090760498
Fc1cnc(F)c(Cl)c1    ZINC000014982363
Fc1cnc(Cl)c(F)c1    ZINC000039050259
C=C(Br)[C@H](C)N    ZINC000090760497
Fc1cncc(F)c1Cl    ZINC000014982370
Fc1ccnc(F)c1Cl    ZINC000014982361
Fc1cc(Cl)cnc1F    ZINC000002525803
C=C(Br)CCN    ZINC000035028020
Fc1cnc(Cl)cc1F    ZINC000039050258
N[C@H](C/C=C\Cl)C(=O)O    ZINC000017283837
N[C@H](C/C=C/Cl)C(=O)O    ZINC000001584106
C=C(Cl)C[C@@H](N)C(=O)O    ZINC000001584103
CONC(=O)/C=C(/C)Cl    ZINC000900104543
C=C(Cl)CNC(=O)CO    ZINC000307147888
CONC(=O)/C=C(\C)Cl    ZINC000900104566
C=C(Cl)CNC(=O)OC    ZINC000124638034
COC(=O)NC/C=C/Cl    ZINC000908443992
C=C(Cl)C[C@H](N)C(=O)O    ZINC000000901922
C=C(Cl)CONC(C)=O    ZINC000853660906
COC(=O)NC/C=C\Cl    ZINC000908443991
N[C@@H](C/C=C/Cl)C(=O)O    ZINC000001584104
CC(=O)NOC/C=C\Cl    ZINC000168111136
O=C(CO)NC/C=C\Cl    ZINC000891204287
O=C(CO)NC/C=C/Cl    ZINC000891204286
N[C@@H](C/C=C\Cl)C(=O)O    ZINC000017283835
CC(=O)NOC/C=C/Cl    ZINC000136256189
NNC(=O)NC/C=C\Cl    ZINC001338781323
NNC(=O)NC/C=C/Cl    ZINC001338781303
CN(C/C=C/Cl)CCO    ZINC000041392345
CN(C/C=C\Cl)CCO    ZINC000207268206
C[C@H](O)CNC/C=C\Cl    ZINC000307789882
C=C(Cl)CN(C)CCO    ZINC000049633866
C[C@H](O)CNC/C=C/Cl    ZINC000235541352
C[C@@H](O)CNC/C=C/Cl    ZINC000235247275
C[C@@H](O)CNC/C=C\Cl    ZINC000307789883
O=C(O)/C=C/Br    ZINC000001730113
O=c1c(Cl)c(Cl)c1=O    ZINC000006090864
O=C(O)/C=C\Br    ZINC000013379806
O=C/C(Br)=C/O    ZINC000111487302
C=C(Br)C(=O)O    ZINC000001757799
CCO/C=C/Br    ZINC000001613352
CCO/C=C\Br    ZINC000012359516
O=C(O)/C=C(\Cl)C(=O)O    ZINC000004800622
C/C(Br)=C\CO    ZINC000116492750
C/C(=C\Br)CO    ZINC000012416533
C=C(Br)CCO    ZINC000002530726
COc1nsnc1Cl    ZINC000037371793
C/C=C(\Br)CO    ZINC000034539988
OCC/C=C\Br    ZINC000198869783
OCC/C=C/Br    ZINC000088189972
OCc1nnsc1Cl    ZINC000021951492
C/C=C(/Br)CO    ZINC000002569601
Cn1c(Cl)cnc1Cl    ZINC000097446404
ClCn1cc(Cl)cn1    ZINC000002552485
Cc1nc(Cl)c(Cl)[nH]1    ZINC000001756169
Cn1cnc(Cl)c1Cl    ZINC000002539748
Fc1ncc(Cl)c(F)n1    ZINC000002540176
C=C(Cl)CSC(C)=O    ZINC000072194347
C=C(Cl)CSC(=N)N    ZINC000005606573
CC(C)=CC=C(Cl)Cl    ZINC000056958911
C=C(C)CC=C(Cl)Cl    ZINC000104971633
O=C(CO)OC/C=C\Cl    ZINC000909116570
CCOC(=O)/C(Cl)=C/O    ZINC000117819303
C=C(Cl)COC(=O)CO    ZINC000238686980
O=C(CO)OC/C=C/Cl    ZINC000909116569
NC(=O)NOC/C=C\Cl    ZINC000307793839
NC(=O)NOC/C=C/Cl    ZINC000306385274
C#Cc1ccc(C)cc1Cl    ZINC000062605400
C#Cc1cccc(Cl)c1C    ZINC000062605398
Clc1cccc2c1C=CC2    ZINC000059289129
Clc1cccc2c1CC=C2    ZINC000071241962
C#CCc1ccccc1Cl    ZINC000141550134
Clc1ccc2c(c1)C=CC2    ZINC000067175968
C#Cc1cccc(C)c1Cl    ZINC000066319024
C#CCc1ccc(Cl)cc1    ZINC000088189340
Clc1ccc2c(c1)CC=C2    ZINC000117458927
C#CCc1cccc(Cl)c1    ZINC000095629871
CCSC/C(C)=C\Cl    ZINC000307825589
C=C(Cl)CSCCC    ZINC000306478311
C=C(Cl)CSC(C)C    ZINC000307181360
CCSC/C(C)=C/Cl    ZINC000238282277
Clc1cccc2cc[nH]c21    ZINC000000403204
Cc1cc(Cl)cc(C#N)c1    ZINC000031829456
[C-]#[N+]c1cccc(Cl)c1C    ZINC000100054820
[C-]#[N+]Cc1cccc(Cl)c1    ZINC000095698305
C#Cc1cnc(Cl)cc1C    ZINC000095616335
Clc1ccc2[nH]ccc2c1    ZINC000000157082
Cc1ccc(C#N)c(Cl)c1    ZINC000001558551
Clc1cccn2cccc12    ZINC001525644189
Cc1ccc(Cl)c(C#N)c1    ZINC000002507888
Cc1ccc(Cl)cc1C#N    ZINC000002507890
[C-]#[N+]Cc1ccccc1Cl    ZINC000095698306
C#Cc1ccc(N)cc1Cl    ZINC000036533527
Clc1c[nH]c2ccccc12    ZINC000006117681
[C-]#[N+]c1ccc(Cl)cc1C    ZINC000059160373
[C-]#[N+]Cc1ccc(Cl)cc1    ZINC000095698304
Cc1cccc(Cl)c1C#N    ZINC000000388157
C#CCc1cnccc1Cl    ZINC001249949875
Cc1cccc(C#N)c1Cl    ZINC000014989280
N#CCc1ccc(Cl)cc1    ZINC000000157142
[C-]#[N+]c1ccc(C)c(Cl)c1    ZINC000095698282
Clc1ccn2cccc2c1    ZINC000084304190
[C-]#[N+]c1c(C)cccc1Cl    ZINC000060290546
Cc1c(Cl)cccc1C#N    ZINC000000167183
Cc1cc(C#N)ccc1Cl    ZINC000015446234
Clc1cccc2cccn21    ZINC001525644000
Cc1ccc(C#N)cc1Cl    ZINC000000388300
Clc1cccc2[nH]ccc21    ZINC000000407089
N#CCc1cccc(Cl)c1    ZINC000000155172
N#CCc1ccccc1Cl    ZINC000000406929
Cc1cc(Cl)ccc1C#N    ZINC000002507891
C#Cc1ccc(N)c(Cl)c1    ZINC000036533528
[C-]#[N+]c1cc(Cl)ccc1C    ZINC000100000331
Clc1ccc2cc[nH]c2c1    ZINC000000153934
Clc1cc2ccccc2[nH]1    ZINC000002529232
C#CCc1ccncc1Cl    ZINC001249949107
Clc1ccc2cccn2c1    ZINC000096029126
Clc1ccc(Cl)s1    ZINC000001690277
Clc1cscc1Cl    ZINC000006091144
Clc1ccsc1Cl    ZINC000002584557
Clc1csc(Cl)c1    ZINC000006091398
O=C1OCC(Cl)=C1Cl    ZINC000001669133
O=S1(=O)CC=C(Cl)C1    ZINC000001042080
O=S1(=O)C=C(Cl)CC1    ZINC000005290314
O=S1(=O)CCC=C1Cl    ZINC000003865976
FC(F)c1cc(Cl)[nH]n1    ZINC000085018748
Clc1coc2ccccc12    ZINC000039136297
Clc1cc2ccccc2o1    ZINC000006118045
O=C1Cc2cccc(Cl)c21    ZINC000003847842
Clc1ccc2occc2c1    ZINC000006094320
Clc1cccc2occc21    ZINC000038391947
Clc1ccc2ccoc2c1    ZINC000039136354
Clc1cccc2ccoc21    ZINC000006095049
Clc1nccc2[nH]ccc21    ZINC000014401186
N#CNc1cccc(Cl)c1    ZINC000034604203
N#CCc1cccc(Cl)n1    ZINC000039326120
Cc1cnc(C#N)cc1Cl    ZINC000095829715
Cc1c(Cl)nccc1C#N    ZINC000082046559
Cc1cnc(Cl)c(C#N)c1    ZINC000039218856
Clc1ccc2[nH]cnc2c1    ZINC000005425423
C=C(Cl)C[S@](=O)CC    ZINC000306444468
Clc1ccc2cncn2c1    ZINC000095835727
Clc1cccc2nccn21    ZINC000051971036
Clc1ccnc2[nH]ccc21    ZINC000008699969
Clc1cc2ccccn2n1    ZINC000039201195
N#CCc1cccnc1Cl    ZINC000034354163
Cc1ccnc(Cl)c1C#N    ZINC000021982050
Clc1ccc2cc[nH]c2n1    ZINC000100002980
Cc1cc(Cl)cc(C#N)n1    ZINC000044790243
C=C(Cl)C[S@@](=O)CC    ZINC000306444469
C=C(Cl)CSCCO    ZINC000001708306
N#Cc1ccc(Cl)c(N)c1    ZINC000002566106
Clc1ccnc2cc[nH]c21    ZINC000044068849
Clc1cn2ccccc2n1    ZINC000002650735
Clc1ccn2ccnc2c1    ZINC000038339253
N#CCc1ccnc(Cl)c1    ZINC000035569986
C#Cc1ncc(Cl)cc1N    ZINC000032914748
N#Cc1c(N)cccc1Cl    ZINC000000153097
Cc1cc(Cl)cnc1C#N    ZINC000066322855
Clc1ccc2cn[nH]c2c1    ZINC000004878475
Clc1c[nH]c2cccnc12    ZINC000045328774
Cc1ncc(Cl)cc1C#N    ZINC000082046827
C#Cc1cnc(Cl)cc1N    ZINC000063110924
N#CCc1ccncc1Cl    ZINC000035569988
ClC1=C2C=CN=C2C=NC1    ZINC000090411674
N#Cc1cccc(Cl)c1N    ZINC000002580749
Clc1cnc2[nH]ccc2c1    ZINC000006643319
Clc1ccn2nccc2c1    ZINC000075118871
Cc1ccc(C#N)nc1Cl    ZINC000071864280
Cc1c(Cl)ccnc1C#N    ZINC000095642098
N#Cc1cc(Cl)ccc1N    ZINC000000388439
Clc1cc2cc[nH]c2cn1    ZINC000034372999
Clc1cccc2cn[nH]c21    ZINC000012336533
Cc1ncc(C#N)cc1Cl    ZINC000098179554
Clc1cccc2[nH]ncc21    ZINC000005543816
N#CNc1ccccc1Cl    ZINC000037624967
Cc1cc(Cl)nc(C#N)c1    ZINC000040448558
C#Cc1cc(Cl)cnc1N    ZINC000014007240
N#CCc1ccc(Cl)nc1    ZINC000001387124
N#CCc1ncccc1Cl    ZINC000044369722
Cc1nc(C#N)ccc1Cl    ZINC000079006777
Clc1cc2[nH]ccc2cn1    ZINC000014985682
CC[S@](=O)C/C=C\Cl    ZINC000905189497
Clc1ccc2[nH]ncc2c1    ZINC000004876880
CC[S@@](=O)C/C=C/Cl    ZINC000905189481
N#CNc1ccc(Cl)cc1    ZINC000002577553
Clc1c[nH]c2ncccc12    ZINC000008729948
N#Cc1cccc(N)c1Cl    ZINC000091365373
Clc1cc2cccnc2[nH]1    ZINC000114500614
Clc1cnc2cc[nH]c2c1    ZINC000014401120
Cc1cc(C#N)cc(Cl)n1    ZINC000082841868
N#Cc1ccc(Cl)cc1N    ZINC000000395567
CC[S@@](=O)C/C=C\Cl    ZINC000905189494
Clc1cnc2ccccn12    ZINC000059179502
Clc1cnn2ccccc12    ZINC000225231443
N#Cc1cc(N)cc(Cl)c1    ZINC000016125147
Clc1nccc2cc[nH]c21    ZINC000002512975
CC[S@](=O)C/C=C/Cl    ZINC000905189493
Cc1nc(Cl)ccc1C#N    ZINC000039218857
Clc1ccnc2c1CC=N2    ZINC000214464667
Cc1ccc(C#N)c(Cl)n1    ZINC000000166495
Cc1cc(Cl)ncc1C#N    ZINC000038540559
Clc1cncc2[nH]ccc21    ZINC000045328758
Cc1cc(Cl)c(C#N)cn1    ZINC000005538877
OCCSC/C=C\Cl    ZINC000209142792
Clc1n[nH]c2ccccc12    ZINC000003852548
Clc1ncn2ccccc12    ZINC000258379382
Clc1c[nH]c2ccncc12    ZINC000014985673
Cc1ccc(Cl)c(C#N)n1    ZINC000079006785
N#Cc1ccc(N)cc1Cl    ZINC000000155248
N#CCc1ccc(Cl)cn1    ZINC000044369230
Clc1cccn2ccnc12    ZINC000095704944
Clc1cccc2[nH]cnc21    ZINC000020156635
N#Cc1cc(N)ccc1Cl    ZINC000002570053
Cc1cnc(Cl)cc1C#N    ZINC000238524824
Clc1ccc2nccn2c1    ZINC000000170151
Cc1ccc(Cl)nc1C#N    ZINC000045329558
Clc1nccn2cccc12    ZINC000034623417
Cc1cc(C#N)cnc1Cl    ZINC000049581983
N#Cc1ccc(N)c(Cl)c1    ZINC000000157168
Clc1ccc2[nH]ccc2n1    ZINC000014401189
Cc1cc(C#N)ncc1Cl    ZINC000095751552
Clc1cncc2cc[nH]c21    ZINC000083323415
OCCSC/C=C/Cl    ZINC000035116969
Clc1ccn2cncc2c1    ZINC000200664644
N#CCc1cc(Cl)ccn1    ZINC000044370273
FC1(F)CC=C(Cl)CC1    ZINC000261493738
C=Cc1cccc(Cl)c1C    ZINC000116452750
C=CCc1ccc(Cl)cc1    ZINC000002245290
C=C(C)c1cccc(Cl)c1    ZINC000001995211
C=C(C)c1ccc(Cl)cc1    ZINC000001995212
C=CCc1cccc(Cl)c1    ZINC000002245286
Clc1cccc(C2CC2)c1    ZINC000079006896
C/C(=C\Cl)c1ccccc1    ZINC000115067668
Clc1ccccc1C1CC1    ZINC000078133172
C/C=C/c1ccc(Cl)cc1    ZINC000113823379
Clc1ccc2c(c1)CCC2    ZINC000001691211
C=C(C)c1ccccc1Cl    ZINC000082762083
C=CCc1ccccc1Cl    ZINC000002504786
Clc1ccc(C2CC2)cc1    ZINC000079006902
Clc1cccc2c1CCC2    ZINC000049778413
Clc1csc(Cl)n1    ZINC000008939671
Clc1cnc(Cl)s1    ZINC000034512360
CC(=O)NC=C(Cl)Cl    ZINC000001455644
Clc1ccc2ncoc2c1    ZINC000008215929
Clc1cnc2occc2c1    ZINC000238559355
Clc1cncc2cocc21    ZINC000096675816
O=C=Nc1cccc(Cl)c1    ZINC000001707959
Clc1noc2ccccc12    ZINC000000161921
Clc1ccc2cnoc2c1    ZINC000059078236
Clc1coc2ncccc12    ZINC000575624785
Clc1ccc2ccoc2n1    ZINC000138502210
Clc1cccc2ncoc21    ZINC000060069598
Clc1nccc2ccoc21    ZINC000038538087
Clc1cccc2ocnc21    ZINC000095093337
N#Cc1cc(Cl)ccc1O    ZINC000000159885
Clc1cc2cccnc2o1    ZINC000575624793
O=C=Nc1ccc(Cl)cc1    ZINC000001707960
N#Cc1ccc(O)c(Cl)c1    ZINC000002380632
N#Cc1cc(O)ccc1Cl    ZINC000063772427
N#Cc1cc(O)cc(Cl)c1    ZINC000036533509
N#Cc1ccc(Cl)cc1O    ZINC000095147723
Clc1cnc2ccoc2c1    ZINC000035270594
Clc1ccc2occc2n1    ZINC000039074203
O=C=Nc1ccccc1Cl    ZINC000000164828
C#Cc1cc(Cl)c[nH]c1=O    ZINC000209847599
Clc1nccc2occc21    ZINC000000161901
Clc1ccnc2occc21    ZINC000085210648
Clc1ccc2ocnc2c1    ZINC000000162136
Clc1ccnc2ccoc21    ZINC000039017272
C#Cc1c[nH]c(=O)c(Cl)c1    ZINC000209844984
N#Cc1ccc(O)cc1Cl    ZINC000000389662
N#Cc1cccc(Cl)c1O    ZINC000039234030
N#Cc1cccc(O)c1Cl    ZINC000039125555
N#Cc1ccc(Cl)c(O)c1    ZINC000039125556
N#Cc1c(O)cccc1Cl    ZINC000006505305
Clc1cncc2[nH]cnc21    ZINC000042750018
N#CCc1ncncc1Cl    ZINC000095082654
N#CNc1ccc(Cl)cn1    ZINC000168162087
Clc1cc2cn[nH]c2cn1    ZINC000002547940
N#CCc1cncc(Cl)n1    ZINC000075540612
Clc1cccc2nncn21    ZINC000001565409
N#Cc1ccc(Cl)nc1N    ZINC000059841096
Clc1n[nH]c2cccnc12    ZINC000087493335
Clc1cc2[nH]ncc2cn1    ZINC000072338659
Clc1ncnn2cccc12    ZINC000044136790
Clc1cnc2nc[nH]c2c1    ZINC000036243890
Clc1nccn2nccc12    ZINC000095762196
Clc1ccn2ncnc2c1    ZINC000107117650
Clc1cc2cncnc2[nH]1    ZINC000035269915
Clc1cccn2cnnc12    ZINC000005430545
Clc1cncc2[nH]ncc21    ZINC000082407195
Cc1nc(Cl)cc(C#N)n1    ZINC000098091045
Clc1ccc2nncn2c1    ZINC000022995851
N#CNc1cc(Cl)ccn1    ZINC000231597318
Clc1cncc2cn[nH]c21    ZINC000087493336
Clc1cc2nccn2cn1    ZINC000077054735
N#Cc1ccc(Cl)c(N)n1    ZINC000263623525
Clc1ccc2[nH]cnc2n1    ZINC000006557291
N#Cc1cnc(N)cc1Cl    ZINC000145055591
Clc1n[nH]c2cnccc12    ZINC000032301941
Clc1cccc2nn[nH]c21    ZINC000022124655
Clc1nccc2[nH]ncc21    ZINC000067172987
Cc1nc(C#N)cnc1Cl    ZINC000091692972
Clc1nccn2cncc12    ZINC000065240158
[N-]=[N+]=Nc1cccc(Cl)c1    ZINC000036379757
N#Cc1cncc(Cl)c1N    ZINC000095929790
Clc1cc2cc[nH]c2nn1    ZINC000071791844
N#CNc1cccc(Cl)n1    ZINC000575597226
Cc1ncnc(Cl)c1C#N    ZINC000075085074
N#Cc1ccnc(Cl)c1N    ZINC000034448484
Clc1cnc2[nH]ncc2c1    ZINC000066309404
N#CNc1ncccc1Cl    ZINC000231770273
Clc1cnc2ncccn12    ZINC000052507866
Clc1c[nH]c2ncncc12    ZINC000033359058
Clc1cnc2cc[nH]c2n1    ZINC000032915142
Cc1ncc(C#N)c(Cl)n1    ZINC000038540125
N#CCc1cnnc(Cl)c1    ZINC001525644255
Clc1nccc2cn[nH]c21    ZINC000039262012
Clc1cc2nc[nH]c2cn1    ZINC000036533554
Clc1cc2[nH]ccc2nn1    ZINC000104681199
N#Cc1ccc(N)nc1Cl    ZINC000098090962
[N-]=[N+]=Nc1ccccc1Cl    ZINC000036928112
[N-]=[N+]=Nc1ccc(Cl)cc1    ZINC000031302758
Cc1cnc(C#N)c(Cl)n1    ZINC000001605887
Clc1ccc2[nH]ncc2n1    ZINC000002547941
Clc1ccc2nccn2n1    ZINC000005117238
Clc1cnc2[nH]ccc2n1    ZINC000035270076
Clc1nccc2nc[nH]c21    ZINC000006500009
N#Cc1ccnc(N)c1Cl    ZINC000216681658
Clc1cnc2cn[nH]c2c1    ZINC000081991100
N#Cc1cc(Cl)cnc1N    ZINC000076589868
Clc1cnc2cncn2c1    ZINC000072232923
Clc1cnnc2[nH]ccc21    ZINC000116374749
Clc1ccc2ncnn2c1    ZINC000095705269
C#Cc1cc(Cl)nnc1N    ZINC000091368486
Clc1ncnc2cc[nH]c21    ZINC000033844362
Clc1n[nH]c2ncccc12    ZINC000022054899
O=C/C=C(/Cl)[C]1[CH][CH][CH][CH]1    ZINC000100057071
Clc1ccc2cn[nH]c2n1    ZINC000038540592
N#Cc1c(N)cncc1Cl    ZINC000090562705
Clc1n[nH]c2ccncc12    ZINC000095628666
Clc1cnc2nccn2c1    ZINC000037593667
Clc1ccnc2cn[nH]c21    ZINC000034141401
Clc1cccc2ncnn21    ZINC000096029216
N#Cc1nc(Cl)ccc1N    ZINC000020357585
Clc1ccc2[nH]nnc2c1    ZINC000005425428
N#Cc1cncc(N)c1Cl    ZINC000217534417
N#Cc1cnc(N)c(Cl)c1    ZINC000020218632
Clc1cn2cccnc2n1    ZINC000084251163
Clc1ccnc2nccn21    ZINC000066055011
Clc1cnn2ccnc2c1    ZINC000095670856
Clc1cn2ccnc2cn1    ZINC000039310808
Cc1cnc(Cl)c(C#N)n1    ZINC000084237103
Clc1ncnc2[nH]ccc21    ZINC000006119142
N#CCc1nccnc1Cl    ZINC000085221122
N#Cc1ncc(N)cc1Cl    ZINC000071618007
Cc1nc(Cl)cnc1C#N    ZINC000091692970
Clc1ccn2ccnc2n1    ZINC000095757764
N#Cc1cc(N)ncc1Cl    ZINC000098175518
Clc1cn2ncccc2n1    ZINC000091692506
Clc1ccnc2nc[nH]c21    ZINC000039285041
N#Cc1cc(Cl)ncc1N    ZINC000095918539
N#Cc1cc(N)cnc1Cl    ZINC000035569364
Clc1ccnc2[nH]ncc21    ZINC000004771835
N#Cc1cnc(Cl)c(N)c1    ZINC000095762502
Clc1ccn2nccc2n1    ZINC000002523098
Clc1ccnc2ccnn21    ZINC000002523099
Clc1cncc2nccn21    ZINC000066322882
Clc1nccn2ccnc12    ZINC000021303877
N#Cc1cc(N)nc(Cl)c1    ZINC000059841093
N#Cc1ncc(Cl)cc1N    ZINC000090568382
N#Cc1c(N)ccnc1Cl    ZINC000096304544
Cc1cc(C#N)c(Cl)nn1    ZINC000083962553
Clc1cccn2ncnc12    ZINC000211918170
C#Cc1cnc(N)nc1Cl    ZINC000095644227
Cc1cc(Cl)ccc1[N+]#N    ZINC000006070153
Clc1ccnc(C2CC2)c1    ZINC000082407193
Clc1ccnc2c1CCC2    ZINC000051951696
Clc1cncc(C2CC2)c1    ZINC000091365468
C=Cc1cnc(Cl)cc1C    ZINC000072225895
Clc1ccncc1C1CC1    ZINC000091366058
C/N=C/c1ccc(Cl)cc1    ZINC000034621738
C=CNc1cccc(Cl)c1    ZINC001174780766
Clc1ccc2c(c1)CNC2    ZINC000034368320
Clc1cccc2c1CNC2    ZINC000033358769
Clc1cnccc1C1CC1    ZINC000080314700
Clc1ccc2c(c1)NCC2    ZINC000001562197
C=Cc1cnc(Cl)c(C)c1    ZINC000072225872
Clc1cccc2c1NCC2    ZINC000019948147
C=CCc1ccncc1Cl    ZINC001249954186
C/N=C\c1ccc(Cl)cc1    ZINC000382599252
Clc1ccc2c(n1)CCC2    ZINC000026507348
C=CNc1ccc(Cl)cc1    ZINC000100209319
Clc1cnc2c(c1)CCC2    ZINC000095093415
Clc1ccc2c(c1)CCN2    ZINC000000153930
C=CCc1cnccc1Cl    ZINC001249954773
Clc1ncccc1C1CC1    ZINC000059895636
Clc1cccc2c1CCN2    ZINC000016083045
C=CNc1ccccc1Cl    ZINC001174781800
C=C(C)c1ccc(Cl)nc1    ZINC000037594072
Clc1ccc([C@@H]2CN2)cc1    ZINC000038234635
C=Cc1ccc(Cl)nc1C    ZINC000072225918
Clc1ccc(C2CC2)cn1    ZINC000071788864
Clc1cccnc1C1CC1    ZINC000090413184
Clc1cc(C2CC2)ccn1    ZINC000044118471
C=C(Cl)Cc1ccccn1    ZINC000043209580
Clc1cccc(C2CC2)n1    ZINC000082407194
ClC/C=C/Br    ZINC000096029520
Cl/C=C\CBr    ZINC000095629614
C=C(Cl)CBr    ZINC000001668617
Clc1nsnc1Cl    ZINC000004529131
O=c1oc(Cl)c(Cl)o1    ZINC000001760794
C/C=C(\Cl)Br    ZINC000083333128
C/C=C(/Cl)Br    ZINC000002579133
Cl/C=C/CBr    ZINC000002038448
C=C(Br)CCl    ZINC000002579141
ClC(Cl)=C1OCCO1    ZINC000001572083
COC(=O)/C(Cl)=C/Cl    ZINC000033838290
O=C=Nc1ccc(Cl)nc1    ZINC000004287788
CS(=O)(=O)C/C=C/Cl    ZINC000211752763
Clc1noc2ncccc12    ZINC000003852480
O=C=Nc1cccnc1Cl    ZINC000038531937
Clc1ccnc2ncoc21    ZINC000211952145
N#Cc1ncc(Cl)cc1O    ZINC000096028535
Clc1cccc2nonc21    ZINC000001430622
N#Cc1cc(Cl)c[nH]c1=O    ZINC000022995842
Clc1ccc2nonc2c1    ZINC000000161280
O=C=Nc1ccnc(Cl)c1    ZINC000089261853
Clc1ncnc2occc21    ZINC000035269729
N#Cc1cncc(Cl)c1O    ZINC000096510531
N#Cc1c[nH]c(=O)c(Cl)c1    ZINC000022995856
Clc1ncnc2ccoc21    ZINC000063772290
O=C=Nc1cnccc1Cl    ZINC000242495930
N#Cc1cc(O)cnc1Cl    ZINC000039316984
N#Cc1cc(Cl)[nH]c(=O)c1    ZINC000215406118
C=C(Cl)CS(C)(=O)=O    ZINC000034478850
Clc1nncc2ccoc21    ZINC000057218573
Clc1noc2cccnc12    ZINC000211951936
CS(=O)(=O)C/C=C\Cl    ZINC000202392532
Clc1nncc2occc21    ZINC000149846561
N#Cc1c(O)ccnc1Cl    ZINC000011919357
N#Cc1cnc(Cl)c(O)c1    ZINC000146703412
O=C=Nc1cncc(Cl)c1    ZINC000095763574
Clc1nccc2ocnc21    ZINC000238523049
Clc1cc2nncn2cn1    ZINC000012505138
Clc1nccn2cnnc12    ZINC000021987110
N#Cc1cnc(N)nc1Cl    ZINC000095929509
N#Cc1nc(Cl)cnc1N    ZINC000044830650
Clc1ncnn2cncc12    ZINC000095093279
Clc1ccnc2ncnn21    ZINC000095760873
C#Cc1ccc(F)c(Cl)c1    ZINC000058626260
C#Cc1ccc(Cl)c(F)c1    ZINC000058626257
Clc1ncnc2nc[nH]c21    ZINC000004807217
Clc1n[nH]c2nccnc12    ZINC000085221759
Clc1ccnc2n[nH]nc21    ZINC000005086570
Clc1[nH]nc2ncncc12    ZINC000082171023
N#CNc1cnc(Cl)cn1    ZINC000575596503
Clc1cnnc2nc[nH]c21    ZINC000004877273
N#CNc1cc(Cl)cnn1    ZINC001168625544
Clc1cc2ncnn2cn1    ZINC000072187466
Clc1ccc2nncn2n1    ZINC000000240318
C#Cc1ccc(Cl)cc1F    ZINC000058626255
N#Cc1ncc(Cl)nc1N    ZINC000034611874
Clc1cccn2nnnc12    ZINC000001590218
Clc1cnc2n[nH]nc2c1    ZINC000077032035
Clc1cn2cnnc2cn1    ZINC000077054734
Clc1ccn2nnnc2c1    ZINC000071255397
N#CNc1cncnc1Cl    ZINC001157819707
Clc1cccc2nnnn21    ZINC000057218411
Clc1cncc2nncn21    ZINC000078210682
N#Cc1cnc(N)c(Cl)n1    ZINC000223700096
Clc1cnc2cn[nH]c2n1    ZINC000091297148
Clc1nccn2ncnc12    ZINC000066322810
Clc1ncnc2[nH]ncc21    ZINC000003865628
N#Cc1c(N)ncnc1Cl    ZINC000040448783
Clc1ccc2nnnn2c1    ZINC000035077370
N#CNc1nccnc1Cl    ZINC000253567198
N#CNc1cc(Cl)ncn1    ZINC000575595805
Clc1ccc2n[nH]nc2n1    ZINC000047843783
Clc1cnc2[nH]ncc2n1    ZINC000197118797
Clc1ncnn2ccnc12    ZINC000040448463
C#Cc1cc(F)cc(Cl)c1    ZINC000066319023
N#CNc1cncc(Cl)n1    ZINC000253576891
[N-]=[N+]=Nc1cccnc1Cl    ZINC000064034336
N#CNc1nccc(Cl)n1    ZINC000575461074
N#CNc1ccc(Cl)nn1    ZINC000039368538
N#Cc1ncc(N)nc1Cl    ZINC000095628408
N#Cc1cc(Cl)nc(N)n1    ZINC000260717133
Clc1ccn2ncnc2n1    ZINC000038343236
Clc1nncc2[nH]ncc21    ZINC000259396483
C#Cc1cc(Cl)ccc1F    ZINC000062605413
Clc1ncnc2cn[nH]c21    ZINC000077032043
N#CNc1nnccc1Cl    ZINC001168624982
C#Cc1cccc(Cl)c1F    ZINC000062605385
N#CNc1ncc(Cl)cn1    ZINC000238511313
Clc1nccc2n[nH]nc21    ZINC000001723931
C#Cc1cc(F)ccc1Cl    ZINC000066319021
CC(=O)c1ccc(Cl)cc1    ZINC000000896324
Clc1ccc([C@@H]2CO2)cc1    ZINC000002571277
Clc1ccc2c(c1)CCO2    ZINC000032192106
Clc1ccccc1[C@H]1CO1    ZINC000019730649
Clc1cccc2c1CCO2    ZINC000021989390
Clc1ccccc1[C@@H]1CO1    ZINC000019730648
Cc1ccc(C=O)cc1Cl    ZINC000012956511
Clc1ccc([C@H]2CO2)cc1    ZINC000003644824
O=CCc1ccccc1Cl    ZINC000002581070
CC(=O)c1cccc(Cl)c1    ZINC000002039606
Cc1c(Cl)cccc1C=O    ZINC000039410766
Clc1cccc([C@@H]2CO2)c1    ZINC000002559003
CC(=O)c1ccccc1Cl    ZINC000001598575
Cc1cc(Cl)ccc1C=O    ZINC000002581074
Clc1cccc([C@H]2CO2)c1    ZINC000002568178
Cc1cc(Cl)cc(C=O)c1    ZINC000034448546
Cc1ccc(C=O)c(Cl)c1    ZINC000020357644
O=CCc1ccc(Cl)cc1    ZINC000002581072
O=CCc1cccc(Cl)c1    ZINC000002581071
Cc1ccc(Cl)c(C=O)c1    ZINC000034616799
Cc1cc(C=O)ccc1Cl    ZINC000002581075
Cc1cccc(C=O)c1Cl    ZINC000034305217
Cc1ccc(Cl)cc1C=O    ZINC000039212361
Cc1cccc(Cl)c1C=O    ZINC000002387758
Clc1cncc(C2CC2)n1    ZINC000072192111
C=CNc1cccc(Cl)n1    ZINC001174778311
N/N=C/c1ccccc1Cl    ZINC000003071760
Clc1ccc(C2CC2)nn1    ZINC000054930893
Cc1cc(Cl)c(C#N)n1C    ZINC000261493651
Clc1cc2c(nn1)CCC2    ZINC000050266227
Clc1cc2c(cn1)CNC2    ZINC000067176163
C/N=C/c1ccc(Cl)nc1    ZINC000201428570
C=CNc1cncc(Cl)c1    ZINC001174780854
C=CNc1cnccc1Cl    ZINC001174778556
Clc1nccc2c1NCC2    ZINC000089220478
Clc1cnc2c(c1)CCN2    ZINC000098181241
N/N=C/c1ccc(Cl)cc1    ZINC000003075609
C=CNc1ncccc1Cl    ZINC001174780557
N=C(N)c1ccc(Cl)cc1    ZINC000000126846
Clc1ccnc(C2CC2)n1    ZINC000036882183
C=CNc1ccc(Cl)nc1    ZINC001174778611
CC#CCn1cc(Cl)cn1    ZINC000335525584
C=CNc1ccnc(Cl)c1    ZINC001174778395
N=C(N)c1ccccc1Cl    ZINC000000110578
N/N=C/c1cccc(Cl)c1    ZINC000005756915
Clc1ccnc2c1CCN2    ZINC000204579775
Clc1ccc2c(n1)CNC2    ZINC000035269972
Clc1cc(C2CC2)ncn1    ZINC000038580384
Clc1ncnc2c1CCC2    ZINC000039595028
Clc1nccc2c1CCN2    ZINC000035269985
N=C(N)c1cccc(Cl)c1    ZINC000001438985
C=CNc1ccc(Cl)cn1    ZINC001174778820
Clc1ccnc2c1CNC2    ZINC000091366085
C=CNc1cccnc1Cl    ZINC001174778626
Clc1cnc2c(c1)CNC2    ZINC000082843736
Clc1cc2c(cn1)CCN2    ZINC000023550015
Clc1ccc2c(n1)NCC2    ZINC000095218360
C#CCCn1cc(Cl)cn1    ZINC000082496763
Cl/C=C/C[n+]1ccccc1    ZINC000002028951
CCc1ccc(C)cc1Cl    ZINC000146974136
CCc1cc(C)ccc1Cl    ZINC000137391264
CC(C)c1ccc(Cl)cc1    ZINC000002035997
CCCc1ccccc1Cl    ZINC000102332050
CCCc1ccc(Cl)cc1    ZINC000002562413
Cc1cc(Cl)cc(C)c1C    ZINC000164463160
CCc1cc(C)cc(Cl)c1    ZINC000059563282
CCCc1cccc(Cl)c1    ZINC000071602644
CCc1cccc(Cl)c1C    ZINC000149697802
CCc1ccc(Cl)cc1C    ZINC000113247223
Cc1ccc(C)c(Cl)c1C    ZINC000066381786
Cc1ccc(Cl)c(C)c1C    ZINC000138650375
Cc1cc(C)c(Cl)cc1C    ZINC000001689971
CC(C)c1cccc(Cl)c1    ZINC000075838882
CC(C)c1ccccc1Cl    ZINC000002038928
Cc1cc(C)c(Cl)c(C)c1    ZINC000002039355
[C-]#[N+]c1ccc(F)c(Cl)c1    ZINC000095698291
N#Cc1cc(F)cc(Cl)c1    ZINC000000732127
[C-]#[N+]c1cccc(Cl)c1F    ZINC000095686670
N#Cc1cccc(Cl)c1F    ZINC000002584277
N#Cc1ccc(F)cc1Cl    ZINC000000155282
O=C=Nc1nccnc1Cl    ZINC000242750317
N#Cc1cc(Cl)ccc1F    ZINC000000404104
N#Cc1cccc(F)c1Cl    ZINC000002513563
N#Cc1cc(F)ccc1Cl    ZINC000002243110
N#Cc1c(F)cccc1Cl    ZINC000000155197
C#Cc1ccnc(Cl)c1F    ZINC000169799079
Clc1ncnc2ocnc21    ZINC000084252225
[C-]#[N+]c1ccc(Cl)cc1F    ZINC000100000330
N#Cc1ccc(F)c(Cl)c1    ZINC000000152696
N#Cc1ccc(Cl)c(F)c1    ZINC000002512522
N#Cc1ccc(Cl)cc1F    ZINC000002512515
Clc1ccc2nnnn2n1    ZINC000001435441
Clc1ncnc2[nH]nnc21    ZINC000020358106
Clc1nccn2nnnc12    ZINC000072266403
Clc1cncc2nnnn21    ZINC000038342024
Clc1nnnc2nc[nH]c21    ZINC000001409349
Cc1c(Cl)ccnc1C=O    ZINC000095751464
Nc1ccc(C=O)cc1Cl    ZINC000039476601
O/N=C/c1ccc(Cl)cc1    ZINC000004582531
O/N=C/c1ccccc1Cl    ZINC000004578248
CC(=O)c1cccnc1Cl    ZINC000002513861
Nc1c(Cl)cccc1C=O    ZINC000091363943
Cc1ccnc(C=O)c1Cl    ZINC000008698244
N=Cc1cc(Cl)ccc1O    ZINC000004550397
Cc1ncc(Cl)cc1C=O    ZINC000071864203
CC(=O)c1ccc(Cl)nc1    ZINC000000161835
Cc1cc(Cl)ncc1C=O    ZINC000008698229
CC(=O)c1ccnc(Cl)c1    ZINC000012336499
Cc1ccc(Cl)nc1C=O    ZINC000066054470
ON=Cc1cccc(Cl)c1    ZINC000252370093
C=Cc1c(O)nccc1Cl    ZINC000584884033
Cc1nccc(C=O)c1Cl    ZINC000095762000
Cc1ccc(Cl)c(C=O)n1    ZINC000095761400
Cc1c(Cl)nccc1C=O    ZINC000026898857
Nc1ccc(C=O)c(Cl)c1    ZINC000025560396
Cc1cc(C=O)ncc1Cl    ZINC000090413512
Cc1cc(Cl)cnc1C=O    ZINC000095763794
Cc1nc(Cl)ccc1C=O    ZINC000008698225
NC(=O)c1cccc(Cl)c1    ZINC000000153113
Clc1ccc2c(n1)COC2    ZINC000095831055
Nc1cc(Cl)ccc1C=O    ZINC000095630354
O=CNc1ccc(Cl)cc1    ZINC000000409833
Nc1cc(C=O)ccc1Cl    ZINC000001687849
O=CNc1ccccc1Cl    ZINC000000399324
Cc1ccc(C=O)c(Cl)n1    ZINC000008698226
O/N=C/c1cccc(Cl)c1    ZINC000100024364
CC(=O)c1ncccc1Cl    ZINC000034334356
Nc1cccc(Cl)c1C=O    ZINC000082406496
CC(=O)c1cc(Cl)ccn1    ZINC000038540741
O/N=C\c1cccc(Cl)c1    ZINC000008637842
Cc1cnc(Cl)cc1C=O    ZINC000071256041
Cc1cc(C=O)cnc1Cl    ZINC000036532786
ON=Cc1ccccc1Cl    ZINC000254845952
O=CCc1ccc(Cl)nc1    ZINC000113381083
Cc1ccc(C=O)nc1Cl    ZINC000095763786
Nc1ccc(Cl)cc1C=O    ZINC000002389379
Cc1ccnc(Cl)c1C=O    ZINC000008698248
NC(=O)c1ccc(Cl)cc1    ZINC000000152995
Cc1cnc(C=O)cc1Cl    ZINC000095642379
Cc1cc(C=O)cc(Cl)n1    ZINC000014982415
Cc1cc(Cl)cc(C=O)n1    ZINC000079045335
NC(=O)c1ccccc1Cl    ZINC000000152952
CC(=O)c1ccc(Cl)cn1    ZINC000034333835
CC(=O)c1cncc(Cl)c1    ZINC000095628665
Cc1cnc(Cl)c(C=O)c1    ZINC000033975180
Cc1nc(C=O)ccc1Cl    ZINC000084249312
O=CNc1cccc(Cl)c1    ZINC000000409837
O/N=C\c1ccccc1Cl    ZINC000100438292
CC(=O)c1cnccc1Cl    ZINC000034213830
ON=Cc1ccc(Cl)cc1    ZINC000245339094
CC(=O)c1ccncc1Cl    ZINC000038540754
O/N=C\c1ccc(Cl)cc1    ZINC000095644705
Cc1cc(C=O)c(Cl)cn1    ZINC000095761401
CC(=O)c1cccc(Cl)n1    ZINC000035854895
N=C(N)c1ccc(Cl)nc1    ZINC000026897978
C=CNc1nccnc1Cl    ZINC001174778804
N/C=N/c1ccc(Cl)cn1    ZINC000222913156
Cc1cc(Cl)nn1CC#N    ZINC000095094224
N=CNc1cccc(Cl)n1    ZINC001157073350
C=CNc1cnnc(Cl)c1    ZINC001174778749
N=C(N)c1ccc(Cl)cn1    ZINC000071186680
N=C(N)c1cncc(Cl)c1    ZINC000049581973
Cn1c(Cl)c(N)cc1C#N    ZINC000225889765
N=C(N)c1cccc(Cl)n1    ZINC000071186678
Cn1cc(Cl)c(CC#N)n1    ZINC000072209654
Clc1ncnc2c1CNC2    ZINC000084227156
N=C(N)c1ccncc1Cl    ZINC000199558045
C=CNc1ccc(Cl)nn1    ZINC001174778148
N=CNc1ncccc1Cl    ZINC001167864463
C=CNc1cnncc1Cl    ZINC001174782467
N=C(N)c1cc(Cl)ccn1    ZINC000071186679
C=CNc1ncncc1Cl    ZINC001174778369
Clc1ncnc2c1CCN2    ZINC000035269948
Cc1nn(C)c(Cl)c1C#N    ZINC000001386965
C=CNc1cnc(Cl)cn1    ZINC001174778554
N=CNc1cc(Cl)ccn1    ZINC001157073347
Cn1ncc(Cl)c1CC#N    ZINC000072209653
C=CNc1ccnnc1Cl    ZINC001174782480
N#CCCn1cc(Cl)cn1    ZINC000002537005
C=CNc1cncnc1Cl    ZINC001174778867
N=C(N)c1ccnc(Cl)c1    ZINC000035323124
N=C(N)c1cccnc1Cl    ZINC000085217568
Cn1c(Cl)cnc1CC#N    ZINC000036379814
CCn1cc(Cl)c(C#N)n1    ZINC000096524372
CCn1ncc(Cl)c1C#N    ZINC000096524369
C=CNc1cncc(Cl)n1    ZINC001174779379
N=C(N)c1ncccc1Cl    ZINC000034553101
CCc1ccc(N)c(Cl)c1    ZINC000040448987
C[C@H](N)c1cccc(Cl)c1    ZINC000003389513
Cc1cc(Cl)c(C)cc1N    ZINC000012359135
Cc1cnc(Cl)c(C)c1C    ZINC000145805415
NCCc1ccc(Cl)cc1    ZINC000000404332
CCc1nc(Cl)ccc1C    ZINC000067425322
Cc1cc(N)c(Cl)cc1C    ZINC000082726243
Cc1cccc(Cl)c1CN    ZINC000005218660
CC(C)c1ccc(Cl)nc1    ZINC000034540084
CN(C)c1cccc(Cl)c1    ZINC000000165746
CNc1ccc(C)cc1Cl    ZINC000020359186
CCCc1ccncc1Cl    ZINC000203400362
Cc1ccc(N)c(Cl)c1C    ZINC000038887950
CCCc1cnccc1Cl    ZINC001249968470
Cc1cc(Cl)nc(C)c1C    ZINC000049584928
CC(C)c1cccc(Cl)n1    ZINC000022009751
CNc1ccc(Cl)cc1C    ZINC000001720719
C[C@@H](N)c1ccc(Cl)cc1    ZINC000002047916
Cc1cc(Cl)ccc1CN    ZINC000004242628
NCCc1ccccc1Cl    ZINC000000407079
Cc1ccc(N)c(C)c1Cl    ZINC000034515667
Cc1cc(CN)ccc1Cl    ZINC000064033554
CNc1cc(C)ccc1Cl    ZINC000084427011
CCNc1ccc(Cl)cc1    ZINC000000397578
CC(C)c1ccc(Cl)cn1    ZINC000072204068
CNCc1cccc(Cl)c1    ZINC000000161986
C[C@@H](N)c1ccccc1Cl    ZINC000003389509
Cc1ccc(Cl)cc1CN    ZINC000002574315
CCc1cc(Cl)ccc1N    ZINC000002011243
Cc1ccc(Cl)c(C)c1N    ZINC000002583432
CCc1ccc(Cl)nc1C    ZINC000059072347
CC(C)c1cccnc1Cl    ZINC000021981926
C#CCN1CCC=C(Cl)C1    ZINC000404507084
Cc1ccc(CN)cc1Cl    ZINC000000160569
CC(C)c1cc(Cl)ccn1    ZINC000034071173
CNc1cccc(C)c1Cl    ZINC000084427010
Cc1c(Cl)cccc1CN    ZINC000002515943
NCCc1cccc(Cl)c1    ZINC000000389622
CCc1ccc(Cl)cc1N    ZINC000039233620
Cc1cnc(C)c(C)c1Cl    ZINC000034247060
CC(C)c1cnccc1Cl    ZINC000141940796
CCc1cnc(Cl)cc1C    ZINC000149026172
CN(C)c1ccc(Cl)cc1    ZINC000005140576
CCNc1ccccc1Cl    ZINC000002569320
CNc1c(C)cccc1Cl    ZINC000083823623
Cc1ccc(Cl)c(N)c1C    ZINC000098095654
CNc1cc(Cl)ccc1C    ZINC000020033089
CCNc1cccc(Cl)c1    ZINC000019772245
Cc1ccc(CN)c(Cl)c1    ZINC000044250011
C[C@@H](N)c1cccc(Cl)c1    ZINC000003389518
CC(C)c1ccncc1Cl    ZINC000021981997
Cc1cc(N)cc(C)c1Cl    ZINC000039218312
Cc1cc(C)c(N)c(Cl)c1    ZINC000000154647
CNCc1ccccc1Cl    ZINC000000161988
Cc1cc(Cl)cc(CN)c1    ZINC000067800144
Clc1c[nH]c2c1CCCC2    ZINC000223717303
CCc1ccc(N)cc1Cl    ZINC000082721150
Cc1ccc(Cl)c(CN)c1    ZINC000071792232
C[C@H](N)c1ccc(Cl)cc1    ZINC000001675290
CNc1cccc(Cl)c1C    ZINC000016124242
CCc1cccc(Cl)c1N    ZINC000034173869
CNc1ccc(Cl)c(C)c1    ZINC000071453752
C[C@H](N)c1ccccc1Cl    ZINC000001697891
Cc1cccc(CN)c1Cl    ZINC000079387686
CN(C)c1ccccc1Cl    ZINC000002031384
CNCc1ccc(Cl)cc1    ZINC000000161985
Cc1cc(Cl)cc(C)c1N    ZINC000005225112
CNc1ccc(C)c(Cl)c1    ZINC000020039081
CSC/C(Cl)=C/Cl    ZINC000306362136
Brc1ccccc1    ZINC000000900729
CSC/C(Cl)=C\Cl    ZINC000307783903
CSCC=C(Cl)Cl    ZINC001347194822
OC/C(Cl)=C(/Cl)CO    ZINC000017109747
OC/C(Cl)=C(\Cl)CO    ZINC000005500551
N#Cc1cncc(F)c1Cl    ZINC000115568553
N#Cc1nccc(Cl)c1F    ZINC000095933286
N#Cc1ncc(F)cc1Cl    ZINC000075759760
N#Cc1c(F)ccnc1Cl    ZINC000098179555
N#Cc1ccnc(Cl)c1F    ZINC000088611544
N#Cc1ncc(Cl)cc1F    ZINC000044790281
N#Cc1cnc(Cl)c(F)c1    ZINC000038536925
N#Cc1nc(Cl)ccc1F    ZINC000095762351
N#Cc1ccc(Cl)nc1F    ZINC000096361367
N#Cc1cncc(Cl)c1F    ZINC000165561975
N#Cc1cc(F)cnc1Cl    ZINC000059569217
O=C(O)c1ccccc1Cl    ZINC000000330133
O=Cc1ccc(Cl)cc1O    ZINC000004290770
CC1=CC(=O)C(Cl)=CC1=O    ZINC000002556343
O=C(O)c1cccc(Cl)c1    ZINC000000156863
O=C(O)c1ccc(Cl)cc1    ZINC000000156865
O=Cc1cc(Cl)ccc1O    ZINC000000152645
O=Cc1ccc(O)c(Cl)c1    ZINC000000163305
O=Cc1ccc(O)cc1Cl    ZINC000002510171
O=Cc1cccc(Cl)c1O    ZINC000002540759
Clc1ccc2c(c1)OCO2    ZINC000000409300
O=Cc1ccc(Cl)c(O)c1    ZINC000013386179
O=Cc1cc(O)ccc1Cl    ZINC000065336757
O=Cc1cccc(O)c1Cl    ZINC000012956540
O=Cc1cc(O)cc(Cl)c1    ZINC000072482078
O=Cc1c(O)cccc1Cl    ZINC000002023830
CC1=CC(=O)C=C(Cl)C1=O    ZINC000003051894
Nc1ncc(C=O)cc1Cl    ZINC000034452773
NC(=O)c1ccnc(Cl)c1    ZINC000000154099
OB(O)c1cccc(Cl)c1    ZINC000169743228
Cc1cnc(Cl)c(C=O)n1    ZINC000669385255
CC(=O)c1cnnc(Cl)c1    ZINC000095764129
NC(=O)c1cccc(Cl)n1    ZINC000000283724
Nc1cnc(Cl)cc1C=O    ZINC000095642387
NC(=O)c1ccc(Cl)cn1    ZINC000014982479
NC(=O)c1cccnc1Cl    ZINC000000152936
C=Cc1cccc(F)c1Cl    ZINC000097436583
NC(=O)c1ncccc1Cl    ZINC000014982475
Nc1c(Cl)nccc1C=O    ZINC000085210693
CC(=O)c1ccc(Cl)nn1    ZINC000064033432
Nc1cnc(Cl)c(C=O)c1    ZINC000082845747
Nc1nc(Cl)ccc1C=O    ZINC000091301471
NC(=O)c1ccc(Cl)nc1    ZINC000000163243
Cc1nc(Cl)cc(C=O)n1    ZINC000091301423
Nc1ccnc(Cl)c1C=O    ZINC000049587148
CC(=O)c1cncc(Cl)n1    ZINC000085210455
O=CNc1cccnc1Cl    ZINC000000405662
Nc1ncc(Cl)cc1C=O    ZINC000029753702
OB(O)c1ccccc1Cl    ZINC000169743227
Nc1ccc(Cl)nc1C=O    ZINC000085224556
CC(=O)c1ncc(Cl)cn1    ZINC000238158627
C=C(F)c1ccc(Cl)cc1    ZINC000072265667
C=Cc1ccc(Cl)cc1F    ZINC000142749251
Nc1cc(Cl)ncc1C=O    ZINC000038540352
C=Cc1c(F)cccc1Cl    ZINC000082762120
C=Cc1ccc(Cl)c(F)c1    ZINC000082762062
CC(=O)c1nccnc1Cl    ZINC000066055024
NC(=O)c1cc(Cl)ccn1    ZINC000000494966
Nc1cc(Cl)c(C=O)cn1    ZINC000075629660
CC(=O)c1cnc(Cl)cn1    ZINC000044560058
NC(=O)c1cncc(Cl)c1    ZINC000014982480
NC(=O)c1cnccc1Cl    ZINC000001606799
O/N=C/c1ccc(Cl)nc1    ZINC000071792983
Nc1c(Cl)cncc1C=O    ZINC000095769181
O/N=C/c1cccnc1Cl    ZINC000100150979
NC(=O)c1ccncc1Cl    ZINC000014982477
O/N=C/c1cnccc1Cl    ZINC000095932885
OB(O)c1ccc(Cl)cc1    ZINC000169743195
Cc1ncnc(Cl)c1C=O    ZINC000082845746
Nc1nccc(Cl)c1C=O    ZINC000066054800
C=Cc1ccc(F)c(Cl)c1    ZINC000087198226
N/C=N/c1cncc(Cl)n1    ZINC000202661798
N=CNc1cnc(Cl)cn1    ZINC001167869070
N=CNc1cc(Cl)ncn1    ZINC001157072985
N=CNc1cncnc1Cl    ZINC001157073049
N=CNc1cc(Cl)cnn1    ZINC001167865185
N=CNc1nccc(Cl)n1    ZINC001167868691
N=CNc1ncc(Cl)cn1    ZINC001157073360
N=CNc1ccc(Cl)nn1    ZINC001157073599
N=CNc1nccnc1Cl    ZINC001167864257
OCCc1ccc(Cl)cc1    ZINC000000160799
COc1cc(Cl)ccc1C    ZINC000001606265
CCc1c(O)cccc1Cl    ZINC000095711060
COc1ccc(Cl)c(C)c1    ZINC000000409932
COc1ccc(C)c(Cl)c1    ZINC000000410286
CCc1ccc(O)c(Cl)c1    ZINC000002016918
COc1ccc(C)cc1Cl    ZINC000002528195
Cc1cc(Cl)cc(C)c1O    ZINC000001081485
OCCc1cccc(Cl)c1    ZINC000004261835
COc1cccc(C)c1Cl    ZINC000145520167
Cc1cc(Cl)c(C)cc1O    ZINC000001690025
C[C@@H](O)c1ccccc1Cl    ZINC000002019599
OCCc1ccccc1Cl    ZINC000000406965
Cc1ccc(O)c(C)c1Cl    ZINC000114548323
CCOc1cccc(Cl)c1    ZINC000000403340
Cc1ccc(Cl)c(O)c1C    ZINC000039125546
Cc1cc(O)cc(C)c1Cl    ZINC000000001132
C[C@@H](O)c1ccc(Cl)cc1    ZINC000000388285
Cc1ccc(CO)cc1Cl    ZINC000002566075
CCc1cccc(Cl)c1O    ZINC000003613962
C[C@H](O)c1cccc(Cl)c1    ZINC000000394609
Cc1cccc(Cl)c1CO    ZINC000044198881
COc1c(C)cccc1Cl    ZINC000028278418
CCc1ccc(Cl)c(O)c1    ZINC000002567846
CCc1ccc(Cl)cc1O    ZINC000039340972
CCc1cccc(O)c1Cl    ZINC000034426879
C[C@H](O)c1ccccc1Cl    ZINC000002019598
Cc1ccc(Cl)cc1CO    ZINC000034319564
Cc1ccc(CO)c(Cl)c1    ZINC000098095667
Cc1cc(C)c(Cl)c(O)c1    ZINC000005765108
Cc1cccc(CO)c1Cl    ZINC000034311196
Cc1ccc(O)c(Cl)c1C    ZINC000001690833
Cc1cc(O)c(Cl)cc1C    ZINC000000404321
C[C@@H](O)c1cccc(Cl)c1    ZINC000000394610
Cc1c(O)ccc(Cl)c1C    ZINC000001690024
CCOc1ccccc1Cl    ZINC000001693307
CCc1cc(O)ccc1Cl    ZINC000000409248
C[C@H](O)c1ccc(Cl)cc1    ZINC000000388284
CCc1cc(Cl)ccc1O    ZINC000002016916
COc1cc(C)ccc1Cl    ZINC000001755576
COc1cc(C)cc(Cl)c1    ZINC000039338504
CCc1ccc(O)cc1Cl    ZINC000095711247
Cc1cc(CO)ccc1Cl    ZINC000015441128
Cc1cc(Cl)cc(CO)c1    ZINC000083119894
COCc1ccc(Cl)cc1    ZINC000081952304
Cc1cc(C)c(O)c(Cl)c1    ZINC000001679775
COc1ccc(Cl)cc1C    ZINC000000403511
CCOc1ccc(Cl)cc1    ZINC000001693308
CCc1cc(O)cc(Cl)c1    ZINC000095711129
Cc1cc(Cl)ccc1CO    ZINC000012359432
COc1cccc(Cl)c1C    ZINC000000403412
Cc1c(Cl)cccc1CO    ZINC000039413977
Cc1ccc(Cl)c(CO)c1    ZINC000113564640
C[C@H](N)c1ncccc1Cl    ZINC000075085133
C[C@@H](N)c1cncc(Cl)c1    ZINC000104451787
CNCc1ccc(Cl)nc1    ZINC000012769369
CCc1ccc(Cl)c(N)n1    ZINC000098175513
Cc1ccc(N)c(N)c1Cl    ZINC000147372684
Cc1cc(N)c(N)c(Cl)c1    ZINC000059684263
Cc1c(N)ccc(N)c1Cl    ZINC000148094036
CCc1nnc(Cl)cc1C    ZINC000054930936
CNCc1cccnc1Cl    ZINC000019090963
C[C@@H](N)c1ccncc1Cl    ZINC000095664914
C[C@H](N)c1cncc(Cl)c1    ZINC000211596432
Clc1cnn(CC2CC2)c1    ZINC000335525604
CCNc1cccnc1Cl    ZINC000036983004
Cc1ccc(CN)nc1Cl    ZINC000095763787
Cn1ncc(Cl)c1C1CC1    ZINC000664152123
C[C@@H](N)c1cccnc1Cl    ZINC000083427505
CCc1cc(N)ncc1Cl    ZINC000098175461
Cc1ccc(Cl)c(N)c1N    ZINC000113629603
Cc1cc(Cl)c(N)c(C)n1    ZINC000146606822
C[C@@H](N)c1ccc(Cl)nc1    ZINC000034741463
CNCc1cc(Cl)ccn1    ZINC000083268940
CNc1ccc(N)cc1Cl    ZINC000026515516
CCc1nc(N)ccc1Cl    ZINC000098175514
Cc1nc(C)c(Cl)c(C)n1    ZINC000098177998
Cc1cc(Cl)cnc1CN    ZINC000066322857
Cc1cnc(CN)cc1Cl    ZINC000095761754
CCNc1ccnc(Cl)c1    ZINC000047844032
C[C@H](N)c1cccc(Cl)n1    ZINC000083268942
CN(C)c1cccc(Cl)n1    ZINC000042783650
Cc1ccnc(Cl)c1CN    ZINC000095763624
CNCc1ccnc(Cl)c1    ZINC000004072645
Cc1cccc(Cl)c1NN    ZINC000005748166
C[C@H](N)c1cccnc1Cl    ZINC000083427502
Cc1ccc(CN)c(Cl)n1    ZINC000044248653
CC(C)c1ccc(Cl)nn1    ZINC000036168385
CCNc1ncccc1Cl    ZINC000021013601
CCNc1cc(Cl)ccn1    ZINC000032914833
Cc1cccc(NN)c1Cl    ZINC000039332307
Cc1cc(CN)cc(Cl)n1    ZINC000095630930
NCCc1cccc(Cl)n1    ZINC000082046836
CCNc1ccc(Cl)nc1    ZINC000122785085
NCc1ccc(N)c(Cl)c1    ZINC000002524594
C=C(Cl)Cn1ccnc1C    ZINC000082615261
NCc1cc(Cl)ccc1N    ZINC000004203225
CCCc1cncnc1Cl    ZINC000019091768
CCc1cc(Cl)cnc1N    ZINC000070406381
Cc1cnc(Cl)c(CN)c1    ZINC000095630927
C=C(C)Cn1cc(Cl)cn1    ZINC000041367863
NCCc1cncc(Cl)c1    ZINC000082845749
Cc1ccc(Cl)c(CN)n1    ZINC000095761403
CN(C)c1ccnc(Cl)c1    ZINC000021990778
N#CCN1CCC=C(Cl)C1    ZINC000404448657
Cc1cc(C)c(Cl)c(N)n1    ZINC000039190999
Cc1nc(C)c(Cl)nc1C    ZINC000038810065
NCCc1ccc(Cl)nc1    ZINC000044397113
C=C(Cl)Cn1cc(C)cn1    ZINC000853670659
Cc1cc(Cl)ncc1CN    ZINC000066322849
Cc1cc(N)c(Cl)nc1C    ZINC000059349546
Cc1nccn1C/C=C\Cl    ZINC000216894894
CCc1ncc(C)c(Cl)n1    ZINC000072204523
CN(C)c1ncccc1Cl    ZINC000095761291
Cc1ccnc(CN)c1Cl    ZINC000095768867
Cc1ncc(Cl)cc1CN    ZINC000082632198
NNCc1ccc(Cl)cc1    ZINC000019169163
Cc1cc(Cl)nc(CN)c1    ZINC000095763790
C/C(Cl)=C/Cn1cccn1    ZINC000530160823
CC(C)c1cncnc1Cl    ZINC000019091765
CN(C)c1cc(Cl)ccn1    ZINC000021990783
Cc1ccc(NN)c(Cl)c1    ZINC000002386414
Cc1cnc(CN)c(Cl)c1    ZINC000095763783
CC(C)c1nccnc1Cl    ZINC000005761535
CCCc1nccnc1Cl    ZINC000039306384
C[C@H](N)c1ccnc(Cl)c1    ZINC000044138902
C[C@H](N)c1ccncc1Cl    ZINC000095682584
Cc1cc(N)nc(Cl)c1C    ZINC000088189793
NCCc1ccncc1Cl    ZINC000044397791
C/C(Cl)=C\Cn1cccn1    ZINC000530160824
Clc1[nH]nc2c1CCCC2    ZINC000039134168
Cc1cc(Cl)cc(N)c1N    ZINC000001433101
Cc1c(N)cc(N)cc1Cl    ZINC000026508625
Cc1ncc(N)c(C)c1Cl    ZINC000003881100
C/C(Cl)=C/Cn1ccnc1    ZINC000528404955
CCCc1cc(Cl)ncn1    ZINC000026420705
Cc1cc(N)nc(C)c1Cl    ZINC000098175458
C[C@@H](N)c1ccc(Cl)cn1    ZINC000074342402
Cc1cc(N)c(N)cc1Cl    ZINC000000153342
Cc1cc(C)c(N)c(Cl)n1    ZINC000011803986
CC(C)c1nccc(Cl)n1    ZINC000036882185
CN(C)c1ccc(Cl)cn1    ZINC000083119827
Cc1c(Cl)cccc1NN    ZINC000000085244
Cc1ccc(Cl)cc1NN    ZINC000000409916
CC(C)c1cc(Cl)ncn1    ZINC000026420712
Cc1nc(C)c(C)c(Cl)n1    ZINC000037947814
CCNc1cccc(Cl)n1    ZINC000042783838
CCNc1ccc(Cl)cn1    ZINC000020547374
CNc1cc(Cl)ccc1N    ZINC000038886075
NNCc1ccccc1Cl    ZINC000019169213
Cc1cc(NN)ccc1Cl    ZINC000002243488
CNc1ccc(Cl)cc1N    ZINC000032299688
Cc1cc(CN)c(Cl)cn1    ZINC000095761402
CCc1cnc(C)nc1Cl    ZINC000019091755
NCc1ccc(Cl)cc1N    ZINC000039225409
Cc1c(N)c(N)ccc1Cl    ZINC000014985723
C/C(Cl)=C\Cn1ccnc1    ZINC000528404945
CCNc1ccncc1Cl    ZINC000086778397
C[C@@H](N)c1ccnc(Cl)c1    ZINC000044138904
CCc1cc(Cl)nc(C)n1    ZINC000008698460
CCc1c(C)ncnc1Cl    ZINC000040862579
CCc1ncnc(Cl)c1C    ZINC000045955913
Clc1cn[nH]c1C1CCC1    ZINC000252481636
CCc1ccnc(N)c1Cl    ZINC000098175460
NCc1ccc(Cl)c(N)c1    ZINC000002524593
CN(C)c1ccc(Cl)nc1    ZINC000019801012
Cc1cc(CN)cnc1Cl    ZINC000066322825
C=CCCn1cc(Cl)cn1    ZINC000306514588
Cc1ccc(Cl)c(NN)c1    ZINC000104566937
Cc1nc(Cl)ccc1CN    ZINC000072225902
CNc1c(N)cccc1Cl    ZINC000034939564
C[C@H](N)c1ccc(Cl)nc1    ZINC000034741462
CCc1nc(C)cc(Cl)n1    ZINC000008731059
Cc1cc(N)c(C)nc1Cl    ZINC000095836360
C=CCn1ncc(Cl)c1C    ZINC000307376487
NNCc1cccc(Cl)c1    ZINC000019169165
Cc1cc(Cl)nc(C)c1N    ZINC000084308463
C[C@@H](N)c1cccc(Cl)n1    ZINC000083268943
Cc1cc(Cl)ccc1NN    ZINC000000164682
Cc1ccc(NN)cc1Cl    ZINC000000164931
C[C@@H](N)c1ncccc1Cl    ZINC000075085135
C[C@H](N)c1ccc(Cl)cn1    ZINC000074342401
NCc1cc(N)cc(Cl)c1    ZINC000002573849
Cc1nccn1C/C=C/Cl    ZINC000082615284
Cc1cc(N)c(Cl)cc1N    ZINC000002556495
Brc1ccccn1    ZINC000000158586
Brc1cccnc1    ZINC000000158591
Brc1ccncc1    ZINC000000158596
N#CCc1sccc1Cl    ZINC000083141933
N#CCc1ccc(Cl)s1    ZINC000019411203
Cc1cc(Cl)sc1C#N    ZINC000238521654
[C-]#[N+]Cc1ccc(Cl)s1    ZINC000104402595
O=Nc1ccc(O)c(Cl)c1    ZINC000004786636
O=C(O)c1ccnc(Cl)c1    ZINC000000166657
O=Cc1ccc(O)c(Cl)n1    ZINC000071788946
O=C(O)c1ncccc1Cl    ZINC000000343396
O=C(O)c1cc(Cl)ccn1    ZINC000000332946
O=Cc1c[nH]c(=O)c(Cl)c1    ZINC000008698115
O=[N+]([O-])c1ccc(Cl)cc1    ZINC000003860273
O=C(O)c1cccnc1Cl    ZINC000000164425
O=Cc1ccnc(Cl)c1O    ZINC000095642460
O=C(O)c1ccc(Cl)cn1    ZINC000002599023
O=[N+]([O-])c1cccc(Cl)c1    ZINC000001686983
O=[N+]([O-])c1ccccc1Cl    ZINC000000331636
O=C(O)c1ccncc1Cl    ZINC000002243484
O=Cc1c[nH]cc(Cl)c1=O    ZINC000095773647
O=Cc1cc(Cl)c[nH]c1=O    ZINC000014007765
O=C(O)c1cccc(Cl)n1    ZINC000000039491
O=Cc1c(O)ccnc1Cl    ZINC000038534038
O=C(O)c1cnccc1Cl    ZINC000000332947
O=Cc1cc(Cl)ncc1O    ZINC000072190629
O=C(O)c1ccc(Cl)nc1    ZINC000000164579
O=C(O)c1cncc(Cl)c1    ZINC000001691706
O=Cc1cc(O)cnc1Cl    ZINC000045672777
O=NNc1cccnc1Cl    ZINC000006525313
Nc1ncnc(Cl)c1C=O    ZINC000002511467
NC(=O)c1ccnnc1Cl    ZINC000034478053
NC(=O)c1ccc(Cl)nn1    ZINC000016123717
Nc1ncc(Cl)nc1C=O    ZINC000095496161
NC(=O)c1cnc(Cl)cn1    ZINC000006091417
O/N=C/c1ccc(Cl)nn1    ZINC000148528594
O=NNc1ccc(Cl)cn1    ZINC000006536600
NC(=O)c1nccnc1Cl    ZINC000001725127
NC(=O)c1cncc(Cl)n1    ZINC000001101987
NC(=O)c1cc(Cl)ncn1    ZINC000166978675
OB(O)c1cccc(Cl)n1    ZINC000169744870
C=Cc1cc(Cl)cnc1F    ZINC000209831946
OB(O)c1cc(Cl)ccn1    ZINC000169746100
OB(O)c1ccc(Cl)cn1    ZINC000169744835
OB(O)c1cncc(Cl)c1    ZINC000169743624
OB(O)c1ccnc(Cl)c1    ZINC000169743757
C=Cc1ccnc(Cl)c1F    ZINC000169799076
OB(O)c1ccncc1Cl    ZINC000169745560
OB(O)c1ccc(Cl)nc1    ZINC000169743408
OB(O)c1cccnc1Cl    ZINC000169743474
OB(O)c1cnccc1Cl    ZINC000169743489
COc1cc(Cl)cnc1C    ZINC000238339497
COc1ccc(C)c(Cl)n1    ZINC000080406210
NCc1cc(O)cc(Cl)c1    ZINC000040447858
COCc1ccnc(Cl)c1    ZINC000052721930
COCc1ccc(Cl)nc1    ZINC000019385596
COc1c(N)cccc1Cl    ZINC000002528177
Cc1ccc(O)c(N)c1Cl    ZINC000149850970
COc1ccc(N)cc1Cl    ZINC000000162405
CCOc1ccc(Cl)nc1    ZINC000021981935
Cc1ncc(CO)cc1Cl    ZINC000088315028
Cc1cc(Cl)cc(N)c1O    ZINC000022012527
CC#CC(=O)NC/C=C/Cl    ZINC000891200332
Cc1cnc(Cl)c(CO)c1    ZINC000038843926
Nc1ccc(Cl)cc1CO    ZINC000000389605
Cc1ccc(Cl)c(=O)n1C    ZINC000085398633
Nc1ccc(Cl)c(CO)c1    ZINC000002548298
Cc1ccc(CO)c(Cl)n1    ZINC000091297259
Clc1onc2c1CCCC2    ZINC000038949076
CCOc1ncccc1Cl    ZINC000014982382
C[C@H](O)c1ccnc(Cl)c1    ZINC000064034089
CCn1c(Cl)cccc1=O    ZINC000306879583
CCn1cc(Cl)ccc1=O    ZINC000071515941
COc1ccnc(Cl)c1C    ZINC000088189786
CCOc1cncc(Cl)c1    ZINC000021981998
COc1cc(C)cc(Cl)n1    ZINC000079069442
COc1c(C)nccc1Cl    ZINC000039038289
COc1cccc(Cl)c1N    ZINC000038582613
CCOc1cccnc1Cl    ZINC000026423191
Cc1cc(Cl)cc(=O)n1C    ZINC000000332107
Cc1nc(Cl)ccc1CO    ZINC000072225901
COc1cccc(N)c1Cl    ZINC000015636015
COc1cc(N)cc(Cl)c1    ZINC000005732445
OCCc1cccc(Cl)n1    ZINC000084284984
COc1cc(N)ccc1Cl    ZINC000002567837
COc1cc(C)nc(Cl)c1    ZINC000084234184
Nc1cccc(Cl)c1CO    ZINC000021987708
NCc1cc(O)ccc1Cl    ZINC000084427240
CCOc1ccnc(Cl)c1    ZINC000000331009
C[C@H](O)c1ccc(Cl)nc1    ZINC000065356654
C[C@H](O)c1ccc(Cl)cn1    ZINC000082713325
Cc1c(Cl)ccc(=O)n1C    ZINC000085398634
Cc1cc(Cl)nc(CO)c1    ZINC000095930620
COc1ncc(Cl)cc1C    ZINC000095763957
C[C@@H](O)c1cc(Cl)ccn1    ZINC000117996462
C#CCNC(=O)/C=C(/C)Cl    ZINC000899975266
CCOc1cnccc1Cl    ZINC000021982016
COc1ccc(Cl)c(N)c1    ZINC000000388309
CCOc1cccc(Cl)n1    ZINC000000394677
Cc1cc(N)cc(Cl)c1O    ZINC000000152857
COc1cc(C)cnc1Cl    ZINC000039961290
Cc1cc(=O)n(C)cc1Cl    ZINC000085398643
OCCc1cccnc1Cl    ZINC000114998708
Cc1c(C)[n+]([O-])ccc1Cl    ZINC000001562480
Cc1cc(Cl)c(N)cc1O    ZINC000034380659
CCOc1ccncc1Cl    ZINC000079007064
COc1c(C)ccnc1Cl    ZINC000238367154
NOCc1cccc(Cl)c1    ZINC000003883124
COc1cnc(Cl)c(C)c1    ZINC000039316980
Cc1c(Cl)ccnc1CO    ZINC000035076491
Cc1cc(N)c(O)cc1Cl    ZINC000062152889
OCCc1ccnc(Cl)c1    ZINC000067176089
Nc1cccc(CO)c1Cl    ZINC000095932395
Cc1cc(CO)cnc1Cl    ZINC000038246827
C=C(Cl)CNC(=O)C#CC    ZINC000232610491
ONCc1ccccc1Cl    ZINC000039298740
OCCc1ccncc1Cl    ZINC000084086207
CCOc1ccc(Cl)cn1    ZINC000008324988
COc1cc(C)c(Cl)cn1    ZINC000015020291
Cc1ccn(C)c(=O)c1Cl    ZINC000085398641
NOCc1ccccc1Cl    ZINC000000170199
COc1ccc(N)c(Cl)c1    ZINC000001686940
Cc1cc(N)c(O)c(Cl)c1    ZINC000020134803
C[C@@H](O)c1ccc(Cl)cn1    ZINC000082713326
COc1cc(Cl)cc(C)n1    ZINC000072204495
Cc1cnc(CO)cc1Cl    ZINC000085221820
NCc1ccc(O)cc1Cl    ZINC000002524605
C[C@@H](O)c1ccc(Cl)nc1    ZINC000065356655
NCc1cc(Cl)ccc1O    ZINC000001628244
Cc1cc(O)c(Cl)cc1N    ZINC000044831179
Nc1cc(Cl)cc(CO)c1    ZINC000040443186
Cc1c(Cl)nccc1CO    ZINC000071255694
COc1cc(Cl)ccc1N    ZINC000002041191
OCCc1ncccc1Cl    ZINC000084285005
Nc1cc(Cl)ccc1CO    ZINC000006862918
C[C@@H](O)c1cccnc1Cl    ZINC000077011338
COc1cnc(Cl)cc1C    ZINC000082163948
C#CCNC(=O)/C=C(\C)Cl    ZINC000899975265
Cc1ccc(NO)c(Cl)c1    ZINC000039133604
NCc1ccc(O)c(Cl)c1    ZINC000039216115
CCn1ccc(=O)cc1Cl    ZINC000307257239
CCOc1cc(Cl)ccn1    ZINC000014982384
CNc1ccc(Cl)cc1O    ZINC000084427242
Cc1ccc(N)c(Cl)c1O    ZINC000002243463
CC#CC(=O)NC/C=C\Cl    ZINC000891200333
Nc1c(Cl)cccc1CO    ZINC000071257196
COc1ccc(Cl)cc1N    ZINC000000153252
OCCc1cc(Cl)ccn1    ZINC000084284991
Nc1ccc(CO)c(Cl)c1    ZINC000022199861
COc1nccc(C)c1Cl    ZINC000084237277
NCc1cccc(Cl)c1O    ZINC000082846351
C[C@H](O)c1cc(Cl)ccn1    ZINC000117996463
Cc1cc(CO)cc(Cl)n1    ZINC000095630753
Cc1cc(O)c(N)c(Cl)c1    ZINC000213760479
Nc1cc(CO)ccc1Cl    ZINC000034111637
OCCc1ccc(Cl)nc1    ZINC000067176091
Cc1cc(Cl)ncc1CO    ZINC000072225879
COc1ccc(Cl)c(C)n1    ZINC000079048055
COc1ncc(C)cc1Cl    ZINC000087493214
Cc1ccc(Cl)c(CO)n1    ZINC000238479866
NOCc1ccc(Cl)cc1    ZINC000000169388
C[C@H](O)c1cccnc1Cl    ZINC000077011334
Cc1cc(O)c(N)cc1Cl    ZINC000006069811
COc1ccc(C)nc1Cl    ZINC000008672876
Cc1cc(Cl)cc(C)[n+]1[O-]    ZINC000000331919
COc1cc(Cl)c(C)cn1    ZINC000202462036
NCc1c(O)cccc1Cl    ZINC000052904631
Cc1cc(=O)c(Cl)c(C)[nH]1    ZINC000005350111
Nc1ccc(CO)cc1Cl    ZINC000034165574
Cc1cnc(Cl)cc1CO    ZINC000071256039
Cc1cc(Cl)cc(CO)n1    ZINC000071625236
CCn1ccc(Cl)cc1=O    ZINC000902648806
CCNc1nccc(Cl)n1    ZINC000021303232
Cc1nc(C)c(Cl)c(N)n1    ZINC000000154509
C=C(C)n1cc(N)c(Cl)n1    ZINC001174787972
C/C(Cl)=C/Cn1ccnn1    ZINC000530109935
CNc1nc(C)cc(Cl)n1    ZINC000015418424
Cc1c(N)nnc(Cl)c1C    ZINC000001529091
Cc1nc(N)c(C)c(Cl)n1    ZINC000003631217
CCc1ncnc(N)c1Cl    ZINC000095756187
Cc1cc(N)c(N)c(Cl)n1    ZINC000098181713
CCc1cc(Cl)nnc1N    ZINC000083444124
CN(C)c1cncc(Cl)n1    ZINC000042384080
Nc1cc(Cl)cc(N)c1N    ZINC000001585536
CCc1cc(Cl)nc(N)n1    ZINC000016696814
CN(C)c1nccnc1Cl    ZINC000042383890
Cc1cc(Cl)nc(N)c1N    ZINC000095742653
CNCc1ccc(Cl)nn1    ZINC000079438420
CN(C)c1cnc(Cl)cn1    ZINC000095628664
CN(C)c1nccc(Cl)n1    ZINC000040887696
Cc1nc(N)nc(C)c1Cl    ZINC000001598620
CN(N)c1ncccc1Cl    ZINC000088189813
C=C(Cl)Cn1ccc(N)n1    ZINC000096528134
CCc1ncc(Cl)nc1N    ZINC001161694318
Cc1nc(N)c(N)cc1Cl    ZINC000021981772
C=C(Cl)Cn1cc(C)nn1    ZINC000853718263
C=CCn1ncc(N)c1Cl    ZINC000095097507
CNc1nc(Cl)ccc1N    ZINC000091297519
NNCc1ccc(Cl)nc1    ZINC000043214520
Cc1nc(N)nc(Cl)c1C    ZINC000000039513
Cc1ccnc(NN)c1Cl    ZINC001776011342
Cc1cnc(Cl)c(NN)c1    ZINC000252495802
Cc1cnc(NN)c(Cl)c1    ZINC000084845449
CCNc1ncncc1Cl    ZINC000163574151
Cc1cnc(Cl)c(N)c1N    ZINC000071255696
C=C(Cl)Cn1cnc(C)n1    ZINC000853718947
Nc1cn(C/C=C/Cl)cn1    ZINC000685951079
CN(N)c1cc(Cl)ccn1    ZINC000199545023
CCNc1ncc(Cl)cn1    ZINC000072194584
CNc1cc(Cl)cnc1N    ZINC000238328418
Clc1cnn2c1NCCC2    ZINC000107326830
Cc1cnc(Cl)c(CN)n1    ZINC000147149909
CCNc1nccnc1Cl    ZINC000043537557
CCNc1ccc(Cl)nn1    ZINC000006665917
CN(C)c1ccc(Cl)nn1    ZINC000000380119
CN(N)c1ccc(Cl)cn1    ZINC000095725637
C/C(Cl)=C\Cn1ccnn1    ZINC000530109943
Clc1cnc2n1CCNC2    ZINC000082849898
CNc1ncc(C)c(Cl)n1    ZINC000079418853
CNCc1nccc(Cl)n1    ZINC000265540746
CN(N)c1cccc(Cl)n1    ZINC000001395738
CCc1c(N)ncnc1Cl    ZINC000082566339
Cc1nc(C)c(N)c(Cl)n1    ZINC000062715899
CN(C)c1cncnc1Cl    ZINC001163566692
C/C(Cl)=C\Cn1cncn1    ZINC000530160165
Cc1c(Cl)cnc(N)c1N    ZINC000040448522
CNc1ccnc(Cl)c1N    ZINC000019702127
NCc1nc(N)ccc1Cl    ZINC000047844167
NNCc1cccnc1Cl    ZINC000083251914
CNCc1nccnc1Cl    ZINC000079438465
C=C(Cl)Cn1cc(N)cn1    ZINC000096528128
C/C(Cl)=C/Cn1cncn1    ZINC000530160164
CNc1ncc(N)cc1Cl    ZINC000052507704
Cc1nc(N)c(Cl)nc1C    ZINC000001678562
Cc1nc(NN)ccc1Cl    ZINC000095496121
CCNc1cc(Cl)ncn1    ZINC000015021259
CNc1cc(Cl)nc(C)n1    ZINC000014007739
C=CNc1c(Cl)cnn1C    ZINC001174780919
Cc1cc(Cl)cnc1NN    ZINC000104569058
CN(C)c1ncc(Cl)cn1    ZINC000032192762
NCCc1nccc(Cl)n1    ZINC000077032288
CCc1nc(N)cc(Cl)n1    ZINC000040448326
CCNc1cncc(Cl)n1    ZINC000016124192
CNc1ncnc(Cl)c1C    ZINC000082565539
CN(C)c1cc(Cl)ncn1    ZINC000016844266
C=C(Cl)CN(C)CC#CC    ZINC000839612298
C=C(Cl)CCCCCC#N    ZINC000033414750
Cl/C=C/CN1C[C@@H]2C[C@@H]2C1    ZINC000886327840
CC#CCN(C)C/C=C\Cl    ZINC000378867692
Cl/C=C/CN1C[C@@H]2C[C@H]2C1    ZINC000886327839
CC#CCN(C)C/C=C/Cl    ZINC000306226126
C=C(Cl)CN1CC=CCC1    ZINC000306472303
Cl/C=C\CN1C[C@@H]2C[C@@H]2C1    ZINC000886327841
Cl/C=C\CN1CC=CCC1    ZINC000307791411
C=C(Cl)CN1C[C@@H]2C[C@H]2C1    ZINC000886328783
C#CCN(CC)C/C=C/Cl    ZINC000306496154
C=C(Cl)CN1C[C@@H]2C[C@@H]2C1    ZINC000886328782
C=C(Cl)CN1C[C@H]2C[C@@H]2C1    ZINC000886328781
C#CCN(CC)C/C=C\Cl    ZINC000378973426
C#C[C@H](C)N(C)C/C=C/Cl    ZINC000307651063
C#CCN(CC)CC(=C)Cl    ZINC000306497128
C#C[C@@H](C)N(C)CC(=C)Cl    ZINC000307694590
Cl/C=C/CN1CC=CCC1    ZINC000306483972
Cl/C=C\CN1C[C@@H]2C[C@H]2C1    ZINC000886327838
C#C[C@H](C)N(C)CC(=C)Cl    ZINC000307694591
C#C[C@@H](C)N(C)C/C=C\Cl    ZINC000387874351
C=CCN1CCC=C(Cl)C1    ZINC000878793780
C#C[C@@H](C)N(C)C/C=C/Cl    ZINC000307651064
C#C[C@H](C)N(C)C/C=C\Cl    ZINC000387874352
O=CC(Cl)=C(Cl)Cl    ZINC000002038399
O=C(Cl)/C(Cl)=C/Cl    ZINC000034729246
Brc1ccncn1    ZINC000020358092
Brc1ccnnc1    ZINC000026439052
Brc1cncnc1    ZINC000000967317
Brc1cccnn1    ZINC000039088801
Brc1cnccn1    ZINC000008698473
Clc1csc2ccoc12    ZINC000228942175
N#CCc1ncc(Cl)s1    ZINC000085351963
N#Cc1c(N)scc1Cl    ZINC000034211670
Clc1cn2ccsc2n1    ZINC000000124263
N#Cc1cc(Cl)sc1N    ZINC000039135541
Cc1nsc(Cl)c1C#N    ZINC000144215859
O=[N+]([O-])c1ccc(Cl)nc1    ZINC000002564034
O=C(O)c1ncncc1Cl    ZINC000011804329
O=[N+]([O-])c1ccnc(Cl)c1    ZINC000000151260
O=Cc1cc(F)ccc1Cl    ZINC000002510728
O=C(O)c1nccc(Cl)n1    ZINC000066327933
O=[N+]([O-])c1cccnc1Cl    ZINC000000164421
O=C(O)c1ccc(Cl)nn1    ZINC000016124607
O=Cc1cccc(F)c1Cl    ZINC000021301125
O=C(O)c1cc(Cl)cnn1    ZINC000138715396
O=[N+]([O-])c1cccc(Cl)n1    ZINC000002599037
O=[N+]([O-])c1ncccc1Cl    ZINC000002566375
O=Cc1nc[nH]c(=O)c1Cl    ZINC000225735455
O=C(O)c1ncc(Cl)cn1    ZINC000004228200
O=Cc1cc(F)cc(Cl)c1    ZINC000000732125
O=Cc1ccc(F)c(Cl)c1    ZINC000000165047
O=Cc1cccc(Cl)c1F    ZINC000000157233
O=C(O)c1cc(Cl)ncn1    ZINC000038531948
O=Cc1ccc(Cl)c(F)c1    ZINC000002512519
O=Cc1cc(Cl)ccc1F    ZINC000002243374
O=[N+]([O-])c1ccc(Cl)cn1    ZINC000001580803
O=C(O)c1ccnnc1Cl    ZINC000064033543
O=C(O)c1cnnc(Cl)c1    ZINC000071789995
O=C(O)c1cnc(Cl)cn1    ZINC000006524495
O=Cc1ccc(Cl)cc1F    ZINC000002512513
O=[N+]([O-])c1cc(Cl)ccn1    ZINC000002599006
O=Cc1ccc(F)cc1Cl    ZINC000000165062
O=Cc1c(F)cccc1Cl    ZINC000000151783
O=[N+]([O-])c1cncc(Cl)c1    ZINC000002599046
O=[N+]([O-])c1ccncc1Cl    ZINC000002566376
O=C(O)c1cncnc1Cl    ZINC000026441087
O=C(O)c1cncc(Cl)n1    ZINC000002570716
O=[N+]([O-])c1cnccc1Cl    ZINC000002583405
O=C(O)c1nccnc1Cl    ZINC000004202326
SCc1cccc(Cl)c1    ZINC000019421408
Cc1cc(S)ccc1Cl    ZINC000004253168
SCc1ccccc1Cl    ZINC000000409159
Cc1ccc(Cl)c(S)c1    ZINC000071792233
Cc1ccc(Cl)cc1S    ZINC000001575675
C=CCc1ccc(Cl)s1    ZINC000043209536
SCc1ccc(Cl)cc1    ZINC000000404320
CSc1ccc(Cl)cc1    ZINC000000161046
CSc1cccc(Cl)c1    ZINC000000404210
C=C(Cl)Cc1cccs1    ZINC000095727343
O=NNc1cncc(Cl)n1    ZINC000006524481
Cc1cc(Cl)ccc1S    ZINC000000405149
Cc1c(S)cccc1Cl    ZINC000034403121
CSc1ccccc1Cl    ZINC000000404216
Cc1cc(S)cc(Cl)c1    ZINC000071792234
Cc1ccc(S)cc1Cl    ZINC000036533060
Cc1cccc(Cl)c1S    ZINC000005218686
Cc1ccc(S)c(Cl)c1    ZINC000059466999
OB(O)c1cncc(Cl)n1    ZINC000169968853
OCc1ccc(O)c(Cl)c1    ZINC000001760433
OB(O)c1cnc(Cl)cn1    ZINC000169810455
COC(=O)[C@@H]1C=CC=C1Cl    ZINC000001626925
Cc1cc(O)cc(O)c1Cl    ZINC000005724881
COc1ccc(O)cc1Cl    ZINC000036198288
COc1cc(O)ccc1Cl    ZINC000034827702
OCc1cccc(Cl)c1O    ZINC000039129451
OCc1cccc(O)c1Cl    ZINC000034581146
COc1c(O)cccc1Cl    ZINC000005998672
COc1cccc(Cl)c1O    ZINC000006019116
COc1cc(Cl)ccc1O    ZINC000000395512
OCc1c(O)cccc1Cl    ZINC000036949607
COc1ccc(Cl)cc1O    ZINC000032188385
OCc1ccc(Cl)c(O)c1    ZINC000090411493
COc1cc(O)cc(Cl)c1    ZINC000002242684
COc1ccc(O)c(Cl)c1    ZINC000000395589
Cc1cc(Cl)cc(O)c1O    ZINC000000901779
OCc1cc(O)cc(Cl)c1    ZINC000090727683
COC(=O)[C@H]1C=CC=C1Cl    ZINC000004958376
OCc1ccc(Cl)cc1O    ZINC000001872360
OCc1ccc(O)cc1Cl    ZINC000002561213
COc1cccc(O)c1Cl    ZINC000016082594
OCc1cc(O)ccc1Cl    ZINC000098209845
Cc1cc(O)c(Cl)cc1O    ZINC000001651913
OCc1cc(Cl)ccc1O    ZINC000000161715
COc1ccc(Cl)c(O)c1    ZINC000000394743
Nc1cnc(Cl)cc1CO    ZINC000141981637
Cc1nc(=O)[nH]c(C)c1Cl    ZINC000044154634
Cc1c(Cl)cnc(N)c1O    ZINC000021981854
COc1cc(Cl)ncc1N    ZINC000083269255
COc1nccc(N)c1Cl    ZINC000040566687
N#CCC(=O)NC/C=C\Cl    ZINC000891203816
COc1ccnc(Cl)c1N    ZINC000034744552
OCCc1nccnc1Cl    ZINC001772715227
NOCc1ccnc(Cl)c1    ZINC000089261859
Nc1cc(CO)cc(Cl)n1    ZINC000095836931
COc1nc(C)cc(Cl)n1    ZINC000039646262
Cn1cc(N)cc(Cl)c1=O    ZINC000075772168
COCc1nccnc1Cl    ZINC000072194576
NCc1cc(Cl)c[nH]c1=O    ZINC000083339691
COc1cc(N)nc(Cl)c1    ZINC000091301707
COc1cc(Cl)cc(N)n1    ZINC000238418123
COc1ccc(Cl)nc1N    ZINC000039135554
CCn1ccnc(Cl)c1=O    ZINC000090225606
Nc1ncc(CO)cc1Cl    ZINC000057218526
COc1ccnc(N)c1Cl    ZINC000071256014
Nc1cc(Cl)cnc1CO    ZINC000238676537
CCc1cc(O)nnc1Cl    ZINC000075543904
COc1ncc(Cl)cc1N    ZINC000039135504
CCOc1nccnc1Cl    ZINC000043536581
CCc1nc(C=O)c(Cl)[nH]1    ZINC000020357664
O=CCCn1nccc1Cl    ZINC000108284464
CCn1ncc(Cl)c1C=O    ZINC000002731898
CC(=O)c1c(Cl)cnn1C    ZINC000002536684
COc1cnc(Cl)cc1N    ZINC000098181489
NCc1c[nH]c(=O)c(Cl)c1    ZINC000083339690
Cc1cc(=O)n(C)nc1Cl    ZINC000095930479
NOCc1cccc(Cl)n1    ZINC000095883923
Cn1cc(Cl)cc1C(N)=O    ZINC000306993654
Nc1cc(CO)cnc1Cl    ZINC000038973080
C=C(Cl)c1nnc(CC)o1    ZINC001255056531
Cn1cc(N)c(=O)c(Cl)c1    ZINC000242688016
Cc1nn(C)c(C=O)c1Cl    ZINC000072209427
NOCc1cccnc1Cl    ZINC000089261850
COc1ccc(Cl)c(N)n1    ZINC000044787402
COc1cc(N)ncc1Cl    ZINC000038530089
COc1cc(C)c(Cl)nn1    ZINC000084312545
CCc1nc[nH]c(=O)c1Cl    ZINC000040435022
COc1nc(Cl)ccc1N    ZINC000035567197
COc1ncnc(Cl)c1C    ZINC000082565145
Cc1nn(C)c(Cl)c1C=O    ZINC000000159843
COc1nc(N)ccc1Cl    ZINC000044787401
COc1cnc(Cl)c(N)c1    ZINC000059349746
CC(=O)c1nn(C)cc1Cl    ZINC000002536681
COc1cc(N)cnc1Cl    ZINC000072202825
Cc1c(Cl)c(C=O)nn1C    ZINC000082405595
COc1cc(Cl)c(N)cn1    ZINC000095628514
Cc1c(N)cc[n+]([O-])c1Cl    ZINC000095494851
COc1cnc(N)c(Cl)c1    ZINC000095761862
C/C(Cl)=C\C(=O)NCC#N    ZINC000900464994
CNC(=O)c1ccc(Cl)[nH]1    ZINC001136133407
COc1nnc(Cl)cc1C    ZINC000038220342
CCOc1cnnc(Cl)c1    ZINC000091365469
COc1c(N)ccnc1Cl    ZINC000089157591
COc1ncc(N)cc1Cl    ZINC000071864207
N#CCC(=O)NC/C=C/Cl    ZINC000891203815
Cc1nc(Cl)c(C)c(=O)[nH]1    ZINC000017301271
ONCc1cccnc1Cl    ZINC000072414145
COCc1ccc(Cl)nn1    ZINC000072194551
COCc1nccc(Cl)n1    ZINC000034267453
Cn1cc(Cl)cc(N)c1=O    ZINC000216215541
CCOc1ncc(Cl)cn1    ZINC000072194583
COc1cc(Cl)cnc1N    ZINC000065337527
CCOc1ccc(Cl)nn1    ZINC000001609634
COc1cc(N)cc(Cl)n1    ZINC000084226134
COc1nccc(Cl)c1N    ZINC000039135500
COc1cc(N)c(Cl)cn1    ZINC000071256005
Cn1ccc(Cl)c(N)c1=O    ZINC000095098118
CNC(=O)c1cc(Cl)c[nH]1    ZINC000307017777
Cc1cnc(N)c(O)c1Cl    ZINC000021981842
CCc1cc(Cl)n[nH]c1=O    ZINC000075543906
Cc1nc(Cl)c(=O)[nH]c1C    ZINC000083941112
Cc1nc(Cl)cc(N)c1O    ZINC000514285351
C=C(Cl)CNC(=O)CC#N    ZINC000162764906
CCn1cc(Cl)c(C=O)n1    ZINC000002731984
Nc1ccc(Cl)c(CO)n1    ZINC000061640438
COCc1cc(Cl)ncn1    ZINC000034267504
Cc1cnc(Cl)c(CO)n1    ZINC000669385198
CCOc1nccc(Cl)n1    ZINC000039433829
CCOc1cncc(Cl)n1    ZINC000019414218
COc1ccc(N)nc1Cl    ZINC000075629370
COc1ncc(C)c(Cl)n1    ZINC000072194601
COc1c(N)nccc1Cl    ZINC000238429765
Nc1cc(Cl)ncc1CO    ZINC000082049728
COc1cnc(C)nc1Cl    ZINC000000392461
Nc1nc(Cl)ccc1CO    ZINC000075543902
Cc1c(N)cc(=O)[nH]c1Cl    ZINC000071255550
COc1cncc(N)c1Cl    ZINC000035270338
CCOc1cc(Cl)ncn1    ZINC000015446533
CCn1c(Cl)cncc1=O    ZINC000820701571
Cc1c[n+]([O-])c(Cl)cc1N    ZINC000095494852
C/C(Cl)=C/C(=O)NCC#N    ZINC000900464993
COc1cnc(N)cc1Cl    ZINC000095707373
COc1cc(Cl)nc(C)n1    ZINC000052834828
COc1ccc(N)c(Cl)n1    ZINC000006018085
CCc1cc(F)ccc1Cl    ZINC000141983587
CCc1cc(Cl)ccc1F    ZINC000168411113
Cc1cc(Cl)c(C)cc1F    ZINC000098179802
Cc1cc(F)cc(C)c1Cl    ZINC000002540182
Cc1cc(Cl)cc(C)c1F    ZINC000149604761
Cc1c(F)ccc(Cl)c1C    ZINC000222909432
Cc1cc(C)c(Cl)cc1F    ZINC000145357090
CCc1cccc(Cl)c1F    ZINC000143596219
Cc1cc(F)cc(Cl)c1C    ZINC000117244094
CCc1cccc(F)c1Cl    ZINC000143608988
Cc1ccc(Cl)c(C)c1F    ZINC000075838553
CCc1ccc(Cl)c(F)c1    ZINC000060249313
Cc1nnnn1C/C=C\Cl    ZINC000378965239
CNc1ncnc(Cl)c1N    ZINC000001745659
CNc1nc(N)cc(Cl)n1    ZINC000001603962
Cc1nc(N)c(N)c(Cl)n1    ZINC000000330854
C=C(Cl)Cn1nnnc1C    ZINC000306234440
Cc1cc(Cl)nc(NN)n1    ZINC000037737493
CNc1nnc(Cl)cc1N    ZINC000141992938
CNc1cc(Cl)nc(N)n1    ZINC000000330446
Cc1ncnc(NN)c1Cl    ZINC000000331822
Cc1nc(Cl)cc(NN)n1    ZINC000034100878
CNc1c(N)ncnc1Cl    ZINC000117923273
Cc1nnnn1C/C=C/Cl    ZINC000306492678
CN(N)c1ccc(Cl)nn1    ZINC000000152907
ClC1=CC[C@@H]2COC[C@@H]2C1    ZINC000000494810
O=C/C=C(\Cl)C1CCCC1    ZINC000025580743
ClC1=CC[C@H]2COC[C@@H]2C1    ZINC000000494809
C=C(Cl)CC#CC(C)(C)O    ZINC000005379409
ClC1=CC[C@H]2COC[C@H]2C1    ZINC000000494811
CC1(C)CC(=O)C=C(Cl)C1    ZINC000004822595
ClC1=CC[C@@H]2COC[C@H]2C1    ZINC000000494812
CCCCc1ncc(Cl)[nH]1    ZINC000020358064
CC(C)c1cc(Cl)n(C)n1    ZINC000004594314
Cl/C=C\CN1CC=CCN1    ZINC000705194624
C=C(Cl)CN[C@@H](C)CC#N    ZINC000125059000
Cl/C=C/CN1CC=CCN1    ZINC000705194629
CCCc1c(Cl)cnn1C    ZINC000757120714
CNCc1cc(Cl)cn1C    ZINC000074942025
C=C(Cl)CN[C@H](C)CC#N    ZINC000125059262
C=C(Cl)CN(CC)CC#N    ZINC000045061227
C[C@H](CC#N)NC/C=C\Cl    ZINC000878817675
CN(C/C=C/Cl)CCC#N    ZINC000019834212
Cc1ncn(C(C)C)c1Cl    ZINC000140676148
CC(C)(C)n1ccc(Cl)n1    ZINC000149212735
CCn1nc(C)c(Cl)c1C    ZINC000034925007
C[C@@H](CC#N)NC/C=C/Cl    ZINC000878817677
CC(C)c1c(Cl)cnn1C    ZINC000075839240
Cc1nn(C(C)C)cc1Cl    ZINC000047218745
C=C(Cl)CN1CC=CCN1    ZINC000707880608
CC(C)Cn1cc(Cl)cn1    ZINC000041368042
C[C@H](CC#N)NC/C=C/Cl    ZINC000878817676
Cc1c(Cl)ncn1C(C)C    ZINC000408715767
CCN(CC#N)C/C=C/Cl    ZINC000045061223
CCCCn1cc(Cl)cn1    ZINC000041367854
CCCCn1nccc1Cl    ZINC000137312560
CCCn1ncc(Cl)c1C    ZINC000134722674
C=C(Cl)CN(C)CCC#N    ZINC000019834217
CC(C)Cn1nccc1Cl    ZINC000095094215
C[C@@H](CC#N)NC/C=C\Cl    ZINC000878817678
CN(C/C=C\Cl)CCC#N    ZINC000206250889
CCCn1cc(Cl)c(C)n1    ZINC000047474197
CCN(CC#N)C/C=C\Cl    ZINC000218672114
CC[C@@H](C)n1cc(Cl)cn1    ZINC000047474209
CC[C@H](C)n1cc(Cl)cn1    ZINC000047474211
NCC(Cl)=C(Cl)Cl    ZINC000098210116
Brc1cnnnc1    ZINC000095831016
O=C=Nc1ccc(Cl)s1    ZINC000051172058
N#Cc1sc(N)nc1Cl    ZINC000066331947
N#Cc1c(N)snc1Cl    ZINC000004106101
Cn1ccc(Br)c1    ZINC000034408153
O=[N+]([O-])c1nccnc1Cl    ZINC000034765275
O=[N+]([O-])c1cnc(Cl)cn1    ZINC000001420771
O=[N+]([O-])c1cncnc1Cl    ZINC000014982438
O=Cc1ccc(Cl)nc1F    ZINC000071256090
CSc1cc(Cl)ccn1    ZINC000040448454
O=Cc1c(F)ccnc1Cl    ZINC000079387263
O=Cc1cnc(Cl)c(F)c1    ZINC000074937895
O=Cc1ccc(Cl)c(F)n1    ZINC000095761890
Nc1cc(Cl)ccc1S    ZINC000000404031
Nc1c(S)cccc1Cl    ZINC000020156627
O=Cc1c(F)cncc1Cl    ZINC000095761891
SCc1cccnc1Cl    ZINC000089261847
O=Cc1ncc(F)cc1Cl    ZINC000085210398
CSc1cccnc1Cl    ZINC000039240342
O=Cc1cncc(F)c1Cl    ZINC000090411215
O=Cc1cnc(F)cc1Cl    ZINC000091297644
CSc1cccc(Cl)n1    ZINC000001389471
Nc1ccc(S)c(Cl)c1    ZINC000034078578
C=CNc1csc(Cl)c1    ZINC001174781564
O=Cc1nc(Cl)ccc1F    ZINC000002539925
O=Cc1cc(F)ncc1Cl    ZINC000095616309
O=Cc1cc(F)cnc1Cl    ZINC000002384081
O=Cc1cc(F)c(Cl)cn1    ZINC000095768557
O=Cc1cc(Cl)cnc1F    ZINC000002539930
Nc1ccc(Cl)cc1S    ZINC000002243495
O=Cc1ccc(F)nc1Cl    ZINC000238627294
SCc1ccnc(Cl)c1    ZINC000089261856
CSc1ccc(Cl)nc1    ZINC000115333989
CSc1ccnc(Cl)c1    ZINC000014982424
O=Cc1c(F)nccc1Cl    ZINC000071256025
CSc1ncccc1Cl    ZINC000039647308
O=Cc1ncc(Cl)cc1F    ZINC000091692943
O=Cc1ccnc(Cl)c1F    ZINC000002539923
O=Cc1cc(Cl)ncc1F    ZINC000002539941
Cn1cccc(Cl)c1=S    ZINC000002575616
O=Cc1ccnc(F)c1Cl    ZINC000071256432
Nc1cccc(Cl)c1S    ZINC000036378432
CSc1ccc(Cl)cn1    ZINC000081659050
C=CNc1cc(Cl)cs1    ZINC001174783406
O=Cc1nccc(Cl)c1F    ZINC000095761854
CSc1cncc(Cl)c1    ZINC000196564365
C=CNc1ccc(Cl)s1    ZINC001174783418
CNC(=O)c1ccoc1Cl    ZINC000234338670
Cn1cc(Cl)cc1C(=O)O    ZINC000007986287
Cc1[nH]c(=O)cc(O)c1Cl    ZINC000062714216
C#CC(=O)NOC/C=C\Cl    ZINC000381924349
COc1ncc(O)cc1Cl    ZINC000090411267
C#CC(=O)NOC/C=C/Cl    ZINC000306660408
COC(=O)c1cc[nH]c1Cl    ZINC000032303103
COc1c(Cl)cc[nH]c1=O    ZINC000088613769
Cc1c(O)cc(O)nc1Cl    ZINC000039476185
COC(=O)c1[nH]ccc1Cl    ZINC000033835502
COc1nccc(O)c1Cl    ZINC000095616377
COc1cc(Cl)[nH]c(=O)c1    ZINC000034120339
CON=Cc1ccc(Cl)o1    ZINC000382424811
COc1cc(Cl)c[nH]c1=O    ZINC000033637141
OCc1ccc(O)c(Cl)n1    ZINC000034545680
CNC(=O)c1ccc(Cl)o1    ZINC000219656173
COC(=O)c1c[nH]c(Cl)c1    ZINC000039333507
COC(=O)c1ccc(Cl)[nH]1    ZINC000032155723
COc1c(O)ccnc1Cl    ZINC000104506978
OCc1cc(O)cnc1Cl    ZINC000238724222
COc1nc(Cl)ccc1O    ZINC000095761627
COc1cnc(Cl)cc1O    ZINC000095642459
COc1cc(O)cnc1Cl    ZINC000095630951
COc1ncc(Cl)cc1O    ZINC000065337576
Cn1ccc(Cl)c1C(=O)O    ZINC000098179489
COc1cc(O)c(Cl)cn1    ZINC000090411266
COC(=O)c1cc(Cl)c[nH]1    ZINC000020311171
COc1c(N)ncnc1Cl    ZINC000005732318
Cn1ncc(Cl)c1C(N)=O    ZINC000020448014
Cn1cc(Cl)nc(N)c1=O    ZINC000039384810
Cn1cc(Cl)c(C(N)=O)n1    ZINC000095098489
COc1ncc(N)c(Cl)n1    ZINC000228975472
COc1ncnc(Cl)c1N    ZINC000000331857
COc1cnc(N)nc1Cl    ZINC000044185156
Cc1nc(N)c(O)c(Cl)n1    ZINC000039125576
COc1c(N)nncc1Cl    ZINC001161693964
CNc1cc(Cl)nnc1O    ZINC001306915581
Cn1ncc(C(N)=O)c1Cl    ZINC000034214585
COc1nnc(Cl)cc1N    ZINC000034599126
Cn1ncc(Cl)c(N)c1=O    ZINC000039643690
Cn1c(N)nc(Cl)c1C=O    ZINC000057218427
NNC(=O)c1cc(Cl)c[nH]1    ZINC000004218351
COc1ncnc(N)c1Cl    ZINC000234893931
COc1nc(Cl)cnc1N    ZINC000034478963
COc1cc(Cl)nnc1N    ZINC000075772241
NC(=O)Cn1cc(Cl)cn1    ZINC000034925226
Cn1cnc(Cl)c(N)c1=O    ZINC000039212651
CNc1cc(Cl)nc(=O)[nH]1    ZINC000238328436
CC(=O)Nc1[nH]ncc1Cl    ZINC000095096537
Nc1ncnc(Cl)c1CO    ZINC000095929119
Cn1nc(C(N)=O)cc1Cl    ZINC001618231233
COc1cnc(Cl)c(N)n1    ZINC000038276375
Cn1ncc(N)c(Cl)c1=O    ZINC000032197864
COc1nc(N)cc(Cl)n1    ZINC000032197680
COc1cc(Cl)nc(N)n1    ZINC000000333476
Cn1cc(Cl)c(/C=N/O)n1    ZINC000000077329
CNc1cn[nH]c(=O)c1Cl    ZINC000035537731
COc1ncc(Cl)nc1N    ZINC000116958044
NCc1cccc(Cl)c1F    ZINC000002575001
Cc1c(N)cc(F)cc1Cl    ZINC000002243131
NCc1cccc(F)c1Cl    ZINC000044172048
Cc1ccc(N)c(F)c1Cl    ZINC000150158159
CNc1cccc(F)c1Cl    ZINC000084427388
NCc1cc(F)cc(Cl)c1    ZINC000006524441
NNc1ncnc(Cl)c1N    ZINC000002523006
Cc1c(N)c(Cl)ccc1F    ZINC000075926521
Cc1cc(Cl)c(F)c(C)n1    ZINC000098177911
CNc1cc(F)ccc1Cl    ZINC000036533393
Cc1cc(F)c(N)c(Cl)c1    ZINC000079524153
Cc1cc(Cl)cc(F)c1N    ZINC000067794449
CNc1cc(F)cc(Cl)c1    ZINC000036533395
CNc1cc(Cl)ccc1F    ZINC000035083576
Cc1cc(Cl)c(C)[nH][n+]1=O    ZINC000606503208
Cc1c(N)ccc(Cl)c1F    ZINC000146717478
Cc1cc(N)c(F)cc1Cl    ZINC000034239132
Cc1ccc(F)c(N)c1Cl    ZINC000012359186
NCc1cc(F)ccc1Cl    ZINC000012359293
Cc1ccc(Cl)c(N)c1F    ZINC000012359282
CNc1ccc(F)cc1Cl    ZINC000020359380
Cc1cc(F)c(N)cc1Cl    ZINC000095961017
NCc1ccc(F)cc1Cl    ZINC000000406432
NNc1nncc(Cl)c1N    ZINC000008616364
NNc1cc(Cl)nc(N)n1    ZINC000017289248
Nc1nc(N)c(N)c(Cl)n1    ZINC000040448432
NNc1nnc(Cl)cc1N    ZINC000017325862
NCc1ccc(Cl)c(F)c1    ZINC000002512524
Cc1c(F)ccc(N)c1Cl    ZINC000039435094
Cc1cc(N)c(Cl)cc1F    ZINC000000389732
CNc1c(F)cccc1Cl    ZINC000122106768
NCc1ccc(F)c(Cl)c1    ZINC000000167020
Cc1cc(F)cc(N)c1Cl    ZINC000306893999
Cc1cc(F)cc(Cl)c1N    ZINC000067794461
NCc1ccc(Cl)cc1F    ZINC000000157012
CNc1cccc(Cl)c1F    ZINC000020360390
CNc1ccc(Cl)cc1F    ZINC000036533397
CNc1ccc(Cl)c(F)c1    ZINC000042580148
CNc1ccc(F)c(Cl)c1    ZINC000032005921
NCc1c(F)cccc1Cl    ZINC000000159324
Cc1cc(F)c(Cl)cc1N    ZINC000067794470
NCc1cc(Cl)ccc1F    ZINC000002382090
CN1CCC/C(=C\Cl)C1=O    ZINC000012416743
C/C(Cl)=C/C(=O)N1CCC1    ZINC000900007765
C/C=C/C(=O)NC/C=C\Cl    ZINC000891197541
O=C(NC/C=C\Cl)C1CC1    ZINC000891214428
CC(=O)N1CCC=C(Cl)C1    ZINC000404384367
CC(C)(C)c1cc(Cl)on1    ZINC000082703801
C=C(Cl)CNC(=O)/C=C/C    ZINC000135352914
C/C=C\C(=O)NC/C=C\Cl    ZINC000891197542
O=C(NC/C=C/Cl)C1CC1    ZINC000891214427
C/C(Cl)=C\C(=O)NC1CC1    ZINC000149486131
Cl/C=C/CON=CC1CC1    ZINC000378972538
C/C(Cl)=C/C(=O)NC1CC1    ZINC000149486357
C=C(Cl)CON=CC1CC1    ZINC000853735968
CN(C)Cc1ccc(Cl)o1    ZINC000306699844
C=CCNC(=O)/C=C(/C)Cl    ZINC000899921410
C=C(Cl)CON=C1CCC1    ZINC000853669703
Cl/C=C\CON=CC1CC1    ZINC000378972539
C/C(Cl)=C\C(=O)N1CCC1    ZINC000900007764
C=C(Cl)CNC(=O)C1CC1    ZINC000124641465
CCCCc1cc(Cl)on1    ZINC000087724014
C=CCNC(=O)/C=C(\C)Cl    ZINC000899921402
CCNCc1ccc(Cl)o1    ZINC000037486983
C/C=C/C(=O)NC/C=C/Cl    ZINC000891197544
C=C(Cl)CNC(=O)/C=C\C    ZINC000394326054
C/C=C\C(=O)NC/C=C/Cl    ZINC000891197543
CCn1ncc(Cl)c1CN    ZINC000002534196
CNCc1ncc(Cl)n1C    ZINC000036804525
Cc1c(Cl)cnn1CCN    ZINC000012357721
CCn1nc(C)c(Cl)c1N    ZINC000020313738
CCCc1n[nH]c(Cl)c1N    ZINC000095097392
CNCc1c(Cl)cnn1C    ZINC000002534197
CCCc1[nH]nc(N)c1Cl    ZINC000039133934
CCn1nc(N)c(Cl)c1C    ZINC000002537817
CC(C)n1ncc(N)c1Cl    ZINC000095097513
CC(C)n1ncc(Cl)c1N    ZINC000043665536
CCCn1cc(Cl)c(N)n1    ZINC000002537952
CNCc1nn(C)cc1Cl    ZINC000072206328
Cc1nn(CCN)cc1Cl    ZINC000012357722
CC(C)n1cc(Cl)c(N)n1    ZINC000020313621
CCn1cc(Cl)c(CN)n1    ZINC000002534195
NCCCn1cc(Cl)cn1    ZINC000044786774
Cc1nn(C)c(Cl)c1CN    ZINC000040538463
CN(C/C=C/Cl)CC1CC1    ZINC000307268477
C[C@@H](NC/C=C/Cl)C1CC1    ZINC000235205103
C=C(Cl)CN(C)C1CCC1    ZINC000306853702
C=C(Cl)CNC[C@@H]1C[C@H]1C    ZINC000166893348
C=C(Cl)CN1CCC[C@H]1C    ZINC000306281135
C=C(Cl)CN[C@H](C)C1CC1    ZINC000037489014
C=C(Cl)CN1CCCCC1    ZINC000165651092
C=C(Cl)CN1CC[C@H](C)C1    ZINC000307047960
C=CCCN(C)C/C=C\Cl    ZINC000307834181
C[C@@H]1CCCN1C/C=C\Cl    ZINC000379288286
C=C(C)CN(C)C/C=C/Cl    ZINC000307281182
C[C@@H](NC/C=C\Cl)C1CC1    ZINC000378973204
C[C@@H]1C[C@H]1CNC/C=C/Cl    ZINC000235304877
CC1(CNC/C=C/Cl)CC1    ZINC000232818669
C[C@@H]1C[C@@H]1CNC/C=C/Cl    ZINC000235276854
C[C@@H]1C[C@@H]1CNC/C=C\Cl    ZINC000378962861
C=C(Cl)CN(C)CC1CC1    ZINC000306412896
C[C@H](NC/C=C\Cl)C1CC1    ZINC000378973205
C/C(Cl)=C/CN1CCCC1    ZINC000002864806
CC(C)N1CCC=C(Cl)C1    ZINC000878793224
CC1CC(NC/C=C\Cl)C1    ZINC000378963774
C=C(Cl)CNCC1(C)CC1    ZINC000226381835
C=C(C)CN(C)CC(=C)Cl    ZINC000307295607
C[C@@H]1CCCN1C/C=C/Cl    ZINC000306367155
CC1=C(Cl)N(C)CCCC1    ZINC000138155080
Cl/C=C\CNC1CCCC1    ZINC000307782975
C=C(Cl)CNC[C@H]1C[C@H]1C    ZINC000166893122
C/C(Cl)=C/CN(C)C1CC1    ZINC000528347931
C=C(Cl)CN[C@@H]1CC[C@@H]1C    ZINC000307306913
CN(C/C=C\Cl)C1CCC1    ZINC000378973031
C=C(Cl)CN[C@H]1CC[C@H]1C    ZINC000307306914
CCCN1CCC=C(Cl)C1    ZINC000878793535
C[C@H]1CCCN1C/C=C/Cl    ZINC000306367156
C=C(Cl)CNC[C@@H]1C[C@@H]1C    ZINC000166893459
C/C(Cl)=C\CN(C)C1CC1    ZINC000528347936
CC1CC(NC/C=C/Cl)C1    ZINC000232786157
C[C@H]1CCN(C/C=C/Cl)C1    ZINC000306322056
C[C@@H]1CCN(C/C=C\Cl)C1    ZINC000307842522
C[C@@H]1C[C@H]1CNC/C=C\Cl    ZINC000378962862
C[C@H]1CCCN1C/C=C\Cl    ZINC000379288285
CCN(C/C=C\Cl)C1CC1    ZINC000307776828
C[C@@H]1CC[C@H]1NC/C=C/Cl    ZINC000306347026
C=C(Cl)CN[C@H]1CC[C@@H]1C    ZINC000307306915
C=C(Cl)CN[C@@H](C)C1CC1    ZINC000037489013
Cl/C=C/CNC1CCCC1    ZINC000227261757
C[C@@H]1CC[C@@H]1NC/C=C\Cl    ZINC000378974567
C[C@H]1CCN(C/C=C\Cl)C1    ZINC000307842523
C[C@@H]1CC[C@H]1NC/C=C\Cl    ZINC000378974566
C=C(C)CN(C)C/C=C\Cl    ZINC000387873532
C[C@H](NC/C=C/Cl)C1CC1    ZINC000235507587
C=C(Cl)CNC1CC(C)C1    ZINC000166639826
CC1(CNC/C=C\Cl)CC1    ZINC000378975179
CCN(C/C=C/Cl)C1CC1    ZINC000307204379
C/C(Cl)=C\CN1CCCC1    ZINC000033315136
C=C(Cl)CNC[C@H]1C[C@@H]1C    ZINC000166893236
C=C(Cl)CN(CC)C1CC1    ZINC000307606364
CN(C/C=C\Cl)CC1CC1    ZINC000378972556
C=C(Cl)CN[C@@H]1CC[C@H]1C    ZINC000307306912
CN(C/C=C/Cl)C1CCC1    ZINC000306415211
C=C(Cl)CN1CC[C@@H](C)C1    ZINC000307047954
C[C@@H]1CC[C@@H]1NC/C=C/Cl    ZINC000306347027
Cl/C=C/CN1CCCCC1    ZINC000038853337
Cl/C=C\CN1CCCCC1    ZINC000146503526
C=CCCN(C)C/C=C/Cl    ZINC000307757866
C=C(Cl)CNC1CCCC1    ZINC000037488734
C=CCCN(C)CC(=C)Cl    ZINC000306887390
C=C(Cl)CN1CCC[C@@H]1C    ZINC000306281138
C[C@@H]1CCN(C/C=C/Cl)C1    ZINC000306322047
FC(F)=C(F)Br    ZINC000059995535
[SiH3]C(Cl)=C(Cl)Cl    ZINC000201239511
Cc1ccc(Br)o1    ZINC000032297386
Cc1cocc1Br    ZINC000032302100
O=C1CCC=C1Br    ZINC000030677948
Cc1occc1Br    ZINC000012370514
O=C/C=C/C=C/Br    ZINC000034588881
O=C/C=C/C=C\Br    ZINC000071606810
Cn1cncc1Br    ZINC000001437392
Cn1ccc(Br)n1    ZINC000034411984
Cc1c[nH]nc1Br    ZINC000091302178
Cc1cc(Br)n[nH]1    ZINC000005490441
Cn1nccc1Br    ZINC000039088886
Cc1ncc(Br)[nH]1    ZINC000002529806
Cn1cnc(Br)c1    ZINC000001095271
Cc1nc[nH]c1Br    ZINC000004352753
Cc1n[nH]cc1Br    ZINC000005424919
Cn1cc(Br)cn1    ZINC000006072394
N#Cc1cc(Cl)c(Cl)[nH]1    ZINC000034492484
CC(=O)c1sccc1Cl    ZINC000001401686
Cc1csc(C=O)c1Cl    ZINC000096032019
CC(=O)c1cscc1Cl    ZINC000095802902
Cc1sc(Cl)cc1C=O    ZINC000076593846
CC(=O)c1cc(Cl)cs1    ZINC000002572194
CC(=O)c1ccc(Cl)s1    ZINC000000035873
CC(=O)c1csc(Cl)c1    ZINC000002572195
ClCc1ccccc1Cl    ZINC000002504271
Cc1cc(Cl)ccc1Cl    ZINC000000404354
ClCc1cccc(Cl)c1    ZINC000000164429
Cc1cc(Cl)cc(Cl)c1    ZINC000002011428
Cc1c(Cl)cccc1Cl    ZINC000000388517
ClCc1ccc(Cl)cc1    ZINC000000559400
Cc1ccc(Cl)cc1Cl    ZINC000000388272
Cc1cccc(Cl)c1Cl    ZINC000000407048
Cc1ccc(Cl)c(Cl)c1    ZINC000000388384
BrC1=CCCCC1    ZINC000063363105
CSc1ncc(Cl)cn1    ZINC000004137177
CC1=C(Br)CCC1    ZINC000071786650
COC(=O)c1cc(Cl)co1    ZINC000085393690
COC(=O)c1ccoc1Cl    ZINC000234550245
Nc1cc(Cl)cnc1S    ZINC000034292702
CSc1nccnc1Cl    ZINC000043538489
COC(=O)c1ccc(Cl)o1    ZINC000039189352
C=CCCC(=C)Br    ZINC000138785517
Nc1ccc(Cl)nc1S    ZINC000075544816
N=C(N)c1ccc(Cl)s1    ZINC000036379849
CSc1nccc(Cl)n1    ZINC000000388273
O=C(O)Cc1occc1Cl    ZINC000238620730
CSc1cncc(Cl)n1    ZINC000038063778
CSc1ccc(Cl)nn1    ZINC000001620972
N=C(N)c1cc(Cl)cs1    ZINC000072226060
CSc1cc(Cl)ncn1    ZINC000015444564
O=C(O)Cn1cc(Cl)cn1    ZINC000002168220
CNC(=O)c1cc(Cl)no1    ZINC000167475749
COC(=O)c1[nH]ncc1Cl    ZINC000004243785
Cc1c(Cl)n[nH]c1C(=O)O    ZINC000080075446
COc1nnc(Cl)cc1O    ZINC000000337140
O=C(NO)c1cc(Cl)c[nH]1    ZINC000307637952
Cc1c(Cl)[nH]c(=O)[nH]c1=O    ZINC000025495009
COC(=O)c1cc(Cl)[nH]n1    ZINC000253496228
Cc1[nH]nc(Cl)c1C(=O)O    ZINC000026545307
Cn1ncc(O)c(Cl)c1=O    ZINC000039184759
Cn1cc(Cl)c(C(=O)O)n1    ZINC000004253096
Cc1[nH]c(=O)[nH]c(=O)c1Cl    ZINC000000393854
Cn1c(Cl)cnc1C(=O)O    ZINC000108284844
COc1cn[nH]c(=O)c1Cl    ZINC000000335693
Cc1n[nH]c(C(=O)O)c1Cl    ZINC000028224148
COc1cc(Cl)n[nH]c1=O    ZINC000000337142
Cn1ncc(Cl)c1C(=O)O    ZINC000000031786
COc1cc(=O)[nH]nc1Cl    ZINC000000337141
Cc1nc(Cl)c(C(=O)O)[nH]1    ZINC000142021750
COc1ccc(Cl)[n+]([O-])n1    ZINC000001565783
Cn1c(Cl)cc(=O)[nH]c1=O    ZINC000033506185
NNC(=O)c1ccc(Cl)o1    ZINC000143778089
Cn1c(O)nc(Cl)cc1=O    ZINC000018272301
Cn1nc(C(=O)O)cc1Cl    ZINC000015022094
Cn1nc(Cl)cc1C(=O)O    ZINC000090505174
Cn1ncc(C(=O)O)c1Cl    ZINC000002576637
Cn1cc(Cl)c(=O)[nH]c1=O    ZINC000083825738
Cn1cc(C(=O)O)c(Cl)n1    ZINC000082405229
Cc1nc(=O)c(Cl)c(O)[nH]1    ZINC000016886467
OCc1ccc(Cl)c(F)c1    ZINC000002512523
C=C(Cl)CSCC#CC    ZINC000853783255
OCc1ccc(F)cc1Cl    ZINC000000403443
Cc1cc(F)c(O)c(Cl)c1    ZINC000148470182
COc1cc(F)cc(Cl)c1    ZINC000000403480
OCc1cccc(F)c1Cl    ZINC000059480409
COc1ccc(Cl)cc1F    ZINC000000403103
COc1cccc(Cl)c1F    ZINC000002382264
COc1ccc(F)cc1Cl    ZINC000000403362
COc1ccc(F)c(Cl)c1    ZINC000002545241
OCc1cc(Cl)ccc1F    ZINC000002382085
OCc1c(F)cccc1Cl    ZINC000000154651
Cc1c(F)ccc(O)c1Cl    ZINC000090134530
Cc1cc(Cl)c(O)cc1F    ZINC000225391340
OCc1cc(F)cc(Cl)c1    ZINC000002510753
Cc1cc(F)cc(O)c1Cl    ZINC000306746804
Cc1ccc(Cl)c(O)c1F    ZINC000002574987
COc1c(F)cccc1Cl    ZINC000002382266
Cc1cc(Cl)cc(O)c1F    ZINC000212102377
Cc1c(F)c(O)ccc1Cl    ZINC000090413793
COc1ccc(Cl)c(F)c1    ZINC000002584354
Cc1ccc(F)c(O)c1Cl    ZINC000002574978
COc1cc(F)ccc1Cl    ZINC000002584355
COc1cccc(F)c1Cl    ZINC000021304493
OCc1ccc(F)c(Cl)c1    ZINC000002382237
COc1cc(Cl)ccc1F    ZINC000002584276
OCc1cccc(Cl)c1F    ZINC000002382236
OCc1ccc(Cl)cc1F    ZINC000002512516
OCc1cc(F)ccc1Cl    ZINC000002382064
Cc1cc(O)c(F)cc1Cl    ZINC000307166836
NCc1cnc(Cl)c(F)c1    ZINC000066322841
Nc1cc(Cl)c(N)cc1F    ZINC000004334592
Nc1nc(N)c(Cl)c(=O)[nH]1    ZINC000017158224
Nc1ccc(F)c(Cl)c1N    ZINC000039135665
Nc1cc(F)cc(N)c1Cl    ZINC000116239873
NCc1ncc(F)cc1Cl    ZINC000091692936
NNc1cc(F)ccc1Cl    ZINC000002243109
CNc1cc(F)cnc1Cl    ZINC000090505397
NNC(=O)c1n[nH]cc1Cl    ZINC000004243760
NNc1ccc(Cl)c(F)c1    ZINC000042578007
NNc1cc(Cl)ccc1F    ZINC000002243287
NCc1ncc(Cl)cc1F    ZINC000066322846
NCc1nccc(Cl)c1F    ZINC000095761856
CCc1ncc(F)c(Cl)n1    ZINC000072204517
Nc1cc(Cl)cc(F)c1N    ZINC000081991184
NNc1cccc(Cl)c1F    ZINC000002243192
CNc1ncc(Cl)cc1F    ZINC000016159052
NCc1ccnc(F)c1Cl    ZINC000095761166
N=c1nc(Cl)cc(N)n1O    ZINC000022008670
Nc1cc(N)c(Cl)cc1F    ZINC000034475038
CNc1cc(Cl)ncc1F    ZINC000238328707
Nc1cc(F)cc(Cl)c1N    ZINC000034537975
NNc1cc(F)cc(Cl)c1    ZINC000083250305
NCc1cc(F)cnc1Cl    ZINC000083339718
Nc1cc(F)c(Cl)cc1N    ZINC000000152701
Nc1cc(Cl)nc(N)[n+]1[O-]    ZINC000001722930
NNc1cccc(F)c1Cl    ZINC000096024819
NCc1ccnc(Cl)c1F    ZINC000083339719
CCc1ncnc(Cl)c1F    ZINC000019615494
Nc1c(F)ccc(Cl)c1N    ZINC000169797810
NNc1ccc(F)cc1Cl    ZINC000002243413
CNc1nc(F)ccc1Cl    ZINC000098174957
NNc1ccc(F)c(Cl)c1    ZINC000000153199
N/C(=N\O)c1[nH]ncc1Cl    ZINC000004335930
Cc1c(N)c(F)cnc1Cl    ZINC001161698511
NNc1c(F)cccc1Cl    ZINC000002584281
NCc1nc(Cl)ccc1F    ZINC000095763699
NNc1ccc(Cl)cc1F    ZINC000001494959
Nc1ccc(Cl)c(F)c1N    ZINC000169797812
NNc1cn[nH]c(=O)c1Cl    ZINC000008622317
O=C(O)C1=C(Cl)CCCC1    ZINC000004107728
COC1=C(Cl)C(=O)CCC1    ZINC000150145319
O=C(OC/C=C/Cl)C1CC1    ZINC000033838704
O=C(OC/C=C\Cl)C1CC1    ZINC000195790077
C=C(Cl)COC(=O)C1CC1    ZINC000306273032
C[C@@H](O)Cn1cc(Cl)cn1    ZINC000038053924
C[C@H](O)c1ncc(Cl)n1C    ZINC000004368215
OCCCn1cc(Cl)cn1    ZINC000012357730
C[C@@H](O)c1ncc(Cl)n1C    ZINC000000306894
Cc1nn(CO)c(C)c1Cl    ZINC000002552549
N#CCCNOC/C=C/Cl    ZINC000819324457
Cc1c(Cl)cnn1CCO    ZINC000020313170
N#CCCNOC/C=C\Cl    ZINC000819324458
Cc1nn(CCO)cc1Cl    ZINC000012357741
C[C@H](O)Cn1cc(Cl)cn1    ZINC000038053923
CCn1cc(Cl)c(CO)n1    ZINC000072209646
Cc1nn(C)c(CO)c1Cl    ZINC000084272341
CCc1nc(CO)c(Cl)[nH]1    ZINC000038415919
CCn1ncc(Cl)c1CO    ZINC000072209645
Cc1nn(C)c(Cl)c1CO    ZINC000034121752
COCc1nn(C)cc1Cl    ZINC000408715161
COCCn1nccc1Cl    ZINC000095094218
COCCn1cc(Cl)cn1    ZINC000335525594
CC1(C)CCCO/C1=C/Cl    ZINC000104516243
N[C@H]1CCN(C/C=C\Cl)C1    ZINC000307800685
N[C@@H]1CCN(C/C=C/Cl)C1    ZINC000050242860
C=C(Cl)CN1CC[C@@H](N)C1    ZINC000050242871
C=C(Cl)CN1CCNCC1    ZINC000019508404
N[C@H]1CCN(C/C=C/Cl)C1    ZINC000050242861
Cl/C=C/CN1CCNCC1    ZINC000019436151
C=C(Cl)CN1CC[C@H](N)C1    ZINC000050242870
N[C@@H]1CCN(C/C=C\Cl)C1    ZINC000219747456
Cl/C=C\CN1CCNCC1    ZINC000146095051
C=C(Cl)CCCC(C)(C)C    ZINC000096543333
C=C(Cl)CCCCCCC    ZINC000002567440
N#Cc1cc(Cl)c(Cl)o1    ZINC000085395575
N#Cc1occ(Cl)c1Cl    ZINC000085395582
Cc1ncoc1Br    ZINC000167467684
Cc1nc(Br)co1    ZINC000142357692
O=C1C=C(Br)CN1    ZINC000094568701
Cc1oncc1Br    ZINC000034278405
Cc1cc(Br)no1    ZINC000004198777
Cc1cc(Br)on1    ZINC000075629462
Nc1[nH]ncc1Br    ZINC000004240086
Nc1c[nH]nc1Br    ZINC000080499372
Cn1ncc(Br)n1    ZINC000084308168
Cc1n[nH]nc1Br    ZINC000051943311
Cn1nncc1Br    ZINC000039184770
Nc1cc(Br)n[nH]1    ZINC000072202815
Cn1cc(Br)nn1    ZINC000066339983
Nn1cc(Br)cn1    ZINC000082164523
Nc1nc(Br)c[nH]1    ZINC000084193844
NC(=O)c1ccsc1Cl    ZINC000081948386
NC(=O)c1cc(Cl)cs1    ZINC000114062747
ON=Cc1ccc(Cl)s1    ZINC000252387936
O/N=C/c1cc(Cl)cs1    ZINC000000140134
O/N=C/c1ccc(Cl)s1    ZINC000000112364
CC(=O)c1ncc(Cl)s1    ZINC000022007391
NC(=O)c1csc(Cl)c1    ZINC000000334077
NC(=O)c1sccc1Cl    ZINC000000082222
O=CCc1ncc(Cl)s1    ZINC000144660277
NC(=O)c1ccc(Cl)s1    ZINC000002753342
Cc1ncc(Cl)cc1Cl    ZINC000066055171
Cc1nccc(Cl)c1Cl    ZINC000021981993
ClCc1ccncc1Cl    ZINC000034383933
Cc1ccnc(Cl)c1Cl    ZINC000021981778
ClCc1ccc(Cl)nc1    ZINC000000336169
Cc1cc(Cl)cc(Cl)n1    ZINC000016697709
Cc1c(Cl)cncc1Cl    ZINC000021981995
Cc1cnc(Cl)c(Cl)c1    ZINC000015442492
ClCc1cc(Cl)ccn1    ZINC000021985727
Cc1cc(Cl)ncc1Cl    ZINC000035569778
Cc1ccc(Cl)c(Cl)n1    ZINC000021981784
ClCc1cccc(Cl)n1    ZINC000021985748
Nc1nc(Cl)c[nH]c1=S    ZINC000584622169
Nc1ccc(Cl)cc1Cl    ZINC000000157569
Nc1c(Cl)cccc1Cl    ZINC000002567970
Cc1c(Cl)ccnc1Cl    ZINC000021297812
ClCc1cncc(Cl)c1    ZINC000034333376
ClCc1cccnc1Cl    ZINC000043794340
Cc1cc(Cl)nc(Cl)c1    ZINC000021981809
Nc1cc(Cl)ccc1Cl    ZINC000000154585
Nc1cccc(Cl)c1Cl    ZINC000000388504
Cc1ccc(Cl)nc1Cl    ZINC000000330745
Nc1cc(Cl)cc(Cl)c1    ZINC000000157609
BrC1=CCCNC1    ZINC000216716090
Nc1ccc(Cl)c(Cl)c1    ZINC000000157572
ClCc1ccc(Cl)cn1    ZINC000034308438
ClCc1ncccc1Cl    ZINC000034308440
ClCc1ccnc(Cl)c1    ZINC000016697471
Cc1cc(Cl)cnc1Cl    ZINC000002513864
Nc1c(Cl)[nH]cnc1=S    ZINC000001682353
Cc1nc(Cl)ccc1Cl    ZINC000000506745
Nc1nc(S)cc(Cl)n1    ZINC000017302056
Cc1cc(Cl)c(Cl)cn1    ZINC000026474924
Cc1cnc(Cl)cc1Cl    ZINC000021981799
O=C(NO)c1ccc(Cl)o1    ZINC000218188828
COC(=O)c1cc(Cl)no1    ZINC000039113087
Cc1c(Cl)noc1C(=O)O    ZINC000015021987
Cc1onc(C(=O)O)c1Cl    ZINC000039113081
Cc1c(Cl)onc1C(=O)O    ZINC000015021186
O=c1[nH]ncc(NO)c1Cl    ZINC000000967201
OCc1cnc(Cl)c(F)c1    ZINC000088315033
OCc1cc(Cl)cnc1F    ZINC000002539928
OCc1ncc(F)cc1Cl    ZINC000091692934
OCc1nccc(Cl)c1F    ZINC000138609982
Nc1cc(O)c(F)cc1Cl    ZINC000034518942
COC(=O)c1n[nH]nc1Cl    ZINC000001235058
Cn1ncc(Cl)c1[N+](=O)[O-]    ZINC000039311137
COc1ccnc(Cl)c1F    ZINC000088189842
Nc1cc(Cl)c(O)cc1F    ZINC000039129530
OCc1cc(Cl)ncc1F    ZINC000002546084
COc1cnc(Cl)cc1F    ZINC000238407804
COc1cc(Cl)cc(F)n1    ZINC000096171671
OCc1cc(F)cnc1Cl    ZINC000002384121
Nc1cc(Cl)cc(F)c1O    ZINC000039127843
COc1cc(Cl)cnc1F    ZINC000090411379
Nc1cc(F)c(O)c(Cl)c1    ZINC000137696448
COc1cc(Cl)ncc1F    ZINC000083269483
OCc1cc(Cl)c(F)cn1    ZINC000038538120
COc1cc(F)ncc1Cl    ZINC000085344367
Nc1ccc(O)c(Cl)c1F    ZINC000019615464
Cn1cc([N+](=O)[O-])c(Cl)n1    ZINC000117934957
Cn1cnc(Cl)c1[N+](=O)[O-]    ZINC000001299831
OCc1ncc(Cl)cc1F    ZINC000091692942
Nc1cc(F)cc(Cl)c1O    ZINC000039125739
COc1ncc(Cl)cc1F    ZINC000038536972
Cn1cnc([N+](=O)[O-])c1Cl    ZINC000001081474
Nc1c(F)ccc(O)c1Cl    ZINC000164171392
COc1cc(F)cc(Cl)n1    ZINC000238351675
OCc1ccnc(Cl)c1F    ZINC000066323298
Cn1ncc([N+](=O)[O-])c1Cl    ZINC000072319629
Nc1n[nH]c(C(=O)O)c1Cl    ZINC000005387413
N#CC#Cc1cccc(Cl)c1    ZINC000084427495
COc1cc(F)cnc1Cl    ZINC000095763688
Cc1nc(Cl)c([N+](=O)[O-])[nH]1    ZINC000004632347
C#Cc1ccc(C#N)cc1Cl    ZINC000117151313
Nc1cc(O)c(Cl)cc1F    ZINC000000167400
Cc1c(O)c(F)cnc1Cl    ZINC000008698201
Nc1cc(Cl)c(F)cc1O    ZINC000085104979
OCc1cncc(F)c1Cl    ZINC000238809335
Cc1n[nH]c([N+](=O)[O-])c1Cl    ZINC000004243745
Nc1cc(F)c(Cl)cc1O    ZINC000062152890
Nc1cc(F)c(O)cc1Cl    ZINC000039129523
Cc1n[nH]c(Cl)c1[N+](=O)[O-]    ZINC000001225148
COc1cnc(F)cc1Cl    ZINC000238409137
OCc1nc(Cl)ccc1F    ZINC000002539929
NCCc1ccc(Cl)s1    ZINC000019412326
C/C(=C/Cl)CSCC#N    ZINC000307813873
C=C(Cl)CSCCC#N    ZINC000840214651
C[C@H](N)c1csc(Cl)c1    ZINC000075085239
N#CCCSC/C=C\Cl    ZINC000714522141
C[C@@H](N)c1ccc(Cl)s1    ZINC000003705314
CNCc1ccc(Cl)s1    ZINC000003444665
C[C@@H](N)c1csc(Cl)c1    ZINC000075085241
CNCc1cc(Cl)cs1    ZINC000062709815
C[C@H](N)c1ccc(Cl)s1    ZINC000003705313
C/C(=C\Cl)CSCC#N    ZINC000306332522
N#CCCSC/C=C/Cl    ZINC000075545169
NCCc1cc(Cl)cs1    ZINC000062709821
NNc1ccc(Cl)c(F)n1    ZINC000585656312
O=C(NO)C1=C(Cl)CCC1    ZINC000306563774
Cl/C=C/CON=C1COC1    ZINC000307046908
Nc1c(F)cnc(Cl)c1N    ZINC000072482142
Cl/C=C\CON=C1COC1    ZINC000393917896
NNc1ncc(Cl)cc1F    ZINC000016158741
NNc1ncc(F)cc1Cl    ZINC000095830498
Cc1nc(N)c(F)c(Cl)n1    ZINC000072232740
OC[C@@H]1CCN1C/C=C/Cl    ZINC000934027158
C/C(Cl)=C\C(=O)NC(C)C    ZINC000394738899
CCCNC(=O)/C=C(/C)Cl    ZINC000899932218
Cl/C=C\CN[C@H]1CCOC1    ZINC000378965262
Cl/C=C/CN[C@@H]1CCOC1    ZINC000236015069
CCC(C)=NOC/C=C\Cl    ZINC000393557495
CC(C)C(=O)NC/C=C\Cl    ZINC000891210732
C=C[C@H](CO)NC/C=C\Cl    ZINC000717448120
OCCN1CCC=C(Cl)C1    ZINC000404328630
C=C(Cl)CN[C@H]1CCOC1    ZINC000087786330
OC[C@@H]1CCN1C/C=C\Cl    ZINC000934027160
CCCC=NOC/C=C/Cl    ZINC000387927120
OC[C@H]1CCN1C/C=C/Cl    ZINC000934027156
C=C(Cl)CNC(=O)CCC    ZINC000124641215
CC(C)C(=O)NC/C=C/Cl    ZINC000891210733
OC[C@H]1CCN1C/C=C\Cl    ZINC000934027155
CCN(C)C(=O)/C=C(\C)Cl    ZINC000900143391
CCN(C)C(=O)/C=C(/C)Cl    ZINC000900143392
C=C[C@H](CO)NCC(=C)Cl    ZINC000717447994
C=C(Cl)CN1CC[C@H]1CO    ZINC000934014413
CC(C)C=NOC/C=C/Cl    ZINC000307790183
CC(C)C=NOC/C=C\Cl    ZINC000307790181
C=C[C@H](CO)NC/C=C/Cl    ZINC000717448122
CCCC(=O)NC/C=C/Cl    ZINC000891215052
O[C@H]1CCN(C/C=C\Cl)C1    ZINC000211145793
C=C(Cl)CNC(=O)C(C)C    ZINC000124624592
Cl/C=C\CN[C@@H]1CCOC1    ZINC000378965261
CCCNC(=O)/C=C(\C)Cl    ZINC000899932217
C=C(Cl)CN1CC[C@@H]1CO    ZINC000934014411
C/C(Cl)=C/C(=O)NC(C)C    ZINC000306255894
O[C@H]1CCN(C/C=C/Cl)C1    ZINC000061708793
CCCC(=O)NC/C=C\Cl    ZINC000891215053
C=C(Cl)CN1CCOCC1    ZINC000025623990
CCC(C)=NOC/C=C/Cl    ZINC000393557494
C=C(Cl)CN1CC[C@H](O)C1    ZINC000061708802
C=C(Cl)CN[C@@H]1CCOC1    ZINC000087786327
Cl/C=C/CN1CCOCC1    ZINC000041363586
Cl/C=C/CN[C@H]1CCOC1    ZINC000236015474
Cl/C=C\CN1CCOCC1    ZINC000137227575
CCCC=NOC/C=C\Cl    ZINC000387927123
C=C(Cl)CN/C(=N/C)NC    ZINC000306523649
C=C(Cl)C/N=C(\N)N(C)C    ZINC000306501036
C/N=C(/NC)NC/C=C/Cl    ZINC000899263852
C/N=C(/NC)NC/C=C\Cl    ZINC000899263851
C=C(Cl)CNC(=N)NCC    ZINC000128921095
CN(C)/C=C(\Cl)C=[N+](C)C    ZINC000030678639
CCN(CC)C/C=C(\C)Cl    ZINC000396763302
C=C(Cl)CN[C@H](C)C(C)C    ZINC000037488852
CC(C)CN(C)C/C=C/Cl    ZINC000307669348
CC[C@@H](C)CNC/C=C\Cl    ZINC000307811082
CC(C)CCNC/C=C\Cl    ZINC000307780144
CCCCN(C)C/C=C/Cl    ZINC000306560214
CC(C)(C)CNC/C=C\Cl    ZINC000378965208
C=C(Cl)CN(C)[C@@H](C)CC    ZINC000306472118
CCCN(CC)C/C=C/Cl    ZINC000306484134
CC(C)[C@H](C)NC/C=C/Cl    ZINC000232705372
CCC[C@H](C)NC/C=C\Cl    ZINC000307814517
CC(C)[C@H](C)NC/C=C\Cl    ZINC000307784487
C=C(Cl)CNC[C@H](C)CC    ZINC000054471458
C=C(Cl)CN(C)CCCC    ZINC000306681230
CCC(CC)NC/C=C/Cl    ZINC000232885401
C=C(Cl)CN(C)C(C)(C)C    ZINC000830545095
CCC(CC)NC/C=C\Cl    ZINC000378964475
CC(C)[C@@H](C)NC/C=C/Cl    ZINC000232696331
CC(C)CN(C)C/C=C\Cl    ZINC000387927514
C=C(Cl)CN(C)CC(C)C    ZINC000306390743
CC(C)[C@@H](C)NC/C=C\Cl    ZINC000307784489
CCCN(CC)C/C=C\Cl    ZINC000378963890
CN(C/C=C/Cl)C(C)(C)C    ZINC000830541603
CC[C@@H](C)N(C)C/C=C\Cl    ZINC000378962407
CCCCN(C)C/C=C\Cl    ZINC000307837332
C=C(Cl)CNC(CC)CC    ZINC000037488755
CC[C@@H](C)CNC/C=C/Cl    ZINC000233823895
C=C(Cl)CN[C@@H](C)C(C)C    ZINC000037488853
CCN(C/C=C/Cl)C(C)C    ZINC000306640867
C=C(Cl)CNCCC(C)C    ZINC000037488710
CC[C@H](C)CNC/C=C\Cl    ZINC000307811081
CC[C@H](C)N(C)C/C=C/Cl    ZINC000307508288
CC(C)(C)CNC/C=C/Cl    ZINC000232503232
CCC[C@H](C)NC/C=C/Cl    ZINC000233337533
C=C(Cl)CN(C)[C@H](C)CC    ZINC000306472116
CC(C)NC(C)(C)/C=C/Cl    ZINC001308526808
CCN(C/C=C\Cl)C(C)C    ZINC000387874119
CCN(CC)C/C=C(/C)Cl    ZINC000096026359
CC(C)CCNC/C=C/Cl    ZINC000232567029
CC(C)NC(C)(C)/C=C\Cl    ZINC001308526816
CC[C@@H](C)N(C)C/C=C/Cl    ZINC000307508293
CCC[C@@H](C)NC/C=C\Cl    ZINC000307814519
C=C(Cl)CNC[C@@H](C)CC    ZINC000054471462
CC[C@H](C)N(C)C/C=C\Cl    ZINC000378962410
C=C(Cl)CN(CC)CCC    ZINC000306920075
CC[C@H](C)CNC/C=C/Cl    ZINC000233997699
C=C(Cl)CN(CC)C(C)C    ZINC000307207893
CN(C/C=C\Cl)C(C)(C)C    ZINC000830541604
C=C(Cl)CNCC(C)(C)C    ZINC000040493468
CCC[C@@H](C)NC/C=C/Cl    ZINC000233277449
Brc1cccs1    ZINC000001673392
Brc1ccsc1    ZINC000001626895
FCC(Cl)=C(Cl)Cl    ZINC000114293649
F/C(Cl)=C(\Cl)CCl    ZINC000098210413
F/C(Cl)=C/C(Cl)Cl    ZINC000100046522
F/C(Cl)=C\C(Cl)Cl    ZINC000100475813
C=C(Cl)C(F)(Cl)Cl    ZINC000113846553
O=C1C=C(Br)CO1    ZINC000030677957
Nc1nocc1Br    ZINC000086517563
On1cc(Br)cn1    ZINC000036404221
O=C(O)c1ccc(Cl)s1    ZINC000000125451
O=C(O)c1sccc1Cl    ZINC000000082016
O=C(O)c1cc(Cl)cs1    ZINC000002572217
O=C(O)c1csc(Cl)c1    ZINC000000334389
O=C(O)c1ccsc1Cl    ZINC000002575280
O=C(O)c1cscc1Cl    ZINC000034069391
Oc1ccc(Cl)c(Cl)c1    ZINC000000388513
Oc1cccc(Cl)c1Cl    ZINC000000388511
Oc1cc(Cl)ccc1Cl    ZINC000000388512
Oc1c(Cl)cccc1Cl    ZINC000000164836
Oc1cc(Cl)cc(Cl)c1    ZINC000000404351
Oc1ccc(Cl)cc1Cl    ZINC000000388057
Oc1nc(S)ncc1Cl    ZINC000006565555
Fc1cccc(S)c1Cl    ZINC000036533086
OB(O)c1sccc1Cl    ZINC000169794527
Fc1cccc(Cl)c1S    ZINC000036533017
OB(O)c1cscc1Cl    ZINC000199200686
Fc1ccc(Cl)c(S)c1    ZINC000036533015
Fc1cc(S)cc(Cl)c1    ZINC000004242554
OB(O)c1ccsc1Cl    ZINC000169747629
O[C@H]1CCC=C1Br    ZINC000036466358
Fc1ccc(S)cc1Cl    ZINC000000167089
OB(O)c1ccc(Cl)s1    ZINC000169743229
OB(O)c1cc(Cl)cs1    ZINC000169934726
Fc1c(S)cccc1Cl    ZINC000036533019
NC(=O)c1scnc1Cl    ZINC000238666238
Fc1ccc(Cl)cc1S    ZINC000036533025
Fc1ccc(S)c(Cl)c1    ZINC000000167095
Fc1cc(Cl)ccc1S    ZINC000036533021
O[C@@H]1CCC=C1Br    ZINC000032302968
NC(=O)c1ncc(Cl)s1    ZINC000098178583
BrC1=CCOCC1    ZINC000038537033
Nc1nc(Cl)c(C=O)s1    ZINC000002557657
OB(O)c1csc(Cl)c1    ZINC000169844741
Fc1cc(S)ccc1Cl    ZINC000036533023
NC(=O)c1ncsc1Cl    ZINC000114408078
Nc1ncc(Cl)cc1Cl    ZINC000019230138
Cc1nnc(Cl)cc1Cl    ZINC000091301676
Nc1nccc(Cl)c1Cl    ZINC000014982047
Nc1c(Cl)ccnc1Cl    ZINC000021981795
Nc1cc(Cl)ncc1Cl    ZINC000039089008
ClCc1nccnc1Cl    ZINC000063772313
Nc1cc(Cl)c(Cl)cn1    ZINC000014982049
ClCc1ccc(Cl)nn1    ZINC000078749726
Cc1nc(Cl)ncc1Cl    ZINC000059268666
ClCc1ncc(Cl)cn1    ZINC000064033653
Nc1ccnc(Cl)c1Cl    ZINC000032201968
Cc1nc(Cl)cc(Cl)n1    ZINC000001668486
Nc1cnc(Cl)c(Cl)c1    ZINC000008698162
Cc1cc(Cl)nc(Cl)n1    ZINC000001683310
Nc1cncc(Cl)c1Cl    ZINC000036477140
Cc1cc(Cl)nnc1Cl    ZINC000000161453
Nc1cc(Cl)cnc1Cl    ZINC000000166669
Cc1noc(Cl)c1[N+](=O)[O-]    ZINC000095883853
Cc1cnc(Cl)c(Cl)n1    ZINC000039318489
Cc1ncc(Cl)c(Cl)n1    ZINC000085217593
Cc1nc(Cl)cnc1Cl    ZINC000095761837
Cc1cnc(Cl)nc1Cl    ZINC000001670097
Cc1cc(Cl)c(Cl)nn1    ZINC000098177899
ClCc1cc(Cl)ncn1    ZINC000026510543
Nc1cc(Cl)cc(Cl)n1    ZINC000013349863
Nc1cnc(Cl)cc1Cl    ZINC000000330804
Cc1ncc(Cl)nc1Cl    ZINC000088189371
Nc1cc(Cl)nc(Cl)c1    ZINC000019735432
Nc1ccc(Cl)nc1Cl    ZINC000000163268
Cc1ncnc(Cl)c1Cl    ZINC000036437807
ClCc1nccc(Cl)n1    ZINC000071617281
Cc1c(Cl)ncnc1Cl    ZINC000000334079
Nc1ccc(Cl)c(Cl)n1    ZINC000071256197
Nc1c(Cl)cncc1Cl    ZINC000019419098
ClCc1cnc(Cl)cn1    ZINC000085210411
Cc1c(Cl)cnnc1Cl    ZINC000143613192
Nc1nc(Cl)ccc1Cl    ZINC000019907216
C[C@H](O)c1csc(Cl)c1    ZINC000095629929
Oc1cc(Cl)cc(F)c1O    ZINC000039127921
C[C@@H](O)c1csc(Cl)c1    ZINC000095629930
C/C(F)=C(/Cl)C(F)(F)F    ZINC000071790168
OCCc1ccc(Cl)s1    ZINC000041167771
C[C@H](O)c1ccc(Cl)s1    ZINC000021953126
C[n+]1cc(Cl)cc(Cl)c1    ZINC000000330896
C/C(F)=C(\Cl)C(F)(F)F    ZINC000064370181
N/C(=N/O)c1nonc1Cl    ZINC000005749057
Oc1ccc(Cl)c(O)c1F    ZINC000090411222
C[C@@H](O)c1ccc(Cl)s1    ZINC000021953124
FC/C=C(\Cl)C(F)(F)F    ZINC000002244211
Cc1cc(F)c(Cl)cc1F    ZINC000086498412
C=C(Br)CC(C)C    ZINC000001613253
CCCC/C=C/Br    ZINC000001729035
CCNc1ncc(Cl)s1    ZINC000085351949
C=C(Br)[C@@H](C)CC    ZINC000307392324
NNCc1ccc(Cl)s1    ZINC000019410224
N#Cc1cccc(C#N)c1Cl    ZINC000003628623
Cc1ccc(F)c(Cl)c1F    ZINC000066318866
Cc1c(F)c(F)ccc1Cl    ZINC000066318883
C=C(Br)CCCC    ZINC000136020237
C=C(Br)[C@H](C)CC    ZINC000307392323
CCCC/C=C\Br    ZINC000079238256
Cc1ccc(Cl)c(F)c1F    ZINC000145390125
NNCc1csc(Cl)c1    ZINC000095743107
C=C(Br)C(C)(C)C    ZINC000001766622
Nc1ncc(Cl)c(F)c1O    ZINC000021981847
FC(F)c1cccc(Cl)c1    ZINC000145846839
Cc1nc(O)c(F)c(Cl)n1    ZINC000034136011
Cc1cc(F)c(Cl)c(F)c1    ZINC000164225453
COc1ncc(F)c(Cl)n1    ZINC000074942156
Cc1cc(F)c(F)cc1Cl    ZINC000091301187
Cc1c(F)ccc(F)c1Cl    ZINC000066318941
FC(F)c1ccccc1Cl    ZINC000140701477
Cc1cc(Cl)c(F)cc1F    ZINC000072204543
Cc1ccc(F)c(F)c1Cl    ZINC000144652612
N#Cc1cccc(Cl)c1C#N    ZINC000033606617
Cc1c(F)ccc(Cl)c1F    ZINC000066318919
FC(F)c1ccc(Cl)cc1    ZINC000071793123
Cc1cc(F)c(F)c(Cl)c1    ZINC000238525180
N#Cc1cc(Cl)cc(C#N)c1    ZINC000141710883
CCNc1nc(Cl)cs1    ZINC000164968288
N#Cc1ccc(Cl)cc1C#N    ZINC000001634271
Cc1cc(F)cc(F)c1Cl    ZINC000148598003
Cc1c(F)cc(Cl)cc1F    ZINC000066318959
O=C(O)C1=C(Cl)CCOC1    ZINC000134127485
Clc1ccc2ccccc2c1    ZINC000002041199
Clc1cccc2ccccc12    ZINC000001693310
C=CCSC/C(C)=C\Cl    ZINC000306563908
Cl/C=C/CSCC1CC1    ZINC000306808026
Cl/C=C\CSCC1CC1    ZINC000382099448
C=C(Cl)CSCC1CC1    ZINC000307298415
C=CCSC/C(C)=C/Cl    ZINC000387823984
Cl/C=C/CSC1CCC1    ZINC000829742477
C=C(Cl)CSC1CCC1    ZINC000829758231
C=C(Cl)CSC/C=C/C    ZINC000307699459
C=C(Cl)CSC/C=C\C    ZINC000307825168
C=C(C)CSCC(=C)Cl    ZINC000307088622
Cl/C=C\CSC1CCC1    ZINC000829742470
C=CCCSCC(=C)Cl    ZINC000306648795
CC1(C)CCS/C1=C/Cl    ZINC000104515504
C=C(Cl)CCCCC(=O)O    ZINC000002579540
CCCC(=O)OC/C=C/Cl    ZINC000033838642
C=C(Cl)CCC(=O)OCC    ZINC000043199349
C=C(Cl)COC(=O)C(C)C    ZINC000306772486
C=C(Cl)COC(=O)CCC    ZINC000307099739
CC(C)C(=O)OC/C=C\Cl    ZINC000378962381
CCCC(=O)OC/C=C\Cl    ZINC000195789835
C=C(Cl)C(C)(C)C(=O)OC    ZINC000002506554
CC(C)C(=O)OC/C=C/Cl    ZINC000306463952
Cc1nn(CCF)cc1Cl    ZINC000095098649
C=C(Cl)CNC(=O)[C@H](C)N    ZINC000157657807
CCNC(=O)NC/C=C\Cl    ZINC000891948244
C[C@@H](N)C(=O)NC/C=C\Cl    ZINC001122414601
C=C(Cl)CNC(=O)N(C)C    ZINC000124603397
C[C@H](N)C(=O)NC/C=C\Cl    ZINC001343037632
C=C(Cl)CNC(=O)NCC    ZINC000125113096
C=C(Cl)CNC(=O)[C@@H](C)N    ZINC000157659233
NCCC(=O)NC/C=C/Cl    ZINC001122414887
CN(C/C=C/Cl)CC(N)=O    ZINC000238343256
C=C(Cl)CNC(=O)CNC    ZINC000158238833
NC(=O)CCNC/C=C\Cl    ZINC000378973183
NC(=O)CCNC/C=C/Cl    ZINC000236190869
CN(C/C=C\Cl)CC(N)=O    ZINC000379043791
CN(C)C(=O)NC/C=C\Cl    ZINC000891206871
CCNC(=O)NC/C=C/Cl    ZINC000891948245
CNCC(=O)NC/C=C/Cl    ZINC001341623930
C=C(Cl)CNC(=O)CCN    ZINC000157658120
C=C(Cl)CN(C)CC(N)=O    ZINC000307423579
C[C@H](N)C(=O)NC/C=C/Cl    ZINC001343037631
C=C(Cl)CONC(=N)CC    ZINC000853655741
CNCC(=O)NC/C=C\Cl    ZINC001341623929
NCCC(=O)NC/C=C\Cl    ZINC001122414888
CN(C)C(=O)NC/C=C/Cl    ZINC000891206951
C[C@@H](N)C(=O)NC/C=C/Cl    ZINC001122414602
C/C(=C/Cl)COC(C)(C)C    ZINC000012417333
C/C(=C\Cl)COC(C)(C)C    ZINC000005104109
CNCCN(C)C/C=C\Cl    ZINC000216702637
C=C(Cl)CN(C)C[C@H](C)N    ZINC000307005421
C[C@@H](N)CN(C)C/C=C/Cl    ZINC000307199357
C[C@H](CN)N(C)C/C=C/Cl    ZINC000307245429
C[C@H](N)CN(C)C/C=C\Cl    ZINC000378973429
C[C@H](CN)N(C)C/C=C\Cl    ZINC000382979463
CNCCN(C)C/C=C/Cl    ZINC000069802361
C=C(Cl)CN(C)CCCN    ZINC000227749116
C[C@@H](N)CN(C)C/C=C\Cl    ZINC000378973430
C=C(Cl)CN(C)CCNC    ZINC000069802180
C=C(Cl)CN(C)[C@H](C)CN    ZINC000306841557
C[C@@H](CN)N(C)C/C=C\Cl    ZINC000382979456
CN(C)/C=C(\Cl)CN(C)C    ZINC000148921277
CN(C/C=C/Cl)CCCN    ZINC000227748546
C[C@@H](CN)N(C)C/C=C/Cl    ZINC000307245430
C=C(Cl)CN(C)[C@@H](C)CN    ZINC000306841558
CCN(C/C=C/Cl)CCN    ZINC000233453629
C[C@H](N)CN(C)C/C=C/Cl    ZINC000307199359
C=C(Cl)CN(CC)CCN    ZINC000300861022
C=C(Cl)CN(C)C[C@@H](C)N    ZINC000307005409
CCN(C/C=C\Cl)CCN    ZINC000387927253
CN(C/C=C\Cl)CCCN    ZINC000307811208
Brc1cscn1    ZINC000004198774
Brc1ccns1    ZINC000034929291
Brc1cnsc1    ZINC000004344132
Brc1cncs1    ZINC000004198797
Brc1ccsn1    ZINC000034529590
Oc1nocc1Br    ZINC000039113180
O=C(O)c1scnc1Cl    ZINC000032937299
O=C(O)c1sncc1Cl    ZINC000062716011
O=[N+]([O-])c1sccc1Cl    ZINC000039294283
O=[N+]([O-])c1ccsc1Cl    ZINC000001513509
O=C(O)c1nc(Cl)cs1    ZINC000084303713
O=C(O)c1csnc1Cl    ZINC000040448377
O=[N+]([O-])c1ccc(Cl)s1    ZINC000034144090
O=Cc1sc(O)nc1Cl    ZINC000038885975
O=C(O)c1ncc(Cl)s1    ZINC000078676078
[O-][n+]1cc(Cl)cc(Cl)c1    ZINC000000331846
O=c1cc(Cl)c(Cl)c[nH]1    ZINC000014982618
[O-][n+]1cc(Cl)ccc1Cl    ZINC000077254396
Oc1cnc(Cl)c(Cl)c1    ZINC000021981780
Oc1cc(Cl)cnc1Cl    ZINC000034016828
Oc1cnc(Cl)cc1Cl    ZINC000066327909
Oc1c(Cl)cncc1Cl    ZINC000100007434
Oc1ccc(Cl)c(Cl)n1    ZINC000114829476
[O-][n+]1cccc(Cl)c1Cl    ZINC000071256164
[O-][n+]1c(Cl)cccc1Cl    ZINC000000331793
NC(=O)c1nnsc1Cl    ZINC000001417140
Oc1cc(Cl)ncc1Cl    ZINC000002386405
O=C1C(Cl)=CN=C[C@@H]1Cl    ZINC000100019202
O=C1C(Cl)=CN=C[C@H]1Cl    ZINC000011757584
Oc1nc(Cl)ccc1Cl    ZINC000016123752
Oc1ccc(Cl)nc1Cl    ZINC000006093454
Oc1cc(Cl)nc(Cl)c1    ZINC000015767192
Oc1c(Cl)ccnc1Cl    ZINC000039089078
O=c1[nH]cc(Cl)cc1Cl    ZINC000008672844
Oc1ccnc(Cl)c1Cl    ZINC000072265979
Oc1cncc(Cl)c1Cl    ZINC000071256378
Oc1cc(Cl)cc(Cl)n1    ZINC000080135181
Nc1nc(Cl)ncc1Cl    ZINC000042684510
Cc1nc(Cl)nnc1Cl    ZINC000095762163
Nc1nc(Cl)cnc1Cl    ZINC000039614279
Nc1ncc(Cl)c(Cl)n1    ZINC000039089079
Nc1ncnc(Cl)c1Cl    ZINC000039089089
Nc1cc(Cl)nnc1Cl    ZINC000001688662
Nc1c(Cl)ncnc1Cl    ZINC000001581331
Nc1cc(Cl)nc(Cl)n1    ZINC000001682788
Nc1cnnc(Cl)c1Cl    ZINC000000967451
Nc1cnc(Cl)nc1Cl    ZINC000001556048
Nc1ncc(Cl)nc1Cl    ZINC000035874384
Nc1cnc(Cl)c(Cl)n1    ZINC000039614281
Nc1c(Cl)cnnc1Cl    ZINC000000967450
Nc1nc(Cl)cc(Cl)n1    ZINC000001081248
N#Cc1cc(Cl)cc(C#N)n1    ZINC000000390791
CCOc1nc(Cl)cs1    ZINC000164914841
N#Cc1cnc(Cl)c(C#N)c1    ZINC000034588931
Nc1cc(F)c(F)cc1Cl    ZINC000038530032
Nc1cc(Cl)c(F)cc1F    ZINC000019615643
FC(F)c1cnccc1Cl    ZINC000077012071
Nc1cc(F)cc(F)c1Cl    ZINC000002504703
FC(F)c1cccnc1Cl    ZINC000059895633
Nc1c(F)c(F)ccc1Cl    ZINC000091252175
Nc1c(F)cc(F)cc1Cl    ZINC000002512350
Nc1cc(F)c(Cl)cc1F    ZINC000020286525
Nc1ccc(Cl)c(F)c1F    ZINC000034781175
Nc1cc(Cl)cc(F)c1F    ZINC000072187984
Nc1cc(F)c(Cl)c(F)c1    ZINC000022011423
FC(F)c1cccc(Cl)n1    ZINC000095093612
Nc1c(F)cc(Cl)cc1F    ZINC000001433104
FC(F)c1cc(Cl)ccn1    ZINC000077012111
FC(F)c1cncc(Cl)c1    ZINC000077012062
Nc1c(F)ccc(Cl)c1F    ZINC000012359240
Nc1ccc(F)c(F)c1Cl    ZINC000067794642
FC(F)c1ccnc(Cl)c1    ZINC000091364249
FC(F)c1ccncc1Cl    ZINC000073641057
FC(F)c1ccc(Cl)nc1    ZINC000075759740
Nc1cc(F)c(F)c(Cl)c1    ZINC000114453615
C=C(Cl)CNC(=O)C(=O)O    ZINC000132427780
Nc1ccc(F)c(Cl)c1F    ZINC000001706154
CC(C)=C(Br)CN    ZINC000075545919
Nc1c(F)ccc(F)c1Cl    ZINC000012359296
CN(C)c1nsnc1Cl    ZINC000037372200
FC(F)c1ccc(Cl)cn1    ZINC000077012154
N#C/C=C/c1ccc(Cl)cc1    ZINC000001624967
N#C/C=C\c1ccc(Cl)cc1    ZINC000005722943
Clc1cnc2ccccc2c1    ZINC000001693309
N#C[C@@H]1Cc2ccc(Cl)cc21    ZINC000059496058
Clc1nccc2ccccc21    ZINC000000388359
Clc1ccc2ncccc2c1    ZINC000000066127
N#C/C=C/c1cccc(Cl)c1    ZINC000001624969
Clc1cccc2ccncc12    ZINC000016125141
Clc1cncc2ccccc12    ZINC000000331147
N#C/C=C\c1cccc(Cl)c1    ZINC000008653267
N#C/C=C(/Cl)c1ccccc1    ZINC000033374126
N#C[C@H]1Cc2ccc(Cl)cc21    ZINC000059496059
Clc1cc2ccccc2cn1    ZINC000012958082
N#C/C=C/c1ccccc1Cl    ZINC000002163483
Clc1ccc2cnccc2c1    ZINC000016697435
Clc1cccc2ncccc12    ZINC000000035015
Clc1ccc2ccncc2c1    ZINC000000400337
Clc1ccc2ccccc2n1    ZINC000000262512
Clc1cccc2cccnc12    ZINC000001687638
N#C/C=C(\Cl)c1ccccc1    ZINC000000159947
N#C/C=C\c1ccccc1Cl    ZINC000004782856
Clc1cccc2cnccc12    ZINC000001592022
Clc1ccc2cccnc2c1    ZINC000005331475
Clc1ccnc2ccccc12    ZINC000000052598
Nc1nn(CCF)cc1Cl    ZINC000087775448
CCONC(=O)/C=C(\C)Cl    ZINC000900076490
COCC(=O)NC/C=C/Cl    ZINC000891217014
C=C(Cl)CNC(=O)[C@@H](C)O    ZINC000306324696
C/C(Cl)=C/C(=O)NCCO    ZINC000899914240
CCONC(=O)/C=C(/C)Cl    ZINC000900076489
C=C(Cl)CNC(=O)CCO    ZINC000902867729
C=C(Cl)CNC(=O)[C@H](C)O    ZINC000306324697
C[C@H](NC/C=C\Cl)C(=O)O    ZINC000208720769
C[C@@H](NC/C=C\Cl)C(=O)O    ZINC000208720808
O=C(CCO)NC/C=C/Cl    ZINC000903045219
C=C(Cl)CNC(=O)COC    ZINC000124620505
C[C@@H](O)C(=O)NC/C=C/Cl    ZINC000891201049
C[C@H](O)C(=O)NC/C=C/Cl    ZINC000891201036
C[C@@H](O)C(=O)NC/C=C\Cl    ZINC000891201048
COCC(=O)NC/C=C\Cl    ZINC000891217013
CN(C/C=C\Cl)CC(=O)O    ZINC000088046655
C=C(Cl)CN[C@@H](C)C(=O)O    ZINC000035388926
C=C(Cl)C(C)(C)C(=O)NO    ZINC000671996235
C=C(Cl)CN[C@H](C)C(=O)O    ZINC000035388927
CN(C/C=C/Cl)CC(=O)O    ZINC000035305616
C=C(Cl)CN(C)CC(=O)O    ZINC000035305608
CON(C)C(=O)/C=C(\C)Cl    ZINC000900073152
CCC(=O)NOC/C=C/Cl    ZINC000306283455
C[C@H](O)C(=O)NC/C=C\Cl    ZINC000891201047
CON(C)C(=O)/C=C(/C)Cl    ZINC000900073151
C/C(Cl)=C\C(=O)NCCO    ZINC000899914248
C[C@H](NC/C=C/Cl)C(=O)O    ZINC000035388936
CCC(=O)NOC/C=C\Cl    ZINC000378963231
C[C@@H](NC/C=C/Cl)C(=O)O    ZINC000035388937
O=C(CCO)NC/C=C\Cl    ZINC000903045220
F[C@@H]1CCN(C/C=C/Cl)C1    ZINC000830461668
F[C@@H]1CCN(C/C=C\Cl)C1    ZINC000830461667
C=C(Cl)CN1CC[C@@H](F)C1    ZINC000830467408
FCCN1CCC=C(Cl)C1    ZINC000878791313
F[C@H]1CCN(C/C=C\Cl)C1    ZINC000830461670
C=C(Cl)CN1CC[C@H](F)C1    ZINC000830467409
F[C@H]1CCN(C/C=C/Cl)C1    ZINC000830461669
CCON(CC)C/C=C\Cl    ZINC000879794832
CC[C@H](CO)NC/C=C/Cl    ZINC000234015607
CCON(CC)C/C=C/Cl    ZINC000879794831
C[C@H](O)CN(C)C/C=C/Cl    ZINC000051837842
COCCN(C)C/C=C/Cl    ZINC000307014316
C=C(Cl)CNCCCOC    ZINC000095917818
C[C@@H](CCO)NC/C=C\Cl    ZINC000378972806
C=C(Cl)CN(C)[C@H](C)CO    ZINC000124676646
C[C@H](O)[C@H](C)NC/C=C/Cl    ZINC000307135675
CC[C@@H](CO)NC/C=C/Cl    ZINC000233877024
C=C(Cl)CN[C@H](C)CCO    ZINC000132935031
CC[C@@H](O)CNC/C=C\Cl    ZINC000307778736
CCN(C/C=C/Cl)CCO    ZINC000050105195
C=C(Cl)CN[C@H](C)COC    ZINC000037488810
C=C(Cl)CN(C)C[C@@H](C)O    ZINC000051837861
COC[C@H](C)NC/C=C/Cl    ZINC000234696042
COC[C@@H](C)NC/C=C\Cl    ZINC000387823766
C[C@H](CCO)NC/C=C/Cl    ZINC000235449109
C=C(Cl)CN(CC)OCC    ZINC000879794721
C=C(Cl)CN(CC)CCO    ZINC000001695248
C[C@@H](CCO)NC/C=C/Cl    ZINC000235087509
CCN(C/C=C\Cl)CCO    ZINC000219677220
C=C(Cl)CN[C@@H](CC)CO    ZINC000037488713
CC[C@@H](O)CNC/C=C/Cl    ZINC000233899773
C[C@@H](O)CN(C)C/C=C\Cl    ZINC000220528506
C[C@H](O)CN(C)C/C=C\Cl    ZINC000220528431
C=C(Cl)CN[C@H](CC)CO    ZINC000037488714
COC[C@H](C)NC/C=C\Cl    ZINC000387823763
CC[C@@H](CO)NC/C=C\Cl    ZINC000307780122
C[C@H](O)[C@H](C)NC/C=C\Cl    ZINC000386931124
C=C(Cl)CN[C@@H](C)COC    ZINC000037488809
CC[C@H](CO)NC/C=C\Cl    ZINC000307780124
C[C@@H](NC/C=C\Cl)[C@H](C)O    ZINC000386931123
C[C@H](CO)N(C)C/C=C\Cl    ZINC000307794039
COC[C@@H](C)NC/C=C/Cl    ZINC000234687635
C[C@@H](O)CN(C)C/C=C/Cl    ZINC000051837844
C=C(Cl)CN(C)CCOC    ZINC000307317063
C[C@H](CCO)NC/C=C\Cl    ZINC000378972805
C[C@@H](NC/C=C/Cl)[C@H](C)O    ZINC000307135678
CC[C@H](O)CNC/C=C\Cl    ZINC000307778734
C[C@H](CO)N(C)C/C=C/Cl    ZINC000159127536
COCCN(C)C/C=C\Cl    ZINC000387927257
C=C(Cl)CN[C@@H](C)CCO    ZINC000132934838
C=C(Cl)CN(C)C[C@H](C)O    ZINC000051837860
CC[C@H](O)CNC/C=C/Cl    ZINC000234065083
NCC(CN)NC/C=C\Cl    ZINC001350909665
NCC(CN)NC/C=C/Cl    ZINC001350909656
C=C(Cl)CNC(CN)CN    ZINC001120244822
ClC(Cl)=C(Cl)Cl    ZINC000008214691
Brc1csnn1    ZINC000004946437
O=c1occ(Br)o1    ZINC000196659580
FC(F)(F)/C(Cl)=C/Cl    ZINC000064370179
Fc1[nH]ncc1Br    ZINC000212201581
O=C(Cl)c1ccc(Cl)o1    ZINC000039201120
FC(F)(F)/C(Cl)=C\Cl    ZINC000066322061
Fc1cn[nH]c1Br    ZINC000217703286
Fc1nc[nH]c1Br    ZINC000247645533
FC(F)(F)C=C(Cl)Cl    ZINC000002578125
O=C1C=CC(=C(Cl)Cl)O1    ZINC000001581213
O=[N+]([O-])c1ncc(Cl)s1    ZINC000196133086
O=C(O)c1nnsc1Cl    ZINC000012955774
O=C1CC(=O)C(Cl)=C1Cl    ZINC000100488753
O=C(Cl)c1n[nH]cc1Cl    ZINC000005941977
C/C=C(\Br)C(=O)O    ZINC000001586406
CSc1ccc(Cl)s1    ZINC000095729809
Oc1nnc(Cl)cc1Cl    ZINC000085224208
[O-][n+]1c(Cl)cncc1Cl    ZINC000039216040
C/C(=C\Br)C(=O)O    ZINC000004824551
O=C(O)C/C=C\Br    ZINC000012417041
Oc1nc(Cl)cc(Cl)n1    ZINC000016990054
O=C(O)C/C=C/Br    ZINC000001716651
Oc1cnnc(Cl)c1Cl    ZINC000003014162
O=c1cc(Cl)nc(Cl)[nH]1    ZINC000005286127
COC(=O)/C=C\Br    ZINC000013379807
C=C(Br)C(=O)OC    ZINC000001608900
Oc1cnc(Cl)nc1Cl    ZINC000238664391
C/C=C(/Br)C(=O)O    ZINC000001716010
Oc1ncnc(Cl)c1Cl    ZINC000072482080
O=c1[nH]ncc(Cl)c1Cl    ZINC000008612671
Oc1nc(Cl)ncc1Cl    ZINC000036455854
Oc1cc(Cl)c(Cl)nn1    ZINC000017062759
N#CC(NC=O)=C(Cl)Cl    ZINC000096346671
[O-][n+]1nc(Cl)ccc1Cl    ZINC000001598458
BrC=C1OCCO1    ZINC000115151165
Oc1cc(Cl)nnc1Cl    ZINC000005425248
Oc1c(Cl)ncnc1Cl    ZINC000039088225
O=c1[nH]cc(Cl)nc1Cl    ZINC000095933533
Fc1ccc(Cl)c(Cl)c1    ZINC000000389655
Fc1ccc(Cl)cc1Cl    ZINC000000157878
Fc1cccc(Cl)c1Cl    ZINC000002528194
Fc1cc(Cl)ccc1Cl    ZINC000000403163
Fc1c(Cl)cccc1Cl    ZINC000000389491
Fc1cc(Cl)cc(Cl)c1    ZINC000002528197
Nc1nc(Cl)nnc1Cl    ZINC000062718164
Oc1ccc(F)c(F)c1Cl    ZINC000036533694
Oc1c(F)cc(Cl)cc1F    ZINC000012359198
Oc1cc(F)c(F)cc1Cl    ZINC000211671622
Oc1cc(F)c(Cl)cc1F    ZINC000211795560
Oc1c(F)cc(F)cc1Cl    ZINC000036533684
Oc1cc(F)c(F)c(Cl)c1    ZINC000114595330
CC(C)=C(Br)CO    ZINC000032183841
Oc1ccc(F)c(Cl)c1F    ZINC000204957249
Oc1c(F)ccc(Cl)c1F    ZINC000002381671
Oc1cc(F)c(Cl)c(F)c1    ZINC000016158244
Oc1c(F)ccc(F)c1Cl    ZINC000002382102
Oc1cc(F)cc(F)c1Cl    ZINC000000389677
C=C(Br)CCCO    ZINC000034621870
Oc1cc(Cl)c(F)cc1F    ZINC000096328754
Oc1ccc(Cl)c(F)c1F    ZINC000096373344
Oc1c(F)c(F)ccc1Cl    ZINC000039125751
CCc1nc(Cl)c(Cl)[nH]1    ZINC000001756172
Cn1cc(Cl)c(CCl)n1    ZINC000095098470
Cc1nc(Cl)c(Cl)n1C    ZINC000002539747
CCn1cnc(Cl)c1Cl    ZINC000114734256
O=C(O)/C=C(/Cl)CC(=O)O    ZINC000004480105
Cn1c(Cl)cnc1CCl    ZINC000004206489
Cn1ncc(Cl)c1CCl    ZINC000078750280
Cn1nc(CCl)cc1Cl    ZINC000039088217
N#Cc1ncc(Cl)nc1C#N    ZINC000039336213
FC(F)c1cc(Cl)ncn1    ZINC000095803704
FC(F)c1ccc(Cl)nn1    ZINC000212200921
C#CC(=O)c1cccc(Cl)c1    ZINC000083943739
C#CC(=O)c1ccccc1Cl    ZINC000083944025
FC(F)c1nccc(Cl)n1    ZINC000238655232
Cc1nc(F)nc(F)c1Cl    ZINC000002243611
C#CC(=O)c1ccc(Cl)cc1    ZINC000083943721
FC(F)c1nccnc1Cl    ZINC000212201013
Nc1nc(F)c(Cl)cc1F    ZINC000141120963
Nc1cc(F)nc(F)c1Cl    ZINC000071793130
C=C(Cl)CSC1COC1    ZINC000901632310
Clc1nccc2ccncc21    ZINC000039390952
C=CC[S@](=O)C/C=C\Cl    ZINC000905223453
CC(=O)CSC/C=C\Cl    ZINC000307800286
C=CC[S@](=O)CC(=C)Cl    ZINC000905224000
Clc1ccc2cnccc2n1    ZINC000034080320
Clc1ccc2nccnc2c1    ZINC000000046555
Clc1ccc2ccncc2n1    ZINC000066354260
C=CC[S@@](=O)CC(=C)Cl    ZINC000905223999
Clc1nccc2cccnc21    ZINC000026897383
Clc1cccc2nnccc12    ZINC000166221291
Clc1ccc2nnccc2c1    ZINC000095093361
Clc1ccnc2ccncc12    ZINC000026459825
Clc1cc2ccccc2nn1    ZINC000038350321
Clc1nccc2ncccc12    ZINC000015442507
Clc1ccnc2cnccc12    ZINC000072267050
C=CC[S@@](=O)C/C=C\Cl    ZINC000905223454
Clc1cncc2ncccc12    ZINC000085221903
Clc1ncnc2ccccc12    ZINC000000809020
Clc1cc2cccnc2cn1    ZINC000217398093
Clc1cnc2ncccc2c1    ZINC000038246837
Clc1cnc2ccccc2n1    ZINC000000388228
Clc1cccc2ncncc12    ZINC000104678453
Clc1ccc2cccnc2n1    ZINC000013208192
Clc1cccc2nccnc12    ZINC000014982497
CC(=O)CSC/C=C/Cl    ZINC000307756130
C=CC[S@@](=O)C/C=C/Cl    ZINC000905223451
C=C(Cl)CSCC(C)=O    ZINC000307677147
Clc1cccc2cncnc12    ZINC000015767311
Clc1nncc2ccccc21    ZINC000000398647
Clc1ccc2cncnc2c1    ZINC000000392360
Clc1ccnc2ncccc12    ZINC000083428740
C=CC[S@](=O)C/C=C/Cl    ZINC000905223452
Clc1ccc2ncncc2c1    ZINC000032203797
Clc1cnnc2ccccc12    ZINC000019802580
Clc1ccc2ncccc2n1    ZINC000034478768
Cl/C=C\CSC1COC1    ZINC000901635114
Cl/C=C/CSC1COC1    ZINC000901635113
Clc1cccc2ccnnc12    ZINC000142989571
Clc1ccnc2cccnc12    ZINC000021986601
Clc1nccc2cnccc21    ZINC000039330551
Clc1ccc2ccnnc2c1    ZINC000098180508
C=C(Cl)CNC(=S)NC    ZINC000306281601
COCC(=O)OC/C=C/Cl    ZINC000306475263
C=C(Cl)COC(=O)COC    ZINC000307631689
C=C(Cl)COC(=O)[C@@H](C)O    ZINC000006035972
CNC(=S)NC/C=C/Cl    ZINC000899721848
C=C(Cl)COC(=O)[C@H](C)O    ZINC000001641211
C/C(Cl)=C/CSC(=N)N    ZINC000013693447
COCC(=O)OC/C=C\Cl    ZINC000307790225
CNC(=S)NC/C=C\Cl    ZINC000899721847
CC(C)CSC/C=C\Cl    ZINC000382239354
C=C(Cl)CSCCCC    ZINC000306383166
C#CCc1ccc(C)cc1Cl    ZINC001249946295
C#CCc1ccc(Cl)cc1C    ZINC001249949007
CC(C)CSC/C=C/Cl    ZINC000307715433
C=C(Cl)CONC(=N)CO    ZINC000883013444
C#CCc1cccc(Cl)c1C    ZINC001249948913
C=C(Cl)CSCC(C)C    ZINC000306277694
Clc1cccc2c1CCC=C2    ZINC000071259683
NOCC(=O)NC/C=C\Cl    ZINC001122413939
NOCC(=O)NC/C=C/Cl    ZINC001122413938
O=[N+]([O-])CCNC/C=C\Cl    ZINC000905707520
C=C1CCc2cc(Cl)ccc21    ZINC000127932369
C=C(Cl)CNC(=O)CON    ZINC000708695412
C/C(=C\Cl)CSC(C)C    ZINC000306368791
C/C(=C/Cl)CSC(C)C    ZINC000307796714
CNC(=O)NOC/C=C/Cl    ZINC000306394156
O=[N+]([O-])CCNC/C=C/Cl    ZINC000905707514
C#CCc1cc(C)cc(Cl)c1    ZINC001249949198
CONC(=O)NC/C=C\Cl    ZINC000894277231
CONC(=O)NC/C=C/Cl    ZINC000894277232
Clc1ccc2c(c1)C=CCC2    ZINC000071259687
C=C(Cl)CSC(C)(C)C    ZINC000001737660
CCCSC/C(C)=C/Cl    ZINC000164835707
CNC(=O)NOC/C=C\Cl    ZINC000307775360
CCCSC/C(C)=C\Cl    ZINC000033838314
C[C@@H]1C=C(Cl)c2ccccc21    ZINC000068568809
C[C@H]1C=C(Cl)c2ccccc21    ZINC000068568811
CC1=Cc2c(cccc2Cl)C1    ZINC000066312905
C=C(Cl)CNC(=O)NOC    ZINC000307098575
C=C(Cl)C(OCC)OCC    ZINC000095828981
O=C1NC(=O)C(Cl)=C1Cl    ZINC000002039788
Fc1nc(Cl)ccc1Cl    ZINC000082049621
Fc1ccc(Cl)nc1Cl    ZINC000039474828
Fc1ncc(Cl)cc1Cl    ZINC000002525820
Fc1nccc(Cl)c1Cl    ZINC000014982615
Fc1cnc(Cl)c(Cl)c1    ZINC000039351845
Fc1cncc(Cl)c1Cl    ZINC000014982617
Fc1c(Cl)ccnc1Cl    ZINC000040456459
Fc1cc(Cl)cnc1Cl    ZINC000038528619
Fc1cc(Cl)c(Cl)cn1    ZINC000082044989
Fc1cc(Cl)nc(Cl)c1    ZINC000091252228
Fc1c(Cl)cncc1Cl    ZINC000026893241
Fc1cnc(Cl)cc1Cl    ZINC000079058005
NOCc1nnsc1Cl    ZINC000004397833
Nc1nc(F)nc(F)c1Cl    ZINC000064370246
N#CC(=O)c1cccc(Cl)c1    ZINC000100172464
N#Cc1cccc(Cl)c1C=O    ZINC000075629629
N#Cc1cccc(C=O)c1Cl    ZINC000039953721
NC(=O)CSC/C=C\Cl    ZINC000207180539
NC(=O)CSC/C=C/Cl    ZINC000041364501
N#Cc1cc(Cl)ccc1C=O    ZINC000059736308
N#Cc1ccc(C=O)c(Cl)c1    ZINC000039202449
N#Cc1ccc(Cl)c(C=O)c1    ZINC000015022230
N#Cc1ccc(C=O)cc1Cl    ZINC000079045430
N#CC(=O)c1ccccc1Cl    ZINC000100172506
O=C1C=c2cc(Cl)ccc2=N1    ZINC000038538397
N#Cc1c(Cl)cccc1C=O    ZINC000049582062
C=C(Cl)CSCC(N)=O    ZINC000840213761
N#Cc1cc(C=O)ccc1Cl    ZINC000087493490
N#CC(=O)c1ccc(Cl)cc1    ZINC000100057344
N#Cc1cc(Cl)cc(C=O)c1    ZINC000095080246
N#Cc1ccc(Cl)cc1C=O    ZINC000059736535
Clc1ccc2ncnnc2c1    ZINC000016431183
Clc1ncnc2ncccc12    ZINC000020282022
Clc1ncnc2ccncc12    ZINC000026460356
Clc1cc2cncnc2cn1    ZINC000035270006
Clc1nccc2ncncc12    ZINC000073738991
Clc1ccnc2nccnc12    ZINC000084305516
Clc1nncc2cnccc21    ZINC000031441073
Clc1cnc2cccnc2n1    ZINC000060139727
Clc1nccc2nccnc12    ZINC000015042926
Clc1cc2ncncc2cn1    ZINC000953057869
Clc1cnc2nccnc2c1    ZINC000095628494
C=C(Cl)CNCC(=C)Cl    ZINC000031629214
Clc1cnc2ccncc2n1    ZINC000096509716
Clc1cc2nccnc2cn1    ZINC000036533556
Clc1ccc2nccnc2n1    ZINC000032299814
Clc1cnc2cnccc2n1    ZINC000096509694
Clc1cnc2ncccc2n1    ZINC000040448749
Clc1ncnc2cccnc12    ZINC000035270021
Clc1ncnc2cnccc12    ZINC000035269982
Clc1ccc2cncnc2n1    ZINC000096111251
O=C(CO)NOC/C=C/Cl    ZINC000306393017
O=C(CO)NOC/C=C\Cl    ZINC000307770623
Cc1cc(CC#N)ccc1Cl    ZINC000044368240
C#C[C@H](N)c1ccc(Cl)cc1    ZINC000034621879
Cc1c2[nH]ccc2ccc1Cl    ZINC000014985845
Cc1cc2cccc(Cl)c2[nH]1    ZINC000036455861
[C-]#[N+][C@@H](C)c1ccc(Cl)cc1    ZINC000095698309
[C-]#[N+][C@@H](C)c1cccc(Cl)c1    ZINC000100000351
Cc1ccc2[nH]ccc2c1Cl    ZINC000038337528
Cc1cc2cc(Cl)ccc2[nH]1    ZINC000000155644
Cc1cc(C#N)c(C)cc1Cl    ZINC000067794658
Cc1c(Cl)[nH]c2ccccc12    ZINC000032205111
CCc1cccc(Cl)c1C#N    ZINC000145486196
Cc1cc2[nH]ccc2cc1Cl    ZINC000014985749
Cc1c[nH]c2ccc(Cl)cc12    ZINC000002539050
Cc1cc2[nH]ccc2c(Cl)c1    ZINC000014984694
Cc1cc(Cl)ccc1CC#N    ZINC000044368145
Cn1ccc2cc(Cl)ccc21    ZINC000071255460
C#CCc1ccc(Cl)nc1C    ZINC001249948838
Cc1c[nH]c2cccc(Cl)c12    ZINC000095803702
C#CCc1ccc(N)c(Cl)c1    ZINC000148552308
Cc1ccc(Cl)c2cc[nH]c21    ZINC000014985851
C[C@H](C#N)c1ccc(Cl)cc1    ZINC000006032427
[C-]#[N+][C@H](C)c1ccc(Cl)cc1    ZINC000095698310
Cc1cc2ccc(Cl)cc2[nH]1    ZINC000001705020
Cc1cc2cc[nH]c2cc1Cl    ZINC000034448804
[C-]#[N+]CCc1cccc(Cl)c1    ZINC000095698263
Cc1c[nH]c2cc(Cl)ccc12    ZINC000034545722
C[C@@H](C#N)c1ccc(Cl)cc1    ZINC000006020011
[C-]#[N+][C@H](C)c1cccc(Cl)c1    ZINC000100000352
Cn1cc(Cl)c2ccccc21    ZINC000086485926
C#CCNc1ccccc1Cl    ZINC000038803913
[C-]#[N+]CCc1ccccc1Cl    ZINC000095698264
Cc1cc(Cl)cc2[nH]ccc21    ZINC000014984637
CCc1ccc(Cl)c(C#N)c1    ZINC000067794427
Clc1ccc2c(c1)C=NCC2    ZINC000059911292
Cc1cc(Cl)c(C#N)cc1C    ZINC000067794424
Cc1cc(C)c(Cl)c(C#N)c1    ZINC000067794438
C#CCNc1cccc(Cl)c1    ZINC000049135893
N#CCCc1ccccc1Cl    ZINC000002163506
CCc1cc(C#N)ccc1Cl    ZINC000067802857
Cc1cc2c(cccc2Cl)[nH]1    ZINC000044137084
Cc1ccc(Cl)c2[nH]ccc21    ZINC000015021089
N#CCCc1ccc(Cl)cc1    ZINC000002574316
C#CCc1ccc(Cl)cc1N    ZINC001249949854
C[C@@H](C#N)c1ccccc1Cl    ZINC000016697549
C#C[C@H](N)c1cccc(Cl)c1    ZINC000083945086
NCC#Cc1ccccc1Cl    ZINC000038078170
C[C@H](C#N)c1ccccc1Cl    ZINC000016697551
C#CCc1ccc(N)cc1Cl    ZINC001249949291
C#C[C@@H](N)c1cccc(Cl)c1    ZINC000083945087
C#CCc1cccc(Cl)c1N    ZINC001249949519
C#CCc1cc(Cl)ccc1N    ZINC001249949121
ClC1=CCc2ccccc2N1    ZINC000100056973
N=C/C=C/c1ccc(Cl)cc1    ZINC000005861668
C#C[C@@H](N)c1ccccc1Cl    ZINC000083946681
C#C[C@H](N)c1ccccc1Cl    ZINC000083946680
Cn1ccc2ccc(Cl)cc21    ZINC000016677932
CCc1ccc(C#N)cc1Cl    ZINC000203215586
CCc1cc(Cl)cc(C#N)c1    ZINC000144853003
[C-]#[N+]CCc1ccc(Cl)cc1    ZINC000095698262
Cc1cccc(Cl)c1CC#N    ZINC000096300463
C#CCNc1ccc(Cl)cc1    ZINC000002471449
Cc1cc(Cl)cc2cc[nH]c21    ZINC000044700169
Clc1ccc2c(c1)NC=CC2    ZINC000584578712
N#CCCc1cccc(Cl)c1    ZINC000036203748
Cc1ccc(C#N)c(Cl)c1C    ZINC000090225663
C#CCc1cnc(Cl)cc1C    ZINC001249949037
C#C[C@@H](N)c1ccc(Cl)cc1    ZINC000034621880
Cn1c(Cl)cc2ccccc21    ZINC000039216778
Cc1c(C)c(C#N)ccc1Cl    ZINC000067802593
C/C(Cl)=C/C(=O)NCCF    ZINC000907950640
C/C(Cl)=C\C(=O)NCCF    ZINC000907950641
O=C(CCF)NC/C=C\Cl    ZINC000891198671
O=C(CCF)NC/C=C/Cl    ZINC000891198670
C[C@@H](O)CNOC/C=C/Cl    ZINC000819321723
OCC(CO)NC/C=C/Cl    ZINC000236471084
OCC(CO)NC/C=C\Cl    ZINC000307808149
C=C(Cl)CNC(CO)CO    ZINC000083694642
C[C@H](O)CNOC/C=C\Cl    ZINC000819321714
C[C@@H](O)CNOC/C=C\Cl    ZINC000819321721
C[C@H](O)CNOC/C=C/Cl    ZINC000819321720
C=C(Cl)CN(C)CCCF    ZINC000887137975
CN(C/C=C\Cl)CCCF    ZINC000887135943
CN(C/C=C/Cl)CCCF    ZINC000887135942
O=C1OC(=O)C(Cl)=C1Cl    ZINC000008100876
Cc1cc(Cl)sc1Cl    ZINC000000396801
ClCc1csc(Cl)c1    ZINC000039321238
ClCc1ccsc1Cl    ZINC000016123946
ClCc1sccc1Cl    ZINC000082707858
ClCc1ccc(Cl)s1    ZINC000002539266
Fc1cnc(Cl)nc1Cl    ZINC000001696262
Fc1cc(Cl)nc(Cl)n1    ZINC000032206339
C=C(Br)CSC    ZINC000113086427
Fc1cc(Cl)nnc1Cl    ZINC000091301257
Fc1c(Cl)ncnc1Cl    ZINC000008698232
Fc1nc(Cl)cc(Cl)n1    ZINC000032206334
F[n+]1cc(Cl)cc(Cl)c1    ZINC000000388509
F[n+]1c(Cl)cccc1Cl    ZINC000000388508
F/C(Cl)=C(/F)C(F)(F)F    ZINC000071613632
O=C(O)/C=C/C=C(Cl)Cl    ZINC000038853534
FC(F)=C(Cl)C(F)(F)F    ZINC000002584361
F/C(Cl)=C(\F)C(F)(F)F    ZINC000064370177
O=C(O)/C=C\C=C(Cl)Cl    ZINC000078448107
COC(=CBr)OC    ZINC000196904496
Fc1ccc(Cl)c(F)c1F    ZINC000002584284
Fc1cc(F)c(F)c(Cl)c1    ZINC000002545234
Fc1cc(Cl)cc(F)c1F    ZINC000137847260
Fc1cc(F)c(Cl)cc1F    ZINC000111336684
C=C(Cl)COC(=O)C(=O)F    ZINC000071773613
Fc1ccc(F)c(Cl)c1F    ZINC000111341128
Fc1cc(F)c(Cl)c(F)c1    ZINC000000409369
N#Cc1c(Cl)nccc1C=O    ZINC000242547882
O=C(O)CSC/C=C\Cl    ZINC000210734977
O=C1C=c2ncc(Cl)cc2=N1    ZINC000085345388
N#Cc1ccc(C=O)nc1Cl    ZINC000238515556
N#Cc1cc(C=O)cnc1Cl    ZINC000095642385
C=C(Cl)CSCC(=O)O    ZINC000019483762
O=C(O)CSC/C=C/Cl    ZINC000019510525
Clc1nncc2nccnc12    ZINC000084312390
Clc1cnc2ncncc2n1    ZINC000079006461
Clc1cnc2cncnc2n1    ZINC000079006466
Clc1ncnc2nccnc12    ZINC000004243460
Cn1nc(C(F)F)cc1Cl    ZINC000085018541
Cn1ncc(C(F)F)c1Cl    ZINC000307431308
FC(F)Cn1cc(Cl)cn1    ZINC000217629674
C#Cc1ccc(OC)cc1Cl    ZINC000146474324
O=C1CCc2c1cccc2Cl    ZINC000016083114
COCCSC/C=C/Cl    ZINC000041366657
C[C@H](CO)SC/C=C/Cl    ZINC000160753459
OCC#Cc1cccc(Cl)c1    ZINC000002525615
C#C[C@@H](O)c1ccccc1Cl    ZINC000021998451
O=C1Cc2ccc(Cl)cc2C1    ZINC000049588554
Clc1cccc2c1C[C@@H]1O[C@H]21    ZINC000019796239
C/C(=C\Cl)CSCCO    ZINC000232008421
C#CCOc1ccc(Cl)cc1    ZINC000036419882
O=C/C=C\c1ccccc1Cl    ZINC000083406679
COCCSC/C=C\Cl    ZINC000207192836
C[C@H](CO)SC/C=C\Cl    ZINC000307821505
O=C/C(Cl)=C/c1ccccc1    ZINC000002017336
C#CCc1cccc(O)c1Cl    ZINC001249949490
O=C(CCF)OC/C=C/Cl    ZINC001347430094
C#CCOc1cccc(Cl)c1    ZINC000034252954
O=C(/C=C/Cl)c1ccccc1    ZINC000002018673
C[C@@H](CO)SC/C=C\Cl    ZINC000307821504
C/C(=C/Cl)CSCCO    ZINC000307832651
C#Cc1cc(OC)ccc1Cl    ZINC000062605434
C#CCc1c(O)cccc1Cl    ZINC001249949508
C[C@@H](O)CSC/C=C\Cl    ZINC000840213065
O=C/C=C/c1ccccc1Cl    ZINC000021304307
Clc1ccc2c(c1)[C@@H]1O[C@@H]1C2    ZINC000019796219
C=C(Cl)CSC[C@H](C)O    ZINC000840210921
OCCCSC/C=C/Cl    ZINC000085163759
C=C(Cl)CSCCOC    ZINC000306690547
Clc1cccc2c1C[C@H]1O[C@@H]21    ZINC000019796237
C#C[C@H](O)c1ccccc1Cl    ZINC000021998447
C#CCc1ccc(O)cc1Cl    ZINC001249948726
O=C1CCc2cccc(Cl)c21    ZINC000012649382
C#C[C@@H](O)c1ccc(Cl)cc1    ZINC000021998423
Clc1cccc2c1C[C@@H]1O[C@@H]21    ZINC000100235008
OCCCSC/C=C\Cl    ZINC000217911728
[NH]c1cc(Cl)cc2cn[nH]c21    ZINC001542984394
C#CCOc1ccccc1Cl    ZINC000032150264
Clc1ccc2c(c1)[C@H]1O[C@H]1C2    ZINC000019796217
O=C1Cc2cccc(Cl)c2C1    ZINC000049588552
O=C/C=C/c1ccc(Cl)cc1    ZINC000003080768
C=C(Cl)CSC[C@@H](C)O    ZINC000840210924
C=C(Cl)CSCCCO    ZINC000085163193
C[C@@H](O)CSC/C=C/Cl    ZINC000840213066
C#C[C@H](O)c1cccc(Cl)c1    ZINC000039414999
C#Cc1ccc(OC)c(Cl)c1    ZINC000033953209
C#CCc1ccc(Cl)cc1O    ZINC001249949888
C[C@@H](CO)SC/C=C/Cl    ZINC000160753337
C#CCc1cccc(Cl)c1O    ZINC001249949376
C=C(Cl)CS[C@H](C)CO    ZINC000160740540
O=C1CCc2cc(Cl)ccc21    ZINC000000085658
C#C[C@H](O)c1ccc(Cl)cc1    ZINC000021998419
O=C(CCF)OC/C=C\Cl    ZINC001347430104
C[C@H](O)CSC/C=C/Cl    ZINC000840213064
OCC#Cc1ccccc1Cl    ZINC000002525614
C[C@H](O)CSC/C=C\Cl    ZINC000840213062
Clc1cccc2c1C[C@H]1O[C@H]21    ZINC000100235003
OCC#Cc1ccc(Cl)cc1    ZINC000002525616
C#C[C@@H](O)c1cccc(Cl)c1    ZINC000039415000
Clc1ccc2c(c1)[C@H]1O[C@@H]1C2    ZINC000100113247
C#CCc1ccc(Cl)c(O)c1    ZINC001249949097
Clc1ccc2c(c1)[C@@H]1O[C@H]1C2    ZINC000100113251
C=C(Cl)CS[C@@H](C)CO    ZINC000160740408
O=C/C(Cl)=C\c1ccccc1    ZINC000002017335
O=C/C=C\c1ccc(Cl)cc1    ZINC000013542608
O=C1CCc2ccc(Cl)cc21    ZINC000015767397
C#CCc1cc(O)cc(Cl)c1    ZINC001249947407
Cc1coc2ccc(Cl)cc12    ZINC000034545736
C#Cc1cc(Cl)ccc1OC    ZINC000036533553
C#CCc1cc(Cl)ccc1O    ZINC001249949456
N#CCc1cc(N)ccc1Cl    ZINC000063110825
Cc1cc(Cl)c2cc[nH]c2n1    ZINC000042689466
Cc1cc2cc(Cl)ncc2[nH]1    ZINC000096379091
Cn1ncc2c1cccc2Cl    ZINC000020357526
Cc1cc(N)c(C#N)c(Cl)c1    ZINC000199748082
Cc1cn2ccc(Cl)cc2n1    ZINC000020358112
Cc1c(N)ccc(C#N)c1Cl    ZINC000040448435
Cc1c(N)cc(C#N)cc1Cl    ZINC000026508336
Cc1ncc(C#N)c(C)c1Cl    ZINC000003881102
Cn1cc2c(cccc2Cl)n1    ZINC000040448455
Cc1ncc(Cl)c2cc[nH]c21    ZINC000091692721
Cc1cc(CC#N)ncc1Cl    ZINC000091351674
N#CNCc1ccccc1Cl    ZINC000052832100
N#CCc1ccc(N)c(Cl)c1    ZINC000059672979
Cc1ccc2[nH]ncc2c1Cl    ZINC000034515668
N#CCc1ccc(Cl)cc1N    ZINC000238673650
Cc1n[nH]c2cc(Cl)ccc12    ZINC000089196031
Cc1cc2[nH]ncc2c(Cl)c1    ZINC000014984692
Cc1nc2[nH]ccc2cc1Cl    ZINC000042689423
Cc1cc2nc(Cl)ccc2[nH]1    ZINC000150229708
Cc1cc2nccn2c(Cl)c1    ZINC000089202379
Cc1cc(Cl)nc(C)c1C#N    ZINC000072109524
Cn1cnc2c1cccc2Cl    ZINC000073634268
Cc1cc(C#N)c(Cl)cc1N    ZINC000217455194
N#C[C@H](N)c1ccccc1Cl    ZINC000020173603
Cn1ccc2c1nccc2Cl    ZINC000039258698
Cc1c[nH]c2c1ccnc2Cl    ZINC000096379305
N#C[C@@H](N)c1ccccc1Cl    ZINC000020173605
N#CCc1cc(Cl)ccc1N    ZINC000149066343
Cn1cc2ccc(Cl)cc2n1    ZINC000040448557
Cc1nc(Cl)cc2cc[nH]c21    ZINC000043220715
Cn1ccc2ccnc(Cl)c21    ZINC000019291117
Cc1cc(Cl)nc2cc[nH]c21    ZINC000043220704
Cc1cccc2ncc(Cl)n21    ZINC000089201816
Cc1cc2[nH]cnc2cc1Cl    ZINC000017047359
Cn1ccc2nccc(Cl)c21    ZINC000107161367
Cc1cc2ccc(Cl)nc2[nH]1    ZINC000047818718
Cc1c[nH]c2cncc(Cl)c12    ZINC000953047221
CNc1ccc(Cl)cc1C#N    ZINC000002579267
Cc1cc2c(ccnc2Cl)[nH]1    ZINC000044713148
N#Cc1cc(CN)ccc1Cl    ZINC000095935663
Cc1nc(Cl)cc2[nH]ccc21    ZINC000089220777
Cc1ccc(Cl)c2ccnn21    ZINC000238483830
C#CCNc1ncccc1Cl    ZINC000050522522
Cc1cc2nccc(Cl)c2[nH]1    ZINC000096321394
CNc1ccc(C#N)cc1Cl    ZINC000034763714
Cc1cn2cccc2c(Cl)n1    ZINC000085224167
Cc1c[nH]c2cnc(Cl)cc12    ZINC000144540907
N#CCCc1cnccc1Cl    ZINC000260331124
Cc1cc(Cl)c2[nH]ccc2n1    ZINC000072338662
Cn1nc(Cl)c2ccccc21    ZINC000076190131
Cn1ccc2cc(Cl)cnc21    ZINC000095830773
Cc1c2nc[nH]c2ccc1Cl    ZINC000143982808
Cc1cc2ccnc(Cl)c2[nH]1    ZINC000034632730
Cc1c[nH]c2ccc(Cl)nc12    ZINC000095644164
C#CCNc1ccc(Cl)cn1    ZINC000050522525
Cc1cc(Cl)cc2[nH]ncc21    ZINC000014984639
N#C[C@@H](N)c1cccc(Cl)c1    ZINC000020173839
Cc1c[nH]c2c1nccc2Cl    ZINC000096379336
Cc1c2cc[nH]c2ncc1Cl    ZINC000014401183
Cn1ccc2ncc(Cl)cc21    ZINC000032914952
Cc1cnc2cc[nH]c2c1Cl    ZINC001776011123
Cc1cc(Cl)cc2nc[nH]c21    ZINC000001433102
Nc1cc2[nH]ccc2cc1Cl    ZINC000074336972
Cc1ccc(Cl)c2cn[nH]c21    ZINC000075903317
Cc1cc(Cl)c(N)cc1C#N    ZINC000145714232
Cc1ccc2nc[nH]c2c1Cl    ZINC000045820773
Cc1cc(Cl)cc(NC#N)c1    ZINC001168631576
Nc1c[nH]c2c1cccc2Cl    ZINC000019772509
Cc1cc(C#N)cc(Cl)c1N    ZINC000002390213
N#CNCc1ccc(Cl)cc1    ZINC000033506198
NC1=Nc2ccc(Cl)cc2C1    ZINC000307020759
CN(C#N)c1ccccc1Cl    ZINC000259097046
Cc1cc(C#N)c(Cl)nc1C    ZINC000033359745
N#Cc1ccc(CN)c(Cl)c1    ZINC000005567694
Cc1cc2cc(Cl)cnc2[nH]1    ZINC000035569585
N#C[C@H](N)c1cccc(Cl)c1    ZINC000020173836
Cn1cnc2cc(Cl)ccc21    ZINC000001763347
Cc1cc2cn[nH]c2cc1Cl    ZINC000042689493
Cc1cnc(Cl)c(C#N)c1C    ZINC000071255797
CNc1ccc(Cl)c(C#N)c1    ZINC000062796678
N#Cc1ccc(CN)cc1Cl    ZINC000088189776
Cc1ccc(Cl)c2[nH]ncc21    ZINC000219009717
Cn1ccc2cc(Cl)ncc21    ZINC000218405402
Cc1cc2cc[nH]c2nc1Cl    ZINC000146736976
Cc1cc2c(nccc2Cl)[nH]1    ZINC000044857673
Cn1cc2cc(Cl)ccc2n1    ZINC000034617991
Cc1cc(Cl)c(C#N)c(C)n1    ZINC000034123928
Cc1cn2c(cccc2Cl)n1    ZINC000034186198
Cc1cccn2c(Cl)cnc12    ZINC000089202273
Cc1cn2cccc(Cl)c2n1    ZINC000089201732
C#CCNc1cc(Cl)ccn1    ZINC000953056809
Cc1cc2cc[nH]c2c(Cl)n1    ZINC000071245169
Cn1ccc2c1ccnc2Cl    ZINC000020358099
Cn1ccc2cnc(Cl)cc21    ZINC000253534112
Cc1cc(C#N)c(N)cc1Cl    ZINC000090562920
Cc1cc2[nH]ccc2c(Cl)n1    ZINC000034448874
Cn1ncc2cc(Cl)ccc21    ZINC000040448520
Cc1cc2ccnn2c(Cl)c1    ZINC000238538129
CNc1ccc(C#N)c(Cl)c1    ZINC000036964049
Nc1cccc2[nH]cc(Cl)c21    ZINC000038841885
Cc1cn2cc(Cl)ccc2n1    ZINC000020358113
CNc1cccc(Cl)c1C#N    ZINC000049933761
Nc1cccc2c(Cl)c[nH]c21    ZINC000019721352
Cn1cc2cccc(Cl)c2n1    ZINC000040448956
Cc1cc2ncc(Cl)cc2[nH]1    ZINC000044712909
N#CCNc1cccc(Cl)c1    ZINC000020050987
Cn1ncc2ccc(Cl)cc21    ZINC000040448556
Cc1nc(Cl)ccc1CC#N    ZINC000044370679
Cc1n[nH]c2cccc(Cl)c12    ZINC000080441468
Cc1cc(C)c(C#N)c(Cl)n1    ZINC000000053864
Nc1cc2[nH]ccc2c(Cl)c1    ZINC000014983733
N#C[C@@H](N)c1ccc(Cl)cc1    ZINC000020174087
Cc1nc2cc(Cl)ccc2[nH]1    ZINC000000394633
CN(C#N)c1cccc(Cl)c1    ZINC000259103358
N#C[C@H](N)c1ccc(Cl)cc1    ZINC000020174085
Nc1c[nH]c2cccc(Cl)c12    ZINC000074336975
Nc1cc(Cl)cc2cc[nH]c21    ZINC000096321003
Nc1ccc2[nH]ccc2c1Cl    ZINC000082402786
Cc1cc2[nH]cnc2c(Cl)c1    ZINC000073633903
N#CCNc1ccc(Cl)cc1    ZINC000006093070
Cc1cnc(Cl)c2[nH]ccc21    ZINC000072204063
Cc1ccc(CC#N)c(Cl)n1    ZINC000044370015
Cc1ccc2[nH]nc(Cl)c2c1    ZINC000100719684
Cn1ccc2ccc(Cl)nc21    ZINC000095937036
Cc1n[nH]c2ccc(Cl)cc12    ZINC000040448521
Cc1c(Cl)[nH]c2ncccc12    ZINC000066354309
Cc1ccc2c(Cl)n[nH]c2c1    ZINC000045921024
CNc1cc(Cl)ccc1C#N    ZINC000062785154
Cc1cccc2c(Cl)n[nH]c21    ZINC000045921235
Cc1cnc2[nH]ccc2c1Cl    ZINC000014401149
Cc1cc(Cl)nc2[nH]ccc21    ZINC000012649337
Cc1c[nH]c2nc(Cl)ccc12    ZINC000095644165
N#CCCc1ccncc1Cl    ZINC000084087322
Cc1nc2c(cccc2Cl)[nH]1    ZINC000001398722
Cc1c[nH]c2ncc(Cl)cc12    ZINC000095803740
C=C(Cl)CCCCCCl    ZINC000002567403
Cc1c[nH]c2nccc(Cl)c12    ZINC000066354475
Cn1cnc2ccc(Cl)cc21    ZINC000001763350
Cc1c[nH]c2cc(Cl)cnc12    ZINC000953057386
Nc1cc(Cl)cc2[nH]ccc21    ZINC000014984603
Cc1cc(Cl)nc(CC#N)c1    ZINC000238517257
Cc1cc2cnc(Cl)cc2[nH]1    ZINC000514251712
CC(C)=Cc1ccc(Cl)cc1    ZINC000002162084
C=CCc1ccc(Cl)cc1C    ZINC000071795204
C=CCc1c(C)cccc1Cl    ZINC000071795209
C=CCCc1ccc(Cl)cc1    ZINC000002245291
Clc1ccc(CC2CC2)cc1    ZINC000098179592
C=CCc1cc(Cl)ccc1C    ZINC000095902325
C=CCc1ccc(C)c(Cl)c1    ZINC000071789747
C=CCCc1cccc(Cl)c1    ZINC000002245287
Cc1cc(Cl)ccc1C1CC1    ZINC000725257843
Clc1ccccc1CC1CC1    ZINC000059824066
CC/C=C/c1ccc(Cl)cc1    ZINC000113415403
Cc1c(Cl)cccc1C1CC1    ZINC000225780922
C=CCc1ccc(C)cc1Cl    ZINC000606248369
Clc1cccc(CC2CC2)c1    ZINC000115278782
Clc1ccc2c(c1)CCCC2    ZINC000106181624
C=CCc1ccc(Cl)c(C)c1    ZINC000063457968
C=CCCc1ccccc1Cl    ZINC000002245283
Cc1ccc(C2CC2)cc1Cl    ZINC000114761104
C=CCc1cc(C)cc(Cl)c1    ZINC000095902324
C=C(Cl)Cc1cccc(C)c1    ZINC000002567507
C=C(Cl)Cc1ccc(C)cc1    ZINC000002567508
C=C(Cl)Cc1ccccc1C    ZINC000002567506
C=CCc1cccc(Cl)c1C    ZINC000095902323
Clc1cccc2c1CCCC2    ZINC000054962165
Cc1cc(Cl)cc(C2CC2)c1    ZINC000217833733
C=C(C)Cc1ccccc1Cl    ZINC000002567468
C=C(C)Cc1cccc(Cl)c1    ZINC000002567469
C=C(C)Cc1ccc(Cl)cc1    ZINC000002507463
Cc1ccc(C2CC2)c(Cl)c1    ZINC000204458360
ClCc1ncc(Cl)s1    ZINC000067176202
Cc1sc(Cl)nc1Cl    ZINC000034121753
S=C=NC/C(Cl)=C/Cl    ZINC000001639485
S=C=NC/C(Cl)=C\Cl    ZINC000008665400
O=C1N[C@H](O)C(Cl)=C1Cl    ZINC000002381347
O=C1N[C@@H](O)C(Cl)=C1Cl    ZINC000003921390
Fc1cc(Cl)c(F)nc1F    ZINC000002585567
O=C1C=C(Cl)NN(Cl)N1    ZINC000079047579
Fc1cnc(F)c(F)c1Cl    ZINC000016159842
Fc1cc(F)c(Cl)nc1F    ZINC000196118729
Fc1ncc(Cl)c(F)c1F    ZINC000098044415
CC(=O)NCC=C(Cl)Cl    ZINC000407103870
C=C(Cl)CNC(=O)CCl    ZINC000104733978
CCC(=O)NC=C(Cl)Cl    ZINC000003129828
O=C(CCl)NC/C=C\Cl    ZINC000212144833
O=C(CCl)NC/C=C/Cl    ZINC000104728115
Cc1cc(N=C=O)ccc1Cl    ZINC000036533228
O=C1CCc2c1nccc2Cl    ZINC000202030746
Cc1cc2nccc(Cl)c2o1    ZINC000095708219
Cc1nc2cccc(Cl)c2o1    ZINC000062498562
Oc1ccc(Cl)c2[nH]ccc21    ZINC000044184822
Oc1cc2cc[nH]c2cc1Cl    ZINC000045820066
Cc1cccc2onc(Cl)c21    ZINC000258656971
Nc1nn(C(F)F)cc1Cl    ZINC000069759722
COc1ccc(C#N)cc1Cl    ZINC000002598117
Cc1cc(C#N)cc(Cl)c1O    ZINC000044682179
Cc1ccc(Cl)cc1N=C=O    ZINC000002566256
N#CCOc1ccc(Cl)cc1    ZINC000001738561
O=C1CCc2ccc(Cl)nc21    ZINC000032915205
O=C1NCc2cccc(Cl)c21    ZINC000071186786
O=C=NCc1cccc(Cl)c1    ZINC000019730707
COc1cc(Cl)ccc1C#N    ZINC000045028126
N#CCOc1cccc(Cl)c1    ZINC000002146978
Cc1cc(O)c(C#N)cc1Cl    ZINC000071454587
O=C=NCc1ccc(Cl)cc1    ZINC000002526521
O=C1Cc2cccc(Cl)c2N1    ZINC000004369030
Oc1ccc(Cl)c2cc[nH]c21    ZINC000238716967
O=C1CCc2nc(Cl)ccc21    ZINC000026506671
N#CCOc1ccccc1Cl    ZINC000002146977
Cc1cc(Cl)cc(N=C=O)c1    ZINC000084888928
Cc1ccc(N=C=O)c(Cl)c1    ZINC000002509908
Cc1ccc2c(Cl)noc2c1    ZINC000082046533
Cc1nc2ccc(Cl)cc2o1    ZINC000006072164
[C-]#[N+]c1ccc(Cl)cc1OC    ZINC001536177876
Cc1onc2ccc(Cl)cc12    ZINC000098179416
Cc1cccc(Cl)c1N=C=O    ZINC000001700393
N#C[C@H](O)c1cccc(Cl)c1    ZINC000085546889
Cc1cccc2c(Cl)noc21    ZINC000034449622
COc1ccc(Cl)c(C#N)c1    ZINC000034349376
COc1cccc(C#N)c1Cl    ZINC000004542771
[C-]#[N+]c1ccc(OC)c(Cl)c1    ZINC000100000361
Cc1ccc(Cl)c(N=C=O)c1    ZINC000002387325
O=C=NCc1ccccc1Cl    ZINC000002568123
O=C1NCc2cc(Cl)ccc21    ZINC000049582168
[C-]#[N+]c1cc(Cl)ccc1OC    ZINC000095851764
N#Cc1ccc(Cl)c(CO)c1    ZINC000072188047
Cc1cc(Cl)cc(C#N)c1O    ZINC000225286645
Cc1ccc2onc(Cl)c2c1    ZINC000034559493
COc1cccc(Cl)c1C#N    ZINC000000394832
COc1ccc(Cl)cc1C#N    ZINC000000157124
N#Cc1ccc(CO)cc1Cl    ZINC000143211391
O=C1Cc2c(cccc2Cl)N1    ZINC000001393667
C#CCn1cc(Cl)ccc1=O    ZINC000071516048
N#Cc1cc(Cl)cc(CO)c1    ZINC000091692991
[C-]#[N+]c1cc(Cl)cc(OC)c1    ZINC000095696940
O=C1NCc2ccc(Cl)cc21    ZINC000039237328
O=C/C=C(\Cl)c1cccnc1    ZINC000059633448
N#C[C@@H](O)c1cccc(Cl)c1    ZINC000085546887
Cc1cc(Cl)c(O)cc1C#N    ZINC000095932032
Cc1noc2cc(Cl)ccc12    ZINC000071974169
COc1ccc(C#N)c(Cl)c1    ZINC000002530964
N#Cc1ccc(CO)c(Cl)c1    ZINC000095942582
COc1cc(Cl)cc(C#N)c1    ZINC000040448118
Cc1cccc(N=C=O)c1Cl    ZINC000039407447
Nc1ccc(Cl)c2ccoc21    ZINC000062498564
OCC#Cc1cnccc1Cl    ZINC000039961277
Cc1cc(Cl)ccc1N=C=O    ZINC000002566257
N#C[C@H](O)c1ccc(Cl)cc1    ZINC000008383158
Cc1cc2c(ccnc2Cl)o1    ZINC000039168300
O=C1Cc2ccc(Cl)cc2N1    ZINC000000157269
Cc1ccc(N=C=O)cc1Cl    ZINC000000159655
COc1cc(C#N)ccc1Cl    ZINC000028278410
O=C1Cc2cc(Cl)ccc2N1    ZINC000000161358
Cc1nc2cc(Cl)ccc2o1    ZINC000000395561
COc1c(Cl)cccc1C#N    ZINC000075085352
O=C1NCc2c1cccc2Cl    ZINC000080443360
Cc1c(Cl)cccc1N=C=O    ZINC000000164822
Cn1cc2ccnc(Cl)c2n1    ZINC000097446398
Cc1nc2ccnc(Cl)c2[nH]1    ZINC000006472724
Cc1ncn2ccnc(Cl)c12    ZINC000065240159
Cc1c[nH]c2nc(Cl)cnc12    ZINC000238557480
Nc1ccc(Cl)c2cn[nH]c21    ZINC000014985738
Cc1ncc2c(Cl)nccn12    ZINC000015864745
Cc1cc(Cl)nc(N)c1C#N    ZINC000032600748
Cn1cnc2ccnc(Cl)c21    ZINC000059387708
Nc1cccc2[nH]nc(Cl)c21    ZINC000014985939
Nc1ccc2c[nH]nc2c1Cl    ZINC000034195070
Cc1cc(Cl)cc2[nH]nnc21    ZINC000045955470
Cc1nnn2c1cccc2Cl    ZINC000083270532
Cc1ccnc(NC#N)c1Cl    ZINC001157821985
Nc1cc2cn[nH]c2cc1Cl    ZINC000014985638
N#Cc1ccc(CN)nc1Cl    ZINC000095097561
Cc1nc2cccnn2c1Cl    ZINC000141888464
Cc1ncc2ccc(Cl)nn12    ZINC000077024750
Cn1cc2cnc(Cl)cc2n1    ZINC000520895252
Cc1cc(Cl)c2[nH]ncc2n1    ZINC000014951212
Cn1ncc2ccnc(Cl)c21    ZINC000097446400
Cc1cn2ccnc(Cl)c2n1    ZINC000039632805
Cn1ncc2cc(Cl)ncc21    ZINC000084325510
Nc1cc(Cl)nc2[nH]ccc21    ZINC000030678167
Cc1nc(Cl)c(C#N)cc1N    ZINC000075555629
N#Cc1cc(Cl)ccc1NN    ZINC000083324992
N#CCNc1ncccc1Cl    ZINC001163178321
CC1=NC2=NC=N[C@H]2C(Cl)=C1    ZINC000013998611
Cc1nc2c(cncc2Cl)[nH]1    ZINC000042750021
Cn1ncc2ccc(Cl)nc21    ZINC000084229914
N#Cc1cc(N)c(N)c(Cl)c1    ZINC000169725194
Cc1n[nH]c2cncc(Cl)c12    ZINC000145237475
Cc1n[nH]c2nccc(Cl)c12    ZINC000082402284
C#CCNc1ncc(Cl)cn1    ZINC000168034465
Cc1c(Cl)ccnc1NC#N    ZINC001168624962
C=C(Cl)CNC=C(C#N)C#N    ZINC000307287907
C#CCNc1cnc(Cl)cn1    ZINC000307336859
Cc1n[nH]c2ccc(Cl)nc12    ZINC000089219965
Cc1nc2nccc(Cl)c2[nH]1    ZINC000042750710
Nc1cc(Cl)cc2cn[nH]c21    ZINC000034761696
N#Cc1cc(N)c(Cl)c(N)c1    ZINC000072232699
C#CCNc1cc(Cl)cnn1    ZINC001163357050
Cn1cc2cc(Cl)ncc2n1    ZINC000616588141
Nc1cc(Cl)nc2cc[nH]c21    ZINC000035269778
CNc1ccc(C#N)c(Cl)n1    ZINC000242464100
N#Cc1cnn(C/C=C/Cl)c1    ZINC000307084866
N#Cc1ccc(NN)cc1Cl    ZINC000061845501
C#CCNc1cncnc1Cl    ZINC001155648077
Cc1cc(Cl)nc2nc[nH]c21    ZINC000206021884
Cc1cc2[nH]ncc2c(Cl)n1    ZINC000089220043
Cc1cc(Cl)n2nccc2n1    ZINC000020358102
N#Cc1cnn(C/C=C\Cl)c1    ZINC000307899283
Cc1cc2ncnn2c(Cl)c1    ZINC000008075041
C#CCNc1cncc(Cl)n1    ZINC000227965217
Cc1nc2[nH]ccc2c(Cl)n1    ZINC000040448456
Cn1ncc2cnc(Cl)cc21    ZINC000107161903
Cc1cc2c(Cl)nccn2n1    ZINC000095829679
Nc1c[nH]c2nc(Cl)ccc12    ZINC000044185321
Nc1cnc2c(Cl)cccn12    ZINC000082695854
Nc1c2nccn2ccc1Cl    ZINC000074377380
Cc1cc(Cl)nc(NC#N)c1    ZINC001168625845
Nc1cnc2[nH]cc(Cl)c2c1    ZINC000044712798
Cc1nnn2cccc(Cl)c12    ZINC001776011119
Cc1nc2ncc(Cl)cc2[nH]1    ZINC000016249012
Cc1ccn2ncnc(Cl)c12    ZINC000072187497
Cc1cnc(Cl)c2cn[nH]c21    ZINC000080441472
Cc1ncc2nccn2c1Cl    ZINC000306502341
C#CCNc1nnccc1Cl    ZINC001163357065
Cc1nc(NC#N)ccc1Cl    ZINC001157822012
Cc1ccc(N=[N+]=[N-])cc1Cl    ZINC000036928113
Cn1cnc2ccc(Cl)nc21    ZINC000039285045
Nc1c2cc[nH]c2ncc1Cl    ZINC000014401215
Cn1ncc2c1ccnc2Cl    ZINC000107161899
Cn1cnc2c1ccnc2Cl    ZINC000000549177
Cn1cc2c(n1)nccc2Cl    ZINC000114637090
Nc1cnc2ccc(Cl)cn12    ZINC000036221963
Cc1ccc(Cl)cc1N=[N+]=[N-]    ZINC000036928115
Cc1cc(Cl)c(C#N)c(N)n1    ZINC001161694420
N#CNCc1ccc(Cl)nc1    ZINC000066324221
Nc1n[nH]c2cccc(Cl)c12    ZINC000018117130
Cn1ncc2c1nccc2Cl    ZINC000067172988
Nc1nc2[nH]ccc2cc1Cl    ZINC000044712691
Cn1ccc2ncnc(Cl)c21    ZINC000082046539
Cc1ccc(Cl)nc1NC#N    ZINC001157820103
C#CCNc1nccnc1Cl    ZINC000096530007
Cc1ncc(Cl)cc1NC#N    ZINC001168632684
Nc1n[nH]c2ccc(Cl)cc12    ZINC000035635913
Cc1nnc2c(Cl)cccn12    ZINC000016125178
Cc1nc2cc(Cl)ncc2[nH]1    ZINC000076935901
[N-]=[N+]=NCc1ccc(Cl)cc1    ZINC000037206928
N#CCNc1ccc(Cl)cn1    ZINC001155531450
Cc1cc2ncnc(Cl)c2[nH]1    ZINC000084236037
N#Cc1c(Cl)cccc1NN    ZINC000104567682
Cc1n[nH]c2ccnc(Cl)c12    ZINC000087493331
Cn1ccc2ncc(Cl)nc21    ZINC000095836965
Cc1nc(Cl)c2cccn2n1    ZINC000032915171
[N-]=[N+]=NCc1cccc(Cl)c1    ZINC000034329748
Cc1cnc(Cl)cc1NC#N    ZINC001168631430
Cc1nc2nc(Cl)ccc2[nH]1    ZINC000003921295
Cc1ccc(Cl)c(N=[N+]=[N-])c1    ZINC000070451585
C#CCNc1cc(Cl)ncn1    ZINC000229299558
Nc1cn2cc(Cl)ccc2n1    ZINC000069476308
Cc1cn2ccc(Cl)nc2n1    ZINC000238554364
CC1=NC2=NC=N[C@@H]2C(Cl)=C1    ZINC000013998607
Nc1nc2cc(Cl)ccc2[nH]1    ZINC000005425419
Nc1cc(Cl)cc2[nH]ncc21    ZINC000014983165
Cc1cc(NC#N)ncc1Cl    ZINC001157820228
Nc1nc(Cl)cc2cc[nH]c21    ZINC001161693749
CNc1ncc(C#N)cc1Cl    ZINC000307010252
C#CCNc1ncncc1Cl    ZINC000163607190
Cc1c2[nH]cnc2ncc1Cl    ZINC000045820933
Nc1ccc2ncc(Cl)n2c1    ZINC000036988212
Nc1ccc2n[nH]c(Cl)c2c1    ZINC000014983618
C#CCNc1ccc(Cl)nn1    ZINC000048727888
Cn1nnc2ccc(Cl)cc21    ZINC000196659203
Cn1nc2ccc(Cl)cc2n1    ZINC000144408516
Nc1cc(Cl)c2cc[nH]c2n1    ZINC000044700196
Nc1ccnc2[nH]cc(Cl)c21    ZINC000044712608
Nc1ccc2[nH]ncc2c1Cl    ZINC000042689608
Cc1cc2nccn2nc1Cl    ZINC000039190385
CNc1ncc(Cl)cc1C#N    ZINC000083119870
Cc1c(Cl)c(N)ncc1C#N    ZINC000223699995
Cc1cn2nc(Cl)ccc2n1    ZINC000038540585
Cc1cnc2ccc(Cl)nn12    ZINC000020358111
Nc1n[nH]c2cc(Cl)ccc12    ZINC000000154498
N#CCNc1cccc(Cl)n1    ZINC001155530893
Nc1cc(Cl)c2nccn2c1    ZINC000307410688
CNc1nccc(C#N)c1Cl    ZINC000234613178
Cc1nc(N)c(Cl)cc1C#N    ZINC000096510624
Nc1c[nH]c2c1nccc2Cl    ZINC000044712987
N#Cc1ccc(Cl)cc1NN    ZINC000083053705
Nc1cn2cccc(Cl)c2n1    ZINC000096029077
N#Cc1cc(N)c(N)cc1Cl    ZINC000115765038
Nc1c2cn[nH]c2ccc1Cl    ZINC000089196466
Nc1ccc(Cl)n2ccnc12    ZINC000074375692
Cc1ccc(Cl)c(NC#N)n1    ZINC001157820174
Cc1nnc(Cl)c(C#N)c1C    ZINC000001577995
Cc1n[nH]c2cc(Cl)ncc12    ZINC000085224529
Nc1nc2c(cccc2Cl)[nH]1    ZINC000047818715
Nc1ccc2c(Cl)[nH]nc2c1    ZINC000014983595
Nc1c[nH]c2ncc(Cl)cc12    ZINC000044712673
Cc1nc(Cl)c2cnccn12    ZINC000001615059
Nc1cc2[nH]ncc2c(Cl)c1    ZINC000014983153
Nc1cn2ccc(Cl)cc2n1    ZINC000077254370
Cc1nnc2cccc(Cl)n12    ZINC000001565411
N#Cc1ccc(NN)c(Cl)c1    ZINC000000165088
Cc1nc(Cl)c(C#N)nc1C    ZINC000001601544
N#Cc1c(N)c(N)ccc1Cl    ZINC000146771091
Nc1cccc2c(Cl)n[nH]c21    ZINC000089195759
Cc1cc2nc(Cl)ccn2n1    ZINC000072482107
Cc1cnc(NC#N)c(Cl)c1    ZINC001157819713
Cc1cc2nn[nH]c2c(Cl)c1    ZINC000073633905
Nc1cc2[nH]ncc2cc1Cl    ZINC000078221284
Cn1cnc2nc(Cl)ccc21    ZINC000145677578
Cc1cc(Cl)nc2[nH]ncc21    ZINC000095642809
Nc1nc2cc[nH]c2cc1Cl    ZINC000953056091
Nc1cnc2[nH]ccc2c1Cl    ZINC000095920070
Cn1nnc2cc(Cl)ccc21    ZINC000115308139
Cn1ncc2nccc(Cl)c21    ZINC000089157537
Nc1n[nH]c2c1cccc2Cl    ZINC000040564633
C=C(Cl)Cn1cc(C#N)cn1    ZINC000096528136
Nc1cn2c(cccc2Cl)n1    ZINC000077254359
N#CCNc1cc(Cl)ccn1    ZINC001155531647
Cc1n[nH]c2cnc(Cl)cc12    ZINC000088189891
Cn1cc2c(ccnc2Cl)n1    ZINC000498050907
Cc1ccc(N=[N+]=[N-])c(Cl)c1    ZINC000034556698
Cc1cc2c(ncnc2Cl)[nH]1    ZINC000001580005
Cc1c(Cl)cnc(N)c1C#N    ZINC000042784457
Cc1ccc2nc(Cl)cn2n1    ZINC000091301610
Cc1cc(Cl)cnc1NC#N    ZINC000306750272
N#CCCc1ncc(Cl)cn1    ZINC001525632317
C#CCNc1nccc(Cl)n1    ZINC001163367640
Cc1cc(N)nc(Cl)c1C#N    ZINC000034156550
Cc1n[nH]c2nc(Cl)ccc12    ZINC000084229592
Cn1cnc2cc(Cl)cnc21    ZINC000038534112
N#Cc1cc(N)cc(Cl)c1N    ZINC000075555633
Cc1cc(Cl)cn2ncnc12    ZINC000113423372
[N-]=[N+]=NCc1ccccc1Cl    ZINC000037206921
Cc1cc2nccc(Cl)n2n1    ZINC000079032696
Cn1cnc2cnc(Cl)cc21    ZINC000095093483
Cc1c[nH]c2ncnc(Cl)c12    ZINC000034370326
Cn1ccc2c1ncnc2Cl    ZINC000001674699
Cc1cc2nn[nH]c2cc1Cl    ZINC000020458424
Cc1nnn2ccc(Cl)cc12    ZINC000083270530
Cc1c(Cl)cccc1N=[N+]=[N-]    ZINC000036928125
CNc1ccc(Cl)c(C#N)n1    ZINC000306375712
N#Cc1c(Cl)nccc1CN    ZINC000095097562
Cc1nnn2cc(Cl)ccc12    ZINC000083270531
N#Cc1cc(Cl)cc(CN)n1    ZINC000082853328
Nc1c[nH]c2nccc(Cl)c12    ZINC000042689458
Clc1cc2c(cn1)CCCC2    ZINC000067425299
C=CCc1cc(C)cnc1Cl    ZINC000039961294
Clc1ccccc1[C@@H]1CCN1    ZINC000044257404
C=C(Cl)CNc1ccccc1    ZINC000001684546
Clc1cccc([C@H]2CCN2)c1    ZINC000078678127
Clc1cnccc1CC1CC1    ZINC001250037708
NC/C=C/c1ccccc1Cl    ZINC000069049899
C=CCc1ccc(N)c(Cl)c1    ZINC000148581051
Clc1ccc2c(c1)CCCN2    ZINC000012946161
C=C(C)Cc1ccncc1Cl    ZINC001250244037
Clc1ccnc2c1CCCC2    ZINC000082046802
C=CNc1cccc(Cl)c1C    ZINC001174781432
N[C@@H]1C[C@H]1c1cccc(Cl)c1    ZINC000021989375
N[C@@H]1CCc2cc(Cl)ccc21    ZINC000019810474
C=CNc1cccc(C)c1Cl    ZINC001174786932
N[C@@H]1C[C@H]1c1ccc(Cl)cc1    ZINC000032006482
C=C(C)Nc1ccc(Cl)cc1    ZINC001174789891
N[C@H]1Cc2cccc(Cl)c2C1    ZINC000034278623
Nc1cc2c(cc1Cl)CCC2    ZINC000108286935
N[C@@H]1C[C@@H]1c1ccc(Cl)cc1    ZINC000032006479
C=CNc1cc(C)cc(Cl)c1    ZINC001174787075
N[C@@H]1C[C@@H]1c1ccccc1Cl    ZINC000032006472
Clc1ccc2c(c1)NCCC2    ZINC000008699731
N[C@@H]1C[C@H]1c1ccccc1Cl    ZINC000032006476
C=C(C)Cc1cnccc1Cl    ZINC001250244384
C=C(Cl)Cc1cccc(C)n1    ZINC000043209577
C=CCc1ccc(N)cc1Cl    ZINC000149546081
C=C[C@H](N)c1ccc(Cl)cc1    ZINC000083119923
Nc1c(Cl)cccc1C1CC1    ZINC000148835767
Clc1cccc2c1NCCC2    ZINC000019258100
N[C@H]1CCc2c1cccc2Cl    ZINC000008699609
C=CNc1ccc(Cl)cc1C    ZINC000204327979
C=C[C@@H](N)c1ccccc1Cl    ZINC000083119900
C=C[C@@H](N)c1cccc(Cl)c1    ZINC000083119906
C=C[C@H](N)c1cccc(Cl)c1    ZINC000083119905
C=CCc1cnc(Cl)cc1C    ZINC001249956537
C=CCc1cc(Cl)ccc1N    ZINC000035298676
N[C@H]1CCc2cc(Cl)ccc21    ZINC000019810478
N[C@H]1C[C@@H]1c1ccccc1Cl    ZINC000032006474
Clc1ccc2c(c1)CNCC2    ZINC000016082963
C=CCNc1ccc(Cl)cc1    ZINC000001698902
C=C(C)Nc1cccc(Cl)c1    ZINC000140996456
C=CNc1ccc(C)c(Cl)c1    ZINC001174781570
NC/C(=C/Cl)c1ccccc1    ZINC000013534929
N[C@H]1C[C@H]1c1cccc(Cl)c1    ZINC000021989378
Clc1cccc([C@@H]2CCN2)c1    ZINC000078678122
C=C(Cl)Cc1ncccc1C    ZINC000043209568
C=CCCc1ccc(Cl)nc1    ZINC000043209560
Cc1cc(Cl)ncc1C1CC1    ZINC000238518997
Cc1ccc(Cl)c2c1NCC2    ZINC000037116739
N[C@@H]1CCc2c1cccc2Cl    ZINC000008699610
Clc1ccc2c(n1)CCCC2    ZINC000026507344
Cl/C=C/CNc1ccccc1    ZINC000034567198
Clc1cccc2c1CNCC2    ZINC000027556078
Clc1cccc(C2CNC2)c1    ZINC000044135308
Clc1ccncc1CC1CC1    ZINC001250037903
C[C@@H]1Cc2cc(Cl)ccc2N1    ZINC000071484192
C=C[C@@H](N)c1ccc(Cl)cc1    ZINC000083119924
Clc1ccc(C2CNC2)cc1    ZINC000002029496
Clc1ccc([C@@H]2CCN2)cc1    ZINC000044257395
C=CNc1cc(C)ccc1Cl    ZINC001174786989
C=CNc1ccc(Cl)c(C)c1    ZINC001174782086
NC1(c2ccccc2Cl)CC1    ZINC000012375409
Clc1cccnc1C1CCC1    ZINC000097758338
C=CCNc1ccccc1Cl    ZINC000048936887
Clc1cnc2c(c1)CCCC2    ZINC000095930481
N[C@@H]1Cc2ccc(Cl)cc2C1    ZINC000060071406
C=C(C)Nc1ccccc1Cl    ZINC001174789866
C=C(Cl)Cc1ccc(C)cn1    ZINC000043209573
Cl/C=C\CNc1ccccc1    ZINC000201336570
N[C@H]1CCc2ccc(Cl)cc21    ZINC000008699603
Nc1ccc(C2CC2)c(Cl)c1    ZINC000149109352
C=C(Cl)Cc1cc(C)ccn1    ZINC000043209570
NC1(c2ccc(Cl)cc2)CC1    ZINC000011883990
N[C@H]1C[C@@H]1c1ccc(Cl)cc1    ZINC000032006481
C=CNc1c(C)cccc1Cl    ZINC001174781490
C=CCc1ccc(Cl)nc1C    ZINC001249956700
Nc1ccc(C2CC2)cc1Cl    ZINC000034152930
C=CCc1ccc(Cl)cc1N    ZINC000238673724
NC/C(=C\Cl)c1ccccc1    ZINC000013534925
NC/C=C/c1ccc(Cl)cc1    ZINC000039271577
N[C@@H]1Cc2cccc(Cl)c2C1    ZINC000034278622
Nc1ccc(Cl)cc1C1CC1    ZINC000083824610
Cc1cc2c(cc1Cl)NCC2    ZINC000095935968
C=CNc1ccc(C)cc1Cl    ZINC001174781014
N[C@@H]1CCc2ccc(Cl)cc21    ZINC000008699602
N[C@H]1C[C@H]1c1ccc(Cl)cc1    ZINC000032006484
Cc1cc(Cl)nc2c1CCC2    ZINC000012336294
C[C@H]1Cc2cc(Cl)ccc2N1    ZINC000071484194
N[C@H]1C[C@H]1c1ccccc1Cl    ZINC000032006477
C=CNc1cc(Cl)ccc1C    ZINC001174780977
N[C@@H]1C[C@@H]1c1cccc(Cl)c1    ZINC000021989371
Nc1ccc(Cl)c(C2CC2)c1    ZINC000150058775
Nc1cc(Cl)ccc1C1CC1    ZINC000059362169
Clc1ccc([C@H]2CCN2)cc1    ZINC000044257400
C=CCNc1cccc(Cl)c1    ZINC000041579403
Clc1ccccc1C1CNC1    ZINC000044135310
Cc1nc(Cl)ccc1C1CC1    ZINC001250036095
Clc1ccc2c(c1)CCNC2    ZINC000027557851
NC1(c2cccc(Cl)c2)CC1    ZINC000011884395
NC/C=C/c1cccc(Cl)c1    ZINC000069050278
Clc1ccccc1[C@H]1CCN1    ZINC000044257408
C=C(C)c1cccc(Cl)c1N    ZINC000616567856
C=C[C@H](N)c1ccccc1Cl    ZINC000083119899
N[C@H]1Cc2ccc(Cl)cc2C1    ZINC000060071407
C=CCc1cccc(Cl)c1N    ZINC000199746978
N[C@H]1C[C@@H]1c1cccc(Cl)c1    ZINC000021989373
Clc1cccc2c1CCNC2    ZINC000016082958
Clc1cccc2c1CCCN2    ZINC000008699721
Nc1nc(Cl)c(Cl)s1    ZINC000053944156
ClCc1nnsc1Cl    ZINC000002159417
Nc1c(Cl)nsc1Cl    ZINC000001064136
O=C/C(Cl)=C(/Cl)C(=O)O    ZINC000001733738
O=C1OC(O)=C(Cl)[C@@H]1Cl    ZINC000100046707
O=C1OC(O)=C(Cl)[C@H]1Cl    ZINC000078040431
O=C1O[C@H](O)C(Cl)=C1Cl    ZINC000003882173
C=C(C)I    ZINC000002389886
O=C/C(Cl)=C(\Cl)C(=O)O    ZINC000012359029
O=C1O[C@@H](O)C(Cl)=C1Cl    ZINC000003882174
C=C(Cl)COC(=S)S    ZINC000001681477
FC(F)c1ccc(Cl)s1    ZINC000575629521
CC(=O)OC/C(Cl)=C/Cl    ZINC000307077645
CC(=O)OC/C(Cl)=C\Cl    ZINC000306652205
CC(=O)OCC=C(Cl)Cl    ZINC000082040263
Fc1nc(F)c(Cl)c(F)n1    ZINC000001845799
Clc1csc2ccccc12    ZINC000001690435
Clc1cccc2ccsc21    ZINC000003199655
Clc1ccc2ccsc2c1    ZINC000089195397
Clc1ccc2sccc2c1    ZINC000016697568
Clc1cccc2sccc21    ZINC000089195313
NC(=O)NCC=C(Cl)Cl    ZINC000407274666
O=[S@@](C/C=C/Cl)CCO    ZINC000905168116
C/C(Cl)=C/CS(C)(=O)=O    ZINC000059469613
O=C1COc2cccc(Cl)c21    ZINC000071614279
C/C(=C/Cl)CS(C)(=O)=O    ZINC000899491400
O=[S@@](C/C=C\Cl)CCO    ZINC000905168114
O=C1OCc2cc(Cl)ccc21    ZINC000001681452
C=C(Cl)CS(=O)(=O)CC    ZINC000038282304
O=C1OCc2ccc(Cl)cc21    ZINC000004294167
CCS(=O)(=O)C/C=C\Cl    ZINC000307811985
O=C1OCc2cccc(Cl)c21    ZINC000001692785
O=[S@](C/C=C\Cl)CCO    ZINC000905168115
CCS(=O)(=O)C/C=C/Cl    ZINC000238265235
Oc1cc2occc2cc1Cl    ZINC000072219757
O=CC(=O)c1ccc(Cl)cc1    ZINC000001703019
O=Cc1cc(Cl)cc(C=O)c1    ZINC000014985594
O=Cc1cccc(C=O)c1Cl    ZINC000038234264
O=CC(=O)c1cccc(Cl)c1    ZINC000004204404
C/C(=C\Cl)CS(C)(=O)=O    ZINC000899491399
O=C1COc2cc(Cl)ccc21    ZINC000036533494
O=[S@](C/C=C/Cl)CCO    ZINC000905168101
O=C1OCc2c1cccc2Cl    ZINC000033755738
O=C1COc2c1cccc2Cl    ZINC000016083118
C/C(Cl)=C\CS(C)(=O)=O    ZINC000147737694
O=C1COc2ccc(Cl)cc21    ZINC000002172746
Oc1n[nH]c2c1cccc2Cl    ZINC000014983552
Cc1nc2ccoc2c(Cl)n1    ZINC000064033915
Cc1ccnc(Cl)c1N=C=O    ZINC000095097347
Nc1cc2ocnc2cc1Cl    ZINC000026893262
Cc1c(Cl)cnc(O)c1C#N    ZINC000096517490
N#CCOc1cccnc1Cl    ZINC000079939145
O=C1Cc2nc(Cl)ccc2N1    ZINC000014984295
O=c1[nH]c2ccc(Cl)cc2[nH]1    ZINC000000399830
COc1ncc(Cl)cc1C#N    ZINC000066322862
[O-][n+]1ccc(Cl)c2cc[nH]c21    ZINC000100044999
Cc1cnc(Cl)c(N=C=O)c1    ZINC000242495328
O=c1[nH]c2[nH]ccc2cc1Cl    ZINC000044712686
O=C1NCc2c1ccnc2Cl    ZINC000082854004
N#CCOc1ccc(Cl)nc1    ZINC000087543108
O=C1Cc2cnc(Cl)cc2N1    ZINC000014985692
OB1OCc2ccc(Cl)cc21    ZINC000218979107
Oc1ccn2c(Cl)cnc2c1    ZINC000953124219
Nc1nc2cccc(Cl)c2o1    ZINC000008614784
Oc1cc(Cl)cc2[nH]ncc21    ZINC000014984184
COc1cc(Cl)ncc1C#N    ZINC000071289188
O=C1NCc2ccnc(Cl)c21    ZINC000038338495
COc1c(Cl)cncc1C#N    ZINC000145167251
O=c1cc(Cl)c2cc[nH]c2[nH]1    ZINC000044700187
Oc1ccc2[nH]ncc2c1Cl    ZINC000039129168
O=c1[nH]ccc2c(Cl)c[nH]c21    ZINC000044713161
Cc1ccc(N=C=O)c(Cl)n1    ZINC000242688160
Cc1[nH]c(=O)c(C#N)cc1Cl    ZINC000075557189
Oc1ccc2c(Cl)n[nH]c2c1    ZINC000014985833
COc1nccc(Cl)c1C#N    ZINC000040449832
COc1nc(C#N)ccc1Cl    ZINC000071256518
O=C1Cc2cc(Cl)ncc2N1    ZINC000035269998
Oc1cnc2[nH]ccc2c1Cl    ZINC000014401177
OB1OCc2cc(Cl)ccc21    ZINC000169981748
Oc1ccc2ncc(Cl)n2c1    ZINC000953124180
N#Cc1cnc(Cl)c(CO)c1    ZINC000238715287
Oc1cc2cn[nH]c2cc1Cl    ZINC000096035908
N#CCn1cc(Cl)ccc1=O    ZINC000020031325
Nc1ccc2onc(Cl)c2c1    ZINC000075557181
N#Cc1cc(N)c(O)cc1Cl    ZINC000199794152
Cc1coc2ncnc(Cl)c12    ZINC000091690706
N#Cc1c(O)c(N)ccc1Cl    ZINC000091305983
C#CCc1ccc(Cl)c(F)c1    ZINC001249948366
O=C1NCc2ccc(Cl)nc21    ZINC000089212288
Oc1n[nH]c2cccc(Cl)c12    ZINC000014985624
O=C1Cc2cc(Cl)cnc2N1    ZINC000044712675
COc1nc(Cl)ccc1C#N    ZINC000034286079
C#CCc1cc(F)ccc1Cl    ZINC001249948743
COc1cc(Cl)cnc1C#N    ZINC000098179684
O=C1Cc2ccnc(Cl)c2N1    ZINC000044713175
O=C1Cc2c(nccc2Cl)N1    ZINC000035269992
Oc1n[nH]c2ccc(Cl)cc12    ZINC000014984742
COc1cnc(Cl)c(C#N)c1    ZINC000039316983
Cc1nc(O)c(Cl)cc1C#N    ZINC000095097586
COc1ccnc(Cl)c1C#N    ZINC000001381998
COc1cc(C#N)cc(Cl)n1    ZINC000096867662
O=c1c2cc[nH]c2[nH]cc1Cl    ZINC000014401174
Nc1nc2ccc(Cl)cc2o1    ZINC000008614805
Oc1cccc2c(Cl)n[nH]c21    ZINC000095930307
Oc1cc(Cl)cn2ccnc12    ZINC000306874625
Oc1c2[nH]ncc2ccc1Cl    ZINC000230570669
Nc1noc2cc(Cl)ccc12    ZINC000040449376
Oc1cccc2[nH]nc(Cl)c21    ZINC000089195834
Oc1ccc2nc(Cl)cn2c1    ZINC000953124197
Oc1ccc2[nH]cnc2c1Cl    ZINC000021982444
C#CCc1cc(Cl)ccc1F    ZINC001249948408
Oc1cc(Cl)nc2[nH]ccc21    ZINC000238694286
Nc1nc2c(cccc2Cl)o1    ZINC000001998523
O=c1[nH]c2cccc(Cl)c2[nH]1    ZINC000060138102
O=C1Cc2nccc(Cl)c2N1    ZINC000044712992
Nc1noc2cccc(Cl)c12    ZINC000036906560
N#CCOc1ccc(Cl)cn1    ZINC000019872670
O=c1cc2[nH]cc(Cl)c2c[nH]1    ZINC000044713400
COc1cc(C#N)cnc1Cl    ZINC000071789978
Oc1n[nH]c2cc(Cl)ccc12    ZINC000014983402
C#CCc1cccc(Cl)c1F    ZINC001249947237
O=C1Cc2ncc(Cl)cc2N1    ZINC000038949421
Nc1noc2c1cccc2Cl    ZINC000086492581
COc1cc(Cl)c(C#N)cn1    ZINC000079066655
O=C1Cc2ccc(Cl)nc2N1    ZINC000035269994
COc1ccc(C#N)c(Cl)n1    ZINC000063110942
Oc1cnc2[nH]cc(Cl)c2c1    ZINC000044712767
Oc1ccc2[nH]nc(Cl)c2c1    ZINC000014983643
Oc1cccn2c(Cl)cnc12    ZINC000953124200
O=C1NCc2nc(Cl)ccc21    ZINC000077054730
Nc1cc(Cl)cc2ncoc21    ZINC000041568771
Oc1ccc2cn[nH]c2c1Cl    ZINC000039127904
O=C1NCc2ncc(Cl)cc21    ZINC000089212320
Cc1nc2ccnc(Cl)c2o1    ZINC000089157503
Nc1nccc2occ(Cl)c21    ZINC000953057310
C#CCc1cccc(F)c1Cl    ZINC001249949118
Cc1cc(Cl)c(C#N)c(=O)[nH]1    ZINC000082401687
N#CCc1ccc(Cl)c[n+]1[O-]    ZINC000096028530
Oc1cc2[nH]ncc2c(Cl)c1    ZINC000014984196
Oc1cccc2ncc(Cl)n21    ZINC000953124210
COc1cc(Cl)nc(C#N)c1    ZINC000002518227
C#Cc1ncc(Cl)c(OC)n1    ZINC000095835598
Nc1noc2ccc(Cl)cc12    ZINC000067175723
Nc1nc2cc(Cl)ccc2o1    ZINC000008614810
OB1OCc2c1cccc2Cl    ZINC000238659416
Cc1nc(N)nc(Cl)c1C#N    ZINC000095704747
Cc1ncc(Cl)nc1NC#N    ZINC001168625830
N#CCNc1ccc(Cl)nn1    ZINC001155530996
Nc1cc(Cl)n2nccc2n1    ZINC000115044658
Nc1nc(Cl)cn2ccnc12    ZINC000212365619
Nc1nc2cc(Cl)ccn2n1    ZINC000066352054
Cn1nc(Cl)c2cncnc21    ZINC000575624839
Cc1nc2ccc(Cl)nn2n1    ZINC000038889107
Nc1nc2c(Cl)cccn2n1    ZINC000091692712
[N-]=[N+]=NCc1ccc(Cl)nc1    ZINC000021993116
Nc1nc2[nH]ncc2cc1Cl    ZINC000217469964
Nc1cc(Cl)nc2ccnn21    ZINC000059684239
N#CCNc1ncc(Cl)cn1    ZINC000307623212
Cc1nc(Cl)cc(NC#N)n1    ZINC001157820142
Nc1cc(Cl)c2[nH]cnc2n1    ZINC000018140874
Cc1ncn2ncnc(Cl)c12    ZINC000034638661
Nc1c2[nH]nnc2ccc1Cl    ZINC000218256158
Nc1nc2cccc(Cl)n2n1    ZINC000066054839
Cc1n[nH]c2ncnc(Cl)c12    ZINC000082401686
Nc1n[nH]c2cncc(Cl)c12    ZINC000035635917
Nc1n[nH]c2nc(Cl)ccc12    ZINC000084229539
Cn1cnc2ncnc(Cl)c21    ZINC000001706803
Cc1nc(N)c(C#N)c(Cl)n1    ZINC000095642499
